# Supplementary material for: Differential Gene Expression Reveals Candidate Genes for Drought Stress Response in Abies alba (Pinaceae)
Source: PLoS One. 2015 Apr 29;10(4):e0124564. doi: 10.1371/journal.pone.0124564 (PMC4414588; doi:10.1371/journal.pone.0124564)
Supplement: S2 File — (GZ) [file pone.0124564.s002.gz › comp28368_c0_seq1.fa]

>comp28368_c0_seq1 len=422 path=[1:0-421]
GCTGCTGTCTGCAGAAGGACGCCGCTTCGCGCTGGACGGCGTCTCAGCTGCTTTCTCATTGTTTTGTCTCACAGCCGCTCAATTTTCCTCTTTCGAACCGAGGCCACTAGCATCATTCATCTAGAGGGAATTCCGTATTAGTTTTCAATGAACTGCTTTGAAATCGGTGGTTTCATACGCAGAACCCATGATTATAGAAATGGATGAGTGCTGGACCTGATTTGGTTCAGCGGTGTGATTTACAGCCATTATACATTCTCTCGCATTAAAAATTGTACAATTGTGGTTTGGGTGATCCAAACAGTTCGAAGGATTTATTCATAGTTTTCTCCACGGCACTGCATTCTTGCTTTGTTTTTCAAAAAATAACAGAGCTTTTAATTACTGTTACAAGGATATATGAAGTACTTTTTTGTTTTCAA

>Frequency_2_QualityScore_FFHHCGGIJJJIJJHJJJJJJJJJHJJJIIIJJJIJGIIIJIJJJIIIIHIIJJJIJIJIHHHHHGDFFCCDDDDECCCDDDDDACDCDDDDCC_Mismatch_0_Sense_+_Library_PoolT
TGGGTGATCCAAACAGTTCGAAGGATTTATTCATAGTTTTCTCCACGGCACTGCATTCTTGCTTTGTTTTTCAAAAAATAACAGAGCTTTTAAT
>Frequency_2_QualityScore_FEHHHHHIJJJJJJJJJJIIIGIIIJIJIJJJJJJJJIIHIJIJIJJIJJJJJJJJIIIIJIIHFECCECEEEEDDDDDCDCEEDEEEDECDDC_Mismatch_0_Sense_+_Library_PoolT
GTTTCATACGCAGAACCCATGATTATAGAAATGGATGAGTGCTGGACCTGATTTGGTTCAGCGGTGTGATTTACAGCCATTATACATTCTCTCG
>Frequency_2_QualityScore_FFHHHHHJJJJJJJJJHIJJJJIJJJJIJJJJIIJIJIJIJIJIIJJJDGIFGIIIIJJHJJIGHGFFFEEEEEEEECDDDDDDDDDDDCDDED_Mismatch_0_Sense_+_Library_PoolT
TCTAGAGGGAATTCCGTATTAGTTTTCAATGAACTGCTTTGAAATCGGTGGTTTCATACGCAGAACCCATGATTATAGAAATGGATGAGTGCTG
>Frequency_2_QualityScore_FFHHHGGIIJHIIJIJJGHIIIJIIIJJIHIIIIJIIJJJIJIIIIIIIGIIAGHIJIGIIIIHHGFFFCEEEEEECECDCDCDDDDDDCCCCB_Mismatch_0_Sense_+_Library_PoolT
ATCTAGAGGGAATTCCGTATTAGTTTTCAATGAACTGCTTTGAAATCGGTGGTTTCATACGCAGAACCCATGATTATAGAAATGGATGAGTGCT
>Frequency_2_QualityScore_EEGGGGGIIIIII=GIG9EHGGCGEDDEEEECCDDCCCDEEEDCCCCBCCCECCCCCCCCC;@CDCCECBCCCCCB=ABBAAACBCABCACCCE_Mismatch_0_Sense_+_Library_PoolT
CGCCGCTTCGCGCTGGACGGCGTCTCAGCTGCTTTCTCATTGTTTTGTCTCACAGCCGCTCAATTTTCCTCTTTCGAACCGAGGCCACTAGCAT
>Frequency_2_QualityScore_EFHHHHGIJHIJIIIIIIIIJIIGIIIJIIJJGGIHHIIHIIEDGIEHGGGGGEGFGGEDEEDDEEDEDCECCCCDDDAACCCC@;AC;?CCDD_Mismatch_0_Sense_+_Library_PoolT
TTTTCCTCTTTCGAACCGAGGCCACTAGCATCATTCATCTAGAGGGAATTCCGTATTAGTTTTCAATGAACTGCTTTGAAATCGGTGGTTTCAT
>Frequency_2_QualityScore_FFHHGHHJJJJJJJJJJIJIIJJJCGICGIIJJJJJJJJJJJJJIJJIJJJJJJIJIIIIHGHGGGFFEEEEEEEECDDEDDCDDDDDDDABAC_Mismatch_0_Sense_+_Library_PoolT
TTCAATGAACTGCTTTGAAATCGGTGGTTTCATACGCAGAACCCATGATTATAGAAATGGATGAGTGCTGGACCTGATTTGGTTCAGCGGTGTG
>Frequency_2_QualityScore_FFHHHGHJJJJIIIIJGHIIJIIIIIIIIHIGIIIIGCGIIJJGIIIJGHIHIIHIGGGGGGEEEEEEDCAB<?ACFEEDCDDDDDDDDDCCDD_Mismatch_0_Sense_+_Library_PoolT
CGAGGCCACTAGCATCATTCATCTAGAGGGAATTCCGTATTAGTTTTCAATGAACTGCTTTGAAATCGGTGGTTTCATACGCAGAACCCATGAT
>Frequency_2_QualityScore_FFEGHCGIIGIIIIIIGHIIJIGIIGIIIIIGIIIIJJIIJJIGIIGIIIIIIGHHHHHGEEGGFFEE=;=ACEEEDEDDDDCDDDEEDDCCCE_Mismatch_0_Sense_+_Library_PoolT
GGTGGTTTCATACGCAGAACCCATGATTATAGAAATGGATGAGTGCTGGACCTGATTTGGTTCAGCGGTGTGATTTACAGCCATTATACATTCT
>Frequency_2_QualityScore_FFHHHHHJJJJJJJJJIJIIJHIIIJJJJJJJJJJJJJIHIIIIJIGHEGIIIJIIIJIJJJJIJHHHHHGHFFF7ABCDDCCDCCDDDEDEDD_Mismatch_0_Sense_+_Library_PoolT
ATGATTATAGAAATGGATGAGTGCTGGACCTGATTTGGTTCAGCGGTGTGATTTACAGCCATTATACATTCTCTCGCATTAAAAATTGTACAAT
>Frequency_2_QualityScore_FFGGHHFIIIIIIHIJJJIIGIIEGGHIJAAEHIJJJJIHIIIJIGIIIGIIIIIIIJIIIDFHGGEGFECDDDDDDDDCDEDEEDDCDDC?CC_Mismatch_0_Sense_+_Library_PoolT
CATTAAAAATTGTACAATTGTGGTTTGGGTGATCCAAACAGTTCGAAGGATTTATTCATAGTTTTCTCCACGGCACTGCATTCTTGCTTTGTTT
>Frequency_2_QualityScore_FFHGHHHJJJJJIGIGHJJIIJJ?ECGGIIJIIJJJJIJIIJJIJJJJIJJIJJJIIIHHGGGFEFEEEEDDECCD?AACDDAABDEDCDDDDD_Mismatch_0_Sense_+_Library_PoolT
CTGGACCTGATTTGGTTCAGCGGTGTGATTTACAGCCATTATACATTCTCTCGCATTAAAAATTGTACAATTGTGGTTTGGGTGATCCAAACAG
>Frequency_1_QualityScore_FFFFF>HHIIGGIJJIIGGIG@FGIHGDFHGIIGHIDDEHIBGFBDHCHG>@CDCCCEA;>AE>C>@23=(9A>@:ABB9B>A@CCCACCCC@@_Mismatch_0_Sense_+_Library_PoolT
TGTTTTGTCTCACAGCCGCTCAATTTTCCTCTTTCGAACCGAGGCCACTAGCATCATTCATCTAGAGGGAATTCCGTATTAGTTTTCAATGAAC
>Frequency_1_QualityScore_FBFFFDFHIIJIJJJJJJJJIJGHIIJJJJJJIJJIHGIJIJJJIIIHHJJHIIGGHIIJGGHGHHGGH?@DCCDCCEDBDDCCCDDEDEDDCC_Mismatch_0_Sense_+_Library_PoolT
GTGTGATTTACAGCCATTATACATTCTCTCGCATTAAAAATTGTACAATTGTGGTTTGGGTGATCCAAACAGTTCGAAGGATTTATTCATAGTT
>Frequency_1_QualityScore_DDFFHHHIIIIII<FHH>EHIFHIIIIIIIIIIIIIIIIIHIIIIIIIIIIIIIIIIIIHFFCEEEEEEEECCCCCCCCCBBCCCC>CCACCCC_Mismatch_1_Sense_+_Library_PoolT
TTATTCATAGTTTTCTCCACGGCACTGCATTCTTGCTTTGTTTTTCAAAAAATAACAGAGCTGTTAATTACTGTTACAAGGATATATGAAGTAC
>Frequency_1_QualityScore_FFHHHHHJJJJHHFHIJJJIJJJJJIIJIJJJJJJIIJIJIJHJJJJFIIHIHJIGHIIJJIHHEHDFFDBACADCCDDBDDCDDDDDBDBDDD_Mismatch_0_Sense_+_Library_PoolT
TGGTTCAGCGGTGTGATTTACAGCCATTATACATTCTCTCGCATTAAAAATTGTACAATTGTGGTTTGGGTGATCCAAACAGTTCGAAGGATTT
>Frequency_1_QualityScore_FFHFHHHJJJJJJJJJJJJJJJIJJJJIJFGHHIIJJJIIJJJIJJJJJJJJGJJJJJJJJJHHHGHFFFFFFEEDDEDDDDDDECDBDDDDDD_Mismatch_0_Sense_+_Library_PoolT
TAGTTTTCAATGAACTGCTTTGAAATCGGTGGTTTCATACGCAGAACCCATGATTATAGAAATGGATGAGTGCTGGACCTGATTTGGTTCAGCG
>Frequency_1_QualityScore_FFHHHHHJJJJJJJJJFGIFHIIIJJJJJJJJJJJJIJJJJJJJJJJGJJJIIIJJJHJJEHHHHFFFEDEEEEDDDDDDDDBB@DCDDDDEDD_Mismatch_0_Sense_+_Library_PoolT
ACTGCTTTGAAATCGGTGGTTTCATACGCAGAACCCATGATTATAGAAATGGATGAGTGCTGGACCTGATTTGGTTCAGCGGTGTGATTTACAG
>Frequency_1_QualityScore_DDFFDFFIFGFA3CGCGEFHIIIIIFFIIDFIFEFEDGFIIIIBFF7BFFGDIGIIIIIFFFFDDDDDDABDBCCBBBABBBBB@ABDBBBBBB_Mismatch_2_Sense_+_Library_PoolT
AGGGAATTTCGTTTTAGTTTTCAATGAACTGCTTTGAAATCGGTGGTTTCATACGCAGAACCCATGATTATAGAAATGGATGAGTGCTGGACCT
>Frequency_1_QualityScore_FFHHHFFIJJJJJJJJIIJJJJJJJJJJJJJJJJJJJJIJJ_Mismatch_0_Sense_+_Library_PoolT
CTTTGTTTTTCAAAAAATAACAGAGCTTTTAATTACTGTTA
>Frequency_1_QualityScore_FFGGHHHJJJJJIJIJIJJJIJJJJJIJJJJJGIGFGGGGIIJIIEGIIEFEFHGFFFEEAECCEEECDCDCDDDDDDDCDDDCDDBDBDD<@A_Mismatch_0_Sense_+_Library_PoolT
CAATTTTCCTCTTTCGAACCGAGGCCACTAGCATCATTCATCTAGAGGGAATTCCGTATTAGTTTTCAATGAACTGCTTTGAAATCGGTGGTTT
>Frequency_1_QualityScore_FFHHHHHJJJJJJIIIJHJJJJJJJJIJJJJJJJJJJJJIJJJHIIFHIJJJJJJJJJJJHHHHFFFFFECEEEEEDDDDDDCDCDCDCDDDDD_Mismatch_0_Sense_+_Library_PoolT
AGGGAATTCCGTATTAGTTTTCAATGAACTGCTTTGAAATCGGTGGTTTCATACGCAGAACCCATGATTATAGAAATGGATGAGTGCTGGACCT
>Frequency_1_QualityScore_FFHHHHHIJJJJJJJJJJJJJJIIIJJJJJJJJJJJJJHJJIIJJIJJIIIJJGIIIIIJHHHGGIIJHHHFDEEEEDC_Mismatch_1_Sense_+_Library_PoolT
ATTCTTTCTTTGTTTTTCAAAAAATAACAGAGCTTTTAATTACTGTTACAAGGATATATGAAGTACTTTTTTGTTTTCA
>Frequency_1_QualityScore_FFHHHHHJJJJJJJIJHHJJJJJJJJJJJJJJJIJJJJJJJFFDHHJIJJJJJJJJJJJJJJJJHHFHHHFFFDDDECDDDDDDEDDCCCCDDD_Mismatch_0_Sense_+_Library_PoolT
TATAGAAATGGATGAGTGCTGGACCTGATTTGGTTCAGCGGTGTGATTTACAGCCATTATACATTCTCTCGCATTAAAAATTGTACAATTGTGG
>Frequency_1_QualityScore_BDFHDBFBHHGHEGCHG@FHGEHHDHEEHECGDEEHGCGGIIG??DBHIGGFGEEGG=CEEHEDEEEDCCCC;>BCDC;A@B@BBCC>CCBCAC_Mismatch_0_Sense_+_Library_PoolT
AACCCATGATTATAGAAATGGATGAGTGCTGGACCTGATTTGGTTCAGCGGTGTGATTTACAGCCATTATACATTCTCTCGCATTAAAAATTGT
>Frequency_1_QualityScore_FFHFHHHIJJJJJJJIJJJJIJJIIJJJJJJJJJJJJJJJJJIJJJIJJJJJJJJJIJHHIJJIHHDDBAEEEEDEDDDDDDDDEEDEEEDEDD_Mismatch_0_Sense_+_Library_PoolT
TGGTTTCATACGCAGAACCCATGATTATAGAAATGGATGAGTGCTGGACCTGATTTGGTTCAGCGGTGTGATTTACAGCCATTATACATTCTCT
>Frequency_1_QualityScore_FFHH)CFHIJJJIJFHHIGCHIGIJJFHHIJJBGHIJIJJJJJJIIHIGIEIEHHHAEFFFFDFBEDCECECEDBBB@BCDDD_Mismatch_1_Sense_+_Library_PoolT
TCGCGTTAAAAATTGTACAATTGTGGTTTGGGTGATCCAAACAGTTCGAAGGATTTATTCATAGTTTTCTCCACGGCACTGCA
>Frequency_1_QualityScore_FFHHHFHIIIJJJFHGHHIJJIJJJJJJJJJJJJJJJJJJIIJIJJJJJJJJJJHJJJHHHHHGFFBDECDD?@BCDDDDDDAC@CDDDBBBBC_Mismatch_0_Sense_+_Library_PoolT
TTTGGTTCAGCGGTGTGATTTACAGCCATTATACATTCTCTCGCATTAAAAATTGTACAATTGTGGTTTGGGTGATCCAAACAGTTCGAAGGAT
>Frequency_1_QualityScore_FFGHGHHJJJJJJJJJIGJIIJJIJIIIJIJGJIGIIGIIJJ>CEHHFH@DDFBBBACEDDACCADDEDDCCDDDDECCDDDDDCCCDDDDDDD_Mismatch_0_Sense_+_Library_PoolT
AGCCGCTCAATTTTCCTCTTTCGAACCGAGGCCACTAGCATCATTCATCTAGAGGGAATTCCGTATTAGTTTTCAATGAACTGCTTTGAAATCG
>Frequency_1_QualityScore_DDDBHHDGGEHGGHGGGJIJIJJJBHIJIGC:?FHIIFEIIGIJJJJIHHIJJJJIFHHIIGGGHIFHEEBCDDEDCBBCC??BCCACCCCDCC_Mismatch_0_Sense_+_Library_PoolT
CACTAGCATCATTCATCTAGAGGGAATTCCGTATTAGTTTTCAATGAACTGCTTTGAAATCGGTGGTTTCATACGCAGAACCCATGATTATAGA
>Frequency_1_QualityScore_DDFA+<<AB?GCECH<HGEBG?HDHACFEF06@0?FE4BF?*8BF)/8(5(.;@\\\35.;;?@;@AB3:@A;(;;:>;:<&5?B(:>>:<8?3_Mismatch_1_Sense_+_Library_PoolT
GCTGGTTTCTCATTGTTTTGTCTCACAGCCGCTCAATTTTCCTCTTTCGAACCGAGGCCACTAGCATCATTCATCTAGAGGGAATTCCGTATTA
>Frequency_1_QualityScore_FFHHHHHHJJJJJJJJJHIJJBGIIIJJJGHIJJJJJJJJJJJJJJJJJJJJJJJJJJJJJHHHHFFFFDDDDDDDDCDDDDDDDCDEEDDDED_Mismatch_0_Sense_+_Library_PoolT
TCCAAACAGTTCGAAGGATTTATTCATAGTTTTCTCCACGGCACTGCATTCTTGCTTTGTTTTTCAAAAAATAACAGAGCTTTTAATTACTGTT
>Frequency_1_QualityScore_FFHHHHHCHHJJJJJIJJJIJJJFIJJJJJJJJJGJJJJJJJJJJHJJJJJJJJJJJIHHHHGGFFFFFCCEEEEEDDCCD_Mismatch_0_Sense_+_Library_PoolT
AGGATTTATTCATAGTTTTCTCCACGGCACTGCATTCTTGCTTTGTTTTTCAAAAAATAACAGAGCTTTTAATTACTGTTA
>Frequency_1_QualityScore_D>DDHH32ACGHGFE<<<<F@)81?9CGGII@33)???BDDD?BGHIE@B:;5@B=@@=76?EH7=ACDDD)7=A;>?_Mismatch_0_Sense_+_Library_PoolT
GGACCTGATTTGGTTCAGCGGTGTGATTTACAGCCATTATACATTCTCTCGCATTAAAAATTGTACAATTGTGGTTTG
>Frequency_1_QualityScore_FFHHHHHJJJFHJJJJJJJFJGJJJJJGIJJJJJJ@GFHIJJJJIIJJJJJIJJJJJJJJJJJJHHFFFFFEECEEDDEEFDDDDCDD<?ABDD_Mismatch_0_Sense_+_Library_PoolT
AATGGATGAGTGCTGGACCTGATTTGGTTCAGCGGTGTGATTTACAGCCATTATACATTCTCTCGCATTAAAAATTGTACAATTGTGGTTTGGG
>Frequency_1_QualityScore_FFHHHHHJIGIJCHJJJJJGHICH@FFHIJIIIJJJIGGIIJJIJIHIHIIJIIFHIIJIIG:BBBDFE>CEEECDDDDCDDDDEECEDDDBDD_Mismatch_0_Sense_+_Library_PoolT
TTCATACGCAGAACCCATGATTATAGAAATGGATGAGTGCTGGACCTGATTTGGTTCAGCGGTGTGATTTACAGCCATTATACATTCTCTCGCA
>Frequency_1_QualityScore_FFHHHHGJJJJJJIIJEHGIIJIJJHIJJIJJJJJJJJJIJJJJJJGIJJIHHHHHHHFFFFEFEEEEECCCCDDDDDBDD;@DDEEEDDBDDD_Mismatch_0_Sense_+_Library_PoolT
CTTTCGAACCGAGGCCACTAGCATCATTCATCTAGAGGGAATTCCGTATTAGTTTTCAATGAACTGCTTTGAAATCGGTGGTTTCATACGCAGA
>Frequency_1_QualityScore_DDHHHHHJJJJJJJJGIJIIHJJJJGIJIIJJJJJJIHHJJJIFGHIIJJGIJJJFEHJIIHHGFFF;B@CEEDEDFEEDDDDD_Mismatch_0_Sense_+_Library_PoolT
TATACATTCTCTCGCATTAAAAATTGTACAATTGTGGTTTGGGTGATCCAAACAGTTCGAAGGATTTATTCATAGTTTTCTCCA
>Frequency_1_QualityScore_FFHHHHHJJJJJJJJJEIJJJJJIIJJJJJIHIJGGHJJJDHGIIJJJJJGHHHJGGHHHEDDFFFFEECEEAFEDDDDDDDDDDDDDDDCDED_Mismatch_0_Sense_+_Library_PoolT
ACATTCTCTCGCATTAAAAATTGTACAATTGTGGTTTGGGTGATCCAAACAGTTCGAAGGATTTATTCATAGTTTTCTCCACGGCACTGCATTC
>Frequency_1_QualityScore_FFHHHHHJJJJJJJJJJJIIJJJIIJJJJJIIIIJJJJJJBGHIJJFHIIJJJJJJIIHGJJJHHHFFFDEEFEEEEEDFEDDDDCDDDDDDDD_Mismatch_1_Sense_+_Library_PoolT
TATTATACATTCTCTCGCATTAAAAATTGTACAATTGTGGTTTGGGTGATCCAAACAGTTCGAAGGATTTATTCATAGTTTTCTCCACGGCACT
>Frequency_1_QualityScore_FFHHHHHJJJJJJJIJJJJIJJJJJGIJIJJJJJJJJJJJJJHGHIJIIGGFHGHHHFFFFFFFEEEDECDDDDDDDDDDDBBD<?BCDDDDDD_Mismatch_0_Sense_+_Library_PoolT
CCTCTTTCGAACCGAGGCCACTAGCATCATTCATCTAGAGGGAATTCCGTATTAGTTTTCAATGAACTGCTTTGAAATCGGTGGTTTCATACGC
>Frequency_1_QualityScore_FFGHHHHIJJHIJJJJJJJJJJJJJIIJHHIJJJJJJJJJIJJJJGIIJGIIJFGBHFEHHHHFFFFFECDDEEEEEDEDDDDDDBDCDCDCBD_Mismatch_0_Sense_+_Library_PoolT
AGAACCCATGATTATAGAAATGGATGAGTGCTGGACCTGATTTGGTTCAGCGGTGTGATTTACAGCCATTATACATTCTCTCGCATTAAAAATT
>Frequency_1_QualityScore_FFHGHHHJJJIJJJGHIJGIJJJJJJJJIIJJJJJEHJJJJGHJJJJIJJGHIIIJJJIJGHGIJIJCHHADEFFFFCEDDD;ACDBDDDCDFD_Mismatch_0_Sense_+_Library_PoolT
AGGCCACTAGCATCATTCATCTAGAGGGAATTCCGTATTAGTTTTCAATGAACTGCTTTGAAATCGGTGGTTTCATACGCAGAACCCATGATTA
>Frequency_1_QualityScore_FFHHHHHIJJJJJJJJJJJJJJJJJIJJJJJJIJJJHHFDDDDDDEDDDDDDDDDDDEDDCACDDDBDDCDDDDDDDDDDBDDEDDEDDDDDDD_Mismatch_0_Sense_+_Library_PoolT
GCTGCTGTCTGCAGAAGGACGCCGCTTCGCGCTGGACGGCGTCTCAGCTGCTTTCTCATTGTTTTGTCTCACAGCCGCTCAATTTTCCTCTTTC
>Frequency_1_QualityScore_FFHHHHHIJJJIJJJJIJIJJJJIIJJJJJJIIJJJJJJJJIJJJJJJJIJJJJJJJJJJJIHHHHFFECFFDDDDDDDDDDDDDDDDDEEDDD_Mismatch_0_Sense_+_Library_PoolT
GATCCAAACAGTTCGAAGGATTTATTCATAGTTTTCTCCACGGCACTGCATTCTTGCTTTGTTTTTCAAAAAATAACAGAGCTTTTAATTACTG
>Frequency_1_QualityScore_FFHHGHHIJJIJJJJJJJJGHHJJJIJIJJIJJHIJJJJIJJJJJJJIADHIJJHHFFDDCEDDDEDCDCCCDDDDCCDB@9B@CCCDCBDCED_Mismatch_0_Sense_+_Library_PoolT
CTGCTTTCTCATTGTTTTGTCTCACAGCCGCTCAATTTTCCTCTTTCGAACCGAGGCCACTAGCATCATTCATCTAGAGGGAATTCCGTATTAG
>Frequency_1_QualityScore_FFHHHHHJJIIIHIIHIIIIIJIFHIEGHJJJGHIIJJJJJJGIGIIJJJJJGJJG@CEEHHHHHHFFFEFCDCDDDDDDDDD_Mismatch_0_Sense_+_Library_PoolT
TCGCATTAAAAATTGTACAATTGTGGTTTGGGTGATCCAAACAGTTCGAAGGATTTATTCATAGTTTTCTCCACGGCACTGCA
>Frequency_1_QualityScore_FD>FHHHFIIIGHEHIIIIJJIIJI?DFGHIGIJIEHEEHGGIHGIJIJJJFGGHHHEEHEF_Mismatch_0_Sense_+_Library_PoolT
TCCACGGCACTGCATTCTTGCTTTGTTTTTCAAAAAATAACAGAGCTTTTAATTACTGTTAC
>Frequency_1_QualityScore_FFHFHHHJJJJHIJJJJJJGIJIJJJIJJJIJJJJJJJJJJHHIJJJIIJJIJHHHGHHFFFFFECEEEEEDDDDDDDCCDDDCCDDEFDEDCC_Mismatch_0_Sense_+_Library_PoolT
TTTATTCATAGTTTTCTCCACGGCACTGCATTCTTGCTTTGTTTTTCAAAAAATAACAGAGCTTTTAATTACTGTTACAAGGATATATGAAGTA
>Frequency_1_QualityScore_FFHHHHHJJJGHGHHHJJIIIJJJIJJJJJJJJJJJJIJIJJJJJJJJIJIJIJIJJJIECHEABDEDDDBDDEDDDDDDDCCDDDDBDDCDDC_Mismatch_0_Sense_+_Library_PoolT
GGTTCAGCGGTGTGATTTACAGCCATTATACATTCTCTCGCATTAAAAATTGTACAATTGTGGTTTGGGTGATCCAAACAGTTCGAAGGATTTA
>Frequency_1_QualityScore_FFHGHHGGEDGIIIEGF+AEFGEFGEIICGIIIGHEHIGEGHIGII9BFHGGHIIEHIDCHE:?EDDF@3;>3>@6=@CC>@=;83<:>C:@@C_Mismatch_0_Sense_+_Library_PoolT
AACTGCTTTGAAATCGGTGGTTTCATACGCAGAACCCATGATTATAGAAATGGATGAGTGCTGGACCTGATTTGGTTCAGCGGTGTGATTTACA
>Frequency_1_QualityScore_FDHFDFHBDEFBAED4A@FC9CC2AE>DF8?FHIGICBFHFCF@FHAGBBFGEAAGCHIGAEHEAC?E@C@DFFF;@BC;@BCAA@>BC>CCC;_Mismatch_0_Sense_+_Library_PoolT
CCATGATTATAGAAATGGATGAGTGCTGGACCTGATTTGGTTCAGCGGTGTGATTTACAGCCATTATACATTCTCTCGCATTAAAAATTGTACA
>Frequency_1_QualityScore_DDHFHHHIEGHIIJCFEHIIHGIGEIHIJJIGIIGJII<DGIIIIIIIJJGIHEH_Mismatch_0_Sense_+_Library_PoolT
AATTGTGGTTTGGGTGATCCAAACAGTTCGAAGGATTTATTCATAGTTTTCTCCA
>Frequency_1_QualityScore_DEHGFFHJJJJJJJIJJGIIIJIIJJJJIJHIJJJIJIIJIIGGIIJJJ_Mismatch_0_Sense_+_Library_PoolT
ATTTATTCATAGTTTTCTCCACGGCACTGCATTCTTGCTTTGTTTTTCA
>Frequency_1_QualityScore_FFHHHHHJGIIJJJIJJJJJJJJJJJJJJJJJJIJJIIJJHHI@DHIJJJJJJJJJJJJJHHHHHFFFFDFFEEEEEEDDDDDDEDDDDDDDDD_Mismatch_0_Sense_+_Library_PoolT
GAATTCCGTATTAGTTTTCAATGAACTGCTTTGAAATCGGTGGTTTCATACGCAGAACCCATGATTATAGAAATGGATGAGTGCTGGACCTGAT
>Frequency_1_QualityScore_FFGFHHDHIJIIIJJGIHJGHIEEGIIGBGIJJIGJIJJJIJJJJJJIIIHHHFHHFFFFFEFEEACEDDCDCEDDDEDCDDEEEDDDDACDDD_Mismatch_0_Sense_+_Library_PoolT
TTCTCCACGGCACTGCATTCTTGCTTTGTTTTTCAAAAAATAACAGAGCTTTTAATTACTGTTACAAGGATATATGAAGTACTTTTTTGTTTTC
>Frequency_1_QualityScore_FFHHHHHIJJJJJHIJIGIIJGHFGGIJJHIJJJJIJJJJJJJJJJJJJJIJJJJJHEHFHFFFFFFFECEEEDCDB?@DBBBDDCCCDDDDCC_Mismatch_1_Sense_+_Library_PoolT
AGACCTGATTTGGTTCAGCGGTGTGATTTACAGCCATTATACATTCTCTCGCATTAAAAATTGTACAATTGTGGTTTGGGTGATCCAAACAGTT
>Frequency_1_QualityScore_FFHHHHCFHCGIJIJJJGJJJJJJJJJIIJIJIJIJJJJGIJJGIJJIGIGJIJJJEIFHGFHHBDDFECDD?B@BCDEDDEDDCDDCCDEEDD_Mismatch_0_Sense_+_Library_PoolT
AATCGGTGGTTTCATACGCAGAACCCATGATTATAGAAATGGATGAGTGCTGGACCTGATTTGGTTCAGCGGTGTGATTTACAGCCATTATACA
>Frequency_1_QualityScore_FFHHHAFGHIIJJJJJJJJHIJJHIIIIIJJJJGIIJJJJIIJJJJIJJJJJJIJIHHHHHHFFFDDDCCDDBBD>BDDFEEDDDDBDDDDDDD_Mismatch_0_Sense_+_Library_PoolT
AACCGAGGCCACTAGCATCATTCATCTAGAGGGAATTCCGTATTAGTTTTCAATGAACTGCTTTGAAATCGGTGGTTTCATACGCAGAACCCAT
>Frequency_1_QualityScore_FFHHHHHIJIFHIIJJGHIJIIJJGIIIIIIJJJIJJJIGIIFHEFDDDABDDCDDEDDDEEDEDDCCC@?BBBDCDDDCDDDEE>CACDDDEC_Mismatch_0_Sense_+_Library_PoolT
CATTGTTTTGTCTCACAGCCGCTCAATTTTCCTCTTTCGAACCGAGGCCACTAGCATCATTCATCTAGAGGGAATTCCGTATTAGTTTTCAATG
>Frequency_1_QualityScore_FFHHHHHJIIJIJIIIIDIIEHIGGIIHIIGGIJGJJJJJJHGJIJIEGIGHHEHHHFFFFFEEEECEECCDDBBD8?BCEDDDBDBDBDDDDD_Mismatch_0_Sense_+_Library_PoolT
GAACCGAGGCCACTAGCATCATTCATCTAGAGGGAATTCCGTATTAGTTTTCAATGAACTGCTTTGAAATCGGTGGTTTCATACGCAGAACCCA
>Frequency_1_QualityScore_FFHHHHHJJJGIJJJJJJJIJJJJJJJJJGIIIJJJFHIDGHJJJJJJJIJIJJJJJJJHHHHHHHFFFEEFEEEEEEDDEDDBDDDDCDDEDD_Mismatch_0_Sense_+_Library_PoolT
TCCGTATTAGTTTTCAATGAACTGCTTTGAAATCGGTGGTTTCATACGCAGAACCCATGATTATAGAAATGGATGAGTGCTGGACCTGATTTGG
>Frequency_1_QualityScore_FFHHHHHJJJJJJJJIIHJIJIJJJJHIJJJIGHIIJJJJJJJJJJJJIJJIIIIJJIFHIAEGIJHHHHHFFDEEDDDDDCDFDCDDCDDDDD_Mismatch_0_Sense_+_Library_PoolT
GCATCATTCATCTAGAGGGAATTCCGTATTAGTTTTCAATGAACTGCTTTGAAATCGGTGGTTTCATACGCAGAACCCATGATTATAGAAATGG
>Frequency_1_QualityScore_FFHHHHHJJJIIJJJJJJFHEHGIJJJIJJJJJJJJJIIIJJJJJJJIIHGJGHEIGGIJGIFHHHFHHDFCEEDDD@B?CDDDDDDDCACDDA_Mismatch_0_Sense_+_Library_PoolT
CCTGATTTGGTTCAGCGGTGTGATTTACAGCCATTATACATTCTCTCGCATTAAAAATTGTACAATTGTGGTTTGGGTGATCCAAACAGTTCGA
>Frequency_1_QualityScore_FFFFHHHJIJJJIJIHIIIGJJJGHEHIIIJIJJEGIJJJIIJJIIGGFCG<EGH;DDDDECDDDCDCCAA@@DCCC>>ABB<ACCCDC8ADDE_Mismatch_1_Sense_+_Library_PoolT
ATGCTTTCTCATTGTTTTGTCTCACAGCCGCTCAATTTTCCTCTTTCGAACCGAGGCCACTAGCATCATTCATCTAGAGGGAATTCCGTATTAG
>Frequency_1_QualityScore_FFHHHHHJIJJJJJJIJJHHIGHIIIJJJJJJJJJJHIJJJJJJJJJJJJJJJGHJJJJJHHHBDDFFEEEEDEDDDDDEEDEEEDEDDDDDDD_Mismatch_0_Sense_+_Library_PoolT
TCATACGCAGAACCCATGATTATAGAAATGGATGAGTGCTGGACCTGATTTGGTTCAGCGGTGTGATTTACAGCCATTATACATTCTCTCGCAT
>Frequency_1_QualityScore_FFGHHHHJJJJIJJJJJJJGIJJIIJGGHJJJIGJJJJJIJGHHHHHFFFFFFFEEDCCADDDDDDDD><ADDDCDEDDDDEDDDDDDDDDDD@_Mismatch_0_Sense_+_Library_PoolT
CTCACAGCCGCTCAATTTTCCTCTTTCGAACCGAGGCCACTAGCATCATTCATCTAGAGGGAATTCCGTATTAGTTTTCAATGAACTGCTTTGA
>Frequency_1_QualityScore_FFHGHHHJIFGIIJJGHIIJJJJEHHJEEHGIJDHHIJIIGIHHGBGIIIIIIHHIIIFHHGHFHBDFFEBEEEEDDDDDCCCCCEDEECDCDC_Mismatch_0_Sense_+_Library_PoolT
CTCGCATTAAAAATTGTACAATTGTGGTTTGGGTGATCCAAACAGTTCGAAGGATTTATTCATAGTTTTCTCCACGGCACTGCATTCTTGCTTT
>Frequency_1_QualityScore_DFHHHHFIIIICHHIIICFHGIII?FHIIIGGIIDHFFHIIIGIG;AH@DGHIHHFEHFECDFEDFDBD8;CCA>CCCACAC>CAC:ACD?C@@_Mismatch_0_Sense_+_Library_PoolT
AAAATTGTACAATTGTGGTTTGGGTGATCCAAACAGTTCGAAGGATTTATTCATAGTTTTCTCCACGGCACTGCATTCTTGCTTTGTTTTTCAA
>Frequency_1_QualityScore_FFHHHHHIJJGJJIIJJJIIIIJGIJJJIJJIIGIEHIIJIIGHIBDGIJG;AGGJJJIGHEE?EHFDFCDECEDCFDEEEDDDDECDDDCCCD_Mismatch_2_Sense_+_Library_PoolT
ACAGCCATTATACATTCTCTCGCATTAAAAATTGTACAATTGTGGTTTGGGTGATCCAAACAGTTCGAAGGATTTATTCATAGTTTTCTCCAAA
>Frequency_1_QualityScore_FFHHHHHJIJJIJJIJJJIJJJJGIIJJJIIJIIJJJHJJDGFIJJBFAEHIEHJJIHHFHHEFFDBEECCDDEEEEDCDDDDDDDDDCDDDDD_Mismatch_0_Sense_+_Library_PoolT
CATTATACATTCTCTCGCATTAAAAATTGTACAATTGTGGTTTGGGTGATCCAAACAGTTCGAAGGATTTATTCATAGTTTTCTCCACGGCACT
>Frequency_1_QualityScore_FFHHHHHJJJJJJJJIJJJJJJEGH?GHJJJJJJJJJJJJJIIJJJJJJJIJGJJJJJJHHHHHFFFFF@CEEEEDDEDDDDDDDDDDDDBBDD_Mismatch_0_Sense_+_Library_PoolT
CAATGAACTGCTTTGAAATCGGTGGTTTCATACGCAGAACCCATGATTATAGAAATGGATGAGTGCTGGACCTGATTTGGTTCAGCGGTGTGAT
>Frequency_1_QualityScore_FFHHHHHJIJJJJJIGHJJJJGIIJIJIJHHHHHHFFFFFFFEEEEEDDDDDDDDDDDDDDCDEDDDDCC@CDDDBDDDBBDDDB?@>ACCDED_Mismatch_0_Sense_+_Library_PoolT
GCCGCTTCGCGCTGGACGGCGTCTCAGCTGCTTTCTCATTGTTTTGTCTCACAGCCGCTCAATTTTCCTCTTTCGAACCGAGGCCACTAGCATC
>Frequency_1_QualityScore_FFHHHHHJJJJJJJJJJJJJJJIJJJJJJJJJJIJGIJJJJIIIIJJIJIJJJJJJJJ_Mismatch_0_Sense_+_Library_PoolT
ACGGCACTGCATTCTTGCTTTGTTTTTCAAAAAATAACAGAGCTTTTAATTACTGTTA
>Frequency_1_QualityScore_DDHHHHFHIEHEHIGDHIIGIGGGGG:?F@BFHIIJJHBHHHI?9BCAFHCAH;C@EGIGHHFH=ABCBB@BC>@@@;@AC?ACCCC:@39>B@_Mismatch_0_Sense_+_Library_PoolT
TCAATGAACTGCTTTGAAATCGGTGGTTTCATACGCAGAACCCATGATTATAGAAATGGATGAGTGCTGGACCTGATTTGGTTCAGCGGTGTGA
>Frequency_1_QualityScore_FDFBHDFHFHFEEGBHIICHIABH@D@CD>?FBB00?D;D6@F>FHHIIII@=@CCGE@AH>3;@@CCFD@C;>>A@C>@C_Mismatch_0_Sense_+_Library_PoolT
ACATTCTCTCGCATTAAAAATTGTACAATTGTGGTTTGGGTGATCCAAACAGTTCGAAGGATTTATTCATAGTTTTCTCCA
>Frequency_1_QualityScore_DD<FFDDI@GFHIHCGDF@ECDHG1?0?DC9DC?FGGG@FG>DGG@GF@GGHGGEHHEHDEE>@DDB?>CACC@C>?,555885;?>;AAC_Mismatch_0_Sense_+_Library_PoolT
GCTGGACCTGATTTGGTTCAGCGGTGTGATTTACAGCCATTATACATTCTCTCGCATTAAAAATTGTACAATTGTGGTTTGGGTGATCCAA
>Frequency_1_QualityScore_@DFFHHGJIJJJJJJJJJJGIJJJJJIIJJJJJJJJJJFGIJJJJIJIJHHHFFFFBFDEEEEEDDEEDCCDDDCCCCDDDDDDDECDDDDDDE_Mismatch_0_Sense_+_Library_PoolT
ATTCATAGTTTTCTCCACGGCACTGCATTCTTGCTTTGTTTTTCAAAAAATAACAGAGCTTTTAATTACTGTTACAAGGATATATGAAGTACTT
>Frequency_1_QualityScore_FFHFHHHJJIJJJJHJJJJIHIJJJJJJ@GAGGGIJJJJJJJJJJJJJJIIJJJJJJJJHGHAE?ADFFDFFDFEEEEEDDABDDDD@B?CDDD_Mismatch_0_Sense_+_Library_PoolT
GAGTGCTGGACCTGATTTGGTTCAGCGGTGTGATTTACAGCCATTATACATTCTCTCGCATTAAAAATTGTACAATTGTGGTTTGGGTGATCCA
>Frequency_1_QualityScore_FFHHGHHEGIBGFHIJJIFHGHDHIJIGIJIGIIIJACGGIJJIIHIII7@CHGEHFHDHF@;@CECC>>CCDDD?@B;<ACDD>ABDDBBCDA_Mismatch_0_Sense_+_Library_PoolT
TCGAACCGAGGCCACTAGCATCATTCATCTAGAGGGAATTCCGTATTAGTTTTCAATGAACTGCTTTGAAATCGGTGGTTTCATACGCAGAACC
>Frequency_1_QualityScore_ADHCFCFIIGIJJJIGGJIGIGIGGIJJJJGIIIIIJIJGIJJICGHJJJIGGAFH=@EHHH;BEFEEDCCDBCCDCDDDBDDACDA@CDDDDD_Mismatch_0_Sense_+_Library_PoolT
CGGTGTGATTTACAGCCATTATACATTCTCTCGCATTAAAAATTGTACAATTGTGGTTTGGGTGATCCAAACAGTTCGAAGGATTTATTCATAG
>Frequency_1_QualityScore_DDBHFHGIJIJJIJJGJIIJJGHIJIJJJDGGHDEIJGIIJJJIIIJJJJGIJHIJJJFIIHHHHFBDFECACEEDEDC@C?;?BBDD?@BC@C_Mismatch_0_Sense_+_Library_PoolT
TGAGTGCTGGACCTGATTTGGTTCAGCGGTGTGATTTACAGCCATTATACATTCTCTCGCATTAAAAATTGTACAATTGTGGTTTGGGTGATCC
>Frequency_1_QualityScore_FFHHHHHHJJIJJIJJJJJJJJJIJJJJJJJJJJJJJIJDHH?DGIJJIJIJJIIJJJJHHHHHHFFFEFFEEEEEEDCDCDDEDDDDDDDDDD_Mismatch_0_Sense_+_Library_PoolT
AATTCCGTATTAGTTTTCAATGAACTGCTTTGAAATCGGTGGTTTCATACGCAGAACCCATGATTATAGAAATGGATGAGTGCTGGACCTGATT
>Frequency_1_QualityScore_FFHHHHHJJJJJJJGIJJJIJJJIGIIIJJJJJIJJJJIJJJIJIIJGIJGHHHHFFFFFFFEEEEEEEDDDDDDDDDDDCDDDDDBDD<BBDE_Mismatch_0_Sense_+_Library_PoolT
ATTTTCCTCTTTCGAACCGAGGCCACTAGCATCATTCATCTAGAGGGAATTCCGTATTAGTTTTCAATGAACTGCTTTGAAATCGGTGGTTTCA
>Frequency_1_QualityScore_FDHFHHHJJJJGIIJJJJJJJGHIJDHIJJJIJIGJJJJJJIJIJJJJJJJIGIJJHHHHHHFDFFFDDCEEEDDDDCDDDDDDDDDDDDDEED_Mismatch_0_Sense_+_Library_PoolT
GTGATCCAAACAGTTCGAAGGATTTATTCATAGTTTTCTCCACGGCACTGCATTCTTGCTTTGTTTTTCAAAAAATAACAGAGCTTTTAATTAC
>Frequency_1_QualityScore_FFHGGHHJJFIJJJJJJJJJJGIHGIJCGHIJJJJJJJJHHIJHIJJHEHJHIIIJJIJHJJIJJJHGHHFFDDDDDDDEDEEDDDDDDCDDDD_Mismatch_0_Sense_+_Library_PoolT
TTAAAAATTGTACAATTGTGGTTTGGGTGATCCAAACAGTTCGAAGGATTTATTCATAGTTTTCTCCACGGCACTGCATTCTTGCTTTGTTTTT
>Frequency_1_QualityScore_+AFBHFHIGAGGHGIGHGIIEIICHIC;BGEEHIIC?DCHD?FGGDGHF_Mismatch_0_Sense_+_Library_PoolT
TGCTTTGTTTTTCAAAAAATAACAGAGCTTTTAATTACTGTTACAAGGA
>Frequency_1_QualityScore_DFHFFHHJJJHIIJJIHIJJJJJJJJJJIJJJJIJIJJJIJIFHI@FGHIJGJHHHFFFEDDDDDDDEDADDDDDDDDCDDDDCACDDCDDDDD_Mismatch_0_Sense_+_Library_PoolT
GGGAATTCCGTATTAGTTTTCAATGAACTGCTTTGAAATCGGTGGTTTCATACGCAGAACCCATGATTATAGAAATGGATGAGTGCTGGACCTG
>Frequency_1_QualityScore_FFHHHHHJJJJJJJJJJJJJJIJIJJIJIJJJIIJJJJJJJIIJJJIJJJHIIIJJFE@EHFHHHHDEB?DFCEDD?CCD>CDDDDDC@CDDDD_Mismatch_0_Sense_+_Library_PoolT
GATTTACAGCCATTATACATTCTCTCGCATTAAAAATTGTACAATTGTGGTTTGGGTGATCCAAACAGTTCGAAGGATTTATTCATAGTTTTCT
>Frequency_1_QualityScore_FFHHHHHJJJJJJJIJJJHJJJJJJEHJJJJGIJIJJJJJJIJJJJJJJJGIJIIJJGIIBHIJIGHFGFFDDEEDDDDDDDEEDEDCDDDDDD_Mismatch_0_Sense_+_Library_PoolT
CATCATTCATCTAGAGGGAATTCCGTATTAGTTTTCAATGAACTGCTTTGAAATCGGTGGTTTCATACGCAGAACCCATGATTATAGAAATGGA
>Frequency_1_QualityScore_FFHHHHHJJJJJJJJJIJIIJGIGIHIJJJJJJJJJIIJJJJIJJJJIIJIJJIHJIIJJHABBDDEEEEAEEDDDDDDEE_Mismatch_1_Sense_+_Library_PoolT
TCATACGCAGAACCCATGATTATAGAAATGGATGAGTGCTGGACCTGATTTGGTTCAGCGGTGTGATTTACAGCCATTGTA
>Frequency_1_QualityScore_FFHFHHHGHIIJJDGHHHGIIIIGEIIGGIJJJIJJIFIIJJJIJHHIJJIJGGIIIJGHFFFFFFEEEEEEEDDCDDDDCCACCB@DDDDDDD_Mismatch_0_Sense_+_Library_PoolT
ATTGTGGTTTGGGTGATCCAAACAGTTCGAAGGATTTATTCATAGTTTTCTCCACGGCACTGCATTCTTGCTTTGTTTTTCAAAAAATAACAGA
>Frequency_1_QualityScore_D;CB+2C@?CFGIBF@<9CFHHE@G@<CFG>DGHIGBFEED>FBFEDF<GHGGCHGDGEEE?AEEC?@C@ACACCCBBBCCCCCCCC>>>@CCC_Mismatch_1_Sense_+_Library_PoolT
TGGGAGATCCAAACAGTTCGAAGGATTTATTCATAGTTTTCTCCACGGCACTGCATTCTTGCTTTGTTTTTCAAAAAATAACAGAGCTTTTAAT
>Frequency_1_QualityScore_DFHHHHFGHIIIGE?EHIIJJIJEGGIJGDGGHHFHH>GGIIJJJJJHFHIGGIJJIIIJIH_Mismatch_0_Sense_+_Library_PoolT
CAAAAAATAACAGAGCTTTTAATTACTGTTACAAGGATATATGAAGTACTTTTTTGTTTTCA
>Frequency_1_QualityScore_FFHHHHHJJJJJJJJIIJIJHIJIIIIIJJJJIJJJJIJJJJJJJDHAGIJIIIJIJJJJIJIHHHHHGFFFFFFDDDDDDCCCDDDDECDCDD_Mismatch_0_Sense_+_Library_PoolT
TGATTATAGAAATGGATGAGTGCTGGACCTGATTTGGTTCAGCGGTGTGATTTACAGCCATTATACATTCTCTCGCATTAAAAATTGTACAATT
>Frequency_1_QualityScore_FFHHGHHIGIIEHHIIJFGHIIJJJGHHIGHIIIJJJIJJJHIIJHIIJHHJIJJJGGIJJHHFFFFEEACEEEEDDDDDDDDDDC_Mismatch_0_Sense_+_Library_PoolT
TACAATTGTGGTTTGGGTGATCCAAACAGTTCGAAGGATTTATTCATAGTTTTCTCCACGGCACTGCATTCTTGCTTTGTTTTTCA
>Frequency_1_QualityScore_FFFHHHHJJJHIJJJJJJGJJJJIJJJJIJJJJJJJJJJJHIJJJJHJIJIJJJJJJJHHHHHHFFFFFFEEEEEEECCDDBDDDEFFEDDCCD_Mismatch_0_Sense_+_Library_PoolT
TTATTCATAGTTTTCTCCACGGCACTGCATTCTTGCTTTGTTTTTCAAAAAATAACAGAGCTTTTAATTACTGTTACAAGGATATATGAAGTAC
>Frequency_1_QualityScore_FFGFDFHIIEG>FHHGIIIIIIGIGICFGGHIIIGGIGGIGIIIIGGFEFHHIGEHDCCCCCCCCCAC@@CDCCCCCC<:AB<A?CCA?@A?CD_Mismatch_0_Sense_+_Library_PoolT
GCTGCTTTCTCATTGTTTTGTCTCACAGCCGCTCAATTTTCCTCTTTCGAACCGAGGCCACTAGCATCATTCATCTAGAGGGAATTCCGTATTA
>Frequency_1_QualityScore_?DAFAHBGGGGGCGFFHIEGEGHEEDFGGG@CHIGIADF?DHGGHGIIIIIIIHHHEHCE@DFFCDCDE@CDDCD_Mismatch_0_Sense_+_Library_PoolT
TATTCATAGTTTTCTCCACGGCACTGCATTCTTGCTTTGTTTTTCAAAAAATAACAGAGCTTTTAATTACTGTTA
>Frequency_1_QualityScore_FFHHHFHGEHIIJJJJJJJJIJJJJIIJJJJJJJIJJJJIJIJJJIIHIJJIIJIJJIHHHFFBDDFFFAC?BBBDEEEDEDDDDDCDCEEDDD_Mismatch_0_Sense_+_Library_PoolT
ATCGGTGGTTTCATACGCAGAACCCATGATTATAGAAATGGATGAGTGCTGGACCTGATTTGGTTCAGCGGTGTGATTTACAGCCATTATACAT
>Frequency_1_QualityScore_FFHHHHHJJJJJJIJJIJJIIJJJJJJJIJJGIHIJJDGFGIJJJJJIJIHIJIJJJGFHHEHFHFFFFFFFDEEEEEDDDDDDDDDCDEDEED_Mismatch_0_Sense_+_Library_PoolT
TTCTCTCGCATTAAAAATTGTACAATTGTGGTTTGGGTGATCCAAACAGTTCGAAGGATTTATTCATAGTTTTCTCCACGGCACTGCATTCTTG
>Frequency_1_QualityScore_FFHHHHGJJJJIJJIJHHJJJIJJJJJJJJJJJHIJJJJJIHHHHIJJJJJIJJJJJJJJJJIJJHHHGEFFFDDE_Mismatch_0_Sense_+_Library_PoolT
TATAGAAATGGATGAGTGCTGGACCTGATTTGGTTCAGCGGTGTGATTTACAGCCATTATACATTCTCTCGCATTA
>Frequency_1_QualityScore_FFHHHHHJIJJJJJIJJJJIJGHIJFHIJJIHIJJJJIJJJIJJJJJHIJJIIJJIJHHHHHHEFDFFFFFDEDDDDDDDDDDEDEEDDDDDDC_Mismatch_1_Sense_+_Library_PoolT
CGCATTAAAAATTGTACAATTGTGGTTTGGGTGATCCAAACATTTCGAAGGATTTATTCATAGTTTTCTCCACGGCACTGCATTCTTGCTTTGT
>Frequency_1_QualityScore_FFHGHHHJJJJIIJJJJJJJJJJJJJGIJJJJJJJJJJJJIJJJIJJIJJJHIJJJHHHHHHHFFFFEECACEFEEDDDDEFEDDDDBDDDDCC_Mismatch_0_Sense_+_Library_PoolT
CTCCACGGCACTGCATTCTTGCTTTGTTTTTCAAAAAATAACAGAGCTTTTAATTACTGTTACAAGGATATATGAAGTACTTTTTTGTTTTCAA
>Frequency_1_QualityScore_AB?;DDAD@4C9CED<CAE,3,C+A;):?DB9BD>DA?DADD4BD9DDB;==4=)(68@CC==CDDC7)=;?A>?;@A;?_Mismatch_0_Sense_+_Library_PoolT
AGGATTTATTCATAGTTTTCTCCACGGCACTGCATTCTTGCTTTGTTTTTCAAACAATAACAGAGCTTTTAATTACCAAA
