# Supplementary material for: Differential Gene Expression Reveals Candidate Genes for Drought Stress Response in Abies alba (Pinaceae)
Source: PLoS One. 2015 Apr 29;10(4):e0124564. doi: 10.1371/journal.pone.0124564 (PMC4414588; doi:10.1371/journal.pone.0124564)
Supplement: S2 File — (GZ) [file pone.0124564.s002.gz › comp19421_c0_seq1.fa]

>comp19421_c0_seq1 len=523 path=[1:0-102 104:103-143 145:144-187 189:188-387 389:388-522]
GGGCAATAGGGTGCTGTGGTCTCGTTTCTGTTTGGACTCTATTTCATTGAGCATATTATTTGAAGATTGTGGAGATTTGTAGATATGGTGATTCAGAGTCGTTATTGACTGGTTGAAGGGGAAGGCTGCTTTACAGTCTATTCAGCGTCAGCCCATCAATGGCGTCAGCCCATCCAAGAGCTTTTTTCTTTTTTCAATGTGCTGAATTTTGCTCATATTCCTCAGCAGTATAACAAATAAGCTGATATGCTTTCTAAAAGAGGGCTTTCTAGGCCTGTTGGGACTCTCTTCTTCAAAGAATATCAGGCTACACAGGTTGTCAGGAAGGCAACATCAATTTGTTTTGATTCTCTTATCACAGTTTGCAGATTTACTGTTTGATGGAGGTATCATGGTCTAGGACGGGCACATGCTTTTTTTAATCAGTTTTACATACTGTTTATTACATGTTATTATCTGTTTTTATATGGATGCTTTTTTGGTTGAAAATAAAAATAAAAAAGAAGGAATGTAAATGAAACTA

>Frequency_2_QualityScore_FFHHHHHJIJJJJJIIJJIJJJIGIIIGIIGIIJJJJJIJJJIJIIIJJJJJJJJJIIJIJGIGGGHGFEDECCDDACDDCCEECDDCD@BCDB_Mismatch_1_Sense_+_Library_PoolT
TCTAAAAGAGGGCTTTCTAGGCCTGTTGGGACTCTCTTCTTCAAAGAATATCAGGCTACACAGGTTGTCAGGAAGGCAATATCAATTTGTTTTG
>Frequency_1_QualityScore_FFHHHHHIJJIJJJJJJJJJJJJJJJHIJGHIGIIJJJJJJJJJIJIIIJGHHHGHHFFFFFFFFCEEECDDEFEDCDDDCDDDDDDDBBDCC@_Mismatch_0_Sense_+_Library_PoolT
GTCTAGGACGGGCACATGCTTTTTTTAATCAGTTTTACATACTGTTTATTACATGTTATTATCTGTTTTTATATGGATGCTTTTTTGGTTGAAA
>Frequency_1_QualityScore_DFFHHHHJJJJIIIJIIGJIGIGHIJBE?EGHJIIHCIJIJJJJJIC9BFHGHJJIIDDHEHIIIIJIIGIDEEFEHFFFDDC?ACBBCCCCDC_Mismatch_0_Sense_+_Library_PoolT
TTTCATTGAGCATATTATTTGAAGATTGTGGAGATTTGTAGATATGGTGATTCAGAGTCGTTATTGACTGGTTGAAGGGGAAGGCTGCTTTACA
>Frequency_1_QualityScore_DFHHGHAEHII2AECF?ED:DGHG:BFD@FBFHIGIJEHEHIHJIJJJJJJJJFEEHGGGHACHHHEB>?@BCCEE@C@;@CDACDCC:>C@>B_Mismatch_0_Sense_+_Library_PoolT
GGGCAATAGGGTGCTGTGGTCTCGTTTCTGTTTGGACTCTATTTCATTGAGCATATTATTTGAAGATTGTGGAGATTTGTAGATATGGTGATTC
>Frequency_1_QualityScore_FFHHHFHIIJJIJIIIJJJJGHIIIJIJJJJJJFIJJJJJJJJJJJJIIJHIIJJJJGIJJJJJJJJJFHFHHFFF?CEEEEDEEDDDDDDCDD_Mismatch_0_Sense_+_Library_PoolT
ACAGGTTGTCAGGAAGGCAACATCAATTTGTTTTGATTCTCTTATCACAGTTTGCAGATTTACTGTTTGATGGAGGTATCATGGTCTAGGACGG
>Frequency_1_QualityScore_FFGHHHHJJJJJEHIHIJJJJJJIJJGGHIJJIJJJJJJJJJJFJJJJJJJIJIJJJIIJJJIJIJHHHHHHEEFFFFFEEED@CDDEEDDDDD_Mismatch_0_Sense_+_Library_PoolT
AGGCTACACAGGTTGTCAGGAAGGCAACATCAATTTGTTTTGATTCTCTTATCACAGTTTGCAGATTTACTGTTTGATGGAGGTATCATGGTCT
>Frequency_1_QualityScore_FFHHHHHJJJJJJJJJJHJJJJJJIJJJJJJJJJJJJIJJJIJJJJJJJJJJJJJJJJIIIIJJJJJGFHHHHHFFDFFFEEEEDED?CCDEED_Mismatch_0_Sense_+_Library_PoolT
TATCAGGCTACACAGGTTGTCAGGAAGGCAACATCAATTTGTTTTGATTCTCTTATCACAGTTTGCAGATTTACTGTTTGATGGAGGTATCATG
>Frequency_1_QualityScore_FFGHHFHGBGGHHGIIFCHCHHIEIIJIHIEHGHGGHIGHIJADHIIGHJBGGIIDIIJHIIHFHHGHFDDDCCDCD@CDDDDDEEDDECCC<C_Mismatch_0_Sense_+_Library_PoolT
CTCTTATCACAGTTTGCAGATTTACTGTTTGATGGAGGTATCATGGTCTAGGACGGGCACATGCTTTTTTTAATCAGTTTTACATACTGTTTAT
>Frequency_1_QualityScore_FFHHHHHJJJJJJJJJJJJJIIJFIJJJJJJJJJJJJJIJJJJJJJJJJJJJJICGIJJJJJJGHHHFFFFEEEEEEEDDDDDDDDDEDDDDDD_Mismatch_0_Sense_+_Library_PoolT
GGCTTTCTAGGCCTGTTGGGACTCTCTTCTTCAAAGAATATCAGGCTACACAGGTTGTCAGGAAGGCAACATCAATTTGTTTTGATTCTCTTAT
>Frequency_1_QualityScore_FDDHFDDGIGIJGIGJCGHHIHHJGHGIJJJJJJFIHGJEEHGHHIIFFHGIIHIIGIGGGBDHEC_Mismatch_0_Sense_+_Library_PoolT
AATCAGTTTTACATACTGTTTATTACATGTTATTATCTGTTTTTATATGGATGCTTTTTTGGTTGA
>Frequency_1_QualityScore_FFHHHHGJJJHIIJHJIIDHIAFFGIIIHHHJJJGIJJJIJGIIJGIIGIIJJHFFFFFF?CEEEDCEECDD@CCDDDDDD_Mismatch_1_Sense_+_Library_PoolT
AGATTTACTGTTTGATGGAGGTATCATGGTCTAGGACGGGCACATGCTTTTTTTAATCAGTTTTACATACTGTTTATTGCA
>Frequency_1_QualityScore_FFHHHHGIJJIJIJJJJJJJJGIJIFHIGGIIJJGHJJJJJJIJJJJJJJJJJJJJJJJIIHIIGGIIJJHHHHHHFEFFACCEDEEDDDDCDD_Mismatch_2_Sense_+_Library_PoolT
CTACACAAGTTGTCAGGAAGGCAACATCAATTTGTTTTAATTCTCTTATCACAGTTTGCAGATTTACTGTTTGATGGAGGTATCATGGTCTAGG
>Frequency_1_QualityScore_FFHHHHHJJIJJJIJJJJJJIJJJJJJJJJJJHIJJIJJDGGIJJJJHJJJJJHIJJJIJJHHHHHHFFDDDDDDDDDDFEDDDCEEDDECDDD_Mismatch_0_Sense_+_Library_PoolT
TCTCTTATCACAGTTTGCAGATTTACTGTTTGATGGAGGTATCATGGTCTAGGACGGGCACATGCTTTTTTTAATCAGTTTTACATACTGTTTA
>Frequency_1_QualityScore_FFHHHHHHJJJJJJJIHJJJJJJIJIJJJHIJIIIJJJJJJJJIJJJJJJJJJIIJJJJJJJJHHHFFFED?CDDDDDDDDDDDDDDDDDDDDD_Mismatch_0_Sense_+_Library_PoolT
TATGGTGATTCAGAGTCGTTATTGACTGGTTGAAGGGGAAGGCTGCTTTACAGTCTATTCAGCGTCAGCCCATCAATGGCGTCAGCCCATCCAA
>Frequency_1_QualityScore_DFHHHFFIIJIIJIIJJJJJJJJIIJJJJJJJJJIJJJJIJJIGGIIIGGHIJJJJFGHJJIJEHJEGGEEEFHHFFFEFCC@CEDDFEDDDCD_Mismatch_1_Sense_+_Library_PoolT
TAGGGTGCTGTGGTCTCGTTTCTGTTTGGACTCTATTTCATTGAGCATATTATTTGAAGATTGTGGAGATTTGTATATATGGTGATTCAGAGTC
>Frequency_1_QualityScore_FFHHHHHJJJJJJJJJJIJJJJIJJJJJJJJJJIJJJJIJIJJJJJJJJJJJIJGIJJJJJJJJIJJJJHHHHHHFFFEDEDEEDDDDEC_Mismatch_0_Sense_+_Library_PoolT
TTTTGCTCATATTCCTCAGCAGTATAACAAATAAGCTGATATGCTTTCTAAAAGAGGGCTTTCTAGGCCTGTTGGGACTCTCTTCTTCAA
>Frequency_1_QualityScore_FFHHHHHJJJJJJIJJJJJJIIIJJIJJJJJJJJJJJIJJJJJJJJJJJJJJJJGIJIJJJHHHHHHFFFFFEECDCCDDDDDDDDBBDDDDDD_Mismatch_0_Sense_+_Library_PoolT
GCTGATATGCTTTCTAAAAGAGGGCTTTCTAGGCCTGTTGGGACTCTCTTCTTCAAAGAATATCAGGCTACACAGGTTGTCAGGAAGGCAACAT
>Frequency_1_QualityScore_FFHHHHHJHIJJIJJJIJJCFIIIJJJHIJIJJJJJJJJJJJJJJIJJIJHFFFFEEEEFEEDDDEFDDDCDDDDDEDDEDDDDEDEEDDECDD_Mismatch_0_Sense_+_Library_PoolT
ATTTACTGTTTGATGGAGGTATCATGGTCTAGGACGGGCACATGCTTTTTTTAATCAGTTTTACATACTGTTTATTACATGTTATTATCTGTTT
>Frequency_1_QualityScore_FFFFHHHJJJJIJJIGIIJIIIJIJJIFHIIJIJJJJJJJJJJJJEGGIJIGFGFHGEGIIGFGIIIJGIGHG5?BDEFFDCEEECEDDD?=BD_Mismatch_2_Sense_+_Library_PoolT
AGTTGTCAGGAAGGCAACATCAATTTGTTTTAATTCTCTTATCACAGTTTGCAGATTTACTGTTTGATGGAGGTATCATGGTCTAGGACGGGCA
>Frequency_1_QualityScore_FFHHHHHJJJJIJJJJJJJJIGJJIJIJJJIJJJJJJIJJJJIJIJJIJJJJHHHHHHFFFFFFFECEEEEDDEEEDDDDDDDCDDDACDFDCD_Mismatch_0_Sense_+_Library_PoolT
AATGGCGTCAGCCCATCCAAGAGCTTTTTTCTTTTTTCAATGTGCTGAATTTTGCTCATATTCCTCAGCAGTATAACAAATAAGCTGATATGCT
>Frequency_1_QualityScore_FFHBFBHBEEGHIEHIIEHIEHDHHIIIIIIIIIGHHIIGIGHIIDGHIGGHIEHIEDC;5@CHGHECHHGHHEGDB><@DDDDCDD3@ACBBB_Mismatch_0_Sense_+_Library_PoolT
GCAACATCAATTTGTTTTGATTCTCTTATCACAGTTTGCAGATTTACTGTTTGATGGAGGTATCATGGTCTAGGACGGGCACATGCTTTTTTTA
>Frequency_1_QualityScore_FFHHHHHIJJJJJJJJJJJJJJIJJJJJIJJJJJJIJJJJJJJJJIJJGIJJJJJJIJJJJJGIHJJJIJJIJIHHGHGHFFFFDEEDDDDBDD_Mismatch_0_Sense_+_Library_PoolT
TCAATGTGCTGAATTTTGCTCATATTCCTCAGCAGTATAACAAATAAGCTGATATGCTTTCTAAAAGAGGGCTTTCTAGGCCTGTTGGGACTCT
>Frequency_1_QualityScore_FFHHHHHJJJJIJJJJIIJJIJJIJJJJJJJJJJJJGHIJJIJIJJJJJJJHIJIJIJDHGIFGGIJJIHJHIGHFHHFDDDDBDDDDCDDDDD_Mismatch_1_Sense_+_Library_PoolT
AGGCAACATCAATTTGTTTTAATTCTCTTATCACAGTTTGCAGATTTACTGTTTGATGGAGGTATCATGGTCTAGGACGGGCACATGCTTTTTT
>Frequency_1_QualityScore_FFHHHHHJJJJJJJJJJJJJJJJ@GIHHJJJJJJJIJJJJJJJJJJJJHHIJJJIIJIJJJJJJIJHHHHHHFFFFFFFEEEDEEEDDDDDCDD_Mismatch_1_Sense_+_Library_PoolT
CAAAGAATATCAGGCTACACAGGTTGTCAGGAAGGCAATATCAATTTGTTTTGATTCTCTTATCACAGTTTGCAGATTTACTGTTTGATGGAGG
>Frequency_1_QualityScore_DFHHHHHIIJJJJIGJJJIJJAJHIEFI?GIIGIJJFFGGGIEHHHIEFHJJJJIHGIHHDCCCCCC@B@CCCADCDDDCDD@CCFCCDDC@CE_Mismatch_0_Sense_+_Library_PoolT
AGTTTGCAGATTTACTGTTTGATGGAGGTATCATGGTCTAGGACGGGCACATGCTTTTTTTAATCAGTTTTACATACTGTTTATTACATGTTAT
>Frequency_1_QualityScore_FFHHHHHJJJJJJJJJJIJJJJJJJJIIJFHJJJJJJJJJJJJJJJJJJJJJJJIJJJJJJJJIIJIHHHHHHHFFFFFEDEEEDEEDDFDDDD_Mismatch_0_Sense_+_Library_PoolT
CTTCTTCAAAGAATATCAGGCTACACAGGTTGTCAGGAAGGCAACATCAATTTGTTTTGATTCTCTTATCACAGTTTGCAGATTTACTGTTTGA
>Frequency_1_QualityScore_B3???DBF@FE<C<AFB9EH<3C9<<<E@FECHEH9>4:*1)?DG>@FD9BDAFIIDF4<FE>CH>@==@A5@D9A)=C7;677;CC639\88?_Mismatch_1_Sense_+_Library_PoolT
TTTGGACTCTATTTCATTGAGCATATTATTTGAAGATTGTGGAGATTTGTATATATGGTGATTCAGAGTCGTTATTGACTGGTTGAAGGGGAAG
>Frequency_1_QualityScore_FFHFHHHJJJIGIHHIJJJJGJJJJJIJIAGIIJJJJJIIIJEGGIIJJJJJJGIGIJIIIJJGGIHHFCEFFEFFF@@@CCCC@CDDDCCCCC_Mismatch_2_Sense_+_Library_PoolT
TTCCTCAGCAGTATAACAAATAAGCTGATATGCTTTCTAAAAGAGGGCTTTCTAAGCCTGTTGGGACTCTCTTCTTCAAAGAATATTAGGCTAC
>Frequency_1_QualityScore_FFHHHHHJIJGIJJJIJJJJJJJJJJJJJGIIJJJJJJJJJJJIJJJJJIJIIJJJJJJJGIJJJJEGHHHFHFFFDFEEEEEDECDCDDDEEE_Mismatch_0_Sense_+_Library_PoolT
CTCATATTCCTCAGCAGTATAACAAATAAGCTGATATGCTTTCTAAAAGAGGGCTTTCTAGGCCTGTTGGGACTCTCTTCTTCAAAGAATATCA
>Frequency_1_QualityScore_DDDDHHDHGIGGIJJIJIJJGHGIGFHIBFHGHHJGEHFDGI_Mismatch_0_Sense_+_Library_PoolT
TGCTTTTTTTAATCAGTTTTACATACTGTTTATTACATGTTA
>Frequency_1_QualityScore_FFHHGHHJJJJJJJJJJJJJIJIIIGHJJJJJIIBHIIJIHIHIHIJIGHHIJIIJJGFHIJJJJJJEEAEHHFFFFEEDDDDDDDDDBCDCAC_Mismatch_0_Sense_+_Library_PoolT
ATTTCATTGAGCATATTATTTGAAGATTGTGGAGATTTGTAGATATGGTGATTCAGAGTCGTTATTGACTGGTTGAAGGGGAAGGCTGCTTTAC
>Frequency_1_QualityScore_FFHHHHHJJJJJJJJJJJJJIJJJJJJGIJJJJJJIJJIJIJJJJJJJJJJJJJIJJJIJJIJIJJJIJGIJGHHGDFFFDDEDDDDDDDDDDE_Mismatch_1_Sense_+_Library_PoolT
CTGAATTTTGCTCATATTCCTCAGCAGTATAACAAATAAGCTGATATGCTTTCTAAAAGAGGGCTTTCTAAGCCTGTTGGGACTCTCTTCTTCA
>Frequency_1_QualityScore_FF?HAFHIIIIIHHIJIJ:CFHIGHIGJIIEGHGIJGHGGGGBFGI@CHIDEGEHFEFFDFFCCCDCEDDDDDDDDDDDDBCC@ACDDDCCCA>_Mismatch_0_Sense_+_Library_PoolT
GGAGATTTGTAGATATGGTGATTCAGAGTCGTTATTGACTGGTTGAAGGGGAAGGCTGCTTTACAGTCTATTCAGCGTCAGCCCATCAATGGCG
>Frequency_1_QualityScore_FFHHGHHJJJJJIJJIJJJJJJJJJJIJJJJJJJIJJJJJJJJJJFHIJJJJJIIIIJJGIIIJJHHHFFFFFFEEDDDCDDDDDEEDDDDEED_Mismatch_1_Sense_+_Library_PoolT
TTTAATTCTCTTATCACAGTTTGCAGATTTACTGTTTGATGGAGGTATCATGGTCTAGGACGGGCACATGCTTTTTTTAATCAGTTTTACATAC
>Frequency_1_QualityScore_FFHHHHHJJJJEIHHIIIIJJJJJJJJIGIJJIIJJJIGIIJJJJJJJJJJIJJJJJIJJJHIJGJFHGFHGFEFFFFEEEEEEEDDDD_Mismatch_2_Sense_+_Library_PoolT
GCCCATCCAAGAGTTTTCTTCTTTTTTCAATGTGCTGAATTTTGCTCATATTCCTCAGCAGTATAACAAATAAGCTGATATGCTTTCTA
>Frequency_1_QualityScore_FFHHFDDHIJJJJJHHJJHGJJFHIAFIIIIIJHIJJJGHIIIJIIJJJICHIIJJHFFFEEEEEEEDDCCEFDDDDDDDDDFDDEDEEE_Mismatch_0_Sense_+_Library_PoolT
TTGCAGATTTACTGTTTGATGGAGGTATCATGGTCTAGGACGGGCACATGCTTTTTTTAATCAGTTTTACATACTGTTTATTACATGTTA
>Frequency_1_QualityScore_FFHHHHHJJJJJJJJJIIJJJJJJJJJJJJJJIJJJJJJJJJJJIJIJFHIJJJJJIIJJJJJIJJIJHCEEFFFFFFFEEEDECDDDEEEEDD_Mismatch_2_Sense_+_Library_PoolT
ATATTCCTCAGCAGTATAACAAATAAGCTGATATGCTTTCTAAAAGAGGGCTTTCTAAGCCTGTTGGGACTCTCTTCTTCAAAGAATATTAGGC
>Frequency_1_QualityScore_FFHHHHHJJJJJJJJJJJIIIJJJJJIJJJJJIIJHIJJJJJJIJJIJIIIJGHHHHFFFDBEEDEDDDDDDDDDDDDDEDDDCDD>@CDDDDD_Mismatch_0_Sense_+_Library_PoolT
GGGAAGGCTGCTTTACAGTCTATTCAGCGTCAGCCCATCAATGGCGTCAGCCCATCCAAGAGCTTTTTTCTTTTTTCAATGTGCTGAATTTTGC
>Frequency_1_QualityScore_FFHGHHHJGIIJIIIIGJJJJJJJJJJJJIJJIIJJEGHJJJIIJJHJJJJJJJGGIJJJIIIIGHHEHCEDFFFFFEEEEEDDD@@CDCCCDC_Mismatch_0_Sense_+_Library_PoolT
AACAAATAAGCTGATATGCTTTCTAAAAGAGGGCTTTCTAGGCCTGTTGGGACTCTCTTCTTCAAAGAATATCAGGCTACACAGGTTGTCAGGA
>Frequency_1_QualityScore_FFHHHHHJJJJJJJJJJJJIJJJJJJJJJJIJJJJJJJJJJJJJJFGIJIJJJGIJJJIHHHHHFFFFFDFEEEEDDDEDDDDDDDEDDDACDD_Mismatch_1_Sense_+_Library_PoolT
GGCCTGTTGGGACTCTCTTCTTCAAAGAATATCAGGCTACACAGGTTGTCAGGAAGGCAATATCAATTTGTTTTGATTCTCTTATCACAGTTTG
>Frequency_1_QualityScore_FFFHFFFIGIJGIJJJJJIGIIJIIEGIIEEIJIIIGGIJIJIEHGIIIAGHHGIIIGIIIJGJIGGHGEEHFDBDFFFBC@EEDEDDDDDACD_Mismatch_2_Sense_+_Library_PoolT
AGAGTTTTCTTCTTTTTTCAATGTGCTGAATTTTGCTCATATTCCTCAGCAGTATAACAAATAAGCTGATATGCTTTCTAAAAGAGGGCTTTCT
>Frequency_1_QualityScore_FFHHHHHJJJJIJJJJJJJJGJJIJJJJGJJJJJJJJJIJJJJJJJJJJJJJJJJJJJJJJHIJIJJJHFGHHHFFFFFEDDDDDDDDDDDEEF_Mismatch_0_Sense_+_Library_PoolT
ATCAGTTTTACATACTGTTTATTACATGTTATTATCTGTTTTTATATGGATGCTTTTTTGGTTGAAAATAAAAATAAAAAAGAAGGAATGTAAA
>Frequency_1_QualityScore_EFDBDBFH@F?DEF;FGHGGIGFHEGHGHBGG@FDFCBH>EEFHEEHGG888DFFHIEGB;;C@GHGHG;??CEE>;BECEDDCCCC>?BBBCC_Mismatch_0_Sense_+_Library_PoolT
TGTCAGGAAGGCAACATCAATTTGTTTTGATTCTCTTATCACAGTTTGCAGATTTACTGTTTGATGGAGGTATCATGGTCTAGGACGGGCACAT
>Frequency_1_QualityScore_FFHHHHHJJIJJJJJJJIJJJIIJIJJJIJJJJJJJJJJJJJIHIJJIIJJHIJJJJEHEHFFFFFFFDAEEEDDDEDDDDDDDDDDDCCDDDD_Mismatch_0_Sense_+_Library_PoolT
CCTGTTGGGACTCTCTTCTTCAAAGAATATCAGGCTACACAGGTTGTCAGGAAGGCAACATCAATTTGTTTTGATTCTCTTATCACAGTTTGCA
>Frequency_1_QualityScore_FFHHHHHJJJJJJJJJJJJJJIJIJIJJJIJIJJJJIJIJIIJJJIJJJJHIJJJGGEGIIJJHHHHGFCBDDDDDC_Mismatch_1_Sense_+_Library_PoolT
ATGCTTTTTTTAATCAGTTTTACATACTGTTTATTACATGTTATTATCTGTTTTTATATGGATGTTTTTTTGGTTGA
>Frequency_1_QualityScore_FDHGHHGJIJJJJIJJGJJJJJIJIJJJIGGIGIGGGGIIIJIIIHIIIGIJJJIJJIHHFHHHHFFFFD>CECEDDC@CDDDDDDBDDBBCDD_Mismatch_0_Sense_+_Library_PoolC
GTCAGGAAGGCAACATCAATTTGTTTTGATTCTCTTATCACAGTTTGCAGATTTACTGTTTGATGGAGGTATCATGGTCTAGGACGGGCACATG
>Frequency_1_QualityScore_FFHHHHHJJJJJIJJJHIJJIJIJJIJJJJIIGIJJJGIIJJIIIJHHIJJGIIJIJIBFHIJJEIGEHIFEHHFFDDDBCDDDDEDDDDDDCC_Mismatch_1_Sense_+_Library_PoolC
AACATCAATTTGTTTTAATTCTCTTATCACAGTTTGCAGATTTACTGTTTGATGGAGGTATCATGGTCTAGGACGGGCACATGCTTTTTTTAAT
>Frequency_1_QualityScore_FFHHHHHJJJJJJJIJJJIJJJJJJJJJJIJJJJJIJJIJJJJJJJJIIJJJGIJGJIJJJIJJHHHHFFFFFFEEEEEEDDDDDEDDDDDDDE_Mismatch_0_Sense_+_Library_PoolC
CTTTCTAGGCCTGTTGGGACTCTCTTCTTCAAAGAATATCAGGCTACACAGGTTGTCAGGAAGGCAACATCAATTTGTTTTGATTCTCTTATCA
>Frequency_1_QualityScore_FFHHHHHJIJJJJJJIJJJJJJJJJJJHJJJIJJGHIJJJJJJJJJJJFHIJJJIIJHHHHHHFFDDDDCDDDADEDDDDEEDDECCCD_Mismatch_0_Sense_+_Library_PoolC
TATCACAGTTTGCAGATTTACTGTTTGATGGAGGTATCATGGTCTAGGACGGGCACATGCTTTTTTTAATCAGTTTTACATACTGTTTA
>Frequency_1_QualityScore_FDHFHFDB@DFFIIIBGIIGGDGCH@FGGA?DFHFGECGHE>BGF>FH;@C7C@CAECHF_Mismatch_0_Sense_+_Library_PoolT
TATATGGATGCTTTTTTGGTTGAAAATAAAAATAAAAAAGAAGGAATGTAAATGAAACTA
>Frequency_1_QualityScore_FFHHHGHJJJJJJJIJJJJIJJJJIJIIJIJJIJJJJJJJJJJJJJJJIJJJJJHIJJJJJJJJJIJJHHHHHHFFFFFFFCEEEEEEDCDDDD_Mismatch_2_Sense_+_Library_PoolT
CTTCTTCAAAGAATATTAGGCTACACAAGTTGTCAGGAAGGCAACATCAATTTGTTTTAATTCTCTTATCACAGTTTGCAGATTTACTGTTTGA
>Frequency_1_QualityScore_FFHHHHHJJJJJJJJJJJJIJJIJJJJJJJJJJJJJIIJJJJJJIJJJJJJJIIIJJEHHHHHFFFFFFCEEEDB@CDDDECCCDDDDD_Mismatch_1_Sense_+_Library_PoolT
CTGATATGCTTTCTAAAAGAGGGCTTTCTAAGCCTGTTGGGACTCTCTTCTTCAAAGAATATTAGGCTACACAAGTTGTCAGGAAGGCA
>Frequency_1_QualityScore_FFHHHHHJJJJIIJJJJJJJJJJJJJJJJJJJIJJIJIIGIJJJIIJJIIIJJIJJIIHJJIEIIHHHGCHFFFFFFEEEEDDCDDDDEDDDDD_Mismatch_1_Sense_+_Library_PoolT
CAAATAAGCTGATATGCTTTCTAAAAGAGGGCTTTCTAAGCCTGTTGGGACTCTCTTCTTCAAAGAATATTAGGCTACACAAGTTGTCAGGAAG
>Frequency_1_QualityScore_DDDHHH?EHIIIIGGEDEHEFHGIIBGDCGEEIIGFFHIIIIH9DD7BBFHEEHGI@CAGEFGEEHGFFABECCCADCCDDDDBCCDCD3>ACD_Mismatch_0_Sense_+_Library_PoolT
TTTTGATTCTCTTATCACAGTTTGCAGATTTACTGTTTGATGGAGGTATCATCATGGTCTAGGACGGGCACATGCTTTTTTTGAATCAGTTTTA
>Frequency_1_QualityScore_FFHHHHHJJJJJJJJJJJJJJIJJIIJJJJJJJJIJJJJJJJIJJIJJJJGGIIJJJIJIJJIJHHGEHEEFFFFFEEEEDEEEDDDCDEDDED_Mismatch_2_Sense_+_Library_PoolT
CTGTTGGGACTCTCTTCTTCAAAGAATATTAGGCTACACAAGTTGTCAGGAAGGCAACATCAATTTGTTTTAATTCTCTTATCACAGTTTGCAG
>Frequency_1_QualityScore_FFHHHHAHIJJJIIIGIJJJJJFGIJJIHIJJJJIIIIIIDHGIHHIJJIGIJJIJJJJJEGEHHHHGHEFFFFDCACDDDCDCDCCACCCDDD_Mismatch_2_Sense_+_Library_PoolC
TAAAAGAGGGCTTTCTAAGCCTGTTGGGACTCTCTTCTTCAAAGAATATTAGGCTACACAAGTTGTCAGGAAGGCAACATCAATTTGTTTTAAT
>Frequency_1_QualityScore_FFHHHHHJJJJJJJJJJJJJJJJJJJJJJJJJJJJJJJJJGIJIJIJJIJJJJIJJJJJJJJIJJIHHHFHHFFFFFFFEEEEEECDEDCEDDD_Mismatch_2_Sense_+_Library_PoolC
GTTGGGACTCTCTTCTTCAAAGAATATTAGGCTACACAAGTTGTCAGGAAGGCAACATCAATTTGTTTTAATTCTCTTATCACAGTTTGCAGAT
