# Supplementary material for: Differential Gene Expression Reveals Candidate Genes for Drought Stress Response in Abies alba (Pinaceae)
Source: PLoS One. 2015 Apr 29;10(4):e0124564. doi: 10.1371/journal.pone.0124564 (PMC4414588; doi:10.1371/journal.pone.0124564)
Supplement: S2 File — (GZ) [file pone.0124564.s002.gz › comp5713_c0_seq1.fa]

>comp5713_c0_seq1 len=782 path=[1:0-781]
CGACCCGAAATAGTGATCCGATATCGGGCGAGCTGGCGCCTGCATCGAAGGATTTAGAAATCGATCATTATTCCTTGATGCGGCCTTCGGCTCTGGATCTTTCTTCGCTCGAGGATATGAACTTCCAACCTTATGAACCAGATCAACTAATTGCACCTGCAACAGAAACGCCTTCGCTTCCAGAAGATCATTATGATTTGAATGGCGCTTTCAGCGAGTTTCAGATGGATAGCAGCGGCTTAAGGTACTGTCATTCGGAAGGCTACGATCCGTTTCAGCTGTCCTGGATTTCAACAGTTTGAGTATCTGCAGCAAAACGTTATTGATTCATCATGACCTGTTCATAGGGTACACATGTATTCTTATTTTTATTCATTTTATTTGGTACCATGGTTATGTATATATGCGACCTGGCGGCCATACGCTTCCTTGAGGTGCTCATGATCATGTTCAGACCATGTCCACTCCACCTTGAGTTTGAATTTGAATCTCGATGTATCTCTGCGCTTGGATCAGAGAAGGTGTGGGCTGCAAACTTTGGTTGGTATATAGACCGGTATAGCGTCCCCGTGTATGTAAGGGCTATGTGGTATACAGTCCTTGGATGTGAATGTGAATGTTTCTGTGTTTGAATTCATACAAATTCGTTAGATTTCATTCATTCATACAGATTCGTTAGATTTCATTCCTTCATAGAAATAATTCATGCTTCACGAGTCGCGTGATATTGCTGGACGATAGCCGATATTTGATATAATAAATCCCATTACACTTCGACTCAA

>Frequency_9_QualityScore_FEHHHHHJJIIJHIHIHIHIHIHIIIGHGHDEGGGGGGGFFFFFDEEDDEECDDDDDDCDDDDCDDDDDCDBDCDCCDDDDDCDDDDDCCEACC_Mismatch_0_Sense_+_Library_PoolT
GCGACCTGGCGGCCATACGCTTCCTTGAGGTGCTCATGATCATGTTCAGACCATGTCCACTCCACCTTGAGTTTGAATTTGAATCTCGATGTAT
>Frequency_8_QualityScore_FFHHHHHIIJIIHHGHHH@EDGHIIIIIIHIIIJJIHGHIJEFHIIIJIJIHGDEEEEEDCCCDCDACAACDDDDDCCCCCDDDDDCCDCDDDC_Mismatch_0_Sense_+_Library_PoolT
CGCTTGGATCAGAGAAGGTGTGGGCTGCAAACTTTGGTTGGTATATAGACCGGTATAGCGTCCCCGTGTATGTAAGGGCTATGTGGTATACAGT
>Frequency_8_QualityScore_EFHHHGGJJJJIHIIIFGIIIIJJJJJJGHIJJIJIIJJJJGHFGHIIIHHHGGFEFFEEECDEEDDDCBCDDDCCCDCDDDDDDEEEED?CDD_Mismatch_0_Sense_+_Library_PoolT
TGCAAACTTTGGTTGGTATATAGACCGGTATAGCGTCCCCGTGTATGTAAGGGCTATGTGGTATACAGTCCTTGGATGTGAATGTGAATGTTTC
>Frequency_7_QualityScore_FFHHHHHJFHFHIJJJJJIJJJJJJJJFHIJHHIJJJJJJJJJFHIJIIHHGEEEDCDCDEEEEEDDDDBCDDDEDCCCDDDDDDDDDDDDDDD_Mismatch_0_Sense_+_Library_PoolT
AGAGAAGGTGTGGGCTGCAAACTTTGGTTGGTATATAGACCGGTATAGCGTCCCCGTGTATGTAAGGGCTATGTGGTATACAGTCCTTGGATGT
>Frequency_7_QualityScore_FFHHHHGIIJFGHIJJJJJJIJFHIJJJJIIHJIJHHFIIIIIHIIIIHGGGFGFDEEEEEEEEEDDDDCDDDDECEDCDDEEDACCCCCBCAC_Mismatch_0_Sense_+_Library_PoolT
CTTTGGTTGGTATATAGACCGGTATAGCGTCCCCGTGTATGTAAGGGCTATGTGGTATACAGTCCTTGGATGTGAATGTGAATGTTTCTGTGTT
>Frequency_7_QualityScore_FFGHHHHJJJJJIJJJJJJIIIJJIIJJJJJJJJJJJIIFFGHGGFFFFFFFEEEEDDDDDDDDEDEDDCDDDDDDDDDDBDDDCCDEDDECDD_Mismatch_0_Sense_+_Library_PoolT
TGTATATATGCGACCTGGCGGCCATACGCTTCCTTGAGGTGCTCATGATCATGTTCAGACCATGTCCACTCCACCTTGAGTTTGAATTTGAATC
>Frequency_7_QualityScore_FFHEFGGEGFGHIIIJIJIJJIJJJIEGIJGGHHIIJIJIIIFGHHIIGGFFEEDABCCEEEDDDDCCCCCCDEDCDDDDCDDDDCDDDCDDCC_Mismatch_0_Sense_+_Library_PoolT
GAGAAGGTGTGGGCTGCAAACTTTGGTTGGTATATAGACCGGTATAGCGTCCCCGTGTATGTAAGGGCTATGTGGTATACAGTCCTTGGATGTG
>Frequency_7_QualityScore_FFGHGHHJJIGIJJEGHHIIIIJIJJDHIIIIIJIJJJJFHFHHIHHHHHGGFFFEEFEDDCEEEDDDDCCDDCDDCDDDEDCDEDEDCCDDDD_Mismatch_0_Sense_+_Library_PoolT
CAAACTTTGGTTGGTATATAGACCGGTATAGCGTCCCCGTGTATGTAAGGGCTATGTGGTATACAGTCCTTGGATGTGAATGTGAATGTTTCTG
>Frequency_6_QualityScore_FFGGEGGIHIIJIIIIHHIIIJIIIIIGEHGHIIIHIIIIGGIIHIJIIIGHIIJJIIIIIIIGHGHIGCDFCDEE?BCCCCCCCCC@BBCCDD_Mismatch_0_Sense_+_Library_PoolT
ATGTTCAGACCATGTCCACTCCACCTTGAGTTTGAATTTGAATCTCGATGTATCTCTGCGCTTGGATCAGAGAAGGTGTGGGCTGCAAACTTTG
>Frequency_6_QualityScore_FDGHGHHIJJIJJJJJJIHIJJGGIIJJJJJIJIGIIIIIIIIHHHGDEEEEEFEEEEEDDDDDEEDDCBDDEDEDDDDDDDDDDDDDEDDEEE_Mismatch_0_Sense_+_Library_PoolT
GTGGGCTGCAAACTTTGGTTGGTATATAGACCGGTATAGCGTCCCCGTGTATGTAAGGGCTATGTGGTATACAGTCCTTGGATGTGAATGTGAA
>Frequency_6_QualityScore_FFGHHHHJJIJJJIIIIIIJHIIJHIHIIJJIIIIIDGGGGGGGFFFFFEDEEEDEEDDDDEDEDDBDDDDCDDDCDACDDCDDEDDECDDDDD_Mismatch_0_Sense_+_Library_PoolT
ATATATGCGACCTGGCGGCCATACGCTTCCTTGAGGTGCTCATGATCATGTTCAGACCATGTCCACTCCACCTTGAGTTTGAATTTGAATCTCG
>Frequency_6_QualityScore_FFHHHCFFGIJJJIJIJJJJJJJJGIIIGGIJJIJJJJJJFHIJIIIHIGGGEBCBCEEEEEDDDDDDDCCDDCCDEEEDDDDDDDDDDDCDCD_Mismatch_0_Sense_+_Library_PoolT
GAAGGTGTGGGCTGCAAACTTTGGTTGGTATATAGACCGGTATAGCGTCCCCGTGTATGTAAGGGCTATGTGGTATACAGTCCTTGGATGTGAA
>Frequency_6_QualityScore_FEHGHGHJJJJIIIHIIIIJIJIJIJIJHGHHDHGIIGGGFFGGFEEFEEEDECDDDEDEDDCCDCDDCCCCD@CCDCCCEABDCCDDDDCDE@_Mismatch_0_Sense_+_Library_PoolT
ATGCGACCTGGCGGCCATACGCTTCCTTGAGGTGCTCATGATCATGTTCAGACCATGTCCACTCCACCTTGAGTTTGAATTTGAATCTCGATGT
>Frequency_5_QualityScore_FBFGHGHJJJJJJJIJJJIJJJJFIJJIIGHIJJJJJHIIIIIIIIJJJJIIHIIHHHGHGEDDDDDDDDDDDDDDDCDBCDDDDDDCDDEDDD_Mismatch_0_Sense_+_Library_PoolT
GTATTCTTATTTTTATTCATTTTATTTGGTACCATGGTTATGTATATATGCGACCTGGCGGCCATACGCTTCCTTGAGGTGCTCATGATCATGT
>Frequency_5_QualityScore_FEGHHHHIIHIJJJIJJJJHIIHIIFIIIJJIIJIHIIIIHHGDFFFFEFFEDEEDEDDEEDDCCDDDCBEDDDCDDDCDDDDD@CCDBDDEDD_Mismatch_0_Sense_+_Library_PoolT
GTTATGTATATATGCGACCTGGCGGCCATACGCTTCCTTGAGGTGCTCATGATCATGTTCAGACCATGTCCACTCCACCTTGAGTTTGAATTTG
>Frequency_5_QualityScore_FFHHHGGJIJHIHJHJCGFGHIIHHIIHIIJIIIJFGIJEFHIIIHIIIIHEEFEFFDDDDDDD?BBCDCEDEDDDDCCDDDEDDCCDDDDDDD_Mismatch_0_Sense_+_Library_PoolT
CTTGGATCAGAGAAGGTGTGGGCTGCAAACTTTGGTTGGTATATAGACCGGTATAGCGTCCCCGTGTATGTAAGGGCTATGTGGTATACAGTCC
>Frequency_5_QualityScore_FFHHHHHJJJIJJIJHIHIIJCGDGHJJJJJIIJJJJJJJHHIJGHIIIJJIIIHFBCDEEDDDDDDDDCABCDEDEEDDDDDDDDDDDBCDED_Mismatch_0_Sense_+_Library_PoolT
CTGCGCTTGGATCAGAGAAGGTGTGGGCTGCAAACTTTGGTTGGTATATAGACCGGTATAGCGTCCCCGTGTATGTAAGGGCTATGTGGTATAC
>Frequency_5_QualityScore_FFHHHHHJJJJJJJJJJGIHIIJBGGHIJJJJJJIJJJJJJJHIJJFFGIIJIIHHFFCCDEEDDDDDDABBDCCDDDDEDDDCDCDDCEDCDD_Mismatch_0_Sense_+_Library_PoolT
CTCTGCGCTTGGATCAGAGAAGGTGTGGGCTGCAAACTTTGGTTGGTATATAGACCGGTATAGCGTCCCCGTGTATGTAAGGGCTATGTGGTAT
>Frequency_5_QualityScore_FEGEGEEHE?FBFGHGHHGFHGIFFGGIAFGGBEGIHHGHHHGIBCEGGHGGECEEDAC?BDCBCDCA@?ABCC?CC>BCDDECCCCCDBDDBB_Mismatch_0_Sense_+_Library_PoolT
CAGAGAAGGTGTGGGCTGCAAACTTTGGTTGGTATATAGACCGGTATAGCGTCCCCGTGTATGTAAGGGCTATGTGGTATACAGTCCTTGGATG
>Frequency_5_QualityScore_FFHHHHGIIJHIJJJIIJJJJJJHIJHIIJIJJJJIJJJJJIJJIIIIGHIIFGGHHIIIIHHGHFFFFFFBCDDBCDEDEDDDDDD@CDEEDD_Mismatch_0_Sense_+_Library_PoolT
CTTGAGTTTGAATTTGAATCTCGATGTATCTCTGCGCTTGGATCAGAGAAGGTGTGGGCTGCAAACTTTGGTTGGTATATAGACCGGTATAGCG
>Frequency_4_QualityScore_EFHHHHHHIHIJJFHIIJIIIJJIJFHIIJJJIJJJJJGHGHHIIHIIIHGGGGGEFFEDEEEDDEEDDACDCDDDDDDEDCDCEEDCDEDDDE_Mismatch_0_Sense_+_Library_PoolT
AAACTTTGGTTGGTATATAGACCGGTATAGCGTCCCCGTGTATGTAAGGGCTATGTGGTATACAGTCCTTGGATGTGAATGTGAATGTTTCTGT
>Frequency_4_QualityScore_FFHHGHHJJJJJJJJJJJJIJJIIHIGHIJEGGIJIJJJJJHIIJJJJJGIIJGGHHHHHGGGEDBCDECDCDDDDDDACACEEEEEDDCDDCD_Mismatch_0_Sense_+_Library_PoolT
GATGTATCTCTGCGCTTGGATCAGAGAAGGTGTGGGCTGCAAACTTTGGTTGGTATATAGACCGGTATAGCGTCCCCGTGTATGTAAGGGCTAT
>Frequency_4_QualityScore_EFHHHHFHIJIIJJHIHIIHIIJJJJJJJJJJJJJJJIIIIIHGGGFEEEEEECDDDDDDDDDDDDDEDCDDEEDDDDCDDEDEDDDDDDDDDD_Mismatch_0_Sense_+_Library_PoolT
ATTTGGTACCATGGTTATGTATATATGCGACCTGGCGGCCATACGCTTCCTTGAGGTGCTCATGATCATGTTCAGACCATGTCCACTCCACCTT
>Frequency_4_QualityScore_DECFEGFGEGGGHHEGFGHHIIGHHFCGGHGGGGHFGHGGBECA?>>CDDCCCCCCCACB=BBCCAB;@?=?BABB=CBAABBBB>?AACCB@A_Mismatch_0_Sense_+_Library_PoolT
GGTTATGTATATATGCGACCTGGCGGCCATACGCTTCCTTGAGGTGCTCATGATCATGTTCAGACCATGTCCACTCCACCTTGAGTTTGAATTT
>Frequency_4_QualityScore_FFHGHHGIHHIICGFHIJJJJJIJIJIJJJJHHIIHHIIIIJIIIIJHHHIHGGGEEDDD@CACEEEEECCCCDDDDDED?BCDEEDDCDDDDD_Mismatch_0_Sense_+_Library_PoolT
GATCAGAGAAGGTGTGGGCTGCAAACTTTGGTTGGTATATAGACCGGTATAGCGTCCCCGTGTATGTAAGGGCTATGTGGTATACAGTCCTTGG
>Frequency_4_QualityScore_FEHHHHHJJJJJJJJJJJIJJJJJIJJIJJJJJJJJJJJJJJJHHIJJGIIIHIIIIIIHIGFEEECDEBCDCCEEEEDEEEEEECCEDDDDDD_Mismatch_0_Sense_+_Library_PoolT
GTTAGATTTCATTCCTTCATAGAAATAATTCATGCTTCACGAGTCGCGTGATATTGCTGGACGATAGCCGATATTTGATATAATAAATCCCATT
>Frequency_4_QualityScore_FEGHHHHJJGIIJJIIIIIJJIJIIJJJIIJJJJIIIIIIIIIGGGGGECEBEDEEDEEDCDEDDCEEEBCDDDDDEDECDCCCDDDDCCCCAC_Mismatch_0_Sense_+_Library_PoolT
GTACCATGGTTATGTATATATGCGACCTGGCGGCCATACGCTTCCTTGAGGTGCTCATGATCATGTTCAGACCATGTCCACTCCACCTTGAGTT
>Frequency_4_QualityScore_EEHGHHHJIIJIIIJJJJJJIIJJJJGHGIIIGGIIJIIHIIJJJGIJGGHIJIIIJIJJIIIGGHGGEBADDE?BCBBACDDCCACBDDDCDB_Mismatch_0_Sense_+_Library_PoolT
GTTCAGACCATGTCCACTCCACCTTGAGTTTGAATTTGAATCTCGATGTATCTCTGCGCTTGGATCAGAGAAGGTGTGGGCTGCAAACTTTGGT
>Frequency_4_QualityScore_EEHHHGHIIIIIGIIIHHFIIIHIIIIJIIGIIIHIIHHIIEGEGHIIIIIIGHGIIIHGDGEEACCCCEDDDDDDACCEEDDCCCBCC?AACD_Mismatch_0_Sense_+_Library_PoolT
ATTTGAATCTCGATGTATCTCTGCGCTTGGATCAGAGAAGGTGTGGGCTGCAAACTTTGGTTGGTATATAGACCGGTATAGCGTCCCCGTGTAT
>Frequency_4_QualityScore_EEGGGFGIHGGG?DGFHFGHEGHIIIGIIHIIHHHIHIHIHGGIHFGFHGHHI>EEGHHHIIEDGIEGGDGFGEEFFGGCEDDEDCDBBCCBCC_Mismatch_0_Sense_+_Library_PoolT
GCTTCCTTGAGGTGCTCATGATCATGTTCAGACCATGTCCACTCCACCTTGAGTTTGAATTTGAATCTCGATGTATCTCTGCGCTTGGATCAGA
>Frequency_4_QualityScore_EEGFFHEIHGHIIIIEHIEEHIIJEGIIGEDFHGFIGGDDAGIFHGFFHGDEBCGCGIECEEBD@CB?A?@B?ACDCB@C>@ABCBCCABCABC_Mismatch_0_Sense_+_Library_PoolT
TGTATTCTTATTTTTATTCATTTTATTTGGTACCATGGTTATGTATATATGCGACCTGGCGGCCATACGCTTCCTTGAGGTGCTCATGATCATG
>Frequency_4_QualityScore_FFHHFGHIJJJJJJJJJGIHIIIIIIJJJJIIJJIJJHHIIIIIHIIIIIIIIIHGGGGGGGGFFEDEFDEEEEDEDDCDDEDDEECCCDDDDD_Mismatch_0_Sense_+_Library_PoolT
CCGGTATAGCGTCCCCGTGTATGTAAGGGCTATGTGGTATACAGTCCTTGGATGTGAATGTGAATGTTTCTGTGTTTGAATTCATACAAATTCG
>Frequency_4_QualityScore_EEG?ECEGIIGGIIIIIHIJIIGHGIFGHHIIIIIIHIEGGIGGFHIIGGFACACEDEEEDDBCCCDDCCBACCDEEDDDDDDDDCDCACDEED_Mismatch_0_Sense_+_Library_PoolT
AGGTGTGGGCTGCAAACTTTGGTTGGTATATAGACCGGTATAGCGTCCCCGTGTATGTAAGGGCTATGTGGTATACAGTCCTTGGATGTGAATG
>Frequency_4_QualityScore_FFDEGHHJJJJJJJGHIIJIJIJJJJJEHGIIJJJJJJIIIIIIGIIGGHHIHHHGGGGGFEEEEEEEEBCEEEEDCDEDDDEDCDDDCDDEDD_Mismatch_0_Sense_+_Library_PoolT
GGTATATAGACCGGTATAGCGTCCCCGTGTATGTAAGGGCTATGTGGTATACAGTCCTTGGATGTGAATGTGAATGTTTCTGTGTTTGAATTCA
>Frequency_4_QualityScore_EEGEGFGIIIIIIEHGE@AGGEEDDEHHICBGHHGEDFGGHHEGEEEEDECEFFCDEEDEDDCCC?AC@CCCCCBCACCCBABDCACACCC?AC_Mismatch_0_Sense_+_Library_PoolT
CTGCAAACTTTGGTTGGTATATAGACCGGTATAGCGTCCCCGTGTATGTAAGGGCTATGTGGTATACAGTCCTTGGATGTGAATGTGAATGTTT
>Frequency_3_QualityScore_FFGHHHHJJJGIIIJIJIIJIJJJJIJJJIIJJJIJIJIIIHGGGFFEDECDBCDDDDDDDDDEDDDEEDDDDDDDDEDEDDDDDDDDDDDCB>_Mismatch_0_Sense_+_Library_PoolT
GGTACCATGGTTATGTATATATGCGACCTGGCGGCCATACGCTTCCTTGAGGTGCTCATGATCATGTTCAGACCATGTCCACTCCACCTTGAGT
>Frequency_3_QualityScore_EEHHHGHIJJJJJJJJJHIJJFDFHIJHIJJJJGIIIIIIHIIHIHDFEEGGFFEEEEDECDEDDDCCCDDEDDDDDDDDDDDCDDDDDCEDEE_Mismatch_0_Sense_+_Library_PoolT
TGGGCTGCAAACTTTGGTTGGTATATAGACCGGTATAGCGTCCCCGTGTATGTAAGGGCTATGTGGTATACAGTCCTTGGATGTGAATGTGAAT
>Frequency_3_QualityScore_DBEGGGCGHGCFAEEHCDHHIGD@BEGFGCFFCGFEGEGHHGADBEEFGHFHC><BED>BBAA@CEEDAABCB<?A?>::=9@BCCDABC@?=<_Mismatch_0_Sense_+_Library_PoolT
CTCCACCTTGAGTTTGAATTTGAATCTCGATGTATCTCTGCGCTTGGATCAGAGAAGGTGTGGGCTGCAAACTTTGGTTGGTATATAGACCGGT
>Frequency_3_QualityScore_FFHHHHHJIJHHIIIIIJIGIJIJJJIJIJIJHIHJJJIJJJIIIIIJHIGIIIJIDHFFFEGGGEECDADDDDCCCBA?CCDEEDDDCBA?@B_Mismatch_0_Sense_+_Library_PoolT
CCACCTTGAGTTTGAATTTGAATCTCGATGTATCTCTGCGCTTGGATCAGAGAAGGTGTGGGCTGCAAACTTTGGTTGGTATATAGACCGGTAT
>Frequency_3_QualityScore_FFHHHHHJJJIIIIJJJJJJIJJJJJJIJJJJJJJJJJJIIIHHHGGFEFFEEEEEEEEDDDDEEDDDDCDDEDEDDDDDDDDDDDCDACDDDD_Mismatch_0_Sense_+_Library_PoolT
CATGGTTATGTATATATGCGACCTGGCGGCCATACGCTTCCTTGAGGTGCTCATGATCATGTTCAGACCATGTCCACTCCACCTTGAGTTTGAA
>Frequency_3_QualityScore_DEHHHHHJJJJHIIJIGHHIIJBGDGHIIJJJJIJIIJJJJGHIIFEHIIIIIIIGEBCDEEEDCDCDDBBCCDEEEEEDDDDDDDDDDDCDDD_Mismatch_0_Sense_+_Library_PoolT
TCTGCGCTTGGATCAGAGAAGGTGTGGGCTGCAAACTTTGGTTGGTATATAGACCGGTATAGCGTCCCCGTGTATGTAAGGGCTATGTGGTATA
>Frequency_3_QualityScore_FFHHHGHHIJJHHIIJIJIJJJJJHIJIHIJJJJJJJJJJJJIJJIIHIHHHIEGGHIJHIHGGDDEFFDEDDDDDCCDEFDDDDDDDBCDEDD_Mismatch_0_Sense_+_Library_PoolT
CCTTGAGTTTGAATTTGAATCTCGATGTATCTCTGCGCTTGGATCAGAGAAGGTGTGGGCTGCAAACTTTGGTTGGTATATAGACCGGTATAGC
>Frequency_3_QualityScore_FFHHHHHJJJJJJJIJJJIJGIHIIJHIIJJJJHIJJJJJGJHIIJJJJIJIJJJJHIIIJIIIGDGH@?BDEDDEDDDCBBDDDDDABCDACC_Mismatch_0_Sense_+_Library_PoolT
ACCATGTCCACTCCACCTTGAGTTTGAATTTGAATCTCGATGTATCTCTGCGCTTGGATCAGAGAAGGTGTGGGCTGCAAACTTTGGTTGGTAT
>Frequency_3_QualityScore_FFHHHHHJJJJJJJJIJJJJJFHHIJJJJJJJJJJIIJJJJJIJIJIIIIIIHHIHHHFF=CDE?CACDCDDECDEDDCDDEBDDEEDEDDDCD_Mismatch_0_Sense_+_Library_PoolT
CGGCCATACGCTTCCTTGAGGTGCTCATGATCATGTTCAGACCATGTCCACTCCACCTTGAGTTTGAATTTGAATCTCGATGTATCTCTGCGCT
>Frequency_3_QualityScore_FFHHHHGIJIIJJJJHIJJJJFHIJIIJJHIHIJIJJJJJJJGJIIJJHIGIGIGFEFFEDDDDDDDDDDCCCDDDDCDDDDEDDDDEEDDCBD_Mismatch_0_Sense_+_Library_PoolT
ATTTTTATTCATTTTATTTGGTACCATGGTTATGTATATATGCGACCTGGCGGCCATACGCTTCCTTGAGGTGCTCATGATCATGTTCAGACCA
>Frequency_3_QualityScore_FFHHHGHJJJJJJJHHIJIJJJJJJIJJIJJJJJHIIIJJDGGHIJJJJJIIHIHJJJIHHHFBDEEEEDEEDDDCBCEEDDDDDDDDCCBDEE_Mismatch_0_Sense_+_Library_PoolT
TTTGAATCTCGATGTATCTCTGCGCTTGGATCAGAGAAGGTGTGGGCTGCAAACTTTGGTTGGTATATAGACCGGTATAGCGTCCCCGTGTATG
>Frequency_3_QualityScore_FFHHHGGIJJIJFHIHIHHIHIIJJGIEHHIIIJIJJJJIJJHIIFGHIIHIDGHHHGGFGFEECCEDDADEFD<CDDDDDDCCDDDDDEDDED_Mismatch_0_Sense_+_Library_PoolT
TATATAGACCGGTATAGCGTCCCCGTGTATGTAAGGGCTATGTGGTATACAGTCCTTGGATGTGAATGTGAATGTTTCTGTGTTTGAATTCATA
>Frequency_3_QualityScore_FFHHHHHJJJJIJJJJJJJJJJHIHIJJHIIJJJIFHIJJJIJJHHIJJJJJJJJJJJJHIIHHGFEGFDDCCDDDDDCDCDDCDDDDDCDDDB_Mismatch_0_Sense_+_Library_PoolT
AGACCATGTCCACTCCACCTTGAGTTTGAATTTGAATCTCGATGTATCTCTGCGCTTGGATCAGAGAAGGTGTGGGCTGCAAACTTTGGTTGGT
>Frequency_3_QualityScore_FEGGGHHJJJJJIHHHIFHHEHGEGHIGIIHIIJHIGGHIJIIJIHIFIGHIGHIIIJDGIJIIFIHHGFFHGEDABDCDEEEBCDCDBCBBBD_Mismatch_0_Sense_+_Library_PoolT
CATACGCTTCCTTGAGGTGCTCATGATCATGTTCAGACCATGTCCACTCCACCTTGAGTTTGAATTTGAATCTCGATGTATCTCTGCGCTTGGA
>Frequency_3_QualityScore_FEHHHHHJIIJJJJHIJHHIIIIJJJJJJJJJIJJJJHIGIIJFHGHIIJJJIIHHHHHGGGDFEEBCDDDEDDDDDDBCCEEDDCDDDDD>A?_Mismatch_0_Sense_+_Library_PoolT
GAATTTGAATCTCGATGTATCTCTGCGCTTGGATCAGAGAAGGTGTGGGCTGCAAACTTTGGTTGGTATATAGACCGGTATAGCGTCCCCGTGT
>Frequency_3_QualityScore_EEHFGGHJJFHGHHIHIIJJIJIIIIIJJGHIHHIHFHIJJHIIJJHIIIHHGHHIIIDFGFHHDFADFCDEEEEE_Mismatch_0_Sense_+_Library_PoolT
GCGTCCCCGTGTATGTAAGGGCTATGTGGTATACAGTCCTTGGATGTGAATGTGAATGTTTCTGTGTTTGAATTCA
>Frequency_3_QualityScore_BD>C<DFEEFIHGHHGGHIFFEGHI>FGEGGHHDGEACFEGGFHEFECEE>A:ACCDEDDDCCCAAB;?@;ABCECAAA>B?BBCCC:BCACA?_Mismatch_0_Sense_+_Library_PoolT
GGTGTGGGCTGCAAACTTTGGTTGGTATATAGACCGGTATAGCGTCCCCGTGTATGTAAGGGCTATGTGGTATACAGTCCTTGGATGTGAATGT
>Frequency_3_QualityScore_FFHHGHHJJJJIJJGHHIJJJIGIIJJJIIJIIHIIJJJJJIIJJIHHIJJIICFFGHHHFHIJIHIIJFGGFFGFFFFFFFDEDDDDCBDDD@_Mismatch_0_Sense_+_Library_PoolT
ACGCTTCCTTGAGGTGCTCATGATCATGTTCAGACCATGTCCACTCCACCTTGAGTTTGAATTTGAATCTCGATGTATCTCTGCGCTTGGATCA
>Frequency_3_QualityScore_DCGFGHGIFFHHHGIEEEGIEBE@EFGGGEDHFFHCGHEHDDAGGDGHDHHFGGH?EEEGHFHGGIHCEEGDGGDCDCC@B=@<@>:?@B@BBC_Mismatch_0_Sense_+_Library_PoolT
TGATCATGTTCAGACCATGTCCACTCCACCTTGAGTTTGAATTTGAATCTCGATGTATCTCTGCGCTTGGATCAGAGAAGGTGTGGGCTGCAAA
>Frequency_3_QualityScore_FEHGHHHJJJJIIIJJJJJJHIJJFHIIJJIJJJJJHIJJJJIJIJIIGDEDEFEFEEEEDDDCDDDEDDDDEFEDDDDDDDDDDDDDCEDDCD_Mismatch_0_Sense_+_Library_PoolT
GTGTGGGCTGCAAACTTTGGTTGGTATATAGACCGGTATAGCGTCCCCGTGTATGTAAGGGCTATGTGGTATACAGTCCTTGGATGTGAATGTG
>Frequency_3_QualityScore_FFHGHHHJJJIIIIJFHEHIIJJJJIJIJJJJJJGIJJGFHHIIJIIJJIFGGHGHFFEDDDDBC@DEEEEEDDDDDCDDDEDDCDEDDDDDDD_Mismatch_0_Sense_+_Library_PoolT
TTGGATCAGAGAAGGTGTGGGCTGCAAACTTTGGTTGGTATATAGACCGGTATAGCGTCCCCGTGTATGTAAGGGCTATGTGGTATACAGTCCT
>Frequency_3_QualityScore_FFHHHHHJJJJJJJJJJJJJJJJIJJIJJJJJJJJJJJJJJJJJIIJJIJJIJJIIFHHIJIGHHHFFFEEEEEEDDCDDDDDDCDDEEEEDEE_Mismatch_0_Sense_+_Library_PoolT
TTCATACAGATTCGTTAGATTTCATTCCTTCATAGAAATAATTCATGCTTCACGAGTCGCGTGATATTGCTGGACGATAGCCGATATTTGATAT
>Frequency_3_QualityScore_FFHHHHHJJJJHIJJGHIIJJJJJJJJGIIJJJJJJJJJJGHGHIIIIIIHGGGFFFEFEDCEDEEDEDBDDDDCDDDDDEEDDDEEEDBDDDD_Mismatch_0_Sense_+_Library_PoolT
GCAAACTTTGGTTGGTATATAGACCGGTATAGCGTCCCCGTGTATGTAAGGGCTATGTGGTATACAGTCCTTGGATGTGAATGTGAATGTTTCT
>Frequency_3_QualityScore_FEHHHHHJJIIJJJJJHJJJJJIJJIHIJJJIJJJJJHIIJJJJJGHIIJIIHIIJJIHJIIJJJJJIFDBCDDDDDDDDDDDDDDDCCDDDDD_Mismatch_0_Sense_+_Library_PoolT
GTACACATGTATTCTTATTTTTATTCATTTTATTTGGTACCATGGTTATGTATATATGCGACCTGGCGGCCATACGCTTCCTTGAGGTGCTCAT
>Frequency_3_QualityScore_EEGGHGGJIJJJIIHJJJIIIIJIJHIIJJJIIIJEGGIHFGGGGGFFFEEFFEEEDEDDEDEDDDDDDDCCDDCDACCD@BCEDDDACCDDCD_Mismatch_0_Sense_+_Library_PoolT
TATATGCGACCTGGCGGCCATACGCTTCCTTGAGGTGCTCATGATCATGTTCAGACCATGTCCACTCCACCTTGAGTTTGAATTTGAATCTCGA
>Frequency_2_QualityScore_FFHHHHHJJJIJJJJJJJJHIJJGGIJJJJJJJJJGIIJJJJJIJJJHAGCEFFFFFEEEDEDDDEEDDBCEDDDEDDDDDDDDDCDEEEDCEE_Mismatch_0_Sense_+_Library_PoolT
TGTGGGCTGCAAACTTTGGTTGGTATATAGACCGGTATAGCGTCCCCGTGTATGTAAGGGCTATGTGGTATACAGTCCTTGGATGTGAATGTGA
>Frequency_2_QualityScore_FFHEGEFEEEIIHIGIHIGFDHGIGGGIIIHHEIHIF_Mismatch_1_Sense_+_Library_PoolT
CTTGGATGTGAATGTGAATGTTTCTGTGTTTGAATTA
>Frequency_2_QualityScore_EFHHGHCGIJJJJJIIJIIIJJJIIJJIIIIJJIIIJJJIIHIIIJJJHHHFDCBEEEECCCDDDDBDDDEDDCCCEEDECDDCCCCDDCCDED_Mismatch_0_Sense_+_Library_PoolT
AAGGTGTGGGCTGCAAACTTTGGTTGGTATATAGACCGGTATAGCGTCCCCGTGTATGTAAGGGCTATGTGGTATACAGTCCTTGGATGTGAAT
>Frequency_2_QualityScore_FFHGHEHJJIIJIIIIGIIIIIJDIGIIIHIIIIIIHIHIIIGGIIIIIIIIIJIIJJJGIIJGGFGCE>BCDEECCDDDDCCCBDDDDDCCDD_Mismatch_0_Sense_+_Library_PoolT
CAGACCATGTCCACTCCACCTTGAGTTTGAATTTGAATCTCGATGTATCTCTGCGCTTGGATCAGAGAAGGTGTGGGCTGCAAACTTTGGTTGG
>Frequency_2_QualityScore_FFHHHHGJJJJJJJJIJIIJJIJIIJIIIIIIIIIIIIIIIIIIJIIIJJJIJIJIIIIIIHIIIIHIJGIIIFGGHGFECACCCBBCACBEFE_Mismatch_1_Sense_+_Library_PoolT
ATACAAATTCGCTAGATTTCATTCATTCATACAGATTCGTTAGATTTCATTCCTTCATAGAAATAATTCATGCTTCACGAGTCGCGTGATATTG
>Frequency_2_QualityScore_FEFHFHEHIGGHIIIHIIIIIGGIFIGIFIIIIIIIHHGGHGIIIIIIIIIIIIIIIEBCGIIIIIHIHEEHCGGEDEEEADDA=?<??ACDCC_Mismatch_0_Sense_+_Library_PoolT
TCATGATCATGTTCAGACCATGTCCACTCCACCTTGAGTTTGAATTTGAATCTCGATGTATCTCTGCGCTTGGATCAGAGAAGGTGTGGGCTGC
>Frequency_2_QualityScore_FEGHHHGIHAFIIIIIIIIIIFCGGGIIIIIIIIIIIIIFIIEGIEFIIIIIHGAEECEEA;@CDACEEAA=BDCC@AAAC@CCCCECC_Mismatch_0_Sense_+_Library_PoolT
ATAGACCGGTATAGCGTCCCCGTGTATGTAAGGGCTATGTGGTATACAGTCCTTGGATGTGAATGTGAATGTTTCTGTGTTTGAATTCA
>Frequency_2_QualityScore_FFHHGFGIIIJFHGHIIIIIIIIIJIJIJJHIIJIGIIIJJJJGIIIIIIJHHG?ADED@B?CDEECDDCDCCDCDCEDCCCEEEDECDDDDDC_Mismatch_0_Sense_+_Library_PoolT
ATCAGAGAAGGTGTGGGCTGCAAACTTTGGTTGGTATATAGACCGGTATAGCGTCCCCGTGTATGTAAGGGCTATGTGGTATACAGTCCTTGGA
>Frequency_2_QualityScore_FFHGHHGJJJJJJJIIIJJIJJJJIJIJIIJJJIJIIIIIHHHHHGFFFFFFEEEEEEDDDDDDFDDDDCDCDDDDCDBDCDDCDEDDECCDDD_Mismatch_0_Sense_+_Library_PoolT
TATATATGCGACCTGGCGGCCATACGCTTCCTTGAGGTGCTCATGATCATGTTCAGACCATGTCCACTCCACCTTGAGTTTGAATTTGAATCTC
>Frequency_2_QualityScore_EFHHGHHJIJJJJIJJJJJIIIIIIJJJJIJJIIHIIJJJIIIIICFIIJIEHIIJIIIIJIIHHHGEEEEEDEEEECEEDDDCDDDDCCCDEE_Mismatch_0_Sense_+_Library_PoolT
ATTCGGAAGGCTACGATCCGTTTCAGCTGTCCTGGATTTCAACAGTTTGAGTATCTGCAGCAAAACGTTATTGATTCATCATGACCTGTTCATA
>Frequency_2_QualityScore_FCGHHHHGIJJJJJJJJJJJJIIGIIJJIIJJJJJIJGIJIJJJIJJIIGIHIDEHHIJIJIIIJJIIHFGHGGGHFFFFFFEEEEEFECCCDD_Mismatch_0_Sense_+_Library_PoolT
GTTTGAGTATCTGCAGCAAAACGTTATTGATTCATCATGACCTGTTCATAGGGTACACATGTATTCTTATTTTTATTCATTTTATTTGGTACCA
>Frequency_2_QualityScore_FFHHHHHJJJJJJJIJJIJIIIIJJJJJEGIIJJJJIJJJIJJIIJJJJJJIIIIJJIGIJJJIIIIJICGIGHHIIIGHHHGGGGEEEDDEDB_Mismatch_0_Sense_+_Library_PoolT
ATTGATTCATCATGACCTGTTCATAGGGTACACATGTATTCTTATTTTTATTCATTTTATTTGGTACCATGGTTATGTATATATGCGACCTGGC
>Frequency_2_QualityScore_FFHHHHHIIJJJJJJJJJJJJJJJIIIJJJIIJJJHIIGHIIJJIIGIIGIIIIIIIIIIIJJJIHIGDACCDDCDDDDDDDDCCCABDDDDDC_Mismatch_0_Sense_+_Library_PoolT
TACACATGTATTCTTATTTTTATTCATTTTATTTGGTACCATGGTTATGTATATATGCGACCTGGCGGCCATACGCTTCCTTGAGGTGCTCATG
>Frequency_2_QualityScore_FFGGEGGIIIIJJIIIIIJGIIAGGIIJJIJGIIJJIIIIIHIHHHHGFEGGEEEEEEEECCEBCDDCCBCCCDACCDDCCDECDEEEDEDDDD_Mismatch_0_Sense_+_Library_PoolT
GCGGCCATACGCTTCCTTGAGGTGCTCATGATCATGTTCAGACCATGTCCACTCCACCTTGAGTTTGAATTTGAATCTCGATGTATCTCTGCGC
>Frequency_2_QualityScore_FFHHGHHJJJJJGIIJIJJIHIIIJIIJJJJJIJJJIJIIJJIIIIIHHGEFDEDEEEECDDCCDDDDDCCDDEDCDEEEDCDDDDDEDDDDCD_Mismatch_0_Sense_+_Library_PoolT
CATTTTATTTGGTACCATGGTTATGTATATATGCGACCTGGCGGCCATACGCTTCCTTGAGGTGCTCATGATCATGTTCAGACCATGTCCACTC
>Frequency_2_QualityScore_FEHHHEGIIJJJJJJJJEHHJJIIIJIJJIGIHIIJJJIIIIIIIIIGHHDFGGFEEEEEEEECECEDDEEECCEEEEDBDBCDDDCCDDDCCC_Mismatch_0_Sense_+_Library_PoolT
GTTGGTATATAGACCGGTATAGCGTCCCCGTGTATGTAAGGGCTATGTGGTATACAGTCCTTGGATGTGAATGTGAATGTTTCTGTGTTTGAAT
>Frequency_2_QualityScore_FFHHHHHIIJIJIIJJJIJJJIIHIJJIIIJGGHIIIJIIJIJJIJGIIIIJGIIHGFFEEDDDDDDDDDDDDDCCDDDCDDCDECDDEEECDC_Mismatch_0_Sense_+_Library_PoolT
TTATTTTTATTCATTTTATTTGGTACCATGGTTATGTATATATGCGACCTGGCGGCCATACGCTTCCTTGAGGTGCTCATGATCATGTTCAGAC
>Frequency_2_QualityScore_FEHGHGHJJJGIIIIIEIIIIJJIJIJJJJJIGGIIJIIIJIIIIIIIIIJHIIJJIIHIIJGGIIIJJGIGIHGGHEGGFFFFEEEEDDFEDD_Mismatch_0_Sense_+_Library_PoolT
ATTTCAACAGTTTGAGTATCTGCAGCAAAACGTTATTGATTCATCATGACCTGTTCATAGGGTACACATGTATTCTTATTTTTATTCATTTTAT
>Frequency_2_QualityScore_FEGHHHGIIIJJJJFHGIIIIIIIIJJJIJIIIHIIIIJIJHIIIJJHIIJIIIGIIIIFGIIIGGHHHGHFFFFFEEEEDEEDCDDDCCDDDD_Mismatch_0_Sense_+_Library_PoolT
GTATAGCGTCCCCGTGTATGTAAGGGCTATGTGGTATACAGTCCTTGGATGTGAATGTGAATGTTTCTGTGTTTGAATTCATACAAATTCGTTA
>Frequency_2_QualityScore_FFGHHFGHIIJJJJIJJJJIJJGHIGIIIIIJIJJJJJJIJJIJIIIIHIIIIIGHIIJJHHGIIJJGHCGGHHF_Mismatch_0_Sense_+_Library_PoolT
CCCCGTGTATGTAAGGGCTATGTGGTATACAGTCCTTGGATGTGAATGTGAATGTTTCTGTGTTTGAATTCATAC
>Frequency_2_QualityScore_FFHHGHHJIIEHIIIIIIIIIIIIIJFIIIIIIJJJJJJJJIIIIJIIJGIDEHIIIIIIJJIFIIJGIGHGGHHHGFEGEDCDDCBCCCCDC;_Mismatch_0_Sense_+_Library_PoolT
TTCCTTGAGGTGCTCATGATCATGTTCAGACCATGTCCACTCCACCTTGAGTTTGAATTTGAATCTCGATGTATCTCTGCGCTTGGATCAGAGA
>Frequency_2_QualityScore_EFGGGHHIJ<FCIIGIIIJIJJIJIIJIJIIIIIIIJGIIIIJIIIGIIIJIJEGHIIIEGGIIIIIIGEIIGGFFCDCDDDDCDDDDDDCDAB_Mismatch_0_Sense_+_Library_PoolT
TTCATAGGGTACACATGTATTCTTATTTTTATTCATTTTATTTGGTACCATGGTTATGTATATATGCGACCTGGCGGCCATACGCTTCCTTGAG
>Frequency_2_QualityScore_FFGHHHHIJJJIJGIIJJIIIIJJJJGIIIIJJJJJIIIJIJJHIJIIIIIJIIIHHHGGFFFFEEEFEEEEEEDACECDDDDCCCDCCDEDCE_Mismatch_0_Sense_+_Library_PoolT
GTATATAGACCGGTATAGCGTCCCCGTGTATGTAAGGGCTATGTGGTATACAGTCCTTGGATGTGAATGTGAATGTTTCTGTGTTTGAATTCAT
>Frequency_2_QualityScore_EEHHHGFIIIIGFHIIEHFGIFIGIIHIIIGIIIIHIHGIIFEIIHHCHGGDGGGEG;EGGIIEIFAAEEEDABCCCDDDECECEECCCCCCCC_Mismatch_0_Sense_+_Library_PoolT
ACTGTCATTCGGAAGGCTACGATCCGTTTCAGCTGTCCTGGATTTCAACAGTTTGAGTATCTGCAGCAAAACGTTATTGATTCATCATGACCTG
>Frequency_2_QualityScore_FFHHHHFGIIJIJJJJJJGGIIJIIIIJJJJHIHIIJJIJJJJJIIIIGGGEGGGGEEEEEEEEECEECACEEDDEEEEDBCEDDDECCCCCCC_Mismatch_0_Sense_+_Library_PoolT
GGTTGGTATATAGACCGGTATAGCGTCCCCGTGTATGTAAGGGCTATGTGGTATACAGTCCTTGGATGTGAATGTGAATGTTTCTGTGTTTGAA
>Frequency_2_QualityScore_FEHHHHHJJIJJJJJJJJJJJJIJJIHJIJIJIJJIJIJJIIGIIJGGHJJJIHGHHIJHIIIHIIIJJHGHHGGGEEEECCAC@DDDBCABCD_Mismatch_0_Sense_+_Library_PoolT
GTGCTCATGATCATGTTCAGACCATGTCCACTCCACCTTGAGTTTGAATTTGAATCTCGATGTATCTCTGCGCTTGGATCAGAGAAGGTGTGGG
>Frequency_2_QualityScore_FFHHHHHIJJJIJIHJIIJJJIIIIJIJJJJIIJJJIJJJJIJJIJJJJJIHIGIIHIEGGGGHHGFFFEEEDACDDDDDCDDDEEEEDEDEEE_Mismatch_0_Sense_+_Library_PoolT
ATACAGATTCGTTAGATTTCATTCCTTCATAGAAATAATTCATGCTTCACGAGTCGCGTGATATTGCTGGACGATAGCCGATATTTGATATAAT
>Frequency_2_QualityScore_FFGHHHHIJJJJJJJGIGHIIIJJJJJJJIJJIIJHIIIIIJIJJJIJIIJJJJIIIIIIIIIIEFHGGGGGCEEEEEEEED_Mismatch_0_Sense_+_Library_PoolT
GGTATAGCGTCCCCGTGTATGTAAGGGCTATGTGGTATACAGTCCTTGGATGTGAATGTGAATGTTTCTGTGTTTGAATTCA
>Frequency_2_QualityScore_FFFFGGGGDFEIIJHIJIJJJIGIGGGCGCGIEEEGGIGHIGHIIEGIIIIEFHGE@BDEEDADEDDC???DCCBBCCCDD?B?ABDEDCAC>A_Mismatch_0_Sense_+_Library_PoolT
CTCGATGTATCTCTGCGCTTGGATCAGAGAAGGTGTGGGCTGCAAACTTTGGTTGGTATATAGACCGGTATAGCGTCCCCGTGTATGTAAGGGC
>Frequency_2_QualityScore_FFHHHHGIJJJJJIIIJJJIIIIIIGIJJJIJJJJJJIIJJIIIIIIJEGHIIJIHIIIFGHHGGGGFECCCCCEEEDDDDDDACDEEDCDDDD_Mismatch_0_Sense_+_Library_PoolT
AGTTTGAATTTGAATCTCGATGTATCTCTGCGCTTGGATCAGAGAAGGTGTGGGCTGCAAACTTTGGTTGGTATATAGACCGGTATAGCGTCCC
>Frequency_2_QualityScore_EEHHHHHJIIIGIIIGIHIJIHIIJJJJIIIIIIIJIJIHFIHIIIGIIIIEIGIIGADDGGIGGGFECCCEEEED>ACDACCEEECDD@;ABC_Mismatch_0_Sense_+_Library_PoolT
TCCACCTTGAGTTTGAATTTGAATCTCGATGTATCTCTGCGCTTGGATCAGAGAAGGTGTGGGCTGCAAACTTTGGTTGGTATATAGACCGGTA
>Frequency_2_QualityScore_FFHHHGHJJJJJJJJJJIJJIIIIJJHIJJJJJJIIJJIJIJIIJJJIIJJJIIHIIJIEHEHGFFFFFFEDECCCDCDDDDCDDEEEEDEEEE_Mismatch_0_Sense_+_Library_PoolT
CATACAGATTCGTTAGATTTCATTCCTTCATAGAAATAATTCATGCTTCACGAGTCGCGTGATATTGCTGGACGATAGCCGATATTTGATATAA
>Frequency_2_QualityScore_FFHHHHHJJJGHIIJIIJJJJJJHIGIIJJJJJJJJJIJJIIJIIJIIIJIIJIHHHHHGFFDEFFEEEEEEEEEDDDEDDDDDDDDEDDEECC_Mismatch_0_Sense_+_Library_PoolT
TATAGACCGGTATAGCGTCCCCGTGTATGTAAGGGCTATGTGGTATACAGTCCTTGGATGTGAATGTGAATGTTTCTGTGTTTGAATTCATACA
>Frequency_2_QualityScore_@DHEFGDE=CCGCDCDFCE2A;CGAEFDED?EFAGDE==<?A4::?@?CEC?=9>;?CD277===<=59:?CAACACA:><ACB?C?6=A=@AB_Mismatch_0_Sense_+_Library_PoolT
GCGCTTGGATCAGAGAAGGTGTGGGCTGCAAACTTTGGTTGGTATATAGACCGGTATAGCGTCCCCGTGTATGTAAGGGCTATGTGGTATACAG
>Frequency_2_QualityScore_FFGHHHGIEGHIIIJIIIJJIIJGIJJJJJIIJIJIIIIIJIIHIIJIIHIJIIIIIHIIIIIIJIIGIHIIGGGDDDDDDDDDDDCDDDDCCC_Mismatch_0_Sense_+_Library_PoolT
TCATAGGGTACACATGTATTCTTATTTTTATTCATTTTATTTGGTACCATGGTTATGTATATATGCGACCTGGCGGCCATACGCTTCCTTGAGG
>Frequency_2_QualityScore_FFGHHHHJJJJJJJJJJJJJJJJEHIHIIIIHHHHHHGGGGGGEEEEEEEEEEEEDDDDDDDCDCDDDCCCDDCDDDDDDDDDD@BDEEDEDCD_Mismatch_0_Sense_+_Library_PoolT
GGCGGCCATACGCTTCCTTGAGGTGCTCATGATCATGTTCAGACCATGTCCACTCCACCTTGAGTTTGAATTTGAATCTCGATGTATCTCTGCG
>Frequency_2_QualityScore_FFHHHHHJJJGIIJIIIIJIIIJJJEIIIIIIIHIGHIJJIGGIJJIJJJJIJIIIJDHIIHIIIIIHHEFGGFFEEECEEEEEEECABCBCDD_Mismatch_0_Sense_+_Library_PoolT
CTACGATCCGTTTCAGCTGTCCTGGATTTCAACAGTTTGAGTATCTGCAGCAAAACGTTATTGATTCATCATGACCTGTTCATAGGGTACACAT
>Frequency_2_QualityScore_FFHHGGHIIIIIIIIIIGIJJFIIGIIJJIJGIJIIJIJIIIIIGIGIIIAEFGHGIJGIEGHGGGFFFFEDC>ACCDEDCCDDD=>BDD??=A_Mismatch_0_Sense_+_Library_PoolT
TGAGTTTGAATTTGAATCTCGATGTATCTCTGCGCTTGGATCAGAGAAGGTGTGGGCTGCAAACTTTGGTTGGTATATAGACCGGTATAGCGTC
>Frequency_2_QualityScore_FFGGHGHHIIIIIIIHIIIGIGIIIIGIGIIICGGGIIJJIIJGIHIIJIIGHIHGHEGGFFFFEDD?B?DEDDBDDDDC>BACDEDDDDDDDD_Mismatch_0_Sense_+_Library_PoolT
TCGATGTATCTCTGCGCTTGGATCAGAGAAGGTGTGGGCTGCAAACTTTGGTTGGTATATAGACCGGTATAGCGTCCCCGTGTATGTAAGGGCT
>Frequency_2_QualityScore_FFHHHHHIIIJJJIJJJJJIIJJJJJJJIJJJIJIJJGGIIJJIJIIJIJJJIJJJJIIJJJIIJIJIIHIIHHGGGGFFECEEEEEEEEEEED_Mismatch_0_Sense_+_Library_PoolT
CAAAACGTTATTGATTCATCATGACCTGTTCATAGGGTACACATGTATTCTTATTTTTATTCATTTTATTTGGTACCATGGTTATGTATATATG
>Frequency_2_QualityScore_EDEDEGEIDEGHBGHIFIFGGEGGCGBGGEBEGGIIGGEHGIIIHCFFFGHEHHDAEACCEEECCCDDCCCCCCACDEECCEDDEC?ACCCC?C_Mismatch_0_Sense_+_Library_PoolT
AACTTTGGTTGGTATATAGACCGGTATAGCGTCCCCGTGTATGTAAGGGCTATGTGGTATACAGTCCTTGGATGTGAATGTGAATGTTTCTGTG
>Frequency_2_QualityScore_DDFHGGFIIIIIIGIDFIECHGGGGIIIIHHIIIIIIECGEHIGCG;CEGEGHIHIIEGHHHGBBDE>>?CCDDCCCDB=?CEEDC?BCCDD>A_Mismatch_0_Sense_+_Library_PoolT
TGAATTTGAATCTCGATGTATCTCTGCGCTTGGATCAGAGAAGGTGTGGGCTGCAAACTTTGGTTGGTATATAGACCGGTATAGCGTCCCCGTG
>Frequency_2_QualityScore_EEE@FGGIHHHHAGECAGGGGHFGIGIGECGIEF?FIHAFHGHHCEGGIIEG:@CHGGIHGH_Mismatch_0_Sense_+_Library_PoolT
GTAAGGGCTATGTGGTATACAGTCCTTGGATGTGAATGTGAATGTTTCTGTGTTTGAATTCA
>Frequency_2_QualityScore_FFHHHHHJJGHGIIIJJJJIIJJGIIIIJIIIJJIJIJJJJJIIJIIIIIIIIIIJJJGIIIJJIIGHHEHGFFFFFFEEEDEEEDDDDDCCED_Mismatch_0_Sense_+_Library_PoolT
GCGTCCCCGTGTATGTAAGGGCTATGTGGTATACAGTCCTTGGATGTGAATGTGAATGTTTCTGTGTTTGAATTCATACAAATTCGTTAGATTT
>Frequency_2_QualityScore_FFHHHHHIIIJJJGHHJJIJIHIIIIIJIJJJJJIJJJJJJJJIIIJJIHIIJIIIJIIIIJIIJJJIIGGIHIHGFFFCCCCDDDDDDDCDDD_Mismatch_0_Sense_+_Library_PoolT
CCTGTTCATAGGGTACACATGTATTCTTATTTTTATTCATTTTATTTGGTACCATGGTTATGTATATATGCGACCTGGCGGCCATACGCTTCCT
>Frequency_2_QualityScore_FEHHHGHJJIJJIJJGIGIIJHGIIJIIGIJJJJIJJHIIIIJIIJJJJIJGIGIHIGGEEGF=CCDCC?CDDCCDCCDDDCAABDBCBDEECC_Mismatch_0_Sense_+_Library_PoolT
GTCCACTCCACCTTGAGTTTGAATTTGAATCTCGATGTATCTCTGCGCTTGGATCAGAGAAGGTGTGGGCTGCAAACTTTGGTTGGTATATAGA
>Frequency_2_QualityScore_FFHHHHGJIJJJJIJJJJJJJJJJIJJJJIJJJJJJJIIJHGHHHHFFFFFFFEEEEEEEDDDDDEDEDCDDDDDDDDDCDCDDDDDDEDDECD_Mismatch_0_Sense_+_Library_PoolT
ATGTATATATGCGACCTGGCGGCCATACGCTTCCTTGAGGTGCTCATGATCATGTTCAGACCATGTCCACTCCACCTTGAGTTTGAATTTGAAT
>Frequency_2_QualityScore_FFHEGGHIIIJIIIIGIIIIIIJIIIGIJJIIJEIIHGHGGIIGCFGCFHHIIIGEIEGHIICHGGGEEACBB@CDDACCDCDDCCCC?AACCC_Mismatch_0_Sense_+_Library_PoolT
GGGTACACATGTATTCTTATTTTTATTCATTTTATTTGGTACCATGGTTATGTATATATGCGACCTGGCGGCCATACGCTTCCTTGAGGTGCTC
>Frequency_2_QualityScore_CEHHHHHJJJIJJIJJIJJIIJIJJJJJJJJJJIIJIIIHIGIIJIIJJIIJIIIJJIHIJIIJIJJJIHHIHGGFFEEEDDDCDCDCDCDBCD_Mismatch_0_Sense_+_Library_PoolT
TGCTCATGATCATGTTCAGACCATGTCCACTCCACCTTGAGTTTGAATTTGAATCTCGATGTATCTCTGCGCTTGGATCAGAGAAGGTGTGGGC
>Frequency_2_QualityScore_FFHHHHHJJJJIIIHIIJIJHIIJIJGIJJJJIIIJIJJJJJJIIJJIJJJIJIJJJI_Mismatch_2_Sense_+_Library_PoolT
ACAGTCCTTGGATGTGAATGTGAATGTTTCTGTGTTTGAATTCATACAAATTCGCTAA
>Frequency_2_QualityScore_FFHGHHHIJIIIICHBHGIJJJIJJJJJJJJJHIJJDDFIIIJJIJIIGIGFGEFEEEDDDBCB@CEDDCCDDDDCDDDEDCCDEDDDDDCDDD_Mismatch_0_Sense_+_Library_PoolT
GGATCAGAGAAGGTGTGGGCTGCAAACTTTGGTTGGTATATAGACCGGTATAGCGTCCCCGTGTATGTAAGGGCTATGTGGTATACAGTCCTTG
>Frequency_2_QualityScore_FFGHGEHIIIIJIIIIFIIIIIIIIGGIIIIIJIIIGIIJIJJJIIIHIJJIGIIGEIIGIIIIJIIIHEFIIHHIIHHHHGGFFEFACCADBA_Mismatch_0_Sense_+_Library_PoolT
TTTGAATTCATACAAATTCGTTAGATTTCATTCATTCATACAGATTCGTTAGATTTCATTCCTTCATAGAAATAATTCATGCTTCACGAGTCGC
>Frequency_2_QualityScore_FFHHHHHJIJIHIJIIIJJIIJIJJJIIJJIHIGIIJDEEGIIJJJJIFIIFIHHHEGFEADEEEECDDCDDB?CEEDDDDDDDC?CACEEEEE_Mismatch_0_Sense_+_Library_PoolT
GAATCTCGATGTATCTCTGCGCTTGGATCAGAGAAGGTGTGGGCTGCAAACTTTGGTTGGTATATAGACCGGTATAGCGTCCCCGTGTATGTAA
>Frequency_2_QualityScore_FEGHHGGIIIIJJIIIGIIJJIJJIIJJJJIJIIIIIIIIIIIJJIIJIIJIGIIJJIIJIIGIIIIFIGGHGHGGHGEEEE@CCCD??CCEDE_Mismatch_0_Sense_+_Library_PoolT
CATACAAATTCGTTAGATTTCATTCATTCATACAGATTCGTTAGATTTCATTCCTTCATAGAAATAATTCATGCTTCACGAGTCGCGTGATATT
>Frequency_2_QualityScore_FFHHHHHJJIIJJJIIJIIJJJJJJIIIIJJJJJJJJJIJJJJIIJHIIIHIIJIIIIIIJJJJIGIGIHIGECCEEFFEEDDDDDDACDCDDD_Mismatch_0_Sense_+_Library_PoolT
GATTTCATTCATTCATACAGATTCGTTAGATTTCATTCCTTCATAGAAATAATTCATGCTTCACGAGTCGCGTGATATTGCTGGACGATAGCCG
>Frequency_2_QualityScore_FFHHHHGIJJJJJIJJJIJIIIIGIIJJJJJJJIGIHIIJJHIJIIIJIIIJIGIIIGHHGFDCCDDEEEEDEEEEEEDCEDDCCCCCDDDCCC_Mismatch_0_Sense_+_Library_PoolT
TTCATTCCTTCATAGAAATAATTCATGCTTCACGAGTCGCGTGATATTGCTGGACGATAGCCGATATTTGATATAATAAATCCCATTACACTTC
>Frequency_2_QualityScore_FFHHHHHJIJJGIIIJIIJIIIJIIJHIJJJJJJJJJJJJJHIJJJJGIIJIIJIHIHIIIIIIIIJJHHHIJJHGFFDDDDDDDDCDDDDDDD_Mismatch_0_Sense_+_Library_PoolT
TGTTCATAGGGTACACATGTATTCTTATTTTTATTCATTTTATTTGGTACCATGGTTATGTATATATGCGACCTGGCGGCCATACGCTTCCTTG
>Frequency_2_QualityScore_FFHHHHHJJIIJJJJJJJIIJJJIHIJIJJJJJJIJIIIJIIJIIIIIJJJJIIJIJJIIIGGFHIIIIHIIIIIGHGGGGFGEECEDCDBCBC_Mismatch_0_Sense_+_Library_PoolT
ATTCATACAAATTCGTTAGATTTCATTCATTCATACAGATTCGTTAGATTTCATTCCTTCATAGAAATAATTCATGCTTCACGAGTCGCGTGAT
>Frequency_2_QualityScore_EEHGGGHJIJJIIIIJJJIIIIIHIIIJJEGIIIIIJJJJJIIIIIJIIIIIJJJIIJJEIIJJIIIFHGFIIIHGIJIIGGGGHGDCEEDDEB_Mismatch_0_Sense_+_Library_PoolT
TATTGATTCATCATGACCTGTTCATAGGGTACACATGTATTCTTATTTTTATTCATTTTATTTGGTACCATGGTTATGTATATATGCGACCTGG
>Frequency_2_QualityScore_FFGHHHHJJJJJJJJJGIIJGGIHIIJJJJJJGIIJJIJJIJJJJGHGEFFFFFFEEDEEDDEEDCDDECDDEDDDDDDDDDDDDEEDDEEEED_Mismatch_0_Sense_+_Library_PoolT
GGGCTGCAAACTTTGGTTGGTATATAGACCGGTATAGCGTCCCCGTGTATGTAAGGGCTATGTGGTATACAGTCCTTGGATGTGAATGTGAATG
>Frequency_2_QualityScore_FFHHHHFIIIJJJJJJIJJJJJJJIJGIJJGIHIIIIJIJJJIJJEIIIIJJIJIIIJJJEHIJIIIIIIJIIJHIIHIIEGCEEHGFFECDDC_Mismatch_0_Sense_+_Library_PoolT
TTATTGATTCATCATGACCTGTTCATAGGGTACACATGTATTCTTATTTTTATTCATTTTATTTGGTACCATGGTTATGTATATATGCGACCTG
>Frequency_2_QualityScore_FEHHGHGGAGHIIIIIIJIJEIIHIGIIJHGIIIIIIJIJIIIGIGIFICGGIGGIIIJIGIHGIIIIIAEDHEGDHGEFFDDDCCCCDAC5=B_Mismatch_0_Sense_+_Library_PoolT
CCTTGAGGTGCTCATGATCATGTTCAGACCATGTCCACTCCACCTTGAGTTTGAATTTGAATCTCGATGTATCTCTGCGCTTGGATCAGAGAAG
>Frequency_2_QualityScore_FFHHHHHJJJIJGIGIIJJIGIIJJIIIJJGIJJIJJGIJJCHIIIIHGGGGGGEEECDEEEDDDCDC;ACCDDCCCBCDDDCBCCDDDDDDDA_Mismatch_0_Sense_+_Library_PoolT
GCGCTTTCAGCGAGTTTCAGATGGATAGCAGCGGCTTAAGGTACTGTCATTCGGAAGGCTACGATCCGTTTCAGCTGTCCTGGATTTCAACAGT
>Frequency_2_QualityScore_EFHHHHHIJIIIIGIIIIGIIIIIIHHIIIIIGIIIIIIIIJIIIJHIGIHGIEGIEEEEGDEGEEEEA?ACCAACCCDDDCDDDDDDEEECDC_Mismatch_0_Sense_+_Library_PoolT
ACAGATTCGTTAGATTTCATTCCTTCATAGAAATAATTCATGCTTCACGAGTCGCGTGATATTGCTGGACGATAGCCGATATTTGATATAATAA
>Frequency_2_QualityScore_EEFEGFEHIHIGHIIIGEHIIEIIGEGEIIEGIHIIIIIICHIIHECEIIIGHGFC?=ACECBACCCA?;<A=??=?ADCCCDEDAA;>?AADB_Mismatch_0_Sense_+_Library_PoolT
TTATTCATTTTATTTGGTACCATGGTTATGTATATATGCGACCTGGCGGCCATACGCTTCCTTGAGGTGCTCATGATCATGTTCAGACCATGTC
>Frequency_2_QualityScore_ECGHEFGGCEGHIIGGDCEGIHEGGGHIGIIIGIHIIIGGHIGAGGIIGIIIGGEHIGIICGFFHEEHIHCCEEEEECECACCEDDDAAB_Mismatch_1_Sense_+_Library_PoolT
GAATGTGAATGTTTCTGTGTTTGAATTCATACAAATTCGCTAGATTTCATTCATTCATACAGATTCGTTAGATTTCATTCCTTCATAGAA
>Frequency_2_QualityScore_FFHHHHGJJIIJIJJIIIJJJIIJJIIIJIIIHIIIHIIJJIIIIJIIIIJJIIHGGEEEEEEDC=BDDECDDCCDDECDCCDDDDCCCCDD>A_Mismatch_0_Sense_+_Library_PoolT
CACCTGCAACAGAAACGCCTTCGCTTCCAGAAGATCATTATGATTTGAATGGCGCTTTCAGCGAGTTTCAGATGGATAGCAGCGGCTTAAGGTA
>Frequency_2_QualityScore_EEHHHHHJJJHIJIJJGIIIIIEHIJJIIJHIIIIIJJJIJJIHFIIIJIHIHIGGFEEEDCDDCDDDDDCDCDDDDDDDBCDEDDEEEECCCC_Mismatch_0_Sense_+_Library_PoolT
TATTTTTATTCATTTTATTTGGTACCATGGTTATGTATATATGCGACCTGGCGGCCATACGCTTCCTTGAGGTGCTCATGATCATGTTCAGACC
>Frequency_2_QualityScore_FFHHHHHJJIIJJIJJIIJIJJIJIIIIIIJIJJJJJJJJIJJIJIIIIIIIGIIIJIIIIHHHHHFDDCDDDDDDDDEEEEDEEEEEEDDEDD_Mismatch_0_Sense_+_Library_PoolT
ATTCGTTAGATTTCATTCCTTCATAGAAATAATTCATGCTTCACGAGTCGCGTGATATTGCTGGACGATAGCCGATATTTGATATAATAAATCC
>Frequency_2_QualityScore_EFHGGGEGGGGIJIIIGHHIFIIGHIIGIIFHIHGFCEFGGI=CDEIGIIJIJIIGGHGGG?@BA1=AA?@BCCCCC;?CDEDA;ABCDB9;:=_Mismatch_0_Sense_+_Library_PoolT
AATTTGAATCTCGATGTATCTCTGCGCTTGGATCAGAGAAGGTGTGGGCTGCAAACTTTGGTTGGTATATAGACCGGTATAGCGTCCCCGTGTA
>Frequency_2_QualityScore_FFHHHHHJJJJIJFGIIJJJJJIIIIJHIIJIIJIJJIJJJJJJIJIJJJIJIIGIIJIIIIJIJIIIHHHGGFEFFFFEEEDDDDDDDCCDDC_Mismatch_0_Sense_+_Library_PoolT
CGCTTCCTTGAGGTGCTCATGATCATGTTCAGACCATGTCCACTCCACCTTGAGTTTGAATTTGAATCTCGATGTATCTCTGCGCTTGGATCAG
>Frequency_2_QualityScore_FFHHHHCGHIIJJIJJIJJJJJJIJHIJIGGIJJJJIJJJJEGGIIIIHHFFFEDDCCEEEFEDDDDDCBCDEDDDDEEEDEDDDDDCDDCCCE_Mismatch_0_Sense_+_Library_PoolT
AGAAGGTGTGGGCTGCAAACTTTGGTTGGTATATAGACCGGTATAGCGTCCCCGTGTATGTAAGGGCTATGTGGTATACAGTCCTTGGATGTGA
>Frequency_2_QualityScore_FFHGHGHIJIFFHHIJHIIIIJJIJIIFHHIJIIHIIJJJJJIIIIJIJIJIIIIIIEGIHFGIIGGFGGIICFHHHHFDEFFEEFEE@;=@CA_Mismatch_0_Sense_+_Library_PoolT
AACAGTTTGAGTATCTGCAGCAAAACGTTATTGATTCATCATGACCTGTTCATAGGGTACACATGTATTCTTATTTTTATTCATTTTATTTGGT
>Frequency_2_QualityScore_FFHHHGHJJJGGHIHJIJIIJJJJJIIIIJHIHCIIJIIIIIIGIIIGGGIIIFHIIIIHIGGIIEFBEBEEEEEEE_Mismatch_0_Sense_+_Library_PoolT
AGCGTCCCCGTGTATGTAAGGGCTATGTGGTATACAGTCCTTGGATGTGAATGTGAATGTTTCTGTGTTTGAATTCA
>Frequency_2_QualityScore_FFHHHHHJJIIJJIJDIIJJJJJIIIIJJIIIJJJJIIIJIIJJJJJJIHHGGFFECDEEEDDCDCCDDBCDDDCDEDDCCEEDDDDDDDEDED_Mismatch_0_Sense_+_Library_PoolT
ATTCATTTTATTTGGTACCATGGTTATGTATATATGCGACCTGGCGGCCATACGCTTCCTTGAGGTGCTCATGATCATGTTCAGACCATGTCCA
>Frequency_2_QualityScore_FFHHHGHJIJJJJIHIJJJJJJJIIIJJJJJJJJJJJIJJJJJIJJJJJJJIIIJJJJJIIIJJJJJJIIIIIIIHGGGFFFEEEEEEEEEEDD_Mismatch_1_Sense_+_Library_PoolT
CTTGGATGTGAATGTGAATGTTTCTGTGTTTGAATTCATACAAATTCGCTAGATTTCATTCATTCATACAGATTCGTTAGATTTCATTCCTTCA
>Frequency_2_QualityScore_FFGHHHCGIIIIIHHIIIJJJHIIIIJJIJIJJIIJIIJJIIIIIIIIIJGHIIJIIIIIJJIIHIIJIIHGDCDDDDDDDDDDDDDDDDBCCC_Mismatch_0_Sense_+_Library_PoolT
ATAGGGTACACATGTATTCTTATTTTTATTCATTTTATTTGGTACCATGGTTATGTATATATGCGACCTGGCGGCCATACGCTTCCTTGAGGTG
>Frequency_2_QualityScore_FFHHHHHIIHEIIIJIIJIJIIIJJJGIIIIIJGHIIIIIIIIIHIGIJJDHEHIIIIGEGEHGGFEEEFFFEEEDCDCDDCCDDDD>ACEDCB_Mismatch_0_Sense_+_Library_PoolT
TATGAACCAGATCAACTAATTGCACCTGCAACAGAAACGCCTTCGCTTCCAGAAGATCATTATGATTTGAATGGCGCTTTCAGCGAGTTTCAGA
>Frequency_2_QualityScore_FFHHHHGIJJIIJIJIJJJJJIIJJJJJIIIGIGGHGGGGFGEEEEDEEEEEDEEDEDEDDDDDDDDDDDCDCEDDDDDEDDECDDCDDDDECE_Mismatch_0_Sense_+_Library_PoolT
TGCGACCTGGCGGCCATACGCTTCCTTGAGGTGCTCATGATCATGTTCAGACCATGTCCACTCCACCTTGAGTTTGAATTTGAATCTCGATGTA
>Frequency_2_QualityScore_FFHHHHEIJGIIJJIJIIJJJJCHFGIIJHJJIJJJIIJIHIHIHIIIJIIIIIHGEHGE7CEEFCEEECDDEEDDDCCCCCDCCCEDDDEDCD_Mismatch_0_Sense_+_Library_PoolT
ATAGACCGGTATAGCGTCCCCGTGTATGTAAGGGCTATGTGGTATACAGTCCTTGGATGTGAATGTGAATGTTTCTGTGTTTGAATTCATACAA
>Frequency_2_QualityScore_EEGGHHGHIIHGGHCFHGHG9DDEGHIHHIIIHIHIAEGEHIIIIGIIGHGGIIGGIHIIIGIIGGCEGGFEGEBAEABBEEEEEEDCDCEEEE_Mismatch_0_Sense_+_Library_PoolT
CTGGATTTCAACAGTTTGAGTATCTGCAGCAAAACGTTATTGATTCATCATGACCTGTTCATAGGGTACACATGTATTCTTATTTTTATTCATT
>Frequency_2_QualityScore_FFHHGHHJJIIJJJJJIIIIIFIHIJIIJHJJJJJIJJJJJIJJJIIJIIIJIIJJJJIEHCGHGGGGGFFEEEEEDEECEADECDDDCCDCDD_Mismatch_0_Sense_+_Library_PoolT
GGCCATACGCTTCCTTGAGGTGCTCATGATCATGTTCAGACCATGTCCACTCCACCTTGAGTTTGAATTTGAATCTCGATGTATCTCTGCGCTT
>Frequency_2_QualityScore_FFGHHHHJIHIJIIIIIIGIGIHIFEHIGGIIHHHIHIHJIIIIIIIGIJJIJGIGEEEEEECDDDDDDCDCCCCBCDCCCDDDCEDCABCDCC_Mismatch_0_Sense_+_Library_PoolT
CTTATTTTTATTCATTTTATTTGGTACCATGGTTATGTATATATGCGACCTGGCGGCCATACGCTTCCTTGAGGTGCTCATGATCATGTTCAGA
>Frequency_2_QualityScore_FFHGHHHGIIIIIIIIJJJJEHHGIJJJJIJJIIIIJIIJGHIIIIJIJJJJJHHHHGFEFFFEFEEEEEEEEDDCCCDDDCDDEDDEECCCDD_Mismatch_0_Sense_+_Library_PoolT
AGACCGGTATAGCGTCCCCGTGTATGTAAGGGCTATGTGGTATACAGTCCTTGGATGTGAATGTGAATGTTTCTGTGTTTGAATTCATACAAAT
>Frequency_2_QualityScore_EEFEGFHGIIFHIECEGHII?DIIIDHGIGEH9EEF?EGCFFHGHGIE?GEEGC?>C9;>>?C=AC?7??6==B=?@=BC6?BA9AABCBAB=?_Mismatch_0_Sense_+_Library_PoolT
ACAGAAACGCCTTCGCTTCCAGAAGATCATTATGATTTGAATGGCGCTTTCAGCGAGTTTCAGATGGATAGCAGCGGCTTAAGGTACTGTCATT
>Frequency_2_QualityScore_EEGGFHCIIIIFIIFGGIGGGGIIIEEDGGHII@GEE9GGIGIGGFHIGIHCCGGIIHBBCC;ACEDCAABBDADCCCCCC?AA>=ACCDECCB_Mismatch_0_Sense_+_Library_PoolT
TCCACTCCACCTTGAGTTTGAATTTGAATCTCGATGTATCTCTGCGCTTGGATCAGAGAAGGTGTGGGCTGCAAACTTTGGTTGGTATATAGAC
>Frequency_2_QualityScore_FFHHHHHJJJJIIIIIIIJJIJJJIIIIIGGIJHHHHGGHFFFFFFFEEEDEDDEDEDDDDCDDDDDDCCCDCDCCDEDDDCDDDDCCDEADDE_Mismatch_0_Sense_+_Library_PoolT
CGACCTGGCGGCCATACGCTTCCTTGAGGTGCTCATGATCATGTTCAGACCATGTCCACTCCACCTTGAGTTTGAATTTGAATCTCGATGTATC
>Frequency_2_QualityScore_EDFFEGCHIIIIJIIIIHIIIIIIGGGCGGEHFFGGGEHIGDACGEEECGEEEEDDEDCCECDDCCCCA?CB<AADBBCCBCDDCAADA?ACED_Mismatch_0_Sense_+_Library_PoolT
ACCTGGCGGCCATACGCTTCCTTGAGGTGCTCATGATCATGTTCAGACCATGTCCACTCCACCTTGAGTTTGAATTTGAATCTCGATGTATCTC
>Frequency_2_QualityScore_FFHHHHHIJJJBGIIIIIIJJIJJGHHIIIIHHGGGGGEGGGFGGGGGGGFFFBEFEEEEEDECDEDEDDCCEEDDDDDCDDDDCACCDDCCEC_Mismatch_0_Sense_+_Library_PoolT
GCGGCTTAAGGTACTGTCATTCGGAAGGCTACGATCCGTTTCAGCTGTCCTGGATTTCAACAGTTTGAGTATCTGCAGCAAAACGTTATTGATT
>Frequency_2_QualityScore_CEHGHHHJJGIIIJJJJIIJIJJIIIIJJHIFGII?ECGHIHIIIIIHIJIIJJ@EHFEEEFEEEEEEDB?ABDCCD?C@CDDBDCCDEDDEDD_Mismatch_0_Sense_+_Library_PoolT
ATCTCGATGTATCTCTGCGCTTGGATCAGAGAAGGTGTGGGCTGCAAACTTTGGTTGGTATATAGACCGGTATAGCGTCCCCGTGTATGTAAGG
>Frequency_2_QualityScore_EEAFGHFFGIIIIHGIIEEGEEIGIGIGIIIIIGIFCGEIIGGIIHIIHGGGEDDDCDDE?ACCCCBCCACCCCECC@CCCCACACCCCC@<AC_Mismatch_0_Sense_+_Library_PoolT
TCATTTTATTTGGTACCATGGTTATGTATATATGCGACCTGGCGGCCATACGCTTCCTTGAGGTGCTCATGATCATGTTCAGACCATGTCCACT
>Frequency_2_QualityScore_EEHHHGHIJJIIGIIIGFEHGEGIIIIGIFGFIIHGEIIIGIEIIICCFGFHHIIIIIGGGGHHGAEECACACEEDDDDBDCCDEEDDACAACD_Mismatch_0_Sense_+_Library_PoolT
TTTGAATTTGAATCTCGATGTATCTCTGCGCTTGGATCAGAGAAGGTGTGGGCTGCAAACTTTGGTTGGTATATAGACCGGTATAGCGTCCCCG
>Frequency_2_QualityScore_FFHHHHHJJJJIJIJIIIIIJIHIJDGIIIIIJJJIJIIHIIJJIIIHGHHHHGFFFFEEEEECCDADDCC?BEDCECDDDDCCCECDCEEDED_Mismatch_0_Sense_+_Library_PoolT
CTGGCGGCCATACGCTTCCTTGAGGTGCTCATGATCATGTTCAGACCATGTCCACTCCACCTTGAGTTTGAATTTGAATCTCGATGTATCTCTG
>Frequency_2_QualityScore_FFHHHHGJJJJIIIJJJHIHIIJIIHIJJGIIIJIIFGIGIIIIIIIJIIIJJJGIHIIGIGEEGAEDEBEEEDDBDDBDDDDDCDDD?CCEEE_Mismatch_0_Sense_+_Library_PoolT
ATGTCCACTCCACCTTGAGTTTGAATTTGAATCTCGATGTATCTCTGCGCTTGGATCAGAGAAGGTGTGGGCTGCAAACTTTGGTTGGTATATA
>Frequency_2_QualityScore_DCCG@AB9AE=EABEEHHGIIICGGGFECHCHHIIGEGEGHHDCCBC?EEDCDADCD=C@====?CC5A=<CA?=A89==AAB;BCC67?=<?C_Mismatch_0_Sense_+_Library_PoolT
CCTGGCGGCCATACGCTTCCTTGAGGTGCTCATGATCATGTTCAGACCATGTCCACTCCACCTTGAGTTTGAATTTGAATCTCGATGTATCTCT
>Frequency_2_QualityScore_FFHHGFHIIJIIIIFIIJHIIIJIIIJIJIIJJIIIJJGIGEGGGGEFFEFFCDECEEEEDCCDDDDDEBCDDDDDDDDDCC?CDCCCCCCBCC_Mismatch_0_Sense_+_Library_PoolT
TATGTATATATGCGACCTGGCGGCCATACGCTTCCTTGAGGTGCTCATGATCATGTTCAGACCATGTCCACTCCACCTTGAGTTTGAATTTGAA
>Frequency_1_QualityScore_EFFFFAFFGHGIGICHIIFHI><CDFHHIIIIIIGHII=CHIIIFBFBBBF8B8;FHEDHD>?AE?BECB??AC=ACDDDA>:A@B9@BACCB5_Mismatch_0_Sense_+_Library_PoolT
TTGAGTTTGAATTTGAATCTCGATGTATCTCTGCGCTTGGATCAGAGAAGGTGTGGGCTGCAAACTTTGGTTGGTATATAGACCGGTATAGCGT
>Frequency_1_QualityScore_FFHHGHHJJJIJJJJJHIIJIJHIIIJIJIJJJJJIJJIJJJJJJJJJJJJJJJJJJJIJIJJJ@CEHFEFFDDEEDDDDDDDBDDDDCDEEEC_Mismatch_1_Sense_+_Library_PoolT
AGTCCACTCCACCTTGAGTTTGAATTTGAATCTCGATGTATCTCTGCGCTTGGATCAGAGAAGGTGTGGGCTGCAAACTTTGGTTGGTATATAG
>Frequency_1_QualityScore_FFHHHHHJJJJHIJJIIJJHHHHGHIJJJIJIIJGIJJJJJIIIIGIGHGHFFFFDDEDDECDDDDD@CC>ADDDDEEECCDDDCDEDEDCCCC_Mismatch_0_Sense_+_Library_PoolT
ATTTTATTTGGTACCATGGTTATGTATATATGCGACCTGGCGGCCATACGCTTCCTTGAGGTGCTCATGATCATGTTCAGACCATGTCCACTCC
>Frequency_1_QualityScore_FFHHHGHJJJHHFEHHIJIIIJIIGHJGGIJJIIIIJHIIIIJJIGHCFEGIJIHJJIJCHIIJJHEHHC@DEFFFFEEDEEACDDDCD?B@CD_Mismatch_0_Sense_+_Library_PoolT
AGCGTCCCCGTGTATGTAAGGGCTATGTGGTATACAGTCCTTGGATGTGAATGTGAATGTTTCTGTGTTTGAATTCATACAAATTCGTTAGATT
>Frequency_1_QualityScore_DAD?<DDBGFHE+@6?CDHIAADFHI>GEHIBGIGHICGAAH>FF8BFGHGAEDEGDCHCHHF?A;;BBB3>A>ACDDC@@C@@6888>>@B>3_Mismatch_1_Sense_+_Library_PoolT
GCTTCCTTGAGGCGCTCATGATCATGTTCAGACCATGTCCACTCCACCTTGAGTTTGAATTTGAATCTCGATGTATCTCTGCGCTTGGATCAGA
>Frequency_1_QualityScore_FFHFHHHJJJIIIJJJJJJJHGIIJIIJIJJJIGJJJJIJIJJJJJJJJJIIJJJJJIJJJJJJJJJJJHIJJJIHHHHHHHFFFFFFEEDCDD_Mismatch_1_Sense_+_Library_PoolT
TGGTATACAGTCCTTGGATGTGAATGTGAATGTTTCTGTGTTTGAATTCATACAAATTCGCTAGATTTCATTCATTCATACAGATTCGTTAGAT
>Frequency_1_QualityScore_FFFFHDHBCGHIAAIEJHHIGGIIHEHGIEHHFFGHIEGIGIHGIJEHHBFHIIHE_Mismatch_0_Sense_+_Library_PoolT
TGGATGTGAATGTGAATGTTTCTGTGTTTGAATTCATACAAATTCGTTAGATTTCA
>Frequency_1_QualityScore_DFH:DHFGGGCF@EDGIHHIGHGHGGIIIEFFGH@ECHEGEG9F??GIA<FGHE<@FBHHCCHFFAEGCEHEEEHFBDCCC@BCCC?>?95>>?_Mismatch_0_Sense_+_Library_PoolT
AGGTGCTCATGATCATGTTCAGACCATGTCCACTCCACCTTGAGTTTGAATTTGAATCTCGATGTATCTCTGCGCTTGGATCAGAGAAGGTGTG
>Frequency_1_QualityScore_FFHHHHHJGIJJJJJJJJJJJGHGHIJJJJJJJJJJJJHIJGHIJJJJIJJHFHGHFFFFFFFEEEEEECADECCDEDCCDDDDDEDD_Mismatch_0_Sense_+_Library_PoolT
TAGACCGGTATAGCGTCCCCGTGTATGTAAGGGCTATGTGGTATACAGTCCTTGGATGTGAATGTGAATGTTTCTGTGTTTGAATTCA
>Frequency_1_QualityScore_FFFHH+AFHGIIFHGIIIHGIJJIJJJJJJJJJJJJJIJJJJJJJHHIIJJIJJJIGIIIIJJJIJJJJGIJIHGHHHHFFFFDCCEEEEEFEF_Mismatch_1_Sense_+_Library_PoolT
AGTCCGTGGATGTGAATGTGAATGTTTCTGTGTTTGAATTCATACAAATTCGTTAGATTTCATTCATTCATACAGATTCGTTAGATTTCATTCC
>Frequency_1_QualityScore_FDHHHHHHIIJJJJJJJJJJJJJJHIJGHIJJJJIJJJJJJJJIIJJJJJGIJJJJGIIIJJGHAEHHHFFFFFFFCDAEDEDBDDDDACDDDE_Mismatch_1_Sense_+_Library_PoolT
GTCCCCGTGTATGTAAGGGCTATGTGGTATACAGTCCTTGGATGTGAATGTGAATGTTTCTGTGTTTGAATTCATACAAATTCGCTAGATTTCA
>Frequency_1_QualityScore_FF?FHHHJJJIIJJGIJJJJJIJJJJGHGIJJIIJJJJJHIEHFHFHHFFFFEEEEEFDDDCDDDDDDDCDDDCDDDDEEEDDEEEEDCDEDDD_Mismatch_1_Sense_+_Library_PoolT
CAGACTTTGGTTGGTATATAGACCGGTATAGCGTCCCCGTGTATGTAAGGGCTATGTGGTATACAGTCCTTGGATGTGAATGTGAATGTTTCTG
>Frequency_1_QualityScore_ADA2A?;A@EHHEGDE>H>@@BFBFHBG)?CGH@1CDFGI9FE><DFH?BBG*?BDD=B<BBFDHAGH@;C=EEHECHD>/=;;@C2@_Mismatch_0_Sense_+_Library_PoolT
CTTGAGGTGCTCATGATCATGTTCAGACCATGTCCACTCCACCTTGAGTTTGAATTTGAATCTCGATGTATCTCTGCGCTTGGATCAG
>Frequency_1_QualityScore_FFHHHHHJJJHIHIJJJJJJJJJJJJIJJJJJIJJJJIJJJJJJJJJJJJIJJJJJIJJIIIGIIIIIJHIHHHFHHFFFFFFFEEEEEEEEDD_Mismatch_0_Sense_+_Library_PoolT
AATGTTTCTGTGTTTGAATTCATACAAATTCGTTAGATTTCATTCATTCATACAGATTCGTTAGATTTCATTCCTTCATAGAAATAATTCATGC
>Frequency_1_QualityScore_DDHFAHBHGACAC+A<CC<FBFG?G?BCBGHHGIGIHIGI;FG@DFHHAABE6=BCA>ABBBBBB8=@C>ADC@:@BBBBCCADC?CCDDDCBC_Mismatch_0_Sense_+_Library_PoolT
GCTTGGATCAGAGAAGGTGTGGGCTGCAAACTTTGGTTGGTATATAGACCGGTATAGCGTCCCCGTGTATGTAAGGGCTATGTGGTATACAGTC
>Frequency_1_QualityScore_FFDHHDHIGIJIIJJJJJIHIJJJJJJJJJJJJJJJJJJJJIJJJJHIIJIIJJJJJJJIJIJGIJIJGIIJJHGHFFFDDEEDDDDDDDDD>@_Mismatch_0_Sense_+_Library_PoolT
TGAGGTGCTCATGATCATGTTCAGACCATGTCCACTCCACCTTGAGTTTGAATTTGAATCTCGATGTATCTCTGCGCTTGGATCAGAGAAGGTG
>Frequency_1_QualityScore_DFHHHHHIJIJJJGHHJJJJJJIJ_Mismatch_0_Sense_+_Library_PoolT
TGAATGTTTCTGTGTTTGAATTCA
>Frequency_1_QualityScore_FDHGFHHIIIHJFDHDHHABFHGAHACDGHIIGIHGHIJJJIIFIII<BGHIIDFBDFGFHIHG_Mismatch_1_Sense_+_Library_PoolT
TATGTAAGGGCTATGTGGTATACAGTCCTTGGATGTGAATGTGAATGTTTCTGTGTTTGAATTA
>Frequency_1_QualityScore_FFGHHHHIIJJJJHJIJIGJIIIHHIJIJGHIIIJJJJJIIJJJIHIEHIJHJJIJIIJJJIJIJJIJJIHHHHH@DEDFFEEEEEFEEECDEE_Mismatch_1_Sense_+_Library_PoolT
ACAGCTGTCCTGGATTTCAACAGTTTGAGTATCTGCAGCAAAACGTTATTGATTCATCATGACCTGTTCATAGGGTACACATGTATTCTTATTT
>Frequency_1_QualityScore_DEHHGHHJGIIJJJGHIJGHJGFHEIJJJJJJJJIHJJJJJJJJIJJJHGHGFFEFDECDACCDCDCDDCCCDDDEDDDDDEDDDDDDDEDDDD_Mismatch_0_Sense_+_Library_PoolT
TTCATTTTATTTGGTACCATGGTTATGTATATATGCGACCTGGCGGCCATACGCTTCCTTGAGGTGCTCATGATCATGTTCAGACCATGTCCAC
>Frequency_1_QualityScore_FFHHHHHIJJJJJJJJJJJJJJJJCGIJJJJJJJJJJJJIIJJJJIJJJIJIJJJJJJJJIJIIJHIICBFHGHGIEIIJHHGHFFDDEBDDBD_Mismatch_0_Sense_+_Library_PoolT
ATTCATCATGACCTGTTCATAGGGTACACATGTATTCTTATTTTTATTCATTTTATTTGGTACCATGGTTATGTATATATGCGACCTGGCGGCC
>Frequency_1_QualityScore_FFHHHHGGHIIJJJJIJIIJIJDGGGGIIIDFHJJIIJIJIJJJIJJIEGIHGFFDEFEEDDFDCDEDDACDDDDDDDDDDDD?BDDDD_Mismatch_1_Sense_+_Library_PoolT
ATAGAAATAATTCATGCTTCACGAGTCGCGTGATATTGCTGGACGATAGCCGATATTTGATATAATAAATCCCATTACACTTCGACCCA
>Frequency_1_QualityScore_D?F<ADDGIGGHEHE<EHFEHHGEBG@<FHIHGE@GEGGIIGGIGHEDFIEGHGHFHHEHEGGCGIEGGGDDGEHHHEB@ECECDDEEEEEEEE_Mismatch_0_Sense_+_Library_PoolT
TATGTAAGGGCTATGTGGTATACAGTCCTTGGATGTGAATGTGAATGTTTCTGTGTTTGAATTCATACAAATTCGTTAGATTTCATTCATTCAT
>Frequency_1_QualityScore_EFHGHHHIIHGGIJJJJJJJJJJIIIJJIBHGGHFFFFEEEDDDDDDDCDDDDDDDCDDDDDDDEEEEEEDDDDDDDDDDDDDDDDDBBDCACD_Mismatch_0_Sense_+_Library_PoolT
CCGAAATAGTGATCCGATATCGGGCGAGCTGGCGCCTGCATCGAAGGATTTAGAAATCGATCATTATTCCTTGATGCGGCCTTCGGCTCTGGAT
>Frequency_1_QualityScore_FFHHHHGJJJJJJJJJJJJIJJJIJJIJJIJHIIJJHIIJIJJJJIJJJJJJJJHFHHFFDDDDECDEFDEDEDDEDDDDDDDDDDDDD@DDDD_Mismatch_1_Sense_+_Library_PoolT
TCCTTCATAGAAATAATTCATGCTTCACGAGTCGCGTGATATTGCTGGACGATAGCCGATATTTGATATAATAAATCCCATTACACTTCGACCC
>Frequency_1_QualityScore_FFHHHHHIIJJJJJJJJJJJJIIJHIJIJJJHIJJJJJJJJIIIJJJIJJJJJGHJJJJGHFHJJGIIID_Mismatch_1_Sense_+_Library_PoolT
CCCGTGTATGTAAGGGCTATGTGGTATACAGTCCTTGGATGTGAATGTGAATGTTTCTGTGTTTGAATAC
>Frequency_1_QualityScore_FFHHGHHIIIJGIJJJJIIIIGIIJFJJJJJIJIIJJIIJHHHHHFFFCFEEEEEEEDDEDDEEEEDDDBDCCDDEDDDDDDDDDDDCD@ACDD_Mismatch_0_Sense_+_Library_PoolT
CCATGGTTATGTATATATGCGACCTGGCGGCCATACGCTTCCTTGAGGTGCTCATGATCATGTTCAGACCATGTCCACTCCACCTTGAGTTTGA
>Frequency_1_QualityScore_FFHHHHHJJJJJJJJJJJCFHIJJIIHIJJJJIJJJJJJIJJJJGIIJJJIGIJIJJHH=FHIHJJIGFGHHHHFFFFFBEDDACEECDDDBBB_Mismatch_0_Sense_+_Library_PoolT
CCATACGCTTCCTTGAGGTGCTCATGATCATGTTCAGACCATGTCCACTCCACCTTGAGTTTGAATTTGAATCTCGATGTATCTCTGCGCTTGG
>Frequency_1_QualityScore_2:C;CDBBIIA?A:,A<:CBEE>EF9?*1:CEIFFICFFDE<D?D?DC*909*BDDEAEEE>CB4=)5A_Mismatch_1_Sense_+_Library_PoolT
GGGCTATGTGGTATACAGTCCTTGGATGTGAATGTGAATGTTTCTGTGTTTGAATTCATACAAATTCGA
>Frequency_1_QualityScore_FFHHHHHJJJJJJJJJJJJJJJJJJJJJJJJJJJJJJJIJIIJJHGHIJJJIIJJJJIIJHJIJJJJIHHHFFFDEEEEDDDDDDDACCDDDDD_Mismatch_0_Sense_+_Library_PoolT
GCTCATGATCATGTTCAGACCATGTCCACTCCACCTTGAGTTTGAATTTGAATCTCGATGTATCTCTGCGCTTGGATCAGAGAAGGTGTGGGCT
>Frequency_1_QualityScore_FFHHHHHJJJJIIHIJJJJHGIJJJIJJJIGIJJJHIIIJJGIJJJJJJIJIIJJJJJJIIJIIJHIGGGEHHEHGHFFFFFFFDEDEEEEEEE_Mismatch_0_Sense_+_Library_PoolT
TGGATTTCAACAGTTTGAGTATCTGCAGCAAAACGTTATTGATTCATCATGACCTGTTCATAGGGTACACATGTATTCTTATTTTTATTCATTT
>Frequency_1_QualityScore_;DHBDCFEGEGFFGGDHIGGII3CGHII?DA@BDDGIGFFBF:<@EHH@;:BD5;?=;=ACCDDFCCC2<A?CCC@AC@AACCC3>>ACC?_Mismatch_1_Sense_+_Library_PoolT
CAGAGAAGGTGTGGGCTGCAAACTTTGGTTGGTATATAGACCGGTATAGCGTCACCGTGTATGTAAGGGCTATGTGGTATACAGTCCTTGG
>Frequency_1_QualityScore_FFGGHHGJJGIHIGGIIIJIJCF?FHIIIIIIIGIIJIJJFHGIGDHGIJIJGHHF9ACEEDDBBBDDC_Mismatch_1_Sense_+_Library_PoolT
CTGCGCTTGGATCAGAGAAGGTGTGGGCTGCAAACTTTGGTTGGTATATAGACCGGTATAGCGTCCCCA
>Frequency_1_QualityScore_DDBBHH?FG@<EA:CHADCHIDDFHGCCACCE<EEEGGGIA?FDFDFFDGFCEHH<DGDGGIIGIBGHGCEEGEHDAAECECDBBDDDDFEE@A_Mismatch_0_Sense_+_Library_PoolT
TGGATGTGAATGTGAATGTTTCTGTGTTTGAATTCATACAAATTCGTTAGATTTCATTCATTCATACAGATTCGTTAGATTTCATTCCTTCATA
>Frequency_1_QualityScore_FFHHFHHJJJHIJJJJHIIJJJJJJJJJJJJIJJJJJGJJJJJJJIJJJJJJJJJI_Mismatch_1_Sense_+_Library_PoolT
AATGTGAATGTTTCTGTGTTTGAATTCATACAAATTCGCTAGATTTCATTCATTCA
>Frequency_1_QualityScore_FFHHHHHJJJJIJJJJJJJJJJGI?FGIIIJJJJJIJJJIJJIJJJIIHHIEHHHHFFFFEFEDDABCCCCCCDCB@CCCDDCCCDEEDDDD?D_Mismatch_0_Sense_+_Library_PoolT
CAGATGGATAGCAGCGGCTTAAGGTACTGTCATTCGGAAGGCTACGATCCGTTTCAGCTGTCCTGGATTTCAACAGTTTGAGTATCTGCAGCAA
>Frequency_1_QualityScore_DDF<FFFAFGIIE?I:EFD8AC;CFEF:=8BBF@;;@C@DE;9.6=?BB>BDD@A>>6;AA;@(;?3,;5>@@((5@9<8:44:+4@_Mismatch_0_Sense_+_Library_PoolT
GTTATGTATATATGCGACCTGGCGGCCATACGCTTCCTTGAGGTGCTCATGATCATGTTCAGACCATGTCCACTCCACCTTGAGTTT
>Frequency_1_QualityScore_FFHHHHHJJJJJIJJJJIJJIJJJJJHIGIJJIIJJJJGGIIIIIFHJIJJJJJJJJJJJHHGHFFF_Mismatch_0_Sense_+_Library_PoolT
GTTCAGACCATGTCCACTCCACCTTGAGTTTGAATTTGAATCTCGATGTATCTCTGCGCTTGGATCA
>Frequency_1_QualityScore_FFHHHHHJJJIGJGGGJIJJIJJJIIIJIJJIJFGIIFHEEHGIGIIJIIIGHDFDDEEE@CCACDDDDCDDAB@BDDDDDD>BDDD(>ACA@C_Mismatch_0_Sense_+_Library_PoolT
GATCATTATGATTTGAATGGCGCTTTCAGCGAGTTTCAGATGGATAGCAGCGGCTTAAGGTACTGTCATTCGGAAGGCTACGATCCGTTTCAGC
>Frequency_1_QualityScore_FFHHHHHJJJJJJJJJJIJJJJIJHIJJFHHHJIJJJJIIJJJJJJJGHJJHGIJGHHHHHFDDDDEEDBDDDDDDBDADDEEEEDDDBDDDDE_Mismatch_0_Sense_+_Library_PoolT
TGTATCTCTGCGCTTGGATCAGAGAAGGTGTGGGCTGCAAACTTTGGTTGGTATATAGACCGGTATAGCGTCCCCGTGTATGTAAGGGCTATGT
>Frequency_1_QualityScore_DACBFFHI<CGGHGGIEBCEHHBHCFGIGC:CGHDHFHIIEIH?DAGHEHIIGIEDEHFEHI_Mismatch_0_Sense_+_Library_PoolT
GTATACAGTCCTTGGATGTGAATGTGAATGTTTCTGTGTTTGAATTCATACAAATTCGTTAG
>Frequency_1_QualityScore_FFHHHHHIJJJJJIJJJFHIJJIIJJJJJJJJJJJJJJJJJJJJIJJJIJJIHHHHHFFEFFFDEDEDEDDDDDDCCDEEEDDDDDDDDDDBCD_Mismatch_0_Sense_+_Library_PoolT
ATAGCAGCGGCTTAAGGTACTGTCATTCGGAAGGCTACGATCCGTTTCAGCTGTCCTGGATTTCAACAGTTTGAGTATCTGCAGCAAAACGTTA
>Frequency_1_QualityScore_BBDDD<ABGBBCE@IAFFB@EG>HBCFAFGI?CGIEFGIFIIIIFBGG9999?GAF<?FD?=8B@FFECFD@DEEFIIF_Mismatch_0_Sense_+_Library_PoolT
CTATGTGGTATACAGTCCTTGGATGTGAATGTGAATGTTTCTGTGTTTGAATTCATACAAATTCGTTAGATTTCATTCA
>Frequency_1_QualityScore_FFHGHHHIIIJJJJIJJJJIJIIIIGIIIIIIJHGIJJJJIIJJJGIGIJEG@GAE=BFFDDCEECCEDCCDDBDDBBDCDDC4:ACCDCDDEE_Mismatch_0_Sense_+_Library_PoolT
CAGAAACGCCTTCGCTTCCAGAAGATCATTATGATTTGAATGGCGCTTTCAGCGAGTTTCAGATGGATAGCAGCGGCTTAAGGTACTGTCATTC
>Frequency_1_QualityScore_D<D<0<CEE4AB=EDD99DC<DDCDBEE<?DDC(9=BEE=<BE37AC>6=@CDD<CD)7;?;;77@AA:>>>>25;BB>>>A??/88<AAA?A>_Mismatch_2_Sense_+_Library_PoolT
GCTTCCTTGAGGGGCTCATGATCATGTTCAGACCATGTCCACTCCACCTTGAGTTTGCATTTGAATCTCGATGTATCTCTGCGCTTGGATCAGA
>Frequency_1_QualityScore_FFHHHHHJJJJJJJJJJJJJJGIJJJJGHJJJJJJGIIJJHIJJIJJJGIJIJJIJJIJJJIJJJIJGHHHFFFFFEDDEEEDDDDDDDDDDCD_Mismatch_1_Sense_+_Library_PoolT
ATTCTTATTTTTATTCATTTTATTTGGTACCATGGTTATGTATATATGCGACCTGGCTGCCATACGCTTCCTTGAGGTGCTCATGATCATGTTC
>Frequency_1_QualityScore_FFHHHHHJJJJJJJJJJJIJJJJJHJJJHIIIIJIJJIIIIIJIJIJIJJJJJJJJJJJJGJHIJHFFDDEADEDDDDDDDDDDDDDDDDDBDE_Mismatch_0_Sense_+_Library_PoolT
CATTCATTCATACAGATTCGTTAGATTTCATTCCTTCATAGAAATAATTCATGCTTCACGAGTCGCGTGATATTGCTGGACGATAGCCGATATT
>Frequency_1_QualityScore_FFHHHHHGHIIJIJJIJIJJIIIGIJIJJJIJJJJJJJIIJJJJJJGHFHHIEGHHHFHHGHFFFCFEEDDFEEEDDDDDDDDDDDDDDDCDDD_Mismatch_0_Sense_+_Library_PoolT
CTTGAGGTGCTCATGATCATGTTCAGACCATGTCCACTCCACCTTGAGTTTGAATTTGAATCTCGATGTATCTCTGCGCTTGGATCAGAGAAGG
>Frequency_1_QualityScore_FFHHHHHJIJIIJJJJIJJJIJJJJHIJJJJHIJJIJJJHIJIJFIIJJJJJJJJJJJJJJIJFFDDEDDDDDDDDDDDDDDDDDDDDDDDDED_Mismatch_0_Sense_+_Library_PoolT
ATGTATTCTTATTTTTATTCATTTTATTTGGTACCATGGTTATGTATATATGCGACCTGGCGGCCATACGCTTCCTTGAGGTGCTCATGATCAT
>Frequency_1_QualityScore_FFHHHHHJJJJHIJJJJJIIJJJJJJJJJJIJIJJJJJJIJJIJJJJJJJJIJIJIIIIJJJJJIJJJHHHHHHHFFFFFFECEDECCEEEDED_Mismatch_1_Sense_+_Library_PoolT
GAATGTTTCTGTGTTTGAATTCATACAAATTCGCTAGATTTCATTCATTCATACAGATTCGTTAGATTTCATTCCTTCATAGAAATAATTCATG
>Frequency_1_QualityScore_?@D;C0<F9AEG+2A?E8CDFB:?9?9B:DDF*00*?<**9//8))/8)=)/=C8@=)7==7.=?;ECA@BBBDDDA_Mismatch_2_Sense_+_Library_PoolT
CCCCGTGTATGTAAGGGCTATGTGGTATACAGTCCTTGGATGTGTATGTGAATGTTTCTGTGTTTGAATTCATACTA
>Frequency_1_QualityScore_FFHHHHHJJJJJJJJJJJJJJJGJJJJJHIJJJJJJIIHIJIJJJJJJJIJJIJJJIJJJFFDEEEEDDBDDDDDCDDCDDDDDDDDDDEDDEE_Mismatch_0_Sense_+_Library_PoolT
TATTCTTATTTTTATTCATTTTATTTGGTACCATGGTTATGTATATATGCGACCTGGCGGCCATACGCTTCCTTGAGGTGCTCATGATCATGTT
>Frequency_1_QualityScore_FFHFHHHEFGGIIJJIJJJIIGHIIJFIJJJIJJJIJJJJIIJJIJGGBFHICDHHJIIJIHGIGHJ@DBEHIJIFHHFFFD@ACC?_Mismatch_1_Sense_+_Library_PoolT
CTTGAGGTGCTCATGATCATGTTCAGACCATGTCCACTCCACCTTGAGTTTGAATTTGAATCTCGATGTATCTCTGCGCTTGGAGCA
>Frequency_1_QualityScore_FFHHHHHIFGHIGEIIJIJGGGHHJGCHDGIJIJIJIIJJJJJIIIFIFIGGHC@C=CEGHHHGHBDBFDDEEBDDDBDDEEECCCCBD>BDDE_Mismatch_0_Sense_+_Library_PoolT
ACCTTGAGTTTGAATTTGAATCTCGATGTATCTCTGCGCTTGGATCAGAGAAGGTGTGGGCTGCAAACTTTGGTTGGTATATAGACCGGTATAG
>Frequency_1_QualityScore_FFHHHGHJEHFGIJJJJJJJJJJJJJJHIJJGHIIJJJJJJIJGIJJJJJHHHFFDBDEDFEEEFDDBDBDDDDEDCDCDDDDDDDDDDDCDDD_Mismatch_1_Sense_+_Library_PoolT
TGAGAAGGTGTGGGCTGCAAACTTTGGTTGGTATATAGACCGGTATAGCGTCCCCGTGTATGTAAGGGCTATGTGGTATACAGTCCTTGGATGT
>Frequency_1_QualityScore_DDFFF>F::EG)@FGBGGIIIDFIIFDGI@FFIFBFFIEEFFFDEFB<BDDD@BC@B@?BB9?BDEEB:>88<?BB4:><@BDEEBBAABBBBB_Mismatch_1_Sense_+_Library_PoolT
ATCAGAGAAGGGGTGGGCTGCAAACTTTGGTTGGTATATAGACCGGTATAGCGTCCCCGTGTATGTAAGGGCTATGTGGTATACAGTCCTTGGA
>Frequency_1_QualityScore_FFHHGGDHI>FIIGIEHHGGGGHGGHIGIIJIBFHIIGFGIIGIEFI@GEHGIHGIGGGGGGGIIJJJGH@;CCHGGCAHHHEHEFDCFDDCA?_Mismatch_0_Sense_+_Library_PoolT
ACGTTATTGATTCATCATGACCTGTTCATAGGGTACACATGTATTCTTATTTTTATTCATTTTATTTGGTACCATGGTTATGTATATATGCGAC
>Frequency_1_QualityScore_FFGHFHHJIJJJJJJJJJJIJJIJIIJIIJIJJJJJJJJJHHHHHEDFFFFEDCDEEEDEEEDDCCDDDCCDEDDDDDDDDDDDCD@ACDC:@D_Mismatch_0_Sense_+_Library_PoolT
TGGTTATGTATATATGCGACCTGGCGGCCATACGCTTCCTTGAGGTGCTCATGATCATGTTCAGACCATGTCCACTCCACCTTGAGTTTGAATT
>Frequency_1_QualityScore_FDHHGHGJJJJJJIJIJGIJGIJJJJIJFHIJJCHHIIJIIIJIJHJJI>DHGBHGIJJJIGEEEFDCD?B@ACACCBDDDDDDD_Mismatch_0_Sense_+_Library_PoolT
GTTCAGACCATGTCCACTCCACCTTGAGTTTGAATTTGAATCTCGATGTATCTCTGCGCTTGGATCAGAGAAGGTGTGGGCTGCA
>Frequency_1_QualityScore_FFFHHHHJJJJJIJIJJJJJHHIJIJJJJJJJJJJJJJJJJJJIJJJJCGHJJJJIIIJIJJJJJJHHHHHHFFFFFFFFEEDECECCDCDDCC_Mismatch_0_Sense_+_Library_PoolT
AGTATCTGCAGCAAAACGTTATTGATTCATCATGACCTGTTCATAGGGTACACATGTATTCTTATTTTTATTCATTTTATTTGGTACCATGGTT
>Frequency_1_QualityScore_FFHHHHHIJJJJJJJJHIJFHGJJIJGHIJJJJIJJIIHJJJGIIIJJHIJJJJIIIJJJJHJIJJJJIJJJJJJHHHFFDEFCEEEFEEEEEE_Mismatch_1_Sense_+_Library_PoolT
GTATGTAAGGGCTATGTGGTATACAGTCCTTGGATGTGAATGTGAATGTTTCTGTGTTTGAATTCATACAAATTCGCTAGATTTCATTCATTCA
>Frequency_1_QualityScore_FFHGDDFGGGHHGHGIIIJGGHHBHGGFDFDGCIGIIJCHEHGGHIGIJIIJGGIJJJIJIIIFGHGED=DEHGIHHBEFCBC@?6?BDDDDDD_Mismatch_0_Sense_+_Library_PoolT
TCATGACCTGTTCATAGGGTACACATGTATTCTTATTTTTATTCATTTTATTTGGTACCATGGTTATGTATATATGCGACCTGGCGGCCATACG
>Frequency_1_QualityScore_FFHHHHHHIJGIGIGIIIGIHHGIGGGGJHIGIHGBFCHHIJJEGIIGIFIIAEIHAH_Mismatch_0_Sense_+_Library_PoolT
CTCGATGTATCTCTGCGCTTGGATCAGAGAAGGTGTGGGCTGCAAACTTTGGTTGGTA
>Frequency_1_QualityScore_DFDFHHHIGEGEHIIIEGIGGA?E@GCFHGIHHEHCGHIGHHG<BDGFHEGGIIII@GGGGIG@DCEAAEAEHHDFFFFFE=_Mismatch_0_Sense_+_Library_PoolT
ACAGTTTGAGTATCTGCAGCAAAACGTTATTGATTCATCATGACCTGTTCATAGGGTACACATGTATTCTTATTTTTATTCA
>Frequency_1_QualityScore_FFHHHHHIJJJJJJJJJJJJJJJJJJJJJJJGGHIIJIIIIJJJGIJJJJJJJHIJJIJJJJJJJJJJHHHHFEEBDFECCCDDDDDDDCCCBD_Mismatch_0_Sense_+_Library_PoolT
ATCATGTTCAGACCATGTCCACTCCACCTTGAGTTTGAATTTGAATCTCGATGTATCTCTGCGCTTGGATCAGAGAAGGTGTGGGCTGCAAACT
>Frequency_1_QualityScore_FFHHHHHJJIIJJIJJJIIIIJIJJJIJIIJJJJJJJJHHHFFFFFFEECDEDDDDDDDDEDDEEEEDDCBDDDEDEDDDDDDDDDDDDDDDCD_Mismatch_0_Sense_+_Library_PoolT
ACCATGGTTATGTATATATGCGACCTGGCGGCCATACGCTTCCTTGAGGTGCTCATGATCATGTTCAGACCATGTCCACTCCACCTTGAGTTTG
>Frequency_1_QualityScore_FFHHHHHJIJJJIJJJJIJJJJJGHJJIJJJHHIIJJJIIJIIJJJJJJJJJJIJHFDEEEEDDDDDDDDDDDEDDDDDDCDDDEDDEEEECDD_Mismatch_1_Sense_+_Library_PoolT
TTATTTTTATTCATTTTATTTGGTACCATGGTTATGTATATATGCGACCTGGCGGCCATACGCTTCCTTGAGTTGCTCATGATCATGTTCAGAC
>Frequency_1_QualityScore_BDHHHHHJGIIIIIHIGIIEIJJIJIGJIIIJJJJIJJJIIGHHHIIIHIIJJJGIJJGE<ADFFFEDDDBBDDEDDEADCDCCCDDCCACDDD_Mismatch_0_Sense_+_Library_PoolT
TAGATTTCATTCCTTCATAGAAATAATTCATGCTTCACGAGTCGCGTGATATTGCTGGACGATAGCCGATATTTGATATAATAAATCCCATTAC
>Frequency_1_QualityScore_FFHHHHHIIJJIJIIJJJJFHHIIJIJJJIJJJJJJHIJFGHHHHFFFFFFEEEEEEDEEEDDEEEEC@ACCDDACACDDDDDEDDECDD_Mismatch_1_Sense_+_Library_PoolT
GACCGGTATAGCGTCCCCGTGTATGTAAGGGCTATGTGGTATACAGTCCTTGGATGTGAATGTGAATGTTTCTGTGTTTGAATTCATGCA
>Frequency_1_QualityScore_DFHHHHGJJJJIJJIIHIJIJJJJJJIIJJJIIIJJFHIJJJDGIJJJIIJJJIJIIIHIBHIFEHHHHEFFFFFFFDDEDEEEEDDDCCCCDD_Mismatch_1_Sense_+_Library_PoolT
TCTACGATCCGTTTCAGCTGTCCTGGATTTCAACAGTTTGAGTATCTGCAGCAAAACGTTATTGATTCATCATGACCTGTTCATAGGGTACACA
>Frequency_1_QualityScore_FFHHHHHIJJJHJIIHIHJ<HJJIIIJIIIIIJIJIJJJJJJJJJJJJJJJJJJJIJJJJIJJFHIIIIEGGGHHGHHFGFFFFFFEEEEEEE<_Mismatch_0_Sense_+_Library_PoolT
GATTTCAACAGTTTGAGTATCTGCAGCAAAACGTTATTGATTCATCATGACCTGTTCATAGGGTACACATGTATTCTTATTTTTATTCATTTTA
>Frequency_1_QualityScore_FFHHHHFIIJJJIIIJJICHHJIGHICHEIJIIIGIGIGGHGFHHHFHGGBBHHEFFFDACECDDCCCA?CCDDDDDDDCDDCDDEDCCDDCDC_Mismatch_0_Sense_+_Library_PoolT
TTTATTCATTTTATTTGGTACCATGGTTATGTATATATGCGACCTGGCGGCCATACGCTTCCTTGAGGTGCTCATGATCATGTTCAGACCATGT
>Frequency_1_QualityScore_FFHHHHHJJIJIIIJJJJJJJJJJIIJJIICHGEIHHHHHHHFFEFFFFEEDEEDDDEDDDDDDDDBDDCC@CDDDDDEDDEDDDDDDDDEDDD_Mismatch_2_Sense_+_Library_PoolT
GCGACCTGGCGGCCATACGCTTCCTTGAGGTGCTCATGATCATGTTCAGACCATGTCCACTCCACCTTGAGTTTGAATTTGAATCTCGATGCAA
>Frequency_1_QualityScore_FFHHHHHIIJIJJJJGIIIGHIJJJJHGIJJJJHIJFFGIIJFGGIJIJJJIIJDGGHJGIGEGIGIJIHCHHIIJIGCEFFFFFFFFFD_Mismatch_0_Sense_+_Library_PoolT
GTATGTAAGGGCTATGTGGTATACAGTCCTTGGATGTGAATGTGAATGTTTCTGTGTTTGAATTCATACAAATTCGTTAGATTTCATTCA
>Frequency_1_QualityScore_@DADDDDA:CE+3ACE+C<9FEEE<E<ED*1?8?DDDB?9?DBAD9D>?*=</88)/8))87@CD4)76A))(7?;?_Mismatch_0_Sense_+_Library_PoolT
CTTCCTTGAGGTGCTCATGATCATGTTCAGACCATGTCCACTCCACCTTGAGTTTGAATTTGAATCTCGATGTATCT
>Frequency_1_QualityScore_DBDCDFFDHIII@IHGHIIEB;CEH@FAHHGD0DGGHG@GGGHCD>FAG=B=@C@@G>EEE>CE>DD3..(3,;@D35>ACDB@BBBDDCDD_Mismatch_0_Sense_+_Library_PoolT
GAGTTTGAATTTGAATCTCGATGTATCTCTGCGCTTGGATCAGAGAAGGTGTGGGCTGCAAACTTTGGTTGGTATATAGACCGGTATAGCGT
>Frequency_1_QualityScore_FFHHGHHJHIIJJJGGHGIJJJJJJJJJJJJJJJIJJHHIJIJIJIIJJGHJHHHHFFFDDD?BBDDEE@BCCDDDDDDDEDCCDEEEDEDDDD_Mismatch_0_Sense_+_Library_PoolT
TGGATCAGAGAAGGTGTGGGCTGCAAACTTTGGTTGGTATATAGACCGGTATAGCGTCCCCGTGTATGTAAGGGCTATGTGGTATACAGTCCTT
>Frequency_1_QualityScore_B?FBHFHB@FFHGCG@<CBEFCEE@EGAHGD@BGGEECGBGDFHIIIGAFHIGHG;@@CCG@;CGIEAH?CHFEEEC?C@DCCE@C>@>;?BCC_Mismatch_0_Sense_+_Library_PoolT
ATACGCTTCCTTGAGGTGCTCATGATCATGTTCAGACCATGTCCACTCCACCTTGAGTTTGAATTTGAATCTCGATGTATCTCTGCGCTTGGAT
>Frequency_1_QualityScore_DFHHHHHIJJJJJJJJJJJJJJJJJJJJJIJJJJJJJJJJJJJJJIJJJIJJJJJJJJJJJJJJHHHHHHHFFFFFFEFEEEEEDEDDDDBD@C_Mismatch_1_Sense_+_Library_PoolT
TGTTTGAATTCATACAAATTCGCTAGATTTCATTCATTCATACAGATTCGTTAGATTTCATTCCTTCATAGAAATAATTCATGCTTCACGAGTC
>Frequency_1_QualityScore_DBDFB<CED3E<AIIII<BA<AABHH=EEHIG?B?:?@:B?BGDH_Mismatch_2_Sense_+_Library_PoolT
TTCTGTGTTTGAATTCATACAAATTCGCTAGATTTCATTCATCCA
>Frequency_1_QualityScore_FFHHGHHIGHIIIJGJIHGIGGIHIIIJIJIIJJIID@FIIJJJJJIJJJJJGIGHHI9CCHCHIHHHFFBBCECEEDDDDDDBD<CCDDFCCC_Mismatch_1_Sense_+_Library_PoolT
TCCACTCCACCTTGAGTTTGAATTTGAATCTCGATGTATCTCTGCGCTTGGATCAGAGAAGGTGTGGGCTGCAAACTTTTGTTGGTATATAGAC
>Frequency_1_QualityScore_FEHHHHGJJJJJHJIIIJJJIJHGGIJJJIIJHHIIIJJIJJJJFIJJIJIIHIJJIJJJJJJJJJJJIHICHGGECHHGFFFFFFFFEE_Mismatch_1_Sense_+_Library_PoolT
GTAAGGGCTATGTGGTATACAGTCCTTGGATGTGAATGTGAATGTTTCTGTGTTTGAATTCATACAAATTCGTTAGATTTCATTCATCCA
>Frequency_1_QualityScore_FFHHHHHJJJIJIJJJJJJJJJIIJJJJJJJJJJIIJJJJDHIIJJIJHIJJJJJIJJJJJJJJHHHHHHHFFFFFFEEEEEEEDDDDDDDDFE_Mismatch_0_Sense_+_Library_PoolT
CAGCAAAACGTTATTGATTCATCATGACCTGTTCATAGGGTACACATGTATTCTTATTTTTATTCATTTTATTTGGTACCATGGTTATGTATAT
>Frequency_1_QualityScore_FFHHHHHJJJJIGHHGHIIJJJJJJIGJJIIJEHIIIJJGJJJJJIIJJJGGIIJIJJHHHEHHHFFFFFEEDCEEEDD_Mismatch_1_Sense_+_Library_PoolT
ATAGCGTCCCCGTGTATGTAAGGGCTATGTGGTATACAGTCCTTGGATGTGAATGTGAATGTTTCTGTGTTTGAATCCA
>Frequency_1_QualityScore_FDHBFHHBEFCDHFE9CC@D@D@:?FHBG>FDGIIIIIE9FFGGGI@CDEG=CGHIGGIEGGIIHEEHFEEEEEFCCBA;=/\09>CCCBCB?B_Mismatch_0_Sense_+_Library_PoolT
GACCTGTTCATAGGGTACACATGTATTCTTATTTTTATTCATTTTATTTGGTACCATGGTTATGTATATATGCGACCTGGCGGCCATACGCTTC
>Frequency_1_QualityScore_FFGHHHHIJHII@FHIJIIJIIFIJJIIJJIJHGJJJJJHIJJJJJJJIIGIJDHIIIJIHHGHEHHFFDFFEEEEEEEEDDBD@BBBDCDDA3_Mismatch_1_Sense_+_Library_PoolT
GCTTCCTTGAGGTGCTCATGATCATGTTCAGACCATGTCCACTCCACCTTGAGTTTGTATTTGAATCTCGATGTATCTCTGCGCTTGGATCAGA
>Frequency_1_QualityScore_FFHHHHHJJGIIJJJJJIJIJGIIJIJJJJIJJJIIJJJJJHGGGHDFFDFEEEEEEEDDDDEEDDDDDCDEDEDDDDDDDDBCDCDACCDCCC_Mismatch_0_Sense_+_Library_PoolT
ATGGTTATGTATATATGCGACCTGGCGGCCATACGCTTCCTTGAGGTGCTCATGATCATGTTCAGACCATGTCCACTCCACCTTGAGTTTGAAT
>Frequency_1_QualityScore_FFHHHHHJJGIJJJJJJJJGHGJJIGHIIJJHIGIJJJJJIJJIIJJJJJIJIHJJJJIJJJJIIJHHHHHHH_Mismatch_2_Sense_+_Library_PoolT
GGTATACAGTCCTTGGATGTGAATGTGAATGTTTCTGTGTTTGAATTCATACAAATTCGCTAGATTTCATCCA
>Frequency_1_QualityScore_FFHFHHHJJJJIJJJJJHJIGHJJJJJIIJJJJJJIJIIJJJJIGIJJJJJJJJJIJJJJJJJIJJJJIIIJJJJJIHHHFFFFFEEEEEEEFE_Mismatch_1_Sense_+_Library_PoolT
TGTATGTAAGGGCTATGTGGTATACAGTCCTTGGATGTGAATGTGAATGTTTCTGTGTTTGAATTCATACAAATTCGCTAGATTTCATTCATTC
>Frequency_1_QualityScore_;BDDDDDDDDDDDDDEDDEEDDDDDDDDDDDDDDEDDEEEEEEEEEEEDDDDDDDDDDDDDDEDDEEEEEDDDDEEDDDCCDCEEEDEDDDEDD_Mismatch_0_Sense_+_Library_PoolT
TTTCTGTGTTTGAATTCATACAAATTCGTTAGATTTCATTCATTCATACAGATTCGTTAGATTTCATTCCTTCATAGAAATAATTCATGCTTCA
>Frequency_1_QualityScore_FFHHHGHJJJJJJHIHGIGIJIJJJJJIJJJJJHIJGHIJIJJJJJJJJIJJJJJIHIJJJICEIIHHHCHHFFFFFFEEEEEEEDDDDDDDDD_Mismatch_1_Sense_+_Library_PoolT
TATAGCGTCCCCGTGTATGTAAGGGCTATGTGGTATACAGTCCTTGGATGTGAATGTGAATGTTTCTGTGTTTGAATTCATACAAATTCGTTAA
>Frequency_1_QualityScore_FFHHHHHIJJJJJJJJJJIJJJJJHIJJJJJJJJJJJIJJIIIJJJJGIJJJJGIJJJ_Mismatch_1_Sense_+_Library_PoolT
CCCGTGTATGTAAGGGCTATGTGGTATACAGTCCTTGGATGTGAATGTGAATGTTTCA
>Frequency_1_QualityScore_FFHFHHHJJJJJJJJIJJJIIIJJHJJJJJHIJJJJJJGHIJJIIJJJJJJIIJJJJJIJJJFFDDDEDBDDDDDDDDDDCDDCDDDDDDDEDD_Mismatch_1_Sense_+_Library_PoolT
AGTATTCTTATTTTTATTCATTTTATTTGGTACCATGGTTATGTATATATGCGACCTGGCGGCCATACGCTTCCTTGAGGTGCTCATGATCATG
>Frequency_1_QualityScore_FFHHHHHJJJJJJJJJJJJJJJJJJJJJJIJHIJJHJJJJJJJIJJJJJJJFHIJIJJJIJJJJJJHHHHHHFFFDB@CCCDDDCDDDCCBCDD_Mismatch_0_Sense_+_Library_PoolT
CATGTTCAGACCATGTCCACTCCACCTTGAGTTTGAATTTGAATCTCGATGTATCTCTGCGCTTGGATCAGAGAAGGTGTGGGCTGCAAACTTT
>Frequency_1_QualityScore_FFHHHHHJJJIJJJJJIIIJJJIJJJJJJJJJJJJJJJIJJJJIHIJJIJJJJJJJJJJJJJJJIIIIIHIHHGHFFFFFFEEFEEEEDDEEDD_Mismatch_0_Sense_+_Library_PoolT
GATGTGAATGTGAATGTTTCTGTGTTTGAATTCATACAAATTCGTTAGATTTCATTCATTCATACAGATTCGTTAGATTTCATTCCTTCATAGA
>Frequency_1_QualityScore_FFHHHHHJJJJJIIJJJIJJIJJJFCECGGGIJHIJIJIJCGHIICGHGIIIIJHIIJJGGHHHHFFFDAEEEDDBD?BCDCCCDDDDDACDCD_Mismatch_0_Sense_+_Library_PoolT
ATCAACTAATTGCACCTGCAACAGAAACGCCTTCGCTTCCAGAAGATCATTATGATTTGAATGGCGCTTTCAGCGAGTTTCAGATGGATAGCAG
>Frequency_1_QualityScore_DFFGFDFGHEHIGG<EHHII@FHFHIGIHFFGFGIGHHEIJ9BDHGGIIJHGIIIJFFCEHBGGHGCFHICHIIG_Mismatch_0_Sense_+_Library_PoolT
TATACAGTCCTTGGATGTGAATGTGAATGTTTCTGTGTTTGAATTCATACAAATTCGTTAGATTTCATTCATTCA
>Frequency_1_QualityScore_DDDDDFFHBDHI<HGHEBAGC<EACFGGEI9BDFBFBAGFBDFHEHGHG<FEICHHGCHIIHGGGIIIFCEEHE;BABB/;?CDDE>ACCC<?B_Mismatch_1_Sense_+_Library_PoolT
TTCGCTAGATTTCATTCATTCATACAGATTCGTTAGATTTCATTCCTTCATAGAAATAATTCATGCTTCACGAGTCGCGTGATATTGCTGGACG
>Frequency_1_QualityScore_FFHHGHHJJIJJHIJJGIIJJJJIJJJJIGHIJJJJJJJJJGIJGIJJHIHHHHHDFFFFEEDEEEDDFACCDDCDDCDCDCCCCDDDDC>ADD_Mismatch_1_Sense_+_Library_PoolT
TGCAAACTTTGGTTGGTATATAGACCGGTATAGCGTCCCCGTTTATGTAAGGGCTATGTGGTATACAGTCCTTGGATGTGAATGTGAATGTTTC
>Frequency_1_QualityScore_FFHHHHHJIJJJJJJJJJIJIJJJJJJJIJJJJIJJJJJJJJJJJJJJJIJIJJJJJIJJJIJJJJJJJHHHHHGGFFFFFFFEEEEEDEDDED_Mismatch_1_Sense_+_Library_PoolT
GTTTCTGTGTTTGAATTCATACAAATTCGCTAGATTTCATTCATTCATACAGATTCGTTAGATTTCATTCCTTCATAGAAATAATTCATGCTTC
>Frequency_1_QualityScore_FFHHHHHJJIJJHJJGHIJJJJHHIJJIIIIJIIJJJJHIIJJJGIJJJJIIIJJJJJIJJJJIIIJJJHJJJJH_Mismatch_1_Sense_+_Library_PoolT
GTAAGGGCTATGTGGTATACAGTCCTTGGATGTGAATGTGAATGTTTCTGTGTTTGAATTCATACAAATTCGCTA
>Frequency_1_QualityScore_FFGGHHHJJJJJJJIJJJJJJIGIJJIJJJFIJJEHHFHHHHHHFFFFDEFEEEDDDDDEDCCDDDDDDDDDDACCDDDDDDEDCECCCACBCC_Mismatch_0_Sense_+_Library_PoolT
ATATGCGACCTGGCGGCCATACGCTTCCTTGAGGTGCTCATGATCATGTTCAGACCATGTCCACTCCACCTTGAGTTTGAATTTGAATCTCGAT
>Frequency_1_QualityScore_FFFGHHHJJJJJJHIJJJIJIJIJJJJJJJJIJGHGJJJJIJIFFHIJJJIFHHIGGHGGHHGHHHFFFDD@EEEED>AACCDDDC>:ACDDCD_Mismatch_0_Sense_+_Library_PoolT
CTGCAGCAAAACGTTATTGATTCATCATGACCTGTTCATAGGGTACACATGTATTCTTATTTTTATTCATTTTATTTGGTACCATGGTTATGTA
>Frequency_1_QualityScore_FFHHHHHHIJJHHHJJJJJJJJJFHIIGIJHIJJJJHIHIJJJJJJJHHHHFFDFFFDCEDEEEEDDDDDDDDDDDEFDDDEEFDCDECDDDDA_Mismatch_0_Sense_+_Library_PoolT
ACTTTGGTTGGTATATAGACCGGTATAGCGTCCCCGTGTATGTAAGGGCTATGTGGTATACAGTCCTTGGATGTGAATGTGAATGTTTCTGTGT
>Frequency_1_QualityScore_DDHHHHHJJIIIEIIGIGCIGHHJIJIIIIIIJIJJJIJJIJFI=EECEHEFFFFFEEEECC:?@BBCDC@@CCCADCDEDDCB@B>BDDC?BB_Mismatch_0_Sense_+_Library_PoolT
CGCTTCCAGAAGATCATTATGATTTGAATGGCGCTTTCAGCGAGTTTCAGATGGATAGCAGCGGCTTAAGGTACTGTCATTCGGAAGGCTACGA
>Frequency_1_QualityScore_FFHHHHHJJJJJJIHJJJJGIIJIIBHDHIJJJJJGIJJIJJJJEHHF?DFFEFEEEEDB=BDEEDDDDDDDD@@?CDEDEDDDDDDDDDCDC?_Mismatch_0_Sense_+_Library_PoolT
ATCTCTGCGCTTGGATCAGAGAAGGTGTGGGCTGCAAACTTTGGTTGGTATATAGACCGGTATAGCGTCCCCGTGTATGTAAGGGCTATGTGGT
>Frequency_1_QualityScore_DFHHFHHJJJIJJJIJJJJIJJJIJJIJJJJJJHIJJJFHGIGIJJJJJIIJJEHFFFFDCDDDDEE@CDDEEEEDDEDDDDDDDDDDDDDDDD_Mismatch_0_Sense_+_Library_PoolT
ATTCCTTCATAGAAATAATTCATGCTTCACGAGTCGCGTGATATTGCTGGACGATAGCCGATATTTGATATAATAAATCCCATTACACTTCGAC
>Frequency_1_QualityScore_8;+=<?32<<C:<?<BF?EDFDDEE<EIDD>A\\88@D<ACACCD@A?;)6;A@AAAABAAA>;>>DAA>?=>(;3;>A_Mismatch_0_Sense_+_Library_PoolT
ACCATGGTTATGTATATATGCGACCTGGCGGCCATACGCTTCCTTGAGGTGCTCATGATCATGTTCAGACCATGTCCAC
>Frequency_1_QualityScore_DB:D4CF@?@FEIB<AIGH<F39AG<CACFGGGIEFGDH*?4??9B;3?FCH36;@(7@(.).6?ED:@?DCCBAC>B>;>;A@BB9<@C_Mismatch_1_Sense_+_Library_PoolT
TGAGTTTGAATTTGAATCTCGATGTATCTCTGCGCTTGGTTCAGAGAAGGTGTGGGCTGCAAACTTTGGTTGGTATATAGACCGGTATAG
>Frequency_1_QualityScore_FFHHHHHJJJIJJJHJJJJJJJJIJJIJIJJJIIJJJJJJJJJJJJJJJJJ_Mismatch_2_Sense_+_Library_PoolT
CTTGGATGTGAATGTGAATGTTTCTGTGTTTGAATTAATACAAATTCGCTA
>Frequency_1_QualityScore_FFHHHHFHHGJJJJJJJJJJJIJIIJHIJJJJJIIJJJJJJJJJJIJJJIJJJJJHIJJJIHIGHIIJJGIHG_Mismatch_0_Sense_+_Library_PoolT
TCCCCGTGTATGTAAGGGCTATGTGGTATACAGTCCTTGGATGTGAATGTGAATGTTTCTGTGTTTGAATTCA
>Frequency_1_QualityScore_FFHHHHHIJJJJJJIJJJJGHHIIIJJJJJJJJJJIIJJIIJJJJJIJJIJJJGHHHHGFFFDFFFEE@ACEEDCDACDDDCDEDDEEDDCDCD_Mismatch_0_Sense_+_Library_PoolT
GACCGGTATAGCGTCCCCGTGTATGTAAGGGCTATGTGGTATACAGTCCTTGGATGTGAATGTGAATGTTTCTGTGTTTGAATTCATACAAATT
>Frequency_1_QualityScore_FFHHHHHJHIJJJJJJJJJJJIJIJJJIGHJJIGIJGIGHIJIHHIGHIIJJJJGJJIJIIIJJJJJIIHIIGGEHFHGHFFFFFCEDDEEDDE_Mismatch_0_Sense_+_Library_PoolT
GCAAAACGTTATTGATTCATCATGACCTGTTCATAGGGTACACATGTATTCTTATTTTTATTCATTTTATTTGGTACCATGGTTATGTATATAT
>Frequency_1_QualityScore_FFHHHHHJJJJJJJJJJJJJJJJHIGIJJGIIJJJJJJJJIJJIJJJJHIJJHHIHHHHHHHFDCDBEECBDDDDDDBDADEEEEEDDBDDBDD_Mismatch_0_Sense_+_Library_PoolT
ATGTATCTCTGCGCTTGGATCAGAGAAGGTGTGGGCTGCAAACTTTGGTTGGTATATAGACCGGTATAGCGTCCCCGTGTATGTAAGGGCTATG
>Frequency_1_QualityScore_FFGHHHHJHIGIJJIIHIJJJJIIFIGIJJJJJJJIJJJIIIIJJJJJJJEHHIJJHHHFFFFFFFEEEDBDDDDDDCDDDCDEEDEEEE_Mismatch_0_Sense_+_Library_PoolT
CAGATTCGTTAGATTTCATTCCTTCATAGAAATAATTCATGCTTCACGAGTCGCGTGATATTGCTGGACGATAGCCGATATTTGATATAA
>Frequency_1_QualityScore_FFHHHHHIJJJJIJJIJJJJJJJJJJJJJJJJJJJGHIJJJGHIJJJJGIJJJJHJJJIGIIIJJIIIJHHGGFFFF<CACEEACABDDDDDDC_Mismatch_0_Sense_+_Library_PoolT
CATGATCATGTTCAGACCATGTCCACTCCACCTTGAGTTTGAATTTGAATCTCGATGTATCTCTGCGCTTGGATCAGAGAAGGTGTGGGCTGCA
>Frequency_1_QualityScore_ADFHHGHIJJJJJJJJJIJJJCEHGIHJJJJGIJJIJJJJJJJJJJJJGHHHFFDDDFEEEDEEEEFEDCDDDDDDDDCDDDDDDDDDDD_Mismatch_0_Sense_+_Library_PoolT
CATAGAAATAATTCATGCTTCACGAGTCGCGTGATATTGCTGGACGATAGCCGATATTTGATATAATAAATCCCATTACACTTCGACTCA
>Frequency_1_QualityScore_FFHHHHHJIJJGIJJJJJJJJJJJJIJJJJJJIJIJIJIJJJJJJJJJJJIJEHIJJIJJJJEGIGIJJIJJHGHGGHHFFFDDDDBDCDB_Mismatch_1_Sense_+_Library_PoolT
CTTCCTTGAGGTGCTCATGATCATGTTCAGACCATGTCCACTCCACCTTGAGTTTGAATTTGAATCTCGATGTATCTCTGCGCTTGGACCA
>Frequency_1_QualityScore_FFHHGHHJJGGIJIGIJJJJGJHHHIGGIJJJJGHJJJJIJJIJJJJIJJJJJIJJJJGII_Mismatch_0_Sense_+_Library_PoolT
ACCATGTCCACTCCACCTTGAGTTTGAATTTGAATCTCGATGTATCTCTGCGCTTGGATCA
>Frequency_1_QualityScore_FFHHHHHJHIIJJJJJJIIIJJJHJJJJIJJIJGGIJJJFHIJJJIIIJJJJJIJIIEIIGIFI;EGEHEHHHFFFFFFEEDEEDCCCCDDCDC_Mismatch_0_Sense_+_Library_PoolT
ACGATCCGTTTCAGCTGTCCTGGATTTCAACAGTTTGAGTATCTGCAGCAAAACGTTATTGATTCATCATGACCTGTTCATAGGGTACACATGT
>Frequency_1_QualityScore_FFHHFHHJJJJJIJJJGICIIJJJJIEHIJJJIJIJIJJIJJJJJFIGGGGCIGJJGGHJJIHGICEGIHIGIFEHFFDDDDEDDDD?CABCC>_Mismatch_0_Sense_+_Library_PoolT
GAGGTGCTCATGATCATGTTCAGACCATGTCCACTCCACCTTGAGTTTGAATTTGAATCTCGATGTATCTCTGCGCTTGGATCAGAGAAGGTGT
>Frequency_1_QualityScore_=BFF<<FHB>GADF)@@E<013@BD9?D?BFBHD@B6(/=;=FFGEH6<59B:>>A\;\99=2;,5>AB@CCABB8?CC3:A<A:>@A>@:>@A_Mismatch_1_Sense_+_Library_PoolT
TGGATCAGAGAAGGGGTGGGCTGCAAACTTTGGTTGGTATATAGACCGGTATAGCGTCCCCGTGTATGTAAGGGCTATGTGGTATACAGTCCTT
>Frequency_1_QualityScore_FFHHHHHJJJJIIIGIIIJJJJJJJJJJIJJJJJJJIJJJDGHIJIJIJJJJJJJJIJJGEHHECFFFFDEEEDDBDBEDDDDDDDDDDDBDEE_Mismatch_1_Sense_+_Library_PoolT
TTTGAATCTCGATGTATCTCTTCGCTTGGATCAGAGAAGGTGTGGGCTGCAAACTTTGGTTGGTATATAGACCGGTATAGCGTCCCCGTGTATG
>Frequency_1_QualityScore_D@:<DD?EGHDGIEBHHGHH<AEBFHIIGEGHBHGI@F>B??/?F8BA88C:BB8B8@FHHGHHI@_Mismatch_0_Sense_+_Library_PoolT
GTATGTAAGGGCTATGTGGTATACAGTCCTTGGATGTGAATGTGAATGTTTCTGTGTTTGAATTCA
>Frequency_1_QualityScore_FFFHHHHJEDFGJHHJIJGGIIHBHFGEHEHGFHGIGFGIGJJIIJEHFHIIJHHEHEGIIHFHHHFFDACDDDDDDDDEDCDD@CDCDCCDDD_Mismatch_0_Sense_+_Library_PoolT
GATTCGTTAGATTTCATTCCTTCATAGAAATAATTCATGCTTCACGAGTCGCGTGATATTGCTGGACGATAGCCGATATTTGATATAATAAATC
>Frequency_1_QualityScore_FFHGHHHJJJJJJJJIJGHFHIIGHHIJJIJIJIJIJJIGIJIJJJCGHHHHHHHHFFFFDDDDDDCDBBBDD8ACDDDDDDDDDDDDBDDDDD_Mismatch_1_Sense_+_Library_PoolT
GAATAGCGCTTTCAGCGAGTTTCAGATGGATAGCAGCGGCTTAAGGTACTGTCATTCGGAAGGCTACGATCCGTTTCAGCTGTCCTGGATTTCA
>Frequency_1_QualityScore_FFHFHHHJJJJJJJJJIJJHIHIJJIJJJIJJJJJJJJJJGIJIJJJJJCCHGHJJJHIJJFIJGIIGGECHHFFFFFFFEEEFCDEDD:ACD>_Mismatch_0_Sense_+_Library_PoolT
GAGTATCTGCAGCAAAACGTTATTGATTCATCATGACCTGTTCATAGGGTACACATGTATTCTTATTTTTATTCATTTTATTTGGTACCATGGT
>Frequency_1_QualityScore_FDHHHHGIGIFHEHIIGIHJJGIIFEGFIIGGGIJIHDDHGGGGBBFHHEHGGFFHJJJ@DGGIJIFHEECDCEFFFFEEECCEDCDBDD_Mismatch_1_Sense_+_Library_PoolT
AGCGTCCCCGTGTATGTAAGGGCTATGTGGTATACAGTCCTTGGATGTGAATGTGAATGTTTCTGTGTTTGAATTCATACAAATTCGCTA
>Frequency_1_QualityScore_FFHHHHHJJJJJJJJHIJJJIJJGGIJGJJJJIJGIIIJIJJJJJJJJIIIJJJJJHIIJHJIIGJIGHGHIJIJJJHHHFBECCD>BBDDFFE_Mismatch_0_Sense_+_Library_PoolT
ATACAAATTCGTTAGATTTCATTCATTCATACAGATTCGTTAGATTTCATTCCTTCATAGAAATAATTCATGCTTCACGAGTCGCGTGATATTG
>Frequency_1_QualityScore_FFHHHHHJJJIJJFHIJJJJJJJJJJJIJJJJJJJJJJJJJJIIJJJJIIIJJJJHHJJJJJJIJGHIIGIHJHEHHHE_Mismatch_1_Sense_+_Library_PoolT
AAGGGCTATGTGGTATACAGTCCTTGGATGTGAATGTGAATGTTTCTGTGTTTGAATTCATACAAATTCGTTAGATTTA
>Frequency_1_QualityScore_FFGHHHHJJJJJJJJJJJHIDHIJGHFHIJIJJJJJJIJJJIJGGHHAEHGHHFFFFFFFDBDDDDDDD?BDDBBCDDDDDDDDDDDDD@CDDC_Mismatch_0_Sense_+_Library_PoolT
TGAATGGCGCTTTCAGCGAGTTTCAGATGGATAGCAGCGGCTTAAGGTACTGTCATTCGGAAGGCTACGATCCGTTTCAGCTGTCCTGGATTTC
>Frequency_1_QualityScore_FFHHHHHJIJJIFGJIIGGHJIIIFIHIGJJGIJJIJJIIJJGGIIHHHFFFFFDDEECDCDCCCDCDCCCDEEEEDCD?CCDDCDCDCD?ADD_Mismatch_0_Sense_+_Library_PoolT
TTATTTGGTACCATGGTTATGTATATATGCGACCTGGCGGCCATACGCTTCCTTGAGGTGCTCATGATCATGTTCAGACCATGTCCACTCCACC
>Frequency_1_QualityScore_FFHHHHHJJJJGHIJJJJJJJJIIDHFFHIIIIJJJJJJJJIJJIIIIIHHHHHHFFFFFFEEDEFECDDEFDADEDDDDDACDDDDDEDD_Mismatch_0_Sense_+_Library_PoolT
ATATAGACCGGTATAGCGTCCCCGTGTATGTAAGGGCTATGTGGTATACAGTCCTTGGATGTGAATGTGAATGTTTCTGTGTTTGAATTCA
>Frequency_1_QualityScore_FFHHHHHJJIJJJJJJJJIJHIJJJJJJJJJJJJJJJJJIHIJIJJJJIJJJJJJJJJIJGGGGHG?E??BFDEDDDCDDDCDCDBDDDDCCEE_Mismatch_0_Sense_+_Library_PoolT
CATGTCCACTCCACCTTGAGTTTGAATTTGAATCTCGATGTATCTCTGCGCTTGGATCAGAGAAGGTGTGGGCTGCAAACTTTGGTTGGTATAT
>Frequency_1_QualityScore_FEHFHHHIJJJJJJJJJJHIIHIIJJIJJIJJJIJJJJJIIIIIFGIIIJHIIIIGFGCHIJFHIGG_Mismatch_1_Sense_+_Library_PoolT
GTGTATGTAAGGGCTATGTGGTATACAGTCCTTGGATGTGAATGTGAATGTTTCTGTGTTTGAATAC
>Frequency_1_QualityScore_FFHHHHHJJJIJJJJJJJJJJJJJJJJJIJJIJJJJJJJJJJJJJJIJJJJJJJJJJJJJJJJJJJHHIBHEEFEDEEEEEDDDDDDDDDDDDD_Mismatch_0_Sense_+_Library_PoolT
ATTTCATTCATTCATACAGATTCGTTAGATTTCATTCCTTCATAGAAATAATTCATGCTTCACGAGTCGCGTGATATTGCTGGACGATAGCCGA
>Frequency_1_QualityScore_FFHHHHHJJJJJJJJJJJJJJJJJJJIJJJJIJJJJJGIIJJIIJJJHIIJJIHIIJJJJJIJJHHHHFFFFDEEEEEFEEEDDDDDDDDCDDD_Mismatch_0_Sense_+_Library_PoolT
TCATTCGGAAGGCTACGATCCGTTTCAGCTGTCCTGGATTTCAACAGTTTGAGTATCTGCAGCAAAACGTTATTGATTCATCATGACCTGTTCA
>Frequency_1_QualityScore_FDHHFHHJJ4CFJIJJJIGIJIIJJJJIJIJIJJJIJJJGIGGFHHIJ;FGHIIIIIIIIGGGFFFDEC=3>?=@DCDDEFEEEEDDEC(>CCC_Mismatch_1_Sense_+_Library_PoolT
GTTAGATTTTATTCCTTCATAGAAATAATTCATGCTTCACGAGTCGCGTGATATTGCTGGACGATAGCCGATATTTGATATAATAAATCCCATT
>Frequency_1_QualityScore_FFFFFHHJJJJIJJIIJJJJIIGGGGHJJJJJIGIJIIGJFGHJGIIIEH?FFHIGIJIIJJJHHGIJJIIGHHHHFHGHFFFFFFCEDCCCED_Mismatch_0_Sense_+_Library_PoolT
TGAGTATCTGCAGCAAAACGTTATTGATTCATCATGACCTGTTCATAGGGTACACATGTATTCTTATTTTTATTCATTTTATTTGGTACCATGG
>Frequency_1_QualityScore_FFHHHHHIJIJJIJJJJGIIJFEGIIIJJJJJJFGIIGGIIIHHHFDFAEFEDEEDDDCDDDDADD?ACACCDCDDDDDDDDDCD_Mismatch_2_Sense_+_Library_PoolT
GGGGCTGCAAACTTTGGTTGGTATATAGACCGGTATAGCGTCCCCGTGTATGTAAGGGCTATGTGGTATACAGTCCTTGGATGTA
>Frequency_1_QualityScore_FFHAFHHGGIIJICCGGIJDEGGIJJCHIIBBFGIJIIGEHIII?FEGC@FGBEHEHCCDDDDFEC>ACAAC@DDACCC@CB(5@CCD:ACD@C_Mismatch_0_Sense_+_Library_PoolT
GAGTTTCAGATGGATAGCAGCGGCTTAAGGTACTGTCATTCGGAAGGCTACGATCCGTTTCAGCTGTCCTGGATTTCAACAGTTTGAGTATCTG
>Frequency_1_QualityScore_DD?FDHFDEABHIIHGGEH?FHGHHGGECFIIIIIDGGGEG?FEEGCCHG@DHIE@A=CFH;;DHEG7@=?C;CE:@77>?>ADA>;6>AACC>_Mismatch_1_Sense_+_Library_PoolT
CTACAATCCGTTTCAGCTGTCCTGGATTTCAACAGTTTGAGTATCTGCAGCAAAACGTTATTGATTCATCATGACCTGTTCATAGGGTACACAT
>Frequency_1_QualityScore_FFFHABDGAEFGGEHEGDBHIII9CG@CFHIIIEHGFHGHIGBHIFHIIGGIIGEHEHCDCEFDFCEDD3=?CDCDDBDDDD09<ACCBCDDC8_Mismatch_0_Sense_+_Library_PoolT
TCTCGATGTATCTCTGCGCTTGGATCAGAGAAGGTGTGGGCTGCAAACTTTGGTTGGTATATAGACCGGTATAGCGTCCCCGTGTATGTAAGGG
>Frequency_1_QualityScore_FFHHHHHHJHIIJJIJJJJJJJJIIJJJIJIJHIIJJJHIJJJJHIGIIJJJJJJJJIIIJJJJJJIJJHGHIIJJJHHHHHHG_Mismatch_0_Sense_+_Library_PoolT
GCTATGTGGTATACAGTCCTTGGATGTGAATGTGAATGTTTCTGTGTTTGAATTCATACAAATTCGTTAGATTTCATTCATTCA
>Frequency_1_QualityScore_FFHHHHHIJJJJJJIJI+<CHHHIJJJFG?GHIHIJEEGIHIGIIFDHJFIGHIJJIJIIJGCEEFAA>CDFDDD;>;?BB?=@BD5>ACD>AC_Mismatch_1_Sense_+_Library_PoolT
TGTTCAGACCATGTCCAGTCCACCTTGAGTTTGAATTTGAATCTCGATGTATCTCTGCGCTTGGATCAGAGAAGGTGTGGGCTGCAAACTTTGG
>Frequency_1_QualityScore_ADHDHHFIDFFGGGIBFHEGEG?FGGGIIHIIHGCDHGCCCHIIHIIGIHFHGHIFCFFFGAH4EHFHFCDAH;EEHFHHHAC@BB_Mismatch_0_Sense_+_Library_PoolT
GTAAGGGCTATGTGGTATACAGTCCTTGGATGTGAATGTGAATGTTTCTGTGTTTGAATTCATACAAATTCGTTAGATTTCATTCA
>Frequency_1_QualityScore_FFHHHHHIJGIJGJIJJJJJIJJJJJJJJJJJJJJIJJJJJIJFIIJEFICIHIIIIJIJJGIJIJFDDBCDDDD8<@CCCDDDD3<C>ACDDD_Mismatch_0_Sense_+_Library_PoolT
ACACATGTATTCTTATTTTTATTCATTTTATTTGGTACCATGGTTATGTATATATGCGACCTGGCGGCCATACGCTTCCTTGAGGTGCTCATGA
>Frequency_1_QualityScore_FFHHHHHJJJJIJJJJJJJJJJIJJFHIJJJIIIIIJHIJJJJJJJJJJIHIJJJJIJJJIHIJJHIJJJJJIJJJJIJJHHHGHFDDEEBDDD_Mismatch_0_Sense_+_Library_PoolT
GATTCATCATGACCTGTTCATAGGGTACACATGTATTCTTATTTTTATTCATTTTATTTGGTACCATGGTTATGTATATATGCGACCTGGCGGC
>Frequency_1_QualityScore_DD@FH?FHHBHBGEH@EGEAB?DBCFBGGFDEFHEDHD?F<?FGBCC<F=@=CD=7=@EHEE>;C;7;??CBCCCACAACDCDDCC>C@@CCC>_Mismatch_1_Sense_+_Library_PoolT
TGTCATTCGGAAGGCTACGATCCGTTTCAGCTGTCCTGGATTTCAACAGTTTGAGTATCTGCAGCAAAACTTTATTGATTCATCATGACCTGTT
>Frequency_1_QualityScore_FFHHHHHIJJJJHIIJJJJIJJJJJJJJJIJJJJJJJJIJIIJJJJJJJGIHIJJJIIJJJJJJJIIIJHIIJJJJHGHGGHDEFFFFDDFEEE_Mismatch_0_Sense_+_Library_PoolT
TGAATGTTTCTGTGTTTGAATTCATACAAATTCGTTAGATTTCATTCATTCATACAGATTCGTTAGATTTCATTCCTTCATAGAAATAATTCAT
>Frequency_1_QualityScore_FDHHHHHJJJJJJJJJHIJHJJJJIJIJJJJJJIJJJJGJJJIIIJJJHIJJJJIIHIJJJJJJJJJJJJJJJJJJHHHHFFFFFF_Mismatch_0_Sense_+_Library_PoolT
GTATGTAAGGGCTATGTGGTATACAGTCCTTGGATGTGAATGTGAATGTTTCTGTGTTTGAATTCATACAAATTCGTTAGATTTCA
>Frequency_1_QualityScore_FFHGHHFJJJJIJJIIJJJJBHGHJJIIIJJJJJJJIJHIHHIIGIIFIJIJJJJIJJJ_Mismatch_0_Sense_+_Library_PoolT
CATGTCCACTCCACCTTGAGTTTGAATTTGAATCTCGATGTATCTCTGCGCTTGGATCA
>Frequency_1_QualityScore_FFHHHHHIJJIIIHGIJHJGIJIJJIIJJGHIIJJGIJJIIFGHGGIIIHIG@HHFFEDDEEC@CCCCDADCBDDDD3>>5?CCA:>CCACACD_Mismatch_0_Sense_+_Library_PoolT
GGCGCCTGCATCGAAGGATTTAGAAATCGATCATTATTCCTTGATGCGGCCTTCGGCTCTGGATCTTTCTTCGCTCGAGGATATGAACTTCCAA
>Frequency_1_QualityScore_DEHHHHHGIIJJJJJJJIIJJJJIIIJJJHIJJJJIIIJJJIJJJJJJJIIEIJIJIJIJJGIIJJJIIHIJHHHH_Mismatch_1_Sense_+_Library_PoolT
TATACAGTCCTTGGATGTGAATGTGAATGTTTCTGTGTTTGAATTCATACAAATTCGCTAGATTTCATTCATTCAT
>Frequency_1_QualityScore_FFHHHHHJJJFHIIJIJJIJJJI?FDGIJJJJJJJIIJIJGIIDHIJJIHHHHGHFFEFFEECEEECEEDEDDDEDDDDDCCDDDDDEDDE_Mismatch_2_Sense_+_Library_PoolT
TATAGACCGGTATAGCGTCCCCGTGTATGTAAGGGCTATGTGGTATACAGTCCTTGGATGTGAATGTGAATGTTTCTGTGTTTGAATTCGA
>Frequency_1_QualityScore_FFHHHHHIJIJHIJJJJJIJJJJJIJJHIJJJJJJJJGIJJJJJJJJJIIJJIHJJJGIIIJGIJHIJJIHHHHHHHHFFFFFFFFEDEEEFDD_Mismatch_1_Sense_+_Library_PoolT
CACAGTTTGAGTATCTGCAGCAAAACGTTATTGATTCATCATGACCTGTTCATAGGGTACACATGTATTCTTATTTTTATTCATTTTATTTGGT
>Frequency_1_QualityScore_FFHHHHHHJJJIJFHIHIIHHHIJJJJJIJIJJJIIJIDHIJHHHHFFFEEEDEEDDDDDDDDDCDDEDDEEDECDDBDDDEDEDDDDDCDDDD_Mismatch_1_Sense_+_Library_PoolT
ATTTGGTACCATGATTATGTATATATGCGACCTGGCGGCCATACGCTTCCTTGAGGTGCTCATGATCATGTTCAGACCATGTCCACTCCACCTT
>Frequency_1_QualityScore_FFHHHHHJIJJJJIJJJJJJJJJJJJJJJJJJJJJJJJIJJJJJIJHIIIJIJIIJJJHHHFHHFFDDDDDDDDDDDFEEEDEEDEEDDDDDDD_Mismatch_0_Sense_+_Library_PoolT
TTCGTTAGATTTCATTCCTTCATAGAAATAATTCATGCTTCACGAGTCGCGTGATATTGCTGGACGATAGCCGATATTTGATATAATAAATCCC
>Frequency_1_QualityScore_FFHHHHHJIGIIJJHIJJJIFHJJJJJJFEHIJHIEIIJJJJJJIJJJHJJJIGFFFFEDDDDDDDDADDDDCDDDDDDDDEDDEEEDDDDDDD_Mismatch_0_Sense_+_Library_PoolT
TTTTTATTCATTTTATTTGGTACCATGGTTATGTATATATGCGACCTGGCGGCCATACGCTTCCTTGAGGTGCTCATGATCATGTTCAGACCAT
>Frequency_1_QualityScore_FFHHHHHJJGIIJIJIJJIIJJJJJJJE_Mismatch_1_Sense_+_Library_PoolT
TACAAATTCGCTAGATTTCATTCATTCA
>Frequency_1_QualityScore_FFHHHHHJJJJJIJJJJJJJJJJJIJIJJJJJJJJJJGIJJJIJIJJJJJJJJIGIIIJJDHHHFFCDFFEEDEEEDFEDDEDDDDDDDDDDCC_Mismatch_1_Sense_+_Library_PoolT
TTTCATTCCTTCATAGAAATAATTCATGCTTCACGAGTCGCGTGATATTGCTGGACTATAGCCGATATTTGATATAATAAATCCCATTACACTT
>Frequency_1_QualityScore_FFHHHHHJJJJHIIJJJJJJJJJIJHIIJJJJJJJJJJJIJJJJIJJJIJJJFHIJIIJJJJIEHIHHHHHFFFFFFFEEDDDDDDDDDDDDDD_Mismatch_0_Sense_+_Library_PoolT
CTTCCTTGAGGTGCTCATGATCATGTTCAGACCATGTCCACTCCACCTTGAGTTTGAATTTGAATCTCGATGTATCTCTGCGCTTGGATCAGAG
>Frequency_1_QualityScore_FFHHGHHJJJIJJJIJJJJJJJJJJHIEGIIIJJJJJJJJJJJJJJJHIIJJJJJJIIJJJIJIJHFCHEFFF?CABDDDDDDC@CDDDDDDAD_Mismatch_0_Sense_+_Library_PoolT
TTCAGACCATGTCCACTCCACCTTGAGTTTGAATTTGAATCTCGATGTATCTCTGCGCTTGGATCAGAGAAGGTGTGGGCTGCAAACTTTGGTT
>Frequency_1_QualityScore_FFHHHHHJJJGHHJJJJJJJJJJJJJIIJJHIIIJJJJJJIIJJJJJJJHGJJIIHHHHCEHFFFFFDFCAECEDDDEEDDCDDDDDDDDDCDE_Mismatch_1_Sense_+_Library_PoolT
AGCGTCCCCGTGTATGTAAGGGCTATGTGGTATACAGTCCTTGGATGTGAATGTGAATGTTTCTGTGTTTGAATTCATACAAATTCGCTAGATT
>Frequency_1_QualityScore_FFHHHHFIJFHIJJJJGIJJJIJHIJHIIIIJHIIIJJGIJJIJIJJJJJJHHIJJIIJ_Mismatch_0_Sense_+_Library_PoolT
GCTATGTGGTATACAGTCCTTGGATGTGAATGTGAATGTTTCTGTGTTTGAATTCATAC
>Frequency_1_QualityScore_FFHHHDHHIJIJIJJJJIIJJJJJJJJJJJIIJJJJJJJJIJJJIIGIJJJGIJJIJIIIJJJGHHHEHFDFFFFDDDDDDDDDDDCDCDDDCC_Mismatch_1_Sense_+_Library_PoolT
CGAGGTGCTCATGATCATGTTCAGACCATGTCCACTCCACCTTGAGTTTGAATTTGAATCTCGATGTATCTCTGCGCTTGGATCAGAGAAGGTG
>Frequency_1_QualityScore_DFHHHFHHIIJJJJJJJJJJJJJJJHIJJJJJJJJJJJJIJJIIIJJJGIJJJJBGHIJJHIDHHHHHHHFFFFFFFEEEDDCDDBDDECDEEE_Mismatch_0_Sense_+_Library_PoolT
CCCCGTGTATGTAAGGGCTATGTGGTATACAGTCCTTGGATGTGAATGTGAATGTTTCTGTGTTTGAATTCATACAAATTCGTTAGATTTCATT
>Frequency_1_QualityScore_FFHHHHHJHIJJJJJJJJJJIJJHIJJJJJJJJJJJJJIGII_Mismatch_1_Sense_+_Library_PoolT
GAGTTTGAATTTGAATCTCGATGTATCTCTGCGCTTGGACCA
>Frequency_1_QualityScore_FFHHHHHJJJJJJJJIJJJJJJJJJJIJJJJJJJJJJJJIIJIIIJIIHIIJJJJJIJIIIJIJHIIJHFBEFFEEEEDCDBDBBDDDDDDBDB_Mismatch_0_Sense_+_Library_PoolT
TTCATTCATTCATACAGATTCGTTAGATTTCATTCCTTCATAGAAATAATTCATGCTTCACGAGTCGCGTGATATTGCTGGACGATAGCCGATA
>Frequency_1_QualityScore_FFHHHHHJJJGJJFIJIJIJJJJJIIGIGIJJJIIIJJJJJJJJJIJHHHHHFFFFFFFEEEEDBDDCDDDCDCCDEDDDCDDDDDCDEBEEEE_Mismatch_0_Sense_+_Library_PoolT
GACCTGGCGGCCATACGCTTCCTTGAGGTGCTCATGATCATGTTCAGACCATGTCCACTCCACCTTGAGTTTGAATTTGAATCTCGATGTATCT
>Frequency_1_QualityScore_FFGHHHHGIIJIGJJIEIIIJAGIIJIGHGEGGIGJGEGHJJJIJIIIAGHJJJJIJFCHIJJJJJJIECEEHF@@CDEDECEECFFEDADED<_Mismatch_0_Sense_+_Library_PoolT
AAAACGTTATTGATTCATCATGACCTGTTCATAGGGTACACATGTATTCTTATTTTTATTCATTTTATTTGGTACCATGGTTATGTATATATGC
>Frequency_1_QualityScore_FF?FHHHJJJJJJJJEHHHHHHHHHFFFFEEEEEEDDDEFEDFDDDDDDDDDDDEEEDDEEEEDCEEDDDDDDDDDDDDEDDEEDDDDDDDDDD_Mismatch_0_Sense_+_Library_PoolT
GGTATAGCGTCCCCGTGTATGTAAGGGCTATGTGGTATACAGTCCTTGGATGTGAATGTGAATGTTTCTGTGTTTGAATTCATACAAATTCGTT
>Frequency_1_QualityScore_FFHHHHHJJJJIIIIEHJIHIIJJJJJHIIIJJJJJIJIJIGIJJJHHFDCEDDDDDDDDCCDDDDDDDDDDDDB@DBBCDDDEDDDDCCCDDD_Mismatch_0_Sense_+_Library_PoolT
CGCCTGCATCGAAGGATTTAGAAATCGATCATTATTCCTTGATGCGGCCTTCGGCTCTGGATCTTTCTTCGCTCGAGGATATGAACTTCCAACC
>Frequency_1_QualityScore_AACHHGFFAGIGHIJIJIIFHFGGIJJIIIJJJIGHGGGIGIHGE?DBDGGGIIJJJJIFEGFFABEC?>AEEEDDDDDDBBDEEDDDDDDDD>_Mismatch_0_Sense_+_Library_PoolT
TTGAATTTGAATCTCGATGTATCTCTGCGCTTGGATCAGAGAAGGTGTGGGCTGCAAACTTTGGTTGGTATATAGACCGGTATAGCGTCCCCGT
>Frequency_1_QualityScore_FFHFHHFFHIIFHHGGIIIJJIIIIIIJEGGGIIIFHIIIIJGHHIIIJ?FHIJJJIIHHGIIJEHHHIHGHHEHGECDFFFFFDFDEDEC@>C_Mismatch_0_Sense_+_Library_PoolT
CAACAGTTTGAGTATCTGCAGCAAAACGTTATTGATTCATCATGACCTGTTCATAGGGTACACATGTATTCTTATTTTTATTCATTTTATTTGG
>Frequency_1_QualityScore_FFHHHHHJJJJJHIHIJJIJJJJJJJJJJIJJIIIIJIJHIJJJJJJJJIIHIJJHIJJJHAHHHHHFFFFFFEEEEED_Mismatch_0_Sense_+_Library_PoolT
ATAGCGTCCCCGTGTATGTAAGGGCTATGTGGTATACAGTCCTTGGATGTGAATGTGAATGTTTCTGTGTTTGAATTCA
>Frequency_1_QualityScore_DDHCFHHJJJJGHIJJGIJJIJJIJIJJJJIJJJFDDDDDDDDDDDDDDDDCDCDDDDDDDDDDECDDD@CDDCBDDDDDEDDDDDDDDDDDDD_Mismatch_0_Sense_+_Library_PoolT
TGGTACCATGGTTATGTATATATGCGACCTGGCGGCCATACGCTTCCTTGAGGTGCTCATGATCATGTTCAGACCATGTCCACTCCACCTTGAG
>Frequency_1_QualityScore_DFHHHHHJJJJJJJIIJJJGJJJJJJJJJJJJJIJJJJJJJJJJJJJJJJIJIHJJJAGEHHHHGHFFEFFDCDDDDDDDDDDEEDCDEEEEEE_Mismatch_0_Sense_+_Library_PoolT
TACAGATTCGTTAGATTTCATTCCTTCATAGAAATAATTCATGCTTCACGAGTCGCGTGATATTGCTGGACGATAGCCGATATTTGATATAATA
>Frequency_1_QualityScore_FFHHHHHJJJJIIJJJJJJIJJJJJGJJIIIJJJIJJJJJIJJJJJJJJJJJGHIJJIJJJIHJJJJJIEIJEHHHHHHHDEFFFFFEDCECEE_Mismatch_0_Sense_+_Library_PoolT
GGGCTATGTGGTATACAGTCCTTGGATGTGAATGTGAATGTTTCTGTGTTTGAATTCATACAAATTCGTTAGATTTCATTCATTCATACAGATT
>Frequency_1_QualityScore_FFHHHHHIJJJJJJJJJJJJJJJJJJJJJJJJIJIIIJJJJJJJJJGIIJJIJJFIIJJJJJJJJIJJHHHHHFFFFFEECECDDDDDDDDDDD_Mismatch_0_Sense_+_Library_PoolT
GATCATGTTCAGACCATGTCCACTCCACCTTGAGTTTGAATTTGAATCTCGATGTATCTCTGCGCTTGGATCAGAGAAGGTGTGGGCTGCAAAC
>Frequency_1_QualityScore_FFHHHHHIHIJJJJJJJJJJIJJIIJHGJJJJJIJJJJJIJJJIJIIJJIIIJIJIJJJJJHJJJJJJJGHJHHHHGHEFFFFEEDDEDEDDEE_Mismatch_0_Sense_+_Library_PoolT
TCCCCGTGTATGTAAGGGCTATGTGGTATACAGTCCTTGGATGTGAATGTGAATGTTTCTGTGTTTGAATTCATACAAATTCGTTAGATTTCAT
>Frequency_1_QualityScore_FDHGFHHIJJJIIJJJIJIJIIIJJIJHIIJIJIJJJIJJIJJJJJJJIJGIJIJIJJJIIJJJJIJJJIHHHHHHHFFFFFFFEEDEDDDDDC_Mismatch_1_Sense_+_Library_PoolT
GTGGTATACAGTCCTTGGATGTGAATGTGAATGTTTCTGTGTTTGAATTCATACAAATTCGCTAGATTTCATTCATTCATACAGATTCGTTAGA
>Frequency_1_QualityScore_DEBFFHHIIIGHCCHIHBGGFH;BEGHGHEDGCHIAHIB9FGIGE=EEH@BEDCFFFACEECECCCCCA>CCCBCCBBC_Mismatch_0_Sense_+_Library_PoolT
TTCATGCTTCACGAGTCGCGTGATATTGCTGGACGATAGCCGATATTTGATATAATAAATCCCATTACACTTCGACTCA
>Frequency_1_QualityScore_FFHCFHHHIJGHHIJJIFGGBHHGGIFIJJJJJIJJJIDHHIJJJIIIJJGJJIIJJJJIJIII_Mismatch_1_Sense_+_Library_PoolT
TGGTATACAGTCCTTGGATGTGAATGTGAATGTTTCTGTGTTTGAATTCATACAAATTCGCTAG
>Frequency_1_QualityScore_FFHHHHHJJIJJJIIJJJJJJJIJJJJJJJJJJJJJIIJJJJJJJHHHFFFFFFECCCEDDDDDDDEDCEEEEDDDDDDDDDECDDDDCDDDDD_Mismatch_0_Sense_+_Library_PoolT
TTTGGTACCATGGTTATGTATATATGCGACCTGGCGGCCATACGCTTCCTTGAGGTGCTCATGATCATGTTCAGACCATGTCCACTCCACCTTG
>Frequency_1_QualityScore_FFHHHHHJJIJJJJJJJJIJJJJJIIJJJJIJJJJJJJJHI@GIGGIHIIIIIIIJIIIHGFDDCDDD>;CCCDDCCDDEBBD:?BCDDDDDBB_Mismatch_0_Sense_+_Library_PoolT
TTCCAGAAGATCATTATGATTTGAATGGCGCTTTCAGCGAGTTTCAGATGGATAGCAGCGGCTTAAGGTACTGTCATTCGGAAGGCTACGATCC
>Frequency_1_QualityScore_FFHDFFHGGGGIJGEHJIJEHGIIIGGHIGCHHIIJGEIJIJIJJJJJJJJJGGHHIJIIGIIJGIJBHGGGHE?B?CDDD@CCDD9_Mismatch_0_Sense_+_Library_PoolT
TAGATTTCATTCATTCATACAGATTCGTTAGATTTCATTCCTTCATAGAAATAATTCATGCTTCACGAGTCGCGTGATATTGCTGGA
>Frequency_1_QualityScore_FFHHGHHJGIJJIIIIJIIH>FHHDGIIJJJJJJII@EA;AEEFFFFFEEEEEEEEDDDDDDCDC@CCDDDDDDBDDDDCCDDDCDDCCDDDAC_Mismatch_0_Sense_+_Library_PoolT
GTATATATGCGACCTGGCGGCCATACGCTTCCTTGAGGTGCTCATGATCATGTTCAGACCATGTCCACTCCACCTTGAGTTTGAATTTGAATCT
>Frequency_1_QualityScore_FFHHHHGJJJJJIJJJHIIJJJJIIJIJJJIJJHIIJJJHIIJJJFEIJJJBGBFHHHIJJJJJJJJJJIIGIHFHHHHBDFFFFFEEEEE_Mismatch_0_Sense_+_Library_PoolT
TGTAAGGGCTATGTGGTATACAGTCCTTGGATGTGAATGTGAATGTTTCTGTGTTTGAATTCATACAAATTCGTTAGATTTCATTCATTCA
>Frequency_1_QualityScore_FFHHHHHIJJGHJJJJHHHIJJJJJIJJJJJJJHIJIJJJJIJGIIJIGGJJJHHFHHHCHFFFFCDFECEDEEDDDDDDED_Mismatch_1_Sense_+_Library_PoolT
CGGTATAGCGTCCCCGTGTATGTAAGGGCTATGTGGTATACAGTCCTTGGATGTGAATGTGAATGTTTCTGTGTTTGAATAC
>Frequency_1_QualityScore_ADHHHHHJJIJJJJJJJIIJJJJJJIJJIJJJJJJJJAHIIGIJJIGHIIJJJIHGGIIIJGIIJJJJJHIJIHGHDHHHFFFFFFEEEECCCC_Mismatch_0_Sense_+_Library_PoolT
TATCTGCAGCAAAACGTTATTGATTCATCATGACCTGTTCATAGGGTACACATGTATTCTTATTTTTATTCATTTTATTTGGTACCATGGTTAT
>Frequency_1_QualityScore_FFHHHHHJJJIJJHIJJJJIJJJJJFHIJJJJJGHJIJIIEIGIJIJJIJIJJIIIJHFFFEDEDDDDDADCCCDDDDDDDDDDDDEDDDDEEC_Mismatch_0_Sense_+_Library_PoolT
TCTTATTTTTATTCATTTTATTTGGTACCATGGTTATGTATATATGCGACCTGGCGGCCATACGCTTCCTTGAGGTGCTCATGATCATGTTCAG
>Frequency_1_QualityScore_DFFHGHHJIGIJJJJJJIJGHGJIIHHHIIIHGJJJJIIIIIJJJGIIIJIIJIIIJGGIIIJJJJIIICHIJIJHHHFHHFFCEFFCCDDCCC_Mismatch_0_Sense_+_Library_PoolT
GGTATACAGTCCTTGGATGTGAATGTGAATGTTTCTGTGTTTGAATTCATACAAATTCGTTAGATTTCATTCATTCATACAGATTCGTTAGATT
>Frequency_1_QualityScore_FFHHHHHIJJJJJJJJIIJIJJHIIJJJIJJJJJIJHJJJJJJJJJJJJJJJJJJJIJJJHJJJJJIJJJIIHHHHHGHFFFFFEDCDCDEDDE_Mismatch_0_Sense_+_Library_PoolT
ATACAGTCCTTGGATGTGAATGTGAATGTTTCTGTGTTTGAATTCATACAAATTCGTTAGATTTCATTCATTCATACAGATTCGTTAGATTTCA
>Frequency_1_QualityScore_FDFCDFHGIIIIIGHEEAFHGHEHG@HCFHI?EHIEGIIIIHIEIIIIBC@DGHGIIFIIIEGGGIEFHCFHIII@E>DHCEEHH@HE@D=9A?_Mismatch_0_Sense_+_Library_PoolT
GTTATTGATTCATCATGACCTGTTCATAGGGTACACATGTATTCTTATTTTTATTCATTTTATTTGGTACCATGGTTATGTATATATGCGACCT
>Frequency_1_QualityScore_FDHHHHHJJJJJJJJJJJHIJGIJJJJJJJJJJJJJJJJJJJJJIJJGJJHHIJIJJJJJJJJJJGJJJJGHIJIJIHGHHFFFFFFFEFEEEE_Mismatch_0_Sense_+_Library_PoolT
GTGTATGTAAGGGCTATGTGGTATACAGTCCTTGGATGTGAATGTGAATGTTTCTGTGTTTGAATTCATACAAATTCGTTAGATTTCATTCATT
>Frequency_1_QualityScore_A:CFHBHGJJIIJIIBHIGIGGGGEFGIJGEIIEHHEEHHDEDDFFFEECCEDC>ABDDDEDEDDDDDDCABDDDDDECCDCDDCCDCC>>ABC_Mismatch_1_Sense_+_Library_PoolT
TTTATGCGACCTGGCGGCCATACGCTTCCTTGAGGTGCTCATGATCATGTTCAGACCATGTCCACTCCACCTTGAGTTTGAATTTGAATCTCGA
>Frequency_1_QualityScore_FFHHHHHJJJJJJHIGGIJHJJJJJJJJIJGIJIHJJIJJIIJJJJJJJIJJJJJJGIJJJJGHGJHHE?EHFFFFFFFEEEDEEDDDDBDDDC_Mismatch_1_Sense_+_Library_PoolT
TATAGCGTCCCCGTGTATGTAAGGGCTATGTGGTATACAGTCCTTGGATGTGAATGTGAATGTTTCTGTGTTTGAATTCATACAAATTCGCTAG
>Frequency_1_QualityScore_ADGHAFH@EBEEHGIJ?CC@GHICFHFHI7D?@FGCFHHCA;@E@C.@DCEEHHEHEFDC@@ECEDDCC@CACDCCDD>CACDC>CCCCACCDA_Mismatch_0_Sense_+_Library_PoolT
TTGGTATATAGACCGGTATAGCGTCCCCGTGTATGTAAGGGCTATGTGGTATACAGTCCTTGGATGTGAATGTGAATGTTTCTGTGTTTGAATT
>Frequency_1_QualityScore_FFHHHHHIIJJJIIJIIJIIJIJJIIJIJIIJIJJIIJJJJIIIJFFHIJHIIFIIJHHHHGGEEDDD@CDDB:B@DDDEDEDDCD@CDDDDDD_Mismatch_1_Sense_+_Library_PoolT
GCGTTAGATTTCATTCCTTCATAGAAATAATTCATGCTTCACGAGTCGCGTGATATTGCTGGACGATAGCCGATATTTGATATAATAAATCCCA
>Frequency_1_QualityScore_FFHHHHHJJBGHHIJJJGIIJIEHIGIGEHIIJHIJJJJJJJJJJJJJGGHGGIJJJJJJCCHGGIGEIEHHHAHFFFFCECEECECDD@CFED_Mismatch_0_Sense_+_Library_PoolT
CGTTTCAGCTGTCCTGGATTTCAACAGTTTGAGTATCTGCAGCAAAACGTTATTGATTCATCATGACCTGTTCATAGGGTACACATGTATTCTT
>Frequency_1_QualityScore_EFHHHHHJGHIGJGJJIIJJJJJJJIIIJJJGIJJJJIIJJJJJJJJJJJJJJIJJJJJIJIJJJJJJJGIJJJJHHHHHHHFFFFFFFEEEDE_Mismatch_1_Sense_+_Library_PoolT
CTATGTGGTATACAGTCCTTGGATGTGAATGTGAATGTTTCTGTGTTTGAATTCATACAAATTCGCTAGATTTCATTCATTCATACAGATTCGT
>Frequency_1_QualityScore_D;DDD1C)@EE;?C?CEIDEIE>D8??D7<@?BB>CCEDD;=DD>CD>@@@@?\3(,;>>;>>A?<<<A>A>A93>:>>>>AAA>>A4>AA_Mismatch_1_Sense_+_Library_PoolT
GAAGGGGTGGGCTGCAAACTTTGGTTGGTATATAGACCGGTATAGCGTCCCCGTGTATGTAAGGGCTATGTGGTATACAGTCCTTGGATGT
>Frequency_1_QualityScore_FFHHHHHIIJJJJJJJJJJJJIIJGHIJJJJJJJJJJJHIJJIGIJJIIIJJJIJJJJJJIIJJJGIJJHIIJHHHHHHFFFFFDEEEEE_Mismatch_1_Sense_+_Library_PoolT
CCCGTGTATGTAAGGGCTATGTGGTATACAGTCCTTGGATGTGAATGTGAATGTTTCTGTGTTTGAATTCATACAAATTCGTTAGATTTA
>Frequency_1_QualityScore_DFHFHHHJJJJJJJJJIJJJJJJJJJJJJJJJJJJJJJHHHHHHFDEFFEEEEEEEEDDDEEEDDDDDDCDDEDDDDDDDDDDDCCCCDDCDDE_Mismatch_1_Sense_+_Library_PoolT
AGGTTATGTATATATGCGACCTGGCGGCCATACGCTTCCTTGAGGTGCTCATGATCATGTTCAGACCATGTCCACTCCACCTTGAGTTTGAATT
>Frequency_1_QualityScore_DAHHFFFDGHHIIIBGEBF<EDGHIGCHFH?FHIIIIHIIIIIEGIHFGEGGHHIIII;=8@CDECAGHH_Mismatch_0_Sense_+_Library_PoolT
CCGTGTATGTAAGGGCTATGTGGTATACAGTCCTTGGATGTGAATGTGAATGTTTCTGTGTTTGAATTCA
>Frequency_1_QualityScore_DDCFD@CCG@GFHBHGGBHFGH<FGEHIIIGHDDFHEIGBDGII8BCFCFHEGH@AHIIIHE@EEHBDFCBD_Mismatch_2_Sense_+_Library_PoolT
CCCCGTGTATGTAAGGGCTATGTGGTATACAGTCCTTGGATGTGAATGTGAATGTTTCTGTTTTTGAATCCA
>Frequency_1_QualityScore_FFHHHHHJJJIJJIIJJGJJJJGIIJIJJJIJJJJJJJJJJJGIJJIJIIGJJJJIIJDHGIGEHHHFFDDCFFEDECDDDDDDDDDBDEEEED_Mismatch_0_Sense_+_Library_PoolT
CATTCATACAGATTCGTTAGATTTCATTCCTTCATAGAAATAATTCATGCTTCACGAGTCGCGTGATATTGCTGGACGATAGCCGATATTTGAT
>Frequency_1_QualityScore_DDCFFDAAEHGACBFFFH?DGIICGIIIIGG7;==@FCCHCDAG@EEHHHHBDDC>@A;AECACD@CD5;;ACCDD8_Mismatch_1_Sense_+_Library_PoolT
GGTTGGTATATAGACCGGTATAGCGTCCCCGTGTATGTAAGGGCTATGTGGTATACAGTCCTTGGATGTGAATGCGA
>Frequency_1_QualityScore_DDHFHHBD>FAFFCDHIIIIIIIGIGICFHFDHGIG@BDHGI?DFG?F?DFHIGHD@GGG_Mismatch_0_Sense_+_Library_PoolT
AAGGGCTATGTGGTATACAGTCCTTGGATGTGAATGTGAATGTTTCTGTGTTTGAATTCA
>Frequency_1_QualityScore_FFFHHHHJJJIJIIGJIIIJJJJJJIJJJJIIIJJJJJJJJJJJIHGIJJJJIJIJJIIJJJJJJJJGGIGJJJIJIHHHHHFFFFFDEEEFEE_Mismatch_0_Sense_+_Library_PoolT
AGTCCTTGGATGTGAATGTGAATGTTTCTGTGTTTGAATTCATACAAATTCGTTAGATTTCATTCATTCATACAGATTCGTTAGATTTCATTCC
>Frequency_1_QualityScore_FFGHHHHJJJJIIIHJJIJJJHJIJJJJJJJIJJIIIJJJJJJIJJJIHHHHFFFFEEEEEEDCDDDDD@CDDDEDDDEEDDDDBDCDEDEDDD_Mismatch_1_Sense_+_Library_PoolT
TCATTTTATCTGGTACCATGGTTATGTATATATGCGACCTGGCGGCCATACGCTTCCTTGAGGTGCTCATGATCATGTTCAGACCATGTCCACT
>Frequency_1_QualityScore_FFHHHHHJJJJHIIJIJHHIJIJJJIJJJJJJJIJJJJJIJJIJIJJJIIJJJGIGGHIDHEHHHHHFFFFDEEEEEDDDDDDDDEEDDDDDDD_Mismatch_0_Sense_+_Library_PoolT
ACTCCACCTTGAGTTTGAATTTGAATCTCGATGTATCTCTGCGCTTGGATCAGAGAAGGTGTGGGCTGCAAACTTTGGTTGGTATATAGACCGG
>Frequency_1_QualityScore_)@<DCD>AGGEFD7F<91:::;B;8?BBF8*.8BFEFII9;@D@4@D9=.77?ED)7;.;AABCC>=(=;55>35;5>A@B:;55(54::AB_Mismatch_2_Sense_+_Library_PoolT
GGTCATTCGGAAGGCTACGATCCGTTTCAGCTGTCCTGGATTTCAACAGTTTGAGTATCTGCAGCAAAACTTTATTGATTCATCATGACCTG
>Frequency_1_QualityScore_FFGDFHHJIEGGHHIIIGJJIJJIJJGIJHIIJJJJIIJJJJJIIJJIGGGIHIGJJIFGIJJJDGE?EAEFFFDE;BCA>CCCCBDDDBCCDD_Mismatch_1_Sense_+_Library_PoolT
GCGTCCCCGTGTATGTAAGGGCTATGTGGTATACAGTCCTTGGATGTGAATGTGAATGTTTCTGTGTTTGAATTCATACAAATTCGCTAGATTT
>Frequency_1_QualityScore_FFHHHHHJJJGIJJJJJJIJIJJIJJJJJJJIJJJJJIJIIJJJIIHHHHFFFEEEEDDDDDDCDDDDDCDEDDADEECDDDDDDDDEDDDDDC_Mismatch_0_Sense_+_Library_PoolT
TTTTATTTGGTACCATGGTTATGTATATATGCGACCTGGCGGCCATACGCTTCCTTGAGGTGCTCATGATCATGTTCAGACCATGTCCACTCCA
>Frequency_1_QualityScore_FFHHHHHJJJJGIIJJIJJJJJJJFHGIIJJIJJJJJJIJJJJJIJJIJJHHHHHHFFFFFFECEFEEEEEFDADDCDDEDACDDCCDEDDEDD_Mismatch_0_Sense_+_Library_PoolT
ATATAGACCGGTATAGCGTCCCCGTGTATGTAAGGGCTATGTGGTATACAGTCCTTGGATGTGAATGTGAATGTTTCTGTGTTTGAATTCATAC
>Frequency_1_QualityScore_FFHHHHHEHHHIIHHHIJIJHIJJJJFHJJIGJJJJJJJJIJIIHGIJIIIFHGH@CCHGFFFFDEEEDCCDDDBDDD?CDEE@CDDDDDBBDD_Mismatch_0_Sense_+_Library_PoolT
CACCTTGAGTTTGAATTTGAATCTCGATGTATCTCTGCGCTTGGATCAGAGAAGGTGTGGGCTGCAAACTTTGGTTGGTATATAGACCGGTATA
>Frequency_1_QualityScore_FDFFHHHIIIIJJIJIJJIIJHIHIIIIIIJJJIJGIIHIIIJJHJJJJIGHIJJJIIDDGGHIGIIG_Mismatch_0_Sense_+_Library_PoolT
GTGTATGTAAGGGCTATGTGGTATACAGTCCTTGGATGTGAATGTGAATGTTTCTGTGTTTGAATTCA
>Frequency_1_QualityScore_FFGHHHHJJIJIJCGIJJJJJJJJJIIJIIJHHFFFFDDDDDDDDDDCDDDBDCDDDDDDCDDBDDBDDEEEEEDDDDCDDDDDDDDDDDD?BD_Mismatch_0_Sense_+_Library_PoolT
CGACCCGAAATAGTGATCCGATATCGGGCGAGCTGGCGCCTGCATCGAAGGATTTAGAAATCGATCATTATTCCTTGATGCGGCCTTCGGCTCT
>Frequency_1_QualityScore_FFHHHHHJHIJJIJJJJJJJJGGGHIIIIIJIJIIIJJHIJGHIJJJJHIJJJHHHHHCFCEFCBCEEEA@CEDCDDDCDCDDDDEDDEED_Mismatch_0_Sense_+_Library_PoolT
TAGACCGGTATAGCGTCCCCGTGTATGTAAGGGCTATGTGGTATACAGTCCTTGGATGTGAATGTGAATGTTTCTGTGTTTGAATTCATAC
>Frequency_1_QualityScore_FFHHHHHIJJJIJJJJJIIIJJJJIJJJJJJJJJJIJJJIJJJJIIJJJJJJJJJJJJJJJIJIJJJJJGIJIJJJHHHHHHHFFFFFFFE_Mismatch_0_Sense_+_Library_PoolT
TGAATGTGAATGTTTCTGTGTTTGAATTCATACAAATTCGTTAGATTTCATTCATTCATACAGATTCGTTAGATTTCATTCCTTCATAGAA
>Frequency_1_QualityScore_FDFFGHHIIIEGIIIJJIJCCIA>FHGIIJIFG9CGHIIHGIIIIDH<FHJIGCDCGGFC7;BEEEFFFF?>@C@CDDDB8ACC>>>CC_Mismatch_0_Sense_+_Library_PoolT
TCCACCTTGAGTTTGAATTTGAATCTCGATGTATCTCTGCGCTTGGATCAGAGAAGGTGTGGGCTGCAAACTTTGGTTGGTATATAGAC
>Frequency_1_QualityScore_FFFHFDHJJGHJJJJJJJJGIJIGHHIIIIJ8FGEH@GHJ@HIGCHIHIHHHHHHFFFFFDADDDC_Mismatch_0_Sense_+_Library_PoolT
AGTCGCGTGATATTGCTGGACGATAGCCGATATTTGATATAATAAATCCCATTACACTTCGACTCA
>Frequency_1_QualityScore_FFFFHHHJIIJGIIJJJIIIIJJIIGGIGGIIJIIEIGHHIIIIIHIGGIIJIIHIIIHHHFBHFFFDFEDEECCAB@@@BDCD@?8>0?ACDD_Mismatch_0_Sense_+_Library_PoolT
TTATGAACCAGATCAACTAATTGCACCTGCAACAGAAACGCCTTCGCTTCCAGAAGATCATTATGATTTGAATGGCGCTTTCAGCGAGTTTCAG
>Frequency_1_QualityScore_FFHHHHHIJJJFHHIJJJJJJJJIJJJJJJJJIJJJJIJJJJJIJJJJJJIJJIGIIJJJGHHJJGIJHHFHGHHHFFFFFFDEDEEEEEEDED_Mismatch_0_Sense_+_Library_PoolT
GAATGTTTCTGTGTTTGAATTCATACAAATTCGTTAGATTTCATTCATTCATACAGATTCGTTAGATTTCATTCCTTCATAGAAATAATTCATG
>Frequency_1_QualityScore_FFHHHHHJJJJIJJJGIJJDHJJIJHIIJJJHIJJJJJJJJJIJJJJIJJJJJJJJJJJJJJJJJJJJHDHIGHHHHHDFFFFFDEEDDEFECD_Mismatch_0_Sense_+_Library_PoolT
TTTCAGCTGTCCTGGATTTCAACAGTTTGAGTATCTGCAGCAAAACGTTATTGATTCATCATGACCTGTTCATAGGGTACACATGTATTCTTAT
>Frequency_1_QualityScore_FFHHHHHIIJCGFGIIJJJJJJJJJJJJJHIJJIIIJJJJJJJJJFIIJJJHHHFFFDDDADDEEFEDDBBDDDDDEDCDDDEDDDDDDDDDDD_Mismatch_0_Sense_+_Library_PoolT
TCAGAGAAGGTGTGGGCTGCAAACTTTGGTTGGTATATAGACCGGTATAGCGTCCCCGTGTATGTAAGGGCTATGTGGTATACAGTCCTTGGAT
>Frequency_1_QualityScore_FFHHGHHJJJJJJJJJJJIJIJJJJJJJIJHIJJJJJIIJIJIJJJIIIIIJGEEHHFDCDEEEDDEDDCDCCDDDDDDDDDDDDDCD@BDDDD_Mismatch_1_Sense_+_Library_PoolT
CCTTCATAGAAATAATTCATGCTTCACGAGTCGCGTGATATTGCTGGACGATAGCCGATATTTGATATAATAAATCCCATTACACTTCGACTCT
>Frequency_1_QualityScore_FFDFHFHJIIHIJJJJJJJJJJJIJJJJJJIJJJJJJJJJJJJJJJHGIIJHIJIIJJJJJJIJJJJJGFDDDCDDDDDBDDDDDCCCCBDDDD_Mismatch_0_Sense_+_Library_PoolT
GGTACACATGTATTCTTATTTTTATTCATTTTATTTGGTACCATGGTTATGTATATATGCGACCTGGCGGCCATACGCTTCCTTGAGGTGCTCA
>Frequency_1_QualityScore_FFHFHHHJJFHHIIJIJIJJJJJJJJIJJIJJJJJJIIJJJJJIJJIIHHHHHHHFFFBDFFEEEEEEDCDDDEDDEED_Mismatch_0_Sense_+_Library_PoolT
GCGTCCCCGTGTATGTAAGGGCTATGTGGTATACAGTCCTTGGATGTGAATGTGAATGTTTCTGTGTTTGAATTCATAC
>Frequency_1_QualityScore_D=C,<D:CEE@BE?EFEC<BFC+ACBEDEBEE?D?D9@BDDEICEC9?>D<D8BBB<88BBDBACEECEACCAADDD;;@>DABAE_Mismatch_1_Sense_+_Library_PoolT
GTAAGGGCTATGTGGTATACAGTCCTTGGATGTGAATGTGAATGTTTCTGTGTTTGAATTCATACAAATTCGCTAGATTTCATTCA
>Frequency_1_QualityScore_FFHHHHHJJHIIJFFGIJJJJJJJIDHIJJJJIJJJJJHHHGIJIJJIHJHGHHHEFFFFFFEEEEEEDCDDDDDDDDDEDDEEEED@DEDDDE_Mismatch_1_Sense_+_Library_PoolT
TAACTTTGGTTGGTATATAGACCGGTATAGCGTCCCCGTGTATGTAAGGGCTATGTGGTATACAGTCCTTGGATGTGAATGTGAATGTTTCTGT
>Frequency_1_QualityScore_FFHHHGHJJJJJJJJJJJJJJJIJJJJHHJJJJJJIJJJJJJJJJJJJJJJJHHHFDDEEEEDEEEDFEDCEDDDDDDDDDDDDDDBDDDD_Mismatch_0_Sense_+_Library_PoolT
TCATAGAAATAATTCATGCTTCACGAGTCGCGTGATATTGCTGGACGATAGCCGATATTTGATATAATAAATCCCATTACACTTCGACTCA
>Frequency_1_QualityScore_FFHHHHHJJJEGHIJJJJJJJJIJJJJJJJJJJJJJJJJJJJJJJJHIIJJJJJGHIJJIIIJIJJIGJIIJIHHGFDDDDDDDDDDCDDDDDC_Mismatch_0_Sense_+_Library_PoolT
GTTCATAGGGTACACATGTATTCTTATTTTTATTCATTTTATTTGGTACCATGGTTATGTATATATGCGACCTGGCGGCCATACGCTTCCTTGA
>Frequency_1_QualityScore_??DDCDCFBGGIIIBFG:D:BFBFC9?B>F>DE<BBBFFFD=FE7@7@HACGGICEEEHH?C>CE@.;?6>A@@A9?AACCE@_Mismatch_0_Sense_+_Library_PoolT
CCGGTATAGCGTCCCCGTGTATGTAAGGGCTATGTGGTATACAGTCCTTGGATGTGAATGTGAATGTTTCTGTGTTTGAATTC
>Frequency_1_QualityScore_FFHGFHGGHIJJJFHIJJJJAGDGIHGGFCHIGGIIGHFHIGGGGGIJJEHIIIJJIJJHHEFFFFFFFEEEEDEECDDCDACDDEDDDD?CCC_Mismatch_0_Sense_+_Library_PoolT
AGGCTACGATCCGTTTCAGCTGTCCTGGATTTCAACAGTTTGAGTATCTGCAGCAAAACGTTATTGATTCATCATGACCTGTTCATAGGGTACA
>Frequency_1_QualityScore_FFHHHHHJJJHIHIIJIJGIIJJJGJJJJJIJJJIIJJJJJJJJJJJJJJJJJJIIIJJJDIJHHHGFHFFFDFFECEECEEEEDDDDDEEEDD_Mismatch_0_Sense_+_Library_PoolT
GGATTTCAACAGTTTGAGTATCTGCAGCAAAACGTTATTGATTCATCATGACCTGTTCATAGGGTACACATGTATTCTTATTTTTATTCATTTT
>Frequency_1_QualityScore_FFHHHHHJJJJJJJJJIJIIJJIGJJJJJJJJJJJJJHIHHHHHHFFFFFFDEEEEEEDDDDEDFDDDDCDDDDDDDCAACCCDCEDCDCCCDD_Mismatch_1_Sense_+_Library_PoolT
TATATATGCGACCTGGCGGCCATACGCTTCCTTGAGGTGCTCATGATCATGTTCAGACCATGTCCACTCCACCTTGAGTTTGAATTTTAATCTC
>Frequency_1_QualityScore_FFHHHHFHGHIJIJJJJJJJJJJJJIJJEGGIIJJJJJJJJHJJJJJJHHHFFFBBADDDEDDDDDDDDCDEFDCDDDDEDCDDDDDDDDDDDD_Mismatch_1_Sense_+_Library_PoolT
AGAAGGTGTGGGCTACAAACTTTGGTTGGTATATAGACCGGTATAGCGTCCCCGTGTATGTAAGGGCTATGTGGTATACAGTCCTTGGATGTGA
>Frequency_1_QualityScore_FEHHHHHJHIJJJIJJIJJJJJJJJJJJJJIJJJJJJJJJJJHHHHHGFFFFEEEEEEEDDEDDEEEECDDDDCDEDEDDDDDDDDDDCCD@DD_Mismatch_0_Sense_+_Library_PoolT
TACCATGGTTATGTATATATGCGACCTGGCGGCCATACGCTTCCTTGAGGTGCTCATGATCATGTTCAGACCATGTCCACTCCACCTTGAGTTT
>Frequency_1_QualityScore_DDHHHHFE=BHGCE<>CF<HBHBA@E@ECEIFEHIGIDCDDFGCH?9BBBG9B09?;FHHDDH_Mismatch_0_Sense_+_Library_PoolT
TGTAAGGGCTATGTGGTATACAGTCCTTGGATGTGAATGTGAATGTTTCTGTGTTTGAATTCA
>Frequency_1_QualityScore_DE=AFF?FEFHIIDI<HHDGGGGFCGAD;<CFFGGGEHCIIEHI@GHCIIJGIIIJJIIIIGH::=CF====)/@CDHCHGIFGGG:=D<><>=_Mismatch_1_Sense_+_Library_PoolT
TAATGATTCATCATGACCTGTTCATAGGGTACACATGTATTCTTATTTTTATTCATTTTATTTGGTACCATGGTTATGTATATATGCGACCTGG
>Frequency_1_QualityScore_FFHHHGGJJJJJJJJHHIGJJJJGIIJJJJJJFHIIJJJJJIIJJJJHIJJJJJJHHIJGHIIJJJIGFHGHIIIJHHHFFFFFFEEEEEEEED_Mismatch_2_Sense_+_Library_PoolT
TATGTAAGGGCTATGTGGTATACAGTCCTTGGATGTGAATGTGAATGTTTCTGTGTTTGAATTCATACAAATTCGCTAGATTTCATTCATTCAA
>Frequency_1_QualityScore_FEHHHHHJJJJJJJJJJJJJIJJIJIJJJJJJJJJJJJJJJJJHIFIIJFHIHIJJJJJJHHHHHHFFD@CDCDDEEEDDDDDDBDDEEDDDDD_Mismatch_0_Sense_+_Library_PoolT
GAGTTTGAATTTGAATCTCGATGTATCTCTGCGCTTGGATCAGAGAAGGTGTGGGCTGCAAACTTTGGTTGGTATATAGACCGGTATAGCGTCC
>Frequency_1_QualityScore_FFHHHHHJJEHIIJHGIJIIJJJJGG@HIJJJJJJIJJHHFFFFFFFFEEEEEEEDDDDDDDDDDDCDD?BDD_Mismatch_1_Sense_+_Library_PoolT
CTTCACGAGTCGCGTGATATTGCTGGACGATAGCCGATATTTGATATAATAAATCCCATTACACTTCGACCCA
>Frequency_1_QualityScore_DDDGHHHJJIGIIIDFHIIIJJHGHIJJHGGIJDDDHIJGFGHJICHGJJJIHEC;AEDBCBDDECCEECEBACD?CDDDCDCC?BDDDDDDDD_Mismatch_1_Sense_+_Library_PoolT
TCGCTTCCTTGAGGTGCTCATGATCATGTTCAGACCATGTCCACTCCACCTTGAGTTTGAATTTGAATCTCGATGTATCTCTGCGCTTGGATCA
>Frequency_1_QualityScore_FFHHFHHJJJJIIJJJIDHFIIJJJJJJJJJIJJHIGGHIIIHIGIJHHHHGHFFFFFFEEEEDEECDECCDDC@ACDCDDEDDEEDDDDDDDD_Mismatch_1_Sense_+_Library_PoolT
CCGGTATAGCGTCCCCGTGTATGTAAGGGCTATGTGGTATACAGTCCTTGGATGTGAATTTGAATGTTTCTGTGTTTGAATTCATACAAATTCG
>Frequency_1_QualityScore_B?<FBAFEDAA<AI@FEDFHI@@EA?E9AAF>GEFB?CFB_Mismatch_2_Sense_+_Library_PoolT
CCTTGGATGTGAATGTGAATGTTTCTGTGTTTGAATTCTA
>Frequency_1_QualityScore_FEHHHHHJJJJIIJJJJJJJJGIIJJJHIJJJJFIJJJJIJIJJJIJJJJJJJJJIJJIJJJIIJJJJJHIJIJJ_Mismatch_0_Sense_+_Library_PoolT
GTGGTATACAGTCCTTGGATGTGAATGTGAATGTTTCTGTGTTTGAATTCATACAAATTCGTTAGATTTCATTCA
>Frequency_1_QualityScore_FFHHGHHJGIIJJIJJIIIHJHGIIIIJJIHIJJJJJGIIGIIIJIJHJJIJIJJJGIJIJJJJJIJIIE@=CEHEHHD?>C@CCDEDEEEDED_Mismatch_0_Sense_+_Library_PoolT
TGTCCTGGATTTCAACAGTTTGAGTATCTGCAGCAAAACGTTATTGATTCATCATGACCTGTTCATAGGGTACACATGTATTCTTATTTTTATT
>Frequency_1_QualityScore_FFHHGHHJJJIJJIIJHHIJJJJHHIGIJIIJJIIIIJIJIJJJJHIIJJJJJHIJJJJIJJJJJJJJJJHHHHHF_Mismatch_0_Sense_+_Library_PoolT
TGTAAGGGCTATGTGGTATACAGTCCTTGGATGTGAATGTGAATGTTTCTGTGTTTGAATTCATACAAATTCGTTA
>Frequency_1_QualityScore_DD?FHBHE@A@BABHGG9CAFDBB:?EHIGCHIGII>BGFFGGEHG9BFGGHII88=B@DADA@_Mismatch_0_Sense_+_Library_PoolT
ATGTAAGGGCTATGTGGTATACAGTCCTTGGATGTGAATGTGAATGTTTCTGTGTTTGAATTCA
>Frequency_1_QualityScore_FFHGHHHIIIIHJJJGHGIJJIIJJIIJJJJJJJJJJJJJJJJJJGJIJJJJJIJJJJJJIJHEHIIGIGIJIHHHHHHGHFFFFEFCEEEEDE_Mismatch_1_Sense_+_Library_PoolT
GATGTGAATGTTTCTGTGTTTGAATTCATACAAATTCGTTAGATTTCATTCATTCATACAGATTCGTTAGATTTCATTCCTTCATAGAAATAAT
>Frequency_1_QualityScore_FFHHHHHJJJJJJJGIGGIJCGEGHIJJJJIGIJJIJJJGHIJHFHIJJJIJJHFDDDEEEDDDDDDDB?BCEEDEEDDDDDDDDCDDDCCDDE_Mismatch_0_Sense_+_Library_PoolT
TGCGCTTGGATCAGAGAAGGTGTGGGCTGCAAACTTTGGTTGGTATATAGACCGGTATAGCGTCCCCGTGTATGTAAGGGCTATGTGGTATACA
>Frequency_1_QualityScore_FFHHGHHJJJHIJIJIIJIJIIIJJJJJJJJJIJJJIIIIIJIJJJJJIJJJJJJJIJJJIJJIIIIJJGIIJHGGFHHGFFFFFFFFDECEDE_Mismatch_0_Sense_+_Library_PoolT
AAGGGCTATGTGGTATACAGTCCTTGGATGTGAATGTGAATGTTTCTGTGTTTGAATTCATACAAATTCGTTAGATTTCATTCATTCATACAGA
>Frequency_1_QualityScore_FFHHHHHHJJJJIJJIIEHIJEFHIIGIJIIJJJIIIIJJJJIIJJJGJIIBHIIJJGBGIJIGC@FEHCGGEGGGJJFFFDFDDEC@B@BDDD_Mismatch_0_Sense_+_Library_PoolT
CATCATGACCTGTTCATAGGGTACACATGTATTCTTATTTTTATTCATTTTATTTGGTACCATGGTTATGTATATATGCGACCTGGCGGCCATA
>Frequency_1_QualityScore_FFHFHHHIJJJJJJJIJIHHIHEIIJJJGIIJIEBGHIJJJIIIEIIJJJFHGIGGIJIIJIHJJDHHHEHHEFFDFFEC@;>CCDCCDCDDAD_Mismatch_0_Sense_+_Library_PoolT
CCGTTTCAGCTGTCCTGGATTTCAACAGTTTGAGTATCTGCAGCAAAACGTTATTGATTCATCATGACCTGTTCATAGGGTACACATGTATTCT
>Frequency_1_QualityScore_DD?DCA+A:CF?HHFH<@GAFC+AFBC@@:?GEFIII<DGFCC>FFFF\--;\:(./??>;>(66;A;?;/(5;@BD@@>:<9><<A@@_Mismatch_1_Sense_+_Library_PoolT
AGTTTGAATTTGAATCTCGATGTATCTCTGCGCTTGGATCAGAGAAGGGGTGGGCTGCAAACTTTGGTTGGTATATAGACCGGTATAGC
>Frequency_1_QualityScore_FFHHHHHJJGJJIJIGIHJJIJJJJIJIJJIJHIIIIJ?GHIJJJFIIJHIIIJJJJIHHHEFFFFFFCCEDB?BBEEDDDDDDDD>B?CDDEE_Mismatch_0_Sense_+_Library_PoolT
TGAATCTCGATGTATCTCTGCGCTTGGATCAGAGAAGGTGTGGGCTGCAAACTTTGGTTGGTATATAGACCGGTATAGCGTCCCCGTGTATGTA
>Frequency_1_QualityScore_FFHHHHHJJJJJJJJJJJJJJJJJJGJJJJIJJJJJJJJJJIJJIJJJJJJJJIJIIJJIJJJJJJJIJEHHHHGHHHFFFFFFFEEED@DDDB_Mismatch_0_Sense_+_Library_PoolT
GTTTGAATTCATACAAATTCGTTAGATTTCATTCATTCATACAGATTCGTTAGATTTCATTCCTTCATAGAAATAATTCATGCTTCACGAGTCG
>Frequency_1_QualityScore_FFHHGHHJJJJJJJJJJIIJBGDHGIG@B@DEGIDGIGIBGEAEBBBDAABBBDF<>CDDCDD>CDACC>>:CCDCCCCC?A@BBC_Mismatch_0_Sense_+_Library_PoolT
GAAATAATTCATGCTTCACGAGTCGCGTGATATTGCTGGACGATAGCCGATATTTGATATAATAAATCCCATTACACTTCGACTCA
>Frequency_1_QualityScore_EEHHHHHJJJJJJJJJIJJJJIJGGIJCFDHIJJJJJJIIIJJJJJHIIJHIJJHHHGHHFDABDEECDDBDDDDDDBCDEDEEDDDDDBDDDE_Mismatch_0_Sense_+_Library_PoolT
GTATCTCTGCGCTTGGATCAGAGAAGGTGTGGGCTGCAAACTTTGGTTGGTATATAGACCGGTATAGCGTCCCCGTGTATGTAAGGGCTATGTG
>Frequency_1_QualityScore_FFHHHHHJJJJIJJIJJIJJJIGIJJJJHIJHIIJJJJJJJJJJJJJJJJIIJHIII@EGIHHHFFFFEEEEEEDDDDDDBCDEFEDDDDDD@B_Mismatch_1_Sense_+_Library_PoolT
CCCACCTTGAGTTTGAATTTGAATCTCGATGTATCTCTGCGCTTGGATCAGAGAAGGTGTGGGCTGCAAACTTTGGTTGGTATATAGACCGGTA
>Frequency_1_QualityScore_FFFHHHHJJJJJIJIJJJFIJIGJJJJJJJJJJJIIIIJIIHHH?EFHIIJJIIIIJJGHHGHHEFF@DCCFDEEDDD@?BDEEDDDDDDDDBD_Mismatch_1_Sense_+_Library_PoolT
TGAATTTGAATCTCGATGTATCTCTGCGCTTGGATCAGAGAAGGTGTGGGCTGCAAACTTTGGTTTGTATATAGACCGGTATAGCGTCCCCGTG
>Frequency_1_QualityScore_FFHHHHHJJJJJHIJJJJJJJHIJJGIEHIJIIJJFHGHIIGIIIIIJGJGJJJIJIFEADBCEEEDDDBDDCCCDDCDDDDCDDCCDEDDEEE_Mismatch_0_Sense_+_Library_PoolT
ATTCTTATTTTTATTCATTTTATTTGGTACCATGGTTATGTATATATGCGACCTGGCGGCCATACGCTTCCTTGAGGTGCTCATGATCATGTTC
>Frequency_1_QualityScore_FFFFHFCFGIGEGHIGGHGDG?DGIIIIIGEEGHIGFHHDEHJHHFEEHGFFFFFC@AEEEC@DECDD;AA@AC@C>ACDCDDDCDE_Mismatch_2_Sense_+_Library_PoolT
GACCGGTATAGCGTCCCCGTGTATGTAAGGGCTATGTGGTATACAGTCCTTGGATGTGAATGTGAATGTTTCTGTGTTTGAATTCGA
>Frequency_1_QualityScore_FFHHHGHHFGIJJJJJJJJJJJJJJCGGGHIIIIJJJJIIJJIJBFHIEHGIJJHHEHDCABDE@C?BB@BDB>BBC_Mismatch_0_Sense_+_Library_PoolT
ATCTCTGCGCTTGGATCAGAGAAGGTGTGGGCTGCAAACTTTGGTTGGTATATAGACCGGTATAGCGTCCCCGTGTA
>Frequency_1_QualityScore_FFGHGCFGHJIJIHIIJJFHDFGGGIJIIJIJJJJGHGCHGIJIIGHIIJGE>GIHEEFHHGFFFFFCC@CCECE@?CCCCDDDDEDD_Mismatch_0_Sense_+_Library_PoolT
ACCGGTATAGCGTCCCCGTGTATGTAAGGGCTATGTGGTATACAGTCCTTGGATGTGAATGTGAATGTTTCTGTGTTTGAATTCATAC
>Frequency_1_QualityScore_FFHDFFHIIIIHIHJJJJJIJIJJJJJJJIGIGJJJJJJIEGIIIJIIJJJ_Mismatch_1_Sense_+_Library_PoolT
GAATGTTTCTGTGTTTGAATTCATACAAATTCGCTAGATTTCATTCATTCA
>Frequency_1_QualityScore_FFHHHHHIHHIIIEGHHIIIJJJGGJJJJJJJIGIIFFIJJJJJIJJGEEFFFFDCBDDDBDDADFDDDCDCDDDDDDEEDDDDDCCDCDDDDD_Mismatch_1_Sense_+_Library_PoolT
GGATCAGAGAAGGTGTTGGCTGCAAACTTTGGTTGGTATATAGACCGGTATAGCGTCCCCGTGTATGTAAGGGCTATGTGGTATACAGTCCTTG
>Frequency_1_QualityScore_FFHHHHHJJJJJJJJJJJJJJJJJJJJJJJJJJJJJJJIJHIJJJIJJJJJJJJJJIHHHFFFDEEDDDBDFEEEDEEEEFEDDEDDDDDDDDD_Mismatch_0_Sense_+_Library_PoolT
AGATTTCATTCCTTCATAGAAATAATTCATGCTTCACGAGTCGCGTGATATTGCTGGACGATAGCCGATATTTGATATAATAAATCCCATTACA
>Frequency_1_QualityScore_?BFHADHGHIGE?HDEFHHIEHCHHAEDFCFHGIIGFEGHC?DHIIIBBDFC>FDB8998BBCAHEGDHGHCEEHEFFFH>_Mismatch_1_Sense_+_Library_PoolT
ATGTGGTATACAGTCCTTGGATGTGAATGTGAATGTTTCTGTGTTTGAATTCATACAAATTCGCTAGATTTCATTCATTCA
>Frequency_1_QualityScore_DFGCDHCFHGHGCIEFHIIIAHEHHHEGGGGIHHGDHGIIIDF??BGGHIIIIIII_Mismatch_0_Sense_+_Library_PoolT
ATGTGGTATACAGTCCTTGGATGTGAATGTGAATGTTTCTGTGTTTGAATTCATAC
>Frequency_1_QualityScore_FFHHHHHJJJJJJIIJFIJJIJJJJJJHIHIIIHIJIJJJIJJJJJJJJJJJJJJJJJJJJHHGGFFFFFDCEEE?AABDDDDDDDDDDDDDDD_Mismatch_1_Sense_+_Library_PoolT
CGTTCAGACCATGTCCACTCCACCTTGAGTTTGAATTTGAATCTCGATGTATCTCTGCGCTTGGATCAGAGAAGGTGTGGGCTGCAAACTTTGG
>Frequency_1_QualityScore_FFGHHHHJJJJJJJIIIIIJJJJJJIJJJJIIFIIIJJJJJIJJJJJJIIIJJJJIIIGIIJIJJIJJJJHIIJFHHHHHHFFFFFFFECECEE_Mismatch_1_Sense_+_Library_PoolT
ATGTGAATGTTTCTGTGTTTGAATTCATACAAATTCGCTAGATTTCATTCATTCATACAGATTCGTTAGATTTCATTCCTTCATAGAAATAATT
>Frequency_1_QualityScore_DDHBAH=F9CFGHGHGIC@E9?C<<?.@\5@@F8E::=?>BB>AC=6,55;;;>CC:A559<;CA:>>:4:>@:A_Mismatch_1_Sense_+_Library_PoolT
CCGAAATAGTGATCCGATATCGGGCGAGATGGCGCCTGCATCGAAGGATTTAGAAATCGATCATTATTCCTTGAT
>Frequency_1_QualityScore_DDFAF1D2AACF@<@BE<G):?4?<F):@FGE7A8=B=@4CEFF;;6=A.7?..=3??B>BAA>AAABBBB5@@AA>;ABBB@A@A>>A>BBA4_Mismatch_0_Sense_+_Library_PoolT
TGGTTGGTATATAGACCGGTATAGCGTCCCCGTGTATGTAAGGGCTATGTGGTATACAGTCCTTGGATGTGAATGTGAATGTTTCTGTGTTTGA
>Frequency_1_QualityScore_FFHHHGHJJJJJJGHHIIJIJJJJJIJJJJIJJIJJJJJJHIJIJJJJJJIHGIJJIIIJJJ@GIJHHHCEHFFFFFFEE_Mismatch_1_Sense_+_Library_PoolT
TATAGCGTCCCCGTGTATGTAAGGGCTATGTGGTATACAGTCCTTGGATGTGAATGTGAATGTTTCTGTGTTTGAATCCA
>Frequency_1_QualityScore_AADFHHHGIIIIDHIHHIJHJHFHIJJJHJJJJIIJJIJIGHHHIEHEGGB?DFGGIJHCIFGGGIGGHGHGEHCDDBCCDDDBDDDDDDCCCC_Mismatch_0_Sense_+_Library_PoolT
CATAGGGTACACATGTATTCTTATTTTTATTCATTTTATTTGGTACCATGGTTATGTATATATGCGACCTGGCGGCCATACGCTTCCTTGAGGT
>Frequency_1_QualityScore_BDCDD>?BA9FG@ABGHCEFHHG4CE<H>GG@HCG@<F*?FH@BB9**0:D??D?0?8?DBF@CA>BGA@A@DE6/;?=A@<<2??_Mismatch_0_Sense_+_Library_PoolT
TCATAGGGTACACATGTATTCTTATTTTTATTCATTTTATTTGGTACCATGGTTATGTATATATGCGACCTGGCGGCCATACGCTT
>Frequency_1_QualityScore_FFHHHHHJJIJJJJJIJIFIJIJIFIIJJJJJJJJJJIGGIJGIJJJJIIIJJJJIJJJHHHHHHFFFFDECCEEDDBDDDDDDDDDDCDDCCD_Mismatch_0_Sense_+_Library_PoolT
TGGATCTTTCTTCGCTCGAGGATATGAACTTCCAACCTTATGAACCAGATCAACTAATTGCACCTGCAACAGAAACGCCTTCGCTTCCAGAAGA
>Frequency_1_QualityScore_FFHHHHFHIJJJIJJJIJJIIDHIDHFIHIIJ?DBGHIJIIJGHHIJJJJJ@EHHA?E_Mismatch_0_Sense_+_Library_PoolT
TCGATGTATCTCTGCGCTTGGATCAGAGAAGGTGTGGGCTGCAAACTTTGGTTGGTAT
>Frequency_1_QualityScore_FFHHHHHJJJJJJJJJJJJJJJJJIIIHIJJFHGHIJJJJJJHIIJJJJJIJJHCEHHFFFFFFDDBBDDDDDDDDDDDBDBCDEEEEDDDDDD_Mismatch_0_Sense_+_Library_PoolT
CGATGTATCTCTGCGCTTGGATCAGAGAAGGTGTGGGCTGCAAACTTTGGTTGGTATATAGACCGGTATAGCGTCCCCGTGTATGTAAGGGCTA
>Frequency_1_QualityScore_FFGHHHFHJJJJJJJJJJJJJJJJIJJJJJJJJJJJJJJJJJJJJGHHIIJJIIJJJJJJIIJJJJJGHCHIJJHHHFFFCDEDDDDCCA?CDA_Mismatch_0_Sense_+_Library_PoolT
TTGAGGTGCTCATGATCATGTTCAGACCATGTCCACTCCACCTTGAGTTTGAATTTGAATCTCGATGTATCTCTGCGCTTGGATCAGAGAAGGT
>Frequency_1_QualityScore_FFHHHHHJJJIIIJJJJJJJJJJJJJIJJJIIJJJJJIJJJJJIIIJJJJJJJJJJJIIJJJIJIIJJIDHJJIHEEFFFDDD@DDDDEFEDDD_Mismatch_1_Sense_+_Library_PoolT
CAAATTCGCTAGATTTCATTCATTCATACAGATTCGTTAGATTTCATTCCTTCATAGAAATAATTCATGCTTCACGAGTCGCGTGATATTGCTG
>Frequency_1_QualityScore_FFHHHHHJJJHIJIJJJJJJJJJGHGIIJJJJIJJJIJJJIJJHIIJJHIHIJJJHHEHHEFFFFFFEEEEEEEEDDDEDDDDDCCDDDD_Mismatch_0_Sense_+_Library_PoolT
TATAGACCGGTATAGCGTCCCCGTGTATGTAAGGGCTATGTGGTATACAGTCCTTGGATGTGAATGTGAATGTTTCTGTGTTTGAATTCA
>Frequency_1_QualityScore_DDHHHHHJJJJJJJJJJJJJJIJJJJJJJJJJJJJJJJJIJIJIJJJJJJJJJJJJJJIJJIJIJJHFB9ACDDFDDDDCDDDBDDDDDDD>BB_Mismatch_0_Sense_+_Library_PoolT
TCATTCATTCATACAGATTCGTTAGATTTCATTCCTTCATAGAAATAATTCATGCTTCACGAGTCGCGTGATATTGCTGGACGATAGCCGATAT
>Frequency_1_QualityScore_FFFHHDHIGGHHJJIIJJIJJJJJIJIJJJIIJJJIJJJJGIIIJJHIEIJJJFBFHIJIII=4@DHGGGEHHHHH_Mismatch_0_Sense_+_Library_PoolT
AGTTTGAGTATCTGCAGCAAAACGTTATTGATTCATCATGACCTGTTCATAGGGTACACATGTATTCTTATTTTTA
>Frequency_1_QualityScore_?B22,CDDEGBGHGGG>ADE?FH2@@F@@FEAC@9CDC3?CEAE3@CEC@:@>CCA;AACDCCCCC95:9?ACCACCD@C>>>>@@>A@@:4<>_Mismatch_1_Sense_+_Library_PoolT
TAGATGCGACCTGGCGGCCATACGCTTCCTTGAGGTGCTCATGATCATGTTCAGACCATGTCCACTCCACCTTGAGTTTGAATTTGAATCTCGA
>Frequency_1_QualityScore_FBFHHHHJJJJJJIJIIJJIIGIHGIJCGFGGIIJJJJJJJJJJII@FHIDEHFHHHHHFFDCDDEEDDBBDDDDDDBD_Mismatch_0_Sense_+_Library_PoolT
GTATCTCTGCGCTTGGATCAGAGAAGGTGTGGGCTGCAAACTTTGGTTGGTATATAGACCGGTATAGCGTCCCCGTGTA
>Frequency_1_QualityScore_FFHHHHFIJIJIIJIJJIIFHIHIJJJGJJJIJJJIHJIJIIJGGIIFHHGIJJJJJIJHHHHHHFFFFFCCCCEDDDDDDDDDDDDDCDC@9>_Mismatch_0_Sense_+_Library_PoolT
CTGGATCTTTCTTCGCTCGAGGATATGAACTTCCAACCTTATGAACCAGATCAACTAATTGCACCTGCAACAGAAACGCCTTCGCTTCCAGAAG
>Frequency_1_QualityScore_FFGHBFFICGIJIIIIIJIC4CFGGF<CHG@BFGGJEFBDHHIIHFEHBHHGF4?1@GE)8@_Mismatch_0_Sense_+_Library_PoolT
CATGTATTCTTATTTTTATTCATTTTATTTGGTACCATGGTTATGTATATATGCGACCTGGC
>Frequency_1_QualityScore_BDDAHHD<CFHH@H@CHEHDEGGBFHHIIIIBDD;DEICHGGGHIIBFGFAFIIAGCHGDHHA;A?CADCB>B>BCCCCB;(;??A@CDCDCDC_Mismatch_0_Sense_+_Library_PoolT
CTTAAGGTACTGTCATTCGGAAGGCTACGATCCGTTTCAGCTGTCCTGGATTTCAACAGTTTGAGTATCTGCAGCAAAACGTTATTGATTCATC
>Frequency_1_QualityScore_BD,=AAFD<CGA?<<EFDC:AAA<++2C?E)*???**1:DGI*0*?D<B?:BFC*(9))/=48=\;@@5(=CCE3?;B@_Mismatch_0_Sense_+_Library_PoolT
TGATCATGTTCAGACCATGTCCACTCCACCTTGAGTTTGAATTTGAATCTCGATGTATCTCTGCGCTTGGATCAGAGAA
>Frequency_1_QualityScore_FFHHHHHJGGJIIJIJJJIIJJJJJEHIHIIJJJHIJJJJHIJJJJIIFCHGIJJIJI_Mismatch_0_Sense_+_Library_PoolT
GGGCTATGTGGTATACAGTCCTTGGATGTGAATGTGAATGTTTCTGTGTTTGAATTCA
>Frequency_1_QualityScore_DDHDHFHIICFFGHGHGGIGIEHGIIGHHIJJEIIIJFJJJHHHGGHHFEFFFF;>>CCCEDDDCDDBBB@BD_Mismatch_0_Sense_+_Library_PoolT
CTTCACGAGTCGCGTGATATTGCTGGACGATAGCCGATATTTGATATAATAAATCCCATTACACTTCGACTCA
>Frequency_1_QualityScore_DFFGHHGGDHIDHIHIJAFG@HAGHHIJJJJEFEHIJIIIJJEHGEIDDHFFIHHIGHH@FFFGGHIGHGAGHGGIHHHFFFF>BBDBCCCDD@_Mismatch_0_Sense_+_Library_PoolT
ATGACCTGTTCATAGGGTACACATGTATTCTTATTTTTATTCATTTTATTTGGTACCATGGTTATGTATATATGCGACCTGGCGGCCATACGCT
>Frequency_1_QualityScore_FFGHFHHJJJIJJHIJJJIJJJIJJJJJJJJJJIJGIJIDGGIIJJJJJJGHJJJJJJHHHFFFBDEEEEEEDD?BDEEDDBDDDDDDDBCDDE_Mismatch_0_Sense_+_Library_PoolT
TTGAATCTCGATGTATCTCTGCGCTTGGATCAGAGAAGGTGTGGGCTGCAAACTTTGGTTGGTATATAGACCGGTATAGCGTCCCCGTGTATGT
>Frequency_1_QualityScore_DFDHHHHJJIJIJJJJJJJIJJIIJHJJJJJJJJJJJJJJJJJJJJJJJJJJJJJIIJJJIJJJIJJJJHIHHHHHHHFFFFFFEEDEEDDDDE_Mismatch_1_Sense_+_Library_PoolT
GGTATACAGTCCTTGGATGTGAATGTGAATGTTTCTGTGTTTGAATTCATACAAATTCGCTAGATTTCATTCATTCATACAGATTCGTTAGATT
>Frequency_1_QualityScore_FFHHHHHJJJIJJIJJJJJJJIJJGJIJJJJIJJJJIJJJJHEHEFFDFFFFEEEEEEEEDDDDDDDEDCCDDDDDDDDDDCCADDDCDDEDDD_Mismatch_0_Sense_+_Library_PoolT
TTATGTATATATGCGACCTGGCGGCCATACGCTTCCTTGAGGTGCTCATGATCATGTTCAGACCATGTCCACTCCACCTTGAGTTTGAATTTGA
>Frequency_1_QualityScore_BDD+<B?E>EBB<C?A:A?CF9FDE9A??BEFB<DBFDIFDEDID>9DEECDEEDD?BDB@ADAD;4==7@DCDDCC?>=;AADDAA?6;?=>;_Mismatch_2_Sense_+_Library_PoolT
TGGGATACAGTCCTTGGATGTGAATGTGAATGTTTCTGTGTTTGAATTCATACAAATTCGCTAGATTTCATTCATTCATACAGATTCGTTAGAT
>Frequency_1_QualityScore_;BDD?FD@@FB4)<C?F@:CC?4CH?<?9?E@G>FBBG@?8BF8;AEFFDDDCCC@@B5>@(-(,5>B>:3>:3@A;ADEBBA?BBBDB=:@:<_Mismatch_2_Sense_+_Library_PoolT
CATTTTATTTGGGACCATGGTTATGTATATATGCGACCTGGCGGCCATACGCTTCCTTGAGGTTCTCATGATCATGTTCAGACCATGTCCACTC
>Frequency_1_QualityScore_FDDFHFGIJIJGHIIHHIJJIIGGFIIJHIJJJJGGIIJIJIIJIIJIIIIJGGIGIJJJIJGJJJJIIHHHBCFDDBDDDEDEDDDDDDDBBB_Mismatch_0_Sense_+_Library_PoolT
CGTTAGATTTCATTCATTCATACAGATTCGTTAGATTTCATTCCTTCATAGAAATAATTCATGCTTCACGAGTCGCGTGATATTGCTGGACGAT
>Frequency_1_QualityScore_FFHGHHHJJJJJJJJJJJJJJJJIIJJJJJJJJJJHIHIIJIJJJJJIHHJJJJGJJIIJJJJJJJIJJJHHHHFFFFFEEEEEDDDDDDDDDD_Mismatch_1_Sense_+_Library_PoolT
CATGATCATGTTCAGACCATGTCCACTCCACCTTGAGTTTGAATTTGAATCTCGATGTATCTCTGCGCTTGGATCAGAGAAGTTGTGGGCTGCA
>Frequency_1_QualityScore_FFHHFHHJJJJIHJJJJHIHHIJJIJJIJJJJJJHJJHGIJGGIHIJJJJJJJJIGGHHHEHFHFF@CE@DEEEEDEDDDDEDDEEDDDCCDDD_Mismatch_1_Sense_+_Library_PoolT
CCGGTATAGCGTCCCCGTGTATTTAAGGGCTATGTGGTATACAGTCCTTGGATGTGAATGTGAATGTTTCTGTGTTTGAATTCATACAAATTCG
>Frequency_1_QualityScore_FFHHHHHJJBHIJIIJIIJIJJFGIJDIIJJJJJJJGJJJGJJJJGIIJJJHHHHHEFFFF@CEECDCECDDEDCDDDDDCDDBDDDDDCDCED_Mismatch_0_Sense_+_Library_PoolT
GGCTTAAGGTACTGTCATTCGGAAGGCTACGATCCGTTTCAGCTGTCCTGGATTTCAACAGTTTGAGTATCTGCAGCAAAACGTTATTGATTCA
>Frequency_1_QualityScore_FFHHHHHJJFHFIJJIJJJJJJJJJJJJJJJJJJJJJJJJJJJJIJJJI_Mismatch_1_Sense_+_Library_PoolT
ATGTTTCTGTGTTTGAATTCATACAAATTCGCTAGATTTCATTCATTCA
>Frequency_1_QualityScore_DFDHHFGHGIEEG+?EHGIG9DG@GG@B?1BGC;@FHGGHIIG9C9>EE7=DEAC=?;@D);?B@(;>>:;A@3;>;5\\\0&+(<<?A9AC@4_Mismatch_1_Sense_+_Library_PoolT
CAGCGGCTTAAGGTACTGTCATTCGGAAGGCTACGATCCGTTTCAGCTGTCCTGGATTTCAACAGTTTGAGTATCTGCGGCAAAACGTTATTGA
>Frequency_1_QualityScore_FFFHHHHIGIJJJJJJIJIHIJHHHJJIJEHGIJIIJJJGIJJIJHHIIJJGGIJIJIJHGHIIIIIIJHIGIGIHHHHHFFFFFEEC_Mismatch_1_Sense_+_Library_PoolT
CGTGTATGTAAGGGCTATGTGGTATACAGTCCTTGGATGTGAATGTGAATGTTTCTGTGTTTGAATTCATACAAATTCGTTAGATTTA
>Frequency_1_QualityScore_FFHHHHHJJJJJJJJJJJJJJJIIJJJJIJJJJJJIJJJJJJHIJIJIJIIJJJJIIJJJJJJIJHFDDACDDDDDDDDDCCDDCDDDDCDDDD_Mismatch_0_Sense_+_Library_PoolT
CACATGTATTCTTATTTTTATTCATTTTATTTGGTACCATGGTTATGTATATATGCGACCTGGCGGCCATACGCTTCCTTGAGGTGCTCATGAT
>Frequency_1_QualityScore_FFHHHHHJIJJJJGHGGHICGDGHIIIJIJIIIJIIIJGHJJDHIHHHHHHHFDABDEEDDDDDDDD@DDD_Mismatch_0_Sense_+_Library_PoolT
GCGCTTGGATCAGAGAAGGTGTGGGCTGCAAACTTTGGTTGGTATATAGACCGGTATAGCGTCCCCGTGTA
>Frequency_1_QualityScore_FFHFDHHJJJJJJJJJGIIJIIIJJJJJJJJJJIIJHIIJJJJIJJJJJJJJIHIIJJJHHGHHHEFFFFFFFFCEEEEDEDCDDDDDDDDDDD_Mismatch_0_Sense_+_Library_PoolT
CGGTATAGCGTCCCCGTGTATGTAAGGGCTATGTGGTATACAGTCCTTGGATGTGAATGTGAATGTTTCTGTGTTTGAATTCATACAAATTCGT
>Frequency_1_QualityScore_FFHHHHHJIJJJJJJJJJGHHHIJJJJJJJJIIJJIJJHIJJJIJHIJJJJJJJJHHEFHHCDFFFFDEECEEEECCDDDDDEDD_Mismatch_0_Sense_+_Library_PoolT
ACCGGTATAGCGTCCCCGTGTATGTAAGGGCTATGTGGTATACAGTCCTTGGATGTGAATGTGAATGTTTCTGTGTTTGAATTCA
>Frequency_1_QualityScore_FFHHHHHJJJJJJJJIJJ:CGGIIJIHIIJJJJJJJJJJJJJJIJJIJJJJJJJIIJJJJJIFHIJJHIFHIJJEIJGHFFFECD@BDDDDDDB_Mismatch_0_Sense_+_Library_PoolT
CATGACCTGTTCATAGGGTACACATGTATTCTTATTTTTATTCATTTTATTTGGTACCATGGTTATGTATATATGCGACCTGGCGGCCATACGC
>Frequency_1_QualityScore_FFHGHHHJJIJJJFHGIJJJJHIJJJJGGJJJJJIJJJIIJIJJIJIHJJJJIIFHIJFHGIJIJIGGIEHEHHEFFFFFFEEDDDDDDDCDDD_Mismatch_1_Sense_+_Library_PoolT
CGCTTCCTTAAGGTGCTCATGATCATGTTCAGACCATGTCCACTCCACCTTGAGTTTGAATTTGAATCTCGATGTATCTCTGCGCTTGGATCAG
>Frequency_1_QualityScore_DADDEDE<D,<C4<FFE1A:AF<FEF94?9*?E@DDDD<D<4DD9DEAD4B?DDEDECCD(.-;A/\5)7@;?A_Mismatch_0_Sense_+_Library_PoolT
TTCATTCATACAGATTCGTTAGATTTCATTCCTTCATAGAAATAATTCATGCTTCACGAGTCGCGTGATATTGC
>Frequency_1_QualityScore_FFHHHHHJJJJJJIJHIIJGIIJJJJJJJJJJIJIJJJJJJJJJJJJJJJJJJIIHIHFHH?EDDDCDCADDDDDCDDDDBBDDBCCCADDDDD_Mismatch_0_Sense_+_Library_PoolT
CCACTCCACCTTGAGTTTGAATTTGAATCTCGATGTATCTCTGCGCTTGGATCAGAGAAGGTGTGGGCTGCAAACTTTGGTTGGTATATAGACC
>Frequency_1_QualityScore_FFHHHHHJJIGIIGGGHJIJJIJIJGIJJJJJIJHIJJHIJJJIHJIIIJJICHIGIIIGHIGHCHIJGEHEHGEFFFFFFDECDDDDDACDDC_Mismatch_1_Sense_+_Library_PoolC
CGCTTCCTTGAGGTGCTCATGATCATGTTCAGACCATGTCCACTCCACCTTGAGTTTGAATTTGAATCTCGATGTATCTCTGCGCTTGGATCAA
>Frequency_2_QualityScore_FFHHHHHJJIJJJIJJJJJJJJJIJIIIJJGIIIJIIJJJIIHIJFIIIJIHGHFCEEDCDDDEEEBBCBCCDCDCDDCDCCDCCCCDDC_Mismatch_0_Sense_+_Library_PoolT
ATAGAAATAATTCATGCTTCACGAGTCGCGTGATATTGCTGGACGATAGCCGATATTTGATATAATAAATCCCATTACACTTCGACTCCA
>Frequency_1_QualityScore_FDHFHHHJJIJJJIJJJJIIJHHIIJJJGHJJJJIJJJJIIIJJIJJJJIGHJJJJHIIIIIJJJIJJJJIJJJHHHHHFFFEEEEEEEEEDCD_Mismatch_0_Sense_+_Library_PoolT
GTGTATGTAAGGGCTATGTGGTATACAGTCCTTGGATGTGAATGTGAATGTTTCTGTGTTTGAATTCATACAAATTCGTTAGATTTCATTGAAA
>Frequency_1_QualityScore_FFHHHHGIGIJJJJJJJJGIJJGIGIEGIHIJIJDGEHJIJIJJIIGIJEEFHFFFDDDDEEECCCDDDBCDDECDDCDDDDDDDDDDDDDDDD_Mismatch_0_Sense_+_Library_PoolT
CTTCATAGAAATAATTCATGCTTCACGAGTCGCGTGATATTGCTGGACGATAGCCGATATTTGATATAATAAATCCCATTACACTTCGACTCAA
>Frequency_1_QualityScore_FFHHHFAHEHHJJCGGHIGGIGIICFGGGGGGGIHIJJIJIIIIIGHICEGGGJJEHHGFFFFEEECECBCCCDDEFCDDDDDCCCDDD_Mismatch_0_Sense_+_Library_PoolT
TGCTGGACGATAGCCGATATTTGATATAATAAATCCCATTACACTTCGACTCCATACGGTTACAAAATGTTTTCCATACAATTGCTTAC
>Frequency_1_QualityScore_DDA>8F9DFF>FFEE@?FD;B:B?0;@FEIECE@CEFFC@DB8@B8>AB;?8:>B3:A>::BDB>A@:>:A4:>A@>AAB28??9>9_Mismatch_0_Sense_+_Library_PoolT
GAAATAATTCATGCTTCACGAGTCGCGTGATATTGCTGGACGATAGCCGATATTTGATATAATAAATCCCATTACACTTCGACTCAA
>Frequency_1_QualityScore_FFHHHHGJJJIJJIJHJJJJFHIIIJJJJJJJJIJJJJIIJJJIHHHHFFFFFFFFEDEEEEDDDDDDDDCDDDDDDDDDDDDDDCBDD_Mismatch_0_Sense_+_Library_PoolT
TTCATGCTTCACGAGTCGCGTGATATTGCTGGACGATAGCCGATATTTGATATAATAAATCCCATTACACTTCGACTCCATACGGTTAC
>Frequency_1_QualityScore_FFHHHHHIJGIGIIJJIJFIJIJJGIJJJJIIJJJJJJJJHHHHHHHFFFFFFEEEEEEEDDDDDDDDDCCCBD?BDDDDCDDDCDEDDDEEDD_Mismatch_0_Sense_+_Library_PoolT
CGAGTCGCGTGATATTGCTGGACGATAGCCGATATTTGATATAATAAATCCCATTACACTTCGACTCCATACGGTTACAAAATGTTTTCCATAC
>Frequency_1_QualityScore_FFHHHHHJJJJJJJJJJJJJJIJHHIJJIIJJJJJJJJJJJJJJIJJJJJHHFFFFFEEEFEEFEDDEDCDDDDDDDDDDDDDDDDDDD_Mismatch_0_Sense_+_Library_PoolT
AGAAATAATTCATGCTTCACGAGTCGCGTGATATTGCTGGACGATAGCCGATATTTGATATAATAAATCCCATTACACTTCGACTCCAA
>Frequency_1_QualityScore_FFHHHFHIJIJIIJJGGIGHIFHGGEGIJIJIIIGIJJJIJJIIIIHGIIJJJIJEHHHFFDEEEEEDCBDC_Mismatch_0_Sense_+_Library_PoolT
GCGTGATATTGCTGGACGATAGCCGATATTTGATATAATAAATCCCATTACACTTCGACTCCATACGGTTAC
>Frequency_1_QualityScore_DDHHHFHEHI>GH4BFA2<FGGIIGGIIEGGDCBHFBF*9DHEDGBGGIIEIDHHH9?BAAA/=CCCC::@<<B?@C;>CCA:A:4++::CCC<_Mismatch_2_Sense_+_Library_PoolT
GATCAGAGAAGGTTTGGTCTGCAAACTTTGGTTGGTATATAGACCGGTATAGCGTCCCCGTGGATGTAAGGGCTATGTGGTATACATTCCTTGG
>Frequency_1_QualityScore_AA?DDFHJHIGGGJGJJJIJEEHAFG?EGGG:@D9??BF<*/BBC@4;CBHHBE=B8CD>C>:35>535;>@:@::>@>3(,:3(4<?9C>_Mismatch_0_Sense_+_Library_PoolT
CATAGAAATAATTCATGCTTCACGAGTCGCGTGATATTGCTGGACGATAGCCGATATTTGATATAATAAATCCCATTACAATTCGACTCCA
>Frequency_1_QualityScore_:1)@@?D@+<A;?3<C<1<1@**?::CD:1?D*)0?****9DD;;*?B=).8)=8==C;C@C)).=>=>273;?@B_Mismatch_2_Sense_+_Library_PoolT
GCTTCCTTGAGGTCCTCGTGATCATGTTCAGACCATGTCCACTCCACCTTGAGTTTGAATTTCAATCTCGATGTAT
