# Supplementary material for: Differential Gene Expression Reveals Candidate Genes for Drought Stress Response in Abies alba (Pinaceae)
Source: PLoS One. 2015 Apr 29;10(4):e0124564. doi: 10.1371/journal.pone.0124564 (PMC4414588; doi:10.1371/journal.pone.0124564)
Supplement: S2 File — (GZ) [file pone.0124564.s002.gz › comp4042_c0_seq1.fa]

>comp4042_c0_seq1 len=505 path=[1:0-504]
GCAGTTTGGAGCACATTTTTCTGAGCAGCCTGTAGGTCAGACAAAGCATACAACATATATAACTATCAGCCAATTCAATTCTTTTACAATGTAAATGTGTACTGAATTTCTTCCCATGCATGTCGCTGAGCTCAATAAGTCTAGACCTCTCACATATGAGGAATTGGAAGTGGAGGGAGGTGTGGGTTTTGAATTGACATCTCTCAAGCGGATCCAGACATCAATCTGGTCTCTCTGTATATCCTGTTTGAAGGAGTCTTTGTCATTTTAATCTATTTATTGTTCTGGTGTCGGTACAAGAGCTGAGTTTAGTTGATACCCCTGCTTCTGCCAGTTTACCTAAATTTGTTTAATGATGGAACGAGGCAGCTGTATCCCTTGCGTTTTGAGGTTGGTAATAAAAACAAGATGGTGATGGTGAGAGGCTTTTTCACTCTTCGGCGCTTGTTATATTTGAGACAAAGCAATATTAATCTAAAAATGTTCTCTGGTGTTCTTGAAATCA

>Frequency_4_QualityScore_FFHHHHHJIJJJJJJJJIJJIJJJIJJIJIIIJJJJJIJJJJJJJJIJJJIJJJIJHHIHHIHGGGGGGEFEEFDEEEEEEDEDDEDCCCCDCC_Mismatch_0_Sense_+_Library_PoolT
CTCTCAAGCGGATCCAGACATCAATCTGGTCTCTCTGTATATCCTGTTTGAAGGAGTCTTTGTCATTTTAATCTATTTATTGTTCTGGTGTCGG
>Frequency_4_QualityScore_EFHHHHHIJJIJJJJJHIIIIIJIIIIJIIIIIJJIIIJHIIIIIIIJIGGIIHIFGHIIIIIHHHGGEGEEEBEEEEEEEDDEEEDCCCDCDD_Mismatch_0_Sense_+_Library_PoolT
TCTCAAGCGGATCCAGACATCAATCTGGTCTCTCTGTATATCCTGTTTGAAGGAGTCTTTGTCATTTTAATCTATTTATTGTTCTGGTGTCGGT
>Frequency_3_QualityScore_FFHHHHHJJIJHIIJIJJJIJJJJJJJJJJJJJJJJJJHJJJJJJJIIJJJJIIJIIIJJJJHIIHIHHGEDDDEDDDDE?CDDDCDCDCCDCC_Mismatch_0_Sense_+_Library_PoolT
CAAGAGCTGAGTTTAGTTGATACCCCTGCTTCTGCCAGTTTACCTAAATTTGTTTAATGATGGAACGAGGCAGCTGTATCCCTTGCGTTTTGAG
>Frequency_2_QualityScore_FDHFGHGHFEGHIFGEHEAGIIGIGGIDHIIIIIIEHEHGGIIEEGEHHDGIEG<CECGEDGGGGGGGEAEEEEEEECCADDDEDCCA@CBCBC_Mismatch_0_Sense_+_Library_PoolT
CTCAAGCGGATCCAGACATCAATCTGGTCTCTCTGTATATCCTGTTTGAAGGAGTCTTTGTCATTTTAATCTATTTATTGTTCTGGTGTCGGTA
>Frequency_2_QualityScore_FFHHHHGJIIHIJJGJJIJIIIIIEGHIIIIIJJJJIJJJJHIIIJJJIIJIIIIGIIIHHFGHGFFFFEDDEEEEEDCCDEDDEDDDCDDDDD_Mismatch_1_Sense_+_Library_PoolT
ATTTTAATCTATTTATTGTTCTGGTGTCGGTACAAGAGCCGAGTTTAGTTGATACCCCTGCTTCTGCCAGTTTACCTAAATTTGTTTAATGATG
>Frequency_2_QualityScore_FFHHHGHJJIJJJJIJJJJJJJJJJJJJJJIIIHIJJJJIJJJJJJJJJJIJJJIJIJJJJIIHHHHHFEEFFEFEEEDEEDDDDDDDDDEEDD_Mismatch_0_Sense_+_Library_PoolT
CAGCCAATTCAATTCTTTTACAATGTAAATGTGTACTGAATTTCTTCCCATGCATGTCGCTGAGCTCAATAAGTCTAGACCTCTCACATATGAG
>Frequency_2_QualityScore_EFHGHHHHIIIIIIJIIIIIJIGIHIIIIIJIIIIIIJJIJJJJIIIIIIIIJIIIJIIJJGHIGFDDEECECEDCEBCDCD?ABCCBDDCBCA_Mismatch_0_Sense_+_Library_PoolT
GCTGAGTTTAGTTGATACCCCTGCTTCTGCCAGTTTACCTAAATTTGTTTAATGATGGAACGAGGCAGCTGTATCCCTTGCGTTTTGAGGTTGG
>Frequency_2_QualityScore_FFHHHHHJJJJIJHIIJJJIJJJGGIJJJJJIIJIJIJJJIIIJGIIIIJGGIIIHIGGIIIIHGFGGGFGEFEEEEEEEECDEDDCDDDCCCC_Mismatch_0_Sense_+_Library_PoolT
AGCGGATCCAGACATCAATCTGGTCTCTCTGTATATCCTGTTTGAAGGAGTCTTTGTCATTTTAATCTATTTATTGTTCTGGTGTCGGTACAAG
>Frequency_2_QualityScore_FFHHHHHJJIIGHIIJJIIIIIIIJJJJJJJJJJJIIIGIIIJJIJIIJJJJIIIHIIIJJIIIIGHDDDCCCDD?ACEECCDCDCDCDDCC?A_Mismatch_1_Sense_+_Library_PoolT
CAAGAGCCGAGTTTAGTTGATACCCCTGCTTCTGCCAGTTTACCTAAATTTGTTTAATGATGGAACGAGGCAGCTGTATCCCTTGCGTTTTGAG
>Frequency_2_QualityScore_FFHHHHHJJJJJJJJIJJIJIJIJIIJIJJJJJJJJJJIJJJIJJJIIJJIIDFIJJJIJIHGHHGGFFCEFFFEEEEEEEEEDCDDDDDDDAC_Mismatch_0_Sense_+_Library_PoolT
CAAGCGGATCCAGACATCAATCTGGTCTCTCTGTATATCCTGTTTGAAGGAGTCTTTGTCATTTTAATCTATTTATTGTTCTGGTGTCGGTACA
>Frequency_2_QualityScore_EDGGEEGICGGGH?GEEEEGGG=AEHHGHIHCGEIIEFGFGHIIEGGEDEEEAGBCAADBC;?CC?A<B?B=@??CB@;<?BBC>C?BAACCB9_Mismatch_0_Sense_+_Library_PoolT
GTTTAATGATGGAACGAGGCAGCTGTATCCCTTGCGTTTTGAGGTTGGTAATAAAAACAAGATGGTGATGGTGAGAGGCTTTTTCACTCTTCGG
>Frequency_2_QualityScore_FFGGHHHIIIIIIIIIIIIIIIIIIIIIIIIIGIJIIIIIJCGHII?EGDEIGAECGEFFFEDCCEEDDAAAACDDACCCCDDC@?ACCDA_Mismatch_0_Sense_+_Library_PoolT
AATTTGTTTAATGATGGAACGAGGCAGCTGTATCCCTTGCGTTTTGAGGTTGGTAATAAAAACAAGATGGTGATGGTGAGAGGCTTTTTCA
>Frequency_2_QualityScore_FFHGGHGIIJGIIIIIGIIJJGIHIIHIHIIJJJIIIJJJJJIJJJJJIIHIIIIIJJIGIIIHHHHGGCEFFFEEEEDCDDDDDDDDCCEEDD_Mismatch_0_Sense_+_Library_PoolT
CTGGTGTCGGTACAAGAGCTGAGTTTAGTTGATACCCCTGCTTCTGCCAGTTTACCTAAATTTGTTTAATGATGGAACGAGGCAGCTGTATCCC
>Frequency_1_QualityScore_DFHHHHHJIIJIJJGIIIIJIICFGGGGHIIJJJJJJJJGIIJCHGEHI=FHGIJIIIHHHHHFFFFF_Mismatch_1_Sense_+_Library_PoolT
CTGTATCCCTTGCGTTTTGAGGTTGGTAATAAAAACAAGATGGTGATGGTGAGAGGCTTTTTCACTCA
>Frequency_1_QualityScore_FFHHHHHIII<CFGIIDGIJIIJJJJJJJIIJJJJJJJIJJJIJJJJIHHHHHHFFFEDCEEECEEEDECDDDEEDDDDDDDDDDDDDDEDDDD_Mismatch_2_Sense_+_Library_PoolT
CTGAGGGAGGTGTGGGTTTTGAATTGACATCTCTCAAGCGGATCCAGACATCAATCTGGTCTCTCTGTATATCCTGTTTGAAGGAGTCTTTGTC
>Frequency_1_QualityScore_BDFHHDFEBHDB?FEHIEIEGGGIFA9<F1?<FFH?DDFFHC@FDHGIGDGHHGDGGBHFEAABBCCE<>>CC:?BC?CCCC?CACCDCCACCC_Mismatch_0_Sense_+_Library_PoolT
TTTTGAGGTTGGTAATAAAAACAAGATGGTGATGGTGAGAGGCTTTTTCACTCTTCGGCGCTTGTTATATTTGAGACAAAGCAATATTAATCTA
>Frequency_1_QualityScore_FFGGHHFJIIJGHIJGIGHIDIHHHHCHIJJJJIIGIGIIIJJHIHIJGGHIDIIEIJGIHIIGIJJIIGHIHGHHHHHGFCCFFEACAAC>A@_Mismatch_0_Sense_+_Library_PoolT
TCTTTTACAATGTAAATGTGTACTGAATTTCTTCCCATGCATGTCGCTGAGCTCAATAAGTCTAGACCTCTCACATATGAGGAATTGGAAGTGG
>Frequency_1_QualityScore_DFHHHHHIJJFGIIIHIIHIIJHIIJFJJJJIHHIGIJJFHJJIJBCFHCGHEEHHGGHHFFFFFFDDC@BDDDDDCDEEEEEED@CDCCDDDD_Mismatch_0_Sense_+_Library_PoolT
ATCCCTTGCGTTTTGAGGTTGGTAATAAAAACAAGATGGTGATGGTGAGAGGCTTTTTCACTCTTCGGCGCTTGTTATATTTGAGACAAAGCAA
>Frequency_1_QualityScore_DFHFHHHJJJJJJJJIIIGIJJIIIICHIGIIJJJJJJIJJJJJHIIIJJJJJHHHHHGHFFFBDCEEEEEEEEFEEDDDDDEEEEEDCCCDED_Mismatch_1_Sense_+_Library_PoolT
ATGACATCTCTCAAGCGGATCCAGACATCAATCTGGTCTCTCTGTATATCCTGTTTGAAGGAGTCTTTGTCATTTTAATCTATTTATTGTTCTG
>Frequency_1_QualityScore_FFHHHGHJJJJJJJJJJJJJJJJJJJJJJJJJJIJJJJFHHHIJJJIJJJJIJJJJJJJJJJJGJJJJJJIJJHGFHGHFFFFFFFEEDEDDCD_Mismatch_0_Sense_+_Library_PoolT
TAACTATCAGCCAATTCAATTCTTTTACAATGTAAATGTGTACTGAATTTCTTCCCATGCATGTCGCTGAGCTCAATAAGTCTAGACCTCTCAC
>Frequency_1_QualityScore_FAFHHBHDHHGIHHHIIIJJJJJJGHIJJJJJJJJJJJJIJIIIIJJJJGIJJJIIJJJJIIGGIGCHHHDFFDCDDDDDDEDDDDDDDD<BDD_Mismatch_0_Sense_+_Library_PoolT
GTACAAGAGCTGAGTTTAGTTGATACCCCTGCTTCTGCCAGTTTACCTAAATTTGTTTAATGATGGAACGAGGCAGCTGTATCCCTTGCGTTTT
>Frequency_1_QualityScore_FFHHHFHIJJIIJGHIJFHJIJJJJJJJJJJJJIDHIIJJFGGIJIJIIJJJJJJJHHHHHHFFDDDDDDCDEEFEFEDDDC_Mismatch_0_Sense_+_Library_PoolT
TTGCGTTTTGAGGTTGGTAATAAAAACAAGATGGTGATGGTGAGAGGCTTTTTCACTCTTCGGCGCTTGTTATATTTGAGAC
>Frequency_1_QualityScore_FFHFHHHGHIIIHIJJJJJJFGHIDHFHIJBGHHHIJIJJJJJJJJJI_Mismatch_1_Sense_+_Library_PoolT
AGGTTGGTAATAAAAACAAGATGGTGATGGTGAGAGGCTTTTTCACTA
>Frequency_1_QualityScore_FFFFHDHIGHEDIIIIICEDHFEGFCEHECD?EDAFFGGHGEEIHG?BFGIJG8==CGFAC@DEHGGGHEEEFHFFD@DFA@CC;;>ACA@ACC_Mismatch_0_Sense_+_Library_PoolT
GTCATTTTAATCTATTTATTGTTCTGGTGTCGGTACAAGAGCTGAGTTTAGTTGATACCCCTGCTTCTGCCAGTTTACCTAAATTTGTTTAATG
>Frequency_1_QualityScore_FFHHHHHGHGIIIJJHHJJJJJIIIIJGIJJJJJFHIJJJJIJJJJJJHIJIJJJJJJJIHIJJIGFGGFGIEHHHFFFFFEDDD=@CDDDDDD_Mismatch_1_Sense_+_Library_PoolT
AATCTGGTCTCTCTGTATATCCTGTTTGAAGGAGTCTTTGTCATTTTAATCTATTTATTGTTCTGGTGTCGGTACAAGAGCCGAGTTTAGTTGA
>Frequency_1_QualityScore_FFHHDFHIJJJJJJJJJJJGIJJJJIJJIJJJJHIIJJJJJJIJJJJJJJJIHHHHHGHFFFFFFEEEEFEDEDDDCCDDDDEDDC_Mismatch_1_Sense_+_Library_PoolT
ATGGTGAGAGGCTTTTTCACTCTTCGGCGCTTGTTATATTTGAGACAAAGCAATATTAATCTAAAAATGTTCTCTGGTGTTCTCGA
>Frequency_1_QualityScore_FFHHHHHJJJJJJJJJ3CHGIJJJHGIIJIGIJIJJJJJJI3DBGDIIJIJJIJJJIIIJJIEIJJJJJJGHIIIEHFHFFDD>AACCBDC_Mismatch_0_Sense_+_Library_PoolT
CCAGACATCAATCTGGTCTCTCTGTATATCCTGTTTGAAGGAGTCTTTGTCATTTTAATCTATTTATTGTTCTGGTGTCGGTACAAGAGCT
>Frequency_1_QualityScore_FFHHHHHJJJJFHHIJJGIJJJJHIJJJHIHIJJJIJJJJJJJJJIJJJJJJJJJJJHIJIJJJGHHHHEHDFFFFFEEEEECDDDBDDDDDDD_Mismatch_0_Sense_+_Library_PoolT
TATTGTTCTGGTGTCGGTACAAGAGCTGAGTTTAGTTGATACCCCTGCTTCTGCCAGTTTACCTAAATTTGTTTAATGATGGAACGAGGCAGCT
>Frequency_1_QualityScore_FFHHHFHIJJGIIJJJJJJJGJIHHJJJJJJJJJJJGIJJGIJIJIJIIJGEG@CEGHIH>B?5=>ABDB?B@DDDDEDCCDDDADDDDDDCDD_Mismatch_0_Sense_+_Library_PoolT
GCATGTCGCTGAGCTCAATAAGTCTAGACCTCTCACATATGAGGAATTGGAAGTGGAGGGAGGTGTGGGTTTTGAATTGACATCTCTCAAGCGG
>Frequency_1_QualityScore_FFHHHHHJIHHGJHGIJIGIJIJJJGHJJJJJJJJJJIIJIGGIJEIHJIHGIFIIIJIJHCGHIGJIIJHIJIJJHIIHHHFFFFEECCEECD_Mismatch_0_Sense_+_Library_PoolT
CATACAACATATATAACTATCAGCCAATTCAATTCTTTTACAATGTAAATGTGTACTGAATTTCTTCCCATGCATGTCGCTGAGCTCAATAAGT
>Frequency_1_QualityScore_DEHHHHGIJIGGHGEHIJJGIIJJIJJJJJIJJIEGHIJJJIGHIIEHIIJFHHHHFDFFDEECACDDCDCCBDDBDDDDCDDD_Mismatch_0_Sense_+_Library_PoolT
TTAATGATGGAACGAGGCAGCTGTATCCCTTGCGTTTTGAGGTTGGTAATAAAAACAAGATGGTGATGGTGAGAGGCTTTTTCA
>Frequency_1_QualityScore_FFHHHHHJJJJJJJJJJGJJJJJJJIJIIIJJJJHIJJJJJIEHGGIJJJJJJIIJJJIJIJIIJJIJJHHHIIJGEEHHFFDDDEECCDDDDC_Mismatch_1_Sense_+_Library_PoolT
ACCAGACATCAATCTGGTCTCTCTGTATATCCTGTTTGAAGGAGTCTTTGTCATTTTAATCTATTTATTGTTCTGGTGTCGGTACAAGAGCTGA
>Frequency_1_QualityScore_FFHHHHHJJJJJHIJJJJIJGIIGIJJIHIJCHIJGGHHHHHGHFFFECEEE;CCDDDACCDDDDCDDDCDDDDDDDDDDDDDDDDDBCDEEDE_Mismatch_0_Sense_+_Library_PoolT
ACGAGGCAGCTGTATCCCTTGCGTTTTGAGGTTGGTAATAAAAACAAGATGGTGATGGTGAGAGGCTTTTTCACTCTTCGGCGCTTGTTATATT
>Frequency_1_QualityScore_FFHHHHHJJJJGIJJIJJIIIIJIJIJJIJJIJJGIIIJIJJJJJJGGJIGIJHHHHHHFFFFFFDBBD?B?BC>?CD@CDEEDDDDDDBDCCD_Mismatch_0_Sense_+_Library_PoolT
ACCCCTGCTTCTGCCAGTTTACCTAAATTTGTTTAATGATGGAACGAGGCAGCTGTATCCCTTGCGTTTTGAGGTTGGTAATAAAAACAAGATG
>Frequency_1_QualityScore_FFHFFHFHIJEGIAFEGIJFHIJJJJIJIHJJJJJJJJJJJJJJJJHHHHHFFFFFEEEEEEEDDDDDDCCFEEFEEEDCDDDDDDDDDCCDED_Mismatch_0_Sense_+_Library_PoolT
AAGTGGAGGGAGGTGTGGGTTTTGAATTGACATCTCTCAAGCGGATCCAGACATCAATCTGGTCTCTCTGTATATCCTGTTTGAAGGAGTCTTT
>Frequency_1_QualityScore_FFHHHHHJJJJIHIIJGIAHHIJJIJGIJJJIGIJJFIJJJJJJJJJJJIGGHIJJGHGHGHHIIJJAEHHHHHGHHFFFEEFDCDDDDDDDDD_Mismatch_0_Sense_+_Library_PoolT
ATATCCTGTTTGAAGGAGTCTTTGTCATTTTAATCTATTTATTGTTCTGGTGTCGGTACAAGAGCTGAGTTTAGTTGATACCCCTGCTTCTGCC
>Frequency_1_QualityScore_FFHHHGHIJIGGIJGIIJJIFIJJGIIGGHIIIJJIIIIIJJIIGIJIJJIIHBFDBDHHGEIIJIIIJIHIIIIJJGEHFFDFDDDDEEDDCD_Mismatch_0_Sense_+_Library_PoolT
AGCATACAACATATATAACTATCAGCCAATTCAATTCTTTTACAATGTAAATGTGTACTGAATTTCTTCCCATGCATGTCGCTGAGCTCAATAA
>Frequency_1_QualityScore_FFHHHHHJIJJJIJJJIJJJIJJIFIIJJJJJJJJJJJJJJJJJJGHJHHJHEFHHFFFFFDDDEEDDDDCCCDD@CCBCDDDBDDDDDDDDDD_Mismatch_0_Sense_+_Library_PoolT
ATTTGTTTAATGATGGAACGAGGCAGCTGTATCCCTTGCGTTTTGAGGTTGGTAATAAAAACAAGATGGTGATGGTGAGAGGCTTTTTCACTCT
>Frequency_1_QualityScore_FFHGHHHIJJIGIJGGIGIJIJIJIGIEHIHIGIJJIGIAGIGIJJIJHIIHEEHGJJH_Mismatch_0_Sense_+_Library_PoolT
CGCTTGTTATATTTGAGACAAAGCAATATTAATCTAAAAATGTTCTCTGGTGTTCTTGA
>Frequency_1_QualityScore_FFHHHHHIJJJJJJIJJJJJJJJJJJJJJJJJJHIJJJJJJJJJJJJJIJJGIJJJJJJJJJJJIGHHIBHHHHHFFFFEEDBD?<>CDCDACC_Mismatch_1_Sense_+_Library_PoolT
ATCTGGTCTCTCTGTATATCCTGTTTGAAGGAGTCTTTGTCATTTTAATCTATTTATTGTTCTGGTGTCGGTACAAGAGCCGAGTTTAGTTGAT
>Frequency_1_QualityScore_FFHHHHHJJJJJJJJJJJJJJIJGIJJJJIIJJJJJJIJHHGJJJIJJJJJJJJIJJJJJJJJJJHIJJJIIIJJIHHFFEFFCEEEECDADDE_Mismatch_0_Sense_+_Library_PoolT
ACATCAATCTGGTCTCTCTGTATATCCTGTTTGAAGGAGTCTTTGTCATTTTAATCTATTTATTGTTCTGGTGTCGGTACAAGAGCTGAGTTTA
>Frequency_1_QualityScore_FFHHGHGJIJJJJIHIIJJIJIIIIJIJJJJIIGIGGIJIHHGIIIJIIGIIJJHHGIIIIJGIIJIIIIHIJHHHFFFFDCC>C=ACDCCB@A_Mismatch_0_Sense_+_Library_PoolT
AGACATCAATCTGGTCTCTCTGTATATCCTGTTTGAAGGAGTCTTTGTCATTTTAATCTATTTATTGTTCTGGTGTCGGTACAAGAGCTGAGTT
>Frequency_1_QualityScore_FFHHHHHJJJJJJJJIJJIJHHJJJJFHIJJJJJJJJJJGIIJJHJJJJIJJJJJJJJJIJJJJJJHHHGFHHF>?DFFFCEEEEEDDDDDDDD_Mismatch_0_Sense_+_Library_PoolT
TAATCTATTTATTGTTCTGGTGTCGGTACAAGAGCTGAGTTTAGTTGATACCCCTGCTTCTGCCAGTTTACCTAAATTTGTTTAATGATGGAAC
>Frequency_1_QualityScore_FFHHHHHJIJJJJJIJIJIGHIGHGIIJJJIJJJJJJJJJIJJIJJJJJIJHHHDDFDEBDD?ADD?CACFDDDDDDDDDDDD>CDDDDCCDDD_Mismatch_0_Sense_+_Library_PoolT
GCCAGTTTACCTAAATTTGTTTAATGATGGAACGAGGCAGCTGTATCCCTTGCGTTTTGAGGTTGGTAATAAAAACAAGATGGTGATGGTGAGA
>Frequency_1_QualityScore_FFHGHHHIJJIJIJJJJIJIJJJJGJJJJJJJJJJJJJJJJHIJIHIJJJJGHJJJJIJEGFHHHGHHFFFFFDFFEEEEEEECDDDDDDDDCD_Mismatch_0_Sense_+_Library_PoolT
AAGCGGATCCAGACATCAATCTGGTCTCTCTGTATATCCTGTTTGAAGGAGTCTTTGTCATTTTAATCTATTTATTGTTCTGGTGTCGGTACAA
>Frequency_1_QualityScore_FFHGGHFIJJIHGIHIJIGIJIIJGIIIJJJIJIJJJJJJJJEIJJJGJJJJJIJGFGIJIJEGGGEGGCEHHAECDFFFFFDEDEDCDDBDDD_Mismatch_0_Sense_+_Library_PoolT
CTCTGTATATCCTGTTTGAAGGAGTCTTTGTCATTTTAATCTATTTATTGTTCTGGTGTCGGTACAAGAGCTGAGTTTAGTTGATACCCCTGCT
>Frequency_1_QualityScore_DDFFD?<B@GAEEE;?C?DGDGFBBF?FABFEDAFFFBFCF@CEIEC;C==DDEEACEF7=AB;_Mismatch_1_Sense_+_Library_PoolT
ACTCTTCGGCGCTTGTTATATTTGAGACAAAGCAATATTAATCTAAAAATGTTCTCTGGTGTTA
>Frequency_1_QualityScore_DD?FHAFHIHIIIIIIIIIEFHEFGG:DGHHG?FGGEHIIIIIIIIIGGIIIIEGIFEECCACCDDDDDC>??C??<CCCCCACDCDDCC@_Mismatch_0_Sense_+_Library_PoolT
TGAGGTTGGTAATAAAAACAAGATGGTGATGGTGAGAGGCTTTTTCACTCTTCGGCGCTTGTTATATTTGAGACAAAGCAATATTAATCTA
>Frequency_1_QualityScore_FFHHHHHJJJJJJJJJIJJJJJJJJJJJJJJJJJJJJJJJJJJJJIGIJJJJJJJJGGHHHFFF;@CDCCCDEDDDCDDBDDDDD>ACDDDCDD_Mismatch_1_Sense_+_Library_PoolT
CTGCCATTTTACCTAAATTTGTTTAATGATGGAACGAGGCAGCTGTATCCCTTGCGTTTTGAGGTTGGTAATAAAAACAAGATGGTGATGGTGA
>Frequency_1_QualityScore_FFHHHHHJJJJIJJIJHIJJIIIJJJIIIJJJJIJJJJJJJJJGIJJJIJJJIJJHHCHHHFFFFFFEDCEDDDDDDDDDDDDEEDDCDDCD<B_Mismatch_0_Sense_+_Library_PoolT
CGGTACAAGAGCTGAGTTTAGTTGATACCCCTGCTTCTGCCAGTTTACCTAAATTTGTTTAATGATGGAACGAGGCAGCTGTATCCCTTGCGTT
>Frequency_1_QualityScore_FFHHHHHJJJJJJJJIJJJJJJJJJJJJJJJGIJJJIJJHIJIHJIIJIJJFHHFFFFFF@CCEEEACC?CCDBDDCDDDDDDDDDD_Mismatch_2_Sense_+_Library_PoolT
ATGATGGAACGAGGCAGCTGTATCCCTTGCGTTTTGAGGTTGGTAATAAAAACAAGATGGTGATGGTGAGAGGCTTTTTCACTCTCA
>Frequency_1_QualityScore_DDHFHHHIIHG@FCGB<<:CCFGCDCHD21C9:):C?FHEG*?FG@@?BBD3?FEE@<B@C=7@@DA=CE;CCH:==@;3;?>;@_Mismatch_0_Sense_+_Library_PoolT
TTTTACAATGTAAATGTGTACTGAATTTCTTCCCATGCATGTCGCTGAGCTCAATAAGTCTAGACCTCTCACATATGAGGAATTG
>Frequency_1_QualityScore_FFHHHHHJJJJJJIIJIIJJJJJJJJJJJJJJJJJJJIJJJJJJJJJJHJIJICHHEHHFDFEEEEEEE@DDDDDDDCCCDDD@CDDDDDDDDD_Mismatch_0_Sense_+_Library_PoolT
TTACCTAAATTTGTTTAATGATGGAACGAGGCAGCTGTATCCCTTGCGTTTTGAGGTTGGTAATAAAAACAAGATGGTGATGGTGAGAGGCTTT
>Frequency_1_QualityScore_FFHCFFHIJAEGIIJJJJJJJJJIGJIJJCHJIJJJJJHHGIGJJJJJJJJJHGHHFFFFFFFDEEEDEEDDDDCDDDDDDDCCBBCEDD@_Mismatch_0_Sense_+_Library_PoolT
TGGTGATGGTGAGAGGCTTTTTCACTCTTCGGCGCTTGTTATATTTGAGACAAAGCAATATTAATCTAAAAATGTTCTCTGGTGTTCTTGA
>Frequency_1_QualityScore_FFHHHHHJJJJJJIJIIIIJJJJJJGIHIJJJJJJJJJJJJJIJJJJJJJJJJJJJHIJIJHHHHHHHFDFDDDDDDDDDDDEFDDDDDDDBDD_Mismatch_0_Sense_+_Library_PoolT
GGTACAAGAGCTGAGTTTAGTTGATACCCCTGCTTCTGCCAGTTTACCTAAATTTGTTTAATGATGGAACGAGGCAGCTGTATCCCTTGCGTTT
>Frequency_1_QualityScore_FFHHHHGJJJJJJJJJIJJIIJJJIJJJJGJJJIJJJJDEIGIIJJJIJIIIJHIEGICBCGHIIGIJJGGGGJEHIIGHHHGFFBFFDCDDCD_Mismatch_0_Sense_+_Library_PoolT
GACAAAGCATACAACATATATAACTATCAGCCAATTCAATTCTTTTACAATGTAAATGTGTACTGAATTTCTTCCCATGCATGTCGCTGAGCTC
>Frequency_1_QualityScore_FFHHHHHJJJJJJHJIHJJJIIJJJJJJJJJIJJJJJJIJJJJJHJJJJJJJIIJHJIIJIJJIIJJIJIGIHHFHHHFFFFFCEECEEDDDD;_Mismatch_0_Sense_+_Library_PoolT
TACAATGTAAATGTGTACTGAATTTCTTCCCATGCATGTCGCTGAGCTCAATAAGTCTAGACCTCTCACATATGAGGAATTGGAAGTGGAGGGA
>Frequency_1_QualityScore_FFFHHGHJJHIJIJJIEHGCFEHIJHGIJIIIJJJIGGIIIJIIDFGHIIJ>FDGHHFHIJIIIIECHFB=AEEEDCDD_Mismatch_1_Sense_+_Library_PoolT
TATATCCTGTTTGAAGGAGTCTTTGTCATTTTAATCTATTTATTGTTCTGGTGTCGGTACAAGAGCCGAGTTTAGTTGA
>Frequency_1_QualityScore_FFHHHHHJJJJJJHGJIJJJJJJJJJJIJJIIHIJJJJJJJJJJJJJJJJJJJJIJJIIJIIIJGHIIFIJJGHHFFHFFFFFCEEEEEEDCDE_Mismatch_0_Sense_+_Library_PoolT
TCTGGTCTCTCTGTATATCCTGTTTGAAGGAGTCTTTGTCATTTTAATCTATTTATTGTTCTGGTGTCGGTACAAGAGCTGAGTTTAGTTGATA
>Frequency_1_QualityScore_=BFHHHGJJJJJJJJGIIIIJJJJIJIJJIJJIIJJJJJJJJJJJIIJJIIJJIJJHHHHHFCF=ACDDDDD?ACDDDCDDDDDDDDBDDDDCC_Mismatch_0_Sense_+_Library_PoolT
CCCTGCTTCTGCCAGTTTACCTAAATTTGTTTAATGATGGAACGAGGCAGCTGTATCCCTTGCGTTTTGAGGTTGGTAATAAAAACAAGATGGT
>Frequency_1_QualityScore_FFFHHHHJJIJJIJJIJJIJJIJEHIJJIJJJJJJJFHIIJJJJIIJJJJJJJJJJIJIJJJIJJIJIHHHHHFFFFEFECDECEECCACCCDF_Mismatch_0_Sense_+_Library_PoolT
GCAGTTTGGAGCACATTTTTCTGAGCAGCCTGTAGGTCAGACAAAGCATACAACATATATAACTATCAGCCAATTCAATTCTTTTACAATGTAA
>Frequency_1_QualityScore_DDHHHHHJJIIJJJJJJJJJJJJJJJJJJJIJJJJJJJJJHIJJJJJJHIIIJJJJJIJJJJJJHHHCHDFFFFFFFEFEEEEDDDEEEEEDDE_Mismatch_0_Sense_+_Library_PoolT
TGAATTGACATCTCTCAAGCGGATCCAGACATCAATCTGGTCTCTCTGTATATCCTGTTTGAAGGAGTCTTTGTCATTTTAATCTATTTATTGT
>Frequency_1_QualityScore_FFHHHHHJJJJIJIJJJJJJJDHIFHIJGHIJJJJJJJIJJHIIJFGHIJJFHIJIJJHHHHFFFFFFECEEDDDDDDDDDDDEDEEEEEDDDD_Mismatch_0_Sense_+_Library_PoolT
AGCTGTATCCCTTGCGTTTTGAGGTTGGTAATAAAAACAAGATGGTGATGGTGAGAGGCTTTTTCACTCTTCGGCGCTTGTTATATTTGAGACA
>Frequency_1_QualityScore_FFHHHHGJJJIJJJIJHHIIJJJIIJIJJJHIIJJJJJJJJIJIJJJJJIJJJJIJJJJJHHHHFEFDDCDDD>ADDDDDDDDDDDDDDDDDDD_Mismatch_0_Sense_+_Library_PoolT
CCCCTGCTTCTGCCAGTTTACCTAAATTTGTTTAATGATGGAACGAGGCAGCTGTATCCCTTGCGTTTTGAGGTTGGTAATAAAAACAAGATGG
>Frequency_1_QualityScore_FDHHHFFIJJJJJIJJJJIJIIIAFHJIFIJIIJJFHGIIIIIIJJIJEHGHCHFFFF?BDBACDBBDD@CCC_Mismatch_0_Sense_+_Library_PoolT
ACGAGGCAGCTGTATCCCTTGCGTTTTGAGGTTGGTAATAAAAACAAGATGGTGATGGTGAGAGGCTTTTTCA
>Frequency_1_QualityScore_FFHGHHHJIIIJIJIHIJJJJJJJEIGHJJJJJJJJIGIIHJIIIJJJIIIJJJJIIJJIHIIJIJIGGCDGIGHIHHGEEFECACCEDDCDD@_Mismatch_0_Sense_+_Library_PoolT
CAGACATCAATCTGGTCTCTCTGTATATCCTGTTTGAAGGAGTCTTTGTCATTTTAATCTATTTATTGTTCTGGTGTCGGTACAAGAGCTGAGT
>Frequency_1_QualityScore_FFHGHHHIHIJIIIJIJJJJJJJJJIJJJJJJIIJIIJIJJJJJJJJJJIIJHJGJJJJJDIGIIIGFFBCECEDEFDDDDDDDBDDDBBDDCB_Mismatch_0_Sense_+_Library_PoolT
GAGCTGAGTTTAGTTGATACCCCTGCTTCTGCCAGTTTACCTAAATTTGTTTAATGATGGAACGAGGCAGCTGTATCCCTTGCGTTTTGAGGTT
>Frequency_1_QualityScore_FFHHHHHJJJJJJJJJJIJJJJJJJGIJGHIJGHIJJJIJJJJJJDHIICEEHHHCHHFFFFDDEEEDDDDDDDDDDDDDDDDDDDDEEEEEEE_Mismatch_0_Sense_+_Library_PoolT
AGGCAGCTGTATCCCTTGCGTTTTGAGGTTGGTAATAAAAACAAGATGGTGATGGTGAGAGGCTTTTTCACTCTTCGGCGCTTGTTATATTTGA
>Frequency_1_QualityScore_DDDFDHHHF@HGHIGGHI@HHIDHIIIIIIGIHIIHIIFE>FGIICHIC>GHGIIIIIFFFFE?C>?CA>CCB;?B@BBBC:?CB(:@_Mismatch_0_Sense_+_Library_PoolT
AGTTGATACCCCTGCTTCTGCCAGTTTACCTAAATTTGTTTAATGATGGAACGAGGCAGCTGTATCCCTTGCGTTTTGAGGTTGGTAA
>Frequency_1_QualityScore_FFHHHFHJIIJHGGJJHIGHIHIGGHGIIJHJJIIIJJJJJJJGIHIJHIJJIGGIJJJIJJHHHGHHHFFFFFBDDDDBBDDDDEDCDDDDDD_Mismatch_0_Sense_+_Library_PoolT
GTCGGTACAAGAGCTGAGTTTAGTTGATACCCCTGCTTCTGCCAGTTTACCTAAATTTGTTTAATGATGGAACGAGGCAGCTGTATCCCTTGCG
>Frequency_1_QualityScore_FFFHHHCGEGHJAIHHEHGIJJJJJJJJJJJJJJJJJJJJJIIIJGIJJJJJJJHHHHFFFFFFEEEEEEEDDDDDDFEEEDDDDCDBDDEDDD_Mismatch_0_Sense_+_Library_PoolT
AGATGGTGATGGTGAGAGGCTTTTTCACTCTTCGGCGCTTGTTATATTTGAGACAAAGCAATATTAATCTAAAAATGTTCTCTGGTGTTCTTGA
>Frequency_1_QualityScore_FFHHHHHHIGIIIJJHJJJJIJJIIJJJJJJJJJHIIJJJJJJJJJJJJJJJIJJJJJJJJJJJJJJJJFHHIIHFHHEFFFFEDAEEDCDDDC_Mismatch_0_Sense_+_Library_PoolT
AATCTGGTCTCTCTGTATATCCTGTTTGAAGGAGTCTTTGTCATTTTAATCTATTTATTGTTCTGGTGTCGGTACAAGAGCTGAGTTTAGTTGA
>Frequency_1_QualityScore_DDHFHHBGHIFGIJJJJIJJJJHFHIJ?FCGHIBHFGHIJJIJJJJJJJJJJJJIJJHFDDDEDDEEEFFECBACCCCDDDDDDDECDEDDDDD_Mismatch_0_Sense_+_Library_PoolT
TTGAGGTTGGTAATAAAAACAAGATGGTGATGGTGAGAGGCTTTTTCACTCTTCGGCGCTTGTTATATTTGAGACAAAGCAATATTAATCTAAA
>Frequency_1_QualityScore_FFHHHHGCGHIJJJIJGGIJJJIIII?GHIHFHIIJIJIIJJJIJFIIJIIGIFGGGIJIIJCHIHHEHAEFFFFFFEC@CD>BDDDDDDDDDA_Mismatch_0_Sense_+_Library_PoolT
GTTCTGGTGTCGGTACAAGAGCTGAGTTTAGTTGATACCCCTGCTTCTGCCAGTTTACCTAAATTTGTTTAATGATGGAACGAGGCAGCTGTAT
>Frequency_1_QualityScore_AD;?B<DEBGH@FGB<F31?BB<9?FFHCD?DFIGEBG<<4CAGGG=FECEGGD(\598;>;AC;;>;A;ACCC5@:;3;>@@CCDCCCCBCBB_Mismatch_1_Sense_+_Library_PoolT
CTCTCAAGCGGATCCAGACATCAATCTGGTCTCTCTGTATATCCTGTTTGAAGGCGTCTTTGTCATTTTAATCTATTTATTGTTCTGGTGTCGG
>Frequency_1_QualityScore_BDAFD>DGHIEIIGEFGHAHGGCGCHIIIIIGAHEEII@DAGIIG9BBGDD:FA;-6)55:\5;?BCCC3>CCCCAC>;@:A5>88@3)9A4A?_Mismatch_0_Sense_+_Library_PoolT
CTGAGCTCAATAAGTCTAGACCTCTCACATATGAGGAATTGGAAGTGGAGGGAGGTGTGGGTTTTGAATTGACATCTCTCAAGCGGATCCAGAC
>Frequency_1_QualityScore_FFHFGHHIHIGGGB@EGHGHDGHGGGGGIHGIJEGGJHIJIIIJIIIIJGIIEG@FGHGIIGEGHHHHEA>DFEBEEECCEE@DBBBDDBDC@:_Mismatch_0_Sense_+_Library_PoolT
TGTTCTGGTGTCGGTACAAGAGCTGAGTTTAGTTGATACCCCTGCTTCTGCCAGTTTACCTAAATTTGTTTAATGATGGAACGAGGCAGCTGTA
>Frequency_1_QualityScore_FFGFHHFGGBEBFGIIIIFFFB?CFGDGIGHIIJIJJHGIIIJBCFCHB7@ACHE=;?EAACEFFFBEACB8>@8;=<8>CADB>4>:<AC_Mismatch_0_Sense_+_Library_PoolT
CTGTATCCCTTGCGTTTTGAGGTTGGTAATAAAAACAAGATGGTGATGGTGAGAGGCTTTTTCACTCTTCGGCGCTTGTTATATTTGAGAC
>Frequency_1_QualityScore_FFHHHHHJJJJHJJJJJJJJJJJJJIJJJJGIJJJJJJJJIJJJJJJJIJJJJJIJJJJIJJGHHIDIIIEGHFHHHFFCFBEEEECEEDCCCD_Mismatch_0_Sense_+_Library_PoolT
TGGTCTCTCTGTATATCCTGTTTGAAGGAGTCTTTGTCATTTTAATCTATTTATTGTTCTGGTGTCGGTACAAGAGCTGAGTTTAGTTGATACC
>Frequency_1_QualityScore_FFHHHGHJJJJJJJJJJJJJJJJJIJJJJIJJJIJJJJHHIJIJJJJIJJJJJJJIIIJIJIGIHHHHHEFEFFFFFEEEEEEDEDEDFDDEDD_Mismatch_0_Sense_+_Library_PoolT
AATTGACATCTCTCAAGCGGATCCAGACATCAATCTGGTCTCTCTGTATATCCTGTTTGAAGGAGTCTTTGTCATTTTAATCTATTTATTGTTC
>Frequency_1_QualityScore_DDHFFHB>F>?FAFIC?<:4A4AF?FGGH=F>D?GCHGG?DDGC>BDAHA<BGH>CFA>=FHE=ADG:88/5BA?;@.;>C5>CC338?8?@A8_Mismatch_0_Sense_+_Library_PoolT
ACAAGAGCTGAGTTTAGTTGATACCCCTGCTTCTGCCAGTTTACCTAAATTTGTTTAATGATGGAACGAGGCAGCTGTATCCCTTGCGTTTTGA
>Frequency_1_QualityScore_FFGFHHHJJJJJJJGGHHIIJJJJGJJJJJJJJJJJJJJJJJIIIJJJJJJJIIJJJIGIHHGHHHHFFFEDDDDDDBDDDDDEEDDDDDDD@B_Mismatch_1_Sense_+_Library_PoolT
CGGTACAAGAGCCGAGTTTAGTTGATACCCCTGCTTCTGCCAGTTTACCTAAATTTGTTTAATGATGGAACGAGGCAGCTGTATCCCTTGCGTT
>Frequency_1_QualityScore_DDDFHHGDHGEGGHCF@BFHGGGGGGGFHGIIGGGIIIIIIIGGIIIGGIIIGGGHIECHD=?AC?;>>9?;>CEEEDDD@DD@CCCCCCDCDB_Mismatch_0_Sense_+_Library_PoolT
GTTTTGAATTGACATCTCTCAAGCGGATCCAGACATCAATCTGGTCTCTCTGTATATCCTGTTTGAAGGAGTCTTTGTCATTTTAATCTATTTA
>Frequency_1_QualityScore_FFHGHHHJJJJIJJJIJJJJJIIJJGJJJGHHIIJJJJJJJJJJIJGIJIHIIIIIJIGIJJJDHHIJIIJBCCE>CFFFBDAACCEEEDDCEC_Mismatch_0_Sense_+_Library_PoolT
CTGGTCTCTCTGTATATCCTGTTTGAAGGAGTCTTTGTCATTTTAATCTATTTATTGTTCTGGTGTCGGTACAAGAGCTGAGTTTAGTTGATAC
>Frequency_1_QualityScore_=DDF>B<GHGHGGGIGEHGGEHC2CFDGICHHADDBDHBG@BGIIFDFHHGIIII_Mismatch_0_Sense_+_Library_PoolT
TGTTATATTTGAGACAAAGCAATATTAATCTAAAAATGTTCTCTGGTGTTCTTGA
>Frequency_1_QualityScore_FFHHDD?EGGGIJIJIJIIIJIIIBHHJFIEGGIGIJ>HEEFHIIGIJHGHIIJGIJIIJIIAHGGH=EFHGFFFEFFFEECEEECCCDDA@CC_Mismatch_0_Sense_+_Library_PoolT
CTTTGTCATTTTAATCTATTTATTGTTCTGGTGTCGGTACAAGAGCTGAGTTTAGTTGATACCCCTGCTTCTGCCAGTTTACCTAAATTTGTTT
>Frequency_1_QualityScore_A:C+<DDA?EEEIFIEEICADEEEIDDCDEIDIDCEDIDAEE@B;=@@>CDIEC@AAC_Mismatch_1_Sense_+_Library_PoolT
GAGGCAGCTGTATCCCTTGCGTTTTGAGGTTGGTAATAAAAACAAGATGGTGATGGTA
>Frequency_1_QualityScore_FFHHHHHIIIJIIJIHJJGCGGHJJIDEHGHIJIJJJJGGIIJJJJHHIGFGFHJIGI_Mismatch_2_Sense_+_Library_PoolT
GAGTCAGCTGTATCCCTTGCGTTTTGAGGTTGGTAATAAAAACAAGATGGTGATGGTA
>Frequency_1_QualityScore_FFHHHHHJJJIICFHIJJJJIIIJIIIJJJIIJJGIJJIIJJJJFIIJIJGHIIHIFIJJJHHHHGHF@BDFFFDCEDDDDDDDDDDDDDDDEE_Mismatch_1_Sense_+_Library_PoolT
TGTTTGAAGGAGTCTTTGTCATTTTAATCTATTTATTGTTCTGGTGTCGGTACAAGAGCCGAGTTTAGTTGATACCCCTGCTTCTGCCAGTTTA
>Frequency_1_QualityScore_?BDC?CCFEGBFFBFGEEDC>BBCHECB?EEFHDGGDGHGHG?:BDBGBFDD:FDEH:;AEGCEFHHEC@;@D>>>>3=8858<(5:,8?>ADD_Mismatch_1_Sense_+_Library_PoolT
GTTTAGTTGATACCCCTGCTTCTGCCAGTTTACCTAAATTTGTTTAATGATGGAACGAGGCAGCTGTATCCCTTGCGTTTTGAGTTTGGTAATA
>Frequency_1_QualityScore_FFHHHHHIJJJIJJJJIJIIIJJIJHIJJIJIJJJIJHIIIJJIJGIJIJJGIJIJIIJJIJJIIIIHHEFDDEEEDEFCCDDDDDBDDDDBDD_Mismatch_0_Sense_+_Library_PoolT
AAGAGCTGAGTTTAGTTGATACCCCTGCTTCTGCCAGTTTACCTAAATTTGTTTAATGATGGAACGAGGCAGCTGTATCCCTTGCGTTTTGAGG
>Frequency_1_QualityScore_FFHHHHHICGIGHIJ@GH:E?FHI@GIJIHIJJJJJJJJJJJJIJIJIJGFFFFFFDDEEEDDDDED;A>CCCDDDEDDEDDEDCCDDACDDDD_Mismatch_0_Sense_+_Library_PoolT
ATTGGAAGTGGAGGGAGGTGTGGGTTTTGAATTGACATCTCTCAAGCGGATCCAGACATCAATCTGGTCTCTCTGTATATCCTGTTTGAAGGAG
>Frequency_1_QualityScore_FFHGHHGJIIIJIJIHIIIJJIIJJJIJJCFHFCGGBGIIIIGHIIGDHGGIHIIIIIIGJJIG@FGEHGGIIJJGEGDHEEEDFC_Mismatch_0_Sense_+_Library_PoolT
GATCCAGACATCAATCTGGTCTCTCTGTATATCCTGTTTGAAGGAGTCTTTGTCATTTTAATCTATTTATTGTTCTGGTGTCGGTA
>Frequency_1_QualityScore_FDHHHHHJJJJJIJJIIHHIFHIJGIJJJJJJJJJJJIJJJCGDHIJCHIIJJJIJHHHHHFFFFFFFDDDDDBDDBDDDDEEEECDDDDDDDD_Mismatch_0_Sense_+_Library_PoolT
GTATCCCTTGCGTTTTGAGGTTGGTAATAAAAACAAGATGGTGATGGTGAGAGGCTTTTTCACTCTTCGGCGCTTGTTATATTTGAGACAAAGC
>Frequency_1_QualityScore_FFHHHHGJJJJJJJJJJJJJJHJIJIHIJDGIJFHJJJJJJIJJJHHHHHBDFFFF@CC_Mismatch_0_Sense_+_Library_PoolT
GAGGCAGCTGTATCCCTTGCGTTTTGAGGTTGGTAATAAAAACAAGATGGTGATGGTGA
>Frequency_1_QualityScore_FFHHHHHJJJJJJJIJJJJJJJJJJJIGIJJJJGGIJJJJJIFJJIJJJJIGJJJIJJJJJJJJJGHIJHIIIEEHFHFFFFDDCECEECDDDD_Mismatch_0_Sense_+_Library_PoolT
ATCTGGTCTCTCTGTATATCCTGTTTGAAGGAGTCTTTGTCATTTTAATCTATTTATTGTTCTGGTGTCGGTACAAGAGCTGAGTTTAGTTGAT
>Frequency_1_QualityScore_FFHHHHHJJJJJJJJJJJJJJJJJJJJJJJHIHIIJJJJ_Mismatch_0_Sense_+_Library_PoolT
AAGCAATATTAATCTAAAAATGTTCTCTGGTGTTCTTGA
>Frequency_1_QualityScore_DDHHHGHIIHGGCFAEFDBCAE@GGGGEIIIJJJIJJIIIJJIIHIIJHFHGGGHDDADFFECC@CCDCCCCCDDDCCDCDDDDD;:ACCCCCA_Mismatch_0_Sense_+_Library_PoolT
TAAAAACAAGATGGTGATGGTGAGAGGCTTTTTCACTCTTCGGCGCTTGTTATATTTGAGACAAAGCAATATTAATCTAAAAATGTTCTCTGGT
>Frequency_1_QualityScore_FFHGHHHIJJJJJJJIJJIJJJJJIJGIIJJJJIIJIJJIJJJJJJJJJJJJJIJJHHHEHFFFFFFEECCEE_Mismatch_0_Sense_+_Library_PoolT
ACTCTTCGGCGCTTGTTATATTTGAGACAAAGCAATATTAATCTAAAAATGTTCTCTGGTGTTCTTGAAATCA
>Frequency_1_QualityScore_FEHHHHHJIJJJJJJJIJJIGIJIIHIHIIJJJJIJGHIJJGHICFHIEHEHHHHHFFFFEEEDD;ACCCCCCCDCDDDDDDDDDDDDDDDCAC_Mismatch_0_Sense_+_Library_PoolT
GTTTAATGATGGAACGAGGCAGCTGTATCCCTTGCGTTTTGAGGTTGGTAATAAAAACAAGATGGTGATGGTGAGAGGCTTTTTCACTCTTAAA
>Frequency_1_QualityScore_FFHHHHHJJJJJJJJJGIJIJJJJJJIJJJJJJJJJGIIJIHJJFHIJDGFHHHHGGFFEECEEEACCDACACCBCCDDDDDDDDDDDDDDDDD_Mismatch_0_Sense_+_Library_PoolC
GTTTAATGATGGAACGAGGCAGCTGTATCCCTTGCGTTTTGAGGTTGGTAATAAAAACAAGATGGTGATGGTGAGAGGCTTTTTCACTCTTCGG
>Frequency_1_QualityScore_FFHDHFHGIGIIIIJJJJJJJJHIIJFGEHIJDGHIGIIJIJJIJJJJJIJJJIJIHFFDCEECEEEFEFDBDDDDDDDDDDDDCDDEDDD_Mismatch_0_Sense_+_Library_PoolC
TGAGGTTGGTAATAAAAACAAGATGGTGATGGTGAGAGGCTTTTTCACTCTTCGGCGCTTGTTATATTTGAGACAAAGCAATATTAATCTA
>Frequency_1_QualityScore_FFHFHHHJJJJJJJHIIIIIJJJJJJJJHIJJJJJJJIJJJJJIJJJJJJJHIJJJIEHIJJJIJJHHHHFFFDDDDDDDDDDEEDDDDDDDBD_Mismatch_0_Sense_+_Library_PoolC
CGGTACAAGAGCTGAGTTTAGTTGATACCCCTGCTTCTGCCAGTTTACCTAAATTTGTTTAATGATGGAACGAGGCAGCTGTATCCCTTGCGTT
>Frequency_1_QualityScore_FFHHHHHJJJJJJIJJJJJJJJJAA?CCG<?::HHIJD@AGCDBDDHB9?GFBGGHI_Mismatch_0_Sense_+_Library_PoolC
CTTGTTATATTTGAGACAAAGCAATATTAATCTAAAAATGTTCTCTGGTGTTCTTGA
>Frequency_1_QualityScore_FFHHHHHJJJIJJJIIIIGIIJGHIGIJJJIJIIJJJJHJJFHIJGHHGHHHHFFFDCEECE@CCDDC>>CBDDDDDDDDDDD_Mismatch_0_Sense_+_Library_PoolC
TAATGATGGAACGAGGCAGCTGTATCCCTTGCGTTTTGAGGTTGGTAATAAAAACAAGATGGTGATGGTGAGAGGCTTTTTCA
>Frequency_1_QualityScore_FFHHHHHGIIJJJJJJJJJJJJIJJJJJJJJIJIJJIJJJJJJIJJJHIJJJJJJJIJJJJJJHHFFDD@CCDEFDDDDDDDDDDDDBBDCBCB_Mismatch_1_Sense_+_Library_PoolC
GCCGAGTTTAGTTGATACCCCTGCTTCTGCCAGTTTACCTAAATTTGTTTAATGATGGAACGAGGCAGCTGTATCCCTTGCGTTTTGAGGTTGG
>Frequency_1_QualityScore_DBF4A1CBBFBF;4CF<FH9A::DEFFIFD@<4?DDE<6(88=@)=.7=@D;C7?CEE;3)76;.7>;6;_Mismatch_1_Sense_+_Library_PoolC
GAGAGGCTTTTTCACTCTTCGGCGCTTGTTATATTTGAGACAAAGCAATATTAATCTAAAAATGTTCTCA
>Frequency_1_QualityScore_DDHHFFDFHEEGHGIGEFHBGEFGDFHIIIGGIGG_Mismatch_1_Sense_+_Library_PoolC
AAACAAGATGGTGATGGTGAGAGGCTTTTTCACTA
>Frequency_1_QualityScore_FFGHHHHJIJIIIHIIIIIIIHIGHHIIIIGJGBFDFHBGHEIGIJJJJIJIJIIJJJGIGIFIGHA=E7)BCEEAEECEFFFFEFDDCCCCDD_Mismatch_1_Sense_+_Library_PoolC
ATCAGCCAATTCAATTCTTTTACAATGTAAATGTGTACTGAATTTCTTCCCATGCATGTCGCTGAGCTCAATAAGTCTAGACCTCTCAGATATG
>Frequency_1_QualityScore_DFHFHHHJJHIIJJJJJJJJHIJIJIIIJJJJJJJJIJJJJJJJJJJJJIJIJJJJJJIJJJJEHHHHHDFFFFFEEDDDDDDDDDDDDEEDDD_Mismatch_0_Sense_+_Library_PoolC
TGGTGTCGGTACAAGAGCTGAGTTTAGTTGATACCCCTGCTTCTGCCAGTTTACCTAAATTTGTTTAATGATGGAACGAGGCAGCTGTATCCCT
>Frequency_1_QualityScore_DADBF>FEA+2<C@@1CFGBFIG9?FA@BDFFFDFBFICEFFF@4;CEEAEAEFD=?B@BCC(6;@A;55;=:@?@B?BB>>>ABBB_Mismatch_1_Sense_+_Library_PoolC
TAATGATGGAACGAGGCAGCTGTATCCCTTGCGTTTTGAGGTTGGTAATAAAAACAAGATGGTGATGGTGAGAGGCTTTTTCACTCA
>Frequency_1_QualityScore_FFHHHHHJJJJJJJFHIIIHIIGIJJJJJJJJJJIJJJJIIGHIJJIJJJJJJJJIIJJEGIJGGJJHICHIIGHHHGHDFDDCCEEEDDDD?B_Mismatch_1_Sense_+_Library_PoolC
AGACATCAATCTGGTCTCTCTGTATATCCTGTTTGAAGGAGTCTTTGTCATTTTAATCTATTTATTGTTCTGGTGTCGGTACAAGAGCCGAGTT
>Frequency_1_QualityScore_FFHHHHHJJJJJJIJJIJJJJHIJGHIIGHIIJIIJJJJJJIIJICFFHIJ@FE_Mismatch_0_Sense_+_Library_PoolC
AGCTGTATCCCTTGCGTTTTGAGGTTGGTAATAAAAACAAGATGGTGATGGTGA
