# Supplementary material for: Differential Gene Expression Reveals Candidate Genes for Drought Stress Response in Abies alba (Pinaceae)
Source: PLoS One. 2015 Apr 29;10(4):e0124564. doi: 10.1371/journal.pone.0124564 (PMC4414588; doi:10.1371/journal.pone.0124564)
Supplement: S2 File — (GZ) [file pone.0124564.s002.gz › comp20749_c0_seq1.fa]

>comp20749_c0_seq1 len=152 path=[25:0-50 75:51-151]
AAATATGCTTACAGGGCATTTATAGTTGTATAATATGTTTAGTGAGCATTCTAATATGCTTACTGGGCATTCATAGTTGTATAATATGCTTACTGGCCATTCATAGTTCTAATTGATTATTTCTATCCTGCTGATCTGTTTTGGATTTTAAA

>Frequency_1_QualityScore_FFHHHHHJIIJIJIJIJJJJJJIJJJJIJGIIIJJJJJJJJJJJJJJIIJJIJJIJJJJIJHHIHHGHIFHIJJJIJIJJIJHHHHHHFFFDDF_Mismatch_0_Sense_+_Library_PoolT
GCATTTATAGTTGTATAATATGTTTAGTGAGCATTCTAATATGCTTACTGGGCATTCATAGTTGTATAATATGCTTACTGGCCATTCATAGTTC
>Frequency_2_QualityScore_FFHHHHHIIJIHIIIIJJJJJJJJJJJHIIIJIJJJJJJIIJIIIJJJJJIIIJJJJIIHIIIJIIIIHEFHIIIIIGGHGHFGGGGGEEEDEE_Mismatch_0_Sense_+_Library_PoolC
GCATTTATAGTTGTATAATATGTTTAGTGAGCATTCTAATATGCTTACTGGGCATTCATAGTTGTATAATATGCTTACTGGCCATTCATAGTTC
>Frequency_1_QualityScore_FFDFFHFGIBGIHGIIIJGJIIC=9AHIGIBGCHHDGCFHIIGHH>G<?FGIIJBHEHHECGGHIJGIIAHGIBHICEGGHIEH@E)_Mismatch_2_Sense_+_Library_PoolT
AGCATTCTAATATGCTTACTGGGCATTCATAGTTGTATAATATGCTTACTGGCCATTCATAGTTCTAATTGATTATTTCTATCCTCA
>Frequency_1_QualityScore_FFHHHHHJJJJJIJIJJJJJJIJJIIJJJJJJJIJJJJJJJJJJJJJJJJJJJJJJJJJJIJJJJIJFHFHGGGIJJJJHHHHHHFFFFFEEFE_Mismatch_0_Sense_+_Library_PoolT
TACAGGGCATTTATAGTTGTATAATATGTTTAGTGAGCATTCTAATATGCTTACTGGGCATTCATAGTTGTATAATATGCTTACTGGCCATTCA
>Frequency_4_QualityScore_FEHHGGGJIIIJIIIHIIIGHIJIIJIJIIIIIIIHIJJIIIIJJJJJIIIJJJIIGIIIJIJIJIJFHEHHHHFHIJHIHGHHGGFEFEECEE_Mismatch_0_Sense_+_Library_PoolC
TACAGGGCATTTATAGTTGTATAATATGTTTAGTGAGCATTCTAATATGCTTACTGGGCATTCATAGTTGTATAATATGCTTACTGGCCATTCA
>Frequency_11_QualityScore_EFGHHGGHIIIIIIJJIIIIIGHGIGHIGHIHIIIIIIIIIIHHHHIIJIJIIIIIIIHIIIIIHGGHHEFHGGGHEFGFFFFFEEEEEEEDED_Mismatch_0_Sense_+_Library_PoolC
AAATATGCTTACAGGGCATTTATAGTTGTATAATATGTTTAGTGAGCATTCTAATATGCTTACTGGGCATTCATAGTTGTATAATATGCTTACT
>Frequency_9_QualityScore_EFHFFDFHIHIIIHIHIIIJGIGIHIIGIIIHJHIIHHEGHGIGIIIHHHHHGIHIHHIIHHIHGGIGHFHHGHIFGGGHFFFFGGEEEDDEDC_Mismatch_0_Sense_+_Library_PoolC
AATATGCTTACAGGGCATTTATAGTTGTATAATATGTTTAGTGAGCATTCTAATATGCTTACTGGGCATTCATAGTTGTATAATATGCTTACTG
>Frequency_7_QualityScore_DEGHGHEHHHHGGGFHHGHHHIIFIHIFGGFHIHIHHIHIHIIIIHIHHHHIIHIGHIIFHIGFHIHGGFHHHHGIHGGBFGGFEDDDEBCCDC_Mismatch_0_Sense_+_Library_PoolC
ATTTATAGTTGTATAATATGTTTAGTGAGCATTCTAATATGCTTACTGGGCATTCATAGTTGTATAATATGCTTACTGGCCATTCATAGTTCTA
>Frequency_7_QualityScore_FFHHGHHHHIGHIJJIIIIIIIJHHHIIIIIJJJJIIIJIHIJJJIIHIIJIIJJIJJGHIGIIHIIHJIHHHIIHHEGHIIHHHHGGDDEEEE_Mismatch_0_Sense_+_Library_PoolC
TTTATAGTTGTATAATATGTTTAGTGAGCATTCTAATATGCTTACTGGGCATTCATAGTTGTATAATATGCTTACTGGCCATTCATAGTTCTAA
>Frequency_6_QualityScore_FFHHHHHJJJJJJJJJIJIIIIIIIJJIJJIJJJJHIIJJJJJJIIJJIJJJJJJJJJIIJJJJIJIIJIHIIHIIIHGHHGGHGFFFEEEEEE_Mismatch_0_Sense_+_Library_PoolC
CTTACAGGGCATTTATAGTTGTATAATATGTTTAGTGAGCATTCTAATATGCTTACTGGGCATTCATAGTTGTATAATATGCTTACTGGCCATT
>Frequency_6_QualityScore_FFHHHHGHGGGEHGEGHIIIIHIIIIIIFGHIIHIIIIIHHHIHIIIIIIHIIHIIHIIHHHDGIGGGIGFHIGIIHIIGGEEFGFEEFEEEAB_Mismatch_0_Sense_+_Library_PoolC
GGCATTTATAGTTGTATAATATGTTTAGTGAGCATTCTAATATGCTTACTGGGCATTCATAGTTGTATAATATGCTTACTGGCCATTCATAGTT
>Frequency_6_QualityScore_EEGHGHGIIIIIHHHIIHHIIHGIGGIGIIIIGHGHIIIFFIIHHHIHIHHGIIIIIIIIIIGHIHGHIHEHIIIIHCFFGGGGGFGGFDEEEE_Mismatch_0_Sense_+_Library_PoolC
ATAATATGTTTAGTGAGCATTCTAATATGCTTACTGGGCATTCATAGTTGTATAATATGCTTACTGGCCATTCATAGTTCTAATTGATTATTTC
>Frequency_6_QualityScore_FFGGGHGGHIHIGEGIFGGHIIIHGGHIIIFGGHHIIHGIIIIIIHIIHIIHHHIHIIIIHHGHCFFGGDGGGEGEFGGFFFFDEEEEEEDEED_Mismatch_0_Sense_+_Library_PoolC
AGGGCATTTATAGTTGTATAATATGTTTAGTGAGCATTCTAATATGCTTACTGGGCATTCATAGTTGTATAATATGCTTACTGGCCATTCATAG
>Frequency_5_QualityScore_FFHHGHHJJIJJJHIIIGIIGHIIHIIJJHHIJIHJIIIIIIIIIJIJJJJJJIJIHHIHHIIJIHHIGBFGGHIHHHIIHHHGGGFEDDEEDE_Mismatch_0_Sense_+_Library_PoolC
TTACAGGGCATTTATAGTTGTATAATATGTTTAGTGAGCATTCTAATATGCTTACTGGGCATTCATAGTTGTATAATATGCTTACTGGCCATTC
>Frequency_4_QualityScore_EEGFGGEIHIIIIIIIIEIGHIIIIIIHHHIIIHIIIIIIFGIIIIIGIHIHIIIIGHIIHIGIIIIIIHHIIIIIIIIHHFGGGGFEGFDDEE_Mismatch_0_Sense_+_Library_PoolC
TTGTATAATATGTTTAGTGAGCATTCTAATATGCTTACTGGGCATTCATAGTTGTATAATATGCTTACTGGCCATTCATAGTTCTAATTGATTA
>Frequency_4_QualityScore_EEGHHHGFIIIIIIIIJJEHGIFIIHGGGGIGIHFGIIIIIGHIJJHIJHIIHHIIHIIIIHFFHDGHIIHIIHGIHHGGGHHEEFFCDEEECB_Mismatch_0_Sense_+_Library_PoolC
TATGCTTACAGGGCATTTATAGTTGTATAATATGTTTAGTGAGCATTCTAATATGCTTACTGGGCATTCATAGTTGTATAATATGCTTACTGGC
>Frequency_4_QualityScore_FFHHHHHJJJJIIIJIIIIGIGHIHIIHJIJJIIIIIIEHIIJJJIIIHIIJJJJHIHIIIJIIHIHIIIIHHIHIIIHGHGGGGFEFFEEEEE_Mismatch_0_Sense_+_Library_PoolC
ACAGGGCATTTATAGTTGTATAATATGTTTAGTGAGCATTCTAATATGCTTACTGGGCATTCATAGTTGTATAATATGCTTACTGGCCATTCAT
>Frequency_3_QualityScore_CCEDFEDFHFHD?EHHHBDFBHHHGCAFFDCEBCCFGFFHGFHGBGGEGFGGFDFGHGCGEACGE_Mismatch_0_Sense_+_Library_PoolC
CATTCTAATATGCTTACTGGGCATTCATAGTTGTATAATATGCTTACTGGCCATTCATAGTTCTA
>Frequency_3_QualityScore_EEFFEGHGIIHIHIIIIHIHIGIEHGHHDFIIFHBFFGHGEGGHHHIIGIIIHIIIGHEGIHGHDGFFFCDDFHHDFHIIHHHGGGGFEDDFED_Mismatch_0_Sense_+_Library_PoolC
AGTGAGCATTCTAATATGCTTACTGGGCATTCATAGTTGTATAATATGCTTACTGGCCATTCATAGTTCTAATTGATTATTTCTATCCTGCTGA
>Frequency_3_QualityScore_FFHHHHHJJJJJJJJJIJJIJHJIIJIIJJJJJJJJIJJJJJIJJIJJJJJJJIJJJJJJJJJIIJJJJGHHIJHIJHHFHGHGHGFFFEFFEE_Mismatch_0_Sense_+_Library_PoolC
ATATGCTTACAGGGCATTTATAGTTGTATAATATGTTTAGTGAGCATTCTAATATGCTTACTGGGCATTCATAGTTGTATAATATGCTTACTGG
>Frequency_3_QualityScore_E@>FFFFI@GFHHGHIFGHIGGFHEHBDFGHGHHGFHHFI?E?FDFHBDGFGG?GHHGE?AE?DFBEHGACFFFFEHHHIIHFDDGFEDEBBEE_Mismatch_0_Sense_+_Library_PoolC
ATATGTTTAGTGAGCATTCTAATATGCTTACTGGGCATTCATAGTTGTATAATATGCTTACTGGCCATTCATAGTTCTAATTGATTATTTCTAT
>Frequency_3_QualityScore_FFHHHHGGIJJHHHHIHHJJJGHHJIJJIJJJJJJHGGHIJIIJJJIFGHGIIJIJIJGHHHHIGI?FFDHHHIJHIDGHHH_Mismatch_0_Sense_+_Library_PoolC
ATAATATGTTTAGTGAGCATTCTAATATGCTTACTGGGCATTCATAGTTGTATAATATGCTTACTGGCCATTCATAGTTCTA
>Frequency_3_QualityScore_DCGFGGH@EEFIFGHGIIIIIIIIHJHHHHIIJHHGHIIIIIIIIJJJGGDGHIIIIIIIEHIHGFHIHFHFEADGGBBBEEEGFEGFEDBDEE_Mismatch_0_Sense_+_Library_PoolC
CATTTATAGTTGTATAATATGTTTAGTGAGCATTCTAATATGCTTACTGGGCATTCATAGTTGTATAATATGCTTACTGGCCATTCATAGTTCT
>Frequency_3_QualityScore_EEGGCGFHHHHIIIGDHHGIIHFGHHHIJIJEFFHHEFGGGGGGGHHHHHHIHHFHHHHHHHJEFFHD_Mismatch_0_Sense_+_Library_PoolC
GAGCATTCTAATATGCTTACTGGGCATTCATAGTTGTATAATATGCTTACTGGCCATTCATAGTTCTA
>Frequency_3_QualityScore_EFHGHHHHDHGIIJJJIHIJJGIJJIIIIIIIIJIIJJIIFIIHIGIIJIHIIJJHJIIHEHGIGIIIJHFGGHIJIIIJJIHHFGGDEEEFFF_Mismatch_0_Sense_+_Library_PoolC
ATGTTTAGTGAGCATTCTAATATGCTTACTGGGCATTCATAGTTGTATAATATGCTTACTGGCCATTCATAGTTCTAATTGATTATTTCTATCC
>Frequency_2_QualityScore_FFHHHHHJJJIJJJJJJIIJJJIIJJIJJJJIJIJJJJJJJJJJJJJJJJJJJJJJJIJJJJJHIGHIGGGIIIIIIIIIHGGGGGEEEEFEEE_Mismatch_0_Sense_+_Library_PoolC
CAGGGCATTTATAGTTGTATAATATGTTTAGTGAGCATTCTAATATGCTTACTGGGCATTCATAGTTGTATAATATGCTTACTGGCCATTCATA
>Frequency_2_QualityScore_FEHHGGHIJJJJJIJJJJIIJIJIJIJJJIJJJIJGIIIIIHIIIIJIIIGIIIIGIIIIIIJIGIHHIFIGIJJIJJGHGHGHHGFFFFFFEE_Mismatch_0_Sense_+_Library_PoolC
GTTGTATAATATGTTTAGTGAGCATTCTAATATGCTTACTGGGCATTCATAGTTGTATAATATGCTTACTGGCCATTCATAGTTCTAATTGATT
>Frequency_2_QualityScore_FFHHHHHJJJJJJJJJHIIIIIJIIJIJJJJJIJJJJIJIJJJJIJJJJIJJJIJJJJJJIJJIJIJIIJIIIIIEGGHHGHGGGGGFEEEEEE_Mismatch_0_Sense_+_Library_PoolC
TGCTTACAGGGCATTTATAGTTGTATAATATGTTTAGTGAGCATTCTAATATGCTTACTGGGCATTCATAGTTGTATAATATGCTTACTGGCCA
>Frequency_2_QualityScore_EEFHHHHIIGIIFGIGIIGIIIIGEIHIIJGHIIIIJJJIJHJIIHCHIHIJJIIIIGIIGHIJGGHIHHIIIHGEHGIGIIGHEGHCEEEFEE_Mismatch_0_Sense_+_Library_PoolC
TTATAGTTGTATAATATGTTTAGTGAGCATTCTAATATGCTTACTGGGCATTCATAGTTGTATAATATGCTTACTGGCCATTCATAGTTCTAAT
>Frequency_2_QualityScore_EDFFEFGFIGGIIIFGICGGACFCGHHIIIIGIGHIGGGIEIHIIIIIIHIIIHIGIHHIGIGIGIIIIEEGDIIHHIGGHHHAEEEFEEFDCC_Mismatch_0_Sense_+_Library_PoolC
ATGCTTACAGGGCATTTATAGTTGTATAATATGTTTAGTGAGCATTCTAATATGCTTACTGGGCATTCATAGTTGTATAATATGCTTACTGGCC
>Frequency_2_QualityScore_FFHHHHGJJJJIJIJIIHIIJIIIIIIIJJJIIIIJIIIJJJJJJIJJJJIIJJIJJIJJJJJIJJIJIEFFIHHHIHHGHGHGGGFFFEEEEE_Mismatch_0_Sense_+_Library_PoolC
GCTTACAGGGCATTTATAGTTGTATAATATGTTTAGTGAGCATTCTAATATGCTTACTGGGCATTCATAGTTGTATAATATGCTTACTGGCCAT
>Frequency_2_QualityScore_ACCEGCEHGGEGBEIHFGGEHEEGIIGIHIICEFEGHHHECFGGDDHHEEHIFGGAGGIGGCGFIGGDEGEDEGGGGGBEEEEE;=ACCBBAA=_Mismatch_0_Sense_+_Library_PoolC
GGGCATTTATAGTTGTATAATATGTTTAGTGAGCATTCTAATATGCTTACTGGGCATTCATAGTTGTATAATATGCTTACTGGCCATTCATAGT
>Frequency_2_QualityScore_EEAEFFBHFGEFHGGIIIFHGHHIHHAAGGHIHEHGGHCGDEGHIIFIIIIHIIAHBEHIIIGIIGIGECCE_Mismatch_0_Sense_+_Library_PoolC
TAGTGAGCATTCTAATATGCTTACTGGGCATTCATAGTTGTATAATATGCTTACTGGCCATTCATAGTTCTA
>Frequency_2_QualityScore_FFHHHHHIIJIJJJIJJIJJIIIJJIIIIHIJIIIJJJJIJJIJJIIIIIIIIIIIJIJCFIIIJIIIIGGIJIIIJFIIJIHHHHGFFE_Mismatch_1_Sense_+_Library_PoolC
ATTCTAATATGCTTACTGGGCATTCATAGTTGTATAATATGCTTACTGGCCATTCATAGTTCTAATTGATTATTTCTATCCTGCTGATCA
>Frequency_2_QualityScore_FEHHGHGIIGHGIGIHIIIIIIIIIIIIHIIIIIIIIIIIIIIIIEIHIHIIIIIIIIIIIIIIIIHIHGHIIIIIIGIGGGHHHGFFFFFFEE_Mismatch_0_Sense_+_Library_PoolC
GTATAATATGTTTAGTGAGCATTCTAATATGCTTACTGGGCATTCATAGTTGTATAATATGCTTACTGGCCATTCATAGTTCTAATTGATTATT
>Frequency_2_QualityScore_FFGHHHHJIJJJJJIJJJJIIJJJJJJIJJJJJJJJJIIJJIIJJJJJJJJJIJJIIIIIIJIJIIJIGCGII_Mismatch_0_Sense_+_Library_PoolC
TTAGTGAGCATTCTAATATGCTTACTGGGCATTCATAGTTGTATAATATGCTTACTGGCCATTCATAGTTCTA
>Frequency_2_QualityScore_FFHFHHGIJIJIIJJJJHIIIIJJIJJIGIIJJIJJIIJIGIIIJIJIICHGHJIGGIIIHGGIIIIJIHIIIJIIIIIGIEGGHH_Mismatch_0_Sense_+_Library_PoolC
TTGTATAATATGTTTAGTGAGCATTCTAATATGCTTACTGGGCATTCATAGTTGTATAATATGCTTACTGGCCATTCATAGTTCTA
>Frequency_2_QualityScore_FFHHHHHIJJJJIJJJJIJJIJIJJJIJIIIJJIIJJJJIIEGIIIIIIJIJIIJJIIIIIJIHIIJJIIIGHHGHHHHGGFFFFFEFEEEEEE_Mismatch_0_Sense_+_Library_PoolC
TGTTTAGTGAGCATTCTAATATGCTTACTGGGCATTCATAGTTGTATAATATGCTTACTGGCCATTCATAGTTCTAATTGATTATTTCTATCCT
>Frequency_2_QualityScore_FFHGHHHIJIIIIIJJJIIJJHIIIIIIIIIJIIIIIIIIJJIJJIIIJIJJIIIIIGIIIGHGIIIIJIIJFHIIIJJIIHHGGEHEFFFC=?_Mismatch_1_Sense_+_Library_PoolC
TTATAGTTGTATAATATGTTTAGTGAGCATTCTAATATGCTTACTGGGCATTCATAGTTGTATAATATGCTTACTGGCCATTCATAGTTCTAAA
>Frequency_2_QualityScore_FFHHHHHJJIJJJJJJJJJJJJJJIJIJIIJIJJIJJIJJJIJJJJJJIJJIJJIIIIHIJIGIJIIIIIIIIJJIIIIIIIGGGGGGEEDEEE_Mismatch_0_Sense_+_Library_PoolC
TTCTAATATGCTTACTGGGCATTCATAGTTGTATAATATGCTTACTGGCCATTCATAGTTCTAATTGATTATTTCTATCCTGCTGATCTGTTTT
>Frequency_2_QualityScore_EEGCBGFFBGCGCBECFEHIIEBEHGHGHFEHAGGIDECGGAEGEC9B9BAGFIHIGGHEGEGCAECCBDCHGCACC??CAE9?C79CC@D_Mismatch_0_Sense_+_Library_PoolC
TATAGTTGTATAATATGTTTAGTGAGCATTCTAATATGCTTACTGGGCATTCATAGTTGTATAATATGCTTACTGGCCATTCATAGTTCTA
>Frequency_2_QualityScore_FFHHHHGGGEGHIIHHIIGIIIIIIIJIGGIIIJIIIHHGGIIIIIIIHIIICFGIIHIHEEHHGIIFFCGEGGGEGIIIGGBDDGE_Mismatch_0_Sense_+_Library_PoolC
GTTGTATAATATGTTTAGTGAGCATTCTAATATGCTTACTGGGCATTCATAGTTGTATAATATGCTTACTGGCCATTCATAGTTCTA
>Frequency_2_QualityScore_FFHHHHHJJJIIGIFIIJIJIJJJIJJJJJJJJJJJJJJJJJJJJIHIIGIIIJIIJIJGIIIIIJIIIEHIGIIIHGHIG_Mismatch_0_Sense_+_Library_PoolC
TAATATGTTTAGTGAGCATTCTAATATGCTTACTGGGCATTCATAGTTGTATAATATGCTTACTGGCCATTCATAGTTCTA
>Frequency_2_QualityScore_FEFHHEFGIIIIJJIJIIIGIIIIIEGIIIIIIFIGGIGIIIHDGICGIIGIGHGIIGFGIBGEIFGIIGHIGCHIIEEIIIHGEGGGHEFFFE_Mismatch_0_Sense_+_Library_PoolC
TAGTTGTATAATATGTTTAGTGAGCATTCTAATATGCTTACTGGGCATTCATAGTTGTATAATATGCTTACTGGCCATTCATAGTTCTAATTGA
>Frequency_2_QualityScore_FFHGHHHIIJIIJJJJJIJJIHIHIIIIHIIIIIJIIIIHHIJJIJJIIIIHEIIIIIIGIIIIGIIIIHEHIIIJJIIIIIGGFE_Mismatch_1_Sense_+_Library_PoolC
TAATATGCTTACTGGGCATTCATAGTTGTATAATATGCTTACTGGCCATTCATAGTTCTAATTGATTATTTCTATCCTGCTGATCA
>Frequency_1_QualityScore_FFFHDCFFBFBHIHJGGHIJJJJJJIEFGGI>CDEGIIFIIGIHEIIIJJJJIIIIIJIJIGIIEGBGHCF>CHGHDD_Mismatch_0_Sense_+_Library_PoolC
ATAGTTGTATAATATGCTTACTGGCCATTCATAGTTCTAATTGATTATTTCTATCCTGCTGATCTGTTTTGGATTTTA
>Frequency_1_QualityScore_FFHHHHHJJJJJJIJJJHGIHIIJJIIJJIJJJJIJJJJJJIJJJIJJIIJGIIJJIGHIIIJJIIJJF@GHGI_Mismatch_0_Sense_+_Library_PoolC
TTACAGGGCATTTATAGTTGTATAATATGTTTAGTGAGCATTCTAATATGCTTACTGGGCATTCATAGTTGTAT
>Frequency_1_QualityScore_DDHFFHHBG<EBHIGCIIDHIHEIIFIGIHIIIIIIIIGHIIIIIIIGHGCGEHIIIIIEGHGHIIG_Mismatch_1_Sense_+_Library_PoolC
GAGCATTCTAATATGCTTACTGGGCATTCATAGTTGTATAATATGCTTACTGGCCATTCATAGTTCA
>Frequency_1_QualityScore_FFHHHHHJJJJJJJJJJJJJJJJJJJJJJJJJJJJJ_Mismatch_1_Sense_+_Library_PoolC
CATAGTTCTAATTGATTATTTCTATCCTGCTGATCA
>Frequency_1_QualityScore_FFHHHHHJJJIJIIJJJJJIJJJHHIIJHJJJJJJJJJJJIJJJIJJIIIJJJHIIJIJJJJJJIIJJJIJIJJGIJJ_Mismatch_1_Sense_+_Library_PoolC
TAATATGCTTACTGGGCATTCATAGTTGTATAATATGCTTACTGGCCATTCATAGTTCTAATTGATTATTTCTATCCA
>Frequency_1_QualityScore_FFHHHHHIJJJJJJJJJJJJJJJJJJJJIJJJJJJIJJJIIJIIIIJJIJJJJJJJJJJJJIIIJJJIIIFHIHIIIJJIHHHHHHHEFFFFB@_Mismatch_2_Sense_+_Library_PoolC
TTTAGTGAGCATTCTAATATGCTTACTGGGCATTCATAGTTGTATAATATGCTTACTGGCCATTCATAGTTCTAATTGATTATTTCTATCCTAA
>Frequency_1_QualityScore_BDFH:CBCFGEHH<<EAF@<CAA:C@AAHHGBBGH>EAGGDHGB?DBBFAHA<FGFHID?DDDFEIIII>F;FA3=;CCDG>CH;.=?AD_Mismatch_0_Sense_+_Library_PoolC
ATAGTTGTATAATATGTTTAGTGAGCATTCTAATATGCTTACTGGGCATTCATAGTTGTATAATATGCTTACTGGCCATTCATAGTTCTA
>Frequency_1_QualityScore_FFHHHHHJJJIJJJJIIJJJJJJIJIJJJJJJJJIIJJJJJJIJIIIIIIJIJIJJIIJIJJJJIJJJJHGIIJJJJJJJJJHHHHHHHFFFFF_Mismatch_1_Sense_+_Library_PoolC
ATATGTTTAGTGAGCATTCTAATATGCTTACTGGGCATTCATAGTTGTATAATATGCTTACTGGCCATTCATATTTCTAATTGATTATTTCTAT
>Frequency_1_QualityScore_FDHHHFHIJIIJHHHIGGIJJJJJEHHIGIIJJJJJJJJJJIIJJJIIJIJIIIEIIIHIFHIHGHEHGHHIGIJJJIJBGHHGHHHFDFCDFF_Mismatch_1_Sense_+_Library_PoolC
CATTTATAGTTGTATAATATTTTTAGTGAGCATTCTAATATGCTTACTGGGCATTCATAGTTGTATAATATGCTTACTGGCCATTCATAGTTCT
>Frequency_1_QualityScore_FDHHHHHHJJJJJIJHIHIGIIJJJJJJJIJIIJJJJJJJJIIJJIIIJIHJHDGGGHIIIJJGHIJJJGJIHIJHHHGHHHHF_Mismatch_0_Sense_+_Library_PoolC
GTATAATATGTTTAGTGAGCATTCTAATATGCTTACTGGGCATTCATAGTTGTATAATATGCTTACTGGCCATTCATAGTTCTA
>Frequency_1_QualityScore_FFHHHHHJIJIJJJJJJJJJJJJJIJJJJJJJJJJJJJJJJJJJJJJJJJJHIIII_Mismatch_0_Sense_+_Library_PoolC
ATGCTTACTGGGCATTCATAGTTGTATAATATGCTTACTGGCCATTCATAGTTCTA
>Frequency_1_QualityScore_FFHHHHHIIJJJJJJJJJJJJJHGGJJJJJJJJJJJJJJJJJJJJIJJIJJJIJJJIIJHIGIJJIJIIGJJJJIJJJJGIJHHHHHHH_Mismatch_2_Sense_+_Library_PoolC
TATAGTTGTATAATATGTTTAGTGAGCATTCTAATATGCTTACTGGGCATTCATAGTTGTATAATATGCTTACTGGCCATTCATAGCTA
>Frequency_1_QualityScore_FFHHHHHJJJJJJJJJJJJJJJJJJJIJIIJIIJJJIJJIJJJJIIJIJJJJJJIIJJGHIIIIJJJEHFEHIIJJIJJJHGHHHH_Mismatch_0_Sense_+_Library_PoolC
TTCTAATATGCTTACTGGGCATTCATAGTTGTATAATATGCTTACTGGCCATTCATAGTTCTAATTGATTATTTCTATCCTGCTGA
>Frequency_1_QualityScore_FFHHHHHIJJJJJJIIIJIIIFHGHHIJJJJJJJJHIIJJJJJJJJJJJJJJJJJJJJIJJJJIJJJIJIEHEHHHGHHFFFFFFFEDDCEDDD_Mismatch_1_Sense_+_Library_PoolC
TTTACAGGGCATTTATAGTTGTATAATATGTTTAGTGAGCATTCTAATATGCTTACTGGGCATTCATAGTTGTATAATATGCTTACTGGCCATT
>Frequency_1_QualityScore_?:ACFFFH@B<AFHIIEIF><FG4CCFC@HH@HH@GCCHIIFCEEHE<FGHIDCBB>DFHHGIEBFDHEF;;CDC@EGIIGEHF>C_Mismatch_1_Sense_+_Library_PoolC
GTTGTATAATATGTTTAGTGAGCATTCTAATATGCTTACTGGGCATTCATAGTTGTATAATATGCTTACTGGCCATTCATAGTTAT
>Frequency_1_QualityScore_DDDHHHHJJGGBGGHIJ<EHEHHDE<<CEGCFGHEGFHADFBDGFHGFIHIIGHG@FC@@FEAHGGIJI@GGIICHAEEEEEFFFEFFCC;@C?_Mismatch_1_Sense_+_Library_PoolC
GCTTACAGGGCATTTATAGTTGTATAATATGTTTAGTGAGCATTCTAATATGCTTACTGGGCATTCATAGTTTTATAATATGCTTACTGGCCAT
>Frequency_1_QualityScore_DDHDCFFHGIIFHHIIIIGIIIHIIGGGIIIGFEHGGGGGIGIBFHFHGIBHIIHHEFHGCHEHIE@FG@@FGCAEID_Mismatch_0_Sense_+_Library_PoolC
TATGTTTAGTGAGCATTCTAATATGCTTACTGGGCATTCATAGTTGTATAATATGCTTACTGGCCATTCATAGTTCTA
>Frequency_1_QualityScore_ADF=F7FGGIFGIIHGHGFGCHEHHBFFG<?EDHGGIEGFB@F<GCGGIHEFGIIGIIIICFIIDFHHHF_Mismatch_0_Sense_+_Library_PoolC
AGGGCATTTATAGTTGTATAATATGTTTAGTGAGCATTCTAATATGCTTACTGGGCATTCATAGTTGTAT
>Frequency_1_QualityScore_FFHHHHHJGJIJIIJIIIIIJIJIJJJIJJJJJJJJJIIJIJIIGHIIIIHIGIJCHHGJIJIJIJJJJHHIGE_Mismatch_0_Sense_+_Library_PoolC
TACTGGGCATTCATAGTTGTATAATATGCTTACTGGCCATTCATAGTTCTAATTGATTATTTCTATCCTGCTGA
>Frequency_1_QualityScore_DD<CB2C:A?EED<4AECEDABEEE>CEEBADCDDCD_Mismatch_0_Sense_+_Library_PoolC
AGTTGTATAATATGCTTACTGGCCATTCATAGTTCTA
>Frequency_1_QualityScore_FFHHHGHIJJJJIIIGIJIJJJJJIJJJJJJJJJJJJJJIJJJIJIJIJJJJJJIJJJJJJJJJJJJJJI_Mismatch_0_Sense_+_Library_PoolC
ATAATATGTTTAGTGAGCATTCTAATATGCTTACTGGGCATTCATAGTTGTATAATATGCTTACTGGCCA
>Frequency_1_QualityScore_FFGHHGHJIJJJJEIJIJJJJGIIHIIJJFIIGFIIJIJJIIJFIJEHIJJJJJJJIIIIIJJJ_Mismatch_1_Sense_+_Library_PoolC
ATTCTAATATGCTTACTGGGCATTCATAGTTGTATAATATGCTTACTGGCCATTCATAGTTCCA
>Frequency_1_QualityScore_FFHHHHHJJJJJJJJJIJJJJJJGIJJIJJJIGHFHIJJJJJJJIJJJJJIIJIJJJIIIJEHIJJJJIIGJJJJJGIJJ_Mismatch_0_Sense_+_Library_PoolC
GCATTCTAATATGCTTACTGGGCATTCATAGTTGTATAATATGCTTACTGGCCATTCATAGTTCTAATTGATTATTTCTA
>Frequency_1_QualityScore_FFHHHHFIHIJJJJJJJJJJJJJJJIJJJJJJJJJJJIJJIIJIIJIIJIJJJJJIJJJJJJJJJJJJJGGHIIII_Mismatch_1_Sense_+_Library_PoolC
GTTTAGTGAGCATTCTAATATGCTTACTGGGCATTCATAGTTGTATAATATGCTTACTGGCCATTCATAGTTCTAC
>Frequency_1_QualityScore_>DFHGHG@@GHIHIHGHGGEIEHHEHGIBHDGHIGIIIIIIGHHIIIIIIIIIIIIIIICHIIIIIGGE@_Mismatch_2_Sense_+_Library_PoolC
GGCATTCATAGTTGTATAATATGCTTACTGGCCATTCATAGTTCTAATTGATTATTTCTATCCTGCTGTA
>Frequency_1_QualityScore_EFHHHHHIIJHIJJJJJJIIJJJJHJJJJJJJJIJJJJJIJJJJJJJHJJJJIJJJJJGHIJIJJJIJJJIJJJJJJIJJJJHHHH_Mismatch_0_Sense_+_Library_PoolC
TTTATAGTTGTATAATATGTTTAGTGAGCATTCTAATATGCTTACTGGGCATTCATAGTTGTATAATATGCTTACTGGCCATTCAT
>Frequency_1_QualityScore_FFDAHHAFGIIIIJJJJIIJIJIIDIIJJJIIIIIIIIJJIJJJJIIECHIHHIJIIIIGGGJJHHI_Mismatch_1_Sense_+_Library_PoolC
TGAGCATTCTAATATGCTTACTGGGCATTCATAGTTGTATAATATGCTTACTGGCCATTCATAGTTA
>Frequency_1_QualityScore_FFHHHHGIJJJJJJJJIJJJIIJJJJJJJHIIJIIJJJIJJJJJJJIIJJJJJJJJJJJJIJJJIJJJIHIIJIIJJJIJHHHGHFF_Mismatch_0_Sense_+_Library_PoolC
ATTCTAATATGCTTACTGGGCATTCATAGTTGTATAATATGCTTACTGGCCATTCATAGTTCTAATTGATTATTTCTATCCTGCTGA
>Frequency_1_QualityScore_DDFD4?D=3?>A7AB?BBBD@DBACADCCBABBB;?>@ADAB>@AADDAAA@>B>@DDDB>ABBBBBBBA>@BD@BAB19:@BB>A_Mismatch_2_Sense_+_Library_PoolC
GGGCATTCATAGTTGTATAATATGCTTACTGGCCATTCATAGTTCTAATTGATTATTTCTATCCTGCTTATCTGTTTTGGATTTAA
>Frequency_1_QualityScore_FFHHHHHJGHIJIJICGIJIGIGIIGJGIGGHIGIJJJJJJIIIDFHIIIIIJIJJGHGHIIEHIHEIIFFHGHDHHHID_Mismatch_0_Sense_+_Library_PoolC
ATATGTTTAGTGAGCATTCTAATATGCTTACTGGGCATTCATAGTTGTATAATATGCTTACTGGCCATTCATAGTTCTAA
>Frequency_1_QualityScore_FFHHHHHJJJJIJJJJJJJJJJJJJJJJJJHIJIJJJJJJJJJJIJJJJJJJJJJJJJIJGHJJIJJIJIJIJIJJIJIJHHHHHHFFFFF_Mismatch_1_Sense_+_Library_PoolC
CATTCTAATATGCTTACTGGGCATTCATAGTTGTATAATATGCTTACTGGCCATTCATAGTTCTAATTGATTATTTCTATCCTGCTGATCA
>Frequency_1_QualityScore_DFFAHHDIIIHGGADEGBGEAHHGGGIFGGIHIJEHI=?DEHGII##00?FEFGIEII<CGIC>;@=CD=CHIIGCACHFG_Mismatch_1_Sense_+_Library_PoolC
TAATATGTTTAGTGAGCATTCTAATATGCTTACTGGGCATTCATANNTGTATAATATGCTTACTGGCCATTCATAGTTCTA
>Frequency_1_QualityScore_BBFFFDDHIGGGCGICHHIIICHDGHGIEEC*CD?C@HGGIIIIHFGFGHAAHEGCHHGGECFGCFHI_Mismatch_1_Sense_+_Library_PoolC
TGAGCATTCTAATATGCTTACTGGGCATTCATAGTTGTATAATATGCTTACTGGCCATTCATAGTTCA
>Frequency_1_QualityScore_BDCF<DD4CEFFEFEAHEEDHADFFEEE@CFEGIIFDDFDF@?FEEFBEFIEF?BDFCFFGIGIII=;C=F_Mismatch_0_Sense_+_Library_PoolC
AGTGAGCATTCTAATATGCTTACTGGGCATTCATAGTTGTATAATATGCTTACTGGCCATTCATAGTTCTA
>Frequency_1_QualityScore_FDFHHHHJEGGGHIIHGIDHIGGHIIIGGIJCHIEIHIJJJIGIGHGIDHIHHGG@FHGICGGIIHGHJFGIIJBCHGIGGBEHFFFEEFD_Mismatch_0_Sense_+_Library_PoolC
GGGCATTTATAGTTGTATAATATGTTTAGTGAGCATTCTAATATGCTTACTGGGCATTCATAGTTGTATAATATGCTTACTGGCCATTCAT
>Frequency_1_QualityScore_FDHHHDHJIIGGGEIIEIJIJJFJIEIIJGHGIIBFGIIIIIJJCDHJJGIIJAFGIIJGGGHIGE_Mismatch_1_Sense_+_Library_PoolC
GCATTCTAATATGCTTACTGGGCATTCATAGTTGTATAATATGCTTACTGGCCATTCATAGTTCCA
>Frequency_1_QualityScore_FFGHHHHJJJJJJJJJJJJJJJJJJJJJJJJIIJIJJJJJJJJJJIIIHJJJJJIJIIIJJGHIJJJIJHJJJFHHHHH_Mismatch_1_Sense_+_Library_PoolC
GCATTCTAATATGCTTACTGGGCATTCATAGTTGTATAATATGCTTACTGGCCATTCATAGTTCTAATTGATTATTTCA
>Frequency_1_QualityScore_FFHHHHHIJJJJJIJJIIJJJJJJIJJJJJJJJJJJJJIIJJGIIJ_Mismatch_1_Sense_+_Library_PoolC
ACTGGCCATTCATAGTTCTAATTGATTATTTCTATCCTGCTGATCA
>Frequency_1_QualityScore_FFHHHGDHIIJIIIIGIJJIGGIIIJIGIIJGIGHFEHFHIIHHJEGHIGJGHGIJJIJJJGD@HEHHHE_Mismatch_1_Sense_+_Library_PoolC
GTGAGCATTCTAATATGCTTACTGGGCATTCATAGTTGTATAATATGCTTACTGGCCATTCATAGTTCGA
>Frequency_1_QualityScore_?BD??FAAEFEECHCAFABHE4<?<EGC?FDG>A?@F??DBFFEGDHEGIIA@>FEC=B==FBA=CE;FF=@CCHCGHAEHEEECDB_Mismatch_1_Sense_+_Library_PoolC
TGAGCATTCTAATATGCTTACTGGGCATTCATAGTTGTATAATATGCTTACTGGCCATTCATAGTTCTAATTGATTATTTCTATCCA
>Frequency_1_QualityScore_AAF?FF:CFFFFEHE9DBEHFFF+<@???FCFFFIIAFADF_Mismatch_2_Sense_+_Library_PoolC
TCATAGTTGTATAATATGCTTACCGGCCATTCATAGTTCCA
>Frequency_1_QualityScore_DFHHHHHJJIJIIIIJIHJJEIGGIJIIIJIJJIIJIIJIIHGGIIJIJJIJIJJJJIJJJIGIGIJIJHIGHGHGHFEEHECEFFFFFDEEDE_Mismatch_1_Sense_+_Library_PoolC
ATTATGCTTACAGGGCATTTATAGTTGTATAATATGTTTAGTGAGCATTCTAATATGCTTACTGGGCATTCATAGTTGTATAATATGCTTACTG
>Frequency_1_QualityScore_FFHHHGHJIJJIJJIIIJJGJGJJJIJJJJJJJJJJJJIIIIHIJHGGHIHIJJJIJJJIJJJJJJIJIHIEHIIJJJIJIDEHHFHHFFFFFF_Mismatch_1_Sense_+_Library_PoolC
ATGTTTAGTGAGCATTCTAATATGCTTACTGGGCATTCATAGTTGTATAATATGCTCACTGGCCATTCATAGTTCTAATTGATTATTTCTATCC
>Frequency_1_QualityScore_FDHHFHFIJJJJJJJJJJGJJJJJJDGGGFGHGHIIJJHIIGFGHIJJJJJIJJJIIHEHDGIIIIEEHIJJGIIJ_Mismatch_2_Sense_+_Library_PoolC
TAGTTGTATAATATGCTTACTGGCCATTCATAGTTCTAATTGATTATTTCTATCCTGCTGATCTGTTTTGGATTGA
>Frequency_1_QualityScore_FFHHHHHJJJJJHIJGIHJJIJJJJJJJJJJHJJJJJJJJJJIJJIIJJJJJJJJJJIJIJJJJI_Mismatch_1_Sense_+_Library_PoolC
GGGCATTCATAGTTGTATAATATGCTTACTGGCCATTCATAGTTCTAATTGATTATTTCTATCCA
>Frequency_1_QualityScore_BAFDFHHIIGEGIGF?EDHBFHHGIGGIHEF?F9HFGGHBGGHIIIGIIBG:FGIIEGIIIICHD@GGIADGHHI>HHHCEECD>CDEDDECDC_Mismatch_1_Sense_+_Library_PoolC
GGCATTTATATTTGTATAATATGTTTAGTGAGCATTCTAATATGCTTACTGGGCATTCATAGTTGTATAATATGCTTACTGGCCATTCATAGTT
>Frequency_1_QualityScore_FFHHHHHJJJIJJJJJJJJIJHIIJJJJJJJJJJJJJJJJJJJJIJIJGHIJJ<FGGGHIJIIHGGDGHFI_Mismatch_1_Sense_+_Library_PoolC
CTTACTGGGCATTCATAGTTGTATAATATGCTTACTGGCCATTCATAGTTCTAATTGATTATTTCTATCCA
>Frequency_1_QualityScore_BDDBDDF>FEHGHCCFHGIGIHHGICHGFH@AEGF?FCBCDHIGGIEIIIEHE;?FHFDHCCHEEHB_Mismatch_0_Sense_+_Library_PoolC
AGCATTCTAATATGCTTACTGGGCATTCATAGTTGTATAATATGCTTACTGGCCATTCATAGTTCTA
>Frequency_1_QualityScore_FFHHDHFHIGHHIJIIJJHIJIJHIIJJJJJJJJJJJJJJJJJJJJIJJGIHIJIIJHGIJJIIIJJIIFHHIJIJIJJIJJHHGGHEHFFEFF_Mismatch_2_Sense_+_Library_PoolC
TTATAGTTGTATAATATGTTTAGTGAGCATTCTAATATGCTTACTGGGCATTCATAGTTGTATAATATGCTTACTGGCCATTCATAGTTCCAAA
>Frequency_1_QualityScore_EDFHHHFGHIJIIJJJJJIIJJIJJJJJIJGHIJJJIIIIJJJJJIJJJJJJJJJI_Mismatch_1_Sense_+_Library_PoolC
TAGTTGTATAATATGCTTACTGGCCATTCATAGTTCTAATTGATTATTTCTATCCA
>Frequency_1_QualityScore_2=:DD?<?ECE9CBCDEECA,C9AE2<?E<CEFC<BDB9C<D>DB?@D>BDE9?DDE_Mismatch_1_Sense_+_Library_PoolC
TATGCTTACTGGGCATTCATAGTTGTATAATATGCTTACTGGCCATTCATAGTTCCA
>Frequency_1_QualityScore_FFHHHHHHHIJJJJIJJIJIJJJIJJJJJJJJJJJGIIGHGIIJIIIGHIIJJJJJGHGIGIHIHIIIIGCHGJGIJIJJGGHGHFHFEEFFFC_Mismatch_2_Sense_+_Library_PoolC
TTATAGTTGTATAATATGTTTAGTGAGCATTCTAATATGCTTACTGGGCATTCATAGTTGTATAATATGCTTACTGGCCATTCATAGTTCTAGA
>Frequency_1_QualityScore_FFHFHHHGIGIJJJJIJHGJIJJJJIJJJJJJJJJJJIJIGIIJJJJIJJJIIIHIIGJIJIIIJIIIEFIIIJJJIJIJHAHHHH_Mismatch_2_Sense_+_Library_PoolC
TTGTATAATATTTTTAGTGAGCATTCTAATATGCTTACTGGGCATTCATAGTTGTATAATATGCTTACTGGCCATTCATAGTTCCA
>Frequency_1_QualityScore_FFHHHHHHHGFHHHIFGIIJIJIJHJJIJJJIJIIIJJJIJJJIJIJJIJIJJJIIGIFGIIJIHJHIJEGIJIJIIHHHHHFFEFFFDEDEEE_Mismatch_2_Sense_+_Library_PoolC
TTTATAGTTGTATAATATGTTTAGTGAGCATTCTAATATGCTTACTGGGCATTCATAGTTGTATAATATGCTTACTGGCCATTCATAGTCCAAA
>Frequency_1_QualityScore_FFHHHHHJJJJJJJJJJJIJJHJJJJJJJIIJJJJJJJJJJJJJJJJIJJJJ_Mismatch_1_Sense_+_Library_PoolC
TGTATAATATGCTTACTGGCCATTCATAGTTCTAATTGATTATTTCTATCCA
>Frequency_1_QualityScore_DFHHHHHHJJJGJJJJJJJIIIJJJJGIIJIJJJIIJJJJJFIIIJJJJJJIJIJJJJIJJJJJJJJII>D=CHHHCHHHHFFF_Mismatch_1_Sense_+_Library_PoolC
TGTTTAGTGAGCATTCTAATATGCTTACTGGGCATTCATAGTTGTATAATATGCTTACTGGCCATTCATAGTTCTAATTGATCA
>Frequency_1_QualityScore_FFHGHHHJJIJJJJJIJJIIIJJJJJJJJJJGHIIJIJJJIJJJIGGHGGGHIJIJJJIJICAEH_Mismatch_2_Sense_+_Library_PoolC
ACATTCTAATATGCTTACTGGGCATTCATAGTTGTATAATATGCTTACTGGCCATTCATAGTTCA
>Frequency_1_QualityScore_FFHHHHHJJJJJJJJJJJIJIIIEHIIJJJJIJJJJJJJJJJJIJJIJJJIGIJJIJJJJIJJIJJIJE_Mismatch_0_Sense_+_Library_PoolC
TGCTTACTGGGCATTCATAGTTGTATAATATGCTTACTGGCCATTCATAGTTCTAATTGATTATTTCTA
>Frequency_1_QualityScore_FFHHHHHJJJJJJJJJJJJJJJJJJJJJJJJJJHHIGIIJJJJJJJJJJJJJFIJJJJJJJJJGHIIIJHJIJIJIJJJJJGHHHHHFFF_Mismatch_1_Sense_+_Library_PoolC
GAGCATTCTAATATGCTTACTGGGCATTCATAGTTGTATAATATGCTTACTGGCCATTCATAGTTCTAATTGATTATTTCTATCCTGCTA
>Frequency_1_QualityScore_FFHHHHGIGIIJIJGI>IIGJJJJJIIJJJJJIIJHIIJGIJJJJJJJJJHIHICIHHIEIEHHJJJCGDEFHIEIJGJJEEHHHFHHHE_Mismatch_0_Sense_+_Library_PoolC
TGTATAATATGTTTAGTGAGCATTCTAATATGCTTACTGGGCATTCATAGTTGTATAATATGCTTACTGGCCATTCATAGTTCTAATTGA
>Frequency_1_QualityScore_FFHGHHHJJJJJIJJJJJIJJJJJJIJJJGJIIIGIIIIJJJJJJJJFFHIIIJJJJJJJJJJIIJIHHAHHHHFFFEBEFEDCCC_Mismatch_1_Sense_+_Library_PoolC
GAGCATTCTAATATGCTTACTGGGCATTCATAGTTGTATAATATGCTTACTGGCCATTCATAGTTCTAATTGATTATTTCTATCCA
>Frequency_1_QualityScore_EDHHHGHHIIIIJIEIJJIIJIIGGIIJJGIJJIIIJIJJIJJJJJJIIGIJHJJJIGIJJJIIGHIJIGHGIJJG_Mismatch_1_Sense_+_Library_PoolC
CTAATATGCTTACTGGGCATTCATAGTTGTATAATATGCTTACTGGCCATTCATAGTTCTAATTGATTATTTCTAC
>Frequency_1_QualityScore_FDFHGGHGGGGJJIIJJJJJGJJJIJIJJJJFGEHHJJJIIIJIIEHJHIIIJIIJIGIIGHIIIIIHIIDGHIIIJFHGHHHFHEBDEFFFCC_Mismatch_1_Sense_+_Library_PoolC
TGTTTAGTGAGCATTCTAATATGCTTACTGGGCATTCATAGTTGTATAATATGCTTACTGGCCATTCATAGTTCTAATTGATTATTTCTATCCA
>Frequency_1_QualityScore_FDFHAHFGEHGHJJIGIJJIIJIIEIHIGIIIJJIJJIGGIIIJJIIIEGIIJIIIGHIIIIJJJJJJJIJIJJJJJID_Mismatch_1_Sense_+_Library_PoolC
CTAATATGCTTACTGGGCATTCATAGTTGTATAATATGCTTACTGGCCATTCATAGTTCTAATTGATTATTTCTATCCA
>Frequency_1_QualityScore_FFHHFHHJJIJIHGIHJJHHIIIGGIJJIJJCDGIJJJGIJJJIJJJJJJHIJIJJJ_Mismatch_1_Sense_+_Library_PoolC
GTTGTATAATATGCTTACTGGCCATTCATAGTTCTAATTGATTATTTCTATCCTGCA
>Frequency_1_QualityScore_FFHGHHHJJJJJIJJJJJJJJJJIIIIHIJJJJJJJIJJJJJJJJJJJJJJJJJIIJI_Mismatch_1_Sense_+_Library_PoolC
TATAATATGCTTACTGGCCATTCATAGTTCTAATTGATTATTTCTATCCTGCTGATCA
>Frequency_1_QualityScore_DDFAF><E:BE@<?9AA;9AF9C<<C?CE@FFIIE?FF>FDFEFBFFI@GEEIE8B<FG>B@CCCFGGEDFCIFEEA_Mismatch_1_Sense_+_Library_PoolC
AATATGCTTACTGGGCATTCATAGTTGTATAATATGCTTACTGGCCATTCATAGTTCTAATTGATTATTTCTATCCA
>Frequency_1_QualityScore_FD?CDDFEAGGIGGIGGGABGBHHHHFGHGIIIDHGGIIIBGBGGFHEH<BBFHHIIG_Mismatch_0_Sense_+_Library_PoolC
ATATGCTTACTGGGCATTCATAGTTGTATAATATGCTTACTGGCCATTCATAGTTCTA
>Frequency_1_QualityScore_FFHHGHHJJJJIJIIJJJJJJJIJJIJJJJJEIHHIJJJJIJJJJJJJHIGHIIJJJJJJJGHIJJJJJHGIJEIDHIIJJIHHHHHH_Mismatch_1_Sense_+_Library_PoolC
GCATTCTAATATGCTTACTGGGCATTCATAGTTGTATAATATGCTTACTGGCCATTCATAGTTCTAATTGATTATTTCTATCCTGCTA
>Frequency_1_QualityScore_FFGHHHHJIIGJJJIIJJJJJIIJIIJJJJIJJFGIHH@IEIEIGGGIJIIHBHIEHIJIIGIFHIJGIFHHIJJIJFIIJI_Mismatch_0_Sense_+_Library_PoolC
GAGCATTCTAATATGCTTACTGGGCATTCATAGTTGTATAATATGCTTACTGGCCATTCATAGTTCTAATTGATTATTTCTA
>Frequency_1_QualityScore_DDFCFHHIIFDHFGIIIDFDGGBHGIGGEAHIHIIBEEHIFEHGGGGGHGEFEGFDFGIIIEIGIAGI@FGIIDHIHIGIG=?C>_Mismatch_1_Sense_+_Library_PoolC
TTGTATAATATGTTTAGTGAGCATTCTAATATGCTTACTGGGCATTCATAGTTGTATAATATGCTTACTGGCCATTCATAGTTCA
>Frequency_1_QualityScore_FFHHHHHJJJJJIJJJJJJJJJIJJJJJJJIIIIIJHGIJIIJJJIFJIJIIJIJJJJJJJJJFGGIGIGHIGGIBHIJFHFEHHHF_Mismatch_1_Sense_+_Library_PoolC
GAGCATTCTAATATGCTTACTGGGCATTCATAGTTGTATAATATGCTTACTGGCCATTCATAGTTCTAATTGATTATTTCTATCCTA
>Frequency_1_QualityScore_FFHHGHHIJJJJJJJJJJJJJIIJJJJJJJJIJJIJIJJJJJJJJJJJJJJJJFIIJJIIIIIJJJJJJIJJIJJJJIJIHFHEHHHH_Mismatch_0_Sense_+_Library_PoolC
AGTTGTATAATATGTTTAGTGAGCATTCTAATATGCTTACTGGGCATTCATAGTTGTATAATATGCTTACTGGCCATTCATAGTTCTA
>Frequency_1_QualityScore_FFHHHHHJJJJJJJJJJJJJIJJJJJJJJJJIJJJJIJJJJJJJJIJIIIII_Mismatch_0_Sense_+_Library_PoolC
TTACTGGGCATTCATAGTTGTATAATATGCTTACTGGCCATTCATAGTTCTA
>Frequency_1_QualityScore_FFHHHHHJJJJJJJJJJJJJJJJJJJIJJJIJIJJJJJJJJIIEIIJJJJJJJJJJJJJJJIIIHHJJHIHIJGIJIJJJJIEHHHHHFFD_Mismatch_1_Sense_+_Library_PoolC
TGAGCATTCTAATATGCTTACTGGGCATTCATAGTTGTATAATATGCTTACTGGCCATTCATAGTTCTAATTGATTATTTCTATCCTGCTA
>Frequency_1_QualityScore_FFHGFHBGFHGGJIGBE9CCFG@FDGHFDHCFIIHIIIGHHDHGB?FGH?DGHJIGHGFHGFHGGJJIHEHEDFFEA_Mismatch_0_Sense_+_Library_PoolC
GCTTACTGGGCATTCATAGTTGTATAATATGCTTACTGGCCATTCATAGTTCTAATTGATTATTTCTATCCTGCTGA
>Frequency_1_QualityScore_FFHHHHGJIIIJJJJIHHJHHIGIIIJJJJJIJJJIJJJIIJGIIIFGIHIIJJJHIJIIJIJJGIJJJHIJI_Mismatch_1_Sense_+_Library_PoolC
TACTGGGCATTCATAGTTGTATAATATGCTTACTGGCCATTCATAGTTCTAATTGATTATTTCTATCCTGCTA
>Frequency_1_QualityScore_FFDHHFHIID=;GIGFIBHHIG?A<CCHHH@GGHBF@@9CH@BDFGHG@?@BGHECHDFFHGGEGAHI_Mismatch_0_Sense_+_Library_PoolC
GCTTACTGGGCATTCATAGTTGTATAATATGCTTACTGGCCATTCATAGTTCTAATTGATTATTTCTA
>Frequency_1_QualityScore_FFHHHHHJIJJJJJJJJJJJJJJJJJJJJJJJJJJJJJIJIIJJJIJJJJJIJJIJJJJIJJJJJJJIIGHHIJIJJJJJJHHHHHHHFFFFFF_Mismatch_0_Sense_+_Library_PoolC
GTTTAGTGAGCATTCTAATATGCTTACTGGGCATTCATAGTTGTATAATATGCTTACTGGCCATTCATAGTTCTAATTGATTATTTCTATCCTG
>Frequency_1_QualityScore_FFHHHHHJJJIJJJJJJJJJJJIJJJJJJJJJJJJHJGIJJJJJJJJJIJJJJJJIJJJJJ_Mismatch_1_Sense_+_Library_PoolC
TTCATAGTTGTATAATATGCTTACTGGCCATTCATAGTTCTAATTGATTATTTCTATCCTA
>Frequency_1_QualityScore_FFHHHFHJJJIJJJJJJJHIJIJJJJJJJJJJJJJJJJJJJJJJJJJJIIIJGIJIJIJJJIJJJJJJJJJJIJJJJJJIHHCHGHHFFFFFF_Mismatch_0_Sense_+_Library_PoolC
GTTGTATAATATGTTTAGTGAGCATTCTAATATGCTTACTGGGCATTCATAGTTGTATAATATGCTTACTGGCCATTCATAGTTCTAATTGAT
>Frequency_1_QualityScore_FFHHHHHJJJJJJIJJJIIIGIIJIJJJJJJJJJJJJJJJJJJJJJJJIJGIJI_Mismatch_2_Sense_+_Library_PoolC
ATATGCTTACTGGCCATTCATAGTTCTAATTGATTATTTCTATCCTGCTGAGCA
>Frequency_1_QualityScore_FFHHHHHJJJIJJIJIJIJJIIIGIJJIJJJGIIGHIJIJIJJIJJJJGIJJJJFIIIIHICFIJIIJJGHIJEIHIIGI_Mismatch_1_Sense_+_Library_PoolC
GCATTCTAATATGCTTACTGGGCATTCATAGTTGTATAATATGCTTACTGGCCATTCATAGTTCTAATTGATTATTTCCA
>Frequency_1_QualityScore_FFGFCFFGEDBEEEFHEFEHEDHAACFHGIIIGIGHIF@FGIEG@FHE3DDDCEGBCFFGGGGIJJJIJHIEG@ECCHEHDDF@DBDDCDDEEE_Mismatch_1_Sense_+_Library_PoolC
ATAGTTGTATGATATGTTTAGTGAGCATTCTAATATGCTTACTGGGCATTCATAGTTGTATAATATGCTTACTGGCCATTCATAGTTCTAATTG
>Frequency_1_QualityScore_FFHHHHHJJJJJJJJJJJJJJJJJJJJJJJJJJJJJJJJJJJGIIHIIJJJIJIJJGIJIJIJJJIJJJGIIHIJJJJJJJFHHGHHHHFDFFF_Mismatch_1_Sense_+_Library_PoolC
ATGTTTAGTAAGCATTCTAATATGCTTACTGGGCATTCATAGTTGTATAATATGCTTACTGGCCATTCATAGTTCTAATTGATTATTTCTATCC
>Frequency_1_QualityScore_FFHHHHHJJJJJJJJJJJJJJJJJJJJJJJJJJJJJJJJJJJJIJJJJJJIJIJJJJJIJJJJJJJIJJJIGIHIIJGHHHHGGHFFFFFFFFE_Mismatch_1_Sense_+_Library_PoolC
TATGTTTAGTGAGCATTCTAATATGCTTACTGGGCATTCATAGTTGTATAATATGCTTACTGGCCATTCATAGTTCTAATTGATTATTTCTATA
>Frequency_1_QualityScore_FFHHHHHJJJIJIJIJJJJJJJJJGHIIFHGIIJJJJIIJJHIJIIIGIIJJHIIIIJJJ_Mismatch_0_Sense_+_Library_PoolC
TAATATGCTTACTGGGCATTCATAGTTGTATAATATGCTTACTGGCCATTCATAGTTCTA
>Frequency_1_QualityScore_FEHHHHHJJIJJJJJJJJIJJJJJJJIJJJGIJJJJJJJJJJJJJJJJIJJJJJJJJG_Mismatch_0_Sense_+_Library_PoolC
TTGTATAATATGCTTACTGGCCATTCATAGTTCTAATTGATTATTTCTATCCTGCTGA
>Frequency_1_QualityScore_>;AFBFF?BB>?<<C:AFFF9<CFF3C@EAF<E*:CD<<?FFAAAD@GEFCCEF?89?@DC4BCE>B=_Mismatch_1_Sense_+_Library_PoolC
GAGCATTCTAATATGCTTACTGGGCATTCATAGTTGTATAATATGCTTACTGGCCATTCATAGTTCCA
>Frequency_1_QualityScore_FFGHHHHJJJJJJIJJJIIJJIIIGIIIJHIIJIJIJHIJJJJJIJJJIJJJJJIIFHGIIJJJJJJIDFHIIJIIJJJJIHHF_Mismatch_1_Sense_+_Library_PoolC
CTAATATGCTTACTGGGCATTCATAGTTGTATAATATGCTTACTGGCCATTCATAGTTCTAATTGATTATTTCTATCCTGCTCA
>Frequency_1_QualityScore_FFHHGHHJJJIGIJGHIJJJJJIIJJJJHIGJJJGJJJHIIJJJJJJJIJJHHHIIIIJGHIIJJGGGIIGIJJJIJGIJHHHFH_Mismatch_0_Sense_+_Library_PoolC
GGCATTTATAGTTGTATAATATGTTTAGTGAGCATTCTAATATGCTTACTGGGCATTCATAGTTGTATAATATGCTTACTGGCCA
>Frequency_1_QualityScore_DBF8<FAGHGEF<EEAEEHE>HHHDH>BECHHDF@FDEHGGGGGCBFGEGEIIHHDGBBFHGGGIIIIICGHI_Mismatch_0_Sense_+_Library_PoolC
ACTGGGCATTCATAGTTGTATAATATGCTTACTGGCCATTCATAGTTCTAATTGATTATTTCTATCCTGCTGA
>Frequency_1_QualityScore_FDHHHGHIIIEFEHIHGFHFIIJIJGIGIJGIJIIJGJJIGIIJGIFIJJJJIGGGIIIJIJJ_Mismatch_0_Sense_+_Library_PoolC
CTGGGCATTCATAGTTGTATAATATGCTTACTGGCCATTCATAGTTCTAATTGATTATTTCTA
>Frequency_1_QualityScore_FFHHHHHJJIIJJJJJJJJJJJIJJJJJJJIIJJJJJJJJJJJHIJIIJJJJJJIJJJJJJJJJIJIJJIIIIGGHIIJIHHHHHGHFFFFFEF_Mismatch_2_Sense_+_Library_PoolC
TATGTTTAGTGAGCATTCTAATATGCTTACTGGGCATTCATAGTTGTATAATATGCTTACTGGCCATTCATAGTTCTAATTGATTATTTCTAAA
>Frequency_1_QualityScore_DFHHHFHIJGFHIJIGHJIIGEGJJJJEHGIJIJJJGIJIIJIIGIIIIHIHGIIJIJJHGHIJIJGIG@FGIIHIJHEGGIHEFEHD_Mismatch_2_Sense_+_Library_PoolC
ATATGTTTAGTGAGCATTCTAATATGCTTACTGGGCATTCATAGTTGTATAATATGCTTACTGGCCATTCATAGTTCTAATTGATTGA
>Frequency_1_QualityScore_FFHHHHHJJJJJJJIHIJJIGJJJJJJIJJJJJJJJJJJIIJJJJIJJJDGIHHIII_Mismatch_0_Sense_+_Library_PoolC
GTATAATATGTTTAGTGAGCATTCTAATATGCTTACTGGGCATTCATAGTTGTATAA
>Frequency_1_QualityScore_FFHGHHHJJJJJJIGIGGIIJIJIHHGFHIIIIIJJIJJIIJJJJJJJJJJIGHDGIIIGIIJJJIE_Mismatch_0_Sense_+_Library_PoolC
AATATGCTTACTGGGCATTCATAGTTGTATAATATGCTTACTGGCCATTCATAGTTCTAATTGATTA
>Frequency_1_QualityScore_FFHHHHHJJJJJJJJJJJJJJIJIJJHIJIIJJJIJJJJJJJJIIIIIGIJJJJJJIIIIIIJJJJJJIFHJIIIJJJIJHHHGHHHF_Mismatch_2_Sense_+_Library_PoolC
CTAATATGCTTACTGGGCATTCATAGTTGTATAATATGCTTACTGGCCATTCATAGTTCTAATTGATTATTTCTATCCTGCTTATCTA
>Frequency_1_QualityScore_FFHHHHHJJJJJJJJJJJJJIJIGGFHIJJJJJIGIJJIIJJJJIJIJJJJJJJJJJJJJJIIJIHIJIGIJJDGIHHEHHHHHHFFFFFFFDD_Mismatch_1_Sense_+_Library_PoolC
AATGCTTACAGGGCATTTATAGTTGTATAATATGTTTAGTGAGCATTCTAATATGCTTACTGGGCATTCATAGTTGTATAATATGCTTACTGGC
>Frequency_1_QualityScore_DDDDHH<<EEB@?EHHGEEGCG+2AAGHHG?E4CFHFBDHFHEHIDHF>>@FB?FBGI4D/==C8_Mismatch_1_Sense_+_Library_PoolC
CATTCTAATATGCTTACTGGGCCTTCATAGTTGTATAATATGCTTACTGGCCATTCATAGTTCTA
>Frequency_1_QualityScore_FFBHAFHEHIFGIBDCFAFEIGGHCHIIIBHGEGB?CFIIIIIIIGH@HGGIGIIGCHEDGIHH@FGG_Mismatch_1_Sense_+_Library_PoolC
TCATAGTTGTATAATATGCTTACTGGCCATTCATAGTTCTAATTGATTATTTCTATCCTGCTGATCTA
>Frequency_1_QualityScore_FFHHHHHIJJJIJJJIJJJJJJIJIJJHIJJJJJJJJJJJJJIFHJCHIJIJJJGIIII_Mismatch_0_Sense_+_Library_PoolC
AATATGCTTACTGGGCATTCATAGTTGTATAATATGCTTACTGGCCATTCATAGTTCTA
>Frequency_1_QualityScore_FFHHHHHJJJJJJJJJJJJJJJJJJIJJJJJIHIJJJJJJJJJJIJJJJJJJJJJJIJJIIJJJJJJJJHJIJIIJJJJJJH_Mismatch_1_Sense_+_Library_PoolC
ATTCTAATATGCTTACTGGGCATTCATAGTTGTATAATATGCTTACTGGCCATTCATAGTTCTAATTGATTATTTCTATCCA
>Frequency_1_QualityScore_DFHHHHHJIJJJJIJJJJJJJJJJJJIJJJJJJJJJJJJJJJIHIIIIJJJIJJIJIJJJJJJJIIIJIFHIHIGH_Mismatch_1_Sense_+_Library_PoolC
ATGTTTAGTGAGCATTCTAATATGCTTACTGGGCATTCATAGTTGTATAATATGCTTACTGGCCATTCATAGTTCA
>Frequency_1_QualityScore_FFHHHHHJJJIJJJJJJIIIJIIIIIIJJJJJJJJJJJJJIJJHIJJJJJJGHIIHIJJJJJJJIIJJJIIJJHHHHHHFFFFDFEEECDDDDD_Mismatch_0_Sense_+_Library_PoolC
ATGCTTACTGGGCATTCATAGTTGTATAATATGCTTACTGGCCATTCATAGTTCTAATTGATTATTTCTATCCTGCTGATCTGTTTTGGATTTT
>Frequency_1_QualityScore_FFG?DFFGIHJIHIJJHHHIIFIJJJJJJJJJJJJJFIEHGGIJJJAGBGIIIIJHIIEIJJIJGJEIJGIIIIJJFGHJHEHHBHHFFFD7;C_Mismatch_1_Sense_+_Library_PoolC
TTGTATAATATGTTTAGTGAGCATTCTAATATGCTTACTGGGCATTCATAGTTGTATAATATGCTTACTGGCCATTCATAGTTCTAATTGAGTA
>Frequency_1_QualityScore_FFFBFHHCB?EEFCHCHHGHAHGIHGBGCGFHG@FEHIGGHEIIIGHIIHHIGGEGGIIICHH=;;=CACC>CEHCF>>>C>AACCCC@C@C;B_Mismatch_1_Sense_+_Library_PoolC
GGCATTTATAGTTGTATAATATGTTTAGTGAGCATTCTAATATGCTTACTGGGCATTCATAGTCGTATAATATGCTTACTGGCCATTCATAGTT
>Frequency_1_QualityScore_FFHHHGGJJJJJJJJJJJJJJJJIJJIHIJJFJJJJJJGIJIIIJIJIIGIIIIIJJFIJIJIIJIIIC@FHFE_Mismatch_0_Sense_+_Library_PoolC
TTAGTGAGCATTCTAATATGCTTACTGGGCATTCATAGTTGTATAATATGCTTACTGGCCATTCATAGTTCTAA
>Frequency_1_QualityScore_FFHHHHGJJJJJJJHIIJIIIJJJJJIJJIJJJJIIJGJJJJJJJJCHGIIHIJJJJJJJIJJIIJIIJJJIGJIHHHHGHHHHFFFFFFFEEE_Mismatch_0_Sense_+_Library_PoolC
TATAATATGTTTAGTGAGCATTCTAATATGCTTACTGGGCATTCATAGTTGTATAATATGCTTACTGGCCATTCATAGTTCTAATTGATTATTT
>Frequency_1_QualityScore_DFHHHHHJJJJJIJJJJJJJJJJHGHJHIJJJJJJJJJJJJJJJJJJIIJEIIIIJIIIFGHHIJIJHI_Mismatch_2_Sense_+_Library_PoolC
TATAATATGCTTACTGGCCATTCATAGTTCTAATTGATTATTTCTATCCTGCTGATCTGTTTTGGAGTA
>Frequency_1_QualityScore_FFHHHHHJJJIIIJJJIJIJJJJJJJJJJJJJJJJHIIJJJJJJJJJJJJJJJJJIJJGIJJJIIGIGIIJJJJIHIIJJJHHHHEEFADFFEF_Mismatch_1_Sense_+_Library_PoolC
TTTATAGTTGTATAATATGTTTAGTGAGCATTCTAATATGCTTACTGGGCATTCATAGTTGTATAATATGCTTACTGGCCATTCATAGTTCCAA
>Frequency_1_QualityScore_FFHHHHHIJJJJJJJJJJJJJHHIJJJJJJJJJJIJJJJJJJJJJJJJJJJIJIIHIJJIJJJJIJJJJJIJJJIJJJJJJHGHHAEHFFF_Mismatch_1_Sense_+_Library_PoolC
ATAGTTGTATAATATGTTTAGTGAGCATTCTAATATGCTTACTGGGCATTCATAGTTGTATAATATGCTTACTGGCCATTCATAGTTCTAG
>Frequency_1_QualityScore_FFHFHGHJJIIJJJFIIJIGHIJJJIIJJIJIJJGIJIEIIIJJIJJJJIHIJJIIIJIJJJIJJJIJGIHGIEHHGGFEEEEHHGFEFE@CAA_Mismatch_1_Sense_+_Library_PoolC
TATGCTTACAGGGCATTTATATTTGTATAATATGTTTAGTGAGCATTCTAATATGCTTACTGGGCATTCATAGTTGTATAATATGCTTACTGGC
>Frequency_1_QualityScore_DDDDDDDDDDDDDDDEEEDEEDDDDEEEEEEDEEDDDDDDDDCDEEEDDCDDEEEEEDDEDEDEEEEEEDDEDDDDDDDEDDDDDDDDDDDDED_Mismatch_0_Sense_+_Library_PoolC
GCTTACTGGGCATTCATAGTTGTATAATATGCTTACTGGCCATTCATAGTTCTAATTGATTATTTCTATCCTGCTGATCTGTTTTGGATTTTAA
>Frequency_1_QualityScore_A,=C?:4ACBEEH4AH4:CECEHAC@EEFF9CCF@GA?:CG49B@009DFFCFE@C98?FF4=F>)>8;@_Mismatch_0_Sense_+_Library_PoolC
GTGAGCATTCTAATATGCTTACTGGGCATTCATAGTTGTATAATATGCTTACTGGCCATTCATAGTTCTA
>Frequency_1_QualityScore_ADHFDDDHIGIIFCGIIJJJIIJJFIJJJIJIIIIIIGIIIJIJJJHHIIGHIGGIIGHIJJIIJGIJIHGHEHHIHIIJIJHHHEHHHFFFFF_Mismatch_0_Sense_+_Library_PoolC
TAATATGTTTAGTGAGCATTCTAATATGCTTACTGGGCATTCATAGTTGTATAATATGCTTACTGGCCATTCATAGTTCTAATTGATTATTTCT
>Frequency_1_QualityScore_FFHHHHHIJJGHJHJHHIGHJJJJJJJJIGIIJJJIIIIIIIHJIJJJJJJJJJJIJJJJJJJJJJJGIJHHIGIIJJJJHHHFHHHHFFFFFF_Mismatch_0_Sense_+_Library_PoolC
TTTAGTGAGCATTCTAATATGCTTACTGGGCATTCATAGTTGTATAATATGCTTACTGGCCATTCATAGTTCTAATTGATTATTTCTATCCTGC
>Frequency_1_QualityScore_DDF<<DF;<CG@H9<IC<<FHBCF<F93CBGIBE<CCFFFFE>GGF@DFIIIIF?B<FFICF>=BFF@F@78CD;=EACEE_Mismatch_1_Sense_+_Library_PoolC
TAGTGAGCATTCTAATATGCTTACTGGGCATTCATAGTTGTATAATATGCTTACTGGCCATTCATAGTTCTAATTGATTAC
>Frequency_1_QualityScore_DFHGHHGIJJIJJIJJIJIEJJJJIJJIJIIJJJJJIIJJJJJIIJCHGGGHIGIJJJJIIIGG_Mismatch_0_Sense_+_Library_PoolC
ATTCTAATATGCTTACTGGGCATTCATAGTTGTATAATATGCTTACTGGCCATTCATAGTTCTA
>Frequency_1_QualityScore_FFHHHHHJJJJJIIJHIJJJJIJJJJJJJJJIJJJJJJJJJIHIJJJJJJJJJJJJJJJJJJJJJHHHHHFFFF_Mismatch_1_Sense_+_Library_PoolC
GGGCATTCATAGTTGTATAATATGCTTACTGGCCATTCATAGTTCTAATTGATTATTTCTATCCTGCTGATCTA
>Frequency_1_QualityScore_FFHHHHHJJIJJIIIJJJIHJIIJIJJJJJJJJJJJIJJJJJIJJHJIJJGGIIIJIIIIIJIIJJIJJJIJGIIIJJHHEEHEHFFFFFFFEE_Mismatch_0_Sense_+_Library_PoolC
AGTTGTATAATATGTTTAGTGAGCATTCTAATATGCTTACTGGGCATTCATAGTTGTATAATATGCTTACTGGCCATTCATAGTTCTAATTGAT
>Frequency_1_QualityScore_FFGHHHHIJHIIJJIIJJJJJIIHJJIJJIIJJJJJJJJJJJJJIJJJJJIJJJIJJIIJHGGIIIGJGGIJJJJJEHIJIHHHHHHHF_Mismatch_2_Sense_+_Library_PoolC
TTATAGTTGTATAATATGTTTAGTGAGCATTCTAATATGCTTACTGGGCATTCATAGTTGTATAATATGCTTACTGGCCATTCATAGCA
>Frequency_1_QualityScore_FFHHHHHJJJJJJJJJJJJJJJJJJJJJJJJJIJJJJIJJJJJJJJJJJJJJIJJJJJJJIIGHIJJJJIJIJIGIJIJJJJJHHHHHFFFFFF_Mismatch_1_Sense_+_Library_PoolC
AGCATTCTAATATGCTTACTGGGCATTCATAGTTGTATAATATGCTTACTGGCCATTCATAGTTCTAATTGATTATTTCTATCCTGCTGATCTA
>Frequency_1_QualityScore_FFHHHHHJJJJJJJJJJJJJJJIJJJJJJJJJJJJJJJJJJJJJJIJJJJJFHIIHIJJJIJJJIJIJIHFIIIJJJJIJIHHHHH_Mismatch_1_Sense_+_Library_PoolC
TTGTATAATATGTTTAGTGAGCATTCTAATATGCTTACTGGGCATTCATAGTTGTATAATATGCTTACTGGCCATTCATAGTTCCA
>Frequency_1_QualityScore_FFHHHHHJJJJIJIJIJJJIJJJJIJJIIJIGIIFIIIIIJJIJIGIHIIJJGIJJJJJJIJJIIIIEHHHIII_Mismatch_0_Sense_+_Library_PoolC
TGAGCATTCTAATATGCTTACTGGGCATTCATAGTTGTATAATATGCTTACTGGCCATTCATAGTTCTAATTGA
>Frequency_1_QualityScore_DDDFFDAFGGHIGIEFB<C>HHIFHD:FHEEAFA3??HIGCHC9DGGHAFDAHIDBDCFGE@FHG=CEHB===FGGGICCC=@C7?C;?C?>>?_Mismatch_2_Sense_+_Library_PoolC
CAGTACATTTATAGTTGTATAATATGTTTAGTGAGCATTCTAATATGCTTACTGGGCATTCATAGTTGTATAATATGCTTACTGGCCATTCATA
>Frequency_1_QualityScore_FFHHHHHJJJJJJJJJJJJJJHJJJJIJJJJIJJIIJIJJJJIJIIIJCIGIJIJJJJJJIJJJHIIJGHHIJGIJIIIJJJHHHHHHFFFCEF_Mismatch_0_Sense_+_Library_PoolC
TGAGCATTCTAATATGCTTACTGGGCATTCATAGTTGTATAATATGCTTACTGGCCATTCATAGTTCTAATTGATTATTTCTATCCTGCTGATC
>Frequency_1_QualityScore_FFHHHHHJJJJJJJGIIJFHGHIGIGIJJJGIIJFHIIIIJJJJJJIJJJJIIJJJJJJJJIJIGGHGIGHIGHGGEHJIFFHGHHFFDFFEEE_Mismatch_1_Sense_+_Library_PoolC
CTTACAGGGCATTTATAGTTGTATAATATGTTTAATGAGCATTCTAATATGCTTACTGGGCATTCATAGTTGTATAATATGCTTACTGGCCATT
>Frequency_1_QualityScore_FFHHHHHGIJIIJJJHJJJJIJJIHIJJJJJJJJJJJIJIIJJJJJJJIJJIJJIJJJJJII_Mismatch_1_Sense_+_Library_PoolC
CATTCATAGTTGTATAATATGCTTACTGGCCATTCATAGTTCTAATTGATTATTTCTATCCA
>Frequency_1_QualityScore_FFHHHHHJJJJJIIJHJJJJHIIJJJJJJJJJJJJJJJJIJJJIIIJJIJIJJJFIJJJIJJJJJJJJJGIJJFIJIJIJHGHHHHHFF_Mismatch_0_Sense_+_Library_PoolC
TAGTTGTATAATATGTTTAGTGAGCATTCTAATATGCTTACTGGGCATTCATAGTTGTATAATATGCTTACTGGCCATTCATAGTTCTA
>Frequency_1_QualityScore_FFHHHHHJJFJGHHJIHHIJJJJIJJJJJJJJJJJIIJJJIIGIJJJJJJIJJGEIIJJJJJJJGIIIJCGHIJJFIJIGIHHHHHD_Mismatch_0_Sense_+_Library_PoolC
AGGGCATTTATAGTTGTATAATATGTTTAGTGAGCATTCTAATATGCTTACTGGGCATTCATAGTTGTATAATATGCTTACTGGCCA
>Frequency_1_QualityScore_FFHGHHHIHIJIIIJJJJJJJJJJJJJJJJJJJJJJJJIJJJIJJGIJHIIJIJJJJJJJJIJJJIJJIGIIJJJIHJJI_Mismatch_0_Sense_+_Library_PoolC
TATAGTTGTATAATATGTTTAGTGAGCATTCTAATATGCTTACTGGGCATTCATAGTTGTATAATATGCTTACTGGCCAT
>Frequency_1_QualityScore_DFFHFHHHGIIIIGIIJJJGIGIGHIJJJJJIJJIJJJJJIJJJHHHGHJJDHGHGHIJHFGAGHIJIIGHIJJJHHHHHFDFFFDEFDACEDE_Mismatch_0_Sense_+_Library_PoolC
ATAGTTGTATAATATGTTTAGTGAGCATTCTAATATGCTTACTGGGCATTCATAGTTGTATAATATGCTTACTGGCCATTCATAGTTCTAATTG
>Frequency_1_QualityScore_DBHFBFFGBB<:BADD?E@BDG@4:CHBCHCBCCHIII>@G@HCG<@<?FBGFHIIIIFGGFGGHIIII>7=@@A@;@2@CHEEFHHF7;CDCC_Mismatch_1_Sense_+_Library_PoolC
TTTATAGTTGTATAATATGTTTAGTGAGCATTCTAATATGCTTACTGGGCATTCATAGTTGTATAATATGCTTACTGGCCATTCATAGTTCAAA
>Frequency_1_QualityScore_FFHHHHHJIIJJJJJJJJJJJJHJJJIJJJJJJJJJJJJJJIJJJIJJIJJJJJIJGHIHIIJJJIJJIIJJJJJJJJJJJHHHHHEHHFFFFF_Mismatch_0_Sense_+_Library_PoolC
TATAGTTGTATAATATGTTTAGTGAGCATTCTAATATGCTTACTGGGCATTCATAGTTGTATAATATGCTTACTGGCCATTCATAGTTCTAATT
>Frequency_1_QualityScore_FFHHHHHJJJJJJJJJIJHIJHGIJJJJJJJJJJJJJJJJJJJJJIJJFIIJGIIJJJJJJJJJJJIJJIIJJJJJJJJIGHHHHDFFFFEEEE_Mismatch_0_Sense_+_Library_PoolC
CTTACTGGGCATTCATAGTTGTATAATATGCTTACTGGCCATTCATAGTTCTAATTGATTATTTCTATCCTGCTGATCTGTTTTGGATTTTTCT
>Frequency_1_QualityScore_FFHHHHHJJJJJJJJJJJJJJJJJJJJIJHIIIJGIJJGIIJJJJIIIHIJIHHIGIHIIIIIJJIJJJIJJIEHHHHHHHFFFFFEEDCEEED_Mismatch_0_Sense_+_Library_PoolC
GCATTCTAATATGCTTACTGGGCATTCATAGTTGTATAATATGCTTACTGGCCATTCATAGTTCTAATTGATTATTTCTATCCTGCTGATCAAA
>Frequency_1_QualityScore_FFHHHHHJJJJJJJJJJJJJJJJJJJJJJJJJJJIJJJJJJJJJJHIJIIJIJJIJJJJIIJJJJJJIJHIJJJJDGGIIHHHH_Mismatch_2_Sense_+_Library_PoolC
TAAATGTTTAGTGAGCATTCTAATATGCTTACTGGGCATTCATAGTTGTATAATATGCTTACTGGCCATTCATAGTTCTAATCA
>Frequency_1_QualityScore_FFHHHHHHIJJJJJJJJJJJJHJJIIJJJJIJJJJJJJJJJJIJJJJJIJJIIHIFIIJIHIHIIIJIJFHIGIGIJJJJJJHHGGHHHHFFFF_Mismatch_2_Sense_+_Library_PoolC
ATAGTTGTATAATATGTTTAGTGAGCATTCAAATATGCTTACAGGGCATTTATAGTTTTATAATATGTTTAGTGAGCATTCTAATATGCTTACT
>Frequency_1_QualityScore_FFHHHHHJJJIHGIJHHGJIIJIIIJJIJJJJJIJJJJJJGHIJIIFHIIIIGHIIJFHIIIJJJIIIHIHIJJJHIJJJAHHHHFFFFFEACC_Mismatch_0_Sense_+_Library_PoolC
CTTACTGGGCATTCATAGTTGTATAATATGCTTACTGGCCATTCATAGTTCTAATTGATTATTTCTATCCTGCTGATCTGTTTTGGATTTTAAA
>Frequency_1_QualityScore_FFHHHHHHJIJJJIJIJJJJJIJIJJJJJJJJJJJJJJJJJJJJJJJJJJJIJJJHIIHJJIJJIIJHJHGJIJIJJJIIIJHHHHHHHFFFFF_Mismatch_2_Sense_+_Library_PoolC
ATAGTTGTATAATATGTTTAGTGAGCATTCAAATATGCTTACAGGGCATTTATAGTTGTATAATATGTTTAGTGAGCATTCTAATATGCTTACT
