# Supplementary material for: Differential Gene Expression Reveals Candidate Genes for Drought Stress Response in Abies alba (Pinaceae)
Source: PLoS One. 2015 Apr 29;10(4):e0124564. doi: 10.1371/journal.pone.0124564 (PMC4414588; doi:10.1371/journal.pone.0124564)
Supplement: S2 File — (GZ) [file pone.0124564.s002.gz › comp5250_c0_seq1.fa]

>comp5250_c0_seq1 len=452 path=[1:0-451]
ATGGAAGCAGAGACCGTCCTCGGACAGAGTAACATGATTTCTTGACAAGTCATGGATTTCATTACAATTTCGATTACATTTCGTGTTGATAGTCATCCGTATACAAACATTCATTTACAGGGTTTTCTCCAGAGTTTCTGGTTGGAACACTATAGATCAGTTTTCAAGCAAAAATAAGGAGAGAGATATAATGACTTTGTGAATAGTTTCGGACTACATTCTTTTAGCTGGCTGTATCTCTGTTGAGACCAGTACAGGCCTACCCTTAAATACTAGTGCTACCTTCATTCTGCTATTTTACCATAATTTGTTTGAGCTTTACAACAGCTATTTTACCATAATTTGTTTGGGCTTTACAACAGCGGTAATCATCAAATTTTCCTTTTAAGCTCTTAATTCAATTATTTTATGTTTCATAGTTTTTCATGTTAATTATTGGCCAAGTTTCTCCA

>Frequency_6_QualityScore_FEHGHHGIIIHIIIIIJIIIIIIJGIJJIIJHHIIJHIJIIIJHIIIEGIIIIIIIIIIHHIEEHHIHIEGGGEFFEEEEEEDCCACCDDEDDE_Mismatch_0_Sense_+_Library_PoolT
GTATACAAACATTCATTTACAGGGTTTTCTCCAGAGTTTCTGGTTGGAACACTATAGATCAGTTTTCAAGCAAAAATAAGGAGAGAGATATAAT
>Frequency_1_QualityScore_FDHHHHHJJIJJIIJJJJJJJJJJFEHIIJJJJJJJGHIGJJJIIJJIJJJJIJJJJIJJJJGHIHHHFEFFDFFDEEEEEDD?BDDDDDEEEE_Mismatch_0_Sense_+_Library_PoolC
GTATACAAACATTCATTTACAGGGTTTTCTCCAGAGTTTCTGGTTGGAACACTATAGATCAGTTTTCAAGCAAAAATAAGGAGAGAGATATAAT
>Frequency_5_QualityScore_EFHHHGHIJJJJJIIJHICCECGHIIGIIHHIIJIIIHIJJIIFGGGIIHGGEHFHHFGHFGFGFHFFDECEEEBDDDACDDDDCBBCBCDCCB_Mismatch_0_Sense_+_Library_PoolT
AGATATAATGACTTTGTGAATAGTTTCGGACTACATTCTTTTAGCTGGCTGTATCTCTGTTGAGACCAGTACAGGCCTACCCTTAAATACTAGT
>Frequency_5_QualityScore_FEGHFGGGFHHHIIIGGGIGHCEGHHGHEHIIIHIGHGHIIHIHIHIGGHHGHHHHGGGFGFFEDEEEEDCDEECACBCDDDCDCDEEDCCBCC_Mismatch_0_Sense_+_Library_PoolT
AGAGACCGTCCTCGGACAGAGTAACATGATTTCTTGACAAGTCATGGATTTCATTACAATTTCGATTACATTTCGTGTTGATAGTCATCCGTAT
>Frequency_5_QualityScore_EDHHHHHGIJIIJJIHHIIIHIJJIIFHIIIJJIIIIJJIIJIHIHIIGIJJIJEHGHIGGIIGIIIJIDFEGHGFEFEFFFFEEEFEDDDCC=_Mismatch_0_Sense_+_Library_PoolT
TAACATGATTTCTTGACAAGTCATGGATTTCATTACAATTTCGATTACATTTCGTGTTGATAGTCATCCGTATACAAACATTCATTTACAGGGT
>Frequency_5_QualityScore_FFHHHGHHIHJIGIIFHHHFIIHHIJJIJJJIHIIHIIIGHHIJJJIHIJHIHIGHDAEFGBFGHHIHGDFFFEDEEDECDDDCBCBCB>BAEE_Mismatch_0_Sense_+_Library_PoolT
AACACTATAGATCAGTTTTCAAGCAAAAATAAGGAGAGAGATATAATGACTTTGTGAATAGTTTCGGACTACATTCTTTTAGCTGGCTGTATCT
>Frequency_4_QualityScore_EFGHHHHJIJJIIJJIIGIHHDGGHIIIIJJIIIJJJIIECGHGEGIIIGGIIJIGIIIHIIIIHHGFFDEEEEEEEDEECDDDDBCCDCDDCA_Mismatch_0_Sense_+_Library_PoolT
TTCAAGCAAAAATAAGGAGAGAGATATAATGACTTTGTGAATAGTTTCGGACTACATTCTTTTAGCTGGCTGTATCTCTGTTGAGACCAGTACA
>Frequency_4_QualityScore_EFHHHHHI@@CDHIIIIJJHIIIIIIJIJJJJJIIJJIIJIHIJJJJJJIIIFHIIIIJHIIIIGIHGGDEEFFECEEEEEDDCDDEDDDDDDD_Mismatch_0_Sense_+_Library_PoolT
ACTTTGTGAATAGTTTCGGACTACATTCTTTTAGCTGGCTGTATCTCTGTTGAGACCAGTACAGGCCTACCCTTAAATACTAGTGCTACCTTCA
>Frequency_4_QualityScore_FFHHHHHJJJJJJJII@ADEGGIJIIJIJJJJJJJJJJJJJJJJJJJJJJJIJJJJJIIJIIIIIHHHGFGFFEEEEEEDDDDDDEEDDDDCDD_Mismatch_0_Sense_+_Library_PoolT
ATATAATGACTTTGTGAATAGTTTCGGACTACATTCTTTTAGCTGGCTGTATCTCTGTTGAGACCAGTACAGGCCTACCCTTAAATACTAGTGC
>Frequency_4_QualityScore_EFHHFGGHGGFIGIHGIIIIIJIIGIEEGGIGIIIJJIIJJIIJJJJJJJIIIJJJJJJJIJJIIHHGGGGFFFEEEDEEEDDCCDDDCCDCAC_Mismatch_0_Sense_+_Library_PoolT
AAGGAGAGAGATATAATGACTTTGTGAATAGTTTCGGACTACATTCTTTTAGCTGGCTGTATCTCTGTTGAGACCAGTACAGGCCTACCCTTAA
>Frequency_4_QualityScore_FEHHHGGIIJJIIIIGIIJJGIJGIIJIJJJIJJJGHIIIJJIIJJIIJJIIJJJIIIIIHIIIIIHIIIIGGGHHHGFEFFECDCACCDEDDD_Mismatch_0_Sense_+_Library_PoolT
TACCTTCATTCTGCTATTTTACCATAATTTGTTTGAGCTTTACAACAGCTATTTTACCATAATTTGTTTGGGCTTTACAACAGCGGTAATCATC
>Frequency_3_QualityScore_EE>@CDFDGHIIIFIIIIDHIIHJJJHHHIGHIIIHHHIJJJIHIHHHGIIJIGIJIFHHIGGGGFGFFFCDDEEDDDDDDDCDDCDDEEEEDD_Mismatch_1_Sense_+_Library_PoolT
TGAATAGTTTCGGACTACATTCTTTTAGCTGGCTGTATCTCTGTTGAGACCAGTACAGGCCTACCCTTAAATACTTGTGCTACCTTCATTCTGC
>Frequency_3_QualityScore_FFHHHHHJJJJJJJJFHHHJJJHIJJJJJJJJJJJHIJJJJIJJJJIJJIJJJJJJJIJJJIIIIHHGGGEEFEDDEEEEEEDDDCDCDEEDDD_Mismatch_0_Sense_+_Library_PoolT
CGTCCTCGGACAGAGTAACATGATTTCTTGACAAGTCATGGATTTCATTACAATTTCGATTACATTTCGTGTTGATAGTCATCCGTATACAAAC
>Frequency_3_QualityScore_EEFHF?AGHIHGHIJHIJGIIHIIIIJJJIHIIIIIIJJIIJIJIHGHHIIIJIHIHIIHHIIGIHHHGGD<4?ADEFFFEDBBBCDDDECEED_Mismatch_0_Sense_+_Library_PoolT
AGAGTTTCTGGTTGGAACACTATAGATCAGTTTTCAAGCAAAAATAAGGAGAGAGATATAATGACTTTGTGAATAGTTTCGGACTACATTCTTT
>Frequency_3_QualityScore_EEGGGHGHHCAEFHFGIFIIGGIHGEGIJJJGHIIIHGIIIIIGHIIHHIHIIIGHHHGHEEFFFF<BEDECDCDCDDCCDDDDBBBCCCCCBC_Mismatch_0_Sense_+_Library_PoolT
GACTTTGTGAATAGTTTCGGACTACATTCTTTTAGCTGGCTGTATCTCTGTTGAGACCAGTACAGGCCTACCCTTAAATACTAGTGCTACCTTC
>Frequency_3_QualityScore_BDGHHHHIHGDDFGHEGIIIJGIIHIHIIHHIIGHGIJIHIIIIIJIJJIJGGIEGHIJIIGHHIFFGFEEEFEEEDDDEEDDDBACDCCDDDC_Mismatch_1_Sense_+_Library_PoolT
TGACTTTGTGAATAGTTTCGGACTACATTCTTTTAGCTGGCTGTATCTCTGTTGAGACCAGTACAGGCCTACCCTTAAATACTTGTGCTACCTT
>Frequency_3_QualityScore_FFHHHHHJHIIEHHIIJIIJJJJJJIIIJJJHIJIIIIIJJJJJJJIHIIJJJJJJIIJIIJJJJFGHHEGFFFEFFFEEDCDBCDDDDDDDDD_Mismatch_0_Sense_+_Library_PoolT
CTCGGACAGAGTAACATGATTTCTTGACAAGTCATGGATTTCATTACAATTTCGATTACATTTCGTGTTGATAGTCATCCGTATACAAACATTC
>Frequency_3_QualityScore_FEGHHHGIIIHIIJJIICCFEEGIJIJGHFIJHDIIIJIIHIIJIIJIIIIGIIIIIIIIIHIHIIIIFCCFCDEEFEEEDEDDDDEEDDDCAB_Mismatch_0_Sense_+_Library_PoolT
GATATAATGACTTTGTGAATAGTTTCGGACTACATTCTTTTAGCTGGCTGTATCTCTGTTGAGACCAGTACAGGCCTACCCTTAAATACTAGTG
>Frequency_3_QualityScore_EFHHHHHJJJHIJJIJJHIJIIIIIJJJJFHJJJIJJJJIHJJJJJJIIHGIIIJJIJIIJJIIIIIIGB@=BDEACEEECCDDDDDDDDDECD_Mismatch_0_Sense_+_Library_PoolT
GAGTTTCTGGTTGGAACACTATAGATCAGTTTTCAAGCAAAAATAAGGAGAGAGATATAATGACTTTGTGAATAGTTTCGGACTACATTCTTTT
>Frequency_1_QualityScore_FFHHHHHJJJIIJJJJJGHJIIIIJIJIJGIIJJJJJJJJJJJJJJJJJJJJJIIJJJJJJJJJHHHHHCDFFFFCFEEDDDDDDDDDEDEEDD_Mismatch_0_Sense_+_Library_PoolC
GAGTTTCTGGTTGGAACACTATAGATCAGTTTTCAAGCAAAAATAAGGAGAGAGATATAATGACTTTGTGAATAGTTTCGGACTACATTCTTTT
>Frequency_3_QualityScore_EFGGGGHIIIIIJIJIIJJHHCADDG@EHIJIGIIIGIHHIHIGIIIIIIEHHIEHHHFHIGGGGHGEGEEEEEDDDDBCDDDCCDDCDCDDDD_Mismatch_0_Sense_+_Library_PoolT
GAGAGATATAATGACTTTGTGAATAGTTTCGGACTACATTCTTTTAGCTGGCTGTATCTCTGTTGAGACCAGTACAGGCCTACCCTTAAATACT
>Frequency_3_QualityScore_EFGHHGFEGIGHIHFIHIJJJJJJHIGIJJJJIJJIJDGIIIJJJEHBHGIIIIIIIJHJHHGEFEFGEEEFDFFDEFFCDCCDCDDDBBDDDC_Mismatch_0_Sense_+_Library_PoolT
TTGATAGTCATCCGTATACAAACATTCATTTACAGGGTTTTCTCCAGAGTTTCTGGTTGGAACACTATAGATCAGTTTTCAAGCAAAAATAAGG
>Frequency_3_QualityScore_FFHHHHGIIJJJJJIJJJJJJHHF?@BCFEHHIJIIJJJJJJJJJJJJJIJJJJJIHHIIIIHHHHGGFEFEEEEEDDDCBCDCDDDCDDDDDE_Mismatch_0_Sense_+_Library_PoolT
GGAGAGAGATATAATGACTTTGTGAATAGTTTCGGACTACATTCTTTTAGCTGGCTGTATCTCTGTTGAGACCAGTACAGGCCTACCCTTAAAT
>Frequency_3_QualityScore_FFHHGHHJJJJJIHIIIJJJJIIIIIIIJJIIJJJHHIIIJJJIIIHEHHIIIGFHIHFGGFHGFFFFFEEFDBDEECDDDDDDCCCCDCDDCC_Mismatch_0_Sense_+_Library_PoolT
GATAGTCATCCGTATACAAACATTCATTTACAGGGTTTTCTCCAGAGTTTCTGGTTGGAACACTATAGATCAGTTTTCAAGCAAAAATAAGGAG
>Frequency_3_QualityScore_FFHHGHHJJIIJIJJJJJJIJIJFIIJJJJJIJJJJJIHHJIIIJJJJJJJJIGJIIIIIHHIIHHHHGEFFFFFFFEE><ABD?DDECDDCDD_Mismatch_0_Sense_+_Library_PoolT
TTTTCTCCAGAGTTTCTGGTTGGAACACTATAGATCAGTTTTCAAGCAAAAATAAGGAGAGAGATATAATGACTTTGTGAATAGTTTCGGACTA
>Frequency_3_QualityScore_FEGHHGGIIJJJJJJJIJJJJJIJJGIJJJJJJJJJJJJJJJJIJJJJJIHIIIHJJIIIIJJHIGIIJIHIIIGGGGEFFFFFFEEEEDEEED_Mismatch_0_Sense_+_Library_PoolT
GTACAGGCCTACCCTTAAATACTAGTGCTACCTTCATTCTGCTATTTTACCATAATTTGTTTGAGCTTTACAACAGCTATTTTACCATAATTTG
>Frequency_3_QualityScore_FFHHGHFIJFHIJJJIIIJJIJJIIIJJJJJJJJJJJIJJJJJHIIIJHIIHFHIIIJJIHHHJIIHIJGGHHHHHGGFFEE@CDDDDDCDCAC_Mismatch_0_Sense_+_Library_PoolT
CTTGACAAGTCATGGATTTCATTACAATTTCGATTACATTTCGTGTTGATAGTCATCCGTATACAAACATTCATTTACAGGGTTTTCTCCAGAG
>Frequency_3_QualityScore_DEGGDGDHGHHHIIHIFFGIFGDIGICDF@@BDEGHFHHFHCDFEDFEBFHFHGHIIIIIGHHGFGE@ADCCEFEEDDDDDCDD@ACAAA><B>_Mismatch_0_Sense_+_Library_PoolT
CATCCGTATACAAACATTCATTTACAGGGTTTTCTCCAGAGTTTCTGGTTGGAACACTATAGATCAGTTTTCAAGCAAAAATAAGGAGAGAGAT
>Frequency_3_QualityScore_FFHGHGHHHHIJJJIJJIIJJJJFICDEEGGHIIJJGIJJJIJJIJJJJIGIIJIJJJGHGHIHGGGGFFEEFEDDDDDDDCDDCDDDDDCDDD_Mismatch_0_Sense_+_Library_PoolT
AGGAGAGAGATATAATGACTTTGTGAATAGTTTCGGACTACATTCTTTTAGCTGGCTGTATCTCTGTTGAGACCAGTACAGGCCTACCCTTAAA
>Frequency_3_QualityScore_EFHHHHGIIJIJJHIJIIIIIIJHIIIIJJJJFHIIIIJHIJJJJJIIIJJJJJJIIIIIIHHIGGFGFEFGE><@BD@CDDDDCDDDDCDEDE_Mismatch_0_Sense_+_Library_PoolT
CCAGAGTTTCTGGTTGGAACACTATAGATCAGTTTTCAAGCAAAAATAAGGAGAGAGATATAATGACTTTGTGAATAGTTTCGGACTACATTCT
>Frequency_3_QualityScore_CAFFGGHJJJJHIIJJHJJJJJJJJIJJJJJJJJJJJJJJJHIJHIJJIJJHIIIIIIIIHHGGGFGFEBDEEEECEDEDDDDCDDCDEEEDDC_Mismatch_0_Sense_+_Library_PoolT
AATAGTTTCGGACTACATTCTTTTAGCTGGCTGTATCTCTGTTGAGACCAGTACAGGCCTACCCTTAAATACTAGTGCTACCTTCATTCTGCTA
>Frequency_3_QualityScore_EEHHHHHJJJJIIHJIIHIIIJIJJJJJJJJHIDCDGIFHIJJJFIJJJJJJIJJJJJJJJIIHHGFFFEFFEEEDEEDCDDDCDDDDEDDDDD_Mismatch_0_Sense_+_Library_PoolT
CAAAAATAAGGAGAGAGATATAATGACTTTGTGAATAGTTTCGGACTACATTCTTTTAGCTGGCTGTATCTCTGTTGAGACCAGTACAGGCCTA
>Frequency_3_QualityScore_FFHHHHHJJJJJJJJJJJJJJJIIJJJJJJIJJJJJJJJJIIIJIIIJJJJJJJJIIJJJJJJJIIIJIHHHHGGFFFFFFFDEEEEEDDDCDC_Mismatch_0_Sense_+_Library_PoolT
ACTACATTCTTTTAGCTGGCTGTATCTCTGTTGAGACCAGTACAGGCCTACCCTTAAATACTAGTGCTACCTTCATTCTGCTATTTTACCATAA
>Frequency_3_QualityScore_FFHHHHHJJJIHJJJJIHJIIJJJJJGHIJJJJJIJJJJJJJJJJJJIIFHIJJJJJIIIJHHIIIIJHCFHFDEEFEDEEEEEDDDCEEDDDD_Mismatch_0_Sense_+_Library_PoolT
TTACATTTCGTGTTGATAGTCATCCGTATACAAACATTCATTTACAGGGTTTTCTCCAGAGTTTCTGGTTGGAACACTATAGATCAGTTTTCAA
>Frequency_2_QualityScore_ACAEA=:>CCCCEEGCCHEG;A<;<DCAGGGADEC=BG?FDD?D<EGGHFCCEE?CDGHIIIIACG???>@A=?=8>@?A=AC9?BC====?;=_Mismatch_0_Sense_+_Library_PoolT
TTCGATTACATTTCGTGTTGATAGTCATCCGTATACAAACATTCATTTACAGGGTTTTCTCCAGAGTTTCTGGTTGGAACACTATAGATCAGTT
>Frequency_2_QualityScore_FFHGHHHJJJIIJIGHHIIIJGIJGIJDGHJJJJJJJJJIJJIJJIIIIIIIHGGGGGGEEEEEEEEEEDDEDDDDEEEEDDDDDDDDEDDEEE_Mismatch_0_Sense_+_Library_PoolT
GGAAGCAGAGACCGTCCTCGGACAGAGTAACATGATTTCTTGACAAGTCATGGATTTCATTACAATTTCGATTACATTTCGTGTTGATAGTCAT
>Frequency_2_QualityScore_EEEHHHHJJIJJJJJJIJIIIIJJJIIJHIIJJJIJIGHIGFGIJIIGIIIIGIIEFAGIGHHHGFGCEEEEECEEDDECDCCCDDD_Mismatch_0_Sense_+_Library_PoolT
TGTTTGAGCTTTACAACAGCTATTTTACCATAATTTGTTTGGGCTTTACAACAGCGGTAATCATCAAATTTTCCTTTTAAGCTCTTA
>Frequency_2_QualityScore_DEFHGHEEHIGEGGIHEEGIIIGIIGIGGHHGGIIHIGIHFHGGHIGEGAABGFIFHHIGIIIFEHEHGACEEEFEEDEEEEDDEECCDCCDDD_Mismatch_0_Sense_+_Library_PoolT
CTTTACAACAGCTATTTTACCATAATTTGTTTGGGCTTTACAACAGCGGTAATCATCAAATTTTCCTTTTAAGCTCTTAATTCAATTATTTTAT
>Frequency_2_QualityScore_EFHHEGHIJJJJIIGIGIIIIIJHIIJGGIHIHIIGHHHHGGEGIHHGFIGEGGDFGFHHIHEEGEGDFCC@CEFEEDCCDDDA;AAC@CEECD_Mismatch_0_Sense_+_Library_PoolT
AGGGTTTTCTCCAGAGTTTCTGGTTGGAACACTATAGATCAGTTTTCAAGCAAAAATAAGGAGAGAGATATAATGACTTTGTGAATAGTTTCGG
>Frequency_2_QualityScore_FFHGGGHHGHGIIJIGFEEIIIIHGGIJIIIGIIIIJIGFCHIGIICHIIGEIIJIJHGIIJJIIJIIJEGFHGHHGGFFF=BEDDDCCCBDCD_Mismatch_0_Sense_+_Library_PoolT
CTCTGTTGAGACCAGTACAGGCCTACCCTTAAATACTAGTGCTACCTTCATTCTGCTATTTTACCATAATTTGTTTGAGCTTTACAACAGCTAT
>Frequency_2_QualityScore_EFHHGHGJJJJIIJIGIIIJJIGIJJIJEGIJJJJIIIJIIJIJJJJJIIJJJIHGHHHGGFFFFFEEECEDEEDDDEEEEDDCCDDCDEDDEE_Mismatch_0_Sense_+_Library_PoolT
TGGAAGCAGAGACCGTCCTCGGACAGAGTAACATGATTTCTTGACAAGTCATGGATTTCATTACAATTTCGATTACATTTCGTGTTGATAGTCA
>Frequency_2_QualityScore_EFHHHGGIJIIIIGIIIHIJJHIIIJIJIIJHIIJJJIIIIJJJJJHIIHIJIJIIIJIIIJJIIIIGIEHEGGGGEGFFFFFFECBCBBAACD_Mismatch_0_Sense_+_Library_PoolT
TGATTTCTTGACAAGTCATGGATTTCATTACAATTTCGATTACATTTCGTGTTGATAGTCATCCGTATACAAACATTCATTTACAGGGTTTTCT
>Frequency_2_QualityScore_FFGHHHHJJJJJGIIJIJJJJJJJJJJJJJIIJJJGIIIIJIIJJGIIJIEGIIIJJIJIIIIIIIIIIHGGGEEEECEEEEEEDDDDDDDA=A_Mismatch_0_Sense_+_Library_PoolT
TCATTTACAGGGTTTTCTCCAGAGTTTCTGGTTGGAACACTATAGATCAGTTTTCAAGCAAAAATAAGGAGAGAGATATAATGACTTTGTGAAT
>Frequency_2_QualityScore_FFHHHHHJJIIJJJJJJJJJGIIHIJJJJIIJJJJJIIIIIIIIJIJJJIJGIIIIIIIGGIIIIIIHGEECGFFFFEEEDDBCCCCDDCCEDE_Mismatch_0_Sense_+_Library_PoolT
ACAATTTCGATTACATTTCGTGTTGATAGTCATCCGTATACAAACATTCATTTACAGGGTTTTCTCCAGAGTTTCTGGTTGGAACACTATAGAT
>Frequency_2_QualityScore_ECAEEGGGIHHGCIHDHFCHG9BEAEEHIFFHHIGGBAFIIIEGDGHGEGCGHHFBBCCECDFCEGGAACDDCECCCC=@CAECCCDCABBACC_Mismatch_1_Sense_+_Library_PoolT
CTACATTCTTTTAGCTGGCTGTATCTCTGTTGAGACCAGTACAGGCCTACCCTTAAATACTTGTGCTACCTTCATTCTGCTATTTTACCATAAT
>Frequency_2_QualityScore_FDGHFHHJJJIIJIIJIGHIJJJJJJJJJJJJIJIJIIJJGIIJJJJJJJGIIIIJJJIIIIIGIGFEGGGGGFEEEECEEDEEDEED_Mismatch_0_Sense_+_Library_PoolT
GTGTTGATAGTCATCCGTATACAAACATTCATTTACAGGGTTTTCTCCAGAGTTTCTGGTTGGAACACTATAGATCAGTTTTCAAGCA
>Frequency_2_QualityScore_FFHHHHHJJJJIAAEEGIIIHIIIIJIIIJJJJJIIJIJIJIIJJIJIJIJJJIIIJIJJIJIIJJIGGCGHEFFFEEEDEEEDDCCDCCEDCD_Mismatch_0_Sense_+_Library_PoolT
AATGACTTTGTGAATAGTTTCGGACTACATTCTTTTAGCTGGCTGTATCTCTGTTGAGACCAGTACAGGCCTACCCTTAAATACTAGTGCTACC
>Frequency_1_QualityScore_FFHHHHHJJJIJJJIJJJJJJJJIJJJJJJJJJJJJJJJJJJJJJJJJJJJJJIJJIJHGIJHHHHHHFDFFEEEEEDDDDEEDDDDDDDEDDD_Mismatch_0_Sense_+_Library_PoolC
AATGACTTTGTGAATAGTTTCGGACTACATTCTTTTAGCTGGCTGTATCTCTGTTGAGACCAGTACAGGCCTACCCTTAAATACTAGTGCTACC
>Frequency_2_QualityScore_FFHGCGGHIGGIIIIIIIIEGGFHEHHIGHFEAAGEIIIIFIGIIIICGGIEEIIGHCEEIGECDAAEECB?CCCCCDFCCCCCDCCC=9AABA_Mismatch_0_Sense_+_Library_PoolT
TTTACAGGGTTTTCTCCAGAGTTTCTGGTTGGAACACTATAGATCAGTTTTCAAGCAAAAATAAGGAGAGAGATATAATGACTTTGTGAATAGT
>Frequency_2_QualityScore_FFHHHHGJJIIIJJIJGHIIIJIGIJJJIIIIIJIJIIIJIJHIIIIIIJJIIFHICGHHGHFFFFFFFEACCDDCDEC?CDEDCDBDCDE_Mismatch_0_Sense_+_Library_PoolT
CCGTCCTCGGACAGAGTAACATGATTTCTTGACAAGTCATGGATTTCATTACAATTTCGATTACATTTCGTGTTGATAGTCATCCGTATAC
>Frequency_2_QualityScore_EEHHGHFFEGIIGIIIIIIIEIEDFIIEHIIIGGHIGAFHHHHCEHHGGEEHHIEGI?ACEGIEFCAAACCCFEAEDEEEEDCCDADCCDE?==_Mismatch_0_Sense_+_Library_PoolT
GAGACCAGTACAGGCCTACCCTTAAATACTAGTGCTACCTTCATTCTGCTATTTTACCATAATTTGTTTGAGCTTTACAACAGCTATTTTACCA
>Frequency_2_QualityScore_FFHGHHHJJJJIIIIJIHGACEGEGIIIIIIIIJJIJIIIJJJJIIJGIIIJEIIIIJJJGIIIIIIHHGHEEEDEECEDECDDCCDCDEDDDD_Mismatch_0_Sense_+_Library_PoolT
GAGATATAATGACTTTGTGAATAGTTTCGGACTACATTCTTTTAGCTGGCTGTATCTCTGTTGAGACCAGTACAGGCCTACCCTTAAATACTAG
>Frequency_2_QualityScore_EEGHDCGIIIHIGGGIHFGIIHIIHHHFGHIGCDEAAGFFEHGHIIFHIGGHICFBECCCCEGHGIIIGEGEAAEECEFEBAAD?ACDD?@@:>_Mismatch_0_Sense_+_Library_PoolT
TTTTAGCTGGCTGTATCTCTGTTGAGACCAGTACAGGCCTACCCTTAAATACTAGTGCTACCTTCATTCTGCTATTTTACCATAATTTGTTTGA
>Frequency_2_QualityScore_FEHHHHHJJIIIIJJJJJIJJIJIJJIJJIIIIIJJJJIIJIJHIIIHIIIIIIJJJJGIIJJIIGIJCCGHHHGEFFFFACDEEEECCDD??A_Mismatch_0_Sense_+_Library_PoolT
GATTTCATTACAATTTCGATTACATTTCGTGTTGATAGTCATCCGTATACAAACATTCATTTACAGGGTTTTCTCCAGAGTTTCTGGTTGGAAC
>Frequency_2_QualityScore_EDHEEHFGIHEIIIIIGGIGIEGGIIIIEIIHDHIHIIIIIIIHIIIIIIGIIIGGIGIFEHEIGEHGFCBEEEDEEEEDACCCCCCCCCCCBB_Mismatch_0_Sense_+_Library_PoolT
GTCATCCGTATACAAACATTCATTTACAGGGTTTTCTCCAGAGTTTCTGGTTGGAACACTATAGATCAGTTTTCAAGCAAAAATAAGGAGAGAG
>Frequency_2_QualityScore_FFHHHGGIJJHIJHIJHIIIIIJIIGIJJJJJJJJJJJIIIJIJIIIJHIJJIIJJJIJJIJJJII?=?DHGHHGFFDDDDDDDEDEEDDDDDD_Mismatch_0_Sense_+_Library_PoolT
TTCTGGTTGGAACACTATAGATCAGTTTTCAAGCAAAAATAAGGAGAGAGATATAATGACTTTGTGAATAGTTTCGGACTACATTCTTTTAGCT
>Frequency_2_QualityScore_FFGHGGGIHIFHIIGIIFGIIJGGFHHIFGGEGGIHIIIIFIHGIGIIJHG90;BEBEEFGHDGFHHCCEEEBCEFEEDDCBCDACCDEDDCCC_Mismatch_0_Sense_+_Library_PoolT
TATAGATCAGTTTTCAAGCAAAAATAAGGAGAGAGATATAATGACTTTGTGAATAGTTTCGGACTACATTCTTTTAGCTGGCTGTATCTCTGTT
>Frequency_2_QualityScore_FFGHHHGJJJJJJIIJIIJJIIIJIGIJJJJJIIJJJJIIJHJHIIIJGGIIIGIIIJJIJHIGGHHGGFFEFEEEEDEED??ADEEEDDCECD_Mismatch_1_Sense_+_Library_PoolT
AGTTTCGGACTACATTCTTTTAGCTGGCTGTATCTCTGTTGAGACCAGTACAGGCCTACCCTTAAATACTTGTGCTACCTTCATTCTGCTATTT
>Frequency_2_QualityScore_FFHHHGHJJJHIJJJIJJJJJJJHIIJJJJIJIHIIIJJJJJIIIIJJIJIIJIHGIIJIJIIIHHGGGEEFCECEEEEEEEDCCEEDD_Mismatch_1_Sense_+_Library_PoolT
ATAGTTTCGGACTACATTCTTTTAGCTGGCTGTATCTCTGTTGAGACCAGTACAGGCCTACCCTTAAATACTAGTGCTACCTTCATTCA
>Frequency_2_QualityScore_FEHHHHHJIIJIJJJIJJIIIIIJIHIJJJJJJIJJIIJIJJJIIIHIJJIIJJJJIIIIIC@ECGEFGEEEEDDEEDDEDEEDDDCDDCCDCD_Mismatch_0_Sense_+_Library_PoolT
GTTGGAACACTATAGATCAGTTTTCAAGCAAAAATAAGGAGAGAGATATAATGACTTTGTGAATAGTTTCGGACTACATTCTTTTAGCTGGCTG
>Frequency_2_QualityScore_EFHHHHHIJIJJIIJIJJIJJJIJIJJJJJJJJJJIJJJIJJJJJIJIJJIJIIJJJJIJIJJIIA9BCECGGFGEEDDEDCDFCEEDCDDDDD_Mismatch_0_Sense_+_Library_PoolT
TCTGGTTGGAACACTATAGATCAGTTTTCAAGCAAAAATAAGGAGAGAGATATAATGACTTTGTGAATAGTTTCGGACTACATTCTTTTAGCTG
>Frequency_2_QualityScore_FFHHHHHIIJIJJJJJJJJIJJJIJIJJJIIIJIIJJJIJIIIIJJIIHGIIIIIIJIIIA;CBGEGIIGGGGEEEEEEDEEEDDDDDDCDDDD_Mismatch_0_Sense_+_Library_PoolT
TTGGAACACTATAGATCAGTTTTCAAGCAAAAATAAGGAGAGAGATATAATGACTTTGTGAATAGTTTCGGACTACATTCTTTTAGCTGGCTGT
>Frequency_2_QualityScore_FEHHHHHIJIIIIIJJJJIDIIIIIGIIIIJIIJHIJJIJJJJIIJGIGIIIIIJJIIIIIIIJIGGGGDEHEGEEECEGECEEEEEECDDCCC_Mismatch_0_Sense_+_Library_PoolT
GTATCTCTGTTGAGACCAGTACAGGCCTACCCTTAAATACTAGTGCTACCTTCATTCTGCTATTTTACCATAATTTGTTTGAGCTTTACAACAG
>Frequency_2_QualityScore_EFHHHHHJJJJJJIJJJJJJJJJJJIJJJJJJJJJJIJJJJJJJIIJJJJJJJJJIIJJJJJIIIIJIIHIIJGHHHHGGGFEFEEEEEDDDDD_Mismatch_0_Sense_+_Library_PoolT
TGTATCTCTGTTGAGACCAGTACAGGCCTACCCTTAAATACTAGTGCTACCTTCATTCTGCTATTTTACCATAATTTGTTTGAGCTTTACAACA
>Frequency_2_QualityScore_FDHHHHHJJIJIIIJJJJIIHIIIHIJIIIIJIJIHJJJGIIIJJIIIJJJJIJIJGIIJIIGGHHGGGEGGGGEEEEDE:9>AC@CEEDDBDD_Mismatch_0_Sense_+_Library_PoolT
GTTTTCTCCAGAGTTTCTGGTTGGAACACTATAGATCAGTTTTCAAGCAAAAATAAGGAGAGAGATATAATGACTTTGTGAATAGTTTCGGACT
>Frequency_2_QualityScore_FFHHHHHJJJIJIIJIJJJJJHIJJJIJJJIJJJJJJGIJJJIIJIJJJJJJIJJJJJJJCGIIHHHHGFDFDGEEEEEEEDDACCCCDCDDED_Mismatch_0_Sense_+_Library_PoolT
TACAATTTCGATTACATTTCGTGTTGATAGTCATCCGTATACAAACATTCATTTACAGGGTTTTCTCCAGAGTTTCTGGTTGGAACACTATAGA
>Frequency_2_QualityScore_FFHHHHGIJIJJIJJIIIIIHJJIJJIJJIIJJJJIJIIJJJJJJJIIIJJJJIJHIIJJJJIIIIIGIIHGHHHGGFFFFDECC?BBBCCDDD_Mismatch_0_Sense_+_Library_PoolT
TTTCTTGACAAGTCATGGATTTCATTACAATTTCGATTACATTTCGTGTTGATAGTCATCCGTATACAAACATTCATTTACAGGGTTTTCTCCA
>Frequency_2_QualityScore_FFHHHHHIJJIIJIJJJJJJIJJJJJJIJCCEGIGIIJIIIIJJJIIIIJIJJJJJJJJJIIIGGHGHHHFFFFFDEDEEDDDCECDDDDDDDD_Mismatch_0_Sense_+_Library_PoolT
AATAAGGAGAGAGATATAATGACTTTGTGAATAGTTTCGGACTACATTCTTTTAGCTGGCTGTATCTCTGTTGAGACCAGTACAGGCCTACCCT
>Frequency_2_QualityScore_FFHHGHGIIIIIJIHGIGICGIIIIJHGIIJJIJIIJHIEIIIJIGIIIIIIGHGGGHFFFFDEEDEEEDEECCCCCDCDEDDCEEDCCCABDD_Mismatch_0_Sense_+_Library_PoolT
AGACCGTCCTCGGACAGAGTAACATGATTTCTTGACAAGTCATGGATTTCATTACAATTTCGATTACATTTCGTGTTGATAGTCATCCGTATAC
>Frequency_2_QualityScore_FFHHHHHJJJIJIIHIIIJIJJGIJJJJIIC=CEGEHIJJIGIIJJIIJJJJJJJJJIIIJJIHIHHHHFGGEFFEEEDEEEEDDDCCCCDDDD_Mismatch_0_Sense_+_Library_PoolT
AAATAAGGAGAGAGATATAATGACTTTGTGAATAGTTTCGGACTACATTCTTTTAGCTGGCTGTATCTCTGTTGAGACCAGTACAGGCCTACCC
>Frequency_2_QualityScore_FFHHHHGJJJJJJJIJJJJJJJIIJJJJJJJJJIIJJJJJJIJJJIIJJIIIJJJIIIIIIHHHHHHGGGGGGGFEEFEEEECCEEEEEDDDCC_Mismatch_1_Sense_+_Library_PoolT
GACTACATTCTTTTAGCTGGCTGTATCTCTGTTGAGACCAGTACAGGCCTACCCTTAAATACTTGTGCTACCTTCATTCTGCTATTTTACCATA
>Frequency_2_QualityScore_FFHHHHHJIJJJIJJJJJJJJJJJJJJJJJJJJJJJJJIIJJJIIJIIJJJJJJIJJJIJIIIIFGGGFCEECDDEEEEEDDDDDDDDDCDDCE_Mismatch_0_Sense_+_Library_PoolT
ATAATTTGTTTGAGCTTTACAACAGCTATTTTACCATAATTTGTTTGGGCTTTACAACAGCGGTAATCATCAAATTTTCCTTTTAAGCTCTTAA
>Frequency_2_QualityScore_FFHGHHHJJJJJIIJJHIJIJJIJIIIJJIIHIJJJIHJJJIJJIJIIJIIIIJIIGIIIIHGGHGHHFGGEB=CBCCEEEDDCCDDCABCDEE_Mismatch_0_Sense_+_Library_PoolT
CAGAGTTTCTGGTTGGAACACTATAGATCAGTTTTCAAGCAAAAATAAGGAGAGAGATATAATGACTTTGTGAATAGTTTCGGACTACATTCTT
>Frequency_2_QualityScore_FFHHHHHJJJJJJJJGIIJJJJJJJIIHIIJJJJHIIJHIIIIIHIIJJJJIIGIGIIJIJIIHHIGHHGGGGGEEECCEEEEEEDCDCDDDCD_Mismatch_0_Sense_+_Library_PoolT
CATTCATTTACAGGGTTTTCTCCAGAGTTTCTGGTTGGAACACTATAGATCAGTTTTCAAGCAAAAATAAGGAGAGAGATATAATGACTTTGTG
>Frequency_2_QualityScore_FFHHHGHJJJJJJIJJJJIJIIJJJJJJJJJJJJJJJJJJJJJJJIJJJJIIJJJJIIJJIJJIIIHHHGGGFFEEFEEEEECEEEEEDDDDDC_Mismatch_1_Sense_+_Library_PoolT
ACTACATTCTTTTAGCTGGCTGTATCTCTGTTGAGACCAGTACAGGCCTACCCTTAAATACTTGTGCTACCTTCATTCTGCTATTTTACCATAA
>Frequency_2_QualityScore_FFHHHHHJJJJIIIJJJJIJIIIJJJIIIJJJIIJJJJJJJIIIJIJJIIHIIJIIJJJHIJHJIIJJHGHHFDDEEEEEDEEDEDCDAADCDD_Mismatch_0_Sense_+_Library_PoolT
ATTACATTTCGTGTTGATAGTCATCCGTATACAAACATTCATTTACAGGGTTTTCTCCAGAGTTTCTGGTTGGAACACTATAGATCAGTTTTCA
>Frequency_2_QualityScore_FFHGHHHIIIJJJIIIJJIIIIHIIIHIIGIIJIGIHIJIIIIIIIIA7CDGGGIIIIHHIGIIGHFHGGHFFFFFEDEDDDEEECECDDDDCD_Mismatch_0_Sense_+_Library_PoolT
GATCAGTTTTCAAGCAAAAATAAGGAGAGAGATATAATGACTTTGTGAATAGTTTCGGACTACATTCTTTTAGCTGGCTGTATCTCTGTTGAGA
>Frequency_1_QualityScore_FFHHHHHIIJJJIIJJJJJJJIJGHHIHIDGGIJJJGIJJJJJJIJJJIDHIIIJIFHGHGHFFFFFFF@CEDEDDDDEFDDDBBBDDDDECAD_Mismatch_0_Sense_+_Library_PoolT
ATGGAAGCAGAGACCGTCCTCGGACAGAGTAACATGATTTCTTGACAAGTCATGGATTTCATTACAATTTCGATTACATTTCGTGTTGATAGTC
>Frequency_1_QualityScore_DEFHGHHJJFHIJJIJIIIJJJIEIGGGHIHJIGGHEHGIIJIGIIHGHID?D@GHIGIJGHIJJIFFFEHHHFFFFFFEDEDBD@CD@DDCDC_Mismatch_0_Sense_+_Library_PoolT
ATAGATCAGTTTTCAAGCAAAAATAAGGAGAGAGATATAATGACTTTGTGAATAGTTTCGGACTACATTCTTTTAGCTGGCTGTATCTCTGTTG
>Frequency_1_QualityScore_FFHHHHHJJJJJJJJJJJJJJJIJJIJJIJJGHIJIJJJJJIJIJIJJIJIIJJGGGIJJHIIIIJHGHHHHHFFFFFD_Mismatch_0_Sense_+_Library_PoolT
GTCATCCGTATACAAACATTCATTTACAGGGTTTTCTCCAGAGTTTCTGGTTGGAACACTATAGATCAGTTTTCAAGCA
>Frequency_1_QualityScore_:DFDHHHG:ABEF@BEHEH++CEG;1??DF>FA><<BG@DCDAF>)9DBGC@)=B4@@FAGHEH>AADEA?EE=ACCBBCC@_Mismatch_2_Sense_+_Library_PoolT
CTCTGTTGAGACCAGTACAGGCCTACCCTTAAATACTTGTGCTACCTTCATTCTGCTATTTTACCATAATTTGTTTGAGCAT
>Frequency_1_QualityScore_FFHHHHHJJJIJJIJJJJJIGIIIHHFHHIIJIJJJJJJIJJJJHIGI_Mismatch_0_Sense_+_Library_PoolT
ATCAGTTTTCAAGCAAAAATAAGGAGAGAGATATAATGACTTTGTGAA
>Frequency_1_QualityScore_FFHHHHHIJJJIIJJJJJJJJJJJJJJJJJJJJJJJIJJIJJGIJJ_Mismatch_1_Sense_+_Library_PoolT
CATCAAATTTTCCTTTTAAGCTCTTAATTCAATTATTTTATGTTTA
>Frequency_1_QualityScore_FDHFHDDIJJIJIGGIIHHIIGIGGHIJJCHIJJJDGGIID>GHIGIHGGIBDGGCH@FCFGI_Mismatch_1_Sense_+_Library_PoolT
TTTACAACAGCGGTAATCATCAAATTTTCCTTTTAAGCTCTTAATTCAATTATTTTATGTTTA
>Frequency_1_QualityScore_FFHHHHHJJJIJJJJIIIIJJJJJJIIIGIJJJJJIJJJJJJJJJJJJJJIIGHJIIJGEHFHHHFFFFFFFEEEEE>_Mismatch_0_Sense_+_Library_PoolT
ATTCTTTTAGCTGGCTGTATCTCTGTTGAGACCAGTACAGGCCTACCCTTAAATACTAGTGCTACCTTCATTCTGCTA
>Frequency_1_QualityScore_FFHHHHHJJJJJJJJJJHHIIJJJJJJHIFIIJJJIIIJIGGIHIJHIIJJJJIJGIIIIIIJJJGJHHCHFFFFFFDCDDDDEEEFDDDDDDD_Mismatch_1_Sense_+_Library_PoolT
GACATTCATTTACAGGGTTTTCTCCAGAGTTTCTGGTTGGAACACTATAGATCAGTTTTCAAGCAAAAATAAGGAGAGAGATATAATGACTTTG
>Frequency_1_QualityScore_FFHHHHHIBHFHIIJIJHIJJIJJIII_Mismatch_0_Sense_+_Library_PoolT
TCGGACAGAGTAACATGATTTCTTGAC
>Frequency_1_QualityScore_=DFHHHHJIJJJJJJJJJJJJJJJJJJJJJJJJJJJJJJJJJJJJJJJJJJJJJIJJJJJJJJJJGFHHHHHFFFFFEEDEDDDDFEDEDDDDC_Mismatch_0_Sense_+_Library_PoolT
TAGATCAGTTTTCAAGCAAAAATAAGGAGAGAGATATAATGACTTTGTGAATAGTTTCGGACTACATTCTTTTAGCTGGCTGTATCTCTGTTGA
>Frequency_1_QualityScore_2ADFADHIGHIHHIJHIJJJEHGGIJIIIIFIJJIIJJJIIIGHIIJIJJIGEHIJGIIJJJJDIEHIHGECHHHFFD@DCEDDEDCEEFFDC_Mismatch_1_Sense_+_Library_PoolT
AGAGTAACATGATTTCTTGACAAGTCATGGATTTCATTACAATTTCGATTACATTTCGTGTTGATAGTCATCCGTATACAAACATTCATTTAA
>Frequency_1_QualityScore_FFHHHHHJJJJJJJJJIJJJJJJJIJJJJJJJJJJIJJJJJIJJJJJ_Mismatch_0_Sense_+_Library_PoolT
ATCAAATTTTCCTTTTAAGCTCTTAATTCAATTATTTTATGTTTCAT
>Frequency_1_QualityScore_;D>?BD?<?ECEIFFGFE;FDE4FFEE3C>G>F@FEFEEIFI>BA@B88CFEG>F;@FD@@47==EA_Mismatch_0_Sense_+_Library_PoolT
TACCATAATTTGTTTGGGCTTTACAACAGCGGTAATCATCAAATTTTCCTTTTAAGCTCTTAATTCA
>Frequency_1_QualityScore_FFHHHHHJJJJJJJJJJJJJJJJJJJJJJJJJIIJJJJJJJIJJJJJJIIJJJIIJJIJJJJJJJJIIJJHHHHFFFFFFDDDCEEDDDDDCDB_Mismatch_0_Sense_+_Library_PoolT
ATGGATTTCATTACAATTTCGATTACATTTCGTGTTGATAGTCATCCGTATACAAACATTCATTTACAGGGTTTTCTCCAGAGTTTCTGGTTGG
>Frequency_1_QualityScore_FFHHHHGJHJEGJJJJGGJJJGJJIJJJJIHIJJIIJJHGIJJJIJJJIJIIIJIJJJJIJJGJHHHHHCDEEFFEEEDECCCEDDDDDDDEFE_Mismatch_0_Sense_+_Library_PoolT
TTGTGAATAGTTTCGGACTACATTCTTTTAGCTGGCTGTATCTCTGTTGAGACCAGTACAGGCCTACCCTTAAATACTAGTGCTACCTTCATTC
>Frequency_1_QualityScore_FFHHCACCGFHIJJJIJJIJJJJJJJJJJJJJJJJJJJJJJJJJJHIIJIJJJJJGIJJJJJIIGHHHFBEFFFEEEDEEDDDDDDDDDDEFEE_Mismatch_1_Sense_+_Library_PoolT
TGTGAATAGTTTCGGACTACATTCTTTTAGCTGGCTGTATCTCTGTTGAGACCAGTACAGGCCTACCCTTAAATACTTGTGCTACCTTCATTCT
>Frequency_1_QualityScore_FFBFHHFIGHJGJJGGIGDEHHJGGGCGGEHIIJJJIIJJIJIIJIJIIIIFDHGAFHIIIJIJJDHE:5?>CEEEEDCCCC@A@CCDCDCCAC_Mismatch_0_Sense_+_Library_PoolT
TTACCATAATTTGTTTGAGCTTTACAACAGCTATTTTACCATAATTTGTTTGGGCTTTACAACAGCGGTAATCATCAAATTTTCCTTTTAAGCT
>Frequency_1_QualityScore_FFHHHHHJJJJJJJJJJJJHGGHIIJJJJJJJJJII?0??FDHIJJJGIJJJJJJJJJJJJIJHHFGFFFFFFFEEEEEEDDDDDDDDDDCDDD_Mismatch_0_Sense_+_Library_PoolT
AAGCAAAAATAAGGAGAGAGATATAATGACTTTGTGAATAGTTTCGGACTACATTCTTTTAGCTGGCTGTATCTCTGTTGAGACCAGTACAGGC
>Frequency_1_QualityScore_FFHHHHHJJJJIJJJJJJJJJJJJJJJJJJIJIJJJHHIJJJJJJJJJJJJJJJJJJJJJIIIHHHHGHHEFFFFFEDEEEEEEEEDDDEDEEF_Mismatch_1_Sense_+_Library_PoolT
TTTCGGACTACATTCTTTTAGCTGGCTGTATCTCTGTTGAGACCAGTACAGGCCTACCCTTAAATACTTGTGCTACCTTCATTCTGCTATTTTA
>Frequency_1_QualityScore_FFHHHHHIJJJJJJJJGIJIJIJJJGIHIFHIIJJIJIJJJJIJGIJJHGEGIHIJJJJJJJJJHHHFFFFFEEEEEEEDDDDDD@;BDD@CDD_Mismatch_0_Sense_+_Library_PoolT
ACAGGGTTTTCTCCAGAGTTTCTGGTTGGAACACTATAGATCAGTTTTCAAGCAAAAATAAGGAGAGAGATATAATGACTTTGTGAATAGTTTC
>Frequency_1_QualityScore_FFHHHHHJJJJJJJJJJJJJJJJIJJJJJIJJJJIJJGIIJJJJIJJJJJJIJJGIIIJJJHHHCHHFFFFFFFEEEEEDDDDD_Mismatch_1_Sense_+_Library_PoolT
ATGAGCTTTACAACAGCTATTTTACCATAATTTGTTTGGGCTTTACAACAGCGGTAATCATCAAATTTTCCTTTTAAGCTCTTA
>Frequency_1_QualityScore_FFHHHHHJJIIJJIJJJJJIJJIIJJJJHIJJJJJJJJIJJJJJJJJJJIIHIJJJJJJJJJJJJJJIH77?CHEFFFFDDDDDDDDEDEEDDD_Mismatch_0_Sense_+_Library_PoolT
AGTTTCTGGTTGGAACACTATAGATCAGTTTTCAAGCAAAAATAAGGAGAGAGATATAATGACTTTGTGAATAGTTTCGGACTACATTCTTTTA
>Frequency_1_QualityScore_FFHHHHHJJJJJJIJJJJJJJJJJJJJJJJJJJJJJJJJJJIIJJIJIJJJJJJJJJJIIJIIIIJHEEDDFFEEEEEEEDDEDDDDDCDDDCC_Mismatch_0_Sense_+_Library_PoolT
TACCATAATTTGTTTGAGCTTTACAACAGCTATTTTACCATAATTTGTTTGGGCTTTACAACAGCGGTAATCATCAAATTTTCCTTTTAAGCTC
>Frequency_1_QualityScore_FFHHGHHJJJJIJHIIIIJIJGIJJJJJJJIHGIJIIIIIEIJJJIJIGHJJIJJFHECC@EAEHHHHGC@DFFCDCEED_Mismatch_1_Sense_+_Library_PoolT
TTTTAGCTGGCTGTATCTCTGTTGAGACCAGTACAGGCCTACCCTTAAATACTAGTGCTACCTTCATTCTGCTATTTTAA
>Frequency_1_QualityScore_DFHHHHHJJJJJGHJJJIJJJJIJJJHIJJJJJJIJJIJJJJJJJIHIJJJJJJIJJJJJJHHHHHHHFDFFFFEEEEDEDDEEDDD_Mismatch_1_Sense_+_Library_PoolT
TCGGACTACATTCTTTTAGCTGGCTGTATCTCTGTTGAGACCAGTACAGGCCTACCCTTAAATACTAGTGCTACCTTCATTCTGCCA
>Frequency_1_QualityScore_FFHHHHHJIGGFGHIJEFHCHIJIGIEEGGHEGHEHIIIIJJGGEFEGGIFEFFHGGIGHIIHGHHGIECEHHHHF>CBDFDC@CACCCFDDAC_Mismatch_1_Sense_+_Library_PoolT
TTCTTTTAGCTGGCTGTATCTCTGTTGAGACCAGTACAGGCCTACCCTTAAATACTTGTGCTACCTTCATTCTGCTATTTTACCATAATTTGTT
>Frequency_1_QualityScore_?DFHFFHIJJJFHGEGG:DGEC@GGGJIGHEGGICG@BF<=CGF@GGGGIIJJJIIHFFHGBFFFCD@CDCDCDDDDCDDCDEDDDDD@BDDDD_Mismatch_0_Sense_+_Library_PoolT
ACCGTCCTCGGACAGAGTAACATGATTTCTTGACAAGTCATGGATTTCATTACAATTTCGATTACATTTCGTGTTGATAGTCATCCGTATACAA
>Frequency_1_QualityScore_FFHHHHHJJJJJJJJJJJJJJGHIIJJJJJJJJGIJJJJIHIJIGGHHIIIIGIJJJJJDGIGIIIJJGFFHHHFFFFFDDDDDDDDDDDDDDD_Mismatch_0_Sense_+_Library_PoolT
TACAAACATTCATTTACAGGGTTTTCTCCAGAGTTTCTGGTTGGAACACTATAGATCAGTTTTCAAGCAAAAATAAGGAGAGAGATATAATGAC
>Frequency_1_QualityScore_DBFFFHGJIGHH@@FDEIJIJIDGHIIJJIJJIDFGGGGHEHECHGEHDGHGJHIHEGAEEHFGHFB_Mismatch_1_Sense_+_Library_PoolT
TTACCATAATTTGTTTGGGCTTTACAACAGCGGTAATCATCAAATTTTCCTTTTAAGCTCTTAATAC
>Frequency_1_QualityScore_FFHHHHHJJJJJJJJJIJJJJJJJJJJJJJJJJIJJJJJJJJJJJJJIJJJJJJIIJJJJJJJJ_Mismatch_1_Sense_+_Library_PoolT
GAGATCAGTTTTCAAGCAAAAATAAGGAGAGAGATATAATGACTTTGTGAATAGTTTCGGACTA
>Frequency_1_QualityScore_FFHHHHHJJJJJJJJJJJJJJJJJJJJJJJEIJJJIIJJIJJJJIJIIIIHIJJIJJJIIIIHHEHFHGCCFFFBDDEEDDCACCBDDDD=@DD_Mismatch_1_Sense_+_Library_PoolT
GTGCTACCTTCATTCTGCTATTTTACCATAATTTGTTTGAGCTTTACAACAGCTATTTTACCATAATTTGTTTGAGCTTTACAACAGCGGTAAT
>Frequency_1_QualityScore_FFHHHHHIJJJJJJJJJJJIGIIIIJJIJJIJJJIJJIJIJIIJJJJIJJJJJJJJIJJJHHHHHHFFFDFFFCDEEEEDDDDCCDEEDDDDDC_Mismatch_1_Sense_+_Library_PoolT
TTTTATCTGGCTGTATCTCTGTTGAGACCAGTACAGGCCTACCCTTAAATACTAGTGCTACCTTCATTCTGCTATTTTACCATAATTTGTTTGA
>Frequency_1_QualityScore_ADAHHHFEHGIHAB@CCG9FB:ACCHHID@<?FH@C<?DG@B4?D?B?;<BDHIIIGHGG=CCH;=FG@@E;C@_Mismatch_0_Sense_+_Library_PoolT
TTAAATACTAGTGCTACCTTCATTCTGCTATTTTACCATAATTTGTTTGAGCTTTACAACAGCTATTTTACCAT
>Frequency_1_QualityScore_DFHHHHHJJJJJJJJJJJIJJJJIJJJJJGIHGIJJEIGIJJJJJGGHGIJJJJJJJJJJJJJII>@ECCHEFCEDECCDAEEEEDDDDDB@CC_Mismatch_1_Sense_+_Library_PoolT
GATTTCATTACAATTTCGATTACATTTCGTGTTTATAGTCATCCGTATACAAACATTCATTTACAGGGTTTTCTCCAGAGTTTCTGGTTGGAAC
>Frequency_1_QualityScore_FFHHHHHGHHIJIIIJIJJJJJJIIIJJJJJJJJJJJIJJJJJJJJFFHIHIJIJIGHHIJJJJHHHHFFFFEDEEEEEDEDDDDFECCCDDDD_Mismatch_0_Sense_+_Library_PoolT
CATTTCGTGTTGATAGTCATCCGTATACAAACATTCATTTACAGGGTTTTCTCCAGAGTTTCTGGTTGGAACACTATAGATCAGTTTTCAAGCA
>Frequency_1_QualityScore_FFHHHGFFGGJIJJJJJJJJJJIIGGHIJIIJIJJJIGIJJFIIIIIHJIIIJJJJJJIIJIJIIGHIJ_Mismatch_0_Sense_+_Library_PoolT
TTTCTGGTTGGAACACTATAGATCAGTTTTCAAGCAAAAATAAGGAGAGAGATATAATGACTTTGTGAA
>Frequency_1_QualityScore_FFHHHHHJJJJJJJJJJJJJJJJJJIJJJJJJJJJJJJJJJJJJJHHJJJJJJJHIJJJJJJJJJJIJJIHHFGGHHFFFFF_Mismatch_0_Sense_+_Library_PoolT
TTTAGCTGGCTGTATCTCTGTTGAGACCAGTACAGGCCTACCCTTAAATACTAGTGCTACCTTCATTCTGCTATTTTACCAT
>Frequency_1_QualityScore_FFHHHHHIJJJJJJJGIIJJHIJJIJJJIEIIIJJJJJHIJIHIIIJJIJJJJJIIHEHIIGIIIJIJGHEHHGFFFFFDCCBDDEEEEDDDDD_Mismatch_0_Sense_+_Library_PoolT
CAAACATTCATTTACAGGGTTTTCTCCAGAGTTTCTGGTTGGAACACTATAGATCAGTTTTCAAGCAAAAATAAGGAGAGAGATATAATGACTT
>Frequency_1_QualityScore_FFHHHGGJJJJJJIJIJJJGHIJHJIJJIIJFHIIJJJHHIJCDGGHIHJJJIGIGHHIJIHHIIIFGFHHHFFFFFDCCBDDCDDDDEDDDDD_Mismatch_0_Sense_+_Library_PoolC
CAAACATTCATTTACAGGGTTTTCTCCAGAGTTTCTGGTTGGAACACTATAGATCAGTTTTCAAGCAAAAATAAGGAGAGAGATATAATGACTT
>Frequency_1_QualityScore_FDHHHHHJJJJJJJJJIJJJIJIJIIIJJJJJJJJJIJJJJIIIJJJIGIJJJIIJJJIJJHHHHHHHFDFFDEDEEEFFDEDDDDDDDDDDDD_Mismatch_0_Sense_+_Library_PoolT
GTTTTCAAGCAAAAATAAGGAGAGAGATATAATGACTTTGTGAATAGTTTCGGACTACATTCTTTTAGCTGGCTGTATCTCTGTTGAGACCAGT
>Frequency_1_QualityScore_D++ADBFG@GEIAHCH<HEFAAB2AE>G44*:))1:C>GGHE<9?BG*9BDDB3F?;FFAHIIC;;CAG?8=?BCDECFCCCCA@3>>3@(5@C_Mismatch_1_Sense_+_Library_PoolT
TATTTTACCATAATTTGTTTGAGTTTTACAACAGCTATTTTACCATAATTTGTTTGGGCTTTACAACAGCGGTAATCATCAAATTTTCCTTTTA
>Frequency_1_QualityScore_EFGHHHHJJJJJIJIJJJJJJJJJJJIJIIIJJJJJJJJJJJIJJJJJJJJJJJJIIJJJIJHHHHHHFEEFFFFEEEEEDEEEEEDDD_Mismatch_0_Sense_+_Library_PoolT
TTTCGGACTACATTCTTTTAGCTGGCTGTATCTCTGTTGAGACCAGTACAGGCCTACCCTTAAATACTAGTGCTACCTTCATTCTGCTA
>Frequency_1_QualityScore_FFDHHHHJJJJJJJJJJJJJJJJJJGHIIIJJIJJGIHIJJJIJIICHDHGCHIIEGIJJJJJ@ADCEHIHGHHHFFEDDCCCBCDDDBDDDDD_Mismatch_1_Sense_+_Library_PoolT
AGTATACAAACATTCATTTACAGGGTTTTCTCCAGAGTTTCTGGTTGGAACACTATAGATCAGTTTTCAAGCAAAAATAAGGAGAGAGATATAA
>Frequency_1_QualityScore_FFHHHHHJJJJIJJJJJJJJJIJIIJJJJIJCHIJJJJIJJJJIJIIJHJHI?8=CGBGIIJJJJJHHHHHGFFFFFFEEEECDDDDEEEDEDD_Mismatch_0_Sense_+_Library_PoolT
CTATAGATCAGTTTTCAAGCAAAAATAAGGAGAGAGATATAATGACTTTGTGAATAGTTTCGGACTACATTCTTTTAGCTGGCTGTATCTCTGT
>Frequency_1_QualityScore_FFHHHHHJJJJJJJJJJJJJJJJJJJJJJJJJJIIIJJJJJJIJJJJJJIJJJJIJJJJJJJJJJJJIIJJGCHHFFFFFDDCD@DDDDDDDDD_Mismatch_0_Sense_+_Library_PoolT
CATGGATTTCATTACAATTTCGATTACATTTCGTGTTGATAGTCATCCGTATACAAACATTCATTTACAGGGTTTTCTCCAGAGTTTCTGGTTG
>Frequency_1_QualityScore_DAHHDB?FIIGGHBDGGEHD=BF9BFCCFC=FGHGIIHGHCAE=@@CHH7??DEBEDBA:@CCCCCBCAB@CDDEE?B<AB?>>CC@CCDCCB2_Mismatch_0_Sense_+_Library_PoolT
GCAGAGACCGTCCTCGGACAGAGTAACATGATTTCTTGACAAGTCATGGATTTCATTACAATTTCGATTACATTTCGTGTTGATAGTCATCCGT
>Frequency_1_QualityScore_DEFFHFHIDHGIJGHHEGFHIGGGGCBGHIIIICHG@FHDGDFHIEGGIIGIBGHF@GHGIIGA_Mismatch_0_Sense_+_Library_PoolT
TTTCGATTACATTTCGTGTTGATAGTCATCCGTATACAAACATTCATTTACAGGGTTTTCTCCA
>Frequency_1_QualityScore_FFDHFHDGGIIIGIHBGBEHIHHHHIIIIFEHHIGIIIIFDHIIIFGIICDEHGIIGBBBBGHIICHHIHGCGEHGECEH?EFF@;?CECC@>A_Mismatch_1_Sense_+_Library_PoolT
TTAAATACTAGTGCTACCTTCATTCTGCTATTTTACCATAATTTGTTTGAGCTTTACAACAGCTATTTTACCATAATTTGTTTGAGCTTTACAA
>Frequency_1_QualityScore_FFHGHHHJJIIJJJIIJJJJJJJIIIIJIJJJJJJJJJJJJJIIJJJJHHIJJJJJIIJJJI_Mismatch_2_Sense_+_Library_PoolT
TCTTTTAGCTGGCTGTATCTCTGTTGAGACCAGTACAGGCCTACCCTTAAATACTTGTGCCA
>Frequency_1_QualityScore_FFHHHHHJJJJJJJJJJJJJJJJJJHIJJIJJJJJJJJJJJJJJJJJJJJJJJIJHJJJJHIJIIGHIJGHEHHHHFFFDADDEEDDDCA@CDD_Mismatch_0_Sense_+_Library_PoolT
CATTCTGCTATTTTACCATAATTTGTTTGAGCTTTACAACAGCTATTTTACCATAATTTGTTTGGGCTTTACAACAGCGGTAATCATCAAATTT
>Frequency_1_QualityScore_FFHHHHHIGJJJHIIJJIIIIJJFJIJIIGJIJIJJJIIJIJJIJJJHIIJGJIJJJJJJIJIJJJIJJIHHGGDH_Mismatch_2_Sense_+_Library_PoolT
CTGGCTGTATCTCTGTTGAGACCAGTACAGGCCTACCCTTAAATACTAGTGCTACCTTCATTCTGCTATTTTACAG
>Frequency_1_QualityScore_DDDFHFHHGIJIIGIIIEHIJIIJJIDHHGIIHIIIGGGIGGHIJIGIFGGII=FHG=BEEHE_Mismatch_0_Sense_+_Library_PoolT
AGATCAGTTTTCAAGCAAAAATAAGGAGAGAGATATAATGACTTTGTGAATAGTTTCGGACTA
>Frequency_1_QualityScore_FFHHHHHJJJJJJJJJJJJJIHJJJJJJJJJJJJJJJJJJJJJJJJJJIJGGJJJIJJJIJJHHHHFEFFFFEEDEEEEEDDDD_Mismatch_1_Sense_+_Library_PoolT
AGGCCTACCCTTAAATACTTGTGCTACCTTCATTCTGCTATTTTACCATAATTTGTTTGAGCTTTACAACAGCTATTTTACCAT
>Frequency_1_QualityScore_FFHHHHHJJHIAAAIEFJJJIJFHIIJJJJJJJJJJJJJIJJIJIIJJJJJJJIJIIHJIJIHIJJIGHCHEFFFEDEEEEEDDCDDDDEDDDD_Mismatch_1_Sense_+_Library_PoolT
ATGACTTTGTGAATAGTTTCGGACTACATTCTTTTATCTGGCTGTATCTCTGTTGAGACCAGTACAGGCCTACCCTTAAATACTAGTGCTACCT
>Frequency_1_QualityScore_FFHHHHHJIJIJJJJJJJJIJJIJJJJJJJIJJJJJIJJJJJJJJJJJJIJJJJIJIJJGHIJJIIIIJJFHHHBDDEEEEEEEDDDDDEDCDD_Mismatch_1_Sense_+_Library_PoolT
GCTATTTTACCATAATTTGTTTGAGCTTTACAACAGCTATTTTACCATAATTTGTTTGGTCTTTACAACAGCGGTAATCATCAAATTTTCCTTT
>Frequency_1_QualityScore_FFHHHHHJJIJJJJJJIIJJHIJGIIIJJJJJJJJFIJJJJIJJJIJJJJJIJJJJGIIJJJJJJHHHHHHHFFFF;;@CEBEEEDDBDDDDDD_Mismatch_0_Sense_+_Library_PoolT
TCTCCAGAGTTTCTGGTTGGAACACTATAGATCAGTTTTCAAGCAAAAATAAGGAGAGAGATATAATGACTTTGTGAATAGTTTCGGACTACAT
>Frequency_1_QualityScore_FFHHHHHJIJJIJJIJJEHIGIHI*CGIIJJJJJJIJJJJIJIIJJJJHIJHJIJDGGGIJJIGGIIJIGEHGHHHG?CDDFFFEC@@ACBBDD_Mismatch_1_Sense_+_Library_PoolT
CTACCCTTAAATACTAGTGCTACCATCATTCTGCTATTTTACCATAATTTGTTTGAGCTTTACAACAGCTATTTTACCATAATTTGTTTGGGCT
>Frequency_1_QualityScore_EFHHHGHJJJJJJJJJJHIIJJJJJJJIJHJJJJJJIJJJJJJJJJJIIJJIJJJFIIJJJIIJIIIJHAHHHHFFFFDDDEDEEEFDDDDDCD_Mismatch_0_Sense_+_Library_PoolT
AACATTCATTTACAGGGTTTTCTCCAGAGTTTCTGGTTGGAACACTATAGATCAGTTTTCAAGCAAAAATAAGGAGAGAGATATAATGACTTTG
>Frequency_1_QualityScore_FFHHHHHJJJJJJJJJJJJJJJJJGHIJJJJJJJGJHIJJJJJHHJIIJIIJJGIGIIGIJJHGIJIJFCGHFHHFEDFFFEDDDDD_Mismatch_0_Sense_+_Library_PoolT
GTATACAAACATTCATTTACAGGGTTTTCTCCAGAGTTTCTGGTTGGAACACTATAGATCAGTTTTCAAGCAAAAATAAGGAGAGAG
>Frequency_1_QualityScore_FFHHHHHJJJJJJJJJJJJIJJJJJIJHIJJIJJJJJJJJJIIJJJJJJJJIJJJJJJJJJIJJJJJIIEHHHHHHFFFFFFEEECEEDDDDDD_Mismatch_1_Sense_+_Library_PoolT
AGCTGGCTGTATCTCTGTTGAGACCAGTACAGGCCTACCCTTAAATACTTGTGCTACCTTCATTCTGCTATTTTACCATAATTTGTTTGAGCTT
>Frequency_1_QualityScore_DDGHHHDHIIIGIIJIJGJJJJJIJEGIJIIJIHJIGHCHHGIJJJJJIJJIJIEIIIJGIJIJEEGGHGIHFHEFHFFFCFCDDDCCDDEDCA_Mismatch_0_Sense_+_Library_PoolT
TTGAGACCAGTACAGGCCTACCCTTAAATACTAGTGCTACCTTCATTCTGCTATTTTACCATAATTTGTTTGAGCTTTACAACAGCTATTTTAC
>Frequency_1_QualityScore_FFHHHHHJJJJJJJJJJJJJJJJJJJJJJJJJJJJJJJJJJJJJIIJIJIIJIIJJJJJIJJJIJJIJIGGHH_Mismatch_0_Sense_+_Library_PoolT
CTGTATCTCTGTTGAGACCAGTACAGGCCTACCCTTAAATACTAGTGCTACCTTCATTCTGCTATTTTACCAT
>Frequency_1_QualityScore_FFHHHHHJJJJJJJJJJJIJJHIJJJHIJJJIJJJJJIJJJJJJJJIJJJJIJJJJJJJGIHIGIIBGHHHJGHGFHFFFDBDDCDDCCDDCDD_Mismatch_0_Sense_+_Library_PoolT
TCATTCTGCTATTTTACCATAATTTGTTTGAGCTTTACAACAGCTATTTTACCATAATTTGTTTGGGCTTTACAACAGCGGTAATCATCAAATT
>Frequency_1_QualityScore_DEFDFHHIIGGIGHHHHII@HIIEHIAACFHGEFHGIIIIGEH@BHIG_Mismatch_0_Sense_+_Library_PoolT
TGCTATTTTACCATAATTTGTTTGAGCTTTACAACAGCTATTTTACCA
>Frequency_1_QualityScore_FFHHFHHIJJIJJJJJJJJJJJJJJIJJJJJJJJJJJJIJJJJJJJJHJJJJJJGIJJJJJJJJJJJIJJIHHHHHH?BEDECEEEDCDCDDED_Mismatch_0_Sense_+_Library_PoolT
CAAGTCATGGATTTCATTACAATTTCGATTACATTTCGTGTTGATAGTCATCCGTATACAAACATTCATTTACAGGGTTTTCTCCAGAGTTTCT
>Frequency_1_QualityScore_DDAFFBHIB?<BAH?HCHH9F+A2A:EDB>CGGGHEHGIEGGEGI@@FEE:D?DG*9@CGHAHH@FHEECE9?;ACA;@CDEEECCC_Mismatch_0_Sense_+_Library_PoolT
AGGCCTACCCTTAAATACTAGTGCTACCTTCATTCTGCTATTTTACCATAATTTGTTTGAGCTTTACAACAGCTATTTTACCATAAT
>Frequency_1_QualityScore_FFHHHHFIJIJJJJJJIJJJJHIJJJIJJJJJJJJJJJJJJJJJJJJJJIJJJJJJJJJIJI@7CEHGIEHHFDFDEEEEFDEEDDCDDDDDDD_Mismatch_0_Sense_+_Library_PoolT
GGTTGGAACACTATAGATCAGTTTTCAAGCAAAAATAAGGAGAGAGATATAATGACTTTGTGAATAGTTTCGGACTACATTCTTTTAGCTGGCT
>Frequency_1_QualityScore_FEHHHHHJJJJJJJJJJJJJJJJJJJJJJJJJJJJIJJJJJJJJIJJIJJIIJJIJJJJICGHIJJJJJGGHHH=BEEFFE_Mismatch_1_Sense_+_Library_PoolT
GTCATGGATTTCATTACAATTTCGATTACATTTCGTGTTGATAGTCATCCGTATACAAACATTCATTTACAGGGTTTTCTA
>Frequency_1_QualityScore_FFHHHHHJJJJJJJJJJJJJJJJJJIJJJJJJIIIJJJJJJJJJJJJJHIGHJJJJJGIJGIIIJJHHHHHGGFFF_Mismatch_0_Sense_+_Library_PoolT
TCTTTTAGCTGGCTGTATCTCTGTTGAGACCAGTACAGGCCTACCCTTAAATACTAGTGCTACCTTCATTCTGCTA
>Frequency_1_QualityScore_FFHHHHHJJJJJJHIJJJJJJJJJIJJIJIJJJJJJHIIJJJJJJJIJDGGIJJJHHIJGIJJIJJHHHHHHHF?CFFFFDEEEEDDDDDDDDD_Mismatch_0_Sense_+_Library_PoolT
TGATAGTCATCCGTATACAAACATTCATTTACAGGGTTTTCTCCAGAGTTTCTGGTTGGAACACTATAGATCAGTTTTCAAGCAAAAATAAGGA
>Frequency_1_QualityScore_FFHHGHHJJJIJJJJIGIIIIIIJJJJJJJJJ?:?DGGIIJJJGIJIJJJJJJJJJIJEIGHHFHFFFCDDFEEEECEDDDDDDDDDDDDDDCD_Mismatch_0_Sense_+_Library_PoolT
AAAAATAAGGAGAGAGATATAATGACTTTGTGAATAGTTTCGGACTACATTCTTTTAGCTGGCTGTATCTCTGTTGAGACCAGTACAGGCCTAC
>Frequency_1_QualityScore_FFHHHHHJJJJJJJJJJJJJJJJJJJJJJJIIIJJIJJJIJJJJIJIIJJJJIJJJJJJJJJJHHHHHHFFFDDDEDEDCDCDDDDCDCDDBCD_Mismatch_0_Sense_+_Library_PoolT
GGATTTCATTACAATTTCGATTACATTTCGTGTTGATAGTCATCCGTATACAAACATTCATTTACAGGGTTTTCTCCAGAGTTTCTGGTTGGAA
>Frequency_1_QualityScore_FFHHHHHJIJJJJJJJJJJJJJJJJJJJJJGIJJJJJJJIJJJJJJIJJJJJIJJIJJJJJJJIIJJIJEEHEFFFFFDEDCEEEEDDDDDDAC_Mismatch_0_Sense_+_Library_PoolC
GGATTTCATTACAATTTCGATTACATTTCGTGTTGATAGTCATCCGTATACAAACATTCATTTACAGGGTTTTCTCCAGAGTTTCTGGTTGGAA
>Frequency_1_QualityScore_FDHHGHFFHHGGAHIIIIIIDAFGHIIJIEIIGJJJJGHHIJJIJIJJIJJJJFHIIGJIJIBECEAEDDFCECE3;>@CEDDDEEEDDDDADC_Mismatch_0_Sense_+_Library_PoolT
GTTTCGGACTACATTCTTTTAGCTGGCTGTATCTCTGTTGAGACCAGTACAGGCCTACCCTTAAATACTAGTGCTACCTTCATTCTGCTATTTT
>Frequency_1_QualityScore_FFHHHHHJHIJIJJJJJHJGIJJIJIJJJIIJJJJJJIJIJJJIJIGGFGGIJJIJGGIGHIJJJJIIIBEHHGFFFFFFEEEDE>BACDDDCC_Mismatch_1_Sense_+_Library_PoolT
ACATTTCGTGTTGATAGTCATCCTTATACAAACATTCATTTACAGGGTTTTCTCCAGAGTTTCTGGTTGGAACACTATAGATCAGTTTTCAAGC
>Frequency_1_QualityScore_FFHHHHHJJJJJJJJJJJJJJJJIIJJIJJJJJJIJJJJIJJJJJIJJJJJJJJJJJ=FHIIJJIJ_Mismatch_0_Sense_+_Library_PoolT
AATTTCGATTACATTTCGTGTTGATAGTCATCCGTATACAAACATTCATTTACAGGGTTTTCTCCA
>Frequency_1_QualityScore_EFHHHHHJJJJGHIJJJJJJJIJJIJJJJJHIJJIIJGIIIIIJJJIJJIIIIIJJIJJJJJJIJJJHFHGFFFFDEEEEFEDDDDDDDC;5@>_Mismatch_0_Sense_+_Library_PoolT
CATTTACAGGGTTTTCTCCAGAGTTTCTGGTTGGAACACTATAGATCAGTTTTCAAGCAAAAATAAGGAGAGAGATATAATGACTTTGTGAATA
>Frequency_1_QualityScore_FFHHHHHJJJJJIJJIJIIGIIIGIJJIIJJJJIIIIJJJJIJJJIJJJJGEHIIJJJIGHIHHHHFFFDEFEEEEEEDCCBDDDDCCCDCCDD_Mismatch_0_Sense_+_Library_PoolT
AGCAAAAATAAGGAGAGAGATATAATGACTTTGTGAATAGTTTCGGACTACATTCTTTTAGCTGGCTGTATCTCTGTTGAGACCAGTACAGGCC
>Frequency_1_QualityScore_FFHHHHHJJJJJJJJJIJJ>GIHHGIIJJJIGIJJJJJJJJJJJJJIJJJJJJJHIJJJJJJJJJJJHHHHHHF_Mismatch_0_Sense_+_Library_PoolT
CAGAGTTTCTGGTTGGAACACTATAGATCAGTTTTCAAGCAAAAATAAGGAGAGAGATATAATGACTTTGTGAA
>Frequency_1_QualityScore_FFHHHHHJJIJJJJIJJJJJJJJJIJJJJHHJIJJJHIJJJJJJJJJJJJJJJJJJJJJJJJJHHHHHHFFFFFFDCDEDDDCDDDEDDDDDDD_Mismatch_0_Sense_+_Library_PoolT
AAAATAAGGAGAGAGATATAATGACTTTGTGAATAGTTTCGGACTACATTCTTTTAGCTGGCTGTATCTCTGTTGAGACCAGTACAGGCCTACC
>Frequency_1_QualityScore_FFHHHHHIJIIIEGIJIIJIJJJJJJIIJJIJGHJJJJJJJJJJJJIJJJJJGJJJJJJJHHHHHHDFF?AEEEEEEEEDDDBDDDDDCCDDDD_Mismatch_0_Sense_+_Library_PoolT
CCTCGGACAGAGTAACATGATTTCTTGACAAGTCATGGATTTCATTACAATTTCGATTACATTTCGTGTTGATAGTCATCCGTATACAAACATT
>Frequency_1_QualityScore_DDHHHGHIIJJFGHIJJJIJD@HHEIIGIJJJJJJJJIJIHJJJIICDHIJCHIGIFGGIDHGGIJJIIDHGIGHGFGHFFFFFFFEEEDDCCC_Mismatch_0_Sense_+_Library_PoolT
CAGGCCTACCCTTAAATACTAGTGCTACCTTCATTCTGCTATTTTACCATAATTTGTTTGAGCTTTACAACAGCTATTTTACCATAATTTGTTT
>Frequency_1_QualityScore_FFHHHHHIIJJJJJJJJIIGIJJJJIJJJJJJJJGIJJJIIIGIIIHHJJIJJIGGIIJJIIJIIHIIJHHFFFFFEEEAEEEDDEDDDDDDDD_Mismatch_1_Sense_+_Library_PoolT
TTTTACCATAATTTGTTTGAGCTTTACAACAGCTATTTTACCATAATTTGTTTGAGCTTTACAACAGCGGTAATCATCAAATTTTCCTTTTAAG
>Frequency_1_QualityScore_BDHBDFHGEEIJIJAFEHEHGICGIEHH@EHHE;?;DHIE?DGGIJGDHGEHIJIEHHGHIGEGGGG@CE.6?BCCC@@CEA6>CDA@C;@@B@_Mismatch_0_Sense_+_Library_PoolT
TGGATTTCATTACAATTTCGATTACATTTCGTGTTGATAGTCATCCGTATACAAACATTCATTTACAGGGTTTTCTCCAGAGTTTCTGGTTGGA
>Frequency_1_QualityScore_FFHHHHHJJJJJJJJJJJJJJJJJJJJJJJJJJJJIJIIJJJIJJJJJJJJJJJJHIHHHHHHF_Mismatch_0_Sense_+_Library_PoolT
TTTGAGCTTTACAACAGCTATTTTACCATAATTTGTTTGGGCTTTACAACAGCGGTAATCATCA
>Frequency_1_QualityScore_FFHH<<ACFFHIIJJHIJJIIJICHIJJBGHJJJIIJJJJJIIJJDHGFHIIIDHIJJIIJHHHHFFFFBCEEEEEDDDCDDDDDDDDDDEFEE_Mismatch_0_Sense_+_Library_PoolT
TGTGAATAGTTTCGGACTACATTCTTTTAGCTGGCTGTATCTCTGTTGAGACCAGTACAGGCCTACCCTTAAATACTAGTGCTACCTTCATTCT
>Frequency_1_QualityScore_DDFHHBAHBG:ED?@<@?BC??G?F6B@)?DFHBBG>CB=8==FGGIF77D@@;CE?;7A?;CDEDC;;66?@;?@CD@>>955555@>CA>4@_Mismatch_1_Sense_+_Library_PoolT
TGGAAGCAGAGACCGTCCTCGGACAGAGAAACATGATTTCTTGACAAGTCATGGATTTCATTACAATTTCGATTACATTTCGTGTTGATAGTCA
>Frequency_1_QualityScore_FFHHHHHJGIGIIIJJJJJJIJJJJJHIJJJJJIIJJJJJIJJJJJJJJIJJJJJIIJIJJEHHHHHFFFFFFFDDDDDCDDDEDDDDDDDDDD_Mismatch_0_Sense_+_Library_PoolT
ATAAGGAGAGAGATATAATGACTTTGTGAATAGTTTCGGACTACATTCTTTTAGCTGGCTGTATCTCTGTTGAGACCAGTACAGGCCTACCCTT
>Frequency_1_QualityScore_FFGHGHHJJJJJJJIIHIJJJIJJJJJJIJJJIJJJJJJJIJIJIJJJJIIJJJIHFHH>EFFFFEDE>>@CCCCCDEEEEEDDDDDEEECCAC_Mismatch_1_Sense_+_Library_PoolT
GGACTACATTCTTTTAGCTGGCTGTATCTCTGTTGAGACCAGTACAGGCCTACCCTTAAATACTAGTGCTACCTTCATTCTGCTATTTTACCAA
>Frequency_1_QualityScore_DDB8C<:CEGBA:FDEDEHBGCCFIF>FD?B*9BGBD9DFGE@@@DFFEDBFFGFEFF@FAECFIDAC>?EEFDDDDDD<>?;@BABABBBB@9_Mismatch_0_Sense_+_Library_PoolT
TATCTCTGTTGAGACCAGTACAGGCCTACCCTTAAATACTAGTGCTACCTTCATTCTGCTATTTTACCATAATTTGTTTGAGCTTTACAACAGC
>Frequency_1_QualityScore_FFHHGHHJJJIJIJGIGHGIJJJIIJJJIJJJIJIHIIJGIJJJHHHHFHIIJIJJJJJIJJJJIJJHHEHHHHFFFFFFDEDEDDDDDEDDDD_Mismatch_1_Sense_+_Library_PoolT
GCAAAAATAAGGAGAGAGATATAATGACTTTGTGAATAGTTTCGTACTACATTCTTTTAGCTGGCTGTATCTCTGTTGAGACCAGTACAGGCCT
>Frequency_1_QualityScore_FDDHHHHJGIJJJJGIJIJJIGIIGIIIGIDFDDFIJJJGIJIHH?CCGGFGIIIHHHFHHHFDFEEDCACCCCCDDDC_Mismatch_1_Sense_+_Library_PoolT
GCTTTACAACAGCTATTTTACCATAATTTGTTTGGGCTTTACAACAGCGGTAATCATCAAATTTTCCTTTTAAGCTCTA
>Frequency_1_QualityScore_3DF?D+222AD<B4C3CEF+3A<FAH9++:?BFG?DCGFFDF9G9BG<;BD@ADFGEFD@EGIGD@C7C377@A>=C:))=?58>@=>AAAA@=_Mismatch_1_Sense_+_Library_PoolT
AAATAGTAGTGCTACCTTCATTCTGCTATTTTACCATAATTTGTTTGAGCTTTACAACAGCTATTTTACCATAATTTGTTTGGGCTTTACAACA
>Frequency_1_QualityScore_FFHHHHHJJJGIJJJJJJIIJJJIJJJJIIJJJJJJJJJJJJJJJIJJJJJIJJIJJJJJJJJFHHHHGFFFFFFFEEEEEEEE_Mismatch_1_Sense_+_Library_PoolT
TTCGGACTACATTCTTTTAGCTGGCTGTATCTCTGTTGAGACCAGTACAGGCCTACCCTTAAATACTAGTGCTACCTTCATTCA
>Frequency_1_QualityScore_FFHHHHHJJJJJJHIJJJJJIJJJJJJJJJIJJJJJJJJJJJJGHIJIJJJJJIJHIJIJJIHIJIHHFFHFFFFFFEEDECEEDDDDDDD_Mismatch_0_Sense_+_Library_PoolT
TTCGTGTTGATAGTCATCCGTATACAAACATTCATTTACAGGGTTTTCTCCAGAGTTTCTGGTTGGAACACTATAGATCAGTTTTCAAGCA
>Frequency_1_QualityScore_FFGHHHHJJJJJJJJJJJJJJJJJJJJJJJJIJJJJJJJIIJJJJ_Mismatch_0_Sense_+_Library_PoolT
CAAATTTTCCTTTTAAGCTCTTAATTCAATTATTTTATGTTTCAT
>Frequency_1_QualityScore_FFHHHHHJJJJJJJIJJJIJJJJJJJJJJJJJJEIJJJJJJJJJFIJJJIJJIGIJJJJJIIJJIJIHHFFFFEEEEEEACDDDEDDDDCDDDD_Mismatch_0_Sense_+_Library_PoolT
TTTACCATAATTTGTTTGAGCTTTACAACAGCTATTTTACCATAATTTGTTTGGGCTTTACAACAGCGGTAATCATCAAATTTTCCTTTTAAGC
>Frequency_1_QualityScore_FFHHHHHJJIJIJJJJJJJJJJJJJJGIIIJJIIIJJJIJJJJJJIJJIIJIJIFGIGIIIHHEECCEFFFFFFEECEDCDDDCEEEEDDEECE_Mismatch_0_Sense_+_Library_PoolT
TTGAGCTTTACAACAGCTATTTTACCATAATTTGTTTGGGCTTTACAACAGCGGTAATCATCAAATTTTCCTTTTAAGCTCTTAATTCAATTAT
>Frequency_1_QualityScore_FFHGHDHGGIIHHHJIGJFHIECHHIIJJIJICGGGGIHIHIIJJGIGBCHHGGIJIJHIEHEFHFFFEAACEEEDDEDCCD@@CDDDDDDDDD_Mismatch_0_Sense_+_Library_PoolT
CTTTGTGAATAGTTTCGGACTACATTCTTTTAGCTGGCTGTATCTCTGTTGAGACCAGTACAGGCCTACCCTTAAATACTAGTGCTACCTTCAT
>Frequency_1_QualityScore_FDHHHHGJFIIIGGHIJJJJGIIJJJIHIIJJJJJICFIIGGHJIIGIHIIEH>CGIFHGHIJIGE>GEECHCHFFFDBDCCCEC>@5;?=>C>_Mismatch_0_Sense_+_Library_PoolT
GATTTCTTGACAAGTCATGGATTTCATTACAATTTCGATTACATTTCGTGTTGATAGTCATCCGTATACAAACATTCATTTACAGGGTTTTCTC
>Frequency_1_QualityScore_FFHHHFBHIIJIGDCCHIIJJIJIHIGIIIEGIGIFIIGIIIGIIIIFB@FFCGIIGCGIGGHGHHHDE@BC;CCEECA@CDCC_Mismatch_1_Sense_+_Library_PoolT
TTTGAGCTTTACAACAGCTATTTTACCATAATTTGTTTGGGCTTTACAACAGCGGTAATCATCAAATTTTCCTTTTAAGCTCTA
>Frequency_1_QualityScore_FFHHHHHJJJIJJJIIJJJJJJJJJJJJJJJJIJJJJIJJJJJJJJJJJJJJJJJJIIJJJJIJJJJJJGHHHHHGHFFEFFFCEEEFEECCDD_Mismatch_0_Sense_+_Library_PoolT
CTTTTAGCTGGCTGTATCTCTGTTGAGACCAGTACAGGCCTACCCTTAAATACTAGTGCTACCTTCATTCTGCTATTTTACCATAATTTGTTTG
>Frequency_1_QualityScore_FFHHHHHJJJJFHIJJJJIJJJJJJJIJJJJIJJJJJJJJJJJJJJJJIJJJJJJJJIJJJJJJJIJHHHHH_Mismatch_0_Sense_+_Library_PoolT
CTCGGACAGAGTAACATGATTTCTTGACAAGTCATGGATTTCATTACAATTTCGATTACATTTCGTGTTGAT
>Frequency_1_QualityScore_FFHHHHHJJJFGIIIJJIJJJIJJJIJJIJHJJJJJJJJJJJJJJJJJJJJJJIJJJJJJJJJJIIHHHHHFFFFFFFEDCEDDEEDDDDDDDE_Mismatch_0_Sense_+_Library_PoolT
TCGGACAGAGTAACATGATTTCTTGACAAGTCATGGATTTCATTACAATTTCGATTACATTTCGTGTTGATAGTCATCCGTATACAAACATTCA
>Frequency_1_QualityScore_FFHHHHHIJJJJIJIJJJJJHIIJJJIFGIJJJJJJJJJJJIIJJJJJGIJJJJJIJJJJJJJHIIHGFHHFFFFFDEEDDDCDDDDDDDDEED_Mismatch_0_Sense_+_Library_PoolT
AGAGAGATATAATGACTTTGTGAATAGTTTCGGACTACATTCTTTTAGCTGGCTGTATCTCTGTTGAGACCAGTACAGGCCTACCCTTAAATAC
>Frequency_1_QualityScore_FFHGHGHIGGGI@DHIJJIJGIICI@GBGIIIHIIICH>GGHEHDHG<FCHGCHFEHIGGIJJJJEIGIHGFF_Mismatch_0_Sense_+_Library_PoolT
TTTAGCTGGCTGTATCTCTGTTGAGACCAGTACAGGCCTACCCTTAAATACTAGTGCTACCTTCATTCTGCTA
>Frequency_1_QualityScore_FFGHHHHJJJIIIJJIIIEGIJGIBFHIJJJEIJJJJIHIHJIIHHHHFHFFFFFFFEEDEEDEDCDDECBDDEEEEDBDBDDDDEDCEEEDDD_Mismatch_0_Sense_+_Library_PoolT
AGCAGAGACCGTCCTCGGACAGAGTAACATGATTTCTTGACAAGTCATGGATTTCATTACAATTTCGATTACATTTCGTGTTGATAGTCATCCG
>Frequency_1_QualityScore_D<DHAHFBGGHGHIFDF@HHHHECCGFF9:DBDDEGFDHIEG@FHEGIA8=B=;@@CHHHEHCAA?AHC?;;B>6>>C;;;1;?=95>?CC_Mismatch_1_Sense_+_Library_PoolT
GAGATAGATATAATGACTTTGTGAATAGTTTCGGACTACATTCTTTTAGCTGGCTGTATCTCTGTTGAGACCAGTACAGGCCTACCCTTAA
>Frequency_1_QualityScore_FFHHHHHJJJJJJJJJJJJJJJIJIJIJJJJJJJJJIJJJIJJJ?9BDFIIJJJIGIIJJJJJJJJHHHGHHFFFFDEEEFEDEDDDDDDDDDD_Mismatch_0_Sense_+_Library_PoolT
CAGTTTTCAAGCAAAAATAAGGAGAGAGATATAATGACTTTGTGAATAGTTTCGGACTACATTCTTTTAGCTGGCTGTATCTCTGTTGAGACCA
>Frequency_1_QualityScore_FFFGHHHJJJIIJJGHIIJJJHIJJJJBFHJJJJJJJJJJJJJIIHIEHJJJJHHHHHHHFFFFFFEEEEDEDD_Mismatch_0_Sense_+_Library_PoolT
GGAAGCAGAGACCGTCCTCGGACAGAGTAACATGATTTCTTGACAAGTCATGGATTTCATTACAATTTCGATTA
>Frequency_1_QualityScore_FFHHDFDHIIGGIIJJJJJIJIIJIIJIJJIIJJJIIGIIIJJJIJHIICF=FHIJGHIJGIGHIJHHHFEFFFFDEEEECECAA@CDDCDCCC_Mismatch_1_Sense_+_Library_PoolT
TTGTGAATAGTTTCGGACTACATTCTTTTAGCTGGCTGTATCTCTGTTGAGATCAGTACAGGCCTACCCTTAAATACTAGTGCTACCTTCATTC
>Frequency_1_QualityScore_FFHHHHHJJIIJIJJHIHH<HHFHHHIJJJJJJJJJJJJI_Mismatch_0_Sense_+_Library_PoolT
ACCCTTAAATACTAGTGCTACCTTCATTCTGCTATTTTAC
>Frequency_1_QualityScore_FFHHHHHJHHJJJJHIIJJJJJIJJJJJJJJJJJJJJJJJJJIJJJJIGJJIIJJJJJIIEIJJIIJIJHHGHHHHHFEDF?ACDDDDDDCCDC_Mismatch_0_Sense_+_Library_PoolT
TTGACAAGTCATGGATTTCATTACAATTTCGATTACATTTCGTGTTGATAGTCATCCGTATACAAACATTCATTTACAGGGTTTTCTCCAGAGT
>Frequency_1_QualityScore_FFGHGGGJJJJJJJJJJJHHIIJJJJIJJIFJI4CFHIJJJJJJJJIIJJJJIIIIIJIJJJJJJJJJGCHHGHHGFFFFFFEFEEEED??=BD_Mismatch_0_Sense_+_Library_PoolT
ACATGATTTCTTGACAAGTCATGGATTTCATTACAATTTCGATTACATTTCGTGTTGATAGTCATCCGTATACAAACATTCATTTACAGGGTTT
>Frequency_1_QualityScore_EFHHHHHJIJJIJJJJJJJJJJIHGHIJIIJFIGGGGGHIJJJIIJIJJIIGGHIJJIIGGBGFEIEEHFFHGHDDFFFCD>CB@CCCDDDADD_Mismatch_0_Sense_+_Library_PoolT
ATTACAATTTCGATTACATTTCGTGTTGATAGTCATCCGTATACAAACATTCATTTACAGGGTTTTCTCCAGAGTTTCTGGTTGGAACACTATA
>Frequency_1_QualityScore_FFHHHHHJJJJJJJJJJJHGAAFHHFHGJJIIJJJJIJJJJJJJJIIJHIJJJJJJJJJJJIJJIJIJHHHHHFFFFFDEEEEDDDDDDEEDDD_Mismatch_1_Sense_+_Library_PoolT
AGAGATATAATGACTTTGTGAATAGTTTCGGACTACATTCTTTTAGCTGGCTGTATCTCTGTTGAGACCAGTACAGGCCTACCCTTAAATACTT
>Frequency_1_QualityScore_FDHGHHHJJJJJJJIGJJIIGGIGIIJJJJJIJIJJGFHHJFHIIJJGIIGHHHHHHFFFFFFEEEDEDDDDFEDEDCDDDDBCDDDDDDADDD_Mismatch_1_Sense_+_Library_PoolT
GAGCAAAAATAAGGAGAGAGATATAATGACTTTGTGAATAGTTTCGGACTACATTCTTTTAGCTGGCTGTATCTCTGTTGAGACCAGTACAGGC
>Frequency_1_QualityScore_FFHHHHHJJJJJJJJJJJJJJJJJJJJJJJJJJJJJJJJJJJIJJIJJJJIJJJJJJIJJJJJJJJIHHEFHHFFFFFFEEEEECEDEEEDDDD_Mismatch_0_Sense_+_Library_PoolT
GGACTACATTCTTTTAGCTGGCTGTATCTCTGTTGAGACCAGTACAGGCCTACCCTTAAATACTAGTGCTACCTTCATTCTGCTATTTTACCAT
>Frequency_1_QualityScore_FFHHHHHJJJJIJJJJJJJJJJJIJJJJHIJJJJJIJIJJJJJJHJJJJJJJJJIGHJDGHHHHHHFFFBDEEEEEEEDDDCDCDDDCDDEDED_Mismatch_0_Sense_+_Library_PoolT
CAATTTCGATTACATTTCGTGTTGATAGTCATCCGTATACAAACATTCATTTACAGGGTTTTCTCCAGAGTTTCTGGTTGGAACACTATAGATC
>Frequency_1_QualityScore_FFHHHHHJIJIJJJJJJJJJIJJJJJIJJJJJJIIJJJJJJIJJJGIIIJFHIIIIJJJJJG_Mismatch_0_Sense_+_Library_PoolT
TACCCTTAAATACTAGTGCTACCTTCATTCTGCTATTTTACCATAATTTGTTTGAGCTTTAC
>Frequency_1_QualityScore_FFHHHHHIJJJJJJJJJJJIJJJHGIJJJJJIIHIHIJJJJJIJJIHGIHIIBHGGIJJJIIIIIIIIIDHHHHFFFFFFEDDDBDBDDEEEED_Mismatch_0_Sense_+_Library_PoolT
TATACAAACATTCATTTACAGGGTTTTCTCCAGAGTTTCTGGTTGGAACACTATAGATCAGTTTTCAAGCAAAAATAAGGAGAGAGATATAATG
>Frequency_1_QualityScore_FFHHHHHJJJJFIJJJIJJIJIJJJJJJIJJJJJJJJJJHIJJJJJJJDHIJJIJGHIJJJGIJJJJJJJJJHGHGHFDFFDEDEEEDCDCEDE_Mismatch_0_Sense_+_Library_PoolT
ACAAGTCATGGATTTCATTACAATTTCGATTACATTTCGTGTTGATAGTCATCCGTATACAAACATTCATTTACAGGGTTTTCTCCAGAGTTTC
>Frequency_1_QualityScore_FFFHHHHJJIIIIIJJJJJJJJJJJJJJJJJJFGGIJJJJJJJJGGIJJJIHHHHGGIIIJIJJJIHHHACHFFFFFFFEEEEDDDDDDDDDDD_Mismatch_0_Sense_+_Library_PoolT
AGTCATCCGTATACAAACATTCATTTACAGGGTTTTCTCCAGAGTTTCTGGTTGGAACACTATAGATCAGTTTTCAAGCAAAAATAAGGAGAGA
>Frequency_1_QualityScore_FFGHGHHJJJIJJIJJJJJJJJGJIJJIJJJJJJJJJJJJJJJJI_Mismatch_1_Sense_+_Library_PoolT
AGAGCTTTACAACAGCTATTTTACCATAATTTGTTTGGGCTTTAC
>Frequency_1_QualityScore_DDFHHF?<CDHDEHIIGBCHHEGEEHCEBGF>EC?BGHDHGEFGE?<F@DFDDCB=FHGGICHBAECE;;BDDCEEEFCCCCCCCCAD_Mismatch_1_Sense_+_Library_PoolT
TACAGGGTTTTCTCTAGAGTTTCTGGTTGGAACACTATAGATCAGTTTTCAAGCAAAAATAAGGAGAGAGATATAATGACTTTGTGAA
>Frequency_1_QualityScore_DBFDBFFGGIEIIEGIJG?HIIGHHIBGIIJIJIIIEIIJJJJICHDHIIGGA;=CFFGGGIHHFHHED?>BEEECCDBC>ABDDCDCEDEDDD_Mismatch_0_Sense_+_Library_PoolT
ATTTCGATTACATTTCGTGTTGATAGTCATCCGTATACAAACATTCATTTACAGGGTTTTCTCCAGAGTTTCTGGTTGGAACACTATAGATCAG
>Frequency_1_QualityScore_FFHHHHHJJJJHIJJJJJJJJJJJJJJJJIJJJJJJJJJGIJJJJHIJJIJJJJJJIIIIJJJJIJJJJHGIIIGIJHHGHHHDEEECDDECCC_Mismatch_0_Sense_+_Library_PoolT
TTAAATACTAGTGCTACCTTCATTCTGCTATTTTACCATAATTTGTTTGAGCTTTACAACAGCTATTTTACCATAATTTGTTTGGGCTTTACAA
>Frequency_1_QualityScore_FFHGHHHIJIJJJJJGHIIIJJJJIJJJIJJJJIIIJJJJJJHIJJJGIHIIHFFHIJGIJJGIJIJJJIHHHGHFFFFFFEEEEECC@CDDDD_Mismatch_0_Sense_+_Library_PoolT
TACAGGCCTACCCTTAAATACTAGTGCTACCTTCATTCTGCTATTTTACCATAATTTGTTTGAGCTTTACAACAGCTATTTTACCATAATTTGT
>Frequency_1_QualityScore_FFHHHHHJJJJJJJJJJJJJJJJJJIIJJJJJJIJJJJJJJJJJJJJJJJJJJJIJJJJIJJJJJJJHIAHHHHHFFFFFFFEEECEEEEDDDD_Mismatch_2_Sense_+_Library_PoolT
TGGAATACATTCTTTTAGCTGGCTGTATCTCTGTTGAGACCAGTACAGGCCTACCCTTAAATACTAGTGCTACCTTCATTCTGCTATTTTACCA
>Frequency_1_QualityScore_FFHHHHHJIJGJJJJHJJJJJIJJJJJJJJJJJJJIJJJJIJJJJJJIJJJIJJJJIJJJJIIJGJJHHHHFFFFDEEEEEEDCDCCDEDDDDD_Mismatch_0_Sense_+_Library_PoolT
TGACTTTGTGAATAGTTTCGGACTACATTCTTTTAGCTGGCTGTATCTCTGTTGAGACCAGTACAGGCCTACCCTTAAATACTAGTGCTACCTT
>Frequency_1_QualityScore_FFHHHHHJFHIJJJJJJJIJIIJJIJJGIIIFHHIJJIGIJJJJJJIIJJIIIJJJJIIJIJJJIGEHHFDEFDEEEEEDDDDDDCC>;@ACCF_Mismatch_0_Sense_+_Library_PoolT
TTACAGGGTTTTCTCCAGAGTTTCTGGTTGGAACACTATAGATCAGTTTTCAAGCAAAAATAAGGAGAGAGATATAATGACTTTGTGAATAGTT
>Frequency_1_QualityScore_FFHHHHHJJJJJJJJIJJJJJJJJJIJJJJJJJJJJJJJIJJIIGIJJJFHIJIJJJJJJIJIEIJJJFGIJHHGHHGFDFFFFDECECDDDBD_Mismatch_1_Sense_+_Library_PoolT
ACCCTTAAATACTTGTGCTACCTTCATTCTGCTATTTTACCATAATTTGTTTGAGCTTTACAACAGCTATTTTACCATAATTTGTTTGGGCTTT
>Frequency_1_QualityScore_FFHGHHHIIJJJIJJIIJIGGII@GDHIIIIIHIJJJJGGIIIJJJJJJIJJIJJJJJJGIJJJJJIEFHHHHHHFFFFFFEDCEEEDDDDDDD_Mismatch_1_Sense_+_Library_PoolT
CTGGCTGTATCTCTGTTGAGACCAGTACAGGCCTACCCTTAAATACTTGTGCTACCTTCATTCTGCTATTTTACCATAATTTGTTTGAGCTTTA
>Frequency_1_QualityScore_DDBBHFDHGEBAFG@FH>9C<ED)8CGHIIGIIII@DBGDFG99*?BFGGGAFCFHEE_Mismatch_1_Sense_+_Library_PoolT
TATCTCTGTTGAGACCAGTACAGGCCTACCCTTAAATACTAGTGCTACCTTCATTCTA
>Frequency_1_QualityScore_FFHHHHHEFHHIJIJIJIIJIIJIIIGIJGIJIIJEHIJJJJIIIIJIIIJJJIGHJJGGIIGIEEGGCC;AEEEHFDDDFCECECACCDCCDC_Mismatch_1_Sense_+_Library_PoolT
AGTACAGGCCTACCCTTAAATACTTGTGCTACCTTCATTCTGCTATTTTACCATAATTTGTTTGAGCTTTACAACAGCTATTTTACCATAATTT
>Frequency_1_QualityScore_D=CDCFHFHIJIJIIIJJJJI_Mismatch_0_Sense_+_Library_PoolT
TACCTTCATTCTGCTATTTTA
>Frequency_1_QualityScore_DDHFDBFHGIJJJIIIJIIIJEHEII>EFGIEHI1?DHGGIJJJ@GBFEGHGHICHFCFEDCE@=CC=A=>?77;@;?@ACA@>?B?CCDC@AA_Mismatch_0_Sense_+_Library_PoolT
ATAGTCATCCGTATACAAACATTCATTTACAGGGTTTTCTCCAGAGTTTCTGGTTGGAACACTATAGATCAGTTTTCAAGCAAAAATAAGGAGA
>Frequency_1_QualityScore_FFHHHHHJJJJJJJJJJIJJIJHJIIJJJJJJIJJJJJJJJJJJJIHIJIJIJJJJJJJJJJJJJIJJJIGGIIIHGHHHEEFFEFEDDEECED_Mismatch_1_Sense_+_Library_PoolT
GCTGTATCTCTGTTGAGACCAGTATAGGCCTACCCTTAAATACTAGTGCTACCTTCATTCTGCTATTTTACCATAATTTGTTTGAGCTTTACAA
>Frequency_1_QualityScore_FFHHHHHJJJJJJJJJJJJJJJJIJJJJJJJJJJIJIJIJJIJJJJJIJJJIIIFHIJJJJHHHFHHFFDFEFFEEEDCDCDDD_Mismatch_0_Sense_+_Library_PoolT
TTGAGCTTTACAACAGCTATTTTACCATAATTTGTTTGGGCTTTACAACAGCGGTAATCATCAAATTTTCCTTTTAAGCTCTTA
>Frequency_1_QualityScore_FFHHHHHJJJJJJJJJJJJJJIJJJJJIJJJIIJJJJJIJIJJJJJFIJJJIIIJJ_Mismatch_0_Sense_+_Library_PoolT
TTCATTCTGCTATTTTACCATAATTTGTTTGAGCTTTACAACAGCTATTTTACCAT
>Frequency_1_QualityScore_FFHHHHHJJJJJHIIHIJJJJJJJJJJJJJJJJIIJJJJJJIJJEIIIIGHIJIJJJJJJJIIGHJIIGHIJJJIHD_Mismatch_0_Sense_+_Library_PoolT
ACCCTTAAATACTAGTGCTACCTTCATTCTGCTATTTTACCATAATTTGTTTGAGCTTTACAACAGCTATTTTACCA
>Frequency_1_QualityScore_FDFFHHFGEFHIIIJEGHJJIGGHIDGGIJJGAFHIIJIIHIJJIJGIHIIHJIJJJIIJJJJJJJGEHCEHFHHFFFFFBCDCC>@CCDDDDC_Mismatch_0_Sense_+_Library_PoolT
AGCTGGCTGTATCTCTGTTGAGACCAGTACAGGCCTACCCTTAAATACTAGTGCTACCTTCATTCTGCTATTTTACCATAATTTGTTTGAGCTT
>Frequency_1_QualityScore_FFHHHHHJJJJJJJJJIJIGHIGIJJIHHJGGIIJJJGIJIIJIJJFEHIIIJJJJJGGIIIGHHGHHHECDDFDDE_Mismatch_0_Sense_+_Library_PoolT
TTACAACAGCTATTTTACCATAATTTGTTTGGGCTTTACAACAGCGGTAATCATCAAATTTTCCTTTTAAGCTCTTA
>Frequency_1_QualityScore_FDHHGGHIJJIIJJJJJJJJJJJJJGIJIJJJIJIJIIJJJFHIHIIJJJIJIJJIGGGIJGIIHHFFHACBEDDFDCEDEECEDDDDDDD_Mismatch_1_Sense_+_Library_PoolT
AATTTGTTTGAGCTTTACAACAGCTATTTTACCATAATTTGTTTGAGCTTTACAACAGCGGTAATCATCAAATTTTCCTTTTAAGCTCTTA
>Frequency_1_QualityScore_FFHHHHHJJJGIIJJJJIJJJJGIJIIIIIIJIIJJJJJJIJJJGIIIBHIIJIEGGHGHIJIIIJJJJCGH_Mismatch_0_Sense_+_Library_PoolT
TAAATACTAGTGCTACCTTCATTCTGCTATTTTACCATAATTTGTTTGAGCTTTACAACAGCTATTTTACCA
>Frequency_1_QualityScore_FFHFFHFIIJJIIGJIIJJJJGGGIFIGJJGEHIJIIEIGIIIJIJJIIGEHJJJIIJ_Mismatch_1_Sense_+_Library_PoolT
CTTAAATACTTGTGCTACCTTCATTCTGCTATTTTACCATAATTTGTTTGAGCTTTAC
>Frequency_1_QualityScore_FFHHHHHJJJJJJJJJJJJJJJIIJJJJJJJJJJJJJJIJJJJJJDGGGFFFFHIIJJJJJJJIJJJJJGGI_Mismatch_0_Sense_+_Library_PoolT
CTGTATCTCTGTTGAGACCAGTACAGGCCTACCCTTAAATACTAGTGCTACCTTCATTCTGCTATTTTACCA
>Frequency_1_QualityScore_FFHHHHHIJJJHIJJGIJIIIIJIIIIJJJGHIJIIJJJJJJJJJJJJJHHHGFHGIJJJGIIJJIIJHGHEF_Mismatch_0_Sense_+_Library_PoolT
AGAGTTTCTGGTTGGAACACTATAGATCAGTTTTCAAGCAAAAATAAGGAGAGAGATATAATGACTTTGTGAA
>Frequency_1_QualityScore_FFHHHHHJIJJJJJJJIJJJJJIJJGIIJJIIJJJJIJIJJJIJJJIJJJJJJJJJJJJJIIHHHHHHFFFFCFFEEEEEEDDEEEC_Mismatch_1_Sense_+_Library_PoolT
AGTTTCGGACTACATTCTTTTAGCTGGCTGTATCTCTGTTGAGACCAGTACAGGCCTACCCTTAAATACTAGTGCTACCTTCATTCA
>Frequency_1_QualityScore_FFHHHHHJJJJJJJJJJJJJIDHIIIIHJJJJJJJJJJJJJJJ?9?FGDHIJJIIIJJJIJJJJDIDFHAHHFFFDEEEFEEDDACDDDDDDDD_Mismatch_0_Sense_+_Library_PoolT
AGTTTTCAAGCAAAAATAAGGAGAGAGATATAATGACTTTGTGAATAGTTTCGGACTACATTCTTTTAGCTGGCTGTATCTCTGTTGAGACCAG
>Frequency_1_QualityScore_BBBA42::3C@;BAB:?<<?DEAF??BEGEGAC::B?DF<DEF3?D;FHI@F>CB88CHI@F7)8.@G7==.7AH>13?>CDD:.3;;;@_Mismatch_0_Sense_+_Library_PoolT
CTGTTGAGACCAGTACAGGCCTACCCTTAAATACTAGTGCTACCTTCATTCTGCTATTTTACCATAATTTGTTTGAGCTTTACAACAGCT
>Frequency_1_QualityScore_FFHHHHHJGIJJJJJJIJJJJJJJJJJJJJJJJJJJJJJJJJJJJJJJJJJJJJJIJJJJJIIJJJJJIIHHHHHHHFDFFFFEEEEDCBDDDD_Mismatch_0_Sense_+_Library_PoolT
GCTGGCTGTATCTCTGTTGAGACCAGTACAGGCCTACCCTTAAATACTAGTGCTACCTTCATTCTGCTATTTTACCATAATTTGTTTGAGCTTT
>Frequency_1_QualityScore_FFGHGHHJJJJJJJJJJIJJJIJJJJJJIIJIJJJJJJJJJJJJJJJJIJJJJIJJJJGIJJJGIIJJJHIIHHGHHHFFFDDBBDEEDDDDDD_Mismatch_0_Sense_+_Library_PoolT
CTTCATTCTGCTATTTTACCATAATTTGTTTGAGCTTTACAACAGCTATTTTACCATAATTTGTTTGGGCTTTACAACAGCGGTAATCATCAAA
>Frequency_1_QualityScore_DB>FFDBGHEIBEIBBAFDF@DHHIIIEE?FEGCCFHGGBHHIIGHIFGG<FHGHIEGG@@G>;@GCHFEEC>CFFFCDDCCCCCCCB_Mismatch_1_Sense_+_Library_PoolT
GTGTTGATAGTCATCCGTATACAAACATTCATTTACAGGGTTTTCTCCAGAGTTTCTGGTTGGAACACTATAGATCATTTTTCAAGCA
>Frequency_1_QualityScore_FFHHHHHIJJJJJJJJJJJJJJJJJJJJJHJJJJJJJJJJIJJJJJJIJEIJJJJJIJGIJJJJJJJIIHIJHHGFHGFFFFDEEEEEDEC_Mismatch_1_Sense_+_Library_PoolT
ACCAGTACAGGCCTACCCTTAAATACTTGTGCTACCTTCATTCTGCTATTTTACCATAATTTGTTTGAGCTTTACAACAGCTATTTTACCA
>Frequency_1_QualityScore_FFGBHHHGIGGFHHGIIDHHIJJIIFHIJIFIJDIJIBAHHIJEHIEHIIIHIIIGIJCGHIHC:CGHGEHGHGFFEFEF_Mismatch_0_Sense_+_Library_PoolT
TTTCTCCAGAGTTTCTGGTTGGAACACTATAGATCAGTTTTCAAGCAAAAATAAGGAGAGAGATATAATGACTTTGTGAA
>Frequency_1_QualityScore_FFGHHGGJGGJJIJJIIIJIIIIFHIJIJJJJJJIIJJBFHIJJJJJIGIFHGIJJIHGIICHHHHHDFFDFFFDEDEDEEDCDDDCCCBDDDD_Mismatch_0_Sense_+_Library_PoolT
GTTGATAGTCATCCGTATACAAACATTCATTTACAGGGTTTTCTCCAGAGTTTCTGGTTGGAACACTATAGATCAGTTTTCAAGCAAAAATAAG
>Frequency_1_QualityScore_FFHHHGH4CGIIIIIIIICGHIIIIIIIIIHIIIIIGIIIIIIIIHGHGIIIIIIIFGHEHIIGIIIII?CEEHE@D=ACCBACDEDDCCCCCC_Mismatch_0_Sense_+_Library_PoolT
AAACATTCATTTACAGGGTTTTCTCCAGAGTTTCTGGTTGGAACACTATAGATCAGTTTTCAAGCAAAAATAAGGAGAGAGATATAATGACTTT
>Frequency_1_QualityScore_BDHHHHHJJJJJJJJJJIJJIIJJJJJIIJIIJJJJIJJJJJJIJIIHHIJJJJJJIIJIIJJIIFGIJEHFDDDDECEDDDDDDDDEDDDDDD_Mismatch_0_Sense_+_Library_PoolT
TATTTTACCATAATTTGTTTGAGCTTTACAACAGCTATTTTACCATAATTTGTTTGGGCTTTACAACAGCGGTAATCATCAAATTTTCCTTTTA
>Frequency_1_QualityScore_FFHDDDFIIJJJGJIJGJJGIIJJJHIGIGGIJJIGIIJIIJJJIJIJJJJI_Mismatch_0_Sense_+_Library_PoolT
CAGAGTAACATGATTTCTTGACAAGTCATGGATTTCATTACAATTTCGATTA
>Frequency_1_QualityScore_FFHHHHHIJJIJJHIJJJJJJJHIJJJJJJJJJGJJJJJJIJJJJJJJEIIHIIJJJIJJJII=.>@EACEHHFFDDEEDDEDEEDDDDDDDDD_Mismatch_0_Sense_+_Library_PoolT
TGGTTGGAACACTATAGATCAGTTTTCAAGCAAAAATAAGGAGAGAGATATAATGACTTTGTGAATAGTTTCGGACTACATTCTTTTAGCTGGC
>Frequency_1_QualityScore_FFHHHHHAAEGHJJJJJJIJJJJIIJJJIJJJJJJJJJJJIIJJJJJJIJJJJIJJJJJJJJGFIHHHHHEFFEFEEEEEEECDDDDDDDDDDE_Mismatch_1_Sense_+_Library_PoolT
CTTTGTGAATAGTTTCGGACTACATTCTTTTAGCTGGCTGTATCTCTGTTGAGACCAGTACAGGCCTACCCTTAAATACTTGTGCTACCTTCAT
>Frequency_1_QualityScore_FFHHHHHJJJJJJJJJJJJJJJJJJJJJJGJJIJIIJJJJJJJJJJJJIJGIJJJJJJHIJJJJJIJJHHHGHHHHFFFFFFDEEECEEEEDDD_Mismatch_0_Sense_+_Library_PoolT
TTCTTTTAGCTGGCTGTATCTCTGTTGAGACCAGTACAGGCCTACCCTTAAATACTAGTGCTACCTTCATTCTGCTATTTTACCATAATTTGTT
>Frequency_1_QualityScore_DFHBFBDHIIGIHIIIICBDHHDGGGGIIIBHGGHDGGFEHDFHIDHGIIIFH?8=BFGGGIFGGEHHGAHHFFFFFFECEECBCBBCCDDCEC_Mismatch_0_Sense_+_Library_PoolT
ACTATAGATCAGTTTTCAAGCAAAAATAAGGAGAGAGATATAATGACTTTGTGAATAGTTTCGGACTACATTCTTTTAGCTGGCTGTATCTCTG
>Frequency_1_QualityScore_FFHHHHHJJJJIJJJJJIJJJJJJJIJJIIIJJIJHIIIIJJJJJJJJJJJJJIJJJJJIIJJJJJJJJGHHHHHHFFFFFFFEEEEECDEED@_Mismatch_0_Sense_+_Library_PoolT
ATTCTTTTAGCTGGCTGTATCTCTGTTGAGACCAGTACAGGCCTACCCTTAAATACTAGTGCTACCTTCATTCTGCTATTTTACCATAATTTGT
>Frequency_1_QualityScore_DFHHHHHJJHIJJJJJJJHJIJJJJGIJJJJJIJJJJJJJJJJJJJHIBGIJJJJJJJIJFHIJIJJGHHFCEFFFECECEEEDDDCDDDDDDD_Mismatch_0_Sense_+_Library_PoolT
TACATTTCGTGTTGATAGTCATCCGTATACAAACATTCATTTACAGGGTTTTCTCCAGAGTTTCTGGTTGGAACACTATAGATCAGTTTTCAAG
>Frequency_1_QualityScore_FFHHHHHJJIJJJJJJJJJJJJJJJJJJJJHIJJJIIJJJJIJJJJJJJJGIGIJJJJIGGIJIJHGHHHHHFFFFFEDE_Mismatch_1_Sense_+_Library_PoolT
GCTTTACAACAGCTATTTTACCATAATTTGTTTGAGCTTTACAACAGCGGTAATCATCAAATTTTCCTTTTAAGCTCTTA
>Frequency_1_QualityScore_DDFHHHGIIGIGIGHIGHIEGGIFFHIIIIIIIGIGIGHHIIIGGGIIIEHGIIIIIIIHHFDHDHFHCDEEFFCCECEBDDDCEDEDDC_Mismatch_1_Sense_+_Library_PoolT
CCAGTACAGGCCTACCCTTAAATACTTGTGCTACCTTCATTCTGCTATTTTACCATAATTTGTTTGAGCTTTACAACAGCTATTTTACCA
>Frequency_1_QualityScore_FFHDFDHJGHGIIHGEHGIJJJIJIJJGGJFEIHGIIJIJIHIHHIJIJJJJJJJJIIGHCGHHIIJGIDEHEFHFGDDBEFDBEECCCDCCDC_Mismatch_0_Sense_+_Library_PoolT
TGAGACCAGTACAGGCCTACCCTTAAATACTAGTGCTACCTTCATTCTGCTATTTTACCATAATTTGTTTGAGCTTTACAACAGCTATTTTACC
>Frequency_1_QualityScore_FFHHHHHJIIJIJJJGIIGIJJIIJJJJJIJJJJJHIJIGIJJJIJIJIIIJJJJJJJIIIIJIIJIJIEEIIGCFHFFFFFCDDDEBDD@BDE_Mismatch_1_Sense_+_Library_PoolT
ATGCTACCTTCATTCTGCTATTTTACCATAATTTGTTTGAGCTTTACAACAGCTATTTTACCATAATTTGTTTGGGCTTTACAACAGCGGTAAT
>Frequency_1_QualityScore_FFHHHHHJIJJJJJJJJJJJJJJJJJJJHHIJJJJJJIHHJJJJJJJJJJDIJIJJJJJJIJHHHHHHHFFFFFEFFEEE_Mismatch_2_Sense_+_Library_PoolT
ATAATTTGTTTGGGCTTTACAACAGCGGTAATCATCAAATTTTCCTTTTAAGCTCTTAATTCAATTATTTTATGTTTCTA
>Frequency_1_QualityScore_DEHHFBAACEHGFHIGJIHIJIGIJJIIIGJJJJJJJJJHCGGIIJIFFHIJJIJGI@HHEIIGHHA@D?DDECAEEEDDA@CDDDDCCDDCEB_Mismatch_0_Sense_+_Library_PoolT
TTTGTGAATAGTTTCGGACTACATTCTTTTAGCTGGCTGTATCTCTGTTGAGACCAGTACAGGCCTACCCTTAAATACTAGTGCTACCTTCATT
>Frequency_1_QualityScore_FDHDHGGIEFHIHGGGGJ@HCHEHHHHAHIDGEIGDFHIIGGIGBHGGIJGIJBGHIEC=CFGCDCDEGECCEE_Mismatch_1_Sense_+_Library_PoolT
ATTCTTTTAGCTGGCTGTATCTCTGTTGAGACCAGTACAGGCCTACCCTTAAATACTAGTGCTACCTTCATTCA
>Frequency_1_QualityScore_FDHHHHHJHHIHIJEGHHGFDIDHIJJGHHIJJIJJJIIGGIJJIJJGHIIHHFEEFFFFDDEEEEBDDDDCDDDDDDDDACCCDDDDDEEEEE_Mismatch_0_Sense_+_Library_PoolT
GTGAATAGTTTCGGACTACATTCTTTTAGCTGGCTGTATCTCTGTTGAGACCAGTACAGGCCTACCCTTAAATACTAGTGCTACCTTCATTCTG
>Frequency_1_QualityScore_FFHGHHHJGIFGIJIJJEHGJGHICHEHIJJJJJJJDHIGIJJJJJJJJJIJJIIJHJJJJIJJJJJHHEHFHHFFFDDDEE@EDEDDBBDDDD_Mismatch_0_Sense_+_Library_PoolT
TTCTCCAGAGTTTCTGGTTGGAACACTATAGATCAGTTTTCAAGCAAAAATAAGGAGAGAGATATAATGACTTTGTGAATAGTTTCGGACTACA
>Frequency_1_QualityScore_FFGDHHHJFJJJJJJIJ<GEHHIJIIJJJIJJJJJIJJJIIJJJJJJJJJJJJI_Mismatch_2_Sense_+_Library_PoolT
TTTGCTTGAGCTTTACAACAGCGGTAATCATCAAATTTTCCTTTTAAGCTCTTA
>Frequency_1_QualityScore_FFHHHHHJJJJJJJJJJJJJJJJJJJIJJJJJJJIIIJJIJJJJJJIJIJJJJJIHIJIIIJEHHHHFEBEFFFFEEEEEEEEEDDC_Mismatch_0_Sense_+_Library_PoolT
TCGGACTACATTCTTTTAGCTGGCTGTATCTCTGTTGAGACCAGTACAGGCCTACCCTTAAATACTAGTGCTACCTTCATTCTGCTA
>Frequency_1_QualityScore_FFHHHHHJJJJJJJJJJJJJJJJJJJJJJJJJJJJJJJJJJJJIJJJJJJIJJJJJJI=/7@GCGIJGHHFFEEEEEDEEDDDDDDDDDDDBCE_Mismatch_0_Sense_+_Library_PoolT
GGAACACTATAGATCAGTTTTCAAGCAAAAATAAGGAGAGAGATATAATGACTTTGTGAATAGTTTCGGACTACATTCTTTTAGCTGGCTGTAT
>Frequency_1_QualityScore_FFHHFGHIJJJJJIIJJJIIJIJIIIIJIGIIIIIJIJJIJIJJJJGIIJIJJIJJG_Mismatch_0_Sense_+_Library_PoolT
CCTTCATTCTGCTATTTTACCATAATTTGTTTGAGCTTTACAACAGCTATTTTACCA
>Frequency_1_QualityScore_DDHHDBFGIGIJJIJIIIJGDDHIIEFE?DCH_Mismatch_1_Sense_+_Library_PoolT
ATCCGTATACAAACATTCATTTACAGGGTTTA
>Frequency_1_QualityScore_FFHHHHHJJIIFHIJJIIHIIJJJJIHIJJJJJJIIJGIIJJJJJIIIIJJJJIJJJJIJJJJJIHIHHHHEFFFFF_Mismatch_0_Sense_+_Library_PoolT
CTCGGACAGAGTAACATGATTTCTTGACAAGTCATGGATTTCATTACAATTTCGATTACATTTCGTGTTGATAGTCA
>Frequency_1_QualityScore_DDHHHFDHB<BFAEGEHHICHIGIIIIEFGIIEHGEIG<DHIIGHICDHIICGCHAHI?GIIDHEIIGEAC;DGCHHGHFH7?DEAC@C@CDCA_Mismatch_0_Sense_+_Library_PoolT
AAATACTAGTGCTACCTTCATTCTGCTATTTTACCATAATTTGTTTGAGCTTTACAACAGCTATTTTACCATAATTTGTTTGGGCTTTACAACA
>Frequency_1_QualityScore_FFHHHHHJJJJJJJJJJJJJJIGHIJJJJJJJJJHJJJJJJHIJIIIIFHJIIJJIJJJJFHIJJJJJJJHHHHFFFFFFDDDDDDDCEEEFDC_Mismatch_0_Sense_+_Library_PoolT
ATACAAACATTCATTTACAGGGTTTTCTCCAGAGTTTCTGGTTGGAACACTATAGATCAGTTTTCAAGCAAAAATAAGGAGAGAGATATAATGA
>Frequency_1_QualityScore_FFHHHHHJJJJJHHIIIJIJJJJJJJJJJJJJJJIJIIJJJJJJJJJJIIJJJJIJIGIGIJJIIIJJIEDEHHFFFFFEF_Mismatch_2_Sense_+_Library_PoolT
TGTTGAGACCAGTACAGGCCTACCCTTAAATACTTGTGCTACCTTCATTCTGCTATTTTACCATAATTTGTTTGAGCTGTA
>Frequency_1_QualityScore_FFGHHGHGJJJJJJJIIJIJJJJJIJJJJJJJJJIJIJJJJJIJIIJJJHHHHFFFFFEEDDEEEDDDDACCDDDDDDEEEEDDCEDEEEDDDC_Mismatch_1_Sense_+_Library_PoolT
GGACTACATTCTTTTAGCTGGCTGTATCTCTGTTGAGACCAGTACAGGCCTACCCTTAAATACTTGTGCTACCTTCATTCTGCTATTTTACCAT
>Frequency_1_QualityScore_FFHHHHHJEGHJJJJJJJJJJJJJJJJJHIJJJJJJJJJJJJJJJEHIJJJJJJJJJJJIJJHIIJHHHHHFHFFFFFDEEEDECDDDDDDEEE_Mismatch_0_Sense_+_Library_PoolT
GGACAGAGTAACATGATTTCTTGACAAGTCATGGATTTCATTACAATTTCGATTACATTTCGTGTTGATAGTCATCCGTATACAAACATTCATT
>Frequency_1_QualityScore_FFHHHHHJJJJIJJJJJJJJJJJJJEHIIJGIIJIJIIIJJJJJIJJJJJJJJJJHHHGHFFFFFFFEECEDEDDDDDDDECDDDDDDDDDDDD_Mismatch_1_Sense_+_Library_PoolT
CGGAGAGAGATATAATGACTTTGTGAATAGTTTCGGACTACATTCTTTTAGCTGGCTGTATCTCTGTTGAGACCAGTACAGGCCTACCCTTAAA
>Frequency_1_QualityScore_DFDDFHHH=GAEEHIIIIGGEGIIIGGGEGHIEIIGIGFHIIIIGHE_Mismatch_2_Sense_+_Library_PoolT
TTGTTTGAGCTTTACAACAGCTATTTTACCATAATTTGTTTGGGCCA
>Frequency_1_QualityScore_FFHHHGHJIJJJJJJJJIJJJJJIJJJJJJJJJJJJJJJJJGJJJJJJJJJJJJJJJGHHHGHFFFFF_Mismatch_1_Sense_+_Library_PoolT
ACAGGCCTACCCTTAAATACTTGTGCTACCTTCATTCTGCTATTTTACCATAATTTGTTTGAGCTTTA
>Frequency_1_QualityScore_FFHHHHHJJJJJJJJJJJJJJJJIJJJJJJJJJIJJJJJJJJJJJJJJJIJJJJJJJJHJHHHHHHHFC@DFFFEEEEEECDDDDDDDC_Mismatch_1_Sense_+_Library_PoolT
TTGTTTGAGCTTTACAACAGCTATTTTACCATAATTTGTTTGGGCTTTACAACAGCGGTAATCATCAAATTTTCCTTTTAAGCTCTTAC
>Frequency_1_QualityScore_FFHHHHHJJJJJJJJJJJJJJHHJJIJJJJJJJJJJJJJJJJJIJIJJIJJJJJJJJJJJJJJGIJJJJHHIIIJHHHHCHFFFFFEEEEDEDD_Mismatch_0_Sense_+_Library_PoolT
CTGTATCTCTGTTGAGACCAGTACAGGCCTACCCTTAAATACTAGTGCTACCTTCATTCTGCTATTTTACCATAATTTGTTTGAGCTTTACAAC
>Frequency_1_QualityScore_FFHHHHBHII<@FEGIIGHGIIIIFHHIIIIIBGHIGGHIIIIEGGGGGEG>DHIGCEHGHH>3?CBEE>AEEEEDD??B?ABCCDCCE_Mismatch_1_Sense_+_Library_PoolT
AGCAGAGACCGTCCTCGGACAGAGTAACATGATTTCTTGACAAGTCATGGATTTCATTACAATTTCGATTACATTTCGTGTTGATAGTA
>Frequency_1_QualityScore_DFHHHHHJJJIJJJJJJIIGHIJGIIIIDIIJJGHIGGIHHJHGGHJIGGHIIIGGJJIIJIHGIGHE_Mismatch_0_Sense_+_Library_PoolT
TTACCATAATTTGTTTGGGCTTTACAACAGCGGTAATCATCAAATTTTCCTTTTAAGCTCTTAATTCA
>Frequency_1_QualityScore_FDHD?HBHEGIJGGIGGDEBCCEHEIGIEI??CFBBGHB;DGI<GGHCD_Mismatch_0_Sense_+_Library_PoolT
GACCAGTACAGGCCTACCCTTAAATACTAGTGCTACCTTCATTCTGCTA
>Frequency_1_QualityScore_DDA<DHBHA;4CH9FF;G<<:??E*1?GH3):6D??DF??)??*98.=F9F;)@@=@;=D;))7?E;7.)77?CE>AAD3.;;;C_Mismatch_2_Sense_+_Library_PoolT
ATTCTTTTAGCTGGCTGTATCTCTGTTGAGACCAGTACAGGCCTACCCTTAAATACTAGTGCTACCTTCATTCTGCTATTTTGCA
>Frequency_1_QualityScore_FFHHHHHJJJJIJIJJJJJJIJIJJJJJJHIJJJJJJJJJJJJJJJJJIIJJGHHJJJJJJJFIHIHHHHHGHFFDEEEEEDDDEDEDDDCDDD_Mismatch_0_Sense_+_Library_PoolT
CGATTACATTTCGTGTTGATAGTCATCCGTATACAAACATTCATTTACAGGGTTTTCTCCAGAGTTTCTGGTTGGAACACTATAGATCAGTTTT
>Frequency_1_QualityScore_FFHHHHHIJIJJJJJJJJJJJJJIJJJJJGHIJJJJJJJJJJJJJJJJJJJJIJJJJJIJJJJJ_Mismatch_0_Sense_+_Library_PoolT
CATAATTTGTTTGGGCTTTACAACAGCGGTAATCATCAAATTTTCCTTTTAAGCTCTTAATTCA
>Frequency_1_QualityScore_FFHHHHHJJIJJJJJJJIJGJJJJIIJJJJJJJJJIIIJGJJIJJJHHHHGIIIBHIJJJJJJIIIIIIGDHHHCEHFFFFC@AECEDDDBBDD_Mismatch_0_Sense_+_Library_PoolT
GTGCTACCTTCATTCTGCTATTTTACCATAATTTGTTTGAGCTTTACAACAGCTATTTTACCATAATTTGTTTGGGCTTTACAACAGCGGTAAT
>Frequency_1_QualityScore_EEHHHHHJJJJJJIJIJIIGIJJIJIJJHGIIJJJJJJJJIJIIJIIIJIIJJJJJJJIJGHHHHHHFFFFFDFDEEDDEDEFEEEDDCACDEF_Mismatch_0_Sense_+_Library_PoolT
TTTCGGACTACATTCTTTTAGCTGGCTGTATCTCTGTTGAGACCAGTACAGGCCTACCCTTAAATACTAGTGCTACCTTCATTCTGCTATTTTA
>Frequency_1_QualityScore_DDHD<ADHI@AEEGGBF@:FHFHHGEHHEHI<D?C;G?B??B;DGG@DBD@3B==CC)@ACGAAEAEGI>?=C)=?>ECDBCDEECCCC:@B>>_Mismatch_1_Sense_+_Library_PoolT
CATTCTTTTAGCTGGCTGTATCTCTGTTGAGACCAGTACAGGCCTACCCTTAAATACTAGTGCTACATTCATTCTGCTATTTTACCATAATTTG
>Frequency_1_QualityScore_FFHGHHGJJJJIIJJJJJJJJIJGIJJJIJJGJIJJJJJJJJJGJJJJJJJJJJIJJJJJIJHIIHHHHHEFFFFFFEDC_Mismatch_1_Sense_+_Library_PoolT
TACATTCTTTTAGCTGGCTGTATCTCTGTTGAGACCAGTACAGGCCTACCCTTAAATACTAGTGCTACCTTCATTCTGCA
>Frequency_1_QualityScore_FFHHHHHJJJJJJJJJJJJJJJIJJJJIJJJJIIIJJJFHJJGIJJJJJIIIIJJJJIJJJJJIJJIGGDHIIHHHHHFFFFEECEDCBBBDD@_Mismatch_0_Sense_+_Library_PoolT
CTAGTGCTACCTTCATTCTGCTATTTTACCATAATTTGTTTGAGCTTTACAACAGCTATTTTACCATAATTTGTTTGGGCTTTACAACAGCGGT
>Frequency_1_QualityScore_FDHFHHHIIIIJJJJJJIJIIGH??HFFCGGIJJIIJJJJJIJJJJFGIJGIJJIJJJHHHFFHHFFFDBCCEEACDDD<@BDCDDDDDDD_Mismatch_0_Sense_+_Library_PoolT
GAGAGAGATATAATGACTTTGTGAATAGTTTCGGACTACATTCTTTTAGCTGGCTGTATCTCTGTTGAGACCAGTACAGGCCTACCCTTAA
>Frequency_1_QualityScore_FFHHHHHJJJJJJGHIJJJJJJJJJJJJJJJJJJJJJIJJJJJJJJJIJJJJJJJI_Mismatch_0_Sense_+_Library_PoolT
CTGTTGAGACCAGTACAGGCCTACCCTTAAATACTAGTGCTACCTTCATTCTGCTA
>Frequency_1_QualityScore_FFHHHHHJJJJJJJJIJJJJJJJJIIJIJIJJJIIJIJIJJJJHIHIIIIIJJJHIJIJJHHHHHHF@C?CFFDECEEEFEEEEE_Mismatch_1_Sense_+_Library_PoolT
CGGACTACATTCTTTTAGCTGGCTGTATCTCTGTTGAGACCAGTACAGGCCTACCCTTAAATACTAGTGCTACCTTCATTCTGAT
>Frequency_1_QualityScore_FFHHFHHJJJJIJJJJJJJIJJJJHIJJJJJJJJJIJJJJIHIJIJJJJJJJIJJJJJHIJJJJJGIHIHHJJIHHGHHFFFFFEEEEEEFEED_Mismatch_0_Sense_+_Library_PoolT
AGAGTAACATGATTTCTTGACAAGTCATGGATTTCATTACAATTTCGATTACATTTCGTGTTGATAGTCATCCGTATACAAACATTCATTTACA
>Frequency_1_QualityScore_FFHHHGHJJIIJIJJJIGFG<<AFHCHHFGHCHJJGJJJEGIIIHJJJEEHJGJGCHBGGJJIJBHGHGAECEEC@@?DEEEEDDDDDCDEDDD_Mismatch_0_Sense_+_Library_PoolT
AGAGATATAATGACTTTGTGAATAGTTTCGGACTACATTCTTTTAGCTGGCTGTATCTCTGTTGAGACCAGTACAGGCCTACCCTTAAATACTA
>Frequency_1_QualityScore_FFHHHHHJJJJJJJJJJJJJJJIIJJGGJJJIJJJJJJJIIJJAHHHIIJJJJIJJJIJIJHHHHHHFDCFFFEDDEEEEECEFEEEDDDEEDC_Mismatch_1_Sense_+_Library_PoolT
AACAGCTATTTTACCATAATTTGTTTGGGCTTTACAACAGCGGTAATCATCAAATTTTCCTTTTAAGCTCTTAATTCAATTATTTTATGTTTAA
>Frequency_1_QualityScore_FFHHHHHJJJJJJJJJJJJJJJJIIIJJJJJJJJJIJJJJJJJJJJJJJJHHHHHFFFFFFEEEECEEEDDDDDDDEEEEEDDCEDEEEDDDDD_Mismatch_0_Sense_+_Library_PoolT
GACTACATTCTTTTAGCTGGCTGTATCTCTGTTGAGACCAGTACAGGCCTACCCTTAAATACTAGTGCTACCTTCATTCTGCTATTTTACCATA
>Frequency_1_QualityScore_FFHHHHHJJJJJJJJJJJJIJJJJIJJJJJJJJJJIIJJJJJJJJJJJJJJJJJJHIJJJJJJHFHHHHCFFFFFEEEEEDEDDD_Mismatch_0_Sense_+_Library_PoolT
TTTGAGCTTTACAACAGCTATTTTACCATAATTTGTTTGGGCTTTACAACAGCGGTAATCATCAAATTTTCCTTTTAAGCTCTTA
>Frequency_1_QualityScore_FFHHHHHIJJJIJJJIJJJJJJJJIGIJJJJJJHJJJJJJJJJIJJJJJJJIJJJJJJJIJHHHHFFFFDFFEEECEEEDCDDDDD_Mismatch_0_Sense_+_Library_PoolT
AATAGTTTCGGACTACATTCTTTTAGCTGGCTGTATCTCTGTTGAGACCAGTACAGGCCTACCCTTAAATACTAGTGCTACCTTCA
>Frequency_1_QualityScore_FFHHHHHJJJJJJJJJJJJJJJJIJJJJJJJJJJIJJJJJJJJIJJJJJJIIIJJJJJIJJJJJJJHHHHHHHFFFFFDDEEDDD_Mismatch_0_Sense_+_Library_PoolT
ACTAGTGCTACCTTCATTCTGCTATTTTACCATAATTTGTTTGAGCTTTACAACAGCTATTTTACCATAATTTGTTTGGGCTTTA
>Frequency_1_QualityScore_FFHHHHHJJJJJJJJJJIJIJJJIIJJJIJJJIJJJJJJJJJJJJJJJJJJJJJJJJJJJJJJHIJIGHHIJHHHHHHFFFDD@DDDEDDDDCC_Mismatch_1_Sense_+_Library_PoolT
CTTCATTCTGCTATTTTACCATAATTTGTTTGAGCTTTACAACAGCTATTTTACCATAATTTGTTTGAGCTTTACAACAGCGGTAATCATCAAA
>Frequency_1_QualityScore_FFHHHHHIJJJJJJIIJIGIIIIJJJJJIJJJJHGHEIHIIJJJJJJIJEIJJJJJIIIJIIGCHEGHHHHGHHHDEFFFFFEEDEEEDDDCCC_Mismatch_0_Sense_+_Library_PoolT
TCTTTTAGCTGGCTGTATCTCTGTTGAGACCAGTACAGGCCTACCCTTAAATACTAGTGCTACCTTCATTCTGCTATTTTACCATAATTTGTTT
>Frequency_1_QualityScore_FFGHHGHJJIJBGCEIJGFIIIJJHJJJJJJJJJJJIJIJJJJJIJIHHJIJJIJIJJFIIJJIIIIFFBEBEFFFEEDECCDDCDDDCDDEDD_Mismatch_0_Sense_+_Library_PoolT
TAATGACTTTGTGAATAGTTTCGGACTACATTCTTTTAGCTGGCTGTATCTCTGTTGAGACCAGTACAGGCCTACCCTTAAATACTAGTGCTAC
>Frequency_1_QualityScore_FFHHFHGEBHIBC<<FHIIGIIIIGDFD@FGEIGGEHEFHIIIIGIGHICFG>EIGEHHHDCDEFFFCC@CCCBC;A;@ACCCCBBCC_Mismatch_0_Sense_+_Library_PoolT
TAAGGAGAGAGATATAATGACTTTGTGAATAGTTTCGGACTACATTCTTTTAGCTGGCTGTATCTCTGTTGAGACCAGTACAGGCCTA
>Frequency_1_QualityScore_ADDDDD3CE?EB3CDFCBE>E@F9E<EEIIIEIFBDEEIADD9BD>@DE<DDDEIBCCEECACDI>C_Mismatch_0_Sense_+_Library_PoolT
AGGCCTACCCTTAAATACTAGTGCTACCTTCATTCTGCTATTTTACCATAATTTGTTTGAGCTTTAC
>Frequency_1_QualityScore_DFHHHFAGHIEHI>I>EGHGGIGCHIEHIHIIIIIIIIBFHIIIGGCDEGBBFGGIIGFDG<_Mismatch_0_Sense_+_Library_PoolT
TGCTACCTTCATTCTGCTATTTTACCATAATTTGTTTGAGCTTTACAACAGCTATTTTACCA
>Frequency_1_QualityScore_FFHHHFHIJIJJJJJJJJJIJJIIIFGIIJJJJJJJJJJJJJJJJJJJJJJJJIIGJJIGIIJJJFHHCCHHHFFDFEEEEECDDDDDEEFEEE_Mismatch_0_Sense_+_Library_PoolT
CAGAGTAACATGATTTCTTGACAAGTCATGGATTTCATTACAATTTCGATTACATTTCGTGTTGATAGTCATCCGTATACAAACATTCATTTAC
>Frequency_1_QualityScore_FFHHHHGIIJIJJJJJHIIJJJJJJIJJIJJJFHIJJJJJJJJIJJJJJIJJJIJ=@FHIBHIJIGF=ACAEBDBCFDCCEDDDB_Mismatch_1_Sense_+_Library_PoolT
TTTCGATTACATTTCGTGTTGATAGTCATCCGTATACAAACATTCATTTACAGGGTTTTCTCCAGAGTTTCTGGTTGGAACACGA
>Frequency_1_QualityScore_FFHHGHGGIIGGHIJIIDHCHFHIJJJIIGJGGGIJJIGGIHBHHJJJJJJD=FHJJJJIIJGJJJIJJHGFHFFHGEFFBDCEDE@CEE=?CA_Mismatch_0_Sense_+_Library_PoolT
TAGCTGGCTGTATCTCTGTTGAGACCAGTACAGGCCTACCCTTAAATACTAGTGCTACCTTCATTCTGCTATTTTACCATAATTTGTTTGAGCT
>Frequency_1_QualityScore_FFHHHHHJJJJJJJIJIJJJIIDHIJJJJIJJJJJJJJJJJJGHIIJJIJJJJHHHHHHFFFFFFDFEDCDEEFEDDDDDDDDEDDEDEDDDDD_Mismatch_0_Sense_+_Library_PoolT
CAGAGACCGTCCTCGGACAGAGTAACATGATTTCTTGACAAGTCATGGATTTCATTACAATTTCGATTACATTTCGTGTTGATAGTCATCCGTA
>Frequency_1_QualityScore_DDHHFHHIIJJIGHHGIFJIIGFHGCHIGHIIGGEIGIJJJJJGG?BHFGFGIGGIGHIGIJHHGHEHFEFFDCC@EDDCDDEDDDCCCDCDDD_Mismatch_1_Sense_+_Library_PoolT
ACAGTTTTCAAGCAAAAATAAGGAGAGAGATATAATGACTTTGTGAATAGTTTCGGACTACATTCTTTTAGCTGGCTGTATCTCTGTTGAGACC
>Frequency_1_QualityScore_FFFFHHHJJIJJJJJJJJJJJJIJIJJJJJJJJJJJJJIJJJJJJIJJJJJJJJJJIJJJJJJJJJJJIHJJHHGGHFFFFFEEEEEFFFEDDD_Mismatch_0_Sense_+_Library_PoolT
AGTAACATGATTTCTTGACAAGTCATGGATTTCATTACAATTTCGATTACATTTCGTGTTGATAGTCATCCGTATACAAACATTCATTTACAGG
>Frequency_1_QualityScore_FFHHHHHJJJJJJJJJJJJIJJJIJJJJJJJJJJJJJGIFI?EF?DHHIJJJJJJIJJJJJ_Mismatch_0_Sense_+_Library_PoolT
CTGTTGAGACCAGTACAGGCCTACCCTTAAATACTAGTGCTACCTTCATTCTGCTATTTTA
>Frequency_1_QualityScore_DDFFFFFIIIIIICFAA<_Mismatch_0_Sense_+_Library_PoolT
GTTGATAGTCATCCGTAT
>Frequency_1_QualityScore_FFHHHHHJJJJIJJJJJIIJIJJJJJJJJJJJJJJJIJB?FDHFHIIJIIIJJJIJIJHHHHHHFFFFFEDCEEEFDEDDDDDDBDDDDDDDDE_Mismatch_1_Sense_+_Library_PoolT
CCAAGCAAAAATAAGGAGAGAGATATAATGACTTTGTGAATAGTTTCGGACTACATTCTTTTAGCTGGCTGTATCTCTGTTGAGACCAGTACAG
>Frequency_1_QualityScore_FFHHHHHJJJJJJJJJJJIJJJJGIJJGIJJJJJJJJJJJJJJJJJJIJIJIJJJJJJJJJJJJIJ_Mismatch_0_Sense_+_Library_PoolT
GGCTGTATCTCTGTTGAGACCAGTACAGGCCTACCCTTAAATACTAGTGCTACCTTCATTCTGCTA
>Frequency_1_QualityScore_FFHHHHHIHJIJJJIIJJGHIEHIHJGJIJJJJGHIIJJIJJJHGIIIIIJJHIIIGIIJJJIJJJIJHHHHFHDF_Mismatch_0_Sense_+_Library_PoolT
TCCAGAGTTTCTGGTTGGAACACTATAGATCAGTTTTCAAGCAAAAATAAGGAGAGAGATATAATGACTTTGTGAA
>Frequency_1_QualityScore_DFHHHHFIJJJJJJJIJJJJJHGJJHIJJJIJJJJJJJJJGI)BBFHJJIHJJJJJJJIIHGGH_Mismatch_0_Sense_+_Library_PoolT
GGTTGGAACACTATAGATCAGTTTTCAAGCAAAAATAAGGAGAGAGATATAATGACTTTGTGAA
>Frequency_1_QualityScore_FFHHHHHJJJJIJJJJIJJIIIJIJIJJJIIJJJJII?:?DGDGIJJJJJIIJJJIJIJJJJJJHHHHFBFFFEFEEEEEEDDDDDDDDDDD@C_Mismatch_0_Sense_+_Library_PoolT
CAAGCAAAAATAAGGAGAGAGATATAATGACTTTGTGAATAGTTTCGGACTACATTCTTTTAGCTGGCTGTATCTCTGTTGAGACCAGTACAGG
>Frequency_1_QualityScore_FFHHHHHIGJJJJIJJJJIJJJJJJHHJJJJJJJJJIIJJJJFIIJCHIJJJJFIJJJJJIJIIIJGHHHHAEHHBBDDDD_Mismatch_0_Sense_+_Library_PoolT
TTCTGGTTGGAACACTATAGATCAGTTTTCAAGCAAAAATAAGGAGAGAGATATAATGACTTTGTGAATAGTTTCGGACTA
>Frequency_1_QualityScore_FAADHHHEEGIGIEFHGG?HGIIEEHCCEFFGHIHIGIIIICEGE9DHCHAGG=8BFFC=FGGGA@CHH?AEEHFFFEECCCCCCDACCCC;>@_Mismatch_0_Sense_+_Library_PoolT
TCGATTACATTTCGTGTTGATAGTCATCCGTATACAAACATTCATTTACAGGGTTTTCTCCAGAGTTTCTGGTTGGAACACTATAGATCAGTTT
>Frequency_1_QualityScore_FFHHHHHJIJJJJJJJGJJJJJJJJJEHIJJJFHJJGIJJJJJIIIIJJIIJJJJJJJJIIGGIJJJHIHGJJHHHHFFEDEDCBDD;8?>CDD_Mismatch_1_Sense_+_Library_PoolT
ATACCTTCATTCTGCTATTTTACCATAATTTGTTTGAGCTTTACAACAGCTATTTTACCATAATTTGTTTGGGCTTTACAACAGCGGTAATCAT
>Frequency_1_QualityScore_FFHHHHHIIJJJJJJJIIGHGIJJJJJJJJJJJJJJJJJJJJJJIIIJIIIJJHIIIJIJJJJJIJHGFHFFFFFFFEEDECCDDDED@CDDCB_Mismatch_1_Sense_+_Library_PoolC
GCCTACCCTTAAATACTAGTGCTACCTTCATTCTGCTATTTTACCATAATTTGTTTGAGCTTTACAACAGCTATTTTACCATAATTTGTTTGAG
>Frequency_1_QualityScore_BD<CDDFIFAEGIIFC>FC3C2ACGEDAF<FGE49DGE?:BDF_Mismatch_0_Sense_+_Library_PoolC
TTTTCAAGCAAAAATAAGGAGAGAGATATAATGACTTTGTGAA
>Frequency_1_QualityScore_FFHHHHHJJJJJJIJJJIIIJJIJIIIJJJIJJJEIJJJJJJHIJJIJIIIIJIJJJJJIIJJIIIJJIHGHIIJGIGIIJGF_Mismatch_0_Sense_+_Library_PoolT
CATCAAATTTTCCTTTTAAGCTCTTAATTCAATTATTTTATGTTTCATAGTTTTTCATGTTAATTATTGGCCAAGTTTCTCCA
>Frequency_1_QualityScore_FFGHHHHJJJIJGGGIEFHCHGHIJJJGGHIJJJIJGIJIIIIIGIJJJIJJJJJIGIIJIGHHHHFFFFFDDDE_Mismatch_0_Sense_+_Library_PoolT
CCGTCCTCGGACAGAGTAACATGATTTCTTGACAAGTCATGGATTTCATTACAATTTCGATTACATTTCGTGCCA
