# Supplementary material for: Differential Gene Expression Reveals Candidate Genes for Drought Stress Response in Abies alba (Pinaceae)
Source: PLoS One. 2015 Apr 29;10(4):e0124564. doi: 10.1371/journal.pone.0124564 (PMC4414588; doi:10.1371/journal.pone.0124564)
Supplement: S2 File — (GZ) [file pone.0124564.s002.gz › comp29390_c0_seq1.fa]

>comp29390_c0_seq1 len=307 path=[25:0-276 301:277-306]
ACAGCTTCATTTTGAGCACATATACAGGGTTCATAACATGGAGGCAGACTCTCTATCAAAAAAAGGCATAGGATATCCTGAAGGCACATTACAGATTGAAGAATTTCTTGATGGCAATATCATCAACTGTGTTTCTCATAGGATCTTCTAACAAGCTCTTACATGTTTTGATATGTTAGATGTCAATCATAACATTTTGTATACAGGGTTTTGTATAGTGTTGTCTTTATGTCTATAAGTCACATACATGTCCACTACTTTGTAAACAAGCATATGACAGTCTATGTAAGTTCTCTTTTGATTTATA

>Frequency_2_QualityScore_EEHHCGHIIGIIJJFGHIIGIIJJHIIHIIJJJJJIIJJJIJJIJJIIJJJIIIJJJJIJIGIIIIJJIGGHHGGGEEFFFEEDECCEEEDDCD_Mismatch_0_Sense_+_Library_PoolT
AGGGTTTTGTATAGTGTTGTCTTTATGTCTATAAGTCACATACATGTCCACTACTTTGTAAACAAGCATATGACAGTCTATGTAAGTTCTCTTT
>Frequency_2_QualityScore_FEHHHGHIHIJIIJJJJJIIJJJJJHIJJJJJJJGHIJJIJIIIIIIIIIIIJIIJJIIJIIIGIIIIIIIJIIIIGHHGHHGFFFFFFEE_Mismatch_0_Sense_+_Library_PoolT
GTTAGATGTCAATCATAACATTTTGTATACAGGGTTTTGTATAGTGTTGTCTTTATGTCTATAAGTCACATACATGTCCACTACTTTGTAA
>Frequency_1_QualityScore_FFHHHHHJJJJJJIIJJHJJJJJJIJJJJJJJJIJJJJJIJJJJJJGHIJJIJJJIIIIJJJJJJJJJJJJJJJJJIIHHHHGHFFFFFFFDEE_Mismatch_0_Sense_+_Library_PoolT
ATGTTTTGATATGTTAGATGTCAATCATAACATTTTGTATACAGGGTTTTGTATAGTGTTGTCTTTATGTCTATAAGTCACATACATGTCCACT
>Frequency_1_QualityScore_FFHHHHHJIJJJJIJJJJJJJJJJIJJJJJJJJJJJJJJJJJJJIJIJJJIJJJJIJJJJIIJJJJJIJGHEHHHHFF_Mismatch_0_Sense_+_Library_PoolT
AAAAGGCATAGGATATCCTGAAGGCACATTACAGATTGAAGAATTTCTTGATGGCAATATCATCAACTGTGTTTCTCA
>Frequency_1_QualityScore_FFHHHHHJJJJJJJJJJGGIJJJJJJJIIJIJJJJJJJIJJIJHHHHHHFFFFBDFEEDEEFDCDEDDDCDDEDDDDDDDDDDDEEDDE_Mismatch_0_Sense_+_Library_PoolT
GGCAATATCATCAACTGTGTTTCTCATAGGATCTTCTAACAAGCTCTTACATGTTTTGATATGTTAGATGTCAATCATAACATTTTGTA
>Frequency_1_QualityScore_FFHHHHHJJHJJJJJJJJFHIJJGIGJJIIIJJIJJJJJJIIIJIJIJJIJJJJJJJIJJJIIJJJJJJHIJIJHIHHHHHFFFFFFCEEEEED_Mismatch_0_Sense_+_Library_PoolT
AACATTTTGTATACAGGGTTTTGTATAGTGTTGTCTTTATGTCTATAAGTCACATACATGTCCACTACTTTGTAAACAAGCATATGACAGTCTA
>Frequency_1_QualityScore_FFHHHHHHJJJJJJJJFHIJJIJJJJIJIIJJJJJJJJJJJJJJJIJJJJIJIJJJJJJJJJJJJJJJJHGIIIJJDHHHGGFFFFFFEEECEE_Mismatch_0_Sense_+_Library_PoolT
CATTTTGTATACAGGGTTTTGTATAGTGTTGTCTTTATGTCTATAAGTCACATACATGTCCACTACTTTGTAAACAAGCATATGACAGTCTATG
>Frequency_1_QualityScore_=@)A4?::EGF?B,3<?9CF+A<C<CC9CDFDF>60:?FFGFIFFDFA?FCFCC4/778==C=4)...)...77=CD);77@?6(.;AB@@_Mismatch_0_Sense_+_Library_PoolT
TGTTAGATGTCAATCATAACATTTTGTATACAGGGTTTTGTATAGTGTTGTCTTTATGTCTATAAGTCACATACATGTCCACTACTTTGTA
>Frequency_1_QualityScore_FFHCFHHJGIJIJHHIJJIIJJJHIJIJJJJJJJJIJJJJJJJJJIIJIJJJJJJJJIJGIIJGIIIIIGEEHHHHHHFGFDFDDDEEDEEEEE_Mismatch_0_Sense_+_Library_PoolT
GGGTTTTGTATAGTGTTGTCTTTATGTCTATAAGTCACATACATGTCCACTACTTTGTAAACAAGCATATGACAGTCTATGTAAGTTCTCTTTT
>Frequency_1_QualityScore_FFHGHHHJJJJJJGIIJJIJJIIIJJHIJJJJJJJJIJJJJJJJIIIJJJJIIJGJJJJJHIJJJJJJJIHHJHHHFGHEFDFFFFECEEDEEE_Mismatch_0_Sense_+_Library_PoolT
AGGATCTTCTAACAAGCTCTTACATGTTTTGATATGTTAGATGTCAATCATAACATTTTGTATACAGGGTTTTGTATAGTGTTGTCTTTATGTC
>Frequency_1_QualityScore_FFHHHHHJJJJJJJJJJJJJJIIJJJJJJJJFIJJJIJJJJJJIJJIJJJIJJJJJIJHHHHHHFFFFFEEEEEEEDDDD@CDDDDEEDCDDDD_Mismatch_0_Sense_+_Library_PoolT
TCTATCAAAAAAAGGCATAGGATATCCTGAAGGCACATTACAGATTGAAGAATTTCTTGATGGCAATATCATCAACTGTGTTTCTCATAGGATC
>Frequency_1_QualityScore_FFHHHHHHHIIJJJGIJIEIJJJJJJJJJJJIJJJJJIJHIJJJJHIJJJJJJJJJJH_Mismatch_0_Sense_+_Library_PoolT
AGATTGAAGAATTTCTTGATGGCAATATCATCAACTGTGTTTCTCATAGGATCTTCTA
>Frequency_1_QualityScore_FFHHFFCGDFIIGIIIIBH@FFHIIIIIGIIIIIIIHHHHIIGHIEGCGGDEHCHGIGGGHGIIIIGHIHGHGEGHGEGECCC7;?BECEEDDB_Mismatch_0_Sense_+_Library_PoolT
ACTGTGTTTCTCATAGGATCTTCTAACAAGCTCTTACATGTTTTGATATGTTAGATGTCAATCATAACATTTTGTATACAGGGTTTTGTATAGT
>Frequency_1_QualityScore_FFHHHHHJJJJJJJJJJJJJJJJJJJJJJJIJIJJJJJJJJJJJJJJJJJIJJJIJJIJJJJIJJJHIJGGIJIHHHHHGHFFFFFDFEEEEDE_Mismatch_0_Sense_+_Library_PoolT
AGAATTTCTTGATGGCAATATCATCAACTGTGTTTCTCATAGGATCTTCTAACAAGCTCTTACATGTTTTGATATGTTAGATGTCAATCATAAC
>Frequency_1_QualityScore_DDFHHHHJJJJJIJJIGIJGIGIGGGIJJJJJIIJJJJJIJIIJJJIGHIIJIGGGF@FGIJJIIIEJJ?CHFHHFFDDEDACCEEDDEDADDC_Mismatch_0_Sense_+_Library_PoolT
TCCTGAAGGCACATTACAGATTGAAGAATTTCTTGATGGCAATATCATCAACTGTGTTTCTCATAGGATCTTCTAACAAGCTCTTACATGTTTT
>Frequency_1_QualityScore_FFHHHHHJJJJJJJIJJJJJIIIJIJIIIIIJIJJJJJIIJJIJJIJJJIJHIJJIEIGIJGJG=CFDHGGHIHEHHHHFEEFFFFEEFEEDEE_Mismatch_0_Sense_+_Library_PoolT
CTTCTAACAAGCTCTTACATGTTTTGATATGTTAGATGTCAATCATAACATTTTGTATACAGGGTTTTGTATAGTGTTGTCTTTATGTCTATAA
>Frequency_1_QualityScore_FFHHHHHJJJJJJJJJJJJJJJJJJJJJJJJJJJJJJJJJJJJJJJJJJIIJJIJJJJJHHHHHHHFFFCFFEECEEEDDD_Mismatch_0_Sense_+_Library_PoolT
AAAAAAAGGCATAGGATATCCTGAAGGCACATTACAGATTGAAGAATTTCTTGATGGCAATATCATCAACTGTGTTTCTCA
>Frequency_1_QualityScore_FFHHHHHJHIJJJJIIIJFHIJIJIJJJIJJIIJJJJJJIJJJJJJJJJJJJJJIJGIJJIJHIJJJJJEHHHHFFFFFFEEEEEEEFDDEEED_Mismatch_0_Sense_+_Library_PoolT
ATACAGGGTTTTGTATAGTGTTGTCTTTATGTCTATAAGTCACATACATGTCCACTACTTTGTAAACAAGCATATGACAGTCTATGTAAGTTCT
>Frequency_1_QualityScore_FFHHHHHJIJJJJJJJJJJJJJJJJJJJJJJJJIJJJJJJJJIJJJJJJJJJJJJJJJIJJJJIIJJJJEEHEFHFFFFFFFEDDEEEEDDDCD_Mismatch_0_Sense_+_Library_PoolT
AAAAAGGCATAGGATATCCTGAAGGCACATTACAGATTGAAGAATTTCTTGATGGCAATATCATCAACTGTGTTTCTCATAGGATCTTCTAACA
>Frequency_1_QualityScore_FFHFHHHJJJJJJIJJJIJJJIJIJIJJJJJJJJJIJIJIJJJHHHHHHFFFFEFEDEEEDDDDDCDDDCCDDDDDDDCEDDDDDCDDCDDDEE_Mismatch_0_Sense_+_Library_PoolT
GTTCATAACATGGAGGCAGACTCTCTATCAAAAAAAGGCATAGGATATCCTGAAGGCACATTACAGATTGAAGAATTTCTTGATGGCAATATCA
>Frequency_1_QualityScore_DFHGFDFGEGGGHHIIGFBEHHGIIIIGIIIC;DHGIIIGEHFGIHIHHGIIIIIIIIIIGICHIIIGGGEGHIGI=ACE@EEDDCD?AEEEEE_Mismatch_0_Sense_+_Library_PoolT
CAACTGTGTTTCTCATAGGATCTTCTAACAAGCTCTTACATGTTTTGATATGTTAGATGTCAATCATAACATTTTGTATACAGGGTTTTGTATA
>Frequency_1_QualityScore_FFHHHHHJJJJJIJJJJJJJIJJJJJJJJJJJJJJJJJJJJJJJJJJJJIJJJJIJJJFHIJJIIHHHEEHHFFFFFFEEEEEEEEEDDEFECD_Mismatch_0_Sense_+_Library_PoolT
ACAAGCTCTTACATGTTTTGATATGTTAGATGTCAATCATAACATTTTGTATACAGGGTTTTGTATAGTGTTGTCTTTATGTCTATAAGTCACA
>Frequency_1_QualityScore_EFHHHHHIIJJGIIIIIJGJJJJJJJJJJJJJJJJJJJJIJGIIIJJJHIIJJIJIJJIEEIIIJJJJJIHHIIIJHAEHFFFFFFEEEDFDDD_Mismatch_0_Sense_+_Library_PoolT
TTTCTCATAGGATCTTCTAACAAGCTCTTACATGTTTTGATATGTTAGATGTCAATCATAACATTTTGTATACAGGGTTTTGTATAGTGTTGTC
>Frequency_1_QualityScore_FFHHHHHJJJJJJJJJJJJIJJIIJJJIJJJJJIIJJDIJJJIJIJJJIJJFHFFDDEDDDDDC>ACCDCCDDDDDBDDDDDDD>>@CDDDDDD_Mismatch_0_Sense_+_Library_PoolT
TTTGAGCACATATACAGGGTTCATAACATGGAGGCAGACTCTCTATCAAAAAAAGGCATAGGATATCCTGAAGGCACATTACAGATTGAAGAAT
>Frequency_1_QualityScore_FFHHHHHJJJJJIIJJJIJIJJJJIJHIIIIIJJJJJJJJJJJJJJJJJJJIIIJBFHJIIJJJJGHHIHJJJJJFHHHHGCDFBDFFDEEEED_Mismatch_0_Sense_+_Library_PoolT
AGCTCTTACATGTTTTGATATGTTAGATGTCAATCATAACATTTTGTATACAGGGTTTTGTATAGTGTTGTCTTTATGTCTATAAGTCACATAC
>Frequency_1_QualityScore_FFHHHGHJIIIJIJJJJJJJJIJJJJIJJJJJGIJJJJJJJDGHJJIIJJJIJIIIIIJJJIIJIIJJIHIJIJJIJJJHHHHHHFFFFFFCEE_Mismatch_1_Sense_+_Library_PoolT
ATGATATGTTAGATGTCAATCATAACATTTTGTATACAGGGTTTTGTATAGTGTTGTCTTTATGTCTATAAGTCACATACATGTCCACTACTTT
>Frequency_1_QualityScore_FFGHHGHJJJIIJJJIIJJJJJJIIDIHIJIIJJJIJIJJIJHIIIIJIJJJIDGHIIJIJIJIJJJIIDEHDGIGHGGHGHGEDDFFDCECDE_Mismatch_0_Sense_+_Library_PoolT
CTCTTACATGTTTTGATATGTTAGATGTCAATCATAACATTTTGTATACAGGGTTTTGTATAGTGTTGTCTTTATGTCTATAAGTCACATACAT
>Frequency_1_QualityScore_FFGHFHHJJJIJJJJJJIIJIFGIJIJJJJJIIJIEGHGIIJJJJHI?DHHIGIGIICGFGGHHGHIIJGHHIIEGIHEHHHHFFEFFFFEFCE_Mismatch_0_Sense_+_Library_PoolT
CATGTTTTGATATGTTAGATGTCAATCATAACATTTTGTATACAGGGTTTTGTATAGTGTTGTCTTTATGTCTATAAGTCACATACATGTCCAC
>Frequency_1_QualityScore_FDFHHGHJIIIGGGHHEHCCHF9@FCAG@GGHC@BFIHIIJJIIHBG_Mismatch_1_Sense_+_Library_PoolT
CTTCTCATAGGATCTTCTAACAAGCTCTTACATGTTTTGATATGTTA
>Frequency_1_QualityScore_FFHHHHHIJJIHHIIJIIJJJEGGIIGJJJJJIJJIJJJJJJJIIJJIIJJJJJJJJJJJICIIJIIJJIEHIHIJIHHHHHHAHDFDFFFFEC_Mismatch_0_Sense_+_Library_PoolT
GTTTTGTATAGTGTTGTCTTTATGTCTATAAGTCACATACATGTCCACTACTTTGTAAACAAGCATATGACAGTCTATGTAAGTTCTCTTTTGA
>Frequency_1_QualityScore_DFHBHHHEFHJJJJJGGGI3EGGGIHIGIJJJGGGIDDDCEHIEHEDEHHHHHEFDFFFFE<AABCDDDDCCCDDDDDCDDDCDDED@ACACCD_Mismatch_0_Sense_+_Library_PoolT
TACAGGGTTCATAACATGGAGGCAGACTCTCTATCAAAAAAAGGCATAGGATATCCTGAAGGCACATTACAGATTGAAGAATTTCTTGATGGCA
>Frequency_1_QualityScore_DADF?FFGBHIDFHGGFAHGICBEFHFGGIIJIIJGIHHGGJ?DAFEHGIIIEHGGBHHHIGEEEGEHJIEEEHGD>BB3;@C>>;CCCAB>AC_Mismatch_0_Sense_+_Library_PoolT
TGTATACAGGGTTTTGTATAGTGTTGTCTTTATGTCTATAAGTCACATACATGTCCACTACTTTGTAAACAAGCATATGACAGTCTATGTAAGT
>Frequency_1_QualityScore_FEHHHGHHGGJJJJJIJIIIJIJIIJJJJJJJJIJIJJJJJIGIJIJJJJBDHIIHJIJJIJHIIJIJJHEHGHIJIIHDHHHGEFFFFFFDDE_Mismatch_0_Sense_+_Library_PoolT
TTACATGTTTTGATATGTTAGATGTCAATCATAACATTTTGTATACAGGGTTTTGTATAGTGTTGTCTTTATGTCTATAAGTCACATACATGTC
>Frequency_1_QualityScore_FFHHHHHJJJJJIJIJJJJIJIJJJJJJJJJIJJJJJJJJIJIJJJJJHIJJJJJJJBGIIJHFHHHEHEFFFFFDECEEEEEEDDDDFFECDD_Mismatch_0_Sense_+_Library_PoolT
CAAGCTCTTACATGTTTTGATATGTTAGATGTCAATCATAACATTTTGTATACAGGGTTTTGTATAGTGTTGTCTTTATGTCTATAAGTCACAT
>Frequency_1_QualityScore_FFHHGHHJIHBBHIIJJIIJJJFHIIJJIJIIIIJJJJIIJIIIIJJJHIIIJJIJBFHIJFHHCFEHIFEGHIJJGHHHHGHFFFFFFCEEDC_Mismatch_0_Sense_+_Library_PoolT
AAGCTCTTACATGTTTTGATATGTTAGATGTCAATCATAACATTTTGTATACAGGGTTTTGTATAGTGTTGTCTTTATGTCTATAAGTCACATA
>Frequency_1_QualityScore_FFHGHGHJJJJIIJJJJJJJJJJJJJJJIJJJJJJIJJIJJJJJIJJJIJIIJJJIIJJJEHHIHHHHHEFFFFFFEEEEEEDDDCDDDDCDDD_Mismatch_0_Sense_+_Library_PoolT
AGGATATCCTGAAGGCACATTACAGATTGAAGAATTTCTTGATGGCAATATCATCAACTGTGTTTCTCATAGGATCTTCTAACAAGCTCTTACA
>Frequency_1_QualityScore_FFHHHHHJJJJJJIJIJIJHIJIJIJJJJJJJJJJJIJIJEIJJJJIIJJJJIJIJJJIJIIFHHIIIGGHIIGHHHHFFE_Mismatch_0_Sense_+_Library_PoolT
CAGATTGAAGAATTTCTTGATGGCAATATCATCAACTGTGTTTCTCATAGGATCTTCTAACAAGCTCTTACATGTTTTGAT
>Frequency_1_QualityScore_FFHHHHHIJJJJJJIJJIJJIIIGIEIHIJIIJJJJJJJJJIIIIIIJJJJJJJJJJJJJJIFHHGIJJHIGIEHHHHHFFFFFFDCEDEDDDD_Mismatch_0_Sense_+_Library_PoolT
ATAGGATATCCTGAAGGCACATTACAGATTGAAGAATTTCTTGATGGCAATATCATCAACTGTGTTTCTCATAGGATCTTCTAACAAGCTCTTA
>Frequency_1_QualityScore_FFGHHHHFIIJIJIJJJAHHIJJIJJEHIJJGIIJJFGGIJGIEIJIJIIIIJJJIJCGGIIJJJJJJJHIEHHHHHHHFFFFCFEDDDEDDDE_Mismatch_1_Sense_+_Library_PoolT
ACAATCATAACATTTTGTATACAGGGTTTTGTATAGTGTTGTCTTTATGTCTATAAGTCACATACATGTCCACTACTTTGTAAACAAGCATATG
>Frequency_1_QualityScore_FFHHHHHJJJJJJHIJJJJJJIJJJHJIJJJJJJJJJJJJJJJJJJJHHHFFFFFEEEEEEEEDDDDDDBBDDDDDDDCDDDDDDDDDDDCEDD_Mismatch_0_Sense_+_Library_PoolT
CACATATACAGGGTTCATAACATGGAGGCAGACTCTCTATCAAAAAAAGGCATAGGATATCCTGAAGGCACATTACAGATTGAAGAATTTCTTG
>Frequency_1_QualityScore_FFHHGHHJJJJIJJJJJIJJHIJJEIIIJJIJJJJJJJJIJJJIIIIJJJJJHHIJIJJJJJJIIIGHIGHIJJGHHHHHFFFFEEEFEEEEEC_Mismatch_0_Sense_+_Library_PoolT
CATTACAGATTGAAGAATTTCTTGATGGCAATATCATCAACTGTGTTTCTCATAGGATCTTCTAACAAGCTCTTACATGTTTTGATATGTTAGA
>Frequency_1_QualityScore_FFHHHHHJJJGJJJJJJJEIIJJIJJJJJGIHIJJJJJJJFJIIJJJIJIJIJIJJIJJJJIJJJGGHGHHHGEHEFFDFFFFDEDFEECDDDD_Mismatch_0_Sense_+_Library_PoolT
GAATTTCTTGATGGCAATATCATCAACTGTGTTTCTCATAGGATCTTCTAACAAGCTCTTACATGTTTTGATATGTTAGATGTCAATCATAACA
>Frequency_2_QualityScore_FFHHGHHJJJJIIJJJJIJJJJIIIIIJJJJJJJIIJIIJJHIIIJIJIIIIJIIIIIJIJGIEGIGIGHGGIGGIIIIJIGHGGHGHFFFFEE_Mismatch_0_Sense_+_Library_PoolT
TATGTCTATAAGTCACATACATGTCCACTACTTTGTAAACAAGCATATGACAGTCTATGTAAGTTCTCTTTTGATTTATATCTATAAATAGCAA
>Frequency_1_QualityScore_FFHHHDFHJJIJJJJHGGGIHGGIJHIJIIJJJJIIIIJJJJJJJJJJJJIJJJIIIGIJIGGIIGHGIHIGHHGEFHFFFF>CCDCA?BCCDD_Mismatch_0_Sense_+_Library_PoolT
CAGGGTTTTGTATAGTGTTGTCTTTATGTCTATAAGTCACATACATGTCCACTACTTTGTAAACAAGCATATGAACAGCTTCATTTTGAGCACA
>Frequency_1_QualityScore_FFHHGHHJJHIIJJJJJJJJIJJHIIIJJJJJJJIIJJIJJIJIIJJIGIHIJIJJIJIJGHIJIJJJIHGIJIJIJJIJDFHCHFEFFEFFFE_Mismatch_0_Sense_+_Library_PoolT
GTCTATAAGTCACATACATGTCCACTACTTTGTAAACAAGCATATGACAGTCTATGTAAGTTCTCTTTTGATTTATATCTATAAATAGCAAAGG
>Frequency_1_QualityScore_FFHHHHHJHIIJJJJJIJJJJJJJJJHIJJJJIIJJHJJJJJJJJJJJIHJJJJJJIJIHHHIIJGI>CGHGIIGGHHFHHFFEEEEEDECECD_Mismatch_0_Sense_+_Library_PoolT
CTACTTTGTAAACAAGCATATGACAGTCTATGTAAGTTCTCTTTTGATTTATATCTATAAATAGCAAAGGGAAGTATTTTTTCTTCTGTTATTT
>Frequency_1_QualityScore_DAFDCCFFGHGIGIGGEHCEACF>BC9C>BCGIIEGIBHIIFIGIIIG?DGGEGFFIGDGHGIGG@BEHFGGIIIIEE)=@CHFHFHEE>?@CC_Mismatch_0_Sense_+_Library_PoolT
CTATAAGTCACATACATGTCCACTACTTTGTAAACAAGCATATGACAGTCTATGTAAGTTCTCTTTTGATTTATATCTATAAATAGCAAAGGGA
>Frequency_1_QualityScore_FFHHHHHJJJJJJJJJIIJGIIJJJIJIIJIIHIHHJIJJIJIHIIJJJJJJJJBGIJJJJJJJJIHIIFHIJIJJJJHGHFEDFFFFEDDDCD_Mismatch_0_Sense_+_Library_PoolT
CATGTCCACTACTTTGTAAACAAGCATATGACAGTCTATGTAAGTTCTCTTTTGATTTATATCTATAAATAGCAAAGGGAAGTATTTTTTCTTC
>Frequency_1_QualityScore_FFHHHHHJJJJJJJJJJJJJIIJJIJJJJJJIJIJJJJJJJJJHHHHHIJIJJIIIJJJIIJJJJJJIJIIJJIJIHGGHGHFFFFFCEEEEED_Mismatch_0_Sense_+_Library_PoolT
GTTGTCTTTATGTCTATAAGTCACATACATGTCCACTACTTTGTAAACAAGCATATGAACAGCTTCATTTTGAGCACATATACAGGGTTCATAA
>Frequency_1_QualityScore_EFGHHGHGJIJHIJIFIJJJIJIIJJJGHIIJFIIHGIIIIJJJJJJJJGIJJJJJJJJGGJIIIIJJIIIIIJIJHAAHHHHF@EEEED_Mismatch_0_Sense_+_Library_PoolT
CCACTACTTTGTAAACAAGCATATGACAGTCTATGTAAGTTCTCTTTTGATTTATATCTATAAATAGCAAAGGGAAGTATTTTTTCTTCA
>Frequency_1_QualityScore_FFHHHHHJJJJJJJIJIJJJJJJIJJJJJJJJJJJJIJJJJJJJJJJJJJJJJJJJJIJJJJJIIJHIJJHIIIJJHIIIIHHHHHFFFFFFFF_Mismatch_0_Sense_+_Library_PoolT
ATAGTGTTGTCTTTATGTCTATAAGTCACATACATGTCCACTACTTTGTAAACAAGCATATGACAGTCTATGTAAGTTCTCTTTTGATTTATAT
>Frequency_1_QualityScore_FFFHHHHIIJJIJGEJIFHIGEIIIGHIGIJGGGHJIIIHIIIIIDGIIJIJJIIICHIIDIJIJEIGHGFHIJIJJJGHHHFCCDFDFD@ACD_Mismatch_0_Sense_+_Library_PoolT
ACATGTCCACTACTTTGTAAACAAGCATATGACAGTCTATGTAAGTTCTCTTTTGATTTATATCTATAAATAGCAAAGGGAAGTATTTTTTCTT
>Frequency_1_QualityScore_FFHHHHHJJJJJJJJJHJJJJIJIJJJJJIHIJFHIIJJIJGIJJIJJJJJJJGIJJJJJJJJGIHHIIGGHGHGIJIGEFACEFFFFDDDDDD_Mismatch_0_Sense_+_Library_PoolT
ATGTCCACTACTTTGTAAACAAGCATATGACAGTCTATGTAAGTTCTCTTTTGATTTATATCTATAAATAGCAAAGGGAAGTATTTTTTCTTCT
>Frequency_1_QualityScore_FFHHHHHJJJJJJJJJJJJJJJIJJJJJJJJJJIIJJJJJJJJJJJIIJJJIIJJJIJJIIIJHGIJJJJJJJIJIJJIJJHHHGHFFFFFFFF_Mismatch_0_Sense_+_Library_PoolT
GTGTTGTCTTTATGTCTATAAGTCACATACATGTCCACTACTTTGTAAACAAGCATATGACAGTCTATGTAAGTTCTCTTTTGATTTATATCTA
>Frequency_1_QualityScore_FFHHHHHJJJHIJJJJJJJJJJJJJJGIHIIGJJIJJIIJJJIJJJJJHJJJJJJJJJJIIIJJJJJJHHHJIGHHEFHGFFFDDED_Mismatch_0_Sense_+_Library_PoolT
CACTACTTTGTAAACAAGCATATGACAGTCTATGTAAGTTCTCTTTTGATTTATATCTATAAATAGCAAAGGGAAGTATTTTTTCTA
>Frequency_1_QualityScore_FFHHHHHJJIJJJJJJJJJIIIJJIJJJJJJIJJJJJJJJJJJIJJHIJIIJJIJJJGHGIFHIIJJGIGHHIIIIJIJJHEHHHHFFFFFFFF_Mismatch_0_Sense_+_Library_PoolT
GTTGTCTTTATGTCTATAAGTCACATACATGTCCACTACTTTGTAAACAAGCATATGACAGTCTATGTAAGTTCTCTTTTGATTTATATCTATA
>Frequency_1_QualityScore_FDFHHHHJJJJJJJIJJJJJJIJJJIJIJJIHIJGJJIJJJIIJJJJJJJJJJJIJIJJJJJJJIJJJJHGIJIJJFHHEDFFFFFDDDDDDD@_Mismatch_0_Sense_+_Library_PoolT
GTCCACTACTTTGTAAACAAGCATATGACAGTCTATGTAAGTTCTCTTTTGATTTATATCTATAAATAGCAAAGGGAAGTATTTTTTCTTCTGA
>Frequency_1_QualityScore_FFHHHHHIJJIJJJJJJJJJJJJIJJIJJGHIJJIJJJJJJJJJJJJIJJIIIJJJIJJIIIGIJGGGIIHEGGIJJJJIHHHFFHHFFFF_Mismatch_0_Sense_+_Library_PoolT
TGTCTTTATGTCTATAAGTCACATACATGTCCACTACTTTGTAAACAAGCATATGACAGTCTATGTAAGTTCTCTTTTGATTTATATCTAT
>Frequency_1_QualityScore_FFHGHHHJJJJIJJIIJJJIGBGIIIJJIIFG?FGHIJJIIHIJIJJJJIJIIJJIJIIIIJJJJJFGI=DGIHFHEHHGDFFDEFFEEECEDE_Mismatch_0_Sense_+_Library_PoolC
AGAATTTCTTGATGGCAATATCATCAACTGTGTTTCTCATAGGATCTTCTAACAAGCTCTTACATGTTTTGATATGTTAGATGTCAATCATAAC
>Frequency_1_QualityScore_FFHHHHHJJJJJJJJJJJJJJJJJIIJJJJJJJJJJJJJJJJJJJJIJJJJJJHHGGHIIJJIJIIGIJHIIHHHGGHFFFFFEEDEEEADEDD_Mismatch_0_Sense_+_Library_PoolC
CCTGAAGGCACATTACAGATTGAAGAATTTCTTGATGGCAATATCATCAACTGTGTTTCTCATAGGATCTTCTAACAAGCTCTTACATGTTTTG
>Frequency_1_QualityScore_FFHHHHHJJJJJJJJJJJJJIJJJJIJJJJJJIIJIIJJJJEGIIIJJJIJJJIIIJIIHJIJJJJJJBDHHHHHHHHEFDFFDEEECEEEEDD_Mismatch_0_Sense_+_Library_PoolC
GGATCTTCTAACAAGCTCTTACATGTTTTGATATGTTAGATGTCAATCATAACATTTTGTATACAGGGTTTTGTATAGTGTTGTCTTTATGTCT
>Frequency_1_QualityScore_FFHHHHHJJJJIIJJIJIJIJJJJIJJJJJJJJJJJJJJJJJJJEFHIJIIJJJFHHGIIJJJJJJJHIAHHHHGHFFFFFFFEEEEEEDDDCD_Mismatch_1_Sense_+_Library_PoolC
GTTTTGATATGTTAGATGTCAATCATAACATTTTTTATACAGGGTTTTGTATAGTGTTGTCTTTATGTCTATAAGTCACATACATGTCCACTAC
>Frequency_1_QualityScore_FFHHHHHJIIAHIIIGHFHGIIJJIACFHIFHIIJDGBGGDGHGHGIIJIIIDGAHFHGGGIHEIJIGIAGIGIJGHHFHGB_Mismatch_0_Sense_+_Library_PoolC
CAATCATAACATTTTGTATACAGGGTTTTGTATAGTGTTGTCTTTATGTCTATAAGTCACATACATGTCCACTACTTTGTAA
>Frequency_1_QualityScore_FFHHFHHJJJJJJJJJJJJJJJJJJJJJJJJJJJJJJJHIJJJJJJJDGIJJIJJJJGHHIJIIJJJJJHIIJJJIIJHHH_Mismatch_0_Sense_+_Library_PoolC
CATGTTTTGATATGTTAGATGTCAATCATAACATTTTGTATACAGGGTTTTGTATAGTGTTGTCTTTATGTCTATAAGTCA
>Frequency_1_QualityScore_FFHHHHHJJJJHIIIJJIJJJJJJJJJJJJJJJJJJJJJIJJJJJJJHJJIJJJJJJIIJIIJJIJIJJGIGIJJJFHHHHEFFFFEFFD;ACD_Mismatch_0_Sense_+_Library_PoolC
ATCATCAACTGTGTTTCTCATAGGATCTTCTAACAAGCTCTTACATGTTTTGATATGTTAGATGTCAATCATAACATTTTGTATACAGGGTTTT
>Frequency_1_QualityScore_FDDHHHHIJIJJIHHGICHHIGGGIGGJJGIJJHGGIJIJIJJIJJIJIHGJBFB@GGGJJGEIIHGJJEFHHHGDBDFFEECEEDED@CDCDD_Mismatch_0_Sense_+_Library_PoolC
CTGAAGGCACATTACAGATTGAAGAATTTCTTGATGGCAATATCATCAACTGTGTTTCTCATAGGATCTTCTAACAAGCTCTTACATGTTTTGA
>Frequency_1_QualityScore_DDHHHHHJJJJJFHIJJJJJJFHIJJHJJIJHIFHIHJJJJIJIIJJJJJHIGIIIJIJJJJJJJJJJJGIJJJJGHHHHHHFFEFFEEEEDEC_Mismatch_0_Sense_+_Library_PoolC
CATAACATTTTGTATACAGGGTTTTGTATAGTGTTGTCTTTATGTCTATAAGTCACATACATGTCCACTACTTTGTAAACAAGCATATGAACAG
