# Supplementary material for: Differential Gene Expression Reveals Candidate Genes for Drought Stress Response in Abies alba (Pinaceae)
Source: PLoS One. 2015 Apr 29;10(4):e0124564. doi: 10.1371/journal.pone.0124564 (PMC4414588; doi:10.1371/journal.pone.0124564)
Supplement: S2 File — (GZ) [file pone.0124564.s002.gz › comp41341_c0_seq1.fa]

>comp41341_c0_seq1 len=415 path=[1:0-414] : sp|Q944B6|TYRA1_ARATH Arogenate dehydrogenase 1, chloroplastic OS=Arabidopsis thaliana GN=TYRAAT1 PE=1 SV=1 e-value: 2e-58 blast score:  220
AGTTTTACAGGTAGTGCCTGCAGAATTTGATATATTGTGCACCCATCCTATGTTCGGGCCCGAAAGTGGGAAAGCTGGGTGGAGTGGTCTCCCTTTTGTTTATGAAAAGGTTAGGGTTGGTAAAGGAGCGAGAGCAGAACGCTGTTATAGGTTTTTGGATATATTTGCAAAAGAAGGTTGTAGGATGGTTGAGATGTCATGTGCTGAACATGATCGCCATGCTGCTGAAAGTCAATTTATTACCCACACTGTGGGAAGGATGTTAGCAAAGTTGAACTTGGAATCTACTCCAATTAATACTAAAGGTTATGAAACATTGCTGCGAATTGTTGAAAACACTTGTGGTGACAGTTTTGATCTTTATTATGGTTTATTTATGTACAATAACAATGCAACAGAGCAGTTGGAGAGATTG

>Frequency_3_QualityScore_FFHHHHHFGIJJJJJJJJJJDGIEIDHIIIIJJJJJJJJIIIIIIGFGHHHCEEFGGBCEDCDEEDDDDBCCDCDDDDCDDCDDDCCCDDDD?C_Mismatch_0_Sense_+_Library_PoolT
CCGAAAGTGGGAAAGCTGGGTGGAGTGGTCTCCCTTTTGTTTATGAAAAGGTTAGGGTTGGTAAAGGAGCGAGAGCAGAACGCTGTTATAGGTT
>Frequency_2_QualityScore_FFHHGHHJIHIIHIJJJJJJJJGIIIFHIIGIIIJJJJJEHHCE;BEBDDEEEEDDDDACDCCDCDBCC?BB?CCDCCCDACCDCDCCDDCD=B_Mismatch_0_Sense_+_Library_PoolT
ACCCATCCTATGTTCGGGCCCGAAAGTGGGAAAGCTGGGTGGAGTGGTCTCCCTTTTGTTTATGAAAAGGTTAGGGTTGGTAAAGGAGCGAGAG
>Frequency_2_QualityScore_FEHHHHHJJIJJJJIIIJJJJIIIIIIIJJIIIJIIJJJJIIIGIIIJIIFHIFHGHIHFHGGIEFGGGEGEEEEEE?AACCDDCDDCCCCACC_Mismatch_0_Sense_+_Library_PoolT
ATTAATACTAAAGGTTATGAAACATTGCTGCGAATTGTTGAAAACACTTGTGGTGACAGTTTTGATCTTTATTATGGTTTATTTATGTACAATA
>Frequency_1_QualityScore_FFHHGHHIJIIJJJJJIJJJJIJJJIJJJBGIIJJJJJJJJJIGIJJJJHIJJIIIJHHHHHHFFFFFECCCEEDDDDDDDCDDCCEDDDD5>C_Mismatch_0_Sense_+_Library_PoolT
GCTGAACATGATCGCCATGCTGCTGAAAGTCAATTTATTACCCACACTGTGGGAAGGATGTTAGCAAAGTTGAACTTGGAATCTACTCCAATTA
>Frequency_1_QualityScore_FDHFHHFHIJJIJEIHJHIIJJJJJJJJEGGHFHIIJJJHIJJDHIIJHIJIJJIJHJJJJHIJJJJHGHFHFFFEEEEEEDDCDDCDCDEEDD_Mismatch_0_Sense_+_Library_PoolT
TATAGGTTTTTGGATATATTTGCAAAAGAAGGTTGTAGGATGGTTGAGATGTCATGTGCTGAACATGATCGCCATGCTGCTGAAAGTCAATTTA
>Frequency_1_QualityScore_FFHHFHDHIHIJJJGIJIIEGIEHHJJJJJJJJJJJIGJJGJJJJHGIIGIFHHIIIIIIHHGGHFFEFCCEDACBDBDDCCFDDDDDDDCDDD_Mismatch_0_Sense_+_Library_PoolT
GGATGGTTGAGATGTCATGTGCTGAACATGATCGCCATGCTGCTGAAAGTCAATTTATTACCCACACTGTGGGAAGGATGTTAGCAAAGTTGAA
>Frequency_1_QualityScore_FFHHHHHJIJJIJJJJIIIJIJJJJDHIJJJJJJJJJJJJJJJJJJIHIIJGHHHHHFFFFFEEDEEDDDEDEFDEDDDDDDDDDDDDDBDDDD_Mismatch_0_Sense_+_Library_PoolT
AGCGAGAGCAGAACGCTGTTATAGGTTTTTGGATATATTTGCAAAAGAAGGTTGTAGGATGGTTGAGATGTCATGTGCTGAACATGATCGCCAT
>Frequency_1_QualityScore_DDFFFDFBEG<AB,AAFC<<E@C*:C@AGBF9DDEFGE<D90988=4.=CF8==37@ECEA7AE<\593?3;@@>::5(,5::A35(+:4>:4@_Mismatch_1_Sense_+_Library_PoolT
GAGATGTCATGTGCTGAACATGATCGCCATGCTGCTGAAAGTCAATTTATTACCCACACTGTGGGGAGGATGTTAGCAAAGTTGAACTTGGAAT
>Frequency_1_QualityScore_DDHHHHDIJIJJJGIGIJJJIIDGHGHIJJJJGIIIGIGGIJJIGEHIJJJJJJJJGIDGG@GHHHGEE>B;?D?CCECEEEEDA>>ACDDEEE_Mismatch_0_Sense_+_Library_PoolT
CTACTCCAATTAATACTAAAGGTTATGAAACATTGCTGCGAATTGTTGAAAACACTTGTGGTGACAGTTTTGATCTTTATTATGGTTTATTTAT
>Frequency_1_QualityScore_DD>FFFHIIB@>HHE>F9FABHEFHEGGGI>FEEGIH:?DFHFGF<F=4=BCG;7@@77;)=7??;?DEBDFAACC>;>>>@5@BC;ACDD@5>_Mismatch_0_Sense_+_Library_PoolT
CTCCAATTAATACTAAAGGTTATGAAACATTGCTGCGAATTGTTGAAAACACTTGTGGTGACAGTTTTGATCTTTATTATGGTTTATTTATGTA
>Frequency_1_QualityScore_FFHGHHHJJIJJJJHIJJIJJJJJJJJJJJJJJJIJJJJJIJJJFHIIIIIJJJJJJJIIIJJJGHJHHEDFFFFEEEDDECDCCDDCCDCCCC_Mismatch_0_Sense_+_Library_PoolT
GTTGAGATGTCATGTGCTGAACATGATCGCCATGCTGCTGAAAGTCAATTTATTACCCACACTGTGGGAAGGATGTTAGCAAAGTTGAACTTGG
>Frequency_1_QualityScore_FFHHHHHIIJJJJJJJJJJJJHIIIJJJJJJIIJJHHIJJJJJJJJJJAHFDE@BD@CEDDDDDDDDDDCDDDDCDDDD:ACDDDCBDDBCDDD_Mismatch_0_Sense_+_Library_PoolT
ATATTGTGCACCCATCCTATGTTCGGGCCCGAAAGTGGGAAAGCTGGGTGGAGTGGTCTCCCTTTTGTTTATGAAAAGGTTAGGGTTGGTAAAG
>Frequency_1_QualityScore_FFHHHHGJIJIEHJJJIIJJJIJIIIHGJGEHDHJJIJFGGEHAEDEEFDFDEECECACCDDDCCCDDDDACBCBCBDDBDDDDDB<BBDDDBB_Mismatch_0_Sense_+_Library_PoolT
CCCATCCTATGTTCGGGCCCGAAAGTGGGAAAGCTGGGTGGAGTGGTCTCCCTTTTGTTTATGAAAAGGTTAGGGTTGGTAAAGGAGCGAGAGC
>Frequency_1_QualityScore_DAHHFHFAHBE?BF?HHDEF@GGGD?DGFGG<D9BD@*??FGIBFHI58@EHICHEHE>>BBCCCAC>@@?=CCEECC44+2<>5>A:A@DEDE_Mismatch_0_Sense_+_Library_PoolT
GCTGGGTGGAGTGGTCTCCCTTTTGTTTATGAAAAGGTTAGGGTTGGTAAAGGAGCGAGAGCAGAACGCTGTTATAGGTTTTTGGATATATTTG
>Frequency_1_QualityScore_DD@FFHHJHIJIEHEHGIJGIJIJJJHIHIJJJFGGIIJFHJJIJJJJJIJJHHHEFFFCECCEEECDDBCCBDDDDDEDEFDDDDDDDDDDDD_Mismatch_0_Sense_+_Library_PoolT
GGTAAAGGAGCGAGAGCAGAACGCTGTTATAGGTTTTTGGATATATTTGCAAAAGAAGGTTGTAGGATGGTTGAGATGTCATGTGCTGAACATG
>Frequency_1_QualityScore_FFHHHHHJJJJJIJJJJJDIJJJGHIIDHIJJGFIIJJJJJJJJJJJJJIJGIHHHHHHFFDEFFFFEEEEEEDDDDDDDDDDDDCCDDDDDDD_Mismatch_0_Sense_+_Library_PoolT
GCTGCGAATTGTTGAAAACACTTGTGGTGACAGTTTTGATCTTTATTATGGTTTATTTATGTACAATAACAATGCAACAGAGCAGTTGGAGAGA
>Frequency_1_QualityScore_FFHHHHHJJJJJJJIIHJGJJJJJJJJJJJJJJJFIJJIJIJJJJJJJJJJJJJIJJJJJJJJJIIJIJHHHHHFEFFFFFEEEEEEDDCCCDD_Mismatch_0_Sense_+_Library_PoolT
CATGCTGCTGAAAGTCAATTTATTACCCACACTGTGGGAAGGATGTTAGCAAAGTTGAACTTGGAATCTACTCCAATTAATACTAAAGGTTATG
>Frequency_1_QualityScore_FFHHGHHJJJJJJJJJHJJJIJJJJJIIJIFHIJGIJJJJJIJEHHFF@@BEEDEEEDDDDDDDDDDDCDDDCDACDDDDCBDDDDDDDDDDDD_Mismatch_0_Sense_+_Library_PoolT
GTGCACCCATCCTATGTTCGGGCCCGAAAGTGGGAAAGCTGGGTGGAGTGGTCTCCCTTTTGTTTATGAAAAGGTTAGGGTTGGTAAAGGAGCG
>Frequency_1_QualityScore_DDFCFDHHDIHBFEHGIGCGHI?C9@EFBCBGF:BDHHIFHIGIII9GGIGGG@=BFHIIGGDGCEHHHE_Mismatch_1_Sense_+_Library_PoolT
ATGTGCTGAACATGATCGCCATGCTGCTAAAAGTCAATTTATTACCCACACTGTGGGAAGGATGTTAGCA
>Frequency_1_QualityScore_FFFHHHHJJIJIJIJJJJJJJJJJIIIJHHIIJJJHIJJHIJHIJJJJJJIJJJJJJGIIHHHHHHFFFDDEEEDDDDDDDDDDDDEEDDEDED_Mismatch_0_Sense_+_Library_PoolT
GGTTTTTGGATATATTTGCAAAAGAAGGTTGTAGGATGGTTGAGATGTCATGTGCTGAACATGATCGCCATGCTGCTGAAAGTCAATTTATTAC
>Frequency_1_QualityScore_FFHHHHHJHIJJIJJJJJJJJJJJJJJJHIJJJJJJJJGIJJJJJIJJJJIJJJJIJJJJIJJHHHHHHHFFFFFFEEECDDDDDDDDDD_Mismatch_0_Sense_+_Library_PoolT
CCACACTGTGGGAAGGATGTTAGCAAAGTTGAACTTGGAATCTACTCCAATTAATACTAAAGGTTATGAAACATTGCTGCGAATTGTTGA
>Frequency_1_QualityScore_FFHHHHFIIJJJIJJJGIJJDGHIHIJJJJJIJ=FHGICDHHHHHHFFFFFFBEEEEC@@C>AB>@CBCB?ABB?CDCDDDDDDDDBBBDDCDD_Mismatch_0_Sense_+_Library_PoolT
CCTATGTTCGGGCCCGAAAGTGGGAAAGCTGGGTGGAGTGGTCTCCCTTTTGTTTATGAAAAGGTTAGGGTTGGTAAAGGAGCGAGAGCAGAAC
>Frequency_1_QualityScore_FFHHHHHJJJJJJJJJJIJIIJHJDGHJJJJJIIJJJJJJJJIIIIJIJJDHIHHHHEHFF@DDCEBEEEDDEDDDDDDDDDDDDDDDBDDDDD_Mismatch_0_Sense_+_Library_PoolT
GCGAGAGCAGAACGCTGTTATAGGTTTTTGGATATATTTGCAAAAGAAGGTTGTAGGATGGTTGAGATGTCATGTGCTGAACATGATCGCCATG
>Frequency_1_QualityScore_FFHHHHHJJIJJJJJJJJJJJJJJJJJJJFIJJJGHJJJJJJIIJJJJJJJJJHHJJJJJIJJJJJHHHEEHFCDFEEEEEEDDDDDEDDCDDE_Mismatch_0_Sense_+_Library_PoolT
TGAACTTGGAATCTACTCCAATTAATACTAAAGGTTATGAAACATTGCTGCGAATTGTTGAAAACACTTGTGGTGACAGTTTTGATCTTTATTA
>Frequency_1_QualityScore_FFHHHHHJJJJJAFHHI?FHHIJJJJJJJJJIJJJJIIJJJIJEFGHJJCFHJEHHHHFFFFDCDDDDDCDDDDDDD<CDEDDD@CDDBDDDDD_Mismatch_0_Sense_+_Library_PoolT
GGGAAAGCTGGGTGGAGTGGTCTCCCTTTTGTTTATGAAAAGGTTAGGGTTGGTAAAGGAGCGAGAGCAGAACGCTGTTATAGGTTTTTGGATA
>Frequency_1_QualityScore_FFHHHHHIJIIJJJJIJJIJJJEIIJIAHHJIGIIJJJGHIJGG@HHIHHJICHIHIGIIJIGHHIIGIABHFFFFFFEEEEEDDDCCCDBCBC_Mismatch_0_Sense_+_Library_PoolT
GAAGGATGTTAGCAAAGTTGAACTTGGAATCTACTCCAATTAATACTAAAGGTTATGAAACATTGCTGCGAATTGTTGAAAACACTTGTGGTGA
>Frequency_1_QualityScore_FFHHGHHJ+CGIGGIJHIGGHIJJIJJIGIJIJJJJJJIGJJFJIDHIGGIHEEHHHHFFDFFBCEDCCACCDDDCCDDDDB@BBC@CDD_Mismatch_1_Sense_+_Library_PoolT
CCACACTGCGGGAAGGATGTTAGCAAAGTTGAACTTGGAATCTACTCCAATTAATACTAAAGGTTATGAAACATTGCTGCGAATTGTTGA
>Frequency_1_QualityScore_DDFHHHFHIIJJJHIJJHIJIIIJIIJJJJIIJJJJJJJIJJJJJJJJJJJJJJJIHHIIHHHGHHFHFEFFFFFDDDDDCDDDBDDBDDDCDF_Mismatch_0_Sense_+_Library_PoolT
AGAAGGTTGTAGGATGGTTGAGATGTCATGTGCTGAACATGATCGCCATGCTGCTGAAAGTCAATTTATTACCCACACTGTGGGAAGGATGTTA
>Frequency_1_QualityScore_FFHHHHHJJJJGHJHIJJIJIJHIIIJJJJIJJJJIJJJJJJJJJJJJJJJJJJJJJJJJJIIHHEHHHEFFFFFFFDEEDDDDDDDDDDDDDB_Mismatch_0_Sense_+_Library_PoolT
GCAAAAGAAGGTTGTAGGATGGTTGAGATGTCATGTGCTGAACATGATCGCCATGCTGCTGAAAGTCAATTTATTACCCACACTGTGGGAAGGA
>Frequency_1_QualityScore_FFHGFHHJJJIIIGIIIJFHIIJJJGHIJJJJJJJIJEHIHIGI@GHBHHGCHHFCDFFECDEEEEEA;@CDDDDDDDDDDDDDDDDDDDDDDD_Mismatch_1_Sense_+_Library_PoolT
GCAGAACGCTGTTATAGGTTTTTGGATATATTTGCAGAAGAAGGTTGTAGGATGGTTGAGATGTCATGTGCTGAACATGATCGCCATGCTGCTG
>Frequency_1_QualityScore_FFH>FFHGHIGIJCHGIJGJII>FFHIGGGDCHGFHHFHHFFFFDBDC@?ACB?C?BCDDACDDCCDCDDCCC<CDDDDCA@ACCC>ACDDBDD_Mismatch_0_Sense_+_Library_PoolT
GGAGCGAGAGCAGAACGCTGTTATAGGTTTTTGGATATATTTGCAAAAGAAGGTTGTAGGATGGTTGAGATGTCATGTGCTGAACATGATCGCC
>Frequency_1_QualityScore_DDDFFCF+AE?CHECBF:AHF9EEAFG9?C@FFCFII<ADD@D>D3?DBF=C>CF=@F@AAE47=;CE=;C>77?B2>@B;;@A>;5::,5:AA_Mismatch_1_Sense_+_Library_PoolT
GTAGGATGTTTGAGATGTCATGTGCTGAACATGATCGCCATGCTGCTGAAAGTCAATTTATTACCCACACTGTGGGAAGGATGTTAGCAAAGTT
>Frequency_1_QualityScore_FFGHHHHJJJJJJJGIJJJIJJJJIJIJJGHJJJIIJJJJJIJIJJJJGHJJJJJJJJIJJJJJIIHGEADFFFFFEEDDEDEDDCDDFEDDCC_Mismatch_0_Sense_+_Library_PoolT
TTGGAATCTACTCCAATTAATACTAAAGGTTATGAAACATTGCTGCGAATTGTTGAAAACACTTGTGGTGACAGTTTTGATCTTTATTATGGTT
>Frequency_1_QualityScore_FDHAFDFIIIJHCGEF<FGIJGH<CCFAF9CFIEGHIGIIG;@GGHG<GHHEGAEED<BCAECC;@ABBB:C@DCDDDDACC_Mismatch_0_Sense_+_Library_PoolT
TCTCCCTTTTGTTTATGAAAAGGTTAGGGTTGGTAAAGGAGCGAGAGCAGAACGCTGTTATAGGTTTTTGGATATATTTGCA
>Frequency_1_QualityScore_FFHHHFHIGIIIIIJIJJGIJJIJJJIJJJJJJJJJJJJJJJJJHJJJHIIGIJJJJIJIJJJJJHHHHEFFDFDDEEDDDEDDDDDDDCDDDD_Mismatch_0_Sense_+_Library_PoolT
GATGGTTGAGATGTCATGTGCTGAACATGATCGCCATGCTGCTGAAAGTCAATTTATTACCCACACTGTGGGAAGGATGTTAGCAAAGTTGAAC
>Frequency_1_QualityScore_FFHHHHFHHIJJJJJJIJJJIJIJJFFHGIFHHIIJJJJJJJJJJGHHIIHGJIJJHGIIIIJIJJIIGAHHFGFFDDFFEECEDEDDDDDDDD_Mismatch_0_Sense_+_Library_PoolT
TGAAAGTCAATTTATTACCCACACTGTGGGAAGGATGTTAGCAAAGTTGAACTTGGAATCTACTCCAATTAATACTAAAGGTTATGAAACATTG
>Frequency_1_QualityScore_DDHHHGHIII8GHDFGHIEGDHGIGII?FG;BFHHI>D=EGDEHFHHEDBCF;>@>C@;>CBCC:?BB8A>ACCBCCCBB9BBCC<AC>@BB<C_Mismatch_0_Sense_+_Library_PoolT
TTCGGGCCCGAAAGTGGGAAAGCTGGGTGGAGTGGTCTCCCTTTTGTTTATGAAAAGGTTAGGGTTGGTAAAGGAGCGAGAGCAGAACGCTGTT
>Frequency_1_QualityScore_FFFHHBFHHJJJGGIJHCHIJIEBGGIJJGIJCCGIGIGFGEH7FHIJ<FGHJJJIIIIGEEA>ECHFFFDFFECDDDC;@C6ACBBDCCD@DD_Mismatch_0_Sense_+_Library_PoolT
GAAGGTTGTAGGATGGTTGAGATGTCATGTGCTGAACATGATCGCCATGCTGCTGAAAGTCAATTTATTACCCACACTGTGGGAAGGATGTTAG
>Frequency_1_QualityScore_FFDHGHHJJGIIJFHHHIGGGFHEIJHIJJIIJJJJJJJJJJJJJJJJJJJJGGIJHHIJJJJHHHHHHHFFFDEECEEDDDDDDDDDDEDDDD_Mismatch_0_Sense_+_Library_PoolT
GGTTGTAGGATGGTTGAGATGTCATGTGCTGAACATGATCGCCATGCTGCTGAAAGTCAATTTATTACCCACACTGTGGGAAGGATGTTAGCAA
>Frequency_1_QualityScore_FFHHHHHIJJJJJJJJJIJJJJJJJJJHIJJIJJJIJIHIJJJJHJJIIJJJJJJJJJJIJJJJJJJHHCHHHFFFFFFFEEAEEEDD_Mismatch_0_Sense_+_Library_PoolT
CTGAAAGTCAATTTATTACCCACACTGTGGGAAGGATGTTAGCAAAGTTGAACTTGGAATCTACTCCAATTAATACTAAAGGTTATGA
>Frequency_1_QualityScore_D+ADDDBE@ED<A33AFF@+32ACA<FEIFA@*?<CDDDEFD;D;DDD><DE8?DB0;/;AA_Mismatch_0_Sense_+_Library_PoolT
AGTTTTACAGGTAGTGCCTGCAGAATTTGATATATTGTGCACCCATCCTATGTTCGGGCCCG
>Frequency_1_QualityScore_FFHHFHHJJHIJJJJJHIJJIJJIJJJJJJIFHIJHHIHJIJFHIJHIJIIIJJJJJJJIJJJJJJHHHHHHFFFDDDEDDDDDDDCDDDCDDE_Mismatch_0_Sense_+_Library_PoolT
TGTTATAGGTTTTTGGATATATTTGCAAAAGAAGGTTGTAGGATGGTTGAGATGTCATGTGCTGAACATGATCGCCATGCTGCTGAAAGTCAAT
>Frequency_1_QualityScore_FFFHFFDIGIIIIIGJII@GAGIBFHIGGBGCGIJIGGIIIJIJJGGIIDGGHHHDEEDECD?@3;ACA>CBCCCCDC@CCCDCCCC@@B@<>A_Mismatch_0_Sense_+_Library_PoolT
CGAGAGCAGAACGCTGTTATAGGTTTTTGGATATATTTGCAAAAGAAGGTTGTAGGATGGTTGAGATGTCATGTGCTGAACATGATCGCCATGC
>Frequency_1_QualityScore_FDFHHHHGIJIIJIEHIJIIJJIJIJJJJJIHIFIGIIJJGHIJJJJIJFHHHHHFF?DDDDCBDDDCDDDDDDDDACDDDDCDACCDCCDDCD_Mismatch_0_Sense_+_Library_PoolT
GAATTTGATATATTGTGCACCCATCCTATGTTCGGGCCCGAAAGTGGGAAAGCTGGGTGGAGTGGTCTCCCTTTTGTTTATGAAAAGGTTAGGG
>Frequency_1_QualityScore_FFHHHHGIJJHIIHIIJEHIJHIIFIHIJJJJIJJJJJJJJJJJJJJJJJJJJJJJJJJHFHHHEFFFFEFFFEFEEEDDDDDDCDDDDDDDDD_Mismatch_0_Sense_+_Library_PoolT
CAAAAGAAGGTTGTAGGATGGTTGAGATGTCATGTGCTGAACATGATCGCCATGCTGCTGAAAGTCAATTTATTACCCACACTGTGGGAAGGAT
>Frequency_1_QualityScore_FFHDHHHJJJHIJJJIJJJJJJIJIGCHIHHIIJJJGJJJGHIJJJJJHHIJJIJIJJJJJJJJJJJHHEEFFFEEEEECDDDCDEDEEDDDDE_Mismatch_0_Sense_+_Library_PoolT
AGGTTTTTGGATATATTTGCAAAAGAAGGTTGTAGGATGGTTGAGATGTCATGTGCTGAACATGATCGCCATGCTGCTGAAAGTCAATTTATTA
>Frequency_1_QualityScore_FFHHHGHJJJJJJJJJJJHGIIFHGIIJJJJIIJIJIIIIJJHIJJIEHIIJIIJJJJIIJJHIJIHHHHHHFFFFFFEEEEEDDDCDEEDDDD_Mismatch_0_Sense_+_Library_PoolT
ATGATCGCCATGCTGCTGAAAGTCAATTTATTACCCACACTGTGGGAAGGATGTTAGCAAAGTTGAACTTGGAATCTACTCCAATTAATACTAA
>Frequency_1_QualityScore_D@AFFFFIG)?BFFDFH9B<D?D?DDGGAEIIIIIGGEGID;7@=CGEEHACDC;=?A>CD:;@37>AC@>C;(;5>@C:?CB7:>A_Mismatch_1_Sense_+_Library_PoolT
GTTGAAAACGCTTGTGGTGACAGTTTTGATCTTTATTATGGTTTATTTATGTACAATAACAATGCAACAGAGCAGTTGGAGAGATTG
>Frequency_1_QualityScore_FFHHHHHJJJJJJJJHIJJJJJJIIIGJJJJJJJIIHIGIHHJGHIJJJJJIJJHHIHGHHHHFFFFFFEDEEEEDDDDDDEEDCDDCDDCC>C_Mismatch_2_Sense_+_Library_PoolT
CCATGCTGCTGAAAGTCAATTTATCACCCACACTGTGGGGAGGATGTTAGGAAAGTTGAACTTGGAATCTACTCCAATTAATACTAAAGGTTAT
>Frequency_1_QualityScore_DDFHGFF<AFGBEGFFEHIIIIIEIAHFHEDHGGGDHHDEGGDGEHHDGGG>B>CHC@AEHGEIGG@;EAECADFFFFC;A>6;CEDD_Mismatch_0_Sense_+_Library_PoolC
CTGAAAGTCAATTTATTACCCACACTGTGGGAAGGATGTTAGCAAAGTTGAACTTGGAATCTACTCCAATTAATACTAAAGGTTATGA
>Frequency_1_QualityScore_;BCD:DDE<,2AEE?@EEDA):?D>@0?2?DD>D;B<8(=CCDAA)).7;7?AA6>;AA_Mismatch_0_Sense_+_Library_PoolC
ATCCTATGTTCGGGCCCGAAAGTGGGAAAGCTGGGTGGAGTGGTCTCCCTTTTGTTTAT
>Frequency_1_QualityScore_FFGFHHHJJHJIIJIGJJJJJJJJJJJGFIGIIIJJJIGHIJIJJJJHHIJHIHIEHHDHIIJJHHHHHCEFFFDFDEEDEEDDEDDDDDDDDE_Mismatch_0_Sense_+_Library_PoolC
TGAACATGATCGCCATGCTGCTGAAAGTCAATTTATTACCCACACTGTGGGAAGGATGTTAGCAAAGTTGAACTTGGAATCTACTCCAATTAAT
>Frequency_1_QualityScore_FFHHHHHJJJJJIJJJJJJJJIJJJJIIIEIIJIJJJIIGGI@CGGHIIEFFHHFBEDDC@ADDDAC>CCDDDDBDDCCDCACCCDCCDB=B?A_Mismatch_0_Sense_+_Library_PoolC
ATTTGATATATTGTGCACCCATCCTATGTTCGGGCCCGAAAGTGGGAAAGCTGGGTGGAGTGGTCTCCCTTTTGTTTATGAAAAGGTTAGGGTT
>Frequency_1_QualityScore_>=DDD>2<<:CA33A?8C8?;:??;?60?6?D*BD@<.>CA@8A;7A@>??CDC;_Mismatch_0_Sense_+_Library_PoolC
GGTTGGTAAAGGAGCGAGAGCAGAACGCTGTTATAGGTTTTTGGATATATTTGCA
>Frequency_1_QualityScore_FD?DHHFEBFGIIEGIJIIJJIGIGI@E@FDBGHIGIIJIJIIIJIJI@FHIJJ<FGGEIGGGGICAHHHEHEDFFFFFFCCC.>CCDDEDDDC_Mismatch_0_Sense_+_Library_PoolC
GCTGAAAGTCAATTTATTACCCACACTGTGGGAAGGATGTTAGCAAAGTTGAACTTGGAATCTACTCCAATTAATACTAAAGGTTATGAAACAT
