# Supplementary material for: Differential Gene Expression Reveals Candidate Genes for Drought Stress Response in Abies alba (Pinaceae)
Source: PLoS One. 2015 Apr 29;10(4):e0124564. doi: 10.1371/journal.pone.0124564 (PMC4414588; doi:10.1371/journal.pone.0124564)
Supplement: S2 File — (GZ) [file pone.0124564.s002.gz › comp19163_c0_seq2.fa]

>comp19163_c0_seq2 len=511 path=[1381:0-101 302:102-140 884:141-510] : sp|Q40287|UFOG5_MANES Anthocyanidin 3-O-glucosyltransferase 5 OS=Manihot esculenta GN=GT5 PE=2 SV=1 e-value: 4e-07 blast score: 50.8
GTCGATGAGATCCAGATCGCACTAGAGGCACCCCAAAGAATCGACCAGAATTGGGTCGTTACCAGAGAGGATGTAGAAAGAACTGTTAAAATGTTAATGGTAGAAGAAGAGGGCAAGAAATTGAGAGAAAGAGTGACAGAATTAAAGGCAGCTGCGAGAGCAGCCGTGGCGGAGGGAGGATCCTCCCAGACCAATTTCGATCTCTTCGTCTCTGAGATCATGTCTTTGCATCAACCTAACCAGCTCCCACAAGAAATGTAATATTTATTAATGTTTTATTTTGAAGCAAATGTGATGACAAGTGGCAGGTGAATGTGTGACTTACACAGCGTTTTCTACTTAAATATAATATTTACACTTTAATATTTAAGTGTAAATTAAATGATAATTAATTTGGTGCAGTTTGGATGGTTAGGAAGAGATGTTGATATTCTCTGCACCTGATTCAAATCTCATTATAACTTATTTTAATTGAAAGTCTTAATGTTTAATCTCTTCTTCCCACATGAGA

>Frequency_4_QualityScore_DCGGDCFIEGGGGGFGCEECCCG8?=<A=>BACAAB@?BABBCB<<>?;;?A?<?<=??B@BA<;?@ACC::ABA@@AC?C@B@AA?B?=?A?B_Mismatch_0_Sense_+_Library_PoolT
GCGAGAGCAGCCGTGGCGGAGGGAGGATCCTCCCAGACCAATTTCGATCTCTTCGTCTCTGAGATCATGTCTTTGCATCAACCTAACCAGCTCC
>Frequency_3_QualityScore_FFHHGHHJJIIJHJJIIJGIHIEGEDGHIJHIGIJIADCE@BC?@CCCCDCCDABDBCDDD:@ADCBCD@ABD:?ABCBCCDCDCDDDCCDCCD_Mismatch_0_Sense_+_Library_PoolT
CAGAATTAAAGGCAGCTGCGAGAGCAGCCGTGGCGGAGGGAGGATCCTCCCAGACCAATTTCGATCTCTTCGTCTCTGAGATCATGTCTTTGCA
>Frequency_3_QualityScore_FFHHHHHJJJJJJJJJJJIJJJJJJJJJJJJJJJJJJJJIIJJJHIJJIJJJIJJJJJJGHJJHJJJJIGGHIGFGGGEFFFEEEDDECDDCDC_Mismatch_0_Sense_+_Library_PoolT
AGATCATGTCTTTGCATCAACCTAACCAGCTCCCACAAGAAATGTAATATTTATTAATGTTTTATTTTGAAGCAAATGTGATGACAAGTGGCAG
>Frequency_2_QualityScore_C=EEEGGGIGIFHEG?AEGGFG9AAEDHEGHEEEACB=CEACAAACBACCACAACCC?CBB;;?>BCCCABA?CCCC?A;ABBBC:AC;?A?A@_Mismatch_0_Sense_+_Library_PoolT
GAGCAGCCGTGGCGGAGGGAGGATCCTCCCAGACCAATTTCGATCTCTTCGTCTCTGAGATCATGTCTTTGCATCAACCTAACCAGCTCCCACA
>Frequency_2_QualityScore_FFHHGGGEGHICHIFIIIIIIIGIIIIIHHIIIGIHGIIGIIIIIGIIIIIIIF9BFGFCCCEGBGEIEGCHHGGHCDEEECDAAC@=A@DCCD_Mismatch_0_Sense_+_Library_PoolT
ATGTAATATTTATTAATGTTTTATTTTGAAGCAAATGTGATGACAAGTGGCAGGTGAATGTGTGACTTACACAGCGTTTTCTACTTAAATATAA
>Frequency_2_QualityScore_FFHHHHGJJJIIIIJJJJJIIJIJJJGIIIJJJJIJJJJJJJIJJJJJJJJIIHIJIIJCFGIIHGGGGGFFFEEDDCCCDDDDDDDDDCCCCC_Mismatch_1_Sense_+_Library_PoolT
AGAAAGAACTGTTAAAATGTTAATGGTAGAAGAAGAGGGCAAGAAATTGAGAGAAAGAGTGACAGAATTAAAGGCGGCTGCGAGAGCAGCCGTG
>Frequency_2_QualityScore_EEHHHHHJJJJJJJJJJJHIIIJIIIJJGIIJIJJ=DEHDGEHDGFHIHEGGIHHHIAGIIEDCGGGCHDEEFFFEFDEECEDDCDDCCCDDEF_Mismatch_0_Sense_+_Library_PoolT
TTTATTTTGAAGCAAATGTGATGACAAGTGGCAGGTGAATGTGTGACTTACACAGCGTTTTCTACTTAAATATAATATTTACACTTTAATATTT
>Frequency_2_QualityScore_FFHHHHHIJJJIJIIIIHIHGCFEGHHIJIIIHHD;?DDABC:?ACDDDD<A=ACCC<BCACABABDEDB@BABCCABCBBBCCCCCCCCCA?A_Mismatch_1_Sense_+_Library_PoolT
AGAATTAAAGGCGGCTGCGAGAGCAGCCGTGGCGGAGGGAGGATCCTCCCAGACCAATTTCGATCTCTTCGTCTCTGAGATCATGTCTTTGCAT
>Frequency_2_QualityScore_FFHHHHHJIGIIIIJIJIIIIJJJIJJIJIJJJIIJIJIIJJIJJIJJIIJGGHGHHHGGFFFFEEEDCBDDCDCDDDDDDCCCDDDCDEEEEE_Mismatch_0_Sense_+_Library_PoolT
GGAGGGAGGATCCTCCCAGACCAATTTCGATCTCTTCGTCTCTGAGATCATGTCTTTGCATCAACCTAACCAGCTCCCACAAGAAATGTAATAT
>Frequency_2_QualityScore_EEFFEFEGEGFEGGGGGGGGEGGGG?CFEEGFEFFGGGEEGFCDFEEFGGEFEGGGCC;BEEFGEEFEEECDEEEDCEECCDDBDDCACCD@6>_Mismatch_0_Sense_+_Library_PoolT
GAAAGAACTGTTAAAATGTTAATGGTAGAAGAAGAGGGCAAGAAATTGAGAGAAAGAGTGACAGAATTAAAGGCAGCTGCGAGAGCAGCCGTGG
>Frequency_2_QualityScore_FFHGHGHIIJIIIIJIIIHJJJIIJJIIIJIGIIJIIIIIIIHGGHEGEDECEFAEBC?ACCDCCBCDCCBCCBCDDDDEC?BEEEDC==CAAA_Mismatch_0_Sense_+_Library_PoolT
CAGATCGCACTAGAGGCACCCCAAAGAATCGACCAGAATTGGGTCGTTACCAGAGAGGATGTAGAAAGAACTGTTAAAATGTTAATGGTAGAAG
>Frequency_2_QualityScore_EEGHHHEHIGGHHIII?FEGCDAC7B<EGICHHIIFEHAEGIGEGHHHGHIFGIHHHEHIIDHEGHIIHEGGGGHEEC=AABEEEECDDEDABC_Mismatch_1_Sense_+_Library_PoolT
GATGACAAGTGGCAGGTGAATGTGTGACTTACACAGCGTTTTCTACTTAAATATAATATTTACACTTTAATATTTAAGTGTAAATTAAATGACA
>Frequency_1_QualityScore_FFFHHHGIJIGIIJJIIHHIJIHJIJIJJJJJJJJJBFGIIIJIJIGGEGHHA?FAG>C<B<@@@FHGG@D>@=<(5@=CCECCC@CDDDCCCC_Mismatch_0_Sense_+_Library_PoolT
TGTAATATTTATTAATGTTTTATTTTGAAGCAAATGTGATGACAAGTGGCAGGTGAATGTGTGACTTACACAGCGTTTTCTACTTAAATATAAT
>Frequency_1_QualityScore_FFHHHHHJJJJJJJJJJJIJIJJJJJJJJJJJJJJFIJJJJIJJJJJJJJFIHIJJJJJIJGHJIJIJIGDHHHHHHDD@DFDEDD;C>_Mismatch_0_Sense_+_Library_PoolT
CTTTGCATCAACCTAACCAGCTCCCACAAGAAATGTAATATTTATTAATGTTTTATTTTGAAGCAAATGTGATGACAAGTGGCAGGTGA
>Frequency_1_QualityScore_FFHFFH?GHHGI:DHGA;F;@HIEDHEAHA?DEDECC>CCBA@DEDCBCBBCCC@A@C@@>CADDCDDDADCDDDDDDDBBCBCCCDADBBBDC_Mismatch_1_Sense_+_Library_PoolT
CAGCCGTGGCGGAGGGAGGATCCTCCCAGACCAATTTCGATCTCTTCGTCTCTGAGATCATGTCTTTGCATCAACCTAACCAGTTCCCACAAGA
>Frequency_1_QualityScore_FFHHHHHJHIJJIJJJJJJJJJJJJIIHIJIJJIIJJJJJJJJJJ_Mismatch_0_Sense_+_Library_PoolT
TAATATTTACACTTTAATATTTAAGTGTAAATTAAATGATAATTA
>Frequency_1_QualityScore_FFHHHHHJJJJGJJJIIJJJJIJJIJHIJJJJJJJJJJIJI_Mismatch_0_Sense_+_Library_PoolT
CACAAGAAATGTAATATTTATTAATGTTTTATTTTGAAGCA
>Frequency_1_QualityScore_FFHHHHHJHHIJJJJJGIJJJJJJJIJJJJJJJIJJJIJIJFHIIIJJIJGIIJJJIHFDDDDDDDDDDCCDDD>BDDDDBB<@9<@<?CD>CC_Mismatch_1_Sense_+_Library_PoolT
GTTAATGGTAGAAGAAGAGGGCAAGAAATTGAGAGAAAGAGTGACAGAATTAAAGGCGGCTGCGAGAGCAGCCGTGGCGGAGGGAGGATCCTCC
>Frequency_1_QualityScore_FFHGHHHIJJJJJJJJJIJJJJJJJJJJJJJJJJJJJJIGIJJJJIIGIJJIIIJJIIHIIJIJJJCHEEHIIHHHHHEFFFFFFEDEEEDDDD_Mismatch_0_Sense_+_Library_PoolT
CACAGCGTTTTCTACTTAAATATAATATTTACACTTTAATATTTAAGTGTAAATTAAATGATAATTAATTTGGTGCAGTTTGGATGGTTAGGAA
>Frequency_1_QualityScore_FFHHHHHIJIJJJJJJJJJHIIJIGHI?FHIJJJJJJJJJJJJJJJHHHFFDDDDDDDDDDDDDDD9@D@<@B2>CCDDDD3><BB9?ACD>C8_Mismatch_1_Sense_+_Library_PoolT
AAGAGGGCAAGAAATTGAGAGAAAGAGTGACAGAATTAAAGGCGGCTGCGAGAGCAGCCGTGGCGGAGGGAGGATCCTCCCAGACCAATTTCGA
>Frequency_1_QualityScore_FFHHGGFHGIJJJIJGHGGCFEGHBHIIJIHGEHFDBC@CCCDDDCCDD@CB@CC@ADCABDDC:?A@BACCCAC@CDCCCCDCDCCED@CCC?_Mismatch_0_Sense_+_Library_PoolT
TAAAGGCAGCTGCGAGAGCAGCCGTGGCGGAGGGAGGATCCTCCCAGACCAATTTCGATCTCTTCGTCTCTGAGATCATGTCTTTGCATCAACC
>Frequency_1_QualityScore_FFHHHHHJJJJJJJGIJJJGIIICGIJHIJJCHHIJJJJJJJJJJHJIJJIIJIIBHHEHIIIHIIJGHH?BBDC;6>6>66;@;@>@C@BD8@_Mismatch_0_Sense_+_Library_PoolT
CCAGCTCCCACAAGAAATGTAATATTTATTAATGTTTTATTTTGAAGCAAATGTGATGACAAGTGGCAGGTGAATGTGTGACTTACACAGCGTT
>Frequency_1_QualityScore_DFHHHHHJIJJJJJJIFIJJJIIJJJIJJJJJJ?FGHGIBGFHBF@GGIIICCHH;FHHGIGIHGEEF>ABCFFFFFFDEEDCEDDDDDCDD@D_Mismatch_0_Sense_+_Library_PoolT
TATTTTGAAGCAAATGTGATGACAAGTGGCAGGTGAATGTGTGACTTACACAGCGTTTTCTACTTAAATATAATATTTACACTTTAATATTTAA
>Frequency_1_QualityScore_D?FFF3CGGGIGCBEGGCHIHIIIGGHIGEGG@GGIIIIIIIHHDDHHEEEHIIIIGEHG@EHDGIHHHHCEBB?ADDED@;CCADDCC;>@?C_Mismatch_1_Sense_+_Library_PoolT
CCCAGACCAATTTCGATCTCTTCGTCTCTGAGATCATGTCTTTGCATCAACCTAACCAGTTCCCACAAGAAATGTAATATTTATTAATGTTTTA
>Frequency_1_QualityScore_DDHHFHFFGGHIGHGAGEGEHGG?C@FDGGGIIIJGGEBDEGH>B?>>>BBC?ABB;858;@35;5&&0(99<3@AB9@888CACCA>38@<AC_Mismatch_2_Sense_+_Library_PoolT
GGGCAAGAAATTGGGAGAAAGAGTGACAGAATTAAAGGCGGCTGCGAGAGCAGCCGTGGCGGAGGGAGGATCCTCCCAGACCAATTTCGATCTC
>Frequency_1_QualityScore_FFHHHHHJJJJJJFHIJJJJJEHGHHHJIJJHJJIJJJIJJJJJJIJJJJJHIHIIJJHIJHHHHGGFFFDDDDDDDDDDDDDDDDDDDDDCDD_Mismatch_0_Sense_+_Library_PoolT
GACCAGAATTGGGTCGTTACCAGAGAGGATGTAGAAAGAACTGTTAAAATGTTAATGGTAGAAGAAGAGGGCAAGAAATTGAGAGAAAGAGTGA
>Frequency_1_QualityScore_FFHHHHHJJJJIJIIIJJIJJGIJJHEHHHFFFFFDEDEEDDEDDDCBBDDDDDDDDDDDCDEDDCDEECCCDDDDDDDDD@CCDDDDD?_Mismatch_1_Sense_+_Library_PoolT
GCCGTGGCGGAGGGAGGATCCTCCCAGACCAATTTCGATCTCTTCGTCTCTGAGATCATGTCTTTGCATCAACCTAACCAGTTCCCACAA
>Frequency_1_QualityScore_FFHHHHHGIAFHIIJJJJJJJJIIDIIJJJIGIJEHJEIJGGGHJJHFABDD=@B?CDDDDDDCCBDDCACDDCD@DBBDEDC?CBBDD=@CCC_Mismatch_0_Sense_+_Library_PoolT
GAGAAAGAGTGACAGAATTAAAGGCAGCTGCGAGAGCAGCCGTGGCGGAGGGAGGATCCTCCCAGACCAATTTCGATCTCTTCGTCTCTGAGAT
>Frequency_1_QualityScore_FBFDHHHIFBEGG>;9?DBGFDDBCFCHI=DHIIICEECHH@D;BACEECE>CCC@CDADCC<CC@CCCCBCCC?B@?:>C>ACBCBCCCCCC@_Mismatch_1_Sense_+_Library_PoolT
GTGGCGGAGGGAGGATCCTCCCAGACCAATTTCGATCTCTTCGTCTCTGAGATCATGTCTTTGCATCAACCTAACCAGTTCCCACAAGAAATGT
>Frequency_1_QualityScore_FFHHHHBGDFHIHHHIJJJJJJJJJJIIGIIJJJJJJJIJJJJJJIIIIJJJJJJJJJJH_Mismatch_0_Sense_+_Library_PoolT
GGCAGGTGAATGTGTGACTTACACAGCGTTTTCTACTTAAATATAATATTTACACTTTAA
>Frequency_1_QualityScore_FFHHHHHJJJJJJJJJJJJIJJJJJJJIJJJJJJHJJIJJJJJIIJJJJJJJIJJJJJJJGHGIJFHIJIEHIJHHHHHHFFFFFEEEEEEEEE_Mismatch_0_Sense_+_Library_PoolT
ACTTAAATATAATATTTACACTTTAATATTTAAGTGTAAATTAAATGATAATTAATTTGGTGCAGTTTGGATGGTTAGGAAGAGATGTTGATAT
>Frequency_1_QualityScore_BDD?::AFAFAG@FHHGIDGH3EHG81CGGHGGIGGC@GF@CCBBFEGDB<DAHCH<CHE@G@=FGG@>@CEGFFFFFH_Mismatch_0_Sense_+_Library_PoolT
AGGTGAATGTGTGACTTACACAGCGTTTTCTACTTAAATATAATATTTACACTTTAATATTTAAGTGTAAATTAAATGA
>Frequency_1_QualityScore_FFHHHHHJJJJJJJJJJIJJJJJIJJGJIJJJJJJJJJJJJJIJJIJJJJJJJJJJJJJIIGGHHGFFFFDDDEEEDDDD@BCCDDDADDECFF_Mismatch_0_Sense_+_Library_PoolT
GAGGGAGGATCCTCCCAGACCAATTTCGATCTCTTCGTCTCTGAGATCATGTCTTTGCATCAACCTAACCAGCTCCCACAAGAAATGTAATATT
>Frequency_1_QualityScore_FFHHHHHJJJJJJJJJJJJJJJDIIIJJIJIJGHIJJJJ:BFHF>DDDEGHIIIIIIIGII-@EHEEHHEHEFFFFFFFEECFFDEEDCCDCCC_Mismatch_1_Sense_+_Library_PoolT
ATGTTTTATTTTGAAGCAAATGTGATGACAAGTGGCAGGTGAATGTGTGACTTACACAGCGTTTTCTACTTAAATATAATATTTACACTTTAAA
>Frequency_1_QualityScore_FFHHHHHJJIJJJJJJJIJJJJJJCHHHIJIJJJJJJJJJJIIIJJJJJJJIJIJJJFHIIIJJJJJHHEFHGFFFDDEDDDDDDDDDDDDD@D_Mismatch_0_Sense_+_Library_PoolT
AAAGAACTGTTAAAATGTTAATGGTAGAAGAAGAGGGCAAGAAATTGAGAGAAAGAGTGACAGAATTAAAGGCAGCTGCGAGAGCAGCCGTGGC
>Frequency_1_QualityScore_FFGHHHHIJJJJJJJGHJJJJJJHHIJIJJJJIJJJJJJJIJJJJJJJJJJJJJJJHHHGHFFFFFEEDBCDDDDDDDDCDDDDDFEEDEEEDE_Mismatch_1_Sense_+_Library_PoolT
GGAGGATCCTCCCAGACCAATTTCGATCTCTTCGTCTCTGAGATCATTTCTTTGCATCAACCTAACCAGCTCCCACAAGAAATGTAATATTTAT
>Frequency_1_QualityScore_FFHHHHHJGHIGIHIJIIIJJJJFIGJJJJJGGHIIIIJGHBFEHGIIJJJJJJJIIIHHHHFFDDDD@CCBDDBDDDDD9>BD9>B8>CCCDD_Mismatch_0_Sense_+_Library_PoolT
GTTAATGGTAGAAGAAGAGGGCAAGAAATTGAGAGAAAGAGTGACAGAATTAAAGGCAGCTGCGAGAGCAGCCGTGGCGGAGGGAGGATCCTCC
>Frequency_1_QualityScore_FFHHHHHJJIJJJJJGJJJJJJIIIIJIJIJIIJGIIIIJJJJIIJJJJJJIJJJJJJIJJHHHHFFFFDEDDEEDDDCCDFFEECDFDDEEED_Mismatch_0_Sense_+_Library_PoolT
ATCCTCCCAGACCAATTTCGATCTCTTCGTCTCTGAGATCATGTCTTTGCATCAACCTAACCAGCTCCCACAAGAAATGTAATATTTATTAATG
>Frequency_1_QualityScore_FFHHHHHJJJJHJJJJJFGIIGHG@EHHFHHHFFFFDEDCEDDDDEDDDEDDDCBDDDDCDDDDDDDEDCDDCDEEDDDDDDDDDDCBACDDDD_Mismatch_1_Sense_+_Library_PoolT
GAGAGCAGCCGTGGCGGAGGGAGGATCCTCCCAGACCAATTTCGATCTCTTCGTCTCTGAGATCATGTCTTTGCATCAACCTAACCAGTTCCCA
>Frequency_1_QualityScore_FFHHHHHJJJJJJJJJJJJJJJJJJJJJJJJJJJJJJJJGJJJJJJJJIJJJJJJJJJJJJJJJJJHHEAHHFFEFDDEEDDDDDFEEEFEEED_Mismatch_2_Sense_+_Library_PoolT
AAGGATCCTCCCAGACCAATTTCGATCTCTTCGTCTCTGAGATCATGTCTTTGCATCAACCTAACCAGTTCCCACAAGAAATGTAATATTTATT
>Frequency_1_QualityScore_DFHFHFHIIEGGIIGG@GHIGGIFIIIIGHDFGFHIIIIIGIIIIIIIIEIGII)<FHGEHGGG=DEGGGD_Mismatch_0_Sense_+_Library_PoolT
CATCAACCTAACCAGCTCCCACAAGAAATGTAATATTTATTAATGTTTTATTTTGAAGCAAATGTGATGAC
>Frequency_1_QualityScore_FBFFHFH@DHHGIIIIIIGGGIEHIE@GHI9FHIHEHIIEG<D>B?FG?<DBG>D@GHIFGGIII>=D@7?CAEA=?3?@BEE@ACCC@CB?_Mismatch_1_Sense_+_Library_PoolT
TCATGTCTTTGCATCAACCTAACCATCTCCCACAAGAAATGTAATATTTATTAATGTTTTATTTTGAAGCAAATGTGATGACAAGTGGCAGG
>Frequency_1_QualityScore_FFGHHHHJJJGJJJJIIJIJGIIIFIJJHGIJHFCDDDDDDBCCDCDDDCCDDDDDDDDDDDDDADDDDDC@BDCCACADDDDDDDDDDDDDDC_Mismatch_1_Sense_+_Library_PoolT
GAATTAAAGGCGGCTGCGAGAGCAGCCGTGGCGGAGGGAGGATCCTCCCAGACCAATTTCGATCTCTTCGTCTCTGAGATCATGTCTTTGCATC
>Frequency_1_QualityScore_DFDBFHHIEHCE:AECDFIIGEGII_Mismatch_0_Sense_+_Library_PoolT
AATATTTAAGTGTAAATTAAATGAT
>Frequency_1_QualityScore_FFHHHHHJJJJJIIJJJIGJJJJJJJJIJJIJJJJJJJIJJJJJJJFHIJII@FHECHIIIJHGIIGJIAEEHHGHFDDFFFFEEEEDEDDDCD_Mismatch_0_Sense_+_Library_PoolT
TCGATCTCTTCGTCTCTGAGATCATGTCTTTGCATCAACCTAACCAGCTCCCACAAGAAATGTAATATTTATTAATGTTTTATTTTGAAGCAAA
>Frequency_1_QualityScore_FFGHHHGJJJJJJJJJJJJJJJJJJJJJJIIIJJJIGIIJIJIEIGIJIJIHIJJ_Mismatch_1_Sense_+_Library_PoolT
TCTTTGCATCAACCTAACCAGCTCCCACAAGAAATGTAATATTTATTAATGTTTA
>Frequency_1_QualityScore_FFHHHHHIJIIJJJJJJJIJJJJJ?FCGHGDFFHGIIIEIHJEHIJGHIIGIGIIIEGJJJIIIJJJJHFHHHHHFEEFFFFFB>CCCDDDDEE_Mismatch_0_Sense_+_Library_PoolT
GCAAATGTGATGACAAGTGGCAGGTGAATGTGTGACTTACACAGCGTTTTCTACTTAAATATAATATTTACACTTTAATATTTAAGTGTAAATT
>Frequency_1_QualityScore_FFHHHHHJJJJJJJJJJGIJJIJJJIJJJJJJJJJJIIJJJJIIJJJJIHIGIGIIIJJIIHHIJIJI.=3??C?B?@;>@C;_Mismatch_0_Sense_+_Library_PoolT
AGCTCCCACAAGAAATGTAATATTTATTAATGTTTTATTTTGAAGCAAATGTGATGACAAGTGGCAGGTGAATGTGTGACTTA
>Frequency_1_QualityScore_FFHHHHGIIGIJIJIJIJJHGHJJIIJJJJJJJJJJJJJJJIIJIJIIJJJJ=CFGIIJJJJJJJJJIHDDDDBDDDDDDDDDDDD@BBDD>><_Mismatch_1_Sense_+_Library_PoolT
ACTGTTAAAATGTTAATGGTAGAAGAAGAGGGCAAGAAATTGAGAGAAAGAGTGACAGAATTAAAGGCGGCTGCGAGAGCAGCCGTGGCGGAGG
>Frequency_1_QualityScore_FFHHGHHJIIJEGIIJJIJJJJJCHGIJJIJIJJJIIJJIIIIJJJIEGEAHIFGIEGIIJJIIJJHHHHEE<>@?=BBBBDB?CCBD@9@BDD_Mismatch_1_Sense_+_Library_PoolT
AAGAACTGTTAAAATGTTAATGGTAGAAGAAGAGGGCAAGAAATTGAGAGAAAGAGTGACAGAATTAAAGGCGGCTGCGAGAGCAGCCGTGGCG
>Frequency_1_QualityScore_FFHHHHHJJJJJJJJJGHIJIHJJGJIIHIIGIJIJIIJJJJJJJJIIIIJJJJHHHHHHHHFFFFFFEACEDDDDDDCDDCDDDDDDDDDDDD_Mismatch_0_Sense_+_Library_PoolT
ATCGACCAGAATTGGGTCGTTACCAGAGAGGATGTAGAAAGAACTGTTAAAATGTTAATGGTAGAAGAAGAGGGCAAGAAATTGAGAGAAAGAG
>Frequency_1_QualityScore_FFHHHHHJJJHJGJJIIJJJIJIJJFGIIJJJJGEHIIJJJJJIJJJJHIIJJJJJJJ@CHHJHGHGGGEFFFFDDDDDD9@D@DBC?BBBBDD_Mismatch_2_Sense_+_Library_PoolT
GAAAGAACTGTTAAAATGTTAATGGTAGAAGAAGAGGGCAAGAAATCGAGAGAAAGAGTGACAGAATTAAAGGCGGCTGCGAGAGCAGCCGTGG
>Frequency_1_QualityScore_:DFADACB?FDCDDBGIABFIIEE?AHEDHGIIG?C?CHG@00?G?9999?B??BF8C=F2)8)8=77=@)77?EH>E;AE3@7;ADBC@;>AC_Mismatch_1_Sense_+_Library_PoolT
TAATGTTTTATTTTGAAGCAAATGTGATGACAAGTGGCAGGTGAATGTGTGACTTACACAGAGTTTTCTACTTAAATATAATATTTACACTTTA
>Frequency_1_QualityScore_FFHHGHHJJJJJJJJJJJJIIIIJIJJIJJIGJJIJIIJIIJIJJEGJIJIEHFFFCDCEE@BCDDDDDDEDCDDDCDDDDDCADCDDDCDEEE_Mismatch_0_Sense_+_Library_PoolT
ATGAGATCCAGATCGCACTAGAGGCACCCCAAAGAATCGACCAGAATTGGGTCGTTACCAGAGAGGATGTAGAAAGAACTGTTAAAATGTTAAT
>Frequency_1_QualityScore_FFHHHHHJJJJJJJJJJJJJJJJJJJIJJJJIJIJJJJJJGIIIIIJJJJJIIJIIJJIGIIIJJIHIJCHHHHHGGFFFFDBAAACCCBD5>>_Mismatch_0_Sense_+_Library_PoolT
CATGTCTTTGCATCAACCTAACCAGCTCCCACAAGAAATGTAATATTTATTAATGTTTTATTTTGAAGCAAATGTGATGACAAGTGGCAGGTGA
>Frequency_1_QualityScore_FFHHHHHJJJJJJGJJHIJJJIIJJJJJJJJJJJJJJJJJJJGHIJJHIIJJJJJJFHHJIJIIIJJJJJGIJIHHHGHHHFFFFFFEDEEFED_Mismatch_0_Sense_+_Library_PoolT
CACTTTAATATTTAAGTGTAAATTAAATGATAATTAATTTGGTGCAGTTTGGATGGTTAGGAAGAGATGTTGATATTCTCTGCACCTGATTCAA
>Frequency_1_QualityScore_FFHHHHHJJJJJJJIJJJJJJHHIJJJJJJJJJJJJJIJJIJJIJJJJIJJJJJJJJJIJJJIIGHHHGEDFFFFFFFEDEEEFED@CDCCDDE_Mismatch_0_Sense_+_Library_PoolT
AGACCAATTTCGATCTCTTCGTCTCTGAGATCATGTCTTTGCATCAACCTAACCAGCTCCCACAAGAAATGTAATATTTATTAATGTTTTATTT
>Frequency_1_QualityScore_FFHHHHHIJJJIJJJJJJJJJGGIIJJJJJJJIJJJI9HHIJJJJJJJIJJJJJJGIIIJJJJJJHIIIHHG=?BEEFDECCCCCECD_Mismatch_1_Sense_+_Library_PoolT
AACCAGCTCCCACAAGAAATGTAATATTTATTAATGTGTTATTTTGAAGCAAATGTGATGACAAGTGGCAGGTGAATGTGTGACTTAC
>Frequency_1_QualityScore_FFHHGHHJJJJJJJJJJJIJJHIJJJJJJJIJIJIJJJJJJIIJJJJFHIIIFJIJIJJJJFHIJJIJJGFGIIGHIHGHHHHHFFFFFFEEED_Mismatch_1_Sense_+_Library_PoolT
ATTTACACTTTAATATTTAAGTGTAAATTAAATGATAATTAATTTGGTGCAGTTTGGATGGTTAGGAAGAGATGTTGATATTCTCTCCACCTGA
>Frequency_1_QualityScore_FFHHGHHJJJJJIIJJJIIIJJHIJJJJJJJJJJJJJJIIJIJJJJJJIIJJJJIJHHHHHFFFFFEDC@EEDDDDDDCDDDDDDEEEFEFEEC_Mismatch_1_Sense_+_Library_PoolT
GAGGATCCTCCCAGACCAATTTCGATCTCTTCGTCTCTGAGATCATGTCTTTGCATCAACCTAACCAGTTCCCACAAGAAATGTAATATTTATT
>Frequency_1_QualityScore_FDDHHHDGI=GAGIHIIAFFHHIIJEIJJEGEIIJIGGGIJIGGIIJJGHHHFHD:9?:@:=@039?@A>?CCB@<<B@ACAC?CDDC_Mismatch_0_Sense_+_Library_PoolT
GAAATTGAGAGAAAGAGTGACAGAATTAAAGGCAGCTGCGAGAGCAGCCGTGGCGGAGGGAGGATCCTCCCAGACCAATTTCGATCTC
>Frequency_1_QualityScore_FFHHHHHJJJJJJJJJJIGJJJHIJJJJJJJJJJJ_Mismatch_0_Sense_+_Library_PoolT
TTTACACTTTAATATTTAAGTGTAAATTAAATGAT
>Frequency_1_QualityScore_FFHHHHHIJIIJJJJJJJHJIJJJJJIJJJJJJJJJJJJJJIHIJJJJJJJJIIJJJIIJJIJJJHGHHHHHDFFFFFFEEEDEEDDDDDDCDD_Mismatch_1_Sense_+_Library_PoolT
CTCTTCGTCTCTGAGATCATGTCTTTGCATCAACCTAACCAGTTCCCACAAGAAATGTAATATTTATTAATGTTTTATTTTGAAGCAAATGTGA
>Frequency_1_QualityScore_FFHHHHHJJIJJJJJJJJJJJIJIJIJIJJJJJJJIJJJJIJJJJJJIIIJIIJJJJJJJJJJIJHHHGFFDFCEEEEDEDDEEEFFDEFEDDD_Mismatch_0_Sense_+_Library_PoolT
CCTCCCAGACCAATTTCGATCTCTTCGTCTCTGAGATCATGTCTTTGCATCAACCTAACCAGCTCCCACAAGAAATGTAATATTTATTAATGTT
>Frequency_1_QualityScore_FEHHHHHJJIJGIHHJHIJGJJJJJJGJJJJIJJJGIIJIIIJIJJGIJJJIIJJJJJJHHHFFFFFDECEDD@DDDDD>CCCDDDCCDDDDDC_Mismatch_0_Sense_+_Library_PoolT
GTCGTTACCAGAGAGGATGTAGAAAGAACTGTTAAAATGTTAATGGTAGAAGAAGAGGGCAAGAAATTGAGAGAAAGAGTGACAGAATTAAAGG
>Frequency_1_QualityScore_FFHHHHHJJJJJJJIJJJJJJJDHIIIIJJJJIJGIJHIIHIIJJJIIJJJHHHHGHHFFFFFFFED@DCCCCCDCCDBDDDDDCDDDDDDDDD_Mismatch_0_Sense_+_Library_PoolT
CAAAGAATCGACCAGAATTGGGTCGTTACCAGAGAGGATGTAGAAAGAACTGTTAAAATGTTAATGGTAGAAGAAGAGGGCAAGAAATTGAGAG
>Frequency_1_QualityScore_FFHHHHHJJIJJJIJJJJJIJJJJJJJJFIIIJIG_Mismatch_0_Sense_+_Library_PoolT
TTATTAATGTTTTATTTTGAAGCAAATGTGATGAC
>Frequency_1_QualityScore_FDHHHHHGGHEGIJIJGGGGIGGIIJIIIJJJJIHHHIIGIIIHGIIGHJIJJJJIIG@EGEFFHHHHBDECB_Mismatch_0_Sense_+_Library_PoolT
GATCATGTCTTTGCATCAACCTAACCAGCTCCCACAAGAAATGTAATATTTATTAATGTTTTATTTTGAAGCA
>Frequency_1_QualityScore_FFHHHHHIHIJJIJJJIJJJIGEGHAFHIJJJJJFHDDDBB:@B<CCCCACDDDB?BCDCCDCCBDA?C:>A?CBBDDCCDDCCDDDEDECDAC_Mismatch_1_Sense_+_Library_PoolT
ACAGAATTAAAGGCGGCTGCGAGAGCAGCCGTGGCGGAGGGAGGATCCTCCCAGACCAATTTCGATCTCTTCGTCTCTGAGATCATGTCTTTGC
>Frequency_1_QualityScore_FFHHFHHJJJJJIJFIJJJJJJJIJJIJJIJHIJJJIIGFFDCB;>?CDDDDDDDDDDBACCCDBD@DD@CDBDDDDDC@CACCDDDDDCDDCC_Mismatch_0_Sense_+_Library_PoolT
ACAGAATTAAAGGCAGCTGCGAGAGCAGCCGTGGCGGAGGGAGGATCCTCCCAGACCAATTTCGATCTCTTCGTCTCTGAGATCATGTCTTTGC
>Frequency_1_QualityScore_FFHHHHHJIJJJJJJICHIJIGIIGGIIGIJJIJIJIIJJIFHIGIIJJIIJIIIGIEHHGIFEIEFHGCEEFFFFFFFFEFDEEEDCDDDDDE_Mismatch_0_Sense_+_Library_PoolT
GACCAATTTCGATCTCTTCGTCTCTGAGATCATGTCTTTGCATCAACCTAACCAGCTCCCACAAGAAATGTAATATTTATTAATGTTTTATTTT
>Frequency_1_QualityScore_FFHHHHHIJJJJJJJJIJJJJJJJJJJJJGIIIIJJJJJJJJHJJJIJ@/?DFDFCHGGGGIGDG@FGGHE;ADFDFCEDEACEDEEDDDDDDD_Mismatch_0_Sense_+_Library_PoolT
ATATTTATTAATGTTTTATTTTGAAGCAAATGTGATGACAAGTGGCAGGTGAATGTGTGACTTACACAGCGTTTTCTACTTAAATATAATATTT
>Frequency_1_QualityScore_DFHHHHHJJJJJJJJIJJJJJJJJIIJJJJIJIJIIJFHIJJ?BCHGGHIIIIGGIBGGIGGIH;CEEEEEEEFDEEEDEEEEDE@DC>@ACDD_Mismatch_0_Sense_+_Library_PoolT
TTAATGTTTTATTTTGAAGCAAATGTGATGACAAGTGGCAGGTGAATGTGTGACTTACACAGCGTTTTCTACTTAAATATAATATTTACACTTT
>Frequency_1_QualityScore_FFHHHHHJJJJJJJJJJJJJGIJJIIJJIJJJIJJIJJJIJJJJJJJJJJJJJJGHJJJGIIJJIJJIJHG>@CEDFCDDC@CECCCDDDDDD8_Mismatch_0_Sense_+_Library_PoolT
ACCAGCTCCCACAAGAAATGTAATATTTATTAATGTTTTATTTTGAAGCAAATGTGATGACAAGTGGCAGGTGAATGTGTGACTTACACAGCGT
>Frequency_1_QualityScore_FFGHHGHJJJJJJGHEHJJJGIJJJJIHIJIJIIGGICHJJJHHIIIIIIIGIHJDBFHHGHI;;7C7=CCCEAEEECHFB:;?>;ABB>;3;A_Mismatch_0_Sense_+_Library_PoolT
CCACAAGAAATGTAATATTTATTAATGTTTTATTTTGAAGCAAATGTGATGACAAGTGGCAGGTGAATGTGTGACTTACACAGCGTTTTCTACT
>Frequency_1_QualityScore_FFHHHHHJJJJJJJJJJJJJIJJJJJJJJJJJJJJJJJIIIIIJJFGIJIJJJGIJIIJIEHIHFHHHHHFDEFFEEEECDDEDDDDCB@CDDD_Mismatch_0_Sense_+_Library_PoolT
GAGATCATGTCTTTGCATCAACCTAACCAGCTCCCACAAGAAATGTAATATTTATTAATGTTTTATTTTGAAGCAAATGTGATGACAAGTGGCA
>Frequency_1_QualityScore_DDC?BAF<CFGIHGEDHHEDF?FHGIIIIGI@FFBHIIGGEGHGIHEHGIIGB_Mismatch_0_Sense_+_Library_PoolT
GAATGTGTGACTTACACAGCGTTTTCTACTTAAATATAATATTTACACTTTAA
>Frequency_1_QualityScore_FFHHHHHJJJIIJIIJJIJJJJJJJJIGIIIIJJJJJJJJJIIJJJIJJJIIGIJJIGIJJGHIJJJIJJHGHHGHFF?DCEDEEA;=>CCD>C_Mismatch_0_Sense_+_Library_PoolT
CAACCTAACCAGCTCCCACAAGAAATGTAATATTTATTAATGTTTTATTTTGAAGCAAATGTGATGACAAGTGGCAGGTGAATGTGTGACTTAC
>Frequency_1_QualityScore_FFHHHHGIJJJJJJJJJJEGIIJIIJIJIJHIIHGIFEHIIJJIJIFJJIJGHFHHHHFFFFEB@CCECCECCDDDBDDB?CDDCCDDBCDDDD_Mismatch_0_Sense_+_Library_PoolT
GAATCGACCAGAATTGGGTCGTTACCAGAGAGGATGTAGAAAGAACTGTTAAAATGTTAATGGTAGAAGAAGAGGGCAAGAAATTGAGAGAAAG
>Frequency_1_QualityScore_FFBHHFHJJIHHFHFGICFHFGFGCDGFGIJJIIHHHCGHFGIGHIJBFHGIIJIHHGIIJHHGHFFFFDCDDD?CDCCC:@CCCDDDDDCCDC_Mismatch_1_Sense_+_Library_PoolT
GGTCGTTACCAGAGAGGATGTAGAAAGAACTGTTAAAATGTTAATGGTAGAAGAAGAGGGCAAGAAATCGAGAGAAAGAGTGACAGAATTAAAG
>Frequency_1_QualityScore_FFHHHHHJIJJJJIJJIJJFHIJAHI@EFHHHFFFFFDDCDDDDDDDEDDDEDDDDDDDDDCDCDDDDDDDEDDDDDEDDDDDDDDDDCBACDD_Mismatch_1_Sense_+_Library_PoolT
GCGAGAGCAGCCGTGGCGGAGGGAGGATCCTCCCAGACCAATTTCGATCTCTTCGTCTCTGAGATCATGTCTTTGCATCAACCTAACCAGTTCC
>Frequency_1_QualityScore_FFHHHHHJJJJJJJIJIJJJJJJJJJJJJJJIJJJJJJJJJJJJJJJJJJJJJJJJJJIJJIJJJIHHHB@DDEFCEFDEEFEEDDEEEDCCED_Mismatch_0_Sense_+_Library_PoolT
TCCCAGACCAATTTCGATCTCTTCGTCTCTGAGATCATGTCTTTGCATCAACCTAACCAGCTCCCACAAGAAATGTAATATTTATTAATGTTTT
>Frequency_1_QualityScore_FFHHHHHJJJJIJJJJJJIJJJJJJIIHJJIIIIHIJJGIJJJJJJJJJJJJIJJGIIJJJIIIJHHHHHFBDEEFECEEEEDDDCBDDDDDDD_Mismatch_1_Sense_+_Library_PoolT
CAGAGAGGATGTAGAAAGAACTGTTAAAATGTTAATGGTAGAAGAAGAGGGCAAGAAATTGAGAGAAAGAGTGACAGAATTAAAGGCGGCTGCG
>Frequency_1_QualityScore_DFHHHHHJJJJJJIIIIJGIJJJJJHIJJJJJJJJIJJJIIJJIJJJJJJJJJGIIJJIIIJFHHHHFFBDEEDEEDBDCDDDD@DDEDEEDCF_Mismatch_0_Sense_+_Library_PoolT
GGAGGATCCTCCCAGACCAATTTCGATCTCTTCGTCTCTGAGATCATGTCTTTGCATCAACCTAACCAGCTCCCACAAGAAATGTAATATTTAT
>Frequency_1_QualityScore_FFHHHHHJEGHHIGHIG@GHIIIJIJJIJGGIJIIGIJJIJ=CFGIJEHIJJIIIGBEDBDDDD?BBBDCC<BDDDDDDD9@@B9-<09?C_Mismatch_2_Sense_+_Library_PoolT
GTTAATGGTAGAAGAAGAGGGCAAGAAATCGAGAGAAAGAGTGACAGAATTAAAGGCGGCTGCGAGAGCAGCCGTGGCGGAGGGAGGATCC
>Frequency_1_QualityScore_FFHHHHHGHIIJIJJJJJJJIJJJJJJIJJJJJHHJJJIJJJJJJJJIJJJJJJJJJGIJHGJJIIJIJGHIIJIHHHHEFFFFEFFEEEEEEE_Mismatch_2_Sense_+_Library_PoolT
ATTAAAGTGTAAATTAAATGATAATTAATTTGGTGCAGTTTGGATGGTTAGGAACAGATGTTGATATTCTCTGCACCTGATTCAAATCTCATTA
>Frequency_1_QualityScore_FFHHHHHJJGHIJJJJJJJJJ_Mismatch_0_Sense_+_Library_PoolT
AATTGAAAGTCTTAATGTTTA
>Frequency_1_QualityScore_FFHHHHHFHHIJJJJJJJJJJJIIIJJJJJJJJJJJJJJJHIJJJHECBD@BB?CCDDDDDCD?BDCDDCCA<<CDBC:CA<9?BCC::A@@C>_Mismatch_0_Sense_+_Library_PoolT
GAAAGAGTGACAGAATTAAAGGCAGCTGCGAGAGCAGCCGTGGCGGAGGGAGGATCCTCCCAGACCAATTTCGATCTCTTCGTCTCTGAGATCA
>Frequency_1_QualityScore_FEHHHHHJJJJJJIJJJJJIJJIIIIIJJGIJJJJIJJJJJJJJJJIJJJHHHHHDFDDD@BDCDDBCDDDDCCCDEDDDDDDDDDDDDDDECC_Mismatch_0_Sense_+_Library_PoolT
GTCGATGAGATCCAGATCGCACTAGAGGCACCCCAAAGAATCGACCAGAATTGGGTCGTTACCAGAGAGGATGTAGAAAGAACTGTTAAAATGT
>Frequency_1_QualityScore_?;F?FD>FGGCHHGCEGACCE+A?D:11::CD?<CDCGEG>8@(76BB>F84@FGIBE>;GAHC7@A3?3==>?D_Mismatch_0_Sense_+_Library_PoolT
AATGTGATGACAAGTGGCAGGTGAATGTGTGACTTACACAGCGTTTTCTACTTAAATATAATATTTACACTTTAA
>Frequency_1_QualityScore_FFHHHHHJJJIIIJJJJIJJJJJIJJJJJJJJJJJJJJJIJJIJIJIJHIGI(B@EHIJJGHGGHDHHFFFFFFFFCEEECEEEEDDCCDDDDD_Mismatch_1_Sense_+_Library_PoolT
CGATCTCTTCGTCTCTGAGATCATGTCTTTGCATCAACCTAACCAGTTCCCACAAGAAATGTAATATTTATTAATGTTTTATTTTGAAGCAAAT
>Frequency_1_QualityScore_FFHHHHHJJJIJJIJJJJJJJJJJJJJGFHIGIIIJJJJJJJHIJJJJJJJJIJJJIIJJJHHIJJJI_Mismatch_0_Sense_+_Library_PoolT
CAACCTAACCAGCTCCCACAAGAAATGTAATATTTATTAATGTTTTATTTTGAAGCAAATGTGATGAC
>Frequency_1_QualityScore_FFHHHHHJIJJJJJJJJJJJJIJIJJJIJJJJJIIIJIIJJJIIIJJIJIJJGHJIIJJ.=8_Mismatch_0_Sense_+_Library_PoolT
AAGAAATGTAATATTTATTAATGTTTTATTTTGAAGCAAATGTGATGACAAGTGGCAGGTGA
>Frequency_1_QualityScore_DFHHHHHJJIJJJJIJGIIGIHIJ>HHIJIII4?EHIJIJF:BFGAD4BDHFGGGHG=FBFA;;CAHFHHHEEDFFFCBCCCDDDD@@A@CCDD_Mismatch_0_Sense_+_Library_PoolT
TAATGTTTTATTTTGAAGCAAATGTGATGACAAGTGGCAGGTGAATGTGTGACTTACACAGCGTTTTCTACTTAAATATAATATTTACACTTTA
>Frequency_1_QualityScore_FFHHHHHJJJJJJJJJJJJJJJJJJJIJJJJJJJJJIJJJIJJJJGIJJIJJJJIJJHIIHIJJJIIJJIGJHHFEHFFEFFFFECEEECDCBC_Mismatch_1_Sense_+_Library_PoolT
GAGATCATGTCTTTGCATCAACCTAACCAGTTCCCACAAGAAATGTAATATTTATTAATGTTTTATTTTGAAGCAAATGTGATGACAAGTGGCA
>Frequency_1_QualityScore_FFHGHHHJJJJJJIJJJJJJJJJJJJJJJJJJJJJJJJJIIIJJJJIIJHIIIJIG8BBFBGGGGGGBC>@DHIGGCEBEDDCEDDDDDCDDDE_Mismatch_0_Sense_+_Library_PoolT
AAATGTAATATTTATTAATGTTTTATTTTGAAGCAAATGTGATGACAAGTGGCAGGTGAATGTGTGACTTACACAGCGTTTTCTACTTAAATAT
>Frequency_1_QualityScore_FFHHHHHJJJJHIJJJJJJIJGHIJJJJ8DDGIGDGBDFHIIIJIIGGGIBGHIGIJIJJGJJGGHHHFEHHFFEFFFFEDEEEEFEEEDACAD_Mismatch_0_Sense_+_Library_PoolT
TGAAGCAAATGTGATGACAAGTGGCAGGTGAATGTGTGACTTACACAGCGTTTTCTACTTAAATATAATATTTACACTTTAATATTTAAGTGTA
>Frequency_1_QualityScore_FFHHFFHIGIHIJJIJJJJJJIJIHIJJJJJJJJJJJJJIJJJIJJJJIIJJJJJJJIJJJJIIEHHIIHIJIJHHHHH_Mismatch_0_Sense_+_Library_PoolT
GGTGAATGTGTGACTTACACAGCGTTTTCTACTTAAATATAATATTTACACTTTAATATTTAAGTGTAAATTAAATGAT
>Frequency_1_QualityScore_DDDFFDFIIGIIIDHGEEHIGHCFD@FGIHBFGIGGGGFHGGGIIDHHICHEGHIEFEGCC@CHDGFEHEA>@B@DFDEDD5>5_Mismatch_0_Sense_+_Library_PoolT
CATCAACCTAACCAGCTCCCACAAGAAATGTAATATTTATTAATGTTTTATTTTGAAGCAAATGTGATGACAAGTGGCAGGTGA
>Frequency_1_QualityScore_FFHHHHHJIJJJIJJJHJJJJJJJJJJJJJJJJJJJJJJJJJIJJJJJJJJIGHIJIJJ=FAGGEGH@E@EEHA_Mismatch_0_Sense_+_Library_PoolT
AAGAAATGTAATATTTATTAATGTTTTATTTTGAAGCAAATGTGATGACAAGTGGCAGGTGAATGTGTGACTTA
>Frequency_1_QualityScore_FFHHHGHJIJJJJJJJJJIJJJJJJJIIHJJJJJJJJIIJJJJJIJJJIJIJJJJJJJJIJHGHHHFFFFFDEEEEEDDDDBCCDDDBDDDDEE_Mismatch_1_Sense_+_Library_PoolT
GAGGGAGGATCCTCCCAGACCAATTTCGATCTCTTCGTCTCTGAGATCATGTCTTTGCATCAACCTAACCAGTTCCCACAAGAAATGTAATATT
>Frequency_1_QualityScore_FDFFHHHJJJJIJJJIJIJJJJIGJIJJGJJJJIJJIJIJJJIJJJJIJIDGIJJIJJIJJGJIJJJJJEGIJIIHHHHHHHDFEFFEACEECD_Mismatch_0_Sense_+_Library_PoolT
GTGTGACTTACACAGCGTTTTCTACTTAAATATAATATTTACACTTTAATATTTAAGTGTAAATTAAATGATAATTAATTTGGTGCAGTTTGGA
>Frequency_1_QualityScore_FFHFHHHJJJJJJJJJJJJJJJJJJJJJJJJJJJJJJJJJIJIIJJJJJIJJJJJFHIJJJJJIJJIJHECHHHHFFFFFDCEDEDDDDDDECD_Mismatch_1_Sense_+_Library_PoolT
CTTCGTCTCTGAGATCATGTCTTTGCATCAACCTAACCAGCTCCCACAAGAAATGTAATATTTATTAATGTTTTATTTTGAAGCAAATTTGATG
>Frequency_1_QualityScore_FFGGHHGJJIJGJJGEEHAFGEEGIGDGG<HFFFD6?BDDDDBCCDCCDDCCBDDDDDCDCCBDDDDEDDDDDBCCCDDDDDDAC@C@CDDDCD_Mismatch_2_Sense_+_Library_PoolT
AGAATTAAAGGCGGCTGCGAGAGCAGCCGTGGCGGAGGGAGGATCCTCCCAGACCAATTTCGATCTCTTCGTCTCTGGGATCATGTCTTTGCAT
>Frequency_1_QualityScore_FFAFAFDGEHHIHFFHCHIJEGAECGHIGHGIJJJCGGGGGIIJIJJFIIIIJJ>FHGGIJGAFGGDHIIDHECAAEAE_Mismatch_1_Sense_+_Library_PoolT
GGTGAATGTGTGACTTACACAGCGTTTTCTACTTAAATATAATATTTACACTTTAATATTTAAGTGTAAATTAAATGAC
>Frequency_1_QualityScore_FFHFHHHJJJJJJJJJJIJJJJJJJJIIJJJJJJJJJJJJJIIFHIJJJIJJIJIJJJJJJJJ_Mismatch_0_Sense_+_Library_PoolT
GCGTTTTCTACTTAAATATAATATTTACACTTTAATATTTAAGTGTAAATTAAATGATAATTA
>Frequency_1_QualityScore_BDHHHHGEICFGHIJIJIJJJIJJBHIIGIIGHIJGJGIFHH?DDDD=;?DDB<@+9?C>CCD?@<BBC<@CCCD<>BBDDCC<9?AA@>AC@@_Mismatch_1_Sense_+_Library_PoolT
GAGAAAGAGTGACAGAATTAAAGGCGGCTGCGAGAGCAGCCGTGGCGGAGGGAGGATCCTCCCAGACCAATTTCGATCTCTTCGTCTCTGAGAT
>Frequency_1_QualityScore_FFHHHHFHHJIJIJCHHJJJJJIIIJJJJJJJJJJIJIIIHHHHHDFBDDDDD6<DD<@D<CDDCCDDCCBBBDDDDDAC?C<8CDDCDCDDCC_Mismatch_1_Sense_+_Library_PoolT
ATTGAGAGAAAGAGTGACAGAATTAAAGGCGGCTGCGAGAGCAGCCGTGGCGGAGGGAGGATCCTCCCAGACCAATTTCGATCTCTTCGTCTCT
>Frequency_1_QualityScore_FDHHHHGIIIIIIBH@AF=DGGHG;@FGHFBB@B8=BBCCCCCCB9(<?B9ACCCCC?CBBC@C@?<8?<ACACCCCCC@C@CCCA@:>>:CCB_Mismatch_1_Sense_+_Library_PoolT
TAAAGGCGGCTGCGAGAGCAGCCGTGGCGGAGGGAGGATCCTCCCAGACCAATTTCGATCTCTTCGTCTCTGAGATCATGTCTTTGCATCAACC
>Frequency_1_QualityScore_DDHHFHHIIII:B?FHC?EAEEHIIEEHIIIII;FHIIIBFGIGHGICFGCBBCGICG@FGGIDHIFGHEEHF=ACDEEED>@@:;@CDCCDEC_Mismatch_0_Sense_+_Library_PoolT
CAAGTGGCAGGTGAATGTGTGACTTACACAGCGTTTTCTACTTAAATATAATATTTACACTTTAATATTTAAGTGTAAATTAAATGATAATTAA
>Frequency_1_QualityScore_FFHHHHHJJJJJIJJJJJJJJJJJJJJJJJJJJJJJJHIJJJJJJIIIIJJJHIIIIJJJFIIIJIJHHEHFHFFFFDFEDEEEDCACCDDEDC_Mismatch_1_Sense_+_Library_PoolT
CGTCTCTGAGATCATGTCTTTGCATCAACCTAACCAGTTCCCACAAGAAATGTAATATTTATTAATGTTTTATTTTGAAGCAAATGTGATGACA
>Frequency_1_QualityScore_FFHHHGHJJEHIJJJIJIJJJJJIJJJJIJJJJJJJJIIJJJJIJJJJJJIIIIIIIGIHBFCEEFHHGDGGIIHGHHGBDE?ACDDDDDDDDD_Mismatch_0_Sense_+_Library_PoolT
CAAGAAATGTAATATTTATTAATGTTTTATTTTGAAGCAAATGTGATGACAAGTGGCAGGTGAATGTGTGACTTACACAGCGTTTTCTACTTAA
>Frequency_1_QualityScore_FFHHHHHIJJJIJJJJIJJJJJJJJJHIIJJJJJJJHJJJJJJ)?BG@>BFFC?FGGG_Mismatch_1_Sense_+_Library_PoolT
ATTAATGTTTTATTTTGAAGCAAATGTGATGACAAGTGGCAGGTGAATGTGTGACTCA
>Frequency_1_QualityScore_FFHHGGHIJJJJJJJJIJJJJIJGIIIJJJJJDHIJJIIJJJJJJJIHHGIJIJJJJIJJIJGIIH@EGEGGEEEHCCDFFDC>ACCACCD5=A_Mismatch_0_Sense_+_Library_PoolT
TGCATCAACCTAACCAGCTCCCACAAGAAATGTAATATTTATTAATGTTTTATTTTGAAGCAAATGTGATGACAAGTGGCAGGTGAATGTGTGA
>Frequency_1_QualityScore_FFHHHHHJJJJJJJJJJJJJJJJJIIIIJJJJJJJJJJJJJHIJJIIIJJJJJJIJJJJJGIIJJJJIHDEHGHHFF;CCEACCDB=@@CDCDD_Mismatch_0_Sense_+_Library_PoolT
AACCTAACCAGCTCCCACAAGAAATGTAATATTTATTAATGTTTTATTTTGAAGCAAATGTGATGACAAGTGGCAGGTGAATGTGTGACTTACA
>Frequency_1_QualityScore_FFHHHHHJJFHIIJJJJJJFHBGIFHIHJJIJJJJJJJJIJIIJJJJHIHJJJJGIJJGHGGHHFFFDDDDDDDDDDDDDDBDDDDD@CCDDDD_Mismatch_0_Sense_+_Library_PoolT
AGAATTGGGTCGTTACCAGAGAGGATGTAGAAAGAACTGTTAAAATGTTAATGGTAGAAGAAGAGGGCAAGAAATTGAGAGAAAGAGTGACAGA
>Frequency_1_QualityScore_FFHG?F=FBHEFHGFH@BBABAGHGEHHGGDDGBHGIEBFHGGHDII?FGI@FHIIICHGEGIHDHE;?@3.>;>CCDFDFEEDCDFDC@@CCC_Mismatch_0_Sense_+_Library_PoolT
CCCAGACCAATTTCGATCTCTTCGTCTCTGAGATCATGTCTTTGCATCAACCTAACCAGCTCCCACAAGAAATGTAATATTTATTAATGTTTTA
>Frequency_1_QualityScore_A@DB:?ABC?FB??GBBHH99????GEGIIDGFAG>??BBDGED;4?BD;@F88=FGIGC:.8/77575:=7.;A;;B.66.66@;3;;?_Mismatch_0_Sense_+_Library_PoolT
CCAGCTCCCACAAGAAATGTAATATTTATTAATGTTTTATTTTGAAGCAAATGTGATGACAAGTGGCAGGTGAATGTGTGACTTACACAG
>Frequency_1_QualityScore_FFHGHHHIJFHIIIJI:CHHCH9F@EDEHHCHGGEGGI8DHIGHIGHIIIJJIIJJJGHIJFHIJJJJHHHHHHHFFFCEDFFEDDEEEDDCDD_Mismatch_0_Sense_+_Library_PoolT
GATGACAAGTGGCAGGTGAATGTGTGACTTACACAGCGTTTTCTACTTAAATATAATATTTACACTTTAATATTTAAGTGTAAATTAAATGATA
>Frequency_1_QualityScore_FFHHGGFIGIIGEHCHG?EFGIIH>FEFIHIIJIEHEGGGIIIHGGHICGEFHBFAFEIHHIIIEEHGHEEHHHFHHF<>DEF;A>>;AEDCCC_Mismatch_0_Sense_+_Library_PoolT
TCGTCTCTGAGATCATGTCTTTGCATCAACCTAACCAGCTCCCACAAGAAATGTAATATTTATTAATGTTTTATTTTGAAGCAAATGTGATGAC
>Frequency_1_QualityScore_FFHHHHHJIJJJJJJJJIJJJJIIJJJIJJJJJJIJJJJJJJJJHIHHHHHFDFFFFDDEEEDDDDCDCCDDFEDDEDDCDDDDDCDDCBDBDD_Mismatch_0_Sense_+_Library_PoolT
CTAGAGGCACCCCAAAGAATCGACCAGAATTGGGTCGTTACCAGAGAGGATGTAGAAAGAACTGTTAAAATGTTAATGGTAGAAGAAGAGGGCA
>Frequency_1_QualityScore_FFHHHHHJJJJJIIJJIJJIJJJJJJJIJJJJJJJIJJJJJJJJJIHIJIJJIGJGHJJIJGGJIIGG_Mismatch_0_Sense_+_Library_PoolT
GACTTACACAGCGTTTTCTACTTAAATATAATATTTACACTTTAATATTTAAGTGTAAATTAAATGAT
>Frequency_1_QualityScore_FFHHHHHIJJJIJJJIJJJJJIJJJJJJJJJJJJIJJIJJJJIJJJJJJJJJIJGJIGHJJIJJJIIJGFHFHHHHDFFFFECCEEEECCCFED_Mismatch_0_Sense_+_Library_PoolT
CTCTTCGTCTCTGAGATCATGTCTTTGCATCAACCTAACCAGCTCCCACAAGAAATGTAATATTTATTAATGTTTTATTTTGAAGCAAATGTGA
>Frequency_1_QualityScore_FFHHHGHIJJJJIFHGIJJJIJJJJJJJJJJJJJJJJJJJJJJJJJIJJJHFDDDDDDD<CDCDDDD<CBBD<?CDDCDBDDDDEDDBA@BDCC_Mismatch_0_Sense_+_Library_PoolT
TTGAGAGAAAGAGTGACAGAATTAAAGGCAGCTGCGAGAGCAGCCGTGGCGGAGGGAGGATCCTCCCAGACCAATTTCGATCTCTTCGTCTCTG
>Frequency_1_QualityScore_DFHHHHHJIJJJJJJJIJJJJJIJJJJJJJJJJJJJJIJJJGGIIJJIJJJJJJJJJIFHHIJJIHHIJHHHHEHHFFFFFFFDEEDECCDC@C_Mismatch_0_Sense_+_Library_PoolT
TCTCTTCGTCTCTGAGATCATGTCTTTGCATCAACCTAACCAGCTCCCACAAGAAATGTAATATTTATTAATGTTTTATTTTGAAGCAAATGTG
>Frequency_1_QualityScore_FFHHHHHJJJJJJJJJJJJJJJJJJJJJJJJJJJJJJIJJJJJJJJJHHHHFFFFEEEEEDDEDDDDDDDDDDDDDDEEDCDDEEDBDDDCDCD_Mismatch_0_Sense_+_Library_PoolT
CGATCTCTTCGTCTCTGAGATCATGTCTTTGCATCAACCTAACCAGCTCCCACAAGAAATGTAATATTTATTAATGTTTTATTTTGAAGCAAAT
>Frequency_1_QualityScore_FFHGFHHIIGIJJJJJIJIJIIIIFGHIIJJJJIJIJIJIJJJJJHGIJGGIJGIEG=C=DGIHGHHGHFFFFDDDDDDDBDBDDCDBAB0<<@_Mismatch_1_Sense_+_Library_PoolT
AAAGAACTGTTAAAATGTTAATGGTAGAAGAAGAGGGCAAGAAATTGAGAGAAAGAGTGACAGAATTAAAGGCGGCTGCGAGAGCAGCCGTGGC
>Frequency_1_QualityScore_FFHHHHHJJJJJIJJJJIJJJJJIIJIJJJJGJJJJJJJJJJJJJJIJCHIJHIGIIIJJIIJIJIGDHHHGHHHHFFFFFCEEEC@CDDDDCC_Mismatch_0_Sense_+_Library_PoolT
CGTCTCTGAGATCATGTCTTTGCATCAACCTAACCAGCTCCCACAAGAAATGTAATATTTATTAATGTTTTATTTTGAAGCAAATGTGATGACA
>Frequency_1_QualityScore_FFHHHHHJJJJJJJJJJJJJJIJJJIJIJJIIJJJJGHGIJGIJJJJJJIIJIJJJJJJJIIIIJIDHHHFFFFDEEDEDEDDFDDDDDACCBA_Mismatch_0_Sense_+_Library_PoolT
GATCCTCCCAGACCAATTTCGATCTCTTCGTCTCTGAGATCATGTCTTTGCATCAACCTAACCAGCTCCCACAAGAAATGTAATATTTATTAAT
>Frequency_1_QualityScore_DFFHHHHJIIHIG:CDGGFHB<?DDHIIIBHCDF<;FFHIGH<BBD>@CCBBB?:;;BB_Mismatch_2_Sense_+_Library_PoolT
CAAGAAATCGAGAGAAAGAGTGACAGAATTAAAGGCGGCTGCGAGAGCAGCCGTGGCGG
>Frequency_1_QualityScore_FFHHHHHJJJJJJJJJIJJJJJJJJJJJJHHIJJHJJJJIJJJHIJJJJJJIJJJJJJJJJJJIJJJJJHIJJJJHHHHHHHFFFFFFEEDEEE_Mismatch_0_Sense_+_Library_PoolT
AAGTGTAAATTAAATGATAATTAATTTGGTGCAGTTTGGATGGTTAGGAAGAGATGTTGATATTCTCTGCACCTGATTCAAATCTCATTATAAC
>Frequency_1_QualityScore_FFHHHHHJJJJJJJJJJHHIJIJJJJJHIIIJJJBFBGFGDGDHGIIHGJIJJIIIDHHHGEHGHFFFFDFEEEEEEFEEEDDDDDCD_Mismatch_0_Sense_+_Library_PoolT
TTATTTTGAAGCAAATGTGATGACAAGTGGCAGGTGAATGTGTGACTTACACAGCGTTTTCTACTTAAATATAATATTTACACTTTAA
>Frequency_1_QualityScore_FFHHHHHIJJJIJJJJJJJJJJJJJJFIJJJJIIIIJHIJJJIJJJJIJJJJIJJJIIGIJHGIJJJIJJJIGJIIGGJJFGHHCCEDFFFFDC_Mismatch_0_Sense_+_Library_PoolT
AGAGATGTTGATATTCTCTGCACCTGATTCAAATCTCATTATAACTTATTTTAATTGAAAGTCTTAATGTTTAATCTCTTCTTCCCACATGAGA
>Frequency_1_QualityScore_FFHHGGHIJJJJJJIJJJJJJJJJIIJIJJJJIJJJJJJJJJGIGIIJJJJJJIJJJJJHIJJJJJJJJGIHFFHHFFFFFFFEDEEECDDBDD_Mismatch_0_Sense_+_Library_PoolC
AGATCATGTCTTTGCATCAACCTAACCAGCTCCCACAAGAAATGTAATATTTATTAATGTTTTATTTTGAAGCAAATGTGATGACAAGTGGCAG
>Frequency_1_QualityScore_DD<?FF<AABFGCHIEG?GC=C@D0?0B?<B@909DE@<?DF>CBB1;BHC>3A>;73=7;B@CC@;>@.66;@@AACC@3>@>;:5;@;ADAA_Mismatch_0_Sense_+_Library_PoolC
GCAAATGTGATGACAAGTGGCAGGTGAATGTGTGACTTACACAGCGTTTTCTACTTAAATATAATATTTACACTTTAATATTTAAGTGTAAATT
>Frequency_1_QualityScore_FFHHHHHJJJIJJJJJIJJJJJJJJJJJJJJIJJJJJIJJJIJJJIIJIIIJJJJJJIJJJJJJHHHHFBCDFEDEDEEEFEEEEDEFDDBDDD_Mismatch_0_Sense_+_Library_PoolC
TCCCAGACCAATTTCGATCTCTTCGTCTCTGAGATCATGTCTTTGCATCAACCTAACCAGCTCCCACAAGAAATGTAATATTTATTAATGTTTT
>Frequency_1_QualityScore_FFHHHFHJJIJJJJJIIJJJJJJJHIIIIIIIJJHIGHIIJFFGHEHBFEBGHIJDGIJGGGI;DHHCCAH@CDDEFFEDEFEFEEEDDDCCCC_Mismatch_0_Sense_+_Library_PoolC
TAATGTTTTATTTTGAAGCAAATGTGATGACAAGTGGCAGGTGAATGTGTGACTTACACAGCGTTTTCTACTTAAATATAATATTTACACTTTA
>Frequency_1_QualityScore_FFHHHHHJJJJJJJJJJIJJJJJJJJIJJJIJJJIJJJJJJGIIJJIJJIJIJIJGIJJIGIIIIIIIIDCHFHGFF;>>C@AACDDCDDDCCD_Mismatch_0_Sense_+_Library_PoolC
AACCTAACCAGCTCCCACAAGAAATGTAATATTTATTAATGTTTTATTTTGAAGCAAATGTGATGACAAGTGGCAGGTGAATGTGTGACTTACA
>Frequency_2_QualityScore_FFHHHHHJJJJJJIJJJJJJIIJJIIJIJJIIIIGIJJJJJIIIIGIIIIIJJJJIIIIHGIHGGHGGHGFFFFEEEDEDD5>ACCDCDBACCB_Mismatch_0_Sense_+_Library_PoolC
CATCAACCTAACCAGCTCCCACAAGAAATGTAATATTTATTAATGTTTTATTTTGAAGCAAATGTGATGACAAGTGGCAGGTGAATGTGTGACT
>Frequency_2_QualityScore_EFHGHGGIIIIIIIJIJHIIIIIIIIGIJJIIGIIJIIIIIJJJIIJIIJJIIJJIIIHIGHIIGEGHGFFGGGFFEFEEADEEDEEEEDABBC_Mismatch_0_Sense_+_Library_PoolC
ATTTCGATCTCTTCGTCTCTGAGATCATGTCTTTGCATCAACCTAACCAGCTCCCACAAGAAATGTAATATTTATTAATGTTTTATTTTGAAGC
>Frequency_1_QualityScore_FFHHHHHJ<GHIJIIJJJJIIGJJJJJJJJJJJIIJJIJJJJJIJJJJIGJJHHHHHFFFFDCEECDDDDFDFDEFFEFDEEEDCCDDDDDDDD_Mismatch_0_Sense_+_Library_PoolC
ACCAATTTCGATCTCTTCGTCTCTGAGATCATGTCTTTGCATCAACCTAACCAGCTCCCACAAGAAATGTAATATTTATTAATGTTTTATTTTG
>Frequency_1_QualityScore_FFHHHHHJIJJIJJJJJJIJBGHHIJJJGJHIHIJIJJHIIJJJJIIJJJJJIHHHHHHHFFFFFFFEEEEDEDDDDDDD_Mismatch_0_Sense_+_Library_PoolC
AAGAATCGACCAGAATTGGGTCGTTACCAGAGAGGATGTAGAAAGAACTGTTAAAATGTTAATGGTAGAAGAAGAGGGCA
>Frequency_1_QualityScore_FFHGHHHJJIJJJJJJJJJHIGJIJJJJJFHIJHIIJJJJJJJJJJJJJJHHFFDDDEDDDDDDDDDDD@DD@DD?CDDDCDDCDBBD<BCDDC_Mismatch_0_Sense_+_Library_PoolC
AGAAGAGGGCAAGAAATTGAGAGAAAGAGTGACAGAATTAAAGGCAGCTGCGAGAGCAGCCGTGGCGGAGGGAGGATCCTCCCAGACCAATTTC
>Frequency_1_QualityScore_FFHHHHHJJJJJJJJJJJJJJIJJJJJJJGIIJIJJJJJJJJJJIJJJJJJJJJIIJJJJJJJFHIIJJEHHGHHHDEFD.>>C@C>@BBCC@C_Mismatch_0_Sense_+_Library_PoolC
ATCAACCTAACCAGCTCCCACAAGAAATGTAATATTTATTAATGTTTTATTTTGAAGCAAATGTGATGACAAGTGGCAGGTGAATGTGTGACTT
>Frequency_1_QualityScore_FFHHHHHJJIJJJJJJJJJJJJJJJIIJJIJIIJJJIJJJJGIJJJJJJIJIJJJJIJIIHHHHHHBEFBDFFFEEEDEEEDDEDCDDEEDDDD_Mismatch_0_Sense_+_Library_PoolC
AATTTCGATCTCTTCGTCTCTGAGATCATGTCTTTGCATCAACCTAACCAGCTCCCACAAGAAATGTAATATTTATTAATGTTTTATTTTGAAG
>Frequency_1_QualityScore_FFGDDHHJIIJJIFHJGGHIGIJEHHHHHIJIHIJJJJGHJIGJIJJJIJJIIJII@FIIJJGIIHHGHHHFFFDEEEDDDDDDACDDDDDDDD_Mismatch_0_Sense_+_Library_PoolC
AAGAACTGTTAAAATGTTAATGGTAGAAGAAGAGGGCAAGAAATTGAGAGAAAGAGTGACAGAATTAAAGGCAGCTGCGAGAGCAGCCGTGGCG
>Frequency_1_QualityScore_FFHHHGHJJIJIIIJJJJJHIIJIIJJJJJJJJJIIJJJJJJJJGIJJJ_Mismatch_0_Sense_+_Library_PoolC
CCAGCTCCCACAAGAAATGTAATATTTATTAATGTTTTATTTTGAAGCA
>Frequency_1_QualityScore_FFHHHHHJJIJJJJJJJJIJJJIIJIJIJJIJJJJJGHIJGIIJJJJIIJJJJJJJJJGGHJJIGGGCGHGHHFFD6??C@C>ABB>@CC_Mismatch_2_Sense_+_Library_PoolC
ACCTAACCAGCTCCCACAAGAAATGTAATATTTATTAATGTTTTATTTTGAAGCAAATGTGATGACAAGTGGCAGGTGAATGTGTGACCA
>Frequency_1_QualityScore_FFHHHHHJJJJJJJJJJJHIJJFGHBEFFFEEDEEDDDDDDDDDDBFDDDEDDDDDDDDDDDDDDCDDDCCDDDDCDDDDDDDDDDDCDDDDDD_Mismatch_0_Sense_+_Library_PoolC
CGAGAGCAGCCGTGGCGGAGGGAGGATCCTCCCAGACCAATTTCGATCTCTTCGTCTCTGAGATCATGTCTTTGCATCAACCTAACCAGCTCCC
>Frequency_1_QualityScore_DDBFDDAHIIIBG@HHHIII@HHGGC9EHI94*91?FHGIIHADDEAFGIAHIIIIGII?_Mismatch_0_Sense_+_Library_PoolC
TTCAAATCTCATTATAACTTATTTTAATTGAAAGTCTTAATGTTTAATCTCTTCTTCCCA
>Frequency_1_QualityScore_FFHHHHHJJJJJJJJJJJJJJJIIJJJJJJJJJJJJJJJJJJJJJJJJJJJJIJJJIJJJJJJJIHHHEDFFFEFFEEEFFEFEEFEDDDEDDD_Mismatch_1_Sense_+_Library_PoolC
CCAGACCAATTTCGATCTCTTCGTCTCTGAGATCATGTCTTTACATCAACCTAACCAGCTCCCACAAGAAATGTAATATTTATTAATGTTTTAT
>Frequency_1_QualityScore_FFHHHHHJJJJJJIHIJJIJGIJJAEFBDFEEEED?CBBDCDDDDDDDEDACDDCBCDDCCCCDCCDDDADD@CCACDEDCDDDDCDDBCBBDD_Mismatch_0_Sense_+_Library_PoolC
TGCGAGAGCAGCCGTGGCGGAGGGAGGATCCTCCCAGACCAATTTCGATCTCTTCGTCTCTGAGATCATGTCTTTGCATCAACCTAACCAGCTC
>Frequency_1_QualityScore_FFFHFHHHJIDGGGIGIHIJJIIJIIIJHIIIIGIJJGIJIJIIJIJJIIJIJIGJIIIJJGFHEHFFEEEAECCEEDDDCDDCDDDBDDB@DD_Mismatch_1_Sense_+_Library_PoolC
AGAGAGGATGTAGAAAGAACTGTTAAAATGTTAATGGTAGAAGAAGAGGGCAAGAAATTGAGAGAAAGAGTGACAGAATTAAAGGCGGCTGCGA
