# Supplementary material for: Differential Gene Expression Reveals Candidate Genes for Drought Stress Response in Abies alba (Pinaceae)
Source: PLoS One. 2015 Apr 29;10(4):e0124564. doi: 10.1371/journal.pone.0124564 (PMC4414588; doi:10.1371/journal.pone.0124564)
Supplement: S2 File — (GZ) [file pone.0124564.s002.gz › comp27037_c0_seq1.fa]

>comp27037_c0_seq1 len=450 path=[1:0-449]
AATTTTAGCAGAATTCACATCATTCTCAGTTCATGGATGGATAATAATCGTCTTCAAGAACACTTTTTTGGGATGAGGTTCTGTCGATGTGTAGCAGCACTTGCCACACACGTGCACATTTCATTATGTTGTCTCTTGCGGGCTGTTCTGTCTGTGACCAAGTTTGTGACTTACTACTCTCATATTCACAGGAGTGCCTGTACATGTATCTTGTCTGCCGAATCTCCTGGCATCAAGTCAAATAATTGTGTATTAATGTGTTACATAGTTTGTTGGGTTGCAAACCTTGTCTCAAATAGATACTATAAGATTTGCCGAAGCCCGCAAAAGGCTTATTTTGCTGGTATTTGCTTTGGTTACTTATTTGATGCCTACAAGGCATCAGGGTTATGTATATTTAGGGTTGGTAATTAATGTGCTATATAAATGCTCAGGTTTTCAAATTCATTC

>Frequency_4_QualityScore_FDHHHHHJJHIIIIIHIIIIIJIIIIIIIIJJJJJJJJJJJJJJFGGIIIJJIIIIIHIIIIIIIIHGEEDEEDDDCCCDDDCDDCCEEEDDDD_Mismatch_0_Sense_+_Library_PoolT
GTATTAATGTGTTACATAGTTTGTTGGGTTGCAAACCTTGTCTCAAATAGATACTATAAGATTTGCCGAAGCCCGCAAAAGGCTTATTTTGCTG
>Frequency_2_QualityScore_EEHHHHGIJIIJGHIIIJIIJIJJIJJIIIJJJJJIIJJJIIIJIHHIIIIGIIIIIIIHHHHGEDDCCACEDDDDDDCDCCDDCCCEDBCDDD_Mismatch_0_Sense_+_Library_PoolT
GTTCTGTCGATGTGTAGCAGCACTTGCCACACACGTGCACATTTCATTATGTTGTCTCTTGCGGGCTGTTCTGTCTGTGACCAAGTTTGTGACT
>Frequency_2_QualityScore_FFHGHGHJJIJIJJJJJJIIIJJHJJIIJHIFHIIHJJJGIIIJJIIIIHIHIHIIIJIIIJJJJJIHHEGGGGEFCFEEEEEEECEECDDDDD_Mismatch_0_Sense_+_Library_PoolT
GAATCTCCTGGCATCAAGTCAAATAATTGTGTATTAATGTGTTACATAGTTTGTTGGGTTGCAAACCTTGTCTCAAATAGATACTATAAGATTT
>Frequency_2_QualityScore_FFGHHHGIIJJJJJJJIJJJJGHIIJIJJIJJJGIIIIIJJIJJIJJJJIJJJIIJIIJJJIIICFGGGGGGGGGGFEEEAACDDDCCDDDEDC_Mismatch_0_Sense_+_Library_PoolT
GCAAAAGGCTTATTTTGCTGGTATTTGCTTTGGTTACTTATTTGATGCCTACAAGGCATCAGGGTTATGTATATTTAGGGTTGGTAATTAATGT
>Frequency_2_QualityScore_FFHHHHHJJJJJJAHJIJJJJJJJJFHIIJJIJJJJIIIJJJJJJJJJIIIJIIJJFGIIIGIIIIIJIIIIEGHHEFEEFEEEECEEEBDCAB_Mismatch_0_Sense_+_Library_PoolT
CTTATTTTGCTGGTATTTGCTTTGGTTACTTATTTGATGCCTACAAGGCATCAGGGTTATGTATATTTAGGGTTGGTAATTAATGTGCTATATA
>Frequency_2_QualityScore_FFGGGGEIHIIIIIJJGIGIIJJCHFIJIJIJJIIIJEGGHIHIIGIIIGGIJDGIIGGGIIIIGHIIIGEGHGEDEEFFEEEDE;ACDDCBAB_Mismatch_0_Sense_+_Library_PoolT
CTTTGGTTACTTATTTGATGCCTACAAGGCATCAGGGTTATGTATATTTAGGGTTGGTAATTAATGTGCTATATAAATGCTCAGGTTTTCAAAT
>Frequency_2_QualityScore_FFGHHEFGHIJJGIIIHIIIIGIIHIIJIJIJIIJIIIIIBGBEEGGIIIIIJGIIHIIIIIIIHIHEEDEDDDDDDDCDDCCECDCCDDDCCD_Mismatch_0_Sense_+_Library_PoolT
TAATGTGTTACATAGTTTGTTGGGTTGCAAACCTTGTCTCAAATAGATACTATAAGATTTGCCGAAGCCCGCAAAAGGCTTATTTTGCTGGTAT
>Frequency_1_QualityScore_FFHGHHBGCHJIIIGHGIGIIGIJIIIJIJJJJJJJJIJIIJIJJJJIGEHGIJJIJGIDDEEH>HHHGHHEFEDFDECCCEDCBCADD?@D@C_Mismatch_0_Sense_+_Library_PoolT
CAGGAGTGCCTGTACATGTATCTTGTCTGCCGAATCTCCTGGCATCAAGTCAAATAATTGTGTATTAATGTGTTACATAGTTTGTTGGGTTGCA
>Frequency_1_QualityScore_FFHHHHHJJJJJJJJJJJJJJJJJJJJJJGGIIJHIIIJJJJIJJFHHEFHIHIIIIJIJIJIIIJGGD=DGHHHHHCDFFDECEEEECE_Mismatch_1_Sense_+_Library_PoolT
ACTTATTTGATGCCTACAAGGCATCAGGGTTATGTATATTTAGGGTTGGTAATTAATGTGCTATATAAATGCTCAGGTTTTCAAATTCAA
>Frequency_1_QualityScore_FFHHHHHJJJJJJIJJJJJJJIJJIJJJIJJJGIJJJIJJJJIJIJIJJJJJJCHIJIJJJFHHHHFFFFFEEEEEDDDDEDDDFDDDDDDDDD_Mismatch_0_Sense_+_Library_PoolT
CAGAATTCACATCATTCTCAGTTCATGGATGGATAATAATCGTCTTCAAGAACACTTTTTTGGGATGAGGTTCTGTCGATGTGTAGCAGCACTT
>Frequency_1_QualityScore_FFHHHHGIJJIJCHJIJJJJJJJJGJIJJJIJJJJHJIJJJIJJIJJJIJJJJJIFGEHIGGECHIJIIIIHHHHFFFFFFFEEDEEEEDEEDC_Mismatch_0_Sense_+_Library_PoolT
TTATTTTGCTGGTATTTGCTTTGGTTACTTATTTGATGCCTACAAGGCATCAGGGTTATGTATATTTAGGGTTGGTAATTAATGTGCTATATAA
>Frequency_1_QualityScore_FFGFDFDGGGIIIIGIJHHHHIHGIIHHHGIJJJJJJDHIIEHHGIDFHHIJJJJJIGGHGICG@GIIGGIJJHGFFGHFDCCFFDCBDDDDDB_Mismatch_0_Sense_+_Library_PoolT
ATCAAGTCAAATAATTGTGTATTAATGTGTTACATAGTTTGTTGGGTTGCAAACCTTGTCTCAAATAGATACTATAAGATTTGCCGAAGCCCGC
>Frequency_1_QualityScore_FFHHHHHJJJJJJIJIJJJJJJIJJJJJJJJJJJJJJJIJJJJJJJJJIJIJIJJJJJJJJJJHHFFFDCDDDDDDDDDDDEEEDDDDDDD_Mismatch_0_Sense_+_Library_PoolT
ATGTGTTACATAGTTTGTTGGGTTGCAAACCTTGTCTCAAATAGATACTATAAGATTTGCCGAAGCCCGCAAAAGGCTTATTTTGCTGGTA
>Frequency_1_QualityScore_ADHHHGHJJJIJJJIJJJIIJJIGJJJJJJJJJJJJJJJJJJJFGIIIGHIGIJJIIJJHIJHHHGHHDFBDEFFEDEDEDEEDEDDDDDD@CD_Mismatch_0_Sense_+_Library_PoolT
TATTTGCTTTGGTTACTTATTTGATGCCTACAAGGCATCAGGGTTATGTATATTTAGGGTTGGTAATTAATGTGCTATATAAATGCTCAGGTTT
>Frequency_1_QualityScore_FFHHHHHJJJIGIJJJJJJJGIJJJGIJJJFHIJJIJJJJJJHJIIJIIJHHHGHHHFFFFFCECDEDDDDDDABDDDDEDCDDECDD@CCBDD_Mismatch_1_Sense_+_Library_PoolT
CCGAAGCCCGCAAAAGGCTTATTTTGCTGGTATTTGCTTTGGTTACTTATTTGATGCCTACAAGGCATCAGGGTTATGTATATTTAGGTTTGGT
>Frequency_1_QualityScore_FFHHHDHIIJIHHI@FHIIGGHFHIIEIIHGHGGIGIGIJIJJHFHHGIIIIG@GHICFGHEHHIFGGH?BDFFFEEEEDCC@CCD;ACCDDDC_Mismatch_1_Sense_+_Library_PoolT
TGCCGAATCTCCTGACATCAAGTCAAATAATTGTGTATTAATGTGTTACATAGTTTGTTGGGTTGCAAACCTTGTCTCAAATAGATACTATAAG
>Frequency_1_QualityScore_DDHDHHFGGBEEEGHIDGGCDBDFHEEG@@FDBFECGFFGGGHGG;@A6CFGEEGAGHHACHCCEFFDDCB=?AA@:>>@DCAC>A:55:?C3@_Mismatch_0_Sense_+_Library_PoolT
TAATAATCGTCTTCAAGAACACTTTTTTGGGATGAGGTTCTGTCGATGTGTAGCAGCACTTGCCACACACGTGCACATTTCATTATGTTGTCTC
>Frequency_1_QualityScore_DDHDAFHBFGBGIGEGEG@;E=F<>DGCHCGHGHEGHEDFHGCHEHIB6EEE6?7?;;BBAA@A:C@2;@@>AB3(5:>::>3:@@CDC:@BC>_Mismatch_0_Sense_+_Library_PoolT
GCAGCACTTGCCACACACGTGCACATTTCATTATGTTGTCTCTTGCGGGCTGTTCTGTCTGTGACCAAGTTTGTGACTTACTACTCTCATATTC
>Frequency_1_QualityScore_FFGHHHHJJJJJJIJJJJJHIIIJJJJHIJJIJIIIJIJJJJIJJJJJJJJHHHHHHFFDFEEEEEEDEDDEDEEFEDDDDDDDDBBDDDDDDD_Mismatch_0_Sense_+_Library_PoolT
TTGCGGGCTGTTCTGTCTGTGACCAAGTTTGTGACTTACTACTCTCATATTCACAGGAGTGCCTGTACATGTATCTTGTCTGCCGAATCTCCTG
>Frequency_1_QualityScore_FFGHHHHIJJIJJJJJHJIIJIJJIJFHFFHIJIJIJHIIHIJIIFHDGGHHGGGEGHIIGGJJJJJJIEEFHHFEDEFFFFECECCCCEDC>>_Mismatch_0_Sense_+_Library_PoolT
ATCTCCTGGCATCAAGTCAAATAATTGTGTATTAATGTGTTACATAGTTTGTTGGGTTGCAAACCTTGTCTCAAATAGATACTATAAGATTTGC
>Frequency_1_QualityScore_FFHHHHHJJJJJJJJJJJJJJIJJJIIIIIJJJJJJJJJJJJJJJJJJJJIJJJFHFFDDEDDDDDDDEEEDDDDDACCDEEDDDDDDDDDDDD_Mismatch_1_Sense_+_Library_PoolT
TTTGTTGGGTTGCAAACCTTGTCTCAAATAGATACTATAAGATTTGCCGAAGCCCGCAAAAGACTTATTTTGCTGGTATTTGCTTTGGTTACTT
>Frequency_1_QualityScore_FFHHHHHJJJJGHJIJIJJJJJJHIIJJJJJIJJJIJIJJJJJJJJIHJIGGHIDGIIIHCH@GIJHGIJJGHHHFFFFFFFDDEEEDECD_Mismatch_0_Sense_+_Library_PoolT
TATTTTGCTGGTATTTGCTTTGGTTACTTATTTGATGCCTACAAGGCATCAGGGTTATGTATATTTAGGGTTGGTAATTAATGTGCTATAT
>Frequency_1_QualityScore_DFHHHHHJJIJJJIJIJJJIGGIGHIIF@FGGIGIIJHGGIHIJJJIGIIIJJJIIGIGIIIGIIGHGHDEIEEHEFDFDECCABDDCDCDDCC_Mismatch_0_Sense_+_Library_PoolT
TACATGTATCTTGTCTGCCGAATCTCCTGGCATCAAGTCAAATAATTGTGTATTAATGTGTTACATAGTTTGTTGGGTTGCAAACCTTGTCTCA
>Frequency_1_QualityScore_FFGHHHGIJJJGIIJJIJIJJJIIJJJJJJJIFIJJIJJJJJJJHIIJJJJHHHHHHHFFFFFFEEDDDDDCDDAABDCDDDDDFFEECDDCDD_Mismatch_0_Sense_+_Library_PoolT
TGCCGAAGCCCGCAAAAGGCTTATTTTGCTGGTATTTGCTTTGGTTACTTATTTGATGCCTACAAGGCATCAGGGTTATGTATATTTAGGGTTG
>Frequency_1_QualityScore_FFHHGHHJJJJJJIEHJIJJIJJJGGHIGIJJJJJJJJJJJJJJIJIJJJJJJJJJJFHIIJJGGHHGIJJIJJHHFFFFFFECECCDEDDEEE_Mismatch_0_Sense_+_Library_PoolT
GCTTATTTTGCTGGTATTTGCTTTGGTTACTTATTTGATGCCTACAAGGCATCAGGGTTATGTATATTTAGGGTTGGTAATTAATGTGCTATAT
>Frequency_1_QualityScore_FFHHHHHJJJJJJJJJJJJJJIJJJJDHIJJJJJJJJJHIIIJJJJJJJJJIJJJJJJJJHHHHHFFFFFBDEEEE_Mismatch_1_Sense_+_Library_PoolT
AGCCCGCAAAAGGCTTATTTTGCTGGTATTTGCTTTGGTTACTTATTTGATGCCTACAAGGCATCAGGGTTATGCA
>Frequency_1_QualityScore_FFHHHHHJJIJHHHJIJJIJJJGIJJJJJJJIJDHIJJIIGIFGHIJIJIGIIIHIIICGIJEHIIJJJCHHEHHHFFEDDFDAEEEEEDAACD_Mismatch_0_Sense_+_Library_PoolT
ATTTGCTTTGGTTACTTATTTGATGCCTACAAGGCATCAGGGTTATGTATATTTAGGGTTGGTAATTAATGTGCTATATAAATGCTCAGGTTTT
>Frequency_1_QualityScore_FFHFFFFGHEIIJJJJJGIFHIIIIJIHIIJIJIIJJJJIJJJJIFHFHHHFFFDEFEEEEEDEDDABDCCCEDEEFCDDCDDDDDDDDDDDDD_Mismatch_0_Sense_+_Library_PoolT
CTCAAATAGATACTATAAGATTTGCCGAAGCCCGCAAAAGGCTTATTTTGCTGGTATTTGCTTTGGTTACTTATTTGATGCCTACAAGGCATCA
>Frequency_1_QualityScore_FFHHHHHIHJJJJJJJIJJIHIJJJJJJJJJIJJJJJJJJJJJJJJIIDFHJJJGIIIJJIIIJJGIJJHIJJHFFFFEEEEEDDDDDDDDEDD_Mismatch_0_Sense_+_Library_PoolT
TCTGTCTGTGACCAAGTTTGTGACTTACTACTCTCATATTCACAGGAGTGCCTGTACATGTATCTTGTCTGCCGAATCTCCTGGCATCAAGTCA
>Frequency_1_QualityScore_FFHHGHHIJIEHIJIFIIIIBGGHIHJGGIIIJIGGHIHHGIJIIIIJGJIJJJIEIGFGIJJJJJIJE@DHHHHDEFDCC@_Mismatch_0_Sense_+_Library_PoolT
TACATGTATCTTGTCTGCCGAATCTCCTGGCATCAAGTCAAATAATTGTGTATTAATGTGTTACATAGTTTGTTGGGTTGCA
>Frequency_1_QualityScore_FFHHHHHJJIJJJIHHHHJIJIJJJJGIHHJJJJJJJIJJJJJIJJIJJIIJIHEHHHHHFFFFBECDEEEEEDDDBBDDDDEDEEEDDDDDDC_Mismatch_0_Sense_+_Library_PoolT
CAAACCTTGTCTCAAATAGATACTATAAGATTTGCCGAAGCCCGCAAAAGGCTTATTTTGCTGGTATTTGCTTTGGTTACTTATTTGATGCCTA
>Frequency_1_QualityScore_FFFHHFHGGIIJBHGIGGGHGIIIIHGIIIIGIDGFHIIJJJJFIIIHGIIIDFHEEIIJIIJIGHGHHH?CCDFFEFEACECE@CCDDDDBDB_Mismatch_0_Sense_+_Library_PoolT
CCTGGCATCAAGTCAAATAATTGTGTATTAATGTGTTACATAGTTTGTTGGGTTGCAAACCTTGTCTCAAATAGATACTATAAGATTTGCCGAA
>Frequency_1_QualityScore_FFHHHHHJJJJJJJCHHJJJJJJJJJGGIIJJJJJJJJIJJJJJIIJFIIJJJIJJJGHIIJIJJIJJJIGHHEHFFDEDDEEDEDDEDDDEDE_Mismatch_1_Sense_+_Library_PoolT
TCTTATTTTGCTGGTATTTGCTTTGGTTACTTATTTGATGCCTACAAGGCATCAGGGTTATGTATATTTAGGGTTGGTAATTAATGTGCTATAT
>Frequency_1_QualityScore_FFHHFHFJIJIJJJJIHIJIJJJJIJJIJIHHGIIDFHGHGHIJIJIIJJJFGHGGGIIIIHHIGHHFHEFF>CEDFFFEEEE>CDDDCCCDDD_Mismatch_0_Sense_+_Library_PoolT
TTGGTTACTTATTTGATGCCTACAAGGCATCAGGGTTATGTATATTTAGGGTTGGTAATTAATGTGCTATATAAATGCTCAGGTTTTCAAATTC
>Frequency_1_QualityScore_FFHHFHHIGIJJJJJIFGHIIIJJJJJEHIIIIIDHIJJJIJJJIGHFHHGIHIGGEHIIIIHIGEEHHFEEHHFDFDEFAACCEEEDED>@CC_Mismatch_0_Sense_+_Library_PoolT
CTCATATTCACAGGAGTGCCTGTACATGTATCTTGTCTGCCGAATCTCCTGGCATCAAGTCAAATAATTGTGTATTAATGTGTTACATAGTTTG
>Frequency_1_QualityScore_FFHHHHHIGIJJIJIIJIIJJJJJIJJJDGHIIIIIGIJJGIJJHIIIHIIJJIIIGIGFGHHCED@7@?CEHDHFBDFF_Mismatch_2_Sense_+_Library_PoolT
CTTATTTGATGCCTACAAGGCATCAGGGTTATGTATATTTAGGGTTGGTAATTAATGTGCTATATAAATTCTCAGGTTTA
>Frequency_1_QualityScore_FFHGHHHJJJJIJJJJJJJJJJJJJJJGIJJHJJJHIJJJJJJJJIIJJJJIJJJJGJJJJJJJJGHEFBCFFEEEEEEDD@BEDDDEDDDDDD_Mismatch_0_Sense_+_Library_PoolT
TAGCAGAATTCACATCATTCTCAGTTCATGGATGGATAATAATCGTCTTCAAGAACACTTTTTTGGGATGAGGTTCTGTCGATGTGTAGCAGCA
>Frequency_1_QualityScore_FFHHHHHJJIJJJJJJJGHIJJJIJJIJJIIJJJJJJJIJJJJIGJJJJJJJJJIJJGIIHJGGIHHIICEHHHGHFEFFFFFFEEEEEEEDDE_Mismatch_0_Sense_+_Library_PoolT
TCTCATATTCACAGGAGTGCCTGTACATGTATCTTGTCTGCCGAATCTCCTGGCATCAAGTCAAATAATTGTGTATTAATGTGTTACATAGTTT
>Frequency_1_QualityScore_FFHHHHHJJJJJJJGIJJJJJJJJGGHJJJJJJJJJIIJJJJIJJJJJJJIJJJJJIJJJJJHHHHH?BEEFFEFDEFEEDDDCBDDDDDEEED_Mismatch_0_Sense_+_Library_PoolT
CCCGCAAAAGGCTTATTTTGCTGGTATTTGCTTTGGTTACTTATTTGATGCCTACAAGGCATCAGGGTTATGTATATTTAGGGTTGGTAATTAA
>Frequency_1_QualityScore_FFHHHHHJHHFGIGIIJJJJIGIIIJJJJJJJJJJJJJJJGIJJIIJJJJJHHHHHHFF?DFFFFEEEEEDDDDDDDEDEEEEDDDDDDDDCDD_Mismatch_0_Sense_+_Library_PoolT
CTTGTCTCAAATAGATACTATAAGATTTGCCGAAGCCCGCAAAAGGCTTATTTTGCTGGTATTTGCTTTGGTTACTTATTTGATGCCTACAAGG
>Frequency_1_QualityScore_FFHGHHHJJJJJIGIIIGHEGIHIGIIGFGHIIIIIHIIGIJHGIHJIIJIJJJJJIIJIJJJGG?EHHGHGFFFFF>CCECEEEDD?DDDBDB_Mismatch_0_Sense_+_Library_PoolT
CATCAAGTCAAATAATTGTGTATTAATGTGTTACATAGTTTGTTGGGTTGCAAACCTTGTCTCAAATAGATACTATAAGATTTGCCGAAGCCCG
>Frequency_1_QualityScore_FDHBHHHJJBHIIJGHHIGIGIGIIGHEIFCIGIJJIEFHAHDGIJ?GGGD@B;@BBFHEH>F;CDHIICEEHCHHFEFFFFFAE;;;>;@ADC_Mismatch_0_Sense_+_Library_PoolT
TCTCCTGGCATCAAGTCAAATAATTGTGTATTAATGTGTTACATAGTTTGTTGGGTTGCAAACCTTGTCTCAAATAGATACTATAAGATTTGCC
>Frequency_1_QualityScore_FFHHHHHIIJJJFGIIHIEDHIIIGIIJJHGJIJEGGGIJJJJJJIJGEGGHHBEEFFDFFDDEFEEED@CDACCDDDCDDDDDDBDDDC>CDD_Mismatch_0_Sense_+_Library_PoolT
CACTTTTTTGGGATGAGGTTCTGTCGATGTGTAGCAGCACTTGCCACACACGTGCACATTTCATTATGTTGTCTCTTGCGGGCTGTTCTGTCTG
>Frequency_1_QualityScore_DDFHHHHIIJJIJJFHHJJJJJJJJJJJJIIIJJJJJIJGDHDFHHJJHJIHIIFGHIIIJIIIIIIGEBHHEHFDBDD@ACCEDCCECDDDDE_Mismatch_0_Sense_+_Library_PoolT
TGTGACCAAGTTTGTGACTTACTACTCTCATATTCACAGGAGTGCCTGTACATGTATCTTGTCTGCCGAATCTCCTGGCATCAAGTCAAATAAT
>Frequency_1_QualityScore_FFHHHFHHIIHJJHJJJJHIJIJJJJJJJJJIJJFHGHIJHIJJJGIGHIIJJJJIGJIGHFHFFDDDDCDDDDDCDEEEDDDDDDCDEDCDDD_Mismatch_0_Sense_+_Library_PoolT
GTTACATAGTTTGTTGGGTTGCAAACCTTGTCTCAAATAGATACTATAAGATTTGCCGAAGCCCGCAAAAGGCTTATTTTGCTGGTATTTGCTT
>Frequency_1_QualityScore_EDHHGHHIIEHFJGGFHHIJGGHGIHIGGHIIIEIJIJCHDGBGGIJGIGEGHHGFHGFEDFEFFFFEEC;A;A@CCCACEEDDDCC:AC?@CC_Mismatch_0_Sense_+_Library_PoolT
CCTTGTCTCAAATAGATACTATAAGATTTGCCGAAGCCCGCAAAAGGCTTATTTTGCTGGTATTTGCTTTGGTTACTTATTTGATGCCTACAAG
>Frequency_1_QualityScore_FFHHHHHJIJJJJJJJJJJJJJJJJJJJJJJJJIIHIIJJIJIHIJJIJJJJJHIJJIIIJJIJHHHHHDFFFFEEEEEEDDDDDEEDDDFDDD_Mismatch_0_Sense_+_Library_PoolT
TGCCGAATCTCCTGGCATCAAGTCAAATAATTGTGTATTAATGTGTTACATAGTTTGTTGGGTTGCAAACCTTGTCTCAAATAGATACTATAAG
>Frequency_1_QualityScore_FFHHHHHJJJIJJJJJJJJJGIJGIJHIJJJJJJJJJJJJJJJJJJJJHHGHHHHFFFFFEEEEEDDDDCCDDDDDDDDADCDDDEDCDB?@<A_Mismatch_0_Sense_+_Library_PoolT
GCCACACACGTGCACATTTCATTATGTTGTCTCTTGCGGGCTGTTCTGTCTGTGACCAAGTTTGTGACTTACTACTCTCATATTCACAGGAGTG
>Frequency_1_QualityScore_FFHHHHHHHHGIJHHJIHIIJHJJJJHIJJJJJJJJIJJIGIBF?BFHFHIIJJIJHIIIJJJJJJJHHDFFDDDDDDDDDDDCDDEEDDDDC9_Mismatch_0_Sense_+_Library_PoolT
ATTAATGTGTTACATAGTTTGTTGGGTTGCAAACCTTGTCTCAAATAGATACTATAAGATTTGCCGAAGCCCGCAAAAGGCTTATTTTGCTGGT
>Frequency_1_QualityScore_FFHHHGDHGGGHIIJJJIIIIIGIHJHGIJGHIIJJIJJIIIJIJJJIJHIJJJIHG?EHHFFFFFFFCDACCDDEDEEEDDDDDDDDDDDDDD_Mismatch_0_Sense_+_Library_PoolT
TGTCTCAAATAGATACTATAAGATTTGCCGAAGCCCGCAAAAGGCTTATTTTGCTGGTATTTGCTTTGGTTACTTATTTGATGCCTACAAGGCA
>Frequency_1_QualityScore_DDHFHHHHIJIIBHGIHIEIEHG@F<FHIIFGIIJGDHGGGIIIIIJJJBHEE>E@EHBBDFEBEDCDADC>;@CCCB@ACCDDCCC?B?BBD?_Mismatch_0_Sense_+_Library_PoolT
CATTCTCAGTTCATGGATGGATAATAATCGTCTTCAAGAACACTTTTTTGGGATGAGGTTCTGTCGATGTGTAGCAGCACTTGCCACACACGTG
>Frequency_1_QualityScore_DFHHHHHJJJIJIGJIHHIGIJJGIJJIIJJJGIIIIJIJGIICGHGJJIGIIJJJJJJIIDG@GIIIIHIFHGFHFHFFFFFFDCDBDDDDDD_Mismatch_0_Sense_+_Library_PoolT
TCAAGTCAAATAATTGTGTATTAATGTGTTACATAGTTTGTTGGGTTGCAAACCTTGTCTCAAATAGATACTATAAGATTTGCCGAAGCCCGCA
>Frequency_1_QualityScore_FFHHFHHJJJHHJJJJJJIIIIJJJJJJJJJJJJJIJIJJJIIJJJJJIIJJFGHIIIJJJJFIIHGHGIJIGFHHEHFFFCDDDDDDDDDDDC_Mismatch_0_Sense_+_Library_PoolT
CCTGTACATGTATCTTGTCTGCCGAATCTCCTGGCATCAAGTCAAATAATTGTGTATTAATGTGTTACATAGTTTGTTGGGTTGCAAACCTTGT
>Frequency_1_QualityScore_BDAACFAHAEFHIHHIFHHBHHD499CFHB*CF::?@F?)4B**98??B*)/8B/=CA@F)>CH=4@7@=.)7=AAHE)777)6>;@C_Mismatch_0_Sense_+_Library_PoolT
TTCACAGGAGTGCCTGTACATGTATCTTGTCTGCCGAATCTCCTGGCATCAAGTCAAATAATTGTGTATTAATGTGTTACATAGTTTG
>Frequency_1_QualityScore_FFHHHHHJJJIJHIJJJJIJHIJJJJJJJJIJJJHIJJJGHIIIJJJJJJJJJJJCG=FFHIJJJJIJJIIGHHHHHHFFDDDDDDD@DDCCDD_Mismatch_0_Sense_+_Library_PoolT
CAAATAATTGTGTATTAATGTGTTACATAGTTTGTTGGGTTGCAAACCTTGTCTCAAATAGATACTATAAGATTTGCCGAAGCCCGCAAAAGGC
>Frequency_1_QualityScore_FFHHHHHJJJJJJIJJJJJJJGIIJJHIIJJ=FHIJJIJJJJIEHGHHFFFFFFFEEEEEEDDDDDDDDCDDDDABBDDCDDDEEEEDCDCBDD_Mismatch_0_Sense_+_Library_PoolT
GCCGAAGCCCGCAAAAGGCTTATTTTGCTGGTATTTGCTTTGGTTACTTATTTGATGCCTACAAGGCATCAGGGTTATGTATATTTAGGGTTGG
>Frequency_1_QualityScore_FFHHHHHJJJJJJJJJJJIJJJJIJJJJDHHJJJJJJJJJHIIJJJJJJJJGIIJHHHHHHFFFFEEDEEDCBBCDDDEEFEFDDDD>ADDBDC_Mismatch_1_Sense_+_Library_PoolT
GAAGCCCGCAAAAGGCTTATTTTGCTGGTATTTTCTTTGGTTACTTATTTGATGCCTACAAGGCATCAGGGTTATGTATATTTAGGGTTGGTAA
>Frequency_1_QualityScore_FFHFHHHJJJJJIJJJJJJJJJFHGIJJJJJJJJFHIJJIJJJJJJJJJJIJJJHHHHHFFFFFEAABDCBDDEEEFFDDD:?BDBDDEDEDED_Mismatch_0_Sense_+_Library_PoolT
CGCAAAAGGCTTATTTTGCTGGTATTTGCTTTGGTTACTTATTTGATGCCTACAAGGCATCAGGGTTATGTATATTTAGGGTTGGTAATTAATG
>Frequency_1_QualityScore_FFHHHHFGIJIJJJJJJJJJJJJJJJJJJIJJJJHIIGIJJJJJIIIIIIJJJJGIIIGIJJHHHFFFFEEDEEDDDDDECDCDDDEEDCDDCC_Mismatch_0_Sense_+_Library_PoolT
CTGCCGAATCTCCTGGCATCAAGTCAAATAATTGTGTATTAATGTGTTACATAGTTTGTTGGGTTGCAAACCTTGTCTCAAATAGATACTATAA
>Frequency_1_QualityScore_FFCFFFHIIJJJJJJJJJIJJJJJJIJJJJJIJJJIIJJJJJJIJJJJJJJJJDFHHHHHHFFFFDCEECEEDEEFEDDDDDDDDDDDDDCDDD_Mismatch_0_Sense_+_Library_PoolT
TCAAATAGATACTATAAGATTTGCCGAAGCCCGCAAAAGGCTTATTTTGCTGGTATTTGCTTTGGTTACTTATTTGATGCCTACAAGGCATCAG
>Frequency_1_QualityScore_FFHHGHHJJJJIJIDGHIIJJJIIJJGGIJJJJJJIJIJIJJJJJJJIJIJJJJGIIGJJJJJDHIIECCEAEEHGFFDFEFFFEEFEEFEDBC_Mismatch_0_Sense_+_Library_PoolT
CATATTCACAGGAGTGCCTGTACATGTATCTTGTCTGCCGAATCTCCTGGCATCAAGTCAAATAATTGTGTATTAATGTGTTACATAGTTTGTT
>Frequency_1_QualityScore_FFHHHHGJJJJJIJJJHIJJJJIIIIDFHIJJJJJJJJGHHIJJJJJJIJJJJJJJIIJJHHHHHEFFFD>ACEEEDCDEDDDDD><BDBDDDE_Mismatch_0_Sense_+_Library_PoolT
AGCCCGCAAAAGGCTTATTTTGCTGGTATTTGCTTTGGTTACTTATTTGATGCCTACAAGGCATCAGGGTTATGTATATTTAGGGTTGGTAATT
>Frequency_1_QualityScore_FFHHGHHJIIJJJJJJJJJJIFHCFGGHIJJIJJJJJJJIJJJIJIJIJIIJIHHFFFFDEECEEEEDDCDDCCDDDEDDDDDDBDDDDCDDEE_Mismatch_0_Sense_+_Library_PoolT
TTGGGTTGCAAACCTTGTCTCAAATAGATACTATAAGATTTGCCGAAGCCCGCAAAAGGCTTATTTTGCTGGTATTTGCTTTGGTTACTTATTT
>Frequency_1_QualityScore_FFAFHFDGHGEGHGHGIJIJIJIE;BFGGI?FEGCEHIGIAGIIIJJIIIFHHHFFFFFFDDDDBDDBDCCCCDEECCACDDDCC@CACCD<99_Mismatch_0_Sense_+_Library_PoolT
CGTCTTCAAGAACACTTTTTTGGGATGAGGTTCTGTCGATGTGTAGCAGCACTTGCCACACACGTGCACATTTCATTATGTTGTCTCTTGCGGG
>Frequency_1_QualityScore_FFHHGHHJJJJJIJJIJJIJJIJJJIIIJFHIJIJIIIJIGJIIIJHIIIJJJIJJHHHHHFFFFFDDDDDDDDDDDFEEEEEEDEEDDC@CCD_Mismatch_1_Sense_+_Library_PoolT
ATAATCGTCTTCAAGAACACTTTTTTGGGATGAGGTTCTGTCGATGTGTAGCAGCACTTGCCACACACGTTCACATTTCATTATGTTGTCTCTT
>Frequency_1_QualityScore_FFHHHHHJJJJJJIJIGIJFIIJJJJFJJJJJIJJJJJJJJIJJGIIHHHFFFFFFEEEEEEEDBDCDECDDDDDDDDDEDDDDDDEDEEEEDD_Mismatch_0_Sense_+_Library_PoolT
GCACTTGCCACACACGTGCACATTTCATTATGTTGTCTCTTGCGGGCTGTTCTGTCTGTGACCAAGTTTGTGACTTACTACTCTCATATTCACA
>Frequency_1_QualityScore_FFHHHHHJJIJJJJHIJJJJJJJJJJIJJJDHGHHIIJJJJIJJJJJJJJJIJJJJJJJGHFFDDDDDDDDDDEEEDDDDD?CDEEEDDDDDDD_Mismatch_0_Sense_+_Library_PoolT
CATAGTTTGTTGGGTTGCAAACCTTGTCTCAAATAGATACTATAAGATTTGCCGAAGCCCGCAAAAGGCTTATTTTGCTGGTATTTGCTTTGGT
>Frequency_1_QualityScore_FFHHHHHJJIIJJJIJJJJFHHJJJJJJJJJHIIIJJJJJJJJJJJJJJJJIJJJJJJIJJJCHIIJHFCHHHHHHFFEEDDBDDDEEDDDDDD_Mismatch_0_Sense_+_Library_PoolT
AAAAGGCTTATTTTGCTGGTATTTGCTTTGGTTACTTATTTGATGCCTACAAGGCATCAGGGTTATGTATATTTAGGGTTGGTAATTAATGTGC
>Frequency_1_QualityScore_FFHHHHHJJJJIJJJJJGIGJJJJIJJJJJIJIIIJIJIJJJJJHIHIGIGIJFJJGJIIIGGIJHHHHHHFFDD?CDECEEEEDEDDDDDDDD_Mismatch_0_Sense_+_Library_PoolT
AATCTCCTGGCATCAAGTCAAATAATTGTGTATTAATGTGTTACATAGTTTGTTGGGTTGCAAACCTTGTCTCAAATAGATACTATAAGATTTG
>Frequency_1_QualityScore_FFHHHHHJJJJJJJJJJJJJJJIJJJJJJJJJJJJJJJJIJCGIJJJJIJJJJHHFHHFFFFFFFEEEEEEDDCDDDDDDDDDDCDBDCCDCAD_Mismatch_0_Sense_+_Library_PoolT
TATAAGATTTGCCGAAGCCCGCAAAAGGCTTATTTTGCTGGTATTTGCTTTGGTTACTTATTTGATGCCTACAAGGCATCAGGGTTATGTATAT
>Frequency_1_QualityScore_FFHHHHHJJJJJJJJJJJJIJJJJJJJJJHGIIJJJJJIIGIJJJJJJJGIJIJJGGIJJJGGGGIJJHEFFDEBEEEABCDDEDDDDDBDCDC_Mismatch_0_Sense_+_Library_PoolT
AATTTTAGCAGAATTCACATCATTCTCAGTTCATGGATGGATAATAATCGTCTTCAAGAACACTTTTTTGGGATGAGGTTCTGTCGATGTGTAG
>Frequency_1_QualityScore_FFHHHHFHIJIJJJJJJJIJGHFHGHGIGIJIJJJJJHHIJJJJJJIJJJJGIJHHFFEEDEEEEEEECCCDD<CDECDDDCDDDBDDDDDDDE_Mismatch_0_Sense_+_Library_PoolT
GTTGGGTTGCAAACCTTGTCTCAAATAGATACTATAAGATTTGCCGAAGCCCGCAAAAGGCTTATTTTGCTGGTATTTGCTTTGGTTACTTATT
>Frequency_1_QualityScore_FFHHHHHJJJJJJJJJJFGIJJJJIJJFGGIJJJJJJJJIJIJJJEHIJJIJJJJJJIIJJHHHHFDFFFCCDEEFDEDDEEFDDD:<BBBCCD_Mismatch_0_Sense_+_Library_PoolT
AAGCCCGCAAAAGGCTTATTTTGCTGGTATTTGCTTTGGTTACTTATTTGATGCCTACAAGGCATCAGGGTTATGTATATTTAGGGTTGGTAAT
>Frequency_1_QualityScore_DFHHHHHJJJJJJJJJIJJJIJJJJJJJIJJJJJJJJJIIIHIJJJIJFHIJJJJJJIJIIHHHHFFEFFEEDEEEDDDEBDFEDDCDDBDDDD_Mismatch_0_Sense_+_Library_PoolT
AGAATTCACATCATTCTCAGTTCATGGATGGATAATAATCGTCTTCAAGAACACTTTTTTGGGATGAGGTTCTGTCGATGTGTAGCAGCACTTG
>Frequency_1_QualityScore_FDHHHHGJJJJIIGHIJJJIJJJIGIJJJJJJJJJJJFJJJJJJCHHJJJGHHHHGGGHFFFDDCCDEDDDDDDEDDDEEEEEEEEDDDDDD@C_Mismatch_0_Sense_+_Library_PoolT
GTATTTGCTTTGGTTACTTATTTGATGCCTACAAGGCATCAGGGTTATGTATATTTAGGGTTGGTAATTAATGTGCTATATAAATGCTCAGGTT
>Frequency_1_QualityScore_DDHDHFHIJJIJIIJJIEECHF@FHIGIJJGFHFHGIIIIJIEHGGIIJJJJJJFCHHHFFDDDEEEDCCACDDCCC@CAABDDACDDDDDDDD_Mismatch_1_Sense_+_Library_PoolT
TTTGCAAACCTTGTCTCAAATAGATACTATAAGATTTGCCGAAGCCCGCAAAAGGCTTATTTTGCTGGTATTTGCTTTGGTTACTTATTTGATG
>Frequency_1_QualityScore_FFHHGHHJJJJJIJJJJJJJJJJJJJJJJJIJHIJJJJJJJIIJJJJJHIHIIJIJJJJGIIJIJHHHHHFFFFFDECEEEEEEDDDFDDDDDD_Mismatch_0_Sense_+_Library_PoolT
CGAATCTCCTGGCATCAAGTCAAATAATTGTGTATTAATGTGTTACATAGTTTGTTGGGTTGCAAACCTTGTCTCAAATAGATACTATAAGATT
>Frequency_1_QualityScore_FFHHGGHJJJJJJJJJJJJJJJJJJJJJJJJJJJJII;FHIIIJJIJJIIJHHHHH_Mismatch_0_Sense_+_Library_PoolT
CTCAAATAGATACTATAAGATTTGCCGAAGCCCGCAAAAGGCTTATTTTGCTGGTA
>Frequency_1_QualityScore_FEFHHHHIJJJJGIGIJJFGJJJIJJJJIJJJGIJIJIGGCHGIHIJJFHIJCHHIIIGIGAFHIJJJJIGHGFHFHHHF?DFFFEEDEDEEEF_Mismatch_0_Sense_+_Library_PoolT
GTTACTTATTTGATGCCTACAAGGCATCAGGGTTATGTATATTTAGGGTTGGTAATTAATGTGCTATATAAATGCTCAGGTTTTCAAATTCATT
>Frequency_1_QualityScore_FFGFHAHGJJIJIJGIHGIDGFGGHHIJJIJJGGGGIJIIIIJIIIIIIHHFFDEEDDCCDDECDDDDDDCACDDFDCDDDCAACCCDCDEDED_Mismatch_0_Sense_+_Library_PoolT
GGGTTGCAAACCTTGTCTCAAATAGATACTATAAGATTTGCCGAAGCCCGCAAAAGGCTTATTTTGCTGGTATTTGCTTTGGTTACTTATTTGA
>Frequency_1_QualityScore_DFHHHHHIJJIJJIJJJEFHJJHIJJJIJFHIJJJJJJJJJJJJIJIIIIJIJIGHHGIJFHIJJGJGHDHIJIGFAADDAEEDEEEEDDDDDD_Mismatch_0_Sense_+_Library_PoolT
AAGGCTTATTTTGCTGGTATTTGCTTTGGTTACTTATTTGATGCCTACAAGGCATCAGGGTTATGTATATTTAGGGTTGGTAATTAATGTGCTA
>Frequency_1_QualityScore_FFHHHHHJJFHCHHIIJJJJIJIJJIJJJJJJJJJJJJJJJJJJEHJJIJIJJJHHHHHHBFFFFFEEECEEDDDDDDEDEEEEDDDDDDCDCD_Mismatch_0_Sense_+_Library_PoolC
CCTTGTCTCAAATAGATACTATAAGATTTGCCGAAGCCCGCAAAAGGCTTATTTTGCTGGTATTTGCTTTGGTTACTTATTTGATGCCTACAAG
>Frequency_1_QualityScore_DDAFDFDAG?FHGEDHGD>HIIGIIE<GHGIGIIIEIGIIIIIGHHIIIGIHGEFHGEEFFFFFE;?CEEEECCDCDAC@CCC<CC<<?9ACCC_Mismatch_0_Sense_+_Library_PoolC
TCAAATAGATACTATAAGATTTGCCGAAGCCCGCAAAAGGCTTATTTTGCTGGTATTTGCTTTGGTTACTTATTTGATGCCTACAAGGCATCAG
>Frequency_1_QualityScore_FDHFHGHJJJJGIIIJJJFIGHHIGGHGIJFHIJJJJJJIJIIIJJFHEHHIJJJJJIIJJIJJJJJJHHHFFDEDDDDDDDDDDDDDDEEEDD_Mismatch_0_Sense_+_Library_PoolC
GTGTATTAATGTGTTACATAGTTTGTTGGGTTGCAAACCTTGTCTCAAATAGATACTATAAGATTTGCCGAAGCCCGCAAAAGGCTTATTTTGC
>Frequency_1_QualityScore_FBFCFBCGEGEHGCEEFDF::A?FH@AF@FGIIIBEGDGDGHEHIIC?BFHIIDDHGFGFFHGCEAFFGFCHIHBEE>@?CEECECAC>@A_Mismatch_0_Sense_+_Library_PoolC
CTGTCTGTGACCAAGTTTGTGACTTACTACTCTCATATTCACAGGAGTGCCTGTACATGTATCTTGTCTGCCGAATCTCCTGGCATCAAGT
>Frequency_1_QualityScore_FFHHFHHJJJJIJIJJJJIJJJJJJIJJIJJJJJJJJJCFHIJJJJJJJJHHHHHHHFFFFEFFEEEEEEDDDDDDDCDDD<A?CDCDDCDEDD_Mismatch_1_Sense_+_Library_PoolC
AAGGTTTGCCGAAGCCCGCAAAAGGCTTATTTTGCTGGTATTTGCTTTGGTTACTTATTTGATGCCTACAAGGCATCAGGGTTATGTATATTTA
>Frequency_1_QualityScore_DFHHHHHHJJJJJJJJGIJJJJJJJIJJJJJJDHHHHIIJJJJIJJJJJJIJJJJJIIGIHHHFFDCDDBDDDCDEEEDDDDDCCDEDEDDDDD_Mismatch_0_Sense_+_Library_PoolC
TACATAGTTTGTTGGGTTGCAAACCTTGTCTCAAATAGATACTATAAGATTTGCCGAAGCCCGCAAAAGGCTTATTTTGCTGGTATTTGCTTTG
>Frequency_1_QualityScore_FFHHHHHJJGIJJJJJHIIJJJJJJJJJHJJJJJJJJJEIIIJHHIJGIIJHHCHGIIIJEFHHIIJGIIHDHHHEHHDFFDDEDDDDDDDDDD_Mismatch_0_Sense_+_Library_PoolC
CTGTACATGTATCTTGTCTGCCGAATCTCCTGGCATCAAGTCAAATAATTGTGTATTAATGTGTTACATAGTTTGTTGGGTTGCAAACCTTGTC
>Frequency_1_QualityScore_FFHHHHHJJJJJJJJJJJFHHIJJJJJJJJHIJIJJIJJJJIJIJJJJJIJJJJJJJJJJJCGGIJHIIHIIHHHHHCBDDCEEDEDDDDDDDD_Mismatch_0_Sense_+_Library_PoolC
AAAGGCTTATTTTGCTGGTATTTGCTTTGGTTACTTATTTGATGCCTACAAGGCATCAGGGTTATGTATATTTAGGGTTGGTAATTAATGTGCT
>Frequency_1_QualityScore_FFHGHHHJJJJEHFHHGHIBHIIGIGGIIJIIJJJIIJIJJJJIGEGIIIEGHGHFHHHFFF;;@DCEECECCD@BDDDDDDDDDDCCCDDDDD_Mismatch_0_Sense_+_Library_PoolC
AACCTTGTCTCAAATAGATACTATAAGATTTGCCGAAGCCCGCAAAAGGCTTATTTTGCTGGTATTTGCTTTGGTTACTTATTTGATGCCTACA
>Frequency_1_QualityScore_FDFHHHH@GIIIGDIIJIJDEGIIJJJHHIJGIIGHHIIGHIEHGGIJJFGHGEGIJHHHEHGFEEEFACDCCBED?=@CCD>ADCDD>C>CDE_Mismatch_0_Sense_+_Library_PoolC
TTTCATTATGTTGTCTCTTGCGGGCTGTTCTGTCTGTGACCAAGTTTGTGACTTACTACTCTCATATTCACAGGAGTGCCTGTACATGTATCTT
>Frequency_1_QualityScore_FFGHFHHJIJJIJGHJJGHGIJJIIGHJJDHFGHIJJJJJJJJJJJIJJJJIIGJJIJHHFFDCEDDDDCDDDEEDDDDDCCDEEEDDDDDDBD_Mismatch_0_Sense_+_Library_PoolC
ATAGTTTGTTGGGTTGCAAACCTTGTCTCAAATAGATACTATAAGATTTGCCGAAGCCCGCAAAAGGCTTATTTTGCTGGTATTTGCTTTGGTT
>Frequency_1_QualityScore_FFHHHHHIJJJJJJIJJJFHJJIJJJJJHIGIJJJJJJJJIIIJJIJJIIIGJIJJHHIHHHHHFFFFFFEEECEEBDCDCDDDCDDDDDDDDB_Mismatch_0_Sense_+_Library_PoolC
TTCTCAGTTCATGGATGGATAATAATCGTCTTCAAGAACACTTTTTTGGGATGAGGTTCTGTCGATGTGTAGCAGCACTTGCCACACACGTGCA
>Frequency_1_QualityScore_FFHHHHGJJJJIIJJJJJJJJJJJJJJIJJJGHHIJIIIGIJJIIJJGHJJJJJIJIJJJJJJJJIJIGHJHHHHHHFFCFFDEEEEEEDDEEE_Mismatch_0_Sense_+_Library_PoolC
TTACTTATTTGATGCCTACAAGGCATCAGGGTTATGTATATTTAGGGTTGGTAATTAATGTGCTATATAAATGCTCAGGTTTTCAAATTCATTC
