# Supplementary material for: Differential Gene Expression Reveals Candidate Genes for Drought Stress Response in Abies alba (Pinaceae)
Source: PLoS One. 2015 Apr 29;10(4):e0124564. doi: 10.1371/journal.pone.0124564 (PMC4414588; doi:10.1371/journal.pone.0124564)
Supplement: S2 File — (GZ) [file pone.0124564.s002.gz › comp33468_c0_seq1.fa]

>comp33468_c0_seq1 len=461 path=[1:0-460]
GGAAATGAATGAGGAACTCAGATCGTTAGACCCCGGTTCGAATCTCCTTGCGGATGCTTCATCAGTCCTTTCGTAGCAAGGTTCAAGAGTACTAGACTTTTCACTCTTACTGTAATTACAAACTCATTCTTACTGTAATTACAGACTCATTCCTTCCTATATACATGAACACAATGATGCAGAGAAATGGGCAAAGAGAACACGGATCGAATCTGGAGGCCGATTCAAGGTAGCCGATGTTCGTTTTCTCTTCCATTCTCAGCAGAGTCCTCTCTCTGATCTTCAATGAAATGTTTATTAAAAAATAATTTGTGGGAATGCTGATTGCTATATTGTCATGACACGAAACTTGCATATGTATACAGTCAGATGCCTGTGTCATGCTGCCCATTCTTTTGTAACTTTTCTTGAAGCGATTATTATAATGGAATTTCACATGATTACTGACATCTTTTGTGGCA

>Frequency_2_QualityScore_FFHGHHHIIIJIIIIIJIJIGFIIIGIEHGFIIJIIGAGIHFIIDGGCEAEEEFFEEADAACCA@9>ACCCDDBCCEDCCCCCCDCACCCCCCD_Mismatch_0_Sense_+_Library_PoolT
CTCAGATCGTTAGACCCCGGTTCGAATCTCCTTGCGGATGCTTCATCAGTCCTTTCGTAGCAAGGTTCAAGAGTACTAGACTTTTCACTCTTAC
>Frequency_2_QualityScore_ECCC=EFIIIFCGGGIIGHEGIIIIGGAEIGFFFIIIIIIGEGACBFEEE>BCEEB?CC@CC;:7@@BCCC9=?;7?AA4=?A3?595ACBCAB_Mismatch_0_Sense_+_Library_PoolT
GAGGAACTCAGATCGTTAGACCCCGGTTCGAATCTCCTTGCGGATGCTTCATCAGTCCTTTCGTAGCAAGGTTCAAGAGTACTAGACTTTTCAC
>Frequency_1_QualityScore_>D?4CDFFA:AECEHB:AFEF<EEFFFE>EEGCC>DFFFFFEIIB@BBFG3?*?CBFGIIEG@>F@7@_Mismatch_0_Sense_+_Library_PoolT
ATGCTGCCCATTCTTTTGTAACTTTTCTTGAAGCGATTATTATAATGGAATTTCACATGATTACTGAC
>Frequency_1_QualityScore_FFHHHHHJIIJJJJIJIIHEGIJEIIIIJJIJJJIIIIIEIGIBHGHIIJGHH3=EEFFBCCAC@@@CDBDDCDDCDDDCCDDA@CABAA>CCD_Mismatch_0_Sense_+_Library_PoolT
TGCAGAGAAATGGGCAAAGAGAACACGGATCGAATCTGGAGGCCGATTCAAGGTAGCCGATGTTCGTTTTCTCTTCCATTCTCAGCAGAGTCCT
>Frequency_1_QualityScore_DBDDHHAHHIGGIGGHEIIJHGIGGEHIIJGHIGIGIGIIGGIJIIIDGHGHJJJIGHHGIJGHGCHIHFEHIJIJIEHFFEHEDEFFFCACEE_Mismatch_0_Sense_+_Library_PoolT
GTACTAGACTTTTCACTCTTACTGTAATTACAAACTCATTCTTACTGTAATTACAGACTCATTCCTTCCTATATACATGAACACAATGATGCAG
>Frequency_1_QualityScore_FFHHHHHJJJJJJIIJJJJJJJIJJJJJJJIIIJIIJIJIIIJIJIGIIHJHIIHJJJGIJJJJIJJJJHHHHHHFFFFFFFFEEEECDDDBBD_Mismatch_0_Sense_+_Library_PoolT
ATTCTCAGCAGAGTCCTCTCTCTGATCTTCAATGAAATGTTTATTAAAAAATAATTTGTGGGAATGCTGATTGCTATATTGTCATGACACGAAA
>Frequency_1_QualityScore_FFHHHHFHGIIIJJIJJJIJJIJIJJJJIIJGIJJIJJJJIJJIJJJIJJJJJJJG_Mismatch_0_Sense_+_Library_PoolT
CTTTTGTAACTTTTCTTGAAGCGATTATTATAATGGAATTTCACATGATTACTGAC
>Frequency_1_QualityScore_FFHHHHGJJJJJIJJJJJJJIGHHIJJJHIJJIJJJJJJGJJIJJJJJJJJJJJJJGGIJJJFGHHHGGHFFFFFFFEFEEEEEDDDDDCDDDD_Mismatch_0_Sense_+_Library_PoolT
AATGAAATGTTTATTAAAAAATAATTTGTGGGAATGCTGATTGCTATATTGTCATGACACGAAACTTGCATATGTATACAGTCAGATGCCTGTG
>Frequency_1_QualityScore_FFFHHHHJJJJJJJJJJJIIJJJJIIIJJIJJGIJJHJJJJJJJIHIJJJJJJIJJIJJJJJJJIIIJJGIHHHHHHGEFFDDCCDDEEEDEED_Mismatch_0_Sense_+_Library_PoolT
TGTCATGACACGAAACTTGCATATGTATACAGTCAGATGCCTGTGTCATGCTGCCCATTCTTTTGTAACTTTTCTTGAAGCGATTATTATAATG
>Frequency_1_QualityScore_DDHHHGHIHGIJJIFHJGHEGIJJIFHIGCHIJGGIIFG@DDEHIIJJGGHHGHGGGHIGEHHHHHHHF>@DFCEECCCA@C@@CDDCCDDDDC_Mismatch_0_Sense_+_Library_PoolT
TAAAAAATAATTTGTGGGAATGCTGATTGCTATATTGTCATGACACGAAACTTGCATATGTATACAGTCAGATGCCTGTGTCATGCTGCCCATT
>Frequency_1_QualityScore_FFHHHHHJJIJIJJJJIJHJJJJJJIJJJJJJJJJJJIJJJJJJJJJJJJIIJIIGIJJJJIJJJJJJJIIJHHGGGGHFFFFFFEC_Mismatch_0_Sense_+_Library_PoolT
TACAGTCAGATGCCTGTGTCATGCTGCCCATTCTTTTGTAACTTTTCTTGAAGCGATTATTATAATGGAATTTCACATGATTACTGA
>Frequency_1_QualityScore_FFHHHHHJJJJJJJIJJJJJJIJJJGIJJJJGIIJJJJJEGIJIFHFFFFFDDEDDDDDDDDDDEFEEDACDDDDDCCCDDDDCDCDDEDEDED_Mismatch_0_Sense_+_Library_PoolT
CAAAGAGAACACGGATCGAATCTGGAGGCCGATTCAAGGTAGCCGATGTTCGTTTTCTCTTCCATTCTCAGCAGAGTCCTCTCTCTGATCTTCA
>Frequency_1_QualityScore_FFGHHHHJJJJJJIJJJJJHHIIIIJJJJIJJJJJIJBFHGIJJJGHIHIIIIIIJJHHHIJIJGIJIHEHHHFFFFFFEDEEEEEEDDDDCDD_Mismatch_0_Sense_+_Library_PoolT
TCTTCCATTCTCAGCAGAGTCCTCTCTCTGATCTTCAATGAAATGTTTATTAAAAAATAATTTGTGGGAATGCTGATTGCTATATTGTCATGAC
>Frequency_1_QualityScore_FFHHHHHJIGJIJIJGJJJJIIIGIJEHIIIIGIIFGIJIGHIGJJIJJJJJIJJIJIGHHHFFFDD>@;=?BBB:?CDECA5>@CCDD@B<CD_Mismatch_0_Sense_+_Library_PoolT
ATTCCTTCCTATATACATGAACACAATGATGCAGAGAAATGGGCAAAGAGAACACGGATCGAATCTGGAGGCCGATTCAAGGTAGCCGATGTTC
>Frequency_1_QualityScore_FFHHHHHJJJJJJJJJHIJJJJJJJJJIJJJJJJJJJJJIJJJJJJJJJJIIIIJJJJJJJJIHHHHHGHFFFFFFEEEEEEEDDEDDDDDDDD_Mismatch_0_Sense_+_Library_PoolT
ATTAAAAAATAATTTGTGGGAATGCTGATTGCTATATTGTCATGACACGAAACTTGCATATGTATACAGTCAGATGCCTGTGTCATGCTGCCCA
>Frequency_1_QualityScore_FFHHHHHJJJJJJJJIJJIJJJJIJJGJJJJJJJJJJJJJIJIIJJJJIIIJJJJJJJIJEIEIIJIJJGHIIJHHHHHFFFDBCDDBDDDDED_Mismatch_0_Sense_+_Library_PoolT
CTCATTCTTACTGTAATTACAGACTCATTCCTTCCTATATACATGAACACAATGATGCAGAGAAATGGGCAAAGAGAACACGGATCGAATCTGG
>Frequency_1_QualityScore_FFHHHHHJJJJJJJJJJJJJJJJJJJJJIJJJJJJIJJJIJJJJJJJJJJJJIJJJJJJIJJIJJJJJJHIJJHHHHHHFFFFFDDDDDDEEEE_Mismatch_0_Sense_+_Library_PoolT
TATTGTCATGACACGAAACTTGCATATGTATACAGTCAGATGCCTGTGTCATGCTGCCCATTCTTTTGTAACTTTTCTTGAAGCGATTATTATA
>Frequency_1_QualityScore_ADHHDAHEHBHGGG9EHHIDH@FEGCEGEFHGEGGHIG?GGE>B4:?DEHB;FIIIIIG1B@@FC=@D>;BHD/>?@CBA@CCBB8@=8;<@CD_Mismatch_0_Sense_+_Library_PoolT
GTAATTACAGACTCATTCCTTCCTATATACATGAACACAATGATGCAGAGAAATGGGCAAAGAGAACACGGATCGAATCTGGAGGCCGATTCAA
>Frequency_1_QualityScore_FFHHHHGJJJJIJJJIIJJIIIJIIJIIJJJJIJGIJGGJJIIIICHHHIHHFFDFFDBEDDDDDDDDDDFFEEDEDDD?CBDCDDDDDDDDDD_Mismatch_0_Sense_+_Library_PoolT
AATGGGCAAAGAGAACACGGATCGAATCTGGAGGCCGATTCAAGGTAGCCGATGTTCGTTTTCTCTTCCATTCTCAGCAGAGTCCTCTCTCTGA
>Frequency_1_QualityScore_FADHFHDEIGIIGGGFHIHHIBCADGHEHJIJJIII>FHIIJAGII@_Mismatch_0_Sense_+_Library_PoolT
ACTTTTCTTGAAGCGATTATTATAATGGAATTTCACATGATTACTGA
>Frequency_1_QualityScore_FFHHHHHJJJJJJJJJJJJIJIJIIIJJJJJJJJJJJJJJJJJJJHJJIJJJJJJJJIIJJJIJIJJJFEIJJJIHFHHHHFFFFFFEEEEEEE_Mismatch_0_Sense_+_Library_PoolT
ATATGTATACAGTCAGATGCCTGTGTCATGCTGCCCATTCTTTTGTAACTTTTCTTGAAGCGATTATTATAATGGAATTTCACATGATTACTGA
>Frequency_1_QualityScore_BDDHFHFG<GBFEHIIHIEGIE<@GGGGIHCHGEGE@=CBGHIIIEHEE;=EG@CEHEEEEFFFFEDCEC@A@@A>CAA(;>CAC@_Mismatch_0_Sense_+_Library_PoolT
GGAGGCCGATTCAAGGTAGCCGATGTTCGTTTTCTCTTCCATTCTCAGCAGAGTCCTCTCTCTGATCTTCAATGAAATGTTTATTA
>Frequency_1_QualityScore_FFHHHHHJJJJJJJIJJHJJJIJJJDFHJJJIJJJJJJIIJJJJJJIIIIGIIHHHHHHFFFCEEEECEEEDDDEDEDEDDECDDDDDDDDDDD_Mismatch_0_Sense_+_Library_PoolT
ATCGAATCTGGAGGCCGATTCAAGGTAGCCGATGTTCGTTTTCTCTTCCATTCTCAGCAGAGTCCTCTCTCTGATCTTCAATGAAATGTTTATT
>Frequency_1_QualityScore_FFHHHHHJJIJIIIJIJIJJJIJJJGIJJIGIJIJJIIJIJGGIJIJIIJGGAEEHDDFF7?>CED?BDDCDDBDDDDDDDDDDCEDDEDDCDD_Mismatch_0_Sense_+_Library_PoolT
ACAATGATGCAGAGAAATGGGCAAAGAGAACACGGATCGAATCTGGAGGCCGATTCAAGGTAGCCGATGTTCGTTTTCTCTTCCATTCTCAGCA
>Frequency_1_QualityScore_DEHFDHGEHGJJJIGGIJIJJIJIJEHJJIIIIJIIJJJJJGHIIIJJJGIIICHGEHHDBACEACE;@;>CBDDDACED@CBDDCDDDDDCDD_Mismatch_0_Sense_+_Library_PoolT
CATGAACACAATGATGCAGAGAAATGGGCAAAGAGAACACGGATCGAATCTGGAGGCCGATTCAAGGTAGCCGATGTTCGTTTTCTCTTCCATT
>Frequency_1_QualityScore_FFHHHHHJJJIJJJJJJJJJJJJJJJJJJJJJJIIJJJJJIJJJJJJJJJJIJJJJJIIJJJJJIJJIJIJIHHHHHHFFFFFFFEEEDDDDDD_Mismatch_0_Sense_+_Library_PoolT
TGCTATATTGTCATGACACGAAACTTGCATATGTATACAGTCAGATGCCTGTGTCATGCTGCCCATTCTTTTGTAACTTTTCTTGAAGCGATTA
>Frequency_1_QualityScore_FFHHHHHIIIIJJJIJIJJJJJJJJGEGIJHGIIJJJIJJJJJIJJJJIIIJJJJJJJIJIJJJJIJJJHGIIHGHHHHFFFEDDCCDDDDDEE_Mismatch_0_Sense_+_Library_PoolT
TATATTGTCATGACACGAAACTTGCATATGTATACAGTCAGATGCCTGTGTCATGCTGCCCATTCTTTTGTAACTTTTCTTGAAGCGATTATTA
>Frequency_1_QualityScore_FFHHHHHJJJJJJIGIJJIJJJIIJJIIJIJJJIIJJIJJIJJJIJIJJIIJJJJJJJJJJJJJJIIJIIHIHHHHHHHFFFDDDDDDEFEEEE_Mismatch_0_Sense_+_Library_PoolT
TTGTCATGACACGAAACTTGCATATGTATACAGTCAGATGCCTGTGTCATGCTGCCCATTCTTTTGTAACTTTTCTTGAAGCGATTATTATAAT
>Frequency_1_QualityScore_FFHHHHHJJJJJJJIJJJJJIJIJJJHIIJJJJJJIJBHIJJJJJJJJJHIJIJJJGIJJGIJJJJJJJHIHHHHHHFDFFFEFEEEEEDDEDE_Mismatch_1_Sense_+_Library_PoolT
CTGTGGGAATGCTGATTGCTATATTGTCATGACACGAAACTTGCATATGTATACAGTCAGATGCCTGTGTCATGCTGCCCATTCTTTTGTAACT
>Frequency_1_QualityScore_FFHHHHHJJJJJJJJJJJJJJIJIJIJJJIJJJJJJJIJJJJJJJJJJJJJIJJJJJJJJJIIJJJHHHEHHFFFFFFFEDEEEEEEDDDDEED_Mismatch_0_Sense_+_Library_PoolT
TTTGTGGGAATGCTGATTGCTATATTGTCATGACACGAAACTTGCATATGTATACAGTCAGATGCCTGTGTCATGCTGCCCATTCTTTTGTAAC
>Frequency_1_QualityScore_FFGHHHHJIGIIIIHGIIJIHFHGIHGHIJIJJJJIGIIJJJGIJJJIFEHGGGHEIJJJJJJHHFHHHBFFDDDEEEFEDDDDCDDDDDDDDD_Mismatch_0_Sense_+_Library_PoolT
GAAACTTGCATATGTATACAGTCAGATGCCTGTGTCATGCTGCCCATTCTTTTGTAACTTTTCTTGAAGCGATTATTATAATGGAATTTCACAT
>Frequency_1_QualityScore_FFHHHHGIIJIIJJIJJJJJJGJJJJJJJJIJIJIJJJGIJJJJJJJJJJJIJJJJJJJJJJGIIIIJIHHIHHHEFGHFFFFFFFDEDEEEDF_Mismatch_0_Sense_+_Library_PoolT
CTTGCATATGTATACAGTCAGATGCCTGTGTCATGCTGCCCATTCTTTTGTAACTTTTCTTGAAGCGATTATTATAATGGAATTTCACATGATT
>Frequency_1_QualityScore_FFHHHHHJJJJJJJIJJIJJJJJJIJJJJJJJJJJIIIJJJJJJJJJJJJJIJJJIJIJJJJJIJIJJJJJHGHFFFFDEEEDEEEDDDDDDDA_Mismatch_0_Sense_+_Library_PoolT
CACGAAACTTGCATATGTATACAGTCAGATGCCTGTGTCATGCTGCCCATTCTTTTGTAACTTTTCTTGAAGCGATTATTATAATGGAATTTCA
>Frequency_1_QualityScore_ABFHHHGIIIIIIIIIIHIIIIIHIIIIIIIGIIGIIIIIIIIIIIIHGIIIIIIICHIIHGGHHGHFFFFDFEEDCECCCCCCCCDACCACBD_Mismatch_1_Sense_+_Library_PoolT
TATTAAAAAATAATTTGTGGGAATGCTGATTGCTATATTGTCATGACACGAAACTTGCATATTTATACAGTCAGATGCCTGTGTCATGCTGCCC
>Frequency_1_QualityScore_FFHHHHHIJJIIJJJJJJJJJJJJJJJJJIJJJJJJJJIIJJJJJJJIJJJJGHJIIJIIJJIIJJJJJIHHHGHHFFFFFFDEDEEEDDDDDE_Mismatch_0_Sense_+_Library_PoolT
AATTTGTGGGAATGCTGATTGCTATATTGTCATGACACGAAACTTGCATATGTATACAGTCAGATGCCTGTGTCATGCTGCCCATTCTTTTGTA
>Frequency_1_QualityScore_FFHHHHHJJJIIJIJJJJJJJJJJJJJIJJJJJJGIJJJJJIIJJJJIJ?EHHHF?BCEEEDDDDDDDDACCDDEFEEDEDDDDDDCCDDDDDD_Mismatch_0_Sense_+_Library_PoolT
GAGAAATGGGCAAAGAGAACACGGATCGAATCTGGAGGCCGATTCAAGGTAGCCGATGTTCGTTTTCTCTTCCATTCTCAGCAGAGTCCTCTCT
>Frequency_1_QualityScore_FFHHHHHJJJJJJJJJJJJJJJJIGIIGJJIJIJJIJJIJJJJJJ@FGHIJIGCGIGIHGHHHHFFFFFBEEDEEEEEEEFEDDDDDDDDDEEE_Mismatch_0_Sense_+_Library_PoolT
TTCGAATCTCCTTGCGGATGCTTCATCAGTCCTTTCGTAGCAAGGTTCAAGAGTACTAGACTTTTCACTCTTACTGTAATTACAAACTCATTCT
>Frequency_1_QualityScore_FFHGHHHIJJJJJJJJJJJJJJJJJJJJJHJJJJJJJJJJJIIIJIJJJJJJJIIJJJJJHJIIJJFIJIJHHHHHFFFFFFEEEEEEEDDDDD_Mismatch_0_Sense_+_Library_PoolT
AATGCTGATTGCTATATTGTCATGACACGAAACTTGCATATGTATACAGTCAGATGCCTGTGTCATGCTGCCCATTCTTTTGTAACTTTTCTTG
>Frequency_1_QualityScore_FFFHHHHJJJJIJJJJJIJJJHHIJIJIJJJJJJJJIJJJJFIJJJJJJJHHFFDDEDDDDDEDDEDCDCCDDDDDDDDDDDDDDEDDB>CCEE_Mismatch_0_Sense_+_Library_PoolT
GGAAATGAATGAGGAACTCAGATCGTTAGACCCCGGTTCGAATCTCCTTGCGGATGCTTCATCAGTCCTTTCGTAGCAAGGTTCAAGAGTACTA
>Frequency_1_QualityScore_DDHAF=H9;C?;FBCFAEGGGGCFBDGF?FHICDDAF)=@CC8)=;=4-5=;?.,,6=BCC:>C-(5>B>;@CCC><9<@CC:ACACACC>AC>_Mismatch_0_Sense_+_Library_PoolT
GGGCAAAGAGAACACGGATCGAATCTGGAGGCCGATTCAAGGTAGCCGATGTTCGTTTTCTCTTCCATTCTCAGCAGAGTCCTCTCTCTGATCT
>Frequency_1_QualityScore_FFHHHHHJJJJJJJJJJJJJJJIJIGJGIIJJJJJJJJJJIJJJJJIIIJJGHHIJJIGIJJJHIIIJJEGJHFFFFEEEEEEEDEFDEEDEDE_Mismatch_0_Sense_+_Library_PoolT
TCTCTGATCTTCAATGAAATGTTTATTAAAAAATAATTTGTGGGAATGCTGATTGCTATATTGTCATGACACGAAACTTGCATATGTATACAGT
>Frequency_1_QualityScore_FFHHHHHJJJJJJJJJJJJJJJJJJHIJJIJJJJJJJJJJJJJIJJJJIJJJJJJJIIHIJJJJJJJIJGIHHHHHHFFFFFFFEEDEEDEDDD_Mismatch_1_Sense_+_Library_PoolT
ATGATTGCTATATTGTCATGACACGAAACTTGCATATGTATACAGTCAGATGCCTGTGTCATGCTGCCCATTCTTTTGTAACTTTTCTTGAAGC
>Frequency_1_QualityScore_FFHHHHHJJJJJJJJJJJJJJJJJJJJJJJJJJJJJJJJJJJJJJIJJIIJJJJJIIIJJJJJJGIEIJEHIJHHHHFDFCFEEEDDDD@DBDA_Mismatch_0_Sense_+_Library_PoolT
CAAACTCATTCTTACTGTAATTACAGACTCATTCCTTCCTATATACATGAACACAATGATGCAGAGAAATGGGCAAAGAGAACACGGATCGAAT
>Frequency_1_QualityScore_FFHFHHHJJIJJHIJJHIJJJJJJJJJJJJJJJJJIJJJJHIJIIJJJJIIJJJJJJIIIJIIGGEEHHDHHHFFFFDEDDEEEDDDBDDCDDD_Mismatch_0_Sense_+_Library_PoolT
AGGTAGCCGATGTTCGTTTTCTCTTCCATTCTCAGCAGAGTCCTCTCTCTGATCTTCAATGAAATGTTTATTAAAAAATAATTTGTGGGAATGC
>Frequency_1_QualityScore_FFHHHHHJJJJJJJJJJJJJJJJJJJGJJJJGIIJJJIIIJJJJJJJJJJJJJJJJJJJJJJJJJJJJJGHHHHHHFFFFFFFECDDBBDDDDE_Mismatch_0_Sense_+_Library_PoolT
CTATATTGTCATGACACGAAACTTGCATATGTATACAGTCAGATGCCTGTGTCATGCTGCCCATTCTTTTGTAACTTTTCTTGAAGCGATTATT
>Frequency_1_QualityScore_FFHFGHGIJIIDIGHGGGEIJHJIIJIDHIHGIJJ=FHGHJGHHHGHFFFFDDEDEEDDCFDDDDDDCDDDD@CCDDDDDDDDDCCDDDDCDCC_Mismatch_0_Sense_+_Library_PoolT
GAGAACACGGATCGAATCTGGAGGCCGATTCAAGGTAGCCGATGTTCGTTTTCTCTTCCATTCTCAGCAGAGTCCTCTCTCTGATCTTCAATGA
>Frequency_1_QualityScore_FFHHHHHIJJJJJJJJJJJJJJIJHJJIJJJJJJJJJJJJJIJIJJJJHIJJJJJJJJJIJJJJJIJJHH_Mismatch_0_Sense_+_Library_PoolT
TCTTTTGTAACTTTTCTTGAAGCGATTATTATAATGGAATTTCACATGATTACTGACATCTTTTGTGGCA
>Frequency_1_QualityScore_ADFHCFFF;EFHDHGH@FHIEGIEGIECGIIIEHGIIGGIIIIIGHBFHIGIIIIAHHIC@A@DEHFFHCHD@C@CDE>>?ACCBAACCCBDEC_Mismatch_0_Sense_+_Library_PoolC
TTTGTGGGAATGCTGATTGCTATATTGTCATGACACGAAACTTGCATATGTATACAGTCAGATGCCTGTGTCATGCTGCCCATTCTTTTGTAAC
>Frequency_1_QualityScore_FFGGHHHJIJGIJJIJJCHIGGHEEEHEGIIJIIIG@HH>GIHIJGHGGIIGGHICGHHJICHFEFFHHCCFFFEFFC>CECCDCCCCCDD3@B_Mismatch_0_Sense_+_Library_PoolC
AAATGTTTATTAAAAAATAATTTGTGGGAATGCTGATTGCTATATTGTCATGACACGAAACTTGCATATGTATACAGTCAGATGCCTGTGTCAT
>Frequency_1_QualityScore_FFHHHHHJJIJIJJJIJJJIJGGIGJJIIJJIJJJJJJJJIJJIIJIJJJJIIJIJGIFHHBDEEECEECACDDDDBDDDEDBDBDDDDDCDDA_Mismatch_1_Sense_+_Library_PoolC
TACATGAACACAATGATGCAGAGAAATGGGCAAAGAGAACACGGATCTAATCTGGAGGCCGATTCAAGGTAGCCGATGTTCGTTTTCTCTTCCA
>Frequency_1_QualityScore_FFHHHHHJJJIJJJJJJJJJJJIJIIJJJJIJJIJJJJJJJJIIIJIIJJJJJJJGHIIIGIIIJJHGIEGHGHFHHHFFFFFFFCEEEEEACC_Mismatch_1_Sense_+_Library_PoolC
ATGTATACAGTCAGATGCCTGTGTCATGCTGCCCATTCTTTTGTAACTTTTCTTGAAGCGATTATTATAATGGAATTTCACATGATTACTGAAA
>Frequency_1_QualityScore_FFHHGHGJJIIJJIJJJJIJJJIIJJJJJJIJJJJJJIJJJIJJJJJJJJJJJIJJJJIJJIJJJJJIJGEHHIJHFFHGFFFFDDECEDCCCD_Mismatch_0_Sense_+_Library_PoolC
CTGTAATTACAAACTCATTCTTACTGTAATTACAGACTCATTCCTTCCTATATACATGAACACAATGATGCAGAGAAATGGGCAAAGAGAACAC
>Frequency_1_QualityScore_FFHHHHHJJJIGHEIIGIHGJIIEEIIJJ@GHIIJHIIJGIJJJGGIEIGI@BHHIEHIJJJIAGGGDHEEFHFEEFFFFBEEEEECEEEDCDD_Mismatch_1_Sense_+_Library_PoolC
CTTCCATTCTCAGCAGAGTCCTCTCTCTGTTCTTCAATGAAATGTTTATTAAAAAATAATTTGTGGGAATGCTGATTGCTATATTGTCATGACA
>Frequency_1_QualityScore_FFHFHHHIJIEGI@FHIIJJDHGIJFDIIIFGJFIEGHBHIEGIJGHIEGG#-5;7CG>3@GIHCFEHGADFF;;#_Mismatch_2_Sense_+_Library_PoolC
CCTGTGTCATGCTGCCCATTCTTTTGTAACTTTTCTTGAAGCGATTATTATNATGGAATTTCACATGATTACTGAN
>Frequency_1_QualityScore_FFHHHHHGIJJIIJHIIIIJJIJGIIJJJJJJJJJIJIJJGIIJJJIGIIJJJJJJJJJEHIHFEHFFFFFFEEEECECDEEEEEEDDDDDBDB_Mismatch_0_Sense_+_Library_PoolC
CATTCTCAGCAGAGTCCTCTCTCTGATCTTCAATGAAATGTTTATTAAAAAATAATTTGTGGGAATGCTGATTGCTATATTGTCATGACACGAA
