# Supplementary material for: Differential Gene Expression Reveals Candidate Genes for Drought Stress Response in Abies alba (Pinaceae)
Source: PLoS One. 2015 Apr 29;10(4):e0124564. doi: 10.1371/journal.pone.0124564 (PMC4414588; doi:10.1371/journal.pone.0124564)
Supplement: S2 File — (GZ) [file pone.0124564.s002.gz › comp5842_c0_seq1.fa]

>comp5842_c0_seq1 len=309 path=[1:0-308]
TCTTGGTGTATAGCTCATCCCTCAACAAGCTGTGAGAAAATAAAAGAACCATTCCATCTGACTCAATCTTAACCTCATTTCAATCTTAAAAATTCAGTTTATTTTTTGAGGTTGCTCTAAATGAGAGTAACGGTAATTATGATGCAAGAGTGTAATTGTGCTGAGAGGTGCTTTCTACAGTCCGTATGAGGTAGAAGTGTAATTCCGAAATGTAATTCCGTGCTCAACCTGAAGCTGACACGTGGCACATTCAAAAAAGTAATAAAATATATATACAAGTCGGCTTAATAATTAATTAAAAAAAAATTA

>Frequency_1_QualityScore_FFGHHGHJEHGIIGIHJJJIGIJJIIGJEFGIEGGIJJJJJIIIIIJGCGHIJJJIIIIIHIJJGIGHHEGHHHHHF?ADCFDEDEBB?BDABC_Mismatch_0_Sense_+_Library_PoolT
CTCAACAAGCTGTGAGAAAATAAAAGAACCATTCCATCTGACTCAATCTTAACCTCATTTCAATCTTAAAAATTCAGTTTATTTTTTGAGGTTG
>Frequency_30_QualityScore_EEHHHGGIIIIGHIIGHHIIIIDGGGHHFGGHHIIHHIGHHIIGHHIHFGHGHHHIHIHHHHFFFFFFFDDEDBCCCCDDDDDDDCCCBB@BCD_Mismatch_0_Sense_+_Library_PoolC
GCTTTCTACAGTCCGTATGAGGTAGAAGTGTAATTCCGAAATGTAATTCCGTGCTCAACCTGAAGCTGACACGTGGCACATTCAAAAAAGTAAT
>Frequency_18_QualityScore_FCGGGHGHIIIIIIIIIGHHIHIIDGHHHIGHHHIIIIIHGIHIIGHIIIIHHHHIIIIHIIIHGGGGFEEEFFEBCCDDDDCDDDCCCCBC@B_Mismatch_0_Sense_+_Library_PoolC
GTGCTTTCTACAGTCCGTATGAGGTAGAAGTGTAATTCCGAAATGTAATTCCGTGCTCAACCTGAAGCTGACACGTGGCACATTCAAAAAAGTA
>Frequency_16_QualityScore_EEGHHGHHIIIHIIIGHHIHIIEGHHIIFGFHHIIIIIGHIIIHHHIIGGHFHHHIHHHHHHFFFFFFGDEECABBCDDDDDDD_Mismatch_0_Sense_+_Library_PoolC
GCTTTCTACAGTCCGTATGAGGTAGAAGTGTAATTCCGAAATGTAATTCCGTGCTCAACCTGAAGCTGACACGTGGCACATTCA
>Frequency_14_QualityScore_FEGGGGGIIIHIIIGFHIHIIEGGHIHGHHIIIIIIIGHIIIHIIIIIHIIIIIIIIIIIIIHHHHGGGDFECDCBCDCDDDEEDDCBCBCCCD_Mismatch_0_Sense_+_Library_PoolC
CTTTCTACAGTCCGTATGAGGTAGAAGTGTAATTCCGAAATGTAATTCCGTGCTCAACCTGAAGCTGACACGTGGCACATTCAAAAAAGTAATA
>Frequency_10_QualityScore_ECFFGGGIHGIHIGHHHFFHGHIH>DFEHHGGFFIHHGHHFGFGGDGGHHGEFFFFGGHGGDGGFGDCDCDEEDC@ACBCCCCDCD_Mismatch_0_Sense_+_Library_PoolC
GTGCTTTCTACAGTCCGTATGAGGTAGAAGTGTAATTCCGAAATGTAATTCCGTGCTCAACCTGAAGCTGACACGTGGCACATTCA
>Frequency_8_QualityScore_EEHHGGGHIHHHIHEGIHHHICEGIIIDGGHIIIIIIGHIIHDGHHGGEGHHIIIIIHHHIHFFFGFFEDECACCCDDCCDDD_Mismatch_0_Sense_+_Library_PoolC
CTTTCTACAGTCCGTATGAGGTAGAAGTGTAATTCCGAAATGTAATTCCGTGCTCAACCTGAAGCTGACACGTGGCACATTCA
>Frequency_6_QualityScore_EEGHHHGIJJIJFGGIIIHHGHIIJIIIIIIIJIIIIIIIIIIIIIIIIIIIHIGIIIIIHHHDEEDDEDDDDDCDCCCCBCDDEDBCEDEEEE_Mismatch_0_Sense_+_Library_PoolC
GTCCGTATGAGGTAGAAGTGTAATTCCGAAATGTAATTCCGTGCTCAACCTGAAGCTGACACGTGGCACATTCAAAAAAGTAATAAAATATATA
>Frequency_6_QualityScore_FFCFEEFHGGIHGFGGHIEEGHEEHACGHIHCECFEGHFCG@CCGHEGHHGEDGEFEGFHFCEFFDDDECCB@BCCAA@BCCCCCBBBCCABB=_Mismatch_0_Sense_+_Library_PoolC
GGTGCTTTCTACAGTCCGTATGAGGTAGAAGTGTAATTCCGAAATGTAATTCCGTGCTCAACCTGAAGCTGACACGTGGCACATTCAAAAAAGT
>Frequency_5_QualityScore_FFHHHHHIJIGHIJJJJFGHIIIFGHHIJJJJJIJJIIIIIJJJIJIIJIJJIJJIJIIHIJIIHHHGCBEDDEEEEDEDDDDCDACD_Mismatch_0_Sense_+_Library_PoolC
CTACAGTCCGTATGAGGTAGAAGTGTAATTCCGAAATGTAATTCCGTGCTCAACCTGAAGCTGACACGTGGCACATTCAAAAAAGTAA
>Frequency_5_QualityScore_FFHHHHGJJJGHIJIIIEGHIIIGHGIHIIJIIHIIIHGHIJHIIIIIIHIIIHJIJGIFHIIIIHGGFBDDEEEEDED_Mismatch_0_Sense_+_Library_PoolC
CTACAGTCCGTATGAGGTAGAAGTGTAATTCCGAAATGTAATTCCGTGCTCAACCTGAAGCTGACACGTGGCACATTCA
>Frequency_5_QualityScore_FEHFGEFHIGHIHIIJDFGHJHFGGHHIIGHHEHIIIHFIIIGCHFGHGHIIHIIIIIEGHGHIHHGDEABACDEDDDDCDCCCBCD_Mismatch_0_Sense_+_Library_PoolC
TACAGTCCGTATGAGGTAGAAGTGTAATTCCGAAATGTAATTCCGTGCTCAACCTGAAGCTGACACGTGGCACATTCAAAAAAGTAA
>Frequency_5_QualityScore_EEGHGHGIHIFHFGHHHHIIIIJEFHIIIGHHHIIIJJJGHIIIHIIIJHIIHIIJIIJHIIIEEEFFGEEFDDBDBCDDDDDDDCDCCCBBBD_Mismatch_0_Sense_+_Library_PoolC
TGCTTTCTACAGTCCGTATGAGGTAGAAGTGTAATTCCGAAATGTAATTCCGTGCTCAACCTGAAGCTGACACGTGGCACATTCAAAAAAGTAA
>Frequency_4_QualityScore_FFHHHHHIIJHHHIFIIEGHIIIGGIHIIIIIIIHIIJIHIJJIIJHIJJJIIJJJJGIJIJIGGHHHCBEEEDEE@CD_Mismatch_1_Sense_+_Library_PoolC
CTACAGTCCGTATGAGGTAGAAGTGTAATTCCGAAATGTAATTCCGTGCTCAACCTGAAGCTGACACGTGGCACATCCA
>Frequency_4_QualityScore_FFGHHHHIIJIHIJJIIIIIJJEGHIIHIIHIIIJIIJHIIIIIIIIJIIJHIIIIHIIIIIGHHGGGGGGEECEDDDEDDDDD_Mismatch_1_Sense_+_Library_PoolC
GCTTTCTACAGTCCGTATGAGGTAGAAGTGTAATTCCGAAATGTAATTCCGTGCTCAACCTGAAGCTGACACGTGGCACATCCA
>Frequency_4_QualityScore_FEHHHHHJJJJJFHIIJJGHGIIJJJJJHIJJJIIJJJJIJJJJJJJJJJJJIIHIIJJJJJIGHHGFFFEEEE_Mismatch_0_Sense_+_Library_PoolC
GTCCGTATGAGGTAGAAGTGTAATTCCGAAATGTAATTCCGTGCTCAACCTGAAGCTGACACGTGGCACATTCA
>Frequency_3_QualityScore_FBFGFHGIIIHHFIGHIIJGEHFGHIHHHIIHGHIGGIGIGHGDDDEFGHGHFGHEFGDGE<ADCCEEECCDBADEEDB?A>AA9?CCBCABAA_Mismatch_0_Sense_+_Library_PoolC
GTAATTCCGAAATGTAATTCCGTGCTCAACCTGAAGCTGACACGTGGCACATTCAAAAAAGTAATAAAATATATATACAAGTCGGCTTAATAAT
>Frequency_3_QualityScore_EFHHHHHJJJHGHIIHIIJIIICFGGIIHHIJIIIJJJHIJIJHHIIJIIIHHIJJHIIHHHFGGFGDECEEEBCDACDDDDDDCDCCCDBDCD_Mismatch_1_Sense_+_Library_PoolC
GCTTTCTACAGTCCGTATGAGGTAGAAGTGTAATTCCGAAATGTAATTCCGTGCTCAACCTGAAGCTGACACGTGGCACATTCAAAAAAGTAAC
>Frequency_2_QualityScore_@CFFFEEGEGGG9EEGGHGEEGEGGGFGEC@CGCGGGGGAFCGBFGGIIIGE9CC9CEEECAE:>CACCCA=?==6?=?ACC_Mismatch_0_Sense_+_Library_PoolC
GTCCGTATGAGGTAGAAGTGTAATTCCGAAATGTAATTCCGTGCTCAACCTGAAGCTGACACGTGGCACATTCAAAAAAGTA
>Frequency_2_QualityScore_EEGGGGGIIFCFEIBFGGBGG9EFCD?FA=GHAG?DG;DBDGGFHGIGGHFGGIIHHIIGHIIIGGEGCCDEC?AACCACCCC_Mismatch_1_Sense_+_Library_PoolC
CTTTCTACAGTCCGTATGAGGTAGAAGTGTAATTCCGAAATGTAATTCCGTGCTCAACCTGAAGCTGACACGTGGCACATCCA
>Frequency_2_QualityScore_EEGHGHHHEIFIBCEHII?EGEGHIIIIEGIIHDEIGIIGIGHHIIIIIIIIHGDEFFGGFGECEDCCDAACCDCBABBCABC_Mismatch_0_Sense_+_Library_PoolC
GTCCGTATGAGGTAGAAGTGTAATTCCGAAATGTAATTCCGTGCTCAACCTGAAGCTGACACGTGGCACATTCAAAAAAGTAA
>Frequency_2_QualityScore_FFHHHHHJJJJJJIJJIJJJHIJGHIJJJIIIIIJJJJJJJIJJIJIJIJIJIIJIJJIIJJJGGGGHGFGGFEEDDDDDDDDD_Mismatch_1_Sense_+_Library_PoolC
TGCTTTCTACAGTCCGTATGAGGTAGAAGTGTAATTCCGAAATGTAATTCCGTGCTCAACCTGAAGCTGACACGTGGCACATAC
>Frequency_2_QualityScore_FFHHGHEIJIJDGIIHHHIIJICFGIIIEHIGHIIIEIGIIIIEFGIIIIIHGHIIJJIIIGGCCFGGEBEDCACCCECCDDDEECCCCC?CBC_Mismatch_1_Sense_+_Library_PoolC
GCTTTCTACAGTCCGTATGAGGTAGAAGTGTAATTCCGAAATGTAATTCCGTGCTCAACCTGAAGCTGACACGTGGCACATTCAAAAAAGTAAA
>Frequency_2_QualityScore_EEGHGHFIGGIHDGHIHIICFHGFHGHFGFHIIIIHGGGIHIIJIHIIGHIHIJJIIIIIDEGIIIGHHEEFFCCCCDECE_Mismatch_0_Sense_+_Library_PoolC
TTCTACAGTCCGTATGAGGTAGAAGTGTAATTCCGAAATGTAATTCCGTGCTCAACCTGAAGCTGACACGTGGCACATTCA
>Frequency_2_QualityScore_FFHHHHGJJJJJJJJIHIIIIIJEHIFHIIIIIIIJJJIHIIIIIIJIJJIJGIJJIIJIJJIGHGHHGFFFFDEDDDDDCDDDE_Mismatch_0_Sense_+_Library_PoolC
TGCTTTCTACAGTCCGTATGAGGTAGAAGTGTAATTCCGAAATGTAATTCCGTGCTCAACCTGAAGCTGACACGTGGCACATTCA
>Frequency_1_QualityScore_FFHHHHHJGHJJGIJJJIJAHHIJJEGFIIJJJIJGIIJIHIJJJJJJ?DHAHIJJJJHIGIIEHHHHHF?BFDEEECCCDEDDDDD:@A_Mismatch_1_Sense_+_Library_PoolC
ATCTACAGTCCGTATGAGGTAGAAGTGTAATTCCGAAATGTAATTCCGTGCTCAACCTGAAGCTGACACGTGGCACATTCAAAAAAGTAA
>Frequency_1_QualityScore_FFHHHHHJIIJJJJJJJHIIJJIGJJJJJJIIJJJJJJJJJJJIIJJJJIJJGIIIIIHHHHHHFFFDDDCDEEDDDEDEEEFEEEED_Mismatch_1_Sense_+_Library_PoolC
GTAGAAGTGTAATTCCGAAATGTAATTCCGTGCTCAACCTGAAGCTGACACGTGGCACATTCAAAAAAGTAATAAAATATATATACTA
>Frequency_1_QualityScore_DDDBD@AEFGACCFHB>FG=DH@AEDGFBD>B999:?BF8DG;AFCC@7@@=7=@/4(7;;?CCC>CDEABC_Mismatch_1_Sense_+_Library_PoolC
TTCCGAAATGTAATTCCGTGCTCAACCTGAAGCTGACACGTGGCACATTCAAAAAAGCAATAAAATATATAT
>Frequency_1_QualityScore_FFHHHHHJJIJJJJJJFHIJJJHHEHIJJJJJJJJJIIIJJJJJJJJJIJJJJJJIGIIIIJJJJHHCHEFFDEEEEE_Mismatch_0_Sense_+_Library_PoolC
TACAGTCCGTATGAGGTAGAAGTGTAATTCCGAAATGTAATTCCGTGCTCAACCTGAAGCTGACACGTGGCACATTCA
>Frequency_1_QualityScore_DD?FDF?EFFFHD<CF<?@?@HIIIIECHFDBHGHGGHIIGGGHIECHHHCEHGCHIGFFCAEB@DACC;?CCCA_Mismatch_1_Sense_+_Library_PoolC
CGTCCGTATGAGGTAGAAGTGTAATTCCGAAATGTAATTCCGTGCTCAACCTGAAGCTGACACGTGGCACATTCA
>Frequency_1_QualityScore_DFHHGHGIGDEHIIGDGHDGIJHIJGIIGHDFIIJGIID8FHGIEGHIEGGIIJJJIIJJHGC>ADDF@?CCAABDDDDCDDDCDDCB9@CC:A_Mismatch_2_Sense_+_Library_PoolC
GCTTTCTACAGTCCGTATGAGGTAGAAGTGTAATTCCGAGATGTAATTCCGTGCTCAACCTGAAGCTGACACGTGGCACATTCAAAAAAGTAAA
>Frequency_1_QualityScore_:DAF>FFEDE32<2A)@8?D>9*1)?BB*90?DD?D?DBHIB>=@@F@G;;.5@CEHHE9?;>@;;;;@;@C@55(,9@?:::>@C:?B>(:A>_Mismatch_2_Sense_+_Library_PoolC
GCTTTCTACAGTCCGTATGAGGAAGAAGTGTAATTCCGAAATGTAATTCCGTGCTCAACCTGAAGCTGACACGTGGCACATTCAAAAAAGTAAA
>Frequency_1_QualityScore_FFHHHHHJJJHJJJIJHHHHIJJJJJHIJJJIIIJJJIJIIJJJIIJIJJIJHIJJIJJJJGHHHFFFFEEE_Mismatch_0_Sense_+_Library_PoolC
CCGTATGAGGTAGAAGTGTAATTCCGAAATGTAATTCCGTGCTCAACCTGAAGCTGACACGTGGCACATTCA
>Frequency_1_QualityScore_DFHHDFGGHGGIJHGFEHGDHIFGGIJIHIGJJJJJJJIJIIIBFEHJIGIHGFBHCEDGGGIHHHFHACDFD@ACBCCCCCC_Mismatch_1_Sense_+_Library_PoolC
GCTTTCTACAGTCCGTATGAGGTAGAAGTGTAATTCCGAAATGTAATTCCGTGCTCAACCTGAAGCTGACACGTGGCACATAC
>Frequency_1_QualityScore_FFHHHHFHIJJJHHHIIJJJJJIIJJJHIJJJJJJIJJJJJJJJJJIJJJJJJJJJJGHJHFHHGFFFECEABDCCDEFDDDEDEEFEF_Mismatch_0_Sense_+_Library_PoolC
ATGAGGTAGAAGTGTAATTCCGAAATGTAATTCCGTGCTCAACCTGAAGCTGACACGTGGCACATTCAAAAAAGTAATAAAATATATAT
>Frequency_1_QualityScore_FDFHHHDHIGHJIFHHIHIIJJIJEDGGIIGHGIIGIIEHHGJHGEFGGIJ@FHHDHIIIJIFGIE;A:=?DFFA;?BBCDDCCEE_Mismatch_1_Sense_+_Library_PoolC
GTGCTTTCTACAGTCCGTATGAGGTAGAAGTGTAATTCCGAAATGTAATTCCGTGCTCAACCTGAAGCTGACACGTGGCACATTTA
>Frequency_1_QualityScore_FFHHHHHJJHHJJGHJIIJJHIIJJJHIIJJJJJJJGIJJJIIJJJJJJJJJJJJJJJJJJJJGJJHHHCHDFFDEEEDDDD_Mismatch_0_Sense_+_Library_PoolC
TTTCTACAGTCCGTATGAGGTAGAAGTGTAATTCCGAAATGTAATTCCGTGCTCAACCTGAAGCTGACACGTGGCACATTCA
>Frequency_1_QualityScore_FFHHFHHJJJDGFHIIJJJJIIJIJIEGJJFIIHHIIJJIJIIJEGHHIIIJJJJEHHHGFFFFFFEDCBDDDDCDECDDECEEDEEEACACCC_Mismatch_0_Sense_+_Library_PoolC
GAGGTAGAAGTGTAATTCCGAAATGTAATTCCGTGCTCAACCTGAAGCTGACACGTGGCACATTCAAAAAAGTAATAAAATATATATACAAGTC
>Frequency_1_QualityScore_DA:22<222+<2CFEE?AF<<9211:1:C??9*:)?D@B9?D9DEEB?BAC=B@CA@==)7=AC7)=C?D=7<(;@>AA;_Mismatch_2_Sense_+_Library_PoolC
CCTACAGTCCGTATGAGGTAGAAGTGTAATTCCGAAATGTAATTCCGTGCTCAACCTGAAGCTGACACGTGGCACATCCA
>Frequency_1_QualityScore_2=CDD<+AE@EA:<3CF>2<9C1?D;*1CD?99BBDB000000097-@B8A;787)/=.(--77?D(7..);;AAAA>-,=9??9:?_Mismatch_2_Sense_+_Library_PoolC
GGGAGGAGCTTTCTACAGTCCGTATGAGGTAGAAGTGTAATTCCGAAATGTAATTCCGTGCTCAACCTGAAGCTGACACGTGGCACA
>Frequency_1_QualityScore_DDFHDHDAHIIIHI@HH9FGHGIHC?GHIIIDB?FFHGHIIFHIDIHIIIIIIIIIEHHAEBEEDEEEC@CDDEEDDAC@CBBBBBCCCCCCC@_Mismatch_2_Sense_+_Library_PoolC
AATTCCGAAATGTAATTCCGTGCTCAACCTGAAGCTGACACGTGGCACATTCAAAAAAGTAATAAAATATATATACAAGTCGGCTTAATAATGG
>Frequency_1_QualityScore_=BFDDH>FHGHEBHDGDFBH>HECG<39?@FHFGEHGIGH<1@FCB@?DHHHEBFGCCGDA@DH>>AECA@;;BA2;ABCCAACC@@:(9?C>@_Mismatch_1_Sense_+_Library_PoolC
GTGCTTTCTACAGTCCGTATGAGGTAGAAGTGTAATTCCGAAATGTAATTCCGTGCTCAACCTGAAGCTGACACGTGGCACATTCAAACAAGTA
>Frequency_1_QualityScore_FFGGHBHIIIGIJJJGIIFHHGGHCHFIIIIJIJIIJIIIJJIIJIIFHIJJIGEHEHIJJIJIEGHEHEBDDECEDEDD_Mismatch_0_Sense_+_Library_PoolC
TCTACAGTCCGTATGAGGTAGAAGTGTAATTCCGAAATGTAATTCCGTGCTCAACCTGAAGCTGACACGTGGCACATTCA
>Frequency_1_QualityScore_FFHHHH<EHIJJJJJJJJIHIJHIJJJJJHHIJJJHHIIJJJJJJGIJJJJJJJJJJJJJJJHGHHHFFEFFEEDDEEDBBDDDDDDCDDD_Mismatch_1_Sense_+_Library_PoolC
GGGAGGTGCTTTCTACAGTCCGTATGAGGTAGAAGTGTAATTCCGAAATGTAATTCCGTGCTCAACCTGAAGCTGACACGTGGCACATTCA
>Frequency_1_QualityScore_FFHDHHHJJHHHJJJJJJJIJJIIGIJJJJJJIJJJJJIJJJJGIEHIJJJJJJHHIJJJJJHHHHHHDDDCEDEDDDDEDE_Mismatch_0_Sense_+_Library_PoolC
AGGTAGAAGTGTAATTCCGAAATGTAATTCCGTGCTCAACCTGAAGCTGACACGTGGCACATTCAAAAAAGTAATAAAATAT
>Frequency_1_QualityScore_ADDBBFHAHCBB@?<AFHIB?2AFA?::?1::8?DHD>BAGH<BBBDAHIA88;AEHIED@EHHEHEA66>;@CAC>A>CCDBDCDC@_Mismatch_0_Sense_+_Library_PoolC
TAGAAGTGTAATTCCGAAATGTAATTCCGTGCTCAACCTGAAGCTGACACGTGGCACATTCAAAAAAGTAATAAAATATATATACAAG
>Frequency_1_QualityScore_FEHFHGDHGIFGIHIGGIJJGGHEBCGGIGHFHFDHIJJIJGEHHCBDGHGHGIJHGEEHIGHEHBA=??>B@A_Mismatch_0_Sense_+_Library_PoolC
GAGGTAGAAGTGTAATTCCGAAATGTAATTCCGTGCTCAACCTGAAGCTGACACGTGGCACATTCAAAAAAGTA
>Frequency_1_QualityScore_FFHHHAFHIJIJJJJJJGHIJGIJJJJJFHIJJJHJIIJJJJJIIIJIJIIJJJJJJHHHHHFFFFFEEDEEDDDDDDDDDDDDDDCDDD_Mismatch_1_Sense_+_Library_PoolC
GGAGGTGCTTTCTACAGTCCGTATGAGGTAGAAGTGTAATTCCGAAATGTAATTCCGTGCTCAACCTGAAGCTGACACGTGGCACATTCA
>Frequency_1_QualityScore_FBFHDDHGGIIIIJIGEIFJJB@FH@CCFHHGHAHDBHGHBD>*?F?FEHGHFB;FHGCDGGGAAEABB;;@>CC@C>ADCFED_Mismatch_0_Sense_+_Library_PoolC
GTAGAAGTGTAATTCCGAAATGTAATTCCGTGCTCAACCTGAAGCTGACACGTGGCACATTCAAAAAAGTAATAAAATATATAT
>Frequency_1_QualityScore_DFHHHHHJJJHHIIHHIFHIIGIIGGGIDGGGGICDDFHJGIJIIIIGIGIJJGHHG@GHJHEFHGHFFCB;?CDEEDDDDDDCCCBABDDCDD_Mismatch_1_Sense_+_Library_PoolC
TTTATTTTTTGAGGTTGCTCTAAATGAGAGTAACGGTAATTATGATGCAAGAGTGTAATTGTGCTGAGAGGTGCTTTCTACAGTCCGTATGGGG
>Frequency_1_QualityScore_FFHHGHHCFHIJJJJGJJJIIJIIJJIJJIJJJJJJJJJJJJJIJJIJJIIJJIJJIJGIGHIHIIIIJEEH?>CHHFFFFDDDBD?BCDDDDD_Mismatch_0_Sense_+_Library_PoolC
CAAGCTGTGAGAAAATAAAAGAACCATTCCATCTGACTCAATCTTAACCTCATTTCAATCTTAAAAATTCAGTTTATTTTTTGAGGTTGCTCTA
>Frequency_1_QualityScore_DEDHDHDGH?FGIIHGJDGGGIEICGHIGGCGHGGGIEGDH@F;C@FFCG_Mismatch_0_Sense_+_Library_PoolC
TCCGAAATGTAATTCCGTGCTCAACCTGAAGCTGACACGTGGCACATTCA
>Frequency_1_QualityScore_FFHHHHGEGIFIIHJJJIJJJJJJJGJGEHIJJJIGHHIGGGIDFIJJIHEGIIGIIJJJIIGCHHCECCFDFDDCCEEE@CC?5=ACDDCDDC_Mismatch_0_Sense_+_Library_PoolC
CTTAAAAATTCAGTTTATTTTTTGAGGTTGCTCTAAATGAGAGTAACGGTAATTATGATGCAAGAGTGTAATTGTGCTGAGAGGTGCTTTCTAC
>Frequency_1_QualityScore_FFHHHHHGIIIIJJJJJHJIJJIIJJJJJJHIIJJIIIIJJIJIIIJGGJIIIJJJIIGHHHHHFFEACDCCDFDDDEDEED_Mismatch_1_Sense_+_Library_PoolC
GTAGAAGTGTAATTCCGAAATGTAATTCCGTGCTCAACCTGAAGCTGACACGTGGCACATTCAAAAAAGTAATAAAATATAG
>Frequency_1_QualityScore_DFHHHGHIIGFGIJGJIJIJJJJJIHIJIJJJJJJJFJJJFHJJJIJIJJJJJJJHH?EEDEFDFFEFECDEDEEDD>A?BBDBDCCDDCDEDE_Mismatch_0_Sense_+_Library_PoolC
TTCCGAAATGTAATTCCGTGCTCAACCTGAAGCTGACACGTGGCACATTCAAAAAAGTAATAAAATATATATACAAGTCGGCTTAATAATTAAT
>Frequency_1_QualityScore_FFHHHHHJIJJJJJJJJJJJJJJHJJJJJJJJJJIJJJJJJJJJJGIDHJIIJJJJJJIJGHJEIJJJJHFGDFEFEEEEEECDCDC@@C>ACC_Mismatch_0_Sense_+_Library_PoolC
AAATAAAAGAACCATTCCATCTGACTCAATCTTAACCTCATTTCAATCTTAAAAATTCAGTTTATTTTTTGAGGTTGCTCTAAATGAGAGTAAC
>Frequency_1_QualityScore_FFHHHHHJIJJJJIIJJJJJGIIIGIIIFGIGIJJIGIJJJHIIJJGGGHHJIJJJIJJJHIEGIIFFFEEBDFDCEEDDDECDDDDDCC_Mismatch_0_Sense_+_Library_PoolC
TTTCTACAGTCCGTATGAGGTAGAAGTGTAATTCCGAAATGTAATTCCGTGCTCAACCTGAAGCTGACACGTGGCACATTCAAAAAAGTA
>Frequency_1_QualityScore_FFHHHHHJJJJJJJHIJJJJJHIIJJJHIIJJJJJJJIJJJJJJJJJJGIIJJIJIJJJJJJJGHIHHHEHFFFFDCEEDDDDDCDDBDCDCDD_Mismatch_1_Sense_+_Library_PoolC
CTTTCTACAGTCCGTATGAGGTAGAAGTGTAATTCCGAAATGTAATTCCGTGCTCAACCTGAAGCTGACACGTGGCACATTCAAAAAAGTAACA
>Frequency_1_QualityScore_FFHHHHHJJIIJJHIJJJJJEHIGJJGHIJJJJJJJJJJJJHIJJJJJJIJJJJIJJJJJJIHHHHHHHDFDCCDDDDDDDEEDDDDDCDDEED_Mismatch_0_Sense_+_Library_PoolC
TTTCTACAGTCCGTATGAGGTAGAAGTGTAATTCCGAAATGTAATTCCGTGCTCAACCTGAAGCTGACACGTGGCACATTCAAAAAAGTAATAA
>Frequency_1_QualityScore_FFHHHGHJJJJJIJGHJJJJHIJGJJJJJJJIJJGHHIJJJJIJGJIJGIGHIHIIHIEHHHEHFFFFEECCE>CCBADEDDDDDDDDCDDCBD_Mismatch_1_Sense_+_Library_PoolC
TTTCAATCTTAAAAATTCGGTTTATTTTTTGAGGTTGCTCTAAATGAGAGTAACGGTAATTATGATGCAAGAGTGTAATTGTGCTGAGAGGTGC
>Frequency_1_QualityScore_@AHFHHHEIGGIGIIHGHICHI:CF?FHHIIGIID>BGDH@GHGGEHEHCHHGIIIGCHHHGEAEEFHF@DFB>ACD?CCCDDD_Mismatch_1_Sense_+_Library_PoolC
GCTTTCTACAGTCCGTATGAGGTAGAAGTGTAATTCCGAAATGTAATTCCGTGCTCAACCTGAAGCTGACACGTGGCACATGCA
>Frequency_1_QualityScore_FFHHHHHJIIJIJJJIJJJJJJFHGIGJIHHIJJJJIIEHIJJGIJJJIJJHIJJJJJJJIIJJJGIJFEHHEBFDDEEEEDDEDCDDDD@CDF_Mismatch_1_Sense_+_Library_PoolC
GCTTTCTACATTCCGTATGAGGTAGAAGTGTAATTCCGAAATGTAATTCCGTGCTCAACCTGAAGCTGACACGTGGCACATTCAAAAAAGTAAT
>Frequency_1_QualityScore_FFFGDHHJJIIGGHHHIDIIJJGHGIJJGGFEIJJJJIGGBFGHIIIGHIIHIIIIJIGIIIEA>AEHFEFFDEDDBCCDCCCD_Mismatch_1_Sense_+_Library_PoolC
GCTTTCTACAGTCCGTATGAGGTAGAAGTGTAATTCCGAAATGTAATTCCGTTCTCAACCTGAAGCTGACACGTGGCACATTCA
>Frequency_1_QualityScore_FDHHHHHJJJJJJJJIJJJJGIJDGIJJJJJJJJJJJJJJFHGJJJJJJJJJIJJJJ_Mismatch_0_Sense_+_Library_PoolC
GTGCTCAACCTGAAGCTGACACGTGGCACATTCAAAAAAGTAATAAAATATATATAC
>Frequency_1_QualityScore_DDAF?FDHAG2CFEGCCG<1C1:9*1:?D?:?B?:DAG76DFF4/8==@CFC<;7.7@@C;>CAH>@;?@CB_Mismatch_0_Sense_+_Library_PoolC
CTTTCTACAGTCCGTATGAGGTAGAAGTGTAATTCCGAAATGTAATTCCGTGCTCAACCTGAAGCTGACACG
>Frequency_1_QualityScore_DBCFBFFFHEG3AEHGGGF8;BFGAEGHHII??F9???B?BDBHH9?BBFBGII<FHHB8BG@FCEHIEGG@7@E;EHF\(56;?=A;AC:CAC_Mismatch_0_Sense_+_Library_PoolC
GCTGTGAGAAAATAAAAGAACCATTCCATCTGACTCAATCTTAACCTCATTTCAATCTTAAAAATTCAGTTTATTTTTTGAGGTTGCTCTAAAT
>Frequency_1_QualityScore_FFHHHHHII>FHBHGIICFFHIIHHFHJJIJEGHGHGGFGIIEGAGFG@GHIJJGHIIJGCHEGGIGB??ABFFFEDEDDEDDDD>CC_Mismatch_1_Sense_+_Library_PoolC
CTACAGTCCATATGAGGTAGAAGTGTAATTCCGAAATGTAATTCCGTGCTCAACCTGAAGCTGACACGTGGCACATTCAAAAAAGTAA
>Frequency_1_QualityScore_FFHHFHHIJJJIIJJJIIIIJJJJEGIJJJIJJJJGDGHJJIIJJJDGHJIJIIJJIGGEHHDDDEDFDEDEDEDEEDFD_Mismatch_0_Sense_+_Library_PoolC
GTGTAATTCCGAAATGTAATTCCGTGCTCAACCTGAAGCTGACACGTGGCACATTCAAAAAAGTAATAAAATATATATAC
>Frequency_1_QualityScore_FFFHHHHIIIJGHGGEHIJJIJCDGGGIFGGIIGIGGJGCEHHJJGFHIGGFHGHJIJIEIIJHFGHEEEFFFACDDDCDCDDEECDBBDCCCD_Mismatch_1_Sense_+_Library_PoolC
GCTTTCTACAGTCCGTATGAGGTAGAAGTGTAATTCCGAAATGTAATTCCGTGCTCAACCTCAAGCTGACACGTGGCACATTCAAAAAAGTAAT
>Frequency_1_QualityScore_FFHHGHHJJJIIIJHIJJJIIJEHICGIJIEDHGGGIJIGIHIJJJCGGGGGCHHIDDHFHHHFFF@DEEECCEDD==?@DCDDCC>A>CB>B:_Mismatch_1_Sense_+_Library_PoolC
CGTGCTTTCTACAGTCCGTATGAGGTAGAAGTGTAATTCCGAAATGTAATTCCGTGCTCAACCTGAAGCTGACACGTGGCACATTCAAAAAAGT
>Frequency_1_QualityScore_FDHH?FHIJJJJGIGIHIJJIIIJIJJFIJJJJJJHGIJJJJHHGFFFCEEEEEEEEDDBDDDDDDDDDDDCDDDDDDDDBDDDCDDDD_Mismatch_0_Sense_+_Library_PoolC
GAGGTGCTTTCTACAGTCCGTATGAGGTAGAAGTGTAATTCCGAAATGTAATTCCGTGCTCAACCTGAAGCTGACACGTGGCACATTCA
>Frequency_1_QualityScore_FFHHHHCFHJJJJJJJIJIJJIIIIJJJJIIJJJJJJIJJIJIIJJJJIJJJJJJJGIHIJHHGHHFFFFFEDEEDDDDDDDDDDDDCCC_Mismatch_2_Sense_+_Library_PoolC
GGGAGGTGCTTTCTACAGTCCGTATGAGGTAGAAGTGTAATTCCGAAATGTAATTCCGTGCTCAACCTGAAGCTGACACGTGGCACATAC
>Frequency_1_QualityScore_DDACF+C:<<AEGIFIBFF<FGGD@F>B)1CG;BAG4BD?FFEFF<CAB<)8F:;=D>DCEE?=A@>;;7@@<ACBB<A@AABB;(:?@>(:@@_Mismatch_2_Sense_+_Library_PoolC
GCTTTCTACAGTCCGTATGAGGTAGAAGGGTAATTCCGAAATGTAATTCCGTGCTCAACCTGAAGCTGACACGTGGCACATTCAACAAAGTAAT
>Frequency_1_QualityScore_FFGGHHFEGIIJJIIGIJABFHIGEHIJJJJIJFIIGIJGIGIJJIGGGIJJIHGIIIIIEHIIHFHHFFFFDEDDCCC@@>CBDDDDC_Mismatch_0_Sense_+_Library_PoolC
TCTACAGTCCGTATGAGGTAGAAGTGTAATTCCGAAATGTAATTCCGTGCTCAACCTGAAGCTGACACGTGGCACATTCAAAAAAGTAA
>Frequency_1_QualityScore_FFHHHHHJDGGGHHIGEHIIIFG?FGHIIJJDHGGIFIHIIJJJIJIJJJJIJIIJGJIJJHHHHF@BFBECEDDDE_Mismatch_0_Sense_+_Library_PoolC
ACAGTCCGTATGAGGTAGAAGTGTAATTCCGAAATGTAATTCCGTGCTCAACCTGAAGCTGACACGTGGCACATTCA
>Frequency_1_QualityScore_FFHHHHHJJJJJJJJIJJJJJJFGIIJJJJIJIJJJIJHJIIJIJJJJFHIHIIIJJJJJJJJJIIHHHHHFFEFDDDDDCDDEDCDDDDDDDD_Mismatch_2_Sense_+_Library_PoolC
GCTTTCTACAGTCCGTATGAGGTAGAAGTGTAATTCCGAAATGTAATTCCGTGCTCAACCTGAAGCTGACACGTGGCACATTCAAAAAAGCAAA
>Frequency_1_QualityScore_FFDFHHHJJJJJJGBGDGFHGGIIICGFHJIHGEEHHFHGHFFFDECDECFE@CC@DDDDDDDDDDDCCCDCDDDD?A@BDDDDDDD_Mismatch_0_Sense_+_Library_PoolC
GGTGCTTTCTACAGTCCGTATGAGGTAGAAGTGTAATTCCGAAATGTAATTCCGTGCTCAACCTGAAGCTGACACGTGGCACATTCA
>Frequency_1_QualityScore_FFHHHHHJJJIJJJIIJEFHHGHJFGIIIHIIIIJJIIGIBHGIIIHIIIJIJIIJJIIIJJIIIIEHHHHFFFFEDDDCDDCDDD_Mismatch_1_Sense_+_Library_PoolC
GTGCTTTCTACAGTCCGTATGAGGTAGAAGTGTAATTCCGAAATGTAATTCCGTGCTCAACCTGAAGCTGACACGTGGCACATCCA
>Frequency_1_QualityScore_FFHHHHHJJJJJJIIIHJJJJIJJJJJJJJJJJJJJJJJJIJJJJIHJJGIJIJJJJJJJGIIGIIJIJJIHDHHGDF?BDCECDEDDB?@DAA_Mismatch_1_Sense_+_Library_PoolC
CCTCAACAAGCTGTGAGAAAATAAAAGAACCATTCCATCTGACTCAATCTTAACCTCATTTCAATCTTAAAAATTCGGTTTATTTTTTGAGGTT
>Frequency_1_QualityScore_ABCFDH?DAGFDH@EGAB@HII<FGIGBFFHIGDHGIFGDEHG>FFFDFHHIGHHHHIIIIGGGEHF;B;BCCCCCCE5;@(;@>>@_Mismatch_1_Sense_+_Library_PoolC
TACAGTCCTTATGAGGTAGAAGTGTAATTCCGAAATGTAATTCCGTGCTCAACCTGAAGCTGACACGTGGCACATTCAAAAAAGTAA
>Frequency_1_QualityScore_EFHHHHHJJJJJJIIJJJJJJHJJJJJJJJJJIJGHIJIJIJJFGIJJJJJJJIIJJJ\>EDFFFFFFECEEE_Mismatch_0_Sense_+_Library_PoolC
TAATTCCGAAATGTAATTCCGTGCTCAACCTGAAGCTGACACGTGGCACATTCAAAAAAGTAATAAAATATAT
>Frequency_1_QualityScore_8AFFDDF2+2A4FHD9::E>E??FA@G9FFDC99BFDEEFFBF9BCC3@38@EEEE?AEEDDB6(.6>BDB_Mismatch_0_Sense_+_Library_PoolC
TATGAGGTAGAAGTGTAATTCCGAAATGTAATTCCGTGCTCAACCTGAAGCTGACACGTGGCACATTCAAA
>Frequency_1_QualityScore_DDBAF,<CFH?EGAF>GHCHH+AEBE>9?*?CF<1:1??GG<9??99*/0(-7;FAFDCA6CH=>37?B?B966;>CCCCCCD_Mismatch_1_Sense_+_Library_PoolC
CTTTCTACAGTCCGTATGAGGTAGAAGTGTAATTCCGAAATGTAATTCCGAGCTCAACCTGAAGCTGACACGTGGCACATTCA
>Frequency_1_QualityScore_FFHHHHHJJJJGHJJJJHHHIIJJJJJJJJJJIIJJJJJJJJJJJJJJJJJIJIJJJJJJJJIHHHFFFFFFEEEEDDDCD_Mismatch_0_Sense_+_Library_PoolC
TCCGTATGAGGTAGAAGTGTAATTCCGAAATGTAATTCCGTGCTCAACCTGAAGCTGACACGTGGCACATTCAAAAAAGTA
>Frequency_1_QualityScore_FDHHHHHJJHIJJJHIJJJJJJJJJJJIJJJJJJJIJJJJJJIJFHIJJJJIJJIIJJJEHBDFFFFFEACEEEDDFEECDCDBDDBDDDEECD_Mismatch_1_Sense_+_Library_PoolC
GTAATTCCGAAATGTAATTCCGTGCTCAACCTGAAGCTGACACGTGGCACATTCAAAAAAGTAATAAAATATATATACAAGTCGGCTTAATAAG
>Frequency_1_QualityScore_BDHHHHGJHHIIFHIJIIJCFHHJGFHGIJIJJHIGIJJJIIIIIDHIHIIJJGGIJJJIJGGIFGGHHDFFCCEECCDDEDDDDBDCD_Mismatch_0_Sense_+_Library_PoolC
TTCTACAGTCCGTATGAGGTAGAAGTGTAATTCCGAAATGTAATTCCGTGCTCAACCTGAAGCTGACACGTGGCACATTCAAAAAAGTA
>Frequency_1_QualityScore_FFHHHHHJJIIJJHIJJIJJEHIJJJHIIJJJJJIJHIIIJIJJJJJJJJJJIIJJJIJJGHHIJHHHHEFBEDDEEDDDDDDCDDDDDDDDED_Mismatch_1_Sense_+_Library_PoolC
TTTCTACAGTCCGTATGAGGTAGAAGTGTAATTCCGAAATGTAATTCCGTGCTCAACCTGAAGCTGACACGTGGCACATTCAAAAAAGTAGTAA
>Frequency_1_QualityScore_FFHHHHHJJIJJJHIJJJIJJGIJEEHEHIIIIIHIIIJJHHIIHFIIJIJGHIJGIIJJJGIIAEIHHEEHFFFFFCECCEEDDDDDDDB?AC_Mismatch_1_Sense_+_Library_PoolC
GTGCTTTCTACAGTCCGTATGAGGTAGAAGTGTAATTCCGAAATGTAATTCCGTGCTCAACCTGAAGCTGACACTTGGCACATTCAAAAAAGTA
>Frequency_1_QualityScore_FFHHHHHJJJJJHIJJJJJGHIJJJHIGIJJJJJJIJJJJGIJJJJJJIJJJJIJJJJJHJJJJJJHHHHEEFDEEEEDDEEDDDDDCCD_Mismatch_0_Sense_+_Library_PoolC
TTCTACAGTCCGTATGAGGTAGAAGTGTAATTCCGAAATGTAATTCCGTGCTCAACCTGAAGCTGACACGTGGCACATTCAAAAAAGTAA
>Frequency_1_QualityScore_FFHHHHHJJHIHIHIJFHIJIJHIGIIJJIJJIJJJJHIIJJJJIIIJJJJJJJJJIJIJHHHHHFFEFDDEEDDDDED_Mismatch_1_Sense_+_Library_PoolC
TACAGTCCGTATGAGGTAGAAGTGTAATTCCGAAATGTAATTCCGTGCTCAACCTGAAGCTGACACGTGGCACATTCAG
>Frequency_1_QualityScore_FDHHHHHJJJJIJJJJIHIJJJIJGHIJJJIIIIJJJJJJIIJIJJIJJJJJJIJIJJJJJJJJHHHGHEEFFFDEDDDDDDDDDEEDDDDCDD_Mismatch_2_Sense_+_Library_PoolC
GTGCTTTCTACAGTCCGTATGAGGTAGAAGTGTAATTCCGAAATGTAATTCCGTGCTCAACCTGAAGCTGACACGTGGCACATTCAAAAAGTTA
>Frequency_1_QualityScore_FFGHFHHHJJJJJJAHIIJIIIJJJJJJJIJJJJIJJJJJIJJJJJJHIHIIJIJIIJJIHIGFEDCC_Mismatch_0_Sense_+_Library_PoolC
GAAGTGTAATTCCGAAATGTAATTCCGTGCTCAACCTGAAGCTGACACGTGGCACATTCAAAAAAGTA
>Frequency_1_QualityScore_FFFHHHHJJJJJIJJIJJJJJJJJIIJJJJJJJJIIJJJJJJJJIIIJJJJ@DHIIGHHHHHHFFFBEFBCCCDEEDDDE_Mismatch_2_Sense_+_Library_PoolT
AGTGTAATTCCGTGCTCAACCTGGAGCTGACACGTGGCACATTCAAAAAAGTGATAAAATATTATGTAAGAGAAATTTAC
>Frequency_1_QualityScore_FFHHHHHJJJIIIJJJIGIJIIJIHIIGIIJIIDCHGEHEHIJJIIIIBGGGGEGIEHHFCHHHGHEAD?@BECEEEEEDEDDDBDD@BCDCCC_Mismatch_2_Sense_+_Library_PoolT
GTGTAATTCCGTGCTCAACCTGGAGCTGACACGTGGCACATTCAAAAAAGTGATAAAATATTATGTAAGAGAAATTTACATGTCGGCTCATAAT
>Frequency_1_QualityScore_FFGHHHHJJJJJJJJJIJFHIIJJDHIJIJJJJJJJIJJIJDHHHIJJJIIIIJJJJJJCGIGJJJJHGHHHFHFFFFFFEDACDCCDDDDD@C_Mismatch_0_Sense_+_Library_PoolT
GGTTGCTCTAAATGAGAGTAACGGTAATTATGATGCAAGAGTGTAATTGTGCTGAGAGGTGCTTTCTAGTATCTACAGTCCGTATGGGGGAGAT
>Frequency_1_QualityScore_FDHHHHHJJJJIJJJJJJJJJJJGHIJJIIJJJIJIJJJIJJJIJIJJIJHHHHHHHHFFFFFFFFEEEEEEDDDCDDEDED@CCDDDDC_Mismatch_2_Sense_+_Library_PoolT
GTGTAATTCCGTGCTCAACCTGGAGCTGACACGTGGCACATTCAAAAAAGTGATAAAATATTATGTAAGAGAAATTTACATGTTGGCTCA
>Frequency_1_QualityScore_FFFFHHHJJJIJJJJJJJJJJJJIIIIJJJJJJJHJJJIJIJJJJJJIJJJEHIGHHHHHHHFFFFFFEBEEECEDDDDEDEDCDDDCDDDDDD_Mismatch_2_Sense_+_Library_PoolT
AGTGTAATTCCGTGCTCAACCTGGAGCTGACACGTGGCACATTCAAAAAAGTGATAAAATATTATGTAAGAGAAATTTACATGTTGGCTCATAA
>Frequency_1_QualityScore_FFHGDHFHIECFGGHEHGIJJ@HIBFHIJIIHIGGIIIGJIJJCDFHICFFHGH<FGHG@HGEEGG7=AA>@BCCC@CFEEDDECDD@B=ABC?_Mismatch_0_Sense_+_Library_PoolT
TTTTTGAGGTTGCTCTAAATGAGAGTAACGGTAATTATGATGCAAGAGTGTAATTGTGCTGAGAGGTGCTTTCTAGTATCTACAGTCCGTATGG
>Frequency_1_QualityScore_FFHHHHHJJJJIJJJIJJJJJJGGIIJJIHHGJJJJIJJJJJJIJJIJIIJIJJJJJJJJJJIJJJHHHHHFFBDDDDEDDDDEDDDDDDDDAC_Mismatch_0_Sense_+_Library_PoolC
GCTTTCTACAGTCCGTATGAGGTAGAAGTGTAATTCCGAAATGTAATTCCGTGCTCAACCTGAAGCTGACACGTGGCACATTCAAAAAAAAGTA
>Frequency_1_QualityScore_FFHHHHHJJJGHIJJJJJIIIJJJJJJJJJHHIJJJJJJJJJJJJIJJJJJJJJHFDEDE_Mismatch_0_Sense_+_Library_PoolC
TTCAAAAAAGTAATAAAATATATATACAAGTCGGCTTAATAATTAATTAAAAAAAAATTA
>Frequency_1_QualityScore_FFHHHHHJJEHHIFHHJJJIJHIIIJJJJJIFHGGIJJJJIGIIIGIFIJJJJJIJIHHHHHHFFFFFEACDDDBCBD@?CCDDDDEDDDDDDD_Mismatch_0_Sense_+_Library_PoolC
TATGATGCAAGAGTGTAATTGTGCTGAGAGGTGCTTTCTACAGTCCGTATGGGGGAGATGTGACCTTGCGCAGAGAGGTGCTTTCTACAGCCCT
>Frequency_1_QualityScore_FDHHHHHJIGBGFIEHC;FDH?F@AGFIGBFIIEGIJJ4:BFGEDGFGIIGBHAFGIGGE<F.=FGBCDHEHHDHFFFEE\;==A_Mismatch_2_Sense_+_Library_PoolC
TGCTTTCTACAGTCCGTATGATGTAGAAGTGTAATTCCTAAATGTAATTCCGTGCTCAACCTGAAGCTGACACGTGGCACGTTCA
>Frequency_1_QualityScore_FFHHHHHJJJJIIFIHHJJJJFHJJJJJIJJHIIJJJJJJIJJJIIJIIIJHIJJIIJJJJJJIIJHGGDFDDCDDDCBDDDDDDEDDDDDDDD_Mismatch_0_Sense_+_Library_PoolC
TATGATGCAAGAGTGTAATTGTGCTGAGAGGTGCTTTCTACAGTCCGTATGGGGAGATGTGACCTTGCGCAGAGAGGTGCTTTCTACAGCCCTT
>Frequency_1_QualityScore_FFHHHHGJIHGGJJHHIJJJJJHHIJIJJJJGIJIGGIGJJJIJJJIJIJJJIIJJJGIGF@DEFFFEECCEEEEFEE_Mismatch_0_Sense_+_Library_PoolC
GTAATTCCGAAATGTAATTCCGTGCTCAACCTGAAGCTGACACGTGGCACATTCAAAAAAGTAATAAAATATATTTTA
>Frequency_1_QualityScore_DFFGHADEHBG>FGCDBFE+:CFEEGH<GGEHDHGHDDFDBDFEFD>?BDDEFC8@@G@CHI@>@DEGHCEHHEE@DBDEC@A@?BBBCC>@DC_Mismatch_0_Sense_+_Library_PoolC
CTCTAAATGAGAGTAACGGTAATTATGATGCAAGAGTGTAATTGTGCTGAGAGGTGCTTTCTAGTATCTACAGTCCGTATGGGGGAGATGTGAC
>Frequency_1_QualityScore_FFHFFHHIIHIGEIIIJGGACFHIFHI)?DEDHJJJJIJGDGIDH>HIIIHGIEHGHGGIIJHF?ACEFBBEEEC>ADDCCCCDCC_Mismatch_1_Sense_+_Library_PoolC
GTGCTTTCTACAGTCCGTATGAGGTAGGAGTGTAATTCCGAAATGTAATTCCGTGCTCAACCTGAAGCTAACACGTGGCACATCCA
>Frequency_1_QualityScore_FBFHHHDGHHGIJJJJJJJIJFHIGJJJJIGGHHIJJJJJJFHIJEHEFEGGIJJJHHGHHHHCFFFFFFEEEDEEEDEDEEDDDDDDDDDCED_Mismatch_2_Sense_+_Library_PoolC
GTAATTCCGTGCTCAACCTGGAGCTGACACGTGGCACATTCAAAAAAGTGATAAAATATTATGTAAGAGAAATTTACATGTTGGCTCATAATAA
>Frequency_1_QualityScore_FFHHHHHJJJJJJJJIJJJJJJFHIJJJHIIIJJJJJJJJJJJIIIJJJIJIJJJJJJJHHHHFDFFFFCEEDDDBDDDDDDDEEDDDDDDDDC_Mismatch_0_Sense_+_Library_PoolC
GCTTTCTACAGTCCGTATGAGGTAGAAGTGTAATTCCGAAATGTAATTCCGTGCTCAACCTGAAGCTGACACGTGGCACATTCAAAAAAAAAGT
>Frequency_1_QualityScore_FFHHHHHJJJJJJJJJJIJJJJJIJJJHIJJJJJJJJJJJJJJJDHIIJJJJJIHHHHHHHHFFFFFCECEEEEEDDDDDDCDDDDCDEDDEEE_Mismatch_2_Sense_+_Library_PoolC
TTCCGTGCTCAACCTGGAGCTGACACGTGGCACATTCAAAAAAGTGATAAAATATTATGTAAGAGAAATTTACATGTTGGCTCATAATAAATAT
>Frequency_1_QualityScore_FDHHHHHJJJJJJJJIJJJJJJJHIJJIJIJGJJJJJJJJGHIJJJIJJJJJJJJIIJJIJHHHHHHFFFFFFFEDEEEDDDDDEDDEEFEEEE_Mismatch_2_Sense_+_Library_PoolC
GTGCTCAACCTGGAGCTGACACGTGGCACATTCAAAAAAGTGATAAAATATTATGTAAGAGAAATTTACATGTTGGCTCATAATAAATATATAT
>Frequency_1_QualityScore_DDDHHFGCGGGHIIIGIJJJJJIGGHIFGCBGIIJIIIIIIIHJ@E@CBDHCGEHFHCAEBDDEEEEEEACCDDDCDDDCDBD@BDCDDDDACD_Mismatch_2_Sense_+_Library_PoolC
GGGGAGGTGCTTTCTACAGTCCGTATGAGGTAGAAGTGTAATTCCGAAATGTAATTCCGTGCTCAACCTGAAGCTGACACGTGGCACATCCAAA
>Frequency_1_QualityScore_::DD:A+2C@FDE>CG?EFCFCB;B4B?*00*09*0?DFFE9=3-(-()7=C@E=)=?=)7=.).6?>A>>ACAA3(-\5<1\9>?BB4>(_Mismatch_1_Sense_+_Library_PoolC
GGAGGTGCTTTCTACAGTCCGTATGAGGTAGAAGTGTAATTCCGAAATGTAATTCAGTGCTCAACCTGAAGCTGACACGTGGCACATTCAT
