# Supplementary material for: Differential Gene Expression Reveals Candidate Genes for Drought Stress Response in Abies alba (Pinaceae)
Source: PLoS One. 2015 Apr 29;10(4):e0124564. doi: 10.1371/journal.pone.0124564 (PMC4414588; doi:10.1371/journal.pone.0124564)
Supplement: S2 File — (GZ) [file pone.0124564.s002.gz › comp17750_c0_seq1.fa]

>comp17750_c0_seq1 len=940 path=[1:0-561 563:562-595 597:596-709 711:710-791 793:792-792 794:793-939]
CGGTTCTCGAAGAAACCGAGGCCAAAGGAAATATTGTGGAGCGCGTTGCATCCCTTGAAAACAAGGTCTCCAAGCTGAGTGAGAAATTAGAGCGAATGACCACAACTGTTCGGTCCAGTTCGATAGGAGGAGGGGCAACAAATGTTAATATGAACAGATCGAATACAGCTACTGGGGGGTTTGATATTTTTGAGGTAGACAAGCACCAGGTCCTGCCCGAGGAGGAATTTATCCAAAAAGGCGTTCATGAAAACATTTCTATGCCCAGGCCTCTATCTCAACTTGATATATCCAAGCCTGATTTTTCTCACTGTGGAGAGAAAAAGGATGAAAGTGTTCTTGCCGATCGAAAAAATAACAGTGAAAACGTTCTGAAAGAGACGATGGATGAGAAGAAGAAAATAGCAAGCACAGATACAAAAACAGCAACAGGAGTGAATAAAAATAGATTCAGCAAAGATGAGAATAACAGTCCCACTAAAAGTGGAACAGGAAAGCTCAGGCATCTCCTCCCAGGGTGTATATTCTCACATTCACATTCTCATTGAACATAGTGTGTAGTGTAACTACTCCAATAAGATTAATCACATGCATGAGGAGTATGATTGTAGATAATGTCTTCTTTTCTGTGAAGAAATATTATTGTTAGTCTGTATATACATGATCATAAGTTTATCATCATAAGCTGGTGATGAGTACTTTATCCAAATCTTTTTGAGGAAAAATCTTTATCTTATAGCATTGGCATAACTTTGTATAAACTTTTCTAATTTAGAATTTCCCAGGCTTTCCTTTTTTTTTTTCAAGGAAAAAATGAAGGGAAAAGGTTTCCTTTTCCTTGGTTGTATACGATTGTTCTTAATGTTTCAAATCAAATTTAGAAAATGATGGGAAAGGCAAAACAAATGTTTCTGCAATGTTGTTAATGATGATCTTTCCT

>Frequency_6_QualityScore_FFHHHHHIIJJJJJJIIJIIJJIJJIIJJIGHIIJJIIJIJIJIIIIJJJJIIIJJJJJJHIIH>CEEFDEFEEEEEEEEEEDDDDDDDEDDCC_Mismatch_0_Sense_+_Library_PoolT
CAAAGATGAGAATAACAGTCCCACTAAAAGTGGAACAGGAAAGCTCAGGCATCTCCTCCCAGGGTGTATATTCTCACATTCACATTCTCATTGA
>Frequency_4_QualityScore_DEHGHHHJJJJIIJJJJJJJJJJJIJJIHIIIIIJHIIIIIIHIIJIIIIIJIIJIIIIIIJJGFIIEGGGHIIIIGGF?E>CDFEEFEEEDEE_Mismatch_0_Sense_+_Library_PoolT
GTATATTCTCACATTCACATTCTCATTGAACATAGTGTGTAGTGTAACTACTCCAATAAGATTAATCACATGCATGAGGAGTATGATTGTAGAT
>Frequency_4_QualityScore_EEGGEGHJIHIFGIIFIIJIIGIBGIIIIJJIIIIHGIIIIJHIGIIIIIIHIIIGE?BEEGFGGGEDECEEFEEDEEEEEDEEEDACCDDDCB_Mismatch_0_Sense_+_Library_PoolT
GAGAATAACAGTCCCACTAAAAGTGGAACAGGAAAGCTCAGGCATCTCCTCCCAGGGTGTATATTCTCACATTCACATTCTCATTGAACATAGT
>Frequency_4_QualityScore_FFHHHHHIJJJJJJJJJHJJJJIIJJJJJHIBGHIIIJIIIJJJIIJIGIIIJJJJJIIJHIGIIHIIIIIIHJJIIIHGGHGGEFEFFFEFFE_Mismatch_0_Sense_+_Library_PoolT
CTCCAATAAGATTAATCACATGCATGAGGAGTATGATTGTAGATAATGTCTTCTTTTCTGTGAAGAAATATTATTGTTAGTCTGTATATACATG
>Frequency_4_QualityScore_FFHHHGHIJJJJJJJJJJJJIIIIIHIJJIIJIJJIJJIJJJJJJJJGHIHIIIJJJIJIJIJIJHHGIGIIHHIIJIIIIIIIGGGEFGFEED_Mismatch_0_Sense_+_Library_PoolT
TTCTGTGAAGAAATATTATTGTTAGTCTGTATATACATGATCATAAGTTTATCATCATAAGCTGGTGATGAGTACTTTATCCAAATCTTTTTGA
>Frequency_3_QualityScore_FFGHGGGJIGIHHHIIIIIJHJJIJJJJJIIJIJIJJIIJJGIIJJJIIJDIIFHCGFHFIHIHGICGGGFGFGIIJHGHHHHFFEDEEEC_Mismatch_0_Sense_+_Library_PoolT
TGAACATAGTGTGTAGTGTAACTACTCCAATAAGATTAATCACATGCATGAGGAGTATGATTGTAGATAATGTCTTCTTTTCTGTGAAGAA
>Frequency_3_QualityScore_FFHHHHHGHIJJJJJJJJIJJJJIJJJJJJJJJJJJJIJJJEFHIIIJJIJJJJJJJJJJJIJIIIHHHHGFGFFFFEEEEEEEEDEFEDEDDC_Mismatch_0_Sense_+_Library_PoolT
CTAAAAGTGGAACAGGAAAGCTCAGGCATCTCCTCCCAGGGTGTATATTCTCACATTCACATTCTCATTGAACATAGTGTGTAGTGTAACTACT
>Frequency_3_QualityScore_EEGGHHGIJIIJGIBGGIFHIIHIIJJJIJIHIJJJJIIJJJJIGFGIFHIHJJJIIIIHHIHHIHIFIFHIIIIIIIIIIIHGGCDFGFFFFF_Mismatch_0_Sense_+_Library_PoolT
ACATGCATGAGGAGTATGATTGTAGATAATGTCTTCTTTTCTGTGAAGAAATATTATTGTTAGTCTGTATATACATGATCATAAGTTTATCATC
>Frequency_3_QualityScore_FEG?CEFGHHHHHHHHHHHHHHHHHHHHHHHHHHHHHHHGHHHGHHHGFGGHHHHHHHHHHHHHGGGGGFGGFFGFFFFEEEEEEABDDDEEDC_Mismatch_0_Sense_+_Library_PoolT
GGGTGTATATTCTCACATTCACATTCTCATTGAACATAGTGTGTAGTGTAACTACTCCAATAAGATTAATCACATGCATGAGGAGTATGATTGT
>Frequency_3_QualityScore_FFHHHHHJJJJJJJJJIJJJJJJJJJIIIIHJJIIIIJJJIJJIJJJJJJIJIJJJJJIIIJJJIIIFIIIH@EEFFGGGGFFFFFEEEDDEEE_Mismatch_0_Sense_+_Library_PoolT
CACATTCACATTCTCATTGAACATAGTGTGTAGTGTAACTACTCCAATAAGATTAATCACATGCATGAGGAGTATGATTGTAGATAATGTCTTC
>Frequency_3_QualityScore_FFHHHHDGHHIJJJIJJJIJJEHIJJJJJJIJJHJJIIJJJJJJJJJJJIIHFHFFDEEEEEDDDDDDEBCDEEDDDDCCCCDCDDDDDDDDDD_Mismatch_0_Sense_+_Library_PoolT
TTGAGGTAGACAAGCACCAGGTCCTGCCCGAGGAGGAATTTATCCAAAAAGGCGTTCATGAAAACATTTCTATGCCCAGGCCTCTATCTCAACT
>Frequency_3_QualityScore_FFHGHHHJJJJJJJJJJJJJGIIJJJJJJJJJJIEHHIIJJJIJJIJIIIJGHIJIJJJJJJJHIHIHEFHIIJJIIIGGHHHGGFFFFFFFFE_Mismatch_0_Sense_+_Library_PoolT
CTACTCCAATAAGATTAATCACATGCATGAGGAGTATGATTGTAGATAATGTCTTCTTTTCTGTGAAGAAATATTATTGTTAGTCTGTATATAC
>Frequency_3_QualityScore_FFHHHHHJJJJJJJJIHJIIIIJJJJJJJJJJJJIJIJJHHCFHHHGIIIIHFHEGGFGGDFHGFEEFEACDEEEEDDCDDDDDCDDDCDBCBC_Mismatch_0_Sense_+_Library_PoolT
GAAGAAAATAGCAAGCACAGATACAAAAACAGCAACAGGAGTGAATAAAAATAGATTCAGCAAAGATGAGAATAACAGTCCCACTAAAAGTGGA
>Frequency_3_QualityScore_FFHHHHHJJJJIJJJJJJJJJJJJJJJJIJIIIJJHHIIJJJJJJJJJJJJJJJJJJIIJIIIJJJHHJHHIGICHGGHGGGGFEFFEFFDDDE_Mismatch_0_Sense_+_Library_PoolT
CTCACATTCACATTCTCATTGAACATAGTGTGTAGTGTAACTACTCCAATAAGATTAATCACATGCATGAGGAGTATGATTGTAGATAATGTCT
>Frequency_1_QualityScore_FFHHHHHIGIGGIIJJJGJJGJJJJIIJDIFGHHIGHIHIIJJJIIJGGIIJJIIJIHIIGHIIIIJJIJIFGH@CEFHHHHFFFFFFFEEFDE_Mismatch_0_Sense_+_Library_PoolC
CTCACATTCACATTCTCATTGAACATAGTGTGTAGTGTAACTACTCCAATAAGATTAATCACATGCATGAGGAGTATGATTGTAGATAATGTCT
>Frequency_2_QualityScore_FFHHHHGIJIJIJJJIIIIIIIJJJIIJIJJIJIIIJJIJIJGIIHHIHFC8?@DCDEEEEEDDCCD?BCCCDCDCDDDDDDCDDCDDDDCCDB_Mismatch_0_Sense_+_Library_PoolT
GGAGGGGCAACAAATGTTAATATGAACAGATCGAATACAGCTACTGGGGGGTTTGATATTTTTGAGGTAGACAAGCACCAGGTCCTGCCCGAGG
>Frequency_2_QualityScore_FFHHGHGHIIIIIIIJJIIIJJIIIJJIIIIIJJIIJEIIIJJIIIIIIIHAGIIIIJIHIIIIIGIIIGGGIIJJIIHHHGGFGDEFFEEEEE_Mismatch_0_Sense_+_Library_PoolT
CATAGTGTGTAGTGTAACTACTCCAATAAGATTAATCACATGCATGAGGAGTATGATTGTAGATAATGTCTTCTTTTCTGTGAAGAAATATTAT
>Frequency_2_QualityScore_FFHHHGHIJJJJIIGIIJJIGIGEIIIIJJIIGIIIIIJIIIIIIIIIHGIIIIIJGIIBEHH7ACCED?CCDDCCDDECACBBDDCDAABCCC_Mismatch_0_Sense_+_Library_PoolT
TATATCCAAGCCTGATTTTTCTCACTGTGGAGAGAAAAAGGATGAAAGTGTTCTTGCCGATCGAAAAAATAACAGTGAAAACGTTCTGAAAGAG
>Frequency_2_QualityScore_EFHHHHHIJJIIIJIIIIIIJIJJJIJJJJIIIJIIJGIAEGIIIJJIJIIJIIIIIIIJHIJJJIIIIGFGGIIIIGHGGHGGFFEFFEEEEE_Mismatch_0_Sense_+_Library_PoolT
TGTAACTACTCCAATAAGATTAATCACATGCATGAGGAGTATGATTGTAGATAATGTCTTCTTTTCTGTGAAGAAATATTATTGTTAGTCTGTA
>Frequency_2_QualityScore_FFHHHHHJIJJJJJJJJJJJIIJJJJJJJJJJJJJJJJJIJIJJJJIJJJJJJJIIIIIIIHGGGGECEEEEEEEEEEEDCDCCDCDCCDDDDC_Mismatch_0_Sense_+_Library_PoolT
CAAAAAGGCGTTCATGAAAACATTTCTATGCCCAGGCCTCTATCTCAACTTGATATATCCAAGCCTGATTTTTCTCACTGTGGAGAGAAAAAGG
>Frequency_2_QualityScore_FFHHHGHIJIIJJJIIDGHIIJJJIIIIJIJIJJJIJJJIIIIIJJJJJJJJIIIHIIIIJIIIGAECEAEGFEEEDDCEEEDDCCDDDDDCCD_Mismatch_0_Sense_+_Library_PoolT
AAAACAGCAACAGGAGTGAATAAAAATAGATTCAGCAAAGATGAGAATAACAGTCCCACTAAAAGTGGAACAGGAAAGCTCAGGCATCTCCTCC
>Frequency_2_QualityScore_ECGGHGGIIIGIIJIIIJJIJIHIIIHGIIJJJIIJJJIIJGGGIIHIIIJIIJIIJJJJJIIIEHIIIJIIJJIJJIIHGHEGHGGGGEEEED_Mismatch_0_Sense_+_Library_PoolT
GTAGATAATGTCTTCTTTTCTGTGAAGAAATATTATTGTTAGTCTGTATATACATGATCATAAGTTTATCATCATAAGCTGGTGATGAGTACTT
>Frequency_2_QualityScore_FFHHGHHHIEHIICIIIGEGIIIJIJIIIJIJJJJJJIIIGIGGIHGIJIGIJJJJIIIIGIGGIIJIIGGIIIIGGHGHCEFEFFEFEEDEDC_Mismatch_0_Sense_+_Library_PoolT
CATGAGGAGTATGATTGTAGATAATGTCTTCTTTTCTGTGAAGAAATATTATTGTTAGTCTGTATATACATGATCATAAGTTTATCATCATAAG
>Frequency_2_QualityScore_EFHHGHHIIIHEHIIIIIHIEHIAGCEFGDEHFGHIGGIHIIFGIIEHGIIIIIIIEEF??EBHHIGHIFGHHIIIGFEEGEECGGGECEEEEC_Mismatch_0_Sense_+_Library_PoolT
TAAGATTAATCACATGCATGAGGAGTATGATTGTAGATAATGTCTTCTTTTCTGTGAAGAAATATTATTGTTAGTCTGTATATACATGATCATA
>Frequency_2_QualityScore_FFGHHHHJJJJIJJJJJJJJJJIIIIIJIJJIJJJJJJFIIIIIIIJHIIJJIJJJJJJJIJJJJGIJJGIIJJIIIIJIIIJFGGHHHHACEF_Mismatch_0_Sense_+_Library_PoolT
TGTAGATAATGTCTTCTTTTCTGTGAAGAAATATTATTGTTAGTCTGTATATACATGATCATAAGTTTATCATCATAAGCTGGTGATGAGTACT
>Frequency_2_QualityScore_FFHHHHHJIJJIIJJJJJJJIIJJJJJJJJJJJJJJIJJIJIJIJJJJJJJJJJJJIJJIEGIIIIJIIHGDFCDCCDDDDDDDDDDCCD_Mismatch_0_Sense_+_Library_PoolT
ATCTCAACTTGATATATCCAAGCCTGATTTTTCTCACTGTGGAGAGAAAAAGGATGAAAGTGTTCTTGCCGATCGAAAAAATAACAGTGA
>Frequency_2_QualityScore_CDGHGG@A>EGHIIIIIIG6CGHIIIAGHIIIIGHGICAFIGIEIIIIIIIGIEB>BFGIIFGEGECCGECEFCEFEEEEDC?BCCCCCAAABC_Mismatch_0_Sense_+_Library_PoolT
ATAACAGTCCCACTAAAAGTGGAACAGGAAAGCTCAGGCATCTCCTCCCAGGGTGTATATTCTCACATTCACATTCTCATTGAACATAGTGTGT
>Frequency_2_QualityScore_FFFGHGFIIIJJJJJIIIGIEGHIGIIJIIJJJJJJJIIJJJJJJJIJIHIHIIIIJIIIJIJJJJIIIJIJIGHJJIIIIIHGGGHGGFFEFF_Mismatch_0_Sense_+_Library_PoolT
TTAATCACATGCATGAGGAGTATGATTGTAGATAATGTCTTCTTTTCTGTGAAGAAATATTATTGTTAGTCTGTATATACATGATCATAAGTTT
>Frequency_2_QualityScore_EFHHHHGJJJJJJJJJJIJIIJJIIIIHHIIIIJJJJIJJIJIJJJJJIIIIJJJGHIJJIIIJHIJIIGGIIIIJJHHHHHGGFFEEFFFEEE_Mismatch_0_Sense_+_Library_PoolT
ATTCACATTCTCATTGAACATAGTGTGTAGTGTAACTACTCCAATAAGATTAATCACATGCATGAGGAGTATGATTGTAGATAATGTCTTCTTT
>Frequency_1_QualityScore_FFHHGHHJJJJJJJJJJJJJIJJHHIJJJJIIIIJJJJJJJJIJJJJJJJJJJJJJJJJJJIGHIJJJJJGHIIGIJHHHHHHHFFDFFFFDEE_Mismatch_0_Sense_+_Library_PoolC
ATTCACATTCTCATTGAACATAGTGTGTAGTGTAACTACTCCAATAAGATTAATCACATGCATGAGGAGTATGATTGTAGATAATGTCTTCTTT
>Frequency_2_QualityScore_FFHHHHGIIJIJJIJIIIIJJJJJIIIGIJJIJJIIEFIHIIIJJJJJIIIJIJIIIIIHHHHGHGGGFGGEEEEEEEDDDCCCCACDCDDCDD_Mismatch_0_Sense_+_Library_PoolT
AAATAGCAAGCACAGATACAAAAACAGCAACAGGAGTGAATAAAAATAGATTCAGCAAAGATGAGAATAACAGTCCCACTAAAAGTGGAACAGG
>Frequency_2_QualityScore_FFHHHHHJJJJJJJJJEIJJJJJJJIIJIIEHIJIIJJIJIJJIIJJIIIJIJJJJJJJJJIJIIIIJJGIIJJJIJJIIGHHHHGHFFFFFFF_Mismatch_0_Sense_+_Library_PoolT
TCCAATAAGATTAATCACATGCATGAGGAGTATGATTGTAGATAATGTCTTCTTTTCTGTGAAGAAATATTATTGTTAGTCTGTATATACATGA
>Frequency_2_QualityScore_FFHHHHHJJJJJJHIIJJJJJJJJJJJJJJJJIJJJJJJJJJJJJJJEGHIIHJJJJJIJJJIHHGHHHEFFFFFFEEEEEEECEDDDEDEDEE_Mismatch_0_Sense_+_Library_PoolT
GTCCCACTAAAAGTGGAACAGGAAAGCTCAGGCATCTCCTCCCAGGGTGTATATTCTCACATTCACATTCTCATTGAACATAGTGTGTAGTGTA
>Frequency_2_QualityScore_EFEGHHGIIGIGIIIIIIGIJGIAFHGGIIJIJJIIJIIIIIIIIIIJJIIIHIGEHGHIIFGIDIIJIEHIIHIJIJJJJHGEEHHHFFFEEF_Mismatch_0_Sense_+_Library_PoolT
AGATTAATCACATGCATGAGGAGTATGATTGTAGATAATGTCTTCTTTTCTGTGAAGAAATATTATTGTTAGTCTGTATATACATGATCATAAG
>Frequency_2_QualityScore_FEHGGEFIHIIJJHIIIIJJIGIJIJGIJJJJJIGIIIIIJIIHIIHIIIJJIIJIJJIIIIIIIIGGCEGGGGGGDGFGEFGGFFFEEEEEEE_Mismatch_1_Sense_+_Library_PoolT
GGGAGTATGATTGTAGATAATGTCTTCTTTTCTGTGAAGAAATATTATTGTTAGTCTGTATATACATGATCATAAGTTTATCATCATAAGCTGG
>Frequency_2_QualityScore_FFHHHHHJJIIJJIJJJJIJJJJIHIHIIIHIIIIIJIIIIIHIIHIJJIJIIIIIJJJJJJIIIIIHHEFIIJJIIHIIHIIIICEGGGEECE_Mismatch_0_Sense_+_Library_PoolT
ATTGTAGATAATGTCTTCTTTTCTGTGAAGAAATATTATTGTTAGTCTGTATATACATGATCATAAGTTTATCATCATAAGCTGGTGATGAGTA
>Frequency_2_QualityScore_EEGFEFHIIIGEGGEGAG?<ECGHCFGIIIGHDBGGIHIGIGIIIIIIIIIGD9@CEGFGGA=C;ACDE@ADDCCCBACDCCCBA?6ACC?ACC_Mismatch_0_Sense_+_Library_PoolT
CTGAAAGAGACGATGGATGAGAAGAAGAAAATAGCAAGCACAGATACAAAAACAGCAACAGGAGTGAATAAAAATAGATTCAGCAAAGATGAGA
>Frequency_2_QualityScore_FFHHHHHJJJJIJJIJJIJJJIIIJJIJJJJJJJJJJIJIIJJJJJJJIIJIIIJJJGIHIIJJHIJJJGHIJII_Mismatch_0_Sense_+_Library_PoolT
AGAAATATTATTGTTAGTCTGTATATACATGATCATAAGTTTATCATCATAAGCTGGTGATGAGTACTTTATCCA
>Frequency_2_QualityScore_FFHHHHHJJJIIJIJIIIJHIIIIIJJIIIJIIJJJJJJJJJJJJJJJJIIIJIIHIIJIJJJIIIIIJIIEHHIIIICGIIGGGGGFEEEEEE_Mismatch_0_Sense_+_Library_PoolT
CTTCTTTTCTGTGAAGAAATATTATTGTTAGTCTGTATATACATGATCATAAGTTTATCATCATAAGCTGGTGATGAGTACTTTATCCAAATCT
>Frequency_2_QualityScore_FFHHHHHJJIJJIJIIBGGIIIIJIIIJJIIJIJJIJJIJJIIJIIGIIIIIIGHHIIIGIEIIJHIIGIIHGFGGFGGFFFEEECEEEDEEDC_Mismatch_0_Sense_+_Library_PoolT
GCATCTCCTCCCAGGGTGTATATTCTCACATTCACATTCTCATTGAACATAGTGTGTAGTGTAACTACTCCAATAAGATTAATCACATGCATGA
>Frequency_2_QualityScore_FFHHHHHJJJIIIJJJJIJIJIGIBFIIHIJJIIJJJJJJJIIIJJJJJJJJJIJIHIGHIIHIJIJIIIIIJHIJJIIHHHHHHGFFFFFFEC_Mismatch_0_Sense_+_Library_PoolT
AAGATTAATCACATGCATGAGGAGTATGATTGTAGATAATGTCTTCTTTTCTGTGAAGAAATATTATTGTTAGTCTGTATATACATGATCATAA
>Frequency_2_QualityScore_FFHHHHHIJJIIJJJIJIJIJJJJJIIIIJJJJJGGH?EIIJJJJJJIJGIIIGIIHIGHHHGGGFGGEEEEEEDCDDEDDDDDDDCCBCDCCD_Mismatch_0_Sense_+_Library_PoolT
AAAATAGCAAGCACAGATACAAAAACAGCAACAGGAGTGAATAAAAATAGATTCAGCAAAGATGAGAATAACAGTCCCACTAAAAGTGGAACAG
>Frequency_2_QualityScore_FFHHHHHIJJIIDGIIIIJJIIIIIJJJJIJJJJJJJJJJJIJIIJIIIJJJJIJIJIJJJIIJJIIIJIIIJJJIJJJIIIHEHHHHHGFFFF_Mismatch_0_Sense_+_Library_PoolT
ATGCATGAGGAGTATGATTGTAGATAATGTCTTCTTTTCTGTGAAGAAATATTATTGTTAGTCTGTATATACATGATCATAAGTTTATCATCAT
>Frequency_2_QualityScore_FFGHEHHJIIIIIJJIJJIIIIIJIJJIIJJIIJJJJJJJIIJJHIJJIJJJJGIJHIAGIIGIJJHIIIHIIIJGFHHGHHGFFFFFFBCDCD_Mismatch_0_Sense_+_Library_PoolT
CATTGAACATAGTGTGTAGTGTAACTACTCCAATAAGATTAATCACATGCATGAGGAGTATGATTGTAGATAATGTCTTCTTTTCTGTGAAGAA
>Frequency_2_QualityScore_FFHHHHHJJJJCGGIIJJJIIJJIIJJIJJJJJJJJJJIJIIIJJIJIIIHIIIGHIJJJIIJJJJJIIIGGHGGGGFFEEEECCCC@?A?BC:_Mismatch_0_Sense_+_Library_PoolT
TCCTCCCAGGGTGTATATTCTCACATTCACATTCTCATTGAACATAGTGTGTAGTGTAACTACTCCAATAAGATTAATCACATGCATGAGGAGT
>Frequency_2_QualityScore_FFHHHHHIJIJIIJIIIJGIJJJJJJIIJJJJJIJIJJJJJJJGIIIJJJIIIJJHIDGIIIIJIIIIIEGIIJGHIIHHHHGGFFEEEE_Mismatch_0_Sense_+_Library_PoolT
ATTGAACATAGTGTGTAGTGTAACTACTCCAATAAGATTAATCACATGCATGAGGAGTATGATTGTAGATAATGTCTTCTTTTCTGTGAA
>Frequency_2_QualityScore_FEFGHFHIJGGIIGGIIIJIJJIIJIIIJIJIIIIIJIJJIIJIJGIIJIJIHGHCGHIHGIGGGFGHHHEFFFEEEEDEEEEEDDDDCA_Mismatch_0_Sense_+_Library_PoolT
ATGCCCAGGCCTCTATCTCAACTTGATATATCCAAGCCTGATTTTTCTCACTGTGGAGAGAAAAAGGATGAAAGTGTTCTTGCCGATCGA
>Frequency_2_QualityScore_EFHGHGHGHIIIIIIIIIJIJJJGIIGIHIIHHIIIJIHIIHIJJIIIIIIGIIJHIIJIIGIIIJIDGGEGGGDHGIGBGIGGHEGGA?CCCE_Mismatch_0_Sense_+_Library_PoolT
TTTTCTGTGAAGAAATATTATTGTTAGTCTGTATATACATGATCATAAGTTTATCATCATAAGCTGGTGATGAGTACTTTATCCAAATCTTTTT
>Frequency_2_QualityScore_FFHHHHHGIIJJJIJJIIJHIGGHIIHIIIIIIJJIIJIIJJJJJJJJJJJIIIIIIJJJIJIIJJIJJGIIIJHIIJIIIHHHHHHHFFEFEF_Mismatch_0_Sense_+_Library_PoolT
ATTAATCACATGCATGAGGAGTATGATTGTAGATAATGTCTTCTTTTCTGTGAAGAAATATTATTGTTAGTCTGTATATACATGATCATAAGTT
>Frequency_1_QualityScore_FFHDHHHBGFIJJJJJHIGGH>FGEFGEEGGIIIGIIIIIJIEHGIIJIHIIIGIFFHGIJGIJIJJIGGHIIJJIJJIJDGHHGGHFHEEFFF_Mismatch_0_Sense_+_Library_PoolC
ATTAATCACATGCATGAGGAGTATGATTGTAGATAATGTCTTCTTTTCTGTGAAGAAATATTATTGTTAGTCTGTATATACATGATCATAAGTT
>Frequency_2_QualityScore_FFHHGHHJIJGIIIGIIJIIJIIJJJJIJJJIJJJJJJJIIIIJIIIIJJJIJIJIIJJIIIIIJIIJIIIIJJJJJJJIJEHHEHHHHFFFEF_Mismatch_0_Sense_+_Library_PoolT
GCATGAGGAGTATGATTGTAGATAATGTCTTCTTTTCTGTGAAGAAATATTATTGTTAGTCTGTATATACATGATCATAAGTTTATCATCATAA
>Frequency_2_QualityScore_DEGGGHHIIIJIIIJIJGIIIIJJJJJJIIIIJIEIIJJIIIJJJHIIIGIIHHFHIIIIIIIIIIIIIHICGIEHIIIJIIJIIGHGFFFEEE_Mismatch_0_Sense_+_Library_PoolT
TATGATTGTAGATAATGTCTTCTTTTCTGTGAAGAAATATTATTGTTAGTCTGTATATACATGATCATAAGTTTATCATCATAAGCTGGTGATG
>Frequency_1_QualityScore_FFHHHFHJIIJGJJJIJJHHHGHHJJJIIJJIIJHIJJJJJJJJJGGIIHJJJIJJJJJJJJJJJJJJJGHBGHGGIJJJJIIJJJHHHHGFFE_Mismatch_0_Sense_+_Library_PoolC
TATGATTGTAGATAATGTCTTCTTTTCTGTGAAGAAATATTATTGTTAGTCTGTATATACATGATCATAAGTTTATCATCATAAGCTGGTGATG
>Frequency_2_QualityScore_CCFGHEGHGEGIDFGCHEEEHHEIFGEICEGIHGAGEHGDGGGEGAFDG=CFGHGCCF?GEHEGGIDFEGEFEEGIADFHC_Mismatch_0_Sense_+_Library_PoolT
TATTGTTAGTCTGTATATACATGATCATAAGTTTATCATCATAAGCTGGTGATGAGTACTTTATCCAAATCTTTTTGAGGA
>Frequency_2_QualityScore_FFHGGEHIFIIJEGIFGEGGGECEGIIHIJGIIIIGGHIIIIIIFIIIIIIIIIGHHGCE?BCDDDDDCCBCDCEECCCDCDDD?ACDDCCCCC_Mismatch_0_Sense_+_Library_PoolT
AAGAGACGATGGATGAGAAGAAGAAAATAGCAAGCACAGATACAAAAACAGCAACAGGAGTGAATAAAAATAGATTCAGCAAAGATGAGAATAA
>Frequency_2_QualityScore_FFHHHHHJJIJJJJJJJJJJJGHIJJJJJJJIJJJIJIJJJJJIJJJJJJJIJJICGGIIJJIGHGGHHFFFFFFFEEEEEEEECCCCCDDCDC_Mismatch_0_Sense_+_Library_PoolT
GAATAACAGTCCCACTAAAAGTGGAACAGGAAAGCTCAGGCATCTCCTCCCAGGGTGTATATTCTCACATTCACATTCTCATTGAACATAGTGT
>Frequency_2_QualityScore_FFHHHHHJJJJJJJJJJJJJIJJJJIJJJJJJJJJJJJIJIIIJJJIJJJJJJJJIJJJHIIIJIIIIIEGHGFFFFEEEBDACCEDDCDDDDD_Mismatch_0_Sense_+_Library_PoolT
ATTTCTATGCCCAGGCCTCTATCTCAACTTGATATATCCAAGCCTGATTTTTCTCACTGTGGAGAGAAAAAGGATGAAAGTGTTCTTGCCGATC
>Frequency_2_QualityScore_FFHHHFHJJJJIJJIJJJIIIIIIIIIJIJJJJJJJJJJHIIIIJJIJIJHIIIIGGFEDEDEEDDCDDDCDDDACCDDDCCCDDCDD@CDDCD_Mismatch_0_Sense_+_Library_PoolT
GCCTGATTTTTCTCACTGTGGAGAGAAAAAGGATGAAAGTGTTCTTGCCGATCGAAAAAATAACAGTGAAAACGTTCTGAAAGAGACGATGGAT
>Frequency_2_QualityScore_FFHHHHHJGIIHHIIIIIIIJJIIIIJJJJJJIJJJJJJJJIJJJIIJIHIIIFCGIIHIJIGIIIIGIEHFGIJIIHHHHGHEFEEEFEEEEE_Mismatch_0_Sense_+_Library_PoolT
GAACATAGTGTGTAGTGTAACTACTCCAATAAGATTAATCACATGCATGAGGAGTATGATTGTAGATAATGTCTTCTTTTCTGTGAAGAAATAT
>Frequency_2_QualityScore_FFHHHHHJJIJJJIIIJJJJJIJJIIIJJIJJJIIJJJJIJJJJJJJJJIIGIJJJJIIJIJJIIIJIJHGIIJJJGIIIJIIHHHGGGGEEFF_Mismatch_0_Sense_+_Library_PoolT
TCTTTTCTGTGAAGAAATATTATTGTTAGTCTGTATATACATGATCATAAGTTTATCATCATAAGCTGGTGATGAGTACTTTATCCAAATCTTT
>Frequency_2_QualityScore_FFHHHHGJJIIIJJJJIHHIIJIJJJIJIJJJJJJJJIJIJJJJJJJJIIJEFGHHIIJJJIHGHHHHGEFEFFFEEEEEDDDDDDDEDDDCEC_Mismatch_0_Sense_+_Library_PoolT
AACAGTCCCACTAAAAGTGGAACAGGAAAGCTCAGGCATCTCCTCCCAGGGTGTATATTCTCACATTCACATTCTCATTGAACATAGTGTGTAG
>Frequency_2_QualityScore_FFHHGHHJJJJJJIJJJIGHIIIIIJJIJJJJJJIJJJIJJJJJJJIJEHIIAEEGGGIIHIIHGGGGGCEEEEEEEDEEECCCCCDDCDCCDE_Mismatch_0_Sense_+_Library_PoolT
TAACAGTCCCACTAAAAGTGGAACAGGAAAGCTCAGGCATCTCCTCCCAGGGTGTATATTCTCACATTCACATTCTCATTGAACATAGTGTGTA
>Frequency_2_QualityScore_FFHHHGGIJIJJJJJJIIJJ?EGHHIIJIIIIIIIJJJGIIIGIIGIJJIIIIIIIGIGHHIIGIIHIIHGIGGHHHGEFFFFEDEEEEEDCCC_Mismatch_0_Sense_+_Library_PoolT
TCAGGCATCTCCTCCCAGGGTGTATATTCTCACATTCACATTCTCATTGAACATAGTGTGTAGTGTAACTACTCCAATAAGATTAATCACATGC
>Frequency_1_QualityScore_FFHGHHHJJJIJFHHHHIJIJJIGJJJIJJIIIIJJJJJIIHIIJIIJJJJIJIIGGHHHDFFFDDDBBBDABBDDDDEEEEEEEEEDCDCCDD_Mismatch_0_Sense_+_Library_PoolT
CTCCAAGCTGAGTGAGAAATTAGAGCGAATGACCACAACTGTTCGGTCCAGTTCGATAGGAGGAGGGGCAACAAATGTTAATATGAACAGATCG
>Frequency_1_QualityScore_ABFDHFHBEFHGHH?DFHGGHBH9FH<C1?CFHGGEFA@DHCGCGDHIGEIEGHIIIGII@HII9CGHAFFHGCGCG@CGFHH_Mismatch_1_Sense_+_Library_PoolT
CAATAAGATTAATCACATGCATGAGGAGTATGATTGTAGATAATGTCTACTTTTCTGTGAAGAAATATTATTGTTAGTCTGTA
>Frequency_1_QualityScore_FFHHHHHJJJJIJGGIJJIJJJJJJJIIJJIIHIIHIJJJJJIJHIJIJHHHGHFFFFFFEDEEDDDDDCDDDDDDDDDDDDDDDDD?BDEEED_Mismatch_0_Sense_+_Library_PoolT
GAAAAAATAACAGTGAAAACGTTCTGAAAGAGACGATGGATGAGAAGAAGAAAATAGCAAGCACAGATACAAAAACAGCAACAGGAGTGAATAA
>Frequency_1_QualityScore_FFHHHHHJIIIJJJIJJJJJJJJJJJJJJJJJJJJIJJJJJJJJJJJIJJJJDGIJIJJJIJJHIIIJJJJIJIJJJHHHHHHHFEEFFFEEEE_Mismatch_0_Sense_+_Library_PoolT
ACATAGTGTGTAGTGTAACTACTCCAATAAGATTAATCACATGCATGAGGAGTATGATTGTAGATAATGTCTTCTTTTCTGTGAAGAAATATTA
>Frequency_1_QualityScore_FFHHHHHJJJJIJJIJJJJJJHIJJJJJJJJJJJJJJJIJJJJJJJJJJJJJHIDHIJHHHHHHFFFFFFEEEEEEDDDDDDDDDCDDDDDDDD_Mismatch_0_Sense_+_Library_PoolT
CGATGGATGAGAAGAAGAAAATAGCAAGCACAGATACAAAAACAGCAACAGGAGTGAATAAAAATAGATTCAGCAAAGATGAGAATAACAGTCC
>Frequency_1_QualityScore_FFHHHHHJJHIJJJJJJJJJJJJJJJJHIGIJJJHIJJJJJJJIJGFHGGIJJJJI_Mismatch_0_Sense_+_Library_PoolT
GATCATAAGTTTATCATCATAAGCTGGTGATGAGTACTTTATCCAAATCTTTTTGA
>Frequency_1_QualityScore_FFHHGHHJJJJJHIJIJAEHBGHIGGI?@HHIIEIGHIIHIIIICIJIJCHGIIJEGHHIIIHECGCEEBFGIGGFH:DHGGAEEHHHFHBBED_Mismatch_0_Sense_+_Library_PoolT
ATGTCTTCTTTTCTGTGAAGAAATATTATTGTTAGTCTGTATATACATGATCATAAGTTTATCATCATAAGCTGGTGATGAGTACTTTATCCAA
>Frequency_1_QualityScore_FFHFHHHJJJJJJJJIJJJJJJJJJJJIJJJJGHIIIIJJJJJJJIJIHHHHHHHHFFFFFDDDEDDDDDCDDDDDDDDDEEEECDDDDDDDDC_Mismatch_0_Sense_+_Library_PoolT
AGGTCCTGCCCGAGGAGGAATTTATCCAAAAAGGCGTTCATGAAAACATTTCTATGCCCAGGCCTCTATCTCAACTTGATATATCCAAGCCTGA
>Frequency_1_QualityScore_FFHHHHHJEHIJJJJJJJJJJJJIJJIIJJJJJJJJGIJJJJJJJFIIIHIJJJJJJJJJIJ_Mismatch_0_Sense_+_Library_PoolT
GGAAAAGGTTTCCTTTTCCTTGGTTGTATACGATTGTTCTTAATGTTTCAAATCAAATTTAG
>Frequency_1_QualityScore_FFHHHHHIHIIJJJJJJJIJJJJJJJJGIJJHJJJJJJIJJJJIJBFHIJJJJIJJIJJJJJHJJJJJJIJJJIIIIHHHHHHFFFFFFFEEED_Mismatch_0_Sense_+_Library_PoolT
GTGTAGTGTAACTACTCCAATAAGATTAATCACATGCATGAGGAGTATGATTGTAGATAATGTCTTCTTTTCTGTGAAGAAATATTATTGTTAG
>Frequency_1_QualityScore_DFHHHHHIIJJHIGGGIGIJIGIJIHHIJFHGHIIIJJJJJIJJJJGGICHDHHIIJIIJG_Mismatch_0_Sense_+_Library_PoolT
TCTTTTCTGTGAAGAAATATTATTGTTAGTCTGTATATACATGATCATAAGTTTATCATCA
>Frequency_1_QualityScore_EBHHFDFIGIIIGHI>DHIIIIIBD?DEHIIIBHIIHH>A=CCCEFF@>=ACA>>CCACCA?@>:9:@CCCCCCCCCCCABCBCCCC>CBBBBC_Mismatch_0_Sense_+_Library_PoolT
AACCGAGGCCAAAGGAAATATTGTGGAGCGCGTTGCATCCCTTGAAAACAAGGTCTCCAAGCTGAGTGAGAAATTAGAGCGAATGACCACAACT
>Frequency_1_QualityScore_D?FDHHHIGGII3CFFEAFEGGGIIIGHGIGCBGEGGIIIEEBFGCFE@FHHHIHGGIGHGBG3CDCEHB7?BCDEECCAC@C;?BCCCCCCCA_Mismatch_1_Sense_+_Library_PoolT
AGAAGAAAATAGTAAGCACAGATACAAAAACAGCAACAGGAGTGAATAAAAATAGATTCAGCAAAGATGAGAATAACAGTCCCACTAAAAGTGG
>Frequency_1_QualityScore_FFFHHHHJIJJIJJIJJJJJJIJIIJJJJJJJIIJJBFGGIJJJJIJIJIJJJJJIJJJHHHHHHGEFEDFECEDEEEDCDDEEDEDDCDDCDD_Mismatch_0_Sense_+_Library_PoolT
AGTGGAACAGGAAAGCTCAGGCATCTCCTCCCAGGGTGTATATTCTCACATTCACATTCTCATTGAACATAGTGTGTAGTGTAACTACTCCAAT
>Frequency_1_QualityScore_FDDHHDHDHIIIIIIIIIFHCEBGGCHIIIIIIIGHIIHIGGGHGEHII@EGDBCGHGGGHIIIEHFFFHEFFFFFCCBCEDDCCDDCDDCCCC_Mismatch_0_Sense_+_Library_PoolT
TACAAAAACAGCAACAGGAGTGAATAAAAATAGATTCAGCAAAGATGAGAATAACAGTCCCACTAAAAGTGGAACAGGAAAGCTCAGGCATCTC
>Frequency_1_QualityScore_FFHHHHHJJJJHIJIJJJJJJJJJJJJJJHIIJJJJHIJJJJJJJIIJJJJJJJJJJEHJF_Mismatch_0_Sense_+_Library_PoolT
ATGATCATAAGTTTATCATCATAAGCTGGTGATGAGTACTTTATCCAAATCTTTTTGAGGA
>Frequency_1_QualityScore_2AFHGFHHGFHJIIJIIJGGEHIGIGHIJJIIJJHIIIHIIIJIJGIJJJJHIJIIIIJJJ@EEE;;A?EBFFEEECEECCCCDEDD@C?B@@_Mismatch_0_Sense_+_Library_PoolT
TTTCTATGCCCAGGCCTCTATCTCAACTTGATATATCCAAGCCTGATTTTTCTCACTGTGGAGAGAAAAAGGATGAAAGTGTTCTTGCCGATC
>Frequency_1_QualityScore_FFHHFHHJJJGHIIIHIIJJEIIEGIJJJIIJJIJIJHJJJJJFIJI_Mismatch_1_Sense_+_Library_PoolT
AAATATTATTGTTAGTCTGTATATACATGATCATAAGTTTATCACCA
>Frequency_1_QualityScore_FFHHHHHIJJJJJJJJIIIJJJJJJIJJJJJJHHGIJJJJJJJJJJJIHIJIHHHFFFFFFEEEEEDDDDBDEDDDCDDCDDDDDDDDDDDDCD_Mismatch_0_Sense_+_Library_PoolT
TTTTCTCACTGTGGAGAGAAAAAGGATGAAAGTGTTCTTGCCGATCGAAAAAATAACAGTGAAAACGTTCTGAAAGAGACGATGGATGAGAAGA
>Frequency_1_QualityScore_FFHHHHHJJJJJHIJIJJJIJGIJGJJJIIJJHHJJHI_Mismatch_0_Sense_+_Library_PoolT
TCTTCTTTTCTGTGAAGAAATATTATTGTTAGTCTGTA
>Frequency_1_QualityScore_FDHFHFHJIJIIJJIJJJJJJJIIJJJJJJJJJJJJIJJIJJIJIIIFHIJJJJJIJJIIJIJIIJJJJEIIJJIHHHFGHFFFFFFFEEDEDE_Mismatch_1_Sense_+_Library_PoolT
GTGTTTAGTGTAACTACTCCAATAAGATTAATCACATGCATGAGGAGTATGATTGTAGATAATGTCTTCTTTTCTGTGAAGAAATATTATTGTT
>Frequency_1_QualityScore_DDBHHFHIGGHIFGIIIJIGIIIJAFFGIHHFHGFHGEGGHIHCHCGHIJJIGIJHGIIIEGIIEHIGIGGEHHFECEHFFDDCBCE:@ACCCC_Mismatch_2_Sense_+_Library_PoolT
TATAAGTTTATCATCATAAGCTGGTGATGAGTACTTTATCCAAAACTTTTTGAGGAAAAATCTTTATCTTATAGCATTGGCATAACTTTGTATA
>Frequency_1_QualityScore_FFHHHHHJJJJJJIJJJJJJIJJJHJJJDHHIIJJJJIJJIJIIJJJJJJJFIJJJJJJIIJIJGGGHECHHHHHFFFFFFEDEDCCDCDDCDD_Mismatch_0_Sense_+_Library_PoolT
AGGAAAGCTCAGGCATCTCCTCCCAGGGTGTATATTCTCACATTCACATTCTCATTGAACATAGTGTGTAGTGTAACTACTCCAATAAGATTAA
>Frequency_1_QualityScore_FFHHHHHJJJJJJJIJJJJJJJJJIJJJJJJJIJIJHIJJJJJJJHJJJIJJJJJJJIJJJJIJJJHHHHBBDCEEEFEEEEDDDDDEDDDDDE_Mismatch_0_Sense_+_Library_PoolT
ATTCAGCAAAGATGAGAATAACAGTCCCACTAAAAGTGGAACAGGAAAGCTCAGGCATCTCCTCCCAGGGTGTATATTCTCACATTCACATTCT
>Frequency_1_QualityScore_FFHHHHHJJJJJJJJJJJIJJJJIJJJJJJJJJJJJJJJJJJJJJGIJJJJJJJJJJJJJJJJFHIJIJHEEHGHHHHHFFFFFFEEEEEDBDD_Mismatch_0_Sense_+_Library_PoolT
CTGTGAAGAAATATTATTGTTAGTCTGTATATACATGATCATAAGTTTATCATCATAAGCTGGTGATGAGTACTTTATCCAAATCTTTTTGAGG
>Frequency_1_QualityScore_FFGHHFHJJJJJJHIIJGJJJJIIJJJJJJJJJJIJJJJCHGGIJJJIIIIJIEIJJDFHIJJJFFHJHHIJJIIEHGIIJHHHHEFFF_Mismatch_0_Sense_+_Library_PoolT
AGAAATATTATTGTTAGTCTGTATATACATGATCATAAGTTTATCATCATAAGCTGGTGATGAGTACTTTATCCAAATCTTTTTGAGGA
>Frequency_1_QualityScore_FFFHHHHJJJJJJJJIIIHIJJIJJJJJIIJJJFGDFIIJJJJIJIIGJJJJJJJJIIJJJJIJHHHHHGFCCDDFFEEEEDECDDCDDDCDDD_Mismatch_0_Sense_+_Library_PoolT
GGAACAGGAAAGCTCAGGCATCTCCTCCCAGGGTGTATATTCTCACATTCACATTCTCATTGAACATAGTGTGTAGTGTAACTACTCCAATAAG
>Frequency_1_QualityScore_FFHHHFHJJJJJIJJJJJJHIHIIIJIJJJHIIJGIJHHFFFEEEEEEDEDDDDBDDDDEDDDCDDDDB?BDDDDDDCDDDDDDDDDDDDDDDD_Mismatch_0_Sense_+_Library_PoolT
GAGAGAAAAAGGATGAAAGTGTTCTTGCCGATCGAAAAAATAACAGTGAAAACGTTCTGAAAGAGACGATGGATGAGAAGAAGAAAATAGCAAG
>Frequency_1_QualityScore_DFHHHHHJJJJJJJJJJJJJJJJJJJJJJIJJJJJJJJJJJJJJJJJJHIJJJJJJJJJJJJIIJFHHHH_Mismatch_2_Sense_+_Library_PoolT
TTTTTGAGGAAAAATCTTTATCTTATAGCATTGGCATAACTTTGTATAAACTTTTCTAATTTATAATTTA
>Frequency_1_QualityScore_FFHGHGHHJJJJJJJJJJJJJJJJJJIIHIJJJJJJJJJIJEHHHGGHHHHHFFFFDDDDDDDDDDDDDCCDDDDDDDDDCDDDBDADCCCDDD_Mismatch_0_Sense_+_Library_PoolT
GAGCGCGTTGCATCCCTTGAAAACAAGGTCTCCAAGCTGAGTGAGAAATTAGAGCGAATGACCACAACTGTTCGGTCCAGTTCGATAGGAGGAG
>Frequency_1_QualityScore_FFGHHHHJJIJJJJJIJJJIIIIJJIJJJJJJGJJIJJJJJJJJJJHB(>666@_Mismatch_1_Sense_+_Library_PoolT
TATAAACTTTTCTAATTTAGAATTTCCCAGGCTTTCCTTTTTTTTTTTCAAGCA
>Frequency_1_QualityScore_FFGHGHGIIJJJEIJGIIHHIIHIJJJHIJJJIJJJJJJJIGIIEHIIHFFFDEDBDDCDCDDEFEEEDCCDDDDBDDDDDDDDDDDDCDDDD<_Mismatch_0_Sense_+_Library_PoolT
TTAGAGCGAATGACCACAACTGTTCGGTCCAGTTCGATAGGAGGAGGGGCAACAAATGTTAATATGAACAGATCGAATACAGCTACTGGGGGGT
>Frequency_1_QualityScore_EFHHGFHGIIIIHHIJJJIJJEIJIHGHIIFFFGHEHFIJJJIGIGEDBGHHGGEGIJ=DHG_Mismatch_0_Sense_+_Library_PoolT
CATGATCATAAGTTTATCATCATAAGCTGGTGATGAGTACTTTATCCAAATCTTTTTGAGGA
>Frequency_1_QualityScore_FFHHHHHJJJJJIIJJJJJJJJJHIJJCGHIJJJJJJJJJIJJJJJJJJJJJJJJJJHIIJJJGIGIIHHHHHHHFFFFFDECEEECDCDDDDE_Mismatch_2_Sense_+_Library_PoolT
GGAAAGCTCAGGCATCTCCTCCCAGGGTGTATATTCTCACATTCACATTCTCATTGAACATAGTGTGTAGTATAACTACTCCAATAAGATTGAT
>Frequency_1_QualityScore_FFHHHDHIGHIJJIJJIJJJJJIJIJJJJIJJJJJJIIIFIJJJJJIIJJIJJJJJIJGIIIIJIJJJIFHIIGGIDHGGIIFHHGGHFFFFFF_Mismatch_0_Sense_+_Library_PoolT
AGGAGTATGATTGTAGATAATGTCTTCTTTTCTGTGAAGAAATATTATTGTTAGTCTGTATATACATGATCATAAGTTTATCATCATAAGCTGG
>Frequency_1_QualityScore_FFHHHHHJJJJJJJJJJIJJIJHHIHIJIJJJIGIJJJJJFHIIJJJFHIJIIEGIJJ_Mismatch_0_Sense_+_Library_PoolT
TCTGTATATACATGATCATAAGTTTATCATCATAAGCTGGTGATGAGTACTTTATCCA
>Frequency_1_QualityScore_FFHHHHHJJJJJJJJJJJJJJIJJJJJJHIJJJJJJJIJIGHFHIJIJJJIJJJJJJJJIIJJJJJJJJHIJIJIJIIHHGHHHHFFFFFFFEE_Mismatch_0_Sense_+_Library_PoolT
TAGTGTAACTACTCCAATAAGATTAATCACATGCATGAGGAGTATGATTGTAGATAATGTCTTCTTTTCTGTGAAGAAATATTATTGTTAGTCT
>Frequency_1_QualityScore_FFHHHHHJJJJJCGHJJJJHHJIJJIJJJHIHIIJJJJJJII_Mismatch_0_Sense_+_Library_PoolT
ATCATAAGCTGGTGATGAGTACTTTATCCAAATCTTTTTGAG
>Frequency_1_QualityScore_FFHHHHHJJJJJJJJHIJJJJIJIIJJJIJJJJIJHIIJJJJJJJJJIJHHHHIJJJJJJEHFFDCDDD@BDDDDDCCCDDDDBBDDDDDD_Mismatch_0_Sense_+_Library_PoolT
ATATATCCAAGCCTGATTTTTCTCACTGTGGAGAGAAAAAGGATGAAAGTGTTCTTGCCGATCGAAAAAATAACAGTGAAAACGTTCTGAA
>Frequency_1_QualityScore_FFDHHDHADBGG@HCHHH@FGGFHFECCEHGIEGGFEGGH>GHG<FGIIIIIIIIICHCHIGBFCBFHIA@@CAGHGECDEHH@>=CEE>BC;C_Mismatch_0_Sense_+_Library_PoolT
TGTGAAGAAATATTATTGTTAGTCTGTATATACATGATCATAAGTTTATCATCATAAGCTGGTGATGAGTACTTTATCCAAATCTTTTTGAGGA
>Frequency_1_QualityScore_FFHHHHHJJJJJJJJJJJIJJIHIIJIJJJIJJJJJJJJJIJIJHIJJJJJJJIIJIJJIIJFHIIJJJJGIIIJIJJIJIIJHHHHHHFDEED_Mismatch_0_Sense_+_Library_PoolC
TGTGAAGAAATATTATTGTTAGTCTGTATATACATGATCATAAGTTTATCATCATAAGCTGGTGATGAGTACTTTATCCAAATCTTTTTGAGGA
>Frequency_1_QualityScore_FFHHHHHJJJJJJJJJIIJDGHJJJJHHJJJJJJJIJIJJJIJJJJJJJJJGHJJJIIJJJJJJJJIJJHIJJJHHFFHFFFFFFEEE_Mismatch_0_Sense_+_Library_PoolT
GTTTATCATCATAAGCTGGTGATGAGTACTTTATCCAAATCTTTTTGAGGAAAAATCTTTATCTTATAGCATTGGCATAACTTTGTAT
>Frequency_1_QualityScore_FDHHHHHJJHJJJJJIJJIIIJGIJJJIJJIJJJJJJJJJJJJJJIJJJIIJJJJJJJJJJIJJJJJJJIJJHIIHGHHHHH_Mismatch_0_Sense_+_Library_PoolT
GTATGATTGTAGATAATGTCTTCTTTTCTGTGAAGAAATATTATTGTTAGTCTGTATATACATGATCATAAGTTTATCATCA
>Frequency_1_QualityScore_FFHHGHHJIJJIIJGIFHGJFIIJHGJIJIJJIIJJJJJGJJJJJIIIIJHHIJJJJJJJJJJJJJIJIIJIJJJIIJJIHHHHGHFFFFFFFF_Mismatch_0_Sense_+_Library_PoolT
TCACATGCATGAGGAGTATGATTGTAGATAATGTCTTCTTTTCTGTGAAGAAATATTATTGTTAGTCTGTATATACATGATCATAAGTTTATCA
>Frequency_1_QualityScore_FFHHHHHJJJJIJJJJJJJJJJJJJJJJJJJJIJJJJJJJJJJJJIIJIDIIIIJJHHHHFFFFFCACECCEEDDDDDDDDDDBDDBDDDDDDD_Mismatch_0_Sense_+_Library_PoolT
GCCTCTATCTCAACTTGATATATCCAAGCCTGATTTTTCTCACTGTGGAGAGAAAAAGGATGAAAGTGTTCTTGCCGATCGAAAAAATAACAGT
>Frequency_1_QualityScore_FFHHHHHJJJJFIJJJJIIJJJJIJJJJJJJJJIIIJIIJJJIJIIIIIJJJJJJJJJJJJJHHHHFFFFFFDEEDDEDEDDBCBDDCDDDDDD_Mismatch_1_Sense_+_Library_PoolT
AAAAGGCGTTCATGAAAACATTTCTATGCCCAGGCCTCTATCTCAACTTGATATATCCAAGCCTGATTTTTCTCATTGTGGAGAGAAAAAGGAT
>Frequency_1_QualityScore_DFGHHHHIJJJJJJIJIJJJJJJIJJJJJHIJJJJJJJIJJJIIJJJJIJJJJJJJJJJJIJH?CDFFFDFDEDEEEEDDEDDDDDECDEEDDD_Mismatch_0_Sense_+_Library_PoolT
AAAGATGAGAATAACAGTCCCACTAAAAGTGGAACAGGAAAGCTCAGGCATCTCCTCCCAGGGTGTATATTCTCACATTCACATTCTCATTGAA
>Frequency_1_QualityScore_FFHHHHHJIJJFHIIJJJGIIJJEIGFHIJJJIJJIJJJJJGJIJIHHHHHHHFFFDDDBDBDEDDCDDCDDDFDEEEEDDDDDDDDCDDCCCD_Mismatch_0_Sense_+_Library_PoolT
TATTTTTGAGGTAGACAAGCACCAGGTCCTGCCCGAGGAGGAATTTATCCAAAAAGGCGTTCATGAAAACATTTCTATGCCCAGGCCTCTATCT
>Frequency_1_QualityScore_FFHHHHHJIJIIJJHIIIJJJJJJIJJJIJJJHIJIJJJJJJJJJJJJJJFGHIJIIFHIJIJJJJIJJHIIJJJJIJFFHHGHFFFFFEEEED_Mismatch_0_Sense_+_Library_PoolT
TTATTGTTAGTCTGTATATACATGATCATAAGTTTATCATCATAAGCTGGTGATGAGTACTTTATCCAAATCTTTTTGAGGAAAAATCTTTATC
>Frequency_1_QualityScore_FFHHHHHIIJJJJJHIJJJJJJJGHJFIJIJJIJJJJJJJJJJJJJIIIHHHHHFFFFFEDEEEEEEDDDDDDDDDDDDDDDDCDDDDDDCEEE_Mismatch_1_Sense_+_Library_PoolT
AGACAAGCACCAGGTCCTTCCCGAGGAGGAATTTATCCAAAAAGGCGTTCATGAAAACATTTCTATGCCCAGGCCTCTATCTCAACTTGATATA
>Frequency_1_QualityScore_FDFGHHHJJJJJJJJJJJJIJJIJJI_Mismatch_0_Sense_+_Library_PoolT
GTATATACATGATCATAAGTTTATCA
>Frequency_1_QualityScore_DFHGFHHFHHIIIIIIIHHHEHHIIGHGHI>GHIIIGGHGIIICBFGGDHHIGH?FHEDHG@GGGIIGICDFH7@GGIIGHICHHGHEBDEFFE_Mismatch_0_Sense_+_Library_PoolT
ATGATTGTAGATAATGTCTTCTTTTCTGTGAAGAAATATTATTGTTAGTCTGTATATACATGATCATAAGTTTATCATCATAAGCTGGTGATGA
>Frequency_1_QualityScore_DDAHDHFHJIGJEGIIIBFEHIGEGDIIJIIGHGIGDDFGGIGAHGEHIGHBHIIIGIJJIBGFHDFCC<=>BCCDDDCADEDCC<?<ABDDDD_Mismatch_0_Sense_+_Library_PoolT
TGATATATCCAAGCCTGATTTTTCTCACTGTGGAGAGAAAAAGGATGAAAGTGTTCTTGCCGATCGAAAAAATAACAGTGAAAACGTTCTGAAA
>Frequency_1_QualityScore_FFHHHHHJJJJJJJJJBHGIJIJJJJJJGIFGIIIJJJIJJIIJJJJIJGIJJJJJJJJJJJIJJJJHHEHHHHFFFFFDFEEEE_Mismatch_2_Sense_+_Library_PoolT
TCCAATAAGATTGATCACATGCATGGGGAGTATGATTGTAGATAATGTCTTCTTTTCTGTGAAGAAATATTATTGTTAGTCTGTA
>Frequency_1_QualityScore_FFHHHHHJJJJJIIJJJJIJJJJJIJJJJJJJJJIJJJJJIJJJJJIIJJJJFIHGIIHGIIJJJJJJJHIIJJIIIIIJFHHADFFFDEEEEE_Mismatch_1_Sense_+_Library_PoolT
TATTATTGTTAGTCTGTATATACATGATCATAAGTTTATCATCATAAGCTGGTGATGAGTACTTTATCCAAAACTTTTTGAGGAAAAATCTTTA
>Frequency_1_QualityScore_FFHHHHHJIGHIJJIJJJJJJJJJIJIJJIJHIIJJJJJIJJIJIJJJJJIIJIIIJEIJJHHHGGFFFFFDDEDDDDDDDDD?ACE_Mismatch_0_Sense_+_Library_PoolT
AAATAACAGTGAAAACGTTCTGAAAGAGACGATGGATGAGAAGAAGAAAATAGCAAGCACAGATACAAAAACAGCAACAGGAGTGAA
>Frequency_1_QualityScore_DAFDDBFGIBBBDHHGFCBHDAGFA<AE<FGC@@BGIGGCHHIIIGGH>GHEGHIBFIGIICE@_Mismatch_0_Sense_+_Library_PoolT
TATCATCATAAGCTGGTGATGAGTACTTTATCCAAATCTTTTTGAGGAAAAATCTTTATCTTAT
>Frequency_1_QualityScore_FFHHHHHJJJJJJJIJJJJJJJJJJJJJJFFHEGIIJJJJJJIJJJJJJJJJJJJJJJIJIIIGIHIIIHEHHHHHFFFFFFEEECEEDDDDDD_Mismatch_0_Sense_+_Library_PoolT
CAGGAAAGCTCAGGCATCTCCTCCCAGGGTGTATATTCTCACATTCACATTCTCATTGAACATAGTGTGTAGTGTAACTACTCCAATAAGATTA
>Frequency_1_QualityScore_DFFHGHHJJJGIIJJJHCHIIIIJJJJJIJIIIIJIIJJJIJIJJJIFHEIJJJJJH_Mismatch_1_Sense_+_Library_PoolT
CATTGGCATAACTTTGTATAAACTTTTCTAATTTAGAATTTCCCAGGCTTTCCTTTA
>Frequency_1_QualityScore_FFHHGFHGGHHIIJJJIIJIBGEGEGGEFFIIIEHHGGIIJCHIJJJJCGCHIEHIJIIGIGIIIJGGE@EH_Mismatch_0_Sense_+_Library_PoolT
AGTTTATCATCATAAGCTGGTGATGAGTACTTTATCCAAATCTTTTTGAGGAAAAATCTTTATCTTATAGCA
>Frequency_1_QualityScore_FFHHHHHJJGJJJIJJIJJJJJGIJJJJJJJIJJJJJJJJJJJIJJIIJJJJJJJJJJJIJJJJFHIIJGHHIJJJJJJJJHEHHHHHHFFFDC_Mismatch_1_Sense_+_Library_PoolT
CCTGTGAAGAAATATTATTGTTAGTCTGTATATACATGATCATAAGTTTATCATCATAAGCTGGTGATGAGTACTTTATCCAAATCTTTTTGAG
>Frequency_1_QualityScore_FFGFHHHIIGHGHJJIGHJJJGHGHEEHIFGIJIJHGIIGJJIIIIIIJGIJJJJJIJIIGIIHIIJIJHGHIIIJJIGGGJGIAEECHEFFED_Mismatch_0_Sense_+_Library_PoolT
TTGTAGATAATGTCTTCTTTTCTGTGAAGAAATATTATTGTTAGTCTGTATATACATGATCATAAGTTTATCATCATAAGCTGGTGATGAGTAC
>Frequency_1_QualityScore_FFHDHHHHIJJHJJJJJIJJJJJJIJJJJJJJIIGHIHIJJJJJJJJJIIIJGJJJJJJJJJJJJJJJJIHIIICGIJIJJJJJJIGHHHHH@C_Mismatch_0_Sense_+_Library_PoolT
GAGTATGATTGTAGATAATGTCTTCTTTTCTGTGAAGAAATATTATTGTTAGTCTGTATATACATGATCATAAGTTTATCATCATAAGCTGGTG
>Frequency_1_QualityScore_FFHHHHHJJJJJJJJJJJJIJHIJJJJJJJJJJHIJJJJJJJJJJJJIJJJHHHHHFFFFFFDEEDD=?DCDDFFEEDEDDDDDEDDDDDEDEE_Mismatch_0_Sense_+_Library_PoolT
CAGCAAAGATGAGAATAACAGTCCCACTAAAAGTGGAACAGGAAAGCTCAGGCATCTCCTCCCAGGGTGTATATTCTCACATTCACATTCTCAT
>Frequency_1_QualityScore_FDHHHHHIIHHIGIIJJHJGIHGHHIIIHHFHIHIIGHHGHJJHIFGHEGDGEDGICHHDDFHGIHIIJIIECGCGEHEADDFFDDECDEEA>C_Mismatch_0_Sense_+_Library_PoolT
TAGTCTGTATATACATGATCATAAGTTTATCATCATAAGCTGGTGATGAGTACTTTATCCAAATCTTTTTGAGGAAAAATCTTTATCTTATAGC
>Frequency_1_QualityScore_FFHHHHHJJIJJJEHGHIJJJIJJJJIJJJJJJJJJIJJJJJHIJJJJJIJJJJJJIJJJJJIJJGGHIGIIIHHHHHHFFFFFFEEEEEDDDC_Mismatch_0_Sense_+_Library_PoolT
TCTCCTCCCAGGGTGTATATTCTCACATTCACATTCTCATTGAACATAGTGTGTAGTGTAACTACTCCAATAAGATTAATCACATGCATGAGGA
>Frequency_1_QualityScore_FFHHHHHJJJJIJJIJGHHIJHHGIJJJJJJJJJJJJJJJJJJJJJJJJJJJJJJIJJJJBFIIGIJJIHHJJJJHHHHHHHHFFFFFFEEDED_Mismatch_0_Sense_+_Library_PoolT
CTCATTGAACATAGTGTGTAGTGTAACTACTCCAATAAGATTAATCACATGCATGAGGAGTATGATTGTAGATAATGTCTTCTTTTCTGTGAAG
>Frequency_1_QualityScore_FFHFFHGHIIJFHIIJJIIIJIIJGGGIIJJIHGIIJJIJJJJJIIIGDHIDGJIIJIJJIJIJIJIJJIIJJJGIJIIIJJJH_Mismatch_0_Sense_+_Library_PoolT
GAGTATGATTGTAGATAATGTCTTCTTTTCTGTGAAGAAATATTATTGTTAGTCTGTATATACATGATCATAAGTTTATCATCA
>Frequency_1_QualityScore_FFHBBDFHGFHJIJJJJJJJJJIJJGIJIJJGHJJIIJGIIIJIJJJIIGIIIHCFDCFB@GGGGHIDA@GHHGGGFFFFDDDDBDD_Mismatch_1_Sense_+_Library_PoolT
AGGAAAAATCTTTATCTTATAGCATTGGCATAACTTTGTATAAACTTTTCTAATTTAGAATTTCCCAGGCTTTCCTTTTTTTTTTTA
>Frequency_1_QualityScore_FFHHHHHJJJJJHJJIJIJJJIIJJIIIJJJJFJJJJJJJJJJCHIHHHHHHHHFFCEFDDEEDDDDDDDDDDDDDDD5@BDDDEEEEEDDBDD_Mismatch_0_Sense_+_Library_PoolT
ACAACTGTTCGGTCCAGTTCGATAGGAGGAGGGGCAACAAATGTTAATATGAACAGATCGAATACAGCTACTGGGGGGTTTGATATTTTTGAGG
>Frequency_1_QualityScore_FFHHHHHJJJJJJJIIIIGGJJJGIIHHIJJJJJJJJIHJEHFFFFFFFEEDEEDDDDDDDDDDCDBDDDDDDDDDDDDDDDDDD_Mismatch_0_Sense_+_Library_PoolT
CGATCGAAAAAATAACAGTGAAAACGTTCTGAAAGAGACGATGGATGAGAAGAAGAAAATAGCAAGCACAGATACAAAAACAGCA
>Frequency_1_QualityScore_DDHFFDDIBAFACH?CHDHHHDHCFG<CF<CGF@GEH?FB@GHII>ABBBA=B.B@FFEHI:_Mismatch_1_Sense_+_Library_PoolT
AACATAGTGTGTAGTGTAACTACTCCAATAAGATTAATCACATGCATGAGGAGTATGATTGA
>Frequency_1_QualityScore_FFBHHHHIIJJJJGIJGHHHHIIIIJJI@FIIG>GFHHBGIGIIIJHBBHIGHHGIIGGGCEICAGHFFABE@AAEEC@DDDCDCCCDDDCDCC_Mismatch_0_Sense_+_Library_PoolT
AGATTCAGCAAAGATGAGAATAACAGTCCCACTAAAAGTGGAACAGGAAAGCTCAGGCATCTCCTCCCAGGGTGTATATTCTCACATTCACATT
>Frequency_1_QualityScore_FFHHHHGGIJJJCFHIIJJJJJJJJGIEFGFGIGJJIJJIIJJGHGGIJHIEHFGGIIIIJIIIJI_Mismatch_0_Sense_+_Library_PoolT
GAAGGGAAAAGGTTTCCTTTTCCTTGGTTGTATACGATTGTTCTTAATGTTTCAAATCAAATTTAG
>Frequency_1_QualityScore_DDBFFBAEDGHGHIB>IHHEFHIIDHIIIIIGBHGGIIHIFDIGIIIBDGGEHGGGIIGIIIIIGEFHGCCE_Mismatch_0_Sense_+_Library_PoolT
TCTGTATATACATGATCATAAGTTTATCATCATAAGCTGGTGATGAGTACTTTATCCAAATCTTTTTGAGGA
>Frequency_1_QualityScore_FFHHHHHIJEGIIIJJJJJGJJJIJJIJJJJJJJJJJJIJIJJJJJJHIJJJIIJIJIGGIJJJJJIGHHHGFFFFFEDEEEDDDDDDCDDD??_Mismatch_0_Sense_+_Library_PoolT
CAACAGGAGTGAATAAAAATAGATTCAGCAAAGATGAGAATAACAGTCCCACTAAAAGTGGAACAGGAAAGCTCAGGCATCTCCTCCCAGGGTG
>Frequency_1_QualityScore_FFHHHHAGGIJIJJJJJJJGJJJIJIJJJJJJJJJIJJJJIJIIIJIJJIHIIJIJIJJJJJIIJJIJJGIGHHHFHFFFFFFCEECB=CCDDE_Mismatch_0_Sense_+_Library_PoolT
CCAGGGTGTATATTCTCACATTCACATTCTCATTGAACATAGTGTGTAGTGTAACTACTCCAATAAGATTAATCACATGCATGAGGAGTATGAT
>Frequency_1_QualityScore_=DDFFBDFIB<DC?FCE?EFIGCEHGBECFI@BDA?83BF>;;F;BDF@FEFEEIGII)5;ACFFCAAA;@BBDDBBAACC>>BDB@@B@AAAB_Mismatch_0_Sense_+_Library_PoolT
TGAGAATAACAGTCCCACTAAAAGTGGAACAGGAAAGCTCAGGCATCTCCTCCCAGGGTGTATATTCTCACATTCACATTCTCATTGAACATAG
>Frequency_1_QualityScore_FFHHHHHJJJGHIGIJJJJIJIJJIJJJFHGIIIJHIIJJJJJJJJJJIJJJJJJJIJJIJJJJGIIJJIIIIJFGHHGHGFFFFFECEEEEDD_Mismatch_1_Sense_+_Library_PoolT
TAATCATAAGTTTATCATCATAAGCTGGTGATGAGTACTTTATCCAAATCTTTTTGAGGAAAAATCTTTATCTTATAGCATTGGCATAACTTTG
>Frequency_1_QualityScore_FFHHHHHJJJIJJIJJJJJJJIGIJJJJJJJJJIJJIJJIIJIJIJID6@BDDDEEEEEDDDDDCCDDDDDDDDDDDBDCDDDDDDDDDBBDBD_Mismatch_0_Sense_+_Library_PoolT
GGGGCAACAAATGTTAATATGAACAGATCGAATACAGCTACTGGGGGGTTTGATATTTTTGAGGTAGACAAGCACCAGGTCCTGCCCGAGGAGG
>Frequency_1_QualityScore_FFHHHHHJJJJJJJJJHIIJJJJJJJJJJJJJIIJJHIIJIIJJJJJJJJJJJJJJEHIJJGIJJIJIIIIIIIGIFGHIJEIEEHGHHFGFFF_Mismatch_0_Sense_+_Library_PoolT
AATGTCTTCTTTTCTGTGAAGAAATATTATTGTTAGTCTGTATATACATGATCATAAGTTTATCATCATAAGCTGGTGATGAGTACTTTATCCA
>Frequency_1_QualityScore_FFGHHHHJJICFGIJGHHJJJJJJIIHJJJJJJJJJJJIJIIJJJIJJIJJJJIJJJJJIGIJJEIIJGHIJJFHHHHHHFFFFFFEDEEDEEE_Mismatch_1_Sense_+_Library_PoolT
CATAATCTGGTGATGAGTACTTTATCCAAATCTTTTTGAGGAAAAATCTTTATCTTATAGCATTGGCATAACTTTGTATAAACTTTTCTAATTT
>Frequency_1_QualityScore_FFHHHHHJJJJJJJJJJJJJJJJJJJJJJJJJJJJJJJJJJJJIJJIJIIIJJJJJIJJIJJHHHHHHGDEFFFFDDEECDDEDDDDDEDDDDD_Mismatch_0_Sense_+_Library_PoolT
GAGGAATTTATCCAAAAAGGCGTTCATGAAAACATTTCTATGCCCAGGCCTCTATCTCAACTTGATATATCCAAGCCTGATTTTTCTCACTGTG
>Frequency_2_QualityScore_FFHHHHHJJJJJJJJJJJJJIJIJJJJJJJJJJIJJJJJJJJJJJJJJIIIIIIIHHHGGGGGGEEEEEEEEEEEDDDDCDDEDDDDDEDDDCD_Mismatch_0_Sense_+_Library_PoolC
GAGGAATTTATCCAAAAAGGCGTTCATGAAAACATTTCTATGCCCAGGCCTCTATCTCAACTTGATATATCCAAGCCTGATTTTTCTCACTGTG
>Frequency_1_QualityScore_FFHHHHHJJJIIGHJJIJJGIIIJIIIJJIHEIIIIJJJIJJGIJJJIGGHDGIIJJJJJIGIIGIIGF;?EEE@DFACCEDD3>3>ACCDCCD_Mismatch_0_Sense_+_Library_PoolT
CAGCAACAGGAGTGAATAAAAATAGATTCAGCAAAGATGAGAATAACAGTCCCACTAAAAGTGGAACAGGAAAGCTCAGGCATCTCCTCCCAGG
>Frequency_1_QualityScore_FFHHHHHIJJJJJJJJJJJJJJJJJIJJJJJJJJIIIJJJJJJFHIJJJJGIJJJJIJJJJJJJJJJJJHIGIIH_Mismatch_1_Sense_+_Library_PoolT
TAGTCTGTATATACATGATCATAAGTTTATCATCATAAGCTGGTGATGAGTACTTTATCCAAAACTTTTTGAGGA
>Frequency_1_QualityScore_FFHGFHHIJJJIJJJGIIGIEIGGHICH?FGIIJBFHGIJIIIJIJIHIIBG@FD:=AFFAEIGEAE>?=CBDFDFC>@CEEDDDDBBC<>@>C_Mismatch_0_Sense_+_Library_PoolT
AGCACAGATACAAAAACAGCAACAGGAGTGAATAAAAATAGATTCAGCAAAGATGAGAATAACAGTCCCACTAAAAGTGGAACAGGAAAGCTCA
>Frequency_1_QualityScore_DDDDDDDDDDDDDDDDDDDDDDDDDEEEEEEDDDDDDDCDDEDDDDDEDDDDDDDDDDDDDDDDDDDDDCCDCDDEDEDDDDDDDDDB_Mismatch_0_Sense_+_Library_PoolT
GCCCAGGCCTCTATCTCAACTTGATATATCCAAGCCTGATTTTTCTCACTGTGGAGAGAAAAAGGATGAAAGTGTTCTTGCCGATCGA
>Frequency_1_QualityScore_FFHHHHHIJJFEIJIIIJCHJJIJJJJJIIJGGIIJJJJGIJIJIIHIIJIBFCGIIHFHIJJIJIJJEGGIJIDIGHIGE_Mismatch_0_Sense_+_Library_PoolT
ATTATTGTTAGTCTGTATATACATGATCATAAGTTTATCATCATAAGCTGGTGATGAGTACTTTATCCAAATCTTTTTGAG
>Frequency_1_QualityScore_FFGHHHHJJJJJJIJJJJJJHIJGIGIJGEIIJGJJJJIIGIGJJJJJJJJIIGIJIJHIIGGIJJIIIEHHHIGHHGEEFFFFEDFD@BECCD_Mismatch_0_Sense_+_Library_PoolT
ACTTTATCCAAATCTTTTTGAGGAAAAATCTTTATCTTATAGCATTGGCATAACTTTGTATAAACTTTTCTAATTTAGAATTTCCCAGGCTTTC
>Frequency_1_QualityScore_FFHHHHGJJJJJIJJJJJJIJJJHIIJCFFGGIJJJJJIIIIJJJJJJJJJJJJGIFGGIJJJGHEEHIEAHHHFFFFFFEEDEEEDDDDDDDE_Mismatch_0_Sense_+_Library_PoolT
GGAAAGCTCAGGCATCTCCTCCCAGGGTGTATATTCTCACATTCACATTCTCATTGAACATAGTGTGTAGTGTAACTACTCCAATAAGATTAAT
>Frequency_1_QualityScore_FFHHHHGJIJJIJJJJJEGHG:EFHIIJJJJJIEHGJJIJJIIGGHIIJIDGEHGFGFHGIIJGGHGDEDEEEEHADFFFFCCCEC6>@@ACCD_Mismatch_0_Sense_+_Library_PoolT
CTCAGGCATCTCCTCCCAGGGTGTATATTCTCACATTCACATTCTCATTGAACATAGTGTGTAGTGTAACTACTCCAATAAGATTAATCACATG
>Frequency_1_QualityScore_FDHHHHHHHHIIJIJJJJJJJJJJJJJJJJJJJJJJJJJJJJJJJBFHIJIJJIJJHJJJIJHJJJJJJHIJJJJIHIHHHHHFFFFFFFFEDE_Mismatch_1_Sense_+_Library_PoolT
GTGTAGTGTAACTACTCCAATAAGATTAATCACATGCATGAGGAGTATGATTGTAGATAATGTCTTCTTTTCTGTGAAGAAATATTATTTTTAG
>Frequency_1_QualityScore_DDCFHHHEGHGIIJJJIHGIJJIGHFGIIGHIIGDGGCFGI2EFHG;FGH=CEFGHHIIIIIIHBHHB?@DBDFCCCCCCE:>@CDC@C:@A_Mismatch_0_Sense_+_Library_PoolT
GGATGAGAAGAAGAAAATAGCAAGCACAGATACAAAAACAGCAACAGGAGTGAATAAAAATAGATTCAGCAAAGATGAGAATAACAGTCCCA
>Frequency_1_QualityScore_FFHGGHHJJJJJIJJIJJJIIJJJJJJJJJJJJHHJJJJIJJJJJHIJIIJIJGIIJJJJIJJJJIJJHHHHGFFFFFD;??CDEFEFEDEDDD_Mismatch_0_Sense_+_Library_PoolT
TAAAAATAGATTCAGCAAAGATGAGAATAACAGTCCCACTAAAAGTGGAACAGGAAAGCTCAGGCATCTCCTCCCAGGGTGTATATTCTCACAT
>Frequency_1_QualityScore_FFHHHHHJJJIJJJJJJJJJJIII@GCFHIJJJJJIJJJJJJJJJJJJIJIJJJJIJIJJJIJIIJHHHHHFFFFDEEECEDDDBDDDDDDDDD_Mismatch_0_Sense_+_Library_PoolT
CACAGATACAAAAACAGCAACAGGAGTGAATAAAAATAGATTCAGCAAAGATGAGAATAACAGTCCCACTAAAAGTGGAACAGGAAAGCTCAGG
>Frequency_1_QualityScore_DFHHFHDIIJJIIGIJJJEIIDHHGIJJIJJJJJJJJJJHFB@ACC>CCDDD?C@CDCB?ABCC@>ACCAACCCACDDD?CBBDAC<B?<?A?C_Mismatch_0_Sense_+_Library_PoolT
TTTTCTAATTTAGAATTTCCCAGGCTTTCCTTTTTTTTTTTCAAGGAAAAAATGAAGGGAAAAGGTTTCCTTTTCCTTGGTTGTATACGATTGT
>Frequency_1_QualityScore_FFHHHHHJJGHIJJJJJIIJJJJJJJJJJJJJJJJJJJJJJJJGGHIGIJJJJJIJJJJJJIJJJIJHHHHHHFFFFFFEEEEEEEEDEEEDDD_Mismatch_0_Sense_+_Library_PoolT
CACTAAAAGTGGAACAGGAAAGCTCAGGCATCTCCTCCCAGGGTGTATATTCTCACATTCACATTCTCATTGAACATAGTGTGTAGTGTAACTA
>Frequency_1_QualityScore_FFHHHHHHGIJIJJIJJJJIIJJJJIJJJJJJJJJIIJJJJJJJJJEGHIJIIJIJJJJJJJIGIIIJJIIGIIJHIHHHHHHFFFFFFFCCEE_Mismatch_0_Sense_+_Library_PoolT
TGTGTAGTGTAACTACTCCAATAAGATTAATCACATGCATGAGGAGTATGATTGTAGATAATGTCTTCTTTTCTGTGAAGAAATATTATTGTTA
>Frequency_1_QualityScore_DDHHFHGIBGGGIEGHFDHIIIIJHIIIJJIIJHHIIJJFJIJIIGG@HIJJIEIJIJJJJGHIJ:EHIGGH_Mismatch_0_Sense_+_Library_PoolT
TCACATGCATGAGGAGTATGATTGTAGATAATGTCTTCTTTTCTGTGAAGAAATATTATTGTTAGTCTGTAT
>Frequency_1_QualityScore_FFHHHHHJJJJIJJHJJJIIJJGGIJJJJJJJJJJJJJIJJJJJJJJJJJJJJJJJIIIGIJJJJIJJJIHGJIEHIJHFHEHHGFFFFFFFEE_Mismatch_0_Sense_+_Library_PoolT
TGTCTTCTTTTCTGTGAAGAAATATTATTGTTAGTCTGTATATACATGATCATAAGTTTATCATCATAAGCTGGTGATGAGTACTTTATCCAAA
>Frequency_1_QualityScore_FFHHHHHJGIJEIGGIIJJJJJGHIHHGHIJJIGIJJDHIJJIIJIIGIJJJJEHHJCHGIGHIGIGHFHDBBCDFACECFDECCAAC@ACDDC_Mismatch_0_Sense_+_Library_PoolT
GATTCAGCAAAGATGAGAATAACAGTCCCACTAAAAGTGGAACAGGAAAGCTCAGGCATCTCCTCCCAGGGTGTATATTCTCACATTCACATTC
>Frequency_1_QualityScore_FFHHHHHJJJJJJJGIJGIIJIJJGIGHHJIIJJJJJJJJJJFHGHIGGIIIJJIJHHHHFFDDDDDDDDCDECDDDDDDDDDCC>ACCCDB@B_Mismatch_0_Sense_+_Library_PoolT
CAAGCCTGATTTTTCTCACTGTGGAGAGAAAAAGGATGAAAGTGTTCTTGCCGATCGAAAAAATAACAGTGAAAACGTTCTGAAAGAGACGATG
>Frequency_1_QualityScore_FFHHHHHJJJJJJJJJJIJIHJGIIJHIJJIJJIGJIIJIJJJJJJJJIJHJJJJJJJJJHHGHFFFFDEEDEDCBDDEDDDDDDDDDEEDDCD_Mismatch_0_Sense_+_Library_PoolT
TGAAAACGTTCTGAAAGAGACGATGGATGAGAAGAAGAAAATAGCAAGCACAGATACAAAAACAGCAACAGGAGTGAATAAAAATAGATTCAGC
>Frequency_1_QualityScore_FFHHDHHJJJJJJHIJFHAFHIFHIJIJJJJJIJJIJJJJJJJIJJJJIIIHBGHJIIJIIJJHHIHIIGHIJGJIJJIHHHHGHFD>C?CFEE_Mismatch_0_Sense_+_Library_PoolT
AATCACATGCATGAGGAGTATGATTGTAGATAATGTCTTCTTTTCTGTGAAGAAATATTATTGTTAGTCTGTATATACATGATCATAAGTTTAT
>Frequency_1_QualityScore_FFHHHHHJJJIJEIGHIIIJJJJJJIJJIJJJIJJJIJIJJJIIIJIJJJIIJJEHIGIIIIJIIJEHIGGHFFHIJDHEHJJJHHHHFF_Mismatch_0_Sense_+_Library_PoolT
TCTTCTTTTCTGTGAAGAAATATTATTGTTAGTCTGTATATACATGATCATAAGTTTATCATCATAAGCTGGTGATGAGTACTTTATCCA
>Frequency_1_QualityScore_FFHHGHHJJJJJJJJJJJJGGIIJIIJJJJGIIIIGIJJIIGIIJIJGIIIEGIIJIHHHHHFFFFFDEEEEEDDEDDCCDCDBCDDCCDDDDB_Mismatch_0_Sense_+_Library_PoolT
AAAAAGGCGTTCATGAAAACATTTCTATGCCCAGGCCTCTATCTCAACTTGATATATCCAAGCCTGATTTTTCTCACTGTGGAGAGAAAAAGGA
>Frequency_1_QualityScore_FFHHHHHIJJJJJJJFHIJIJJJIFGHJJJJGHJJGHIIHJJJIIJJJJJIJJ_Mismatch_0_Sense_+_Library_PoolT
ATGTCTTCTTTTCTGTGAAGAAATATTATTGTTAGTCTGTATATACATGATCA
>Frequency_1_QualityScore_FEHHHHHJIIJIJJJJIIIIJGGIIJJJJIIIJJIJJJJJJJGIJJJJJJJIIJJIIJIIGHGGGIIHHHHFFFFFCCC@CEEEDDDDDDD7?B_Mismatch_0_Sense_+_Library_PoolT
CTATGCCCAGGCCTCTATCTCAACTTGATATATCCAAGCCTGATTTTTCTCACTGTGGAGAGAAAAAGGATGAAAGTGTTCTTGCCGATCGAAA
>Frequency_1_QualityScore_DFHGHHGIHGIGIGCHFHGEAHIBHIIHIEHIIIGHIGFIH?DGGDGGEGG<EBHGDGH?FHE_Mismatch_1_Sense_+_Library_PoolT
CTTCTTTTCTGTGAAGAAATATTATTGTTAGTCTGTATATACATGATCATAAGTTTATCACCA
>Frequency_1_QualityScore_EFHHHHHHJJJJIJJJJJJD:BDDDDDEEEEDDDDDCDDCDDDDDDDDBDDCDDDDDDDD7BD@DDBBDCCDEDDDDDBDDDDDDDDDEDD_Mismatch_0_Sense_+_Library_PoolT
CGAATACAGCTACTGGGGGGTTTGATATTTTTGAGGTAGACAAGCACCAGGTCCTGCCCGAGGAGGAATTTATCCAAAAAGGCGTTCATGA
>Frequency_1_QualityScore_FFHHGFHGIJJJIJJIJFHFHHIJJEHEIHHFIIJIJEHIIIIIICBFEFHIC=FHHICHGEGHHFE?AC@DBD2:CCCDDCC_Mismatch_0_Sense_+_Library_PoolT
CTTGATATATCCAAGCCTGATTTTTCTCACTGTGGAGAGAAAAAGGATGAAAGTGTTCTTGCCGATCGAAAAAATAACAGTGA
>Frequency_1_QualityScore_FFHHGHFHIJJIJHIIGJIIJIJJJJIJIJJJJJJJJJJJJJJIIHIJJJJJJJJHHIJJJJJIJJJHHHHHFFFFFEEEEEDDDDDDD<?BDE_Mismatch_0_Sense_+_Library_PoolT
CAGGAGTGAATAAAAATAGATTCAGCAAAGATGAGAATAACAGTCCCACTAAAAGTGGAACAGGAAAGCTCAGGCATCTCCTCCCAGGGTGTAT
>Frequency_1_QualityScore_FFHHHHHJJJJJIJJGJJIIJJJJJJJJJJJJJIJJJJJJJGJIJJJJJHIJJIIIIJJJJJJJIJGIJHHHEHFGHHHHFFFFFEEDEEDDDD_Mismatch_1_Sense_+_Library_PoolT
ATCCAAAACTTTTTGAGGAAAAATCTTTATCTTATAGCATTGGCATAACTTTGTATAAACTTTTCTAATTTAGAATTTCCCAGGCTTTCCTTTT
>Frequency_1_QualityScore_FFHHHHHJJJJJJJJJJJJJJJIJJJJIJJJJJJJJJJJJIJFGIIGIJJJJJJJIJJIJJIJJGHHHHHFFFFDFDEEEEECDDDDDDCDACC_Mismatch_0_Sense_+_Library_PoolT
AGAAGAAAATAGCAAGCACAGATACAAAAACAGCAACAGGAGTGAATAAAAATAGATTCAGCAAAGATGAGAATAACAGTCCCACTAAAAGTGG
>Frequency_1_QualityScore_D?DHHHHHIIIIII@FGHII:FHHIIIGIIIIIIIDGIHIIIGIHGIIIIIHIIIIGAEEHEHFFFEDFCEECE_Mismatch_0_Sense_+_Library_PoolT
GAAAAAATGAAGGGAAAAGGTTTCCTTTTCCTTGGTTGTATACGATTGTTCTTAATGTTTCAAATCAAATTTAG
>Frequency_1_QualityScore_FFHHHHHJJJJJIJJJJJJJHIIIIGIJIJJJJJJJIIJJGIJJIIJIJIJJJJJJJJJJJJIIJJIIIFHGIIFIIIHHHHHFFFFCFEEFEE_Mismatch_1_Sense_+_Library_PoolT
CGATAATGTCTTCTTTTCTGTGAAGAAATATTATTGTTAGTCTGTATATACATGATCATAAGTTTATCATCATAAGCTGGTGATGAGTACTTTA
>Frequency_1_QualityScore_FFHHHHHJJJJFIJJJIJJGHGHIDIJJGEIJJJIIIIJJJIJJJJIJHEEHGHFDEFEDED@CCDCDCACDDDDCDB@DDDDCDDDDDDC@CD_Mismatch_0_Sense_+_Library_PoolT
GAGGCCAAAGGAAATATTGTGGAGCGCGTTGCATCCCTTGAAAACAAGGTCTCCAAGCTGAGTGAGAAATTAGAGCGAATGACCACAACTGTTC
>Frequency_1_QualityScore_FFHHHHHIJJJJJJJJJJJJJJDHGIJJJHIJJJJJJJJJJJJJJJJJJIJJJIHHHHFFFFFFEEEEEEEEDDEDDDDDDCDDDEDDDED_Mismatch_0_Sense_+_Library_PoolT
TAAGTTTATCATCATAAGCTGGTGATGAGTACTTTATCCAAATCTTTTTGAGGAAAAATCTTTATCTTATAGCATTGGCATAACTTTGTAT
>Frequency_1_QualityScore_FEHHHHHJJJJIIIJJJJJJJJJJJHIIIJJJJJJJJJJJJJJJJJJJJJJJJJJJIJIDEGHFGGHHHHFFFFFFEEEEEEEDEEEDCCCDDD_Mismatch_1_Sense_+_Library_PoolT
GTGAGAATAACAGTCCCACTAAAAGTGGAACAGGAAAGCTCAGGCATCTCCTCCCAGGGTGTATATTCTCACATTCACATTCTCATTGAACATA
>Frequency_1_QualityScore_FFHHHHAGHIHIJJHJJJJJJJJIIIJIJJJJJJJJJIIIIJJJJJJJJJJJJJJJHIJHJJJIJIIJJJJHHGHHHEEFFFFFFEECECEEDC_Mismatch_0_Sense_+_Library_PoolT
GAGGAGTATGATTGTAGATAATGTCTTCTTTTCTGTGAAGAAATATTATTGTTAGTCTGTATATACATGATCATAAGTTTATCATCATAAGCTG
>Frequency_1_QualityScore_DDHHHHGJJJJIIGIHIJJIJJJIJJJJD6@BDDDEEEEEDDBDC>CC>CDDDDDDDDDD>@CDDDDD>BBDBBDDDDDDCEDDCDDDDDDBD<_Mismatch_0_Sense_+_Library_PoolT
TGAACAGATCGAATACAGCTACTGGGGGGTTTGATATTTTTGAGGTAGACAAGCACCAGGTCCTGCCCGAGGAGGAATTTATCCAAAAAGGCGT
>Frequency_1_QualityScore_FFGDHHHJJGCFHCFGEHJIIJJGIIJJIIIJJJJJJGIIGHIEGGHJIJIJIGHGHFFFDCDBDDD>CACDDDDEEEEEECCACBDDBCDDCD_Mismatch_0_Sense_+_Library_PoolT
GATATTTTTGAGGTAGACAAGCACCAGGTCCTGCCCGAGGAGGAATTTATCCAAAAAGGCGTTCATGAAAACATTTCTATGCCCAGGCCTCTAT
>Frequency_1_QualityScore_FFHHHHHIJHIHIIJIHIIJJJJJJJJIJIJJIJJJJJJIJJJJJHIJGHIGHFHHIIJJJJJJIJJJJEHGIJJJHHHHHHFFDFFFFEECEE_Mismatch_0_Sense_+_Library_PoolT
AACATAGTGTGTAGTGTAACTACTCCAATAAGATTAATCACATGCATGAGGAGTATGATTGTAGATAATGTCTTCTTTTCTGTGAAGAAATATT
>Frequency_1_QualityScore_FFHGFHHJJIJJJGIJIJJJIJJIIJIJJJJJJJJJJJJJJJJHHIHIJIIJJJJJJJJJJIJJBFHIJIHHGIIJJJJJHHHGHHHFFFFFCC_Mismatch_0_Sense_+_Library_PoolT
TCTGTGAAGAAATATTATTGTTAGTCTGTATATACATGATCATAAGTTTATCATCATAAGCTGGTGATGAGTACTTTATCCAAATCTTTTTGAG
>Frequency_1_QualityScore_B;CHDD?EECBGEHI9BGHA<?AF<9EEDGFA<CFCFHIIII@>9B?<?BHDGGI3@FHF>G@A=C>C7=?7;?CAA>.59;35;;;>CDCCCA_Mismatch_0_Sense_+_Library_PoolT
AAAAATAGATTCAGCAAAGATGAGAATAACAGTCCCACTAAAAGTGGAACAGGAAAGCTCAGGCATCTCCTCCCAGGGTGTATATTCTCACATT
>Frequency_1_QualityScore_FFHHHHHJJJJJJJJJJJJJIJJJJJJJJJJJJJGHJIIIJJJIJJJIJJJJJJJIJJIJJIJJJHHHHHHFFFFFFEEEDEDCDDDDDDCDDD_Mismatch_0_Sense_+_Library_PoolT
ATAGCAAGCACAGATACAAAAACAGCAACAGGAGTGAATAAAAATAGATTCAGCAAAGATGAGAATAACAGTCCCACTAAAAGTGGAACAGGAA
>Frequency_1_QualityScore_FFFHHGFIJGIJJIHIIJ@GIIJIGG?BHIIIJJJGGJJIGJJHGHJJIJJJJJIGJJIJDHHGGHHHD?@DCEFEEDCCEECDDEEDCDDDCC_Mismatch_0_Sense_+_Library_PoolT
GATGAGAATAACAGTCCCACTAAAAGTGGAACAGGAAAGCTCAGGCATCTCCTCCCAGGGTGTATATTCTCACATTCACATTCTCATTGAACAT
>Frequency_1_QualityScore_FFHGHGHGIJGIIGJJJIJJGIIIJJJIIJJGIIIIIJIIJIJJJJJIJIJJHEAHDFCCCCDCDAACEDDDDBDDDDDCCCCDCDB5?BB?CD_Mismatch_1_Sense_+_Library_PoolT
CCTGATTTTTCTCACTGTGGAGAGAAAAAGGATGAAAGTGTTCTTGCCGATCGAAAAAATAACAGTGAAAACGTTCTGAAAGAGACGATGGATA
>Frequency_1_QualityScore_D?HDHHDFGIBFBGIIGGIGEGHIIIIHIIIIIIIFIIII8?FHGIIGIH>FHHCHIGIC@CCHFCEC?EBCDFDDCECECC?BC>ACC:@CDA_Mismatch_0_Sense_+_Library_PoolT
AAGAAAATAGCAAGCACAGATACAAAAACAGCAACAGGAGTGAATAAAAATAGATTCAGCAAAGATGAGAATAACAGTCCCACTAAAAGTGGAA
>Frequency_1_QualityScore_FDHHHHHJJJJJHIIJIJJJJJIIJJJJJJJJIJJJIJJJJJIGIHIHHHDFFDEDEEECDDDDDDDDDDDDDDDDDDDDDDDDDDDDDDBDDD_Mismatch_0_Sense_+_Library_PoolT
GTGTTCTTGCCGATCGAAAAAATAACAGTGAAAACGTTCTGAAAGAGACGATGGATGAGAAGAAGAAAATAGCAAGCACAGATACAAAAACAGC
>Frequency_1_QualityScore_FFHHHHHJJJJJIJJJJJIIIIHIJFHJJJJ=CHIJJJJJJJJJJJGIHHHHHHFEFDDCEEEDDEECB>CCFCDDDDDDDDDDDACCDDDDDC_Mismatch_0_Sense_+_Library_PoolT
TTTTTTTCAAGGAAAAAATGAAGGGAAAAGGTTTCCTTTTCCTTGGTTGTATACGATTGTTCTTAATGTTTCAAATCAAATTTAGAAAATGATG
>Frequency_1_QualityScore_FFHHHHHCGHIJJJJIJJJJJJJGGJJJJJJJJJIJIJJJJJJIJJIIJJJIJIIJJJJJJJJJJIIIJIIJEIHHGHHHFFFFFEEEDCCDED_Mismatch_0_Sense_+_Library_PoolT
CCCAGGGTGTATATTCTCACATTCACATTCTCATTGAACATAGTGTGTAGTGTAACTACTCCAATAAGATTAATCACATGCATGAGGAGTATGA
>Frequency_1_QualityScore_DDDGGFBGIJEHIJJJIFGIIH9CHGEGCHGGGGIGGGIICBGHHIIFBDEI?FHCEEGGGBGHG@EGHHEE>CEFFFCC;<5;;A;CCCAFC@_Mismatch_0_Sense_+_Library_PoolT
GAATAAAAATAGATTCAGCAAAGATGAGAATAACAGTCCCACTAAAAGTGGAACAGGAAAGCTCAGGCATCTCCTCCCAGGGTGTATATTCTCA
>Frequency_1_QualityScore_FFHHHHHJJJJJJGIJJJJJIIJFIJJJJJJIIJJJJJJJHHFFFFFEDEEEDDDDDDDDDCDDDDDDD?CDCDCCDD_Mismatch_0_Sense_+_Library_PoolT
CTCGAAGAAACCGAGGCCAAAGGAAATATTGTGGAGCGCGTTGCATCCCTTGAAAACAAGGTCTCCAAGCTGAGTGAG
>Frequency_1_QualityScore_DD>???DF;E<BFHIGCDHIIEBFEGC<?BAFFECFG9DD9DHIE4CHGGH3=CF:CE@4)7;3=3A>C3.7.;@(6;>CC>C:AACA_Mismatch_0_Sense_+_Library_PoolT
AGAAGAAAATAGCAAGCACAGATACAAAAACAGCAACAGGAGTGAATAAAAATAGATTCAGCAAAGATGAGAATAACAGTCCCACTAA
>Frequency_1_QualityScore_FFFHFHHIJIIIIJJJJJJJJIJJJJJJJJJJJJIJJJJIJJJHIJHIBFGIIJJJFGIJIJJJJIIJJJJJJJJJIIGFE_Mismatch_0_Sense_+_Library_PoolT
AGTGTGTAGTGTAACTACTCCAATAAGATTAATCACATGCATGAGGAGTATGATTGTAGATAATGTCTTCTTTTCTGTGAA
>Frequency_1_QualityScore_FFHHHDHJJJJJJJJIIJICGIIIIJJHIJJJJJJJHGIIJJIIJJJJHIJJJJJJJJJJJJIJGJGIGFGHHGIIIIJJJJHHHHGHFD?CCD_Mismatch_1_Sense_+_Library_PoolT
TAATCACATGCATGAGGAGTATGATTGTAGATAATGTCTTCTTTTCTGTGAAGAAATATTATTGTTATTCTGTATATACATGATCATAAGTTTA
>Frequency_1_QualityScore_FFHHGHHIJJJJEGHIJJHFIGIJJJJJJJJJJJJIFGIJIJJIJJIGGHIJIFDGGGIGHGHHIGG_Mismatch_1_Sense_+_Library_PoolT
AATATTATTGTTAGTCTGTATATACATGATCATAAGTTTATCATCATAAGCTGGTGATGAGTACTAT
>Frequency_1_QualityScore_ADDDDD4CB9EE@FFEBE3?<+<A4CFCEICEAFCDCDDD?D<DB>DDDB<?99DEDCEIECC:BD@@4@AAE=A_Mismatch_0_Sense_+_Library_PoolT
TTAATCACATGCATGAGGAGTATGATTGTAGATAATGTCTTCTTTTCTGTGAAGAAATATTATTGTTAGTCTGTA
>Frequency_1_QualityScore_DFBDF>FAFHG@H@AF<D<FHIDDHH?2<CEE?BCGHGII@??<<:D@DFDE@)=8=FADA;FGCC=@EDH;;?AE?>9>:?>=85;<:+(>A@_Mismatch_1_Sense_+_Library_PoolT
GCCTCTATCTCAACTTGATATATCCAAGCCTGATTTTTCTCACTGTGGAGAGACAAAGGATGAAAGTGTTCTTGCCGATCGAAAAAATAACAGT
>Frequency_1_QualityScore_??FFBFFEFBG>4I3C<CG@:22A<EAG@FF<3:):0&02+3@9BB>>:5?0(+33(3>3?<BB8?8<4:4:@A1<>&)50?@B2+:4:>A_Mismatch_0_Sense_+_Library_PoolT
TGTTAATATGAACAGATCGAATACAGCTACTGGGGGGTTTGATATTTTTGAGGTAGACAAGCACCAGGTCCTGCCCGAGGAGGAATTTATC
>Frequency_1_QualityScore_FDHHHHHJJJJJJIJFGIJGJJJHIJJJJJIJIJJJJJJJJJJIIJIJJJJJJJJJJJJJIJJIIGJJGCGGJJJJJJHHHHHHFFCDFFFEEE_Mismatch_0_Sense_+_Library_PoolT
CACATGCATGAGGAGTATGATTGTAGATAATGTCTTCTTTTCTGTGAAGAAATATTATTGTTAGTCTGTATATACATGATCATAAGTTTATCAT
>Frequency_1_QualityScore_FFHHDBHIHIIIEJIJJJJJIGHJIIIJIJJJJIJJJJIJJJIJIIIJHJJJJJJIIHIJJJJJJJIJJHIIJGHFHIIJJJJJJHEHGGFFFC_Mismatch_0_Sense_+_Library_PoolT
GGAGTATGATTGTAGATAATGTCTTCTTTTCTGTGAAGAAATATTATTGTTAGTCTGTATATACATGATCATAAGTTTATCATCATAAGCTGGT
>Frequency_1_QualityScore_FFFHDHHJGHJJHIIIJJJJJGIGIIIJJJJJJJJHHIGIJJIIJIJJJIIIJIJJJIIHHGIIGHJJJHIGIIJEHIIJJJHHHHGHHFFFFF_Mismatch_0_Sense_+_Library_PoolC
GGAGTATGATTGTAGATAATGTCTTCTTTTCTGTGAAGAAATATTATTGTTAGTCTGTATATACATGATCATAAGTTTATCATCATAAGCTGGT
>Frequency_1_QualityScore_FFHHHHHJJJJJJJIJJIJJJJJJJJJJJJJJHGJJJJJJJJJJIJJJJJHIJJJIJIIJJJJJJJJJJFHGIJJJIJEHHE_Mismatch_0_Sense_+_Library_PoolT
TTATTGTTAGTCTGTATATACATGATCATAAGTTTATCATCATAAGCTGGTGATGAGTACTTTATCCAAATCTTTTTGAGGA
>Frequency_1_QualityScore_DDFHHDHBH@EBDFFHGIDGID@BDBCCCDDCCDDDDD38@@CDCDDDDDDDD@CCDCDBDB>@B9@D?8@:@CDC@>AC??5??B>@B?DCCC_Mismatch_0_Sense_+_Library_PoolT
ATCGAATACAGCTACTGGGGGGTTTGATATTTTTGAGGTAGACAAGCACCAGGTCCTGCCCGAGGAGGAATTTATCCAAAAAGGCGTTCATGAA
>Frequency_1_QualityScore_FFHHHHHJJJHIIJAGGIJJJJIIJJJJJJJJJJIJJJJIJJJJIIJJJIHIIIGIIHIIIJIIIJJHJIJIHGHHHHHFFFFFFEEEEEEDDC_Mismatch_0_Sense_+_Library_PoolT
ATCTCCTCCCAGGGTGTATATTCTCACATTCACATTCTCATTGAACATAGTGTGTAGTGTAACTACTCCAATAAGATTAATCACATGCATGAGG
>Frequency_1_QualityScore_DFHFHFBBHGHIIIIB@EG;DHHBHIGGBFHIIIDHIIEHHH>?CEEFFDCECA?CACCA>(>>A?>AA<5>:A:>CCCCC:A@@>B<CCACC8_Mismatch_0_Sense_+_Library_PoolT
AAGAAACCGAGGCCAAAGGAAATATTGTGGAGCGCGTTGCATCCCTTGAAAACAAGGTCTCCAAGCTGAGTGAGAAATTAGAGCGAATGACCAC
>Frequency_1_QualityScore_FFFHHHHGIIIIJJIIIJIIJIIIIJJHJJDHIIIIIIJHIIGIFHGHGIJIGAHHIGIIIGIIHGIIJEHCHHGHEEFFFFFEEDFDDACDDC_Mismatch_0_Sense_+_Library_PoolT
TGTAGTGTAACTACTCCAATAAGATTAATCACATGCATGAGGAGTATGATTGTAGATAATGTCTTCTTTTCTGTGAAGAAATATTATTGTTAGT
>Frequency_1_QualityScore_DD?DHFHFHEHH?CEH@EHHCEGDHIGIIGGGGHHGIGGIGBDGIIIIIIGIIIIIHGFCABFHIFDG@@_Mismatch_0_Sense_+_Library_PoolT
ATGCATGAGGAGTATGATTGTAGATAATGTCTTCTTTTCTGTGAAGAAATATTATTGTTAGTCTGTATAT
>Frequency_1_QualityScore_FFHHHHHJJJJJJJJJJJIJJJJJJJJJJJJJJJJJJJDGIJJJJJJJJJJJIJJJJJJJJJHHHHHHFFFFFFEEEEEEDDDDDDDCCDDDDD_Mismatch_1_Sense_+_Library_PoolT
AAAAATAGCAAGCACAGATACAAAAACAGCAACAGGAGTGAATAAAAATAGATTCAGCAAAGATGAGAATAACAGTCCCACTAAAAGTGGAACA
>Frequency_1_QualityScore_A+0<)2<::+:)<1:C81?:86?4/?DA_Mismatch_1_Sense_+_Library_PoolT
GGGTTCTTGCCGATCGAAAAAATAACAG
>Frequency_1_QualityScore_FFHHHDFHGGIJJIJIJJJIFHIIGGJJJGIIJJFGGIJJJIJJJJIJJIJIDEDFFFFFEEEEDDDEEADDDACDC??ABDDDDDDDDDDDDD_Mismatch_1_Sense_+_Library_PoolT
TGAGGTAGACAAGCACCAGGTCCTGCCCGAGGAGTAATTTATCCAAAAAGGCGTTCATGAAAACATTTCTATGCCCAGGCCTCTATCTCAACTT
>Frequency_1_QualityScore_FFHHHGFIJJJFIIFHHHIIIJIEIJJJIJJICGHIIJIHDGIIIJJJHGHGJIGHIIIJIIEE_Mismatch_0_Sense_+_Library_PoolT
TACATGATCATAAGTTTATCATCATAAGCTGGTGATGAGTACTTTATCCAAATCTTTTTGAGGA
>Frequency_1_QualityScore_FFHHHHGIIGIIJJIIJJJJJJIJJIIJIJJJJIIIJJJJJJJJJIJJJJJGHGIJEHEFJIJJJIGGHIIHEGIJJIICHHCEHFFFCEEECE_Mismatch_0_Sense_+_Library_PoolT
ATTATTGTTAGTCTGTATATACATGATCATAAGTTTATCATCATAAGCTGGTGATGAGTACTTTATCCAAATCTTTTTGAGGAAAAATCTTTAT
>Frequency_1_QualityScore_FFHHHHHJJJJJJGIIIAFGHIIJJJJJJJJJIJJJJIJJIJJJJJIJJIJJJGGGIJJJJHGGIJIJJHIJHHHHHHFFFDFEECEEEEDDED_Mismatch_0_Sense_+_Library_PoolT
GGCATCTCCTCCCAGGGTGTATATTCTCACATTCACATTCTCATTGAACATAGTGTGTAGTGTAACTACTCCAATAAGATTAATCACATGCATG
>Frequency_1_QualityScore_FFGHHHHJJJJJJJJCFHIIJJJJIJIJJJGIIHIIIIIGHIJGGIJJJJJJHIJJJIJJJJJGIJJGHFHHHHFFFFFFE_Mismatch_0_Sense_+_Library_PoolT
AATGAAGGGAAAAGGTTTCCTTTTCCTTGGTTGTATACGATTGTTCTTAATGTTTCAAATCAAATTTAGAAAATGATGGGA
>Frequency_1_QualityScore_FDHHHHHHIJJJJJJJJJJJJJJJJJJJJJJJJJJJJJJJJJJFGIJIJJJIIJJJIJJJGHJJJJJJJIJJIFIIIHHHGGHHFFFFDDFEEE_Mismatch_0_Sense_+_Library_PoolT
GTAGTGTAACTACTCCAATAAGATTAATCACATGCATGAGGAGTATGATTGTAGATAATGTCTTCTTTTCTGTGAAGAAATATTATTGTTAGTC
>Frequency_1_QualityScore_FFHHHHHJJJJJFGHIJJJJJJJJJJJDHIJJJJJJIJJJJJJFIIJJJJJIFGHHFDDCDDDDEDDDDCDBDDDEEEEDDDDDBBABCDDDDC_Mismatch_0_Sense_+_Library_PoolT
ATATTTTTGAGGTAGACAAGCACCAGGTCCTGCCCGAGGAGGAATTTATCCAAAAAGGCGTTCATGAAAACATTTCTATGCCCAGGCCTCTATC
>Frequency_1_QualityScore_FFHHHHHJJJJJIJJJJJIJJHIIGIEHIJIJJJJJJJJJJJJIJJJJJJJJJJJJJHIIHIJIIIJIJFHJIIIIIHHHHHHHFFFFFFBCEE_Mismatch_0_Sense_+_Library_PoolT
ATAAGATTAATCACATGCATGAGGAGTATGATTGTAGATAATGTCTTCTTTTCTGTGAAGAAATATTATTGTTAGTCTGTATATACATGATCAT
>Frequency_1_QualityScore_FFHHHHHJHIJJJJJJJJJJHHIIIJJJJJJJJJJJJJIJJJJJHIJ_Mismatch_0_Sense_+_Library_PoolT
AGATAATGTCTTCTTTTCTGTGAAGAAATATTATTGTTAGTCTGTAT
>Frequency_1_QualityScore_FFHHHGHJJJJJJIJJJJJIJJJJJJJJJJJJJJJJIIIIHJJIJIIJJJIJJJJGJJJIJJJJJIIJJHIIIHHHHHHFFF@CEECEFDDEDE_Mismatch_1_Sense_+_Library_PoolT
AGTATATTCTCACATTCACATTCTCATTGAACATAGTGTGTAGTGTAACTACTCCAATAAGATTAATCACATGCATGAGGAGTATGATTGTAGA
>Frequency_1_QualityScore_D???FFHGIIIBAEEHHDEGGGIIDEHHIEGGHHHGGIIGCHGHEF8;;CFHI@GA@G@GEC:AEECEC7?CD@CECEEEEC_Mismatch_0_Sense_+_Library_PoolT
TCCCACTAAAAGTGGAACAGGAAAGCTCAGGCATCTCCTCCCAGGGTGTATATTCTCACATTCACATTCTCATTGAACATAG
>Frequency_1_QualityScore_DFAHGHGIIIIIIIIIIIGGCHIHCA@FHIHHIIIGHDGIIIIIICFCFGHGIHGEIIHFFFFCEBBCC@CC:CCEACCBBCCCCECCC>?CCB_Mismatch_0_Sense_+_Library_PoolT
ATCCAAGCCTGATTTTTCTCACTGTGGAGAGAAAAAGGATGAAAGTGTTCTTGCCGATCGAAAAAATAACAGTGAAAACGTTCTGAAAGAGACG
>Frequency_1_QualityScore_FFHHHHHJJJJJJJJJJJJJJJJJIJJJIJIJIIIJJJJJIJFHIIIJJJIJJIJJJJJJJJJJJJJJHHHHEFFFABCCEDEEEEDEDDDDDE_Mismatch_0_Sense_+_Library_PoolT
AAATAGATTCAGCAAAGATGAGAATAACAGTCCCACTAAAAGTGGAACAGGAAAGCTCAGGCATCTCCTCCCAGGGTGTATATTCTCACATTCA
>Frequency_1_QualityScore_FFHHHHHJJEGGIJJJJJJJJJJJJIJJIJJJJJJJJJIJJJJJJIIIJJJIIJIIIJJJJJJJJJJJJHIJJJHHHHHGFFFFFFEEECC=AC_Mismatch_0_Sense_+_Library_PoolT
CTCCCAGGGTGTATATTCTCACATTCACATTCTCATTGAACATAGTGTGTAGTGTAACTACTCCAATAAGATTAATCACATGCATGAGGAGTAT
>Frequency_1_QualityScore_FFHHHHHJJJJIJCGHJJIJJHIJJJJJJJIJJJJJJJJJJIHIIIGHIIJJJJJJJJJJJJIJJJJIJHIJIJJJJJJJJHHHHGHGFFFFFF_Mismatch_0_Sense_+_Library_PoolT
CATGCATGAGGAGTATGATTGTAGATAATGTCTTCTTTTCTGTGAAGAAATATTATTGTTAGTCTGTATATACATGATCATAAGTTTATCATCA
>Frequency_1_QualityScore_FFHHHHHJIJIJJJIEIJJJJEIIJJIJGGJJIJJJJIGIJJIJJJIIJJJIJGGIGBHIJJIJJHHHCEHFDFDCCEDDB@BC@CDCD5>>BA_Mismatch_0_Sense_+_Library_PoolT
CATGAAAACATTTCTATGCCCAGGCCTCTATCTCAACTTGATATATCCAAGCCTGATTTTTCTCACTGTGGAGAGAAAAAGGATGAAAGTGTTC
>Frequency_1_QualityScore_?DHDFDHDEBCDFEDHGCGHI@HG?EF9?BGFHGCHEEFB?BDC?9BBFH>FDEBGCHCHCGG@E_Mismatch_0_Sense_+_Library_PoolT
CATTTCTATGCCCAGGCCTCTATCTCAACTTGATATATCCAAGCCTGATTTTTCTCACTGTGGAG
>Frequency_1_QualityScore_FFHHHHHJJIJJJJIJJJIIJIJJJJJJIJJJJJJJJJJFHIIIJJIJHIJJIJJJIJJIGIGHGGHHHEFCDFFEEEDEDDDDDDCDA@C>CC_Mismatch_0_Sense_+_Library_PoolT
AGAAAATAGCAAGCACAGATACAAAAACAGCAACAGGAGTGAATAAAAATAGATTCAGCAAAGATGAGAATAACAGTCCCACTAAAAGTGGAAC
>Frequency_1_QualityScore_FFHGGHHJJJIJJIJIIIJIIIGIJJIIIJJIJFJJJ_Mismatch_0_Sense_+_Library_PoolT
GTTAGTCTGTATATACATGATCATAAGTTTATCATCA
>Frequency_1_QualityScore_FDHHHHHJJJJJJJJJJJJJJJIJGIIHIJJIJJJGHFIIJJJJIIHJIGHJJJG_Mismatch_1_Sense_+_Library_PoolT
GTATATTCTCACATTCACATTCTCATTGAACATAGTGTGTAGTATAACTACTCCA
>Frequency_1_QualityScore_FFHHHHHJJJIJJJJJJJJJJJIJJJJJJJJJJJJJJJJJJJJJJIJJJJJJHHFHHHFFFFFFEEEEEDEEEDDDDDDD<CCEDDDDDEDDDD_Mismatch_0_Sense_+_Library_PoolT
GGAGGAATTTATCCAAAAAGGCGTTCATGAAAACATTTCTATGCCCAGGCCTCTATCTCAACTTGATATATCCAAGCCTGATTTTTCTCACTGT
>Frequency_1_QualityScore_DDDDFHD?FGIII13AB?FGIIE9EHIGGDDGHI>DGFHIEGG9DDBDHHHEE3_Mismatch_1_Sense_+_Library_PoolT
TCCAAATCTTTTTGAGGAAAAATCTTTATCTTATAGCATTGGCATAACTTTGGA
>Frequency_1_QualityScore_DEHHHFFGHIIBDHBACCHHBHHHEEGFGIGDFHHH@GIIIGIGGDFHHGGCHIIII?B88=CAGHCCF@=EIGG@EEHHHGFHFFFFD>BCEE_Mismatch_0_Sense_+_Library_PoolT
TCATTGAACATAGTGTGTAGTGTAACTACTCCAATAAGATTAATCACATGCATGAGGAGTATGATTGTAGATAATGTCTTCTTTTCTGTGAAGA
>Frequency_1_QualityScore_FFHHHHHJJJIJJJJJJJJJJGHJJ?FGIJJJJJJJJJJJJJJJJJJJJJJJJJJJJJJIJIJJIIJJIEHHHHHHFFFFFEEEEEEDDDDEDD_Mismatch_0_Sense_+_Library_PoolT
AAAGCTCAGGCATCTCCTCCCAGGGTGTATATTCTCACATTCACATTCTCATTGAACATAGTGTGTAGTGTAACTACTCCAATAAGATTAATCA
>Frequency_1_QualityScore_FFHHGHHJJJHIJJJJJJJJJEHIJIIJJJIGIIHIIIIIIJJJJJJJJJJJIIIJJJJJJIJJGIIJJHHHIHJIGDGHHHHDHHFEFFFFFE_Mismatch_0_Sense_+_Library_PoolT
TTCTTTTCTGTGAAGAAATATTATTGTTAGTCTGTATATACATGATCATAAGTTTATCATCATAAGCTGGTGATGAGTACTTTATCCAAATCTT
>Frequency_1_QualityScore_FFHHHHHJJIJJJJJJJIGIJIJIJJIJHIJ<FHIJHIJJJIHFDA@DDCDDDDCCDDDDDDDDDD:ACCCDCCBDD@B>CCDDDDDCDDDCDD_Mismatch_0_Sense_+_Library_PoolT
CGGTTCTCGAAGAAACCGAGGCCAAAGGAAATATTGTGGAGCGCGTTGCATCCCTTGAAAACAAGGTCTCCAAGCTGAGTGAGAAATTAGAGCG
>Frequency_1_QualityScore_FFHHHHHJIJIJIJJJJIJJJJJJJJJJJIJIIJJJIJJJJJJJJJJJJBFHJIJJJJJJGIJJJJIIIHIJJJJJJJHHHHGGFFFFFFFEEE_Mismatch_1_Sense_+_Library_PoolT
TAGTGTGCAGTGTAACTACTCCAATAAGATTAATCACATGCATGAGGAGTATGATTGTAGATAATGTCTTCTTTTCTGTGAAGAAATATTATTG
>Frequency_1_QualityScore_FFHHHHHJJJJJIJJJHIIIJJIGGHIJJJIJIJJJIJIIJIJJJJJJGIJJJJIJJJIIHIFHHIIIJGHGHHHHHFFFFFFFEEEEEEEEDE_Mismatch_0_Sense_+_Library_PoolT
TTCTCATTGAACATAGTGTGTAGTGTAACTACTCCAATAAGATTAATCACATGCATGAGGAGTATGATTGTAGATAATGTCTTCTTTTCTGTGA
>Frequency_1_QualityScore_FFHHHHHJJJJJJJJJJJJJJJJJJJIIJJJJJJJJJJJJJJJJJJJJJIJJJIIIGIIJJJJGHHHHHFFFFFFFDEDCCAB=ACDDDDDDDD_Mismatch_1_Sense_+_Library_PoolT
AAGGCGTTCATGAAAACATTTCTATGCCCAGGCCTCTATCTCAACTTGATATATCCAAGCCTGATTTTTCTCATTGTGGAGAGAAAAAGGATGA
>Frequency_1_QualityScore_FFHHHHHJJJJJIJJJJJJJIJIGJJJJJJJJJJJJJJFHIIJJJFFIJJJIJIHIIIIJJHJJJJFIIGHIIIIFHHHHHHFFFFFFFEDCEE_Mismatch_0_Sense_+_Library_PoolT
TGTATATACATGATCATAAGTTTATCATCATAAGCTGGTGATGAGTACTTTATCCAAATCTTTTTGAGGAAAAATCTTTATCTTATAGCATTGG
>Frequency_1_QualityScore_FFHHHHHJJJJJJJJJJJJJJIIJHIJIIGHIJIJJJIJJIJIJJJIJIJJJJJJJJJJJJIIGIJJJIGIJJJGHIIHHHHHHHFFFFFFFFE_Mismatch_0_Sense_+_Library_PoolT
CCAATAAGATTAATCACATGCATGAGGAGTATGATTGTAGATAATGTCTTCTTTTCTGTGAAGAAATATTATTGTTAGTCTGTATATACATGAT
>Frequency_1_QualityScore_FFHHHGHJJJJJJJJJJJJIJJIJJJHIJIDGHIJJJJJJJJJJJJJJJJJJJJJJJJJJIIJHHHHHF?BFFFFEEEDEDEDDDDDDDCDDDD_Mismatch_1_Sense_+_Library_PoolT
ACAGGAAAGCTCAGGCATCTCCTCCCAGGGTGTATATTCTCACATTCACATTCTCATTGGACATAGTGTGTAGTGTAACTACTCCAATAAGATT
>Frequency_1_QualityScore_ADDFDDFIIIGIIIGC@?DDG?FG0BFDFGCFDBEGGGIIIEDECGIEACFFFF@CCCEC@A;ABBCBCABB@AA<9?:+:::ACC<:A@@_Mismatch_0_Sense_+_Library_PoolT
AGTGAAAACGTTCTGAAAGAGACGATGGATGAGAAGAAGAAAATAGCAAGCACAGATACAAAAACAGCAACAGGAGTGAATAAAAATAGAT
>Frequency_1_QualityScore_FFHHHHHJJJJJJJJJJJJJJJJJJJJJJJIJJJJJJIJIJIJIIJJJJJJJJIJJJJJIJJJIJIIJGGIGIJIJEEHHHHHGFFFEFFFEEE_Mismatch_0_Sense_+_Library_PoolT
TTCTCACATTCACATTCTCATTGAACATAGTGTGTAGTGTAACTACTCCAATAAGATTAATCACATGCATGAGGAGTATGATTGTAGATAATGT
>Frequency_1_QualityScore_FFHHHHHJHIJJIIJJJJJJJJJJJJJJJJIIJJJJJJJJJJJJJJJJGHIJJIJHIJJJJJJJJJ_Mismatch_0_Sense_+_Library_PoolT
ATTGTTAGTCTGTATATACATGATCATAAGTTTATCATCATAAGCTGGTGATGAGTACTTTATCCA
>Frequency_1_QualityScore_FFHHHHHJJJJJJJJJJJJJIIIJJJJJJJIJJJDGGGIIJJJJJJJJJJJJIJJJJJJJJIJIIIIHHHEHHFFFFFFEEEEEEEDCCCDCCC_Mismatch_0_Sense_+_Library_PoolT
TGGAACAGGAAAGCTCAGGCATCTCCTCCCAGGGTGTATATTCTCACATTCACATTCTCATTGAACATAGTGTGTAGTGTAACTACTCCAATAA
>Frequency_1_QualityScore_FFHHHGHIHIGIHIJJJJIJIJGIIJIIJJJJJIGEHHIJFIIJJJJJHIJIIJJJJJIGJJJIIJJIJHHHIJJJDDHAEHEFFFFFEDFDED_Mismatch_0_Sense_+_Library_PoolT
ATATTCTCACATTCACATTCTCATTGAACATAGTGTGTAGTGTAACTACTCCAATAAGATTAATCACATGCATGAGGAGTATGATTGTAGATAA
>Frequency_1_QualityScore_FFHHHHGJJJJJJIJJJJJJJEIJIJJJJJJIJJIJJIJGHIJJIJGIJJJJJJJJIGHIJJJJIJJDHHG_Mismatch_0_Sense_+_Library_PoolT
CTGTATATACATGATCATAAGTTTATCATCATAAGCTGGTGATGAGTACTTTATCCAAATCTTTTTGAGGA
>Frequency_1_QualityScore_FFHGHHHJJJIIJFHIGHIIIIIGGIIIJJIJIIJIJJIIIJIIIIIIIJHCFHIIJGGJJJHIFHHHHEFFEEDEEDDDDCDDDDDDDDDDCD_Mismatch_0_Sense_+_Library_PoolT
ACAGCAACAGGAGTGAATAAAAATAGATTCAGCAAAGATGAGAATAACAGTCCCACTAAAAGTGGAACAGGAAAGCTCAGGCATCTCCTCCCAG
>Frequency_1_QualityScore_DFGHHHHJIJJJJIJJJJJCGHIJIJJJJJJJJJGIJIJJJJJIJJJJJJIJIIHHHHHHEFFFFFFEECCCCED_Mismatch_1_Sense_+_Library_PoolT
AAAAAATGAAGGGAAAAGGTTTCCTTTTCCTTGGTTGTATACGATTGTTCTTAATGTTTCAAATCAAATTTAGGA
>Frequency_1_QualityScore_FFDFHHHJJJJJJJIJJDGHIIJJIIIJJGIJIJIJJJJJJJJJJHGHFFFDDEDDDDDDDDDDEEEEDDDCDDBDDDDDDCDDDDDDDDDDDD_Mismatch_0_Sense_+_Library_PoolT
GGTAGACAAGCACCAGGTCCTGCCCGAGGAGGAATTTATCCAAAAAGGCGTTCATGAAAACATTTCTATGCCCAGGCCTCTATCTCAACTTGAT
>Frequency_1_QualityScore_FFHHHHHJJJJJJJJJJJJJJJJJD6:BDDDEEEEEDBDDDACDDDDDDBDDDDDDCDDDDDDDDDDDDDDDBDDDDEDDDDDDDDDDDDDDDE_Mismatch_0_Sense_+_Library_PoolT
CAGATCGAATACAGCTACTGGGGGGTTTGATATTTTTGAGGTAGACAAGCACCAGGTCCTGCCCGAGGAGGAATTTATCCAAAAAGGCGTTCAT
>Frequency_1_QualityScore_FFHHHHHIJJJJJJJGIJIJJIJJJJJJJJJJIJJJIJJIJJJJJHHHHHFFFFFFFEEEEEEDDDDCDCDDDDDDDDDDDDDDDDEEEDDDDD_Mismatch_0_Sense_+_Library_PoolT
ACCAGGTCCTGCCCGAGGAGGAATTTATCCAAAAAGGCGTTCATGAAAACATTTCTATGCCCAGGCCTCTATCTCAACTTGATATATCCAAGCC
>Frequency_1_QualityScore_FFHHHHHJIJJJGIIIJHJJJHIJFJIJIIIJJJJJJJJJJJJJJJJJJJJJJIIGFHHHHHFFFFDCDCADEDEDDDCDDDDEEDDDDDD_Mismatch_0_Sense_+_Library_PoolT
ACGTTCTGAAAGAGACGATGGATGAGAAGAAGAAAATAGCAAGCACAGATACAAAAACAGCAACAGGAGTGAATAAAAATAGATTCAGCAA
>Frequency_1_QualityScore_DDHHHGHIIJIIJJJJJJIIIIJIIJJJJJJJJJJJJJJJJIJJJJJJJJJFGIJJJJJJJHHHHHHFFEEFFDECCAEDDDDDDDDDDDDDDD_Mismatch_0_Sense_+_Library_PoolT
TGGATGAGAAGAAGAAAATAGCAAGCACAGATACAAAAACAGCAACAGGAGTGAATAAAAATAGATTCAGCAAAGATGAGAATAACAGTCCCAC
>Frequency_1_QualityScore_FFHHHHHDHJIJJJJJIGJJHIIIIJ?FDGIJIJIHIJEGIDGHJIIIIJJHFGEAGIGIJHHAEEFEEDFFEFEDEEED_Mismatch_0_Sense_+_Library_PoolT
TTCAAGGAAAAAATGAAGGGAAAAGGTTTCCTTTTCCTTGGTTGTATACGATTGTTCTTAATGTTTCAAATCAAATTTAG
>Frequency_1_QualityScore_FFHGGGAGGIIHIGGGIGIHIJGGGAHDHHGGIGIIAHEEHFEEDDDFEE?AAABB?CBDDDDCCDDDCCCC>CCCDDDDCDDDDDD:CACDDD_Mismatch_0_Sense_+_Library_PoolT
GCCCGAGGAGGAATTTATCCAAAAAGGCGTTCATGAAAACATTTCTATGCCCAGGCCTCTATCTCAACTTGATATATCCAAGCCTGATTTTTCT
>Frequency_1_QualityScore_FFHHHHHJJJJJJJJJJJJJJJIJJJJIJJJJFHHIJJJJIJJJIJJJJIJIJIJJJJJJJIIIIGIJJGIIJIIJJJHHHEHGHFFDFFFFFE_Mismatch_0_Sense_+_Library_PoolT
ACTCCAATAAGATTAATCACATGCATGAGGAGTATGATTGTAGATAATGTCTTCTTTTCTGTGAAGAAATATTATTGTTAGTCTGTATATACAT
>Frequency_1_QualityScore_FFHHHHHJJJJEHIIJJJJJGJJIJJJJJJJJIJJJIIJJJHHIJ8@FHIJJJJJJJJHHHHHHHFFFFDFDEEEEEEDDDDCACDEDEDEEED_Mismatch_0_Sense_+_Library_PoolT
CCCACTAAAAGTGGAACAGGAAAGCTCAGGCATCTCCTCCCAGGGTGTATATTCTCACATTCACATTCTCATTGAACATAGTGTGTAGTGTAAC
>Frequency_1_QualityScore_FFHHHHHJJJJIJJJJIIJJJJIIIJJJJJIJJJJJJJJJJJJGIJIHIIHIHIIIIIIIJIIJIHHGHHHC@@DFFFEEEDDBDDB_Mismatch_0_Sense_+_Library_PoolT
CCCAGGCCTCTATCTCAACTTGATATATCCAAGCCTGATTTTTCTCACTGTGGAGAGAAAAAGGATGAAAGTGTTCTTGCCGATCGA
>Frequency_1_QualityScore_B?ACDHHIIEHIIIIIIEGGII@HDHEHGIIIIIIIIB7<?BDDEEEEEDDBDD9@CCCCCB?BCBDB?CCACCCDDDDDDDDDDDCDDDEDCC_Mismatch_1_Sense_+_Library_PoolT
GTGTTAATATGAACAGATCGAATACAGCTACTGGGGGGTTTGATATTTTTGAGGTAGACAAGCACCAGGTCCTGCCCGAGGAGGAATTTATCCA
>Frequency_1_QualityScore_DDFHFFD:::++:A?CFFEG+3A:CFEEBCEEFH@?CEGHFB@@GDBD?F4BGGH@BD?FFEH>;8=FGF=C@@C=;@=C@;7=A?=AEC_Mismatch_0_Sense_+_Library_PoolT
TTCTGTGAAGAAATATTATTGTTAGTCTGTATATACATGATCATAAGTTTATCATCATAAGCTGGTGATGAGTACTTTATCCAAATCTTT
>Frequency_1_QualityScore_FFHHHHHJJJJJJJJJJJJJJJJIJIJJJJJJJJJIJJJIJJJJJJJGHIJJJJJJJJJJJJJJJJJJHHHHGHFFFFEDDAB@CDDDFCDDED_Mismatch_0_Sense_+_Library_PoolT
AATAAAAATAGATTCAGCAAAGATGAGAATAACAGTCCCACTAAAAGTGGAACAGGAAAGCTCAGGCATCTCCTCCCAGGGTGTATATTCTCAC
>Frequency_1_QualityScore_FDHHHHHJHHHIJJJJJJIJJJJJJJJJJJJJJJJJJJJJJJIJJGGBEFIFIJJIJIIIJJJJIGIIIHIJJJJJIFEHGHHFFFFFFFFDDE_Mismatch_0_Sense_+_Library_PoolT
GTGTGTAGTGTAACTACTCCAATAAGATTAATCACATGCATGAGGAGTATGATTGTAGATAATGTCTTCTTTTCTGTGAAGAAATATTATTGTT
>Frequency_1_QualityScore_FFHHHHFIDHHJGJJIHJJIIJJJIIJJJJJJJJIJJIJGIIHIJJJJJJJIJIIIJJJJJIJGIIJIJHIJJJJIJIJIIHHHHHHHFFFCCF_Mismatch_0_Sense_+_Library_PoolT
ATGAGGAGTATGATTGTAGATAATGTCTTCTTTTCTGTGAAGAAATATTATTGTTAGTCTGTATATACATGATCATAAGTTTATCATCATAAGC
>Frequency_1_QualityScore_DFHHHFHIEHBFHHIFHIJGHI>FHIJJJIJGIJJJJGGGII85;DEEHFEHFFFCB;@@CDCC;CA=;=@C?CDDDCDADDCCCDCECDCDCC_Mismatch_0_Sense_+_Library_PoolT
AAGCACCAGGTCCTGCCCGAGGAGGAATTTATCCAAAAAGGCGTTCATGAAAACATTTCTATGCCCAGGCCTCTATCTCAACTTGATATATCCA
>Frequency_1_QualityScore_D8DFF8?;ED)<AGFCFEF6E0?FE)?0*??<<DDFEF=ACC>BFECFC:@?@D?ACDA@;ADB@?B?@<7>@B@BBBBB@9@A:4::BDBD@:_Mismatch_1_Sense_+_Library_PoolT
AAGCACCAGGGCCTGCCCGAGGAGGAATTTATCCAAAAAGGCGTTCATGAAAACATTTCTATGCCCAGGCCTCTATCTCAACTTGATATATCCA
>Frequency_1_QualityScore_FDHHHHHJJJJJJIIIIIJJIJIJJJGIJJJJJIJFHIIIJJJIJJJJIJIIJJHFFFFFDECEEECDDBACDDDEDDDCCCCDDDDDCDDCDC_Mismatch_1_Sense_+_Library_PoolT
GATTTTTCTCATTGTGGAGAGAAAAAGGATGAAAGTGTTCTTGCCGATCGAAAAAATAACAGTGAAAACGTTCTGAAAGAGACGATGGATGAGA
>Frequency_1_QualityScore_FFHHHHHJIJJGHIJJJJJJJIJIIJJJJJIJIIJJJJJJJJJJJJJJIJIJJJJIIJGIGHHIJJJHHHHGFFFFFEEEDEDDDDDDDDCDDD_Mismatch_0_Sense_+_Library_PoolT
AGCAACAGGAGTGAATAAAAATAGATTCAGCAAAGATGAGAATAACAGTCCCACTAAAAGTGGAACAGGAAAGCTCAGGCATCTCCTCCCAGGG
>Frequency_1_QualityScore_FFGHHHHJJJJJJJJJEIJIIIJJJJJJJJJJJIJJIIJJIJJJJJJIJJJJJJHIJJJIIJJJIIJIGGCHIGHFHHHHFFFFFDCEEDDDCC_Mismatch_0_Sense_+_Library_PoolT
TATCCAAATCTTTTTGAGGAAAAATCTTTATCTTATAGCATTGGCATAACTTTGTATAAACTTTTCTAATTTAGAATTTCCCAGGCTTTCCTTT
>Frequency_1_QualityScore_DBFDFHDHDBDGCFGGGGH>>?FGHGG?AEHDGIIII<;B9?BDGIIHEC@C;C=78@C7==DC3=A=A>>CDDB3>666@C=AC;>CC@_Mismatch_0_Sense_+_Library_PoolT
AAGAAAATAGCAAGCACAGATACAAAAACAGCAACAGGAGTGAATAAAAATAGATTCAGCAAAGATGAGAATAACAGTCCCACTAAAAGT
>Frequency_1_QualityScore_0@CCCA<CFFA9F44F<4<AF?;1))*:1B:18D?**/8?*984))/=FB/;A<?_Mismatch_0_Sense_+_Library_PoolT
GCCTGATTTTTCTCACTGTGGAGAGAAAAAGGATGAAAGTGTTCTTGCCGATCGA
>Frequency_1_QualityScore_FF+2AFFHIJJJJIJIJJIJJJJJJJJJJJJJJJJJJJJJJJJJJJIJIJJJJJJJJJDEHHHHHFFFFEFDEEEEEEDDDDDDDDDDDDDDDD_Mismatch_1_Sense_+_Library_PoolT
GATACGATGGATGAGAAGAAGAAAATAGCAAGCACAGATACAAAAACAGCAACAGGAGTGAATAAAAATAGATTCAGCAAAGATGAGAATAACA
>Frequency_1_QualityScore_DFHHHHHJJJJJIJJJJIJJJGIJIJJJIJJJJJJJJIIJJJJJJJJJJJJIIIGHIJJIJJJJGIJJIGIIIIJJJJJIJJJHGFHHEHFFFC_Mismatch_0_Sense_+_Library_PoolT
TCTTCTTTTCTGTGAAGAAATATTATTGTTAGTCTGTATATACATGATCATAAGTTTATCATCATAAGCTGGTGATGAGTACTTTATCCAAATC
>Frequency_1_QualityScore_DDHHHHHJJJJJJJJJJJJJIJJFHCGHIIJJJIJJJJJJJJJJJJJJJJJJJJIJJJJJJJJJJJJJJIIHJJHHHHHH_Mismatch_0_Sense_+_Library_PoolT
TAAGATTAATCACATGCATGAGGAGTATGATTGTAGATAATGTCTTCTTTTCTGTGAAGAAATATTATTGTTAGTCTGTA
>Frequency_1_QualityScore_@DD1@CFDC2AF<?DB?9?DDFEFFFEFGCEFCFF9FBB8CF9=FF@F:FCEDF;CCDE>EFF?E;?BDBDC_Mismatch_0_Sense_+_Library_PoolT
GGGAAAAGGTTTCCTTTTCCTTGGTTGTATACGATTGTTCTTAATGTTTCAAATCAAATTTAGAAAATGATG
>Frequency_1_QualityScore_FFHHHHHJJJJJJIJJJJJIIIIJJIEIHIIJJJJJIJJJGHIJJJJJJJJJIJIIJJJJJJIJJJJJHHHHHF?BCEEDFFFEDEDDDDDEDD_Mismatch_0_Sense_+_Library_PoolT
ATAGATTCAGCAAAGATGAGAATAACAGTCCCACTAAAAGTGGAACAGGAAAGCTCAGGCATCTCCTCCCAGGGTGTATATTCTCACATTCACA
>Frequency_1_QualityScore_FDHHHGBD9FHIIGIEGCEGEG+ACFHGCBGEGGHIDHIBGHHIIEGIIGEHGCG<BB=FCGG8=@;FFG@CA>EGGHEE>EACECDBCDFFEC_Mismatch_0_Sense_+_Library_PoolT
GATTAATCACATGCATGAGGAGTATGATTGTAGATAATGTCTTCTTTTCTGTGAAGAAATATTATTGTTAGTCTGTATATACATGATCATAAGT
>Frequency_1_QualityScore_FFHHHHHJJGIHIJJJIIJJJJJJJJJJIJIIJGDHJHIJJJJIJIJJIJJJIJJGHHHHHFFFFFDECEEDDDDDDDDDDDDDD<?CD_Mismatch_0_Sense_+_Library_PoolT
AAAAATAACAGTGAAAACGTTCTGAAAGAGACGATGGATGAGAAGAAGAAAATAGCAAGCACAGATACAAAAACAGCAACAGGAGTGAA
>Frequency_1_QualityScore_FFHHHHHJJJJJJJJJJJJJJJJJJJJHJIJFGHIJJJJJJJJIJJJJIIJJJIJJJJJJGIIIIGHEHHHHFFFFFFFEEEEEEDDDDCCCDC_Mismatch_0_Sense_+_Library_PoolT
AACAGGAAAGCTCAGGCATCTCCTCCCAGGGTGTATATTCTCACATTCACATTCTCATTGAACATAGTGTGTAGTGTAACTACTCCAATAAGAT
>Frequency_1_QualityScore_FFHHHHHJJJIIIIIIGGIIIJEHGEGIFHHHDFF@DEEDEEECDDDC(;?CDBDEEEECDEDCCCCDDCDCEDEDEDCCDDDCDDDCC_Mismatch_2_Sense_+_Library_PoolT
TTTTTTTTTTTCAAGGAAAAAATGAAGGGAAAAGGTTTCCTTTTCCTTCGTTGTATACTATTGTTCTTAATGTTTCAAATCAAATTTAG
>Frequency_1_QualityScore_FFHHHHHJJJJJIJJJJJJJJIJHHGIJIIIJJJJJJJJJJJJJJJJJJIJIJJJJJJJJJJGIJHHCGCGHJJIHGGHHHHHFDFFFFFEEEE_Mismatch_0_Sense_+_Library_PoolT
TCACATTCTCATTGAACATAGTGTGTAGTGTAACTACTCCAATAAGATTAATCACATGCATGAGGAGTATGATTGTAGATAATGTCTTCTTTTC
>Frequency_1_QualityScore_FFHHHHHJJIJJJJJJJJIJJJJIIGHIIJJJJJJJIJJJJJIJJJJJJJIJJJJJJJJJIJIJJJIJFBFIIJJIJJJJIIIJIHCHHGFFFF_Mismatch_0_Sense_+_Library_PoolT
GATTGTAGATAATGTCTTCTTTTCTGTGAAGAAATATTATTGTTAGTCTGTATATACATGATCATAAGTTTATCATCATAAGCTGGTGATGAGT
>Frequency_1_QualityScore_FFGHHHHJJJIJJJGHJJIJJJJIJJHHCIIIJJJJJJJJJIJJIHIJJIHJJJJJJJJGIJJJJJIJHFHIIJJJJIIJIIIJHHEHDHFFFF_Mismatch_0_Sense_+_Library_PoolC
GATTGTAGATAATGTCTTCTTTTCTGTGAAGAAATATTATTGTTAGTCTGTATATACATGATCATAAGTTTATCATCATAAGCTGGTGATGAGT
>Frequency_1_QualityScore_FFHHHGHJJJJIJEGJIJJJIIJGIEFHHJJJJIIJJJIJJJJJJIJJJJJJJJJFHII7CEFGHHHHHFFFFFFEACCECEEDEEEDCDDDDD_Mismatch_0_Sense_+_Library_PoolT
ATGAGAATAACAGTCCCACTAAAAGTGGAACAGGAAAGCTCAGGCATCTCCTCCCAGGGTGTATATTCTCACATTCACATTCTCATTGAACATA
>Frequency_1_QualityScore_FFHHHHGJJJIJJJJJJIJJJJJIIIJIJJJJJJIJJJJJJJJIJJJICEHFHHFFFFFEEEEEEDDDDCDEEEFEEDDDDDDDDDDEDDDDDE_Mismatch_0_Sense_+_Library_PoolT
CCGAGGAGGAATTTATCCAAAAAGGCGTTCATGAAAACATTTCTATGCCCAGGCCTCTATCTCAACTTGATATATCCAAGCCTGATTTTTCTCA
>Frequency_1_QualityScore_A:<CD+A?CDEEE@E?F@E<CEC@<4CCEFEEDAEDDB@D>DCDD@DD@9?9B4B:?/8BCEIE<B<CACCEDI@EDCDD3_Mismatch_1_Sense_+_Library_PoolT
TATTGGTAGTCTGTATATACATGATCATAAGTTTATCATCATAAGCTGGTGATGAGTACTTTATCCAAATCTTTTTGAGGA
>Frequency_1_QualityScore_DDHHHHHJJJJJJJJGIJIJHIJJGIJJJJJJDGIJJJJJJJIJJJJJJJIJJJJJJJJJJJJJGH=A?@DEFFFFEEEEEDDEDDDDDEDEEE_Mismatch_0_Sense_+_Library_PoolT
AGCAAAGATGAGAATAACAGTCCCACTAAAAGTGGAACAGGAAAGCTCAGGCATCTCCTCCCAGGGTGTATATTCTCACATTCACATTCTCATT
>Frequency_1_QualityScore_FFHHHHHIIJJJJIJJJJIJJIIJJIIJJJJJJIJJJJIJB7@DDDDEEEEEDDDDD>ADCDDDDBDDBBBBAACDDDDDDDDDDD>BDDDDDE_Mismatch_0_Sense_+_Library_PoolT
CAAATGTTAATATGAACAGATCGAATACAGCTACTGGGGGGTTTGATATTTTTGAGGTAGACAAGCACCAGGTCCTGCCCGAGGAGGAATTTAT
>Frequency_1_QualityScore_FFHHDHHJGHID3CEFHIIIJGHIJIJJJJJJJJJJJJJJJIJIJIJJIIIIIIIHFHIIJGCHGHGGICHHIEHGGFHFDEFFFECEECECCB_Mismatch_0_Sense_+_Library_PoolT
CTCCTCCCAGGGTGTATATTCTCACATTCACATTCTCATTGAACATAGTGTGTAGTGTAACTACTCCAATAAGATTAATCACATGCATGAGGAG
>Frequency_1_QualityScore_FFHHGHHJJIJIIJJJJJJIIIIJIJIJJJJJJJIJJIJJJJJJJJJIJIGICGHIHJJJJJHHHHHHHFFFFFEEEEDEDDDDDDDDDCC@CD_Mismatch_0_Sense_+_Library_PoolT
ATGGATGAGAAGAAGAAAATAGCAAGCACAGATACAAAAACAGCAACAGGAGTGAATAAAAATAGATTCAGCAAAGATGAGAATAACAGTCCCA
>Frequency_1_QualityScore_FFHHHHHJJJJJGHIJJJIJIJIJJIIJJJJJJJIJJJIJJJJIJJHHHHHFFFFFFEEEDEDDDDDDDDDDDDDDDDDDDDDDDD<ADE_Mismatch_0_Sense_+_Library_PoolT
AAAAAATAACAGTGAAAACGTTCTGAAAGAGACGATGGATGAGAAGAAGAAAATAGCAAGCACAGATACAAAAACAGCAACAGGAGTGAA
>Frequency_1_QualityScore_FFHHHHHJJJJJJJJJIJJJJIJGHHHHHHIJJJJJJJJJJIHIIJJJJIIJJJIJIJIJJIIIGIHIJGHIIIJJJJIJJJJHHHFHFFFFFF_Mismatch_1_Sense_+_Library_PoolT
TTGTAGATAATGTCTTCTTTTCTGTGAAGAAATATTATTGTTAGTCTGTATATACATGATCATAAGTTTATCATCATAAGCTTGTGATGAGTAC
>Frequency_1_QualityScore_DB=CD<AGF+CDHIFIIFEHHA<EDHFFEF@?CGEDEE?D@F<:FFIIGIIIE_Mismatch_0_Sense_+_Library_PoolT
GTGAAGAAATATTATTGTTAGTCTGTATATACATGATCATAAGTTTATCATCA
>Frequency_1_QualityScore_FFHHHHHJJJIIJHJJJJJJJJIJJJJJEHIIJJJGHIJJJJJJJJJJJIIIJJJJIJIIJJJJIJJJJHHJJJHHHHHHFFFFFFEEDEEEDD_Mismatch_0_Sense_+_Library_PoolT
TGATCATAAGTTTATCATCATAAGCTGGTGATGAGTACTTTATCCAAATCTTTTTGAGGAAAAATCTTTATCTTATAGCATTGGCATAACTTTG
>Frequency_1_QualityScore_FFHHHHGJJJIJJIIIGJIJJJGIJJJJJIIJJIJJJIJJJJIJIJJJJJJJJJJIIJJJGIIJIJJJJFGIIHFFHIJIGHIIHHHHHHG_Mismatch_0_Sense_+_Library_PoolT
GTCTTCTTTTCTGTGAAGAAATATTATTGTTAGTCTGTATATACATGATCATAAGTTTATCATCATAAGCTGGTGATGAGTACTTTATCCA
>Frequency_1_QualityScore_FFHHHHHJJJJJJJJJJIJJJJJJIJJJIIJJDGHIIJJJJJJIJHIJJJJJJJJJJJJJJJGGHIIJEEEHHFHFFFFFFFEEEEEECDDDDC_Mismatch_1_Sense_+_Library_PoolT
GAACAGGAAAGCTCAGGCATCTCCTCCCAGGGTGTATATTCTCACATTCACATTCTCATTGAACATAGTGTGTAGTATAACTACTCCAATAAGA
>Frequency_1_QualityScore_FFHFFHHJJIJJJJJIJJJJIJJGJJJJJJIJJJJJJJJJDFHIIJJDGIIIJJJJJJJGII3BGIIIAFGG_Mismatch_1_Sense_+_Library_PoolT
TCTGTATATACATGATCATAAGTTTATCATCATAAGCTGGTGATGAGTACTTTATCCAAATCATTTTGAGGA
>Frequency_1_QualityScore_FFHHHHHIJJJJIJHGIJJJJJJJJJIIIIJJIHHIFGGIIIJIIJIJIJHHHHHFFFFFDDDEEDDCCDDDDDDDDDDDDDDDDDBD<ADEED_Mismatch_0_Sense_+_Library_PoolT
CGAAAAAATAACAGTGAAAACGTTCTGAAAGAGACGATGGATGAGAAGAAGAAAATAGCAAGCACAGATACAAAAACAGCAACAGGAGTGAATA
>Frequency_1_QualityScore_DFA:D>FGGHIIHIIEHAFHGAHIHHIIIIIIHIFHIIIIIIGHIIGGG>FHIIIIIIIIIIIIIIGFHFDFHIIGGEGIGFF;?EABEEDEDD_Mismatch_0_Sense_+_Library_PoolT
ATCACATGCATGAGGAGTATGATTGTAGATAATGTCTTCTTTTCTGTGAAGAAATATTATTGTTAGTCTGTATATACATGATCATAAGTTTATC
>Frequency_1_QualityScore_FFGHHGHJJIIJGIJGHCEHIFIIIHGGIEIJJJIJJJIJJJIHHHGIDIHDAFJBHIGGIIHJIJIGHHDDEEIGGGHCIHHEFHHC?BFFDB_Mismatch_0_Sense_+_Library_PoolC
ATCACATGCATGAGGAGTATGATTGTAGATAATGTCTTCTTTTCTGTGAAGAAATATTATTGTTAGTCTGTATATACATGATCATAAGTTTATC
>Frequency_1_QualityScore_FFHHHHHIJJJJJIJJJIJIJJJJJJJJJIJJJBGHIJIJJJJIJJIJJJJJJJIJIJIJJJFDGHIHHECEHEEFFFFDFEEEEDEDDC>ACD_Mismatch_1_Sense_+_Library_PoolT
GGAACAGGAAAGCTCAGGCATCTCCTCCCAGGGTGTATATTCTCACATTCACATTCTCATTGAACATAGTGTGTAGTATAACTACTCCAATAAG
>Frequency_1_QualityScore_FFHHHHHIIIIHIIIICGHIIICHIIHGIIIHIIDIIHGIIIIICGGDGHGFHIIGGIDIIHHII@EEHAEEEFDCCFFEECCCD_Mismatch_0_Sense_+_Library_PoolT
TATCATCATAAGCTGGTGATGAGTACTTTATCCAAATCTTTTTGAGGAAAAATCTTTATCTTATAGCATTGGCATAACTTTGTAT
>Frequency_1_QualityScore_>DFHHHFAFHAFHECEH@AB>DHGIGIIGHICHIIIGIHEDFHHIDHHIIICAHDD@FFHIIGIIEGGGEBGEHGCCECHHEDFCF?ACC_Mismatch_0_Sense_+_Library_PoolT
AAGAAATATTATTGTTAGTCTGTATATACATGATCATAAGTTTATCATCATAAGCTGGTGATGAGTACTTTATCCAAATCTTTTTGAGGA
>Frequency_1_QualityScore_FFHHHHHHJJJJJHHJJJJJJJIIIJDIFHJJJJJJJJJJJHGIJIJJIJIJIIIIJJJJIJIJJGJ_Mismatch_0_Sense_+_Library_PoolT
TGAAGGGAAAAGGTTTCCTTTTCCTTGGTTGTATACGATTGTTCTTAATGTTTCAAATCAAATTTAG
>Frequency_1_QualityScore_FFHHHHGJIJJJJJJJJHIGIJJGIIHIJJIJJIJJJJIGIJJJIJJJJJIIJJJIJJFGIII@FIIIJGGHJIIIHGHHEHHFFFFFFFECEC_Mismatch_1_Sense_+_Library_PoolC
ATTCTCATTGAACATTGTGTGTAGTGTAACTACTCCAATAAGATTAATCACATGCATGAGGAGTATGATTGTAGATAATGTCTTCTTTTCTGTG
>Frequency_1_QualityScore_FFHHHHHIJGHIHIIJJJJJJJJJHIJJJJJJJJJJJJJIJJJJIJJJIIEEHFFFDDDDDEDDDDDDDACEDEEEEDDDDDDDDDDDCDDCDD_Mismatch_0_Sense_+_Library_PoolC
TTTTTGAGGTAGACAAGCACCAGGTCCTGCCCGAGGAGGAATTTATCCAAAAAGGCGTTCATGAAAACATTTCTATGCCCAGGCCTCTATCTCA
>Frequency_1_QualityScore_FFHHHHHJJJIJIIJIJIJGIJJJJJJJJJJJIJJGIIJIGHHHFHGHIJGGHIJJJIIIJJJIIJHFHHHFFFFCAADACDDEEDDDDCCDEC_Mismatch_0_Sense_+_Library_PoolC
AATAGATTCAGCAAAGATGAGAATAACAGTCCCACTAAAAGTGGAACAGGAAAGCTCAGGCATCTCCTCCCAGGGTGTATATTCTCACATTCAC
>Frequency_1_QualityScore_FFFHHHHJJJJJJJJJJIJIIGIJJJJHJJJJJJJJJJJJJGHJJGIJJJJIJIJJJJIJJJJJJJJJJJJJGGHAEHHFFFFFFFFEEEEEEE_Mismatch_0_Sense_+_Library_PoolC
AGTGTAACTACTCCAATAAGATTAATCACATGCATGAGGAGTATGATTGTAGATAATGTCTTCTTTTCTGTGAAGAAATATTATTGTTAGTCTG
>Frequency_1_QualityScore_FFHHHHHJIJJJJJJJJJJJJJJJJJJJJIJJIIJJIIIIJJJJJJJJIIIJIJJJJJJJJJIJIJJIJHIJJIHEEHHHFFFFFFFEEDEEEE_Mismatch_0_Sense_+_Library_PoolC
TCTCACATTCACATTCTCATTGAACATAGTGTGTAGTGTAACTACTCCAATAAGATTAATCACATGCATGAGGAGTATGATTGTAGATAATGTC
>Frequency_1_QualityScore_FFHHHHHJIIJJJIGIJJJIJJJHIIJDH8DHGJJJJJGGIIIIIIJJJJIJJIJIIJIJIJHECE>DDDEEFDEEEDEDDDDDDCDDDDDDDE_Mismatch_2_Sense_+_Library_PoolC
CGAAAGCTCAGGCATCTCCTCCCAGGGTGTATATTCTCACATTCACATTCTCATTGAACATTGTGTGTAGTGTAACTACTCCAATAAGATTAAT
>Frequency_1_QualityScore_FFHFHHHJJJJJJJJJJIJJJJJJJIIJJJJJJJJJJJJJJJJHIIJJIJIIJIJJJJJJJGIJJJJJJFHGIJH_Mismatch_1_Sense_+_Library_PoolC
GAGTCTGTATATACATGATCATAAGTTTATCATCATAAGCTGGTGATGAGTACTTTATCCAAATCTTTTTGAGGA
>Frequency_1_QualityScore_DDFDFDDGIIAB?EBHFHIIIGIIIEEEEHHEFGCFHGHH@F>GHIIIIIII@FGGIIEDFGCHGGGIIFCFGGHHGGGG?EHH_Mismatch_0_Sense_+_Library_PoolC
TATTATTGTTAGTCTGTATATACATGATCATAAGTTTATCATCATAAGCTGGTGATGAGTACTTTATCCAAATCTTTTTGAGGA
>Frequency_1_QualityScore_FFHHHHHJJJIIJJJJJJJJIJIJJJJJJJBFHIJJJIJJJJJJJHHHBHIIJIGHHGFFFFFFFEEDECEEDDDDDDCDDDDDDDDDDDCDCC_Mismatch_0_Sense_+_Library_PoolC
TTTTTTCAAGGAAAAAATGAAGGGAAAAGGTTTCCTTTTCCTTGGTTGTATACGATTGTTCTTAATGTTTCAAATCAAATTTAGAAAATGATGG
>Frequency_1_QualityScore_DDAFHFHGIIIGHGIGH>IGHHG@EHCHEDDHIIGHGHHFGHBFFGIEDGIGGCHGHIIIFGHCHIIGGGGEEGGIHDHGEHCGCCAHECCHEF_Mismatch_1_Sense_+_Library_PoolC
ATAATGTCTTCTTTTCTGTGAAGAAATATTATTGTTAGTCTGTATATACATGATCATAAGTTTATCATCATAAGCTGGTTATGAGTACTTTATC
>Frequency_1_QualityScore_FFHHHHHJJJJJIJJJJJJJJJJIJIJJJJJJJJJJJJJDGHJIJJJGIIJJ_Mismatch_0_Sense_+_Library_PoolC
TGTAACTACTCCAATAAGATTAATCACATGCATGAGGAGTATGATTGTAGAT
>Frequency_1_QualityScore_FFHHHGHJJJJJJJJJHJJJAFHIIJJJJJJJJIJJJJJJJJJJJJJJJIFHIIJJHGHIIHJJIJIJJGIIHHHHFHFFFFFFEEEEEDDDDD_Mismatch_2_Sense_+_Library_PoolC
TCAGGCATCTCCTCCCAGGGTGTATATTCTCACATTCACATTCTCATTGAACATAGTGTGTAGTATAACTACTCCAATAAGATTGATCACATGC
>Frequency_1_QualityScore_EDHHHHHIJEIIIIJGHIIJIJJGICFHBFHEGHFFFFDFDDDBBCDDACC>@>ACDCACD@>:A89::>>_Mismatch_0_Sense_+_Library_PoolC
TCCCAGGCTTTCCTTTTTTTTTTTCAAGGAAAAAATGAAGGGAAAAGGTTTCCTTTTCCTTGGTTGTATAC
>Frequency_1_QualityScore_FFHHHHHJJJIJIIJJJJIJJIJHHHJIJIIJJJJJJJJJJJJJJJJJIIIJJJJJJIHJJIIIIJJHIHIJJHHAEEFFFFFEEEEEEEEDEE_Mismatch_2_Sense_+_Library_PoolT
TCTCACATTCACATTCTCATTGAACATAGTTTGTAGTATAACTACTCCAATAAGATTGATCACATGCATGGGGAGTATGATTGTAGATAATGTC
>Frequency_1_QualityScore_FFHHHGHJIIGGIHEHGCHGIIBCFHGIIIIJGGICHIGIJCHGIJJIJICDHFBGIHICGHJJJ@EDG=CCA>EHGFCEC@@DCEDCCEDDDD_Mismatch_2_Sense_+_Library_PoolT
TCACATTCTCATTGAACATAGTGTGTAGTATAACTACTCCAATAAGATTGATCACATGCATGGGGAGTATGATTGTAGATAATGTCTTCTTTTC
>Frequency_1_QualityScore_FFHGHHHJIJJJJJJJIJJJJJJJJJJJIIIIJHIIDHJIJIIIJIJJJJJJJJIJIJJHFDDDB>@ACDDCCDA>1:ACDDDBBDDC?:@CCA_Mismatch_0_Sense_+_Library_PoolT
ATTGGCATAACTTTGTATAAACTTTTCTAATTTAGAATTTCCCAGGCTTTCCTTTTTTTTTTTTTCAAGGAAAAAATGAAGGGAAAAGGTTTCC
>Frequency_1_QualityScore_FFHHHHHJJJJJJJJJJJJJJJIJIJJJJJJJJJJJJJJJJJJIJJJJJJJJJJJJJJJIJJJJJHFDDDCDCDBDDDDDDDDDDCBABBCCD@_Mismatch_0_Sense_+_Library_PoolT
TTATAGCATTGGCATAACTTTGTATAAACTTTTCTAATTTAGAATTTCCCAGGCTTTCCTTTTTTTTTTCAAGGAAAAAATGAAGGGAAAAGGT
>Frequency_1_QualityScore_FFHHHHHJJJJJJJJJJJHHHIJJFGIIJIIIIJJJJJJJJJJJJJJJJJIJIJJJJJJJJIIJJJJIIE@EHHHHHHEFFFFFFEEEDDEEED_Mismatch_1_Sense_+_Library_PoolT
CATTCACATTCTCATTGAACATAGTGTGTAGTATAACTACTCCAATAAGATTGATCACATGCATGGGGAGTATGATTGTAGATAATGTCTTCTT
>Frequency_1_QualityScore_FFHHHHHJJIIJJJIJJJJJJJJJJJJJJJJJJJJIIJJJJJJIIJJJJJJJJJJJJJJJJIHGIJJJJHHHHHFHFFFFFEEEEEEDEDDDDD_Mismatch_0_Sense_+_Library_PoolT
ATACGATTGTTCTTAATGTTTCAAATCAAATTTAGAAAATGATGGGAAAGGCAAAACAAATGTTTCTGCAATGTTGTTAATGATGATCTTTCCT
>Frequency_1_QualityScore_FFHHHHHJJJJJJJJJJJJJHHHIJJHIIIJJJGIIJJJJJJJJJJJJJJJJJJJJJJIIJJJJHIIHJIJHHHHHFFFFFFFEEEDEEDEDDD_Mismatch_1_Sense_+_Library_PoolT
CACATTCACATTCTCATTGAACATAGTGTGTAGTATAACTACTCCAATAAGATTGATCACATGCATGGGGAGTATGATTGTAGATAATGTCTTC
>Frequency_1_QualityScore_FFHHHHHJIJJJJJJJJJJJJJJJJHIHIJJHIIIIHJIIJJJJJJJJJJJJJJJJJJJJJJJHIJJJJJIJJHHHF@DCEDEEEEEDEEEDDD_Mismatch_1_Sense_+_Library_PoolT
ATTCTCACATTCACATTCTCATTGAACATAGTGTGTAGTATAACTACTCCAATAAGATTGATCACATGCATGGGGAGTATGATTGTAGATAATG
>Frequency_1_QualityScore_DFFHHHFIIIJJJJJIIJJJIFGHGHHGHEHGEHHIDHIJGIFGIHEHJEBFEGGGICHEH4CDGGGHE@GGJEH?CDEFFEEAEEEDDDCCCC_Mismatch_1_Sense_+_Library_PoolT
TCTCACATTCACATTCTCATTGAACATAGTGTGTAGTATAACTACTCCAATAAGATTGATCACATGCATGGGGAGTATGATTGTAGATAATGTC
>Frequency_1_QualityScore_FFHFFFHIJGHHIGJJHIIJJIIIJJJJJJJJJJJJJJJJJJJJJJJIJJJJ;FHGGHIHIJJJJJJIJJIHHHHHHHFFFFFFFDDECDC_Mismatch_2_Sense_+_Library_PoolT
TGAACATAGTGTGTAGTATAACTACTCCAATAAGATTGATCACATGCATGGGGAGTATGATTGTAGATAATGTCTTCTTTTCTGTGAAGAA
>Frequency_1_QualityScore_?@@FBFHGEGHH?FBGIIGCGGGGEIIGDGFFHIIGFFFGIE?DDDFCC>BCD@BBDC@CCCCCBCCCBB?>CCC>5ABBCC?+:@@>@C>AAC_Mismatch_0_Sense_+_Library_PoolT
GGCATAACTTTGTATAAACTTTTCTAATTTAGAATTTCCCAGGCTTTCCTTTTTTTTTTCAAGGAAAAAATGAAGGGAAAAGGTTTCCTTTTCC
>Frequency_1_QualityScore_FFHHHHHJJJJJJJJJJJJJJJIIJIJJJJJJJJJJJJJJJJIJIJJJJJJJIIJJJJIJGGEGIIIJJIIJJIIJGHHHHHHFDDDDDDDDDD_Mismatch_0_Sense_+_Library_PoolC
TTTGAGGAAAAATCTTTATCTTATAGCATTGGCATAACTTTGTATAAACTTTTCTAATTTAGAATTTCCCAGGCTTTCCTTTTTTTTTTTTTCA
