# Supplementary material for: Differential Gene Expression Reveals Candidate Genes for Drought Stress Response in Abies alba (Pinaceae)
Source: PLoS One. 2015 Apr 29;10(4):e0124564. doi: 10.1371/journal.pone.0124564 (PMC4414588; doi:10.1371/journal.pone.0124564)
Supplement: S2 File — (GZ) [file pone.0124564.s002.gz › comp32080_c0_seq1.fa]

>comp32080_c0_seq1 len=469 path=[1:0-468]
GAAAGGTAACCAGATCTATGATTGCCATGAGTATGATCTTTGGTTTCTAAAGAGAGCCAATGATGAAGTGATGGGTGACCACTGTCTACACCAACAATCTGCCACTTTTCAAAGAGTGCGATCATGCATAAAACACCCAACAGTCAAATCGCTGCCCAGCTACATGCCTAACAATCAACGCACCACTGGAAAGAAGGTATGCAATATGTTATAATCGATGGTTTTATCTCATGTGCAGTCAGAGCCACATGAGGTTGAGGAGACGAATGGTAAATCATTGCCCACGATCCACTGTTTTTTTTAGAAGGCTCGATTTGTAAATTATTTTAGATCTATGTTTAATTCAGACAATTGTAATTTATTATGGATCTTGCTATTGGTTTCAAACCCATCTATTAAAAGCATGTGCAAGTTGTAGATCCGTGTAAAGCGTTGTGTTCTTGTTCATTTTCTATTGAATCCAAAGCTG

>Frequency_3_QualityScore_CDFBFEDHHFHCGGIDGDGAGGIG?FHGFHEHDDEGHHHFIGHGGFHGHIGIJG??AFG=DF==DDDDDCABCCC=@A:@@CCACBBCBBBC?B_Mismatch_0_Sense_+_Library_PoolT
CTCATGTGCAGTCAGAGCCACATGAGGTTGAGGAGACGAATGGTAAATCATTGCCCACGATCCACTGTTTTTTTTAGAAGGCTCGATTTGTAAA
>Frequency_1_QualityScore_FFHHHHHJJJJIJJJJJJJGIHJJJJJJJGHJJJIJIJJJJJHHHGHHHFFFFFFFEEEEEEEDDCDDDDDDEEFEEDEDFEDDDDDDD_Mismatch_1_Sense_+_Library_PoolT
ACGATCCACTGTTTTTTTTAGAAGGCTCGATTTGTAAATTATTTTAGATCTATGTTTAATTCAGACAATTGTAATTTATTATGGATCTA
>Frequency_1_QualityScore_FFHHD6FHGIJIIJIJIJJJGHFHIJGGIIJJHHGHHHHFFBDFFFEECCEEDDDEEDCDDEEDCCDBDCCCCDEEDEDEDEEDCDDDDDCDDD_Mismatch_1_Sense_+_Library_PoolT
CACGACCCACTGTTTTTTTTAGAAGGCTCGATTTGTAAATTATTTTAGATCTATGTTTAATTCAGACAATTGTAATTTATTATGGATCTTGCTA
>Frequency_1_QualityScore_DDAFCDBF?@??C:?A?<CEHHG?CHHHHCHHCHBFFD>BBGH?D@FHGBDB?DFDHCCFDBHC@;==CDEHDCC?CAEEH_Mismatch_0_Sense_+_Library_PoolT
TTTAATTCAGACAATTGTAATTTATTATGGATCTTGCTATTGGTTTCAAACCCATCTATTAAAAGCATGTGCAAGTTGTAG
>Frequency_1_QualityScore_FFHHHHHGHJJIHHIJGIFHIJJEEGIIIIJJIJJIJJJJJJJJJJJJIHIJJJJJJIJJJJJJJJJIJHIJHHHAHFFFFFFDDDEDDDFEEF_Mismatch_0_Sense_+_Library_PoolT
AGGCTCGATTTGTAAATTATTTTAGATCTATGTTTAATTCAGACAATTGTAATTTATTATGGATCTTGCTATTGGTTTCAAACCCATCTATTAA
>Frequency_1_QualityScore_FFHHHHHJJJJJJJJHIJJJJJJIIGHGJIJJIHIHHHEHHFFFFFFFEEEEDEEDEEADEDDDEEDDDABDDDDDEDEEEDEDEECCDDDDDD_Mismatch_0_Sense_+_Library_PoolT
GCCCACGATCCACTGTTTTTTTTAGAAGGCTCGATTTGTAAATTATTTTAGATCTATGTTTAATTCAGACAATTGTAATTTATTATGGATCTTG
>Frequency_1_QualityScore_@D?B+AFDAFEEHI>EAFHG9B<?DFGHBAHCHGC=@D@G;CA?=C;?;@C@BD;6>C;;@36((;CB?;5>5>(>C555@;;54@>@C>>CC_Mismatch_1_Sense_+_Library_PoolT
CACGTTCCACTGTTTTTTTTAGAAGGCTCGATTTGTAAATTATTTTAGATCTATGTTTAATTCAGACAATTGTAATTTATTATGGATCTTGCT
>Frequency_1_QualityScore_FFHHFHHJEHHIEIHHIGIIIHHIJIGJFJIJJJJIJJGIJGHIGIIIIHIJGGIIIAHHFHHGHFDFFFFDD:BDDDDCCCCDCDDDDB?>@C_Mismatch_0_Sense_+_Library_PoolT
ATCGATGGTTTTATCTCATGTGCAGTCAGAGCCACATGAGGTTGAGGAGACGAATGGTAAATCATTGCCCACGATCCACTGTTTTTTTTAGAAG
>Frequency_1_QualityScore_DDHHHHHJJJJJHIIJIIJJIJIJJIJIJJJJJJJJJJIIIJIJJJJJJCDGIHHHHHHHEFEFFFFEDDDEDCDDDDDDDDDEDDDDEDCDDD_Mismatch_0_Sense_+_Library_PoolT
TCGCTGCCCAGCTACATGCCTAACAATCAACGCACCACTGGAAAGAAGGTATGCAATATGTTATAATCGATGGTTTTATCTCATGTGCAGTCAG
>Frequency_1_QualityScore_FFHHHGHIJJFHIIJJJJJJJJJJJIJJJIHIJJGGIJJJJJJIIJJJIJIHHIIIJJJJJJJJIJJ?ECEFFFEFDDCDBDDCDDDEDDADDD_Mismatch_0_Sense_+_Library_PoolT
GGAAAGAAGGTATGCAATATGTTATAATCGATGGTTTTATCTCATGTGCAGTCAGAGCCACATGAGGTTGAGGAGACGAATGGTAAATCATTGC
>Frequency_1_QualityScore_FFHHHHHJJJJJJJJJIJJJJJJJJ?GIIJJJJJJJIJIJIJJJJIJJJHGIJIJJJJJJJIJHHHHHHFFFFFCEEEEDDDCBDDDDDDDDDD_Mismatch_0_Sense_+_Library_PoolT
AATCAACGCACCACTGGAAAGAAGGTATGCAATATGTTATAATCGATGGTTTTATCTCATGTGCAGTCAGAGCCACATGAGGTTGAGGAGACGA
>Frequency_1_QualityScore_FFHHHHHJJJJJJJJJJIJJJJHIIJJJJJJJJJJJJJJJJJJJJJJJJJJJJJJJJJHHHHHHHFFFFFFFEEEEEEDD_Mismatch_1_Sense_+_Library_PoolT
TTTTTTTAGAAGGCTCGATTTGTAAATTATTTTAGATCTATGTTTAATTCAGACAATTGTAATTTATTATGGATCTTGCA
>Frequency_1_QualityScore_FFHHHHHHHGIJJJJIJIIFHIJGIIIIIJIIIJGIGHIJJJJJJJJJJJIGFHHIJJIIIHGHFFFFACEEEEEDECDDDDDDDDDDDDDD@C_Mismatch_0_Sense_+_Library_PoolT
AATATGTTATAATCGATGGTTTTATCTCATGTGCAGTCAGAGCCACATGAGGTTGAGGAGACGAATGGTAAATCATTGCCCACGATCCACTGTT
>Frequency_1_QualityScore_FFHHHHHJJJJJGJJJJIIIIIJIJJJJJJJJJJIJJIIJJJJJJJJIJJJJJJJJJJJJIJJJJJJJJHHHHHHHHHFFDFFEEEEEDDDDDD_Mismatch_0_Sense_+_Library_PoolT
TTAGAAGGCTCGATTTGTAAATTATTTTAGATCTATGTTTAATTCAGACAATTGTAATTTATTATGGATCTTGCTATTGGTTTCAAACCCATCT
>Frequency_1_QualityScore_FFHHHGHJJJJJJJIIJJJJJJJJJJIJHIJHIJJJJJJIJJHIJJIGHIGGIJJJJJJJJJHFGFFFFDCCEEEDBBDBCA@CDDDDD>CDDD_Mismatch_0_Sense_+_Library_PoolT
TTATCTCATGTGCAGTCAGAGCCACATGAGGTTGAGGAGACGAATGGTAAATCATTGCCCACGATCCACTGTTTTTTTTAGAAGGCTCGATTTG
>Frequency_1_QualityScore_FFHHHHHJIIJJJIJJIJJIJJJJJJJIJJJJJJJJJJJJGHIJJJJJJJJJJJJJJJJJJIJJJHHHHHHFFFFEFCEEECEDDDDDDDDDDE_Mismatch_0_Sense_+_Library_PoolT
ATCTTTGGTTTCTAAAGAGAGCCAATGATGAAGTGATGGGTGACCACTGTCTACACCAACAATCTGCCACTTTTCAAAGAGTGCGATCATGCAT
>Frequency_1_QualityScore_FFHHHHHJIIJJJJJJJJJJJIJHIIJJIJJJJJJJJIJJJJIJJHIIJJJJJJJJJJJJJJJJJJIJJHHHHIIIHIHHHHFFFDFFEEDEEE_Mismatch_0_Sense_+_Library_PoolT
TCGATTTGTAAATTATTTTAGATCTATGTTTAATTCAGACAATTGTAATTTATTATGGATCTTGCTATTGGTTTCAAACCCATCTATTAAAAGC
>Frequency_1_QualityScore_FFHHHDHIJJJJJJJJJJJJJJJJJGHIICGIJJJJJJJJJJJJJJHIJJJJJJJJJJJIJJIIJGJJIEHHHFFFEEEEDEEDDDEDDDDDDD_Mismatch_1_Sense_+_Library_PoolT
TAAGGTATGCAATATGTTATAATCGATGGTTTTATCTCATGTGCAGTCAGAGCCACATGAGGTTGAGGAGACGAATGGTAAATCATTGCCCACG
>Frequency_1_QualityScore_DFHAFHHJJJJIHJIJJJJJIJJJJJIJIIJJJJIIEIJJHGJJIJJJJIIIJJJJJGIJIIIIJDHHHEHHBDFFECCCCCCDFDDDDDDDBD_Mismatch_0_Sense_+_Library_PoolT
AGGTAACCAGATCTATGATTGCCATGAGTATGATCTTTGGTTTCTAAAGAGAGCCAATGATGAAGTGATGGGTGACCACTGTCTACACCAACAA
>Frequency_1_QualityScore_FFFHHHHJJJGJIJJJJJJJJJJJIJJIJJIGIJJFIJJEHGG?FFGBAFBBCH@AHHIGIJIJEHHFFD;BCEC>AA?98>B?A<ACDDCACC_Mismatch_0_Sense_+_Library_PoolT
GGTGACCACTGTCTACACCAACAATCTGCCACTTTTCAAAGAGTGCGATCATGCATAAAACACCCAACAGTCAAATCGCTGCCCAGCTACATGC
>Frequency_1_QualityScore_FDHHHHFJJJJJJIIIJIJIHJJIIIJJJIGHGIJIJIIIIJJJJJJJIHGIIJJJIJJJJJJGIIJIGFEGGJIGHEFHFFHFFFFDFEEEEA_Mismatch_1_Sense_+_Library_PoolT
AAAATTATTTTAGATCTATGTTTAATTCAGACAATTGTAATTTATTATGGATCTTGCTATTGGTTTCAAACCCATCTATTAAAAGCATGTGCAA
>Frequency_1_QualityScore_FFHHHHHIIJIJGIIJJJJJJJJIIJJJGIJJJJJJJJIJJJJJJJJI=CEHHHFFFFFFFEEEEEDDDBEDCCDDDDCDDCCC>CCDDCCDDD_Mismatch_0_Sense_+_Library_PoolT
CGCTGCCCAGCTACATGCCTAACAATCAACGCACCACTGGAAAGAAGGTATGCAATATGTTATAATCGATGGTTTTATCTCATGTGCAGTCAGA
>Frequency_1_QualityScore_FFHHHHHJJJJJJJJJJJJIJJJJJJJJJJIJJJJGIJIJJJJHHIIJJJIJJJIJIJJJIJHEHHFDFBBEEEEEEEDDCCDDDDDDDDDDDD_Mismatch_0_Sense_+_Library_PoolT
CCCAGCTACATGCCTAACAATCAACGCACCACTGGAAAGAAGGTATGCAATATGTTATAATCGATGGTTTTATCTCATGTGCAGTCAGAGCCAC
>Frequency_1_QualityScore_FFHGHGHJJJJJIJFHHIJJJJIGIIJHIIIJJJJJJJIIIJJEIIGIHHEIGIIJJIIJJJAHIJJJJDHIJIIHEHHHHHFFFFFDEEEDEE_Mismatch_0_Sense_+_Library_PoolT
AAATTATTTTAGATCTATGTTTAATTCAGACAATTGTAATTTATTATGGATCTTGCTATTGGTTTCAAACCCATCTATTAAAAGCATGTGCAAG
>Frequency_1_QualityScore_FFHHHHHJJJJJJJJJJJJJJJJJJJIJJJJJJJIJJJJJJJEGIJHFFHHHFDFFFFFFEDEDEDCCD?CDDDDDEDEDDEDDDDCDDDDDDB_Mismatch_0_Sense_+_Library_PoolT
CCAGCTACATGCCTAACAATCAACGCACCACTGGAAAGAAGGTATGCAATATGTTATAATCGATGGTTTTATCTCATGTGCAGTCAGAGCCACA
>Frequency_1_QualityScore_FFHHHHHJJJJJJJJIJJJJJJJJJJJJIIJJJJJJJJJJJJJJJIJJEHHHHHHHF_Mismatch_0_Sense_+_Library_PoolT
CACTGTTTTTTTTAGAAGGCTCGATTTGTAAATTATTTTAGATCTATGTTTAATTCA
>Frequency_1_QualityScore_FFHHHHHIIJJJJJHIJJJJIJJIIJJIJJJIJJIJJJJIGHIIIIHJIJJJJJJJIJJJJJIJJJJJIGIHHHHHHHFFFFFDDEEEEDDDBD_Mismatch_0_Sense_+_Library_PoolT
AATTCAGACAATTGTAATTTATTATGGATCTTGCTATTGGTTTCAAACCCATCTATTAAAAGCATGTGCAAGTTGTAGATCCGTGTAAAGCGTT
>Frequency_1_QualityScore_FFFHFHHHHJJJJJJJJJJJJJJJJIJJJJIJJIJIJJFHIJJJJJJJJJIIJJJJIJIHHHFFFEEEEEEEDDDDDDDDDDDDCDDDDDDDDB_Mismatch_0_Sense_+_Library_PoolT
CCACTGTCTACACCAACAATCTGCCACTTTTCAAAGAGTGCGATCATGCATAAAACACCCAACAGTCAAATCGCTGCCCAGCTACATGCCTAAC
>Frequency_1_QualityScore_FFHHHHHJJJHIIJJJJJJJJJJGJJEHIJJIJJHIJJJJJJHHGHHFFFFDDDDDDCDDEFEDDFEEFDDDDEDEEEEEDDDEEDDDDDDDDD_Mismatch_0_Sense_+_Library_PoolT
AGACGAATGGTAAATCATTGCCCACGATCCACTGTTTTTTTTAGAAGGCTCGATTTGTAAATTATTTTAGATCTATGTTTAATTCAGACAATTG
>Frequency_1_QualityScore_FFHHHHHJJIJJJJJJJJJJGHJJJGIJJIJJIJIJJJJJJIIJJGIJJJJJJIJJJJGIIJJJJJJJJFHIIJJIJEHHHHHFFFFFDECEEE_Mismatch_0_Sense_+_Library_PoolT
TATTTTAGATCTATGTTTAATTCAGACAATTGTAATTTATTATGGATCTTGCTATTGGTTTCAAACCCATCTATTAAAAGCATGTGCAAGTTGT
>Frequency_1_QualityScore_FFHHHHFIJJJJJJJIJJJIJJJJJJJJJJJJJJJJIJJJJIJJJIIJJJJGIJJHFGHCCFFFFFEDDDCDEEDEEDDDDEDACDDDDCDDDE_Mismatch_0_Sense_+_Library_PoolT
AACAGTCAAATCGCTGCCCAGCTACATGCCTAACAATCAACGCACCACTGGAAAGAAGGTATGCAATATGTTATAATCGATGGTTTTATCTCAT
>Frequency_1_QualityScore_FFHHHGFHIJJIJGIJIGJJFIIIJJHIJGIJJJJDHIJJJIJHIIJJJJJIJIIJIHGIIJJJJIIJH=DHHFHEEFFFDDEEEECDDDDDDD_Mismatch_0_Sense_+_Library_PoolT
GAAAGGTAACCAGATCTATGATTGCCATGAGTATGATCTTTGGTTTCTAAAGAGAGCCAATGATGAAGTGATGGGTGACCACTGTCTACACCAA
>Frequency_1_QualityScore_FFHFHHHJJIJJJIJJJJJGIJJJJJJJJJJJJIJGIIJJJIJJJJIJJJJIJJJJHHEEHHFFDDDDDDDDDDDDDDDDDDDDEEEDDEEEEE_Mismatch_0_Sense_+_Library_PoolT
CAGTCAGAGCCACATGAGGTTGAGGAGACGAATGGTAAATCATTGCCCACGATCCACTGTTTTTTTTAGAAGGCTCGATTTGTAAATTATTTTA
>Frequency_1_QualityScore_FFHHHHGJGGIJJHEHICFGIJ@EC<EFFFHIIIHIJJJJJJJIIDFHHHG@@@FHGGECD>A8BDCDECCEEECDCDCDDDCCCDDDDDDDDD_Mismatch_0_Sense_+_Library_PoolT
CAACAATCTGCCACTTTTCAAAGAGTGCGATCATGCATAAAACACCCAACAGTCAAATCGCTGCCCAGCTACATGCCTAACAATCAACGCACCA
>Frequency_1_QualityScore_FFHHHHHJJJJJJJJJJJIJJIJJIJJJJIJJIJJJJGIIJJJIIJJJJJJJJIJJJJHHHHHHFFDDDDDDDDDDDDDDDDDDDDEEEEDEEE_Mismatch_0_Sense_+_Library_PoolT
TGCAGTCAGAGCCACATGAGGTTGAGGAGACGAATGGTAAATCATTGCCCACGATCCACTGTTTTTTTTAGAAGGCTCGATTTGTAAATTATTT
>Frequency_1_QualityScore_DFHHHHHJJJJJJJJJJHIJJJIJJIJJJJJJJIJHHJJIJJJJJIIIJJJJJIIHHHHHHHHFFFFFFFEEECEEDDDDEEDDDCBDDD_Mismatch_0_Sense_+_Library_PoolT
TTTTTTTAGAAGGCTCGATTTGTAAATTATTTTAGATCTATGTTTAATTCAGACAATTGTAATTTATTATGGATCTTGCTATTGGTTTCA
>Frequency_1_QualityScore_D?A:DBFEB@3<+2?@BD**?DFD<F><9*:9B<B>GFD9*??F948B=C8=FAC@)=;).)=@?A).7777;7737>A>@>.;(;@_Mismatch_0_Sense_+_Library_PoolT
TTTTAGAAGGCTCGATTTGTAAATTATTTTAGATCTATGTTTAATTCAGACAATTGTAATTTATTATGGATCTTGCTATTGGTTTCA
>Frequency_1_QualityScore_FFHHHHHJJJJJJJJJJIJIJJJJJJIJJJGHIJJJJJJJJIJJJJJJJJJJJJEGIJHGHHHHHFFFFFFFEEEEEDDCDDD>ACCDBCDDCD_Mismatch_0_Sense_+_Library_PoolT
CTAACAATCAACGCACCACTGGAAAGAAGGTATGCAATATGTTATAATCGATGGTTTTATCTCATGTGCAGTCAGAGCCACATGAGGTTGAGGA
>Frequency_1_QualityScore_FFHHHHHIIJJJJDIIEGIJIJJJJJ?BF@GGHIJIJJJHIIEHJGGIJH@DHIIFDDDDCCCDDDDDBCCBCDEDEDDDEEDDCDCCDDDEEC_Mismatch_0_Sense_+_Library_PoolT
CCACATGAGGTTGAGGAGACGAATGGTAAATCATTGCCCACGATCCACTGTTTTTTTTAGAAGGCTCGATTTGTAAATTATTTTAGATCTATGT
>Frequency_1_QualityScore_DD?FBF?@GHB<C<EFHICHFEFGHB?@FDFE@8=C7777@CACCE=?AC>C;);@C@CDD>@;@=A@>5;@A>CDCCCCD;:CCCC>C3>AC:_Mismatch_0_Sense_+_Library_PoolT
CGATCCACTGTTTTTTTTAGAAGGCTCGATTTGTAAATTATTTTAGATCTATGTTTAATTCAGACAATTGTAATTTATTATGGATCTTGCTATT
>Frequency_1_QualityScore_FFHHHHHJJJJJJJJJJJJJJGIIJJJJJJJJJIJJIJIIBFIIJJJJJJIHIJIIJIIIJHHHAEEFFDECEEEDEDEEDCDDCCDDDDDDDC_Mismatch_0_Sense_+_Library_PoolT
AGCTACATGCCTAACAATCAACGCACCACTGGAAAGAAGGTATGCAATATGTTATAATCGATGGTTTTATCTCATGTGCAGTCAGAGCCACATG
>Frequency_1_QualityScore_FFHHHHHJJJJJJJJFHJJJIJJJJJIJJJJJJJJIJJJFIIJIJIIJHHJIIJIIIJJJJJJJIJJJJJHGEHFFDCFBCCDDBDDDCDDDDD_Mismatch_0_Sense_+_Library_PoolT
CCACTGGAAAGAAGGTATGCAATATGTTATAATCGATGGTTTTATCTCATGTGCAGTCAGAGCCACATGAGGTTGAGGAGACGAATGGTAAATC
>Frequency_1_QualityScore_DFHHHHHJJJJIJJJJJJIJIIIIJJGIJIIFIIJFDEIIGJJJIIJGGGIIJIJJJJIIJHIIIJJIGEHIGFHHHHFHFFFFFECCEEEEDC_Mismatch_0_Sense_+_Library_PoolT
AATTATTTTAGATCTATGTTTAATTCAGACAATTGTAATTTATTATGGATCTTGCTATTGGTTTCAAACCCATCTATTAAAAGCATGTGCAAGT
>Frequency_1_QualityScore_FFHHHHHJJJJJJJJJIIIJHIJIJJJJJIIIIIIJHIJJIIJJJJJJJJJJIJJJJHHGHHHFFDDDDCCDDDDDDD>CDDDCDCEEEDEEEE_Mismatch_0_Sense_+_Library_PoolT
GCAGTCAGAGCCACATGAGGTTGAGGAGACGAATGGTAAATCATTGCCCACGATCCACTGTTTTTTTTAGAAGGCTCGATTTGTAAATTATTTT
>Frequency_1_QualityScore_FFHHHHHJJJJJJIIJHHHIIJIIJJJJJIJJJJJJJJJJIJJHHIIJIJIJJJJJHHHHFCFCFFFEEDEDDCCDDDDDDDDDDBDDDDC_Mismatch_1_Sense_+_Library_PoolT
TCCACTTTTCAAAGAGTGCGATCATGCATAAAACACCCAACAGTCAAATCGCTGCCCAGCTACATGCCTAACAATCAACGCACCACTGGAA
>Frequency_1_QualityScore_FFHHHHGIJJJHIJJJJJJJJJJIIGIJFHJJJJJJJJIJJIJIGHIIJFJJJIJGIJJJHHHFFHHFFDFFFEDD?BDDDDDDCCDCDDBDBC_Mismatch_0_Sense_+_Library_PoolT
ATAATCGATGGTTTTATCTCATGTGCAGTCAGAGCCACATGAGGTTGAGGAGACGAATGGTAAATCATTGCCCACGATCCACTGTTTTTTTTAG
>Frequency_1_QualityScore_D>?DDBB<C<<>+A:A:?3CDAEDD>DED@DEE?0?DD?<BDEE)=B8B=7@DE@DE>;@><AC>?DDDDDA>>@A<AAA>A:;>>?>==3::>_Mismatch_0_Sense_+_Library_PoolT
CTACATGCCTAACAATCAACGCACCACTGGAAAGAAGGTATGCAATATGTTATAATCGATGGTTTTATCTCATGTGCAGTCAGAGCCACATGAG
>Frequency_1_QualityScore_FFHHHHHJJJJJJJJJJIGJHIIIJJJJJIIJJGIIIJJJJJJJHIJGEGFHIJGJJJJJJIJJJJJIIHEIIJJHHHHEEDEFEFFFEECCBB_Mismatch_0_Sense_+_Library_PoolT
TCTATGTTTAATTCAGACAATTGTAATTTATTATGGATCTTGCTATTGGTTTCAAACCCATCTATTAAAAGCATGTGCAAGTTGTAGATCCGTG
>Frequency_1_QualityScore_FFHHHHHJJJJJJJJJJJJHHJJIJJJJJJJJIJJJJJJJJJJJJJJJIIGIIJJIJIJHHHHFFFFFFEEEDEDDDDDDDDDDDDDDDDDDCD_Mismatch_0_Sense_+_Library_PoolT
TCTGCCACTTTTCAAAGAGTGCGATCATGCATAAAACACCCAACAGTCAAATCGCTGCCCAGCTACATGCCTAACAATCAACGCACCACTGGAA
>Frequency_1_QualityScore_FFHHHHHJJJJJJJJJIJJJJJIJIJJJJJJJJJJIJJJJJJJJJJJJEHHJJIJJJJJJJJIJJJJJJIIJJJIIH>EHEEFEFFFFFEDCDD_Mismatch_0_Sense_+_Library_PoolT
CTATGTTTAATTCAGACAATTGTAATTTATTATGGATCTTGCTATTGGTTTCAAACCCATCTATTAAAAGCATGTGCAAGTTGTAGATCCGTGT
>Frequency_1_QualityScore_FFHHHHHJJJJJJJIJJFIIJJJJJJIJJJJJJIIJJJJJJFHIJJJFDDEEDDDDDDD@CDDDEEEEEDDEEEEEDDDDEDEEEEEDDDEECC_Mismatch_0_Sense_+_Library_PoolT
GTTGAGGAGACGAATGGTAAATCATTGCCCACGATCCACTGTTTTTTTTAGAAGGCTCGATTTGTAAATTATTTTAGATCTATGTTTAATTCAG
>Frequency_1_QualityScore_FFHHHHHJJJJJJJJJJJJJJJJJJJJJJJJJJJJJJJJJGHJJJJJJJJJJJIIJJJJIJJIJJIIIIIJHDGHEH_Mismatch_0_Sense_+_Library_PoolT
AATTCAGACAATTGTAATTTATTATGGATCTTGCTATTGGTTTCAAACCCATCTATTAAAAGCATGTGCAAGTTGTA
>Frequency_1_QualityScore_FFHHHHHJJJIJIIJJJJIJJJIHIJJJJJJJJJJJJJIJJJJJJJJJJGIJJJJHIGIGJIIGHIGHHHIIHGHEEFFDEEDDDDCDDEEEEE_Mismatch_0_Sense_+_Library_PoolT
TTTATTATGGATCTTGCTATTGGTTTCAAACCCATCTATTAAAAGCATGTGCAAGTTGTAGATCCGTGTAAAGCGTTGTGTTCTTGTTCATTTT
>Frequency_1_QualityScore_FFHHHFHJJIJGIJJJIJGHGIHGIHIJHHIJJIIHHHIGIJIIIIIIGHIJJIJGGIJJJJJJIJJIECFIG_Mismatch_0_Sense_+_Library_PoolT
ATTTGTAAATTATTTTAGATCTATGTTTAATTCAGACAATTGTAATTTATTATGGATCTTGCTATTGGTTTCA
>Frequency_1_QualityScore_FFHGHHHIJJJJJJIJJIIIJJFIIJJJJJJJJJJJJJJJJJJJJIHIJJJHFDDDCDDDDDDDDDDDDEEEEEEDEDEEEDDDDECEEDDEDD_Mismatch_0_Sense_+_Library_PoolT
ATGAGGTTGAGGAGACGAATGGTAAATCATTGCCCACGATCCACTGTTTTTTTTAGAAGGCTCGATTTGTAAATTATTTTAGATCTATGTTTAA
>Frequency_1_QualityScore_DDHFFHHI=BGIGDBDBF6@FG=@GGAHEEFHFEHFCDEEDEEDDCCCCCDC@CCBCCCC;>CADACDC@>@CCCCCCCC>CCCCCCBBAC_Mismatch_1_Sense_+_Library_PoolT
TTTTTTTTAGAAGGCTCGATTTGTAAATTATTTTAGATCTATGTTTAATTCAGACAATTGTAATTTATTATGGATCTTGCTATTGGTTGCA
>Frequency_1_QualityScore_FFHHHFHIJFJIJJJGIIJJJJJJIJJJJJJHIJJIJHIJIJJIJJJJGHHIJJJJJGIJHIGGFHHHHEFFFFFFFEEEEECEEDDDCDDDCD_Mismatch_0_Sense_+_Library_PoolT
ATTGGTTTCAAACCCATCTATTAAAAGCATGTGCAAGTTGTAGATCCGTGTAAAGCGTTGTGTTCTTGTTCATTTTCTATTGAATCCAAAGCTG
>Frequency_1_QualityScore_FFHFHHHJJIIJ>HGDEHIJHIJIIIJIJJJJIHHIFHIIIIIGHIIJIGGJHHIIHHHHHHHFFFFDDBBDDDDDDCDDDDDDDBCCCCDD><_Mismatch_0_Sense_+_Library_PoolT
TGGTTTTATCTCATGTGCAGTCAGAGCCACATGAGGTTGAGGAGACGAATGGTAAATCATTGCCCACGATCCACTGTTTTTTTTTAGAAGGCTC
>Frequency_1_QualityScore_FFHHHHHJJHIJIIJJIHIJJJJJJHIHIJJJJJJJJJJIHHHHHHHFFFFFFEEEEEFEEDEDDDEEDDDDDDDDDDEEFEEDEDEEDDDDDD_Mismatch_0_Sense_+_Library_PoolC
TTGCCCACGATCCACTGTTTTTTTTAGAAGGCTCGATTTGTAAATTATTTTAGATCTATGTTTAATTCAGACAATTGTAATTTATTATGGATCT
>Frequency_1_QualityScore_FFHGHHHJIJJJJJJHIJJJJJJJJIIJJJJJJJJIJJJJJIIJIHJIIJJIJIJJJ_Mismatch_2_Sense_+_Library_PoolC
GGATCTTGCTATTGGTTTCAAACCCATCTATTAAAAGCATGTGCAAGTTGTAGAGCA
