# Supplementary material for: Differential Gene Expression Reveals Candidate Genes for Drought Stress Response in Abies alba (Pinaceae)
Source: PLoS One. 2015 Apr 29;10(4):e0124564. doi: 10.1371/journal.pone.0124564 (PMC4414588; doi:10.1371/journal.pone.0124564)
Supplement: S2 File — (GZ) [file pone.0124564.s002.gz › comp20188_c0_seq1 #or# comp20188_c0_seq2.fa]

>comp20188_c0_seq1 len=603 path=[1:0-128 130:129-145 147:146-152 154:153-177 1543:178-178 1002:179-186 187:187-213 214:214-241 1567:242-242 1568:243-260 1586:261-277 641:278-312 1624:313-314 678:315-352 1648:353-370 734:371-377 741:378-402 405:403-404 407:405-439 442:440-457 460:458-486 1712:487-515 518:516-524 1741:525-579 1775:580-602]
GGAGTTAACACTGCATTCTATGAAGTACGTTGCCTTAAACCTATCATATCAAATTACAGTTTTATAGAGTAAATTACGAGCCCTGATTTCTGGAGTCTGAGTTCTGTCTTGCTCTCTTGGTGGAGAAAATCAGCATCAGGAAATGGTTTTTTTGGGCAGAATGGTGAGCAAACAGCAAAGTATTGGTGGTGTGTAATCTCTCTTCATGTCTCGCTCAGCCTCACTTCATCGGTCTGAAGAGTCTTGGATGTGTGAGAAATACTCAGTCTGCTGCACAACATTAATTGTAATATAAGTTAGTGTATATTCACTTCCAAAGGTGTATACATTAGCCTATATTACCATTAATACTTAGCAGTAGGCTAAATATTGCTCCCATTGTCCCCCTTATCAGTGTTCCTCTTATGTGAGGGTGTAAGGACTTCACAAATTAATAAAAAAATTATCTTTCATAATTTGAACTTTTGTCTTTAAAATTATTAGAGTTAGTGTAAAGCTGTTTCACATTACAGAGTTGGTTTTTATTTGGTCAGTACAGCCTTGGTGTGCTGTGAGGATGTAAGGACTTTACATTTTAATAAAATTCTTTAGTTTCATCAATCA
>comp20188_c0_seq2 len=615 path=[1:0-128 130:129-145 147:146-152 154:153-177 1543:178-178 1002:179-186 187:187-213 214:214-241 1567:242-242 1568:243-260 1586:261-277 641:278-312 1624:313-314 678:315-352 1648:353-370 734:371-377 741:378-402 405:403-404 407:405-439 862:440-469 460:470-498 1712:499-527 518:528-536 1741:537-591 1775:592-614]
GGAGTTAACACTGCATTCTATGAAGTACGTTGCCTTAAACCTATCATATCAAATTACAGTTTTATAGAGTAAATTACGAGCCCTGATTTCTGGAGTCTGAGTTCTGTCTTGCTCTCTTGGTGGAGAAAATCAGCATCAGGAAATGGTTTTTTTGGGCAGAATGGTGAGCAAACAGCAAAGTATTGGTGGTGTGTAATCTCTCTTCATGTCTCGCTCAGCCTCACTTCATCGGTCTGAAGAGTCTTGGATGTGTGAGAAATACTCAGTCTGCTGCACAACATTAATTGTAATATAAGTTAGTGTATATTCACTTCCAAAGGTGTATACATTAGCCTATATTACCATTAATACTTAGCAGTAGGCTAAATATTGCTCCCATTGTCCCCCTTATCAGTGTTCCTCTTATGTGAGGGTGTAAGGACTTCACAAATTAATAAAAATTTTATCTTTCATAATTTATTTAATGTATAGAACTTTTGTCTTTAAAATTATTAGAGTTAGTGTAAAGCTGTTTCACATTACAGAGTTGGTTTTTATTTGGTCAGTACAGCCTTGGTGTGCTGTGAGGATGTAAGGACTTTACATTTTAATAAAATTCTTTAGTTTCATCAATCA

>Frequency_1_QualityScore_FEHHHHHJJIJIJJJIGEIJ<DDGIIJJJJJJFGIIFGHGIIJHF=<=@BCDCDDDEDDDDEDDEDECC?<A53>?CCDDCDC@CCC@29<<>>_Mismatch_2_Sense_+_Library_PoolT
GTTTTTTTTGGGCAGAATGGTGAGCAAACAGCAAAGTATTGGCGGTGTGTAATCTCTCTTCATGTCTCGCTCAGCCTCACTTCATCGGTCTGAA
>Frequency_1_QualityScore_EFGHHHHJJJIIJJIJIJJJJIIJIIJJJJJIHFHHHIJJIJJJJJJBHIIIIJJIJIIIIIJHEEHHHDDFDFFEEEEEEDDDDADDDDDDDD_Mismatch_2_Sense_+_Library_PoolT
AGAGTTACTGTAAAGCTGTTTCACATTACAGAGTTGTTTTTTATTTGGTCAGTACAGCCTTGGTGTGCTGTGAGGATGTAAGGACTTTACATTT
>Frequency_1_QualityScore_DFHGHCFGGHGGGJJHGGJIGJIIJIIGIJIGEIIIJIIJIIJHGIJJJJJJJJJJIJJIJFHGGGIEHGHIIJEFFHHHHFFFFFFEDEEEEE_Mismatch_0_Sense_+_Library_PoolT
AAAGGTGTATACATTAGCCTATATTACCATTAATACTTAGCAGTAGGCTAAATATTGCTCCCATTGTCCCCCTTATCAGTGTTCCTCTTATGTG
>Frequency_1_QualityScore_FFHHGHHJJJJJJJHHIJJJFHFHJJJJJJHJJJJJJJJJIJJIIDHIJGHJIIJIJJJJJJJJJJIIIIIHHHHHHFFFFFFFCEACEDDDDD_Mismatch_2_Sense_+_Library_PoolT
TTTAAAATTATTAGAGTTGGTGTAAAGCTGTTTCACATTACAGAGTTGGTTTTTATTTGGTCAGTACAGCCTTGATGTGCTGTGAGGATGTAAG
>Frequency_1_QualityScore_FFHHHHHJJJJJJJIJJJJIJJJJJJJJJJIJJJJJJJJJJJJIIJJIJJIIGJJJIJJJJJIIIGHFHIHGGIJJJFHGHHFFFFFFFEEEED_Mismatch_0_Sense_+_Library_PoolT
GAGAAATACTCAGTCTGCTGCACAACATTAATTGTAATATAAGTTAGTGTATATTCACTTCCAAAGGTGTATACATTAGCCTATATTACCATTA
>Frequency_1_QualityScore_FDDFHDHHGICEFCIHIII<>F>CH>?<CFCGGICGDEGD@FHHCFBGIEGGGIGGGGI_Mismatch_0_Sense_+_Library_PoolT
ATTGCTCCCATTGTCCCCCTTATCAGTGTTCCTCTTATGTGAGGGTGTAAGGACTTCAC
>Frequency_3_QualityScore_FFHHHHHIJJIIIJIJJJJJJIJJJIHIJJJIJJJIJIIJJJIJHIIJFHFHIIJJJJJJJJJIHHIJD@DFFGHHIHHHGGGEEDFFFEEEEE_Mismatch_0_Sense_+_Library_PoolC
TGAGAAATACTCAGTCTGCTGCACAACATTAATTGTAATATAAGTTAGTGTATATTCACTTCCAAAGGTGTATACATTAGCCTATATTACCATT
>Frequency_3_QualityScore_FEHHHHHJIJJJJJJJJIJJJHIGHIHDFHIJJJJJJJIJJJJJJJJJJJJJJFGGIHIIGHHHIHHHFGGGGGEEEEEDDEEFEDEDDCC?CC_Mismatch_0_Sense_+_Library_PoolC
TAAAGCTGTTTCACATTACAGAGTTGGTTTTTATTTGGTCAGTACAGCCTTGGTGTGCTGTGAGGATGTAAGGACTTTACATTTTAATAAAATT
>Frequency_2_QualityScore_FFHHHHHGGHIIJJJJJJJJJJJJIIJIJJJJJIIIIIIJIJJIIHIJIIJIIJIJJIIIIJJIIIJIJHIIIIHGGGGFFDEEEEEEDEECED_Mismatch_0_Sense_+_Library_PoolC
CCAAAGGTGTATACATTAGCCTATATTACCATTAATACTTAGCAGTAGGCTAAATATTGCTCCCATTGTCCCCCTTATCAGTGTTCCTCTTATG
>Frequency_2_QualityScore_FFHHHHGJJJIJJJJJIIJIIHHIIIJIIIJIIJJIIJJJIIJJIJJJJIJJJJJIJGIIIIJIIIIIIIIHGHGHCEEFEEDEEDEDCCCCBC_Mismatch_0_Sense_+_Library_PoolC
ATTACCATTAATACTTAGCAGTAGGCTAAATATTGCTCCCATTGTCCCCCTTATCAGTGTTCCTCTTATGTGAGGGTGTAAGGACTTCACAAAT
>Frequency_2_QualityScore_FFHHHHHJJJJJJJJJJCGEHIHIIJIJJJJJJJJJJJIIJJIJIJJJJJJJJIJHIJJJJIIIJJJJIHGIIJIJIIHHHHGFFEEEEEEECE_Mismatch_0_Sense_+_Library_PoolC
ATATTCACTTCCAAAGGTGTATACATTAGCCTATATTACCATTAATACTTAGCAGTAGGCTAAATATTGCTCCCATTGTCCCCCTTATCAGTGT
>Frequency_2_QualityScore_EFEFEGHIIJJIIJJJJIJIJJEGGIIIJJJJJJJJIJJJJIJIJJJJIIIIJJJJJIIIGHIJJJIII@EHIIIGIIIHGGGHHEFFFDEEDE_Mismatch_0_Sense_+_Library_PoolC
AGTGTATATTCACTTCCAAAGGTGTATACATTAGCCTATATTACCATTAATACTTAGCAGTAGGCTAAATATTGCTCCCATTGTCCCCCTTATC
>Frequency_2_QualityScore_FFHGEGHHIJJIJJJJJJJJJIIJIJJIJJJIJJJJJJJJJJHIIJJIIIJJIJJJJIJJJJIJIIJJJHIJIIIHHGEFGGFDEEEECEEDED_Mismatch_0_Sense_+_Library_PoolC
AAGGTGTATACATTAGCCTATATTACCATTAATACTTAGCAGTAGGCTAAATATTGCTCCCATTGTCCCCCTTATCAGTGTTCCTCTTATGTGA
>Frequency_2_QualityScore_FFHHHHHJJJJJJJJJIJHIIIJJJJJJJIIJJJJJJIIJJJJJJJJJIIJIIJHGIIJIIHIIIIIHHEGIHCCCEEEEEEEEEECDCCDCDD_Mismatch_0_Sense_+_Library_PoolC
ACCATTAATACTTAGCAGTAGGCTAAATATTGCTCCCATTGTCCCCCTTATCAGTGTTCCTCTTATGTGAGGGTGTAAGGACTTCACAAATTAA
>Frequency_2_QualityScore_CEGEACEIHEDEGCEEEEFAFHGGICFGEAFEEEGHDAGIIIIGHIFFGCGGIGGIGGGHIFIIGGGGIGHHHEGGGIIHGHGEGHGGEGEEEE_Mismatch_0_Sense_+_Library_PoolC
TGTAATATAAGTTAGTGTATATTCACTTCCAAAGGTGTATACATTAGCCTATATTACCATTAATACTTAGCAGTAGGCTAAATATTGCTCCCAT
>Frequency_1_QualityScore_FFHHHHHHHIJHIJIJJJJJGHIJJJIIJJJHIHIJIJJIJIJJJJJJJJJJJJJJJJGIIJIIJJGGIIJJJJJEHGIFHHGGHHFFFFFEEE_Mismatch_0_Sense_+_Library_PoolC
ATATAAGTTAGTGTATATTCACTTCCAAAGGTGTATACATTAGCCTATATTACCATTAATACTTAGCAGTAGGCTAAATATTGCTCCCATTGTC
>Frequency_1_QualityScore_FFHDBHFHIEEHIIIIHGIG<FCEGDFF@E?EHG?GC<?DDDDGIHG>?BA<BB*??DGGGGICGHIIIHHIIGIDHIGEBEAHHFFFC>3?;>_Mismatch_0_Sense_+_Library_PoolC
TCTGCTGCACAACATTAATTGTAATATAAGTTAGTGTATATTCACTTCCAAAGGTGTATACATTAGCCTATATTACCATTAATACTTAGCAGTA
>Frequency_1_QualityScore_BDFFH?DEBGH4CCIIFEEGGIIFHGIIIIGIHHGAH;@DDBDBHH9*8?DHB2BEGD=72;@BD>6<9395>@:A:::99A?>9<<8?C_Mismatch_0_Sense_+_Library_PoolC
TCTGGAGTCTGAGTTCTGTCTTGCTCTCTTGGTGGAGAAAATCAGCATCAGGAAATGGTTTTTTTGGGCAGAATGGTGAGCAAACAGCAA
>Frequency_1_QualityScore_FFHHHHHJJJJJJJJJJJJJJJJJIJJJJJJJJJJJJJJJJJJJJIJJJJJJJJJJJJJIIIIJJJJIJHGJJIJIFHFEEFEFEEEEEDDDCD_Mismatch_0_Sense_+_Library_PoolC
TATATTACCATTAATACTTAGCAGTAGGCTAAATATTGCTCCCATTGTCCCCCTTATCAGTGTTCCTCTTATGTGAGGGTGTAAGGACTTCACA
>Frequency_1_QualityScore_FFHHHHHJJJIJJJJJJJJJIHJIJJJJIJJJIJJJJJJJIIJGIJJHIIJJJJJJJJJJJJJJJJIJJHGIJEHHHFFFFFFFEEEEEEFDDD_Mismatch_1_Sense_+_Library_PoolC
TAAAATTATTAGAGTTACTGTAAAGCTGTTTCACATTACAGAGTTGGTTTTTATTTGGTCAGTACAGCCTTGGTGTGCTGTGAGGATGTAAGGA
>Frequency_1_QualityScore_FFHHHHHHIJFIJJJHIJJJJIJJJJJJJJJJJJJIJJHIIJJHICGIDHIIJJJIJIIIJJJJJJJJJHEFFHHHFFFFFFECEDEDEEDDCD_Mismatch_2_Sense_+_Library_PoolC
ACAGAGTTGGTTTTTATTTGGTCAGTACAGCCTTGATGTGCTGTGAGGATGTAAGGACTTTACATTTTAATAAAATTCTTTAGTTTCATCAATA
>Frequency_1_QualityScore_FFHHHHHJJJJJJJJEHHHJJJJJJIJJJJJJJJJJJJJJJJHIJJJJJJJJJHIJJJJJJJJIJJJJIIJJIJJJJHHHHFFFFEEEECEEDD_Mismatch_0_Sense_+_Library_PoolC
ATTCACTTCCAAAGGTGTATACATTAGCCTATATTACCATTAATACTTAGCAGTAGGCTAAATATTGCTCCCATTGTCCCCCTTATCAGTGTTC
>Frequency_1_QualityScore_FFHHHGHGHHHJJJJJJJJJJJIJJJJFHGIJJJJJJJJIJJJJIJJJIIJIJJIJJJJJJJJIIIIIJFHGHJGFIJHHHHGHFFFFFFEEDD_Mismatch_0_Sense_+_Library_PoolC
AAGTTAGTGTATATTCACTTCCAAAGGTGTATACATTAGCCTATATTACCATTAATACTTAGCAGTAGGCTAAATATTGCTCCCATTGTCCCCC
>Frequency_1_QualityScore_DDFDDH<<CFEG<F@DHGICAHG@HHCGHIIIIFGIIIIIIIIIIIIIIIIIIGGGFBFHGGHGGGIIECGGGGHIHIFF=AEBDEDDEEEC>C_Mismatch_0_Sense_+_Library_PoolC
GTCTTGGATGTGTGAGAAATACTCAGTCTGCTGCACAACATTAATTGTAATATAAGTTAGTGTATATTCACTTCCAAAGGTGTATACATTAGCC
>Frequency_1_QualityScore_FFHHHHHJJIJJJJJJJJJJIJHIHIJJGIJJJJJJJJJJJIJJJIJJIIJJJJHHIIJJJIIGIIGIIHGHHHGFFFDFDEEEEE;C_Mismatch_0_Sense_+_Library_PoolC
GTAAAGCTGTTTCACATTACAGAGTTGGTTTTTATTTGGTCAGTACAGCCTTGGTGTGCTGTGAGGATGTAAGGACTTTACATTTTAA
>Frequency_1_QualityScore_FFHHHHHJJJJFHIIIJJJJHIIHJJJJJJJJJJJJJJIJJIJJJIGGIJJIEIJIJIJJJJJJIIHGEEGHHHGFHHGGHFFFFFBCEEACCC_Mismatch_2_Sense_+_Library_PoolC
GGTCTGAAGAGTGTTGGATGTGTGAGAAATACTCAGTCTGCTGCACAACATTAATTGTAATATAAGTTAGTGTATATTCACTTCTAAAGGTGTA
>Frequency_1_QualityScore_DDHBDFFGIIJJIIIJJGICHHGIJFHIGHHIHJIJJJIJJEIJJIIFGIIEEGG8CAGIICFEEHHFEEFDDACCCDCB;A>C>CACCCACAC_Mismatch_0_Sense_+_Library_PoolC
TGGTGAGCAAACAGCAAAGTATTGGTGGTGTGTAATCTCTCTTCATGTCTCGCTCAGCCTCACTTCATCGGTCTGAAGAGTCTTGGATGTGTGA
>Frequency_1_QualityScore_FFHHHHHJJJJJJJJJJJJJIJJEIJJJJHIJJJJJIJ_Mismatch_0_Sense_+_Library_PoolC
GGACTTTACATTTTAATAAAATTCTTTAGTTTCATCAA
>Frequency_1_QualityScore_FDFFHFH>FGIJIGHIIIIJJII?@DAHHGGGGIJGGDDG@F@GGI3<@8@FCCEHCGDE?E;CHFFFFFDBC>>AA>>C;CC>5;?A:ACC5>_Mismatch_2_Sense_+_Library_PoolC
GTAATCTCTCTTCATGTCTCGCTCAGCCTCACTTCATCGGTCTGAAGAGTCTTGGATGTGTGAGAAATATTCAGTCTGCTGCACAGCATTAATT
>Frequency_1_QualityScore_DBD?AFHBGBHICABID<A3A<FFB?HBDFBAGFHGC:?:?FHGHHGIDC<BGFGHEGABHHGEGIIIIIIIGGICHHGHIFCEEHFFEEEEEC_Mismatch_0_Sense_+_Library_PoolC
ATTGTAATATAAGTTAGTGTATATTCACTTCCAAAGGTGTATACATTAGCCTATATTACCATTAATACTTAGCAGTAGGCTAAATATTGCTCCC
>Frequency_1_QualityScore_FFHHHHHJJGIGHIJGHIJJEHJJIJGIIJJJJIJJJJJIIJJIIIJJJJIJJHJJJJJJJIJIJJIJFHHHHHHFFFEFFEEEEECECCEEEE_Mismatch_1_Sense_+_Library_PoolC
ACATTACAGAGTTGGTTTTTATTTGGTCAGTACAGCCTTGATGTGCTGTGAGGATGTAAGGACTTTACATTTTAATAAAATTCTTTAGTTTCAT
>Frequency_1_QualityScore_FFHHGHHIIIEHHJJJJGHIJJJFHGIHGBFGEHIEIIJIIIJJJGIJIIIIJIHGHHIIJIIJIIJIIHGCHHHGEFBCCDED>@CCDCCDB:_Mismatch_0_Sense_+_Library_PoolC
AGTTAACACTGCATTCTATGAAGTACGTTGCCTTAAACCTATCATATCAAATTACAGTTTTATAGAGTAAATTACGAGCCCTGATTTCTGGAGT
>Frequency_1_QualityScore_FFHHHHHJIJIIJJJJJJJJJJIJIJJJJIIEGHIJJIJJJJIIJJJJJJJIGGIIJJJJJJHJJIIJJHIHGHFEHHFFFFFFEEEEEDDEEE_Mismatch_1_Sense_+_Library_PoolC
AGAGTTAGTGTAAAGCTGTTTCACATTACAGAGTTGGTTTTTATTTGGTCAGTACAGCCTTGATGTGCTGTGAGGATGTAAGGACTTTACATTT
>Frequency_1_QualityScore_FFHHDHHJJIIJJJGIJJJJJJJJJJIGIJJJJJJJJJIJJIJJJJIIJJIIJJJJIJICEECDFDDEECEDE_Mismatch_2_Sense_+_Library_PoolC
GCAGTAGGCTAAATATTGCTCCCCTTGTCCCCCTTATCAGTGTTCCTCTTATGTGAGGGTGTCAGGACTTCAC
>Frequency_1_QualityScore_FFHGHHGJJIJJJJIHHIJJHIGIJIIJJJJJJJJJJJJJJJJJJJJJJJJJJJJJJJIJGIIIGJJI_Mismatch_1_Sense_+_Library_PoolC
AGTACAGCCTTGATGTGCTGTGAGGATGTAAGGACTTTACATTTTAATAAAATTCTTTAGTTTCATCA
>Frequency_1_QualityScore_FFHFHHFIIJJJJJJIJJIIIJJIJJJJJIIIIJJIJJIJIIJJIJJJJJJJJGHIGIJJJIIIHJJJJHJJIJHGHHHHHFFFFFFDEDEFDE_Mismatch_0_Sense_+_Library_PoolC
AGGTGTATACATTAGCCTATATTACCATTAATACTTAGCAGTAGGCTAAATATTGCTCCCATTGTCCCCCTTATCAGTGTTCCTCTTATGTGAG
>Frequency_1_QualityScore_FFHHHHHJJJJJJJJJIJJIJIIJJJJJJJJJJJJJJJJDHHHIIJJJIIJJJIJJJIJJIJIJJJIIIIIJJIJJIGJJJJHGHHHGFFFFEF_Mismatch_0_Sense_+_Library_PoolC
TAATTGTAATATAAGTTAGTGTATATTCACTTCCAAAGGTGTATACATTAGCCTATATTACCATTAATACTTAGCAGTAGGCTAAATATTGCTC
>Frequency_1_QualityScore_FFHHHHHJJIJIJJHIHIJJIIJIGIHIHIJJEEGIGDGGHJIIJJJGIJGIIJIJJJJHIIGECE;EDFFFFFFEEDEEEEEFEEDDDACDAD_Mismatch_2_Sense_+_Library_PoolC
CTCAGCCTCACTTCATCGGTCTGAAGAGTCTTGGATGTGTGAGAAATATTCAGTCTGCTGCACAGCATTAATTGTAATATAAGTTAGTGTATAT
>Frequency_1_QualityScore_FFHGHHHJHIIGIJGIBHJI@HIJJIIGIJIIIBIGHICHBHGGIIIIJJIJEHIECEFGH=FHIIHEDF>A>B@CACCCCCDCDDCDBCBC3?_Mismatch_2_Sense_+_Library_PoolC
ATTTCTGGAGTCTGAGTTCTGTCTTGATCTCTTGGTGGAGAAAATCAGCATCAGGAAATGGTTTTTTGGGGCAGAATGGTGAGCAAACAGCAAA
>Frequency_1_QualityScore_DFHHHHHJGIJJJJHIIJJJJJJJJJJJGIJIJJJJHHHIJGIJIIIIIIJIJIJIJIJJIIIEIHIHHHFHGFFFDEFFDEEC_Mismatch_1_Sense_+_Library_PoolC
TGGTTTTTATTTGGTCAGTACAGCCTTGATGTGCTGTGAGGATGTAAGGACTTTACATTTTAATAAAATTCTTTAGTTTCATCA
>Frequency_1_QualityScore_FFHHHHHJJIGIJJIIIIJJGIJGIJFFIJGHHGIJJJIJJIIJIJJJJJJJJJGHFIIIIIJIIJJJIGIIJIIGIHHGHHEEDE???ACEDC_Mismatch_2_Sense_+_Library_PoolC
GAACTTTTGTCTTTAAAATTATTAGAGTTAGTGTAAAGCTGTTTCACATTACAGAGTTTGTTTTTACTTGGTCAGTACAGCCTTGGTGTGCTGT
>Frequency_1_QualityScore_FFHHHHHJJJJJHIIJJJEGICFDGHIJIJJJJJJJJJJJJJJJJFIGEHGIIIHICGGDHFEHBEEE;@CAA3>ADCC>AC@A@AAC>CCCC>_Mismatch_1_Sense_+_Library_PoolC
CAAACAGCAAAGTATTGGTGGTGTGTAATCTCTCTTCATGTCTCGCTCAGCCTCACTTCATCGGTCTGAAGAGTCTTGGATGTGTGAGAAATAT
>Frequency_1_QualityScore_FFHHHHHJJJIJJJJJJJJJJJFHJJJJJJIIJJJJJJIJIIJJJJIJHIJJEHGIJJIJJDIJIEIJJHGHHEHFFD@BECDEDDDDCDDDDC_Mismatch_0_Sense_+_Library_PoolC
ATCAAATTACAGTTTTATAGAGTAAATTACGAGCCCTGATTTCTGGAGTCTGAGTTCTGTCTTGCTCTCTTGGTGGAGAAAATCAGCATCAGGA
>Frequency_1_QualityScore_BDBFDHABGCBFAF?EFHHGHICFHIGIIHCGGCHB?FGGCFHHIIIICEBDBFHIGGGFFHD=8AEGEHGHDE@CHHHFHFFFFDFDECC=?B_Mismatch_0_Sense_+_Library_PoolC
TATACATTAGCCTATATTACCATTAATACTTAGCAGTAGGCTAAATATTGCTCCCATTGTCCCCCTTATCAGTGTTCCTCTTATGTGAGGGTGT
>Frequency_1_QualityScore_FFHHHHHJHIJIJJJJJJJJJIJJJJBFHHIIJJJJJJJJJJIIJJJJIJJJIFGIIIIJIJIJGIIJJHGIGHCGIGIIHHHHHDDFFFCCBD_Mismatch_0_Sense_+_Library_PoolC
AGTTAGTGTATATTCACTTCCAAAGGTGTATACATTAGCCTATATTACCATTAATACTTAGCAGTAGGCTAAATATTGCTCCCATTGTCCCCCT
>Frequency_1_QualityScore_FFHGHHHJIHIIIJJJJGJIIJJIJHIJJJJIIIFIIIHIJJJJIIJJIIHHGHIIJIJIJIGJDGHIHHHHHHFFFFFEEEDCEDDDDDCDEF_Mismatch_2_Sense_+_Library_PoolC
TAGAGTTAGTGTAAAGCTGTTTCACATTACAGAGTTTGTTTTTACTTGGTCAGTACAGCCTTGGTGTGCTGTGAGGATGTAAGGACTTTACATT
>Frequency_1_QualityScore_BA2??ACEEBE><+,3<,A:3AA9?+A9EE9*?D>*:?BD44B<@?9DDCEADD<DDCEC4=CD8CE=CC_Mismatch_2_Sense_+_Library_PoolC
AGTACAGCCTTGATGTGCTGTGAGGATGTAAGGACTTTACATTTTAATAAAATTCTTTAGTTTCATCAAA
>Frequency_1_QualityScore_DDFD>CD?BGEF>EHGEE9BHDE?FH@GIIDH@HGIDHBD:?FHBF?BGIIIIGIIEEGCH>FE.@7@;@>CEEHIEEHHFEHEEE@?DECCDE_Mismatch_0_Sense_+_Library_PoolC
AAATACTCAGTCTGCTGCACAACATTAATTGTAATATAAGTTAGTGTATATTCACTTCCAAAGGTGTATACATTAGCCTATATTACCATTAATA
>Frequency_1_QualityScore_FFHHHHHJJJIJJJJIJJJIIHHIICGIJJJJJJJJJJJJJJIJJJJJJJJFHHIIJJIJGIIIJJHHGEHHFFFFFCEEEFEDECDCDDECDE_Mismatch_0_Sense_+_Library_PoolC
AAGCTGTTTCACATTACAGAGTTGGTTTTTATTTGGTCAGTACAGCCTTGGTGTGCTGTGAGGATGTAAGGACTTTACATTTTAATAAAATTCT
>Frequency_1_QualityScore_FFHHHHHJJGIJJJJHIJJJJJJJIJJJJJJJJJJJIIFHIJFHIJJJJJJIJJJJJIJJJJJIJJFIH?EHHHFFFDFEEEEEEEDDDDDDDD_Mismatch_1_Sense_+_Library_PoolC
TTATTAGAGTTACTGTAAAGCTGTTTCACATTACAGAGTTGGTTTTTATTTGGTCAGTACAGCCTTGGTGTGCTGTGAGGATGTAAGGACTTTA
>Frequency_1_QualityScore_FFHHHHHJJJJJJJJJJJJJJJJJJJIIIIIJJJJJJJJJJJJIJJFHIJJJIJJJJJJJJJJJJJJIIHIJJHHHJJJIJIHGHGHHFFFFFE_Mismatch_0_Sense_+_Library_PoolC
ACAACATTAATTGTAATATAAGTTAGTGTATATTCACTTCCAAAGGTGTATACATTAGCCTATATTACCATTAATACTTAGCAGTAGGCTAAAT
>Frequency_1_QualityScore_DFFH?DFF<AFHIIIIIIIIIGDAHHHIECFF@BFHCE@G9DHI>FHF@BBA<==FAFHGEGHCHCE>????3;>;;=A>A;?9A?CC3@ACC@_Mismatch_1_Sense_+_Library_PoolC
GGAGTTAACACTGCATTCTATGAAGTACGTTGCCTTAAACCTTTCATATCAAATTACAGTTTTATAGAGTAAATTACGAGCCCTGATTTCTGGA
>Frequency_1_QualityScore_FFHHHHHJJJJJJJJJJJJJJJJJJJJJJJJJJJJJIJJJJJJIJJJIJJIIJJJJIJJJJJFHEIIFHIFHJJJJJJHGHHHHHFFFFFFFED_Mismatch_2_Sense_+_Library_PoolC
GAGAAATACTCAGTCTGCTGCACTACATTAATTGTAATATAAGTTAGTGTATATTCACTTCTAAAGGTGTATACATTAGCCTATATTACCATTA
>Frequency_1_QualityScore_<A<DBBFF@<9CA4C9?@CE?:?06FDBGDFAGIIE>FFEFB<=8B;@\@377)..?CF_Mismatch_0_Sense_+_Library_PoolC
CAAACAGCAAAGTATTGGTGGTGTGTAATCTCTCTTCATGTCTCGCTCAGCCTCACTTC
>Frequency_1_QualityScore_FFHGHHFFGEFHIEGFHHIGGIJHHIGGGGHIIIIJGH?DFHBFGGHFHIJJGJIIIJGIIIEHCEH>GADCHHHEC@DECCEACEEDAACDDD_Mismatch_2_Sense_+_Library_PoolC
TTATTAGAGTTGGTGTAAAGCTGTTTCACATTACAGAGTTGGTTTTTATTTGGTCAGTACAGCCTTGATGTGCTGTGAGGATGTAAGGACTTTA
>Frequency_1_QualityScore_FFHHHHHJJJJJJJJJIJJJIIHHIJFGIJJJJJJIJJJJJJJJJJJJJIJJHHGHIJJIJJIHHHHFFEFFFEDEEECEDDEEEDDEDDDECC_Mismatch_0_Sense_+_Library_PoolC
AAAGCTGTTTCACATTACAGAGTTGGTTTTTATTTGGTCAGTACAGCCTTGGTGTGCTGTGAGGATGTAAGGACTTTACATTTTAATAAAATTC
>Frequency_1_QualityScore_FFGHHHHIIJIIIJJIIJJIIHJICEHGHIIIGIJJJIJJIIHIIJHEGHGFHHHJJIJJIIAEGHIJIEGIDGIEECEHD;?BEEEEDDCCCD_Mismatch_0_Sense_+_Library_PoolC
CCTATATTACCATTAATACTTAGCAGTAGGCTAAATATTGCTCCCATTGTCCCCCTTATCAGTGTTCCTCTTATGTGAGGGTGTAAGGACTTCA
>Frequency_1_QualityScore_D@F7FHA<4CDBHCHDDGHGII@BF*11?<C@DGEHIEHC>>GD?9*?D4?FBHBAEBG@<==.88@@DD@CCHFH>>C>=??C@C@C@A?;@?_Mismatch_0_Sense_+_Library_PoolC
GTTAGTGTATATTCACTTCCAAAGGTGTATACATTAGCCTATATTACCATTAATACTTAGCAGTAGGCTAAATATTGCTCCCATTGTCCCCCTT
>Frequency_1_QualityScore_DFDHHBHHIJJGGIIFHHIJJHHG4<B99FHD**:*@?*:*1**0*::DGHI@(?B?DC_Mismatch_1_Sense_+_Library_PoolC
TTAAAATTATTAGAGTTACTGTAAAGCTGTTTCACATTACAGAGTTGGTTTTTATTTGG
>Frequency_1_QualityScore_FFHHFHHJJJJJJJFJJJJJJJJJJGGIJJJJIJJJJJJJJJIJJJJIJJJJIJIJHIJ@GGIEHIJCHEEHFEFFFFFDDDDDDDCCDDEDCD_Mismatch_0_Sense_+_Library_PoolC
GGAGTTAACACTGCATTCTATGAAGTACGTTGCCTTAAACCTATCATATCAAATTACAGTTTTATAGAGTAAATTACGAGCCCTGATTTCTGGA
>Frequency_1_QualityScore_FFFHGHHJGFIIDIEIDIHIGGHIIGGJJJJIEFCHGIJJJIIIIIGIGGIIJJEHIGGIIJJEHIJJJHAFEFGHIIJJHHHEECECFFFFDD_Mismatch_0_Sense_+_Library_PoolC
AATATAAGTTAGTGTATATTCACTTCCAAAGGTGTATACATTAGCCTATATTACCATTAATACTTAGCAGTAGGCTAAATATTGCTCCCATTGT
>Frequency_1_QualityScore_FFHHHBFGHGIJJJJFIJIHHJIJJJJJGHCFHIFFHIJIJJJIJJJJJIGIIIJIIJJIJJIJJJJHHGGIHHHHHEFFFFFEEEDEEEFEEC_Mismatch_1_Sense_+_Library_PoolC
GTTAGTGTAAAGCTGTTTCACATTACAGAGTTGGTTTTTATTTGGTCAGTACAGCCTTGATGTGCTGTGAGGATGTAAGGACTTTACATTTTAA
>Frequency_1_QualityScore_FFHHHHHJJJJJGIJJJJJJJJJIJHHFIIJIIJJJIJJJJJJJJJJJIIJJJJIIJHHGHHHHEHFFFFFFEEECEEDDDDDCDEEEEECCDC_Mismatch_1_Sense_+_Library_PoolC
ACTGTAAAGCTGTTTCACATTACAGAGTTGGTTTTTATTTGGTCAGTACAGCCTTGGTGTGCTGTGAGGATGTAAGGACTTTACATTTTAATAA
>Frequency_1_QualityScore_FFHHHHHJJJIEHGGIIIJGGEHGIIIIJJJGIIJFIIHHBGHHIJDIIIJGGEIIIIIHHHFFHEHDDDFDDEEDEDDDDCDDEDCEDEEECD_Mismatch_2_Sense_+_Library_PoolC
CTTCATGTCTCGCTCAGCCTCACTTCATCGGTCTGAAGAGTCTTGGATGTGTGAGAAATATTCAGTCTGCTGCACAGCATTAATTGTAATATAA
>Frequency_1_QualityScore_FFHHGHHIGBEHIJJEEGGE?49??CCGFIGGEHIF>FBGHHGGHEDHGEGF8C@FGJGCAHCGIHHH?A?AEBDB>CFFDCCEEEE@C<CCC5_Mismatch_0_Sense_+_Library_PoolC
CAGCCTCACTTCATCGGTCTGAAGAGTCTTGGATGTGTGAGAAATACTCAGTCTGCTGCACAACATTAATTGTAATATAAGTTAGTGTATATTC
>Frequency_1_QualityScore_FFHHHHHJJIJJJJJJJJGJJJJJIJJIIJJHIIIIIJJJIJJIJJJGIIJFGGGHIGIJJJJGJIJJGHIJJGJJJJEEHHHHHGFFFFFDDE_Mismatch_2_Sense_+_Library_PoolC
GCTGCACAACATTAATTGTAATATAAGTTAGTGTATATTCACTTCTAAAGGTGTATACATTAGCCTATATTACCATTAATACTTGGCAGTAGGC
>Frequency_1_QualityScore_FFGHHHHJJJJJJJJJJJIJJHJHGIHIJIJJIJJJJJJIJHHHIIHIIIIJIGIJIHEIJJJIJHIIDBFHHIJJIGIIIIIFHHEHFFFFFF_Mismatch_0_Sense_+_Library_PoolC
ATTAATTGTAATATAAGTTAGTGTATATTCACTTCCAAAGGTGTATACATTAGCCTATATTACCATTAATACTTAGCAGTAGGCTAAATATTGC
>Frequency_1_QualityScore_FFHHHHHJJCGGHIJJJJJJJJJJJJIJJJJJJJJJJIIJIJJIJJIFHHJJJJIIJJJJIIEIJJJJJHGIJIJIHHHHFFFBDEFEEDEEEE_Mismatch_0_Sense_+_Library_PoolC
TTCCAAAGGTGTATACATTAGCCTATATTACCATTAATACTTAGCAGTAGGCTAAATATTGCTCCCATTGTCCCCCTTATCAGTGTTCCTCTTA
>Frequency_1_QualityScore_BDHCBFDGAFHG@C?BEECGHIH+<2ABHGHGHCGHHGIEHHIGDHIIIIIIIIGA>FHE@BFBH<B=FC@FAD=@C@DHHHF<?B>DBAA@AC_Mismatch_0_Sense_+_Library_PoolC
TAGTGTATATTCACTTCCAAAGGTGTATACATTAGCCTATATTACCATTAATACTTAGCAGTAGGCTAAATATTGCTCCCATTGTCCCCCTTAT
>Frequency_1_QualityScore_FFHHHHHJJJJJJJJJIEHJJJJDGHHIIIJJJJJIJJJIJIJHHFCHGIJIJJIJJJIIJIIJIJJJJHGGIIJJJJJGHEHHHFFCDBCEDD_Mismatch_0_Sense_+_Library_PoolC
ACATTAATTGTAATATAAGTTAGTGTATATTCACTTCCAAAGGTGTATACATTAGCCTATATTACCATTAATACTTAGCAGTAGGCTAAATATT
>Frequency_1_QualityScore_FFHHHHHJJJJJJIJIIJJIJIJIIIJJJJJJJIIJJJJJIJJJJJJJJJJJJIJJJFGHIJJJIIJJJIJJJIHHHHHHHFFFFFFFDEEEEE_Mismatch_0_Sense_+_Library_PoolC
CAGTCTGCTGCACAACATTAATTGTAATATAAGTTAGTGTATATTCACTTCCAAAGGTGTATACATTAGCCTATATTACCATTAATACTTAGCA
>Frequency_1_QualityScore_DADDDEDEBBEE9;C:)3AFEF??9C@C<*?DD6@D@DDD@??DD9D*88.8/(7@CCECE@D4C;=>>=3?C@DD_Mismatch_1_Sense_+_Library_PoolC
TCTTCATGTCTCGCTCAGCCTCACTTCATCGGTCTGAAGAGTCTTGGATGTGTGAGAAATATTCAGTCTGCTGCAC
>Frequency_1_QualityScore_FDFHHHFJJJJJJIIIJJJJIJJJJIJJJJJJJJJJJHIIJIJIJIJCIIHIJJJJJJHHJJIIIJIJIDHFFECE@DFFFFFCCEDDDA?BBB_Mismatch_2_Sense_+_Library_PoolC
GTATACATTAGCCTATATTACCATTAATACTTGGCAGTAGGCTAAATATTGCTCCCCTTGTCCCCCTTATCAGTGTTCCTCTTATGTGAGGGTG
>Frequency_1_QualityScore_DFHHDFGJIIIIICIIGEEIIJGJIIIIIJJJJFIIIIGGIIJGGIIIHDHGGIGIJJJIIGGHEIGGD@=EHHGHFDFFFEE@CDDDD_Mismatch_1_Sense_+_Library_PoolC
AAATACTTAGCAGTAGGCTAAATATTGCTCCCATTGTCCCCCTTATCAGTGTTCCTCTTATGTGAGGGTGTAAGGACTTCACAAATTAA
>Frequency_1_QualityScore_DDFFDFFFCFH>E<CHEHIGCBACCCC?FHGBDHGIGDDGEDDHBHIFHFHIHIIIIIGFD@FIEHEEG7AEFHCDEEDDEDDDDACC@@CCCC_Mismatch_1_Sense_+_Library_PoolC
AAAGCTGTTTCACATTACAGAGTTGGTTTTTATTTGGTCAGTACAGCCTTGATGTGCTGTGAGGATGTAAGGACTTTACATTTTAATAAAATTC
>Frequency_1_QualityScore_FFHHHHHIJGIIIJHJJJJJHGJJJJJJJJIIJJIIJJJJIJJEHBGIIFHIJJJJJJIJJJJJIJIIJIIIJIJGEHHHFFDFDDEEEEEEED_Mismatch_2_Sense_+_Library_PoolC
TTTAAAATTATTAGAGTTAGTGTAAAGCTGTTTCACATTACAGAGTTTGTTTTTACTTGGTCAGTACAGCCTTGGTGTGCTGTGAGGATGTAAG
>Frequency_1_QualityScore_BDDDFHHHIIIIIGFG?@HGGGGGIFDHGIICGHGGCHIIIIIIIIIIIIDHGGIGIIE@FGGGG@EGGHGIEIGEGGHEEBDBBECDCCADCC_Mismatch_1_Sense_+_Library_PoolC
TTCACTTCCAAAGGTGTATACATTAGCCTATATTACCATTGATACTTAGCAGTAGGCTAAATATTGCTCCCATTGTCCCCCTTATCAGTGTTCC
>Frequency_1_QualityScore_?BFDBFDF?F+@@?E>CEHF4FFFFIBBGAGCFEFDD?F9?BFED9?D80?D@=F@=BFFGFGEGDE@AEI=>A?A9?DAACDA>ABBBBABAB_Mismatch_1_Sense_+_Library_PoolC
CTTCCAAAGGGGTATACATTAGCCTATATTACCATTAATACTTAGCAGTAGGCTAAATATTGCTCCCATTGTCCCCCTTATCAGTGTTCCTCTT
>Frequency_1_QualityScore_DDFFHDB@F@BGHHIEHEGIGAD:CDGCB?D@GGBGGCHGIGIIIIGG=C1=6C@A=DHGIHEEHE>?B@BBCC66;?B=?;9<?CBBCCC>:@_Mismatch_0_Sense_+_Library_PoolC
ATTACGAGCCCTGATTTCTGGAGTCTGAGTTCTGTCTTGCTCTCTTGGTGGAGAAAATCAGCATCAGGAAATGGTTTTTTTGGGCAGAATGGTG
>Frequency_1_QualityScore_FFHHHHHJJJJHJJIIJGGEGIIIJIJIJIIJIJJIJJIGIJIJGHIJHIGGJIIIDIJIJJJJJIHFHFHHHFFFFFECEDEDCCDDDDCDEE_Mismatch_2_Sense_+_Library_PoolC
CTCTCTTCATGTCTCGCTCAGCCTCACTTCATCGGTCTGAAGAGTCTTGGATGTGTGAGAAATATTCAGTCTGCTGCACAGCATTAATTGTAAT
>Frequency_1_QualityScore_FDFDHHHIIDGGHGGIGH>BGGG*:??@D<DBDG?BFD<DHBAHHF8BBFCHIGGIGH:;D2=@=;EEEEAABAE@3?AD@A6>C6@B@CA3>C_Mismatch_0_Sense_+_Library_PoolC
CCTCACTTCATCGGTCTGAAGAGTCTTGGATGTGTGAGAAATACTCAGTCTGCTGCACAACATTAATTGTAATATAAGTTAGTGTATATTCACT
>Frequency_1_QualityScore_FFHGHHHHHGHIJFGIIJGHJJIJJJJJJIIIJGHJJJJFHHHJJJIJJJJGGIJIJIJJIJJJJIIIGHHEHGHDDFEFFDDEFECEECDDDD_Mismatch_2_Sense_+_Library_PoolC
ATTACAGAGTTGGTTTTTATTTGGTCAGTACAGCCTTGGTGTGCTGTGAGGATGTAAGGACTTTACATTTTAATAAAATTCTGTAGTTTGATCA
>Frequency_1_QualityScore_FFHHHHHJIJJIGGIJJJJIJJJJJIJFIGGEHIIJJJIIEIIJIIIEIJIIJIGIGFCFHGJICGGIJIIGFFGHHFFFFFFEDEDEEDDDED_Mismatch_2_Sense_+_Library_PoolC
AGTGTAAAGCTGTTTCACATTACAGAGTTTGTTTTTACTTGGTCAGTACAGCCTTGGTGTGCTGTGAGGATGTAAGGACTTTACATTTTAATAA
>Frequency_1_QualityScore_FFHHFHHJJJJGIIJIJJJJHGHIJJHIJHIIHHIDHHHIIHIIJJJJIIJJJIJJJJJJJJIIHHHFHEDEDDDDEDDCCCDEECDCDDDDDB_Mismatch_1_Sense_+_Library_PoolC
ATGGTGAGCAAACAGCAAAGTATTGGTGGTGTGTAATCTCTCTTCATGTCTCGCTCAGCCTCACTTCATCGGTCTGAATAGTCTTGGATGTGTG
>Frequency_1_QualityScore_FDHHHHHJJJIJJJJJJJJFGHGIIJJJIJJIJJJIJJJJJJJJJJJJJJJJJJJIJIIJGIJHIJIJJJIIIJJJHHHHGHFFFFDBEEDED>_Mismatch_0_Sense_+_Library_PoolC
GTATATTCACTTCCAAAGGTGTATACATTAGCCTATATTACCATTAATACTTAGCAGTAGGCTAAATATTGCTCCCATTGTCCCCCTTATCAGT
>Frequency_1_QualityScore_FDHHHHHJJJJJJJJJJJIJJJJJJJJJJJJHIJIJJJIJJBFHJIJJJJJJJJJJJDHIJJJJJIJHHHFGHDFFFFFFEEEEEEEDDDDDCD_Mismatch_0_Sense_+_Library_PoolC
GTTGCCTTAAACCTATCATATCAAATTACAGTTTTATAGAGTAAATTACGAGCCCTGATTTCTGGAGTCTGAGTTCTGTCTTGCTCTCTTGGTG
>Frequency_1_QualityScore_FFHHHHHJJJIIJJJJJJIJJJGIHJJJJJJJJJJJJJJJJJFHHHIJJJIJJJJJJJJJJJJIJJJJJIIIJJJIJJIJGHIHHHHHHFFFFF_Mismatch_0_Sense_+_Library_PoolC
CATTAATTGTAATATAAGTTAGTGTATATTCACTTCCAAAGGTGTATACATTAGCCTATATTACCATTAATACTTAGCAGTAGGCTAAATATTG
>Frequency_1_QualityScore_FFGGGHHIIJJJJJIJJJIJJFHEGHIJIJGGIIIIHGIIJIIJJJIIJJJJJIJJJJJJJJJJJJJI=@GHEIHG_Mismatch_1_Sense_+_Library_PoolC
ACTTGGTCAGTACAGCCTTGGTGTGCTGTGAGGATGTAAGGACTTTACATTTTAATAAAATTCTTTAGTTTCATCA
>Frequency_1_QualityScore_FFHHGHHJJJJIJJIJJJJJIIIIIHGIJJIJJJFIHJIJJJIJIIIIJJJJIIGIJJJJJJHIHHEEEEHDFFFFFEEEEEDEDDAC@BAB:<_Mismatch_1_Sense_+_Library_PoolC
CTTAAACCTATCATATCAAATTACAGTTTTATAGAGTAAATTACGAGCCCTGATTTCTGGAGTCTGAGTTCTGTCTTGATCTCTTGGTGGAGAA
>Frequency_1_QualityScore_FFHHHHHJHJIIJJJJJJJJJJJJJJJJJJJJJJJJJIIJIHJJJJJJJJJIJJJIIJHIHIJIJJJJJHIJJJIIHHCEHHFFFFFFFEDEEE_Mismatch_0_Sense_+_Library_PoolC
CTTGGATGTGTGAGAAATACTCAGTCTGCTGCACAACATTAATTGTAATATAAGTTAGTGTATATTCACTTCCAAAGGTGTATACATTAGCCTA
>Frequency_1_QualityScore_FFHHHHHJJIJJJHHIIJJJJJJHJJJJJIJJJJIJIJHIJJGHIJIHIJJJJJJJJJJIJJJIJJIIJHHJIHHHHGHFFFFFEEEEEEDDDC_Mismatch_1_Sense_+_Library_PoolC
TTATTAGAGTTAGTGTAAAGCTGTTTCACATTACAGAGTTGGTTTTTATTTGGTCAGTACAGCCTTGATGTGCTGTGAGGATGTAAGGACTTTA
>Frequency_1_QualityScore_DDHHHHHJJIJJIJFHHIJJGIJGGGHIJJJJJJJJJJJJJJJJJIJJIJJJJJJIJIJIIJJIIIIIHGEHHEFEFFDFEFFEEEDECCADDC_Mismatch_2_Sense_+_Library_PoolC
ATCGGTCTGAAGAGTGTTGGATGTGTGAGAAATACTCAGTCTGCTGCACAACATTAATTGTAATATAAGTTAGTGTATATTCACTTCTAAAGGT
>Frequency_1_QualityScore_FFHHHHHIJIFHIJHIIIFGHIIIGIHIGGIIJJJJJJJJJJJGGGFGBGGGIIIIJIEIJIEHEAEHFFD;;ACCDDDD=@C@8ACC>>C@AC_Mismatch_0_Sense_+_Library_PoolC
ACGAGCCCTGATTTCTGGAGTCTGAGTTCTGTCTTGCTCTCTTGGTGGAGAAAATCAGCATCAGGAAATGGTTTTTTTGGGCAGAATGGTGAGC
>Frequency_1_QualityScore_FFHHHHHJGHGHJJHIJJJIJJJJJJJJJJJIJJJIJJJGIJJJJJJJJHIJIJJJJIJJJJIIJJJJJIJJHHHHGHFFFFFFFEEAEDEEEE_Mismatch_1_Sense_+_Library_PoolC
CATTACAGAGTTGGTTTTTATTTGGTCAGTACAGCCTTGATGTGCTGTGAGGATGTAAGGACTTTACATTTTAATAAAATTCTTTAGTTTCATC
>Frequency_1_QualityScore_FDGHHHHJJJIJJJEHIIGIGHJJJHJIJJIIJIJJIHJJJJJJJJFFGHIJJGHFHGIIJHIIIHIJHEHHHGFFFFFFFECCEEEEDEDEDE_Mismatch_1_Sense_+_Library_PoolC
GTTTCACATTACAGAGTTGGTTTTTATTTGGTCAGTACAGCCTTGGTGTGCTGTGAGGATGTAAGGACTTTACATTTTAATAAAATTCTGTAGT
>Frequency_1_QualityScore_FFHHHHHJJIGGGIIJJGJJJIGGGIIIIJJJJJJJIGJJJIJJHIIJJDGIHIJJJJIGBFFGGGIJ;;EHFHFHFFEFDDCCACEED_Mismatch_0_Sense_+_Library_PoolC
TAATACTTAGCAGTAGGCTAAATATTGCTCCCATTGTCCCCCTTATCAGTGTTCCTCTTATGTGAGGGTGTAAGGACTTCACAAATTAA
>Frequency_1_QualityScore_DDFBFHH>AFBB@ICDFE:AFFGDHIEFEGIIIIIDHIGHHGIGI@FHIIIDIG?FFHGEH>GHAHI>;@FHGG>CGIECEEDBDEECDDDCDD_Mismatch_0_Sense_+_Library_PoolC
TATTCACTTCCAAAGGTGTATACATTAGCCTATATTACCATTAATACTTAGCAGTAGGCTAAATATTGCTCCCATTGTCCCCCTTATCAGTGTT
>Frequency_1_QualityScore_FFHHHHHJHIIJJIHJIJJHJHGIIHIIJIJIJJJIJJJIJIIJJIIIGIGIIJHIJJJHIIJJJJJJJJJIIJJHHHHHFFFFE@CCEEDDCD_Mismatch_0_Sense_+_Library_PoolC
TTGTCTTTAAAATTATTAGAGTTAGTGTAAAGCTGTTTCACATTACAGAGTTGGTTTTTATTTGGTCAGTACAGCCTTGGTGTGCTGTGAGGAT
>Frequency_1_QualityScore_FFHHHHHJJJJJJJJJJJJJJJJIJJJJJJJIJJJIIHIIJJJJIJJJJJJJJJJHHHJGIJJIJJJJJHGIIIJIIJIHGHHGHHFFFFFFEC_Mismatch_0_Sense_+_Library_PoolC
GTCTGCTGCACAACATTAATTGTAATATAAGTTAGTGTATATTCACTTCCAAAGGTGTATACATTAGCCTATATTACCATTAATACTTAGCAGT
>Frequency_1_QualityScore_FFHHHHHJJJJJJJJJJJIJJHIIJJHIJJJJJJJJJJJJJJJJJJJJJJJIJJJJIIIJJIJJIJHIIHIIJI_Mismatch_2_Sense_+_Library_PoolC
TTGGTCAGTACAGCCTTGATGTGCTGTGAGGATGTAAGGACTTTACATTTTAATAAAATTCTTTAGTTTCAGCA
>Frequency_1_QualityScore_DFHFHHFGIJGHJGHJFGIJBGB?F?EHEHJIEGG@DFDGBDFH??D<D9B=C?HIEG=@@DH>DEHEE=CEFDDFEFFECCAACDDDDC@>>>_Mismatch_1_Sense_+_Library_PoolC
GTAATCTCTCTTCATGTCTCGCTCAGCCTCACTTCATCGGTCTGAAGAGTGTTGGATGTGTGAGAAATACTCAGTCTGCTGCACAACATTAATT
>Frequency_1_QualityScore_FFHHHHHJJJJJJJJJJJJJIJJJJJJJJIJGIIJJIJJJJJIIJJJJJJIIGGIIJIJJJJIJJIJEGHHIIJGHHGGHHCE@DFABCDEDDA_Mismatch_0_Sense_+_Library_PoolC
ATTAGCCTATATTACCATTAATACTTAGCAGTAGGCTAAATATTGCTCCCATTGTCCCCCTTATCAGTGTTCCTCTTATGTGAGGGTGTAAGGA
>Frequency_1_QualityScore_FFHHHHHJJJFHIHIJJJJJJJJJJJJJJJJJIJJJJIJIJJJJJJJJJJJJJJJIJJJJJIJJJJJJIGGJIJJHHHFFFFFFEEEFEEDDDD_Mismatch_0_Sense_+_Library_PoolC
CTTCCAAAGGTGTATACATTAGCCTATATTACCATTAATACTTAGCAGTAGGCTAAATATTGCTCCCATTGTCCCCCTTATCAGTGTTCCTCTT
>Frequency_1_QualityScore_FFHHHHHJHJGIJHJHIHIHEIIIJIJJJJJJJJJJJIJJJIIJIIFHIJHIJJJJJJJJJIJJGIJIJHIIJGHHFEBFECFAE@CCDCCCDE_Mismatch_1_Sense_+_Library_PoolC
CTTTAAAATTATTAGAGTTACTGTAAAGCTGTTTCACATTACAGAGTTGGTTTTTATTTGGTCAGTACAGCCTTGGTGTGCTGTGAGGATGTAA
>Frequency_1_QualityScore_FFHHHHHJJJJJJJJJJJJJJJJJIJJJJJJJJJJJJJJJJJHIJJIIGIIJJJJJJJJJJJIJJJEGGFFIIJJJJJJJHFGGHHFFFFFFDE_Mismatch_0_Sense_+_Library_PoolC
AGAAATACTCAGTCTGCTGCACAACATTAATTGTAATATAAGTTAGTGTATATTCACTTCCAAAGGTGTATACATTAGCCTATATTACCATTAA
>Frequency_1_QualityScore_FEGHHHHJJJJJJJJJHIIJJJJIJEGHHGIIIIIIIJJJJJJIIIJJIJIIIJGJJJJJJJJJJJHHEHGHHEFFFFFFFEEEECDEEEEEFE_Mismatch_0_Sense_+_Library_PoolC
AGCCTCACTTCATCGGTCTGAAGAGTCTTGGATGTGTGAGAAATACTCAGTCTGCTGCACAACATTAATTGTAATATAAGTTAGTGTATATTCA
>Frequency_1_QualityScore_ABHFHFHG?ACE?=EG<FGG99A2??<9?**??D09?DB4B?DFEBC9FG3)/()=@C.8@D=;7)7==)=;?C@DB@BCC>A@>>C;;C@CCD_Mismatch_2_Sense_+_Library_PoolC
TCTTCATGTCTCGCTCAGCCTCACTTCATCGGTCTGAAGAGTCTTGGATGTGTGAGAAATATTCAGTCTGCTGCACAGCATTAATTGTAATATA
>Frequency_1_QualityScore_DDHDHBD<EHIBGHHIIHCH@CGHGGIIHHEGEHIIFHIIGHIIGIGHIHEHDE@=8BCACEGIIEIIGCEEHEE>?BDDFCECCCECCCCDCC_Mismatch_2_Sense_+_Library_PoolC
ATTAGAGTTGGTGTAAAGCTGTTTCACATTACAGAGTTGGTTTTTATTTGGTCAGTACAGCCTTGATGTGCTGTGAGGATGTAAGGACTTTACA
>Frequency_1_QualityScore_FFHHHHHJJIIJJJJIJJIJJJJJJJJJJJJJJJJJIJJJJIJJJIIIJGHDGIJDHIJJIJJJJJJJJHJJIJJJHHHHHCDBEEEECEDDDD_Mismatch_1_Sense_+_Library_PoolC
TTTGTCTTTAAAATTATTAGAGTTACTGTAAAGCTGTTTCACATTACAGAGTTGGTTTTTATTTGGTCAGTACAGCCTTGGTGTGCTGTGAGGA
>Frequency_1_QualityScore_FFFHHHGHIJJIJGIIIJIJJ?FHHGHIIIFHJEHIGHIIIIJIGIIBDGBEGHHEHFFDDDDDDC>CCBDCDDDDABDDDDDDDDEDCDD<B@_Mismatch_1_Sense_+_Library_PoolT
AGTTCTGTCTTGATCTCTTGGTGGAGAAAATCAGCATCAGGAAATGGTTTTTTTGGGGCAGAATGGTGAGCAAACAGCAAACTATAGGCGGTGT
>Frequency_1_QualityScore_FFHHGAFDFGIIJJIJIJJIIGGIIIHIJJJJJJJJIIJIGJJFHIIIIJJJJJJJJJJIIJGICHIGHHHEHDBCDFFFEEEEEEDDDD5<;C_Mismatch_0_Sense_+_Library_PoolT
AAAGGTGTATACATTAGCCTATATTACCATTAATACTTAGCAGTAGGCTAAATATTACTCCTCCCCCTTATCAGTGTTCCCTTGTGAGGGTGTA
>Frequency_1_QualityScore_FFHHGHHJJEHIHIIJJJJJJIIJIJJJJFHJJJJGHJJJJIJIJJJHEHHHFFEFFEEDEEDDDDCDDCDDDEDDDD>BBBDEEEEDDEDDDD_Mismatch_2_Sense_+_Library_PoolT
ATCTCTTGGTGGAGAAAATCAGCATCAGGAAATGGTTTTTTGGGGCAGAATGGTGAGCAAACAGCAAACTATAGGCGGTGTGTAATCTCTCTTC
>Frequency_1_QualityScore_FFHHHHFHIJGIIJJIJJJJJGIJIJJJJJJJIJJJHIHIIJJIJJIJGIIGIJGJJJJJIJJJJJIHHHHHEFFFFFFFEDEEEEDCDEEEEE_Mismatch_0_Sense_+_Library_PoolT
ACAGAGTTGGTTTTTATTTGGTCAGTACAGCCTTGGTGTGCTGTGAGGATGTAAGGACTTTACATTTTAATTAATAAAATTCTTTAGTTTCATC
>Frequency_2_QualityScore_FFGGHHHJJJIIJJJIHJIJIJJJJJIIIJJJJJIIIIGIIJJJJIJGIGIJJIIJGIJIJJJIIIIJIIEGIIBCGHGGGCAAE?ABCDCC==_Mismatch_0_Sense_+_Library_PoolC
TGTATACATTAGCCTATATTACCATTAATACTTAGCAGTAGGCTAAATATTACTCCTCCCCCTTATCAGTGTTCCCTTGTGAGGGTGTAAGGAC
>Frequency_2_QualityScore_FFHHHHHJJJIIJGHHIIIJIJJJJJJJJJJJJJJJJJJJJJIJJJIJJJJIJIIIJIIIIJJJJJIJJHIJJJIHGHGFFFEFFFEEEEDDBC_Mismatch_2_Sense_+_Library_PoolC
TCACTTTGAAAGGTGTATACATTAGCCTATATTACCATTAATACTTAGCAGTAGGCTAAATATTACTCCTCCCCCTTATCAGTGTTCCCTTGTG
>Frequency_2_QualityScore_FFHGHGHGIIIJIJGGEHGGFIIIEHCIIHIHHIHIGIEGIFICGGIGEI;C?EEFCGGGEECEDEFEC?DDEEEACCCCBACCBBCCCACCAD_Mismatch_2_Sense_+_Library_PoolC
TCTCTTCATGTCTCGCTCAGCCTCACTTCATCGGTCTGAAGAGTTTTGGGTGTGTGAGAGAAATACTCAGTCTGCTGCAGAGCATTAATTGTAA
>Frequency_2_QualityScore_FFHHHHHJJJJJJIIJJJJJJJJIJJIIJJJJJJIJIJIIJIJJJIJIJJJJJJJIGGHIIJJJIJJJIHIIIJJJIIIIIHGGGGGFFFEEEE_Mismatch_2_Sense_+_Library_PoolC
AGTCTGCTGCACAGCATTAATTGTAATATAAGTTAGTGTATATTCACTTTGAAAGGTGTATACATTAGCCTATATTACCATTAATACTTAGCAG
>Frequency_1_QualityScore_DDH?HB:EE?GH<?FHGBCG4?F*?;C;@0D:\;FHBHHA3@EEEHA>A;?CEECCBCACC>;>?8)0&++4:4+:4:>CC@C4>4+4:3?B?B_Mismatch_1_Sense_+_Library_PoolC
AGAAAATCAGCATCAGGAAATGGTTTTTTGGGGCAGAATGGTGAGCAAACAGCAAACTATAGGCGGTGTGTAATCTCTCTTCATGTCTCGCTCA
>Frequency_1_QualityScore_FFCFFHHJJHIIJJHIJGIJJIHJIJJJJJJJJJJIJJJJJJJJJJJJJIJJJJJJJJJJJJJJIJJJI_Mismatch_1_Sense_+_Library_PoolC
GGTGTGCTGTGAGGATGTAAGGACTTTACATTTTAATAAAATTCTGTAGTTTGATCATTCATTCAGTTA
>Frequency_1_QualityScore_DD>FAD<CGHGIHIHG@HGIGEHGIIGI4CFGIEHIIIGG>ECBBBF<DGHHIGDDGHCBFFHIC58FA@@EHCH7=CE?3?@DECCCCCBB?B_Mismatch_1_Sense_+_Library_PoolC
GAAAGGTGTATACATTAGCCTATATTACCATTAATACTTAGCAGTAGGCTAAATATTACTCCTCCCCCTTATCAGTGTTCCCTTGTGAGGGTGT
>Frequency_1_QualityScore_FFHHHHHJHIJIJJIIJJJJJJJJJJHJJJJJJJJJJJJIJJJJJJJJJIHHHJJJIIIJJJIJJJIJIGIHEHHFGFFFFABAECCD5;;CCC_Mismatch_2_Sense_+_Library_PoolC
CCTATATTACCATTAATACTTGGCAGTAGGCTAAATATTGCTCCCCTTGTCCCCCTTATCAGTGTTCCTCTTATGTGAGGGTGTCAGGACTTCA
>Frequency_1_QualityScore_FFHHHHHIJGGHHIJJHIJJIIIJHIJJJJJJJIJJJJJJJJIHHEH9?FIIHIJJHIJIJJJJJJJI_Mismatch_0_Sense_+_Library_PoolC
CAGCCTTGGTGTGCTGTGAGGATGTAAGGACTTTACATTTTAATAAAATTCTGTAGTTTGATCATTCA
>Frequency_1_QualityScore_FFHHHHHJJJJJJJJJIFGIFHHGGIJJJJJJJJJJJFHIIIJFHIJJJJGGJJFHHEFFFBDCEEEEDABDDDDDDDDDDEDDDD<B>BBDDE_Mismatch_2_Sense_+_Library_PoolC
CTGTCTTGATCTCTTGGTGGAGAAAATCAGCATCAGGAAATGGTTTTTTGGGGCAGAATGGTGAGCAAACAGCAAACTATAGGCGGTGTGTAAT
>Frequency_1_QualityScore_FFHHGHHJJFHHIIGJJIJJIGIJJJJJJJJJJIJGIBHHGIGIJFIGIGIIHHHHDEFDE@CCEEDD?>BDDDDCCC@DDDDDDDDDDDDDDD_Mismatch_2_Sense_+_Library_PoolC
TATAGGCGGTGTGTAATCTCTCTTCATGTCTCGCTCAGCCTCACTTCATCGGTCTGAAGAGTTTTGGGTGTGTGAGAGAAATACTCAGTCTGCT
>Frequency_1_QualityScore_AB:A<?DFHHIHGIIIGIIGE:?CFH<E?DGHIIC<D<<FBGG;9?9?FGGE@FHI:=;FCC=@EGHCDH=A;=A7;;9;;3(6?>>>>;::<@_Mismatch_2_Sense_+_Library_PoolC
ATTACCATTAATACTTGGCAGTAGGCTAAATATTGCTCCCCTTGTCCCCCTTATCAGTGTTCCTCTTATGTGAGGGTGTCAGGACTTCACAAAT
>Frequency_1_QualityScore_FFFHHHHJJJJIJJIJJIJGIIJJIIIJGJDGEFIIIHHJJJFHIGHHJIJJJJIJIJJJIG=FFCHIJHHIIHGHHHHFFFFFFCEEEEEEED_Mismatch_2_Sense_+_Library_PoolC
ATATTCAGTCTGCTGCACAGCATTAATTGTAATATAAGTTAGTGTATATTCACTTTGAAAGGTGTATACATTAGCCTATATTACCATTAATACT
>Frequency_1_QualityScore_?D?D?CD+<2AEDCE9FE3?EEEA:C*::CD49BABBDE)77<BCDACACCECDCD>CC3;ADD;?>@BB@BAADBAADAA>A5>>AA>>>A>A_Mismatch_2_Sense_+_Library_PoolC
ATTACAGGGTTGGTTTTTATTTGGTCAGTACAGCCTTGGGGTGCTGTGAGGATGTAAGGACTTTACATTTTAATAAAATTCTGTAGTTTGATCA
>Frequency_1_QualityScore_BDFFHHHGIJJJJJJJJGJCFEEFHIFIJJIIIIFIJIIFIIJJJJIIJJIGGIJJIFGGHHIJJJIJIIEGGI@EEHEDCEFFFDDEDDDEEC_Mismatch_1_Sense_+_Library_PoolC
GTATATTCACTTCTAAAGGTGTATACATTAGCCTATATTACCATTAATACTTGGCAGTAGGCTAAATATTGCTCCCCTTGTCCCCCTTATCAGT
>Frequency_1_QualityScore_FFHHHHHJJJJJJJJGIII@EEHFHBFFHHGIIJIEGIGDFFBDBFHHCHHCHFHHHHJHHHHEFFFFF>AACEDECCCCDDDAACCCDACCCD_Mismatch_1_Sense_+_Library_PoolC
CTCTCTTCATGTCTCGCTCAGCCTCACTTCATCGGTCTGAAGAGTTTTGGGTGTGTGAGAGAAATACTCAGTCTGCTGCAGAGCATTAATTGTA
>Frequency_1_QualityScore_BD<FFDFAF>;CFE:A<98+A@F99CB<*C98BD:BB99?FGIGBBDDGG:FFHCHGE=F@D:C:CDG>=CEEEAEAB;;@B>>@CA>;AA_Mismatch_2_Sense_+_Library_PoolC
ACTTCATCGGTCTGAAGAGCCTTGGATGTGTGAGAAATATTCAGTCTGCTGCACAGCATTAATTGTAATATAAGTTAGTGTATATTCACTT
>Frequency_1_QualityScore_<AADBADIG@<CDGHEHGHIIIIIFBEDHIIIIFGCFGFICGICHDBAFHGGGG_Mismatch_2_Sense_+_Library_PoolC
TGTGAGGATGTAAGGACTTTACATTTTAATAAAATTCTGTAGTTTGATCATTCA
>Frequency_1_QualityScore_FFHHHHHJJJJIJJJCGHHIIJIIJIJJJJJIJIJJIJJJJJIJJJIJIGIJJGIJJJJGIIHGIJIIGHIHEHHFFFEBEEDEACDEDCDDDD_Mismatch_2_Sense_+_Library_PoolC
ATTCACTTTGAAAGGTGTATACATTAGCCTATATTACCATTAATACTTAGCAGTAGGCTAAATATTACTCCTCCCCCTTATCAGTGTTCCCTTG
>Frequency_1_QualityScore_DDHHHFFIIIGGH>FGIIIHGIGGHIHGEHIEIICGGIGBGGIIIIIIGHGGIGHIIIGIGGIIIIIHEGHIHGHGHFEEHFEDDEACCCE>@;_Mismatch_1_Sense_+_Library_PoolC
ATGTATACATTAGCCTATATTACCATTAATACTTAGCAGTAGGCTAAATATTACTCCTCCCCCTTATCAGTGTTCCCTTGTGAGGGTGTAAGGA
>Frequency_1_QualityScore_FFHHHHHJJJJJJJJJJJJIHIJGIGJIJJJJJJJIJIJJHIJJIIEHGIIJJHHFFFFDEEDECDDDDDDDDDDDDDDCDEEDCDDD9@@BBC_Mismatch_0_Sense_+_Library_PoolC
GTTCTGTCTTGCTCTCTTGGTGGAGAAAATCAGCATCAGGAAATGGTTTTTTTGGGCAGAATGGTGAGCAAACAGCAAGTATTGGCGGTGTGTA
>Frequency_1_QualityScore_FFHHHHHIJJHIGHIJIJHGGBFGGHJIJJJJJJGIIJHHHHGHFFFFFDDEEDEEDDDEEEEFEEDFFCDDDDFEEEDEEDDDDDACADD@A@_Mismatch_2_Sense_+_Library_PoolC
CGGTCTGAAGAGTCTTGGATGTGTGAGAAATATTCAGTCTGCTGCACAGCATTAATTGTAATATAAGTTAGTGTATATTCACTTTGAAAGGTGT
>Frequency_1_QualityScore_FFHHHHHIJJJJIJIJIIJJIJIJJJJJJJJJJJIJIJJJJJIJJJJHIJJFHFGIGIIJGIIGIJICHFHGEHGIJGHHGGHGFFFFFFFFDE_Mismatch_2_Sense_+_Library_PoolC
GTGTGAGAAATATTCAGTCTGCTGCACAGCATTAATTGTAATATAAGTTAGTGTATATTCACTTTGAAAGGTGTATACATTAGCCTATATTACC
>Frequency_1_QualityScore_DFDHFHGIJJJJIJIIHHJIIJJHIIIJJJIJIIIIJJJJJJIHIJIHIGGHHEIJJJJJJJGJJJJGGHHFHGFFGFEFEEFFEEEEECEDDD_Mismatch_2_Sense_+_Library_PoolC
GAGAAATATTCAGTCTGCTGCACAGCATTAATTGTAATATAAGTTAGTGTATATTCACTTTGAAAGGTGTATACATTAGCCTATATTACCATTA
>Frequency_1_QualityScore_FFHHHHHJJJIJJJGIJJJJJJJJJJJJJJJJJJHHIHIJJJJJJIJJJIJIIJJJJJIJJJHJJJJJJHIGHIJIJJGIJJJGFHHHHFFFFF_Mismatch_2_Sense_+_Library_PoolC
GTAATATAAGTTAGTGTATATTCACTTTGAAAGGTGTATACATTAGCCTATATTACCATTAATACTTATCAGTAGGCTAAATATTACTCCTCCC
>Frequency_1_QualityScore_FDHHHHHAFHIJJJJJJJJIJJJJJGGGJIJJJJJIJJIJJDCHIGIFHD=?9?ADDDDDDEDDDDEDCCADAACDCDDDDDCDCC>@BDDC@C_Mismatch_1_Sense_+_Library_PoolC
GAAATGGTTTTTTTGGGCAGAATGGTGAGCAAACAGCAAAGTATTGGCGGTGTGTAATCTCTCTTCATGTCAGCCTCACTTCATCGGTCTGAAG
>Frequency_1_QualityScore_FFDFHDHGGH?CGHIII>G@GHEGGIIIFGGGIGGGIGHGIGII@D@EEGHFC393;5B@;5;@::A(,(5(,4::@C<A_Mismatch_1_Sense_+_Library_PoolC
TAGGAAATGGTTTTTTTGGGCAGAATGGTGAGCAAACAGCAAAGTATTGGCGGTGTGTAATCTCTCTTCATGTCAGCCTC
>Frequency_1_QualityScore_FFHHHHHJJJJJJJJJJJJJJJHIIJJJJJJJJJJJJIJJJJJJJIIJJJJJIIJJJJIJJJJJJIJJIHGEHHHHFBBBCEEEEDDDDCD_Mismatch_2_Sense_+_Library_PoolC
TATTACCATTAATACTTGGCAGTAGGCTAAATATTGCTCCCCTTGTCCCCCTTATCAGTGTTCCTCTTATGTGAGGGTGTCAGGACTTCAC
>Frequency_1_QualityScore_FFHHHHHJHGJIGGIGHIDGHFIIJIICGHHIJJ:BDGGJGGIIHJJJJJJIJJJJJJJJJIJIJIGHEAEHH_Mismatch_1_Sense_+_Library_PoolC
CTTATCAGTGTTCCTCTTATGTGAGGGTGTCAGGACTTCACAAATTAATAAAATTTTTATCTTTCATAATTGA
>Frequency_1_QualityScore_FFHHHHHJJIJJJJJJJJJJJJJJJJJHIIHJJJJJJJJJJJJJJJJJJJJJJJJJJJJJJIIJJIIJJHGGIJJIHHHHHHHFFFFDDDDDDD_Mismatch_2_Sense_+_Library_PoolC
AAGTTAGTGTATATTCACTTTGAAAGGTGTATACATTAGCCTATATTACCATTAATACTTAGCAGTAGGCTAAATATTACTCCTCCCCCTTATC
>Frequency_1_QualityScore_DEHHHGHHIJJIJHIJJJIJJJJJIJIIHJIJEGIIJIJJIIJJJJJJJJJIHIJJIJFHJJJHFFCDEDBDDDDDCDDDDDDDDDDDDCC>CD_Mismatch_0_Sense_+_Library_PoolC
TCTGGAGTCTGAGTTCTGTCTTGCTCTCTTGGTGGAGAAAATCAGCATCAGGAAATGGTTTTTTTGGGCAGAATGGTGAGCAAACAGCAAGTAT
>Frequency_1_QualityScore_FFHHHHHIJJJJJJIIJIJJJJJHJJJJJJIIJJIIIJIJJFIJIJJJGIJJJJJJIJJJIIJJJJHIIGIHGGHHFGGEDF?BBEEEDAACCC_Mismatch_1_Sense_+_Library_PoolC
ATACATTAGCCTATATTACCATTAATACTTAGCAGTAGGCTAAATATTACTCCTCCCCCTTATCAGTGTTCCCTTGTGAGGGTGTAAGGACTTC
>Frequency_1_QualityScore_DDHHGHFIIIIJJJIIIDGHIGIJJJJDHIJJJFG?FIFBGIIIJJJJJJJJGIHEGIJHIIJJGJIIJHIIJIEIIHHGGHHHEFFDFFEEEE_Mismatch_2_Sense_+_Library_PoolC
TTCAGTCTGCTGCACAGCATTAATTGTAATATAAGTTAGTGTATATTCACTTTGAAAGGTGTATACATTAGCCTATATTACCATTAATACTTAG
>Frequency_1_QualityScore_FFHHDFFHHHIIJJJJJJJJJIJIIJJIGIGIJJJJIIJJJJIJJGIEHH@AEHEF?CFFDBD=>;@<?>@CCBCDCCCCCDDDDDDDCCC?CC_Mismatch_1_Sense_+_Library_PoolC
GCGGTGTGTAATCTCTCTTCATGTCTCGCTCAGCCTCACTTCATCGGTCTGAAGAGTTTTGGGTGTGTGAGAGAAATACTCAGTCTGCTGCAGA
>Frequency_1_QualityScore_FFHHGHHJJJJIJJJJHJIJJJJIJJJJHJIJJJJJJJJIJJIGIJIIIIHHHIIJIJIIJJJJJEIIIHGEHGGHIJFHHHHHFFFEFFEDEE_Mismatch_2_Sense_+_Library_PoolC
TGTGAGAAATATTCAGTCTGCTGCACAGCATTAATTGTAATATAAGTTAGTGTATATTCACTTTGAAAGGTGTATACATTAGCCTATATTACCA
>Frequency_1_QualityScore_DDF<FDA:C?EBA::AE@FHHIFEEFCFFF*:CCD>8:FFFCFDFGIADDEF*??CFFEF)=(---))..7)7??BB@;B@BAA@DCA@ABB:A_Mismatch_1_Sense_+_Library_PoolC
CTTAGCAGTAGGCTAAATATTGCTCCCATTTTCCCCCTTATCAGTGTTCCTCTTATGTGAGGGTGTAGGTAGTTCACAAATTAATAAAAATTTT
>Frequency_1_QualityScore_FFHHHHHJIGIIJIIJIJIJBHGHEG@EGIIIIFIIHIJIIIHCEBGIJJGI@HFHHG@ECE?EFFCEDEEECCEDDDDDDDDDDDDDDDDDDC_Mismatch_1_Sense_+_Library_PoolC
TCTCTCTTCATGTCTCGCTCAGCCTCACTTCATCGGTCTGAAGAGTTTTGGGTGTGTGAGAGAAATACTCAGTCTGCTGCAGAGCATTAATTGT
>Frequency_1_QualityScore_FFHHHHFHIGIIIJIJJJIJJJJJIJFGHIJJGHIJJJJJJJJJJIJJGHHHHHFFFFFDCEECCCCDFDDDDD<BBBBDC@CDDEDDDDEEDE_Mismatch_0_Sense_+_Library_PoolC
TCTTGGTGGAGAAAATCAGCATCAGGAAATGGTTTTTTTGGGCAGAATGGTGAGCAAACAGCAAGTATTGGCGGTGTGTAATCTCTCTTCATGT
>Frequency_1_QualityScore_DFHHGHHIJFHIGIIJJIJJJJJIIJIJJGIJIIJBBHIJJJJJJJIJGCEHGEH@BEDEEDDEECDDC@DDDDDDD>B>@ADDDDACDDACDE_Mismatch_0_Sense_+_Library_PoolC
CTCTCTTGGTGGAGAAAATCAGCATCAGGAAATGGTTTTTTTGGGCAGAATGGTGAGCAAACAGCAAGTATTGGCGGTGTGTAATCTCTCTTCA
>Frequency_1_QualityScore_DDF<C<C<CEG23AEGBCH<FAGBDF9DGIIEB;D9?080BDBFDDFIEIEF@AAFE3@CE;E>EEFE>AADD:?>B>AAD@BCDADB@AB>A>_Mismatch_0_Sense_+_Library_PoolC
TACAGAGTTGGTTTTTATTTGGTCAGTACAGCCTTGGTGTGCTGTGAGGATGTAAGGACTTTACATTTTAATAAAATTCTGTAGTTTGATCATA
>Frequency_1_QualityScore_FFHHHHHJJJJJJJJJJJJJJJJJJJJJJIJHJJJIJIJJJJJIJJJJJJJJJJIJJJJJGJIIJJJGGIHHHHHHFFFFFFEEEDA?BCDDDA_Mismatch_1_Sense_+_Library_PoolC
ATTAGCCTATATTACCATTAATACTTGGCAGTAGGCTAAATATTGCTCCCCTTGTCCCCCTTATCAGTGTTCCTCTTATGTGAGGGTGTCAGGA
>Frequency_1_QualityScore_FFHHHHHJJJJJJJJJFHIFHEHIIIIJJJJIJIJJHIGHIJFHJJIJJJIJHHHHFFFFFFECEEEDDDDDDDDDDDFDDDDDBD@BBCDDED_Mismatch_0_Sense_+_Library_PoolC
TGTCTTGCTCTCTTGGTGGAGAAAATCAGCATCAGGAAATGGTTTTTTTGGGCAGAATGGTGAGCAAACAGCAAGTATTGGCGGTGTGTAATCT
>Frequency_1_QualityScore_FFHHHHFDGGGGEE?<FH@+ACHG@EFDEIGGEHIEDFBFFGCGG7;@1@GIIII=EHECEHBFD??@@@CAC>;>BCCCC@CCC@C:(;;3;@_Mismatch_2_Sense_+_Library_PoolC
TCATGTCTCGCTCAGCCTCACTTCATCGGTCTGAAGAGTTTTGGGTGTGTGAGAGAAATACTCAGTCTGCTGCAGAGCATTAATTGTAATATAC
>Frequency_1_QualityScore_2AFHHHJJJJIIJIGIFHIIIJGIJJJJJJIJJIHFHHJJFHGHGJJHHHHFFFFDEEEEECDD?B?BBEEDCCDDCDDCCDCDDEDDDDDDD_Mismatch_0_Sense_+_Library_PoolC
GAAAATCAGCATCAGGAAATGGTTTTTTTGGGCAGAATGGTGAGCAAACAGCAAGTATTGGCGGTGTGTAATCTCTCTTCATGTCAGCCTCAC
>Frequency_1_QualityScore_FFHHHHHJEHIJJIJJIDGGIJJIJJEHJJIIJEIJJJIGCG@HHHHFFFD;?;?BDDDDCDEDDCDCCCED::@C?C@ACDCDDC><BDDD>A_Mismatch_1_Sense_+_Library_PoolC
GGAAATGGTTTTTTTGGGCAGAATGGTGAGCAAACAGCAAAGTATTGGCGGTGTGTAATCTCTCTTCATGTCAGCCTCACTTCATCGGTCTGAA
>Frequency_1_QualityScore_FFHHHHHJJJJJJJIJHIJIJJJIJIJJJJJJJIIJJJHIIIJIJJJJJJJJJIJJJJJJJJJJJJJGIIJHGGHHHFDFFFFFECEDEC_Mismatch_1_Sense_+_Library_PoolC
GTTGGTTTTTATTTGGTCAGTACAGCCTTGATGTGCTGTGAGGATGTAAGGACTTTACATTTTAATAAAATTCTTTAGTTTCATCAATCA
>Frequency_1_QualityScore_FFHHHHHJJJJFHIIJJJFJGJIJJJJJJJJIIJJJJJIJJJJJJJJJJJJJJJJIJJHIJ<FHIJJJJJJJJHHHHHFFDFFFFEEEEECDDD_Mismatch_2_Sense_+_Library_PoolC
ACTTTGAAAGGTGTATACATTAGCCTATATTACCATTAATACTTAGCAGTAGGCTAAATATTACTCCTCCCCCTTATCAGTGTTCCCTTGTGAG
>Frequency_1_QualityScore_DFFHHHGJGIIJJECHIJHGGIJGIIGGIGII:CFHGGGEGGIJJIHIJJJJIJJIIIJJ@FBCEEHDCE@@CDCEFEDEEFDEECDDDDCDDD_Mismatch_1_Sense_+_Library_PoolC
TCCCCCTTATCAGTGTTCCTCTTATGTGAGGGTGTCAGGACTTCACAAATTAATAAATTTTTTATCTTTCATAATTTATTTAATGTATAGAACT
>Frequency_1_QualityScore_FFHHHDFGHHGHHIIJFHJJGJGIJJGGIIIIJIJJJIIIJJIIGGFGIHGIGIIIIJIJJJJJJFGJHFEEHHH@?DCEFCDC;CDEEDDDDD_Mismatch_0_Sense_+_Library_PoolC
TACAGAGTTGGTTTTTATTTGGTCAGTACAGCCTTGGTGTGCTGTGAGGATGTAAGGACTTTACATTTTAATAAAATTCTGTAGTTTGATCATT
>Frequency_1_QualityScore_FFHHHHHHIJJJJJJIJJIJGBGHFIIIJJJIIIIJJJJIJJJIGGHIJJJJJIJJIJJIGHJIIIIGIGIIIIEIJ;AHEHFFFFFEECEEED_Mismatch_2_Sense_+_Library_PoolC
GTATATATTCACTTCTAAAGGTGTATACATTAGCCTATATTACCATTAATACTTGGCAGTAGGCTAAATATTACTCCCCTTGTCCCCTTATCAG
>Frequency_1_QualityScore_FFHHHHHJJHIJJJJJJJJJJJEHFGHIJJJIJIIJIJJIJJJJIJIJJJIJJJJJJJJJIJIJJIJJIHHCHIJHHHFG_Mismatch_0_Sense_+_Library_PoolC
TTTATTTGGTCAGTACAGCCTTGGTGTGCTGTGAGGATGTAAGGACTTTACATTTTAATAAAATTCTGTAGTTTGATCAC
>Frequency_1_QualityScore_FFHHHHHHIJJHIIJIJJJJJJJJJJJGIJJCGGFHIJJJJIJJJIJJIJJJJJIJJEJIIJJJJIJHIIHEIIJIJEHFHHHHHFFFFEECEE_Mismatch_1_Sense_+_Library_PoolC
ATATAAGTTAGTGTATATTCACTTCTAAAGGTGTATACATTAGCCTATATTACCATTAATACTTGGCAGTAGGCTAAATATTGCTCCCCTTGTC
>Frequency_1_QualityScore_DFHHHHHJIIGIIIIJJJJJJJIJJJJICHHIJJJJJJIJJJJJJJJJJJIIJJIIIJJJJJIIJJJJJHIIGHIIDHIIJGHHHHFFFDDEDE_Mismatch_2_Sense_+_Library_PoolC
TAAGTTAGTGTATATTCACTTTGAAAGGTGTATACATTAGCCTATATTACCATTAATACTTAGCAGTAGGCTAAATATTACTCCTCCCCCTTAT
>Frequency_1_QualityScore_FFHHHHHJJJJJJJIJJGHHGJIJJJIJJJJJIIJJJEGGIIJIJJJIJJJJIJJJJJJHIJJIJIJJIIIIJJJHIIGHIJHHHHHHHHFFFF_Mismatch_2_Sense_+_Library_PoolC
ATTGTAATATAAGTTAGTGTATATTCACTTTGAAAGGTGTATACATTAGCCTATATTACCATTAATACTTAGCAGTAGGCTAAATATTACTCCT
>Frequency_1_QualityScore_FFHHHHHJJIJJJJGGIJJJIJJJJIIJJJIJJJJJJJJGHIHHHHJIJJJIJJJJIJIEGIIJJCHIGCECD>BBDDDBDDDDCCDDDDD_Mismatch_0_Sense_+_Library_PoolC
CCTGATTTCTGGAGTCTGAGTTCTGTCTTGCTCTCTTGGTGGAGAAAATCAGCATCAGGAAATGGTTTTTTTTGGGCAGAATGGTGAGCAA
>Frequency_1_QualityScore_FFHHHHHJJJJJJJJJJJJJJJJJJJIJJJJIJIIJIJJJJJJJJJIJJJIJJJJJJJGIIJJJJIIJJHIEIIJJHHHHHHF_Mismatch_1_Sense_+_Library_PoolC
TTTATTTGGTCAGTACAGCCTTGATGTGCTGTGAGGATGTAAGGACTTTACATTTTAATAAAATTCTTTAGTTTCATCAATCA
>Frequency_1_QualityScore_DDHFHGGJIGGGGIIBHIIJJJIJ<ECFGIG@GEGGECHHHIHHCHHI@FGHGIIGGHIE@=)=@)=CHEHAHEHEFHFDFFB_Mismatch_0_Sense_+_Library_PoolC
TTTATTTGGTCAGTACAGCCTTGGTGTGCTGTGAGGATGTAAGGACTTTACATTTTAATAAAATTCTGTAGTTTGATCATTCA
>Frequency_1_QualityScore_FDHHHCFIJJIJJJJJJJIJIJJIIJIHIJJDHHIIJJIIIJJJJJIJIJIJJJJIIJJJJJJJJIJGEEEHHHFFFFEFFEEEEEEEE_Mismatch_0_Sense_+_Library_PoolC
GTTGGTTTTTATTTGGTCAGTACAGCCTTGGTGTGCTGTGAGGATGTAAGGACTTTACATTTTAATAAAATTCTGTAGTTTGATCATTA
>Frequency_1_QualityScore_FFHHHHHCGHHIIJJJJJJJJJJIJIJJJIJJJJJJJJJJIJJJJHHIJJJIJJIIIJJJJJJJJJJJJIIEHHHHEEDFFFFFEECEDCAB5=_Mismatch_2_Sense_+_Library_PoolC
TGAAAGGTGTATACATTAGCCTATATTACCATTAATACTTAGCAGTAGGCTAAATATTACTCCTCCCCCTTATCAGTGTTCCCTTGTGAGGGTG
>Frequency_1_QualityScore_?DFFF<?F+3A4AGC>FIIAB@<<C?FFE??86DBFIECCC@FEBFEIIIIEFFFFFD>BD@@?B\8,89>>B::::(4:ADBBDBEBB?8?>9_Mismatch_1_Sense_+_Library_PoolC
GAAAATCAGCATCAGGAAATGGTTTTTTGGGGCAGAATGGTGAGCAAACAGCAAACTATAGGCGGTGTGTAATCTCTCTTCATGTCTCGCTCAG
>Frequency_1_QualityScore_FFHHHHHGHJJIJEHHIJJJJJJIIIGGIIJDGIJJJIJJIJJJIDGIHIIIHHHD>B?BADDFEDDDDCDDEDDDDDDCB??<C>?CC@ACCC_Mismatch_2_Sense_+_Library_PoolC
CATCAGGAAATGGTTTTTTGGGGCAGAATGGTGAGCAAACAGCAAACTATAGGCGGTGTGTAATCTCTCTTCATGTCTCGCTCAGCCTCACTTC
