# Supplementary material for: Differential Gene Expression Reveals Candidate Genes for Drought Stress Response in Abies alba (Pinaceae)
Source: PLoS One. 2015 Apr 29;10(4):e0124564. doi: 10.1371/journal.pone.0124564 (PMC4414588; doi:10.1371/journal.pone.0124564)
Supplement: S2 File — (GZ) [file pone.0124564.s002.gz › comp18798_c0_seq1 #or# comp18798_c0_seq3.fa]

>comp18798_c0_seq1 len=321 path=[650:0-21 34:22-48 719:49-65 78:66-163 176:164-169 182:170-320]
ATGCGCTCGCTCTCCTTAACAGATTCGCTGCCACCGAAGGAGGAAATGAGATCGATGTCTGACACTAAAGCCTGCAAGGTCTTTTGATATGTCTTTAATATCAATGTACTCTGCATATTATAGCTCTTTTTTTAGCTTTCTGTGGCCCTGGCATTATGTCATGTTTTTTTATTTTCTTGGGCTGTAAACTTTGTAGCATGGGGCGCAGAATATTCGGGAGGTTTCTGTAAGTATAGGGATCGGAGATTCAGAGCCTACCGGGTTTTTGAGGAAGTTTTGTTGTAAATCAATGAAATTTGACTTTGAAAATTAAAAAAATTC
>comp18798_c0_seq3 len=320 path=[650:0-21 34:22-48 719:49-65 78:66-163 591:164-168 182:169-319]
ATGCGCTCGCTCTCCTTAACAGATTCGCTGCCACCGAAGGAGGAAATGAGATCGATGTCTGACACTAAAGCCTGCAAGGTCTTTTGATATGTCTTTAATATCAATGTACTCTGCATATTATAGCTCTTTTTTTAGCTTTCTGTGGCCCTGGCATTATGTCATGTCGAGGATTTTCTTGGGCTGTAAACTTTGTAGCATGGGGCGCAGAATATTCGGGAGGTTTCTGTAAGTATAGGGATCGGAGATTCAGAGCCTACCGGGTTTTTGAGGAAGTTTTGTTGTAAATCAATGAAATTTGACTTTGAAAATTAAAAAAATTC

>Frequency_1_QualityScore_FDHHCFHJJJIJJJHIIJJJJIIJIIFG@GGIJJJJJJJGIIJJJ4?CEFFEDCEEA@CEDDDDDDDEC>CCDDDDCDDDDDEDCDDDCCCCCC_Mismatch_0_Sense_+_Library_PoolT
GAGGTTTCTGTAAGTATAGGGATCGGAGATTCAGAGCCTACCGGGTTTTTGAGGAAGTTTTGTTGTAAATCAATGAAATTTGACTTTGAAAATT
>Frequency_1_QualityScore_FFHGHHHJJIJEHJIJJJJEHHGIIJJJIJGIIIJJJJIJJJJIIJJJJJEGIGJIJHHHHHHFFFFFFFCEFEEEEDEFEDDDDDCDDEEDED_Mismatch_0_Sense_+_Library_PoolT
GCCACCGAAGGAGGAAATGAGATCGATGTCTGACACTAAAGCCTGCAAGGTCTTTTGATATGTCTTTAATATCAATGTACTCTGCATATTATAG
>Frequency_1_QualityScore_FFHHHHHJJJJFHJ?GHIJJIIJJIJJJJJJJJJIJJJ<FHIJJJJJIIFJHHHF9?ADDDDDDDDD>@@CBBDDDDEEDDCDDDDDDDDDDED_Mismatch_0_Sense_+_Library_PoolT
GAATATTCGGGAGGTTTCTGTAAGTATAGGGATCGGAGATTCAGAGCCTACCGGGTTTTTGAGGAAGTTTTGTTGTAAATCAATGAAATTTGAC
>Frequency_1_QualityScore_FDHHHHHIJBHHJJJIJJIJJIJJIJJJIJJJJJJJJJJJFHIJJJJGJGHIHIIIJJHHHHHHHFFFFCDFEEEEECCEDEACCDDDDDDDDD_Mismatch_0_Sense_+_Library_PoolT
GAGGAAATGAGATCGATGTCTGACACTAAAGCCTGCAAGGTCTTTTGATATGTCTTTAATATCAATGTACTCTGCATATTATAGCTCTTTTTTT
>Frequency_1_QualityScore_FFHHHHHJJJIJJJJJCGHJJJIJJHJJGIJJJJJJJIJJJJIJJJJJJJJJJJJJJJHGHHHHFFFFFFDDDDDEEEDDDDDDDEDE_Mismatch_0_Sense_+_Library_PoolT
TTCAGAGCCTACCGGGTTTTTGAGGAAGTTTTGTTGTAAATCAATGAAATTTGACTTTGAAAATTAAAAAAATTCTAACCAGTTATCA
>Frequency_1_QualityScore_DDFFHFH@GHGIFGIJJD@FHGHG@FGEGGB=?BDG8BGHIIIJIEGGG>CCHEHHHFFFFFDDEEEEECCDDDDCACDDDDCEDCDBDDDACE_Mismatch_0_Sense_+_Library_PoolT
ATCGGAGATTCAGAGCCTACCGGGTTTTTGAGGAAGTTTTGTTGTAAATCAATGAAATTTGACTTTGAAAATTAAAAAAATTCTAACCAGTTAT
>Frequency_1_QualityScore_FFHHFFHJJJIJJIJJFHCEHGIJIIJJJIIJIJJ@GHIJJIJJJJIGIJHHHHFFFFFFFEEEEEEDDDDDEDDDDDDDDDCDDDDDDDDDDD_Mismatch_0_Sense_+_Library_PoolT
TAAGTATAGGGATCGGAGATTCAGAGCCTACCGGGTTTTTGAGGAAGTTTTGTTGTAAATCAATGAAATTTGACTTTGAAAATTAAAAAAATTC
>Frequency_1_QualityScore_DBFDDHDGEDHHDGGII>HGGDGBGIIDHHEGIIIGEHGG=CGIGGGCDHHI@EGIJICCHHCHFHHDFDCD@@ACEC@E;C>>@CCDCDAC=9_Mismatch_0_Sense_+_Library_PoolC
GAGGAAATGAGATCGATGTCTGACACTAAAGCCTGCAAGGTCTTTTGATATGTCTTTAATATCAATGTACTCTGCATATTATAGCTCTTTTTTT
>Frequency_3_QualityScore_EFHHHGHGIIJJJJJJJCHHDGIIJJHIIIHJIJJJJJIJIIHIGFGHHGGGGFFDEEDDC?BCDCCDCCCCCACDDCCDDDDEDDDDDDDDDD_Mismatch_0_Sense_+_Library_PoolC
GGCGCAGAATATTCGGGAGGTTTCTGTAAGTATAGGGATCGGAGATTCAGAGCCTACCGGGTTTTTGAGGAAGTTTTGTTGTAAATCAATGAAA
>Frequency_3_QualityScore_FFGGHHDEGHGIGHHIHIHHFHFGHHIHFHGEFHGFHCFGHHHGHGIGH?CFGFFECBCEFFEDDDDDDDDCDCDDCDDDDDCDCCC_Mismatch_0_Sense_+_Library_PoolC
TGTAAGTATAGGGATCGGAGATTCAGAGCCTACCGGGTTTTTGAGGAAGTTTTGTTGTAAATCAATGAAATTTGACTTTGAAAATTA
>Frequency_3_QualityScore_EDDAGFDEDFEHIFIGIDEDGCGHHIHCFFFGEGHFGGIHFG?DA/;?>A@ABDB?@CDC@ACAB@BAA<BA?@@A><?A7@A==A9?@>ABAA_Mismatch_0_Sense_+_Library_PoolC
TTGGGCTGTAAACTTTGTAGCATGGGGCGCAGAATATTCGGGAGGTTTCTGTAAGTATAGGGATCGGAGATTCAGAGCCTACCGGGTTTTTGAG
>Frequency_2_QualityScore_EEHHGHGJJJIJFGHBFGHIHEGHIEGGGIIIIIIIGGICGFHHIIIIJIEEGGGF5=ABABCACCBC==BCDADCCCDBCCDDCCCCDDDCCD_Mismatch_0_Sense_+_Library_PoolC
AGAATATTCGGGAGGTTTCTGTAAGTATAGGGATCGGAGATTCAGAGCCTACCGGGTTTTTGAGGAAGTTTTGTTGTAAATCAATGAAATTTGA
>Frequency_2_QualityScore_FFGHHHFHIIJJJJJJIJJJHIIIIJJJJJJJJIJJIJIJJIJIJHIIIIIIDGEIIEHIIIIHGGGGGGEEEEEEEEEEDECEEEEEDDDCDD_Mismatch_0_Sense_+_Library_PoolC
CGAAGGAGGAAATGAGATCGATGTCTGACACTAAAGCCTGCAAGGTCTTTTGATATGTCTTTAATATCAATGTACTCTGCATATTATAGCTCTT
>Frequency_2_QualityScore_FFHGFHFDEIIIIIIIIIIIIHGIIIGEIGIGHIFIIIEGIIIJJJHJII?CEGEGGEFFEEEEEDDDECDCAACECCCCCDCDDDCD_Mismatch_0_Sense_+_Library_PoolC
CTGTAAGTATAGGGATCGGAGATTCAGAGCCTACCGGGTTTTTGAGGAAGTTTTGTTGTAAATCAATGAAATTTGACTTTGAAAATTA
>Frequency_2_QualityScore_FFHGHHEGIIJJIJJJHIIIJJJIJJJJJJCGIIIIIIIIIGGHHGG?EGFFFEEEEEECEEEDDDDDDEEEDDDDDDDDDDDDEDDDDDD_Mismatch_0_Sense_+_Library_PoolC
GGGAGGTTTCTGTAAGTATAGGGATCGGAGATTCAGAGCCTACCGGGTTTTTGAGGAAGTTTTGTTGTAAATCAATGAAATTTGACTTTGA
>Frequency_2_QualityScore_FFHHHHDHIIHIIJJJGIIGIIIIIJJIIIJFGICGGIIGGGGGDEGEEEEEEDDDCC>CCDDDDDCDCCCCCDC>ABDCDDAAACDACDDDCD_Mismatch_0_Sense_+_Library_PoolC
ACTTTGTAGCATGGGGCGCAGAATATTCGGGAGGTTTCTGTAAGTATAGGGATCGGAGATTCAGAGCCTACCGGGTTTTTGAGGAAGTTTTGTT
>Frequency_2_QualityScore_FFHHHHHJHIIJJIJJJJJIJHIIIIIIJJJJJGIIEGHHGGGFEFFEEEEEEEEDDDDD>CCDDDDDDCCCCDDDD9AACDCDDCDCDACEDD_Mismatch_0_Sense_+_Library_PoolC
AAACTTTGTAGCATGGGGCGCAGAATATTCGGGAGGTTTCTGTAAGTATAGGGATCGGAGATTCAGAGCCTACCGGGTTTTTGAGGAAGTTTTG
>Frequency_2_QualityScore_FFGHHHGIIEHGIHGHIIJIH?DIAGGIIIIIGIHIGHGEGGFFECCC:?ACCDCCCDCCAA9?B3:??>?AC;?ABBCDDDDDDCCEBCBBCC_Mismatch_0_Sense_+_Library_PoolC
ATGGGGCGCAGAATATTCGGGAGGTTTCTGTAAGTATAGGGATCGGAGATTCAGAGCCTACCGGGTTTTTGAGGAAGTTTTGTTGTAAATCAAT
>Frequency_2_QualityScore_FFHHGHHEGIIJJIIJJIIIJJJJIIJJJIJCGIJJJIJIIIHIIIIH:DEFFDDDECDC@CDDDDDDDCEEEDDDDDDDCDDDDEDDDDDCDD_Mismatch_0_Sense_+_Library_PoolC
CGGGAGGTTTCTGTAAGTATAGGGATCGGAGATTCAGAGCCTACCGGGTTTTTGAGGAAGTTTTGTTGTAAATCAATGAAATTTGACTTTGAAA
>Frequency_2_QualityScore_EEEFCC?GGECEEGCHFIGHGGEEGEHIHCGGHHFCEGEB?>DAEH;CFAEEAACCEC@<AC@AB=ACCEDCCCCCCCCC?CBDCBCCCC_Mismatch_0_Sense_+_Library_PoolC
GGAGGTTTCTGTAAGTATAGGGATCGGAGATTCAGAGCCTACCGGGTTTTTGAGGAAGTTTTGTTGTAAATCAATGAAATTTGACTTTGA
>Frequency_2_QualityScore_EFHHGHHIIIJJJJEGIEGIIIIIIGIIIIIJIJJIIJIJJCGIJIGGJJIIGIIGFE?CCDDDDDCDD?ACEDDCDDDDEDDDCDDDDCCCDD_Mismatch_0_Sense_+_Library_PoolC
GCAGAATATTCGGGAGGTTTCTGTAAGTATAGGGATCGGAGATTCAGAGCCTACCGGGTTTTTGAGGAAGTTTTGTTGTAAATCAATGAAATTT
>Frequency_1_QualityScore_FFHHHHHGIABFHGIGHIIFCEHGHEIIIIIIBEFHHBHIIIHGADC=@CEDDCDDC@DDDDDDDDDDBBD>CCDDDDDCBCDDDDDB5?BBDD_Mismatch_0_Sense_+_Library_PoolC
TCTTGGGCTGTAAACTTTGTAGCATGGGGCGCAGAATATTCGGGAGGTTTCTGTAAGTATAGGGATCGGAGATTCAGAGCCTACCGGGTTTTTG
>Frequency_1_QualityScore_?DD::<C>@+A:AACE><?9A;C@)11CDDI>DE<BB;@<AABC44=A8==CDCEC3)=?A_Mismatch_1_Sense_+_Library_PoolC
GGCTGTAAACTTTGTAGCATGGGGAGCAGAATATTCGGGAGGTTTCTGTAAGTATAGGGAT
>Frequency_1_QualityScore_D?DB>,2<CD:2,,,CFC;++1)80?(==)>BD3@A4AA((7;@@7);>B>>B>(;A>?//,8\,5>AAAAA_Mismatch_0_Sense_+_Library_PoolC
TGTAAACTTTGTAGCATGGGGCGCAGAATATTCGGGAGGTTTCTGTAAGTATAGGGATCGGAGATTCAGAGC
>Frequency_1_QualityScore_FFHHHHHJJJJJJJGGIIJGGJCGGGHJIGGGIGHJGJIJJJG@DFFCGIJIECGIGHHHHHHFFFFFFFEEEEEDCCC>BDDDCCDCDCDEED_Mismatch_0_Sense_+_Library_PoolC
CTGCCACCGAAGGAGGAAATGAGATCGATGTCTGACACTAAAGCCTGCAAGGTCTTTTGATATGTCTTTAATATCAATGTACTCTGCATATTAT
>Frequency_1_QualityScore_FFFHHHFHIJJIIIJJJIIIJJJJJJJAHJCGHIJJIEGE?EHHHHFFFFDDBD?CDCCDDDDBCDCDDB@9@DDDDDDDDDB@CDDDBCDDDE_Mismatch_0_Sense_+_Library_PoolC
TGTAGCATGGGGCGCAGAATATTCGGGAGGTTTCTGTAAGTATAGGGATCGGAGATTCAGAGCCTACCGGGTTTTTGAGGAAGTTTTGTTGTAA
>Frequency_1_QualityScore_FFHHGGDIJJJJJJJEHHIIGIJIJHG\-;@DHHHGHHHF?AD=ACDDDECDCCDDFEDDDDDDDDD9CCCDDCCDDCCDDDDD0?@BDBDDDA_Mismatch_1_Sense_+_Library_PoolC
GGGCTGTAAACTTTGTAGCATGGGGCGTAGAATATTCGGGAGGTTTCTGTAAGTATAGGGATCGGAGATTCAGAGCCTACCGGGTTTTTGAGGA
>Frequency_1_QualityScore_DFHHHHFIIJJHIJJJJJJJEEHIHHIIJIDHJGIBHHHHHHHHF=AC5=CCDDCDECCDCDEDDDDDDDDD@CDDCDDDDDDDDDDDD9?BBD_Mismatch_0_Sense_+_Library_PoolC
TTCTTGGGCTGTAAACTTTGTAGCATGGGGCGCAGAATATTCGGGAGGTTTCTGTAAGTATAGGGATCGGAGATTCAGAGCCTACCGGGTTTTT
>Frequency_1_QualityScore_FBHHHFHIFHIIJJJJGGHAHGAGEIGGBHJJGHIIGIEHJGDE=AACEDFFFFDDABAC;ACCCCACC>:A@<A?CD<4>CDCDCB3>>:BBA_Mismatch_0_Sense_+_Library_PoolC
ATGCGCTCGCTCTCCTTAACAGATTCGCTGCCACCGAAGGAGGAAATGAGATCGATGTCTGACACTAAAGCCTGCAAGGTCTTTTGATATGTCT
>Frequency_1_QualityScore_FFHHFHHCGHIJJIIJJGIIJJJJJJIJJJJFGIJJJIJJJJGIJHHF9BCDDDDDDDDD@CDDDDDDDCDEEDDDDDDDDDDDDEDDDDDCDD_Mismatch_1_Sense_+_Library_PoolC
CGGGAGGTTTCTGTAAGTATAGGGATCGGAGATTCAGAGCCTACCGGGTTTTTGAAGAAGTTTTGTTGTAAATCAATGAAATTTGACTTTGAAA
>Frequency_1_QualityScore_FFGHFFHHIJJJJJJEHG?DHIJJIJJJGIJJJIJJJJJJJJ8CHIJIIIEHHEHHFFD=@DDDDDDDDBA>ADDDDDDDDEEEDDDDDDCCCC_Mismatch_0_Sense_+_Library_PoolC
CGCAGAATATTCGGGAGGTTTCTGTAAGTATAGGGATCGGAGATTCAGAGCCTACCGGGTTTTTGAGGAAGTTTTGTTGTAAATCAATGAAATT
>Frequency_1_QualityScore_FFHHHHHJIJJJJJJIIJJIJJJJJJJGIJGIJJJJJIJJJGIIHIJJIIJJJIGHHHHFFFECCDACCC@CC@CEFDDFEDDDCDDEEECCDD_Mismatch_0_Sense_+_Library_PoolC
CCTTAACAGATTCGCTGCCACCGAAGGAGGAAATGAGATCGATGTCTGACACTAAAGCCTGCAAGGTCTTTTGATATGTCTTTAATATCAATGT
>Frequency_1_QualityScore_FFHHHHHJJJJJJJHIJFHIIJJIGIIGIIJIJIIJJJJJJIIJHIIGIJIGGGHIHE5;ACDDDDCDDA5@CCBBDDCDDDEDDDDDDDCDCD_Mismatch_2_Sense_+_Library_PoolC
TCAGAATATTCGGGAGGTTTCTGTAAGTATAGGGATCGGAGATTCAGAGCCTACCGGGTTTTTGAAGAAGTTTTGTTGTAAATCAATGAAATTT
>Frequency_1_QualityScore_FFHHFFHIIIJIJGGGGJJIJJJJJGICFGIIIIIIJEHJJJJJ7@DHIIGFHHHHDFFFFFEEEEEEEDCCDDDDCDDDDEDDDDDDDCCDDD_Mismatch_0_Sense_+_Library_PoolC
AGGTTTCTGTAAGTATAGGGATCGGAGATTCAGAGCCTACCGGGTTTTTGAGGAAGTTTTGTTGTAAATCAATGAAATTTGACTTTGAAAATTA
>Frequency_1_QualityScore_FFHD=FDEHHG@HGDHIHIB8DHIIFGHIJIJGIEHIJJIIGGIIJJIEGDHHHBHHEHFFFFFFFECDA_Mismatch_0_Sense_+_Library_PoolC
GAGATTCAGAGCCTACCGGGTTTTTGAGGAAGTTTTGTTGTAAATCAATGAAATTTGACTTTGAAAATTA
>Frequency_1_QualityScore_FFHHHHHIJHIIJJJJJJJJJGI?FHIIJJJJJJIJJIJJ@HIJJJIIJIGHEHHHHFFFFFEEEEEEEDDDDDDDDEDDDDDCCDCCDD_Mismatch_0_Sense_+_Library_PoolC
TTCTGTAAGTATAGGGATCGGAGATTCAGAGCCTACCGGGTTTTTGAGGAAGTTTTGTTGTAAATCAATGAAATTTGACTTTGAAAATTA
>Frequency_1_QualityScore_FFGHHHHJJJJJJJJJJJFHJJJJEIIJIHJJHIJDHIJJJJJJJGIEHIJHHHHFFFFFFFEEEEEEEDDDEDDDDDDDDDDDD_Mismatch_0_Sense_+_Library_PoolC
TAAGTATAGGGATCGGAGATTCAGAGCCTACCGGGTTTTTGAGGAAGTTTTGTTGTAAATCAATGAAATTTGACTTTGAAAATTA
>Frequency_1_QualityScore_DBBDD8C?EFFI8?F2A?FGEIFI@FCEFFFIIE@?FDEFFEEIIIIEFI@EC;EDD15,;>@?BBBB@@;;<9@B9>B@BBBBBBBB_Mismatch_0_Sense_+_Library_PoolC
AGAATATTCGGGAGGTTTCTGTAAGTATAGGGATCGGAGATTCAGAGCCTACCGGGTTTTTGAGGAAGTTTTGTTGTAAATCAATGAA
>Frequency_1_QualityScore_FFHHHHHJJJJJJJIJIIJIJIIIJJJJJHIJCHIJJJIJHHHHHHHFFFFFDDDDDDDDDDDDDDDDDBDDD@DDDDDDDDDDDCDEDDDDDD_Mismatch_0_Sense_+_Library_PoolC
TTTGTAGCATGGGGCGCAGAATATTCGGGAGGTTTCTGTAAGTATAGGGATCGGAGATTCAGAGCCTACCGGGTTTTTGAGGAAGTTTTGTTGT
>Frequency_1_QualityScore_FFHHHHHJJJJJJIJJIJJJJJHIJJJJJJJJJJJGIIJJIJJJJJHHFF=AEEEDEEEDDFEEEDDDDBDDDDDDDDDDDDDDDDDDDD<BDD_Mismatch_1_Sense_+_Library_PoolC
TTTTCTTGGGCTGTAAACTTTGTAGCATGGGGCGCAGAATATTCGGGAGGTTTCTGTAAGTATAGGGATCGGAGATTCAGAGCCTACCGGTTTT
>Frequency_1_QualityScore_FFHHHHHJJIJIJGHIJJJJGIIJJGIJJJJJJJJJJJJJIJIJJJJJIIIGIJJHIJIJJJJJJJHHHHHFFFFFDFCDEDDDDDCDCCDDED_Mismatch_0_Sense_+_Library_PoolC
AAAGCCTGCAAGGTCTTTTGATATGTCTTTAATATCAATGTACTCTGCATATTATAGCTCTTTTTTTAGCTTTCTGTGGCCCTGGCATTATGTC
>Frequency_1_QualityScore_FFHHFHHJJJJJJGHHIHIIJIJAFG:AAFHIIJIJJHADF=BEEEEEDCCDADFEDDCDDDDBB0>CDDDCDDDCCDDDBD0?BDDDBDDC?B_Mismatch_0_Sense_+_Library_PoolC
GCTGTAAACTTTGTAGCATGGGGCGCAGAATATTCGGGAGGTTTCTGTAAGTATAGGGATCGGAGATTCAGAGCCTACCGGGTTTTTGAGGAAG
>Frequency_1_QualityScore_FFHHHHHJJIJJJJJJJJJIIHHGJJJIJJJJIIJIJJJJJJJEHF@DFEEEEFEECFFDEDDDDDDDD?0>CDDDCDCBC@CADDD9?B@BDD_Mismatch_0_Sense_+_Library_PoolC
CTTGGGCTGTAAACTTTGTAGCATGGGGCGCAGAATATTCGGGAGGTTTCTGTAAGTATAGGGATCGGAGATTCAGAGCCTACCGGGTTTTTGA
>Frequency_1_QualityScore_FFHHGDGAHHIJJIJIJGH>DD;@CEDDDEDCCCDCDD@CCDDD?B@CAADDCDDD?@CB@DD>BDDDBBB?C@A@CDCBDCDDDEEDDCCCCD_Mismatch_0_Sense_+_Library_PoolC
GGGGCGCAGAATATTCGGGAGGTTTCTGTAAGTATAGGGATCGGAGATTCAGAGCCTACCGGGTTTTTGAGGAAGTTTTGTTGTAAATCAATGA
>Frequency_1_QualityScore_FFHHHHHJIJJJIJJJJIIGJFHIJJJHIJIEHHIHDFHHFFFDDDDDDDDDDDDDDDDDDD5@DDDDB@CDDDACECDBDDDDEDDDCDDDDD_Mismatch_0_Sense_+_Library_PoolC
GGGCGCAGAATATTCGGGAGGTTTCTGTAAGTATAGGGATCGGAGATTCAGAGCCTACCGGGTTTTTGAGGAAGTTTTGTTGTAAATCAATGAA
>Frequency_1_QualityScore_+::ADAD@E>?<,AC?F9@+A2C1??)1?**1::38?9)9??@;;;CC8;;736?C:;?;.7(.6@B>>;>;;>>;>5(5;>>>>:A_Mismatch_0_Sense_+_Library_PoolC
GGTTTCTGTAAGTATAGGGATCGGAGATTCAGAGCCTACCGGGTTTTTGAGGAAGTTTTGTTGTAAATCAATGAAATTTGACTTTGA
>Frequency_1_QualityScore_FFHHHHHJ@GIHIJJJJJJJJIJJDIFHJJJJJJJJHIJDHHHHHHHFFFFFFFEEEEDDDDDBDDDDDDDDDDDDBDDD<BDDDDDDDDDBAC_Mismatch_0_Sense_+_Library_PoolC
TGTAAACTTTGTAGCATGGGGCGCAGAATATTCGGGAGGTTTCTGTAAGTATAGGGATCGGAGATTCAGAGCCTACCGGGTTTTTGAGGAAGTT
>Frequency_1_QualityScore_FFGGHHHJJIICGHIGIHIGIIGIJJIJ?DFIIJJJIGGG=CGGHHHHHFFEFFFEEEEEEEDDDEDACCDD_Mismatch_1_Sense_+_Library_PoolC
AGGGATCGGAGATTCAGAGCCTACCGGGTTTTTGAAGAAGTTTTGTTGTAAATCAATGAAATTTGACTTTGA
>Frequency_1_QualityScore_FFHHHHHJIJJJJJJBHJDGHIIJGIJJIGIJJJJJJJJJGIGJJJIIJJIHHHGDBFD9?BDDDBDDDCCACEDDDDDDDEEEDDDDDDCDDD_Mismatch_1_Sense_+_Library_PoolC
CGCAGAATATTCGGGAGGTTTCTGTAAGTATAGGGATCGGAGATTCAGAGCCTACCGGGTTTTTGAAGAAGTTTTGTTGTAAATCAATGAAATT
>Frequency_1_QualityScore_FFHHHHHJHIJJJJJJJJIJIGIGJJJJJJJJJIJJBGHHHHHHHHFFFFFFFEEDDDDD?CDDDDDDDDDDDDDDD<BDDDDBDDCDD>CDDD_Mismatch_1_Sense_+_Library_PoolC
AAACTTTGTAGCATGGGGCGCAGAATATTCGGGAGGTTTCTGTAAGTATAGGGATCGGAGATTCAGAGCCTACCGGGTTTTTGAAGAAGTTTTG
>Frequency_1_QualityScore_FFHHFHHJJJIJIJHIJJJJJJJJJJJJGGIJJJIJJJJIIJIJJFHIJJJHHHHHFFFFFFEEEEEEEBCDDDDDDCDDDDEDDDDDDDDDDD_Mismatch_1_Sense_+_Library_PoolC
GAGGTTTCTGTAAGTATAGGGATCGGAGATTCAGAGCCTACCGGGTTTTTGAAGAAGTTTTGTTGTAAATCAATGAAATTTGACTTTGAAAATT
>Frequency_1_QualityScore_FFHHHHGJJJJJHJJJJGIIIJJIIJJJJJIIIJJIJJIJJJIJJJJJJDHHFHHHHFFFFFCEEEEEDADDDD@CCDDDDDDDFDCDEDDDDD_Mismatch_0_Sense_+_Library_PoolC
CTCGCTCTCCTTAACAGATTCGCTGCCACCGAAGGAGGAAATGAGATCGATGTCTGACACTAAAGCCTGCAAGGTCTTTTGATATGTCTTTAAT
>Frequency_1_QualityScore_FFHHHHHJJJJJJJIJJJJJJJJJJJJJJJIJJJJJHIJGGIJJIJGIJJJHIIJJJJJJJJJIJIIGJEGIJHGGHHHHFFFFFFFEEEEDDD_Mismatch_0_Sense_+_Library_PoolC
AGGAAATGAGATCGATGTCTGACACTAAAGCCTGCAAGGTCTTTTGATATGTCTTTAATATCAATGTACTCTGCATATTATAGCTCTTTTTTTA
>Frequency_1_QualityScore_FFHHFGAFGGIFHBHHGGEIHGAD@DAHDHIE@GHGAHIGIJHHHHEEDFDFFEEECCEDDDACCCCDDBBCDDD>CCDDDD?CDDDCDDDD@C_Mismatch_0_Sense_+_Library_PoolC
GCTCGCTCTCCTTAACAGATTCGCTGCCACCGAAGGAGGAAATGAGATCGATGTCTGACACTAAAGCCTGCAAGGTCTTTTGATATGTCTTTAA
>Frequency_1_QualityScore_FFHFHHHJJJJJGHIJIJJJJJJJJIJIIJJJJJJJJJJH?EHHFFFFFFFEEEEEEEDDBDDDBDCDCCCDDDDDDDDDD>BDBBDDDD>BD@_Mismatch_0_Sense_+_Library_PoolC
CTGTAAACTTTGTAGCATGGGGCGCAGAATATTCGGGAGGTTTCTGTAAGTATAGGGATCGGAGATTCAGAGCCTACCGGGTTTTTGAGGAAGT
>Frequency_1_QualityScore_DFHFHHHGIJGIIJJGIIJHIIDHIIJIIJJGGIGIIJJJJJJIGIIJGHEHEHHEDDFFFFDEDEDEE@CC_Mismatch_0_Sense_+_Library_PoolC
CGGAGATTCAGAGCCTACCGGGTTTTTGAGGAAGTTTTGTTGTAAATCAATGAAATTTGACTTTGAAAATTA
>Frequency_1_QualityScore_DFHHHHHJJFHJCFHIIIDIGICFHGIJJIJJBEHI@FGIIJJJGJJEGHIJH>CBEFD@CC@BD>CDCBBDBCCCDCDCCDCCDDDCDDED<C_Mismatch_0_Sense_+_Library_PoolC
ATATTCGGGAGGTTTCTGTAAGTATAGGGATCGGAGATTCAGAGCCTACCGGGTTTTTGAGGAAGTTTTGTTGTAAATCAATGAAATTTGACTT
>Frequency_1_QualityScore_FFHHHHHJJJJJJJJJJHIIJJJJJJJJJHIJCGHHHHHEHHHFFFFFFEEDDDBB8CDDDDDDDDCACB@BD5??DDBBDDCDDACEDDDDDD_Mismatch_1_Sense_+_Library_PoolC
TTTGTAGCATGGGGCGCAGAATATTCGGGAGGTTTCTGTAATTATAGGGATCGGAGATTCAGAGCCTACCGGGTTTTTGAGGAAGTTTTGTTGT
>Frequency_1_QualityScore_FFGHHHHGIJIIIFHIJJJGGIIH3FHHIJ?FHIJJJJJHHH@EIJJIFHHHHHFFFFFFFEEECDEDC@CDDC_Mismatch_0_Sense_+_Library_PoolC
ATAGGGATCGGAGATTCAGAGCCTACCGGGTTTTTGAGGAAGTTTTGTTGTAAATCAATGAAATTTGACTTTGA
>Frequency_2_QualityScore_FFHHGHFCHIIIJCBGIIIIJJIIIEGIIJIJJIIJJJIIJIIIIIIHHHGHHHGGGEFGEFFEFACAAACDEEECCDDCCDEDE_Mismatch_0_Sense_+_Library_PoolC
AGAGCCTACCGGGTTTTTGAGGAAGTTTTGTTGTAAATCAATGAAATTTGACTTTGAAAATTAAAAAAATTCTAACCAGTTATCA
>Frequency_1_QualityScore_FFHHHHHJJJJCGHIJJJJJJJJHIJJJHIJJJJJJJJIJJIJGJJJJIIIJJJJIJHHHEEHFFDDDDCD_Mismatch_0_Sense_+_Library_PoolC
AGCCTACCGGGTTTTTGAGGAAGTTTTGTTGTAAATCAATGAAATTTGACTTTGAAAATTAAAAAAATTCA
>Frequency_1_QualityScore_DDHA?CFEHIGCCBECBA=F8C?BFIGGDGICGGIGE.?CAGGG@FEGHCDGGFHHEEDDCBEC>CC@@>ACCCACCCCCC@>>C>:>ABB_Mismatch_1_Sense_+_Library_PoolC
TGTAAGTATAGGGATCGGAGATTCAGAGCCTACCGGGTTTTTGAAGAAGTTTTGTTGTAAATCAATGAAATTTGACTTTGAAAATTTTTTA
>Frequency_1_QualityScore_FFHHHHHJJJJJJDIIIJJGIHGHIIJJJJJJGGIIJIDHIJJIGHIJJJGGHHHFHFFFFFFEEEEEEEDDDDDEDDCDDDDDCDDDDDDDDA_Mismatch_1_Sense_+_Library_PoolC
CTGTAAGTATAGGGATCGGAGATTCAGAGCCTACCGGGTTTTTGAAGAAGTTTTGTTGTAAATCAATGAAATTTGACTTTGAAAATTTTTTAAA
>Frequency_1_QualityScore_FFHBDDHHACFFIFGE9FB@CFDH4AHH>EHCH?@DHI@FGHHHGIGIGFGGGIGHIGC7@;EA?A?B@DCACE@@>C>>;;=;@8A>CC>>A>_Mismatch_2_Sense_+_Library_PoolC
TTGATATGTCTTTAATATCAATGTACTCTGCATATTATAGCTTTTTTTTAGCTTTCTGTGGCCCTGGCATTATGTCATGTCGAGGATTTTCTTG
>Frequency_1_QualityScore_DFHHHHHJJJJIJ<HHHIJJJJJIGIIIJJDHIIJJIJJJJJHIJJJHHHHHFFFFFFFEEEEEEEDEDDDDDDDDDDDDDDDDDDDCDDE_Mismatch_0_Sense_+_Library_PoolC
ATAGGGATCGGAGATTCAGAGCCTACCGGGTTTTTGAGGAAGTTTTGTTGTAAATCAATGAAATTTGACTTTGAAAATTAAAAAAATTCCA
>Frequency_1_QualityScore_DDHHHFDHIAGFHCBF<CGEGFFEDFFH8BFHHIIIIIGHHIIIIHHGEHFFEEFFEECEEEEDDEDDCCDC>CC@CAC@CCDDDDCCDCABBB_Mismatch_0_Sense_+_Library_PoolC
AGGGATCGGAGATTCAGAGCCTACCGGGTTTTTGAGGAAGTTTTGTTGTAAATCAATGAAATTTGACTTTGAAAATTAAAAAAATTCCAACCAA
>Frequency_1_QualityScore_FFHHHH<GHJJJJGGIJJJJEHIJJJJJJJJJHJJJJIJJCGGJJJJJJJJJJJJJHHHHHHHFFFFFFCEEEEDDDDDDEDDDDDCDDEDDCC_Mismatch_0_Sense_+_Library_PoolC
GAGATTCAGAGCCTACCGGGTTTTTGAGGAAGTTTTGTTGTAAATCAATGAAATTTGACTTTGAAAATTAAAAAAATTCCAACCAGTTATCAAA
>Frequency_1_QualityScore_FDHHHHGJIJIIIJJ<GHIIGGIJIFHGIGJJ?DFGHGCHGHIHDDEHHHHFFFFFFEDEEEEDDDDDDDDDDDDCDCDCDDCCDDDDDCDEDD_Mismatch_0_Sense_+_Library_PoolC
GTATAGGGATCGGAGATTCAGAGCCTACCGGGTTTTTGAGGAAGTTTTGTTGTAAATCAATGAAATTTGACTTTGAAAATTAAAAAAATTCTAA
>Frequency_1_QualityScore_>B=CD@CE)ACEGE8:;*C?*?FFFBCG)**09*0?BB?*?<=FBD878=7.))7=C7.)7),\;@AD3(-;5<,:(;:>_Mismatch_0_Sense_+_Library_PoolC
CTACCGGGTTTTTGAGGAAGTTTTGTTGTAAATCAATGAAATTTGACTTTGAAAATTAAAAAAATTCTAACCAGTTATCA
>Frequency_1_QualityScore_FFHHHHHJJJIJEHIJJIIJJJHGIJHIJ@FHIJJJJJJJJFHIIJIJFHHHHHFFFFFFEEEEEEEDDDDDDCDDDDDDDDDDDDDDEEEDBD_Mismatch_0_Sense_+_Library_PoolC
TAGGGATCGGAGATTCAGAGCCTACCGGGTTTTTGAGGAAGTTTTGTTGTAAATCAATGAAATTTGACTTTGAAAATTAAAAAAATTCTAACCA
>Frequency_1_QualityScore_FFHHHHHIFHIJJIJIHHJJJJJIIJJJJJJJJJJIJJJJJJJJJJIJJJJBHIIJJJJJEHEHFFFF_Mismatch_0_Sense_+_Library_PoolC
TGAGGAAGTTTTGTTGTAAATCAATGAAATTTGACTTTGAAAATTAAAAAAATTCCAACCAGTTATCA
>Frequency_1_QualityScore_FFGHHHHIJIJGIHJJJIIJJIGFHIJJHHJIIIJJJJJJJJJJJJFJGGIJJJJHHHHHHFFFFDDDDCDDDCDDDCDDEDE_Mismatch_0_Sense_+_Library_PoolC
AGCCTACCGGGTTTTTGAGGAAGTTTTGTTGTAAATCAATGAAATTTGACTTTGAAAATTAAAAAAATTCTAACCAGTTATCA
>Frequency_1_QualityScore_DFFHFFFHIIG;ECFFGCDGHGDHCHD@?B?B@F><??DDHIJEGIIIH@FHGI@ADHI>ABECEAC;?A?CCCDCCCC@CACBDDD_Mismatch_0_Sense_+_Library_PoolC
CCGGGTTTTTGAGGAAGTTTTGTTGTAAATCAATGAAATTTGACTTTGAAAATTAAAAAAATTCTAACCAGTTATCAATTTTTTTTT
>Frequency_1_QualityScore_FFHHHHHJJIJCGHIJIIJJJGHJJJJJBDHIJJJIIJJJHIJJJIIHHHHHHHFFFFFFEEEEEEEDDDDDDDDDDDCCCDDDDDDEEEDDDD_Mismatch_0_Sense_+_Library_PoolC
AGGGATCGGAGATTCAGAGCCTACCGGGTTTTTGAGGAAGTTTTGTTGTAAATCAATGAAATTTGACTTTGAAAATTAAAAAAATTCTAACCAA
>Frequency_1_QualityScore_FFHHHHHIHIJ@FHHIIGIIGHHFHIIJIIJIJJJIJJJJIJJJIJJJIJJJJJJIHHHHHHFFFDDDDDCDDDDDDCCDDDD_Mismatch_0_Sense_+_Library_PoolC
AGCCTACCGGGTTTTTGAGGAAGTTTTGTTGTAAATCAATGAAATTTGACTTTGAAAATTAAAAAAATTCCAACCAGTTATCA
>Frequency_1_QualityScore_DFHHHHHGIIJJJJJIJIEHIIJJ@GHIIIJJIJJJGIJJJJJIIIJJIJGHHHHGDE@C>DCEECCCCACCDDCDDC8<BCDEEEDBD_Mismatch_0_Sense_+_Library_PoolC
ATCGGAGATTCAGAGCCTACCGGGTTTTTGAGGAAGTTTTGTTGTAAATCAATGAAATTTGACTTTGAAAATTAAAAAAATTCTAACCA
>Frequency_1_QualityScore_FDBHDFDHIDFEHHIIII>GECGHGHI?BFHIIIG>GHG@FEHIIIIIHGHHHFFFFFFDF>CE>CEEDCDDDCDDDDDAA?BDCDECDCBDDC_Mismatch_0_Sense_+_Library_PoolC
GGGATCGGAGATTCAGAGCCTACCGGGTTTTTGAGGAAGTTTTGTTGTAAATCAATGAAATTTGACTTTGAAAATTAAAAAAATTCTAACCAGT
>Frequency_1_QualityScore_FFHHHHHJJJJHJJJJJIJJJHGIJIIJ@GIJJJIJJJJJHIJJJHHHHHHFFFFFFFEEEEEEEEDDDCDDDDDDDDDDDDDDDCDEEEDDDD_Mismatch_0_Sense_+_Library_PoolC
AGGGATCGGAGATTCAGAGCCTACCGGGTTTTTGAGGAAGTTTTGTTGTAAATCAATGAAATTTGACTTTGAAAATTAAAAAAATTCTAACCAG
