# Supplementary material for: Differential Gene Expression Reveals Candidate Genes for Drought Stress Response in Abies alba (Pinaceae)
Source: PLoS One. 2015 Apr 29;10(4):e0124564. doi: 10.1371/journal.pone.0124564 (PMC4414588; doi:10.1371/journal.pone.0124564)
Supplement: S2 File — (GZ) [file pone.0124564.s002.gz › comp20374_c0_seq3 #or# comp20374_c0_seq4 #or# comp20374_c0_seq7.fa]

>comp20374_c0_seq3 len=388 path=[1146:0-7 1154:8-45 1192:46-51 1198:52-59 1206:60-71 1218:72-75 1222:76-83 1230:84-95 1242:96-155 707:156-176 728:177-187 739:188-211 763:212-235 787:236-239 791:240-255 807:256-259 811:260-268 820:269-277 829:278-287 839:288-293 1350:294-387]
TAATCAGGGAGCAATCTTCTCTCGATCTAAGAGACCAGAAGTAAAGTCAACTTTGACTTTGATTCTGATCCCTTGGATTGAGGGAAAATTAAATTGCTTCCTGCTTAGCTTATTCCAAAGTAAAAACACTGATGTTAAAGAGGTCTTTAAGTTGGTCTCAATTCTACAAAGCTATATTGATTCCCAGGGTTGTGTGCTGCGAATTGATGTAGGATCTTTGTTAAATCGAAATATGAGAAAGGTAATGACCTGAAGTGGTAATCGGCCGATTATTAATCAGGGCTTGATCAAAGCTATTGTGTTGATTAAACCTTTAAAGGAATAAAAAATTGATGGAACATCTTCATTGAAATCAACATCACTGAGAAAAGTATTGTATTTTTGTTGA
>comp20374_c0_seq4 len=554 path=[1146:0-7 1154:8-45 1192:46-51 1198:52-59 1206:60-71 1218:72-75 1222:76-83 1230:84-95 1242:96-155 707:156-176 728:177-187 739:188-211 763:212-235 787:236-239 791:240-255 807:256-259 811:260-268 820:269-277 829:278-287 839:288-293 845:294-295 847:296-315 867:316-553]
TAATCAGGGAGCAATCTTCTCTCGATCTAAGAGACCAGAAGTAAAGTCAACTTTGACTTTGATTCTGATCCCTTGGATTGAGGGAAAATTAAATTGCTTCCTGCTTAGCTTATTCCAAAGTAAAAACACTGATGTTAAAGAGGTCTTTAAGTTGGTCTCAATTCTACAAAGCTATATTGATTCCCAGGGTTGTGTGCTGCGAATTGATGTAGGATCTTTGTTAAATCGAAATATGAGAAAGGTAATGACCTGAAGTGGTAATCGGCCGATTATTAATCAGGGCTTGATCAAAGCTATTGTGTTGATTAAACCTTTAATGGAATACAAAATTGATGGAACATCTTCATTTGAAATCAACAAATTGTATTTTTGTTGATAAACGTTTAGAAACAGAAGACCAGTTCTATGATGGAAAAATGTAAAACTTTTGGAAGGATCTGTTTTATTTTTTTTATTAAAACTCATGAAACAGAAGCTGAGCTGTATGATGACAAATTTAAATTTTCAGTCCATAGGAGTTTTCTACATGTTAGTATGAGGGAGATGTGTAACTC
>comp20374_c0_seq7 len=664 path=[409:0-28 438:29-153 2647:154-173 2667:174-186 596:187-199 609:200-212 1082:213-220 1912:221-244 1114:245-253 1123:254-260 1130:261-276 1493:277-321 1192:322-327 1198:328-335 1206:336-347 1218:348-351 1222:352-359 1230:360-371 1242:372-431 707:432-452 728:453-463 739:464-487 763:488-511 787:512-515 791:516-531 807:532-535 811:536-544 820:545-553 829:554-563 839:564-569 1350:570-663]
GAGGAGCATTGGCTAGATATAAAACAAAGACTTTTCAAAGGCAGATGATACATATGATATTACTAGTTATCTTACTGGAGGGATTGATTTCTCATTCTCAGCTTCTTAGTTCATGCCTCTTCTTTGGTGTTTTGCTAAACTTGTGAAGAGCATTGATGCCTTGATCATAAGCTCTGTAAGAGGCCACCAACATTTGTTCAGAGCATTGATGCTTTCTTCAAAAGCTTTCTGAGGGCCTTGAAGGCTGATGTAACAGAAAAAAGTAGACGGAGCAATCTAATCAGGGAGCAATCTTCTCTCATCTAAGAGACCAGAAGTAAAATCAACTTTGACTTTGATTCTGATCCCTTGGATTGAGGGAAAATTAAATTGCTTCCTGCTTAGCTTATTCCAAAGTAAAAACACTGATGTTAAAGAGGTCTTTAAGTTGGTCTCAATTCTACAAAGCTATATTGATTCCCAGGGTTGTGTGCTGCGAATTGATGTAGGATCTTTGTTAAATCGAAATATGAGAAAGGTAATGACCTGAAGTGGTAATCGGCCGATTATTAATCAGGGCTTGATCAAAGCTATTGTGTTGATTAAACCTTTAAAGGAATAAAAAATTGATGGAACATCTTCATTGAAATCAACATCACTGAGAAAAGTATTGTATTTTTGTTGA

>Frequency_1_QualityScore_FFFFHHHJJJIIJJEHIJJJJJIJIJIIJIJJJJJJJJIJIIJJIIJJGGIJIIJJJIJJEAEHGEHFEDFFFFEEEEEEEDEDEDBACDDDFE_Mismatch_1_Sense_+_Library_PoolT
GGTCTTTAAGTTGGTCTCAATTCTACAAAGCTATATTGATTCCCAGGGTTGTGTGCTGCGAATTGATGTATGATCTTTGTTAAATCGAAATATG
>Frequency_1_QualityScore_FDFDHDHJEHJEIIEEBHHIJFIAEHIHAFH?FGGDBFGGDGIJJIIGDFGIEIIGIIIJIEHE_Mismatch_1_Sense_+_Library_PoolT
TAAAAACACTGATGTTAAAGAGGTCTTTAAGTTGGTCTCAATTCTACAAAGCTATATTGATTCA
>Frequency_1_QualityScore_FFHHHHHJJJJJJJJJIJJJJJJJJJJJJJJJJJJJJIJJHIJJHIJJJJJIHGIJJIJJJJHHHHHHHEFFEFFFEEDEEDDDEEECDDDDDC_Mismatch_1_Sense_+_Library_PoolT
AGTTGGTCTCAATTCTACAAAGCTATATTGATTCCCAGGGTTGTGTGCTGCGAATTGATGTATGATCTTTGTTAAATCGAAATATGAGAAAGGT
>Frequency_1_QualityScore_FFFHHHHJJHJIJIJJJJJJJJJJJJJJJJJJJJJJJJJJIJJHIJJIHJJJIJJFGIJJJJJHGHHHHFEFFFFFEEEEEDDDDDDEEED_Mismatch_1_Sense_+_Library_PoolT
TTAAGTTGGTCTCAATTCTACAAAGCTATATTGATTCCCAGGGTTGTGTGCTGCGAATTGATGTATGATCTTTGTTAAATCGAAATATGAG
>Frequency_1_QualityScore_FFHHHHHJJJJIJJIJJJJIIJJJIJJJJJJJJJJJJJJJJJJJJJIJAEEDFFFEEDEDB>BDDDEDECDEDEDEDDDDDCDDDDDAC@BDEE_Mismatch_1_Sense_+_Library_PoolC
GGTCTTTAAGTTGGTCTCAATTCTACAAAGCTATATTGATTCCCAGGGTTGTGTGCTGCGAATTGATGTATGATCTTTGTTAAATCGAAATATG
>Frequency_4_QualityScore_EEHGEFEIIGHGHHGGGHIHIHHHIIIIEGIIIHIIIIHIHGGGHIGHFGI@DGHGHIIIEEGDGHIHIFACEFGGFGGFFFECDC@CBAC@CC_Mismatch_0_Sense_+_Library_PoolC
ATTGCTTCCTGCTTAGCTTATTCCAAAGTAAAAACACTGATGTTAAAGAGGTCTTTAAGTTGGTCTCAATTCTACAAAGCTATATTGATTCCCA
>Frequency_2_QualityScore_FFHHHHHJJJJJJIJJJJJJIJJJIJHIJJIJIJJJJJFIIJJJJJIJIJIIIIIJIIIIIDEGGGGEEEEEEEEEEEEEEDEECCBCDDDDDE_Mismatch_1_Sense_+_Library_PoolC
GAAAAATTAAATTGCTTCCTGCTTAGCTTATTCCAAAGTAAAAACACTGATGTTAAAGAGGTCTTTAAGTTGGTCTCAATTCTACAAAGCTATA
>Frequency_2_QualityScore_FFHHHHHJIJJHJIJJIIIJJIJIIIIIIJJJJJGGIIIIJJIIIIIIIJJJJJJIJIJIIIJIHIJIHGFHIIGGIHHHEEECDCDEDDCDCB_Mismatch_0_Sense_+_Library_PoolC
TTATTCCAAAGTAAAAACACTGATGTTAAAGAGGTCTTTAAGTTGGTCTCAATTCTACAAAGCTATATTGATTCCCAGGGTTGTGTGCTGCGAA
>Frequency_2_QualityScore_FFGGHHHIJJGHIJIIIJIJHIGIIIIIJIJIIIIJJHIJJJJIIIHJJJJJIIIIGIIIJJIIIIGGEEDCEDEEEEEEDEDEDDCCCCDDED_Mismatch_1_Sense_+_Library_PoolC
GTTAAAGAGGTCTTTAAGTTGGTCTCAATTCTACAAAGCTATATTGATTCCCAGGGTTGTGTGCTGCGAATTGATGTATGATCTTTGTTAAATC
>Frequency_2_QualityScore_FFHHHHHJJIJJJJIJJJJJJIIEGIIJJJJIJJIIJJJJJIIIIICFHIIIHHIIIJHIGIIGIGIIIFIIIGIHGHHGGGEFFFFEEEBBBC_Mismatch_0_Sense_+_Library_PoolC
TTCCTGCTTAGCTTATTCCAAAGTAAAAACACTGATGTTAAAGAGGTCTTTAAGTTGGTCTCAATTCTACAAAGCTATATTGATTCCCAGGGTT
>Frequency_2_QualityScore_FFHHHHHJJJJJJJJJJJJJJJJJJJIJJJJJJJJIJJIIIIJJJIJJJHIIHIIHHHFFGCEFGGGGGGGGGFEEFFDFEEEEEEECDEEDDD_Mismatch_0_Sense_+_Library_PoolC
GGAAAATTAAATTGCTTCCTGCTTAGCTTATTCCAAAGTAAAAACACTGATGTTAAAGAGGTCTTTAAGTTGGTCTCAATTCTACAAAGCTATA
>Frequency_2_QualityScore_FFHHHHHJJJJJJJJJJJJHIJJJJJIJJJJJJIIJJJJIJJEGIIJJIIIHJJJIJJJGIJJJJJIIIEGIIIGHHHGHHHFFFFFDCCCBDD_Mismatch_0_Sense_+_Library_PoolC
TGCTTAGCTTATTCCAAAGTAAAAACACTGATGTTAAAGAGGTCTTTAAGTTGGTCTCAATTCTACAAAGCTATATTGATTCCCAGGGTTGTGT
>Frequency_2_QualityScore_FFHHHHHJHGIIJIIJJIJGIIIIIHIIIIIDFIIIIIIIHIIIIHIGGIIGIIHHFGIIJJJIIIJIHHIIIIIIGCEDFEDCDEECD>?ACC_Mismatch_0_Sense_+_Library_PoolC
TTCCAAAGTAAAAACACTGATGTTAAAGAGGTCTTTAAGTTGGTCTCAATTCTACAAAGCTATATTGATTCCCAGGGTTGTGTGCTGCGAATTG
>Frequency_2_QualityScore_ACCEGCGIIEIGIIHHHIHIIIGDGHIHIGAGHGIHGAGHIICGIIIIIIEGGIICEGFIIIIICDADCCCFD?AECC4<?ACBADCCAA?AAB_Mismatch_0_Sense_+_Library_PoolC
TGATCCCTTGGATTGAGGGAAAATTAAATTGCTTCCTGCTTAGCTTATTCCAAAGTAAAAACACTGATGTTAAAGAGGTCTTTAAGTTGGTCTC
>Frequency_2_QualityScore_;AEFCEEGGGDGGCEGAF?FEGEBDH?FGGGHAGDGEG?F?ECEEFCBEGDF?DAEA?CCCC=BD=AC?A?BCEABA?=AB?5=6??AAAABCC_Mismatch_1_Sense_+_Library_PoolC
TAAGTTGGTCTCAATTCTACAAAGCTATATTGATTCCCAGGGTTGTGTGCTGCGAATTGATGTATGATCTTTGTTAAATCGAAATATGAGAAAG
>Frequency_2_QualityScore_FFGHHGHJJJJJIJJJJJJJJJJJJJJJJJIJJJJJJJJIJJGGIIJIJIIIJIJJIJIJIJIJIACEIEGGGFEGGEEEEEEEEDEECECDCC_Mismatch_1_Sense_+_Library_PoolC
TGAGGAAAAATTAAATTGCTTCCTGCTTAGCTTATTCCAAAGTAAAAACACTGATGTTAAAGAGGTCTTTAAGTTGGTCTCAATTCTACAAAGC
>Frequency_2_QualityScore_FEGFFHHIIIHIIIJJIIIIIIGEGHIIIGHIJGGIJIJGEIIIIIIIIIIIDEGGFGGEGGDCEEEEEACCCECEDB><?ABCDDCCCCCA?C_Mismatch_1_Sense_+_Library_PoolC
GTTGGTCTCAATTCTACAAAGCTATATTGATTCCCAGGGTTGTGTGCTGCGAATTGATGTATGATCTTTGTTAAATCGAAATATGAGAAAGGTA
>Frequency_2_QualityScore_FFHHHHHGIIIIIIHIIIJJJIIJJJIJJJJIJIIIJIJIJJJIJJIIIIIGIIJJJJJJIIIIIIIIIGGGGGACEEEEEEEFEEBCCDEACE_Mismatch_0_Sense_+_Library_PoolC
CCCTTGGATTGAGGGAAAATTAAATTGCTTCCTGCTTAGCTTATTCCAAAGTAAAAACACTGATGTTAAAGAGGTCTTTAAGTTGGTCTCAATT
>Frequency_2_QualityScore_CDFEFCFFCCEF;DCAF7=FGGGEHGGHGEGAEEEFGDECGADAE?FCEEGED?G?ADFDEECDE?E??<BCCDD59??ACAAA@7=A<ACCCC_Mismatch_1_Sense_+_Library_PoolC
CACTGATGTTAAAGAGGTCTTTAAGTTGGTCTCAATTCTACAAAGCTATATTGATTCCCAGGGTTGTGTGCTGCGAATTGATGTATGATCTTTG
>Frequency_1_QualityScore_FFHHHHHJJIJHIJJJJIJJCFHIIJJJIIJJIIIJJJJJJIGIFIJJIGIIIJIJJJJJJJI_Mismatch_0_Sense_+_Library_PoolC
AAACACTGATGTTAAAGAGGTCTTTAAGTTGGTCTCAATTCTACAAAGCTATATTGATTCCCA
>Frequency_1_QualityScore_FFHFFHFHHEEHGGIFGHIJJIJJIJJFGGIGGIJJJIIIIGGHIHHJHGJBHGHHGGCDG@CGBEHIHFHHCEDEFDDEEEEDEEDDA>ACDD_Mismatch_2_Sense_+_Library_PoolC
CTGATGTTAAAGAGGTCTTTAAGTTGGTCTCAATTCTACAAAGCTATATTGATTCCCAGGGTTGTGTGCTGCAAATTGATGTATGATCTTTGTT
>Frequency_1_QualityScore_FFHHHHHJJJJJJJJJJIJJJJIIIIJJJJJJJJJJJJJJJJJJJJJJIIJJIIJJJJJIJIIIGIJJJHHIHHHEHFFFFEFF@CEEEEEDAD_Mismatch_1_Sense_+_Library_PoolC
TGATTCTGATCCCTTGGATTGAGGAAAAATTAAATTGCTTCCTGCTTAGCTTATTCCAAAGTAAAAACACTGATGTTAAAGAGGTCTTTAAGTT
>Frequency_1_QualityScore_FFHHHFHIJJJJJJJJJJJJJJJIIJJJCFHJJJJJFHIJFHHIIIIJJJJJJJIJIJJJIJIJJJIJJI_Mismatch_1_Sense_+_Library_PoolC
CAAAGTAAAAACACTGATGTTAAAGAGGTCTTTAAGTTGGTCTCAATTCTACAAAGCTATATTGATTCCA
>Frequency_1_QualityScore_FFHHHHHIIIIJJIJJJJJIJJJHJJIIJJJJJJJJJIIJJJJJJJJHHIIJJJIJJJIAEHFFFFFFFDFEEDEEDEDDDECCDDACDBDEEE_Mismatch_1_Sense_+_Library_PoolC
GTCTTTAAGTTGGTCTCAATTCTACAAAGCTATATTGATTCCCAGGGTTGTGTGCTGCGAATTGATGTATGATCTTTGTTAAATCGAAATATGA
>Frequency_1_QualityScore_BDHDHHHJIIIFFHIGHIIGCAEFHFCCDHGE9C>DBDFFGCHHGDHIGIIJIJJJIEGA68=AHIG@EEHHDFFDAAEDDBDEDDD@D>@@@C_Mismatch_1_Sense_+_Library_PoolC
CTGATGTTAAAGAGGTCTTTAAGTTGGTCTCAATTCTACAAAGCTATATTGATTCCCAGGGTTGTGTGCTGCGAATTGATGTATGATCTTTGTT
>Frequency_1_QualityScore_FFHHHHHJJJJJJJJJJJJJJJJJJJJJJIJJIGGHJJIIJJJJJJJIJIIIJJJIGGHIIIIIEHIEGDGHIIFHHGGGFDFFFFDCDDFDED_Mismatch_1_Sense_+_Library_PoolC
ATTAAATTACTTCCTGCTTAGCTTATTCCAAAGTAAAAACACTGATGTTAAAGAGGTCTTTAAGTTGGTCTCAATTCTACAAAGCTATATTGAT
>Frequency_1_QualityScore_FFHGFHHJJJJJJIJIHGIJJIJJJJJJIJJJJJJIJJJJJHIJJJJJIIHIHIJJJJIJGIEIEGHIGIHHHHHHFFDEFDEECEECEDDDDD_Mismatch_2_Sense_+_Library_PoolC
GAGGAAAAATTAAATTACTTCCTGCTTAGCTTATTCCAAAGTAAAAACACTGATGTTAAAGAGGTCTTTAAGTTGGTCTCAATTCTACAAAGCT
>Frequency_1_QualityScore_FFHHHHHJJJJJJJJJJJJJIJJIHHIIJJIJJIJIIJIJJJJJJJJBFEHIGGJGGIIGGHIIIHIIIHEHJJIHFEHHHFFFFFFFEEDDDA_Mismatch_0_Sense_+_Library_PoolC
CTTCCTGCTTAGCTTATTCCAAAGTAAAAACACTGATGTTAAAGAGGTCTTTAAGTTGGTCTCAATTCTACAAAGCTATATTGATTCCCAGGGT
>Frequency_1_QualityScore_ADDDHBFGBHGGDGGBEEH@FBEB?F9EDHII>?FFFH>DDE?BDHGGCFFBF@B?BB8BDGFEAFHCDCCDHEEH@EHEBB>>@CCC@ACCCC_Mismatch_0_Sense_+_Library_PoolC
AAATTAAATTGCTTCCTGCTTAGCTTATTCCAAAGTAAAAACACTGATGTTAAAGAGGTCTTTAAGTTGGTCTCAATTCTACAAAGCTATATTG
>Frequency_1_QualityScore_DDADFHFIJJGIJJIIIIIIIIEGIIIGIIJIJJGIFHIHFGGIJJJJFHHEIHIJDGEIJHHHFHHHFFFCDFDA_Mismatch_1_Sense_+_Library_PoolC
GGTCTCAATTCTACAAAGCTATATTGATTCCCAGGGTTGTGTGCTGCGAATTGATGTATGATCTTTGTTAAATCGA
>Frequency_1_QualityScore_FFHHHHDEGGA?FHFDDEIGGIIIIGIGII>DHHHGIGIIIIGGIDFHIGGHGIIFGHIEAGCGEHGIGIHHEEHCDB;CDCEDDE@CCC;@CC_Mismatch_1_Sense_+_Library_PoolC
TGATCCCTTGGATTGAGGAAAAATTAAATTGCTTCCTGCTTAGCTTATTCCAAAGTAAAAACACTGATGTTAAAGAGGTCTTTAAGTTGGTCTC
>Frequency_1_QualityScore_FDHFHHHIG@AFGHJIJJJIIIJIHIJJJGGIJJIJHIIEGGIJGGEFGGGHGH@FEHEHHGCGHCGHHHFHHDCDFECDFDEEECBCBBCCAC_Mismatch_2_Sense_+_Library_PoolC
GTCTTTAAGTTGGTCTCAATTCTACAAAGCTATATTGATTCCCAGGGTTGTGTGCTGCAAATTGATGTATGATCTTTGTTAAATCGAAATATGA
>Frequency_1_QualityScore_DFFHDHBHEHBA<EEBHGG<FH;FFCBFIHEGHGHFGGHBGE@HDFEGE<B<=C@@;@DDECGED>=CA@A?EEHFEFD@BFFACEECA65=>;_Mismatch_1_Sense_+_Library_PoolC
CCTGCTTAGCTTATTCCAAAGGAAAAACACTGATGTTAAAGAGGTCTTTAAGTTGGTCTCAATTCTACAAAGCTATATTGATTCCCAGGGTTGT
>Frequency_1_QualityScore_FFHFHHHJJJJIJJFHIJJIJJJIJJGIGJJJJJJJJJIJJJJJIIIJJJGJJJIJIJIJIHJIJJJJJIIHHFFDEEEEFEEEDEDEDDDDDD_Mismatch_1_Sense_+_Library_PoolC
TGATGTTAAAGAGGTCTTTAAGTTGGTCTCAATTCTACAAAGCTATATTGATTCCCAGGGTTGTGTGCTGCGAATTGATGTATGATCTTTGTTA
>Frequency_1_QualityScore_DDHDFFHIIIIGHHIIIIEGIIIAEEEHGEGIGHGIFFHGIIFIGEDAFCHIEHDFGGIEGGGIIGHIGGGEGGGHGHHFFHFDB>CEFEA_Mismatch_0_Sense_+_Library_PoolC
TTCCTGCTTAGCTTATTCCAAAGTAAAAACACTGATGTTAAAGAGGTCTTTAAGTTGGTCTCAATTCTACAAAGCTATATTGATTCCCAGG
>Frequency_1_QualityScore_FFGHHHHJJJIGHHGIIJJJJJJIGGEGIGGJJJIJGIIJJGE@GIIJJJJIGIJJCHGJIJJJIGIJIEHJIIHHHEEFCDBCDDEDDEC;?C_Mismatch_1_Sense_+_Library_PoolC
TTGACTTTGATTCTGATCCCTTGGATTGAGGAAAAATTAAATTGCTTCCTGCTTAGCTTATTCCAAAGTAAAAACACTGATGTTAAAGAGGTCT
>Frequency_1_QualityScore_FFFFHHHJJIJJJHIIJJJJJGHGI:EGIIGHHIIIJIJJJJIJJJJJJJIJJJJIJGIIIHIJJJIJIIHHHHHFFFFECED?BBBD@CDFEA_Mismatch_1_Sense_+_Library_PoolC
AGTAAAAACACTGATGTTAAAGAGGTCTTTAAGTTGGTCTCAATTCTACAAAGCTATATTGATTCCCAGGGTTGTGTGCTGCGAATTGATGTAT
>Frequency_1_QualityScore_FFHHHHGJGHHIJIIIJJJJIGIJJIJJJIIJIGIGJJJIFHIIIIJJJJJJDGIIGEHHIJIIGGHGICE@EHHFFFFFFFEDDACEDDDDD?_Mismatch_2_Sense_+_Library_PoolC
TAAAGAGGTCTTTAAGTTGGTCTCAATTCTACAAAGCTATATTGATTCCCAGGGTTGTGTGCTGCAAATTGATGTATGATCTTTGTTAAATCGA
>Frequency_1_QualityScore_FFHHHHHIJJJIJIJJJJJJIJJIJJJHIIIJJJIJJJIJJGIIJJJJJJHGHJJJJJFHGIIJGIJIIHHIJGGHFHHHHFFFFFFFEEEEEE_Mismatch_2_Sense_+_Library_PoolC
TTACTTCCTGCTTAGCTTATTCCAAAGTAAAAACACTGATGTTAAAGAGGTCTTTAAGTTGGTCTCAATTCTACAAAGCTATATTGATTCCCAA
>Frequency_1_QualityScore_FFHHHHHIJJJIHHIIIJJHJ?FGHIIIIHIGIHGIIJIIJJJJJIIIJIIJIIIJIHIJJJIGJJJGHBHFFFFFEEEEAECDCDDEEEEDED_Mismatch_2_Sense_+_Library_PoolC
AAAACACTGATGTTAAAGAGGTCTTTAAGTTGGTCTCAATTCTACAAAGCTATATTGATTCCCAGGGTTGTGTGCTGCAAATTGATGTATGATC
>Frequency_1_QualityScore_FFHGHHHJJJJJJJJJJJJIIJIIJIJHIIJJJJJJIIIJJJJJJJJJIJJJJJJJJJJJJIJHICHIIHIHHHHHFFFFFDDCED>@CDCDDD_Mismatch_0_Sense_+_Library_PoolC
TTTGATTCTGATCCCTTGGATTGAGGGAAAATTAAATTGCTTCCTGCTTAGCTTATTCCAAAGTAAAAACACTGATGTTAAAGAGGTCTTTAAG
>Frequency_1_QualityScore_FFHGFHHJJJJIJHJJHGHIEHIJJFIIJJIJJJJJJJJJJJJJJJJJJJJJJJJIIJIJJJIJJJJIJEHGHHGFFHFFCDFEEEDEDFECBC_Mismatch_1_Sense_+_Library_PoolC
TCTGATCCCTTGGATTGAGGAAAAATTAAATTGCTTCCTGCTTAGCTTATTCCAAAGTAAAAACACTGATGTTAAAGAGGTCTTTAAGTTGGTC
>Frequency_1_QualityScore_FFHHHGHJJJJIHJJJJJJIJJJJJJJIJJIJIJJJIDFGIJJJIIIJJJJJJIJJJIJJFFHIIEIIHEGIFHHGGHFFFFFFDEECCCCDCD_Mismatch_1_Sense_+_Library_PoolC
AAAAATTAAATTGCTTCCTGCTTAGCTTATTCCAAAGTAAAAACACTGATGTTAAAGAGGTCTTTAAGTTGGTCTCAATTCTACAAAGCTATAT
>Frequency_1_QualityScore_FFHHHHHIJJJJJJIJIIJIJJJHHIJJIJJJJJJJJIJJJJJJJIIGIJJJGHDGIJIHIJJJJJJJJDHIJJIHHHHHGFFFFFFF_Mismatch_1_Sense_+_Library_PoolC
TTCCTGCTTAGCTTATTCCAAAGTAAAAACACTGATGTTAAAGAGGTCTTTAAGTTGGTCTCAATTCTACAAAGCTATATTGATTCCA
>Frequency_1_QualityScore_FFHHHHHJJJJJJJJJJJJJHHHJJJJJJJJJJJIIJJJJIJJFGIJIJJJIIIJGGIJIHHIJJIJIHGEECFFFFFFDFEEEEEE=??A?=B_Mismatch_0_Sense_+_Library_PoolC
CTGCTTAGCTTATTCCAAAGTAAAAACACTGATGTTAAAGAGGTCTTTAAGTTGGTCTCAATTCTACAAAGCTATATTGATTCCCAGGGTTGTG
>Frequency_1_QualityScore_FFHHHHHIJJJJJJIJJJJEHIIIJIJFIIIIIIJJJJIJJJJJJJJJIJJIIIGIJJJJJ_Mismatch_1_Sense_+_Library_PoolC
AACACTGATGTTAAAGAGGTCTTTAAGTTGGTCTCAATTCTACAAAGCTATATTGATTCCA
>Frequency_1_QualityScore_FFHFFFHHGHIIJ>JHHJICJHJGHIIJAFHI?GGIHIDGGGHGGIIJHIGIIJJHHIEIJIJHIIHHGEHGHHHGHDHDF@D>CECEB>CC:A_Mismatch_0_Sense_+_Library_PoolC
AACTTTGACTTTGATTCTGATCCCTTGGATTGAGGGAAAATTAAATTGCTTCCTGCTTAGCTTATTCCAAAGTAAAAACACTGATGTTAAAGAG
>Frequency_1_QualityScore_FFHHHHHJJJJJJJJJJIJJIIIJJGJJJJJJJJJJJJJJJJJJJJJJJJJJIJJJJJJJJHIJJJIIJEHHGHHHHFFFFFFDA@CCEDDCAF_Mismatch_1_Sense_+_Library_PoolC
TGATTCTGATCCCTTGGATTGAGGGAAAATTAAATTACTTCCTGCTTAGCTTATTCCAAAGTAAAAACACTGATGTTAAAGAGGTCTTTAAGTT
>Frequency_1_QualityScore_FF4DHHGIEHIGHIIJHIGIIIIGHJBHGHIGIHIIJIJIIIHIIJJJJJJJIIJIIIJJIGGCHGHCGGIGIHEHHEFFFADDEEECDDCCCC_Mismatch_0_Sense_+_Library_PoolC
TGACTTTGATTCTGATCCCTTGGATTGAGGGAAAATTAAATTGCTTCCTGCTTAGCTTATTCCAAAGTAAAAACACTGATGTTAAAGAGGTCTT
>Frequency_1_QualityScore_DFDHGHDIJJJJJFIJIJJIJJIIJJIJIJIIGIJIHGIGHIJHIIJGIIIHICDGFHIGGHGIIHGHIEHHGGHECHHHHFDDDCDEC_Mismatch_2_Sense_+_Library_PoolC
AAAATTAAATTACTTCCTGCTTAGCTTATTCCAAAGTAAAAACACTGATGTTAAAGAGGTCTTTAAGTTGGTCTCAATTCTACAAAGCA
>Frequency_1_QualityScore_DEBDDHHIIGBGIIGBBHFEHHHGIGGIBFGIGIGGHIIIIBFHIIIIIIEGI:C<CHIIGIHE.7@@EAEHHHGFBCDFFCEEEDEEDDDDDA_Mismatch_0_Sense_+_Library_PoolC
GAGGGAAAATTAAATTGCTTCCTGCTTAGCTTATTCCAAAGTAAAAACACTGATGTTAAAGAGGTCTTTAAGTTGGTCTCAATTCTACAAAGCT
>Frequency_1_QualityScore_FFHHHHHJJJJJJJJJGIJJIIIGIIJJJJJIJJJJJJJJJJJJJJJJJJJJJJJJJCGIEHGJJHHGHFFFFFFDEEEECEDCCDDDCDDDDD_Mismatch_2_Sense_+_Library_PoolC
GATTCTGATCCCTTGGATTGAGGAAAAATTAAATTGCTTCCTGCTTAGCTTATTCCAAAGTAAAAACACTGATGTTAAAGAGGTCTTTAAGTTT
>Frequency_1_QualityScore_FFHGHHHJJIJJJJJIIGIIJJJJIJJIIJJIIJIJIJIDHBGGHJIIHIHGHIIGIJIJGGIIFEHIGHGEAHHHHDBFFFFEEEEEEEEDDD_Mismatch_1_Sense_+_Library_PoolC
GAGGAAAAATTAAATTGCTTCCTGCTTAGCTTATTCCAAAGTAAAAACACTGATGTTAAAGAGGTCTTTAAGTTGGTCTCAATTCTACAAAGCT
>Frequency_1_QualityScore_;::2=?AC::<A?:33CCC,+33<AB9<:8CEICCD9C?40*B)B*9BDD@??*99*-/=B=B7==@=77)=2;=CD3=;CAD>BAA@_Mismatch_1_Sense_+_Library_PoolC
TCCTGCTTAGCTTATTCCAAAGTAAAAACACTGATGTTAAAGAGGTCTTTAAGTTGGTCTCAATTCTACACAGCTATATTGATTCCCA
>Frequency_1_QualityScore_FFFHDHHJJJJJJJGIJJJJJGGIJJIJJJJJJJJGHHIJIHHIGHHHEFFCDCFFCDDEEEEDDDDCDCEDEDDA?@BDEEECDCDC<4>>CD_Mismatch_2_Sense_+_Library_PoolC
GGTCTCAATTCTACAAAGCTATATTGATTCCCAGGGTTGTGTGCTGCAAATTGATGTATGATCTTTGTTAAATCGAAATATGAGAAAGGTAATG
>Frequency_1_QualityScore_FFHHHHHJJJJHIJFGHJJJJJGIJJHJJJJJJJJJJJIJJJIJIJJJJIJJIJJJJJJIHIIIJGIJJHHEHCEFFDFFFFFEEDEDEECCCD_Mismatch_2_Sense_+_Library_PoolC
TGATGTTAAAGAGGTCTTTAAGTTGGTCTCAATTCTACAAAGCTATATTGATTCCCAGGGTTGTGTGCTGCAAATTGATGTATGATCTTTGTTA
>Frequency_1_QualityScore_DBFHDHHJGGHIIIJJJIGHDEEHHHJJJIJIIJJJJJJ_Mismatch_0_Sense_+_Library_PoolC
TAAGTTGGTCTCAATTCTACAAAGCTATATTGATTCCCA
>Frequency_1_QualityScore_FFHHHHHJJJJJJJJJJJJJJIIJJJHJJIJJJJJJJJJJJJJJJJJJJJIJJHJJJJJJIJHIJJJJJJIHHFHHHFEFFFFFC@CEDDDDDD_Mismatch_0_Sense_+_Library_PoolC
TTGATTCTGATCCCTTGGATTGAGGGAAAATTAAATTGCTTCCTGCTTAGCTTATTCCAAAGTAAAAACACTGATGTTAAAGAGGTCTTTAAGT
>Frequency_1_QualityScore_FFHHHHHJJJJJJJJJJJHIJJJJJJJJJJJJIJJJJJJJJFHIJJJJJJJJJIIIJIHIJJJIIHIJJEFHHGHHFFFFFFFDECDCDDDDCD_Mismatch_0_Sense_+_Library_PoolC
GCTTAGCTTATTCCAAAGTAAAAACACTGATGTTAAAGAGGTCTTTAAGTTGGTCTCAATTCTACAAAGCTATATTGATTCCCAGGGTTGTGTG
>Frequency_1_QualityScore_FFHGHHHJJJJJJJIIJJJJJIJJJJJFHIIJIJJJJJEGIIIJJIGIIFIHIIIIHIIJJJHGGJJJIEGHJIJHHHHHHFFFFFFFEDFECD_Mismatch_0_Sense_+_Library_PoolC
TTGCTTCCTGCTTAGCTTATTCCAAAGTAAAAACACTGATGTTAAAGAGGTCTTTAAGTTGGTCTCAATTCTACAAAGCTATATTGATTCCCAG
>Frequency_1_QualityScore_FFHHHHHJJHJJJIJJJIJJJJJJJJJJJJJJJJJJJJJIIJJJJJJJIJJGHJIJJJJIIIJJGIIGIIJDHCHHBCEFFFFEDEDEDDDDED_Mismatch_0_Sense_+_Library_PoolC
ATCCCTTGGATTGAGGGAAAATTAAATTGCTTCCTGCTTAGCTTATTCCAAAGTAAAAACACTGATGTTAAAGAGGTCTTTAAGTTGGTCTCAA
>Frequency_1_QualityScore_DD>?<)<?GE?GCEC><FEFEFFFB4DDFIIIFIIIF@?DCFFFCFFEECF:CEE<==AE?CE;@B;:)..>@3>?3;A@ABBA>>@>:AB<AA_Mismatch_2_Sense_+_Library_PoolC
AGGGGAAATTAAATTGCTTCCTGCTTAGCTTATTCCAAAGGAAAAACACTGATGTTAAAGAGGTCTTTAAGTTGGTCTCAATTCTACAAAGCTA
>Frequency_1_QualityScore_FFHHHHHJJJJJJIIEJHHGJJIJJJJJJJJJIJHIJJJJJIIJJJJJJJJJJJJIIIJJJIJJIJJJJHIJJIEEHHHHFFFFEEDEFEFECD_Mismatch_0_Sense_+_Library_PoolC
TCAACTTTGACTTTGATTCTGATCCCTTGGATTGAGGGAAAATTAAATTGCTTCCTGCTTAGCTTATTCCAAAGTAAAAACACTGATGTTAAAG
>Frequency_1_QualityScore_FFHHHHHJJJJJJJJJJJJJJJJJJJJJJIJJJJJJHIJJJJJJJJIIJJHHJIJJJJIFGIJJJJJEHCHDEEHHHHFFFFFFFEEEECECDC_Mismatch_0_Sense_+_Library_PoolC
AAAATTAAATTGCTTCCTGCTTAGCTTATTCCAAAGTAAAAACACTGATGTTAAAGAGGTCTTTAAGTTGGTCTCAATTCTACAAAGCTATATT
>Frequency_1_QualityScore_DDBAB>DGEHGGGH>?F?CFEII>;GGHBCGII<CBGFEB?D>GCGHGIIGGF?B?9FFHHGHGD@GCEEEEGIIH:AEHEC_Mismatch_1_Sense_+_Library_PoolC
CTTAGCTTATTCCAAAGTAAAAACACTGATGTTAAAGAGGTCTTTAAGTTGGTCTCAATTCTACAAAGCTATATTGATTCCA
>Frequency_1_QualityScore_FADHHDFBGAGGEHIHGEBFFH@H<FHC@EHCHE??DGGIII@GHGDFHIGHIGCGGIDHGGHIJICHIGHGGEAEA?HF@DDCD>BCCCCAC@_Mismatch_1_Sense_+_Library_PoolC
TTATTCCAAAGTAAAAACACTGATGTTAAAGAGGTCTTTAAGTTGGTCTCAATTCTACAAAGCTATATTGATTCCCAGGGTTGTGTGCTGCAAA
>Frequency_1_QualityScore_FFHHHHHJIJJJJJJJJJJIJJJGHJCGHJJIIIIJJJIIIJIIGHJJGIGIJJJIEIBHIGFHJJJJJ_Mismatch_0_Sense_+_Library_PoolC
AAGTAAAAACACTGATGTTAAAGAGGTCTTTAAGTTGGTCTCAATTCTACAAAGCTATATTGATTCCCA
>Frequency_1_QualityScore_FFHHHHHJJJJJJJJJJJJJJJJIJJIJJJJJJJJJHGIIIIIJJJJJHIIJJIJJIJIIHHHHFHFFFFFFFEDDEDDDEEEDDDDDD@ACAC_Mismatch_1_Sense_+_Library_PoolC
GGTCTCAATTCTACAAAGCTATATTGATTCCCAGGGTTGTGTGCTGCGAATTGATGTATGATCTTTGTTAAATCGAAATATGAGAAAGGTAATG
>Frequency_1_QualityScore_FFGFHFHIGGGJGHGFHHIJJJIIIGIJIJJJJJJIJIIJHIIIJJIJJJIGJIHHHFGGIIJDEHFEHFB?BCCBEEEAACEDEDCCCCCDDD_Mismatch_2_Sense_+_Library_PoolC
AGGAAAAATTAAATTACTTCCTGCTTAGCTTATTCCAAAGTAAAAACACTGATGTTAAAGAGGTCTTTAAGTTGGTCTCAATTCTACAAAGCTA
>Frequency_1_QualityScore_FDFHGHHIGCEFIFHIIJIHEGIHGIJGGIIIIIJIHIIGIGIJFGHIHI@FHJICHGCDGIGFEHHFEBDCDFFCD6>CECDDD>CCD?CCDD_Mismatch_2_Sense_+_Library_PoolC
GATCCCTTGGATTGAGGGGAAATTAAATTGCTTCCTGCTTAGCTTATTCCAAAGGAAAAACACTGATGTTAAAGAGGTCTTTAAGTTGGTCTCA
>Frequency_1_QualityScore_FFHHGHHJJJJJJIHIJGHIJJIIIIIJJJJJJJIJJJJJJJJJJIJJJJJJJIIJJJIJJJGHIIIHHCHHFFFAABDDDEDEEDDDDDDDDD_Mismatch_0_Sense_+_Library_PoolC
CACTGATGTTAAAGAGGTCTTTAAGTTGGTCTCAATTCTACAAAGCTATATTGATTCCCAGGGTTGTGTGCTGCGAATTGATGTAGGATCTTTG
>Frequency_1_QualityScore_FFHHHHHJJJJJJJJJJJJFJHJJJJJJJJJJJIJIIHIJJJGHIJJJJJHJJJHIJJJJJJJIJIIIJHHGGHGHHHHHFFFFF_Mismatch_0_Sense_+_Library_PoolC
TGCTTAGCTTATTCCAAAGTAAAAACACTGATGTTAAAGAGGTCTTTAAGTTGGTCTCAATTCTACAAAGCTATATTGATTCCCA
>Frequency_1_QualityScore_?DCFHFFHGIIGGIEHIGGCEEGGFFDHGIICFGBFFHICEHGGHGDGDDDBCFAHD@FDA8@C@GC@EGAACHFFDFFEC>A>>@_Mismatch_2_Sense_+_Library_PoolC
GGAAAATTAAATTACTTCCTGCTTAGCTTATTCCAAAGTAAAAACACTGATGTTAAAGAGGTCTTTAAGTTGGTCTCAATTCTCCA
>Frequency_1_QualityScore_FFHHHHHJJCGIIJIJJIIIJHHGIJJJJIJJJJJJJJJJJJJJJIJJJJJJJJJIJGHHFFFFFED=?;ADCEDFEFEDEDDDDDDDDDDEDB_Mismatch_2_Sense_+_Library_PoolC
CTAAAGAGGTCTTTAAGTTGGTCTCAATTCTACAAAGCTATATTGATTCCCAGGGTTGTGTGCTGCGAATTGATGTATGATCTTTGTTAAATCG
>Frequency_1_QualityScore_FFHGHHGJJJJAFHIJJJJJIJJHIIJJJJJJJJJJJIIJJJJJJIJJIIJJJJIHIGGHGIIIJJJIGHFFFEDEDEEDEDEDECCDDDDEDE_Mismatch_1_Sense_+_Library_PoolC
TGTTAAAGAGGTCTTTAAGTTGGTCTCAATTCTACAAAGCTATATTGATTCCCAGGGTTGTGTGCTGCGAATTGATGTATGATCTTTGTTAAAT
>Frequency_1_QualityScore_FFHFHHHJJGGIIIGIIIJJJI9FHIJJIJJJIGCHIIJJJEHEH9BDHGJJIHIJFCGEHIIIIJIIIHGJHHEHGFFFEEDFFECCEB?=?@_Mismatch_0_Sense_+_Library_PoolC
TCCTGCTTAGCTTATTCCAAAGTAAAAACACTGATGTTAAAGAGGTCTTTAAGTTGGTCTCAATTCTACAAAGCTATATTGATTCCCAGGGTTG
>Frequency_1_QualityScore_FFHHHHHJJJJIJJJIJJJJJJJIJJJJJJJJJJJJJJJJJJJJJIJJIHHIJJJJJFHHIJHHHHHHHFFFFFFFEEDEEDEBBDDDDEEEDD_Mismatch_1_Sense_+_Library_PoolC
CTTTAAGTTGGTCTCAATTCTACAAAGCTATATTGATTCCCAGGGTTGTGTGCTGCGAATTGATGTATGATCTTTGTTAAATCGAAATATGAGA
>Frequency_1_QualityScore_FFHBFFHIIJJHJJJIJGIII+CFHJJIJJJJJJJIIIIIJGIIHJJIEFHIGIJJIIIIIGJIJGIIIC=?EHHHHFD>CD;AEEEDCCDDDD_Mismatch_1_Sense_+_Library_PoolC
TGGATTGAGGGAAAATTAAATTGCTTCCTGCTTAGCTTATTCCAAAGTAAAAACACTGATGTTAAAGAGGTCTTTAAGTTGGTCTCAACTCTAC
>Frequency_1_QualityScore_FFHHHHHJJJJJIIJJJJJJJJJIIJIJJJHIIJJDGHJJJJJJJJJJJJJJJIJJJIJJJGIIJIJJJHIGIIJHHHHHFFFDDDEDDDDDDB_Mismatch_0_Sense_+_Library_PoolC
CTTATTCCAAAGTAAAAACACTGATGTTAAAGAGGTCTTTAAGTTGGTCTCAATTCTACAAAGCTATATTGATTCCCAGGGTTGTGTGCTGCGA
>Frequency_1_QualityScore_FFHHGHHJHIJJJJGIIEGJJJJIJJIJIIJJJJGJJIIJGHGIJJJJJJJJJJJJJIIGIIIIJIIJJGGHEEEFFHFFFFFEEEFEEEDDDD_Mismatch_0_Sense_+_Library_PoolC
CAACTTTGACTTTGATTCTGATCCCTTGGATTGAGGGAAAATTAAATTGCTTCCTGCTTAGCTTATTCCAAAGTAAAACACTGATGTTAAAGAG
>Frequency_1_QualityScore_>?>DH?F<EGAFC+<;AEB+A,C@FF>BEFE@EEHH?F:BGHDF<BED*?D(7CFHCFHIIE).=DCD7=@EE@CE3A;BBDCDC<.6;>@;CC_Mismatch_2_Sense_+_Library_PoolC
ATTGCTTCCTGCTGAGCTTATTCCAAAGTAAAAACACTTATGTTAAAGAGGGCTTTAAGTTGCTCTCAATTCTACAAAGCTATATTTATTCCCA
