# Supplementary material for: Differential Gene Expression Reveals Candidate Genes for Drought Stress Response in Abies alba (Pinaceae)
Source: PLoS One. 2015 Apr 29;10(4):e0124564. doi: 10.1371/journal.pone.0124564 (PMC4414588; doi:10.1371/journal.pone.0124564)
Supplement: S2 File — (GZ) [file pone.0124564.s002.gz › comp19779_c0_seq1.fa]

>comp19779_c0_seq1 len=916 path=[1:0-915] : sp|O49675|CCD4_ARATH Probable carotenoid cleavage dioxygenase 4, chloroplastic OS=Arabidopsis thaliana GN=CCD4 PE=1 SV=1 e-value: 8e-58 blast score:  220
AACGCGTGGGACGAGGGCGACGAGATCGTGTTGATTGCCATGAATTCGTACCCGGTGGAGCACGTTCTGGAAAGAACACATCTCGTCCATTCCACGGTAGAGAAGGTCCGGATAAATCTGACGACGGGGATAGTTACCAGAAAGCCATTGTCTTCGAAATGTCTGGAATTCGGCGTCATCAATCCCCGGTTCCTCGCAAAGAAGAACAGATACGCCTACGTCTCCATAGGCGCACCGTTGCCCAAAATAGGCGGAGTCGTTAAACTCGACTTTGATATGGCAGGGAGCCCCGCAGAAATGGCGATTGCAAATGAGTGCGTGGTCGCTTCGAGGACTTATGGCGACGGTTGCTTCGGCAGTGAGCCCTACTTCGTGCCCCGGACTTCGGATTCAGATGCAGAGGAGGACGACGGGTATATCGTGGCTTTTACCCATAACGAAGTTAGTGGCGTTTCAAGTTTTCTGGTGATGGACGCACAGTCTCCAACCCTTGAAATCGTTGCCTCCGTTGAGCTCCCTGCAAGAGTCCCGTACGGATTTCATGGCCTCTTCGTTAGCGACGCTGACCTCGCAACCCAAAACTAATTCTCATCTCCATTGACATTAATTTCACTGTAAATATAAGCAACGCAGGAGATAGAGTAATCTAATTTGAAAAATGTAATTTTTAAAGTTTTTTTACTTTGTACCTTTTATACTTTTTCAAAATAAAATTGTAAATGTTTGTAGTTTTTTATATTATTTTATACAAAACTGTAAATGATTGTAAATTGTAAATATTTTTTTAAATCATTTTTATAGTGAAATTAATGTCAATGGAGATGAGAAATTAATGTCAAAAAATATTTTATATTTAAAAAGTACAAAAATAATTGTAACTATTAAAAAGACATTTTTTTTTCAACTGAAAGTGGCT

>Frequency_2_QualityScore_FFGGHFGIIIIHHIIIIGI=GGFHIIIJIJJIIIJIJIFGEEIHIJIIHIGIIIJECEEEEEEDEEEEECDDDECEDEDCCCCACCDD<BCDCA_Mismatch_0_Sense_+_Library_PoolT
AGCAACGCAGGAGATAGAGTAATCTAATTTGAAAAATGTAATTTTTAAAGTTTTTTTACTTTGTACCTTTTATACTTTTTCAAAATAAAATTGT
>Frequency_10_QualityScore_FFHHHHHJJJJHIHIJJHIGHIIIHIJJJJJIIIIIIJIIIIIJJJJIIIGIJJJIHGFFFFEEEEEEDDEDCDCDCDCDDCBCAAAABCDDDC_Mismatch_0_Sense_+_Library_PoolC
AGCAACGCAGGAGATAGAGTAATCTAATTTGAAAAATGTAATTTTTAAAGTTTTTTTACTTTGTACCTTTTATACTTTTTCAAAATAAAATTGT
>Frequency_2_QualityScore_FFHHHHGIIJJIJJJJIIIJIIJJJJJJJIJIIIJIJJIJJJIGGFEEEEDDDDDDDDDCDDDCCDEDECBEDDDDDDEDDDBCDCDEEEDECD_Mismatch_0_Sense_+_Library_PoolT
CAAGAGTCCCGTACGGATTTCATGGCCTCTTCGTTAGCGACGCTGACCTCGCAACCCAAAACTAATTCTCATCTCCATTGACATTAATTTCACT
>Frequency_19_QualityScore_FFHHGGDGHIIHIIIIGHIJIIIIIIJIJIIIIIIHIJIIIIIHGEFEEEEDCDCCDCCDDDCCDDCDDCDEDDDDCDDCCCBCCCCCDEDDCC_Mismatch_0_Sense_+_Library_PoolC
CAAGAGTCCCGTACGGATTTCATGGCCTCTTCGTTAGCGACGCTGACCTCGCAACCCAAAACTAATTCTCATCTCCATTGACATTAATTTCACT
>Frequency_2_QualityScore_DDBEAFF?GGCGCCGHGHICGCGCEHGHIEEGGGIGGDC=AEEGGGGAC9FFECB9CCC>?E9CGD?99?CEBCBCEEEEC?<AAACDEEDECC_Mismatch_0_Sense_+_Library_PoolT
TTTGAAAAATGTAATTTTTAAAGTTTTTTTACTTTGTACCTTTTATACTTTTTCAAAATAAAATTGTAAATGTTTGTAGTTTTTTATATTATTT
>Frequency_4_QualityScore_DEGGEGHJHFIFIGJIJIJHIIIHIIIIIIIIIJJJIIIIIIIIIHIIIIIIIIGEFHGFEFGFFDDGFFEDADEEEED@ABCBABCCDDCDCD_Mismatch_0_Sense_+_Library_PoolC
TTTGAAAAATGTAATTTTTAAAGTTTTTTTACTTTGTACCTTTTATACTTTTTCAAAATAAAATTGTAAATGTTTGTAGTTTTTTATATTATTT
>Frequency_2_QualityScore_FFHGHHHJJJJIJJJJJJJJJIJIJIJJJJIJJJJJJJIJJJJJIHGHHGGFEFFFFEEEEDEEEEEEDCCCDCDDDCDDACCCDDBCBCDEEC_Mismatch_0_Sense_+_Library_PoolT
TAGCGACGCTGACCTCGCAACCCAAAACTAATTCTCATCTCCATTGACATTAATTTCACTGTAAATATAAGCAACGCAGGAGATAGAGTAATCT
>Frequency_11_QualityScore_FFGHHHHIJIIGIIHIIIJIIJJIJJIJJJJJJJJJJJJIJIIHIHHHDGGFEFFFFEEEEDDDDEDDDDDDDDDCDDDDBCBCDDCD?BBDDD_Mismatch_0_Sense_+_Library_PoolC
TAGCGACGCTGACCTCGCAACCCAAAACTAATTCTCATCTCCATTGACATTAATTTCACTGTAAATATAAGCAACGCAGGAGATAGAGTAATCT
>Frequency_2_QualityScore_FFHGEFHIJGIIIJIIIIIIIJJIJJJJJGHHIIJJIIIIIGGGGFEEEDDDDDDCDDDDDDDDEEEDDCCCCDDDEDDDBCCCCEEEDEDDDA_Mismatch_0_Sense_+_Library_PoolT
AGAGTCCCGTACGGATTTCATGGCCTCTTCGTTAGCGACGCTGACCTCGCAACCCAAAACTAATTCTCATCTCCATTGACATTAATTTCACTGT
>Frequency_10_QualityScore_FFGHDGHIJGIIIIHIIJIIIIIIJJIJJIIHIIHIIIIHHIHFGGGFEECDDCDCCCDDDDDDEEEDECCCDDDDDCDDBCDCCDEEDDDDDC_Mismatch_0_Sense_+_Library_PoolC
AGAGTCCCGTACGGATTTCATGGCCTCTTCGTTAGCGACGCTGACCTCGCAACCCAAAACTAATTCTCATCTCCATTGACATTAATTTCACTGT
>Frequency_2_QualityScore_FFHHHHHIJGIIJJJJJJIIJJHIJJJIIGIIIJJJJJGIIJIIIIHIIEHIIIIGIIJJJHIIIIJIIABGHHHGFFFFEEEEDDCCCDDEDC_Mismatch_0_Sense_+_Library_PoolT
TCCATTGACATTAATTTCACTGTAAATATAAGCAACGCAGGAGATAGAGTAATCTAATTTGAAAAATGTAATTTTTAAAGTTTTTTTACTTTGT
>Frequency_12_QualityScore_EEFGGGGHHDHIIGHIIIGIIIGHIIIIIIIIHIHIIIIIHHIHIHIHGDFGHHIHHHIIIGGGHHHHGBEGGGGGEEEEACDDBCCCCCCDDC_Mismatch_0_Sense_+_Library_PoolC
TCCATTGACATTAATTTCACTGTAAATATAAGCAACGCAGGAGATAGAGTAATCTAATTTGAAAAATGTAATTTTTAAAGTTTTTTTACTTTGT
>Frequency_2_QualityScore_FFHHHHGIIJJJIJJJJJJJGIIIIIJJIJJJGIJIJJJIJJJJJJIIHJGIJJIHIHGFFECEEEEDCACDDDDDDCDBDDDDCCCDDBDDCD_Mismatch_0_Sense_+_Library_PoolT
ACAGTCTCCAACCCTTGAAATCGTTGCCTCCGTTGAGCTCCCTGCAAGAGTCCCGTACGGATTTCATGGCCTCTTCGTTAGCGACGCTGACCTC
>Frequency_4_QualityScore_FEHGCGEIIHIIIJIHIHHIDFIIIIIHIIBGHIIIIIIIIJIIIHEHDG?DDDGGGDB?@BCCDEEDCAACCDDACAB@=@ACCCCA@@CCCC_Mismatch_0_Sense_+_Library_PoolC
ACAGTCTCCAACCCTTGAAATCGTTGCCTCCGTTGAGCTCCCTGCAAGAGTCCCGTACGGATTTCATGGCCTCTTCGTTAGCGACGCTGACCTC
>Frequency_2_QualityScore_FDFHEGGIIJIJJHIJJIIJICGGIFIIJEGGIJIGIIIGIIIIHIIHIIHGGHHHEEFFFCCCEDDDCBCDDDDCDCDCDCCCCCACCDCCCD_Mismatch_0_Sense_+_Library_PoolT
GTGGCGTTTCAAGTTTTCTGGTGATGGACGCACAGTCTCCAACCCTTGAAATCGTTGCCTCCGTTGAGCTCCCTGCAAGAGTCCCGTACGGATT
>Frequency_6_QualityScore_FDGGFHEHIIIIIHIIIIIIJDGGIIIIIIJHIIIHHIJIIIIIIJIHFGHIGGGEFFEDEDDCDCCDDCDDDDDCCBCCCBCCDCACCB?A=A_Mismatch_0_Sense_+_Library_PoolC
GTGGCGTTTCAAGTTTTCTGGTGATGGACGCACAGTCTCCAACCCTTGAAATCGTTGCCTCCGTTGAGCTCCCTGCAAGAGTCCCGTACGGATT
>Frequency_2_QualityScore_FFHHHHHJJIJJJJJJJIJJJIJIJJJJJJJIJIJHIJJIJJJIIIJIGIJJJIJIGIJIIIIIHGFFFCDEEDDCDDEEDCCDEEDDCACCCD_Mismatch_0_Sense_+_Library_PoolT
CTCGCAACCCAAAACTAATTCTCATCTCCATTGACATTAATTTCACTGTAAATATAAGCAACGCAGGAGATAGAGTAATCTAATTTGAAAAATG
>Frequency_16_QualityScore_FFHGHHHJJJIJJJJIIIIJIIIIIIIIIJJJIIJFIIJIIIJJIIJJGIIIIIIIIIIIHIHGGFEDDCDEDDD@CCEEDCCEEEDDCCCCDD_Mismatch_0_Sense_+_Library_PoolC
CTCGCAACCCAAAACTAATTCTCATCTCCATTGACATTAATTTCACTGTAAATATAAGCAACGCAGGAGATAGAGTAATCTAATTTGAAAAATG
>Frequency_2_QualityScore_FFHHHHHJJJJJJJJJJIIHIIIGHEHIIJJIJJJJJIIIIJJJIIHHIJJJJIJIIIJJJGFFFEEEEEEEDDDDDCDEDEDEDDDC_Mismatch_0_Sense_+_Library_PoolT
AATATAAGCAACGCAGGAGATAGAGTAATCTAATTTGAAAAATGTAATTTTTAAAGTTTTTTTACTTTGTACCTTTTATACTTTTTCA
>Frequency_12_QualityScore_FFHHHHHJIJIJJIIIJGIGHHIFHEHIIJJJIIJJJIIIIJJJHIIIIIIJIIIIFGIIIHFEEEEEEEDEDDDDDDDEDEDEDDDC_Mismatch_0_Sense_+_Library_PoolC
AATATAAGCAACGCAGGAGATAGAGTAATCTAATTTGAAAAATGTAATTTTTAAAGTTTTTTTACTTTGTACCTTTTATACTTTTTCA
>Frequency_2_QualityScore_FFHHHHHIIEGIIIGIIJJIJIIIJJJIJIIJJJIJJJJIJJJIIJJIJIJJHHHHGFFFEEDDEDDDDCDDDCDDDCDDDDDDDCBCCACDCD_Mismatch_0_Sense_+_Library_PoolT
CGAAGTTAGTGGCGTTTCAAGTTTTCTGGTGATGGACGCACAGTCTCCAACCCTTGAAATCGTTGCCTCCGTTGAGCTCCCTGCAAGAGTCCCG
>Frequency_24_QualityScore_FFHHHGHIJGHIHIGIIIIIIIIIJIIHIGHIIIIIIIIIIIIGHHIHHHGGFFFFFEEEDDDDDCCDDCCBDCCDDCDDDDDCDCCCCABCCC_Mismatch_0_Sense_+_Library_PoolC
CGAAGTTAGTGGCGTTTCAAGTTTTCTGGTGATGGACGCACAGTCTCCAACCCTTGAAATCGTTGCCTCCGTTGAGCTCCCTGCAAGAGTCCCG
>Frequency_2_QualityScore_FFHFHHHIIIIIJIJJIJJJJJIIIIIIIIIIIIIIIJIJJIIIIIIIIGIIIGIIGICGIGHGCEGEEACCFEEEE_Mismatch_1_Sense_+_Library_PoolT
ATGTAATTTTTAAAGTTTTTTTACTTTGTACCTTTTATACTTTTTCAAAATAAAATTGTAAATGTTTGTAGTTTTTA
>Frequency_6_QualityScore_FFHHHHHJJJJJJJJIJJJJJJIIJJJJIJJJJJJJJJJJJJJJJJIIIJIHGIIJJIIIIIIIGHHHECEBEEEEE_Mismatch_1_Sense_+_Library_PoolC
ATGTAATTTTTAAAGTTTTTTTACTTTGTACCTTTTATACTTTTTCAAAATAAAATTGTAAATGTTTGTAGTTTTTA
>Frequency_2_QualityScore_FFHHHHHJJJJJJIJJIJJHIJIJHIIIJJJIJIJJJIIIHHHHHGGFFFFFEEEECEEEDEEEDEDDDDEEFEEEEEDDDDDCDDDDDD=ACD_Mismatch_0_Sense_+_Library_PoolT
CTCTTCGTTAGCGACGCTGACCTCGCAACCCAAAACTAATTCTCATCTCCATTGACATTAATTTCACTGTAAATATAAGCAACGCAGGAGATAG
>Frequency_15_QualityScore_FEGGGGGHIIIIGHIIIIIFGHFHGHHHIIHHIIIIIHHHHGGFGFFFEEEEEEDDCDDDCDDDDDDDDCDDEDDEDDCDCBBBCCBCBB@BCC_Mismatch_0_Sense_+_Library_PoolC
CTCTTCGTTAGCGACGCTGACCTCGCAACCCAAAACTAATTCTCATCTCCATTGACATTAATTTCACTGTAAATATAAGCAACGCAGGAGATAG
>Frequency_2_QualityScore_CEBCACAE>EIGHHFDBHG;ECCGEHIEIAAGGIGHAGFEFFGIAADGGCFHGIGICGHEGH?GA?@B=?ACA7?A7ACE?CC;=@9=ABB@??_Mismatch_0_Sense_+_Library_PoolT
CCAAAACTAATTCTCATCTCCATTGACATTAATTTCACTGTAAATATAAGCAACGCAGGAGATAGAGTAATCTAATTTGAAAAATGTAATTTTT
>Frequency_9_QualityScore_FFHHHHHJJJJJJJJIIJJJJIIJJIJEIIJIJJJJHIJJHHHIIIIIHIJIIIJJHIIGIGHHIFHEFFFFFEEFFFEDDDEDDDDDCEEEDD_Mismatch_0_Sense_+_Library_PoolC
CCAAAACTAATTCTCATCTCCATTGACATTAATTTCACTGTAAATATAAGCAACGCAGGAGATAGAGTAATCTAATTTGAAAAATGTAATTTTT
>Frequency_2_QualityScore_EEHGHHGJJIIIJJIIIEHIJJJJJIIDIHIJIJJJGIIIIIIGIIIIIIIIIHIIIIJIJIGIFIECGBGGEFEEEEDEDDDEECACCCDDCD_Mismatch_0_Sense_+_Library_PoolT
ATCTAATTTGAAAAATGTAATTTTTAAAGTTTTTTTACTTTGTACCTTTTATACTTTTTCAAAATAAAATTGTAAATGTTTGTAGTTTTTTATA
>Frequency_1_QualityScore_FFHHGDFEHJEEGHHJJIGGIHGGEFEHHCFHIIIJHHHGIIGIEHHGHIIJIIGHJJIJCCEEEHEHHHEFHF@CDFBDDD@@EEEECDDDCD_Mismatch_0_Sense_+_Library_PoolC
ATCTAATTTGAAAAATGTAATTTTTAAAGTTTTTTTACTTTGTACCTTTTATACTTTTTCAAAATAAAATTGTAAATGTTTGTAGTTTTTTATA
>Frequency_2_QualityScore_FFHHHHHJIIIIIJIIHIJJJJJIJJJJJIIJJJJGGIIIJJJIIIIGIIJJJIIHGHHHGFFFFFFEDCEEEEEDDDDDDDCDDDDEDCCEEF_Mismatch_0_Sense_+_Library_PoolT
AACGCAGGAGATAGAGTAATCTAATTTGAAAAATGTAATTTTTAAAGTTTTTTTACTTTGTACCTTTTATACTTTTTCAAAATAAAATTGTAAA
>Frequency_11_QualityScore_EEGEGEGHGGGGHGFGAEFFGHIGIIIIFFHHIHIEGHIIIIIIHHHECEGHHGGGFFFECDDA@BCCDBDDCCABCCCBCBCCCCDDBA@CDD_Mismatch_0_Sense_+_Library_PoolC
AACGCAGGAGATAGAGTAATCTAATTTGAAAAATGTAATTTTTAAAGTTTTTTTACTTTGTACCTTTTATACTTTTTCAAAATAAAATTGTAAA
>Frequency_2_QualityScore_FFHHGHGHIJJJJIIHIJIJIIIIHIIIIIIIJIJJJJJIIJIJIJIIHIIIGIIIIGGEGFFFDEEEDCEDCDAACCDBDDDDDABCCEECCC_Mismatch_0_Sense_+_Library_PoolT
TTCAAGTTTTCTGGTGATGGACGCACAGTCTCCAACCCTTGAAATCGTTGCCTCCGTTGAGCTCCCTGCAAGAGTCCCGTACGGATTTCATGGC
>Frequency_6_QualityScore_EEHHHGGHIIIHJIGHHIJIIJIIIJIHHIHIIIIHIIIIIIIIHIIFGFGFFHGGACBDFEDDDDEDDCDDDC@BABCACCCCCABCCEDB?A_Mismatch_0_Sense_+_Library_PoolC
TTCAAGTTTTCTGGTGATGGACGCACAGTCTCCAACCCTTGAAATCGTTGCCTCCGTTGAGCTCCCTGCAAGAGTCCCGTACGGATTTCATGGC
>Frequency_2_QualityScore_FFHHHHEIJJJJJJJIIJJIIIIIIJIIIJJJJJJJJJIJIJJJIIGIIIIJIIIJJJJHIIIIIIGGGEGGGFEEEEEEEDDDDDDDEDDECC_Mismatch_0_Sense_+_Library_PoolT
ATTGACATTAATTTCACTGTAAATATAAGCAACGCAGGAGATAGAGTAATCTAATTTGAAAAATGTAATTTTTAAAGTTTTTTTACTTTGTACC
>Frequency_18_QualityScore_EEGGGGDHIIFIIIIHIHIHIHIHGIHHHIIIIIIIIIHIGHIIHIFHHHIHGHIIIIGGFGHHIFGFGGFGGFEFEBBCEDCCCCCCDCCDDC_Mismatch_0_Sense_+_Library_PoolC
ATTGACATTAATTTCACTGTAAATATAAGCAACGCAGGAGATAGAGTAATCTAATTTGAAAAATGTAATTTTTAAAGTTTTTTTACTTTGTACC
>Frequency_2_QualityScore_EFHHGHHIIJHIIJJJIJIIIJJGHIIIHIIJJJIIIHJJJIIIFIJJHGDFGIJJIIIJJIGGIJIJGGEGHHGGEFFEECCECDDDDDDCED_Mismatch_0_Sense_+_Library_PoolT
CTCCATTGACATTAATTTCACTGTAAATATAAGCAACGCAGGAGATAGAGTAATCTAATTTGAAAAATGTAATTTTTAAAGTTTTTTTACTTTG
>Frequency_18_QualityScore_FFHHHHHIIJEHIIIIJJJIJHIGIIJIJJIJJIJJJJJJJIIIHHHIHIEFHHIIIIJIIIGFGGHHGGFGGFFFFEEEECCDDDDDDDDDED_Mismatch_0_Sense_+_Library_PoolC
CTCCATTGACATTAATTTCACTGTAAATATAAGCAACGCAGGAGATAGAGTAATCTAATTTGAAAAATGTAATTTTTAAAGTTTTTTTACTTTG
>Frequency_2_QualityScore_FEHHGHHJJIIJJJJJJJJIJJJJJJJJIJIIJJJJIIIJJJIJJJJIJIIGIIGHHGGFFFFDDEDCDDDDDDBDDDDCDDDDEEDDCDDDDD_Mismatch_0_Sense_+_Library_PoolT
GTTTTCTGGTGATGGACGCACAGTCTCCAACCCTTGAAATCGTTGCCTCCGTTGAGCTCCCTGCAAGAGTCCCGTACGGATTTCATGGCCTCTT
>Frequency_10_QualityScore_EEGHHHGIIGHIIJIHIHGIIIJHIIIIIIIHIHIIHIJIGHIIIGHHGHHFFFEEEEEEDEDDCBCABBBCCCCDDCBABBCDEECBCCCCCC_Mismatch_0_Sense_+_Library_PoolC
GTTTTCTGGTGATGGACGCACAGTCTCCAACCCTTGAAATCGTTGCCTCCGTTGAGCTCCCTGCAAGAGTCCCGTACGGATTTCATGGCCTCTT
>Frequency_2_QualityScore_FFHHGHHJJIJIIIJJJJJFGHIJIJJJJJIJJJIJJJIJJJJJJJJHIJIIIHGHGFFFEDEDCECDDDDDDDDDDCDCDDDDDDDDDCDDCD_Mismatch_0_Sense_+_Library_PoolT
GGCGTTTCAAGTTTTCTGGTGATGGACGCACAGTCTCCAACCCTTGAAATCGTTGCCTCCGTTGAGCTCCCTGCAAGAGTCCCGTACGGATTTC
>Frequency_15_QualityScore_FFGHGHGIIIJHHIJIJIIEHHIHIIIIJIIIIHHIIIIIHIIIIHHHHGFGFFFFEEEEDCDCCDDDCCCDDDDDDBCACCCCCCCDCBCCDD_Mismatch_0_Sense_+_Library_PoolC
GGCGTTTCAAGTTTTCTGGTGATGGACGCACAGTCTCCAACCCTTGAAATCGTTGCCTCCGTTGAGCTCCCTGCAAGAGTCCCGTACGGATTTC
>Frequency_1_QualityScore_FFHHHFHCGHIGHGIIJFIJJHIGJIGIHGIGIIGGGIGIHIIHGEDFFEDDDDDBBBDBBADDCDD<CCCDEDCDACCDDDDD@C@CCCDDCC_Mismatch_1_Sense_+_Library_PoolT
GCAAGAGTCCCTTACGGATTTCATGGCCTCTTCGTTAGCGACGCTGACCTCGCAACCCAAAACTAATTCTCATCTCCATTGACATTAATTTCAC
>Frequency_1_QualityScore_FFHHHHHJJGIIJJJJJ?@FGIIJFHIIJJJJJJJJGIJJJJEHH;BEFDEEDD?BDDEDDDDECDDDDCCDCDDDDDDDDDDCDDDDDDDDDD_Mismatch_1_Sense_+_Library_PoolT
TAGAGGAGGACGACGGGTATATCGTGGCTTTTACCCATAACGAAGTTAGTGGCGTTTCAAGTTTTCTGGTGATGGACGCACAGTCTCCAACCCT
>Frequency_1_QualityScore_FFHHHHHJIEHIIJJJJJJJJIIJJJJJJJJJJJIJJJJJEHIJJJEIJJJJIJJJJIHJIJHGHCHHHCEH_Mismatch_2_Sense_+_Library_PoolT
TTTTTAAAGTTTTTTTACTTTGTACCTTTTATACTTTTTCAAAATAAAATTGTAAATGTTTGTAGTTTTTAC
>Frequency_1_QualityScore_2=CFFHJJJDIJIIJICFIBGI@GGHGHIGGIFHDGGFHIIJJCHHHIGIJH@FHFGGHIEEHEHFBDDCECACDCADDC>CDEED>:@CDAC_Mismatch_0_Sense_+_Library_PoolT
TCGCAACCCAAAACTAATTCTCATCTCCATTGACATTAATTTCACTGTAAATATAAGCAACGCAGGAGATAGAGTAATCTAATTTGAAAAATG
>Frequency_1_QualityScore_FDHHFBFIJJJIIIHDHGIBFHHIEHJIIIJIIIJJIGHGIIIIFEHIIJJIHFFDDDDDCDDDBBD@B<@BADBDDDDCDEDEDDDDDDDECC_Mismatch_0_Sense_+_Library_PoolT
GTTGAGCTCCCTGCAAGAGTCCCGTACGGATTTCATGGCCTCTTCGTTAGCGACGCTGACCTCGCAACCCAAAACTAATTCTCATCTCCATTGA
>Frequency_6_QualityScore_EDHCCCGFHIIHHHHIIHIGGHIGCFGIFHIIIIHIIIIIIHGIHIGHIHIEDDDBBCBCCCDBCAAACAACCBCCCBCDDEDEECACCCCDCC_Mismatch_0_Sense_+_Library_PoolC
GTTGAGCTCCCTGCAAGAGTCCCGTACGGATTTCATGGCCTCTTCGTTAGCGACGCTGACCTCGCAACCCAAAACTAATTCTCATCTCCATTGA
>Frequency_1_QualityScore_FFHHFHHJJJHIJIJJJJIIHIJIJJIJIJJGIJJGGIJJGIJHGHFBFEDEEEDDEDDDADDDDCDDEDCDCCDCDEDECEDDDCDDDDEEEE_Mismatch_0_Sense_+_Library_PoolT
GTACGGATTTCATGGCCTCTTCGTTAGCGACGCTGACCTCGCAACCCAAAACTAATTCTCATCTCCATTGACATTAATTTCACTGTAAATATAA
>Frequency_17_QualityScore_EEGGGGGIIIIIIIIIIIGIIIHGIHIIIHIIIIIGHHIHIHFEEEDCCDCDDCBCDDDCDDCDDCCCDBCC?ACBBDDDCDCCCBCCCDDEDD_Mismatch_0_Sense_+_Library_PoolC
GTACGGATTTCATGGCCTCTTCGTTAGCGACGCTGACCTCGCAACCCAAAACTAATTCTCATCTCCATTGACATTAATTTCACTGTAAATATAA
>Frequency_1_QualityScore_FFHHHHHJJJJJIIJIGJJJJJIJJJJJJJIGIJJJJJJIJJJJHIJJGIGJGJJGJJIIJJFGHHHHHHGDFFFFFFEDDEEDBDD_Mismatch_0_Sense_+_Library_PoolT
TAATCTAATTTGAAAAATGTAATTTTTAAAGTTTTTTTACTTTGTACCTTTTATACTTTTTCAAAATAAAATTGTAAATGTTTGTAG
>Frequency_1_QualityScore_FFHHFDAHGFFGJJJJEHGIIJJJIEIEGGGJGIIIJJJIJJIBDCHIJJJIIJEHIGGIHIIEHFECE>>DFEFDFE_Mismatch_1_Sense_+_Library_PoolT
GAAAAATGTAATTTTTAAAGTTTTTTTACTTTGTACCTTTTATACTTTTTCAAAATAAAATTGTAAATGTTTGTAGTA
>Frequency_1_QualityScore_FFHHHHFIJJJJGIIJJIJJJJJJJJJJJJJJJGIIJJJJJJJIIJJJJJIJ_Mismatch_0_Sense_+_Library_PoolT
TTGTAGTTTTTTATATTATTTTATACAAAACTGTAAATGATTGTAAATTGTA
>Frequency_1_QualityScore_=ADD<:AE<<E<+3A:C<C4CACEEB@?CC>EEEDDIC4BBDEDD9DDIEEDCIECDCEIEIEADCC??=CDDCA>@A7;AA@AA>;@A???A>_Mismatch_1_Sense_+_Library_PoolT
ATCTAATTTGAAGAATGTAATTTTTAAAGTTTTTTTACTTTGTACCTTTTATACTTTTTCAAAATAAAATTGTAAATGTTTGTAGTTTTTTATA
>Frequency_1_QualityScore_FFHHHHHJJJJJJJJJJJJJJJIIJJJIJHIJIJHJJJJJJJJJJJJJJJJJHHHHHFFFFDDDDDDDBCDDDDDDDDDDBBDDDDCDDEEEDE_Mismatch_0_Sense_+_Library_PoolT
CGTTGCCTCCGTTGAGCTCCCTGCAAGAGTCCCGTACGGATTTCATGGCCTCTTCGTTAGCGACGCTGACCTCGCAACCCAAAACTAATTCTCA
>Frequency_8_QualityScore_EEHGGFGIHIGFIGFHGHHHHGGHGGHHG>DGGHHGGGIGHGHIHHFGGGGGGFGEFEDDCBBBBAABAABCBAB?AA?@?BACCDCACDDDDB_Mismatch_0_Sense_+_Library_PoolC
CGTTGCCTCCGTTGAGCTCCCTGCAAGAGTCCCGTACGGATTTCATGGCCTCTTCGTTAGCGACGCTGACCTCGCAACCCAAAACTAATTCTCA
>Frequency_1_QualityScore_FFHHHHHJJJJJJJJJJJJJJIIJJIJJJJJJJJJJIJJJGHJJJJJJJJFGHFFDFFFEEEEEEDDDDBDCDDDDDDDBCDDDDDD@>BD@BD_Mismatch_0_Sense_+_Library_PoolT
ACCCTTGAAATCGTTGCCTCCGTTGAGCTCCCTGCAAGAGTCCCGTACGGATTTCATGGCCTCTTCGTTAGCGACGCTGACCTCGCAACCCAAA
>Frequency_3_QualityScore_FFFGHGGIIIIIHHIGHIHHHIGIGHHIJJJIIHIIIIIHDEHIHDHIGIFDFFGFGGFEEFFDDEDCCAACBC@ACACCBDDDAACD@CC@AB_Mismatch_0_Sense_+_Library_PoolC
ACCCTTGAAATCGTTGCCTCCGTTGAGCTCCCTGCAAGAGTCCCGTACGGATTTCATGGCCTCTTCGTTAGCGACGCTGACCTCGCAACCCAAA
>Frequency_1_QualityScore_DDDDFFBHGHBFDBH?DEFAFEHFFBFH<?G<FHFHIIBH@ACGCBFDGGGFABAEH;C;A;?=?DD7????CD@DC3.5>5;@DDDCB3@CA5_Mismatch_0_Sense_+_Library_PoolT
AAAACTAATTCTCATCTCCATTGACATTAATTTCACTGTAAATATAAGCAACGCAGGAGATAGAGTAATCTAATTTGAAAAATGTAATTTTTAA
>Frequency_14_QualityScore_FFHHHHHJJJJJJJJIIJIIJIIIIDHIJIJJJJIIJIIIHIIIJIIIIIIJIIIIIHHHIHHHIDFFGDFFEFFFEDDEDDDDDDDDDDDDCB_Mismatch_0_Sense_+_Library_PoolC
AAAACTAATTCTCATCTCCATTGACATTAATTTCACTGTAAATATAAGCAACGCAGGAGATAGAGTAATCTAATTTGAAAAATGTAATTTTTAA
>Frequency_1_QualityScore_FFHHHHHJJIJIJIJEHJFHHEGGIJIIJ<FHGIIJGGGEEGGGFCFECCEEED=@B@A>C@>??B@@BCDA@CCDDCDD=49:>:>A@00<5<_Mismatch_0_Sense_+_Library_PoolT
CGGATTCAGATGCAGAGGAGGACGACGGGTATATCGTGGCTTTTACCCATAACGAAGTTAGTGGCGTTTCAAGTTTTCTGGTGATGGACGCACA
>Frequency_2_QualityScore_EEFFGHHGGEGHGIIHII>GGCFGGIJII;AEDGHIEGIGGGGGFEFFBDCDDCCDC?A??<BACC?=@ACBCBCCDACAA=CCDDCCCBBBD=_Mismatch_0_Sense_+_Library_PoolC
CGGATTCAGATGCAGAGGAGGACGACGGGTATATCGTGGCTTTTACCCATAACGAAGTTAGTGGCGTTTCAAGTTTTCTGGTGATGGACGCACA
>Frequency_1_QualityScore_FFHHGHHJJJJJJJJJJJAHFHGHEHDHIIJJJJJJJJIIJGGHIDFHIIJJIHIJIGHIGIHFFFEEEEEEDDDDDDDDEDEDEDDDD_Mismatch_0_Sense_+_Library_PoolT
AAATATAAGCAACGCAGGAGATAGAGTAATCTAATTTGAAAAATGTAATTTTTAAAGTTTTTTTACTTTGTACCTTTTATACTTTTTCA
>Frequency_5_QualityScore_FFHHHHHJJIJIJJJJJJGHGGIIHIEGHIJJJJJJJJIIJJJJIHIIJJJJIIIIIGFIIIFEEEEEEDCDEDDDDDDDEDDDEDDDC_Mismatch_0_Sense_+_Library_PoolC
AAATATAAGCAACGCAGGAGATAGAGTAATCTAATTTGAAAAATGTAATTTTTAAAGTTTTTTTACTTTGTACCTTTTATACTTTTTCA
>Frequency_1_QualityScore_FFHHHHHIJJJJJJJJJJJJJJJJJIIIJJJJJJJJIIJJJJJJJJHHEHHFFFFFE1=@CDDDDDDDDDDDDDEEDDDDDDDDDDCD@DDDBD_Mismatch_1_Sense_+_Library_PoolT
GATGGACGCACAGTCTCCAACCCTTGAAATCGTTGCCTCCGTTGAGCTCCCTGCAAGGGTCCCGTACGGATTTCATGGCCTCTTCGTTAGCGAC
>Frequency_1_QualityScore_FFHHHHHJJJIJJJJJJIIJIJJJJJJJJJJJJJJJJJJJHHFFFDEDEEDDDEEEDEEDDDDDDEDCDCDDCDDDEDEDDDDEEEEEEEEDCD_Mismatch_0_Sense_+_Library_PoolT
CGGATTTCATGGCCTCTTCGTTAGCGACGCTGACCTCGCAACCCAAAACTAATTCTCATCTCCATTGACATTAATTTCACTGTAAATATAAGCA
>Frequency_23_QualityScore_EFGGHHHIIIIJIIIIIJIIIIIIHIIJIIIIHIIHIIIHHFFFEEEDDDDDDEDDCDEDDDDDDEDDC@BDDCDEEDDDDDCDDDDEDEDDDC_Mismatch_0_Sense_+_Library_PoolC
CGGATTTCATGGCCTCTTCGTTAGCGACGCTGACCTCGCAACCCAAAACTAATTCTCATCTCCATTGACATTAATTTCACTGTAAATATAAGCA
>Frequency_1_QualityScore_ADHFHGHJJJJJIJIJJIJGIIGFHHFDIGGIJ_Mismatch_1_Sense_+_Library_PoolT
CAAAATAAAATTTTAAATGTTTGTAGTTTTTTA
>Frequency_1_QualityScore_FFHHHHHJHIJJJJJJJJJJJJJJJJJJJIJJJIJFHIJJIJJIJJJJJJJJJJIHGGIJIIIJJJGIHHHFDDDDDEDDDDCDDDDDDCDEDE_Mismatch_0_Sense_+_Library_PoolT
TTTCACTGTAAATATAAGCAACGCAGGAGATAGAGTAATCTAATTTGAAAAATGTAATTTTTAAAGTTTTTTTACTTTGTACCTTTTATACTTT
>Frequency_11_QualityScore_EFFGGFGHFIIIIIHIJHIIIIHHIHHHIHHHIHICFFHHIIIIIHIGGHHIHHEGGHHFGIIIIGEDEBEDCDCCCDCBDCBCCCCCDECDCC_Mismatch_0_Sense_+_Library_PoolC
TTTCACTGTAAATATAAGCAACGCAGGAGATAGAGTAATCTAATTTGAAAAATGTAATTTTTAAAGTTTTTTTACTTTGTACCTTTTATACTTT
>Frequency_1_QualityScore_FAFFHHGIDHGIJJIE?FC@GEGDDFHHHIHIIGBGHFHHFCDB<B?B,<8<CCC<B;B7?>C@CDDCC?ACC@<?BD?B<>BB@CCBD2<<CC_Mismatch_0_Sense_+_Library_PoolT
GGCGATTGCAAATGAGTGCGTGGTCGCTTCGAGGACTTATGGCGACGGTTGCTTCGGCAGTGAGCCCTACTTCGTGCCCCGGACTTCGGATTCA
>Frequency_1_QualityScore_BD?FHHHEG:;CFCFECFHGHBEHHAEBHG<FHGGIE@FCDGHICGICCBDGEIGIEDFGGGIGEGHFECAAEBA@CD@>C@;CCCCD_Mismatch_1_Sense_+_Library_PoolT
AATTTGAAAAATGTAATTTTTAAAGTTTTTTTACTTTGTACCTTTTATACTTTTTCAAAATAAAATTGTAAATGTTTGTAGTTTTCTA
>Frequency_1_QualityScore_FFHHHHHJJJJJJJJIJJJJJIJJJJJJIJJJIJJJJJJJJJJJJJJJHHIJJJJIJJJJIJJHHHHGECDEFFFFEEEEEECCDBCDFDFFED_Mismatch_0_Sense_+_Library_PoolT
CCCAAAACTAATTCTCATCTCCATTGACATTAATTTCACTGTAAATATAAGCAACGCAGGAGATAGAGTAATCTAATTTGAAAAATGTAATTTT
>Frequency_22_QualityScore_EFGGGHHIIIHIIHIHHIHIIHHIIIIIHIIIHIIIIIJIIGHIIIIIIIHHHHIGHHIHFGFFGGFFCADEEEEEEEEEDBCDDCDCDBDDDD_Mismatch_0_Sense_+_Library_PoolC
CCCAAAACTAATTCTCATCTCCATTGACATTAATTTCACTGTAAATATAAGCAACGCAGGAGATAGAGTAATCTAATTTGAAAAATGTAATTTT
>Frequency_1_QualityScore_FFHHHHHJJJIJJIJJIJJJJJJJJHGJJGJIJJJJJJJJJJJJJGJJHIIIIJIICFHGIJJJJJJHHHHHHFFFFFFEEEEDCCDBCDDDDD_Mismatch_0_Sense_+_Library_PoolT
TCTCATCTCCATTGACATTAATTTCACTGTAAATATAAGCAACGCAGGAGATAGAGTAATCTAATTTGAAAAATGTAATTTTTAAAGTTTTTTT
>Frequency_5_QualityScore_DEFGGHGHHIIIHHIICIHIGIHIIIHIIGIGHGHIGHHIIJJHIHIHEGFGGHEG?EGGHIHGHGGHBACEFEECDACBDEDB>CB@BBCCCC_Mismatch_0_Sense_+_Library_PoolC
TCTCATCTCCATTGACATTAATTTCACTGTAAATATAAGCAACGCAGGAGATAGAGTAATCTAATTTGAAAAATGTAATTTTTAAAGTTTTTTT
>Frequency_1_QualityScore_FFHHHHHJJJJJJJJJIJGIFHIHJIJIJJJJIJJJIJJJJJGJJJJJIIIIIHHIEIJJIG8BEDDAECCCCCCCDDDA@CDDD;>@CDDDDE_Mismatch_0_Sense_+_Library_PoolT
CGCAACCCAAAACTAATTCTCATCTCCATTGACATTAATTTCACTGTAAATATAAGCAACGCAGGAGATAGAGTAATCTAATTTGAAAAATGTA
>Frequency_2_QualityScore_FFHHHHHJJJJJJJIIJJIJIJJJJJJJJJJJJHIJIIJJJJJJJJIJIIIIJIIJIIIJIIGGFDEEEECCEACEEEDCCEEEDDCCCDDDCD_Mismatch_0_Sense_+_Library_PoolC
CGCAACCCAAAACTAATTCTCATCTCCATTGACATTAATTTCACTGTAAATATAAGCAACGCAGGAGATAGAGTAATCTAATTTGAAAAATGTA
>Frequency_1_QualityScore_ADHDFHFG@1<<EGHGGIAFGGIIHGH7AAGGG@GDHCGICHCEHF@BB>BCBCCCCDEEACCCCCEDDCDDCDC:AC?=BBBB?<<9:A@C>C_Mismatch_0_Sense_+_Library_PoolT
TCGTTAGCGACGCTGACCTCGCAACCCAAAACTAATTCTCATCTCCATTGACATTAATTTCACTGTAAATATAAGCAACGCAGGAGATAGAGTA
>Frequency_9_QualityScore_DEGGHHFHHHIHIIIGHIIIHIIIHHIHHIIJIHIIGHHHHGGGFGGEEEFEBDDDDDDEDDDDCBDCD@BDDDCCCCCBCCA??A@BCDCC=A_Mismatch_0_Sense_+_Library_PoolC
TCGTTAGCGACGCTGACCTCGCAACCCAAAACTAATTCTCATCTCCATTGACATTAATTTCACTGTAAATATAAGCAACGCAGGAGATAGAGTA
>Frequency_1_QualityScore_FFHHHHHJJJJJIJJJJJHHIJJIJJIJIJJJJJJJJJJJJJJJJJJJJJIJHFFDDDDDDDDDBDDDDDDDDDDDDDEEEDEEDDDDDDEDDD_Mismatch_0_Sense_+_Library_PoolT
TTGAGCTCCCTGCAAGAGTCCCGTACGGATTTCATGGCCTCTTCGTTAGCGACGCTGACCTCGCAACCCAAAACTAATTCTCATCTCCATTGAC
>Frequency_6_QualityScore_FFHHGHGJJJIHIJIJIJFHIJGGGIIIGHIIIIJIIIIJJIJIIFGHIIHHGFEDDCDDDDCCCCCDCBBCDDDDCDDEEDDEDDDDDCCCCC_Mismatch_0_Sense_+_Library_PoolC
TTGAGCTCCCTGCAAGAGTCCCGTACGGATTTCATGGCCTCTTCGTTAGCGACGCTGACCTCGCAACCCAAAACTAATTCTCATCTCCATTGAC
>Frequency_1_QualityScore_FFHHHGHHJIJJJIGFHIEHGJJCHIIGHGGHJJJIIIIIGJJJHIFIIJIGG_Mismatch_0_Sense_+_Library_PoolT
TTTGTAGTTTTTTATATTATTTTATACAAAACTGTAAATGATTGTAAATTGTA
>Frequency_1_QualityScore_FFHHHHGIJJJJJJJJJJJIJJIIIIJJJJJJIJJJJJJHHHHHHHFFFFFFFDEEEEEEEEEEEEDDDDDDDDDDDDBDDDCDCCDEEDDDEE_Mismatch_0_Sense_+_Library_PoolT
GACGCTGACCTCGCAACCCAAAACTAATTCTCATCTCCATTGACATTAATTTCACTGTAAATATAAGCAACGCAGGAGATAGAGTAATCTAATT
>Frequency_8_QualityScore_EFGHGHGHIIIIIIHIIIIIIIIIHIIIIIJIIIIIJJIIJIGIGIIJGHIIIHIIIGGGGGGGFGFEEEECCCCBBCBBCCBD@CBDCCCCCD_Mismatch_0_Sense_+_Library_PoolC
GACGCTGACCTCGCAACCCAAAACTAATTCTCATCTCCATTGACATTAATTTCACTGTAAATATAAGCAACGCAGGAGATAGAGTAATCTAATT
>Frequency_1_QualityScore_FFHHHHHJJJJJJJIJJJJJJJJJJIHGJJJJIJJJJIJJJJJJJJIIIJJJJIJJJJGHIJJIJJHEHEHFHFFFFFFFFDDDDDEDDDEFED_Mismatch_2_Sense_+_Library_PoolT
CAAAATAAAATTTTAAATGTTTGTAGTTTTTTATATTATTTTATACAAAACTGTAAATAATTGTAAATTGTAAATATTTTTTTAAATCATTTTT
>Frequency_1_QualityScore_FFHHHHHIIIJHIJJIHIJJJJJIIJJJJJJHIJIJJJJJJJJIJJJJJJJJJHHHFFFFFFDDDDDDDACDDDDDDDDDDDDDDDDDCCDCCD_Mismatch_0_Sense_+_Library_PoolT
AACGAAGTTAGTGGCGTTTCAAGTTTTCTGGTGATGGACGCACAGTCTCCAACCCTTGAAATCGTTGCCTCCGTTGAGCTCCCTGCAAGAGTCC
>Frequency_7_QualityScore_EEGFGDFGGHIEGEEGGHHGGHGEFGFGFFHEFGIHEHFHFIGHHHHGHHHIHGFGEDDEEECB@ABAA@ABBBCA?ACCCBBCCCCBA@@:@B_Mismatch_0_Sense_+_Library_PoolC
AACGAAGTTAGTGGCGTTTCAAGTTTTCTGGTGATGGACGCACAGTCTCCAACCCTTGAAATCGTTGCCTCCGTTGAGCTCCCTGCAAGAGTCC
>Frequency_1_QualityScore_FFDFHHHJJJJJJJJJJJIJJIIIJJJJJJJIIIIJJJJJJJJJJJJIJIGJIJJJJJJGHHHHGDCFDFFEEEDECDCFEEEEEDDEDDCDDD_Mismatch_0_Sense_+_Library_PoolT
AGTAATCTAATTTGAAAAATGTAATTTTTAAAGTTTTTTTACTTTGTACCTTTTATACTTTTTCAAAATAAAATTGTAAATGTTTGTAGTTTTT
>Frequency_7_QualityScore_EEDGGGHHIIIJJJIJJIIIJHHGHIIJJJIIIHHIIJIIHIIIIJIIHIJIIIIIIIIIIIHHCEFFFEEFFEEEEEEEEECDEDBDCBA@AC_Mismatch_0_Sense_+_Library_PoolC
AGTAATCTAATTTGAAAAATGTAATTTTTAAAGTTTTTTTACTTTGTACCTTTTATACTTTTTCAAAATAAAATTGTAAATGTTTGTAGTTTTT
>Frequency_1_QualityScore_DFHFHHHIHJJJEHIHJJJJ?FGGHG@HGGIIGIGIIGGAHJJIGGGIIIJIIJGHHHEFFFAEDC@CC@ABDCBDACD?5@CCDDDDDBBD@C_Mismatch_0_Sense_+_Library_PoolT
TGGCGTTTCAAGTTTTCTGGTGATGGACGCACAGTCTCCAACCCTTGAAATCGTTGCCTCCGTTGAGCTCCCTGCAAGAGTCCCGTACGGATTT
>Frequency_2_QualityScore_FFHHGEDIHIIIHIIJJJJIBEGIIIIJJIJIJGGIGIIIIIIJJJGIIJJDIGGGFFEFEDCDDACCDDDDDCDCCDCC?BCCCDDDDDACDD_Mismatch_0_Sense_+_Library_PoolC
TGGCGTTTCAAGTTTTCTGGTGATGGACGCACAGTCTCCAACCCTTGAAATCGTTGCCTCCGTTGAGCTCCCTGCAAGAGTCCCGTACGGATTT
>Frequency_1_QualityScore_FFHHHHHJJJIJJJJJJFHHIJIJJIJHIJJJJJJJJJJJJJJJJIJIIJJJHFDDDDDCDDDDDDDDDDDDDDDDDEEEDEEDDDDDDDDDDD_Mismatch_2_Sense_+_Library_PoolT
TGAGCTCCCTGCAAGAGTCCCGTACGGATTTCATGGCCTCTTCGTTAGCGACGCTGACCTCTCAACCCAAAACTAATTCTCATCTCCATCGACA
>Frequency_1_QualityScore_FFHGHHHIJJJJJJJJJJJJJJJJJFHIJJIJJJJHIJJJJJJJJJJJIJJJJIIHHHFFDDDDDDDDDBBDDDDDDDDDDDDDDEEEDEEDDD_Mismatch_0_Sense_+_Library_PoolT
GCCTCCGTTGAGCTCCCTGCAAGAGTCCCGTACGGATTTCATGGCCTCTTCGTTAGCGACGCTGACCTCGCAACCCAAAACTAATTCTCATCTC
>Frequency_5_QualityScore_FFHHHHHIJJIIJJJJJIHIJIIIJEHIJJHIIIJIIJJJJJIJHIJJGHGHGGGFGEEDDDCDBDDDDBCBDDDDBCCDDDDCDDDEDEEDDD_Mismatch_0_Sense_+_Library_PoolC
GCCTCCGTTGAGCTCCCTGCAAGAGTCCCGTACGGATTTCATGGCCTCTTCGTTAGCGACGCTGACCTCGCAACCCAAAACTAATTCTCATCTC
>Frequency_1_QualityScore_FFHHHHHJJJJJJIIIJIJJHIIIJJJJJJJJGIJJJJJIJJJJJIJJIIJJJJJJJJJJJJJIIIJHFHHHGFFFFFDDEDEEEACDC@CCDB_Mismatch_1_Sense_+_Library_PoolT
ATAATCTAATTTGAAAAATGTAATTTTTAAAGTTTTTTTACTTTGTACCTTTTATACTTTTTCAAAATAAAATTGTAAATGTTTGTAGTTTTTT
>Frequency_1_QualityScore_ADFFHFHGGIIIJECEIHJIIGJIEIIIIJEGHIIJIJIIGHFGIFBGEIGDHCGHJJJGIHHGHBDCA@CA?E=AEDEE_Mismatch_0_Sense_+_Library_PoolT
TGTACCTTTTATACTTTTTCAAAATAAAATTGTAAATGTTTGTAGTTTTTTATATTATTTTATACAAAACTGTAAATGAT
>Frequency_1_QualityScore_FFGHHHHJFHIIJJJJJIJJJJGIJJJJJJJJJJJJJJJJJHIJIIIJJJHJJIHHHHHFFFFFDEDECACDDDDDDDDCDDDEDDDDCCDDDD_Mismatch_0_Sense_+_Library_PoolT
TTTTCTGGTGATGGACGCACAGTCTCCAACCCTTGAAATCGTTGCCTCCGTTGAGCTCCCTGCAAGAGTCCCGTACGGATTTCATGGCCTCTTC
>Frequency_4_QualityScore_EEEGGFGGDGIIHGGHHGIGIIGGIEGHIHIHHIIIIIGEECEFDFFIFEEFEECEDA??CCBCCDDD>;=?AABCCBA?>ABCDC??BCCCBA_Mismatch_0_Sense_+_Library_PoolC
TTTTCTGGTGATGGACGCACAGTCTCCAACCCTTGAAATCGTTGCCTCCGTTGAGCTCCCTGCAAGAGTCCCGTACGGATTTCATGGCCTCTTC
>Frequency_1_QualityScore_FFHHHHHGHIIFHIJJHFIIJIIEHGGIIJJGIJJJJJJIJGIJGHHIHIGIJJHHHEFFFFFFCDDCDCDDDBDBDCDDDCBDDDCDCCB@CA_Mismatch_1_Sense_+_Library_PoolT
AACAAAGTTAGTGGCGTTTCAAGTTTTCTGGTGATGGACGCACAGTCTCCAACCCTTGAAATCGTTGCCTCCGTTGAGCTCCCTGCAAGAGTCC
>Frequency_1_QualityScore_FFHHHHHJJJJJJJJJJJJJJJJIJJJJJJJJJJJHIJJJGIJIJJJJJIIJJJIHHHHHFFFFCDECDDDDDDDDDDDDDDDDDDBDDDDDDD_Mismatch_0_Sense_+_Library_PoolT
TGAAATCGTTGCCTCCGTTGAGCTCCCTGCAAGAGTCCCGTACGGATTTCATGGCCTCTTCGTTAGCGACGCTGACCTCGCAACCCAAAACTAA
>Frequency_2_QualityScore_EFHHHGHIIIIJJJJJJIIIIHIIJJJJIIIIJIIFGIJJIIJJGGIIIIIIIHGGHHFFEEEECDEDCADDDD?CDDDDDDDDDDC@BCCABC_Mismatch_0_Sense_+_Library_PoolC
TGAAATCGTTGCCTCCGTTGAGCTCCCTGCAAGAGTCCCGTACGGATTTCATGGCCTCTTCGTTAGCGACGCTGACCTCGCAACCCAAAACTAA
>Frequency_1_QualityScore_DFHHHHHJJJJJJJJHIIJJJJJIJIJJJJIIJJJJJJJJJJIJJIJJHIJJIJJJJJHHGHFFFFFEEDEEDCBACDDDBDDDDDDDDCEEDC_Mismatch_0_Sense_+_Library_PoolT
TTTCAAGTTTTCTGGTGATGGACGCACAGTCTCCAACCCTTGAAATCGTTGCCTCCGTTGAGCTCCCTGCAAGAGTCCCGTACGGATTTCATGG
>Frequency_6_QualityScore_FFHHHHHIJJJJJJJIIJJJJJJJJJJJJIJJHIJJJJJJJJJJJJJJHIIJJIIIIGGGEFFFFEDEDCDCDDDCDDDDCDDDDCCDDDEEDC_Mismatch_0_Sense_+_Library_PoolC
TTTCAAGTTTTCTGGTGATGGACGCACAGTCTCCAACCCTTGAAATCGTTGCCTCCGTTGAGCTCCCTGCAAGAGTCCCGTACGGATTTCATGG
>Frequency_1_QualityScore_FFHHHHHJJJJIJIJJJJJJIJGGJGHIJGIIIIGHIJIIJIJJJIIJJIIJJJJJJGHFFDEEEEDDDDDDDDDDDDDDDDDDCDDDDDDDCD_Mismatch_0_Sense_+_Library_PoolT
ATCGTGGCTTTTACCCATAACGAAGTTAGTGGCGTTTCAAGTTTTCTGGTGATGGACGCACAGTCTCCAACCCTTGAAATCGTTGCCTCCGTTG
>Frequency_1_QualityScore_FFHHFHHIJIJJJHJJIJJJJIIJJHHHIBGCHIHIJGJIJJJJJIIIJCGGGI=?AED>ABECDDCCDCDDDDDDDDDD>BDDCDDCCBBBC@_Mismatch_0_Sense_+_Library_PoolC
ATCGTGGCTTTTACCCATAACGAAGTTAGTGGCGTTTCAAGTTTTCTGGTGATGGACGCACAGTCTCCAACCCTTGAAATCGTTGCCTCCGTTG
>Frequency_1_QualityScore_FFHHHHHJJIJJIIJJIJJJIJIJIJJJJJJJIEIEHJJGIIJIGGIIHJJJJJJJJJJIGGHJHHF?ECECCCECACDDDDDEE>CC>ACBDD_Mismatch_1_Sense_+_Library_PoolT
CTCGCAACCCCAAACTAATTCTCATCTCCATTGACATTAATTTCACTGTAAATATAAGCAACGCAGGAGATAGAGTAATCTAATTTGAAAAATG
>Frequency_1_QualityScore_FFHHHHHJJHIJIJJIHJJJJJJJIJIJFHIJJJJJJJJJJIIJJJJJJJJJJJJJJJIIHIJIIJEHHCHHHFFFFFFFEEDECEEDDDDDEE_Mismatch_0_Sense_+_Library_PoolT
TCTAATTTGAAAAATGTAATTTTTAAAGTTTTTTTACTTTGTACCTTTTATACTTTTTCAAAATAAAATTGTAAATGTTTGTAGTTTTTTATAT
>Frequency_6_QualityScore_DDGGHGGIJIIIJIIIFIIIJJJJIIIJGFIJIIIIIJIJJIJJJIJJIIIJIIJJJIIHGHIEGGGGGGHFEEFFFCEEEEEEDDCCDCBDDE_Mismatch_0_Sense_+_Library_PoolC
TCTAATTTGAAAAATGTAATTTTTAAAGTTTTTTTACTTTGTACCTTTTATACTTTTTCAAAATAAAATTGTAAATGTTTGTAGTTTTTTATAT
>Frequency_1_QualityScore_FDHDDDFHIIIIIJGGGIGEHIJEGGIBFIEDAHHI0?FHIGG=FAFGCAEAEEHGGIHEFFDDDCCACACCABBBCCCACCC@A?CBCDDD<2_Mismatch_0_Sense_+_Library_PoolT
ATATCGTGGCTTTTACCCATAACGAAGTTAGTGGCGTTTCAAGTTTTCTGGTGATGGACGCACAGTCTCCAACCCTTGAAATCGTTGCCTCCGT
>Frequency_2_QualityScore_CEECCEAFHIEIIGI;CFGCEGEAGIE?CGG8AEGFAA6@EEC9?CGGCBE;CEGG@C6?;A@?A<5>59?BAA=ABCCCCB<;5=A=CAB=:9_Mismatch_0_Sense_+_Library_PoolC
ATATCGTGGCTTTTACCCATAACGAAGTTAGTGGCGTTTCAAGTTTTCTGGTGATGGACGCACAGTCTCCAACCCTTGAAATCGTTGCCTCCGT
>Frequency_1_QualityScore_FFHHHHHJJJJJJJIIJHGIIJJIIDHIJJJGIJJJJIJIHHFFFFDEEEEDEEEDEEDDDDCCDDDDACCCDDEDDEDDDDDADEDDCCCDDD_Mismatch_0_Sense_+_Library_PoolT
GGATTTCATGGCCTCTTCGTTAGCGACGCTGACCTCGCAACCCAAAACTAATTCTCATCTCCATTGACATTAATTTCACTGTAAATATAAGCAA
>Frequency_20_QualityScore_FFHHHHHIJIIIJIJIJIIIIJIGHIIIIJIIIIIIIIHHGGFFEEEEEDDDDEEDEEDCDDDDEDDDCBCDDEEEDDDDDCDDEDDDDDDDDD_Mismatch_0_Sense_+_Library_PoolC
GGATTTCATGGCCTCTTCGTTAGCGACGCTGACCTCGCAACCCAAAACTAATTCTCATCTCCATTGACATTAATTTCACTGTAAATATAAGCAA
>Frequency_1_QualityScore_FFHHHHHJHJJJJJJJJJJJJJJJIJJHJIJJJJJJJIJJJJJJJJJJIIJJJJJJJIIJJJIGIIGIHHHFDDDDDEDDEEDDDDDDDDDEDE_Mismatch_1_Sense_+_Library_PoolT
TTTCACTGTAAATATAAGCAACGCAGGAGATATAGTAATCTAATTTGAAAAATGTAATTTTTAAAGTTTTTTTACTTTGTACCTTTTATACTTT
>Frequency_1_QualityScore_DFHDHFFGG?GFGEHHBEGIGIHD@CEG@DHHCEF=;;ADE>@=?@38@CCCC;@CCDAC@49AA>AC>9>BB>CACCDDDDCBB?9?CA_Mismatch_0_Sense_+_Library_PoolT
GACGACGGGTATATCGTGGCTTTTACCCATAACGAAGTTAGTGGCGTTTCAAGTTTTCTGGTGATGGACGCACAGTCTCCAACCCTTGAA
>Frequency_1_QualityScore_FFGHHGHJIEGGHG?EHGIIIIIIIIHGIGGEDEFHJJIIJGHBAEACBBCCCBBDBB9>CCDC?CCAC@CBDD@BD@>B@BBDDDD@DBDCDD_Mismatch_0_Sense_+_Library_PoolT
CGATTGCAAATGAGTGCGTGGTCGCTTCGAGGACTTATGGCGACGGTTGCTTCGGCAGTGAGCCCTACTTCGTGCCCCGGACTTCGGATTCAGA
>Frequency_1_QualityScore_FFHHHHHHICFGHIGIJIIIJIIJ@GGIJJJJJJJJJJIHHHHHGHFFFFFFEACCEEECCCCDCDCEDDC>BDDEEDDEDDDDDDDDDBBDBC_Mismatch_0_Sense_+_Library_PoolT
GCCTCTTCGTTAGCGACGCTGACCTCGCAACCCAAAACTAATTCTCATCTCCATTGACATTAATTTCACTGTAAATATAAGCAACGCAGGAGAT
>Frequency_7_QualityScore_EDGHHHHIJIGHJIIIIIHIHIIIHIIIHIJJIHIIIIIHGHHGGFEFEFEFEEEDCDCDDDCEEEDDDCDCDDEEEEEEDDDDDCDCC?BC@B_Mismatch_0_Sense_+_Library_PoolC
GCCTCTTCGTTAGCGACGCTGACCTCGCAACCCAAAACTAATTCTCATCTCCATTGACATTAATTTCACTGTAAATATAAGCAACGCAGGAGAT
>Frequency_1_QualityScore_DDHHHHHJJJIIIJJDHBFHIIIJJJJFIEGIJJJIJJIJIJJIFHIJJJGHFDBDBDCCD?BDDDDDBDDDDDCDDECCDEEDDDDD@CCDDC_Mismatch_0_Sense_+_Library_PoolT
TGAGCTCCCTGCAAGAGTCCCGTACGGATTTCATGGCCTCTTCGTTAGCGACGCTGACCTCGCAACCCAAAACTAATTCTCATCTCCATTGACA
>Frequency_9_QualityScore_FFGGFGGIHIGGHHHFHCFHHIGHHHIFHHHGHIHHIIHHHIHHFHGFGHEGEEDCCDCDDCCCCCCCCABBCDCCDEEEDCDDCCCCACBBCB_Mismatch_0_Sense_+_Library_PoolC
TGAGCTCCCTGCAAGAGTCCCGTACGGATTTCATGGCCTCTTCGTTAGCGACGCTGACCTCGCAACCCAAAACTAATTCTCATCTCCATTGACA
>Frequency_1_QualityScore_DDFHHFFH;:CFG@?DEGIIGGCGAFHIICHC>FFFG>=)=CGHHIIB==E=CHHEE@@BCB;A_Mismatch_2_Sense_+_Library_PoolT
GTTTTTTTACTTTGTACCTTTTATACTTTTTCAAAATAAAATTGTAAATGTTTGTAGTTTTTAT
>Frequency_1_QualityScore_FFHHHHHJJJJJJJJJJJJJJJIJJJJJHIJJJJJJJJIIIJJJJJIGIIIJIJJIJJIJJJIJIJJ_Mismatch_1_Sense_+_Library_PoolT
ATGTAATTTTTAAAGTTTTTTTACTTTGTACCTTTTATACTTTTTCAAAATAAAATTGTAAATGTTA
>Frequency_1_QualityScore_FFHHHHHJHIJJJJJJJJJJJGIJJIJJJJJJJJJJJJJIIJJIIIJJHIJFGIJIJFHIJGIIGHJHHAE_Mismatch_1_Sense_+_Library_PoolT
TTTTAAAGTTTTTTTACTTTGTACCTTTTATACTTTTTCAAAATAAAATTGTAAATGTTTGTAGTTTTTCA
>Frequency_1_QualityScore_FFHHGHHJHIJJJJIJJJJJJHIJJJJJJJJJJJJIJJJJJJIHIDHIIIJIIJIIIHIJIGGIGIIJHEE_Mismatch_1_Sense_+_Library_PoolC
TTTTAAAGTTTTTTTACTTTGTACCTTTTATACTTTTTCAAAATAAAATTGTAAATGTTTGTAGTTTTTCA
>Frequency_1_QualityScore_FFHHHHHJJJJJJJJJIJGIIJJJHHFHIJJJJJJJJJJJJHHHFFFDEDDDBDDDDDDEEEDEEDDDDDDEDDDCDCDDDEEDEDDDDEE_Mismatch_1_Sense_+_Library_PoolT
GCCGTACGGATTTCATGGCCTCTTCGTTAGCGACGCTGACCTCGCAACCCAAAACTAATTCTCATCTCCATTGACATTAATTTCACTGTAA
>Frequency_1_QualityScore_FFHGHHHJJHIJJIJJJJJIIIIJIJIDGIJIIJJJJGIJJJJJIJJIJJFHHHCEDEEDCBDD@DDDDCDDDDDDBD?8?BDCACDDDEDEED_Mismatch_0_Sense_+_Library_PoolT
TTGCCTCCGTTGAGCTCCCTGCAAGAGTCCCGTACGGATTTCATGGCCTCTTCGTTAGCGACGCTGACCTCGCAACCCAAAACTAATTCTCATC
>Frequency_2_QualityScore_FFHGHEHJJJIHIIIJJIJJHIGIIIIEHIIIIJIJJGIIIIIIIIJJIJGIHHIGEGGEE@BCDC?CDCCDCCDDCCCBDDDDCCCEEEDEED_Mismatch_0_Sense_+_Library_PoolC
TTGCCTCCGTTGAGCTCCCTGCAAGAGTCCCGTACGGATTTCATGGCCTCTTCGTTAGCGACGCTGACCTCGCAACCCAAAACTAATTCTCATC
>Frequency_1_QualityScore_FFHGFHHJJJJJJJJJJJJJJJGIJJIJJJJJJJJJJJJJJHHHHHHHFFFFFFEEEEEEDEDDDFEDFDCEEDDDDDDDDDDDDDDDDDDACD_Mismatch_0_Sense_+_Library_PoolT
CGTTAGCGACGCTGACCTCGCAACCCAAAACTAATTCTCATCTCCATTGACATTAATTTCACTGTAAATATAAGCAACGCAGGAGATAGAGTAA
>Frequency_9_QualityScore_FEGEGGGGHIIIIJGIIIIIHIIIIIHHIIIIHIIHHFGGGFFFFFDEEEECDEDDDDEDDDCDCDCDDBCDBBCDDDCCBBBAC@BBCBC>BA_Mismatch_0_Sense_+_Library_PoolC
CGTTAGCGACGCTGACCTCGCAACCCAAAACTAATTCTCATCTCCATTGACATTAATTTCACTGTAAATATAAGCAACGCAGGAGATAGAGTAA
>Frequency_1_QualityScore_ADFF?FDBB@GA?CEHGGH?HEBEHHIGGIGDGGGGFHI9FHIGIIGHGIIIIIDD;EEEHHH>?CBD@?BB;>>CCCCCCC_Mismatch_1_Sense_+_Library_PoolT
TTTGAAAAATGTAATTTTTAAAGTTTTTTTACTTTGTACCTTTTATACTTTTTCAAAATAAAATTGTAAATGTTTGTAGTAT
>Frequency_1_QualityScore_FFHHHHHJJJJIJJJIJJIHHIIJJIIJIJGHIIIIIJIGIJIJIIIJIJJJJJJJJJJJJJIIIIHHHHHGFDFFFFFEDEEEEECCDCDDDC_Mismatch_2_Sense_+_Library_PoolT
AATCTAATTTGAAAAATGTAATTTTTAAAGTTTTTTTACTTTGTACCTTTTATACTTTTTCAAAATAAAATTGTAAATGTTTGTAGTTTTTAAA
>Frequency_3_QualityScore_FFHHHHHJJJJIJJJJJJIIHJJJJJIIIIGHJJJJJJJJJJJJJJJJJJJJJJJJJJJJJIIIJIHGGHFHGFFFFFFBEEECEECCDDDCDD_Mismatch_2_Sense_+_Library_PoolC
AATCTAATTTGAAAAATGTAATTTTTAAAGTTTTTTTACTTTGTACCTTTTATACTTTTTCAAAATAAAATTGTAAATGTTTGTAGTTTTTAAA
>Frequency_1_QualityScore_FFHGHHHJJJJJJJIJIJJJJHHIIGIDHIIJJJIJJJJIIIIJJIIIFHIJIJJCHHIJJIJHFFDEEDECEEDDDDDDDEDEDECDDD_Mismatch_0_Sense_+_Library_PoolT
TAAATATAAGCAACGCAGGAGATAGAGTAATCTAATTTGAAAAATGTAATTTTTAAAGTTTTTTTACTTTGTACCTTTTATACTTTTTCA
>Frequency_12_QualityScore_EFHHHHHJJJIIIIIJIIJGIGIIIGIEHIIJJIJJJJJHHIIIIIHHHIJJJIIIIIGHIIIHFEEEEDEEEECDDDDDDDDEDEDDDD_Mismatch_0_Sense_+_Library_PoolC
TAAATATAAGCAACGCAGGAGATAGAGTAATCTAATTTGAAAAATGTAATTTTTAAAGTTTTTTTACTTTGTACCTTTTATACTTTTTCA
>Frequency_1_QualityScore_FFHHHHHJJIJJIIJJJJJIIHIGIIJIIIJJJJJJJJJJJJJJJJJIBCHIIG@EHFFDDDEEEEDDDCDDCDDDCDDDDDDDDDDDDDDCDD_Mismatch_0_Sense_+_Library_PoolT
CAGTCTCCAACCCTTGAAATCGTTGCCTCCGTTGAGCTCCCTGCAAGAGTCCCGTACGGATTTCATGGCCTCTTCGTTAGCGACGCTGACCTCG
>Frequency_5_QualityScore_DEFFGHFHHHHIIIIHIJIJIHHFGGHIIIHEFHIJJIIHIIIIIIDGIEGHIIIIHHGCEDDDDECDCCBCCCBCCCBACCCBBCB@ACCCD@_Mismatch_0_Sense_+_Library_PoolC
CAGTCTCCAACCCTTGAAATCGTTGCCTCCGTTGAGCTCCCTGCAAGAGTCCCGTACGGATTTCATGGCCTCTTCGTTAGCGACGCTGACCTCG
>Frequency_1_QualityScore_FFHHHGHJJJJJJJJJGIGIIJGIDHIIJJJJJJJJIIIGIJIHHIIJJJJJJJJGGIIJGFFFFEEEEDDECCDDDDEDEDEDDDD_Mismatch_0_Sense_+_Library_PoolT
ATATAAGCAACGCAGGAGATAGAGTAATCTAATTTGAAAAATGTAATTTTTAAAGTTTTTTTACTTTGTACCTTTTATACTTTTTCA
>Frequency_9_QualityScore_FFGHHGGIJIJIIHIIGHGHHIGICFHIJJJIIJJJIHGIIIIHHHHIJIJIIIHEGIIIHFFFEEEECCDDDDDDDDDDDDDDDDD_Mismatch_0_Sense_+_Library_PoolC
ATATAAGCAACGCAGGAGATAGAGTAATCTAATTTGAAAAATGTAATTTTTAAAGTTTTTTTACTTTGTACCTTTTATACTTTTTCA
>Frequency_1_QualityScore_DDFHHDFIIIIGIJGHGJJJ?CHGIIIGIJIEEHIIIIGGIJJHEGGHGIHJJJIICHGIDEGHEEEEED_Mismatch_0_Sense_+_Library_PoolT
TTTAAAGTTTTTTTACTTTGTACCTTTTATACTTTTTCAAAATAAAATTGTAAATGTTTGTAGTTTTTTA
>Frequency_5_QualityScore_FFHEDFDHIIIIIIGGFHHIHHHGHIHHGIIJJHHIIGHEFHGECGGHIIFEFFEGBEHHAGHBDADFDE_Mismatch_0_Sense_+_Library_PoolC
TTTAAAGTTTTTTTACTTTGTACCTTTTATACTTTTTCAAAATAAAATTGTAAATGTTTGTAGTTTTTTA
>Frequency_1_QualityScore_FFHHHHHJJIJJJJJJIJIJJJJIIJIGIJJJJJJJJJIIJJHIJJJJJJIJJHHHHFEFEFECEEEEDD>ADDDBDDDDB@CDDDDDCCDDDD_Mismatch_1_Sense_+_Library_PoolT
CAACCCTTGAAATCGTTGCCTCCGTTGAGCTCCCTGCAAGAGTCCCGTACGGATTTCATGGCCTCTTCGTTAGCGACGCTGACCTCTCAACCCA
>Frequency_1_QualityScore_FFHHHHHJJJJJJJJJIJGIJJJJJJGJIJGIJJJJIJJGGIGGIJJIIJJGHHFFFFFFEEEEDDDCDDDDDDDBDDDDDBCDDDDDDDCBBD_Mismatch_1_Sense_+_Library_PoolC
CAACCCTTGAAATCGTTGCCTCCGTTGAGCTCCCTGCAAGAGTCCCGTACGGATTTCATGGCCTCTTCGTTAGCGACGCTGACCTCTCAACCCA
>Frequency_1_QualityScore_FFHHHHHJJJGIGIGIIIJJEFGGIIFHIJJIJJJJJIHGJDHEHGEHHCHDD??DEBABBDD@B@C>A>CCDDD<CDCDAA?@DDDDDBB35A_Mismatch_0_Sense_+_Library_PoolT
CGCACAGTCTCCAACCCTTGAAATCGTTGCCTCCGTTGAGCTCCCTGCAAGAGTCCCGTACGGATTTCATGGCCTCTTCGTTAGCGACGCTGAC
>Frequency_22_QualityScore_FEGHHHHIIIJJJIIJJIIIIIIIIIHIIIIIIJIHIHIIIIJIIIHIIHHGGCFFFFEDDCCBCCDDECDCCDCCCCCCCCBBCBBABBCCCD_Mismatch_0_Sense_+_Library_PoolC
CGCACAGTCTCCAACCCTTGAAATCGTTGCCTCCGTTGAGCTCCCTGCAAGAGTCCCGTACGGATTTCATGGCCTCTTCGTTAGCGACGCTGAC
>Frequency_1_QualityScore_FFHHGHHIIEGAFHHHHGIIGGEGGGEGIFIJJJBBBE@HHIJJIJIIHGHIIEHHHHFFDFDCCCEBDADDCDDBDDDBBDACCCDDCDCCDD_Mismatch_0_Sense_+_Library_PoolT
CCATAACGAAGTTAGTGGCGTTTCAAGTTTTCTGGTGATGGACGCACAGTCTCCAACCCTTGAAATCGTTGCCTCCGTTGAGCTCCCTGCAAGA
>Frequency_6_QualityScore_EFHHGHGHGHIGHHHDGHHIEHIHIJIFHIIIIHEEFHGIHHIIIJIJIGGIGHGGFFEEEEEEEECCA?>>ABCCCBBBABBBCCCCDCDDCD_Mismatch_0_Sense_+_Library_PoolC
CCATAACGAAGTTAGTGGCGTTTCAAGTTTTCTGGTGATGGACGCACAGTCTCCAACCCTTGAAATCGTTGCCTCCGTTGAGCTCCCTGCAAGA
>Frequency_1_QualityScore_FFHHHHHJJJJJJJJJJJJJJJJJGJJJJJJJJJIIJJIIIJIJJJJJJJJJHJJJJJJHHIJJHFFFFFFFEED_Mismatch_2_Sense_+_Library_PoolT
AAGTTTTTTTACTTTGTACCTTTTATACTTTTTCAAAATAAAATTGTAAATGTTTGTAGTTTTTTATATTATTAA
>Frequency_1_QualityScore_FFHHGHHJJGIJJJFHGGIJJJGHGHHJJIJ8@CHFFDDD3;CDDDDDDDDDDDDCCCCDDCCDDDDD?:::>AABDBDBCDDD4>CDDDDC>C_Mismatch_1_Sense_+_Library_PoolT
GCCCCGGACTTCGGATTCATATGCAGAGGAGGACGACGGGTATATCGTGGCTTTTACCCATAACGAAGTTAGTGGCGTTTCAAGTTTTCTGGTG
>Frequency_1_QualityScore_FFHHHHHJJHHJJJJJJJJJJIJJJJJJJJJJJJJJJJJJJJJJIJJJJIIJJJIJIJIJJJIJHHHHHE?EFFEFFCEEEDDDDEEFEFEEEE_Mismatch_0_Sense_+_Library_PoolT
TGAAAAATGTAATTTTTAAAGTTTTTTTACTTTGTACCTTTTATACTTTTTCAAAATAAAATTGTAAATGTTTGTAGTTTTTTATATTATTTTA
>Frequency_4_QualityScore_FFFGGGGIIGGIIIIJJIJGIIIJJJJJIIIIIJIIGHIIIJGIIHHIHIIJIIIJHIGIHIIIHHHFGDCEEDEEEDCDDDCCDDEEEEEEEE_Mismatch_0_Sense_+_Library_PoolC
TGAAAAATGTAATTTTTAAAGTTTTTTTACTTTGTACCTTTTATACTTTTTCAAAATAAAATTGTAAATGTTTGTAGTTTTTTATATTATTTTA
>Frequency_1_QualityScore_DDFAAD0@EDBF??C0@GECCBFFGAFICC?FI7-=FFF>AEE=8?>D@@@ABACBBB5;;5;AA@8;;9@BABBBBBA9><@?BABBBB@<8?_Mismatch_0_Sense_+_Library_PoolT
GACGGGTATATCGTGGCTTTTACCCATAACGAAGTTAGTGGCGTTTCAAGTTTTCTGGTGATGGACGCACAGTCTCCAACCCTTGAAATCGTTG
>Frequency_8_QualityScore_FFHHHHBFHIJJJHIJIJJJJFIJJGIIJIIHIIGHIHGHIIIEGHGGGGGFFGFFFECEEEEDDDDDCABCCDDDDDDDDDCDCCCDBCCBDC_Mismatch_0_Sense_+_Library_PoolC
GACGGGTATATCGTGGCTTTTACCCATAACGAAGTTAGTGGCGTTTCAAGTTTTCTGGTGATGGACGCACAGTCTCCAACCCTTGAAATCGTTG
>Frequency_1_QualityScore_FFDHGHHJIHJJJIFIGJIIJHII>FHBEGIIJJJJIIIHHIJIIJGHEFFDD=@BDDDDBBDBDCDDDCCDDDDDDDDDDDDDDB@@BBDDDD_Mismatch_0_Sense_+_Library_PoolT
GAAATGGCGATTGCAAATGAGTGCGTGGTCGCTTCGAGGACTTATGGCGACGGTTGCTTCGGCAGTGAGCCCTACTTCGTGCCCCGGACTTCGG
>Frequency_1_QualityScore_FFHHGFGJJIGIIJJGGGIGIJJJGHGJJEIIGIIIEIIGGFGIFHFDBD8@DEEDDABDBABCDCCCDDDDDC<?@?8:@C@CDDB5<BDECC_Mismatch_0_Sense_+_Library_PoolT
CCTACTTCGTGCCCCGGACTTCGGATTCAGATGCAGAGGAGGACGACGGGTATATCGTGGCTTTTACCCATAACGAAGTTAGTGGCGTTTCAAG
>Frequency_3_QualityScore_FFHHHHHJJHHIJJJJIGIIJJIJFGHIJIJIIJJIJIJIJJIIHHCDDC8>CDEEDCCDCCDDCDDDDCCDDDCB<@<BACCCCDC?ABCBCC_Mismatch_0_Sense_+_Library_PoolC
CCTACTTCGTGCCCCGGACTTCGGATTCAGATGCAGAGGAGGACGACGGGTATATCGTGGCTTTTACCCATAACGAAGTTAGTGGCGTTTCAAG
>Frequency_1_QualityScore_?AD?FDHGIIGIEHFHDHGDCCHHGHHGHIEBHBF@FHGIICCH<FGHIIGIGIEGEHIGHEC>?HHFDCDBBCEEE_Mismatch_1_Sense_+_Library_PoolT
CATTAATTTCACTGTAAATATAAGCAACGCAGGAGATAGAGTAATCTAATTTGAAAAATGTAATTTTTAAAGTTTTA
>Frequency_1_QualityScore_FFHHHFHBGFHGGIIIIIAFFDFHIIIIIGGHIIIIGGHGHIIIIG@GEHDHGBHEHHHFCEFFE<CEBBBDBD@DCDCCDD><@D@?8?<BD@_Mismatch_0_Sense_+_Library_PoolT
TTGAAATCGTTGCCTCCGTTGAGCTCCCTGCAAGAGTCCCGTACGGATTTCATGGCCTCTTCGTTAGCGACGCTGACCTCGCAACCCAAAACTA
>Frequency_5_QualityScore_FFHHHHHHIIIIIJJJJJIJJIIIJJJJJJJJIIIIGHHHIIIJJJIJJJIJHIIHGHGFEFFECCDECACACDAADDDDCAACDDDBCCDDDD_Mismatch_0_Sense_+_Library_PoolC
TTGAAATCGTTGCCTCCGTTGAGCTCCCTGCAAGAGTCCCGTACGGATTTCATGGCCTCTTCGTTAGCGACGCTGACCTCGCAACCCAAAACTA
>Frequency_1_QualityScore_FFHHHHHJJJJJJJJIFHIJJJJJJJIJJIJJJGHIIJJJJJJHEIIJHHFDDDDDCCDDDDDDDDDDDBDDDDDDEEEDEDDDDDDDDDCDDB_Mismatch_2_Sense_+_Library_PoolT
GAGCTCCCTGCAAGAGTCCCGTACGGATTTCATGGCCTCTTCGTTAGCGACGCTGACCTCTCAACCCAAAACTAATTCTCATCTCCATCGACAT
>Frequency_1_QualityScore_FFHHHHHIJIJHIJJIGIIJJJIGGJEHHJGIIIHIJJIFHHHHHFFCDDDDB?BDDDDCCDEEDDEDDCD@CDCCD:CCCDEEEDDDDDDDDE_Mismatch_0_Sense_+_Library_PoolT
GTCCCGTACGGATTTCATGGCCTCTTCGTTAGCGACGCTGACCTCGCAACCCAAAACTAATTCTCATCTCCATTGACATTAATTTCACTGTAAA
>Frequency_13_QualityScore_FEHHHHHIJJJIIJJJJJJJJJIIIJIIHIHIIJJJIIJIHHGGGFEEDDDDCDDDDDCDDEEEDEEDDCDCDEDDDBDDDCEEEDEDDDDDDD_Mismatch_0_Sense_+_Library_PoolC
GTCCCGTACGGATTTCATGGCCTCTTCGTTAGCGACGCTGACCTCGCAACCCAAAACTAATTCTCATCTCCATTGACATTAATTTCACTGTAAA
>Frequency_1_QualityScore_FFHHHHHJJJJJJJJJJJJJJJJJJJJIHIHIJJJJJJJIJJIJJJJJJJJJHHHHHDFFFDDDDDDBB;CCEEDDDDDDDDDDCDBDDDDDDD_Mismatch_0_Sense_+_Library_PoolT
TGGACGCACAGTCTCCAACCCTTGAAATCGTTGCCTCCGTTGAGCTCCCTGCAAGAGTCCCGTACGGATTTCATGGCCTCTTCGTTAGCGACGC
>Frequency_8_QualityScore_EFFEGGGIIIIHHIIIIHGIIIIIIHIHFGGHHHHHIIIGHHIHIIIIIHFGHEGFAACDEDABCCCAA@BBDCBCCCDCDCCCBBAACAABBB_Mismatch_0_Sense_+_Library_PoolC
TGGACGCACAGTCTCCAACCCTTGAAATCGTTGCCTCCGTTGAGCTCCCTGCAAGAGTCCCGTACGGATTTCATGGCCTCTTCGTTAGCGACGC
>Frequency_1_QualityScore_FFHHHHHJJJJJJIJJJJGHJJJIJJJJIJJIJIJIIIJJJJJJJJJJJIJIJFHIJJJIIJJJFHHGFCCF?BCEEEEEEEEDEDDDDDDBCC_Mismatch_0_Sense_+_Library_PoolT
GCAACCCAAAACTAATTCTCATCTCCATTGACATTAATTTCACTGTAAATATAAGCAACGCAGGAGATAGAGTAATCTAATTTGAAAAATGTAA
>Frequency_14_QualityScore_FEGHHHHJIJJIIIIIIIIIHIGGIIIIIIIIGIIIHIIJIIIIIGHHIHIIJIIIIHIGHHHGDFDFECDD@CCEEDDDEEEDDCDDCCDCCB_Mismatch_0_Sense_+_Library_PoolC
GCAACCCAAAACTAATTCTCATCTCCATTGACATTAATTTCACTGTAAATATAAGCAACGCAGGAGATAGAGTAATCTAATTTGAAAAATGTAA
>Frequency_1_QualityScore_FFHHHHHJJJJJJJJJJJJJJJJJJHIJJJJJJJIJJJJJIJJJJIIIIJJJJJJJIGHIGHHHHGHHFHHHDECEFFBEEDDEEDD_Mismatch_1_Sense_+_Library_PoolT
AATTTGAAAAATGTAATTTTTAAAGTTTTTTTACTTTGTACCTTTTATACTTTTTCAAAATAAAATTGTAAATGTTTGTAGTTTTTA
>Frequency_1_QualityScore_FFHHDDHHGIBFGEHHIJIJGIIGEFCH?FG@DFHIJGDBDBFGCHHIBDHGIIIIGECH@DCCCDEEEFEEHF;B>@DDE@@;@?B_Mismatch_1_Sense_+_Library_PoolC
AATTTGAAAAATGTAATTTTTAAAGTTTTTTTACTTTGTACCTTTTATACTTTTTCAAAATAAAATTGTAAATGTTTGTAGTTTTTA
>Frequency_1_QualityScore_FFHHHHHJIGIGHJJJJJGJJJJIJJJJJJJIIJJIJJJJIJGIJJIJJIJJIJJJJIJJJJJHHHHGHHFFFDDFEEECCEEDCCDEFFEADE_Mismatch_0_Sense_+_Library_PoolT
AGGAGATAGAGTAATCTAATTTGAAAAATGTAATTTTTAAAGTTTTTTTACTTTGTACCTTTTATACTTTTTCAAAATAAAATTGTAAATGTTT
>Frequency_11_QualityScore_FFHFGGGIHGHDGIHIIIJIJJHGIJIJJJHIIIIJIJHIJHDGIIJJIIIIIIHGHGFGHHHGGFEFFFEEECDEDDDDDDDDCCDDEDD@CD_Mismatch_0_Sense_+_Library_PoolC
AGGAGATAGAGTAATCTAATTTGAAAAATGTAATTTTTAAAGTTTTTTTACTTTGTACCTTTTATACTTTTTCAAAATAAAATTGTAAATGTTT
>Frequency_1_QualityScore_>;?DBB:EE>CEA9+<<188):1*:*:DDDD?0?D?D4BDA==C\8@_Mismatch_1_Sense_+_Library_PoolT
TTTTCTGGTGATGGGCGCACAGTCTCCAACCCTTGAAATCGTTGCCT
>Frequency_1_QualityScore_FFHHHHHJJJJJGHHHIJIGJJJJGHIIJJJJJIIGJHIJJIIIHIJJJJGGIIJIHJJJJIJJIGHAHHGEDACDF>CE>CECBBB_Mismatch_1_Sense_+_Library_PoolT
ATTTGAAAAATGTAATTTTTAAAGTTTTTTTACTTTGTACCTTTTATACTTTTTCAAAATAAAATTGTAAATGTTTGTAGTTTTTGA
>Frequency_1_QualityScore_FFGGFHGJJJIEFJJDIIHIJJJIGEGAEFIGFHHFIEGD?DGHHJJJDHIIIGFEGFHFHGIIJGCHFCEDAABDFEEE;@CECDB_Mismatch_1_Sense_+_Library_PoolC
ATTTGAAAAATGTAATTTTTAAAGTTTTTTTACTTTGTACCTTTTATACTTTTTCAAAATAAAATTGTAAATGTTTGTAGTTTTTGA
>Frequency_1_QualityScore_FFHHHHHIJJJJJJJJIJJJIJJJEGIIJJJJJJIIIJJJJHGIJHJDHHIIJJGIJJJHIJIIJJGHGECEHHHFFE;?BDCDDDDDDEDDEE_Mismatch_0_Sense_+_Library_PoolT
CATTGACATTAATTTCACTGTAAATATAAGCAACGCAGGAGATAGAGTAATCTAATTTGAAAAATGTAATTTTTAAAGTTTTTTTACTTTGTAC
>Frequency_21_QualityScore_EEHHGGGFHIIHIIIIHIIIHHIIHIIIIIIIIJGIIIIGHGIIIHIEGHHIHHIIIIIGFFGHHHFGECEGFGFEEDBCDEDCCDDCCDDDDD_Mismatch_0_Sense_+_Library_PoolC
CATTGACATTAATTTCACTGTAAATATAAGCAACGCAGGAGATAGAGTAATCTAATTTGAAAAATGTAATTTTTAAAGTTTTTTTACTTTGTAC
>Frequency_1_QualityScore_FFHHHHHJJJJJJJJJJJJJJJJJHIIJJJJJJJIJIJJJJJJJJJJJJJJIIJJJJIIJJJJJJJJHHHHEHFFFFFFEEEFEECEDCADDCD_Mismatch_0_Sense_+_Library_PoolT
TAGAGTAATCTAATTTGAAAAATGTAATTTTTAAAGTTTTTTTACTTTGTACCTTTTATACTTTTTCAAAATAAAATTGTAAATGTTTGTAGTT
>Frequency_12_QualityScore_EEGFFDGHIIHIIIIIHHIIHIIICGHHIIHJIHIHGHHHIIIIIIHHIGHHHHHFHHIIHIHIHGHFEEFDEDEDEDEDEDDDD@ABBBDDBA_Mismatch_0_Sense_+_Library_PoolC
TAGAGTAATCTAATTTGAAAAATGTAATTTTTAAAGTTTTTTTACTTTGTACCTTTTATACTTTTTCAAAATAAAATTGTAAATGTTTGTAGTT
>Frequency_1_QualityScore_FFHHHHHJJIJAIIJIJJJJJJJJHIJJJJJJJJJJJJJJJJJJJJJJJIJFGIJIIJJJJJJIHIIJJHHHHHHHFFFFFFDEEEDDDDDDDE_Mismatch_0_Sense_+_Library_PoolT
TCTCCATTGACATTAATTTCACTGTAAATATAAGCAACGCAGGAGATAGAGTAATCTAATTTGAAAAATGTAATTTTTAAAGTTTTTTTACTTT
>Frequency_12_QualityScore_ECEEFFGHHIHDGGHHHIIHHIHGFHGIIGIIIIIIIIHIIHHIICFGHHGDDDEHGHHGGGHEDEFFGCDDBFEEEEEDCD@BCDCCCCCCCD_Mismatch_0_Sense_+_Library_PoolC
TCTCCATTGACATTAATTTCACTGTAAATATAAGCAACGCAGGAGATAGAGTAATCTAATTTGAAAAATGTAATTTTTAAAGTTTTTTTACTTT
>Frequency_1_QualityScore_FFHHHHGJGIJIJJJJJJJIJHIJJJJJJJJJJJJJJJIIIJHIIJIJFHIIIJJJIJJJIGIIIJHHGGHHHFFFFFFDEEEDDDDDDDEDDE_Mismatch_0_Sense_+_Library_PoolT
CCATTGACATTAATTTCACTGTAAATATAAGCAACGCAGGAGATAGAGTAATCTAATTTGAAAAATGTAATTTTTAAAGTTTTTTTACTTTGTA
>Frequency_12_QualityScore_EFGHHGGIFIIIIJIJJHHHIGHHGIIIIHHIIIIIIIIIHIFHIIGHBFFHHIHHHIHIEDGGGGGDFCEFFEFECDD@BDDCCBCDCDEDCD_Mismatch_0_Sense_+_Library_PoolC
CCATTGACATTAATTTCACTGTAAATATAAGCAACGCAGGAGATAGAGTAATCTAATTTGAAAAATGTAATTTTTAAAGTTTTTTTACTTTGTA
>Frequency_1_QualityScore_FFHHHHHJJJJJJJJJJJJIJJIIIJJJJJJJJIJJIIJJHHHHHHFFFFFFFEEEFEEEDDDDDEEEDCCDDDFEFFEEEEDDCDDDDDDDDD_Mismatch_0_Sense_+_Library_PoolT
TGGCCTCTTCGTTAGCGACGCTGACCTCGCAACCCAAAACTAATTCTCATCTCCATTGACATTAATTTCACTGTAAATATAAGCAACGCAGGAG
>Frequency_8_QualityScore_EFGGHHHJJIIIIIIIIHIGIHIGIIHIIIIHIIJIIIHHGGGGGGFFEFFEEEDDEDDDBCDDCEEEDEDDDCEEEDEEEDDDDDCCCDCDAC_Mismatch_0_Sense_+_Library_PoolC
TGGCCTCTTCGTTAGCGACGCTGACCTCGCAACCCAAAACTAATTCTCATCTCCATTGACATTAATTTCACTGTAAATATAAGCAACGCAGGAG
>Frequency_1_QualityScore_FFHHHHHJJJIJJIJJHICGIJJJJJJJJJJJJJJJJFHIJJJJJJJJJFHJJJ_Mismatch_1_Sense_+_Library_PoolT
GCAACGCAGGAGATAGAGTAATCTAATTTGAAAAATGTAATTTTTAAAGTTTTA
>Frequency_1_QualityScore_FFHHHHHJIJJJJJJIJJJJJIJJIIJJJJJJJJIJJJJHHHHFFFDEDBDDDDDDDDEEEDEEDDDDDDDCDDCDDDDEEEDEDDDCDEEEDE_Mismatch_0_Sense_+_Library_PoolT
CCGTACGGATTTCATGGCCTCTTCGTTAGCGACGCTGACCTCGCAACCCAAAACTAATTCTCATCTCCATTGACATTAATTTCACTGTAAATAT
>Frequency_4_QualityScore_EEGDEGEGDIIIIGFCGHICGFEGGDHHEHHHIIIEGHGGGGEEECDB@<=@AA@CDACCEDCACACC?>AA;@<BCCCCBCCECC@A@CCCCD_Mismatch_0_Sense_+_Library_PoolC
CCGTACGGATTTCATGGCCTCTTCGTTAGCGACGCTGACCTCGCAACCCAAAACTAATTCTCATCTCCATTGACATTAATTTCACTGTAAATAT
>Frequency_1_QualityScore_DFHHHHHJIJJJIJIIIJJFGIIJJJJJJJJJJJJJJIBFHIJIJJJJIFGHHHHHEFDEFECCDECDDDDDDDDDDDDCDDDDDDDBDD_Mismatch_0_Sense_+_Library_PoolT
CCTTGAAATCGTTGCCTCCGTTGAGCTCCCTGCAAGAGTCCCGTACGGATTTCATGGCCTCTTCGTTAGCGACGCTGACCTCGCAACCCA
>Frequency_7_QualityScore_EEGGGFFHGIIIIHHHIHIIGHGEFHIIHIHHHHHIHGEGHHGFFIGHEFBFFGFEFGFEEEDDCCDDAAABAAAB?ACDCCCDCACCBA_Mismatch_0_Sense_+_Library_PoolC
CCTTGAAATCGTTGCCTCCGTTGAGCTCCCTGCAAGAGTCCCGTACGGATTTCATGGCCTCTTCGTTAGCGACGCTGACCTCGCAACCCA
>Frequency_1_QualityScore_FFHHHHHJJJJJJJJJJJJIJJJIJJJJJJJIIJJJJJIJJJJJJIJJIJJJJJIHHHHFFHFFFFFFFECCDEEEDEDDDDDDDDDEDFF_Mismatch_0_Sense_+_Library_PoolT
TTTGAAAAATGTAATTTTTAAAGTTTTTTTACTTTGTACCTTTTATACTTTTTCAAAATAAAATTGTAAATGTTTGTAGTTTTTTATATTA
>Frequency_1_QualityScore_FFHHHHHJJJJJJJJJJJJJJJJJJJJJJJJJJJJJJHHHHHHHFFFFFFEEEDEEEDDDEEEDEDDDDDDFEEDEDDDDDDDDDDDBDBCDCC_Mismatch_0_Sense_+_Library_PoolT
TCTTCGTTAGCGACGCTGACCTCGCAACCCAAAACTAATTCTCATCTCCATTGACATTAATTTCACTGTAAATATAAGCAACGCAGGAGATAGA
>Frequency_8_QualityScore_EEHHGGGHIIIIIIHIEGCGIIJIIIJIHIIIIIIJHIIIIIHHHHGFEEEEEDECDDCCDDEDDCDCCCDEEEEEEDDDDCCCCCCCCBDCCC_Mismatch_0_Sense_+_Library_PoolC
TCTTCGTTAGCGACGCTGACCTCGCAACCCAAAACTAATTCTCATCTCCATTGACATTAATTTCACTGTAAATATAAGCAACGCAGGAGATAGA
>Frequency_1_QualityScore_FBF?FHFIICHACEHEGIBADFGEHBFHCC4?EHHHI>??B@::?BDFDF_Mismatch_0_Sense_+_Library_PoolT
ACCTTTTATACTTTTTCAAAATAAAATTGTAAATGTTTGTAGTTTTTTAT
>Frequency_1_QualityScore_2A;?DHGHIIDAHEHIIIIIGGIIEHBGHGDHEGBGIIHIGGHIIHEHAEH3?CFBB:8=B=?B=>?A:>?9@B><5@BCB<ACCC@ACADEC_Mismatch_0_Sense_+_Library_PoolT
TGCCTCCGTTGAGCTCCCTGCAAGAGTCCCGTACGGATTTCATGGCCTCTTCGTTAGCGACGCTGACCTCGCAACCCAAAACTAATTCTCATC
>Frequency_1_QualityScore_FFHHHGHIJJJJJJJJIIIIIJJJJIJJIHIJIJJJJJJJIJJJIIIFHIIIFHIHGEDDFFFFEEEEDD@CDDDCDDDDDDBDDBDDDCDDDB_Mismatch_0_Sense_+_Library_PoolT
GTCTCCAACCCTTGAAATCGTTGCCTCCGTTGAGCTCCCTGCAAGAGTCCCGTACGGATTTCATGGCCTCTTCGTTAGCGACGCTGACCTCGCA
>Frequency_3_QualityScore_EEGGEGHHIJIIIIJIIGGHHHGGHGHGIGHHGHHIIHIGDFFED@F@CFEGEGGFGCCAADBCB@BBD@CCA?C@>=A=ABCBBA>ABCCBA?_Mismatch_0_Sense_+_Library_PoolC
GTCTCCAACCCTTGAAATCGTTGCCTCCGTTGAGCTCCCTGCAAGAGTCCCGTACGGATTTCATGGCCTCTTCGTTAGCGACGCTGACCTCGCA
>Frequency_1_QualityScore_FFHHHHHJJIJIJJJJJJJJJJJJJJJJJJJJJJJJJJJJJIJJJJJJJJJJJJJIIGHHHHHHFFFFFECDDDDDDDDDDDDCDDEEDCDEED_Mismatch_0_Sense_+_Library_PoolT
ACGCTGACCTCGCAACCCAAAACTAATTCTCATCTCCATTGACATTAATTTCACTGTAAATATAAGCAACGCAGGAGATAGAGTAATCTAATTT
>Frequency_11_QualityScore_EEGGGFEHHHHHHIHIGGGHHGGGHHIIGHGGHHGIGHGHHFHAFGGFHFHHGFGHGFFFEFFEFEEEDBAACCCAB@BCBAB>@ACCCCBCCD_Mismatch_0_Sense_+_Library_PoolC
ACGCTGACCTCGCAACCCAAAACTAATTCTCATCTCCATTGACATTAATTTCACTGTAAATATAAGCAACGCAGGAGATAGAGTAATCTAATTT
>Frequency_1_QualityScore_FDHGGHHIIJIGGEHGHIJJIG@FHGIEIJIIGHIIJIJJJIIJFIIIGIGIHGICGGGIHHHHHHFEFEDFFDCEE@CECCDDEDDEDDFDDD_Mismatch_0_Sense_+_Library_PoolT
TTTTTTACTTTGTACCTTTTATACTTTTTCAAAATAAAATTGTAAATGTTTGTAGTTTTTTATATTATTTTATACAAAACTGTAAATGATTGTA
>Frequency_9_QualityScore_EFFGHGHIJIIHHGHIIIIHIIGHHHIIIJIHGIHIHGIHIIGHGGGIGGHIIHHDGHIHHHHGHHGGFEFEEEDCBCCCDDDDDEEEDDEDBC_Mismatch_0_Sense_+_Library_PoolC
TTTTTTACTTTGTACCTTTTATACTTTTTCAAAATAAAATTGTAAATGTTTGTAGTTTTTTATATTATTTTATACAAAACTGTAAATGATTGTA
>Frequency_1_QualityScore_FFGHHHHJJJJJJIIJJJJIJIHIGIDGIIIGIIGHIJIJJIGJJJFGGHJJIJIHHHFFFFEEECEED@DDDDDDDCB?ADDDDDDDDCD@CD_Mismatch_0_Sense_+_Library_PoolT
GTGGCTTTTACCCATAACGAAGTTAGTGGCGTTTCAAGTTTTCTGGTGATGGACGCACAGTCTCCAACCCTTGAAATCGTTGCCTCCGTTGAGC
>Frequency_8_QualityScore_EEGHGGGIIHHIIGIIHHHHHIGGGIGGHGIEHIHIHHGGIHIIIHEGEGHIHIGEGGEDCDDDDDDCB?ACCBCDCCCAACBBCCC>;AAABC_Mismatch_0_Sense_+_Library_PoolC
GTGGCTTTTACCCATAACGAAGTTAGTGGCGTTTCAAGTTTTCTGGTGATGGACGCACAGTCTCCAACCCTTGAAATCGTTGCCTCCGTTGAGC
>Frequency_1_QualityScore_FFHHHGHIJJHJHJJJIIFHIJJJJJJJJJJJJJJJJJIJIJJJJJJIJFIJJJIFFFFFFEEEEEEEDCCDDDEDEDDDDCDDCDDDDDDDCE_Mismatch_0_Sense_+_Library_PoolT
GCAACGCAGGAGATAGAGTAATCTAATTTGAAAAATGTAATTTTTAAAGTTTTTTTACTTTGTACCTTTTATACTTTTTCAAAATAAAATTGTA
>Frequency_7_QualityScore_EEHHHGGIIHGGIIJJHICGHHHIHIIIIIHIIIIIJFGFGIIIIJJIIGGHHIHGFFGFEEEFEDDEDCCDEDDCDDDDCBCDCDDDDDDDBD_Mismatch_0_Sense_+_Library_PoolC
GCAACGCAGGAGATAGAGTAATCTAATTTGAAAAATGTAATTTTTAAAGTTTTTTTACTTTGTACCTTTTATACTTTTTCAAAATAAAATTGTA
>Frequency_1_QualityScore_FFHHHHHJJJJJJIIJJJJJJJIIJJJJIJIJJJJJJIJJIFHIJJJJIIJJJJIIJIIJIIJIJJJHHHHHHFFFFDDDDDDEDDEEDDDDDD_Mismatch_0_Sense_+_Library_PoolT
CATTAATTTCACTGTAAATATAAGCAACGCAGGAGATAGAGTAATCTAATTTGAAAAATGTAATTTTTAAAGTTTTTTTACTTTGTACCTTTTA
>Frequency_8_QualityScore_ECFGGFGHIHGHIHGHGGHGIGHHGIIIGIGGIHIHHGIGIEDGHIIIIIIIHFGFGGHGEGGGGGGHFFFECEFEECCCCBCCCCECBCCCCC_Mismatch_0_Sense_+_Library_PoolC
CATTAATTTCACTGTAAATATAAGCAACGCAGGAGATAGAGTAATCTAATTTGAAAAATGTAATTTTTAAAGTTTTTTTACTTTGTACCTTTTA
>Frequency_1_QualityScore_FFGHHHHJIIJGHGIIEIJFIJJJIIIJIJGIJJJJJJHHFFFFDEBBDDDDDDDDDDDDDCBDDDDDB?BDEEEEEDDD@DDDDDDDD?CCDD_Mismatch_0_Sense_+_Library_PoolT
CGACGAGATCGTGTTGATTGCCATGAATTCGTACCCGGTGGAGCACGTTCTGGAAAGAACACATCTCGTCCATTCCACGGTAGAGAAGGTCCGG
>Frequency_1_QualityScore_FFHHHHHJJJJJHIIIJJJJHJJJIJJJJJJJJJIJIJJIIIHJJIIIDHIJFIHFHIIJJ_Mismatch_1_Sense_+_Library_PoolT
TTTTTTACTTTGTACCTTTTATACTTTTTCAAAATAAAATTGTAAATGTTTGTAGTTTTTA
>Frequency_2_QualityScore_ACEFABEGEGGIGIGEFGHGGHIGGIGGCGDGHGGGIGEGGE=F:EGGGEEGEDCE@EGC@_Mismatch_1_Sense_+_Library_PoolC
TTTTTTACTTTGTACCTTTTATACTTTTTCAAAATAAAATTGTAAATGTTTGTAGTTTTTA
>Frequency_1_QualityScore_FFHHHHGJJJJJJJGHIJJHIJJAFHHEGIJJJJIIGIJJJJJ_Mismatch_0_Sense_+_Library_PoolT
CAAAATAAAATTGTAAATGTTTGTAGTTTTTTATATTATTTTA
>Frequency_1_QualityScore_FFHGHHHJJIIJIGIJJIJJJHGHIJJIJIJJGHGIIJJIJJJJJHJJIJJJJJJDHIJJIJJGGGHEEEEHHFFDFFFFE>@@AACCACDDDD_Mismatch_0_Sense_+_Library_PoolT
GTAATCTAATTTGAAAAATGTAATTTTTAAAGTTTTTTTACTTTGTACCTTTTATACTTTTTCAAAATAAAATTGTAAATGTTTGTAGTTTTTT
>Frequency_13_QualityScore_EBFGGGHIHIIIIHIIIIIIEHFHHIIIIHIHGGHIIIIIIIIIIGHIFHHIIGHHGHHIHHHFEDEFCEEEFDDDDCDDD?BCDBDCA@ACCC_Mismatch_0_Sense_+_Library_PoolC
GTAATCTAATTTGAAAAATGTAATTTTTAAAGTTTTTTTACTTTGTACCTTTTATACTTTTTCAAAATAAAATTGTAAATGTTTGTAGTTTTTT
>Frequency_1_QualityScore_FFHHHHHJJJJJIJJJJJJGJJJJJJJJJJJGIJGIJJJIJJJJIJJJJJJJJJJJJJJJJJIEEHHHHEHFFFDFFFEECEEEDE_Mismatch_0_Sense_+_Library_PoolT
TAATCTAATTTGAAAAATGTAATTTTTAAAGTTTTTTTACTTTGTACCTTTTATACTTTTTCAAAATAAAATTGTAAATGTTTGTA
>Frequency_1_QualityScore_FDHHHHHJJJJJJJIJJJJJJJJIJHJJJJIJJJJJIJIJJJJJHJGHIJGHIIIJJG@HIIHFFFFFFEFEEEDEDDCABBDDDE_Mismatch_0_Sense_+_Library_PoolT
GTTTTTTTACTTTGTACCTTTTATACTTTTTCAAAATAAAATTGTAAATGTTTGTAGTTTTTTATATTATTTTATACAAAACTGTA
>Frequency_1_QualityScore_BDFDADFGHII@:AF;FHI3FGCGD9?DHGEHI;@FEHIEE=A=?9@DEEE:@ACA@B7?@BBB@B-9:@CCBCB><?8A>@3:34>CA:88<@_Mismatch_0_Sense_+_Library_PoolT
TGCTTCGGCAGTGAGCCCTACTTCGTGCCCCGGACTTCGGATTCAGATGCAGAGGAGGACGACGGGTATATCGTGGCTTTTACCCATAACGAAG
>Frequency_1_QualityScore_FFHHHGHJJIJFIIHIHIJJJJIJJJJJJJJJJJJJJGIIJJJJJJIHHFFFEEEDDDDDDDDDDDDDDCDEEEDEEDDDDDDEDDDCDDDDEE_Mismatch_0_Sense_+_Library_PoolT
CCCTGCAAGAGTCCCGTACGGATTTCATGGCCTCTTCGTTAGCGACGCTGACCTCGCAACCCAAAACTAATTCTCATCTCCATTGACATTAATT
>Frequency_6_QualityScore_FFHHGGGIIIJFHIIIIIIIIHIIJHIIIJJJIJIIIIIGHIIIIIIGEECEEDDCCDDDDDCCCBCCDCCDEEDEEDDCDCCECCCBCDCCDE_Mismatch_0_Sense_+_Library_PoolC
CCCTGCAAGAGTCCCGTACGGATTTCATGGCCTCTTCGTTAGCGACGCTGACCTCGCAACCCAAAACTAATTCTCATCTCCATTGACATTAATT
>Frequency_1_QualityScore_FFHHHHHIJJJJJGIJJJJJJJJJJJJJJJJJJJJJJJJJJIJJJHHHHHHHFFFFFFFEEEEEFEFEEDEEDDCCDBDDDDBD<CCDDCCCCD_Mismatch_0_Sense_+_Library_PoolT
GTTAGCGACGCTGACCTCGCAACCCAAAACTAATTCTCATCTCCATTGACATTAATTTCACTGTAAATATAAGCAACGCAGGAGATAGAGTAAT
>Frequency_16_QualityScore_FEHGGHHIIIIHHGHIIIIIIHIIIHHIIJIHHIIIHHHHHGHGGGGGFGBEEEDEEDDDDDDCCDDEDACCCDCCCCDCDCCCACCDCCABCC_Mismatch_0_Sense_+_Library_PoolC
GTTAGCGACGCTGACCTCGCAACCCAAAACTAATTCTCATCTCCATTGACATTAATTTCACTGTAAATATAAGCAACGCAGGAGATAGAGTAAT
>Frequency_1_QualityScore_8<D?DAF?EDHDHI@HHIIH<CFHGI4C?@FHIIIBEHGEED;@FHECGIHGGEHIGG>;AE=EHEEEFBE<;ACEAEEACACCDFC>;>CADC_Mismatch_0_Sense_+_Library_PoolT
GATAGAGTAATCTAATTTGAAAAATGTAATTTTTAAAGTTTTTTTACTTTGTACCTTTTATACTTTTTCAAAATAAAATTGTAAATGTTTGTAG
>Frequency_6_QualityScore_FEHHHGHEGHIIJIIIJJJIJJIIIIFHGIJJJJJJJJGIIJJIJJIJJIJIIIIJIJIIIIIIIIIHHGGGGDEDDFEEEDEDEEDACDDCDD_Mismatch_0_Sense_+_Library_PoolC
GATAGAGTAATCTAATTTGAAAAATGTAATTTTTAAAGTTTTTTTACTTTGTACCTTTTATACTTTTTCAAAATAAAATTGTAAATGTTTGTAG
>Frequency_1_QualityScore_FFHHDFFFHFHGHGIIJJIGHIDEHIGGJGGEGGFH4?>>BEF9<<@BCCCCCDDDCBDCCDABDDDDDDB@BAC?BBB<CCCDDDDCDD@@B@_Mismatch_0_Sense_+_Library_PoolT
TGAGTGCGTGGTCGCTTCGAGGACTTATGGCGACGGTTGCTTCGGCAGTGAGCCCTACTTCGTGCCCCGGACTTCGGATTCAGATGCAGAGGAG
>Frequency_1_QualityScore_DFGHHHGJJJJHIIJJJJJGIJBHJJJJJJJJJJJJIHHHFFFFDDDDDDDDDDDDDDDDDDDDDDDDDDDBDDDDD<?@CCDDDDDDDCDD?B_Mismatch_0_Sense_+_Library_PoolC
TGAGTGCGTGGTCGCTTCGAGGACTTATGGCGACGGTTGCTTCGGCAGTGAGCCCTACTTCGTGCCCCGGACTTCGGATTCAGATGCAGAGGAG
>Frequency_1_QualityScore_FFHHHHCGIIJJJJJJJIIIJJJJIHIIJJJIJIIJIFHIIJJJJIIJJJJJIJJJJJJJJJJJJJIJFHHHEHFFFFFFCEEDDDBEDDBDDC_Mismatch_0_Sense_+_Library_PoolT
ATAGAGTAATCTAATTTGAAAAATGTAATTTTTAAAGTTTTTTTACTTTGTACCTTTTATACTTTTTCAAAATAAAATTGTAAATGTTTGTAGT
>Frequency_8_QualityScore_EEGGDG@EGIHIJIIIIJIIIIHEIEGEGHIIIGGHHFHGIIJIIIIIIJGIHIHIIIIIGEHHHIGFEEFFEEDDDEDDCDDDEDBDCCACCA_Mismatch_0_Sense_+_Library_PoolC
ATAGAGTAATCTAATTTGAAAAATGTAATTTTTAAAGTTTTTTTACTTTGTACCTTTTATACTTTTTCAAAATAAAATTGTAAATGTTTGTAGT
>Frequency_1_QualityScore_FFHGHHHI@EGGIJJDHIGJJJJIJJIJJJJIJFHGFGGHFHIIHBEFFFCCCEEEEECDCDDDDCCDD@BDBDDDDDDDDDDBBCDDDDDDDA_Mismatch_0_Sense_+_Library_PoolT
ACGACGGGTATATCGTGGCTTTTACCCATAACGAAGTTAGTGGCGTTTCAAGTTTTCTGGTGATGGACGCACAGTCTCCAACCCTTGAAATCGT
>Frequency_1_QualityScore_FFHHHHHJJJJJJGIHGIIHIDHIIJJJIJJJJIIJJJJJJJIJJJJJIIJIIJJJJJHFFFFFEEEEEAEEDDDEDEDEDDDCCCDCDDDDDD_Mismatch_0_Sense_+_Library_PoolT
TAAGCAACGCAGGAGATAGAGTAATCTAATTTGAAAAATGTAATTTTTAAAGTTTTTTTACTTTGTACCTTTTATACTTTTTCAAAATAAAATT
>Frequency_12_QualityScore_FFHHHHGJIJIIIGIHHIIGIEHHIIJJJJJJJIIIIJJJIIIJJIIIIIIIGIJIIIGFEEFFEEEEEADDDDDEDEDEDDDCCCDCDCCCCD_Mismatch_0_Sense_+_Library_PoolC
TAAGCAACGCAGGAGATAGAGTAATCTAATTTGAAAAATGTAATTTTTAAAGTTTTTTTACTTTGTACCTTTTATACTTTTTCAAAATAAAATT
>Frequency_1_QualityScore_3+AD?FF@?EGF?@<:4C38**:CFE9FF?897?\\;4\-))).;999;(9(_Mismatch_1_Sense_+_Library_PoolT
CCCCGTACGGATTTCATGGCCTCTTCGTTAGCGACGCTGACCTCGCAACCCA
>Frequency_1_QualityScore_DEHHHHHGIJDGIIIIIJI@EFHHJJJJI4CGGIGIDHGIIBGIIJDFGIIGIIIJIGHFGGIHEIGIJ@DHE@?AEHHF@DDDEFCEFCEEEE_Mismatch_0_Sense_+_Library_PoolT
TTTTACTTTGTACCTTTTATACTTTTTCAAAATAAAATTGTAAATGTTTGTAGTTTTTTATATTATTTTATACAAAACTGTAAATGATTGTAAA
>Frequency_2_QualityScore_FFHHHHHJJJIJJJJJJJJJIJJJJJJJIHIJIJIJJIJJIJIIIIFIIJIJJGHIJIIJIIIIIGHIIGGHGGECEGGEEGDEDEEEEDEEDE_Mismatch_0_Sense_+_Library_PoolC
TTTTACTTTGTACCTTTTATACTTTTTCAAAATAAAATTGTAAATGTTTGTAGTTTTTTATATTATTTTATACAAAACTGTAAATGATTGTAAA
>Frequency_1_QualityScore_FFHHHHHJJJJIJJJIJJJHIJIJIJJIJJJJJJJJJJJJJIIIIJJICHHIJIJHHHFFFEEDEEEEDDDDDDDDDDDDDDDDDDBBCDDDDD_Mismatch_0_Sense_+_Library_PoolT
AGTCTCCAACCCTTGAAATCGTTGCCTCCGTTGAGCTCCCTGCAAGAGTCCCGTACGGATTTCATGGCCTCTTCGTTAGCGACGCTGACCTCGC
>Frequency_10_QualityScore_EEEGGHHIIHIIIIIGGIGGHIIHHIIIIIGHIHIIIIIIIHHIIGFEAEFGGEGEEEDDBDDDBAACC@BBCCBCBA@@?A@?AA@>BCCCBB_Mismatch_0_Sense_+_Library_PoolC
AGTCTCCAACCCTTGAAATCGTTGCCTCCGTTGAGCTCCCTGCAAGAGTCCCGTACGGATTTCATGGCCTCTTCGTTAGCGACGCTGACCTCGC
>Frequency_1_QualityScore_FFHFHHHJJJJJJJJIJJJIJJGIIIJJJJJJJJIJJJJJJJJJJJJJJJJJJJJIJJJJHHHHHGFFF@DFEEEEEEEEDDECDEDDEDDDED_Mismatch_0_Sense_+_Library_PoolT
GAGTAATCTAATTTGAAAAATGTAATTTTTAAAGTTTTTTTACTTTGTACCTTTTATACTTTTTCAAAATAAAATTGTAAATGTTTGTAGTTTT
>Frequency_11_QualityScore_FEGCEGGIHIIIIIIIIIIIGIEFHIIIIIJIHIFFIIIIIIIIHIIHIIIIHIHIHIIIHHHIHGGGG@DEEEEEDBDDEED@ADCADD@ACC_Mismatch_0_Sense_+_Library_PoolC
GAGTAATCTAATTTGAAAAATGTAATTTTTAAAGTTTTTTTACTTTGTACCTTTTATACTTTTTCAAAATAAAATTGTAAATGTTTGTAGTTTT
>Frequency_1_QualityScore_DDDDHHHIIIHIGDHGIGGEIIGIIHGGGHFGHBBA\=CBDDC@@CBBBCCC@5:ACACCBB?B@>:A::?B>BBBCDCA4>:@CCCCACCCCC_Mismatch_0_Sense_+_Library_PoolT
CGGACTTCGGATTCAGATGCAGAGGAGGACGACGGGTATATCGTGGCTTTTACCCATAACGAAGTTAGTGGCGTTTCAAGTTTTCTGGTGATGG
>Frequency_10_QualityScore_EEGFGFGGGGFHIIIIGFHGGGDGHEGIFHGHDGHF:@DEEDDCCBABABBA?B@BCCCCBA@@=AAA>>@>?6=?BBBCA@BBBBAB?@ACBB_Mismatch_0_Sense_+_Library_PoolC
CGGACTTCGGATTCAGATGCAGAGGAGGACGACGGGTATATCGTGGCTTTTACCCATAACGAAGTTAGTGGCGTTTCAAGTTTTCTGGTGATGG
>Frequency_1_QualityScore_FFHHHHHJJJJJJHJJJJJJJJJJJJHIJJJJJJJJJJIJJJJJIJJJIGHIJJJJHJIJJIGHHHEHFFFFFDDD_Mismatch_1_Sense_+_Library_PoolT
GTAATTTTTAAAGTTTTTTTACTTTGTACCTTTTATACTTTTTCAAAATAAAATTGTAAATGTTTGTATTTTTTTA
>Frequency_1_QualityScore_FFHHDFFIJIIGJJJEHHIIEHIIJJIHEDCHIIJJJJHGIIIIJGGHIECEEEFDDDCCEE>;ACAA>@A?9:A<@9<BB>@<<?CDDB>@BD_Mismatch_0_Sense_+_Library_PoolT
CTCCAACCCTTGAAATCGTTGCCTCCGTTGAGCTCCCTGCAAGAGTCCCGTACGGATTTCATGGCCTCTTCGTTAGCGACGCTGACCTCGCAAC
>Frequency_9_QualityScore_FFHHHHGIIJIIHIJHHIHIIIIHIIIHIIGHIIJJIJIIGIIIIEGGIIGHHGGDDDEDDDDDDDDCCCCBBC@A@AAABCCA?ABCCBAABC_Mismatch_0_Sense_+_Library_PoolC
CTCCAACCCTTGAAATCGTTGCCTCCGTTGAGCTCCCTGCAAGAGTCCCGTACGGATTTCATGGCCTCTTCGTTAGCGACGCTGACCTCGCAAC
>Frequency_1_QualityScore_FFHGHFHIJIIJCHJIJIJJJGIJJIJIIIJJIIIJJJIJJIJJGIJJJJJFGIJHHFHHFFBCCEEEDDBCDDDCDDCCBD@BDDDDDDDDCD_Mismatch_0_Sense_+_Library_PoolT
CACAGTCTCCAACCCTTGAAATCGTTGCCTCCGTTGAGCTCCCTGCAAGAGTCCCGTACGGATTTCATGGCCTCTTCGTTAGCGACGCTGACCT
>Frequency_3_QualityScore_FFHHGGHIJJJHIIIIJIIJJIIIIIJIIJJJJGHIJIHIIJIIIGIIIGI@DHHHHEGFDBDDDEDBA>ACDDDDCCBDDCCC@BDDDD@DBC_Mismatch_0_Sense_+_Library_PoolC
CACAGTCTCCAACCCTTGAAATCGTTGCCTCCGTTGAGCTCCCTGCAAGAGTCCCGTACGGATTTCATGGCCTCTTCGTTAGCGACGCTGACCT
>Frequency_1_QualityScore_FFHHHHHJJJJGIJJJJJJJIJJJIJJJJJJJJJJJJJIJJJJIJIJJJJJGIJJJJJIJJJJGHHHHHDEDFFFFEEDEDECCDDDDDDDDDE_Mismatch_1_Sense_+_Library_PoolT
TCTCCATCGACATTAATTTCACTGTAAATATAAGCAACGCAGGAGATAGAGTAATCTAATTTGAAAAATGTAATTTTTAAAGTTTTTTTACTTT
>Frequency_1_QualityScore_FFHHHHHJJJJJIIJIIIJIJJJIIJJJJIJJJIJJJIJJIJJJJJJJ_Mismatch_0_Sense_+_Library_PoolT
AATGTAATTTTTAAAGTTTTTTTACTTTGTACCTTTTATACTTTTTCA
>Frequency_1_QualityScore_FFHHFFGJJIIGIIHICF>HGGIIIJGIJDCFFCEHIGGIIGIGIGII_Mismatch_0_Sense_+_Library_PoolC
AATGTAATTTTTAAAGTTTTTTTACTTTGTACCTTTTATACTTTTTCA
>Frequency_1_QualityScore_FFHHHHHJJJGIJJJJJJJJJJIJJJJJJIIIIIJJJIJJIHIJJJJJIJJJIJIJIIJJJJIIHHGHHHHFFFFFFEEEEEEDDE_Mismatch_0_Sense_+_Library_PoolT
GGAGATAGAGTAATCTAATTTGAAAAATGTAATTTTTAAAGTTTTTTTACTTTGTACCTTTTATACTTTTTCAAAATAAAATTGTA
>Frequency_1_QualityScore_DFHHHHHJJJJJJJJJJJJJJIJJJFIGIGGGHDGGIJJJJJJJJGGIIIJJHIEHIJJJJJIHHHHHHFDDDDDDDCDDDDDDDCDEDEDEDD_Mismatch_0_Sense_+_Library_PoolT
TCACTGTAAATATAAGCAACGCAGGAGATAGAGTAATCTAATTTGAAAAATGTAATTTTTAAAGTTTTTTTACTTTGTACCTTTTATACTTTTT
>Frequency_3_QualityScore_EEGFGGFIJJIJHJIHEIHHHGIIIGICFEFHHCFHFFHIJJIHFIJJIIJHDGIIIGFIJHFGCEGHGBCBDCCDDCEEBCBDCDDE@DCDCD_Mismatch_0_Sense_+_Library_PoolC
TCACTGTAAATATAAGCAACGCAGGAGATAGAGTAATCTAATTTGAAAAATGTAATTTTTAAAGTTTTTTTACTTTGTACCTTTTATACTTTTT
>Frequency_1_QualityScore_FFHHHHHJJJJJJJJEIJIJJJJJJJJJJJJJJJJJJJJJJJJJJJJHJJJJJJJGIJJJJHHHHHHHFFFFFDDFEEEEEDDCDDCCDDDDDD_Mismatch_0_Sense_+_Library_PoolT
CTCATCTCCATTGACATTAATTTCACTGTAAATATAAGCAACGCAGGAGATAGAGTAATCTAATTTGAAAAATGTAATTTTTAAAGTTTTTTTA
>Frequency_24_QualityScore_EFGGGGGIHHIIIHIDHIIIIIIIHIIIHHGIIIIIIIIIHIHIHHGHHHIIIHHAEFGHHHHHHGHFECDFEEDDCEDEEECCCD@ABBCCCC_Mismatch_0_Sense_+_Library_PoolC
CTCATCTCCATTGACATTAATTTCACTGTAAATATAAGCAACGCAGGAGATAGAGTAATCTAATTTGAAAAATGTAATTTTTAAAGTTTTTTTA
>Frequency_1_QualityScore_FFHHHHHJJIHIJJJJJJJJJJJJJJJJJJJJJJIJJIJJJJJJJIJJJJJJIIIIHIIIJIIJHHGGHAEHHFDEF?BDCDDD_Mismatch_0_Sense_+_Library_PoolT
TGAAAAATGTAATTTTTAAAGTTTTTTTACTTTGTACCTTTTATACTTTTTCAAAATAAAATTGTAAATGTTTGTAGTTTTTTA
>Frequency_6_QualityScore_FFFHGHGIJHIIJJJJJGHHHHIIIIJIIIIIJIIJIIIIJIIJIHIIIIIIIEGHHHGGHHIHEGGGF@?DDEDEFCBACBBA_Mismatch_0_Sense_+_Library_PoolC
TGAAAAATGTAATTTTTAAAGTTTTTTTACTTTGTACCTTTTATACTTTTTCAAAATAAAATTGTAAATGTTTGTAGTTTTTTA
>Frequency_1_QualityScore_FFHHHHHJJJJJJJJJJJJJJHIJIJJIJJJJJJJJJJJJJHHHHHHHFFFFFFFEEEEEEEEFEEEEDCCDDDDDDDDDBDDDDD>CCDEDDD_Mismatch_0_Sense_+_Library_PoolT
GCGACGCTGACCTCGCAACCCAAAACTAATTCTCATCTCCATTGACATTAATTTCACTGTAAATATAAGCAACGCAGGAGATAGAGTAATCTAA
>Frequency_10_QualityScore_FFHHGHHJJJJJJJIIJIJJJIJJJJIIIJJIJIIIIIIIIIIIGGEGGFFFFFFEEEEDDDEEEEEDDBCCDCDCCCBCACDDCDABCDDDDD_Mismatch_0_Sense_+_Library_PoolC
GCGACGCTGACCTCGCAACCCAAAACTAATTCTCATCTCCATTGACATTAATTTCACTGTAAATATAAGCAACGCAGGAGATAGAGTAATCTAA
>Frequency_22_QualityScore_FEGHGFFHIIIIGHIIHHHGIGHIIGIIIHIFHIHHIHHIHIIIHGHIHIIIHGGHHIHHHGGEFEEEECC@CDDCDCCEDDDCBCCCCCCDCD_Mismatch_0_Sense_+_Library_PoolC
CAACCCAAAACTAATTCTCATCTCCATTGACATTAATTTCACTGTAAATATAAGCAACGCAGGAGATAGAGTAATCTAATTTGAAAAATGTAAT
>Frequency_21_QualityScore_FFHDHHHJJJJJIJJIHIJJJIIIJJIIJJIJJJJHIHIIIHIEGHHIJIIJIJJHHHHHHHGGGGGGGEFFFFCDEEEDDDDDCDDDEDDDDD_Mismatch_0_Sense_+_Library_PoolC
GACATTAATTTCACTGTAAATATAAGCAACGCAGGAGATAGAGTAATCTAATTTGAAAAATGTAATTTTTAAAGTTTTTTTACTTTGTACCTTT
>Frequency_21_QualityScore_EFGHHGGEHHIIGHIIIGIIIIHIIIIJIIIIIIHHGIIIIIIGGFEFFEEDDCCDDDBCDCBCCCCDECCDDDDDDCCDCCC@CBCBDDDCDD_Mismatch_0_Sense_+_Library_PoolC
GCAAGAGTCCCGTACGGATTTCATGGCCTCTTCGTTAGCGACGCTGACCTCGCAACCCAAAACTAATTCTCATCTCCATTGACATTAATTTCAC
>Frequency_20_QualityScore_FFHHGHHJIIIIIIJIIJIIHIIIIIIIIIIIIIIIIIIIHGFFEDDDDDDDDDEEEDEEDDDDCDDCBBACDDDEEEDDDCDCDDDDEEEDCD_Mismatch_0_Sense_+_Library_PoolC
ACGGATTTCATGGCCTCTTCGTTAGCGACGCTGACCTCGCAACCCAAAACTAATTCTCATCTCCATTGACATTAATTTCACTGTAAATATAAGC
>Frequency_19_QualityScore_FFGGGHGHHGHIGIHHIHHHHCGHHHIIIIHIIIGHHHHIIIHIIIIIHHIIIFGFGHGGGDGFGGHGGEGFFDEEDDDEDDACDCCCCCCB@A_Mismatch_0_Sense_+_Library_PoolC
CTAATTCTCATCTCCATTGACATTAATTTCACTGTAAATATAAGCAACGCAGGAGATAGAGTAATCTAATTTGAAAAATGTAATTTTTAAAGTT
>Frequency_18_QualityScore_EFGGHHHIJJJIIJIIIIIIIFGEGHIGHDFGHIIHIIIIIHIIIIIIFGGIIIIJJHIIEGHIIFDDECEEDDDECDDDDDDDDEDDDCCCBC_Mismatch_0_Sense_+_Library_PoolC
TGTAAATATAAGCAACGCAGGAGATAGAGTAATCTAATTTGAAAAATGTAATTTTTAAAGTTTTTTTACTTTGTACCTTTTATACTTTTTCAAA
>Frequency_17_QualityScore_FFHGGGHIIIIIHIIIIIHHHIHIGHIHIIIIIIIIIIIHHGGGGFFEFFEEDCDDDEDDCACCCDDCDBDCDDCDDDDDDDEDDDCCBCCBBB_Mismatch_0_Sense_+_Library_PoolC
ATGGCCTCTTCGTTAGCGACGCTGACCTCGCAACCCAAAACTAATTCTCATCTCCATTGACATTAATTTCACTGTAAATATAAGCAACGCAGGA
>Frequency_16_QualityScore_FFHHHGHJJJJIIIJIIJJIIHIJIIJJHIHIJJIIJJIHIIIHIHIIIJJIIIIIIIIIIIGGEFGFECBCEEEEEDEEEDDCCCDCDCDCDD_Mismatch_0_Sense_+_Library_PoolC
AACCCAAAACTAATTCTCATCTCCATTGACATTAATTTCACTGTAAATATAAGCAACGCAGGAGATAGAGTAATCTAATTTGAAAAATGTAATT
>Frequency_16_QualityScore_FDGHGGGIJIGHHHIIIIJJHGHHHIIIEGHIIHIIIIGGHIIIIIHIGGIHGGGGFBDEDCCCCCCACBCCCCCCCDDCCCBBCCCCDDDCCD_Mismatch_0_Sense_+_Library_PoolC
GTTGCCTCCGTTGAGCTCCCTGCAAGAGTCCCGTACGGATTTCATGGCCTCTTCGTTAGCGACGCTGACCTCGCAACCCAAAACTAATTCTCAT
>Frequency_15_QualityScore_EFGGGHHIJIIIEHHIIJJJJIIIIHIIIIIIJIJJJIJHIIIHHIHIIIIIEGHIHIIIIIIIHGHHHEFEEEGGEEEEEDDAACCCCBCCDC_Mismatch_0_Sense_+_Library_PoolC
ATCTCCATTGACATTAATTTCACTGTAAATATAAGCAACGCAGGAGATAGAGTAATCTAATTTGAAAAATGTAATTTTTAAAGTTTTTTTACTT
>Frequency_15_QualityScore_FFGHHHGIJJJIJIIIIJIIJIHHIHIIIHIJIIIIIHIIIJJIIIIHHIGHEFGHHGEFEECCCDDEECABCDDCDCCBBCCCBBCCCBA@CC_Mismatch_0_Sense_+_Library_PoolC
GCACAGTCTCCAACCCTTGAAATCGTTGCCTCCGTTGAGCTCCCTGCAAGAGTCCCGTACGGATTTCATGGCCTCTTCGTTAGCGACGCTGACC
>Frequency_14_QualityScore_FFHHHHHIHIIJIIIIJJIIIIIIIIIIJJIJIJIIIEGHHIHHIIIGHHIIIHGGGGGFEEEDCDCBCABCDCCDBCDDDCCCCCCCBACCCD_Mismatch_0_Sense_+_Library_PoolC
CTTGAAATCGTTGCCTCCGTTGAGCTCCCTGCAAGAGTCCCGTACGGATTTCATGGCCTCTTCGTTAGCGACGCTGACCTCGCAACCCAAAACT
>Frequency_14_QualityScore_FFHHHGHJJJJJJIJJJIIIGHIIIFGHIIGIIIIIJJIIIIIIIIIIHHIIHFFDCDDBCCBCCCCCCCCCCCBBCDCCEDEDDDCCDCCDED_Mismatch_0_Sense_+_Library_PoolC
CGTTGAGCTCCCTGCAAGAGTCCCGTACGGATTTCATGGCCTCTTCGTTAGCGACGCTGACCTCGCAACCCAAAACTAATTCTCATCTCCATTG
>Frequency_14_QualityScore_EEGFFGGIHHHIIHIIHGHIGIGHIIHGHIHIIIIGHIHHGFGGFEFEEEEEEEDDDDDDDCACCCCBCCDDDEEDCCDCDBCCDBBCBCCCCD_Mismatch_0_Sense_+_Library_PoolC
CTTCGTTAGCGACGCTGACCTCGCAACCCAAAACTAATTCTCATCTCCATTGACATTAATTTCACTGTAAATATAAGCAACGCAGGAGATAGAG
>Frequency_13_QualityScore_EFGHHDHIJJJJJJJJJJHIIIIIIIJIJJIJIJJJJIIHIIIHIDGHIIIIIIIJIIIGIIIIGGHHHFGGFFFEBCDEDCDDDDDECCDDCC_Mismatch_0_Sense_+_Library_PoolC
TTGACATTAATTTCACTGTAAATATAAGCAACGCAGGAGATAGAGTAATCTAATTTGAAAAATGTAATTTTTAAAGTTTTTTTACTTTGTACCT
>Frequency_13_QualityScore_FEHGGHGJJJJIIJIJIJIIJIJIIIIIIJIIJJIIGIIIIIIJJHIIIHIIHHIIIIIIIHHGGFEDCABCCDCD?BCDDDCDEEEDC_Mismatch_0_Sense_+_Library_PoolC
CCTCGCAACCCAAAACTAATTCTCATCTCCATTGACATTAATTTCACTGTAAATATAAGCAACGCAGGAGATAGAGTAATCTAATTTGA
>Frequency_13_QualityScore_FFGGGHGIIIIIIIJJHIJJJIIIIJHJIIJIIJJIJJJIIFIIIIIIIIHIIIIIHIHGHIHHHHFGEBDDCCCBCDDCC?CCEEDDCEEEDD_Mismatch_0_Sense_+_Library_PoolC
GCTGACCTCGCAACCCAAAACTAATTCTCATCTCCATTGACATTAATTTCACTGTAAATATAAGCAACGCAGGAGATAGAGTAATCTAATTTGA
>Frequency_13_QualityScore_EDGFGGGHHHGGHEGGIHGGGHHFGHHHHGFEFHHGGHGHFEFHFEEFEDDA@CCCCBBABBCBB?AB@ABCCBBBCDCC?BCBAABCC?@BBB_Mismatch_0_Sense_+_Library_PoolC
CTCCCTGCAAGAGTCCCGTACGGATTTCATGGCCTCTTCGTTAGCGACGCTGACCTCGCAACCCAAAACTAATTCTCATCTCCATTGACATTAA
>Frequency_13_QualityScore_EEHGGFGGIIIFHFGIIIIIIHJIIGHHHIHGFHHIHIIIIHIHGGHIIIIHGIIIIIIHHHHHGGFFEDEEEDDDBBBBBCCCDCCBDBCDCB_Mismatch_0_Sense_+_Library_PoolC
GCAGGAGATAGAGTAATCTAATTTGAAAAATGTAATTTTTAAAGTTTTTTTACTTTGTACCTTTTATACTTTTTCAAAATAAAATTGTAAATGT
>Frequency_12_QualityScore_EEGGGGFFHHHIIIHIIHHGFHIDFEHHIHIFGHIIIHIIJIIFGEGHGGFGHHIGHHFGGFDEFGGEABCCDDDBCC?BBBCCCCCBCDCCCC_Mismatch_0_Sense_+_Library_PoolC
ACTGTAAATATAAGCAACGCAGGAGATAGAGTAATCTAATTTGAAAAATGTAATTTTTAAAGTTTTTTTACTTTGTACCTTTTATACTTTTTCA
>Frequency_12_QualityScore_FFHHHHGIJJIJIJJJJJJFIJIIIJJJIIJIIIIJIIIIIIIIJJIIIIIHIHIIIFHDGHHIHIIIIGGFGFGEEEEEEFEEEEDDDDBCDD_Mismatch_0_Sense_+_Library_PoolC
AATTCTCATCTCCATTGACATTAATTTCACTGTAAATATAAGCAACGCAGGAGATAGAGTAATCTAATTTGAAAAATGTAATTTTTAAAGTTTT
>Frequency_12_QualityScore_EFHGFHHIJGIIJIIIIIIIHHHIGGFHHIIIIIIHGHEGGFGEEDDDDCBCCDCDDDDEDECCDCCCCCCCCCD?BCBBDEDCDDDDCAB_Mismatch_0_Sense_+_Library_PoolC
CCCGTACGGATTTCATGGCCTCTTCGTTAGCGACGCTGACCTCGCAACCCAAAACTAATTCTCATCTCCATTGACATTAATTTCACTGTAA
>Frequency_12_QualityScore_FFGGGGGGHGHHIHGCFGIGIGHIIIIGFHHIIHGGGIHIIIIIHIGHHHHHHHHGGGGFFFEEEEEEEDDDDEDDDCCCCCCCCCDCCCDDCC_Mismatch_0_Sense_+_Library_PoolC
ACGCAGGAGATAGAGTAATCTAATTTGAAAAATGTAATTTTTAAAGTTTTTTTACTTTGTACCTTTTATACTTTTTCAAAATAAAATTGTAAAT
>Frequency_12_QualityScore_DEBGGGGHIIIGIHIHHIIIIIIIIIIIIIIIIIGIEHIHHIEEHHIIHIIIJIHGFFHHHGGGGGHGGGGEEBCEEEDDDDDCDDDEECCCCD_Mismatch_0_Sense_+_Library_PoolC
ACATTAATTTCACTGTAAATATAAGCAACGCAGGAGATAGAGTAATCTAATTTGAAAAATGTAATTTTTAAAGTTTTTTTACTTTGTACCTTTT
>Frequency_12_QualityScore_FFHGHHHIJIJIIIIIIIJIIIIIIIBHIIHIIJIIIIIIIHIIIIJIIIIIJHIHIIHIGHHHEGCFFADFFFFEEEDDEDCDDCDCEEEDCD_Mismatch_0_Sense_+_Library_PoolC
CAAAACTAATTCTCATCTCCATTGACATTAATTTCACTGTAAATATAAGCAACGCAGGAGATAGAGTAATCTAATTTGAAAAATGTAATTTTTA
>Frequency_12_QualityScore_FFHHGGGHJJIIEHIIIIIIJJIIIIIIJIJHHIIIJJJIJJJHIIJJJJIIIIIIIIIHHIHGGGGGGFFEEEEDEEDDDDDEDDCEDEEDBC_Mismatch_0_Sense_+_Library_PoolC
CAGGAGATAGAGTAATCTAATTTGAAAAATGTAATTTTTAAAGTTTTTTTACTTTGTACCTTTTATACTTTTTCAAAATAAAATTGTAAATGTT
>Frequency_11_QualityScore_FFHHHHHIIJJIJIIJJIJJCHIIJJJIJIJJJIIHJJIJJJIJJIJJJIIIHIIIIIIIEGHIIIIIIGGHFGEFFEEEEEFEDDEDDCCBBB_Mismatch_0_Sense_+_Library_PoolC
TAATTCTCATCTCCATTGACATTAATTTCACTGTAAATATAAGCAACGCAGGAGATAGAGTAATCTAATTTGAAAAATGTAATTTTTAAAGTTT
>Frequency_11_QualityScore_EFHHHHHJJJJIJJJJJIJJIIIIIIIJJJJIIJIIJJJJIIHGGFEEEDEEDDDEEEDEEDDDDDDEDDDCDDDDEEEDEDDDDEDDDEEEED_Mismatch_0_Sense_+_Library_PoolC
TACGGATTTCATGGCCTCTTCGTTAGCGACGCTGACCTCGCAACCCAAAACTAATTCTCATCTCCATTGACATTAATTTCACTGTAAATATAAG
>Frequency_11_QualityScore_EDFGGGGFHDFHHIIIIIIIIIIIIIIIGHHIIIIIHIIIFHIIHIIIIIJIIGIIHHHHHIIHHGGFGDFCBCDDDCCDEDCBCDDDD@BCDB_Mismatch_0_Sense_+_Library_PoolC
GAGATAGAGTAATCTAATTTGAAAAATGTAATTTTTAAAGTTTTTTTACTTTGTACCTTTTATACTTTTTCAAAATAAAATTGTAAATGTTTGT
>Frequency_11_QualityScore_EFGGGGGHHIIIIIIIIIIIIJJIJIJJIIIIIIHIIIIIIIEHIHHIHHIHHIHGFEFFHGGFDEFDEBCCBBBCBCCDCC?ABCCCCCDDCD_Mismatch_0_Sense_+_Library_PoolC
CGCTGACCTCGCAACCCAAAACTAATTCTCATCTCCATTGACATTAATTTCACTGTAAATATAAGCAACGCAGGAGATAGAGTAATCTAATTTG
>Frequency_11_QualityScore_EEGHGGHIIIHIFGGHHHHHGGFHHGGGHIHHHHHGHHGHHHHGHGFHFGGGHGEFFDEEEEDAB@@AA?AB@BBB@@AB@A@ABBACBAACBB_Mismatch_0_Sense_+_Library_PoolC
CAAGTTTTCTGGTGATGGACGCACAGTCTCCAACCCTTGAAATCGTTGCCTCCGTTGAGCTCCCTGCAAGAGTCCCGTACGGATTTCATGGCCT
>Frequency_11_QualityScore_FDGGFGGIHJIIIIIJIHIIIIIIIIHGHGHHHHIIHHIHGGHIHHGGGFGGFFFDBCEDCBBCBABCCABDCCBCCDCDDCBCBAABBBCBBB_Mismatch_0_Sense_+_Library_PoolC
GGACGCACAGTCTCCAACCCTTGAAATCGTTGCCTCCGTTGAGCTCCCTGCAAGAGTCCCGTACGGATTTCATGGCCTCTTCGTTAGCGACGCT
>Frequency_11_QualityScore_FFHGHHGIIJJIIJJHIJJJIHHIJHJIJJIIIIJJIIIIFIIJIIIIIIIJIHIIIIIIIIIIIHHGFEECCCCDDDDDACDEEDDDEDEDCC_Mismatch_0_Sense_+_Library_PoolC
CTGACCTCGCAACCCAAAACTAATTCTCATCTCCATTGACATTAATTTCACTGTAAATATAAGCAACGCAGGAGATAGAGTAATCTAATTTGAA
>Frequency_11_QualityScore_ECGGGHGIIHIHIGIIIHIIIHIHIIIIHGIHFHHIIHHIEGEHGHHIIIIHGFGFHGHDEFGFFGHFFDDCEFEDCDCDCCDDDDDACDDCCC_Mismatch_0_Sense_+_Library_PoolC
ATTAATTTCACTGTAAATATAAGCAACGCAGGAGATAGAGTAATCTAATTTGAAAAATGTAATTTTTAAAGTTTTTTTACTTTGTACCTTTTAT
>Frequency_11_QualityScore_EFGGFFGIHIHFFGAFHIIHIHIGHFIEFGIHIIIHGHHGIGHGGGGGEFGHDGCEFGHHGGFHHHEEEDDFEDECDDDCECCBCACCCCBCBC_Mismatch_0_Sense_+_Library_PoolC
TCATCTCCATTGACATTAATTTCACTGTAAATATAAGCAACGCAGGAGATAGAGTAATCTAATTTGAAAAATGTAATTTTTAAAGTTTTTTTAC
>Frequency_11_QualityScore_CDEEFDFHGHHHFGGGGHHHFHHHIDGHGHIHGGHHGGGGGGFDEEEDEDDDDDDDDDDCCC@CCCBDCABCABBBCBBCCDCDCCCCBBCCA@_Mismatch_0_Sense_+_Library_PoolC
CATGGCCTCTTCGTTAGCGACGCTGACCTCGCAACCCAAAACTAATTCTCATCTCCATTGACATTAATTTCACTGTAAATATAAGCAACGCAGG
>Frequency_11_QualityScore_EEDFDFGHHIHIIHHHGHHHIIHGHFFHHIIIIHIFGHIIHHIIIIIHHIHGGHIIIHIIHIHHGHFBDDCECBDDEDCDDDDD@ACCACCABC_Mismatch_0_Sense_+_Library_PoolC
AGAGTAATCTAATTTGAAAAATGTAATTTTTAAAGTTTTTTTACTTTGTACCTTTTATACTTTTTCAAAATAAAATTGTAAATGTTTGTAGTTT
>Frequency_11_QualityScore_DEFGHGHIHHIII>DGHIIIDGHHHIJJIGHHGHHIHGEFFBDDEBCCCC?BCCECCACDCCCBCCDBBCCCDCCCCCCACDDCDDCBCBCCBC_Mismatch_0_Sense_+_Library_PoolC
GGAGGACGACGGGTATATCGTGGCTTTTACCCATAACGAAGTTAGTGGCGTTTCAAGTTTTCTGGTGATGGACGCACAGTCTCCAACCCTTGAA
>Frequency_10_QualityScore_DEGGGFGGIIIHHHIHIIHHIIIIIGHIHIHGGHIIHIHGHIIHGHHHGHHGGGGIFGHHGFGGFGFGECAACCBCCCD?ACDCBCCDCBBBBC_Mismatch_0_Sense_+_Library_PoolC
TGACCTCGCAACCCAAAACTAATTCTCATCTCCATTGACATTAATTTCACTGTAAATATAAGCAACGCAGGAGATAGAGTAATCTAATTTGAAA
>Frequency_10_QualityScore_FFHHGGGIIIIIIIIIGIHHIHIIIIIIIIIIIHHIIIIIIHHHGGGFFEFFFCEEDDDEEDEDDDCDDCCDEEEDDCDCCDCCDABACDDCC@_Mismatch_0_Sense_+_Library_PoolC
TTCGTTAGCGACGCTGACCTCGCAACCCAAAACTAATTCTCATCTCCATTGACATTAATTTCACTGTAAATATAAGCAACGCAGGAGATAGAGT
>Frequency_10_QualityScore_FFHHHHHJIIJJIIJJIIJIIIIIIIIJJHIIIJIJIJIIIHHGGGGEEEFEEEEEDEDDDDDDDDACDCCDDEDEDDDCDDDDEEEDDDDDCD_Mismatch_0_Sense_+_Library_PoolC
ATTTCATGGCCTCTTCGTTAGCGACGCTGACCTCGCAACCCAAAACTAATTCTCATCTCCATTGACATTAATTTCACTGTAAATATAAGCAACG
>Frequency_10_QualityScore_EEHHDHHJIJJJJIJJJIIJIIIIIIJJJIJJIIIJHIHIIJIIFHHIJIIIJJJJIHIIIJIHGHIIHFGGGFFDEFFEDDDDDDEDDEDCDD_Mismatch_0_Sense_+_Library_PoolC
TGACATTAATTTCACTGTAAATATAAGCAACGCAGGAGATAGAGTAATCTAATTTGAAAAATGTAATTTTTAAAGTTTTTTTACTTTGTACCTT
>Frequency_10_QualityScore_EEEGGFGHIGHFGHEEFEDGAEEFGHHIHHHGEGHHGHHDFFGHGHHEEDGEGFFFFEEEECEEBDCCCCCCCCCCDCDCCCB?ABBB@BCCBC_Mismatch_0_Sense_+_Library_PoolC
AAGCAACGCAGGAGATAGAGTAATCTAATTTGAAAAATGTAATTTTTAAAGTTTTTTTACTTTGTACCTTTTATACTTTTTCAAAATAAAATTG
>Frequency_10_QualityScore_EDFFEFFHDEGGHGGHGFHGFFHGFFFHEEEGGFGGGHHHHGFGGGGGEEFGFFFDCDCDCCADACCBC>@A>?BCBCCCCAABAA@A=B=AAA_Mismatch_0_Sense_+_Library_PoolC
GAAGTTAGTGGCGTTTCAAGTTTTCTGGTGATGGACGCACAGTCTCCAACCCTTGAAATCGTTGCCTCCGTTGAGCTCCCTGCAAGAGTCCCGT
>Frequency_10_QualityScore_FFHHHHHIIJJJJJJJJJJJJJJHIJHIHIIJIJEHIIJIJJJJJJIHIIJJJHIHIIJJJIIIIFHIHFEDDDDDDDDEECDDDDDDEDEDED_Mismatch_0_Sense_+_Library_PoolC
TTCACTGTAAATATAAGCAACGCAGGAGATAGAGTAATCTAATTTGAAAAATGTAATTTTTAAAGTTTTTTTACTTTGTACCTTTTATACTTTT
>Frequency_10_QualityScore_FFGGGEFHIIGHIIIGHIIGHHHIHIIIIIIGGIGGIHHHIHHFFEFEEECAABCCABCCCCABBCDDDBDDDCDCCDDCD=ACCCEEDCCCCC_Mismatch_0_Sense_+_Library_PoolC
AAGAGTCCCGTACGGATTTCATGGCCTCTTCGTTAGCGACGCTGACCTCGCAACCCAAAACTAATTCTCATCTCCATTGACATTAATTTCACTG
>Frequency_10_QualityScore_FFHHHGHIJHHJJIJIIIJHIIJIIIJJHIIIIJHIEGHIIIIIJJJJGGHIIIIGGHIIJJJIHHHEFCFGEDDDDDECDEECCDDDDDDCDD_Mismatch_0_Sense_+_Library_PoolC
ATTTCACTGTAAATATAAGCAACGCAGGAGATAGAGTAATCTAATTTGAAAAATGTAATTTTTAAAGTTTTTTTACTTTGTACCTTTTATACTT
>Frequency_10_QualityScore_FFHHHHHIIIIIJJJIJJJJIHIHFHGIIJIIGGHIJIJJJJJJIHIIJJIHHIIIIIJIHIHFGHIHFBCDCCEDCEDCCCDDDDDCDDEDCC_Mismatch_0_Sense_+_Library_PoolC
CACTGTAAATATAAGCAACGCAGGAGATAGAGTAATCTAATTTGAAAAATGTAATTTTTAAAGTTTTTTTACTTTGTACCTTTTATACTTTTTC
>Frequency_10_QualityScore_FFHHHHHIHIIIJJJJIJJJHIIIJJJIJJJJJIIIHHIIJJJIIGIIIIIHGHIHHGHIIIIGGFGHGEFFECEEBADDCDC_Mismatch_0_Sense_+_Library_PoolC
GAAAAATGTAATTTTTAAAGTTTTTTTACTTTGTACCTTTTATACTTTTTCAAAATAAAATTGTAAATGTTTGTAGTTTTTTA
>Frequency_10_QualityScore_FFHGGHHJJJJJIJIIIIIIIIIIIJIIIGIJHIIJJJIIJJHIJJIIIIHIIIIJIIIIIIIHHHHEFEDEEFFEEEEEECCCCDCCBCBDDD_Mismatch_0_Sense_+_Library_PoolC
ACCCAAAACTAATTCTCATCTCCATTGACATTAATTTCACTGTAAATATAAGCAACGCAGGAGATAGAGTAATCTAATTTGAAAAATGTAATTT
>Frequency_9_QualityScore_FEFHHHGIHIIIJIIIJJJJIIIIIIIJJJIIHIIIIIIIIIIHIEGHHGHGGFEFFFDEBDDDDEDDDCDCCCCCCBDBCCDCCABDDDDDDD_Mismatch_0_Sense_+_Library_PoolC
CGACGCTGACCTCGCAACCCAAAACTAATTCTCATCTCCATTGACATTAATTTCACTGTAAATATAAGCAACGCAGGAGATAGAGTAATCTAAT
>Frequency_9_QualityScore_BEFFEFFHEHGGHEHHEFGHGDFGHHGGDGHHHHGIHIFFEEDEECEEDFGCFBEDGGFFFGFGFEBECCDEBDDDABBBCAAA=@??A@ACBB_Mismatch_0_Sense_+_Library_PoolC
CATCTCCATTGACATTAATTTCACTGTAAATATAAGCAACGCAGGAGATAGAGTAATCTAATTTGAAAAATGTAATTTTTAAAGTTTTTTTACT
>Frequency_9_QualityScore_EDFGGGFHGGHHHGFEEGHGHHGGGHFDHEHGHHEEACDDC@DEFGEGGEGABDCDEECCACDCDC@AC??>B>@=@@AB?CBCCAAAACBCBA_Mismatch_0_Sense_+_Library_PoolC
AACCCTTGAAATCGTTGCCTCCGTTGAGCTCCCTGCAAGAGTCCCGTACGGATTTCATGGCCTCTTCGTTAGCGACGCTGACCTCGCAACCCAA
>Frequency_9_QualityScore_FFHHHHHJIIJJJJJJJJJJJIIIIJJJJJJJIIHIIJIIIJJIJJIHIIIIIIIJJIIIIHIGGFEEDCDDDDACCEDDDDEEEDCCCDDDDD_Mismatch_0_Sense_+_Library_PoolC
TCGCAACCCAAAACTAATTCTCATCTCCATTGACATTAATTTCACTGTAAATATAAGCAACGCAGGAGATAGAGTAATCTAATTTGAAAAATGT
>Frequency_9_QualityScore_DDFGGGHIIIIIHIHGGIGGBEEFGIHIIHIIIIGFGHHIHGGGHIIIJHHGGFHIIHFEEDDEEBBBCCCCDCDDDACBAACDC_Mismatch_0_Sense_+_Library_PoolC
ATAAGCAACGCAGGAGATAGAGTAATCTAATTTGAAAAATGTAATTTTTAAAGTTTTTTTACTTTGTACCTTTTATACTTTTTCA
>Frequency_9_QualityScore_FFHGGHHIIIIIJIJJJIJHIJDGHIJJIIGHIIIHIIFHIIHIIHIIJGGGIIJJJIIIIFHIIIGDDCDDEDCDECCDDDDDEDEDEDDDCB_Mismatch_0_Sense_+_Library_PoolC
CTGTAAATATAAGCAACGCAGGAGATAGAGTAATCTAATTTGAAAAATGTAATTTTTAAAGTTTTTTTACTTTGTACCTTTTATACTTTTTCAA
>Frequency_9_QualityScore_FFEGFFGIHIIIHIIHHIIIIHHGIIIIJIIJIJIHIIIFHIIGGHGHHHGHHGGFFFEEEEABDDDCCABCBBCACEECDDDDCCDCCAB@AC_Mismatch_0_Sense_+_Library_PoolC
GGTGATGGACGCACAGTCTCCAACCCTTGAAATCGTTGCCTCCGTTGAGCTCCCTGCAAGAGTCCCGTACGGATTTCATGGCCTCTTCGTTAGC
>Frequency_9_QualityScore_EFFGHHHIIHHIHHHIHHIHGHGFGHIIIGGHIIHHGIIIIIIJIIIIIJIHIHGGHHIIIGGAEGGFFEFGGEEEEEEEEECCDECDDDCDCD_Mismatch_0_Sense_+_Library_PoolC
AACTAATTCTCATCTCCATTGACATTAATTTCACTGTAAATATAAGCAACGCAGGAGATAGAGTAATCTAATTTGAAAAATGTAATTTTTAAAG
>Frequency_9_QualityScore_FFHHHHHIIJJIJJJJIJJIGIIIIIIIJJIJJIIHIHHFGGGGGGFFFFEEEFEDDDDDDCEEEDEDDCCDCDEEEDDDDDDDCDDDDABBCC_Mismatch_0_Sense_+_Library_PoolC
CCTCTTCGTTAGCGACGCTGACCTCGCAACCCAAAACTAATTCTCATCTCCATTGACATTAATTTCACTGTAAATATAAGCAACGCAGGAGATA
>Frequency_9_QualityScore_DDFGGGGHIGGHHHGFHGFGFDF?DGHHHIIIIIIHGHGHIIDGEFGHHHHGGHDGGHHGFEEEDDDDDCCCDDCCCECDDEDDDC_Mismatch_0_Sense_+_Library_PoolC
TATAAGCAACGCAGGAGATAGAGTAATCTAATTTGAAAAATGTAATTTTTAAAGTTTTTTTACTTTGTACCTTTTATACTTTTTCA
>Frequency_9_QualityScore_EFFHHHHIJIIJIIJIIJJIIHIIJJJIIHIGHIIJJIIIIHJIHHGHIIJJHIIHIIJJJIHFEFEFCCEDFDDDDEEEBDCDCDDBBBCBCC_Mismatch_0_Sense_+_Library_PoolC
TAATCTAATTTGAAAAATGTAATTTTTAAAGTTTTTTTACTTTGTACCTTTTATACTTTTTCAAAATAAAATTGTAAATGTTTGTAGTTTTTTA
>Frequency_9_QualityScore_EEGHGHGIIIHIIIIIHIHGGHIEFHIHGIIHFDGHIHIIHHHHHHGHDFGGEDBDEDABD@?ACBCCB@@BBBBB@BCDBCDEDECDDDCCDC_Mismatch_0_Sense_+_Library_PoolC
CTCCGTTGAGCTCCCTGCAAGAGTCCCGTACGGATTTCATGGCCTCTTCGTTAGCGACGCTGACCTCGCAACCCAAAACTAATTCTCATCTCCA
>Frequency_8_QualityScore_FFHGGHHJJJJIIIIIHIIIIJHIIIHIHIIJIJIIIIJIHGGGGGEEEFFEEEEEEEEDDEDCCCCDDCDDDDDDDDCDDDDDEEEDCDDDCC_Mismatch_0_Sense_+_Library_PoolC
TTTCATGGCCTCTTCGTTAGCGACGCTGACCTCGCAACCCAAAACTAATTCTCATCTCCATTGACATTAATTTCACTGTAAATATAAGCAACGC
>Frequency_8_QualityScore_FEGHGHHGIIJHIIIIIIIHIJIIIJIHIIIIIJHHHIIHHFGFEEDDCDDCCDDDCEEECDECDDDCCCBDCBCDDCEEEDDDDCCDDBCCCD_Mismatch_0_Sense_+_Library_PoolC
CGTACGGATTTCATGGCCTCTTCGTTAGCGACGCTGACCTCGCAACCCAAAACTAATTCTCATCTCCATTGACATTAATTTCACTGTAAATATA
>Frequency_8_QualityScore_DEFGGGFIDGGIIIIIJJJJIIIIIIJHIIIIIIIJIHIGHIIIHIIIHIIHIIIHHIIIIHIIIHHGGFFFFFEEEEEEDDCDDEEDACCCAD_Mismatch_0_Sense_+_Library_PoolC
AGATAGAGTAATCTAATTTGAAAAATGTAATTTTTAAAGTTTTTTTACTTTGTACCTTTTATACTTTTTCAAAATAAAATTGTAAATGTTTGTA
>Frequency_8_QualityScore_ECFGGGGHAECGIIIHFEGHFFGHGHIGGHGHIGGGEEEGGGGHHGDGHGHEDDEDDDCADDCDCCCDECDCCBCCA@BCCB_Mismatch_1_Sense_+_Library_PoolC
GAAAAATGTAATTTTTAAAGTTTTTTTACTTTGTACCTTTTATACTTTTTCAAAATAAAATTGTAAATGTTTGTAGTTTTTA
>Frequency_8_QualityScore_FFGHHHHIGIDGHIIIJJJJJIIIJIJJJGIHIJJJJJIIIHIIJJJJJIIJJJIIIIIIIIIIGGGHHFGFEEEEDCDDDEDDCDDEEDBDDB_Mismatch_0_Sense_+_Library_PoolC
GGAGATAGAGTAATCTAATTTGAAAAATGTAATTTTTAAAGTTTTTTTACTTTGTACCTTTTATACTTTTTCAAAATAAAATTGTAAATGTTTG
>Frequency_8_QualityScore_FFHHHHGJJJJJJIJJIJCHJJIJJJJIJJJIIJJIJJJJIJJJJIJIIIIIHIIIIIFGHIIIIIIJIHGGGHGFFEFEFEEEECCEDCCDCC_Mismatch_0_Sense_+_Library_PoolC
ATTCTCATCTCCATTGACATTAATTTCACTGTAAATATAAGCAACGCAGGAGATAGAGTAATCTAATTTGAAAAATGTAATTTTTAAAGTTTTT
>Frequency_8_QualityScore_FEEGHGGIJIHIIIIIJJIIJJIIIIIIIIIJIIIIIHIIGHHGGFGEGGFEEEEEEEEECEDEEEEDDCCCDDCDDCCACBCDCCC@BCDDCC_Mismatch_0_Sense_+_Library_PoolC
AGCGACGCTGACCTCGCAACCCAAAACTAATTCTCATCTCCATTGACATTAATTTCACTGTAAATATAAGCAACGCAGGAGATAGAGTAATCTA
>Frequency_8_QualityScore_FEHHHHGIJIIJIIIIIIGIIIHIIIIJIIIIJIJJIJJJIIGGGGFFEFEEEEDEEEDDDCDEDDDACBCCDEEDDDDDDEDEDEDDDDDDDC_Mismatch_0_Sense_+_Library_PoolC
GATTTCATGGCCTCTTCGTTAGCGACGCTGACCTCGCAACCCAAAACTAATTCTCATCTCCATTGACATTAATTTCACTGTAAATATAAGCAAC
>Frequency_8_QualityScore_FFHHHGHJJIIIIHIIIIIIIIJIFIGIIGHFGHIIHHIJIGGHIJIIIIIIIHGGGGFEDDDCBCCCCCBCDDDCCCCCCCBBCDCCABCDDE_Mismatch_0_Sense_+_Library_PoolC
ATCGTTGCCTCCGTTGAGCTCCCTGCAAGAGTCCCGTACGGATTTCATGGCCTCTTCGTTAGCGACGCTGACCTCGCAACCCAAAACTAATTCT
>Frequency_8_QualityScore_FFHHGGHIJHIEHIIFHDGHIIIIIIJJIHHIIIIIIIIIJIIIIIGHGHHIIJHHGGFFFEFEDCDEEDDEDEDDDDDCCCCCDDDDEBCCDD_Mismatch_0_Sense_+_Library_PoolC
CAACGCAGGAGATAGAGTAATCTAATTTGAAAAATGTAATTTTTAAAGTTTTTTTACTTTGTACCTTTTATACTTTTTCAAAATAAAATTGTAA
>Frequency_8_QualityScore_EDGGGHHIFGHIIIIIIIHHGIIIIIIHIJHIIHHIIIIIIHIIIIIIIJJIHIIIHGGGHGGFFEEFEDEEFDEECDDDCCCDDEEEEEEEDD_Mismatch_0_Sense_+_Library_PoolC
GAAAAATGTAATTTTTAAAGTTTTTTTACTTTGTACCTTTTATACTTTTTCAAAATAAAATTGTAAATGTTTGTAGTTTTTTATATTATTTTAT
>Frequency_8_QualityScore_FFGHHHHIGHIIIIIJJIHIIJIIJIIIIJIIIIJIIIIIIIJIHGFEEFEEDDDCDDCDCCDDDDCDEDEDEEDDDDCCDDDDACCDDEEEDE_Mismatch_0_Sense_+_Library_PoolC
TGCAAGAGTCCCGTACGGATTTCATGGCCTCTTCGTTAGCGACGCTGACCTCGCAACCCAAAACTAATTCTCATCTCCATTGACATTAATTTCA
>Frequency_8_QualityScore_EEGGFDFHIFGIGIFFGIIDGFEHDGFIHHIGGGGIHIHHGFGHGCEEEACCC?CCBCBCAA@A>@AABACCCCCBCCCCABCAABCCCC?BCC_Mismatch_0_Sense_+_Library_PoolC
GCTCCCTGCAAGAGTCCCGTACGGATTTCATGGCCTCTTCGTTAGCGACGCTGACCTCGCAACCCAAAACTAATTCTCATCTCCATTGACATTA
>Frequency_8_QualityScore_FFHHHHGHJIJJIJIJJIIIIIJJIIIIIJIHIIIGIIJIIIIJJJJIJIIIIIIHIHIIIGHIHGGBFDECEEBACDCCC_Mismatch_0_Sense_+_Library_PoolC
AAAATGTAATTTTTAAAGTTTTTTTACTTTGTACCTTTTATACTTTTTCAAAATAAAATTGTAAATGTTTGTAGTTTTTTA
>Frequency_8_QualityScore_FFHHHHHHIJJJJIHIIIIJJJIIIIGGIIJJJIIIJJJIIIIIIJIJJJIJIIIIJIHHIHIGGGHGGFGGFEEADEECEEABCCCDB_Mismatch_0_Sense_+_Library_PoolC
TAATTTGAAAAATGTAATTTTTAAAGTTTTTTTACTTTGTACCTTTTATACTTTTTCAAAATAAAATTGTAAATGTTTGTAGTTTTTTA
>Frequency_7_QualityScore_FFHHCGHIIJJHHJJJJJJIIJJHIGHGIGHIGHIJHIJIIFHIHHHHEHHHHHGFDEEFFEEEDDDCCCCCDDCCDDDDDDDDCDDCDCCDDD_Mismatch_0_Sense_+_Library_PoolC
CGGGTATATCGTGGCTTTTACCCATAACGAAGTTAGTGGCGTTTCAAGTTTTCTGGTGATGGACGCACAGTCTCCAACCCTTGAAATCGTTGCC
>Frequency_7_QualityScore_BDGFEGFIGGDEFEHIIIGGHCFGIHIEHHEGGIHHGEGHHHHIIHHEGHGIGCGGHHFGGFGGGGGEEBA>@DC@CC=?@CBB_Mismatch_1_Sense_+_Library_PoolC
TTGAAAAATGTAATTTTTAAAGTTTTTTTACTTTGTACCTTTTATACTTTTTCAAAATAAAATTGTAAATGTTTGTAGTTTTTA
>Frequency_7_QualityScore_FFHHHHHIJJJJJIIJJJIIIJJJJIIIJJIJIJJJJJJJJIIJIIJIIIIIHGGGFEFBDEDDCDDDDCCCDDEDDCDDDDDDDDDCBCDBBC_Mismatch_0_Sense_+_Library_PoolC
GATGGACGCACAGTCTCCAACCCTTGAAATCGTTGCCTCCGTTGAGCTCCCTGCAAGAGTCCCGTACGGATTTCATGGCCTCTTCGTTAGCGAC
>Frequency_7_QualityScore_FBEEGHHJJHIIIGHIJJJJGDHHIGGFFFHIIJHHIEGHIIIHGGFGHGEGHIHHGFHIHHDGHGEFGEFEFED_Mismatch_1_Sense_+_Library_PoolC
GTAATTTTTAAAGTTTTTTTACTTTGTACCTTTTATACTTTTTCAAAATAAAATTGTAAATGTTTGTAGTTTTTA
>Frequency_7_QualityScore_FFGFGHGFHIIIGHIIHIIHHIIHIIJEGGHHHIIIIIJJIFHIIIIIHHGFFGGFEFEECCDCCCCCCCBCBCCDCCCCBCCCDAB@ABCBAB_Mismatch_0_Sense_+_Library_PoolC
AAGTTAGTGGCGTTTCAAGTTTTCTGGTGATGGACGCACAGTCTCCAACCCTTGAAATCGTTGCCTCCGTTGAGCTCCCTGCAAGAGTCCCGTA
>Frequency_7_QualityScore_FFHGGHHJJJJIJJJIJEIJJJIJJIIJJJIJIJJJJJIJJHIIHIIJIIIHJIIIIEGHIIIGIIIIHGGGGGFFDEEFFEEDDEDDAADDDD_Mismatch_0_Sense_+_Library_PoolC
TTCTCATCTCCATTGACATTAATTTCACTGTAAATATAAGCAACGCAGGAGATAGAGTAATCTAATTTGAAAAATGTAATTTTTAAAGTTTTTT
>Frequency_7_QualityScore_EEGHGFGIIHGGHIIHHGHIIHHIAGIHIIHIIIIIIHIHIIIIIHGHIHIHIIHHGHDGHHGH>DFFFDCFGEEECBCDDCDDDCECDCDCCA_Mismatch_0_Sense_+_Library_PoolC
AAACTAATTCTCATCTCCATTGACATTAATTTCACTGTAAATATAAGCAACGCAGGAGATAGAGTAATCTAATTTGAAAAATGTAATTTTTAAA
>Frequency_7_QualityScore_FFHHHHHHIJJJJJJJJIJIIJJJJJHIJJJJIIJIIJJJJJIJJJJJJJIHHJIIHIIIIJHHGHHGDCEFFFFDDEEDDCDEEEEEEEEEDE_Mismatch_0_Sense_+_Library_PoolC
AAAAATGTAATTTTTAAAGTTTTTTTACTTTGTACCTTTTATACTTTTTCAAAATAAAATTGTAAATGTTTGTAGTTTTTTATATTATTTTATA
>Frequency_7_QualityScore_EEGGHGFHGGIFGHIIIIHHHGHFHIHIIJHIIIIJIIIFHGHIIIIJHIIHHHGGEHHIGHGFGGGGEBCEBDDE@CC>A@BAAA_Mismatch_0_Sense_+_Library_PoolC
TTTGAAAAATGTAATTTTTAAAGTTTTTTTACTTTGTACCTTTTATACTTTTTCAAAATAAAATTGTAAATGTTTGTAGTTTTTTA
>Frequency_7_QualityScore_EEHGGGGIIIJIJGIIIIJGIICHHHHIIHJIJIIHHIIIIIJJJIIIIHIIJHGHEHHIHHEHFGGHHGGGGGEFEEDEDEEEEEEDDDABCC_Mismatch_0_Sense_+_Library_PoolC
ACTAATTCTCATCTCCATTGACATTAATTTCACTGTAAATATAAGCAACGCAGGAGATAGAGTAATCTAATTTGAAAAATGTAATTTTTAAAGT
>Frequency_7_QualityScore_FFFGGHGIIIDEFFHIFGGIHHIHIFFGHFHHHGGFEFEFFECDDDCBCDDDA?@ACCDDCCABBBCCCBAB>ACDDDDDDCCCBCCDCCBCDA_Mismatch_0_Sense_+_Library_PoolC
GGACGACGGGTATATCGTGGCTTTTACCCATAACGAAGTTAGTGGCGTTTCAAGTTTTCTGGTGATGGACGCACAGTCTCCAACCCTTGAAATC
>Frequency_7_QualityScore_BEFGGGGHGHHIDGHGHHHHHIGHEFHIGGGEFGFDEEGBBDFGHFEGHHHFFBGGHHGGEGGGHHFEF@ABEEFBCBABBCCCBB@BCCCBCC_Mismatch_0_Sense_+_Library_PoolC
TTAATTTCACTGTAAATATAAGCAACGCAGGAGATAGAGTAATCTAATTTGAAAAATGTAATTTTTAAAGTTTTTTTACTTTGTACCTTTTATA
>Frequency_7_QualityScore_FFGFGHGIICFGIIGIIIIEIIIGGIGHIIHHIIHHGHGIHIIIIGGFCEEEECCCCCCCBBCCCCCBCBDDCDEDCDDCCDCCD@CCBCCDDC_Mismatch_0_Sense_+_Library_PoolC
CTGCAAGAGTCCCGTACGGATTTCATGGCCTCTTCGTTAGCGACGCTGACCTCGCAACCCAAAACTAATTCTCATCTCCATTGACATTAATTTC
>Frequency_7_QualityScore_FFHHHHHIJJJJJIJJIJIHIHIIIJJIJJJJJJJJJIIHJIIIIIIIIGHHIIIFHHIFHHCDGHIG_Mismatch_1_Sense_+_Library_PoolC
TTAAAGTTTTTTTACTTTGTACCTTTTATACTTTTTCAAAATAAAATTGTAAATGTTTGTAGTTTTTA
>Frequency_7_QualityScore_DCEGGCGHGDFGIHHHGGFHGGBEGDEGFHHHHDEFGFGGGGEGFGHECEDEDEFGEDCBDEADEAA@B>BBCCDDCEDDDCCECCB@BBCC@B_Mismatch_0_Sense_+_Library_PoolC
TTTTTAAAGTTTTTTTACTTTGTACCTTTTATACTTTTTCAAAATAAAATTGTAAATGTTTGTAGTTTTTTATATTATTTTATACAAAACTGTA
>Frequency_7_QualityScore_FEHGHGHIIJJJJIIHIIHHIIIIIIIIHIIIHIIHIFIJIEHIJIGHIJIGGFGHHHGGHIIHGEFEBCCBCDDBC@BCDEDDCDDDDC_Mismatch_0_Sense_+_Library_PoolC
ACCTCGCAACCCAAAACTAATTCTCATCTCCATTGACATTAATTTCACTGTAAATATAAGCAACGCAGGAGATAGAGTAATCTAATTTGA
>Frequency_7_QualityScore_FFHHHGHJIIJIJJJJGHHIJHIIIJGHJJJJJJJIIJIJIIIIIIHIIHHGEDDCDDDDDDCDDDDACACDDCDDEEEDEEDDDDDDEDCDAC_Mismatch_0_Sense_+_Library_PoolC
GAGCTCCCTGCAAGAGTCCCGTACGGATTTCATGGCCTCTTCGTTAGCGACGCTGACCTCGCAACCCAAAACTAATTCTCATCTCCATTGACAT
>Frequency_7_QualityScore_EDEGHFGIIIIIJIIIIIIIGHHFHHIJCGIIHIIHIIHHHIJJIJIGHIHHHIIJIIIEGHIIGDCDCCDDCDDCBBCBBCEDDD@BCDD_Mismatch_0_Sense_+_Library_PoolC
GTAAATATAAGCAACGCAGGAGATAGAGTAATCTAATTTGAAAAATGTAATTTTTAAAGTTTTTTTACTTTGTACCTTTTATACTTTTTCA
>Frequency_6_QualityScore_FFHHHHHJJJIIIIIIJJIHIIIIIFHIIEHIGHIIIII_Mismatch_0_Sense_+_Library_PoolC
CTTTTTCAAAATAAAATTGTAAATGTTTGTAGTTTTTTA
>Frequency_6_QualityScore_FFHHHHHJJJJHIIJJJJJJJJJJJJJJJJIIJJIIIJIIJHIIIJIGHIIGHIEFHHIII_Mismatch_0_Sense_+_Library_PoolC
TTTTTACTTTGTACCTTTTATACTTTTTCAAAATAAAATTGTAAATGTTTGTAGTTTTTTA
>Frequency_6_QualityScore_FFHGHHHJIJFHIIIHHIIJEHIJIIJIIJJJIJJJIIHIIIIIJIHFDCEEEDDDDCDDDCDDDCDDDCDEEDEEDDDDDDEDCDBCDCDEEE_Mismatch_0_Sense_+_Library_PoolC
CCTGCAAGAGTCCCGTACGGATTTCATGGCCTCTTCGTTAGCGACGCTGACCTCGCAACCCAAAACTAATTCTCATCTCCATTGACATTAATTT
>Frequency_6_QualityScore_EEGFGFBEHFHGHIIHIHGEGGHIHHGIDFDEGEFECGHHHHGEHEEFFGGGGHEHGGGEDEEFFFFBCABBDDBCCCCBBDDCBDDCCCECDC_Mismatch_0_Sense_+_Library_PoolC
AAAATGTAATTTTTAAAGTTTTTTTACTTTGTACCTTTTATACTTTTTCAAAATAAAATTGTAAATGTTTGTAGTTTTTTATATTATTTTATAC
>Frequency_6_QualityScore_FFHDGHGJJHIJJIIIIHIIJJIIIIJJIIIIJGHIHIJJIIIIIHHHIHHGHGGFEDEEEDDBCCCCCABCCCCDCDEEDCCCDDBCDCCBCD_Mismatch_0_Sense_+_Library_PoolC
TGGTGATGGACGCACAGTCTCCAACCCTTGAAATCGTTGCCTCCGTTGAGCTCCCTGCAAGAGTCCCGTACGGATTTCATGGCCTCTTCGTTAG
>Frequency_6_QualityScore_EFHGHHHIIIJIIJIHIIJJJJIIIJFHIIJJIGGIIIHHIIIHIHIIIIJIJHHIIIGGHIHGFGGGGFFGFEFCEFEBDDABCDDC_Mismatch_1_Sense_+_Library_PoolC
TAATTTGAAAAATGTAATTTTTAAAGTTTTTTTACTTTGTACCTTTTATACTTTTTCAAAATAAAATTGTAAATGTTTGTAGTTTTTA
>Frequency_6_QualityScore_EFGHGGGJIJJIIIIIHIIIJJIIJIGHIIIIIJJJIIIIIIIICGHHHFHIHGDFGEEEEDCDEEECDCBCCCCDCB?@BBBACCCDCC@AAC_Mismatch_0_Sense_+_Library_PoolC
TCCAACCCTTGAAATCGTTGCCTCCGTTGAGCTCCCTGCAAGAGTCCCGTACGGATTTCATGGCCTCTTCGTTAGCGACGCTGACCTCGCAACC
>Frequency_6_QualityScore_FFHHGHHJIIIJIIIIGIIIJIIEHIIIIIHHIIIHIIIIIHHGGDCCD9=BDEDDBABCBCDDC@CDCACBCBAAB?CCC?BB?A9?AA@CC?_Mismatch_0_Sense_+_Library_PoolC
CTACTTCGTGCCCCGGACTTCGGATTCAGATGCAGAGGAGGACGACGGGTATATCGTGGCTTTTACCCATAACGAAGTTAGTGGCGTTTCAAGT
>Frequency_6_QualityScore_FFHHGGGIIIIIGHIJIHIIIIFHIJIIJJJIJJJIJIIIIIIIGGIHGFFCDEEEDDDDDDDDCCCBDDDDEEECCDCDDDDCDCCDCDDDDD_Mismatch_0_Sense_+_Library_PoolC
TCCCTGCAAGAGTCCCGTACGGATTTCATGGCCTCTTCGTTAGCGACGCTGACCTCGCAACCCAAAACTAATTCTCATCTCCATTGACATTAAT
>Frequency_6_QualityScore_FEGGEDEIIHIHHFHHHGDGGDFDGBFFDHHEGGGDFGEEEGEFCECCCDACAA@>?ABCABCCCCBBCCCBCBBBBBABBCCC>@ABCCABA?_Mismatch_0_Sense_+_Library_PoolC
TCATGGCCTCTTCGTTAGCGACGCTGACCTCGCAACCCAAAACTAATTCTCATCTCCATTGACATTAATTTCACTGTAAATATAAGCAACGCAG
>Frequency_6_QualityScore_EFGGDGGHHHIHIIIIFGGHIHHHGHHGGEIHGHGGHIHIHHHIGGHHHIIHHHHHIGFEIIIHGEDFFFFGDCDDDCCDDEDCEDCDECECCA_Mismatch_0_Sense_+_Library_PoolC
AATGTAATTTTTAAAGTTTTTTTACTTTGTACCTTTTATACTTTTTCAAAATAAAATTGTAAATGTTTGTAGTTTTTTATATTATTTTATACAA
>Frequency_6_QualityScore_EEGGHEHIGIFHIFGHGFHIIHHGHEGHIIIIIIIIFGGCEFHIIHIIHHHGHHFEEECCCCDCDAC@CBBCCCCCBBBCDCDAC@CCBA@ACB_Mismatch_0_Sense_+_Library_PoolC
GTTAGTGGCGTTTCAAGTTTTCTGGTGATGGACGCACAGTCTCCAACCCTTGAAATCGTTGCCTCCGTTGAGCTCCCTGCAAGAGTCCCGTACG
>Frequency_6_QualityScore_AEGHHGHJJIHIIIIIJIJIIIIIIIIIIJJIHIIIIGIFGHIIHIHHFGHHHGGGGFFEDEDEDCDDBACCCCDDDDCCCDCCCCCDBCA_Mismatch_0_Sense_+_Library_PoolC
CCCTTGAAATCGTTGCCTCCGTTGAGCTCCCTGCAAGAGTCCCGTACGGATTTCATGGCCTCTTCGTTAGCGACGCTGACCTCGCAACCCA
>Frequency_6_QualityScore_FFGGGHHJIGHHIIIGIHIHIIHIHIIGHHIJIIIIIIHHHGGGFFEDEEFEEEEDCCCCDDCDBCDCCBCDCDDCBCDCDDEEEEDDDCDCDC_Mismatch_0_Sense_+_Library_PoolC
TTCATGGCCTCTTCGTTAGCGACGCTGACCTCGCAACCCAAAACTAATTCTCATCTCCATTGACATTAATTTCACTGTAAATATAAGCAACGCA
>Frequency_6_QualityScore_EBFFEEGFGFIFGHFGHIIGFFIGFHAEFFHGHGIIEHHIHHHGIIHIFGIFGEGEEFDDBBBBBB@AB@???BA??>BCCCB?AACACCCDAB_Mismatch_0_Sense_+_Library_PoolC
TGCCTCCGTTGAGCTCCCTGCAAGAGTCCCGTACGGATTTCATGGCCTCTTCGTTAGCGACGCTGACCTCGCAACCCAAAACTAATTCTCATCT
>Frequency_6_QualityScore_EFHHHHGIIIIIIIIIGIHFGIHIHFIGIAGFCGHHIF_Mismatch_1_Sense_+_Library_PoolC
CTTTTTCAAAATAAAATTGTAAATGTTTGTAGTTTTTA
>Frequency_6_QualityScore_EEHHGEGHIHEDHIIGGHIHHHIGGGGFGGFGHGHIJGHFIIHEEDDDCDC>ACCCCCAAABDCDCCBA@BBCCCCCACCCCCDCBBCC>ABCC_Mismatch_0_Sense_+_Library_PoolC
TCCCGTACGGATTTCATGGCCTCTTCGTTAGCGACGCTGACCTCGCAACCCAAAACTAATTCTCATCTCCATTGACATTAATTTCACTGTAAAT
>Frequency_6_QualityScore_EDGHGECEEFGIFIIIIIIIIIIIHIIHIHIIIHIIIGHHFHIIIIIIHIIIIIIFEGHGFFGFGGGFGDBCEACEEDEDBCCDCC_Mismatch_1_Sense_+_Library_PoolC
ATTTGAAAAATGTAATTTTTAAAGTTTTTTTACTTTGTACCTTTTATACTTTTTCAAAATAAAATTGTAAATGTTTGTAGTTTTTA
>Frequency_5_QualityScore_FEEGHGGHIHHIJHHFIIJIIIIIIIHCHIHGIIHHIHIIJHGHIGHHHHIHIIIHHFGGIIIEGHFDFCCEFFFDDCEEDDEEDDDCDD_Mismatch_0_Sense_+_Library_PoolC
TGTAATTTTTAAAGTTTTTTTACTTTGTACCTTTTATACTTTTTCAAAATAAAATTGTAAATGTTTGTAGTTTTTTATATTATTTTATAC
>Frequency_5_QualityScore_FFHHGGHIIIJJJJJIIIIIJIIHHIIIIIIIIIGIHIIJIHHIIIGHHIHIHGHHHHIIFHHIIHDGGCFGGDEEFEDCDCDEDEEEEDCEDD_Mismatch_0_Sense_+_Library_PoolC
AAATGTAATTTTTAAAGTTTTTTTACTTTGTACCTTTTATACTTTTTCAAAATAAAATTGTAAATGTTTGTAGTTTTTTATATTATTTTATACA
>Frequency_5_QualityScore_FEGEFFHIGHHIIIIIHIHHGHHIDHBFIFGIIGHIIJHIIHGGHFHHHHHHHGFHGHFFFECAACDBB?BBCCCCCCDDDDCBA@?ACCABCC_Mismatch_0_Sense_+_Library_PoolC
GTATATCGTGGCTTTTACCCATAACGAAGTTAGTGGCGTTTCAAGTTTTCTGGTGATGGACGCACAGTCTCCAACCCTTGAAATCGTTGCCTCC
>Frequency_5_QualityScore_FDGHHHHIIGIHIIIICFHIHHGGGIHIHIIEFIFHIIHGDD;?CDEEDCCBBDCDDCBCDDCCCDC<@?=@BCACAAB;?ABCABAACBCDC@_Mismatch_0_Sense_+_Library_PoolC
GTGCCCCGGACTTCGGATTCAGATGCAGAGGAGGACGACGGGTATATCGTGGCTTTTACCCATAACGAAGTTAGTGGCGTTTCAAGTTTTCTGG
>Frequency_5_QualityScore_FEHFHHHIHGHGHIIIFHIIIIIJHIIIGGIIIIIHHIHIIGHIIIIHIIHGGGGGGAACDCCDEDC@A>@B@@@CBCCBABBCBCBCCA=@AC_Mismatch_0_Sense_+_Library_PoolC
CCCATAACGAAGTTAGTGGCGTTTCAAGTTTTCTGGTGATGGACGCACAGTCTCCAACCCTTGAAATCGTTGCCTCCGTTGAGCTCCCTGCAAG
>Frequency_5_QualityScore_EFHHHHHJJJJIIIHEGIIIIIIIJGHIHIJIJIIIHIJJIIJHHHIIHIHEEDCDDCCCDBCDDCDCCABDCDCEEDDDEDDDCDDEDDDBDD_Mismatch_0_Sense_+_Library_PoolC
AGCTCCCTGCAAGAGTCCCGTACGGATTTCATGGCCTCTTCGTTAGCGACGCTGACCTCGCAACCCAAAACTAATTCTCATCTCCATTGACATT
>Frequency_5_QualityScore_EFHGFGFIHIIIJIJJHIHIHGHIHIJJJJJJIIHHHIHHGGFGFGFFGFGFIIGHIEHHIIHIGGIHGDDEEEEEFEEEEDECBBBCCDDCDD_Mismatch_0_Sense_+_Library_PoolC
TTTTAAAGTTTTTTTACTTTGTACCTTTTATACTTTTTCAAAATAAAATTGTAAATGTTTGTAGTTTTTTATATTATTTTATACAAAACTGTAA
>Frequency_5_QualityScore_EFHGGHHJJGHIIIHJJIJGHIHIIIIGIHHIGGGHIIJIGHHHHEGHIIHIFFHHHIJIGIIHIIJJJDGGFDCFGGFEFDDEEDEEDEEBCD_Mismatch_0_Sense_+_Library_PoolC
TTTACTTTGTACCTTTTATACTTTTTCAAAATAAAATTGTAAATGTTTGTAGTTTTTTATATTATTTTATACAAAACTGTAAATGATTGTAAAT
>Frequency_5_QualityScore_FDGGEHGHIHIGAAEHFGHHHHEBEFHHFHIIIIGGIGEHCFEDEFFCB;AACDCC>?BCCCB@;?@?CAA?<=;>:=;?A@@BCB??AB>BBB_Mismatch_0_Sense_+_Library_PoolC
GAGGACGACGGGTATATCGTGGCTTTTACCCATAACGAAGTTAGTGGCGTTTCAAGTTTTCTGGTGATGGACGCACAGTCTCCAACCCTTGAAA
>Frequency_5_QualityScore_FEGFHHHJJJJIIIGHIJJJGHHIIHFGFHHIIIHIHHHIIIJICGHIIIIIIIIIEFGHHGBFGGADFEDFFEDB_Mismatch_0_Sense_+_Library_PoolC
GTAATTTTTAAAGTTTTTTTACTTTGTACCTTTTATACTTTTTCAAAATAAAATTGTAAATGTTTGTAGTTTTTTA
>Frequency_5_QualityScore_EFHHDEFFHGGEGHHIFHEFEGIHHDHHFHHGIGGDHGHHIIIIIGFFFEGFGEEGFDDFDCCC@CCCBCBBABAABCCDDCCCCDCCDC?<@?_Mismatch_0_Sense_+_Library_PoolC
CTGGTGATGGACGCACAGTCTCCAACCCTTGAAATCGTTGCCTCCGTTGAGCTCCCTGCAAGAGTCCCGTACGGATTTCATGGCCTCTTCGTTA
>Frequency_5_QualityScore_FFHHHGHGHIIIJIJHIJJHIJJJJJHIIIJHGIIIIJJIHIIJHIJJJJIHIIIIHIHIGFFFHHGFCCEDDEEBBBDDDC_Mismatch_0_Sense_+_Library_PoolC
AAAAATGTAATTTTTAAAGTTTTTTTACTTTGTACCTTTTATACTTTTTCAAAATAAAATTGTAAATGTTTGTAGTTTTTTA
>Frequency_5_QualityScore_FFHHHHGJJJJIJJJIIIJJJIIGHIGIJGIIIIJIH;@DEEEDDDDCCDDCDBDDCCCDDDA@B?CDDCCCCC@@ACCCDACDCDCCD@BCCC_Mismatch_0_Sense_+_Library_PoolC
CCGGACTTCGGATTCAGATGCAGAGGAGGACGACGGGTATATCGTGGCTTTTACCCATAACGAAGTTAGTGGCGTTTCAAGTTTTCTGGTGATG
>Frequency_5_QualityScore_FFHHGGHJJIIIGHGIHIFIHIGGHHIIIIBFHIHEHIIIHHIHHHHIGFGGFFEEEEEDDDBCDBBBCDCCCCCDCCDCDBBDCCCCCCDDDC_Mismatch_0_Sense_+_Library_PoolC
TCGTTGCCTCCGTTGAGCTCCCTGCAAGAGTCCCGTACGGATTTCATGGCCTCTTCGTTAGCGACGCTGACCTCGCAACCCAAAACTAATTCTC
>Frequency_5_QualityScore_EFFGGGGIGHIJHIIHIIIIIIHIHFHIIJIIJIIIIJHIGHIGGGFFFBEEEDEEEFDDDDBCCDBDEDC@CCDDBCCAAACCDDDCC@@BDD_Mismatch_0_Sense_+_Library_PoolC
TTAGCGACGCTGACCTCGCAACCCAAAACTAATTCTCATCTCCATTGACATTAATTTCACTGTAAATATAAGCAACGCAGGAGATAGAGTAATC
>Frequency_5_QualityScore_EEFGGHHJJJIIIIIHIEGHIJIJJHHHIHGFGIIIIIIGGHHIHGHIIIIJJHIIHIIHGGFEFFFGB@DFDBACEEBDDDBDD??BCBBABB_Mismatch_1_Sense_+_Library_PoolC
ATCTAATTTGAAAAATGTAATTTTTAAAGTTTTTTTACTTTGTACCTTTTATACTTTTTCAAAATAAAATTGTAAATGTTTGTAGTTTTTTAAA
>Frequency_5_QualityScore_FFHHHHHJJIIJJJJJJIJJJJIJJIIJIHIJJIIJIHIHIIIIIIIHGHHGGEGDEFFECCDDDBCCDCDDDDDDDDDDDB>BCCDCCBCDCB_Mismatch_0_Sense_+_Library_PoolC
GACGCACAGTCTCCAACCCTTGAAATCGTTGCCTCCGTTGAGCTCCCTGCAAGAGTCCCGTACGGATTTCATGGCCTCTTCGTTAGCGACGCTG
>Frequency_5_QualityScore_FFHHHHHJJHHHIJJJJIJIIHIIJJJJJJJJJJIIIIIJJJJHJIIIIJJJIHGGHIIIHIHIEGGFFBAEEFCDECDEEDD_Mismatch_1_Sense_+_Library_PoolC
TGAAAAATGTAATTTTTAAAGTTTTTTTACTTTGTACCTTTTATACTTTTTCAAAATAAAATTGTAAATGTTTGTAGTTTTTA
>Frequency_5_QualityScore_CDDFEGDGHFHHHHHGEGGHCFHFGHABFDGHGGFDFADFCBBDEGD_Mismatch_0_Sense_+_Library_PoolC
CTTTTATACTTTTTCAAAATAAAATTGTAAATGTTTGTAGTTTTTTA
>Frequency_5_QualityScore_FDGGHHHJHHHIHIIIIIHHHFCGCGGIIFHGHIIIGIIHHHHGHHIHIIHEEFEGECCBBBC@ACACA=@BCCCB@BCDDDDBDCCBBDCCCD_Mismatch_0_Sense_+_Library_PoolC
CCTCCGTTGAGCTCCCTGCAAGAGTCCCGTACGGATTTCATGGCCTCTTCGTTAGCGACGCTGACCTCGCAACCCAAAACTAATTCTCATCTCC
>Frequency_5_QualityScore_EEFGGHHHIGHFHGIHIHIIIIHIIIIIIHGFBFGIGGEGFHHIJHIJJJGHHIHHHCFEFGHIIHHHIGFFFGECA>CDDDCDDCDDDDDDCC_Mismatch_0_Sense_+_Library_PoolC
TAATTTCACTGTAAATATAAGCAACGCAGGAGATAGAGTAATCTAATTTGAAAAATGTAATTTTTAAAGTTTTTTTACTTTGTACCTTTTATAC
>Frequency_5_QualityScore_EFHHGHGIJJJJJIJJJJIHIJIIJJJJJJJJJJJJJJJIJJJJIIIIIHIIJJIDGHIEGGEDFGHFF_Mismatch_0_Sense_+_Library_PoolC
TTAAAGTTTTTTTACTTTGTACCTTTTATACTTTTTCAAAATAAAATTGTAAATGTTTGTAGTTTTTTA
>Frequency_5_QualityScore_EDHGFHGJIHIJIJGIEHHHHHHHHGHIIHIIJIJIHGIIIHHIHGHFFGFFFFGGFEEEEDCDEEDDDDCDDDDB>>BCCCCCBBBBACDEDC_Mismatch_0_Sense_+_Library_PoolC
GTTTCAAGTTTTCTGGTGATGGACGCACAGTCTCCAACCCTTGAAATCGTTGCCTCCGTTGAGCTCCCTGCAAGAGTCCCGTACGGATTTCATG
>Frequency_4_QualityScore_FFHHHHHIIJJJJJIJJJJJIIJIJJJJJJJJIJJJJJJIJJIIIIIIJJIHHIIJGIIJIIIGHIJIFCDEFEEFEEEEEECDCCDCDDCEDE_Mismatch_0_Sense_+_Library_PoolC
TTTAAAGTTTTTTTACTTTGTACCTTTTATACTTTTTCAAAATAAAATTGTAAATGTTTGTAGTTTTTTATATTATTTTATACAAAACTGTAAA
>Frequency_4_QualityScore_FEHHHGGIIIIJFIIIHHIIIIIHIJIIHIGHFGIIIJIIIIIIIIEGHIIEHGFGGFFEEEECCCCCDDCDCCCDCCDDCDCCDDCCCCBC?B_Mismatch_0_Sense_+_Library_PoolC
TAACGAAGTTAGTGGCGTTTCAAGTTTTCTGGTGATGGACGCACAGTCTCCAACCCTTGAAATCGTTGCCTCCGTTGAGCTCCCTGCAAGAGTC
>Frequency_4_QualityScore_FEHGGFFIHIHHHICGHHHIIIIIJGGGIIHIIGHGHIIIIGIIIEHIIIIIJIHHHHHGGGFFFFEFDEDCEEDDCABCCBCBDDCCCCDCED_Mismatch_0_Sense_+_Library_PoolC
CGCAGGAGATAGAGTAATCTAATTTGAAAAATGTAATTTTTAAAGTTTTTTTACTTTGTACCTTTTATACTTTTTCAAAATAAAATTGTAAATG
>Frequency_4_QualityScore_FFHCGGHIJIGIGIHIIJIHIIHIIIGIFGIFHIIGHIIIGHIIHGHGHHHHHHGDFFFFFEECCCCBCDCDDDCDDCCCCBCCDCCA@ACBCC_Mismatch_0_Sense_+_Library_PoolC
GGGTATATCGTGGCTTTTACCCATAACGAAGTTAGTGGCGTTTCAAGTTTTCTGGTGATGGACGCACAGTCTCCAACCCTTGAAATCGTTGCCT
>Frequency_4_QualityScore_EDGGGHGFIIHHEHHIGGHHEHIHIGIFFGFEEHDCGIHHI<EEGFEC?BCCCABCCCDCACEDDCEECCCCDCDDDDCCDDCCCEDDDDDDDC_Mismatch_0_Sense_+_Library_PoolC
AGTCCCGTACGGATTTCATGGCCTCTTCGTTAGCGACGCTGACCTCGCAACCCAAAACTAATTCTCATCTCCATTGACATTAATTTCACTGTAA
>Frequency_4_QualityScore_EEGGGGDGIIIHIIIGGHHHIIGIIHEGHIIIHIJIIIIIIIIHGIIIGFGIGEFGGFDBDDCEEDCCCABCDDDDDCDDCDDAAC?ACCCCCD_Mismatch_0_Sense_+_Library_PoolC
AGTTAGTGGCGTTTCAAGTTTTCTGGTGATGGACGCACAGTCTCCAACCCTTGAAATCGTTGCCTCCGTTGAGCTCCCTGCAAGAGTCCCGTAC
>Frequency_4_QualityScore_FFHGHGGIIIIIGHHIIJJJJHIIGIIIIJIIJJIIIIIHIGHIIJIIHHIJIIIGGHIHGHIHHHHGGCDDFDEEEDEEBCCDCCCDDEEDDE_Mismatch_0_Sense_+_Library_PoolC
ATTTGAAAAATGTAATTTTTAAAGTTTTTTTACTTTGTACCTTTTATACTTTTTCAAAATAAAATTGTAAATGTTTGTAGTTTTTTATATTATT
>Frequency_4_QualityScore_EEGGGGEDGIGEFCGEGIHIEGFGHIIHIHHGHIDGFGEGGFADEEDCEGGC@DD>AEFFGE_Mismatch_0_Sense_+_Library_PoolC
TTTTTTACTTTGTACCTTTTATACTTTTTCAAAATAAAATTGTAAATGTTTGTAGTTTTTTA
>Frequency_4_QualityScore_FFHHHGHIIJJJJIJJJIIIJJJJHIJJJJJJIJJJJJJJJJJJIJIJHHIJIHHIJIIIHIIIHHEHHDEGEBCEEDDD_Mismatch_0_Sense_+_Library_PoolC
AAATGTAATTTTTAAAGTTTTTTTACTTTGTACCTTTTATACTTTTTCAAAATAAAATTGTAAATGTTTGTAGTTTTTTA
>Frequency_4_QualityScore_FFHHHHHJJJJJJIIJIIJJJJJJIIIIIJIIJJJJIIJIIIIAFIIIGHIIIGGGFFFEEEEDEEEDCBACBCCDCCCDDCCDDDDCCCCDDD_Mismatch_0_Sense_+_Library_PoolC
CCAACCCTTGAAATCGTTGCCTCCGTTGAGCTCCCTGCAAGAGTCCCGTACGGATTTCATGGCCTCTTCGTTAGCGACGCTGACCTCGCAACCC
>Frequency_4_QualityScore_EFGGGGG?DFHIIIHIIIJJIIHIIIFHIHHHIHHHGIGFGGGFACCBDDDA@CCCCCDCCCCCCCDBCBCCB?BCAACDC@ABCBB<BCCAAB_Mismatch_0_Sense_+_Library_PoolC
CGACGGGTATATCGTGGCTTTTACCCATAACGAAGTTAGTGGCGTTTCAAGTTTTCTGGTGATGGACGCACAGTCTCCAACCCTTGAAATCGTT
>Frequency_4_QualityScore_EEHGHHHJJJJIJJJJHIJGIIGHHIIIJJAFHIJJIHHIHFGGFFEEEEEEDEDDCD@CDDCDDCD@C@CCDDCCEDDDCCACCDDDDDCCCC_Mismatch_0_Sense_+_Library_PoolC
TCGGATTCAGATGCAGAGGAGGACGACGGGTATATCGTGGCTTTTACCCATAACGAAGTTAGTGGCGTTTCAAGTTTTCTGGTGATGGACGCAC
>Frequency_4_QualityScore_FFHHGGHJJJIJJIIEHIIIJJIIJIIGHHIIJJIIJIJJGIIIIIIIJJJJIIJJIIIIIIIIHIGGFEFGFFEECEEEBDEABDDDDCDDEE_Mismatch_0_Sense_+_Library_PoolC
CTAATTTGAAAAATGTAATTTTTAAAGTTTTTTTACTTTGTACCTTTTATACTTTTTCAAAATAAAATTGTAAATGTTTGTAGTTTTTTATATT
>Frequency_4_QualityScore_DCGFGGF?CEDGGGHFGDEGHHHFFC@CCFEAFAEECBBFEECDGFEAFECCBFHEF_Mismatch_0_Sense_+_Library_PoolC
TACTTTGTACCTTTTATACTTTTTCAAAATAAAATTGTAAATGTTTGTAGTTTTTTA
>Frequency_4_QualityScore_FFHFGGHIGGIIIHIIIIHHIIJIIIGIFHIIIGIGGIIGGGFGFFEEEDCDCAACCCCCD?ACDCBCDBCCCDDDCCCACCCCCDDDEDAAAC_Mismatch_0_Sense_+_Library_PoolC
GAGTCCCGTACGGATTTCATGGCCTCTTCGTTAGCGACGCTGACCTCGCAACCCAAAACTAATTCTCATCTCCATTGACATTAATTTCACTGTA
>Frequency_4_QualityScore_EEHGGGHJJJJJHIJJJJHIJJIJJJIJIIJJJJJJIHJJJIIIJIJIIIIJIIGIIJIIIGIIIHFEEEEEEEEEEEEECCCCCDDDCDDEEE_Mismatch_0_Sense_+_Library_PoolC
TAAAGTTTTTTTACTTTGTACCTTTTATACTTTTTCAAAATAAAATTGTAAATGTTTGTAGTTTTTTATATTATTTTATACAAAACTGTAAATG
>Frequency_4_QualityScore_FFHHHHHIIJJIJHIIIIIIJJJJIIIJJJIIJIIJJJJJJIIJIIJJIIIJIHGHIIHIFGHIIHDFGABFFBCDEEE_Mismatch_1_Sense_+_Library_PoolC
AAATGTAATTTTTAAAGTTTTTTTACTTTGTACCTTTTATACTTTTTCAAAATAAAATTGTAAATGTTTGTAGTTTTTA
>Frequency_4_QualityScore_CEGGGGGHIHIIIIIIJJIJIIHGHIHHGHHGIHIGEHFIIIIJIIIGIIIEGFHGHGHGHGHHIGEDEDACCDDDDC>BCEECCCEBCCC_Mismatch_0_Sense_+_Library_PoolC
GACCTCGCAACCCAAAACTAATTCTCATCTCCATTGACATTAATTTCACTGTAAATATAAGCAACGCAGGAGATAGAGTAATCTAATTTGA
>Frequency_4_QualityScore_EEGFFGGGGHGGGIIIIHHEGHGGHIIIIIIIHGIHHAGGGHHIGHHGEDE@DCCDDDDDBBCA=BBCC=@A?C?ABA;=AAA@AC?@@=?AAB_Mismatch_0_Sense_+_Library_PoolC
GCGTTTCAAGTTTTCTGGTGATGGACGCACAGTCTCCAACCCTTGAAATCGTTGCCTCCGTTGAGCTCCCTGCAAGAGTCCCGTACGGATTTCA
>Frequency_4_QualityScore_FFHGGHGJJIIJJJJIGHIIIHHIHIIHIIJJJIHIIIIIIJIIGIGIHIIIFHIIIIJGGIIHEEFEFDFEEEEEDEDCCBCDCDCDDDDEDD_Mismatch_0_Sense_+_Library_PoolC
AAGTTTTTTTACTTTGTACCTTTTATACTTTTTCAAAATAAAATTGTAAATGTTTGTAGTTTTTTATATTATTTTATACAAAACTGTAAATGAT
>Frequency_4_QualityScore_FFHHHHFIIJHHJIIIIJIIIJIJJIIIJGHGHIIHIDGHIIIIIIIIJHFEGHIIFGFIIGHHHGGHEDFGFDCCDDDEDDECA?CCDCDECC_Mismatch_0_Sense_+_Library_PoolC
AATTTCACTGTAAATATAAGCAACGCAGGAGATAGAGTAATCTAATTTGAAAAATGTAATTTTTAAAGTTTTTTTACTTTGTACCTTTTATACT
>Frequency_4_QualityScore_FFDGHHGIIFGHGHIIIIJJGGHIHIJGHIHHFHHIIIGFHIGHIIGGIIIIDFDEHEGEDGEDDDDDB?BBBCCCCBCB@BCDCCB?BA@CAB_Mismatch_0_Sense_+_Library_PoolC
GGTATATCGTGGCTTTTACCCATAACGAAGTTAGTGGCGTTTCAAGTTTTCTGGTGATGGACGCACAGTCTCCAACCCTTGAAATCGTTGCCTC
>Frequency_4_QualityScore_ADCFFEFGHGHHHHHIHHHIIIEDDGGEGDGHDFGHHGHHCEGHEHG>BCEGAECGCEACFGAEE:AAA@??_Mismatch_0_Sense_+_Library_PoolC
TTTTTAAAGTTTTTTTACTTTGTACCTTTTATACTTTTTCAAAATAAAATTGTAAATGTTTGTAGTTTTTTA
>Frequency_4_QualityScore_C=DCEBFB?EEHGEBAACGCD@A=<A<??ACDCEFEF?C=ABAB=>AACC?AEB<>?@;;BAAAA?<>9>BBA;A?A>>A<?==:;=;@?AA@?_Mismatch_0_Sense_+_Library_PoolC
TAGTGGCGTTTCAAGTTTTCTGGTGATGGACGCACAGTCTCCAACCCTTGAAATCGTTGCCTCCGTTGAGCTCCCTGCAAGAGTCCCGTACGGA
>Frequency_4_QualityScore_FFGHGHHJIIIIIIIGIHHHIIIJJGHGHGGIIHIIIJIIHIGIIGFHGIGIIICHHIIHGFHHGHECGBDECECECD?CDCBDE?ACCAA_Mismatch_1_Sense_+_Library_PoolC
ATCTAATTTGAAAAATGTAATTTTTAAAGTTTTTTTACTTTGTACCTTTTATACTTTTTCAAAATAAAATTGTAAATGTTTGTAGTTTTTA
>Frequency_4_QualityScore_EFGFGFHHGGHGIIHIIHIIHIHIGIHGHEHHIDFGGDEFCGHEAEAEHHFF_Mismatch_1_Sense_+_Library_PoolC
TTGTACCTTTTATACTTTTTCAAAATAAAATTGTAAATGTTTGTAGTTTTTA
>Frequency_4_QualityScore_EFHFGHHIIIIIHHIIIJIIIIIIEHIIHHIGIIIFEGIIAHFDHGGGFHIHEEEFFEBDEFCBDDCCCBADAADB@=@A=@C?A>AABCA@C@_Mismatch_0_Sense_+_Library_PoolC
ATGGACGCACAGTCTCCAACCCTTGAAATCGTTGCCTCCGTTGAGCTCCCTGCAAGAGTCCCGTACGGATTTCATGGCCTCTTCGTTAGCGACG
>Frequency_4_QualityScore_FFHHHHHJIIIJJJJJJJJJJJJJIIIIIJJJJJJJIIIHHHGHHHGGGGGFFFADEEEDDDDDCCCDDDEDDDDDCDDDCCDCCDCCCDDDBC_Mismatch_0_Sense_+_Library_PoolC
ACGCACAGTCTCCAACCCTTGAAATCGTTGCCTCCGTTGAGCTCCCTGCAAGAGTCCCGTACGGATTTCATGGCCTCTTCGTTAGCGACGCTGA
>Frequency_4_QualityScore_EECEGFGGFIGIGIIHHFHHHIGECEEDGGEFGGHIAFGHHHGHDEGHHCDGFECCCC@BCDCDCBCCAACBCC?A@A?=<@BCAA=ABCB?@A_Mismatch_0_Sense_+_Library_PoolC
GGCTTTTACCCATAACGAAGTTAGTGGCGTTTCAAGTTTTCTGGTGATGGACGCACAGTCTCCAACCCTTGAAATCGTTGCCTCCGTTGAGCTC
>Frequency_4_QualityScore_FFHHGHHIICEHGIIGFGIHIIJIFHIIGIHHIIGGIFGHGCFFEFCDCCDDDCDEDDDDCCCCCDCCC=AAABCCCCCCCDDD@CCBACCCDC_Mismatch_0_Sense_+_Library_PoolC
GACGACGGGTATATCGTGGCTTTTACCCATAACGAAGTTAGTGGCGTTTCAAGTTTTCTGGTGATGGACGCACAGTCTCCAACCCTTGAAATCG
>Frequency_3_QualityScore_FFHHHFGIIIJJJHIJIJIJJJJIJGIJIHIIJIIGIHHIHFHIIFHHEGHIIHE_Mismatch_0_Sense_+_Library_PoolC
CTTTGTACCTTTTATACTTTTTCAAAATAAAATTGTAAATGTTTGTAGTTTTTTA
>Frequency_3_QualityScore_FFHHHHHJIGHIJIJHIIHFHIGIHJJJH_Mismatch_0_Sense_+_Library_PoolC
ATAAAATTGTAAATGTTTGTAGTTTTTTA
>Frequency_3_QualityScore_FFFFHFHIJJEGIIJIJIIHHHGGIIHIIIIIIIIIIIJJIFHGGHIIJJIIFHGGGHGFEEEDDDEEDB?BDDDCACDDB@CDDECCBBBCBC_Mismatch_0_Sense_+_Library_PoolC
AGTTTTCTGGTGATGGACGCACAGTCTCCAACCCTTGAAATCGTTGCCTCCGTTGAGCTCCCTGCAAGAGTCCCGTACGGATTTCATGGCCTCT
>Frequency_3_QualityScore_EEGGGGHGIIHHIFEIFHIIHHIJJIHIIFGIIGIIIIJHHHHHIIIHIHGIIJIJJGDEFGFGCEFGGFGGDDD@DEFCECABCDBCACDDEE_Mismatch_0_Sense_+_Library_PoolC
TAATTTGAAAAATGTAATTTTTAAAGTTTTTTTACTTTGTACCTTTTATACTTTTTCAAAATAAAATTGTAAATGTTTGTAGTTTTTTATATTA
>Frequency_3_QualityScore_FFHHHGHIGGIIJIJJ=CGHJIJEGIHHIIIJJJJIIIIIGFFECEFF?BCCC<@CDEDDABDACDDDB@BCDDCDCACDDDCDD@CDDDCCBC_Mismatch_0_Sense_+_Library_PoolC
AGAGGAGGACGACGGGTATATCGTGGCTTTTACCCATAACGAAGTTAGTGGCGTTTCAAGTTTTCTGGTGATGGACGCACAGTCTCCAACCCTT
>Frequency_3_QualityScore_EFHGGGHGHIIJJIIJHIIJIJJIFHHIIJJJJJHIIJGHIIIJIIJJIIIIIIHFGEDEEEDDCCCDCBCDCDDCDDDDDDDDACDCCCDDDC_Mismatch_0_Sense_+_Library_PoolC
TTAGTGGCGTTTCAAGTTTTCTGGTGATGGACGCACAGTCTCCAACCCTTGAAATCGTTGCCTCCGTTGAGCTCCCTGCAAGAGTCCCGTACGG
>Frequency_3_QualityScore_?EGFGGEFHIJHHIEGEIIGIIIFIHIIGIIFDGFGFIIIHHIIJGIHIIHFDFDEHHHEFADFCDDAB?;;BBA?CBCD_Mismatch_1_Sense_+_Library_PoolC
AAAATGTAATTTTTAAAGTTTTTTTACTTTGTACCTTTTATACTTTTTCAAAATAAAATTGTAAATGTTTGTAGTTTTTA
>Frequency_3_QualityScore_EEFGGFDGHGHHHIIIIHGHIHIHIGHIHHFDHFHGACFFIGDCFF>EHCFGEFA_Mismatch_1_Sense_+_Library_PoolC
ACTTTGTACCTTTTATACTTTTTCAAAATAAAATTGTAAATGTTTGTAGTTTTTA
>Frequency_3_QualityScore_FFHHHHHIJJHIJIIHIJEGIIHHIJJJIIGGIJJJJJJJIIIIHJIJHIJIHHHGFCEFEDCDDDCDDDDCCDDBDDCDDDDCDD?B?BAACC_Mismatch_0_Sense_+_Library_PoolC
ACGAAGTTAGTGGCGTTTCAAGTTTTCTGGTGATGGACGCACAGTCTCCAACCCTTGAAATCGTTGCCTCCGTTGAGCTCCCTGCAAGAGTCCC
>Frequency_3_QualityScore_EFFHEEGHHGIJJJIHGHIIIHHIIIIIFHIEHDFHIIGIHIIGIHGGEHHHGFGGFFEDEDCBCA@CC@BABCCDDCB=AC==?@BBCDCBCE_Mismatch_0_Sense_+_Library_PoolC
AAATCGTTGCCTCCGTTGAGCTCCCTGCAAGAGTCCCGTACGGATTTCATGGCCTCTTCGTTAGCGACGCTGACCTCGCAACCCAAAACTAATT
>Frequency_3_QualityScore_ACCFEFGHEHGEHFIIIHHIIGHHHFHGFFHFEFFFFFEFEEECCDDDEDCAABDDDDDDDCDDEDDDCBDDDDEDEDED?BCDB@ACCCCACC_Mismatch_0_Sense_+_Library_PoolC
GGCCTCTTCGTTAGCGACGCTGACCTCGCAACCCAAAACTAATTCTCATCTCCATTGACATTAATTTCACTGTAAATATAAGCAACGCAGGAGA
>Frequency_3_QualityScore_EEFHGGGIIGGFC>AFH:BFHIJIFHHHHIHHIHEEEF?CFFFBD=B@B?BBCB>@BDEDC@B@A?ABBB;BC@A@?>=:=@D<BA;?CC>@CC_Mismatch_0_Sense_+_Library_PoolC
CAGAGGAGGACGACGGGTATATCGTGGCTTTTACCCATAACGAAGTTAGTGGCGTTTCAAGTTTTCTGGTGATGGACGCACAGTCTCCAACCCT
>Frequency_3_QualityScore_FFHHHGHIIJJIJIHIJHIJFII@FIHGIIIIJJJJIIJIJIJJJJHIJJHIJIHHIGHIJHICFGIIIFFHGHGFFEFEFEEEEFEDEDD_Mismatch_0_Sense_+_Library_PoolC
AACTAATTCTCATCTCCATTGACATTAATTTCACTGTAAATATAAGCAACGCAGGAGATAGAGTAATCTAATTTGAAAAATGTAATTTTTA
>Frequency_3_QualityScore_FFHHHHHJJJJEHIHFIIGHIIJHIJIJIIIIJJJJJIHIJJJJJIIJIIIHFHHHGGFFEEECDDDDD?@CCDDDDDDDACBCDDCDCCDDCC_Mismatch_0_Sense_+_Library_PoolC
TACCCATAACGAAGTTAGTGGCGTTTCAAGTTTTCTGGTGATGGACGCACAGTCTCCAACCCTTGAAATCGTTGCCTCCGTTGAGCTCCCTGCA
>Frequency_3_QualityScore_FFFHHGHJJJJIJJJJHIJJDHHIIIIIHIIJJJJIIHIHHGHHHGIIIHHIIGHIGIJHGGHHIGFFFDEFFEEEDEEDDBCBCDDCDCDCDC_Mismatch_0_Sense_+_Library_PoolC
AAAGTTTTTTTACTTTGTACCTTTTATACTTTTTCAAAATAAAATTGTAAATGTTTGTAGTTTTTTATATTATTTTATACAAAACTGTAAATGA
>Frequency_3_QualityScore_FFHHHHHJJIJJJJIJFIJFGIIHIJJ=DHIIJJHIJHIHIIHGFGFFEEEECBCACDDBCCCD@CCDDCCDDDDDDCDBCDDDDDDCDDDDDC_Mismatch_0_Sense_+_Library_PoolC
GATTCAGATGCAGAGGAGGACGACGGGTATATCGTGGCTTTTACCCATAACGAAGTTAGTGGCGTTTCAAGTTTTCTGGTGATGGACGCACAGT
>Frequency_3_QualityScore_EEAGACGHIIGIIIIIIIIIJHFEGEHHIIIHFIIDEHGIJIIHHIIJIHFIHHGHHIIGGHEGEFBFAA@CCBBDCDCDCCCDABCCADC@AC_Mismatch_1_Sense_+_Library_PoolC
AGAGTAATCTAATTTGAAAAATGTAATTTTTAAAGTTTTTTTACTTTGTACATTTTATACTTTTTCAAAATAAAATTGTAAATGTTTGTAGTTT
>Frequency_3_QualityScore_EEHHHHHJJIJJJJJJIHJJJJJJJJJJGHIJJJJJJJJJJJJIIJJJJJJJJJJJJJJIHIIHHHGGGFGGFFFFECEEECEECDEDCD_Mismatch_1_Sense_+_Library_PoolC
TCTAATTTGAAAAATGTAATTTTTAAAGTTTTTTTACTTTGTACCTTTTATACTTTTTCAAAATAAAATTGTAAATGTTTGTAGTTTTTA
>Frequency_3_QualityScore_CDACFGGHDEGGHFFFFBGGGH?EBDDDEFGDE=BCFEEG@FDGH@EGEE=AGGEFHC>CBBCC_Mismatch_0_Sense_+_Library_PoolC
GTTTTTTTACTTTGTACCTTTTATACTTTTTCAAAATAAAATTGTAAATGTTTGTAGTTTTTTA
>Frequency_3_QualityScore_>BDFFGGIIJIJIHHIDFC>F>EGHGEGGGHIHIFGGHIIEGIFAEGG?DGBCEEGIH@EADEHHHG_Mismatch_1_Sense_+_Library_PoolC
TAAAGTTTTTTTACTTTGTACCTTTTATACTTTTTCAAAATAAAATTGTAAATGTTTGTAGTTTTTA
>Frequency_3_QualityScore_FFHGHGHJJJJJJIHIIJIIIEGHJHGHIJJGIJJJJJJHIJJJIIIHHHEDFGEEDCDD@CDCDCC<@ACDDDDDCCDBBDCEDEDDDDDDDE_Mismatch_0_Sense_+_Library_PoolC
CCGTTGAGCTCCCTGCAAGAGTCCCGTACGGATTTCATGGCCTCTTCGTTAGCGACGCTGACCTCGCAACCCAAAACTAATTCTCATCTCCATT
>Frequency_3_QualityScore_FEHHHGGEHHHGJJIIIIIIIIJJJIJJIHHHHIHHIIIIIIJGGIFIIJGGDFFGGHHGHHGHIHHGDBCEEEFEFFEDE_Mismatch_2_Sense_+_Library_PoolC
AAAAATGTAATTTTTAAAGTTTTTTTACTTTGTACCTTTTATACTTTTTCAAAATAAAATTGTAAATGTTTGTAGTTTCTA
>Frequency_3_QualityScore_EDHGGGGFGIHGGEGHHGIHHFGGHHHHGIIIIJIIIJIIJGIHIGHIIGGACGGHIGGIHEFHGIHGEB_Mismatch_0_Sense_+_Library_PoolC
AAATAAAATTGTAAATGTTTGTAGTTTTTTATATTATTTTATACAAAACTGTAAATGATTGTAAATTGTA
>Frequency_3_QualityScore_EDGFGGHGHIHIIIGFHHHIIICGE?DHHIIFEHIFDDBEHHHHIHFGHHADEHDEGDCFFHF_Mismatch_1_Sense_+_Library_PoolC
GTTTTTTTACTTTGTACCTTTTATACTTTTTCAAAATAAAATTGTAAATGTTTGTAGTTTTTA
>Frequency_3_QualityScore_ECGGDDGFFHEHCGGIDEGE?GGHHHHFEFHHDHGD>FDEHGFEEG@=B<EGF?EEFBFF>BDFFH_Mismatch_1_Sense_+_Library_PoolC
AAAGTTTTTTTACTTTGTACCTTTTATACTTTTTCAAAATAAAATTGTAAATGTTTGTAGTTTTTA
>Frequency_3_QualityScore_FDFGHHHJJJJHIJHJJJIHIJIHGGGGHIIIGJIHIIJJJJGHGIHHGHHIIIHHHFGHBFGIGEHBC@EFF_Mismatch_1_Sense_+_Library_PoolC
AATTTTTAAAGTTTTTTTACTTTGTACCTTTTATACTTTTTCAAAATAAAATTGTAAATGTTTGTAGTTTTTA
>Frequency_3_QualityScore_EDDFGFGFIFIIJJIHG@GIIJJHGIIHIIGGIGHEHHHFHGHGIHGGGGCFHHHI_Mismatch_0_Sense_+_Library_PoolC
ACTTTGTACCTTTTATACTTTTTCAAAATAAAATTGTAAATGTTTGTAGTTTTTTA
>Frequency_3_QualityScore_FFHHHHHJJJJJJJJJJJJJJJIJJJJJJJIJJJJJHIJJGIIHGHIIJ_Mismatch_1_Sense_+_Library_PoolC
TACCTTTTATACTTTTTCAAAATAAAATTGTAAATGTTTGTAGTTTTTA
>Frequency_3_QualityScore_FEGGFHHIJJJJHIIIIHIIIHHIHHIIIGHHGIIJJJJIIIJJIJJHHHIJJIJIJIIIJJJGDFGHFGHGDFFEFEFEEADEEBDCCDDDCD_Mismatch_1_Sense_+_Library_PoolC
GTAATCTAATTTGAAAAATGTAATTTTTAAAGTTTTTTTACTTTGTACCTTTTATACTTTTTCAAAATAAAATTGTAAATGTTTGTAGTTTTTA
>Frequency_3_QualityScore_EFGFGHCGGFDHHIHFIIGFHHIEEHJJIJIHGIIIIDGGIIHGHHGHIIGIIEFGIHHABDGBDFEEGACCD_Mismatch_0_Sense_+_Library_PoolC
ATTTTTAAAGTTTTTTTACTTTGTACCTTTTATACTTTTTCAAAATAAAATTGTAAATGTTTGTAGTTTTTTA
>Frequency_3_QualityScore_FFHGGHHIJIJJHIJIIGFHHIHHGGHIHIAGHHIGIIHIIJGGGHIIHFGGGGHIJIHHHDDFGHFDDCDDECBDDBEDDEDDEDBCBBCDCC_Mismatch_1_Sense_+_Library_PoolC
CTGTAAATATAAGCAACGCAGGAGATAGAGTAATCTAATTTGAAAAATGTAATTTTTAAAGTTTTTTTACTTTGTACATTTTATACTTTTTCAA
>Frequency_3_QualityScore_FFHGHHHJIJJIJIJJJJJJJJJHIJJIJJJJHJJJIIHHIJIIIJJJJJJJJJIIHIIIIGGBEGGGFEEFFFFDEEDEDDEECDEEDEC_Mismatch_1_Sense_+_Library_PoolC
AACTAATTCTCATCTCCATTGACATTAATTTCACTGTAAATATAAGCAACGCAGGAGATAGAGTAATCTAATTTGAAAAATGTAATTTTCA
>Frequency_3_QualityScore_FFHHHHHJJJJJJJJJIIJJJJJIJJJJJJIJJIJHIJJIJIIJJIIJGIIJIIIJIJJJJJIIJHIGFFIJIGGGHFHFGFFEEDEDEEDEEE_Mismatch_0_Sense_+_Library_PoolC
CTTTGTACCTTTTATACTTTTTCAAAATAAAATTGTAAATGTTTGTAGTTTTTTATATTATTTTATACAAAACTGTAAATGATTGTAAATTGTA
>Frequency_3_QualityScore_FFHHHGHJJHIJJJJJJGHIJJJJJJJJJJJJJJJJJJJJJIIIHIHHGHHFGFFFEEEEEDBDDDDDDCDCCDDCCACDDDDDDCCACDDDEE_Mismatch_0_Sense_+_Library_PoolC
CGTTTCAAGTTTTCTGGTGATGGACGCACAGTCTCCAACCCTTGAAATCGTTGCCTCCGTTGAGCTCCCTGCAAGAGTCCCGTACGGATTTCAT
>Frequency_3_QualityScore_FFHHHHHJJJHIIIJJJJJJHIIIJJJJJJJJJJIIIIJJIJJJIJJJJJJJJIIIJIIHIIIJHFGGFAD@CEECFFB@DDDCC_Mismatch_0_Sense_+_Library_PoolC
TTGAAAAATGTAATTTTTAAAGTTTTTTTACTTTGTACCTTTTATACTTTTTCAAAATAAAATTGTAAATGTTTGTAGTTTTTTA
>Frequency_3_QualityScore_FFHHHHGJIGIIIHIIJJIIIHJIIJJJJJIJJJJJIIJJJJJJJJIIIIIIJJJIJHGHIEHGGHGDEFGFFADDECDEA@ACBCD_Mismatch_0_Sense_+_Library_PoolC
ATTTGAAAAATGTAATTTTTAAAGTTTTTTTACTTTGTACCTTTTATACTTTTTCAAAATAAAATTGTAAATGTTTGTAGTTTTTTA
>Frequency_3_QualityScore_FEHHHHHJIJJJJHHDEHFIIHHEHIIIJGFGFIIHGIHHIIFHHGDD@CDCCCCA;<BCDDBBCCBCCBCBCBBBCCCCBAAA:ABBBBB@@=_Mismatch_0_Sense_+_Library_PoolC
GTGAGCCCTACTTCGTGCCCCGGACTTCGGATTCAGATGCAGAGGAGGACGACGGGTATATCGTGGCTTTTACCCATAACGAAGTTAGTGGCGT
>Frequency_3_QualityScore_DEEGGGHJJHIJIAFHIIIIJJJHIFH?FHIIIIIFIHIIEIHGHIIJIFHFHCGHFGHFFFFFFEFEEDCDEDEDDCCCDDCCDDEEEDDDDC_Mismatch_0_Sense_+_Library_PoolC
TTTTTTTACTTTGTACCTTTTATACTTTTTCAAAATAAAATTGTAAATGTTTGTAGTTTTTTATATTATTTTATACAAAACTGTAAATGATTGT
>Frequency_3_QualityScore_FFGHHHHJIJJJIJJHIIGGHIHIIJHGIJIIJJEHIIHGHIIJGIIIIIIIHGGFGFFFECDCDA@BB@BCBCBDDDDCCDDCCCCDCDDBCC_Mismatch_0_Sense_+_Library_PoolC
GAAATCGTTGCCTCCGTTGAGCTCCCTGCAAGAGTCCCGTACGGATTTCATGGCCTCTTCGTTAGCGACGCTGACCTCGCAACCCAAAACTAAT
>Frequency_3_QualityScore_FFFGHHHJJJJJHIIJJJJIJHIJJIIJHIIIJJIJIHHIIHIIIIJJJJIJIIIHIJIIIBGHIFGHCCFGGDDEEEEEEEEEEDEDDCCDDD_Mismatch_0_Sense_+_Library_PoolC
TAATTTTTAAAGTTTTTTTACTTTGTACCTTTTATACTTTTTCAAAATAAAATTGTAAATGTTTGTAGTTTTTTATATTATTTTATACAAAACT
>Frequency_3_QualityScore_FFHHHHHJJJJJJJJJJIJJIJGHIJJIJJJJIJJJJJJJJJJIIIIJJIIHIIHGFDDDDCDDDDDD@ACDDCCDCCDBDDDEECDEDDDDDD_Mismatch_0_Sense_+_Library_PoolC
TCCGTTGAGCTCCCTGCAAGAGTCCCGTACGGATTTCATGGCCTCTTCGTTAGCGACGCTGACCTCGCAACCCAAAACTAATTCTCATCTCCAT
>Frequency_3_QualityScore_EBGGEGFGFHIFGHIHGFFIHHHIIGHGHIJHIIGFHHHHFEGEEHHBGGHGHDHHIGFG@CFGGEB_Mismatch_0_Sense_+_Library_PoolC
AAAGTTTTTTTACTTTGTACCTTTTATACTTTTTCAAAATAAAATTGTAAATGTTTGTAGTTTTTTA
>Frequency_3_QualityScore_FFHHHHHJJJJJJJJJJJJJJJJHIJJJJHIJJGIIGGIJIJ_Mismatch_1_Sense_+_Library_PoolC
TATACTTTTTCAAAATAAAATTGTAAATGTTTGTAGTTTTTA
>Frequency_3_QualityScore_EFHHHHHGHIIJJJJJJJJIIHJJJJIJJJJJJJIIIIJJJJJJIJJJJJJJJJIIIHHHHHHHGGFGCCEFCEEDEDEDD_Mismatch_1_Sense_+_Library_PoolC
AAAAATGTAATTTTTAAAGTTTTTTTACTTTGTACCTTTTATACTTTTTCAAAATAAAATTGTAAATGTTTGTAGTTTTTA
>Frequency_3_QualityScore_EEGHHHGJIIHIIJJJIIIJIIIIJJJJIGJIJIIGFIIFHIGFIHHJF_Mismatch_0_Sense_+_Library_PoolC
ACCTTTTATACTTTTTCAAAATAAAATTGTAAATGTTTGTAGTTTTTTA
>Frequency_3_QualityScore_EFGGHHGJJIIIHJIGIJJJJJJIFIIJGIIJJIIHIIIIIIIHGFHGHIIBFHHGIG>=DFHH_Mismatch_1_Sense_+_Library_PoolC
AGTTTTTTTACTTTGTACCTTTTATACTTTTTCAAAATAAAATTGTAAATGTTTGTAGTTTTTA
>Frequency_3_QualityScore_FFHHHHGIJJIJJJJJJJJJIJJJJJJJJJHIIJJJHIJJGGHFEFGHIJ_Mismatch_0_Sense_+_Library_PoolC
TACCTTTTATACTTTTTCAAAATAAAATTGTAAATGTTTGTAGTTTTTTA
>Frequency_3_QualityScore_FCGHGHHJJGIIIHHIJJJJJIJJJJHIIIIJJJIIIIJJJIIJJ_Mismatch_0_Sense_+_Library_PoolC
GTAATTTTTAAAGTTTTTTTACTTTGTACCTTTTATACTTTTTCA
>Frequency_3_QualityScore_FFGHHGGIJGIIJIIIHIHGHIJCFGHHJJFHFHFFFFFEEECDDDDDDDDCDDDCA@B?CDDC<:>CBBCDDDDDBBBBCA=BA?CDCA69@B_Mismatch_0_Sense_+_Library_PoolC
GCTTCGAGGACTTATGGCGACGGTTGCTTCGGCAGTGAGCCCTACTTCGTGCCCCGGACTTCGGATTCAGATGCAGAGGAGGACGACGGGTATA
>Frequency_3_QualityScore_FFHGHHGIJIJJJJJGHGIGHHHHGIIHIIIHIIJIJIIHIIIJJGIIIIIGHFGGGGGEEEEDEECCDCCCCDDC@CDCBBDCBCCCDCCD@B_Mismatch_0_Sense_+_Library_PoolC
TTACCCATAACGAAGTTAGTGGCGTTTCAAGTTTTCTGGTGATGGACGCACAGTCTCCAACCCTTGAAATCGTTGCCTCCGTTGAGCTCCCTGC
>Frequency_3_QualityScore_FEHHHHEICFHIJJIGHGFIHIIJGIIIIIHIIHHGGFFFECCCCDDDBBCCDDDDDDCCCCBBABB;B:?CDDC6<CDACBDC>@>BBBB@BD_Mismatch_0_Sense_+_Library_PoolC
GGCGACGGTTGCTTCGGCAGTGAGCCCTACTTCGTGCCCCGGACTTCGGATTCAGATGCAGAGGAGGACGACGGGTATATCGTGGCTTTTACCC
>Frequency_3_QualityScore_FFHHHHHIJIHIIGGHIIJJJGIHHEGIIJIJJIIJJJIIIHIJIJJJJIIJIIHIIFGHGHDGHFFFDEEFFECEFEBEE@AACCBC_Mismatch_0_Sense_+_Library_PoolC
AATTTGAAAAATGTAATTTTTAAAGTTTTTTTACTTTGTACCTTTTATACTTTTTCAAAATAAAATTGTAAATGTTTGTAGTTTTTTA
>Frequency_3_QualityScore_FFHHHHHJJJJIJJJJJJHJIJJJJJIIJIHIJJJJJJJJJJJJJJJJJJJJJIJJJJJJJIHIJHGGFHFGFEFEFFFBEEECEEB@BCCCCC_Mismatch_1_Sense_+_Library_PoolC
AATCTAATTTGAAAAATGTAATTTTTAAAGTTTTTTTACTTTGTACCTTTTATACTTTTTCAAAATAAAATTGTAAATGTTTGTAGTTTTTTAA
>Frequency_3_QualityScore_FFHHGHGIHIIJJJIHIIJIJIIJJJJIJJHGIEGGHHIJJIFHIIIIJJIHHGGGFFFFDDEEAA?AB@@CCDDDDCBCDDCCBCB?C@ACCC_Mismatch_0_Sense_+_Library_PoolC
TGATGGACGCACAGTCTCCAACCCTTGAAATCGTTGCCTCCGTTGAGCTCCCTGCAAGAGTCCCGTACGGATTTCATGGCCTCTTCGTTAGCGA
>Frequency_3_QualityScore_EEGHHHHJJJJGJIJJJJJHIJJJIEFGHIHHIHIJGHIHIJJJHHIIHIIIIHGEHHHIICEHIEFFCGGGFAC_Mismatch_0_Sense_+_Library_PoolC
TAATTTTTAAAGTTTTTTTACTTTGTACCTTTTATACTTTTTCAAAATAAAATTGTAAATGTTTGTAGTTTTTTA
>Frequency_3_QualityScore_FFHHHHHIIJJJJJJHHIIIJJIIJJJHHJJJJIJJJJJJIJJHIHJJJIJIJJJJIJHHFHHHGHGHHFFFFFFFADEECEE@?ACCCD_Mismatch_0_Sense_+_Library_PoolC
CTAATTTGAAAAATGTAATTTTTAAAGTTTTTTTACTTTGTACCTTTTATACTTTTTCAAAATAAAATTGTAAATGTTTGTAGTTTTTTA
>Frequency_3_QualityScore_FFHGHGHJJJJJIIJJGHIIIIIIIIJIIIIIIIIIJIJJIIIHIIGIIJJIFHGICFGACHGGH_Mismatch_1_Sense_+_Library_PoolC
AAGTTTTTTTACTTTGTACCTTTTATACTTTTTCAAAATAAAATTGTAAATGTTTGTAGTTTTTA
>Frequency_3_QualityScore_EDGGGHHJIJJJIJFIJJJJJJJHIIIIIHIJJHIJJJJIIIGGHIJHIIHHGIGIICFFFFFFFEEDEECDEFEDDEB@ACBC@DDDDDDDDD_Mismatch_0_Sense_+_Library_PoolC
GTTTTTTTACTTTGTACCTTTTATACTTTTTCAAAATAAAATTGTAAATGTTTGTAGTTTTTTATATTATTTTATACAAAACTGTAAATGATTG
>Frequency_3_QualityScore_EEHHGHHJJIJJJIJJJHJGHHHIJIJHHIIFHIJGIJJJJJJJGHIIIIJHEHIHHIJJJJHGHIHGDEGFFFEFFEEEACEEACD@:<ABBB_Mismatch_1_Sense_+_Library_PoolC
TAATCTAATTTGAAAAATGTAATTTTTAAAGTTTTTTTACTTTGTACCTTTTATACTTTTTCAAAATAAAATTGTAAATGTTTGTAGTTTTTAA
>Frequency_3_QualityScore_EFHHHHHJIJJJJJJJJJIJJJJJJJJIIJJJJJJJJJIJJIIJHIJJGIIDGIIJI_Mismatch_1_Sense_+_Library_PoolC
TTACTTTGTACCTTTTATACTTTTTCAAAATAAAATTGTAAATGTTTGTAGTTTTTA
>Frequency_3_QualityScore_FEGGHFGJJJJIIIIJIJJJJJJJJJJJHIJIIIIJJJJJJIJJIJHIIIGFGGGGIJIJIIIH?FHHDBE@CEGFDD_Mismatch_0_Sense_+_Library_PoolC
ATGTAATTTTTAAAGTTTTTTTACTTTGTACCTTTTATACTTTTTCAAAATAAAATTGTAAATGTTTGTAGTTTTTTA
>Frequency_3_QualityScore_BECDDBDFFFGEECH@D8;B>BFGBAEGHGEGGE9BF>BCEF<_Mismatch_1_Sense_+_Library_PoolC
TTATACTTTTTCAAAATAAAATTGTAAATGTTTGTAGTTTTTA
>Frequency_2_QualityScore_DECCCEGIIIEEIIGGCE?EEDGGIFHCDGFIEEFHFDECCCACEEHHHGD?EDEE9?AA?CEDAC???ABCC==@@ACABC@A@A==?AA???_Mismatch_0_Sense_+_Library_PoolC
CTTTTACCCATAACGAAGTTAGTGGCGTTTCAAGTTTTCTGGTGATGGACGCACAGTCTCCAACCCTTGAAATCGTTGCCTCCGTTGAGCTCCC
>Frequency_2_QualityScore_FFHHHHHJJJJIJJJJJJJJJHIJIJJJJHIJJIIGFIIGIIGIIHIIIIIIHIIJJJJIIHIHGGIGGHGHGGGGGGFEEEEEEEDE_Mismatch_0_Sense_+_Library_PoolC
ACCTTTTATACTTTTTCAAAATAAAATTGTAAATGTTTGTAGTTTTTTATATTATTTTATACAAAACTGTAAATGATTGTAAATTGTA
>Frequency_2_QualityScore_EEGEGGFIIEEGGFFCEFDFHIHGGEHGFHHHHIGHHIGEHIHGCGFGGIIFCCHIIBC7;DFBEGFEGCGDDDEEDEEEEDECECC<?@CCA=_Mismatch_1_Sense_+_Library_PoolC
ATTTTTAAAGTTTTTTTACTTTGTACATTTTATACTTTTTCAAAATAAAATTGTAAATGTTTGTAGTTTTTTATATTATTTTATACAAAACTGT
>Frequency_2_QualityScore_FFHHHHGJIIJIJIJJJIIIIIJJIJIIIJIJJIJIIIHIIIHIEHIHEHGEEBGHII_Mismatch_0_Sense_+_Library_PoolC
TTACTTTGTACCTTTTATACTTTTTCAAAATAAAATTGTAAATGTTTGTAGTTTTTTA
>Frequency_2_QualityScore_FFHHHGHIJJJIJIIJJJJIIHIIIIJJJJJIJIJJIIHIIJIJJJIJJJIIJJIIJJIIGHIHIIFHHDEGGFFFCFE@?ACCCDB_Mismatch_2_Sense_+_Library_PoolC
TTTGAAAAATGTAATTTTTAAAGTTTTTTTACTTTGTACCTTTTATACTTTTTCAAAATAAAATTGTAAATGTTTGTAGTTTTTTTA
>Frequency_2_QualityScore_FE@EEFHIGIIIIIIEIHEIIGEHIGEIIGEIHIHIIIIGIIIIHEIIGGIDGIGGCFGGCGEDEABDEDCDCCCDEC??A?ACC;=B=BCCCC_Mismatch_0_Sense_+_Library_PoolC
AGTTTTTTTACTTTGTACCTTTTATACTTTTTCAAAATAAAATTGTAAATGTTTGTAGTTTTTTATATTATTTTATACAAAACTGTAAATGATT
>Frequency_2_QualityScore_FFHHHHGGIIIIIIIIIGGGIIIEHEIIIIIFEHIIHE_Mismatch_0_Sense_+_Library_PoolC
TTTTTCAAAATAAAATTGTAAATGTTTGTAGTTTTTTA
>Frequency_2_QualityScore_FFHHHHGJJJJJJJJJJJJJJJJJJJIIIJJJIIJJJJJJIJJIIHHHHFGEFFFFFEEEEEEEDECDCCDEEDCDDDDDCDCBCCCCDDDACC_Mismatch_1_Sense_+_Library_PoolC
AGTTAGCGACGCTGACCTCGCAACCCAAAACTAATTCTCATCTCCATTGACATTAATTTCACTGTAAATATAAGCAACGCAGGAGATAGAGTAA
>Frequency_2_QualityScore_CEGGHCEIIIEGGIIIIIIIIIFGIIGIHG?AFDHGIIIIIIIGEFGDGIIIGEGIDCFCCGGGHCGHHBECCCECCAC<=AACBACDDFEEEE_Mismatch_0_Sense_+_Library_PoolC
TTGAAAAATGTAATTTTTAAAGTTTTTTTACTTTGTACCTTTTATACTTTTTCAAAATAAAATTGTAAATGTTTGTAGTTTTTTATATTATTTT
>Frequency_2_QualityScore_FFHGHHHJJJJGIIJIIIIIJGHIIIIIJI_Mismatch_1_Sense_+_Library_PoolC
AAATAAAATTGTAAATGTTTGTAGTTTTTA
>Frequency_2_QualityScore_FEEGGGHIIIIIIIIIIIIIGIHIIIIIGGIIIIGIIIGFICDHIII_Mismatch_1_Sense_+_Library_PoolC
CCTTTTATACTTTTTCAAAATAAAATTGTAAATGTTTGTAGTTTTTA
>Frequency_2_QualityScore_FFHHHHHJJJHIIJJJJIJJJJJHIJJJJJJIJIJJJJJJJIIIJIJIJJJJIIIIIIIGGHGGGGEEGDDDCCDEEEEEEEECECCCCDDDDD_Mismatch_0_Sense_+_Library_PoolC
ATTTTTAAAGTTTTTTTACTTTGTACCTTTTATACTTTTTCAAAATAAAATTGTAAATGTTTGTAGTTTTTTATATTATTTTATACAAAACTGT
>Frequency_2_QualityScore_EFHHGFGGIIIIGGI?GIGCGIIEEHIHGFHGIIIIIIIGGIIIEIIIIIIHIGGEGGIHGGHHGGFBCEEEDEEECDDEDDCCCCCCECCCCC_Mismatch_1_Sense_+_Library_PoolC
CTCATCTCCATCGACATTAATTTCACTGTAAATATAAGCAACGCAGGAGATAGAGTAATCTAATTTGAAAAATGTAATTTTTAAAGTTTTTTTA
>Frequency_2_QualityScore_EFEDEFFHIIIGGHIIGHGIGGHFFGIIGHIIIIIIIIIIIIIGIIGIHIIGCGHIEGHEA>CCEC_Mismatch_0_Sense_+_Library_PoolC
AAGTTTTTTTACTTTGTACCTTTTATACTTTTTCAAAATAAAATTGTAAATGTTTGTAGTTTTTTA
>Frequency_2_QualityScore_FFHHHGGJIIIIIJIJIIIJIHJJJJJIJJJJIIJIIIJJJJIIJIIJIIJJJJIIIGHHHGHEGGGGGFEEEBDECADEDEC_Mismatch_1_Sense_+_Library_PoolC
GAAAAATGTAATTTTTAAAGTTTTTTTACTTTGTACCTTTTATACTTTTTCAAAATAAAATTGTAAATGTTTGTAGTTTTTCA
>Frequency_2_QualityScore_FFGHHHHIJGIIIHIIIJIIIEGIAGI>CFGGGGG?AEEEFFDEEACEEDBACCCACCCC?ACACCCCDCCCACDAD?BCCEDCCDDBC??CC?_Mismatch_0_Sense_+_Library_PoolC
GGACTTCGGATTCAGATGCAGAGGAGGACGACGGGTATATCGTGGCTTTTACCCATAACGAAGTTAGTGGCGTTTCAAGTTTTCTGGTGATGGA
>Frequency_2_QualityScore_FFHHHGGIIHHIIIIFGGIIIHIGIHIIGGEEEGGHEFGGFDFECBDDCEDCCCCDB?ACB3:;ACCDC7>BCAABACCACACDDCDA?AACBB_Mismatch_0_Sense_+_Library_PoolC
GCCCCGCAGAAATGGCGATTGCAAATGAGTGCGTGGTCGCTTCGAGGACTTATGGCGACGGTTGCTTCGGCAGTGAGCCCTACTTCGTGCCCCG
>Frequency_2_QualityScore_C<CEEADFE57C88D=E?G=FG5AC9D9ABA9;ACGGEEEFDACE9DCEEHCA87@9BEAECD786?C??A@7=AACA4/8??;<_Mismatch_1_Sense_+_Library_PoolC
ATAAGCAACGCAGGAGATAGAGTAATCTAATTTGAAAAATGTAATTTTTAAAGTTTTTTTACTTTGTACATTTTATACTTTTTCA
>Frequency_2_QualityScore_EEGFEEGGIHHIIIGE?GGIHIHIIIFHIFGGIHIAFIIIIHCGGFGHBECFGE_Mismatch_1_Sense_+_Library_PoolC
CTTTGTACCTTTTATACTTTTTCAAAATAAAATTGTAAATGTTTGTAGTTTTTA
>Frequency_2_QualityScore_FFHHHHHJJJJJJJIJJJJJIJJJJJIJJIJJIJIJJJIJJJJJJGIIIIHIJJJJIIIIHGGIIIIIHGHHHGDDEDEEEEEEEE_Mismatch_0_Sense_+_Library_PoolC
GTAATTTTTAAAGTTTTTTTACTTTGTACCTTTTATACTTTTTCAAAATAAAATTGTAAATGTTTGTAGTTTTTTATATTATTTTA
>Frequency_2_QualityScore_@CEDCFFIGFIEHCAGEHCGC<=DGGGDC;3>?AECAACFGIIIHEDEEFCEC;CFE3?AADF>@@E;;=?;==?=<A_Mismatch_2_Sense_+_Library_PoolC
TGTAATTTTTAAAGTTTTTTTACTTTGTACCTTTTATACTTTTTCAAAATAAAATTGTAAATGTTTGTAGTTTTTTGA
>Frequency_2_QualityScore_EEFHCHFGHGIFHHCHC?FCDEHIG<EA>DGGBFBEGA@?DE=AD=ACEEEAEGEFA;?ACA?CCA?BC@C7?AC?@B9:@BAA39@=AAA9A?_Mismatch_0_Sense_+_Library_PoolC
AATCGTTGCCTCCGTTGAGCTCCCTGCAAGAGTCCCGTACGGATTTCATGGCCTCTTCGTTAGCGACGCTGACCTCGCAACCCAAAACTAATTC
>Frequency_2_QualityScore_FFHHHHHJJJJIJIJJHIIJIJJJGGIIFHIIJIJJJIJJJIIIJJJJIIIIIIJJJJIIEGIHEGGHHHGFGEFEEBEEEEECBBDCCCC_Mismatch_0_Sense_+_Library_PoolC
TCTAATTTGAAAAATGTAATTTTTAAAGTTTTTTTACTTTGTACCTTTTATACTTTTTCAAAATAAAATTGTAAATGTTTGTAGTTTTTTA
>Frequency_2_QualityScore_FFHHHHHJJJJIJJJJJJJJJIJJJJJJJJIIJIJIIJIJJIIIIIJIIIJIJJIIJJJJIIJJJGIJIIIIIGIGGHHGFFFFEEEEEEEEEE_Mismatch_0_Sense_+_Library_PoolC
TTTTTACTTTGTACCTTTTATACTTTTTCAAAATAAAATTGTAAATGTTTGTAGTTTTTTATATTATTTTATACAAAACTGTAAATGATTGTAA
>Frequency_2_QualityScore_FFHHHHHJJJIJIIJJIJGEIIIGIGGHGGIIIIJJJJIJJJIIJJJJIJIJIIEIIIIGIIJHIGIIIGHGIHIGHGHGHFEDCEECDD_Mismatch_0_Sense_+_Library_PoolC
CTTTTTCAAAATAAAATTGTAAATGTTTGTAGTTTTTTATATTATTTTATACAAAACTGTAAATGATTGTAAATTGTAAATATTTTTTTA
>Frequency_2_QualityScore_FFHHGHGIJJJJJJJIIJJIIIIJJJJJJJJJJJJJIIHIJJJIIJIJIIJIJIIGGHHFFFFEEEABDCDDDDDDADDDDEEDDDDDDDDDDD_Mismatch_0_Sense_+_Library_PoolC
TTCTGGTGATGGACGCACAGTCTCCAACCCTTGAAATCGTTGCCTCCGTTGAGCTCCCTGCAAGAGTCCCGTACGGATTTCATGGCCTCTTCGT
>Frequency_2_QualityScore_FFGHHGHJIHGGHGFGIHIIIJIIIIJIIJJIIIIIGGGIHIIIIIIIIIIIIIJGBEEHHHIJIGEBGCEBC=CDECEDAEEE_Mismatch_1_Sense_+_Library_PoolC
ATTTGAAAAATGTAATTTTTAAAGTTTTTTTACTTTGTACCTTTTATACTTTTTCAAAATAAAATTGTAAATGTTTGTAGTTTA
>Frequency_2_QualityScore_FFHHHHHJJIIJIIJIIJJIJ?B;EGICECDBHIAEGEEABG?@CEE???A=AB??AA3=?@;AB??CD=@CCBCCCCA?=;A-:==?C?;;83_Mismatch_0_Sense_+_Library_PoolC
CTCGACTTTGATATGGCAGGGAGCCCCGCAGAAATGGCGATTGCAAATGAGTGCGTGGTCGCTTCGAGGACTTATGGCGACGGTTGCTTCGGCA
>Frequency_2_QualityScore_FFHGHHGJJIJGIJJJJIIJIIIJIJJJJJJJHIIIIIGHIJJJIJJIJJIJIJJJIGIIJJJIJHGIGGHHGG_Mismatch_1_Sense_+_Library_PoolC
TAATTTCACTGTAAATATAAGCAACGCAGGAGATAGAGTAATCTAATTTGAAAAATGTAATTTTTAAAGTTTTA
>Frequency_2_QualityScore_CE:EEEBGIHHEGCECAHGGG@HGH?EEBCAA@AG_Mismatch_0_Sense_+_Library_PoolC
TTCAAAATAAAATTGTAAATGTTTGTAGTTTTTTA
>Frequency_2_QualityScore_FFHGHGHJIFIIGIIJJIJIIIIJJJIGHFIIIIIGIIIIJGIIIGIIIGIIEFGHHIG_Mismatch_0_Sense_+_Library_PoolC
TTTACTTTGTACCTTTTATACTTTTTCAAAATAAAATTGTAAATGTTTGTAGTTTTTTA
>Frequency_2_QualityScore_FFHHFFHJJIJIJJJJIJJJJIJIJIJJJJJGIJJJJJGIIHHGEGHGEFFFDCDCCCDDDDCD5:BDECCDDDDCCCDDCDCDCCCCDC?BAC_Mismatch_0_Sense_+_Library_PoolC
CTTCGGCAGTGAGCCCTACTTCGTGCCCCGGACTTCGGATTCAGATGCAGAGGAGGACGACGGGTATATCGTGGCTTTTACCCATAACGAAGTT
>Frequency_2_QualityScore_EEHHHHHJIJJJJIIJJEIIJJJIIIGIIIHIJIIGIJJIIIIJJJJJIIIIJGIIHGHFFDDEDDDDDDDDDDDDDDDDDDDCDDDDDDDDCD_Mismatch_0_Sense_+_Library_PoolC
TATCGTGGCTTTTACCCATAACGAAGTTAGTGGCGTTTCAAGTTTTCTGGTGATGGACGCACAGTCTCCAACCCTTGAAATCGTTGCCTCCGTT
>Frequency_2_QualityScore_EFGEGEGIIIIGHGHIIIIIIHIIIIFGIGHIIGCEGEIFHIIEIIIIIIIIIGEHGDIIIIGIIHHGFDDFCEGCGHEEFFDDD@CCDDDE@A_Mismatch_0_Sense_+_Library_PoolC
TTGTACCTTTTATACTTTTTCAAAATAAAATTGTAAATGTTTGTAGTTTTTTATATTATTTTATACAAAACTGTAAATGATTGTAAATTGTAAA
>Frequency_2_QualityScore_EFHHHHHIJJJJIIJJJIIIJIIJIHIIIIIGIIJIIJIIJJJJJIJJJIJIJJJJJIIIIIIIIHI_Mismatch_0_Sense_+_Library_PoolC
TTTATACTTTTTCAAAATAAAATTGTAAATGTTTGTAGTTTTTTATATTATTTTATACAAAACTGTA
>Frequency_2_QualityScore_FEGGFHGIIIIHHIIIIJIHIJJJFIIGIIIIGIIIIJHJIJIIHIGFEGGFHIIIGGGI?EGIEGGCEEHHECEEEFEECDECCCBC?=AACD_Mismatch_0_Sense_+_Library_PoolC
AATTTTTAAAGTTTTTTTACTTTGTACCTTTTATACTTTTTCAAAATAAAATTGTAAATGTTTGTAGTTTTTTATATTATTTTATACAAAACTG
>Frequency_2_QualityScore_FFHHHHHIGGIJIIIIIIEGGGHIIJG_Mismatch_1_Sense_+_Library_PoolC
TAAAATTGTAAATGTTTGTAGTTTTTA
>Frequency_2_QualityScore_EFHHGHGJIIIJJIJIFIIJJJIIJJJJIIHIIJHHJIIIIHIIIIIJIIJJIJJJJJIEFEIIIIIHGGGHIHGEH_Mismatch_0_Sense_+_Library_PoolC
CTTTGTACCTTTTATACTTTTTCAAAATAAAATTGTAAATGTTTGTAGTTTTTTATATTATTTTATACAAAACTGTA
>Frequency_2_QualityScore_FFHHHHHJJJJJIJHIJJJJIJJJHIJIHJJIIJIJJJJIJJJJIJIIHIIJJIHIJJIJIJJJIIIJIGIIJIIIGGGGHGEDDCDEDDDEEE_Mismatch_0_Sense_+_Library_PoolC
TCAAAATAAAATTGTAAATGTTTGTAGTTTTTTATATTATTTTATACAAAACTGTAAATGATTGTAAATTGTAAATATTTTTTTAAATCATTTT
>Frequency_2_QualityScore_EFEECGFIIIGHIGDIGIIIIEHHHIECFGGHHIGIIIIIIIIIIFFGGEFFIGGGIEGGGEG?EGIGG?BDHGEC_Mismatch_1_Sense_+_Library_PoolC
TGTAATTTTTAAAGTTTTTTTACTTTGTACCTTTTATACTTTTTCAAAATAAAATTGTAAATGTTTGTAGTTTTTA
>Frequency_2_QualityScore_FFHHGHGIIJIIIIIIIGIGEHHHHGEIIIEFGGEGGHII_Mismatch_0_Sense_+_Library_PoolC
ACTTTTTCAAAATAAAATTGTAAATGTTTGTAGTTTTTTA
>Frequency_2_QualityScore_FFEHFHGIFG?FEJEJIHIIIJHIIIIIIHIGIIJIIFGIHEEGIIIIIIIIIIIHHGIIIIGIIHHHGGCEC_Mismatch_0_Sense_+_Library_PoolC
GGAGATAGAGTAATCTAATTTGAAAAATGTAATTTTTAAAGTTTTTTTACTTTGTACCTTTTATACTTTTTCA
>Frequency_2_QualityScore_FFEGAEGIIGIHICDEGICAEHAHF?CGII@FIIIIIIGIEFHCCACDECBCBAAAC>?;>BCBCABCCDCDCC?AA?BCACA9?-7=?AC==A_Mismatch_0_Sense_+_Library_PoolC
GAGGACTTATGGCGACGGTTGCTTCGGCAGTGAGCCCTACTTCGTGCCCCGGACTTCGGATTCAGATGCAGAGGAGGACGACGGGTATATCGTG
>Frequency_2_QualityScore_EFHHHHHJJJJIJJJJIJIIJIJJJJIJJJIHIJJJJIJJJJJIJIJJJJJJIIIIJJJJJJIIIGIGGEGGGDEEEEECEEECEEEDEDDDDD_Mismatch_0_Sense_+_Library_PoolC
AATCTAATTTGAAAAATGTAATTTTTAAAGTTTTTTTACTTTGTACCTTTTATACTTTTTCAAAATAAAATTGTAAATGTTTGTAGTTTTTTAT
>Frequency_2_QualityScore_FFHHHHGIJJJJIHEIIIIJHIJIEIGGGHIIII_Mismatch_0_Sense_+_Library_PoolC
TCAAAATAAAATTGTAAATGTTTGTAGTTTTTTA
>Frequency_2_QualityScore_EEFHHEHIGCEEGGGHEEHGGICFGFDHHIGIGGIIIGCGHHIEEEEHBEFICEFCFEFBCBEEAAD5==?;;>?=:5?BB?CA?CCBC7_Mismatch_1_Sense_+_Library_PoolC
CCTTGAAATCGTTGCCTCCGTTGAGCTCCCTGCAAGAGTCCCGTACGGATTTCATGGCCTCTTCGTTAGCGACGCTGACCTCTCAACCCA
>Frequency_2_QualityScore_FEGFFGGIIIJGGIIEHIGIIJAEGIIHGIHIHIJJJGFBEGHIIJGGGGEFACGGGIIEEIHIGGHFECBCFFEEDCCACDDEEEEDDEC_Mismatch_0_Sense_+_Library_PoolC
ATGTAATTTTTAAAGTTTTTTTACTTTGTACCTTTTATACTTTTTCAAAATAAAATTGTAAATGTTTGTAGTTTTTTATATTATTTTATAC
>Frequency_2_QualityScore_FFHHHHGIIIJJJJJJJJJHIJJJJIJJJJJIJIJIJIJJJIIIJIIJIIIJJJIGGIIHIIGHIJIFFFEFEEFEEEE_Mismatch_0_Sense_+_Library_PoolC
TTAAAGTTTTTTTACTTTGTACCTTTTATACTTTTTCAAAATAAAATTGTAAATGTTTGTAGTTTTTTATATTATTTTA
>Frequency_2_QualityScore_FFHHHGHIJJJJJJJIJJJIIJJIIJJIIIJJIGIIIGIIGIIIII_Mismatch_1_Sense_+_Library_PoolC
CTTTTATACTTTTTCAAAATAAAATTGTAAATGTTTGTAGTTTTTA
>Frequency_2_QualityScore_FFHHHHFIIIIJJJJJJJIJJJJJJIJJJJJIJJIJJJJIJJJIJJJJJIIIJIIIIJIIIIIIIIGDGDFFFECEEEEB_Mismatch_2_Sense_+_Library_PoolC
AAAATGTAATTTTTAAAGTTTTTTTACTTTGTACCTTTTATACTTTTTCAAAATAAAATTGTAAATGTTTGTAGTTTTGA
>Frequency_2_QualityScore_FFHGHHGIIIIIIIJGHIIIIGIIIEIIGGIIII_Mismatch_1_Sense_+_Library_PoolC
TTCAAAATAAAATTGTAAATGTTTGTAGTTTTTA
>Frequency_2_QualityScore_FFHHHHHJJJIJIJIIIJJJIJHIIJJIIIJIJIIJJIIIIIJJHIIGIIIJI_Mismatch_1_Sense_+_Library_PoolC
TTTGTACCTTTTATACTTTTTCAAAATAAAATTGTAAATGTTTGTAGTTTTTA
>Frequency_2_QualityScore_FFHGHHHJJJJJJIIIIIIHIJJJJJIIHJJIJJJJJIIIJHIIIJIJJJJIIJJJJIIHGGFGGGEEC?CEEEEEEEEEEDDDDDDCCDEEED_Mismatch_1_Sense_+_Library_PoolC
CCCAAAACTAATTCTCATCTCCATCGACATTAATTTCACTGTAAATATAAGCAACGCAGGAGATAGAGTAATCTAATTTGAAAAATGTAATTTT
>Frequency_2_QualityScore_FFHHHHHJIIJJJJJHIIIIJJJIIJJIIJJJJJIIJJJJJIIIJJJJIIIIIJJJJJGAGEEFDGHGGGGFFFEFEEEEDEEBCEDDD?_Mismatch_1_Sense_+_Library_PoolC
CTAATTTGAAAAATGTAATTTTTAAAGTTTTTTTACTTTGTACCTTTTATACTTTTTCAAAATAAAATTGTAAATGTTTGTAGTTTTTGA
>Frequency_2_QualityScore_FFHHHHHGHIIIIIIIGHIIJGHIGIIHIGIJIJGGIIIIGGGFHGGFBDCCCDCBBDCDDC49BEEEBACCCCCCCCCDCDCCCCDABC<AAA_Mismatch_0_Sense_+_Library_PoolC
TCGGCAGTGAGCCCTACTTCGTGCCCCGGACTTCGGATTCAGATGCAGAGGAGGACGACGGGTATATCGTGGCTTTTACCCATAACGAAGTTAG
>Frequency_2_QualityScore_EEGGFGFIIJIIIGIGIIGGHFGIGGGIIIJIIFFGGIFIGGGBGI@GDEGIHGHHGGGFDDAA?B??C?ABCACC?ACDCCDCCBCBACCCA=_Mismatch_0_Sense_+_Library_PoolC
GTTCTGGAAAGAACACATCTCGTCCATTCCACGGTAGAGAAGGTCCGGATAAATCTGACGACGGGGATAGTTACCAGAAAGCCATTGTCTTCGA
>Frequency_2_QualityScore_FFGGHHHJIIJIIIIIJJJJJJIIHIIHIIJJJJJGIJJIHIGIIIIHIJIIBDEEFCEEFEEDEDECDDDCCCDCDDDDCACCDDAABCACCC_Mismatch_0_Sense_+_Library_PoolC
CAACCCTTGAAATCGTTGCCTCCGTTGAGCTCCCTGCAAGAGTCCCGTACGGATTTCATGGCCTCTTCGTTAGCGACGCTGACCTCGCAACCCA
>Frequency_2_QualityScore_FFHHGGFHIIIJIIIIGIIIIIJIJIIIJIIGIIJJJIIIHGIIJJJIHIIGHGAFGFIEGGHGGCCGEGGE?ACDECD_Mismatch_1_Sense_+_Library_PoolC
AATGTAATTTTTAAAGTTTTTTTACTTTGTACATTTTATACTTTTTCAAAATAAAATTGTAAATGTTTGTAGTTTTTTA
>Frequency_2_QualityScore_FFHHHHHJJJJJJJIEIIIIGGIIIFIIEGHIIIIIIJIIJJIJIJJIIIIIIIIGIIJIIIIIIHIGHDGGGI_Mismatch_0_Sense_+_Library_PoolC
TTCAAAATAAAATTGTAAATGTTTGTAGTTTTTTATATTATTTTATACAAAACTGTAAATGATTGTAAATTGTA
>Frequency_2_QualityScore_FFHHHGHIIIIIIIIIIIIIIIJJIJIIIIGIIICGHGIGIIJIGIIIIHIGGHHGGHGEECECDDCCCBCCBC@ACCDDCCCABD@CDDDDDC_Mismatch_1_Sense_+_Library_PoolC
GAAATCGTTGCCTCCGTTGAGCTCCCTGCAAGAGTCCCGTACGGATTTCATGGCCTCTTCGTTAGCGACGCTGACCTCTCAACCCAAAACTAAT
>Frequency_2_QualityScore_FFGHHHHJJJJJIIIJJJHIIIIIJJIJGIIJIJIIGIIIJIJHIIIIIIJIIIGICGIGIIGGIIIIGHHFGFEEEFEEE_Mismatch_0_Sense_+_Library_PoolC
ATACTTTTTCAAAATAAAATTGTAAATGTTTGTAGTTTTTTATATTATTTTATACAAAACTGTAAATGATTGTAAATTGTA
>Frequency_2_QualityScore_FEFGHGHJJIIIIGJIIIIIGI_Mismatch_0_Sense_+_Library_PoolC
CTGTAAATGATTGTAAATTGTA
>Frequency_2_QualityScore_FFHHHHHJJJJIIIIIJJJJJJIHIJJIIJJJJIJJIIGIIIIJIIIIIJJJIJIGHIGGEHHIGGFGGGCCCEEEEEEBCDEDD_Mismatch_1_Sense_+_Library_PoolC
TTTGAAAAATGTAATTTTTAAAGTTTTTTTACTTTGTACCTTTTATACTTTTTCAAAATAAAATTGTAAATGTTTGTAGTTTTTA
>Frequency_2_QualityScore_FFHHGGHFGIIIIJJJJJJIJJJJJJGIJJJJIJIGIIGGIJJJJIIJJIIIIJJJIJJIJJJIIIJIHGGGHCEEDEEEEDEEEEEADDCCEC_Mismatch_1_Sense_+_Library_PoolC
TATAGAGTAATCTAATTTGAAAAATGTAATTTTTAAAGTTTTTTTACTTTGTACCTTTTATACTTTTTCAAAATAAAATTGTAAATGTTTGTAG
>Frequency_2_QualityScore_DEHGFECIGIIFGGEIHFIGG>CFDCGGEEGGGAHIHE9ACFCCGHGGEDEGIHIIAEGIIFHEEGIHIEECG_Mismatch_1_Sense_+_Library_PoolC
TAATTTCACTGTAAATATAAGCAACGCAGGAGATAGAGTAATCTAATTTGAAAAATGTAATTTTTAAAGTTTA
>Frequency_2_QualityScore_EFFGHHEGIIIIIJIJGGHHIIIHIG_Mismatch_0_Sense_+_Library_PoolC
AAATTGTAAATGTTTGTAGTTTTTTA
>Frequency_2_QualityScore_FFHHHHHHIIJJJJJJJIJIJJIIJJIIJJJJJJJIIIIIJIJJJJJJJIIIJDGIJHGHFFEBDDDDEDDCCDDDDDDDDCDDDABDDDCDDD_Mismatch_1_Sense_+_Library_PoolC
GGCACAGTCTCCAACCCTTGAAATCGTTGCCTCCGTTGAGCTCCCTGCAAGAGTCCCGTACGGATTTCATGGCCTCTTCGTTAGCGACGCTGAC
>Frequency_2_QualityScore_FFGHHHHJJJJJJJJJJJJGIJJJJIIJJIJJJJJIIJJJJJJIGIIIIIIIIIIIIIJIIEHIJGHHCGHHGE_Mismatch_1_Sense_+_Library_PoolC
TAATTTTTAAAGTTTTTTTACTTTGTACCTTTTATACTTTTTCAAAATAAAATTGTAAATGTTTGTAGTTTTTA
>Frequency_2_QualityScore_FFGGGHHIFEGHCGGBHHAGIIIGGGIEGIIJJIHIIEIGGDEDECEEACABCCDCACDDDDDDCDD?BBCDD?ACCDDCBD?BACCCDDCABA_Mismatch_0_Sense_+_Library_PoolC
GCAAATGAGTGCGTGGTCGCTTCGAGGACTTATGGCGACGGTTGCTTCGGCAGTGAGCCCTACTTCGTGCCCCGGACTTCGGATTCAGATGCAG
>Frequency_2_QualityScore_DEHHGGGIGIHIIIIIIIIIGGIIIHFIIJIIIIGDHIIIF=CGFIHHEHFFFDBCDCDB38B=?CBACCCCDCDDACCDACCCBB?A<BCA;A_Mismatch_0_Sense_+_Library_PoolC
GGCAGTGAGCCCTACTTCGTGCCCCGGACTTCGGATTCAGATGCAGAGGAGGACGACGGGTATATCGTGGCTTTTACCCATAACGAAGTTAGTG
>Frequency_2_QualityScore_;@=@CCFGGAGACEF=@ECGGEGGGBECFADFGEAAABDB=F?BBBCC@AAC>=?7@E51;@;A;@_Mismatch_2_Sense_+_Library_PoolC
AGTTTTTTTACTTTGTACCTTTTATACTTTTTCAAAATAAAATTGTAAATGTTTGTAGTTTTTTTA
>Frequency_2_QualityScore_EDCCFHFIEFG>GIIGIGIIEEIHF==GGEGEEEGIIGCFIIIHGHIFGEGEGEGGE?EGHBCFAGIGG;??CA@>?CA?AA?CADECCCCCEB_Mismatch_1_Sense_+_Library_PoolC
TAATTTCACTGTAAATATAAGCAACGCAGGAGATAGAGTAATCTAATTTGAAAAATGTAATTTTTAAAGTTTTTTTACTTTGTACATTTTATAC
>Frequency_2_QualityScore_EFHHHHHJJIJJJJJJJIJJIIIIIIIIJJIIIIIIIJJJJIIJJIJJJJJIHGGGIIIJIIIIHIHIIHHGHHFGGGG_Mismatch_0_Sense_+_Library_PoolC
ACTTTTTCAAAATAAAATTGTAAATGTTTGTAGTTTTTTATATTATTTTATACAAAACTGTAAATGATTGTAAATTGTA
>Frequency_2_QualityScore_FFHHHHHJJJJJJJJJJJJJJJJJIHIJJJIGIJJGIIGIIIJI_Mismatch_1_Sense_+_Library_PoolC
TTTATACTTTTTCAAAATAAAATTGTAAATGTTTGTAGTTTTTA
>Frequency_2_QualityScore_FEGHGGHIIIJIJIIJ@HIJGIIJIHHHIICHIFIIHFGBCCBDDDCCDCCDCDDDDCDDDDCB=ACCDCCABCCCCCDDDCDCCD?>A<?9??_Mismatch_0_Sense_+_Library_PoolC
CGTGGTCGCTTCGAGGACTTATGGCGACGGTTGCTTCGGCAGTGAGCCCTACTTCGTGCCCCGGACTTCGGATTCAGATGCAGAGGAGGACGAC
>Frequency_2_QualityScore_EEGEGCGHAEIIIIDGGIIICDDCGHGGIE?FCHIIIHEGFIDGADGH@EGIIFEGHHIIGFFAGHEGA?EEEEEGGCCEGEEECC_Mismatch_0_Sense_+_Library_PoolC
CTTTTATACTTTTTCAAAATAAAATTGTAAATGTTTGTAGTTTTTTATATTATTTTATACAAAACTGTAAATGATTGTAAATTGTA
>Frequency_2_QualityScore_FEHHHFHGIIFGHGHGHIGIJHGGIHIBAECGICGIIEEF;DGCECGGHIIHFBEGGGGHJGFHEEGHHEACEEFC==CC?BDA=ABAA_Mismatch_1_Sense_+_Library_PoolC
CTAATTTGAAAAATGTAATTTTTAAAGTTTTTTTACTTTGTACCTTTTATACTTTTTCAAAATAAAATTGTAAATGTTTGTAGTTTTTA
>Frequency_2_QualityScore_FFHHHHHJJIIJJJJJJJJIJIIGIIJJIIIIIJIIGGIJJJJJJJJJHGGHIJJHIIIIIIIIHGFCGEFFEDDDCDEDDEEEEEEEEDEDED_Mismatch_1_Sense_+_Library_PoolC
ATTTCACTGTAAATATAAGCAACGCAGGAGATAGAGTAATCTAATTTGAAAAATGTAATTTTTAAAGTTTTTTTACTTTGTACATTTTATACTT
>Frequency_2_QualityScore_EFHHGFHIIIIIIDGHFIHGIGII4?CEFHIAGHIGGIHHHIIIGEHHFEFD@DCDACDBB?ABCFCCAAACCDCCCCDDDDCDDDCCDDCDCD_Mismatch_2_Sense_+_Library_PoolC
CTAGATGCAGAGGAGGACGACGGGTATATCGTGGCTTTTACCCATAACGAAGTTAGTGGCGTTTCAAGTTTTCTGGTGATGGACGCACAGTCTC
>Frequency_2_QualityScore_DEHEHHHJJGHIIIIIIIEGHGGGHCGIIIFIIIIIJIIIJJJJHGIIJIJIHIGGFEEEEDCEEDDDDACCCCCDDDCCCDBBCDCDDDBDCC_Mismatch_0_Sense_+_Library_PoolC
TGGCTTTTACCCATAACGAAGTTAGTGGCGTTTCAAGTTTTCTGGTGATGGACGCACAGTCTCCAACCCTTGAAATCGTTGCCTCCGTTGAGCT
>Frequency_2_QualityScore_FFHGHEHHIIJIIFIGIIIIIHIJJJIJJJIIIIIIGIIGIIJJIJIIIIHIHHHGGFFEEEDEEEEECACDDDCACCDDEEDCBCDDDDDDAC_Mismatch_0_Sense_+_Library_PoolC
TCTGGTGATGGACGCACAGTCTCCAACCCTTGAAATCGTTGCCTCCGTTGAGCTCCCTGCAAGAGTCCCGTACGGATTTCATGGCCTCTTCGTT
>Frequency_2_QualityScore_FFHHGHHIIJJJJFHIIIIHGHHIIHIJIJJJIJJIIIIIGIIJJGIIIIIIIHHHHHGFDEFDEEDECCDDDCDCDCCDDDDDDCDDDDDDDD_Mismatch_0_Sense_+_Library_PoolC
TTTACCCATAACGAAGTTAGTGGCGTTTCAAGTTTTCTGGTGATGGACGCACAGTCTCCAACCCTTGAAATCGTTGCCTCCGTTGAGCTCCCTG
>Frequency_2_QualityScore_FFHHHHHIGGIJJJJIJJJJJIJJJJJJJJJJJIJJJJJIIIJIHGIIJIIIJIIIIIIJIGGIDFGEH?C_Mismatch_0_Sense_+_Library_PoolC
TTTTAAAGTTTTTTTACTTTGTACCTTTTATACTTTTTCAAAATAAAATTGTAAATGTTTGTAGTTTTTTA
>Frequency_2_QualityScore_FEHGHHHJIJJJJJJJJJJJJIJJJIEHIIJJIIIIIJJJJIJJJIIJJIIIIIHGGGFEEFFFEEDDA>ACDCDDDCDDDDDBDDDEDDEDDD_Mismatch_0_Sense_+_Library_PoolC
GTTGATTGCCATGAATTCGTACCCGGTGGAGCACGTTCTGGAAAGAACACATCTCGTCCATTCCACGGTAGAGAAGGTCCGGATAAATCTGACG
>Frequency_2_QualityScore_DD?CG4CGCCFEEIIGGGCHIICDEGCGHHHIHEGGEIGEGHICFAB@EC?CFGGEEHCDGEGDEFHHGEGECE?ACACEA_Mismatch_1_Sense_+_Library_PoolC
TTGACATTAATTTCACTGTAAATATAAGCAACGCAGGAGATAGAGTAATCTAATTTGAAAAATGTAATTTTTAAAGTTTTA
>Frequency_2_QualityScore_FFHHHHHJJJJJIJJJJJIIIJJIIGIIJIJIIJJJJJIIJJJIJJJJJJJJIIIJIJJHIJIJJJIJIIIIHHHHGG_Mismatch_0_Sense_+_Library_PoolC
CTTTTTCAAAATAAAATTGTAAATGTTTGTAGTTTTTTATATTATTTTATACAAAACTGTAAATGATTGTAAATTGTA
>Frequency_2_QualityScore_FCECFFGIGIHIIIEIGIIIIGIIIIFGHEIIIGICFHIEIGEEGGGI_Mismatch_1_Sense_+_Library_PoolC
ACCTTTTATACTTTTTCAAAATAAAATTGTAAATGTTTGTAGTTTTTA
>Frequency_2_QualityScore_ADAEEEGGGFECAIIFGA>EIGIGEFEC<?>AA?7;7CGGCC9DDE@<9<;CC667;=@F_Mismatch_0_Sense_+_Library_PoolC
TTTTACTTTGTACCTTTTATACTTTTTCAAAATAAAATTGTAAATGTTTGTAGTTTTTTA
>Frequency_2_QualityScore_FFHHFHHIJJIIIIIIIIIIHIIGIHIIIIIDGIIIJJJHIIJIIIIJJJIJIIIJIJHIIIFFIIIGDCEEEEDDEDEEFEEEDEDEDEDDDD_Mismatch_1_Sense_+_Library_PoolC
ACTGTAAATATAAGCAACGCAGGAGATAGAGTAATCTAATTTGAAAAATGTAATTTTTAAAGTTTTTTTACTTTGTACATTTTATACTTTTTCA
>Frequency_2_QualityScore_EEHGHHGIIIJGHGGIIIJJIJJIIGGIGIJJIJJIJIIJIHIHHIIIIIIIIIIGGIIIGCFHGCFGBAECFFE_Mismatch_1_Sense_+_Library_PoolC
TAATTTTTAAAGTTTTTTTACTTTGTACCTTTTATACTTTTTCAAAATAAAATTGTAAATGTTTGTAGTTTTTGA
>Frequency_2_QualityScore_EFHHHHGIJIIEIIGHIEGHFIIII;CFGIIJIIIIIIIJGGGHGEEEEFEAC?DCCDDCCD9>BDEDDECCDDDCDACCDDDDD@C@C?CACC_Mismatch_0_Sense_+_Library_PoolC
TTCAGATGCAGAGGAGGACGACGGGTATATCGTGGCTTTTACCCATAACGAAGTTAGTGGCGTTTCAAGTTTTCTGGTGATGGACGCACAGTCT
>Frequency_2_QualityScore_DFFGFHGIIIJJIHIIIIIJIIIIIIEEIIIIGIIIIFEGIIHGICCHFHIIJIIIHIGGIIIHGIGIGCFGGGGHGHEFEFEFEEEEEDE_Mismatch_0_Sense_+_Library_PoolC
TGTACCTTTTATACTTTTTCAAAATAAAATTGTAAATGTTTGTAGTTTTTTATATTATTTTATACAAAACTGTAAATGATTGTAAATTGTA
>Frequency_2_QualityScore_EECGFFFIGEGHIFIHIEFFEGHIIIIGIIIIIGEDHIIGIIGIIEEEGAEGCCEEGHH_Mismatch_1_Sense_+_Library_PoolC
ATTACTTTGTACCTTTTATACTTTTTCAAAATAAAATTGTAAATGTTTGTAGTTTTTTA
>Frequency_2_QualityScore_FFHHHHHJEIIJIIJJJIHIIJCHGIIJIGGIIIIHGHGHFFFFDEEDEDDDDDDDCDDDDDDABDDDDCCDCDCCCDACD?A@BDDDD59ACD_Mismatch_0_Sense_+_Library_PoolC
CTTCGAGGACTTATGGCGACGGTTGCTTCGGCAGTGAGCCCTACTTCGTGCCCCGGACTTCGGATTCAGATGCAGAGGAGGACGACGGGTATAT
>Frequency_2_QualityScore_EFHEHGGGIIEEGCGGHIIG_Mismatch_0_Sense_+_Library_PoolC
TAAATGTTTGTAGTTTTTTA
>Frequency_2_QualityScore_FFHHHHHIIJJJIJJIIJJJJJJJIJJIIIJJJJIIJIJJGIIJIJIGIIIJJIIIJIIJJJJIIJG_Mismatch_0_Sense_+_Library_PoolC
TTTGTACCTTTTATACTTTTTCAAAATAAAATTGTAAATGTTTGTAGTTTTTTATATTATTTTATAC
>Frequency_2_QualityScore_FFHHHHGIJJHHIIIJJJJJIIIIIJJJJIJJIJIIIJJJJIIGGGHIIJHIIJIJJIJJIIIIIIIGI_Mismatch_0_Sense_+_Library_PoolC
AATAAAATTGTAAATGTTTGTAGTTTTTTATATTATTTTATACAAAACTGTAAATGATTGTAAATTGTA
>Frequency_2_QualityScore_EFGGHCEFIGIIJJIIIGIIIIGHIIIIIIIIJGIIIIIIEFEGEHIGGIIIGICGGGCCFIGGGFCEG?ACA_Mismatch_2_Sense_+_Library_PoolC
TTTTTAAAGTTTTTTTACTTTGTACCTTTTATACTTTTTCAAAATAAAATTGTAAATGTTTGTAGTTTTTTGA
>Frequency_2_QualityScore_FFHHHHHJJJJIJJJJJJGIIIJJJJJJIIHIJJJJJJIJIJJIJIJJJJJJJIIIJIIIIHIIGGGGGGEFEGEEFEEBCECAEDAACCCDDD_Mismatch_2_Sense_+_Library_PoolC
AATCTAATTTGAAAAATGTAATTTTTAAAGTTTTTTTACTTTGTACATTTTATACTTTTTCAAAATAAAATTGTAAATGTTTGTAGTTTTTTAA
>Frequency_2_QualityScore_FEFFGFHJJIHIIJIJJJJIIIIJJIFIIIIIIIIIIIJIIIIJIFHIIIIHIGIGGGEEHIGIIIGHGHHHGFDDDDEEECEEEFDED_Mismatch_0_Sense_+_Library_PoolC
GTAATTTTTAAAGTTTTTTTACTTTGTACCTTTTATACTTTTTCAAAATAAAATTGTAAATGTTTGTAGTTTTTTATATTATTTTATAC
>Frequency_2_QualityScore_EFHHGFHIEIIIHIIIIHHIG@GIDIEHIIGIIGHIJIJIHFHIGIIIJIIHIGGEGEGEBEEDDEDDBBCCCDDDCDCCDCD@CC=BCBCCDD_Mismatch_0_Sense_+_Library_PoolC
TTTTACCCATAACGAAGTTAGTGGCGTTTCAAGTTTTCTGGTGATGGACGCACAGTCTCCAACCCTTGAAATCGTTGCCTCCGTTGAGCTCCCT
>Frequency_2_QualityScore_FFHHHHHJJIJJIIIIIHIGIHIGGIGIGHIIJIJIIIJIIIIEIIJIJJJJJIGFFFDEEEEEEDDDDCDDDDCDBDAACCDCCCBCABCCDD_Mismatch_0_Sense_+_Library_PoolC
GCTTTTACCCATAACGAAGTTAGTGGCGTTTCAAGTTTTCTGGTGATGGACGCACAGTCTCCAACCCTTGAAATCGTTGCCTCCGTTGAGCTCC
>Frequency_2_QualityScore_FEHHHHGJJHIJGIIIGIIIIIGGHICGGIHIIFEIHHEEEEFEDEDDCCDDCDDDDDCCADCDDAC:?;CCCCBCDCDCCDAAA8ABCBBBB_Mismatch_0_Sense_+_Library_PoolC
GTCGCTTCGAGGACTTATGGCGACGGTTGCTTCGGCAGTGAGCCCTACTTCGTGCCCCGGACTTCGGATTCAGATGCAGAGGAGGACGACGGG
>Frequency_2_QualityScore_FEHHHGHIHIJJJJJJGIIIIIJJIJJIIJJJIHJJJJJJJJJJIJJJJJJHHIIIIIIJJJJGHHHHGHGCEEFFEEE_Mismatch_1_Sense_+_Library_PoolC
GAAAAATGTAATTTTTAAAGTTTTTTTACTTTGTACCTTTTATACTTTTTCAAAATAAAATTGTAAATGTTTGTAGTTA
>Frequency_2_QualityScore_FFHHHHHJJJJJJJJJJJIJJJJJIJJJJJIJJEIIJJJJJJIJJJIHIJIIJJJIJJJJJIIHHGFFFEEEEBDEEEDCDEEEDECCDDDDCE_Mismatch_2_Sense_+_Library_PoolC
CTCAACCCAAAACTAATTCTCATCTCCATCGACATTAATTTCACTGTAAATATAAGCAACGCAGGAGATAGAGTAATCTAATTTGAAAAATGTA
>Frequency_2_QualityScore_FFHHHGHHIIIJJIJJIIIIIJJJIIHIGIGHFGIIIJIHHIIJHHIJHIJGIIIJJG_Mismatch_1_Sense_+_Library_PoolC
TTACTTTGTACCTTTTATACTTTTTCAAAATAAAATTGTAAATGTTTGTAGTTTTCTA
>Frequency_2_QualityScore_FFHHGHHIIJGHIIJIJJJIJJIIIIIJIJGIJJJJIJJJIIIIHIIIJIIIIGGGGFEEEEDCDCDDDCCDDDDBCDDDDDDCDDCCCDCCDC_Mismatch_1_Sense_+_Library_PoolC
TCGAAGTTAGTGGCGTTTCAAGTTTTCTGGTGATGGACGCACAGTCTCCAACCCTTGAAATCGTTGCCTCCGTTGAGCTCCCTGCAAGAGTCCC
>Frequency_2_QualityScore_EDFECA;=BGGDBGGGEHGAEFGGGGGECHGGFDDGBC=@G@CGAACCEDEDGGI=AEBBAE>DBCCCCCADDDECACCACB?=;;?:A=ACDE_Mismatch_0_Sense_+_Library_PoolC
TTAAAGTTTTTTTACTTTGTACCTTTTATACTTTTTCAAAATAAAATTGTAAATGTTTGTAGTTTTTTATATTATTTTATACAAAACTGTAAAT
>Frequency_2_QualityScore_?DGFFGEGCDFAEGACEGGDEEGGBF7C?AAEEGDCGEBCCAAEA?7?2=ACB;=;6<A;A??;?<<?BA?<?BCAABC?>A_Mismatch_0_Sense_+_Library_PoolC
CGCACAGTCTCCAACCCTTGAAATCGTTGCCTCCGTTGAGCTCCCTGCAAGAGTCCCGTACGGATTTCATGGCCTCTTCGTT
>Frequency_2_QualityScore_EFHHHHHJGIIIIIIJJIIJIIGEHIIJIJEHFIIJJEGHGHGGFFFFEECCDDDCDDDBC?C/8AB;B9>AC?ABCCBBBCDCDCCAA?A9;;_Mismatch_0_Sense_+_Library_PoolC
TTCGGCAGTGAGCCCTACTTCGTGCCCCGGACTTCGGATTCAGATGCAGAGGAGGACGACGGGTATATCGTGGCTTTTACCCATAACGAAGTTA
>Frequency_2_QualityScore_DEEFECEAEGF?GGIGHIECGG@E7DGCEECEGGCAAC<;?ACCAA=?<?AAAC>?B=A@A=A9?9556<>?A9@=A:;9?A4?B?;:5;;>?:_Mismatch_0_Sense_+_Library_PoolC
CCCGGACTTCGGATTCAGATGCAGAGGAGGACGACGGGTATATCGTGGCTTTTACCCATAACGAAGTTAGTGGCGTTTCAAGTTTTCTGGTGAT
>Frequency_2_QualityScore_FFHHHHHJJJJGIJJJJIIJJFIIGIJJJJI_Mismatch_0_Sense_+_Library_PoolC
AAATAAAATTGTAAATGTTTGTAGTTTTTTA
>Frequency_2_QualityScore_FFHGGHGIJJGIIIIJJJIIIEHHIGIJEGGHGIHIIIIIDDIIIIHGGEDBCC3=AACEDCDCB@CCDDDCCCDDDDC=AA;BEC7?A@B8;?_Mismatch_0_Sense_+_Library_PoolC
GAGCCCTACTTCGTGCCCCGGACTTCGGATTCAGATGCAGAGGAGGACGACGGGTATATCGTGGCTTTTACCCATAACGAAGTTAGTGGCGTTT
>Frequency_2_QualityScore_FFEGHGHIIIIIIIEGHHIIIHIIIIIHIIIIIIIIJIGIIIJIJFHGIIIIHDHIIGEFIHGBFGHCHBB=7??AC_Mismatch_0_Sense_+_Library_PoolC
TGTAATTTTTAAAGTTTTTTTACTTTGTACCTTTTATACTTTTTCAAAATAAAATTGTAAATGTTTGTAGTTTTTTA
>Frequency_2_QualityScore_FFGHHHHIIJIIJJHIIJJJJJEHHIJGIIHJJIIIIJGICHIHGHIIGGGGGGEDDECEEECDDDCDDCDDDDDCCBDDCDACCDCCDCDCAA_Mismatch_0_Sense_+_Library_PoolC
AGTGGCGTTTCAAGTTTTCTGGTGATGGACGCACAGTCTCCAACCCTTGAAATCGTTGCCTCCGTTGAGCTCCCTGCAAGAGTCCCGTACGGAT
>Frequency_2_QualityScore_FEHGHHFGIFIIIAIFIIFIIIFGFHIHIJIJHHEGGIGGGDGIGGGHGHHIIIHII=GDDBGFGIFGGDCEEECEEECEEBABCCDAACDEEE_Mismatch_0_Sense_+_Library_PoolC
AATTTGAAAAATGTAATTTTTAAAGTTTTTTTACTTTGTACCTTTTATACTTTTTCAAAATAAAATTGTAAATGTTTGTAGTTTTTTATATTAT
>Frequency_1_QualityScore_FFHHHHHJJJIIIJJJJJJIJJBGIJJIJJJGIIJJJJIJDIGIJJIJHHHHHHHFFFFFFEDED?BDDDEEDDEDDDDEEDDEDEDCCCDDDD_Mismatch_2_Sense_+_Library_PoolC
TTTCATGGCCTCTTCGTTAGCGACGCTGACCTCTCAACCCAAAACTAATTCTCATCTCCATCGACATTAATTTCACTGTAAATATAAGCAACGC
>Frequency_1_QualityScore_FFHHHHHJJJJIJEIJJJJJJIGIJJHIJJJJJJJJJJJJJJJJJGIIIJGIJ@EIIJJHHHHHHFFFFFFEEF_Mismatch_0_Sense_+_Library_PoolC
CATCTCCATTGACATTAATTTCACTGTAAATATAAGCAACGCAGGAGATAGAGTAATCTAATTTGAAAAATGTA
>Frequency_1_QualityScore_FFHHGGHJJIIIIJ@HEGJEH?FHHIJJIIJJIHJJJJJJIJJHHHHHFF7A\;=>\3258?A:@CB;59<8:>A@44:@::>9?9B?@B<9B@_Mismatch_0_Sense_+_Library_PoolC
CGTTGCCCAAAATAGGCGGAGTCGTTAAACTCGACTTTGATATGGCAGGGAGCCCCGCAGAAATGGCGATTGCAAATGAGTGCGTGGTCGCTTC
>Frequency_1_QualityScore_FFGHHHHJJJJJJJJJJJGIJJJJJJJJJIIJJJJJJIJIGIHIJJJIHICGHHFHIJIIIDGIJHFEFFFFDEFEEEDEDECDDDDDCFDEDE_Mismatch_1_Sense_+_Library_PoolC
AAAAGTTTTTTTACTTTGTACCTTTTATACTTTTTCAAAATAAAATTGTAAATGTTTGTAGTTTTTTATATTATTTTATACAAAACTGTAAATG
>Frequency_1_QualityScore_FFHHHHHJJJJJHJJJJJHIJJHIGHIJJJJGGHIJIJJJIJJIHEHECHHIDGGHGHJJIJIIIIIIIIGH_Mismatch_1_Sense_+_Library_PoolC
AAAATAAAATTGTAAATGTTTGTAGTTTTTTATATTATTTTATACAAAACTGTAAATGATTGTAAATTGTTA
>Frequency_1_QualityScore_D?C?CAFHIBEDEF?DAD>BDHHGIEHA<?D@FHCHHGB<BHAEHH?BDEEDCBC@>;-5@=@B<?CCC?BBCBBCCCCCBCCBCCA<?4:>@@_Mismatch_1_Sense_+_Library_PoolC
CGAAGTTAGTGGCGTTTCAAGTTTTCTGGTGATGGACGCACATTCTCCAACCCTTGAAATCGTTGCCTCCGTTGAGCTCCCTGCAAGAGTCCCG
>Frequency_1_QualityScore_B2=:ACDE+<?AAC4:3A?:<<+AACDDDDEI?0?D4DDD?D@DA<4)/=B@C48@ACC@CAE=?D?>3.=?;@AA7(66=??AADB>_Mismatch_1_Sense_+_Library_PoolC
GAAAAATGAAATTTTTAAAGTTTTTTTACTTTGTACCTTTTATACTTTTTCAAAATAAAATTGTAAATGTTTGTAGTTTTTTATATTA
>Frequency_1_QualityScore_FFFHHAHIIJIJDHIJJIGIJJGHIGIIJGBHHGGHGHDEHIHHHHFFFFFDDDDD@BDBDDCD7@>B?@@CCDBDDD>CCBC<?BC?@<BD@@_Mismatch_0_Sense_+_Library_PoolC
GCAGAAATGGCGATTGCAAATGAGTGCGTGGTCGCTTCGAGGACTTATGGCGACGGTTGCTTCGGCAGTGAGCCCTACTTCGTGCCCCGGACTT
>Frequency_1_QualityScore_FFHFHHHIIJIEIIIJIIJJJJIHHIJJJJGIJJIJJJJJIIDGIIJJJJIJJJJJJJJIJJJHGHHHHHFFFFEFEEECEEEDDDEDDCDCCD_Mismatch_1_Sense_+_Library_PoolC
AGGAGATAGAGTAATCTAATTTGAAAAATGTAATTTTTAAAGTTTTTTTACTTTGTACATTTTATACTTTTTCAAAATAAAATTGTAAATGTTT
>Frequency_1_QualityScore_FFDHF@FEHIIIHHIEGIJIJEGIEDHIGHHGGGCGHDGGGHEFFCEEEACCDDDCD>CACDDDDBBDDBCACDDDCDDDDDCCDDD@C???C@_Mismatch_0_Sense_+_Library_PoolC
ACGGGTATATCGTGGCTTTTACCCATAACGAAGTTAGTGGCGTTTCAAGTTTTCTGGTGATGGACGCACAGTCTCCAACCCTTGAAATCGTTGC
>Frequency_1_QualityScore_FFHHHHHJJJJGIJJJJGHIHIHHGIIJJHIJIGJJJJJJJJJJHIJJHIJJIJHHFFEFFFECEEDDDCDDDDDDDDDDDDDDDDBDD?CDDD_Mismatch_2_Sense_+_Library_PoolC
GTCTTTTACCCATAACGAAGTTAGTGGCGTTTCAAGTTTTCTGGTTATGGACGCACAGTCTCCAACCCTTGAAATCGTTGCCTCCGTTGAGCTC
>Frequency_1_QualityScore_FFHHHHHJJJJJJJJJJJJJJJJJJJJJJJJJJJIJJJJJJJJIJJJJJJJJJJJIEHHGHHHHHHFFFFEDDDDDDBDDDDDCCDEEDDDEEE_Mismatch_1_Sense_+_Library_PoolC
ACGCTGACCTCGCAACCCAAAACTAATTCTCATCTCCATTGACATTAATTTCACTGTAAATATAATCAACGCAGGAGATAGAGTAATCTAATTT
>Frequency_1_QualityScore_FFHHGHHIGGIIJJJJIJJIFHGJJJJIIJJJJIIJIJJJJIJJJJJJJJJHIIIGIJGIJIJGIIGHGEHFHDDE?@CCCDDC_Mismatch_1_Sense_+_Library_PoolC
GAAAAATGTAATTTTTAAAGTTTTTTTACTTTGTACCTTTTATACTTTTTCAAAATAAAATTGTAAATGTTTGTAGTTTTTTAC
>Frequency_1_QualityScore_D;;D;F?F=FB?3<+AF?:):1?D66?<BFGB<B*9=.BC;.==(=BEA<>\\\,--><?:8\9&8<<884+(44::>@>AB@(:(4::@@BAA_Mismatch_2_Sense_+_Library_PoolC
GCTCCCTGCAAGAGCCCCGTACGGATTTCATGGCCTCTTCGTTAGCGACGCTGACTTCGCAACCCAAAACTAATTCTCATCTCCATTGACATTA
>Frequency_1_QualityScore_FFHHHHHJJGHIJJJJJJJJHIJJJJJJ_Mismatch_0_Sense_+_Library_PoolC
TTTACTTTGTACCTTTTATACTTTTTCA
>Frequency_1_QualityScore_FFHHHHHJJHIJIJJJJIJJJJJJJJIIJIJJJJJJJJJIJJJJIBGIJHIJGIIJJJ_Mismatch_1_Sense_+_Library_PoolC
TTTACTTTGTACCTTTTATACTTTTTCAAAATAAAATTGTAAATGTTTGTAGTTTTTA
>Frequency_1_QualityScore_FFHHHHHJJJIJJJJJJIFHIJJJJJIJIJIJJJJJJJJJJJJIJIIIJJJIJJIIJJJIJIHIIHHEHHEFFFFFFFEDEEEAEDCDEE_Mismatch_1_Sense_+_Library_PoolC
AATCTAATTTGAAAAATGTAATTTTTAAAGTTTTTTTACTTTGTACCTTTTATACTTTTTCAAAATAAAATTGTAAATGTTTGTAGTTTA
>Frequency_1_QualityScore_FFHHHHHIJJJJJJJJJJJJJJJJJJJIJJJJIJIJGHDHIIJJJHHJIJHIIJJIIHIJJJJJJIEHGHHHHHFDD_Mismatch_0_Sense_+_Library_PoolC
TAATTTCACTGTAAATATAAGCAACGCAGGAGATAGAGTAATCTAATTTGAAAAATGTAATTTTTAAAGTTTTTTTA
>Frequency_1_QualityScore_FFHHGGHJIIIJJJJJJJJJIJGIJIIIJJJJIJJGHIIJJJJJJJJEIJIIIIHHHIJGGHAEHHHC3?@CFFBCCCECDBCBDDEDDDCDDD_Mismatch_1_Sense_+_Library_PoolC
ACTAATTCTCATCTCCATCGACATTAATTTCACTGTAAATATAAGCAACGCAGGAGATAGAGTAATCTAATTTGAAAAATGTAATTTTTAAAGT
>Frequency_1_QualityScore_FFHHHHGJJJHIJJJJJJJJJJJHJJJJJJJJIJJJJJJJJJIIIIJIJJJJIFHIJJHCHHIHHH?>E@BED_Mismatch_2_Sense_+_Library_PoolC
ATTTTTAAAGTTTTTTTACTTTGTACCTTTTATACTTTTTCAAAATAAAATTGTAAATGTTTGTAGTTTTTAC
>Frequency_1_QualityScore_FFHHHGHJJJJHIJJJJJJJJIJJJJJJJJJIJJJJIJJJJIIJJJIFGIJIIIFGHJJJJJJJIGIJJEHIHIIGHHHHHF_Mismatch_2_Sense_+_Library_PoolC
TTTTTACTTTGTACATTTTATACTTTTTCAAAATAAAATTGTAAATGTTTGTAGTTTTTTATATTATTTTATACAAAACTAT
>Frequency_1_QualityScore_FFHHHHHJJIJJJJJJJJHIJJJJJJJIJJJJJJJJIJJJHIJJJJJJJJJJJJJJIJJIJEEHHHHHFFFFFFFEEEEEEEDDDDDDDEEEDD_Mismatch_1_Sense_+_Library_PoolC
CCAAAACTAATTCTCATCTCCATTGACATTAATTTCACTGTAAATATAAGCAACGCAGGAGATAGATTAATCTAATTTGAAAAATGTAATTTTT
>Frequency_1_QualityScore_FFHHHHGJJJJJJJJJIJJJJJJJJJJJJJJIIJJIJJJJJIIIIJCHIJJJJHHHDEFDEEEEEDDDDCCDBCDDDDDDDDDDD@DDDD@CCD_Mismatch_2_Sense_+_Library_PoolC
CCTCCAACCCTTGAAATCGTTGCCTCCGTTGAGCTCCCTGCAAGAGTCCCGTACGGATTTCATGGCCTCTTCGTTAGCGACGCTGACCTCTCAA
>Frequency_1_QualityScore_FFGHHHHJJJJJJHIIJJJJJJJJJIJJJIJJJJJJJJJJJJJJJIHJJJJJJJJJHHFHHFFFFEEDEEDDDCCDDDDBDDDDDDDDEDDDBC_Mismatch_0_Sense_+_Library_PoolC
TCAAGTTTTCTGGTGATGGACGCACAGTCTCCAACCCTTGAAATCGTTGCCTCCGTTGAGCTCCCTGCAAGAGTCCCGTACGGATTTCATGGCC
>Frequency_1_QualityScore_DDHDFFFHHJJJJFFHHIIHG@DCGIJFHGHHIIGIFBGGGFFDGHFHGIGFHFGCCGGGGHEGEIGE_Mismatch_2_Sense_+_Library_PoolC
TTAAAGTTTTTTTACTTTGTACCTTTTATACTTTTTCAAAATAAAATTGTAAATGTTTGTAGTTTTCA
>Frequency_1_QualityScore_FFHHHHHJJJJJJJJIJIJGJJJIJJHIJIJIJJJIJJJIJIJJJIJIIIIHIIJGFHIJIJIJIIHGGHHIIIIJHHFFHHHFDDDDDEDDDE_Mismatch_0_Sense_+_Library_PoolC
TTTCAAAATAAAATTGTAAATGTTTGTAGTTTTTTATATTATTTTATACAAAACTGTAAATGATTGTAAATTGTAAATATTTTTTTAAATCATT
>Frequency_1_QualityScore_FFHHHGFGIJJJICHIIIJJJIIIJIIIGIIGIIJJJHF=AACFDB=?>@BBCDACCCCCACDDBBB@CEC@CBDD><BCDCDDDEDDCCACAC_Mismatch_0_Sense_+_Library_PoolC
CCCCGGACTTCGGATTCAGATGCAGAGGAGGACGACGGGTATATCGTGGCTTTTACCCATAACGAAGTTAGTGGCGTTTCAAGTTTTCTGGTGA
>Frequency_1_QualityScore_FFHHHGHFIGIIHJJGHBEGIJHIJIAEFIGIGIHGHID@EHHEBFDCDB@BBB?CB@BDDDDDCB>BDDD@DDDACD@BBDDCCCCCCD<CDC_Mismatch_0_Sense_+_Library_PoolC
ATGGCAGGGAGCCCCGCAGAAATGGCGATTGCAAATGAGTGCGTGGTCGCTTCGAGGACTTATGGCGACGGTTGCTTCGGCAGTGAGCCCTACT
>Frequency_1_QualityScore_FAFCFHFJIJJHGGHGGIGA<BFGBG>?DGGGIIEIJIEEGDDFF#.-7BEAHGGDFHEIIE<EE?<BBACDDBDDCCC>5:@CCCD@>;35::_Mismatch_1_Sense_+_Library_PoolC
TGACCTCGCAACCCAAAACTAATTCTCATCTCCATTGACATTAATNTCACTGTAAATATAAGCAACGCAGGAGATAGAGTAATCTAATTTGAAA
>Frequency_1_QualityScore_FFHGHHHJJJJJJJJJJJJJJJJHIJJJJIJJJHJJIIJIJJIJGIJJJJJJJJJIIGIJJJJHI_Mismatch_0_Sense_+_Library_PoolC
TATACTTTTTCAAAATAAAATTGTAAATGTTTGTAGTTTTTTATATTATTTTATACAAAACTGTA
>Frequency_1_QualityScore_FFHHHHHJJJIIJJJIJJHIJJJIIJJJIJIFGJJJJJJJJJJJJJJJIIJIIIGJIIIIJJJIJIHFHFHHHFFFFFFFEEEEEEDDA@CDDC_Mismatch_0_Sense_+_Library_PoolC
TTTTTCAAAATAAAATTGTAAATGTTTGTAGTTTTTTATATTATTTTATACAAAACTGTAAATGATTGTAAATTGTAAATATTTTTTTAAATCA
>Frequency_1_QualityScore_FFGHHHHJIIGIJGJGJIHGHIICEHIIJIJIJJJIFHHCGIIIIEHIIJJJJIIHFHIIIJEIIIJCFFAGHDDD>@ACCEDACDDDDDEDCC_Mismatch_1_Sense_+_Library_PoolC
ATTTCACTGTAAATATAAGCAACTCAGGAGATAGAGTAATCTAATTTGAAAAATGTAATTTTTAAAGTTTTTTTACTTTGTACCTTTTATACTT
>Frequency_1_QualityScore_DDHHHDFGGHIGIHIIGHHGGH<FCDGIIDGIGGHGEG@FHIIBGCGHGHIG_Mismatch_0_Sense_+_Library_PoolC
ATATAAGCAACGCAGGAGATAGAGTAATCTAATTTGAAAAATGTAATTTTTA
>Frequency_1_QualityScore_DFHHHFHIIJIGIIJHIJIIJIIIJJJIIJJJJJJJGIJJJ<FIHJJIIIGGHCG_Mismatch_0_Sense_+_Library_PoolC
AATGTCAATGGAGATGAGAAATTAATGTCAAAAAATATTTTATATTTAAAAAGTA
>Frequency_1_QualityScore_DBFBDFFEFB?EFH<FAA::<+A+C?A<)?D>0*0B0?9009989??=C<=F>BFI=8=@@EFIFE77A:??A?>B?BB6@DC=B;;AB@AB_Mismatch_2_Sense_+_Library_PoolC
TTTGAAAAATGTAATTTTTAAAGTTTTTTTACTTTGTACCTTTTATACTTTTTCAAAATAAAATTGTAAATGTTTGTAGTTTTTTATATGAA
>Frequency_1_QualityScore_DDHHFCFHBCBD???F@HE@C8BBFB@FD8CHIGIGG889?B;AC>C;;CA?BB?9,:>C@BBBCBACAA3<48?>4>:A?C@?A@:3?_Mismatch_0_Sense_+_Library_PoolC
CGAAGTTAGTGGCGTTTCAAGTTTTCTGGTGATGGACGCACAGTCTCCAACCCTTGAAATCGTTGCCTCCGTTGAGCTCCCTGCAAGAG
>Frequency_1_QualityScore_FDHHGGHHCGGHJIIEHIIIGGIJJJFHIIIJIJFIJJIGIIIIJJIJJJIJEHIIDHHIGJHHIHGHHHHHFFFDCFFDDBCDDEADEDEEDD_Mismatch_2_Sense_+_Library_PoolC
AAAAATGTAATTTTTAAAGTTTTTTTACTTTGTACCTTTTATACTTTTTCAAAATAAAATTGTAAATGTTTGTAGTTTTTTATATTATTCTAAA
>Frequency_1_QualityScore_DDAHA:::B@GHGC?:A:AF@@D@CDH@AEH@?DEAA;;88\,8>9?B?B0:33>@::>AC?@<<50()&5&5<0&444><A@<@?8?@_Mismatch_0_Sense_+_Library_PoolC
GCGACGGTTGCTTCGGCAGTGAGCCCTACTTCGTGCCCCGGACTTCGGATTCAGATGCAGAGGAGGACGACGGGTATATCGTGGCTTTT
>Frequency_1_QualityScore_FFHHHHHJJJIJJJJJIJIJJFJHJJJJIIJIHJJHIJJJJ_Mismatch_1_Sense_+_Library_PoolC
ATACTTTTTCAAAATAAAATTGTAAATGTTTGTAGTTTTTA
>Frequency_1_QualityScore_DDDDD8D:A22CB??1@?C@C?9:DF@4:?:D2?099<F?B?F@FD8.88;-4AE37;?;?D??@ABAA@>;;AA>ABB_Mismatch_1_Sense_+_Library_PoolC
ACGCAGGAGATAGAGTAATCTAATTTGAAAAATGTAATTTTTAAAGTTTTTTTACTTTGTACCTTTTATACTTTTCCAA
>Frequency_1_QualityScore_FFHHHDHJJJJJJIIJJJJJJJIIJJJIHJJEHIJJJJIGIJJJJJJIHIHIIGIHHHHHHHFFEFFFA@CCDEEDE_Mismatch_2_Sense_+_Library_PoolC
ATGTAATTTTTAAAGTTTTTTTACTTTGTACCTTTTATACTTTTTCAAAATAAAATTGTAAATGTTTGTAGTTTCTA
>Frequency_1_QualityScore_DDHDHHHIIIGGGHGAFHCEEIGGIGIIEFIIIJJJJIHIJJJJIJIJGHFHIIJCHGCHGJJGGGIGH@AGG_Mismatch_1_Sense_+_Library_PoolC
TTCAAAATAAAATTGTAAATGTTTGTAGTTTTTTATATTATTTTATACAAAACTGTAAATGATTGTAAATTGA
>Frequency_1_QualityScore_EDHFHHHIEEGIH@BDCHGHGIIFIFHGIHGIFGIEHIIHGIIIIIIIGGEHIIIGIHEEHGGIHGGIIEEHIIHHHFA_Mismatch_2_Sense_+_Library_PoolC
ACTTTTTCAAAATAAAATTTTAAATGTTTGTAGTTTTTTATATTATTTTATACAAAACTGTAAATGATTGTAAATTGGA
>Frequency_1_QualityScore_FFGDHFDGGEGEG><:@BG@?@DFHDGGGEIGCFAFHIGHFHHADEB??@AA?BBCDDC;>C@A>5>5?>>:>CCBB<BBC:@ACACDD<@?><_Mismatch_0_Sense_+_Library_PoolC
GAGGAGGACGACGGGTATATCGTGGCTTTTACCCATAACGAAGTTAGTGGCGTTTCAAGTTTTCTGGTGATGGACGCACAGTCTCCAACCCTTG
>Frequency_1_QualityScore_DDHFHDFHDDAFBEECGGGGGGHDCHDHEHIJJJJIGIIIIHGHJIHCH@ACGECEEHFFDFEFE@ECE>>>ABBD@BD<@BDCCDC@@CCD@A_Mismatch_1_Sense_+_Library_PoolC
GTTTTCTGGTGATGGACGCACAGTCTCCAACTCTTGAAATCGTTGCCTCCGTTGAGCTCCCTGCAAGAGTCCCGTACGGATTTCATGGCCTCTT
>Frequency_1_QualityScore_FFHGHHHJJJJJJJJJJJJJIJIHHJJJJIIJJIJJIIJJJJJJJJJJJJJJIJJJGGHJJIIGJJJJJIHHHHHFFFFFFFFFFDFEEEEDDD_Mismatch_0_Sense_+_Library_PoolC
TATACTTTTTCAAAATAAAATTGTAAATGTTTGTAGTTTTTTATATTATTTTATACAAAACTGTAAATGATTGTAAATTGTAAATATTTTTTTA
>Frequency_1_QualityScore_FFHGHHHJIIJIJIJJJIJJIIIIGIGJGIJGIEIHIGIHHGGGFFDDEBBDDDBDD:CDCCCDEC>ACCDDDCCCDD>>ADEDECDDDCC_Mismatch_1_Sense_+_Library_PoolC
CCCGTACGGATTTCATGGCCTCTTCGTTAGCGACGCTGACCTCGCAACCCAAAACTAATTCTCATCTCCATTGACATTAATTTCACTTTAA
>Frequency_1_QualityScore_??BFF??FGB>AF?FAD>HFHHHGIE9CBE>DGEAHIIFG@F@FCFABGG<CGG<CHFGHICGIAE@CACC=?CHEEECEDDCA_Mismatch_1_Sense_+_Library_PoolC
CTCCATTGACATTAATTTCACTGTAAATATAAGCAACGCAGGAGATAGAGTAATCTAATTTGAAAAATGTAATTTTTAAAGTTA
>Frequency_1_QualityScore_EFHDHDFHJIGIE?IHGJJJJGIJB@HIH=GIIJIIIJHJJJJIEEHIIGIGGHGIE_Mismatch_0_Sense_+_Library_PoolC
AATTTGAAAAATGTAATTTTTAAAGTTTTTTTACTTTGTACCTTTTATACTTTTTCA
>Frequency_1_QualityScore_DFGFHFHECGGF<@FGIBHIGIGGGHIIIGGECHBFGCHBHAFGH>BCCDBABCBBC=8??A9@CCCCACCDECCCCC9A@>:C>C:>>ACCDC_Mismatch_2_Sense_+_Library_PoolC
GCAAGAGTCCCGTACGGATTTCATGGCCTCTTCGTTAGCGACGCTGACCTCGCAACCCAAAACTAATTCTCATCTCCAATGACATCAATTTCAC
>Frequency_1_QualityScore_>?DAFF?E;FBBGHIIEBDGGAFF?GCFEGHIGHIIDEEIGDE27@FG:=@=CHECBD>;?B?B?CCC?<BBBBB?BBBBCCCCD4>CDD@AC@_Mismatch_1_Sense_+_Library_PoolC
CCTCCGTTGAGCTCCCTGCAAGAGTGCCGTACGGATTTCATGGCCTCTTCGTTAGCGACGCTGACCTCGCAACCCAAAACTAATTCTCATCTCC
>Frequency_1_QualityScore_FFHHGHHIIFFGHGIJJIIIJIIIIIJJIGJJGHGIHJJJIIJJIIFFDFGIIFGIIGIFEGHJIJJIFGEHDCAEFDFFEFFEEEDEDECCCC_Mismatch_1_Sense_+_Library_PoolC
TTTTACTTTGTACCTTTTATACTTTTTCAAAATAAAATTGTAAATGTTTGTAGTTTTTTATATTATTTTATACAAAACTGTAAATGATTGTTAA
>Frequency_1_QualityScore_+AD>FBDH,<A<<CD@EEB<AEEBE?FG49C>A:@20*/0B84=..=CAFG48=C;D_Mismatch_0_Sense_+_Library_PoolC
TCTAATTTGAAAAATGTAATTTTTAAAGTTTTTTTACTTTGTACCTTTTATACTTTT
>Frequency_1_QualityScore_DBDFH>22A@?:CC1+18?EFH?CEG<*BF<?\5;@4CEEEEEECBBA?1@_Mismatch_0_Sense_+_Library_PoolC
TCCATAGGCGCACCGTTGCCCAAAATAGGCGGAGTCGTTAAACTCGACTTT
>Frequency_1_QualityScore_BDDHFFFGHIJJJIIJHGIIHIIADDGIHGIIIGHHIIIGGGIHJJJJDFIIGA@DHGGEGGAEHCEFFFEE@BDDDDC_Mismatch_2_Sense_+_Library_PoolC
AATGTAATTTTTAAAGTTTTTTTACTTTGTACCTTTTATACTTTTTCAAAATAAAATTGTAAATGTTTGTAGTTTTTAT
>Frequency_1_QualityScore_FDFHHHHJJHJJJHIJJJJJJJJJJJHJJIJJJJIJJJIJJJJJJIIJIIJJJJJJIJJIJHEHHHHH_Mismatch_0_Sense_+_Library_PoolC
GTAATTTTTAAAGTTTTTTTACTTTGTACCTTTTATACTTTTTCAAAATAAAATTGTAAATGTTTGTA
>Frequency_1_QualityScore_FFDHHHHJJJJJJJJJJJIIJJJJHIIJJGIJIHJJJJJIIIJJIJIIIJIGAEFCBABDDCDDDDCCDB89ADDDDDDEEEDEEDCDDDDDC:_Mismatch_1_Sense_+_Library_PoolC
GTTGAGCTCCCTGCAAGAGTCCCGTACGGATTTCATGGCCTCTTCGTTAGCGACGCTGACCTCTCAACCCAAAACTAATTCTCATCTCCATTGA
>Frequency_1_QualityScore_EFHHHHHJIJJJJJJJJIJJJJJIIJJIJJJJJJJJJIJJJIJHHFFFDCDDDDDDDDDEDDEEDDDDDCDCDD:CCDDDDDDEDDDDCDEEEE_Mismatch_1_Sense_+_Library_PoolC
CCGTACGGATTTCATGGCCTCTTCTTTAGCGACGCTGACCTCGCAACCCAAAACTAATTCTCATCTCCATTGACATTAATTTCACTGTAAATAT
>Frequency_1_QualityScore_DFHHHHHJJJJJJJJHJJJJJJJJIGIJJJJJHI_Mismatch_0_Sense_+_Library_PoolC
TTTTATACAAAACTGTAAATGATTGTAAATTGTA
>Frequency_1_QualityScore_FFHGHHHJJJJIIJJJJJJJJJJJJJJJJJJJJJJJHIJJIJJGFIJJJJJIJJIJJJJIIJIIHHIGEGHIIHHHHHHHFEFFFFFEE_Mismatch_0_Sense_+_Library_PoolC
TACCTTTTATACTTTTTCAAAATAAAATTGTAAATGTTTGTAGTTTTTTATATTATTTTATACAAAACTGTAAATGATTGTAAATTGTA
>Frequency_1_QualityScore_FFFHDFHIJHIIJJJIJJIEGICBHIIG_Mismatch_1_Sense_+_Library_PoolC
ATAAAATTGTAAATGTTTGTAGTTTTTA
>Frequency_1_QualityScore_FFHGHHHIJIGIJIIJJJJJJJJJJEGHGIBIGJIJJJJJJJIJJIJJJJIJJIJJIJJJJGHEHHEFEDFFDFEDFEBEEEDE_Mismatch_2_Sense_+_Library_PoolC
ATCTAATTTGAAAAATGTAATTTTTAAAGTTTTTTTACTTTGTACATTTTATACTTTTTCAAAATAAAATTGTAAATGTTTGCA
>Frequency_1_QualityScore_DDAF?9B@4DG>?BFH=FA4@A=DCHH>=A)???;>==CCC;AB;(85?C<2:>>:<(5?75()043:44:8?A?AC>@???<CB>99<995?>_Mismatch_1_Sense_+_Library_PoolC
GCACAGTCTCCAACCCTTGAAATCGTTGCCTCCGTTGAGCTCCCTCCAAGAGTCCCGTACGGATTTCATGGCCTCTTCGTTAGCGACGCTGACC
>Frequency_1_QualityScore_FFHHHHHJJJJJJJIJIJJJJJJJIJJJJIJJJJJJIJJJJIHIJJIIJIEHIJJJJJJJIIIJJIIIIGGIGHFHHHGHHFDFFFEFEEEEED_Mismatch_1_Sense_+_Library_PoolC
ACTTTGTACCTTTTATACTTTTTCAAAATAAAATTGTAAATGTTTGTAGTTTTTTATATTATTTTATACAAAACTGTAAATGATTGTAAATTGG
>Frequency_1_QualityScore_FFHHHHHJJJJJJJJJJJJHIHHIIHIDHIIJJJJJJJJJJJJJIIGIIJJJJJJJIJGGIJJHFFEEEEEEEECDDDDDDEDEDEDDDD_Mismatch_1_Sense_+_Library_PoolC
AAAATATAAGCAACGCAGGAGATAGAGTAATCTAATTTGAAAAATGTAATTTTTAAAGTTTTTTTACTTTGTACCTTTTATACTTTTTCA
>Frequency_1_QualityScore_FFFDHHHGIIIJJIIGDFIJIJIJIJJJIJIJJJIDHEHDGHIEGHIJJGHGHGGC@DEFFDCCCEEECAB_Mismatch_1_Sense_+_Library_PoolC
GACATTAATTTCACTGTAAATATAATCAACGCAGGAGATAGAGTAATCTAATTTGAAAAATGTAATTTTTA
>Frequency_1_QualityScore_FFHHHHHGHGIJJJJJJJJIJJJJJJIJJJJJIJJJJIJJJJIJJJJJJJJJJIHGIIIGIGEHIHHH?AEHBEF?BDCBDDD_Mismatch_0_Sense_+_Library_PoolC
AAAAATGTAATTTTTAAAGTTTTTTTACTTTGTACCTTTTATACTTTTTCAAAATAAAATTGTAAATGTTTGTAGTTTTTTAT
>Frequency_1_QualityScore_DD;DC??BAGEB?FC1CE?4?C<F;<?9?F):*8BB@:A4@A@8AC7??4=<;(3;9?2<55>@B;>:@A:(++<9@>A>AA(44(+4>ABBB:_Mismatch_1_Sense_+_Library_PoolC
AGAGTCCCGTACGGATTTCATGGCCTCTTCGTTAGCGACGCTGACCTCGCAACCCAAAACTAATTCTCATCCCCATTGACATTAATTTCACTGT
>Frequency_1_QualityScore_FFHHHHHJJJJJHIJJJJHGJJIJJJJJJIJJJJJJJJJJJJJJJJIJJJJJJJJIJIJI_Mismatch_0_Sense_+_Library_PoolC
TATACAAAACTGTAAATGATTGTAAATTGTAAATATTTTTTTAAATCATTTTTATAGTGA
>Frequency_1_QualityScore_D?3+2:+A:E,<AFD>?F<:9+<?4C@@BD>9DBDBD*9880??=)=BB48A@_Mismatch_0_Sense_+_Library_PoolC
TGAAAAATGTAATTTTTAAAGTTTTTTTACTTTGTACCTTTTATACTTTTTCA
>Frequency_1_QualityScore_FFHHHGHJJJHJJJIJHJJJGIIHIJJJ_Mismatch_1_Sense_+_Library_PoolC
AATAAAATTGTAAATGTTTGTAGTTTTA
>Frequency_1_QualityScore_+==A:DB@C4CE>CF9,<<BAC<9BGED:?<GGF@FEAFFEFDF?C<8.B4@@F=C;CD;D777?;)7==777?>B>>;>@@_Mismatch_1_Sense_+_Library_PoolC
GCTAATTTGAAAAATGTAATTTTTAAAGTTTTTTTACTTTGTACCTTTTATACTTTTTCAAAATAAAATTGTAAATGTTTGT
>Frequency_1_QualityScore_EAHDFHHDHII:CIHIIIGBFGIIGH@<BGHHIIIIFIIGHIIGEGFGFHGCDF=FGECC==@C=?E=AABDC_Mismatch_2_Sense_+_Library_PoolC
AATTTTTAAAGTTTTTTTACTTTGTACCTTTTATACTTTTTCAAAATAAAATTGTAAATGTTTGTAGTTTCTA
>Frequency_1_QualityScore_FFHHHHHJJJJGIJJJJJIJJJJJIJJJJJJJJIJIJJJJJJIHIGFFCDHHIJIIIJIHAEHHHHFDDDDFD_Mismatch_2_Sense_+_Library_PoolC
AATTTTTAAAGTTTTTTTACTTTGTACCTTTTATACTTTTTCAAAATAAAATTGTAAATGTTTGTAGTTTTCA
>Frequency_1_QualityScore_8A+:2ADEDEI9AFCF<FE?AF9492<+C@EEEE9:E;DDDA<D1B8**9=B)).8CC;=@CCC;4=C9==?C=;;?;?DA(;6;(6;=8?:>3_Mismatch_1_Sense_+_Library_PoolC
ATCTCCATTGACATTAATTTCACTGTAAATATAAGCAACGCAGGAGATAGAGCAATCTAATTTGAAAAATGTAATTTTTAAAGTTTTTTTACTT
>Frequency_1_QualityScore_DDD6DDA?DEEII9+?E9CE<CCC9?:9DD<<DDDB<?DA49DDA44*/BBEIICCCCAA;54=A>DD@AA;@>5>A>;;AAAA>AAAAA??>5_Mismatch_1_Sense_+_Library_PoolC
TCGCAACCCAAAACTAATTCTCATCTCCATTGACATTAATTTCACTGAAAATATAAGCAACGCAGGAGATAGAGTAATCTAATTTGAAAAATGT
>Frequency_1_QualityScore_FFHHHHHJJJJJJJJJJJJIIJJIJFIJJHJJFIJIJJJJJJJJJJJJI_Mismatch_0_Sense_+_Library_PoolC
CTTTTTCAAAATAAAATTGTAAATGTTTGTAGTTTTTTATATTATTTTA
>Frequency_1_QualityScore_FFHHHHHJJJJJJHJJJJJJJJJJJJJJJJJJJJJJJJJJJIJJJJJGHGIJJJJJJIJIJF_Mismatch_1_Sense_+_Library_PoolC
ATTTGAAAAATGTAATTTTTAAAGTTTTTTTACTTTGTACCTTTTATACTTTTTCAAAATGA
>Frequency_1_QualityScore_FFGHHDHJJJJJJJIJJJHJIJIJIJJJJIJJJJJJJJJGIJJJJBFIJJJIJJJJJGHGIJJJHHGIIHHHHHFFDEFFDDDDDDDEDDEEEF_Mismatch_1_Sense_+_Library_PoolC
TTGACATTAATTTCACTGTAAATATAAGCAACGCAGGAGATAGAGTAATCTAATTTGAAAAATGTAATTTTTAAAGTTTTTTTACTTTGTACAT
>Frequency_1_QualityScore_FFGGHHFIIGIJIJIJJJIHIJJGHIGJIGJIIHIFHDHIJIIGII?DHIJJJIJIIJEGCEGHHGHHJHHFGH_Mismatch_0_Sense_+_Library_PoolC
ATTGACATTAATTTCACTGTAAATATAAGCAACGCAGGAGATAGAGTAATCTAATTTGAAAAATGTAATTTTTA
>Frequency_1_QualityScore_FFHGHHHGIGHIIJIIJJ?DHHIIIGHJGIIIJJDHJIIHHHHFFFBCDEEEEDDBDDDEDC;@DDDDDCCCDDDDDDDDBDBDCDDDDDC>><_Mismatch_1_Sense_+_Library_PoolC
CCAGAGGAGGACGACGGGTATATCGTGGCTTTTACCCATAACGAAGTTAGTGGCGTTTCAAGTTTTCTGGTGATGGACGCACAGTCTCCAACCC
>Frequency_1_QualityScore_FFGHHHHJJHIJJIIHHJJGIIHJJJJJJJJJJIJJJJIJJJJJIJJIJIJJ_Mismatch_0_Sense_+_Library_PoolC
ATAAAATTGTAAATGTTTGTAGTTTTTTATATTATTTTATACAAAACTGTAA
>Frequency_1_QualityScore_FFHHHHHIG@EGIJGIHJIIJHEIIJJJJJJJJJIGFHGIIJHEGHIIIJCHEHGCFHHIJJIICHFHFCCEEEECD?;;@CC_Mismatch_2_Sense_+_Library_PoolC
TGAAAAATGTAATTTTTAAAGTTTTTTTACTTTGTACCTTTTATACTTTTTCAAAATAAAATTGTAAATGTTTGTAGTTTTCA
>Frequency_1_QualityScore_FFHHGGHIJJFHEIIIJHHGEIGDEFHHHIEIJJJJIJJJIHFFEFDED>@BBD<CDDCCDCDDDDDBDBBDCDDD@BBDDDD@BBDDDDDDCC_Mismatch_0_Sense_+_Library_PoolC
TGCAAATGAGTGCGTGGTCGCTTCGAGGACTTATGGCGACGGTTGCTTCGGCAGTGAGCCCTACTTCGTGCCCCGGACTTCGGATTCAGATGCA
>Frequency_1_QualityScore_DDFDHHBHIIEGFHGHIGBEACCHHGIIIEGIIIEFHIGIGIIIIGGG@FGHGGIEIIIIGEC?EHHCDA?;@ACE;;@C=BD_Mismatch_2_Sense_+_Library_PoolC
GAAAAATGTAATTTTTAAAGTTTTTTTACTTTGTACCTTTTATACTTTTTCAAAATAAAATTGTAAATGTTTGTAGTTTTTAT
>Frequency_1_QualityScore_FFGHHHHIIIIGIIJIIJJJJIIIJHJIIHJJJJIJIJJJJJJJIHIHGHHIJJJGIIJIJIJJIIJJFDHEHH_Mismatch_1_Sense_+_Library_PoolC
TTCAAAATAAAATTGTAAATGTTTGTAGTTTTTTATATTATTTTATACAAAACTGTAAATGATTGTAAATTGCA
>Frequency_1_QualityScore_FFHHHHHIJJIJHJIJIJJJJJIJGIJJJJJJIJJJIJIJJIIJJJIJHGJJJJJJJJJJIJIIHIHFHHHHHADFFDFEECEEDDDD_Mismatch_1_Sense_+_Library_PoolC
ATTTGAAAAATGTAATTTTTAAAGTTTTTTTACTTTGTACCTTTTATACTTTTTCAAAATAAAATTGTAAATGTTTGTAGTTTTTTAC
>Frequency_1_QualityScore_D?8@1@<)1C?0?@:?:(7;4@<A??;;;6;9ACC3@ACC>AC@@@@CC??>;BBBBB@CB?;?8?2:(4@C?AB<?CB3>:(2<??@@CA@CC_Mismatch_0_Sense_+_Library_PoolC
ACGCGTGGGACGAGGGCGACGAGATCGTGTTGATTGCCATGAATTCGTACCCGGTGGAGCACGTTCTGGAAAGAACACATCTCGTCCATTCCAC
>Frequency_1_QualityScore_AD:CFFHGHGDGIIII<CFEFDD?GEH@DB@B4?BFDBFIIIAH==DHCHHEEEHDBDEECC@ACCBBB?@BB6@CCEE>>AC@BCCA<CCB_Mismatch_0_Sense_+_Library_PoolC
GGTGATGGACGCACAGTCTCCAACCCTTGAAATCGTTGCCTCCGTTGAGCTCCCTGCAAGAGTCCCGTACGGATTTCATGGCCTCTTCGTTA
>Frequency_1_QualityScore_FFHHHHHJJJJIJIJJJJJJJJIIJJJIJHGJJIIJJJJEIIJJJJJJJJJJJHHHHHFFFDCDDDDDDDDDDDD<9BDDD_Mismatch_0_Sense_+_Library_PoolC
CGTTGCCTCCGTTGAGCTCCCTGCAAGAGTCCCGTACGGATTTCATGGCCTCTTCGTTAGCGACGCTGACCTCGCAACCCA
>Frequency_1_QualityScore_B;?DFAFA:<3E<A4AEH>><<<F@HIB@92??FA???FG<DDG6?88FFBBCB88@)8@C;CCEE@EEEFF>E>B77?;;3.>B@;A_Mismatch_0_Sense_+_Library_PoolC
TTCTCATCTCCATTGACATTAATTTCACTGTAAATATAAGCAACGCAGGAGATAGAGTAATCTAATTTGAAAAATGTAATTTTTAAAG
>Frequency_1_QualityScore_FFHHHHHHJJJJJJJJJJJIJJIIJJIIJIJJJJJJJJGGJGHHEGIIIIIIJHIGIIJHJJEHGIHFFCEEEF_Mismatch_1_Sense_+_Library_PoolC
TTAAAGTTTTTTTACTTTGTACATTTTATACTTTTTCAAAATAAAATTGTAAATGTTTGTAGTTTTTTATATTA
>Frequency_1_QualityScore_FFHHHHHJJJJJJJJIJJHIJJJJJJJJGIIGIJIJF_Mismatch_1_Sense_+_Library_PoolC
TTTTTCAAAATAAAATTGTAAATGTTTGTAGTTTTTA
>Frequency_1_QualityScore_4DHHHHHJJJJJHJJJJJJJJJJJJJJJJJJJJIJJJJJJJJJJJIIJJJJJJJJIHIJIJJIJIIHHHHHHHBDFFFFECDEDDDDCDDFDED_Mismatch_1_Sense_+_Library_PoolC
GTTTGAAAAATGTAATTTTTAAAGTTTTTTTACTTTGTACCTTTTATACTTTTTCAAAATAAAATTGTAAATGTTTGTAGTTTTTTATATTATT
>Frequency_1_QualityScore_DDFDHGFIGGIFGIAEBFFGCHDFHIDFHGIGGGHIIGAGIGGHIBDGIIGIIEH;AHEHHHCDDCDCCCAA@@CC_Mismatch_1_Sense_+_Library_PoolC
CGCAGGAGATAGAGTAATCTAATTTGAAAAATGTAATTTTTAAAGTTTTTTTACTTTGTACCTTTTATACTTTTAC
>Frequency_1_QualityScore_DDHFFDBEGEGHIIIIGIIIIIIHIGHIIIIIIGHIIIGGGGIIIGII:FHGA@GHHIEHIICHHEHHHDCBECEEDFDEEE_Mismatch_0_Sense_+_Library_PoolC
TTTTTAAAGTTTTTTTACTTTGTACCTTTTATACTTTTTCAAAATAAAATTGTAAATGTTTGTAGTTTTTTATATTATTTTA
>Frequency_1_QualityScore_FDHHGHHGIJJIGIGIIHHCHIIIIIIJJGGGEHGHIGGIIIJGEHHGEGIGGFHIJIIGGGGIJJGIGEC=GGFHHF_Mismatch_1_Sense_+_Library_PoolC
CTTTTTCAAAATAAAATTGTAAATGTTTGTAGTTTTTTATATTATTTTATACAAAACTGTAAATGATTGTAAATTGCA
>Frequency_1_QualityScore_FFHHHHHJJJJJJJJIJJJJJJJJJHIJJJJJJJJJJJJJIJJJJJIJJIJJJJJJGGIJGHHGIHHHHHHGFFEFFFEEEEEEEE_Mismatch_1_Sense_+_Library_PoolC
AATTTGAAAAATGTAATTTTTAAAGTTTTTTTACTTTGTACCTTTTATACTTTTTCAAAATAAAATTGTAAATGTTTGTAGTTTTA
>Frequency_1_QualityScore_BEDHHHFIIFGHGIG@9FFCHEHGHGF;?DEE0?FD8?F4?BFH@@CG;7=E@=8:99?B;BCCCCCCCCCB5<ABB8@CCA>C@CDE<C@CCC_Mismatch_1_Sense_+_Library_PoolC
TCCGTTGAGCTCCCTGCAAGAGTCCCGTACGGATTTCATGGCCTCTTCGTTAGCGACGCTGACCTCTCAACCCAAAACTAATTCTCATCTCCAT
>Frequency_1_QualityScore_FFDHHDFHGIJIIIJJJJHIIIIJJFIIJJJJJIJIFIIGIGGHHJJIDHIHIIDHII@EGHHCGHFFF_Mismatch_1_Sense_+_Library_PoolC
GAAAGTTTTTTTACTTTGTACCTTTTATACTTTTTCAAAATAAAATTGTAAATGTTTGTAGTTTTTTAT
>Frequency_1_QualityScore_FFHHHFHIIJIJJJJJJJJJJJJJIJJJJJHFDDDDDDDDDDDDDDDDDDDCDDDDDDDDDDDDD9BDECDDDDDDDDDDDDDDCDCCCDBD@<_Mismatch_0_Sense_+_Library_PoolC
GCTTCGGCAGTGAGCCCTACTTCGTGCCCCGGACTTCGGATTCAGATGCAGAGGAGGACGACGGGTATATCGTGGCTTTTACCCATAACGAAGT
>Frequency_1_QualityScore_FEHHHHHJJIJJJIJJJJJJJJJJJJJJJJJHJJJJJIIJJHIIGHIJJJJJJJJJJJJJJJJIGGHIJCGEHHGHHHHHFFFDFFFEEE_Mismatch_0_Sense_+_Library_PoolC
GTACCTTTTATACTTTTTCAAAATAAAATTGTAAATGTTTGTAGTTTTTTATATTATTTTATACAAAACTGTAAATGATTGTAAATTGTA
>Frequency_1_QualityScore_DDHHGDDGAFHIAHIIECGGIAHG?@G@DDFGHI;DHIHGHGI>DHEEIIGCHIIIFHF@B>B;??CC?;?@B8<<<BB@CA:A:4:>ADACDC_Mismatch_1_Sense_+_Library_PoolC
CCTCCGTTGAGCTCCCTGCAAGAGTCCCGTACGGATTTCATGGCCTCTTCTTTAGCGACGCTGACCTCGCAACCCAAAACTAATTCTCATCTCC
>Frequency_1_QualityScore_FFHHHHGJJGIIIJJJJIIIJJJEIGIJJJJJJJJIJIHHHFDDDDDDDDBD@DDDCACDCC>BDBBBBAB3<@@B&5@>CD?9<B<?ACD@@C_Mismatch_0_Sense_+_Library_PoolC
TGGCGACGGTTGCTTCGGCAGTGAGCCCTACTTCGTGCCCCGGACTTCGGATTCAGATGCAGAGGAGGACGACGGGTATATCGTGGCTTTTACC
>Frequency_1_QualityScore_DDDDFF:C?EFGEGHEHIIII=GH?FHCHD@B?CDG;CB7DA84538?BCCC>?59?;8?>A@C>>:>?>CBB828:(+4:800)50>C>>4@C_Mismatch_0_Sense_+_Library_PoolC
ACTTCGTGCCCCGGACTTCGGATTCAGATGCAGAGGAGGACGACGGGTATATCGTGGCTTTTACCCATAACGAAGTTAGTGGCGTTTCAAGTTT
>Frequency_1_QualityScore_FFHFHHHJJHBGFGIIJJIGEHGGGHHIGGIGJIGIAFHGJJJJJJIJJJGEDHGIIG@FEHHIE77=?5@D_Mismatch_1_Sense_+_Library_PoolC
TTTTTAAAGTTTTTTTACTTTGTACATTTTATACTTTTTCAAAATAAAATTGTAAATGTTTGTAGTTTTTTA
>Frequency_1_QualityScore_FFHHHHGHIJJJJIGIJJJIIJJIHHHIIIJJJJJHIJIIJJIJHHHHFHDFF@DEEDABDDDDDDDDEDDDDDDDDDDBCCD?C>>B>9@B@D_Mismatch_1_Sense_+_Library_PoolC
CGCACAGTCTCCAACCCTTGAAATCGTTGCCTCCGTTGAGCTCTCTGCAAGAGTCCCGTACGGATTTCATGGCCTCTTCGTTAGCGACGCTGAC
>Frequency_1_QualityScore_FFGHHFBHIJIGHHIJJJJJJIGGHGGIHJIIHI>GIGIJJJJJIIIJJIJ=EFHFFEFB_Mismatch_2_Sense_+_Library_PoolC
AGAAAGCCATTGTCTTCGAAATGTCTGGAATTCGACGTCATCAATCCCCGGTTCCTTGCA
>Frequency_1_QualityScore_DFHHHHHJJJJJJJJJJJJJIHGIIJIFIJJIJJIIJJJJJJGJIIIJJJJIJJIIHGHIJHJGIHIIJHHHHHHHHFFFFFFFEFFEDBDDDD_Mismatch_0_Sense_+_Library_PoolC
TACTTTTTCAAAATAAAATTGTAAATGTTTGTAGTTTTTTATATTATTTTATACAAAACTGTAAATGATTGTAAATTGTAAATATTTTTTTAAA
>Frequency_1_QualityScore_DDF+2<DEDFB91?*1?C38):39B@BF4??BB()\-\4:B1..)7;A1>>=?A>@_Mismatch_1_Sense_+_Library_PoolC
TGGACGCACAGTCTCCAACCCTTGAAATCGTTGCCGCCGTTGAGCTCCCTGCAAGA
>Frequency_1_QualityScore_FFHHHHHJJJJJJJJJIJJFHHIGHHIDHIIJJJJJJJJIGIJJJJJJIIJJJJJJJJHIIJJHDDEEEEDDEEFEEEEEDEDEDEDDDD_Mismatch_1_Sense_+_Library_PoolC
TAAATATAAGCAACGCAGGAGATAGAGTAATCTAATTTGAAAAATGTAATTTTTAAAGTTTTTTTACTTTGTACATTTTATACTTTTTCA
>Frequency_1_QualityScore_FFHHHFHJJIJJJJAHIJIIJJJGIJJJJJIGJJJJJJJJJJJJJJGIIJJIGHCGHIJJJJJIJJGEGHHHHHHFFFFFFFECE>CCEBDBDC_Mismatch_1_Sense_+_Library_PoolC
TCATCTCCATTGACATTAATTTCACTGTAAATATAAGCAACGCAGGAGATAGAGTAATCTAATTTGAAAAATGTAATTTTTAAAGTTTTTTTAA
>Frequency_1_QualityScore_FFHHHHHJJJJJJJJJJJJJJJIJJJJJJJIJGHJJJJJJJJJJJHIIHGJJJJIJJJJJJJJJEGIGHHHHHHFEFFFFFBDEEEDDADDDDD_Mismatch_2_Sense_+_Library_PoolC
GTAATCTAATTTGAAAAATGTAATTTTTAAAGTTTTTTTACTTTGTACCTTTTATACTTTTTCAAAATAAAATTGTAAATGTTTGTAGTTTTAA
>Frequency_1_QualityScore_FFHHHHHJIJJJJJJIGHGIJJJJJJIJIIJJJJIJJJJJJIJJJJJJJJIJJJJIJJJIHIJIIIEHHEHGFDDEECEFEBEEDCDDDDDCCC_Mismatch_2_Sense_+_Library_PoolC
TCTAATTTGAAAAATGTAATTTTTAAAGTTTTTTTACTTTGTACCTTTTATACTTTTTCAAAATAAAATTGTAAATGTTTGTAGTTTTTTACAA
>Frequency_1_QualityScore_DDDEEADE;:E@+<CEADAA?0\=B84B@A>8@?).?>=.7@_Mismatch_1_Sense_+_Library_PoolC
GATATGGCAGGGCGCCCCGCAGAAATGGCGATTGCAAATGAG
>Frequency_1_QualityScore_D;C:22AC:<C<FAFCE::4<CF,2<+CFD?:EFDEFEEIDCDE@DDD07DCDCDCEC=AA;7)@DD@@@CDDDD;3;?B;@;@3=AAA_Mismatch_0_Sense_+_Library_PoolC
ATTCTCATCTCCATTGACATTAATTTCACTGTAAATATAAGCAACGCAGGAGATAGAGTAATCTAATTTGAAAAATGTAATTTTTAAAG
>Frequency_1_QualityScore_FFHHGHHJJJJJJJJJJJJJJIJJJJJHJJGGJJJJJJIJJJJJIJJJIIJIIGCFGIJJGGIJJJIHHHHFFDDDFFFEED_Mismatch_1_Sense_+_Library_PoolC
CCATCTCCATTGACATTAATTTCACTGTAAATATAAGCAACGCAGGAGATAGAGTAATCTAATTTGAAAAATGTAATTTTTA
>Frequency_1_QualityScore_FFHHHHHGIHIJJJJIJHGHEHJIIJFIJFIJJJJJIIHIIJEHIJIJFEFGIJJJJJHHHFFFFFEEDEDDDDADDCDDDD@BDDDDBDDDEE_Mismatch_1_Sense_+_Library_PoolC
CTTTTCAAGTTTTCTGGTGATGGACGCACAGTCTCCAACCCTTGAAATCGTTGCCTCCGTTGAGCTCCCTGCAAGAGTCCCGTACGGATTTCAT
>Frequency_1_QualityScore_FFHHHHHJJJJJJJIJHIJIHIDGIIJJJJJJJJJJJIJJJIIIJIJJJJJJJHIJJJJFFFFFFEEEEEEEDDDDEDEDEDDDDB_Mismatch_1_Sense_+_Library_PoolC
ATAAGCAACGCAGGAGATAGAGTAATCTAATTTGAAAAATGTAATTTTTAAAGTTTTTTTACTTTGTACCTTTTATACTTTTTCGA
>Frequency_1_QualityScore_FDHHHHHIJJJIGIJJJJJJIJJJJJJJIIIJJJJJJJHJJJJJJIIIJJJJIIJIJJJJJJHHHHHHHEDDEEFE_Mismatch_0_Sense_+_Library_PoolC
GTTTTTTATATTATTTTATACAAAACTGTAAATGATTGTAAATTGTAAATATTTTTTTAAATCATTTTTATAGTGA
>Frequency_1_QualityScore_FFGHHHHJJJJJJIIJJJJJJJGHJJJIJJJJJJIJJJJJJGJJJIIHHHHHHFFFFFDDDDDDEEEDEACDDFEEDDDEDCDDDDDDDDD@@<_Mismatch_2_Sense_+_Library_PoolC
GGCCTCTTCGTTAGCGACGCTGACCTCTCAACCCAAAACTAATTCTCATCTCCATCGACATTAATTTCACTGTAAATATAAGCAACGCAGGAGA
>Frequency_1_QualityScore_FFHHHHHJIJGIJJIIJJJIJJJJJJJJJJJJJJJJJJJJJJJJHIJIFHBFHHIIIJJJIJHDGHIIHHHHHHHFFDDEDCEEEDDDDC_Mismatch_1_Sense_+_Library_PoolC
CTCCATTGACATTAATTTCACTGTAAATATAAGCAACGCAGGAGATAGAGTAATCTAATTTGAAAAATGTAATTTTTAAAGTTTTTTTAA
>Frequency_1_QualityScore_FFHHHHHJJJJHJJJJJJJJJJJHIJJJJJJJIJJJIJJIIIJJJJJJJJIJJJIIIJGIHGJIJJIHEEEH?EFFBDFDCECDDDC_Mismatch_2_Sense_+_Library_PoolC
TTTGAAAAATGTAATTTTTAAAGTTTTTTTACTTTGTACATTTTATACTTTTTCAAAATAAAATTGTAAATGTTTGTAGTTTTTTAC
>Frequency_1_QualityScore_FFHHHHHJJIJJJJIJJJJJJJJJJIJJHHGIIIHIFHIIJJJJJJJJGGIHIIJGIJIIJIJIGIIEDEHHFDDDDDEDDD_Mismatch_1_Sense_+_Library_PoolC
ATTTCACTGTAAATATAAGCAACGCAGGAGATAGAGTAATCTAATTTGAAAAATGTAATTTTTAAAGTTTTTTTACTTTGCA
>Frequency_1_QualityScore_DDHFFF?FHGGIEBGGIEHBHGFEHH>ABCGEGII:CFFFCICHD_Mismatch_0_Sense_+_Library_PoolC
TTTATACTTTTTCAAAATAAAATTGTAAATGTTTGTAGTTTTTTA
>Frequency_1_QualityScore_FFHHHHHJJJIJHIJJJJIJJJJIJJJJJJJJIIJJJJJJJJJJJIJJGHGHHHFFFFFEDEDDDDDDDCDDDDDDBDDDDDDDDDDDDDCDDD_Mismatch_1_Sense_+_Library_PoolC
ATAAATCTGACGACGGGGATAGTTACCAGAAAGCCATTGTCTTCGAAATGTCTGGAATTCGGCGTCATCAATCCCCGGTTCCTTGCAAAGAAGA
>Frequency_1_QualityScore_FFHHHHHJJJJJJJJIJJJFIIJIJHIIJHIIHIIJJJ_Mismatch_2_Sense_+_Library_PoolC
CTTTTTCAAAATAAAATTGTAAATGTTTGTAGTTTTGA
>Frequency_1_QualityScore_FFHHHFDFHIJIJFJHIIJJIJ_Mismatch_0_Sense_+_Library_PoolC
AATTTGAAAAATGTAATTTTTA
>Frequency_1_QualityScore_FFHHHHHJJIEHJJGJJJJJJJIJJJJJIJJIJJJJJJJJJJJJJIJJJJGGIJIJJJJJJJGEHHHHEFEFFFFFEDEEEEDEDDDDDDDDED_Mismatch_1_Sense_+_Library_PoolC
CTCCATCGACATTAATTTCACTGTAAATATAAGCAACGCAGGAGATAGAGTAATCTAATTTGAAAAATGTAATTTTTAAAGTTTTTTTACTTTG
>Frequency_1_QualityScore_FFGHHHHGIJIJJGI<CHIJJFDHGIHIIIIJFDGHGDHEHGGIIJIJEBFHIIJE>8=CCEAEHHHHHGFECFEEF>;_Mismatch_1_Sense_+_Library_PoolC
AATTTGAAAAATGTAATTTTTAAAGTTTTTTTACTTTGTACCTTTTATACTTTTTCAAAATAAAATTGTAAATGTTTGA
>Frequency_1_QualityScore_DFHFFHHJDFHGHEHAHIICAHHCGBGIGIJEE<BFDDGIJJ<C@FHDABBDDCECACCCDDDD88@CDADB@<BCCBDCDCCDDDDDBBBDBD_Mismatch_0_Sense_+_Library_PoolC
GGGGATAGTTACCAGAAAGCCATTGTCTTCGAAATGTCTGGAATTCGGCGTCATCAATCCCCGGTTCCTCGCAAAGAAGAACAGATACGCCTAC
>Frequency_1_QualityScore_BBF=::D:+AA4C?EF<BF4:C<EHEHF9?EFB<<*:CDEFG9:<<?6;C>A).)===;)7)7?>EEE))7;3?_Mismatch_1_Sense_+_Library_PoolC
AGGAGATAGAGCAATCTAATTTGAAAAATGTAATTTTTAAAGTTTTTTTACTTTGTACCTTTTATACTTTTTCA
>Frequency_1_QualityScore_<D?C+22CBD<C<DEF>E9<9:C>E9ED<DD>?49BDECDCDCDEDDDA:AA8CACADEC7)7?;??@@A?>?;AAAA?>>>;>B>;>5:>>>5_Mismatch_1_Sense_+_Library_PoolC
CTAACTCTCATCTCCATTGACATTAATTTCACTGTAAATATAAGCAACGCAGGAGATAGAGTAATCTAATTTGAAAAATGTAATTTTTAAAGTT
>Frequency_1_QualityScore_DDB8FD?F?<A:CIEFHHHIF@EHEEEAFEFFBFFG@GD?@>DFAFFFGFDFIGI>4=CEEFDEE>7==A?_Mismatch_0_Sense_+_Library_PoolC
AGATAGAGTAATCTAATTTGAAAAATGTAATTTTTAAAGTTTTTTTACTTTGTACCTTTTATACTTTTTCA
>Frequency_1_QualityScore_DFHHHHHJJIIJIJJJJIJJJGIJJJJJHIJJJJJJJJJJJJJJJHHIJJJJHHHJHHHGJHHHHHHFFBCFFFEEEEEEEDDDD_Mismatch_2_Sense_+_Library_PoolC
GGAAAAATGTAATTTTTAAAGTTTTTTTACTTTGTACCTTTTATACTTTTTCAAAATAAAATTGTAAATGTTTGTAGTTTTTTAC
>Frequency_1_QualityScore_FFHHHHHJHIJJJJHJJJHIHIJJJJJIJJJJJJJJJJJJJIIIJJJJHJ_Mismatch_0_Sense_+_Library_PoolC
TAAAATTGTAAATGTTTGTAGTTTTTTATATTATTTTATACAAAACTGTA
>Frequency_1_QualityScore_DD<DFFHH@EGG;EGI49?9CGGH;?@H@GHIIIIIFBH;@A?>AHHC@B@B>?A@=?@>>>C>C@CDA>:::@@?A@95CC@C@@>@>>:@CD_Mismatch_2_Sense_+_Library_PoolC
AGTCCCGTACGGATTTCATGGCCTCTTCGTTAGCGACGCTGACCTCTCAACCCAAAACTAATTCTCATCTCCATCGACATTAATTTCACTGTAA
>Frequency_1_QualityScore_FFHHHHHJJJJJJJJJJJJJIJJJJJJJJIJJJIHIIJJHIJJJJIIJJHIJFDIIJJ_Mismatch_2_Sense_+_Library_PoolC
TTTACTTTGTACATTTTATACTTTTTCAAAATAAAATTGTAAATGTTTGTAGTTTTTA
>Frequency_1_QualityScore_FFHHHHHJJJHJJJJJJGHJJJJIIJJJJJJJJJJJJJJJJJJJJJJIGGJJJJIJJJJGIJJJJHHHHEHHF_Mismatch_1_Sense_+_Library_PoolC
ATTTTTAAAGTTTTTTTACTTTGTACCTTTTATACTTTTTCAAAATAAAATTGTAAATGTTTGTAGTTTTCTA
>Frequency_1_QualityScore_;DC@CFCEGGGHIIBBBECFHIIIIGDHGIIHGGCEGGGGIGII@FGGEAFEGGIIIIFACA=CHDB;?@?AACC;@A?BBCEEEDDCCCC_Mismatch_0_Sense_+_Library_PoolC
AAAATGTAATTTTTAAAGTTTTTTTACTTTGTACCTTTTATACTTTTTCAAAATAAAATTGTAAATGTTTGTAGTTTTTTATATTATTTTA
>Frequency_1_QualityScore_FFGHFHHFHGJJJJJJIJJIIJJJJJJJJJIJJJJJJJIJJJJJBHHIGHGIIIIJJHHDHHHGFFFFFFECDDDDBB<CCDCDACCEDDDDEE_Mismatch_2_Sense_+_Library_PoolC
GACGCTGACCTCTCAACCCAAAACTAATTCTCATCTCCATCGACATTAATTTCACTGTAAATATAAGCAACGCAGGAGATAGAGTAATCTAATT
>Frequency_1_QualityScore_DDFFDFA=FHFHBG?FGHH>?E:CFHA:@BFFHEHIIBG9B>8F>FG@AC9D;EE85A?@8/<ACC8\0091<(888?C:3::@CCCACC_Mismatch_0_Sense_+_Library_PoolC
TCCGTTGAGCTCCCTGCAAGAGTCCCGTACGGATTTCATGGCCTCTTCGTTAGCGACGCTGACCTCGCAACCCAAAACTAATTCTCATCT
>Frequency_1_QualityScore_FFHHGHHJJJJJJJJJJJIJIIIJJJJJJIJJJJJJJIIIJJJJJHJJJJJJIIGGEEHHHHHGFFDFFDBDEEEEECDEED_Mismatch_1_Sense_+_Library_PoolC
TGAAAAATGTAATTTTTAAAGTTTTTTTACTTTGTACCTTTTATACTTTTTCAAAATAAAATTGTAAATGTTTGTAGTTTAT
>Frequency_1_QualityScore_FEBH?AFIIIGIG=DEEGIIIIIIIIIC?BGFHFAHGIGDHIIBGGIIII@=@CA7CCAADDC?BDBDDDDDBDDBBBB@_Mismatch_0_Sense_+_Library_PoolC
GTTGCCTCCGTTGAGCTCCCTGCAAGAGTCCCGTACGGATTTCATGGCCTCTTCGTTAGCGACGCTGACCTCGCAACCCA
>Frequency_1_QualityScore_DDDBFFFHGIGFFHEHIHA@HHIIIIHG<C?CGHGH<FHGGIIEHHFGCGGGIGGGEHIGIAGCEA?E>A@DFFFFCDE>A;>?CC;@CCDDDA_Mismatch_2_Sense_+_Library_PoolC
AATCTAATTTGAAAAATGTAATTTTTAAAGTTTTTTTACTTTGTACCTTTTATACTTTTTCAAAATAAAATTGTAAATGTTTGTAGTTTTTCAA
>Frequency_1_QualityScore_FFGHHHFIGIBGHIII@DHHHI<CFHIIIEIIIIIIIIIIIIIIGHIGIGBFHG<CHFHIGGE_Mismatch_0_Sense_+_Library_PoolC
CTCCATTGACATTAATTTCACTGTAAATATAAGCAACGCAGGAGATAGAGTAATCTAATTTGA
>Frequency_1_QualityScore_FD?FHFFHG<FFGGAE9BHGCHGIIGGI9D<DDFGCGGGIIBHGIG;65@F>AEGC7@=?EHHE;@@BB7?@AB@DCC@CC>>BCCC;:>C_Mismatch_0_Sense_+_Library_PoolC
TCTCATCTCCATTGACATTAATTTCACTGTAAATATAAGCAACGCAGGAGATAGAGTAATCTAATTTGAAAAATGTAATTTTTAAAGTTTT
>Frequency_1_QualityScore_FFHHHHHJJJHIJJJJJJJIJJJIJJJJJJJIJJJIJJJJJJJJJJJJJJJJJIIGHHIAGHJEHIGHHHHFDE_Mismatch_0_Sense_+_Library_PoolC
ATTTTTAAAGTTTTTTTACTTTGTACCTTTTATACTTTTTCAAAATAAAATTGTAAATGTTTGTAGTTTTTTAT
>Frequency_1_QualityScore_DD?=D1CEE<DDI869<DD=B=A;@DEI4@AE;ADDAA???5>@A;;@>?9??>5>:;>AA:>>>:<(0(22A?>;>>9(:>4>>A>;?>A<:3_Mismatch_1_Sense_+_Library_PoolC
GGAGGACGACGGGTATATCGTGGCTTTTACCCATAACGAAGTTAGTGGCGTTTCAAGTTTTCTGGTGGTGGACGCACAGTCTCCAACCCTTGAA
>Frequency_1_QualityScore_FFHHHHHJJIIJJJJJJJJIJJIJJJJJHIJJJJIJIJFHIIIIJ_Mismatch_1_Sense_+_Library_PoolC
CCTTTTATACTTTTTCAAAATAAAATTGTAAATGTTTGTAGTTTA
>Frequency_1_QualityScore_FFHHGHHJJJJJJJJJJJJJJJJJJJJJJJJJJJJJJJJJJGIIJIJ_Mismatch_0_Sense_+_Library_PoolC
CTTTGTACCTTTTATACTTTTTCAAAATAAAATTGTAAATGTTTGTA
>Frequency_1_QualityScore_FFGFHDHIBHHIHIDCHGIEFDFDBBGHGHGGGGGGIIIHDGHHGFFHFEFEDBCCD@CDDDDDCDCDCAB@CC:@C<>>ACCCC@@CDEEDED_Mismatch_1_Sense_+_Library_PoolC
CCGTACGGATTTCATGGCCTCTTCGTTAGCTACGCTGACCTCGCAACCCAAAACTAATTCTCATCTCCATTGACATTAATTTCACTGTAAATAT
>Frequency_1_QualityScore_FDHABF<?GHGHIGCIGHIIIICCHCCFHEHHEBEHIGHDFGGCFHHIIII>FGGGEGIIIIIIIIHHFHHFHFF>CEFEEE@@@CBBBC_Mismatch_2_Sense_+_Library_PoolC
TAATTTGAAAAATGTAATTTTTAAAGTTTTTTTACTTTGTACCTTTTATACTTTTTCAAAATAAAATTGTAAATGTTTGTAGTTTTTTTA
>Frequency_1_QualityScore_FFGHHHHJIIJJGIJJJJJJJJEEHIGGIGIJIIJJJJJIGHIIJHHHHGFFFCBBDDDDDDDDDDDD><BCDDDDDDDDDDDDDDDDDDDD@B_Mismatch_0_Sense_+_Library_PoolC
CGACGGGGATAGTTACCAGAAAGCCATTGTCTTCGAAATGTCTGGAATTCGGCGTCATCAATCCCCGGTTCCTCGCAAAGAAGAACAGATACGC
>Frequency_1_QualityScore_FFADHFFIJIJJIIDHIIIIJHIJIJJDHIIIJJJJIJJJJIJJJJJIJJJHGIIJGDHIIJJAHHGFH@;CDFFCDDEEEEEEDEDCCC_Mismatch_1_Sense_+_Library_PoolC
GGTAATTTTTAAAGTTTTTTTACTTTGTACCTTTTATACTTTTTCAAAATAAAATTGTAAATGTTTGTAGTTTTTTATATTATTTTATAC
>Frequency_1_QualityScore_FFHGHHGJJIJIJEHHGHFCHIDHHGIGGIIGGIJJJIHGGFHG@GGGIIJIIHIIJJGEIICEGHEFHCCEDCDECFFEC_Mismatch_0_Sense_+_Library_PoolC
CCCAAAACTAATTCTCATCTCCATTGACATTAATTTCACTGTAAATATAAGCAACGCAGGAGATAGAGTAATCTAATTTGA
>Frequency_1_QualityScore_EDHFFFFABGFHHGGHFHGIJFEHC@<?49BHG?DH@GFEGDAGHHE6?BBDECCCCEBCDDAACCCCDCDDCDCADCB@<ABD@>CAB>ACBD_Mismatch_1_Sense_+_Library_PoolC
CGACGAGATCGTGTTGATTGCCATGAATTCGTACCCGGTGGAGCACGTTCTGGAAAGAACACATCTCATCCATTCCACGGTAGAGAAGGTCCGG
>Frequency_1_QualityScore_FFHHHHHJJJJJJIIJJJJJEJJIGIIJJFIIJIIIJHJJJIJJIHIJIIGIIJGIJIIJFHIJJJJJGHFHF_Mismatch_0_Sense_+_Library_PoolC
TAATTCTCATCTCCATTGACATTAATTTCACTGTAAATATAAGCAACGCAGGAGATAGAGTAATCTAATTTGA
>Frequency_1_QualityScore_FFHHHHHJJJJJIIIJJJJIJJJJIIIIIJIIJIEIHIJJJJIIJIIIHIJJIHGHHG@CDFBCDCBDD?BDDDDB@BBDDD@BBDDCDCCEDE_Mismatch_1_Sense_+_Library_PoolC
ATCGTTGCCTCCGTTGAGCTCCCTGCAAGAGTCCCGTACGGATTTCATGGCCTCTTCGTTATCGACGCTGACCTCGCAACCCAAAACTAATTCT
>Frequency_1_QualityScore_;DBDF<FH><EE?FFG?:CAB<?FFHD;??B**:EFBHBA?4B@GGH8BB<DBFHC@ACGGGH7)7=3)7=?@D3;;CCD;>3>@35(5@CC_Mismatch_2_Sense_+_Library_PoolC
TAATCTAATTTGAAAAATGTAATTTTTAAAGTTTTTTTACTTTGTACCTTTTATACTTTTTCAAAATAAAATTGTAAATGTTTGTAGCTTTC
>Frequency_1_QualityScore_FFHHHHHJJJJJJJJJJJJJHIHJJIJIJJJJIJIJJJJJJJJJJJJIIJHHHFFDDDDDDDDDDDDDDDDDDDDDDCDDEEEDEEDDDDDDED_Mismatch_1_Sense_+_Library_PoolC
CGTTGAGCTCCCTGCAAGAGTCCCGTACGGATTTCATGTCCTCTTCGTTAGCGACGCTGACCTCGCAACCCAAAACTAATTCTCATCTCCATTG
>Frequency_1_QualityScore_DD8AFHFGGIIB@CHHHB<FHDF<???FH>6)6;B4BED?F>FHGG8B@@HEF4CFG@).8C@AGG4_Mismatch_2_Sense_+_Library_PoolC
TTAATTTCACTGTAAATATAAGCAACGCAGGAGATAGAGTAATCTAATTTGAAAAATGTAATTTCCA
>Frequency_1_QualityScore_FFHHHHHJIIIJJJJIJIEIIII?CHIJ4CFHIIIIIJJJJJFHIJJJJII_Mismatch_0_Sense_+_Library_PoolC
TATAAGCAACGCAGGAGATAGAGTAATCTAATTTGAAAAATGTAATTTTTA
>Frequency_1_QualityScore_FFHHHHHJJJJJJJJJJJJJJJJJJJJJJJHIJJJJFIJJIIJIIJJJJIJJJJIJJJJJJIIHHGIIIGIJH_Mismatch_1_Sense_+_Library_PoolC
TACCTTTTATACTTTTTCAAAATAAAATTGTAAATGTTTGTAGTTTTTTATATTATTTTATACAAAACTGTAT
>Frequency_1_QualityScore_DDHDFAFGIEEG><FGHIDHGGIGGEHEGHGDHIHCGGDHIII@EHBECCDCEACCCCCC<CCCCC@CC:CCCCC:ACCCCC99@A??CCCCCB_Mismatch_1_Sense_+_Library_PoolC
GACGACGGGTATATCGTGGCTTTTACCCATAACGAAGTTAGTGGCGTTTCAAGTTTTCTGGTGATGGACTCACAGTCTCCAACCCTTGAAATCG
>Frequency_1_QualityScore_:DFDFHBBBDCEEHIC@@EED?1??GDDDCHI7:;)BBDDHIIIGDDAG;?C?A</9\8?2;AAC><-<<@15<?88<>:(4>4>::A@CCC_Mismatch_0_Sense_+_Library_PoolC
TCCGTTGAGCTCCCTGCAAGAGTCCCGTACGGATTTCATGGCCTCTTCGTTAGCGACGCTGACCTCGCAACCCAAAACTAATTCTCATCTCC
>Frequency_1_QualityScore_FFHHHHHJJIFHIIJJJJJJJJCHGIJIJJJIJJJJJJJJJJJJJJJJJIJJJI_Mismatch_0_Sense_+_Library_PoolC
TTGAAAAATGTAATTTTTAAAGTTTTTTTACTTTGTACCTTTTATACTTTTTCA
>Frequency_1_QualityScore_DDF?DAFHIGGF@IHGIIGHHHIGIIGIIGEGIGIHIIDGHII@GHHIIIIIIGH>FHG>GHEHHA?CE?AABEEEEEADDCCBBC_Mismatch_0_Sense_+_Library_PoolC
TTGAAAAATGTAATTTTTAAAGTTTTTTTACTTTGTACCTTTTATACTTTTTCAAAATAAAATTGTAAATGTTTGTAGTTTTTTAT
>Frequency_1_QualityScore_FDHHHGGHIIIJJIJJJHGIIIGGGIIJFFHJIIIIGGGGIIIIHGHIEIIIJJJJJJI_Mismatch_0_Sense_+_Library_PoolC
GTTTTTTATATTATTTTATACAAAACTGTAAATGATTGTAAATTGTAAATATTTTTTTA
>Frequency_1_QualityScore_FFHHHHHJIJJJJJJIJGIIGGIJJJJJJJIJJIJJIJJJJIEIJGJIHCHHIIJHHEHHHFFDFFFFEABDDDDDDCDDAC(:ACCDC:ADDD_Mismatch_1_Sense_+_Library_PoolC
CGCTGACCTCGCAACCCAAAACTAATTCTCATCTCCATTGACATTAATTTCACTGTAAATATAAGCAACGCAGGAGATAGAGCAATCTAATTTG
>Frequency_1_QualityScore_FFHHHHDFHBGIHEIJIJJJJFEHIHIGIJIJJJIJJJGHCHHJJJJIJGHHIIJJGEGGGIGECGFHAAHHHFBDEFBDDEEE_Mismatch_1_Sense_+_Library_PoolC
AATTTGAAAAATGTAATTTTTAAAGTTTTTTTACTTTGTACCTTTTATACTTTTTCAAAATAAAATTGTAAATGTTTGTAGTTA
>Frequency_1_QualityScore_FFHHHHHJHIIJJJJJJJJJJJJJIJJJIJJJJJJJJJJJJJJJJIIJJJJHIJJJIDHGHHIIEGIHHDFFEE_Mismatch_0_Sense_+_Library_PoolC
TTTTAAAGTTTTTTTACTTTGTACCTTTTATACTTTTTCAAAATAAAATTGTAAATGTTTGTAGTTTTTTATAT
>Frequency_1_QualityScore_DFDHHHBGGIIIIIIHACFHGCHGIIIIHFDHCGHGGIFHIFBFFHBI_Mismatch_0_Sense_+_Library_PoolC
CCTTTTATACTTTTTCAAAATAAAATTGTAAATGTTTGTAGTTTTTTA
>Frequency_1_QualityScore_AD?FHHFGGG?ACFHGHIHGIIIIIHGBDBFDFHIHIIIIECGGFB?FHICGHGGGHIBBEE-7=?;@DD>?ACD@CC>@(>@CCC>??@@_Mismatch_1_Sense_+_Library_PoolC
CAACCCAAAACTAATTCTCATCTCCATTGACATTAATTTCACTGTAAATATAAGCAACGCAGTAGATAGAGTAATCTAATTTGAAAAATGT
>Frequency_1_QualityScore_FFHHHHHJJJJJJJJJJJJJJJJJJJHIIJJJHIJJHIIGIIIJJIJ_Mismatch_1_Sense_+_Library_PoolC
TTTTATACTTTTTCAAAATAAAATTGTAAATGTTTGTAGTTTTTTAA
>Frequency_1_QualityScore_FFHHHHHIJJJJJJJJJJJJJJJJJJJJJJJJJJJJJIIIJIIIJJIIJHJIJIIFHIJIGIHIJJHFFDDFFEEEEEDDEDDDCDDDDDDDDE_Mismatch_1_Sense_+_Library_PoolC
TTAAAGTTTTTTTACTTTGTACCTTTTATACTTTTTCAAAATAAAATTGTAAATGTTTGTAGTTTTTTATATTATTTTATACAAAACTTTAAAT
>Frequency_1_QualityScore_FDHHHHHJJHIJJJJIIJIJJIJIJJJIJJJJJJJJJJJJJJIJIJJJIIJHHHGFFFFFDCEDCDDCDDDDDDDDDDDDDDDDEECDDDDDDD_Mismatch_1_Sense_+_Library_PoolC
GTTTTCTGGTGATGGACGCACAGTCTCCAACCCTTGAAATCGTTTCCTCCGTTGAGCTCCCTGCAAGAGTCCCGTACGGATTTCATGGCCTCTT
>Frequency_1_QualityScore_FFHGHHGJJJJJJJJJJJIJGJHIIJJJJJJIJIJIIIJJJJJJIJJJIIGJIIIIIJEH@FHIJJJIIGEHGFHHHFFFFFFEEEEE_Mismatch_1_Sense_+_Library_PoolC
TAATTCTCATCTCCATTGACATTAATTTCACTGTAAATATAAGCAACGCAGGAGATAGAGTAATCTAATTTGAAAAATGTAATTTTCA
>Frequency_1_QualityScore_FFHHHHHGHHJJJJJJJIICFIIIIII_Mismatch_0_Sense_+_Library_PoolC
AAAAATGTAATTTTTAAAGTTTTTTTA
>Frequency_1_QualityScore_4ABA<<AE:<EFFFE)??D>9:CCF@GFFFFIEE9???DFFIEB?<4BACB88@FCF.7CE;CE7=?A=?=A_Mismatch_1_Sense_+_Library_PoolC
TTTTAAAGTTTTTTTACTTTGTACCTTTTATACTTTTTCAAAATAAAATTGTAAATGTTTGTAGTTTTTTAA
>Frequency_1_QualityScore_FFHGHHCGGIJJJJJJJJIJJJJJIHIJJJJIIJGIJJJJIJJIJJJJJIIJIJHHHGHGFDFFFFFCD@CBEE@DEED_Mismatch_1_Sense_+_Library_PoolC
AAAATGTAATTTTTAAAGTTTTTTTACTTTGTACCTTTTATACTTTTTCAAAATAAAATTGTAAATGTTTGTAGTTTAT
>Frequency_1_QualityScore_FFHHHGGJJIJIJJJEI?FHIJJJJJJJJJJJJIJJIIHJJJJJJJIIFGIIJJHHHFFFFFEFCEEEEACDDEDEDDDECDDCDCDDDDDCDD_Mismatch_1_Sense_+_Library_PoolC
CAACGCAGGAGATAGAGTAATCTAATTTGAAAAATGTAATTTTTAAAGTTTTTTTACTTTGTACCTTTTATACTTTTCCAAAATAAAATTGTAA
>Frequency_1_QualityScore_FFHHHHHIJJIJIJIJIJIIJIEGHIIJJJJJJJGIJIIJJJJJJJJJHHHHHGFFFFFDC>@DCDEEE@DDDDDEDDCCFDDDDCDDDDDDB@_Mismatch_2_Sense_+_Library_PoolC
ATGGCCTCTTCGTTAGCGACGCTGACCTCTCAACCCAAAACTAATTCTCATCTCCATCGACATTAATTTCACTGTAAATATAAGCAACGCAGGA
>Frequency_1_QualityScore_D+2A;?C??E:A8<<C881:?D<CDD?BGG?*009??9@6-;/8@BE;3;?B\\,=>(,9<5@(55;AD;(>@:::>:B@@A:4+++>@>44>A_Mismatch_2_Sense_+_Library_PoolC
CAAGAGTCCCGTACGGATTTCATGGCCTCTTTGTTAGCGACGCTGACCTCGCAACCCAAAACTCATTCTCATCTCCATTGACATTAATTTCACT
>Frequency_1_QualityScore_FFHFHHHJJHIJJGJIJJJJJJIJIJJJJJJJI_Mismatch_0_Sense_+_Library_PoolC
TTGTAAATGTTTGTAGTTTTTTATATTATTTTA
>Frequency_1_QualityScore_FFHHHHHJJJJJJGGIJHHIIIJJJJIGHGHJJJJJIJJJJJJJJIIIJIJIIIJJJJJJHEIIHEEHHECEDEFFDFACCE@CCAADDBDD@C_Mismatch_2_Sense_+_Library_PoolC
ATCTAATTTGAAAAATGTAATTTTTAAAGTTTTTTTACTTTGTACCTTTTATACTTTTTCAAAATAAAATTGTAAATGTTTGTAGTTTTTTGAA
>Frequency_1_QualityScore_D6DF8FHGGGDABFHCCD+9CFEEHGGDEDAGECFE<BF@HBC=BGGF@FHHHIIHIIFEH<?==37ACEDECCECCD>@CA_Mismatch_2_Sense_+_Library_PoolC
GAAAAATGTAATTTTTAAAGTTTTTTTACTTTGTACCTTTTATACTTTTTCAAAATAAAATTGTAAATGTTTGTAGTTTCTA
>Frequency_1_QualityScore_DDHFGHDIHIGHIGHIGHGIIIIII<<FFH>GGGHGIGBFHHGGGHGDHIIIIIIEEGGGIGIIIIIHGEEF_Mismatch_0_Sense_+_Library_PoolC
TTTATATTATTTTATACAAAACTGTAAATGATTGTAAATTGTAAATATTTTTTTAAATCATTTTTATAGTGA
>Frequency_1_QualityScore_FFHHHHHJJJJJIJIJJJIIFHIJJJJJJJJJIIJJJJJHIIJJJJJIIJHGIIJJFDDEEEEDDEECCCDDDDEDEDEDDDDCDDCCDDDDDD_Mismatch_1_Sense_+_Library_PoolC
GAGCAACGCAGGAGATAGAGTAATCTAATTTGAAAAATGTAATTTTTAAAGTTTTTTTACTTTGTACCTTTTATACTTTTTCAAAATAAAATTG
>Frequency_1_QualityScore_FFHHHHHJJJJIJJJJJJJJJGIJJJJJJIIJJJIGHJIJJIJIIJIHIJJJIJIIJJJIJIJJJIJJJGIIIGFHEEHFFEEFFFEEEEEEED_Mismatch_1_Sense_+_Library_PoolC
TTTTTACTTTGTACCTTTTATACTTTTTCAAAATAAAATTGTAAATGTTTGTAGTTTTTTATATTATTTTATACAAAACTGTAAATGATTGTGA
>Frequency_1_QualityScore_EFHFGFHGIJIIEGGCHIEGFHGGHIIIIGHII_Mismatch_1_Sense_+_Library_PoolC
TCAAAATAAAATTGTAAATGTTTGTAGTTTTTA
>Frequency_1_QualityScore_FFHHHGHJJJJJJIIJJJJJJJIHGIJJJFIIJHIIDFGHIII_Mismatch_0_Sense_+_Library_PoolC
TATACTTTTTCAAAATAAAATTGTAAATGTTTGTAGTTTTTTA
>Frequency_1_QualityScore_FFHHHCFIJJJJJJJJJJJJJJGIFGIJIIJJJJJIBGIJJJJJJJJJJIJJJJJ_Mismatch_2_Sense_+_Library_PoolC
TAGAGTAATCTAATTTGAAAAATGTAATTTTTAAAGTTTTTTTACTTTGTACCCA
>Frequency_1_QualityScore_F?FHHHHIJJJHIIJJJJJJJJIIJJJJJJJJJJIIHHHHHHFFFFFFFEEEEEEEEDDEE_Mismatch_2_Sense_+_Library_PoolC
GTAAATGTTTGTATTTTTTTATATTATTTTATACAAAACTGTAAATGATTGTAAATTGTCA
>Frequency_1_QualityScore_FFHHHHHJJJJJIJJJJJJJJJIGIJJJJFHIJJIJJJJIJJJJJIJIGGIJJJGJI_Mismatch_1_Sense_+_Library_PoolC
TGTAAATATAAGCAACGCAGGAGATAGAGTAATCTAATTTGAAAAATGTAATTTCTA
>Frequency_1_QualityScore_FFHHHHHJJJJGIGHIIJJJJJJJIEHHIJIGEDFHHIIGIIIIJGHHIJIJIIHHIJIIG_Mismatch_1_Sense_+_Library_PoolC
TCACTGTAAATATAAGCAACGCAGGAGATAGAGTAATCTAATTTGAAAAATGTAATTTTCA
>Frequency_1_QualityScore_FFHHHHHJJJJJJGJIJJJJJJJJJJJJJJJJJJJJJIIJJHHJJJJIJIJJJJJJJ)@EEHIIIHHHHHFFFFFFFFEED_Mismatch_0_Sense_+_Library_PoolC
AATTTGAAAAATGTAATTTTTAAAGTTTTTTTACTTTGTACCTTTTATACTTTTTCAAAATAAAATTGTAAATGTTTGTAG
>Frequency_1_QualityScore_FFHHHHHJJJJJJJJJJJJIHJIIJJJJJJIJIJJJJHGIJJJJJJIJJGIIJIJJJJJJJJHIIJHFFCBDFDEEEFD_Mismatch_1_Sense_+_Library_PoolC
TTAAAGTTTTTTTACTTTGTACCTTTTATACTTTTTCAAAATAAAATTGTAAATGTTTGTAGTTTTTTATATTATTTCA
>Frequency_1_QualityScore_FFHHHHHJJJJJJJJJJIJJIIIIHIJIJJJJJGGIJHIIHGIIJHJJIIJJJGIJHJ_Mismatch_1_Sense_+_Library_PoolC
CTTTTATACTTTTTCAAAATAAAATTGTAAATGTTTGTAGTTTTTTATATTATTTTAG
>Frequency_1_QualityScore_FFHHHHHJJJJJIIJJJJIJJJJJJJJJJJJJJIJJJJJJJJIJJJJIIJIJJJHIJJIJIDGHIIFDC_Mismatch_2_Sense_+_Library_PoolC
TAAAGTTTTTTTACTTTGTACCTTTTATACTTTTTCAAAATAAAATTGTAAATGTTTGTAGTTTTTTTA
>Frequency_1_QualityScore_FFHHHHHJJJIGIJGIIJIJIIJIIIJIHGICHGHHGIIIIJJIJJJIIGHGCGCGGIIJJJIEGIDAHCEEDD_Mismatch_0_Sense_+_Library_PoolC
TTTCACTGTAAATATAAGCAACGCAGGAGATAGAGTAATCTAATTTGAAAAATGTAATTTTTAAAGTTTTTTTA
>Frequency_1_QualityScore_FFHHHHHJJJJJJJJJJJJJJJJJJJGIJJIJIJJJJJJHGIJIJJJJJJJJJJJJIJGIDGHGHHFEFDCFFFFEEDECEDDDDDDDEEEDDD_Mismatch_1_Sense_+_Library_PoolC
GAAAACTAATTCTCATCTCCATTGACATTAATTTCACTGTAAATATAAGCAACGCAGGAGATAGAGTAATCTAATTTGAAAAATGTAATTTTTA
>Frequency_1_QualityScore_FFHHHHHJJJJJJJJJJJJJJJJJJJHIJJJJGIJJIIJHIJJJJFHIIJJJJJJJJJGHIHIIJIHIJHHHHHHHHHFFFFFFF_Mismatch_0_Sense_+_Library_PoolC
TTTTATACTTTTTCAAAATAAAATTGTAAATGTTTGTAGTTTTTTATATTATTTTATACAAAACTGTAAATGATTGTAAATTGTA
>Frequency_1_QualityScore_DDAAFHDECGIEGIBFHIII;C9CBCGFGFFHGDBB<?BGEHGA@AF@FDDGGIIIIIEEHCCHFFFFFBCCEEECCACACDD5>A?ADC@CCD_Mismatch_1_Sense_+_Library_PoolC
GAGTAATCTAATTTGAAAAATGTAATTTTTAAAGTTTTTTTACTTTGTACCTTTTATACTTTTTCAAAATAAAATTGTAAATGTTTGTAGTTTC
>Frequency_1_QualityScore_FFHHHHHIJJJJJJJJJIIJJJJJJIIJJJJJJJIJJJJJIJIJJJJJJJIJJIIHIIIJJJJJJHGEHHHFFFDFFFDDDDDEFEEFEEECDC_Mismatch_2_Sense_+_Library_PoolC
AAAATGTAATTTTTAAAGTTTTTTTACTTTTTACCTTTTATACTTTTTCAAAATAAAATTGTAAATGTTTGTAGTTTTTTATATTATTTTATAA
>Frequency_1_QualityScore_ADHHGHGEFGGGIIDGIIIFIGIIIIIIGGGHIGHEHIEGG@FFG8?=@F@AFFGEIIGIIIG@DHH=BD@CEDCBCEECCCC@5;2?CCC_Mismatch_0_Sense_+_Library_PoolC
TTTAAAGTTTTTTTACTTTGTACCTTTTATACTTTTTCAAAATAAAATTGTAAATGTTTGTAGTTTTTTATATTATTTTATACAAAACTGT
>Frequency_1_QualityScore_FEHHHHHJJJJJIHJJJJJJJIJJJJJJJJJJJJJIIJJIJIIHHGIGIFIJIDGHFFEHIGI_Mismatch_1_Sense_+_Library_PoolC
GTTTTTTACTTTGTACCTTTTATACTTTTTCAAAATAAAATTGTAAATGTTTGTAGTTTTTTA
>Frequency_1_QualityScore_DBFA??F<CF:?FAHC@BFH@EHCFF<GFC<_Mismatch_0_Sense_+_Library_PoolC
TTTTTTACTTTGTACCTTTTATACTTTTTCA
>Frequency_1_QualityScore_FFHHHHFHIJJIIJJJJJJJJJJJJJJJJJJJJJJJJJJJJJHHHFFFFFDDDDDDDDDDDDDDDDEEECEEDDDDDDEDDDCCDDCEEEDEDD_Mismatch_1_Sense_+_Library_PoolC
CAAGAGTCCCGTACGGATTTCATGGCCCCTTCGTTAGCGACGCTGACCTCGCAACCCAAAACTAATTCTCATCTCCATTGACATTAATTTCACT
>Frequency_1_QualityScore_FFGHHGHJJJJJJJJJIJJGIIEHIIJJIJ@FEHIJJIJFHGGHFEFFECECCCCCCCCDDD@@BBB?B9ADDDCDDDDDDDDDDDDDCCDDDD_Mismatch_1_Sense_+_Library_PoolC
TCGGATTCAGATGCAGAGGAGGACGACGGGTATATCGTGGCTTTTACCCATAACTAAGTTAGTGGCGTTTCAAGTTTTCTGGTGATGGACGCAC
>Frequency_1_QualityScore_DDFAHBF<CAFDHAH4CFHIGB<<*?CD>??FHBEGHIC<BEH?FGI8?CFBG<=;@@F@@))=@C.@===A>?EC;7?D_Mismatch_0_Sense_+_Library_PoolC
CTTTTTCAAAATAAAATTGTAAATGTTTGTAGTTTTTTATATTATTTTATACAAAACTGTAAATGATTGTAAATTGTAAA
>Frequency_1_QualityScore_DDHFFDFECFEHHIB<HEEGCEAGFEGHEHG<FGGIECCC8CA>B<;=@,;@C3>23<538?A>C>:>C>CC:2?B_Mismatch_0_Sense_+_Library_PoolC
CTACTTCGTGCCCCGGACTTCGGATTCAGATGCAGAGGAGGACGACGGGTATATCGTGGCTTTTACCCATAACGAA
>Frequency_1_QualityScore_FFHHHHHIHJIJIJJJHIJIHJJJIJJJJJJJJJJJJJJIJIJJJIIFHIIJJJIJJJJGHIJJJIHHFEHHHHFEEFDEEE_Mismatch_1_Sense_+_Library_PoolC
CATTGACATTAATTTCACTGTAAATATAAGCAACGCAGGAGATAGAGTAATCTAATTTGAAAAATGTAATTTTTAAAGTTTA
>Frequency_1_QualityScore_FFHHDFHGIIIEIIIIIIIIIIIBHIIHIIGGIIIIHIIIIIIIIHGGCGHIIIIIGEHHA;E.=7A@DDEBDCED@3>??CDEDEFDDCDD@C_Mismatch_1_Sense_+_Library_PoolC
AACTAATTCTCATCTCCATCGACATTAATTTCACTGTAAATATAAGCAACGCAGGAGATAGAGTAATCTAATTTGAAAAATGTAATTTTTAAAG
>Frequency_1_QualityScore_FFHHHHHIBHFFHIJJJIJIJJJIJIHHIJIJIJIHGIHIIIJIJ@GCHIGCHIIJJFCEEEEHFFFFEDDEDBDDB<B5?3>>A:@@DDDDCD_Mismatch_1_Sense_+_Library_PoolC
CAACGCTGACCTCGCAACCCAAAACTAATTCTCATCTCCATTGACATTAATTTCACTGTAAATATAAGCAACGCAGGAGATAGAGTAATCTAAT
>Frequency_1_QualityScore_FFHHHHHHJJJJJJGJJJJJIJJJJJJJJJJJJJJJJJJJJJIIIJJIIJHIIJJJHIJJHIIDHIJHFFDDE_Mismatch_0_Sense_+_Library_PoolC
TTTAAAGTTTTTTTACTTTGTACCTTTTATACTTTTTCAAAATAAAATTGTAAATGTTTGTAGTTTTTTATAT
>Frequency_1_QualityScore_FFGHHHHGIJJIJIJIIJJIJJJJJJJJJJJJJJJJJJJJDGHHIIIHHIIHJIJJIGGJIJIJJIGGGHIHHHHHFHHFFFDFEFEEEEEEEE_Mismatch_0_Sense_+_Library_PoolC
TTTGTACCTTTTATACTTTTTCAAAATAAAATTGTAAATGTTTGTAGTTTTTTATATTATTTTATACAAAACTGTAAATGATTGTAAATTGTAA
>Frequency_1_QualityScore_FFHHHFHIJJJJJJJJJJJJJJJJJJJJJIJJJJJJIJJJJJJJIIJJIJIJJJGIIJJJJHIJJJHFFFFFFFEEEEEECCACBBDDDDEEFE_Mismatch_1_Sense_+_Library_PoolC
TAAAGTTTTTTTACTTTGTACATTTTATACTTTTTCAAAATAAAATTGTAAATGTTTGTAGTTTTTTATATTATTTTATACAAAACTGTAAATG
>Frequency_1_QualityScore_ADFDFFAGHGHBAEE<DGEEDDD;)BBGHDHHC2??=C8)/=@@CHGB6C8BD;@3;6666,;>;=5:@_Mismatch_0_Sense_+_Library_PoolC
CCCTTGAAATCGTTGCCTCCGTTGAGCTCCCTGCAAGAGTCCCGTACGGATTTCATGGCCTCTTCGTTA
>Frequency_1_QualityScore_FFHHHHHJJJIIJIIJJJIIJJJJJJJJJGIJJJDHJJJJJJIGIHIJJJJIJJJJJJJJDGHIGGHHHCEFHFFFFFDFFEDEEEED_Mismatch_1_Sense_+_Library_PoolC
ATCTAATTTGAAAAATGTAATTTTTAAAGTTTTTTTACTTTGTACCTTTTATACTTTTTCAAAATAAAATTGTAAATGTTTGTAGTTA
>Frequency_1_QualityScore_FBFHHHHJJJJJJIJIJJJIGIHIJJIJDHIJJJJJJJJJIIJJJJIFHIJJIJJJJJIGHJIJ_Mismatch_1_Sense_+_Library_PoolC
GTAAATATAAGCAACGCAGGAGATAGAGTAATCTAATTTGAAAAATGTAATTTTTAAAGTTTTA
>Frequency_1_QualityScore_FDHHHHHJJJJIIJJJJJJJIIHIJJIJGGHIIJJJJJJJJJFIJJJFF@GHJJJIIJJGHGIIHFDEEEEEEEEEFFEEEDEDEDEDDDD_Mismatch_1_Sense_+_Library_PoolC
GTAAATATAAGCAACGCAGGAGATAGAGTAATCTAATTTGAAAAATGTAATTTTTAAAGTTTTTTTACTTTGTACATTTTATACTTTTTCA
>Frequency_1_QualityScore_FFHHHHGIJJJIJIIEGHJIIJJIIIJJJJJJJJJHFHHFFFFFEEEDDDDDDDDDDEEEDEEDDDDDDDDCDDDCDDEEEDEDDDDEDEDEEE_Mismatch_2_Sense_+_Library_PoolC
CGTACGGATTTCATGGCCTCTTCGTTAGCGACGCTGACCTCTCAACCCAAAACTAATTCTCATCTCCATCGACATTAATTTCACTGTAAATATA
>Frequency_1_QualityScore_FFHHHHHIJJJJJJJJJJIJJJJJJIJJJJJJJJGJJJJJJJJJJJJJJIJJJJJJIJJJJHIGIHIEHCHHHFCEFFFDB_Mismatch_1_Sense_+_Library_PoolC
AAAATGTAATTTTTAAAGTTTTTTTACTTTGTACCTTTTATACTTTTTCAAAATAAAATTGTAAATGTTTGTAGTTTTTGA
>Frequency_1_QualityScore_FFHHHHHJJJJJJJJJJJJJJJJJJJJJJJIJIJJJIIJJJJJIIJJJJJIJJJJJJIJIIIIGGHJIJHGIIJIHGHHHHHFFFFFFFEFDDD_Mismatch_0_Sense_+_Library_PoolC
TACCTTTTATACTTTTTCAAAATAAAATTGTAAATGTTTGTAGTTTTTTATATTATTTTATACAAAACTGTAAATGATTGTAAATTGTAAATAT
>Frequency_1_QualityScore_FFHHGHHJJJJJJJJJJJJJJJJGHIIIJJJJIJJJJJJJIJJJJJJJJJIJJJJJJIJJJIJDHIIJIHHEHH_Mismatch_2_Sense_+_Library_PoolC
AACTAATTCTCATCTCCATTGACATTAATTTCACTGTAAATATAAGCAACGCAGGAGATAGAGTAATCTAATCA
>Frequency_1_QualityScore_DFHHHHHJIJJJJJHIIHIIJJJGHFHIHIJJJIIGGFFFHIHIIIFCGGGFIIIICGFIJI)=BEHHHFHHFCDCDDDDDEFEDDDCCDDCCD_Mismatch_0_Sense_+_Library_PoolC
ATTGTAAATGTTTGTAGTTTTTTATATTATTTTATACAAAACTGTAAATGATTGTAAATTGTAAATATTTTTTTAAATCATTTTTATAGTGAAA
>Frequency_1_QualityScore_FFHHHHHJJJIIIJIJIGHJJJJJJJJIJHIIJJJJJJJJJJJIIJJJJJJJJGIJIJIJIIIJJEFHHEHCDFDFFFCEDEAEE@@CDDBDCC_Mismatch_2_Sense_+_Library_PoolC
ATCTAATTTGAAAAATGTAATTTTTAAAGTTTTTTTACTTTGTACATTTTATACTTTTTCAAAATAAAATTGTAAATGTTTGTAGTTTTTTAAA
>Frequency_1_QualityScore_FFHHHHHIIJJJJJIIIIJJJJJJJJIIJJJJJJJJJJJJIIJJIJJIJJJIJJJJJIIIJHIIEHHHHHHHHDD?DEFFEECEEEBD@_Mismatch_1_Sense_+_Library_PoolC
TAATTTGAAAAATGTAATTTTTAAAGTTTTTTTACTTTGTACCTTTTATACTTTTTCAAAATAAAATTGTAAATGTTTGTAGTTTTTGA
>Frequency_1_QualityScore_?DFDDCFHFBEDEIDFHIGHIGGIIIIGIIGGGC=GIGIICDGGBFAGIDH>CHCCGG8BFHGEGGHEBD>CCB_Mismatch_1_Sense_+_Library_PoolC
AATGTTTGTAGTTTTTTATATTATTTTATACAAAACTGTAAATGATTGTAAATTGTAAATATTTTTTTAAACCA
>Frequency_1_QualityScore_@D?+2CF@C6EFEE@<FGB41?9:B9::9?B**?9?</?BB8?/=F)8)8=C7C7@FGFCCE<4=/9@??BB;;@5;A3(5:5,,;5@_Mismatch_0_Sense_+_Library_PoolC
CTCGCAACCCAAAACTAATTCTCATCTCCATTGACATTAATTTCACTGTAAATATAAGCAACGCAGGAGATAGAGTAATCTAATTTGA
>Frequency_1_QualityScore_FFHHHHFJIJHIIIJJJJJJJJJJJJJJJJJGIJIGHHJGIIJIJJJIJIIIJJJJGIHHHHJJIIIJHHEHHFDDDDDEDDEEDDDDDCDEDE_Mismatch_1_Sense_+_Library_PoolC
GATTTCACTGTAAATATAAGCAACGCAGGAGATAGAGTAATCTAATTTGAAAAATGTAATTTTTAAAGTTTTTTTACTTTGTACCTTTTATACT
>Frequency_1_QualityScore_FFHHHHHJJJJJJGJJJJJJJJJJJHIIIIJJJIJIJJJJIJJJJIIJIJIJFHIIIGIJIJJJIJIHHEEEHHGFFFFFEEEDEEEBBDD_Mismatch_0_Sense_+_Library_PoolC
ATCTCCATTGACATTAATTTCACTGTAAATATAAGCAACGCAGGAGATAGAGTAATCTAATTTGAAAAATGTAATTTTTAAAGTTTTTTTA
>Frequency_1_QualityScore_DFHHHHHJJJJIJJHJJJJJJJJJJJJIJJJJJJJJJJJJJJJJJIGJJIIIJJIJJIJIJJJCHFHHHCBEFFFDDD_Mismatch_2_Sense_+_Library_PoolC
TGTAATTTTTAAAGTTTTTTTACTTTGTACCTTTTATACTTTTTCAAAATAAAATTGTAAATGTTTGTAGTTTTTTCA
>Frequency_1_QualityScore_FFHHHHHJJJIJJJJJJIIJJJJIIJJJJJJJJJJJJJJJJIGIJJJIHIJIJIJIJHIFHIJHIIGGHEHE_Mismatch_2_Sense_+_Library_PoolC
ATATTTAAAGTTTTTTTACTTTGTACCTTTTATACTTTTTCAAAATAAAATTGTAAATGTTTGTAGTTTTTA
>Frequency_1_QualityScore_FFHHGHHJJJJCHJIGJJJJGJJJHIIJJIJJJJ*CGHJJJJJJJGIIJGIHIIJJJJJJJJJGHGGGIAAEHHFHFFF@DFCEEEE_Mismatch_1_Sense_+_Library_PoolC
TCTCCATTGACATTAATTTCACTGTAAATATAAGCAACGCAGGAGATAGAGTAATCTAATTTGAAAAATGTAATTTTTAAAGTTTTA
>Frequency_1_QualityScore_1@CFFBDIIGGDGAGEHFIIIE<@GGBGGA<<B;?B2BD@BGED69=>CCEBBDDDBB7ABDDCDD>AA@CD@:@CCCCCCAC::ACDA>A>CD_Mismatch_1_Sense_+_Library_PoolC
CCAAGAGTCCCGTACGGATTTCATGGCCTCTTCGTTAGCGACGCTGACCTCGCAACCCAAAACTAATTCTCATCTCCATTGACATTAATTTCAC
>Frequency_1_QualityScore_FFHHHHHJJJIIJJJJJIIJJIIIIJJJJJJIJJJJJJJJIJJJJJIIHHHHHHHFFF>CEEDEEEDEDCCDEEEFEFEECDDDDDDDDDDDDD_Mismatch_2_Sense_+_Library_PoolC
GCCTCTTCGTTAGCGACGCTGACCTCTCAACCCAAAACTAATTCTCATCTCCATCGACATTAATTTCACTGTAAATATAAGCAACGCAGGAGAT
>Frequency_1_QualityScore_FFHHHHHJIJJJJIJJJJJJJJIJIJJJJJJJIJIIJJJJJJJJHJJJJFHIJJJHHHFFFDDEEEDDDCCDDDDDDDBDDBDDDDDDBDDDDD_Mismatch_1_Sense_+_Library_PoolC
CAGTCTCCAACCCTTGAAATCGTTGCCTCCGTTGAGCTCCCTGCAAGAGTCCCGTACGGATTTCATGGCCTCTTCGTTAGCGACGCTGACCTCT
>Frequency_1_QualityScore_DDHGHHH<FGHGGHEHIJIIJJJJIIIDGGGFHGGIDGHGHIIIFJIIIIIIJJJGGIHE=CHHHFEHHGHC?C@DFFE@CA_Mismatch_1_Sense_+_Library_PoolC
TTTGAAAAATGTAATTTTTAAAGTTTTTTTACTTTGTACCTTTTATACTTTTTCAAAATAAAATTGTAAATGTTTGTAGTTA
>Frequency_1_QualityScore_FFHHHHHJJJJJIIJIIJJHIJJJIIIJJJIIJJIIJGIIIGFDD9?CDFEDCBDDDDDDDACCCDDDDBDDD?CDDCDDDD<BBCDDDDDEDD_Mismatch_0_Sense_+_Library_PoolC
TTCGTGCCCCGGACTTCGGATTCAGATGCAGAGGAGGACGACGGGTATATCGTGGCTTTTACCCATAACGAAGTTAGTGGCGTTTCAAGTTTTC
>Frequency_1_QualityScore_8DHHHFFBHEHB+???GB4C):8CFB@BHHEH@<FDGGG?BD@CFHGG@GE@G;FHEEED>ADC@A@ACA>@C@@ACCAACC@A@CCCCC>AC:_Mismatch_1_Sense_+_Library_PoolC
AAGCAACGCAGGAGATAGAGGAATCTAATTTGAAAAATGTAATTTTTAAAGTTTTTTTACTTTGTACCTTTTATACTTTTTCAAAATAAAATTG
>Frequency_1_QualityScore_FDHHHH:FHIJJJEHGGHDGHGIHIGGIIIIIHIJJIJJHDFDECDDDBDDCDDDCDDDDBBBDBBBDD<@BD09>CCDDDDDDDDDC>>CCCC_Mismatch_0_Sense_+_Library_PoolC
CGACGGTTGCTTCGGCAGTGAGCCCTACTTCGTGCCCCGGACTTCGGATTCAGATGCAGAGGAGGACGACGGGTATATCGTGGCTTTTACCCAT
>Frequency_1_QualityScore_DDFFFFDHHIIECGBDBFGGH@GHDDFGIICHH@HIGG8DDBGIG;C4=FDGGCHCHGGHH=C7?<6;2;_Mismatch_2_Sense_+_Library_PoolC
GAGAAATTAATGTCAAAAAATATTTTATATTTAAAAAGTACAAAAATAATTGTAACTATTAAAAAAACAA
>Frequency_1_QualityScore_FFHHHHGJJHHIJJJJHIHIJI9BGGEIIIJJJIJJJJIIIGJJJJJIJJJJIIIJII@EHHEHE>?DFEC@DEEFD_Mismatch_0_Sense_+_Library_PoolC
TTTTTAAAGTTTTTTTACTTTGTACCTTTTATACTTTTTCAAAATAAAATTGTAAATGTTTGTAGTTTTTTATATTA
>Frequency_1_QualityScore_FFHHHHHJHGJJJJJIJJJJJIJJIJJJJJJJJJJJJJJIIGJJIJJJJIIHIHIIJEHIJGHHEHHHFFD_Mismatch_1_Sense_+_Library_PoolC
TTTTAAAGTTTTTTTACTTTGTACCTTTTATACTTTTTCAAAATAAAATTGTAAATGTTTGTAGTTTTTGA
>Frequency_1_QualityScore_FFHHHGDIJJJIJJJIJJJJJGIJFHIJJJIJJIJJJIJIJJIJJJDFGGIIGIJJJJIJJJJIIGHIHHHHHHFFFFFF_Mismatch_1_Sense_+_Library_PoolC
ATTGACATTAATTTCACTGTAAATATAAGCAACGCAGGAGATAGAGTAATCTAATTTGAAAAATGTAATTTTTAAAGTTA
>Frequency_1_QualityScore_FFHBHHHJJHIGHHIJJJJJIGIJJIHHIHHIJJJJGHIIIJJIGHIJIGHIGFHIHIJJJJAEIIEHHHHFFFDAEDEE@_Mismatch_1_Sense_+_Library_PoolC
ATAATTTTTAAAGTTTTTTTACTTTGTACCTTTTATACTTTTTCAAAATAAAATTGTAAATGTTTGTAGTTTTTTATATTA
>Frequency_1_QualityScore_DDDDFHFGIHGEFBIGHGFFGHHIJJJGIIJIIGHIIHGHIIJIJGEGGIGIJGGIGGGGI@;=CCC?CAEEECEFFFD?CEECEE@@DCDDCD_Mismatch_2_Sense_+_Library_PoolC
AATCTAATTTGAAAAATGTAATTTTTAAAGTTTTTTTACTTTGTACCTTTTATACTTTTTCAAAATAAAATTGTAAATGTTTGTAGTTTTCTAA
>Frequency_1_QualityScore_DFFDFFHIF@EBHHIBHCCCHHIHBEEEHGH<EHHHCEBHFGIIG=BFDHE8BFIIJIIJJJJ>4=7@G?AECHHAEDBE;?B;6@?BB?_Mismatch_0_Sense_+_Library_PoolC
TCTCCATTGACATTAATTTCACTGTAAATATAAGCAACGCAGGAGATAGAGTAATCTAATTTGAAAAATGTAATTTTTAAAGTTTTTTTA
>Frequency_1_QualityScore_DEHFHHHJJJJIJIJJDHJIHIIJJIIJJHIIIIJJJJJJIJJJJJIJIIHJJJIJCGIJGIFHIJIJEFHFHHFFFFFFFEEDECC@CD_Mismatch_1_Sense_+_Library_PoolC
TCTCATCTCCATTGACATTAATTTCACTGTAAATATAAGCAACGCAGGAGATAGAGTAATCTAATTTGAAAAATGTAATTTTTAAAGTTA
>Frequency_1_QualityScore_FFHHHHHEIIFIIIJIJEIGIJJJJJJIJIIJIIIIJJJGHJHDGIIHJIGIJIJJJIJJJJJIJI_Mismatch_1_Sense_+_Library_PoolC
TACTTTGTACCTTTTATACTTTTTCAAAATAAAATTGTAAATGTTTGTAGTTTTTTATATTATTTA
>Frequency_1_QualityScore_FFHHHHHHHGIJIJIJJJJJHIJIJJJJJIJJJJJJJIIIIJIIIJIHBFDFIHHIJJJGJEHIIJJJJEEHIHHHFDEECCEDCFEDBCC>AB_Mismatch_1_Sense_+_Library_PoolC
AAAATTGTAAATGTTTGTAGTTTTTTATATTATTTTATACAAAACTGTAAATGATTGTAAATTGTAAATATTTTTTTAAATCATTTTTATAGCG
>Frequency_1_QualityScore_FFHHHHHJJJJHJJJGJJIJJJJJJJJJJJJJJJJJJJJJJIJIIHJJJJJHIIHHIIGIIIHHIJJIJIIJJHFF_Mismatch_0_Sense_+_Library_PoolC
AATTGTAAATGTTTGTAGTTTTTTATATTATTTTATACAAAACTGTAAATGATTGTAAATTGTAAATATTTTTTTA
>Frequency_1_QualityScore_FFHHHHHJJJJJHIJJJJHJJJGIIHIIJIJG_Mismatch_0_Sense_+_Library_PoolC
AAAATAAAATTGTAAATGTTTGTAGTTTTTTA
>Frequency_1_QualityScore_FFHHHHHJJJJJJJJJJJJJJJJGIJJJJJJJJJJJJIJJJJJJJIJJJJJJJHHHHHHH@EFEFFFEEEEEEEFEEFEEEEDDDDDDDDDDDD_Mismatch_1_Sense_+_Library_PoolC
TGGCCTCTTCGTTAGCTACGCTGACCTCGCAACCCAAAACTAATTCTCATCTCCATTGACATTAATTTCACTGTAAATATAAGCAACGCAGGAG
>Frequency_1_QualityScore_FFHHHHHJJGIIJJIJIIIJJJJJIJJJHGJJJJJIIJJJJJJJIIIJJIIIGIJJJJJF@EIHHHHGHHFFFFFFFDEEECCCDEEEC_Mismatch_2_Sense_+_Library_PoolC
TCTAATTTGAAAAATGTAATTTTTAAAGTTTTTTTACTTTGTACCTTTTATACTTTTTCAAAATAAAATTGTAAATGTTTGTAGTTTAA
>Frequency_1_QualityScore_FFHHHHHJJIJJJJJJJJJIJJIJGHHGJJJJHIIIJIJIJJJJIGIJJJIFHIIJJJJJIFGDDGIFF>BEDDEDDEEDCDDDDCC_Mismatch_2_Sense_+_Library_PoolC
CACTGTAAATATAAGCAACGCAGGAGATAGAGTAATCTAATTTGAAAAATGTAATTTTTAAAGTTTTTTTACTTTGTACCTTTTTCA
>Frequency_1_QualityScore_FDHHDHHIIGHIJIIIGIJEHJJJJJJJIJJJIAEEHHFFDCCDDCCDDDDDDDDDDDDDDDDDDBDBBBACDB?<>CCD>CDDDDDDBDDB?B_Mismatch_0_Sense_+_Library_PoolC
GTGCGTGGTCGCTTCGAGGACTTATGGCGACGGTTGCTTCGGCAGTGAGCCCTACTTCGTGCCCCGGACTTCGGATTCAGATGCAGAGGAGGAC
>Frequency_1_QualityScore_FFHHHHHJJJJJIJJJJJJJIJJJIJJJJIIJHIJJJJJJJJJJJJJIIJJJIIJJJJJJJIHHHHHHFFFFFFEEEEFEDBCDDBDDCDEDBD_Mismatch_1_Sense_+_Library_PoolC
GTAATCTAATTTGAAAAATTTAATTTTTAAAGTTTTTTTACTTTGTACCTTTTATACTTTTTCAAAATAAAATTGTAAATGTTTGTAGTTTTTT
>Frequency_1_QualityScore_FFHHHHHJIJJJJIJJJJJJJJJIJIIJJJJJJJIJGIJ_Mismatch_0_Sense_+_Library_PoolC
GTAAATTGTAAATATTTTTTTAAATCATTTTTATAGTGA
>Frequency_1_QualityScore_DDDDHHHBCCGGIHIIBHGCFHHIIICFIGGIHIGGGGEHEGIIGGGIIICGAGHCFGHIDC@EHFHE?;=??BDBEECABBCC@_Mismatch_2_Sense_+_Library_PoolC
AAAAATGTAATTTTTAAAGTTTTTTTACTTTGTACCTTTTATACTTTTTCAAAATAAAATTGTAAATGTTTGTAGTTTTTTATGA
>Frequency_1_QualityScore_DBAFDFBGFE;EGFE:@GF6?99DG>:\;(5;FE=6=CECE@A>EBDBD>7>BBA6(;5;(;@@AAABBBD(>AADEABAAB?-9>B&8?BBBA_Mismatch_1_Sense_+_Library_PoolC
CTCTTCGTTAGCGACGCTGACCTCGCAACCCAAAACTAATTCTCATCTCCATTGACATTAATTTCACTGTAGATATAAGCAACGCAGGAGATAG
>Frequency_1_QualityScore_DD8AFF?F:CAC<+ACG??CDCG80:;B?DF@\;FFFIE(;E>BDBDDD@ACC;5=B?5=@?75;&0?A>A@3805@_Mismatch_1_Sense_+_Library_PoolC
GCTTCGGCAGTGAGCCCTACTTCGTGCCCCGGACTTCGGATTCAGATGCAGAGGAGGACGACGGGCATATCGTGGCT
>Frequency_1_QualityScore_FFHHHHHIJJJJJJJGIJJJJJIJJJJJJJJJJJIJJJJIIJIHHFDD;?CDEEDCDDDDDDDDDDDDDDDDDDDDBDDDCDDDDBDDCDDDCC_Mismatch_0_Sense_+_Library_PoolC
TACTTCGTGCCCCGGACTTCGGATTCAGATGCAGAGGAGGACGACGGGTATATCGTGGCTTTTACCCATAACGAAGTTAGTGGCGTTTCAAGTT
>Frequency_1_QualityScore_ADDBFF?@G@D<E@+<AB<AFHEF?AE>FEFF@FED>FDAD@B*<DFFGEC=FF@A7;@C;@@ED)=AA3=7?>7;)7.;>BBAB>;;??@_Mismatch_2_Sense_+_Library_PoolC
TCTAATTTGAAAAATGTAATTTTTAAAGTTTTTTTACTTTGTACCTTTTATACTTTTTCAAAATACAATTGTAAATGTTTGTAGTTTTTAA
>Frequency_1_QualityScore_FFHHFHHJJJJJJJJJIJJJJJJIIJJJJJJJJIJIIJIJ_Mismatch_2_Sense_+_Library_PoolC
AGAGTAATCTAATTTGAAAAATGTAATTTTTAAAGTTTAA
>Frequency_1_QualityScore_FFHHHHFHIIJJIIJJJIJFIIIJIJJIJJIIJJJIJJJJJJJJJIJGHHGGIJJFHIIFHIDGHGHGG_Mismatch_2_Sense_+_Library_PoolC
TTAAAGTTTTTTTACTTTGTACCTTTTATACTTTTTCAAAATAAAATTGTAAATGTTTGTAGTTTTTAT
>Frequency_1_QualityScore_4:A:CC<AEEBEE@,<+AA,,<,AF3_Mismatch_1_Sense_+_Library_PoolC
AAAATTGTAAATGTTTGTAGTTTTTA
>Frequency_1_QualityScore_FFHHHHHJJJJJJJJJJJJJJJJJJJJJJJJJJJJJJIJJJJJJJIJIJJJJJGJIGHIJJJJIIHHHHEFHHFFFFFFE_Mismatch_1_Sense_+_Library_PoolC
TGAAAAATGTAATTTTTAAAGTTTTTTTACTTTGTACCTTTTATACTTTTTCAAAATAAAATTGTAAATGTTTGTAGTTA
>Frequency_1_QualityScore_FFHHHHHJJJJJJJJJJJJIIJJJJJHIJJJJJJIJJJJJJJJJJIJJJJIIJJHIJIJIJJJHIIJJJHIJ_Mismatch_1_Sense_+_Library_PoolC
AAAAATAAAATTGTAAATGTTTGTAGTTTTTTATATTATTTTATACAAAACTGTAAATGATTGTAAATTGTA
>Frequency_1_QualityScore_FFHHHHHJJJIJJJHJJJJJJJJJJJIGIJJJJJIJJJJJJJJJJIGHIHIIJJJIJIJJJIIEHIHCAHHGDDBDD_Mismatch_2_Sense_+_Library_PoolC
TGTAATTTTTAAAGTTTTTTTACTTTGTACCTTTTATACTTTTTCAAAATAAAATTGTAAATGTTTGTTTTTTTTTA
>Frequency_1_QualityScore_DA@DDF?FHIGHGGHHGAHGGEHDFBGGGEHIIIIIGIIIIEGCBFEHEGD@A;=EHDGH_Mismatch_1_Sense_+_Library_PoolC
GTTTTTTTACTTTGTACCTTTTATACTTTTTCAAAATAAAATTGTAAATGTTTGTAGTTA
>Frequency_1_QualityScore_ADFFDHD?FCDEBFFHE;@@>EEGHHHEFFFFEECEACCDCBD=??@CCCDD?@07@3+44+4>C(>>CCC>CCC>@<9B_Mismatch_0_Sense_+_Library_PoolC
CAGAGGAGGACGACGGGTATATCGTGGCTTTTACCCATAACGAAGTTAGTGGCGTTTCAAGTTTTCTGGTGATGGACGCA
>Frequency_1_QualityScore_FFHHHHHJJJHIHHIJJJJJJJJJIJJJJJJIIGIJJJJIIJIHIJJJJJJJJJIJHIIJGGIJGHHHHHHHFFEFFFEEDCEEDDDEEEFDBC_Mismatch_1_Sense_+_Library_PoolC
TAGGAGATAGAGTAATCTAATTTGAAAAATGTAATTTTTAAAGTTTTTTTACTTTGTACCTTTTATACTTTTTCAAAATAAAATTGTAAATGTT
>Frequency_1_QualityScore_FFHHHHHJJJJJJJHIHIJJJJIJJJJJJJJJJJJJJJJJJJJIJJJIHGIIGGEGIJJII@GHGDHHHGHHHDFFFF_Mismatch_2_Sense_+_Library_PoolC
AATGTAATTTTTAGAGTTTTTTTACTTTGTACCTTTTATACTTTTTCAAAATAAAATTGTAAATGTTTGTAGTTTTTA
>Frequency_1_QualityScore_D=CFDFHIJJJJJJIIJJJJJJIIGHHGHIGEFGFFFIIIIJEHGIJIIJJJBGHHDHIGGHGG@@@CEDGAHEEEECDDF@CECCCECDA_Mismatch_0_Sense_+_Library_PoolC
GTACCTTTTATACTTTTTCAAAATAAAATTGTAAATGTTTGTAGTTTTTTATATTATTTTATACAAAACTGTAAATGATTGTAAATTGTAA
>Frequency_1_QualityScore_FBFHHHHJJJJJJJJJJJJJJJJJIJGHIIJJJJJIJJIJJJJJIJJJIJHIGGJJGIJJIIHIIJIHGFHGHFDDEEEEEDDEEEDEC_Mismatch_1_Sense_+_Library_PoolC
GTAATTTTTAAAGTTTTTTTACTTTGTACATTTTATACTTTTTCAAAATAAAATTGTAAATGTTTGTAGTTTTTTATATTATTTTATAC
>Frequency_1_QualityScore_BBA2ADFFEAAEHCDHIFEDFGIFFCAFFGI@FA>FE6CA@@=E8B<B??;;=@A>ABE:>;>AB>:>BA:>:@:@>:AAA>@::>@A_Mismatch_0_Sense_+_Library_PoolC
CCGTACGGATTTCATGGCCTCTTCGTTAGCGACGCTGACCTCGCAACCCAAAACTAATTCTCATCTCCATTGACATTAATTTCACTGT
>Frequency_1_QualityScore_FFHHGHHEGHIJJJJJJIJJJJJJJIGHIJIJIJJJJJIGJGHIIIIGHIGHIEGICCHIIJDEGHHHCEEHEFFFFFFE_Mismatch_1_Sense_+_Library_PoolC
AAAAATGTAATTTTTAAAGTTTTTTTACTTTGTACCTTTTATACTTTTTCAAAATAAAATTGTAAATGTTTGTAGTTTTA
>Frequency_1_QualityScore_FFHHHGHJIJJJJJIJJIHJHIJJEGCGHIJJGJJJJIFFIGHIJFHIJJJJJJJJHGHIIJGFDEEEECCDEEEEEEFDEDDCEDDDC_Mismatch_1_Sense_+_Library_PoolC
AAATATAAGCAACGCAGGAGATAGAGTAATCTAATTTGAAAAATGTAATTTTTAAAGTTTTTTTACTTTGTACATTTTATACTTTTTCA
>Frequency_1_QualityScore_FFHHHHHHIJJIJHIJJJJJJJJJJIIIJJJJIIIJJJJJJGJIGIJJJJJIJIJJJJJIIIJHHHHHHCFFFFFDCEECCCCCEDCCDDEFDA_Mismatch_1_Sense_+_Library_PoolC
ACAGGAGATAGAGTAATCTAATTTGAAAAATGTAATTTTTAAAGTTTTTTTACTTTGTACCTTTTATACTTTTTCAAAATAAAATTGTAAATGT
>Frequency_1_QualityScore_FFHHHHHIJJJJJIJJIJJJIIJJJJJJJIJJJJJJJJJJJJIIIIJIIJHIJJJIIJJIHHIJIHHHHHHHFFFFFFDDDDDEDDDEDDDBCD_Mismatch_1_Sense_+_Library_PoolC
GATAAAATTGTAAATGTTTGTAGTTTTTTATATTATTTTATACAAAACTGTAAATGATTGTAAATTGTAAATATTTTTTTAAATCATTTTTATA
>Frequency_1_QualityScore_?DDFF<D:AE>:ACIEFCEF<FF=F8CDFFF9BFGCFIIIFEFIEIFIEFBFFIIIGFFIIDCEII_Mismatch_2_Sense_+_Library_PoolC
TCTGTAAATATAAGCAACGCAGGAGATAGAGTAATCTAATTTGAAAAATGTAATTTTTAAAGTTTA
>Frequency_1_QualityScore_FFHGHHDHIJJJJ0CHIJJJJGIJJCHIIJJJJIEHHGHHFFFACDDEDC@CECDDDDDDDDDDDDDDD>BDDDCCCDDDDDDDDDCCDCDDBD_Mismatch_1_Sense_+_Library_PoolC
GACGGGTATATCGGGGCTTTTACCCATAACGAAGTTAGTGGCGTTTCAAGTTTTCTGGTGATGGACGCACAGTCTCCAACCCTTGAAATCGTTG
>Frequency_1_QualityScore_EFDFFHFGDHIBIGIJJIIGIICFFDCH9DDAHGEHEGIGIJC_Mismatch_0_Sense_+_Library_PoolC
CTGTAAATATAAGCAACGCAGGAGATAGAGTAATCTAATTTGA
>Frequency_1_QualityScore_FFGHHHHIGGIJJIIIGHII=EHDFHGJHIJIHIIIFHGIIIIIIIGG@HIHIIFHHEDFCEEEDCCCDDDDDCDBDDBDBDDDD@CDDDBDD<_Mismatch_0_Sense_+_Library_PoolC
TCTCCAACCCTTGAAATCGTTGCCTCCGTTGAGCTCCCTGCAAGAGTCCCGTACGGATTTCATGGCCTCTTCGTTAGCGACGCTGACCTCGCAA
>Frequency_1_QualityScore_BDHFHBH3CEHGII<HHGHHGIICHEEHIICHGBDDEDF;FHGEG?FBFHIGHIIIIHAAFFGGDHCHGEEEHHFD>@DEEBBBCCCECCDDCC_Mismatch_1_Sense_+_Library_PoolC
TTGACATCAATTTCACTGTAAATATAAGCAACGCAGGAGATAGAGTAATCTAATTTGAAAAATGTAATTTTTAAAGTTTTTTTACTTTGTACCT
>Frequency_1_QualityScore_FFHHHHGJJJGGGHIHJIJIJIF7DGHIJJGGIIJJJJJJHHHHHFFFFDAAADCCCBDB8=?DEDDCC@CDDDCCCDDDDDDDDDDDDCCCDD_Mismatch_0_Sense_+_Library_PoolC
CAGATGCAGAGGAGGACGACGGGTATATCGTGGCTTTTACCCATAACGAAGTTAGTGGCGTTTCAAGTTTTCTGGTGATGGACGCACAGTCTCC
>Frequency_1_QualityScore_DDHGDHHBEFGHHIGDHAHHIIIIIIHHHIDHIIIIIIIHFIIIGIGIIIIIIIIGIFCHHIIEGEHHIIHHEHHFDEFFFFFEC_Mismatch_0_Sense_+_Library_PoolC
TTCTCATCTCCATTGACATTAATTTCACTGTAAATATAAGCAACGCAGGAGATAGAGTAATCTAATTTGAAAAATGTAATTTTTA
>Frequency_1_QualityScore_FFGHHHHJJJJGHGJJJJIJJIJIGIJJJJJJJIJJJJIJJJJJJJJJIJIIJJJJJJIJEHIJHHHEEEHHDDD_Mismatch_1_Sense_+_Library_PoolC
AATTTTTAAAGTTTTTTTACTTTGTACCTTTTATACTTTTTCAAAATAAAATTGTAAATGTTTGTAGTTTTTTAC
>Frequency_1_QualityScore_FFHHHHHJJIIJIJJJJJJJJIJJJJGHJJJJJJJJJJJJIJJJJH@HHHHHFFFFFFFEEEFEEFEEDCCCDDDDDDDDDDDDDDDDDDCDCD_Mismatch_1_Sense_+_Library_PoolC
GCGACGCTGACCTCGCAACCCAAAACTAATTCTCATCTCCATTGACATTAATTTCACTGTAAATATAAGCAACGCAGGAGATAGAGCAATCTAA
>Frequency_1_QualityScore_FFHHHHHJJJJHIJJJJJJIJIJCHIJJJIHIJIIJJJIJJIHIJJIDHIIBFGFHHJIG_Mismatch_1_Sense_+_Library_PoolC
TTTTTACTTTGTACCTTTTATACTTTTTCAAAATAAAATTGTAAATGTTTGTAGTTTTTA
>Frequency_1_QualityScore_FFHHFFHIIJJJIHIIIJJJJEIGIIIIIJJIFGGEIIIIIJIIIIIIHIIJIIIGIHIEHGIGI_Mismatch_0_Sense_+_Library_PoolC
CAAAATAAAATTGTAAATGTTTGTAGTTTTTTATATTATTTTATACAAAACTGTAAATGATTGTA
>Frequency_1_QualityScore_FDHDHABEFBBFEFIIIHIGGIE@EHIGGGGGEBDHBB??FHII*9=8=@FCF@D@CHGC6DHEGGHF;AEE>?CDFE?_Mismatch_2_Sense_+_Library_PoolC
CGACATTAATTTCACTGTAAATATAAGCAACGCAGGAGATAGAGTAATCTAATTTGAAAAATGTAATTTTTAAAGTTTA
>Frequency_1_QualityScore_FFHHHHHJJJIJJIHIIIJJJGIJJJGHIIIIJJJJGJJJIJJJJHIIIGGFHIIJJHIIGHJHIGHHE?CHHFFC_Mismatch_2_Sense_+_Library_PoolC
TGTAATTTTTAAAGTTTTTTTACTTTGTACCTTTTATACTTTTTCAAAATAAAATTGTAAATGTTTGTAGTTTTCA
>Frequency_1_QualityScore_FFHHHHFIIJJJJGIJJJIHGIGHIJJJJJIGIJJJJIJGGHDFHIIJJIIJJGH@DHHEHHCEHHFDDCEDFEFFEE_Mismatch_2_Sense_+_Library_PoolC
CTAAAGTTTTTTTACTTTGTACCTTTTATACTTTTTCAAAATAAAATTGTAAATGTTTGTAGTTTTTTATATTATTTA
>Frequency_1_QualityScore_FFHHHHHJGIIJJJJJIJIIIJJJJJJJIJJJJIJJJJJJJJJJJJJJJJJIJEHHIIIIIIGEIHAEHFHHFFFFDCACBBD_Mismatch_1_Sense_+_Library_PoolC
CAAAAATGTAATTTTTAAAGTTTTTTTACTTTGTACCTTTTATACTTTTTCAAAATAAAATTGTAAATGTTTGTAGTTTTTTA
>Frequency_1_QualityScore_FFHHHHHJJJJIIFHJJJJJJJJJJIGIJIIJJJJJJJJIJJJJIJJJJIIIJJJJGDHIGHHGIIHFHHHHHFCEFFEEEACECCDC_Mismatch_2_Sense_+_Library_PoolC
AATTTGAAAAATGTAATTTTTAAAGTTTTTTTACTTTGTACCTTTTATACTTTTTCAAAATAAAATTGTAAATGTTTGTAGTTTTTAG
>Frequency_1_QualityScore_FFHHHHHJJJJJJJJJJJJJJJJJJIIJJJJJJJJJJJJJJJJJIHIJJJIJJJJJJJIJJJDHHHHHHD@D_Mismatch_1_Sense_+_Library_PoolC
GTAATTTTTAAAGTTTTTTTACTTTGTACCTTTTATACTTTTTCAAAATAAAATTGTAAATGTTTGTAGTTA
>Frequency_1_QualityScore_DEDFFDDDHII4CDIIGICGHGCEHIIIIIIGGIEHGIICEGDGGGIGGHIIEHGGGGHIIICHHHGHHHFFEFC_Mismatch_2_Sense_+_Library_PoolC
AGGAGATAGAGTAATCTAATTTGAAAAATTTAATTTTTAAAGTTTTTTTACTTTGTACCTTTTATACTTTTTCGA
>Frequency_1_QualityScore_FFHHHHHGGHJJIHIIJJJJIJFGGIIIHGJBHII@HIHJGIJJICHEGEHFBCD@@CDCDDCCCDCDDCDCDCCD<5@DBDDABCDDDDCC:A_Mismatch_1_Sense_+_Library_PoolC
CAGAAAGCCATTGTCTTCGAAATGTCTGGAATTCGGCGTCATCAATCCCCGGTTCCTTGCAAAGAAGAACAGATACGCCTACGTCTCCATAGGC
>Frequency_1_QualityScore_DDAHDH<EGEEBB?@<?FCEGAFHD:?GCHGHGGHI@ECFIHEGEGGGGG??==>EDD>DEE@>ACC@CADCCA5;>A?CC;;;;?BBC_Mismatch_0_Sense_+_Library_PoolC
AATTTGAAAAATGTAATTTTTAAAGTTTTTTTACTTTGTACCTTTTATACTTTTTCAAAATAAAATTGTAAATGTTTGTAGTTTTTTAT
>Frequency_1_QualityScore_FFHHHHGJJJIJJJJJIJJJJJJJJJJJJJJJJJJIHJJJIJJJJJIJIJIIGGIJGIIHIJJI_Mismatch_1_Sense_+_Library_PoolC
AAGTTTTTTTACTTTGTACCTTTTATACTTTTTCAAAATAAAATTGTAAATGTTTGTAGTTTTA
>Frequency_1_QualityScore_FFHHHHHJJJJJJJJJJJJJJJJJJJJHIJJJJJJJJGIJJIJJJJJJJJJJIJGGHHHFFDDBDDBDDCCDD>>BDD@_Mismatch_0_Sense_+_Library_PoolC
TTGCCTCCGTTGAGCTCCCTGCAAGAGTCCCGTACGGATTTCATGGCCTCTTCGTTAGCGACGCTGACCTCGCAACCCA
>Frequency_1_QualityScore_FFHHHHHJHIJJJJJJJJIJHJJJJJJJJJJJJIJJJJJJJJJJJIJJJJJJJIJHHHHHHFFDFFFFEEEEEEEDCDEDDD_Mismatch_2_Sense_+_Library_PoolC
GAAAAATGTAATTTTTAAAGTTTTTTTACTTTGTACCTTTTATACTTTTTCAAAATAAAATTGTAAATGTTTGTAGTTTTCA
>Frequency_1_QualityScore_FFHHHHHJJJIIJJJJJJJJJJJJJJJJJJIGJJJJJJJJJJGIJJHIJGGIIJII_Mismatch_2_Sense_+_Library_PoolC
ACTTTGTACCTTTTATACTTTTTCAAAATAAAATTGTAAATGTTTGTAGTTTTTAG
>Frequency_1_QualityScore_DBHFFFFHGIGEIGGHIIGFFFFHGIIIGI@FGHGFHHII_Mismatch_2_Sense_+_Library_PoolC
AGAGTAATCTAATTTGAAAAATTTAATTTTTAAAGTTTTA
>Frequency_1_QualityScore_;:AAF8CCE;FA1@CEE811CFFDEFFBFFFI90?*909?B?<8/.88=<=BBA=..=F@;;D))7=6=9=9>;?;;(;>:(,5;@;AA:;>A;_Mismatch_1_Sense_+_Library_PoolC
GTTGACCTCGCAACCCAAAACTAATTCTCATCTCCATTGACATTAATTTCACTGTAAATATAAGCAACGCAGGAGATAGAGTAATCTAATTTGA
>Frequency_1_QualityScore_DD;A?;DCHEDAF3<?CGFFACBH@9?FDEHGGGIIIIIIICGHICFHAGHGIIIIIHHFEEEHEEE>?@ACCCCC>CCCA@3@CCCCDEEEE@_Mismatch_1_Sense_+_Library_PoolC
GCAGGAGATAGAGCAATCTAATTTGAAAAATGTAATTTTTAAAGTTTTTTTACTTTGTACCTTTTATACTTTTTCAAAATAAAATTGTAAATGT
>Frequency_1_QualityScore_FFHHHHHJJJJJJJJJIIJJJJIJJJJJJJJGIGHIJJGIJJHHFFFBCED>BDDCDDCDBDD>B>@DDDCD@BBDDCDDDDDDDCBDDDDCDD_Mismatch_0_Sense_+_Library_PoolC
GGGAGCCCCGCAGAAATGGCGATTGCAAATGAGTGCGTGGTCGCTTCGAGGACTTATGGCGACGGTTGCTTCGGCAGTGAGCCCTACTTCGTGC
>Frequency_1_QualityScore_DFHHGFHGIIIHIIHHIJHIJIIIIGGIJGIJJJJJJJIIJJIIJJIIFH_Mismatch_0_Sense_+_Library_PoolC
TAAAGTTTTTTTACTTTGTACCTTTTATACTTTTTCAAAATAAAATTGTA
>Frequency_1_QualityScore_FFHDHFHIIBGIIGHIGIIHIIFGGIFII;AEGIIIGIDIHHHHEFFFFFDDED@BDDDDDCCDDD?BDCDDEEDDDDDACACDDDDDDDBDDD_Mismatch_1_Sense_+_Library_PoolC
CGGATTCAGATGCAGAGGAGGACGACGGGTATATCGTGGCTTTTACCCATAACGAAGTTAGTGGCGTTTCAATTTTTCTGGTGATGGACGCACA
>Frequency_1_QualityScore_DDB>C<ABA@GF>3ACF>B??B<D@<G@F9@?DF@GCFG?FGF49D?988B@DF8)=@F2=@=E)76==_Mismatch_1_Sense_+_Library_PoolC
TTAAAGTTTTTTTACTTTGTACCTTTTATACTTTTTCAAAATAAAATTGTAAATGTTTGTAGTTGTTTA
>Frequency_1_QualityScore_FFHHHHHJHIJGIJJJI4CFGIIJGIJIFGIJIGGIIIHIHIIIHIIIHIIGGIIJIIIHBHFFHFHFFBDDDBDEEEEFCDDCCCCCA:@CCD_Mismatch_1_Sense_+_Library_PoolC
CTACTTTGTACCTTTTATACTTTTTCAAAATAAAATTGTAAATGTTTGTAGTTTTTTATATTATTTTATACAAAACTGTAAATGATTGTAAATT
>Frequency_1_QualityScore_FFHHHHHJJJJIGIHIIJGIBHHJJJJJJJJJIJJJJJJHIHJJJJJJJJJIJIJJFDDDEEEDDEEEFDDEFDEDEDEDDDDDDDCCACCCDD_Mismatch_2_Sense_+_Library_PoolC
AGGCAACGCAGGAGATAGAGTAATCTAATTTGAAAAATGTAATTTTTAAAGTTTTTTTACTTTGTACATTTTATACTTTTTCAAAATAAAATTG
>Frequency_1_QualityScore_DEHDDFDGHIJJIIEGGIJHGHHGIIIGIGGGHGGJJGAFEHGG?FHIHJIJGIG=FEF@CGC>@DHEF_Mismatch_1_Sense_+_Library_PoolC
TTAAAGTTTTTTTACTTTGTACCTTTTATACTTTTTCAAAATAAAATTGTAAATGTTTGTAGTTTTTAA
>Frequency_1_QualityScore_FFHHHHHIIIJJJJHJJIIIJIEHJJIIJJJIIEIGJJJIJIJJJIJJHCH\=DDCEEEEDEEEDCDFDCDDEDDDDDDDDDDBB?CCDCC>CC_Mismatch_2_Sense_+_Library_PoolC
CGTTAGCGACGCTGACCTCTCAACCCAAAACTAATTCTCATCTCCATCGACATTAATTTCACTGTAAATATAAGCAACGCAGGAGATAGAGTAA
>Frequency_1_QualityScore_FFHHHHHJJJJJJJJIJJJJJJHIFHHIIJIJGHJIJJJJJJJJJFHIJJIHIJJJIJJJJJIHHIJHFCDEDDEDDEEFFFEEEDEDEDEDDD_Mismatch_2_Sense_+_Library_PoolC
CACTGTAAATATAAGCAACGCAGGAGATAGAGTAATCTAATTTGAAAAATGTAATTTTTAAAGTTTTTTTACTTTGTACATTTTATACTTTTCC
>Frequency_1_QualityScore_FFHHHHHIIIJJIJIHIJJJJJJJJJHIJJJJJJIJJJJJJJJJJJJJJJJIIJJJJIGIJEIHJIIHHHHGHHFDFFFFEEEEEEDD?_Mismatch_2_Sense_+_Library_PoolC
TAATTTGAAAAATGTAATTTTTAAAGTTTTTTTACTTTGTACATTTTATACTTTTTCAAAATAAAATTGTAAATGTTTGTAGTTTTTGA
>Frequency_1_QualityScore_FFHHHHHJJJJJJIJJJJJJJJJJJJJJJJJJJJJJJJJJGHJJJJJJJJJJJIJJIJJIIJJJJJJJ_Mismatch_0_Sense_+_Library_PoolC
ATTAATTTCACTGTAAATATAAGCAACGCAGGAGATAGAGTAATCTAATTTGAAAAATGTAATTTTTA
>Frequency_1_QualityScore_BD<D8C<?ADGF>?FH<AFFEEGCAB92<<?*@FECCDCGE:?B@BFFFIGECFFFFE@8CD@@FFA=7@DDE@??C_Mismatch_1_Sense_+_Library_PoolC
CTTTGTACCTTTTATACTTTTTCAAAATAAAATTGTAAATGTTTGTAGTTTTTTATATTATTTTATACAAAACTGCA
>Frequency_1_QualityScore_EEHHDHFJJIIJIJIIJJIIGGHHIHIJICHEHIJFGIHHJJJIJJIIGIIJJ@FHFGGGIFIIIJHHHAECCDDFFFBDDEEC_Mismatch_2_Sense_+_Library_PoolC
TTGAAAAATGTAATTTTTAAAGTTTTTTTACTTTGTACCTTTTATACTTTTTCAAAATAAAATTGTAAATGTTTGTAGTTTTCA
>Frequency_1_QualityScore_DBBBDD8A4<+AEF,<AFEFDEACAFECEE9CDDDDCFDEDD:??DDD@CAC@DCAACEEDA>AACDC3;?@DDA@AAAAAAAAA>>A_Mismatch_0_Sense_+_Library_PoolC
AGGAGATAGAGTAATCTAATTTGAAAAATGTAATTTTTAAAGTTTTTTTACTTTGTACCTTTTATACTTTTTCAAAATAAAATTGTAA
>Frequency_1_QualityScore_FFHHGHHJJJIIJJIJJIJIIIIIGGGHIJJJJIJJHHHHHFFFFDDDDDDDDDDBDBDCDDDDDDDDD@BDD?BDDDDDD55CCDEDDDDDBD_Mismatch_0_Sense_+_Library_PoolC
ACTTATGGCGACGGTTGCTTCGGCAGTGAGCCCTACTTCGTGCCCCGGACTTCGGATTCAGATGCAGAGGAGGACGACGGGTATATCGTGGCTT
>Frequency_1_QualityScore_FFHHGHFGHHIIJIJIHGHH@HGIIJIIBFHICDGIFIIFFIIIJC_Mismatch_0_Sense_+_Library_PoolC
TTTTATACTTTTTCAAAATAAAATTGTAAATGTTTGTAGTTTTTTA
>Frequency_1_QualityScore_=DDDDDDIE4<:CCFCDFAFEI>FEFADBDEICDBBD?BBDIEIICD4/=BC<;C;7===A=CC@A>CD==7=>;7?_Mismatch_0_Sense_+_Library_PoolC
TGAAAAATGTAATTTTTAAAGTTTTTTTACTTTGTACCTTTTATACTTTTTCAAAATAAAATTGTAAATGTTTGTAG
>Frequency_1_QualityScore_DBFADFFE>EGAEICA@FGGFE>@FFGEF3DF;:@2?;9BDC*B(836=7=@56@;9A>E=;?@@BEECCB@CCC@B?BBDDBD@C@CACA?CB_Mismatch_0_Sense_+_Library_PoolC
AAGTTTTCTGGTGATGGACGCACAGTCTCCAACCCTTGAAATCGTTGCCTCCGTTGAGCTCCCTGCAAGAGTCCCGTACGGATTTCATGGCCTC
>Frequency_1_QualityScore_FFFHHHHJJIIJJJJJJIJJJJJJJJJJIJJJJJJJJJJJJJIJJIJJJJJJJJJJJIIHGHGGHHGFFFFFFDEEECC>CBDD_Mismatch_1_Sense_+_Library_PoolC
TGAAAAATGTAATTTTTAAAGTTTTTTTACTTTGTACCTTTTATACTTTTTCAAAATAAAATTGTAAATTTTTGTAGTTTTTTA
>Frequency_1_QualityScore_FFHHHHHJJJJJJIHHIJJGIJJIGIIJJJJICHIIJJJIJHIJJIJJJHFDDCEDDDDDDDDDDDDDDBDDD@CDEDEEDCDDDDECDDDDCD_Mismatch_1_Sense_+_Library_PoolC
GCTCCCTGCAAGAGTCCCGTACGGATTTCATGGCCTCTTCGTTAGCGACGCTGACTTCGCAACCCAAAACTAATTCTCATCTCCATTGACATTA
>Frequency_1_QualityScore_DDHGGGFIJIGGHGIIIIHIIJJJJIGIGHJJJJJJJJJJHFDDDEEDDDDDDDCDDDDDDDDDDDDDC@DDDDDDDDBDDDBBD<ACDDCDDD_Mismatch_1_Sense_+_Library_PoolC
TGCAAATGAGTGCGTGGTCGCTTCGAGGACTTATGGCGACGGTTGCTTCGTCAGTGAGCCCTACTTCGTGCCCCGGACTTCGGATTCAGATGCA
>Frequency_1_QualityScore_DDHA:DHFBFBHF::?7DG;BE>EHF;?BDA9@CC@CACCCCDDC7:?9<C85&0;?(38<<2<?B:>((4+98?><@CC<+:::ACDD_Mismatch_2_Sense_+_Library_PoolC
CGCGTGGGACGAGGGCGACGAGATCGTGTTGATTGCCATGAATTCGTACCCGGTGGACCACGTTCTGGAAAGAACACATCTAGTCCATT
>Frequency_1_QualityScore_FFHFDHDHGFDGJJIIIIJIFHHIIJJIGEIIJJJI_Mismatch_0_Sense_+_Library_PoolC
AGATAGAGTAATCTAATTTGAAAAATGTAATTTTTA
>Frequency_1_QualityScore_>D=DFH>C@GGHGC9FG4?9*1?C>4*1:?4?F*:?@DG40??DDDFBFAF=CBGF@7CG(\5:<6??AC>ACA(;A@;ACC355>C_Mismatch_1_Sense_+_Library_PoolC
TCGCAACCCAAAACTAATTCTCATCTACATTGACATTAATTTCACTGTAAATATAAGCAACGCAGGAGATAGAGTAATCTAATTTGA
>Frequency_1_QualityScore_FFHHHHHJJIJJJIJJJJJJJJJJJJJJJJJJJJJIJJJJIFIIJFIIGIJJJJIIJJJJ_Mismatch_0_Sense_+_Library_PoolC
CTTTGTACCTTTTATACTTTTTCAAAATAAAATTGTAAATGTTTGTAGTTTTTTATATTA
>Frequency_1_QualityScore_FFHHGHHIJJJJJIHHGIJJIJJJIJFGGIIIJIJJJJJFIIJIIIJJJIJJJJJJJIGGEEEHEEEFDCEFFFFCCDC@CC@@@CDDDD_Mismatch_1_Sense_+_Library_PoolC
TAATTTGAAAAATGTAATTTTTAAAGTTTTTTTACTTTGTACATTTTATACTTTTTCAAAATAAAATTGTAAATGTTTGTAGTTTTTTAT
>Frequency_1_QualityScore_FFHFA3A??CFEIGGGFHGCHH4B@FCHEGECHE(<BAB@\=B?B>>@AB:@BBBCCBA<?CCC@CDDC>A(:4:>(::@@CCCCCCD3:C_Mismatch_1_Sense_+_Library_PoolC
AAGAGGCCCGTACGGATTTCATGGCCTCTTCGTTAGCGACGCTGACCTCGCAACCCAAAACTAATTCTCATCTCCATTGACATTAATTTCA
>Frequency_1_QualityScore_,AACDDC422AEFFF<FEACA::CEI+<+9+1:CD)0?D;DEAD99/?/8)BB=B>BC;===A9C=C;AACCD?=;@>;AA@??9>AAA:>A_Mismatch_0_Sense_+_Library_PoolC
ATTGACATTAATTTCACTGTAAATATAAGCAACGCAGGAGATAGAGTAATCTAATTTGAAAAATGTAATTTTTAAAGTTTTTTTACTTTGTA
>Frequency_1_QualityScore_FFHFHDHJJJJJJIJHIIIJJJDDGHIIIHGIJIIJIIJJIJIJJJEHGGHIHHHHHIIGDHEFHHGEFBB?DEEDDDDCCFDDDEEECDD_Mismatch_1_Sense_+_Library_PoolC
TTGTAATTTTTAAAGTTTTTTTACTTTGTACCTTTTATACTTTTTCAAAATAAAATTGTAAATGTTTGTAGTTTTTTATATTATTTTATAC
>Frequency_1_QualityScore_FFHHHHHJHHHIJJJJJJJJIJJJJJJJJJJJIIJJJJJJJJJJJJJJJJJJJJGHFHHHHFFFFFFFFDEEEBEDCDEDDDC_Mismatch_2_Sense_+_Library_PoolC
GAAAAATGTAATTTTTAAAGTTTTTTTACTTTGTACCTTTTATACTTTTTCAAAATAAAATTGTAAATGTTTGTAGTTTTTAG
>Frequency_1_QualityScore_FFHHAHGGIGIFGHIIJEIG?FFH<?DGGEIIJDGIJJIIIJFIJIJGAGHHHGFDDBDDDDDDDBBBBBBBBDDDDCCDEEEDEEDDDDDDDD_Mismatch_1_Sense_+_Library_PoolC
CGTTGAGCTCCCTGCAAGAGTCCCGTACGGATTTCATTGCCTCTTCGTTAGCGACGCTGACCTCGCAACCCAAAACTAATTCTCATCTCCATTG
>Frequency_1_QualityScore_DFHHHGHJIIIJIJGIJIJFHHCHGIIJJ_Mismatch_1_Sense_+_Library_PoolC
CTAAAATTGTAAATGTTTGTAGTTTTTTA
>Frequency_1_QualityScore_FFFHHHHJJIIJIIJIJIJJJIJJJJGFIIGHIJJJJJIIIJJIJIGICHIJIGCHIEHGIIIGIJJEFCCHHHFDDEEEDEFEEEDD_Mismatch_2_Sense_+_Library_PoolC
TGTAATTTTTAAAGTTTTTTTACTTTGTACCTTTTATACTTTTTCAAAATAAAATTGTAAATGTTTGTAGTTTTTTATATTATTTTGA
>Frequency_1_QualityScore_FFHGFHGGIIJGFGGGIJJ)?FGIG@HHEIIJIIGCCHGHGGIF=EFDDDD;>>BDBDDDEDD>CDCDDD@ACACDCCABDBDDDCAC>:@A35_Mismatch_0_Sense_+_Library_PoolC
TGCAGAGGAGGACGACGGGTATATCGTGGCTTTTACCCATAACGAAGTTAGTGGCGTTTCAAGTTTTCTGGTGATGGACGCACAGTCTCCAACC
>Frequency_1_QualityScore_DDF>FHD>EEHFHIGB;@FGHI<FHEFHHDFGFEHHEHG9F)=F@)=CEHIECE>>7A?AACEEEDDAA?BB:?@2?@>CC5:CDDCC:A<>C_Mismatch_0_Sense_+_Library_PoolC
GCTGACCTCGCAACCCAAAACTAATTCTCATCTCCATTGACATTAATTTCACTGTAAATATAAGCAACGCAGGAGATAGAGTAATCTAATTTG
>Frequency_1_QualityScore_DDDDDDHACFGGGH>AGIG9DHIADF8DDGHEDEA=@1=C@@;=@GC2.?C9==?7??C8=@??8=AC;;3>??:?CC>?9?(2:>5>@<9@_Mismatch_0_Sense_+_Library_PoolC
CGCACAGTCTCCAACCCTTGAAATCGTTGCCTCCGTTGAGCTCCCTGCAAGAGTCCCGTACGGATTTCATGGCCTCTTCGTTAGCGACGCTG
>Frequency_1_QualityScore_FFHHHHHJJIJJJIJIJIJJJIJIIGIJJJJJJJJJJJJJJJJIIJJJHHHHHHHFFFFFAC?@DCCEECCDDDDDEEDCEEEEDCDDDDDBDD_Mismatch_2_Sense_+_Library_PoolC
CATGGCCTCTTCGTTAGCGACGCTGACCTCTCAACCCAAAACTAATTCTCATCTCCATCGACATTAATTTCACTGTAAATATAAGCAACGCAGG
>Frequency_1_QualityScore_FFHHHGFIJIJGHHIJGHJJJGIIJGGIGIJJJJIJJIIJGIJIHHFDDDDDDDDDDDDDDDDBBDDDDACDDEDEEDDDDCCDDDD:ACCADD_Mismatch_1_Sense_+_Library_PoolC
CCCTGCAAGAGTCCCGTACGGATTTCATGGCCTCTTCTTTAGCGACGCTGACCTCGCAACCCAAAACTAATTCTCATCTCCATTGACATTAATT
>Frequency_1_QualityScore_FFHHHHHIJIJFIIIJJGHIGGGIIIIIJJGGIJJIJJJJJJJHHHHHHFFFFFDFEEEEEEEEDDDDCCCDEFEEDDCDDDDBDDBB?CCDCD_Mismatch_1_Sense_+_Library_PoolC
CTTCGTTAGCGACGCTGACCTCTCAACCCAAAACTAATTCTCATCTCCATTGACATTAATTTCACTGTAAATATAAGCAACGCAGGAGATAGAG
>Frequency_1_QualityScore_DDFDHFHIFIIIIGGGG@FGGEDEHI9FHHDFHAHIHIDFFAGGGIIIHIIIIDHIIHGH@=FHHI47=7@CHEEHFH>?CEEEC3>@DD>CCB_Mismatch_1_Sense_+_Library_PoolC
CAAAACTAATTCTCATCTCCATTGACATTAATTTCACTGTAAATATAAGCAACGCATGAGATAGAGTAATCTAATTTGAAAAATGTAATTTTTA
>Frequency_1_QualityScore_FFHFHHGGHHIGJJIHIIGIHIJJGFHGGIIJJII_Mismatch_2_Sense_+_Library_PoolC
TTCAAAATAAAATTGTAAATGTTTGTAGTTTTTAT
>Frequency_1_QualityScore_FBFHFHHIIIGIIGBHGIIIIIEFIGIIIIIIIGGGIIIFIFHHHHGHFFCBFEFEECEFCEECDDEDDCCDEDAACDDDDCCDBDDBB?@ACC_Mismatch_1_Sense_+_Library_PoolC
CCTCTTCGTTAGCGACGCTGACCTCGCAACCCAAAACTAATTCTCATCTCCATTTACATTAATTTCACTGTAAATATAAGCAACGCAGGAGATA
>Frequency_1_QualityScore_DDF<DB:AG@GG<HFIIFD>HBAHHFIIIFCFFEIEIFIIIIFIIEFDDFFGFF_Mismatch_1_Sense_+_Library_PoolC
TTGAAAAATGTAATTTTTAAAGTTTTTTTACTTTGTACCTTTTATACTTTTGCA
>Frequency_1_QualityScore_D22ABDDBGGDHGABIEHGHCF>>DH9B@FFB>FHGI?@?DBEE>FBDHHIIIICGG>=@DH@A@E=CEEE?@B@_Mismatch_2_Sense_+_Library_PoolC
GTAATTTTTAAAGTTTTTTTACTTTGTACCTTTTATACTTTTTCAAAATAAAATTGTAAATGTTTGTAGTTTTCA
>Frequency_1_QualityScore_DDADF?FCAFHFHCHA@CHHC?FHEEHE<GGD>91:?D9?00*:0?B40907@FHGGIIEHI>EHE;@CDEHFC7?BB>@CDDCCD@BCCC_Mismatch_0_Sense_+_Library_PoolC
TTTGTACCTTTTATACTTTTTCAAAATAAAATTGTAAATGTTTGTAGTTTTTTATATTATTTTATACAAAACTGTAAATGATTGTAAATTG
>Frequency_1_QualityScore_FFHHHHHHIJJJJJJJJJJJJJJJJIJJIJJHIJJJJJJJIJJJJJJJJIJJIGIIIJIJIHIIJIGCHEEHGFC?DFFDBCEDEEEFEEEDEC_Mismatch_1_Sense_+_Library_PoolC
AAAATGTAATTTTTAAAGTTTTTTTACTTTGTACATTTTATACTTTTTCAAAATAAAATTGTAAATGTTTGTAGTTTTTTATATTATTTTATAC
>Frequency_1_QualityScore_FFHHHHHJGIIJJJJJJJJIJJCFGHGIIIJJEGCHGGGIIIIJIJIGIJIJIIJJIIIJJEGIGGFFFECEDE>ACDDDDDEDEDDDDDDDDC_Mismatch_1_Sense_+_Library_PoolC
TCGCAACCTAAAACTAATTCTCATCTCCATTGACATTAATTTCACTGTAAATATAAGCAACGCAGGAGATAGAGTAATCTAATTTGAAAAATGT
>Frequency_1_QualityScore_FDHACFHIJIJIJJJHIJGJJJIHGIIIJIJ_Mismatch_0_Sense_+_Library_PoolC
GAGTAATCTAATTTGAAAAATGTAATTTTTA
>Frequency_1_QualityScore_FFHHHHHJJJJIIIJJJJJJJJJIJJJJJJJJIJJJHIJJIJJJJIJJJJJJJJIIIJHI@GHGIJEHFECHEFFFDFFCCECDDB_Mismatch_1_Sense_+_Library_PoolC
TTTGAAAAATGTAATTTTTAAAGTTTTTTTACTTTGTACCTTTTATACTTTTTCAAAATAAAATTGTAAATGTTTGTAGTTTTTGA
>Frequency_1_QualityScore_FFGHFGFJJGGHHJJJJJJIIHJJJJJJJJJICFFHIIJJJJJIJIIIIGIIIJJJIGIIIJIIIGHGHHHHEEECDDFEC@DDEBDC;>>;?B_Mismatch_1_Sense_+_Library_PoolC
TTAATCTAATTTGAAAAATGTAATTTTTAAAGTTTTTTTACTTTGTACCTTTTATACTTTTTCAAAATAAAATTGTAAATGTTTGTAGTTTTTT
>Frequency_1_QualityScore_FFGHHHHJJJJJCEHIIJIJIIIJJJJJCHIIHIIGIIJJIIIIJJIJJJJJJJIIHIJJJJGIJIIJIHIIJJ_Mismatch_0_Sense_+_Library_PoolC
ATACTTTTTCAAAATAAAATTGTAAATGTTTGTAGTTTTTTATATTATTTTATACAAAACTGTAAATGATTGTA
>Frequency_1_QualityScore_,ACFFFFG=GHG:<?ABEAB???BD??:C<?GHDHCHH@DG?DE@H3?8))=FF;F@7@FG;4@C..=?;=A?<;A>>B@@C;@@_Mismatch_0_Sense_+_Library_PoolC
TAATTTTTAAAGTTTTTTTACTTTGTACCTTTTATACTTTTTCAAAATAAAATTGTAAATGTTTGTAGTTTTTTATATTATTTTA
>Frequency_1_QualityScore_FFHHHHHJJJIJJJJJJJJIJJJJJJIIJIJJJJJJIJJJJJJJJFIHJHGIIIIIJGIJIIIEHGEEHECEHFFDDCDD_Mismatch_0_Sense_+_Library_PoolC
TGTAATTTTTAAAGTTTTTTTACTTTGTACCTTTTATACTTTTTCAAAATAAAATTGTAAATGTTTGTAGTTTTTTATAT
>Frequency_1_QualityScore_FFHHHHHJJJJJJJJIJJIJJJJJJJJIIIGIJJJJJIJIJJIGGIIGHIJIJIGIJJJIJIIGEHHHHC@BDFEFECEEEEEEDDDDDDDCDD_Mismatch_1_Sense_+_Library_PoolC
AACCCAAAACTAATTCTCATCTCCATTGACATTAATTTCACTGTAAATATAAGCAACGCATGAGATAGAGTAATCTAATTTGAAAAATGTAATT
>Frequency_1_QualityScore_FFHHHHHJJJJJJJJJJJJJJJJJJIIJJJJJIJJJJJIJIHHJJJJIIJJJJIJJJJJJHIIIJGHHHEHHHEDF3??CECEEEDDC_Mismatch_1_Sense_+_Library_PoolC
AATTTGAAAAATGTAATTTTTAAAGTTTTTTTACTTTGTACCTTTTATACTTTTTCAAAATAAAATTGTAAATGTTTGTAGTTTTTCA
>Frequency_1_QualityScore_DD>FFFHIIIIIBCGIGGHIBHEEFC@FGHEGHHI@HC**??DG_Mismatch_0_Sense_+_Library_PoolC
TTATACTTTTTCAAAATAAAATTGTAAATGTTTGTAGTTTTTTA
>Frequency_1_QualityScore_ADHHHHGGBGHBIHIHECHHIBHEHGCEHCHGGGIIIBHIGHGEGH@FBG>FHGDHIIIICGIGIIHAAEEEHHE?>DC?CEEE_Mismatch_1_Sense_+_Library_PoolC
CCATTGACATTAATTTCACTGTAAATATAAGCAACGCAGGAGATAGAGTAATCTAATTTGAAAAATGTAATTTTTAAAGTTTTA
>Frequency_1_QualityScore_FFHGHGHJJIJIGIJGGIFIIDGDGGIJJJIJJJIJJIJJIJJJIHIIHHHBFFFFFEDDDDDDEDDDDCCDDDDCCCCDDDDDDDDBDCCCDD_Mismatch_1_Sense_+_Library_PoolC
CAGATGCAGAGGAGGACGACGTGTATATCGTGGCTTTTACCCATAACGAAGTTAGTGGCGTTTCAAGTTTTCTGGTGATGGACGCACAGTCTCC
>Frequency_1_QualityScore_FFHDHHHJFHJJJJJIJJJJ1C@DGH0@/@/@E?CEAD<>B?@>CD@A>C3>53(2;9:;>@A9;(3;&29>3>4>8<<BDB_Mismatch_1_Sense_+_Library_PoolC
TCGACTTTGATATGGCAGGGGGCCCCGCAGAAATGGCGATTGCAAATGAGTGCGTGGTCGCTTCGAGGACTTATGGCGACGG
>Frequency_1_QualityScore_DDHHHGHGIIIIIHGIAHIIGIGIEIIIIGIBDHIGGIEIGIIIIIII?GGHGGII@FHGIIIIIIGGE_Mismatch_1_Sense_+_Library_PoolC
CCTCATCTCCATTGACATTAATTTCACTGTAAATATAAGCAACGCAGGAGATAGAGTAATCTAATTTGA
>Frequency_1_QualityScore_FFHHHHHJJJJIJJJJJJJJJJJJJJIJJJJJJIJIJIGHIHHFDD?BDEFEDDDBDDDDCCCDCCCDDDDDDD?CDDDDDDDB@DDEDDDDDD_Mismatch_0_Sense_+_Library_PoolC
CTTCGTGCCCCGGACTTCGGATTCAGATGCAGAGGAGGACGACGGGTATATCGTGGCTTTTACCCATAACGAAGTTAGTGGCGTTTCAAGTTTT
>Frequency_1_QualityScore_D??:DCFHH<?AF>AHECHHGHIIFIGEBGFIGEIBHIGD?D??BFFEIEGH=;=FHG;4C=CAHC?AA?D>>;?BA?AC>>@@;@CB?5>C_Mismatch_2_Sense_+_Library_PoolC
CTAATTTGAAAAATGTAATTTTTAAAGTTTTTTTACTTTGTACCTTTTATACTTTTTCAAAATAAAATTGTAAATGTTTGTAGTTTTTGAAA
>Frequency_1_QualityScore_BDHFHGHJJFJIDHHGGIIIIJJJGIGHIGFEHFHGIIIGIJJIGGIIIIJHGHHDFFFFEDCEDCDDDBDDBDDEECDDDDBDCAB?C@?ABD_Mismatch_1_Sense_+_Library_PoolC
TGATGGACGCACAGTCTCCAACCCTTGAAATCGTTGCCTCCGTTGAGCTCCCTGCAATAGTCCCGTACGGATTTCATGGCCTCTTCGTTAGCGA
>Frequency_1_QualityScore_FFHHHHHIJJJJJJJJJJJJJJGIJJJJJJJJJJJIJJIJJJJJJJJJJJJJJJJJJIJJJJDHGJIHHHHHHHEFFFFEDCEFFEEDDD_Mismatch_0_Sense_+_Library_PoolC
ACTAATTCTCATCTCCATTGACATTAATTTCACTGTAAATATAAGCAACGCAGGAGATAGAGTAATCTAATTTGAAAAATGTAATTTTTA
>Frequency_1_QualityScore_BDHHHHHJJJIIIIJIJHHGIIIJJGIIJIGIHJIIGIIIJIJJIHIIJJJJJIJJJIEIGHGGEHCCE=ACDFCEDEDCACCEE>;>CB=BDD_Mismatch_2_Sense_+_Library_PoolC
ATCTAATTTGAAAAATGTAATTTTTAAAGTTTTTTTACTTTGTACCTTTTATACTTTTTCAAAATAAAATTGTAAATGTTTGTAGTTTTTTTAA
>Frequency_1_QualityScore_FFHHHHHJJGIJJJJJJIJIJJJHIJJJJJJJJJJJJJJJJJJJIJIJJJJJJHHHHFFFFFEDDECDDCCDCDBDDDDDBDDDEECDDCDDDC_Mismatch_1_Sense_+_Library_PoolC
GTTTTCTGGTGATGGACGCACAGTCTCCAACCCTTGAAACCGTTGCCTCCGTTGAGCTCCCTGCAAGAGTCCCGTACGGATTTCATGGCCTCTT
>Frequency_1_QualityScore_FFGHHHHJJJJJJHHIJJGIIJJIJJIJJHIJHIIJJJJJIIJJJJIIJJJIHHHHHFFEFFEDDDDDDDDDDDEEDDDDDDDDCBCDBDDDDB_Mismatch_1_Sense_+_Library_PoolC
GATGGACGCACAGTCTCCAACCCTTGAAATCGTTGCCTCCGTTGAGCTCCCTGCAAGAGTCCCGTACGGATTTCATGGCCTCTTCGTTAGCGAT
>Frequency_1_QualityScore_FFFFFHBHIJJIGGGIHIJJJJIIGHIGGIIJIHGIIHFIGHIHIIGDHIIJJJJJJIJJJJIJIGEGADGHHEHHGGFHGHEFFFFFFEEC>C_Mismatch_2_Sense_+_Library_PoolC
TTGTACATTTTATACTTTTTCAAAATAAAATTGTAAATGTTTGTAGTTTTTTATATTATTTTATACAAAACTGTAAATGATTGTAAATTGCAAA
>Frequency_1_QualityScore_FFHHHHHJJJJJJJJJJHIJJJJJJJJHGJIJJJIJJJJJJJJJJJJJJIJJJJJJJJJJJJIIIJJHIGHHHFHGHHFFF_Mismatch_0_Sense_+_Library_PoolC
TATTTTATACAAAACTGTAAATGATTGTAAATTGTAAATATTTTTTTAAATCATTTTTATAGTGAAATTAATGTCAATGGA
>Frequency_1_QualityScore_DFHHFDFIIJEGHIJIIJIEHJIIJCDHIGIIGIIIIDBDHIGECIIGHHGIGIIEGDHEEHCEE?CDDBECCDDECD_Mismatch_0_Sense_+_Library_PoolC
AAAACTAATTCTCATCTCCATTGACATTAATTTCACTGTAAATATAAGCAACGCAGGAGATAGAGTAATCTAATTTGA
>Frequency_1_QualityScore_FFFHHDFGIIJIJJIGIIJDEIJJ??B?GGIIIDGDFBFH?FHICHIC_Mismatch_2_Sense_+_Library_PoolC
CTTTTATACTTTTTCAAAATAAAATTGTAAATGTTTGTAGTTTTTTTA
>Frequency_1_QualityScore_FFHHHHHIJJJJJJJJJJJJJJIIJHIHIJJJIHIJJJJJJJJJJJJJJJIIJJBEIJJJJIIGCGGIHFDDEDDEDCEDDDDDDDDEDCCDDC_Mismatch_1_Sense_+_Library_PoolC
TCACTGTAAATATAAGCAACGCAGGAGATAGAGTAATCTAATTTGAAAAATTTAATTTTTAAAGTTTTTTTACTTTGTACCTTTTATACTTTTT
>Frequency_1_QualityScore_FFHHHHHJJJJIJJJJJJJGIJJJJIIJJJJJHIJJJJJJJJJJJIJJJJJJIHGHHGIHIIJJIHHHHHHHFFFFFFFEDDEFEEEDDD_Mismatch_1_Sense_+_Library_PoolC
TTTTTTCAAAATAAAATTGTAAATGTTTGTAGTTTTTTATATTATTTTATACAAAACTGTAAATGATTGTAAATTGTAAATATTTTTTTA
>Frequency_1_QualityScore_FFDDFFHHGHFGHAHGFH:DEGEGEHIIIIEB@<B@F=FFFDGGICAFA=4@DHHF@_Mismatch_0_Sense_+_Library_PoolC
GCAACGCAGGAGATAGAGTAATCTAATTTGAAAAATGTAATTTTTAAAGTTTTTTTA
>Frequency_1_QualityScore_DD??DFHAH@DAF@FHG?HIC??@F?CFHE@AF9DHB?DDBFFG><@F<@=CFGGHHEC??;7>AA>=>55=@CC@@<92<=ACC?<8@8ACCC_Mismatch_1_Sense_+_Library_PoolC
AGGCTTTTACCCATAACGAAGTTAGTGGCGTTTCAAGTTTTCTGGTGATGGACGCACAGTCTCCAACCCTTGAAATCGTTGCCTCCGTTGAGCT
>Frequency_1_QualityScore_FFHHHHHJJJJJJJGHHJJJJGHGEHIIJIIJII@GHIIFGGEIIIGGIGGIJGIEHGHIDHGGEFEHG>BEDEFDEEEEEDEEECBD_Mismatch_2_Sense_+_Library_PoolC
TAATTTGAAAAATGTAATTTTTAAAGTTTTTTTACTTTGTACATTTTATACTTTTTCAAAATAAAATTGTAAATGTTTGTAGTTTTTA
>Frequency_1_QualityScore_DDFHHGFGGGGGGIIJJJCFCHHJ>HHFGEFHIIGGIFGIIJHIGFGGBFHIJJIJIICHGJJIIGHG_Mismatch_0_Sense_+_Library_PoolC
TATTATTTTATACAAAACTGTAAATGATTGTAAATTGTAAATATTTTTTTAAATCATTTTTATAGTGA
>Frequency_1_QualityScore_FFHHGHHIJJIJJJJJJJJIJJJJJJJJJJJJIJJJJJJJJJJJHHFHHHFFFFFFFFEEEEEEEDEEDCCDDDDDDDCDDDDDCD>@CDEDDD_Mismatch_1_Sense_+_Library_PoolC
GCGACGCTGACCTCGCAACCCAAAACTAATTCTCATCTCCATTGACATTAATTTCACTGTAAATATAAGCAACGCATGAGATAGAGTAATCTAA
>Frequency_1_QualityScore_FFHHHHHJIJGHIIIGIJJJJIJJJJJHIGFFHJIGGIJJJGIJJIGIIIHHIFGFGDHHIGI@DHFEHHCA>BEDBCDFFDDCDDE_Mismatch_0_Sense_+_Library_PoolC
TGTAATTTTTAAAGTTTTTTTACTTTGTACCTTTTATACTTTTTCAAAATAAAATTGTAAATGTTTGTAGTTTTTTATATTATTTTA
>Frequency_1_QualityScore_EFHFFDDHGEHGEHHGFGGIGIJIGGGIIEIEGDHIIIIBFIDCHH_Mismatch_0_Sense_+_Library_PoolC
TTTTTTATATTATTTTATACAAAACTGTAAATGATTGTAAATTGTA
>Frequency_1_QualityScore_B;DF8<2<81:AECE><CG;@FFI?G71C1B0?BDAF:@B=BA8=B>C@FEG;4@D=D=<949>A65;>;@;AB/(:,:>AA@08<?_Mismatch_0_Sense_+_Library_PoolC
ATATCGTGGCTTTTACCCATAACGAAGTTAGTGGCGTTTCAAGTTTTCTGGTGATGGACGCACAGTCTCCAACCCTTGAAATCGTTG
>Frequency_1_QualityScore_FFGHFFDIJJJIIJJJHHFHIJJGEIIJIIIGIIJJJJIJJJJJJJJJIIJIJJJJIIJJJGIGF??EFFDEDCFFDDDDDDDFEEEEE_Mismatch_0_Sense_+_Library_PoolC
AATGTAATTTTTAAAGTTTTTTTACTTTGTACCTTTTATACTTTTTCAAAATAAAATTGTAAATGTTTGTAGTTTTTTATATTATTTTA
>Frequency_1_QualityScore_FFHDHHHJJIJIGIIJJJJJ7C?FHIAF:6@FE@CHCHBEHE??CEDFCD;>C85\9,:?=6?@92<@5<9:3@CC8>35<>589?CCC>@55<_Mismatch_0_Sense_+_Library_PoolC
TCGACTTTGATATGGCAGGGAGCCCCGCAGAAATGGCGATTGCAAATGAGTGCGTGGTCGCTTCGAGGACTTATGGCGACGGTTGCTTCGGCAG
>Frequency_1_QualityScore_FFHHHHHJJJJIJIJIIHIFHIJIIIJJJJJJIIJJJJIIIIJJJJJIJHGIJJJJHHFFFFFFFEFFFEEEEDDEDEDDDCCCDCDCDCDDDD_Mismatch_1_Sense_+_Library_PoolC
AGCAACGCAGGAGATAGAGTAATCTAATTTGAAAAATGTAATTTTTAAAGTTTTTTTACTTTGTACATTTTATACTTTTTCAAAATAAAATTGT
>Frequency_1_QualityScore_BBFADBBFFGGHCCEDEEEIIIIAEHIIIID?GHIIG@DDDCFH:B?DFFDFHEGHGG@CHHGIIHIII=@@G_Mismatch_0_Sense_+_Library_PoolC
GTACCTTTTATACTTTTTCAAAATAAAATTGTAAATGTTTGTAGTTTTTTATATTATTTTATACAAAACTGTA
>Frequency_1_QualityScore_FFHHHHFHJJIJJJJJHIIIJJJJJIJIJJIJJJJJJJJIIIJJJJIJIJJJJIIIIJJJJJJJJJJJIIIIIIHFDEEEEEDEEEDDDEDDDE_Mismatch_0_Sense_+_Library_PoolC
AAATTGTAAATGTTTGTAGTTTTTTATATTATTTTATACAAAACTGTAAATGATTGTAAATTGTAAATATTTTTTTAAATCATTTTTATAGTGA
>Frequency_1_QualityScore_FDFHHFHJHIGIIJJIIJJEGIIIIIGGIGHFIIIJJIIIFHIIGHEHFHIJJJJIIGAHGJIHFFFDC@CCCE>CCDCCDDFCBDABCD_Mismatch_1_Sense_+_Library_PoolC
TAAATATAAGCAACGCAGGAGATAGAGTAATCTAATTTGAAAAATGTAATTTTTAAAGTTTTTTTACTTTGTACCTTTTATATTTTTTCA
>Frequency_1_QualityScore_FFHHHHHJIIEHIIJIJJJGJJJIGIJJJJJJJJJJJJJJJJJJJJIJHH@FHHJJJJJJJJJHHHHHFFEFFFFFDD_Mismatch_0_Sense_+_Library_PoolC
CTCCATTGACATTAATTTCACTGTAAATATAAGCAACGCAGGAGATAGAGTAATCTAATTTGAAAAATGTAATTTTTA
>Frequency_1_QualityScore_FFHHHHHJEHIIGIIIJJJJJGGGHIIIJJJJJIJJJJJJJJGIJJJIJIJJIIJIJJJIIJJJJJJJIHHFFDCEED_Mismatch_0_Sense_+_Library_PoolC
TGTAAATGTTTGTAGTTTTTTATATTATTTTATACAAAACTGTAAATGATTGTAAATTGTAAATATTTTTTTAAATCA
>Frequency_1_QualityScore_BDFDFHFGGBGG8CEB?CC<E*?FGDHGHGGIGFB@FHIIHGBGFHHIICCCB@FGHIFAHDDEDBDCC>AACCC;@CADCCCCC>>>@CC@CC_Mismatch_1_Sense_+_Library_PoolC
TAAGCAACGCAGAAGATAGAGTAATCTAATTTGAAAAATGTAATTTTTAAAGTTTTTTTACTTTGTACCTTTTATACTTTTTCAAAATAAAATT
>Frequency_1_QualityScore_D?FDCFFC:CBF>HHGHIGDGG>@FBCBDGH@9D?<??DHHEGDDBHGIIIIG@FHHGIIGIGEEAAC3;9;ACCC@CCBCCCCCCCCDCECDC_Mismatch_1_Sense_+_Library_PoolC
TTCACTGTAAATATAAGCAACGCAGGAGATAGAGTAATCTAATTTGAAAAATGTAATTTTTAAAGTTTTTTTACTTTTTACCTTTTATACTTTT
>Frequency_1_QualityScore_FFHHHHGIIGIJIHIEFIJIIJIIJJBGHCFHHGHG_Mismatch_0_Sense_+_Library_PoolC
TTTCAAAATAAAATTGTAAATGTTTGTAGTTTTTTA
>Frequency_1_QualityScore_ADHADDDBGIIIGGG:C@F:CF?FHGD@BFGA4CGHBBFHIIECHIGGEIE:GHIGH>ED77;=AEEAH?;@@DFEEA;6;C@;(55?CCC_Mismatch_1_Sense_+_Library_PoolC
TAATTCTCATCTCCATCGACATTAATTTCACTGTAAATATAAGCAACGCAGGAGATAGAGTAATCTAATTTGAAAAATGTAATTTTTAAAG
>Frequency_1_QualityScore_FDHHHGHJIIIJHJJIJJFJIGGI<EGHIHGJIJGGIIIJJHGGIIIJIGIEHGHGFFBDBBB?DCDCDCCDDDBDDBBDDDCDEEECCDDDDD_Mismatch_1_Sense_+_Library_PoolC
CCTCCGTTGAGCTCCCTGCAAGAGTCCCGTACGGATTTCATGGCCTCTTCGTTAGCGACGCTGACCTCTCAACCCAAAACTAATTCTCATCTCC
>Frequency_1_QualityScore_FFHHHHHJJJGIJIJJIIIGIIJJJEGGHIIJJJIJIIJJJJHJIJJJJJ_Mismatch_1_Sense_+_Library_PoolC
ATCTAATTTGAAAAATGTAATTTTTAAAGTTTTTTTACTTTGTACCTTTA
>Frequency_1_QualityScore_DBADCFA:AEHHIIG?EHHIII@EHIEHBCGFFHFIIGHHFGGGHI<DHGIIIIIGIIGAHCGGHHI>=C6@EE>>;AEC@?BE9C_Mismatch_1_Sense_+_Library_PoolC
TTTGTACCTTTTATACTTTTTCAAAATAAAATTGTAAATGTTTGTAGTTTTTTATATTATTTTATACAAAACTGTAAATGATTGGA
>Frequency_1_QualityScore_EFHHHHHIIJJJJJJJJJJJJJJJJJJJJJJJJJJIGGIJIJJGIJGIIIJJHIJJJJJJJJJIIHGFFEDDDDDC>CC:3:BDDD>DDDCC_Mismatch_0_Sense_+_Library_PoolC
TGACCTCGCAACCCAAAACTAATTCTCATCTCCATTGACATTAATTTCACTGTAAATATAAGCAACGCAGGAGATAGAGTAATCTAATTTGA
>Frequency_1_QualityScore_FFHHHHHJJJJHJJJJJIIJIHIJJIIIIIJJJJJJIIIHIIIJJJJIIJJJIGIJJHHHHHE_Mismatch_2_Sense_+_Library_PoolC
AAAGTTTTTTTACTTTGTACCTTTTATACTTTTTCAAAATAAAATTGTAAATGTTTGTAGTGA
>Frequency_1_QualityScore_FFFHHHGJJJJJJJJJJJJJIJJJJIJJJJJJIJJJJJBGIJIJIGEIIJIIIIJJIJIJJIJIGGG>@=EHIGGHHHHGHHFFFFFFFEEEEE_Mismatch_0_Sense_+_Library_PoolC
TGTACCTTTTATACTTTTTCAAAATAAAATTGTAAATGTTTGTAGTTTTTTATATTATTTTATACAAAACTGTAAATGATTGTAAATTGTAAAT
>Frequency_1_QualityScore_DFHHDFFGIIBHIIII@HHIIIGBGHGHEHIICGIIIIEIIIIIEFGIIGIIHAFGGGBBEHBDDD@B>;>BACEDCCDCDCCCBAC@C>C3>C_Mismatch_2_Sense_+_Library_PoolC
CCCAAAACTAATTCTCATCTCCATCGACATTAATTTCACTGTAAATATAAGCAACGCAGGAGATAGAGTAATCTAATTTGAAAAATGTAATGTT
>Frequency_1_QualityScore_FFHHHFHIJJJJJJJJJJJJJJJJJJJJJJJJIJJGHIHIHIJIIHGJJJJJJIGHGHHFFFEFDDDBD?DBDDDDDDDBD@DDDBB_Mismatch_0_Sense_+_Library_PoolC
TGAAATCGTTGCCTCCGTTGAGCTCCCTGCAAGAGTCCCGTACGGATTTCATGGCCTCTTCGTTAGCGACGCTGACCTCGCAACCCA
>Frequency_1_QualityScore_FFHHBHHGEHEHF@HDDGHGIIIGIIJGGHI<EFIJIGGGEIII<GHHGHGIIJIE=@GEGGGEEHF>CCECDFFF@@>CCCACCDCDDDEDCD_Mismatch_1_Sense_+_Library_PoolC
CAGGAGATAGAGTAATCTAATTTGAAAAATGTAATTTTTAAAGTTTTTTTACTTTGTACCTTTTATACTTTTTCAAAATAAAATTTTAAATGTT
>Frequency_1_QualityScore_ADHAFFHFGIIBHIHEFE@@HHGIGCFFFGHIGEGIIC?DFD_Mismatch_1_Sense_+_Library_PoolC
GATAGAGTAATCTAATTTGAAAAATGTAATTTTTAAAGTTTA
>Frequency_1_QualityScore_FFHHHHHAFHGHIJJIHIIIIIJJIIJJJJIJGIJJJJJIIIIJJIJFGIJJJJJJJJJGGHHHFFEDEBDEEEDEDD@CDDDDBDDDDEDDED_Mismatch_1_Sense_+_Library_PoolC
GATTGACATTAATTTCACTGTAAATATAAGCAACGCAGGAGATAGAGTAATCTAATTTGAAAAATGTAATTTTTAAAGTTTTTTTACTTTGTAC
>Frequency_1_QualityScore_FFHHHHHJJJJJJJJJJJJJJJJJJJJIJJJJJJJJJJJJJJJJJJJJIFIIJJIJJJIIFIJJGIHCEAHHFF_Mismatch_1_Sense_+_Library_PoolC
AATTTTTAAAGTTTTTTTACTTTGTACCTTTTATACTTTTTCAAAATAAAATTGTAAATGTTTGTAGTTTTTCA
>Frequency_1_QualityScore_FFHHHGHGIJJEIGGHGGHIIIJJJJJJIJGJJGHIJJIJHHHHHHFEFFFFFEEDDDDDEEDEDDDDCCCCDFEDCDDDDDDDDD@DDDDDCC_Mismatch_1_Sense_+_Library_PoolC
CTTCGTTAGCGACGCTGACCTCGCAACCCAAAACTAATTCTCATCTCCATTGACATTAATTTCACTCTAAATATAAGCAACGCAGGAGATAGAG
>Frequency_1_QualityScore_DDFHHHHGGIJJIJJEJIJJJIIEHHIIJIJJGJJJIIJIIEIHJGGGHFHGEIGHC_Mismatch_1_Sense_+_Library_PoolC
AATTTGAAAAATGTAATTTTTAAAGTTTTTTTACTTTGTACATTTTATACTTTTTCA
>Frequency_1_QualityScore_FFGHHHHJJJJJJJJJJJJJJJJJIJIFHIIJJJJJJJJJJJJJJJIJIIIIJJHIIJIJJJJJHJIJJEHHI_Mismatch_0_Sense_+_Library_PoolC
TCAAAATAAAATTGTAAATGTTTGTAGTTTTTTATATTATTTTATACAAAACTGTAAATGATTGTAAATTGTA
>Frequency_1_QualityScore_FFHHGHHJJJJJJJEHGDHGIIJFIIIIJBHGHGIJGJIIJJGIIJIJIJJJIJJJJJIHHGFFFEFEDEEEEEDCDEEDDAACDDDDCDCDDE_Mismatch_1_Sense_+_Library_PoolC
CCCCAAAACTAATTCTCATCTCCATTGACATTAATTTCACTGTAAATATAAGCAACGCAGGAGATAGAGTAATCTAATTTGAAAAATGTAATTT
>Frequency_1_QualityScore_FFHHHHHJFEGGJJJJDGEICGHIGGIIJJJJJJDFHGHHHDEHIIIDIJJIJJJJJJJIIIIIIJIJHGIHHGHFHEFFFFFDCCDEEEEEFD_Mismatch_0_Sense_+_Library_PoolC
CCTTTTATACTTTTTCAAAATAAAATTGTAAATGTTTGTAGTTTTTTATATTATTTTATACAAAACTGTAAATGATTGTAAATTGTAAATATTT
>Frequency_1_QualityScore_FFAHHHGBGIIIJJIJJJIJEGIHIJJJJJJHIJIJJIJIJIJJFHJJGIIJJIJJIGGIAGIGGI_Mismatch_1_Sense_+_Library_PoolC
TTTAAAGTTTTTTTACTTTGTACCTTTTATACTTTTTCAAAATAAAATTGTAAATGTTTGTAGTTA
>Frequency_1_QualityScore_FFHHHHHJJJJJJJJEHHJGIJIIJJHGIGIJIIJJIJJIIJJIGIJBCHGIJJGIGGJIGIIGJJHGHHFFHH_Mismatch_0_Sense_+_Library_PoolC
TTTTTATATTATTTTATACAAAACTGTAAATGATTGTAAATTGTAAATATTTTTTTAAATCATTTTTATAGTGA
>Frequency_1_QualityScore_FFHGHHHJJJIJJJIJIIJJJJJJJJJIJJJJJJIJJJJJJJJHHHGGHFFFFFFFEEEEEEEFEEEEFCCDDDDDBDDBDCCDDDACCEEDCD_Mismatch_1_Sense_+_Library_PoolC
GCGACGCTGACCTCGCAACCCAAAACTAATTCTCATCTCCATTGACATTAATTTCACTGTAAATATAATCAACGCAGGAGATAGAGTAATCTAA
>Frequency_1_QualityScore_EFHFHHGJJJJIIIJJJIIJIHHHIIJJJIJIGIHHGIGHGGHIIJJJJJIIIFDGHIGGIGIGHHHHHAE?CEFFFE>CEEEEC_Mismatch_1_Sense_+_Library_PoolC
TTGAAAAATGTAATTTTTAAAGTTTTTTTACTTTGTACCTTTTATACTTTTTCAAAATAAAATTGTAAATGTTTGTAGTTTTCTA
>Frequency_1_QualityScore_FDHHHHHJJJJJJJJHIJJJJJJIJIJGIJJJJIIJJJJJJJJJJGIIJIIEHIJIHHAEHHFDC_Mismatch_2_Sense_+_Library_PoolC
GTTTTTTTTACTTTGTACCTTTTATACTTTTTCAAAATAAAATTGTAAATGTTTGTAGTTTTTTA
>Frequency_1_QualityScore_FFHHHHHJJIJ@IJJIJJJJGJJIHIJJJJJJJJJJJJJJJJJGHHIJJIIBGGHIJJJJJJJIIJJIHEEHEHHFFFFFEEEEEEED_Mismatch_2_Sense_+_Library_PoolC
TCTCCATTGACATTAATTTCACTGTAAATATAAGCAACGCAGGAGATAGAGTAATCTAATTTGAAAAATGTAATTTTTAAAGTTTTAA
>Frequency_1_QualityScore_FFHHHHHJJJJJJJJJJJJIJJJJJIJJJIIJJJJJJJJJJJJJIJJJJJJJJJIJJJJJIJJJIHHHHCHEFFFFFFCEEECEDCDEDDDEDE_Mismatch_2_Sense_+_Library_PoolC
ATCTAATTTGAAAAATGTAATTTTTAAAGTTTTTTTACTTTGTACCTTTTATACTTTTTCAAAATAAAATTGTAAATGTTTGTAGTTTTGTAAA
>Frequency_1_QualityScore_?8<<D3F<EE?FFDB@FFCFEBFF71?C@G9?):BGF)?B9FFDF8.)8@CA)=)75DB;=>?/=;>;;@A?;;?A(559:<8@_Mismatch_0_Sense_+_Library_PoolC
GCACAGTCTCCAACCCTTGAAATCGTTGCCTCCGTTGAGCTCCCTGCAAGAGTCCCGTACGGATTTCATGGCCTCTTCGTTAGC
>Frequency_1_QualityScore_DDDD3+AEBEEE;F<CB?EC?D8BB<?D)08B0@AAADA@ADADDDC@_Mismatch_1_Sense_+_Library_PoolC
GTTGCCTCCGTTGAGCTCCCTGCAAGAGGCCCGTACGGATTTCATGGC
>Frequency_1_QualityScore_DEHHFDHIJIGHIIIJEEGHGIJJIGGIIDGCFHHIJGDHIHJIJBBCCFH@EIHHHFFBEEC@CBCCBCCD@CDBDDDDDDDBBBCDDDCDDD_Mismatch_1_Sense_+_Library_PoolC
TCTCCAACCCTTGAAATCGTTGCCTCCGTTGAGCTCCCTGCAAGAGTCCCGTACGGATTTCATGGCCTCTTCGTTAGCGACGCTGACCTCTCAA
>Frequency_1_QualityScore_=D?=CF?A?GG9<<<IHIII>:+AF<<2??EFID:9111:)B9/09..>88==.8CFGCF4==)7DFFFEFFDDED;7@DDA_Mismatch_1_Sense_+_Library_PoolC
GAGTAATCTAATTTGAAAAATGAAATTTTTAAAGTTTTTTTACTTTGTACCTTTTATACTTTTTCAAAATAAAATTGTAAAT
>Frequency_1_QualityScore_DDHFHHHIIIIIAFBHII@@@@?GIFBGHIIIIEGEIIGIFFAEH<?<B2@?BBBBBBCBBBCCCC@C@B>>>B5@BBCCC>@@BB?@CC>CB<_Mismatch_0_Sense_+_Library_PoolC
GATATGGCAGGGAGCCCCGCAGAAATGGCGATTGCAAATGAGTGCGTGGTCGCTTCGAGGACTTATGGCGACGGTTGCTTCGGCAGTGAGCCCT
>Frequency_1_QualityScore_FFHHHHHJIIJIJIIICGIJJGIIGJJJIJJJJJIGGIIIEGIHIIJCGIIIIHHH_Mismatch_1_Sense_+_Library_PoolC
AACGCAGGAGATAGAGTAATCTAATTTGAAAAATGTAATTTTTAAAGTTTTTTTAA
>Frequency_1_QualityScore_FFHGHHHJJJIJJJIJJEEFIIGIIEIIAEHFGGHIJIIJJIIJJIJJ_Mismatch_0_Sense_+_Library_PoolC
TTTTTCAAAATAAAATTGTAAATGTTTGTAGTTTTTTATATTATTTTA
>Frequency_1_QualityScore_FFHGGHHJIJJJIJJJJIJIJHIJJFGHGHJJIJIIJJJJIIJJJCHEGJCGIIJJIJFIGAEEHEFEDFDD_Mismatch_1_Sense_+_Library_PoolC
TAATTTTTAAAGTTTTTTTACTTTGTACCTTTTATACTTTTTCAAAATAAAATTGTAAATGTTTGTAGTTTA
>Frequency_1_QualityScore_=A==,<:CED4EB:CC?EE?F,C<AF9+AEEEEEA9EC:DD9DDE?D:B?@_Mismatch_1_Sense_+_Library_PoolC
TGTACCTTTTATACTTTTTCAAAATAAAATTGTAAATGTTTGTAGTTTTTA
>Frequency_1_QualityScore_FFHHHHHIIIIJJJJJJJJJJJJJJJJIJJJJJJJIJJJJJJJJIHHHHHHHFFFFFFEEEDECEDFEEEEEDDEDDDEDC_Mismatch_2_Sense_+_Library_PoolC
GAAAAATGTAATTTTTAAAGTTTTTTTACTTTGTACCTTTTATACTTTTTCAAAATAAAATTGTAAATGTTTGTAGTTTGA
>Frequency_1_QualityScore_FFHHHHHJJGHHIJJJJJJIJIJJJJJJJJJJJJIJJJIJJJJJJIJJJJIJIHJJGIHIJHHHHHHEFDEFFFEEEEEEEDDDDDEEE_Mismatch_0_Sense_+_Library_PoolC
TGAAAAATGTAATTTTTAAAGTTTTTTTACTTTGTACCTTTTATACTTTTTCAAAATAAAATTGTAAATGTTTGTAGTTTTTTATATTA
>Frequency_1_QualityScore_FFHHHHHJIHHJJJJJJJIIJJJJJJJIJJJIIJJJJJJHHIIJJGIJJHGIIFIIIJJJ_Mismatch_2_Sense_+_Library_PoolC
CTTACTTTGTACCTTTTATACTTTTTCAAAATAAAATTGTAAATGTTTGTAGTTTTTTAC
>Frequency_1_QualityScore_FFHHHHHJJJJIJJJJJJJJJJJJJJJJJBGHIJJJJJJJJJHHHHFFFFFFFEDDCCDDDDDDDDBBBCCCDDCCDDDDDDDDDDDDDEDEDE_Mismatch_1_Sense_+_Library_PoolC
CGTTGCCTCCGTTGAGCTCCCTGCAAGAGTCCCGTACGGATTTCATGGCCTCTTCGTTAGCGACGCTGACCTCTCAACCCAAAACTAATTCTCA
>Frequency_1_QualityScore_?2=DFFFD@B?FHI>IHIGGICGHCAHDB?G<FBDHF@BB??BBGHIIEIIIIGG;8@HIGI=CEG?EHHHHHECCC_Mismatch_1_Sense_+_Library_PoolC
GTAATTTTTAAAGTTTTTTTACTTTGTACCTTTTATACTTTTTCAAAATAAAATTGTAAATGTTTGTAGTTTTTTAA
>Frequency_1_QualityScore_FFHHHHGJIII,AJHIIJIIHHIJIJJJIJGIJHIIIIJJJJJJIJIJGIJJ@HIHGIJGHIIHHHHGEHCEFEFFCEDECDBCDEEDFEDEDC_Mismatch_1_Sense_+_Library_PoolC
GAAAAATGTAACTTTTAAAGTTTTTTTACTTTGTACCTTTTATACTTTTTCAAAATAAAATTGTAAATGTTTGTAGTTTTTTATATTATTTTAT
>Frequency_1_QualityScore_FFHFFHHJGIJJJJIIJIJJGIHJJIJJJJJJGIIIJJIHHFFFDDEDDDDDDEEEDEEDDDDDDEDDDDDDDDEEEDEDDDDEEEEEEE>B:>_Mismatch_1_Sense_+_Library_PoolC
CGGATTTCATGGCCTCTTCGTTAGCGACGCTGACCTCGCAACCCAAAACTAATTCTCATCTCCATTGACATTAATTTCACTGTAAATATAATCA
>Frequency_1_QualityScore_FFHHHHHJJJJJIJJJJJIIIIIJJJJJIIJHIJJJJJJJJJJJJIJJJHHIJJJJJJIJJJIHIJHFHHHHGFFFFFFFADEEEEEDF_Mismatch_1_Sense_+_Library_PoolC
TAATCTAATTTGAAAAATGTAATTTTTAAAGTTTTTTTACTTTGTACCTTTTATACTTTTTCAAAATAAAATTGTAAATGTTTGTAGTA
>Frequency_1_QualityScore_FFHHHHHJIJJJJJJJJJJEHHIJJJJIJJJJJJJJJJIJJJJIJJJJJIJIJJJJJJJJJHIIJJJJGCEHHHGEEFFFFFFEFEEEDBDDDD_Mismatch_0_Sense_+_Library_PoolC
GTGAAATTAATGTCAATGGAGATGAGAAATTAATGTCAAAAAATATTTTATATTTAAAAAGTACAAAAATAATTGTAACTATTAAAAAGACATT
>Frequency_1_QualityScore_FFHHHHHJJJJJJJJJJJJJJJIHIJJJJIIJJIIJHIJJJJIJJJJJJJJJIJJIIHIJJJJHIIJGHIJJIHJHFHHHHH_Mismatch_0_Sense_+_Library_PoolC
TATACTTTTTCAAAATAAAATTGTAAATGTTTGTAGTTTTTTATATTATTTTATACAAAACTGTAAATGATTGTAAATTGTA
>Frequency_1_QualityScore_DFGCFFDD?GGHIIICDHIIGECEDGCHEEHGIGIIIHFGHHHFECDBDBDBDDDDDCAAA@58?BDDDC:A@C:@@CCCDDDDDCACDDDEED_Mismatch_2_Sense_+_Library_PoolC
GCGTACGGATTTCATGGCCTCTTCGTTAGCGACGCTGACCTCGCAACCCAAAACTAATTCTCGTCTCCATTGACATTAATTTCACTGTAAATAT
>Frequency_1_QualityScore_FFHGHHHJIIGIFFHAGGIJJIGIEEIIJBGHHIJJIEHFFDCAEEEDCDDDDDDCDDDDBDDDBDDDDDDDDDDDDDDDDDDD?ABBBBBBB@_Mismatch_0_Sense_+_Library_PoolC
GTGGTCGCTTCGAGGACTTATGGCGACGGTTGCTTCGGCAGTGAGCCCTACTTCGTGCCCCGGACTTCGGATTCAGATGCAGAGGAGGACGACG
>Frequency_1_QualityScore_DFAFFHHJJJBHGIJIJJJJIGJJJJIGDCGIGIGFDHIBFHDFFGGGI_Mismatch_1_Sense_+_Library_PoolC
ACCTTTTATACTTTTTCAAAATAAAATTGTAAATGTTTGTAGTTTTTCA
>Frequency_1_QualityScore_FFDFAFFGGHGGHIIIIJJJIIGJJJIGIIIJIIIJFJJJJEIJJJJJJIJJIJIHDHIFHHFFD@AABCACDCDDACDDDDDDDDBCBBDBBB_Mismatch_1_Sense_+_Library_PoolC
GGACTCACAGTCTCCAACCCTTGAAATCGTTGCCTCCGTTGAGCTCCCTGCAAGAGTCCCGTACGGATTTCATGGCCTCTTCGTTAGCGACGCT
>Frequency_1_QualityScore_FFHHHHHJBHJJJJJJJJJGJJJJIIJIIJJJIJJJJJJJJJJJIIJIJJIIJJJJJJJJJEIJJHHHHHHHHFD_Mismatch_1_Sense_+_Library_PoolC
TAATTTTTAAAGTTTTTTTACTTTGTACCTTTTATACTTTTTCAAAATAAAATTGTAAATGTTTGTAGTTTTTCA
>Frequency_1_QualityScore_DDFFF8CBEGFFII<E@9CHHII?4CFIEFIII@F>DAFG@ABFFAB@F?FGEIF;F_Mismatch_0_Sense_+_Library_PoolC
ACTTTGTACCTTTTATACTTTTTCAAAATAAAATTGTAAATGTTTGTAGTTTTTTAT
>Frequency_1_QualityScore_DBFH;AABE<<BEHEHDBGHBGCF?G?9??F6@D??B?/9DF8=CH8@;C@AC@AEA<8;.>A@>CC;\3?CC35,(,8(53<A>A?_Mismatch_0_Sense_+_Library_PoolC
GTGGCTTTTACCCATAACGAAGTTAGTGGCGTTTCAAGTTTTCTGGTGATGGACGCACAGTCTCCAACCCTTGAAATCGTTGCCTCC
>Frequency_1_QualityScore_FFHHHHHJJJJJJJJIJJJJJJJIIJJJJJJJJJJJJJIIJIIJJJJJJJJJJJJJIGIJIHHHHHHFFCFFFFDEEEEEEFFEDDDD_Mismatch_2_Sense_+_Library_PoolC
AATTTGAAAAATGTAATTTTTAAATTTTTTTTACTTTGTACCTTTTATACTTTTTCAAAATAAAATTGTAAATGTTTGTATTTTTTTA
>Frequency_1_QualityScore_DFHHHGGJIJIIJJJJJGEFHGIIJJJIJGHIGIJJGIJJJIJJJJJJIIJHIHIIIGG@GHIIGGHGGGHHHHEHHHFFFFFFFFEDDD@CCD_Mismatch_0_Sense_+_Library_PoolC
CTTTTTCAAAATAAAATTGTAAATGTTTGTAGTTTTTTATATTATTTTATACAAAACTGTAAATGATTGTAAATTGTAAATATTTTTTTAAATC
>Frequency_1_QualityScore_EFHHHHHJJGHIIHIHIIJJJJGIIJJJJJJJIJIJEEHIGEHHIHIFIGIIIFHIJHIIJFHGHIJJIHIHFEDDDED_Mismatch_0_Sense_+_Library_PoolC
TTGTAAATGTTTGTAGTTTTTTATATTATTTTATACAAAACTGTAAATGATTGTAAATTGTAAATATTTTTTTAAATCA
>Frequency_1_QualityScore_BDA42AC<C:C<;CDH@>4CFEFF8?F?@BG3?9?@F>FBE87A==?>?@;;,,=@@?5;>;@>5;ABB>>5(53<>>&5A@>A@_Mismatch_2_Sense_+_Library_PoolC
AGTCCCGTACGGATTTCATGGCCTCTTCGTTAGCGACGCTGACCTCTCAACCCAAAACTAATTCTCATCTCCATCGACATTAATT
>Frequency_1_QualityScore_FFHHHHGIJJJIJIJJIJHJJJIGHIIIHIJJJJIHIGIJJIJJJDGIIIIJJJJHJJJJIIJHJG_Mismatch_0_Sense_+_Library_PoolC
TTATTTTATACAAAACTGTAAATGATTGTAAATTGTAAATATTTTTTTAAATCATTTTTATAGTGA
>Frequency_1_QualityScore_FFHHHHHJJJGGFGIIJJJJJIJJJJIIJJJJJJJJJFHIJHHHHFFFEDEEEEDDDDDDDDDDDDDDDBDEEEEEDDDDDDDDDDDDDDDDBB_Mismatch_0_Sense_+_Library_PoolC
GACGAGATCGTGTTGATTGCCATGAATTCGTACCCGGTGGAGCACGTTCTGGAAAGAACACATCTCGTCCATTCCACGGTAGAGAAGGTCCGGA
>Frequency_1_QualityScore_DEGHHHHJIJJJIIJJJJJIIGJJIGHCGIJJJGIJIFGIGIIIIGHIHJIIJGGIJIJIIGFHIHG@GHHHGGHHHEE_Mismatch_0_Sense_+_Library_PoolC
CTTTTATACTTTTTCAAAATAAAATTGTAAATGTTTGTAGTTTTTTATATTATTTTATACAAAACTGTAAATGATTGTA
>Frequency_1_QualityScore_FFHHHHHJJHIJJJJJJJJJJJJJHJJDGFHHHFHGHIIIJIHIJJJHGHIJJJJIGHJJJJHIIHGHHEHFDDDDDEDDEEDDDDDCDDDDDE_Mismatch_1_Sense_+_Library_PoolC
TTTCACTTTAAATATAAGCAACGCAGGAGATAGAGTAATCTAATTTGAAAAATGTAATTTTTAAAGTTTTTTTACTTTGTACCTTTTATACTTT
>Frequency_1_QualityScore_FAHGHHHIJCGHEGHIJJJ7FGIIIGCCGHCDCHIGBDDBBHIGAHH<BEDDECEA@CAD?A<BDDC>CDDEDDDDCCDCDDDDBBBDCCDDDC_Mismatch_2_Sense_+_Library_PoolC
CTGCAAGAGTCCCGTACGGATTTCATGGCCTCTTCGTTAGCGACGCTGACCTCTCAACCCAAAACTAATTCTCATCTCCATCGACATTAATTTC
>Frequency_1_QualityScore_FFHHHHHGIJJJJJIJJJJJJJJIIJGIIIJJIJIJJIICHJJIIIIIIJIJJJIJDGGGHGHCHHHFFF_Mismatch_1_Sense_+_Library_PoolC
TTTAAAGTTTTTTTACTTTGTACCTTTTATACTTTTTCAAAATAAAATTGTAAATGTTTGTAGTTTTTCA
>Frequency_1_QualityScore_FEHHHHHJJJJJJJHIJJIJJJJJJIJJJJJJJJJJHIIJJIJJIJJJIIHIIJIJIFGHJJFFFFFFFDEFFE_Mismatch_0_Sense_+_Library_PoolC
GTTTTTTTACTTTGTACCTTTTATACTTTTTCAAAATAAAATTGTAAATGTTTGTAGTTTTTTATATTATTTTA
>Frequency_1_QualityScore_FADDFHFIIIIJ9EHIEGGGGDCG:CGIEDFGGGEEFCHICGG>AHEGCHGGFCHFDFCB>??BDDDDD>BDDDDBDDDDDDCCDCCC@CC>>>_Mismatch_1_Sense_+_Library_PoolC
TCTCCGTTGAGCTCCCTGCAAGAGTCCCGTACGGATTTCATGGCCTCTTCGTTAGCGACGCTGACCTCGCAACCCAAAACTAATTCTCATCTCC
>Frequency_1_QualityScore_FFHHHHHJJJJJJJJJJJJJJJJJJJJHIJJJJIHJJIJJJJJJJJJJJJJGIJJJIIJIIHHIIFHHHHHFFFFFFFEEFEEEEE_Mismatch_1_Sense_+_Library_PoolC
CTTTTATACTTTTTCAAAATAAAATTGTAAATGTTTGTATTTTTTTATATTATTTTATACAAAACTGTAAATGATTGTAAATTGTA
>Frequency_1_QualityScore_FFGHGFHJFIGGGHHEGEFDGHGIHGGGIJJJIJJJIIIJGGEFHFGIIFHGIJGEEEFEDCFEECCEEC@DCDDCDEDDDBDDDDDDB@9>@D_Mismatch_1_Sense_+_Library_PoolC
TCCAACCCTTGAAATCGTTGCCTCCGTTGAGCTCCCTGCAAGAGTCCCGTACGGATTTCATGGCCTCTTCGTTAGCTACGCTGACCTCGCAACC
>Frequency_1_QualityScore_D=:<CADEDIEE+A,22A??:C@DA4?<*0?B*??<B;8BB3BBAA;;8?7=AC_Mismatch_1_Sense_+_Library_PoolC
CCCATAACGAAGTTAGTGGCGTTTCAAGGTTTCTGGTGATGGACGCACAGTCTC
>Frequency_1_QualityScore_FFHHHHHJJJJJJJGIJJJJJJJGHJJHIIJJJJJJJJJJJIJIJIIJFHIJJJFHIIJJJJJJJJIHHHHHHFFFFFFFEDEEECDEDDDDDD_Mismatch_1_Sense_+_Library_PoolC
ACATCTCCATTGACATTAATTTCACTGTAAATATAAGCAACGCAGGAGATAGAGTAATCTAATTTGAAAAATGTAATTTTTAAAGTTTTTTTAC
>Frequency_1_QualityScore_FFHHHHHJJJJJJJIJJJIGJJJJJJIHIIIJJJJJJJJJJJJJJJJJJJJJJGIIJJJJJJJJJJJHHHHHHFFFFFFCEEEEEECACDDDDD_Mismatch_2_Sense_+_Library_PoolC
AATCTAATTTGAAAAATGTAATTTTTAAAGTTTTTTTACTTTGTACCTTTTATACTTTTTCAAAATAAAATTGTAAATGTTTGTAGTTTTTTGC
>Frequency_1_QualityScore_DDBHFFGIIIIIIIIIIHIGCEGIIIIIFHFCHEGGDCFHIIGIFGE_Mismatch_0_Sense_+_Library_PoolC
GTTTTTTATATTATTTTATACAAAACTGTAAATGATTGTAAATTGTA
>Frequency_1_QualityScore_FFHHHHHGHHJJJJJJJJJIJJJJJJJJJJJJJJJJJJJJJJJJJJJJJJIGIJGIGIJIJIHHHHHFEDFFFFFAEEEDDD_Mismatch_1_Sense_+_Library_PoolC
AAAAATGTAATTTTTAAAGTTTTTTTACTTTGTACCTTTTATACTTTTTCAAAATAAAATTGTAAATGTTTGTAGTTTTTAA
>Frequency_1_QualityScore_FFHHHHHJJJJIJJIIJIJIIJBGHIJJJJJJJIJJJJJJJGGGIIJJJJJJIFGGFHIGF_Mismatch_0_Sense_+_Library_PoolC
ATAAGCAACGCAGGAGATAGAGTAATCTAATTTGAAAAATGTAATTTTTAAAGTTTTTTTA
>Frequency_1_QualityScore_FFHHHHHJJIGIIIHIJJJJIJJJJI4CFHIJJJJIJJJJJJIJFHIJJJJGIIIJHGHGIIEHHHHHGHHFFFCD_Mismatch_1_Sense_+_Library_PoolC
GTAATTTTTAAAGTTTTTTTACTTTGAACCTTTTATACTTTTTCAAAATAAAATTGTAAATGTTTGTAGTTTTTTA
>Frequency_1_QualityScore_DDHDFHGIGECFEDGEEHEGIGDHIIDIGHGBGDHG<GGH9BEHIBGHIBHGHHDHFHDFEFDCECCC<=1;>BBB><BDDAC@@@BB@B@@BB_Mismatch_1_Sense_+_Library_PoolC
ACCCTTGAAATCGTTGCCTCCGTTGAGTTCCCTGCAAGAGTCCCGTACGGATTTCATGGCCTCTTCGTTAGCGACGCTGACCTCGCAACCCAAA
>Frequency_1_QualityScore_FFHHDHHIJJIJJGHJIIGIIJJJJJJJJJIJJJJJGHHHHHHFFFFFEEEDEDDDDEEDDDBDDDDDDDCDCCDDDCDDDDDDBDDDDDDDDB_Mismatch_0_Sense_+_Library_PoolC
ACGGTAGAGAAGGTCCGGATAAATCTGACGACGGGGATAGTTACCAGAAAGCCATTGTCTTCGAAATGTCTGGAATTCGGCGTCATCAATCCCC
>Frequency_1_QualityScore_FFHHHHHGJJIJJJIJJIIJJJGIIJJIJJJIJJJJJIJJJJHHFDDD8@DEDEDDBDDDDDDDDDDCDDDDD?BDDDDDCCBDDBDDDECCCC_Mismatch_1_Sense_+_Library_PoolC
AACTTCGTGCCCCGGACTTCGGATTCAGATGCAGAGGAGGACGACGGGTATATCGTGGCTTTTACCCATAACGAAGTTAGTGGCGTTTCAAGTT
>Frequency_1_QualityScore_FFHHHHHJJJIIJJJJJIIGJJJJJIIIIHIJJJJJIJIJJJJJIEHIJJIJJJJGIIJJIHIGHEHHFCHDDEFFFFCDDEDC_Mismatch_1_Sense_+_Library_PoolC
ATCTAATTTGAAAAATGTAATTTTTAAAGTTTTTTTACTTTGTACCTTTTATACTTTTTCAAAATAAAATTGTAAATGTTTGGA
>Frequency_1_QualityScore_FFGHGBHGAFGGHGIIJIEFGIJIEHHFFHIJIJIGHIIJGIGGGHIJJBGEEEHHG;B;;CCACCCEB=;?@?@D?@ADDCDDDDDACC<?C@_Mismatch_1_Sense_+_Library_PoolC
CTGTTGATGGACGCACAGTCTCCAACCCTTGAAATCGTTGCCTCCGTTGAGCTCCCTGCAAGAGTCCCGTACGGATTTCATGGCCTCTTCGTTA
>Frequency_1_QualityScore_FFHHHHHJJJJJJIJJJJJJJJHIJJJJHIJJIJGFHIJJJJJIIIGIJJJJJJIIIHJIIIHHFIHIHEHIJJHHHHHHHFFFDFFFFEDDDD_Mismatch_0_Sense_+_Library_PoolC
ATACTTTTTCAAAATAAAATTGTAAATGTTTGTAGTTTTTTATATTATTTTATACAAAACTGTAAATGATTGTAAATTGTAAATATTTTTTTAA
>Frequency_1_QualityScore_FFHHHHGJGIJJJJJJJJJJJJJJIJFHIIIJIJJIJJIIIJJIIJIJIJIGHIGIGJIGJJJ_Mismatch_0_Sense_+_Library_PoolC
TTACTTTGTACCTTTTATACTTTTTCAAAATAAAATTGTAAATGTTTGTAGTTTTTTATATTA
>Frequency_1_QualityScore_EFHHHHHJJJJGIIIIJJAHIGIIGIJJEGHFGIGGIGIEGGEGIIJJIHECFHGHIJHIHGHDHIJHHEHHHHDDD_Mismatch_0_Sense_+_Library_PoolC
TTTTTCAAAATAAAATTGTAAATGTTTGTAGTTTTTTATATTATTTTATACAAAACTGTAAATGATTGTAAATTGTA
>Frequency_1_QualityScore_FFDHHHHJJJJHJJJJJJIIJJIJJJJJJIJJJJJJJJJJIHBFHIJJJJJJJJIIJJJJJHHHJJJJJHHHHEHFFF_Mismatch_1_Sense_+_Library_PoolC
ACATTAATTTCACTGTAAATATAAGCAACGCAGGAGATAGAGTAATCTAATTTGAAAAATGTAATTTTTAAAGTTTTA
>Frequency_1_QualityScore_FFHHHHHJJJJJGIIJJJIJFHIIJJJJJJJJJJJJJJIIIJJJJJJJIJHGGIJJJHFFFFFFEEEFFFFEEDEDDDEDDDDDCDDDCCDEDD_Mismatch_1_Sense_+_Library_PoolC
AAGCAACGCAGGAGATAGAGTAATCTAATTTGAAAAATGTAATTTTTAAAGTTTTTTTACTTTGTACATTTTATACTTTTTCAAAATAAAATTG
>Frequency_1_QualityScore_FFHFHHGGIIJJIJGIJIHEHIIIJJJJIJIFHIJJJIIJJJJIJIJIJJGIJIJEIIHJJJIIJJJHHHHHGEEFFFFEBCEEEEEACDDDDD_Mismatch_2_Sense_+_Library_PoolC
TAATCTAATTTGAAAAATGTAATTTTTAAAGTTTTTTTACTTTGTACATTTTATACTTTTTCAAAATAAAATTGTAAATGTTTGTAGTTTTTAA
>Frequency_1_QualityScore_FFHFGDFIIJJIHDGEG><DDGG9F?GHIIDG?DAHHHHHEHHBCEEDEFFDB;?@=2<>ACC@>>BDBCCCCCCDCDD>CADDBDDABDDBBB_Mismatch_0_Sense_+_Library_PoolC
CGCAGAAATGGCGATTGCAAATGAGTGCGTGGTCGCTTCGAGGACTTATGGCGACGGTTGCTTCGGCAGTGAGCCCTACTTCGTGCCCCGGACT
>Frequency_1_QualityScore_FFHHHHHGEHEGGFHEHIEGIIHGIGGEGDEGEDGGHE<FGHGIJJJB?BCHIGFFHGIJJJGHIFEHHCH_Mismatch_1_Sense_+_Library_PoolC
TTTCACTGTAAATATAAGCAACGCAGGAGATAGAGTAATCTAATTTGAAAAATGTAATTTTTAAAGTTTTA
>Frequency_1_QualityScore_;BFFF<AHA<=FFH@FGGIG4?@BDEGFCAHIIIAG97@CB(5/.7?B>=>\;;28?>ACCCC8>>>@_Mismatch_0_Sense_+_Library_PoolC
GGCAGGGAGCCCCGCAGAAATGGCGATTGCAAATGAGTGCGTGGTCGCTTCGAGGACTTATGGCGACG
>Frequency_1_QualityScore_FFHHHHDHIJJJJJJJJJJI+AFHIHIJJJJJJJJJIGHIJJJJJIIJJJIGIJJJJJJJJJJIJJJJIHHHHHGFFFFFFEEEEDCDDCADD@_Mismatch_1_Sense_+_Library_PoolC
ATAGAGTAATCTAATTTGAAAAATGTAATTTTTAAAGTTTTTTTACTTTGTACATTTTATACTTTTTCAAAATAAAATTGTAAATGTTTGTAGT
>Frequency_1_QualityScore_FFHHHHHJJIJHHIJJJJJJJJJHGJJJJJJJJJJJGIIJJJJJIIJJJJJJJJIIGGHHHIJJHHHHHHFFDFFFFEEDDEEED_Mismatch_2_Sense_+_Library_PoolC
TTTGAAAAATGTAATTTTTAAAGTTTTTTTACTTTGTACCTTTTATACTTTTTCAAAATAAAATTGTAAATGTTTGTAGTTTCTA
>Frequency_1_QualityScore_FFHHHHFHHIIIJJJJGIIIJJJIGGHIJJJJJGHGIHBHIIJHFEBDDFAC@@BDDB<AA?DACDAD>:@DDCDDCCEDDC>C>C:@_Mismatch_0_Sense_+_Library_PoolC
CAAGAGTCCCGTACGGATTTCATGGCCTCTTCGTTAGCGACGCTGACCTCGCAACCCAAAACTAATTCTCATCTCCATTGACATTAAT
>Frequency_1_QualityScore_FFHGHHHJJJJJJJJJJJJJEIGIJJHIJJIJGIIJJJIJJJJJIJJJIIIIGDGEIIGJHGIJJJJIJGHIJJHHHHHFGEFFFFFFDDD_Mismatch_0_Sense_+_Library_PoolC
ACTTTTTCAAAATAAAATTGTAAATGTTTGTAGTTTTTTATATTATTTTATACAAAACTGTAAATGATTGTAAATTGTAAATATTTTTTTA
>Frequency_1_QualityScore_FFHHHGHIIGIJJJJJJIJJJJJJIIGIJJIJJJJJIIJJJJJGGHHFFFFFFFEEEDEEEDDEDDD@CACDEEEDCDDDCDDDDDEEDDDDDD_Mismatch_1_Sense_+_Library_PoolC
TATTTCATGGCCTCTTCGTTAGCGACGCTGACCTCGCAACCCAAAACTAATTCTCATCTCCATTGACATTAATTTCACTGTAAATATAAGCAAC
>Frequency_1_QualityScore_FDFAFDHGIJJJJJIIJIJJIJIJGGEGCFD>AFDBF;@?FBC8B=@@>FFFHG=CCHG96==AAEDFFFFFC@>CCEDD@D_Mismatch_0_Sense_+_Library_PoolC
GACATTAATTTCACTGTAAATATAAGCAACGCAGGAGATAGAGTAATCTAATTTGAAAAATGTAATTTTTAAAGTTTTTTTA
>Frequency_1_QualityScore_FFHHHHHIGHIJJJJJJIIJIJJIGIIJIGGIIJJJIJIJJGGHHHFFFFFEEDCBDDDDDDDEEEDEEDDDDDDDDDD7>DDDEDEDDDCDCD_Mismatch_2_Sense_+_Library_PoolC
GAGTCCCGTACGGATTTCATGGCCTCTTCGTTAGCGACGCTGACCTCTCAACCCAAAACTAATTCTCATCTCCATCGACATTAATTTCACTGTA
>Frequency_1_QualityScore_FFGFHHHJJJFFHHJJJIJIIJIIJJJIJJIJJJJJJJJJJJJJJIJJJJIJIJIIIIJIIJJJHHHHH?EDEFFBEEADEEDEC_Mismatch_1_Sense_+_Library_PoolC
TTGAAAAATGTAATTTTTAAAGTTTTTTTACTTTGTACCTTTTATACTTTTTCAAAATAAAATTGTAAATGTTTGTAGTTTTTCA
>Frequency_1_QualityScore_D:=?DCFGHBGFHGD>BFFHC?GF<F?FC<F;DDH?BFGHGBGIEDD?DB?B8?=_Mismatch_0_Sense_+_Library_PoolC
GTTTGTAGTTTTTTATATTATTTTATACAAAACTGTAAATGATTGTAAATTGTAA
>Frequency_1_QualityScore_FDHFHHHHICGEHJJJJJJJJJJJJJJJIIJJJJJJJIJIGHJJJIIIH_Mismatch_2_Sense_+_Library_PoolC
GAGATAGAGTAATCTAATTTGAAAAATGTAATTTTTAAAGTTTTTTTTA
>Frequency_1_QualityScore_FFHHHHHJJJJJJIJJIJIJJJIJJJJJGIJJJIJIJJJJJJJJJJJHIIJJIIJJJHHHFBDDDDDDDDDDDDDDCDDCCCDDDBDDDDDBAB_Mismatch_0_Sense_+_Library_PoolC
GATAGTTACCAGAAAGCCATTGTCTTCGAAATGTCTGGAATTCGGCGTCATCAATCCCCGGTTCCTCGCAAAGAAGAACAGATACGCCTACGTC
>Frequency_1_QualityScore_FFFHHHHJJJJJJJJIJJJJJJJIJIJJJJJJJIIIJJJIJJJJJJJJJJJHJJJHGHHHHHFDEC_Mismatch_2_Sense_+_Library_PoolC
AGTTTTTTTACTTTGTACCTTTTATACTTTTTCAAAATAAAATTGTAAATGTTTGTAGTTTTTTCA
>Frequency_1_QualityScore_FFHHHHHJJJJIJJJJJJJJJIJJJJJJJJJIIHGIJIJJJHIJJJIFHHIGIIGGIIJJIJJJGH_Mismatch_1_Sense_+_Library_PoolC
TTTTTACTTTGTACCTTTTATACTTTTTCAAAATAAAATTGTAAATGTTTGTAGTTTTTTATAGTA
>Frequency_1_QualityScore_FFHHHGHJJJJIJIJJIJJJHGJJJJJIIJJIJJJIFJJJGJJIJJJIJJJJJJJJJJJJJJJJIIHHHEHHHFFDCDFFC_Mismatch_1_Sense_+_Library_PoolC
TAATCTAATTTGAAAAATGTAATTTTTAAAGTTTTTTTACTTTGTACCTTTTATACTTTTTCAAAATAAAATTGTAAATGA
>Frequency_1_QualityScore_FFFHADFEFHIIIIGHIGGGGHIJJGIIDHFGGFHIIGIIJJIJJJI@CHGHFFD>D>@;=BBDBACCA8A@@9@C@>:??CDC34<A>@AC_Mismatch_0_Sense_+_Library_PoolC
GAAGTTAGTGGCGTTTCAAGTTTTCTGGTGATGGACGCACAGTCTCCAACCCTTGAAATCGTTGCCTCCGTTGAGCTCCCTGCAAGAGTCCC
>Frequency_1_QualityScore_FFHHHHHJJJJJJJJIJIJJJJJJJJJJEHIJIJIIGIJHIJJJJJJJJJJJJJIIIJJJGGIIEGJGIG_Mismatch_0_Sense_+_Library_PoolC
TATATTATTTTATACAAAACTGTAAATGATTGTAAATTGTAAATATTTTTTTAAATCATTTTTATAGTGA
>Frequency_1_QualityScore_FFHHHHHJJJAHIJJJJJJIJJJJJJJJJJJJJJJJJIJJJJIIIJJJIJFHJJJIIIJJJJCGHIJJJHEEHHHHGFFFFBCDE_Mismatch_1_Sense_+_Library_PoolC
CTCCATTGACATTAATTTCACTGTAAATATAAGCAACGCAGGAGATAGAGTAATCTAATTTGAAAAATGTAATTTTTAAAGTTTA
>Frequency_1_QualityScore_FFHHGHHIJIIHIJJJJJJJJJJJIJJHIJJJJJJJJJJJJJFHIFFGFHEHIJIJJIJIEHHIIJGEHHFHDDEEEFEFEEFD_Mismatch_1_Sense_+_Library_PoolC
AATTTTTAAAGTTTTTTTACTTTGTACCTTTTATACTTTTTCAAAATAAAATTGTAAATGTTTGTAGTTTTTTATATTATTTCA
>Frequency_1_QualityScore_;@DEEDDDEEEDDDDDDDDCCDEEEDDDDDDDDEDDDDDDDDEDDEDACDDDDDEDEDEDDDCCCDCDCCCACDDDECDDDADCBDDCDDDDDE_Mismatch_1_Sense_+_Library_PoolC
TAATCTAATTTGAAAAATGTAATTTTTAAAGTTTTTTTACTTTGTACCTTTTATACTTTTTCAAAATAAAATTGTAAATGTTTGTAGTTTTGTA
>Frequency_1_QualityScore_FFHHHHHJJJJJJJJJJJJJJJJHIJJJJJJJJJJJJJJJJJGIGIJJJJGIJIJJIIIJJJIIHJJIHHHHHHHFFFFFFCEEEDDDDDDDED_Mismatch_1_Sense_+_Library_PoolC
CTCCATTGACATTAATTTCACTGTAAATATAATCAACGCAGGAGATAGAGTAATCTAATTTGAAAAATGTAATTTTTAAAGTTTTTTTACTTTG
>Frequency_1_QualityScore_FEDFDDDEHHGGCHGFHHIIDHGHF9AC2ACBCCFDEB:?FDBFHDDHHEGIIACH>CG@FDBHCC:=@@DECC:A?EHHFFFF?DCDCCE_Mismatch_1_Sense_+_Library_PoolC
TGTACCTTTTATACTTTTTCAAAATAAAATTGTAAATGTTTGTAGTTTTTTATATTATTTTATACAAAACTGTAAATGATTGTAAATTGCA
>Frequency_1_QualityScore_FFHHHHHJJJJGIHIJJIJ@GIIJJJJJJJJGIJJIJJIIJIJJJJIIIHFHJJJJHHHFFFFFFFECECEEEEDEDEDDDD_Mismatch_0_Sense_+_Library_PoolC
AGCAACGCAGGAGATAGAGTAATCTAATTTGAAAAATGTAATTTTTAAAGTTTTTTTACTTTGTACCTTTTATACTTTTTCA
>Frequency_1_QualityScore_?DCD<FDFB7?@@E+AC@:CEGEFBC?D:?D<DB6?@FFFFBFCFCF>AAE<CAEFE=DBB?9A>:6,,(,9@@>@5?_Mismatch_0_Sense_+_Library_PoolC
AGTTAGTGGCGTTTCAAGTTTTCTGGTGATGGACGCACAGTCTCCAACCCTTGAAATCGTTGCCTCCGTTGAGCTCCC
>Frequency_1_QualityScore_FFHHHHHJJJJJJJIIJJIJJJJJJGIJJJJJJJJJJIJJJJIJJJJJJJJJJIJJJJJJJIIHIIJCHEEHHFDFFF_Mismatch_1_Sense_+_Library_PoolC
AAAATGTAATTTTTAAAGTTTTTTTACTTTGTACCTTTTATACTTTTTCAAAATAAAATTGTAAATGTTTGTAGTTTA
>Frequency_1_QualityScore_FFHHHHHJJJJJJJJJJJJIHHJJIIIIJJJJJHIJJJJJIJJJJJJJJJJIJEFHGIIJIIIJHIFHIGHIGIHHHHHHHHFFFFFFDDDDCD_Mismatch_0_Sense_+_Library_PoolC
ACTTTTTCAAAATAAAATTGTAAATGTTTGTAGTTTTTTATATTATTTTATACAAAACTGTAAATGATTGTAAATTGTAAATATTTTTTTAAAT
>Frequency_1_QualityScore_FFHHHHHJJJJIJJIIJIIJJIJJJJJJJIJGIJJJDHIGJHIJJJJJJGIJJHIHHGHHFFFFFCDCDDBDDDD@DDDDDDDDDDDDDDDDCD_Mismatch_1_Sense_+_Library_PoolC
TTGAAATCGTTGCCTCCGTTGAGCTCCCTGCAAGAGTCCCGTACGGATTTCATGGCCTCTTCGTTAGCGACGCTGACCTCTCAACCCAAAACTA
>Frequency_1_QualityScore_FFFHHHHJIJJIJJJJJJJJJIJJJIJIIJIJIJIIHIIIEIHJJIIGIG@FFHGIJJIJJGHGFEFFFDFEEDEEEEED_Mismatch_0_Sense_+_Library_PoolC
TGTAGTTTTTTATATTATTTTATACAAAACTGTAAATGATTGTAAATTGTAAATATTTTTTTAAATCATTTTTATAGTGA
>Frequency_1_QualityScore_FFHHHFHGHE?FHIHHHIIJAHIIIIJJJIJJGGEHIHIJJIJJIEGGHHHIJJJJJIIFHGGHEIHHICHHEEHHHD_Mismatch_0_Sense_+_Library_PoolC
TTTATACAAAACTGTAAATGATTGTAAATTGTAAATATTTTTTTAAATCATTTTTATAGTGAAATTAATGTCAATGGA
>Frequency_1_QualityScore_FFFHHHFIJIJIJJJIJJIIJJJJIJGHIJJJJJJJJJJJJJJJJGJJJHHHHFFFFFDDDEDDDDDDBCBDDDDDDDDCDDDDCDCDDDDDBD_Mismatch_1_Sense_+_Library_PoolC
GGTTAGTGGCGTTTCAAGTTTTCTGGTGATGGACGCACAGTCTCCAACCCTTGAAATCGTTGCCTCCGTTGAGCTCCCTGCAAGAGTCCCGTAC
>Frequency_1_QualityScore_FFHHHHHJJIIJJJJJJJIJJJJJJJJJJIJJJJJJIJJJJJJJJJJJJGGGIJJJIJJJJJGIJJJGGEEHHHHHFFFFBCCEDDDD_Mismatch_0_Sense_+_Library_PoolC
TCCATTGACATTAATTTCACTGTAAATATAAGCAACGCAGGAGATAGAGTAATCTAATTTGAAAAATGTAATTTTTAAAGTTTTTTTA
>Frequency_1_QualityScore_DFHHHHHJJJJJJJJJJJJJJJJJJJJJJJJJJJJJJJJJJJJJJJJJJJJJJJJHIJJJJJJJJ_Mismatch_1_Sense_+_Library_PoolC
TTAAAGTTTTTTTACTTTGTACCTTTTATACTTTTTCAAAATAAAATTGTAAATGTTTGTAGTTA
>Frequency_1_QualityScore_FEHHHHHJJJJJJJJJJJJJJJJJJIJJJJJJJJIJJJJJJJJIHIJIJ>FCGHIIIIJHIHIJJEHHEHHHFDDD_Mismatch_2_Sense_+_Library_PoolC
TAATTTTTAAAGTTTTTTTACTTTGTACATTTTATACTTTTTCAAAATAAAATTGTAAATGTTTGTAGTTTTTTAC
>Frequency_1_QualityScore_FFHHHHHJJJJIJJJJJJJJJJJJJJJIJJJJJJJJJJJJJIJJJJJJJJJIHHJHIIGGHIIHIGHHHFHHFDFFFFFE_Mismatch_1_Sense_+_Library_PoolC
GAAAAATGTAATTTTTAAAGTTTTTTTACTTTGTACCTTTTATACTTTTTCAAAATAAAATTGTAAATGTTTGTAGTTTA
>Frequency_1_QualityScore_FFHHHHHJJJHIJJJJJJJJGGIIJJJJJGIJIJIJIJJJIJJJJJJIIIGIIHIJJJJ_Mismatch_1_Sense_+_Library_PoolC
TTTTACTTTGTACCTTTTATACTTTTTCAAAATAAAATTGTAAATGTTTGTAGTTTTTA
>Frequency_1_QualityScore_DDHDF??EACCGD18@F93BBFDEFAF9?FH>FH>GEHFHEHG;@;?>?37A@=85==CCCCC??CA?:;=>CCDCC::><?95>@<5&9>:@>_Mismatch_0_Sense_+_Library_PoolC
AATTCGTACCCGGTGGAGCACGTTCTGGAAAGAACACATCTCGTCCATTCCACGGTAGAGAAGGTCCGGATAAATCTGACGACGGGGATAGTTA
>Frequency_1_QualityScore_@DDDD?DBEEIBDE3?@))?@8B;D<@??0?(9?DE@@54:(.\;\6555>A5(;88>>AAA_Mismatch_0_Sense_+_Library_PoolC
CTACGTCTCCATAGGCGCACCGTTGCCCAAAATAGGCGGAGTCGTTAAACTCGACTTTGATA
>Frequency_1_QualityScore_FFHGFHGIGGGIEGIIHIIGHEFE<FGF<CFIGHIIEEGHGFIIIIJJJHHIEHGDICHCGCHFCGGE@=CGEHHGHHEDCCEF>BC_Mismatch_0_Sense_+_Library_PoolC
CCTTTTATACTTTTTCAAAATAAAATTGTAAATGTTTGTAGTTTTTTATATTATTTTATACAAAACTGTAAATGATTGTAAATTGTA
>Frequency_1_QualityScore_FFHHHHHJJJJJJJJIJJJJJIJJIJIIGIJJJIJJJIJIJIJIJJIIJJJJIJJJJIJJJIJJJIGHHDEHHHHHHFFFFFFF_Mismatch_1_Sense_+_Library_PoolC
TTGTACCTTTTATACTTTTTCAAAATAAAATTGTAAATGTTTGTAGTTTTTTATATTATTTTATACAAAACTGTAAATGATTGA
>Frequency_1_QualityScore_DDDHFHGGHGFGDGFHEEHHIIIGG<CECABEE>BG>?B>DCG?DFE0?D09BFC2_Mismatch_1_Sense_+_Library_PoolC
TACTTTGTACCTTTTATACTTTTTCAAAATAAAATTGTAAATGTTTGTAGTTTTTA
>Frequency_1_QualityScore_FDFFFFAFGHFGIGBCHCGGHHHIIJGHBHIIJIIHGHFFFFEDCCEC?B@?B<BBB=@B>)5A@>ABC<@BBDDDCCDCBBD>BD&558>@:>_Mismatch_2_Sense_+_Library_PoolC
CGGCAGTGAGCCCTACTTCGTGCCCCGGACTTCGGATTCAGATGCAGAGGAGGACGACGGGTATATCGTGGCTTTTACCCGTAACGCAGTTAGT
>Frequency_1_QualityScore_D?DHHFF>>FEFHE@G<FB38726@@CCA;C3=AAEHBCD7?>(;69>\389?<<?58(8<A>CCCBCBCCCB@A@48288?B:>@C@7)(20@_Mismatch_0_Sense_+_Library_PoolC
GGGACGAGGGCGACGAGATCGTGTTGATTGCCATGAATTCGTACCCGGTGGAGCACGTTCTGGAAAGAACACATCTCGTCCATTCCACGGTAGA
>Frequency_1_QualityScore_FFHHHHHJJJJJJJJJJIJJJJJJJJJHIIJJJGIJJFIIIGIIJJJJJJJIJJJJJJIJIIIIJJJIIIIHIFHHHHH;CEFFFFFEEEEEDE_Mismatch_0_Sense_+_Library_PoolC
CTTTTATACTTTTTCAAAATAAAATTGTAAATGTTTGTAGTTTTTTATATTATTTTATACAAAACTGTAAATGATTGTAAATTGTAAATATTTT
>Frequency_1_QualityScore_DDHAHFHEHCGHIIGIJIGIIJJJJFGIGCFHIJJJJIGFDFEECEEACDDDDDDCDDDDDDDDDDDDA?@AC@?:ACCDDCCBDC>9?>@_Mismatch_1_Sense_+_Library_PoolC
CGAAGTTAGTGGCGTTTCAAGTTTTCTGGTTATGGACGCACAGTCTCCAACCCTTGAAATCGTTGCCTCCGTTGAGCTCCCTGCAAGAGTC
>Frequency_1_QualityScore_FDH?FHAGFHIIDHHHGHGHHIIIIC@CFGEHGCGFDHHIIDD?DHGIIIIIACHGIGHGIIGHHHDEEDFFFFFE@66;@CCCDDCDCCD;BC_Mismatch_1_Sense_+_Library_PoolC
TGCAGGAGATAGAGTAATCTAATTTGAAAAATGTAATTTTTAAAGTTTTTTTACTTTGTACCTTTTATACTTTTTCAAAATAAAATTGTAAATG
>Frequency_1_QualityScore_FFHHHFHJJJJJJJJJJJHIJJJJJJJJJJJJJJJJJJJHIJJIJBGIIJJJJJJJJGIJJJHHHHHHGDFFFFFEEEEEDDDDDDDEDDEEDD_Mismatch_1_Sense_+_Library_PoolC
GTGACATTAATTTCACTGTAAATATAAGCAACGCAGGAGATAGAGTAATCTAATTTGAAAAATGTAATTTTTAAAGTTTTTTTACTTTGTACCT
>Frequency_1_QualityScore_FFHHHHHJJIIGEGHIIJHIECHIHIJFECGECGHHGC_Mismatch_1_Sense_+_Library_PoolC
TTTTTCAAAATAAAATTGTAAATTTTTGTAGTTTTTTA
>Frequency_1_QualityScore_FFHHHHHJIJJIIJJJJJJJJJJJJJJ_Mismatch_1_Sense_+_Library_PoolC
TTACTTTGTACATTTTATACTTTTTCA
>Frequency_1_QualityScore_FFGGGHHJJJJJJJJJHJHJJJJIJJJJHGIGIJJJJIIJJJJIIIIJJJIJJIJJJJJJGIJAH@CHFCEEEDFFFDDEEEEE>CDDCC_Mismatch_1_Sense_+_Library_PoolC
TCTAATTTGAAAAATGTAATTTTTAAAGTTTTTTTACTTTGTACCTTTTATACTTTTTCAAAATAAAATTGTAAATGTTTGTAGTTTTAT
>Frequency_1_QualityScore_FFHHHHHIJJJIIJJIJJJGJIIGHI:DGIIJJIHJJIIIBHHGHFE<BDEDDDDDDDDDDE>A;CD(5(4>>>CCCCDDDCDDED@4:A:>C3_Mismatch_2_Sense_+_Library_PoolC
GTCCCGTACGGATTTCATGGCCTCTTCGTTAGCGACGCTGACCTCGCAACCCAAAACTAATTCTCATATACATTGACATTAATTTCACTGTAAA
>Frequency_1_QualityScore_FAFDHHH<CFEHEGBCGEDHGIGEFGEHGDH<BEG?BDHFGGGI5@@DDAEACEFGFFFBDFECE.;>BB@BCCCCCCCCC>@?C?ACACC?BB_Mismatch_1_Sense_+_Library_PoolC
AGACGGGTATATCGTGGCTTTTACCCATAACGAAGTTAGTGGCGTTTCAAGTTTTCTGGTGATGGACGCACAGTCTCCAACCCTTGAAATCGTT
>Frequency_1_QualityScore_FDFHHGFIGHIIJFGHIJJIIIJJJJHJJJIJIJ_Mismatch_1_Sense_+_Library_PoolC
GTAATTTTTAAAGTTTTTTTACTTTGTACCTTTA
>Frequency_1_QualityScore_DDHBFHHGGBEECHGGGEHIIII=B?AE@HHIIID>FGG>F@?@DGGI@HC<FHIII@=)))=C;@)?EEHE=??@CFDBA>@;ACCCC@_Mismatch_1_Sense_+_Library_PoolC
CTAATTTGAAAAATGTAATTTTTAAAGTTTTTTTACTTTGTACCTTTTATACTTTTTCAAAATAAAATTGTAAATGTTTGTAGTTTTCTA
>Frequency_1_QualityScore_FFHHHHHJJIJJJJJJJIJJJHGJJJJJJJJJJJJJJJIJEHGIJJIJ?FHHIJIJJJJIGGGIIIJGHIHHHHHHBEDADFFDDDDDDDEDCD_Mismatch_1_Sense_+_Library_PoolC
ACATTGACATTAATTTCACTGTAAATATAAGCAACGCAGGAGATAGAGTAATCTAATTTGAAAAATGTAATTTTTAAAGTTTTTTTACTTTGTA
>Frequency_1_QualityScore_BDF=FFB><CFDFED<CGIF3<A4AEGIF>DDC@FB?BFBFFF>*?CCBCCFDGIIIIIIII))==CC>)7.7(;;77(65;B_Mismatch_1_Sense_+_Library_PoolC
GAAAAATGTAATTTTTAAAGTTTTTTTACTTTGTACCTTTTATACTTTTTCAAAATAAAATTATAAATGTTTGTAGTTTTTTA
>Frequency_1_QualityScore_FFHHFFHJIIGIIJFJIEGIJBHJIIGIEEIGJIHDDHGIA_Mismatch_2_Sense_+_Library_PoolC
ACTGTAAATGATTGTAAATTGTAAATATTTTTTTAAATCGA
>Frequency_1_QualityScore_D?DCDDFHGHIHDFHHIGIIIHGIIIBHIIIIGIIIIIICDDDHEIDDHI_Mismatch_1_Sense_+_Library_PoolC
TTGTACCTTTTATACTTTTTCAAAATAAAATTGTAAATGTTTGTAGTTTA
>Frequency_1_QualityScore_FFHHHHHJJJJJJGIJJJJIJJJJJJJIJJJJJIJJJJJJJJJJJJJJJJJJJHHHFFFFEEEEDDDDDDCDDCDDDDDDDDBD@DDDEEDDDD_Mismatch_1_Sense_+_Library_PoolC
ACAAGTTTTCTGGTGATGGACGCACAGTCTCCAACCCTTGAAATCGTTGCCTCCGTTGAGCTCCCTGCAAGAGTCCCGTACGGATTTCATGGCC
>Frequency_1_QualityScore_FFHHHHHJJJHIJJGHIIGIHIIH_Mismatch_0_Sense_+_Library_PoolC
ATTGTAAATGTTTGTAGTTTTTTA
>Frequency_1_QualityScore_FFHHHHHJJIJJJJJJJJIJJIJJEIJJIJJJJJJJJIJJJJJJIIJJIIJJJ0BHDEDDDEED@CDEECDDEEEDDDCDDDDEEDEEEDDDCD_Mismatch_1_Sense_+_Library_PoolC
AAACTAATTCTCATCTCCATTGACATTAATTTCACTGTAAATATAAGCAACGCGGGAGATAGAGTAATCTAATTTGAAAAATGTAATTTTTAAA
>Frequency_1_QualityScore_FFHHHHHJHIJJJIFJIIFFHJIJIIJG_Mismatch_0_Sense_+_Library_PoolC
TAAAATTGTAAATGTTTGTAGTTTTTTA
>Frequency_1_QualityScore_FFHHHHHJJJJJGIJJJJIJJJJIIIIJFHIJJJIGIJIJIJJJJJJJJJIIGIJJIJJIJJJJJHHFFDDDEEDDD@CDEEDCDEEEDE_Mismatch_2_Sense_+_Library_PoolC
ACCTCTCAACCCAAAACTAATTCTCATCTCCATCGACATTAATTTCACTGTAAATATAAGCAACGCAGGAGATAGAGTAATCTAATTTGA
>Frequency_1_QualityScore_DDHGFFHGHIJJGGHIJIHHIIHHHHIIDBFGGIIIBGGGFDBFHIIGDFHEFFAHIIHGHDHIJJFDDBBDF_Mismatch_1_Sense_+_Library_PoolC
AAAAGTTTTTTTACTTTGTACCTTTTATACTTTTTCAAAATAAAATTGTAAATGTTTGTAGTTTTTTATATTA
>Frequency_1_QualityScore_FFHHHHHGJIJJJHGGGHIJJJJJJIJJJJJGGEAGEHGIGHIFEHJJJDHGHCEH==AFHHH_Mismatch_0_Sense_+_Library_PoolC
TTTTTTTACTTTGTACCTTTTATACTTTTTCAAAATAAAATTGTAAATGTTTGTAGTTTTTTA
>Frequency_1_QualityScore_FFHHHHHJJJIJJJJJJJIJJJIJJGIJIIIJJJJJJJJJJJJJIJJJJJJIJJJJJJJJIIIJHHHFHCHFFF_Mismatch_0_Sense_+_Library_PoolC
ATCTAATTTGAAAAATGTAATTTTTAAAGTTTTTTTACTTTGTACCTTTTATACTTTTTCAAAATAAAATTGTA
>Frequency_1_QualityScore_ADCA><DGEFB@HBGGEFEDDHG@>B<:B>BAFEHB@GD8@=F4C@F@D;@E3=?:<<<B@ACCACAAC8;BCCCCCC:2<<CBCCCB><@_Mismatch_0_Sense_+_Library_PoolC
CGTGGCTTTTACCCATAACGAAGTTAGTGGCGTTTCAAGTTTTCTGGTGATGGACGCACAGTCTCCAACCCTTGAAATCGTTGCCTCCGTT
>Frequency_1_QualityScore_ADDHHCDGBFEBFGHDIIIIIIBE9F+AFAF>CHAHF?CCC:?BFFA?0BBC??_Mismatch_2_Sense_+_Library_PoolC
CTTTGTACCTTTTATACTTTTTCAAAATAAAATTTTAAATGTTTGTAGTTTTTA
>Frequency_1_QualityScore_DDHFFHHJIJCBHIIEGIIHHIED@G?;BB=FFFGHGII;=AE?EBDFEFCCCB=CDC;>A@D;@-:@AA>@ACCDCCCCCDDDDCBB>BDCCD_Mismatch_0_Sense_+_Library_PoolC
ATTCAGATGCAGAGGAGGACGACGGGTATATCGTGGCTTTTACCCATAACGAAGTTAGTGGCGTTTCAAGTTTTCTGGTGATGGACGCACAGTC
>Frequency_1_QualityScore_ADBFF?FF<AE<ACHHD<CDDEF:C@<D@FBA6@>=FEC@BEFFBBD;BD;@CCCB5??5:>@55?BB))5@344(4(::::@A@BB@:AB<@3_Mismatch_0_Sense_+_Library_PoolC
TTCGGATTCAGATGCAGAGGAGGACGACGGGTATATCGTGGCTTTTACCCATAACGAAGTTAGTGGCGTTTCAAGTTTTCTGGTGATGGACGCA
>Frequency_1_QualityScore_FFHHHHHIJAHIIJJJJJJJJJHIJJJJJJJJJJJJJJJJJGIIIJJIJFHIJJJJJJJJJJHIHHHHE?BEFFFFFEDEDEEEDDDDDDDEDD_Mismatch_1_Sense_+_Library_PoolC
TCCATCGACATTAATTTCACTGTAAATATAAGCAACGCAGGAGATAGAGTAATCTAATTTGAAAAATGTAATTTTTAAAGTTTTTTTACTTTGT
>Frequency_1_QualityScore_DDHHGHGJJEGHIIJJIIIGHCHIJJJIIIJJJJFIGHIGIJIGHGHGGIIJIJEGGGAEHHGHCDFDDDADEEAEC@DEDBB_Mismatch_2_Sense_+_Library_PoolC
CGAAAAATGTAATTTTTAAAGTTTTTTTACTTTGTACCTTTTATACTTTTTCAAAATAAAATTGTAAATGTTTGTAGTTTTTA
>Frequency_1_QualityScore_FFHHHHHJJJJHJJJJJJJJJJJIHIJJJJJJJJJJJJJJJJHIIJIIIJJJJJJIJJJJ@GEHEEHAB?CFD_Mismatch_2_Sense_+_Library_PoolC
AATTTTTAAAGTTTTTTTACTTTGTACATTTTATACTTTTTCAAAATAAAATTGTAAATGTTTGTAGTTTTTA
>Frequency_1_QualityScore_FFHGGHHIJJJIJIJIIJJJJIJJIJJJJJIIHIJIIFFHIIJFGIJJJJJJIJIIJDEDHHHHHHHFFEFFFDDDDDDCEDCD_Mismatch_0_Sense_+_Library_PoolC
TAATTTCACTGTAAATATAAGCAACGCAGGAGATAGAGTAATCTAATTTGAAAAATGTAATTTTTAAAGTTTTTTTACTTTGTA
>Frequency_1_QualityScore_FDD?HHBFBGHHJIGHGFHC?FEGHIGIIAE>FGCDHC<DCFBC?F@BF<DFDFGBBDF_Mismatch_0_Sense_+_Library_PoolC
TTTGTACCTTTTATACTTTTTCAAAATAAAATTGTAAATGTTTGTAGTTTTTTATATTA
>Frequency_1_QualityScore_D:FDDF>EF919?G?::0?DDFF4000/??38==@6=-@;9C=@EC=9;B@D;(..69,9=??B;=::@A:(8>:?>@_Mismatch_0_Sense_+_Library_PoolC
CGCACAGTCTCCAACCCTTGAAATCGTTGCCTCCGTTGAGCTCCCTGCAAGAGTCCCGTACGGATTTCATGGCCTCTT
>Frequency_1_QualityScore_FFHHHHHJJJIJHHIJJJJJJJJJIJJJJIJJJJJJJJJJJJJJJJJJIJJJJJJIIIIJHHHHHHFFFFEFFDEEEEEDDDEDDDDDEEEEDD_Mismatch_1_Sense_+_Library_PoolC
ATTTGAAAAATGTAATTTTTAAAGTTTTTTTACTTTGTACCTTTTATACTTTTTCAAAATAAAATTGTAAATGTTTGTAGTTTTTTATATTACT
>Frequency_1_QualityScore_FFDHFHHJIIEGIJJIJJGJJIIGJJJJGIIIJHIJIGHIIHIJIJJHHHGHFFFFDEEEEEDEEEEDE@CDDDDDCCDDDEDDDEEDDDCDED_Mismatch_1_Sense_+_Library_PoolC
CGAGATAGAGTAATCTAATTTGAAAAATGTAATTTTTAAAGTTTTTTTACTTTGTACCTTTTATACTTTTTCAAAATAAAATTGTAAATGTTTG
>Frequency_1_QualityScore_FFHHHHHGIGIJJJJJCFDFHIIJJJFHHIIJJJIJJJJJJJJJJJ_Mismatch_0_Sense_+_Library_PoolC
TTTCAAAATAAAATTGTAAATGTTTGTAGTTTTTTATATTATTTTA
>Frequency_1_QualityScore_DFHHHHHHIJJJJJHHHIJJJJIJJJIIJJJJJJIJJJJJJJJJJJIGGIJIJJJJJIIJJHGHHHHHHFFFFFFDEEEEEEDDED_Mismatch_1_Sense_+_Library_PoolC
TAATTTGAAAAATGTAATTTTTAAAGTTTTTTTACTTTGTACCTTTTATACTTTTTCAAAATAAAATTGTAAATGTTTGTAGTTTA
>Frequency_1_QualityScore_DDDHHHHJJJJJJJGIJJJJJJJJJJJHIJIIJJJJJJJIJJJJJI_Mismatch_0_Sense_+_Library_PoolC
TGTAATTTTTAAAGTTTTTTTACTTTGTACCTTTTATACTTTTTCA
>Frequency_1_QualityScore_FEACFHHIIHIIIIICGIIIIIIEGGGIIIIIIEHHIIIIGEFGIDGGHGHFEII8@C=FHHEE_Mismatch_2_Sense_+_Library_PoolC
AGTTTTTTTACTTTGTACATTTTATACTTTTTCAAAATAAAATTGTAAATGTTTGTAGTTTTAT
>Frequency_1_QualityScore_DBHFHBFFFHGIFGFHHGHGBAEH@G>1:1?D:@B:@FDACDHC)/===@CA@@=CC;A:?A@8;3=A:@:<>BB5A>B@AB8:AC3::@CDCC_Mismatch_1_Sense_+_Library_PoolC
TTGCCTCCGTTGAGCTCCCTGCAAGAGTCCCGTACGGATTTCATAGCCTCTTCGTTAGCGACGCTGACCTCGCAACCCAAAACTAATTCTCATC
>Frequency_1_QualityScore_FFHHHHHFGGIJIJJJIJJJJJIJJJJJIJJJGHIIJJIJGIJIIJJHIJJ_Mismatch_0_Sense_+_Library_PoolC
AAAAATGTAATTTTTAAAGTTTTTTTACTTTGTACCTTTTATACTTTTTCA
>Frequency_1_QualityScore_FFHHHHGIJAGIJJJJJJIJJJGIJJIJJJJIIGIJIJIIIIJGIJIGHFGHIJJJJIJJJGDEGIJHHCEHGHFFEEFF@CCCDBDDC_Mismatch_1_Sense_+_Library_PoolC
TCCATTGACATTAATTTCACTGTAAATATAAGCAACGCAGGAGATAGAGTAATCTAATTTGAAAAATGTAATTTTTAAAGTTTTTTTAT
>Frequency_1_QualityScore_FFHHHHHJJJJJJJJJJJJJJJJJJJJIJIJJJJJJJJJJJIIIJJIJIJJJIJJJJJIJJJJJJJJJJEGIIJJJHDDEEEEDDEFEDBDDDD_Mismatch_0_Sense_+_Library_PoolC
TAAAATTGTAAATGTTTGTAGTTTTTTATATTATTTTATACAAAACTGTAAATGATTGTAAATTGTAAATATTTTTTTAAATCATTTTTATAGT
>Frequency_1_QualityScore_BA<?FHHIGE?CAFCGHDH7C1CFGECF9;FDFB@FGCD?>F@<8<=)=FFCEE6AE<B97(6(6@C(99?C9>CCA_Mismatch_0_Sense_+_Library_PoolC
GTGGCTTTTACCCATAACGAAGTTAGTGGCGTTTCAAGTTTTCTGGTGATGGACGCACAGTCTCCAACCCTTGAAAT
>Frequency_1_QualityScore_FFHHHHGIJJJJJJJJJJJJHIJJJJJJJJJIJJJJJJIJJJIJJCHIIJHGJJJJHIJJEHHEGGHHH_Mismatch_1_Sense_+_Library_PoolC
TTTAAAGTTTTTTTACTTTGTACCTTTTATACTTTTTCAAAATAAAATTGTAAATGTTTGTAGTTTTTA
>Frequency_1_QualityScore_FFHHHHGJJJIJJJJJJJIGJIIIIHIHIIIJJJJJHHHFFFFEDDDDDDDBDDDDDDDDEEEDDEDDDDCDDDDD:ADDDEEEDEDDDDEEED_Mismatch_1_Sense_+_Library_PoolC
ACCCGTACGGATTTCATGGCCTCTTCGTTAGCGACGCTGACCTCGCAACCCAAAACTAATTCTCATCTCCATTGACATTAATTTCACTGTAAAT
>Frequency_1_QualityScore_FFHH<DFHIHJJJJJJIIJJJJIIJJJJJJIJJJJJJJJJJJIJJJJIJJJJJJJJJJHIJJHGHCEHHEH_Mismatch_1_Sense_+_Library_PoolC
TTTTTAAAGTTTTTTTACTTTGTACCTTTTATACTTTTTCAAAATAAAATTGTAAATGTTTGTAGTTTTTA
>Frequency_1_QualityScore_FFFFFGFIIIJIIJIJIJIIIIHE=CEHFEEDEFFFEDECDEEDDDDDCDDDDDDDDBDD<BDDDC>CCBDBCDDDDDCD@<??BEDDCDDDD<_Mismatch_0_Sense_+_Library_PoolC
CGTGGGACGAGGGCGACGAGATCGTGTTGATTGCCATGAATTCGTACCCGGTGGAGCACGTTCTGGAAAGAACACATCTCGTCCATTCCACGGT
>Frequency_1_QualityScore_FFHHHHHJJJIJJJJJJJJJJJJJJJJJJIJIJIJJJFHIJJJJJJJJJIIIJJJJIIEHHHHHHHFECDEFDDDDDDDEDDEDDDDDDDDEDE_Mismatch_1_Sense_+_Library_PoolC
AATTTCACTGTAAATATAATCAACGCAGGAGATAGAGTAATCTAATTTGAAAAATGTAATTTTTAAAGTTTTTTTACTTTGTACCTTTTATACT
>Frequency_1_QualityScore_FFHHHHHHHIIJIIHHGJJJJJHIIIFEHGIIIJ_Mismatch_0_Sense_+_Library_PoolC
TAATTTGAAAAATGTAATTTTTAAAGTTTTTTTA
>Frequency_1_QualityScore_FFHHHHHJJJJJJJJJJIIJJJJJIFHGJHIGIJJHIIHHIIIJIJ_Mismatch_0_Sense_+_Library_PoolC
TTTATACTTTTTCAAAATAAAATTGTAAATGTTTGTAGTTTTTTAT
>Frequency_1_QualityScore_FFHHHHHIIJJJJJJJJJIIJJJIEHIJJJJHIIIJGHJJIBGIJJIJJGIIHGHHHHFFDDEDDBBDBDDCDDDDBBDDDDB_Mismatch_0_Sense_+_Library_PoolC
ATCGTTGCCTCCGTTGAGCTCCCTGCAAGAGTCCCGTACGGATTTCATGGCCTCTTCGTTAGCGACGCTGACCTCGCAACCCA
>Frequency_1_QualityScore_DDHDHFAGG=FCGHIHC?FBFHFGGHIIICHGEBFHGHHIHIIIIGHFGFGIIHEEEEEECCE_Mismatch_0_Sense_+_Library_PoolC
CAACGCAGGAGATAGAGTAATCTAATTTGAAAAATGTAATTTTTAAAGTTTTTTTACTTTGTA
>Frequency_1_QualityScore_FFHHHGHJJJJJJJGIHIJIHGGHIJJJJJJJJIIHJJJJJHIIJJJJJJJJJGHIJJHFFFFFEEEEEEEDDDDCEDEDECDDD_Mismatch_1_Sense_+_Library_PoolC
ATAAGCAACGCAGGAGATAGAGTAATCTAATTTGAAAAATGTAATTTTTAAAGTTTTTTTACTTTGTACCTTTTATACTTTTCCA
>Frequency_1_QualityScore_FFHHHHHJJJJJJJIJJJJJJJJJJJJHIIIHIJGGHHIJJ_Mismatch_1_Sense_+_Library_PoolC
CACTTTTTCAAAATAAAATTGTAAATGTTTGTAGTTTTTTA
>Frequency_1_QualityScore_FFHHHHGIJJJJJJJJJJJJJJJJJHIJJJJIGJJJJIJJJJJIJJJGIHIIIJJJI_Mismatch_1_Sense_+_Library_PoolC
TACTTTGTACCTTTTATACTTTTTCAAAATAAAATTGTAAATGTTTGTAGTTTTTGA
>Frequency_1_QualityScore_DBDDBC:8)<229A@:CDD3CD3BD;D?D@D467-8@;;(..==A7A3.759?<335,58:>A_Mismatch_0_Sense_+_Library_PoolC
ATCCCCGGTTCCTCGCAAAGAAGAACAGATACGCCTACGTCTCCATAGGCGCACCGTTGCCCA
>Frequency_1_QualityScore_FFHGFFHIBGGHFHIJIJJJIJJJ@HGHJIJFHIJJJJIJIJFGIIIGJJJJIHHHHHHFFDFFEEECEEEEDDDC>CCCCCCCCCDEDEEECD_Mismatch_1_Sense_+_Library_PoolC
CAGGAGATAGAGTAATCTAATTTGAAAAATGTAATTTTTAAAGTTTTTTTACTTTTTACCTTTTATACTTTTTCAAAATAAAATTGTAAATGTT
>Frequency_1_QualityScore_DDFFF;AGBGGHG??<1?4*C@:BGDD*??FC8?=AHIAAG@CDE;EFA)(7767?33>>C@;3(,53;<\&444(+++34<C@3<?A?_Mismatch_0_Sense_+_Library_PoolC
GATGGACGCACAGTCTCCAACCCTTGAAATCGTTGCCTCCGTTGAGCTCCCTGCAAGAGTCCCGTACGGATTTCATGGCCTCTTCGTTA
>Frequency_1_QualityScore_FFHFGHHJJJJIJJJJJJJIIIIJEHIIHIJJJHIJJJJJIJJJJJJJGHIIJJJHHFFDDECCDDDDDDDDDDDDDDDDDDDDDDDDDDADD?_Mismatch_0_Sense_+_Library_PoolC
TCGTGGCTTTTACCCATAACGAAGTTAGTGGCGTTTCAAGTTTTCTGGTGATGGACGCACAGTCTCCAACCCTTGAAATCGTTGCCTCCGTTGA
>Frequency_1_QualityScore_DDFFHHHIGEHHGIJJJJJFIEEEHJII5@FFHHIHHGGGFFFDEDDCEECDBDBBD<8\5?@5>-&_Mismatch_0_Sense_+_Library_PoolC
GGCGCACCGTTGCCCAAAATAGGCGGAGTCGTTAAACTCGACTTTGATATGGCAGGGAGCCCCGCAG
>Frequency_1_QualityScore_FDFHHHHJJJJJJJJJJJJJJJJJJJHIJJJJJJIJJJJJJJJJJIJIHIIIJJJJJJJJHIDHHJFHHHGHHFB_Mismatch_2_Sense_+_Library_PoolC
GTAATTTTTAAAGTTTTTTTACTTTGTACCTTTTATACTTTTTCAAAATAAAATTGTAAATGTTTGTAGTTTTGA
>Frequency_1_QualityScore_FFHHHGHIIJJJJJJJJJJJJJJJJJIJJJJJJJJJIJIJJJJJIIJJIJHHHHGFFFFDDDDBDDDDDCDCDDDDDDDCDDBD8A<89ADDDA_Mismatch_1_Sense_+_Library_PoolC
GCGTCATCAATCCCCGGTTCCTTGCAAAGAAGAACAGATACGCCTACGTCTCCATAGGCGCACCGTTGCCCAAAATAGGCGGAGTCGTTAAACT
>Frequency_1_QualityScore_FFHHHHHJJJJJIFJIJJJJJJIGJJJJJJIIHJIJJJJJJJJJIGHIFHIIHIJFGHIJJI_Mismatch_1_Sense_+_Library_PoolC
TTTTTTACTTTGTACCTTTTATACTTTTTCAAAATAAAATTGTAAATGTTTGTAGTTTTTCA
>Frequency_1_QualityScore_FFHGHGHJJJJJJJHJJJJIJJJIIJJJJJIJIGGGIJJJIDGHIIJJIIJJJGGIHHIIDHEHIFIGHHHHABDEFDDDDDCDCCDDCCDDDC_Mismatch_1_Sense_+_Library_PoolC
CATTAATTTCACTGTAAATATAAGCAACGCAGGAGATAGAGTAATCTAATTTGAAAAATGTAATTTTTAAAGTTTTTTTACTTTGTACCTTTAA
>Frequency_1_QualityScore_DFHHHHHJHJJIHJJJJJJJJJJJIHJJJJJJJIJIJJJJJJJIIHJIHIJJIJJHIJJJHAEHHEHFCEFFFDD_Mismatch_1_Sense_+_Library_PoolC
AAATTTTTAAAGTTTTTTTACTTTGTACCTTTTATACTTTTTCAAAATAAAATTGTAAATGTTTGTAGTTTTTTA
>Frequency_1_QualityScore_EDFHHAFIEHHIIFHEHJGHIJIIJJJJJEIJIGIJJJJJIJJJIHFHFFFFFDDDDDDD_Mismatch_0_Sense_+_Library_PoolC
TGCAAGAGTCCCGTACGGATTTCATGGCCTCTTCGTTAGCGACGCTGACCTCGCAACCCA
>Frequency_1_QualityScore_FFHHGHGJJIIDGHJJJJJJIJJGHGJJFJJJIIJIJJII;=<CEFB@;>?CCCCDB?-8A?CDCDD@::>>:52538:009B59(9<0<CD>A_Mismatch_0_Sense_+_Library_PoolC
AATAGGCGGAGTCGTTAAACTCGACTTTGATATGGCAGGGAGCCCCGCAGAAATGGCGATTGCAAATGAGTGCGTGGTCGCTTCGAGGACTTAT
>Frequency_1_QualityScore_ADDHFHDGIFFEHGHIEFGCG9FDEFDDA_Mismatch_0_Sense_+_Library_PoolC
TGAAAAATGTAATTTTTAAAGTTTTTTTA
>Frequency_1_QualityScore_FFHHHHHJIJJIJJGIIDGIIJ@FHIJJJJJIIJJJJJJJJJHHHHHFFFCEDECEDDDBBDDEDDEDECDDDDACDDDDDDDDDDDDDDDDCD_Mismatch_0_Sense_+_Library_PoolC
AGATGCAGAGGAGGACGACGGGTATATCGTGGCTTTTACCCATAACGAAGTTAGTGGCGTTTCAAGTTTTCTGGTGATGGACGCACAGTCTCCA
>Frequency_1_QualityScore_FFHHHHHJJJIJJJJJJJGIJJJJJJGIJJJJJHJJJJJGIHHHHHEFBFDCDDDDDDD5;CDEEDCDDDDDDDDCCDDCCDDD?BBDDEDCDD_Mismatch_0_Sense_+_Library_PoolC
GCAGTGAGCCCTACTTCGTGCCCCGGACTTCGGATTCAGATGCAGAGGAGGACGACGGGTATATCGTGGCTTTTACCCATAACGAAGTTAGTGG
>Frequency_1_QualityScore_<02C4D?F<@F?F<FDBHFA?2CFFD@9E:F9?BDH@GBD4?GFH9B;BFHH==8=77)88=;77@4=7=A_Mismatch_1_Sense_+_Library_PoolC
TAATAAAATTGTAAATGTTTGTAGTTTTTTATATTATTTTATACAAAACTGTAAATGATTGTAAATTGTAA
>Frequency_1_QualityScore_FFHHHGHIJJJJIJIIJGII?CHGIJJJAGGIJJJIIJHHHHHFFEFFFEE@BBDD?CDDCDDD?=@BDACDCCEDDDCDCDDDDCCC<>B<BD_Mismatch_0_Sense_+_Library_PoolC
GGATTCAGATGCAGAGGAGGACGACGGGTATATCGTGGCTTTTACCCATAACGAAGTTAGTGGCGTTTCAAGTTTTCTGGTGATGGACGCACAG
>Frequency_1_QualityScore_FFHHHHHJJIJIIIJJJIGGHGGIIIHJJHGIHIFIEHGIFFFDACEECDDDDDD?C>CDCBCAB@@CBDDDDDBDBB@BDCD@<<BCCD>CCD_Mismatch_0_Sense_+_Library_PoolC
TTGCAAATGAGTGCGTGGTCGCTTCGAGGACTTATGGCGACGGTTGCTTCGGCAGTGAGCCCTACTTCGTGCCCCGGACTTCGGATTCAGATGC
>Frequency_1_QualityScore_FFHDHHHIJJGIJJJIIJJJJHIGIIIJHHIIIJJI1DHGIJJJIGGGGIIGCEDDHHGIFHEDDBDDC?CCDDDDDBDDDDDDDDCDECDDEE_Mismatch_1_Sense_+_Library_PoolC
GTTGCCTCCGTTGAGCTCCCTGCAAGAGTCCCGTACAGATTTCATGGCCTCTTCGTTAGCGACGCTGACCTCGCAACCCAAAACTAATTCTCAT
>Frequency_1_QualityScore_FFHHHHHJJGHIJJJJJJJJJJIJJJJJJJJJJJJJJJJJIIJJJJJJJJJJIJJJJJHIJIHI_Mismatch_0_Sense_+_Library_PoolC
TTTTTAAAGTTTTTTTACTTTGTACCTTTTATACTTTTTCAAAATAAAATTGTAAATGTTTGTA
>Frequency_1_QualityScore_FFGHHHHJGIJFHIJJJIJCIJGIIJJIJJIIIGIIIJHIGIJJJIIJJJJJIGGGGJJJJ_Mismatch_1_Sense_+_Library_PoolC
AATGTTTGTAGTTTTTTATATTATTTTATACAAAACTGTAAATGATTGTAAATTGTAATTA
>Frequency_1_QualityScore_FFHHHHHJJJIJJJHIJIJJJIIIIJJIIIIIJJJJJJGJJJJJJJJJIIJJJJJJJHIIIHIEHIJHHHHEHHHFFFFFFFFEEDDDDDDDDD_Mismatch_0_Sense_+_Library_PoolC
TTTTCAAAATAAAATTGTAAATGTTTGTAGTTTTTTATATTATTTTATACAAAACTGTAAATGATTGTAAATTGTAAATATTTTTTTAAATCAT
>Frequency_1_QualityScore_FEFHGHA@GGIIIGGGGIEIGGIIFGGEGGHAG@8;BFF?A;>>C;;A>B?CCCC3>CCACCD<B@@@CACDDB@B0<@>(:A:@D>@C>::<C_Mismatch_1_Sense_+_Library_PoolC
CCCCGGACTTCGGATTCAGATGCAGAGGAGGACGACGGGTATATCGTGGCCTTTACCCATAACGAAGTTAGTGGCGTTTCAAGTTTTCTGGTGA
>Frequency_1_QualityScore_FFHHHHHJJHIJJJJJJJJJJJIJJJJJJJJJJJIJJJJJIJJJJJJIJJJJHIJJIJEHHHEHHHFFFEDDDEEFEEEEEEDED_Mismatch_0_Sense_+_Library_PoolC
TTTTTAAAGTTTTTTTACTTTGTACCTTTTATACTTTTTCAAAATAAAATTGTAAATGTTTGTAGTTTTTTATATTATTTTATAC
>Frequency_1_QualityScore_FFHHHHHGIJJHJJJJIIJJJJJIJJJJJIGIFHIJHHFHGIJJJJJJJJGEGIIIIJIJIIJJJHIIHFHHHHFEC_Mismatch_1_Sense_+_Library_PoolC
TAATTTCACTGTAAATATAAGCAACGCAGGAGATAGAGTAATCTAATTTGAAAAATGTAATTTTTAAAGTTTTTTCA
>Frequency_1_QualityScore_FFGHHHGJJJJJIJHJJJJJJJJJJJIJJJJJJGIJJJGDGIIDGIGFGHHIJI_Mismatch_1_Sense_+_Library_PoolC
TTGTACCTTTTATACTTTTTCAAAATAAAATTGTAAATGTTTGTAGTTTTTTAG
>Frequency_1_QualityScore_FFHHHHHJJIIJIJJIJJJJJJJJJJJJJJJJIJJJJJJJJIHGIGJIIIIJIHJJGH@FGGGGIJIGIHFHHHHFFBDBDEEEECCDCCCEDD_Mismatch_1_Sense_+_Library_PoolC
ATTCTCATCTCCATTGACATTAATTTCACTGTAAATATAAGCAACGCAGGAGATAGAGTAATCTAATTTGAAAAATGTAATTTTTAAAGTTTTA
>Frequency_1_QualityScore_FFHHHGHHIJHIIJJJJJJJJJJJJJIJJJJJJJJJIIGIJJJJJIJJJJJJJJJIJJJIJJJJHHHHHFDFFEFDECEEEEECDDECDEDDED_Mismatch_1_Sense_+_Library_PoolC
GATAGAGTAATCTAATTTTAAAAATGTAATTTTTAAAGTTTTTTTACTTTGTACCTTTTATACTTTTTCAAAATAAAATTGTAAATGTTTGTAG
>Frequency_1_QualityScore_DDHHHHHJJIIGHGGGIIIIEH@ABHIJIGIJIJFGIGIGIFHIJGIIHJ_Mismatch_0_Sense_+_Library_PoolC
ATAAGCAACGCAGGAGATAGAGTAATCTAATTTGAAAAATGTAATTTTTA
>Frequency_1_QualityScore_FFHCHFHJJJJJJJJJJJJJJJJJJJJJJJIIJIGHJJJJJJJJJJJJJJHIJJJJJHHHGHHFFFFFF?CCEEEDDCDEFDDBDDDADCA@CD_Mismatch_1_Sense_+_Library_PoolC
GAGTAATCTAATTTGAAAAATGTAATTTTTAAAGTTTTTTTACTTTGTACCTTTTATACTCTTTCAAAATAAAATTGTAAATGTTTGTAGTTTT
>Frequency_1_QualityScore_B1@?D<B@CBB?E<?3:B9?49C?9:?9BB9?9:*?09*9BDE****))/8=BAC@@CCD_Mismatch_2_Sense_+_Library_PoolC
CGCAACCCAAAACTAATTCTCATCTCCATTGACAGTAATTTCACTGTAAATATAAGAAAC
>Frequency_1_QualityScore_FFHHHHGJJJIJGJIJJJJJIJHJJIGHIIJJIJGJJJIIHHHFFDDDDDDDDDDDDDDDDDDD>B>BDADDDBDDDDCDDDDDDDDBDDDDDD_Mismatch_0_Sense_+_Library_PoolC
AGGGAGCCCCGCAGAAATGGCGATTGCAAATGAGTGCGTGGTCGCTTCGAGGACTTATGGCGACGGTTGCTTCGGCAGTGAGCCCTACTTCGTG
>Frequency_1_QualityScore_DBBHAHDF@F9E?F9EGIBBB@<BDD?DBBBF?7B7C==8@C;A\9>?CDC;;@;@CCCA33>CC?:=5@<99@4:::ACA<98A?@C_Mismatch_1_Sense_+_Library_PoolC
CGACGGGTATATCGTGGCTTTTACCCATAACGAAGTTAGTGGCGGTTCAAGTTTTCTGGTGATGGACGCACAGTCTCCAACCCTTGAA
>Frequency_1_QualityScore_FFHFFHFGIFHIIHIHHJJJJJIJHIJJJJGIJJIIIGIIIJJHI_Mismatch_0_Sense_+_Library_PoolC
TTGTAAATGTTTGTAGTTTTTTATATTATTTTATACAAAACTGTA
>Frequency_1_QualityScore_FFHBFHHGHIJJJJJJIJJJIIJIJJJIIJIIJJJIIJIIJIJJJJFJJIIGGHIHHFHFFFDDDBDDD?BBDDDDCDDDDDDDDCCBBBDBC@_Mismatch_0_Sense_+_Library_PoolC
GGGATAGTTACCAGAAAGCCATTGTCTTCGAAATGTCTGGAATTCGGCGTCATCAATCCCCGGTTCCTCGCAAAGAAGAACAGATACGCCTACG
>Frequency_1_QualityScore_FFHHHDHJJJJJJJJJJJHIJJJJJJJJJJJJJJJJJIIIJJJHIFHIJJJJJJJJJIIJIJJHEHHHHHEFFFFFDADEDDDDDDDEDCEECD_Mismatch_1_Sense_+_Library_PoolC
TCGACATTAATTTCACTGTAAATATAAGCAACGCAGGAGATAGAGTAATCTAATTTGAAAAATGTAATTTTTAAAGTTTTTTTACTTTGTACCT
>Frequency_1_QualityScore_FFHHHHHJJJJJJJJJIJJJJIIIDHIJJJJJJJJJJJJJJIJFGFIIIJJIIIHFFHIIHFF_Mismatch_0_Sense_+_Library_PoolC
ATATAAGCAACGCAGGAGATAGAGTAATCTAATTTGAAAAATGTAATTTTTAAAGTTTTTTTA
>Frequency_1_QualityScore_FFHHGHHJJJIIJJIGIJJDGGIIIIIGHJJIFIIBHGIJ?GGIHICAFHHHIJIJJJHIIJHHGEEBDFFFFFECECEDEDDDBDDDEDCD@:_Mismatch_2_Sense_+_Library_PoolC
ATTGACATTAATTTCACTGTAAATATAAGCAACGCAGGAGATAGAGTAATCTAATTTGAAAAATGTAATTTTTAAAGTTTTTTTACTTTGTAAA
>Frequency_1_QualityScore_DEHHDDFIDEGHGEGGEHIIIIIGGIGIEFCDGIHDHFCDF?FHGDFDHIIIIIIIGGFIIGIII_Mismatch_0_Sense_+_Library_PoolC
CTTTGTACCTTTTATACTTTTTCAAAATAAAATTGTAAATGTTTGTAGTTTTTTATATTATTTTA
>Frequency_1_QualityScore_FFHHBFFIGJJJJJJJEHIJJJJIJIJJJHIJJJJJJJJJIJJJJJJIGIIIGHGEHIIHIHFFHHHHFFDEDDEEDDDDEFEEFEEF_Mismatch_2_Sense_+_Library_PoolC
AATGTAATTTTTAAAGTTTTTTTACTTTGTACATTTTATACTTTTTCAAAATAAAATTGTAAATGTTTGTAGTTTTTTATATTATTTA
>Frequency_1_QualityScore_FFHHHHHICGHIIFGGIIGIJJJJGHIFJJJIIEIJJJDGIIIIJHHBEFFFEEEDEEDBDDDDDDDDDCDDEEDCDDDDDDDD>BDDDDCEDE_Mismatch_2_Sense_+_Library_PoolC
TGCAAGAGTCCCGTACGGATTTCATGGCCTCTTCGTTAGCGACGCTGACCTCTCAACCCAAAACTAATTCTCATCTCCATCGACATTAATTTCA
>Frequency_1_QualityScore_BDDHHGBHGHEHJHFHIJJIJIJE@AFG@GIJCIIG4?GHF<FDHIIIGGHCGGHIGFCDC@DCEECA=?_Mismatch_0_Sense_+_Library_PoolC
AATTTGAAAAATGTAATTTTTAAAGTTTTTTTACTTTGTACCTTTTATACTTTTTCAAAATAAAATTGTA
>Frequency_1_QualityScore_FFHHHHHJJJJJJIJJJJJIJJGJJJJJJJJJJJJJJGJHHHHHHHHFFFFFFEFEEEFEEEEEDEDDDDEEEDEEEEDDDDDDDDDDDDBDDD_Mismatch_2_Sense_+_Library_PoolC
GTCTTCGTTAGCGACGCTGACCTCGCAACCCAAAACTAATTCTCATCTCCATTTACATTAATTTCACTGTAAATATAAGCAACGCAGGAGATAG
>Frequency_1_QualityScore_FFHHHHHEHGGIIJGIIIJEIIJCHHFHHHIIJJJJJJFIIIIJHHFHEEEFFBCC>BBBDDBDBDDDEDCCDCCDDDDDCACCCBDDBBDDBD_Mismatch_1_Sense_+_Library_PoolC
CGCACAGTCTCCAACCCTTGAAATCGTTGCCTCCGTTGAGCTCCCTGCAAGAGTCCCGTACGGATTTCATGGCCTCTTCTTTAGCGACGCTGAC
>Frequency_1_QualityScore_F4CHHHHIJIJIIGIIJJJJJFHGIIJHIJJJJJJGIJJJHHHHFFFFFCEEEDBDDDDDDBDADDDDDCDDDDDDDCDCDCDDDBBDDDD?<B_Mismatch_1_Sense_+_Library_PoolC
GCGGCGTTTCAAGTTTTCTGGTGATGGACGCACAGTCTCCAACCCTTGAAATCGTTGCCTCCGTTGAGCTCCCTGCAAGAGTCCCGTACGGATT
>Frequency_1_QualityScore_FFHHHHHJJJJJJJJIJJJJJJHJJJGIIHHIJJI_Mismatch_1_Sense_+_Library_PoolC
TTTCAAAATAAAATTGTAAATGTTTGTAGTTTTTA
>Frequency_1_QualityScore_FFBCFDDFFHGBHEBEFIIIIIEHGHIBEHGII<CBFDHDHGGBFG?BDGHGIG_Mismatch_1_Sense_+_Library_PoolC
TTGTACCTTTTATACTTTTTCAAAATAAAATTGTAAATGTTTGTAGTTTTTTAC
>Frequency_1_QualityScore_FDHHCHHIJJJJIGEHFHIJGIIIJJJJCHIIGIJJIGIIJJJGIJJIIIJIHEIIIJGDHIIIG?EHFHCE@DFFFF_Mismatch_2_Sense_+_Library_PoolC
AATGTAATTTTTAAAGTTTTTTTACTTTGTACCTTTTATACTTTTTCAAAATAAAATTGTAAATGTTTGTAGTTTCTA
>Frequency_1_QualityScore_DDHFA?DGHBGA?DGGGGEEFB?F@GF?D>B=AAHHEE5=>CDD?=A@29?>>ACCCCCCCA?BB?8@AA>AB?B09BCDCC::AA_Mismatch_0_Sense_+_Library_PoolC
CCCGGACTTCGGATTCAGATGCAGAGGAGGACGACGGGTATATCGTGGCTTTTACCCATAACGAAGTTAGTGGCGTTTCAAGTTTT
>Frequency_1_QualityScore_B?ACFAFGGHGGGGIIIIIGGGAGEDF;B8@FG@B@==B?@CECCDCCBCCCBCBBBCB@>@@BC>?@DBBABBBB@?CCDBBDB<?B<BD>99_Mismatch_1_Sense_+_Library_PoolC
GGTCGCTTCGAGGACTTATGGCGACGGTTGCTTCGGCAGTGAGCCCTACTTCGTGCCCCGGACTTCGGATTCGGATGCAGAGGAGGACGACGGG
>Frequency_1_QualityScore_DDHFA)AFHIFHEGIIDBBGG):)8DF_Mismatch_2_Sense_+_Library_PoolC
CTCGAGTTTGATATGGCAGGGGGCCCC
>Frequency_1_QualityScore_D?FDDHHHIIIIGGEAHEHGHIIIFHIIGFHAHDGEHIHIIHCGIIIGEBBGGFAC@FEEDCHIIICEEEE_Mismatch_1_Sense_+_Library_PoolC
AAATGTAATTTTTAAAGTTTTTTTACTTTGTACCTTTTATACTTTTTCAAAATAAAATTGTAAATGTTTAT
>Frequency_1_QualityScore_BBCF?,ACHCGI<FHIEAAHCHHIIIHG+<EC?C<?CBE?GHCGGGGHGDAFBBF:FGHCHIGEAA@F=_Mismatch_1_Sense_+_Library_PoolC
TTTACTTTGTACCTTTTATACTTTTTCAAAATAAAATTGTAAATGTTTGTAGTTTTTTATATTATTCTA
>Frequency_1_QualityScore_FDHFHHHIJJIIJHJIIJJJJJJIJIJJJHHIIJIJJJJJIIJJIGGHIJJFJJGIHHHHGG?EECBDDCEECDDDDEE_Mismatch_0_Sense_+_Library_PoolC
GTAATTTTTAAAGTTTTTTTACTTTGTACCTTTTATACTTTTTCAAAATAAAATTGTAAATGTTTGTAGTTTTTTATAT
>Frequency_1_QualityScore_FFHHGHHJJJIIJJJIIIJJIIIJJJIJJJGIJIIJJJJJJJJGGIIJJJJJIHIII>FGIHGGGFFFFECCEEDEDEEEEDC_Mismatch_0_Sense_+_Library_PoolC
AACCCAAAACTAATTCTCATCTCCATTGACATTAATTTCACTGTAAATATAAGCAACGCAGGAGATAGAGTAATCTAATTTGA
>Frequency_1_QualityScore_DFGHHFHJIJJJJIIIIJHIIIGG??FGHGGIIDGIGHJGIJJGGGIIGIJJJJJ@FHGIIHDFBDFFC>CCCEDCACEDEDDDCDC_Mismatch_1_Sense_+_Library_PoolC
ATATAAGCAACGCATGAGATAGAGTAATCTAATTTGAAAAATGTAATTTTTAAAGTTTTTTTACTTTGTACCTTTTATACTTTTTCA
>Frequency_1_QualityScore_DDHHHAFB@=AEFGG?FE?FFDCHIEEEHGIBDGGGHGEEEGGG>@BGFGEGG4CDHIEIGGFEBBD>@AC@CCDCCC>AC>A;A3@BB@C@;>_Mismatch_1_Sense_+_Library_PoolC
CAACCCAAAACTAATTCTTATCTCCATTGACATTAATTTCACTGTAAATATAAGCAACGCAGGAGATAGAGTAATCTAATTTGAAAAATGTAAT
>Frequency_1_QualityScore_FFHHDHHJJJJJJJJJGJJJJIJIIJIJJJJHGIHHIIJJJJJIJJIJHHHHHHHH_Mismatch_1_Sense_+_Library_PoolC
AGAGTAATCTAATTTGAAAAATGTAATTTTTAAAGTTTTTTTACTTTGTACCTTTA
>Frequency_1_QualityScore_FFHHFHFGGGIIJJIGGHGI?GGCGGHCDEFGBFIGGGGGGBGGGGGH=DGHIEGHHHHHGFFFFCABDCCDCC>CCA@@BD<ACDAA<?A?BD_Mismatch_1_Sense_+_Library_PoolC
AGGGTATATCGTGGCTTTTACCCATAACGAAGTTAGTGGCGTTTCAAGTTTTCTGGTGATGGACGCACAGTCTCCAACCCTTGAAATCGTTGCC
>Frequency_1_QualityScore_FFHHHHHJJJJJJJJJJJJJJJJJIIJJJJJJJJJJJJJJJJJJJJIIHIIJJJJJJIJGIIJJJJHHHHHHHEFFFEEECEEECDC_Mismatch_2_Sense_+_Library_PoolC
ATTTGAAAAATGTAATTTTTAAAGTTTTTTTACTTTGTACCTTTTATACTTTTTCAAAATAAAATTGTAAATGTTTGTAGTTTTTAC
>Frequency_1_QualityScore_DFHHGHHEGHIJJIIJJJIJJJJJIIFGHGIICIGIIJJFIIJ_Mismatch_1_Sense_+_Library_PoolC
TTTTATACTTTTTCAAAATAAAATTGTAAATGTTTGTAGTTTA
>Frequency_1_QualityScore_FFHHHGHJJJJIJJIJJJJJIJJJJJJHHICGIHIJI_Mismatch_0_Sense_+_Library_PoolC
TTTTCAAAATAAAATTGTAAATGTTTGTAGTTTTTTA
>Frequency_1_QualityScore_BDFFGHDDBGGGGGHJIAHGHIIHIIJIIJGIIIEIJJJJJIJAHJJCGGGGIAEGEHH@EGIHGH??C?AB?C@CDDDEEDD_Mismatch_0_Sense_+_Library_PoolC
ATTTTTAAAGTTTTTTTACTTTGTACCTTTTATACTTTTTCAAAATAAAATTGTAAATGTTTGTAGTTTTTTATATTATTTTA
>Frequency_1_QualityScore_DDB>BFHGGCHAEC:CHCEF<DFCH<FHEGIDGIBDGC@0DGGIGEHGHICA8BCHCFHDEE4@AEHIFA7=?_Mismatch_0_Sense_+_Library_PoolC
ATCTCCATTGACATTAATTTCACTGTAAATATAAGCAACGCAGGAGATAGAGTAATCTAATTTGAAAAATGTA
>Frequency_1_QualityScore_FFGHHHHJJJJJJJJHJJJJJJJJJJJJJJJJJJJJJJJJJJJJJJIHHJIJJGJJJJJIJJJJEHIJHEHEHHHFF_Mismatch_2_Sense_+_Library_PoolC
ATGTAATTTTTAAAGTTTTTTTACTTTGTACCTTTTATACTTTTTCAAAATAAAATTGTAAATGTTTGTAGTTTTCA
>Frequency_1_QualityScore_FFGGHHHJJGHGIDGGHGIIGGGDHIGIJGIG_Mismatch_0_Sense_+_Library_PoolC
TTTTTTTACTTTGTACCTTTTATACTTTTTCA
>Frequency_1_QualityScore_:BC??FF4EFB<A?CIEHAHCDFFAHDFBFF)?<9DDDAGF<D??BFB4=</=CCE@A>=@A@4=C;CE;=AB7?DB_Mismatch_0_Sense_+_Library_PoolC
ATTTGAAAAATGTAATTTTTAAAGTTTTTTTACTTTGTACCTTTTATACTTTTTCAAAATAAAATTGTAAATGTTTG
>Frequency_1_QualityScore_FFHHFHHJJJJJJJJJJHIJJJJJJJJIIJJJJJJJJJJHGHHIJIJHJJJJJFHIJJJJIJJJJGHFFFFFFFFEECEDCCCDDDDCD_Mismatch_0_Sense_+_Library_PoolC
AAAGTTTTTTTACTTTGTACCTTTTATACTTTTTCAAAATAAAATTGTAAATGTTTGTAGTTTTTTATATTATTTTATACAAAACTGTA
>Frequency_1_QualityScore_FDHHHFHHGIJJJJIJIJJJJJJJIJJJJIJJJJJGJJJJIIJJJFIIIIJJHI_Mismatch_0_Sense_+_Library_PoolC
GTTTGTAGTTTTTTATATTATTTTATACAAAACTGTAAATGATTGTAAATTGTA
>Frequency_1_QualityScore_FFHGHHHJJJJJJIJJJJJJJJJJJJJJJJJIIJJJJJIJJHHHFFFEDEECDDEEEDEEDDDDDDFDDCCDDDACDEDEDDDDDCDDDEEEDD_Mismatch_1_Sense_+_Library_PoolC
ACGGATTTCATGGCCTCTTCGTTAGCGACGCTGACCTCGCAACCCAAAACTAATTCTCATCTCCATTGACATTAATTTCACTTTAAATATAAGC
>Frequency_1_QualityScore_DFHHDFDHGGDHIJIJIIIIGCGHEGGGEHFGGFBBD@GGHIJJJDGIADAGGEH9A?EF<D=?AB;A8;?BDB@@CCDD05<<9(8<(8ABD:_Mismatch_1_Sense_+_Library_PoolC
TTGAAATCGTTGCCTCCGTTGAGCTCCCTGCAAGAGTCCCGTACGGATTTCATGGCCTCTTCGTTAGCGACGCTGACCTCGCAACACAAAACTA
>Frequency_1_QualityScore_DDF?FDDHGIIIBEHHGDGIBEHDHIBGCGIBDDHIIEGGGHGIGGGGFAC)BBC>@=@CDD=@@C6CE;A>?EE_Mismatch_2_Sense_+_Library_PoolC
GTAATTTTTAAAGTTTTTTTACTTTGTACATTTTATACTTTTTCAAAATAAAATTGTAAATGTTTGTAGTTTTTA
>Frequency_1_QualityScore_EFHHHHGHIIIIGI@IHGHIIGGGIHHDHIIIIHIIIIIIICFGHIEHHIGGIEGII>=FCEGEA>CCEEEHE?DCFDD?CE6;>ABBD>_Mismatch_1_Sense_+_Library_PoolC
TAATTTGAAAAATGTAATTTTTAAAGTTTTTTTACTTTGTACCTTTTATACTTTTTCAAAATAAAATTGTAAATGTTTGTAGTTTTTTAC
>Frequency_1_QualityScore_FFHFHHHJJJHIJJJJJIJJJJIJJJJJJCHJJJJHGIHIJJJJJE*1BFHIJIJJIHGHIIGHIGEHEAEHHFFFFFFEEDDDDDEEFEEEEE_Mismatch_1_Sense_+_Library_PoolC
TTGAAAAATGTAATTTTTAAAGTTTTTTTACTTTGTACCTTTTATAGTTTTTCAAAATAAAATTGTAAATGTTTGTAGTTTTTTATATTATTTT
>Frequency_1_QualityScore_+:AADDBEEIIAFD<CEE>FCD>C<EFEFAE@EEAEFICFIDDDDEDCCDCEBCCDIEAA;8_Mismatch_1_Sense_+_Library_PoolC
TTTATACAAAACTGTAAATGATTGTAAATTGTAAATATTTTTTTAAATCATTTTTATAGCGA
>Frequency_1_QualityScore_FFHHFFDIIJJJHHIIIIIJJJJHIIJJJIJIHIIJJJJJJJIJIJJJHHJHICHJJJJIIIJIJIIJHAEHECDFFFF_Mismatch_2_Sense_+_Library_PoolC
AATGTAATTTTTAAAGTTTTTTTACTTTGTACCTTTTATACTTTTTCAAAATAAAATTGTAAATGTTTGTAGTTTTTAC
>Frequency_1_QualityScore_?BDFDHCCGHGBCGIIIDEHHIGEDG?FHHIGCG?DGCFEGIIGI@AGGHII@G@DHAEEB<;>ACCEDC@CDCCCCCBCCB?CBBB@>BBBCC_Mismatch_1_Sense_+_Library_PoolC
GCACAGTCTCCAACCCTTGAAATCGTTGCCTCCGTTGAGCTCCCTGCAAGAGTCCCGTACGGATTTCATGTCCTCTTCGTTAGCGACGCTGACC
>Frequency_1_QualityScore_FFHHHHHJHIJJJJJJJJJJJIIJJJJJJJJJJJJJJJJIHHIJJJIIIJIHIIJIJ@GIJGHJEGHHHH_Mismatch_1_Sense_+_Library_PoolC
TTTTAAAGTTTTTTTACTTTGTACCTTTTATACTTTTTCAAAATAAAATTGTAAATGTTTGTAGTTTTTA
>Frequency_1_QualityScore_DBF@DAFA@FBGECFGEEHHIHGFFHIIFDGG@GIIGIIIIIIICHGFGGGIGHHHHFFCBCDCCEEEECDDEDDDDDD_Mismatch_0_Sense_+_Library_PoolC
AACGCAGGAGATAGAGTAATCTAATTTGAAAAATGTAATTTTTAAAGTTTTTTTACTTTGTACCTTTTATACTTTTTCA
>Frequency_1_QualityScore_FFHHHHCGGIJJJJIJJJJGIIIJIIIIIIIGGGGIIIIJJJGIJJIIIIIDHGHHIJJIEGHJJJJ?E?CACD?;?BBBD_Mismatch_1_Sense_+_Library_PoolC
AAAATGTAATTTTTAAAGTTTTTTTACTTTGTACATTTTATACTTTTTCAAAATAAAATTGTAAATGTTTGTAGTTTTTTA
>Frequency_1_QualityScore_FFHHHHHJJJGGIIJJJJJJJJIJJJJJJJJJJJJIIIJJJJJJJJJJJIIJJJIJJIJIJJJIJFHHHHGEFFFFFFCEEEEE_Mismatch_2_Sense_+_Library_PoolC
TTGAAAAATGTAATTTTTAAAGTTTTTTTACTTTGTACCTTTTATACTTTTTCAAAATAAAATTGTAAATGTTTGTAGTTTCTA
>Frequency_1_QualityScore_DDFDHHHII@??FFHIEBHIBB*::D<B?::DGGGIAGFGHIED??FD<==FHIGIIIIG@GHIEEHBDAACCCCC@;@CAA@CCDD;@A_Mismatch_1_Sense_+_Library_PoolC
ACCTCGCAACCCAAAACTAATTCTCATCTCCATTTACATTAATTTCACTGTAAATATAAGCAACGCAGGAGATAGAGTAATCTAATTTGA
>Frequency_1_QualityScore_DDHHHGHIIFIGIJIIGHGGIIJGIJIJHIHIGABG?DBDGGGIJIJIIEIGIGIHGGGGIIIGCHH=@A?EFADDDCDDCDCCDDDA_Mismatch_2_Sense_+_Library_PoolC
ATTTCACTGTAAATATAAGCAACGCAGGAGATAGAGTAATCTAATTTGAAAAATGTAATTTTTAAAGTTTTTTTACTTTGTACCTTCA
>Frequency_1_QualityScore_FFHGHHHIJJJJJJHIIGIIJJJJJJGIJJJIJJJJIJJIIJGHIIJJJJJIIJJJJIJJJHEHHHEHHFFFFFDACEEAEEC3>ABDDD_Mismatch_0_Sense_+_Library_PoolC
TAATTTGAAAAATGTAATTTTTAAAGTTTTTTTACTTTGTACCTTTTATACTTTTTCAAAATAAAATTGTAAATGTTTGTAGTTTTTTAT
>Frequency_1_QualityScore_FFHHHHHJIJJJJJJJJJIJJJGIGIIJHIBGHIJJJJIJJJIIJJJJJJJJJJJJJIIIHGIJJJHDDEEEEEDEEDDDDDD_Mismatch_0_Sense_+_Library_PoolC
CTGTAAATATAAGCAACGCAGGAGATAGAGTAATCTAATTTGAAAAATGTAATTTTTAAAGTTTTTTTACTTTGTACCTTTTA
>Frequency_1_QualityScore_FFHHHHGGJJJIIIIJJJJJJJJIJEHJJJJJJJJJIJJJJJJJIJJIIJIIIJJIGFHIGHHIJHFHHCEHFFDFDFECC@CD_Mismatch_2_Sense_+_Library_PoolC
CATTTGAAAAATGTAATTTTTAAAGTTTTTTTACTTTGTACCTTTTATACTTTTTCAAAATAAAATTGTAAATGTTTGTAGTTA
>Frequency_1_QualityScore_BDD;CFF@?AFFD@FB<H9+C??8C?F?67.7\8BF@15;@=E:;(?6@C>;;;55;;>>>;A>CD@:@3:C>>>@C@@>>:C4@4@>@@_Mismatch_0_Sense_+_Library_PoolC
CGGATTTCATGGCCTCTTCGTTAGCGACGCTGACCTCGCAACCCAAAACTAATTCTCATCTCCATTGACATTAATTTCACTGTAAATATA
>Frequency_1_QualityScore_4+2222ABE?E4CBE<FBF@3A+2AEF<FFEIED?9CBD:DDDDADECBCCC<ACE@ACC77=A9)_Mismatch_2_Sense_+_Library_PoolC
GTGTAATCTAATTTGAAAAATGAAATTTTTAAAGTTTTTTTACTTTGTACCTTTTATACTTTTTCA
>Frequency_1_QualityScore_FFHHHHHJJJJJJJJJIJJJJJJJJJJHHJJJJJJJJJJJJJJJJJJJIJJJJJJJJJJJJJIJJJHHHEEHHFFFDFFFEEEDEEEDC_Mismatch_1_Sense_+_Library_PoolC
CTAATTTGAAAAATGTAATTTTTAAAGTTTTTTTACTTTGTACCTTTTATACTTTTTCAAAATAAAATTGTAAATGTTTGTAGTTTTAT
>Frequency_1_QualityScore_ADFA:C<<F?EGI9<<CF<89?;;?<)?:4CDFG66:DDFFFFCF;=C;@>;CEEFF2A;?6\,\3\39:A:2509)(02((8<@(4+>A@>:@_Mismatch_1_Sense_+_Library_PoolC
TTTGCCTCCGTTGAGCTCCCTGCAAGAGTCCCGTACGGATTTCATGGCCTCTTCGTTAGCGACGCTGACCTCGCAACCCAAAACTAATTCTCAT
>Frequency_1_QualityScore_FFHHHHHJJJJJIJJJJJJJJJJJIJFHJJJJJIJJGJIIJJJJIIHIJBGIHIIHEHHFFDDDDDDCDDDDDDDDDDDDDDDDDDEEECACCC_Mismatch_1_Sense_+_Library_PoolC
TGCCTCCGTTGAGCTCCCTGCAAGAGTCCCGTACGGATTTCATGGCCTCTTCTTTAGCGACGCTGACCTCGCAACCCAAAACTAATTCTCATCT
>Frequency_1_QualityScore_DDFFFFA;@<EDG>AHCGEC33):**@1:9?F?@1006?FF484.).8@F3@7=C_Mismatch_1_Sense_+_Library_PoolC
TTGCCTCCGTTGAGCTCCCTGCAATAGTCCCGTACGGATTTCATGGCCTCTTCGT
>Frequency_1_QualityScore_ADF6@FAEGEH<F7DDF>?GGGE><)60??1?:;AH<8\5@AC_Mismatch_0_Sense_+_Library_PoolC
CCCGGACTTCGGATTCAGATGCAGAGGAGGACGACGGGTATAT
>Frequency_1_QualityScore_FFHHHHHJJJJHJHJJJJJJJJJIJJJJJJJJJJJJJJJJJJJJJJJJJJJJJJIJJJGIHIJIJJHHHHHHHHFFDFF@CEDDEC_Mismatch_2_Sense_+_Library_PoolC
TTTGAAAAATGTAATTTTTAAAGTTTTTTTACTTTGTACATTTTATACTTTTTCAAAATAAAATTGTAAATGTTTGTAGTTTTTCA
>Frequency_1_QualityScore_FFHHHHHJJJJJJIJGJJJJJJJIIIJJGIIJJIJIJIJGGIJJIJIGIJJIJIJ).BEHHFHHHHFFFFDEEEEFEFDDDDDCDDDDE_Mismatch_2_Sense_+_Library_PoolC
CTCATCTCCATTGACATTAATTTCACTGTAAATATAAGCAACGCAGGAGATAGAGAAATCTAATTTGAAAAATGTAATTTTTAAAGTTA
>Frequency_1_QualityScore_FDHHHHD@FHGHIIIHHIJIEFIFEHIIDHICHIIIGIFH_Mismatch_0_Sense_+_Library_PoolC
TTTTAAAGTTTTTTTACTTTGTACCTTTTATACTTTTTCA
>Frequency_1_QualityScore_FFGDFAHHGGIJIIEJIIIJJJHCBHIEHHEEHEDDHIHBHIIIIFI=DFFHGEIIJJIJJGIIG@=CHAEHHFFFFEDEFEDCAEDBDDCDED_Mismatch_2_Sense_+_Library_PoolC
GAGTAATCTAATTTGAAAAATGTAATTTTTAAAGTTTTTTTACTTTGTACCTTTTATACTTTTTCAAAATAAAATTGTAAATGTTTGTAGTTAA
>Frequency_1_QualityScore_D:DD?D;+::A?AEEDFIDE<EEA9??;BDEEDDDD9(89<@<>C;AACCCDD=)..:?D,,/(9/5;>;>:9>A?AAA_Mismatch_0_Sense_+_Library_PoolC
CGCACAGTCTCCAACCCTTGAAATCGTTGCCTCCGTTGAGCTCCCTGCAAGAGTCCCGTACGGATTTCATGGCCTCTTC
>Frequency_1_QualityScore_FFHHHHHIJJJJJHHIJJIGHGIJJIGHIIIHIJJJJJJJIIJJGIHJJJGGGIGJJGGGHHFFEEDDECCCDACCCDB?BBB7<BCCDDACDC_Mismatch_1_Sense_+_Library_PoolC
TCAAGTTTTCTGGTGATGGACGCACAGTCTCCAACCCTTGAAATCGTTGCCTTCGTTGAGCTCCCTGCAAGAGTCCCGTACGGATTTCATGGCC
>Frequency_1_QualityScore_FFHHHFHIIIGIIJIJJGBHHHIJIJJJJJJJJJJJJIJJIIIJJJJJHIIIIIIIJJIIJIHJJJI_Mismatch_0_Sense_+_Library_PoolC
TAAAATTGTAAATGTTTGTAGTTTTTTATATTATTTTATACAAAACTGTAAATGATTGTAAATTGTA
>Frequency_1_QualityScore_FFHG<CFHGGHIBGHICEEAFGIIGG<<?BBHEACGGHGIIG=ECHIGIIEEGGH:AHFG?DFFDE@ACB=;;?CCCDD@?C@<@>?_Mismatch_0_Sense_+_Library_PoolC
GAAGTTAGTGGCGTTTCAAGTTTTCTGGTGATGGACGCACAGTCTCCAACCCTTGAAATCGTTGCCTCCGTTGAGCTCCCTGCAAGA
>Frequency_1_QualityScore_FFHHHHHJJJJJJJJJIJJJJJJJJJJJJJJJJJJJJJJJJJJJJJJIEGIHIHIJJJHHHHHHHCFFFFEFACEDDBDDEEEEEEEEC_Mismatch_1_Sense_+_Library_PoolC
AATGTAATTTTTAAAGTTTTTTTACTTTGTACCTTTTATACTTTTTCAAAATAAAATTGTAAATGTTTGTAGTTTTTTATATTATTCTA
>Frequency_1_QualityScore_EFHDFHHJHBEDHGIIIJJGHIJIJJIIJJJGGGIGIJJIIIIJIBBGEGHIJFG<AEEEFFFEECCAA>@B:BBB@<9>ABB@DD?B?B?<BC_Mismatch_1_Sense_+_Library_PoolC
CTTGAAATCGTTGCCTCCGTTGAGCTCCCTGCAAGAATCCCGTACGGATTTCATGGCCTCTTCGTTAGCGACGCTGACCTCGCAACCCAAAACT
>Frequency_1_QualityScore_@D;A<:2AAB+<:FGIEDEFIF@EGEDGE4CC4?D>FGBDAFGECFIEFGFCEIE:;EE<EEEFDDD;?@>AA>BA>A3;ADAB;>A@BAB:>A_Mismatch_1_Sense_+_Library_PoolC
GGAGATAGAGGAATCTAATTTGAAAAATGTAATTTTTAAAGTTTTTTTACTTTGTACCTTTTATACTTTTTCAAAATAAAATTGTAAATGTTTG
>Frequency_1_QualityScore_FFGHHGHIJJ>GGIIJJJIIJIEHIGIJJJJJJJJJJJJJJJIJIIJJGIHGIJJJJJJIJJIGHGHJHGCHHHHFFFFDD@@CCCDDDDDDED_Mismatch_1_Sense_+_Library_PoolC
CTCCATTGACATTAATTTCACTGTAAATATAAGCAACGCAGGAGATAGAGTAATCTAATTTGAAAAATGTAATTTTTAAAGTTTTTTTACTTTC
>Frequency_1_QualityScore_FFHHHHHJJJJJJJJJJJJJJJJJJJJJJIJJJJJHIJJHIJIIJJJJJJJJJIJJJJJJIIIIIIJJJIIHHHHHHHFDFDFFFEEEE_Mismatch_0_Sense_+_Library_PoolC
ACCTTTTATACTTTTTCAAAATAAAATTGTAAATGTTTGTAGTTTTTTATATTATTTTATACAAAACTGTAAATGATTGTAAATTGTAA
>Frequency_1_QualityScore_FFHGGHFGHJFIJJJIJIIIJIIJJJJIJJIIIJIIEIJJJIGHHCDFEFEFEEEEDDBDDDDDDACCCCCCBDDDBDDDDCCDDDDDBD@@DD_Mismatch_0_Sense_+_Library_PoolC
GAGAAGGTCCGGATAAATCTGACGACGGGGATAGTTACCAGAAAGCCATTGTCTTCGAAATGTCTGGAATTCGGCGTCATCAATCCCCGGTTCC
>Frequency_1_QualityScore_FFGHHHGHIJJGIHJIGIIGGIIGJEHJJIIJJ@FGGIJJIHFGFFFDF;CCCEDDDDDDDDDEDACB?909<@CCC>>>CA@C@A<C@C:?C<_Mismatch_0_Sense_+_Library_PoolC
ACTTCGGATTCAGATGCAGAGGAGGACGACGGGTATATCGTGGCTTTTACCCATAACGAAGTTAGTGGCGTTTCAAGTTTTCTGGTGATGGACG
>Frequency_1_QualityScore_FFHHGHHJJIJJJJHIHIJIJIJIJGHJJJJIJHHHHHFFFFFEDEDDDDDDDDDDDDDDDDDDDDDDDCDDDDDDDD?BDDDBDB09:@CAB?_Mismatch_0_Sense_+_Library_PoolC
CGAGGACTTATGGCGACGGTTGCTTCGGCAGTGAGCCCTACTTCGTGCCCCGGACTTCGGATTCAGATGCAGAGGAGGACGACGGGTATATCGT
>Frequency_1_QualityScore_DAAFFAF@F,,:AEF;CFHE3FHCFB>+:CCB4?:?9?DHH9*0::@F<BFAB@>CFHCFCGIIIG3=.7@@4)???==ADEB3)7_Mismatch_1_Sense_+_Library_PoolC
CCTTTTATACTTTTTCAAAATAAAATTGTAAATGTTTGTAGTTTTTTATATTATTTTATACAAAACTGTAAATGATTGTAAATTGA
>Frequency_1_QualityScore_FDHFHFHIJHGIIJGGGHGJJJJJIIJJDGDHHI@DBDGGIJIJIIJJHDFEIGHIJGHIJIIGGGHEEEEHDDDDDDEDDDDCDDDDDDEDDC_Mismatch_1_Sense_+_Library_PoolC
ATTTCACTGTAAATATAAGCAACGCAGGAGATAGAGTAATCTAATTTGAAAAATGTAATTTTTAAAGTTTTTTTACTTTTTACCTTTTATACTT
>Frequency_1_QualityScore_FFHDHFFGHIGGHIGIJJIIGGHEGHFGHGIHGGDFGGGICHIIIJIHJJJJJIIJJIIJIIEHHCDHC?BCDDDDEDDEDDDDBDDDEDEDEC_Mismatch_1_Sense_+_Library_PoolC
TTCACTGTAAATATAAGCAACGCAGGAGATAGAGTAATCTAATTTGAAAAATGTAATTTTTAAAGTTTTTTTACTTTGTACATTTTATACTTTT
>Frequency_1_QualityScore_FFHFHHG<EHEGGJIIJIGIIJJEIJBHGJHIGH?DAGIEHGFIJBCDBCAHGGHCFGGIIBGIH;=C75=>BDDCDCCDD;@@ACC_Mismatch_0_Sense_+_Library_PoolC
TTCACTGTAAATATAAGCAACGCAGGAGATAGAGTAATCTAATTTGAAAAATGTAATTTTTAAAGTTTTTTTACTTTGTACCTTTTA
>Frequency_1_QualityScore_FFHHHHHJJJJGIJJJJJJHHHIIJJJJJJJJJIJJJJJJJJJJJJIIJJDIJJHHGHFFFEEDCEDDDDDDDDDCDCDCCDDDDBBDB?@BCD_Mismatch_1_Sense_+_Library_PoolC
GGCGTTTCAAGTTTTCTGGTGATTGACGCACAGTCTCCAACCCTTGAAATCGTTGCCTCCGTTGAGCTCCCTGCAAGAGTCCCGTACGGATTTC
>Frequency_1_QualityScore_DFFFHGHDFGGHHIJJJG@DHII9?DF>FBHGDHEEIGGGHJGGHEFGHIHFHG@FHHFHGHGIDHHHA?EEDDECDDEDEEEE_Mismatch_0_Sense_+_Library_PoolC
AATTTTTAAAGTTTTTTTACTTTGTACCTTTTATACTTTTTCAAAATAAAATTGTAAATGTTTGTAGTTTTTTATATTATTTTA
>Frequency_1_QualityScore_FFHGHHHIHHIJJJJJJJJIJGIJJJJIJJJJJJJJGIJJJJJJJJJJJJJJJIJIHHIIJJJJJHHHHHHHFFFFDFFEDDDDEDDFEEDEED_Mismatch_2_Sense_+_Library_PoolC
GAAAAATGTAATTTTTAAAGTTTTTTTACTTTGTACCTTTTATACTTTTTCAAAATAAAATTGTAAATGTTTGTAGTTTTTTATATTATTGTAA
>Frequency_1_QualityScore_FFHHHHHJJEIJJJJJJIJJJJHIJJJJJJJJJJJJJJJJJJJIJIJGIFHJJJJJJJJJJIIIIJIJHEEEEHHHH_Mismatch_1_Sense_+_Library_PoolC
TCCATTGACATTAATTTCACTGTAAATATAAGCAACGCAGGAGATAGAGTAATCTAATTTGAAAAATGTAATTTCTA
>Frequency_1_QualityScore_FFHHHHHJJJJJJJJJJJJJJIIJIJJJJIJJEIJJJJJJJJJJJJHIIIJIJJJIJIHHHHHHFDFFCFEEEEEEEEDEEECEEDDEDEEEDC_Mismatch_2_Sense_+_Library_PoolC
AGTAATCTAATTTGAAAAATGTAATTTTTAAAGTTTTTTTACTTTGTACCTTTTATACTTTTTCAAAATAAAATTGTAAATGTTTGTAGTTTAA
>Frequency_1_QualityScore_FFGGFHHJIJJJIJJJJJJJJJIJHIJIIGHIJIEIHIGGIIJII_Mismatch_0_Sense_+_Library_PoolC
TTATACTTTTTCAAAATAAAATTGTAAATGTTTGTAGTTTTTTAT
>Frequency_1_QualityScore_FFHHHHHIJJJHIIJJJIJGIJIJJJFHHGJJIIIJIJHJJDGHAEFFDDDD3=CDEEDCDDDDDCDCC@CCCDDDBBBD?CDCCDDDB9<@C3_Mismatch_0_Sense_+_Library_PoolC
GCCCTACTTCGTGCCCCGGACTTCGGATTCAGATGCAGAGGAGGACGACGGGTATATCGTGGCTTTTACCCATAACGAAGTTAGTGGCGTTTCA
>Frequency_1_QualityScore_FFGHHHHJJJJJJJJIJJJJJJJJJJJJIJJJJJJJIJJJJJJJJJJIIJIIHIIJJJHIGIHFEHHHHCDEFFFFD_Mismatch_2_Sense_+_Library_PoolC
ATGTAATTTTTAAAGTTTTTTTACTTTGTACCTTTTATACTTTTTCAAAATAAAATTGTAAATGTTTGTAGTTTTGA
>Frequency_1_QualityScore_FDHGHHHIJJJJJJJJJJJJGHJJJJJIHIIJJJIIJJJIHHHHHGFDFFDDDDDDDDDDD7BCDDEDDABDDBDDDDDDACDCDDD@B?CCDC_Mismatch_0_Sense_+_Library_PoolC
CGGCAGTGAGCCCTACTTCGTGCCCCGGACTTCGGATTCAGATGCAGAGGAGGACGACGGGTATATCGTGGCTTTTACCCATAACGAAGTTAGT
>Frequency_1_QualityScore_DEHHHFHIIIBEHGHAHHEIFHHIDGDGIFGBFHGD@FHIGIGEGAFHI:=EGGIIGIGFGHGHIDHHCCEHHFDBCCCDDCDACDDEE;ADDE_Mismatch_1_Sense_+_Library_PoolC
AATTTCACTGTAAATATAAGCAACGCAGGAGATAGAGTAATCTAATTTGAAAAATGTAATTTTTAAAGTTTTTTTACTTTGTACATTTTATACT
>Frequency_1_QualityScore_FFHHHHHJJJIIJJJJJJJJIJIJJJJJJJIJJJJJJJJJJJIIIJJJHIJJHJIGHGIG_Mismatch_2_Sense_+_Library_PoolC
TTTTTTACTTTGTACCTTTTATACTTTTTCAAAATAAAATTGTAAATGTTTGTAGTATAT
>Frequency_1_QualityScore_=DBFBC2<A?AAA:AA<<CC@EHAC_Mismatch_0_Sense_+_Library_PoolC
AAACTGTAAATGATTGTAAATTGTA
>Frequency_1_QualityScore_FFHHGHHJIEIJJIGIJJJJJHHIJIICHHIFIHICIIIJ_Mismatch_1_Sense_+_Library_PoolC
TACTTTTTCAAAATAAAATTGTAAATGTTTGTAGTTTTTA
>Frequency_1_QualityScore_DDFHHHHJIJJJHIJJJJJHIIIIIJJJJJJJJJJJJJJJJJJJJIJHIJ_Mismatch_0_Sense_+_Library_PoolC
TGTAAATGATTGTAAATTGTAAATATTTTTTTAAATCATTTTTATAGTGA
>Frequency_1_QualityScore_FFHHHHGIIJJJJJIEHIJJJJGGIJIJIJFHIGIJJHIJJJGIIIIIIGHIIGIJJJIJICGIIFFDDECDDDDEDDCDDCCDECDCEDDACA_Mismatch_1_Sense_+_Library_PoolC
CTGTAAATATAAGCAACGCAGGAGATAGAGTAATCTAATTTGAAAAATGTAATTTTTAAAGTTTTTTTACTTTGTACCTTTTATACTTTTACAA
>Frequency_1_QualityScore_??AB;3D?FF?:@FF:18C1:1:DGAGEEII?BGGFID(;FE8:\>;;@B@B@/\58???B?>A:A:(:(+(4(44:(:(4:44>A@A:(44@B_Mismatch_1_Sense_+_Library_PoolC
CAAGAGTCCCGTACGGATTTCATGGCCTCTTCGTTAGCGACGCTGACCTCGCAACCCAAAACTAATTATCATCTCCATTGACATTAATTTCACT
>Frequency_1_QualityScore_DDDFDDHFEGHBGGGHG9H?FFFHICADBHHGHDGHIIIIIIICHIFDGGGAHGIIIIIICDHIIGGEIIHFFEEHDEFEDDCFEEECECCCCC_Mismatch_2_Sense_+_Library_PoolC
TAATTCTCATCTCCATTGACATTAATTTCACTGTAAATATAAGCAACGCAGGAGATAGAGTAATCTAATTTGAAAAATGTAATTTTTAAAGCTA
>Frequency_1_QualityScore_ADDAD?AE<E:<FB?+AFC+<+<EFDFI9CC@<>1:1*11:9C*?DEIIDIII=;;CE:C_Mismatch_1_Sense_+_Library_PoolC
CTAATTCTCATCTCCCTTGACATTAATTTCACTGTAAATATAAGCAACGCAGGAGATAGA
>Frequency_1_QualityScore_FFHHHHHJJJJJJJJJJJJJJJJIJJJIJJJJJJIJJHIJJHIJFHIIJIIIIGIJJJJJGHIGHFGIIEHHIIHHHGHHHFFFEFFFDC_Mismatch_1_Sense_+_Library_PoolC
GTACCTTTTATACTTTTTCAAAATAAAATTGTAAATGTTTGTAGTTTTTTATATTATTTTATACAAAACTGTAAATGATTGTAAATTGCA
>Frequency_1_QualityScore_FFHHHHHJJJIJJJJJJEIIJJJJJIJJJFHIJIJJJJJJJJIJIJJJIJJJJGIJJJJJJGIJIJHFHEHHFFFCDEBCEECEE@ACCDDDCC_Mismatch_1_Sense_+_Library_PoolC
ATCTAATTTGAAAAATGTAATTTTTAAAGTTTTTTTACTTTGTACCTTTTATACTTTTTCAAAATAAAATTGTAAATGTTTGTAGTTTTTTACA
>Frequency_1_QualityScore_FFHHGHDIJJJJJJJIJJJHIJJIGIJJJJJIJJJJIJIIFHIJIIGGIIJJIIJJJJGHIJHHHHGHFEFFFBCCC@CEEDDBBDDDEDDEED_Mismatch_1_Sense_+_Library_PoolC
ATCGACATTAATTTCACTGTAAATATAAGCAACGCAGGAGATAGAGTAATCTAATTTGAAAAATGTAATTTTTAAAGTTTTTTTACTTTGTACC
>Frequency_1_QualityScore_A?B3CD:@E:EA?EDE3CD:DAAAD8BDD4?8)86;A4\55?9@@<(=?_Mismatch_1_Sense_+_Library_PoolC
GAGCCCCGCAGAAATGGCGATTGCAAATGAGTGCGTGGGCGCTTCGAGG
>Frequency_1_QualityScore_FFHGGHHJFFI@FHIIJJJGGIIJGBGGHIEGIJGGFEHGIICAGGIHIIJHHH=EA@>BDADD@>=A>>CA><>C?CDDDDCBDDBBD>D3<<_Mismatch_1_Sense_+_Library_PoolC
ACGCACAGTCTTCAACCCTTGAAATCGTTGCCTCCGTTGAGCTCCCTGCAAGAGTCCCGTACGGATTTCATGGCCTCTTCGTTAGCGACGCTGA
>Frequency_1_QualityScore_FFHHHHHJIJJIJIJJJJIGGIJJJJIJJJJJJJJJJGIJJJJJJJJJHHHHHFFF>BCEEEEEDEDDDDEDDEEFEEDCDDDDDDDB?DBDCA_Mismatch_2_Sense_+_Library_PoolC
CTCTTCGTTAGCGACGCTGACCTCTCAACCCAAAACTAATTCTCATCTCCATCGACATTAATTTCACTGTAAATATAAGCAACGCAGGAGATAG
>Frequency_1_QualityScore_FFHHGGGABFHBEHIGCFHHAFBHHAHIDFGIIIIIGGHIIGIIIIIIC_Mismatch_0_Sense_+_Library_PoolC
AAAATTGTAAATGTTTGTAGTTTTTTATATTATTTTATACAAAACTGTA
>Frequency_1_QualityScore_FFHHHHHIJJJJCHDHGGGIHIJJJJJIGJJJGGJIJGIIIJIJIJJJGIJJGIJIJHHFFFFFFDCACCEEDDEDECEDDDDDCDCDDCD@CC_Mismatch_1_Sense_+_Library_PoolC
AAGCAACGCAGGAGATAGAGTAATCTAATTTGAAAAATGTAATTTTTAAAGTTTTTTTACTTTTTACCTTTTATACTTTTTCAAAATAAAATTG
>Frequency_1_QualityScore_FFHHHHHJJJJJJJJJJJJJIIJJJJIJIIJJJJJIJJJJIJJJIGIJIJJJJJJJJJJJJIEHIJJHHHHHHFDBCDFFEEEEEEDEC_Mismatch_1_Sense_+_Library_PoolC
TTAATTTTTAAAGTTTTTTTACTTTGTACCTTTTATACTTTTTCAAAATAAAATTGTAAATGTTTGTAGTTTTTTATATTATTTTATAC
>Frequency_1_QualityScore_FFHHHHHJHIJJJIJJJJHJJJIIJJJJJJJJJIJIJIJIJJJJIHHHFFFFDDDDDDDDDDDDDDDDEEDDEEDDDDDDEDDCACDDDEEEDE_Mismatch_1_Sense_+_Library_PoolC
AGCAAGAGTCCCGTACGGATTTCATGGCCTCTTCGTTAGCGACGCTGACCTCGCAACCCAAAACTAATTCTCATCTCCATTGACATTAATTTCA
>Frequency_1_QualityScore_DDFFHGHIGCEDEHHIJIIGHHDGIGGICHHGEFBFFFGGH@GEIGHB@FH<FGECFEHCHA@>GDH:DAEHCEEEECDF>CC:ACCCAC;@CC_Mismatch_2_Sense_+_Library_PoolC
AATTCTCATCTCCATTGACATTAATTTCACTGTAAATATAAGCAACGCAGGAGATAGAGTAATCTAATTTGAAAAATGTAATTTTTAAAGTTGA
>Frequency_1_QualityScore_FFHHHHHJJJJJJJJJIJJJJJIJJJJJJJJJJJGIJJHIJJJIJJJJIJJIIIJIJJJJJJJHHFFFB@CCCE@CDDEDDDEEEDDCCDDDDD_Mismatch_1_Sense_+_Library_PoolC
CCGCAACCCAAAACTAATTCTCATCTCCATTGACATTAATTTCACTGTAAATATAAGCAACGCAGGAGATAGAGTAATCTAATTTGAAAAATGT
>Frequency_1_QualityScore_FFHHHHGJGIJJJJJGHIJJIIJJJJJJJJJJJJJJJJJIJJJJJGIIGHJHHIIHHDEGIHFHAHGFFBDCEFECDEEEDDDCC@>AACDCC@_Mismatch_1_Sense_+_Library_PoolC
TTTTAAAGTTTTTTTACTTTGTTCCTTTTATACTTTTTCAAAATAAAATTGTAAATGTTTGTAGTTTTTTATATTATTTTATACAAAACTGTAA
>Frequency_1_QualityScore_FFHHHHHJIJIJJIJJJIJJIIGIJJGJJJJJIJJJFHIJJJJHHFFEDEEEDDDDDDD>B=BDDDDDDCDDCDDCCDDDDDDDBDBDDDC_Mismatch_0_Sense_+_Library_PoolC
TCGAAATGTCTGGAATTCGGCGTCATCAATCCCCGGTTCCTCGCAAAGAAGAACAGATACGCCTACGTCTCCATAGGCGCACCGTTGCCCA
>Frequency_1_QualityScore_DDFFHHHJIIIEHIJJIIEFHIIFGIIJHGIJJJJIIJJJIJJIGIIEIIIHHHFFFDFEEEDDDDDDD?BBADDCCCDDEDEEDCDDDDEDDD_Mismatch_1_Sense_+_Library_PoolC
TTGAGCTCCCTGCAAGAGTCCCGTACGGATTTCATGGCCTCTTCGTTAGCGACTCTGACCTCGCAACCCAAAACTAATTCTCATCTCCATTGAC
>Frequency_1_QualityScore_FFHFGHHJGJIJJJJJJJJJJEFIGIIJJJGIJGHIIJJJJJJJJJFFHIJJJJJIIJIJJJGIHFHHHHFFFFFEFEEEED@DDDADC>CDDC_Mismatch_1_Sense_+_Library_PoolC
AGTAATCTAATTTGAAAAATGTAATTTTTAAAGTTTTTTTACTTTGTACCTTTTATACTTTTTCAAAATAAAATTGTAAATGTTTGTAGTTTTC
>Frequency_1_QualityScore_DFFGHDHGIIIBIGHFIGEHIEIGEGGIGIIIIIJJJEGIJJHCEDGGIGEIGEGCGIJJGGCA_Mismatch_1_Sense_+_Library_PoolC
AATTGTAAATGTTTGTAGTTTTTTATATTATTTTATACAAAACTGTAAATGATTGTAAATTGGA
>Frequency_1_QualityScore_FFHHHHHIJJJJJJJJJHJJJJJJIIJJJJIIIJJJJJJJJJJJJJJJIJJJJJJJJJJJIIIIJIGHHEHEHACDFFDDDEEEE_Mismatch_0_Sense_+_Library_PoolC
AAATGTAATTTTTAAAGTTTTTTTACTTTGTACCTTTTATACTTTTTCAAAATAAAATTGTAAATGTTTGTAGTTTTTTATATTA
>Frequency_1_QualityScore_FFHHHHHJJIJIHJIJJJJJJJIJJJJJJJJJJJJJJJJJJJJJJJJJJIJJJJJIIJIHHHHFHFFFFFFFECEEEAEDC>@CBDB_Mismatch_1_Sense_+_Library_PoolC
ATTTGAAAAATGTAATTTTTAAATTTTTTTTACTTTGTACCTTTTATACTTTTTCAAAATAAAATTGTAAATGTTTGTAGTTTTTTA
>Frequency_1_QualityScore_FFHHHHHJJIJIJJJJJJJJIJIIJJJJJJJIJJJJJIIJJJJJIIJJJJJJJJJJJJJJJJIIIHIJJEHHJIHHHHHHHFFFFFFFC_Mismatch_1_Sense_+_Library_PoolC
GTACCTTTTATACTTTTTCAAAATAAAATTGTAAATGTTTGTAGTTTTTTATATTATTTTATACAAAACTGTAAATGATTGTAAATTGA
>Frequency_1_QualityScore_==AD<<<)@CDACFBEEFE;?CDDEIDDDDEDIDIAAEEDA@CAA?DAD?A>AA@@A??1;?88>>9&54::><<?9;>>>AAAA>>33::<><_Mismatch_0_Sense_+_Library_PoolC
TTGCTTCGGCAGTGAGCCCTACTTCGTGCCCCGGACTTCGGATTCAGATGCAGAGGAGGACGACGGGTATATCGTGGCTTTTACCCATAACGAA
>Frequency_1_QualityScore_FFHFHFDGGGIBEHEFDFDFCCFGGHEGDF@DHGCHGGAHHIIEHAGHG@EGADEHHHHFDB@DCCAC>>;@BDBD=B85@::A@A?A><CD:8_Mismatch_0_Sense_+_Library_PoolC
TTTCTGGTGATGGACGCACAGTCTCCAACCCTTGAAATCGTTGCCTCCGTTGAGCTCCCTGCAAGAGTCCCGTACGGATTTCATGGCCTCTTCG
>Frequency_1_QualityScore_?DFBAFAEACCE@G8?@9C<F??FF?DDFG@FEEF@A6@:8A==C@EFIFFE<B;;@>>@65,5;@3>:?@BB<9::@>:<?_Mismatch_0_Sense_+_Library_PoolC
CGAAGTTAGTGGCGTTTCAAGTTTTCTGGTGATGGACGCACAGTCTCCAACCCTTGAAATCGTTGCCTCCGTTGAGCTCCCT
>Frequency_1_QualityScore_DDAAF??FHEGA+@FGDHDHEFGDG><GH9BD69?0:FAGE;CEAE?B>BC@?55=<<C@>CD>>@;>5:>@CCAA:>(4@>ADEC>>ACC_Mismatch_0_Sense_+_Library_PoolC
AGTCCCGTACGGATTTCATGGCCTCTTCGTTAGCGACGCTGACCTCGCAACCCAAAACTAATTCTCATCTCCATTGACATTAATTTCACTG
>Frequency_1_QualityScore_FFHHHHHIJJJJJIJJJJJIJJIJJJJJIJJIJJJIJJJJIJJJHIIIGIHHHIJJIJJJIIIGHHHHHFECDEDDEE@CEEEDDDDDDDDDDE_Mismatch_1_Sense_+_Library_PoolC
TAACCCAAAACTAATTCTCATCTCCATTGACATTAATTTCACTGTAAATATAAGCAACGCAGGAGATAGAGTAATCTAATTTGAAAAATGTAAT
>Frequency_1_QualityScore_FFHFGHHJFJEHIFIJJIDGIEHHIIJJJIIJJJJJJJJJJJJJIEHJJJJJIAFHGJJJIJHHHHHHHADDEEFEDE@ECCDDDDEFFE_Mismatch_0_Sense_+_Library_PoolC
TTGAAAAATGTAATTTTTAAAGTTTTTTTACTTTGTACCTTTTATACTTTTTCAAAATAAAATTGTAAATGTTTGTAGTTTTTTATATTA
>Frequency_1_QualityScore_FFHHHGHJJJJJJJJJJJJJJJJJHIJJJJIJJJJJJIIJJJJJJIJJIJJJJJJJIIHGIIIJHIIJIGHJJJHHHHHHHFF_Mismatch_0_Sense_+_Library_PoolC
TTATACTTTTTCAAAATAAAATTGTAAATGTTTGTAGTTTTTTATATTATTTTATACAAAACTGTAAATGATTGTAAATTGTA
>Frequency_1_QualityScore_FFHHHHHGIJJJJJJJIJJJJJJJJJJJJJJJJJJJJJJJJJIJJJJFHIJJJJIJJJJJ_Mismatch_0_Sense_+_Library_PoolC
CATTGACATTAATTTCACTGTAAATATAAGCAACGCAGGAGATAGAGTAATCTAATTTGA
>Frequency_1_QualityScore_DDH1CD@F@GG;C;DDG@AFGBDDDHGHGGIIIIIIIC=FHIIIIDGIE@HIEECDCCCCCDCACDCCCCCCC;ADCDCCCCCCCCCCCCECA@_Mismatch_1_Sense_+_Library_PoolC
AGCGACGCAGGAGATAGAGTAATCTAATTTGAAAAATGTAATTTTTAAAGTTTTTTTACTTTGTACCTTTTATACTTTTTCAAAATAAAATTGT
>Frequency_1_QualityScore_FFHHHHHJJJJJIJJIIGGHGGIJJJJJJJJJJJJJJJJIJJJJJJJJIJEFFEFFFFFFFEECEEEEEDDEDDDDDDDDDDDD@CDCDD@CDE_Mismatch_2_Sense_+_Library_PoolC
GTTAGCGACGCTGACCTCTCAACCCAAAACTAATTCTCATCTCCATCGACATTAATTTCACTGTAAATATAAGCAACGCAGGAGATAGAGTAAT
>Frequency_1_QualityScore_AB::A<A<DBA@?92?<??F@FFBFC:D9::DGFB;B9009**9*9/8.8/B==88CECFF@CEC@?2?_Mismatch_2_Sense_+_Library_PoolC
TAAAGTTTTTTTACTTTGTACCTTTTATACTTTTTCAAAATACAATTGTAAATGTTTGTAGTTTTTTAA
>Frequency_1_QualityScore_FB<FHHFHIGBGIIJIFFBHEFEFHIIDGHJIIHGCHIGGGIICFFHIIEIIE@FFF@@=DHCC@C=CEEHHHEFD77;@=?B?_Mismatch_1_Sense_+_Library_PoolC
GAAAAATGTAATTTTTAAAGTTTTTTTACTTTGTACCTTTTATACTTTTTCAAAATAAAATTGTAAATGTTTGTAGTTTTTTAG
>Frequency_1_QualityScore_FBFHHHGJJIIIJJJIIGIJCHEHIJIJDHIIJJJIJJJJIJJJIJHFIIJJJJJI_Mismatch_0_Sense_+_Library_PoolC
GTAAATATAAGCAACGCAGGAGATAGAGTAATCTAATTTGAAAAATGTAATTTTTA
>Frequency_1_QualityScore_FFGGHH?FHIIGIIGIGIIIGFEFFDEDEBADDCDDDDDDDDDDEDCB?CA@C;;;5<A<AAAB8AADCCDCC?A?CCCBCCDDD@?@?DDDCC_Mismatch_0_Sense_+_Library_PoolC
AACGCGTGGGACGAGGGCGACGAGATCGTGTTGATTGCCATGAATTCGTACCCGGTGGAGCACGTTCTGGAAAGAACACATCTCGTCCATTCCA
>Frequency_1_QualityScore_DFHA,AFHIJIJGIIIHGIGIJJJJJIIIIIJIJGIJJIIIIJJJIIJJIGIGIJIFGJBEGHGI_Mismatch_2_Sense_+_Library_PoolC
AAGTCTTTTTACTTTGTACCTTTTATACTTTTTCAAAATAAAATTGTAAATGTTTGTAGTTTTTA
>Frequency_1_QualityScore_FFGHAFHIJJJJJJJJIJJJJJJIIIJJJJJJJJJHGIJJJJJIJJJJHHIHIJJJJIIGJJJJJJD_Mismatch_0_Sense_+_Library_PoolC
AGAGTAATCTAATTTGAAAAATGTAATTTTTAAAGTTTTTTTACTTTGTACCTTTTATACTTTTTCA
>Frequency_1_QualityScore_FFH>FHHJJJJJJJJJIJJJJJJJJJJJJJJJJJJGHFHIIGHGGIHIJJJJJJJHGGIJIJIGHHHHHEHDFFCFFEDCDDDDDEDDEDDCCD_Mismatch_1_Sense_+_Library_PoolC
TACATTAATTTCACTGTAAATATAAGCAACGCAGGAGATAGAGTAATCTAATTTGAAAAATGTAATTTTTAAAGTTTTTTTACTTTGTACCTTT
>Frequency_1_QualityScore_FFHHHHHJJJJJJJJJJHIJJJJIJJJFIIIIJIJJ_Mismatch_1_Sense_+_Library_PoolC
TTTTCAAAATAAAATTGTAAATGTTTGTAGTTTTTA
>Frequency_1_QualityScore_ADHH<DFGIEEFEF>C>@:DG@ECGBGCG9B<49BBHEIIGGIIIG@D8CGIIG=CFCEEE).=A1AH_Mismatch_1_Sense_+_Library_PoolC
TAAAGTTTTTTTACTTTGTACCTTTTATACTTTTTCAAAATAAAATTGTAAATGTTTGTAGTTTTTCA
>Frequency_1_QualityScore_FFHHHHHJJJJIIJJJJIIIJJJJJJJJJJJJJJJJJJJJJJHHHHHHFFFFFFFEEEEECEDDDEEEDEDDDCFDEDEEDEDDDDDDDDDDDD_Mismatch_1_Sense_+_Library_PoolC
TGGCCTCTTCGTTATCGACGCTGACCTCGCAACCCAAAACTAATTCTCATCTCCATTGACATTAATTTCACTGTAAATATAAGCAACGCAGGAG
>Frequency_1_QualityScore_ADFFFFDGAGHGHHEI<F?EE>A?ECFFD@DFH@GBBFBDDBGEFGGDGEGEHGIHHD;7@G(=?CBD=;;@CDC_Mismatch_1_Sense_+_Library_PoolC
TTTTTTATATTATTTTATACAAAACTGTAAATGATTGTAAATTGTAAATATTTTTTTAAATCGTTTTTATAGTGA
>Frequency_1_QualityScore_FFHHHHHIFIIIHIEHIIIJJJJJJJGHIJJJJGHIJJJJJIIJHFHIJJ_Mismatch_1_Sense_+_Library_PoolC
CGCAGGAGATAGAGTAATCTAATTTGAAAAATGTAATTTTTAAAGTTTTA
>Frequency_1_QualityScore_DDFH?<<C4<:FHBFA:CAFEHBEBC<FHFHFIFCGFHIFHIEEGDD9?BDH<FEGF_Mismatch_0_Sense_+_Library_PoolC
AATTGTAAATGTTTGTAGTTTTTTATATTATTTTATACAAAACTGTAAATGATTGTA
>Frequency_1_QualityScore_EFHHHHHJIJJJJJJJJJJJJJJJJJJJJJFJIJJJJJGIJJJJJFHGIJIIJIJJIJJJJIJJIGIHIBEEEFEHHHFFFFDFCEDEEEC_Mismatch_1_Sense_+_Library_PoolC
TGTACCTTTTATACTTTTTCAAAATAAAATTGTAAATGTTTGTAGTTTTTTATATTATTTTATACAAAACTGTAAATGATTGTAAATTGGA
>Frequency_1_QualityScore_BDFH?CAE@FABCD??:9BF>??BC4B<39)??@8CE@@BBBA77??>@@;\36;6;AC3(,,59/(,55;8:+8>:4:42<:??CC?_Mismatch_0_Sense_+_Library_PoolC
CGAAGTTAGTGGCGTTTCAAGTTTTCTGGTGATGGACGCACAGTCTCCAACCCTTGAAATCGTTGCCTCCGTTGAGCTCCCTGCAAGA
>Frequency_1_QualityScore_EFHHF:D:DFEGEEHHIJJEHGGIJFEHGJIJJJJI1:4;;B3,\\,,>@CC@_Mismatch_0_Sense_+_Library_PoolC
GGCGGAGTCGTTAAACTCGACTTTGATATGGCAGGGAGCCCCGCAGAAATGGC
>Frequency_1_QualityScore_FFHHHHGJJJIJIJJHIGIJJJJJJJJJJJJJJJJJJJIHHHHFBFDDEEEDDDDDDDDDDDDDDDDDDD>@CEEEBDDDBDDDCCDDDCDDDD_Mismatch_0_Sense_+_Library_PoolC
CGGTTGCTTCGGCAGTGAGCCCTACTTCGTGCCCCGGACTTCGGATTCAGATGCAGAGGAGGACGACGGGTATATCGTGGCTTTTACCCATAAC
>Frequency_1_QualityScore_BDHHGHHJHGIJJIGIGIHJJJIJGIJGIIJIJCHFEHIJJJIIJJJIIIHIJIGIIJJJJJJHEIGG_Mismatch_2_Sense_+_Library_PoolC
TTTCACTGTAAATATAAGCAACGCAGGAGATAGAGTAATCTAATTTGAAAAATGTAATTTTTAAAGCA
>Frequency_1_QualityScore_FFHHGHHIIIJJJ4CHIIIJIJIJJJHIJJIJJJJJJJJIJJJJJJJJIJJJJFHIJIIJJJJIJG_Mismatch_0_Sense_+_Library_PoolC
CATCTCCATTGACATTAATTTCACTGTAAATATAAGCAACGCAGGAGATAGAGTAATCTAATTTGA
>Frequency_1_QualityScore_DDHFADAEEFF=@EEGGHIE@D?CGGGIIC@DG*B?G9DFGGGGIAHE@@DHGEHEHEE@CCEDDCABE;BBB@B9599@@BB>BB<<?_Mismatch_0_Sense_+_Library_PoolC
CTTGAAATCGTTGCCTCCGTTGAGCTCCCTGCAAGAGTCCCGTACGGATTTCATGGCCTCTTCGTTAGCGACGCTGACCTCGCAACCCA
>Frequency_1_QualityScore_FFHHHGHJJJJJJJJJJJJJJIGJJJIJIIJJJJJIIJIJJJHHHHHFFFFAEDEDDDDEEEDEEDDDDDDDDDD<BDDCEEEDEDDDCDC_Mismatch_2_Sense_+_Library_PoolC
CCCGTACGGATTTCATGGCCTCTTCGTTAGCGACGCTGACCTCTCAACCCAAAACTAATTCTCATCTCCATCGACATTAATTTCACTGTAA
>Frequency_1_QualityScore_FFHHHHHJJJJJJHJJJJJJJJJJJHIJJJJJJJJJJJIJJJJJIJJJHHHIJJJJJJJJHIIGIHHHHHHHFFDFFFEEEEEEEDDDDDFDDA_Mismatch_1_Sense_+_Library_PoolC
AATTTGAAAAATGTAATTTTTAAAGTTTTTTTACTTTGTACCTTTTATACTTTTTCAAAATAAAATTGTAAATGTTTGTAGTTTTTTATATTAA
>Frequency_1_QualityScore_FDHHHHHJIJJIJIJJGHJIIHGIIJGIIJIJJJIJJIJIJIJJJGHHHFFFFDDDDDDCDDBDDDD<BBABDDDDEEEDEEDDDDCDEDDDCD_Mismatch_1_Sense_+_Library_PoolC
GAGCTCCCTGCAAGAGTCCCGTACGGATTTCATGGCCTCTTCGTTAGCTACGCTGACCTCGCAACCCAAAACTAATTCTCATCTCCATTGACAT
>Frequency_1_QualityScore_FFHHHHHJJJJJIIJJJJJIJJJJJJJJJJIJJJGFIIIJIIIJGIIHFHIJJI_Mismatch_2_Sense_+_Library_PoolC
TTTGTACATTTTATACTTTTTCAAAATAAAATTGTAAATGTTTGTAGTTTTTAA
>Frequency_1_QualityScore_FFHHHHHJHIHJJJHJHHIJJJJJJJJJIJJJJJJHIIJJJJJJJHHFHIJIJJJHHHHHHFFFFFFFFCEEEEEDDDDDDDDCDDDDDDDEEE_Mismatch_1_Sense_+_Library_PoolC
AACGCAGGAGATAGAGTAATCTAATTTGAAAAATGTAATTTTTAAAGTTTTTTTACTTTGTACATTTTATACTTTTTCAAAATAAAATTGTAAA
>Frequency_1_QualityScore_FFHHHHHJJGGIIJJJJJJJHIJJJJJIIJIJJJJIJJJGIJJJIDGIJIJJFGIJIIIIJGJJJJJJJFGGGDGHHHFHHFFFFFFFECECEE_Mismatch_1_Sense_+_Library_PoolC
TTTACTTTGTACCTTTTATACTTTTTCAAAATAAAATTGTAAATGTTTGTAGTTTTTTATATTATTTTATACAAAACTGTAAATGATTGTAAAC
>Frequency_1_QualityScore_8:C:F?FA<<<B;?C?DF*?0B?DF0?6@8@@AA37AE=DB?@<@BB=?B@ABE@;@AABBBBABDBBA@ABB@@@A@AABBA>44:@4>B>>A_Mismatch_1_Sense_+_Library_PoolC
CGGATTTCATGGCCTCTTGGTTAGCGACGCTGACCTCGCAACCCAAAACTAATTCTCATCTCCATTGACATTAATTTCACTGTAAATATAAGCA
>Frequency_1_QualityScore_FFHHHHHJJJJJJJJJJJJJJJJIJJJJIJJJIJIGJJJJJHHHHFFFFDEEEEDEDEEDDDDDDDDDD;BDDDEDEDDDDDDEEEEEEEEDDD_Mismatch_2_Sense_+_Library_PoolC
CGGATTTCATGGCCTCTTCGTTAGCGACGCTGACCTCTCAACCCAAAACTAATTCTCATCTCCATCGACATTAATTTCACTGTAAATATAAGCA
>Frequency_1_QualityScore_DBFBBF?CA4:<:AABBHG>FII>@FEHE=BFGDC*9BGFHIIGAHIGAHCGC<BFE=)8@FHA@E)=?;A<A?:CCDC>CCC>:@>C>D_Mismatch_0_Sense_+_Library_PoolC
TTTCACTGTAAATATAAGCAACGCAGGAGATAGAGTAATCTAATTTGAAAAATGTAATTTTTAAAGTTTTTTTACTTTGTACCTTTTATA
>Frequency_1_QualityScore_FFHHHHHHIIIJJJJJJJJGJJJJJJJJJJJJIJIJJIJJJJJJJJJJJJIJGIHJIJJJIIHIHIHHAEHHEFFDCDFDDDC_Mismatch_1_Sense_+_Library_PoolC
AAAAATGTAATTTTTAAAGTTTTTTTACTTTGTACCTTTTATACTTTTTCAAAATAAAATTGTAAATGTTTGTAGTTTTTTAG
>Frequency_1_QualityScore_FDHHHHHJJJJJJJGIJJJJJJJJIJJJJJJJJJIIIJJIJJIJGIJJJJHIJJHEGDGIIJFFFFFFF_Mismatch_0_Sense_+_Library_PoolC
GTTTTTTTACTTTGTACCTTTTATACTTTTTCAAAATAAAATTGTAAATGTTTGTAGTTTTTTATATTA
>Frequency_1_QualityScore_=DFDHHDAFEGBEFEHCHEGGDHG@HIIIGIIIIIIBCDBGC@?FDB:BF?40?8?GI_Mismatch_1_Sense_+_Library_PoolC
TACTTTGTACCTTTTATACTTTTTCAAAATAAAATTGTAAATGTTTGTAGTTTTTTAA
>Frequency_1_QualityScore_D;FDF:D<:EBAHHFDHFDFBDCEHFHIIFAF9?:EF9D<GFFII4BBCF:BC<CFGF>7C:C>DE_Mismatch_1_Sense_+_Library_PoolC
GAGTAATCTAATTTGAAAAATGTAATTTTTAAAGTTTTTTTACTTTGTACCTTTTATACTTTTCCA
>Frequency_1_QualityScore_FFHHHHHJJJAHJJIJJJJIJJJHIJJJJJJJJJJJJJJJIJJJIJJIHIFHJJJJJJJJJJHGHJHHGGEEFFFFFFEDEDCCEBBDD_Mismatch_0_Sense_+_Library_PoolC
CTCCATTGACATTAATTTCACTGTAAATATAAGCAACGCAGGAGATAGAGTAATCTAATTTGAAAAATGTAATTTTTAAAGTTTTTTTA
>Frequency_1_QualityScore_FFGHHFHIJJJJJJJJJIHIIJJJHJJJEIJHHGBEFFFDDBDDDDDBDDDDDDDEEEDEEDDDDCDDCCD:ACCDEEEDEDDDCCDEDEEEDD_Mismatch_1_Sense_+_Library_PoolC
GACGGATTTCATGGCCTCTTCGTTAGCGACGCTGACCTCGCAACCCAAAACTAATTCTCATCTCCATTGACATTAATTTCACTGTAAATATAAG
>Frequency_1_QualityScore_DDHDDHDBHI<GG@CDC>?8:68@<C/6=C@\-:=>;;BC>C(.5(-;5;??BAC_Mismatch_1_Sense_+_Library_PoolC
CGCTTCGAGGACTTATGGCGACGGTTGCTTCGGCAGTGAGCCCTAATTCGTGCCC
>Frequency_1_QualityScore_FFHHGHHJHGIJHIJJGJGHIIJJJIGHHIIIJIJJJJIIIJIIIIJJGIIHIGJJJGJCIJIJJIGHHHEEC@EFFFAEDEFEEDFDDDDDFD_Mismatch_0_Sense_+_Library_PoolC
TTACTTTGTACCTTTTATACTTTTTCAAAATAAAATTGTAAATGTTTGTAGTTTTTTATATTATTTTATACAAAACTGTAAATGATTGTAAATT
>Frequency_1_QualityScore_FFHHHHHJJJJJJJJJIJJJJJJHHIJJJHIJJHIJIJJJ_Mismatch_1_Sense_+_Library_PoolC
TATACTTTTTCAAAATAAAATTGTAAATGTTTGTAGTTTA
>Frequency_1_QualityScore_DDD?<<:EB:E+<<<<<A?<F9AHB?E??@@GBB>B?FB?9B8==@====FCFIA7C@@E)7=.==);;).77?;>6>A.(-;=35_Mismatch_1_Sense_+_Library_PoolC
TTTGAAAAATGGAATTTTTAAAGTTTTTTTACTTTGTACCTTTTATACTTTTTCAAAATAAAATTGTAAATGTTTGTAGTTTTTTA
>Frequency_1_QualityScore_DFFHBDFHJJJIGIIICFHHHII;CGIJJHDEGGIEHJIJIIIHIJIGEGIGI@FHHIJEHIEHHEHHHHDC;BEF_Mismatch_1_Sense_+_Library_PoolC
AATGTAATTTTTAAAGTTTTTTTACTTTGTACCTTTTATACTTTTTCAAAATAAAATTGTAAATGTTTGTAGTTTA
>Frequency_1_QualityScore_FFHHHHHJJJIJJJJJIJJJJIJJJJJJJGIJJJIJJJGHIHIJJJJJIIHHHFFD@CFFDCDDDDB?@:CCEDCDCDDDDDBC>ABDBBDDD@_Mismatch_1_Sense_+_Library_PoolC
GGACGCACAGTCTCCAACCCTTGAAATCGTTGCCTCCGTTGAGCTCCCAGCAAGAGTCCCGTACGGATTTCATGGCCTCTTCGTTAGCGACGCT
>Frequency_1_QualityScore_FFGHDFFIGIIJHIIJJIJIJFCHIJJJJJIJJGIEHEHDHIIHIHIIIIIIJDH_Mismatch_1_Sense_+_Library_PoolC
TTTGAAAAATGTAATTTTTAAAGTTTTTTTACTTTGTACCTTTTATACTTTTCCA
>Frequency_1_QualityScore_FFHHHHFEIJJJJJJJIJJIJJIIAIIJJIJJJJJJIJIJGIJJJJJJJJIHEDFFFEDDDDDDDBDDDCDDACCCDDDDDDDAACCD>CAC:A_Mismatch_0_Sense_+_Library_PoolC
CAGAAAGCCATTGTCTTCGAAATGTCTGGAATTCGGCGTCATCAATCCCCGGTTCCTCGCAAAGAAGAACAGATACGCCTACGTCTCCATAGGC
>Frequency_1_QualityScore_DDD<2ACBAECEHIA<EA<F<?FBFFEIFF<BFBFB<GF4BDAB??BF<FEEGIIICEFAEBE@7CA;>AEAC;?B_Mismatch_0_Sense_+_Library_PoolC
GAAAAATGTAATTTTTAAAGTTTTTTTACTTTGTACCTTTTATACTTTTTCAAAATAAAATTGTAAATGTTTGTAG
>Frequency_1_QualityScore_DFHHHGFIJJIJJJIGGIJEHIJIGIJJIJIGIJIIJJJJJIIIJIFHHJJJJJJJJJJJIJJJJEGIFEHCHF_Mismatch_1_Sense_+_Library_PoolC
ATTGACATTAATTTCACTGTAAATATAAGCAACGCAGGAGATAGAGTAATCTAATTTGAAAAATGTAATTTTCA
>Frequency_1_QualityScore_FFHHHHHJIJJJJIJJJIJIJJJJJJJJJJJJJJJJJJJJIJJJJJJIJJJJJJIIJIIDHEIGHIJHGEDFDD?BBCDCCDACCDDDCDEEED_Mismatch_1_Sense_+_Library_PoolC
AGCTGACCTCGCAACCCAAAACTAATTCTCATCTCCATTGACATTAATTTCACTGTAAATATAAGCAACGCAGGAGATAGAGTAATCTAATTTG
>Frequency_1_QualityScore_FFHHHHHJJGHJIJJJIHJHJHJJJJJJIJJJJJJJJJJJJJIJJJJIGGGGIJJJJJJBGIIJJGHI_Mismatch_0_Sense_+_Library_PoolC
ATAAAATTGTAAATGTTTGTAGTTTTTTATATTATTTTATACAAAACTGTAAATGATTGTAAATTGTA
>Frequency_1_QualityScore_FFHHHHHJJJJJJIJHIJJJJJJJJJJJHJJJJJJJJJJJJJJJJJIIHJIJIJJJJJHIIJJIHIJJHEHEHGHFDDDEFEEFFEEEDED_Mismatch_1_Sense_+_Library_PoolC
ATGTAATTTTTAAAGTTTTTTTACTTTGTACATTTTATACTTTTTCAAAATAAAATTGTAAATGTTTGTAGTTTTTTATATTATTTTATAC
>Frequency_1_QualityScore_FFHHGHHJJJJJJJJJGFIJJGIJIHIJJJJIJJJII@EAEHIHHHHHGEFFDFFFCEDEECCACCDEDCCDDDDCFDDDDDCACDDDDDDDDB_Mismatch_1_Sense_+_Library_PoolC
CATGGCCTCTTCGTTAGCGACGCTGACCTCGCAACTCAAAACTAATTCTCATCTCCATTGACATTAATTTCACTGTAAATATAAGCAACGCAGG
>Frequency_1_QualityScore_FFDFHGBFHJJJIGIHHIDHIGIJJJJIJJJDGIIJJJJGJIEGGJJGGI_Mismatch_0_Sense_+_Library_PoolC
AAAATGTAATTTTTAAAGTTTTTTTACTTTGTACCTTTTATACTTTTTCA
>Frequency_1_QualityScore_FFHGHHHJGGIJJIJHJJJJGIIJJIHHJJGIJGIJJJIJIJJJJJIJIHHBHHIII@FGGGIIIIJIJJ_Mismatch_0_Sense_+_Library_PoolC
TTCTCATCTCCATTGACATTAATTTCACTGTAAATATAAGCAACGCAGGAGATAGAGTAATCTAATTTGA
>Frequency_1_QualityScore_DFHHHHHJIJJIJJJJIJJJJJJIIJJJJJIJIJJJIIIJHIIFEIIIJ_Mismatch_2_Sense_+_Library_PoolC
TACATTTTATACTTTTTCAAAATAAAATTGTAAATGTTTGTAGTTTTTA
>Frequency_1_QualityScore_FFHHHHGJJJJJJJHIJJJIJJJJJJJJJJIJJGIIJIJJJGGIJIHHIJJJJGGGGIIJHIGJJJJJHHHHAEEFFDDD_Mismatch_0_Sense_+_Library_PoolC
CATTAATTTCACTGTAAATATAAGCAACGCAGGAGATAGAGTAATCTAATTTGAAAAATGTAATTTTTAAAGTTTTTTTA
>Frequency_1_QualityScore_FFHHHHHJIGHIJJJJHIJIIIJIJJJJJIJJIJJJIJIIHIIIIIFIHIJIIIIGGFH=FHIIJJIJJGGH_Mismatch_0_Sense_+_Library_PoolC
AATTCTCATCTCCATTGACATTAATTTCACTGTAAATATAAGCAACGCAGGAGATAGAGTAATCTAATTTGA
>Frequency_1_QualityScore_FDHHHHDIIJJGGHIGIIIJJIIGIIJHHJGGGIHIGIIIIJBGGGHJIGGIJIJHIIJIIDHIIGGEEEHHHCCEFFFDDC>@CDED?CDD;A_Mismatch_1_Sense_+_Library_PoolC
GTAATTCTCATCTCCATTGACATTAATTTCACTGTAAATATAAGCAACGCAGGAGATAGAGTAATCTAATTTGAAAAATGTAATTTTTAAAGTT
>Frequency_1_QualityScore_FFHHHHHJJJIJJJJJJJJJJJJJIJI)?DGIJJJIIGGIIJIJJJJJJJIJJJJJIJIJJJJJJJIIEHGJHFDDEDDEDDEDDDDDDDDEDE_Mismatch_1_Sense_+_Library_PoolC
AATTTCACTGTAAATATAAGCAACGCATGAGATAGAGTAATCTAATTTGAAAAATGTAATTTTTAAAGTTTTTTTACTTTGTACCTTTTATACT
>Frequency_1_QualityScore_FFHHHHGIIJIJIJ8@GIIJJGIIIJJGJJJJJJIJJJIGIH?CHF@;@DC9;;CDDD>@CCCDDD>CC@CCDDDDDDDC@ACDDCDDDBDDDC_Mismatch_0_Sense_+_Library_PoolC
AGGAGGACGACGGGTATATCGTGGCTTTTACCCATAACGAAGTTAGTGGCGTTTCAAGTTTTCTGGTGATGGACGCACAGTCTCCAACCCTTGA
>Frequency_1_QualityScore_DFHHHHHJJJJJJJJJJJJJJJJJJJFHIJJIIJJJGJJJJIJJIJJJHHHHHDFFFCDDDDDDBBDDD@CDDDDDDDDDDDDCCDDEEDDEDD_Mismatch_1_Sense_+_Library_PoolC
TGCCTCCGTTGAGCTCCCTGCAAGAGTCCCGTACGGATTTCATGGCCTCTTCGTTAGCGACGCTGACCTCTCAACCCAAAACTAATTCTCATCT
>Frequency_1_QualityScore_FFHHHHHJJJJJJIJJJJJJJJJJJJJJJJJJJJJJIJJJJJJIIJJJJHIJJFHHDGIIIFDD_Mismatch_2_Sense_+_Library_PoolC
TTTTTTTACTTTGTACCTTTTATACTTTTTCAAAATAAAATTGTAAATGTTTGTAGTTTTTTTA
>Frequency_1_QualityScore_DDFHGDFGBDGHFEHHIEHIIJIBHIIGIIJJIJGGIGADEGIJJIGHFEFDEDAC?BDBD?BBDBBDDDDCDDEDEDD@CCC>BDDE>CBCCD_Mismatch_1_Sense_+_Library_PoolC
TCCCTGCAAGAGTCCCGTACGGATTTCATGGCCTCTTCGTTAGCGACGCTGACCTCGCAACCCAAAACTAATTCTCATCTCCATTTACATTAAT
>Frequency_1_QualityScore_FFHHHHHHHJJJJJJHIJIIJJJJJJJJJJJJJJJJJJJJJJJJJJJJJJJIJJIJIJJJJJHHHHHHEHHFDFFCDEEDD_Mismatch_2_Sense_+_Library_PoolC
AAAAATGTAATTTTTAAAGTTTTTTTACTTTGTACATTTTATACTTTTTCAAAATAAAATTGTAAATGTTTGTAGTTTTTA
>Frequency_1_QualityScore_AAC?FBDFFFIIAF@C1:CD:?;BB??:AFF@;2@DDC=.=?.=?;;?;7??;;@3;;;;>>>;AB>>@@B5;;;;>5;>@_Mismatch_0_Sense_+_Library_PoolC
CCTCTTCGTTAGCGACGCTGACCTCGCAACCCAAAACTAATTCTCATCTCCATTGACATTAATTTCACTGTAAATATAAGC
>Frequency_1_QualityScore_FFHHHHHJJJJJJJJJJJJJJJJJJJJJJJJJJJJJJJJJJJJJHIJJJJJIJJJIJIJJJIIIJJHHFFFDDDDDDDDDCCDFDDDCEEEDED_Mismatch_1_Sense_+_Library_PoolC
CTGACCTCGCAACCCAAAACTAATTCTCATCTCCATTGACATTAATTTCACTTTAAATATAAGCAACGCAGGAGATAGAGTAATCTAATTTGAA
>Frequency_1_QualityScore_FFHHHHFIJJJJJJJJJIJJJJJJJJJJJJJJJJJJHIJJJIFGIJGIIDGIJJJG_Mismatch_1_Sense_+_Library_PoolC
ACTTTGTACCTTTTATACTTTTTCAAAATAAAATTGTAAATGTTTGTAGTTTTTCA
>Frequency_1_QualityScore_FFHHHGHJJHIJIJJIJIJJJIJJJJIIJJJJJJIJJJJGIIIJIDGIJIIIFGIIIGIIHIJIIJJIJEHEEEHHFFFEF_Mismatch_0_Sense_+_Library_PoolC
TTTACTTTGTACCTTTTATACTTTTTCAAAATAAAATTGTAAATGTTTGTAGTTTTTTATATTATTTTATACAAAACTGTA
>Frequency_1_QualityScore_FFDFHHGIGIJIJIHEGHIIIGEIJJ<BGGIC?DGGHIHEGGGGGHGICHFAG@@DAEHGIGH)7)=?DE7);B;@_Mismatch_2_Sense_+_Library_PoolC
TGTAATTTTTAAAGTTTTTTTACTTTGTACCTTTTATACTTTTTCAAAATAAAATTGTAAATGTTTGTAGTTTCTA
>Frequency_1_QualityScore_DDGDHGHIIDDFBEBGGG;?DHHIDG<.=F@AFE>55CA5?>>).;;>38>;>@@@CCC@A355<A>A@CCB-9099>C@(:(9300<3<:>C>_Mismatch_0_Sense_+_Library_PoolC
AGGACGACGGGTATATCGTGGCTTTTACCCATAACGAAGTTAGTGGCGTTTCAAGTTTTCTGGTGATGGACGCACAGTCTCCAACCCTTGAAAT
>Frequency_1_QualityScore_FFHHHGGIIIIBGB>HIIIIIIIHIFGGG?FEGGIIIIIFH<EAGFHIIIII@G=FADEGGGBEE3=CH?BDDFEDEA;>CBCCCC@DC@BBBC_Mismatch_2_Sense_+_Library_PoolC
TCATCTCCATCGACATTAATTTCACTGTAAATATAAGCAACGCAGGAGATAGAGTAATCTAATTTGAAAAATTTAATTTTTAAAGTTTTTTTAC
>Frequency_1_QualityScore_FFHGHHHJJHIGHIJJJJJJJIJIJJJJIIIJJJJJJIHJJJJIIIIJJJJJJGGIHCAEHHHHFFFFE??CEEEEECDEDDD?_Mismatch_1_Sense_+_Library_PoolC
TGAAAAATGTAATTTTTAAAGTTTTTTTACTTTGTACCTTTTATACTTTTTCAAAATAAAATTGTAAATGTTTGTAGTTTTTGA
>Frequency_1_QualityScore_FFHHHHHJJJIJIIGHJIJJJJJJJJJIIJJJJJJJJJJJJJJIJIJJJIGHGIJJJHGIJJJEHIHEHECEFFFDDDEEEE_Mismatch_0_Sense_+_Library_PoolC
TGTAATTTTTAAAGTTTTTTTACTTTGTACCTTTTATACTTTTTCAAAATAAAATTGTAAATGTTTGTAGTTTTTTATATTA
>Frequency_1_QualityScore_?:2C<A??:2A<<::AAF1+)@800)0@6;\8;;AEE.5?DCC>>CB;3(5(;;-,,,::;>BAB:3@BA:::@A:@>BEEDD@DDABBBB><B_Mismatch_2_Sense_+_Library_PoolC
TTCATGGCCTCTTCGTTAGCGACGCCGACCTCGCAACCCAAAACTAATTATCATCTCCATTGACATTAATTTCACTGTAAATATAAGCAACGCA
>Frequency_1_QualityScore_DFHHHGHGGHIJJJJJJIJJJJJJJJJIJIJJJJJJJJJIJIJJJJJJJJJHGIEGHHHFHH@DFFFFA@CCAECDDDDDBDDDCFDDEEEDCD_Mismatch_1_Sense_+_Library_PoolC
AAAAATGTAATTTTTAAAGTTTTTTTACTTTGTACCTTTTATACTTTTTCAAAATAAAATTGTAAATGTTTGTAGTTTTTTATATTATTTTAAA
>Frequency_1_QualityScore_FFDHFFHIIJIJJIJJJIIGJJJJJJJGIIJEGHGGIFGEGGFFHGGIIGIJJIGIGJDIGHGHIEHCHC>=BGHFCHCFADFFFFFEDAACCC_Mismatch_0_Sense_+_Library_PoolC
TACTTTGTACCTTTTATACTTTTTCAAAATAAAATTGTAAATGTTTGTAGTTTTTTATATTATTTTATACAAAACTGTAAATGATTGTAAATTG
>Frequency_1_QualityScore_BD3:<:<<AE:A<C::C?<CF<8:E0)))893*9999?8?CECEEB)=./==A@;7@;AC>(?CD.;@3;=9?:5>A:5(;AAA:>A_Mismatch_1_Sense_+_Library_PoolC
TTCACTGTAAATATAAGCAACGCAGGGGATAGAGTAATCTAATTTGAAAAATGTAATTTTTAAAGTTTTTTTACTTTGTACCTTTTA
>Frequency_1_QualityScore_DFHHHGHIIIJJJJJJIJIIGHHFIGHIJHIJJIJJICDEHHHFDBDDDDDDDDDDADCDDDCDDBDBDB+5AACDDBBDD<CCCCCBCDDDCD_Mismatch_0_Sense_+_Library_PoolC
GGCAGGGAGCCCCGCAGAAATGGCGATTGCAAATGAGTGCGTGGTCGCTTCGAGGACTTATGGCGACGGTTGCTTCGGCAGTGAGCCCTACTTC
>Frequency_1_QualityScore_FDFGFHFDGHGHGDEHICDHHIGHHIIJJJJIJJIIIJIGIHEHIGEDBFFIJEHIEFH_Mismatch_1_Sense_+_Library_PoolC
GAAATTGTAAATGTTTGTAGTTTTTTATATTATTTTATACAAAACTGTAAATGATTGTA
>Frequency_1_QualityScore_FFHHHHHJJJJIJJJJIJGIIJJJJJEFHHGIJJJJJHIJJJJJJ_Mismatch_1_Sense_+_Library_PoolC
AATCTAATTTGAAAAATGTAATTTTTAAAGTTTTTTTACTTTGCA
>Frequency_1_QualityScore_FFHFHHGJJJIJJJJIJJIIJJHIJIIGFHHIFHHDGIIIGI_Mismatch_0_Sense_+_Library_PoolC
ATACTTTTTCAAAATAAAATTGTAAATGTTTGTAGTTTTTTA
>Frequency_1_QualityScore_FFHHHHHJIIJJJJJHHJJJJJJJJJJIIJJJJJIIIJJJJJIJJJJJJJIJJJJJJJJIGIHHFEHHFCBDFFFECDEEEEDDDDDDDDDDEE_Mismatch_1_Sense_+_Library_PoolC
CTAATTTGAAAAATGTAATTTTTAAAGTTTTTTTACTTTTTACCTTTTATACTTTTTCAAAATAAAATTGTAAATGTTTGTAGTTTTTTATATT
>Frequency_1_QualityScore_DFHHHHHJJJJJJJJJJJJJJJJJJJIIJIIIJJJJJHIIJIIFIIIGIIFIIJJI_Mismatch_1_Sense_+_Library_PoolC
TACTTTGTACCTTTTATACTTTTTCAAAATAAAATTGTAAATGTTTGTAGTTTTAT
>Frequency_1_QualityScore_FFHHHHHJJJJJIJJIJJJJGIIIHIIJJJJJJJJJJIIJJJJJJJ_Mismatch_1_Sense_+_Library_PoolC
ATTTGAAAAATGTAATTTTTAGAGTTTTTTTACTTTGTACCTTTTA
>Frequency_1_QualityScore_FFHHHHHJJJJJIJJJJIIJJJJJJJJJJJJJJJJJJJIJJIJJJJJJHJJJIJFHIJHIIEDHIHFF_Mismatch_0_Sense_+_Library_PoolC
TAAAGTTTTTTTACTTTGTACCTTTTATACTTTTTCAAAATAAAATTGTAAATGTTTGTAGTTTTTTA
>Frequency_1_QualityScore_FFHHHHHHIJIJJJJJJJJJGIJJHIJJJJJJJJJJIJJIJJIIIJIIJJGGIJIGFHIJFHI@EGIJHF_Mismatch_1_Sense_+_Library_PoolC
TTTAAAGTTTTTTTACTTTGTACCTTTTATACTTTTTCAAAATAAAATTGTAAATGTTTGTAGTTTTTAA
>Frequency_1_QualityScore_DAB::<ACAAEEBCH:AHA@HEBFHFGICGGGIIBHAFHGIGBDG@BFG??BDGHGGGIIG_Mismatch_0_Sense_+_Library_PoolC
ACTTTGTACCTTTTATACTTTTTCAAAATAAAATTGTAAATGTTTGTAGTTTTTTATATTA
>Frequency_1_QualityScore_DAFFBFFFFFF@F?31:EFFFIIIIFDBGFFGEFEDFFEFDFFEFIIIBEEFFFD@D;BBBA@>AB??@AB(((,5>?3(8?A3((+259>?5?_Mismatch_1_Sense_+_Library_PoolC
AGTTAGTGGCGTTTCAAGTTTTCTGGTGATGGACGCACAGTCTCCAACCCTTGAAATCGTTGCCTCCGTTGAGCTCCCTGCAAGCGTCCCGTAC
>Frequency_1_QualityScore_EDDDHDHJGIGHIIIIJGHIGJJJJJIGGEGIIJEEHEHGIEDBBFGHD=FHACACGHIEC8@EC6@D7=?AEE_Mismatch_2_Sense_+_Library_PoolC
TAATTTTTAAAGTTTTTTTACTTTGTACATTTTATACTTTTTCAAAATAAAATTGTAAATGTTTGTAGTTTTTA
>Frequency_1_QualityScore_DBBF?FHAGHGBAGH>HEGFGBDFH?FHIIIGGEHGGHBGHII>E=EEEAEHEEDEEFF>CC>CC>@E@;>CDEDCCCCB@8;>BB@@CC>@C3_Mismatch_1_Sense_+_Library_PoolC
TTCGTTAGCGACGCTGACCTCGTAACCCAAAACTAATTCTCATCTCCATTGACATTAATTTCACTGTAAATATAAGCAACGCAGGAGATAGAGT
>Frequency_1_QualityScore_DDDHGAFHCHBFHEHIGGIDFGIIGIGG?FHGGEHICHDGIAEFHAD<3383;CC@@?A?BBB8?@C@C?CCCC@??BB84:@_Mismatch_0_Sense_+_Library_PoolC
CCCTACTTCGTGCCCCGGACTTCGGATTCAGATGCAGAGGAGGACGACGGGTATATCGTGGCTTTTACCCATAACGAAGTTAG
>Frequency_1_QualityScore_FDHHHHHJJJJJJJJIJJJJJJJIJJJJJGHIJJJIIIJJJJJHHGHFDFDDDDDD7@CDDEDDDDBDBCCCCCDCCCDDDDDD?CDDCDD@B>_Mismatch_1_Sense_+_Library_PoolC
GTGAGCCCTACTTCGTGCCCCGGACTTCGTATTCAGATGCAGAGGAGGACGACGGGTATATCGTGGCTTTTACCCATAACGAAGTTAGTGGCGT
>Frequency_1_QualityScore_FFHHHHHJJJJJJJJJJJJJJJJJJJJJIJJJJJJJJJJJJJJJJJIJJJHIHIIJJJJJJJIIGIIHHCECEHFFDDE_Mismatch_1_Sense_+_Library_PoolC
ATGTAATTTTTAAAGTTTTTTTACTTTGTACATTTTATACTTTTTCAAAATAAAATTGTAAATGTTTGTAGTTTTTTAT
>Frequency_1_QualityScore_FFHHHHHJJIJJJJJJGIJIIJGIIJIIHIIJJJJJJJJJJJJJJJJIJIIJJJJJJEHIIIII_Mismatch_0_Sense_+_Library_PoolC
ATTTTATACAAAACTGTAAATGATTGTAAATTGTAAATATTTTTTTAAATCATTTTTATAGTGA
>Frequency_1_QualityScore_DDABBH?@@BBHGIIAAFH;C9CGH::?B?B<BBBFHG909BDC8B4BFIGIBFFG=@CF@B<BECCCCCDDDDBA@CCDCE@CCCCC_Mismatch_1_Sense_+_Library_PoolC
AATATAAGCAACGCAGGAGATAGAGTAATCTAATTTGAAAAATGTAATTTTTAAAGTTTTTTTACTTTGTACATTTTATACTTTTTCA
>Frequency_1_QualityScore_FFHHHHHJJJJJHIJJJIJEIIIJJJJJJJJIIJJJJJJJJJIGFGHCHHJGFHA=EHJJIEEHHACEFFEDFDCEEDDEEEDD?CCEEEDDDD_Mismatch_1_Sense_+_Library_PoolC
TAATCTAATTTGAAAAATGTAATTTTTAAAGTTTTTTTACTTTGTACCTTTTATACTTTTTCAAAATAAAATTGTAAATGTTTGTAGTTTTTTG
>Frequency_1_QualityScore_FFBFFHGIJEG<IIIIJGJIJIIJIJIIJJGFICGH?BGGGDH?FIHI_Mismatch_1_Sense_+_Library_PoolC
TACCTTTTATACTTTTTCAAAATAAAATTGTAAATGTTTGTAGTTTTA
>Frequency_1_QualityScore_FFGHHHHGGHGJJJJJJJIJJJJJJJIJIJJJJJJJJIJJJJJJJJJJJJIIGIIJJJJIGGEEEHFH?EEHDFF@@DDBBD_Mismatch_1_Sense_+_Library_PoolC
AAAAATGTAATTTTTAAAGTTTTTTTACTTTGTACCTTTTATACTTTTTCAGAATAAAATTGTAAATGTTTGTAGTTTTTTA
>Frequency_1_QualityScore_BD?DDAA@,ABEC=EECFIAEFDDDBD?DEI*0?D*?DDI@DD>DDIBCEIDE=C@>@=;CD7@AECCC=CDDDAD>A_Mismatch_1_Sense_+_Library_PoolC
AAATGTAATTTTTAAAGTTTTTTTACTTTGTACCTTTTATACTTTTTCAAAATAAAATTGTAAATGTTTGTAGTTTAT
>Frequency_1_QualityScore_DF?DHHHIIIIGHGGFHHIFIEGIJJIJJIJBDH?GGHGHFIFGHIIIJGIJGIBGFCGCF=DHIIIJJH_Mismatch_0_Sense_+_Library_PoolC
ACATTAATTTCACTGTAAATATAAGCAACGCAGGAGATAGAGTAATCTAATTTGAAAAATGTAATTTTTA
>Frequency_1_QualityScore_FFHHHHHJJJJJIJJIJJJJIJJIIJJJJJJJJJJJJJJJJJGIGGIJDHIJIJJIJJJJJHHHHHGHFFFFFFFEEDDECDCDDFEEDDEDCE_Mismatch_1_Sense_+_Library_PoolC
TTTTTTACTTTGTACATTTTATACTTTTTCAAAATAAAATTGTAAATGTTTGTAGTTTTTTATATTATTTTATACAAAACTGTAAATGATTGTA
>Frequency_1_QualityScore_DDFGDDHIGEEGGEAHH<EFAGFG;DEFHHHBFHIEDFG?FFGECGFGE=BHF@?DFDFDC>CCABDDABABDDBDDD@?C:>>CDCDDDB_Mismatch_1_Sense_+_Library_PoolC
CCCTTGAAATCGTTGCCTCCGTTGAGCTCCCTGCAAGAGTCCCGTACGGATTTCATGGCCTCTTCGTTAGCGACGCTGACCTCTCAACCCA
>Frequency_1_QualityScore_ADDFFFFFIBEF<<:AB;G9<C<@GFEEFED@DBFFCF>CFFCFC@F7=C;8CEEEFACEE?AA??;?;;@@AABCAA@@B@A>A,;@5@>ABB_Mismatch_1_Sense_+_Library_PoolC
GTAATCTAATTTGAAAAATGTAATTTTTAAAGTTTTTTTACTTTGTACCTTTTATACTTTTTCAAAATAAAATTGTAAATGTTTGTAGTTTTTC
>Frequency_1_QualityScore_FFHHHHHJJJJJJJIJJEIIIJJJJJJJJJJIJJJJIJJIIGJJHJJIIJJIIHIJJIIIJIJIJJJJJGHIJJJFDDEEEDDDDFEDDCCDDD_Mismatch_0_Sense_+_Library_PoolC
AAAATTGTAAATGTTTGTAGTTTTTTATATTATTTTATACAAAACTGTAAATGATTGTAAATTGTAAATATTTTTTTAAATCATTTTTATAGTG
>Frequency_1_QualityScore_FFHHHHHJJJJJIJIJJJJJJIJJJJJJJJJJJJJIIJJJJHIJJJJJIIJJJIIIJJIHHEHHHHFFFFFFEEEEDDCDDDDEDDEEDDDDDD_Mismatch_1_Sense_+_Library_PoolC
TATTAATTTCACTGTAAATATAAGCAACGCAGGAGATAGAGTAATCTAATTTGAAAAATGTAATTTTTAAAGTTTTTTTACTTTGTACCTTTTA
>Frequency_1_QualityScore_FFHGHFHGGEI4AFHGIIJJIIIIJIJJIIJIIIIFGHJIGIFGHEHGGIIFHIIIGEFGIIJJHGHEHECECDDEFFDEED@@DEDD:BDDDD_Mismatch_1_Sense_+_Library_PoolC
CCTCCATTGACATTAATTTCACTGTAAATATAAGCAACGCAGGAGATAGAGTAATCTAATTTGAAAAATGTAATTTTTAAAGTTTTTTTACTTT
>Frequency_1_QualityScore_4BBFH>,,<A;EEEF>BFBCF<4C??CGEI@9???9DHEHIIIIIIG<===CHIIGGEA=CD=@EGC?D@_Mismatch_1_Sense_+_Library_PoolC
TTAAAGTTTTTTTACTTTGTACCTTTTATACTTTTTCAAAATAAAATTGTAAATGTTTGTAGTTTTTTAA
>Frequency_1_QualityScore_FFHHHGHIJJJJIJJJGGJJGIEGIIJHJIIIGIIGGHIIJJIIJJJJHHDFDEEEDDBDDDDDDDDDDDDDDDDDDDDDDADDDDCCC@>C@>_Mismatch_0_Sense_+_Library_PoolC
GAAAGCCATTGTCTTCGAAATGTCTGGAATTCGGCGTCATCAATCCCCGGTTCCTCGCAAAGAAGAACAGATACGCCTACGTCTCCATAGGCGC
>Frequency_1_QualityScore_DDHHBHAGGIGGH@HAFHIHGIDF<F<AGGGGG8FGG<FD3@6\;493=;BAC>B/\3;9@>>?A?ACB>>CBCB08(8>B-50>C?B705C>>_Mismatch_0_Sense_+_Library_PoolC
GCGATTGCAAATGAGTGCGTGGTCGCTTCGAGGACTTATGGCGACGGTTGCTTCGGCAGTGAGCCCTACTTCGTGCCCCGGACTTCGGATTCAG
>Frequency_1_QualityScore_FDFHFHHIIHIIIFGIIFBHHIHHCHHHHHGGIEGHIICHEHGHGH@FEFHGGGIIAFCGHIIEHHIHBCEC?D@ABDDEE_Mismatch_2_Sense_+_Library_PoolC
TGACATTAATTTCACTGTAAATATAAGCAACGCAGGAGATAGAGTAATCTAATTTGAAAAATGTAATTTTTAAAGTTTTAA
>Frequency_1_QualityScore_DDBF>BFEID;4FH921*1@??FF9??<DDFEFBD<?@B9B?FC@@F*))8B)8=CFGC8@FE7\?7@>3?377@B>;36.(;5;>5>@ABAB@_Mismatch_1_Sense_+_Library_PoolC
AAGTTTTTTTACTTTGTACATTTTATACTTTTTCAAAATAAAATTGTAAATGTTTGTAGTTTTTTATATTATTTTATACAAAACTGTAAATGAT
>Frequency_1_QualityScore_FFHHHHHJIJJJJJIIJJJIIJIIIJJJIGGHJIJJIIJJIJJJDHIIJGIIJJIIGHIGJIIEEHGHGGHH_Mismatch_0_Sense_+_Library_PoolC
TGACATTAATTTCACTGTAAATATAAGCAACGCAGGAGATAGAGTAATCTAATTTGAAAAATGTAATTTTTA
>Frequency_1_QualityScore_FFHHHHHJGIJJJJJJJJJJJHJJJIJJJJJJJJJJJJJJJJIJJJJJFHIJJJIJJJJJHIJJIJIIHGHHHHHFFFFBEDEDD_Mismatch_1_Sense_+_Library_PoolC
CCATTGACATTAATTTCACTGTAAATATAAGCAACGCAGGAGATAGAGTAATCTAATTTGAAAAATGTAATTTTTAAAGTTTTTA
>Frequency_1_QualityScore_FFHHHHHJJJIIJJJJJJIJJJIJJJJJJJJJJJJJJJJJGIJIJJJJJJJJJJJIJIJJJJIHHHFHGCDDFFFCEEDEEEDDD_Mismatch_1_Sense_+_Library_PoolC
TTGAAAAATGTAATTTTTAAAGTTTTTTTACTTTGTACCTTTTATACTTTTTCAAAATAAAATTTTAAATGTTTGTAGTTTTTTA
>Frequency_1_QualityScore_DAFDDD7EG@FHHGIIIJJJIGGGGIJDEHIIJ2B?FFHFFCBGGHJHIIJJ?AHHCD3);BCAACBDD@@DB>CDCD<9<<@(5?<??BCC_Mismatch_0_Sense_+_Library_PoolC
GAAATCGTTGCCTCCGTTGAGCTCCCTGCAAGAGTCCCGTACGGATTTCATGGCCTCTTCGTTAGCGACGCTGACCTCGCAACCCAAAACTA
>Frequency_1_QualityScore_DBFDBFHGGGHGIHICFFGEFHIGHIGIEEA09?B?8DCBAHB@7=C@@;==?C;7;;7;;;>>B?;=95>?C:@?@B@58>?DDDA::A_Mismatch_0_Sense_+_Library_PoolC
ATCGTTGCCTCCGTTGAGCTCCCTGCAAGAGTCCCGTACGGATTTCATGGCCTCTTCGTTAGCGACGCTGACCTCGCAACCCAAAACTAA
>Frequency_1_QualityScore_FFHHHHHJJIJJJJJJJJJJIJJJJJJJJJJJJJIJJJJJJJJJJJJIJHJJJJJJJJJJJIJJJJJJHFFFFFFEEEEEDDEDCDEDDCDDDE_Mismatch_0_Sense_+_Library_PoolC
AAATGTTTGTAGTTTTTTATATTATTTTATACAAAACTGTAAATGATTGTAAATTGTAAATATTTTTTTAAATCATTTTTATAGTGAAATTAAT
>Frequency_1_QualityScore_FFHHHHHJJJIJJJJJJJJJJIJJJJJJJIJEGIIIIJJJIJJJGIJJJJJIJJJJJJJIJJIGHEHHHHFEDFFFFCEEEEEE_Mismatch_1_Sense_+_Library_PoolC
TAACCCAAAACTAATTCTCATCTCCATTGACATTAATTTCACTGTAAATATAAGCAACGCAGGAGATAGAGTAATCTAATTTGA
>Frequency_1_QualityScore_?B:CFDBFGGBHGEHIIGGEHDFHA@94??@FHFFF@E_Mismatch_1_Sense_+_Library_PoolC
AGTAATCTAATTTGAAAAATGTAATTTTTAAAGTTTTA
>Frequency_1_QualityScore_DBFHHHHJJGJJJJJJGJGGIIGHHGIGIJIIIJIIJHIIIHHHGIHIJG_Mismatch_1_Sense_+_Library_PoolC
GTACCTTTTATACTTTTTCAAAATAAAATTGTAAATGTTTGTAGTTTTTA
>Frequency_1_QualityScore_FFGHGDHGHGIGIJGEHHIHEGGBGGGJJIGHIIIJIGGGIJHHHHGFFBDEDFEC@ACEEDDDDDDDDCDCDDEDDCADEEEEFEDD<CCB7>_Mismatch_1_Sense_+_Library_PoolC
TTTCATTGCCTCTTCGTTAGCGACGCTGACCTCGCAACCCAAAACTAATTCTCATCTCCATTGACATTAATTTCACTGTAAATATAAGCAACGC
>Frequency_1_QualityScore_D>DDBHHG<EEF?IHD>BE<CFH9AFF?BHH@FEFG@EFGCGC@B?BAHHHGB;28CDE;/=F;=@EIC)77AAEHE>?7?D>>;(;?@_Mismatch_0_Sense_+_Library_PoolC
TAATTCTCATCTCCATTGACATTAATTTCACTGTAAATATAAGCAACGCAGGAGATAGAGTAATCTAATTTGAAAAATGTAATTTTTAA
>Frequency_1_QualityScore_FFHDFHHJJJIIJIGHIJIGIIJIJIIHIGIGIIIIIJIIJGHHHFFFFDEEEEEEEEDDDDDDDBCDB?CC@DCDDDDDDDDDDDDDDDDDDD_Mismatch_2_Sense_+_Library_PoolC
GGATTTCATGGCCTCTTCGTTAGCGACGCTGACCTCTCAACCCAAAACTAATTCTCATCTCCATCGACATTAATTTCACTGTAAATATAAGCAA
>Frequency_1_QualityScore_FFHHF?HIJJIJIGIJJJGIBEHGGEHIGJBGJIJGGGGIGGIGHAGIJJJIJJEEDDDDDDDDDDBDDDBDDDDDDCDDEEEDADDACCCDED_Mismatch_1_Sense_+_Library_PoolC
CTTTGAGCTCCCTGCAAGAGTCCCGTACGGATTTCATGGCCTCTTCGTTAGCGACGCTGACCTCGCAACCCAAAACTAATTCTCATCTCCATTG
>Frequency_1_QualityScore_FFHHHHGIJJIJIJIIJJJIIJIJJJJJJJIEIJGHIEIIJHIJJJIGIJIIJIHCHEHJGHHHHHHHFEF_Mismatch_0_Sense_+_Library_PoolC
TTTTTACTTTGTACCTTTTATACTTTTTCAAAATAAAATTGTAAATGTTTGTAGTTTTTTATATTATTTTA
>Frequency_1_QualityScore_FFHHGFHJIJIHGIJGGICHHGIGGIBGGGIIJJIIJIIIGGIIIHHFFDBC<AABDD>CADDDDEEDDCCCDDDAC:CCCCCDDC@CCC@CCB_Mismatch_1_Sense_+_Library_PoolC
GTCCCGTACGGATTTCATGGCCTCTTCTTTAGCGACGCTGACCTCGCAACCCAAAACTAATTCTCATCTCCATTGACATTAATTTCACTGTAAA
>Frequency_1_QualityScore_FFGHHHHJJJJGGGJJJJFFHGGIJJG_Mismatch_0_Sense_+_Library_PoolC
AATCTAATTTGAAAAATGTAATTTTTA
>Frequency_1_QualityScore_FFHHHHHJJJJJIHHHJJIIJJJGIIJJJJIIJJJJJJJJJIGEIJIJHHFFDEEEEEDDDDBDDDDDDCDDDEEEDDDDDDDDCDDDDBDDDD_Mismatch_2_Sense_+_Library_PoolC
CTCCCTGCAAGAGTCCCGTACGGATTTCATGGCCTCTTCGTTAGCGACGCTGACCTCTCAACCCAAAACTAATTCTCATCTCCATCGACATTAA
>Frequency_1_QualityScore_FFFHHHHJJJJIJJJJJJJJJGIGIIJIJIJJHIIJIJIJJJIJJIIIIHI_Mismatch_0_Sense_+_Library_PoolC
TGTAGTTTTTTATATTATTTTATACAAAACTGTAAATGATTGTAAATTGTA
>Frequency_1_QualityScore_FFHHHHHJJJJJJGJEJJJJJIJJIHGJJJIJJJJJJJJJIIIIJJIIIJJJJJIJIIJJIIIJJJHGHHHHFFDFFFFEECEEEDDD_Mismatch_2_Sense_+_Library_PoolC
AATTTGAAAAATGTAATTTTTAAAGTTTTTTTACTTTGTACCTTTTATACTTTTTCAAAATAAAATTGTAAATGTTTGTAGTTTTTAT
>Frequency_1_QualityScore_FDHHFHHJJJJJJJJJJJJJJJJJJJJJJJJHJJJJJJJJJJJJJJJJJI_Mismatch_0_Sense_+_Library_PoolC
GTAGTTTTTTATATTATTTTATACAAAACTGTAAATGATTGTAAATTGTA
>Frequency_1_QualityScore_FFHHHAHIJJJJIIJIGGIJEGIGHHIFHJJIFIHIGHEFFGIIICHDDCHHHGHFF?CDCCDDCCACD?BDDCCDDDDDDDCDDDCD>AC?AD_Mismatch_0_Sense_+_Library_PoolC
CGTGGCTTTTACCCATAACGAAGTTAGTGGCGTTTCAAGTTTTCTGGTGATGGACGCACAGTCTCCAACCCTTGAAATCGTTGCCTCCGTTGAG
>Frequency_1_QualityScore_D?;1+22:ACA:CDEAFEEFEC>HFEFF?FCA?B9BF?*9BBF_Mismatch_2_Sense_+_Library_PoolC
TTGAAAAATGTAATTTTTAAATTTTTTTTACTTTGTACCTTTA
>Frequency_1_QualityScore_FFHGHABDHGGHGCFFHEEHGHIGEFGBFGGGDBH?BBFGHGIIIIHB8D>DGH=CFGCFHGGIGGCEE?EECDDDDEDDDEEEDFEEDDCECD_Mismatch_1_Sense_+_Library_PoolC
TTTCACTGTAAATATAAGCAACGCAGGAGATAGAGTAATCTAATTTGAAAAATGTAATTTTTAAAGTTTTTTTACTTTGTACATTTTATACTTT
>Frequency_1_QualityScore_FFHHHFHFHIIIJJJIJJIJJJIJIJHHIJJJJJJIHHHIJJJJIJJJJJJIJIIJJJJJJJJJJJJJHG_Mismatch_0_Sense_+_Library_PoolC
GATAGAGTAATCTAATTTGAAAAATGTAATTTTTAAAGTTTTTTTACTTTGTACCTTTTATACTTTTTCA
>Frequency_1_QualityScore_FFHHHHHJJJJIJIJJJJHIJJJJJJGJJJHIJJJJJJJJJJJHIIJJJIIJJJJJJJJJJIIIJHEEHEHHFFFFFFFCEEEEEECCDDBE>B_Mismatch_0_Sense_+_Library_PoolT
AATCTAATTTGAAAAATGTAATTTTTAAAGTTTTTTTACTTTGTACCTTTTATACTTTTTCAAAATAAAATTGTAAATGTTTGTAGTTTGTAAA
>Frequency_1_QualityScore_FFHHHHHJJJJJJJJJJJJJIJJJJJJJIJGHIJJJIJJJJIJJIJJIIHIJJJJJJJIJJJJJJJHFDDDDDDDDDCDDDDDDDD9>C>>C>C_Mismatch_0_Sense_+_Library_PoolT
AATGTCAAAAAATATTTTATATTTAAAAAGTACAAAAATAATTGTAACTATTAAAAAGACATTTTTTTTTCAACTGAAAGTGGCTTCTTGCTAT
>Frequency_2_QualityScore_EEGHGHHIDIGIIAGHIIIIIHIIDGGIIHIIIIIIIIIIEIIIIIICGIIIIEEGHHIIIIHIHGFGHEGGEEEEEEECCDCCC?@B?>>@CC_Mismatch_0_Sense_+_Library_PoolC
CATCTCCATTGACATTAATTTCACTGTAAATATAAGCAACGCAGGAGATAGAGTAATCTAATTTGAAAAATGTAATTTTTAAAGTTTTTTTTAC
>Frequency_2_QualityScore_EDGGEEGIGHGGCFBFGGEGGIIIGIFCEHFGIIIIIEEGHGGFGFHGHIIIGEGIGIHGHGHEGFGGCCCGECCBDED?=BB8AC>?BCBCCC_Mismatch_1_Sense_+_Library_PoolC
AATCTAATTTGAAAAATGTAATTTTTAAAGTTTTTTTACTTTGTACATTTTATACTTTTTCAAAATAAAATTGTAAATGTTTGTAGTTTTTAAA
>Frequency_2_QualityScore_EFHHHHGFHIJJJJJJJJJJJJJIJJJJIJJJJJJJJIHIJJJJJJJJJJJIJIIIIIJJJJJIJIHHHFGEFEFEFEEEEEEEEEEACCDCED_Mismatch_2_Sense_+_Library_PoolC
AATAGAGTAATCTAATTTGAAAAATTTAATTTTTAAAGTTTTTTTACTTTGTACATTTTATACTTTTTCAAAATAAAATTGTAAATGTTTGTAG
>Frequency_1_QualityScore_B,=ADFFIBGF?FFIBB:9*1?EF9:C*1:BBBB*9**0009BBD</B=8=B88B>FDE@FFBEBAEDD>B_Mismatch_2_Sense_+_Library_PoolC
ATGTTTTTTTACTTTGTACCTTTTATACTTTTTCTAAATAAAATTGTAAATGTTTGTAGTTTTTTATATCA
>Frequency_1_QualityScore_FFHHHHHJJJEHJJJJJJJHJJIHJJJJJJJJJJJJJJJJJJJJGHIJJJHHJIJJIJJJJJJIIJJJJGHAHHHHFFFFFFEDEDDDDDDCDE_Mismatch_0_Sense_+_Library_PoolC
CTCCATTGACATTAATTTCACTGTAAATATAAGCAACGCAGGAGATAGAGTAATCTAATTTGAAAAATGTAATTTTTAAAGTTTTTTTTACTTT
>Frequency_1_QualityScore_FDFHHHHIIIIIIAFHIIIIHIIIIIHIIIIIIIIIII(=FIIIIHGGGHHIEGIGEHHHHHAEEF@DEDEEEDDD@_Mismatch_1_Sense_+_Library_PoolC
GTAATTTTTAAAGTTTTTTTACTTTGTACCTTTTATACGTTTTCAAAATAAAATTGTAAATGTTTGTAGTTTTTTTA
>Frequency_1_QualityScore_FFHHHHHJJIIJJJJJJJIJIHIJIIJJJIIJJJJJJIJJJJJJJIIJJIJJIDGEEHEIEHHHHFFHE??DFEAEEECECDDDDDD_Mismatch_0_Sense_+_Library_PoolC
TGAAAAATGTAATTTTTAAAGTTTTTTTACTTTGTACCTTTTATACTTTTTCAAAATAAAATTGTAAATGTTTGTAGTTTTTTAGCA
>Frequency_1_QualityScore_ADBAFHFHEGAEHEGEHHBFHHGIIGGHIGIAGHHECDDH<D4DDG@BGCBBFFDGGEHIIIIE_Mismatch_0_Sense_+_Library_PoolC
TTTTACTTTGTACCTTTTATACTTTTTCAAAATAAAATTGTAAATGTTTGTAGTTTTTTAAGCA
>Frequency_1_QualityScore_FFHHHHHIJJJJJHIJJJGIIJJJJJIHIJJJJJJJJJJJJGIGIIIJHJIJJJIHHIJIHIJJJIJJHHHHHHHFFEFDFC_Mismatch_0_Sense_+_Library_PoolC
TGATTGTAAATTGTAAATATTTTTTTAAATCATTTTTATAGTGAAATTAATGTCAATGGAGATGAGAATATTTTTACAGTGA
>Frequency_1_QualityScore_DFHDFHFGEGEHGDHHIIIIIFHIHGIGHHIIIGDHGGD@FFGCDHIG=F@CCCHADEFCH=CEG?E=?CCEEECDE;7;AAB;ACC:@CCDAA_Mismatch_0_Sense_+_Library_PoolC
CCATTGACATTAATTTCACTGTAAATATAAGCAACGCAGGAGATAGAGTAATCTAATTTGAAAAATGTAATTTAAAGTTTTTTTACTTTGTACC
>Frequency_1_QualityScore_FFHHHHHJJGIJJJIJJJJJJJIIJJJIJJJJJJJJJJJJJGIGIIJGJDHIJJIIIJJJJIIJIJIJHCCHHHHH<BE;;BEEDDD6((5@4:_Mismatch_0_Sense_+_Library_PoolC
TCCATTGACATTAATTTCACTGTAAATATAAGCAACGCAGGAGATAGAGTAATCTAATTTGAAAAATGTAATTTTTTAAAGTTTTTTTATTTTG
>Frequency_1_QualityScore_FFHHHHHJJJIJJJJJIJJJJJJJJJJJJJJJJJJJJJJJJJJJJJIJJJJJHIJJHIIEHGHHFFDEFFEEFF_Mismatch_2_Sense_+_Library_PoolC
AGTTTTTTTTACTTTGTACCTTTTATACTTTTTCAAAATAAAATTGTAAATGTTTGTAGTTTTTTATATTATTA
>Frequency_1_QualityScore_FDHFHHHEGHIHH@IHHGIJJG>HHIGHJGIJIIGCHIJGIJIJJJJJJJJGI=BFHIIJIIJJJJEGIHHFEEHFFFFFFAEE@CEEBDCDCD_Mismatch_0_Sense_+_Library_PoolC
CATCTCCATTGACATTAATTTCACTGTAAATATAAGCAACGCAGGAGATAGAGTAATCTAATTTGAAAAATGTAATTTTTAAAGTTTTTTCAAA
>Frequency_1_QualityScore_FFHHHHDHIJJJJJJJJJJJIJJJJJJJJJJJJJJJJJJJIJJJJJFHHIJIHI7CGIHHIIJIGHHHHHHHFFFFFDCEEDDDDDDDEDDEEE_Mismatch_1_Sense_+_Library_PoolC
CTTGACATTAATTTCACTGTAAATATAAGCAACGCAGGAGATAGAGTAATCTAACTTGAAAAATGTAATTTTTAAAGTTTTTTTACTTTGTACA
>Frequency_1_QualityScore_FFGHHHHJJIJGFHEJEIIJJJIJIIJIJJJJIIIJJJGGDGHIIIHIIIJGEIIJJIJGCHJIIJJJJHEAEHFFDDDDDCCDDCDDCDDDDC_Mismatch_0_Sense_+_Library_PoolC
ATTAATTTCACTGTAAATATAAGCAACGCAGGAGATAGAGTAATCTAATTTGAAAAATGTAATTTTTAAAGTTTTTTTTACTTTGTACCTTTTA
>Frequency_1_QualityScore_FFGHHDHGIIIJGGGHHGGIIIGDHHGJIIGIIIIJJJIIJHFGIJIIJIGIIJGGGGGIFHAHHIJGIFBA=A?E_Mismatch_1_Sense_+_Library_PoolC
TATTAATTTCACTGTAAATATAAGCAACGCAGGAGATAGAGTAATCTAATTTGAAAAATGTAATTTTTAAAGTTCA
>Frequency_1_QualityScore_FFHFFHHGIIGGHIJIIIJIJJJJJJJJIJJGIJJIJFIIJJJGIIGHHGJHGEFHJJIHGFHGIJFFEDDFDEECBDBDDDDDDD_Mismatch_0_Sense_+_Library_PoolC
ATGTTTGTAGTTTTTTATATTATTTTATACAAAACTGTAAATGATTGTAAATTGTAAATATTTTTTTAAATCAAAAAAAAAAACGA
>Frequency_1_QualityScore_DFHHHHHIIJJJJJJJJJJIIJJJJJJJJJJJJJJJJJJJJJJJJJJJIJIJJJIIHHHHHHDFEFDFDDEEAEECCDDDDDDDC_Mismatch_0_Sense_+_Library_PoolC
AAAAATGTAATTTTTAAAGTTTTTTTACTTTGTACCTTTTATACTTTTTCAAAATAAAATTGTAAATGTTTGTAGTTTTTTAGCA
>Frequency_1_QualityScore_DDHBDDFEHGEBHGDE@DEHGGC9DF?CGEDGB>H>GGC??BFFB?9F4==FB8=88C)=7CGE=?;;_Mismatch_0_Sense_+_Library_PoolC
AGTTTTTTTACTTTGTACCTTTTATACTTTTTCAAAATAAAATTGTAAATGTTTGTAGTTTTTTAGCA
>Frequency_1_QualityScore_FFHHHHDIJJJJJJJJJJJJJJJIJJJJJJIJIJJJJJJJJJJJJJJIIIJJJJJJJJJIJJJJJEHJHHHHEHHFFFFFEC_Mismatch_0_Sense_+_Library_PoolC
AATGTAATTTTTAAAGTTTTTTTACTTTGTACCTTTTATACTTTTTCAAAATAAAATTGTAAATGTTTGTAGTTTTTAATGA
>Frequency_1_QualityScore_B8BFFFAF@;;AA<C3CE9CDFEFGFEEEFFGFCFGFCAFEEIIIIFF:FE@A=BBDDDC6>>A(6;@@@B;A3>>ABAABBBB>>@D:>@>A@_Mismatch_1_Sense_+_Library_PoolC
ACGCAGGAGATAGAGGAATCTAATTTGAAAAATGTAATTTTTAAAGTTTTTTTTACTTTGTACCTTTTATACTTTTTCAAAATAAAATTGTAAA
>Frequency_1_QualityScore_FFHHHHHJJJJJCIIJIIJJJHIJJHGJJJJJJJJJJJIJJJJIIJJJJIGIDGHHJJIJJIJJHIGGJHFHHHFFEFFFFFEDCEEDDDDDDD_Mismatch_0_Sense_+_Library_PoolC
ATCTCCATTGACATTAATTTCACTGTAAATATAAGCAACGCAGGAGATAGAGTAATCTAATTTGAAAAATGTAATTTTTAAAGTTTTTTTTACT
>Frequency_1_QualityScore_FFHDFFHGIGGBHIIIIEHIHIIIIGBG@EGI@CGCD??FCHHIDGGBGHFIIIIGICGECHGIGIEHEC;;@EFF7;@CCACEDDCD@CDDDC_Mismatch_0_Sense_+_Library_PoolC
TTCTCATCTCCATTGACATTAATTTCACTGTAAATATAAGCAACGCAGGAGATAGAGTAATCTAATTTGAAAAATGTAATTTTTAAAGTTTAAA
>Frequency_1_QualityScore_FDFFHGHJIJJJJJJJJJJJIIGIJJGIIIIJIIGGIJJIJ@FHIIIIJJJJJGGGHIGGGHHIJGIIIEEHAECHDDDDDDCDDCDEEDDDCD_Mismatch_0_Sense_+_Library_PoolC
CATTAATTTCACTGTAAATATAAGCAACGCAGGAGATAGAGTAATCTAATTTGAAAAATGTAATTTTTAAAGTTTTTTTTACTTTGTACCTTTT
>Frequency_1_QualityScore_EFDBFBFDBCE<EHGCDGEFHFEGHIDEGGAEG@9B?B?GHGFHDGIIIIIE<CF)@@FECDE>EHEC?3AEHC@B>?B@CBBB<_Mismatch_0_Sense_+_Library_PoolC
TGAAAAATGTAATTTTTAAAGTTTTTTTACTTTGTACCTTTTATACTTTTTCAAAATAAAATTGTAAATGTTTGTATTTTTTTGA
>Frequency_1_QualityScore_FFHHHHHJJJJJIIGIIJJJIJIJGIJJJJJJJJGEHGIIIJGGIIIIIJJJGEHHIJJJJIGGIGFDDBDDB99?ADDD@>BD@<?@4?3<80_Mismatch_0_Sense_+_Library_PoolC
TTTTTTACTTTGTACCTTTTATACTTTTTCAAAATAAAATTGTAAATGTTTGTAGTTTTTAAAAAAAAAAAAAAGAAAAAAAAAAGATCGGAAG
>Frequency_1_QualityScore_FFFHHGGHIHIJIJIIJJIFIJJGIJGIJIIIIJJGGGIIJJJIGIHHGFFEFFEEDEDDECDDDDDCCCDDD:BCDDEEEDDDDDDEEDECDE_Mismatch_2_Sense_+_Library_PoolC
TGTACGGATTTCATGGCCTCTTCGTTAGCGACGCTGACCTCTCAACCCAAAACTAATTCTCATCTCCATCGACATTAATTTCACTGTAAATATA
>Frequency_1_QualityScore_FFHGHHHHIIIJJJJIJIIHHIJJJJJJJJIJGIIIIGJJJJJJJJJJJJIIJJJJJJJIIJGHHHG))..55;7?C(;\\93>;>(;>>C@::_Mismatch_0_Sense_+_Library_PoolC
AAAAATGTAATTTTTAAAGTTTTTTTACTTTGTACCTTTTATACTTTTTCAAAATAAAATTGTAAATGGTTGTATTTTTTTATATTCTTTTATA
>Frequency_1_QualityScore_1)8080060?D?*?B?D?D<DE==;C1)5---9/,\6;-;??/\,,\+++(2:A:A>:>>>A44:>>>BAAAA>AA(+::4>A>AA3(4>>BA_Mismatch_2_Sense_+_Library_PoolC
GGACGGATTTCATGGCCTCTTCGTTAGCGACGCTGACCTCGCACCCCAAAACTAATTCTCATCTCCATTGACATTACTTTCACTGTAAATATA
>Frequency_1_QualityScore_DDHFHHHIIIIIHIIIICHIGIIIIIIIIIIIIIIIIIIGIIIIIHIHIIIDFEGGIIIIIIIIIIIIFACHHFECCCCCECCDDAACCCCCDC_Mismatch_0_Sense_+_Library_PoolC
TTAATTTCACTGTAAATATAAGCAACGCAGGAGATAGAGTAATCTAATTTGAAAAATGTAATTTTTAAAGTTTTTTACTTTGTACCTTTTATAC
>Frequency_1_QualityScore_FFHHHHHJJJHIJJJJJ4CFHJJJIIJJIFHGJJJJJJJJJJJJJJJJJJIGIJJJJJJJIIGJIIHHAACHHFFDDDACDEBEDACDDDDC@A_Mismatch_1_Sense_+_Library_PoolC
ATCTAATTTGAAAAATGTAATTTTTAAAGTTTTTTTACTTTGTACATTTTATACTTTTTCAAAATAAAATTGTAAATGTTTGTAGTTTTTACAA
>Frequency_1_QualityScore_BDA:2C?3,<:)::332A929<1**:1*::3D9C6B@DA9DEB88?D<?8.=CICEEII=7@CC88A?9?;?3@;A3(5>355>A>(,,;_Mismatch_2_Sense_+_Library_PoolC
ACCTCTCAACCCAAAACTAATTCTCATCTCCATCGACATTAATTTCACTGTAAATATAAGCAACGCAGGAGATAGAGAAATCTAATTTGA
>Frequency_1_QualityScore_FDHHHHHJJJJIJJJJJJJJJJIJJJJJGHIJJJJJJJJJJJIJJJJHIIJJJJJJJJJGIJJJJJG_Mismatch_0_Sense_+_Library_PoolC
GTAAATATAAGCAACGCAGGAGATAGAGTAATCTAATTTGAAAAATGTAATTTTTAAAGTTTAACAC
>Frequency_1_QualityScore_>D<?:CFGEAF?<CHHAF<@DFEIIIFIBDDAEFFBGEIC<?DGFCFIICECBFI@><CDFFDACEF:D=?7??CEDB37?BCC>@BA>->ADD_Mismatch_0_Sense_+_Library_PoolC
GATTGTAAATTGTAAATATTTTTTTAAATCATTTTTATAGTGAAATTAATGTCAATGGAGATGAGAATATTTTTACAGTGAAATTAATGTCAAT
>Frequency_1_QualityScore_FFFHHHHJJJIJJJHIJJJJJIIIJJIJJIJJJJIJJJIJJGJJIJIJJIJJJIJJJHIJIIIDGHHHHEEHHFFFF_Mismatch_1_Sense_+_Library_PoolC
TGTAATTTTTAAAGTTTTTTTACTTTTTACCTTTTATACTTTTTCAAAATAAAATTGTAAATGTTTGTAGTTTTCCA
>Frequency_1_QualityScore_FFHGHHHJFHGIJJJJJJJJHIIIJGJJJIJJJJIIJJJJJJJJJIIJJIIIHIIGIGIJJIJGIHJHGHGHGFEFBDFFEC_Mismatch_1_Sense_+_Library_PoolC
GAAAAATGTAATTTTTAAAGTTTTTTTACTTTGTACATTTTATACTTTTTCAAAATAAAATTGTAAATGTTTGTAGTTTTCA
>Frequency_1_QualityScore_DDHFHHDBGGHIIEAD@?DGHI@GEGEGAEGIGGIIIIIGIBGF4=B8C>GIIIIII=@DG=?CE:EH?=8@_Mismatch_0_Sense_+_Library_PoolC
TTTTAAAGTTTTTTTACTTTGTACCTTTTATACTTTTTCAAAATAAAATTGTAAATGTTTGTAGTTTTTGGA
>Frequency_1_QualityScore_DDDDFD?<E31A4ABE89+8:?B@EDD9)?<?D3DD4B686?\\-55@C:AA>C3??AC7.?7=((.;(5(5(((5>>(5>A9(5<???>>AA:_Mismatch_0_Sense_+_Library_PoolC
GAAATCGTTGCCTCCGTTGAGCTCCCTGCAAGAGTCCCGTACGGATTTCATGGCCTCTTCGTTAGTGAGGCTGACCTCTCAACCCAAAACTAAT
>Frequency_1_QualityScore_FFGHHHGJJIJJJIJ?DGHIIJJJGGHHIGJJIGGIEGIJJJJH;89BCD8>8=;?CC@C?B7@A8A>A>>:CD:>CBB<5@C:3>@CD?CDDC_Mismatch_0_Sense_+_Library_PoolC
CCAAAATAGGCGGAGTCGTTAAACTCGACTTTGATATGGCAGGGAGCCCCGCAGAAATGGCGATTGCAAATGAGTACGGATTTCATGGCCTCTT
>Frequency_1_QualityScore_BDHFAFBFH@EFG<ECFHAFD4AFBCD9DHGDGDFHGGIGHHFGHEGGIIIEHIIGGIIIIIIIIFHHD?CHC@?BEDE@_Mismatch_2_Sense_+_Library_PoolC
AAAATAAAATTTTTAAAGTTTTTTTACTTTGTACCTTTTATACTTTTTCAAAATAAAATTGTAAATGTTTGTAGTTTCTA
>Frequency_1_QualityScore_FFHHFHHGHIIJGIEIJJJJIHHEHHHHHHIIJJIGEFHDGGIIHIIBFIHIJJ;_Mismatch_1_Sense_+_Library_PoolC
TTTGTACATTTTATACTTTTTCAAAATAAAATTGTAAATGTTTGTAGTTTTTTGA
>Frequency_1_QualityScore_FFHHHHHJJJJJJJJIIIIJIGIDGHIJJJJJJJJJJJJJJJIGGIIJJJJJJJIIIJJJFDDDDEEDDDEDDDDDDDEDEDDDDDC_Mismatch_0_Sense_+_Library_PoolC
TATAAGCAACGCAGGAGATAGAGTAATCTAATTTGAAAAATGTAATTTTTAAAGTTTTTTTTACTTTGTACCTTTTATACTTTTTCA
>Frequency_1_QualityScore_FFHHGFHJIJFJJJJIJIJHIIGEHIHIIIGIIIJJJJJIIIFHGGIHII=FHGJJIJJJJJEIIHHHHHHFFFFFFFEEEEEEEDDDBDDCCE_Mismatch_1_Sense_+_Library_PoolC
CTCCGTTGACATTAATTTCACTGTAAATATAAGCAACGCAGGAGATAGAGTAATCTAATTTGAAAAATGTAATTTTTAAAGTTTTTTTTACTTT
>Frequency_1_QualityScore_FFHHHHHJJJJJJIJHJJIJJJJJJJJHHIJJJJJJJJJJJJIJJJJIIIJJJJJJJJIHIJHGHIJIHHHHGHHFDFFFFEDCDEEEC_Mismatch_1_Sense_+_Library_PoolC
CTAATTTGAAAAATGTAATTTTTAAAGTTTTTTTACTTTGTACATTTTATACTTTTTCAAAATAAAATTGTAAATGTTTGTAGTTTTCA
>Frequency_1_QualityScore_FFHHHHHJJJJJJJJIJJJJJJJJJJJJJJJJJJJJJJIIJJJJJIJIJIJGIIJHIHFCGIIHFF_Mismatch_1_Sense_+_Library_PoolC
AGTTTTTTTACTTTGTACATTTTATACTTTTTCAAAATAAAATTGTAAATGTTTGTAGTTTTTTTA
>Frequency_1_QualityScore_DD<3DAA)<:EDFF+2<?C?*191:*9CDCEBBDECDDB0???@8<DDCE>)())/==C)==777)..37?AD@D@DADDA(>AA@>AAAAD;>_Mismatch_1_Sense_+_Library_PoolC
AAGCAACGCAGGAGTTAGAGTAATCTAATTTGAAAAATGTAATTTTTAAAGAATTTTTAATTTGTACCTTTTATACTTTTTCAAAATAAAATTG
>Frequency_1_QualityScore_@AADAD?,AAEB?IH9<C:<F9CF@F39?BDBGFICII9F8D>BFFC@FA888CF;C))=DE==A7=A??>BBB@?;;;@;55;>_Mismatch_0_Sense_+_Library_PoolC
AAAAATGTAATTTTTAAAGTTTTTTTACTTTGTACCTTTTATACTTTTTCAAAATAAAATTGTAAATGTTTGTAGTTTTTAAGCA
>Frequency_1_QualityScore_FFHHHHFIGFHIHGGEHEEHCH@HHGHGF?:EEEDGGHJGDF?EGGIIJJJJGCHGIHIGGACG@HEAE?CC?B@ABC;@DCACC;ACD?DC>@_Mismatch_0_Sense_+_Library_PoolC
ATCTAATTTGAAAAATGTAATTTTTAAAGTTTTTTTACTTTGTACCTTTTATACTTTTTCAAAATAAAATTGTAAATGTTTGTAGTTTTTAGAA
>Frequency_1_QualityScore_D;FFFFFJIGIJJJJIIIE@DHHADBEHHICCHGIIJJJJJDHIIJIEGHGGJJJJIJJJIGHHHHDCB@DFFEEECEEDEEE@CDDDEDDCCC_Mismatch_0_Sense_+_Library_PoolC
GAGTAATCTAATTTGAAAAATGTAATTTTTAAAGTTTTTTTACTTTGTACCTTTTATACTTTTTCAAAATAAAATTGTAAATGTTTGTAGCAAA
>Frequency_1_QualityScore_FFHHHHHJJJJJJJJJJJJJJJIIJJJJJJJJJJJJIJJIJJJJJJJIIIJJJJJJJJIJJIIJHHHHHHEDBEFFAEECAEEDDDD_Mismatch_1_Sense_+_Library_PoolC
TTTGAAAAATTTAATTTTTAAAGTTTTTTTACTTTGTACCTTTTATACTTTTTCAAAATAAAATTGTAAATGTTTGTAGTTTTTTTA
>Frequency_1_QualityScore_FFHHHHHIIJJJJJJJJJJIJJJIIJJJJJIJJJJJJJJIJJHIHGFHIIIGIGIFHIJIIHHIIJHFDDCDDEEEFEEEDDC_Mismatch_0_Sense_+_Library_PoolC
TTAAAGTTTTTTTACTTTGTACCTTTTATACTTTTTCAAAATAAAATTGTAAATGTTTGTAGTTTTTTTATATTATTTTATAC
