# Supplementary material for: Differential Gene Expression Reveals Candidate Genes for Drought Stress Response in Abies alba (Pinaceae)
Source: PLoS One. 2015 Apr 29;10(4):e0124564. doi: 10.1371/journal.pone.0124564 (PMC4414588; doi:10.1371/journal.pone.0124564)
Supplement: S2 File — (GZ) [file pone.0124564.s002.gz › comp5570_c0_seq1.fa]

>comp5570_c0_seq1 len=723 path=[1:0-722]
ACAATCTACGTTGGAGGAGATGTTATCCAAAGGAATCCCAGTTAATCAGGGCAGAACCAGCGACCAACTTCTTATCAACTGATTCTGGCAGCGACTCTGATGATTTAGCTCGTCTGAAAACTAACTATAATCCAATCGAGAATAGAGCAGAGATCTGGGCCCAATCTGAAGGAATCGAAAATCAAAGTGAAGATCCACTTCAAAACTTATTTCAAACTGAAGACCCACTTCAAAACTTATTTCAGCAGAACGATAATAATGATGTGGAGAATATTATGAAAGCAGAAATAGCAGATGAAAAGAATTTGGAACTAGAGCTTACGCTTGGATCCTCCAACGTCGGAAACAACAGATGCCCACAGGAGACAACTGGATAGCAGTTGTATGGCTCGCTCCCCTCTTCATGTAACATATCTATGTCTGTTTTTAAGCCCGTAGAAGACCCCCCCCAAGAAATCCTTTCAAGTTTCAAACGTCTGCACTTGTATATAATATGACCACCGGGATTGCTACTTGTATATAATGGCTTGATCGAAGCCGAGAAATTGATTTTCTATAAAGCAGATTGTGAAGTTTCGAAAGTATTTCTATTACTTCCCCGTAGCCACTTAAACCAAACTAAAAACTTAAGATATGACTAACAAGGTTTAAAATAATGCAAAGCTGAAGCTATTTGTAATGTCAAACATTTTTAAGACATTAAAAAAAACTATTTTCAACGTA

>Frequency_12_QualityScore_FFHHGGHIIIIIJIJIIIIIIIIIHIIIIIIJJJJIJIIIIIIIIIIIIIGIIIIIIIIGHHGGGGGFFEEEEDCDCCCBCCCBCCBBCCCDDC_Mismatch_0_Sense_+_Library_PoolT
GGAGAATATTATGAAAGCAGAAATAGCAGATGAAAAGAATTTGGAACTAGAGCTTACGCTTGGATCCTCCAACGTCGGAAACAACAGATGCCCA
>Frequency_1_QualityScore_FFHHGHGIGJIJJJIIJJJIJJIHGIJJIIJIJIJJIJIGGGGHGIJJIIH>FICGHHIGGIJJJICEHEEDDDEDDDDBDDD@BD?CACDACC_Mismatch_0_Sense_+_Library_PoolC
GGAGAATATTATGAAAGCAGAAATAGCAGATGAAAAGAATTTGGAACTAGAGCTTACGCTTGGATCCTCCAACGTCGGAAACAACAGATGCCCA
>Frequency_10_QualityScore_FFHHHHHJJIIJJJJJJIIJJJJJJJHIJJJIJJJJIIIIJIIIIJJIJJIIIJIJGIIIHHHGGGGEEBEEEEEEEEDD;<@?=<A=?B?<?9_Mismatch_0_Sense_+_Library_PoolT
CAAGAAATCCTTTCAAGTTTCAAACGTCTGCACTTGTATATAATATGACCACCGGGATTGCTACTTGTATATAATGGCTTGATCGAAGCCGAGA
>Frequency_1_QualityScore_FFHHGHHJJIJJJJJJJJJJJJJJJJIIJJJJJJJJIJJGIJJJIJJIJJJJIJIJGIIHHHHHHFFFFCEFFEEEEEDDD?CC78A?BD>9@@_Mismatch_0_Sense_+_Library_PoolC
CAAGAAATCCTTTCAAGTTTCAAACGTCTGCACTTGTATATAATATGACCACCGGGATTGCTACTTGTATATAATGGCTTGATCGAAGCCGAGA
>Frequency_10_QualityScore_FFGGHGEGIIGHIHIIIHIIJJIIHIIIIIIJHEG=EGHHIIIFCDCCCDDDCCCCCBBCAACCDDDCBBADCDDDDDCABCCDDDDEEDDCDC_Mismatch_0_Sense_+_Library_PoolT
TAACATATCTATGTCTGTTTTTAAGCCCGTAGAAGACCCCCCCCAAGAAATCCTTTCAAGTTTCAAACGTCTGCACTTGTATATAATATGACCA
>Frequency_9_QualityScore_FFHHHHHHIIIJJJJJIIIIIGIIIIHIIJJIIIIJJJJIIJJJIJHIJIJIIIIIJHIIHHHHHHGGGD>?@<>?B>>A>=?<?C>B<==BCD_Mismatch_0_Sense_+_Library_PoolT
TTTCAAGTTTCAAACGTCTGCACTTGTATATAATATGACCACCGGGATTGCTACTTGTATATAATGGCTTGATCGAAGCCGAGAAATTGATTTT
>Frequency_2_QualityScore_DFHGGHGIIJIJIJJIGGHIIJJJIJHHIJJJIIIIIJJJIIIIIJIGIEGIIIIIIIIIIHGGEEEGB@59?=??C9<?<;?6;A<A>:>@CC_Mismatch_0_Sense_+_Library_PoolC
TTTCAAGTTTCAAACGTCTGCACTTGTATATAATATGACCACCGGGATTGCTACTTGTATATAATGGCTTGATCGAAGCCGAGAAATTGATTTT
>Frequency_9_QualityScore_EFGGGGHHJHHIIIJIIIIJIIIHIIIIHIJHGG>BEFHIIIFDECDDEDC?@ABBCCB@@BDDCB@?=<ABCCCCCCCCDDDDDDCCCBCCCC_Mismatch_0_Sense_+_Library_PoolT
AACATATCTATGTCTGTTTTTAAGCCCGTAGAAGACCCCCCCCAAGAAATCCTTTCAAGTTTCAAACGTCTGCACTTGTATATAATATGACCAC
>Frequency_7_QualityScore_FFGFGHGJJJJIGHIIIIIIIIHGGHIIIIJJIJIIIIJIIIIIHIIFHHHGHEGHIIIIIHFFFF?@A@@@CB?A?=?>ADACBBCDDDDCAC_Mismatch_0_Sense_+_Library_PoolT
AAGTTTCAAACGTCTGCACTTGTATATAATATGACCACCGGGATTGCTACTTGTATATAATGGCTTGATCGAAGCCGAGAAATTGATTTTCTAT
>Frequency_1_QualityScore_FFHHHHHJJIJJIJJIIJJJJJHIJJJJJJJJJJJJJJJJJJJJJJJDHJJJJGIIIJJJHHGHHF<?B>;7>B:?=;B=BDCCCCDDDD@CAD_Mismatch_0_Sense_+_Library_PoolC
AAGTTTCAAACGTCTGCACTTGTATATAATATGACCACCGGGATTGCTACTTGTATATAATGGCTTGATCGAAGCCGAGAAATTGATTTTCTAT
>Frequency_7_QualityScore_EFHGHFHIIIIIHJIHHIIHIIIIIHIIIIIJJIIGHIIJIIJIIJGHIIIIJIHHHII=:??>>A;<A;;>7=B>B@??BCB?@@C?AC@BA>_Mismatch_0_Sense_+_Library_PoolT
AAACGTCTGCACTTGTATATAATATGACCACCGGGATTGCTACTTGTATATAATGGCTTGATCGAAGCCGAGAAATTGATTTTCTATAAAGCAG
>Frequency_7_QualityScore_FFHHHHHJJJJJJJJJJJIJHJJGHGHHJJJJJIJJJJJJHHIHIJIIHIG<9<;>BC=?>A@;?<??CA>ABBBCACB>AA@:@BCC2=9>BB_Mismatch_0_Sense_+_Library_PoolT
CGGAAACAACAGATGCCCACAGGAGACAACTGGATAGCAGTTGTATGGCTCGCTCCCCTCTTCATGTAACATATCTATGTCTGTTTTTAAGCCC
>Frequency_7_QualityScore_EEEGDFHIHHIIIIIIHIHIFFEGGIFHIIIIJGHIIJIHHIIIIHIIFGH?CFGGGECD@ABBDDCACABCCCDC@CCDCBCCBABCCDDDDC_Mismatch_0_Sense_+_Library_PoolT
CGCTCCCCTCTTCATGTAACATATCTATGTCTGTTTTTAAGCCCGTAGAAGACCCCCCCCAAGAAATCCTTTCAAGTTTCAAACGTCTGCACTT
>Frequency_6_QualityScore_FFHHGGGGHIHIJIIIJJJIHJJJJHIIHIJJJIJHGH=EFHIIJIFCCBCDDCDDDDDDDCCACDDDDCCCAACCDCDDDDCCDDDDEDEEDC_Mismatch_0_Sense_+_Library_PoolT
ATGTAACATATCTATGTCTGTTTTTAAGCCCGTAGAAGACCCCCCCCAAGAAATCCTTTCAAGTTTCAAACGTCTGCACTTGTATATAATATGA
>Frequency_6_QualityScore_FEHHHHHJJJJIIIIJIHIIIHHIIIIJIIHGIHIIIIIIJIHIIJHIIJGHHHI>=BBDFGECC@@A==B@A@=@ADCCCCDBBC@BCB@ACA_Mismatch_0_Sense_+_Library_PoolT
GTCTGCACTTGTATATAATATGACCACCGGGATTGCTACTTGTATATAATGGCTTGATCGAAGCCGAGAAATTGATTTTCTATAAAGCAGATTG
>Frequency_5_QualityScore_FEHHHHHJIIIFGIGGHIIIIIGGIFIIIIHHHIIIIHIHIIFIHGIIHIHFGGGA;BDBBDCCCA=A<;>@BB=?CCD=A6><ACAA=@AAC>_Mismatch_0_Sense_+_Library_PoolC
GTCTGCACTTGTATATAATATGACCACCGGGATTGCTACTTGTATATAATGGCTTGATCGAAGCCGAGAAATTGATTTTCTATAAAGCAGATTG
>Frequency_6_QualityScore_FFHGGHHJIJJJJHIIIJIIJJJGGIIJJJJJJJIJJIIJJJIHIIIJIIJJIIHIIIHIIHHHGGG>==>?;A?@B?896:B>AB??BDD?A?_Mismatch_0_Sense_+_Library_PoolT
CAAGTTTCAAACGTCTGCACTTGTATATAATATGACCACCGGGATTGCTACTTGTATATAATGGCTTGATCGAAGCCGAGAAATTGATTTTCTA
>Frequency_1_QualityScore_FFHHHHHJJJJJJIIJJJIJJJIHHIIIIJJJJJJJJJJJJJIIIIIJJJIJJJGIJJJIJJCHHGHDBDDDDECDD@@B=BDCCCCA>CDEDC_Mismatch_0_Sense_+_Library_PoolC
CAAGTTTCAAACGTCTGCACTTGTATATAATATGACCACCGGGATTGCTACTTGTATATAATGGCTTGATCGAAGCCGAGAAATTGATTTTCTA
>Frequency_6_QualityScore_FFHGGHHIIIIIHIIHIIIIIHHGIJIIFHIIJHHIIIIIIIIIIIGFHGHHHIIJJIGHEF@DBDECCBBCDCDDDCCCCCACABCAC@CC@C_Mismatch_0_Sense_+_Library_PoolT
GCAGAAATAGCAGATGAAAAGAATTTGGAACTAGAGCTTACGCTTGGATCCTCCAACGTCGGAAACAACAGATGCCCACAGGAGACAACTGGAT
>Frequency_5_QualityScore_EEGDBF;CEGHIIIICGCFGIDEEGHHEEHGFHHEEGFGHGEFFGDEDCD@BACDDEDDCABCC<@BCC@=@CCCCDCCCBAAAACDDC@BBBB_Mismatch_0_Sense_+_Library_PoolT
TAGAAGACCCCCCCCAAGAAATCCTTTCAAGTTTCAAACGTCTGCACTTGTATATAATATGACCACCGGGATTGCTACTTGTATATAATGGCTT
>Frequency_5_QualityScore_FFGGGHGGHFHIIIIJHIJIGHHHIIFEIIIIHIIHHFHIIIIGGHHHIIBBBCE?FCDEB=A:?C=A@=@ADDCBCDABC@CCAB??ABA@C@_Mismatch_0_Sense_+_Library_PoolT
CACTTGTATATAATATGACCACCGGGATTGCTACTTGTATATAATGGCTTGATCGAAGCCGAGAAATTGATTTTCTATAAAGCAGATTGTGAAG
>Frequency_1_QualityScore_FDHGHFFGHGIJIIJJHIJJIHIJJJAHJJJJJJJJGFHGIIEIIFHIGI/84=CEIBEFB@A=>C3@ACACDD@CAC>C3:@3<9:>>CC@@4_Mismatch_0_Sense_+_Library_PoolC
CACTTGTATATAATATGACCACCGGGATTGCTACTTGTATATAATGGCTTGATCGAAGCCGAGAAATTGATTTTCTATAAAGCAGATTGTGAAG
>Frequency_5_QualityScore_DDFEGGFHDFHEEEEFHIGEFDGHHFEDGGHGGAEFHFHGEDEGGCHGGEGHGHGHGDCD@BCBCDABB@ABBBBA@@BB<?<:=<BBA:?>A@_Mismatch_0_Sense_+_Library_PoolT
CAGAAATAGCAGATGAAAAGAATTTGGAACTAGAGCTTACGCTTGGATCCTCCAACGTCGGAAACAACAGATGCCCACAGGAGACAACTGGATA
>Frequency_5_QualityScore_DEFHHHHJIIIHJIHHIHHIIHIIIHGHHIGHIFHHIHIHIIIHIIHJHIGIHHHFHHHHGGFGFFEBC@CAABBCCBCCCDDCBCA?B<@BDA_Mismatch_0_Sense_+_Library_PoolT
TGAAAGCAGAAATAGCAGATGAAAAGAATTTGGAACTAGAGCTTACGCTTGGATCCTCCAACGTCGGAAACAACAGATGCCCACAGGAGACAAC
>Frequency_2_QualityScore_CDCGEGFGEEGHDGA?HBEEHHFHGIGGHGHGHFGHGFHIEHHGGGIGHEGEGIEAAECGGHGCCECB=@B;===A?BCACCCC937=A5;?CA_Mismatch_0_Sense_+_Library_PoolC
TGAAAGCAGAAATAGCAGATGAAAAGAATTTGGAACTAGAGCTTACGCTTGGATCCTCCAACGTCGGAAACAACAGATGCCCACAGGAGACAAC
>Frequency_5_QualityScore_FFHHHHGIHHHHHIIIIIJFGB8285@DGAEDGECBEFFHHGCDBDDCEDBEEF<BEHI@CCBBC<>@AACA06;>@@CCB8??:@A><A>AB>_Mismatch_0_Sense_+_Library_PoolT
CTGGATAGCAGTTGTATGGCTCGCTCCCCTCTTCATGTAACATATCTATGTCTGTTTTTAAGCCCGTAGAAGACCCCCCCCAAGAAATCCTTTC
>Frequency_5_QualityScore_EFGHGHGHIJJJIIJGGHHGIIGGIGIHHHHIIHHIHHGFGHIIIIJIHIEFHIIHGHGFFFECDDCDDCBBCABB@AACCCCB@BBCC@CABC_Mismatch_0_Sense_+_Library_PoolT
AGCAGATGAAAAGAATTTGGAACTAGAGCTTACGCTTGGATCCTCCAACGTCGGAAACAACAGATGCCCACAGGAGACAACTGGATAGCAGTTG
>Frequency_1_QualityScore_FFHHHGHJJIJJJJIIJJGJGIJIIJJIJJJJIIIJJGIGIIJJJJJJIIFHIJHHFFFFDCBCECDDDDDDDDDDBDCDDDDDCDDDDCCCCC_Mismatch_0_Sense_+_Library_PoolC
AGCAGATGAAAAGAATTTGGAACTAGAGCTTACGCTTGGATCCTCCAACGTCGGAAACAACAGATGCCCACAGGAGACAACTGGATAGCAGTTG
>Frequency_5_QualityScore_FFHGHHHJJJJJJIJJJHIJJJIGIIJJJIJJJJHIIJJJJIIGIIJBBEEGCFEEEC?B?AD<@=@?B?CBBBC?CD<ABBC?B=>;9@A;?A_Mismatch_0_Sense_+_Library_PoolT
TTGTATATAATATGACCACCGGGATTGCTACTTGTATATAATGGCTTGATCGAAGCCGAGAAATTGATTTTCTATAAAGCAGATTGTGAAGTTT
>Frequency_2_QualityScore_FFHGHGGIGIIJJJJJIIJIJIIFIIIIIIIIJIEIHHIIIIGIIJGDBCEDEHDIICCE?ADDECDDC?ADCCEDCDCCACAAACCAABC?CD_Mismatch_0_Sense_+_Library_PoolC
TTGTATATAATATGACCACCGGGATTGCTACTTGTATATAATGGCTTGATCGAAGCCGAGAAATTGATTTTCTATAAAGCAGATTGTGAAGTTT
>Frequency_5_QualityScore_EFGFHHHIIJJHJIIJJIIIJIIHIIIJJIIGIJHHIIIIIHJIIIIIIIJIIIHGIIIGGHGEFGGFFCDEFDEDDDEDDDDDDDDCBCCCDD_Mismatch_0_Sense_+_Library_PoolT
CTTATTTCAGCAGAACGATAATAATGATGTGGAGAATATTATGAAAGCAGAAATAGCAGATGAAAAGAATTTGGAACTAGAGCTTACGCTTGGA
>Frequency_1_QualityScore_BDAFDABBHEGHGIIIGGCGIDHI@FHFE?CDGGIGIGGDGEEHIIDBF3DGI<F<BGGGFHEFHGGIG@EHHFEDDEDCECCCCCCB>?B??:_Mismatch_0_Sense_+_Library_PoolC
CTTATTTCAGCAGAACGATAATAATGATGTGGAGAATATTATGAAAGCAGAAATAGCAGATGAAAAGAATTTGGAACTAGAGCTTACGCTTGGA
>Frequency_5_QualityScore_FFHHHHHIIIJJHIIIJJIJJIJIJHIIJIJJHIIJJIIIJJJHHIJIIHIIIJIIAADDCCFDBD?;?=?A@ABACCED?B@BACDACBAAAB_Mismatch_0_Sense_+_Library_PoolT
CGTCTGCACTTGTATATAATATGACCACCGGGATTGCTACTTGTATATAATGGCTTGATCGAAGCCGAGAAATTGATTTTCTATAAAGCAGATT
>Frequency_5_QualityScore_FFHHGHHIJGIIIIIJJIIHIJIJJIIIGHIHIIIJIIHHHIJIIJHIHHGHHHIIIIHHHGGGFFFEEDDBDEEDEDDCDD;<???>A??A=<_Mismatch_0_Sense_+_Library_PoolT
CCCAAGAAATCCTTTCAAGTTTCAAACGTCTGCACTTGTATATAATATGACCACCGGGATTGCTACTTGTATATAATGGCTTGATCGAAGCCGA
>Frequency_5_QualityScore_EFGHHHGIIJFHGIIIHHIIIJJHIJHIIIJJJIJIIJGFH?AFFHIJFEBCCDDDDCDDCCCDBC@CDBDCDDDBCDCDDDDDDCCEDDCEEE_Mismatch_0_Sense_+_Library_PoolT
TTCATGTAACATATCTATGTCTGTTTTTAAGCCCGTAGAAGACCCCCCCCAAGAAATCCTTTCAAGTTTCAAACGTCTGCACTTGTATATAATA
>Frequency_5_QualityScore_FFHHGFGHHIGIIGHIHIIJJHIIGIHGHHIIIJJHHIIIIJJEIIIIIJIIHIIIIIGHIIIIHHIJIHFGEGEFDEEEEDDDDCDDCCDC@B_Mismatch_0_Sense_+_Library_PoolT
GATAATAATGATGTGGAGAATATTATGAAAGCAGAAATAGCAGATGAAAAGAATTTGGAACTAGAGCTTACGCTTGGATCCTCCAACGTCGGAA
>Frequency_1_QualityScore_FFHHHHHJIJJJJHHJIJIJJJIJJJIJJJJJJJJJJJJJJJJJJJJJJJJJJJIJJJJIIIJJJJJGFEHFFEFDDEEEDDDDDDDDDDDDDD_Mismatch_0_Sense_+_Library_PoolC
GATAATAATGATGTGGAGAATATTATGAAAGCAGAAATAGCAGATGAAAAGAATTTGGAACTAGAGCTTACGCTTGGATCCTCCAACGTCGGAA
>Frequency_5_QualityScore_EDGHHHGIFHJIHHHHHIIGIHHIHHHIHHIHHIHGHIGHHIIHIIGHFHIHHGFHIFFDGHIIJIGIHFEHEFFEEEDACBBBCCCBBACCBC_Mismatch_0_Sense_+_Library_PoolT
TAATGATGTGGAGAATATTATGAAAGCAGAAATAGCAGATGAAAAGAATTTGGAACTAGAGCTTACGCTTGGATCCTCCAACGTCGGAAACAAC
>Frequency_5_QualityScore_FFHHHHHJJJJJJJIIJJJJIIHIIJIJJJJHHIJJIJIIJIIIGIIJJJIHHHIFFFFDDCDDDDDDDCCDCDEEEEEEDCDDC76:===A<=_Mismatch_0_Sense_+_Library_PoolT
CCCCCCAAGAAATCCTTTCAAGTTTCAAACGTCTGCACTTGTATATAATATGACCACCGGGATTGCTACTTGTATATAATGGCTTGATCGAAGC
>Frequency_5_QualityScore_EFHHHHFIHHHCEC7CFGIIIJIBFACFGFCGGGGFFFF>CEDDEECCABCCDCDCBBCCDCDEEEDCABBBCBA?AB;@CCDDCB@BC@ACDD_Mismatch_0_Sense_+_Library_PoolT
TAAGCCCGTAGAAGACCCCCCCCAAGAAATCCTTTCAAGTTTCAAACGTCTGCACTTGTATATAATATGACCACCGGGATTGCTACTTGTATAT
>Frequency_2_QualityScore_FFHHHHHJIIIGHG=EGGHIJJJAGDDHHGEGCGHGGGGACFEEEEEDACCDCDCCDCCCEEEEEEECCBCDCBCAAC:?CCDDDDCDCACDEE_Mismatch_0_Sense_+_Library_PoolC
TAAGCCCGTAGAAGACCCCCCCCAAGAAATCCTTTCAAGTTTCAAACGTCTGCACTTGTATATAATATGACCACCGGGATTGCTACTTGTATAT
>Frequency_5_QualityScore_FFHHHGGIIEHIIIIIIIIIHIIGHIIJHIIIIIHIIJIIIIJIIHIHIIHHHFDFFHHFGDFFDEEBECDEEDDDD8;>=?>A??A;:>;AC>_Mismatch_0_Sense_+_Library_PoolT
GAAATCCTTTCAAGTTTCAAACGTCTGCACTTGTATATAATATGACCACCGGGATTGCTACTTGTATATAATGGCTTGATCGAAGCCGAGAAAT
>Frequency_5_QualityScore_FEEFGGGHIIHGHGHIIIIIFGGGFHFFCFCGFHHIHHIIFGDFFHFEEGHFEFGFGGDGFDDEFGGGEDCBDD9;7;:<A66<;;<8<B?B<>_Mismatch_0_Sense_+_Library_PoolT
ATCCTTTCAAGTTTCAAACGTCTGCACTTGTATATAATATGACCACCGGGATTGCTACTTGTATATAATGGCTTGATCGAAGCCGAGAAATTGA
>Frequency_1_QualityScore_FFHHHHHJJJJEIIJJJJJJJIIIJIJJJJIIIJFIIIIJJJIIGIJJJJJIJJJJIIIJGEFHGHHHHFFFFE<;>A==A?@B/3=<<C@CA@_Mismatch_0_Sense_+_Library_PoolC
ATCCTTTCAAGTTTCAAACGTCTGCACTTGTATATAATATGACCACCGGGATTGCTACTTGTATATAATGGCTTGATCGAAGCCGAGAAATTGA
>Frequency_5_QualityScore_FFGGGFHIHHIIIIIFIIHIJGIHGHIIJIHIIIGHHIHGEHHHIIJHIIHHHIFHHIIIHHFEGEGCEADEEEDCDD8;>?>=@<=A<8<_Mismatch_0_Sense_+_Library_PoolT
AGAAATCCTTTCAAGTTTCAAACGTCTGCACTTGTATATAATATGACCACCGGGATTGCTACTTGTATATAATGGCTTGATCGAAGCCGAG
>Frequency_2_QualityScore_FFHHHHHJJJJJJJJJJJJIJIJIIIJJJJJIJIIJJJIHIJIJIIIIHIIIIGGHIIIJEIHHHHGFECEEEEFEEE<=A?>:BAAB??A_Mismatch_0_Sense_+_Library_PoolC
AGAAATCCTTTCAAGTTTCAAACGTCTGCACTTGTATATAATATGACCACCGGGATTGCTACTTGTATATAATGGCTTGATCGAAGCCGAG
>Frequency_5_QualityScore_FFHGGHGJJIJIJIGIJJIIJJHIIIIHIJJIIIIIHIIIIIJJIIHIIIGHIIIIIIIHHHHDFGFEFFFFFEED=>A>=?A=?B:=?6=B@B_Mismatch_0_Sense_+_Library_PoolT
AAATCCTTTCAAGTTTCAAACGTCTGCACTTGTATATAATATGACCACCGGGATTGCTACTTGTATATAATGGCTTGATCGAAGCCGAGAAATT
>Frequency_4_QualityScore_EDEGGGEIGIIIAGHIIHHIIIHIIHFDFGAEFHHHIHGEEEFEE@C@?BCBCCA<ABCCDDDC?ACBDCACBDCCDEEDEDECBB?BC@@??A_Mismatch_0_Sense_+_Library_PoolT
TATCTATGTCTGTTTTTAAGCCCGTAGAAGACCCCCCCCAAGAAATCCTTTCAAGTTTCAAACGTCTGCACTTGTATATAATATGACCACCGGG
>Frequency_4_QualityScore_FFHHGGHIIJHIIIIJIJIIIGGIHIIHIIJHIIHJIHIIIHGGIIIIHIICGHIGIGGGIHFGGFGGFEFEEEE@?C>@;B>@B<;?8<A=A?_Mismatch_0_Sense_+_Library_PoolT
AATCCTTTCAAGTTTCAAACGTCTGCACTTGTATATAATATGACCACCGGGATTGCTACTTGTATATAATGGCTTGATCGAAGCCGAGAAATTG
>Frequency_4_QualityScore_FFHHHGHJJJJJJJIJJIJJJJJIIIIJJJJJIJJJJIIIJJJJIIIIJJJIJJJIIIJJIJIHHFFEDCEDCCDDDDDDDDDCDDCDBACDCD_Mismatch_0_Sense_+_Library_PoolT
GAAAGCAGAAATAGCAGATGAAAAGAATTTGGAACTAGAGCTTACGCTTGGATCCTCCAACGTCGGAAACAACAGATGCCCACAGGAGACAACT
>Frequency_4_QualityScore_EEHHHHHGIIJJJIJJJIJJJIJIIJJJIIJJIIIIJIJJIIIIIIJIHHIIHGHGFFFECDCCDDDDDBDDDCCDEEEEECDCDC<;@?=;A;_Mismatch_0_Sense_+_Library_PoolT
CCCCCCCAAGAAATCCTTTCAAGTTTCAAACGTCTGCACTTGTATATAATATGACCACCGGGATTGCTACTTGTATATAATGGCTTGATCGAAG
>Frequency_4_QualityScore_EEHHHGFHGEEG=DEGHIIII?D5?EG>;ACFF??DA>ABCDDEB>:@>@CAABA<=@BBBCCCCA<?>=<<?:>995?=B?BC?BC>AACCAC_Mismatch_0_Sense_+_Library_PoolT
AGCCCGTAGAAGACCCCCCCCAAGAAATCCTTTCAAGTTTCAAACGTCTGCACTTGTATATAATATGACCACCGGGATTGCTACTTGTATATAA
>Frequency_1_QualityScore_:BAFA?@<C1+A2<?CE?@@5FFEEDE=7?AECFBBBDDDD@>@6=5==;>AABBBB>BDDBA35>3:++(<<95909><ABD(4:A:4:@BDE_Mismatch_0_Sense_+_Library_PoolC
AGCCCGTAGAAGACCCCCCCCAAGAAATCCTTTCAAGTTTCAAACGTCTGCACTTGTATATAATATGACCACCGGGATTGCTACTTGTATATAA
>Frequency_4_QualityScore_EFGHHHHIIIIIIJIHHGIGIEHHEA:A<AEGAECGE>ADCFGEA@CCEADCCDGEG?EGGH?CCDFF?ACBBD;-8<>@CCDC1=79>=.5=?_Mismatch_0_Sense_+_Library_PoolT
CAACTGGATAGCAGTTGTATGGCTCGCTCCCCTCTTCATGTAACATATCTATGTCTGTTTTTAAGCCCGTAGAAGACCCCCCCCAAGAAATCCT
>Frequency_4_QualityScore_FFHHHHHJJIJHIIJJJJJGIIJIIIHIIGIIIGHG@;4@8BEG?CBEC:??==CECFE=@B;AAACD??BACC7?:;@?9;;@@>506<@A?A_Mismatch_0_Sense_+_Library_PoolT
GCCCACAGGAGACAACTGGATAGCAGTTGTATGGCTCGCTCCCCTCTTCATGTAACATATCTATGTCTGTTTTTAAGCCCGTAGAAGACCCCCC
>Frequency_4_QualityScore_DEGHGHGIIJIIIIIIIDHGHGIGIIIIIJHIIJIIHIHIIJIHIEGH9@DGHIGEDCCCACDACCDDDACCD?CDDDCCCCACBCCDDDCAAC_Mismatch_0_Sense_+_Library_PoolT
TCCCCTCTTCATGTAACATATCTATGTCTGTTTTTAAGCCCGTAGAAGACCCCCCCCAAGAAATCCTTTCAAGTTTCAAACGTCTGCACTTGTA
>Frequency_1_QualityScore_DDHHHHDHIIHJJIJJIIGHHHIGHIIJJJHIJJJGIJJIJJJJIFGG8BFHGGHDDDBDDCDDCCDDDDCDDDDEEDCDDDDDCDDDDDDDDC_Mismatch_0_Sense_+_Library_PoolC
TCCCCTCTTCATGTAACATATCTATGTCTGTTTTTAAGCCCGTAGAAGACCCCCCCCAAGAAATCCTTTCAAGTTTCAAACGTCTGCACTTGTA
>Frequency_4_QualityScore_CCFGHHGIJJJIJJIJJJIIIIIIGIIHIIIGIJJIJJJJJJJIJIGGF7@EGHIHED>ABBDDCCDDDCCCDDCCDDDACCAABCCDDDAACA_Mismatch_0_Sense_+_Library_PoolT
CTCCCCTCTTCATGTAACATATCTATGTCTGTTTTTAAGCCCGTAGAAGACCCCCCCCAAGAAATCCTTTCAAGTTTCAAACGTCTGCACTTGT
>Frequency_4_QualityScore_FEHHHHHGGIIJIJIIJJIIACFFFEHFFGFCE?EGCGCEEFGIFGFFFGHCEDFBEFBCCBCC?CC?AACCC?C_Mismatch_0_Sense_+_Library_PoolT
CTACTTGTATATAATGGCTTGATCGAAGCCGAGAAATTGATTTTCTATAAAGCAGATTGTGAAGTTTCGAAAGTA
>Frequency_4_QualityScore_DDEGFAD?EDEGHIHICGA?EIFEFEGG?ECF@FGCFGDACDCEEEDEDCCBACCA=CCDDB@AC?ABCAB;@CC@@BBCBBABCDDDEBAAAA_Mismatch_0_Sense_+_Library_PoolT
GTAGAAGACCCCCCCCAAGAAATCCTTTCAAGTTTCAAACGTCTGCACTTGTATATAATATGACCACCGGGATTGCTACTTGTATATAATGGCT
>Frequency_4_QualityScore_FFHHGHHGFH9DFGHIJJJ>A9CFI=AFGGHDBEFEHGDCFFDCCDDACACABBBCDDEDDCDDCCCDC?@>>B9>CDDCACCDDCCCCCCDD>_Mismatch_0_Sense_+_Library_PoolT
CCCGTAGAAGACCCCCCCCAAGAAATCCTTTCAAGTTTCAAACGTCTGCACTTGTATATAATATGACCACCGGGATTGCTACTTGTATATAATG
>Frequency_4_QualityScore_FFHGGGGJJJJJIIIJJIIIJIIIHJJJIJIJJIIIIIJIIIIJJIJJIIIIJJIJHHIIHFGGIIGHGDDEEEEEEEFFCDDEEDBCDDDDDD_Mismatch_0_Sense_+_Library_PoolT
TTCAAAACTTATTTCAAACTGAAGACCCACTTCAAAACTTATTTCAGCAGAACGATAATAATGATGTGGAGAATATTATGAAAGCAGAAATAGC
>Frequency_4_QualityScore_FFHHHHHIIIJJJJJJJIIJIJIIIJJHIIIIIJIJJJJJJIIJJIIHHIJJJIJJJJHIIGHHHHHGGEE?>AAA?CCAB?;A5=BACBAACD_Mismatch_0_Sense_+_Library_PoolT
CTTTCAAGTTTCAAACGTCTGCACTTGTATATAATATGACCACCGGGATTGCTACTTGTATATAATGGCTTGATCGAAGCCGAGAAATTGATTT
>Frequency_2_QualityScore_FFHHHHHIIJJJJJJJJHJJJJIJJJJIIJJJJJIIJJJJJIJJJJJIJJJJJEIIJJIIIIIHHHHHHEE=?BBAAC;?A?BB;ACACCCDDE_Mismatch_0_Sense_+_Library_PoolC
CTTTCAAGTTTCAAACGTCTGCACTTGTATATAATATGACCACCGGGATTGCTACTTGTATATAATGGCTTGATCGAAGCCGAGAAATTGATTT
>Frequency_4_QualityScore_EDGGGHGJJHHIIHHIIIIFIGIIGHHHIIHHIIIIIHHGIIIBEEFGF@CAEC>?;AC>AAA<BCCBCBA?BDAACC?BCAABBA?=?BAA;?_Mismatch_0_Sense_+_Library_PoolT
ATATAATATGACCACCGGGATTGCTACTTGTATATAATGGCTTGATCGAAGCCGAGAAATTGATTTTCTATAAAGCAGATTGTGAAGTTTCGAA
>Frequency_4_QualityScore_FFHHHGGIIJJJHIJJJJHIIIJJJJIJJIIIIJJJJJIIIJIIIIIIIHIHGGGGGFEEEEDCCC@CC>BCDDCDDCEDDCDCDDCCDBA?AA_Mismatch_0_Sense_+_Library_PoolT
AAAAGAATTTGGAACTAGAGCTTACGCTTGGATCCTCCAACGTCGGAAACAACAGATGCCCACAGGAGACAACTGGATAGCAGTTGTATGGCTC
>Frequency_4_QualityScore_>CEFGGGII8EADFIACEBEG?;DD>CHGEFGECAEFDD=C?C@@BCCCCDCAA>@BB<?A;<@26=>A?>A@C?=?DACBCB?A@CA_Mismatch_0_Sense_+_Library_PoolT
ACCCCCCCCAAGAAATCCTTTCAAGTTTCAAACGTCTGCACTTGTATATAATATGACCACCGGGATTGCTACTTGTATATAATGGCTT
>Frequency_4_QualityScore_FFHHHHHJJJIIIJJJIJJIJJIIHIIJIJJJHHIIJIJJIJIIIJJJIJIIIJIIIGIIIHHIGIGEFCCDDDDDDDCDDDDDDDDDCDDABB_Mismatch_0_Sense_+_Library_PoolT
ATTATGAAAGCAGAAATAGCAGATGAAAAGAATTTGGAACTAGAGCTTACGCTTGGATCCTCCAACGTCGGAAACAACAGATGCCCACAGGAGA
>Frequency_4_QualityScore_FFHHHHGIIJIIIIIJJJIIJJJIIIIGHIIIIIIIIIIIHIJIIHIIIIIHHIHHGGHGGGGGFFEEBACEEEEEDDCDD=??;>>C==A;;>_Mismatch_0_Sense_+_Library_PoolT
CCAAGAAATCCTTTCAAGTTTCAAACGTCTGCACTTGTATATAATATGACCACCGGGATTGCTACTTGTATATAATGGCTTGATCGAAGCCGAG
>Frequency_4_QualityScore_FFHHHHHHIIIJJJIIIIHIIJIJJJJIJIJIIIIIIIIIIJJJGIIJJHIJGGHHIIGHGIIGGGGEDCCCACCDCCCDDDDDCCCA@B?A?B_Mismatch_0_Sense_+_Library_PoolT
ATGAAAGCAGAAATAGCAGATGAAAAGAATTTGGAACTAGAGCTTACGCTTGGATCCTCCAACGTCGGAAACAACAGATGCCCACAGGAGACAA
>Frequency_4_QualityScore_EEEGEFEHIIHIIIIIIGIIIHIHIIIIIIJIIIIIEIHIIIIHGIIHIIJGHDGGGGFEEEFFEEDCBAA?A=ACCCDCCBCC?BBCBCDBCD_Mismatch_0_Sense_+_Library_PoolT
AGATGAAAAGAATTTGGAACTAGAGCTTACGCTTGGATCCTCCAACGTCGGAAACAACAGATGCCCACAGGAGACAACTGGATAGCAGTTGTAT
>Frequency_3_QualityScore_FFHHHGHIIJJJIJIGIJJHIJJJJFHIJIJJIJJJHIJJJJJIHJJJJCBFBCBGCBE@9>:>D?B;<>ADDBCAD@BD=BBB@@B@B?@DA:_Mismatch_0_Sense_+_Library_PoolT
ACTTGTATATAATATGACCACCGGGATTGCTACTTGTATATAATGGCTTGATCGAAGCCGAGAAATTGATTTTCTATAAAGCAGATTGTGAAGT
>Frequency_3_QualityScore_EFDGG<CFGHIJJJCHAFHICEDGHIA@EECGIHHIIFGBGFDEDEDD??BCCDCDEEDCCCD@BCABCCDCDDCCCCC@ABCDDDEC@AAAC_Mismatch_0_Sense_+_Library_PoolT
AGAAGACCCCCCCCAAGAAATCCTTTCAAGTTTCAAACGTCTGCACTTGTATATAATATGACCACCGGGATTGCTACTTGTATATAATGGCTT
>Frequency_3_QualityScore_FFGHGGHHIIIFIIIHDGIGIJIIIJJIFBADDAAGG?G@7D>EHEHA>BEGF@A>C>BECC@CBAC=;:@CA<@@986_Mismatch_0_Sense_+_Library_PoolT
CCGGGATTGCTACTTGTATATAATGGCTTGATCGAAGCCGAGAAATTGATTTTCTATAAAGCAGATTGTGAAGTTTCGA
>Frequency_3_QualityScore_EEGGGEGGGHHHIIIIH?9C@@DFABFD=D8CFACECEGGGCG@E<CGDD=A=?C;=BBCD@@BCD8AC<6?_Mismatch_0_Sense_+_Library_PoolT
CTTGTATATAATGGCTTGATCGAAGCCGAGAAATTGATTTTCTATAAAGCAGATTGTGAAGTTTCGAAAGTA
>Frequency_1_QualityScore_FFHGHHHJJJJIGJJJJADDHEFHD>FE@GDGIBGDFGHJIEHFGFHJ;CFHGHG@@@>EEECE>B;BD>;@_Mismatch_0_Sense_+_Library_PoolC
CTTGTATATAATGGCTTGATCGAAGCCGAGAAATTGATTTTCTATAAAGCAGATTGTGAAGTTTCGAAAGTA
>Frequency_3_QualityScore_EFFGGGHGIIHIIJJIHHHHHGHIIHBFGHIHHIIJHIHIJJHHIIIIIIFGHHGHHIIFHGFGGHGHFDFHFEEEDCEECCDBDCBCDDCBB?_Mismatch_0_Sense_+_Library_PoolT
CAATCTGAAGGAATCGAAAATCAAAGTGAAGATCCACTTCAAAACTTATTTCAAACTGAAGACCCACTTCAAAACTTATTTCAGCAGAACGATA
>Frequency_3_QualityScore_FFHHHHHIJJJHJHJIJJJIIJJJHIJJJJJJJJJJJJJGFI;DFFHIIHE@CCDDDDDDDDDDDCDBCBDEDDDDDDDDDDDDDDBDEEEEEE_Mismatch_0_Sense_+_Library_PoolT
CTTCATGTAACATATCTATGTCTGTTTTTAAGCCCGTAGAAGACCCCCCCCAAGAAATCCTTTCAAGTTTCAAACGTCTGCACTTGTATATAAT
>Frequency_1_QualityScore_DFHHHHGJJJJJIJJIJJJIIIJJIJJJJJJIJJJJJJJHHIDHHJIJJHDCDBDDDDDDCCCDCDD>C@@CCDDDDDDDDDDDDDCCDEEEEE_Mismatch_0_Sense_+_Library_PoolC
CTTCATGTAACATATCTATGTCTGTTTTTAAGCCCGTAGAAGACCCCCCCCAAGAAATCCTTTCAAGTTTCAAACGTCTGCACTTGTATATAAT
>Frequency_3_QualityScore_FFHHHHHJHIH9DFHIJJJJEIFGIJEFHHIJHEGGDHGFEFFFD?BCCCCDBCDABDDFEEEEEADDDDCCBCD9?CACCCDDDDBCDEEDED_Mismatch_0_Sense_+_Library_PoolT
GCCCGTAGAAGACCCCCCCCAAGAAATCCTTTCAAGTTTCAAACGTCTGCACTTGTATATAATATGACCACCGGGATTGCTACTTGTATATAAT
>Frequency_3_QualityScore_FFHGFHEHFHIJJJGHJIIHIHHIIIIGIJJJC?C;BEH:C7>B9@BEEHGABDDCAACCC;@A<CCED?BADDB@;;=5>5359?BCBCC4;5_Mismatch_0_Sense_+_Library_PoolT
CAGGAGACAACTGGATAGCAGTTGTATGGCTCGCTCCCCTCTTCATGTAACATATCTATGTCTGTTTTTAAGCCCGTAGAAGACCCCCCCCAAG
>Frequency_3_QualityScore_FEHHHHHIIJJIJJJJJJIJJJJJJJJJJJJJJIGI<EGHIJJJFEEDDEEDDDDDDDDCDBCDEDDDDCCCDCDCDDDDDDEEECEEEECDDD_Mismatch_0_Sense_+_Library_PoolT
GTAACATATCTATGTCTGTTTTTAAGCCCGTAGAAGACCCCCCCCAAGAAATCCTTTCAAGTTTCAAACGTCTGCACTTGTATATAATATGACC
>Frequency_1_QualityScore_FDFHHHHJHJJJJJJIJJHJJJJJIJJJIJHJJGFH9?FHHIIJF@DAAEDDDCDDDDDDDDDEDDDDDBDDDDDCDDDCDDEEEEEEEEEDDC_Mismatch_0_Sense_+_Library_PoolC
GTAACATATCTATGTCTGTTTTTAAGCCCGTAGAAGACCCCCCCCAAGAAATCCTTTCAAGTTTCAAACGTCTGCACTTGTATATAATATGACC
>Frequency_3_QualityScore_FFHHHGHJJIJJJJJIJIJJHIFHHIJJJJIHJJIIJHIIIIJIIJJI@=;7=CFDFFEDBCDACEDABB?CBBCBABAB;ACDC<A=?BAA;9_Mismatch_0_Sense_+_Library_PoolT
AAACAACAGATGCCCACAGGAGACAACTGGATAGCAGTTGTATGGCTCGCTCCCCTCTTCATGTAACATATCTATGTCTGTTTTTAAGCCCGTA
>Frequency_3_QualityScore_FFHHHHHHIHIJIJIHHHCB??EGH;CDGD:CBDFGHBDFEHGCECEHGFFHIII;C?=BGEBDE@;909<@ABCCC596;C@84:;BC=8?@;_Mismatch_0_Sense_+_Library_PoolT
ATAGCAGTTGTATGGCTCGCTCCCCTCTTCATGTAACATATCTATGTCTGTTTTTAAGCCCGTAGAAGACCCCCCCCAAGAAATCCTTTCAAGT
>Frequency_3_QualityScore_EFHHHHHJJJJJJJIIIHIJJDHHIIJIIIJIJJJJJJJJIIJJGIIIJGIIHHIGHIIEGIGIHGGGFFFGGFFEFEEEEEEDDDDDDDDDDC_Mismatch_0_Sense_+_Library_PoolT
CTTATTTCAAACTGAAGACCCACTTCAAAACTTATTTCAGCAGAACGATAATAATGATGTGGAGAATATTATGAAAGCAGAAATAGCAGATGAA
>Frequency_3_QualityScore_FCGFFGFIIIGHHIJIIJHIIJGIIJIIIHIHIHIIGIIIIJHIJEHGHHHHHIIIIIIIIIHHIHHGGGEGFEFFEDACDDCDCDBCCACCBD_Mismatch_0_Sense_+_Library_PoolT
GTGAAGATCCACTTCAAAACTTATTTCAAACTGAAGACCCACTTCAAAACTTATTTCAGCAGAACGATAATAATGATGTGGAGAATATTATGAA
>Frequency_3_QualityScore_FFHHHHHJJHIJJJJJJJJJJIJJGHI7BEGHJJJIAEADDECDCCDECACC@CDDCDDDC>BCBDCDC@BBCDEEDEECA?ABDDCCBAC;@B_Mismatch_0_Sense_+_Library_PoolT
CTATGTCTGTTTTTAAGCCCGTAGAAGACCCCCCCCAAGAAATCCTTTCAAGTTTCAAACGTCTGCACTTGTATATAATATGACCACCGGGATT
>Frequency_3_QualityScore_FFFHHHHJIIIJHHHHHIIIFFGIIABGFFHGGHIHHIIHIHIIFFIHGIIHIGGHBFFAFAEFIEFHFDH?DFBB;ACDCCDED>?CCBCCDD_Mismatch_0_Sense_+_Library_PoolT
TCCACTTCAAAACTTATTTCAAACTGAAGACCCACTTCAAAACTTATTTCAGCAGAACGATAATAATGATGTGGAGAATATTATGAAAGCAGAA
>Frequency_3_QualityScore_EFHHHHHJJJJJIJJJIIIJJJJIJJJJIJDBCFDFGEHHEBGAEF;DB@BEFFEEEEECEDDCACCD=CABDC:?CBBA_Mismatch_0_Sense_+_Library_PoolT
ACCGGGATTGCTACTTGTATATAATGGCTTGATCGAAGCCGAGAAATTGATTTTCTATAAAGCAGATTGTGAAGTTTCGA
>Frequency_3_QualityScore_EEHHHGHJJIGGIIHIHIIFIIIIIHGHIIJHIJJJIJIIJIIIIJJFHIJGIIJJJJJIHIGGHGIIJHGFHGGFFFFEEEDDDCBCCDCCDB_Mismatch_0_Sense_+_Library_PoolT
TAATAATGATGTGGAGAATATTATGAAAGCAGAAATAGCAGATGAAAAGAATTTGGAACTAGAGCTTACGCTTGGATCCTCCAACGTCGGAAAC
>Frequency_1_QualityScore_FEBFHHHGGHCCFHBFCDBEHGAFHHIFF@BC??:CDFAHGDHHE>DBFBD@GHIGHIFH:FFGIIIIIFHEFFFBC@CCCECDDDBBDB?<5>_Mismatch_0_Sense_+_Library_PoolC
TAATAATGATGTGGAGAATATTATGAAAGCAGAAATAGCAGATGAAAAGAATTTGGAACTAGAGCTTACGCTTGGATCCTCCAACGTCGGAAAC
>Frequency_3_QualityScore_FFHFHHGHJIIIJJHIJJJIIJJHIJJIIJJIJJJJGIIIJJJJHHHIIJIGIIHGIIHIJJHIIJJIHFHHGEFFFEEEDCCCDCCDDBBCCD_Mismatch_0_Sense_+_Library_PoolT
ATGATGTGGAGAATATTATGAAAGCAGAAATAGCAGATGAAAAGAATTTGGAACTAGAGCTTACGCTTGGATCCTCCAACGTCGGAAACAACAG
>Frequency_1_QualityScore_FFHGHHHJIIJIJJIGEBHIIJIIIIHIGIJJJJJIGGIJJEIJII9FHIHGDGHGIGE@D3=CHDFFFBCC@EEDCCDD7?ADBBD@CCDABA_Mismatch_0_Sense_+_Library_PoolC
ATGATGTGGAGAATATTATGAAAGCAGAAATAGCAGATGAAAAGAATTTGGAACTAGAGCTTACGCTTGGATCCTCCAACGTCGGAAACAACAG
>Frequency_3_QualityScore_FFHHHHHJJJJIJJJJJJJJJJJJJJJJJJIIJJJJJJJJJIJJJHGIIIHHHGFFGFFFDB?BDCCCBBACCDDBBDDDCDCDDBDDDCDDC_Mismatch_0_Sense_+_Library_PoolT
AAAGAATTTGGAACTAGAGCTTACGCTTGGATCCTCCAACGTCGGAAACAACAGATGCCCACAGGAGACAACTGGATAGCAGTTGTATGGCTC
>Frequency_3_QualityScore_FEHHHHHJJJJIIIJIJJJJJHIJJIJJIJJHIJJJJJJJJJIJIJJJJJIIIJJBADEDAFBBC>@AA?@:??ACCEDBC@C_Mismatch_0_Sense_+_Library_PoolT
GTCTGCACTTGTATATAATATGACCACCGGGATTGCTACTTGTATATAATGGCTTGATCGAAGCCGAGAAATTGATTTTCTAT
>Frequency_3_QualityScore_FFHHHHHJJJJJJIIIIJIJJIJIJIIIJJJJJJJHIJIIJJIIJJJJIJJFHIJIJJJJICGHHIIHGGFFBDDDDDDDDCDDDDDDDDDDDC_Mismatch_0_Sense_+_Library_PoolT
AGAATATTATGAAAGCAGAAATAGCAGATGAAAAGAATTTGGAACTAGAGCTTACGCTTGGATCCTCCAACGTCGGAAACAACAGATGCCCACA
>Frequency_1_QualityScore_BDGDHFFHIIIIFD:A;FGHIGIGBHHGIIIGIGGIIIIGIBHEI<DGEEEHHIIGBHGIDDD@CCCHHEDB?BC>B;=>C?BAACCCCCCCBC_Mismatch_0_Sense_+_Library_PoolC
AGAATATTATGAAAGCAGAAATAGCAGATGAAAAGAATTTGGAACTAGAGCTTACGCTTGGATCCTCCAACGTCGGAAACAACAGATGCCCACA
>Frequency_3_QualityScore_FFHHHHHIJIIJJJJJJIIJJJIJIIIHHJJGGHI@@C>CFH=CCHE<ABB>DGADEBED9AACDDD@CACC=B@ABCB<8==@@.9>?@CCD?_Mismatch_0_Sense_+_Library_PoolT
CCACAGGAGACAACTGGATAGCAGTTGTATGGCTCGCTCCCCTCTTCATGTAACATATCTATGTCTGTTTTTAAGCCCGTAGAAGACCCCCCCC
>Frequency_3_QualityScore_EEGFHHGGHE?@D@FGH>DBGC9@=DDHGDGDFEGCFDEDDEDGHHH>E?EGICDCDFH@?BACDCBBC9>=ACCB:@=@B?@>@5?B>>@B>;_Mismatch_0_Sense_+_Library_PoolT
TGTATGGCTCGCTCCCCTCTTCATGTAACATATCTATGTCTGTTTTTAAGCCCGTAGAAGACCCCCCCCAAGAAATCCTTTCAAGTTTCAAACG
>Frequency_3_QualityScore_FFHHHHHJJJJIJJJJJJJJJGHIJGIJJJIJJJJIIIJJIIIJIJJIIJJIIJJJIHHGDDDDDDDDDDCCCDDEEEECCCDC9;87:<B8;A_Mismatch_0_Sense_+_Library_PoolT
CCCCCAAGAAATCCTTTCAAGTTTCAAACGTCTGCACTTGTATATAATATGACCACCGGGATTGCTACTTGTATATAATGGCTTGATCGAAGCC
>Frequency_3_QualityScore_EEHHHHHJIIIJHIIIHJIJJIIJJHIJJJIIJJJJJJJIHFH<CEFHFHGDDDCCDDABDDDDDDDDDACCDDDDCCCDDDDBDDDCDEEEDE_Mismatch_0_Sense_+_Library_PoolT
TCTTCATGTAACATATCTATGTCTGTTTTTAAGCCCGTAGAAGACCCCCCCCAAGAAATCCTTTCAAGTTTCAAACGTCTGCACTTGTATATAA
>Frequency_3_QualityScore_FFHHHHHJJJJJJJJJHJJJJJJJJIJJJJJJIJJHIHJJIJJIJJJJJIJIIJJFGIIIIHGGGGEEEEEFFEEEEEE=<A:==A?@BABC<?_Mismatch_0_Sense_+_Library_PoolT
AAGAAATCCTTTCAAGTTTCAAACGTCTGCACTTGTATATAATATGACCACCGGGATTGCTACTTGTATATAATGGCTTGATCGAAGCCGAGAA
>Frequency_3_QualityScore_EDEFGFGIIIJJEEGHIGIIHHHHIHIGIGGIHHFIHIGHIHIIIIJIJFEHIFFFGHECDFHFGGGFCDEEEEEEABC?@CCCDACDDDCBCC_Mismatch_0_Sense_+_Library_PoolT
CGAAAATCAAAGTGAAGATCCACTTCAAAACTTATTTCAAACTGAAGACCCACTTCAAAACTTATTTCAGCAGAACGATAATAATGATGTGGAG
>Frequency_3_QualityScore_EFHHHGHJJJJJIJIHIIJJIJGIJIJHIJJJIHJFGIGIHIFHJGHHJCGHA+898>@C5;6=A:>;59>?7=6;;>=?99<=?<>ABA7?:;_Mismatch_0_Sense_+_Library_PoolT
GTCGGAAACAACAGATGCCCACAGGAGACAACTGGATAGCAGTTGTATGGCTCGCTCCCCTCTTCATGTAACATATCTATGTCTGTTTTTAAGC
>Frequency_3_QualityScore_FFHHGHHJJJJJJIHGIIGIIJJJJJJIJJJJJJJJJJIIHIHIHFIGFEEHIIFIIIIJJIJIGFFFEDDEEDEEEDDCDCCCDDDDDACDBC_Mismatch_0_Sense_+_Library_PoolT
GATGATTTAGCTCGTCTGAAAACTAACTATAATCCAATCGAGAATAGAGCAGAGATCTGGGCCCAATCTGAAGGAATCGAAAATCAAAGTGAAG
>Frequency_3_QualityScore_FFHHHHFHJJJJJJJJIIHIJJIJHJJJJJJJJJJJFHIIJIIIJJJHIIIIJJJJJJIHCCDDCCDA@=;<A<@CBDDCBCDCAC?C@BCBBB_Mismatch_0_Sense_+_Library_PoolT
CAAACGTCTGCACTTGTATATAATATGACCACCGGGATTGCTACTTGTATATAATGGCTTGATCGAAGCCGAGAAATTGATTTTCTATAAAGCA
>Frequency_3_QualityScore_FFHHHHHJJIJJIJJHIJJIIIJJIHIJHIIJIJJJIJIJJHIJJHIIJJJJJJIJJJJJIJGFGGFDECEFGDEECEEDDDACBBACDDCDDA_Mismatch_0_Sense_+_Library_PoolT
CCCACTTCAAAACTTATTTCAGCAGAACGATAATAATGATGTGGAGAATATTATGAAAGCAGAAATAGCAGATGAAAAGAATTTGGAACTAGAG
>Frequency_3_QualityScore_DEHGFFHIIFGHHHIGFHFFFFDHHFHIIGEIIIHHIIIHHIDG?FECCCEHGFDB?B@A=BBCAC@CB@C>8>BCAACA?;>=?C>B@BB?@?_Mismatch_0_Sense_+_Library_PoolT
CCCCTCTTCATGTAACATATCTATGTCTGTTTTTAAGCCCGTAGAAGACCCCCCCCAAGAAATCCTTTCAAGTTTCAAACGTCTGCACTTGTAT
>Frequency_1_QualityScore_DFHHHGFGGCHIJFGIGHEHCIHGIIJIJFGGGIGGHIJJIIBGF>F9BFG=@BB@?@<?CDC@CCDDCC:@@CDD>AC:<??CBCCCCCCA@>_Mismatch_0_Sense_+_Library_PoolC
CCCCTCTTCATGTAACATATCTATGTCTGTTTTTAAGCCCGTAGAAGACCCCCCCCAAGAAATCCTTTCAAGTTTCAAACGTCTGCACTTGTAT
>Frequency_3_QualityScore_EDGFFHHJHGHHIIIIJICFF6BCGHJHGG@EBEEF<ABCDD=@BB;@C;CBAB:>AA?B@CDCB:BDDACDEEEDC>CDCB?=>:<BCDDACD_Mismatch_0_Sense_+_Library_PoolT
CTGTTTTTAAGCCCGTAGAAGACCCCCCCCAAGAAATCCTTTCAAGTTTCAAACGTCTGCACTTGTATATAATATGACCACCGGGATTGCTACT
>Frequency_3_QualityScore_FFHGGCGFHGHIHHIGGIIIIIIFIHFFGHDIIJIBHEHFIIHIJIIIGIII@CFFFFGFFEBBDBCBDD@BBCCCCCCAC@BD@C>BCBCCCC_Mismatch_0_Sense_+_Library_PoolT
ATAGCAGATGAAAAGAATTTGGAACTAGAGCTTACGCTTGGATCCTCCAACGTCGGAAACAACAGATGCCCACAGGAGACAACTGGATAGCAGT
>Frequency_3_QualityScore_EFGGHHGJJGHIHIJJIGIGHHIIIJGGHGFHIIHIJIIHIIJIIGHIJIIIFIIHGGDACFEDCEECDB?BCEEEEECBCBA19@B=@BB>@=_Mismatch_0_Sense_+_Library_PoolT
CCCCAAGAAATCCTTTCAAGTTTCAAACGTCTGCACTTGTATATAATATGACCACCGGGATTGCTACTTGTATATAATGGCTTGATCGAAGCCG
>Frequency_3_QualityScore_EBGDE8?@@AEF@@AFC>DBFGGGDEDGECCGFGEGGBFHGHBCDBGEA9A@B>>4?CFCCACC;?=?@@=9@ABC?<?@<=ABC@@>=;@@@A_Mismatch_0_Sense_+_Library_PoolT
GGCTCGCTCCCCTCTTCATGTAACATATCTATGTCTGTTTTTAAGCCCGTAGAAGACCCCCCCCAAGAAATCCTTTCAAGTTTCAAACGTCTGC
>Frequency_3_QualityScore_FEHHGHHHIEHIIJIIJJJIJIHIIIIJIHIGIIIIHJJJJJIHIJHHIGHHGGCEEEDDCDDEDDD@CBB@>A@DCDDDCCDCDDCDDDBBA>_Mismatch_0_Sense_+_Library_PoolT
GATGAAAAGAATTTGGAACTAGAGCTTACGCTTGGATCCTCCAACGTCGGAAACAACAGATGCCCACAGGAGACAACTGGATAGCAGTTGTATG
>Frequency_3_QualityScore_FFHHHHHJJJJJIJGIJJJJHIIJIJHIJJIJJHGIIJJIIIIIIJJIJIIJIJJJIJJHGHGHHHGGGEEEECCCACDDCDDCBCBDCDCCDD_Mismatch_0_Sense_+_Library_PoolT
GAATATTATGAAAGCAGAAATAGCAGATGAAAAGAATTTGGAACTAGAGCTTACGCTTGGATCCTCCAACGTCGGAAACAACAGATGCCCACAG
>Frequency_3_QualityScore_FFHHHHHJJJJJJJIIIJJJJJIIJJJIJIIJHIIIHIJH;>:;DGH9A=DE4>?BBEG@ABBDCDDBBADCABDDC:AA@DC?<9@8@C;:?A_Mismatch_0_Sense_+_Library_PoolT
GATGCCCACAGGAGACAACTGGATAGCAGTTGTATGGCTCGCTCCCCTCTTCATGTAACATATCTATGTCTGTTTTTAAGCCCGTAGAAGACCC
>Frequency_3_QualityScore_EFGHHHHIHHIGHGFGGGHHHGGHFIIIIJJHHHIEHIIJIIIIHIIHIIIIGIHFHHIHIHFFG944868>><@;3;6<>;<89<ABC?AAB<_Mismatch_0_Sense_+_Library_PoolT
AGTTTCAAACGTCTGCACTTGTATATAATATGACCACCGGGATTGCTACTTGTATATAATGGCTTGATCGAAGCCGAGAAATTGATTTTCTATA
>Frequency_2_QualityScore_FFHHGGHIIIIIIGIIGHIIII8CHIIIIIIIIHIGIIIIIIHIIICBC<5<EECGE<A=?CCCCBCCDB?A<A>BAAC<???BCAABDB:>AA_Mismatch_0_Sense_+_Library_PoolT
TGTATATAATATGACCACCGGGATTGCTACTTGTATATAATGGCTTGATCGAAGCCGAGAAATTGATTTTCTATAAAGCAGATTGTGAAGTTTC
>Frequency_2_QualityScore_FFHHHHHJJJJIJJJJJIIIIIJJIJIIIJJJJJIIIIIIIJJJIJIEGGHIIIHGIIIIJJIIGFGHGCFGFFEEEEEECCCEDDCDCABACD_Mismatch_0_Sense_+_Library_PoolT
TGAAGACCCACTTCAAAACTTATTTCAGCAGAACGATAATAATGATGTGGAGAATATTATGAAAGCAGAAATAGCAGATGAAAAGAATTTGGAA
>Frequency_2_QualityScore_EAGFHGEGHIIIIGIGIICIGIFHIGDGEEGHGFEEGHIIIHEEIIHDIHHIGIIIIIGIHHH@CEHEECACEDEADEDCDDCDDCE<?CCDDC_Mismatch_0_Sense_+_Library_PoolT
CTATAATCCAATCGAGAATAGAGCAGAGATCTGGGCCCAATCTGAAGGAATCGAAAATCAAAGTGAAGATCCACTTCAAAACTTATTTCAAACT
>Frequency_1_QualityScore_FFHHGHHJJJJJJJGJHIJJJJJJIIIJJJIJJJJJJJJIJJJJHHHIHIGIJJJJIJJJHHHHHHHFFBDFFEEEEEEDDDDDCDEEEEDDDD_Mismatch_0_Sense_+_Library_PoolC
CTATAATCCAATCGAGAATAGAGCAGAGATCTGGGCCCAATCTGAAGGAATCGAAAATCAAAGTGAAGATCCACTTCAAAACTTATTTCAAACT
>Frequency_2_QualityScore_FFHHHHHJIJJJJJJJJIIIJGIIJIIJIJJJJJJJIJJJJJIJJFIEHHEEFFFEEEEEEDCCDCDEEDCDC33?;@?A<?;??7:74<@B:?_Mismatch_0_Sense_+_Library_PoolT
TTACGCTTGGATCCTCCAACGTCGGAAACAACAGATGCCCACAGGAGACAACTGGATAGCAGTTGTATGGCTCGCTCCCCTCTTCATGTAACAT
>Frequency_2_QualityScore_EBGHFFGEGIHIIIIIIIIIIIIIIIHIHHHIIIIIIIIIIIIIIIIIGIIIIIHHIGEGGGGGFECED@CDDCCCACEEFDEEEEEECCCCCC_Mismatch_1_Sense_+_Library_PoolT
CATATCTATGTCTGTTTTTAAGCCCGTAGAAGACCCCCACCAAGAAATCCTTTCAAGTTTCAAACGTCTGCACTTGTATATAATATGACCACCG
>Frequency_2_QualityScore_FFGGHHGIJIJIIIEGFGGIIJJIGHIJIIHIIIIIGIGIGA;<B9AEE5>5@@3;4<=CE=??ACC5=8=@=?=CCCC1<7>CC_Mismatch_0_Sense_+_Library_PoolT
CAGATGCCCACAGGAGACAACTGGATAGCAGTTGTATGGCTCGCTCCCCTCTTCATGTAACATATCTATGTCTGTTTTTAAGCCC
>Frequency_2_QualityScore_FFHHHHHJJJIJJIJGIIJGIIIJIJIIGIJJIIIIHIIHGGGHIHIIHHIIHGHHHHFFEEEEADC5744;A?>=6A>(:97/>A3:=AAB?B_Mismatch_0_Sense_+_Library_PoolT
TTGGATCCTCCAACGTCGGAAACAACAGATGCCCACAGGAGACAACTGGATAGCAGTTGTATGGCTCGCTCCCCTCTTCATGTAACATATCTAT
>Frequency_1_QualityScore_FFHHHHHJJJJJJJJGHIJJJJJJIJJJJJJJJJJJIJJJJIIJJJJJJJHHHHHHEFFFDFFECEC?=55;@D?BCCA:>ADCD>C>>CA:>B_Mismatch_0_Sense_+_Library_PoolC
TTGGATCCTCCAACGTCGGAAACAACAGATGCCCACAGGAGACAACTGGATAGCAGTTGTATGGCTCGCTCCCCTCTTCATGTAACATATCTAT
>Frequency_2_QualityScore_FFHHHHHJJIJJIJJJJJJJJIIJJHGIIIJIJJIIHIIIJIJIJJIIIIIGHIJIIGHGIIIHGGCEEEEEDEBDEEEDCDDDDCDDDCBACC_Mismatch_0_Sense_+_Library_PoolT
CTGAAAACTAACTATAATCCAATCGAGAATAGAGCAGAGATCTGGGCCCAATCTGAAGGAATCGAAAATCAAAGTGAAGATCCACTTCAAAACT
>Frequency_2_QualityScore_FFHHGFFIGIGIIIFIGIIIGIJEIFGIIGGGIIIGIHGHHIIGGEGHEGFEABEB0+315;?<=(:7.(7=5?B;;A=A?2=7<>=<3=?BB7_Mismatch_0_Sense_+_Library_PoolT
AACGTCGGAAACAACAGATGCCCACAGGAGACAACTGGATAGCAGTTGTATGGCTCGCTCCCCTCTTCATGTAACATATCTATGTCTGTTTTTA
>Frequency_2_QualityScore_FFHHHHGJJIIJJJJIJJIJHIJJJJJJJJIJICDGEGFFFCGC@E@EEEDABACEECAADCEEDDCCCAAACCBDC?BDD@=BDD:A_Mismatch_0_Sense_+_Library_PoolT
ACCACCGGGATTGCTACTTGTATATAATGGCTTGATCGAAGCCGAGAAATTGATTTTCTATAAAGCAGATTGTGAAGTTTCGAAAGTA
>Frequency_2_QualityScore_EEEGHHHIEFGIIAFGHIGEGAEEGGIIEEEGHGEEIGIIIIHEHEIGCGIECGGEGHGADEC5@@CCC>A?A?A?CCAC?AC<?CAA@CA_Mismatch_0_Sense_+_Library_PoolT
AGAATTTGGAACTAGAGCTTACGCTTGGATCCTCCAACGTCGGAAACAACAGATGCCCACAGGAGACAACTGGATAGCAGTTGTATGGCTC
>Frequency_2_QualityScore_FFHHHHHJIJJIIJJJJGIIJJJIIJJJIJJJJJJJJIJIJBEGGFCGGGEBEFCEEEECDEDEEEDEECCECDCDCCCCBCCEDACDDCA_Mismatch_0_Sense_+_Library_PoolT
ATAATATGACCACCGGGATTGCTACTTGTATATAATGGCTTGATCGAAGCCGAGAAATTGATTTTCTATAAAGCAGATTGTGAAGTTTCGA
>Frequency_2_QualityScore_EEHHHHHICAFGIIIHIGH?ECEGGIDEHIIIGHGIGGIIIIIHIGEGGIGHGEFEGDGED?C_Mismatch_0_Sense_+_Library_PoolT
AATGGCTTGATCGAAGCCGAGAAATTGATTTTCTATAAAGCAGATTGTGAAGTTTCGAAAGTA
>Frequency_2_QualityScore_FFHHHEHIJIIIIIJJFGIIIIIJJHGIIADGAG?GHCHGEIEAGEEE@BCFE>;_Mismatch_1_Sense_+_Library_PoolT
CCGGGATTGCTACTTGTATATAATGGCTTGATCGAAGCCGAGAAATTGATTTTCA
>Frequency_2_QualityScore_FFHAHHGJHGGHIIIIIIIIGGJIIIICCCAGEGFEGF;C9GI?EC;CHIIFACCACFEFAC?AB7;?>?=;>A>=9>A=:;_Mismatch_0_Sense_+_Library_PoolT
GGGATTGCTACTTGTATATAATGGCTTGATCGAAGCCGAGAAATTGATTTTCTATAAAGCAGATTGTGAAGTTTCGAAAGTA
>Frequency_2_QualityScore_FEHHHGHIJJIIIIJIJIIJHGG-AEGIIJJIGHHGFFFFFEEEEECDABCDEDDCD=CCDDCDDCDDCACDDEEEECDDDCDBCCD7?CCCCC_Mismatch_0_Sense_+_Library_PoolT
GTCTGTTTTTAAGCCCGTAGAAGACCCCCCCCAAGAAATCCTTTCAAGTTTCAAACGTCTGCACTTGTATATAATATGACCACCGGGATTGCTA
>Frequency_2_QualityScore_FFHHHGHJJJJJJJJJJIJJJJIIIJJJJJIIIJJJIJIJJJJGHIIJGIJJIJIIJIIJJIJJJJJIHGEHHGFFFFFEECEEDDCDCDDDDD_Mismatch_0_Sense_+_Library_PoolT
GACCCACTTCAAAACTTATTTCAGCAGAACGATAATAATGATGTGGAGAATATTATGAAAGCAGAAATAGCAGATGAAAAGAATTTGGAACTAG
>Frequency_2_QualityScore_FFHHHHHJJJJIIJGIIIIIIJIIJJJJJJJJJIJIIJJJJJJJIJIIIIFGHIJJIIIHIHIIHHHHGGGFFEDDDDCDDDDDCCDDDCDDCC_Mismatch_0_Sense_+_Library_PoolT
CGATAATAATGATGTGGAGAATATTATGAAAGCAGAAATAGCAGATGAAAAGAATTTGGAACTAGAGCTTACGCTTGGATCCTCCAACGTCGGA
>Frequency_2_QualityScore_FFHHHGHIJFIIIJIJJJIIJIJJGIGIIIIIIIIJJJJIIJJIGGEHIGGGGGGFC==?=BAD6=?B=9=@A=>@741<=A??A?AB?1=ACB_Mismatch_0_Sense_+_Library_PoolT
CAACGTCGGAAACAACAGATGCCCACAGGAGACAACTGGATAGCAGTTGTATGGCTCGCTCCCCTCTTCATGTAACATATCTATGTCTGTTTTT
>Frequency_2_QualityScore_ECCC2CEFGIIII;ECCGIDGGGHE:;CE=EGCCHEHEGDGACEFEFECADAEBDECC=ACA??BACC79A>AA=BBCCCACCDABCABCCB_Mismatch_0_Sense_+_Library_PoolT
GAAGACCCCCCCCAAGAAATCCTTTCAAGTTTCAAACGTCTGCACTTGTATATAATATGACCACCGGGATTGCTACTTGTATATAATGGCTT
>Frequency_2_QualityScore_CEHHHGGIIIHIHIGGIGEGHHIIIGGFIIIIIIIIHIIIGGIIIGIIEHIIIIIGGGGGG=;==??C?=AA:=.;A=C99?CDDCC=C>@DCC_Mismatch_0_Sense_+_Library_PoolT
TCAAACGTCTGCACTTGTATATAATATGACCACCGGGATTGCTACTTGTATATAATGGCTTGATCGAAGCCGAGAAATTGATTTTCTATAAAGC
>Frequency_2_QualityScore_FFHHHHHJJJJJJIIJJIJJJJJJJJJJJIJJJIJJJJIJJJJIHIJJGHIJJJHHHHHFFFFFDDEDABAADDDDDDCDEDDCDCBBBCDEDD_Mismatch_0_Sense_+_Library_PoolT
TGAAAAGAATTTGGAACTAGAGCTTACGCTTGGATCCTCCAACGTCGGAAACAACAGATGCCCACAGGAGACAACTGGATAGCAGTTGTATGGC
>Frequency_2_QualityScore_FFCGHEFIIJJIEIIIIIIIFGIIIIIIIIIGHGGIIGIIJJJGGGIHGHIHHHGFDEECCEEDCACBAC=ACCCDDDDCECCCCACCBCA;?=_Mismatch_0_Sense_+_Library_PoolC
TGAAAAGAATTTGGAACTAGAGCTTACGCTTGGATCCTCCAACGTCGGAAACAACAGATGCCCACAGGAGACAACTGGATAGCAGTTGTATGGC
>Frequency_2_QualityScore_FFGHHHGJIIJIJIIJGHIIJIJHIIIJIJJJHIIJJJIIIJJJJIIJIIGIIJJIIHIIIIJIJFGIIEEHFGGFEEDDCEDDDDDDDDDCCD_Mismatch_0_Sense_+_Library_PoolT
AACGATAATAATGATGTGGAGAATATTATGAAAGCAGAAATAGCAGATGAAAAGAATTTGGAACTAGAGCTTACGCTTGGATCCTCCAACGTCG
>Frequency_2_QualityScore_FFHHHHHJIJIJIJIIGIJJJIJJJIJJJIJJJJJJIJIJJJJJHIJJJJIIIIGEGFEBCCEDDDDDDDDDDDDDACDBCBBCCDCDDACECD_Mismatch_0_Sense_+_Library_PoolT
GAAATAGCAGATGAAAAGAATTTGGAACTAGAGCTTACGCTTGGATCCTCCAACGTCGGAAACAACAGATGCCCACAGGAGACAACTGGATAGC
>Frequency_2_QualityScore_;CFFFGGGHEGDEFFHIIIIGGEGEFIGIIIIHHGIGIIGGHHIIGEGAEECFGIFHHFGEFCF?CEEGA>ABEEEEDDDACDCCCBA?ACCCC_Mismatch_0_Sense_+_Library_PoolT
AACTGAAGACCCACTTCAAAACTTATTTCAGCAGAACGATAATAATGATGTGGAGAATATTATGAAAGCAGAAATAGCAGATGAAAAGAATTTG
>Frequency_2_QualityScore_CDEEGEFHIGDEIIIIIGECGFHHHIIGECGHIIIGIIIGIIIIIIGIHHIIIGGHIIGGDEGEHEGEEAAEE>AAAA=C;;=9;=9?C?A@9:_Mismatch_0_Sense_+_Library_PoolT
TCCTTTCAAGTTTCAAACGTCTGCACTTGTATATAATATGACCACCGGGATTGCTACTTGTATATAATGGCTTGATCGAAGCCGAGAAATTGAT
>Frequency_2_QualityScore_EFHHHHHJIJJJIJIIJIIIJJJIJJJIIJIHIJJIJIJIIJJIJIJIIIJIIIJJIIIIJCHIIIIIGFGHHHHFFFFFFEEEEEECCCDDDC_Mismatch_0_Sense_+_Library_PoolT
AACTTATTTCAAACTGAAGACCCACTTCAAAACTTATTTCAGCAGAACGATAATAATGATGTGGAGAATATTATGAAAGCAGAAATAGCAGATG
>Frequency_2_QualityScore_DE@EFGFGHIIGEIGGGIIGIIEIHGIIFGIEIIIEG7ADE7DEEECEACBDCACCCCACCCABCDDCC?>=@CBBCCBBBCCDEDCEEEDCDC_Mismatch_0_Sense_+_Library_PoolT
TGTAACATATCTATGTCTGTTTTTAAGCCCGTAGAAGACCCCCCCCAAGAAATCCTTTCAAGTTTCAAACGTCTGCACTTGTATATAATATGAC
>Frequency_2_QualityScore_DEHHHGHHIIIIIIIHHIJHIIIJIIIIIJJIJJIGH=DGGHIJIFCCCEDEDDDCDDDCCCBBEEEDDCCABDDDDDDDDCDEEEEDEEEEDC_Mismatch_0_Sense_+_Library_PoolC
TGTAACATATCTATGTCTGTTTTTAAGCCCGTAGAAGACCCCCCCCAAGAAATCCTTTCAAGTTTCAAACGTCTGCACTTGTATATAATATGAC
>Frequency_2_QualityScore_FFHHHHHJJIJJJJJJJIG?EGGIJJJIEECEGGCEDEFFEFEDCC@ADEDCB?ACCCACCCBAB@@ADA??C;?CC?@AAB@?BCACC?BCDC_Mismatch_0_Sense_+_Library_PoolT
GTTTTTAAGCCCGTAGAAGACCCCCCCCAAGAAATCCTTTCAAGTTTCAAACGTCTGCACTTGTATATAATATGACCACCGGGATTGCTACTTG
>Frequency_2_QualityScore_FFHGHHEHIIIIJIJGIIIIIJJJGIIIIIIIJJJJIIJHIIJJJGIHJJJJJIIJHIHIIIIIHGGEG@CCCA?B?=?A?B8?C?BAA?CECC_Mismatch_0_Sense_+_Library_PoolT
TTCAAGTTTCAAACGTCTGCACTTGTATATAATATGACCACCGGGATTGCTACTTGTATATAATGGCTTGATCGAAGCCGAGAAATTGATTTTC
>Frequency_2_QualityScore_EEHHGHHJJIJGIIIJBGIIIJJJGIIIIIIIIIIJJJIJJC8:89AEG9?9@A;>9=BEC>???BEAAA=CAC=@CCD3:3;CA;7;A?AA_Mismatch_0_Sense_+_Library_PoolT
CAGATGCCCACAGGAGACAACTGGATAGCAGTTGTATGGCTCGCTCCCCTCTTCATGTAACATATCTATGTCTGTTTTTAAGCCCGTAGAAG
>Frequency_2_QualityScore_FFDHFHHJIIHIIIIIIIIICIIIJIIA==;A@CGCEAGF3@CACGG@ACEFE@B??CCE@EGHF=B<CEB975?6==1:@BACDDD5<79AA;_Mismatch_0_Sense_+_Library_PoolT
AGACAACTGGATAGCAGTTGTATGGCTCGCTCCCCTCTTCATGTAACATATCTATGTCTGTTTTTAAGCCCGTAGAAGACCCCCCCCAAGAAAT
>Frequency_2_QualityScore_EEFGHEFIIIIIIIHIIEHBGHGEGIEIIIIIIIIIGHIIIIIGIHDGEHE9CHIIFIIICGEGGIGDGHHGECEDC?;????AAA6?6?CC?A_Mismatch_0_Sense_+_Library_PoolT
CAGAACGATAATAATGATGTGGAGAATATTATGAAAGCAGAAATAGCAGATGAAAAGAATTTGGAACTAGAGCTTACGCTTGGATCCTCCAACG
>Frequency_2_QualityScore_FFHHHGHJJJJJJJIJJJJJIJIJIGHIIJJJJJJJJJIJJJJIIIIJIIJIIIJJIJIIIJIIIIIIGGHHGHGFFFFEEEEEDDDDDDCCDC_Mismatch_0_Sense_+_Library_PoolT
ATTTCAGCAGAACGATAATAATGATGTGGAGAATATTATGAAAGCAGAAATAGCAGATGAAAAGAATTTGGAACTAGAGCTTACGCTTGGATCC
>Frequency_2_QualityScore_FFHGHHHIJJIIIIIIGIIIIJJIIJJGIJJJJIIJJJJIIIFFG4BEHGIIFD?@CBCDCCCDDDDCCBCCDEEDDDDABDDDDDCCCBCDDE_Mismatch_0_Sense_+_Library_PoolT
CCTCTTCATGTAACATATCTATGTCTGTTTTTAAGCCCGTAGAAGACCCCCCCCAAGAAATCCTTTCAAGTTTCAAACGTCTGCACTTGTATAT
>Frequency_2_QualityScore_EFHHHHHIJIGIIIIIIIIIIIIJGIIIIIEIIIIJHIIJJFGIIIJGIHGIHI;;BBD9D;AB>=A;=?AC=?CABCABAC=7AACDD>BC?;_Mismatch_0_Sense_+_Library_PoolT
TCTGCACTTGTATATAATATGACCACCGGGATTGCTACTTGTATATAATGGCTTGATCGAAGCCGAGAAATTGATTTTCTATAAAGCAGATTGT
>Frequency_2_QualityScore_EEEGCEGFIIIHEGIIIIIDGHIII?<8<ADF?AGF=CAGI=A??ADGGAEEGEEGEGGGFBD@CBEA478=??3_Mismatch_0_Sense_+_Library_PoolT
GATTGCTACTTGTATATAATGGCTTGATCGAAGCCGAGAAATTGATTTTCTATAAAGCAGATTGTGAAGTTTCGA
>Frequency_2_QualityScore_DCFGHEGGEGGGAGEGHGAFHGFGI95=AA?CFCDC;@3=AAAFAAGGGCGCAA7BEECCEEGDE;5?=2;@CA9_Mismatch_0_Sense_+_Library_PoolC
GATTGCTACTTGTATATAATGGCTTGATCGAAGCCGAGAAATTGATTTTCTATAAAGCAGATTGTGAAGTTTCGA
>Frequency_2_QualityScore_FFGHHHHIJJJIJJJCAGHGFIGCHECGAGIGICDGGIIAG@GDHIGIHHEEGCFEEHGEEGBE@DED?@_Mismatch_0_Sense_+_Library_PoolT
TGTATATAATGGCTTGATCGAAGCCGAGAAATTGATTTTCTATAAAGCAGATTGTGAAGTTTCGAAAGTA
>Frequency_2_QualityScore_FFHHHHHJJHIIJGIIIJIIGGIIJIIJJJIIIGIIIIIIIIIIIIFEHIJE_Mismatch_0_Sense_+_Library_PoolT
TTGATCGAAGCCGAGAAATTGATTTTCTATAAAGCAGATTGTGAAGTTTCGA
>Frequency_2_QualityScore_FFHHGGHIIIIIIIJJIGIJIIIHIIJJIIJJIGIJGIIIJJJIJHIIGIIIJIJIJJJJIIGGFFDEDDDDDDDDCCCDDACD@CCCDCDDDD_Mismatch_0_Sense_+_Library_PoolT
AAGCAGAAATAGCAGATGAAAAGAATTTGGAACTAGAGCTTACGCTTGGATCCTCCAACGTCGGAAACAACAGATGCCCACAGGAGACAACTGG
>Frequency_2_QualityScore_ECGGEGCGDGIIFIECGGIHGIIHIFHFIIHEHGGIIIAGGGAECGIDGHIIIFIGCEEBAFDGEDFGGEA>CCACDEAC=AAACCAAAAAA@B_Mismatch_0_Sense_+_Library_PoolT
ATAATAATGATGTGGAGAATATTATGAAAGCAGAAATAGCAGATGAAAAGAATTTGGAACTAGAGCTTACGCTTGGATCCTCCAACGTCGGAAA
>Frequency_2_QualityScore_CEEECBEA=GHEGEB9FCFA:DGEEG?ECFG9AEGCFGIHGEGGIIF>EGGEBCCDEEDB=9??=ACCC6=CBAC=>AA?ACC5??B??CCA?=_Mismatch_0_Sense_+_Library_PoolT
GAACGATAATAATGATGTGGAGAATATTATGAAAGCAGAAATAGCAGATGAAAAGAATTTGGAACTAGAGCTTACGCTTGGATCCTCCAACGTC
>Frequency_2_QualityScore_FFHHHGHIJJIIIJJIIJJJJJIIJGIIJJJJIIJJJJJJGIIIIGIIIJIJIJIIIIJIIIIIHHGGGEFFFEEEEEDDDDDDDCDDDDDBCE_Mismatch_0_Sense_+_Library_PoolT
CAGAGATCTGGGCCCAATCTGAAGGAATCGAAAATCAAAGTGAAGATCCACTTCAAAACTTATTTCAAACTGAAGACCCACTTCAAAACTTATT
>Frequency_1_QualityScore_FFGHHHHJIIJJJJJJJJIJJGIIIHJJJJJJJJJIJJJJGGHIJEHJJJIJJJIJIGIIJGIIJHHHHHHFFFFFFCBDCDCCDDDDDDC>CA_Mismatch_0_Sense_+_Library_PoolC
CAGAGATCTGGGCCCAATCTGAAGGAATCGAAAATCAAAGTGAAGATCCACTTCAAAACTTATTTCAAACTGAAGACCCACTTCAAAACTTATT
>Frequency_2_QualityScore_FFHHHHHJJJJJJIJIIGIIJIJIIJJJGIIJJJJJJJIIIIIHGIBFGHIJIFDCDDCCCCDDDDDDCCDCCEEEDDDDACCACDDCCCCDEE_Mismatch_0_Sense_+_Library_PoolT
CCCTCTTCATGTAACATATCTATGTCTGTTTTTAAGCCCGTAGAAGACCCCCCCCAAGAAATCCTTTCAAGTTTCAAACGTCTGCACTTGTATA
>Frequency_1_QualityScore_DFHHHHHJJJGIJJJIGHGHJHIJIJJJHIJJJJJJJJJJJJJGHCBFHGHJJFDDDDBCDDCCCCDDDCDDDDCDDDDDBDCDDDDDCDDCDC_Mismatch_0_Sense_+_Library_PoolC
CCCTCTTCATGTAACATATCTATGTCTGTTTTTAAGCCCGTAGAAGACCCCCCCCAAGAAATCCTTTCAAGTTTCAAACGTCTGCACTTGTATA
>Frequency_2_QualityScore_FFHHHHGJJJIIJJJIJJIJEIIIIIIIJJJJJJGIIJJJJJJHIGIIHIIGGGGEGGGGEGEGEFEEECDCDCBCACCDCCCCACADCDEDCD_Mismatch_1_Sense_+_Library_PoolT
CCGTAGAAGACCCCCACCAAGAAATCCTTTCAAGTTTCAAACGTCTGCACTTGTATATAATATGACCACCGGGATTGCTACTTGTATATAATGG
>Frequency_2_QualityScore_FFHHHHGGG6EGGIJJJJIIDFGIFGIHIJHGIIIIIIEGGHGBEFFEEEEDDCBECEEEEBCBCCCAC>?BD@BCCDDDDDDDACEEEDEECC_Mismatch_0_Sense_+_Library_PoolT
CCGTAGAAGACCCCCCCCAAGAAATCCTTTCAAGTTTCAAACGTCTGCACTTGTATATAATATGACCACCGGGATTGCTACTTGTATATAATGG
>Frequency_2_QualityScore_CDEGHGHGIHJIIIIJ?GIJIIIICHHIEIIIIGIIIIEGIIGGDEGEEIHEGGHHHGGCCGGGIBGIEGGEGECCECCCCBCECDDC_Mismatch_0_Sense_+_Library_PoolT
TTCAAACTGAAGACCCACTTCAAAACTTATTTCAGCAGAACGATAATAATGATGTGGAGAATATTATGAAAGCAGAAATAGCAGATGA
>Frequency_2_QualityScore_FFGGHHFIJJJJIIJJJIGIIJJJHIJIIFIIJIJIIIHIGGCAEB:>GAFGA7A7BABCCBACEE=BAA@CCAA?A?=BBCA>C?3?AAB?AC_Mismatch_0_Sense_+_Library_PoolT
TATAATATGACCACCGGGATTGCTACTTGTATATAATGGCTTGATCGAAGCCGAGAAATTGATTTTCTATAAAGCAGATTGTGAAGTTTCGAAA
>Frequency_2_QualityScore_CDGGGGGHIFGBAGEGGBCGEFCEFC=FGEGGHEIHEIFEDEGGFFHEEAEGHGFEEGIIICEEGGGGEA@CBDA?ACDBCDDEDCCAAC?_Mismatch_0_Sense_+_Library_PoolT
ACTTCAAAACTTATTTCAAACTGAAGACCCACTTCAAAACTTATTTCAGCAGAACGATAATAATGATGTGGAGAATATTATGAAAGCAGAA
>Frequency_2_QualityScore_FFHGHHGIIIHGIJGGHIJJJIIJIIIIIIIEGFHIIIIIIGIIIIIJIIIJIJJIIIIGGGIGGBGHGCGEEECBECCDCCEEEDCCCBCCDD_Mismatch_0_Sense_+_Library_PoolT
GCCCAATCTGAAGGAATCGAAAATCAAAGTGAAGATCCACTTCAAAACTTATTTCAAACTGAAGACCCACTTCAAAACTTATTTCAGCAGAACG
>Frequency_2_QualityScore_EFHHHHHIJIJJJIJJJJIJJJJJIIIHDHE8DFGHIJJHCEFFFECDDEEEDCDD?CDDDDCDB=ACBAACCCDCCEEEEEEEEEEDDCDBAC_Mismatch_0_Sense_+_Library_PoolT
ATATCTATGTCTGTTTTTAAGCCCGTAGAAGACCCCCCCCAAGAAATCCTTTCAAGTTTCAAACGTCTGCACTTGTATATAATATGACCACCGG
>Frequency_1_QualityScore_DFHHHHHJJGHJJJJJJJJIIJJJJJJIGBF0??GHIJJFFFDEEEEDCCCDDDDDDDDDEDDDDDDCB@CDDDDCCDEEEEEEEDDDDC@?@@_Mismatch_0_Sense_+_Library_PoolC
ATATCTATGTCTGTTTTTAAGCCCGTAGAAGACCCCCCCCAAGAAATCCTTTCAAGTTTCAAACGTCTGCACTTGTATATAATATGACCACCGG
>Frequency_2_QualityScore_FFHGHHHIJJIIIIIJJJIIIJJJJJIIJEEGAGGGIIJJHDDEEEDDDEEDDDDDDCCDEECDDDBDDCCDDDDDBCEEEEEEEEBDCCDDCB_Mismatch_0_Sense_+_Library_PoolT
CATATCTATGTCTGTTTTTAAGCCCGTAGAAGACCCCCCCCAAGAAATCCTTTCAAGTTTCAAACGTCTGCACTTGTATATAATATGACCACCG
>Frequency_2_QualityScore_FFHHHGHJIIJJJJJJJJJJJJIJJJJIIJJIJJGIIJIIIIIIJIJJIIIIIIJIJIIGGGIIFGHHHGGGFGEEEEEEEDEEEEDDDDDDCD_Mismatch_0_Sense_+_Library_PoolT
CAAAACTTATTTCAGCAGAACGATAATAATGATGTGGAGAATATTATGAAAGCAGAAATAGCAGATGAAAAGAATTTGGAACTAGAGCTTACGC
>Frequency_2_QualityScore_FFHFHHEIIIJIJIIJIIIJIEHGIIJIIIHIIGGGHIIGIGIIJIIJGGGHIIGIIIIIIIJIIGGCGCFFFFEEECACCDDDDCDDDDCDDD_Mismatch_0_Sense_+_Library_PoolT
ATGTGGAGAATATTATGAAAGCAGAAATAGCAGATGAAAAGAATTTGGAACTAGAGCTTACGCTTGGATCCTCCAACGTCGGAAACAACAGATG
>Frequency_2_QualityScore_EEFGHHGIGHACHCBECFHIIIEFEGGHIEGCGGG=ACEDFCCCEEC?ACCB?ABCCCCDCCDEEEEAAAAAAAA?B>=CCCCECCCCACACDD_Mismatch_0_Sense_+_Library_PoolT
AAGCCCGTAGAAGACCCCCCCCAAGAAATCCTTTCAAGTTTCAAACGTCTGCACTTGTATATAATATGACCACCGGGATTGCTACTTGTATATA
>Frequency_2_QualityScore_EDGBGEGIIJJJIJHIJIIIJIHFGIIIJJIIIIHIIIIIGGIIIIHGIGGICCEGIIEDDDCCDDDDCCCCDDD?CACCCCCCCB@AC>CDCC_Mismatch_0_Sense_+_Library_PoolT
TCGCTCCCCTCTTCATGTAACATATCTATGTCTGTTTTTAAGCCCGTAGAAGACCCCCCCCAAGAAATCCTTTCAAGTTTCAAACGTCTGCACT
>Frequency_2_QualityScore_EFGHFGHJJGIIJJIJIJIFIHGIIIIIJFIIHIIGHIIIIIIGIIIIIIIIIIIJIIIJIEDHIIHIHHHGFFDEEEEEEEDEBCCABCCDDB_Mismatch_0_Sense_+_Library_PoolT
TCAAAACTTATTTCAGCAGAACGATAATAATGATGTGGAGAATATTATGAAAGCAGAAATAGCAGATGAAAAGAATTTGGAACTAGAGCTTACG
>Frequency_2_QualityScore_FFHHHHHJJIIIJIJHIJJJJIJJJJHIJJJJJJJIJIJEGGGIIIGGIGEG?CEEEEEEEEEECEDECDCDDCDDCBBCCEC?BDECA_Mismatch_0_Sense_+_Library_PoolT
AATATGACCACCGGGATTGCTACTTGTATATAATGGCTTGATCGAAGCCGAGAAATTGATTTTCTATAAAGCAGATTGTGAAGTTTCGA
>Frequency_2_QualityScore_FFHHFDGGFCGIIIICCGEGIIHHIBEGG;C=87;>CCB=@?AFACCCDEEE>C?C;;A=?7?AAAA>?=AA<?CAA?BDC1A_Mismatch_0_Sense_+_Library_PoolT
CGGGATTGCTACTTGTATATAATGGCTTGATCGAAGCCGAGAAATTGATTTTCTATAAAGCAGATTGTGAAGTTTCGAAAGTA
>Frequency_2_QualityScore_FEHHHGHIIGIIIJJIJJIIIJJIIJJJHIIIIIIIJIHGHHIJJIGHHIIGIIGGGIIEGGGGFGGEE@CE/5;><6;-8?=9?5;B=?9<?<_Mismatch_0_Sense_+_Library_PoolT
CCTTTCAAGTTTCAAACGTCTGCACTTGTATATAATATGACCACCGGGATTGCTACTTGTATATAATGGCTTGATCGAAGCCGAGAAATTGATT
>Frequency_2_QualityScore_FFHHHHFIIIJJJJJIJJHIIIIIJIJIIIJJJJJJIJJJJJIIIIIIIIIIJIIIIIIGGGGGGGGEC@CE:=??A>A=?A??@5=A:>?A=C_Mismatch_0_Sense_+_Library_PoolC
CCTTTCAAGTTTCAAACGTCTGCACTTGTATATAATATGACCACCGGGATTGCTACTTGTATATAATGGCTTGATCGAAGCCGAGAAATTGATT
>Frequency_2_QualityScore_FFHHHHHJJJHIJIJIJIJJJJIJJGGI=DGGIJJJIHGFFFEEEEEEEEEDDACDDDCCDCDDDDDDDCCDCDEEEEEEEEEEDDDDDCCC>B_Mismatch_0_Sense_+_Library_PoolT
TCTATGTCTGTTTTTAAGCCCGTAGAAGACCCCCCCCAAGAAATCCTTTCAAGTTTCAAACGTCTGCACTTGTATATAATATGACCACCGGGAT
>Frequency_2_QualityScore_FFHHGGHJJJJJJ;CGGIIJIJJJIJJJIJIJJIJIIJFHGIIJFGIJIIGIHHHGGEEFDEEEEDD?95<9=A?=A?BA:>AB<CA=A?<AA9_Mismatch_0_Sense_+_Library_PoolT
CTTGGATCCTCCAACGTCGGAAACAACAGATGCCCACAGGAGACAACTGGATAGCAGTTGTATGGCTCGCTCCCCTCTTCATGTAACATATCTA
>Frequency_1_QualityScore_FFHHHHHJJJJJIJJJIJJJIJJJJJJJJJJJIJJJJIJJFIIJJJHHHHHFFFFDFEEECCDDDDDC\3<<=BB?BCC@3:3:@@A>A@CAC>_Mismatch_0_Sense_+_Library_PoolC
CTTGGATCCTCCAACGTCGGAAACAACAGATGCCCACAGGAGACAACTGGATAGCAGTTGTATGGCTCGCTCCCCTCTTCATGTAACATATCTA
>Frequency_2_QualityScore_FFGHHHHIJIJJJJJIJJJJJJIJJJJIIIJJHIIIIIJIIJIIJJJJIIHHHGGFFFFEDDDACAACC?BDDCDEDDDDCCDACEDDDCC558_Mismatch_0_Sense_+_Library_PoolT
AGAATTTGGAACTAGAGCTTACGCTTGGATCCTCCAACGTCGGAAACAACAGATGCCCACAGGAGACAACTGGATAGCAGTTGTATGGCTCGCT
>Frequency_1_QualityScore_FFHHHHHJJJJJJJJIJJJJJJIIIJGIHIJJJJJJJJIIJJJGGHJJGIJJHHHHHFFFFDDBDDBDD=CCD>CDDDCCCCDDDEE??CC590_Mismatch_0_Sense_+_Library_PoolC
AGAATTTGGAACTAGAGCTTACGCTTGGATCCTCCAACGTCGGAAACAACAGATGCCCACAGGAGACAACTGGATAGCAGTTGTATGGCTCGCT
>Frequency_2_QualityScore_FFHHHHGJJIGIJIGGHIIJJJGIIIIIIIJIJIGHIIIIJIIJIFHIIIIIIIIEGG?9@AA=CCBC>?BA@CBCCA?BEDAAAA?=B?B99;_Mismatch_0_Sense_+_Library_PoolT
AACGTCTGCACTTGTATATAATATGACCACCGGGATTGCTACTTGTATATAATGGCTTGATCGAAGCCGAGAAATTGATTTTCTATAAAGCAGA
>Frequency_1_QualityScore_FFHHHHHJJJJJJJIIJIJJIJJJJJJJJJJJJJIJJJJJJJJJJIJJJJJJJJJIJJB>C>=BDDCCCBB@BDCDC@ACDCCCCC>CDCDDDC_Mismatch_0_Sense_+_Library_PoolC
AACGTCTGCACTTGTATATAATATGACCACCGGGATTGCTACTTGTATATAATGGCTTGATCGAAGCCGAGAAATTGATTTTCTATAAAGCAGA
>Frequency_2_QualityScore_EFHHHHHJJJJJIJIHGI?EEHIJJJJEHEEFFCACCEDDCCA=CDC@BCCA=ACB?BCCCCABACECECECDECDACBCCB<=ACCCDCCCCC_Mismatch_0_Sense_+_Library_PoolT
TTTTTAAGCCCGTAGAAGACCCCCCCCAAGAAATCCTTTCAAGTTTCAAACGTCTGCACTTGTATATAATATGACCACCGGGATTGCTACTTGT
>Frequency_2_QualityScore_EEHHHHHJIJJJHIJHHI3CEGHIJJJIIIGGGGGGHFFFEEEDDEEDEEDDCCDDDDDCCDBCEEEDEBCBCEDDCCBBCB;?CCCDCCCCDD_Mismatch_0_Sense_+_Library_PoolC
TTTTTAAGCCCGTAGAAGACCCCCCCCAAGAAATCCTTTCAAGTTTCAAACGTCTGCACTTGTATATAATATGACCACCGGGATTGCTACTTGT
>Frequency_2_QualityScore_FFHHHHHJJIJJIJJJJIIJJIIJIJJJJJJJJJJJJJJJJJIIIJJJJIIJJJJJJJJIJJJIJIHHHHGFFEDDDDDDDDDDDDCDDDDDDD_Mismatch_0_Sense_+_Library_PoolT
GAGAATATTATGAAAGCAGAAATAGCAGATGAAAAGAATTTGGAACTAGAGCTTACGCTTGGATCCTCCAACGTCGGAAACAACAGATGCCCAC
>Frequency_2_QualityScore_FFHGGHHJJJJJJJIJJJJJJJJIIIIJIIJJJJJJJJJIJJJIIIFGIGIIJJJIIJJIIIGIIGGIIGHHEGGFFFFCBDEEEEDCCDCDCC_Mismatch_0_Sense_+_Library_PoolT
ATCCACTTCAAAACTTATTTCAAACTGAAGACCCACTTCAAAACTTATTTCAGCAGAACGATAATAATGATGTGGAGAATATTATGAAAGCAGA
>Frequency_1_QualityScore_FFHHHHHJJJIJJGIIEJJJJJJJJJJJJJJJIJJJJJJJJJJJJJJJJIJJIIIIIJIJIIIIJFIHHHHHCHFFFFEEDEEEEEDEDDDDDD_Mismatch_0_Sense_+_Library_PoolC
ATCCACTTCAAAACTTATTTCAAACTGAAGACCCACTTCAAAACTTATTTCAGCAGAACGATAATAATGATGTGGAGAATATTATGAAAGCAGA
>Frequency_2_QualityScore_EFGHGHHIIACGIHCHCHHC-AAGIDGA?EHIIIIIIFIIEFGICDGADCEEC;BEA@6???3;_Mismatch_0_Sense_+_Library_PoolT
TAATGGCTTGATCGAAGCCGAGAAATTGATTTTCTATAAAGCAGATTGTGAAGTTTCGAAAGTA
>Frequency_2_QualityScore_EFGGHHGIIIJJEIGIIDIFGIIJJIJGIGGGIIHGIEHIHEGDC<>@3@DC;?9A?;A@CCEE;?7?>:5??ABCD?CACB;>3;?CA9=?A?_Mismatch_0_Sense_+_Library_PoolT
CAACAGATGCCCACAGGAGACAACTGGATAGCAGTTGTATGGCTCGCTCCCCTCTTCATGTAACATATCTATGTCTGTTTTTAAGCCCGTAGAA
>Frequency_2_QualityScore_FFHHHHGIIIIIE7:=@EGI;A>CE:AAGFHEGEGCCGFEFHIHFEGIGI?E8ACE;8;=5=6737==??BB-585<@>>?.=A_Mismatch_0_Sense_+_Library_PoolT
AGTTGTATGGCTCGCTCCCCTCTTCATGTAACATATCTATGTCTGTTTTTAAGCCCGTAGAAGACCCCCCCCAAGAAATCCTTT
>Frequency_2_QualityScore_EEHGHGHJIFFGGGHEIHID8A7CDGIIGIIGIGEFGDCBCEEDCDDACCAABCAA>AAACBABCC?AADCDECABB?AA???AA9?ACDCCCC_Mismatch_0_Sense_+_Library_PoolT
TCTGTTTTTAAGCCCGTAGAAGACCCCCCCCAAGAAATCCTTTCAAGTTTCAAACGTCTGCACTTGTATATAATATGACCACCGGGATTGCTAC
>Frequency_1_QualityScore_BDFHAFFGEFGB<AG>FHBG@*1?1?DD@@EHG2AEH3)..7?@CE@66;>;@C;959??CC@>>A:>4::@C:@>:CCCC@BB@BBBCCCCDC_Mismatch_0_Sense_+_Library_PoolC
TCTGTTTTTAAGCCCGTAGAAGACCCCCCCCAAGAAATCCTTTCAAGTTTCAAACGTCTGCACTTGTATATAATATGACCACCGGGATTGCTAC
>Frequency_2_QualityScore_FFHHHHFIIIIIIIJJJIIJIJIFGHHIJIIIIJIJB=E?C=EDDHG<B>?C=A?>?BEECCACACD?AA>AAC??ACCC=BAA=;AC?<?_Mismatch_0_Sense_+_Library_PoolT
ATGACCACCGGGATTGCTACTTGTATATAATGGCTTGATCGAAGCCGAGAAATTGATTTTCTATAAAGCAGATTGTGAAGTTTCGAAAGTA
>Frequency_2_QualityScore_BEHFHGCIGGGEHIGIIIIIIIEEEGHEHIIIIIFIIIIGIGIGGICGHIIGIIHHIGIHEHIIIIIEHGGEG=BBBDEECEEDCABACB_Mismatch_0_Sense_+_Library_PoolT
ATAATGATGTGGAGAATATTATGAAAGCAGAAATAGCAGATGAAAAGAATTTGGAACTAGAGCTTACGCTTGGATCCTCCAACGTCGGAA
>Frequency_2_QualityScore_EEGHGGGJJIIGIIIJIIIJJIIIIJHGH8CGHIJJJHGGFEFEEEDDDDECDDCCEEECDDDABDDDDACCCCDEEEEEEEEDEDDCDCCCB@_Mismatch_0_Sense_+_Library_PoolT
ATCTATGTCTGTTTTTAAGCCCGTAGAAGACCCCCCCCAAGAAATCCTTTCAAGTTTCAAACGTCTGCACTTGTATATAATATGACCACCGGGA
>Frequency_1_QualityScore_FFHHGHHIIJJJIJJJIIJJJJJGGIHFG?FHHHJJJHFEFFFDCEEEEEDDDDDDEEDDDDBBBDDDC@CDDDDEEEEEDEEEECDDDDDBDD_Mismatch_0_Sense_+_Library_PoolC
ATCTATGTCTGTTTTTAAGCCCGTAGAAGACCCCCCCCAAGAAATCCTTTCAAGTTTCAAACGTCTGCACTTGTATATAATATGACCACCGGGA
>Frequency_2_QualityScore_FFGHHGGIIHIHHIGIIJIIGIIIJIFHIIIIGIIJIGIIIJIIJIIJIIJIGHIIGGIGFFEFEEDDEEDDDDDDDDDAADABDDDDCCCCED_Mismatch_0_Sense_+_Library_PoolT
AGAAATAGCAGATGAAAAGAATTTGGAACTAGAGCTTACGCTTGGATCCTCCAACGTCGGAAACAACAGATGCCCACAGGAGACAACTGGATAG
>Frequency_2_QualityScore_FFHHHHEIJIGGIIJJIFIIIIEGGEGFHIIGIHIIIIIJIIIIIIIIGIIJIHIIGHEGGGGFGIHGHGGEEFEFD7@A@CDCCDBBCB@ABA_Mismatch_0_Sense_+_Library_PoolT
CTGAAGGAATCGAAAATCAAAGTGAAGATCCACTTCAAAACTTATTTCAAACTGAAGACCCACTTCAAAACTTATTTCAGCAGAACGATAATAA
>Frequency_2_QualityScore_EEFFFEFGIIIGDEGG754;CFG7@AEEADEDEGG?EFEFECGDEGECCFEFGAEFFFGEC?ECDE6@B;?AAAA5=??@AA?B<?A99?A:?A_Mismatch_0_Sense_+_Library_PoolT
AGCAGTTGTATGGCTCGCTCCCCTCTTCATGTAACATATCTATGTCTGTTTTTAAGCCCGTAGAAGACCCCCCCCAAGAAATCCTTTCAAGTTT
>Frequency_1_QualityScore_FFHHHHHJHIJHIJIG>:@?EFH;DDGGDHEIHIJFIHIIIGIHIIJGHIJJIGIGJIJGFHHEFF7>>?BDBDD>BBBDDCCCDDDCDACCDC_Mismatch_0_Sense_+_Library_PoolC
AGCAGTTGTATGGCTCGCTCCCCTCTTCATGTAACATATCTATGTCTGTTTTTAAGCCCGTAGAAGACCCCCCCCAAGAAATCCTTTCAAGTTT
>Frequency_2_QualityScore_DDFGHHHI=EACHIEBGDIIABEC?GHCFHGDC?CC?AAGCHG9AACB@CCCC5=AD??A=>?8;?>BCCBCCCA@CDC?CA>CAAA_Mismatch_0_Sense_+_Library_PoolT
CCCCCCCCAAGAAATCCTTTCAAGTTTCAAACGTCTGCACTTGTATATAATATGACCACCGGGATTGCTACTTGTATATAATGGCTT
>Frequency_2_QualityScore_FFHHHHHJJJIJJHIJJJJIIIIIJJHHIJJJIJJIIIIIIGII=EHIIIIGDCDDDDDDCCDDDDCCDECDDEDDDBBBDDDDDDDDACEEED_Mismatch_0_Sense_+_Library_PoolT
CTCTTCATGTAACATATCTATGTCTGTTTTTAAGCCCGTAGAAGACCCCCCCCAAGAAATCCTTTCAAGTTTCAAACGTCTGCACTTGTATATA
>Frequency_1_QualityScore_FFHHHHHJIIIIJHIGDHJCFIHHJIHIJJJJJJIJJJJIHJ<F?EDHFIIFD;@BBCDDDDDDDDCCDEDDDCCACDBBDDCACCC>@CC>@:_Mismatch_0_Sense_+_Library_PoolC
CTCTTCATGTAACATATCTATGTCTGTTTTTAAGCCCGTAGAAGACCCCCCCCAAGAAATCCTTTCAAGTTTCAAACGTCTGCACTTGTATATA
>Frequency_2_QualityScore_FFHHHHGJJIIIJJIJJIJJJJJFGIIIIGIIIIIIIJJJJJJIIJIIIJIIIJIIIGIIJJJIIFIIGHGGHEFEFEFEEDEEDAACD?CCCC_Mismatch_0_Sense_+_Library_PoolT
ATCTGAAGGAATCGAAAATCAAAGTGAAGATCCACTTCAAAACTTATTTCAAACTGAAGACCCACTTCAAAACTTATTTCAGCAGAACGATAAT
>Frequency_2_QualityScore_FFHHHHHIJJIJHIJIJJIIIIIHGHIJJIJIJJIIFCEFDEHEEI==B:BECEC?@BEDAC?C?BDCCAABAB?;=ACC=AC?=:_Mismatch_0_Sense_+_Library_PoolT
ATGACCACCGGGATTGCTACTTGTATATAATGGCTTGATCGAAGCCGAGAAATTGATTTTCTATAAAGCAGATTGTGAAGTTTCGA
>Frequency_2_QualityScore_EE@FGGEFHGGHCHIHIHB?CDAG8==?DGEFHFCEHEEFC4?CABDDD;?BCECCAAACAAA?ABCC<<?;AADBBA?A?9<=?@A><;;;?A_Mismatch_0_Sense_+_Library_PoolT
TGTCTGTTTTTAAGCCCGTAGAAGACCCCCCCCAAGAAATCCTTTCAAGTTTCAAACGTCTGCACTTGTATATAATATGACCACCGGGATTGCT
>Frequency_2_QualityScore_FFGHGHHJJJJJJJIIJJHIIJJIJJJIIJIIJGHIIIDGIIIJJJIIGIIJJJGIJGIGIIIGIGGHEEEFEEEEEEEAACCDCCDEEDCCCC_Mismatch_0_Sense_+_Library_PoolT
CTGGGCCCAATCTGAAGGAATCGAAAATCAAAGTGAAGATCCACTTCAAAACTTATTTCAAACTGAAGACCCACTTCAAAACTTATTTCAGCAG
>Frequency_2_QualityScore_FFGHHHHIJIIJIIIIIIJJIIJIHJIJJGIIJJJIJJJJIIIHIIIJJJIIJC?E;EBGGACC?A;@CAAA=CCDDBC>B_Mismatch_0_Sense_+_Library_PoolT
CTGCACTTGTATATAATATGACCACCGGGATTGCTACTTGTATATAATGGCTTGATCGAAGCCGAGAAATTGATTTTCTAT
>Frequency_2_QualityScore_FFHHHGHIIJJJIJIIJJIIGGGIIFGIIIJIIIIFIGIIDIEHIIIGIIIIIHIIIGIIIIIIIIHHHEEEFFDEC?CCDDA>CCACCCCCCC_Mismatch_0_Sense_+_Library_PoolT
TGTGGAGAATATTATGAAAGCAGAAATAGCAGATGAAAAGAATTTGGAACTAGAGCTTACGCTTGGATCCTCCAACGTCGGAAACAACAGATGC
>Frequency_2_QualityScore_EFGGFGEGIIIIJIJIIJIJJJIJIIJJIJJIJJJFHIIJIIIJIJJIIIGIH:@EHGHDDDCDCCCCDDDCCDDDCD?CCECCDDDCCCACCC_Mismatch_0_Sense_+_Library_PoolT
CTCGCTCCCCTCTTCATGTAACATATCTATGTCTGTTTTTAAGCCCGTAGAAGACCCCCCCCAAGAAATCCTTTCAAGTTTCAAACGTCTGCAC
>Frequency_2_QualityScore_CDGGGGHGGGIJIJIIIIJGGDGHIIIIIJJJHGIIIIGIIIIJJJJGEF=FGGHGGDDDDDDDCDCCCBCCCCCABDECCCCCCDDDDDCDDC_Mismatch_0_Sense_+_Library_PoolT
GCTCCCCTCTTCATGTAACATATCTATGTCTGTTTTTAAGCCCGTAGAAGACCCCCCCCAAGAAATCCTTTCAAGTTTCAAACGTCTGCACTTG
>Frequency_2_QualityScore_EEFEGFGHGIGIIIIGJGHIHEDEGICFGGI35472;AE5=?BC;;=CBEAEDA@CBA@A@>9=56?CA=A;??A95;=?CA/3<:?BCCC_Mismatch_0_Sense_+_Library_PoolT
CAGGAGACAACTGGATAGCAGTTGTATGGCTCGCTCCCCTCTTCATGTAACATATCTATGTCTGTTTTTAAGCCCGTAGAAGACCCCCCCC
>Frequency_2_QualityScore_DCEFFDEIEEEGGG67759?E33C6336CG7A;>:>CD?@A@?CF;=A>=0;97=AC?.9?737_Mismatch_0_Sense_+_Library_PoolT
GTATATAATGGCTTGATCGAAGCCGAGAAATTGATTTTCTATAAAGCAGATTGTGAAGTTTCGA
>Frequency_1_QualityScore_FEDHHHHJJJJJJJIEHHHIIEGGEFHGIIEIJHGIJJIJIJIJJJJFIJIHIHIIJIAGGHFC_Mismatch_0_Sense_+_Library_PoolC
GTATATAATGGCTTGATCGAAGCCGAGAAATTGATTTTCTATAAAGCAGATTGTGAAGTTTCGA
>Frequency_2_QualityScore_FFHHFDCGIIIHIIIII=GEEHECFFGIFIGGGIIIEGIHI69=5:@GE6==?==AC5=5=4ACC@B@C_Mismatch_0_Sense_+_Library_PoolT
ATAATATGACCACCGGGATTGCTACTTGTATATAATGGCTTGATCGAAGCCGAGAAATTGATTTTCTAT
>Frequency_2_QualityScore_EDFGGGHGIHIIIGFDGGEIEC>;CGGCDGGGGGEEEEIGHIHHFFCEADCGDGEHFDACF?FE:A?AAA>C5=CCEF?A=BAAB?A?>ABBAC_Mismatch_0_Sense_+_Library_PoolT
CAAAACTTATTTCAAACTGAAGACCCACTTCAAAACTTATTTCAGCAGAACGATAATAATGATGTGGAGAATATTATGAAAGCAGAAATAGCAG
>Frequency_2_QualityScore_FDGHGGGIJJHJJJIJJJIJJJIIJJIJJJJIJIIIIIJIJJJJJJIJIJJJIIIJIGJIIJIJGGGGHEGGEFEECDDDDCDDDDDDDDDDCD_Mismatch_0_Sense_+_Library_PoolT
GTGGAGAATATTATGAAAGCAGAAATAGCAGATGAAAAGAATTTGGAACTAGAGCTTACGCTTGGATCCTCCAACGTCGGAAACAACAGATGCC
>Frequency_2_QualityScore_EFHHHHHJJJJJJJJJJIJJJIJJJJIIJJJJJJJJJIJIJJJIJGGIHIJJIIJHGIIIIIIGIIIIIHHHHGGFFFEEEEEEDEDDD_Mismatch_0_Sense_+_Library_PoolT
TTTCAAACTGAAGACCCACTTCAAAACTTATTTCAGCAGAACGATAATAATGATGTGGAGAATATTATGAAAGCAGAAATAGCAGATGA
>Frequency_2_QualityScore_FFHHHHHJIDHHIIIIJGIJJIIJIJJJIJIJIJJJJJJJJJJJJJJJHIJJJJJJIJIHHGFEEDEEDBDDCDDCDDDDCDCCD@CDCDDDDD_Mismatch_0_Sense_+_Library_PoolT
AGCAGAAATAGCAGATGAAAAGAATTTGGAACTAGAGCTTACGCTTGGATCCTCCAACGTCGGAAACAACAGATGCCCACAGGAGACAACTGGA
>Frequency_2_QualityScore_FFHGGHHIIIIIJIIIIIIICAFCA?GCGIHAEEIHADFEGHHIEEGHGGIECGFHDGCEHGDG9AC?CD_Mismatch_0_Sense_+_Library_PoolT
CTACTTGTATATAATGGCTTGATCGAAGCCGAGAAATTGATTTTCTATAAAGCAGATTGTGAAGTTTCGA
>Frequency_2_QualityScore_FFHHHHHJJIJJJJJJJIJJJJIIIJJJJJJJJJJJIJJJIJIIIGIJJJJJJJIIIJIJJIIIHGFGEDDDDDDDDDDCDCDDDDDDDDCA@B_Mismatch_0_Sense_+_Library_PoolT
TTATGAAAGCAGAAATAGCAGATGAAAAGAATTTGGAACTAGAGCTTACGCTTGGATCCTCCAACGTCGGAAACAACAGATGCCCACAGGAGAC
>Frequency_1_QualityScore_DDFHFFA@FHIIJGGGEIEEHHCFGHFHGGGBHGIJJIC>CFHCGGEHE@AEECA=;7,=??8;3(35@>>C;>CCC>>@3>B_Mismatch_0_Sense_+_Library_PoolT
CCAACGTCGGAAACAACAGATGCCCACAGGAGACAACTGGATAGCAGTTGTATGGCTCGCTCCCCTCTTCATGTAACATATCT
>Frequency_1_QualityScore_FFHHHHHIJJJJJJJJIJIJJAGIGIIIIJJJJJJJJJIIJJJIIJJJJIJIIJIIJJIJIJJJIJHHHHHFFFFDDDDDDDDCDDDDDDDDDD_Mismatch_0_Sense_+_Library_PoolT
TGGAGAATATTATGAAAGCAGAAATAGCAGATGAAAAGAATTTGGAACTAGAGCTTACGCTTGGATCCTCCAACGTCGGAAACAACAGATGCCC
>Frequency_1_QualityScore_ADBF?FBHIIDBGHEIIIBE=EGEEA@FFGHIDGCHGGCHAFGBGAEG66=?>EFFEFFFCAB???CDCA??CDCCA>(:>:::A989A_Mismatch_0_Sense_+_Library_PoolT
AATTTGGAACTAGAGCTTACGCTTGGATCCTCCAACGTCGGAAACAACAGATGCCCACAGGAGACAACTGGATAGCAGTTGTATGGCTC
>Frequency_1_QualityScore_FFHHHHHJIJJJJIJIIJJIGICGIJJJJIJIFCGHGGIJJEEHGAHEC;ECEHHF>BFC(566?_Mismatch_1_Sense_+_Library_PoolT
CTCCAACGTCGGAAACAACAGATGCCCACAGGAGACAACTGGATAGCAGTTGTATGGCTCCCTCC
>Frequency_1_QualityScore_FFHHHHHJJJHIJJJJHHJJJHIJJJJJJJJJJJABGGIGIIJJGAG<BHEFE?DFEECC>CCCCCDACDCC::>@CC>ACCB<BBDCC_Mismatch_0_Sense_+_Library_PoolT
GACCACCGGGATTGCTACTTGTATATAATGGCTTGATCGAAGCCGAGAAATTGATTTTCTATAAAGCAGATTGTGAAGTTTCGAAAGTA
>Frequency_1_QualityScore_22=++<A4???EFEF>4<AFB++22++2AE*?E1:1CD?DFIEEDB39B))(-7@3AAA=))=7))_Mismatch_2_Sense_+_Library_PoolT
GAAATCCTTTCAAGTTTCAAAAGTCTGCACTTGTATATAATATGACCACCGGGATTGCTACTTGCA
>Frequency_1_QualityScore_FDFAHFFBAGHIIEDGHEGGIHIFGIGGGGHFGEHGDGGHIGGHGGHEAEC?DFFFFEED6>;>;;?A2\(58?99>9@_Mismatch_0_Sense_+_Library_PoolT
CTTGGATCCTCCAACGTCGGAAACAACAGATGCCCACAGGAGACAACTGGATAGCAGTTGTATGGCTCGCTCCCCTCTT
>Frequency_1_QualityScore_FFHHHHDIIIJGHIHHIBEBH<?8):CFH>@@F>BGB<?DFBGGBBB=BA<FGHECDGE(=C>CFDB>BBEA(=?==BDBB5<AA?CCCC3>>:_Mismatch_1_Sense_+_Library_PoolT
CTGGATAGCAGTTGTATGGCTCGCTCCCCTCTTCATGTAACATATCTATGTCTGTTTTTAAGCCCGTAGAAGGCCCCCCCCAAGAAATCCTTTC
>Frequency_1_QualityScore_FFHHHHHJJJJJJJJJJIJJJJJJJJJJJJIJJJJJJJJJIJIJJIJIGIJJJJJJJJJHGFFFFFEEECEEDD_Mismatch_1_Sense_+_Library_PoolT
CCCCCAAGAAATCCTTTCAAGTTTCAAACGTCTGCACTTGTATATAATATGACCACCGGGATTGCTACTTGTAG
>Frequency_1_QualityScore_FFHHHHHJJJIJJJIJJJIIJJIIIIIIIJIIJJIJJJJJJIIHHEHHHFFFFFDDD@DDDDDDEDEDDACDDDDDDDDDAA:>ACCDDDDD@C_Mismatch_0_Sense_+_Library_PoolT
CCCAGTTAATCAGGGCAGAACCAGCGACCAACTTCTTATCAACTGATTCTGGCAGCGACTCTGATGATTTAGCTCGTCTGAAAACTAACTATAA
>Frequency_1_QualityScore_FFHHHHHJJJJJJJJJJJJJJJJJIJJJFGIIJGIJJIJJJJJJJJJFGGHJIJIIJJJJJJJIJIHHHCEFFFFFEEEEEEEEEDDCDDDDDD_Mismatch_0_Sense_+_Library_PoolT
CCCAATCTGAAGGAATCGAAAATCAAAGTGAAGATCCACTTCAAAACTTATTTCAAACTGAAGACCCACTTCAAAACTTATTTCAGCAGAACGA
>Frequency_1_QualityScore_FFHHHHGJJJJIJJFJIJIJGIFGEHHGGJJJIJJJGIJGHGHIJJFJJIJJIIGIJJIIJIIJJIIJIIHHHHHFFFFFFEEDECC@CDDCCC_Mismatch_0_Sense_+_Library_PoolT
TTCAAAACTTATTTCAGCAGAACGATAATAATGATGTGGAGAATATTATGAAAGCAGAAATAGCAGATGAAAAGAATTTGGAACTAGAGCTTAC
>Frequency_1_QualityScore_DDBHFH??:BBBAFHEAA<AEFIC@<?9?@BBF@D?BFGFIIIGGEHB>DG((-4A8=@7.=37=7.;7;;AD_Mismatch_0_Sense_+_Library_PoolT
AAGAAATCCTTTCAAGTTTCAAACGTCTGCACTTGTATATAATATGACCACCGGGATTGCTACTTGTATATAA
>Frequency_1_QualityScore_DB?FFHAGBGFDFDHGFHIIIIIECHEGIIEFFDBBFHH0(-(-;F7A77=4=7@CC;7A3);;7;@DEC3(.>CB=@A@C?=288@CC?9?88_Mismatch_0_Sense_+_Library_PoolT
ATGCCCACAGGAGACAACTGGATAGCAGTTGTATGGCTCGCTCCCCTCTTCATGTAACATATCTATGTCTGTTTTTAAGCCCGTAGAAGACCCC
>Frequency_1_QualityScore_DFHHHHHJDIIGIHIIJIJIJHIIIIHIEHIIIJJJJJE:\6.;CF;4@>@7A===EEEBDEDC??A>B@A>CEDD?CACDD:8;?<@@(398@_Mismatch_0_Sense_+_Library_PoolC
ATGCCCACAGGAGACAACTGGATAGCAGTTGTATGGCTCGCTCCCCTCTTCATGTAACATATCTATGTCTGTTTTTAAGCCCGTAGAAGACCCC
>Frequency_1_QualityScore_FFHHGHHJJJJHIJIGI2CFGHIJJJ<CDHIGAEFHHHG9BD?BD@?CDC?ABCDDDDCCDCCE_Mismatch_0_Sense_+_Library_PoolT
TTTTAAGCCCGTAGAAGACCCCCCCCAAGAAATCCTTTCAAGTTTCAAACGTCTGCACTTGTAT
>Frequency_1_QualityScore_FFHHFDFEIJHGIIJG@A<CHGHAH@FFFAHGGIEGG@HEHGEI@F9*?3B?6F:\-\7).))7AHHBD;?BD@@_Mismatch_0_Sense_+_Library_PoolT
CAAGAAATCCTTTCAAGTTTCAAACGTCTGCACTTGTATATAATATGACCACCGGGATTGCTACTTGTATATAAT
>Frequency_1_QualityScore_FFGFF?FHIIIGGIGHHH?E>CEHIIBH30:)0??@@;@F@7@7=7@9=A3?77)7??.;@D3@AAA>>A?B2=88(,5+(3<@BDDD.8_Mismatch_1_Sense_+_Library_PoolT
GAGACAACTGGATAGCAGTTGTATGGCTCGCGCCCCTCTTCATGTAACATATCTATGTCTGTTTTTAAGCCCGTAGAAGACCCCCCCCAA
>Frequency_1_QualityScore_:D2ADA?E:;CEB8)<CFDA)0??93B*98/?/*8=BBCDBB7@C=CEAA67@_Mismatch_1_Sense_+_Library_PoolT
AGTTGTATGGCTCGCTCCCCCCTTCATGTAACATATCTATGTCTGTTTTTAAG
>Frequency_1_QualityScore_DDD?BA:EDBAFG@EFGIEG@DFGIBG?FFADABGDFHDDHICGHIEGGBHGC=?>7;7;ACBBB>BB89C:>3>4@CCACDCDC:@C_Mismatch_0_Sense_+_Library_PoolT
TGGCTCGCTCCCCTCTTCATGTAACATATCTATGTCTGTTTTTAAGCCCGTAGAAGACCCCCCCCAAGAAATCCTTTCAAGTTTCAAA
>Frequency_1_QualityScore_EFHHHHHJJJJIIHJJJJJIJIJJEIHHHIIIIJIJJJJJJGIJDHGEAGGG6==6@BA>A;@A55;@A@C5;A@>C:@:>;,5,;>CB1:44>_Mismatch_0_Sense_+_Library_PoolT
TCGGAAACAACAGATGCCCACAGGAGACAACTGGATAGCAGTTGTATGGCTCGCTCCCCTCTTCATGTAACATATCTATGTCTGTTTTTAAGCC
>Frequency_1_QualityScore_DDDDD>D+<AEEIIE3F9FF<AB<CE@ED_Mismatch_1_Sense_+_Library_PoolT
ACAGGAGCCAACTGGATAGCAGTTGTATG
>Frequency_1_QualityScore_FDDFFFDGHIGCHFHGFGHE?:DDGIHIC4BGHICEAFCGIGCHB>@FGGHIIIECEHHCC?D7?_Mismatch_0_Sense_+_Library_PoolT
ATAATGGCTTGATCGAAGCCGAGAAATTGATTTTCTATAAAGCAGATTGTGAAGTTTCGAAAGTA
>Frequency_1_QualityScore_FFHHGHHJJJHIJIJJFGFGIJJJJEHGHJJIJIHHHHGHFDDEFFFEEDEDDDDDDDCDCCDCDDEFEFEEDDDDDDDDDBDDDDDDCACCDE_Mismatch_0_Sense_+_Library_PoolT
TTTAAGCCCGTAGAAGACCCCCCCCAAGAAATCCTTTCAAGTTTCAAACGTCTGCACTTGTATATAATATGACCACCGGGATTGCTACTTGTAT
>Frequency_1_QualityScore_FFHHHHHJJJJJJFHIJJJIJJJJHIIJJJJJJJJJJGGGEGFHGDGGHEHFFDDECCCEECC>_Mismatch_0_Sense_+_Library_PoolT
TATGACCACCGGGATTGCTACTTGTATATAATGGCTTGATCGAAGCCGAGAAATTGATTTTCTA
>Frequency_1_QualityScore_DD?BFH8?CFDBEHEH?@GBCEAEHB<GGEDGH<?FDHD?<DDGE@B<C;;@BEB5=\5;>:A6@>@;>5@_Mismatch_0_Sense_+_Library_PoolT
TATATAATATGACCACCGGGATTGCTACTTGTATATAATGGCTTGATCGAAGCCGAGAAATTGATTTTCTA
>Frequency_1_QualityScore_DDDDDDDI6?8?DD44B>CD9<C=/@C=ACE>46AA=A>C?A@@D>6@BA@@>;>AA;>?=;?&599>>(:4:::>DEE>A_Mismatch_0_Sense_+_Library_PoolT
CCCCCCCCAAGAAATCCTTTCAAGTTTCAAACGTCTGCACTTGTATATAATATGACCACCGGGATTGCTACTTGTATATAA
>Frequency_1_QualityScore_FFHHHHHJJJJJJIJJGHIIHJJJJJIJJJIIJIJJJJJJJJEHEHIIIJJIJJJBEGGEGIHHHFFFFECEEEEEA>CCDDDDDCDDDDDCCD_Mismatch_0_Sense_+_Library_PoolT
CTGATGATTTAGCTCGTCTGAAAACTAACTATAATCCAATCGAGAATAGAGCAGAGATCTGGGCCCAATCTGAAGGAATCGAAAATCAAAGTGA
>Frequency_1_QualityScore_FFGHGHHFHGIIJJJJIHIIJJGHE)::)?DH)??F@*????CF9@F====@8@FEE7@EGI2;7=EEEC@CBCC(,;@@BDDD_Mismatch_2_Sense_+_Library_PoolT
CAACTGGATAGCAGTTGTATGGCTCGCTCCCCTCTTCATGTAACATATCTATATCTGTTTTTAAGCCCGTAGAAGGCCCCCCCC
>Frequency_1_QualityScore_DBDD;DHGEGGBHHHFFHGEFEIHCHHIGIIFGGIIG9DHIB<FGI<BGEHIIFCHEGDGED>?B>CCB@B?AAC>CC?BBB????C<8@A_Mismatch_0_Sense_+_Library_PoolT
GCAGAAATAGCAGATGAAAAGAATTTGGAACTAGAGCTTACGCTTGGATCCTCCAACGTCGGAAACAACAGATGCCCACAGGAGACAACTG
>Frequency_1_QualityScore_FFGHFHHIIBEHEGE>GHIII:GHEHIIIIIIIIIIIIIIIDGIIG;=CB;C=@D6B</?C;A;3@@ACDA(_Mismatch_0_Sense_+_Library_PoolT
GTATATAATATGACCACCGGGATTGCTACTTGTATATAATGGCTTGATCGAAGCCGAGAAATTGATTTTCTA
>Frequency_1_QualityScore_DDFHHH?BDE+CBFGEAHFFHEEHGCC9CEEEAB7).;??9@;\;,5=;>@(:@5>;;@C;>C>@A>:422559<-9?>@:4:AC::>C@CDB_Mismatch_1_Sense_+_Library_PoolT
CCCGTAGAAGCCCCCCCCCAAGAAATCCTTTCAAGTTTCAAACGTCTGCACTTGTATATAATATGACCACCGGGATTGCTACTTGTATATAAT
>Frequency_1_QualityScore_FFHHHHHJJJJJJJJJIHGIIGJJJJJJJJIEFDGEHGIHGHGBHHFHEECHFFEECEEEECEE_Mismatch_0_Sense_+_Library_PoolT
ACCGGGATTGCTACTTGTATATAATGGCTTGATCGAAGCCGAGAAATTGATTTTCTATAAAGCA
>Frequency_1_QualityScore_FFHHHHHJJJJIJJJJJJJJJJJJJJJJJJJJJJJJJJIIJJJJJJJJJJJJJIGGHHFFFEEDDDDDDCDDDDDDDDDDBBDDDDDDCCEDDD_Mismatch_0_Sense_+_Library_PoolT
AAATAGCAGATGAAAAGAATTTGGAACTAGAGCTTACGCTTGGATCCTCCAACGTCGGAAACAACAGATGCCCACAGGAGACAACTGGATAGCA
>Frequency_1_QualityScore_DDFHFFBHIIIBBHHECHEHGGEHGGGIIGIIBFFCHIIIIGIIHIGGGIGDHEEEHIGIIICEEHHDE?B;@CCECCCDDDDCCCCCCCB@BB_Mismatch_0_Sense_+_Library_PoolT
AAACTTATTTCAGCAGAACGATAATAATGATGTGGAGAATATTATGAAAGCAGAAATAGCAGATGAAAAGAATTTGGAACTAGAGCTTACGCTT
>Frequency_1_QualityScore_FFHHHHHJIIIIIEIGJJJIJFGGIJIGFFHGHIGIHIIIIJIIJJIHIGIIIGCHIJIIIGGI>DGIIEEEEHHF>BEFFEEEEDDDDBBDDB_Mismatch_0_Sense_+_Library_PoolT
AACTTATTTCAGCAGAACGATAATAATGATGTGGAGAATATTATGAAAGCAGAAATAGCAGATGAAAAGAATTTGGAACTAGAGCTTACGCTTG
>Frequency_1_QualityScore_FFHHAHHIJJJIJIJJJGIIJGFCGIGIJIJJIJJJJIHIJIJEHJJIJIIHIHIIIHHHGHHFFFFFFECEEEEEDDDDDDDDDCDDD@AB@C_Mismatch_1_Sense_+_Library_PoolT
CGAGAATAGAGCAGAGATCTGGGACCAATCTGAAGGAATCGAAAATCAAAGTGAAGATCCACTTCAAAACTTATTTCAAACTGAAGACCCACTT
>Frequency_1_QualityScore_BDHHDF?FHIIGGACEBEAB?BFE;8?FEGEHG@FEH<BAGGHC_Mismatch_0_Sense_+_Library_PoolT
CTTGTATATAATGGCTTGATCGAAGCCGAGAAATTGATTTTCTA
>Frequency_1_QualityScore_FFHBHGGIBHGGIIJIIIIJGGHEHJJIJJJIHIJIJIJGGHGIJ:B;C7;D;6A<?B?BECC<:;>C:;AD@_Mismatch_0_Sense_+_Library_PoolT
GTATATAATATGACCACCGGGATTGCTACTTGTATATAATGGCTTGATCGAAGCCGAGAAATTGATTTTCTAT
>Frequency_1_QualityScore_FFGHHHHJIJJEHIIJJIIIFIIJIHIIJFHIIIIJIGIJJFIJJ@@D@DCCAEH)).)7??B>A9>@;5>@@D;5>5;:@>;>ADDC(:@C@8_Mismatch_2_Sense_+_Library_PoolT
AACGTCGGAAACAACAGATGCCCACAGGAGACAACTGGATAGCAGTTGTATGGCTACCTCCCCTCTTCATGTAACATATCTATGTCTGTTTTTA
>Frequency_1_QualityScore_FFHHHHHJJJJJJJJGIJJJJJJJJJJJGFGCGGHHGIG@FAHIEHHEHHHHEEHHFFFFFDECEECCCCDC@CCCD?_Mismatch_0_Sense_+_Library_PoolT
CGGGATTGCTACTTGTATATAATGGCTTGATCGAAGCCGAGAAATTGATTTTCTATAAAGCAGATTGTGAAGTTTCGA
>Frequency_1_QualityScore_FFHHH<DEGHJJJJGI?FHJBDGGGHCEGG@GHGGIIJIDHHHHDEDFDCEEDFCDDCD@CDD>ABBBB<@D?CCDDDDDDDEDDEEDACBDD5_Mismatch_0_Sense_+_Library_PoolT
AGAAGACCCCCCCCAAGAAATCCTTTCAAGTTTCAAACGTCTGCACTTGTATATAATATGACCACCGGGATTGCTACTTGTATATAATGGCTTG
>Frequency_1_QualityScore_FDHFH+AFHHIIIIIIDHIIBFHIHI@=FF=FHHGIIIGHHEDD@DFFCEEDBCEDCDEA@CCDDDBDDD9C?ACCDDDDDCCDDEEDCCBCB0_Mismatch_0_Sense_+_Library_PoolC
AGAAGACCCCCCCCAAGAAATCCTTTCAAGTTTCAAACGTCTGCACTTGTATATAATATGACCACCGGGATTGCTACTTGTATATAATGGCTTG
>Frequency_1_QualityScore_FFHGHHHJJJJJJJJJHIJJJJJJJJCHJJJJJJJJJJJJJJJJJJJJJJIJIJIIJHHHHHEFFFFFDCEDDBDDDECCDDBDDDDBCDDDDD_Mismatch_1_Sense_+_Library_PoolT
GCGACTCTGATGATTTAGCTCGTCTGAAAACTAACTATAATCCAATCGAGAATAGAGCAGAGATCTGGGACCAATCTGAAGGAATCGAAAATCA
>Frequency_1_QualityScore_DDFAFFFG2:<AHEHIHFIF>?FHHIIFAEEFIIIIFFFECCF@DGFEGIIEEGGICEFFFIIIEE@4=?ACDB>@DDB@6;>A;(5;;;@3B>_Mismatch_0_Sense_+_Library_PoolT
AAGTGAAGATCCACTTCAAAACTTATTTCAAACTGAAGACCCACTTCAAAACTTATTTCAGCAGAACGATAATAATGATGTGGAGAATATTATG
>Frequency_1_QualityScore_FFHGHHHEHIIIIJFIJGIGIIGGHGIJIGHIEHIGGIGIJIJJIGI<=CA@EC>;AH3\35,9=@C:<55>>>ACDC>444:4::@_Mismatch_0_Sense_+_Library_PoolT
TCCAACGTCGGAAACAACAGATGCCCACAGGAGACAACTGGATAGCAGTTGTATGGCTCGCTCCCCTCTTCATGTAACATATCTATG
>Frequency_1_QualityScore_FFGHHDHIIHHGGGIIIJJJGFCGBG>HID0)08?DG@A=FBCD@)/==AGEC>=CEHIFG@_Mismatch_0_Sense_+_Library_PoolT
GGAGACAACTGGATAGCAGTTGTATGGCTCGCTCCCCTCTTCATGTAACATATCTATGTCTG
>Frequency_1_QualityScore_FFHHHHHJJJJJJJJJJJJIIJIIJJJJIJJJGECGGGIGIIEAGBHHGHHHHFFFDFFFDCEEEEDDD@@CCCDCCADDF_Mismatch_1_Sense_+_Library_PoolT
CCACCGGGATTGCTACTTGTATATAATGGCTTGATCGAAGCCGAGAAATTGATTTTCTATAAAGCAGATTGTGAAGTTTCA
>Frequency_1_QualityScore_DFHHHHHJJJJJJJJIJIJIJJJJGHJJJIJJIJJJJJJJIJIJIHJJJJJIJJJIIJJJJJCGIJJGCHEHHFFEFFFEDEDDDDDDDDDCDD_Mismatch_0_Sense_+_Library_PoolT
TTCAGCAGAACGATAATAATGATGTGGAGAATATTATGAAAGCAGAAATAGCAGATGAAAAGAATTTGGAACTAGAGCTTACGCTTGGATCCTC
>Frequency_1_QualityScore_DAFFDFFDFEGFBBF6F(.=CB_Mismatch_0_Sense_+_Library_PoolT
TAGAAGACCCCCCCCAAGAAAT
>Frequency_1_QualityScore_FFGGBFHGHJIJGDHCHIGIIIII@F@GGIIIJJI?FFFGGGIIEFAHA@@EDDDEHEDB88/?C@3-5;@A>@@CCC@3>?C?AC::>CDC_Mismatch_0_Sense_+_Library_PoolT
CTTGTATATAATATGACCACCGGGATTGCTACTTGTATATAATGGCTTGATCGAAGCCGAGAAATTGATTTTCTATAAAGCAGATTGTGAAG
>Frequency_1_QualityScore_FFAD<DFIBHIIIIGFHBGDGCGIIED;F?@BG(-;A@/3?C=CABDED:@BAABC;@AFCD5ACDBBCACCDD@<70>C++4>BB>9@_Mismatch_1_Sense_+_Library_PoolT
GGAGACAACTGGATAGCAGTTGTATGGCTCGCTCCCCTCTTCATGTAACATATCTATGTCTGTTTTTAAGCCCGTAGAAGTCCCCCCCC
>Frequency_1_QualityScore_FFFFHHHIHGIJIAEHIIIJGIJJIIA8??DDBGEHF:F8@ECEGEGHEHCHAHEEFDD@>CCE<;@A;5;@ADDBDDD:>_Mismatch_0_Sense_+_Library_PoolT
GGATTGCTACTTGTATATAATGGCTTGATCGAAGCCGAGAAATTGATTTTCTATAAAGCAGATTGTGAAGTTTCGAAAGTA
>Frequency_1_QualityScore_FFHHHHHIJIIJJIHHGHIJJJIIIA0))??F8?=FC@BCAFGGFGEEC@@@G;DEECEHHF?>;@CDAD@?BDA3,9ABDDDD-988>A:(:@_Mismatch_2_Sense_+_Library_PoolT
CGACTGGATAGCAGTTGTATGGCTCGCTCCCCTCTTCATGTAACATATCTATGTCTGTTTTTAAGCCCGTAGAAGACCCCCCCCCAGAAATCCT
>Frequency_1_QualityScore_DFHBHFFGGHGICHBGGHFHICHEGIIBHGIHGBFBGH>FCFHGIGE>CHCCEEH@DFFFFC;;@_Mismatch_0_Sense_+_Library_PoolT
TGGATCCTCCAACGTCGGAAACAACAGATGCCCACAGGAGACAACTGGATAGCAGTTGTATGGCT
>Frequency_1_QualityScore_FFHHGHHJHIJJJJJJJJJIJJJJJJJJJJJIIJJIJDHIHIIJJF/9,(;@3,>>CC5(5:;AC5(:A()+238>:@:>@>:@4::A@_Mismatch_1_Sense_+_Library_PoolT
TGTAACATATCTATGTCTGTTTTTAAGCCCGTAGAAGACCCCCCCCCAGAAATCCTTTCAAGTTTCAAACGTCTGCACTTGTATATAAT
>Frequency_1_QualityScore_330<<DDE><:<CED??;ACE>E<B*:?BD@B9*0??<B9DDDC@A\@4@_Mismatch_1_Sense_+_Library_PoolT
AACAGATGCCCACAGGAGACAACTGGATAGCAGTTGTATGGCTCGCACCC
>Frequency_1_QualityScore_FFHHFHGIICC?AFGFI3??DD?B>C@G???BFFGBB<?BFC?FGII@C:8@GA\;?EE;7)7?BA?BC&2(+9C((:(4>((:34>A>@A@_Mismatch_0_Sense_+_Library_PoolT
TGTATGGCTCGCTCCCCTCTTCATGTAACATATCTATGTCTGTTTTTAAGCCCGTAGAAGACCCCCCCCAAGAAATCCTTTCAAGTTTCAAA
>Frequency_1_QualityScore_FFHHHHHJJJJJJJJJJJJJJJJIJJFHJJJJJJJJIJIJJJJIJJJIJJJIJJJJHIJHHHHGFFFFDBDEEEEEEEDD@2>:<8:?@?_Mismatch_0_Sense_+_Library_PoolT
CAAGAAATCCTTTCAAGTTTCAAACGTCTGCACTTGTATATAATATGACCACCGGGATTGCTACTTGTATATAATGGCTTGATCGAAGCC
>Frequency_1_QualityScore_FFHHHHHJJJHHIIDHIIIJIIHHJJJJJJJGGIIIGHIHGIJJGIIJFGIHHHEHHHFFFF6/5;>??3;3@>35;44>A4:3:>C:@::B>>_Mismatch_0_Sense_+_Library_PoolT
TCCTCCAACGTCGGAAACAACAGATGCCCACAGGAGACAACTGGATAGCAGTTGTATGGCTCGCTCCCCTCTTCATGTAACATATCTATGTCTG
>Frequency_1_QualityScore_FFHHHHHIIIJIIJIGIGIJJIIJJJGIIJJJJJJGGIGHHGGHEHIJ@AFHI_Mismatch_1_Sense_+_Library_PoolT
GCTTGATCGAAGCCGAGAAATTGATTTTCTATAAAGCAGATTGTGAAGTTTCA
>Frequency_1_QualityScore_FFGHHHHJJJJIJJJGIGHJJJJJIJJJJJJJJJJJJJJJJJJJIIJJJJIIIFHHIGCHIJJJJJJIIHHHHHFFBFFFAEEECEDDDDDDDD_Mismatch_0_Sense_+_Library_PoolT
TCAAACTGAAGACCCACTTCAAAACTTATTTCAGCAGAACGATAATAATGATGTGGAGAATATTATGAAAGCAGAAATAGCAGATGAAAAGAAT
>Frequency_1_QualityScore_DD8F?BAF;DGFIH4CB:;9CHEDHECCE@BCB>>@BBB9FDFGCEFEIFIFIGIIGFFIIFI=;B<9==;;;?\88==9><:<BB?B88?@BB_Mismatch_1_Sense_+_Library_PoolT
TGAAAGCAGAAATAGCAGATGAAAAGAATTTGGAACTAGAGCTTACGCTTGGATCCTCCAACGTCGGAAACAACGGATGCCCACAGGAGACAAC
>Frequency_1_QualityScore_ADBFFFFHBGDGBHCEGDE>CDBAFDGBGGGIGIII;BF;CF?>G<\\:AE;>?7?7>A36(6(.>((-555::5:;A3(5:(&(_Mismatch_1_Sense_+_Library_PoolT
TGACCACCGGGATTGCTACTTGTATATAATGGCTTGATCGAAGCCGAGAAATTGATTTTCTATAAAGCAGATTGTGAAGCTTCGA
>Frequency_1_QualityScore_;DDF<FFDHIGGCCEDB<FCHII@):)1?1:C:?FDA:AEEBCDDA;>CC6;5>5>>3553@@95(83::@::@C>CD>::@C@>@_Mismatch_0_Sense_+_Library_PoolT
ATCTATGTCTGTTTTTAAGCCCGTAGAAGACCCCCCCCAAGAAATCCTTTCAAGTTTCAAACGTCTGCACTTGTATATAATATGAC
>Frequency_1_QualityScore_BDDFA?FGEFE@@@>BEIIC4::<<AECF@0*:B99B9?DH@@DDHEGGGGII_Mismatch_0_Sense_+_Library_PoolT
CTGCACTTGTATATAATATGACCACCGGGATTGCTACTTGTATATAATGGCTT
>Frequency_1_QualityScore_FFH?HHHJJJFHGHJHIIJIJIIJIJGIHHEGIJJIIIIIIGHCH@FIGBGHEEFFFFDDCCEEEDDC@>C>CC>39(9>((,(28??@_Mismatch_2_Sense_+_Library_PoolT
CTAGAGCTTACGCTTGGATCCTCCAACGTCGGAAACAACAGATGCCCACAGGAGACAACTGGATAGCAGTTGTATGGCTCCATCCCCTC
>Frequency_1_QualityScore_FDDFAADGGABGE9BCDFG>GCHIEFFGEHIIII@@DDCHE@ACAE??DFFF39=?;8?_Mismatch_0_Sense_+_Library_PoolT
TCGGAAACAACAGATGCCCACAGGAGACAACTGGATAGCAGTTGTATGGCTCGCTCCCC
>Frequency_1_QualityScore_DFHGHDHJDHIECF@FIIJJIIGJIIJHHHEHCBGIGDGHGIJJII@GIGHGIJIIJEGGIJDHGGIHFHFEEEDFFFAC@C>CCCCDCDDDBD_Mismatch_0_Sense_+_Library_PoolT
CCAATCTGAAGGAATCGAAAATCAAAGTGAAGATCCACTTCAAAACTTATTTCAAACTGAAGACCCACTTCAAAACTTATTTCAGCAGAACGAT
>Frequency_1_QualityScore_FFHHHHHJJJJJJIJJJJJJJIJIIIJJJJJJHIIJJIJIJJJHIIIJGHGJJGHHH@D_Mismatch_0_Sense_+_Library_PoolT
GCTTGATCGAAGCCGAGAAATTGATTTTCTATAAAGCAGATTGTGAAGTTTCGAAAGTA
>Frequency_1_QualityScore_DBFDFHHI@CHHDFBGGIIIIEBFFAFCGI0=CFHGIIIG@EHGII<EEEEEAA=@BD<A?@=CCCDEDC>@CCEEDEED:A?C@_Mismatch_0_Sense_+_Library_PoolT
CCCCCCAAGAAATCCTTTCAAGTTTCAAACGTCTGCACTTGTATATAATATGACCACCGGGATTGCTACTTGTATATAATGGCTT
>Frequency_1_QualityScore_FFHHHHHJJJJJJJJJJHIJJIJJJJJJJJBFGCGHIIIIIGHEDFCECDEEEEDEEDDDEDDDDDDDDDCDDD>CDDD_Mismatch_1_Sense_+_Library_PoolT
ACCGGGATTGCTACTTGTATATAATGGCTTGATCGAAGCCGAGAAATTGATTTTCTATAAAGCAGATTGTGAAGTTTCA
>Frequency_1_QualityScore_FFHHHHGIJJIIIJJJIIJJJJJJJJJCGIDHCGIGGFGGGIEFIIIIIGGAFGEEGBEFHEEC@DFF@CCECEDEECBDB\,:@BBA?_Mismatch_0_Sense_+_Library_PoolT
CCAAGAAATCCTTTCAAGTTTCAAACGTCTGCACTTGTATATAATATGACCACCGGGATTGCTACTTGTATATAATGGCTTGATCGAAG
>Frequency_1_QualityScore_8BFFC:CFBFFIBD3CEHHCC<F>EE?FGFBGIIII@F@FEFE>FE@?F>4)/=<@;C;@E@EC?C>AC=);?;7;@A6>AB@?_Mismatch_0_Sense_+_Library_PoolT
AAGGAATCGAAAATCAAAGTGAAGATCCACTTCAAAACTTATTTCAAACTGAAGACCCACTTCAAAACTTATTTCAGCAGAACG
>Frequency_1_QualityScore_FFHHHHHJIJJJJJJJJHJJIJJIJJJJGIIJJJIJJIJJJACHHJGIIIJBAE>BEEDECECEDDCDDA@DCCCD?CDCCCCDD>ACDD?BDB_Mismatch_0_Sense_+_Library_PoolT
ATAATATGACCACCGGGATTGCTACTTGTATATAATGGCTTGATCGAAGCCGAGAAATTGATTTTCTATAAAGCAGATTGTGAAGTTTCGAAAG
>Frequency_1_QualityScore_DDHHH=??FHG<IHHE?FFBHBHFHGIG?DBFHGIIIIIIIIIDGE@FGGIGGHII<@AGCEHEEDE@D?;>@BBCDCCBCB@_Mismatch_0_Sense_+_Library_PoolT
CCCAAGAAATCCTTTCAAGTTTCAAACGTCTGCACTTGTATATAATATGACCACCGGGATTGCTACTTGTATATAATGGCTTG
>Frequency_1_QualityScore_FDHCFFFHIIII:F9BGIAGGGGICGGG=FHGGGIIE@EAEHAEBDDDDFCDCCDCDADCC@AB@BC5<9<CAAACC>:@DDDDED<A8A_Mismatch_0_Sense_+_Library_PoolT
AAGACCCCCCCCAAGAAATCCTTTCAAGTTTCAAACGTCTGCACTTGTATATAATATGACCACCGGGATTGCTACTTGTATATAATGGCT
>Frequency_1_QualityScore_FDHHFDAHHHIIJIIJGHGHGECGGGGGHGGIIIIIEGHIGIIGIGIIFHHGIJJHJJJIIIBGHGGEHAHH>DFFFFDDDDDDDDDDBDDDCD_Mismatch_0_Sense_+_Library_PoolT
GATGTGGAGAATATTATGAAAGCAGAAATAGCAGATGAAAAGAATTTGGAACTAGAGCTTACGCTTGGATCCTCCAACGTCGGAAACAACAGAT
>Frequency_1_QualityScore_DDFFDFFEA:C:EFE@<EEAD>3A<?8?F@DCEFFIFB?B@FFEGCFFBFEGG@FG)==@FFIF;4@AEEEFEFFD=@D:;BACAB@@BBBBBB_Mismatch_1_Sense_+_Library_PoolT
ACTTCAAAACTTATTTCAGCAGAACGATAATAATGATGTGGAGAATATTATGAAAGAAGAAATAGCAGATGAAAAGAATTTGGAACTAGAGCTT
>Frequency_1_QualityScore_DDHFFFDE;BFGH;E?GEBFDFHIIGIGGFGFHIIGGG<GHGGAFAGHH8;@ECHEEHFEEEACB;==?9C@ACCCCCCCC>@@@>CCC58?C@_Mismatch_1_Sense_+_Library_PoolT
TGGCTCGCTCCCCTCTTCATGTAACATATCTATGTCTGTTTTTAAGCCCGTAGAAGACCCCCACCAAGAAATCCTTTCAAGTTTCAAACGTCTG
>Frequency_1_QualityScore_FDHGDH?@GCHGHHGGI@<1??DGGGJIIJFAHHHHDFDEED@CECCDECCCBBBDB>@CD::(5;@A:>>A:@CCCC?B><B>99?ACDC_Mismatch_0_Sense_+_Library_PoolT
GTTTTTAAGCCCGTAGAAGACCCCCCCCAAGAAATCCTTTCAAGTTTCAAACGTCTGCACTTGTATATAATATGACCACCGGGATTGCTAC
>Frequency_1_QualityScore_FDHBFHHIIIIIGEI@HIGIGGHIIECHGG0?@0@FG@?.=CFBFFHEIG@H@@DHB).@A3.7=>?;B>7>;3\;;835:><A(5>@_Mismatch_1_Sense_+_Library_PoolT
GGAGACAACTGGATAGCAGTTGTATGGCTCGCTCCCCTCTTCATGTAACATATCTATGTCTGTTTTTAAGACCGTAGAAGACCCCCCC
>Frequency_1_QualityScore_A>D>ADDGB?;1;C:AA;EEE00:08?F@??<BFFEGF988B8)877CF:)>)7=.7ACC7??473;@;(.(;>;_Mismatch_0_Sense_+_Library_PoolT
TATAATGGCTTGATCGAAGCCGAGAAATTGATTTTCTATAAAGCAGATTGTGAAGTTTCGAAAGTATTTCTATTA
>Frequency_1_QualityScore_FFHGHHHJJJIIJJJGGHIJJJJJIJJJJJJJJJJIJJJJIJJJHIIJJHHIIHF_Mismatch_0_Sense_+_Library_PoolT
GGCTTGATCGAAGCCGAGAAATTGATTTTCTATAAAGCAGATTGTGAAGTTTCGA
>Frequency_1_QualityScore_DDFHHHHGIJIIIAEHHHIJJJIJEEHIGCEEFHEEFFFFFFDEEDC?BCDCCDDCCACDDEDDCDDCCCDDBDBDDBBCDDDDD_Mismatch_0_Sense_+_Library_PoolT
AAGCCCGTAGAAGACCCCCCCCAAGAAATCCTTTCAAGTTTCAAACGTCTGCACTTGTATATAATATGACCACCGGGATTGCTAC
>Frequency_1_QualityScore_DDFFFFAHIIEE?HCFGEIIGDAGGDFEGCHICGGGIGGGGIIIIIHGEGE<CCGHIIIGIIIGIEHGCACHEDFFFFDCCECCC;A>CB9>:A_Mismatch_0_Sense_+_Library_PoolT
AAACTGAAGACCCACTTCAAAACTTATTTCAGCAGAACGATAATAATGATGTGGAGAATATTATGAAAGCAGAAATAGCAGATGAAAAGAATTT
>Frequency_1_QualityScore_DFFAFHFIIGGGHIEFABDGGIIAFIBGGIIIIIEIIIIIII@FHHHGHGG>EFHHG;?C>CC@>?@>/;(5;?@(59A:4(44:::@_Mismatch_0_Sense_+_Library_PoolT
CTTGGATCCTCCAACGTCGGAAACAACAGATGCCCACAGGAGACAACTGGATAGCAGTTGTATGGCTCGCTCCCCTCTTCATGTAACA
>Frequency_1_QualityScore_FFHHGHHJJHIJJJIJIJJIJJIIIJJIJJIJJJJJIJJIJIJIJJIGIJIIJJJJIIJJJHHFDEEEB>;AB;;?;=CCCC::ADCCCAA_Mismatch_1_Sense_+_Library_PoolT
TTTCAAACGTCTGCACTTGTATATAATATGACCACCGGGATTGCTACTTGTATATAATGGCTTGATCGAAGCCGAGAAACTGATTTTCTAT
>Frequency_1_QualityScore_FFHHHHHJIIHJJJJIJJIIGIIHIJJJJJJIJJJIJDHHFFFIIJFHA85CECH3@7;@66@;ACED;@A@>B:@;@CA(5:CBACACDD_Mismatch_0_Sense_+_Library_PoolT
AAACAACAGATGCCCACAGGAGACAACTGGATAGCAGTTGTATGGCTCGCTCCCCTCTTCATGTAACATATCTATGTCTGTTTTTAAGCCC
>Frequency_1_QualityScore_FFHHHFHIIIIJJJIJJJ>@AFHGGEHJJFHHGIIJCEIHIIGGEHGGIGIIJHIJBEIIJFCHEHH?DBCAE_Mismatch_0_Sense_+_Library_PoolT
ACTTGTATATAATGGCTTGATCGAAGCCGAGAAATTGATTTTCTATAAAGCAGATTGTGAAGTTTCGAAAGTA
>Frequency_1_QualityScore_FFHHHHHJJIJJJJHIJJJJIJJJJIJJJJJJJJIJJJ@?BFHGHGBHG@BABD@D@@@CDECEAA;AC@CCDCCCCCA@CC;ACC@?ABB:@C_Mismatch_1_Sense_+_Library_PoolT
ATATGACCACCGGGATTGCTACTTGTATATAATGGCTTGATCGAAGCCGAGAAATTGATTTTCTATAAAGCAGATTGTGAAGTTTCGAAAGTAA
>Frequency_1_QualityScore_FFHHHHHJIJJJIJJJIJJIJJJJJGIJJIIJJIJHHGIIIIGIJIGGIJIIIIHIJJJHGHEEEDEECCCEEDDDDDEDDDDD?BBDDDEDDC_Mismatch_1_Sense_+_Library_PoolT
ACTGATTCTGGCAGCGACTCTGATGATTTAGCTCGTCTGAAAACTAACTATAATCCAATCGAGAATAGAGCAGAGATCTGGGACCAATCTGAAG
>Frequency_1_QualityScore_FDHFHHHJJJJJJJJJJIJIJJIJIJJIJJJJJJJJJJJJJJJJJJJJHIIFJJJHHHHFFFFFEEEEDDDDDDDBDDDDDDDDEDDCDCDCCD_Mismatch_0_Sense_+_Library_PoolT
CAGATGAAAAGAATTTGGAACTAGAGCTTACGCTTGGATCCTCCAACGTCGGAAACAACAGATGCCCACAGGAGACAACTGGATAGCAGTTGTA
>Frequency_3_QualityScore_FFHHGHHJJHEFIIIJJJIIJIIJHIIHIHIJJJJJHHJJIHIGGGGHGIJGGIEFGFGEECEECDDDCCDCCDBCDCCDDDDCDDCDCCDDCB_Mismatch_0_Sense_+_Library_PoolC
CAGATGAAAAGAATTTGGAACTAGAGCTTACGCTTGGATCCTCCAACGTCGGAAACAACAGATGCCCACAGGAGACAACTGGATAGCAGTTGTA
>Frequency_1_QualityScore_FFHFDCDFIJJG<EGIJGHIIIG@FHIJCHIJJJEHIJJJJJIGJIIGCG<CGEGGGBE?BCEDEECCCDCAC;;_Mismatch_1_Sense_+_Library_PoolT
TTGTATATAATATGACCACCGGGATTGCTACTTGTATATAATGGCTTGATCGAAGCCGAGAAATTGATTTTCTAC
>Frequency_1_QualityScore_DEFHHHHJIGBHJJDHIIJIHHGIIIIFHHGIJJIJJJJIJJIII0?FGIIID<@@BBC?@CA>@>@CACDCDACDA35<?<@CCCCC_Mismatch_0_Sense_+_Library_PoolT
CCTCTTCATGTAACATATCTATGTCTGTTTTTAAGCCCGTAGAAGACCCCCCCCAAGAAATCCTTTCAAGTTTCAAACGTCTGCACTT
>Frequency_1_QualityScore_FFHHHGHJJIIEGEHGGHGIJIHEGHHIJGHGGGIIGIEIIIIHHGHGBHIIIEEFCHFF?38=;>;=CB3@@3>355>A>A:ACDD4>>CCC:_Mismatch_0_Sense_+_Library_PoolT
CCTCCAACGTCGGAAACAACAGATGCCCACAGGAGACAACTGGATAGCAGTTGTATGGCTCGCTCCCCTCTTCATGTAACATATCTATGTCTGT
>Frequency_1_QualityScore_FFHHHHHJJJJJIJIJIIHFIIIIGIIJJJJGIIJIJJJJGGHIIIIJJJJIJIJJJIJGJJHHHHGHF@DFFCEE3>CDDCEEEECDDDDCDD_Mismatch_1_Sense_+_Library_PoolT
AATCCAATCGAGAATAGAGCAGAGATCTGGGACCAATCTGAAGGAATCGAAAATCAAAGTGAAGATCCACTTCAAAACTTATTTCAAACTGAAG
>Frequency_1_QualityScore_FBFHABFID?GHGGGG>F3AG6+<981:))B))0(.9/B).8==@=FFC;;@.7=3)7777?:7;)7?;=(;AB5@_Mismatch_1_Sense_+_Library_PoolT
GCTACTTGTATATAATGGCTTGGTCGAAGCCGAGAAATTGATTTTCTATAAAGCAGATTGTGAAGTTTCGAAAGTA
>Frequency_1_QualityScore_FFHHHHHJJHIJJJJIJJJJIGIIJJJJJJJJJEDFGIGIGIHGBHBHHDCC@>DFECC>@;@CCDCDA>A>>>:@C;@@_Mismatch_1_Sense_+_Library_PoolT
ACCACCGGGATTGCTACTTGTATATAATGGCTTGATCGAAGCCGAGAAATTGATTTTCTATAAAGCAGATTGTGAAGTTA
>Frequency_1_QualityScore_DDDDDDDII:B)?DD4B8BDD4BB48BB@BCC@@6==(=.=?C;;;?7;?7..;>;AA;>?8??6;><3::::>44:_Mismatch_0_Sense_+_Library_PoolT
ACCCCCCCCAAGAAATCCTTTCAAGTTTCAAACGTCTGCACTTGTATATAATATGACCACCGGGATTGCTACTTGTA
>Frequency_1_QualityScore_:++++2A?E@:2AEA@B><ACAFA+99CCAD?B@DCD9)6?8BDD_Mismatch_0_Sense_+_Library_PoolT
CCCTCTTCATGTAACATATCTATGTCTGTTTTTAAGCCCGTAGAA
>Frequency_1_QualityScore_FFHHHHFJJIJIHJIHIGGHIGGJJDGIJJIGIJJJIIIIIJEHIIJJJJIJJIJIIIIJEEEFBAEEECCCDDC@CDCDEDDCCDDD_Mismatch_1_Sense_+_Library_PoolT
ACCCCCACCAAGAAATCCTTTCAAGTTTCAAACGTCTGCACTTGTATATAATATGACCACCGGGATTGCTACTTGTATATAATGGCTT
>Frequency_1_QualityScore_FDHF?FHGIHGJIJGIIJJFGHIJIIGGGGIJIGGHICDGFIGG_Mismatch_0_Sense_+_Library_PoolT
AGCCGAGAAATTGATTTTCTATAAAGCAGATTGTGAAGTTTCGA
>Frequency_1_QualityScore_FFHHHHHHJJJJJJJJJJJJ3CHHJIJJJJJHIFIJJJJIIIJJIJJJJJJIIJJIJJIGEHHHEEHFFFFDDEE_Mismatch_2_Sense_+_Library_PoolT
CTACTTGTATATAATGGCTTAATCGAAGCCGAGAAATTGATTTTCTATAAAGCAGATTGTGAAGTTTCGAAAGCA
>Frequency_1_QualityScore_FFHGHHHJJJJJJJJJJEGHGHGHDHHDDH_Mismatch_0_Sense_+_Library_PoolT
CTTGTATATAATGGCTTGATCGAAGCCGAG
>Frequency_1_QualityScore_FFHHHGHJJIJJJJJJIIIJIJJIJJJJJJIIJHJJJJJJIE?B@FFH@FCDD4=@GEHEFBE>BAA?>?AD>AACED2;>>CD;88??C@_Mismatch_1_Sense_+_Library_PoolT
AGATGCCCACATGAGACAACTGGATAGCAGTTGTATGGCTCGCTCCCCTCTTCATGTAACATATCTATGTCTGTTTTTAAGCCCGTAGAAG
>Frequency_1_QualityScore_FDFFHHHIGIJJEHIJIJJGGFGHIEIJGJIJFHJJIHGGGIIIJIGGIJJJJJJIHHHFFFFEEECDECCCDCD>CACA_Mismatch_2_Sense_+_Library_PoolT
GCTCCCCTCTTCATGTAACATATCTATGTCTGTTTTTAAGCCCGTAGAAGACCCCCACCAAGAAATCCTTTCAAGTTTAA
>Frequency_1_QualityScore_FFHHHHHIJJJJJJJJJJJIJJIJJJJJJJIIIJJJJHGIIJIIJJIIJIJIIJEIIGIIIIJJJHHHHEEFBDFFDDDEDDDCDDDCCDCDED_Mismatch_0_Sense_+_Library_PoolT
AGATCTGGGCCCAATCTGAAGGAATCGAAAATCAAAGTGAAGATCCACTTCAAAACTTATTTCAAACTGAAGACCCACTTCAAAACTTATTTCA
>Frequency_1_QualityScore_FFHGHHHJJJIJJJJIJJJJEEHJIJJIJJJJJJJJJJJJIGIJJJJJHJJJJJJJJJJJJJJJJJJHHEHHHFFFFFFFCCEDDDDDBDDDED_Mismatch_0_Sense_+_Library_PoolT
GAAGGAATCGAAAATCAAAGTGAAGATCCACTTCAAAACTTATTTCAAACTGAAGACCCACTTCAAAACTTATTTCAGCAGAACGATAATAATG
>Frequency_1_QualityScore_FFDAFD<EGHII?ECGIIGEEHGD?GGGIGGEHGIIGF?)7;=14@4@4/5?>>66>6>CACA:_Mismatch_1_Sense_+_Library_PoolT
ATGACCACCGGGATTGCTACTTGTATATAATGGCTTGATCGAAGCCGAGAAATTGATTTTCTAG
>Frequency_1_QualityScore_FFGHHFHEHIIED8EC@GDDDGGG4?BGGIHGH>DGIBGC<FFEFCGIIAGGIIIFEDF=CE>@AABBB>BBBBBDDA:CCDC@C@CDDECACC_Mismatch_0_Sense_+_Library_PoolT
GTTGTATGGCTCGCTCCCCTCTTCATGTAACATATCTATGTCTGTTTTTAAGCCCGTAGAAGACCCCCCCCAAGAAATCCTTTCAAGTTTCAAA
>Frequency_1_QualityScore_FFHHHGFHIGJIGIIJJIHIIJJJIJJJJIJJJJJJJJJJJJIGEEFBHGGHGEHBEEECC@CEED@CC@BCDCDDD?@A@@ACEDAAACD_Mismatch_2_Sense_+_Library_PoolT
TATAATATGACCACCGGGATTGCTACTTGTATATAATGGCTTGATCGAAGCCGAGAAATTGATTTTCTATAAAGCAGATTGTGAAGTTCCA
>Frequency_1_QualityScore_FFHHHHHJJJJJIJJJJJJIJJJIGIIJJJJJIIIICHGHIIIIJJJJJJJJHHHHHHFBDFFE\91;=??38(5>;::@>CA4(4>>CB>3>C_Mismatch_1_Sense_+_Library_PoolT
GATCCTCCAACGTCGGAAACAACAGATGCCCACAGGAGACAACTGGATAGCAGTTGTATGGCTCGCTCCCCTCTTCATGTAACCTATCTATGTC
>Frequency_1_QualityScore_DFHHGHHJGIIJJJJIGIIJEHIJGCFHDEG?CFIIIEEHDF_Mismatch_0_Sense_+_Library_PoolT
AAATTGATTTTCTATAAAGCAGATTGTGAAGTTTCGAAAGTA
>Frequency_1_QualityScore_FFFHHHFHAEGGHIJJJGIGGIJEEIIIJGGHGGHIIIIHFEHFEFFFDCCC@CCFFEEEDEDEDDDDDDBDBDDDDCDDDDCCC_Mismatch_0_Sense_+_Library_PoolT
CGTAGAAGACCCCCCCCAAGAAATCCTTTCAAGTTTCAAACGTCTGCACTTGTATATAATATGACCACCGGGATTGCTACTTGTA
>Frequency_1_QualityScore_FFHHHHHJJJJJJJGIIIIIIIIJIGGIGHFHJGIJJIJJIIIIJFFFEFCDEEEDEECCDCDDBDDD>CCD?CACCDDDDDECDCDDDDBD?D_Mismatch_0_Sense_+_Library_PoolT
GGGCAGAACCAGCGACCAACTTCTTATCAACTGATTCTGGCAGCGACTCTGATGATTTAGCTCGTCTGAAAACTAACTATAATCCAATCGAGAA
>Frequency_1_QualityScore_DAFAF?FEAGAGGIGIIEGDFGGDFHHBGCGIGHEDBGGCAGG9\05(5;C;C>A>CA:??C;;;@7;>;;(.;>A>;3;?BD_Mismatch_1_Sense_+_Library_PoolT
AACAGATGCCCACAGGAGACAACTGGATAGCAGTTGTATGGCTCGCTACCCTCTTCATGTAACATATCTATGTCTGTTTTTAA
>Frequency_1_QualityScore_FFHHFFFIJJIIIIJJEGGHGAEHIEFHJ<FGIJG<FHIEHJJJIJJGHIIIJGHEHGG463=A=>(,69>@@BCCD>:@CDCDC_Mismatch_1_Sense_+_Library_PoolT
AAACGTCTGCACTTGTATATAATATGACCACCGGGATTGCTACTTGTATATAATGGCTTGATCGAAGCCGAGAAATTGATTTTCA
>Frequency_1_QualityScore_6;DHF;DBFHGHHEEEGII@HGCHHIIIIG@F6GAFDFG>BB>FGF@>=@G>G7@ADCG=@EAAAAHB3;;).(\911(-5;(59>CCC(:A35_Mismatch_2_Sense_+_Library_PoolT
AAGACCCACTTCAAAACTTATTTCAGCAGAACGATAATAATGATGTGGAGAATATTATGAAAGCAGAAATAGACGATGAAAAGAATTTGGAACT
>Frequency_1_QualityScore_FFGGHH1CFHJIIGIJIIJJIEGGGGIJJJ07?@FGG3;7@A;CACECA=A?EBC@D>@DED>ACEB=>>CDD=8??BC@3?CBBDDDD9@1?C_Mismatch_1_Sense_+_Library_PoolT
GGAGACGACTGGATAGCAGTTGTATGGCTCGCTCCCCTCTTCATGTAACATATCTATGTCTGTTTTTAAGCCCGTAGAAGACCCCCCCCAAGAA
>Frequency_1_QualityScore_FFFHHDFHDGGIIBGDAAE?@F)01?B*BDFDGF9?9BDD<FGHICHBCHH@@@8=7CA::?(7?);AB;?BBB&528?C3(4:>A>(4>:@C@_Mismatch_1_Sense_+_Library_PoolT
GCAGTTGTATGGCTCGCTCCCCTCTTCATGTAACATATCTATGTCTGTTTTTAAGCCCGTAGAAGACCCCCCCCCAGAAATCCTTTCAAGTTTC
>Frequency_1_QualityScore_FFHHHHHJJJJJJIJJIJHGGHJJJJGIJJJJJHIIJIJJJJJFF@A@AHE?E@DD>BEFEDC(;@@A@C@D@DDDCCCDD<CC@CB<9<@<C>_Mismatch_0_Sense_+_Library_PoolT
AACAGATGCCCACAGGAGACAACTGGATAGCAGTTGTATGGCTCGCTCCCCTCTTCATGTAACATATCTATGTCTGTTTTTAAGCCCGTAGAAG
>Frequency_1_QualityScore_FFHHHHHHIJJJJJJJJJJJGBHHGCGEGIIEGDHICHGDGHIJIIEHDFHIJIIGIHG@DEHHAHHFFFF_Mismatch_1_Sense_+_Library_PoolT
ATACTTGTATATAATGGCTTGATCGAAGCCGAGAAATTGATTTTCTATAAAGCAGATTGTGAAGTTTCGAA
>Frequency_1_QualityScore_FFHHHHHJJJIEHIIJJJIGGJIJJIIJJJJJJJJJJJJIJJJJIJIJJJIJJJJJHIGGIIIJJJIJIIHGHFFCFFCEEEEDDDDDBB@D>D_Mismatch_1_Sense_+_Library_PoolT
GAATAATGATGTGGAGAATATTATGAAAGCAGAAATAGCAGATGAAAAGAATTTGGAACTAGAGCTTACGCTTGGATCCTCCAACGTCGGAAAC
>Frequency_1_QualityScore_FFHGHHHIJJJFDE;CGFGBC@FE<DBFHIJCHIIGEFIGEGIEBHHIJFGHIIJB@=EAEE?@C;ACBBDD_Mismatch_1_Sense_+_Library_PoolT
GTTGTATGGCTCGCTCCCCTCTTCATGTAACATATCTATGTCTGTTTTTAAGCCCGTAGAAGACCCCCCCCC
>Frequency_1_QualityScore_DDHHHFDIEHHIGGGDFGBGHIGHHHDHIIGGGHGIJIHIJJIJJ@GE@CGIJEEHEDDBDFFCACEDCCACCBDDDD6?@<CC>ACCDC@CCD_Mismatch_0_Sense_+_Library_PoolT
TCGAAAATCAAAGTGAAGATCCACTTCAAAACTTATTTCAAACTGAAGACCCACTTCAAAACTTATTTCAGCAGAACGATAATAATGATGTGGA
>Frequency_1_QualityScore_FFHHGHHIJJIIJJJJJIJIJIIJJJJJJJJJJIFIIJJIJGIJJII@EFHHFFF>CEEDEECCDDDEEDDDA==BBD?DC>?@@>AACCAC_Mismatch_0_Sense_+_Library_PoolT
TTACGCTTGGATCCTCCAACGTCGGAAACAACAGATGCCCACAGGAGACAACTGGATAGCAGTTGTATGGCTCGCTCCCCTCTTCATGTAAC
>Frequency_1_QualityScore_BD+ADH?FHHB?DAHHEH@CCBC9@FA<FAF<9?H4?@DEHIC@DH<6;C@C_Mismatch_0_Sense_+_Library_PoolT
CTCGCTCCCCTCTTCATGTAACATATCTATGTCTGTTTTTAAGCCCGTAGAA
>Frequency_1_QualityScore_FFHHHHHJJJJJIJJJJJJJJJJJJJJIJJJJJIIJJJJIJIJJJJJIJJJJJJJIJJHHHHHFFFFFFEEDEEDDDDDDDDDDCDDDDDDBDD_Mismatch_0_Sense_+_Library_PoolT
AAAACTTATTTCAGCAGAACGATAATAATGATGTGGAGAATATTATGAAAGCAGAAATAGCAGATGAAAAGAATTTGGAACTAGAGCTTACGCT
>Frequency_1_QualityScore_FFFDHHHIJIGIGIIGIEGIJEIIGHJGIIGHHHEGJIJIICIHEGIEGIGGIIIJJJIIGGIGGEEE==?ADDEDEC;ACDECCD@CCDDBDB_Mismatch_0_Sense_+_Library_PoolC
AAAACTTATTTCAGCAGAACGATAATAATGATGTGGAGAATATTATGAAAGCAGAAATAGCAGATGAAAAGAATTTGGAACTAGAGCTTACGCT
>Frequency_1_QualityScore_DD?DBAHGEIDEHGGHCHEG?CD83?EHIBHIIEGG@BG@>9D<DB@BFFHGCAG;CGGHCHHG<77?AC:?@;;;=?AAACCACC?ACC@>CD_Mismatch_0_Sense_+_Library_PoolT
GAGATCTGGGCCCAATCTGAAGGAATCGAAAATCAAAGTGAAGATCCACTTCAAAACTTATTTCAAACTGAAGACCCACTTCAAAACTTATTTC
>Frequency_1_QualityScore_FF=FFHHIJJJBGGHIJGGIIJJEGGH>FHHHIJGGEHIHHGHHFFFFFFFDEDEDDDDDDDBBDD@DDCCDDDDDD@CDDEED@@CDDD_Mismatch_0_Sense_+_Library_PoolT
AGACCCCCCCCAAGAAATCCTTTCAAGTTTCAAACGTCTGCACTTGTATATAATATGACCACCGGGATTGCTACTTGTATATAATGGCTT
>Frequency_1_QualityScore_FFHHHHHJJJHJJJJJJJJJIGHIJJJJJJJJJJBEHEAFHIGHGBEBHGEFDFDEFECC@C@CDCDD_Mismatch_0_Sense_+_Library_PoolT
GACCACCGGGATTGCTACTTGTATATAATGGCTTGATCGAAGCCGAGAAATTGATTTTCTATAAAGCA
>Frequency_1_QualityScore_FFHGDHDIIBFDDEDHGHCH>A):?)1?D:BD:?9?F99?D?B8DDCHI>=CB>/)=F7@H>;DEBE<?_Mismatch_1_Sense_+_Library_PoolT
CTGGATAGCAGTTGTATGGCTCGCTTCCCTCTTCATGTAACATATCTATGTCTGTTTTTAAGCCCGTAG
>Frequency_1_QualityScore_DDHDF?FEHFGGIDGHEGGEFHIJJCBEFEHIIGH=9B9*?(?FIEDB_Mismatch_1_Sense_+_Library_PoolT
ATGTAACATATCTATGTCTGTTTTTAAGCCCGTAGAAGACCCCCCCCC
>Frequency_1_QualityScore_FFDHFHGIICHIIGGHIIJIJIIHIJEH?GHGHIIIIIJJJJJFHIGGIGD?E),\56=?B?BCDC@A>;CCCDADDCEEDACDEC:ACDDBDC_Mismatch_0_Sense_+_Library_PoolT
CGTCGGAAACAACAGATGCCCACAGGAGACAACTGGATAGCAGTTGTATGGCTCGCTCCCCTCTTCATGTAACATATCTATGTCTGTTTTTAAG
>Frequency_1_QualityScore_FFHFHHFHIJGGHEJIIIGIIJJJJIG:FHGJIIFIIEGGIIIHGCHHIDAC@CF;@@<E=B?>BC>CC>(;>@DCCCDAD@:?(55@CD@CD<_Mismatch_1_Sense_+_Library_PoolT
CACTTGTATATAATATGACCACCGGGATTTCTACTTGTATATAATGGCTTGATCGAAGCCGAGAAATTGATTTTCTATAAAGCAGATTGTGAAG
>Frequency_1_QualityScore_DDHDHHHIIIIIID?E9CEHI@FCHIIIIGI@FHBFHGGAD9(;;(4;@DA;E4AC>?7?H).))7;66.;.;;;A@CB_Mismatch_1_Sense_+_Library_PoolT
CAGATGCCCACAGGAGACAACTGGATAGCAGTTGTATGGCTCGCTCCCCTCTTCATGTAACCTATCTATGTCTGTTTTT
>Frequency_1_QualityScore_FFHHHHHIJJJJGJJJJJGIIJJIJJJJJJJJJJJJJJDIIIJJJJJJFHIJJJJJJJJJJDAH>BBDDCA?BD=BD>A@CCCED@CCC_Mismatch_0_Sense_+_Library_PoolT
TCAAACGTCTGCACTTGTATATAATATGACCACCGGGATTGCTACTTGTATATAATGGCTTGATCGAAGCCGAGAAATTGATTTTCTAT
>Frequency_1_QualityScore_FFHGHHHJJIJJJJJHJJJJJJJJJJIJJJIJJJJJJJJGGAGFFGGHIGAE?DFDDCCEEEEACADDDDDDDDDDDA@CCDDCCDDD_Mismatch_2_Sense_+_Library_PoolT
AATATGACCACCGGGATTGCTACTTGTATATAATGGCTTGATCGAAGCCGAGAAATTGATTTTCTATAAAGCAGATTGTGAAGTTTAC
>Frequency_1_QualityScore_AAFCFDF@@2AF1?<CFAD9?@FCF;BFB?BF6ACFFFEIECF@@ACEFC?_Mismatch_0_Sense_+_Library_PoolT
ACTAGAGCTTACGCTTGGATCCTCCAACGTCGGAAACAACAGATGCCCACA
>Frequency_1_QualityScore_FFHGGHFIIJIJJIGHIIJJJJJIHHIJJJJJGJJJJJJJIJIJIJIGIIJJJJJEGIJIJJIFHHHH<@DBBDEA@A>=B8=CCDDDDC@CCD_Mismatch_0_Sense_+_Library_PoolT
TCAAGTTTCAAACGTCTGCACTTGTATATAATATGACCACCGGGATTGCTACTTGTATATAATGGCTTGATCGAAGCCGAGAAATTGATTTTCT
>Frequency_3_QualityScore_FFHHHEGIIHIIIJEHGHIHIGIIHHIIFIHJIIIIHIHIIIIJIHIJJJJJIIIEGIIIIIIHGHHGDCDBA<B?@C@3=7=@=ACA?BBCCC_Mismatch_0_Sense_+_Library_PoolC
TCAAGTTTCAAACGTCTGCACTTGTATATAATATGACCACCGGGATTGCTACTTGTATATAATGGCTTGATCGAAGCCGAGAAATTGATTTTCT
>Frequency_1_QualityScore_DDHHHHFIHIIIIIGF@F@EEHI3C@GE9??BFHG4?BFCDAB9B>FABDFHC6C>CHG84:???;6;>;@BBBB<B1<AC44::@@:(:4+:@_Mismatch_1_Sense_+_Library_PoolT
AGCAGTTGTATGGCTCGCTCCCCTCTTCATGTAACATATCTATGTCTGTTTTTAAGCCCGTAGAAGACCCCCCCCAAGAAATCCTTTCCAGTTT
>Frequency_1_QualityScore_FFGDHHGGIGGCGIIIIIIGGJEHICHBGHHFGBDGBDHGGIFHGCAGGGGHEH_Mismatch_0_Sense_+_Library_PoolT
CCGAGAAATTGATTTTCTATAAAGCAGATTGTGAAGTTTCGAAAGTATTTCTAT
>Frequency_1_QualityScore_FFHHGHHJJIJJJIJJJJJJJIJJJIJHGIIJJIJJJIGHGIIGHIHEH_Mismatch_0_Sense_+_Library_PoolT
AGCCGAGAAATTGATTTTCTATAAAGCAGATTGTGAAGTTTCGAAAGTA
>Frequency_1_QualityScore_FDFBHHGIIEGGJHAFHGIIGHIJIIIBDHGGCDGIFHGEBEF=@BCA;.6>@CCC>5>@5>>CC@9AAB@CCCCDCCADDEEEED@D_Mismatch_0_Sense_+_Library_PoolT
CATATCTATGTCTGTTTTTAAGCCCGTAGAAGACCCCCCCCAAGAAATCCTTTCAAGTTTCAAACGTCTGCACTTGTATATAATATGA
>Frequency_1_QualityScore_FFHGHHHJJJJJJJJIIJIIJJGJJJJJJJJJJHIJJJGJJJJJHHHHFFFFFDDED?BDDDDDDDDCDDCCDDCDDDDEDDDCD&5(+5?@_Mismatch_1_Sense_+_Library_PoolT
GGGAACTAGAGCTTACGCTTGGATCCTCCAACGTCGGAAACAACAGATGCCCACAGGAGACAACTGGATAGCAGTTGTATGGCTCGCTCCCC
>Frequency_1_QualityScore_DDFBDB<;3<E@F3A:?AFA>EE4:CB>9?<?44BFBDC4????@GC?3?8?BC;B=(;A@DGG@DEE;?AEHBE:>>2;.6\9?@155;(;:A_Mismatch_0_Sense_+_Library_PoolT
AGGAATCGAAAATCAAAGTGAAGATCCACTTCAAAACTTATTTCAAACTGAAGACCCACTTCAAAACTTATTTCAGCAGAACGATAATAATGAT
>Frequency_1_QualityScore_FFGHGBDH>GGEICE<?)8CGHD;D3BGBF9*?F_Mismatch_0_Sense_+_Library_PoolT
AGCAGTTGTATGGCTCGCTCCCCTCTTCATGTAA
>Frequency_1_QualityScore_FDHHFHHBFHIJGEHGIJJIIJJJGGIIIJIJJIIJIDBFE<CB;@CAABEHFBD;@CCDCDCDE_Mismatch_0_Sense_+_Library_PoolT
TATGACCACCGGGATTGCTACTTGTATATAATGGCTTGATCGAAGCCGAGAAATTGATTTTCTAT
>Frequency_1_QualityScore_FFHHHHHJJIIJJJJJJJJJJJJGHIJJJFHJJJJJJJJJEHIJJJJJJJJJJ>=@@DDHEEE??A?BDCC>>>ADDAC;@_Mismatch_1_Sense_+_Library_PoolT
CTGCACTTGTATATAATATGACCACCGGGATTGCTACTTGTATATAATGGCTTGATCGAAGCCGAGAAATTGATTTTCTAC
>Frequency_1_QualityScore_D?FD>FBHEHIII@HI<CBEEEF;EHGIIIFIIIGDBADFDFBFGGBHHGEA??CHEDDEEACC>?2;=C9:>3:>>>@5:,4>4>A438A_Mismatch_0_Sense_+_Library_PoolT
AAGAATTTGGAACTAGAGCTTACGCTTGGATCCTCCAACGTCGGAAACAACAGATGCCCACAGGAGACAACTGGATAGCAGTTGTATGGCT
>Frequency_1_QualityScore_FFHHHHHJJIJJJJJJJJJJIJIGEGHIJGIIJJJIIEHIHJJJJIJJIIGJIHHHFFFEDEEDDDCCDDCDDC>CCACEDDDD450225?>AB_Mismatch_0_Sense_+_Library_PoolT
TGGAACTAGAGCTTACGCTTGGATCCTCCAACGTCGGAAACAACAGATGCCCACAGGAGACAACTGGATAGCAGTTGTATGGCTCGCTCCCCTC
>Frequency_1_QualityScore_DDFF<AFFE)@;@8CA?F<D?*0*0?<4<<*?DEDC=B==)8@CEF_Mismatch_2_Sense_+_Library_PoolT
GTATGGCTCGCTCCCCCCTTCATGTAACATATCTATGTCTTTTTTT
>Frequency_1_QualityScore_FFGGHGHIJJJJHGIJIJIGIJJJIDHHHIJIIJJJJJIJIJIJJJJJJJFHGFHHFFFFCDDBDDBCCDDDDCDDC>>CCDDDCDDA<9??BD_Mismatch_0_Sense_+_Library_PoolT
ATTTGGAACTAGAGCTTACGCTTGGATCCTCCAACGTCGGAAACAACAGATGCCCACAGGAGACAACTGGATAGCAGTTGTATGGCTCGCTCCC
>Frequency_1_QualityScore_FAFDDHHHHGIGIIIIFGHGJIFGJIEEGGIIJJGGIJGIID>DGGGFHGGA<BEFCBCACCCCC>_Mismatch_2_Sense_+_Library_PoolT
TAATATGACCACCGGGATTGCTACTTTTATATAATGGCTTGATCGAAGCCGAGAAATTGATTTTCA
>Frequency_1_QualityScore_DFHHDHHIFGGJIJJIJJJIJJIJJFHIJFIIGGIJGJ>GGCHHIGGGEB:EBF>@@DECCC>@>A_Mismatch_0_Sense_+_Library_PoolT
ATATGACCACCGGGATTGCTACTTGTATATAATGGCTTGATCGAAGCCGAGAAATTGATTTTCTAT
>Frequency_1_QualityScore_FFBAFHBHGGGDHFHHIGHGHECHBEHGG0?608DDD@>??@))/==E@CHICHG7=;@C@.?;A?=C_Mismatch_2_Sense_+_Library_PoolT
AAGACAACTGGATAGCAGTTGTATGGCTCGCTCCCCTCTTCATTTAACATATCTATGTCTGTTTTTAA
>Frequency_1_QualityScore_A??AC)<@EEADDIDC=2;C=@A7=@CC@7))7=A;3@<6;(5>;>>AA;3>>>BA>>;>;>A:=??_Mismatch_1_Sense_+_Library_PoolT
AGACGACCCCCCCCAAGAAATCCTTTCAAGTTTCAAACGTCTGCACTTGTATATAATATGACCACCG
>Frequency_1_QualityScore_DDHDHB:?<C<CF;CFGCD;CF?GHGG6FH@CCB<CFC7@FC@HHIC977;);5=3<:?@(5;@A_Mismatch_0_Sense_+_Library_PoolT
CAGTTAATCAGGGCAGAACCAGCGACCAACTTCTTATCAACTGATTCTGGCAGCGACTCTGATGA
>Frequency_1_QualityScore_FFHHHHHJJJJIJJJJJJJJJJJJJHJJJIJJJJJIJJJJIJJJGIIJJJJJGJIJJJJIIJHHHHHHFFFFFFFDECEEEDDDDDDDDDDDDD_Mismatch_0_Sense_+_Library_PoolT
AGAGCAGAGATCTGGGCCCAATCTGAAGGAATCGAAAATCAAAGTGAAGATCCACTTCAAAACTTATTTCAAACTGAAGACCCACTTCAAAACT
>Frequency_1_QualityScore_FFGAHHBHIGH<<CFGIDCEGGGFGHGGIII9DHEG)(0?@73;;=44@4=?CED:;?>A>>(;(6@;>;;;5:55:3@A5>;55(_Mismatch_1_Sense_+_Library_PoolT
ATGACCACCGGGATTGCTACTTGTATATAATGGCTTGATCGAAGCCGAGAAATTTATTTTCTATAAAGCAGATTGTGAAGTTTCGA
>Frequency_1_QualityScore_DECFH?FEHGGEHHGCG9GEBFEEHIGFHHFGGHHEHIGHIIIIGGHHGEEAEA?BDBCCEA(;>ACAA3;AC_Mismatch_0_Sense_+_Library_PoolT
TAGAGCTTACGCTTGGATCCTCCAACGTCGGAAACAACAGATGCCCACAGGAGACAACTGGATAGCAGTTGTA
>Frequency_1_QualityScore_ADBFHHHIIIGEHCFEFFHDG;EGH@@FFGHGHHDA@ECHGHGGC;C65=EHHFFBC7;>(66@;;>CCCBC_Mismatch_0_Sense_+_Library_PoolT
TTACGCTTGGATCCTCCAACGTCGGAAACAACAGATGCCCACAGGAGACAACTGGATAGCAGTTGTATGGCT
>Frequency_1_QualityScore_DADFHAFC>:CF3CEH>C?CFG<B??DGGIGDHGEEGG@DFHAGGHGGH2A)=7;>?>BCAB>?;??=@3:>AA55@(5>4>C3@_Mismatch_1_Sense_+_Library_PoolT
GAATTTGGAACTAGAGCTTACGCTTGGATCCTCCAACGTCGGAAACAACAGATGCCCACAGGAGACAACTGGATATCAGTTGTAT
>Frequency_1_QualityScore_DADDD4DEAEB<,A3<<FB;3F?))10)?\7=BC@A_Mismatch_1_Sense_+_Library_PoolT
CTGGATAGCAGTTGTATGGCTCGCCCCCCTCTTCAT
>Frequency_1_QualityScore_FFHHHHHBDGHHFHGEIA:CCGHEHA?FHIIEGCHGHIGIGIEGIEFFFIICDGEEEHHE7@>DDDEBC@@C_Mismatch_1_Sense_+_Library_PoolT
ATGGCTTGATCGAAGCCGAGAAATTGATTTTCTATAAAGCAGATTGTGAAGTTTCGAAAGTATTTCTATTAG
>Frequency_1_QualityScore_DFHHHHHJJJJJJGIJJJJJJJJJHIJJJJJJJJJJJBDFHIGIGEHG;B<DBDCCCDEEEDDCDCADDCDDCACCCCCEC>ADCB@DBB:ADD_Mismatch_0_Sense_+_Library_PoolT
TATGACCACCGGGATTGCTACTTGTATATAATGGCTTGATCGAAGCCGAGAAATTGATTTTCTATAAAGCAGATTGTGAAGTTTCGAAAGTATT
>Frequency_1_QualityScore_DBFDDFDEHBC?A+AAFH>FA<DE@EDBC?CFFGII307?27;6)-)=)7)7@=;)).)7.;;?B);;;@C>@C_Mismatch_0_Sense_+_Library_PoolT
GCCCACAGGAGACAACTGGATAGCAGTTGTATGGCTCGCTCCCCTCTTCATGTAACATATCTATGTCTGTTTTT
>Frequency_1_QualityScore_;?1CF::12:+++<A@C:?<;CFA@4)=C@A))7==CC;=>;?\.6?D_Mismatch_2_Sense_+_Library_PoolT
CCCGTAGAAGAGCCCCCCCAAGAAATCCTTTTAAGTTTCAAACGTCTG
>Frequency_1_QualityScore_DDHHHHFGIJHGIIIIGBGGHGIJEGIJGI<F@FFEH@AFBEEADF;@DCDCDDCCCA_Mismatch_0_Sense_+_Library_PoolT
ACCGGGATTGCTACTTGTATATAATGGCTTGATCGAAGCCGAGAAATTGATTTTCTAT
>Frequency_1_QualityScore_D?FHDHBEGHGEGHCFCFB:?@D>FG=?FHGGHIGAG;2=C2@FGHECECHIC?CHEC@?C>)7=C_Mismatch_0_Sense_+_Library_PoolT
TTGGATCCTCCAACGTCGGAAACAACAGATGCCCACAGGAGACAACTGGATAGCAGTTGTATGGCT
>Frequency_1_QualityScore_FFHHHHHJJJJJIIIIIJJJIIJJJJIJJJJJIJJIJIIJJJJGGIJJJJIJJJJJ82@:=;C(5?33;>@A@CC@@CDD>>>A3@DC@_Mismatch_0_Sense_+_Library_PoolT
CGTCTGCACTTGTATATAATATGACCACCGGGATTGCTACTTGTATATAATGGCTTGATCGAAGCCGAGAAATTGATTTTCTATAAAGC
>Frequency_1_QualityScore_FFHHHHHIIGHHCGHIEF):?FEF?C?FFBGGGGII@FGGHIHIEFHHCDHGHICFGIIJH<BD?>B(.6=ABDDDBD<?A<:@C:@@:4(44@_Mismatch_0_Sense_+_Library_PoolT
TAGCAGTTGTATGGCTCGCTCCCCTCTTCATGTAACATATCTATGTCTGTTTTTAAGCCCGTAGAAGACCCCCCCCAAGAAATCCTTTCAAGTT
>Frequency_1_QualityScore_FFHHHHHJIJJJJJIJJJJGIJJJJJJIIJJJGGGGGIIFGHGAG@BHEHFHFFFFFFDECEECECDDD@ACCCECCCDDB?DDD@A_Mismatch_0_Sense_+_Library_PoolT
CCACCGGGATTGCTACTTGTATATAATGGCTTGATCGAAGCCGAGAAATTGATTTTCTATAAAGCAGATTGTGAAGTTTCGAAAGTA
>Frequency_1_QualityScore_FAF?FHFIIGIFHGIICHIIGGGHFGIIG?)))8BFB;BBGCG;.8CD7@:CC@D@7)7??=AEFFB@>6>A>@;?<CC::AA?DDBD.<_Mismatch_0_Sense_+_Library_PoolT
GAGACAACTGGATAGCAGTTGTATGGCTCGCTCCCCTCTTCATGTAACATATCTATGTCTGTTTTTAAGCCCGTAGAAGACCCCCCCCAA
>Frequency_1_QualityScore_FFHHHHHJIJIGIIJJJJJJHIJGIGIJJJGHIIJJJJJJIJJJIJJJIIIJJJJJIJIGIGIFHHFHECEFFF:@C3;=CBBB88?_Mismatch_0_Sense_+_Library_PoolT
ATCCTTTCAAGTTTCAAACGTCTGCACTTGTATATAATATGACCACCGGGATTGCTACTTGTATATAATGGCTTGATCGAAGCCGAG
>Frequency_1_QualityScore_DB;AB;DAGE3A<;GH;BAE9CFGCC<D::?*??9*?:((\-7=5=@@).)>.=;7)7?EC?B)))73?;@6;?>>;3=@_Mismatch_1_Sense_+_Library_PoolT
CCCACAGGAGACAACTGGATAGCAGTTGTATGGCTCGCTCCCCTCTTCATTTAACATATCTATGTCTGTTTTTAAGCCCG
>Frequency_1_QualityScore_FEHHGHHJJJJJJIJJIJIJIGIJJJJGIJJGHIIJIJJIJJIIGCCGGHIJHFCEDFDDDDEEECDEC@CDC@CCDD:<AC,058(085<@<A_Mismatch_0_Sense_+_Library_PoolT
GAACTAGAGCTTACGCTTGGATCCTCCAACGTCGGAAACAACAGATGCCCACAGGAGACAACTGGATAGCAGTTGTATGGCTCGCTCCCCTCTT
>Frequency_1_QualityScore_FFFHHHHFGGJIIIIB<8?GFH>@;FGBF>?BDH<B<CGHCHGCGHGGHIJJ9?CHHHF>BBDDD>?CB?@B@D988ACD>CCCCDCCC:4@C4_Mismatch_0_Sense_+_Library_PoolT
GCAGTTGTATGGCTCGCTCCCCTCTTCATGTAACATATCTATGTCTGTTTTTAAGCCCGTAGAAGACCCCCCCCAAGAAATCCTTTCAAGTTTC
>Frequency_1_QualityScore_FFHHHHHJJJJJJIJGIJJJJJJHJJJJIIIIJHIJIGIIFD@;=AFH;BAGC;ACCEHFFFC@@B>>CDDEE@CDDD?C>CDDBB<B8@C>CD_Mismatch_0_Sense_+_Library_PoolT
AGATGCCCACAGGAGACAACTGGATAGCAGTTGTATGGCTCGCTCCCCTCTTCATGTAACATATCTATGTCTGTTTTTAAGCCCGTAGAAGACC
>Frequency_1_QualityScore_FFHHHHHJIJJJFHIJJJJJJJJJJJJJJJJIIJJJJJJJIJJJJJJJJJJIJJJJJJIJHHHHHHFFFFFFFEEDAEDCDDDEDDEDDD_Mismatch_1_Sense_+_Library_PoolT
AAGTTTCGAAAGTATTTCTATTACTTCCCCGTAGCCACTGAAACCAAACTAAAAACTTAAGATATGACTAACAAGGTTTAAAATAATGCA
>Frequency_1_QualityScore_FFGHHHHJJIGIHJJJGEFEHGGGIGGCCFGCG@FBIIIJGGBHHGGG@GCHGGIJJIJHHHHHHHFD@?BD>A;;;?C;8?8\3_Mismatch_0_Sense_+_Library_PoolT
CCTTTCAAGTTTCAAACGTCTGCACTTGTATATAATATGACCACCGGGATTGCTACTTGTATATAATGGCTTGATCGAAGCCGAG
>Frequency_1_QualityScore_FFHHHHFHIJJJJIJJIFHJJJEHJJJIIIII?:D??DFHIHIFD_Mismatch_1_Sense_+_Library_PoolT
TAACATATCTATGTCTGTTTTTAAGCCCGTAGAAGACCCCCCCCC
>Frequency_1_QualityScore_FFGHDHHJJJJIJJJJJJIJIIIGIIIIIIBGIJEHEIHGHIGIIBHHJGGGHGHF>CHHHFFFFFBDC@CDDD>BBBDDCDDDDEDDDCCAB0_Mismatch_0_Sense_+_Library_PoolT
ATGTTATCCAAAGGAATCCCAGTTAATCAGGGCAGAACCAGCGACCAACTTCTTATCAACTGATTCTGGCAGCGACTCTGATGATTTAGCTCGT
>Frequency_1_QualityScore_FFHGHHHJJJJJJJIIJJDHHIIJJIGJIIJJIJJJJJJJIJIJIIGIHJIIGHIJIJJIJAGIG=@GHHGHFEDECFCAA=?CDCDCCD@>>:_Mismatch_0_Sense_+_Library_PoolT
ATCGAAAATCAAAGTGAAGATCCACTTCAAAACTTATTTCAAACTGAAGACCCACTTCAAAACTTATTTCAGCAGAACGATAATAATGATGTGG
>Frequency_1_QualityScore_DDHHDHHI>BAHDH>HGGIIFHGGHGHICAEHGIHIIIGCGIGIIIGIGIGGHGGEHIAGIIECHC2===?EEDE<BC@C>;>CCA@C@C?;>5_Mismatch_0_Sense_+_Library_PoolT
ACTTATTTCAAACTGAAGACCCACTTCAAAACTTATTTCAGCAGAACGATAATAATGATGTGGAGAATATTATGAAAGCAGAAATAGCAGATGA
>Frequency_1_QualityScore_FFHHHHHJJJJJJJJJJJJJJJJJJJJJJJJIJIJJIJJJJJJHGHIJCHIJJHJIJJJJIHHHHHFFFFFFFEDDDEEDDDBDDDDDDDDDDC_Mismatch_0_Sense_+_Library_PoolT
GAGCAGAGATCTGGGCCCAATCTGAAGGAATCGAAAATCAAAGTGAAGATCCACTTCAAAACTTATTTCAAACTGAAGACCCACTTCAAAACTT
>Frequency_1_QualityScore_FDHHGFHIGIIJJJJJJGIIJJJJJJIJJJIIIIGIGEHJ@GDEHEIHIJEHEEFHH?@CBCFECB@;\35<\5=<B?@4(4:>:A:@_Mismatch_1_Sense_+_Library_PoolT
CTTGGATCCTCCAACGTCGGAAACAACAGATGCCCACAGGAGACAACTGGATAGCAGTTGTATGGCTCGCTCCCCTCTTCCTGTAACA
>Frequency_1_QualityScore_DDHFFFFHIJJIIIJJJHIGIIIHIJHHIJEHIGIGIJEGHEHHHE?B*8BGIJHDD\8?BDDCDDDDD@CCCCDDDDCCDD?BCBCDCCDC::_Mismatch_1_Sense_+_Library_PoolT
TCCCCTCTTCATGTAACATATCTATGTCTGTTTTTAAGCCCGTAGAAGACCCCCCCCCAGAAATCCTTTCAAGTTTCAAACGTCTGCACTTGTA
>Frequency_1_QualityScore_B?ADFDHG1CFEGF9HIIDG@D@HGG9CEGGGCGHEHGG9*:?:@GGIIIG;=25A89>@_Mismatch_1_Sense_+_Library_PoolT
GCTCCCCTCTTCATGTAACATATCTATGTCTGTTTTTAAGCCCGTAGAAGACCCCCCCCC
>Frequency_1_QualityScore_FFHHHHHJJJJJCHIIIJJJEHIGIHIGHIHIJJJIJGFA=@FHHEIAAEHEHEEFHBEFFFB33;?BD@@AEDD?CC@CDB?@B?@C+33?BB_Mismatch_0_Sense_+_Library_PoolT
TGCCCACAGGAGACAACTGGATAGCAGTTGTATGGCTCGCTCCCCTCTTCATGTAACATATCTATGTCTGTTTTTAAGCCCGTAGAAGACCCCC
>Frequency_1_QualityScore_DDAHHDCFGBGGCCHGCCDDHBGGDH?HE?DDFHIICHIAGFCCC@=DHD@E37AC=4<1635;?;<C_Mismatch_0_Sense_+_Library_PoolT
CAACGTCGGAAACAACAGATGCCCACAGGAGACAACTGGATAGCAGTTGTATGGCTCGCTCCCCTCTT
>Frequency_1_QualityScore_FFHAHHHGIJJ+CGHIGH?DGGDHIJFHIEIGHIGGIGGH@EGDCACEDFFDCFECEAE@CDDDC@39<A8;889?999A@@_Mismatch_1_Sense_+_Library_PoolT
CGCTTGGATCCCCCAACGTCGGAAACAACAGATGCCCACAGGAGACAACTGGATAGCAGTTGTATGGCTCGCTCCCCTCTTC
>Frequency_1_QualityScore_FFHGHHHJJJJJJJJJJJJIGEIJFIGIHIJIJJJIJIIJIJJJJJIJFIGGHHGEHEFFFFFEDDDDDBBCDDDDDFEEDDDDDDDDDDA_Mismatch_0_Sense_+_Library_PoolT
CCAAAGGAATCCCAGTTAATCAGGGCAGAACCAGCGACCAACTTCTTATCAACTGATTCTGGCAGCGACTCTGATGATTTAGCTCGTCTGA
>Frequency_1_QualityScore_BDDDFFDEHIIIIJIJIHEDF4?BFG@FGD000)7/7B(8=B@@C@9CCEC@7=;DCHHHGE?@@DD;CACCB8338@AC(5<<?B>BD_Mismatch_1_Sense_+_Library_PoolT
GGAGACAACTGGATAGCAGTTGTATGGCTCGCTCCCCTGTTCATGTAACATATCTATGTCTGTTTTTAAGCCCGTAGAAGACCCCCCCC
>Frequency_1_QualityScore_FEAFBF?CFHAFHAHIB=BBB??DHEDD8??FBF?BFIIE;=7=@=@7@D===D_Mismatch_0_Sense_+_Library_PoolT
CCAACGTCGGAAACAACAGATGCCCACAGGAGACAACTGGATAGCAGTTGTATG
>Frequency_1_QualityScore_D?BHDHDGGH@GHC>DAGIIIIBFCCF9:C?FH@DH@?DHI;F9DE4??@B>@=BBEH@=A5=E)77=??_Mismatch_0_Sense_+_Library_PoolT
CCACTTCAAAACTTATTTCAAACTGAAGACCCACTTCAAAACTTATTTCAGCAGAACGATAATAATGATG
>Frequency_1_QualityScore_D?H<DFBCFFGDEICGHIAHBGHGGEHIBHIGIG@FCH?BGICHIGHEBDHG@))(-=;/2A?ACBC@CAC3;ACCCDC_Mismatch_1_Sense_+_Library_PoolT
GCACTTGTATATAATATGACCACCGGGATTGCTACTTGTATATAATGGCTTGATCGAAGCCGAGAAATTGATTTTCTAC
>Frequency_1_QualityScore_FFHHHHHJJJJJJJJJJIJJJIIIJAHHJJJJGIJJIJJJJJHIIGIHHGHHFFFBEEEEEE>ACC;ADCDD@//819?B_Mismatch_0_Sense_+_Library_PoolT
TTACGCTTGGATCCTCCAACGTCGGAAACAACAGATGCCCACAGGAGACAACTGGATAGCAGTTGTATGGCTCGCTCCCC
>Frequency_1_QualityScore_DDDCDDCFG@HGCHGGGCGHFECGIIIIIIB?FA11B6\=75@8@CEE).)=?B;@D>ACECCEC5;@35(5;3,5:(8,_Mismatch_1_Sense_+_Library_PoolT
ACCGGGATTGCTACTTGTATATAATGGCTTGATCGAAGCCGAGAAATTGATTTTCTATAAAGCAGATTGTGAAGCTTCGA
>Frequency_1_QualityScore_FFHHHHHJJIJIJJIJIJJIGIIIIIFCDB@FHHDF>FE<C>FCGHBD@C>F4@CEDDEDGEHH(=;;C@AA;??CD??CDDD8>B(8<<CC@C_Mismatch_1_Sense_+_Library_PoolT
GACAACTGGATAGCAGTTGTATGGCTCGCTCCCCTCTTCATGTAACATATCTATGTCTGTTTTTAAGCCCGTAGAAGACCCCCACCAAGAAATC
>Frequency_1_QualityScore_DFBDDFDHGGBAEBHGIBGI<FEHH?FFEHGGIIIIIIIIIIIIEGCG=FHGI=CGGHB_Mismatch_1_Sense_+_Library_PoolT
AAATGGCTTGATCGAAGCCGAGAAATTGATTTTCTATAAAGCAGATTGTGAAGTTTCGA
>Frequency_1_QualityScore_FFHHHHHJJJJJJJJJJJJJJJJJJJIIJJJIJJJJJJJJFJJIJJIJJIJIIJGHHGFFFFEDDCDDDDDDDCEDDDDCDDCCEEDDDD_Mismatch_0_Sense_+_Library_PoolT
GAATTTGGAACTAGAGCTTACGCTTGGATCCTCCAACGTCGGAAACAACAGATGCCCACAGGAGACAACTGGATAGCAGTTGTATGGCTC
>Frequency_2_QualityScore_EEGHHGGIHIJJIJHIIJIIJGIIIJJIIIIIJJJIJJIIGIJIJIJJJJIIIHGGGGFEEECDBCDDDCDCDDEDDCDCCCCCDBACCC_Mismatch_0_Sense_+_Library_PoolC
GAATTTGGAACTAGAGCTTACGCTTGGATCCTCCAACGTCGGAAACAACAGATGCCCACAGGAGACAACTGGATAGCAGTTGTATGGCTC
>Frequency_1_QualityScore_DDFFFHFEFEHHIIB>FEHIIHCGGGIIHIEGGI>BFHIGGDHHHIHAEAEE>C/8=A3;958(5@_Mismatch_0_Sense_+_Library_PoolT
CGTCGGAAACAACAGATGCCCACAGGAGACAACTGGATAGCAGTTGTATGGCTCGCTCCCCTCTTC
>Frequency_1_QualityScore_DDHHGHFIAFBBFD<FH?HIG>??DGEHHGHIBF?FGGHIIGGIG@GHCDACHC:))2?;=9?A6=89;9>55>>;A>AA>>::B3@_Mismatch_0_Sense_+_Library_PoolT
CTCCAACGTCGGAAACAACAGATGCCCACAGGAGACAACTGGATAGCAGTTGTATGGCTCGCTCCCCTCTTCATGTAACATATCTAT
>Frequency_1_QualityScore_FFHHHHHGHIJIIHIJJJJIJJJIHIIJJJJIIIJIIIC?FHGGDACE;<:BDB>@BAACE>C@@BCCC@CCC@CA:ACDC3:ADDD_Mismatch_0_Sense_+_Library_PoolT
TATGACCACCGGGATTGCTACTTGTATATAATGGCTTGATCGAAGCCGAGAAATTGATTTTCTATAAAGCAGATTGTGAAGTTTCGA
>Frequency_1_QualityScore_FFHHHFHEBGGIFGIDFGGHIA>@AD)CFGHI<A:?DBF>?DBGG@G4<=CGF<AH;@@;=C>>?7=>>??_Mismatch_0_Sense_+_Library_PoolT
GCTACTTGTATATAATGGCTTGATCGAAGCCGAGAAATTGATTTTCTATAAAGCAGATTGTGAAGTTTCGA
>Frequency_1_QualityScore_DDHDHHHIIIDGCGCB?C;DHHGAG@FGHIIHGGH>GEHII@CEEI9).(7)(7=));?3?CCCDA3(.5(55>5;5>5;@>;@@@CC??C_Mismatch_2_Sense_+_Library_PoolT
TCGGAAACAACAGATGCCCACAGGAGACAACTGGATAGCAGTTGTATGGCTAGCTACCCTCTTCATGTAACATATCTATGTCTGTTTTTAA
>Frequency_1_QualityScore_??DDFDFCB9F@H::C<+<+2+<CAA9*??DE8C:FGH6D9>BEB<==8@CH;@G;7@AAC_Mismatch_0_Sense_+_Library_PoolT
TCAAACGTCTGCACTTGTATATAATATGACCACCGGGATTGCTACTTGTATATAATGGCTT
>Frequency_1_QualityScore_DDF2:AAECFDHG>A>C?A??EE)??@>BABHDF0*?FHG?*9BGHGE;8;5;F_Mismatch_0_Sense_+_Library_PoolT
TTGTATATAATATGACCACCGGGATTGCTACTTGTATATAATGGCTTGATCGAA
>Frequency_1_QualityScore_DDHHHGFIIGIFGHCHJJGIJJJJA8AAF1EFEGB?@GFCFGBBFFII@@@C_Mismatch_0_Sense_+_Library_PoolT
ATTGCTACTTGTATATAATGGCTTGATCGAAGCCGAGAAATTGATTTTCTAT
>Frequency_1_QualityScore_FFHHHHHJJJJJJJJJJJJJJJJJJHIHIGFHIJIIIJJGI_Mismatch_0_Sense_+_Library_PoolT
AATTGATTTTCTATAAAGCAGATTGTGAAGTTTCGAAAGTA
>Frequency_1_QualityScore_DDHFFHHG@G?;FG3CGFGEEGBA==?CDCC@?CC>9>@>@CA@@CCBBBCBCC@:@ACCD@C>AAD3:A>@:??@9@00>CA>@CCC@A:CCD_Mismatch_1_Sense_+_Library_PoolT
TAAGCCCGTAGAAGCCCCCCCCCAAGAAATCCTTTCAAGTTTCAAACGTCTGCACTTGTATATAATATGACCACCGGGATTGCTACTTGTATAT
>Frequency_1_QualityScore_DEHHHHHJIIGIFIJIGJIFIIJHIJJJIFHGFGIIJJJJIGEIJGH@EH@HF@AG7=AEFHBDCC;;?@CEC<AC@A8?<?CC@C@CC8AC@B_Mismatch_0_Sense_+_Library_PoolT
TCTGGCAGCGACTCTGATGATTTAGCTCGTCTGAAAACTAACTATAATCCAATCGAGAATAGAGCAGAGATCTGGGCCCAATCTGAAGGAATCG
>Frequency_1_QualityScore_FFHHHHHJHIJJJIJIJJJJJEEHH@@HHGIGGGGHJGIGEIIJJGHHJIJJIJJIIDIGCCEFHCHFF_Mismatch_1_Sense_+_Library_PoolT
GCTACTTGTATATAATGGCTTGATCGAAGCCGAGAAATTGATTTTCTATAAAGCAGATTGTGAAGTTTA
>Frequency_1_QualityScore_FFHHHHHJJJJIIECGDHHGIIJIHDGGIGJJFCHIGGGIJIGHAFGGHIIJJJIHAHIIGIJHDFFH/;B@A=A??A\8/3;C@CC@@ADDCA_Mismatch_1_Sense_+_Library_PoolT
TCAAGTTTCAAACGTCTGCACTTGTATATAATATGACCACCGGGATTGCTACTTGTATATAATGGCTTGATCGAAGCCGAGAAATTGATTTTCA
>Frequency_1_QualityScore_FDHGHHHFHJGGHHJIIFHHHJHHIIJHGGGHIIIIFGHGGHIIFGG?FHFGIFHIJHIDHHHHHGFDEFFDFFEEE<5;;?;??/AC?A9?CC_Mismatch_1_Sense_+_Library_PoolT
GAAATCCTTTCAAGTTTCAAACGTCTGCACTTGTATATAATATGACCACCGGGATTGCTACTTGTATATAATGGCTTGATCGAAGCCAAGAAAT
>Frequency_1_QualityScore_FFHHHHHHIIJIIEGCHGIGGEBFGIJBGHIIACGIBH9<D>BBFD>==C<FCGGGGGHGIGFCFHHDCEBEEDDCCAA>>;>CEDDCDDCDCC_Mismatch_1_Sense_+_Library_PoolT
AGCTCGTCTGAAAACTAACTATAATCCAATCGAGAATAGAGCAGAGATCTAGGCCCAATCTGAAGGAATCGAAAATCAAAGTGAAGATCCACTT
>Frequency_1_QualityScore_FFHHHHHJJJJJJJJJJJGIJHIGGIJJIJJHJJJJIJHIJIIJIIJIH<BC?EBECD@AC;;@;@>>5;CCCD>>CCCA@3>CCD<CACDB@5_Mismatch_0_Sense_+_Library_PoolT
GAAACAACAGATGCCCACAGGAGACAACTGGATAGCAGTTGTATGGCTCGCTCCCCTCTTCATGTAACATATCTATGTCTGTTTTTAAGCCCGT
>Frequency_1_QualityScore_FFHFHGHJJJIECGIHIJHDH=GHDHFGHI;FHCHHJGIJJJJIJIDHCCEHFFFFDCEEEECCCCACDCCBCC68?A@<B95(:@(:34::@:_Mismatch_1_Sense_+_Library_PoolT
CTTACGCTTGGATCCTCCAACGTCGGAAACAACAGATGCCCACAGGAGACAACTGGATAGCAGTTGTATGGCTCGCTCCCCTCTTCCTGTAACA
>Frequency_1_QualityScore_FFHHHHHJJJJJJJJJJJJJJJJJJJJJJJJJJJJJIJIJJJIIJIHII@FGIIJGIHHHHHHFFFFFDCEECEDDDEFDEEEDEEDEDDDCDE_Mismatch_1_Sense_+_Library_PoolT
CCCGAAGCCACTTAAACCAAACTAAAAACTTAAGATATGACTAACAAGGTTTAAAATAATGCAAAGCTGAAGCTATTTGTAATGTCAAACATTT
>Frequency_1_QualityScore_DDBFDCCGBB?A?HGHB<9CD?FGGGFEFHIIEGCGFGHGIIEAGDHFEEHGEHHF=DEECAC>ACC@?@B5<9?CC@CCA>A@ACC@4:>CCD_Mismatch_1_Sense_+_Library_PoolT
TGATGAAAAGAATTTGGAACTAGAGCTTACGCTTGGATCCTCCAACGTCGGAAACAACAGATGCCCACAGGAGACAACTGGATAGCAGTTGTAT
>Frequency_1_QualityScore_FFHBHDDGDEEGIIIIIGEEGHGEHGIFIIJGIIIFHI@DHGHGDFGHIGGGIIGHIIGIJJFIHGGH=@D>?_Mismatch_0_Sense_+_Library_PoolT
TCAAGTTTCAAACGTCTGCACTTGTATATAATATGACCACCGGGATTGCTACTTGTATATAATGGCTTGATCG
>Frequency_1_QualityScore_DDA2@FH<@GGCCBHGHAFAD?FEGDHIGGG:0?*8(*?\87\54;?;=A=C?DD;@)?7(;>((6(;@@CCA>;5>@(<1_Mismatch_2_Sense_+_Library_PoolT
CACCGGGATTGCTACTTGTATATAATGGCTTGATCGAAGCCGAGAAATTGATTTTCTATTAAGTAGATTGTGAAGTTTCGA
>Frequency_1_QualityScore_FFHHHHHJJJJIJJJJJJJJJJJJJIIJJJJJJJJJHIJIJJJJJJJJJJJJJJIJJIJHHFCDEEEDDCDEDEDEEECDDDDDDDDDDDDCCD_Mismatch_1_Sense_+_Library_PoolT
ACTTGTATATAATATGACCACCGGGATTGCTACTTGTATATAATTGCTTGATCGAAGCCGAGAAATTGATTTTCTATAAAGCAGATTGTGAAGT
>Frequency_1_QualityScore_FFHFHHFGHGGIEC@ABHEGICHGII@GGG>F9CDAEEHBG><?AFFEIIIGBFAE_Mismatch_1_Sense_+_Library_PoolT
CAAGTTTCAAACGTCTGCACTTGTATATAATATGACCACCGGGATTGCTACTTGCA
>Frequency_1_QualityScore_;B:DDFDEF<ACEGFF8CDE@G4CDFF:<FEABDF>FFGF6(/.768(5@A\5\9=;;;;6((55@3;@A>AB:99:>:A_Mismatch_1_Sense_+_Library_PoolT
TAATATGACCACCGGGATTGCTACTTGTATATAATGGCTTGATCGAAGCCGGGAAATTGATTTTCTATAAAGCAGATTGT
>Frequency_1_QualityScore_FFGHFFGIGGHGIIIJJJJJIIJIIIJHIJHJFGIBEGIHIJJJJJCFCEHGGGHIGECCCHGHHHHHFFFF@DBCEECECACC?BDDCDD_Mismatch_0_Sense_+_Library_PoolT
ATAGAGCAGAGATCTGGGCCCAATCTGAAGGAATCGAAAATCAAAGTGAAGATCCACTTCAAAACTTATTTCAAACTGAAGACCCACTTCA
>Frequency_1_QualityScore_DDDD):D?<B9DBD??4B/?9D8BD=@C6(8)55@5\=5,9\9>(;((5>AA38(5(5>(4+3+44+4:(4++:>(2+_Mismatch_1_Sense_+_Library_PoolT
CGGGATTGCTACTTGTATATAATGGCTTGATCGAAGCCGAGAAATTGATTTTTTATAAAGCAGATTGTGAAGTTTCGA
>Frequency_1_QualityScore_FFHHGHHHGIHIJJJJGJJG3?EF;GABGB@FAHIGHGDEFFHGGFGAHIIIEH>ECEHE>DE?@BAAA@@@AC_Mismatch_0_Sense_+_Library_PoolT
TACTTGTATATAATGGCTTGATCGAAGCCGAGAAATTGATTTTCTATAAAGCAGATTGTGAAGTTTCGAAAGTA
>Frequency_1_QualityScore_D)<ADD<<ADGB@GEG;9C*:CDGEEAB;;=27?BD;@DDCCA@6>A;;;@>/;9?@:AA>A::@4>>>+4::>34442+09-059?B:3>>@A_Mismatch_1_Sense_+_Library_PoolT
GGTTTTAAGCCCGTAGAAGACCCCCCCCAAGAAATCCTTTCAAGTTTCAAACGTCTGCACTTGTATATAATATGACCACCGGGATTGCTACTTG
>Frequency_1_QualityScore_FFHHGGFIJIIJJJIFHIJJJIIJIIDHIIJJJJIJIJJEACGHAGCGH@4=4?BBDA:;@EEDACDDDC@C?C<3@@5:CDD@CCDB72<@:@_Mismatch_0_Sense_+_Library_PoolT
AATATGACCACCGGGATTGCTACTTGTATATAATGGCTTGATCGAAGCCGAGAAATTGATTTTCTATAAAGCAGATTGTGAAGTTTCGAAAGTA
>Frequency_1_QualityScore_BDDHHHF6C8:CG99B?DF9?DHHHI<FHI@ECCHIGG>CEC7@>GG;AE?CC>EB@BECCB?/:5>>AACCA<C>4::A>CC?<?_Mismatch_1_Sense_+_Library_PoolT
CCCCCCCAAGAAATCCTTTCAAGTTTCAAACGTCTGCACTTGTATATAATATGACCACCGGGATTGCTGCTTGTATATAATGGCTT
>Frequency_1_QualityScore_FFHHHHHJIHJIIIJJIIJJJJ8?E>DFH@AGE?@@FGBFA=@HGICFDGDHGCHEFAHEC@C@D>?>C>75_Mismatch_0_Sense_+_Library_PoolT
TGCTACTTGTATATAATGGCTTGATCGAAGCCGAGAAATTGATTTTCTATAAAGCAGATTGTGAAGTTTCGA
>Frequency_1_QualityScore_DFHHHFHIIIDFFFIHECFABFEHIGIGIFAFHGHJJCGG?3?FDHGEF?ABBDDA@@>CC@ACDCCAC>CCA<?<CDDDDDCDDDDCB:CDCD_Mismatch_0_Sense_+_Library_PoolT
TCATGTAACATATCTATGTCTGTTTTTAAGCCCGTAGAAGACCCCCCCCAAGAAATCCTTTCAAGTTTCAAACGTCTGCACTTGTATATAATAT
>Frequency_1_QualityScore_;DBA?F?EGAF@HHE<CEA<E>CDFFEGFEFCFA9DEFE>DDG>BF>F9@B9B8=876)8@F@EAEECAEAEEADD??C??@B_Mismatch_0_Sense_+_Library_PoolT
AGAACGATAATAATGATGTGGAGAATATTATGAAAGCAGAAATAGCAGATGAAAAGAATTTGGAACTAGAGCTTACGCTTGGA
>Frequency_1_QualityScore_BDDDADDEEB;?9+::?E9?DDE9C::9???B>B>B_Mismatch_0_Sense_+_Library_PoolT
CCCACAGGAGACAACTGGATAGCAGTTGTATGGCTC
>Frequency_1_QualityScore_FFHHFHHJIJJJJJJJGJJJIJJIIJJHIIIJJJIJJJJJJJGIIIJGJHEHHHFFFEFEEEEEACDCDD<CDDD;;8?>BB393>>(+(:4@A_Mismatch_2_Sense_+_Library_PoolT
ACTTACGCTTGGATCCTCCAACGTCGGAAACAACAGATGCCCACAGGAGACAACTGGATAGCAGTTGTATGGCTCGCTCCCCTCTTCCTGTAAC
>Frequency_1_QualityScore_FFHHHHHJJJJJJHHJJJHJJJJHIJIJIJIJJJIJJIJJJJJIJJJJJJIJJJJIIGIJIJHHHHHD@BDC?CCDBDDDDDDDDCCDDDDA@C_Mismatch_1_Sense_+_Library_PoolT
CAAGTTTCAAACGTCTGCACTTGTATATAATATGACCACCGGGATTGCTACTTGTATATAATGGCTTGATCGAAGCCGAGAAATTGATTTTCAA
>Frequency_1_QualityScore_?DFFDD>+CAEEGCBDCFCAFGGGDFFG?C*C?BB;FDD?::<;@@F?D9CAHE>=7??>B>AAA5(=>?A?CDC@C@:>:>@@_Mismatch_0_Sense_+_Library_PoolT
AATTTGGAACTAGAGCTTACGCTTGGATCCTCCAACGTCGGAAACAACAGATGCCCACAGGAGACAACTGGATAGCAGTTGTAT
>Frequency_1_QualityScore_FFHHGFHJJIJIEEGEHIIJIJIJJJIEGHIIIJDGHG@GGH;C>7@DCGHG)\\(.3=@39555(5:@;A@>A>:@@>33444:(:AAB_Mismatch_1_Sense_+_Library_PoolT
GTCGGAAACAACAGATGCCCACAGGAGACAACTGGATAGCAGTTGTATGGCTCGCTCCCCTCTTCCTGTAACATATCTATGTCTGTTTTT
>Frequency_1_QualityScore_BEHBFHDHGJIIGHEFAGDHGHIEGFGI9DBGGGGCIEFGDEB@@@\=CCC@GEEII@ACGIHHH;;ABB_Mismatch_0_Sense_+_Library_PoolT
TTCAAGTTTCAAACGTCTGCACTTGTATATAATATGACCACCGGGATTGCTACTTGTATATAATGGCTTG
>Frequency_1_QualityScore_FFHHHHHIIJJJJJIIJGGGGIJJJJJJJEHJIJJJJJIIICIDHHJIIJIHGEHGIJJGJIIIHIJGGGGHGGFDEFFCDCACCCCCCB?ACC_Mismatch_0_Sense_+_Library_PoolT
AATCAAAGTGAAGATCCACTTCAAAACTTATTTCAAACTGAAGACCCACTTCAAAACTTATTTCAGCAGAACGATAATAATGATGTGGAGAATA
>Frequency_1_QualityScore_DDFFDAFI<@<:<FFG3?CGDBFB1?CB<DFFFFFFFEEIFDFFIIFF:=FFIFIA5AE)=7?BB@BB5_Mismatch_0_Sense_+_Library_PoolT
GTATGGCTCGCTCCCCTCTTCATGTAACATATCTATGTCTGTTTTTAAGCCCGTAGAAGACCCCCCCCA
>Frequency_1_QualityScore_FDHHFFHJJJJIJEIICHIJJIGGI>@BFGHIHJJIG@GHGGFHIHGGIJJIC:4(;<5>;>=CC35;5;;A@C@:@@B>>>CAC:A@?B<C@_Mismatch_0_Sense_+_Library_PoolT
GTCGGAAACAACAGATGCCCACAGGAGACAACTGGATAGCAGTTGTATGGCTCGCTCCCCTCTTCATGTAACATATCTATGTCTGTTTTTAAG
>Frequency_1_QualityScore_DDFFFD:ABG=FEFFE4+:?EEFFFEFEF2@AE)=7;;BBDD@(6;((.;(,(,5?>@@(,::A5>3>AB@:>3:>A<()&500?9@>AB@@_Mismatch_1_Sense_+_Library_PoolT
TTTTTAAGCCCGTAGAAGACCCCCCCCAAGAAATCCTTTCAAGTTTGAAACGTCTGCACTTGTATATAATATGACCACCGGGATTGCTACTT
>Frequency_1_QualityScore_FDHGFGHIJIBHGCGIJJJJIJGBGGGIJIGHIJGGHCHFGGIGHEGGG;95;BABDCBCC@;;;>>BCA@@CCC:@>@CD@A>ACD<:>39?<_Mismatch_0_Sense_+_Library_PoolT
GGAAACAACAGATGCCCACAGGAGACAACTGGATAGCAGTTGTATGGCTCGCTCCCCTCTTCATGTAACATATCTATGTCTGTTTTTAAGCCCG
>Frequency_1_QualityScore_FFHHHHHJJJIIIJJIJIJJJJGIEGIJJJJJIJJJJJJJJJIJJIJJIH6;;2=CH;??CC;@;>@EEECCAC>>C>@CCC@CDDD5::>CD>_Mismatch_0_Sense_+_Library_PoolC
GGAAACAACAGATGCCCACAGGAGACAACTGGATAGCAGTTGTATGGCTCGCTCCCCTCTTCATGTAACATATCTATGTCTGTTTTTAAGCCCG
>Frequency_1_QualityScore_FFHHHHHJJIJJIGIJJHHIFHHHBFHJJJJJJJJIIIIJJIJJJJJJJJJJJHIIIJIIIJJIJHIHJHHHHHHEEFFDDDDDDDDDDDDDDD_Mismatch_0_Sense_+_Library_PoolT
GCAGAACGATAATAATGATGTGGAGAATATTATGAAAGCAGAAATAGCAGATGAAAAGAATTTGGAACTAGAGCTTACGCTTGGATCCTCCAAC
>Frequency_1_QualityScore_BBH<BFHB@GHGHG@GDGGIIBFEHCCEEGGGABGFGIDDHDHGGAFHGAGE==>EAEHDEBABAACCBCC??CCCCCCCCC@@CCC??_Mismatch_0_Sense_+_Library_PoolT
GAATTTGGAACTAGAGCTTACGCTTGGATCCTCCAACGTCGGAAACAACAGATGCCCACAGGAGACAACTGGATAGCAGTTGTATGGCT
>Frequency_1_QualityScore_FFHHHHHIJJIIJJHHIJJJJJJJIIJIJJIJJHJJIJJIJJJJHGJJJJJGIIIJIIH:C=?C?>CBD@@BDCCC@CACCCC_Mismatch_1_Sense_+_Library_PoolT
ACGTCTGCACTTGTATATAATATGACCACCGGGATTGCTACTTGTATATAATGGCTTGATCGAAGCCGAGAAATTGATTTTCA
>Frequency_1_QualityScore_A0CFHFHGBHIIGIIIIIIIIIIIGDHDHGGGGG3)/=FG)8F@E@DHAAC@C>>(6;B8==<CC3>@;((;5;CDCE@CDCCD>A:AD??C_Mismatch_0_Sense_+_Library_PoolT
GTCGGAAACAACAGATGCCCACAGGAGACAACTGGATAGCAGTTGTATGGCTCGCTCCCCTCTTCATGTAACATATCTATGTCTGTTTTTAA
>Frequency_1_QualityScore_FFHGHHHJJJJJJJJJJJIJIIIIJIJEIJIHHJIGIJIHIIIJGIIIJJJIIHIJJIIIIIJJJEIIHHHHHHHDFEFFFEEEEEEDDDDDD@_Mismatch_1_Sense_+_Library_PoolT
TCTTATTTCAGCAGAACGATAATAATGATGTGGAGAATATTATGAAAGCAGAAATAGCAGATGAAAAGAATTTGGAACTAGAGCTTACGCTTGG
>Frequency_1_QualityScore_FFHHGHHHGIJJJJJIJJJJJJJJGJJJJGJJJJJIJDGFHIIJJFFDDEEEDACDDDCDDD>CDEFDD>@??CBDDDDDDDDEEEEEDEEADC_Mismatch_1_Sense_+_Library_PoolT
TTTAACATATCTATGTCTGTTTTTAAGCCCGTAGAAGACCCCCCCCAAGAAATCCTTTCAAGTTTCAAACGTCTGCACTTGTATATAATATGAC
>Frequency_1_QualityScore_FFHHHHHJJJJJJJGHJJJJJJIJGI>DHGHDHJJJJIJGIJDHHHIHHHHHEFCFFFEECECEEEDDDD838?BBB<@3>A34::4:A::>CC_Mismatch_0_Sense_+_Library_PoolT
CGCTTGGATCCTCCAACGTCGGAAACAACAGATGCCCACAGGAGACAACTGGATAGCAGTTGTATGGCTCGCTCCCCTCTTCATGTAACATATC
>Frequency_1_QualityScore_DFFDFHFBFI+AE=FFHIJGHGIEHHGGHGGECED.7AEHHHHFFFFDCCCCEDCDDFDEEDDDCD@@C?@;<>9@CDCCCCCCC:>_Mismatch_1_Sense_+_Library_PoolT
TCCGTAGAAGACCCCCCCCAAGAAATCCTTTCAAGTTTCAAACGTCTGCACTTGTATATAATATGACCACCGGGATTGCTACTTGTA
>Frequency_1_QualityScore_FFHHHGHJJJJJIJJJJJJHIJHIJGIJJF6?;0@DGGHDHE4@CFFHJ4C@EAAAEHHGHDCFFED=AACEDB??B?CC5?CBDDDDD9@A?C_Mismatch_0_Sense_+_Library_PoolT
GGAGACAACTGGATAGCAGTTGTATGGCTCGCTCCCCTCTTCATGTAACATATCTATGTCTGTTTTTAAGCCCGTAGAAGACCCCCCCCAAGAA
>Frequency_1_QualityScore_FFHHHHHJJJJJJJJJIJJIIIJJJGIJJJJJJJJJHIJJJJJJJIJJJ68@CD@GEEHBBB>@DAC@5;@AC@C>C_Mismatch_0_Sense_+_Library_PoolT
ACTTGTATATAATATGACCACCGGGATTGCTACTTGTATATAATGGCTTGATCGAAGCCGAGAAATTGATTTTCTAT
>Frequency_1_QualityScore_FFHHHHHJJIJJJJJJIJBHGIEIIJIIJJJIIJJJJHGGIFIJJJJDHHHHHHHHFFFFFFDCCA>CC@CACDDDDDCDEDDDBDDDDDDDEC_Mismatch_1_Sense_+_Library_PoolT
CAACTGATTCTGGCAGCGACTCTGATGATTTAGCTCGTCTGAAAACTAACTATAATCCAATCGAGAATAGAGCAGAGATCTGGGACCAATCTGA
>Frequency_1_QualityScore_FFHHHHHJJJJIJIJJJJJJJJJJHIJIIJJJJJJIJJJJJJJIHIJJJJIJJJIJJIIJJHIJIIIJHHHFHHFFFF>CCEECDDDDDDBCCC_Mismatch_0_Sense_+_Library_PoolT
TATTTCAGCAGAACGATAATAATGATGTGGAGAATATTATGAAAGCAGAAATAGCAGATGAAAAGAATTTGGAACTAGAGCTTACGCTTGGATC
>Frequency_1_QualityScore_FFHHHHHJIJJJEEHHICHCEH>)??GIGICFIIIJGGDFGIIGBFFBFH@=FCHCDGHGEH_Mismatch_0_Sense_+_Library_PoolT
ATATAATGGCTTGATCGAAGCCGAGAAATTGATTTTCTATAAAGCAGATTGTGAAGTTTCGA
>Frequency_1_QualityScore_FFHHHGHIIDGIIIIICGHDEGEEHIIIGIIEIHIIIIIGIIGGG*\\-.;;57\377);;?CEEBC;A:66>A_Mismatch_1_Sense_+_Library_PoolT
ACAACAGATTCCCACAGGAGACAACTGGATAGCAGTTGTATGGCTCGCTCCCCTCTTCATGTAACATATCTATG
>Frequency_1_QualityScore_FFHHHHHJJJJJIJJDHHIIJJJIIJJJJJJIJJJJJJJJJJJJJIIJIGIJJJJJJIJJJJJJJJBHIGHGHGFFFFDDEEECDDDDDDBDDD_Mismatch_0_Sense_+_Library_PoolT
ACGATAATAATGATGTGGAGAATATTATGAAAGCAGAAATAGCAGATGAAAAGAATTTGGAACTAGAGCTTACGCTTGGATCCTCCAACGTCGG
>Frequency_1_QualityScore_DFDFHHGIJJIGIIC=E?FFHIJJIGG@DCDCGIIJ?DEHDBFD6ADGBEA@B?;AEHD@@D3).;>>;(;;C@CA(;@C@9>:ACB_Mismatch_0_Sense_+_Library_PoolT
AACAGATGCCCACAGGAGACAACTGGATAGCAGTTGTATGGCTCGCTCCCCTCTTCATGTAACATATCTATGTCTGTTTTTAAGCCC
>Frequency_1_QualityScore_FFHHHHHJJHIJJJJJJJJJIIJJJIJJJJJJIIJGIJIJJJJJJJJJJJIGHHHHHEEF3\,(5;B;3;9A@5;@@@CD>:::>@:>C>C@@_Mismatch_0_Sense_+_Library_PoolT
CCTCCAACGTCGGAAACAACAGATGCCCACAGGAGACAACTGGATAGCAGTTGTATGGCTCGCTCCCCTCTTCATGTAACATATCTATGTCTG
>Frequency_1_QualityScore_FFHHHHGJIJJJJJJJIJJJJJJJJJHHIIJIJJJJJJJJJJJJJJJJJJJJJJJJJIJIIJIGHHHHHH>BE@CAE@BB@?B8?CCCCACDED_Mismatch_1_Sense_+_Library_PoolT
TTTCAAGTTTCAAACGTCTGCACTTGTATATAATATAACCACCGGGATTGCTACTTGTATATAATGGCTTGATCGAAGCCGAGAAATTGATTTT
>Frequency_1_QualityScore_A?FHDHFIHFB?BD@@BEA?FAEHIBDGHGGHICHGIIIIIIIIEHBBFDDDAHH4@;@7\65\3\3(35555>@>55;C@_Mismatch_0_Sense_+_Library_PoolT
TGCACTTGTATATAATATGACCACCGGGATTGCTACTTGTATATAATGGCTTGATCGAAGCCGAGAAATTGATTTTCTATA
>Frequency_1_QualityScore_FFHHHHGJJJGGEGGGIGEDGFGEGIEFHGIDGFHIIIIIIIGGIGEIIIIDEGEAEEHE;B>DBB_Mismatch_2_Sense_+_Library_PoolT
TTATATACAATGGCTTGATCGAAGCCGAGAAATTGATTTTCTATAAAGCAGATTGTGAAGTTTCGA
>Frequency_1_QualityScore_DDFDFFDEF@FFIC@<CBGF>FHF@FEDGEEFFIE@CFF?DEFFEF>FEFIGIGDCCEFEAEFF>AEFD/27((;A=3;38=_Mismatch_0_Sense_+_Library_PoolT
TTCAAGTTTCAAACGTCTGCACTTGTATATAATATGACCACCGGGATTGCTACTTGTATATAATGGCTTGATCGAAGCCGAG
>Frequency_1_QualityScore_FFHHHHHGIJJJJJJJJJHIJIJJJJIJJJJEFCGHGIGGIGGEBHHCEEFEHFFCD@C_Mismatch_0_Sense_+_Library_PoolT
CACCGGGATTGCTACTTGTATATAATGGCTTGATCGAAGCCGAGAAATTGATTTTCTAT
>Frequency_1_QualityScore_FFHHHHHJJJJIJJJJJJJJIJJJJJJJJJJJIIJJJJJIIJJJIIIGIJIJJIIJJIJJJJJJJJIJJHHHGHHFFDFFEEEEEEDDDDCCCC_Mismatch_0_Sense_+_Library_PoolT
CACTTCAAAACTTATTTCAGCAGAACGATAATAATGATGTGGAGAATATTATGAAAGCAGAAATAGCAGATGAAAAGAATTTGGAACTAGAGCT
>Frequency_1_QualityScore_FFHHHHGJJJJJJIJJJJIHGJHGEHCHIJJFGIJJJIIGIGIJFGIIJGIIIGEHJJDGIIIIJJIHHEHFEEFFFFFEEEDEDCDCDDDCDD_Mismatch_0_Sense_+_Library_PoolT
AGACCCACTTCAAAACTTATTTCAGCAGAACGATAATAATGATGTGGAGAATATTATGAAAGCAGAAATAGCAGATGAAAAGAATTTGGAACTA
>Frequency_1_QualityScore_DDHHDHHI@FGIIJIIGGIGIEBCGHIGHAHI@HGIJGIJJJICHGG@E@EEAAC:??_Mismatch_0_Sense_+_Library_PoolT
CTCCAACGTCGGAAACAACAGATGCCCACAGGAGACAACTGGATAGCAGTTGTATGGC
>Frequency_1_QualityScore_FDFHHHHIIGIIIH:?ECFGI>??D<*:?DEGIECDA>DAGEDFDHGEGHH;@4@GC:=AB=@;6;@AD?BBD-22<CCA(:>@>>(::>>@_Mismatch_0_Sense_+_Library_PoolT
CAGTTGTATGGCTCGCTCCCCTCTTCATGTAACATATCTATGTCTGTTTTTAAGCCCGTAGAAGACCCCCCCCAAGAAATCCTTTCAAGTTT
>Frequency_1_QualityScore_FFHHHHHJJJJJJIJJIJIGJFHIIIJJJIJJJJJJIIJHIJIIHIJB@F=@GH?E>C@)77;7ACCA@;A>BBDDDDDCCCDB9>:ACD_Mismatch_0_Sense_+_Library_PoolT
AACAACAGATGCCCACAGGAGACAACTGGATAGCAGTTGTATGGCTCGCTCCCCTCTTCATGTAACATATCTATGTCTGTTTTTAAGCCC
>Frequency_1_QualityScore_?+0@BFFFFI0D29BFFC3===4)=7@_Mismatch_0_Sense_+_Library_PoolT
GACCCCCCCCAAGAAATCCTTTCAAGT
>Frequency_1_QualityScore_FFHHHHHJJJJIJJJJJJJJIJJJJHIJJJIIJJJJIIJJJIJJIIJJJGCGHHAGGHHGEHDBECDECCCDDDDDEEDCCD?CACCDCCDDC>_Mismatch_1_Sense_+_Library_PoolT
ACTTGTATATAATATGACCACCGGGATTGCTACTTGTATATAATGGCTTGATCTAAGCCGAGAAATTGATTTTCTATAAAGCAGATTGTGAAGT
>Frequency_1_QualityScore_EFHHHHGJIJJJJDIHGEGIEGIIJJIJGJGGIJIIJIJJJIIGGJDFHIJGIJIGH_Mismatch_0_Sense_+_Library_PoolT
TTGATCGAAGCCGAGAAATTGATTTTCTATAAAGCAGATTGTGAAGTTTCGAAAGTA
>Frequency_1_QualityScore_FFGHHHHJJJJIIGIIIJIIGIJJIJIJJJJJJJJJJIJIIIIJJJIJJJJIJJIHGHFFFFEEEEEEDAB=BA<B???CBDCCCCDDDCC@AC_Mismatch_1_Sense_+_Library_PoolT
GGCAGATGAAAAGAATTTGGAACTAGAGCTTACGCTTGGATCCTCCAACGTCGGAAACAACAGATGCCCACAGGAGACAACTGGATAGCAGTTG
>Frequency_1_QualityScore_DDHHHHHJIIJJGGIIIIJIIJIJJJJJJIHIIJJJJJIJHIIIIEHIJIAG_Mismatch_0_Sense_+_Library_PoolT
TGATCGAAGCCGAGAAATTGATTTTCTATAAAGCAGATTGTGAAGTTTCGAA
>Frequency_1_QualityScore_FFHHHHHJJIJJJJJJIIIIJJIEHJJJJJHJJJJJIJJJJJJIIJJJJJJHHHFFFFDEEEEDDDDDDBDBDDDDDDDDDCDDDDDDCDDCDE_Mismatch_1_Sense_+_Library_PoolT
AGATGAAAAGAATTTGGGACTAGAGCTTACGCTTGGATCCTCCAACGTCGGAAACAACAGATGCCCACAGGAGACAACTGGATAGCAGTTGTAT
>Frequency_1_QualityScore_?2<@FDF@DDHG@?D??F??@GDGG9CGIC>BDH=C75=77@=A7?;?;ADB>DECCCCCB>?B8=CCCCE>:>A:4>@>@A>4@?C?@<C_Mismatch_2_Sense_+_Library_PoolT
GACCCCCCCAAGAAATCCTTTCAAGTTTCAAACGTCTGCACTTGTATATAATATGACCACCGGGATTGCTACTTGTATATAATGGCTTGAT
>Frequency_1_QualityScore_FFFGFFHIJGIJJJEHGGGCH<)18?FDG;?BFH99??*9<*?8/==C:=B=7C.=@FG;@;D;?>58A?C3.5;;?@@BB>B(2<?ACCCCD:_Mismatch_1_Sense_+_Library_PoolT
CTGGATAGCAGTTGTATGGCTCGCTCCCCTCTTCATGTCACATATCTATGTCTGTTTTTAAGCCCGTAGAAGACCCCCCCCAAGAAATCCTTTC
>Frequency_1_QualityScore_DEDFFHAFEFFHIJIGGIGH@HGGGHIJGGGGHFHIIGGIJEB@GHHIJJJGCGHIIJEH>ED?CEFEE>CCDDDDEEEDEDDDDDB::95>C?_Mismatch_1_Sense_+_Library_PoolT
TATGTCTGTTTTTAAGCCCGTAGAAGACCCCCACCAAGAAATCCTTTCAAGTTTCAAACGTCTGCACTTGTATATAATATGACCACCGGGATTG
>Frequency_1_QualityScore_ABD8D>DDAEAAC:AF@F+<CA+1?*:0:)89?<?)/9?9<B<<BC4))8)=).).7;7)=ACAC;);?_Mismatch_2_Sense_+_Library_PoolT
ACAACTGGATAGCAGTTGTATGGCTCGGTGCCCTCTTCATGTAACATATCTATGTCTGTTTTTAAGCCC
>Frequency_1_QualityScore_FFHHGHHJJJGJJGIJHIJGIIJJJGIJJJJJJJIJJIJIJJJ:?CEAFEHGIIBEDDDBCEADEED@C@A_Mismatch_0_Sense_+_Library_PoolT
ATATAATATGACCACCGGGATTGCTACTTGTATATAATGGCTTGATCGAAGCCGAGAAATTGATTTTCTAT
>Frequency_1_QualityScore_DD>DFH>@HEEGIIEHBHGEH4C?CD?DBBFDFFGG@EGDF?FD?FHCFG@CEGIFE>@?C:;A;;ACA@@D_Mismatch_1_Sense_+_Library_PoolT
CAAGAAATCCTTTCAAGTTTCAAACGTCTGCACTTGTATATAATATGACCACCGGGATTGCTACTTGTATAC
>Frequency_1_QualityScore_FFHHDHDHHJJJJJIIIHIHHGFGGGIJFC00B8?DGBBC>FCHEAHIICEHHCG@CE;CC3=AECE;;@;>BB\3?8>>(,98<9@BD9BBBC_Mismatch_1_Sense_+_Library_PoolT
GGAGACAACTGGATAGCAGTTGTATGGCTCGCTCCCCTCTTCATGTAACATATCTATGTCTGTTTTTAAGCCCGTAGAAGGCCCCCCCCAAGAA
>Frequency_1_QualityScore_FFHHHHHIIJJJJJJHIJJIHJJIGFIIIIIJI)8B=GHIGH@FA7==CGEHCE:CDEEEHHHAE7@EF?6;;;>A898<8CC:??BDBDDD_Mismatch_0_Sense_+_Library_PoolT
ACAGGAGACAACTGGATAGCAGTTGTATGGCTCGCTCCCCTCTTCATGTAACATATCTATGTCTGTTTTTAAGCCCGTAGAAGACCCCCCCC
>Frequency_1_QualityScore_FFHHGHHJJJIJJJJGIGGJJJJJIFIIJJEIHIJJJIICHFF06;(;CE@A?EE>;?B@CD:;6>>@;.;>>CC@@CCD<:5:?B:<5@?A_Mismatch_0_Sense_+_Library_PoolT
ACAGATGCCCACAGGAGACAACTGGATAGCAGTTGTATGGCTCGCTCCCCTCTTCATGTAACATATCTATGTCTGTTTTTAAGCCCGTAGAA
>Frequency_1_QualityScore_FFHHHHHJIJJGIJIJJGHIIIJIJJJJHIJJIJJJJIJIJGFGGEHICGIGIHBDFDFECEDEDCCDEDDD@CCDDDDCCCDEC@C>@@?_Mismatch_1_Sense_+_Library_PoolT
ATAATATGACCACCGGGATTGCTACTTGTATATAATGGCTTGATCGAAGCCGAGAAATTGATTTTCTATAAATCAGATTGTGAAGTTTCGA
>Frequency_1_QualityScore_FFHHHHHJJJJIIJJJIIIIJJJJJIJJJJJIIJIIIJIJJJJJJJIBHIJJIGIJIJJGIGGIIJHHHFHFFEFDDDDDDDDDDDDDDDDDDD_Mismatch_1_Sense_+_Library_PoolT
GAGAATATTATGAAAGCAGAAATAGCAGATGAAAAGAATTTGGAACTAGAGCTTACGCTTGTATCCTCCAACGTCGGAAACAACAGATGCCCAC
>Frequency_1_QualityScore_DFGHHHHIJFJJIJJIJJJJJJIJJGIJJJJDHGIJJJIJJJJJJIIIJJIJJJHHFHFFFDDDC@@CEABDDDDDCCDDCCDEDDDDDDDDDD_Mismatch_0_Sense_+_Library_PoolT
GCTCGTCTGAAAACTAACTATAATCCAATCGAGAATAGAGCAGAGATCTGGGCCCAATCTGAAGGAATCGAAAATCAAAGTGAAGATCCACTTC
>Frequency_1_QualityScore_FFHGHHHJJJJJIJJIJJIJIJJIJGIIJJJJJJIGEHIGCFGGIJJJCGHFHEHAEEDFFFFDC>\3598??(3(44+44:(:ADC44:4:@C_Mismatch_0_Sense_+_Library_PoolT
TGGATCCTCCAACGTCGGAAACAACAGATGCCCACAGGAGACAACTGGATAGCAGTTGTATGGCTCGCTCCCCTCTTCATGTAACATATCTATG
>Frequency_1_QualityScore_BBD4AD?+CCE;CFF)?EE?E4:?DAB*B??B@DDCDIDA_Mismatch_0_Sense_+_Library_PoolT
AATATGACCACCGGGATTGCTACTTGTATATAATGGCTTG
>Frequency_1_QualityScore_?DHHGFHJGCBGGHHHHGFEIIIHH??8DCHGIEIEHDFIC=FGBFBF@@F@A4=@CA=DEHH(7).;B><=@B>3(5(5<?@BD9B<?CC34:_Mismatch_0_Sense_+_Library_PoolT
ACAACTGGATAGCAGTTGTATGGCTCGCTCCCCTCTTCATGTAACATATCTATGTCTGTTTTTAAGCCCGTAGAAGACCCCCCCCAAGAAATCC
>Frequency_1_QualityScore_FFHHHHHJJJJJJJJJJJJJJJJJJJJJJJJJJJJJJJJJJJJJJIJJJJJJJJJJJJIJHHHHGHFFFFFEFFDEFEEEDD8;A:8<C@BB99_Mismatch_1_Sense_+_Library_PoolT
TCCAAGAAATCCTTTCAAGTTTCAAACGTCTGCACTTGTATATAATATGACCACCGGGATTGCTACTTGTATATAATGGCTTGATCGAAGCCGA
>Frequency_1_QualityScore_FDHAFHFIJJJJJJJGGICCF*?CFHHIIJF_Mismatch_1_Sense_+_Library_PoolT
CTGTTTTTAAGCCCGTAGAAGACCCCCCCCC
>Frequency_1_QualityScore_F?FDFHDBHHHJJGHIIHI>CHHJJIGBGHB@DGGGIGEHIGHHHBFGGGIEHHEEHHFEDC@A?A9ABB?CCBCC<:5;ACAC@CCA>C@CBC_Mismatch_0_Sense_+_Library_PoolT
GAAAAGAATTTGGAACTAGAGCTTACGCTTGGATCCTCCAACGTCGGAAACAACAGATGCCCACAGGAGACAACTGGATAGCAGTTGTATGGCT
>Frequency_1_QualityScore_DDDFAD<EG9EEHGEECDHGDCC?3CCFHIEB??DFH4DGGIA*?BDH?@AAHGGG>E;A_Mismatch_0_Sense_+_Library_PoolT
GAAATCCTTTCAAGTTTCAAACGTCTGCACTTGTATATAATATGACCACCGGGATTGCTA
>Frequency_1_QualityScore_FFDDFHHADFGIHIGIIIIGFBEHCGHHIIIGIIGIGIGI?BFGGBFHIII_Mismatch_1_Sense_+_Library_PoolT
TGATCGAAGCCGAGAAATTGATTTTCTATAAAGCATATTGTGAAGTTTCGA
>Frequency_1_QualityScore_FFHHHHDHGHIHIIIIHHIIJHIH:0)1?GH>FHHB*?@BBH><BBC=BCFFEGFC@EHGG67==EHBB>=5@C35;ABDDDD588<9CA@_Mismatch_0_Sense_+_Library_PoolT
AACTGGATAGCAGTTGTATGGCTCGCTCCCCTCTTCATGTAACATATCTATGTCTGTTTTTAAGCCCGTAGAAGACCCCCCCCAAGAAATC
>Frequency_1_QualityScore_FFHHHHHJIJIIJFHHIJJII@EBCDGI;D;FD?DAFDDHEEHCHGEGBFGGG@DGIJ6D:CHH:<=?(;@CACA?@DD>D_Mismatch_1_Sense_+_Library_PoolT
TGGATAGCAGTTGTATGGCTCGCTCCCCTCTTCATGTAACATATCTATGTCTGTTTTTAAGCCCGTAGAAGACCCCCCCCC
>Frequency_1_QualityScore_BDFFHHFCEG9DEG?EGGGH1?BAGHIIIIIIIIGHIAFGIIGGF2B8<@;;@DGBD/?CAAA>;AAC;>;>_Mismatch_0_Sense_+_Library_PoolT
TATATAATATGACCACCGGGATTGCTACTTGTATATAATGGCTTGATCGAAGCCGAGAAATTGATTTTCTAT
>Frequency_1_QualityScore_DDHHHHGJJJJIGIBHIJIJIJIJJJJJJJIGIJJJJJJJGHJJIFHGIIJJIJGE_Mismatch_0_Sense_+_Library_PoolT
TGATCGAAGCCGAGAAATTGATTTTCTATAAAGCAGATTGTGAAGTTTCGAAAGTA
>Frequency_1_QualityScore_FFHHHHHJJJJJJIJJHJJJIJJJJGHIJJJJFIIHFGGJJJJJJHIJJJJIJJIIIIJIJJHHHHEHFDEFFCDEEEE@_Mismatch_0_Sense_+_Library_PoolT
AAGAAATCCTTTCAAGTTTCAAACGTCTGCACTTGTATATAATATGACCACCGGGATTGCTACTTGTATATAATGGCTTG
>Frequency_1_QualityScore_FFHHHHHJIJJHIIFFE<2CFGGHJJJ_Mismatch_2_Sense_+_Library_PoolT
TTTTAATCCCGTAGAAGACCCCCCCCC
>Frequency_1_QualityScore_FFHHGHHJJIIIJIJJIJJIJIIGIIJJJIJJJJGFCGGHIIJIFEB>CECEC>ACDDDDDDDDECCCCCAAACCDDC::ACBB_Mismatch_0_Sense_+_Library_PoolT
GACCACCGGGATTGCTACTTGTATATAATGGCTTGATCGAAGCCGAGAAATTGATTTTCTATAAAGCAGATTGTGAAGTTTCGA
>Frequency_1_QualityScore_FFHHDHHJJIHIIJJIIIIEGDDBFHIJB?GHHJ>BD?DGGG@FB@EBEEAD@BDFEDDEEDACE;>??5;@CC:>@@(,;AB?_Mismatch_0_Sense_+_Library_PoolC
GACCACCGGGATTGCTACTTGTATATAATGGCTTGATCGAAGCCGAGAAATTGATTTTCTATAAAGCAGATTGTGAAGTTTCGA
>Frequency_1_QualityScore_FFFHHHHIJJJJGJJIJJIGGIHHFIJJJDHHHBDCFFFEDEDBDD=@<@D?ACCDCCCDDCD@C@CCEDDD?C9-(+5?>ABC>>::4>>@CC_Mismatch_0_Sense_+_Library_PoolT
CTTACGCTTGGATCCTCCAACGTCGGAAACAACAGATGCCCACAGGAGACAACTGGATAGCAGTTGTATGGCTCGCTCCCCTCTTCATGTAACA
>Frequency_1_QualityScore_BDHHHHHJGIIJGIJJIJGHHIIJIIJJIGIIJJJGIIJIJJGEEGIEHHIJJHHFFFDEDACCEE>C>_Mismatch_0_Sense_+_Library_PoolT
TATAATATGACCACCGGGATTGCTACTTGTATATAATGGCTTGATCGAAGCCGAGAAATTGATTTTCTA
>Frequency_1_QualityScore_FFHHHHHIJJJJGIJJJJJJJJJJIHIJGEHJJJJIFHHEHGHIJA@CDEGDIHE>EDEFFC=ACEDCC(5@CCCDDCC>>C@DC?C:998802_Mismatch_1_Sense_+_Library_PoolT
ATTTGGAACTAGAGCTTACGCTTGGATCCTCCAACGTCGGAAACAACAGATGCCCACAGGAGACAACTGAATAGCAGTTGTATGGCTCGCTCCC
>Frequency_1_QualityScore_FFHHHHHJJJIJJJIJJIJJJJJJIFHIJJJJJJJJJJJJJJJJIJJJJJJJJJJIJIJG_Mismatch_0_Sense_+_Library_PoolT
AAAGCAGATTGTGAAGTTTCGAAAGTATTTCTATTACTTCCCCGTAGCCACTTAAACCAA
>Frequency_1_QualityScore_D?FH?DBFEEEDEHGIIIEE<HFGGGGIII@EG>GAHIIIIIIGIIIIBD4D?8B8C=<CFEH@AGHEFCFE@@B@@.7>CCCCC@C>CDCCDC_Mismatch_0_Sense_+_Library_PoolT
TGAAGATCCACTTCAAAACTTATTTCAAACTGAAGACCCACTTCAAAACTTATTTCAGCAGAACGATAATAATGATGTGGAGAATATTATGAAA
>Frequency_1_QualityScore_DDHHHHHJJJJJIJJJJIGIJGIJJJJIJJJJJJJIJJJJJJJJJJIJJJJJJIJJIJJIJHIGIEIGD?EHFFFFFEFCEDEEDDEEEEDCDD_Mismatch_0_Sense_+_Library_PoolC
TGAAGATCCACTTCAAAACTTATTTCAAACTGAAGACCCACTTCAAAACTTATTTCAGCAGAACGATAATAATGATGTGGAGAATATTATGAAA
>Frequency_1_QualityScore_ADFHFBFIGGIIIEIECHB@GGCGIGCCHIBFHAD>FBBDFHGEGIABF<DBB?FHG@A>FFFCFIG@).===?E>)7@>);>>CC_Mismatch_0_Sense_+_Library_PoolT
TTCAAAACTTATTTCAGCAGAACGATAATAATGATGTGGAGAATATTATGAAAGCAGAAATAGCAGATGAAAAGAATTTGGAACTA
>Frequency_1_QualityScore_DBFHHHHJGHIIJJJIJGHIEGGIIJIFGGIJJJIJGGGHEIGIGGGIIJEECEHGHIEH_Mismatch_0_Sense_+_Library_PoolT
CTTTCAAGTTTCAAACGTCTGCACTTGTATATAATATGACCACCGGGATTGCTACTTGTA
>Frequency_1_QualityScore_FFHHHGHEEGIGIIGGEFHDA@C<GGGECBFGHGIIGGGGIC@F?4;CG=B@88:?DF>>@A>CECCC>@CCD55?_Mismatch_0_Sense_+_Library_PoolT
TATAATATGACCACCGGGATTGCTACTTGTATATAATGGCTTGATCGAAGCCGAGAAATTGATTTTCTATAAAGCA
>Frequency_1_QualityScore_FFHHHHHJJJJJJJJJJJJJJJJJJJJJJJJJJJJIJJJJJJJJIJJJHHHHHHDFFFFFFEDEEEEEDABDDDBDDCDDDDDDDCDDDEEEED_Mismatch_1_Sense_+_Library_PoolT
CCCGTAGAAGACCCCCACCAAGAAATCCTTTCAAGTTTCAAACGTCTGCACTTGTATATAATATGACCACCGGGATTGCTACTTGTATATAATG
>Frequency_1_QualityScore_DDH?CDFGHGGIIIHI:FGDGBFEIDBBGHIGCCFGIIEHGIIFHHHEECDDECCCEDEEEEEED@CCC<??BB9@CCCCDCCCCCCDEDDEEC_Mismatch_1_Sense_+_Library_PoolC
CCCGTAGAAGACCCCCACCAAGAAATCCTTTCAAGTTTCAAACGTCTGCACTTGTATATAATATGACCACCGGGATTGCTACTTGTATATAATG
>Frequency_1_QualityScore_FFHHHHHHIJJJJJJJJJHIJJJJJJIJJJJEAGGIBHGGHB;F@BHHHGEHFFFBD@DDEECECECDC@C@@D@;@C>88_Mismatch_0_Sense_+_Library_PoolT
CACCGGGATTGCTACTTGTATATAATGGCTTGATCGAAGCCGAGAAATTGATTTTCTATAAAGCAGATTGTGAAGTTTCGA
>Frequency_1_QualityScore_FFHGHHHIJJJJJJJJJIFHHJJJFHJJIJIJJJJIIIIGJJJJJJJJBFHGHCEE6CBDC?BDCDCCC@CCC@@D_Mismatch_0_Sense_+_Library_PoolT
CTTGTATATAATATGACCACCGGGATTGCTACTTGTATATAATGGCTTGATCGAAGCCGAGAAATTGATTTTCTAT
>Frequency_1_QualityScore_FFHHGHHIIIIIIGAHEAEGFGHE<FDFIGGGGGIIIIHIIIIIIIGIGII@FGHGA=AGGHAADF7@_Mismatch_0_Sense_+_Library_PoolT
TATATAATGGCTTGATCGAAGCCGAGAAATTGATTTTCTATAAAGCAGATTGTGAAGTTTCGAAAGTA
>Frequency_1_QualityScore_D<CDDD?<?<A3AFFFIIBEFFGFCF?GB>BFFA@BFBADB\55:C;A??;@?@7@;@(9/8@BBD@>?B@>09><>::>:@:>>4:44>552<_Mismatch_1_Sense_+_Library_PoolT
GTTATCCAAAGGAATCCCAGTTAATCAGGGCAGAACCAGCGACCAACTTCTTATCAACCGATTCTGGCAGCGACTCTGATGATTTAGCTCGTCT
>Frequency_1_QualityScore_DDFFFD>9C@EGCH?FHC?<A>B@+):8))0008?D<DDDB/BG)8)/88BCEFFGGFFE@E_Mismatch_2_Sense_+_Library_PoolT
CAACTGGATAGCAGTTGTATGGCTCGCTGCCCTCTTCATGTTACATATCTATGTCTGTTTTT
>Frequency_1_QualityScore_2B=2C::AF:<AA:C?C8F8CB?::1?F<FB:F8D?9*00?0?DF<8/=F8/./8C@=C7.)6=777AEC;=B>;)7)..6>BB;;;AABB@_Mismatch_1_Sense_+_Library_PoolT
ATTTCTATTACTTCCCCGTAGCCACTTAAACCAAACTAAAAACTTAAGATATGACTAACAAGGTTTAAAATAATGCACAGCTGAAGCTATTT
>Frequency_1_QualityScore_FFHHHHHJJIJJJJJJJJJJGIJJJJJIJJJJJBDDFHHHGIH<GIHHHHHFFFFFFFDDE_Mismatch_0_Sense_+_Library_PoolT
ACCACCGGGATTGCTACTTGTATATAATGGCTTGATCGAAGCCGAGAAATTGATTTTCTAT
>Frequency_1_QualityScore_FFHHHGFGIJJJIJJJJJJJIGIGIEHIJIIJJHIGGIIGFHGHIJIDHIE49((3@C>?;@5-;(5(;5:;@D@((,;;@A@4@CDD_Mismatch_1_Sense_+_Library_PoolT
CGGAAACAACAGATGCCCACAGGAGACAACTGGATAGCAGTTGTATGGCTCGCTTCCCTCTTCATGTAACATATCTATGTCTGTTTTT
>Frequency_1_QualityScore_FFFFFHHGIIIGIHIJGIJIIHGBHHGJJJJJJJI_Mismatch_0_Sense_+_Library_PoolT
TGTATATAATATGACCACCGGGATTGCTACTTGTA
>Frequency_1_QualityScore_D?CDHHDGIIJIDHGGDHAEHAHBBFIGGGAHHGIJI;CEEGIEEEE<>,=CCC>>CCDDDD@CDCDDD>CDCCC>AC>>>@DCB8_Mismatch_1_Sense_+_Library_PoolT
ACGACCACCGGGATTGCTACTTGTATATAATGGCTTGATCGAAGCCGAGAAATTGATTTTCTATAAAGCAGATTGTGAAGTTTCGA
>Frequency_1_QualityScore_DDHHGH=EGGGGIJJJIIIHIJJGIFGHIGIJIIJJGHHJFIIJJJJJIGGHGI7?EFHFCDDD@DDDCACCDCCDDCD>CCDDDDDDBDDDDD_Mismatch_0_Sense_+_Library_PoolT
GCTCGCTCCCCTCTTCATGTAACATATCTATGTCTGTTTTTAAGCCCGTAGAAGACCCCCCCCAAGAAATCCTTTCAAGTTTCAAACGTCTGCA
>Frequency_1_QualityScore_FFHGFHHJJJIGIGHD<CEFGIJJJGIGHIIIBHEHHFHFFFFFFFEEEDEDDDDCDDDCAAC>CDDDD>@DCADBDDDB>BDDDCACACCCDC_Mismatch_1_Sense_+_Library_PoolT
TTTAAGCCCGTAGAAGACCCCCCCCAAGAAATCCTTTCAAGTTTCAAACGTCTGCACTTGTATATAATATGACCACCGGGATTGCTACTTGTAA
>Frequency_1_QualityScore_FFHHHHHJGHJIJJJIHIHIIBHHGIHIJIHJJH:@18@GH;ACFG=CCHFFACCDDGH3=;?ECE@BE?D=A>>CB8>@<?C35599?BDDD>_Mismatch_0_Sense_+_Library_PoolT
CACAGGAGACAACTGGATAGCAGTTGTATGGCTCGCTCCCCTCTTCATGTAACATATCTATGTCTGTTTTTAAGCCCGTAGAAGACCCCCCCCA
>Frequency_1_QualityScore_FFHHHHGJJIFHFAFAAFGHIJJJJIJJJJJJIJIIIIIJJGIJJIJJJJJIIJJIJJJIHHI=AEHFFDDDBDDDDDDDCCCDDDDDACDEED_Mismatch_1_Sense_+_Library_PoolT
AGTTGTATGGCTCACTCCCCTCTTCATGTAACATATCTATGTCTGTTTTTAAGCCCGTAGAAGACCCCCCCCAAGAAATCCTTTCAAGTTTCAA
>Frequency_1_QualityScore_FFGHHGGJIJJJJJJHIJJJIIIIJHIIFGIJG::B;DFG;FCFG;C8=@GG@EC;??CEEEHEE?DFFA=@>ACDB=BB?CD(:<ADBDDD58_Mismatch_0_Sense_+_Library_PoolT
ACAGGAGACAACTGGATAGCAGTTGTATGGCTCGCTCCCCTCTTCATGTAACATATCTATGTCTGTTTTTAAGCCCGTAGAAGACCCCCCCCAA
>Frequency_1_QualityScore_DDHHHHGJJHHJJJIJJJIJJJJJJJJJJJJJJJJJJJJJJJJJJJJJJJIJJJJJIJJJHJJJJIJJJEHHHFFFFFEEEEEDDDDDDB_Mismatch_1_Sense_+_Library_PoolT
GTAATGATGTGGAGAATATTATGAAAGCAGAAATAGCAGATGAAAAGAATTTGGAACTAGAGCTTACGCTTGGATCCTCCAACGTCGGAA
>Frequency_1_QualityScore_FFHHHHHGJJHIHJJJIGIGJICHIJFIEHIIGIJJJIJIJ_Mismatch_2_Sense_+_Library_PoolT
GCCCGTAGAAGACCCCCACCAAGAAATCCTTTCAAGTTTGA
>Frequency_1_QualityScore_FFHHHHHJJHJJJJJJJJJJJJIIIIJJIJJJJ>BD>DDFAEH@@EEHHCF@@CBDECCACBEDAC;=C@CA@ACDA;>@A?<_Mismatch_0_Sense_+_Library_PoolT
ACCACCGGGATTGCTACTTGTATATAATGGCTTGATCGAAGCCGAGAAATTGATTTTCTATAAAGCAGATTGTGAAGTTTCGA
>Frequency_1_QualityScore_FFHHHHHJJJJIIJIJJJJJJG@A;?DGICGBHD<@?FBDGGEGGFB=C==CE>=FHIJ2@;4?E=??A?C>(5;ABDDDD_Mismatch_0_Sense_+_Library_PoolT
CTGGATAGCAGTTGTATGGCTCGCTCCCCTCTTCATGTAACATATCTATGTCTGTTTTTAAGCCCGTAGAAGACCCCCCCC
>Frequency_1_QualityScore_DFFHHHHJJIJJIGJIIHIJJJIJJJIJJJJJGIIJIJGIIIJIJJIH_Mismatch_0_Sense_+_Library_PoolT
CGTCTGCACTTGTATATAATATGACCACCGGGATTGCTACTTGTATAT
>Frequency_1_QualityScore_FFGHFFGGIIJJIJCHIJJJJIJEHCFHJIJIJJJIJIJIIIJIGGGHGIGIBFGIE>FCHIIIJIFCEACHFEFFFCCDEECCDDDDDCDDDD_Mismatch_0_Sense_+_Library_PoolT
CAAACTGAAGACCCACTTCAAAACTTATTTCAGCAGAACGATAATAATGATGTGGAGAATATTATGAAAGCAGAAATAGCAGATGAAAAGAATT
>Frequency_1_QualityScore_FFHHHHHJJJJJJJJJJJJJIJIJJJHIJJJHIJJJI_Mismatch_0_Sense_+_Library_PoolT
AAATTGATTTTCTATAAAGCAGATTGTGAAGTTTCGA
>Frequency_1_QualityScore_FFHHHHHJJJJJJJJ?FHIJJJJIGIGHHGEHEEFFEFFDEEEEDEECD?A?@CCCDDD>CCDDEEDDDDDDDDBBDDB<@CCCDCCDDDDDDD_Mismatch_2_Sense_+_Library_PoolT
TTAAGCCCGTAGAAGACCCCCCCCAAGAAATCCTTTCAAGTTTCAAACGTCTGCACTTGTATATAATATGACCACCGGGATTGCTACTTGGAAA
>Frequency_1_QualityScore_FFHGHHHJJJJIJIIJJJIJGGJJIGIJHIIJIJJEHGIIJJJJIHGJFFCHFFFFFEEEECEDDCCDCCDDCDDA_Mismatch_0_Sense_+_Library_PoolT
AGCTTACGCTTGGATCCTCCAACGTCGGAAACAACAGATGCCCACAGGAGACAACTGGATAGCAGTTGTATGGCTC
>Frequency_1_QualityScore_DDBDHHDFEGEFH?<CF7F2??EFEEGBFGHDIIC?@>B;FFGH>;BEHFCHGH@C@;@DEG@EHAAB/;;((,;=>?6??_Mismatch_0_Sense_+_Library_PoolT
TCAAGTTTCAAACGTCTGCACTTGTATATAATATGACCACCGGGATTGCTACTTGTATATAATGGCTTGATCGAAGCCGAG
>Frequency_1_QualityScore_F@FF=DDFGHIIIIIAF_Mismatch_0_Sense_+_Library_PoolT
GTGAAGTTTCGAAAGTA
>Frequency_1_QualityScore_DDBHDDHDHIIIGAGIGIIIIGGIIGFGCDCHEEEBFHIIII@ABBHIDHH@ECE?EEEHCEC@@@@(;AACCB@B?B=;ACCCC@>:@ACCCC_Mismatch_0_Sense_+_Library_PoolT
AGATGTTATCCAAAGGAATCCCAGTTAATCAGGGCAGAACCAGCGACCAACTTCTTATCAACTGATTCTGGCAGCGACTCTGATGATTTAGCTC
>Frequency_1_QualityScore_DDHH?FHIIIIIIIFGG<FHHCHEFGHFGH<DHGIGG@FBGHGE<FAAAEDDHHHFHDHE;?=@?2;=?;??CCC:A@A@5@>AA:C_Mismatch_0_Sense_+_Library_PoolT
AAAGAATTTGGAACTAGAGCTTACGCTTGGATCCTCCAACGTCGGAAACAACAGATGCCCACAGGAGACAACTGGATAGCAGTTGTA
>Frequency_1_QualityScore_FFHHHHHJIJIJJJJJJJIIIIIGGIJJJJIJJJJJJJJJJJJJJJIJJIJIJJIJHIJGIIIGIIIIJHHHGGFFFFCFFEEEEEEDBDB?BB_Mismatch_0_Sense_+_Library_PoolT
ACTTATTTCAGCAGAACGATAATAATGATGTGGAGAATATTATGAAAGCAGAAATAGCAGATGAAAAGAATTTGGAACTAGAGCTTACGCTTGG
>Frequency_1_QualityScore_DDHHHHBGIJGIHGHIJJJEEGCGCEHGEEDHGIIGGGCBHGICGGGHIGHGFHHIGHHHEHEEBDFFFFEEEECCECCCDDDDDDCCCBDAAC_Mismatch_0_Sense_+_Library_PoolT
AAAACTAACTATAATCCAATCGAGAATAGAGCAGAGATCTGGGCCCAATCTGAAGGAATCGAAAATCAAAGTGAAGATCCACTTCAAAACTTAT
>Frequency_1_QualityScore_D:DFF<FACDBACEHFFEFHHFI=CAHD?GDAFI4?)88DFIIED@@=CCBA:;A>@BBBB@@ADD;A@=(8<7@>A:@A>>@BDDDDBDBAB>_Mismatch_1_Sense_+_Library_PoolT
GTAACATATCTATGTCTGTTTTTAAGCCCGTAGAAGGCCCCCCCCAAGAAATCCTTTCAAGTTTCAAACGTCTGCACTTGTATATAATATGACC
>Frequency_1_QualityScore_DFADFHAGGHEICHCHHG?FH<BGFHCDHIIID<GF@@FFDGFGD8BHEC@HIIAA@;C>>?;3=@CCFEC@>>>@@BDBBDA>:9AC?_Mismatch_0_Sense_+_Library_PoolT
AGAACGATAATAATGATGTGGAGAATATTATGAAAGCAGAAATAGCAGATGAAAAGAATTTGGAACTAGAGCTTACGCTTGGATCCTCC
>Frequency_1_QualityScore_FFHHHHGGJJIJIJJJJJJGGJIDFHGEGHIJIGIJJJIJDAHHIGIF=CGI6?(:BDD>CAA>C@AA5>C>@@>B>@@55>@@CDDD<C>@_Mismatch_0_Sense_+_Library_PoolT
CGGAAACAACAGATGCCCACAGGAGACAACTGGATAGCAGTTGTATGGCTCGCTCCCCTCTTCATGTAACATATCTATGTCTGTTTTTAAGC
>Frequency_1_QualityScore_FFHHHHGJJJIGIIIJIJJIHAFHIJIIIIJJIJIIIJ@DGGCIJHGIHHIJJIJIIJIJGGGEHHFEDDDDDDBBACDDCCDC?@+::>AACD_Mismatch_1_Sense_+_Library_PoolT
ATGAAAGCAGAAATAGCAGATGAAAAGAATTTGGAACTAGAGCTTACGCTTGGATCCTCCAACGTCGGAAACAACAGATGCCCACATGAGACAA
>Frequency_1_QualityScore_DDFHFHAGII@FIIIGHHHIIHDHHGHIIIGGHIIIIIIIIIHEE?B??@FEHHFFB;_Mismatch_0_Sense_+_Library_PoolT
TCCCCTCTTCATGTAACATATCTATGTCTGTTTTTAAGCCCGTAGAAGACCCCCCCCA
>Frequency_1_QualityScore_FFHHHHHIJJIIJIJJJIHIJGIJIIJIGIJJJJJJIJGGIJJIIJJJJHJIJIIJIJIJIHA6?;=;B?<;9>?==A:A:34>@CDDDE_Mismatch_0_Sense_+_Library_PoolT
TTCAAACGTCTGCACTTGTATATAATATGACCACCGGGATTGCTACTTGTATATAATGGCTTGATCGAAGCCGAGAAATTGATTTTCTAT
>Frequency_1_QualityScore_FFHHGGHIGD@BGCEC:GG:A<FFBEFBBFHI@GGEHGI4BFEHFG<847C@7@D7@7_Mismatch_0_Sense_+_Library_PoolT
AATGGCTTGATCGAAGCCGAGAAATTGATTTTCTATAAAGCAGATTGTGAAGTTTCGA
>Frequency_1_QualityScore_FFHFHHHJIJJJIJIJJJJJBHEGIGIGGHJJJJJGFHGIGHIIIIDEHHIGE\-5(9@>;9(;>5>>;>CC:>:>@>5>;55,55@@<B_Mismatch_0_Sense_+_Library_PoolT
GTCGGAAACAACAGATGCCCACAGGAGACAACTGGATAGCAGTTGTATGGCTCGCTCCCCTCTTCATGTAACATATCTATGTCTGTTTTT
>Frequency_1_QualityScore_FFHHGHFHDGHIFJJJJJIIJJJJJJIJJJJJJJJJJIIIJJJJJJJIJIJIJJIIHHHHHHEFFFFFFDDEDDDDDDDDDDDDFDDEEEEDED_Mismatch_1_Sense_+_Library_PoolT
TGTAACATATCTATGTCTGTTTTTAAGCCCGTAGAAGACCCCCACCAAGAAATCCTTTCAAGTTTCAAACGTCTGCACTTGTATATAATATGAC
>Frequency_1_QualityScore_FFDFFDFGHIIADFHGIIBAF1:?GD<BFD4DGHGGDBEHE=CHCB@H>@GGGE@DGEH1_Mismatch_0_Sense_+_Library_PoolT
ATAATGGCTTGATCGAAGCCGAGAAATTGATTTTCTATAAAGCAGATTGTGAAGTTTCGA
>Frequency_1_QualityScore_FFHHFFFEHIG;CHGHCG<F<B??GHEHGEHHIIEHGEDHGDGFGGII<FGEGEIIIEGE_Mismatch_0_Sense_+_Library_PoolC
ATAATGGCTTGATCGAAGCCGAGAAATTGATTTTCTATAAAGCAGATTGTGAAGTTTCGA
>Frequency_1_QualityScore_FFHHGHHJJJJJJHIIJJIJJIIIHIIIIHHG0:?DHD?@=FC>>B8@GC>D@A=@=C@=CEF=CAAB;>;@CAA8;;5@>,>9<@BBBD9@81_Mismatch_0_Sense_+_Library_PoolT
AGGAGACAACTGGATAGCAGTTGTATGGCTCGCTCCCCTCTTCATGTAACATATCTATGTCTGTTTTTAAGCCCGTAGAAGACCCCCCCCAAGA
>Frequency_1_QualityScore_FFHHHHHIJJJHFIEEG?EGHGHIJIH_Mismatch_1_Sense_+_Library_PoolT
TTTTAAGCCCGTAGAAGACCCCCCCCC
>Frequency_1_QualityScore_>DA?DBFD<CHIIHCGFCFE91?EDGEHHDG>DGIIIIIIIIIIGFGBFECFHCF@;DHIIHFHHHHH@@_Mismatch_0_Sense_+_Library_PoolT
AACTGAAGACCCACTTCAAAACTTATTTCAGCAGAACGATAATAATGATGTGGAGAATATTATGAAAGCA
>Frequency_1_QualityScore_>DHFHBFBBE:?:CHHGGCCHAC=BDGDF@F9?DFBFCH)?F8=FH9B@C_Mismatch_1_Sense_+_Library_PoolT
GGAAACAACAGATGCCCACAGGAGACAACTGGATAGCAGATGTATGGCTC
>Frequency_1_QualityScore_ADBHFFHIBEGIEGHGGHEGGCGGIIJJGFECGHBFFD6@DFGIIJJJEEEHHCE;BEF_Mismatch_0_Sense_+_Library_PoolT
CTCCAACGTCGGAAACAACAGATGCCCACAGGAGACAACTGGATAGCAGTTGTATGGCT
>Frequency_1_QualityScore_FFHHGFGIGIIJGGAEHGIEHGIJEHGCIGGIJIEGHHGIFIGBDHGGIIJIJJJII_Mismatch_0_Sense_+_Library_PoolT
TCAAGTTTCAAACGTCTGCACTTGTATATAATATGACCACCGGGATTGCTACTTGTA
>Frequency_1_QualityScore_FFHHHHHJJJJJJJIJJIIIJJJIJJJJJJJIHJHJIGIIJJJJJJJIGIJJCHGHIJHGHHHFEFFFFDBCCCDCDDDDDDCDDCDCCDBDDB_Mismatch_2_Sense_+_Library_PoolT
CACTTATTTCAGCAGAACGATAATAATGATGTGGAGAATATTATGAAACCAGAAATAGCAGATGAAAAGAATTTGGAACTAGAGCTTACGCTTG
>Frequency_1_QualityScore_DBHHHFFEIIGHCCFHIEEHE>FE<@0))00<\,,;76;;;>@>(5(-5;;@:>;;::>ACD25:49<059<8@A(+9AB@B@@_Mismatch_2_Sense_+_Library_PoolT
CAACTGGATAGCAGTTGTATGGCTCGCCCCCCCCTTCATGTAACATATCTATGTCTGTTTTTAAGCCCGTAGAAGACCCCCCCC
>Frequency_1_QualityScore_FFHHHHHGIJIJJJJJIJJIIJIIIJJJJJJIIIIGFGIIIJAEGIHGIGHIIJIIEHJFHIJHHHGFEEFFECECDCEEDCC?BDDDDCCDDD_Mismatch_0_Sense_+_Library_PoolT
AAGACCCACTTCAAAACTTATTTCAGCAGAACGATAATAATGATGTGGAGAATATTATGAAAGCAGAAATAGCAGATGAAAAGAATTTGGAACT
>Frequency_1_QualityScore_DDHFFHFGD:CFGIB@ECFD?*:?DHHEHGAHI>AAAC@DEDFFCC((.65;;59;<9<>CAC:3>:4344>@@@A>@CCBDDBD00??34>::_Mismatch_2_Sense_+_Library_PoolT
CTGTTTTTAAGCCCGTAGAAGACCCCCCCCAAGAAATCCTTTCAAGAGTCAAACGTCTGCACTTGTATATAATATGACCACCGGGATTGCTACT
>Frequency_1_QualityScore_EAFDB?FGHGGHIIIGGIDFHIIFF>FICHC@F?B?BF@68=CB>>C@FH:=))=@ED3?EE@=);7?(.;6;?/\\5,(,(59ABBBB_Mismatch_0_Sense_+_Library_PoolT
AGGAGACAACTGGATAGCAGTTGTATGGCTCGCTCCCCTCTTCATGTAACATATCTATGTCTGTTTTTAAGCCCGTAGAAGACCCCCCC
>Frequency_1_QualityScore_FFGCFHHIIIIIIH?DHIDECFHH@EHIHIIIIIIIGGFFEH>CFFECCDACDEDDECDDDCDDBDDDDDDDCEDDDEDDDCADDDDDDDD51:_Mismatch_1_Sense_+_Library_PoolT
AAGACCCCCCCCAAGAAATCCTTTCAAGTTTCAAACGTCTGCACTTGTATATAATATGACCACCGGGATTGCTACTTTTATATAATGGCTTGAT
>Frequency_1_QualityScore_FFHHHGHJJJJIJJJJJIJJJIHII@HIJJIJJJJDDACHFH@BG@@A=EH@C@BBDECACCECCDCC?==AC>CCCDC;AC@B?_Mismatch_1_Sense_+_Library_PoolT
TGACCACCGGGATTGCTACTTGTATGTAATGGCTTGATCGAAGCCGAGAAATTGATTTTCTATAAAGCAGATTGTGAAGTTTCGA
>Frequency_1_QualityScore_FFHGHHHHIJJJJJIJIIJJJJJHIJJJJJJJJHIIJJJJJJJJJJIEIIIJJ>HHIJJJJHGHHF_Mismatch_0_Sense_+_Library_PoolT
GAAATCCTTTCAAGTTTCAAACGTCTGCACTTGTATATAATATGACCACCGGGATTGCTACTTGTA
>Frequency_1_QualityScore_DDFHHHDGIIGIIIIJIIHGGGGGGAHIBGGGHHGIBDHC??=FFA<CHH@?E=>@@CCCCCDBDDD??8?C9>?C5@A3@>:>CC:>@D<1<4_Mismatch_1_Sense_+_Library_PoolT
GAAAGAATTTGGAACTAGAGCTTACGCTTGGATCCTCCAACGTCGGAAACAACAGATGCCCACAGGAGACAACTGGATAGCAGTTGTATGGCTC
>Frequency_1_QualityScore_FFHHFHHJJFIIIJJJJJIIEHIIIJGIIJJJJIJGGIHJJIIIIB6;@;BHBCECHH?;;?CD;6>CCA>@@C@CAC@CCDD<3::?A@55?<_Mismatch_1_Sense_+_Library_PoolT
ACAATAGATGCCCACAGGAGACAACTGGATAGCAGTTGTATGGCTCGCTCCCCTCTTCATGTAACATATCTATGTCTGTTTTTAAGCCCGTAGA
>Frequency_1_QualityScore_@D<DA:CB?8@AAC?*@9CC9C;D?D8DDD6;ABEIDID@C@7@C?CDDDA=?@;>?>>>3;>>>:>>A_Mismatch_1_Sense_+_Library_PoolT
AGAGCGTACGCTTGGATCCTCCAACGTCGGAAACAACAGATGCCCACAGGAGACAACTGGATAGCAGTT
>Frequency_1_QualityScore_FFHHHFHJJJJJJIIIJJJJIJJIIJJJJJJJIJJJJJJJJJJJJJJJJJJJJJJJJJJJJJJJJJJJHEHFFFFFEEEEEEBCDDDDDDDEFE_Mismatch_0_Sense_+_Library_PoolT
CAAAGTGAAGATCCACTTCAAAACTTATTTCAAACTGAAGACCCACTTCAAAACTTATTTCAGCAGAACGATAATAATGATGTGGAGAATATTA
>Frequency_1_QualityScore_FFHHHFHIIIGHJJJJJJJJJJIJIJEIJJJJJJIIJIIGJJJJIJJJJJJIJJGIIGGGIGIJGIGIIHHHGFFFFFFEEEEECEDCDCDDDD_Mismatch_0_Sense_+_Library_PoolC
CAAAGTGAAGATCCACTTCAAAACTTATTTCAAACTGAAGACCCACTTCAAAACTTATTTCAGCAGAACGATAATAATGATGTGGAGAATATTA
>Frequency_1_QualityScore_DDFFF?FDAGGBFCGA1)1@FDF@A3D?:B>GEFFFIDFEFB@CFIFC==@FF=D;EEEE<8?;@A(6;;?BBB@@B8+<@>34>>A_Mismatch_1_Sense_+_Library_PoolT
AGCAGTTGTATGGCTCGGTCCCCTCTTCATGTAACATATCTATGTCTGTTTTTAAGCCCGTAGAAGACCCCCCCCAAGAAATCCTTT
>Frequency_1_QualityScore_DBFHHGHBGBHDHE<DFCF8DGFHEGHIIIAHEIEHCFIIH>FHGHIGGHCGHIF@_Mismatch_0_Sense_+_Library_PoolT
TGGCTTGATCGAAGCCGAGAAATTGATTTTCTATAAAGCAGATTGTGAAGTTTCGA
>Frequency_1_QualityScore_FFHHHGGJIIIIJIFIJIJJ<GIEHHJCH@BAHIGGEF@FHGGEEEHIGFCBGHIIIIIGJJJHFHDHC;D>CBBC@/8?8>ABB5>BB>?C?C_Mismatch_1_Sense_+_Library_PoolT
GGAGAATATTATGAAAGCAGAAATAGCAGATGAAAAGAATTTGGAACTAGAGCTTACGCTTGGATCCTCCAACGTCGGAAACAACGGATGCCCA
>Frequency_1_QualityScore_FFHHHHHJIJJJJJJJJJIGIJIGIJIIIJJJA@FCHEHEHGG@A4AHEEE?DFFFDEACBCEDCDDCDAC@CCEC;ACCCA_Mismatch_1_Sense_+_Library_PoolT
CCACCGGGATTGCTACTTGTATATAATGGCTTGATCGAAGCCGAGAAATTGATTTTCTATAAAGCAGATTGTGAAGTTTCCA
>Frequency_1_QualityScore_FFHHHGHJJJJHGIJIIIHHGHIJJJJJGD:6?FHH@F;DCBCFFHIJAFFFHGGEEHIGGAHHGH;?>CFC>@BDBDD3?CBDDDDD&9<_Mismatch_1_Sense_+_Library_PoolT
GAGACAACTGGATAGCAGTTGTATGGCTCGCTCCCCTCTTCATGTAACATATCTATGTCTGTTTTTAAGCCCGTAGAAGACCCCCCCCCAG
>Frequency_1_QualityScore_FFHGHHHJJJIJJJJJGHIJJJGIJJJJJJJJJIJJJJJJJJJJJJJJJJJJIJIJJHHFFEEEEDEEEDEDEECDDDDCCCCDDDDDDCCDEE_Mismatch_1_Sense_+_Library_PoolT
TGTATATAATATGACCACCGGGATTGCTACTTGTATATAATTGCTTGATCGAAGCCGAGAAATTGATTTTCTATAAAGCAGATTGTGAAGTTTC
>Frequency_1_QualityScore_FDHHHHGJFGGHIIIJJJIJJJEHIJIJFBGFGHGGIIJHICHHJIJHIGGGGGGGFHFHFFD>B>@AA:A:ADDDED@C;CDDDCDCCD@>:@_Mismatch_0_Sense_+_Library_PoolT
TGCACTTGTATATAATATGACCACCGGGATTGCTACTTGTATATAATGGCTTGATCGAAGCCGAGAAATTGATTTTCTATAAAGCAGATTGTGA
>Frequency_1_QualityScore_DFFFDDDGIEFAHDF<BHHEHI>?EECHFEGHIIHGIBHIHICE>GG9FFFHCFBCFGE>=@CECAC>>=??EHD3??;>C;=;=?1;ACCA@A_Mismatch_0_Sense_+_Library_PoolT
TCAGCAGAACGATAATAATGATGTGGAGAATATTATGAAAGCAGAAATAGCAGATGAAAAGAATTTGGAACTAGAGCTTACGCTTGGATCCTCC
>Frequency_1_QualityScore_FFHHGHHJJIIIIIJJIJJIJGIJIJJJJJJJJJIIJJJJJJJJIIIIJJJHA45=@DDACCECAC>;@>C@CCCDC@DDDFDD:@CDD8:34>_Mismatch_1_Sense_+_Library_PoolT
TCGGAAACAACAGATGCCCACAGGAGACAACTGGTTAGCAGTTGTATGGCTCGCTCCCCTCTTCATGTAACATATCTATGTCTGTTTTTAAGCC
>Frequency_1_QualityScore_FFDHDFDGEHJJJGHGIGE@FGGIIGFGGHGIIGGIHHGEGHECFGEHJHHHFFDDDECCE@DDDBBDBBBCC<@>CCCC?CDD>::CCD>A8<_Mismatch_1_Sense_+_Library_PoolT
AAAAAGAATTTGGAACTAGAGCTTACGCTTGGATCCTCCAACGTCGGAAACAACAGATGCCCACAGGAGACAACTGGATAGCAGTTGTATGGCT
>Frequency_1_QualityScore_DDC<DFAFEAH?GGEFGDF@FHCG3B?B;)?/7?=BCBFE@4@@)==@.@=AE?EA@_Mismatch_0_Sense_+_Library_PoolT
CAACGTCGGAAACAACAGATGCCCACAGGAGACAACTGGATAGCAGTTGTATGGCTC
>Frequency_1_QualityScore_@<,AA2A@<A?DDE@EAB;DE:@DEE?B8@DAAD@@;>2=;>3:,>>(5((,:>A3;:A&2(<+(4::>>>4:>44>>>BA>A_Mismatch_2_Sense_+_Library_PoolT
TATGTCTGTTTTTAAGCCCGTAGAAGCCCCCCCCCAAGAAATCCTTTCAAATTTCAAACGTCTGCACTTGTATATAATATGAC
>Frequency_1_QualityScore_FFHHHHHJJJJJJJIIJHIJJJJJIIJJIIJJJJJHIHIJJJJJIJJJIJJJJJJJJJGGIIJJJIHHHHHFFFFDDDDDDDDDDDDDDDDDDB_Mismatch_1_Sense_+_Library_PoolT
CGATAATAATGATGTGGATAATATTATGAAAGCAGAAATAGCAGATGAAAAGAATTTGGAACTAGAGCTTACGCTTGGATCCTCCAACGTCGGA
>Frequency_1_QualityScore_FFHHHGHJJJJIJJJJJJJJJJJJIJJJJJJJJJIIJIJJ_Mismatch_0_Sense_+_Library_PoolT
AGAAATCCTTTCAAGTTTCAAACGTCTGCACTTGTATATA
>Frequency_1_QualityScore_FFHHHHHIJJJJJJJJJIHIIJJJJJIJJIJGGGHJHIIJIIFHBHIHHGCHHGFCFDFFFEDEEEDDDACCDED>CDDE_Mismatch_1_Sense_+_Library_PoolT
CACCGGGATTGCTACTTGTATATAATGGCTTGATCGAAGCCGAGAAATTGATTTTCTATAAAGCAGATTGTGAAGTTTCA
>Frequency_1_QualityScore_FFHHHHHJJJIJJHIJJJHIJJJJJJJJJJJ@BGFG@GGIJGFHAEAEHFEFFFFCDDEDCECECC?AC>CCCDD>CC@@<ADDDD_Mismatch_1_Sense_+_Library_PoolT
CACCGGGATTGCTACTTGTATATAATGGCTTGATCGAAGCCGAGAAATTGATTTTCTATAAAGCAGATTGTGAAGTTTCGAAAGCA
>Frequency_1_QualityScore_DFHFHHHJJDHIJJIHHIJJIGIIIJIJIJJJJ<?F<BAGBGFGAGBHHHHBCDDFFDEDEDEECDCCA;@>ACCCC@CDD98_Mismatch_1_Sense_+_Library_PoolT
ACCACCGGGATTGCTACTTGTATATAATGGCTTGATCGAAGCCGAGAAATTGATTTTCTATAAAGCAGATTGTGAAGTTTTGA
>Frequency_1_QualityScore_8B8F?::<?<FEHHFF<H94,+C??+9B91?_Mismatch_0_Sense_+_Library_PoolT
GAGAAATTGATTTTCTATAAAGCAGATTGTG
>Frequency_1_QualityScore_DDHHHHHIAHIIIIIBA8:?CDGG@GGICCFGGGICGGHGGGIIHHIIIGIIGIC@GHGBHDEBDD.6;6?B?@B9?B@CCC3>CCC@@CC:>A_Mismatch_1_Sense_+_Library_PoolT
AGCAGTTGCATGGCTCGCTCCCCTCTTCATGTAACATATCTATGTCTGTTTTTAAGCCCGTAGAAGACCCCCCCCAAGAAATCCTTTCAAGTTT
>Frequency_1_QualityScore_FFHHHFHIIJJJJIJIJJJIIIJIIIIIIGGIIJJIIIJIJJJF?B>BBDHEGG@BB<EEHH@BDDFDD@CCCDAC?CCCC@C:;AC;@@@??<_Mismatch_1_Sense_+_Library_PoolT
ATATAATATGACCACCTGGATTGCTACTTGTATATAATGGCTTGATCGAAGCCGAGAAATTGATTTTCTATAAAGCAGATTGTGAAGTTTCGAA
>Frequency_1_QualityScore_FFHHGHGJIGIJJIJJIIJJIGGIIHIEGIGIJJIIHIGIHIEEHCGCHHHHHDEDDDCCEC@ADDDCDA>ABD_Mismatch_0_Sense_+_Library_PoolT
GCTTACGCTTGGATCCTCCAACGTCGGAAACAACAGATGCCCACAGGAGACAACTGGATAGCAGTTGTATGGCT
>Frequency_1_QualityScore_FFHHHHHJJJJJJJABEFGEGGEHA8D@FHGIEGGIIJGGBHGIGGICECEHBCEDCD>AA@?;=BB>C_Mismatch_0_Sense_+_Library_PoolT
GTATATAATGGCTTGATCGAAGCCGAGAAATTGATTTTCTATAAAGCAGATTGTGAAGTTTCGAAAGTA
>Frequency_1_QualityScore_FFHHHHHJJHIIJJJJJJJGGHIIIJJJJJJJJJJJIJJIJJJJJIJJJJIJGIJJJJJJHHH<;C3;5;?ABB;?/;>>A@>CCCC@@>C_Mismatch_0_Sense_+_Library_PoolT
TTTCAAACGTCTGCACTTGTATATAATATGACCACCGGGATTGCTACTTGTATATAATGGCTTGATCGAAGCCGAGAAATTGATTTTCTAT
>Frequency_1_QualityScore_DFHHFHFHGGGHIIGIJIIJJIGIIJJJJJIIIFDHEGHGFCHIJJIGEGHH>EEBEBDCD@EDDCDCDACDCC3>CACECDD_Mismatch_0_Sense_+_Library_PoolT
TGGAACTAGAGCTTACGCTTGGATCCTCCAACGTCGGAAACAACAGATGCCCACAGGAGACAACTGGATAGCAGTTGTATGGC
>Frequency_1_QualityScore_DFDFDHHHIIJJJ+ACHIICIIIJIIJIIIIDGIIJIJJGIJIJIIJIGIEHEHHFFFEE>ADCECC@C@ACCD<ACAB<<<<?B<B<CCA_Mismatch_1_Sense_+_Library_PoolT
AGAGCTTACGCTTTGATCCTCCAACGTCGGAAACAACAGATGCCCACAGGAGACAACTGGATAGCAGTTGTATGGCTCGCTCCCCTCTTCA
>Frequency_1_QualityScore_1@FFHHHDHGGIIIIGFEHEHIEHIII@GFGIGGIIBFGGIGGIIG?HHIIGGIHG=8;;EGHFHHDCEAEDEC@D@@CCCCCCCCCCCC_Mismatch_0_Sense_+_Library_PoolT
ATTTCAAACTGAAGACCCACTTCAAAACTTATTTCAGCAGAACGATAATAATGATGTGGAGAATATTATGAAAGCAGAAATAGCAGATGA
>Frequency_1_QualityScore_DDFAF?FI9@F?EF0DF>F<9??B@0*09B<FF<C28BB2C_Mismatch_0_Sense_+_Library_PoolT
ATATGACCACCGGGATTGCTACTTGTATATAATGGCTTGAT
>Frequency_1_QualityScore_FFHHHHHJJJJJJJJJJIJJJJJIJJJJJJJJJJJJJIJJJIJJIIJIJJJIJGGHGHFFFFDEDCDBD?CBDDDDDCCDDCCCDCDEECDDA5_Mismatch_0_Sense_+_Library_PoolT
AAAGAATTTGGAACTAGAGCTTACGCTTGGATCCTCCAACGTCGGAAACAACAGATGCCCACAGGAGACAACTGGATAGCAGTTGTATGGCTCG
>Frequency_1_QualityScore_FFHHHHHJJIIJJJJJJJJJIJJJJJ>FHJJJJJJJJJIIJJJIIJJJJJ@CCFHGGGIHFFF>CEDCDDEDDDCCAC_Mismatch_0_Sense_+_Library_PoolT
CACTTGTATATAATATGACCACCGGGATTGCTACTTGTATATAATGGCTTGATCGAAGCCGAGAAATTGATTTTCTAT
>Frequency_1_QualityScore_FFHHHHHJJJBDHHEFHGGIBAF@GHEIGGGIIJGIGICHIGEGFGDHECGGIIHIIGI=CEB7@BFEFDDDED_Mismatch_0_Sense_+_Library_PoolT
ATAATGGCTTGATCGAAGCCGAGAAATTGATTTTCTATAAAGCAGATTGTGAAGTTTCGAAAGTATTTCTATTA
>Frequency_1_QualityScore_BDFBFDA9C=+<AC93+A4+A<92?CE)@9?FGIFCBDDB00BDD9??D*BF?FFFGFBF:@;CF4_Mismatch_1_Sense_+_Library_PoolT
ACTAACAAGGGTTAAAATAATGCAAAGCTGAAGCTATTTGTAATGTCAAACATTTTTAAGACATTA
>Frequency_1_QualityScore_FFHHHHHJJJJJJIJIIJGIGHICHIJJHIIJJHIGHEHIIGIJIDAF=FHIH@E?EECC@BCCC7@ACACDC@AAC>ACCDDBC>ACD8>9??_Mismatch_0_Sense_+_Library_PoolT
ACAACAGATGCCCACAGGAGACAACTGGATAGCAGTTGTATGGCTCGCTCCCCTCTTCATGTAACATATCTATGTCTGTTTTTAAGCCCGTAGA
>Frequency_1_QualityScore_FFHHHHGJJIIJJJHIJJJJJJJJJJJEDFEGGIIGHIAG@HIFFECEHHFBDDFDFECECCCCC;@CCA@3>C@B@_Mismatch_0_Sense_+_Library_PoolT
GGGATTGCTACTTGTATATAATGGCTTGATCGAAGCCGAGAAATTGATTTTCTATAAAGCAGATTGTGAAGTTTCGA
>Frequency_2_QualityScore_FFECFFEIICGIIGEICIIFIHIHIIG=:CGCDA??C7?=8?CCC?C=DEE?DEGD@ECCC<AB?ABAAAA/4?AAA_Mismatch_0_Sense_+_Library_PoolC
GGGATTGCTACTTGTATATAATGGCTTGATCGAAGCCGAGAAATTGATTTTCTATAAAGCAGATTGTGAAGTTTCGA
>Frequency_1_QualityScore_FFHHHHHJIJJJJJIJGIGGHHIIGJIHIJIJIGIIJJJJJJJJIGHDIIIIJJ2@GHHFFGDFBDED??@BDCCDCDCCDDDDDDCCCDCCCD_Mismatch_0_Sense_+_Library_PoolT
ACGTCTGCACTTGTATATAATATGACCACCGGGATTGCTACTTGTATATAATGGCTTGATCGAAGCCGAGAAATTGATTTTCTATAAAGCAGAT
>Frequency_1_QualityScore_FFFHHGGGIJJJJJG)1??FGGIIJCDFHIIDE>@DFHCHHIGABDD@CEDD@AC@CDCACD>;?CACCACC@CC5@C@_Mismatch_2_Sense_+_Library_PoolT
CACCGGGATTGCTACGTGTATATAATGGCTTGATCGAAGCCGAGAAATTGATTTTCTATAAAGCAGATTGTGAAGTTTA
>Frequency_1_QualityScore_FFDFHGFGIJJEEHHIGHHGGIGA>DHDHGIJIIGGGEEDEHG@FGHCGG)=AHEEDBFB??BEDDC>?3>C3>CC_Mismatch_0_Sense_+_Library_PoolT
TTTGGAACTAGAGCTTACGCTTGGATCCTCCAACGTCGGAAACAACAGATGCCCACAGGAGACAACTGGATAGCAG
>Frequency_1_QualityScore_FFHHHHHIJJJIJJIJHIJIHHJJIHHIJJHGIJGH_Mismatch_0_Sense_+_Library_PoolT
ATTTTCTATAAAGCAGATTGTGAAGTTTCGAAAGTA
>Frequency_1_QualityScore_FFHHHHHJJJJJIJJJJJIJJJJIJIJJJJIJJJJJJHIJJIJJJJJJJJJIJJJJJJJJJJJJJJJJJIHGHHHFFFFFFCEEEEECDDDDDD_Mismatch_0_Sense_+_Library_PoolT
CTTCAAAACTTATTTCAGCAGAACGATAATAATGATGTGGAGAATATTATGAAAGCAGAAATAGCAGATGAAAAGAATTTGGAACTAGAGCTTA
>Frequency_1_QualityScore_FFDHHHGIJIJJEHHIHIJIIJJIIGIIIJJIGIIJIJJJJJJHIGIJIIHIJJIJ;CEHEEFF@ECBBB?CAACCDDDCCCAD@CDACC_Mismatch_0_Sense_+_Library_PoolT
CGTCTGCACTTGTATATAATATGACCACCGGGATTGCTACTTGTATATAATGGCTTGATCGAAGCCGAGAAATTGATTTTCTATAAAGCA
>Frequency_1_QualityScore_FFHHHHHJJJIHIJIIJJJJJJJIJJIHIJIGIBFGHIJJJFFFCBEE@ACCDDDDDCADDDFDDDDABCBDDDCDDCCDDEDEEEEDDDDDDD_Mismatch_0_Sense_+_Library_PoolT
ACATATCTATGTCTGTTTTTAAGCCCGTAGAAGACCCCCCCCAAGAAATCCTTTCAAGTTTCAAACGTCTGCACTTGTATATAATATGACCACC
>Frequency_1_QualityScore_FFHHDHHIIJJGIJJIJJJJJIJJJJJJJJBFH?BFFIIJHDDDDBDDDDDD@CCACDCCEECDDDDBDCDDDDDDC@CDDDECADEDEDDCDD_Mismatch_0_Sense_+_Library_PoolC
ACATATCTATGTCTGTTTTTAAGCCCGTAGAAGACCCCCCCCAAGAAATCCTTTCAAGTTTCAAACGTCTGCACTTGTATATAATATGACCACC
>Frequency_1_QualityScore_FFHHHHHEI+CGBHGJJIIJIJJJJJJJJJJJJJJJJJJJJJJJFIHJHIIIDIEHGEGIGIIHHHHGFEFDDEEECDDDDDDDBBDBDD_Mismatch_1_Sense_+_Library_PoolT
ATAATGATGCGGAGAATATTATGAAAGCAGAAATAGCAGATGAAAAGAATTTGGAACTAGAGCTTACGCTTGGATCCTCCAACGTCGGAA
>Frequency_1_QualityScore_BDHBFFHHIIIIGIDFHIGGIGHIE9BFCFHHIIIIGAEEHF>C?DBBBDFDDEEEDCDCCCBB?B@9>?CCCCCCCAACDDDDEC@>ACB_Mismatch_0_Sense_+_Library_PoolT
AAGACCCCCCCCAAGAAATCCTTTCAAGTTTCAAACGTCTGCACTTGTATATAATATGACCACCGGGATTGCTACTTGTATATAATGGCTT
>Frequency_1_QualityScore_DDDADDDIIIII0B2?DD94D@DE48B==CE;=CE;@@C?;A?DDD>;@?@B>A@>;3;>AA??:=?0093>>:>AA:::ABDA>:4:<??_Mismatch_0_Sense_+_Library_PoolC
AAGACCCCCCCCAAGAAATCCTTTCAAGTTTCAAACGTCTGCACTTGTATATAATATGACCACCGGGATTGCTACTTGTATATAATGGCTT
>Frequency_1_QualityScore_EFHDHHHHIIIFJFHGHIIIIJGAGHJJJIHFIIIIGHG>GIIGIJJIII<@A>GIGIJJGEHHEHFB@;@BDB9AACAC@_Mismatch_0_Sense_+_Library_PoolT
GAAATCCTTTCAAGTTTCAAACGTCTGCACTTGTATATAATATGACCACCGGGATTGCTACTTGTATATAATGGCTTGATC
>Frequency_1_QualityScore_FFHHHHHJJJIJJJJIIIJIIIGIIIHJJJJIJJJJJJIJIJIIJJJIEFGIIJIHIIIGIGHHGHHHFDECDFFDEDEDDFEDC>A@CCDDCC_Mismatch_1_Sense_+_Library_PoolT
TTCACTTCAAAACTTATTTCAAACTGAAGACCCACTTCAAAACTTATTTCAGCAGAACGATAATAATGATGTGGAGAATATTATGAAAGCAGAA
>Frequency_1_QualityScore_;@?C))<CGABFBBAHDE<F*??C<FGA<FFFII@CAGGI<F9DF;@CD:=)=76;<@B8=5,29?B@(+:4(4@>++:3>A@@0(238:4:@@_Mismatch_2_Sense_+_Library_PoolT
CGCTGCCCTCTTCATGTAACATATCTATGTCTGTTTTTAAGCCCGTAGAAGACCCCCCCCAAGAAATCATTTCAAGTTTCAAACGTCTGCACTT
>Frequency_1_QualityScore_DFGHGAFGGGGDHIIJJJIHGIJJIHHIIJJIGIIJHIJJJIHIJFIJJG@;;C;EC<E<<98<C5@@A5>>C:@@C@CECDCCC>C@(:@DC_Mismatch_0_Sense_+_Library_PoolT
ACTTGTATATAATATGACCACCGGGATTGCTACTTGTATATAATGGCTTGATCGAAGCCGAGAAATTGATTTTCTATAAAGCAGATTGTGAAG
>Frequency_1_QualityScore_FFHHHHGGIIJIIIGHIIIJGGHHJJJGEIIJJIHJIJJJEHIJIIJIIJFGHGIGHHFHEFFFAEDECEDDB=AAB9?CCACACCCDCCACAD_Mismatch_0_Sense_+_Library_PoolT
TAGCAGATGAAAAGAATTTGGAACTAGAGCTTACGCTTGGATCCTCCAACGTCGGAAACAACAGATGCCCACAGGAGACAACTGGATAGCAGTT
>Frequency_1_QualityScore_FFHHHHFIJJIIJJIHJJJJJGGIJGIIJJGJIJIJGGDFHDGIJIJJJEIIJJIIJJIIHJJJJFHHHAEEFFFFF@EEEEEDDDD?@DDEDE_Mismatch_0_Sense_+_Library_PoolT
TGAAGGAATCGAAAATCAAAGTGAAGATCCACTTCAAAACTTATTTCAAACTGAAGACCCACTTCAAAACTTATTTCAGCAGAACGATAATAAT
>Frequency_2_QualityScore_FFHHGFHIIJJIJJJIJJJIIEFHHIIJIHIIJJJJJIJIIIIIJIJIIIIHGIIJJJJJJJFFHIIGGHGEEEFFEEEDEEECDDDDDDDEDE_Mismatch_0_Sense_+_Library_PoolC
TGAAGGAATCGAAAATCAAAGTGAAGATCCACTTCAAAACTTATTTCAAACTGAAGACCCACTTCAAAACTTATTTCAGCAGAACGATAATAAT
>Frequency_1_QualityScore_2)<A?C<E>E@EFE<33C3211:?0?:BA?9*?*008?@D<C))8B===)8=8@@_Mismatch_0_Sense_+_Library_PoolT
GGATAGCAGTTGTATGGCTCGCTCCCCTCTTCATGTAACATATCTATGTCTGTTT
>Frequency_1_QualityScore_DDHHHHHHIJJIIIJJJJJJJJIJJJJJJJJJJJJHIJJIJJJJJJJJHHHHHHFFFFDDDDDDDDDDDDDEDDCCDDDCCEECBDD-0<15?B_Mismatch_0_Sense_+_Library_PoolT
TTTGGAACTAGAGCTTACGCTTGGATCCTCCAACGTCGGAAACAACAGATGCCCACAGGAGACAACTGGATAGCAGTTGTATGGCTCGCTCCCC
>Frequency_1_QualityScore_DDEEDDDE)8CAEFF9D3??*9??9DD999B??*99B@DDDDADD2BBDID@@4;(=?)=>@?@???&2289<4>AA>A_Mismatch_0_Sense_+_Library_PoolT
TATGGCTCGCTCCCCTCTTCATGTAACATATCTATGTCTGTTTTTAAGCCCGTAGAAGACCCCCCCCAAGAAATCCTTT
>Frequency_1_QualityScore_=D>AFFHAEBFGDIHIEIII1A<2?:E):C000)@D?D<9?<FDHDC4/=@FGGC@@C)=A.=;?>ACC_Mismatch_2_Sense_+_Library_PoolT
CTACTTGTATATAATGGCTTGATCGAAACCGAGAAATTGATTTTCTATAAAGCAGATTGTGAAGTTTCA
>Frequency_1_QualityScore_@DAC<:CEB?<:4CC?@BEDGHEA@3@99?DHBH@FFHC4D<*9.8\.=CH\5@_Mismatch_1_Sense_+_Library_PoolT
TGTATATAATATGACCACCGGGATTGCTACTTGTATATAATGGCTTGATCGGAG
>Frequency_1_QualityScore_FFHHHHGIJJJIJJJJJJJIJJIJIIJJIJJJJJJJJIIIJJJJJIIJJJJIIJIJIIGIIIGJGGGEHHHFFFFFEFEEDCE>CCC?CCC>AC_Mismatch_0_Sense_+_Library_PoolT
CTTCAAAACTTATTTCAAACTGAAGACCCACTTCAAAACTTATTTCAGCAGAACGATAATAATGATGTGGAGAATATTATGAAAGCAGAAATAG
>Frequency_1_QualityScore_FFHHHHHJJJJJJJJIJJJJJJJJJJJJJJJGHIJJIJJJJJJJJGJIGHIIIJJJJHIJGIHIIIJJJDHHHHHHFFFFFCEEEEEDDDD_Mismatch_0_Sense_+_Library_PoolT
TATTTCAAACTGAAGACCCACTTCAAAACTTATTTCAGCAGAACGATAATAATGATGTGGAGAATATTATGAAAGCAGAAATAGCAGATGA
>Frequency_1_QualityScore_FFHGDFBEGGGHI@HDHGGDH3:)))1?6)0?DABFB?98BFC@C=D8CFHGGH77@FG())7??_Mismatch_0_Sense_+_Library_PoolT
CTGGATAGCAGTTGTATGGCTCGCTCCCCTCTTCATGTAACATATCTATGTCTGTTTTTAAGCCC
>Frequency_1_QualityScore_=BFDDDBFEEFF<<F<:<?@A4AAHDCCFFEEE>DA?FG7?*0*)//7;59==(,;5((((5@@A@>>3,;;;@:58(32:ABAB_Mismatch_0_Sense_+_Library_PoolT
CTTCATGTAACATATCTATGTCTGTTTTTAAGCCCGTAGAAGACCCCCCCCAAGAAATCCTTTCAAGTTTCAAACGTCTGCACTT
>Frequency_1_QualityScore_FFHHHHHJJJIGIJGHIHIGGIJIIJJJJJIJGIJJJJJJJIJJIJIHEHIJIJJJJHJIHFFFDD?BCCCCDDDDEDDCDDDCDDDDDDDDDB_Mismatch_0_Sense_+_Library_PoolT
ACAATCTACGTTGGAGGAGATGTTATCCAAAGGAATCCCAGTTAATCAGGGCAGAACCAGCGACCAACTTCTTATCAACTGATTCTGGCAGCGA
>Frequency_1_QualityScore_FFHHHHHJJJJJJJIJGHJEIIJJGIJJJJJJIIJJJJIJJJJJJJJJGHHIJJIJJJIIIIGECHGHFCDFFFFCCEEEDDDDDDDDDDDDDD_Mismatch_0_Sense_+_Library_PoolT
AAACTTATTTCAAACTGAAGACCCACTTCAAAACTTATTTCAGCAGAACGATAATAATGATGTGGAGAATATTATGAAAGCAGAAATAGCAGAT
>Frequency_1_QualityScore_FDHHHHHJJJJFHHIIHHHIIJJJIJHIC@?BBFHG>FHHF=CDFFHJIIEGEE;=AEFHFCDFFF;@ACABB?BB@CCCCDDDDDDD8A_Mismatch_1_Sense_+_Library_PoolT
GAGACAACTGGATAGCAGTTGTATGGCTCGCTCCCCTCTTCATGTAACATATCTATGTCTGTTTTTAAGCCCGTAGAAGACCCCCACCAA
>Frequency_1_QualityScore_FFHHHHHJJJJJIJJIIJHIIIJJJJJJH<DADFHH>FCFE4@CFHII>CAEED?EAEHCE=BEFF=>@CEC>?8??C@ACDDDD5@D18_Mismatch_1_Sense_+_Library_PoolC
GAGACAACTGGATAGCAGTTGTATGGCTCGCTCCCCTCTTCATGTAACATATCTATGTCTGTTTTTAAGCCCGTAGAAGACCCCCACCAA
>Frequency_1_QualityScore_DFHGGHHJJIEIIIJIEFHGIIGIIJJHIIHIIIIDGIGCD=CG@BCF@GG:=5=@ACC@CEED@@;@;;@CCCCCCC>C@;@>>:A388_Mismatch_0_Sense_+_Library_PoolT
TAATATGACCACCGGGATTGCTACTTGTATATAATGGCTTGATCGAAGCCGAGAAATTGATTTTCTATAAAGCAGATTGTGAAGTTTCGA
>Frequency_1_QualityScore_??DDHADEEGGEC:;BEA9CCF@<**C@AH>DBH>DBEH?_Mismatch_0_Sense_+_Library_PoolT
AACAGATGCCCACAGGAGACAACTGGATAGCAGTTGTATG
>Frequency_1_QualityScore_DDHHDHHHHGGG1:EFHGDDDAF:CDH@GHGIIGHGBB9@FAB7;F45-:9C);?:@A@@@C@C_Mismatch_0_Sense_+_Library_PoolT
ATGACCACCGGGATTGCTACTTGTATATAATGGCTTGATCGAAGCCGAGAAATTGATTTTCTAT
>Frequency_1_QualityScore_FFHDFHFHGJJJJJJJCDHHGIIIJEHHGIJGIIJHIJIJJGIIJFIHIIGGGFGGAHHH:@B@>@>@A_Mismatch_1_Sense_+_Library_PoolT
AAGAAATCCTTTCAAGTTTCAAACGTCTGCACTTGTATATAATATGACCACCGGGATTGCTACTTGTAC
>Frequency_1_QualityScore_FFHHHHFIJJJJIJCHGGIIFEGBF>F>GF1))0??DF3B;CC>/8@DHC7=C)777.7)=?;=AEEFB@>6>?9;@BBD>A>59<BDBB(88?_Mismatch_1_Sense_+_Library_PoolT
AGGAGACAACTGGATAGCAGTTGTATGGCTCGCTCCCCTCTTCATGTAACATATCTATGTCTGTTTTTAAGCCCGTAGAAGACCCCCACCAAGA
>Frequency_1_QualityScore_DADFHHHJIJJHIIIJJJJFFIIIGHFGIIJJFIIJIJJIGHGIJGIBHAHIJIHAB>CCECDCCCCDDACEDDDEDDDC?@A@CC_Mismatch_2_Sense_+_Library_PoolT
GTATATAATATGACCACCGGGATTGCTACTTGTATATAATGGCTTGATCGAAGCCGAGAAATTGATTTTCTATAAAGCAGATTGCA
>Frequency_1_QualityScore_DFHHFHHI;EFGHJJJJFDEHHGEFGEHG;CEGEHE=;?EHH?;C?@CAACDCAACFADDD;;@ACCBD?@B@BD<ACCCAACCDD>CDDCCAB_Mismatch_0_Sense_+_Library_PoolT
CGTAGAAGACCCCCCCCAAGAAATCCTTTCAAGTTTCAAACGTCTGCACTTGTATATAATATGACCACCGGGATTGCTACTTGTATATAATGGC
>Frequency_2_QualityScore_EEGGFFEA5<AGHIIIICG=CGG@FHEHHFCEC=CDEBEECA@BBAACCCCCACEDB=ADAA@ABA?AA;;@==CCCCDCA?A?ACDDDE>9:@_Mismatch_0_Sense_+_Library_PoolC
CGTAGAAGACCCCCCCCAAGAAATCCTTTCAAGTTTCAAACGTCTGCACTTGTATATAATATGACCACCGGGATTGCTACTTGTATATAATGGC
>Frequency_1_QualityScore_?DD:++2:AEE:AA<AFF+)A1EEE@C?DD99:?D@D<A<;_Mismatch_0_Sense_+_Library_PoolT
TTTGGAACTAGAGCTTACGCTTGGATCCTCCAACGTCGGAA
>Frequency_1_QualityScore_DDHHHFHHIIIIIIH@@;?DFG?@9BB9BFHDHHEE@FHGAFEHIEHCHHHIGHEGHH/5=?=>36;,;=?BBBB_Mismatch_1_Sense_+_Library_PoolT
GCAGTTGTATGGCTCGCTCCCCTCTTCATGTAACATATCTATGTCTGTTTTTAAGCCCGTAGAAGACCCCCCCCC
>Frequency_1_QualityScore_FFDHHHGIIEACBEBGG>HAEHACDHGC3CBFEHHJ>AHCGDBHIGGGIJGEEEJGEHGHHIIDEEC>E@=?5?@@CDCCEDEEB==6=@?_Mismatch_0_Sense_+_Library_PoolT
AATAATGATGTGGAGAATATTATGAAAGCAGAAATAGCAGATGAAAAGAATTTGGAACTAGAGCTTACGCTTGGATCCTCCAACGTCGGAA
>Frequency_1_QualityScore_DDDDDDDEE1:C*1:CDDIDD<?>DAAA>A;>AAAA>;A>D>AAA?????AAAAAAAAD>BDDE>BDAAAA??>9>?->>AA>A>AA:>>BBB:_Mismatch_1_Sense_+_Library_PoolT
AGCCCGTAGAAGCCCCCCCCCAAGAAATCCTTTCAAGTTTCAAACGTCTGCACTTGTATATAATATGACCACCGGGATTGCTACTTGTATATAA
>Frequency_1_QualityScore_FFHGHHHJJIJJJJIJGHGIJJJJIIJJJJIFHIIIJIIJJH@;;=BGHCGAHF3???BDB);BCC@@CA@CCC;CCDD<@:>CA?@>B?@_Mismatch_0_Sense_+_Library_PoolT
CAGATGCCCACAGGAGACAACTGGATAGCAGTTGTATGGCTCGCTCCCCTCTTCATGTAACATATCTATGTCTGTTTTTAAGCCCGTAGAA
>Frequency_1_QualityScore_FFHHHHHJJJJFHIJJJJJJJJGHIIJJJJJJJJJB?FBFCHEBHG<B:ACBCCCDDEECEEECCECDDA?ACCCCC@A;@CC@<_Mismatch_0_Sense_+_Library_PoolT
TGACCACCGGGATTGCTACTTGTATATAATGGCTTGATCGAAGCCGAGAAATTGATTTTCTATAAAGCAGATTGTGAAGTTTCGA
>Frequency_1_QualityScore_DDHHHHHJJJJJGHJIJJFHIJJJIIGIJIJJJJJJJJIJJJGGEGHGIIFHFFDABDCC@ACCEDC@_Mismatch_1_Sense_+_Library_PoolT
TATAATATGACCACCGGGATTGCTACTTGTATATAATGGCTTGATCGAAGCCGAGAAATTGATTTTCA
>Frequency_1_QualityScore_FFHHHHHJJJJJJJJJIJJJJJJJJJJHIJJJJJJJJGIIIJJJIJJIJJJJJJJJJIBHHHHHHGFFEE_Mismatch_1_Sense_+_Library_PoolT
TCAAGAAATCCTTTCAAGTTTCAAACGTCTGCACTTGTATATAATATGACCACCGGGATTGCTACTTGTA
>Frequency_1_QualityScore_FFHHHHHJJJJIJJIIJIJIJJJJIGIJJIIHJIJIGEGIJF?66.5CH3;=AC37?ECCEC>;?BE:@3;@CE5@@CB=C>:ABB8<?@DC9?_Mismatch_0_Sense_+_Library_PoolT
CAGATGCCCACAGGAGACAACTGGATAGCAGTTGTATGGCTCGCTCCCCTCTTCATGTAACATATCTATGTCTGTTTTTAAGCCCGTAGAAGAC
>Frequency_1_QualityScore_DDDDF8?4;EFEIGEHIIGHGIIECG@FHIIEEHIIB0?BBFDCCH>FFHIGFDHEEEBDDCBBBBCCCCC?AB<?BBB??938:9?>ACCCC:_Mismatch_0_Sense_+_Library_PoolT
AATAGCAGATGAAAAGAATTTGGAACTAGAGCTTACGCTTGGATCCTCCAACGTCGGAAACAACAGATGCCCACAGGAGACAACTGGATAGCAG
>Frequency_1_QualityScore_FFHHHHHIIJJJJJJJJJJJJIIIJJJJJJJJJJJIJJJJFHIJJJJJIGHI_Mismatch_1_Sense_+_Library_PoolT
GAAGCCGAGAAATTGATTTTCTATAAAGCAGATTGTGAAGTTTCGAAAGTAA
>Frequency_1_QualityScore_FFHHHHHJJJJJJJIJJIJIJJIJJJJJJIIJJJJJJJJJIIJJJJJJIJJJJJJJJJJIIHHHHFFFFCFEEEFEEEEDDDDD:<@A@?C?BD_Mismatch_1_Sense_+_Library_PoolT
CCACCAAGAAATCCTTTCAAGTTTCAAACGTCTGCACTTGTATATAATATGACCACCGGGATTGCTACTTGTATATAATGGCTTGATCGAAGCC
>Frequency_1_QualityScore_DDADFFFHE<?EA??FHIA9EHBB9:DG:@GGGAHHHG@B@FH88CB6;A@ABEEBC@@CCCCD@CCCCCCECDCCCBBBBBBBCCCDCDDE>C_Mismatch_0_Sense_+_Library_PoolT
GAGGAGATGTTATCCAAAGGAATCCCAGTTAATCAGGGCAGAACCAGCGACCAACTTCTTATCAACTGATTCTGGCAGCGACTCTGATGATTTA
>Frequency_1_QualityScore_FFHHHHHJJJIIJJIJJII:??CDGH?DBGFBBDFGHG<FFDGE@DEHIIHCEIJJCG@EIIB=/?;@CCC@BBDDDD-828<C:>@4>C@C@@_Mismatch_0_Sense_+_Library_PoolT
GATAGCAGTTGTATGGCTCGCTCCCCTCTTCATGTAACATATCTATGTCTGTTTTTAAGCCCGTAGAAGACCCCCCCCAAGAAATCCTTTCAAG
>Frequency_1_QualityScore_FFHFGDHGIJIGHGJIIIA)?F=DFH>@;FE*???90?GCEEGFFH==BFG8=CHG6@@EGGEEBD?A>(;;=@@BDD5088ACACACDCC:::_Mismatch_0_Sense_+_Library_PoolC
GATAGCAGTTGTATGGCTCGCTCCCCTCTTCATGTAACATATCTATGTCTGTTTTTAAGCCCGTAGAAGACCCCCCCCAAGAAATCCTTTCAAG
>Frequency_1_QualityScore_FDDHAFHGGIJGHIJJI6@<CEGHB6C@@DDEH@BDB<BDDBDGGCGG7@H@;;@A=CGE;7=>AB?_Mismatch_0_Sense_+_Library_PoolT
CTTGTATATAATGGCTTGATCGAAGCCGAGAAATTGATTTTCTATAAAGCAGATTGTGAAGTTTCGA
>Frequency_1_QualityScore_DFHHHGHIJIJJJJJJJJIIJJGIJEHIIHIIJJJJJJIJJIIGIJJJIGFHHDDBBCEDCEECCDCDC>>ACCDDDDDDD-5(29?B3<<C@:_Mismatch_0_Sense_+_Library_PoolT
ACTAGAGCTTACGCTTGGATCCTCCAACGTCGGAAACAACAGATGCCCACAGGAGACAACTGGATAGCAGTTGTATGGCTCGCTCCCCTCTTCA
>Frequency_1_QualityScore_FFHHHHHJJJJJIIIJJIHIIJJJGHJJJHIIJJJJJFIJJJ<@GBHEG@AGBHEDDE>C>>@@DCAC>5;A_Mismatch_0_Sense_+_Library_PoolT
TATAATATGACCACCGGGATTGCTACTTGTATATAATGGCTTGATCGAAGCCGAGAAATTGATTTTCTATAA
>Frequency_1_QualityScore_FFGHGHF@CGIIGHGHII<EHICGDHIBBBFGEHEHBB?DDGDBF=((85@C--\,5??;>(>ADC6>;555;(5(59CC_Mismatch_0_Sense_+_Library_PoolT
TATAATATGACCACCGGGATTGCTACTTGTATATAATGGCTTGATCGAAGCCGAGAAATTGATTTTCTATAAAGCAGATT
>Frequency_1_QualityScore_DFFDHGHJGFGBEHIDHIJJJJ@GGIJJGHIGGEHIJBFEGHHHJIGE_Mismatch_0_Sense_+_Library_PoolT
TCGAAGCCGAGAAATTGATTTTCTATAAAGCAGATTGTGAAGTTTCGA
>Frequency_1_QualityScore_FFHHHHHJJJJIJIJHIIJJJJJJIJHIIJJJJJJJJIGIIFIJIEHIIGGHEEDFFEEDEDEAC>@;ACCCDACBD_Mismatch_0_Sense_+_Library_PoolT
AGAGCTTACGCTTGGATCCTCCAACGTCGGAAACAACAGATGCCCACAGGAGACAACTGGATAGCAGTTGTATGGCT
>Frequency_1_QualityScore_FFHGHHBFHEGHIECHDHHGIIGGFGI<?FG<?)82(??BGBG4@F;=@FCC=)7@@3==7=AE=;@@D266;>B_Mismatch_0_Sense_+_Library_PoolT
CAGGAGACAACTGGATAGCAGTTGTATGGCTCGCTCCCCTCTTCATGTAACATATCTATGTCTGTTTTTAAGCCC
>Frequency_1_QualityScore_DDHHH?:ADA@F4EAEHB<EGGGHC=@B*??FFGG>=9==@>;;;>(>;55((-:5>>@5,2,,9<@CA>CC(+4:>::>@C::A4@8?_Mismatch_1_Sense_+_Library_PoolT
TCTATGTCTGTTTTTAAGCCCGTAGAAGACCCCCCCCAAGAAATCCTTTCAAGTTTCAAACGTCTGCACTTGGATATAATATGACCACC
>Frequency_1_QualityScore_FFFFDFHIIIEHIJJJHIGGIIJIJIJGGIJHIIJJIIIJHHIIEGIJIIJIFHGHHFDFFBEDCDDDDDBD?C?AD:AACAACACC39??:5<_Mismatch_0_Sense_+_Library_PoolT
AAGAATTTGGAACTAGAGCTTACGCTTGGATCCTCCAACGTCGGAAACAACAGATGCCCACAGGAGACAACTGGATAGCAGTTGTATGGCTCGC
>Frequency_1_QualityScore_DDFFFFFIFIIIIIFF6):)?FF;@BG?*99?>G@F@DFFF<?=CB=C8BFII2@@EIFB==?(73((69>@BBB_Mismatch_1_Sense_+_Library_PoolT
AGCAGTTGTATGGCTCGCTCCCCTCTTCATGTAACATATCTATGTCTGTTTTTAAGCCCGTAGAAGCCCCCCCCC
>Frequency_1_QualityScore_?ADFFFHGEFGHCFBF:CDG<F9;EADCD:?FAHHG@B>@?FF88=48@;=;F788@7C@@HC>3).?493;?(;((55<=BBB&_Mismatch_1_Sense_+_Library_PoolT
CAACTGGATAGCAGTTGTATGGCTCGCTCCCCTCTTCATGTAACATATCTATGTCTGTTTTTAAGCCCGTAGAAGAGCCCCCCCA
>Frequency_1_QualityScore_FFHHHHHJJJJJJJIIJJJIHJJJJJJHHIJJJJJHJJJJJIIJIIJJIJJJJIJJJJJJJJJJHHHFFDDDDDDDDDDDDDDDDDBDDDDBBD_Mismatch_1_Sense_+_Library_PoolT
CATGAAAGCAGAAATAGCAGATGAAAAGAATTTGGAACTAGAGCTTACGCTTGGATCCTCCAACGTCGGAAACAACAGATGCCCACAGGAGACA
>Frequency_1_QualityScore_FFHHHHHJJJJJJGIJJHJIIIIJJJEHJJJJJJJJJJIJJJJJIJJJIIJJIJJJGIJHHHHHGFFFFCDEFEEDECCDDDDDDDDEDDDDDD_Mismatch_0_Sense_+_Library_PoolT
GGAATCGAAAATCAAAGTGAAGATCCACTTCAAAACTTATTTCAAACTGAAGACCCACTTCAAAACTTATTTCAGCAGAACGATAATAATGATG
>Frequency_1_QualityScore_FFHHHHHIJIJJJJJHHJIJJJGIGIJJJJ3CHHJIJJJIJJJJIJGHJJJJJJIGIJJB@EE@?AABDBA>@BD3@@A>CDDC6<_Mismatch_2_Sense_+_Library_PoolT
AAACGTCTGCACTTGTATATAATATGACCATCGGGATTGCTACTTGTATATAATGGCTTGATCGAAGCCGAGAAATTGATTTTCGA
>Frequency_1_QualityScore_FFFHHHHJGHEGGJJIJJJJJG9EFH;FG8FH?GDBHGGGBDHIJGGIIIGIGIIHGHIGFFHHHA@CE??BD?CD_Mismatch_1_Sense_+_Library_PoolT
GCTACTTGTATATAATGGCTTGATCGAAGCCGAGAAATTGATTTTCTATAAAGCAGATTGTGAAGTTTCGAAAGCA
>Frequency_1_QualityScore_FFHHHHHIIJJJIJIJJIIFIIJJJJJIJJJJJJJJJJJJJJJJJIJJJIJJJJJJJIJJJIJJJIHHHFHFFFFFDDDDDDDDDDDDDCDDDD_Mismatch_1_Sense_+_Library_PoolT
TTGGAGAATATTATGAAAGCAGAAATAGCAGATGAAAAGAATTTGGAACTAGAGCTTACGCTTGGATCCTCCAACGTCGGAAACAACAGATGCC
>Frequency_1_QualityScore_FFHHHHHIJJJJJJJJBHIIJJJJGIJJJJJJJJJJJIJGIJJIJJIIJJIJJJGHHHHDFFFFFFEDDDDDDDDD@CCCDDDDDDDDDDDDDD_Mismatch_0_Sense_+_Library_PoolT
TATCCAAAGGAATCCCAGTTAATCAGGGCAGAACCAGCGACCAACTTCTTATCAACTGATTCTGGCAGCGACTCTGATGATTTAGCTCGTCTGA
>Frequency_1_QualityScore_FDHHHHGIIGDIIFGGIJIJEHIIHGIIIGEGIBHIGBEGHGCCGHIIJ<CCEGGGGIJEIIGIEHHGHCCCFFFD@CAEDDD@>AA?B>ACCC_Mismatch_1_Sense_+_Library_PoolT
CCTGAAGACCCACTTCAAAACTTATTTCAGCAGAACGATAATAATGATGTGGAGAATATTATGAAAGCAGAAATAGCAGATGAAAAGAATTTGG
>Frequency_1_QualityScore_F?FHHHHIJIJJIJIJIJIGIJGIGIIJJIDHIIIJJIIJJJIBFGGG@G=EHGBH?BCAECCDCDCDCDDCDEDDDCCCCC@C>CC(4@ACCC_Mismatch_1_Sense_+_Library_PoolT
ATATAATATGACCACCGGGATTGCTACTTGTATATAATGGCTTGATCGAAGCCGAGAAATTGATTTTCTATAAAGCAGATTGTGAAGTTTCAAA
>Frequency_1_QualityScore_)AFHHHHJJJIJJJJJIJJJJJJGIJJJGJJJJJJJJIEHGHIJJJHHHHFFFFEEEEEEDDDB?BBDDCBDDDDDEDDCDCCDAADACDDA<>_Mismatch_1_Sense_+_Library_PoolT
GAGAATTTGGAACTAGAGCTTACGCTTGGATCCTCCAACGTCGGAAACAACAGATGCCCACAGGAGACAACTGGATAGCAGTTGTATGGCTCGC
>Frequency_1_QualityScore_FFHHHHHHIJJJIJIJJJJJAAFHGGHCGH@DFFGHGHD@DHIIEGGIEGHEGI_Mismatch_0_Sense_+_Library_PoolT
CTACTTGTATATAATGGCTTGATCGAAGCCGAGAAATTGATTTTCTATAAAGCA
>Frequency_1_QualityScore_FFHHHHHJJJJJJIJJJHIJJJJJJJIJJJGFGGEGHGJIIFHAHIIHBCHHHHFFDFDFFEECEECCCC@CCC;CDCD@DDB>A_Mismatch_0_Sense_+_Library_PoolT
ACCGGGATTGCTACTTGTATATAATGGCTTGATCGAAGCCGAGAAATTGATTTTCTATAAAGCAGATTGTGAAGTTTCGAAAGTA
>Frequency_2_QualityScore_FFHHGGGIJJIJIJJJHEHIIIJJIHGIIJGEGHAEGGHIG?D=CHDHCCEHGHEEEFDEEEE>C=ACCBBCCCCCDCA=?CCAC_Mismatch_0_Sense_+_Library_PoolC
ACCGGGATTGCTACTTGTATATAATGGCTTGATCGAAGCCGAGAAATTGATTTTCTATAAAGCAGATTGTGAAGTTTCGAAAGTA
>Frequency_1_QualityScore_DDHFA?FHIII@GHGIFCHEGGGHGHIGI<?FGI=FG>FEB<A?BDD76@AACEACA>CC@C;<?CC:,,553;@A><?8?@:C_Mismatch_0_Sense_+_Library_PoolT
CCGGGATTGCTACTTGTATATAATGGCTTGATCGAAGCCGAGAAATTGATTTTCTATAAAGCAGATTGTGAAGTTTCGAAAGTA
>Frequency_1_QualityScore_FDHFHHHIIIIIIHA<;?GGH;C?CB:BDFCHIFHGGEGHGIGGGHGIIII=FCFGH6:AEBDF3@CCCBBBB5?<8CC>ACCAC@(>A:CCCA_Mismatch_1_Sense_+_Library_PoolT
GAGTTGTATGGCTCGCTCCCCTCTTCATGTAACATATCTATGTCTGTTTTTAAGCCCGTAGAAGACCCCCCCCAAGAAATCCTTTCAAGTTTCA
>Frequency_1_QualityScore_FFHHHHFJJJJIJJGIHJJJJIJF??11BGH@F@FF8B?BFIGCEGGG=8=@CDFE>EHII==;=EDB>BD?@>->?ABDDDD-8_Mismatch_0_Sense_+_Library_PoolT
AACTGGATAGCAGTTGTATGGCTCGCTCCCCTCTTCATGTAACATATCTATGTCTGTTTTTAAGCCCGTAGAAGACCCCCCCCAA
>Frequency_1_QualityScore_FFHHHHHJJJIJJIJJJJJJJIJGHJJJJJJJJJJJJJJJJJJJJJIJJJIJJJJJJIGHHHFFDCDDDCDDDDDDDDDDDBDDDDDDBDDDDD_Mismatch_0_Sense_+_Library_PoolT
AAAGCAGAAATAGCAGATGAAAAGAATTTGGAACTAGAGCTTACGCTTGGATCCTCCAACGTCGGAAACAACAGATGCCCACAGGAGACAACTG
>Frequency_1_QualityScore_FFHHHHHJJJJJJIJIGIJIJJJJGIJJJIJJGIIIIJJJIJJJFIJJJJIJJJJJJJHHHHFFDCDDDCBDDDCDDDDDDDDDDDD?BCDDDD_Mismatch_0_Sense_+_Library_PoolC
AAAGCAGAAATAGCAGATGAAAAGAATTTGGAACTAGAGCTTACGCTTGGATCCTCCAACGTCGGAAACAACAGATGCCCACAGGAGACAACTG
>Frequency_1_QualityScore_>DFAF?FIIIAFBHCCHBEFEEFGIIII@GGFIIIIIBABGFE<BDF@CFEFGG>AEC@@CEFFEC;>?@?@@A@C@BBB@@;3>:;55:>?BB_Mismatch_0_Sense_+_Library_PoolT
AAAATCAAAGTGAAGATCCACTTCAAAACTTATTTCAAACTGAAGACCCACTTCAAAACTTATTTCAGCAGAACGATAATAATGATGTGGAGAA
>Frequency_1_QualityScore_ADFFFFFFI<G9BGI9BFFFIECFE=FFFEEIEB=DECEEFFDDDBDD>@A@DD@DCB@?BBBBBBA?BAB_Mismatch_0_Sense_+_Library_PoolT
ACCCCCCCCAAGAAATCCTTTCAAGTTTCAAACGTCTGCACTTGTATATAATATGACCACCGGGATTGCTA
>Frequency_1_QualityScore_FFHHHHHIJJJJIJJJJJIJIJIAGFHHIIIIJGIJJIIJJJJJJJJIJJIB-?=BDE;>ACC(;@@@@@3>>;>C@>C>CCC:AACDAACCDB_Mismatch_1_Sense_+_Library_PoolT
CGGAAACAACAGATGCCCACAGGAGACAACTGGATAGCAGTTGTATGGCTCGCTCCCCTCTTCCTGTAACATATCTATGTCTGTTTTTAAGCCC
>Frequency_1_QualityScore_FADBHHDBBEGGGIIIIDCDHIIC<?BFHIHIIIIIIIIIIEGHGGGIIIIDE?ABDDDCCCECCCD>CAACCCCCA>?AC_Mismatch_0_Sense_+_Library_PoolT
AACTAGAGCTTACGCTTGGATCCTCCAACGTCGGAAACAACAGATGCCCACAGGAGACAACTGGATAGCAGTTGTATGGCT
>Frequency_1_QualityScore_FDHHHFFGGHIIIGIJJIJ@HHGIIIIIJJIIIJGEFHFHJIJIJJIIIJGFHGC??BBEDDEC>CDCDCCCCDACCACBD_Mismatch_0_Sense_+_Library_PoolC
AACTAGAGCTTACGCTTGGATCCTCCAACGTCGGAAACAACAGATGCCCACAGGAGACAACTGGATAGCAGTTGTATGGCT
>Frequency_1_QualityScore_DDFDHHBFHIBHHC@@AA?DBA>D?B?BF?FGDGHIBGGFHG\=C<B;@=;@@;:?<D3;(;;;;@(5;5;5@3(599?_Mismatch_2_Sense_+_Library_PoolT
TATAATATGACCACCGGGATTGCTACTTGTATATAATGGCTTGATAGAAGCCGAGAAATTGATTTTCTATAAAGCAGAA
>Frequency_1_QualityScore_FFHFHFHGEHIHEFGAC@@BFGG)?@GHEH<?DGH@<FBFEFHGG>DGBGGGI;F)87=BEED();.(..;;??B&)_Mismatch_2_Sense_+_Library_PoolT
AGCAGTTGTATGGCTCGCTCCCCTCTTCATGTAACATATCTATGTCTGTTTTTAAGCCCGTAGAAGATCCCCCCCCA
>Frequency_1_QualityScore_FFHHGFHBHIIJJHJIJIJGIGIGGHIJEIJJJJJJJ<;DDHCHEFGE@E=BEDDD;@CEEDC>ACDEA@CC?C@@>ACEC;@CC??BD>>>CC_Mismatch_2_Sense_+_Library_PoolT
TATGACCACCGGGATTGCTACTTGTATATAATGGCTTGATCGAAGCCGAGAAATTGATTTTCTATAAAGCAGATTGTGAAGTTTCGAAAGTAAA
>Frequency_1_QualityScore_FFFDFFDIIBBEGIIJGGCEHEGI_Mismatch_0_Sense_+_Library_PoolT
GAGAAATTGATTTTCTATAAAGCA
>Frequency_3_QualityScore_EFGHHHHEHIJJJJJIJIHIIIIIIIIIJJI=DHGGFHGHIIEGEFEEGECEFFFDDBCCCEDEDDABD@BBCDDABDDCABDD?C_Mismatch_0_Sense_+_Library_PoolC
CACCGGGATTGCTACTTGTATATAATGGCTTGATCGAAGCCGAGAAATTGATTTTCTATAAAGCAGATTGTGAAGTTTCGAAAGTA
>Frequency_2_QualityScore_FFHHHHHIJJJIIIIIJIJJIJJJFADFHGIHGIEEHGHIHIFFHIIJGIDHFIIII?CAAEAACADCA=ACAA_Mismatch_0_Sense_+_Library_PoolC
ATTGCTACTTGTATATAATGGCTTGATCGAAGCCGAGAAATTGATTTTCTATAAAGCAGATTGTGAAGTTTCGA
>Frequency_2_QualityScore_EEGGHHCEAGGEGIIGIHIIIIHIGIIGHIIIHEIIIIAGECGGHIHHGIGIFCGIGEGEDEGEFE;?E@ABHABBEBDCCDD=?ABACCBCCE_Mismatch_0_Sense_+_Library_PoolC
TCAAAGTGAAGATCCACTTCAAAACTTATTTCAAACTGAAGACCCACTTCAAAACTTATTTCAGCAGAACGATAATAATGATGTGGAGAATATT
>Frequency_1_QualityScore_;;DDDD8B?CCG>DGA?@@@D669)9BB4*9B*?F_Mismatch_1_Sense_+_Library_PoolC
GGCAGTTGTATGGCTCGCTCCCCTCTTCATGTAAC
>Frequency_1_QualityScore_FFFHHHHJIJJJJJHIJFHI:HDGHIJJJBEAEHH@CEFFFDCEDCCEDFDDDDBDDDDDDDDCCDEEEDDDDDADDC@AB5>D3@CCCDDCCC_Mismatch_0_Sense_+_Library_PoolC
TGTTTTTAAGCCCGTAGAAGACCCCCCCCAAGAAATCCTTTCAAGTTTCAAACGTCTGCACTTGTATATAATATGACCACCGGGATTGCTACTT
>Frequency_1_QualityScore_DDFHHHCFHIIGHIIIAHEDFBEHGI9<EFFDFFFADFEGCHIIIC>G@A@;FHI;@C>=:2A>(5B;=;\\,\)08>CCA_Mismatch_2_Sense_+_Library_PoolC
CAAACGTCTGCACTTGTATATAATATGACCACCGGGATTGCTACTTGTATATAATGGCTTGATCGAAGCCGGGGAATTGAT
>Frequency_1_QualityScore_DD7DHHBFGGD?BH@HHEHCBCC@3:DH9BFF9?*?BFBDFG=@CB_Mismatch_0_Sense_+_Library_PoolC
GGAAACAACAGATGCCCACAGGAGACAACTGGATAGCAGTTGTATG
>Frequency_1_QualityScore_FFHHHHHJJJJJJJJJJJJJJJJJJJJJJJJJJJJJJJIIJJJJJIJJIJIJJJJJIIGIJJIIIIIJIHHHHHHHFFFFEEEDEEDDDDDDDD_Mismatch_0_Sense_+_Library_PoolC
TTATTTCAAACTGAAGACCCACTTCAAAACTTATTTCAGCAGAACGATAATAATGATGTGGAGAATATTATGAAAGCAGAAATAGCAGATGAAA
>Frequency_1_QualityScore_DDDFHFFGIE@FDH<BBBEFGHGIGFGDHICGF?FEGHIIGIIGIIIII@DEHGICHFEEEDEEE<CCECCCCCCCCB>ACCCCCCCCDCCC@C_Mismatch_0_Sense_+_Library_PoolC
TGAAGTTTCGAAAGTATTTCTATTACTTCCCCGTAGCCACTTAAACCAAACTAAAAACTTAAGATATGACTAACAAGGTTTAAAATAATGCAAA
>Frequency_1_QualityScore_FFHHHHHIJJJJJJJJIJJJJJIJJHIIJJIGIJJJJJJJJJJJIJIJJJJIJJIIJHHFFFECDDDDCACDDCCD@BDDD8?ACBCDDDCDDA_Mismatch_1_Sense_+_Library_PoolC
GAAATAGCAGATGAAAAGAATTTGGAACTAGAGCTTACGCTTGGATCCTCCAACGTCGGAAACAACAGATGCCCACAGGAGACAACTGGGTAGC
>Frequency_1_QualityScore_A>:<CDDE>:CD:FEE;18:C6*0?B=9*?DDD>@C<C;CC_Mismatch_0_Sense_+_Library_PoolC
TTGGATCCTCCAACGTCGGAAACAACAGATGCCCACAGGAG
>Frequency_1_QualityScore_FFHHHHHJJIHIJIJIIJIIHIJFGIIJIJJIIIIIIJJIEIJJJJJJJJJIIIJGGEIJIHEH>?@CBECBAD88=/;C>AC>CCDD:@(_Mismatch_1_Sense_+_Library_PoolC
GTTTCAAACGTCTGCACTTGTATATAATATGACCACCGGGATTGCTACTTGTATATAATGGCTTGATCGAAGCCGAGAAATTGATTTTCCA
>Frequency_1_QualityScore_FFHFHHHIIIIJJJJJJJJJIIJIJIJJJJJJJJJJJIJIIIIJJJJJJIICHEHHIEECHFFFFFFEECEDEDEDDDEEEFDDDDDDD?BB9>_Mismatch_1_Sense_+_Library_PoolC
TCTATGTCTGTTTTTAAGCCCGTAGAAGACCCCCACCAAGAAATCCTTTCAAGTTTCAAACGTCTGCACTTGTATATAATATGACCACCGGGAT
>Frequency_1_QualityScore_DFHGFHDIIGBDHHGGEBA+AGBFHGIDGHIIGIGIHIGDAFG:AGIIIGIIIHECFFHEDEFAAEAAB;A?;?:B@>:AC>5>>:@_Mismatch_1_Sense_+_Library_PoolC
AAAGAATTTGGAACTAGAGCTTACGCTTGGATCCTCCAACGTCGGAAACAACAGATGCCCACAGGAGACAACTGTATAGCAGTTGTA
>Frequency_1_QualityScore_FFHHHHHJJJJJHIJJJJJJIJJJJGEFGGGIGGIIIJIJJIIGFEHIJGGEH_Mismatch_0_Sense_+_Library_PoolC
GATTGCTACTTGTATATAATGGCTTGATCGAAGCCGAGAAATTGATTTTCTAT
>Frequency_1_QualityScore_FFHHHHGJIIIJJJIIJJJJJJJJJJJJJJJJJJIJJJJJJIJIJJJIJJJJIJIJJIHGGHHHHFFFFBDDBDDDDDEDDDDDDDEDEEEDDD_Mismatch_1_Sense_+_Library_PoolC
CGTAGAAGACCCCCACCAAGAAATCCTTTCAAGTTTCAAACGTCTGCACTTGTATATAATATGACCACCGGGATTGCTACTTGTATATAATGGC
>Frequency_1_QualityScore_FFHHFHFIIIIJIJGIIIJJJJJJJJJIJJGJJJIJJIJIGIIJIEIIHEHGGIIIJIEIHHHHHEHHE?DDFFFEEE_Mismatch_0_Sense_+_Library_PoolC
AGAAATCCTTTCAAGTTTCAAACGTCTGCACTTGTATATAATATGACCACCGGGATTGCTACTTGTATATAATGGCTT
>Frequency_1_QualityScore_FFHHHHHJJJJJJJIJJJJJJJIIJIJJIJJJJJJJJJJHIJIJJJJJJJJJBCGHEDHIGHDDDBDCA>A>ACDDCCADCCEDDD_Mismatch_0_Sense_+_Library_PoolC
TGCACTTGTATATAATATGACCACCGGGATTGCTACTTGTATATAATGGCTTGATCGAAGCCGAGAAATTGATTTTCTATAAAGCA
>Frequency_1_QualityScore_DDBFBAD:AEAFHGGGHIIGDFFH:CCCFCF?DB>DHIBBFAHI@AF@@FHGIEECDHHEGAEHE>CDB_Mismatch_0_Sense_+_Library_PoolC
TCAAGTTTCAAACGTCTGCACTTGTATATAATATGACCACCGGGATTGCTACTTGTATATAATGGCTTG
>Frequency_1_QualityScore_FFGHHFHIGHFHIHIIJIHIJJIIJG6??8?DHBGHIGBEAFHHIDHGGHIHGGEGIGGHGII=AC?ADECCC5;5;?CDDD@@>A?B?CDDCC_Mismatch_1_Sense_+_Library_PoolC
ACAACTGGATAGCAGTTGTATGGCTCGCTCCCCTCTTCATGTAACATATCTATGTCTGTTTTTAAGCCCGTAGAAGACCCCCACCAAGAAATCC
>Frequency_1_QualityScore_FFHHHHHHIIIIJHHGHJJIHIIJJJJIJJJIHHIJ?G9?DFHIJHFCCDDDDCDDDDDCCDDCDEEFCCDDBBDDDCDDDDCCEEEEEEEDDE_Mismatch_1_Sense_+_Library_PoolC
ATTTAACATATCTATGTCTGTTTTTAAGCCCGTAGAAGACCCCCCCCAAGAAATCCTTTCAAGTTTCAAACGTCTGCACTTGTATATAATATGA
>Frequency_1_QualityScore_EFFHHHHIJIJJJJJJJJJJJJJJJJJJJJJJJJJJJIJJJJJIJIJIIDHIJJIIHHFHHHHFFFFEDCEEDDDDDEEEDEEEEEEDDDDDDD_Mismatch_1_Sense_+_Library_PoolC
ATATCTATGTCTGTTTTTAAGCCCGTAGAAGACCCCCACCAAGAAATCCTTTCAAGTTTCAAACGTCTGCACTTGTATATAATATGACCACCGG
>Frequency_1_QualityScore_FFFDHHGJJIJJIICHIG9CFGG@BGGGFEDGHJJBHGJG@FHIJEGHGHIJEADHGIHGEHHHDEFFFEB@CCCEECBDD=@@CDCDBCC:@@_Mismatch_1_Sense_+_Library_PoolC
CAGAGATCTGGGACCAATCTGAAGGAATCGAAAATCAAAGTGAAGATCCACTTCAAAACTTATTTCAAACTGAAGACCCACTTCAAAACTTATT
>Frequency_1_QualityScore_DFHHHHHJJJJJJJIJJJJJJJJIJJJJJJJJJJJJJIJIJJJJJJJJJJJIJIJJIJIGIJIJHHHGHBDFFEFEEFEEEEDDCD?CDDDDDD_Mismatch_0_Sense_+_Library_PoolC
TCAAAACTTATTTCAAACTGAAGACCCACTTCAAAACTTATTTCAGCAGAACGATAATAATGATGTGGAGAATATTATGAAAGCAGAAATAGCA
>Frequency_1_QualityScore_DDF<CDFIIG@FIGIIGGIIIAFHIIIGIIIIIIGHGEFEHIFBGFGHDGCGGGIGBBBEACCCCDCDC@CDCCCDCCCCC>A:ACCDCCCDCB_Mismatch_0_Sense_+_Library_PoolC
GTATATAATATGACCACCGGGATTGCTACTTGTATATAATGGCTTGATCGAAGCCGAGAAATTGATTTTCTATAAAGCAGATTGTGAAGTTTCG
>Frequency_1_QualityScore_FFHHHHHJJJJJJJJIJJJJGJJJJJJJJJJHIJJJJJJJJJJJEBGGIIJIJIHAEBDFDECCEEEDDCEEDCDCDCCCCDCACCEC@CDDBB_Mismatch_0_Sense_+_Library_PoolC
TATATAATATGACCACCGGGATTGCTACTTGTATATAATGGCTTGATCGAAGCCGAGAAATTGATTTTCTATAAAGCAGATTGTGAAGTTTCGA
>Frequency_1_QualityScore_DDHHHHHJIJJBEHGGCHHGHE?@?FHIJIDHHIIHIGIGGIGGFHDHHGCHEEEAEDDDB_Mismatch_0_Sense_+_Library_PoolC
TATAATGGCTTGATCGAAGCCGAGAAATTGATTTTCTATAAAGCAGATTGTGAAGTTTCGA
>Frequency_1_QualityScore_FFHHGHHJJJJIIIJJJJJIIH88?1CFHADGIEDEBFFIIGGHBFDCAFCHHE@GHJJDE:CHFB8BB;CA>(;A?BDDDD_Mismatch_1_Sense_+_Library_PoolC
CTGGATAGCAGTTGTATGGCTCGCTCCCCTCTTCATGTAACATATCTATGTCTGTTTTTAAGCCCGTAGAAGACCCCCCCCC
>Frequency_1_QualityScore_FFHHHGHJJJJJJJJJJJGHJIJJDHIIJJJJJJJHJJJJJJJIJIJJ@=CFGEIG>HBA?5>C>ACA@>AC>C:@;CCCDDCCA@@CA:C@@A_Mismatch_0_Sense_+_Library_PoolC
CTTGTATATAATATGACCACCGGGATTGCTACTTGTATATAATGGCTTGATCGAAGCCGAGAAATTGATTTTCTATAAAGCAGATTGTGAAGTT
>Frequency_1_QualityScore_FFGHHHGIIIJJ@GHGIJIJJIGGHIGIJJJJJJJJ>BBAFAHGGGHEIEHFBDB??BDECCA_Mismatch_0_Sense_+_Library_PoolC
ATGACCACCGGGATTGCTACTTGTATATAATGGCTTGATCGAAGCCGAGAAATTGATTTTCTA
>Frequency_1_QualityScore_DDDHCFFFHEFB?GC)<<AEBGBF>FC<DF9BFHGG?DFGEE<FHGE.=CHGFHGFHIBHE=BB)).;>?B@<B&2229?::::4:@AC_Mismatch_1_Sense_+_Library_PoolC
GCAGTTGTATGGCTCGCTCCCCTCTTCATGTAACATATCTATGTCTGTTTTTAAGCCCGTAGAAGCCCCCCCCCAAGAAATCCTTTCAA
>Frequency_1_QualityScore_FDDFHHHJIJIJIJHHEHIFCEEGIJGGIDIJB9?@BDGGAHEBEABA>A?)?CFFFDEDDCACCCCCDC@(,5>15:A;<8_Mismatch_1_Sense_+_Library_PoolC
CCACCGGGATTGCTACTTGTATATAATGGCTTGATCGAAGCCGAGAAATTGATTTTCTATAAAGCAGATTGGGAAGTTTCGA
>Frequency_1_QualityScore_FFHGHHHIIJEIJIJJJJJJIGGIIJJIJJJJJJBAGFHDDGAGGB><<CADC>BDFFCECCEEDDDDDDCCD:>;AA>CC;_Mismatch_1_Sense_+_Library_PoolC
GACCACCGGGATTGCTACTTGTATATAATGGCTTGATCGAAGCCGAGAAATTGATTTTCTATAAAGCAGATTGTGAAGTTTA
>Frequency_1_QualityScore_EEFFHHHIIBBD9DCBFHIIIGGDFHEGHIIGGHC@CCCGHIC@HIEG;CHFHHGFCDEFC@?;><AC>:A::@CDEDCDB>@??B_Mismatch_0_Sense_+_Library_PoolC
CCCCCCCAAGAAATCCTTTCAAGTTTCAAACGTCTGCACTTGTATATAATATGACCACCGGGATTGCTACTTGTATATAATGGCTT
>Frequency_1_QualityScore_DDHAHH:;CDHGHIDEE>@GGGHHD>FFHIG@B<@2BFHIGECGH@=B)7@;=FCA:D:CEEHHHFEB>BEBC:C@CACA>@CC7?CCCC>:>>_Mismatch_0_Sense_+_Library_PoolC
GAAGACCCACTTCAAAACTTATTTCAGCAGAACGATAATAATGATGTGGAGAATATTATGAAAGCAGAAATAGCAGATGAAAAGAATTTGGAAC
>Frequency_1_QualityScore_FFHHHHHJJJJJJIJJJJJJJJJJJJJJIJIJIJJJIJJJJJJJJJIJJIJHGEH?/9?23=@9;?C@C;3>A@;CCCD@@:>@@@:@>>CC@_Mismatch_0_Sense_+_Library_PoolC
AACGTCGGAAACAACAGATGCCCACAGGAGACAACTGGATAGCAGTTGTATGGCTCGCTCCCCTCTTCATGTAACATATCTATGTCTGTTTTT
>Frequency_1_QualityScore_FFHHHHHJJJIJJJJJHIJJJJJJJJJJJJJJJJIJJJJJIJJJJIJJIJJJJFFHHHHFFFFDEDBDDCBDDDDDEDDDDCDDDDEEDDDC_Mismatch_0_Sense_+_Library_PoolC
AAGAATTTGGAACTAGAGCTTACGCTTGGATCCTCCAACGTCGGAAACAACAGATGCCCACAGGAGACAACTGGATAGCAGTTGTATGGCTC
>Frequency_1_QualityScore_FFHHHHHJJJJJIIIGIGGGGIGIIDHHIIIIIGJIJJIJJJG:8C;FCHA=EEE3AB@?ABD>;>@>;;@>>CA;CCDD95:@CBD_Mismatch_0_Sense_+_Library_PoolC
ACAGATGCCCACAGGAGACAACTGGATAGCAGTTGTATGGCTCGCTCCCCTCTTCATGTAACATATCTATGTCTGTTTTTAAGCCCG
>Frequency_1_QualityScore_DDFFF;ACFGIIII:D;BDF>4)=BF4=F=8=C4@DE34.?CBDDB>@AA@;>@@A@>55>>@>98\,85&9?>@>@@:(4@ADDAD@_Mismatch_1_Sense_+_Library_PoolC
AGAAGACCCCCCCCAAGAAATCCTTTCAAGTTTCAAACGTCTGCACTTGTATATAATATGACCACCCGGATTGCTACTTGTATATAAT
>Frequency_1_QualityScore_ADGDHGHIIIGHGGHJJGCHHGIIBBFHEGIGGIEGIIIIFGHHIJ@@FII/\,,9@A@>C@A3;>55@5:;3;AC;@@5;>A+>ACB8@@3>A_Mismatch_1_Sense_+_Library_PoolC
CGGAAACAACAGATGCCCACAGGAGACAACTGGATAGCAGTTGTATGGCTCGGTCCCCTCTTCATGTAACATATCTATGTCTGTTTTTAAGCCC
>Frequency_1_QualityScore_FFHHDHDHIGGAIIIIGIJJIIIGIJGHEFG>HGGIIJJJIJJJJIIJIJJIIHHICDHHHHHFHFFFFBECADEDDDDDDDCCDAFEEEEECA_Mismatch_1_Sense_+_Library_PoolC
ATGTAACATATCTATGTCTGTTTTTAAGCCCGTAGAAGACCCCCACCAAGAAATCCTTTCAAGTTTCAAACGTCTGCACTTGTATATAATATGA
>Frequency_1_QualityScore_FBFHDHHHGGGGGIEGGIJGJGHGHADCE3D:?)6)?DHE08B==C77=FF4=))7=)7@E>3==CABEDFB>CC/;\8<@AC?AAB_Mismatch_0_Sense_+_Library_PoolC
CAGGAGACAACTGGATAGCAGTTGTATGGCTCGCTCCCCTCTTCATGTAACATATCTATGTCTGTTTTTAAGCCCGTAGAAGACCCC
>Frequency_1_QualityScore_ADFHHHGJJIFHHGIIIIJBGIIGHIGIJJJJIIGIIGEGGHGGGGBE>AAECC@DCDDDCCEEDDEDA@BDD<(>38?C_Mismatch_0_Sense_+_Library_PoolC
TCCTTTCAAGTTTCAAACGTCTGCACTTGTATATAATATGACCACCGGGATTGCTACTTGTATATAATGGCTTGATCGAA
>Frequency_1_QualityScore_FFGHHHHGHJIJJJH@:?DHGH?CBGEAFBFHIJHGGHIICHHIJIGCHGHIEGA4CGEB\5;BDEEED?BD@BDDBDDDDDDDDDDDDC>ACD_Mismatch_1_Sense_+_Library_PoolC
GCAGTTGTATGGCTCGCTCCCCTCTTCATGTAACATATCTATGTCTGTTTTTAAGCCCGTAGAAGACCCCCACCAAGAAATCCTTTCAAGTTTC
>Frequency_1_QualityScore_FFHHHHHJJJJJJJJJJJJJJIJJIBGIJJJJIJIIJJJJJJJJJHHGGHJJJJJIJJJJHHHHHHHFFDFDCCDEDDDDDCDDDDDDACDDBD_Mismatch_2_Sense_+_Library_PoolC
TTTCTTATCAACTGATTCTGGCAGCGACTCTGATGATTTAGCTCGTCTGAAAACTAACTATAATCCAATCGAGAATAGAGCAGAGATCTGGGAC
>Frequency_1_QualityScore_FFHHHHHJJJJJJJIJJJJJJIJJJJJJIJJJJJIJJJJHHIJJIJJJFH_Mismatch_1_Sense_+_Library_PoolC
AAGCCGAAAAATTGATTTTCTATAAAGCAGATTGTGAAGTTTCGAAAGTA
>Frequency_1_QualityScore_ADHHDFFEHIIIIDHBHG@FGG:8:)1CD@8?D**9BD*???4BD*8/8=B))/8;=@G=@@4@C_Mismatch_1_Sense_+_Library_PoolC
CTGGATAGCAGTTGTATGGCTCGCTGCCCTCTTCATGTAACATATCTATGTCTGTTTTTAAGCCC
>Frequency_1_QualityScore_DDFFFHGBGGIGG@GIIIIIGICHGDHIEH>B?BAHIG<FF=FGHGIAGAEC@E@@@CHHHHGCE>?19=;:?995>;5(55:AA>@B:@:>A9_Mismatch_1_Sense_+_Library_PoolC
GTAGAAGACCCCCACCAAGAAATCCTTTCAAGTTTCAAACGTCTGCACTTGTATATAATATGACCACCGGGATTGCTACTTGTATATAATGGCT
>Frequency_1_QualityScore_FFHHHHHJJJJJJJJJJJJJJJJJJJJJGHJJJJJJJJJJJJIJJJJJJGIJIJJJGIIGIIIJIGHIIHHHHHHFFFFDFEEEEDDDDDDDCC_Mismatch_0_Sense_+_Library_PoolC
TTATTTCAGCAGAACGATAATAATGATGTGGAGAATATTATGAAAGCAGAAATAGCAGATGAAAAGAATTTGGAACTAGAGCTTACGCTTGGAT
>Frequency_1_QualityScore_ADFDHF?FFBGEEC?IE:E3++<A8+:<E@*9?1:9*??9:?B??;D;DD68BB48=F=8=7.)).6=C)7?E=?7;3)).;A@_Mismatch_0_Sense_+_Library_PoolC
AAACTTATTTCAAACTGAAGACCCACTTCAAAACTTATTTCAGCAGAACGATAATAATGATGTGGAGAATATTATGAAAGCAGA
>Frequency_1_QualityScore_ADFFDB?FBFF<IFE9@11@:EFACF4DD?:B???9DF8B8?FF===B<CFEGCFC7;DFI)==(,(9B?>@@A3;=BBAAA:@_Mismatch_0_Sense_+_Library_PoolC
TCAACTGATTCTGGCAGCGACTCTGATGATTTAGCTCGTCTGAAAACTAACTATAATCCAATCGAGAATAGAGCAGAGATCTGG
>Frequency_1_QualityScore_FFHHHHFIIIIJJGHJICHGIC:8???GD989B99B?DHGI<<BCCHGGCFGDG@FIGIAE)=CE>BC(56(-55=<@BBD&)_Mismatch_1_Sense_+_Library_PoolC
CTGGATAGCAGTTGTATGGCTCGCTCCCCTCTTCATGTAACATATCTATGTCTGTTTTTAAGCCCGTAGAAGACCCCCCCCCA
>Frequency_1_QualityScore_FFHHHHHJIJJJGIJJJJJIJJJIIJJIJIIJJJIJGIJJJJHHHHFFF?BEEDDDDDDDDDDDCCDDDCDDDDC&5(+5?B_Mismatch_0_Sense_+_Library_PoolC
GCTTACGCTTGGATCCTCCAACGTCGGAAACAACAGATGCCCACAGGAGACAACTGGATAGCAGTTGTATGGCTCGCTCCCC
>Frequency_1_QualityScore_FFHHHHHJJJGGGHIJGGGIIIJIIJJJJHHIJJIIGJJIJFJJIJIIJJIIIIIJJHHFFEEEEDEDDCCCDCDDEEDDDDDB<::@(>7<BD_Mismatch_1_Sense_+_Library_PoolC
GCCCAAGAAATCCTTTCAAGTTTCAAACGTCTGCACTTGTATATAATATGACCACCGGGATTGCTACTTGTATATAATGGCTTGATCGAAGCCG
>Frequency_1_QualityScore_DAFDHHFEHEBHIGIHIJGCGFIHHEHIJJIIIFIIIJIIDB@)8BAAEDDDDBBDD?CD>ADDDDDD:>>CDDCCBAADDDDCCCDCCEEEED_Mismatch_1_Sense_+_Library_PoolC
TCTTCATGTAACATATCTATGTCTGTTTTTAAGCCCGTAGAAGCCCCCCCCCAAGAAATCCTTTCAAGTTTCAAACGTCTGCACTTGTATATAA
>Frequency_1_QualityScore_FFHHHHHIIIIHHI1<1AEGH3C?GCEFBGHIIBHGGHD@GIIIIIHIIIG@FAFHHHBEEEFE;BABC@?BB<_Mismatch_1_Sense_+_Library_PoolC
CAGTTGTATGGCTCGCTCCCCTCTTCATGTAACATATCTATGTCTGTTTTTAAGCCCGTAGAAGACCCCCACCA
>Frequency_1_QualityScore_DDHFAC?ADGGEEGICE?EAGIBCHIIII@FGGEGGFGEGGGGHDIGHHGGHIDCECF;4;);=AC?:=((59CC5>@C<;@CC@3@_Mismatch_2_Sense_+_Library_PoolC
AAACGTCTGCACTTGTATATAATATGACCACCGGGATTGCTACTTGTATATAATGGCTTGATCGAAGCCCAGAAATTGATTTTCTAA
>Frequency_1_QualityScore_FFHHHHHJIJJJJJJJJJJJJIJJJJJIJJJJGIJJJJJGGIJGICEHHHFFFEFEEEEECEDDCEEDDCD/3<8<B@393>:4::::BCAACC_Mismatch_0_Sense_+_Library_PoolC
ACGCTTGGATCCTCCAACGTCGGAAACAACAGATGCCCACAGGAGACAACTGGATAGCAGTTGTATGGCTCGCTCCCCTCTTCATGTAACATAT
>Frequency_1_QualityScore_DFHHGGGJIIJJJGJJJGIJJIJJGIJIFHIJGGIJEIJJGIJJJIJ@HGHGHHFFFFCEDE@CDCDCDCCDDDEEC?CA-&22<B<999@_Mismatch_0_Sense_+_Library_PoolC
CTAGAGCTTACGCTTGGATCCTCCAACGTCGGAAACAACAGATGCCCACAGGAGACAACTGGATAGCAGTTGTATGGCTCGCTCCCCTCTT
>Frequency_1_QualityScore_DD<CFA:E)?CGFF<DCEFD>GCFB@BFFFFI((086-3(-8@5/49..7;?ACDCAC3>>>A3>>;B(5(5:@DB(,:(24?B3+4_Mismatch_1_Sense_+_Library_PoolC
CCACCGGGATTGCTACTTGTATATAATGGCTTGATCGAAGCCGAGAAATTGATTTTCTATAAAGCAGATTGTGAAGATTCGAAAGTA
>Frequency_1_QualityScore_DDBBD@?CBFAF<F:???ABD:8@<0?FGECFFC;4CFFEFI;F;(-(5?>=E7@.7;>A;ACC3-5;A_Mismatch_0_Sense_+_Library_PoolC
TTACGCTTGGATCCTCCAACGTCGGAAACAACAGATGCCCACAGGAGACAACTGGATAGCAGTTGTATG
>Frequency_1_QualityScore_DDHHHHHIIIH?@BAFGH3CCDFBCBFHIIGGHGIG@GEHIDHHIIIIF>FEHHE@ECAH:.;;?CCBB<5@??CC@@@>CC:::>4>C@@CCC_Mismatch_0_Sense_+_Library_PoolC
TTGTATGGCTCGCTCCCCTCTTCATGTAACATATCTATGTCTGTTTTTAAGCCCGTAGAAGACCCCCCCCAAGAAATCCTTTCAAGTTTCAAAC
>Frequency_1_QualityScore_BDHHHFHIGGGB;BGGII@HEEHCHEFGIIGHIHGD0(((-BA8;3=@8@D@;7@47.7==A;>7A?B7?@AB_Mismatch_0_Sense_+_Library_PoolC
CCCACAGGAGACAACTGGATAGCAGTTGTATGGCTCGCTCCCCTCTTCATGTAACATATCTATGTCTGTTTTT
>Frequency_1_QualityScore_FFHHHHHJJJJJJJJIIIJJJJJJJJJJJJJJJJJJJJIJJHHIJJJJJJEHIJHHHHHHEFFFFFFFECEEEEDDDDDDDDDDDDEDDDDCDE_Mismatch_1_Sense_+_Library_PoolC
TTTAAGCCCGTAGAAGACCCCCACCAAGAAATCCTTTCAAGTTTCAAACGTCTGCACTTGTATATAATATGACCACCGGGATTGCTACTTGTAT
>Frequency_1_QualityScore_FFHHHHHJHIJJIJJIIJIIJIJJJJJIIIIIHJJJJJJJJJIJIJIJJJJIHHHHHHHD9<A?BB@<@5>A3;;@CCC3:A>AC>CDDDDAAC_Mismatch_0_Sense_+_Library_PoolC
CTCCAACGTCGGAAACAACAGATGCCCACAGGAGACAACTGGATAGCAGTTGTATGGCTCGCTCCCCTCTTCATGTAACATATCTATGTCTGTT
>Frequency_1_QualityScore_DDDHFFHIJJIJJFIJJJJJGIHGHIIJJJJJJIJJJJJIJJJJJHIJC@G=FHHIIFDDDDDDDDEDDCCDDD(>ACDCDDDDDDDDDDDDDD_Mismatch_2_Sense_+_Library_PoolC
CGCTCCCCTCTTCATGTAACATATCTATGTCTGTTTTTAAGCCCGTAGAAGACCCCCCCCAATAAATCCTTTCAGGTTTCAAACGTCTGCACTT
>Frequency_1_QualityScore_FFHHHHGJIIJJJJJJJJJJJJJJJIIJGHGIIIIIJIJHGIJJJJIFGHIJA=;@E;D=:E<9A3>C(5;;>CDC3>5>;CDACCC?AC_Mismatch_0_Sense_+_Library_PoolC
TGCACTTGTATATAATATGACCACCGGGATTGCTACTTGTATATAATGGCTTGATCGAAGCCGAGAAATTGATTTTCTATAAAGCAGATT
>Frequency_1_QualityScore_DADFBDHIIGI@DHIIIIEGGIEHIDHIIFDGII>DFGGIHIIIGIIIIIIEGHHIIIGICACA67?>@>A@@@=A3@DCC?@BBCBCCCECCC_Mismatch_0_Sense_+_Library_PoolC
ACTGATTCTGGCAGCGACTCTGATGATTTAGCTCGTCTGAAAACTAACTATAATCCAATCGAGAATAGAGCAGAGATCTGGGCCCAATCTGAAG
>Frequency_1_QualityScore_FFHHHGHJHIIIIJJGHIIIFFIGIEIJJJIJJJIJIJIJCHIJJHIFGGGGGIBHIJIIHHHHGEDFD>@@CCEDDDDDDDDD:;C@CCCCDC_Mismatch_0_Sense_+_Library_PoolC
TTAGCTCGTCTGAAAACTAACTATAATCCAATCGAGAATAGAGCAGAGATCTGGGCCCAATCTGAAGGAATCGAAAATCAAAGTGAAGATCCAC
>Frequency_1_QualityScore_DDFHFFGEGDABHGHCGIHJGJCEHIJGC>FGHHHIJGIIJJHIGGHIIGIFIGGIIJFEHFFDE@CAC@;?@@BAB98?B?DDDDC9>@AC_Mismatch_0_Sense_+_Library_PoolC
AATAGCAGATGAAAAGAATTTGGAACTAGAGCTTACGCTTGGATCCTCCAACGTCGGAAACAACAGATGCCCACAGGAGACAACTGGATAGC
>Frequency_1_QualityScore_FFHHHHHIJIIJJJJIIJJIJGIJIIJJIIJJJGIIIJJJJJJJJJGHGIIJIIJJIEFDHIJIJJHGHHFFFDCDDDDDDDBCDDDDCCDDDD_Mismatch_2_Sense_+_Library_PoolC
ATCATTATGAAAGCAGAAATAGCAGATGAAAAGAATTTGGAACTAGAGCTTACGCTTGGATCCTCCAACGTCGGAAACAACAGATGCCCACAGG
>Frequency_1_QualityScore_FFHDHFHIGIIHIIJIIGGII<?CFA0?BFDGAF;AF9CC>CEHJ@C7=;CHCH>?9@C37;@D>6>A>;5===5;_Mismatch_0_Sense_+_Library_PoolC
GCTACTTGTATATAATGGCTTGATCGAAGCCGAGAAATTGATTTTCTATAAAGCAGATTGTGAAGTTTCGAAAGTA
>Frequency_1_QualityScore_FFGHFHHJJIJJJJJFIGJIIGGHIEHJGIJB@GGIICHHIGICGGICCCCE>HFBDFDEEEACDCDDDDCDCCDECBDC_Mismatch_0_Sense_+_Library_PoolC
CTAGAGCTTACGCTTGGATCCTCCAACGTCGGAAACAACAGATGCCCACAGGAGACAACTGGATAGCAGTTGTATGGCTC
>Frequency_1_QualityScore_FFHFFHHIGGGGGGIGGIHBGHIIIIIIGGGHIJJEGIEDFHIIGHJIEHEIIJJJIGIIIHB.=;1?;=>>>8=;;C>@>:ACDDC_Mismatch_0_Sense_+_Library_PoolC
TTCAAACGTCTGCACTTGTATATAATATGACCACCGGGATTGCTACTTGTATATAATGGCTTGATCGAAGCCGAGAAATTGATTTTC
>Frequency_1_QualityScore_FFHHGHHJJJJJJJJIJIJJJJJJJJGHIJJJHHHHHHFFFFFEFEEEEEDBDDDDDDDDCCDEDDEDDEDEDDDDDDDDD<@DDDDCDDDDCC_Mismatch_0_Sense_+_Library_PoolC
TTTTAAGCCCGTAGAAGACCCCCCCCAAGAAATCCTTTCAAGTTTCAAACGTCTGCACTTGTATATAATATGACCACCGGGATTGCTACTTGTA
>Frequency_1_QualityScore_FFGHHHHJIJIJIJJIIIIIIJJIIJJJJJJJJJHIHIJIIJJIJJHHHHHHFFFFEDEDDDDDDDDDCCDDDDDCDDCDECCBD_Mismatch_0_Sense_+_Library_PoolC
TTGGAACTAGAGCTTACGCTTGGATCCTCCAACGTCGGAAACAACAGATGCCCACAGGAGACAACTGGATAGCAGTTGTATGGCT
>Frequency_1_QualityScore_FFGGFFHIJJGEGIJHIIBIIJJJGGHJGBFG?CFGBHGBH;BHHECEHGHHFFBDD;?>AC@ECCCC@;>CCDDD@_Mismatch_2_Sense_+_Library_PoolC
CGGGATTGCTACTTGTATATAATGGCTTGATCGAAGCCGAGAAATTGATTTTCTATAAAGCAGATTGTGAAGTTCCA
>Frequency_1_QualityScore_FFHHHHHJJJJJJJJJJJHIJJJIJJJJJJJJJJJJJJJJJJJJJJJJIJJJJJJJJJJIJJJCHHHHHEFFFFFFEEEEEEDDDDDDCDDEEE_Mismatch_1_Sense_+_Library_PoolC
ATTTCTATTACTTCCCCGTAGCCACTGAAACCAAACTAAAAACTTAAGATATGACTAACAAGGTTTAAAATAATGCAAAGCTGAAGCTATTTGT
>Frequency_1_QualityScore_FFHHHHHGIJIJJDHIEEIGIJIIIJJGJJIJIJIIGEGHCCGHGEH<AEEHEDFEF@CEDECADC_Mismatch_1_Sense_+_Library_PoolC
TATGACCACCGGGATTGCTACTTGTATATAATGGCTTGATCGAAGCCGAGAAATTGATTTTCTGTA
>Frequency_1_QualityScore_FFHDFHFIDGIIIIIIIGDGJIIIJIIGHJIIGFHGGCHGHIIJIIJIIFJJJFHHGEDFFFFB@CCCDAC@BDDDDDD:AACCDDDCDDDACD_Mismatch_0_Sense_+_Library_PoolC
CTCGTCTGAAAACTAACTATAATCCAATCGAGAATAGAGCAGAGATCTGGGCCCAATCTGAAGGAATCGAAAATCAAAGTGAAGATCCACTTCA
>Frequency_1_QualityScore_DDHH>FHEDBFHGGIHHIIGGDCBGFDGGIBCHI6BG86(9B:B@@/5\?CF3;?CCD>@;_Mismatch_0_Sense_+_Library_PoolC
GACCACCGGGATTGCTACTTGTATATAATGGCTTGATCGAAGCCGAGAAATTGATTTTCTA
>Frequency_1_QualityScore_FFHHHGGGBGHGGEHIIJIBHG:CGGGH@FHIHGGIH@DD@FIGIHGIJGIIA=FH15@@<ED99,9>;5;CDDDD>C:C_Mismatch_0_Sense_+_Library_PoolC
TGCACTTGTATATAATATGACCACCGGGATTGCTACTTGTATATAATGGCTTGATCGAAGCCGAGAAATTGATTTTCTAT
>Frequency_1_QualityScore_FFHHHHHG>FFGEHIJGJIIIIJJHGIHGIHGDHGGGGF@FGIIIIJGGIGGHGEGGIHGFHEEFD@;?DAEDEDCCCDDDDDDEEDCCCDEDD_Mismatch_2_Sense_+_Library_PoolC
TGTAACATATCTATGTCTGTTTTTAAGCCCGTAGAAGACCCCCACCAAGAAATCCTTTCAAGTTTCAAACGTCTGCACTTTTATATAATATGAC
>Frequency_1_QualityScore_FFHHHHGJJJJJJJJJJJDEFHHEHBBHGFIDHIGGGGEHIIIJIGIJJBHIJGHHIGHEHEEHFFFFF@>6@CECEEEEEE_Mismatch_0_Sense_+_Library_PoolC
ACTTGTATATAATGGCTTGATCGAAGCCGAGAAATTGATTTTCTATAAAGCAGATTGTGAAGTTTCGAAAGTATTTCTATTA
>Frequency_1_QualityScore_FFHHHHHIIJJJIJJJIIJJJIJIIJJJJJJIIJJJJHIJJJJIJJJJGGIIJIJJJDHHG4;???=C?9A88?6=C>CCCDDEDDC3_Mismatch_0_Sense_+_Library_PoolC
TCAAACGTCTGCACTTGTATATAATATGACCACCGGGATTGCTACTTGTATATAATGGCTTGATCGAAGCCGAGAAATTGATTTTCTA
>Frequency_1_QualityScore_FDFFHDDEFBHBHGGEEFHGHGHI@HEHIIEEAGGIIAAD@GIGGEHGCFFCHGGIBHIIF?3=;?;;9;=98/8?>@:>>@DDD:_Mismatch_1_Sense_+_Library_PoolC
CAAACGTCTGCACTTGTATATAATATGACCACCGGGATTGCTACTTGTATATAATGGCTTGATCGAAGCCGAGAAATTGATTTTCA
>Frequency_1_QualityScore_D?BFFH+@CEBGGC<F<CBBEDGDBFD<CFHCHI<HD:BHHGCHFCG7=CDHEE>EC?AED;;?,;;;8;,883\:3:>(:>@C:(_Mismatch_2_Sense_+_Library_PoolC
CAAACGGCTGCACTTGTATATAATATGACCACCGGGATTGCTACTTGTATATAATGGCTTGATCGAAGCCGAGAAATTGATTTTCA
>Frequency_1_QualityScore_DDFHFHH18<CFHGCECHGEEEHGIG>FGGGEDGGIGBFFGIII?DGHIIIAB157==3AEDEBBB;<<ACCCC>:@CCA:@4@C::CC(02??_Mismatch_0_Sense_+_Library_PoolC
ATGGCTCGCTCCCCTCTTCATGTAACATATCTATGTCTGTTTTTAAGCCCGTAGAAGACCCCCCCCAAGAAATCCTTTCAAGTTTCAAACGTCT
>Frequency_1_QualityScore_DD<:=A+AA?EDEEFCEFI@@D;?ECEBDDEEDIED?DDDDBDCC@;@;AA7@ADACC@;@?2=>A?3;A>(;33>>>AA_Mismatch_0_Sense_+_Library_PoolC
ATTTGGAACTAGAGCTTACGCTTGGATCCTCCAACGTCGGAAACAACAGATGCCCACAGGAGACAACTGGATAGCAGTTG
>Frequency_1_QualityScore_DDFFFFFGDEEB<CEII?AE?DDEHFAGIIIIFFFIIIDDFDF;GEA@FFFGEFFEIIEEACFAEFFC>?@/2@(,,5=9=?B:@BB<@_Mismatch_0_Sense_+_Library_PoolC
CTTTCAAGTTTCAAACGTCTGCACTTGTATATAATATGACCACCGGGATTGCTACTTGTATATAATGGCTTGATCGAAGCCGAGAAATT
>Frequency_1_QualityScore_DBFDF?FC8CD+32<?ECGEBF6@=9;=@7?AE?=>?@??D>7>C>3>??BBBB@(5@3;(,,;>;5,5+>B<@5)&&59?>:>@>>AAB_Mismatch_2_Sense_+_Library_PoolT
AAGCCCGTAGACGTCCCCCCCCAAGAAATCCTTTCAAGTTTCAAACGTCTGCACTTGTATGTAATATGACCACCGGGATTGCTACTTGTA
>Frequency_1_QualityScore_DDHHHHHIIIGIIHGHHJGGGHGGEGGCEGDDFHEDFGGEGIGIJ@CFFBCEFGHI>E;7DE=4=\\,8,8A9>@@C3:A>A>C>:AC>>>:@:_Mismatch_1_Sense_+_Library_PoolT
ATCCTCCAACGTCTGAAACAACAGATGCCCACAGGAGACAACTGGATAGCAGTTGTATGGCTCGCCGCCCTCTTCATGTAACATATCTATGTCT
>Frequency_1_QualityScore_FFHHHHGJJJJJJJJJJIJJJJJJJJJJHJJJJIJJJJJJJIJJJJJJJJFHFFFFDEEECDDDDDDCDCDCDDCBDDB9?<@BB<BAC@:::@_Mismatch_1_Sense_+_Library_PoolT
CTAGAGCTTACGCTTGGATCCTCCAACGTCGGAAACAACAGATGCCCACGAGACAACTGGATAGCAGTTGTATGGCTCGCTCCCCTCTTCATGT
>Frequency_1_QualityScore_DDFFFFFIIIFGE1@?+<CEE3:DB*?CD4BGFEBBB@9D?F>F</?DFE;F:CFE<\5A1.)))).)69;=&&_Mismatch_1_Sense_+_Library_PoolT
AGTTGTATGGCTCGCTTCCCTCTTCATGTAACATATCTATGTCTGTTTTTAAGCCCGTAGAAGTACCCCCCCCA
>Frequency_1_QualityScore_FFHHFDD@<ADBEEDECGF;CEG9CFGIII<GIH>D44?99B?FD;D((\-\5998,5@5>>A5>A((5;:>@CA@@3+(+4<@(:(:><59@?_Mismatch_2_Sense_+_Library_PoolT
AACAACAGATGCCCACAGGAGACAACTGGATAGCAGTTGTATGGCTCCCCCCCCTCTTCATGTAACATATCTATGTCTGGTTTTAAGCCCGTAG
>Frequency_1_QualityScore_DDFFFHDGHIIIIGIGGEIIIGJJGIIIIJJIJJJIJIJJDHG7*8**/8=CAHFD2355>@3>(::@:(44(4>:>>@4&(8<<ACC(:(::C_Mismatch_1_Sense_+_Library_PoolT
CCCTCTTCATGTAACATATCTATGTCTGTTTTTAAGCCCGTAGAAGATCCCCCCCCCAGAAATCCTTTCAAGTTTCAAACGTCTGCACTTGTAT
>Frequency_1_QualityScore_22AAD?DBAEE@+::3+AA18E):0@D*?4?DDEED>B>DEIIE>C7=C)..7=A)=AC4\,_Mismatch_1_Sense_+_Library_PoolT
TATAATGGCTTGATCGAAGCCGGGAAATTGATTTTCTATAAAGCAGATTGTGAAGGTTCGGA
>Frequency_1_QualityScore_FFGDFDHIJIJIJJIJIJJIGHGJJFHIIHDF?FCGCGCFE4@AEGGG@EAAACCEEEFCDBDFEC;@;ACB82,5(>C,(38<BBDDD90081_Mismatch_0_Sense_+_Library_PoolT
GAGACAACTGGATAGCAGTTGTATGGCTCGCTCCCCTCTTCATGTAACATATCTATGTCTGTTTTTAAGCCCGTAGAAGAACCCCCCCCCACAA
>Frequency_1_QualityScore_DDFHHDCAEEFHBCBFEAEHBHEHGGE<FDBGIGGBDAD8BDF<BFCD=@GA=FGC@>6CD\(.;6(7=(6338\35(5((5:?BCC3:@4>3:_Mismatch_0_Sense_+_Library_PoolT
TCAAACGTCTGCACTTGTATATAATATGACCACCGGGATTGCTACTTGTATATAATGGCTTGGTTTGAGCCGAGAAAATGGTTTTCTATAAAGC
>Frequency_1_QualityScore_AB?4CDB;A><F@G?@1+2?:1)??FFAE4(..=;7?BDD@7(6.;..6;5(53\,9<99:(::4(+>B@@>AA:ABBBB_Mismatch_1_Sense_+_Library_PoolT
TGTTTTTAAGCCCGTAGAAGGCCCCCCCCAAGAAATCCTTTCAAGTTTCAAACGCCTGCACTTGTGTATAATATGACCAC
>Frequency_1_QualityScore_FFHHHHHJJJJJJJJJIJJGJJJGIIIJJIIJJJJJJJJJJJIJJJGHIIJJJJJJJJHFGHFHHFFFFCB_Mismatch_0_Sense_+_Library_PoolC
ATAATGCAAAGCTGAAGCTATTTGTAATGTCAAACATTTTTAAGACATTAAAAAAAACTATTTTCAACGTA
>Frequency_1_QualityScore_DDADD)@FEEGIHIII<F><DG<DGGCHFHGHDB=F1;CG@<\:EEEDD).?>(66@:ADCCCC=@;>>5;A:5:(,:_Mismatch_1_Sense_+_Library_PoolC
CCGGGGTTGCTACTTGTATATAATGGCTTGATCGAAGCCGAGAAATTGATTTTCTATAAAGCAGATTGTGAAGTTTGA
