# Supplementary material for: Differential Gene Expression Reveals Candidate Genes for Drought Stress Response in Abies alba (Pinaceae)
Source: PLoS One. 2015 Apr 29;10(4):e0124564. doi: 10.1371/journal.pone.0124564 (PMC4414588; doi:10.1371/journal.pone.0124564)
Supplement: S2 File — (GZ) [file pone.0124564.s002.gz › comp18872_c0_seq1.fa]

>comp18872_c0_seq1 len=528 path=[1:0-527]
CTCCTGGAGCGAAAAAGAAAGCTAGATCTCTTCTCAGAATCCTTCACAATTGGGAGCCATCAAAAACTACCCAAACAATTCTCTCACACCAGACTGAAAGTTCAGTCACTGCAATATGCTAGCAGTTGAATTTTTGGATTTACTTTCAATTCTTTCCTCCAATTTTTATCGAGACATTATGATTTTTTATGTGTCGAGCACCTGCCCCAATTTGTGCAGGTGTTGCCCTTTACTGGTATAGTATACTCTTTTTCACTTTGACAAAAATGTAAACATGTCGGTCATTCGACAGGGTCTTGTCTTGTACAACTTTTACAGTCATAAAGTAGACAATTGTTTTTACTAGTGTCAAACTTAGCTTTGTAATCTACATTAAGCCCCGGGATGCGAGCCAGTCCACATTGCCCTATATGTACGTTTGAGTCTAATTGATCTGATTGGATCATTATGTACATTTATATAAAAAAAAAATCCAATTTTATTCATTTGATCCTGTATGTATATTTAAATAAATTTCTTTTTTTTTCA

>Frequency_3_QualityScore_FAGHGHGIGIHGIIIHHJHHDFHHHGDHFIIHHIDHHGHHHIHHHD>C@C?CCFFEFFCFGCCBBDBCDBCCDBB@=AADCCCBDDDDDCCCBC_Mismatch_0_Sense_+_Library_PoolT
GAGACATTATGATTTTTTATGTGTCGAGCACCTGCCCCAATTTGTGCAGGTGTTGCCCTTTACTGGTATAGTATACTCTTTTTCACTTTGACAA
>Frequency_3_QualityScore_BCEEFFEEEEGGEGHDBEFFEHBGDGGDEHGIFIHIIGDCEEHICEDGIHGFGEEEFFDC@CDEDDDED@BABDDDEDEFEDDDC@DCABCCCD_Mismatch_0_Sense_+_Library_PoolT
CCGGGATGCGAGCCAGTCCACATTGCCCTATATGTACGTTTGAGTCTAATTGATCTGATTGGATCATTATGTACATTTATATAAAAAAAAAATC
>Frequency_2_QualityScore_ACFFFGFGGIIIICGGGHIIIIIGGIIIIIIGIGGGGIGGIIIIIIIIIIIIIIIIIGGIIIIGGGIIIFFEEBCBACACCACCCCCCCCCCCC_Mismatch_0_Sense_+_Library_PoolT
TACAGTCATAAAGTAGACAATTGTTTTTACTAGTGTCAAACTTAGCTTTGTAATCTACATTAAGCCCCGGGATGCGAGCCAGTCCACATTGCCC
>Frequency_2_QualityScore_FFGHHHHJJJJIIJIIJJJJJIJJJJIJJJJIJJIIIHIJJJIJIIIIGHHHGGFFFEEEEEEDCEDDCACDDDDEEDDEDEDDEDDDDDDDCE_Mismatch_0_Sense_+_Library_PoolT
CTTAGCTTTGTAATCTACATTAAGCCCCGGGATGCGAGCCAGTCCACATTGCCCTATATGTACGTTTGAGTCTAATTGATCTGATTGGATCATT
>Frequency_2_QualityScore_FFHHGHHIJJJJJJIIIJJIIJJJHHIIJJJJJJGIIJJHIJJJIIGIIIJJJJJIIJJIIIIJIJJJIIIIIIIIIGHFFCDDDCDDDDDDDD_Mismatch_0_Sense_+_Library_PoolT
TGTACAACTTTTACAGTCATAAAGTAGACAATTGTTTTTACTAGTGTCAAACTTAGCTTTGTAATCTACATTAAGCCCCGGGATGCGAGCCAGT
>Frequency_2_QualityScore_FFHHHHHJJIJJJJHIIIJJGHIIJJJJJJJJJJJJHIIJJIIJJJIIIJJIJJJJIJJJHIIIIIIIIHHHGGGGEEEEDDDDDEEECBACDD_Mismatch_0_Sense_+_Library_PoolT
CCTGCCCCAATTTGTGCAGGTGTTGCCCTTTACTGGTATAGTATACTCTTTTTCACTTTGACAAAAATGTAAACATGTCGGTCATTCGACAGGG
>Frequency_2_QualityScore_FFGHGHHJCGIJIIJIJEGHIHIGIIJJIJIIIIIJIJJIEGGGIIIIIIFIIJJHIIIIGIIIJJGGHGEGFFEEEEEEDEEEEEDEDDCDDD_Mismatch_0_Sense_+_Library_PoolT
CGACAGGGTCTTGTCTTGTACAACTTTTACAGTCATAAAGTAGACAATTGTTTTTACTAGTGTCAAACTTAGCTTTGTAATCTACATTAAGCCC
>Frequency_2_QualityScore_EEHHHHHJIIIJIJJJIIJIGHIIIJJIIIJJJAGIIJHJIJIIGIIIGIIIIIIIICGHIEGGFBAEGHEEFEE>BDECACCCCCDCBADDDC_Mismatch_2_Sense_+_Library_PoolT
CAAAAATGTAAACATGTCGGTCATTGGACAGGGTCTTGTCTTGTACAACTTTTACAGTCATAAAGTAGACAATTGTTTTTACTAGCGTCAAACT
>Frequency_2_QualityScore_FFHHHGHJJCHIIIIIIJGGHHIIHIIIJJJGIHIIIJJJIEGHIJIJIJJGIIJJIIIGIHIGIIJIGFHEGHGGGGFFFEEEEEDEDCEDCC_Mismatch_0_Sense_+_Library_PoolT
TCGACAGGGTCTTGTCTTGTACAACTTTTACAGTCATAAAGTAGACAATTGTTTTTACTAGTGTCAAACTTAGCTTTGTAATCTACATTAAGCC
>Frequency_2_QualityScore_FFHHHHHJIJJJIJIJIIJIIJJJJJIIJHIIJIJJIJIIIIIIIIIIHHHHGFFFFFCEEDEEEDCDCACCCEEDDEDEDDECCCCDDDCEEE_Mismatch_0_Sense_+_Library_PoolT
TAGCTTTGTAATCTACATTAAGCCCCGGGATGCGAGCCAGTCCACATTGCCCTATATGTACGTTTGAGTCTAATTGATCTGATTGGATCATTAT
>Frequency_2_QualityScore_FFHGGHGIJIIIJJIJGGGGIIIIIJIIJIGIGIIEHIIFIIIIIIICIIIHGIIII?EGHIGHGIHGEEEHGEEEFDDCEABDECCECBCCCD_Mismatch_1_Sense_+_Library_PoolT
ATAGTATACTCTTTTTCACTTTGACAAAAATGTAAACATGTCGGTCATTGGACAGGGTCTTGTCTTGTACAACTTTTACAGTCATAAAGTAGAC
>Frequency_2_QualityScore_FFHHHHHJJJJJJJJJJJJJJJJJJJJJJJJJJJJJIJJJIJJJIJJJIGHHGHGFFFDFEDCDECDDDEEDDEDEDDEDDDDDDDDEEEDEEE_Mismatch_0_Sense_+_Library_PoolT
TTTGTAATCTACATTAAGCCCCGGGATGCGAGCCAGTCCACATTGCCCTATATGTACGTTTGAGTCTAATTGATCTGATTGGATCATTATGTAC
>Frequency_2_QualityScore_FFHHHHHJJJJJJJJJJJJJJJJJJJJJJJJJJJJJJJJIIIIIHHHHHGGGGFEEEEEFEEDCEDDCDDCCCDEEDDEDEDDEDDDDDDDDEE_Mismatch_0_Sense_+_Library_PoolT
TTAGCTTTGTAATCTACATTAAGCCCCGGGATGCGAGCCAGTCCACATTGCCCTATATGTACGTTTGAGTCTAATTGATCTGATTGGATCATTA
>Frequency_2_QualityScore_FFHHHHHIJIIJJJIJJIIGIHIJIIIIJJIJIJJJJJJJJJJIJJJJIJJJJJIJIHIHHGDFDDEDDCCCCDDDDDDDDCDDEEEEEDCCDD_Mismatch_0_Sense_+_Library_PoolT
AGACAATTGTTTTTACTAGTGTCAAACTTAGCTTTGTAATCTACATTAAGCCCCGGGATGCGAGCCAGTCCACATTGCCCTATATGTACGTTTG
>Frequency_2_QualityScore_FFHHHHHJJJJJJJJJIIIJIIJJJJJIJJJJIIJJJJIJIJIJIIIHIHHHHHGFFEFEEEEDEDCCCCCDCDDCCEEDDEDEDDEDDDCDDD_Mismatch_0_Sense_+_Library_PoolT
AACTTAGCTTTGTAATCTACATTAAGCCCCGGGATGCGAGCCAGTCCACATTGCCCTATATGTACGTTTGAGTCTAATTGATCTGATTGGATCA
>Frequency_2_QualityScore_FFHHHHHJJJJJJJJJJJJJJIIJIIIJJJIGIIJJIIJJJJIIIIHGGGGGGFCEEDDDCEEDCEEDDBCEDDEDDDDDDDDEEEDEEEEEEE_Mismatch_0_Sense_+_Library_PoolT
TAATCTACATTAAGCCCCGGGATGCGAGCCAGTCCACATTGCCCTATATGTACGTTTGAGTCTAATTGATCTGATTGGATCATTATGTACATTT
>Frequency_1_QualityScore_FFHHHHHJJJJJJJJJIJJJHIIIHIHIJJJJJJJIJJJJJJJJJJJJJJJJJIIJJJJJJJJJJIIJIEEDDDDDDDDDDDDFDDEE_Mismatch_0_Sense_+_Library_PoolT
CACATTGCCCTATATGTACGTTTGAGTCTAATTGATCTGATTGGATCATTATGTACATTTATATAAAAAAAAAATCCAATTTTATTCA
>Frequency_1_QualityScore_DDFHHHHJJJIJJJJJJJJJJJIJJJJJJJJJJIJJJJJJJJJIIIJJJHHHHHFFFFFFEEEDEEEDECDCDDDDDDDDDDEEDDEDEDDEDD_Mismatch_0_Sense_+_Library_PoolT
TGTCAAACTTAGCTTTGTAATCTACATTAAGCCCCGGGATGCGAGCCAGTCCACATTGCCCTATATGTACGTTTGAGTCTAATTGATCTGATTG
>Frequency_1_QualityScore_FFHHHHHIJJJJJJJJHHJJJJJJJJJJJJJJJJJIIIJJJJIJJJJJJJJJJJJJJIHHHFDDEEEDDCCDDDDDDDDDDEEFEEDCDDDCDD_Mismatch_0_Sense_+_Library_PoolT
CAATTGTTTTTACTAGTGTCAAACTTAGCTTTGTAATCTACATTAAGCCCCGGGATGCGAGCCAGTCCACATTGCCCTATATGTACGTTTGAGT
>Frequency_1_QualityScore_FFHHHHHIIIJJIJIJJJJJHHHIJJJIGJJJJGGHIJIJJJJIJJIJJJJJJIJIJGIHHHHHGABEDCFFECECCEDDDDDDCCDEEDDDCD_Mismatch_0_Sense_+_Library_PoolT
CAAAAATGTAAACATGTCGGTCATTCGACAGGGTCTTGTCTTGTACAACTTTTACAGTCATAAAGTAGACAATTGTTTTTACTAGTGTCAAACT
>Frequency_1_QualityScore_FFHHHHDHIJJJJJJJIJIJJJJJJJIJIJIIJJJJJJIJJJJJIJJJFHIIJJJIIJIIJIJJJIJJIHIJJJJHHHHHHHFFFFFFDEEDDD_Mismatch_0_Sense_+_Library_PoolT
ACAGGGTCTTGTCTTGTACAACTTTTACAGTCATAAAGTAGACAATTGTTTTTACTAGTGTCAAACTTAGCTTTGTAATCTACATTAAGCCCCG
>Frequency_1_QualityScore_FFHHHHHJJJJJJJIIJJJJJJJJJJJIJIJJIJJJIIJJIJHIJIIJIJJJJJJIHHHHHHFFFFFFEFEDEEEFFFEEEEEDCBDDDDDDDD_Mismatch_0_Sense_+_Library_PoolT
GGGATGCGAGCCAGTCCACATTGCCCTATATGTACGTTTGAGTCTAATTGATCTGATTGGATCATTATGTACATTTATATAAAAAAAAAATCCA
>Frequency_1_QualityScore_FFHHHHGJJGJIIJHJJIIJIJIJJJIIFGIJJJJJIJJJJJHHGHHHHFFFFDCDEEDDDEEDDDDEDCDDDDDDDDDEEEDEDEEEEEEEEE_Mismatch_0_Sense_+_Library_PoolT
CTACATTAAGCCCCGGGATGCGAGCCAGTCCACATTGCCCTATATGTACGTTTGAGTCTAATTGATCTGATTGGATCATTATGTACATTTATAT
>Frequency_1_QualityScore_FFHHHHHJIJJJJJJJJJJJJIIJJJJJJJGHGJJJJJJJGHIJIIJJIJHHGIJGJJIIJJJJJJJJICHIJJJJJHHHFHHFFDDBDDDDDD_Mismatch_0_Sense_+_Library_PoolT
TTGTCTTGTACAACTTTTACAGTCATAAAGTAGACAATTGTTTTTACTAGTGTCAAACTTAGCTTTGTAATCTACATTAAGCCCCGGGATGCGA
>Frequency_1_QualityScore_FFHHHHHJJJJJJJHHJJJCHJIJJJJJJJJJGIJJHIJJJJJIIJJJJJHHHHHFHFFFFFFEEEEEEFDDFFEFEFEE_Mismatch_0_Sense_+_Library_PoolT
GGGATGCGAGCCAGTCCACATTGCCCTATATGTACGTTTGAGTCTAATTGATCTGATTGGATCATTATGTACATTTATAT
>Frequency_1_QualityScore_FFHHHHHDGGHGIJJJIGIJGIIIGFHDGHIJIJIJJJIIJJJJJIJIJIJJJHEHFFFFFEEEEDDDCCCDDDDDDDDDDEDDDCDDDDBBDD_Mismatch_0_Sense_+_Library_PoolT
CTCCTGGAGCGAAAAAGAAAGCTAGATCTCTTCTCAGAATCCTTCACAATTGGGAGCCATCAAAAACTACCCAAACAATTCTCTCACACCAGAC
>Frequency_1_QualityScore_FFHHHHHJJHJJJJJJIHHIJJJIIJJGIJJJJJIJIJJJJJJIJIJIJJIJJJIIGHIIIJHHHHHHGFFDDDDDDDBD@BBDDDDDDDCDDD_Mismatch_1_Sense_+_Library_PoolT
CTTTTACAGTCATAAAGTAGACAATTGTTTTTACTAGCGTCAAACTTAGCTTTGTAATCTACATTAAGCCCCGGGATGCGAGCCAGTCCACATT
>Frequency_1_QualityScore_FFHHHHHJJJJJJJJJJJJIJJJJJJJJJJJJJJJJJJJJJJJJJJJJJJJGHJJJIJJIIIJJJGHHHFDFFFDEEEDFEEDDDDDDDACDDE_Mismatch_0_Sense_+_Library_PoolT
TCTCTTCTCAGAATCCTTCACAATTGGGAGCCATCAAAAACTACCCAAACAATTCTCTCACACCAGACTGAAAGTTCAGTCACTGCAATATGCT
>Frequency_1_QualityScore_FFHHHHHIJIJJJJJJIJJJIIIJJJFHIJJJJJJIHIJJJJJJJJIJHIJJJJJJJJJJJJJJJJJJJIJJJJHHHHHFDCDDDDDDDDBBDD_Mismatch_0_Sense_+_Library_PoolT
CTTGTACAACTTTTACAGTCATAAAGTAGACAATTGTTTTTACTAGTGTCAAACTTAGCTTTGTAATCTACATTAAGCCCCGGGATGCGAGCCA
>Frequency_1_QualityScore_FFHHHHHJJJJJJJJHJJJJJJJIGIIJJJJJJJJJJJIJIJJJIDDHDHFHHHCEH;7?BFCB_Mismatch_0_Sense_+_Library_PoolT
AATTGATCTGATTGGATCATTATGTACATTTATATAAAAAAAAAATCCAATTTTATTCATTTGA
>Frequency_1_QualityScore_FFHHHHFGIIJJJJJIIJJIJJJJJJJJJJJ?GHGIJIJIJHIJJJGIJJJJJDIIIIJHHHGHHDEFFEFFECECEDBDDDCAC@CCDDDDDD_Mismatch_0_Sense_+_Library_PoolT
AAAATGTAAACATGTCGGTCATTCGACAGGGTCTTGTCTTGTACAACTTTTACAGTCATAAAGTAGACAATTGTTTTTACTAGTGTCAAACTTA
>Frequency_1_QualityScore_BDHFCFDAFBEHHIGDDFHHCFFFH@HBFGCGHDHGG@FDD<<DHIFFEFGGGH>C<@AF@==DCCEH?=;B@7.;;>C@CA_Mismatch_0_Sense_+_Library_PoolT
CTGGTATAGTATACTCTTTTTCACTTTGACAAAAATGTAAACATGTCGGTCATTCGACAGGGTCTTGTCTTGTACAACTTTT
>Frequency_1_QualityScore_FFHHHHHJJJJJJJJJIJJIJJJIJJJHIJJJJJJJJJJJJJIJIGIJHEHHFFFFFEEEEEECEDEDDDDDDDDDDDEEEDEFEEEEEEEEED_Mismatch_0_Sense_+_Library_PoolT
TACATTAAGCCCCGGGATGCGAGCCAGTCCACATTGCCCTATATGTACGTTTGAGTCTAATTGATCTGATTGGATCATTATGTACATTTATATA
>Frequency_1_QualityScore_;D?FHB>G>:CBBHDEAE?F@ACH?FEHIIIIIIIIF;C)@ED@=7CA>7?_Mismatch_0_Sense_+_Library_PoolT
TGATTGGATCATTATGTACATTTATATAAAAAAAAAATCCAATTTTATTCA
>Frequency_1_QualityScore_??+88D>EE6?EEDDDI<@**BDDEDEBDDDEEI8BC88)7A7@7=C;@C=C>C>AC;;77;?3>@AAD@>BABBB>>DBAD_Mismatch_0_Sense_+_Library_PoolT
CCGGGATGCGAGCCAGTCCACATTGCCCTATATGTACGTTTGAGTCTAATTGATCTGATTGGATCATTATGTACATTTATAT
>Frequency_1_QualityScore_FFHHHHHJGIJJJJJIIJIIHIIEGEGHIJJIJJJEEGGIJJJIJJJHHIJIJJIHFGHHFFFBEFEEE@CEDEDDDDDDDDDDDDDCD_Mismatch_0_Sense_+_Library_PoolT
ACATTATGATTTTTTATGTGTCGAGCACCTGCCCCAATTTGTGCAGGTGTTGCCCTTTACTGGTATAGTATACTCTTTTTCACTTTGAC
>Frequency_1_QualityScore_FFDDFHFJIIIJIIIIIHCFG<FHHIDHGGC8BFHGAAFH4==CHBHECCH(;BEA?>CCC>A@>;@DD>@;;@>>CDDC>:>CCDDA@>_Mismatch_1_Sense_+_Library_PoolT
GACATTATGATTTTTTATGTGTCGAGCACCTGCCCCAATTTGTGCAGGTGTGGCCCTTTACTGGTATAGTATACTCTTTTTCACTTTGAC
>Frequency_1_QualityScore_FFHHHHHJJJJJJJJFHIJJGIJJJHIJJJDIIJJJJIJJJGJJJJJFHGGIJDIJJGGIJJIJJGIIJHHHFFFFFFEEEEEEDEEDDDDDDD_Mismatch_2_Sense_+_Library_PoolT
GGTCATTGGACAGGGTCTTGTCTTGTACAACTTTTACAGTCATAAAGTAGACAATTGTTTTTACTAGCGTCAAACTTAGCTTTGTAATCTACAT
>Frequency_1_QualityScore_FFGHHHHIJEHIIIIGIIJJIJJJIJIIJIJIGGIDIIIGIGJJJAEHHHEHHFFEFFFCCDC@CCB;?ABDDCCDCDDDDDEDEDDEDDBDDD_Mismatch_0_Sense_+_Library_PoolT
AAACTTAGCTTTGTAATCTACATTAAGCCCCGGGATGCGAGCCAGTCCACATTGCCCTATATGTACGTTTGAGTCTAATTGATCTGATTGGATC
>Frequency_1_QualityScore_FFHHHFHJJJJJJJJJJJJJJJJJJJJJJJJIIIJJIJJJJJJJJJFGIIIIIIIIJHIIJJJJHHHHHCEDEFFFFEEEEDEEEEDDDCCDDD_Mismatch_0_Sense_+_Library_PoolT
ATAGTATACTCTTTTTCACTTTGACAAAAATGTAAACATGTCGGTCATTCGACAGGGTCTTGTCTTGTACAACTTTTACAGTCATAAAGTAGAC
>Frequency_1_QualityScore_FFHHHHHJJJJJJJJJJJJJJJJJJJJJJJJJJJIJIHIIGHIJJHIJJJJJJHIEIIJJJJJIJHIIGHHHHHHFFFDEEDEEDEDDDEEDEE_Mismatch_0_Sense_+_Library_PoolT
CAAAAACTACCCAAACAATTCTCTCACACCAGACTGAAAGTTCAGTCACTGCAATATGCTAGCAGTTGAATTTTTGGATTTACTTTCAATTCTT
>Frequency_1_QualityScore_FFHHHHHJJIIJJJIJJJJJJJJJJJJJIJJJIJJJJIIJJJIIJHIJJHIGGIJJIJIJHIDEHHHGGDFFEEFFEEEEEECCDDFDDDDDDD_Mismatch_0_Sense_+_Library_PoolT
CTGGTATAGTATACTCTTTTTCACTTTGACAAAAATGTAAACATGTCGGTCATTCGACAGGGTCTTGTCTTGTACAACTTTTACAGTCATAAAG
>Frequency_1_QualityScore_FFHHHHHJJJJJJJJJJJJJJJIIJJJIJJJIJHIJJJJJHHHHHHFFFFFFFFDEEEDDDDDDDDEEDDEDEDDEDDDDDDDDEDEDEEEEEE_Mismatch_0_Sense_+_Library_PoolT
GTAATCTACATTAAGCCCCGGGATGCGAGCCAGTCCACATTGCCCTATATGTACGTTTGAGTCTAATTGATCTGATTGGATCATTATGTACATT
>Frequency_1_QualityScore_FFHGHHHGIIJJHGCFHHGIJJJIIGIIHIDGHGIIJHIJICHIIIIJEEHHIGICGGDHIIGFHIJJJIEDEEHBBBCCCDEDBDBDAACCDD_Mismatch_0_Sense_+_Library_PoolT
CCAATTTGTGCAGGTGTTGCCCTTTACTGGTATAGTATACTCTTTTTCACTTTGACAAAAATGTAAACATGTCGGTCATTCGACAGGGTCTTGT
>Frequency_1_QualityScore_FFGHHHHJJJJJJJJCHIJIJJJJJJJJJIJJJJJJJJHIJJJJJJJIJJJIIIJJJJJJJIJHGIJJHHHFHFFFFEEE_Mismatch_0_Sense_+_Library_PoolT
AAAACTACCCAAACAATTCTCTCACACCAGACTGAAAGTTCAGTCACTGCAATATGCTAGCAGTTGAATTTTTGGATTTA
>Frequency_1_QualityScore_ADFFFFFHHEDDGEGGGEGDFGFGHEFHGGA=C=FAGFF@=C@EDCCCHACC;BDE@CCCC@DCAA@>CBCDEECCCDCDDDDDCDA_Mismatch_2_Sense_+_Library_PoolT
AGCCCCGGGATGCGAGCCAGTCCACATTGCCCTATATGTACGTTTGAGTCTAATTGATCTGATTGGATCATTATGTATATTTATGTA
>Frequency_1_QualityScore_DD>FFF=FAAEFC+CHHF*?CF9BFDAGIDFFBBAFEBDE*?48BDDEEE=CF@FEGIIICBBE8?B377?ACC@@BCA@BD>@AA@D@_Mismatch_2_Sense_+_Library_PoolT
GGACAGGGTCTTGTCTTGTACAACTTTTACAGTCATAAAGTAGACAATTGTTTTTACTAGCGTCAAACTTAGCTTTGTAATCTACATTA
>Frequency_1_QualityScore_DDGFHFHEAEGAGGHGFHE9F>;FFCCF>FHIIFHI<<?DGGIC><DGGEGIGIFADDHEEHAGI>C:@@8A8?<BC9>B8;??BDCC:>A:>3_Mismatch_0_Sense_+_Library_PoolT
TTTTACAGTCATAAAGTAGACAATTGTTTTTACTAGTGTCAAACTTAGCTTTGTAATCTACATTAAGCCCCGGGATGCGAGCCAGTCCACATTG
>Frequency_1_QualityScore_A;FDD?F:ABC?@ED3<BF@A+A@4:CFGB*9?DGIIIBF?FG@G>FD>FFC@AEE=CF;F@@F:E4...7=CFC77A)7;7;?;@ADECA;@>_Mismatch_0_Sense_+_Library_PoolT
GGTCATTCGACAGGGTCTTGTCTTGTACAACTTTTACAGTCATAAAGTAGACAATTGTTTTTACTAGTGTCAAACTTAGCTTTGTAATCTACAT
>Frequency_1_QualityScore_FFHHHHHJJJJJJJJJJJIJJGHIJJJJJJJJJJJJJHGIGIIIJJJJIJJJJJJJJJIIIJJJJJJJJGHHHHHHHFFFFDDDDDEEEDDDDD_Mismatch_0_Sense_+_Library_PoolT
ACCTGCCCCAATTTGTGCAGGTGTTGCCCTTTACTGGTATAGTATACTCTTTTTCACTTTGACAAAAATGTAAACATGTCGGTCATTCGACAGG
>Frequency_1_QualityScore_FFHHHHHJJJJJJJJJJJJJJJJJJJJJJJJJJJJJJJJIJJJJJHHHHHFEFFFBEEDDDDDDDCEEDDEDEDDEDDDDDDDDEDEDEEEEEE_Mismatch_1_Sense_+_Library_PoolT
GTAATCTACATTAAGCCCCGGGATGCGAGCCAGTCCACATTGCCCTATATGTACGTTTGAGTCTAATTGATCTGATTGGATCATTATGTATATT
>Frequency_1_QualityScore_FFGFHHHGGHIIJJFIJJJJIIIIJIJJJIJJJIJIJJJJJJJJJJJHHHHHHGF@DEDDDEEEDDEDDCCCDDDDDDDDDDDDEEEDDDDDED_Mismatch_1_Sense_+_Library_PoolC
GTAATCTACATTAAGCCCCGGGATGCGAGCCAGTCCACATTGCCCTATATGTACGTTTGAGTCTAATTGATCTGATTGGATCATTATGTATATT
>Frequency_1_QualityScore_DDDBFBFHGE<EHEHIIIGIIHI@HGBGGCFGHIIIGEHGGHCGEIIIIIIIHGEAHEGFD@==FCGHGAEEFBDFFB@?ACBBACCCCCCCCC_Mismatch_0_Sense_+_Library_PoolT
TTTGTGCAGGTGTTGCCCTTTACTGGTATAGTATACTCTTTTTCACTTTGACAAAAATGTAAACATGTCGGTCATTCGACAGGGTCTTGTCTTG
>Frequency_1_QualityScore_FFHHHHHJJJJJJJIIJGIIHIGIIGGIIJJJJJJIJIJJIIIJIJFHHIIIJJJIJHHHGHHFFFFDFDEFEEEEEEDDDDDDDCDC_Mismatch_0_Sense_+_Library_PoolT
CATTATGATTTTTTATGTGTCGAGCACCTGCCCCAATTTGTGCAGGTGTTGCCCTTTACTGGTATAGTATACTCTTTTTCACTTTGAC
>Frequency_1_QualityScore_FFHHHHHJJJJJJJJJJJJJJJJJJIHIJJJJJJJJJIJJJJJJJJJJHHHFHHFFFFFFE_Mismatch_1_Sense_+_Library_PoolT
CTAATTGATCTGATTGGATCATTATGTACATTTATATAAAAAAAAAATCCAATTTTATGCA
>Frequency_1_QualityScore_FFHHHHHIJJJJJIJJJJJJJJJJJJGIJJJJJJJJJIIJJIIJJJJHHHHHFFFDFFDEEEDDDDDDDDEEDDEDEDDEDDDDDDDDEEEDDE_Mismatch_0_Sense_+_Library_PoolT
CTTTGTAATCTACATTAAGCCCCGGGATGCGAGCCAGTCCACATTGCCCTATATGTACGTTTGAGTCTAATTGATCTGATTGGATCATTATGTA
>Frequency_1_QualityScore_FFFHHHGIJJJJJIHIJJJJJJHJJJJJJJJIJJJJJJJJJJIJJJIJGIJJJIIIGHFFFEEEDECDDDDDDDDDDEEFEEDCDDDCDCCDDD_Mismatch_0_Sense_+_Library_PoolT
TGTTTTTACTAGTGTCAAACTTAGCTTTGTAATCTACATTAAGCCCCGGGATGCGAGCCAGTCCACATTGCCCTATATGTACGTTTGAGTCTAA
>Frequency_1_QualityScore_FFHGHHHIJJJJJJIJJJJHJJJGGGIJJJJJJJJJJJJJJJJIIIIIEGIJIJJJJJJGGHFFFFFFEDCAEEEDDCCDDDDDDDDDDCADEF_Mismatch_2_Sense_+_Library_PoolT
ATTCTTTCCTCCAGTTTTTATCGAGACATTATGATTTTTTATGTGTCGAGCACCTGCCCCAATTTGTGCAGATGTTGCCCTTTACTGGTATAGT
>Frequency_1_QualityScore_FFHHHHHJJJJJJJJJJJJJJJIIIJJIJIIJJJJJJJJJJJJJJHIIGHHEHHFFFFEEEEEEDDDCDCDDFEEFEEDDDDDDDDDDDDDDDD_Mismatch_0_Sense_+_Library_PoolT
CGAGACATTATGATTTTTTATGTGTCGAGCACCTGCCCCAATTTGTGCAGGTGTTGCCCTTTACTGGTATAGTATACTCTTTTTCACTTTGACA
>Frequency_1_QualityScore_?BB?FH>B3CDGCGECGBFFHGF_Mismatch_2_Sense_+_Library_PoolT
TCAATCCAATTTTATTCATTTGA
>Frequency_1_QualityScore_FFHHHHHJJJJJIJGJIJIIJJIJJJJIJJIIJJJJIJJJJJJJJJIIJIJJJJIHEBEHHHFDFFEEEEEEDDDDDACDDEEEDEEEDDCACD_Mismatch_0_Sense_+_Library_PoolT
CAATTTTTATCGAGACATTATGATTTTTTATGTGTCGAGCACCTGCCCCAATTTGTGCAGGTGTTGCCCTTTACTGGTATAGTATACTCTTTTT
>Frequency_1_QualityScore_FFHHHGHJJJJJJJIJJJJJJJJIIIJJJJJJJJJJJJHIIJJJJIJHHHHHFFFFFFFEEEEEEEDEDDDDDDDDEEEDDDFDEFEEEEE_Mismatch_2_Sense_+_Library_PoolT
CATTAAGCCCCGGGATGCGAGCCAGTCCACATTGCCCTATATGTACGTTTGATTCTAATTGATCTGATTGGATCATTATGTATATTTATAT
>Frequency_1_QualityScore_FFHHHHHJJJJJJJJGIJJJJEGGGIJIJJJJJIJJJDHIJIHIJJJJJJJJJJJJJJJJJJJIJJJIHEHFEHGFFFFFCDCBBCDEEEDDDD_Mismatch_1_Sense_+_Library_PoolT
ACCTGCCCCAATTTGTGCAGGTGTTGCCCTTTACTGGTATAGTATACTCTTTTTCACTTTGACAAAAATGTAAACATGTCGGTCATTCGACATG
>Frequency_1_QualityScore_FFHHHHHJJJIIHGIJJJJIICGGHIIJIIJJJJJJEHHIJHGHIEHHHEECEFFFFFEEEDEEEEDCBDDDDCEEECCFEFEFEFEEE_Mismatch_1_Sense_+_Library_PoolT
TTAAGCCCCGGGATGCGAGCCAGTCCACATTGCCCTATATGTACGTTTGAGTCTAATTGATCTGATTGGATCATTATGTATATTTATAT
>Frequency_1_QualityScore_FFHHHHHIJJJJJJJJIJJIJJIJJGJIIJIJJJJJJJJJJJJJJIGIEHEHHHHFFFFFFFFEE_Mismatch_0_Sense_+_Library_PoolT
TAATTGATCTGATTGGATCATTATGTACATTTATATAAAAAAAAAATCCAATTTTATTCATTTGA
>Frequency_1_QualityScore_FFHHHGHJJJJFHJJJJJJJJHJIJJJJJJJJJHIJIJJJJJJJJJJJJJIJJJJIJJJJJJJJIJHGFCCCDDDDDDDDDDDCDDDDDCDDDD_Mismatch_1_Sense_+_Library_PoolT
CAGTCATAAAGTAGACAATTGTTTTTACTAGCGTCAAACTTAGCTTTGTAATCTACATTAAGCCCCGGGATGCGAGCCAGTCCACATTGCCCTA
>Frequency_1_QualityScore_FFHHHHHJJJJGIHHIIJHHHJIJJJGJIJJJJJJJIJJIJGIIJJJJJJFIJJJIJJIJJGIJJJIJIGHJJHGFHEFHDFFDC@ABCDCDED_Mismatch_0_Sense_+_Library_PoolT
ACCAGACTGAAAGTTCAGTCACTGCAATATGCTAGCAGTTGAATTTTTGGATTTACTTTCAATTCTTTCCTCCAATTTTTATCGAGACATTATG
>Frequency_1_QualityScore_FDHHGHHJJJGIJJIIIJJIJFHGGIFHJJJIIJIIJJGJJJJIJJJIIGIIJJJIJIJJIJIFHHJJJEHICHHHHFFFFFDEEDECBDDDDD_Mismatch_1_Sense_+_Library_PoolT
GTTCAGTCACTGCAATATGCTAGCAGTTGAATTTTTGGATTTACTTTCAATTCTTTCCTCCAGTTTTTATCGAGACATTATGATTTTTTATGTG
>Frequency_1_QualityScore_DEAFFHDGHIIIICEHIIIGG=?BFFH@FIHIABBDFCHIIGIAG>FC68;CDGGC>?E=;?;BEEECDCBACC=9>A>C?CAC@AC:::>:4>_Mismatch_0_Sense_+_Library_PoolT
TTCTTTCCTCCAATTTTTATCGAGACATTATGATTTTTTATGTGTCGAGCACCTGCCCCAATTTGTGCAGGTGTTGCCCTTTACTGGTATAGTA
>Frequency_1_QualityScore_FFHHHHHJJJJIJJJJJJIJJJIJIGIIJJJJJJJJJJIJJJJJJJJJIJJJJJJJJHFFFEDDDDDDDDDDDDCCDDDDDDDDDEEEEEDCCD_Mismatch_2_Sense_+_Library_PoolT
GAGACAATTGTTTTTACTAGCGTCAAACTTAGCTTTGTAATCTACATTAAGCCCCGGGATGCGAGCCAGTCCACATTGCCCTATATGTACGTTT
>Frequency_1_QualityScore_DD<C?@???;FBAF??DH<?DDHCGB@FFF;F@FA87@@E@AA>C=?C@@@;?>6>CAC@5>;ACCBCD@@CBCDEC>@BBDD_Mismatch_0_Sense_+_Library_PoolT
CCCGGGATGCGAGCCAGTCCACATTGCCCTATATGTACGTTTGAGTCTAATTGATCTGATTGGATCATTATGTACATTTATAT
>Frequency_1_QualityScore_DDFFFHHJIIGIGHCHGIIGIGIJJJJDFFIIIIJJJIDHAHHHHFDF?CDEECEECADD?CDDDDCDACCDDDDEDDDDDDDBCACDDDDCDC_Mismatch_0_Sense_+_Library_PoolT
GCTTTGTAATCTACATTAAGCCCCGGGATGCGAGCCAGTCCACATTGCCCTATATGTACGTTTGAGTCTAATTGATCTGATTGGATCATTATGT
>Frequency_1_QualityScore_FFHHGHHJJIIGGIJJIJJJJGIIJJJJGHIIIJJJJJIIJJJJGHJJJHHJIJJIJGJHHHHHHFCEFCCCCDDED;BCDDDDDDDDDBB>CD_Mismatch_1_Sense_+_Library_PoolT
GTCGAGCACCTGCCCCAATTTATGCAGGTGTTGCCCTTTACTGGTATAGTATACTCTTTTTCACTTTGACAAAAATGTAAACATGTCGGTCATT
>Frequency_1_QualityScore_FFHHHHHJJJJJJJJJJJJHIJJJIIJJJJJJJJJJJJJJIIJIIIIIHHHHFFFFFFEEEEEEEDCDDCCCDCDDDDDBDEDEDFECDDEEED_Mismatch_1_Sense_+_Library_PoolT
ATCTACATTAAGCCCCGGGATGCGAGCCAGTCCACATTGCCCTATATGTACGTTTGAGTCTAATTGATCTGATTGGATCATTATGTATATTTAT
>Frequency_1_QualityScore_FFHHHHHJJFHIJJJJJCJIIJJIJJIHIJJJJJJJJJJJJJJJJJJJJJIJIJIJJJJJJJJJJJIIJIHHFFCDDDDDDDDDDDDDDDDDDD_Mismatch_2_Sense_+_Library_PoolT
CTCTTACAGTCATAAAGTAGACAATTGTTTTTACTAGCGTCAAACTTAGCTTTGTAATCTACATTAAGCCCCGGGATGCGAGCCAGTCCACATT
>Frequency_1_QualityScore_FFHHHHHJJIJJJJJJJJJJJJJJJJJIJJJJJJJJJJJIIJJJJJJJJGGHHHHHFFCFEDCACCCDDDCDDDDEDDDDCDDDDDDEDEDEEE_Mismatch_1_Sense_+_Library_PoolT
TTTGTAATCTACATTAAGCCCCGGGATGCGAGCCAGTCCACATTGCCCTATATGTACGTTTGAGTCTAATTGATCTGATTGGATCATTATGTAT
>Frequency_1_QualityScore_FFHHHHHJJJJJJJJJJJJIJIJJJJJJJJJIIIJJJJJJJJJJJIHJFHHIIIIIGGHHHEEFFFEEECEDDDCDCDDEEEEEFEDDDDDDDD_Mismatch_0_Sense_+_Library_PoolT
AATTTTTATCGAGACATTATGATTTTTTATGTGTCGAGCACCTGCCCCAATTTGTGCAGGTGTTGCCCTTTACTGGTATAGTATACTCTTTTTC
>Frequency_1_QualityScore_FDHHGHH?FHIJJJJJIJIJIIJGGGHJJJJJJJJJJJJJJJJIIJJJIGEHIJGIHGGIJJHHFHEDE=>CEEEEDDD@B?CCDDDDDCDDDE_Mismatch_0_Sense_+_Library_PoolT
GTGCAGGTGTTGCCCTTTACTGGTATAGTATACTCTTTTTCACTTTGACAAAAATGTAAACATGTCGGTCATTCGACAGGGTCTTGTCTTGTAC
>Frequency_1_QualityScore_FFHFHHHJJIJJJHIJJJJJJJIIIHGJIJJJJJJJJJJIIIIIJIJIIIJJJJJJJIJJJHHHFFFDDDDDDDDDDDDDDDDDDDDCEEEEED_Mismatch_0_Sense_+_Library_PoolT
AAGTAGACAATTGTTTTTACTAGTGTCAAACTTAGCTTTGTAATCTACATTAAGCCCCGGGATGCGAGCCAGTCCACATTGCCCTATATGTACG
>Frequency_1_QualityScore_FFHHHHHJJJJIJIJJJJJJJIHIEHGIJJJJJJJJJJJIJIJGIJHEHHHFFFFFFFEEEEEEEDDDDCBDEEEDFFEFEFFDEED_Mismatch_0_Sense_+_Library_PoolT
AAGCCCCGGGATGCGAGCCAGTCCACATTGCCCTATATGTACGTTTGAGTCTAATTGATCTGATTGGATCATTATGTACATTTATAT
>Frequency_1_QualityScore_FFHHHHHJJJJJIJJJJJJJJGIIJDGHIFGIJJJJJJJIIJIGGHIJJIJJJJFHHHHGFFFFDCCCE;CCCDDDDDEEDEEDDDACCDDDDC_Mismatch_0_Sense_+_Library_PoolT
CAAACAATTCTCTCACACCAGACTGAAAGTTCAGTCACTGCAATATGCTAGCAGTTGAATTTTTGGATTTACTTTCAATTCTTTCCTCCAATTT
>Frequency_1_QualityScore_FFHGG>FHIGIIFHEHIIJIJIGIIIIIE?FF:CFFGHGIJIEIJGHI@E3=B;E2C(8=ECHHG@?)=?==DFDEEC3@>>@DDEDD:@>@CA_Mismatch_1_Sense_+_Library_PoolT
GCTAGATCTCTTCTCAGAATCCTTCACAATTGGGAGCCATCAAAAACTACCCAAACACTTCTCTCACACCAGACTGAAAGTTCAGTCACTGCAA
>Frequency_1_QualityScore_FFHHHHHIJJJJJJJJJJJIJJJJIIJJIJJJIJFHIJJJJJJJJJJJIJJJJJJJJJJJJJIJIJJIJGIGIGHHHFDDDDBDDDDDCDACDC_Mismatch_1_Sense_+_Library_PoolT
AGCCAGTCCACATTGCCCTATATGTACGTTTGAGTCTAATTGATCTGATTGGATCATTATGTATATTTATATAAAAAAAAAATCCAATTTTATT
>Frequency_1_QualityScore_FFHHHHHJJJJJJJIJIJJJJIIIIHIJIJJJJJJJ)@EHJIEGGEHHHEFCFFFCEEEEDEEDDDDDDDCDDCEDDCFEDEDDEDCEC_Mismatch_0_Sense_+_Library_PoolT
TTAAGCCCCGGGATGCGAGCCAGTCCACATTGCCCTATATGTACGTTTGAGTCTAATTGATCTGATTGGATCATTATGTACATTTATAT
>Frequency_1_QualityScore_FFHGHHHJJJJJJFHIIJJCGFHIIJJIJJJJJJJGIIJJFGIIJJJJJJJJJJJJIJIIIIICHHHHHCFFFFFEEEDDBDBCDCCDBDDDDC_Mismatch_0_Sense_+_Library_PoolT
CTGCCCCAATTTGTGCAGGTGTTGCCCTTTACTGGTATAGTATACTCTTTTTCACTTTGACAAAAATGTAAACATGTCGGTCATTCGACAGGGT
>Frequency_1_QualityScore_FFHHHHHIIIJJJAEHHGECGGEFDGGGJIJJIHJGIDFDIDHIJECFCHBHIIIFHIJJGIHHHHHEECCEFDDCEECCCCCCDFECDDCDE@_Mismatch_1_Sense_+_Library_PoolT
CCATTCGACAGGGTCTTGTCTTGTACAACTTTTACAGTCATAAAGTAGACAATTGTTTTTACTAGTGTCAAACTTAGCTTTGTAATCTACATTA
>Frequency_1_QualityScore_DDHHHHHJJJJJIJJAHIJJJJJHHIIGGGIHJJJJBFHGIEDFEFGHI>FCFHIICHIGGGEHBHHGEDDFFB>@ECACEDDA>@C@CBDD:?_Mismatch_2_Sense_+_Library_PoolT
TGACAAAAATGTAAACATGTCGGTCATTGGACAGGGTCTTGTCTTGTACAACTTTTACAGTCATAAAGTAGACAATTGTTTTTACTAGCGTCAA
>Frequency_1_QualityScore_FFHHHDHIJJIJJJJIIIHJGHIJJIHIJJIJJIHGHIIJJJJJJJJGIJJJIJJGJIJHIIIJJIIIJIIIIJIJHGHHFHHFFFFFFEDCBD_Mismatch_0_Sense_+_Library_PoolT
CAGGGTCTTGTCTTGTACAACTTTTACAGTCATAAAGTAGACAATTGTTTTTACTAGTGTCAAACTTAGCTTTGTAATCTACATTAAGCCCCGG
>Frequency_1_QualityScore_FFHDFADFGIJJIJJEEEHIGJHIJJJIJIIIJGHIJIJJIJIJIJJJIHJHHHHFDFDFEDDEDDDDCCDECCCB?<CDDDCCDCDDEDDEDE_Mismatch_0_Sense_+_Library_PoolT
ACTAGTGTCAAACTTAGCTTTGTAATCTACATTAAGCCCCGGGATGCGAGCCAGTCCACATTGCCCTATATGTACGTTTGAGTCTAATTGATCT
>Frequency_1_QualityScore_FFHHHHFIJGIIJJJJIJJIJGIJIIIJJJJJIJJJJJJIJIJJJJJJJJJJIIJJIJHGEFGHFFFFFFDAEEEEDEEDDDCDDDDDDD_Mismatch_1_Sense_+_Library_PoolT
GACATTATGATTTTTTATGTGTCGAGCACCTGCCCCAATTTGTGCAGATGTTGCCCTTTACTGGTATAGTATACTCTTTTTCACTTTGAC
>Frequency_1_QualityScore_FFHHHHHJJJJJJJJJJJJJJJJIJJIJJJJJJJJIJJJJJJJIJJJJJHHHHHHFFFFFFFFE_Mismatch_1_Sense_+_Library_PoolT
CTAATTGATCTGATTGGATCATTATGTACATTTATATAAAAAAAAAATCCAATTTTATTCATTA
>Frequency_1_QualityScore_DFHHHHHIJJJJJJJJJJJJJJJJIJJJJJIIJJJJHIJIJJJJJIJJJJJJGIHEFHHHHHHFFFFFFEEEEEEEDDDDDDDDDBDEEDDDDE_Mismatch_0_Sense_+_Library_PoolT
TTTTATGTGTCGAGCACCTGCCCCAATTTGTGCAGGTGTTGCCCTTTACTGGTATAGTATACTCTTTTTCACTTTGACAAAAATGTAAACATGT
>Frequency_1_QualityScore_FFFDHHGIIIIJIIIJJJJIJJJJIJHIIGG@HGG?DHGFHHIIIFHGIIGIJIJCGEGIGIJJJJGEIEHEIJJHHHHHHHFFFCCFCBDBDD_Mismatch_0_Sense_+_Library_PoolT
GGGTCTTGTCTTGTACAACTTTTACAGTCATAAAGTAGACAATTGTTTTTACTAGTGTCAAACTTAGCTTTGTAATCTACATTAAGCCCCGGGA
>Frequency_1_QualityScore_FFHHHHHJJJJJJJJGIHJGIGIJIJIJJIIJJJJJJJJJIJJJJJJJJJJIJJIJH=CEFFDFFFEEE>ABBDDDDDDBDDDDCDADEB>CCD_Mismatch_0_Sense_+_Library_PoolT
TTTCCTCCAATTTTTATCGAGACATTATGATTTTTTATGTGTCGAGCACCTGCCCCAATTTGTGCAGGTGTTGCCCTTTACTGGTATAGTATAC
>Frequency_1_QualityScore_FFHGHHHJJJJGIIJJIIIJJJJJJJJJJJJJJJIIJJIIJJJHJIIIIHHHHHHFFFFFFDFFDCEDDCBDDDDDEEDDEDEDDDDDBDDDDD_Mismatch_0_Sense_+_Library_PoolT
ACTTAGCTTTGTAATCTACATTAAGCCCCGGGATGCGAGCCAGTCCACATTGCCCTATATGTACGTTTGAGTCTAATTGATCTGATTGGATCAT
>Frequency_1_QualityScore_FFHHGHHJJJJJJJJJJJJJIJJIJIJJIJJJJJJJIJIJJJHIIIIHHHHHHHHFFFFFEEDEEEEDDDDDDDDDFDECDDDDDBDDDDDDDC_Mismatch_2_Sense_+_Library_PoolT
CGAGCACCTGCCCCAATTTGTGCAGATGTTGCCCTTTACTGGTATAGTATACTCTTTTTCACTTTGACAAAAATGTAAACATGTCGGTCATTGG
>Frequency_1_QualityScore_FFHHHHHIJIIJJJIJJIJJJJJJJJJJJJJIJJJIJIJJHIJJJJJJIJJJJHHHFFFFFEEEEEEDDCDDEFEEEDCCDDCDCCDCDEEDCD_Mismatch_0_Sense_+_Library_PoolT
TTACTAGTGTCAAACTTAGCTTTGTAATCTACATTAAGCCCCGGGATGCGAGCCAGTCCACATTGCCCTATATGTACGTTTGAGTCTAATTGAT
>Frequency_1_QualityScore_FFHHHHHJJJJJJJJJJJJJJJJJJJJIJJJJJJGJJJJJJJJJJJJJHHHHHFFFFFFEDDEEEEFEDDDDDDDDDDDDEEDDEDEDDEDDBD_Mismatch_0_Sense_+_Library_PoolT
TCAAACTTAGCTTTGTAATCTACATTAAGCCCCGGGATGCGAGCCAGTCCACATTGCCCTATATGTACGTTTGAGTCTAATTGATCTGATTGGA
>Frequency_1_QualityScore_FFHHHHHJJIJJJJJJJIJJJJJJJJIJJJJJJJJJIIJJJJIJJJJJJJJJJJJHFFFEECEEEEDDDCCD_Mismatch_2_Sense_+_Library_PoolT
ACGTTTGAGTCTAATTGATCTGATTGGATCATTATGTACATTTATATAAAAAAAAAATCCAATTTTATTCGA
>Frequency_1_QualityScore_FFHHHHHJJJJJJGIIJJJJIJJJJJJJJJJJJJJJIIIJJJIJIJJJJJIJJJJIIGHEEHHHHHGGGFFFDFDEEEEEDCCDCDDDCCDDDD_Mismatch_0_Sense_+_Library_PoolT
CTTCACAATTGGGAGCCATCAAAAACTACCCAAACAATTCTCTCACACCAGACTGAAAGTTCAGTCACTGCAATATGCTAGCAGTTGAATTTTT
>Frequency_1_QualityScore_DDFHHGHIIIIJCGEHIGHGIAEFICHGEHIJEHGIGIIIIJIIFGHIIJJIIJFHGGIGI@GHGBEHE?DEFFDEEEEEDCCDEEDDCC@DCC_Mismatch_2_Sense_+_Library_PoolT
CATTGGACAGGGTCTTGTCTTGTACAACTTTTACAGTCATAAAGTAGACAATTGTTTTTACTAGCGTCAAACTTAGCTTTGTAATCTACATTAA
>Frequency_1_QualityScore_FFHHHHHJJJJJJJJJJJJJJJIJJIJIIJJJJJJJJJJJJIIIJJIJIJJJFHGIJJJJJIIJJHHHHHHFFFFFFFEEEEEECC@CDDDDDD_Mismatch_0_Sense_+_Library_PoolT
ATACTCTTTTTCACTTTGACAAAAATGTAAACATGTCGGTCATTCGACAGGGTCTTGTCTTGTACAACTTTTACAGTCATAAAGTAGACAATTG
>Frequency_1_QualityScore_FFHHHHHJJJJJJJJJJJJJJJJJJJJIJJIJIIJJJJJJJJJJJJJIIIJJIGJJJJJJGFHGFFFFECCEEEECD=CCBBDDDDDDCDDDDC_Mismatch_0_Sense_+_Library_PoolT
TTTCAATTCTTTCCTCCAATTTTTATCGAGACATTATGATTTTTTATGTGTCGAGCACCTGCCCCAATTTGTGCAGGTGTTGCCCTTTACTGGT
>Frequency_1_QualityScore_FFHHHHHJJJJJJJJJJJIJJJJJGIIIHIIJIHIIJJGJJJJJJJJIIIIJJ=FGIGIIFHHHFFFFDCEEEEDCDACCBDDCDDCDCDCACA_Mismatch_0_Sense_+_Library_PoolC
TTTCAATTCTTTCCTCCAATTTTTATCGAGACATTATGATTTTTTATGTGTCGAGCACCTGCCCCAATTTGTGCAGGTGTTGCCCTTTACTGGT
>Frequency_1_QualityScore_FFHHHHHIJIIIJJJJJJJJJJJJIIJJJJIJGIJJJJJHIJJJJJJJIJJJIJJEHIJIGJJJJJJHHHFFFFD@CC@CEEDDDDDDDDDCCC_Mismatch_0_Sense_+_Library_PoolT
TAGATCTCTTCTCAGAATCCTTCACAATTGGGAGCCATCAAAAACTACCCAAACAATTCTCTCACACCAGACTGAAAGTTCAGTCACTGCAATA
>Frequency_1_QualityScore_FFHHHHHJGIHIJJIJJJJJIIJJJIIJJJIGIIJFIIJFGIIJIIHHHHDEEFEFFBDFD;@CDDDCCACDEEDDEDEDDCCDBDDDDDDDDD_Mismatch_0_Sense_+_Library_PoolT
AGCTTTGTAATCTACATTAAGCCCCGGGATGCGAGCCAGTCCACATTGCCCTATATGTACGTTTGAGTCTAATTGATCTGATTGGATCATTATG
>Frequency_1_QualityScore_FDHGHFHIIJIJJGHGHIDEHH?EEHGIGGIIJGHIIDHIGGIIHFHGIIIIGGDGIIIJGDDEGII>GHFHB@BE@DDECDEDDDED>CCCA@_Mismatch_2_Sense_+_Library_PoolT
TCATTGGACAGGGTCTTGTCTTGTACAACTTTTACAGTCATAAAGTAGACAATTGTTTTTACTAGCGTCAAACTTAGCTTTGTAATCTACATTA
>Frequency_1_QualityScore_FFHHHHGJJIJJJJIGIHJJIGIJJIIJJJJIJJJHIJHHHHFFFEFEEDEEECEDEDCDDDDDDDDDEDDDDDEEEEEEDDE_Mismatch_1_Sense_+_Library_PoolT
CCCGGGATGCGAGCCAGTCCACATTGCCCTATATGTACGTTTGAGTCTAATTGATCTGATTGGATCATTATGTATATTTATAT
>Frequency_1_QualityScore_FFHHHHHJFGIIHIJIIJIIJJGIJJIGIJJIFIIGHIJJIIJJJJJJJJIIJICHJJJJIGIIGIJJGEHIIHEHHHHFFFFFDCDEDDDEDD_Mismatch_0_Sense_+_Library_PoolT
CCAGACTGAAAGTTCAGTCACTGCAATATGCTAGCAGTTGAATTTTTGGATTTACTTTCAATTCTTTCCTCCAATTTTTATCGAGACATTATGA
>Frequency_1_QualityScore_FFHHHHHJJJIJJIIIJJJJJIIIFHGJJJJJIIJJJJIJJJGIJJIIHIIJJIGIIJJJJJJIJJJIJJJHGHHHHHFFFFDFEDDBB?BDDD_Mismatch_0_Sense_+_Library_PoolT
TCTTGTCTTGTACAACTTTTACAGTCATAAAGTAGACAATTGTTTTTACTAGTGTCAAACTTAGCTTTGTAATCTACATTAAGCCCCGGGATGC
>Frequency_1_QualityScore_DFHBFHHJIGGHGGEEEHGIGIJJIIIEHGEGIJJGIJIJIIGHIGDEEHFHCDDDFDDFCEED9?CBDB:>ACCCCDDDCEDDE@C1::><AC_Mismatch_1_Sense_+_Library_PoolT
CTTAGCTTTGTAATCTACATTAAGCCCCGGGATGCGAGCCAGTCCACATTGCCCTATATGTACGTTTGAGCCTAATTGATCTGATTGGATCATT
>Frequency_1_QualityScore_FFHHHHG9FDHBCFFHHFIAFGEGI?FGIJGHIGGHEICHIJIIJIIIICEGGFHHCFGIGIIGIIE7AC?EDCFFFFECCECEDDCDCCDCCC_Mismatch_1_Sense_+_Library_PoolT
TAAACATATCGGTCATTCGACAGGGTCTTGTCTTGTACAACTTTTACAGTCATAAAGTAGACAATTGTTTTTACTAGTGTCAAACTTAGCTTTG
>Frequency_1_QualityScore_FFHHHHHJJJJJEHIJJIJIJJIJGJJIIIJIJIIJJJJGGGGHIJIDHGHDHEHGGGHGEEDFF?D@ACCEEDCCDB?D@@CCC:>@:>CCAD_Mismatch_0_Sense_+_Library_PoolT
AAAAGAAAGCTAGATCTCTTCTCAGAATCCTTCACAATTGGGAGCCATCAAAAACTACCCAAACAATTCTCTCACACCAGACTGAAAGTTCAGT
>Frequency_1_QualityScore_FFHHHHHJJJJJIHJIIJJJIJJJGIIJJJJJJJJJJFGIIJJIJJJHIJGJJJJJJJJGGIJJJJJHHHHHHFFFFFFAEEEDDDDEDDDDDD_Mismatch_2_Sense_+_Library_PoolT
TTGACAAAAATGTAAACATGTCGGTCATTGGACAGGGTCTTGTCTTGTACAACTTTTACAGTCATAAAGTAGACAATTGTTTTTACTAGCGTCA
>Frequency_1_QualityScore_FFHHHHHJJJJJJJJJIJJJJJJJJFHIJHIHHJJJJJJJJJJIJJJJJIJJJJJJJJJJIGJJJJJJIIIJIJHEDDDDDDDDDDDDD_Mismatch_1_Sense_+_Library_PoolT
CAGTCCACATTGCCCTATATGTACGTTTGAGTCTAATTGATCTGATTGGATCATTATGTACATTTATATAAAAAAAAAATCCAATTTCA
>Frequency_1_QualityScore_DFHHHHHJJJJJJJJJJJJJJJJJJJJJHIGIJJJJJJJIHIIIIGIJJIIJJFGIGJHIJJIJDFGHGCHHFFFFFDEEEFEDDDDDDDCDDD_Mismatch_0_Sense_+_Library_PoolT
TATACTCTTTTTCACTTTGACAAAAATGTAAACATGTCGGTCATTCGACAGGGTCTTGTCTTGTACAACTTTTACAGTCATAAAGTAGACAATT
>Frequency_1_QualityScore_FFHHHHHJJJJJJJJJJJJJJJIIJJJJJIJJJIIIGIJJJJJJJJJEHGIJHJJJJJIJJJIJHHHHGHFFFFFDEDEEEEEEDDDDDCCDDD_Mismatch_0_Sense_+_Library_PoolT
CTTTTTCACTTTGACAAAAATGTAAACATGTCGGTCATTCGACAGGGTCTTGTCTTGTACAACTTTTACAGTCATAAAGTAGACAATTGTTTTT
>Frequency_1_QualityScore_FFHHHFDHHGHJIJIIIIJEHHGIGIIJIJJJJJJJIJIIJGIJHHHHFHFFFFF_Mismatch_0_Sense_+_Library_PoolT
GATCTGATTGGATCATTATGTACATTTATATAAAAAAAAAATCCAATTTTATTCA
>Frequency_1_QualityScore_FFHHHHHHIJJJJJJJJJJJJJJJJJJIJJEHEHJJHHJIGGHJGI_Mismatch_2_Sense_+_Library_PoolT
CATTATGTATATTTATATAAAAAAAAAATCCAATTTTATTCATTTA
>Frequency_1_QualityScore_FFHHHHHIJJJJIGHIJIIJIJJJIJJJJJIJJJJJJJJJJIJJJIJJIJJJJJJJJIJJJJJJJGIIHHEEHFFFFFFDEEEDEEDDDDDDDD_Mismatch_1_Sense_+_Library_PoolT
GCCCTTTACTGGTATAGTATACTCTTTTTCACTTTGACAAAAATGTAAACATGTCGGTCATTGGACAGGGTCTTGTCTTGTACAACTTTTACAG
>Frequency_1_QualityScore_FFHHHHHJJJJJJJJJJIJJIIIJJJHIJIFHIJJJJJJJJJJIJCHIJJJJJJIHHJIGIIJJJJHHHEHHHHFFFFFFEDEEEEEDDCDDDD_Mismatch_0_Sense_+_Library_PoolT
CCAAACAATTCTCTCACACCAGACTGAAAGTTCAGTCACTGCAATATGCTAGCAGTTGAATTTTTGGATTTACTTTCAATTCTTTCCTCCAATT
>Frequency_1_QualityScore_FFHHHGHIJJJJJJJJJJIJJJJIFHJJJHIJJIJJJJIGIIIJJJJIJHHIEHIJIJJJJJFIJIJIIGHHHHHGGFFEFFFEDE@AEEBBDD_Mismatch_1_Sense_+_Library_PoolT
AATTCTCTCACACCAGACTGAAAGTTCAGTCACTGCAATATGCTAGCAGTTGAATTTTTGGATTTACTTTCAATTCTTTCCTCCAGTTTTTATC
>Frequency_1_QualityScore_FFHHHHHJJIGGCAHHGGHGCGHEGIEHGHIIJJJJEHIJIJGHHJDBFH@@EAG7=BBDEECEEACACCCDDCCCDDFDEEBCDC@C?ACCDD_Mismatch_2_Sense_+_Library_PoolT
TTGTTTTACTAGTGTCAAACTTAGCTTTGTAATCTACATTAAGCCCCGGGATGCGAGCCAGTCCACATTGCCCTATATGTACGTTTGAGTCTAA
>Frequency_1_QualityScore_FFHHHHDFICEAE@FBHIGCGGIGGG?FD>DHGBFDFGHGCEHGEB@AEEHH?BCCABCCCFCCCCCCCCCCCCA@DDDBCCC?CBCACACDDC_Mismatch_0_Sense_+_Library_PoolT
TTTTACTAGTGTCAAACTTAGCTTTGTAATCTACATTAAGCCCCGGGATGCGAGCCAGTCCACATTGCCCTATATGTACGTTTGAGTCTAATTG
>Frequency_1_QualityScore_FFHHHHHJJJIJJJJIJJIJJIIGJJJJJJJJJJJJJJJJJJJJJJJJGHJJJJJJIIJJGHHFFDDDDDDDDDDDDDDDDDDDDEECDEDDDD_Mismatch_0_Sense_+_Library_PoolT
TAGACAATTGTTTTTACTAGTGTCAAACTTAGCTTTGTAATCTACATTAAGCCCCGGGATGCGAGCCAGTCCACATTGCCCTATATGTACGTTT
>Frequency_1_QualityScore_FFHFHHHJJJHIIJJJFHHIGFGIJEHHJJJJJJJJGGGIIIHIEIIJDGIIIJCCDH@EHHHBDFDFFCCECDEAEDCCCDDDDCCDEDDCDC_Mismatch_0_Sense_+_Library_PoolT
CGGTCATTCGACAGGGTCTTGTCTTGTACAACTTTTACAGTCATAAAGTAGACAATTGTTTTTACTAGTGTCAAACTTAGCTTTGTAATCTACA
>Frequency_1_QualityScore_FFGHHHHIIJIFGFHIHJEGIIJJDGGHIHHJJIGGHEHHIJIJFIGGEHDGHJJJCFHEIGGIHH;AHADBDFFC@C@CEEDDCCCDDDCCDD_Mismatch_0_Sense_+_Library_PoolT
AAACATGTCGGTCATTCGACAGGGTCTTGTCTTGTACAACTTTTACAGTCATAAAGTAGACAATTGTTTTTACTAGTGTCAAACTTAGCTTTGT
>Frequency_1_QualityScore_FFHHHHHJJJJJJJJJJJJJJJHIIJJHIIJJJJJJJJJJJJJJJJJIHHJIJJJGHHIIJJJJJJJJJIHHHHHHFFFFACEEEDDDDDDDEC_Mismatch_2_Sense_+_Library_PoolT
TGCAGATGTTGCCCTTTACTGGTATAGTATACTCTTTTTCACTTTGACAAAAATGTAAACATGTCGGTCATTGGACAGGGTCTTGTCTTGTACA
>Frequency_1_QualityScore_FFHHHHHJJJJJIJJJJJJJJJEIHIJIJJJIJIJHHIJIIJJJJHIHEIJGHIIHHHHHFFFFFFE@CADEEEDEFECDDDDDDDDDDDDDCC_Mismatch_1_Sense_+_Library_PoolT
GGAGACATTATGATTTTTTATGTGTCGAGCACCTGCCCCAATTTGTGCAGGTGTTGCCCTTTACTGGTATAGTATACTCTTTTTCACTTTGACA
>Frequency_1_QualityScore_FFHHHHHJJJHIJJJJJJFHIJIIJJJJJIJJJJJJJJJJJJJIJJJJJJJJIIJIIJJJJJGIJJJJHHFFFFFFD@DDDDDDDDDDDBBCDC_Mismatch_2_Sense_+_Library_PoolT
AAGCAGTTGAATTTTTGGATTTACTTTCAATTCTTTCCTCCAGTTTTTATCGAGACATTATGATTTTTTATGTGTCGAGCACCTGCCCCAATTT
>Frequency_1_QualityScore_FFHHHHHJJJJJJJJJJJJJJJJJJJJJJIJIJIIJJJIGHJIJFHIJJJIIJGGCHAHHIIIJGGGIGEHHEHHFCDEFFFCDDD@CDDD=CC_Mismatch_2_Sense_+_Library_PoolT
TTTCACTTTGACAAAAATGTAAACATGTCGGTCATTGGACAGAGTCTTGTCTTGTACAACTTTTACAGTCATAAAGTAGACAATTGTTTTTACT
>Frequency_1_QualityScore_FFHHHHHJJJJIIJJJJJJIJHIJIIJIHIJJFIHJIIIIJJHIJHJIJJJJGIJJIJJJJJJIJIJJICEEACEEFDDDDDDDCCC@CDDDDD_Mismatch_1_Sense_+_Library_PoolT
AGCCAGTCCATATTGCCCTATATGTACGTTTGAGTCTAATTGATCTGATTGGATCATTATGTACATTTATATAAAAAAAAAATCCAATTTTATT
>Frequency_1_QualityScore_BDHHH:CGHIIIIIGBFHGGGIIIIIGEGFGIGIIIIFFGHIHCAFGBGGIIIIECEGI@FEHIGHEEEEHGFFDFFEEECEDEEECCCDDB@D_Mismatch_1_Sense_+_Library_PoolC
CAGGGTCTTGTCTTGTACAACTTTTACAGTCATAAAGTAGACAATTGTTTTTACTAGCGTCAAACTTAGCTTTGTAATCTACATTAAGCCCCGG
>Frequency_1_QualityScore_FFHHGHHIJJJJJJJIJJJJIIIIGJIJJJJJJJJJGJIIJJJJHIJHCHHHFFFFFEEEEEEEDEDDEDDDDDDDDEEEDDFFEFFEEEEEEE_Mismatch_0_Sense_+_Library_PoolC
ACATTAAGCCCCGGGATGCGAGCCAGTCCACATTGCCCTATATGTACGTTTGAGTCTAATTGATCTGATTGGATCATTATGTACATTTATATAA
>Frequency_1_QualityScore_FFHFHHHJJJJJJIJIJJJJJJJJJIJJJJHJJJJJJJIJJJJJIIJJJJJIHHHFFFDDDDDDDDDDDDDDDDDDCDEEDEEDCDDDCDDDDD_Mismatch_1_Sense_+_Library_PoolC
TTGTTTTTACTAGCGTCAAACTTAGCTTTGTAATCTACATTAAGCCCCGGGATGCGAGCCAGTCCACATTGCCCTATATGTACGTTTGAGTCTA
>Frequency_1_QualityScore_DDDDDDDE>EEDF:?C3A<FCECCEFIICEDFDIIIAADDADCCII@BDDIIEEBDDIDDDDII@7;A<=?7??AAAAAA@A>>BA>(;5>>AA_Mismatch_0_Sense_+_Library_PoolC
TGCCCTTTACTGGTATAGTATACTCTTTTTCACTTTGACAAAAATGTAAACATGTCGGTCATTCGACAGGGTCTTGTCTTGTACAACTTTTACA
>Frequency_1_QualityScore_FFHHHHHJJJJJJJJJJJJJGHIJJIJJJJJIIJJJIJJJJJJJEHGHHFEHFFFFFEDCEEEDEEDDEADDCEDDDDDDDDEEEDDEEEEEEE_Mismatch_0_Sense_+_Library_PoolC
AATCTACATTAAGCCCCGGGATGCGAGCCAGTCCACATTGCCCTATATGTACGTTTGAGTCTAATTGATCTGATTGGATCATTATGTACATTTA
>Frequency_1_QualityScore_FFHHHHHHIJJJJJJJJJJHJJJJJJJJJJJJJJJJJJJJJJJJJJJJJJJJJIHHFFFDDDDDCDDDDACDDDDDDDDDDDEEEEED<CCDDD_Mismatch_1_Sense_+_Library_PoolC
ACAATTGTTTTTACTAGCGTCAAACTTAGCTTTGTAATCTACATTAAGCCCCGGGATGCGAGCCAGTCCACATTGCCCTATATGTACGTTTGAG
>Frequency_1_QualityScore_FFHHHHHHJJJJJJJJJJJJJJJJJJJJIJIJJJJJIJJIJIFGIIJIJJHHHHHFFFFFFECEEEDDDDEDFEDDDDDDDDDDCDEEDDEDED_Mismatch_0_Sense_+_Library_PoolC
CTAGTGTCAAACTTAGCTTTGTAATCTACATTAAGCCCCGGGATGCGAGCCAGTCCACATTGCCCTATATGTACGTTTGAGTCTAATTGATCTG
>Frequency_1_QualityScore_FFHHHHHIIIIIJJJJGGIIEFEHGHIGDHIHJJHGGIIIIJJIIIJDGDFIJJJJJIIJJIGJIIIIJJJGIJHFCBDDCDDDDDDDACCDDD_Mismatch_0_Sense_+_Library_PoolC
CAGTCCACATTGCCCTATATGTACGTTTGAGTCTAATTGATCTGATTGGATCATTATGTACATTTATATAAAAAAAAAATCCAATTTTATTCAT
>Frequency_1_QualityScore_FDHHHHHJJJJHHHIJJJJJJJGJJJJJJJJIIJJIJJJJJJJJJJJJJGIJHHHFFDEECDDDDDDDDCDDDCCCDFDEEDCCCDDDDDD@AD_Mismatch_0_Sense_+_Library_PoolC
GTTTTTACTAGTGTCAAACTTAGCTTTGTAATCTACATTAAGCCCCGGGATGCGAGCCAGTCCACATTGCCCTATATGTACGTTTGAGTCTAAT
>Frequency_1_QualityScore_BDAH??FAF::CFDCCDGDH?B<BGHCHGGCE?FGHBB@;CECDFEDC;7CC=@@DA?>;ECDEDEEE:6;>C>>BCDDDDEECCBBBBBBA_Mismatch_0_Sense_+_Library_PoolC
GGGATGCGAGCCAGTCCACATTGCCCTATATGTACGTTTGAGTCTAATTGATCTGATTGGATCATTATGTACATTTATATAAAAAAAAAATC
>Frequency_1_QualityScore_FFHHHHHJJJJJJJJJJJJJJJJIIIJJJJJJJJJJIHIJJJIIIGIJJBFHJJIJJJIIHIJJHHHHHHFFFFFFECEEEDCCDDDCDDDACD_Mismatch_0_Sense_+_Library_PoolC
CTCTTTTTCACTTTGACAAAAATGTAAACATGTCGGTCATTCGACAGGGTCTTGTCTTGTACAACTTTTACAGTCATAAAGTAGACAATTGTTT
>Frequency_1_QualityScore_FFHHHHHJJJJJJJJJJJJJJIIIJJJJIJJIJJJJIIJJJJJIIJJJIIIIJJJJHHHHHGFFFEEFFCEDDDDDDDEDDEDDDEEDEEDDDD_Mismatch_1_Sense_+_Library_PoolC
AACTACCCAAACAATTCTCTCACACCAGACTGAAAGTTCAGTCACTGCAATATGCTAGCAGTTGAATTTTTGGATTTACTTTAAATTCTTTCCT
>Frequency_1_QualityScore_FADDHFBFDEHGGEHIJJG<BHHJACHGGGJJGIIJJJGIIIIJJJFFAGHBFFHGIJI7CGHEEHHECC@DBEB?CEE;>;@>@CD@ACC3;;_Mismatch_1_Sense_+_Library_PoolC
GTATAGTATACTCTTTTTCACTTTGACAAAAATGTAAACATGTCGGTCATTGGACAGGGTCTTGTCTTGTACAACTTTTACAGTCATAAAGTAG
>Frequency_1_QualityScore_FFGHHHHJJJGIJGICIJIGIGHIIJJJIIJIJJJJJJJHIJJHIJFHHHHFFFFFDDEEEEECECDDCCBDEEECDFFFEEEFEEE_Mismatch_1_Sense_+_Library_PoolC
AAGCCCCGGGATGCGAGCCAGTCCACATTGCCCTATATGTACGTTTGAGTCTAATTGATCTGATTGGATCATTATGTATATTTATAT
>Frequency_1_QualityScore_FFHHHHHJJJJJJJJJJJJJJJJIIJJJJJJJJJJJIJJJJJJDGEHIJJIIJJJJCGIIJIIJJHHHHEHFFFFFFFCEEEEEEDCDBACDDC_Mismatch_0_Sense_+_Library_PoolC
TAGTATACTCTTTTTCACTTTGACAAAAATGTAAACATGTCGGTCATTCGACAGGGTCTTGTCTTGTACAACTTTTACAGTCATAAAGTAGACA
>Frequency_1_QualityScore_FFHHHHHJJJJJJJJJJIJJIGIIJIIJGIJIGIJJJJIJJJIIIJIIIJIIJJJJJJJJJJJIJJJJJHGHHHFDDDDDDCC@CCCCEDDEEE_Mismatch_1_Sense_+_Library_PoolC
CAGTCCACATTGCCCTATATGTACGTTTGAGTCTAATTGATCTGATTGGATCATTATGTACATTTATATAAAAAAAAAATCCAATTTTATTCAA
>Frequency_1_QualityScore_FFHHHHHHJJJJJJJJJGJJIJJIJJGIJJJJJIJJJIGJJJJJJJIHEDFFDEEEEFEEEF_Mismatch_2_Sense_+_Library_PoolT
CTAATTGATCTGATTGGATCATTATGTACATTTATATAAAAAAAAAAATCCAATTTTATTCA
>Frequency_1_QualityScore_FFHHHGHIIJJJJJJJJGHIJJIJJJJJJJGIIJJHIIJFHJJHIGHIGGHGHHHHHHFFFFFEEEEEEDDDDFDDEEEEDEDFDECDBDDD?>_Mismatch_0_Sense_+_Library_PoolT
CCCGGGATGCGAGCCAGTCCACATTGCCCTATATGTACGTTTGAGTCTAATTGATCTGATTGGATCATTATGTATATTTATATAAAAAAAAATC
>Frequency_1_QualityScore_DFHHHHGJJJJJJJJJJJJJJJJIJJIJJJJJJJJJJJJJJJJJJJ<@GAE3AHH>7.7@_Mismatch_1_Sense_+_Library_PoolT
CTAATTGATCTGATTGGATCATTATGTATATTTATATAAAAAAAAAATCCAATTTTACTA
>Frequency_1_QualityScore_FFFHHHHIGBHHIICIEHIDGGHIIJJIIHIJJJIIIJJIJJJIJGIIJJDDDEDDCEEAEEE>C_Mismatch_0_Sense_+_Library_PoolT
AGTCTAATTGATCTGATTGGATCATTATGTACATTTATATAAAAAAAAAAATCCAATTTTATTCA
>Frequency_1_QualityScore_FFHHHHHJJJJIIJJJJHIHJJJJJJJJIJIIIJJIIJIIJJJJGIJJJJIIIIJJJJJJJJHFDDDADCC>CCDCDD:@CD_Mismatch_0_Sense_+_Library_PoolT
CTATATGTACGTTTGAGTCTAATTGATCTGATTGGATCATTATGTACATTTATATAAAAAAAAAAAATCCAATTTTATTCGA
