# Supplementary material for: Differential Gene Expression Reveals Candidate Genes for Drought Stress Response in Abies alba (Pinaceae)
Source: PLoS One. 2015 Apr 29;10(4):e0124564. doi: 10.1371/journal.pone.0124564 (PMC4414588; doi:10.1371/journal.pone.0124564)
Supplement: S2 File — (GZ) [file pone.0124564.s002.gz › comp15654_c0_seq1.fa]

>comp15654_c0_seq1 len=351 path=[1:0-118 120:119-184 186:185-350]
GATCGGGAGATTTTATTGTGTATATATGGGATTGTGTTATGAACTGGCCAGAGCGGATAATGAAGATTTACGTTTAATCTTTCATTGAATTGTGTAAGATCTTTGAGATCCGAGATCCTGAGTTTGTCTGTGCAGCTGTGAAGTGGGTGAAATCTGAAAGCCCATCTCAGAACATTTTTTAGATCTGAGATCGCAGATTTTCACAGAAATTAAAAAAAAATAAAAAATAAAAAAATGTATAGGTGTTATAACCGGACTCCACCCAAAAAGTCTGATTATAAACACCAACACAGTTTTTTCAAAAAAAATAAAAATTCAATCTTTTAGATCCATCTCTAATTTTAGTTTTCT

>Frequency_2_QualityScore_EECGFHGIIGGGIIIIIHIIIIIIIIGGHIGIGHIIIIIIIIAECHIIHHGHIIIGIIHGGGAA>ACBCBCC?CCCCAC@@CCCEEEEC;ABCC_Mismatch_0_Sense_+_Library_PoolT
TGAAAGCCCATCTCAGAACATTTTTTAGATCTGAGATCGCAGATTTTCACAGAAATTAAAAAAAAATAAAAAATAAAAAAATGTATAGGTGTTA
>Frequency_2_QualityScore_FFHHHGFIJJJJIJIIIIIJIJIJJJIJIJJJIIHIJIIIJJJJJJIJIIJJJGIJHIIJJJHICHIIHFHHGHGGFFFFEDEEEDEEDDCDDD_Mismatch_0_Sense_+_Library_PoolT
AATGAAGATTTACGTTTAATCTTTCATTGAATTGTGTAAGATCTTTGAGATCCGAGATCCTGAGTTTGTCTGTGCAGCTGTGAAGTGGGTGAAA
>Frequency_2_QualityScore_FFHGHHHJJJJJJJJJIJJJJIJJIIIJJIIIIJJJJJJJJJJJIIIIIJHIIJIJJJIIGHHIHIIIIGHHHHGFEFFFEEEECDCDCDCDCE_Mismatch_0_Sense_+_Library_PoolT
AAGATTTACGTTTAATCTTTCATTGAATTGTGTAAGATCTTTGAGATCCGAGATCCTGAGTTTGTCTGTGCAGCTGTGAAGTGGGTGAAATCTG
>Frequency_2_QualityScore_FFHHHGHJJJJJJJJJJJJJJJJJIJJJGIJJJJJJJJJJJIHHHHHFFDDDDCEFEEDBCCCDEEEDDCDDDDDDDDDDDDCDDDACEDCEDE_Mismatch_0_Sense_+_Library_PoolT
CTGAGATCGCAGATTTTCACAGAAATTAAAAAAAAATAAAAAATAAAAAAATGTATAGGTGTTATAACCGGACTCCACCCAAAAAGTCTGATTA
>Frequency_2_QualityScore_FFHHHHGJIIIIJJJIIJJJJIIIIIJIIJJJJJJJIIJJJJIIIIIIIIJJIJIIIIGIIGGGEEEEEEEEBDDDDDDDDDCEDDDDDDEEDC_Mismatch_0_Sense_+_Library_PoolT
GAGCGGATAATGAAGATTTACGTTTAATCTTTCATTGAATTGTGTAAGATCTTTGAGATCCGAGATCCTGAGTTTGTCTGTGCAGCTGTGAAGT
>Frequency_2_QualityScore_FFHHHHHJJJJIIJJJJJJJJJHIJIGGIIJHJJJJJHIIJJJIGIIIIJJHIIJIIIIIIEGHHGGHGEGGGGEEECECDECDEDCBACCCDC_Mismatch_0_Sense_+_Library_PoolT
GAAGATTTACGTTTAATCTTTCATTGAATTGTGTAAGATCTTTGAGATCCGAGATCCTGAGTTTGTCTGTGCAGCTGTGAAGTGGGTGAAATCT
>Frequency_1_QualityScore_FEHHHHHCGDHIIJJJJIEGFGIHGIJIJJIJIJJJJJJJJJIHIHIJJJIGIJJJGHFFFFDCEAEDEEDBDDCDDDCDDDDDEEDCDDEDCD_Mismatch_0_Sense_+_Library_PoolT
GATCGGGAGATTTTATTGTGTATATATGGGATTGTGTTATGAACTGGCCAGAGCGGATAATGAAGATTTACGTTTAATCTTTCATTGAATTGTG
>Frequency_1_QualityScore_FFHHHHHJJJJJJJJJJJJIJIJJJJJJGIJJJJIJFIJJJJJJIJJJJJJJHIIIJJJJJHHHIHHGHHHHFFFFFDEEEEDDDDDCDDFEDD_Mismatch_1_Sense_+_Library_PoolT
AAATTGTGTAAGATCTTTGAGATCCGAGATCCTGAGTTTGTCTGTGCAGCTGTGAAGTGGGTGAAATCTGAAAGCCCATCTCAGAACATTTTTT
>Frequency_1_QualityScore_FFHHHFHGIJJJIJIGIIIJJJGGIJJIIIJJJJJJJJJJJJJIIGIIIJHHHFHFFFFFFDDDDCDDDCCADCDBDDDDDDEDDDDCDEEDCC_Mismatch_0_Sense_+_Library_PoolT
AGCGGATAATGAAGATTTACGTTTAATCTTTCATTGAATTGTGTAAGATCTTTGAGATCCGAGATCCTGAGTTTGTCTGTGCAGCTGTGAAGTG
>Frequency_1_QualityScore_FFHHHHHJJHIHIJJJGJJJJGJJJHIIIJJJJJJJIIJJIJIIJIJIJJJJJIJJIJJJIJJAEHFGFFFFFFF_Mismatch_1_Sense_+_Library_PoolT
ATTTTATTGTGTATATATGGGATTGTGTTATGAATTGGCCAGAGCGGATAATGAAGATTTACGTTTAATCTTTCA
>Frequency_1_QualityScore_DEFFBFDFHIJIIIIIEIJEHIIFHGIJJJJIGIGHGIIIGEGIBCHIIIIGGIJJIJJGHEFFHHDDDDFEEEEE_Mismatch_0_Sense_+_Library_PoolT
TGTGAAGTGGGTGAAATCTGAAAGCCCATCTCAGAACATTTTTTAGATCTGAGATCGCAGATTTTCACAGAAATTA
>Frequency_1_QualityScore_DEHHHGHJJJIHHIGIIJFJGJFFHIIHIIJJJGHHIJJGIIIJJHHHJJIFHFGCGFGHJIHIJHGHH?CCHHFC@DFFDBC?;@AACCEACC_Mismatch_0_Sense_+_Library_PoolT
ATTTACGTTTAATCTTTCATTGAATTGTGTAAGATCTTTGAGATCCGAGATCCTGAGTTTGTCTGTGCAGCTGTGAAGTGGGTGAAATCTGAAA
>Frequency_1_QualityScore_DDHHHHHHIIIJJJJJJFIIJIIIIIJJJJIJJJJJJJIJJJJIJJJJJIJJIJIJIIHHHHFFFFFFECEEEEEEDEDDCCDEDDDDEDDCCD_Mismatch_0_Sense_+_Library_PoolT
TATTGTGTATATATGGGATTGTGTTATGAACTGGCCAGAGCGGATAATGAAGATTTACGTTTAATCTTTCATTGAATTGTGTAAGATCTTTGAG
>Frequency_1_QualityScore_FFGHGHHGIGIIIHHIJJ3FHIHGIJHJGJIGIJIJIHIGIIJJJJJIGHIEGEHEHGHHDFEDDECEEEEEDDCCDDECAC?@DDCDDECDCC_Mismatch_0_Sense_+_Library_PoolT
TTATTGTGTATATATGGGATTGTGTTATGAACTGGCCAGAGCGGATAATGAAGATTTACGTTTAATCTTTCATTGAATTGTGTAAGATCTTTGA
>Frequency_1_QualityScore_FFHHHHGJJJJJJJJJJJJJJJJJJJJJJJJJJJIIJJIHHHHHFFDDACABCCCC:@CDDEEEDCDDDBBDDDDDDDDDDDD@ACCCDDEDEE_Mismatch_0_Sense_+_Library_PoolT
AGATCGCAGATTTTCACAGAAATTAAAAAAAAATAAAAAATAAAAAAATGTATAGGTGTTATAACCGGACTCCACCCAAAAAGTCTGATTATAA
>Frequency_1_QualityScore_FFHHHHGJGIIIJIJJJAFFGIIJGIIJIIIIJIJIJIJJJJHIIIJJIIJGJJJJHHFFDEFFFEECEEDBDDDCDCCDDDA_Mismatch_0_Sense_+_Library_PoolT
ATCGGGAGATTTTATTGTGTATATATGGGATTGTGTTATGAACTGGCCAGAGCGGATAATGAAGATTTACGTTTAATCTTTCA
>Frequency_1_QualityScore_FFHHHHHJJJJJJJJJJJJIIIJIJGHHIJJJJIJJJIJJJJJJHHHHFFFDCCEECEDEDEEEDDDDDDDDDDA>ADDDDDD_Mismatch_0_Sense_+_Library_PoolT
AATAAAAAATAAAAAAATGTATAGGTGTTATAACCGGACTCCACCCAAAAAGTCTGATTATAAACACCAACACAGTTTTTTCA
>Frequency_1_QualityScore_FDFFHGHJIFGIJJIIIJHIGIIIJJJIJJCGHIJJIJJJJJJJJJJIIIJJJIIJJJGJJJIHFGFFFEECECEECDDDDDD_Mismatch_0_Sense_+_Library_PoolT
GTGCAGCTGTGAAGTGGGTGAAATCTGAAAGCCCATCTCAGAACATTTTTTAGATCTGAGATCGCAGATTTTCACAGAAATTA
>Frequency_1_QualityScore_FFHHHHHCHJIJJJJJHIGIIJBGFHGJIJIIIIGGBHGIIIJHHHHFFDCDEEDEEECDDCCBBDDDDB?A@@DDDDDD_Mismatch_0_Sense_+_Library_PoolT
AAAAAATAAAAAAATGTATAGGTGTTATAACCGGACTCCACCCAAAAAGTCTGATTATAAACACCAACACAGTTTTTTCA
>Frequency_1_QualityScore_FFHHHHHGGGGGIJIJIJJIIJJJJJJIIIIJIHGGGIFIJGGGIDHEH@DHIJICHIG)=?EHEECFFFCCDEA@>CDC>>ABDDCDBD/;?C_Mismatch_0_Sense_+_Library_PoolT
ATATGGGATTGTGTTATGAACTGGCCAGAGCGGATAATGAAGATTTACGTTTAATCTTTCATTGAATTGTGTAAGATCTTTGAGATCCGAGATC
>Frequency_1_QualityScore_FFHHHCFHIIIJJHHIIIIJIIJJJJHIIJHGDHIIIJIJEIIIIJGIIIIJJIJJJJJJJJJIHEFHHFDFFFFDDCDBDDDDEDDDDCDCDD_Mismatch_0_Sense_+_Library_PoolT
CTGAGTTTGTCTGTGCAGCTGTGAAGTGGGTGAAATCTGAAAGCCCATCTCAGAACATTTTTTAGATCTGAGATCGCAGATTTTCACAGAAATT
>Frequency_1_QualityScore_FFHHHHHJJJJJJJJJJJJJIIIJJJJFHHHIJJJJJJJJJJJHHHHFFFFDDDCEEDDEDEDEDEDDDDDDDDDDDCDDDDDDC_Mismatch_0_Sense_+_Library_PoolT
AAAATAAAAAATAAAAAAATGTATAGGTGTTATAACCGGACTCCACCCAAAAAGTCTGATTATAAACACCAACACAGTTTTTTCA
>Frequency_1_QualityScore_BDDFHFFEHGGHHGIBH4?4D??*?:?DFDHEDDAFAAHGAHCBAE@?DDDCDC>;;ACCDCCABBB@???BB4:3>?>CC_Mismatch_0_Sense_+_Library_PoolT
TAAAAAATAAAAAAATGTATAGGTGTTATAACCGGACTCCACCCAAAAAGTCTGATTATAAACACCAACACAGTTTTTTCA
>Frequency_1_QualityScore_FFHHHHHJJJIIJJGIIJHHHHIIIDHIJJJJHJHIJJJJJGIIJJJFGHHIJIIJGGIJIJIJJGIIGDHHHHEBEFFFEEEEEEEDDBDDDD_Mismatch_0_Sense_+_Library_PoolT
TTAATCTTTCATTGAATTGTGTAAGATCTTTGAGATCCGAGATCCTGAGTTTGTCTGTGCAGCTGTGAAGTGGGTGAAATCTGAAAGCCCATCT
>Frequency_1_QualityScore_FFHHHHHJJIJJJJJJIJJJJJJJJIJJJJJJJGIJJJJJJJJJJJJJJHIEHIIJIJIHIJHHHHHHHFFFFFDDEEEDDDDDDCDEEDDDDD_Mismatch_0_Sense_+_Library_PoolT
TTGTGTAAGATCTTTGAGATCCGAGATCCTGAGTTTGTCTGTGCAGCTGTGAAGTGGGTGAAATCTGAAAGCCCATCTCAGAACATTTTTTAGA
>Frequency_1_QualityScore_DDHHHHHJJIJJIIJJEFHHIJJJJJJJJIJJJJJJJJJJJIJJJJJJJJJJJJJIIGEIHHHHHGGHFDDDDDDDDDDDDDDDDDDDDDCCDD_Mismatch_0_Sense_+_Library_PoolT
TGAAATCTGAAAGCCCATCTCAGAACATTTTTTAGATCTGAGATCGCAGATTTTCACAGAAATTAAAAAAAAATAAAAAATAAAAAAATGTATA
>Frequency_1_QualityScore_FFHHHHHJIJIIJJJEIIIJJDHIJGIJJJJJJJJJJJJJJJJJHIIJJHHHFFFFDDDDDDDDDDCDD@CDDDDDD_Mismatch_0_Sense_+_Library_PoolT
AACCGGACTCCACCCAAAAAGTCTGATTATAAACACCAACACAGTTTTTTCAAAAAAAATAAAAATTCAATCTTTTA
>Frequency_1_QualityScore_FFHHHHHJJJJJJJJJJIIHIIJHIJJIJJJJJJJHIIIJHJJJHHIIJJJJJJJJJGIJIJJHHHHHHFFFFFFFDDDDDDEDCDDDDDDDBD_Mismatch_0_Sense_+_Library_PoolT
TGAGATCCGAGATCCTGAGTTTGTCTGTGCAGCTGTGAAGTGGGTGAAATCTGAAAGCCCATCTCAGAACATTTTTTAGATCTGAGATCGCAGA
>Frequency_1_QualityScore_DBFHFDB>FEHIIIIIGGBGIGIIFGGHEGIHEIEHEGHHIIH@FHIEG_Mismatch_0_Sense_+_Library_PoolT
GTTATGAACTGGCCAGAGCGGATAATGAAGATTTACGTTTAATCTTTCA
>Frequency_1_QualityScore_FFHHHHGJJJJHJJJJJJJJHHIJJIJJJGHIJGIJGGIIJJJIJJIJJJJJIIIFHIHI@GEGHHHHFFFEEEECDCDCDDDDD_Mismatch_0_Sense_+_Library_PoolT
CTGTGCAGCTGTGAAGTGGGTGAAATCTGAAAGCCCATCTCAGAACATTTTTTAGATCTGAGATCGCAGATTTTCACAGAAATTA
>Frequency_1_QualityScore_FFHHHHHIHIIJJJGIJJJIJIJCHIJJGIIJJJIJJIIJJIJJHHIJJJIIJJJIJJJJJHHHEHHFFFFDEAECCEDBDDD??DDBDDDDDD_Mismatch_0_Sense_+_Library_PoolT
GGATTGTGTTATGAACTGGCCAGAGCGGATAATGAAGATTTACGTTTAATCTTTCATTGAATTGTGTAAGATCTTTGAGATCCGAGATCCTGAG
>Frequency_1_QualityScore_FFDHHHAHHIIJJJIGJJJIJJJ@EGEHHIGIIFGIGGGHJJIIEHJIJJIJJIFGFHE=?CEFDDFCECCEEEDECDBA@@CBBD@BDCCDCC_Mismatch_0_Sense_+_Library_PoolC
GGATTGTGTTATGAACTGGCCAGAGCGGATAATGAAGATTTACGTTTAATCTTTCATTGAATTGTGTAAGATCTTTGAGATCCGAGATCCTGAG
>Frequency_1_QualityScore_FFHHHHFIJIGHIJHIIJJJJJIJJJIIGHIGIIIIHHIGGGIJIIHJGIIGIIIJJIJJJJJJJJJHFBDFFFDCEEEDDDDBDCCCCDCCC<_Mismatch_1_Sense_+_Library_PoolT
AGATCCTGAGTTTGTCTGTGCAGCTGTGAAGTGGGTGAAATCTGAAAGCCCATCTCAGAACATTTTTTAGATCAGAGATCGCAGATTTTCACAG
>Frequency_1_QualityScore_DFHHHHFGHGGHEHHCF94*?EADBHEFGI>@@FEGGIIHGHHII8.7AAE>AHEF@C?@?5;?;=55;@CCCBBCC_Mismatch_0_Sense_+_Library_PoolT
AAATAAAAAAATGTATAGGTGTTATAACCGGACTCCACCCAAAAAGTCTGATTATAAACACCAACACAGTTTTTTCA
>Frequency_1_QualityScore_FFHHHHHJJJJJIIJJJJIIJJIIJJJGHIIJGIHIJJIIJJJJJIJIIJJJJJIGIJJJIJDHHGHHHHFFFFFFEEEE@DDCDDDDDDCCCD_Mismatch_0_Sense_+_Library_PoolT
TGAAGATTTACGTTTAATCTTTCATTGAATTGTGTAAGATCTTTGAGATCCGAGATCCTGAGTTTGTCTGTGCAGCTGTGAAGTGGGTGAAATC
>Frequency_1_QualityScore_EDHHD>CAFGEEFEHEAHIIIIEGHGAGGB@C<FG?FACGIEHA=EH@?BEDD?CDCCD>>,5:?CCC>>C9<>@@9@C<BD@<<<854>>A::_Mismatch_0_Sense_+_Library_PoolT
ATCTGAGATCGCAGATTTTCACAGAAATTAAAAAAAAATAAAAAATAAAAAAATGTATAGGTGTTATAACCGGACTCCACCCAAAAAGTCTGAT
>Frequency_1_QualityScore_FFHHHHHJJIJJJJJJJJJJIJJJJJHJGHIIIJJIIJJJJJJJHIIJJIGIJGHHIJJJIJJJJJHHFEFFFFFFEEEDEEFEDDDDDDDEDD_Mismatch_0_Sense_+_Library_PoolT
TAAGATCTTTGAGATCCGAGATCCTGAGTTTGTCTGTGCAGCTGTGAAGTGGGTGAAATCTGAAAGCCCATCTCAGAACATTTTTTAGATCTGA
>Frequency_1_QualityScore_FFHHGHHJHIJIHIJIJIIJGIJJEGIJJJIJJJJJJJJJJJJJJIIEHIJJIJJJJJIJIGHHGFFFFBDFEDEEE_Mismatch_0_Sense_+_Library_PoolT
CTGTGAAGTGGGTGAAATCTGAAAGCCCATCTCAGAACATTTTTTAGATCTGAGATCGCAGATTTTCACAGAAATTA
>Frequency_1_QualityScore_FFHHHHHIIJIJJJJIJHJIJJJGHGIJJIIJIHIIIJJJJGIGIIJJJJJIIIJJIHGGIDEHGHHGFEFFFEEECEDEEDDBDDDDEDACDD_Mismatch_0_Sense_+_Library_PoolT
GATCTTTGAGATCCGAGATCCTGAGTTTGTCTGTGCAGCTGTGAAGTGGGTGAAATCTGAAAGCCCATCTCAGAACATTTTTTAGATCTGAGAT
>Frequency_1_QualityScore_FFHHHHHJJIJEHHIJIIIJJFEHGIGIIFHGGIHIJIGFFHIJJJIJJJHCHIIJJIJGGFHHHCDFFBDDDCDDEDDDDDDDDDDBCDDDED_Mismatch_0_Sense_+_Library_PoolT
CCGAGATCCTGAGTTTGTCTGTGCAGCTGTGAAGTGGGTGAAATCTGAAAGCCCATCTCAGAACATTTTTTAGATCTGAGATCGCAGATTTTCA
>Frequency_1_QualityScore_FFHHHHHJJJJIJJJJHIIJJJIIGCHIJIJJGHIIJJIJJJIIJJJGHHIJIJJJIJGHJJHHGHHFFFFFDDBDDDDDDDCDCDDDDDDDDD_Mismatch_0_Sense_+_Library_PoolT
GAACTGGCCAGAGCGGATAATGAAGATTTACGTTTAATCTTTCATTGAATTGTGTAAGATCTTTGAGATCCGAGATCCTGAGTTTGTCTGTGCA
>Frequency_1_QualityScore_DFHHHHHJJIJIJJJJIIJJJJJJJJIJJJJIJJJGIJJJJHFFFFFFDDDCBCCDCC:>@@CDDDDDDBBDDDDCDDDBDDBDD:>ACCDDEC_Mismatch_0_Sense_+_Library_PoolT
TGAGATCGCAGATTTTCACAGAAATTAAAAAAAAATAAAAAATAAAAAAATGTATAGGTGTTATAACCGGACTCCACCCAAAAAGTCTGATTAT
>Frequency_1_QualityScore_FFHHHHHJJJGGIIJIJJJIJJIGGIJJJJJIJJJJJJJJJJJJJGIJJJIHGIJJJJJJJJJHHGHHFCFFDDDDDDDCDCDDDDDDDCCDED_Mismatch_0_Sense_+_Library_PoolT
AACTGGCCAGAGCGGATAATGAAGATTTACGTTTAATCTTTCATTGAATTGTGTAAGATCTTTGAGATCCGAGATCCTGAGTTTGTCTGTGCAG
>Frequency_1_QualityScore_D@DFDD<DEFFDDHEI?CFF<FHHHIGIIIGGFHBEBCFBFIGIGGIGIAABBBACC@A@<C@@CCCCA>@>?_Mismatch_0_Sense_+_Library_PoolT
GACTCCACCCAAAAAGTCTGATTATAAACACCAACACAGTTTTTTCAAAAAAAATAAAAATTCAATCTTTTAG
>Frequency_1_QualityScore_FFHHHGHJJJIJJJJJFGGIIJJJJJJIJJJJJJJJJJJJJJJEHIHHHHHHHFFFFFDDDDDDDD@ADCBDDDDDDDDDDDDDDDDDDDDEED_Mismatch_2_Sense_+_Library_PoolT
AAAAAAACTGTATAGGTGTTATAACCGGACTCCACCCAAAAAGTCTGATTATAAACACCAACACAGTTTTTTCAAAAAAAATAAAAATTCAATC
>Frequency_1_QualityScore_EDFFHFFHIJFIJJJEHAHGGEHFGJJAH@EHIGJJIGGGGGIEG?FFDHGICFHGGHIJIJIEHEHHJCBEHFFFFFEFCCCDBDBDDDCC:>_Mismatch_0_Sense_+_Library_PoolT
TCTTTCATTGAATTGTGTAAGATCTTTGAGATCCGAGATCCTGAGTTTGTCTGTGCAGCTGTGAAGTGGGTGAAATCTGAAAGCCCATCTCAGA
>Frequency_1_QualityScore_FFHHHGHHGIIIJIJJJJJIHJIJJJJJJJIJJJJHJHIJJJJJJHIJIJIJJHGHHJJJIJJIIJHHG?EEEFFFFDDEEEDDDDDDDCCFED_Mismatch_0_Sense_+_Library_PoolT
TGAATTGTGTAAGATCTTTGAGATCCGAGATCCTGAGTTTGTCTGTGCAGCTGTGAAGTGGGTGAAATCTGAAAGCCCATCTCAGAACATTTTT
>Frequency_1_QualityScore_FFHHHHFIJJJJJJIJIJJIJJJHIIJIJJJJIJJJJJJGGIIJJJIJJJJJJJJJIJJJJJJDHHHHHEFFDEEEEECDDDDCDDDD_Mismatch_0_Sense_+_Library_PoolT
TGTCTGTGCAGCTGTGAAGTGGGTGAAATCTGAAAGCCCATCTCAGAACATTTTTTAGATCTGAGATCGCAGATTTTCACAGAAATTA
>Frequency_1_QualityScore_FFHHHHHIJJJJJJJJHIJJIJJIIJIJJJJJJJJJJIIIJJJJIHIIJGIJJJJJJJIJJJIHHFFFFDEEEAECEDDDDDDDEDDDDDDEED_Mismatch_0_Sense_+_Library_PoolT
AGAGCGGATAATGAAGATTTACGTTTAATCTTTCATTGAATTGTGTAAGATCTTTGAGATCCGAGATCCTGAGTTTGTCTGTGCAGCTGTGAAG
>Frequency_1_QualityScore_FFHHHHHJJHJJJJJJJJJJJJJIJJJJJJJJIJJJJJJJJJJJJJJJJIJJIGGIIIJJJJHHHHFDDDBDDDDDDDDDDDDDDDDDDDEDCA_Mismatch_0_Sense_+_Library_PoolT
AATCTGAAAGCCCATCTCAGAACATTTTTTAGATCTGAGATCGCAGATTTTCACAGAAATTAAAAAAAAATAAAAAATAAAAAAATGTATAGGT
>Frequency_1_QualityScore_D:CHDFAEGGG>FCDGEA@F<44B?9*?BDFDF;FCG>@GAHEGE>@=7CCC7?CC@@CCCDCCA@;=ACC958/<ACCC>?:>@C8>>:C_Mismatch_0_Sense_+_Library_PoolT
GAACTGGCCAGAGCGGATAATGAAGATTTACGTTTAATCTTTCATTGAATTGTGTAAGATCTTTGAGATCCGAGATCCTGAGTTTGTCTGT
>Frequency_1_QualityScore_FFHHHHHJIAAFFHHJJJJJJI_Mismatch_0_Sense_+_Library_PoolT
AAAATAAAAATTCAATCTTTTA
>Frequency_1_QualityScore_DDH>FA<AGHHEGGIGHGHHHDGEGGG)?FHIII?FHHGIE>CC@FCCGHHIIC=CEEHHF?<CE_Mismatch_1_Sense_+_Library_PoolT
GTATAGGTGTTATAACCGGACTCCACCTAAAAAGTCTGATTATAAACACCAACACAGTTTTTTCA
>Frequency_1_QualityScore_FFHHHHHJJJJCFFGHIJJJJJJIJJJJJJJJIJGJJJHIIJIJJIJJJIJIJJIJIHHHF?BEFFDDDDDDDDDDDDDDDDDDDDEECDDDDD_Mismatch_0_Sense_+_Library_PoolT
AAATGTATAGGTGTTATAACCGGACTCCACCCAAAAAGTCTGATTATAAACACCAACACAGTTTTTTCAAAAAAAATAAAAATTCAATCTTTTA
>Frequency_1_QualityScore_FDHHHHHGHIJJIJJIJJJIIJJJJJJJIJJJJJJJGIJJIJJHJJJIJJJJIIHHJIJJJFEHFFFFFFFDEDCEDDDDDDDDDDDDDDFEDD_Mismatch_0_Sense_+_Library_PoolT
GAATTGTGTAAGATCTTTGAGATCCGAGATCCTGAGTTTGTCTGTGCAGCTGTGAAGTGGGTGAAATCTGAAAGCCCATCTCAGAACATTTTTT
>Frequency_1_QualityScore_DDDA;@FFGIIIIAHE:CCFF@HFHDGB?F??:?BHDDGBCHD<EGGGIIGIEHGGGGHHHFHFFEEED7@ACCCCCCC_Mismatch_1_Sense_+_Library_PoolT
GGGAGATTTTATTGTGTATATATGGGATTGTGTTATGAACTGGCCAGAGCGGATAATGAAGATTTACGTTTAATCTTTA
>Frequency_1_QualityScore_?D?AAFDFAFEBGGBF<F9CEE?G91?C?;DGFFEFBDFEGIEFFE9CBF;@CFDFEEFE/:BDB@DDC;6>;@BA>_Mismatch_2_Sense_+_Library_PoolT
CTGTGAAGTGGGTGAAATCTGAAAGCCCATCTCAGAACATTTTTTAGATCAGAGATCGCAGATTTTCACAGAATTTA
>Frequency_1_QualityScore_FFHGH<FGGGIIIJIIIIIJJJJIIIIJJJJIIJIJJJGJJJIJJIIJJJDIGJIJJ@HFGEEHDDFFFE_Mismatch_2_Sense_+_Library_PoolT
GTGGGTGAAATCTGAAAGCCCATCTCAGAACATTTTTTAGATCAGAGATCGCAGATTTTCACAGAATTTA
>Frequency_1_QualityScore_FFHHHHHJJJJJIIJIJJJHIIJJJJJJIIJJJJJJJJJJJJIHHHHHFFDDDDDFEFEDCCCBDEEEDDBBDDDDDDDDDDDDBDD@CDDCED_Mismatch_0_Sense_+_Library_PoolT
TCTGAGATCGCAGATTTTCACAGAAATTAAAAAAAAATAAAAAATAAAAAAATGTATAGGTGTTATAACCGGACTCCACCCAAAAAGTCTGATT
>Frequency_1_QualityScore_DAF<ADDEBHICHGGBGHE;@F@DCHCECD<DGBGF@HGBBFHGE8BF>FBAGIIBEAA>?EE3)7;?D(;;AA@AAAAC>CCDCCCB3>CCDC_Mismatch_0_Sense_+_Library_PoolT
GTAAGATCTTTGAGATCCGAGATCCTGAGTTTGTCTGTGCAGCTGTGAAGTGGGTGAAATCTGAAAGCCCATCTCAGAACATTTTTTAGATCTG
>Frequency_1_QualityScore_FFBFHHGIIIJJIIIJIIHIJJJJJIJIJJJJJJGIJJJJJJIHJJJJIGIJJIJIJIHHGJJIIIGBBCHHGFFFFFFEDEDDDDDDDDDDDD_Mismatch_0_Sense_+_Library_PoolT
TTCATTGAATTGTGTAAGATCTTTGAGATCCGAGATCCTGAGTTTGTCTGTGCAGCTGTGAAGTGGGTGAAATCTGAAAGCCCATCTCAGAACA
>Frequency_1_QualityScore_FFHHFHHHIJJJJJJJHJJJJJJJJGIJGHIFHIJIJJIJIIJJJJIJIGHHFECEFFFDDDCDDDDDDCDDDDCBDDDEEDCDDDD_Mismatch_2_Sense_+_Library_PoolT
TAGGTGTTATAACCGGACTCCACCCAAAAAGTCTGACTATAAACACCAACACAGTTTTTTCAAAAACAATAAAAATTCAATCTTTTA
>Frequency_1_QualityScore_FFHHHHHJJIIJIJJJJJIIIJIJJIIJJEHGIGGIJIGIJIIIJJIJFIIJHHHHHHHH@;B;BCCE_Mismatch_2_Sense_+_Library_PoolT
GGGTGAAATCTGAAAGCCCATCTCAGAACATTTTTTAGATCAGAGATCGCAGATTTTCACAGAATTTA
>Frequency_1_QualityScore_FFHHHHHJJJJJIJJJIJJJFHIIJGJJJJJIJIHIIJIJIIJJJJIIJJJJIJJJHIHJJHHHHHHHFCFFFFFDDEEEDDDDDDDDDCCCCD_Mismatch_0_Sense_+_Library_PoolT
TTGTGTTATGAACTGGCCAGAGCGGATAATGAAGATTTACGTTTAATCTTTCATTGAATTGTGTAAGATCTTTGAGATCCGAGATCCTGAGTTT
>Frequency_1_QualityScore_FFHDHHGJJIJJJJJJJJJGIHIJGIJIIIJJJJJJJJJJIJJJJJJIJJIJJJIJJJJHFFFFFEEEEEEEDDDDDDDDDDECDDDDCDDDDD_Mismatch_0_Sense_+_Library_PoolT
GAGTTTGTCTGTGCAGCTGTGAAGTGGGTGAAATCTGAAAGCCCATCTCAGAACATTTTTTAGATCTGAGATCGCAGATTTTCACAGAAATTAA
>Frequency_1_QualityScore_DDBHHBF:?BFEBHGGGEEGGIHBFCHEBGGGIG?B??FEIGIGEBHGGG@DFGEHDDCEEH@EHHEB>?BDC?CCCCCDDED<<CACCCCEDC_Mismatch_1_Sense_+_Library_PoolT
ACTGGCCAGAGCGGATAATGAAGATTTACGTTTAATCTTTCATTGAATTGTGTAAGATCTTTGAGATCCGAGATCCTGATTTTGTCTGTGCAGC
>Frequency_1_QualityScore_FFHHGHHJJJIJJIHHHIIIGIJJJJIIJIGHGHIJJIJJIHIJJIJHIIJIIJJJIIHHHGHHFFFFB@CCEECDCDDCEDD@>CCCCCCDDD_Mismatch_0_Sense_+_Library_PoolT
GGGAGATTTTATTGTGTATATATGGGATTGTGTTATGAACTGGCCAGAGCGGATAATGAAGATTTACGTTTAATCTTTCATTGAATTGTGTAAG
>Frequency_1_QualityScore_FFGHHHHIIIJIJJJ@FHJJJIJJJJJJIJJEGIIJJJJJJJJJJJJJIGGGJIIGIJJIIHHHFFFFEDDEEECDDDDD_Mismatch_1_Sense_+_Library_PoolT
CAGCTGTGAAGTGGGTGAAATCTGAAAGCCCATCTCAGAACATTTTTTAGATCTGAGATCGCAGATTTTCACAGAAACTA
>Frequency_1_QualityScore_FFHGGGDHFGGGIIGIIJJIEFGIJJIIEIJJJJJDEIIJIIJJIIIGGIJJJAHEHF;@?CECCDDDC=@BDDDDDDC?ACDE>>@AAACCDD_Mismatch_1_Sense_+_Library_PoolT
TGTATAGGTGTTATAACCGGACTCCACCCAAAAAGTCTGATTATAAACACCAACACAGTTTTTTCAAAAACAATAAAAATTCAATCTTTTAGAT
>Frequency_1_QualityScore_FFHHHHHJIIJJJHJIJJJJJJJJJJJJJJJJJJJJJJJJIJJJJJJJJJJJJJJFIJJJIJHHHFFFFCCEEEEEEDDDDEDDCDCDDEADDD_Mismatch_0_Sense_+_Library_PoolT
GCGGATAATGAAGATTTACGTTTAATCTTTCATTGAATTGTGTAAGATCTTTGAGATCCGAGATCCTGAGTTTGTCTGTGCAGCTGTGAAGTGG
>Frequency_1_QualityScore_FFHHHGHJIIJJJJJJJIIJJIIHJJJJJJJHHFFFFFDDDDDDDDDDDCDDEECACCBDDEEDDDDDDDDDDDDDDDDDDB>ADDDEDDD_Mismatch_0_Sense_+_Library_PoolT
GATCGCAGATTTTCACAGAAATTAAAAAAAAATAAAAAATAAAAAAATGTATAGGTGTTATAACCGGACTCCACCCAAAAAGTCTGATTAT
>Frequency_1_QualityScore_DDHHFFGJJIIIIIJJGFHGIIIJJJIJJJJIJGJGIIIJJIJJJJJJJJJJJIIGHHHFEFFFFFFEEDDDDDDDDDDDDDDDDDDDBCBCDD_Mismatch_1_Sense_+_Library_PoolT
TGAAATCCGAAAGCCCATCTCAGAACATTTTTTAGATCTGAGATCGCAGATTTTCACAGAAATTAAAAAAAAATAAAAAATAAAAAAATGTATA
>Frequency_1_QualityScore_FFFHHHHIJJJJJJHIJIJIHIJJJJJJJJJJJJJJJIJJIJIGJJJJJJJIIJJJJIIJJGHHHHFFFFFCDDDDDDDDDDDDCDDDDDDDCD_Mismatch_0_Sense_+_Library_PoolT
GGTGAAATCTGAAAGCCCATCTCAGAACATTTTTTAGATCTGAGATCGCAGATTTTCACAGAAATTAAAAAAAAATAAAAAATAAAAAAATGTA
>Frequency_1_QualityScore_EFHGFFDHIJJJJIIJHHJJJJJJJIJJJJJIJJJJJJJIJJJJEEIJJGIJJGIJJJJHHHHHHFFFF_Mismatch_0_Sense_+_Library_PoolT
TGGGTGAAATCTGAAAGCCCATCTCAGAACATTTTTTAGATCTGAGATCGCAGATTTTCACAGAAATTA
>Frequency_1_QualityScore_FEHHHHHGJHJJJJGIJJGHHIIGIIIJJJGIJJHIHIIJJJIJJJJJJJJIJJJJHHFFFFFFEEEEEEEDDDDDDDDDDDDCEFDD_Mismatch_0_Sense_+_Library_PoolT
GATCGGGAGATTTTATTGTGTATATATGGGATTGTGTTATGAACTGGCCAGAGCGGATAATGAAGATTTACGTTTAATCTTTCATTGA
>Frequency_1_QualityScore_FFHHHHHJJJJIIJJJJIJJJJJJJJIJEHIJIGAEHHFFFFFFDDDDDDDDDDDDDDDDDCCDDDEDEDEEEDDDDDDDDDDBACDDDDDDDD_Mismatch_1_Sense_+_Library_PoolT
ATAAAAAAAAATAAAAAATAAAAAAATGTATAGGTGTTATAACCGGACTCCACCCAAAAAGTCTGATTATAAACACCAACACAGTTTTTTCAAA
>Frequency_1_QualityScore_B:2:A:??81C4<<+AA42+)1?@:?4?4):*0:*0?9?99B4**8??.=(88=A<A/<?7?AD363;6;@(5;5>;>:;A>(>;B_Mismatch_0_Sense_+_Library_PoolT
GATCGGGAGATTTTATTGTGTATATATGGGATTGTGTTATGAACTGGCCAGAGCGGATAATGAAGATTTACGTTTAATCTTTCATT
>Frequency_1_QualityScore_FFHHHHGJJJJIJJJJJJIJIJJJIJJJIEHJJJJEEHHHFFFFFDDDDDDDDDDDDDDDDDACDDDEDEDEEEDDBDDDDDDABCCDCDDDCC_Mismatch_0_Sense_+_Library_PoolT
ATTAAAAAAAAATAAAAAATAAAAAAATGTATAGGTGTTATAACCGGACTCCACCCAAAAAGTCTGATTATAAACACCAACACAGTTTTTTCAA
>Frequency_2_QualityScore_EEGGGHGIGIIJHIGFIHIIHIGGIIHIIIIIJIIJJJGGGIIIJIIFGGIIGIIHGGEGFGGFGGGHGFFEFFEEEDED?ACDDCCDDDCDCC_Mismatch_1_Sense_+_Library_PoolC
CTTTGAGATCCGAGATCCTGAGTTTGTCTGTGCAGCTGTGAAGTGGGTGAAATCTGAAAGCCCATCTCAGAACATTTTTTAGATCAGAGATCGC
>Frequency_2_QualityScore_FFHHHHHJJIJIJJJJJJJJJIJHIJJJJJJIJJJJJHGGFFFFFEABCCEEEEDDDDDDDDCDDDDDDDDDDCCEDDEDEDEEEDDDDBDDDC_Mismatch_0_Sense_+_Library_PoolC
TTTTCACAGAAATTAAAAAAAAATAAAAAATAAAAAAATGTATAGGTGTTATAACCGGACTCCACCCAAAAAGTCTGATTATAAACACCAACAC
>Frequency_1_QualityScore_F?DDFFDEHGHEIDBHHIIBFHEGHIGGIFFGIHIGHBFHCHIHIDGFB@FFIIE@AEDHIEEH@E>EE=DBDCEE>@>CC;@C@AB?C:@CAC_Mismatch_2_Sense_+_Library_PoolC
GTAAGATCTTTGAGATCCGAGATCCAGAGTTTGTCTGTGCAGCTGTGAAGTGGGTGAAATCTGAAAGCCCATCTCAGAACATTTTTTAGATCAG
>Frequency_1_QualityScore_FFHHHHHJDFHIJJIJJJJJJJJJJHJJJJIJJJJHHIJJJJIIJIJIJJJIJJJHHHCHHFFDEEDDDBDDDDDDDDDDDDDEEDDDDDDDCD_Mismatch_0_Sense_+_Library_PoolC
TGTATAGGTGTTATAACCGGACTCCACCCAAAAAGTCTGATTATAAACACCAACACAGTTTTTTCAAAAAAAATAAAAATTCAATCTTTTAGAT
>Frequency_1_QualityScore_FFGHHHHEHIIIJIGIIIJFHJIIIJGGIIIJGHIIHFHGIIIJJHHIIIJDGGHGEGFGIIHHHGHHHEHFDEFFED?CECDDEDDDDDDEEC_Mismatch_1_Sense_+_Library_PoolC
TGAATTGTGTAAGATCTTTGAGATCCGAGATCCTGAGTTTGTCTGTGCAGCTGTGAAGTGGGTGAAATCTGAAAGCCCATCTCATAACATTTTT
>Frequency_1_QualityScore_FFHHHHHJJJJJJJJIJJJJJJJJIFHIJJJEGHIIJHHHHFFDDDDDDDDDDDDDDDCCEDDEDEDEEDCDDDBDDDDDDACDDDDDD_Mismatch_0_Sense_+_Library_PoolC
AAAAAAAATAAAAAATAAAAAAATGTATAGGTGTTATAACCGGACTCCACCCAAAAAGTCTGATTATAAACACCAACACAGTTTTTTCA
>Frequency_1_QualityScore_FFHHHHHJJJJJJJJJJJIJJJJJJJJJJJJJJJHHHHHFDDDDEEEEDDCACDDEEEDDDDDDDDDDDDDDDDDDD@CDDDEDEDEEEDDDDD_Mismatch_0_Sense_+_Library_PoolC
CAGATTTTCACAGAAATTAAAAAAAAATAAAAAATAAAAAAATGTATAGGTGTTATAACCGGACTCCACCCAAAAAGTCTGATTATAAACACCA
>Frequency_1_QualityScore_ADFBFAFIIIEBHICHCFFHIGIIIJIGGGIHHJEIJJI>GIIEIIJIJJIIBHICH<@CEHHFFDDFFCECCEDCACCDCD_Mismatch_2_Sense_+_Library_PoolC
TGCAGCTGTGAAGTGGGTGAAATCTGAAAGCCCATCTCAGAACATTTTTTAGATCAGAGATCGCAGATTTTCACAGAATTTA
>Frequency_1_QualityScore_FFHHFHHJJGIJIHIHIIFIHIJJJHGIJJJJJJJJJJJJJIJJIJIJJJJHHHGHFDFFFFFEDEDBD?BDDCCDDDDEFDCDDEC@CCDDDC_Mismatch_0_Sense_+_Library_PoolC
GGAGATTTTATTGTGTATATATGGGATTGTGTTATGAACTGGCCAGAGCGGATAATGAAGATTTACGTTTAATCTTTCATTGAATTGTGTAAGA
>Frequency_1_QualityScore_FFHHHHHJJJJJJJJJJJGIHIIJII9EGIHIJJJIHIGIIHIJJIGHIIIJJJIGJJJJJJJJHHHHHHFFFFFFEDDDDDDEDDDDDDBBDD_Mismatch_0_Sense_+_Library_PoolC
TTGAGATCCGAGATCCTGAGTTTGTCTGTGCAGCTGTGAAGTGGGTGAAATCTGAAAGCCCATCTCAGAACATTTTTTAGATCTGAGATCGCAG
>Frequency_1_QualityScore_FFHHGFFGJEGGDIIJGHEHGACHIIGHIGEHIGIIGGHIIGGIHIEHCFGGGHEFDEDEDDDDDDCCD>>B@A(:>D@34>>?C@CCC@>39@_Mismatch_0_Sense_+_Library_PoolC
ATCTCAGAACATTTTTTAGATCTGAGATCGCAGATTTTCACAGAAATTAAAAAAAAATAAAAAATAAAAAAATGTATAGGTGTTATAACCGGAC
>Frequency_1_QualityScore_FFHHHHHJJJJJJJJJJJJJJJJJIJCGIJJJJJJJJJJJJJIJGIIHIIIHHIIIJJIJJJJJHEFHFDFFFFEEECEEFEDDDDDDDDDCDD_Mismatch_2_Sense_+_Library_PoolC
AGATCTTTGAGATCCGAGATCCAGAGTTTGTCTGTGCAGCTGTGAAGTGGGTGAAATCTGAAAGCCCATCTCAGAACATTTTTTAGATCAGAGA
>Frequency_1_QualityScore_DDHHHHHHIJIJJCGHHIJIGHGIJGIIGIIJHIJJJFGHHIIJEDGGHHGIEEFFFFFFDDCECEDDDDCCCCDDBDCDACCDDDDDEDCDDD_Mismatch_2_Sense_+_Library_PoolT
AAAACTGTATAGGTGTTATAACCGGACTCCACCCAAAAAGTCTGACTATAAACACCAACACAGTTTTTTCAAAAACAATAAAAATTCAATCTTT
>Frequency_1_QualityScore_FFHHHHHJJHIJJIJJIJIJJJJJJJJJJJJJIJJIJJJJJJJJJJJJJIJJJJIJIHGHFFFFFFFDECEEED_Mismatch_1_Sense_+_Library_PoolT
TGAAGTGGGTGAAATCTGAAAGCCCATCTCAGAACATTTTTTAGATCAGAGATCGCAGATTTTCACAGAATTCA
>Frequency_1_QualityScore_FFGHHHHJJJJJJHHJJJJJGGIJJJJJJJJJJJIJHGJJJJJIIIIJJHDEEEEEDDDDDEEDDDDDDDCCDDDDDDDEE@DEEDDDCCDDDD_Mismatch_0_Sense_+_Library_PoolT
TCCACCCAAAAAGTCTGATTATAAACACCAACACAGTTTTTTCAAAAAAAATAAAAATTCAATCTTTTAGATCCATCTCTAATTTTAGTTTTCT
