# Supplementary material for: Differential Gene Expression Reveals Candidate Genes for Drought Stress Response in Abies alba (Pinaceae)
Source: PLoS One. 2015 Apr 29;10(4):e0124564. doi: 10.1371/journal.pone.0124564 (PMC4414588; doi:10.1371/journal.pone.0124564)
Supplement: S2 File — (GZ) [file pone.0124564.s002.gz › comp10846_c0_seq1.fa]

>comp10846_c0_seq1 len=706 path=[1:0-395 878:396-407 556:408-705]
GCAGGCATGGTTCTTACAACCCAAGCAATTGTGGTTGAGAAGTCCAAAAAATCAAAGCCTGCAGTTCCCCCTGTTCCTGGGATCACTTATTAGATCATTTCCTAAAATAAAATTGAAATATGGATATTGAAACTGTCATTCATCTTGGAGCTCATGTAATGTTTTTTTCTTCGAGGATAACTGCCTGCTTGATGTTGGTAGAGGAGTGAATAAAGTGACGTTAGCAGGATATTGGATTTTGTAAGGTTCCTTGCAAACAAGATTCAAGTATGCGGAAGCCCCTTAAGCGTCTATTGCTGTTTTAGACTTTCATCTTTGATTTTAAGGATCAGAGCACGCACATTTATTGTGATTGAAATTTGTTCTGTCCATGTATCATATCTTGGGGCTTAAGAAAGCAGGGACTCTTTAAGTTTTTAGTCCGATTTGGCACATTTTGAATGAGAGTGAAATATTATACTGCAATGTGTTATAATATGCATAAGCTTCTTAAGCATTAACTACTTCGATTTGGTGTTTATAATCAAATAGAAAGAAACAACCGAAAATGACTGCCTTAACAGCCAGTTGTTGGGGCTCGGGAAAGAAGGGCCTCTTAATTAGTTCCGATTTGGCACCTTTTGAATGAGATTAACATATTGTGACTGCAGTGTGTTACAATATGCATCAGCTTTTTAAGCATTGACTACTTGGATTTGGTGTTGCA

>Frequency_1_QualityScore_=<D<22C?:22CC82<+@CCF<4111C?F;::9:F78?988/.8F<F==(.8=FCE;).?EFCEE>B?DB7;?BCCCAA>AB@DDEDDDBEABB_Mismatch_1_Sense_+_Library_PoolT
TGAGAAAGCAGGGACTCTTTAAGTTTTTAGTCCGATTTGGCACATTTTGAATGAGAGTGAAATATTATACTGCAATGTGTTATAATATGCATAA
>Frequency_1_QualityScore_FFHHHHHJJJJJJJIJIJJJHIJIIJJIJJJJJJJGIIJGIEHBGGGIIJIJIGIIJJIE_Mismatch_0_Sense_+_Library_PoolT
CTCTTTAAGTTTTTAGTCCGATTTGGCACATTTTGAATGAGAGTGAAATATTATACTGCA
>Frequency_1_QualityScore_FFHHGHHIJJIIIHFHHJIJIHIJJGHHGJJJJIJCIJJJJJJIIIII8BGIJIIGJJIIJIIJI_Mismatch_0_Sense_+_Library_PoolT
AGGGACTCTTTAAGTTTTTAGTCCGATTTGGCACATTTTGAATGAGAGTGAAATATTATACTGCA
>Frequency_2_QualityScore_EFHHFHHJJJJJJJIIJJGIIJJIJJJJJIJJJJJJIJJJIIIIJJIJJJJJJIJIJJJJIJIJIGGIHDEGHHHHEFFFDDEEDCCCCDDDCD_Mismatch_0_Sense_+_Library_PoolC
TCATCTTTGATTTTAAGGATCAGAGCACGCACATTTATTGTGATTGAAATTTGTTCTGTCCATGTATCATATCTTGGGGCTTAAGAAAGCAGGG
>Frequency_2_QualityScore_EEGHGFHICGGGIIIIIIIDGIIIEIGIIGIHIIIIIGIGGIIIIGEFIEGGC9CGHIIGGIIIIIGHHE_Mismatch_0_Sense_+_Library_PoolC
AAAGCAGGGACTCTTTAAGTTTTTAGTCCGATTTGGCACATTTTGAATGAGAGTGAAATATTATACTGCA
>Frequency_2_QualityScore_FFGHGHHJHIJIIIIHJIIIIJJJIJJIJIJIJJIHIIJJIIIHJIIHHIIHGHIIIIIEHIHIIIIGHHFBEBCCEEEEDEEEDDDCCCCDCC_Mismatch_0_Sense_+_Library_PoolC
TTTGATTTTAAGGATCAGAGCACGCACATTTATTGTGATTGAAATTTGTTCTGTCCATGTATCATATCTTGGGGCTTAAGAAAGCAGGGACTCT
>Frequency_2_QualityScore_FFHHHHHJJJJJIIJJJIIIJIJIJIJJIJJIIIIIJJJIIJJIIIJIIIIIIIJIIJIFGIHHGGGFF@ADDDEDCCDDDDEEDACDCDCCDA_Mismatch_0_Sense_+_Library_PoolC
GAAATTTGTTCTGTCCATGTATCATATCTTGGGGCTTAAGAAAGCAGGGACTCTTTAAGTTTTTAGTCCGATTTGGCACATTTTGAATGAGAGT
>Frequency_2_QualityScore_EAACC@A8??DFGHEEGGGIDAEFA?ECCGFH?CEADE99DBGF?EAEE?CDFEG??;ECC=FE7;BA=AAAAA??<?ABB??=?>A;<=:>>=_Mismatch_0_Sense_+_Library_PoolC
AGAGCACGCACATTTATTGTGATTGAAATTTGTTCTGTCCATGTATCATATCTTGGGGCTTAAGAAAGCAGGGACTCTTTAAGTTTTTAGTCCG
>Frequency_2_QualityScore_FFHHHHHJJJJJIJJJJJJJIJJJJJJJJIHIJJJJIIJJIJJJIJJJJJJJJJJHHHHGGEGCDFEEEEEEEEEEEEDDDDDCDEDDEEEEEE_Mismatch_0_Sense_+_Library_PoolC
GGGGCTTAAGAAAGCAGGGACTCTTTAAGTTTTTAGTCCGATTTGGCACATTTTGAATGAGAGTGAAATATTATACTGCAATGTGTTATAATAT
>Frequency_2_QualityScore_FFHHHGGJJJJJIIIIIIIIHIJJIIIIJJJIGIGIIJJIJJIIJHIJJJIIIIIHGGGGGFEEEECEC?BCCCDEEEEEDEEDC_Mismatch_0_Sense_+_Library_PoolC
ATCTTGGGGCTTAAGAAAGCAGGGACTCTTTAAGTTTTTAGTCCGATTTGGCACATTTTGAATGAGAGTGAAATATTATACTGCA
>Frequency_2_QualityScore_FFHHGGHJJJIJJIJIIJJIJIJJIJJIJJJJJJIJJJJIJJIHIIIIJIIJIIJIIIIIIIJIIIIGHCEHGGHGHHGFEECCCDDDCCDDCD_Mismatch_0_Sense_+_Library_PoolC
CTTTCATCTTTGATTTTAAGGATCAGAGCACGCACATTTATTGTGATTGAAATTTGTTCTGTCCATGTATCATATCTTGGGGCTTAAGAAAGCA
>Frequency_2_QualityScore_FFGHHGGIJIJJIIIIIIIHIIIIIIIIIJIJJJIIIIIJJIJIJGIIIIJJIIIIIIGHHGGGBEEEECEC?BCCDECEEDDEDCEDD_Mismatch_0_Sense_+_Library_PoolC
TCATATCTTGGGGCTTAAGAAAGCAGGGACTCTTTAAGTTTTTAGTCCGATTTGGCACATTTTGAATGAGAGTGAAATATTATACTGCA
>Frequency_2_QualityScore_FFHHGHGJJJJJIIIIIJJJIJIJIJIIJJIJIJJJJJHIIJJJIJJJJIIIJIIJJJIIIJJJIIHGGFDFEEEEED@BCEDDDDDDDCDDDD_Mismatch_0_Sense_+_Library_PoolC
ACGCACATTTATTGTGATTGAAATTTGTTCTGTCCATGTATCATATCTTGGGGCTTAAGAAAGCAGGGACTCTTTAAGTTTTTAGTCCGATTTG
>Frequency_1_QualityScore_FFHHHHHHIIJJJJJIJJJJJJJJJIJJJJJJJJJJJIJJJJJGHHIJJJJJGIIIJJJJJJIJIJJJHHHHHHHFFFFFDDCDDDDDDDDDDD_Mismatch_0_Sense_+_Library_PoolC
TTTATTGTGATTGAAATTTGTTCTGTCCATGTATCATATCTTGGGGCTTAAGAAAGCAGGGACTCTTTAAGTTTTTAGTCCGATTTGGCACATT
>Frequency_1_QualityScore_@DF8DDDBF<FGHGIBFHIEGGDEH<BECDEHIB?GGBGGIDGGIED:FHGEB==FHHIIHICEC?EC;7;77?BD=CCCCBBBBBCCCCCCCC_Mismatch_1_Sense_+_Library_PoolC
TTTATTGTGATTGAAATTTGTTCTGTCCATTTATCATATCTTGGGGCTTAAGAAAGCAGGGACTCTTTAAGTTTTTAGTCCGATTTGGCACATT
>Frequency_1_QualityScore_FFHHHHHGJJJGIGJJIJJIJJJIJJJJJJJJJJJIIIJJJJJJJJJJJIJIJJIIJIJJIJJGIJHHGHHHFFFCFFFDDECEDD@DDDDDDD_Mismatch_0_Sense_+_Library_PoolC
CACATTTATTGTGATTGAAATTTGTTCTGTCCATGTATCATATCTTGGGGCTTAAGAAAGCAGGGACTCTTTAAGTTTTTAGTCCGATTTGGCA
>Frequency_1_QualityScore_FFHHHHHJJJJJJJJJJIIIIJIJIJJJJJJIIJJJJJJJJJJJJJJJIJJIJJJJJJHHHHHH_Mismatch_0_Sense_+_Library_PoolC
AAATTTGTTCTGTCCATGTATCATATCTTGGGGCTTAAGAAAGCAGGGACTCTTTAAGTTTTTA
>Frequency_1_QualityScore_?:A;A;DBBFIEEHGF<CFGG9FH9:??FGDDGG?BBDHI<DE<@3BG<)>FB)=@F@G>=;(-;ACE3?B;3;A>@2\5=?A@@@@CC@B;A?_Mismatch_0_Sense_+_Library_PoolC
AGGATCAGAGCACGCACATTTATTGTGATTGAAATTTGTTCTGTCCATGTATCATATCTTGGGGCTTAAGAAAGCAGGGACTCTTTAAGTTTTT
>Frequency_1_QualityScore_DDFHHHGIIEHIIIIJIJJIJCGIHIJJFHGJGEIIIIIIJIJJCHAHDFEHHEH7@>EGAGHEHFFHECDFD@C;ABCCCADDADDDDEDCCD_Mismatch_0_Sense_+_Library_PoolC
AGAAAGCAGGGACTCTTTAAGTTTTTAGTCCGATTTGGCACATTTTGAATGAGAGTGAAATATTATACTGCAATGTGTTATAATATGCATAAGC
>Frequency_1_QualityScore_FFHHHHHJJJJJIJJJJJJJJJHIIIJJJJIJGIJJJGIJJJJFIJJJJJJJJJJJJHCHHHEFFFCEEDEEEFEEFEDEEDDDDDCDDDCEEE_Mismatch_0_Sense_+_Library_PoolC
CTTGGGGCTTAAGAAAGCAGGGACTCTTTAAGTTTTTAGTCCGATTTGGCACATTTTGAATGAGAGTGAAATATTATACTGCAATGTGTTATAA
>Frequency_1_QualityScore_FFHHGHGJJJJIGIGIIJHGIIGGIIIIIIJGIJEBFGGIIIJIJJJEIJIEHIJIEG<DEIIIHEH>EEHHFFEDDCECC@CDDD;BACDBDC_Mismatch_0_Sense_+_Library_PoolC
ATCAGAGCACGCACATTTATTGTGATTGAAATTTGTTCTGTCCATGTATCATATCTTGGGGCTTAAGAAAGCAGGGACTCTTTAAGTTTTTAGT
>Frequency_1_QualityScore_DDFFDF>:,AAC4FEEEEEFHEEFE>FAGFFGEFE9?D>FFEFFFFIIFFFFFCFC7@FFFEEFFEFEDBBD>?..6;=@BA;ABBAAAD>AAB_Mismatch_1_Sense_+_Library_PoolC
ACATTTATTGTGATTGAAATTTGTTCTGTCCATGTATCATATCTTGGGGCTTAAGAAAGCAGGGACTCTTTAAGTTTTTAGTCCTATTTGGCAC
>Frequency_1_QualityScore_DDDBFFDDFH@FGGEBCH<:CFHFEB3+:??DGHCFEG@FI>;@D=FCGHEH4CCDHHEEFHIHIEEH;>;@>;>ACCDC?>>5@CCC5:@D>:_Mismatch_0_Sense_+_Library_PoolC
TTGTTCTGTCCATGTATCATATCTTGGGGCTTAAGAAAGCAGGGACTCTTTAAGTTTTTAGTCCGATTTGGCACATTTTGAATGAGAGTGAAAT
>Frequency_1_QualityScore_DFHHHHHJJJHJJJJJJJJJJJJJJJJIJJJJJIJJJJJJJGIIJJJJJJJJJJJJJJJJJJJIJHJIHHHHHHHFFDFDDDDDDDCDDDDDDD_Mismatch_0_Sense_+_Library_PoolC
TTCATCTTTGATTTTAAGGATCAGAGCACGCACATTTATTGTGATTGAAATTTGTTCTGTCCATGTATCATATCTTGGGGCTTAAGAAAGCAGG
>Frequency_1_QualityScore_FFHHHHHIJJJIJJIEHGIIJJIIJJJJIJJJJJGIIIJGGIIJJGIIIJGGGGHJJHGGIIGIIGGEFHFFFFFACAECDCCDBDDDCBBBDD_Mismatch_0_Sense_+_Library_PoolC
CACGCACATTTATTGTGATTGAAATTTGTTCTGTCCATGTATCATATCTTGGGGCTTAAGAAAGCAGGGACTCTTTAAGTTTTTAGTCCGATTT
>Frequency_1_QualityScore_FFHHHHHJJIJJJIJJJJJJJJJJIJJJJJJHJJJGHJIJJJJIIIJJJJJIJJIJJJDGHIGGIHHHHHFEFFF_Mismatch_0_Sense_+_Library_PoolC
TTAAGAAAGCAGGGACTCTTTAAGTTTTTAGTCCGATTTGGCACATTTTGAATGAGAGTGAAATATTATACTGCA
>Frequency_1_QualityScore_FFHHHHHJJJJJJJJJJJJJJJIJIJJJJJJJJJJJJJIJJJHIJJJJJIJJJJJJJJJJJJJJJJJJJGIIGHHHHHFBDCDDEDDDDDDDDC_Mismatch_0_Sense_+_Library_PoolC
TTTCATCTTTGATTTTAAGGATCAGAGCACGCACATTTATTGTGATTGAAATTTGTTCTGTCCATGTATCATATCTTGGGGCTTAAGAAAGCAG
>Frequency_1_QualityScore_FFHHHHHJJJJJJJJJJJIJIIJJJIJHJJJJJJIIIIGIJJJJIIHIIJIIJJGHJJIJJIJHHHHHGHFFDD?BC@CEEEEECCCEED>CCD_Mismatch_0_Sense_+_Library_PoolC
GAAAGCAGGGACTCTTTAAGTTTTTAGTCCGATTTGGCACATTTTGAATGAGAGTGAAATATTATACTGCAATGTGTTATAATATGCATAAGCT
>Frequency_1_QualityScore_DDFHHFFHGIGIIBHBFHIFCFFBGGIDHIDIIJJFGHI@FGIGIIJ@HGGHGGIJEGGHHFHCACBEDBCDEEFEEEDCDDDC@D@CCDD@DC_Mismatch_0_Sense_+_Library_PoolC
TGGGGCTTAAGAAAGCAGGGACTCTTTAAGTTTTTAGTCCGATTTGGCACATTTTGAATGAGAGTGAAATATTATACTGCAATGTGTTATAATA
>Frequency_1_QualityScore_FFHHHHHJJJJJJJJIJJJJJJJJJJJJJJJJJIJJJGIJJJJJJIIHIIJJJJJJJJJIJJJJJIIHJIIEHEHHHHFFFDDDDDDDDDCCDD_Mismatch_0_Sense_+_Library_PoolC
GACTTTCATCTTTGATTTTAAGGATCAGAGCACGCACATTTATTGTGATTGAAATTTGTTCTGTCCATGTATCATATCTTGGGGCTTAAGAAAG
>Frequency_1_QualityScore_FFHHHHHJJJJJJJJGIJJJIJEHGHIIJIJJIIIIIJJJJIIIJIIJIIIJJHGHIIIGIJJJJFIIIJJGHDFFDECEEEEDDDDDDBCDDD_Mismatch_0_Sense_+_Library_PoolC
TGATTTTAAGGATCAGAGCACGCACATTTATTGTGATTGAAATTTGTTCTGTCCATGTATCATATCTTGGGGCTTAAGAAAGCAGGGACTCTTT
>Frequency_1_QualityScore_FFGHHHHJJJJHIJJJJJJIJJJGHHIJJJJJJIIIIJJJJJJJJJJJJJJJJJJJJHIIJIJHHHHHHGFFDDDEDDDDDDDDDDDDDDCDDD_Mismatch_1_Sense_+_Library_PoolC
CGATTTTAAGGATCAGAGCACGCACATTTATTGTGATTGAAATTTGTTCTGTCCATGTATCATATCTTGGGGCTTAAGAAAGCAGGGACTCTTT
>Frequency_1_QualityScore_FFHHHHHJJJJJJJJJJJJIJIJJJJJJJJJIIJJJJJJJJJJJJJJJIJJIIHIJJJJJJJJJGHHHFDFFFFEEEEEACDDDDCD@CDE_Mismatch_0_Sense_+_Library_PoolC
TGTTCTGTCCATGTATCATATCTTGGGGCTTAAGAAAGCAGGGACTCTTTAAGTTTTTAGTCCGATTTGGCACATTTTGAATGAGAGTGAA
>Frequency_1_QualityScore_FFHHHHHJJJJJJJJJJIJJJJJJJJJJJJIIJJJJJJJIJJJJJIJJJJJJJJJJJJIJIIJIIIJIIIIJHHHHFFFDDEECCDDDDDDBD?_Mismatch_0_Sense_+_Library_PoolC
CATCTTTGATTTTAAGGATCAGAGCACGCACATTTATTGTGATTGAAATTTGTTCTGTCCATGTATCATATCTTGGGGCTTAAGAAAGCAGGGA
>Frequency_1_QualityScore_FFHHHHHJJJJIJJJJJJGIGIJJJJJJIIIJJJJJJJJJJIJJJJJJJJIJHIIJJJJJJJJIIGIHHEHFFEFEDEDEDDDDDCDDDDDDAD_Mismatch_1_Sense_+_Library_PoolC
ATAAGGATCAGAGCACGCACATTTATTGTGATTGAAATTTGTTCTGTCCATGTATCATATCTTGGGGCTTAAGAAAGCAGGGACTCTTTAAGTT
>Frequency_1_QualityScore_FFHHGHHJJJJJIJJJJJJJJJJJJJJJJJJJJIJJJJJJJJJJJIJJJJJJGIJJJJJJJJHHHFFFFECEEEEFEDDDDDDDDD@CDEDDCE_Mismatch_1_Sense_+_Library_PoolC
GTTCTGTCCATGTATCATATCTTGGGGCTTAAGAAATCAGGGACTCTTTAAGTTTTTAGTCCGATTTGGCACATTTTGAATGAGAGTGAAATAT
>Frequency_1_QualityScore_FFHHHHHIJJJIJIJJJJJJJJJIJJJJJJJJIIIJJJIJGGIJJJJJJIIIJIIJJJJJGHHIJJIJIIJIHHHHFHHFFFFFFEEEDEEEDC_Mismatch_0_Sense_+_Library_PoolC
TTTAAGTTTTTAGTCCGATTTGGCACATTTTGAATGAGAGTGAAATATTATACTGCAATGTGTTATAATATGCATAAGCTTCTTAAGCATTAAC
>Frequency_1_QualityScore_FFFFHDFIHGGHIIIIEGHHCHDHHGEIIGIGJIIJFIAFCCCFEGHIIIJJIEGJ>=@F;C=@CAHC>?EHEHFECFFFD<A@CDCDDCCADD_Mismatch_0_Sense_+_Library_PoolC
TATTGTGATTGAAATTTGTTCTGTCCATGTATCATATCTTGGGGCTTAAGAAAGCAGGGACTCTTTAAGTTTTTAGTCCGATTTGGCACATTTT
>Frequency_1_QualityScore_FFFAFDHHIIGIIGDGBHIIGGIBBGGEGCGEFGIIIFIGHHEHIIIIGIIHCCAA>CEEEF:BC7>CC>@>C5>@;5>CDEDDCDCDCC_Mismatch_0_Sense_+_Library_PoolC
ATCATATCTTGGGGCTTAAGAAAGCAGGGACTCTTTAAGTTTTTAGTCCGATTTGGCACATTTTGAATGAGAGTGAAATATTATACTGCA
>Frequency_1_QualityScore_FFHHHHHJHIJJJIJIIJJJJJIJJJJJJJJJJJIIJJIJIIFGHIHIJJJJJIJJJJI_Mismatch_0_Sense_+_Library_PoolC
TCTTTAAGTTTTTAGTCCGATTTGGCACATTTTGAATGAGAGTGAAATATTATACTGCA
>Frequency_1_QualityScore_DDFHHHHIJGIJJJJJDGEHIIIEGEHGGHGEGAFGGHDDHG?DDHIJIIGHHDHIIG_Mismatch_0_Sense_+_Library_PoolC
GTTCTGTCCATGTATCATATCTTGGGGCTTAAGAAAGCAGGGACTCTTTAAGTTTTTA
>Frequency_1_QualityScore_FFHHHHHJJJIJJJJIIJJJJJJJIIJJJJJJJJJJJJJIFHIJJJJGGIFGHIGF_Mismatch_0_Sense_+_Library_PoolC
TCTGTCCATGTATCATATCTTGGGGCTTAAGAAAGCAGGGACTCTTTAAGTTTTTA
>Frequency_1_QualityScore_DDA?HFFGGIGHIA?E;+CFF)?8DFGGHGEBGBHII_Mismatch_0_Sense_+_Library_PoolC
TTGGGGCTTAAGAAAGCAGGGACTCTTTAAGTTTTTA
>Frequency_1_QualityScore_FFFGHHGIIJJJJJJIJJJIJJJJIGIIIJJJJ<GGHJJJJIJIDIIIIGJHJJI<GEHHGHFEHFFFFCFEEEDDEDCCDEDDDEEEEEDEED_Mismatch_0_Sense_+_Library_PoolC
CATGTATCATATCTTGGGGCTTAAGAAAGCAGGGACTCTTTAAGTTTTTAGTCCGATTTGGCACATTTTGAATGAGAGTGAAATATTATACTGC
>Frequency_1_QualityScore_FFHHHHHJIJJJJJJJJJJJJJIJIJJJJJJJJJJJJJJJJJJJJJJJJJJJHIIJJJJJJJIEHHIIJGHGHHHHFFDDDEEDCDDDDDDDDD_Mismatch_1_Sense_+_Library_PoolC
CATCTTTGATTTTAAGGATCAGAGCACGCACATTTATTGTGATTGAAATTTGTTCTGTCCATGTGTCATATCTTGGGGCTTAAGAAAGCAGGGA
>Frequency_1_QualityScore_FFHHHHHJJJJJJIJIJJJJJJJJJJIGIJIJJJJJJJJJJJJJJJJJJJJJJIJFHIJJJJIJJJHHFBFFFFEEDEEEDDDDDCDCDCCDED_Mismatch_0_Sense_+_Library_PoolC
TTTGTTCTGTCCATGTATCATATCTTGGGGCTTAAGAAAGCAGGGACTCTTTAAGTTTTTAGTCCGATTTGGCACATTTTGAATGAGAGTGAAA
>Frequency_1_QualityScore_FFHHHHHJJJJJJJIJHIJJJJIJIGGJJJJJJJJGGJJJJ_Mismatch_0_Sense_+_Library_PoolC
TATCTTGGGGCTTAAGAAAGCAGGGACTCTTTAAGTTTTTA
>Frequency_1_QualityScore_FFHHHHHJJJIJIJJHIJJJJJIIIJIJJJJJJJJJJIJJJJJJJIIIJJIIIJJJJJJJJIJJJIJIIHIJHEHFFFDEEDCCCCCDCDDDDD_Mismatch_0_Sense_+_Library_PoolC
TCTTTGATTTTAAGGATCAGAGCACGCACATTTATTGTGATTGAAATTTGTTCTGTCCATGTATCATATCTTGGGGCTTAAGAAAGCAGGGACT
>Frequency_1_QualityScore_<8DD:2,A<<CEEBB<E,2ACC9C??B>:CB8<DDADDCCD9@;8(;;C8@A@=ADC_Mismatch_0_Sense_+_Library_PoolC
AATTTGTTCTGTCCATGTATCATATCTTGGGGCTTAAGAAAGCAGGGACTCTTTAAG
>Frequency_1_QualityScore_FFHHFAHGHGGGCEGCHCCBA?EBAAFGBGGGIIIIIIGGEEHIIIIEBGHIII@FEHGGGHIIIICI@;AA;29BD?CA>;;A;AC?B?BCCC_Mismatch_0_Sense_+_Library_PoolC
CTTTGATTTTAAGGATCAGAGCACGCACATTTATTGTGATTGAAATTTGTTCTGTCCATGTATCATATCTTGGGGCTTAAGAAAGCAGGGACTC
>Frequency_1_QualityScore_2ADDA8BF:AA,C,,A:CHFEEFIIEIFE4CFCG9BFG=@D;DD>??498/=8BFCD=@;@;@CF;)7@B.)7;;;(>AABABB@@AA>3>>>>_Mismatch_0_Sense_+_Library_PoolC
TCTGTCCATGTATCATATCTTGGGGCTTAAGAAAGCAGGGACTCTTTAAGTTTTTAGTCCGATTTGGCACATTTTGAATGAGAGTGAAATATTA
>Frequency_1_QualityScore_FFHFHGHIGIIJ<AEHIHGEIIGHGCDFIHG>GGHGIIIGHIIIGEGFDCGHJIGAHII36;BEEE>ACDFCFECADBBBCCDDDDDDCDCBBC_Mismatch_0_Sense_+_Library_PoolC
GATCAGAGCACGCACATTTATTGTGATTGAAATTTGTTCTGTCCATGTATCATATCTTGGGGCTTAAGAAAGCAGGGACTCTTTAAGTTTTTAG
>Frequency_1_QualityScore_FFHHHHHJJJIJIJJJJIJJJJJJJJJJJJJJJJJJIJJJIJJJJJIJJJJIJJJJJJJIJJJJJJJHHHHHGFFFFFFDECEEDDBDDDDDDD_Mismatch_0_Sense_+_Library_PoolC
ACATTTATTGTGATTGAAATTTGTTCTGTCCATGTATCATATCTTGGGGCTTAAGAAAGCAGGGACTCTTTAAGTTTTTAGTCCGATTTGGCAC
>Frequency_1_QualityScore_DDHFFAA@:4:<CFCC4E=F88C?9?GG):BFGGD))9B**9??C@8=C6C_Mismatch_0_Sense_+_Library_PoolC
CCATGTATCATATCTTGGGGCTTAAGAAAGCAGGGACTCTTTAAGTTTTTA
>Frequency_1_QualityScore_FFHHHHHJJHIJJJJJIIJJJJJIJJJJJJJJJJJJIIIJJJIJJJJJJGHJJJJJIJJJJHHHFFFFFFEDEEEDDDDDDDD@CDEDDDDEDE_Mismatch_0_Sense_+_Library_PoolC
CTGTCCATGTATCATATCTTGGGGCTTAAGAAAGCAGGGACTCTTTAAGTTTTTAGTCCGATTTGGCACATTTTGAATGAGAGTGAAATATTAT
>Frequency_1_QualityScore_FDGFFGFIJIGGJHEJGIIJIIJI3CFHGHGGGHGIGIGGHGIHIIJHGFFIIIIC_Mismatch_2_Sense_+_Library_PoolC
TCTGTCCATGTATCATATCTTGGGACTTAAGAAAGCAGGGACTCTTTAAGTTTCTA
>Frequency_1_QualityScore_FFHHHHHJJJJJJIJJIHJIJJJIIJJIJJJJJJIJJIJIJJJJGHJJIJJJCFHJJJJJIIEHIJIH_Mismatch_0_Sense_+_Library_PoolC
ATTGAAATTTGTTCTGTCCATGTATCATATCTTGGGGCTTAAGAAAGCAGGGACTCTTTAAGTTTTTA
>Frequency_1_QualityScore_FFHHHHFHFFGHIJJGIJGIIGJGGGHIGIIIGIIJJJGIIJIGIIJJIEHGGIHIGIJIHIGHG>DGH?CEHHHF_Mismatch_0_Sense_+_Library_PoolC
TTATTGTGATTGAAATTTGTTCTGTCCATGTATCATATCTTGGGGCTTAAGAAAGCAGGGACTCTTTAAGTTTTTA
>Frequency_1_QualityScore_DDFDCCDG@EHI@HHHFD2CEF3?EEFHIFHHIIIHCGFGGDGH<FDDFHGIFEHFHH>=@==DGIGHDE55;;@CC36;>BCCB;_Mismatch_0_Sense_+_Library_PoolC
GCACGCACATTTATTGTGATTGAAATTTGTTCTGTCCATGTATCATATCTTGGGGCTTAAGAAAGCAGGGACTCTTTAAGTTTTTA
>Frequency_1_QualityScore_FFHHFHGJJJJJJIJJJGHIJIIIJJIJHGIJJJJJIIJJGGGHIIJJJIJJGIIIJIFGHGGIJIIIACEHHFF_Mismatch_2_Sense_+_Library_PoolC
ATTGTGATTGAAATTTGTTCTGTCCATGTATCATATCTTGGGGCTTAAGAAAGCAGGGACTCTTTAAGTTTTTGA
>Frequency_1_QualityScore_FFD?FDFHAFHHIIIEHGEGCFHI@HEHHIIAGHIIII@GIIIGHDHGHGGIGIIIIEGGIGGIEHIAGEHH?CBCDD>CDDACCDDDDDFED<_Mismatch_0_Sense_+_Library_PoolC
TTGTGATTGAAATTTGTTCTGTCCATGTATCATATCTTGGGGCTTAAGAAAGCAGGGACTCTTTAAGTTTTTAGTCCGATTTGGCACATTTTGA
>Frequency_1_QualityScore_FFHHHHHJJJJJJJJJJJJHIJJIJJJHIIIJJJJJJIJJJJJJJJJIJJJJIIJJJJIJJJIHIHHHFFEEDFEEEEEDDDDDCDDDDDDADE_Mismatch_1_Sense_+_Library_PoolC
AAAGGATCAGAGCACGCACATTTATTGTGATTGAAATTTGTTCTGTCCATGTATCATATCTTGGGGCTTAAGAAAGCAGGGACTCTTTAAGTTT
>Frequency_1_QualityScore_FFHHHHHEGEHGIHIIGBHH>FGA>EFIHIIJIHEGIBG8DGEHIIHGH?BFFHG_Mismatch_0_Sense_+_Library_PoolC
CTGTCCATGTATCATATCTTGGGGCTTAAGAAAGCAGGGACTCTTTAAGTTTTTA
>Frequency_1_QualityScore_FFGHHFHIGGHGJIJJIJJJIIJIJJIJJIJJIJJJJIJJJJJJHHIIJJJJJFJJIJJJIJGIJIJIJFFHEHHGF_Mismatch_1_Sense_+_Library_PoolC
ATTTATTGTGATTGAAATTTGTTCTGTCCATGTATCATATCTTGGGGCTTAAGAAAGCAGGGACTCTTTAAGTTTAT
>Frequency_1_QualityScore_FFHHHGFGIGIJIHHFIIIHIGIJFIGGGIIJIJGGIJIIJGIIJJIIGHGEIIIJIJGGGIIHGFFFFFEEEEECD;BDDDDDDDDD?@BBAC_Mismatch_0_Sense_+_Library_PoolC
CGCACATTTATTGTGATTGAAATTTGTTCTGTCCATGTATCATATCTTGGGGCTTAAGAAAGCAGGGACTCTTTAAGTTTTTAGTCCGATTTGG
>Frequency_1_QualityScore_4BDDADBEEEE:C@<<E,A<::ACFCF9A9:EE>DBDB9B@;*9D:6(?BBDBCDB.8=4;C_Mismatch_0_Sense_+_Library_PoolC
ATTTGTTCTGTCCATGTATCATATCTTGGGGCTTAAGAAAGCAGGGACTCTTTAAGTTTTTA
>Frequency_1_QualityScore_FFHHHHHJJIJJJJJJJJJJJJIJJGIJJJJJIJIIIJJJIJJJJJJJJJIGIIJJJJJHHIJJJHHGHEHHFFFF_Mismatch_0_Sense_+_Library_PoolC
CTTAAGAAAGCAGGGACTCTTTAAGTTTTTAGTCCGATTTGGCACATTTTGAATGAGAGTGAAATATTATACTGCA
>Frequency_1_QualityScore_FFHHHHHJIJJIIIJJIJJJGIIJJJJJHJIIIJJJJIIJJHIJIJJJJIJIIJJIIJJJGHGHACDEFDDFFEDDEEC_Mismatch_1_Sense_+_Library_PoolC
TGGGGCTTAAGAAAGCAGGGACTCTTTAAGTTTTTAGTCCGATTTGGCACATTTTGAATGAGAGTGAAATATTATACTA
>Frequency_1_QualityScore_FFHHHHHJJJJJJJJIJIIEEIIJJJJJJJJIJJJJJJJJJIIIIIJJIIJIJGJJJJJJJJIIJHHHGHFFDDDEDDDCDDCDEDDDDCDCCC_Mismatch_1_Sense_+_Library_PoolC
GAGCACGCACATTTATTGTGATTGAAATTTGTTCTGTCCATGTATCATATCTTGGGGCTTAAGAAAGCAGGGACTCTTTAAGTTTTTAGTCCAA
>Frequency_1_QualityScore_FFFHFHHJIJJJJJJJJIJJJJJJJJIJJJJJJJJJJJJIJIFIJIJJHIJIJIJJJIIJIGHHGHHFDEDFCDCE>ACDCDDEFEEEDDECAC_Mismatch_1_Sense_+_Library_PoolC
TGTATCATATCTTGGGGCTTAAGAAAGCAGGGACTCTTTAAGTTTTTAGTCCGATTTGGCACATTTTGAATGAGAGTGAAATATTATACTGAAA
>Frequency_1_QualityScore_FFHHHHHJIIIJJJIJJJIJJJJJJJIIIIJJIJJJJJIJJJJJJJJJJJJJJGIJJJIJJJIJIGIJJGHFEHHHFFFFFEDCDDDDDDDDDD_Mismatch_0_Sense_+_Library_PoolC
ATTTATTGTGATTGAAATTTGTTCTGTCCATGTATCATATCTTGGGGCTTAAGAAAGCAGGGACTCTTTAAGTTTTTAGTCCGATTTGGCACAT
>Frequency_1_QualityScore_FAFHFBFH@FGIIGHIGCHEIIIIIIIIIIIIIIGIEGFCGHIII>GG=CBFCF_Mismatch_0_Sense_+_Library_PoolC
TGTCCATGTATCATATCTTGGGGCTTAAGAAAGCAGGGACTCTTTAAGTTTTTA
>Frequency_1_QualityScore_DFHHHGHIJJJJJJIJGJIJHJIIJJJJJJJJJJIJJJJJJJJJJJJJHIIIIIJJEIJJDGIJJJJFHHHDFFFEEECEEDDEED@CACCDCD_Mismatch_0_Sense_+_Library_PoolC
TGAAATTTGTTCTGTCCATGTATCATATCTTGGGGCTTAAGAAAGCAGGGACTCTTTAAGTTTTTAGTCCGATTTGGCACATTTTGAATGAGAG
>Frequency_1_QualityScore_FFHHHGHJJFHGJHIHJIJJJEIJIIJJIIIIJHIIIIGGIJJJIGHHIIIHGHGGGIJJJJJCEHGHGEHCHFFFFFBCEDC_Mismatch_1_Sense_+_Library_PoolC
CATTTATTGTGATTGAAATTTGTTCTGTCCATGTATCATATCTTGGGGCTTAAGAAAGCAGGGACTCTTTAAGTTTTTAGTCA
