# Supplementary material for: Differential Gene Expression Reveals Candidate Genes for Drought Stress Response in Abies alba (Pinaceae)
Source: PLoS One. 2015 Apr 29;10(4):e0124564. doi: 10.1371/journal.pone.0124564 (PMC4414588; doi:10.1371/journal.pone.0124564)
Supplement: S2 File — (GZ) [file pone.0124564.s002.gz › comp18958_c0_seq2 #or# comp18958_c0_seq4.fa]

>comp18958_c0_seq2 len=858 path=[1:0-449 451:450-473 475:474-698 1110:699-710 712:711-728 730:729-828 830:829-857] : sp|Q9ZT50|RHA2A_ARATH E3 ubiquitin-protein ligase RHA2A OS=Arabidopsis thaliana GN=RHA2A PE=1 SV=1 e-value: 2e-13 blast score: 73.2
ATGGAGAGCACCCTGGGCTTGGACTTGGGCTTGGGCTCGGGCTCCTACCATGCTCGTCTCTTACTGATTGCAGAACTTGACGGGAGAACCAGCAAATCTCCATTGCCTCACGATTTTGGCAATGATGCAGACTGTGTTGTTTGCTTGTCAAAAGTTGATGATGGGGTGGATCAGATTCGTAAGCTGCCTTGCTCTCATGTATTCCACAAATCTTGCATTGATGAATGGTTGGAATATGGCCAGCAGGCTGCCTGCCCTCTCTGTAGATCGTCAATTCTATCAGAAGAAACAGCCATGAAAATGAAGCAGCAACTTACAGAGGAACTAATTATGCTCTGATTCCGCAGAGGGGAGCTGGCTTTCATGGTGAAATAGTAAAATATTTTACTCACTCCCTGCTAGATTTTCGATGATATTATGTATGGACTCATGGAGTAGTTCGTTTATAATCCATCTACGAGATGCCTATAAATCTCTCTTATCAATGTTTTTCCAAAGAGATTGATCGACATAACCGTTCCATTGCCAGACATATATCTGGTTAAAATAATATTGTTGAATTTGAATCTTAGAGCTACCAGATTCAAGTTGCAGCCAGTTTCGGTTTGATTTTCTAGCATGTGCTGAGATTATGGCATCCAGAGTTTCCGTAGAGAATCAGGCTCTCTATCTGCTTTCCACAGCCACAACCACCTCATCTTTCTACACACTGAAAGTGGCTGTAGTAGTTCTGCAAAGTGGTGCTTGATAAGTTTACCATCTTACCATCCATTTAATATTTTGGGGTTAAGTCTCTGCAAAGTGGTCTAGAGGTTTACCATCTTTACAATCCATTGAAGTAGGCAAGTTTGGATGAGT
>comp18958_c0_seq4 len=835 path=[1:0-449 945:450-450 475:451-675 1110:676-687 712:688-705 730:706-805 830:806-834] : sp|Q9ZT50|RHA2A_ARATH E3 ubiquitin-protein ligase RHA2A OS=Arabidopsis thaliana GN=RHA2A PE=1 SV=1 e-value: 2e-13 blast score: 73.2
ATGGAGAGCACCCTGGGCTTGGACTTGGGCTTGGGCTCGGGCTCCTACCATGCTCGTCTCTTACTGATTGCAGAACTTGACGGGAGAACCAGCAAATCTCCATTGCCTCACGATTTTGGCAATGATGCAGACTGTGTTGTTTGCTTGTCAAAAGTTGATGATGGGGTGGATCAGATTCGTAAGCTGCCTTGCTCTCATGTATTCCACAAATCTTGCATTGATGAATGGTTGGAATATGGCCAGCAGGCTGCCTGCCCTCTCTGTAGATCGTCAATTCTATCAGAAGAAACAGCCATGAAAATGAAGCAGCAACTTACAGAGGAACTAATTATGCTCTGATTCCGCAGAGGGGAGCTGGCTTTCATGGTGAAATAGTAAAATATTTTACTCACTCCCTGCTAGATTTTCGATGATATTATGTATGGACTCATGGAGTAGTTCGTTTATAATGTCTCTTATCAATGTTTTTCCAAAGAGATTGATCGACATAACCGTTCCATTGCCAGACATATATCTGGTTAAAATAATATTGTTGAATTTGAATCTTAGAGCTACCAGATTCAAGTTGCAGCCAGTTTCGGTTTGATTTTCTAGCATGTGCTGAGATTATGGCATCCAGAGTTTCCGTAGAGAATCAGGCTCTCTATCTGCTTTCCACAGCCACAACCACCTCATCTTTCTACACACTGAAAGTGGCTGTAGTAGTTCTGCAAAGTGGTGCTTGATAAGTTTACCATCTTACCATCCATTTAATATTTTGGGGTTAAGTCTCTGCAAAGTGGTCTAGAGGTTTACCATCTTTACAATCCATTGAAGTAGGCAAGTTTGGATGAGT

>Frequency_1_QualityScore_FFHHHHHIJIJGJJJJJJJJJJJHHIIJJHIJIIIHIIJJJJJIJGHJFHHIJJIIJJJHIEGHIGIJIGGIIJHGHEEFFFFFFDFEECBDD@_Mismatch_0_Sense_+_Library_PoolT
CTCATCTTTCTACACACTGAAAGTGGCTGTAGTAGTTCTGCAAAGTGGTGCTTGATAAGTTTACCATCTTACCATCCATTTAATATTTTGGGGT
>Frequency_4_QualityScore_EDGGHHHIIIJHIIEGIIIIJIJIJGIIIIGIIJIIIIHIIIIJIIIIHHEHIIIIIEHEFGIGEEGIHGGHFFDCEEDEEEDCED=?BCDCCD_Mismatch_0_Sense_+_Library_PoolC
GTTCTGCAAAGTGGTGCTTGATAAGTTTACCATCTTACCATCCATTTAATATTTTGGGGTTAAGTCTCTGCAAAGTGGTCTAGAGGTTTACCAT
>Frequency_4_QualityScore_FFHGGGGIGHIIIHIIIIIIIHIFHIIJJJIHIGIIIIIHGIHIIHGIIIIHGHGFGGFGFHIHGGGGGEEEEEFFEEEDDEEDBCCCCDCACC_Mismatch_0_Sense_+_Library_PoolC
CCACAACCACCTCATCTTTCTACACACTGAAAGTGGCTGTAGTAGTTCTGCAAAGTGGTGCTTGATAAGTTTACCATCTTACCATCCATTTAAT
>Frequency_3_QualityScore_EEEGGCGCAGGIHFEHGFGCEGHIEBGGHCGHGHGIIIHFBHF@AFGGHGIIEGHDGEHDGEGGGDCEFEGGGC@AC3?BCDADDCCCCCBAA>_Mismatch_0_Sense_+_Library_PoolC
CTGAAAGTGGCTGTAGTAGTTCTGCAAAGTGGTGCTTGATAAGTTTACCATCTTACCATCCATTTAATATTTTGGGGTTAAGTCTCTGCAAAGT
>Frequency_3_QualityScore_EEFGHEGGHIJHJJIECFHIJHIHGFECGEFHHHFHGGFECEHFIFGGHIHGHIHGHEGGHHEE=EFEGDBFFBDD;CECCA=@=;=ADDCCDD_Mismatch_0_Sense_+_Library_PoolC
TCTACACACTGAAAGTGGCTGTAGTAGTTCTGCAAAGTGGTGCTTGATAAGTTTACCATCTTACCATCCATTTAATATTTTGGGGTTAAGTCTC
>Frequency_2_QualityScore_FFHGGHHJIJIIJJJJFIIIJIJJHIIJJJJIIJJJGIJJJGGHHGIIGGIJIIGIIFDFICFGHHGFFEFEEFECDECEEEDECDCDCCCCDE_Mismatch_0_Sense_+_Library_PoolC
CAGCCACAACCACCTCATCTTTCTACACACTGAAAGTGGCTGTAGTAGTTCTGCAAAGTGGTGCTTGATAAGTTTACCATCTTACCATCCATTT
>Frequency_2_QualityScore_ACEBFFGI@GCGEGFEGGGEAFGGEDCDBADB?EHHCAGGG?1ADG?@EF>BEGGG@CAEG;ACG?EF>>EA@B>>CCC@ACB;6755999=?C_Mismatch_0_Sense_+_Library_PoolC
ATCTTTCTACACACTGAAAGTGGCTGTAGTAGTTCTGCAAAGTGGTGCTTGATAAGTTTACCATCTTACCATCCATTTAATATTTTGGGGTTAA
>Frequency_2_QualityScore_FFHHGHHJIIJIIIJJJJJJJGIIEHFIJIJJJJJIIIJIIGIIJJIJJJIJJIJJJIIIJJJJJJIIHH=CEEDEDEEEEDDCDCCCCCCDDC_Mismatch_0_Sense_+_Library_PoolC
GGCTGTAGTAGTTCTGCAAAGTGGTGCTTGATAAGTTTACCATCTTACCATCCATTTAATATTTTGGGGTTAAGTCTCTGCAAAGTGGTCTAGA
>Frequency_2_QualityScore_FFEGGHHJJIIJIIJIIIJIJJJJJJIIIIHIJJIIIIIJJJIJJJJJIHIIIJIIJFGIIHIIIGGHGEHFGEFFEEECEEEEBEC>ABCCCD_Mismatch_0_Sense_+_Library_PoolC
AGTTCTGCAAAGTGGTGCTTGATAAGTTTACCATCTTACCATCCATTTAATATTTTGGGGTTAAGTCTCTGCAAAGTGGTCTAGAGGTTTACCA
>Frequency_2_QualityScore_FFHHGHGJIIIIJJGDGDHIIJHIIJIJGHIIIIIIJI@GHGIGIIJJIHIIIHDEHIIGHGBEGGEEGCCECEEEDEAAACCCCCC?=/7=AC_Mismatch_0_Sense_+_Library_PoolC
GTAGTTCTGCAAAGTGGTGCTTGATAAGTTTACCATCTTACCATCCATTTAATATTTTGGGGTTAAGTCTCTGCAAAGTGGTCTAGAGGTTTAC
>Frequency_2_QualityScore_FEFFGGEIGIEHFIIGIIIIIIIIGGIIIIIIIEHIIIIGGFIIIIIIHIIIIIFEGGCGCFGFCCE9?=7?DDECCADC@AA??=<AA=AACC_Mismatch_0_Sense_+_Library_PoolC
CAGGCTCTCTATCTGCTTTCCACAGCCACAACCACCTCATCTTTCTACACACTGAAAGTGGCTGTAGTAGTTCTGCAAAGTGGTGCTTGATAAG
>Frequency_2_QualityScore_EECCGHGIIIIIIIGIEHIIIIIGGHFIIIHHGIIIHIGIHEHCFIEIHIEEBHFCEEA?>?8CC;?A?>;AD=CCCCBCC@C@CC;?BCDEAA_Mismatch_0_Sense_+_Library_PoolC
GCCACAACCACCTCATCTTTCTACACACTGAAAGTGGCTGTAGTAGTTCTGCAAAGTGGTGCTTGATAAGTTTACCATCTTACCATCCATTTAA
>Frequency_1_QualityScore_FFHHHGHJIJJJGJJJJJIJJIJGHIIJIJJJJJJJJJIIJIHGIJJJIIJGHIIJGICGEHEHIH;>E;;@?BCEECEEC@(.5;?C>@@9>;_Mismatch_1_Sense_+_Library_PoolC
GTCAGGCTCTCTATCTGCTTTCCACAGCCACAACCACCTCATCTTTCTACACACTGAAAGTGGCTGTAGTAGTTCTGCAAAGTGGTGCTTGATA
>Frequency_1_QualityScore_ADFHHHHGHGGFHDHIIIICHGH<FGEGCAGHEGGHIGGHGGCHIEGGHEHGHGDGIIIIGCEHE<BBC<ACCDDDDCCCCCCDCDDDCCCDCD_Mismatch_0_Sense_+_Library_PoolC
GCTGTAGTAGTTCTGCAAAGTGGTGCTTGATAAGTTTACCATCTTACCATCCATTTAATATTTTGGGGTTAAGTCTCTGCAAAGTGGTCTAGAG
>Frequency_1_QualityScore_FFHHHGHGHIIJJJECHHIIJJJBHIIIIHIJGGGIJJJJJIIGIGIJJIDHIJJAHHIJJJJFHHGFFCFFFCEEEEDDDDDDDDDCDCDDDD_Mismatch_0_Sense_+_Library_PoolC
GATTATGGCATCCAGAGTTTCCGTAGAGAATCAGGCTCTCTATCTGCTTTCCACAGCCACAACCACCTCATCTTTCTACACACTGAAAGTGGCT
>Frequency_1_QualityScore_FFHHGHHJIJJJJJJIJIJJJJJJIJJIJIJJJJJJIGIHHJJJJGIJIIIFHHIJIJICHGJIEEEHHEDDFFFACEDEEEEDDDDDCDDDDC_Mismatch_0_Sense_+_Library_PoolC
CCACAGCCACAACCACCTCATCTTTCTACACACTGAAAGTGGCTGTAGTAGTTCTGCAAAGTGGTGCTTGATAAGTTTACCATCTTACCATCCA
>Frequency_1_QualityScore_FFHHHHHJJIIJJJJJIJJJJJJJIJFHIIJJHIJHGIGHIJJJJJJIHIJDGHIIJIJJICAGHEEHC?EHHEFFFFFFCEEDFEEDDFFECD_Mismatch_0_Sense_+_Library_PoolC
CACCTCATCTTTCTACACACTGAAAGTGGCTGTAGTAGTTCTGCAAAGTGGTGCTTGATAAGTTTACCATCTTACCATCCATTTAATATTTTGG
>Frequency_1_QualityScore_FFHHHHHJJJJGIIIJJJJIIJIJIJJIJJJJJJJJJJJJJIJJJJJJJIIIJJJJJJJJHHHHFFFFFEEEEEEEEDDDDDCDDCCCDDD@CD_Mismatch_0_Sense_+_Library_PoolC
ATGGCATCCAGAGTTTCCGTAGAGAATCAGGCTCTCTATCTGCTTTCCACAGCCACAACCACCTCATCTTTCTACACACTGAAAGTGGCTGTAG
>Frequency_1_QualityScore_FFHFHHHJJIJJJJJGHHJIJGIJIBGHGIJJJJIJJJJIIIIJJJJJJJJJIJJJJJJIIFHIIJJJJIGGHABDFEEFEEEEDCDDDCCCCC_Mismatch_0_Sense_+_Library_PoolC
AAGTGGCTGTAGTAGTTCTGCAAAGTGGTGCTTGATAAGTTTACCATCTTACCATCCATTTAATATTTTGGGGTTAAGTCTCTGCAAAGTGGTC
>Frequency_1_QualityScore_2ADB:ADE@BE3:BAAFBA+)?4?:*1?:99<D*:BD0B**00*0?D?8CD8B=))/.).=;@CE4;.(.7?C:7;).;A@_Mismatch_1_Sense_+_Library_PoolC
TCTACACACTGAAAGTGGCTGTAGTAGTTCTGCAAAGTGGTGCTTGATAAGTTTACCATCTTACCATCCATTTAATTTTTT
>Frequency_1_QualityScore_FFHHHHHJJGIIJJIIIIJJIJJJJIJGIJJJJJJJJJJIJJJJJJJJIJJJIIJFJJJGJJJJGHHGHFEF@@CDEEDFEEDDCDCDDC@CCD_Mismatch_1_Sense_+_Library_PoolC
GAGAATCAGGCTCTCTATCTGCTTTCCACAGCCACAACCACCTCATCTTTCTACACACTGAAAGTGGCTGTAGTAGTTCTTCAAAGTGGTGCTT
>Frequency_1_QualityScore_B@DDB+A22A4EFEA@>;CFFBE?EDEBDC;B;DD@DDB**9D2D8=B8=B<@CEA)@CEA6C96?=;55,;?A@>>355>AA;A>=A??AAAA_Mismatch_0_Sense_+_Library_PoolC
TGCTGAGATTATGGCATCCAGAGTTTCCGTAGAGAATCAGGCTCTCTATCTGCTTTCCACAGCCACAACCACCTCATCTTTCTACACACTGAAA
>Frequency_1_QualityScore_FFHHHHHJGIJJJIJJIJFHIEGIJJJJJJJJHIIJJIJJJJIIJJJJGJGHJJHJJJJJJIJIIJ=BHBCEFFFFEECAEECDC>CDCDCDD:_Mismatch_0_Sense_+_Library_PoolC
TGTAGTAGTTCTGCAAAGTGGTGCTTGATAAGTTTACCATCTTACCATCCATTTAATATTTTGGGGTTAAGTCTCTGCAAAGTGGTCTAGAGGT
>Frequency_1_QualityScore_DEHFDHHHIGIIIG4::<CHGIIIGIII<FHIICHIIGIIIIIIGGHGCFGIHGIDHGIGGIAHHIIGGCEHFFHHFFBDFEEACEDED>BCDD_Mismatch_1_Sense_+_Library_PoolC
GTAGTTCTGCAAAGTGGTGCTTGATAAGTTTACCATCTTACCATCCATTTAATATTTTGGGGTTAAGTCTCTTCAAAGTGGTCTAGAGGTTTAC
>Frequency_1_QualityScore_FFHHHHHJJGIHHIJJJJJJFIIJJJGJJJJJJJJJJJJJJJJJIJFIJIJJJJJJJJJJHHHHHFFFFFFEECEEDDDDDDDDDDDDD@CDEE_Mismatch_0_Sense_+_Library_PoolC
GGCATCCAGAGTTTCCGTAGAGAATCAGGCTCTCTATCTGCTTTCCACAGCCACAACCACCTCATCTTTCTACACACTGAAAGTGGCTGTAGTA
>Frequency_1_QualityScore_FFHHHHHJJIIJIJEIIJGIJJJJJJJJGHIIJJIJJGIIIJIJJJIIJE?FHFEHHJJIGIIJDGHHJDAEHHGGFFFFFDEEEEDDEDDBCD_Mismatch_0_Sense_+_Library_PoolC
ACCACCTCATCTTTCTACACACTGAAAGTGGCTGTAGTAGTTCTGCAAAGTGGTGCTTGATAAGTTTACCATCTTACCATCCATTTAATATTTT
>Frequency_1_QualityScore_FFHHFHGIIIJJEIIIJJ;FGIIGGJJJJJJIIJJJJJIIIIJ?FCGGIEHGHIIFGIGHIFGIHAEEE?DDD:2@DCC@CEEACCCDDDEDCD_Mismatch_0_Sense_+_Library_PoolC
CTTTCCACAGCCACAACCACCTCATCTTTCTACACACTGAAAGTGGCTGTAGTAGTTCTGCAAAGTGGTGCTTGATAAGTTTACCATCTTACCA
>Frequency_1_QualityScore_FFHHGHHJIIJJJJGJJJIIJJJJJIJJJIJJJJJJJJJJJIIIJHJJJJIJGIIGIIIJGEHIH=EHEBEDDFDEEFEECCCCCDCCCDDDDD_Mismatch_0_Sense_+_Library_PoolC
AGAGAATCAGGCTCTCTATCTGCTTTCCACAGCCACAACCACCTCATCTTTCTACACACTGAAAGTGGCTGTAGTAGTTCTGCAAAGTGGTGCT
>Frequency_1_QualityScore_FFHHHGHJIIIJJJIJIIJIJJBHIJJJJJJIJIJJIJJIJIJJJJJHIJJJI@FHGHJ>EHGIJJHHGHHHFFFFFFEDEDEFDDDDDDDDCD_Mismatch_0_Sense_+_Library_PoolC
TCTGCTTTCCACAGCCACAACCACCTCATCTTTCTACACACTGAAAGTGGCTGTAGTAGTTCTGCAAAGTGGTGCTTGATAAGTTTACCATCTT
>Frequency_1_QualityScore_FFFDHHHGGIHIGIJJGGGIGIGIHEBFHIJJJJJGIGJJJIIIIJJIGHEIJJJIGEEFGHFFFDEDEACCEDBDCCDDCDDC>ACACA:AA>_Mismatch_0_Sense_+_Library_PoolC
CGTAGAGAATCAGGCTCTCTATCTGCTTTCCACAGCCACAACCACCTCATCTTTCTACACACTGAAAGTGGCTGTAGTAGTTCTGCAAAGTGGT
>Frequency_1_QualityScore_FFHHHHHJJJJJJJJIFGIIJJIIJJJHJJJJJJJJJJJJJJIJJJJJJJGGIIHJJHHHHCE;AD?DDCECEECDCCDC?CDDDDDDCC>>;@_Mismatch_0_Sense_+_Library_PoolC
CTCTCTATCTGCTTTCCACAGCCACAACCACCTCATCTTTCTACACACTGAAAGTGGCTGTAGTAGTTCTGCAAAGTGGTGCTTGATAAGTTTA
>Frequency_1_QualityScore_FFGHHHHJJIGIJIIEIIIIJIIIIIJGJIJIJIJJJJJJJJIIIJJJCAGFFGGIJIJIJGII@AEHE)=?AEADDDDEDECBEEDCCDDDCD_Mismatch_1_Sense_+_Library_PoolC
CTCTATCTGCTTTCCACAGCCACAACCACCTCATCTTTCTACACACTGAAAGTGGCTGTAGTAGTTCTGTAAAGTGGTGCTTGATAAGTTTACC
>Frequency_1_QualityScore_FFFHHHHJGIIIJJJJJJJJJIJIJJJIIJJJIIIIIIJIEGIIHJJIIIJJJJJJICCEHIIJHHGHF@CFFF;@CBEB?CDCFDFEEDDCCD_Mismatch_0_Sense_+_Library_PoolC
AGTTTCCGTAGAGAATCAGGCTCTCTATCTGCTTTCCACAGCCACAACCACCTCATCTTTCTACACACTGAAAGTGGCTGTAGTAGTTCTGCAA
>Frequency_1_QualityScore_DBD?DDFEFG:CF?ED?HH>FBGCC9C??E:?9D**1?9DFB?FEEGAFFGF<F/B<<=B==CAF78)777@EFEEFEC;A;AB_Mismatch_0_Sense_+_Library_PoolC
CTTTCTACACACTGAAAGTGGCTGTAGTAGTTCTGCAAAGTGGTGCTTGATAAGTTTACCATCTTACCATCCATTTAATATTTT
>Frequency_1_QualityScore_FFHHHHHJJIJJJIJIJIJIIJJJJJJJJJJJGIGIJJJJJJJHJJJJJJJIJJJJJJJIJGIEHHHHFFFFDEEEDEECCACDDDDDDBCCDD_Mismatch_0_Sense_+_Library_PoolC
AGAATCAGGCTCTCTATCTGCTTTCCACAGCCACAACCACCTCATCTTTCTACACACTGAAAGTGGCTGTAGTAGTTCTGCAAAGTGGTGCTTG
>Frequency_1_QualityScore_FFHHHHHJJJJJJJJJJJJJIJFHIIJJIJJHIIGGIJIIIJJIGHHFHHIJGGHHIHHIIGGICHIJGAHIGHEECCHFBFFFFFFE;>BD_Mismatch_0_Sense_+_Library_PoolC
TCATCTTTCTACACACTGAAAGTGGCTGTAGTAGTTCTGCAAAGTGGTGCTTGATAAGTTTACCATCTTACCATCCATTTAATATTTTGGGG
>Frequency_1_QualityScore_FFHHHHHJJJJJJJJJJIJJIIJIIIJJIJJJJJJJJJJIJJJJJJJJJGGIJIIJJIJIIIJJHHHHFFFFF?CCDBB?>@;@C@>CCCC:AC_Mismatch_0_Sense_+_Library_PoolC
GTTTCCGTAGAGAATCAGGCTCTCTATCTGCTTTCCACAGCCACAACCACCTCATCTTTCTACACACTGAAAGTGGCTGTAGTAGTTCTGCAAA
>Frequency_1_QualityScore_=ACBF4?GGF@GD:F?BF@;B;*@BGF@91B?*::?DB*9*8D<?6=7B==F).=CFI@)=77C)...-7;;@B?A;@_Mismatch_0_Sense_+_Library_PoolC
TTTCCACAGCCACAACCACCTCATCTTTCTACACACTGAAAGTGGCTGTAGTAGTTCTGCAAAGTGGTGCTTGATAAG
>Frequency_1_QualityScore_FFHGHHHIJJFHIJJJGIJIJJHIIGHJJJJIHIJGHHIJJJJJIJHIJJJJJJJJIIIJJJJJJJJIJHIJHHHHGFFFBBDDDDDDDDDDDD_Mismatch_0_Sense_+_Library_PoolC
ACACTGAAAGTGGCTGTAGTAGTTCTGCAAAGTGGTGCTTGATAAGTTTACCATCTTACCATCCATTTAATATTTTGGGGTTAAGTCTCTGCAA
>Frequency_1_QualityScore_FFHHHHHJJJJJJIJJJJJJJJEIIIJJJJEHIJJJJJJJJJJJJJJJJJJIIIJJJIIEHIJJJEEHCCCCDFFFFFCEDACECDCDDD?CAC_Mismatch_0_Sense_+_Library_PoolC
TCAGGCTCTCTATCTGCTTTCCACAGCCACAACCACCTCATCTTTCTACACACTGAAAGTGGCTGTAGTAGTTCTGCAAAGTGGTGCTTGATAA
>Frequency_1_QualityScore_FFHHHHHJJJJJJHJJJJJIJJIIGFGIJJJJJJJGHJGIIJJJJJIJJGIGCHHJJIJJGIIJIJJIJHHEEHEHHHHEFFDC@DDDEEEDCD_Mismatch_0_Sense_+_Library_PoolC
TACACACTGAAAGTGGCTGTAGTAGTTCTGCAAAGTGGTGCTTGATAAGTTTACCATCTTACCATCCATTTAATATTTTGGGGTTAAGTCTCTG
>Frequency_1_QualityScore_DDDFDAF<EC@ECA3CGEGA@AA9EFGH<FF9?F9?<BFCDG@>A9D>8?*9*)=CFDHI47=73(=)7.@E==EEE_Mismatch_0_Sense_+_Library_PoolC
ACACACTGAAAGTGGCTGTAGTAGTTCTGCAAAGTGGTGCTTGATAAGTTTACCATCTTACCATCCATTTAATATTT
>Frequency_1_QualityScore_FFHHHHHJJJHJJJJJIJJHIIHIIJJJJJJIJHIJJJJJIIJJJJJJJJJJJJJJJJGIJIJHIIIHHHHFBEDFFFECDEEACDDDCCDCDD_Mismatch_0_Sense_+_Library_PoolC
CTGTAGTAGTTCTGCAAAGTGGTGCTTGATAAGTTTACCATCTTACCATCCATTTAATATTTTGGGGTTAAGTCTCTGCAAAGTGGTCTAGAGG
>Frequency_1_QualityScore_FFHHHHHJJJJJJJIJIJFHIJJJIJIIJJIIJJJJJJJJFHIIIJJJJIIIIJIIIJJGHIJIIIIJGGHIJHHGAEHEHFFFEBD?CDCCDC_Mismatch_1_Sense_+_Library_PoolC
CTTTCTACACACTGAAAGTGGCTGTAGTAGTTCTGCAAAGTGGTGCTTGATAAGTTTACCATCTTACCATCCATTTAATATTTTGGGTTTAAGT
>Frequency_1_QualityScore_DDFFHHFIIIBEGIB?FAHGH>HGHCGHIIGIIGHGHGGHI=?FHHHDHGIICHIIIHDIIIFDHFHE@@B(;6@CDDE;>DCCC5_Mismatch_0_Sense_+_Library_PoolC
GTAGAGAATCAGGCTCTCTATCTGCTTTCCACAGCCACAACCACCTCATCTTTCTACACACTGAAAGTGGCTGTAGTAGTTCTGCA
>Frequency_1_QualityScore_FFHHHHHJJJJJJJJJJIJJJGIJJIJJJFIJJJJJJJJIIJGIJIJJIGHFHIHGIJGJGIIJIDHJJIHHGGHHFFFFFFE@CEEEEDEDEC_Mismatch_0_Sense_+_Library_PoolC
AACCACCTCATCTTTCTACACACTGAAAGTGGCTGTAGTAGTTCTGCAAAGTGGTGCTTGATAAGTTTACCATCTTACCATCCATTTAATATTT
>Frequency_1_QualityScore_FFHHHHHJJIJGIJIJJIJGIFIJJJIFHIHIIJJJJJIJJJJJJJIJJJJJIJIJJIJIJJGFFH@DHGIGGIHEBDFEEEEEECECCCDCDD_Mismatch_0_Sense_+_Library_PoolC
GAAAGTGGCTGTAGTAGTTCTGCAAAGTGGTGCTTGATAAGTTTACCATCTTACCATCCATTTAATATTTTGGGGTTAAGTCTCTGCAAAGTGG
>Frequency_1_QualityScore_DDDFHBF<A;GGHCGHDH@CHBHCECHHIGIGIIIIGIGG@?8B9F1BFHGIIBDEGEGGIE==?>DEB>@3((,\3=?B:;;3>>4>:>@@:@_Mismatch_1_Sense_+_Library_PoolC
GTTTCCGTAGAGAATCAGGCTCTCTATCTGCTTTCCACAGCCACAACCACCTCATCTTTCTACACACTGAAAGCGGCTGTAGTAGTTCTGCAAA
>Frequency_1_QualityScore_FFHHHHHIIIJIGIGHHIGGIIJJGIJIIIIIIHIIIJIJJJIJJJJJIGIIGIJJJJJIIAGGHGHHFDFFEFEEEEEEEDDDDDDDCDCCCB_Mismatch_0_Sense_+_Library_PoolC
AGATTATGGCATCCAGAGTTTCCGTAGAGAATCAGGCTCTCTATCTGCTTTCCACAGCCACAACCACCTCATCTTTCTACACACTGAAAGTGGC
>Frequency_1_QualityScore_FFHHGHHJFHIIJJIIJIFIJJIJIIJJJJHIJHIIJJJJJJIJIIIIIJJJJJJHJIJJJJGGIIGGIIHIIJGHHFFDDCEEFEDDDCACCD_Mismatch_0_Sense_+_Library_PoolC
ACTGAAAGTGGCTGTAGTAGTTCTGCAAAGTGGTGCTTGATAAGTTTACCATCTTACCATCCATTTAATATTTTGGGGTTAAGTCTCTGCAAAG
>Frequency_1_QualityScore_FFHHHHGJJGIJJJJJJIIJIIHGGIJJJJJHIIFHIIJJJJIJJDGIIJIIJJJJJJIIIIJGJIJHIHIJJJJEEHFDCDEEDEDCCDDDDC_Mismatch_0_Sense_+_Library_PoolC
CACTGAAAGTGGCTGTAGTAGTTCTGCAAAGTGGTGCTTGATAAGTTTACCATCTTACCATCCATTTAATATTTTGGGGTTAAGTCTCTGCAAA
>Frequency_1_QualityScore_DBH?DDHEGH=BHHG@FHGCGGCHDHGBGGBH@>FECBB9B??9EF?CD====F:FHIG7@D=;C?>EE?EFD;;?DFEE_Mismatch_0_Sense_+_Library_PoolC
ACAGCCACAACCACCTCATCTTTCTACACACTGAAAGTGGCTGTAGTAGTTCTGCAAAGTGGTGCTTGATAAGTTTACCA
>Frequency_1_QualityScore_FFHHHHHJIJJJJJJJHIJJJJHIJGIIGIIIJJIJJJIJIHIIJJJIJIJJGIGIIIJJJJIJJIJJIHIIHHEHGGGHFFFFDDBDBDDAFD_Mismatch_1_Sense_+_Library_PoolC
ATCTACACACTGAAAGTGGCTGTAGTAGTTCTGCAAAGTGGTGCTTGATAAGTTTACCATCTTACCATCCATTTAATATTTTGGGGTTAAGTCT
>Frequency_1_QualityScore_D?DDFHFHHGHEGCIHGIIIE>HHE9C@FBCDDFH:?DDGGE>GCHCG9BBFDB3B4)>8BB@GGH27C@CGE:)7??7==8/3<5;5>@_Mismatch_1_Sense_+_Library_PoolC
TACACACTGAAAGTGGCTGTAGTAGTTCTGCAAAGTGGTGCTTGATAAGTTTACCATCTTACCATCCATTTAATATTTTGGGGTTAAGTA
>Frequency_1_QualityScore_FACFHHHIIIIIGF+CHHGIIIIFHI?GHGHGIIIIIDHIIIIIGIHIHIGIIIHGGIIGIIIGGIIHEEEDDDCCEEEDDDDDCDDACCCCDD_Mismatch_0_Sense_+_Library_PoolC
GTGGCTGTAGTAGTTCTGCAAAGTGGTGCTTGATAAGTTTACCATCTTACCATCCATTTAATATTTTGGGGTTAAGTCTCTGCAAAGTGGTCTA
>Frequency_1_QualityScore_FFHBFDDGIIJGIJIIJJIJGIIIGIIJJJIIGGIIJIIGGEIICGGEHJIEIIJJJCECGHHE>>EHFDEFFCDCEEACECDDDDDDDDDDDD_Mismatch_0_Sense_+_Library_PoolC
CACAACCACCTCATCTTTCTACACACTGAAAGTGGCTGTAGTAGTTCTGCAAAGTGGTGCTTGATAAGTTTACCATCTTACCATCCATTTAATA
>Frequency_1_QualityScore_FFHHHHHJJJIJJJJJJJJJJJJJEIEHIJJJJJJJJJJJIIJJIJJJJIGIIJJJJJJIIJJJJJJHHEHFFFFDEEEDDDDDDDEDDDDDDD_Mismatch_0_Sense_+_Library_PoolC
ATGTGCTGAGATTATGGCATCCAGAGTTTCCGTAGAGAATCAGGCTCTCTATCTGCTTTCCACAGCCACAACCACCTCATCTTTCTACACACTG
>Frequency_1_QualityScore_FFHHHHHIJEIJJJJJJJHIJIIIJGDHGGIIIIIJFGGIJGIIGIJJAGHHJIGIJGIJJJJJJJHHHEFDCDCC@CECECCDDB=CCDC>55_Mismatch_0_Sense_+_Library_PoolC
TGAGATTATGGCATCCAGAGTTTCCGTAGAGAATCAGGCTCTCTATCTGCTTTCCACAGCCACAACCACCTCATCTTTCTACACACTGAAAGTG
