# Supplementary material for: Differential Gene Expression Reveals Candidate Genes for Drought Stress Response in Abies alba (Pinaceae)
Source: PLoS One. 2015 Apr 29;10(4):e0124564. doi: 10.1371/journal.pone.0124564 (PMC4414588; doi:10.1371/journal.pone.0124564)
Supplement: S2 File — (GZ) [file pone.0124564.s002.gz › comp16862_c0_seq1.fa]

>comp16862_c0_seq1 len=858 path=[1:0-857] : sp|Q8VYW2|BAM9_ARATH Inactive beta-amylase 9 OS=Arabidopsis thaliana GN=BAM9 PE=2 SV=1 e-value: 1e-10 blast score: 63.9
CATCATTAGTGATTTTGCCAAGGATGGATACTTCAGATATGTGCTATCCTGCCGAAGCAAGATCTAGCCCAGAGTCAGTTTTCCTTCAAATTCGAAGAGCTAGTTATAAACATGGAGTGCCAGTTGCAGGCGAGAATTCACTTCCGTGCTGTGACATTCCTGCTTTTAAGAGGATCAGCGACAATGTTCATCTAAGAAACTCGCCTGATCTCCCCCTTTTGACTTCTTTCACTTTTAAAAGTATGGGTGCATCTCTGTTCTTTCCAGATCACTGGCGTCATTTCGTCAACTTTTTCCGCAAAATTGGGCAATATGGCTTAATGGATAATGAGAGTGATGTACCATTGAAAGACCAGGAAACAGCCTCTTCCAGCTTCTCCCACGACGAGCAGCTTGTTAGAATGTAAGAATAGTTGCTAACGGTGATGATGGAAAGATGAAGAAATGTTTTATATTCCTTTCCGTCTCCTGTTTTTGTAAGATTATTAAGCATTACGCCAGAAGCAAATTCAAACAAGTCAGTATGCCATACATAAGAATTATCCGTCAACTTTAGTGTAATTAACACTGGATTATTGACTCTTCTGCCGCAGGGGAGATCTTTTGCTATTGCTACTAGATTTGCTATTAGACTCATTATTCTTTATTATTTTGACGAGACTGATTAAATTACTAAAACAATGATGTGATATTTATTTTGAACCCTCTTCTTTCTTAGTTTCTATCAAATTATATTTTGAGAGATCCCATTTCTTGGTCCAACCTTAATAATGTTGTGATAATTCATGTGAATTGACAGCACCCGGCAGGCTATTTACAGGGCCTGATAATAATAAATCAGTTTACTTCATTTTCCAG

>Frequency_9_QualityScore_EFGFGHGIIIIIJHIHHHDGFGHHIIHHHIJHIIHJIIIHIIGHHHIHGIHIIHHHGGHHHGIHHIHFGDFFFDDCEEDCDDDBDBCDDDC@@B_Mismatch_0_Sense_+_Library_PoolT
AAGAATAGTTGCTAACGGTGATGATGGAAAGATGAAGAAATGTTTTATATTCCTTTCCGTCTCCTGTTTTTGTAAGATTATTAAGCATTACGCC
>Frequency_2_QualityScore_FFHHHGHIIIJJJJJJJJEGHIIIIIIIIJJIHHIJJJJJIIEIJIIIIJJIIIIJIGIHIIIIIIEEGCFFDGEEEEEEEEEECDEDDDDCDD_Mismatch_0_Sense_+_Library_PoolC
AAGAATAGTTGCTAACGGTGATGATGGAAAGATGAAGAAATGTTTTATATTCCTTTCCGTCTCCTGTTTTTGTAAGATTATTAAGCATTACGCC
>Frequency_8_QualityScore_EFHHGGGIJJJJEHHIIIHIIIIJIFHIHHIIIIIIFHIIIIHHIHHIIJJHHIHIIIJIFHIIJJGGGDGHGFFFFBEEEEEEECCCDCCDDD_Mismatch_0_Sense_+_Library_PoolT
AGTTGCTAACGGTGATGATGGAAAGATGAAGAAATGTTTTATATTCCTTTCCGTCTCCTGTTTTTGTAAGATTATTAAGCATTACGCCAGAAGC
>Frequency_1_QualityScore_ADCDFF<:EEEH+AABF4BFG3:?C@FCGCF@F>4B??D?B@99B?F@BFC)B=F>;FEG@GHEAB.=?A;;BEEEDACACCCC@=8\8?2::>_Mismatch_0_Sense_+_Library_PoolC
AGTTGCTAACGGTGATGATGGAAAGATGAAGAAATGTTTTATATTCCTTTCCGTCTCCTGTTTTTGTAAGATTATTAAGCATTACGCCAGAAGC
>Frequency_7_QualityScore_FEHHGHHIJIIIIIHIIJJJIJJJJIIJJIIHHHIGIJIIIIJJIIIIIIHIIJIJIGGFHHGGFFGGFDDEEEEEEEDDDDDDCDDCDDDDDD_Mismatch_0_Sense_+_Library_PoolT
AAGCATTACGCCAGAAGCAAATTCAAACAAGTCAGTATGCCATACATAAGAATTATCCGTCAACTTTAGTGTAATTAACACTGGATTATTGACT
>Frequency_7_QualityScore_EEGHFGHIHHJJIGGHGHHIIHIIIJHHHIIIIEFHHIHIIHIIHIIIHIHIGGHGHIHGGHGHHIGGGFFFFFEEEEDEDCBBCCCDDDDDDB_Mismatch_0_Sense_+_Library_PoolT
GTCTCCTGTTTTTGTAAGATTATTAAGCATTACGCCAGAAGCAAATTCAAACAAGTCAGTATGCCATACATAAGAATTATCCGTCAACTTTAGT
>Frequency_7_QualityScore_FFHHHHHJJJJJJJJIJJIJJJJIJJFEHIIJJIJJIJJJJJJJIIJIIIIIIJIIHGGGFFFFEEEDDCDDDDEDDDDDCD@CCEDEEEDDDD_Mismatch_0_Sense_+_Library_PoolT
CTCTGTTCTTTCCAGATCACTGGCGTCATTTCGTCAACTTTTTCCGCAAAATTGGGCAATATGGCTTAATGGATAATGAGAGTGATGTACCATT
>Frequency_7_QualityScore_FFHHHHHJJIJIIJIJJJJIJJIJJJJJIJJJJGIIJHIJJJJJJJJIJJIJIIJIJJIGIHIGHGHHHFGEEEFFFFEEDEEEDCDCDCDEDC_Mismatch_0_Sense_+_Library_PoolT
TTAAGCATTACGCCAGAAGCAAATTCAAACAAGTCAGTATGCCATACATAAGAATTATCCGTCAACTTTAGTGTAATTAACACTGGATTATTGA
>Frequency_1_QualityScore_FFHHHHHJJJJJJJJJJIIJJJJJJJJJJJJJGHIJJIIJJJJJJJIIIJJIIIIJJJJGIJIGEEEFHCECFFFFFFEDCCEEDDDDDDCDDC_Mismatch_0_Sense_+_Library_PoolC
TTAAGCATTACGCCAGAAGCAAATTCAAACAAGTCAGTATGCCATACATAAGAATTATCCGTCAACTTTAGTGTAATTAACACTGGATTATTGA
>Frequency_6_QualityScore_FFHGGGGIIJJIJIIJIIIHIGIIIIIIIIIIIIJIIJIIIJIJIHIGIIIIIIIIIIIGGIHIIIGHHFEFGGGGGGEEEDDCCDDDCCCCDD_Mismatch_0_Sense_+_Library_PoolT
AGAAGCAAATTCAAACAAGTCAGTATGCCATACATAAGAATTATCCGTCAACTTTAGTGTAATTAACACTGGATTATTGACTCTTCTGCCGCAG
>Frequency_1_QualityScore_FDFFHGHJIJJDHHHIJIICHEGHIGJFIGJJIJJJJJJIJIGHJDGHJGIJIJJIJJJJJIGIIDGGDDGHFCEFHFDDDFFECEEECEDBDD_Mismatch_0_Sense_+_Library_PoolC
AGAAGCAAATTCAAACAAGTCAGTATGCCATACATAAGAATTATCCGTCAACTTTAGTGTAATTAACACTGGATTATTGACTCTTCTGCCGCAG
>Frequency_6_QualityScore_FFHHHHHJJJIIIJIIJJJJJJJJJJJJJJJJJJJJIJIIIJJJJJJJHIIIJIJIIJIJIIJIIIIJJHIIHHFGHHGGFFDCDCCCDDCDDE_Mismatch_0_Sense_+_Library_PoolT
TTCAAACAAGTCAGTATGCCATACATAAGAATTATCCGTCAACTTTAGTGTAATTAACACTGGATTATTGACTCTTCTGCCGCAGGGGAGATCT
>Frequency_6_QualityScore_FEGHHFGHIIIIHHIII>DEFGFGGIEGHHIIIHIIHHHHIGGIIGHGGIIIIJIGGHHIIJIIIDFGHDEEEEFEFFFEDDCCDEDCDCA@AC_Mismatch_0_Sense_+_Library_PoolT
AGAATAGTTGCTAACGGTGATGATGGAAAGATGAAGAAATGTTTTATATTCCTTTCCGTCTCCTGTTTTTGTAAGATTATTAAGCATTACGCCA
>Frequency_6_QualityScore_FFHDGGHJIJJJJJJJIIJIJJJJJJJGIJJJIHIJIJJJJIIIIJJJJIJGHIIIHFHHHFGGGGHGGEEFFEEEDCCCCBDDDDDBDDCDDC_Mismatch_0_Sense_+_Library_PoolT
CGGTGATGATGGAAAGATGAAGAAATGTTTTATATTCCTTTCCGTCTCCTGTTTTTGTAAGATTATTAAGCATTACGCCAGAAGCAAATTCAAA
>Frequency_6_QualityScore_FFHHHHHJIJJJJIJJJJJIIJJIIIIJJIJJJGHHIIJJJJJIIIJHIIIIIIJJIJJJJJIJIJJJGFGHFFFFEEECDEEDEDDDCDCDDC_Mismatch_0_Sense_+_Library_PoolT
ATGGAAAGATGAAGAAATGTTTTATATTCCTTTCCGTCTCCTGTTTTTGTAAGATTATTAAGCATTACGCCAGAAGCAAATTCAAACAAGTCAG
>Frequency_6_QualityScore_EEFEGGGIIHIHGFGHIHGHHHHHGGGHIIHFFEGHHGEEGGFFHEGFGFCBEDCCCDDC??ABD@CB??:=>BBBCCA>BCACBBCCCCCC@A_Mismatch_0_Sense_+_Library_PoolT
CAGGAAACAGCCTCTTCCAGCTTCTCCCACGACGAGCAGCTTGTTAGAATGTAAGAATAGTTGCTAACGGTGATGATGGAAAGATGAAGAAATG
>Frequency_6_QualityScore_FFHHHHHIJJJHHIJIJJJJJIIJIIIJJJIIJJJGIJJJJIJJJJJIIIIJHIJIHIJJIJJHIGGGGGGFEEEEEE@BCDCCDDDDCDBCCE_Mismatch_0_Sense_+_Library_PoolT
TCCTGTTTTTGTAAGATTATTAAGCATTACGCCAGAAGCAAATTCAAACAAGTCAGTATGCCATACATAAGAATTATCCGTCAACTTTAGTGTA
>Frequency_6_QualityScore_FFHHHHHJJJJJJJJIJJJJJIJJJIJJIJJIJJIJJJJJIJIIIIJJHIIIHGHGGGGFFFFFEDDABACBCEDDCDDCDDDCDDDDDCCACC_Mismatch_0_Sense_+_Library_PoolT
GAAACAGCCTCTTCCAGCTTCTCCCACGACGAGCAGCTTGTTAGAATGTAAGAATAGTTGCTAACGGTGATGATGGAAAGATGAAGAAATGTTT
>Frequency_6_QualityScore_EEGFHGGIIIBEGHIGIIIHIIGHHIGIHIIIIIEEGGHI@EFGADGHCFGFGGHIHGCEGHIHGGCEFFEGFEFEEEEDEEE?@BCBBCCDCA_Mismatch_0_Sense_+_Library_PoolT
TTGCTAACGGTGATGATGGAAAGATGAAGAAATGTTTTATATTCCTTTCCGTCTCCTGTTTTTGTAAGATTATTAAGCATTACGCCAGAAGCAA
>Frequency_6_QualityScore_CDEGHGGIIIIGIHHHHHIHIIIHEIIHIEHEGGIIIGFGFGHGCGGHHIGHGGGHHHDDEDEA@CDCCC?=CDBCCCC@B@C>AACDBCCCCC_Mismatch_0_Sense_+_Library_PoolT
CGACAATGTTCATCTAAGAAACTCGCCTGATCTCCCCCTTTTGACTTCTTTCACTTTTAAAAGTATGGGTGCATCTCTGTTCTTTCCAGATCAC
>Frequency_6_QualityScore_FDGGHHHIJJIIIGIIIIGHHHHIIIJIIIIIIIIHHIIIIIIIIJJJIIIHIIFFFCEEDDBACCD@A?BCEDC?@BCBDCCBCACBB@?A=B_Mismatch_0_Sense_+_Library_PoolT
GTGATGTACCATTGAAAGACCAGGAAACAGCCTCTTCCAGCTTCTCCCACGACGAGCAGCTTGTTAGAATGTAAGAATAGTTGCTAACGGTGAT
>Frequency_1_QualityScore_FDHADHHIJIIIJJ@HHGIGJIIIGGIEIIHGHHJIEGDHIIJGHIHIIGIHIJEHFDFEFEEAECEA;5@>B3>CDDDDDD@AC@ACD>288:_Mismatch_0_Sense_+_Library_PoolC
GTGATGTACCATTGAAAGACCAGGAAACAGCCTCTTCCAGCTTCTCCCACGACGAGCAGCTTGTTAGAATGTAAGAATAGTTGCTAACGGTGAT
>Frequency_5_QualityScore_FFHHHHHJJIIJJJJGHHIBGGIIIIJJJIJJJJJJJJJJJJJJJJJJJJIHJJJJIJIJJJIIIIIIHFECBCDCDDDDDDDBDDDDDCDDDD_Mismatch_0_Sense_+_Library_PoolT
GCTTAATGGATAATGAGAGTGATGTACCATTGAAAGACCAGGAAACAGCCTCTTCCAGCTTCTCCCACGACGAGCAGCTTGTTAGAATGTAAGA
>Frequency_5_QualityScore_FFHHHHHJJJJJJJJJJIIJJIIJJJJJJIIIJJJIJIIJIIIJJJIIHGHIHHFGGGEEEEDEEECC<=@DDDEDDDDDDDDDDDDDDDCC?A_Mismatch_0_Sense_+_Library_PoolT
GGAAACAGCCTCTTCCAGCTTCTCCCACGACGAGCAGCTTGTTAGAATGTAAGAATAGTTGCTAACGGTGATGATGGAAAGATGAAGAAATGTT
>Frequency_5_QualityScore_FEGGHHGIJIIIIIIIJJHIGHIHGGIHGHIIIGIHIJJJJIIGHGGIHHHHFFGGFEFFEEEEDEDBD@CCDDDECCDCDCBCBBBCDDDABD_Mismatch_0_Sense_+_Library_PoolT
CACGACGAGCAGCTTGTTAGAATGTAAGAATAGTTGCTAACGGTGATGATGGAAAGATGAAGAAATGTTTTATATTCCTTTCCGTCTCCTGTTT
>Frequency_5_QualityScore_FFHGHHHJJGFHJIIHFGHIIHIIIJIHIJHIIIIJJJGHIHFHIGIGIIIJJIIIIIIIHHHGBCAEFFECDDDDCBCCEDDDCCCDBBBCDC_Mismatch_0_Sense_+_Library_PoolT
GATTATTAAGCATTACGCCAGAAGCAAATTCAAACAAGTCAGTATGCCATACATAAGAATTATCCGTCAACTTTAGTGTAATTAACACTGGATT
>Frequency_5_QualityScore_FFFFHEEHHIIIHIFHFGHGGIIHHIIHHHHGIHHIIHFFGHFHHEEEEFFEECADDDCDEDDDDCCCC@BCDCCC@<>@BCCBCC@CCCCBB@_Mismatch_0_Sense_+_Library_PoolT
GAAAGACCAGGAAACAGCCTCTTCCAGCTTCTCCCACGACGAGCAGCTTGTTAGAATGTAAGAATAGTTGCTAACGGTGATGATGGAAAGATGA
>Frequency_5_QualityScore_FFHHHHHIJJIJEGIIIIJHIIJHIJIIIIJJIJEGGIGIHIIIIIIJJJHHGFHIHIIIDFFFGFGGFBEDCDCDEEEDDDDECDBDDDDCDC_Mismatch_0_Sense_+_Library_PoolT
ATTAAGCATTACGCCAGAAGCAAATTCAAACAAGTCAGTATGCCATACATAAGAATTATCCGTCAACTTTAGTGTAATTAACACTGGATTATTG
>Frequency_5_QualityScore_FFHGHGGGIJGHHGIIHIHHIHHHFHIIIIIGHJJIIGHHHIIIIIJIIIIIIIIHHHIIIHHIHGGFFCEEEEEECDCCCDCDEDDDCCDDDD_Mismatch_0_Sense_+_Library_PoolT
AGAAATGTTTTATATTCCTTTCCGTCTCCTGTTTTTGTAAGATTATTAAGCATTACGCCAGAAGCAAATTCAAACAAGTCAGTATGCCATACAT
>Frequency_5_QualityScore_FFHGGHGJJIJIIHHIJIHH>FHHEGHIGFGHIJJJIJHIIIIIHIHIHIJIJIIHIHHIHIIHHHGFFEFFEEDEEEEEDDDCDABCCBDEDC_Mismatch_0_Sense_+_Library_PoolT
AAGATGAAGAAATGTTTTATATTCCTTTCCGTCTCCTGTTTTTGTAAGATTATTAAGCATTACGCCAGAAGCAAATTCAAACAAGTCAGTATGC
>Frequency_5_QualityScore_FFHHHHHIJIIIIIIIIIIJJJJJIIJIIIJIHIHIJJJIHHHHIHHGHFEFFEEEFFFECBBCCDDDCCCDCDDDBCCCDCDCCBCDCDDDCD_Mismatch_0_Sense_+_Library_PoolT
AAAGACCAGGAAACAGCCTCTTCCAGCTTCTCCCACGACGAGCAGCTTGTTAGAATGTAAGAATAGTTGCTAACGGTGATGATGGAAAGATGAA
>Frequency_5_QualityScore_FFHHHHHJJJJJJJJIJJIJJJJJJJJJJIIJJHIJJJJJJJJJJJJJIJJJJJJJIIIHIHHGHGGFGFFFEFFEEDEEEEDDDDDEDDDDDD_Mismatch_0_Sense_+_Library_PoolT
GCATTACGCCAGAAGCAAATTCAAACAAGTCAGTATGCCATACATAAGAATTATCCGTCAACTTTAGTGTAATTAACACTGGATTATTGACTCT
>Frequency_5_QualityScore_EEHGHHHHIIGIIJJIJHHIIIJFHIJIIIIIJIIJJJJJJIHGHIHCGIIIIGHIIIIIHJHGFGGEA>AADDDDDCBAC>A>ABCCDB??AB_Mismatch_0_Sense_+_Library_PoolT
TTCCTTTCCGTCTCCTGTTTTTGTAAGATTATTAAGCATTACGCCAGAAGCAAATTCAAACAAGTCAGTATGCCATACATAAGAATTATCCGTC
>Frequency_5_QualityScore_FFHGHHHJIJJJHJHIIJJJJIHHIIIJJJJJHIJJJJHIIIHIJIJJHHIJIJJHIHIIHHGGHGGGFEEEEEDEDCDDDDDCDEEDDDDCCD_Mismatch_0_Sense_+_Library_PoolT
AAGAAATGTTTTATATTCCTTTCCGTCTCCTGTTTTTGTAAGATTATTAAGCATTACGCCAGAAGCAAATTCAAACAAGTCAGTATGCCATACA
>Frequency_5_QualityScore_FFHHHGHJJIJHIIIGHCFHHIIIIFFHHIIJJJJHIIJIIHIIJIIJJJIJIIHIJIJIFIIIHGGHGEFEEEFEEDDDDDCDEDACEDCDDC_Mismatch_0_Sense_+_Library_PoolT
ATGAAGAAATGTTTTATATTCCTTTCCGTCTCCTGTTTTTGTAAGATTATTAAGCATTACGCCAGAAGCAAATTCAAACAAGTCAGTATGCCAT
>Frequency_5_QualityScore_FEGGGGHHHIIGHIIIHIIHIHHIHIBGEHIGIIJGGHHFHIGHHFFHIHGIIJIIGIIHHIJJGEGHHCEFGFEEFFEFDDCCCDDCDEDCCB_Mismatch_0_Sense_+_Library_PoolT
TAGAATGTAAGAATAGTTGCTAACGGTGATGATGGAAAGATGAAGAAATGTTTTATATTCCTTTCCGTCTCCTGTTTTTGTAAGATTATTAAGC
>Frequency_5_QualityScore_FFHHHHHJJJJJJJHIHJJDHHIIIEHHIBFFHHDGHHHIIGHHHHHGGGHHGFGHGHFFGGGFFGGFFDEDEEDEDDCDCDABCBDCCDDBBD_Mismatch_1_Sense_+_Library_PoolT
GGGCAATATGGCTTAATGGATAATGAGAGTGATGTACCATTGAAAGACCAGGAAACAACCTCTTCCAGCTTCTCCCACGACGAGCAGCTTGTTA
>Frequency_5_QualityScore_EEGHGCFHHIIGIIIIIIJIJHIJIGHIIHHHHIHIIHGHHHGHHFFFHHEGFGGFEEEGCCCEECEEECCDDDDCCBBBDCDBCDDCCCCDBC_Mismatch_0_Sense_+_Library_PoolT
GCGTCATTTCGTCAACTTTTTCCGCAAAATTGGGCAATATGGCTTAATGGATAATGAGAGTGATGTACCATTGAAAGACCAGGAAACAGCCTCT
>Frequency_5_QualityScore_FFHHHHHJJJIIJIIJFHIIIIJIIHIIJHIIJIJJJIJJIHHHIIJIIHIHDFDEEFFEEDCDDCDDDCCDDDDD@CDDDDDDEBCDDDCCCB_Mismatch_0_Sense_+_Library_PoolT
AGCTTCTCCCACGACGAGCAGCTTGTTAGAATGTAAGAATAGTTGCTAACGGTGATGATGGAAAGATGAAGAAATGTTTTATATTCCTTTCCGT
>Frequency_2_QualityScore_FFHGHEGIIFGIIHII?GIGFHIIFFHIGCEGGCGIIGIIHGIGIIIIIIIGEGGFEADEFADCCDDDDCACAACCCBDDCCDDDACACCDDAB_Mismatch_0_Sense_+_Library_PoolC
AGCTTCTCCCACGACGAGCAGCTTGTTAGAATGTAAGAATAGTTGCTAACGGTGATGATGGAAAGATGAAGAAATGTTTTATATTCCTTTCCGT
>Frequency_4_QualityScore_EEEFGGFHGHCGAEEHGEAGFAFECGCEGHGIIIIHEGHFHEHIFIHFGGIDEEFGGHIIIIDEDCA>@@?BCABBCBCCCC?ADCBCACCA@C_Mismatch_0_Sense_+_Library_PoolT
GGATAATGAGAGTGATGTACCATTGAAAGACCAGGAAACAGCCTCTTCCAGCTTCTCCCACGACGAGCAGCTTGTTAGAATGTAAGAATAGTTG
>Frequency_2_QualityScore_FFGHGHHJIIIIDGGIIHIIJGIIJIIJJJJIJJIIJIJIIIIGHHHHHGGGGGGGGGGGFGGFEEDDDDDDDDCCDDCDDDCDEDCDDDCCDC_Mismatch_0_Sense_+_Library_PoolC
GGATAATGAGAGTGATGTACCATTGAAAGACCAGGAAACAGCCTCTTCCAGCTTCTCCCACGACGAGCAGCTTGTTAGAATGTAAGAATAGTTG
>Frequency_4_QualityScore_FFHHHHHJJIJJJJJJJJJJJJIJHIJJJJJJJJJIJJJJJJJJIJIIIIIIJJJJJJJJIIIGHIHHGEGGEFEFCCEDEEDCCDDEEDDECC_Mismatch_0_Sense_+_Library_PoolT
TTTTGTAAGATTATTAAGCATTACGCCAGAAGCAAATTCAAACAAGTCAGTATGCCATACATAAGAATTATCCGTCAACTTTAGTGTAATTAAC
>Frequency_1_QualityScore_FFHHHHHJJJJJIJJJIJJJJJGJJJJJJIJJJJJJIJJJJJJJJJJJHIJIJJIJJIJIJJGGIIJFHFHHHFFFFDEEEEDDDDDDEDDECD_Mismatch_0_Sense_+_Library_PoolC
TTTTGTAAGATTATTAAGCATTACGCCAGAAGCAAATTCAAACAAGTCAGTATGCCATACATAAGAATTATCCGTCAACTTTAGTGTAATTAAC
>Frequency_4_QualityScore_FFHHHHHJJIJJHIJIJJIIIJFIGGIIIIHGHIJJIHIHIIIJIGIIIGIIHGHHGGGFEFED:ABCDBCCDDDDDCCDDDCCDCCD@ACDDC_Mismatch_0_Sense_+_Library_PoolT
ACAGCCTCTTCCAGCTTCTCCCACGACGAGCAGCTTGTTAGAATGTAAGAATAGTTGCTAACGGTGATGATGGAAAGATGAAGAAATGTTTTAT
>Frequency_4_QualityScore_EFHHHHHIJJJJJHIJJIJJIJJIJJJJJJJJHIJJJIJJJJJIJJJJIIIIJJIIIIHGIIJJIIHHHGGGFFFFFEEEEDDDC_Mismatch_0_Sense_+_Library_PoolT
TCTCCTGTTTTTGTAAGATTATTAAGCATTACGCCAGAAGCAAATTCAAACAAGTCAGTATGCCATACATAAGAATTATCCGTCA
>Frequency_4_QualityScore_FFHHHHHJIIJJJIIFIFHIIIJIIIJIJJJJJJIJJJJIIHIIIIIIIIIGIHHIHHIIIIIHIIGIIFFIIHHHGGGGGFEFEDCDDCCCC?_Mismatch_0_Sense_+_Library_PoolT
AAATTCAAACAAGTCAGTATGCCATACATAAGAATTATCCGTCAACTTTAGTGTAATTAACACTGGATTATTGACTCTTCTGCCGCAGGGGAGA
>Frequency_1_QualityScore_FFHHHHHJJJJJJIIGIHIJJJJJJIJJJJJJJIJJJJJJIIIGIJJJJIJFHGIIIJJJJJJJIJJIJCGHHHHHGFDFFFEFDDDDBDDDDD_Mismatch_0_Sense_+_Library_PoolC
AAATTCAAACAAGTCAGTATGCCATACATAAGAATTATCCGTCAACTTTAGTGTAATTAACACTGGATTATTGACTCTTCTGCCGCAGGGGAGA
>Frequency_4_QualityScore_EBG=EFFHGHGIFHHHHGHIIIGHHGGHHHIIHHFHIFHIGGHHGIHHGHHFGCEEDBBCCCBCCBCCCCAACBDDCCCA@CBCCCCCBB?@>=_Mismatch_0_Sense_+_Library_PoolT
GAGTGATGTACCATTGAAAGACCAGGAAACAGCCTCTTCCAGCTTCTCCCACGACGAGCAGCTTGTTAGAATGTAAGAATAGTTGCTAACGGTG
>Frequency_4_QualityScore_FEHHHHGJJHIIIIIIJJJIHIIJIJIIJJJJJJHIIIIIIIIJIIIJJJJJJIIJIIIIIHGHIHIIHHFFEEBDDEECDDDDCDCCDCCCDD_Mismatch_0_Sense_+_Library_PoolT
GATGGAAAGATGAAGAAATGTTTTATATTCCTTTCCGTCTCCTGTTTTTGTAAGATTATTAAGCATTACGCCAGAAGCAAATTCAAACAAGTCA
>Frequency_4_QualityScore_FEHHGGHJIJIHIIIJJIIJJJIIJJJIJJIIHHIIGIIJIJJJJJJIIIJIIIJIJIGHHHGGGGGHHEDDCEFFFEDDEEDCCDCDCCEDDD_Mismatch_0_Sense_+_Library_PoolT
TAAGCATTACGCCAGAAGCAAATTCAAACAAGTCAGTATGCCATACATAAGAATTATCCGTCAACTTTAGTGTAATTAACACTGGATTATTGAC
>Frequency_4_QualityScore_FFHGGHGIIIJCGHIIHIIIIIJJJJIJJJJIIIIHJJJGHIIJIJJJJIIJJJJJJJJJIIIGEEDDDADDDDDCCCDCDCECBCCDDDABBC_Mismatch_0_Sense_+_Library_PoolT
GATAATGAGAGTGATGTACCATTGAAAGACCAGGAAACAGCCTCTTCCAGCTTCTCCCACGACGAGCAGCTTGTTAGAATGTAAGAATAGTTGC
>Frequency_4_QualityScore_EEHHHFGIJIJJIEHIIEHGIIIIIHGHIIIJIHIIIJIIIIIIIHHGIIIIIHJGHGIGFGCECCDCC@CCCDDCDEECDDDEDDCDCDDCDD_Mismatch_0_Sense_+_Library_PoolT
CATAAGAATTATCCGTCAACTTTAGTGTAATTAACACTGGATTATTGACTCTTCTGCCGCAGGGGAGATCTTTTGCTATTGCTACTAGATTTGC
>Frequency_4_QualityScore_FFHHHHHJJJJJJJJJJJJIIIIJJIJHIJJIGIJJIJIIJJJJJIJJJJJIIIGIIIJJJJGHIIIIJIFGHGFFEDEDDDDDDDEDDCCDBC_Mismatch_0_Sense_+_Library_PoolT
TGATGGAAAGATGAAGAAATGTTTTATATTCCTTTCCGTCTCCTGTTTTTGTAAGATTATTAAGCATTACGCCAGAAGCAAATTCAAACAAGTC
>Frequency_4_QualityScore_FFHHHHGIIIIIJIIIJIIJIJJJJIIIFIIIJIJJJJIJJIJJEIJIIHHHHGFFFEEEEEEEEDDDDCECCDDECDDD@CACCCDDD?@_Mismatch_0_Sense_+_Library_PoolT
ATTGAAAGACCAGGAAACAGCCTCTTCCAGCTTCTCCCACGACGAGCAGCTTGTTAGAATGTAAGAATAGTTGCTAACGGTGATGATGGAA
>Frequency_4_QualityScore_FFHHHHHIJJJJJJJJIJJJIIIIIIJJJJIIIIJJJIJJIIJJJJIIIJIIJIJJJJJJJJIIIHIHGDEEFFEECEEEEEDDDDDCDEDCDE_Mismatch_0_Sense_+_Library_PoolT
GAAAGATGAAGAAATGTTTTATATTCCTTTCCGTCTCCTGTTTTTGTAAGATTATTAAGCATTACGCCAGAAGCAAATTCAAACAAGTCAGTAT
>Frequency_1_QualityScore_FFGHHGHJHJJJJJJJIHIJIJIJJJJJIJIIIIIIJJJJHIJJJJJJJJJIJJIJJIJJJJJJHGHFFFEEEEEDDDDDDEDDDBDCCEDCDF_Mismatch_0_Sense_+_Library_PoolC
GAAAGATGAAGAAATGTTTTATATTCCTTTCCGTCTCCTGTTTTTGTAAGATTATTAAGCATTACGCCAGAAGCAAATTCAAACAAGTCAGTAT
>Frequency_4_QualityScore_FFHHHHHJJIJIJJHIIIHIHIJJJJJJIJIIIIJJJJJJGIHIIHIJHIJJIIGIIIIIIIIIJJIGIGGHHHGGHGFGFFFEEDDDBCBC@B_Mismatch_0_Sense_+_Library_PoolT
CAAATTCAAACAAGTCAGTATGCCATACATAAGAATTATCCGTCAACTTTAGTGTAATTAACACTGGATTATTGACTCTTCTGCCGCAGGGGAG
>Frequency_4_QualityScore_FFGDGHGIGHHIIHIIHIIHHIIHIIFIHIIIIIIIJIGHIJIIIIIHIIEGEHEGIIIJIGIGHHFGGEEFFEFDCDCEBCCDCCCCACDDDE_Mismatch_0_Sense_+_Library_PoolT
CTGTTTTTGTAAGATTATTAAGCATTACGCCAGAAGCAAATTCAAACAAGTCAGTATGCCATACATAAGAATTATCCGTCAACTTTAGTGTAAT
>Frequency_4_QualityScore_FFGHHHHJJJIJJJJIJJIGIIJJIIIJHIIJJJJJJICGHIIIJJJIIJJIIIIJJIIGHIEGGFGGEDEEFEEEEECDDDDDDDCDDDCDCD_Mismatch_0_Sense_+_Library_PoolT
CGAGCAGCTTGTTAGAATGTAAGAATAGTTGCTAACGGTGATGATGGAAAGATGAAGAAATGTTTTATATTCCTTTCCGTCTCCTGTTTTTGTA
>Frequency_4_QualityScore_FFAEGHHIIIIIIIIIJJHIIIIIIJHIIJJJIIHIIIJIIHIGIIIJIIFHIJJIHHHHHIIIIIHHGFFGGEEDEDDDDDDDDD=ACDDDCC_Mismatch_1_Sense_+_Library_PoolT
GGTGATGATGGAAAGATGAAGAAATGTTTTATATTCCTTACCGTCTCCTGTTTTTGTAAGATTATTAAGCATTACGCCAGAAGCAAATTCAAAC
>Frequency_4_QualityScore_FFHHGHHJJIJJIJJJJHIHJHIHIJJJJJJIJJJJIIIIJJJHIHHIIHIIJJJIIIIHIIJJJIIIIIIHGGGGGFFEEEEEEECEDDCCCC_Mismatch_0_Sense_+_Library_PoolT
AAGCAAATTCAAACAAGTCAGTATGCCATACATAAGAATTATCCGTCAACTTTAGTGTAATTAACACTGGATTATTGACTCTTCTGCCGCAGGG
>Frequency_4_QualityScore_FFHGGGHJGIIIIJHIEIDGGIIGHIIHIIIJIIJIIIJJIIIIJJJHIIGIIIIIGIIIIFIIHIIIGADDCCCDCCDDCCCABDCCDDCCBC_Mismatch_0_Sense_+_Library_PoolT
CTTAATGGATAATGAGAGTGATGTACCATTGAAAGACCAGGAAACAGCCTCTTCCAGCTTCTCCCACGACGAGCAGCTTGTTAGAATGTAAGAA
>Frequency_4_QualityScore_FFHHHHHJJJJIJJJJIIJJJIIIGIIGIIIIJJJJIJIJIIJJJIIIGIIIHGGGHGGGGFEBCBEDCCCCABDCCDDDDCCDDCD=BCCCC@_Mismatch_0_Sense_+_Library_PoolT
CAGCCTCTTCCAGCTTCTCCCACGACGAGCAGCTTGTTAGAATGTAAGAATAGTTGCTAACGGTGATGATGGAAAGATGAAGAAATGTTTTATA
>Frequency_4_QualityScore_EEHFGGHIIGHIIIIJIJIIIIIIIJIHIIIIIHIIIHHIIIIIIIJIIJIIDIHGGEGIIIHGFEGGGGECEECDEEDDDDCCDDDDDDDBBC_Mismatch_0_Sense_+_Library_PoolT
ATGTTTTATATTCCTTTCCGTCTCCTGTTTTTGTAAGATTATTAAGCATTACGCCAGAAGCAAATTCAAACAAGTCAGTATGCCATACATAAGA
>Frequency_4_QualityScore_EEGGHGHJJJHIJJJIHIJJJJJIIJIIJJJJJJJIJJJJIJJJJJJIIJJJJJJIJIIHIGHHHGGGGFEEEEEEDEDDDEDCDCCCCDCCDC_Mismatch_0_Sense_+_Library_PoolT
CCGTCTCCTGTTTTTGTAAGATTATTAAGCATTACGCCAGAAGCAAATTCAAACAAGTCAGTATGCCATACATAAGAATTATCCGTCAACTTTA
>Frequency_4_QualityScore_EFHGGGHIIIIIIJIIHHHIIEGEHHGGHIGHHGGGGIIGFGIIHGGEHEHHHIJIIIIEFDGFFFIGFCEGGFCECCDDCDEDEDCCCCCCCC_Mismatch_0_Sense_+_Library_PoolT
CCAGAAGCAAATTCAAACAAGTCAGTATGCCATACATAAGAATTATCCGTCAACTTTAGTGTAATTAACACTGGATTATTGACTCTTCTGCCGC
>Frequency_1_QualityScore_FFHHHHHIJJJJJJJJJJJGIFHGIHIJJJJJJJJJJJJJJJJJJJJHIIIGIHIJFGIIJIHHHHHHHFFFFDEEEEEFECDCDDCDDDCCDD_Mismatch_0_Sense_+_Library_PoolC
CCAGAAGCAAATTCAAACAAGTCAGTATGCCATACATAAGAATTATCCGTCAACTTTAGTGTAATTAACACTGGATTATTGACTCTTCTGCCGC
>Frequency_4_QualityScore_FFHHHHGJIJJJJJIJIIJJJJJIIJIIJHIJIIGIIGIIIIIIJJJIJJJIIIIHGIIIIIIJGHHIJGHIFGGFEDEEDEDDDDDDEDBCCD_Mismatch_0_Sense_+_Library_PoolT
GATGATGGAAAGATGAAGAAATGTTTTATATTCCTTTCCGTCTCCTGTTTTTGTAAGATTATTAAGCATTACGCCAGAAGCAAATTCAAACAAG
>Frequency_4_QualityScore_EFGGGGGIHIIIIIGIIIIIIHIIIIIDGGGIIIHHHIIIIIIIHIHIIJIGGGIIHHIEHFGHHEDADBCEEED?BDCCABDCCCCCDDEEED_Mismatch_1_Sense_+_Library_PoolT
TTAGAATGTAAGAATAGTTGCTAACGGTGATGATGGAAAGATGAAGAAATGTTTTATATTCCTTACCGTCTCCTGTTTTTGTAAGATTATTAAG
>Frequency_4_QualityScore_EEGGHHHJJIJJJJJJJJJJJJJJJIJJIIIIIIJJJJJIIIJIIIJJHIIJIJHIHHAEDEEFFFFFEBCCDEEDCCDDCCCDDDBCCDDDDD_Mismatch_0_Sense_+_Library_PoolT
GTCATTTCGTCAACTTTTTCCGCAAAATTGGGCAATATGGCTTAATGGATAATGAGAGTGATGTACCATTGAAAGACCAGGAAACAGCCTCTTC
>Frequency_4_QualityScore_FFHHHHHJIJJIGIIJJIGIJIHIIIJJJJIJIJJIJHIJIIIIJJJIGIIIJIIJIIIGIHIIGGGGGFFEFFFFEDEDEEDEDCCCDCCDDD_Mismatch_0_Sense_+_Library_PoolT
TTCCGTCTCCTGTTTTTGTAAGATTATTAAGCATTACGCCAGAAGCAAATTCAAACAAGTCAGTATGCCATACATAAGAATTATCCGTCAACTT
>Frequency_4_QualityScore_FFHHGHHIJJJIIJJIIJJJJGIIIIJJJHGIHIIIJIIGIIIJIHHIHIHJIIJJHIIJJJJIHIIHGFFGFFEEEEEEEEDDCDCCCDABEE_Mismatch_0_Sense_+_Library_PoolT
AAAGATGAAGAAATGTTTTATATTCCTTTCCGTCTCCTGTTTTTGTAAGATTATTAAGCATTACGCCAGAAGCAAATTCAAACAAGTCAGTATG
>Frequency_4_QualityScore_FFGGHHGIJJJJJJJJIJJIJIIJHIGIJJJJJJIJIJIIIJJIIIHIIIHIIIIIHIIIHGGHIIIHIFFGGFEEEEECDBDDDEEEEDDCDC_Mismatch_0_Sense_+_Library_PoolT
TGTAAGATTATTAAGCATTACGCCAGAAGCAAATTCAAACAAGTCAGTATGCCATACATAAGAATTATCCGTCAACTTTAGTGTAATTAACACT
>Frequency_4_QualityScore_FFHHHHHJJIJHIIIJJIJIIJHIHIIJHIHIIJJJJIJJJJJJJJJBFHIIHHHHHGFFFFFFEEDEECDBDEDDDEEEEEDDDDDDDDDDDD_Mismatch_0_Sense_+_Library_PoolT
CTCCCACGACGAGCAGCTTGTTAGAATGTAAGAATAGTTGCTAACGGTGATGATGGAAAGATGAAGAAATGTTTTATATTCCTTTCCGTCTCCT
>Frequency_3_QualityScore_EFGHGGHEDGFEEHEEGFIGDHCFFGHHGHHGEFGGGAEFGIFHHHIDEBCDDFFFCCDEDDDCDDBCA>A?BCCCCCCDCDDDDB@B@BBCDA_Mismatch_0_Sense_+_Library_PoolC
CTCCCACGACGAGCAGCTTGTTAGAATGTAAGAATAGTTGCTAACGGTGATGATGGAAAGATGAAGAAATGTTTTATATTCCTTTCCGTCTCCT
>Frequency_4_QualityScore_FFHHHHHJJIIHIIIJJJJJJJJJJIJJIJJJJJJJJIIJJJJJJJJHIIIJJJJJIJJJJJJJIIIIIIIIGGGGGGGFEDDCCCCBCADCED_Mismatch_0_Sense_+_Library_PoolT
TCAAACAAGTCAGTATGCCATACATAAGAATTATCCGTCAACTTTAGTGTAATTAACACTGGATTATTGACTCTTCTGCCGCAGGGGAGATCTT
>Frequency_1_QualityScore_FFHHHHHJJHIIJIJJJJJJJJJJJJJJJJJJJJJJIIJIJJIJJGIHIIJJJJJJIJJIIIIJJIJJJJHHGHHHFFFFFDDDBB@DDDDCDD_Mismatch_0_Sense_+_Library_PoolC
TCAAACAAGTCAGTATGCCATACATAAGAATTATCCGTCAACTTTAGTGTAATTAACACTGGATTATTGACTCTTCTGCCGCAGGGGAGATCTT
>Frequency_3_QualityScore_EFHHHHHJIJJIIIJJJJHIJJJJFHIJJJJJJJJJJJJJJJJHIJJJJJJJJJGIIIIIIIIFGFGGFFFFFEEEEEEEEEDDCDDDDECDCC_Mismatch_0_Sense_+_Library_PoolT
ATTCCTTTCCGTCTCCTGTTTTTGTAAGATTATTAAGCATTACGCCAGAAGCAAATTCAAACAAGTCAGTATGCCATACATAAGAATTATCCGT
>Frequency_1_QualityScore_EFHHHHHJHHIHIIIJJJFHIJJIHIJJJJJJJJJJIJJJJJJJIJJIIIIJJJIIIJIIJGIEHHHFHFDFFFFFCEDEEFDCDDDDDEDCDD_Mismatch_0_Sense_+_Library_PoolC
ATTCCTTTCCGTCTCCTGTTTTTGTAAGATTATTAAGCATTACGCCAGAAGCAAATTCAAACAAGTCAGTATGCCATACATAAGAATTATCCGT
>Frequency_3_QualityScore_EFHGEGHJJJJJJJIJIIIIIJIJJJJJGIIIJJFIIHIIJJDEGGIIIIJHHHJJJJHIJIIIJIIHHFHHGGFFFEDDDDDDDDDDDDDDDE_Mismatch_0_Sense_+_Library_PoolT
ACGGTGATGATGGAAAGATGAAGAAATGTTTTATATTCCTTTCCGTCTCCTGTTTTTGTAAGATTATTAAGCATTACGCCAGAAGCAAATTCAA
>Frequency_3_QualityScore_DFHEGHGIJIIHIHIIHIFIGIHEDFEFFDGIIIIGIHIIGGIIGFHEHGGIJJIHGIIIHHIHIIHHDBBDFFEECDDEDDEEDECCCDDDCB_Mismatch_0_Sense_+_Library_PoolT
AAGATTATTAAGCATTACGCCAGAAGCAAATTCAAACAAGTCAGTATGCCATACATAAGAATTATCCGTCAACTTTAGTGTAATTAACACTGGA
>Frequency_3_QualityScore_FFHHHGHJIJJJFJJIJJHJJJJJJJJJJJJHHIJJJJJJJJJJIJIJJFIIIJJFIIIJJIJJJJJJIIIHHGGGGFFCEFEDDDEEDDDCDD_Mismatch_0_Sense_+_Library_PoolT
CTTGTTAGAATGTAAGAATAGTTGCTAACGGTGATGATGGAAAGATGAAGAAATGTTTTATATTCCTTTCCGTCTCCTGTTTTTGTAAGATTAT
>Frequency_3_QualityScore_FFHHHHHJJJJJJJIJJJJJJJJIIIJJJJJFIIJJJJIIIJJJJJJJIJJIIJJIJHHHGFFFFEDEEDCDDDDDDDCDDDDDCD?CDDDCC>_Mismatch_0_Sense_+_Library_PoolT
ATTCCTGCTTTTAAGAGGATCAGCGACAATGTTCATCTAAGAAACTCGCCTGATCTCCCCCTTTTGACTTCTTTCACTTTTAAAAGTATGGGTG
>Frequency_3_QualityScore_B<CAFCDHHDGFGGGGIEHGHEDFH@GGFFHCFEFGEHHDFFB>?DFAGCFHHFC?EGFCGGEGHHFE<BDEEF@AC@BBCCCCA>BCCCD_Mismatch_0_Sense_+_Library_PoolT
GTGATGATGGAAAGATGAAGAAATGTTTTATATTCCTTTCCGTCTCCTGTTTTTGTAAGATTATTAAGCATTACGCCAGAAGCAAATTCAA
>Frequency_3_QualityScore_FFHHFHHJJIJIIIIIIIJIJIIIIIJJJJJIFHIIIIJJJIIIJJJJIIIJJJHHBGGIHIHIGHHHGEFGFEFFEFDECDDDCDBDDDDDDD_Mismatch_0_Sense_+_Library_PoolT
GCTTGTTAGAATGTAAGAATAGTTGCTAACGGTGATGATGGAAAGATGAAGAAATGTTTTATATTCCTTTCCGTCTCCTGTTTTTGTAAGATTA
>Frequency_3_QualityScore_EEHHGHHIIJJJJJDEGHHIGFHIIJHIHHIIHIIJHHBGGHIIIIHHFFHIEGDFHHIIIJGGHIIHGDGGGFFFFFFEDEEEDECBBCCDAD_Mismatch_1_Sense_+_Library_PoolT
ATAGTTGCTAACGGTGATGATGGAAAGATGAAGAAATGTTTTATATTCCTTACCGTCTCCTGTTTTTGTAAGATTATTAAGCATTACGCCAGAA
>Frequency_1_QualityScore_FFHHHHHJJJJJJIFHEGIEIGJHJJJJJJJIJJJJIJGIIJJJGIJJIJJJJJJJJJIJJJCGGIJHHEEEDFFFFFFEEEEEEDD?BBDD@C_Mismatch_1_Sense_+_Library_PoolC
ATAGTTGCTAACGGTGATGATGGAAAGATGAAGAAATGTTTTATATTCCTTACCGTCTCCTGTTTTTGTAAGATTATTAAGCATTACGCCAGAA
>Frequency_3_QualityScore_EFHHHHHJJJJJJJIJJJJJJIJIJJJJJJJJJFHHIJJJJJJJJJJJJJJJJIJJIFHHIIIEHHHHIGHGGGGEEEEEECEDEDDCEEDDDD_Mismatch_1_Sense_+_Library_PoolT
AGCTTGTTAGAATGTAAGAATAGTTGCTAACGGTGATGATGGAAAGATGAAGAAATGTTTTATATTCCTTACCGTCTCCTGTTTTTGTAAGATT
>Frequency_3_QualityScore_EFGHEGGHGHHFGHHIGIEHHHFIIIHIHHIHIIHIGHGGHHHGHFHHEGIHHGGFEFEEDEFEECCDC@ACBD8;4>@@@BCBA?>@DDCBCD_Mismatch_0_Sense_+_Library_PoolT
CTTTTAAGAGGATCAGCGACAATGTTCATCTAAGAAACTCGCCTGATCTCCCCCTTTTGACTTCTTTCACTTTTAAAAGTATGGGTGCATCTCT
>Frequency_3_QualityScore_FFHHHHHJJJJJJJJJJJJJJJJJJIJJIJJJJJJIJJJHFIHJIIIIGIDFFGHFHHHHHHHHGGFFFDEEEDDDDDDDDDDDDDDDDDDDDD_Mismatch_0_Sense_+_Library_PoolT
GTCAACTTTTTCCGCAAAATTGGGCAATATGGCTTAATGGATAATGAGAGTGATGTACCATTGAAAGACCAGGAAACAGCCTCTTCCAGCTTCT
>Frequency_3_QualityScore_FFHHHHFIJJJJJJJIIIHJIJIIJHJIJJJJJJJJIHHIHJJJJIJIHHIIJJIHGHGFFGFFEFECD@CEDDDDDDDDCDABCED@BDD@AC_Mismatch_1_Sense_+_Library_PoolT
CTCTGTTCTTTCCAGATCACTGGCGTCATTTTGTCAACTTTTTCCGCAAAATTGGGCAATATGGCTTAATGGATAATGAGAGTGATGTACCATT
>Frequency_1_QualityScore_DFHHHHHJJJJJJJJIIJJJJJJJJIJJIJJJJJJJIIIJJJJJJGGHIIJIJJJJJJHHHHHFFFFFDCEECEEDDDCDCD@CCEDEEEDDDD_Mismatch_1_Sense_+_Library_PoolC
CTCTGTTCTTTCCAGATCACTGGCGTCATTTTGTCAACTTTTTCCGCAAAATTGGGCAATATGGCTTAATGGATAATGAGAGTGATGTACCATT
>Frequency_3_QualityScore_FEHHHHHJJJJIJJJIIJHIJIJJIIJJJIJJJJFDGIJIJJJIIJJJJJIIIIIIIIHIJHHJIIJIIHHHEEEFGFFEEEBDEDDDCDDDCD_Mismatch_0_Sense_+_Library_PoolT
CAGCTTGTTAGAATGTAAGAATAGTTGCTAACGGTGATGATGGAAAGATGAAGAAATGTTTTATATTCCTTTCCGTCTCCTGTTTTTGTAAGAT
>Frequency_3_QualityScore_FFHHHHHJJJJJJJJJJJJJJJJJJJJJJJJJJJJIIJJJJJJJIHIIHIHGGGGGFFFEEEEEEDEDDCC?BBDDDFDDDDDDDDDDDDCDDD_Mismatch_0_Sense_+_Library_PoolT
CCAGGAAACAGCCTCTTCCAGCTTCTCCCACGACGAGCAGCTTGTTAGAATGTAAGAATAGTTGCTAACGGTGATGATGGAAAGATGAAGAAAT
>Frequency_3_QualityScore_FEHHHHHHIIIJJJJIIJHJIJJIJGHIJJJHJJJJJJJJJJJIJJJJJHGIIJJIJJJJIHIGHHHHGGGFDEFFEDDDDEEEDDDEEDCCDD_Mismatch_0_Sense_+_Library_PoolT
GTTTTATATTCCTTTCCGTCTCCTGTTTTTGTAAGATTATTAAGCATTACGCCAGAAGCAAATTCAAACAAGTCAGTATGCCATACATAAGAAT
>Frequency_3_QualityScore_FFHHHHHJJJIJJJJJJJJJJIJJJJJHJJJJJJJJJJJJJJJJJJDGHHIIIHHHHHFEFEFEEEEEEAADEDDDDEEEDDDDDDDCDDDDDD_Mismatch_1_Sense_+_Library_PoolT
TCCCACGACGAGCAGCTTGTTAGAATGTAAGAATAGTTGCTAACGGTGATGATGGAAAGATGAAGAAATGTTTTATATTCCTTACCGTCTCCTG
>Frequency_3_QualityScore_FFHHHGHJJJHGHHIJJJJJJJJJJHHIJJIJJJJJJJJJJIJJJHIIIJJJIJEB@C@DGCF>C=?DA=@<<>>CAA=?@CB_Mismatch_0_Sense_+_Library_PoolT
TCCTGTTTTTGTAAGATTATTAAGCATTACGCCAGAAGCAAATTCAAACAAGTCAGTATGCCATACATAAGAATTATCCGTCA
>Frequency_3_QualityScore_FFHHHHHIIJJJIJJIIJJJDHFIIHJJJIJJJIJJJJJIIJJIFGIJJJDGIIIIJJIIGGIHIHHHEFFGFEDEEDEEEDDEEEDDDDDDDA_Mismatch_0_Sense_+_Library_PoolT
GTAAGAATAGTTGCTAACGGTGATGATGGAAAGATGAAGAAATGTTTTATATTCCTTTCCGTCTCCTGTTTTTGTAAGATTATTAAGCATTACG
>Frequency_3_QualityScore_ECGGFDGHHGHHIIIIHIIIIFGGIDHHHEHIHGHIIIHHFFGHGEFEHIGFGFHHGGEIIHFGFFCEFBABDDEEEEDBCDCCCCEB===A@A_Mismatch_0_Sense_+_Library_PoolT
CCTTTCCGTCTCCTGTTTTTGTAAGATTATTAAGCATTACGCCAGAAGCAAATTCAAACAAGTCAGTATGCCATACATAAGAATTATCCGTCAA
>Frequency_3_QualityScore_EEHEGFEFFGEIHIHHHHGHIFHDGHFIDHIGFGIEDHDFGHHHFHHFHHHDHGGHHHDHCGFHGGDC>8?=?ACBABDDDBC?C@A@@A@@=B_Mismatch_0_Sense_+_Library_PoolT
GGAAAGATGAAGAAATGTTTTATATTCCTTTCCGTCTCCTGTTTTTGTAAGATTATTAAGCATTACGCCAGAAGCAAATTCAAACAAGTCAGTA
>Frequency_3_QualityScore_EEGFGGGJIIIHFGGCDEEEGBGDHHJJIJJHGGEFGIHHIJEHEFGEEDGFH9BEHIGEGGEIHHFEFEEDCC=?CCDC:ABBCCBCDCBDCC_Mismatch_0_Sense_+_Library_PoolT
TTTCACTTTTAAAAGTATGGGTGCATCTCTGTTCTTTCCAGATCACTGGCGTCATTTCGTCAACTTTTTCCGCAAAATTGGGCAATATGGCTTA
>Frequency_3_QualityScore_FFHHHHHJJJJJJJJJJIIJJJJJGIIIJJIHJJHIIIJIIIIIIHIFGFGFFGGFFEEEDDDDEEDEDCABCCDEEDDDDDCDDDDDDDCDCA_Mismatch_1_Sense_+_Library_PoolT
CAGGAAACAACCTCTTCCAGCTTCTCCCACGACGAGCAGCTTGTTAGAATGTAAGAATAGTTGCTAACGGTGATGATGGAAAGATGAAGAAATG
>Frequency_3_QualityScore_FEHHHHHJJJJJJJIIJIJIJIJJJJJJJIIJJJIJIJJJJJJIIIJIJIHIHHIHFHHHHGGFEFFEEBEEDDDDDD@BCEDDDEDDDDDCCC_Mismatch_1_Sense_+_Library_PoolT
GTTCTTTCCAGATCACTGGCGTCATTTTGTCAACTTTTTCCGCAAAATTGGGCAATATGGCTTAATGGATAATGAGAGTGATGTACCATTGAAA
>Frequency_3_QualityScore_FFHHHGGGIIJIJJJJJJIGGIJIIHIHIBFGIIGHIIHJJJIIIJHHIIIIIJJIIHGIGGGGGFEFFEEDEDEDDDDCDC??ABD@BC@BDD_Mismatch_0_Sense_+_Library_PoolT
GGGCAATATGGCTTAATGGATAATGAGAGTGATGTACCATTGAAAGACCAGGAAACAGCCTCTTCCAGCTTCTCCCACGACGAGCAGCTTGTTA
>Frequency_3_QualityScore_EDGGGHHIJJJJJIIIIIIHHIJJJHIIIJJJJJJHIHIIIJIIIIJIIIJIIIIIIFGGHHHHHHHHGEDEEDC@C>CCDDDDDDDDECDDDD_Mismatch_1_Sense_+_Library_PoolT
GTATGCCATACATAAGAATTATCCGTCAACTTTAGTGTAATTAACACTGGATTATTGACTCTTCTGCCGCAGGGGAGATCTTGTGCTATTGCTA
>Frequency_1_QualityScore_FFHGHHHJJJJJJJJJIJJJJJJJJIJJJJJJIIJHIGIJGIJJJJJJJJGIIIIJJJJIIJJJJIGJJIFHFFDDDBDDEDDDDDCCEDDDDE_Mismatch_1_Sense_+_Library_PoolC
GTATGCCATACATAAGAATTATCCGTCAACTTTAGTGTAATTAACACTGGATTATTGACTCTTCTGCCGCAGGGGAGATCTTGTGCTATTGCTA
>Frequency_3_QualityScore_EFHHHHGIIIJJJIJJJJJJJGIIJJJIJJJJIJJJJJIHIIIIIIDHGFFGGABDEDCDABABBBDBDCBDDDCCCDDDDDBDCDDDDEEEEE_Mismatch_1_Sense_+_Library_PoolT
CTTTAGTGTAATTAACACTGGATTATTGACTCTTCTGCCGCAGGGGAGATCTTGTGCTATTGCTACTAGATTTGCTATTAGACTCATTATTCTT
>Frequency_1_QualityScore_FFHHHHFGHIJJIJIIIJJJJHJJJJJIGJJJJJJJJJJJJGIIIIGIFHJJJJHGIHHHHHHHFFFFFFEEEEEEDEDEEDDDDDDC@DDDFE_Mismatch_1_Sense_+_Library_PoolC
CTTTAGTGTAATTAACACTGGATTATTGACTCTTCTGCCGCAGGGGAGATCTTGTGCTATTGCTACTAGATTTGCTATTAGACTCATTATTCTT
>Frequency_3_QualityScore_FFHHHHHJJJIJJJJJJIJIJJJJJJJJJJJJJJJJIJJJJHIJIDHIIIJJJJJJJIIIIJIIIIIHHFGGCEEFFEEDEEEEEDDDDDDCDB_Mismatch_0_Sense_+_Library_PoolT
TAAGATTATTAAGCATTACGCCAGAAGCAAATTCAAACAAGTCAGTATGCCATACATAAGAATTATCCGTCAACTTTAGTGTAATTAACACTGG
>Frequency_3_QualityScore_FFHHHHHIJJJJJGIIJJJJJJJJJJJJJJJJIJJJJJJJJJIIJJJIHIIHIJHHGIHHIIIIIIHGGEFGFDEFFFEEDDDDCCDDDDDDBC_Mismatch_0_Sense_+_Library_PoolT
TCTCCTGTTTTTGTAAGATTATTAAGCATTACGCCAGAAGCAAATTCAAACAAGTCAGTATGCCATACATAAGAATTATCCGTCAACTTTAGTG
>Frequency_3_QualityScore_EFGGHHGIJIJJJIIJJJIIHIJJIIHIJJIJJGIIJJJIIIJFHIIGHGGBEFFGEFFFFFEDDC9@AACDEDDDDDCDDA@CDBCDDDACDD_Mismatch_0_Sense_+_Library_PoolT
AAACAGCCTCTTCCAGCTTCTCCCACGACGAGCAGCTTGTTAGAATGTAAGAATAGTTGCTAACGGTGATGATGGAAAGATGAAGAAATGTTTT
>Frequency_3_QualityScore_FFHHHHHJJJJJJJJHIJJJJJJIIJIJIJIJIJIJJJJJJIJJJJJJJJJDGGHGFFFFFFEEEEEEDBCDDDDDEEDDDEDFEEDDDDDDDD_Mismatch_0_Sense_+_Library_PoolT
GCTTCTCCCACGACGAGCAGCTTGTTAGAATGTAAGAATAGTTGCTAACGGTGATGATGGAAAGATGAAGAAATGTTTTATATTCCTTTCCGTC
>Frequency_3_QualityScore_EEGGCFCHEHHHIHGEHGFHHHFHIIIIEHGIHIHHIJJHHICEGEHDFGGGGC@?DDE@D;BBDDCCCA@ACBCBCC8@?CCECCBBBCBBBC_Mismatch_0_Sense_+_Library_PoolT
TGAAAGACCAGGAAACAGCCTCTTCCAGCTTCTCCCACGACGAGCAGCTTGTTAGAATGTAAGAATAGTTGCTAACGGTGATGATGGAAAGATG
>Frequency_1_QualityScore_FFGHHHHJJJJJIIHJIIIJJIJJIGIJJIIIJJIIIJJJIJGIJEIJHHFEEFFBFFF@CECEEECCBB>CCDDDDD?BDCCD@CCCAC?CCC_Mismatch_0_Sense_+_Library_PoolC
TGAAAGACCAGGAAACAGCCTCTTCCAGCTTCTCCCACGACGAGCAGCTTGTTAGAATGTAAGAATAGTTGCTAACGGTGATGATGGAAAGATG
>Frequency_3_QualityScore_FFHHHHHJJJJJJIJIJJJJJJJJJJJJJIJIJJJJJJJJJJJJJJJHFHIJIJIIIHHHHG@ACEFEFEEDEEEEEDDDDDDDDCDDDDDDCD_Mismatch_2_Sense_+_Library_PoolT
TGGCGTCATTTTGTCAACTTTTTCCGCAAAATTGGGCAATATGGCTTAATGGATAATGAGAGTGATGTACCATTGAAAGACCAGGAAACAACCT
>Frequency_3_QualityScore_DEHEFHGGFFHGIIEFHFEFGGEGGIDFGHIIG>DFGHH@FIHIIGIGGGGHEHIHIGDFIHEDEEFEEEEABDDDBDCAB>CB??<<@BCCC@_Mismatch_1_Sense_+_Library_PoolT
GAAGAAATGTTTTATATTCCTTACCGTCTCCTGTTTTTGTAAGATTATTAAGCATTACGCCAGAAGCAAATTCAAACAAGTCAGTATGCCATAC
>Frequency_3_QualityScore_FFHHHHHJJJHHJJJJJJJJIJJIJJJJJJIJJJJIIGIJJJJJJJJJJJJJJJIIHHHHHGGFFFFFFFEEEEDEEEEEEFEDDDDEEEEEDC_Mismatch_0_Sense_+_Library_PoolT
TTAACACTGGATTATTGACTCTTCTGCCGCAGGGGAGATCTTTTGCTATTGCTACTAGATTTGCTATTAGACTCATTATTCTTTATTATTTTGA
>Frequency_1_QualityScore_FFHHHHHJJIJIIIJJJJJIJIIIIIJJIJJIIJIJIBHIGHIJIJJIJIJJIJJHHHHHHFFFEDFFEECEEEDDEEECCDEDDDDEFEEDCB_Mismatch_0_Sense_+_Library_PoolC
TTAACACTGGATTATTGACTCTTCTGCCGCAGGGGAGATCTTTTGCTATTGCTACTAGATTTGCTATTAGACTCATTATTCTTTATTATTTTGA
>Frequency_3_QualityScore_FFHHHHHIIJJJJJJJJJHIGHHIJJJJJJJJJJJJJJJJJJJJJJJIHIIJJJJJIJJIJIJJJJJJJIJIHHHHHHFFFFFFEEEEEDDDCD_Mismatch_0_Sense_+_Library_PoolT
GAAGCAAATTCAAACAAGTCAGTATGCCATACATAAGAATTATCCGTCAACTTTAGTGTAATTAACACTGGATTATTGACTCTTCTGCCGCAGG
>Frequency_1_QualityScore_FFHHHHHJJJJJJJIJJIFHGIEIIIJJJJJJJJJJJJJIJJIJIJJIIGIJJJIJGIIIJIJJJIJHHHHHFFFFFFFEEEEEEDDDDDDDDD_Mismatch_0_Sense_+_Library_PoolC
GAAGCAAATTCAAACAAGTCAGTATGCCATACATAAGAATTATCCGTCAACTTTAGTGTAATTAACACTGGATTATTGACTCTTCTGCCGCAGG
>Frequency_3_QualityScore_FFGGHHHIJJJJJJJIIIJIJJJJIIHIIJJIJJJJJJJIIJJHIIJJJIHIJIIHHGHHHHHGGGFFFEEDDDDEDCCCCDEDDCCCDDDDDD_Mismatch_0_Sense_+_Library_PoolT
ACGCCAGAAGCAAATTCAAACAAGTCAGTATGCCATACATAAGAATTATCCGTCAACTTTAGTGTAATTAACACTGGATTATTGACTCTTCTGC
>Frequency_3_QualityScore_FFHHAFFIIIIJJJJIIJJJIIGIHIIIIJJIJJJJJJIIIJIIIIHIGHFHHIJJIJHIHIJHIIIIHEFGGEFFEFFEFEDDDEECDDDDDC_Mismatch_0_Sense_+_Library_PoolT
CAGAAGCAAATTCAAACAAGTCAGTATGCCATACATAAGAATTATCCGTCAACTTTAGTGTAATTAACACTGGATTATTGACTCTTCTGCCGCA
>Frequency_2_QualityScore_FFHFHEGIGFIIIGHIIIIIGCGIIIIHDGHGIIGIIGIGHIIEGFAGDGFEIGIIIJDGGECHIHGGIGGIHHGHGFFFEFEAADCCD?AACB_Mismatch_0_Sense_+_Library_PoolC
CAGAAGCAAATTCAAACAAGTCAGTATGCCATACATAAGAATTATCCGTCAACTTTAGTGTAATTAACACTGGATTATTGACTCTTCTGCCGCA
>Frequency_3_QualityScore_FFHGHHHHHGIHGIIIJJGGIHIIJJIJJJJJJJHHIGHIIIIJIGEHFGHIIIJIJJIIHIIIIJIIIDHGHGGGGFFEDDBBBCCCDCDCAC_Mismatch_0_Sense_+_Library_PoolT
AAACAAGTCAGTATGCCATACATAAGAATTATCCGTCAACTTTAGTGTAATTAACACTGGATTATTGACTCTTCTGCCGCAGGGGAGATCTTTT
>Frequency_3_QualityScore_EEHHHHHJJJJJJJJJIJJJJJIJIJJJJJJJFIIJJJJJJJJJJJJJJIJJHGGFFFFEEEEEEDDDDDFEDDDDDDEFDDDEDDDD@CCDDD_Mismatch_1_Sense_+_Library_PoolT
GATGTACCATTGAAAGACCAGGAAACAACCTCTTCCAGCTTCTCCCACGACGAGCAGCTTGTTAGAATGTAAGAATAGTTGCTAACGGTGATGA
>Frequency_1_QualityScore_FFHHHFHIJJJJJJIJJJIJJIIIJJIJJIJJJJJJJJJIJJJJJJJJIIJIEFFFEEEEEDDCDCCCCDCDDDDDDDCCCDDDDCDDBBBDDE_Mismatch_1_Sense_+_Library_PoolC
GATGTACCATTGAAAGACCAGGAAACAACCTCTTCCAGCTTCTCCCACGACGAGCAGCTTGTTAGAATGTAAGAATAGTTGCTAACGGTGATGA
>Frequency_3_QualityScore_FFHHHHHJJIJIIJJJIJJIJJIIIJJJJJJJJJIIIJJJIIIJIJJJJJJHHHIGHIJIIGGGHHHHHFEEEFFFEEDEDDDDDDDDCCDCCC_Mismatch_0_Sense_+_Library_PoolT
TTCATCTAAGAAACTCGCCTGATCTCCCCCTTTTGACTTCTTTCACTTTTAAAAGTATGGGTGCATCTCTGTTCTTTCCAGATCACTGGCGTCA
>Frequency_3_QualityScore_FEHHHHHIJIJJJJJJJJIJJJIHIJJJIIIJHIJJJJIIJJJJJJJJIJJJJIIJIIGJJJIIHHDGFEGDFFFFEEEEEDEDDDEDDDDCDD_Mismatch_0_Sense_+_Library_PoolT
CATTACGCCAGAAGCAAATTCAAACAAGTCAGTATGCCATACATAAGAATTATCCGTCAACTTTAGTGTAATTAACACTGGATTATTGACTCTT
>Frequency_3_QualityScore_EEGGGGHCFFHIIIIJJIJJIJJJIHIJJJJJIIJJIIIJJJIJJJJJIJJJJJJJIHIHGFEDDDDDDCBCCDDDDDDEDCBCDCDDCCDCCD_Mismatch_0_Sense_+_Library_PoolT
ATGAGAGTGATGTACCATTGAAAGACCAGGAAACAGCCTCTTCCAGCTTCTCCCACGACGAGCAGCTTGTTAGAATGTAAGAATAGTTGCTAAC
>Frequency_3_QualityScore_FFHFGGFIJJIJJJIJJIHIHACEEGHJIIGIGHIEBEHGIHIGIIGEFGHHHFIDD@CDFEEDDDDCD?CCCCCDBDBCB?BDBBCDEEDDCD_Mismatch_0_Sense_+_Library_PoolT
CTTCCAGCTTCTCCCACGACGAGCAGCTTGTTAGAATGTAAGAATAGTTGCTAACGGTGATGATGGAAAGATGAAGAAATGTTTTATATTCCTT
>Frequency_3_QualityScore_FFHHHHGJIJJJJJJJIJJJJJJJJJJJJJJJJIIJJJJJJJHIIIIIIJJJJJJIJIIJIJJHIIIIHIHHHHHGEDDDDBCDDDDEDDDDDD_Mismatch_0_Sense_+_Library_PoolT
CAAGTCAGTATGCCATACATAAGAATTATCCGTCAACTTTAGTGTAATTAACACTGGATTATTGACTCTTCTGCCGCAGGGGAGATCTTTTGCT
>Frequency_3_QualityScore_EFHHHHHJJJIJJJJJJJIJJJIIHIFHIIJJGGIIIIIIHIJIJIJIJFIHFGHHGFGGEFEEEEFDDACDBCCBDACDDDABBCA>@CEDDD_Mismatch_0_Sense_+_Library_PoolT
TGCATCTCTGTTCTTTCCAGATCACTGGCGTCATTTCGTCAACTTTTTCCGCAAAATTGGGCAATATGGCTTAATGGATAATGAGAGTGATGTA
>Frequency_3_QualityScore_FFHHHHHJJJJJJJJJJJJIJHGIJIJJJJJJJJJJJJJJJIIIJIJJIJJJJJJJJJJJJJJJJIGHHFGGGGGGFFEFEFEEEEEEDECDDD_Mismatch_0_Sense_+_Library_PoolT
ATTCTTTATTATTTTGACGAGACTGATTAAATTACTAAAACAATGATGTGATATTTATTTTGAACCCTCTTCTTTCTTAGTTTCTATCAAATTA
>Frequency_3_QualityScore_FEHHHGEGGFHHHIHIDHIHIGHGHIIHIHIJIHGGIHIJHGHGHFHIIIIGHIIIHGHIIHHCFFGDFBEEFFFDDEEEDECDCDCEDDCCDC_Mismatch_0_Sense_+_Library_PoolT
TCCTTTCCGTCTCCTGTTTTTGTAAGATTATTAAGCATTACGCCAGAAGCAAATTCAAACAAGTCAGTATGCCATACATAAGAATTATCCGTCA
>Frequency_3_QualityScore_FFHFHHHJJHIIIIJJIJFHIJIJJJJIEHGHIHIJIFHIJJIHIHIHIGIHEGIIIHEFGEEHIIGIIIHHHGGGDEFEECBCDDDDDDDEDE_Mismatch_0_Sense_+_Library_PoolT
GTTAGAATGTAAGAATAGTTGCTAACGGTGATGATGGAAAGATGAAGAAATGTTTTATATTCCTTTCCGTCTCCTGTTTTTGTAAGATTATTAA
>Frequency_1_QualityScore_FDHFHHHJIJJJIJJIJFHIIFJIIIJIGHGCHICHHHIJIJIEEHIGHI@EBDEEHIJJIJIJHGHHEGGEHGHHCDFDFDEEDEEDDDDDDC_Mismatch_0_Sense_+_Library_PoolC
GTTAGAATGTAAGAATAGTTGCTAACGGTGATGATGGAAAGATGAAGAAATGTTTTATATTCCTTTCCGTCTCCTGTTTTTGTAAGATTATTAA
>Frequency_3_QualityScore_EEHHHHHIIJJGIIHHHHIIGGIDHGHIJJJIIJJIHIJGIGIJGIJJJIJIIJGIGIIHDHFEHEFHHFEGFFFFGFFEEEDDDDDDDDDCDD_Mismatch_0_Sense_+_Library_PoolT
GGAGATCTTTTGCTATTGCTACTAGATTTGCTATTAGACTCATTATTCTTTATTATTTTGACGAGACTGATTAAATTACTAAAACAATGATGTG
>Frequency_3_QualityScore_FFHHHHHJJHIJJJJJJJJJJJJJJJJJ?FGIIIJJJHIJJIJJJJIIIIJIFIIIIIIIHHHHIHHGHGGGFFEFDEDDEDBDDDDDDDDEED_Mismatch_1_Sense_+_Library_PoolT
GTTAGAATGTAAGAATAGTTGCTAACGGTGATGATGGAAAGATGAAGAAATGTTTTATATTCCTTACCGTCTCCTGTTTTTGTAAGATTATTAA
>Frequency_3_QualityScore_FFHHHHHJJJJJJJJJJIIJJJJIJJJJJHIJJJJJJJJJJJJJJJJJGIIIJIJJJJJIIIIIIHGGGEFFEECDEDDCCDD??CCD@ABDCC_Mismatch_1_Sense_+_Library_PoolT
TTTATATTCCTTACCGTCTCCTGTTTTTGTAAGATTATTAAGCATTACGCCAGAAGCAAATTCAAACAAGTCAGTATGCCATACATAAGAATTA
>Frequency_3_QualityScore_FFHHHHHJJJJJJJJJJJJJJJJJJJJJJJJJJJHIJJIIIJJIJJJJJJJJJJIJIIIJJJJJIHHHHFGFFFFFEDEEDEEEEDDDDDDDDD_Mismatch_0_Sense_+_Library_PoolT
AGATTATTAAGCATTACGCCAGAAGCAAATTCAAACAAGTCAGTATGCCATACATAAGAATTATCCGTCAACTTTAGTGTAATTAACACTGGAT
>Frequency_3_QualityScore_FFHHHHHJJJJJJJJJJJJJJIJJIJJJJJJJJJJJJJJIJIIIIGIIFHHHHGEEEFDFEEEEEEDDDCCCDDDDDDDDC>ABDDEEDCDDDD_Mismatch_0_Sense_+_Library_PoolT
CATTGAAAGACCAGGAAACAGCCTCTTCCAGCTTCTCCCACGACGAGCAGCTTGTTAGAATGTAAGAATAGTTGCTAACGGTGATGATGGAAAG
>Frequency_1_QualityScore_FEHHFDFIIIIGIJJJIEIJGIJIEHIIGEHGGGGIGGHHGGBHIBHEAHHFHHDD@@BECCCEEEEDD@ACCDDD@CDDD,5<ACDDC334@<_Mismatch_0_Sense_+_Library_PoolC
CATTGAAAGACCAGGAAACAGCCTCTTCCAGCTTCTCCCACGACGAGCAGCTTGTTAGAATGTAAGAATAGTTGCTAACGGTGATGATGGAAAG
>Frequency_3_QualityScore_FFHHHHHJJJJJJJJJJJJIJJIJJHIJJJJIJJIJJJJIJJHIJJJJJJIHHHHHHGGFEABCEEDFDDDDDDDDDDDDDDDDDADDDDDDEE_Mismatch_0_Sense_+_Library_PoolT
GCCTCTTCCAGCTTCTCCCACGACGAGCAGCTTGTTAGAATGTAAGAATAGTTGCTAACGGTGATGATGGAAAGATGAAGAAATGTTTTATATT
>Frequency_3_QualityScore_DEFEGHGGGHIEEDHGGGHFHFFDGGFHGHHGIHHBECDCCFGGGGGFDCBCEC@BBC?BBD?A@BABA@?@B8<:@CCCCB>CCCCBBBB:@C_Mismatch_0_Sense_+_Library_PoolT
GACCAGGAAACAGCCTCTTCCAGCTTCTCCCACGACGAGCAGCTTGTTAGAATGTAAGAATAGTTGCTAACGGTGATGATGGAAAGATGAAGAA
>Frequency_3_QualityScore_FFFGGFGGHIIIDHGEIGHCAEEGGGIHDHIHBG=CGFFCFFHIIGHIHGHFHEHFGIIIGDEDDBGDFA@DD@@ADEDEBDCACBA@AA9@CC_Mismatch_0_Sense_+_Library_PoolT
AAATTGGGCAATATGGCTTAATGGATAATGAGAGTGATGTACCATTGAAAGACCAGGAAACAGCCTCTTCCAGCTTCTCCCACGACGAGCAGCT
>Frequency_3_QualityScore_FFHGGGGIIJGIGIJHFIHDBHIIGBFHIHGEHHHHHHIJIJIJIHHGHIGEGHHHEHEGEEEDDBCCBBABABCBDA@B?BBEDABD?CDDB@_Mismatch_0_Sense_+_Library_PoolT
CTGTTCTTTCCAGATCACTGGCGTCATTTCGTCAACTTTTTCCGCAAAATTGGGCAATATGGCTTAATGGATAATGAGAGTGATGTACCATTGA
>Frequency_3_QualityScore_FFGHGHGIJJIJJIFHIGCGHIGECHCGBGFGHDGIHHIIHGIIIIIJGGIHIJIJHHHIIIIHHGHFFCFFFEEDED@CCBCD:ABBBB<CBC_Mismatch_1_Sense_+_Library_PoolT
GGCAATATGGCTTAATGGATAATGAGAGTGATGTACCATTGAAAGACCAGGAAACAACCTCTTCCAGCTTCTCCCACGACGAGCAGCTTGTTAG
>Frequency_3_QualityScore_FFHHHHHJJJIGJJIJGIGIIHIIJJHIJJJJIHJGGIIIJJHIHIHIIHIJIIGHIIIGJJJJIJJIIHGGHHHGFGGEFFFFEEACABCB@B_Mismatch_0_Sense_+_Library_PoolT
AGCAAATTCAAACAAGTCAGTATGCCATACATAAGAATTATCCGTCAACTTTAGTGTAATTAACACTGGATTATTGACTCTTCTGCCGCAGGGG
>Frequency_1_QualityScore_FFHHHHHJJJJJJJJJIJJJIJJJJJJJJJJJJJJJJJJJJJGIJJJJJJJJJJGHHIJJJJJIIJJJJIIHHHHHGHFFFFFFEDEDDDDDDD_Mismatch_0_Sense_+_Library_PoolC
AGCAAATTCAAACAAGTCAGTATGCCATACATAAGAATTATCCGTCAACTTTAGTGTAATTAACACTGGATTATTGACTCTTCTGCCGCAGGGG
>Frequency_3_QualityScore_EEHHHGGIJJIEHGIFIIIJJJJGIHIJHIFHIIIJJJJIIJIIIIIGHIIIIJJIIIGFIIIHDIIIIHIIIGFHHGFECDDDCCBBCCBCBC_Mismatch_0_Sense_+_Library_PoolT
ATTCAAACAAGTCAGTATGCCATACATAAGAATTATCCGTCAACTTTAGTGTAATTAACACTGGATTATTGACTCTTCTGCCGCAGGGGAGATC
>Frequency_3_QualityScore_EEFEEFCGGIIFFHGFIGHIIHIIIEGHHIIGIGIFHIIHGIHIHJJGGCFGHGHHIIFEGHIHHDEEFBEEFC@ACBC@BBDDBBDCDDD_Mismatch_1_Sense_+_Library_PoolT
GTGATGATGGAAAGATGAAGAAATGTTTTATATTCCTTACCGTCTCCTGTTTTTGTAAGATTATTAAGCATTACGCCAGAAGCAAATTCAA
>Frequency_3_QualityScore_FFHHHHHJHIIIIJJJJIJIJGIIJHIIJJJJJJIHIJJJIJJJFHHIJHIIHFHGGGFFFFFDEEDE@@CCDDEEEEEDDDDDDDDCDDDDBC_Mismatch_0_Sense_+_Library_PoolT
CCACGACGAGCAGCTTGTTAGAATGTAAGAATAGTTGCTAACGGTGATGATGGAAAGATGAAGAAATGTTTTATATTCCTTTCCGTCTCCTGTT
>Frequency_1_QualityScore_FFHHHHHJJJIJJJJJJJJIIIJJJHIJJJJJJJJJJJJJJJJJHHGJJJJJHHHHHFFFFFFEEEEECCDDDDEEFEEDDDDDDDDDDDDDCC_Mismatch_0_Sense_+_Library_PoolC
CCACGACGAGCAGCTTGTTAGAATGTAAGAATAGTTGCTAACGGTGATGATGGAAAGATGAAGAAATGTTTTATATTCCTTTCCGTCTCCTGTT
>Frequency_2_QualityScore_FFHHHHGIIIIIIIIIGHIIIJHIIJJJJJIJJJJJIIJJIIJJJJIHIIIIIHHGFFFFF>CEDECDEDCABCEDDDFDCDDDCDCDDDCDCD_Mismatch_0_Sense_+_Library_PoolT
CCAGATCACTGGCGTCATTTCGTCAACTTTTTCCGCAAAATTGGGCAATATGGCTTAATGGATAATGAGAGTGATGTACCATTGAAAGACCAGG
>Frequency_2_QualityScore_EE?E@DFEGHEGHHIGCEBACEDCFGIFFGCGBCEEAGCGIFBAEEHIBEGAA>AAEGEFBBDCCACDA??A;?@CACCCB@?BCCCACA;5=8_Mismatch_1_Sense_+_Library_PoolT
AGTGATGTACCATTGAAAGACCAGGAAACAACCTCTTCCAGCTTCTCCCACGACGAGCAGCTTGTTAGAATGTAAGAATAGTTGCTAACGGTGA
>Frequency_2_QualityScore_FFHHHHHGGIIJIJJJIJJIIIJIIJHIJJIGIIJJIJJJJIIJJIEHIIIIJIIIIIJIJIJIIIIHHGHGFFFFFFEECCDDDCCCDDDDDD_Mismatch_0_Sense_+_Library_PoolT
CTAACGGTGATGATGGAAAGATGAAGAAATGTTTTATATTCCTTTCCGTCTCCTGTTTTTGTAAGATTATTAAGCATTACGCCAGAAGCAAATT
>Frequency_2_QualityScore_FEHHHHFICEGIIIIIGDIIIIIIIIIIIIIIIIIIIIIIIIIIIIIIEEGGHHHFGGGFFEE?CCEEDCEDCEDDBCBCCDDDDDDDDDDCDD_Mismatch_0_Sense_+_Library_PoolT
CTGGCGTCATTTCGTCAACTTTTTCCGCAAAATTGGGCAATATGGCTTAATGGATAATGAGAGTGATGTACCATTGAAAGACCAGGAAACAGCC
>Frequency_2_QualityScore_FEHHFHHJIIIIJIJJGIIIJJIIJJJJJJJJIIJIIJJJJIIDFIJJIGIIIHIIIGGGGGGECEEEECCDEEEEDDDDDDEEEEEEEDCDDE_Mismatch_1_Sense_+_Library_PoolT
GTGTAATTAACACTGGATTATTGACTCTTCTGCCGCAGGGGAGATCTTGTGCTATTGCTACTAGATTTGCTATTAGACTCATTATTCTTTATTA
>Frequency_2_QualityScore_FFHHHHHJJJIJJJJJIJJHIIIJJJJJIJJIIJJJIJIIIIJIJJJJJJJJJIIIIJJIIJIJJJJIJIIJHHFECDDDACCEDDDDDDDEDD_Mismatch_1_Sense_+_Library_PoolT
TCAGTATGCCATACATAAGAATTATCCGTCAACTTTAGTGTAATTAACACTGGATTATTGACTCTTCTGCCGCAGGGGAGATCTTGTGCTATTG
>Frequency_2_QualityScore_FFHHHHGIJIJJHIJJIIJJEEHGIIJIJJHIJJJJIJIJJJJJJJJIIJIIIJIIIJIIGIIIIFGGGEFEEEEEEEEEDCDEEDDCDDCCED_Mismatch_0_Sense_+_Library_PoolT
GAAATGTTTTATATTCCTTTCCGTCTCCTGTTTTTGTAAGATTATTAAGCATTACGCCAGAAGCAAATTCAAACAAGTCAGTATGCCATACATA
>Frequency_2_QualityScore_FFHEGHGIEGCHIJJIICGCAFHIEIIGGGIIIJIJIIIIIGIIIIIIIGHJIGHGEHEFFFEFEEEDECDCCC<ACCCDEFDDCDDDDDCDDD_Mismatch_0_Sense_+_Library_PoolT
TTTCCAGATCACTGGCGTCATTTCGTCAACTTTTTCCGCAAAATTGGGCAATATGGCTTAATGGATAATGAGAGTGATGTACCATTGAAAGACC
>Frequency_2_QualityScore_FFHHHHHIJJJJIHIGIIIIIIJIIIIJJJJJJJDGIIIJJJIIJJJIIJJJIJJJIIFHIIJIJJJGIGGHIGGGFFEEEDBCDEDDCEEDCD_Mismatch_1_Sense_+_Library_PoolT
CAGCTTGTTAGAATGTAAGAATAGTTGCTAACGGTGATGATGGAAAGATGAAGAAATGTTTTATATTCCTTACCGTCTCCTGTTTTTGTAAGAT
>Frequency_2_QualityScore_FFHHHHHJJJJJJJJJIIIJJJIJIJGIHIIIIJJJJJJJJIJJIIJJJJIJIJJJJJJIJIJIHGFEDECDEDDDDDEEDDDDEDDDDDCEDD_Mismatch_0_Sense_+_Library_PoolT
ACATAAGAATTATCCGTCAACTTTAGTGTAATTAACACTGGATTATTGACTCTTCTGCCGCAGGGGAGATCTTTTGCTATTGCTACTAGATTTG
>Frequency_2_QualityScore_FFHHHHHJJJJJGIIIIIIJIJJIHGFIIGHIJIIJIJBGHIIIJIIIFGGHGFHHHEEFFEEEDEEDD@BB@CCCCCEEEEEDDDDCDDDDDD_Mismatch_1_Sense_+_Library_PoolT
TCTCCCACGACGAGCAGCTTGTTAGAATGTAAGAATAGTTGCTAACGGTGATGATGGAAAGATGAAGAAATGTTTTATATTCCTTACCGTCTCC
>Frequency_1_QualityScore_FFHHHHHJJJIJDHIJJJJJIIIGGFIIJHIJJJJIJIIHIJJJJIJJ;D@EHEHHHEDFFFFEEDEAACCD@CDDDDEFF@DDDCCCBDDDDD_Mismatch_1_Sense_+_Library_PoolC
TCTCCCACGACGAGCAGCTTGTTAGAATGTAAGAATAGTTGCTAACGGTGATGATGGAAAGATGAAGAAATGTTTTATATTCCTTACCGTCTCC
>Frequency_2_QualityScore_FFHHHHHIJIJJIJJJIJIJJIJJIIJJJIEGIIIIJJJJJIIJIJJJGGIIIJIIJIHIJIIJJIIIJHIJIEGHFEEEEEEDCDDDCD_Mismatch_0_Sense_+_Library_PoolT
TGATGATGGAAAGATGAAGAAATGTTTTATATTCCTTTCCGTCTCCTGTTTTTGTAAGATTATTAAGCATTACGCCAGAAGCAAATTCAA
>Frequency_2_QualityScore_FFHHHHHJJJJJJJJJJJJJIIJJJIJJIJJJIIIIIIIJIJJJIJJIJJJJJJJIIJJIJJJJJIHFFCEEEEEEEDDDDDDDDCCCDDEDEE_Mismatch_0_Sense_+_Library_PoolT
AGATCCCATTTCTTGGTCCAACCTTAATAATGTTGTGATAATTCATGTGAATTGACAGCACCCGGCAGGCTATTTACAGGGCCTGATAATAATA
>Frequency_2_QualityScore_FFHHHHHIIJJIIIJJJJJJJI@GFIIIJJIIJJJJJJIJJJJJJJIIIJIJJJJJJJJIIJJJIIJIIGHGGGGFCEEEEEEEEEEECCDDDD_Mismatch_1_Sense_+_Library_PoolT
ATGTAAGAATAGTTGCTAACGGTGATGATGGAAAGATGAAGAAATGTTTTATATTCCTTACCGTCTCCTGTTTTTGTAAGATTATTAAGCATTA
>Frequency_2_QualityScore_FFFHGHGIFIAEGGIIIIFIGGHIIIIIHIIIIIIIIFHIIIIIEHIGCDHGIEGGFGGEEEACC@A?ABCABBABC;AAECAABCCCCA?BAC_Mismatch_0_Sense_+_Library_PoolT
TTCTTTCCAGATCACTGGCGTCATTTCGTCAACTTTTTCCGCAAAATTGGGCAATATGGCTTAATGGATAATGAGAGTGATGTACCATTGAAAG
>Frequency_2_QualityScore_FEGGHHHGGHHGHGIGIIIJJIJIJJIIIEHIIIEIIIIIIHGIIGGIIIGGIIJIGHGGHGIEGFFEGEGGCEEEDEBBAAA?AACCDCCCCC_Mismatch_0_Sense_+_Library_PoolT
AAGTCAGTATGCCATACATAAGAATTATCCGTCAACTTTAGTGTAATTAACACTGGATTATTGACTCTTCTGCCGCAGGGGAGATCTTTTGCTA
>Frequency_1_QualityScore_DFHDDDFGHIIBGIJCHGHIIIJJGIJJJIJIHBAHGIIJFFHE@FEI:DEGHJIEGIDEAHCAG>FHGHDHI@EHFECD6/=;CCCCCDCCCD_Mismatch_0_Sense_+_Library_PoolC
AAGTCAGTATGCCATACATAAGAATTATCCGTCAACTTTAGTGTAATTAACACTGGATTATTGACTCTTCTGCCGCAGGGGAGATCTTTTGCTA
>Frequency_2_QualityScore_EEG@FFFIIGGHIHIFGIHICGIEFHCGEIGIHHIIHHGIEHGIHIGICGG?D6CDCEC?CEEEECEEC=?ABBABDCCCC?CCCDCCCCCCEE_Mismatch_1_Sense_+_Library_PoolT
GTCAACTTTAGTGTAATTAACACTGGATTATTGACTCTTCTGCCGCAGGGGAGATCTTGTGCTATTGCTACTAGATTTGCTATTAGACTCATTA
>Frequency_1_QualityScore_FDHHHHHJJIJHIHJJJJIJJJJJJJGIJJJJJJJJJJJJJJJJJJJJJJJHEAHDFFFFFEDEEEDEEECCCDDDEDDDDCEDEEDDCDDDEE_Mismatch_1_Sense_+_Library_PoolC
GTCAACTTTAGTGTAATTAACACTGGATTATTGACTCTTCTGCCGCAGGGGAGATCTTGTGCTATTGCTACTAGATTTGCTATTAGACTCATTA
>Frequency_2_QualityScore_><AECEEFD9A?DDAA:??BB<?A>CDE9AEEEEEACC8>CDEEFGEAB?DCEBBCEACCDDGEEBCCAABA=?AA5?AC_Mismatch_0_Sense_+_Library_PoolT
GATTATTAAGCATTACGCCAGAAGCAAATTCAAACAAGTCAGTATGCCATACATAAGAATTATCCGTCAACTTTAGTGTA
>Frequency_2_QualityScore_FFGHHGHIIJJJJJIIIJJJIIIJGIHIIICHIHIIIIJIJIIGIIIIIIIIIHHGGGGGFEFFED=ABCCEEDDDDDDCDDDDCCDDDDBDED_Mismatch_1_Sense_+_Library_PoolT
AAACAACCTCTTCCAGCTTCTCCCACGACGAGCAGCTTGTTAGAATGTAAGAATAGTTGCTAACGGTGATGATGGAAAGATGAAGAAATGTTTT
>Frequency_2_QualityScore_FFHHHHHJJJJJJJIJJIIJIIIJJGHIIIIGIGIDGGIIIGIIIIIIGIJJIJJIIJIJJIIIIHIGGCGGFGEEEEEEECECDDDDCCCCDC_Mismatch_0_Sense_+_Library_PoolT
AAAATTGGGCAATATGGCTTAATGGATAATGAGAGTGATGTACCATTGAAAGACCAGGAAACAGCCTCTTCCAGCTTCTCCCACGACGAGCAGC
>Frequency_2_QualityScore_FCFGFHHHIIIGGGIIJJIGIGIGEFIIIIIFIIBEIIIEGICIIGIIIIIJIGIGIIIHECEEAECECCCAC=?ABBCC@CCC;?BC;AABC?_Mismatch_1_Sense_+_Library_PoolT
GTGCATCTCTGTTCTTTCCAGATCACTGGCGTCATTTTGTCAACTTTTTCCGCAAAATTGGGCAATATGGCTTAATGGATAATGAGAGTGATGT
>Frequency_2_QualityScore_FFGHHHHIJJIIJIIJJJIJIIIJIJJJJJHHIIIIJIIJIJIIIIJJIJIIJIJJJJJIJJJJJHHGEEDCADCDDDDDCCDEDDDDEDCCCC_Mismatch_1_Sense_+_Library_PoolT
CCATACATAAGAATTATCCGTCAACTTTAGTGTAATTAACACTGGATTATTGACTCTTCTGCCGCAGGGGAGATCTTGTGCTATTGCTACTAGA
>Frequency_2_QualityScore_EFHHHHEGHIJIIJJIJJJIIIJJIIJIIJIIJJIJHHIJIIIIIHGGHIJJJJIJJJJIIJJIIIIIHGHHGGFFFFFEDDDDDDCDDCBCDD_Mismatch_0_Sense_+_Library_PoolT
TAACGGTGATGATGGAAAGATGAAGAAATGTTTTATATTCCTTTCCGTCTCCTGTTTTTGTAAGATTATTAAGCATTACGCCAGAAGCAAATTC
>Frequency_2_QualityScore_EFHHEHHIJJJJJJJIJJHIIIIIJIJJJJJIIJJIIJIIIIJJIJJHIJJJJIJJIJIIIIICGHGIJCGIIIIGEHGFFFEFEEEEECFFFE_Mismatch_0_Sense_+_Library_PoolT
TTTTGCTATTGCTACTAGATTTGCTATTAGACTCATTATTCTTTATTATTTTGACGAGACTGATTAAATTACTAAAACAATGATGTGATATTTA
>Frequency_2_QualityScore_FFHHGHHIJJJJJIIJIJJJJIJJIJIGIGIJJJJJIGHIIIJIIJJJJJJGIIIIIIHIJIIIIGGGIFGHHHHGEEFFDEEEEEDCCDEEED_Mismatch_0_Sense_+_Library_PoolT
TTAGAATGTAAGAATAGTTGCTAACGGTGATGATGGAAAGATGAAGAAATGTTTTATATTCCTTTCCGTCTCCTGTTTTTGTAAGATTATTAAG
>Frequency_2_QualityScore_FFHHHDFHIJIJJJJJJIJJJIJJJJJJJJJJJJIIIJJJJJIJJIJJJJIIIIHHGGFFEEEEEEEDDCDDDDDDEEDCDDDDDDDDDDCDDD_Mismatch_0_Sense_+_Library_PoolT
GAGAGTGATGTACCATTGAAAGACCAGGAAACAGCCTCTTCCAGCTTCTCCCACGACGAGCAGCTTGTTAGAATGTAAGAATAGTTGCTAACGG
>Frequency_2_QualityScore_FFHHHHGEGGIIJJJIIHIIIIIIIJIIIIHFHIIJJEIIIIIIIEGHEGHHIJHGHHIJIIHIIGGHGHHGGEFFFFEEDDDDCDCDCDDACC_Mismatch_1_Sense_+_Library_PoolT
CTAACGGTGATGATGGAAAGATGAAGAAATGTTTTATATTCCTTACCGTCTCCTGTTTTTGTAAGATTATTAAGCATTACGCCAGAAGCAAATT
>Frequency_2_QualityScore_FFHHHGHIJJIIIIJJIIJJJJIIIJJIJJJIJJJJIIIJIJJJJJJJIIJJJIJJIIIIIHGFCEEEEEDDDDCEDDDDEDDDDCDEDDDDEE_Mismatch_1_Sense_+_Library_PoolT
AAGAATTATCCGTCAACTTTAGTGTAATTAACACTGGATTATTGACTCTTCTGCCGCAGGGGAGATCTTGTGCTATTGCTACTAGATTTGCTAT
>Frequency_2_QualityScore_FFGGHGGIIJJHGGIJIIIIIIIIIIIJJIJJIJJJIIIIIJIIIIJIIIIIIFIHIIGIIIIIIGHGHEFGEEFFFFEDDDCBCCCDCCCCCC_Mismatch_0_Sense_+_Library_PoolT
CTCCTGTTTTTGTAAGATTATTAAGCATTACGCCAGAAGCAAATTCAAACAAGTCAGTATGCCATACATAAGAATTATCCGTCAACTTTAGTGT
>Frequency_2_QualityScore_DDHEGHHIIIIIJHIIJIIIGIDIGFIGHIIIIIIJIIHGIEGHIIIHCECGCGFHFFGEEGGCEEEFFBDA;?ACDCCCEEBEEDCCCDCEBC_Mismatch_1_Sense_+_Library_PoolT
TCAACTTTAGTGTAATTAACACTGGATTATTGACTCTTCTGCCGCAGGGGAGATCTTGTGCTATTGCTACTAGATTTGCTATTAGACTCATTAT
>Frequency_2_QualityScore_FFHHHGGJIJIJJJIHIIJIJJIJJJJIIJIJJJJJJIGIJJJJJHIJIIHIIII_Mismatch_0_Sense_+_Library_PoolT
CTTCTGCCGCAGGGGAGATCTTTTGCTATTGCTACTAGATTTGCTATTAGACTCA
>Frequency_2_QualityScore_FFHGHHHJJJJJJJJJJJJJJJJJIIJJJJJJJJJJJJJJJJJJJJJJJJJJJJJJJJJIJIGIFIHIGFGGGGGEEEEEEEEEDDEDDDDEDE_Mismatch_0_Sense_+_Library_PoolT
GAGATCTTTTGCTATTGCTACTAGATTTGCTATTAGACTCATTATTCTTTATTATTTTGACGAGACTGATTAAATTACTAAAACAATGATGTGA
>Frequency_2_QualityScore_EEGGGGCHCGEGCHHIHIIIIIIIIIIGIIIIGFFHIIIIGHHHGGGGIII?FFIIHIIIIIGADC@CAACCACBCACCC?BD?=ACCCEDCCC_Mismatch_0_Sense_+_Library_PoolT
ATAATGAGAGTGATGTACCATTGAAAGACCAGGAAACAGCCTCTTCCAGCTTCTCCCACGACGAGCAGCTTGTTAGAATGTAAGAATAGTTGCT
>Frequency_2_QualityScore_FEHHGGGEGGEGG=C?CCGIIIEAEGIHIHIAEHGGEGGIGGHCGIGGHIIGHHHCEFDEGHGHGEEFDACBECACA=BAABCC?ABEBCCCCC_Mismatch_0_Sense_+_Library_PoolT
TCTGCCGCAGGGGAGATCTTTTGCTATTGCTACTAGATTTGCTATTAGACTCATTATTCTTTATTATTTTGACGAGACTGATTAAATTACTAAA
>Frequency_2_QualityScore_FEGGEGHIIIIIIIJJIHJIJIIIIIIIIGIIFIHIIJIJJIJGIIJJIIJJIIIII?EECEEECECCCABCCDDFDCCCDDCDEBCCACDDC;_Mismatch_1_Sense_+_Library_PoolT
AGAGTGATGTACCATTGAAAGACCAGGAAACAACCTCTTCCAGCTTCTCCCACGACGAGCAGCTTGTTAGAATGTAAGAATAGTTGCTAACGGT
>Frequency_2_QualityScore_FFGHGHHJJHIJIIIJJIJJJJJIJJJIIIJJJJJIJHJJIHHGGGIJCGIJJIGGIGFHHHGGDGFFGCEEDECEEEECEDDDDDCCEEEDDC_Mismatch_1_Sense_+_Library_PoolT
AAGAAACTCGCCTGATCTCCCCCTTTTGACTTCTTTCACTTTTAAAAGTATGGGTGCATCTCTGTTCTTTCCAGATCACTGGCGTCATTTTGTC
>Frequency_2_QualityScore_FFHHHHHJIIJJJIHIJGIIIIJFGIHGGIJJJJJJHGIIGIIIIJIIIIIIJIJJJJJJG_Mismatch_0_Sense_+_Library_PoolT
TCTTTATTATTTTGACGAGACTGATTAAATTACTAAAACAATGATGTGATATTTATTTTGA
>Frequency_2_QualityScore_FFHFGGHIJHIJJJJIIIJIIIIIIJIIJJIIIHIIIIJJJJJIIIGIIIJJJIJJIIIJIJIIIEIIHIIIHIGHGFCCDDDDCADDEDDDDD_Mismatch_0_Sense_+_Library_PoolT
ACAAGTCAGTATGCCATACATAAGAATTATCCGTCAACTTTAGTGTAATTAACACTGGATTATTGACTCTTCTGCCGCAGGGGAGATCTTTTGC
>Frequency_2_QualityScore_FFHGHHHIIJIIIIJJIJHJJIIFICGHIIJIIIJIJJIIJHJJIIIIGIHIIIIHHIIGHHHHHFFFFEEFEDEEEEEEDCCDCDACCDCCDE_Mismatch_0_Sense_+_Library_PoolT
TATTGACTCTTCTGCCGCAGGGGAGATCTTTTGCTATTGCTACTAGATTTGCTATTAGACTCATTATTCTTTATTATTTTGACGAGACTGATTA
>Frequency_2_QualityScore_EFHHHHGIJIJJJGIIJIIJJIJIJJHIIJIJIJIIJIJJJIJIIIFIIIGIIIGIIHHHGGHGFEGEEBCCEEEEEECEDDEECBBCDCCDCB_Mismatch_0_Sense_+_Library_PoolT
ATATTCCTTTCCGTCTCCTGTTTTTGTAAGATTATTAAGCATTACGCCAGAAGCAAATTCAAACAAGTCAGTATGCCATACATAAGAATTATCC
>Frequency_2_QualityScore_ADGHGEFECGHCGGIFHIHCEGIIHHEGIHIIGIIIGGGGHEEGEFHGFGGEDIIBEFEGECEEGCCCCACAC@CDDCCDACCDDECDDDCDDD_Mismatch_0_Sense_+_Library_PoolT
TAAACATGGAGTGCCAGTTGCAGGCGAGAATTCACTTCCGTGCTGTGACATTCCTGCTTTTAAGAGGATCAGCGACAATGTTCATCTAAGAAAC
>Frequency_2_QualityScore_FFHHHHHJJJJJJJJJJJJJJIJJIJJJJJIJJIJIIJJGIJJIJJJJJJIIIIIIIIJIJJIIJHJIIIHIIIIHG_Mismatch_0_Sense_+_Library_PoolT
CTATTAGACTCATTATTCTTTATTATTTTGACGAGACTGATTAAATTACTAAAACAATGATGTGATATTTATTTTGA
>Frequency_2_QualityScore_FFHGHHHIJJJJJJJJJGJIJJIJJJJIJJJIIJJJJJIIJJJJIIIIGIIIIJIJIJIIIJJIIIIIJHGFGGF_Mismatch_0_Sense_+_Library_PoolT
TTGTAAGATTATTAAGCATTACGCCAGAAGCAAATTCAAACAAGTCAGTATGCCATACATAAGAATTATCCGTCA
>Frequency_2_QualityScore_FFHGHHHIGHIIIGIIIIIGIIJGHIGIGGGIID9BGIIIIJIIGIHDGIHIEGGIIIIIHGGGGGADC@ACDDEDDDEEDDCCAAAA;?CCCA_Mismatch_0_Sense_+_Library_PoolT
CCCTTTTGACTTCTTTCACTTTTAAAAGTATGGGTGCATCTCTGTTCTTTCCAGATCACTGGCGTCATTTCGTCAACTTTTTCCGCAAAATTGG
>Frequency_2_QualityScore_EFHHHHHJIJHIJJIJEIJIIIJJEHHGIIIJJIHIIJJJIIJIIJJIIJIIIIJJJJIHIJIJFHHHHHFFFFFFEDDDEEDEDDEEEDDDDD_Mismatch_0_Sense_+_Library_PoolT
TGAAGAAATGTTTTATATTCCTTTCCGTCTCCTGTTTTTGTAAGATTATTAAGCATTACGCCAGAAGCAAATTCAAACAAGTCAGTATGCCATA
>Frequency_2_QualityScore_CEGFHHHDEIGHGHIIEGHIIFEIGHEGEIGIIIEHHGIIEGEG>GGCEEIEEEGGHIGEACGABGCEECEDEEECECDCDCCDCCDEECCCCC_Mismatch_0_Sense_+_Library_PoolC
TGAAGAAATGTTTTATATTCCTTTCCGTCTCCTGTTTTTGTAAGATTATTAAGCATTACGCCAGAAGCAAATTCAAACAAGTCAGTATGCCATA
>Frequency_2_QualityScore_FFHHHHHJIJJIJIHIGIIJJCGEHIJJJIIIIIJJIIIIJJJIHIJJIIJJJIIIIIHHGGGGGFFEEEEEEEEEEEECDD?AACDDDDDDAC_Mismatch_0_Sense_+_Library_PoolT
TTGACTCTTCTGCCGCAGGGGAGATCTTTTGCTATTGCTACTAGATTTGCTATTAGACTCATTATTCTTTATTATTTTGACGAGACTGATTAAA
>Frequency_1_QualityScore_FFHHHHGJJJJJJJIJIIJJJGHEHHJJIJJJJJJIIJJJJJJJHIJJJJJJJJJIIHHHHHGHFFFFFDFFEEDEEEEBDDDBBDDDACCDDD_Mismatch_0_Sense_+_Library_PoolC
TTGACTCTTCTGCCGCAGGGGAGATCTTTTGCTATTGCTACTAGATTTGCTATTAGACTCATTATTCTTTATTATTTTGACGAGACTGATTAAA
>Frequency_2_QualityScore_EEFFHGHHHIIJJIJGIHGFIIIIIJIEECIEIIIGGEGHAAFB@:4=DCFGGDEE?AEED;9ACCEE;?ADB=5?>ACA@ACAABCBA3:ACC_Mismatch_1_Sense_+_Library_PoolT
CGCCTGATCTCCCCCTTTTGACTTCTTTCACTTTTAAAAGTATGGGTGCATCTCTGTTCTTTCCAGATCACTGGCGTCATTTTGTCAACTTTTT
>Frequency_2_QualityScore_FCGHHFEFIHHCIGCGEGHHEEGGGCGIIIICAAGGFIHIIGCEIHHFEFHGGICGHHFIGEFHGEGEABA?=>?=<ACCCBCBCDCCCCCDDC_Mismatch_0_Sense_+_Library_PoolT
ATGCCATACATAAGAATTATCCGTCAACTTTAGTGTAATTAACACTGGATTATTGACTCTTCTGCCGCAGGGGAGATCTTTTGCTATTGCTACT
>Frequency_2_QualityScore_FFHHGHGJIJIJJJJJJIGIIIIICHIIIIJIABEFGIIIIHGGIIIJGIGIJFIIHIIIIJIIIJIEGEGEEEEEEDADEEDEDDDDCCCCC?_Mismatch_0_Sense_+_Library_PoolT
TGGAAAGATGAAGAAATGTTTTATATTCCTTTCCGTCTCCTGTTTTTGTAAGATTATTAAGCATTACGCCAGAAGCAAATTCAAACAAGTCAGT
>Frequency_2_QualityScore_FFHHHHHJJJJJJJJJJIIJIJJIJIJHIIIJJJIJJJIJJJIJIIJJJGIJJJIJJJJJJJGIGGFEDDEDEDDDDDDEEDDDDEDDDDCDED_Mismatch_0_Sense_+_Library_PoolT
TACATAAGAATTATCCGTCAACTTTAGTGTAATTAACACTGGATTATTGACTCTTCTGCCGCAGGGGAGATCTTTTGCTATTGCTACTAGATTT
>Frequency_2_QualityScore_FFHHHEGHIIJJJIJHGGIIIIIJHIJJIJIJJJJJJIIJJJIJJJJJIIIHGEGFCADDEEDCEECEECCECEDDDDBCEDDDDDEDEEDDCD_Mismatch_0_Sense_+_Library_PoolT
ATCCGTCAACTTTAGTGTAATTAACACTGGATTATTGACTCTTCTGCCGCAGGGGAGATCTTTTGCTATTGCTACTAGATTTGCTATTAGACTC
>Frequency_2_QualityScore_EEHHHGGJIIIJJICIIGIJFIIIIIHIIGIIGIIHIIHIGIIFCGIHIIIIH@CCACCEEECDCACEDCACDDDDCEEDCDDEEEEE_Mismatch_1_Sense_+_Library_PoolT
CAGCTTCTCCCACGACGAGCAGCTTGTTAGAATGTAAGAATAGTTGCTAACGGTGATGATGGAAAGATGAAGAAATGTTTTATATTCA
>Frequency_2_QualityScore_FFHHGHHJJIIJJJIJIIIJJJIJIJJJJJJIJJJJJJIJIJJJJJJJJJJIIJIJGH@DFFFEEEEEEEDDDDEDDCDDDEDDDDCEDDEBCC_Mismatch_1_Sense_+_Library_PoolT
TATCCGTCAACTTTAGTGTAATTAACACTGGATTATTGACTCTTCTGCCGCAGGGGAGATCTTGTGCTATTGCTACTAGATTTGCTATTAGACT
>Frequency_2_QualityScore_EEEEG@GIIIIIGIIIIFFIIHHGCGIIEGFGHEGIIIFEGIIIHIIIEIGIIIIIIEGCGFBCADCDCCDDCCCCDCCCCCECCCCCCECCCC_Mismatch_0_Sense_+_Library_PoolT
ATAAGAATTATCCGTCAACTTTAGTGTAATTAACACTGGATTATTGACTCTTCTGCCGCAGGGGAGATCTTTTGCTATTGCTACTAGATTTGCT
>Frequency_2_QualityScore_FFHHHHGJJJIJIJJIIIJIIIHIFHIIJJIIIIIIJJJJJJJIEGHIIIGGHGGGGDEEEEEEEEEEDDCEDCDACBCACCEDEEEDCDDAAC_Mismatch_0_Sense_+_Library_PoolT
TGTTCTTTCCAGATCACTGGCGTCATTTCGTCAACTTTTTCCGCAAAATTGGGCAATATGGCTTAATGGATAATGAGAGTGATGTACCATTGAA
>Frequency_2_QualityScore_FFHHGHGIIJIIIJJIIIJIJFIIHHIJJJIIIJJJJJJJ?EHIIHIHHGGGGFGGGGFEEEEEFEEDECDDEEEDDDDDDDDDDDDDDDDDDC_Mismatch_0_Sense_+_Library_PoolT
GACGAGCAGCTTGTTAGAATGTAAGAATAGTTGCTAACGGTGATGATGGAAAGATGAAGAAATGTTTTATATTCCTTTCCGTCTCCTGTTTTTG
>Frequency_2_QualityScore_FEHHHHHJJJJJJJJJJJJIJJJJJIJJJIIJJIJIJIJJIJJJJIJJJIJIJIJJIGIIIIIIIHHHGCEDECDDDDDDEDDDDDDEECDDCE_Mismatch_0_Sense_+_Library_PoolT
GTATGCCATACATAAGAATTATCCGTCAACTTTAGTGTAATTAACACTGGATTATTGACTCTTCTGCCGCAGGGGAGATCTTTTGCTATTGCTA
>Frequency_2_QualityScore_FEHHEGCHIGIIIEHIIEIIGIIIIIIIHIIIIIGHIIIIIIIIIIIIIIIIGGIIIIIIGHGIIGGHGGGGFFFFFACCCBCDDDDDCDDDDE_Mismatch_1_Sense_+_Library_PoolT
ACGGTGATGATGGAAAGATGAAGAAATGTTTTATATTCCTTACCGTCTCCTGTTTTTGTAAGATTATTAAGCATTACGCCAGAAGCAAATTCAA
>Frequency_2_QualityScore_ECGGFHHICGE@CHIHIGHIHIIIII_Mismatch_0_Sense_+_Library_PoolT
AAACAATGATGTGATATTTATTTTGA
>Frequency_2_QualityScore_FFHHHHHJJJJJJIJIIJJJJJJIIJIJJIJIJJJIIIIIIJJJJJJJJJJIIHGGFFFFEEEEEEEECCECDDDCDDEDDDEDDDDABBCCEE_Mismatch_1_Sense_+_Library_PoolT
ATGTACCATTGAAAGACCAGGAAACAACCTCTTCCAGCTTCTCCCACGACGAGCAGCTTGTTAGAATGTAAGAATAGTTGCTAACGGTGATGAT
>Frequency_2_QualityScore_FFHHHHHJJJJJJIJJJJJJJJIIIIIJJJJJJJGIJJJJIJJIIJJGIJIIHFGGFEEEEEECEEEEECCCDDDCDECDDEDDDDAAACCCCD_Mismatch_1_Sense_+_Library_PoolT
TGTACCATTGAAAGACCAGGAAACAACCTCTTCCAGCTTCTCCCACGACGAGCAGCTTGTTAGAATGTAAGAATAGTTGCTAACGGTGATGATG
>Frequency_2_QualityScore_FFHHHGHIIIJJJIJIJJJIIIJJJIIJIIIJIJJIJJIJIJHIIIJIIJJJIIIJJJHEIIIIJIGGIHGGIHGGGGGGEEEEEEEDCEEEDE_Mismatch_0_Sense_+_Library_PoolT
ATCTTTTGCTATTGCTACTAGATTTGCTATTAGACTCATTATTCTTTATTATTTTGACGAGACTGATTAAATTACTAAAACAATGATGTGATAT
>Frequency_2_QualityScore_EEEGGHGIJJIHIIIGIIJIGIIIIJDDGIJGEGIIIGIHHIIIIJIIIIIIJGC9CHHFHHIIGFGEEFDDECC??A>BCCDCCCAACC_Mismatch_0_Sense_+_Library_PoolT
TCCCCCTTTTGACTTCTTTCACTTTTAAAAGTATGGGTGCATCTCTGTTCTTTCCAGATCACTGGCGTCATTTCGTCAACTTTTTCCGCA
>Frequency_2_QualityScore_FFHHHHHIJIIJJHIIIIJJIIIIJJJJJJJJEHIIJJJJJIIJJJJJIJIIJIJJGIIJJJJJJIIIJIIGHGGFFEEECEEEDDDEEDDDDD_Mismatch_1_Sense_+_Library_PoolT
GCTTGTTAGAATGTAAGAATAGTTGCTAACGGTGATGATGGAAAGATGAAGAAATGTTTTATATTCCTTACCGTCTCCTGTTTTTGTAAGATTA
>Frequency_2_QualityScore_FFHHHHHJJIIGHEGIIJIIIJJJJIJJJJCHIJJJIJJJJIJIJIJJJJJJIJJJJJJIJJJHHGDDDDCDDDDDDDDCDCDDEEDDDDCDDD_Mismatch_1_Sense_+_Library_PoolT
TGGATAATGAGAGTGATGTACCATTGAAAGACCAGGAAACAACCTCTTCCAGCTTCTCCCACGACGAGCAGCTTGTTAGAATGTAAGAATAGTT
>Frequency_2_QualityScore_DEHHGHHIIIIIIHIIIIECGIGHGGHIIIJIJIJIHIIIIIIIIIGIDGIIFFHIIIIFIGG@EEEFEECDCACD==6979?C?;?ACB_Mismatch_0_Sense_+_Library_PoolT
TTCCGTCTCCTGTTTTTGTAAGATTATTAAGCATTACGCCAGAAGCAAATTCAAACAAGTCAGTATGCCATACATAAGAATTATCCGTCA
>Frequency_2_QualityScore_FFGEHHGIJGIIIIIIIIIJIHIGHIGGEDGGIIIIJGIHIIJIIJJIIIIIIHIJIHHIIGEGGIDEGEGGEEEDA>?BBABCCBB?BBCCDC_Mismatch_1_Sense_+_Library_PoolT
GTCAGTATGCCATACATAAGAATTATCCGTCAACTTTAGTGTAATTAACACTGGATTATTGACTCTTCTGCCGCAGGGGAGATCTTGTGCTATT
>Frequency_2_QualityScore_FFHHHHHJJIIJJJJJIJJJJJIJIJIJJIJJJJJJHIIIIJIIIJIIIIIJIGHHHHGGFFE@BBEEDCCDCCDDDDDDDDDDDCC@CDDDDE_Mismatch_1_Sense_+_Library_PoolT
CAACCTCTTCCAGCTTCTCCCACGACGAGCAGCTTGTTAGAATGTAAGAATAGTTGCTAACGGTGATGATGGAAAGATGAAGAAATGTTTTATA
>Frequency_2_QualityScore_FFGGHHEIIEIIIIIJIIGIIIIIIIIIIIIIIIIJIIIIEHBEGHGGCEFCEEEDCCEC=CCCCCDCDCACCDC?B=?CCDACACCCCDDCCD_Mismatch_1_Sense_+_Library_PoolT
AAGACCAGGAAACAACCTCTTCCAGCTTCTCCCACGACGAGCAGCTTGTTAGAATGTAAGAATAGTTGCTAACGGTGATGATGGAAAGATGAAG
>Frequency_2_QualityScore_FFHHGHHJJJJJJJJJJGJJIIJGIIIJJJJJJJJJIIIIIIJIHIIIJIGIIJIIHHGDEEEEDEEECDDDDDDDDDCDDDCADEDDDEEEEE_Mismatch_0_Sense_+_Library_PoolT
CTCTTCCAGCTTCTCCCACGACGAGCAGCTTGTTAGAATGTAAGAATAGTTGCTAACGGTGATGATGGAAAGATGAAGAAATGTTTTATATTCC
>Frequency_2_QualityScore_FFHHHHGIIJJIFIIIIJGIIIIIIGGIFEHGFIIIIHHII>CDDGAGGIHGGCGHIIIIIHGFEEHCC7A?CCCDDC??ACCDCDDC>?BDBB_Mismatch_0_Sense_+_Library_PoolT
TTCCGCAAAATTGGGCAATATGGCTTAATGGATAATGAGAGTGATGTACCATTGAAAGACCAGGAAACAGCCTCTTCCAGCTTCTCCCACGACG
>Frequency_2_QualityScore_FFHHHHHJJJJJJJJJJIFHIJJJBGHIJJJJJJIJJJJJJJIIJIIJJJIJIJIIIIIIIIIIHHHGGEGFGEEECCBCCCDCDDCDDCDEDD_Mismatch_1_Sense_+_Library_PoolT
TTCTTTCACTTTTAAAAGTATGGGTGCATCTCTGTTCTTTCCAGATCACTGGCGTCATTTTGTCAACTTTTTCCGCAAAATTGGGCAATATGGC
>Frequency_2_QualityScore_EFGHGHHJJJJJIIJHIJJJIIIIIIJJGHIIIJIIIJJIIJJJJIJIFIIIIIIJJJJJJJIIHGGGGEEEEEEFEEEDCEDDEECCCCCDDE_Mismatch_0_Sense_+_Library_PoolT
TTATATTCCTTTCCGTCTCCTGTTTTTGTAAGATTATTAAGCATTACGCCAGAAGCAAATTCAAACAAGTCAGTATGCCATACATAAGAATTAT
>Frequency_2_QualityScore_EEEFEEAGIGIIIIIIGIIIIIIIGHGIIIIGIGGIIIHDHHEIIEGHHGH?AACAACDCDFDCCDDCAA?BCECCCC3=7?CEECCCCCCACC_Mismatch_1_Sense_+_Library_PoolT
TGAAAGACCAGGAAACAACCTCTTCCAGCTTCTCCCACGACGAGCAGCTTGTTAGAATGTAAGAATAGTTGCTAACGGTGATGATGGAAAGATG
>Frequency_2_QualityScore_FFHHHHGJJJIIJIIJHIIIDHGIIIIIJJJJJJJIJJJJIJJJJJJJJJJJJJJJJJIJJJJJIJIIHGEFDDCDDDDDDDDDDCCDDDCEED_Mismatch_1_Sense_+_Library_PoolT
GGCTTAATGGATAATGAGAGTGATGTACCATTGAAAGACCAGGAAACAACCTCTTCCAGCTTCTCCCACGACGAGCAGCTTGTTAGAATGTAAG
>Frequency_2_QualityScore_FCHHEHHIIIIJJJHFHIIIIIGHGHHIIIGIIHGIIEGIIEDDFHEGECCDEE@A?@CBDCDCEDDCAACCB<?;CCCACC>ABCCCCBCCCC_Mismatch_1_Sense_+_Library_PoolT
GACCAGGAAACAACCTCTTCCAGCTTCTCCCACGACGAGCAGCTTGTTAGAATGTAAGAATAGTTGCTAACGGTGATGATGGAAAGATGAAGAA
>Frequency_2_QualityScore_EEHHHHHJFHIIJJEGIIJJJJJIJJJJJJJJJIJJJJJJHIIIIJIIIIIJIIJIIIIIHGGGFEEECCEDDCDCDDDCCEDDDDDDEDCCDE_Mismatch_0_Sense_+_Library_PoolT
TTTAAAAGTATGGGTGCATCTCTGTTCTTTCCAGATCACTGGCGTCATTTCGTCAACTTTTTCCGCAAAATTGGGCAATATGGCTTAATGGATA
>Frequency_2_QualityScore_CEFFGFGEGHIEIEIIGIHIIFIIIIGHIGIHFIIIGGCHIGCHGIIGECGIGHGHBEICGACA?CDEECDCECECCB?AACCDCCCC?=?ABE_Mismatch_1_Sense_+_Library_PoolT
AGAAATGTTTTATATTCCTTACCGTCTCCTGTTTTTGTAAGATTATTAAGCATTACGCCAGAAGCAAATTCAAACAAGTCAGTATGCCATACAT
>Frequency_2_QualityScore_EFHHHHEHIJIIJIIJIIJJJJJIJIJJJJIJJJIJIIIIIJJJIIIIIJIGIIJJIIIJIHGGHHHGFEEFFFCDECCDDDDDCCCCEDDDED_Mismatch_0_Sense_+_Library_PoolT
TTTTTGTAAGATTATTAAGCATTACGCCAGAAGCAAATTCAAACAAGTCAGTATGCCATACATAAGAATTATCCGTCAACTTTAGTGTAATTAA
>Frequency_1_QualityScore_FFHHHHHIJJJJJJJJJJJJJJJJJHHIJIJJJJJJJJJJJJJJJIJIJCB8BB=FDC;@;@C)..).==?E;);@CDDECCDDDCCDEDFDED_Mismatch_0_Sense_+_Library_PoolC
TTTTTGTAAGATTATTAAGCATTACGCCAGAAGCAAATTCAAACAAGTCAGTATGCCATACATAAGAATTATCCGTCAACTTTAGTGTAATTAA
>Frequency_2_QualityScore_FFHHHHHJIJJIIJIJJIIIJJEIGIGIIJIJIIJJJIIIIIIIJJJIIIJJIIIIIJJIGIIGIIIHHGGGGFGGEEEEEEEEDCDEEDDCDC_Mismatch_0_Sense_+_Library_PoolT
GCCAGAAGCAAATTCAAACAAGTCAGTATGCCATACATAAGAATTATCCGTCAACTTTAGTGTAATTAACACTGGATTATTGACTCTTCTGCCG
>Frequency_2_QualityScore_EEFHHHGIIIIIIJJIHIIGIIJIIIIIIAGFGIAGIIHGEIGGIIEHIIIIIIIEIIIIIIIGEGHHIGIIHIGGC?ACCCCCDDECC?CCCC_Mismatch_1_Sense_+_Library_PoolT
AAGTCAGTATGCCATACATAAGAATTATCCGTCAACTTTAGTGTAATTAACACTGGATTATTGACTCTTCTGCCGCAGGGGAGATCTTGTGCTA
>Frequency_2_QualityScore_FFHHHHHJJJJIJIIIJJJJJJJIJJJJIJJJJJJJJJJJJJIJJJJJHIIJIIIFGGGFEEEEEEEEEEEEEDCDDDEDDDDEEDEEDDDDDD_Mismatch_0_Sense_+_Library_PoolT
CCGTCAACTTTAGTGTAATTAACACTGGATTATTGACTCTTCTGCCGCAGGGGAGATCTTTTGCTATTGCTACTAGATTTGCTATTAGACTCAT
>Frequency_2_QualityScore_FFHHHHHJJJJIIJJJHIHIIIIJJIJJJJJJJJIJIIIGIJIJJJJJJJJJIJJJIIHHHHHGGFFFFCDEEECEDABCBCDCDDEDDEECDC_Mismatch_0_Sense_+_Library_PoolT
TCTTCTGCCGCAGGGGAGATCTTTTGCTATTGCTACTAGATTTGCTATTAGACTCATTATTCTTTATTATTTTGACGAGACTGATTAAATTACT
>Frequency_2_QualityScore_FFHHHHHJJJIJJJIJIIJJIIJJJJJIJJIJJJJJJIJJIHIJIJIIIIJIJJIJIHHHFFFFECEEDEEDDDDDDDDDCCCCCBCEECD>@C_Mismatch_0_Sense_+_Library_PoolT
TTCCTGCTTTTAAGAGGATCAGCGACAATGTTCATCTAAGAAACTCGCCTGATCTCCCCCTTTTGACTTCTTTCACTTTTAAAAGTATGGGTGC
>Frequency_2_QualityScore_FFHGHHHJJJJJJJJJJIIIJJIIIJJHIJJJIJJIJJJJJIJJJJJJIIIIIJJIJIJJJJJIJIJIGGIIIHHHGGGFFFCFFECDDDCEEE_Mismatch_0_Sense_+_Library_PoolT
TTTATTTTGAACCCTCTTCTTTCTTAGTTTCTATCAAATTATATTTTGAGAGATCCCATTTCTTGGTCCAACCTTAATAATGTTGTGATAATTC
>Frequency_2_QualityScore_FFHHHHHJJJJJJJJJJJJJIJJJEHHIJIJJJIHJIIIJJJJJIJIIGIIJIJIJJJJIJJHIIJJIJIIHHGGHFFFEEEDEEEDEEEDDDD_Mismatch_0_Sense_+_Library_PoolT
GAATGTAAGAATAGTTGCTAACGGTGATGATGGAAAGATGAAGAAATGTTTTATATTCCTTTCCGTCTCCTGTTTTTGTAAGATTATTAAGCAT
>Frequency_1_QualityScore_FFGHHHHJJIIJJJJJJIJJJJJIAHGGJJJJJIJJJIJJJJJJJJJJIIJJJJIJJJJJJJIIJGJGIIHHHHHFFFEEEEECEDDEEEDDDD_Mismatch_0_Sense_+_Library_PoolC
GAATGTAAGAATAGTTGCTAACGGTGATGATGGAAAGATGAAGAAATGTTTTATATTCCTTTCCGTCTCCTGTTTTTGTAAGATTATTAAGCAT
>Frequency_2_QualityScore_CEEGCEGIIIIGIIIIIGIGGHGHFHIHGIIIIGHICGEGHGIHGGGFIIIIIHIIGFADEGCDEBCECACBBABBB?BCCCDCCABABACCCD_Mismatch_1_Sense_+_Library_PoolT
ACCGTCTCCTGTTTTTGTAAGATTATTAAGCATTACGCCAGAAGCAAATTCAAACAAGTCAGTATGCCATACATAAGAATTATCCGTCAACTTT
>Frequency_2_QualityScore_FEHHHHHJIJJJJJJIJJJJJHIJJJEIGHIJJJIIJIIIIIIIHHHGHEGGGGGGGGEGGFFFEEEEECFCFEEEDEEEEEEDCCDACCDDDC_Mismatch_1_Sense_+_Library_PoolT
GATTATTGACTCTTCTGCCGCAGGGGAGATCTTGTGCTATTGCTACTAGATTTGCTATTAGACTCATTATTCTTTATTATTTTGACGAGACTGA
>Frequency_2_QualityScore_FFHHHHHIIDGHIIIIIJIIJIIIIJJJJJJIJIIJJJIJJJJIIJJJJJJJIJJJIHGIIJJGHHGHGGGFFFFEFEEEEECCDDD?CDCDDD_Mismatch_0_Sense_+_Library_PoolT
TGCTAACGGTGATGATGGAAAGATGAAGAAATGTTTTATATTCCTTTCCGTCTCCTGTTTTTGTAAGATTATTAAGCATTACGCCAGAAGCAAA
>Frequency_2_QualityScore_FFHHHGHJJIJJIJIIJJJJJGIJIIJJJJJJJJJJIIJJJJJJJJJJJIIIIIIIJIIIIIJIIJJIIIIIIGEFGGEEEEEEEEEFEEEEEE_Mismatch_0_Sense_+_Library_PoolT
GCTATTGCTACTAGATTTGCTATTAGACTCATTATTCTTTATTATTTTGACGAGACTGATTAAATTACTAAAACAATGATGTGATATTTATTTT
>Frequency_2_QualityScore_FFHHHHHIJIIJJJJIIJIIIJIIJGIIJIJJJJIIJJJJJJJJJFIIIIIIIIEGGHGHEFGGEGGFFCEEEEDECCECDEDDDDDCDDDDDD_Mismatch_0_Sense_+_Library_PoolT
CGTCTCCTGTTTTTGTAAGATTATTAAGCATTACGCCAGAAGCAAATTCAAACAAGTCAGTATGCCATACATAAGAATTATCCGTCAACTTTAG
>Frequency_1_QualityScore_FFHHGHHIIBFHIJJFEHICHIGIJFIIIIJIIHGJJJJJJJJIIGIEHIIIIJIIGHJJHHFHFCEEFDDFFEEECEEDECDDDDBDDDDCDC_Mismatch_0_Sense_+_Library_PoolC
CGTCTCCTGTTTTTGTAAGATTATTAAGCATTACGCCAGAAGCAAATTCAAACAAGTCAGTATGCCATACATAAGAATTATCCGTCAACTTTAG
>Frequency_2_QualityScore_FEHGEHHJJJJJIIIJIIIIIIIIJIJIJJIIIIJJIGHIIIJGIIHIJJIJJJJIJJIFIIGIIIHFGEDEECEDEEEDCEDCBCDCCCEECC_Mismatch_0_Sense_+_Library_PoolT
AGATGAAGAAATGTTTTATATTCCTTTCCGTCTCCTGTTTTTGTAAGATTATTAAGCATTACGCCAGAAGCAAATTCAAACAAGTCAGTATGCC
>Frequency_2_QualityScore_FEGHHHHGEIGGHIGHIIJGGIIJIIGIIFIHEFGIIIEEGIIGHGIIFGBGEFEGGGFEFFEEEEEACBDCEDDDAAC_Mismatch_0_Sense_+_Library_PoolT
GTTTTTGTAAGATTATTAAGCATTACGCCAGAAGCAAATTCAAACAAGTCAGTATGCCATACATAAGAATTATCCGTCA
>Frequency_2_QualityScore_EDGHGHHIFIIIIJIIIIGIIIIIGIIIIJIJIGIIIIHIGIIIIIJJIJIHIIIFGIHGGHHIHGGGFEEEEEEDEECEEDDCAB_Mismatch_0_Sense_+_Library_PoolT
GTCTCCTGTTTTTGTAAGATTATTAAGCATTACGCCAGAAGCAAATTCAAACAAGTCAGTATGCCATACATAAGAATTATCCGTCA
>Frequency_2_QualityScore_FFHHHHHIIJIIIIIIIIJJIIIIJIIIHIIJIIIJGGGIIIIIJIHIJJJIIIIIIIIIIJJIIHIJJGIGFHFEEDEEECDDDDCD_Mismatch_0_Sense_+_Library_PoolT
ATGATGGAAAGATGAAGAAATGTTTTATATTCCTTTCCGTCTCCTGTTTTTGTAAGATTATTAAGCATTACGCCAGAAGCAAATTCAA
>Frequency_2_QualityScore_FFHHHHHJIJJJJJJJJJJJJIIJJIGIIIIJIIJIIIJJJJJJIJJIIIIIIJIIIJJIIJIHIIJHIGIIIGHHHFEFFFEEEEEEECDCDE_Mismatch_0_Sense_+_Library_PoolT
TTAGACTCATTATTCTTTATTATTTTGACGAGACTGATTAAATTACTAAAACAATGATGTGATATTTATTTTGAACCCTCTTCTTTCTTAGTTT
>Frequency_2_QualityScore_DEEGHGGIHIGIHIIIIIGFGIIFIIGFIHIGHIIGIGEFHIGHIIFHIIIIIGIIIIGIIIGCEFGGECECCACCE;B?CCCBCCCBCCCCBC_Mismatch_1_Sense_+_Library_PoolT
GCCATACATAAGAATTATCCGTCAACTTTAGTGTAATTAACACTGGATTATTGACTCTTCTGCCGCAGGGGAGATCTTGTGCTATTGCTACTAG
>Frequency_2_QualityScore_FFCHHHHJJJJJJJIJJIJIJJIJJJJJIIJHIHIIJJIIIJJIIIJJIIIIIGJIJJJJIIIJIIGGEDCCCCEDDCCDDDEDCDDECDCCCC_Mismatch_1_Sense_+_Library_PoolT
CATACATAAGAATTATCCGTCAACTTTAGTGTAATTAACACTGGATTATTGACTCTTCTGCCGCAGGGGAGATCTTGTGCTATTGCTACTAGAT
>Frequency_2_QualityScore_EFHHHGHJJJJJIIJJJJJHJJIJGHHIIGIJJIJJJIJJIJJJGHIIIIIJJIIGIIJIIIIIIHGGFGEEFFFFFEEDEECCCDCDDDECCC_Mismatch_0_Sense_+_Library_PoolT
TATTCCTTTCCGTCTCCTGTTTTTGTAAGATTATTAAGCATTACGCCAGAAGCAAATTCAAACAAGTCAGTATGCCATACATAAGAATTATCCG
>Frequency_2_QualityScore_EEHFHHHJIIJIIIIIIIIJIJIJGIIGIIIJJJJJIIIIIIIJIIIIIJIIGIIIJJIIIIJIJJJIIHGGEECAAACCDDEDDDCCDE_Mismatch_0_Sense_+_Library_PoolT
CAGTATGCCATACATAAGAATTATCCGTCAACTTTAGTGTAATTAACACTGGATTATTGACTCTTCTGCCGCAGGGGAGATCTTTTGCTA
>Frequency_2_QualityScore_FEGGGGGIIIJIIGIIGIFIIIIIIIIIIIJJECEAGGIIJJIIIJJJHHIGGIIIIIJIGGCGGHIJEGHFFFEEEECDEDDE_Mismatch_0_Sense_+_Library_PoolT
TGGAAAGATGAAGAAATGTTTTATATTCCTTTCCGTCTCCTGTTTTTGTAAGATTATTAAGCATTACGCCAGAAGCAAATTCAA
>Frequency_1_QualityScore_ADFHFHHIHIIIIIIIGGBHGI>GGHIIGHIIGFEIGFGIIIFFHHIIIIIEHGHHIIIEHHIIGIHGGDFCCCEECCCCCC@@_Mismatch_0_Sense_+_Library_PoolC
TGGAAAGATGAAGAAATGTTTTATATTCCTTTCCGTCTCCTGTTTTTGTAAGATTATTAAGCATTACGCCAGAAGCAAATTCAA
>Frequency_2_QualityScore_FFGHHFHIIIIJIIJIIJJIIIIJJIIIJJJJJJICGGIJIIJGIIIJIIGIIIIIIGICGGGGHGGGGGGEEFFEEEEEDEECDDDDDBDDDD_Mismatch_1_Sense_+_Library_PoolT
GCAGCTTGTTAGAATGTAAGAATAGTTGCTAACGGTGATGATGGAAAGATGAAGAAATGTTTTATATTCCTTACCGTCTCCTGTTTTTGTAAGA
>Frequency_2_QualityScore_FFHGHHHJJJIJJJJJJJIIJJJIIJJJJIIJIJJJIJJIJJGIIGIIGGHGHFFFFFEEEEEEECDDDCCABBCCECDDD?CBDDEEDDCBCC_Mismatch_1_Sense_+_Library_PoolT
CATTGAAAGACCAGGAAACAACCTCTTCCAGCTTCTCCCACGACGAGCAGCTTGTTAGAATGTAAGAATAGTTGCTAACGGTGATGATGGAAAG
>Frequency_1_QualityScore_FFHHHHHJIJJJJJJIJJJIIJJJJJJJIJIJJJJJJGHJJIJJJIIIHHHHHFFFFFFEEEEDFEDDDACB@CDDDDDDD?ADDDEEDDDDDD_Mismatch_1_Sense_+_Library_PoolC
CATTGAAAGACCAGGAAACAACCTCTTCCAGCTTCTCCCACGACGAGCAGCTTGTTAGAATGTAAGAATAGTTGCTAACGGTGATGATGGAAAG
>Frequency_2_QualityScore_FFHHHHGJJJJJIJJJJJJJHIJJJJJJJJJJJJJJIJJIIIJJJIIIHFHHGGGGFFFEEECDDEEACABD>AADDCEDDCCCDDDDCD_Mismatch_0_Sense_+_Library_PoolT
ACCAGGAAACAGCCTCTTCCAGCTTCTCCCACGACGAGCAGCTTGTTAGAATGTAAGAATAGTTGCTAACGGTGATGATGGAAAGATGAA
>Frequency_2_QualityScore_EFHHHHHJIJIIJJIDGIIJIIIGHIIJIJJIJJIJIJJHIIJIJFHIGGIIIGGEGIJJJJIGHIIJGHHGHGFFFFFFECEECEDDCDDDCC_Mismatch_0_Sense_+_Library_PoolT
AATAGTTGCTAACGGTGATGATGGAAAGATGAAGAAATGTTTTATATTCCTTTCCGTCTCCTGTTTTTGTAAGATTATTAAGCATTACGCCAGA
>Frequency_2_QualityScore_FEHGHGGGIIIIIJJJJIJIJJJGIIIIIJIJJIIIIEIIJHIGGIIIHHIIGIIGIIIIIIIHGHGEEDEGFE=CCCDCEDDDDDCCCDEDEE_Mismatch_0_Sense_+_Library_PoolT
GTTTTTGTAAGATTATTAAGCATTACGCCAGAAGCAAATTCAAACAAGTCAGTATGCCATACATAAGAATTATCCGTCAACTTTAGTGTAATTA
>Frequency_1_QualityScore_FFGHHHHFHJJJJJJJJJIJJJJJIJGJIJJJJJJJJJIJJJJIII;CFGIJIIIIGJJJIJJHGHHGHDFFFFFDDECBDDDDDDCCCDCCDD_Mismatch_0_Sense_+_Library_PoolC
GTTTTTGTAAGATTATTAAGCATTACGCCAGAAGCAAATTCAAACAAGTCAGTATGCCATACATAAGAATTATCCGTCAACTTTAGTGTAATTA
>Frequency_2_QualityScore_FFGHHHGJIJJJIIIIJGIHJJJGIGICGGHIIHIIIIJJGIJIIJJJJIJJJIJIIIIIJJJJIIIIIHHGFGGFEDDDDDDDDCCDDCCDDC_Mismatch_0_Sense_+_Library_PoolT
GCAATATGGCTTAATGGATAATGAGAGTGATGTACCATTGAAAGACCAGGAAACAGCCTCTTCCAGCTTCTCCCACGACGAGCAGCTTGTTAGA
>Frequency_2_QualityScore_FFGHHHHJJJHIIJJIIIIJJJIJIIIIIIGIIIJJJJJIIIJJJIIJJHIIIIIIF_Mismatch_0_Sense_+_Library_PoolT
TTACGCCAGAAGCAAATTCAAACAAGTCAGTATGCCATACATAAGAATTATCCGTCA
>Frequency_2_QualityScore_FFHHHHHJJIIJJIJJJJJJJJIJJJJJJJJIJJJJJJJJJJIIJIIIHIJIJJIIJJEIIIJJJJJJJIIIHHHGFFFFFEEEEDDEEEDEED_Mismatch_0_Sense_+_Library_PoolT
CTCATTATTCTTTATTATTTTGACGAGACTGATTAAATTACTAAAACAATGATGTGATATTTATTTTGAACCCTCTTCTTTCTTAGTTTCTATC
>Frequency_2_QualityScore_FFHHHHHJJJJJJIIIJIGIIJIIGIHI?EFHIIIIJJJJJJJJJIJJJJIIJJIJJIIIIIIHHGGGFDEEEEEEEDDDDBCDCDDCDCCDDD_Mismatch_0_Sense_+_Library_PoolT
GGCAATATGGCTTAATGGATAATGAGAGTGATGTACCATTGAAAGACCAGGAAACAGCCTCTTCCAGCTTCTCCCACGACGAGCAGCTTGTTAG
>Frequency_2_QualityScore_FFHGHHHJJJJJJJIIJJIJJJJFIIIJJIIJIICGIIIJEGGGHJIIIIIJIJGIIIIIIIJJJJIJHEEEEDEEEEECEEDCDDDDDCCBAA_Mismatch_1_Sense_+_Library_PoolT
ATCTCCCCCTTTTGACTTCTTTCACTTTTAAAAGTATGGGTGCATCTCTGTTCTTTCCAGATCACTGGCGTCATTTTGTCAACTTTTTCCGCAA
>Frequency_2_QualityScore_FFHHGHHJJJJJJJJJJJJJJIJIJJIJIIIIIJJJJIHIIJJJJJJIIJJJIIIIIJJJIJJJJJJJJIIIHHFFDCCCBDDEDDDDDDEEDD_Mismatch_0_Sense_+_Library_PoolT
TCAGTATGCCATACATAAGAATTATCCGTCAACTTTAGTGTAATTAACACTGGATTATTGACTCTTCTGCCGCAGGGGAGATCTTTTGCTATTG
>Frequency_2_QualityScore_EFGHGHHIJIIJJJJJJJIIIIIIJJJJIJIJIEIIIIIIIIJJJEDEGIIGGHEHFGFEDEEEDDEDDCCBDDEECDACDDDDDDACCCDDDA_Mismatch_1_Sense_+_Library_PoolT
AGGAAACAACCTCTTCCAGCTTCTCCCACGACGAGCAGCTTGTTAGAATGTAAGAATAGTTGCTAACGGTGATGATGGAAAGATGAAGAAATGT
>Frequency_2_QualityScore_EEFHGHGIIIIJJJJJIEIIIIIIIIIIGIIJIJFHGIJJJJJJJIIJIJJIEIIIIIIHIIJIIHDGGGGGEEEEEEEEECECACC?CDC??A_Mismatch_1_Sense_+_Library_PoolT
CCCTTTTGACTTCTTTCACTTTTAAAAGTATGGGTGCATCTCTGTTCTTTCCAGATCACTGGCGTCATTTTGTCAACTTTTTCCGCAAAATTGG
>Frequency_2_QualityScore_EFGHFHHGHHIJIIJIIIIIIIFEGIIJIIIIIJJJIIIIIIJIIGGIIGGIIIIJJIIJJIIIIIIIGEGFCADE_Mismatch_0_Sense_+_Library_PoolT
TTTGTAAGATTATTAAGCATTACGCCAGAAGCAAATTCAAACAAGTCAGTATGCCATACATAAGAATTATCCGTCA
>Frequency_1_QualityScore_FFGHFHHJJJJJJJJJJJJJJIIIIIJJIGIJJJJJJIIGGIEHIGHIJHGHIIJIJJIIJJJJIIJHHHHHHFFF_Mismatch_0_Sense_+_Library_PoolC
TTTGTAAGATTATTAAGCATTACGCCAGAAGCAAATTCAAACAAGTCAGTATGCCATACATAAGAATTATCCGTCA
>Frequency_2_QualityScore_FFHHGHHJDGGIIIJJJIJJJJIJJJJIIJJJIIIJJJIIIIIIJIHGIIIIJJJHGGIJIIIIHIGGGGFGEEEEEEEDDACDDDDDDDDDCD_Mismatch_0_Sense_+_Library_PoolT
GCTAACGGTGATGATGGAAAGATGAAGAAATGTTTTATATTCCTTTCCGTCTCCTGTTTTTGTAAGATTATTAAGCATTACGCCAGAAGCAAAT
>Frequency_2_QualityScore_EFHHHHHJJJJJJJJJJJJJJIJJJIJJJIIIJIJJJJJJJJJJJIIIIJIHIIIIIIHIIJIIJGGEGCEEEEACCC_Mismatch_0_Sense_+_Library_PoolT
TTTTTGTAAGATTATTAAGCATTACGCCAGAAGCAAATTCAAACAAGTCAGTATGCCATACATAAGAATTATCCGTCA
>Frequency_2_QualityScore_EFHHGEHEGCEFGIGIIIGIIIIIGIEIIGIIFGGIIIIGIHIIIIIIFIIHGGGIIIIIIHEFECECCCCCCCCCACCCEEB;?CCCDECCCD_Mismatch_0_Sense_+_Library_PoolT
TAATGAGAGTGATGTACCATTGAAAGACCAGGAAACAGCCTCTTCCAGCTTCTCCCACGACGAGCAGCTTGTTAGAATGTAAGAATAGTTGCTA
>Frequency_2_QualityScore_FFHHHHHJJJJJJJJJJJJJIJJJIJJIJJJJJIJJIIIIJJIJJIIJJJJJJJIIIIIIIIIJIIIJIGIIIGHGHHHFFFFEECEEEDDDDD_Mismatch_0_Sense_+_Library_PoolT
TTGCTATTAGACTCATTATTCTTTATTATTTTGACGAGACTGATTAAATTACTAAAACAATGATGTGATATTTATTTTGAACCCTCTTCTTTCT
>Frequency_2_QualityScore_FFGHGGGJGGIIIJJIJJIIIHIIIIIIJIIIIIJJJIIIIJIJIIIJIGIIIIIIIFGHHEEGGCGFEACBDDDDCDDECACEBCCC_Mismatch_0_Sense_+_Library_PoolT
CCGCAGGGGAGATCTTTTGCTATTGCTACTAGATTTGCTATTAGACTCATTATTCTTTATTATTTTGACGAGACTGATTAAATTACTA
>Frequency_2_QualityScore_FFHHHGHJJIJIIIIIIJIIGIJHEIIFEEGGIHIJIJIHGIIIIJJJFIJIIIGGHIJJIIIEHIIGGGGFDCCEDEEDDECDDDDDDCC=@B_Mismatch_1_Sense_+_Library_PoolT
AAGATGAAGAAATGTTTTATATTCCTTACCGTCTCCTGTTTTTGTAAGATTATTAAGCATTACGCCAGAAGCAAATTCAAACAAGTCAGTATGC
>Frequency_2_QualityScore_FFHHHCGIIIIIIIJIJJIJIHIJGIJJIHIIIIIFEGGGHGHGHIGIIGIIIIGHGGGGDEEEDEEEECDECEEDDEEEEDEEDDDDEEEEED_Mismatch_0_Sense_+_Library_PoolT
ATTAACACTGGATTATTGACTCTTCTGCCGCAGGGGAGATCTTTTGCTATTGCTACTAGATTTGCTATTAGACTCATTATTCTTTATTATTTTG
>Frequency_2_QualityScore_FFGGGHHJJIGIIJIEIIIEEAEHHIHIIIIIHIGGIIIJGHHGHGHIIJIIHGHIIHIIFGIIIIGIGBGGEGGEEEEEDDDECDCCCBC>??_Mismatch_0_Sense_+_Library_PoolT
GCAAATTCAAACAAGTCAGTATGCCATACATAAGAATTATCCGTCAACTTTAGTGTAATTAACACTGGATTATTGACTCTTCTGCCGCAGGGGA
>Frequency_2_QualityScore_FFHHHHHIJIJIJJJJIIJJJJJJIJIJJJJIJJJJIJJJJJJJIIJJIHIIIIJJHHHHHHGFFFFEFDEECEEEDDDEEDEECDDDCDEEEE_Mismatch_0_Sense_+_Library_PoolT
CAACTTTAGTGTAATTAACACTGGATTATTGACTCTTCTGCCGCAGGGGAGATCTTTTGCTATTGCTACTAGATTTGCTATTAGACTCATTATT
>Frequency_2_QualityScore_FFHHHHHJJJJJIJJJFHIIJJFGGIIJJJJJJIIJJJJJJIJJJJJJIJIJIJHHIIJJIIIGGGGGGEEEEDCCBACDDDCDDCCCDECDDD_Mismatch_0_Sense_+_Library_PoolT
CTTTCACTTTTAAAAGTATGGGTGCATCTCTGTTCTTTCCAGATCACTGGCGTCATTTCGTCAACTTTTTCCGCAAAATTGGGCAATATGGCTT
>Frequency_2_QualityScore_FFGHHHHJJJJJJJJIJJJJIIIJGIIJJJIJJIJJIJJJIJIIJIIJJJJIIJJJJJJJJIIIIIIIIHGIIGGHHHHHGFFEFEDDCCDDCD_Mismatch_0_Sense_+_Library_PoolT
AGATTTGCTATTAGACTCATTATTCTTTATTATTTTGACGAGACTGATTAAATTACTAAAACAATGATGTGATATTTATTTTGAACCCTCTTCT
>Frequency_2_QualityScore_ACAACEGEGHIIIG?CEEHECEIIG;>=9==AGIHEA=EHEEHIFFA?GFHECFFCCFGGHHIFHIIBGCGDAEDEAACCC77=AAC?CAACA<_Mismatch_0_Sense_+_Library_PoolT
ATGATGGAAAGATGAAGAAATGTTTTATATTCCTTTCCGTCTCCTGTTTTTGTAAGATTATTAAGCATTACGCCAGAAGCAAATTCAAACAAGT
>Frequency_2_QualityScore_FFHHHHHJIJJJJJJIJJJJJJJAGGIIIJJIHIIJJJJIJJJJJJIIIJJJJJIJJJIJJIIJIIJIJGHHHHGGFFEEEEEEEEEEDDDDDD_Mismatch_0_Sense_+_Library_PoolT
AATGTAAGAATAGTTGCTAACGGTGATGATGGAAAGATGAAGAAATGTTTTATATTCCTTTCCGTCTCCTGTTTTTGTAAGATTATTAAGCATT
>Frequency_2_QualityScore_CEGHHHHIJIJJJJJHIIGIIFHIIIIIIIIIIIGIDIIIIIHIGIIJJIJIIHHGGGGGGEEEDEEEEDDCDCCDDDCCCCCDA?BCCCCCDD_Mismatch_0_Sense_+_Library_PoolT
GACATTCCTGCTTTTAAGAGGATCAGCGACAATGTTCATCTAAGAAACTCGCCTGATCTCCCCCTTTTGACTTCTTTCACTTTTAAAAGTATGG
>Frequency_2_QualityScore_FFHHHHHJJJJIJIJJJJJJJJJJJJJJJJJJJIJJJJJJJJIJJJJJJIIJHHHGFFFFFEEEEEEEECDDDDDEDDDDEDDDD?BCCDEEDC_Mismatch_0_Sense_+_Library_PoolT
GTACCATTGAAAGACCAGGAAACAGCCTCTTCCAGCTTCTCCCACGACGAGCAGCTTGTTAGAATGTAAGAATAGTTGCTAACGGTGATGATGG
>Frequency_1_QualityScore_FFHHHHHJJJJJJIJJJJJJJJJJIIJJJJJJJGIIJJJIJJIHJIGHIAHIBHHFFFFF?C@CCEEED@CDDDCFEDDDECDDD<B?CADDDD_Mismatch_0_Sense_+_Library_PoolC
GTACCATTGAAAGACCAGGAAACAGCCTCTTCCAGCTTCTCCCACGACGAGCAGCTTGTTAGAATGTAAGAATAGTTGCTAACGGTGATGATGG
>Frequency_2_QualityScore_FFGHHHHJJIIJIIIJJJIIIJJICGIIIIIHIIIIIEGIGCGHIIIIIJGGGGGGADCC=>?ACCCCCCCCCCBCCCACACCB5?CCDDECDE_Mismatch_0_Sense_+_Library_PoolT
CCTCTTCCAGCTTCTCCCACGACGAGCAGCTTGTTAGAATGTAAGAATAGTTGCTAACGGTGATGATGGAAAGATGAAGAAATGTTTTATATTC
>Frequency_2_QualityScore_ECFGA=DBHGF??EIGIIEGAGEHH9<9AEHGGHGFAECCFEHHG9EG?FGCC9ABCACGGDGEFA9AE?<9CDDAABADCCAAC6=??B;BA?_Mismatch_0_Sense_+_Library_PoolT
TTACGCCAGAAGCAAATTCAAACAAGTCAGTATGCCATACATAAGAATTATCCGTCAACTTTAGTGTAATTAACACTGGATTATTGACTCTTCT
>Frequency_2_QualityScore_FFHHHHHJJJFHGIIIIIIIIIGIIJIJJJJJJJGIIJIIFIIJJIJHIIIGIIJIJIIIJIIIGHGGFGGGEFEEEEEEEEECDDDDDDDDDC_Mismatch_1_Sense_+_Library_PoolT
TTGCTAACGGTGATGATGGAAAGATGAAGAAATGTTTTATATTCCTTACCGTCTCCTGTTTTTGTAAGATTATTAAGCATTACGCCAGAAGCAA
>Frequency_2_QualityScore_FFHHHHHJIIIJGIIJGHIIIIIIJIIJJJJJJJJCGHIJIGIIIJJJJJJIJIJJIJIIIJJJJGIHIIIHHEDGFFECEEEDEEEDDAEEDC_Mismatch_0_Sense_+_Library_PoolT
GCAGCTTGTTAGAATGTAAGAATAGTTGCTAACGGTGATGATGGAAAGATGAAGAAATGTTTTATATTCCTTTCCGTCTCCTGTTTTTGTAAGA
>Frequency_2_QualityScore_FFGGHHHJIIJJJJIJIIJIIJIIGEIHIJJIJJIHIIJJIIJJHIJIIJEIIIIIIJIFHGIIIIIIGGGGGFFEEEEEDEECDEDDDDEECC_Mismatch_0_Sense_+_Library_PoolC
GCAGCTTGTTAGAATGTAAGAATAGTTGCTAACGGTGATGATGGAAAGATGAAGAAATGTTTTATATTCCTTTCCGTCTCCTGTTTTTGTAAGA
>Frequency_2_QualityScore_FFHHHHHIJJJIIIIJIGGIIIJJIHGIIJJJJJJIIJIIJIJIIJJIGIIIIJJHIHHGFEFEFEEACACEEDD3??CCCDEDDDDBCCCDCC_Mismatch_1_Sense_+_Library_PoolT
CTTTCCAGATCACTGGCGTCATTTTGTCAACTTTTTCCGCAAAATTGGGCAATATGGCTTAATGGATAATGAGAGTGATGTACCATTGAAAGAC
>Frequency_2_QualityScore_FFEGEEEEEEHIIIIIGGIHIIGIIIGIIIIIDDEFEADFHHHIIDFECGHEBHGAGGDCGEGGGEGFHGADDEE=BDDEEECCABCCCCCCCC_Mismatch_0_Sense_+_Library_PoolT
ATTATTAAGCATTACGCCAGAAGCAAATTCAAACAAGTCAGTATGCCATACATAAGAATTATCCGTCAACTTTAGTGTAATTAACACTGGATTA
>Frequency_2_QualityScore_EEGCFEFIIIIIIEGIFIIIIICIGGIGIIGDHIIIIIHHIIDGHICHHGIIIIGGHGIGGEGGGGIEFFIFGGCFGGGGCD_Mismatch_0_Sense_+_Library_PoolT
ATTTGCTATTAGACTCATTATTCTTTATTATTTTGACGAGACTGATTAAATTACTAAAACAATGATGTGATATTTATTTTGA
>Frequency_2_QualityScore_EEHGGHEIIFGECGGII=GFGEG=GAECGIGHIIGIIHHGFGIEIFGEHGEDCFIGICIGBHIIFGGIIGHFFCC?>ACCCCBCCCCACAAADE_Mismatch_1_Sense_+_Library_PoolT
TGGCTTAATAGATAATGAGAGTGATGTACCATTGAAAGACCAGGAAACAGCCTCTTCCAGCTTCTCCCACGACGAGCAGCTTGTTAGAATGTAA
>Frequency_2_QualityScore_FFHHHHGIIIJJJJJJJJJJJJJJJJJJJJJJJJJJJJJJJIIIJIIIJJJJIJJJIHHHHHGFFFFFFEEEEEEEEEDEECDDDD_Mismatch_0_Sense_+_Library_PoolT
CTTTAGTGTAATTAACACTGGATTATTGACTCTTCTGCCGCAGGGGAGATCTTTTGCTATTGCTACTAGATTTGCTATTAGACTCA
>Frequency_2_QualityScore_FFHHHHHIIIIIGHHIIIGGFI<EGGGGHIIIJIJJJJJJJJJJJIIIIIJIJJJJJJIIIJIIJJJIIHHGEEDACDDCDCDD@CCDCCCDCC_Mismatch_0_Sense_+_Library_PoolT
ATGGCTTAATGGATAATGAGAGTGATGTACCATTGAAAGACCAGGAAACAGCCTCTTCCAGCTTCTCCCACGACGAGCAGCTTGTTAGAATGTA
>Frequency_2_QualityScore_FFHHHHHJIJJJJJJJIJIJHIJIJJJJJJJJJJJIJJJJIJJJIIJJJIHIIGIIJIIJIIIJJHIIIGHIHIIIHHGGFEDDDDACDDCCED_Mismatch_0_Sense_+_Library_PoolT
ATCAAATTATATTTTGAGAGATCCCATTTCTTGGTCCAACCTTAATAATGTTGTGATAATTCATGTGAATTGACAGCACCCGGCAGGCTATTTA
>Frequency_2_QualityScore_FEGCGHGIIJJJHIJIIJIJIIIIIAE=9BAFDAEF9AFA:A:9CGIIIEIHGDIIIIHHGGHCEFGGGGEEEEEEECEDEECDDCDDDDDCDD_Mismatch_0_Sense_+_Library_PoolT
CGCCAGAAGCAAATTCAAACAAGTCAGTATGCCATACATAAGAATTATCCGTCAACTTTAGTGTAATTAACACTGGATTATTGACTCTTCTGCC
>Frequency_2_QualityScore_EECFGEGIGCHIHGEGIIIIIIGADGEEGBGHGIGHHIFIIGHIGGIGGIGGIEIIIIIIIABCGEGHHHFEECBBDCDDDECCCBBBBCCBAA_Mismatch_0_Sense_+_Library_PoolC
CGCCAGAAGCAAATTCAAACAAGTCAGTATGCCATACATAAGAATTATCCGTCAACTTTAGTGTAATTAACACTGGATTATTGACTCTTCTGCC
>Frequency_2_QualityScore_EEHGHEGIFIHIIIIHIIFIHGGIIGIIIIIDGFHGGIIGGHHIGGFGIICEAC?@AEGECGHCCCCAA=A@ABA=??ACCCA@;;B?CCCCAA_Mismatch_0_Sense_+_Library_PoolT
TTTCGTCAACTTTTTCCGCAAAATTGGGCAATATGGCTTAATGGATAATGAGAGTGATGTACCATTGAAAGACCAGGAAACAGCCTCTTCCAGC
>Frequency_2_QualityScore_EFGGHGGIIIIIHIJIIIIIJIJIIJJJJIHIIIIIGGHHIJIJJIDEFIIIIIIIJGIIGIIIIIIIGGEGGGGGGFFEDCCD@BA::ACCDD_Mismatch_1_Sense_+_Library_PoolT
CAAACAAGTCAGTATGCCATACATAAGAATTATCCGTCAACTTTAGTGTAATTAACACTGGATTATTGACTCTTCTGCCGCAGGGGAGATCTTG
>Frequency_2_QualityScore_DEHGHEGIIIEGHIII8DGCHFIIGGGIIIIIGHIIFEGIHHIIIIIIEGEGHIIIHGIIGGIIIIGFCC?CAADCACACCACDCCCCABACCB_Mismatch_1_Sense_+_Library_PoolT
CTTTTAAAAGTATGGGTGCATCTCTGTTCTTTCCAGATCACTGGCGTCATTTTGTCAACTTTTTCCGCAAAATTGGGCAATATGGCTTAATGGA
>Frequency_2_QualityScore_ECDHEGGIIGEEEIIIIIIIJIJIIJJIIICHGGIIIHIIIIJIIIJJJJJIJJGGIGIHGHG_Mismatch_0_Sense_+_Library_PoolT
TAAGCATTACGCCAGAAGCAAATTCAAACAAGTCAGTATGCCATACATAAGAATTATCCGTCA
>Frequency_2_QualityScore_FFHGHHGIIHIIIJJIFIHIIIIIIIJIJIJIJJJJIIHIIIJJIIIJJJIIIIGHFECCCECCCEEEECDECDEDDCDCDEDDDDEEDEDCDC_Mismatch_0_Sense_+_Library_PoolT
TATCCGTCAACTTTAGTGTAATTAACACTGGATTATTGACTCTTCTGCCGCAGGGGAGATCTTTTGCTATTGCTACTAGATTTGCTATTAGACT
>Frequency_3_QualityScore_FFHHHHHIIJJJJJJJHIIIJJJJJJJJJJJJJJJJJJJJJJJJJJJJIJJIIJJIHHGGFFFFFFEDEEEDDDEDDDDDDEDDDDEEDEEDDD_Mismatch_0_Sense_+_Library_PoolC
TATCCGTCAACTTTAGTGTAATTAACACTGGATTATTGACTCTTCTGCCGCAGGGGAGATCTTTTGCTATTGCTACTAGATTTGCTATTAGACT
>Frequency_2_QualityScore_FFHGGHGIHIIIJJIJJJJJJJJJIJIIIIIIJJJJIIJJIIIJIIJIIJJIJJIJIJIIIJJIIIHEEFCEEEEEECEEECEDDCCDCACCDD_Mismatch_0_Sense_+_Library_PoolT
CAGGGGAGATCTTTTGCTATTGCTACTAGATTTGCTATTAGACTCATTATTCTTTATTATTTTGACGAGACTGATTAAATTACTAAAACAATGA
>Frequency_1_QualityScore_FFHHHHGIGIJIJJJJJJJIJJJJJJJJJHJJJJJJJJJIIJJJJJJJIJJJJJJJIJIJJJJJIIIEHHBDFEFEEEDEEEDDEDDDDDDDDD_Mismatch_0_Sense_+_Library_PoolC
CAGGGGAGATCTTTTGCTATTGCTACTAGATTTGCTATTAGACTCATTATTCTTTATTATTTTGACGAGACTGATTAAATTACTAAAACAATGA
>Frequency_2_QualityScore_FFHHHHGJJIJGIIIJIIIJJIHIIIIIIIHIIJHGIIIIIIIII=DGHHHIIJIIIJJJIEIIIHHGFDEFEDABDEDDDDDCDDCCCDCCDD_Mismatch_0_Sense_+_Library_PoolT
CTTTTTCCGCAAAATTGGGCAATATGGCTTAATGGATAATGAGAGTGATGTACCATTGAAAGACCAGGAAACAGCCTCTTCCAGCTTCTCCCAC
>Frequency_1_QualityScore_FFHHHHHJJJJJJJJJJJJIJIJJJJJJJJJJJJJIJIJJJJJIJFFGIIFCHGJJJJIJGJJJHHHHFBEFEEEDEDDDDDDDDCDDDCDDDD_Mismatch_0_Sense_+_Library_PoolC
CTTTTTCCGCAAAATTGGGCAATATGGCTTAATGGATAATGAGAGTGATGTACCATTGAAAGACCAGGAAACAGCCTCTTCCAGCTTCTCCCAC
>Frequency_2_QualityScore_DEHHHHHJJJJJJJJJJJJIJIJJJJJJJJIJJJIJJJJJJJJJJIIJGIJHHHGFFEEEEEEEEDEEDDDDDCDEDDDEDDCDACACDEEDCC_Mismatch_1_Sense_+_Library_PoolT
TACCATTGAAAGACCAGGAAACAACCTCTTCCAGCTTCTCCCACGACGAGCAGCTTGTTAGAATGTAAGAATAGTTGCTAACGGTGATGATGGA
>Frequency_2_QualityScore_FEHHGHHJJJJJJJJIJJJJJIJJIJJJIJJJJJJIJIJJIIIIIJIHFICEGIIIIIIEHIIGGGGGGEEEEEEEEEDDDDDDDDDCDDDDDD_Mismatch_1_Sense_+_Library_PoolT
GTCAACTTTTTCCGCAAAATTGGGCAATATGGCTTAATGGATAATGAGAGTGATGTACCATTGAAAGACCAGGAAACAACCTCTTCCAGCTTCT
>Frequency_2_QualityScore_EFGGHGHJJJIJIJJIIIGIJJGGIIIIJIIJIJJIJJGIIJIIJGIGFHHIIIIJIGIGEGGHGEFFFCDEEEDCDCDEDCDDCDDACCEDDE_Mismatch_1_Sense_+_Library_PoolT
TGCATCTCTGTTCTTTCCAGATCACTGGCGTCATTTTGTCAACTTTTTCCGCAAAATTGGGCAATATGGCTTAATGGATAATGAGAGTGATGTA
>Frequency_2_QualityScore_FFHHHHHIJJJJJJJJIIJJGIHIIJIJIJJJJJJJJIJIIJIIHIIIIIJIIJJIIIHHHHGGFFEEECEECCCDDDDDEDDDDDDDDDCCDD_Mismatch_0_Sense_+_Library_PoolT
CGAGAATTCACTTCCGTGCTGTGACATTCCTGCTTTTAAGAGGATCAGCGACAATGTTCATCTAAGAAACTCGCCTGATCTCCCCCTTTTGACT
>Frequency_2_QualityScore_FFHHHHHJJJJJJJJJJJJJJJJJJJJJJJJJIIIIJIJJJIIHIHHBFGHIHIIJJJJJIIIIGHHHFEFFEEEEDDDDDDDDDDCDCDDDCD_Mismatch_0_Sense_+_Library_PoolT
AACTTTTTCCGCAAAATTGGGCAATATGGCTTAATGGATAATGAGAGTGATGTACCATTGAAAGACCAGGAAACAGCCTCTTCCAGCTTCTCCC
>Frequency_2_QualityScore_FFHHHFHGIIJJJJIJIIIIIIJJJJJIJEGIJJJIJJJIIIJIIJJJJJJJIGIIIIIIIIIIIIIGGGFGGGEEFFCCDCCCDCDDD?CCDD_Mismatch_0_Sense_+_Library_PoolT
AACGGTGATGATGGAAAGATGAAGAAATGTTTTATATTCCTTTCCGTCTCCTGTTTTTGTAAGATTATTAAGCATTACGCCAGAAGCAAATTCA
>Frequency_1_QualityScore_FFHHHHHIJJHGHIHIIIGEIIJJJJJIJGIJIIJIJJJJJJJGF?@FGHIJGFHIGGHCHHIHHFEFHHEBDBDFFCADBDBACCDDDDCCDD_Mismatch_0_Sense_+_Library_PoolC
AACGGTGATGATGGAAAGATGAAGAAATGTTTTATATTCCTTTCCGTCTCCTGTTTTTGTAAGATTATTAAGCATTACGCCAGAAGCAAATTCA
>Frequency_2_QualityScore_FEFHHGGIIHIIIHIIJIGIIIGIIIHIGGIIGHJIIIIJIAGGIGIIIIIHGGGHHHHGEBEAC>BDDACCEEEEDDDCCBCCCCCCDACB@A_Mismatch_0_Sense_+_Library_PoolT
CGACGAGCAGCTTGTTAGAATGTAAGAATAGTTGCTAACGGTGATGATGGAAAGATGAAGAAATGTTTTATATTCCTTTCCGTCTCCTGTTTTT
>Frequency_2_QualityScore_EFHGGHHJIJIIIIJJJIJJIIGIIIIJJJJJIJIJJGIIHIJJJJJJJJJJJJJJJHIJIGHFEEEEEDDEDDEEDDDDEDDDDDDEDDDDEE_Mismatch_0_Sense_+_Library_PoolT
AAGAATTATCCGTCAACTTTAGTGTAATTAACACTGGATTATTGACTCTTCTGCCGCAGGGGAGATCTTTTGCTATTGCTACTAGATTTGCTAT
>Frequency_2_QualityScore_FFHHHHGIIIIJJIIIJIIIIIJJGHHHIGIIGIIGIHIIIIJIJIIIJJIHHHIHIIIIIGIGIIG=A>CEEEEDCDEDCDDDCBCA=AACCB_Mismatch_0_Sense_+_Library_PoolT
CCCCTTTTGACTTCTTTCACTTTTAAAAGTATGGGTGCATCTCTGTTCTTTCCAGATCACTGGCGTCATTTCGTCAACTTTTTCCGCAAAATTG
>Frequency_2_QualityScore_FFGGHHHJJIIJJJIIIIJIFGIIIJJJJJIJJJJJJJIIJJIJJJIJJJIICGHHJJIIIIIHHHHHGFEECCDCDDDDDCDCDDDECDDDCD_Mismatch_0_Sense_+_Library_PoolT
TTCACTTTTAAAAGTATGGGTGCATCTCTGTTCTTTCCAGATCACTGGCGTCATTTCGTCAACTTTTTCCGCAAAATTGGGCAATATGGCTTAA
>Frequency_2_QualityScore_FFGHGGHJHIIJIIIJJJIIIIIIGIHDHIHHIIIHGGHGIIIIHIIIIIDHICCGIEEDGGGGEEFEFEEC?BCDCCCCDCDDDCCCA@@<?C_Mismatch_1_Sense_+_Library_PoolT
GATGGAAAGATGAAGAAATGTTTTATATTCCTTACCGTCTCCTGTTTTTGTAAGATTATTAAGCATTACGCCAGAAGCAAATTCAAACAAGTCA
>Frequency_2_QualityScore_FFHGHHHJIJIJJJJJIJIJIIJJJJJJIJJJJJJIJJJJJJJJJJIJIIJJJIJIGGFEEEEEEEDDDDDDDCEEDDDDDDFEDDDEDDDD?A_Mismatch_1_Sense_+_Library_PoolT
GAGTGATGTACCATTGAAAGACCAGGAAACAACCTCTTCCAGCTTCTCCCACGACGAGCAGCTTGTTAGAATGTAAGAATAGTTGCTAACGGTG
>Frequency_2_QualityScore_EFHHHHHJIIJJJIIIIIJFGIIJIIJJIIJIJIJJJJIIJJJIIIFIJIIGGIIIIIGIHGEEGEGGFCCBCCCCDCCBCDACCCEDDDDCDE_Mismatch_0_Sense_+_Library_PoolT
TCACTTTTAAAAGTATGGGTGCATCTCTGTTCTTTCCAGATCACTGGCGTCATTTCGTCAACTTTTTCCGCAAAATTGGGCAATATGGCTTAAT
>Frequency_1_QualityScore_DDF?FA4C?9A?:CHEHCCF@HCHEGBFHCFD18DBB>*9D99?D>F@<FCAFBF@@8CDCD@D===D77?E6;9?7>3>;;>=?BAD@CCCCC_Mismatch_2_Sense_+_Library_PoolT
GCTTGTTAGAATATAAGAATAGTTGCTAACGGTGATGATGGAAAGATGAAGAAATGTTTTATATTCCTTACCGTCTCCTGTTTTTGTAAGATTA
>Frequency_1_QualityScore_FFHHHHHJJJJJJJJJJJJJJJJJJJJJJIJJJJJJJJJJJJJIJJJJIIJJJJJJJJJIJHIJJJGIJIJIIJIJIIJHHHEEDF_Mismatch_1_Sense_+_Library_PoolT
AGTCTGATTAAATTACTAAAACAATGATGTGATATTTATTTTGAACCCTCTTCTTTCTTAGTTTCTATCAAATTATATTTTGAGAG
>Frequency_1_QualityScore_FFHHHHHJJGGIJJJJJJJJJGHHIJJJJJJFHIGIIJJJIJJJJJJJJJJJJJJJJIJIJJIIJJJHFFDCDBCDEDDDDDDEEDDDDEDDDC_Mismatch_1_Sense_+_Library_PoolT
GCCATACATAAGAATTATCCGTCAACTTTAGTGTAATTAACACTGGATTATTGACTCTTCTGCCGCAGGGGAGATCTTTTGCTATTGCTACTAA
>Frequency_1_QualityScore_FFGHHHHIJJJIIIJJJJGIGIGIJIIIJIJJJIIHII_Mismatch_0_Sense_+_Library_PoolT
AAACAAGTCAGTATGCCATACATAAGAATTATCCGTCA
>Frequency_1_QualityScore_EFGHGHHJJIJIIIIHIGIHDGIGHIEFGIGHJIIIEGIGFFHIGIIFHIGHIGHIIGHIHIJCHIIGHEFDCDBCCCDDDDCC>ACCDDEDDC_Mismatch_0_Sense_+_Library_PoolT
TGCCATACATAAGAATTATCCGTCAACTTTAGTGTAATTAACACTGGATTATTGACTCTTCTGCCGCAGGGGAGATCTTTTGCTATTGCTACTA
>Frequency_1_QualityScore_FFHHHHHJJJIJGIIJIIJJIIIJJJJJIJJJIIHIHIJJJJJIIEIJJJJJJGHIJJHGJJJJJJIJIHHHHHEEFFFFEDFCEDAEFDED@@_Mismatch_0_Sense_+_Library_PoolT
TATTTTGACGAGACTGATTAAATTACTAAAACAATGATGTGATATTTATTTTGAACCCTCTTCTTTCTTAGTTTCTATCAAATTATATTTTGAG
>Frequency_1_QualityScore_FFGHHHHJJJJJJJJIJJJJJJIIJIJIGIJIJJJJJJJJJJJJJJJJJIJJJJIHIIJJHGIIJJIJIGIJJHH_Mismatch_0_Sense_+_Library_PoolT
ATTAGACTCATTATTCTTTATTATTTTGACGAGACTGATTAAATTACTAAAACAATGATGTGATATTTATTTTGA
>Frequency_1_QualityScore_FFHHHHHJJJJJJJJJJJJIJJIIJJJJIJJIJIJJJJJJJIJJJJJJJJJJGIGIJHIJGIIGIJJJIHIJGHH_Mismatch_0_Sense_+_Library_PoolC
ATTAGACTCATTATTCTTTATTATTTTGACGAGACTGATTAAATTACTAAAACAATGATGTGATATTTATTTTGA
>Frequency_1_QualityScore_FFGGFHHIJIIJJHIIJJJJIJI<;EGCGGHIJJJEGIIIJGJJJCG<DHFIIJIGIIIGIAEAFHIGHDE?CHHFEDDFEEEEAEEEEDDDAC_Mismatch_1_Sense_+_Library_PoolT
AATGTAAGAATAGTTGCTAACGGTGATGATGGAAAGATGAAGAAATGTTTTATATTCTTTTCCGTCTCCTGTTTTTGTAAGATTATTAAGCATT
>Frequency_1_QualityScore_FDFFBFFGGGHIIGIHIGGHIIIJGGJEGIGCDHIIGIGIIIIIEBEHBFHIJCEHHEAHFBDCDDDFCCC>@@>CCDDCDDEEDDDDDDE>@D_Mismatch_1_Sense_+_Library_PoolT
CAACTTTAGTGTAATTAACACTGGATTATTGACTCTTCTGCCGCAGGGGAGATCTTGTGCTATTGCTACTAGATTTGCTATTAGACTCATTATT
>Frequency_1_QualityScore_FFFHHGHHIJJEIJJIIJIHIJIIIJJHEHIJJJFHIIJIJIJJJJJJHEEHJI_Mismatch_1_Sense_+_Library_PoolT
TGACGAGACTGATTAAATTACTAAAACAATGATGTGATATTTATTTTGAACCCA
>Frequency_1_QualityScore_D=F8CFHIEAGHGAE8FGFG9EGGDDHIIIBHCGHIIGIEIIIDFHEHIGGHIIEHFHAAAEEAECEHGEHC;@?C@;>CCECCECCCC:>>DD_Mismatch_0_Sense_+_Library_PoolT
TTATTATTTTGACGAGACTGATTAAATTACTAAAACAATGATGTGATATTTATTTTGAACCCTCTTCTTTCTTAGTTTCTATCAAATTATATTT
>Frequency_1_QualityScore_FFHHHHHJJJJBHIJJIGHGIAFHIIIIJJJJJJJJJJJJJJJJJIJJJJJJJJJJJJJJJJJJJJIIJHHFFDDDDDDDDDDDDCD@CCDDEE_Mismatch_1_Sense_+_Library_PoolT
TGGCTTAATGGATAATGAGAGTGATGTACCATTGAAAGACCAGGAAACAACCTCTTCCAGCTTCTCCCACGACGAGCAGCTTGTTAGAATGTAA
>Frequency_1_QualityScore_FFHGHHHJJJJJJIIJJJJJJJJJJIJJJJJJJJJJJJI_Mismatch_0_Sense_+_Library_PoolT
TACGCCAGAAGCAAATTCAAACAAGTCAGTATGCCATAC
>Frequency_1_QualityScore_FEHHHHHJJJIIJJJIJIJJJIJJGIIJHJJJJJJHIJJJJJIJJJJJJJIIIIIJJJJJIIJJHFHGHFFFFFFDEEEEDDDDEDDDEEDDDD_Mismatch_1_Sense_+_Library_PoolT
ATGAAGAAATGTTTTATATTCCTTACCGTCTCCTGTTTTTGTAAGATTATTAAGCATTACGCCAGAAGCAAATTCAAACAAGTCAGTATGCCAT
>Frequency_1_QualityScore_FFHHHHHJJJJIJJIIIJIJJIJIIIIIIIJIJIJGIJGJJJJJJJIJJJJJIHHHHGHHFFFFFFEDCCCEEEFDFEDDDDEEDDDDDDDDDD_Mismatch_0_Sense_+_Library_PoolT
ACTGGATTATTGACTCTTCTGCCGCAGGGGAGATCTTTTGCTATTGCTACTAGATTTGCTATTAGACTCATTATTCTTTATTATTTTGACGAGA
>Frequency_1_QualityScore_D8DF=FFIII9BHH<ABHHFH4<?EBB;EF@?F<FFGF<BCGFIIF@@F>FFB84==;;;;BDBB:>>A;ABBA_Mismatch_0_Sense_+_Library_PoolT
CGTCAACTTTAGTGTAATTAACACTGGATTATTGACTCTTCTGCCGCAGGGGAGATCTTTTGCTATTGCTACTA
>Frequency_1_QualityScore_FFHHHHHJJIJJJFHGIJHJJJIJJJJJJJJJJJJJJJJJJJJJJJJJJJJJJIJJJJJIJJJJHHFDDDDDDDDDDDDDDDDDEEDADDDDDD_Mismatch_0_Sense_+_Library_PoolT
TGGATAATGAGAGTGATGTACCATTGAAAGACCAGGAAACAGCCTCTTCCAGCTTCTCCCACGACGAGCAGCTTGTTAGAATGTAAGAATAGTT
>Frequency_1_QualityScore_FFHHHHHJJJJJJCIHIIIJJJJJJJIIJJJJJJJJIJJJJJJJJJJJHIJJJJJJJJJJJJJGHFFDDDDDDDDDCCDDDCDCDDDDDDDDEC_Mismatch_0_Sense_+_Library_PoolC
TGGATAATGAGAGTGATGTACCATTGAAAGACCAGGAAACAGCCTCTTCCAGCTTCTCCCACGACGAGCAGCTTGTTAGAATGTAAGAATAGTT
>Frequency_1_QualityScore_FFHHGDFHGIBGHIFHGIHIEE@EGGGCGGHIIIIHJGIJJG@GHIGGFCHGGGIGJ2@=?AH)?;?CFFDC;>ACAECCBDB@@@CC5(5;>A_Mismatch_0_Sense_+_Library_PoolT
TTTGCCAAGGATGGATACTTCAGATATGTGCTATCCTGCCGAAGCAAGATCTAGCCCAGAGTCAGTTTTCCTTCAAATTCGAAGAGCTAGTTAT
>Frequency_1_QualityScore_DDFBBFBGIEG>GCECGA<FBF?FG<EEHIICCHGI?FHII:F:;AHIICEHEE;3);??B@@C:3;>@@CC@C:AC?=B?8@>@>@_Mismatch_1_Sense_+_Library_PoolT
TTGAAAGACCAGGAAACAACCTCTTCCAGCTTCTCCCACGACGAGCAGCTTGTTAGAATGTAAGAATAGTTGCTAACGGTGATGATG
>Frequency_1_QualityScore_FFGHHHHJJJJJJJJJIJJHIIJJJJJJJJJIJJJJJJJJJJJJJJJJJJJJJJJJJHHHHHHHFFFDDEEEDDEDEEDDEDDDDFEEDDCDDE_Mismatch_0_Sense_+_Library_PoolT
TCCAACCTTAATAATGTTGTGATAATTCATGTGAATTGACAGCACCCGGCAGGCTATTTACAGGGCCTGATAATAATAAATCAGTTTACTTCAT
>Frequency_1_QualityScore_FFHHHHHJJGGGEGEFH@FDDFIGGGGHHIGGGGEHIDGGHGGIGFBDFHIIJII_Mismatch_0_Sense_+_Library_PoolT
CTAAAACAATGATGTGATATTTATTTTGAACCCTCTTCTTTCTTAGTTTCTATCA
>Frequency_1_QualityScore_FFHHHHHJJJJJIJJJJJJJJIJJJJJJJJJJJJJJJJJJJJJJJJJJJJJHHGHHHHFFFFFFFFDECBDDBDDDDDEDDEEDDDE_Mismatch_0_Sense_+_Library_PoolT
CGCAGGGGAGATCTTTTGCTATTGCTACTAGATTTGCTATTAGACTCATTATTCTTTATTATTTTGACGAGACTGATTAAATTACTA
>Frequency_1_QualityScore_DDDDDD,<<?<BC>E;F:FFCEEEEIA22C8?DDBDDCDEDD?DD@BD?DDCD?DE@@CED<CD;CC4=;;@)4=D639/99?AAA3>A>AAA>_Mismatch_0_Sense_+_Library_PoolT
AGTCAGTATGCCATACATAAGAATTATCCGTCAACTTTAGTGTAATTAACACTGGATTATTGACTCTTCTGCCGCAGGGGAGATCTTTTGCTAT
>Frequency_1_QualityScore_FFHHHHHJJJJJJJJJJIIJJJJJJJIHJJJJJJJIJJHIIJJJGHJJJJJJJJIJJJJJJIJHBHHHHDFFFDDD@BDEEDDDDBDDDDDDDC_Mismatch_0_Sense_+_Library_PoolT
CCTGATCTCCCCCTTTTGACTTCTTTCACTTTTAAAAGTATGGGTGCATCTCTGTTCTTTCCAGATCACTGGCGTCATTTCGTCAACTTTTTCC
>Frequency_1_QualityScore_BDDFHBHBHIEBFE@B4CDFHGE>DHHEBGG@:D@@F@>D9FBFHIFHGEFDFAGCH7CDEEE@)=AAEC7;??@;;?(;6>A;;C@CC::@5>_Mismatch_1_Sense_+_Library_PoolT
CTCCTGTTTTTGTAAGATTATTAAGCATTACGCCAGAAGCAAATTCAAACAAGTCAGTATGCCATACATAAGAATTATACGTCAACTTTAGTGT
>Frequency_1_QualityScore_FFGHHHHJIIJJJIHFGHGI8F?DBEHJJGDGEIIJJJEHIGIGIJJJJJEGIIAGGGE?CHEEFFFFFFFEDDDEED@@@=?;=CD@CCCDDD_Mismatch_0_Sense_+_Library_PoolT
TGACTCTTCTGCCGCAGGGGAGATCTTTTGCTATTGCTACTAGATTTGCTATTAGACTCATTATTCTTTATTATTTTGACGAGACTGATTAAAT
>Frequency_1_QualityScore_FFFFHHHJJJJJJJJIJJJJIJJJJJJJJJJJJJIIJJJJJJJJJJJJJJJIIIIIJJJHHHHHFFFFFEEEEEDDDDDDCDDDDCDDD@CDFD_Mismatch_2_Sense_+_Library_PoolT
GGTGCATCTCTGTTCTTTCCAGATCACTGGCGTCATTTTGTCAACTTTTTCCGCAAAATTGGGCAATATGGTTTAATGGATAATGAGAGTGATG
>Frequency_1_QualityScore_DFHDHHGIEHBHGEHIGEDEHIJJJCGIIJGIIGIIIJJBGEGIJHIGHIIGCHIJJIIIGII_Mismatch_1_Sense_+_Library_PoolT
CAGTATGCCATACATAAGAATTATCCGTCAACTTTAGTGTAATTAACACTGGATTATTGACTA
>Frequency_1_QualityScore_FFHHHHFHIJJJHIHIAFHJIHIIJHIJJJJJJJJJJJJJIJJIJJJJJJJJJIJIJJJJJJJIJIHHFDDDDDDDDDDDACDDDDDEEDDDDD_Mismatch_1_Sense_+_Library_PoolT
TAATGGATAATGAGAGTGATGTACCATTGAAAGACCAGGAAACAACCTCTTCCAGCTTCTCCCACGACGAGCAGCTTGTTAGAATGTAAGAATA
>Frequency_1_QualityScore_FFHHHHHHJJJIIJJJJJJJJJIIJJJJJJ?FHIJJJJJJJJJJJJIJJJJIJIGIJJJJHIIHIJIIIIGHHHHHFFEFFEDDEEEDDDDDDE_Mismatch_0_Sense_+_Library_PoolT
TTGTTAGAATGTAAGAATAGTTGCTAACGGTGATGATGGAAAGATGAAGAAATGTTTTATATTCCTTTCCGTCTCCTGTTTTTGTAAGATTATT
>Frequency_1_QualityScore_FFGHHHHJJJJHJJIJJJIJJJJJJJJJJJFGIJJJJJJIIJJJJJJIJJIJJHFHIJJJJJIJEGIJHIIJHHHHHFEFFFCDCEEDDDDDDE_Mismatch_0_Sense_+_Library_PoolC
TTGTTAGAATGTAAGAATAGTTGCTAACGGTGATGATGGAAAGATGAAGAAATGTTTTATATTCCTTTCCGTCTCCTGTTTTTGTAAGATTATT
>Frequency_1_QualityScore_>DHHGHFHGGIIIIII;FADE?D>EFGCGCEHDF9:*?DFFBB*6?;BDF@F>GHB=CD=8=@DGFGHIEGAECA>EE>;;@?CFCCCCBBB_Mismatch_0_Sense_+_Library_PoolT
AAGCAAATTCAAACAAGTCAGTATGCCATACATAAGAATTATCCGTCAACTTTAGTGTAATTAACACTGGATTATTGACTCTTCTGCCGCAG
>Frequency_1_QualityScore_FFHHHHHJJJJJJGJJIJIIJJJJJJJJJJJJJJJJJJJHHIJJIJJJJCGEHHHHHHFFFFFEEEEEEDDDD>CDCDDEEFDEDDDDCDDDDD_Mismatch_1_Sense_+_Library_PoolT
TTCTCCCACGACGAGCAGCTTGTTAGAATGTAAGAATAGTTGCTAACGGTGATGATGGAAAGATGAAGAAATGTTTTATATTCCTTACCGTCTC
>Frequency_1_QualityScore_FFHHHHGJGIJJJJJJJIJJJGIJJJJJJJJGIJJJJHCFHHBFGHJJFFHEIJIJJJIIJHHHHHFHEDFFFDEEDDDDDDEEDDDCDCCDDD_Mismatch_1_Sense_+_Library_PoolT
CTCGCCTGATCTCCCCCTTTTGACTTCTTTCACTTTTAAAAGTATGGGTGCATCTCTGTTCTTTCCAGATCACTGGCGTCATTTTGTCAACTTT
>Frequency_1_QualityScore_FDHHFHHJJJGGGIJEHIJBBCFHGIGFFDHFHHHHIFFHGGGGGCHIJIIIGGGIGIIHIIIJFHEFFDEDEEEB@@CCCDDDDD@??=_Mismatch_2_Sense_+_Library_PoolT
TCCCCCTTTTGACTTCTTTCACTTTTAAAAGTATGGGTGCATCTCCGTTCTTTCCAGATCACTGGCGTCATTTTGTCAACTTTTTCCGCA
>Frequency_1_QualityScore_FFHHHHGIJIJGHIJJIJJJIJJIGIIHIIJJJJIJIGIJJIIJIIJIGHIJJJGIGIIIGIIGHIIJJIJHGFFDDDDDDDDEEDDDCD?BDD_Mismatch_1_Sense_+_Library_PoolT
GATTTTGAGAGATCCCATTTCTTGGTCCAACCTTAATAATGTTGTGATAATTCATGTGAATTGACAGCACCCGGCAGGCTATTTACAGGGCCTG
>Frequency_1_QualityScore_FFHHHFHFHIIGJJGIJIJIJJJJJIIJJGIIJIIJIIIJJJGJIHHEEHGGHEEFHHFFFFFFFCEEEEEECDDDEDDDDDDDDDEEDEEDDD_Mismatch_1_Sense_+_Library_PoolT
TTTAGTGTAATTAACACTGGATTATTGACTCTTCTGCCGCAGGGGAGATCTTGTGCTATTGCTACTAGATTTGCTATTAGACTCATTATTCTTT
>Frequency_1_QualityScore_FFHHHFHHIIJJJJIJJJJJJJJJJJIJIJJJJJJJJJIJIIJJIIIJIJJJJJJJJI_Mismatch_0_Sense_+_Library_PoolT
TTTAGTGTAATTAACACTGGATTATTGACTCTTCTGCCGCAGGGGAGATCTTTTGCTA
>Frequency_1_QualityScore_@D@FFHHGFHBHECHIIIIGIGIGIJJIIGEIEEHIJJGGIG@@HEHHGFDEFFFFDEEECCCCDDDDDDCCDDCDDDDB_Mismatch_0_Sense_+_Library_PoolT
TGTTTTTGTAAGATTATTAAGCATTACGCCAGAAGCAAATTCAAACAAGTCAGTATGCCATACATAAGAATTATCCGTCA
>Frequency_1_QualityScore_DFHDAFHI:CCGEHCHHEHIIIIIEGGHIEHEDEGHGIIIEHGIGHIG@FFHADGHIIAHE:BBACEC@?5>CC:>CCABDDCC>>C>CDDDCC_Mismatch_1_Sense_+_Library_PoolT
AATGAGAGTGATGTACCATTGAAAGACCAGGAAACAACCTCTTCCAGCTTCTCCCACGACGAGCAGCTTGTTAGAATGTAAGAATAGTTGCTAA
>Frequency_1_QualityScore_FFHHHHHJJJJJJJJJJJIHJJJJJJIJJJJJJJJJJJJJJJJJJIIHIJJIJJJJJIJJJJJ_Mismatch_0_Sense_+_Library_PoolT
CTACTAGATTTGCTATTAGACTCATTATTCTTTATTATTTTGACGAGACTGATTAAATTACTA
>Frequency_1_QualityScore_FFHHHFHIJJJJJIJJJJJJJJIJJJJJJJJJJJJJJJJJJJJJJJJJJJJIJJHHHFFFFEEEEEDEDCCDEDDDDDDECDDDEDDDDBBBDD_Mismatch_0_Sense_+_Library_PoolT
TGATGTACCATTGAAAGACCAGGAAACAGCCTCTTCCAGCTTCTCCCACGACGAGCAGCTTGTTAGAATGTAAGAATAGTTGCTAACGGTGATG
>Frequency_1_QualityScore_FFHHHHHJJJJJJJJJJJJJJJJJJJJJJJJJIJJJJJJJJJJJJIJJJJIJJGHHFFFFEEECEDCDDCADDCCDDDDCDDDDDDDDDBB@DD_Mismatch_0_Sense_+_Library_PoolC
TGATGTACCATTGAAAGACCAGGAAACAGCCTCTTCCAGCTTCTCCCACGACGAGCAGCTTGTTAGAATGTAAGAATAGTTGCTAACGGTGATG
>Frequency_1_QualityScore_FFHHHHHJJJJJJJJJJJJJJIJEHIJJJJJJJJJIIJGIJJIJJIIHJIJJJIJJJHHIJIJJJJIGHEHFFFFFFFEDEDDDEDDD_Mismatch_1_Sense_+_Library_PoolT
AGAAGCAAATTCAAACAAGTCAGTATGCCATACATAAGAATTATCCGTCAACTTTAGTGTAATTAACACTGGATTATTGACTCTTCTA
>Frequency_1_QualityScore_FFHHHGFIIIIJBHIJGIJJHFFEGHIJJJBHGIIJGGGGIGIJJGIIIGIJJGGGEHGGCGIJJGFHHEFF_Mismatch_0_Sense_+_Library_PoolT
GAAATGTTTTATATTCCTTTCCGTCTCCTGTTTTTGTAAGATTATTAAGCATTACGCCAGAAGCAAATTCAA
>Frequency_1_QualityScore_DDFFA<<2C?<A+@<<<FB3*CG*C?CFIC9B??*999*99*?8F_Mismatch_0_Sense_+_Library_PoolT
ATTAAGCATTACGCCAGAAGCAAATTCAAACAAGTCAGTATGCCA
>Frequency_1_QualityScore_FFHHHHHJJJJJJJJIJJJHJJJJJJHIJJJJHIIJIJJIJJJJIJJJJHIJIJJJIJJJJJJJJJJJJHHFFDCBBCCEDDDDDDDEDDDDED_Mismatch_0_Sense_+_Library_PoolT
TATGCCATACATAAGAATTATCCGTCAACTTTAGTGTAATTAACACTGGATTATTGACTCTTCTGCCGCAGGGGAGATCTTTTGCTATTGCTAC
>Frequency_1_QualityScore_FFHHHHHJJJJJJJJIIJJJGJJJJJJJIJJIJJJHIJJJJJJJJJJJJIIJJJJJIIJHHG_Mismatch_0_Sense_+_Library_PoolT
AAGCATTACGCCAGAAGCAAATTCAAACAAGTCAGTATGCCATACATAAGAATTATCCGTCA
>Frequency_1_QualityScore_FFHHHHHJJJGJJJJJJJJIJIJJIJJJJIJJJJJJJJJJJJJJJGGIJHGHHHFFFFFFDCECDEEDDCDDEDDDDEDDDB<BBDDDDDDCDC_Mismatch_1_Sense_+_Library_PoolT
TCATTGAAAGACCAGGAAACAGCCTCTTCCAGCTTCTCCCACGACGAGCAGCTTGTTAGAATGTAAGAATAGTTGCTAACGGTGATGATGGAAA
>Frequency_1_QualityScore_FFHHHHHJJJJJJJJJIJJJJJJJIJJJIJJJJJJJJJGHIJJHHJJJJJJJJJJJJJIJJJJHHHHHFDFFEEEEECDDDDDDDDDDDDDDDD_Mismatch_0_Sense_+_Library_PoolT
CGCAAAATTGGGCAATATGGCTTAATGGATAATGAGAGTGATGTACCATTGAAAGACCAGGAAACAGCCTCTTCCAGCTTCTCCCACGACGAGC
>Frequency_1_QualityScore_FFHHHHHJJJJJJJJJJJJJJJJJJJIJJJJJJIJJJJJJIJJJJIJJJJJJJJJIJJJJJIIJGIHHHHFFFFFFEEEEEE_Mismatch_1_Sense_+_Library_PoolT
GGGAGATCTTGTGCTATTGCTACTAGATTTGCTATTAGACTCATTATTCTTTATTATTTTGACGAGACTGATTAAATTACTA
>Frequency_1_QualityScore_=A?D>DDBEDE4?BADE+3A32+8)9C??D)9?DDDDB@*9?DB<9888@AA8;AAD;(.;3;A:@AAB_Mismatch_1_Sense_+_Library_PoolT
TGATGTACCATTGAAAGACCAGGAAACAGCATCTTCCAGCTTCTCCCACGACGAGCAGCTTGTTAGAAT
>Frequency_1_QualityScore_DDFHHHHJJJJJIJJJJGIIIIJJIJJJJJJJJJJJJJJIHIGFIIG)BFHIIJIIGHIIGIJJIGGHFHFFDDFFECCCEDCDEDCCDCCDDC_Mismatch_1_Sense_+_Library_PoolT
AGATTATTAAGCATTACGCCAGAAGCAAATTCAAACAAGTCAGTATGGCATACATAAGAATTATCCGTCAACTTTAGTGTAATTAACACTGGAT
>Frequency_1_QualityScore_FFHHHHHIIJJJGIIJIIJGIIIJJJIJJJJJJJJJGIJJJJHIIJIIHGJGHHIIC;@CCG=C;AAE??;;@>BCDDCCA?BB_Mismatch_0_Sense_+_Library_PoolT
CTCCTGTTTTTGTAAGATTATTAAGCATTACGCCAGAAGCAAATTCAAACAAGTCAGTATGCCATACATAAGAATTATCCGTCA
>Frequency_1_QualityScore_FFHHHHHJJJJJJJJJIHIIIJJJJJJJJJJJJJJJIIJHIJJJJJJJHIIJJIJJJJJIIHGEEHFFFFDDDDDDEDDDDDDDDDDDDDDDCC_Mismatch_1_Sense_+_Library_PoolT
GATTCACTTCCGTGCTGTGACATTCCTGCTTTTAAGAGGATCAGCGACAATGTTCATCTAAGAAACTCGCCTGATCTCCCCCTTTTGACTTCTT
>Frequency_1_QualityScore_FF3DHHHJJJIJJJJJJIJJIIJJJJJJJJJJJJJJJJJIJJJJJJIJHHHHFFFFFCECEEECFEDCDCCCCCDDDEDDDD?BBDDEEDDDDD_Mismatch_1_Sense_+_Library_PoolT
CCGTTGAAAGACCAGGAAACAGCCTCTTCCAGCTTCTCCCACGACGAGCAGCTTGTTAGAATGTAAGAATAGTTGCTAACGGTGATGATGGAAA
>Frequency_1_QualityScore_FFHHHHFIIJIIFGIJIIJJJJJJJJJJJIJJJJJJJJJJJJJJGJJIJJGHGIJJJJJJJIHHGFDEDCECDDCBCCDECDDDDDEDD:CDDD_Mismatch_0_Sense_+_Library_PoolT
TAAAAGTATGGGTGCATCTCTGTTCTTTCCAGATCACTGGCGTCATTTCGTCAACTTTTTCCGCAAAATTGGGCAATATGGCTTAATGGATAAT
>Frequency_1_QualityScore_FFHHHHHHIJJJJHJIJJJJJJJJJJJJJJJJJJJIJJJJJJJJJJJJJJJJJJJJJJJJJJJIIIEGHBHFFFFFFEEEEEEE_Mismatch_1_Sense_+_Library_PoolT
AGGGGAGATCTTGTGCTATTGCTACTAGATTTGCTATTAGACTCATTATTCTTTATTATTTTGACGAGACTGATTAAATTACTA
>Frequency_1_QualityScore_FFHHHHHJJJJJJHIJJJJIJJJJJJJIJJJJJIJJJJJIJIIJIIJIJJJJJJJJIHHFHEHHFFFFB@CCDCEEE_Mismatch_1_Sense_+_Library_PoolT
TAATTAACACTGGATTATTGACTCTTCTGCCGCAGGGGAGATCTTTTGCTATTGCTACTAGATTTGCTATTAGACTA
>Frequency_1_QualityScore_FFHHHGHJJJJIIHGIJGJGJGJIJJJHJJJJJJIIJJJJIGIJJJJJJJIJJJJJIJHHHHHFFFFDFEEEDCDDBBDDDDDDEDEEDDDCDD_Mismatch_0_Sense_+_Library_PoolT
TATAAACATGGAGTGCCAGTTGCAGGCGAGAATTCACTTCCGTGCTGTGACATTCCTGCTTTTAAGAGGATCAGCGACAATGTTCATCTAAGAA
>Frequency_1_QualityScore_FFHHHHHJIJJJIIJJJDF@GHIJIIIJJIJJJJJJJJJJJJJIJJJIJJJJJJJHHHHHHFFFFFFFEEDEEEEBDDDDDDDDCDDDDDEEDD_Mismatch_1_Sense_+_Library_PoolT
CTCTTCTGCCGCAGGGGAGATCTTGTGCTATTGCTACTAGATTTGCTATTAGACTCATTATTCTTTATTATTTTGACGAGACTGATTAAATTAC
>Frequency_1_QualityScore_+A?:<80<EEAEIIDE<@DDDEI*0:?DEIEEED8BDCEEIIIA;6@C=AACIDDDDDDDDDDDAAAA>;>9AADDDEAA>A_Mismatch_1_Sense_+_Library_PoolT
CCACGACGAGCAGCTTGTTAGAATGTAAGAATAGTTGCTAACGGTGATGATGGAAAGATGAAGAAATGTTTTATATTCCTTA
>Frequency_1_QualityScore_FFFDHHHIJJJJJIGEI>DE@DF?DHEDHFHGIFHGIHEHJ>BHCGFHIIJGIJJHEHFEFF<DE@@@ACCCDCDDC?CC>CDDDDCDD@_Mismatch_1_Sense_+_Library_PoolT
TTCCAGCTTCTCCCACGACGAGCAGCTTGTTAGAATGTAAGAATAGTTGCTAACGGTGATGATGGAAAGATGAAGAAATGTTTTATATTA
>Frequency_1_QualityScore_FFGGGGHIIGIIIJIIGJJJJGIJJJJJIJJIGJJIJIJEGHIIGIIJII@EIJJHIJJJJIIJGIIJIGEHHGFFDCDD8_Mismatch_0_Sense_+_Library_PoolT
AGTCAGTATGCCATACATAAGAATTATCCGTCAACTTTAGTGTAATTAACACTGGATTATTGACTCTTCTGCCGCAGGGGA
>Frequency_1_QualityScore_FFHHHHFIGIJJJJJJJJJJJHIJIJJJJJJJJJJJJJJIJIJJJJJJJIJJJJJHHHHHHHFFF_Mismatch_1_Sense_+_Library_PoolT
CTTTAGTGTAATTAACACTGGATTATTGACTCTTCTGCCGCAGGGGAGATCTTTTGCTATTGCCA
>Frequency_1_QualityScore_DDDD>+C<:CE+@:FADB3;AECB<??CD9CDD:?BD99?DD>D@?BDBDCC=C@CDIE>CD@@<C37?=???7;_Mismatch_0_Sense_+_Library_PoolT
TTAAGCATTACGCCAGAAGCAAATTCAAACAAGTCAGTATGCCATACATAAGAATTATCCGTCAACTTTAGTGTA
>Frequency_1_QualityScore_FFHHHHHJJJJJJJJJGJJIJIIIJJJJIJJJIJJJJJJJIJJJJHHIIJJJJJHEHHFFFFFFEEDEDCDDDDDDDDDCDEDDDEDFFFD_Mismatch_2_Sense_+_Library_PoolT
TCCAGCTTCTCCCACGACGAGCAGCTTGTTAGAATGTAAGAATAGTTGCTAACGGTGATGATGGAAAGATGAAGAAATGTTTTATATTCTA
>Frequency_1_QualityScore_FFHHHHHJJJJJJJJJJJJJJGHGJJIIJJJDHGIIIJJJIIJJIJIIHIJJIGHIIJIJGIJJJJIJGCGHHHHHHFDDDDDBBDD;?B?CC1_Mismatch_1_Sense_+_Library_PoolT
TTGGGCAATATGGCTTAATGGATAATGAGAGTGATGTACCATTGAAAGACCAGTAAACAGCCTCTTCCAGCTTCTCCCACGACGAGCAGCTTGT
>Frequency_1_QualityScore_FFHHHHHJJJIHIJJJJJJJJJJJJJJJJJJJIJJJJJJJJJHHHHHFFFFFEEEECEDE>CCDDDEEDDCDDDDCDDDDDDDDDDDDDDDDDC_Mismatch_2_Sense_+_Library_PoolT
GCGTCATTTTGTCAACTTTTTCCGCAAAATTGGGCAATATGGCTTAATGGATAATGAGAGTGATGTACCATTGAAAGACCAGGAAACAACCTCT
>Frequency_1_QualityScore_FFFHHHHJJJJIJJJJJJJJJJJJJJIJJJJJJJJJGIIIJJJJJJIJHIJIIJJJJIJJJIJJJJJJJIHH_Mismatch_0_Sense_+_Library_PoolT
AGTATGCCATACATAAGAATTATCCGTCAACTTTAGTGTAATTAACACTGGATTATTGACTCTTCTGCCGCA
>Frequency_1_QualityScore_FFHHHGHJJJIJIJJJJJJJJJJJJIJJJJJJJIIJJJJJJJJJ;FEHJJIJHEHHHFFFFFFCEEECBADDDDEEECDDDDDDDDDDDDDDDC_Mismatch_2_Sense_+_Library_PoolT
CCACGACGAGCAGCTTGTTAAAATGTAAGAATAGTTGCTAACGGTGATGATGGAAAGATGAAGAAATGTTTTATATTCCTTACCGTCTCCTGTT
>Frequency_1_QualityScore_FFHHHHHJJJJJIJJJIJJJJJJJJJJJJJJJJJJJJJIJIIJJIIJJJJHJIJJJJJJJJJJJJIJJJGIIJJHHHHHHFFFFDCDDBB@BDD_Mismatch_1_Sense_+_Library_PoolT
TATTCAAACAAGTCAGTATGCCATACATAAGAATTATCCGTCAACTTTAGTGTAATTAACACTGGATTATTGACTCTTCTGCCGCAGGGGAGAT
>Frequency_1_QualityScore_FFHHHHHJIJJJCHHIIHJIJJJJJJJJJJJJJJJJJJJJJJIJIJJJJJJJJJJJJJJJJJGHHEDDDDDDDDDDCDCDDDDEFDCDDDDDDD_Mismatch_1_Sense_+_Library_PoolT
GGATAATGAGAGTGATGTACCATTGAAAGACCAGGAAACAACCTCTTCCAGCTTCTCCCACGACGAGCAGCTTGTTAGAATGTAAGAATAGTTG
>Frequency_1_QualityScore_FFHHHHHJJJJJJJJJJJJJJJJJJJJJJJJJJJJJJJJJJJJJJJIJJJGHHFFFFEEEEEEDDDDCDFDDCDDDCDCDDDDDDD?BBDDEEC_Mismatch_0_Sense_+_Library_PoolT
TGTACCATTGAAAGACCAGGAAACAGCCTCTTCCAGCTTCTCCCACGACGAGCAGCTTGTTAGAATGTAAGAATAGTTGCTAACGGTGATGATG
>Frequency_1_QualityScore_FFHHHHHEHIJJJJJJJJIJJIJJJJJJJJJJJJJJJHJFHGIJJJJJJJJJJJJJIHHHFFEEEECDDDDDCDEDDDDDDECDCDDDDDCC@C_Mismatch_0_Sense_+_Library_PoolT
GTATGGGTGCATCTCTGTTCTTTCCAGATCACTGGCGTCATTTCGTCAACTTTTTCCGCAAAATTGGGCAATATGGCTTAATGGATAATGAGAG
>Frequency_1_QualityScore_FFGHGGHJJJJJGIJBGIBHIIJJJJJGIJJIIIJHIJJIHIIJHGGJJJIJJHAEFFFFFFEDEEEDDCCDDDDDDDDEEDDDEEFEEDDDCD_Mismatch_0_Sense_+_Library_PoolT
CCAGCTTCTCCCACGACGAGCAGCTTGTTAGAATGTAAGAATAGTTGCTAACGGTGATGATGGAAAGATGAAGAAATGTTTTATATTCCTTTCC
>Frequency_3_QualityScore_FFHHHHHJJJJJIJJJJJIIIIIJJJJIIJJIJJJHIJJJJJJJHJJJJJJJJHDHHFFEFFFFEEEDDBDDDDDDDDBDDDDDEEEEEDDDCD_Mismatch_0_Sense_+_Library_PoolC
CCAGCTTCTCCCACGACGAGCAGCTTGTTAGAATGTAAGAATAGTTGCTAACGGTGATGATGGAAAGATGAAGAAATGTTTTATATTCCTTTCC
>Frequency_1_QualityScore_FFHHHHHJJJJJIJJJJJJJJJJIJIJJJJJJJJJJJJIJJJJJJJIJJJIHHHHHHHFFFFFDDBBBDCEEDDDDDDDDDDDDDDDCC>CDDD_Mismatch_0_Sense_+_Library_PoolT
AACAGCCTCTTCCAGCTTCTCCCACGACGAGCAGCTTGTTAGAATGTAAGAATAGTTGCTAACGGTGATGATGGAAAGATGAAGAAATGTTTTA
>Frequency_1_QualityScore_FFHHGHHIDGIIJFIJJIJJJGJIJIJJJJJEHIJJJJJJJJJJJJJJIIHIIJJIJEIIGBHHHFHEC@DFFECEEDDDDDDDEDEDDDDCCC_Mismatch_1_Sense_+_Library_PoolT
AAGAAATGTTTTATATTCCTTACCGTCTCCTGTTTTTGTAAGATTATTAAGCATTACGCCAGAAGCAAATTCAAACAAGTCAGTATGCCATACA
>Frequency_1_QualityScore_FDFHGHGIIGGGHGHIHIJJGGIJIJGHEGDIHIJHHIIIIJJJJJEIGGIEGEEDHGHHHGGFFFFFFFEEDEDEECDCDEEDED_Mismatch_1_Sense_+_Library_PoolT
GTCAACTTTAGTGTAATTAACACTGGATTATTGACTCTTCTGCCGCAGGGGAGATCTTTTGCTATTGCTACTAGATTTGCTATTAC
>Frequency_1_QualityScore_FFHHHHHJJJJJJJJJHJJIJJIIIJJJJJJJJJIJJJJJJIJIJJJJJJJJHHHHHHHE_Mismatch_0_Sense_+_Library_PoolT
GTGTAATTAACACTGGATTATTGACTCTTCTGCCGCAGGGGAGATCTTTTGCTATTGCTA
>Frequency_1_QualityScore_FFHHHHHJJJJJJJJIJJJJHIIJJJDHIJJJIJJJJJJJJJJIJIJJJJJJJIJJJHHHHHFFFFDDEAEDDDDDBDBD=CDDDCAADBCDDE_Mismatch_0_Sense_+_Library_PoolT
ACTTCTTTCACTTTTAAAAGTATGGGTGCATCTCTGTTCTTTCCAGATCACTGGCGTCATTTCGTCAACTTTTTCCGCAAAATTGGGCAATATG
>Frequency_1_QualityScore_FFHHHHHIJJJIJJJIJJJJJJJJIJJJJJJJJJJJJIIIJJJDHJJJIIIJGIJJIJHHHHHHFFFFFDCEEEEEDEEFEEEEFDEEDDDDDD_Mismatch_0_Sense_+_Library_PoolT
GCTACTAGATTTGCTATTAGACTCATTATTCTTTATTATTTTGACGAGACTGATTAAATTACTAAAACAATGATGTGATATTTATTTTGAACCC
>Frequency_1_QualityScore_DDDFB8DGGHH9FIGGHHGGIII8DGEEHGBHIIGIIGGFCHG>F@FHCFGHGIIGHFF@HHHEEEB@DACDD_Mismatch_0_Sense_+_Library_PoolT
ACTGGATTATTGACTCTTCTGCCGCAGGGGAGATCTTTTGCTATTGCTACTAGATTTGCTATTAGACTCATTA
>Frequency_1_QualityScore_FFGFHHHJJCFHIJI:EHIFGJJJGHHJEIJJJJIJJGGIIEG<DFHGC>FGGHIJJIIJIJJHF=?BBACCECABDDDDDDD@ACDDDEDCCC_Mismatch_0_Sense_+_Library_PoolT
TTTTAAAAGTATGGGTGCATCTCTGTTCTTTCCAGATCACTGGCGTCATTTCGTCAACTTTTTCCGCAAAATTGGGCAATATGGCTTAATGGAT
>Frequency_1_QualityScore_FFHHHHHJJ>HGJJJJJJJJIJJJJIIJJJJIIJJJJJJIJJJIJJIJJJJJJIJIJJJIJIJJJJIJJHHHFFFFFEEECEEDEFEEDDDDDD_Mismatch_0_Sense_+_Library_PoolT
GTAAGATTATTAAGCATTACGCCAGAAGCAAATTCAAACAAGTCAGTATGCCATACATAAGAATTATCCGTCAACTTTAGTGTAATTAACACTG
>Frequency_2_QualityScore_ECEFEHGHIGHCGGGGAIHIEGIGGEGFHIGEGGHIIGIGGFCFGCGGGHHFFHIGIEHGICCEGGEIF@DGB>CBEDCDDCADECDDCCCCCC_Mismatch_0_Sense_+_Library_PoolC
GTAAGATTATTAAGCATTACGCCAGAAGCAAATTCAAACAAGTCAGTATGCCATACATAAGAATTATCCGTCAACTTTAGTGTAATTAACACTG
>Frequency_1_QualityScore_FFHHHHHJJIJJJJJJJJIJIJHIIJHJJJJJJJJJJJJJJJJGIFHGIJIJJJGHHHHHFFFFFFDEEEEEEDDEEEEEDDDCCDDDDDDDDC_Mismatch_1_Sense_+_Library_PoolT
CCCACGACGATCAGCTTGTTAGAATGTAAGAATAGTTGCTAACGGTGATGATGGAAAGATGAAGAAATGTTTTATATTCCTTTCCGTCTCCTGT
>Frequency_1_QualityScore_DDDFFDDEFBDAEF:BFFE<?EG<G<EGDBFIE<FBFF@B?@FDFICEIIIC@@FIIEIIC7?EC)AA?;@D_Mismatch_0_Sense_+_Library_PoolT
CTTTCCGTCTCCTGTTTTTGTAAGATTATTAAGCATTACGCCAGAAGCAAATTCAAACAAGTCAGTATGCCA
>Frequency_1_QualityScore_8DBBFDFIIBIIEE24CEFF:EEDC<DFEFB<DFFICGFIFCF<FFI@FEFEEEEEC==CEED<BDDD@>1=BBBBBB5@@B@BBBBABBBB@B_Mismatch_1_Sense_+_Library_PoolT
TTCACTTTTAAAAGTATGGGTGCATCTCTGTTCTTTCCAGATCACTGGCGTCATTTTGTCAACTTTTTCCGCAAAATTGGGCAATATGGCTTAA
>Frequency_1_QualityScore_FFHHHHHJJJJJJJJJJJJJJJJJIJJJJJJJJJIJIJJJJJJJIJJJIJJJJJJJJJJJJJJJJJJJJHHFFDDB?CDEDDCDDDDEDDDDED_Mismatch_1_Sense_+_Library_PoolT
TATGCCATACATAAGAATTATCCGTCAACTTTAGTGTAATTAACACTGGATTATTGACTCTTCTGCCGCAGGGGAGATCTTGTGCTATTGCTAC
>Frequency_1_QualityScore_FFDHDDAGFHBGHIEEGHHIIFGIGJJJIGI@GHIBGCGAG?D?@HH4BFBAEG:=CGEGGGEHFHEHBBDECE@ACCDDCC;ACCCCCACDCB_Mismatch_1_Sense_+_Library_PoolT
CTTTTTCCGCAAAATTGGGCAATATGGCTTAATGGATAATGAGAGTGATGTACCATTTAAAGACCAGGAAACAGCCTCTTCCAGCTTCTCCCAC
>Frequency_1_QualityScore_FFHHHHHJJJJJJJJJJJIIIJJJJJIIIJIJJJJJJJJJJJJJIJJJJJJJJJJJJJJJJJJIGHFFDA?CDEDDDDDDEEDDDDEDDCDCCE_Mismatch_0_Sense_+_Library_PoolT
ATACATAAGAATTATCCGTCAACTTTAGTGTAATTAACACTGGATTATTGACTCTTCTGCCGCAGGGGAGATCTTTTGCTATTGCTACTAGATT
>Frequency_1_QualityScore_FFHHHHHJJJJJJJJIIIIJHHJJJIFHGIDGGIJHIJJJJJJIJJJJJJJJIIJJJIJGIIJJJJJHHHHHHFFFFFEDBDDBDDDDDCDCDD_Mismatch_0_Sense_+_Library_PoolT
TGGGCAATATGGCTTAATGGATAATGAGAGTGATGTACCATTGAAAGACCAGGAAACAGCCTCTTCCAGCTTCTCCCACGACGAGCAGCTTGTT
>Frequency_1_QualityScore_BDFFAFBFEGEFIIFI@H9C+AF>FF?*19CDEGDD?F9DGFF9B94???DB7=B8=3.@;CAEI@E>>=C@=@BB;?AC\9?8==9???A?@A_Mismatch_0_Sense_+_Library_PoolC
TGGGCAATATGGCTTAATGGATAATGAGAGTGATGTACCATTGAAAGACCAGGAAACAGCCTCTTCCAGCTTCTCCCACGACGAGCAGCTTGTT
>Frequency_1_QualityScore_FFHHGGHIJIIJIIIHIIIIJGHIIJJJJJJJJIJJJJBFGGHHGIIGGGHJJJGFHHHGFFFFFFFCC@EEDEECDACDDEDEEDDDDDDDEE_Mismatch_0_Sense_+_Library_PoolT
TGTAATTAACACTGGATTATTGACTCTTCTGCCGCAGGGGAGATCTTTTGCTATTGCTACTAGATTTGCTATTAGACTCATTATTCTTTATTAT
>Frequency_1_QualityScore_DDHHHHHIJJJJJIJJIJHIIIJJJJJJJJJJJJJJJJJJIIJJJJJJJIIJJIIJHHHHHGHFFFFFFCDDDDDDDDDDDDDBBDDDDDDDDD_Mismatch_2_Sense_+_Library_PoolT
GAATTCATTTCCGAGCTGTGACATTCCTGCTTTTAAGAGGATCAGCGACAATGTTCATCTAAGAAACTCGCCTGATCTCCCCCTTTTGACTTCT
>Frequency_1_QualityScore_FFHHHHHJJJJJJIJJJJJJJJJJJJJJJJJJJIJJJJIJJJJJJJJIJJIJIJJJJHHH_Mismatch_0_Sense_+_Library_PoolT
TAATTAACACTGGATTATTGACTCTTCTGCCGCAGGGGAGATCTTTTGCTATTGCTACTA
>Frequency_1_QualityScore_FFFDDHFIGEGIIEHE>CFHIBBGIIIJEGFHGGIIIHIJIIIIIIIIJIJIIGIDFHFHGFDEEBECEAEDCCDC@@CCCDCCCACCDCCDDD_Mismatch_0_Sense_+_Library_PoolT
CATCTCTGTTCTTTCCAGATCACTGGCGTCATTTCGTCAACTTTTTCCGCAAAATTGGGCAATATGGCTTAATGGATAATGAGAGTGATGTACC
>Frequency_1_QualityScore_FFHGFHGEIIGIHGHDGCGHIFEHEDFGIIFDFGIEGGGEGGGBHIHBFBAAHICAAHHHD;@CD@CDEEDDDACCDCCC;>A>A:ACDDC:@A_Mismatch_0_Sense_+_Library_PoolC
CATCTCTGTTCTTTCCAGATCACTGGCGTCATTTCGTCAACTTTTTCCGCAAAATTGGGCAATATGGCTTAATGGATAATGAGAGTGATGTACC
>Frequency_1_QualityScore_+=DDADA+AA<ECEEIECD@<?9?DEECEIIA9DDDCEBDDDECCBADACDDCECCDEE@>@=C?ADD@=(6@>ADAAA>AA>AAAAA??AAAA_Mismatch_2_Sense_+_Library_PoolT
AGGGGAGTTCTTGTGCTATTGCTACTAGATTTGCTATTAGACTCATTATTCTTTATTATTTTGACGAGACTGATTAAATTACTAAAACAATGAT
>Frequency_1_QualityScore_FFFHHG?FEHIIIGIGEGGDGGEHIGIGGHIGGGGFHGJJIIJGHCHEHDHGIIHJGIJHGHFFFFFEDDDDDDDCDEEDEDDDDCCCDDDDDD_Mismatch_0_Sense_+_Library_PoolT
ATGGAGTGCCAGTTGCAGGCGAGAATTCACTTCCGTGCTGTGACATTCCTGCTTTTAAGAGGATCAGCGACAATGTTCATCTAAGAAACTCGCC
>Frequency_1_QualityScore_FFFFHHHJJJJJJJJJJJJJJHIIJEIJJJJJIJJJJJJJJJJJJIJJJJJIJHHHHHFFFFFFFEEEECDDDDDDDDDDEDDDDDDDDDDDDD_Mismatch_2_Sense_+_Library_PoolT
CGAGAATTCATTTCCGAGCTGTGACATTCCTGCTTTTAAGAGGATCAGCGACAATGTTCATCTAAGAAACTCGCCTGATCTCCCCCTTTTGACT
>Frequency_1_QualityScore_FFHHHHHJJJIJJIJJJJIJJJIIIJJIIIJIJJJJJJJJJJJJJIJIJJJJJGIJHHHGHHGEFFF?ACEEFDEEDDDDCCDDDDDDDDDDDD_Mismatch_1_Sense_+_Library_PoolT
ATCACTGGCGTCATTTTGTCAACTTTTTCCGCAAAATTGGGCAATATGGCTTAATGGATAATGAGAGTGATGTACCATTGAAAGACCAGGAAAC
>Frequency_1_QualityScore_FFGHHGHIIJEHGGIJJJHHIIIJJIJIGIIIIJIJJJIJIIIIJJIGIIJJJIIGHHFFHFFFFFFC@CCABCDCCDC@CD@3??CCB?DDDD_Mismatch_1_Sense_+_Library_PoolC
ATCACTGGCGTCATTTTGTCAACTTTTTCCGCAAAATTGGGCAATATGGCTTAATGGATAATGAGAGTGATGTACCATTGAAAGACCAGGAAAC
>Frequency_1_QualityScore_FFFHHHHJJJJJJJJJJJJJJJJJJJJJIJIIJJJJHGHIIIJJIIJJJJIIIJJIJJJJIJJJJIJJJJHFFDDDDDDDDEDDDDDDDDDDDC_Mismatch_0_Sense_+_Library_PoolT
AGTATGCCATACATAAGAATTATCCGTCAACTTTAGTGTAATTAACACTGGATTATTGACTCTTCTGCCGCAGGGGAGATCTTTTGCTATTGCT
>Frequency_1_QualityScore_DFHHGFHEEGIGIIIII@FGGGIGIJGGGIJJJJFGIIIIIIJJJIJJIJIJJJJJIIIJJDHGIIJGEAEDBBCCDD?CADDCDDCDEEDCDD_Mismatch_0_Sense_+_Library_PoolC
AGTATGCCATACATAAGAATTATCCGTCAACTTTAGTGTAATTAACACTGGATTATTGACTCTTCTGCCGCAGGGGAGATCTTTTGCTATTGCT
>Frequency_1_QualityScore_FDFFAD2CFFEGHHGHFDHHIIJIEHIJJIIJJIIIIJJJJIJJJIJJJJJIJIHIIJJJEIJJHH_Mismatch_0_Sense_+_Library_PoolT
TTTTATATTCCTTTCCGTCTCCTGTTTTTGTAAGATTATTAAGCATTACGCCAGAAGCAAATTCAA
>Frequency_1_QualityScore_FFHHHHHHIGGHIJJIIJJHIIJJJIJJJJIJJJJJJJJIJJJJJJIJHHHHHHFFFFFFFEEE@CEFDFEEDDDDDDDDDDDDDDDDDDDDDD_Mismatch_0_Sense_+_Library_PoolT
ACTGGCGTCATTTCGTCAACTTTTTCCGCAAAATTGGGCAATATGGCTTAATGGATAATGAGAGTGATGTACCATTGAAAGACCAGGAAACAGC
>Frequency_1_QualityScore_FFHHHHHJJIJIIJJJIJJIGHIJJJJJJJJIIIIJJJJIJJJJJIIJIIJJIIJIJJJJIJJIJJHHFEDDDDDDEDDDDDDE_Mismatch_0_Sense_+_Library_PoolT
GCCATACATAAGAATTATCCGTCAACTTTAGTGTAATTAACACTGGATTATTGACTCTTCTGCCGCAGGGGAGATCTTTTGCTA
>Frequency_1_QualityScore_?D?FDBHIIIIBGDHHCF@:FADGCHHGF?DBFBHAFGGIIIGIIIIEGGHE\=<B=>BCC;35=;@>:@@CCCCC;:>C@CCDD@>CCC:>BC_Mismatch_1_Sense_+_Library_PoolT
AGCTTCTCCCACGACGAGCAGCTTGTTAGAATGTAAGAATAGTTGCTAACGGGGATGATGGAAAGATGAAGAAATGTTTTATATTCCTTTCCGT
>Frequency_1_QualityScore_BADFDHHIIIBCFHDHIIGIGH@CBBFICED>G@BFDFGHH?FGHHBCEGH@FC@EIIIIIIGH>=A?DEFFFCEECCABB8=??;B;?ABA<C_Mismatch_0_Sense_+_Library_PoolT
AAACTCGCCTGATCTCCCCCTTTTGACTTCTTTCACTTTTAAAAGTATGGGTGCATCTCTGTTCTTTCCAGATCACTGGCGTCATTTCGTCAAC
>Frequency_1_QualityScore_FFHHHHHJJGJIIJJIJJJJJJIJIJHIJIIJJJJIIJJJIJJJJCGEIIIHHHHFHFFFFFEDCEEEDEEEDDDEFEEEDDDDDDDDBDDDDC_Mismatch_0_Sense_+_Library_PoolT
CCCACGACGAGCAGCTTGTTAGAATGTAAGAATAGTTGCTAACGGTGATGATGGAAAGATGAAGAAATGTTTTATATTCCTTTCCGTCTCCTGT
>Frequency_1_QualityScore_FFHGGGHIIJGGJIHGGIGGIGHIIIJJGIGHBEGHHIJJGGIJIFFGGGHHHC>EHHFFFHFFFFFFF_Mismatch_1_Sense_+_Library_PoolT
TCAACTTTAGTGTAATTAACACTGGATTATTGACTCTTCTGCCGCAGGGGAGATCTTTTGCTATTGCCA
>Frequency_1_QualityScore_FFHHHHHJJJJJJJJJJJJJJ3EFHIJJIJJJGIHIIIFHGIIIJIJIJJJIJJJIJJJJJIJJHHFHDCDFFEEEEEEDDDDDDDDDDDDDDD_Mismatch_1_Sense_+_Library_PoolT
CGCAAAATTGGGCAATATGGCTTAATGGATAATGAGAGTGATGTACCATTGAAAGACCAGGAAACAACCTCTTCCAGCTTCTCCCACGACGAGC
>Frequency_1_QualityScore_FFHHHHHJJJJJJJIJJJJJHJJJJHJJJJJHHIJJJJJJJJJJJJJJIJJIJJJJJJIJJJJHIJHHHHGFFFFEDEDECBDD@DDDDDDDDD_Mismatch_0_Sense_+_Library_PoolT
TTTTGACTTCTTTCACTTTTAAAAGTATGGGTGCATCTCTGTTCTTTCCAGATCACTGGCGTCATTTCGTCAACTTTTTCCGCAAAATTGGGCA
>Frequency_1_QualityScore_ADB8FDDFE::<?BBG>BFHEHIG@E@AGHGGHIBFAGBHDDF>FG;@FGFBFDH@FEHIG;C@;C;AA?CEFBBC>@DC=98>;_Mismatch_1_Sense_+_Library_PoolT
CTAACGGTGATGATGGAAAGATGAAGAAATGTTTTATATTCCTTACCGTCTCCTGTTTTTGTAAGATTATTAAGCATTACGCCAG
>Frequency_1_QualityScore_DDFFFFHDGFAGBFIGI@GGDGE9FE>FIE?CFHD9DHE;@FDA@FAA>;>A?6?@CD@BC>>CC>C5>>>;A>C;CA5;,95:>>:>AAC_Mismatch_1_Sense_+_Library_PoolT
ATTGAAAGACCAGGAAACAGCCTCTTCCAGCTTCTCCCACGACGAGCAGCTTGTTAGAATGTAAGAATAGTTGCTAACGGTGATTATGGAA
>Frequency_1_QualityScore_FFFHHHHJIIIJIJIICIJIJIHIJJIJGGIJI@FGIDHCHHJJIGGHG;DGHEEEHFCDFFFDFECC==?@A@@CCCACDCCDCDDDDDA@_Mismatch_0_Sense_+_Library_PoolT
GGAAACAGCCTCTTCCAGCTTCTCCCACGACGAGCAGCTTGTTAGAATGTAAGAATAGTTGCTAACGGTGATGATGGAAAGATGAAGAAATG
>Frequency_1_QualityScore_EFD>DHCEHIEG?IHCE@FH?CEEHIGHHGEGGIIII<@B9DF?DHG<G@<BDDC7A@@GG@EHEA)=ECEDFCBDCCCAAAEDE@;>@@?AA;_Mismatch_1_Sense_+_Library_PoolT
CAAATGTTTTATATTCCTTTCCGTCTCCTGTTTTTGTAAGATTATTAAGCATTACGCCAGAAGCAAATTCAAACAAGTCAGTATGCCATACATA
>Frequency_1_QualityScore_FFHHHHHJJJJJJJJJJJJJJJJJJJIJJJJJJJIJJJIJJJJIJJJJIIIII@DGGHEHHHHHFFFFFFEEEDEDDDDDDDDDDDDDDDDDDD_Mismatch_2_Sense_+_Library_PoolT
TTTGTCAACTTTTTCCGCAAAATTGGGCAATATGGCTTAATGGATAATGAGAGTGATGTACCATTGAAAGACCAGGAAACAACCTCTTCCAGCT
>Frequency_1_QualityScore_FFHHHFHJJIJFGHIJJJJJJHJIJJJJJIIIJJJJJJJFHHIGGIIJIJJJJJJJJJJJJGHFEFEEEEEDDDDCDDEDDDDDDEDDDDDDDD_Mismatch_0_Sense_+_Library_PoolT
AAAAGTATGGGTGCATCTCTGTTCTTTCCAGATCACTGGCGTCATTTCGTCAACTTTTTCCGCAAAATTGGGCAATATGGCTTAATGGATAATG
>Frequency_1_QualityScore_FFHHHHHJJJJJIJIJJJJJJJJJJJJJJJJJJJJJJIIJJJJJJJJIJJJIJIJJJJJIJJIIHIHGHHFFFFFFFDEEEEECDDDDDDDDCD_Mismatch_0_Sense_+_Library_PoolT
TTATTAAGCATTACGCCAGAAGCAAATTCAAACAAGTCAGTATGCCATACATAAGAATTATCCGTCAACTTTAGTGTAATTAACACTGGATTAT
>Frequency_1_QualityScore_FFHHHHHIJIJJIJJJJJJJJJJJJJJJJJJJJJJJJJJJJJJJIJJJJJJJJJJJJJJJJJHHHFFFDACCEDDDDDCDEEDDDDD_Mismatch_1_Sense_+_Library_PoolT
GCAGGGGAGATCTTTTGCTATTGCTACTAGATTTGCTATTAGACTCATTATTCTTTATTATTTTGACGAGACTGATTAAATTACTGA
>Frequency_1_QualityScore_FFHHHHHIJJIIIJJJIJJIJJIJJIJJJJJJJJJJJJJJJIJJJJIJJJJJIJJJJJJJJJJJJJJJJHHHHFFFCCDEEDDDDDDEDDBDDD_Mismatch_1_Sense_+_Library_PoolT
ATGATGGAAAGATGAAGAAATGTTTTATATTCCTTACCGTCTCCTGTTTTTGTAAGATTATTAAGCATTACGCCAGAAGCAAATTCAAACAAGT
>Frequency_1_QualityScore_FFHHGHHEHIIIJJHHHEGFHIEIJFHIIJIGIJJJIIIJJJIIJIHIIJJIJJIIIEHIGJIIIHFHFFFFFF>ACB;@C@CDC?BCDCACDD_Mismatch_0_Sense_+_Library_PoolT
CTTCTTTCACTTTTAAAAGTATGGGTGCATCTCTGTTCTTTCCAGATCACTGGCGTCATTTCGTCAACTTTTTCCGCAAAATTGGGCAATATGG
>Frequency_1_QualityScore_FFHGGHDGIJDGGGIJJJJJIIFCEHIIJJJIIIIIGIJJJJJIJFIGHIJJIJJJHHHHGHFFFFCEECCBCCCDCDDDDDDDAD@CCC>>C>_Mismatch_0_Sense_+_Library_PoolT
GTGACATTCCTGCTTTTAAGAGGATCAGCGACAATGTTCATCTAAGAAACTCGCCTGATCTCCCCCTTTTGACTTCTTTCACTTTTAAAAGTAT
>Frequency_1_QualityScore_DDF<D>DFHIEFIEHIIEHI9?FAFDCHIDHIA@@FHIIEECHGIG<GIGIGDG8ACEEH>E;CB?BBCCCBCCCACCCCCCAACCC5::>5@A_Mismatch_0_Sense_+_Library_PoolC
GTGACATTCCTGCTTTTAAGAGGATCAGCGACAATGTTCATCTAAGAAACTCGCCTGATCTCCCCCTTTTGACTTCTTTCACTTTTAAAAGTAT
>Frequency_1_QualityScore_FFHGHHHJJJIIIIIIJJJJJIJJIJHIIIJJJJJJJIJJIJJJIJGEIJGGDHHGHFFFFEEEEEECCCDDDDDDCA@CDDDDDDDDDDDACC_Mismatch_0_Sense_+_Library_PoolT
TGCTTTTAAGAGGATCAGCGACAATGTTCATCTAAGAAACTCGCCTGATCTCCCCCTTTTGACTTCTTTCACTTTTAAAAGTATGGGTGCATCT
>Frequency_1_QualityScore_FFHHGHHJJJJJJJJJJJJIJJJJJJIJJJJJJIJJJJIJJIJJIIJJGIJJJJIJJJIIHIJJIJIGIDHIGJHHHHEFDEFFFEEEEDAEEF_Mismatch_0_Sense_+_Library_PoolT
CTTTTGCTATTGCTACTAGATTTGCTATTAGACTCATTATTCTTTATTATTTTGACGAGACTGATTAAATTACTAAAACAATGATGTGATATTT
>Frequency_1_QualityScore_ADDH?DFHCG@HIGIIIIICHEDFGGGIGICHFGGEHGFFGIFDEGHGGCGBFHGHGGHIGGEHIIIIDECEHBEFFDDBBBDDDC@CCDCDCD_Mismatch_1_Sense_+_Library_PoolT
CAAGTCAGTATGCCATACATAAGAATTATCCGTCAACTTTAGTGTAATTAACACTGGATTATTGACTCTTCTGCCGCAGGGGAGATCTTGTGCT
>Frequency_1_QualityScore_FFHHHHHJIJJJCFHIIFGIIJJJIJJIIJJJHIIGIIJIJIIIJJJIGHHHHHHFG@DBDFFCECEECCCCCDDDDDDDCDDDDDDDDDDDCD_Mismatch_1_Sense_+_Library_PoolT
ATCACTGGCGTCATTTCGTCAACTTTTTCCGCAAAATTGGGCAATATGACTTAATGGATAATGAGAGTGATGTACCATTGAAAGACCAGGAAAC
>Frequency_1_QualityScore_FFHHHHGJJJGHGIIJGIGGCFHGGHHIIJIJJIJJIIJIIJJJJJJIJIIIIIGIIJJJJIJCHIIHFHFDC;?BBDDCDCBDDCCDDCDEDC_Mismatch_0_Sense_+_Library_PoolT
GGCTTAATGGATAATGAGAGTGATGTACCATTGAAAGACCAGGAAACAGCCTCTTCCAGCTTCTCCCACGACGAGCAGCTTGTTAGAATGTAAG
>Frequency_1_QualityScore_FFHHHHHJJJJJJJJJJJIJJJJJJJJJIJJJJJBGHIHGHGIJIDGGGIGGJJJJJIIJJJGGJJJHHHCEDFDDD@BDDEDDDDDDDDDDCD_Mismatch_0_Sense_+_Library_PoolT
GCCTGATCTCCCCCTTTTGACTTCTTTCACTTTTAAAAGTATGGGTGCATCTCTGTTCTTTCCAGATCACTGGCGTCATTTCGTCAACTTTTTC
>Frequency_1_QualityScore_FFHHHHHJJJJJCGFHIJJJIJJJIIJJJJJJJJJJHIJJJJIIJHIIJJI@FHIIJJJJIJJJJHEHHEHHFFFFFFEEECEEEDCDDDDDDD_Mismatch_1_Sense_+_Library_PoolT
AGTTGCTAACGGTGATGATGGAAAGATGAAGAAATGTTTTATATTCCTTACCGTCTCCTGTTTTTGTAAGATTATTAAGCATTACGCCAGAAGC
>Frequency_1_QualityScore_FFHHGHHIJJJJJJJJJJJJJEGGIIIJJJIJJJJJJJJJJJJJJIJJJJJGIJJJJJIFGIHIJJJHHEHHHFFFEEEEDEEDFEEDDDDDDD_Mismatch_1_Sense_+_Library_PoolT
TGTAAGAATAGTTGCTAACGGTGATGATGGAAAGATGAAGAAATGTTTTATATTCCTTACCGTCTCCTGTTTTTGTAAGATTATTAAGCATTAC
>Frequency_1_QualityScore_FFHHHHHJJJJJJJJJJJJIJJJJJJJJJJJIJIJJJJIJIJIJIJII=CGHJHIIJJJJJIJJHGHHHFFFFEEEEDDDDDDDDDDDDDDDDD_Mismatch_0_Sense_+_Library_PoolT
CAACTTTTTCCGCAAAATTGGGCAATATGGCTTAATGGATAATGAGAGTGATGTACCATTGAAAGACCAGGAAACAGCCTCTTCCAGCTTCTCC
>Frequency_1_QualityScore_FFGHHHHJJJJIJJJJJJJJHIGHIJJJJJJJJJJJJIJIJJJJJJJJJIJJJJIHIJJIHFFFEEEEEEEEEEDDDDEDDDDCDEDCDDEEDE_Mismatch_0_Sense_+_Library_PoolT
GAATTATCCGTCAACTTTAGTGTAATTAACACTGGATTATTGACTCTTCTGCCGCAGGGGAGATCTTTTGCTATTGCTACTAGATTTGCTATTA
>Frequency_1_QualityScore_FFHHHHHJJJJJJJJJHJJJJJJJJJJJJJJIJJJJJJJIIJJJJJJJIIGIGIJIJJJJIJJIIJIIIIIGHHGHFHFFFFFDDDDDDBDB>C_Mismatch_0_Sense_+_Library_PoolT
AATTCAAACAAGTCAGTATGCCATACATAAGAATTATCCGTCAACTTTAGTGTAATTAACACTGGATTATTGACTCTTCTGCCGCAGGGGAGAT
>Frequency_1_QualityScore_FDFHHHHJJJJFHFHIIGIIIEIIJJJIJJJJGIJIJGHIFIJCIJJJJGGFEFFDFEECACCEECDDDCCDCDDDEDDDDDEDECDDCDDCDC_Mismatch_0_Sense_+_Library_PoolT
GTCAACTTTAGTGTAATTAACACTGGATTATTGACTCTTCTGCCGCAGGGGAGATCTTTTGCTATTGCTACTAGATTTGCTATTAGACTCATTA
>Frequency_1_QualityScore_FFHHHHHJJJJHIIJJIJJJJIJJJJIJJJJJJJJJJJJJJJJJJJJJJJJJJJIJJHHHHHHFFFFFFFEEDECEEDDDDEEDEEDDDDDDED_Mismatch_0_Sense_+_Library_PoolC
GTCAACTTTAGTGTAATTAACACTGGATTATTGACTCTTCTGCCGCAGGGGAGATCTTTTGCTATTGCTACTAGATTTGCTATTAGACTCATTA
>Frequency_1_QualityScore_EFFHGHHJEIIIIGIIIJIJEGGIJJJIJJ@HIJJIIJJJJJIIJEHIGGGHEGGIIFHHCEAEED_Mismatch_1_Sense_+_Library_PoolT
GGATTATTGACTCTTCTGCCGCAGGGGAGATCTTTTGCTATTGCTACTAGATTTGCTATTAGACTA
>Frequency_1_QualityScore_FFHHHHHJJIJJDIJJIIGIIJHJIIEIJJJJJJJIIJJJJJJJJEHHHGHHFFFFFDEEECDCCDDCDEDEDDDEFFFEDDDCDDBDDDDDD>_Mismatch_1_Sense_+_Library_PoolT
CCCACGACGAGCAGCTTGTTAGAATGTAAGAATAGTTGCTAACGGTGATGATGGAAAGATGAAGAAATGTTTTATATTCCTTACCGTCTCCTGT
>Frequency_1_QualityScore_FFHHHHHIIJJJIJJJJCGDHGHIIJGIJJIJIJJIJJIGJGIJJGIGGIJJIIJHHIIJJJJJJGIJIHHEE_Mismatch_0_Sense_+_Library_PoolT
AGAATAGTTGCTAACGGTGATGATGGAAAGATGAAGAAATGTTTTATATTCCTTTCCGTCTCCTGTTTTTGTA
>Frequency_1_QualityScore_DDFHFHADCFFHDHEEHIIIDEBEEEEHIIIGGFEEII@FDD<@DGHGC?DFB@FHIEH<=C@;FGEGAAADDCCB>?AACCCACACDAC:>CC_Mismatch_2_Sense_+_Library_PoolT
AATGCCATACATAAGAATTATCCGTCAACTTTAGTGTAATTAACACTGGATTATTGACTCTTCTGCCGCAGGGGAGATCTTGTGCTATTGCTAC
>Frequency_1_QualityScore_FFHHHHHJJJJJJJJJJJJJJJJGJJJJJJJIJJHIIJIJIIJIJJIJJJHIIJJJJJJJIIJIJJJIIEHFBDECEED?A>CDCDDCDCB?=9_Mismatch_0_Sense_+_Library_PoolT
ATCTCCCCCTTTTGACTTCTTTCACTTTTAAAAGTATGGGTGCATCTCTGTTCTTTCCAGATCACTGGCGTCATTTCGTCAACTTTTTCCGCAA
>Frequency_1_QualityScore_DFDFHFFHIIJGFHIIGIIJJIGIGIIIJJIJIJJIIGJIGGHIGJJDHGEGEIIIHGEHFCDED_Mismatch_1_Sense_+_Library_PoolT
AGTCAACTTTAGTGTAATTAACACTGGATTATTGACTCTTCTGCCGCAGGGGAGATCTTTTGCTA
>Frequency_1_QualityScore_FFGHGHHIJIIIJJJJIJIFHIIJJJIIIJJIJJJIIJBFGIIIFIIJJJJJIGHHHHHHFFADFFEEECDF_Mismatch_1_Sense_+_Library_PoolT
CGAGCAGCTTGTTAGAATGTAAGAATAGTTGCTAACGGTGATGATGGAAAGATGAAGAAATGTTTTATATTA
>Frequency_1_QualityScore_FFHHHHHJJJJJJJJIJJJHIJJIJJJJJJJJJJJJJJGHHHJJJJJIIJJJJJJJJJJJJJGIJJJJHEHHHHHFBDFDDEEEDDACDDDDDE_Mismatch_2_Sense_+_Library_PoolT
AGAGCAGCTTGTTAGAATGTAAGAATAGTTGCTAACGGTGATGATGGAAAGATGAAGAAATGTTTTATATTCCTTACCGTCTCCTGTTTTTGTA
>Frequency_1_QualityScore_?DDA;CC3C:EA3C;E1):CBE@DD><?C>49B*?DB6@@DDCB)BCCEA;@CIIDIC7;?=7);7;@A@>AAA@AAAAA:>A55=59?=A>A>_Mismatch_0_Sense_+_Library_PoolT
TCCGTCTCCTGTTTTTGTAAGATTATTAAGCATTACGCCAGAAGCAAATTCAAACAAGTCAGTATGCCATACATAAGAATTATCCGTCAACTTT
>Frequency_2_QualityScore_FFHEHGHIGIIIHIIJIIIIIGGIGIIHGIHIIJIJIHIIFIIJIIIIGIIIIIJJGIIIIIGGGHHBECEEEEEDEEEEEDEC??ACAACDDD_Mismatch_0_Sense_+_Library_PoolC
TCCGTCTCCTGTTTTTGTAAGATTATTAAGCATTACGCCAGAAGCAAATTCAAACAAGTCAGTATGCCATACATAAGAATTATCCGTCAACTTT
>Frequency_1_QualityScore_DFHHHHFJJIJIIJIHJJIIHIIIIGIIIJJHIIJGHGFHIJJJIHIJJJJHIGGHHHHIJIIDHHHHEEDFDDDEDDDDCCCDDDDDCBBDDD_Mismatch_1_Sense_+_Library_PoolT
TGATGGAAAGATGAAGAAATGTTTTATATTCCTTACCGTCTCCTGTTTTTGTAAGATTATTAAGCATTACGCCAGAAGCAAATTCAAACAAGTC
>Frequency_1_QualityScore_FFHHFHHJJJIJJJIHHIJHJJJJJJJJJJJJJJJJJJJJJJJIJIIHEHIJIHHGHIIIIJJIJJIHHEHH_Mismatch_1_Sense_+_Library_PoolT
GCAAATTCAAACAAGTCAGTATGCCATACATAAGAATTATCCGTCAACTTTAGTGTAATTAACACTGGATAA
>Frequency_1_QualityScore_DDAFFFDG>?C<43<FFHCHD<?C?:1:C:???CDG)?00?9?DDF<BC8CGIICC7@@DEFACCC>CAEEAA?BD?D>>A@@A;3>??B<5;:_Mismatch_1_Sense_+_Library_PoolT
AGCAGCTTGTTAGAATGTAAGAATAGTTTCTAACGGTGATGATGGAAAGATGAAGAAATGTTTTATATTCCTTTCCGTCTCCTGTTTTTGTAAG
>Frequency_1_QualityScore_FFHADHHGEGIGIIJEIIIIGG@F@GEDHAB@DEHJIDFDHIH<DD@@FHBDHGGGH?CEE_Mismatch_0_Sense_+_Library_PoolT
GGATTATTGACTCTTCTGCCGCAGGGGAGATCTTTTGCTATTGCTACTAGATTTGCTATTA
>Frequency_1_QualityScore_FFHHHHHJJJJJJJJJJJJJJJJJJJJJJJJJJJJJJIJJJJJJJJJJIJJIJJJJJJIHHHHHHHFFFDFFDEDDDDDDDDDDEDDEECDDDC_Mismatch_0_Sense_+_Library_PoolT
TTCTGCCGCAGGGGAGATCTTTTGCTATTGCTACTAGATTTGCTATTAGACTCATTATTCTTTATTATTTTGACGAGACTGATTAAATTACTAA
>Frequency_1_QualityScore_FFHHFFHIGJGIJIGGIJGHGHFGIGIICFGIJJGHIJ>HIGIJJ@FFHJ=@DGHIIJIIJJJJGEFHHFGHFFDCDCECEFEEDDDDDDEEDA_Mismatch_0_Sense_+_Library_PoolT
AATGTTTTATATTCCTTTCCGTCTCCTGTTTTTGTAAGATTATTAAGCATTACGCCAGAAGCAAATTCAAACAAGTCAGTATGCCATACATAAG
>Frequency_1_QualityScore_FFHHFHDIJJJJJJJIIIFHEFIIIIGJEGIJJJIJJJJJJJJIJJJIIIHJJGGIJIHJJJIJEHHHGHFFFFFEEEDCEEECCCCDDDECCD_Mismatch_0_Sense_+_Library_PoolC
AATGTTTTATATTCCTTTCCGTCTCCTGTTTTTGTAAGATTATTAAGCATTACGCCAGAAGCAAATTCAAACAAGTCAGTATGCCATACATAAG
>Frequency_1_QualityScore_FFHHHHHIHIJJJJJJIIHIIJJGJJJJJJJJJIJJJJJJJJJJJJJJJJJIJIJJIJHHFFEFFFEEEEEEDDDDEDDDDDDEDDDDEEDEED_Mismatch_0_Sense_+_Library_PoolT
ATTATCCGTCAACTTTAGTGTAATTAACACTGGATTATTGACTCTTCTGCCGCAGGGGAGATCTTTTGCTATTGCTACTAGATTTGCTATTAGA
>Frequency_1_QualityScore_FFHHHHHJJJJIJJJJJJGIJJJJJIJJJIIJJJIIJJJJJJJJJJIJJJJJJIJFIJGGHHHHHFFFFFFFFEDEDDBDDDDCDDDCDDEDDD_Mismatch_1_Sense_+_Library_PoolT
TCTTCTGCCGCAGGGGAGATCTTTTGCTATTGCTACTAGATTTGCTATTAGACTCATTATTCTTTATTATTTTGACGAAACTGATTAAATTACT
>Frequency_1_QualityScore_FFHHHHHJJJIJJJJJJJJJJJJJJJJJJJHIJJJJIJGJJJJJJJJJIJJJJJJIGIJJGIJHHHHHHDFFFFFDEEEDDDDEEDDDDDDDED_Mismatch_1_Sense_+_Library_PoolT
GAAATGTTTTATATTCCTTACCGTCTCCTGTTTTTGTAAGATTATTAAGCATTACGCCAGAAGCAAATTCAAACAAGTCAGTATGCCATACATA
>Frequency_1_QualityScore_FFHHHHHJJJJJJJJJJJJJJJJIJJJJJJJJJJJJJJJJJIJJJJJJJJJJJJJJJIIIIGGIJHHHDDFFFFEEEEEEEDDDDEDDDDDDDD_Mismatch_0_Sense_+_Library_PoolT
ACAATGTTCATCTAAGAAACTCGCCTGATCTCCCCCTTTTGACTTCTTTCACTTTTAAAAGTATGGGTGCATCTCTGTTCTTTCCAGATCACTG
>Frequency_1_QualityScore_FFGHHHHJJJJJJJJJJJIIJJIJJJJJJIJJJJJGIIGHGIIJJHIJIIIJIJJIJJJG_Mismatch_0_Sense_+_Library_PoolT
CTTTATTATTTTGACGAGACTGATTAAATTACTAAAACAATGATGTGATATTTATTTTGA
>Frequency_1_QualityScore_FFHHHHHJJJJJJJIJJHIJJJIJJJIJJIIJJJJJJIJJJJIJFIHIIJJJJJJIIJJJCHIIIJIIIHHGCHIFHHFHDFFFFFFDEEECEE_Mismatch_0_Sense_+_Library_PoolT
ACCCTCTTCTTTCTTAGTTTCTATCAAATTATATTTTGAGAGATCCCATTTCTTGGTCCAACCTTAATAATGTTGTGATAATTCATGTGAATTG
>Frequency_1_QualityScore_ABFHDAFGI@BDEHHGIIJICHEIADBDFIIFGCF>;BFGCDGECBHF?FDDHBFGFCHGGHH;-;ADGGEEECEFFFBAACECCEDFDEDDCC_Mismatch_1_Sense_+_Library_PoolT
GAATGTAAGAATAGTTGCTAACGGTGATGATGGAAAGATGAAGAAATGTTTTATATTCCTTACCGTCTCCTGTTTTTGTAAGATTATTAAGCAT
>Frequency_1_QualityScore_FFHHHHHJJJJJIJIJJJJIJJJJEGIJJIIHIIJIIIJIIIHJGG@FHIIFHJJJIJGHIJJJJHHHHFFFFEEBDEDCDDDDDDDDDDCD?C_Mismatch_0_Sense_+_Library_PoolT
ACTTTTTCCGCAAAATTGGGCAATATGGCTTAATGGATAATGAGAGTGATGTACCATTGAAAGACCAGGAAACAGCCTCTTCCAGCTTCTCCCA
>Frequency_1_QualityScore_FFHHGHHIIGHIIHHIJJJCHIIIJGG>@F:DHGBEBDHII4EGHGFG:DDFHIBH=FHGEEC2@EH><;??BEEEEECCCC3@CCBB_Mismatch_1_Sense_+_Library_PoolT
CCCCCTTTTGACTTCTTTCACTTTTAAAAGTATGGGTGCATCTCTGTTCTTTCCAGATCACTGGCGTCATTTTGTCAACTTTTTCCGC
>Frequency_1_QualityScore_FFHHHHGJIJJJHIJJJJEHGIJIJJC?FHHHIJJJIJJJJJIJJIIJJJJJJIJIIIJJIEIJHHHFFCEFEEEEDEEDDD_Mismatch_0_Sense_+_Library_PoolT
GATGAAGAAATGTTTTATATTCCTTTCCGTCTCCTGTTTTTGTAAGATTATTAAGCATTACGCCAGAAGCAAATTCAAACAA
>Frequency_1_QualityScore_FFHHHHHJIJJJJJJJJJJJJJJJJJJJJJJJJJJJJJJJJJJHIJIIFHHIIIIIIJJIJJJJJGGIHHHGFFFFFFFFEFFEEEEEDD_Mismatch_0_Sense_+_Library_PoolT
GCTACTAGATTTGCTATTAGACTCATTATTCTTTATTATTTTGACGAGACTGATTAAATTACTAAAACAATGATGTGATATTTATTTTGA
>Frequency_1_QualityScore_FFHHHHHJJJJIHIJEGGHHIHGIIJIJJIHEHEHIJEHEHFFFFFFEBEDEEEDDDDCDD5::BCDEDDDDDDCCCDDC<CB?BBCCDD2?99_Mismatch_2_Sense_+_Library_PoolT
GGCGTCATTTTGTCAACTTTTTCCGCAAAATTGGGCAATATGGCTTAATGGATAATGAGAGTGATGTACCATTGAAAGACCAGGAAACAACCTC
>Frequency_1_QualityScore_FFHHHHHJJJJJJJJJJJJJJJEHHIJIJJIJJJJJJJJJJJJJIJIIJJJIJJJJJJJJJJIHJJJJJHHHHHHFFFFEDEEEEEFEDDDDDD_Mismatch_0_Sense_+_Library_PoolT
ATGTAAGAATAGTTGCTAACGGTGATGATGGAAAGATGAAGAAATGTTTTATATTCCTTTCCGTCTCCTGTTTTTGTAAGATTATTAAGCATTA
>Frequency_1_QualityScore_FFHHHHHIJJJJIIJJJJJJJJFHHIJIJJJHIJIIJJHIIIIIJJGIJJJJIJJJJJJJHCFHIIGIJDDHHHHFFFFFEEECEEDEDDDDDD_Mismatch_0_Sense_+_Library_PoolC
ATGTAAGAATAGTTGCTAACGGTGATGATGGAAAGATGAAGAAATGTTTTATATTCCTTTCCGTCTCCTGTTTTTGTAAGATTATTAAGCATTA
>Frequency_1_QualityScore_FFHHHHHJJIJJJJJIJJJIJJJJJJJJJJJIJIIJJJJJIJJJJJJJJJIIHHIJJGJJJJJJIIJJIHIIJHGHHFFFFEEDDEEEDDDDCD_Mismatch_0_Sense_+_Library_PoolT
ATTAGACTCATTATTCTTTATTATTTTGACGAGACTGATTAAATTACTAAAACAATGATGTGATATTTATTTTGAACCCTCTTCTTTCTTAGTT
>Frequency_1_QualityScore_FFHGHHHJJJJIIJJJJJJJJJJJJJGIJJJJJJJIJJJJJJJJJJJJHJIIJHIJJJHHHHHHFFFFFFFEEEEEEDDDDED_Mismatch_2_Sense_+_Library_PoolT
GTCAACTTTAGTGTAATTAACACTGGATTATTGACTCTTCTGCCGCAGGGGAGATCTTGTGCTATTGCTACTAGATTTGCTAC
>Frequency_1_QualityScore_FFHHHHHJJJJJJIIJJJJJJJJGIJJJJJJJJHIIJJJJJJJJJJJJIJJIIJJIIIJH_Mismatch_1_Sense_+_Library_PoolT
ATGCCATACATAAGAATTATCCGTCAACTTTAGTGTAATTAACACTGGATTATTGACTCA
>Frequency_1_QualityScore_FFHHHHHJIIJJJCFHIJIJJJIJJJIJJ4DHHIJJJHIJJJJJJJJJJJJJJJJJIJJJJHHIHHHFFFDFFFEEEEEEEDDDDCDDDDDDDC_Mismatch_2_Sense_+_Library_PoolT
CAGTTGCTAACGGTGATGATGGAAAGATGAAGAAATGTTTTATATTCCTTACCGTCTCCTGTTTTTGTAAGATTATTAAGCATTACGCCAGAAG
>Frequency_1_QualityScore_FFHHHHHJJJJJJJJJJJJJJJJIIJJIJJJJJJJJJJJJJJJJJJJJJJJJJJJIIIJJH_Mismatch_0_Sense_+_Library_PoolT
ATTAAATTACTAAAACAATGATGTGATATTTATTTTGAACCCTCTTCTTTCTTAGTTTCTA
>Frequency_1_QualityScore_FFHHHHHIJJJJIJGIGGGHIIGGGGGGIJJIJJIIIJJJJHIEEHHH@DEFFFECEDEDED>C@@3>>>CCD@B8?@>CCDDDDCDBDDCDDD_Mismatch_0_Sense_+_Library_PoolT
AAGACCAGGAAACAGCCTCTTCCAGCTTCTCCCACGACGAGCAGCTTGTTAGAATGTAAGAATAGTTGCTAACGGTGATGATGGAAAGATGAAG
>Frequency_1_QualityScore_FFHHHHGJJJJIJJJJJJJJIJJIJJIJIIJIIJJJJJJHIJJJJHIJHHHHHHFFFFFFEECEEEFDDDEDDDD8?<CDDEDDDDCDCCDDDD_Mismatch_0_Sense_+_Library_PoolC
AAGACCAGGAAACAGCCTCTTCCAGCTTCTCCCACGACGAGCAGCTTGTTAGAATGTAAGAATAGTTGCTAACGGTGATGATGGAAAGATGAAG
>Frequency_1_QualityScore_FFHHHHHIJJJJGIJIIJIIGIIJJJIIJJEIGHIJJJJJJJJJJJIGIG<AHIIIIJIEFEFFDEEEEEDDDCDDCCDDDDDCCCCD?CDDCD_Mismatch_2_Sense_+_Library_PoolT
TCAAATTCGAAGAGCTAGTTATAAACATGGAGTGCCAGTTGCAGGCGAGAATTCATTTCCGAGCTGTGACATTCCTGCTTTTAAGAGGATCAGC
>Frequency_1_QualityScore_FFHFHHHJJHIJJIJJJJJIJJIIGIJJIJJIJJJJJJJJJJJIJJJJJJJJJJJJJJJJJJEIHHHFDDEFFFEEEEEEEDDDDDCDDDDCDE_Mismatch_1_Sense_+_Library_PoolT
GAGATCTTGTGCTATTGCTACTAGATTTGCTATTAGACTCATTATTCTTTATTATTTTGACGAGACTGATTAAATTACTAAAACAATGATGTGA
>Frequency_1_QualityScore_FFHHGDHIJJIJJJJJIJJJJIIIJIJJJJJJJJJJJJJJJJJJJDGHIIJIJIIHIIIIJJJJJJJJJGGGHHFFFEDDECEDDD_Mismatch_0_Sense_+_Library_PoolT
TGATGGAAAGATGAAGAAATGTTTTATATTCCTTTCCGTCTCCTGTTTTTGTAAGATTATTAAGCATTACGCCAGAAGCAAATTCA
>Frequency_1_QualityScore_FFHHHHHJJJJJJJJJJJJJJJIJIIJJHJJIGIJJJJJJJJJJJIIJIJJGHJJIJJJJJIJJJJ_Mismatch_0_Sense_+_Library_PoolT
ATTATTCTTTATTATTTTGACGAGACTGATTAAATTACTAAAACAATGATGTGATATTTATTTTGA
>Frequency_1_QualityScore_FFHHHHHIIIBGGIEIJJIJJHHIIJEHIJJHIIIIHIGIJJIFIIGHGHGIHGHHHFFFFFFECEEECCBCDDDCEEDEEDDD_Mismatch_1_Sense_+_Library_PoolT
TCCCACGACGAGCAGCTTGTTAGAATGTAAGAATAGTTGCTAACGGTGATGATGGAAAGATGAAGAAATGTTTTATATTCCTTA
>Frequency_1_QualityScore_FFHGHHFIIJIIJIJJIIJJCHIJJJIJJJGHIJJJHIIIGIJJJJJIJJJJJIIGIJJIGIJIIHGHHHFFFFFDCEEEDEEEDCCDDDC_Mismatch_0_Sense_+_Library_PoolT
GAAATGTTTTATATTCCTTTCCGTCTCCTGTTTTTGTAAGATTATTAAGCATTACGCCAGAAGCAAATTCAAACAAGTCAGTATGCCATAC
>Frequency_1_QualityScore_DD??A8?+A+@F@GF@DCEFFB?CHIIIIFGE3FGBGBFEDFAB?8??8=BBFI@FAC_Mismatch_1_Sense_+_Library_PoolT
TAATGAGAGGGATGTACCATTGAAAGACCAGGAAACAGCCTCTTCCAGCTTCTCCCAC
>Frequency_1_QualityScore_FFHHHHHJJJJJJJIIJJJJJJJJJIJJJJJJJJJJJJGIJJJJJJIJIIJJJJIIIIJJJJJJIJIJJGHIJIIEGHHFFDFEEEEEEEEEDD_Mismatch_0_Sense_+_Library_PoolT
GTGATATTTATTTTGAACCCTCTTCTTTCTTAGTTTCTATCAAATTATATTTTGAGAGATCCCATTTCTTGGTCCAACCTTAATAATGTTGTGA
>Frequency_1_QualityScore_FFHHHHHJJJJJJJIJJJJGHIIIJJJJJHJJJJJIJJJJJJJJJJJJJJJJJJIJJJHHHHHFFFFFECEEEEDDDDEDDDFDDDDDDDDEDD_Mismatch_1_Sense_+_Library_PoolT
TAATGTTTTATATTCCTTTCCGTCTCCTGTTTTTGTAAGATTATTAAGCATTACGCCAGAAGCAAATTCAAACAAGTCAGTATGCCATACATAA
>Frequency_1_QualityScore_FFHHHHFIJJIGHEGHGIBHGIJJJJIJJJJJIJGIIJJJJJJIJGHHFGHHFFFFFFEEEDCDCDCDECCD?B?CDCCDEDDDDDDDCCDCDD_Mismatch_0_Sense_+_Library_PoolT
CAGCGACAATGTTCATCTAAGAAACTCGCCTGATCTCCCCCTTTTGACTTCTTTCACTTTTAAAAGTATGGGTGCATCTCTGTTCTTTCCAGAT
>Frequency_1_QualityScore_EFHHHHHJIJIJIJJJJJJJIJJJIJIJJIJHIJJJJJGIJIIJJJJJIJJJJHJJJJJJJJHHHHGGFFDDDDDDDDEDDEEDDDEDCCCBBD_Mismatch_0_Sense_+_Library_PoolT
CGCAGGGGAGATCTTTTGCTATTGCTACTAGATTTGCTATTAGACTCATTATTCTTTATTATTTTGACGAGACTGATTAAATTACTAAAACAAT
>Frequency_1_QualityScore_FFHHHGHHIGJJJJHIJJJIEIJJGIIJJJIJJJJJIGIIJGHIFHIJCGGIIJJJIJJJJHGFHHHHFFFFFEDDEEEDDDDDDEDDDDDBDD_Mismatch_2_Sense_+_Library_PoolT
CTTACCGTCTCCTGTTTTTGTAAGATTATTAAGCATTACGCCAGAAGCAAATTCAAACAAGTCAGTATGCCAAACATAAGAATTATCCGTCAAC
>Frequency_1_QualityScore_FFHHHHHJJJJJJJJJJJJIJJJIJHIIJJJJJCGHHIJJJJJHIJIJJHIIJJJJJJJGIIJJJJJJIHHHFFFFEEEDEEDDE_Mismatch_0_Sense_+_Library_PoolT
ATGGAAAGATGAAGAAATGTTTTATATTCCTTTCCGTCTCCTGTTTTTGTAAGATTATTAAGCATTACGCCAGAAGCAAATTCAA
>Frequency_1_QualityScore_FFHHHHHJIJJJJHIJJJJJIJJJJJJJJJIJJJJIJJJJJJJJJJJJHGIJJIIJJJJJJJJJJJHHHHEHHFFFFFFDDEEEFFECB?=CBD_Mismatch_0_Sense_+_Library_PoolT
TTGACGAGACTGATTAAATTACTAAAACAATGATGTGATATTTATTTTGAACCCTCTTCTTTCTTAGTTTCTATCAAATTATATTTTGAGAGAT
>Frequency_1_QualityScore_FFHHHHHJJEFGEHIJJJJHIIJJIGIIJJJJJJJJJJJJJJIIIJIJIGHIIJJIIJJJIHGHHHFFFEFEFFECEDEEDDDDDCDDCCDDCB_Mismatch_1_Sense_+_Library_PoolT
TATTCCTTACCGTCTCCTGTTTTTGTAAGATTATTAAGCATTACGCCAGAAGCAAATTCAAACAAGTCAGTATGCCATACATAAGAATTATCCG
>Frequency_1_QualityScore_FFHHHHHJJJJJJJJJIJJJIJJJJJJIJJJJJJJJJJGIJJIJHIJJHHIJIJJJJJJIJIIIJJJJIHGHHEEFFEEEEEEEDDEDEEDCDD_Mismatch_0_Sense_+_Library_PoolT
TTGTAAGATTATTAAGCATTACGCCAGAAGCAAATTCAAACAAGTCAGTATGCCATACATAAGAATTATCCGTCAACTTTAGTGTAATTAACAC
>Frequency_1_QualityScore_FFHHHHHIJJJJJJJJJJJGJJIJJJIJJJJJJJJJJJJJJJJJIIHIJJJJIJJJHHHHHHHFFFFFFDEEEEDEDE_Mismatch_0_Sense_+_Library_PoolT
TTAGTGTAATTAACACTGGATTATTGACTCTTCTGCCGCAGGGGAGATCTTTTGCTATTGCTACTAGATTTGCTATTA
>Frequency_1_QualityScore_FFHHHGHJJJJJIIJFIJIJEHCGHGIJIGIGJIIJJJJJJJIJGIIJJJJJJJJIJJIIJJIJHHHHEDDFFDBEEEEDDDCDEFCDDDDDD?_Mismatch_1_Sense_+_Library_PoolT
GTAAGAATAGTTGCTAACGGTGATGATGGAAAGATGAAGAAATGTTTTATATTCCTTACCGTCTCCTGTTTTTGTAAGATTATTAAGCATTACG
>Frequency_1_QualityScore_FFHHHHHJJJIJJJJJJJJJJJJJJJJJJJJJJJJJJJJJJJHIJJHIJJIJJJJJIIGIEIIIHIGJJJIIHFHHHGHHFFFE_Mismatch_0_Sense_+_Library_PoolT
AGATTTGCTATTAGACTCATTATTCTTTATTATTTTGACGAGACTGATTAAATTACTAAAACAATGATGTGATATTTATTTTGA
>Frequency_1_QualityScore_FFHHHHHJJJJIJJJJJJJJJJJJJJJJJHGJJJIJJJJJJJJJJJJJJJDIGIGJJJJJJJJJJJJJIJIJJJHHHGHEFFFFCEEDDEEEDD_Mismatch_0_Sense_+_Library_PoolT
TATTTATTTTGAACCCTCTTCTTTCTTAGTTTCTATCAAATTATATTTTGAGAGATCCCATTTCTTGGTCCAACCTTAATAATGTTGTGATAAT
>Frequency_1_QualityScore_FFHHHHHJJJJIJJJIIJJJJHIIJIJJJJJHHGIJJJJJJIJJJIIJJIJJJIJJIJJJJIJIJGHFFBDBDDDCDDDDDDDDEDDDDEDDDD_Mismatch_0_Sense_+_Library_PoolT
GCCATACATAAGAATTATCCGTCAACTTTAGTGTAATTAACACTGGATTATTGACTCTTCTGCCGCAGGGGAGATCTTTTGCTATTGCTACTAG
>Frequency_1_QualityScore_FFHHHHHJJIJJJJJJJJJJJIJJJJJJJJJHIIJJJJJJJJJIJJJJJIJJJIJJIJJJJJJIJJHHFFDDDDDDEDDDDDDEEDDDDEDDDD_Mismatch_0_Sense_+_Library_PoolC
GCCATACATAAGAATTATCCGTCAACTTTAGTGTAATTAACACTGGATTATTGACTCTTCTGCCGCAGGGGAGATCTTTTGCTATTGCTACTAG
>Frequency_1_QualityScore_FFHHGHHJJIJJIJIJJJJJJJJJJJJJJJJIJJJJIJJJJJJJJJJJJIJJHHHHHHFFF@DD@CCEEEDBDDDDDDEDDDDDDDDDEDDDDD_Mismatch_0_Sense_+_Library_PoolT
GCGACAATGTTCATCTAAGAAACTCGCCTGATCTCCCCCTTTTGACTTCTTTCACTTTTAAAAGTATGGGTGCATCTCTGTTCTTTCCAGATCA
>Frequency_1_QualityScore_FFHGHHHIJJJJJJJIJBHIJJBHAGHIJJJJJJJJJJJJHHHHHHFFFFFFFEEEEEEEDDDEEEFEFCDDDDEEEEEDDDDBDDDDDDDDED_Mismatch_1_Sense_+_Library_PoolT
ATTGACTCTTCTGCCGCAGGGGAGATCTTGTGCTATTGCTACTAGATTTGCTATTAGACTCATTATTCTTTATTATTTTGACGAGACTGATTAA
>Frequency_1_QualityScore_FFHHHHHJJJJJJJJJJGHIJJBH@GGJJJIJJJIJJJJJHIGHIGHIJIJJHIJHIIIHHHHHHFFFFEEFDECEEEEEBDB?B;BCD@CA>@_Mismatch_1_Sense_+_Library_PoolC
ATTGACTCTTCTGCCGCAGGGGAGATCTTGTGCTATTGCTACTAGATTTGCTATTAGACTCATTATTCTTTATTATTTTGACGAGACTGATTAA
>Frequency_1_QualityScore_FFHGHHHIJIIJIIJIJJJJJIJIJIJJJJJJJJJJGIJIJJHJJIJJJJIHEHIJGJJJIJJIJJJJJIGEHFFDEEEEE?CDDDDDDDDDDC_Mismatch_2_Sense_+_Library_PoolT
TGATGGAAAGATGAAGAAATGTTTTATATTCCTTACCGTCTCCTCTTTTTGTAAGATTATTAAGCATTACGCCAGAAGCAAATTCAAACAAGTC
>Frequency_1_QualityScore_FFHFFHGJIIGJJIDHIJGH@FGGHHHIJ@FFFGEHIGICHIGIIJJJJGIIJJJJIIIIIIGIDGHHHFFFCFEECECCCCBB_Mismatch_1_Sense_+_Library_PoolT
AAGATGAAGAAATGTTTTATATTCCTTACCGTCTCCTGTTTTTGTAAGATTATTAAGCATTACGCCAGAAGCAAATTCAAACAA
>Frequency_1_QualityScore_FDBFFHGJIJ<EJHGIIJHIIGEFHHIIJJJJJJJJGICGIIJIFGGI@FHGIIJJFHHGHF@?DFFFEEA_Mismatch_2_Sense_+_Library_PoolT
AACTTTAGTGTAATTAACACTGGATTATTGACTCTTCTGCCGCAGGGGAGATCTTGTGCTATTGCTACTAA
>Frequency_1_QualityScore_DFHHFHHIGGEFJEFF@HIBBEHFCHHIFCHFDGCBDFGGGJJJJGIJIIIJIGIJIIJGEHE<??ACECCCDDDE_Mismatch_1_Sense_+_Library_PoolT
TGAAGAAATGTTTTATATTCCTTTCCGTCTCCTGTTTTTTTAAGATTATTAAGCATTACGCCAGAAGCAAATTCAA
>Frequency_1_QualityScore_FFHHHHHJIJJIJJJJJJJJIIJIJJIJJIJJJJJJJJJJJJJJJJJJJIJJJJJJJJJJHHFFEEEEECEDDEEDDDDEDDDDDDEDDDDEED_Mismatch_0_Sense_+_Library_PoolT
AGAATTATCCGTCAACTTTAGTGTAATTAACACTGGATTATTGACTCTTCTGCCGCAGGGGAGATCTTTTGCTATTGCTACTAGATTTGCTATT
>Frequency_2_QualityScore_FFHHHHGIIIIIIIIIIIJIIFGGIIIJJJJJJIJHIIIJJJIJJJIIIJIIIIIIIIIGGFECEECDDCDDDEECCDDEDDDDDDEDDDDDEC_Mismatch_0_Sense_+_Library_PoolC
AGAATTATCCGTCAACTTTAGTGTAATTAACACTGGATTATTGACTCTTCTGCCGCAGGGGAGATCTTTTGCTATTGCTACTAGATTTGCTATT
>Frequency_1_QualityScore_FFHHHHHJHHHIJIJJJJJJJJJJJJJJJJJJJJJJJJJJJIJIJJJJJJJJJJJJHHHHHGHHFFFFFFEEEEEEEDEEDEECDDDDDEDEEE_Mismatch_2_Sense_+_Library_PoolT
AACTTTAGTGTAATTAACACTGGATTATTTACTCTTCTGCCGCAGGGGAGATCTTGTGCTATTGCTACTAGATTTGCTATTAGACTCATTATTC
>Frequency_1_QualityScore_FFHHHHHHIJJJJJIIIIJJJJJJJJIJIJJIJJJJJGIHIJIHJIHIGIIIHJJGIIIJIJJJJHHHHHHDFFDDEDDDDDDDDDDECDDDCC_Mismatch_1_Sense_+_Library_PoolT
ATGATGGAAAGATGAAGAAATTTTTTATATTCCTTTCCGTCTCCTGTTTTTGTAAGATTATTAAGCATTACGCCAGAAGCAAATTCAAACAAGT
>Frequency_1_QualityScore_FFHHHHHJIJIGIIJJHJIJIJJJJJJJIJJJJJJDIJIJJJJIJIJJIJHHHHHHDFFFFFECC>@AFA@@DDDDDDCDDDDDDDBDDDDDDD_Mismatch_0_Sense_+_Library_PoolT
CACTGGCGTCATTTCGTCAACTTTTTCCGCAAAATTGGGCAATATGGCTTAATGGATAATGAGAGTGATGTACCATTGAAAGACCAGGAAACAG
>Frequency_1_QualityScore_FFHFHHHJJJJJJJJJJJJJJJJJJIJJJJIJJJJJJGIIIIJIJJJJJJIIJIJIGIIJJIJJIIJJJHBHHDDDCB@DDDEDDDDDDDDDDD_Mismatch_0_Sense_+_Library_PoolT
CAGTATGCCATACATAAGAATTATCCGTCAACTTTAGTGTAATTAACACTGGATTATTGACTCTTCTGCCGCAGGGGAGATCTTTTGCTATTGC
>Frequency_1_QualityScore_FFHHHHHJJIJJHIJJIIJJIJJJJJIJJJJJJJJIJJJJJJJJHGIIJIIJIJIHJJJIJJJIJEGCE_Mismatch_0_Sense_+_Library_PoolT
AAAACAATGATGTGATATTTATTTTGAACCCTCTTCTTTCTTAGTTTCTATCAAATTATATTTTGAGAG
>Frequency_1_QualityScore_FFHHGHHJJJIJJJIJJJJJJJJIJJIJIIJJJJJIJJJJJ_Mismatch_0_Sense_+_Library_PoolT
ACTCATTATTCTTTATTATTTTGACGAGACTGATTAAATTA
>Frequency_1_QualityScore_DBFCFFDFDDDGHEB@:<CC<AAEHII>9EEEDDEF>:?FDHH8@C@CG@CCAD=EH;=EECEC@@@CC>>CC@>_Mismatch_2_Sense_+_Library_PoolT
GTGTAATTAACACTGGATTATTGACTCTTCTGCCGCAGGGGAGATCTTGTGCTATTGCTACTAGATTTGCTACTA
>Frequency_1_QualityScore_FFHHHGHJJJJJIJJJJCGGGGGIJJHIJJJJJIJJJIJJJHGIJJJIJJIJIJJIGIIJJJJJJJHHHEFFFFFFEEEEFFEDDDDDDECCCD_Mismatch_2_Sense_+_Library_PoolT
AGAATAGTTGCTAACGGTGATGATGGAAAGATGAAGAAATGTTTTATATTCCTTACCGTCTCCTGTTTTTGTAAGATTATTAAGCATTATGCCA
>Frequency_1_QualityScore_FFHHHHHJJJJJJJJJJJIJJJJJJJJIJFGIIJJGHIJJJJIJJJIJJJJJJIIJJJJJJJJIIHHFFDFFFEEEEEEEDDDDDDDD=@CDDC_Mismatch_1_Sense_+_Library_PoolT
CCCCTTTTGACTTCTTTCACTTTTAAAAGTATGGGTGCATCTCTGTTCTTTCCAGATCACTGGCGTCATTTTGTCAACTTTTTCCGCAAAATTG
>Frequency_1_QualityScore_DDAFD>BGBEFH@BFE<CF:<C49ABBFBECHGG<FHIBGIEGDBABGGBE>G6:.=AAE@>;@CDECCCD@C@_Mismatch_2_Sense_+_Library_PoolT
AGTCAACTTTAGTGTAATTAACACTGGATTATTGACTCTTCTGCCGCAGGGGAGATCTTTTGCTATTGCTACCA
>Frequency_1_QualityScore_FFHHHHHJJJJJJJJJJJJIJJJJJJJJJJJJJJJJIJJJJJJIIJJJHHHHHFFFFFFFDFEEECEDDFEDDDDDDDDBBDDDEEDDCDABCD_Mismatch_1_Sense_+_Library_PoolT
CTGAAAGACCAGGAAACAGCCTCTTCCAGCTTCTCCCACGACGAGCAGCTTGTTAGAATGTAAGAATAGTTGCTAACGGTGATGATGGAAAGAT
>Frequency_1_QualityScore_FFHHGBHHEEEGHIJEIHGIIJIJIIBEHHIJDFHIIJFGGGHIIIJJHJIJGIGIGEHDFFFDEEEEEEDDDDD@_Mismatch_0_Sense_+_Library_PoolT
TTATCCGTCAACTTTAGTGTAATTAACACTGGATTATTGACTCTTCTGCCGCAGGGGAGATCTTTTGCTATTGCTA
>Frequency_1_QualityScore_FFHGHHHJJJIJJJIJGIIJJJJJJGHJGHIIJHHIIJJJIJJEIJGJJIJIIGFHHHHFFFFFF?CDECEEEDDD3@CEEFEFEDDD_Mismatch_0_Sense_+_Library_PoolT
GACGAGACTGATTAAATTACTAAAACAATGATGTGATATTTATTTTGAACCCTCTTCTTTCTTAGTTTCTATCAAATTATATTTTGAG
>Frequency_1_QualityScore_FFGHHHHHIHIJIJJJJIJJJJJJIJJJJJJJJJJJJIJJIJJIIJJIIIFIIJJIIHHHHHHHFFEFFDEEEEEEEEEDEEDDDDDDEEEFEF_Mismatch_1_Sense_+_Library_PoolT
ACTTTAGTGTAATTAACACTGGATTATTGACTCTTCTGCCGCAGGGGAGATCTTGTGCTATTGCTACTAGATTTGCTATTAGACTCATTATTCT
>Frequency_1_QualityScore_FFHHHHHJJJJJJJJJJJJJJJJJJGJJJJJJJJJJJJJJJJJJCHHIIJJJJJJJGHHF_Mismatch_0_Sense_+_Library_PoolT
AGCACCCGGCAGGCTATTTACAGGGCCTGATAATAATAAATCAGTTTACTTCATTTTCCA
>Frequency_1_QualityScore_FFGHHHHJIJGIIIJIIJJJJJIJJJJJJJIHJJIJJJIJIIJJIIJJJJIJJHHHHHHHFFFFFDEEEEEABDDEDCDEDCDDEDDDDEACDD_Mismatch_0_Sense_+_Library_PoolT
AGCGACAATGTTCATCTAAGAAACTCGCCTGATCTCCCCCTTTTGACTTCTTTCACTTTTAAAAGTATGGGTGCATCTCTGTTCTTTCCAGATC
>Frequency_1_QualityScore_DFHHHHHIJJJJJJJJJIJJJJJJJJIJJJJJJIJIJJJJJJJJHIIIJJIJJJJJIJJJJIIIJIJJIEGIGHHHHHHHFFFFFFFC_Mismatch_0_Sense_+_Library_PoolT
TACTAGATTTGCTATTAGACTCATTATTCTTTATTATTTTGACGAGACTGATTAAATTACTAAAACAATGATGTGATATTTATTTTGA
>Frequency_1_QualityScore_EFHHDF<AEFHAHCHEEGCHIECHHGCGGGIIGIIIGIIGIFGGGIGIIII<BAG>FEIIIGG@CEHEH@DGFHHHFE>ADDDFDFBA_Mismatch_0_Sense_+_Library_PoolC
TACTAGATTTGCTATTAGACTCATTATTCTTTATTATTTTGACGAGACTGATTAAATTACTAAAACAATGATGTGATATTTATTTTGA
>Frequency_1_QualityScore_FFHHHHHJJJJIJJJJJHIJJIJJIJJJJJJJJJJIIJJJJJJJJJJIJJJJJJJJJJHICHAECAEDD@DDCDCCCCCDCDDCCBBBD_Mismatch_0_Sense_+_Library_PoolT
TCCGTCTCCTGTTTTTGTAAGATTATTAAGCATTACGCCAGAAGCAAATTCAAACAAGTCAGTATGCCATACATAAGAATTATCCGTCA
>Frequency_1_QualityScore_FFHHHHHJJJJJJJIIJJJJJJJJIJJJJJJJJJJIJJJJJJJJJJJJJIJJGHJJJJJJJJIJGIJJIIJJIJIHGHHFFDDDDDDDDDDEEE_Mismatch_0_Sense_+_Library_PoolT
TCAAATTATATTTTGAGAGATCCCATTTCTTGGTCCAACCTTAATAATGTTGTGATAATTCATGTGAATTGACAGCACCCGGCAGGCTATTTAC
>Frequency_1_QualityScore_FFHHHHHIJCGIJIHJIJJJJJJJJJIJJJJJJJJJIJJIJJJJJJJJJJJJJHHHHHFFDDDDDDDDDDDDDDDDDDDDEEDDDDDDBDDDDE_Mismatch_1_Sense_+_Library_PoolT
GAATGAGAGTGATGTACCATTGAAAGACCAGGAAACAGCCTCTTCCAGCTTCTCCCACGACGAGCAGCTTGTTAGAATGTAAGAATAGTTGCTA
>Frequency_1_QualityScore_FFHHHHHJJIJJJJJHIGIIJIJJIJJJJJJJIJJJJJJJJJIIJJJJJJJJJJJJIJIJJJJJJGHHFDBDBDDDDDDDDDDDDCCCDCDDDD_Mismatch_1_Sense_+_Library_PoolT
GCTTAATGGATAATGAGATTGATGTACCATTGAAAGACCAGGAAACAGCCTCTTCCAGCTTCTCCCACGACGAGCAGCTTGTTAGAATGTAAGA
>Frequency_1_QualityScore_FFHHHHHJJJJJJJJJJIGIJJJJJIIJJJIJJJIJJJJIJJJJJJJJJJJJJJIIJJHHHHHHHGFFFEFFFEDEDBDDDDDDDDEDDEEDDD_Mismatch_1_Sense_+_Library_PoolT
TCTTCTGCCGCAGGGGAGATCTTTTGCTATTGCTACTAGATTTGCTATTAGACTCATTATTCTTTATTATTTTGACGAGACTGATTAAATTACC
>Frequency_1_QualityScore_FBHHHHHFIJJJJJJJJJJJJFHJJJIJJJJJJJJJJJJIJIIJJJJJJIJIIIJJJJHH_Mismatch_0_Sense_+_Library_PoolT
GATTATTGACTCTTCTGCCGCAGGGGAGATCTTTTGCTATTGCTACTAGATTTGCTATTA
>Frequency_1_QualityScore_FFHHHGHIJJIJJJIJJJJJJJJJJJIJJI_Mismatch_0_Sense_+_Library_PoolT
TATTAAGCATTACGCCAGAAGCAAATTCAA
>Frequency_1_QualityScore_DDD>FDH>DG@@FE<<)1?DGGHH<B*9B?BBBFA=CBC=/8@F>=FCH;C5;7AED@D>;@;>C3;;(;5;;(5;<ACA_Mismatch_0_Sense_+_Library_PoolT
TTCTCCCACGACGAGCAGCTTGTTAGAATGTAAGAATAGTTGCTAACGGTGATGATGGAAAGATGAAGAAATGTTTTATA
>Frequency_1_QualityScore_FFHHHHHJJJJJJJJJJJHIGJJJJJJHIIIIJJJJJJJJJJGIJJJJJJJJJJJJJIJHIJIJJJHIHHHFFFFFFEEDEEEEEDDDDDDBDD_Mismatch_1_Sense_+_Library_PoolT
AAGAATAGTTGCTAACGGTGATGATGGAAAGATGAAGAAATGTTTTATATTCCTTACCGTCTCCTGTTTTTGTAAGATTATTAAGCATTACGCC
>Frequency_1_QualityScore_FFHHHHGIIIIJJJJJJJFHGIIIJIIGIIIIJJFIJIJJJJIJJJJJJJIJJJJJJJJJJHHHHHFFFDEDEEDEDDDDDFEEDDDDDDCDDD_Mismatch_1_Sense_+_Library_PoolC
AAGAATAGTTGCTAACGGTGATGATGGAAAGATGAAGAAATGTTTTATATTCCTTACCGTCTCCTGTTTTTGTAAGATTATTAAGCATTACGCC
>Frequency_1_QualityScore_FFHHHHHIJJJIJJJJJIJCGHIGIIIJIIJJJIGHHIJJJIJJJJJJIIIJJIJJHEGHHHHFFFFFCCEEEDDDCC?>CBBDDDDDCDEEEE_Mismatch_2_Sense_+_Library_PoolT
GCTAGTTATAAACATGGAGTGCCAGTTGCAGGCGAGAATTCATTTCCGAGCTGTGACATTCCTGCTTTTAAGAGGATCAGCGACAATGTTCATC
>Frequency_1_QualityScore_DFDHHDHIJGIIHDHIIDJGIIJGIJJJIJIJJGIIJIJFGHJJIJIJJJJJJJIGHIJJJIJJICEGGDHIEAHEBAACCEA?CDDDCA_Mismatch_1_Sense_+_Library_PoolT
TGATGATGGAAAGATGAAGAAATGTTTTATATTCCTTACCGTCTCCTGTTTTTGTAAGATTATTAAGCATTACGCCAGAAGCAAATTCAA
>Frequency_1_QualityScore_FFHFFHHGHIGEIHEHHIJJHIJJDFHHEIIGECHGGIGIGIJJGIGIIJEIGGIIHGEHGCD=?=?EHEEDEDECDFE_Mismatch_0_Sense_+_Library_PoolT
CTTTCCGTCTCCTGTTTTTGTAAGATTATTAAGCATTACGCCAGAAGCAAATTCAAACAAGTCAGTATGCCATACATAA
>Frequency_1_QualityScore_FFHHHHHJJJIJJJJGJIIJJJIHIJJJJJJJJJJJJJJJJJJJJJJJJIJJIJJJJJHHHHHHFFFFFEFFEDECBDBDDDDDDEDDEEDDDE_Mismatch_1_Sense_+_Library_PoolT
CTTCTGCCGCAGGGGAGATCTTGTGCTATTGCTACTAGATTTGCTATTAGACTCATTATTCTTTATTATTTTGACGAGACTGATTAAATTACTA
>Frequency_1_QualityScore_DA;+<?:C?3C29ABF9?;B1?<*?*C<<DD*:D;D@:\44@;7A_Mismatch_0_Sense_+_Library_PoolT
AAGACCAGGAAACAGCCTCTTCCAGCTTCTCCCACGACGAGCAGC
>Frequency_1_QualityScore_FFHHHHHJJJJJJJJJJJJJJJJJJJIJJJIJJJJJJJJIJJHIIJJJHIHICFHJJJJJJJJJJGHHHHHFFFFABEEEDDDDDDDDDDDDDD_Mismatch_2_Sense_+_Library_PoolT
TTGTCAACTTTTTCCGCAAAATTGGGCAATATGGCTTAATGGATAATGAGAGTGATGTACCATTGAAAGACCAGGAAACAACCTCTTCCAGCTT
>Frequency_1_QualityScore_FFHHHHHJJJJJJFHHIJIIJJIJJIJJJIJJJJJJJJJJJJJJIIIJJJJJIGHIJJJJJHIJJJJHHFEEFHFFFFFFFEEECD?BDDDBDD_Mismatch_0_Sense_+_Library_PoolT
TAGTTGCTAACGGTGATGATGGAAAGATGAAGAAATGTTTTATATTCCTTTCCGTCTCCTGTTTTTGTAAGATTATTAAGCATTACGCCAGAAG
>Frequency_1_QualityScore_FFHHHHHJJJJJJCGIIJIGHJHIJJJJJJJJJJJJJGGIJJJJJJJJJJJHGHIJJJJJIHHHHHFFFEFFEEEEFEEDDDDDDDBDDBDDDD_Mismatch_0_Sense_+_Library_PoolC
TAGTTGCTAACGGTGATGATGGAAAGATGAAGAAATGTTTTATATTCCTTTCCGTCTCCTGTTTTTGTAAGATTATTAAGCATTACGCCAGAAG
>Frequency_1_QualityScore_ADBDFFFGGIGHIIJBHHIFHIGIIEGGGIIJJIGECGCGGIEAEEFHIA>FHIJ=@FGG@GEEGEHEECECEFFF@ACEDDDD??>AACCDCD_Mismatch_2_Sense_+_Library_PoolT
ATTTTGTCAACTTTTTCCGCAAAATTGGGCAATATGGCTTAATGGATAATGAGAGTGATGTACCATTGAAAGACCAGGAAACAACCTCTTCCAG
>Frequency_1_QualityScore_FFHHHHHJJJJJJJJJJJHHJJJJJJJJHIIJJJJJJJJJIJJJJJJJJJJJIIJJJIJJJIJHHFFDDDDCCDDDDDDDEEDDDDEDDD_Mismatch_0_Sense_+_Library_PoolT
ATACATAAGAATTATCCGTCAACTTTAGTGTAATTAACACTGGATTATTGACTCTTCTGCCGCAGGGGAGATCTTTTGCTATTGCTACTA
>Frequency_1_QualityScore_FFHDHHHIIGIGBEHFGD?FHHHGHHGGGBFGIGGIIIIICHEHIGHIGEHHGGFGHGGHH@FH:DGGGE@EHHHGGCEFFFFFECCBBBBBBC_Mismatch_1_Sense_+_Library_PoolT
CAAATTCAAACAAGTCAGTATGCCATACATAAGAATTATCCGTCAACTTTAGTGTAATTAACACTTGATTATTGACTCTTCTGCCGCAGGGGAG
>Frequency_1_QualityScore_FFHHHHHJJJIJJJJJJJJJJJJJJJJJIJJJJIJJJJJJJJJJJJJJJJJJJHHHHHFFFFFFEEEECAECCCDDDCDDCDDC@BDDDCDEDC_Mismatch_0_Sense_+_Library_PoolT
TTTAAGAGGATCAGCGACAATGTTCATCTAAGAAACTCGCCTGATCTCCCCCTTTTGACTTCTTTCACTTTTAAAAGTATGGGTGCATCTCTGT
>Frequency_1_QualityScore_DB;FBDFGGGGHFDFHGGHIIIIGHIIIIICFHHDGADGIIGGIIIIIGGIBHIEHIG@GEFHIIIIGGEHHHGHHBEDBDFB_Mismatch_1_Sense_+_Library_PoolT
GATTTGCTATTAGACTCATTATTCTTTATTATTTTGACGAGACTGATTAAATTACTAAAACAATGATTTGATATTTATTTTGA
>Frequency_1_QualityScore_FFHHGHHJJJIIIIIJJJJIJJJIJJJJIIIJJIGGIGIJJJIGIJJJJIJJJJJJJJJIIHHGGHHFBBBDD@DDDDDDDDDDDDDDDDDDED_Mismatch_1_Sense_+_Library_PoolT
ATGGAAAGATGAAGAAATGTTTTATATTCCTTACCGTCTCCTGTTTTTGTAAGATTATTAAGCATTACGCCAGAAGCAAATTCAAACAAGTCAG
>Frequency_1_QualityScore_FFGHHHHIJJJJJJJJJJJJJJJJJJJJIJJJJJJJJJJJJJJJJHHHGHFFDFFFDEEEEEE@C@CCC@CDCDC@BDEDCDEDDDCDDDDDCC_Mismatch_0_Sense_+_Library_PoolT
ATCAGCGACAATGTTCATCTAAGAAACTCGCCTGATCTCCCCCTTTTGACTTCTTTCACTTTTAAAAGTATGGGTGCATCTCTGTTCTTTCCAG
>Frequency_1_QualityScore_FFHHHHHJJHIIJJJJJJJHGHIJJJIJJJJJIJIIJJIJJJJJIJJJJJJJJJJJJHHFDDEEEDDDD@CDEDDDDEDDDDCDEDDDDDDDDE_Mismatch_1_Sense_+_Library_PoolT
AATTATCCGTCAACTTTAGTGTAATTAACACTGGATTATTGACTCTTCTGCCGCAGGGGAGATCTTGTGCTATTGCTACTAGATTTGCTATTAG
>Frequency_1_QualityScore_BDH?CDD?BFEHDFCEIEHG<GG<GF<DGGH@FHGGBFHE4BCA==FGCC7@GHGEHE<\5>@;;-;@;:A@CCC>>::??>C>@C?ACCCCD:_Mismatch_1_Sense_+_Library_PoolT
CTCTTCCAGCTTCTCCCACGACGAGCAGCTTGTTAGAATGTAAGAATAGTTGCTAACGGGGATGATGGAAAGATGAAGAAATGTTTTATATTCC
>Frequency_1_QualityScore_FFFHHFHIIGIAEHGJJJIHFHHGIGIIJHHHHHGJJIJIJIJHIEIHGGICGGEHHJIGGHJJIHHHHHH_Mismatch_0_Sense_+_Library_PoolT
AAATGTTTTATATTCCTTTCCGTCTCCTGTTTTTGTAAGATTATTAAGCATTACGCCAGAAGCAAATTCAA
>Frequency_1_QualityScore_FFHHHHHJJJJIJJJJIJJJJJJJIJIJIJJJJJJJJJJJJIJJJJJJJJJJIIJJJJJJJJJHHFF_Mismatch_0_Sense_+_Library_PoolT
ACATAAGAATTATCCGTCAACTTTAGTGTAATTAACACTGGATTATTGACTCTTCTGCCGCAGGGGA
>Frequency_1_QualityScore_FFHHHHHJIJJJJJJJJJJJJJJJJJJJJJJJJJJJJJIJJJIIIJJHJJJJJJIIJHIJJJIIIJHHHHHHHFFFFEEDCEDDDDDDDDDDDD_Mismatch_2_Sense_+_Library_PoolT
TCATTTTGTCAACTTTTTCCGCAAAATTGGGCAATATGGCTTAATGGATAATGAGAGTGATGTACCATTGAAAGACCAGGAAACAACCTCTTCC
>Frequency_1_QualityScore_FFHHHHHHHJJJFHIJJJJJJJJJIJJJJJJJJJJJJJIJJJHIIJJJJJGIJJJJJJJJJJIHHFFFFCCEDEDBDDDEDDDDCCDDDCDDDD_Mismatch_1_Sense_+_Library_PoolT
TAAAAGTATGGGTGCATCTCTGTTCTTTCCAGATCACTGGCGTCATTTTGTCAACTTTTTCCGCAAAATTGGGCAATATGGCTTAATGGATAAT
>Frequency_1_QualityScore_FFHHHHHJJIJJJJJIJIJJJJJJJIJJJIIJJJHIHIJJJIHCHIIJJIJJIJJHHHHHHHFFFFFFFEEEEEEEEEEEEEDDDDEEEEDDDD_Mismatch_1_Sense_+_Library_PoolT
TAACACTGGATTATTGACTCTTCTGCCGCAGGGGAGATCTTGTGCTATTGCTACTAGATTTGCTATTAGACTCATTATTCTTTATTATTTTGAC
>Frequency_1_QualityScore_FFHHGHHJJIJJJJJIJJJIJJIJJIJJJJJJJJIJHIIJJJIJJJJJJIIJIJHGHEHHFFFFFFFEEEEEEDDEEEFEFEDDDDEEFEEDBD_Mismatch_1_Sense_+_Library_PoolC
TAACACTGGATTATTGACTCTTCTGCCGCAGGGGAGATCTTGTGCTATTGCTACTAGATTTGCTATTAGACTCATTATTCTTTATTATTTTGAC
>Frequency_1_QualityScore_FFHHHHHJJJJJJJJJJJJJJJIIJJJHIJJJJJJJJJJJJJIJJJJJIJJJJHHHHFFFFEEEDCEEDDDFEDDDDDDDDDDDDEDC_Mismatch_0_Sense_+_Library_PoolT
ATTACGCCAGAAGCAAATTCAAACAAGTCAGTATGCCATACATAAGAATTATCCGTCAACTTTAGTGTAATTAACACTGGATTATTGA
>Frequency_1_QualityScore_FFHHHGFHIJGHHI@FHHHIIGFGHGHIHCGIJIFIIBFFGFHIEI>CGHAHD@@DHIEHH=DEEHEHHACC_Mismatch_1_Sense_+_Library_PoolT
GAGCAGCTTGTTAGAATGTAAGAATAGTTGCTAACGGTGATGATGGAAAGATGAAGAAATGTTTTATATTCA
>Frequency_1_QualityScore_FFHHHHHJJJJJJJJJJJJJJGIHIIIJJJJJJJJJJJJJJJIJIJJJJJJJJJJIJJHHHHHHFFFFFFFFEEEFDEEDDBBD@BDDDDDDDD_Mismatch_1_Sense_+_Library_PoolT
TTGACTCTTCTGCCGCAGGGGAGATCTTGTGCTATTGCTACTAGATTTGCTATTAGACTCATTATTCTTTATTATTTTGACGAGACTGATTAAA
>Frequency_1_QualityScore_FFHHHHHJJJJJJJJJJJJJJJIJJJJJJJJJJJJJJJJJJJJJJJJJCGGIHHHHHHHFFFFFEEEEDCCDDEEDDDEEEFECDDDDDDDDDD_Mismatch_0_Sense_+_Library_PoolT
TCTCCCACGACGAGCAGCTTGTTAGAATGTAAGAATAGTTGCTAACGGTGATGATGGAAAGATGAAGAAATGTTTTATATTCCTTTCCGTCTCC
>Frequency_1_QualityScore_FFHHHHHIIGIJIJJJIGIJJFHCGCHJJHGIJHGJJIHGGGIIJJIJDHEEHEHHFCECFECECEACDCCDFEEDDDEEDDEDCDDDDDA<AC_Mismatch_0_Sense_+_Library_PoolC
TCTCCCACGACGAGCAGCTTGTTAGAATGTAAGAATAGTTGCTAACGGTGATGATGGAAAGATGAAGAAATGTTTTATATTCCTTTCCGTCTCC
>Frequency_1_QualityScore_DFHDFHH?FHIIHHHIJIEEIIGIGIHIIJGGGFHGHCGEGCFGHIJJHIEGICFCFEGH<BEACCEEDAAAAA@AAADFCDCC@CDCCCDE@?_Mismatch_1_Sense_+_Library_PoolT
ATGAGAGTGATGTACCATTGAAAGACCAGGAAACAACCTCTTCCAGCTTCTCCCACGACGAGCAGCTTGTTAGAATGTAAGAATAGTTGCTAAC
>Frequency_1_QualityScore_FDFGGHHJJJIIJEIIGFHG>HICHFHIIGGIIIBBHIJJJIIHIEIIGIIGH?B=DFFDEECCED>CDCCCCDDDD>@DCDDDEDEEACCAC@_Mismatch_0_Sense_+_Library_PoolT
CAGCTTCTCCCACGACGAGCAGCTTGTTAGAATGTAAGAATAGTTGCTAACGGTGATGATGGAAAGATGAAGAAATGTTTTATATTCCTTTCCG
>Frequency_1_QualityScore_D>F<D+<C?EFFIII@9<ADH:+9C4CHF<CFIEEDB(@68=BB@F=;;@=;=D=DEE>3)77?>;@;B?>@;>@>_Mismatch_1_Sense_+_Library_PoolT
AATTAACACTGGATTATTGACTCTTCTGCCGCAGGGGAGATCTTTTGCTATTGCTACTAGATTTGCTATTAGACTA
>Frequency_1_QualityScore_FFHHHHHIJJJJJJJJJJFHEIIGGJJHHJHHIJJJJJJJJJIIJJJJIJIJHGIJFGHJJJJJJJIIIDEHHHFFFFFFFFEEEECDDDDBDD_Mismatch_1_Sense_+_Library_PoolT
AAGAATATTTGCTAACGGTGATGATGGAAAGATGAAGAAATGTTTTATATTCCTTTCCGTCTCCTGTTTTTGTAAGATTATTAAGCATTACGCC
>Frequency_1_QualityScore_FFHHHHHIJJIJJJJJJIIJJJJJHIJJJJJJJIIJJJJJJJJ@FHIJJJJJHHHHHFFFFFFEEEEEEDDDD@CDDDDDDCCBDDDDDDDDDD_Mismatch_1_Sense_+_Library_PoolT
CACGACGAGCAGCTTGTTAGAATGTAAGAATAGTTGCTAACGGTGATGATGGAAAGATGAAGAAATGTTTTATATTCCTTACCGTCTCCTGTTT
>Frequency_1_QualityScore_DDFHHHHIJIJJIIHIIJGJJGIIIJJIJJJJJIJICFHIJIJCFHIJJIGJJJIHHHHHEFFFFFFFEEEEEEEDDEDDDDEEDEEDDCDDDE_Mismatch_2_Sense_+_Library_PoolT
CGTCAACTTTAGTGTAATTAACACTGGATTATTGACTCTTCTTCCGCAGGGGAGATCTTGTGCTATTGCTACTAGATTTGCTATTAGACTCATT
>Frequency_1_QualityScore_FFHHHHHJJJIJIJJJJJJJJJJIIJJJJJJJJJJJJJJJJJJJJJJIJJJJJIIJJJJJJJJJJIJJJIJHGHFFDEEEEDDDDDDDEDDDDD_Mismatch_1_Sense_+_Library_PoolT
GATGATGGAAAGATGAAGAAATGTTTTATATTCCTTACCGTCTCCTGTTTTTGTAAGATTATTAAGCATTACGCCAGAAGCAAATTCAAACAAG
>Frequency_1_QualityScore_FFHFHHHJJIJJJJJICGJJJJIIJIIJJJJJIIJJIJJIJJIIJJJJJIGGJGIJGHHBHHCHHJIJJHGIJJJJJHHHHGFDFBDDBDDDDD_Mismatch_0_Sense_+_Library_PoolT
GTTTCTATCAAATTATATTTTGAGAGATCCCATTTCTTGGTCCAACCTTAATAATGTTGTGATAATTCATGTGAATTGACAGCACCCGGCAGGC
>Frequency_1_QualityScore_FFHHHHHJGIIJIJJJGIIIIJJJJJJJJFEIGIIIIIJIJJJJJIIJHIJFGIIIIJJBGGCEEHHFFBCCEEDDDDCDDDDDDDDDDDDD@C_Mismatch_0_Sense_+_Library_PoolT
ATTCACTTCCGTGCTGTGACATTCCTGCTTTTAAGAGGATCAGCGACAATGTTCATCTAAGAAACTCGCCTGATCTCCCCCTTTTGACTTCTTT
>Frequency_1_QualityScore_FFHHHHHJJJJIJJJJJJJJJIJJJJJJJJJJJJJJJJJJJJJIIGHJJJJJJEHIGHHGHFFFFFFFE>CEFEEDDDCCDFDDEEDDDCDDDD_Mismatch_2_Sense_+_Library_PoolT
GTTCTTTCCAGATCACTGGCGTCATTTTGTCAACTTTTTCCGCAAAATTGGGCAATATGGCTTAATGTATAATGAGAGTGATGTACCATTGAAA
>Frequency_1_QualityScore_FFHHHHHJJJJJJJJJJJJJJHGIJJJIJJJDGHIJHGIJIJJIGHHIIJJJJJJJJJIJEGIJJJHHGEFHFFFFFEEEDDDD@DDDDDCDDB_Mismatch_0_Sense_+_Library_PoolT
TTGGGCAATATGGCTTAATGGATAATGAGAGTGATGTACCATTGAAAGACCAGGAAACAGCCTCTTCCAGCTTCTCCCACGACGAGCAGCTTGT
>Frequency_1_QualityScore_FFHHHGHIHJJJJJJIIIGGHJJJIIIJJJJIJJJIJJJJJJJJJJJJJJFIJJIIJJJJJGHHHHHHFFFFEE@>66;@A@_Mismatch_0_Sense_+_Library_PoolT
GTTTTATATTCCTTTCCGTCTCCTGTTTTTGTAAGATTATTAAGCATTACGCCAGAAGCAAATTCAAACAAGTCAGTATGCC
>Frequency_1_QualityScore_FFHHHHHJJDHGIJCHGGHDHGEHDFEIIFGIJJGIIJIJJJIJJJIHIJJJIJJJFIJIIIJIJJJJHHHGHDDDD>8=?CDCC?ADDCCCAC_Mismatch_1_Sense_+_Library_PoolT
ATATGGCTTAATGGATAATGAGAGTGATGTACCATTGAAAGACCAGGAAACAACCTCTTCCAGCTTCTCCCACGACGAGCAGCTTGTTAGAATG
>Frequency_1_QualityScore_FFHHHHHJJJJJGH@JHIIIJJJJJIJIJJJJIJJJJJJIJJIJIJJJIJJJJJJJJJJJJJEHHDCDDCBDDDBCDDDCDDDFEDCDDDDCDD_Mismatch_1_Sense_+_Library_PoolT
GGATAATTAGAGTGATGTACCATTGAAAGACCAGGAAACAGCCTCTTCCAGCTTCTCCCACGACGAGCAGCTTGTTAGAATGTAAGAATAGTTG
>Frequency_1_QualityScore_BDHDFGHIDHIIHEHHIIIGHECA<CHIIGC@FEGHHIIIIIDGGICHGEHFDDFC>EIIII<AGHEHHE?D>DEDED@A?@:\35>>C@9<<8_Mismatch_0_Sense_+_Library_PoolT
TTTGACTTCTTTCACTTTTAAAAGTATGGGTGCATCTCTGTTCTTTCCAGATCACTGGCGTCATTTCGTCAACTTTTTCCGCAAAATTGGGCAA
>Frequency_1_QualityScore_FFHHHHHJJJJJJJJGIJHJJJJJIIJJJJHIJJGIIIJJFJJJJJJJJJJJJJEIHHHHFEDFDDDDEEDDCEDEEDDEDDD@DDEDDDCDEE_Mismatch_0_Sense_+_Library_PoolT
CCAACCTTAATAATGTTGTGATAATTCATGTGAATTGACAGCACCCGGCAGGCTATTTACAGGGCCTGATAATAATAAATCAGTTTACTTCATT
>Frequency_1_QualityScore_FFHHHHHJJJJJJJJJJJJJJJJJJJJJHGHIJJJJJJJJJJJJJJJJJJJJFHIJJIIJJJJJJJJIJJHHHHHHDFFFFDDEDEDDDCDFFE_Mismatch_1_Sense_+_Library_PoolT
GTTAGAATGTAAGAATACTTGCTAACGGTGATGATGGAAAGATGAAGAAATGTTTTATATTCCTTTCCGTCTCCTGTTTTTGTAAGATTATTAA
>Frequency_1_QualityScore_FFHHHHHJJJJIIJJHIJJJJJJJIJJIIJJIIIJIJJJIJJIJIJJJJJJJIJJJJIJJJJJJJHHHHHEHFFFFFFFDEEEEEEFEDEDBBB_Mismatch_0_Sense_+_Library_PoolT
ATTTTGACGAGACTGATTAAATTACTAAAACAATGATGTGATATTTATTTTGAACCCTCTTCTTTCTTAGTTTCTATCAAATTATATTTTGAGA
>Frequency_1_QualityScore_FFHHHHHJJJJJJJJJJJJJJJJJIIHIJJJJJJJJJJIJJIJJJJJJJJIIG_Mismatch_0_Sense_+_Library_PoolT
GCCAGAAGCAAATTCAAACAAGTCAGTATGCCATACATAAGAATTATCCGTCA
>Frequency_1_QualityScore_FFHFHHHJJIJIJJIIIJJIGJJ@FIIJIJGIJIJJJJJJJGIJIJJIJJHHHFFFEFFDDDEECDDDDCDDDCDDDD@@CFCCDEDCCCDDCC_Mismatch_0_Sense_+_Library_PoolT
GTTCTTTCCAGATCACTGGCGTCATTTCGTCAACTTTTTCCGCAAAATTGGGCAATATGGCTTAATGGATAATGAGAGTGATGTACCATTGAAA
>Frequency_1_QualityScore_FFHHHHHJJJJJJJJIJIJJJJJJJJIJJJ_Mismatch_0_Sense_+_Library_PoolT
CTCTTCTGCCGCAGGGGAGATCTTTTGCTA
>Frequency_1_QualityScore_DFAFHDH@E@BHIIGGIEF9B?BCHII@GFHDFBGHGHIIFIIGGI9>@EAEEEEHEDBB>DC>:@;A;;AC@>CC<A?=;5)&05?BDCC_Mismatch_0_Sense_+_Library_PoolT
GGGCAATATGGCTTAATGGATAATGAGAGTGATGTACCATTGAAAGACCAGGAAACAGCCTCTTCCAGCTTCTCCCACGACGAGCAGCTTG
>Frequency_1_QualityScore_FFFFHHHHIJJIJJJJJJJIJJJJJJJJJJJIIIJJJJJJJHIIJJIIHIIDHIJ_Mismatch_1_Sense_+_Library_PoolT
AAGTCAGTATGCCATACATAAGAATTATCCGTCAACTTTAGTGTAATTAACACTA
>Frequency_1_QualityScore_FFHHHHHIHIJJJJJJJJJJJJJJJJJJJIJIJJJJJJJJJJJJJJJJJJJJIJIJJJHHCDFFFFEEDEEEEDDEDDD_Mismatch_0_Sense_+_Library_PoolT
TTATCCGTCAACTTTAGTGTAATTAACACTGGATTATTGACTCTTCTGCCGCAGGGGAGATCTTTTGCTATTGCTACTA
>Frequency_1_QualityScore_BDFDFHHIIGHGIGHDHIIGGIIGHIHIGEIIICDFHHGIIGGEGEGEHBGIEBGHBGGIIIIHCGHHGEH?CEFF>DFFCCCE@BB?DC;ACC_Mismatch_1_Sense_+_Library_PoolT
AGCTTGTTAGAATGTAAGAATAGTTGCTAACGGTGATGATGGAAAGATTAAGAAATGTTTTATATTCCTTTCCGTCTCCTGTTTTTGTAAGATT
>Frequency_1_QualityScore_FFHHHHHJJJIJJIIGIJJFJJJJJJJJJJJJJJJJJJJIJJIHJJJJJJJJJJJJIJJJJJIJJHHHHEHHFFCFFFEEEEEDEEDDEDFEEE_Mismatch_0_Sense_+_Library_PoolT
TATTATTTTGACGAGACTGATTAAATTACTAAAACAATGATGTGATATTTATTTTGAACCCTCTTCTTTCTTAGTTTCTATCAAATTATATTTT
>Frequency_1_QualityScore_FFHHHHHJJJJJJJJJJJJIIIJIJJJJJJJJJIJJJJJIJJIJJJHIJJJJJJJJJIJJJJJJJIJJJHHHHHHHFFFFFFFEEEEEEEEEEE_Mismatch_0_Sense_+_Library_PoolC
TATTATTTTGACGAGACTGATTAAATTACTAAAACAATGATGTGATATTTATTTTGAACCCTCTTCTTTCTTAGTTTCTATCAAATTATATTTT
>Frequency_1_QualityScore_DFHFHDHHIIIJIJIIJJJJIJFEEHIHIJJJIJJJJJIIJJJIJJJIHIGIIJIJJJGIJIJJJJIEHH>DBCEEEEDDDDDECDDDDDDDD>_Mismatch_1_Sense_+_Library_PoolT
TGGAAAGATGAAGAAATGTTTTATATTCCTTACCGTCTCCTGTTTTTGTAAGATTATTAAGCATTACGCCAGAAGCAAATTCAAACAAGTCAGT
>Frequency_1_QualityScore_FFFHHGHJJJJJJJJJJJJJIJIJJIIJJJJJJJFHGIJJJJJJJJJJJJJJJJHIEFFHHHFFFBECEEEDDDCDEDDDDEDDDDDDD>CCDD_Mismatch_0_Sense_+_Library_PoolT
GGTGCATCTCTGTTCTTTCCAGATCACTGGCGTCATTTCGTCAACTTTTTCCGCAAAATTGGGCAATATGGCTTAATGGATAATGAGAGTGATG
>Frequency_1_QualityScore_?DHFHFHBDCCA@H@HEAEABBCBHEGHCH3CF4??FF<?DHIIIAFDGHICFEA7DD;BEEBBEACC_Mismatch_1_Sense_+_Library_PoolT
GAAGAAATGTTTTATATTCCTTTCCGTCTCCTTTTTTTGTAAGATTATTAAGCATTACGCCAGAAGCA
>Frequency_1_QualityScore_FFHHHHHJJJJJJHIJJIIJJJJJJJJJJIIJJJJJJJJJIJIIJJJJJIJJJJJJIJJJJJJJIHHHHFEDFFFEEEEEDE_Mismatch_0_Sense_+_Library_PoolT
TTTATATTCCTTTCCGTCTCCTGTTTTTGTAAGATTATTAAGCATTACGCCAGAAGCAAATTCAAACAAGTCAGTATGCCAT
>Frequency_1_QualityScore_FFHHHHHJJHIJJJJJJJJIJJJJJJJJJJJJJJJJCFHIJJJJJJJJJJIJJJJJJJJ_Mismatch_2_Sense_+_Library_PoolT
GAGATCTTGTGCTATTGCTACTAGATTTGCTATTAGACTCATTATTCTTTATTATTTTA
>Frequency_1_QualityScore_FFHHHHHJJJIJJJJJJJJJJHIIJIJJJJJJJJJJJJJJJJJJJJJJJIIJJJJJJJJGHGIJIJJJJJIJHH_Mismatch_1_Sense_+_Library_PoolT
CCAGAAGCAAATTCAAACAAGTCAGTATGCCATACATAAGAATTATCCGTCAACTTTAGTGTAATTAACACTGA
>Frequency_1_QualityScore_FFHHHHHJFHIHHJJJFCFDFFIIJIFHIJIIFIJJJJJJJJJJJJJJJJJIJJJJJJJJJJHHHHHH_Mismatch_1_Sense_+_Library_PoolT
TGTTTTATATTCCTTACCGTCTCCTGTTTTTGTAAGATTATTAAGCATTACGCCAGAAGCAAATTCAA
>Frequency_1_QualityScore_DDDDHD?<FHIGHEGGH@FGCBB@EBGCDGEG9BBF<9D@GIE@FHHGHEEGD8BFAFEB@AEHHHFH)7?B?DDDFAC;@>@CCCB;A_Mismatch_0_Sense_+_Library_PoolT
CATTACGCCAGAAGCAAATTCAAACAAGTCAGTATGCCATACATAAGAATTATCCGTCAACTTTAGTGTAATTAACACTGGATTATTGA
>Frequency_1_QualityScore_FFHHHHHHHIJGJJJHEHJIIEHGHIJIIJIJJJJJJJIJJJIJIJJJHGIJJJJHHHHHHFFFFFEFEEDECEEDEECE_Mismatch_0_Sense_+_Library_PoolT
CTTTAGTGTAATTAACACTGGATTATTGACTCTTCTGCCGCAGGGGAGATCTTTTGCTATTGCTACTAGATTTGCTATTA
>Frequency_1_QualityScore_FFH@FFHIJIJJIJJJGIJJIIJJJJJIIJIJJJJIJJJJIJJIGIIJIGHGIIJJJHJJJGHHHHHHFEFFFFFFDCDDDBDDDDDCCCDDC>_Mismatch_1_Sense_+_Library_PoolT
CGGTGATGATGGAAAGATGAAGAAATGTTTTATATTCCTTACCGTCTCCTGTTTTTGTAAGATTATTAAGCATTACGCCAGAAGCAAATTCAAA
>Frequency_1_QualityScore_FFHHHHHJJJJHIJJJCJIIJJFHIJIJJJJJJJJJJJJJJJJJJIJJGIJJIIIJJJIJIIIJHHHHHHFFFFCDDDDDDDDDDDDCDECBDD_Mismatch_1_Sense_+_Library_PoolT
CTTTCACTTTTAAAAGTATGGGTGCATCTCTGTTCTTTCCAGATCACTGGCGTCATTTTGTCAACTTTTTCCGCAAAATTGGGCAATATGGCTT
>Frequency_1_QualityScore_EFHHHHHJJJJJJJGGIJGJIJJJJJJIIIJJJJJJJJJJJIJIJJJJJFIJJJGJJJJJHHHHHFFFFDBEEEEEDDDBDDDCEEDEEDDDDC_Mismatch_0_Sense_+_Library_PoolT
TTATAAACATGGAGTGCCAGTTGCAGGCGAGAATTCACTTCCGTGCTGTGACATTCCTGCTTTTAAGAGGATCAGCGACAATGTTCATCTAAGA
>Frequency_1_QualityScore_FFHGFHHJJJJJJJJJJJJJJJJIJJJJIJJJJJIJJJJJJJJIJJIJJHIJJJJJJJJJJJJJJJJJJIHGHHFFFFEEEDEDDDEEEFEDDD_Mismatch_1_Sense_+_Library_PoolT
TTTGTAAGATTATTAAGCATTACGCCAGAAGCAAATTCAAACAAGTCAGTATGCCATACATAAGAATTATCCGTCAACTTTTGTGTAATTAACA
>Frequency_1_QualityScore_FFHHHHHIJJJJJJJJIJJIJJGIIIHJJJJJIJJJJJJJJHIJIJIJJJJJFHHHHFFFFFEEEDEEECCDEFDDDDDDCDDBDDDDDCDDDD_Mismatch_1_Sense_+_Library_PoolT
CGACGAGCAGCTTGTTAGAATGTAAGAATAGTTGCTAACGGTGATGATGGAAAGATGAAGAAATGTTTTATATTCCTTACCGTCTCCTGTTTTT
>Frequency_1_QualityScore_FFHHHHHJJJJIJIJJIJJJJJJJJIIJJJJJJJJIJJGJJHIJIIJHGECECE?DFFCEEEEDEDDDFCDDEDDDD8A@DDEDDD?CC??CDD_Mismatch_1_Sense_+_Library_PoolT
GAAAGACCAGGAAACAACCTCTTCCAGCTTCTCCCACGACGAGCAGCTTGTTAGAATGTAAGAATAGTTGCTAACGGTGATGATGGAAAGATGA
>Frequency_1_QualityScore_FFHHHHHJJJJJJJJJJGIIJJJJGIJJJJHIIIJIJJJJJJJJJJJJJCHIIIGIIJIJGIIJIGHHHHFFFFFFDEEEEDCDDDEFCCDDDC_Mismatch_0_Sense_+_Library_PoolT
TTTTATATTCCTTTCCGTCTCCTGTTTTTGTAAGATTATTAAGCATTACGCCAGAAGCAAATTCAAACAAGTCAGTATGCCATACATAAGAATT
>Frequency_1_QualityScore_FFGHHHHGGHBGIIJIIJJJIJJIJIIHIJJJJJCHIJJJJIIJIJHGIJGIJHGEGIGGGJIJJJJIJIIIGHHHHHHFFDCD?@B=BCDDCC_Mismatch_0_Sense_+_Library_PoolT
CAAACAAGTCAGTATGCCATACATAAGAATTATCCGTCAACTTTAGTGTAATTAACACTGGATTATTGACTCTTCTGCCGCAGGGGAGATCTTT
>Frequency_1_QualityScore_FDHGHHHJJJJJIJJJIIIJJJIJJJIIIIJJJJJIFBFHIIGIJJIIGIIIJHIJJIJHHAEHGHFFFDFFEEEEEDEDDDDDDDDDDDDBED_Mismatch_0_Sense_+_Library_PoolT
GAGCAGCTTGTTAGAATGTAAGAATAGTTGCTAACGGTGATGATGGAAAGATGAAGAAATGTTTTATATTCCTTTCCGTCTCCTGTTTTTGTAA
>Frequency_1_QualityScore_FFHHHGHJJJJIGGIJJJIIJJJJJJIJJJJJGIJIIGEHGIHIJJJJEIIIIIJI_Mismatch_1_Sense_+_Library_PoolT
AATTAACACTGGATTATTGACTCTTCTGCCGCAGGGGAGATCTTTTGCTATTGCCA
>Frequency_1_QualityScore_DEDFHFHIBGEHFGGHGHIII?FH>GFHIICGGGGIIEIGCHIIIGGGDHIIIICHIIIIHFCC>;)7777;B@CC@CCC_Mismatch_2_Sense_+_Library_PoolT
CCTTACCGTCTCCTGTTTTTGTAAGATTATTAAGCATTACGCCAGAAGCAAATTCAAACAATTCAGTATGCCATACATAA
>Frequency_1_QualityScore_??:AACDBCB?EE:CF:CHEEH<CF??CHFGIIEFFEEDGDFAFFAGIIIIED_Mismatch_2_Sense_+_Library_PoolT
TTTTGCTATTGCTACTAGATTTGCTATTAGACTCATTATTCTTTATTATTTGA
>Frequency_1_QualityScore_FFHFHFHIJJJJJJJJJJJJJJJJIJJIJIIJJJJJJIJIJJJJJJJIJJJJIJIJIJJJJJJJJJJIJGGIHFFDDDDDCDDDCDDDD_Mismatch_1_Sense_+_Library_PoolT
CAGTATGCCATACATAAGAATTATCCGTCAACTTTAGTGTAATTAACACTGGATTATTGACTCTTCTGCCGCAGGGGAGATCTTTTGCA
>Frequency_1_QualityScore_FFHHHHHJJJJJJJJJIIIJJJJIGIEGIIJIJJIJJJJIJJJJJIIGIJGIIJJJJJJHHH_Mismatch_1_Sense_+_Library_PoolT
TATTGACTCTTCTGCCGCAGGGGAGATCTTTTGCTATTGCTACTAGATTTGCTATTAGACTA
>Frequency_1_QualityScore_FFHHFHHIJIJJJJGGHJJIJIIIJJJJJIJJJJJJJJJJJJJJJJJJJGIIJIIGHFFFFFFEEDEEEEDDEDDDCCDEDDDDEEDEEDDDDD_Mismatch_1_Sense_+_Library_PoolT
ACCGTCAACTTTAGTGTAATTAACACTGGATTATTGACTCTTCTGCCGCAGGGGAGATCTTTTGCTATTGCTACTAGATTTGCTATTAGACTCA
>Frequency_1_QualityScore_FFHHHHHJIJJJJJJJJJJJJJJJJJJJJJJJJJJIJJJJJHIJJJJJJJJGIJIJHGHHHHFEEFFFFEEEEEEEEFEFEDCDDEEDDEDDDD_Mismatch_1_Sense_+_Library_PoolT
AACACTGGATTATTGACTCTTCTGCCGCAGGGGAGATCTTGTGCTATTGCTACTAGATTTGCTATTAGACTCATTATTCTTTATTATTTTGACG
>Frequency_1_QualityScore_FFHHFHHJJIJJJJJJJJJJIJJJJGJJJJJJJJJJJIIJJJJJJJJJJJIEIJJJJIJJIIIJIJGJJIHHHHGHHFFFFFFECDCEDDDC@C_Mismatch_1_Sense_+_Library_PoolT
GGAGATCTTGTGCTATTGCTACTAGATTTGCTATTAGACTCATTATTCTTTATTATTTTGACGAGACTGATTAAATTACTAAAACAATGATGTG
>Frequency_1_QualityScore_FDHHHHHIJJIHIJJJJHIJJJIJJJJJIJJJJJJIIJJIIIJJJGIGIJJJJJJIJJGGIHCEHHHHFE_Mismatch_0_Sense_+_Library_PoolT
TCCGTCTCCTGTTTTTGTAAGATTATTAAGCATTACGCCAGAAGCAAATTCAAACAAGTCAGTATGCCAT
>Frequency_1_QualityScore_FFGHHHHJIJJJJJJJJJJJJJIIJJJJJJJJJJJJJJJJJJJJJJJJJJGIAEHGHHHHHFFFFFFEEEEEDEDCCCCDCDDDEEDDCCDCDD_Mismatch_0_Sense_+_Library_PoolT
TCCGTCAACTTTAGTGTAATTAACACTGGATTATTGACTCTTCTGCCGCAGGGGAGATCTTTTGCTATTGCTACTAGATTTGCTATTAGACTCA
>Frequency_1_QualityScore_FFHHHGHIJJJIHIJIIJIGIJIIIIJJJGGGJJJJJJJJJIIJJJJIGHIIHFFIIHGIJJJJJJHHC_Mismatch_1_Sense_+_Library_PoolT
CTCCTGTTTTTGTAAGATTATTAATCATTACGCCAGAAGCAAATTCAAACAAGTCAGTATGCCATACAT
>Frequency_1_QualityScore_DFHH8FH@GHHGHIGIIBGGEGAG@FHIIIIBHCHEHIGGGGIIGFG=EIAG@DGEHGGHEEDEDDEFCACDDFDFDCCCCFDEEECBC@BB9@_Mismatch_0_Sense_+_Library_PoolT
CTGGATTATTGACTCTTCTGCCGCAGGGGAGATCTTTTGCTATTGCTACTAGATTTGCTATTAGACTCATTATTCTTTATTATTTTGACGAGAC
>Frequency_1_QualityScore_FFGHGHHJIHIGIJJJJIJHIIJJIJIJJIJIJJDHIIJJJJJIJIIJGGIIJJGIJHHFDDDECDDDCDCCDDDDDC_Mismatch_1_Sense_+_Library_PoolT
AATTATCCGTCAACTTTAGTGTAATTAACACTGGATTATTGACTCTTCTGCCGCAGGGGAGATCTTTTGCTATTGCCA
>Frequency_1_QualityScore_FFDADFBHIIGEHHIIIIIIIGHGIGIIGDIIIIIECBFDFFHGIIEGHIG@DFHIIIGGGECGIIIIGGHCAEEFHHHC<A8_Mismatch_0_Sense_+_Library_PoolT
TCAAACAAGTCAGTATGCCATACATAAGAATTATCCGTCAACTTTAGTGTAATTAACACTGGATTATTGACTCTTCTGCCGCA
>Frequency_1_QualityScore_FFFHFHCFFHJIHIDHJIIJJIIGGIHHIJJJJJIJIJGIIIIJJFHIIIJIJEHHEHGFF3BDFECEFCEEEDCCDD>CCDDDDBDDDDDBC<_Mismatch_1_Sense_+_Library_PoolT
GGCGTCATTTCGTCAACTTTTTCCGCAAAATTGGGCAATATGGCTTAATAGATAATGAGAGTGATGTACCATTGAAAGACCAGGAAACAGCCTC
>Frequency_1_QualityScore_FFHHHHHJJJJJJJJJIJJJJJJJIJJJJJJIJJJGGIJJJFHHIIJJJJJGIJJJJJJJIJJJJJJJGFFFFDDEEEDDDDDDDDDDDDDDD@_Mismatch_0_Sense_+_Library_PoolT
GATCTCCCCCTTTTGACTTCTTTCACTTTTAAAAGTATGGGTGCATCTCTGTTCTTTCCAGATCACTGGCGTCATTTCGTCAACTTTTTCCGCA
>Frequency_1_QualityScore_2=C==A3<:<AFIII,CAFH<<AH<<<@F?E11?DFHIIIIIB9?9BF?DH?9B8==F==CFAB;6.7==@@7?_Mismatch_1_Sense_+_Library_PoolT
ATGAAGAAATGTTTTATATTCCTTACCGTCTCCTGTTTTTGTAAGATTATTAAGCATTACGCCAGAAGCAAATT
>Frequency_1_QualityScore_FFHGHGHFHGIJJJJJJIJJJEHCA<C))1)1_Mismatch_1_Sense_+_Library_PoolT
ATGAGAGTGATGTACCATTGAAAGACCAGGGA
>Frequency_1_QualityScore_DDBFFB?2<<F4A:FH<DHIF<B8:EECGE@D>DFFBBBFBBF@9D8)/.8CE;4=@F_Mismatch_1_Sense_+_Library_PoolT
AACAATGTTCATCTAAGAAACTCGCCTGATCTCCCCCTTTTGACTTCTTTCACTTTTA
>Frequency_1_QualityScore_FFHHHHHIGIIIHJJJJJJJJJJJJJJJIHIJJJJJJIHJIIJJIHJJJJJGGIJIHHJJJIIJIHEFFBEEEEEDDDDDDDDDDDDEDCDDDE_Mismatch_0_Sense_+_Library_PoolT
GCCCAGAGTCAGTTTTCCTTCAAATTCGAAGAGCTAGTTATAAACATGGAGTGCCAGTTGCAGGCGAGAATTCACTTCCGTGCTGTGACATTCC
>Frequency_1_QualityScore_EDFFFDHGIGGEIGCFCGHGGFCFHIBC@CGCGGHGFBFHJCGIHJGEHGGGIJGEG@FGHIIGIHFE==@DCDB@BCCCEEEDDDACD>CCDD_Mismatch_0_Sense_+_Library_PoolT
TATATTCCTTTCCGTCTCCTGTTTTTGTAAGATTATTAAGCATTACGCCAGAAGCAAATTCAAACAAGTCAGTATGCCATACATAAGAATTATC
>Frequency_1_QualityScore_FFHHHHHJJJJJIJJJJJJJJJJJIJJJJJJJIJJJJJJIJJIJJJJIJHHIJJJJJJJJJJJIIJGHHHFFFFFEEDCDCCDDCDDDDDDDDD_Mismatch_0_Sense_+_Library_PoolT
TCAACTTTTTCCGCAAAATTGGGCAATATGGCTTAATGGATAATGAGAGTGATGTACCATTGAAAGACCAGGAAACAGCCTCTTCCAGCTTCTC
>Frequency_1_QualityScore_<)+@<C8EE::,AE@EEIDE<BEDB??DCDD@?DE@D9@DDEB@48?@CD@@AACDII7=A@@@=A3=A;=?@;AADD>DD3(;>A?AAA<AAA_Mismatch_0_Sense_+_Library_PoolT
AGACTGATTAAATTACTAAAACAATGATGTGATATTTATTTTGAACCCTCTTCTTTCTTAGTTTCTATCAAATTATATTTTGAGAGATCCCATT
>Frequency_1_QualityScore_=DFDBAFEFBFGIIF>9FHCFHICHIIII@DFFEGFEGEFA:F<B<A4=;@ACCACAFEEEEDBDDDDA;;@CACD@B5>>A:@AB>>_Mismatch_2_Sense_+_Library_PoolT
TTTAGTGTAATTAACACTGGATTATTGACTCTTCTGCCGCAGGGGAGATCTTGTGCTATTGCTACTAGATTTGCTATTAGACTCATAA
>Frequency_1_QualityScore_FFFHHHHJJJJJJJJJJJIHIJIJJIGIJJJJIIIIGIIIJJIJJJJJJJJIJJJIHIJJJIGIHHGHHEF?DDFDECEEECDDDDDDEEDCDC_Mismatch_1_Sense_+_Library_PoolT
TGTTTTATATTCCTTACCGTCTCCTGTTTTTGTAAGATTATTAAGCATTACGCCAGAAGCAAATTCAAACAAGTCAGTATGCCATACATAAGAA
>Frequency_1_QualityScore_DDDFF8:A:E:F1??FFI@GI>?9?499D?BBF<<D89/==B=8CFII\\\\9;5@3((-,(:@:5>AB?BA;AA9::(+::AAB_Mismatch_1_Sense_+_Library_PoolT
TCTCCCACGACGAGCAGCTTGTTAGAATGTAAGAATAGTTGCTAACGGCGATGATGGAAAGATGAAGAAATGTTTTATATTCCTT
>Frequency_1_QualityScore_;AD<DD8<AEEI4?4?D@D9:*9<1:@)0?898)8.;\\..)7@ACC)..7;?@@;;@A_Mismatch_1_Sense_+_Library_PoolT
CGACAATGTTCATCTAAGAAACTCGCCAGATCTCCCCCTTTTGACTTCTTTCACTTTTA
>Frequency_1_QualityScore_FFHGFHHJJGIHIIHIJJIHGJIIIJJJIJIIIIEHIIIIEIHDGIHIIGFGHCFFFEDFECCCDEED;>ABCDDFDDCDCDDDDCCDDDBDDD_Mismatch_1_Sense_+_Library_PoolT
GATCACTGGCGTCATTTTGTCAACTTTTTCCGCAAAATTGGGCAATATGGCTTAATGGATAATGAGAGTGATGTACCATTGAAAGACCAGGAAA
>Frequency_1_QualityScore_FFHHHHHJJJJHJJJJIIIHIHFGGEGGIJJGJGIHIIJIHIHFHIIHCHGDGEHGFHBB@CE@@CD>@C?>CC@ACCCDDC@CDDAC_Mismatch_1_Sense_+_Library_PoolT
TCTTCCAGCTTCTCCCACGACGAGCAGCTTGTTAGAATGTAAGAATAGTTGCTAACGGTGATGATGGAAAGATGAAGAAATGTTTTAC
>Frequency_1_QualityScore_FFHHHHHJJJJJJJJJJJJJJJJIIJIJJJJJJJJJJIJIIIJIJIJI@FHIJJJJJJJIIGHIJJHIIIJIGEHHFFFEFDFFFEEEDEDDEE_Mismatch_0_Sense_+_Library_PoolT
AACCCTCTTCTTTCTTAGTTTCTATCAAATTATATTTTGAGAGATCCCATTTCTTGGTCCAACCTTAATAATGTTGTGATAATTCATGTGAATT
>Frequency_1_QualityScore_D?FD?@FBFBFGEHIIGHIIGHEFHGIDHIGIIGIEHIAEHIGIGHIEHGIIIIIIHGCDEFC>EHFEEEEECEEA_Mismatch_1_Sense_+_Library_PoolT
ACCGTCTCCTGTTTTTGTAAGATTATTAAGCATTACGCCAGAAGCAAATTCAAACAAGTCAGTATGCCATACATAA
>Frequency_1_QualityScore_FDDD?HH?FGHIIIIIHIAEG<BDBFEB@HHGCHGIIFCECHG<BGGIHEFF?D8EFCGB@CCGE@FH<=@D@DHHFE>CH<CECA>9?:?_Mismatch_1_Sense_+_Library_PoolT
AATTCAAACAAGTCAGTATGCTATACATAAGAATTATCCGTCAACTTTAGTGTAATTAACACTGGATTATTGACTCTTCTGCCGCAGGGGA
>Frequency_1_QualityScore_FFHHHHHJJJJJJJJJJJJJJIIJJJJJJJJJIJJJJJJJJJJJJJJJJJIJJJIJJJJJIJJJJJIJJEGIJHHHHHHFFFEFFEEEEEDDDD_Mismatch_0_Sense_+_Library_PoolT
TAAAACAATGATGTGATATTTATTTTGAACCCTCTTCTTTCTTAGTTTCTATCAAATTATATTTTGAGAGATCCCATTTCTTGGTCCAACCTTA
>Frequency_1_QualityScore_FFHHHHHJIIJJJIIIJJJJJJJJJJJJJJJJJJIIJIIHIJJJJJJJJJJJGJJJJHHHHHHFFFFFFFDEEE_Mismatch_0_Sense_+_Library_PoolT
TGTAATTAACACTGGATTATTGACTCTTCTGCCGCAGGGGAGATCTTTTGCTATTGCTACTAGATTTGCTATTA
>Frequency_1_QualityScore_EFHHHGHJIJJJJJJJJJJJJJJIJICGGIIIHHIGIIGIIJCHDHIGIGIHE;AGGFFC?CBBCEEED=A>CCCDDCDDCCC@5>>CCADDCD_Mismatch_2_Sense_+_Library_PoolT
TGCATCTCTGTTCTTTCCAGATCACTGGCGTCATTTCGTCAACTTTTTCCGCAAAATTGGGCAATATGGCTTAATAGATAATGAGATTGATGTA
>Frequency_1_QualityScore_FFHHHHHJJJJJJIJJJJJJJJJJJIJJJJJJJJJJJIJJJJJIHIIJHHHHFDFFFFEECDEDACDDDEDCDDEDDDD8<?CCCDDDACCBCD_Mismatch_1_Sense_+_Library_PoolT
TTGAAAGACCAGGAAACAACCTCTTCCAGCTTCTCCCACGACGAGCAGCTTGTTAGAATGTAAGAATAGTTGCTAACGGTGATGATGGAAAGAT
>Frequency_1_QualityScore_FFHHHHHJJJJJIJJIJJJJJIJJJIJJJJJJJJJJJJJJIJJJJJJJJHHHHHFFFFFFEEFEEDEDDEDDDDEDDDDBDDDDEEDDCCDDCD_Mismatch_1_Sense_+_Library_PoolC
TTGAAAGACCAGGAAACAACCTCTTCCAGCTTCTCCCACGACGAGCAGCTTGTTAGAATGTAAGAATAGTTGCTAACGGTGATGATGGAAAGAT
>Frequency_1_QualityScore_FFHHHHHJJJJJJJJIJEGIIJJIJJIIJJIJIJIJJJJIJJJIJJJJIJIJJEHHHFFFFFFEEEEEEDDDDDDDDDEEDDDEFEDEDDDDDD_Mismatch_1_Sense_+_Library_PoolT
CAGCTTCTCCCACGACGAGCAGCTTGTTAGAATGTAAGAATAGTTGCTAACGGTGATGATGGAAAGATGAAGAAATGTTTTATATTCCTTACCG
>Frequency_1_QualityScore_FFHHHHHJJJJJJJJJJJJJJJJIGHGHHIJIJJJJJJJJJIIJJJJGJJIJIJIJJJIJIIGFHFHGFEFDDFFFEECEDEEDDDDDDB_Mismatch_2_Sense_+_Library_PoolT
ACGCCAGAAGCAAATTCAAACAAGTCAGTATGCCATACATAAGAATTATCCGTCAACTTTAGTGTAATTAACACTGGATTATTGACTCGA
>Frequency_1_QualityScore_FFHHGHGJJJJJJIIIJHHIJJJIJJIIGIGHIJJJJIIJJJJJJJIJJJJIIJJIIHHHHHHHFFFFFDEEEEEEDEDDEFEEEDDDDDDBDD_Mismatch_0_Sense_+_Library_PoolT
TGGATTATTGACTCTTCTGCCGCAGGGGAGATCTTTTGCTATTGCTACTAGATTTGCTATTAGACTCATTATTCTTTATTATTTTGACGAGACT
>Frequency_1_QualityScore_FFHHHHHJJJIIJGIDGIJJJJIJJIGIJJIJIJJJJIJJIJGHIIJJJJJJGGHFFFFFDFEEEEDDAC@ACDD@@DCCDCDDDDDDDDDDDD_Mismatch_0_Sense_+_Library_PoolT
CAGATCACTGGCGTCATTTCGTCAACTTTTTCCGCAAAATTGGGCAATATGGCTTAATGGATAATGAGAGTGATGTACCATTGAAAGACCAGGA
>Frequency_1_QualityScore_FFHGHHHJJJJJIIJJJHIIIIJEHFHCGIJJGJJJIIJJJJJJJJJIIJJJJJJJJJJJJJJJJJHHHHHHFFFFDDDDDDDDCDDDDDDDDC_Mismatch_1_Sense_+_Library_PoolT
GCAATATGGCTTAATGGATAATGAGAGTGATGTACCATTGAAAGACCAGGAAACAACCTCTTCCAGCTTCTCCCACGACGAGCAGCTTGTTAGA
>Frequency_1_QualityScore_DFBDF@HII+AEGIGGGEGEHB;EFAGIEEHG>DH><6@AEGEGIDG@A@E;CEE3?A@DCE;A>@>@@C;/(,5@3;>;:?@_Mismatch_1_Sense_+_Library_PoolT
ACCAGGAAATAGCCTCTTCCAGCTTCTCCCACGACGAGCAGCTTGTTAGAATGTAAGAATAGTTGCTAACGGTGATGATGGAA
>Frequency_1_QualityScore_FFHHHHHJJJIIJJGHHIJJIJJJJJJJJJJIJJJJJJJJJJJJJIIJJJJJHHHHHFFFFFFFEEEEEEADFDCDFDDDDDDDDDDDDDDDDD_Mismatch_0_Sense_+_Library_PoolT
AGATCACTGGCGTCATTTCGTCAACTTTTTCCGCAAAATTGGGCAATATGGCTTAATGGATAATGAGAGTGATGTACCATTGAAAGACCAGGAA
>Frequency_1_QualityScore_FFHHHHHJJJJJJJIJJIJIHHJJIJJJJJJJJJJJJJJIJJJIGIJJJJIJJJJJJIIJHHEHHHFFFCFFEEDEAEEDCACDDEDDDDBDDA_Mismatch_2_Sense_+_Library_PoolT
CTTTCCGTCTCCTGTTTTTGTAAGATTATTAAGCATTACGCCAGAAGCAAATTCAAACAAGTCAGTATGCCATACATAAGAATTATCCGTCTAA
>Frequency_1_QualityScore_FFHHHHHIIGJJGJJJJIJJIJJGIJJJJJIJJJJIJJJJJJJIIJJJGI@EHIJIJHHHGHHHFFFFFFEEEEDEEDDADEDDDDDDCDEEED_Mismatch_1_Sense_+_Library_PoolT
AACTTTAGTGTAATTAACACTGGATTATTGACTCTTCTGCCGCAGGGGAGATCTTGTGCTATTGCTACTAGATTTGCTATTAGACTCATTATTC
>Frequency_1_QualityScore_FFHHHHHJJJJJIJGGIJJJJJJJJJJJJJJJJJJJIIIJHIJJIJJJJJJJJJJJJJJJJIHHFHDFFFEECECEEFEFEEDDDDDDDDCDCD_Mismatch_1_Sense_+_Library_PoolT
CTATTAAGCATTACGCCAGAAGCAAATTCAAACAAGTCAGTATGCCATACATAAGAATTATCCGTCAACTTTAGTGTAATTAACACTGGATTAT
>Frequency_1_QualityScore_FFHHHGHIHBHFHHIJJJJJJJJJJJJJJJJJIJIJJIJJJJIJJJJJHHHHFFFFFFFCCECCAC@CABCCDFDCDDDDDDDDDDDDDAB_Mismatch_0_Sense_+_Library_PoolT
TCACTGGCGTCATTTCGTCAACTTTTTCCGCAAAATTGGGCAATATGGCTTAATGGATAATGAGAGTGATGTACCATTGAAAGACCAGGAA
>Frequency_1_QualityScore_FFHHHHHJJIIIIIHHJJIIBGICHIIIIJIIJIIJIIIJIIJIIJIEEGFHAGIEIIEHGHIJHHHGEEBD8;BBDDDDDDDBCCCDCBDBAC_Mismatch_1_Sense_+_Library_PoolT
TTCACTTTTAAAAGTATGGGTGCATCTCTGTTCTTTCCAGATCACTGGCGTCATTTCGTCAACTTTTTCCGCGAAATTGGGCAATATGGCTTAA
>Frequency_1_QualityScore_DACD<<,<EEEDD?+<FFAA@EEEAEED*?<BDCE@93:B;DDEIDD@B9B8BB>@CBDD>_Mismatch_1_Sense_+_Library_PoolT
TCTTTATTATTTTGCCGAGACTGATTAAATTACTAAAACAATGATGTGATATTTATTTTGA
>Frequency_1_QualityScore_FFHHHGHIIIJJGIJJEGHIJJIIIGIIGIGIDHIJJIHGGIJFIIGEHIIIJGIGGIIGIIJHEHHHFEFEDEECCCCDDDCDCCCCD?BDDD_Mismatch_0_Sense_+_Library_PoolT
GAATAGTTGCTAACGGTGATGATGGAAAGATGAAGAAATGTTTTATATTCCTTTCCGTCTCCTGTTTTTGTAAGATTATTAAGCATTACGCCAG
>Frequency_1_QualityScore_FFGGHHHJJJJJJJJJHIJJHJIIJJJJJJJJIIGIIIJJJJIIHIJIHIJIGIIIIJHHHHHGFFFFFFEECEEEEDDDDD_Mismatch_1_Sense_+_Library_PoolT
AGCAAATTCAAACAAGTCAGTATGCCATACATAAGAATTATCCGTCAACTTTAGTGTAATTAACACTGGATTATTGACTCTA
>Frequency_1_QualityScore_FFHHHHHJJJJJJJJJJJJJJJJJJJJJJJJJIJJJJIJJJIJJJJJJJJJJJJJJJIIIJJJJGIJIIHJJJJHHHHF_Mismatch_0_Sense_+_Library_PoolT
TGCTATTAGACTCATTATTCTTTATTATTTTGACGAGACTGATTAAATTACTAAAACAATGATGTGATATTTATTTTGA
>Frequency_1_QualityScore_FFHHHHHJJJJIIJJIJJJJJJIJJJJGIJJJIIJJJJJJJIJJJIIJJCFGHIHIJIIJJJJJJJGHHHGFFFFEEDDDDDDDDDDDDDDCDD_Mismatch_1_Sense_+_Library_PoolT
TCAACTTTTTCCGCAAAATTGGGCAATATGGCTTAATGGATAATGAGAGTGATGTACCATTGAAAGACCAGGAAACAACCTCTTCCAGCTTCTC
>Frequency_1_QualityScore_FFHGHHHJJJJJJJJIJJJIJJJJJIJJIJJJJJIJIIJIJJJJJIJIIHFEGHDGIHGIJIIJJHHHHBEFFEAEEDDDDDDDDDDDCDCDDD_Mismatch_1_Sense_+_Library_PoolC
TCAACTTTTTCCGCAAAATTGGGCAATATGGCTTAATGGATAATGAGAGTGATGTACCATTGAAAGACCAGGAAACAACCTCTTCCAGCTTCTC
>Frequency_1_QualityScore_?BDAFBD@GEAGGFDHIIIG:FHIDGH3?C>GE?GDD9DG9<99BDCDGBAGCCGGGGCGH@EEH1?E=>?BEEDE6>CE@;BD_Mismatch_0_Sense_+_Library_PoolT
GATTATTAAGCATTACGCCAGAAGCAAATTCAAACAAGTCAGTATGCCATACATAAGAATTATCCGTCAACTTTAGTGTAATTA
>Frequency_1_QualityScore_FFHHHHHJJJJJJIIGIHHJJJJJIJJJJJIHJJJJJJJJJIHI_Mismatch_0_Sense_+_Library_PoolT
AAATTCAAACAAGTCAGTATGCCATACATAAGAATTATCCGTCA
>Frequency_1_QualityScore_FFHHGGHJDIIGG:FFHHGFGIIIHIIGEIGGIIJIJIJIIIJJIJJED@EFCEFFFFDFECEECCCC;;>CCDDFDCDCCCAC@?CC??B<A?_Mismatch_0_Sense_+_Library_PoolT
GATCACTGGCGTCATTTCGTCAACTTTTTCCGCAAAATTGGGCAATATGGCTTAATGGATAATGAGAGTGATGTACCATTGAAAGACCAGGAAA
>Frequency_1_QualityScore_FFGFFHHJJFHIIJJJJJIJJIJJJJJJIIJJJJJJJJJJJIJJJIJJJJJIJJJJIJJIJJHFDFFFFFBEDECDEDDCDDCDDDDDDCCDCD_Mismatch_1_Sense_+_Library_PoolT
AAGTATGGGTGCATCTCTGTTCTTTCCAGATCACTGGCGTCATTTTGTCAACTTTTTCCGCAAAATTGGGCAATATGGCTTAATGGATAATGAG
>Frequency_1_QualityScore_FFHHHHHJJBHHIJGFHGIIGHEHIIIIIJJJIIGIJIIHGIIJJGEGIGEEFIGGEGGG?EEHHFFF_Mismatch_0_Sense_+_Library_PoolT
CGTCTCCTGTTTTTGTAAGATTATTAAGCATTACGCCAGAAGCAAATTCAAACAAGTCAGTATGCCAT
>Frequency_1_QualityScore_>DF78))1??E9CBDGD33BDGI?9?BFCFIEB>D?CCB<FF==);7=CA=D?EECFD6;>>(;@A>>BB>;>3-5>@_Mismatch_1_Sense_+_Library_PoolT
AACGGCGATGATGGAAAGATGAAGAAATGTTTTATATTCCTTTCCGTCTCCTGTTTTTGTAAGATTATTAAGCATTAC
>Frequency_1_QualityScore_FFHHHHHJIJJJJJJJJJJJJJIJJJJJIJJJJJJIJIJJJIJJJJJJJJIIGGJJJJJIIJJJJIHHHHHGHGFFFFEFDDEDDDDDDDDDDD_Mismatch_0_Sense_+_Library_PoolT
GCTATTAGACTCATTATTCTTTATTATTTTGACGAGACTGATTAAATTACTAAAACAATGATGTGATATTTATTTTGAACCCTCTTCTTTCTTA
>Frequency_1_QualityScore_DEHHHHFFGHFHIIJJJIIIJJJHIJJJJJJJJJIIJJJIJJIJJIIHIJJJIIIJJJJ_Mismatch_0_Sense_+_Library_PoolT
TTCCTTTCCGTCTCCTGTTTTTGTAAGATTATTAAGCATTACGCCAGAAGCAAATTCAA
>Frequency_1_QualityScore_DDFH?BF<F:C?BDE@FEG>GEHGHGEHGFGDHGAHGBFGDHGIGID8BCEHH:C;@FB=@EH@EEHAEEH@DD_Mismatch_1_Sense_+_Library_PoolT
ATTACGCCAGAAGCAAATTCAAACAAGTCAGTATGCCATACATAAGAATTATCCGTCAACTTTAGTGTAATTGA
>Frequency_1_QualityScore_FFHHHHHJEHJJEIJJJJJJIIJJIGIEIJIJJIJJJJJJJJIIJJJJJJIIJHHHHHDEFDDDDDDEDDDDDD@CDDDDDDDDDDDDDDDDDC_Mismatch_1_Sense_+_Library_PoolT
CCGAGCTGTGACATTCCTGCTTTTAAGAGGATCAGCGACAATGTTCATCTAAGAAACTCGCCTGATCTCCCCCTTTTGACTTCTTTCACTTTTA
>Frequency_1_QualityScore_FFFHFHHJJJGEJGGGHEHHC>FGEE?GIIBG?FHEHGIIJGGEGIJFGIGHI@F=CBDGCFAHCC@D@AEEHHDFDDDDDDCB?@C<@AACCC_Mismatch_0_Sense_+_Library_PoolT
AATATGGCTTAATGGATAATGAGAGTGATGTACCATTGAAAGACCAGGAAACAGCCTCTTCCAGCTTCTCCCACGACGAGCAGCTTGTTAGAAT
>Frequency_1_QualityScore_FFHHHHHJJJJJJJHIJIHIIJJIIJJJJJJJJDHIIIIIJJIJJIJJJJJJIJJJIFHIIJJIJJJJJHIJJHHHHFFFFDEEEDDBEEDDDD_Mismatch_0_Sense_+_Library_PoolT
AGCTTGTTAGAATGTAAGAATAGTTGCTAACGGTGATGATGGAAAGATGAAGAAATGTTTTATATTCCTTTCCGTCTCCTGTTTTTGTAAGATT
>Frequency_1_QualityScore_FFHHHHGJIHGEBGDEBGIGIIIGGGIJHCHDGGGCFFIIGIIIHIGIGGHIHGIIG_Mismatch_0_Sense_+_Library_PoolT
TTAAGCATTACGCCAGAAGCAAATTCAAACAAGTCAGTATGCCATACATAAGAATTA
>Frequency_1_QualityScore_FFHHHHHJJJJJJJIHIJJJJJJJJHIJJJJJJJJJJJJJJJJJEIJJJJJIJJJJJJIJJIGHEEDAECDDDDDDDDEDDDDEDDC_Mismatch_0_Sense_+_Library_PoolT
CATAAGAATTATCCGTCAACTTTAGTGTAATTAACACTGGATTATTGACTCTTCTGCCGCAGGGGAGATCTTTTGCTATTGCTACTA
>Frequency_1_QualityScore_FFHGGHHIGHHIJJJJJJJJJJIGJJJIIIJGIIJJJJJJJJJJJJIIIJJJIIJJIIJJJJJJIGGGHEEEFFFDFDEED?ABDBBDCDDDCD_Mismatch_1_Sense_+_Library_PoolT
GCTAACGGTGATGATGGAAAGATGAAGAAATGTTTTATATTCCTTACCGTCTCCTGTTTTTGTAAGATTATTAAGCATTACGCCAGAAGCAAAT
>Frequency_1_QualityScore_FFGHHHHJJJJJIIJJJIJGGEFHGDHIGGGIIJHIJJFFHIIGGIEHJIIHHIJIHHHHF??A@CEEECCCCBDDDDDDDDDDDBDDDCDEEE_Mismatch_1_Sense_+_Library_PoolT
ACCTCTTCCAGCTTCTCCCACGACGAGCAGCTTGTTAGAATGTAAGAATAGTTGCTAACGGTGATGATGGAAAGATGAAGAAATGTTTTATATT
>Frequency_1_QualityScore_?DFFFBFEGIIGIFF3F<?C@DAHF<EHDHFI<?GE_Mismatch_0_Sense_+_Library_PoolT
TAAATTACTAAAACAATGATGTGATATTTATTTTGA
>Frequency_1_QualityScore_FFHHHHHJIJJIJJJJJJJJJJJJJJJJJJJJJJJJJJJJJHIJJJIJGIJJIJJJJHHHHHHHFFFF_Mismatch_1_Sense_+_Library_PoolT
CTTTAGTGTAATTAACACTGGATTATTGACTCTTCTGCCGCAGGGGAGATCTTGTGCTATTGCTACTA
>Frequency_1_QualityScore_FFHHHHHJJIJJJJJJJJJJJJJJJIJHHIIJGIJJIJJJJJJJJIJJJJJJHHHHHHHFFFFFFFEDEEEDEEDEEDDDDE_Mismatch_0_Sense_+_Library_PoolT
CTGGATTATTGACTCTTCTGCCGCAGGGGAGATCTTTTGCTATTGCTACTAGATTTGCTATTAGACTCATTATTCTTTATTA
>Frequency_1_QualityScore_FFHHHHHJJJJIJJJJJJJJGIIJIJJIJJJJJIJIJJJJJJJJJJJHFFFEEEEEDDDDCDDDDFEDCDCDDEFDDDDDCDD@BDCDDDDDCD_Mismatch_0_Sense_+_Library_PoolT
ACCATTGAAAGACCAGGAAACAGCCTCTTCCAGCTTCTCCCACGACGAGCAGCTTGTTAGAATGTAAGAATAGTTGCTAACGGTGATGATGGAA
>Frequency_1_QualityScore_6DDBBD?EDIEE@3AFEE@4A@?B99?CDDIIDFECDCDDAD;DE??DBEIC:<CCEIEAACEICEEDI@D?DDDDD@:;@.6;;_Mismatch_0_Sense_+_Library_PoolT
TTAAATTACTAAAACAATGATGTGATATTTATTTTGAACCCTCTTCTTTCTTAGTTTCTATCAAATTATATTTTGAGAGATCCCA
>Frequency_1_QualityScore_EFHHHHHJIHGIEGIFGEGEHIJBGGGGIIIIIGHIHIIIIIHIIEIJHIIIGJGIIIIIJJJIIIBGEEBD6>@?AADC;@>@CEDDDDDDCC_Mismatch_2_Sense_+_Library_PoolT
ATGCCATACATAAGAATTATCCGTCAACTTTAGTGTAATTAACACTGGATTATTGACTCTTCTGCCGCAGGGGAGATCTTTTGCTATTGCTAAA
>Frequency_1_QualityScore_FFHHHHGJJJJJIJJJJJJJJJJJJJJIJJJJJJJJIJJIJJJJJJJJJJJJJJJIHGHHHHHFFFFFF>CDEEEEDDEEEEEEEDDDDEEEDD_Mismatch_0_Sense_+_Library_PoolT
AATTAACACTGGATTATTGACTCTTCTGCCGCAGGGGAGATCTTTTGCTATTGCTACTAGATTTGCTATTAGACTCATTATTCTTTATTATTTT
>Frequency_1_QualityScore_BDDDD?B?AE:A?FF4<13<CAC++2AFEI1?4?9?DDD<D9D4?B<DBC@DD0AACCCCDICED:CDD=C;?A7?ADAAAA@AA?AEA;;>AA_Mismatch_1_Sense_+_Library_PoolT
ATTTTATATTCCTTTCCGTCTCCTGTTTTTGTAAGATTATTAAGCATTACGCCAGAAGCAAATTCAAACAAGTCAGTATGCCATACATAAGAAT
>Frequency_1_QualityScore_FFHHHHHJJJJHHIJJJGIJJJJJJJJIJJJJJJJJFIJJJJJJJJIJJAHIJJJJJJJJJJJHHHHHFFDDEDDDDDBCBDDDECDDDDDEDD_Mismatch_1_Sense_+_Library_PoolT
ACTTTTAAAAGTATGGGTGCATCTCTGTTCTTTCCAGATCACTGGCGTCATTTCGTCAACTTTTTCCGCAAAATTGGGCAATATGGCTTAATAG
>Frequency_1_QualityScore_FFGHHHHIIIIBH<GGG@DHGIIIIIIDHGIGIIIGIIIIIIIIIIIICHACE@DDFFFCECBEECCCCCCCCC>CACCCCDDCCC@CAC@>?C_Mismatch_2_Sense_+_Library_PoolT
CTTCTCCCACGACGAGCAGCTTGTTAGAATGTAAGAATAGTTGCTAACGGTGATGATGGAAAGATGAAGAAATGTTTTATATTCCTTACCATCT
>Frequency_1_QualityScore_FFHHHHHJJJJIJJIIGHHGIIJIJJJJGIJJIJJJJGHIJJJI@HIIFHHGIJHIIGJJHHHHHHHFFEFFDFEEEDEDDDDDDD@?DDEDDD_Mismatch_0_Sense_+_Library_PoolT
AAGAAACTCGCCTGATCTCCCCCTTTTGACTTCTTTCACTTTTAAAAGTATGGGTGCATCTCTGTTCTTTCCAGATCACTGGCGTCATTTCGTC
>Frequency_1_QualityScore_FFHHHHHJJJJJJJJJJJJIGIJJJJIJJJJJJJJJJJJJJIIJJJJJJJJGIHIIJIHHHHHHHFFFFFF_Mismatch_2_Sense_+_Library_PoolT
ACTCTTCTGCCGCAGGGGAGATCTTGTGCTATTGCTACTAGATTTGCTATTAGACTCATTATTCTTTAGTA
>Frequency_1_QualityScore_FFFBFBFFHIIIICB?CEHEEH<?F?FH<CD@CGB<BH>FHE?FCGEIEG?DFD==BB8F=F@@=C6?A7=?.;D;?_Mismatch_0_Sense_+_Library_PoolT
GCAAAATTGGGCAATATGGCTTAATGGATAATGAGAGTGATGTACCATTGAAAGACCAGGAAACAGCCTCTTCCAGC
>Frequency_1_QualityScore_FFHHHHHJJJJJHIJJJJAFJIIIJJFHHHIJJJJJHJJJJJJJJJJJJJJJJJJJIJJJJGIJJJGHHEFFDFFFEEEDDCDDDEDDDFEDDC_Mismatch_0_Sense_+_Library_PoolT
GATGAAGAAATGTTTTATATTCCTTTCCGTCTCCTGTTTTTGTAAGATTATTAAGCATTACGCCAGAAGCAAATTCAAACAAGTCAGTATGCCA
>Frequency_1_QualityScore_ADD?FDDG94?GHF?CG>BCCFEBGIBHDDBHHGCGGG<??B>GHDBFEHFCHCEH>EDD@CE>CC_Mismatch_2_Sense_+_Library_PoolT
ATATTCCTTACCGTCTCCTGTTTTTGTAAGATTATTAAGCATTACGCCAGAAGCAAATTCAAACAG
>Frequency_1_QualityScore_FFHHHHHJJJJJJJIIJ:FHGIIIIJJJJJDHIJIJJJJJIJIJJIHFCGGIJJHHGHHFFFDFEEEDECEE@CDEDEDEDDCDDDDDDDDDCB_Mismatch_0_Sense_+_Library_PoolT
TCCAGATCACTGGCGTCATTTCGTCAACTTTTTCCGCAAAATTGGGCAATATGGCTTAATGGATAATGAGAGTGATGTACCATTGAAAGACCAG
>Frequency_1_QualityScore_DFHHHHHJJJJJJJJJJJJJJJJJJJJJJJJJJJJJJIJJIIJIJHIIJJJJJJJJIJJIIJIJJIJJIGEF_Mismatch_0_Sense_+_Library_PoolT
TAAGATTATTAAGCATTACGCCAGAAGCAAATTCAAACAAGTCAGTATGCCATACATAAGAATTATCCGTCA
>Frequency_1_QualityScore_D+@1CBF<EF::EHB@4CAE>9CFEGFDFA>89DBFBB>D3<DFE_Mismatch_1_Sense_+_Library_PoolT
GGGATGTACCATTGAAAGACCAGGAAACAGCCTCTTCCAGCTTCT
>Frequency_1_QualityScore_EFHHFHFHHIHHIIIIIJJGJJJJIIIJJCGHHIJIJIGIIHJJJGJJICHIHHIIIJIIJJJJJJJJJGIIHHHGGCEFFFDEEDCDDDDDDF_Mismatch_0_Sense_+_Library_PoolT
TGTTAGAATGTAAGAATAGTTGCTAACGGTGATGATGGAAAGATGAAGAAATGTTTTATATTCCTTTCCGTCTCCTGTTTTTGTAAGATTATTA
>Frequency_1_QualityScore_FFHHHHHJJJJJJJJJJJIEGIGIJGIIJJJIJIJHIJJJJJJJIJIJHHIJHEHHHF?BAEEEFDECDABDDDDDDDDDDDCDDDDDEEEEDD_Mismatch_0_Sense_+_Library_PoolT
TCTTCCAGCTTCTCCCACGACGAGCAGCTTGTTAGAATGTAAGAATAGTTGCTAACGGTGATGATGGAAAGATGAAGAAATGTTTTATATTCCT
>Frequency_1_QualityScore_FFGHHGGJJJJJJJJJJIJIJJIIGIJJJJJJJGHIJIIJIIJIJJJJIJJJJIFIJHHHHHHFDBDFEEEEEEDCCCCCDDECCDFDCDDDCD_Mismatch_1_Sense_+_Library_PoolT
TGTTCTTTCCAGATCACTGGCGTCATTTTGTCAACTTTTTCCGCAAAATTGGGCAATATGGCTTAATGGATAATGAGAGTGATGTACCATTGAA
>Frequency_1_QualityScore_FFHHHHHJJJJJJJJJJJJJJJJJJIJJJJJJJJJJJJJJJJJHIFGIJJJIJJJJJJHHHHHHFFDFFBCEEEEEEEDDDDDDEEEEEFEDCD_Mismatch_1_Sense_+_Library_PoolT
TAGTGTAATTAACACTGGATTATTGACTCTTCTGCCGCAGGGGAGATCTTGTGCTATTGCTACTAGATTTGCTATTAGACTCATTATTCTTTAT
>Frequency_1_QualityScore_FFHHHH:EGHIIJHIJJJJIJJIEGIIIJJJJJJIJJJJJJJJJJJJJJJJJIJJJIIH>DDDEDD@CB>CC>CCC@BFDCCDCDDDDDDDDDD_Mismatch_0_Sense_+_Library_PoolT
TGAGAGTGATGTACCATTGAAAGACCAGGAAACAGCCTCTTCCAGCTTCTCCCACGACGAGCAGCTTGTTAGAATGTAAGAATAGTTGCTAACG
>Frequency_1_QualityScore_EDAFB?AEGAFFGHIIIHHIEDAFHG9CDF<D?GHIIIIGGIIIGC;CCHHHHI<EHGF@CBDFFC>;>>;@A>3(>;(:(,8@A?_Mismatch_1_Sense_+_Library_PoolT
TCGAAGAGCTAGTTATAAACATGGAGTGCCAGTTGCAGGCGAGAATTCACTTCCGTGCTGTGACATTCCTGCTTTTAAGACGATCA
>Frequency_1_QualityScore_FFGHHHHJJIJIIHIIIJ@FFHJGHIJIJJJJJJJIIIIJJIIJJJJJJHHH_Mismatch_0_Sense_+_Library_PoolT
ACTCTTCTGCCGCAGGGGAGATCTTTTGCTATTGCTACTAGATTTGCTATTA
>Frequency_1_QualityScore_FEFHHHHJIGGHIJIIGCHEEHHIIJGGIGHHGIJJGEHJIJAHEGAHHHEAEH?BCCB;ACCEC@CDD@BDCDDEDDCDDDCDDDACDDC@A4_Mismatch_0_Sense_+_Library_PoolT
AGGAAACAGCCTCTTCCAGCTTCTCCCACGACGAGCAGCTTGTTAGAATGTAAGAATAGTTGCTAACGGTGATGATGGAAAGATGAAGAAATGT
>Frequency_1_QualityScore_FFHHFHHGGIIJJJIIIGHGEH>BFGIGGGIJJIGGHGHGJJIEEBHIJJGGBHIGGHHHHHGHDDDCFDCDDDD?CDCCCCCDDD1:ACDCCC_Mismatch_2_Sense_+_Library_PoolT
GAGAATTCATTTCCGAGCTGTGACATTCCTGCTTTTAAGAGGATCAGCGACAATGTTCATCTAAGAAACTCGCCTGATCTCCCCCTTTTGACTT
>Frequency_1_QualityScore_FFHGHFFEIGIIEGBHGIIIIIJJIJGIJJGIIJI_Mismatch_0_Sense_+_Library_PoolT
CTGCCGCAGGGGAGATCTTTTGCTATTGCTACTAG
>Frequency_1_QualityScore_FFHHHHHIJIIJJJJJHJIJJJIGIIJJGJJJJIJJIJJJJIGGJIEHEGHIIH_Mismatch_0_Sense_+_Library_PoolT
GTGTAATTAACACTGGATTATTGACTCTTCTGCCGCAGGGGAGATCTTTTGCTA
>Frequency_1_QualityScore_FFHHHHHJJJIJJJJJJJJJJIIEIHJJJJJJJJJJJJJJIJJJJJJJJIJHIJJJJJJJJJJJJJJJJIIIHHFHHFFFFFFFEDEEEEEDBD_Mismatch_2_Sense_+_Library_PoolT
TCAGAAGCAAATTCAAACAAGTCAGTATGCCATACATAAGAATTATCCGTCAACTTTATTGTAATTAACACTGGATTATTGACTCTTCTGCCGC
>Frequency_1_QualityScore_FFHHHHHJJHIIJJJEGIIJIJJIIIIJJJJJJJJJJJJJJJJJJJJIIJJJJHIJJJIJJJJJIGGHFDFCEEEDDDDDCDEDDDDCCEDDDD_Mismatch_1_Sense_+_Library_PoolT
TTTTAAAAGTATGGGTGCATCTCTGTTCTTTCCAGATCACTGGCGTCATTTTGTCAACTTTTTCCGCAAAATTGGGCAATATGGCTTAATGGAT
>Frequency_1_QualityScore_FFHGFHHJGGHFHIJIJJJIE<CEHIIGICGGIHIDHIIJGIJHAGIIGIDGJI=AGGIJIGGIHFFEE=?CFDDCCCCEEDEECCDCDDD@>C_Mismatch_0_Sense_+_Library_PoolT
AAATGTTTTATATTCCTTTCCGTCTCCTGTTTTTGTAAGATTATTAAGCATTACGCCAGAAGCAAATTCAAACAAGTCAGTATGCCATACATAA
>Frequency_1_QualityScore_FFGGGHHIGIGHJJIJJJJJJJIJIJJJIJJHIJJIJJIJJJGJJHIIJIJJIJJHHHHHHHFFFFFFD@CCEDEEDDCACDEFEDDBDBDDDB_Mismatch_1_Sense_+_Library_PoolT
CTGGATTATTGACTCTTCTGCCGCAGGGGAGATCTTTTGCTATTGCTACTAGATTTGCTATTAGACTCATTATTCTTTATTATTTTGACGATAC
>Frequency_1_QualityScore_FFHHHHHJJJJJJJJJJJJJJIJJJJJJJJJJJJJJIJJIJJJJJJJJJJJJJJJJJJJJHFEBFEEEEEEDDDEDDDDEDDDDDDEDDDDDED_Mismatch_1_Sense_+_Library_PoolT
AGAATTATCCGTCAACTTTAGTGTAATTAACACTGGATTATTGACTCTTCTGCCGCAGGGGAGATCTTGTGCTATTGCTACTAGATTTGCTATT
>Frequency_1_QualityScore_FFHHGHHJJIIGHIJJJJJJJFHHIJIIJIIIIIJJJJJJJJJJJJJJJJJJJJIJGIJJFHFEDEEEEEDDDDEDDDDEDDCDDDECCCDEED_Mismatch_1_Sense_+_Library_PoolC
AGAATTATCCGTCAACTTTAGTGTAATTAACACTGGATTATTGACTCTTCTGCCGCAGGGGAGATCTTGTGCTATTGCTACTAGATTTGCTATT
>Frequency_1_QualityScore_FFHHHGHIJJJJJJJJJJHIIEHIJJIIJIJIJJJGIJIIJJJJIHIJJIIIHH?DBDE@EEE@EEBCCCCDDDCCCDDDDDDD_Mismatch_0_Sense_+_Library_PoolT
CCAGCTTCTCCCACGACGAGCAGCTTGTTAGAATGTAAGAATAGTTGCTAACGGTGATGATGGAAAGATGAAGAAATGTTTTAT
>Frequency_1_QualityScore_FFHHHGHJIIJJFHIJJJGIGH?EGIIIIIJIIJJJIJJJJJJIJJIIIIIIIGIGIJJJJIJJJHHHHHDEFDDBDDDDDDDD?CCC@CCDCA_Mismatch_1_Sense_+_Library_PoolT
ATGGCTTAATGGATAATGAGAGTGATGTACCATTGAAAGACCAGGAAACAACCTCTTCCAGCTTCTCCCACGACGAGCAGCTTGTTAGAATGTA
>Frequency_1_QualityScore_FFHHHHHJJIJJJJJJIIJIIFHGGHGHIIJHHGIJGGIJJJJIIJIIFDGHJJCGGII9CHIJHH=CEEFFFFFEECED>?_Mismatch_0_Sense_+_Library_PoolT
TTGGGCAATATGGCTTAATGGATAATGAGAGTGATGTACCATTGAAAGACCAGGAAACAGCCTCTTCCAGCTTCTCCCACGA
>Frequency_1_QualityScore_BDFFHHGIIAHGGIIIIIGIIGCGIIIIIIIIIIIIIIIIHIGI=FHIIIGIIIIIIGGHEEHHA@DBDAEEEEBCCCCACAACCCCC@CCCB3_Mismatch_0_Sense_+_Library_PoolT
TTTTTCCGCAAAATTGGGCAATATGGCTTAATGGATAATGAGAGTGATGTACCATTGAAAGACCAGGAAACAGCCTCTTCCAGCTTCTCCCACG
>Frequency_1_QualityScore_FFHHHHHJJJJJJJJJJJJJJJJJJJJJJIJIJJJIIHGHIJGGIJJJFFHHIJDIJIJJIIIGFEHFFCFFFBCE@DDB??ADDDBDBBCDDD_Mismatch_0_Sense_+_Library_PoolT
CTCGCCTGATCTCCCCCTTTTGACTTCTTTCACTTTTAAAAGTATGGGTGCATCTCTGTTCTTTCCAGATCACTGGCGTCATTTCGTCAACTTT
>Frequency_1_QualityScore_FFHHHHHJJJJJJJIJJJJJJJJIJJDIJJJIJJJIJJGHHIIJIIJJII@CEHHHGHGFFFFFFFDDEEEDDDBDDDCDDDDDDDDCDDDCDD_Mismatch_1_Sense_+_Library_PoolT
GTCAACTTTTTCCGCAAAATTGGGCAATATGGCTTAATAGATAATGAGAGTGATGTACCATTGAAAGACCAGGAAACAGCCTCTTCCAGCTTCT
>Frequency_1_QualityScore_FFFHDHGJJJJJJJIDGIGHIHGGIJGGGIJIHIFIGIJIJJJJIJIIIIGCGGIJHHFGFFDDDDDADDEEDDCCDDDDDDDDDDDB<CCEDC_Mismatch_0_Sense_+_Library_PoolT
CCAGTTGCAGGCGAGAATTCACTTCCGTGCTGTGACATTCCTGCTTTTAAGAGGATCAGCGACAATGTTCATCTAAGAAACTCGCCTGATCTCC
>Frequency_1_QualityScore_FFHFHHHB?FGGFGIGHIJJIIEGJJIGIJJGGHEHIIGGFGGHEHFDBFHGGIIGGGHCFHFEHIA=EEFFFHDCD_Mismatch_1_Sense_+_Library_PoolT
CAAACAAGTCAGTATGCCATACATAAGAATTATCCGTCAACTTTAGTGTAATTAACACTGGATTATTGACTCTTCTA
>Frequency_1_QualityScore_FFFHGHHJIJJJEHHGJJJJJJJJIJJIJJJJJJJJIJJJJJJIJIIIJHHFFDDECECDDDDDEEDDDCDCDCDDDEDDDDDEDEEDDDDDDE_Mismatch_0_Sense_+_Library_PoolT
CGTCAACTTTAGTGTAATTAACACTGGATTATTGACTCTTCTGCCGCAGGGGAGATCTTTTGCTATTGCTACTAGATTTGCTATTAGACTCATT
>Frequency_1_QualityScore_FFHHHHHJJIJJJGIJJIJHHGICHGIIIGJJJJJJJJIJJJJJJJJJJJIHIJJJIJJJJJJJJJHHHHHFFDDDDDDDDCDDDDDCDCDDDC_Mismatch_0_Sense_+_Library_PoolT
TATGGCTTAATGGATAATGAGAGTGATGTACCATTGAAAGACCAGGAAACAGCCTCTTCCAGCTTCTCCCACGACGAGCAGCTTGTTAGAATGT
>Frequency_2_QualityScore_EEHHHHHJJJIJIFHIIIIGGGGAFFGIGIIJIJJIIIIJJIJIIJJJJJJJJIJJJJJIIIIJJJIJIDHGFFEDBDDDDDDDDACCCACCCC_Mismatch_0_Sense_+_Library_PoolC
TATGGCTTAATGGATAATGAGAGTGATGTACCATTGAAAGACCAGGAAACAGCCTCTTCCAGCTTCTCCCACGACGAGCAGCTTGTTAGAATGT
>Frequency_1_QualityScore_FFHHHHHJJJJJJJJJJJJJJJIJJJJJJJIIJGJJJJJJJJJJJJJJJJJJIJJJIJJIJJIHHHHHHCFDFFFFEFEEDEEDDDDDDDDFDD_Mismatch_1_Sense_+_Library_PoolT
TTAAGCATTACGCCAGAAGCAAATTCAAACAAGTCAGTATGCCATACATAAGAATTATCCGTCAACTTTAGTGTAATTAACACTTGATTATTGA
>Frequency_1_QualityScore_BDFHHHFGIIFEHHGHG@DCFHGIIIIGF:CGIGDGHIGH@DHGGEGIHHCGEGCHIII@CGGGI_Mismatch_1_Sense_+_Library_PoolT
TGTTAGAATGTAAGAATAGTTGCTAACGGTGATGATGGAAAGATGAAGAAATGTTTTATATTCCA
>Frequency_1_QualityScore_FFHHHHHIJJJJJJJJJJJJIIIJJJJJJJJJJIIJJJJJJJJJJJJIIJJJJHHGHHHHFFFFFFFEECE_Mismatch_1_Sense_+_Library_PoolT
ACACTGGATTATTGACTCTTCTGCCGCAGGGGAGATCTTTTGCTATTGCTACTAGATTTGCTATTAGACTA
>Frequency_1_QualityScore_DDHHHHHJJJJJJJJJJJJJJJJJJJJJJJJJJJJJIIJJIJJIJJJJJJJJJJJJJJIIJJJIJJHIJHFGHHHHHFFFFFEDDEBDDCDDDD_Mismatch_0_Sense_+_Library_PoolT
TTTGCTATTAGACTCATTATTCTTTATTATTTTGACGAGACTGATTAAATTACTAAAACAATGATGTGATATTTATTTTGAACCCTCTTCTTTC
>Frequency_1_QualityScore_FFHHHHHJJIJEGIJJJJIIJJJJJJJJJJJJJJJJJJIGJJJJJIIJJHHGHHHFFFFFFFEECFEEECDDDEFEEEDE_Mismatch_0_Sense_+_Library_PoolT
GATAATTCATGTGAATTGACAGCACCCGGCAGGCTATTTACAGGGCCTGATAATAATAAATCAGTTTACTTCATTTTCCA
>Frequency_1_QualityScore_FFHHHHHJJJJJJJHIIJHJJJJJJJJJJJJIHIJJJJJJJJJJJJJIJJJJGIIJJJJJJJJJJJIJIHGIHHHHHH_Mismatch_1_Sense_+_Library_PoolT
CAAATTCAAACAAGTCAGTATGCCATACATAAGAATTATCCGTCAACTTTAGTGTAATTAACACTGGATTATTGACTA
>Frequency_1_QualityScore_DDHFFFHIIJJIJJIIJIJJJJIJIIIJJIDGIJJJDFHEGJJIIFIICEGHGAGHGIIJIHBECBDDDCDDDDBDEEACCDDDCA@BB9BC@A_Mismatch_1_Sense_+_Library_PoolT
CCCCCTTTTGACTTCTTTCACTTTTAAAAGTATGGGTGCATCTCTGTTCTTTCCAGATCACTGGCGTCATTTTGTCAACTTTTTCCGCAAAATT
>Frequency_1_QualityScore_FFHHHHHJJJJIJJJJJJJJJJJJJJJJJJJJJJJJJJJJJJJJJJJJJHHDFFFFEEEEDEEDDDEDDCDDDDCCCDDDDDD?ABDDDDCD>C_Mismatch_1_Sense_+_Library_PoolT
ACCATTGAAAGACCAGGAAACAACCTCTTCCAGCTTCTCCCACGACGAGCAGCTTGTTAGAATGTAAGAATAGTTGCTAACGGTGATGATGGAA
>Frequency_1_QualityScore_FFHHHHHIJJHIJJIJJIJJJJJJJJIIIIJJIJJJJJJJJJJJJIJJJJJJJJJIIJJIJJJJHHHHHFEFFFECEEEEDDDDDDDCDEEDED_Mismatch_0_Sense_+_Library_PoolT
ACTCATTATTCTTTATTATTTTGACGAGACTGATTAAATTACTAAAACAATGATGTGATATTTATTTTGAACCCTCTTCTTTCTTAGTTTCTAT
>Frequency_1_QualityScore_FFHHHHHJJJIJJJJJJJJJIIJJJIJIIJJJJJGIHIJJJJJJJIJJHJIGJJJIJIJIJJJ_Mismatch_1_Sense_+_Library_PoolT
TAAGCATTACGCCAGAAGCAAATTCAAACAAGTCAGTATGCCATACATAAGAATTATCCGCCA
>Frequency_1_QualityScore_FFHHHHHJJJIJJJJJJJJJJJJJJJJJJJJJJJJJIIJJJJJJJJJJJJIJJJJJJJJJIJJJHDEHGEEEEF_Mismatch_0_Sense_+_Library_PoolT
TAAGCATTACGCCAGAAGCAAATTCAAACAAGTCAGTATGCCATACATAAGAATTATCCGTCAACTTTAGTGTA
>Frequency_1_QualityScore_FFHHHHHJJJJJJJJJJJJJJJJJJJJJJJJJJJJJJJJJJJJJJJHHHHHHFFFFFFD@ACFEFEEDDCCDDDDDDDDDDDDDDDDDDDDDDD_Mismatch_0_Sense_+_Library_PoolT
CGTCATTTCGTCAACTTTTTCCGCAAAATTGGGCAATATGGCTTAATGGATAATGAGAGTGATGTACCATTGAAAGACCAGGAAACAGCCTCTT
>Frequency_1_QualityScore_FFHHHHHJJJJJJJIJJJJJJJJJJIJJJJJJJJJJJJJJJJJJJJJJIIIJJJJJJGIJJJJJJJJHHFFDDDDDCCEDDDDDDD_Mismatch_0_Sense_+_Library_PoolT
ATGCCATACATAAGAATTATCCGTCAACTTTAGTGTAATTAACACTGGATTATTGACTCTTCTGCCGCAGGGGAGATCTTTTGCTA
>Frequency_1_QualityScore_DDFFHHHIJEIJIJJI<FHIIIGDF<GIFHIGGFGEGIGCEGEHI@@AEHIIHIGIIHHHHHHFF;CE@>>CDECCDDDC;>@@CC:5@CDDC:_Mismatch_1_Sense_+_Library_PoolT
CTGTTCTTTCCAGATCACTGGCGTCATTTTGTCAACTTTTTCCGCAAAATTGGGCAATATGGCTTAATGGATAATGAGAGTGATGTACCATTGA
>Frequency_1_QualityScore_FFHHHHHIIJJHJJJJJJJJJJJJJJJIIJJIJJIJJJJJJJJJJJJJJJJJJJHHHHHFFFFFFFCEECEEEEDDDDDDEDFEEEDDBDDDDD_Mismatch_0_Sense_+_Library_PoolT
TGACGAGACTGATTAAATTACTAAAACAATGATGTGATATTTATTTTGAACCCTCTTCTTTCTTAGTTTCTATCAAATTATATTTTGAGAGATC
>Frequency_2_QualityScore_EFHHHHHHIIJIJJJJJJJJJJJJIJIIIIIIIIIIJJJIJIIIIJJJHIIJIIIJIIJIIIJIIIHGIGGGGGFGGEEEEEFFEEECDACBCD_Mismatch_0_Sense_+_Library_PoolC
TGACGAGACTGATTAAATTACTAAAACAATGATGTGATATTTATTTTGAACCCTCTTCTTTCTTAGTTTCTATCAAATTATATTTTGAGAGATC
>Frequency_1_QualityScore_FFHHHHHJIJJJJJJJJJJJJIIJJJJJJJJJJJJIJJJJJIJJJJJHHHHFFFFFFFEEEEEEEDDDDDDEDDDDDEDEEDDDDDDEDEDDEE_Mismatch_0_Sense_+_Library_PoolT
CTTTAGTGTAATTAACACTGGATTATTGACTCTTCTGCCGCAGGGGAGATCTTTTGCTATTGCTACTAGATTTGCTATTAGACTCATTATTCTT
>Frequency_1_QualityScore_DDFHBAHHJIIEGEGHIJEIHI@DGGECDFEDCHG@HHGIJGIJJIDHHHFEGGFH>FFG@DEG_Mismatch_0_Sense_+_Library_PoolT
TTAAGCATTACGCCAGAAGCAAATTCAAACAAGTCAGTATGCCATACATAAGAATTATCCGTCA
>Frequency_1_QualityScore_FFHHHHHJJJJJJJJJJJJIJIJJJJJJJJIHJJIJJJJJIJHJJJJJJJJIJJIJJIIIJIIIHHHHHCDFFFFFFEEEDDEDDCDCEDDDCD_Mismatch_0_Sense_+_Library_PoolT
AGCATTACGCCAGAAGCAAATTCAAACAAGTCAGTATGCCATACATAAGAATTATCCGTCAACTTTAGTGTAATTAACACTGGATTATTGACTC
>Frequency_1_QualityScore_FFHHHHHJIIIJJJJJIJJJJJJJJJJJJJIJJJIJJJJJJJJJJJJJJIJJJIJIJJGHGHFFFFFFFADEEEEEDDDDDDDDDDDDEDDDDD_Mismatch_0_Sense_+_Library_PoolC
AGCATTACGCCAGAAGCAAATTCAAACAAGTCAGTATGCCATACATAAGAATTATCCGTCAACTTTAGTGTAATTAACACTGGATTATTGACTC
>Frequency_1_QualityScore_FFHHHHHJJFHIJJIJJJJJIJIJJJJJJJJJJGHIJJJJJJJJJJJIIIJJJJJJJIJIJJJGIHGHHHHHFFEFFFFEEEDDDDDBDDDDCA_Mismatch_1_Sense_+_Library_PoolT
TGCTAACGGTGATGATGGAAAGATGAAGAAATGTTTTATATTCCTTACCGTCTCCTGTTTTTGTAAGATTATTAAGCATTACGCCAGAAGCAAA
>Frequency_1_QualityScore_FFHFHHHJIJIJJGHHIDHGHHIJIEHIIIIJIIGFGIJCDHGCFIJJIIGGHIEFDCHIJJEF/9<>95>CCC@CCDDACDDEDDDDDCDCDC_Mismatch_1_Sense_+_Library_PoolT
CATAAGAATTATCCGTCAACTTTAGTGTAATTAACACTGGATTATTGACTCTTCTGCCGCAGGGGAGATCTTGTGCTATTGCTACTAGATTTGC
>Frequency_1_QualityScore_FFHHHHHJJJJJIJJJJJIDIJGCHIJJJJJJJIJJJJJJJJJJIJJIJJJJGJJJJIJJIIJJJJJJJHJJ_Mismatch_1_Sense_+_Library_PoolT
CTTGTGCTATTGCTACTAGATTTGCTATTAGACTCATTATTCTTTATTATTTTGACGAGACTGATTAAATTA
>Frequency_1_QualityScore_FFHHHHHJJJJJJJJJJJJIJJIJIJJHJJJJJIIJJJJJJIJJJJJJJJJJJJJJHHHFFFFFEEEEEEEDDDDDDDCCDCACDECDDDDDED_Mismatch_0_Sense_+_Library_PoolT
CTGCTTTTAAGAGGATCAGCGACAATGTTCATCTAAGAAACTCGCCTGATCTCCCCCTTTTGACTTCTTTCACTTTTAAAAGTATGGGTGCATC
>Frequency_1_QualityScore_DDHFHFHI>GDFGA3AC>GHIIGHGGGEHIIIIGIIGIGIGHGCHIGIGHIIFGHH>DEEECCCCCCCC@CCCCCCCCCCCC:CDECBA<BCEC_Mismatch_0_Sense_+_Library_PoolC
CTGCTTTTAAGAGGATCAGCGACAATGTTCATCTAAGAAACTCGCCTGATCTCCCCCTTTTGACTTCTTTCACTTTTAAAAGTATGGGTGCATC
>Frequency_1_QualityScore_FFGHGHHJJFIJJJJJJJIJJJJGHIJJJJGJJJJJJIIGIIIJIIJJJIJJIJJJJIIIIIIABHJGHGHHHHHHFFFFFFEDDEEEDDCCEE_Mismatch_0_Sense_+_Library_PoolT
AGATCTTTTGCTATTGCTACTAGATTTGCTATTAGACTCATTATTCTTTATTATTTTGACGAGACTGATTAAATTACTAAAACAATGATGTGAT
>Frequency_1_QualityScore_FFHHHHHJJIHIGHAFHJIGIJJJJJJJJJJJJJJJJJJJJJJJJJJJJJJIJJJJJJJJJJJJHHFDDBDDDDDDDDCDDCCDCFECDDDDD@_Mismatch_1_Sense_+_Library_PoolT
ATGGATAATGAGAGTGATGTACCATTGAAAGACCAGGAAACAACCTCTTCCAGCTTCTCCCACGACGAGCAGCTTGTTAGAATGTAAGAATAGT
>Frequency_1_QualityScore_FFHGDHHGGHGIIJGEJIIIHGIIJIJIIGHGIIJGJJIHGHIIHJIHGCFHJIGFIIIIGGGGAHIIGEHGIIIHHEEEEFDFEECC>6>ADC_Mismatch_0_Sense_+_Library_PoolT
AATGATGTGATATTTATTTTGAACCCTCTTCTTTCTTAGTTTCTATCAAATTATATTTTGAGAGATCCCATTTCTTGGTCCAACCTTAATAATG
>Frequency_1_QualityScore_FFHHHHHJJJJJJJJJJJJJJIJJJJJJJJIJJJJJJJJJJJJJJJJJJJJCHIIJJHGIIJJHHHHHHDFFFFFFEEEEDEDDDDDDD?BEEE_Mismatch_0_Sense_+_Library_PoolT
TCTAAGAAACTCGCCTGATCTCCCCCTTTTGACTTCTTTCACTTTTAAAAGTATGGGTGCATCTCTGTTCTTTCCAGATCACTGGCGTCATTTC
>Frequency_1_QualityScore_FFHHHHHJJJJJJJJJJJJJJIIIJJJJJJJJJJJIJJJIJJIIIHIJJJJIJJJHHHHHHFFFFFFFECCEEF_Mismatch_0_Sense_+_Library_PoolT
TTGACTCTTCTGCCGCAGGGGAGATCTTTTGCTATTGCTACTAGATTTGCTATTAGACTCATTATTCTTTATTA
>Frequency_1_QualityScore_FFFHFHHJJIIJIJJJJIIJJJIJGIJJJJJJJJJJJHJJIIIJBHIIJIIIHHGHHHHFFFFBECEEEEEEEDDEEDDDDDDEEEFEEEDDDD_Mismatch_1_Sense_+_Library_PoolT
AGTGTAATTAACACTGGATTATTGACTCTTCTGCCGCAGGGGAGATCTTGTGCTATTGCTACTAGATTTGCTATTAGACTCATTATTCTTTATT
>Frequency_1_QualityScore_FFHHHHHJJJJJJIGIIJJIJIJJJJIHIIJIGJJJJJJJGIIJJJJJJJCHHHHGHHFFCEDEDEEEEEDDDDCDDDDDEEEDEDCDDDDDDD_Mismatch_1_Sense_+_Library_PoolT
CTTCTCCCACGACGAGCAGCTTGTTAGAATGTAAGAATAGTTGCTAACGGTGATGATGGAAAGATGAAGAAATGTTTTATATTCCTTACCGTCT
>Frequency_1_QualityScore_FFHGHHHJJJJJJJJJJIJJJIJHIIJJJJJJJJIJJJJJJJJJIIIJGJJJHHHHFFFFFFEEEEEEEDDDDDDDDDCDFEDCCBDDEDDDED_Mismatch_0_Sense_+_Library_PoolT
TTTTAAGAGGATCAGCGACAATGTTCATCTAAGAAACTCGCCTGATCTCCCCCTTTTGACTTCTTTCACTTTTAAAAGTATGGGTGCATCTCTG
>Frequency_1_QualityScore_FFHHHHHJJJGGGIJIJJJJJJIJJJJJJJJJJJJJJIJJJJJJJJIJJIJJJJJIJJIJJIJIJIIGIHHHHHFFFFFFFEEEFEFEEEEDDC_Mismatch_0_Sense_+_Library_PoolT
ATTGCTACTAGATTTGCTATTAGACTCATTATTCTTTATTATTTTGACGAGACTGATTAAATTACTAAAACAATGATGTGATATTTATTTTGAA
>Frequency_1_QualityScore_FFHFHFFGIIIDFHHIEEEIIIJJJIGGIIJJIJIJJJJJGIIIJJGIJEIIGIGFHIIIIEGIGGIGHHHJJHHEFFCDCFDEFCDEEEDCAC_Mismatch_0_Sense_+_Library_PoolC
ATTGCTACTAGATTTGCTATTAGACTCATTATTCTTTATTATTTTGACGAGACTGATTAAATTACTAAAACAATGATGTGATATTTATTTTGAA
>Frequency_1_QualityScore_FFHFHHHJJJIIJJJGHJIJJJJJIJIIIIJJJJJIJJJJJIJJIIJJJJJFGFFFEEEEEDDCDDDDDDFDDDDDDFDDDCEDDDD<ABDDEE_Mismatch_0_Sense_+_Library_PoolT
ATGTACCATTGAAAGACCAGGAAACAGCCTCTTCCAGCTTCTCCCACGACGAGCAGCTTGTTAGAATGTAAGAATAGTTGCTAACGGTGATGAT
>Frequency_1_QualityScore_FFHHHHHBGHHGHIJA?EEEHIJII@GIIJJGIEHGHIJJGJJIIIHIIHGIHEGIJJJFIGGEE@EFHCDFCCFE@CFDEDCC_Mismatch_1_Sense_+_Library_PoolT
GTTTTATATTCCTTTCCGTCTCCTGTTTTTGTAAGATTATTAAGCATTACGCCAGAAGCAAATTCAAACAAGTCAGTATGCCAC
>Frequency_1_QualityScore_FFHHGGHJJGIJJJIIDAGIJJACHGIJJJJJIJJIJIJGJJJJJJIIIIJJJJIJHHHHHHHHFFFFFFECCCBBBBDDDCDDEDDEEDDDEC_Mismatch_1_Sense_+_Library_PoolT
TTCTGCCGCAGGGGAGATCTTGTGCTATTGCTACTAGATTTGCTATTAGACTCATTATTCTTTATTATTTTGACGAGACTGATTAAATTACTAA
>Frequency_1_QualityScore_DDDHFBDGHGCCAEH@DEFHIIFEIFHHIDIIIIIIII_Mismatch_1_Sense_+_Library_PoolT
TGATTAAATTACTAAAACAATGATGTGATATTTATTTA
>Frequency_1_QualityScore_?+AA3A<E@?BG<?@ED:9??F>GFIIIA<????099D?9**)=F<.=)8)8../@EFI;=)7=;E;7;7?BC=;.55=;=A3>::AAA?A@@3_Mismatch_2_Sense_+_Library_PoolT
GGCAACTTTTTCCGCAAAATTGGGCAATATGGCTTAATGGATAATGAGAGTGATGTACCATTGAAAGACCAGGAAACAACCTCTTCCAGCTTCT
>Frequency_1_QualityScore_FFHHHHHJJJJJJJIJJFJJJJIIEG<FIIJJIJJJJJJJJJJJIJJJJJJJJJDHHHFDFFFFDEEEEDDCDDDDDCDDD@CCDDCDEDCDDD_Mismatch_1_Sense_+_Library_PoolT
TCTGTTCTTTCCAGATCACTGGCGTCATTTCGTCAACTTTTTCCGCAAAATTGGGCAATATGGCTTAATAGATAATGAGAGTGATGTACCATTG
>Frequency_1_QualityScore_FFFDH<DGGGGGIIIIHGIIIIIIIIDFGEHEIIGIDFBGGAEGHIIIGCEEAHFFCEDFBDEEECACCDBCCCECCBB@B@CCDDCCCCC?CC_Mismatch_0_Sense_+_Library_PoolT
TTGAAAGACCAGGAAACAGCCTCTTCCAGCTTCTCCCACGACGAGCAGCTTGTTAGAATGTAAGAATAGTTGCTAACGGTGATGATGGAAAGAT
>Frequency_1_QualityScore_FFHFHHHGIJIJHIGIGIIFIJJIIJJJJJJIIJEHJJJIFIJJJJJJHHHHHHFFFFFFFEEEEEEEACD_Mismatch_0_Sense_+_Library_PoolT
CACTGGATTATTGACTCTTCTGCCGCAGGGGAGATCTTTTGCTATTGCTACTAGATTTGCTATTAGACTCA
>Frequency_1_QualityScore_FFHHHHHJJJJJJJJJJJJIIJJJJJJJJHJJJJIJJJJJJJJJJIJJJJIIJFIJJJJJJJJIIJH;DECCDDEDDDDDDEEDDDDEDDDDDD_Mismatch_0_Sense_+_Library_PoolT
CATACATAAGAATTATCCGTCAACTTTAGTGTAATTAACACTGGATTATTGACTCTTCTGCCGCAGGGGAGATCTTTTGCTATTGCTACTAGAT
>Frequency_1_QualityScore_FFHHHHHIJJJJJIJIIJIJJJIJIJJIJIJIHGIJIJJJJJJJJJIIJJJJHHHHHHHFFFF_Mismatch_0_Sense_+_Library_PoolT
GACAGCACCCGGCAGGCTATTTACAGGGCCTGATAATAATAAATCAGTTTACTTCATTTTCCA
>Frequency_1_QualityScore_FFHHHHHJJIIJJJJJJJJJJJJJJIIJJJJJJIJJJJJJJJJJJJIJHIIIJIIJGHFEDCEEEEDEE@AACCCDDCDBDDDDDDDDDDDDDD_Mismatch_2_Sense_+_Library_PoolT
TTGCAGGCGAGAATTCATTTCCGAGCTGTGACATTCCTGCTTTTAAGAGGATCAGCGACAATGTTCATCTAAGAAACTCGCCTGATCTCCCCCT
>Frequency_1_QualityScore_FFHHHHHJJJJIIHJJJJJJJJJJJIIJIIJIJJJJFHGJJIJJIGIJIJJJHGIJJEHHBFHJJJIIJJIHHHHHFFFD_Mismatch_1_Sense_+_Library_PoolT
AGCAGCTTGTTAGAATGTAAGAATAGTTGCTAACGGTGATGATGGAAAGATGAAGAAATGTTTTATATTCCTTTCCGTCA
>Frequency_1_QualityScore_FFHHHHHHJIIHJJJJJJJJJJJJJJJIJJJIJJJJJJJJJJJJIJJJJJJJIIJJIJJIJHHHGHHFFDFFFFEDDEBBDDDDDDCCDE_Mismatch_0_Sense_+_Library_PoolT
GTTTTTGTAAGATTATTAAGCATTACGCCAGAAGCAAATTCAAACAAGTCAGTATGCCATACATAAGAATTATCCGTCAACTTTAGTGTA
>Frequency_1_QualityScore_FFHHHHHJIJJJJJIIIJIHIJJHHIHIGJJJJJIJJJJJIIJJIIJJJIJJJGJIJJIJIJJJJJJJJFHGIGIIGHHEHEFEFFDED_Mismatch_0_Sense_+_Library_PoolT
CTGATTAAATTACTAAAACAATGATGTGATATTTATTTTGAACCCTCTTCTTTCTTAGTTTCTATCAAATTATATTTTGAGAGATCCCA
>Frequency_1_QualityScore_FFHHHHHJJJJJJJJIIHIJJJJJGIJJJJJJJJJJIJJIJJJEIJJJJJJJIIJHIHIIJIIJIHJJJHGIIIHHGGHEFFFFFEEEEEFFDE_Mismatch_0_Sense_+_Library_PoolT
TTTGCTATTGCTACTAGATTTGCTATTAGACTCATTATTCTTTATTATTTTGACGAGACTGATTAAATTACTAAAACAATGATGTGATATTTAT
>Frequency_1_QualityScore_FFHHHHHJJJJIJJJJJJJJJGJIJJJIIHIJDHIJJIIHJIJIIJJJIJJJJJIIIIGIJJJICHIHHD=DEEECBCDBCCDDDDDCDDD_Mismatch_0_Sense_+_Library_PoolT
CTCCCCCTTTTGACTTCTTTCACTTTTAAAAGTATGGGTGCATCTCTGTTCTTTCCAGATCACTGGCGTCATTTCGTCAACTTTTTCCGCA
>Frequency_1_QualityScore_DDHHHHH@GII@FGEH@DGI?1C@EHI<CFHEBGGECC0@BFGGIGGCGHEGGIFG;=CD=@EEDHHD?B\;>@CCABBB@ACCCC>ABBB_Mismatch_0_Sense_+_Library_PoolC
CTCCCCCTTTTGACTTCTTTCACTTTTAAAAGTATGGGTGCATCTCTGTTCTTTCCAGATCACTGGCGTCATTTCGTCAACTTTTTCCGCA
>Frequency_1_QualityScore_DFHHHHHJJJJJJGIIJJJJJIJJIJHIJIHIIJIJJJGGIJJJJIJJJEHFGHHHFFFFFEEECEEDDDDCCBDCDDDEDD>CCDD>>?CDBD_Mismatch_0_Sense_+_Library_PoolT
TTCTCCCACGACGAGCAGCTTGTTAGAATGTAAGAATAGTTGCTAACGGTGATGATGGAAAGATGAAGAAATGTTTTATATTCCTTTCCGTCTC
>Frequency_1_QualityScore_FEHHHHDGGFFGIGIJEGI2CGBHHHGJGIIJIGIIIIIJIJJDFIGGIIJGGHJJ@HCFGGHIIGG@CCEEE?DEFFFECEEEEEEDCCCD?B_Mismatch_0_Sense_+_Library_PoolT
TAAGAATAGTTGCTAACGGTGATGATGGAAAGATGAAGAAATGTTTTATATTCCTTTCCGTCTCCTGTTTTTGTAAGATTATTAAGCATTACGC
>Frequency_1_QualityScore_FBFHHGFIJJJIJJJJJIJJIJJJJJJJJJJJJIJJJJJJJJJJJJJJJJJJJJHHFFDDEEECECDCDCDDEECCDDDDDEDDDDDDDD?ABD_Mismatch_1_Sense_+_Library_PoolT
GTGATGTACCATTGAAAGACCAGGAAACAACCTCTTCCAGCTTCTCCCACGACGAGCAGCTTGTTAGAATGTAAGAATAGTTGCTAACGGTGAT
>Frequency_1_QualityScore_DDHFHFFIIJIIIJIGIIIIIIJJJJJJIJIHIHIIIIIJIJJIIJFGIJJIGGGFHFFFCEE@CCEDD@CDCCC@@CCDBCADDDCC@@@A?C_Mismatch_1_Sense_+_Library_PoolC
GTGATGTACCATTGAAAGACCAGGAAACAACCTCTTCCAGCTTCTCCCACGACGAGCAGCTTGTTAGAATGTAAGAATAGTTGCTAACGGTGAT
>Frequency_1_QualityScore_FFGHHHHJJJJJJJIJJJJJJJJJAFFHIIJJJJJJIIJJIJJIJIJJFHIJJIJJJJJJ_Mismatch_1_Sense_+_Library_PoolT
GAATGTAAGAATAGTTGCTAACGGTGATGATGGAAAGATGAAGAAATGTTTTATATTCCA
>Frequency_1_QualityScore_FFHHGGFGEEGGHHCFHFHHGHIGIIGHIIHIJHIFGIGFIIJHHIJJJIGIGEEF@GGHHIJIIIJEHHHFFFFFFEEEDACCDDCCCBDDDD_Mismatch_1_Sense_+_Library_PoolT
CAGGGGAGATCTTGTGCTATTGCTACTAGATTTGCTATTAGACTCATTATTCTTTATTATTTTGACGAGACTGATTAAATTACTAAAACAATGA
>Frequency_1_QualityScore_FFHHHHHJJJHJJJJJJJJJIJJJJIJJJJIJJJJJJJJJJJJJHIIJIIJJIJJJJJJGIJIJJJJJJIHHHHHHHFFDDDDDDD?CDEDDDD_Mismatch_1_Sense_+_Library_PoolT
AACAAGTCAGTATGCCATACATAAGAATTATCCGTCAACTTTAGTGTAATTAACACTGGATTATTGACTCTTCTGCCGCAGGGGAGATCTTGTG
>Frequency_1_QualityScore_FDHHHHHHIIJJJJJJJJJJJJJGIJJIJJJJIJJIJJJJIIIHJICHGIIJIIFHCEHHIEEFHHHHHFFFFDFEEECDDDDDDD@CDCDDCD_Mismatch_0_Sense_+_Library_PoolT
CATTTCGTCAACTTTTTCCGCAAAATTGGGCAATATGGCTTAATGGATAATGAGAGTGATGTACCATTGAAAGACCAGGAAACAGCCTCTTCCA
>Frequency_1_QualityScore_A:ADD8C@BA>EBEEEC3+2<4+<<?1?DEEDDD9*?1?D*:0:?DDE4?;?DD1=BA_Mismatch_0_Sense_+_Library_PoolT
ATTGGGCAATATGGCTTAATGGATAATGAGAGTGATGTACCATTGAAAGACCAGGAAA
>Frequency_1_QualityScore_FFHGHHHIJJGJIIJJIIJJJJIJGIJJJIIIIJJJIIJJJJJJJJIJJJJEHHGHHHHFF?BEFCCEF>CEDCACCCCDDDDBBDDDDCBDDD_Mismatch_0_Sense_+_Library_PoolT
GGCGTCATTTCGTCAACTTTTTCCGCAAAATTGGGCAATATGGCTTAATGGATAATGAGAGTGATGTACCATTGAAAGACCAGGAAACAGCCTC
>Frequency_1_QualityScore_FFHHHHHJJJJJJJJIJJIJJIJIIJIJJJJIHIJJJJJJJJIJJJIJJJHEEEFFFFFDCEEEDDCDCCCDDDD@DEDDDDDDEEDDDDDDDD_Mismatch_1_Sense_+_Library_PoolT
GCTTCTCCCACGACGAGCAACTTGTTAGAATGTAAGAATAGTTGCTAACGGTGATGATGGAAAGATGAAGAAATGTTTTATATTCCTTTCCGTC
>Frequency_1_QualityScore_FFHHGHHJJJIIJIJJJJJJJJIGIJJHIJJJJJJJGIJJJJJJJJCHGHJFHGHGHHFFFFFEE@EEDA>CDDDDEFEFEDDDDCDDDDDDDC_Mismatch_0_Sense_+_Library_PoolT
TCCCACGACGAGCAGCTTGTTAGAATGTAAGAATAGTTGCTAACGGTGATGATGGAAAGATGAAGAAATGTTTTATATTCCTTTCCGTCTCCTG
>Frequency_1_QualityScore_FFHHHHHJJJJJJJJJJIIJJJJJJDIIJJJJJIJJJJJJJJJJJJJJJJIJJJHGHFFFFFFEEEEEEEDDDDDDCCDDACDEDDCBDDEDDD_Mismatch_0_Sense_+_Library_PoolT
GCTTTTAAGAGGATCAGCGACAATGTTCATCTAAGAAACTCGCCTGATCTCCCCCTTTTGACTTCTTTCACTTTTAAAAGTATGGGTGCATCTC
>Frequency_1_QualityScore_FFHDCDFFGDFGDBHHJIG?EBGAFEIGJJJIIHIIJICGHJIIIHIIIIJJJJIIIJJIDGHFEFFHGDFD_Mismatch_0_Sense_+_Library_PoolT
TTTCCGTCTCCTGTTTTTGTAAGATTATTAAGCATTACGCCAGAAGCAAATTCAAACAAGTCAGTATGCCAT
>Frequency_1_QualityScore_FFHHHHHIJGIJJJJJJJJJJJJIIIJJIJJJJJJJJJIIIIJJJIJJGIJJJJGIJIJJJJJJJHHHHEFFEFDEEEC@DEDDDDDDDDDDDD_Mismatch_0_Sense_+_Library_PoolT
CATCATTAGTGATTTTGCCAAGGATGGATACTTCAGATATGTGCTATCCTGCCGAAGCAAGATCTAGCCCAGAGTCAGTTTTCCTTCAAATTCG
>Frequency_1_QualityScore_FFHHHHHJJJJJJJJJJJJJJJJJJJJJJJJIJJJJJJJJJJJJJIHJJJJJJJHIII_Mismatch_0_Sense_+_Library_PoolT
GATATTTATTTTGAACCCTCTTCTTTCTTAGTTTCTATCAAATTATATTTTGAGAGAT
>Frequency_1_QualityScore_FFHHHHHJJJIJJJJJJJJJJJJJJJJJJJJJJJJJJJJJJJJJJJJJJJIJJJHHHEHHHFFFFFDDD@DCDDEDDDDDDDDDDDDDDDDDDD_Mismatch_2_Sense_+_Library_PoolT
TTCATTTCCGAGCTGTGACATTCCTGCTTTTAAGAGGATCAGCGACAATGTTCATCTAAGAAACTCGCCTGATCTCCCCCTTTTGACTTCTTTC
>Frequency_1_QualityScore_FFHHHHHJJIIJHIIGIIJJJGIJJJJJJIJJIJJJJIJJJJJJIJFHJJJIJHEFHHHFFD@@CCCAC>ACBA@BDDDCDEDCCACDC@CCCD_Mismatch_0_Sense_+_Library_PoolT
TCAGCGACAATGTTCATCTAAGAAACTCGCCTGATCTCCCCCTTTTGACTTCTTTCACTTTTAAAAGTATGGGTGCATCTCTGTTCTTTCCAGA
>Frequency_1_QualityScore_FFHHHHHJJJIIHIJJJJJIIJJJIJJIIIIGIIJJJJIFIJJJIIJJGIIEGIIJHHGHHHFEFFBEDCCBCEECDDC@CDDDDDDDDDD_Mismatch_1_Sense_+_Library_PoolT
TCACTGGCGTCATTTTGTCAACTTTTTCCGCAAAATTGGGCAATATGGCTTAATGGATAATGAGAGTGATGTACCATTGAAAGACCAGGAA
>Frequency_1_QualityScore_FFHHHGHJJJIJJJJJJJIHIIIIIJJJJHIIIJJJJ*BGHGJJHIJJJJJJJIIJJJJJIJJJIHGFECBDDDEDDDDDDED_Mismatch_2_Sense_+_Library_PoolT
CATACATAAGAATTATCCGTCAACTTTAGTGTAATTAGCACTGGATTATTGACTCTTCTGCCGCAGGGGAGATCTTTTGCTAA
>Frequency_1_QualityScore_FFHGFHGJIJIIIJJJIIHIJIIIGHEC@GFGHGIIJIJIJJIII@EGIIHF@CAHDFFFFFEEEEEEDEADCDDEDFDECCDDDD?B<(:@C>_Mismatch_2_Sense_+_Library_PoolT
CCCACGACGAGCAGCTTGTTAGAATGTAAGAATAGTTGCTAACGGTGATGATGGAAAGATGAAGAAATGTTTTATATTCCTTACCGTCTACTGT
>Frequency_1_QualityScore_DA?D?4A42++2++:C;+<A?DC9EEAD<9:DEA<:B@B;D6(-;44\;?DDDDDD;..(6.;;AA?A:>>>>5:(;>:5,()99>ADAAAA>>_Mismatch_2_Sense_+_Library_PoolT
CATTGAAAGACCAGGAAACAGCCTCTTCCAGCTTCTCCCACGACGAGCAGCTTGTTAGAATGGAAGAATAGTTGCTAACGGAGATGATGGAAAG
>Frequency_1_QualityScore_FFGGHHHJDGIJDHE@EIIA<CBFG<D:8?)@F<CEGEADHEGACHIIEADCAC>CHCDFCD:BA<AA?;>CCCCC>>B>@_Mismatch_0_Sense_+_Library_PoolT
AAACAGCCTCTTCCAGCTTCTCCCACGACGAGCAGCTTGTTAGAATGTAAGAATAGTTGCTAACGGTGATGATGGAAAGAT
>Frequency_1_QualityScore_FFHHHHHJJJJJGIJIGIDIIIIIIJJJHIJJIJJJJJJJJIIJJJJJIJHEHHFFFFFFFEEEEEDDDDDDDCDBDDDDDEEEEEDDDDDDDD_Mismatch_1_Sense_+_Library_PoolT
GCTTCTCCCACGACGAGCAGCTTGTTAGAATGTAAGAATAGTTGCTAACGGTGATGATGGAAAGATGAAGAAATGTTTTATATTCCTTACCGTC
>Frequency_1_QualityScore_FFHHHHHJJIIIJJIJJJJJJJJJJJJJJJJJIJIJIJJIJJIIIIIJJJJJJJIJJJJJIJIJJJJJJIIJHHHHHFFDCDDDDDDDDEDDDD_Mismatch_0_Sense_+_Library_PoolT
AACAAGTCAGTATGCCATACATAAGAATTATCCGTCAACTTTAGTGTAATTAACACTGGATTATTGACTCTTCTGCCGCAGGGGAGATCTTTTG
>Frequency_1_QualityScore_FFHHGGHJIJGIIIJIJIJIJIIJDHIJIJJJIJJJFIJIIJJJGHGHIJJJJIJJIJIJJJGIJIJJIHEHFGHHHFFDDD@DDDDDCEDDDD_Mismatch_0_Sense_+_Library_PoolC
AACAAGTCAGTATGCCATACATAAGAATTATCCGTCAACTTTAGTGTAATTAACACTGGATTATTGACTCTTCTGCCGCAGGGGAGATCTTTTG
>Frequency_1_QualityScore_FFHHHHHJJIIIJJJIJIIIIJJJGJJJJJJJJJJJIIJJJJJJJJJJIJJIHHHHHHHFFFFFFFEEFEEEEBDDDDDDDDCDDDADDEDDDD_Mismatch_1_Sense_+_Library_PoolT
ATTCTGCCGCAGGGGAGATCTTTTGCTATTGCTACTAGATTTGCTATTAGACTCATTATTCTTTATTATTTTGACGAGACTGATTAAATTACTA
>Frequency_1_QualityScore_FEHHHHHJJJJJJJJIJJJJJJIJJJIJJJJJJJJJJJHIIJIJGHHIHGGGHGGIJJJIJEHIIFHHHHFFFFEEDDDDDCDDDDDDDDDDDD_Mismatch_1_Sense_+_Library_PoolT
CAACTTTTTCCGCAAAATTGGGCAATATGGCTTAATGGATAATGAGAGTGATGTACCATTGAAAGACCAGGAAACAACCTCTTCCAGCTTCTCC
>Frequency_1_QualityScore_FFHHHHHJJJJJJJHIJJJJJJJIJJJJJJJJJJIJJJJJJHJIJJJHJJJJ_Mismatch_1_Sense_+_Library_PoolT
GTAATTAACACTGGATTATTGACTCTTCTGCCGCAGGGGAGATCTTGTGCTA
>Frequency_1_QualityScore_FFHHHHHJJJJJJIJJJHIIJJJJJJJJJIJIJJJJIJJJJJJJJJJJIJJJJIJJJJHHHHHFFFDCEDEDEDEEDDEDDDDFEEDDDDC_Mismatch_1_Sense_+_Library_PoolT
CAACCTTAATAATGTTGTGATAATTCATGTGAATTGACAGCACCCGGCAGGCTATTTACAGGGCCTGATAATAATAAATCAGTTTACTCCA
>Frequency_1_QualityScore_2ADFHHHCHIJGJHGIIGIJGGIHDHEDHIHGIIJIIFHGGIDGIIFADHHIJGEGFGHJIJJJ@HB?B?B@@@;(,>ACC@CC>CDDDD@CD_Mismatch_0_Sense_+_Library_PoolT
TGCCATACATAAGAATTATCCGTCAACTTTAGTGTAATTAACACTGGATTATTGACTCTTCTGCCGCAGGGGAGATCTTTTGCTATTGCTACT
>Frequency_1_QualityScore_FFHHHHHJJJJIJJJJJJJJIJJJJIIGI?FDGHGIHIGHIGHECDGHGIGCGDGIJJIJJJJGGHGHHEEFEDFFFEEEEEEEDDD_Mismatch_0_Sense_+_Library_PoolT
TACGCCAGAAGCAAATTCAAACAAGTCAGTATGCCATACATAAGAATTATCCGTCAACTTTAGTGTAATTAACACTGGATTATTGAC
>Frequency_1_QualityScore_FFFHHFHIGJIJJGIJIGGIGDHGGIJJIJDGGGJIJJIGGIIJJJJIJIJJIJJJJJJIIEGHIHGGHEGHCHID_Mismatch_1_Sense_+_Library_PoolT
CTATTAGACTCATTATTCTTTATTATTTTGACGAGACTGATTAAATTACTAAAACAATGATGTGATATTTATTTAG
>Frequency_1_QualityScore_;BF4AC4<EA4C>DBB?DBEE><F9?CFC<E<EFFBF>B<@7D<@<@3?>F>@ADCEEEFC>CFE@>)==)=477?EEEADDBDB_Mismatch_1_Sense_+_Library_PoolT
AAGATTTGCTATTAGACTCATTATTCTTTATTATTTTGACGAGACTGATTAAATTACTAAAACAATGATGTGATATTTATTTTGA
>Frequency_1_QualityScore_FFHHHHHJJJJJJJJJJIJJJJJJJJJJJJJJIJJJJJJJIHHHFHHHFFFFFFEEEDDEEDDDDDD?BBDDEEDDCDDDDDDDDDDDDDDCDE_Mismatch_1_Sense_+_Library_PoolT
GAAACAACCTCTTCCAGCTTCTCCCACGACGAGCAGCTTGTTAGAATGTAAGAATAGTTGCTAACGGTGATGATGGAAAGATGAAGAAATGTTT
>Frequency_1_QualityScore_FFHHHHHJJJJJJJJJJJJJJJJ@GDHIJJJHIJJJJJJJJJJJJJJJJJJJJGIJJIHHHHGHFFFFFDFFEEEEFFEEDDDDDDDDDDDDDC_Mismatch_1_Sense_+_Library_PoolT
TATTGACTCTTCTGCCGCAGGGGAGATCTTGTGCTATTGCTACTAGATTTGCTATTAGACTCATTATTCTTTATTATTTTGACGAGACTGATTA
>Frequency_1_QualityScore_FFHGHHHJJJJJJJJJJIJJJIJJJJJJJJJGIJHIJGHGIJIJJJJJJJJJJJGIJJJJJIJIJIJJJIJJGHFFDDDBD@CDDDDDDDDDED_Mismatch_0_Sense_+_Library_PoolT
GTCAGTATGCCATACATAAGAATTATCCGTCAACTTTAGTGTAATTAACACTGGATTATTGACTCTTCTGCCGCAGGGGAGATCTTTTGCTATT
>Frequency_1_QualityScore_DDDBHFHEHIFHIIHDCIGGIC:AEDFHAEGHIGIIIIIIIFE<?B>GGH>AHCEGGGIG4CHGC@CEH=DCBDFFEEC@;;>C@@>><<C@9C_Mismatch_0_Sense_+_Library_PoolT
TGACTTCTTTCACTTTTAAAAGTATGGGTGCATCTCTGTTCTTTCCAGATCACTGGCGTCATTTCGTCAACTTTTTCCGCAAAATTGGGCAATA
>Frequency_1_QualityScore_FFHHHHHHIJJJJHIJJIJJJJJIJJEIGIIJJJJIJJJJJJJJEIJIJIJIJJEIJIJIIIJGIJIHHBDFFFFCCEEEEEDD_Mismatch_2_Sense_+_Library_PoolT
AGGGGAGATCTTGTGCTATTGCTACTAGATTTGCTATTAGACTTATTATTCTTTATTATTTTGACGAGACTGATTAAATTACTA
>Frequency_1_QualityScore_AB?CDDBB+:A<BEGGIEB9):*C<<FDBGFF<??DF>@GHEGDG9C:18=CG)=8DDE@E;C=;=3?7;37.;;98;>B_Mismatch_0_Sense_+_Library_PoolT
CGCCTGATCTCCCCCTTTTGACTTCTTTCACTTTTAAAAGTATGGGTGCATCTCTGTTCTTTCCAGATCACTGGCGTCAT
>Frequency_1_QualityScore_FFHHHHHIJJIJJJJJJJJJJJJIJJJIJJJJIJIJJJJJIJIJJJJIJJJ_Mismatch_0_Sense_+_Library_PoolT
CACCCGGCAGGCTATTTACAGGGCCTGATAATAATAAATCAGTTTACTTCA
>Frequency_1_QualityScore_FDHHHGHGEGGIIIJDEICGGDHE<BFICIGIJGCFGCHGEIIDH@FIEHCFHGIGIGFHIJJJJIJJF_Mismatch_2_Sense_+_Library_PoolT
TAGCTTGTTAGAATGTAAGAATAGTTGCTAACGGTGATGATGGAAAGATGAAGAAATGTTTTATATTCA
>Frequency_1_QualityScore_DFFHFG>FFHGDGFHGHGGHGEGEG@GFFFFIJJIGIFAFFGGIBGIIIJIIJJG_Mismatch_0_Sense_+_Library_PoolT
TTATTTTGACGAGACTGATTAAATTACTAAAACAATGATGTGATATTTATTTTGA
>Frequency_1_QualityScore_DDHHHHHJIJJIJJJJJJIIJJJIJJJJJJJJJJJJJJJJIJJJJHIIIJJJJJJJJFGGHGJGIIJJJHGGHIHHFF_Mismatch_0_Sense_+_Library_PoolT
ATGTGATATTTATTTTGAACCCTCTTCTTTCTTAGTTTCTATCAAATTATATTTTGAGAGATCCCATTTCTTGGTCCA
>Frequency_1_QualityScore_FFHHHHHJJJJIIJJJJJIIJJJJIIDHIIIJIIIGIIJJJJJJJIJJIGGGIJJA;DEHEHFHFF@DDEEECEECDDDEDDDDEC@CCDDDDD_Mismatch_0_Sense_+_Library_PoolT
CAATGTTCATCTAAGAAACTCGCCTGATCTCCCCCTTTTGACTTCTTTCACTTTTAAAAGTATGGGTGCATCTCTGTTCTTTCCAGATCACTGG
>Frequency_1_QualityScore_FFHHHHHJJJJJJIHJJJIJJJJIGJIJJJJJIFHHJJJJJJHIJIIJJIJJJJJJJHIIIJJJJJJJIGIIIHHHFFFFFCEEEDDDEEDDCD_Mismatch_2_Sense_+_Library_PoolT
TGCTTGTTAGAATGTAAGAATAGTTGCTAACGGTGATGATGGAAAGATGAAGAAATGTTTTATATTCCTTACCGTCTCCTGTTTTTGTAAGATT
>Frequency_1_QualityScore_FFHHHHHJJJJJIIIJIJJIJJJJJJJJJJJGJJJJJJJJJJJJJJJJEIIJJIIJIGHIJIJJJJHHHHHHFFFFFFEEDDEDD_Mismatch_0_Sense_+_Library_PoolT
CTCCTGTTTTTGTAAGATTATTAAGCATTACGCCAGAAGCAAATTCAAACAAGTCAGTATGCCATACATAAGAATTATCCGTCAA
>Frequency_1_QualityScore_FFHHGHHJGIJJJJJIIJJJDGGIJGIIIIIGIGGJJJIJJIGGBCHIIGGJIGJIJIGEIHHHHHHHFDFFFFEEEEEEDDDDDDECDDDD?B_Mismatch_1_Sense_+_Library_PoolT
CCTTACCGTCTCCTGTTTTTGTAAGATTATTAAGCATTACGCCAGAAGCAAATTCAAACAAGTCAGTATGCCATACATAAGAATTATCCGTCAA
>Frequency_1_QualityScore_FFHHHHHJJIJJIIIJJHIIJIJIJJJJJJJJJJJJJJJJIHIHGIIJJIJGIIJJGIIIGEIJJGJFJEGIJJHGFHHHFF_Mismatch_1_Sense_+_Library_PoolT
AAATTCAAACAAGTCAGTATGCCATACATAAGAATTATCCGTCAACTTTAGTGTAATTAACACTGGATTATTGACTCTTCTA
>Frequency_1_QualityScore_FFHHHHHJJJJJJJJJJJJJJIJJJJIJHHJJJJDIGHIJJJJJJJJIJJJJJJJJJIJJJJJHGHHHFEEEFFEEEEEEEEEDDDDDDDEFDD_Mismatch_1_Sense_+_Library_PoolT
AATGTTTTATATTCCTTACCGTCTCCTGTTTTTGTAAGATTATTAAGCATTACGCCAGAAGCAAATTCAAACAAGTCAGTATGCCATACATAAG
>Frequency_1_QualityScore_FFHHHHHJJJJJJIJJJJJJJJJJJJHGHHIJJJJJHHIJJJJJJIIJJJJJJJJJJJJIFHIIJJJJJJJHHHHHFFFFFEEECCEDDDBEEC_Mismatch_0_Sense_+_Library_PoolT
AGCAGCTTGTTAGAATGTAAGAATAGTTGCTAACGGTGATGATGGAAAGATGAAGAAATGTTTTATATTCCTTTCCGTCTCCTGTTTTTGTAAG
>Frequency_1_QualityScore_FFHGHHHJJJIJJIIJJJJJIJGIJJIJJIJJJJJJJJJJJJJJJJJJJHHHFFFFFFECEEDDEDDDDDDDCDCDEEDDCDDDECDDEDDDCE_Mismatch_1_Sense_+_Library_PoolT
CAGAGGATCAGCGACAATGTTCATCTAAGAAACTCGCCTGATCTCCCCCTTTTGACTTCTTTCACTTTTAAAAGTATGGGTGCATCTCTGTTCT
>Frequency_1_QualityScore_FFHHHHHJJJJJJFHHIJJJJJJJJJJJJJJJJJJIIIIJJJJHJJJJJJEGBGIJJIJIJJJJJIHHGHHDFFFFFFFEEEEEEDDDDDDDDD_Mismatch_1_Sense_+_Library_PoolT
TAGTTGCTAACGGTGATGATGGAAAGATGAAGAAATGTTTTATATTCCTTACCGTCTCCTGTTTTTGTAAGATTATTAAGCATTACGCCAGAAG
>Frequency_1_QualityScore_FFFHHHFHIJJHIIJJJJJJJJJJJJJJJJJGJIJJJJJJJIJIIJIJJJJJIJJIGIFHFFFEEEEEB>CCCDDDDEEDDDDCCDDDDDECDD_Mismatch_1_Sense_+_Library_PoolT
TGAGAGTGATGTACCATTGAAAGACCAGGAAACAACCTCTTCCAGCTTCTCCCACGACGAGCAGCTTGTTAGAATGTAAGAATAGTTGCTAACG
>Frequency_1_QualityScore_FDHHHHHJJJIJJJJJJJJJIIIIJJJJIJJJIGIJJJJJJJJJJJJJJJJIJFEHGHHHFHFFFFFEDEDDBDDEDDCDEDDDCDCCACCCDE_Mismatch_0_Sense_+_Library_PoolT
GTGCATCTCTGTTCTTTCCAGATCACTGGCGTCATTTCGTCAACTTTTTCCGCAAAATTGGGCAATATGGCTTAATGGATAATGAGAGTGATGT
>Frequency_1_QualityScore_EFFHHHHJJJJJJJJJJJJJJJJJJJJJIJJJJIJJJJIIIIJJJJJJIJJJJJIJIJJJIJIIJJJJIIIHHFFDDDD_Mismatch_1_Sense_+_Library_PoolT
TCAGTATGCCATACATAAGAATTATCCGTCAACTTTAGTGTAATTAACACTGGATTATTGACTCTTCTGCCGCAGGGCA
>Frequency_1_QualityScore_FDFHHGHJJJIJJJJJEHIGIIIHGHJJJJJJJJJJIJJIGIIJJIHHHHGHGHFFFFFFEEE_Mismatch_0_Sense_+_Library_PoolT
GTGTAATTAACACTGGATTATTGACTCTTCTGCCGCAGGGGAGATCTTTTGCTATTGCTACTA
>Frequency_1_QualityScore_FFHHHHHJJGJHHIJHGGJJJJIJJJJIIIHIIJIJJJJIIJJJJIIHHCGFIJJGGJJIIIIHGHIIJHHIHHHHH_Mismatch_1_Sense_+_Library_PoolT
ATTCAAACAAGTCAGTATGCCATACATAAGAATTATCCGTCAACTTTAGTGTAATTAACACTGGATTATTGACTCTA
>Frequency_1_QualityScore_FFHHHHHJJJJJJJCGHGIFHJIIIJJIJJIJIJIJJJIIIJIJIIJJIJJJIIIGHGJIJHHIJJJHHHHHHFFFFFFFEEECDEDDDDDDBC_Mismatch_0_Sense_+_Library_PoolT
ATAGTTGCTAACGGTGATGATGGAAAGATGAAGAAATGTTTTATATTCCTTTCCGTCTCCTGTTTTTGTAAGATTATTAAGCATTACGCCAGAA
>Frequency_1_QualityScore_FFHHHHHJJJJJJJJJJJJIIIIIIIJJJJJJJJJJJJJJJJJJJJJJJJJJJJJJJJJHHFDDEEEEECDDDEDDDDEDDDDDDEDDDDEEDE_Mismatch_1_Sense_+_Library_PoolT
GAATTATCCGTCAACTTTAGTGTAATTAACACTGGATTATTGACTCTTCTGCCGCAGGGGAGATCTTGTGCTATTGCTACTAGATTTGCTATTA
>Frequency_1_QualityScore_DDFHFDAEHGGEHGGIIIIEIGIFHIIIIGGGIIIGGGGHE@HIDFHIIIBADGCH>EHCG>4?ACHEA?;CDEFEC9=9?B=B@DDCB@D@CC_Mismatch_0_Sense_+_Library_PoolT
AACTCGCCTGATCTCCCCCTTTTGACTTCTTTCACTTTTAAAAGTATGGGTGCATCTCTGTTCTTTCCAGATCACTGGCGTCATTTCGTCAACT
>Frequency_1_QualityScore_FFHHHHHJJJGIJJJJFHIIJJJJJJHJJJJJJJJJJJJJJJJJIIIJAGHGJJIJJJJJJJJHHHGFFDDDEDDDDDDDCDDECDDDDDEDDD_Mismatch_0_Sense_+_Library_PoolT
CTTTTAAAAGTATGGGTGCATCTCTGTTCTTTCCAGATCACTGGCGTCATTTCGTCAACTTTTTCCGCAAAATTGGGCAATATGGCTTAATGGA
>Frequency_1_QualityScore_DDHFHHHJJFGHIJIHJGIIJJJIJIIBHIIJJJJJGGHJIJJHGI=BBCG7=FGGHICE)=CA>CE6?B@EEEEDDDCDDCDDDCCDDDCDDD_Mismatch_1_Sense_+_Library_PoolT
ACTTTTTCCGCAAAATTGGGCAATATGGCTTAATGGATAATGAGAGTGATGTACCATTGAGAGACCAGGAAACAGCCTCTTCCAGCTTCTCCCA
>Frequency_1_QualityScore_EEHHHDFGEHHJIIIIJJJJJIFIIIIJJJJJJJJJJJJJFJIJJJJJJJJGJJIJIIIIJJFHHHEHGCEFFFFD_Mismatch_0_Sense_+_Library_PoolT
CCTTTCCGTCTCCTGTTTTTGTAAGATTATTAAGCATTACGCCAGAAGCAAATTCAAACAAGTCAGTATGCCATAC
>Frequency_1_QualityScore_FADFDHHJJIIHJJJJJGEGIGIIIJJGIIJJJJJJIJJIJJIJJIJIJJJJIJJHHHEFFFDFFFEEEEEEDEDDDCDDDDEDDDD@_Mismatch_2_Sense_+_Library_PoolT
ACCGTCTCCTGTTTTTGTAAGATTATTAAGCATTACGCCAGAAGCAAATTCAAACAAGTCAGTATGCCATACATAAGAATTATCCGAC
>Frequency_1_QualityScore_FFHHHFHIJIJJJHJJJJJJJJJJJJJJJJJJJJJIJJJJJIJJJJJJJJJJJJJJJIJJJJHHHHFFBAEEEDDEDDEDDDDEDDDDDDDDDD_Mismatch_1_Sense_+_Library_PoolT
AGGGGAGATCTTGTGCTATTGCTACTAGATTTGCTATTAGACTCATTATTCTTTATTATTTTGACGAGACTGATTAAATTACTAAAACAATGAT
>Frequency_1_QualityScore_FFHHHHHJJJJIJJJJIIJJJJIJJJIJJJJJJJJJJJJJJJJIJJJJIJIFHJIIJJJJJJJHGGJJGHHHGHHFEFFFFFECEEEEEEEEED_Mismatch_1_Sense_+_Library_PoolT
GTGCTATTGCTACTAGATTTGCTATTAGACTCATTATTCTTTATTATTTTGACGAGACTGATTAAATTACTAAAACAATGATGTGATATTTATT
>Frequency_2_QualityScore_FDHHHHHJJJJJJJIJIJJJJJJIJJJJJJJJJJJIJJIJJJJJJIJJJIIGIIIJJIJIIIIIIIIIHDGHEEGGEEDEEEECCCDCEEEEEB_Mismatch_1_Sense_+_Library_PoolC
GTGCTATTGCTACTAGATTTGCTATTAGACTCATTATTCTTTATTATTTTGACGAGACTGATTAAATTACTAAAACAATGATGTGATATTTATT
>Frequency_1_QualityScore_BDBDBF:EFFG<?FAC>FEIII:GFCEEF@GIFFICGE=F?BGA9?FFDI@FFFEGGECCDFECC@ED;=C_Mismatch_2_Sense_+_Library_PoolT
TAGATTATTAAGCATTACGCCAGAAGCAAATTCAAACAAGTCAGTATGCCATACATAAGAATTATCCGTTA
>Frequency_1_QualityScore_FFHHHHHJJJJIJJGIJJJJJJDHIGIEHHIJGIJJJIJIIJIJJGFIJJCHHHHHHFFFFDEEEEEEDCDDDDCDEDDDEEEEA_Mismatch_2_Sense_+_Library_PoolT
CTTCTCCCACGACGAGCAGCTTGTTAGAATGTAAGAATAGTTGCTAACGGTGATGATGGAAAGATGAAGAAATGTTTTATATCCA
>Frequency_1_QualityScore_FFGHHHHJJJJJIIJJJJIJJJGHCEGIIJJJJJJJJJGIJGGIHHIIJIJJJIGIJIIJE>889A@CEAECCDDEEDDDDDDDDDCCDDDDDE_Mismatch_0_Sense_+_Library_PoolT
TAAGAATTATCCGTCAACTTTAGTGTAATTAACACTGGATTATTGACTCTTCTGCCGCAGGGGAGATCTTTTGCTATTGCTACTAGATTTGCTA
>Frequency_1_QualityScore_FFHHHGHJJJIJJJJJJJJJJJIJJJJJJJJJJJJJJJJJJJJJJHJJJJJJJJJJJHHHHHHHFFFFFFEE_Mismatch_0_Sense_+_Library_PoolT
ACACTGGATTATTGACTCTTCTGCCGCAGGGGAGATCTTTTGCTATTGCTACTAGATTTGCTATTAGACTCA
>Frequency_1_QualityScore_DFHHHGHEHGIIJGJJIJIHHGFHGIJJJJJIIJIIIGIJGGIIJIBCDFIIIGHIIEHHHHDHEEFFD;ACCDCDDDDEECDECDDCCDEDDC_Mismatch_0_Sense_+_Library_PoolT
TGGTCCAACCTTAATAATGTTGTGATAATTCATGTGAATTGACAGCACCCGGCAGGCTATTTACAGGGCCTGATAATAATAAATCAGTTTACTT
>Frequency_1_QualityScore_FFHHHHHJJJJJJJJJIJJJJJJJJIIJJJJJJJJGHIJJJJJJJIJIHIJJIJIJJJHEHGHHHFFFF_Mismatch_1_Sense_+_Library_PoolT
GCAGCTTGTTAGAATGTAAGAATAGTTGCTAACGGTGATGATGGAAAGATGAAGAAATGTTTTATATTA
>Frequency_1_QualityScore_FFHHHHHGIIJJJIJHHAFEGIHIJJJJJIIJJJJJJJJJJJJJJJJJJJJJJJJJJJJJJJJJJJHGFDDDDDDDDDDDDDDDDDDDEEDDDD_Mismatch_1_Sense_+_Library_PoolT
TTAATGGATAATGAGAGTGATGTACCATTGAAAGACCAGGAAACAACCTCTTCCAGCTTCTCCCACGACGAGCAGCTTGTTAGAATGTAAGAAT
>Frequency_1_QualityScore_DFHHHHHFHGIIJHIHGCHGIGHHIJGHIIIJJJJIJJJIJJGIJIIJIIIGIIIJJJIIGIJJIIGEE<ABBDDDD@A<CCDCC>A@B@@CCC_Mismatch_1_Sense_+_Library_PoolC
TTAATGGATAATGAGAGTGATGTACCATTGAAAGACCAGGAAACAACCTCTTCCAGCTTCTCCCACGACGAGCAGCTTGTTAGAATGTAAGAAT
>Frequency_1_QualityScore_FFHHHHHJIJJJJJIJJJIJJJJJJJJJJJJJJJJJIJJJJGIGEHIIGIJGIIHIGIJJJJIGIHIIJHGIJGHGHFFFDDDDDDDCDDEFED_Mismatch_0_Sense_+_Library_PoolT
CAAATTATATTTTGAGAGATCCCATTTCTTGGTCCAACCTTAATAATGTTGTGATAATTCATGTGAATTGACAGCACCCGGCAGGCTATTTACA
>Frequency_1_QualityScore_FFHHHHHJJJGIIIIJJJJIIIJJJGIEHIJJJJJJJJJJJIJIJJJJJJJJJJJJJGHHHEHHFFFFF_Mismatch_1_Sense_+_Library_PoolT
CTGCCGCAGGGGAGATCTTTTGCTATTGCTACTAGATTTGCTATTAGACTCATTATTCTTTATTATTTA
>Frequency_1_QualityScore_FDHHHHHIJJJJJJFHJJJJJJJIIJJJJJJJJJJJJIDHIIJHIJJJJJJHHHHHGHFFFFFFEEEEEEEDEEDDDDDDEDEEEEEDDCDDDC_Mismatch_2_Sense_+_Library_PoolT
GTAATTAACACTGGATTATTGACTCTTCTGCCGCAGGGGAGATCTTTTGCTATTGCTACTAGATTTGCTATTAGACTCATTATTCTTTATTAAA
>Frequency_1_QualityScore_FFHHHHHJJJJJJJJJIJIJJJJJJHIJJJJJJJJJIIIJBFIJJGHIJJJIIIJJJJJJJIHHHHFFFFDEEEEDDDDDDDDDDDDDDD9>BD_Mismatch_1_Sense_+_Library_PoolT
TCCGCAAAATTGGGCAATATGGCTTAATGGATAATGAGAGTGATGTACCATTGAAAGACCAGGAAACAACCTCTTCCAGCTTCTCCCACGACGA
>Frequency_1_QualityScore_FFHHHHGGGIJJBHFHHIJJJIIJGIJIJJJJJGJIJJJJJJJJJI_Mismatch_0_Sense_+_Library_PoolT
CTGCCGCAGGGGAGATCTTTTGCTATTGCTACTAGATTTGCTATTA
>Frequency_1_QualityScore_ADF?FFFHGIIGCFFDC@3CBHHCGGGEFCGGABGCEEHGGIHBBGGGGHHGCECGCGHIIGEHCEE>C<BCCCCA>3;;ABCCCD@ACBCCEC_Mismatch_0_Sense_+_Library_PoolT
CACTTTTAAAAGTATGGGTGCATCTCTGTTCTTTCCAGATCACTGGCGTCATTTCGTCAACTTTTTCCGCAAAATTGGGCAATATGGCTTAATG
>Frequency_1_QualityScore_FFHHHHHJJJIJJJJJJJJJIIJJJJJHIJJIJJJJJJJJJJJJJJJJJJJIJJIJGIJJJJIJHHGHEDEFFFEDEEEEEDDEEDCCDDCDED_Mismatch_1_Sense_+_Library_PoolT
TATATTCCTTACCGTCTCCTGTTTTTGTAAGATTATTAAGCATTACGCCAGAAGCAAATTCAAACAAGTCAGTATGCCATACATAAGAATTATC
>Frequency_1_QualityScore_FFHHHHHJIJJJJJJJJJJJIJIJJJJJIIJJIJJJJJIJJJI_Mismatch_0_Sense_+_Library_PoolT
GACTGATTAAATTACTAAAACAATGATGTGATATTTATTTTGA
>Frequency_1_QualityScore_FFHHHHHJJJJJJJJJJJJJJJIIIJJHIJJIJJJJJJFIGIGJIJIIJIJHHHHHHFBCFED?ABDCDCDDACDDDDDDDDDDDCDDDDDDDE_Mismatch_1_Sense_+_Library_PoolT
CAGCCTCTTCCAGCTTCTCCCACGACGAGCAGCTTGTTAGAATGTAAGAATAGTTGCTAACGGTGATGATGGAAAGATGAAGAAATTTTTTATA
>Frequency_1_QualityScore_BB<F?FBB<ED?<?<?D?HH>A<C;CBFCGH>CGFFGEGGGD<FEHEBDEHIIIDBDBGIFAA>:AG8=8B=>8\;ADCCCCCACDCCA@;>C>_Mismatch_1_Sense_+_Library_PoolT
TTCCATACATAAGAATTATCCGTCAACTTTAGTGTAATTAACACTGGATTATTGACTCTTCTGCCGCAGGGGAGATCTTTTGCTATTGCTACTA
>Frequency_1_QualityScore_FFHHHHHJJJIIIJJJJJJJJJJJJJJJJJJJJJJJJJIJJJJJJIIJIJGFHIJHIJJJJJJJHHHHGEEFFFFFECCCEDDDDDDDDCDADD_Mismatch_0_Sense_+_Library_PoolT
CCTGTTTTTGTAAGATTATTAAGCATTACGCCAGAAGCAAATTCAAACAAGTCAGTATGCCATACATAAGAATTATCCGTCAACTTTAGTGTAA
>Frequency_1_QualityScore_DFHHHHHJHIIHIJJJIJJJJJJJJIJJJJJJJJJJJJJJJJJJJJJIIHHHHGHFFFFDDEEDDDEDEEDDEDDDDEEEDDDDC_Mismatch_0_Sense_+_Library_PoolT
TAATAATGTTGTGATAATTCATGTGAATTGACAGCACCCGGCAGGCTATTTACAGGGCCTGATAATAATAAATCAGTTTACTTCA
>Frequency_1_QualityScore_DDFFFHHIIGHIJJJIGIJJIIJJJJIJIJJJJJJJJJJJJJJJJJJJIJIGIIJJJHIGHHHHHHHFFFEFEEEDEEEDDEDDB@BD_Mismatch_0_Sense_+_Library_PoolT
CCGTCTCCTGTTTTTGTAAGATTATTAAGCATTACGCCAGAAGCAAATTCAAACAAGTCAGTATGCCATACATAAGAATTATCCGTCA
>Frequency_1_QualityScore_FDFHHHHJJIJJJJIJJJJJJJJJJJJJJJJJJJJJIJIIJIIIJJJGGJJJJJJJHHHGHHHFFFFFFEEDEEEEDDDDEDEFEEEDDDCEEE_Mismatch_1_Sense_+_Library_PoolT
GTAATTAACACTGGATTATTGACTCTTCTGCCGCAGGGGAGATCTTGTGCTATTGCTACTAGATTTGCTATTAGACTCATTATTCTTTATTATT
>Frequency_1_QualityScore_FFHHHHHJJJJJJJJJJIJJJJJJJJIJJJJJJJJJJJJJJJJJJIIIJJJJJJJJJIIJJJJJIJJGJEGEHGGHHFFFFFFFFDEEEEECDD_Mismatch_0_Sense_+_Library_PoolT
TTGCTACTAGATTTGCTATTAGACTCATTATTCTTTATTATTTTGACGAGACTGATTAAATTACTAAAACAATGATGTGATATTTATTTTGAAC
>Frequency_1_QualityScore_FFHHHDFHIJJIJJIJJJIJJJJJJIJIJGIIJJJJJJJJJJIJIJJJJJJIIHIJJIIGIJIIJJHHHHGDHFFFFFDDDDBACCDDD>CDDD_Mismatch_1_Sense_+_Library_PoolT
AACGGTGATGATGGAAAGATGAAGAAATGTTTTATATTCCTTACCGTCTCCTGTTTTTGTAAGATTATTAAGCATTACGCCAGAAGCAAATTCA
>Frequency_1_QualityScore_FFFHHHHJIJJJJJJJIJJJJIJJIJHGJJJJJJJJIJJJJJIJJJJJJJHIJJJJHIJIIJJJJJJIJHIHHHHFFFDDCEDDDDDDDDD_Mismatch_0_Sense_+_Library_PoolT
GGTGATGATGGAAAGATGAAGAAATGTTTTATATTCCTTTCCGTCTCCTGTTTTTGTAAGATTATTAAGCATTACGCCAGAAGCAAATTCA
>Frequency_1_QualityScore_EFHHHHHHHJJJIIIIIJJJJIIJJIJJJGIIJFIIJJJIIIJJJJJJJJIDGIJJJHIIJJIJHHHFHHH_Mismatch_0_Sense_+_Library_PoolT
GCATTACGCCAGAAGCAAATTCAAACAAGTCAGTATGCCATACATAAGAATTATCCGTCAACTTTAGTGTA
>Frequency_1_QualityScore_FFHGHHHJJIIJGIJJJJJJJFHIIJJIJJJJJJJIIIIIJJIIJJJJFHHIJJGHHHHFFBEFFE@CCCCCCDDDCCCDDCDDDDDDDCC_Mismatch_0_Sense_+_Library_PoolT
TCTTTCCAGATCACTGGCGTCATTTCGTCAACTTTTTCCGCAAAATTGGGCAATATGGCTTAATGGATAATGAGAGTGATGTACCATTGAA
>Frequency_1_QualityScore_FFHHHHHJJJJJJIJJJJJIJJJJJJIJJJJJJJJIJJIJJJJIJJJJJIJJJJJJIJIJHIIHHHHHHFFFFFFEFEDEDEDCEDDDDDD_Mismatch_0_Sense_+_Library_PoolT
TTTCCGTCTCCTGTTTTTGTAAGATTATTAAGCATTACGCCAGAAGCAAATTCAAACAAGTCAGTATGCCATACATAAGAATTATCCGTCA
>Frequency_1_QualityScore_FFFFHHBEGIJJIEIIJJGHIJIHIIIJIIIIJIJJIJEGHIH@HHIJJJGIIGHGGGEHHHHHC@CF>?CEEEEDFDDDDDDDEC@@BDBDC?_Mismatch_2_Sense_+_Library_PoolT
TTACCGTCTCCTGTTTTTGTAAGATTATTAAGCATTACGCCAGAAGCAAATTCAAACAAGTCAGTATGCCATACATAAGAATTATCCGTCAACC
>Frequency_1_QualityScore_FFHAFHHIJJJIJJCEGBECGEHGICF?FBFBFHIEIGJGHIEFFHGHHICHCFHIJEHIHHHHHB@CB@DCECECEDD@DD8@BBCBCDDBD:_Mismatch_1_Sense_+_Library_PoolT
GGGCAATATGGCTTAATAGATAATGAGAGTGATGTACCATTGAAAGACCAGGAAACAGCCTCTTCCAGCTTCTCCCACGACGAGCAGCTTGTTA
>Frequency_1_QualityScore_DFHHHHHJIJJJJJIJJJJIHIJJJJJJJJJJJJJJJJJJJJJIHJJJJJJJJJJJJJIJJIHFHHFHHDFFFFFEEEEEEDDDDEDCBBDDDD_Mismatch_0_Sense_+_Library_PoolT
CTTTCCGTCTCCTGTTTTTGTAAGATTATTAAGCATTACGCCAGAAGCAAATTCAAACAAGTCAGTATGCCATACATAAGAATTATCCGTCAAC
>Frequency_1_QualityScore_FFHHHHHJJJJJJJJJJIJJJJJJJJJJJJJJJJJJJJJJJJJJJHGIHHHGFFFFFEEEEDCEFCCDDCCDDDDDDCDDDCDCFDDEDDDDDD_Mismatch_1_Sense_+_Library_PoolT
CATTGAAAGACCAGGAAACAGCCTCTTCCAGCTTCTCCCACGACGAGCAGCTTGTTAGAATGTAAGAATAGTTGCTAACAGTGATGATGGAAAG
>Frequency_1_QualityScore_FFHHHHHJJJJDHHIJJJJJJJJJJJJJJJJJJJJIJJJJJIJJJIIJIIIIIJJJJJJGHJJHHHFFFFEFFEEEFCEEDDDDBDDDDDCDDD_Mismatch_1_Sense_+_Library_PoolT
GTTGCTAACGGTGATGATGGAAAGATGAAGAAATGTTTTATATTCCTTACCGTCTCCTGTTTTTGTAAGATTATTAAGCATTACGCCAGAAGCA
>Frequency_1_QualityScore_FDGHFFFHGHJFGIIJDICDBHGFHGHIIJIJIEHGIJBGI@GGEGDHIIEGIJJJGICHFGA_Mismatch_0_Sense_+_Library_PoolT
TATTGACTCTTCTGCCGCAGGGGAGATCTTTTGCTATTGCTACTAGATTTGCTATTAGACTCA
>Frequency_1_QualityScore_FFGGHHHJJJJJJJIJJJJFHIIEHIIJJJGGJJIJJJJJJJIGHIIFGGIIJIIGJGGHIJIJJJGIIEHHEHHGHDFFFFFCCECEEEDDDB_Mismatch_1_Sense_+_Library_PoolT
AGAATCAAATTCAAACAAGTCAGTATGCCATACATAAGAATTATCCGTCAACTTTAGTGTAATTAACACTGGATTATTGACTCTTCTGCCGCAG
>Frequency_1_QualityScore_FFHHHHHIJJJJJJJIJFHIJJIIJJJJJJJJJJJIJJJJJJJJJJJJJJJJJJJJJJJJJJJJJJJHHBBDDDDDDDDDDDDDDDDDEEDDDD_Mismatch_0_Sense_+_Library_PoolT
TTAATGGATAATGAGAGTGATGTACCATTGAAAGACCAGGAAACAGCCTCTTCCAGCTTCTCCCACGACGAGCAGCTTGTTAGAATGTAAGAAT
>Frequency_1_QualityScore_DDHHHFBH>GIDCIEHB3AHC@AFBEHDFBHIIEHD?FCEHIIGHB?8?89??8CF@CC;@.8=DCAE45=98??=:>?9@CAAC5:(:CCCC:_Mismatch_0_Sense_+_Library_PoolC
TTAATGGATAATGAGAGTGATGTACCATTGAAAGACCAGGAAACAGCCTCTTCCAGCTTCTCCCACGACGAGCAGCTTGTTAGAATGTAAGAAT
>Frequency_1_QualityScore_FFHHHHHJJJJJJJIJJJIGIJJIBHEHIJJJHIJJJJJJJJJJJJJJJJJJJJJJJIIHHHHHHFFFFFFFEDEEE_Mismatch_2_Sense_+_Library_PoolT
TTATTGACTCTTCTGCCGCAGGGGAGATCTTGTGCTATTGCTACTAGATTTGCTATTAGACTCATTATTCTTTATCA
>Frequency_1_QualityScore_FFHHHHHJJJJJJJJJHJJIJJJJIJJJJJJJJJJJCIIJJIJJJIJIIJJJJJJJJJHHHHFFFEEDECEDDDDDDDDDDDDCCCDDCFEDDD_Mismatch_0_Sense_+_Library_PoolT
CATTCCTGCTTTTAAGAGGATCAGCGACAATGTTCATCTAAGAAACTCGCCTGATCTCCCCCTTTTGACTTCTTTCACTTTTAAAAGTATGGGT
>Frequency_1_QualityScore_D:CDDDDID>EBADFE<CEDD?ED>DAADDDDDEEIECC<DBDD<DDDBBBDC;_Mismatch_1_Sense_+_Library_PoolT
TACGCCAGAAGCAAATTCAAACAAGTCAGTATGCCATACATAAGAATTATCCGA
>Frequency_1_QualityScore_FFHHHHHGHIJJJJJHIJJJJGGIJGIJJJJJJJJJJJJJJJJJJJJJJJJIJJJJJJJJJGAEHHADFDDFF_Mismatch_0_Sense_+_Library_PoolT
CCTTTCCGTCTCCTGTTTTTGTAAGATTATTAAGCATTACGCCAGAAGCAAATTCAAACAAGTCAGTATGCCA
>Frequency_1_QualityScore_FFHHHHFIJIJJIJJIIJJJJJJJJJHIIJJJJJJJJJJJIJJJJJIJJJJJHHHHHHFFFFFFFEEEEEEEEEEEEEEDCDDDFEEEDDDDBD_Mismatch_0_Sense_+_Library_PoolT
CACTGGATTATTGACTCTTCTGCCGCAGGGGAGATCTTTTGCTATTGCTACTAGATTTGCTATTAGACTCATTATTCTTTATTATTTTGACGAG
>Frequency_1_QualityScore_DFHHHFHIIIJJJHHJIJGIJIIIJJIIIGGIIJJJJIIIIJJIJIJJHGGGIHIIJJIGFFHHFHGFFDEEEEEEFDEDDDDDDEEDCDDDDD_Mismatch_0_Sense_+_Library_PoolT
TTTATATTCCTTTCCGTCTCCTGTTTTTGTAAGATTATTAAGCATTACGCCAGAAGCAAATTCAAACAAGTCAGTATGCCATACATAAGAATTA
>Frequency_1_QualityScore_FFHHHHHJJJJJJJJJJJJJJJJIHIJJIJJJJIJIJJIJJJJIJJJJJJJJJJJJHGHHGGFFFFFFFEECDEEDEEEFEFEDDD_Mismatch_2_Sense_+_Library_PoolT
TTAACACTGGATTATTGACTCTTCTGCCGCAGGGGAGATCTTGTGCTATTGCTACTAGATTTGCTATTAGACTCATTATTCTTTAC
>Frequency_1_QualityScore_FFHHHHHJJJJJIJJJJJJJJIJIHJIJJJJJIIJJIJJIJJJIJJJJEHGHIJIJIHGHHHHFFFEDEEEEEEDDDCDDCACCFDEEEDCCDC_Mismatch_1_Sense_+_Library_PoolT
TCTGTTCTTTCCAGATCACTGGCGTCATTTTGTCAACTTTTTCCGCAAAATTGGGCAATATGGCTTAATGGATAATGAGAGTGATGTACCATTG
>Frequency_1_QualityScore_FFHHHHHJJJJJJJJJIJJHIJIJJJJJJJJJJJJJJJIJJJJJJJJJJJJGIJJJJJJJJIJJJIJJJJJJIJJHHHHHFF_Mismatch_0_Sense_+_Library_PoolT
AATTACTAAAACAATGATGTGATATTTATTTTGAACCCTCTTCTTTCTTAGTTTCTATCAAATTATATTTTGAGAGATCCCA
>Frequency_1_QualityScore_FFHHHHHJJJJJJHIJJJJIJJIJJJIJIJJJJJJJJHIJIJJHIJJJJJJJJJJIJJJJJIJJJHHFFFEFDCEEEEEDDDDDDD_Mismatch_1_Sense_+_Library_PoolT
AGATGAAGAAATGTTTTATATTCCTTACCGTCTCCTGTTTTTGTAAGATTATTAAGCATTACGCCAGAAGCAAATTCAAACAAGTC
>Frequency_1_QualityScore_FDFHHFF:CGFGIJIGHIFFGHJJGGHAGHIHIJJJJIJIJJIJJIJJII?HIJJJJJJIJIHHHHF_Mismatch_1_Sense_+_Library_PoolT
GTTTTATATTCCTTACCGTCTCCTGTTTTTGTAAGATTATTAAGCATTACGCCAGAAGCAAATTCAA
>Frequency_1_QualityScore_FFHHHHHJJIJJIIJIIJJJJJIJJJGGIIJJJJJJIJJJJJFDGIIGIHIJJHHHHIJJJIHHGHHHHFFFFFFEEEEEDD@;@8ADFEDDBB_Mismatch_0_Sense_+_Library_PoolT
AGAAACTCGCCTGATCTCCCCCTTTTGACTTCTTTCACTTTTAAAAGTATGGGTGCATCTCTGTTCTTTCCAGATCACTGGCGTCATTTCGTCA
>Frequency_1_QualityScore_FFHHHHHIGGHIJFJIJJIJIJJJGIJJIJIJJJJJJIJJIJJIJJJIJJJJJJJJJJIJHGFFDEEEDCDDDDDDDDDEEDDCCDD>CCDDED_Mismatch_0_Sense_+_Library_PoolT
AATGAGAGTGATGTACCATTGAAAGACCAGGAAACAGCCTCTTCCAGCTTCTCCCACGACGAGCAGCTTGTTAGAATGTAAGAATAGTTGCTAA
>Frequency_1_QualityScore_DDB8DFHIIEHGAFEACFHGEAD??BDHEHGGIGIIIGGHHEGIIGACHGHHAGHDHFFHA_Mismatch_0_Sense_+_Library_PoolT
TTGACTCTTCTGCCGCAGGGGAGATCTTTTGCTATTGCTACTAGATTTGCTATTAGACTCA
>Frequency_1_QualityScore_FFHHHHHJIJJJJIJJJJJJIJJJIJJJJJJJJIJJGJIIJIIJJIJJJIJJJJIJJIIIJJJJJIIJJIGHHHHHHHHEF_Mismatch_1_Sense_+_Library_PoolT
TTGCTATTAGACTCATTATTCTTTATTATTTTGACGAGACTGATTAAATTACTAAAACAATGATGTGATATTTATTTTGTA
>Frequency_1_QualityScore_FFHHHHHJJJJJJJIIJJJJJJJJIIHJJJJJIJIJJJJIJJJJJJJJJJJJJJJJJJJIJJHHHFDDEEEEDDDDDEDDDDEDDDDDDEDDDD_Mismatch_1_Sense_+_Library_PoolT
ATAAGAATTATCCGTCAACTTTAGTGTAATTAACACTGGATTATTGACTCTTCTGCCGCAGGGGAGATCTTGTGCTATTGCTACTAGATTTGCT
>Frequency_1_QualityScore_FFFHHHHIJJJJJJJJJJJJIIJIIIIIIJJJJJJJJJJJJJIIIJJJJJHIJGIGIIJIJJJJIJJJJIGIJIIJDHFH_Mismatch_0_Sense_+_Library_PoolT
ATTAAATTACTAAAACAATGATGTGATATTTATTTTGAACCCTCTTCTTTCTTAGTTTCTATCAAATTATATTTTGAGAG
>Frequency_1_QualityScore_FFHFHHFIIJIGIIIIJJIHHIJJJIHIIIJIJIIJGIIIGIJJIFGG@ADHHIGGIIJJJHJHHHHHH_Mismatch_0_Sense_+_Library_PoolT
ATATTCCTTTCCGTCTCCTGTTTTTGTAAGATTATTAAGCATTACGCCAGAAGCAAATTCAAACAAGTC
>Frequency_1_QualityScore_FFHGHHHIJJJJFGIIJJHIIIJJJJJIJJJJJJJIIJIJGIIIJJJJJJGIEHHHGAEFFFFFFCECCCCDDDEDDDDDDDDDDDDDDDDD?C_Mismatch_0_Sense_+_Library_PoolT
ATCACTGGCGTCATTTCGTCAACTTTTTCCGCAAAATTGGGCAATATGGCTTAATGGATAATGAGAGTGATGTACCATTGAAAGACCAGGAAAC
>Frequency_1_QualityScore_FFHHHHHJHIJJJJIJIIIIJIJJGJGIIIIJJJJGJJJJJJIJJIIJJJHHHHH_Mismatch_0_Sense_+_Library_PoolT
AACACTGGATTATTGACTCTTCTGCCGCAGGGGAGATCTTTTGCTATTGCTACTA
>Frequency_1_QualityScore_FFHHHHHJJJIJJJIJHIJJIJJJJJJIJJJJJJGIJJJJJJJJJJJJJJJJJIJJJJJJJJJJEHHHHFFFFFFEEEECDDDEDCDEEDDDDD_Mismatch_1_Sense_+_Library_PoolT
TGAAGAAATGTTTTATATTCCTTACCGTCTCCTGTTTTTGTAAGATTATTAAGCATTACGCCAGAAGCAAATTCAAACAAGTCAGTATGCCATA
>Frequency_1_QualityScore_FFHHHGHIJJIJIJIIJJIIIJJJJGHGIJJJJJJIJJJJJJJJIJJIIIJJIJJJJJHHFFD>CECEEDCDDDCDDDDCDDDDDDDCDCCCCD_Mismatch_0_Sense_+_Library_PoolT
CAGTTGCAGGCGAGAATTCACTTCCGTGCTGTGACATTCCTGCTTTTAAGAGGATCAGCGACAATGTTCATCTAAGAAACTCGCCTGATCTCCC
>Frequency_1_QualityScore_FFHHHHHJJJJJJJJJIJJJJJJJJJHJJJJJJJJJJJJJJJJJJJIJJIJJHHGFFFFFFEEDEEEEDECDDDCDDCDDDEEDE_Mismatch_0_Sense_+_Library_PoolT
GTCAACTTTAGTGTAATTAACACTGGATTATTGACTCTTCTGCCGCAGGGGAGATCTTTTGCTATTGCTACTAGATTTGCTATTA
>Frequency_1_QualityScore_FFHHHHHJJIJJJJJJJJJJJJJJJJGGIIJJJIJJIJJGGIGIJFGIDHIJJIJFFHHGHFFFFFFEECEECECDDDEEEEDFEDDDDEE_Mismatch_2_Sense_+_Library_PoolT
AATTAACACTGGATTATTGACTCTTCTGCCGCAGGGGAGATCTTGTGCTATTGCTACTAGATTTGCTATTAGACTCATTATTCTTTATTAG
>Frequency_1_QualityScore_FFHHHHHJJJJJJJJJJIJJJJIJIJJJJJJJJJJJJJJJJJIJJIJIIJJIJJJJJJJJJJJJIIHHFFDCDB>CCEDDDDDDDEDDDDEDDD_Mismatch_1_Sense_+_Library_PoolT
TGCCATACATAAGAATTATCCGTCAACTTTAGTGTAATTAACACTGGATTATTGACTCTTCTTCCGCAGGGGAGATCTTTTGCTATTGCTACTA
>Frequency_1_QualityScore_FFHHGHHGIHGJJFHHHJJIJJIJJJIJHJJJJJJJJJJJJJJJJJJIJJIIJJJJJJJJJJHHHHDFD=CEEDDEDDEEDD_Mismatch_1_Sense_+_Library_PoolT
AGGGGAGATCTTGTGCTATTGCTACTAGATTTGCTATTAGACTCATTATTCTTTATTATTTTGACGAGACTGATTAAATTAC
>Frequency_1_QualityScore_FFHHHHHJJJJGIGIEHHGGEHIJEIIJIJJJJJIJJJIIJJJIIHIJJJGIIJJJJJJJJJJHHBFDD?BBDBDDDDCCDCDDDDEEDDDCDD_Mismatch_1_Sense_+_Library_PoolT
GATGGATAATGAGAGTGATGTACCATTGAAAGACCAGGAAACAGCCTCTTCCAGCTTCTCCCACGACGAGCAGCTTGTTAGAATGTAAGAATAG
>Frequency_1_QualityScore_DDHHFHFEHIIIHHGHIJIIJJJHHIIJJJJIIIJIJIIJJJIIJJIIGIIGGHH;7/=;@BDCE_Mismatch_0_Sense_+_Library_PoolT
CTCCTGTTTTTGTAAGATTATTAAGCATTACGCCAGAAGCAAATTCAAACAAGTCAGTATGCCAT
>Frequency_1_QualityScore_FFHHHHHJJJIJJJJJJIJJJJIJIIIJJJJIJJJJJJJJJJJJJJJJJJIJJJJIHHHHHHHFFFFFD_Mismatch_2_Sense_+_Library_PoolT
CTGGATTATTGACTCTTCTGCCGCAGGGGAGATCTTGTGCTATTGCTACTAGATTTGCTATTAGACCCA
>Frequency_1_QualityScore_FFHHHHHJIJJJJJJJJJJJIJJJIIJJIJIJJJJJHHIJJIJJJIIHGIDHIJJIIJJJDHHGHFFFFECEEEEEDEDDDCDDDCCCCDCDDD_Mismatch_1_Sense_+_Library_PoolT
CATCTCTGTTCTTTCCAGATCACTGGCGTCATTTTGTCAACTTTTTCCGCAAAATTGGGCAATATGGCTTAATGGATAATGAGAGTGATGTACC
>Frequency_1_QualityScore_FFHHHHFJJJJJJJJJJJJJJFHGIJIJJJIJJJJJJIJJJJJJJFHIJJGIJJJJJJJIIIIIGJJHHHHHHFFFEEEEEEDDFEEDDDDDDD_Mismatch_0_Sense_+_Library_PoolT
TGTAAGAATAGTTGCTAACGGTGATGATGGAAAGATGAAGAAATGTTTTATATTCCTTTCCGTCTCCTGTTTTTGTAAGATTATTAAGCATTAC
>Frequency_1_QualityScore_FFHHHHHJJJHIJJJJJJJJJJJJJJIIHIJJJJJJJJJJJJJJJJJJDHHIHIJGIIGGIIJIJJJJJJ_Mismatch_0_Sense_+_Library_PoolT
ACTCATTATTCTTTATTATTTTGACGAGACTGATTAAATTACTAAAACAATGATGTGATATTTATTTTGA
>Frequency_1_QualityScore_FFHHHHHIJJJJIJJJIJJJIJIIJIJIJJJJJJJJJJJJGHIJIIGJIGCGHHHHFHFDFFFEEEDEECCCDD>CDDDDEEDFEDDDDDDDDB_Mismatch_0_Sense_+_Library_PoolT
CTTCTCCCACGACGAGCAGCTTGTTAGAATGTAAGAATAGTTGCTAACGGTGATGATGGAAAGATGAAGAAATGTTTTATATTCCTTTCCGTCT
>Frequency_1_QualityScore_FFHHDHHIJIIGJJJJIJJIJJIJJJJJJJJJIJJJIJJJJJJEIJJIJGIJIHHHHHHGFFFFFFEEDCECCDEEDDDDDDEDDEEFEDDDDD_Mismatch_0_Sense_+_Library_PoolT
GTGTAATTAACACTGGATTATTGACTCTTCTGCCGCAGGGGAGATCTTTTGCTATTGCTACTAGATTTGCTATTAGACTCATTATTCTTTATTA
>Frequency_1_QualityScore_FFHHHHHJJJJIJJJJJJJJJJJJJJJIIJJIGIGIIJFIIICFGGIHIIJJJJJJJJHHHHHFFDEEECDDDDDDDDDDDDCDDDCDCDDDDD_Mismatch_1_Sense_+_Library_PoolT
TTTCCGCAAAATTGGGCAATATGGCTTAATGGATAATGAGAGTGATGTACCATTGAAAGACCAGGAAACAACCTCTTCCAGCTTCTCCCACGAC
>Frequency_1_QualityScore_BDFHHHHFBGHIEIJIJJIIIJIHGHIJIJIJJIIIIJIGIGJDIJDHEIJFICEGIGIDHIIFEEHHHEEFEEDFEC_Mismatch_0_Sense_+_Library_PoolT
TTCCTTTCCGTCTCCTGTTTTTGTAAGATTATTAAGCATTACGCCAGAAGCAAATTCAAACAAGTCAGTATGCCATAC
>Frequency_1_QualityScore_FFHHHHHJJIJJJJJJJIFHIJJJJJIIFGIIIIIJJJIJIIJJJJIIIDGH@GFFFGIJIEHEEFHFFDCECCCC;;@CDEDDDCDC_Mismatch_1_Sense_+_Library_PoolT
ATACATAAGAATTATCCGTCAACTTTAGTGTAATTAACACTGGATTATTGACTCTTCTGCCGCAGGGGAGATCTTGTGCTATTGCTAC
>Frequency_1_QualityScore_DDHFHHH+CGHGIIIGIIIIIIIIIIIIIIIIIIIIIIIIIIIIIIIIIIIIIIIIHFHHHHHEEEEEEECCCCEEEEEEECCCCEEEEECBCB_Mismatch_1_Sense_+_Library_PoolT
AACACTGAATTATTGACTCTTCTGCCGCAGGGGAGATCTTTTGCTATTGCTACTAGATTTGCTATTAGACTCATTATTCTTTATTATTTTGACG
>Frequency_1_QualityScore_DD?ADFDHEHEH@H@BAFFHHGBFGHIAFEH0DGICHEHHIEGIEHCGECGIIFGGEHIIIHFHHHFDBDD7AA;@AC>CDDDDECCCC?@A59_Mismatch_0_Sense_+_Library_PoolT
GGATACTTCAGATATGTGCTATCCTGCCGAAGCAAGATCTAGCCCAGAGTCAGTTTTCCTTCAAATTCGAAGAGCTAGTTATAAACATGGAGTG
>Frequency_1_QualityScore_FFHGHHHGIJGGIJJIJIJEGGIIIIGJGIIIJIJJIJIJJJGHEGFHIHEHEEC;@DDF@CA>CFEDC@CD>C>CDDC>8=8??CDDDDD9AC_Mismatch_0_Sense_+_Library_PoolT
CCATTGAAAGACCAGGAAACAGCCTCTTCCAGCTTCTCCCACGACGAGCAGCTTGTTAGAATGTAAGAATAGTTGCTAACGGTGATGATGGAAA
>Frequency_1_QualityScore_FFHHHHHJJJJIJJJJIGIHHCHGIJIJJJJJJJJJIJJJJJJJJJJJIJJIJIIJJJIJIJJJJJJJJEHFFDDDDDDDDDD@DCD>CCDCDC_Mismatch_0_Sense_+_Library_PoolT
TGGCTTAATGGATAATGAGAGTGATGTACCATTGAAAGACCAGGAAACAGCCTCTTCCAGCTTCTCCCACGACGAGCAGCTTGTTAGAATGTAA
>Frequency_1_QualityScore_FFHHHHHJJJJJIIIJIJJIIJJJHJJJJIIJJJIJIJJFHHIIIJJJGHJIHIJIJJJJJIGEEHHGFFDFFFFFEEEDDDDDDDDCDDDDDD_Mismatch_1_Sense_+_Library_PoolT
ACGAGCAGCTTGTTAGAATGTAAGAATAGTTGCTAACGGTGATGATGGAAAGATGAAGAAATGTTTTATATTCCTTACCGTCTCCTGTTTTTGT
>Frequency_1_QualityScore_FFHHHHHJJJJJJJJJJHIJJHIJJJJJJJJJJJJJJJJJJIJJIJJJIJJJJJJJJJIJJIJJJJJJJHHHHHHHBDEFFFFEEDEEEEEEEE_Mismatch_1_Sense_+_Library_PoolT
GTTATTATTTTGACGAGACTGATTAAATTACTAAAACAATGATGTGATATTTATTTTGAACCCTCTTCTTTCTTAGTTTCTATCAAATTATATT
>Frequency_1_QualityScore_FFHHHHHJJJJJJJJJIJJJJJIDGHHJIIJJGIJGHGIFGIJGIIHGIHGHEEGHFFFFFD?A?CC3;@C?@@ACDC>CDCDDDC>CDCCCCD_Mismatch_0_Sense_+_Library_PoolT
AGCCTCTTCCAGCTTCTCCCACGACGAGCAGCTTGTTAGAATGTAAGAATAGTTGCTAACGGTGATGATGGAAAGATGAAGAAATGTTTTATAT
>Frequency_1_QualityScore_DDHHHHFGHIIJJJJJJJJJJJJJJJJJJJJJJJJJJJJJJJIJJIJGIIIHIJJJJJJJJHHHGHHEFFFFFFDDDD_Mismatch_1_Sense_+_Library_PoolT
TTTTTGTAAGATTATTAAGCATTACGCCAGAAGCAAATTCAAACAAGTCAGTATGCCATACATAAGAATTATCCGTGA
>Frequency_1_QualityScore_FFHHHHHJJJIJGJJJIJIIIIIJJHJJJJFGHIJJDHHIIJJJJJIIJJJJHIHIHGIJJJJFIHEDBDEFEEDDDDDDDDDDCCBDDDDDDD_Mismatch_0_Sense_+_Library_PoolT
CCCCCTTTTGACTTCTTTCACTTTTAAAAGTATGGGTGCATCTCTGTTCTTTCCAGATCACTGGCGTCATTTCGTCAACTTTTTCCGCAAAATT
>Frequency_1_QualityScore_FFHHFHHJJJJDJGHIJIIIIJJIFHIJJJIGIJGIIIGIIIJIDIIGEIIJJFEHHHHHHFFFFFFFE@>@CEDDDACADDDDDDDDDD_Mismatch_2_Sense_+_Library_PoolT
CAACTTTAGTGTAATTAACACTGGATTATTGACTCTTCTGCCGCAGGGGAGATCTTTTGCTATTGCTACTAGATTTGCTATTAGACTCTA
>Frequency_1_QualityScore_FFGGHHHJJGIJIIJIIIGIJIIJIJJJJGDIJIGGGIIJIIIJIJGGGIJJIHHHHHHHFFFFEFEEEECEE_Mismatch_2_Sense_+_Library_PoolT
TAACACTGGATTATTGACTCTTCTGCCGCAGGGGAGATCTTGTGCTATTGCTACTAGATTTGCTATTAGACTA
>Frequency_1_QualityScore_A@DFFHFIJGGHJIJJJJHIIIIJIIIIHGIJIIJJGDHGIHDHGEHGIGHHDIIJJEHGGHIIII@EH_Mismatch_2_Sense_+_Library_PoolT
TGATGTGATATTTATTTTGAACCCTCTTCTTTCTTAGTTTCTATCAAATTATATTTTGAGAGATCCCGA
>Frequency_1_QualityScore_FFDFFFHGDHBEIIIIGHDHHGHIEGEHDHIGIEGCGHCDHHI?@BGG>>FFDFCGGDHI;@GGGEEEA?CC?;;A_Mismatch_1_Sense_+_Library_PoolT
ATGAAGAAATGTTTTATATTCCTTACCGTCTCCTGTTTTTGTAAGATTATTAAGCATTACGCCAGAAGCAAATTCA
>Frequency_1_QualityScore_FFHHHHHJJJJJJJHHIIJJJJJJHJJJJJGIJJJJJIJIIIIJJJIIIEIJJIJJJJGHEFHHHFFFFFEEEEEEEDEDDDCDC_Mismatch_0_Sense_+_Library_PoolT
TTTTATATTCCTTTCCGTCTCCTGTTTTTGTAAGATTATTAAGCATTACGCCAGAAGCAAATTCAAACAAGTCAGTATGCCATAC
>Frequency_1_QualityScore_FFGHHDHJJJJJJJEIGIJJHGIFIFHIIJGGEIIJJJJJJGGIJJJJJJIJJGIIGGAFGGHBEHHHGDDFFFFFEEEEDDD@B@CCDDDBAC_Mismatch_1_Sense_+_Library_PoolT
TTTTGACTTCTTTCACTTTTAAAAGTATGGGTGCATCTCTGTTCTTTCCAGATCACTGGCGTCATTTTGTCAACTTTTTCCGCAAAATTGGGCA
>Frequency_1_QualityScore_DDBHHHBE<AFGHAGHCHGIEA@GIIGGA*8B999BGEBFABG@>=8=).8@@F;FEGHHGH;?C==AB@DBC;>@6;?CCDDCC>@CDDCDDC_Mismatch_1_Sense_+_Library_PoolT
CAACTTTTTCCGCAAAATTGGGCAATATGGCTTAATAGATAATGAGAGTGATGTACCATTGAAAGACCAGGAAACAGCCTCTTCCAGCTTCTCC
>Frequency_1_QualityScore_DDD?+<DGF>GBCF9:+<2C88:?DADDB@GFG<DBDEF@60-88@F_Mismatch_0_Sense_+_Library_PoolT
CTTTCCAGATCACTGGCGTCATTTCGTCAACTTTTTCCGCAAAATTG
>Frequency_1_QualityScore_FFHHHHHJJJJJJJJJJJJJJJJJJIIJJGJJIJJIJJJJJJJJIJJJJIJJHHHHHHFFFFFDDABBDCDEDDCDDDDDDDDDDCDDD>CDDC_Mismatch_1_Sense_+_Library_PoolT
AACAACCTCTTCCAGCTTCTCCCACGACGAGCAGCTTGTTAGAATGTAAGAATAGTTGCTAACGGTGATGATGGAAAGATGAAGAAATGTTTTA
>Frequency_1_QualityScore_FDHHHHHJJCEHIJJJJJIIJJJJIGGIJJJJIJJJJJIIJJJJJJJJJJJIIGIGIJJIJ_Mismatch_0_Sense_+_Library_PoolT
TATTCCTTTCCGTCTCCTGTTTTTGTAAGATTATTAAGCATTACGCCAGAAGCAAATTCAA
>Frequency_1_QualityScore_FFHHHHHJJJJJJJIJJJJJGIJJJJJGIIJJJJJJIJJJJJJJJJJJFHIJJJJJJHHHHHHFFFFFFDEFEEEEEDFFEEDDDDBDDDDDDD_Mismatch_0_Sense_+_Library_PoolT
ATTATTGACTCTTCTGCCGCAGGGGAGATCTTTTGCTATTGCTACTAGATTTGCTATTAGACTCATTATTCTTTATTATTTTGACGAGACTGAT
>Frequency_1_QualityScore_FFHHHHHEHGGEIHIIIJGIEGIJIIIHIJJJJJJJJJJJJJJHIJIGIIJJIJJJHHGGGHHFFFFEFCEDEECEEDDCDEDDDBBDDBACCD_Mismatch_0_Sense_+_Library_PoolC
ATTATTGACTCTTCTGCCGCAGGGGAGATCTTTTGCTATTGCTACTAGATTTGCTATTAGACTCATTATTCTTTATTATTTTGACGAGACTGAT
>Frequency_1_QualityScore_FBHHHGHJIIIFEGGHIIIJJJIGIIJGJIIIJIGJJFDHIIIHIIIDHIJJIGDGHIJGGHGCDEFHHEEFFDDC_Mismatch_1_Sense_+_Library_PoolT
GATGATGGAAAGATGAAGAAATGTTTTATATTCCTTACCGTCTCCTGTTTTTGTAAGATTATTAAGCATTACGCCA
>Frequency_1_QualityScore_FFHHHHHJJJJJJJJIIJJGIIIIJJJJJJJJHIJJIIIJIJJJJGHIJJIJJHHHDBFFFEEEAEEDDCCDDDDDDDDDEEDDDDEDDEDDDD_Mismatch_0_Sense_+_Library_PoolT
TCCAGCTTCTCCCACGACGAGCAGCTTGTTAGAATGTAAGAATAGTTGCTAACGGTGATGATGGAAAGATGAAGAAATGTTTTATATTCCTTTC
>Frequency_1_QualityScore_EDFHGDF:ABGFHBDHGGGEEE:;DBGH???B??BFCCHBFHIEGFFGGEGHHDE?EBEFDDFDE>>A?@@@C;C?<AC;A;?:ADECBA>:CC_Mismatch_0_Sense_+_Library_PoolC
TCCAGCTTCTCCCACGACGAGCAGCTTGTTAGAATGTAAGAATAGTTGCTAACGGTGATGATGGAAAGATGAAGAAATGTTTTATATTCCTTTC
>Frequency_1_QualityScore_FFHHHGHJJJJJJJGIIJJJJIJJJJJJJJJJJJJJJJJJIJJJIFJIJJJJJJJIEHGHGG_Mismatch_0_Sense_+_Library_PoolT
TTGACTCTTCTGCCGCAGGGGAGATCTTTTGCTATTGCTACTAGATTTGCTATTAGACTCAT
>Frequency_1_QualityScore_:2CDD8?B4+2<CD4:BFC<1:)9?4CDCE9?BD>DD9?<DD9DDDDC)=)8==4=@C7)-=@A)=C;??:;?>>A>;>>>5;>BB>AA:>3>1_Mismatch_1_Sense_+_Library_PoolT
GTAAGAATAGTTGCTAACGGTGATGATGGAAAGATGAAGAAATGTTTTATCTTCCTTTCCGTCTCCTGTTTTTGTAAGATTATTAAGCATTACG
>Frequency_1_QualityScore_FFHHHHGJJJJIJIJJIJGIHJJJJIHIJIJJJJJJJGJIIJJIJGIIIIIIJIJIIJJJHHHHHFFEFDFADEEEEEDDDDEDDDDDDCCDDC_Mismatch_1_Sense_+_Library_PoolT
ATATTCCTTACCGTCTCCTGTTTTTGTAAGATTATTAAGCATTACGCCAGAAGCAAATTCAAACAAGTCAGTATGCCATACATAAGAATTATCC
>Frequency_2_QualityScore_EFGHHHHCHDGIIIGGIIJIJJIJJIJJIJJJJJJJJJIJIIIJJJIIJIJJJJIJJJIJIHIIIHIHECEEEFEEEEEEEEDDDEDCBCCDDD_Mismatch_1_Sense_+_Library_PoolC
GCAGGGGAGATCTTGTGCTATTGCTACTAGATTTGCTATTAGACTCATTATTCTTTATTATTTTGACGAGACTGATTAAATTACTAAAACAATG
>Frequency_2_QualityScore_FFHHHHHIIJJJJIIGIIJIIIIIIGIIIIIIJJJJJJJJJIJJIJIJJIHIICGGHIJGIIHIIJIIJEFIIGGGGGFEEFEEEEEEEFEEEE_Mismatch_0_Sense_+_Library_PoolC
TGCTATTGCTACTAGATTTGCTATTAGACTCATTATTCTTTATTATTTTGACGAGACTGATTAAATTACTAAAACAATGATGTGATATTTATTT
>Frequency_1_QualityScore_:BDDADA@EAE4C3A:?CA<CEDA:CE>1:C9<?9D:DDCEIE99D@D0@6\;\4\=@ADDDD@AADA@6>AA>;>AA>A>>:>>AABA_Mismatch_1_Sense_+_Library_PoolC
CCGTCAACTTTAGTGTAATTAACACTGGATTATTGACTCTTCTGCCGCAGGGGAGATCTTTTGCTATTGCTACTAGATTTGCTATTAAA
>Frequency_1_QualityScore_DEFHFHHFEEFFCEGIJIJJJHGE?BCFDAEFEHIIIEEGGGGIHH@DHHGCHICECGDHEC@A@AECEDC;;BCE;;CCABDC>@;;,5>CCC_Mismatch_1_Sense_+_Library_PoolC
AGATGAAGAAATGTTTTATATTCCTTACCGTCTCCTGTTTTTGTAAGATTATTAAGCATTACGCCAGAAGCAAATTCAAACAAGTCAGTATGCC
>Frequency_1_QualityScore_FFHHHHHHIJJJJJJIJJIJJJJIJJIJJJJJJIJJJJJJJJIJJGIGHIJHIJJJJIJJJJJJJHHHHBEFFFDFEEDEFFDFDEEE_Mismatch_1_Sense_+_Library_PoolC
CTACTAGATTTGCTATTAGACTCATTATTCTTTATTATTTTGACGAGACTGATTAAATTACTAAAACAATGATGTGATATTTATTTTA
>Frequency_1_QualityScore_FDHHHHHIGJHEIIGIJJJGIGIIIJGGIIIJIJEGIJIJJIJJJJGFHHHGFFFEFEFEECEDEDCEEECDFEDDD_Mismatch_1_Sense_+_Library_PoolC
GATTATTGACTCTTCTGCCGCAGGGGAGATCTTGTGCTATTGCTACTAGATTTGCTATTAGACTCATTATTCTTTAT
>Frequency_1_QualityScore_FFHHGHHJJJJJGFEHJJIJIJJFJJIJJJJJEIJJGIJJJJJIJIJFHIIJFIGI@4))..@=;)7)).).))).7@:(6;;=@_Mismatch_2_Sense_+_Library_PoolC
TCTCCTGTTTTTGTAAGATTATTAAGCATTACGCCAGAAGCAAATTCAAACAAGTCAGTATGCCATACCTAAGTATTATCCGTCA
>Frequency_1_QualityScore_FFHHHHHJJJJJJJJJJIJIIJIJGIJJJGJGIHIJJIIHIJJJJJIEIIGIHJJIGHFGHHFFEEFDFAEEEEEFEDDDDEEFEED@CDBDBD_Mismatch_1_Sense_+_Library_PoolC
CTGGATTATTGACTCTTCTGCCGCAGGGGAGATCTTGTGCTATTGCTACTAGATTTGCTATTAGACTCATTATTCTTTATTATTTTGACGAGAC
>Frequency_1_QualityScore_DFHHHHHJJJJJJJIIIJIIJJIIIJJJJJJJJJJJJJJJJJJJJJJJJJJIJHJJJJJJJIJJIJJGIGIJJJDHEH_Mismatch_0_Sense_+_Library_PoolC
TAAATTACTAAAACAATGATGTGATATTTATTTTGAACCCTCTTCTTTCTTAGTTTCTATCAAATTATATTTTGAGAG
>Frequency_1_QualityScore_FFGHDDHIFGF><FHFHHHIEHEGGEHGGIGICDBFHHIIDHDFGGGG;=A?ABEFFDECCEACC:ACD@CA>CCCCCEDDDDDCDCA:>@AC>_Mismatch_0_Sense_+_Library_PoolC
AACTTTAGTGTAATTAACACTGGATTATTGACTCTTCTGCCGCAGGGGAGATCTTTTGCTATTGCTACTAGATTTGCTATTAGACTCATTATTC
>Frequency_1_QualityScore_FFDHHHHJJJJIJJJJJJIJJJJJJJGIIJJJHIJJJJJJJJJJJJJJJJJJJJJJJJJJJJJJJHHGHEHHFFFBDDDDDDDDDDDDDDDEDD_Mismatch_0_Sense_+_Library_PoolC
GGTGATGATGGAAAGATGAAGAAATGTTTTATATTCCTTTCCGTCTCCTGTTTTTGTAAGATTATTAAGCATTACGCCAGAAGCAAATTCAAAC
>Frequency_1_QualityScore_FDHHGHHIGIIJJIJIFG=FHCFHIIIIIJJJJJJIJIIHBFIIJIJFHHIIJIHIIGHIIJGGGIJGHHFDFFFFFFEEFEEDEDDDDBBBDD_Mismatch_1_Sense_+_Library_PoolC
GAATAGTTGCTAACGGTGATGATGGAAAGATGAAGAAATGTTTTATATTCCTTACCGTCTCCTGTTTTTGTAAGATTATTAAGCATTACGCCAG
>Frequency_1_QualityScore_DACFBHHIIGIFGGGIIIIGIEGHIHEGIIEDDGGDHIIGIIGIGIGGIIIIIGIGHIBBEECACCC@CAC@;@CCCCCCCC@_Mismatch_1_Sense_+_Library_PoolC
AGAATTATCCGTCAACTTTAGTGTAATTAACACTGGATTATTGACTCTTCTGCCGCAGGGGAGATCTTGTGCTATTGCTACTA
>Frequency_1_QualityScore_DAFHDHDFGEHIG@IGGIIIHIIFIIIIGDEGDGGHGIBFGHGGIGIGGG@DDH=FFHEHIGGEICHIICHEGGEHHEBDDEEE@ECECCCCCC_Mismatch_0_Sense_+_Library_PoolC
TATTAGACTCATTATTCTTTATTATTTTGACGAGACTGATTAAATTACTAAAACAATGATGTGATATTTATTTTGAACCCTCTTCTTTCTTAGT
>Frequency_1_QualityScore_FFHHHHHJIJJJJJJJIJJJJJJIJJJJJJJJJJJJJJJJJJJJJJJJJJJJIJGIGIIJIIJJIJJJIHIJJIHHHHHFFFFEFFEDEEEEEE_Mismatch_0_Sense_+_Library_PoolC
TTGCTATTGCTACTAGATTTGCTATTAGACTCATTATTCTTTATTATTTTGACGAGACTGATTAAATTACTAAAACAATGATGTGATATTTATT
>Frequency_1_QualityScore_FDFDHDHIIGIEFHHIJG@EHGIGIEIICIJJJJIJDGGGHDGIIGECHJGG@@GHEIHGGHHAEHFCEEFF@DDCEEEDDDEDD?BBB_Mismatch_1_Sense_+_Library_PoolC
TCCGTCTCCTGTTTTTGTAAGATTATTAAGCATTACGCCAGAAGCAAATTCAAACAAGTCAGTATGCCATACATAAGAATTATCCGCCA
>Frequency_1_QualityScore_FFDHHFHGIIJGDHG>GHICCFFEGFG><FAAHGGJIE@BFEHIIIEHGHGECHEHGIJ=HI=_Mismatch_0_Sense_+_Library_PoolC
ATTCTTTATTATTTTGACGAGACTGATTAAATTACTAAAACAATGATGTGATATTTATTTTGA
>Frequency_1_QualityScore_FFHHHHHJJJJJJJJJJJJJJJIJGJJJJJJJJJJJJIIJJIHJIJJJJJJJJJJJJHHHHHHFFEFFFEEEDEEEE;ACDDDEEEFEEEDDDD_Mismatch_0_Sense_+_Library_PoolC
AGTGTAATTAACACTGGATTATTGACTCTTCTGCCGCAGGGGAGATCTTTTGCTATTGCTACTAGATTTGCTATTAGACTCATTATTCTTTATT
>Frequency_1_QualityScore_FFHHHHHJJJJJJJJJIJJJJEGGIIEGGGJBGGIJIIJJJJJGGGHJIJIJJJJCHHJIIJJJJJHHHHHGFFFFFFCEDDDDBDDDCB?CD<_Mismatch_1_Sense_+_Library_PoolC
TTGGGCAATATGGCTTAATGGATAATGAGAGTGATGTACCATTGAAAGACCAGGAAACAGCCTCTTCCATCTTCTCCCACGACGAGCAGCTTGT
>Frequency_1_QualityScore_DDHHFFFII@F>?EHGGFIIIFGIHGGBHEHIGEEHEIIICHGIIIBB_Mismatch_0_Sense_+_Library_PoolC
TTTTGTAAGATTATTAAGCATTACGCCAGAAGCAAATTCAAACAAGTC
>Frequency_1_QualityScore_DDDFA?DEEFBAFE?9?FFBE*?BGAH@?DHGFDA<B?DD@@BFFFHGIIIHIICHHHIICDAEHCABB>96>>C@=;;;>@CC:CA(5;9_Mismatch_1_Sense_+_Library_PoolC
CTCCCCCTTTTGACTTCTTTCACTTTTAAAAGTATGGGTGCATCTCTGTTCTTTCCAGATCACTGGCGTCATTTTGTCAACTTTTTCCGCA
>Frequency_1_QualityScore_ADFDFDAHIBF??BGIF??F>G@B?DAF<DDHBHDFFGIE@CGGIEHGACFHGGGHHFEEECFEC>ACE3>AAACDCCCCCC>A<=;<@8>?CC_Mismatch_0_Sense_+_Library_PoolC
GTTGCTAACGGTGATGATGGAAAGATGAAGAAATGTTTTATATTCCTTTCCGTCTCCTGTTTTTGTAAGATTATTAAGCATTACGCCAGAAGCA
>Frequency_1_QualityScore_DFFHFHHIEHGGGHIGIJIEHGECGGCCDFDHIJJGIIIJJJIIJIJIIJGGIIIJJIJIIJJEHBCBBEEDDDDFFCDDCCCEDDDDBDDDDD_Mismatch_0_Sense_+_Library_PoolC
AGGGGAGATCTTTTGCTATTGCTACTAGATTTGCTATTAGACTCATTATTCTTTATTATTTTGACGAGACTGATTAAATTACTAAAACAATGAT
>Frequency_1_QualityScore_FFHHGGHJFGHGIIJJGICGIFGEIJGFHEH<?FIEDDFGIIEHGIIJIJJIGIIJJJJJJIJGHHHHFBDCDECCDEDEBBBBBBBBCB>:>8_Mismatch_1_Sense_+_Library_PoolC
TTGGGCAATATGGCTTAATGGATAATGAGAGTGATGTACCATTGAAAGACCAGGAAACAACCTCTTCCAGCTTCTCCCACGACGAGCAGCTTGT
>Frequency_1_QualityScore_FDHHHHHIJJJJJJJJIJHIJJJIIGIJJJJHIJJJIJJJJJJIJJJJJJJJJIIIJJJJGHHHHHFFFDFEEEEEEEEEDDDDDDDEEDCCDD_Mismatch_1_Sense_+_Library_PoolC
GTTTTATATTCCTTACCGTCTCCTGTTTTTGTAAGATTATTAAGCATTACGCCAGAAGCAAATTCAAACAAGTCAGTATGCCATACATAAGAAT
>Frequency_1_QualityScore_FFHHHHHJJJIJIIJJJJJJJJIGIJIJJGGIHIIJJJIJGGE_Mismatch_0_Sense_+_Library_PoolC
AATTCAAACAAGTCAGTATGCCATACATAAGAATTATCCGTCA
>Frequency_1_QualityScore_FFHGHHHHIGID<DDGHIIIJJIIGHGHIJJJJJJGJGIIGHGIIICEHEIJIJIJJJGHFFHHHFFFFFBDDDDBDDDDDDEC@DECDDD_Mismatch_1_Sense_+_Library_PoolC
CTGCCGCAGGGGAGATCTTTTGCTATTGCTACTATATTTGCTATTAGACTCATTATTCTTTATTATTTTGACGAGACTGATTAAATTACTA
>Frequency_1_QualityScore_D6DDCFAGFEB)?E9??DFCGI34B6:?;FBCFE@;F@EEE)=AF>;A>7?3?_Mismatch_0_Sense_+_Library_PoolC
GGCGTCATTTCGTCAACTTTTTCCGCAAAATTGGGCAATATGGCTTAATGGAT
>Frequency_1_QualityScore_DDF?CDFIEIE?FGHHHEGHIDBBHHGEGCGF@GGIGDGIGHEECEGHHGFIGGAFGEGHCGHEBAB<<B99>C@>CCCBC@_Mismatch_1_Sense_+_Library_PoolC
CATACATAAGAATTATCCGTCAACTTTAGTGTAATTAACACTGGATTATTGACTCTTCTGCCGCAGGGGAGATCTTTTGTTA
>Frequency_1_QualityScore_FFHHHHGJIIJJJJJJJJJJJJIJJGIIIIIJJIGGGIJJJIIIHGIJIIJJIGGIIGJIJIJGHIIGJHHFHFHHFE_Mismatch_2_Sense_+_Library_PoolC
TCTATTAGACTCATTATTCTTTATTATTTTGACGAGACTGATTAAATTACTAAAACAATGATGTGATATTTATTTCGA
>Frequency_1_QualityScore_FFHGHHHIJJJGHFHIJJIJJIIIJIIIJIJJJHIIJJJJIJJJJJIJJJIJIJJIJJJII_Mismatch_1_Sense_+_Library_PoolC
ATGCCATACATAAGAATTATCCGTCAACTTTAGTGTAATTAACACTGGATTATTGACTCTA
>Frequency_1_QualityScore_DDHHDHHIIIHGEIJJJGIIIJJJIJJJJJIJJDIIHIIJJGIIGDGHBHHGHGIIJHHHHHGHFFFFFFE_Mismatch_0_Sense_+_Library_PoolC
CAACTTTAGTGTAATTAACACTGGATTATTGACTCTTCTGCCGCAGGGGAGATCTTTTGCTATTGCTACTA
>Frequency_1_QualityScore_FFFFHHFCGEGIJGIIGIJGIIEGGEEIBGHHC>GGHHIIGHIIEBHGEIJJIEEDGHJGG@AEDHIJIE@HEHFBB<<68>@A@DCCA@CDDD_Mismatch_2_Sense_+_Library_PoolC
AGTCAGTATGCCATACATAAGAATTATCCGTCAACTTTAGTGTAATTAACACTGGATTATTGACTCTTCTGCCGCAGGGGAGATCTTGTGCTAA
>Frequency_1_QualityScore_DDA+<DB:12A@AE??:8CD??>?C;*?@@C?F9B@??F:;</C@@A>?CED:73??:>(.;>>6>@B@_Mismatch_1_Sense_+_Library_PoolC
AAGACCAGGAAACACCCTCTTCCAGCTTCTCCCACGACGAGCAGCTTGTTAGAATGTAAGAATAGTTGC
>Frequency_1_QualityScore_FFHFFHGJIIJJJIJJIJJJJJJJGHHIJJJJJJJIDHHJJJJJJJJJIJGJJJJIJJJIEGIIJIJIJIHHFEDDCDDDDEDDDDDDEEEDDD_Mismatch_1_Sense_+_Library_PoolC
AGTATGCCATACATAAGAATTATCCGTCAACTTTAGTGTAATTAACACTGGATTATTGACTCTTCTGCCGCAGGGGAGATCTTTTTCTATTGCT
>Frequency_1_QualityScore_FFHHHHHJJJJJJJJJJJJIJJJJJJJJJJIJJJJJJJJJJJJJJIJJGIJJJJJJJIJIIJJHIIJIIEHIJHHHHHFFDFFFEDDEEEEEFF_Mismatch_1_Sense_+_Library_PoolC
CTTGTGCTATTGCTACTAGATTTGCTATTAGACTCATTATTCTTTATTATTTTGACGAGACTGATTAAATTACTAAAACAATGATGTGATATTT
>Frequency_1_QualityScore_FFHHGHHJJIJIIHJJJJGIJJIIJJIJJJJIJII_Mismatch_1_Sense_+_Library_PoolC
TCTTCTTTCTTAGTTTCTATCAAATTATATTTTAA
>Frequency_1_QualityScore_FFHHHHHHIJJJJJIJJJJJJJJJJJJJJJJJJJJJIJJJJJJIJEHHGIJIIJJJJIJJJJJJJJIGHCGGHHHHHFGGFFFFFFFED_Mismatch_0_Sense_+_Library_PoolC
CTACTAGATTTGCTATTAGACTCATTATTCTTTATTATTTTGACGAGACTGATTAAATTACTAAAACAATGATGTGATATTTATTTTGA
>Frequency_1_QualityScore_FFHHHHHJJJJJJJJJJJJJJJJJIJIJJIJJJJJJJHHHHHHHFFFFFFEEEEDEEDDDDEEDEEDDDDCDEDEDEEEDCDDEEEEEDB_Mismatch_1_Sense_+_Library_PoolC
CACTGGATTATTGACTCTTCTGCCGCAGGGGAGATCTTTTGCTATTGCTACTAGATTTGCTATTAGACTCATTATTCTTTATTATTTCGA
>Frequency_1_QualityScore_FFHHHHFIHIJJIIJHHJIJJFIJIJJJJJJJJJJIJJIIIIGIJIJJJJJJJJJJJJJJJHCE_Mismatch_0_Sense_+_Library_PoolC
CCTTTCCGTCTCCTGTTTTTGTAAGATTATTAAGCATTACGCCAGAAGCAAATTCAAACAAGTC
>Frequency_1_QualityScore_FFHHHHHIJHIIHIJJIJHIGGIIIJIHJJJJJHIGIIJJJJJIJHIJJIJIGIGIIGIIIJJIHHHHHEHFFF@CDECEEEEDDD_Mismatch_1_Sense_+_Library_PoolC
ATGTTTTATATTCCTTACCGTCTCCTGTTTTTGTAAGATTATTAAGCATTACGCCAGAAGCAAATTCAAACAAGTCAGTATGCCAT
>Frequency_1_QualityScore_DFHHDHFIIDGGIGHGHEGGB@DG@GGBDHF<DHEHGAFFGHIIGGIDGGHIIIGIE_Mismatch_1_Sense_+_Library_PoolC
TATTGACTCTTCTGCCGCAGGGGAGATCTTTTGCTATTGCTACTAGATTTGCTATCA
>Frequency_1_QualityScore_FFHHGGHJJJJJJJJJJJJJJJJJJJJJJIJJJJIJJJJJJJIIIIJJJHJJJJJJIJJJJIJJJJJHIJJHHHHHHHFFFFFFFFC_Mismatch_0_Sense_+_Library_PoolC
ACTAGATTTGCTATTAGACTCATTATTCTTTATTATTTTGACGAGACTGATTAAATTACTAAAACAATGATGTGATATTTATTTTGA
>Frequency_1_QualityScore_FFHHHHHJJJJJJJJJJJJHIJJJJJGJJJJJJJJJJJJJJJJJJJJJJJJJJJGIJGIHIIJJJJIJJEHIIJI_Mismatch_1_Sense_+_Library_PoolC
CTTGTGCTATTGCTACTAGATTTGCTATTAGACTCATTATTCTTTATTATTTTGACGAGACTGATTAAATTACTA
>Frequency_1_QualityScore_DDFFA?CEB@AGGII?9A3):CG;D@*900:?F4*9B<DF*8B*B3).=))/=)=@47)>@E4?=)=(,6?_Mismatch_0_Sense_+_Library_PoolC
ACTTTTTCCGCAAAATTGGGCAATATGGCTTAATGGATAATGAGAGTGATGTACCATTGAAAGACCAGGAA
>Frequency_1_QualityScore_FFHHGHHJJIJJJJJJJIGIJJGIGEGGHIGIDFHIJGIIJGIJJGIGIJIIJIJIIJJJEIJIJHHHHFEFFFFFFEDEEDB@/;@DDCDCDD_Mismatch_0_Sense_+_Library_PoolC
ATTGGGCAATATGGCTTAATGGATAATGAGAGTGATGTACCATTGAAAGACCAGGAAACAGCCTCTTCCAGCTTCTCCCACGACGAGCAGCTTG
>Frequency_1_QualityScore_DD>FF?CFGHABHGGE@HCEHIGEHGBHEGEG>DHIEGCHBDBCEHIIGDHGIGIDDACE=DCHGHE:?B?BEDCEEBABCCDC???C<CCCCC_Mismatch_0_Sense_+_Library_PoolC
ATTTCGTCAACTTTTTCCGCAAAATTGGGCAATATGGCTTAATGGATAATGAGAGTGATGTACCATTGAAAGACCAGGAAACAGCCTCTTCCAG
>Frequency_1_QualityScore_D>+<)@DEAC3:CEE9EFC<??C9CE*:**:C4?BD9;608BB4?B@<CCC2=;=CC7@@@;@.).=?;??;?7?@A;;;@_Mismatch_0_Sense_+_Library_PoolC
ACGAGCAGCTTGTTAGAATGTAAGAATAGTTGCTAACGGTGATGATGGAAAGATGAAGAAATGTTTTATATTCCTTTCCGT
>Frequency_1_QualityScore_FFHHHHGJJJJIIIIJGHIGEHIIJJJIIIIJJDEHIIJJJIGIGHHHHHFFDDCCDDCCDDDDDDDCB>CCCDDDCDDDDCDDDCCDCCEDDB_Mismatch_0_Sense_+_Library_PoolC
ACATTCCTGCTTTTAAGAGGATCAGCGACAATGTTCATCTAAGAAACTCGCCTGATCTCCCCCTTTTGACTTCTTTCACTTTTAAAAGTATGGG
>Frequency_1_QualityScore_FFHHHHHJJJJJJJJJGIIJJJHIGI?EHIIFIJJJJJIJJJJJJJJIHIJJJJJJJJJJJJJJJHHHHHHFFFFDCDDDDDDDDDDDDDDDDD_Mismatch_1_Sense_+_Library_PoolC
CAATATGGCTTAATGGATAATGAGAGTGATGTACCATTGAAAGACCAGGAAACAACCTCTTCCAGCTTCTCCCACGACGAGCAGCTTGTTAGAA
>Frequency_1_QualityScore_FFHHGHHJGIIIIGEHJJFIIGCHEGGIHIIGIIJIIJJFIJGHIII@EGHHECEHEC?BDFDEEECCDDDDD@CDDEFED_Mismatch_1_Sense_+_Library_PoolC
CTCCCACGACGAGCAGCTTGTTAGAATGTAAGAATAGTTGCTAACGGTGATGATGGAAAGATGAAGAAATGTTTTATATTA
>Frequency_1_QualityScore_FFHHHHHJIIHJJJJJJJJJJJJJJJIJJJJJJJJJJJJJJJJJJIJJJJJJIJJJJJJJGHHHHHGFFFDDDDDDDDEDDEECDDEDDDDDDD_Mismatch_1_Sense_+_Library_PoolC
CGCAGGGGAGATCTTGTGCTATTGCTACTAGATTTGCTATTAGACTCATTATTCTTTATTATTTTGACGAGACTGATTAAATTACTAAAACAAT
>Frequency_1_QualityScore_DFFHHHGFHBHEHHIEEBHHHEHGIIIIIIIIGHIIIIGEGGHIIIE@FHIFGHIIHHB?@CFCEECEEEDCCCCDCCCC_Mismatch_1_Sense_+_Library_PoolC
TTATCCGTCAACTTTAGTGTAATTAACACTGGATTATTGACTCTTCTGCCGCAGGGGAGATCTTTTGCTATTGCTACTAA
>Frequency_1_QualityScore_FFHHHHFGIGIJJJJJIJJJJJGIJGIGIIJIJJJJJIJJJJJJJJJJJIJJIIGHHHHHHHHHFBDDDDDEEEEDEDCBCCDCDDDDDDCDCD_Mismatch_0_Sense_+_Library_PoolC
ATTACGCCAGAAGCAAATTCAAACAAGTCAGTATGCCATACATAAGAATTATCCGTCAACTTTAGTGTAATTAACACTGGATTATTGACTCTTC
>Frequency_1_QualityScore_FFHFHHBHIIJJJJJIGIHIIIBHIBHHEGIIHHIJJJEHJIJJJJIIIJJGIIIIIJIJGCDGGIHHGHHHFFFDFFECE@@ABBBBCCDDDD_Mismatch_1_Sense_+_Library_PoolC
CTTCTCCTGTTTTTGTAAGATTATTAAGCATTACGCCAGAAGCAAATTCAAACAAGTCAGTATGCCATACATAAGAATTATCCGTCAACTTTAG
>Frequency_1_QualityScore_DFHHDFHIDGH@FHIIEBHGAF?FDA:CF?FHGIEGHGIIIIGIHGFHIGGGIIIIIHHIIIEDG;EHGHDEEFFFCEE>@@CDCCAC@>@CCC_Mismatch_0_Sense_+_Library_PoolC
TATTCTTTATTATTTTGACGAGACTGATTAAATTACTAAAACAATGATGTGATATTTATTTTGAACCCTCTTCTTTCTTAGTTTCTATCAAATT
>Frequency_1_QualityScore_FFHHHHHJJJJJJJJJJJJJGHIJJJIJJJJIJJJJJJIJJJIJJIJJIJIJJIGHHHHFDFFFFCEEE@CCCCD@A@CDCDDDACCDCCCDCD_Mismatch_0_Sense_+_Library_PoolC
CTTTCCAGATCACTGGCGTCATTTCGTCAACTTTTTCCGCAAAATTGGGCAATATGGCTTAATGGATAATGAGAGTGATGTACCATTGAAAGAC
>Frequency_1_QualityScore_FFHHHHHIIJJJJJJJJHIHJJIJJJJJJJJJGIIIJJJCHIIJJIJJIJIJGIJJJHHADFFFFFEEEEEEEDDEDDDDDDDDDDDDEDDDDD_Mismatch_1_Sense_+_Library_PoolC
TTATCCGTCAACTTTAGTGTAATTAACACTGGATTATTGACTCTTCTGCCGCAGGGGAGATCTTGTGCTATTGCTACTAGATTTGCTATTAGAC
>Frequency_1_QualityScore_FFHHHHHJJJJJJJIJJJJJIJJJJJGJJJJJJJJJJJJJJJJJJJJJGGIJJJJIJHHHHHHH_Mismatch_0_Sense_+_Library_PoolC
GTCAACTTTAGTGTAATTAACACTGGATTATTGACTCTTCTGCCGCAGGGGAGATCTTTTGCTA
>Frequency_1_QualityScore_FFHHHHHJJIJJJIJJIJIIJIJJJJJJIIIJIJJJIJJJJJJJJIIJJIJIJJHHHEFFFFFEEEEEDCCDDDDDDDD@DEDDDEEEFEDDDD_Mismatch_1_Sense_+_Library_PoolC
TCCAGCTTCTCCCACGACGAGCAGCTTGTTAGAATGTAAGAATAGTTGCTAACGGTGATGATGGAAAGATGAAGAAATGTTTTATATTCCTTAC
>Frequency_1_QualityScore_FFHHGHHJJJJIJIIJEGIIJIGGBFCGGIJIJJJJJJJIJJIJJJIIJJIJIEGGHIJIJIIIJJJJJHHHHHFDABD:;?;AB?CD?CACCC_Mismatch_0_Sense_+_Library_PoolC
CAATATGGCTTAATGGATAATGAGAGTGATGTACCATTGAAAGACCAGGAAACAGCCTCTTCCAGCTTCTCCCACGACGAGCAGCTTGTTAGAA
>Frequency_1_QualityScore_FFHHFFFGFGGFHIGCEIGEGGGFIIIJGIJJJHIIJG@GGIIJJJIJHIGHHEHHHFDFDDDC;ACDC@CDCDCDDCCCFECCCCCC_Mismatch_1_Sense_+_Library_PoolC
CCTTAATAATGTTGTGATAATTCATGTGAATTGACAGCACCCGGCAGGCTATTTACAGGGCCTGATAATAATAAATCAGTTTACTCCA
>Frequency_1_QualityScore_@?ACBCFAFGHAAH<CFAEC8F<:E0DGB9?BBDBGDGIEGHEHIIIIIFBDHH>C@GGHGA:DG@==?64??CDD>CCCEEAC>CDDCDDCCA_Mismatch_0_Sense_+_Library_PoolC
CATTATTCTTTATTATTTTGACGAGACTGATTAAATTACTAAAACAATGATGTGATATTTATTTTGAACCCTCTTCTTTCTTAGTTTCTATCAA
>Frequency_1_QualityScore_<AFHHHHJIIJIGGIJJJIJIIIJIEIFHIJJJJJIIHGGGHCHGHHIJGJJJJIJDHGHFFHHHFFEFCCEDEEDE_Mismatch_2_Sense_+_Library_PoolC
TAATTAACACTGGATTATTGACTCTTCTGCCGCAGGAGAGATCTTTTGCTATTGCTACTAGATTTGCTATTAGACTA
>Frequency_1_QualityScore_FFHHHGHJGIJIHIIIJJJJJJIIIJJIJGHIIDGHI?BFGIIIJIIDGGGJJIIIGIJJJIJHGGHHGHFFFFDDDDDDDDDDDDDDD_Mismatch_0_Sense_+_Library_PoolC
GATGATGGAAAGATGAAGAAATGTTTTATATTCCTTTCCGTCTCCTGTTTTTGTAAGATTATTAAGCATTACGCCAGAAGCAAATTCAA
>Frequency_1_QualityScore_D?HFFFHEHIGIIFGHEIIIEHGGGGFCGGIEGGHDHHDDGFFEGHEFFIHGGGHGGEGIGIIIIIIIIHHI;_Mismatch_0_Sense_+_Library_PoolC
TAGACTCATTATTCTTTATTATTTTGACGAGACTGATTAAATTACTAAAACAATGATGTGATATTTATTTTGA
>Frequency_1_QualityScore_FFGHDHFIJJJJJJJJJJJIJJJJJJHIJJJJJJJJJIJJJJJJJIJJJJHIJJJJJHHHHHGHFFFFFCCCEEEEEEEDDCDDDEEEEEEEDC_Mismatch_0_Sense_+_Library_PoolC
TTAGTGTAATTAACACTGGATTATTGACTCTTCTGCCGCAGGGGAGATCTTTTGCTATTGCTACTAGATTTGCTATTAGACTCATTATTCTTTA
>Frequency_1_QualityScore_FFHHHHHJJJJJJJJJJJJJJJJJJJJHIJJIJJJJJJJJJJHHHHHHFFFFFFFEEEEEEEEEDEEDDCBD_Mismatch_1_Sense_+_Library_PoolC
ACACTGGATTATTGACTCTTCTGCCGCAGGGGAGATCTTTTGCTATTGCTACTAGATTTGCTATTAGACCCA
>Frequency_1_QualityScore_FFFHHFFIIIJFIIGIIJJGHIJCDGEIJIIDEHJJJJIIFIGGGGIHIIGIEHJBCHFGHBCEF@DDECCEEEDDCDCCCCDDDEDDBDDDDD_Mismatch_1_Sense_+_Library_PoolC
CTTACCGTCTCCTGTTTTTGTAAGATTATTAAGCATTACGCCAGAAGCAAATTCAAACAAGTCAGTATGCCATACATAAGAATTATCCGTCAAC
>Frequency_1_QualityScore_FFHFHHHGIJEEHEHIJJIJJJJJJIJG_Mismatch_0_Sense_+_Library_PoolC
TAAAACAATGATGTGATATTTATTTTGA
>Frequency_1_QualityScore_FFHHGHHIJEHIIIJJJJIGFHJJJGGGIJJIJJJIJIIJJJJJJFIIIJJIJJJJJJIJJHHHHHFDDDD?ACCCCC@A?>A@CC>:@::3;>_Mismatch_2_Sense_+_Library_PoolC
CTATTCCTTACCGTCTCCTGTTTTTGTAAGATTATTAAGCATTACGCCAGAAGCAAATTCAAACAAGTCAGTATGCCATACATAAGAATTATCC
>Frequency_1_QualityScore_FFHHHHHJJJJJIJIJJIJIJJJIIIJJJJJJJJJJJ_Mismatch_0_Sense_+_Library_PoolC
TTATTGACTCTTCTGCCGCAGGGGAGATCTTTTGCTA
>Frequency_1_QualityScore_FFHHHHHJJJJJHHIIJJJJJJIJJJJIIJJJJJJJJJJJJJJJJJJJJIIGIJHGGHHFFFFFFEEEEEEEDE_Mismatch_1_Sense_+_Library_PoolC
CGTCAACTTTAGTGTAATTAACACTGGATTATTGACTCTTCTGCCGCAGGGGAGATCTTTTGCTATTGCTATTA
>Frequency_1_QualityScore_FDFHFBHGIII@GHH<CAFHGHGHCHHGEEE<FBDHGI=FHGHIEBEGIIIAFGEGGIIC@@@@GEAB9=;?CBC@ABCCCCCC>AF@::A4>>_Mismatch_0_Sense_+_Library_PoolC
AATGGATAATGAGAGTGATGTACCATTGAAAGACCAGGAAACAGCCTCTTCCAGCTTCTCCCACGACGAGCAGCTTGTTAGAATGTAAGAATAG
>Frequency_1_QualityScore_FFHHHHHJJJJJIJJJJJJJJJJJJJJJJJJJJJJIJJJJIJJJJJJJJJIIIIJJJJJJJIJJJJIIGHGEHHHHHHHFFFFDFFFDEEEEEB_Mismatch_0_Sense_+_Library_PoolC
TATTGCTACTAGATTTGCTATTAGACTCATTATTCTTTATTATTTTGACGAGACTGATTAAATTACTAAAACAATGATGTGATATTTATTTTGA
>Frequency_1_QualityScore_FFHHHHHJJJJJJJJJJHIIJJJJJJJJJJJIIJJJJJJJJJJJJJJJGJJIJIJJJHHFFFFFEEEEED_Mismatch_1_Sense_+_Library_PoolC
TTATCCGTCAACTTTAGTGTAATTAACACTGGATTATTGACTCTTCTGCCGCAGGGGAGATCTTTTGCCA
>Frequency_1_QualityScore_@1CCF?FFGF>FH@HFHAHFEGFDI;CG<@DBGGIIDFIFIE@BFFFBFFEIIGIIIED_Mismatch_0_Sense_+_Library_PoolC
TTTTTGTAAGATTATTAAGCATTACGCCAGAAGCAAATTCAAACAAGTCAGTATGCCAT
>Frequency_1_QualityScore_FFHHHHHHIJJJJJIJJJJJJIGIIJIJJJJJJJJIJJJJJIJJGIIIJIJJJJIJJIJJJIJJIJJJIHGJJHHHHHHHFFFEEEEDCCEEEE_Mismatch_1_Sense_+_Library_PoolC
GATCTTGTGCTATTGCTACTAGATTTGCTATTAGACTCATTATTCTTTATTATTTTGACGAGACTGATTAAATTACTAAAACAATGATGTGATA
>Frequency_1_QualityScore_DFHHHHHJJIHIGJIIIJJJHIIJIJJGIIIJJJJHIIFIJJFIJJJJDHGHGGIE_Mismatch_0_Sense_+_Library_PoolC
TTCAAACAAGTCAGTATGCCATACATAAGAATTATCCGTCAACTTTAGTGTAATTA
>Frequency_1_QualityScore_FFHHHHHHJJJJJJJJJJIJJJIJJJJJIJIJJIJJJIIJJIJJJJJI_Mismatch_0_Sense_+_Library_PoolC
GACGAGACTGATTAAATTACTAAAACAATGATGTGATATTTATTTTGA
>Frequency_1_QualityScore_FFHHGHHJJIJIJJJJJJJJJIJIJFHIJIIJJIJJJJJJJJJJJJJJIJJGIHIHJJJJJJJEECHHGHHHFFFFFEEEEEEFDDDDDDDDDD_Mismatch_0_Sense_+_Library_PoolC
TACGCCAGAAGCAAATTCAAACAAGTCAGTATGCCATACATAAGAATTATCCGTCAACTTTAGTGTAATTAACACTGGATTATTGACTCTTCTG
>Frequency_1_QualityScore_FDHDHHFGIGGHIICHHGHIGHEGHJIJHGI*B?8@AGHJJIFDHIJIGHHDHHFFFHBD>C=>@@ACC>?AA@@CCDCCDEDDDDC@CCDAC@_Mismatch_1_Sense_+_Library_PoolC
GACAATGTTCATCTAAGAAACTCGCCTGATCTCCCCCTTTTGACTTCTTTCACTTTTAAAAGGATGGGTGCATCTCTGTTCTTTCCAGATCACT
>Frequency_1_QualityScore_FFHHHCFGIIIIJIGIJIJJJEFHIGHEGIGHIIJGIIGIJJIHGIBHHGIIGIAEABFDDEEACDD??CACAC?ABCDD@CCCEDDDDDDD:@_Mismatch_0_Sense_+_Library_PoolC
ATGGGTGCATCTCTGTTCTTTCCAGATCACTGGCGTCATTTCGTCAACTTTTTCCGCAAAATTGGGCAATATGGCTTAATGGATAATGAGAGTG
>Frequency_1_QualityScore_FFHHHFHFEDHAGAHIGGIGIGFHIIIIJIJJDGEHGGIJJIIJJGIJIIIGIJGI@DCHJHHHGGGHHFFFFFCEEE3;=ADDDDADDDDDCD_Mismatch_1_Sense_+_Library_PoolC
GCTTGTTAGAATGTAAGAATAGTTGCTAACGGTGATGATGGAAAGATGAAGAAATGTTTTATATTCCTTTCCGTCTCCCGTTTTTGTAAGATTA
>Frequency_1_QualityScore_FFHHHHHIJJJJJJJJJHHIGJJJJJJJJJJJIGHIJIJIJJJJJJJJJIJJJJJJIHHBFFFFEEEDCDEDDDDECDDCDDEDDDDEEDEDDD_Mismatch_0_Sense_+_Library_PoolC
TTATCCGTCAACTTTAGTGTAATTAACACTGGATTATTGACTCTTCTGCCGCAGGGGAGATCTTTTGCTATTGCTACTAGATTTGCTATTAGAC
>Frequency_1_QualityScore_FFHHHHHJJJJJJJJJIJJJJJJIJJJJJJJJJJJJJJJJGIIGIJJJJIBHHGHHGHHFFFFFFEEEEECEEDEDCDCCCDDCDFEEEDDCDD_Mismatch_1_Sense_+_Library_PoolC
ATGTAATTAACACTGGATTATTGACTCTTCTGCCGCAGGGGAGATCTTTTGCTATTGCTACTAGATTTGCTATTAGACTCATTATTCTTTATTA
>Frequency_1_QualityScore_FFHHHHHJJJIJJJJJIJJJIJJIFGHIGIGIJJJJJJJJJJIJIJJJJJJJJII_Mismatch_0_Sense_+_Library_PoolC
ACGCCAGAAGCAAATTCAAACAAGTCAGTATGCCATACATAAGAATTATCCGTCA
>Frequency_1_QualityScore_DFHHHHHJJJJJJIJJJJIHIIIJJJJJIIJJJJJGGIIIJJJJJJJJJJJJJGIJJIJJGIGIJJJCHAGICHIIHHHHHFFFDCBBBB=BCD_Mismatch_0_Sense_+_Library_PoolC
TCTATCAAATTATATTTTGAGAGATCCCATTTCTTGGTCCAACCTTAATAATGTTGTGATAATTCATGTGAATTGACAGCACCCGGCAGGCTAT
>Frequency_1_QualityScore_FFHHHHHJJJJJJIIJJJJHGIJJJJIJJJIJJJJJJIIJJJJJJJJJIJJJJJIGIJIJJJJHHHHHHFFFFFFEDECECECDEDCDDDDDDD_Mismatch_0_Sense_+_Library_PoolC
TTTCCGTCTCCTGTTTTTGTAAGATTATTAAGCATTACGCCAGAAGCAAATTCAAACAAGTCAGTATGCCATACATAAGAATTATCCGTCAACT
>Frequency_1_QualityScore_8;+2ADDGGGEHEHIIDG>@FG+<8C<*1?**?E4CGHG@>BH@H_Mismatch_2_Sense_+_Library_PoolC
AAGACTGATTAAATTACTAAAACAATGCTGTGATATTTATTTTGA
>Frequency_1_QualityScore_DDFFAFA@@CCA:1C+AE?B3?<;*1?<F4DF4?909))0?F<9*BF8..=CFFGG_Mismatch_1_Sense_+_Library_PoolC
TTCAAACAAGTCGGTATGCCATACATAAGAATTATCCGTCAACTTTAGTGTAATTA
>Frequency_1_QualityScore_DFHHHHHJJJJIIIJJ@FHIIJJIEIIJIJJJJJJJJJJJJJJJJJJIHJJJJEHIJJJIJJJHHHH_Mismatch_1_Sense_+_Library_PoolC
ATTCCTTACCGTCTCCTGTTTTTGTAAGATTATTAAGCATTACGCCAGAAGCAAATTCAAACAAGTC
>Frequency_1_QualityScore_3B3?C?F:AFG@FB8??):?3??*)009DF9<0?D=<C.BB)/7=4CFD=(=;?>37).).;@(;((6?_Mismatch_1_Sense_+_Library_PoolT
GCTTCTCCCACGACGAGCAGCTTGTTAGAATGTAAGAATAGATGCTAACGATGATGATGGAAAGAAGAA
>Frequency_1_QualityScore_FFHHHHHJIJJFIJJJJJJJIJJJJJJJIGGGIIGHIJJJJJJJJIJIJIJIIIJJJIJIIJJJJJHGHHHGHHHFEFFDEFDEEEDDBCD_Mismatch_2_Sense_+_Library_PoolT
GGAAGAGACTGATTAAATTACTAAAACAATGATGTGATATTTATTTTGAACCCTCTTCTTTCTTAGTTTCTATCAAATTATATTTTGAGCA
>Frequency_1_QualityScore_FFHHHHHJIJIJJJJJJIJJIJIIJJJJGHJJJJIJIJJJJJJJJIJIJIJJJJIJHHFFFFFFDEEEEEEDDDDDD@_Mismatch_2_Sense_+_Library_PoolT
AATTTTTTATATTCCTTACCGTCTCCTGTTTTTGTAAGATTATTAAGCATTACGCCAGAATCAAATTCAAACAAGTCA
>Frequency_1_QualityScore_FFHHHHHJJJJJJJJJIJJJJJDIJIJJJJJIIJJHIIJJIIIGJJJJHIGJJJJJHHADDFFFFEE@CCBDDDDDDDDDDDCEEDDEEEDECC_Mismatch_0_Sense_+_Library_PoolT
TCTTCCAGCTTCTCCCACGACGAGCAGCTTGTTAGAATGTAAGAATAGTTGCTAACGGTGATGATGGAAAGATGAAGAAATGTTTATATTCCTT
>Frequency_1_QualityScore_FFHHHHHJJJJJGIIJJJGHGG<CEHIIIJJJJJJJIIJJJJJJJJJJJJJJJJJJIJJJIJJJIJJJHHHFFDDDDDDDBCDDBDCDCCDDDD_Mismatch_2_Sense_+_Library_PoolT
CAGGCTTAATGGATAATGAGAGTGATGTACCATTGAAAGACCAGGAAACAACCTCTTCCAGCTTCTCCCACGACGAGCAGCTTGTTAGAATGTA
>Frequency_1_QualityScore_FFHHHHHJJJJJJJIJJJJJJJJJJJJJJJJJJJJJJJJJIJGIJJIJIIHHHHHHHFFFFFFDEEEEEEEEDEECDDD_Mismatch_2_Sense_+_Library_PoolT
CGTAATTAACACTGGATTATTGACTCTTCTGCCGCAGGGGAGATCTTGTGCTATTGCTACTAGATTTGCTATTAGACCA
>Frequency_1_QualityScore_FFHHHHHJJJGJIJIJJJJJJJJJIJJIJJJIJIGJJJHIIJJJJJIIGEHHJJJJJJJJJHHHGHHHFFFFFFEEEEEDB_Mismatch_2_Sense_+_Library_PoolT
ACAACAAGTCAGTATGCCATACATAAGAATTATCCGTCAACTTTAGTGTAATTAACACTGGATTATTGACTCTTCTGCCGA
>Frequency_1_QualityScore_FDHHHFHJJIJIHJIGDHIIIJJGIDIJJJJJIJJIIJJJIEGIJIDIHHHFDF@>>ACCEEEDCDCDDEEDDDCDCCEEFEDCDC_Mismatch_0_Sense_+_Library_PoolT
GTTGTGATAATTCATGTGAATTGACAGCACCCGGCAGGCTATTTACAGGGCCTGATAATAATAAATCAGTTTACTTCATTTTCCAG
>Frequency_1_QualityScore_FFHHHHHJIJJHGJIIJJJJJJ+AHHIJIJJJJJJIJJJIJJJJJDIJJGHHIJJHHFHGHHFFEFFFFCEEEDEEEEDDDD_Mismatch_1_Sense_+_Library_PoolT
GATAATTCATGTGAATTGACAGTACCCGGCAGGCTATTTACAGGGCCTGATAATAATAAATCAGTTTACTTCATTTTCCTGA
>Frequency_1_QualityScore_FFGHHGHIIJJJIIGIIJIIHIJJJJJJJJJIJJJIGGIIJJIGJIIHIJJJJJJJJBEHHHHHGFFFFFDE_Mismatch_1_Sense_+_Library_PoolT
CTGCCGCAGGGGAGATCTTGTGCTATTGCTACTAGATTTGCTATTAGACTCATTATTCTTTATTATTTTGGA
>Frequency_1_QualityScore_FDHHHHHJJJJJJJJJJJJJJJJJJJJJJJJJJJJJIJJJJJJJJJJJJJJJHHHHHHFFFFFFEEEEEEEEEFDDDDDDDDDDDDDDDDDDDD_Mismatch_0_Sense_+_Library_PoolT
GTAATTAACACTGGATTATTGACTCTTCTGCCGCAGGGGAGATCTTTTGCTATTGCTACTAGATTTGCTATTAAAAAAAACAAAAAAAAGATCG
>Frequency_1_QualityScore_EFHDHHFGFFHFEHGHHIJIJIIIIJJJGGIGGIJGHGDGHHHJHHIHIJIEHICHICHHIIGIIIEGIHHFFHHFEEFFFEDDEEEACDDCDD_Mismatch_0_Sense_+_Library_PoolT
CTAGCCCAGAGTCAGTTTTCCTTCAAATTCGAAGAGCTAGTTATAAACATGGAGATCTTTTGCTATTGCTACTAGATTTGCTATTAGACTCAAA
>Frequency_1_QualityScore_?BBBDFFGH@FGGHEGGFHGDDHIIIIIED?@FEF<FFFGG<C=CHG>.=CCGEHAEHEFDC)7)..;>C>C@>C>A>AC?CC;ADC_Mismatch_0_Sense_+_Library_PoolC
CAGCTTCTCCCACGACGAGCAGCTTGTTAGAATGTAAGAATAGTTGCTAACGGTGATGATGGTAAGATGAAGAAATGTTTTATACTA
>Frequency_1_QualityScore_1B;?A>FDFFFBC3:A+<F<<AF91:E?GI@FA0@D1D@;@@8=F>C7@FEFEAC7@AEEE@A;BDBBDBBDB>ABC_Mismatch_2_Sense_+_Library_PoolC
AAATTAACACTGGATTATTGACTCTTCTGCCGCAGGAGAGATCTTTTGCTATTGCTACTAGATTTGCTATTAGACTA
>Frequency_1_QualityScore_A=DDF:CGE?AB<BHDDHIBEFAF<00?@D(0980)=F4==C=77=@AEE))7A3>?EE=B\3/\,5>:834>@>>A>@ABB?A>44(3>AB4>_Mismatch_0_Sense_+_Library_PoolC
GCCTCTTCCAGCTTCTCCCACGACGAGCAGCTTGTTAGAATGTAAGAATAGGTGCTAACGGCGAGGATGGAAAGATGAAGAAATGTTGTATATT
>Frequency_1_QualityScore_FFHHHHHJJJJJJIJJJJJIJJIJJJJIJIJJJJJJJGIIJJGIIGDGIJJIJHHHEHGFDFFFDDD@DACDDD>CCDCCDCDCC?AA:AADCD_Mismatch_1_Sense_+_Library_PoolC
AACAACCTCTTCCAGCTTCTCCCACGACGAGCAGCTTGTTAGAATGTAAGAATAGTTGCTAACGGTGATGATGGAAAGATGAAAAATGTTTTAT
