# Supplementary material for: Differential Gene Expression Reveals Candidate Genes for Drought Stress Response in Abies alba (Pinaceae)
Source: PLoS One. 2015 Apr 29;10(4):e0124564. doi: 10.1371/journal.pone.0124564 (PMC4414588; doi:10.1371/journal.pone.0124564)
Supplement: S2 File — (GZ) [file pone.0124564.s002.gz › comp29367_c0_seq1.fa]

>comp29367_c0_seq1 len=595 path=[1:0-594]
ACGAGCTCCGAGTAGCAGAGAGAATCAACACAGGTGCAATCTGTTATCTTATCTGCTTTCACTTCGGTCTTCCTCCACGAATCCTCCTCCTTCACACCGTGTTCAGAATGGTTCAAATTCTAACGATAACGTTAACCGGAGGCGTCCGGGATGACCCTGCGGTCCTATCTGCTCCAACCGAGTCAAGAAAAACGCATTGTAAATATTAAATATAAGTAGTTAGCCGTTTGGAATTTATCTTTCTAGGTAGGTTACTATATGGCTCACCATTGCAAACCAACGGTTCAGAGCAAACCTTTTTAGATCAGGAGCAAAGTCAAGATGGAGCATGAGCAAAGTCAAGTAAAGTCAATCCTTGCTCCATCAAAATAAAGTCAATCATAACTTTGATCTTACTCCTGCTCCATCAGATGGAAAGCTCATAAACTTTAAGCTGGTAGACTCCACCCTGCAAACCAAACATGTCAGACAGGATATATGGAAATTAATTTTACTGCTGTTAAATTAATTTTGGTTTTTCTCATCTTACCAAATTAAATTACAAATTGCAATGCATCATTTCATGTATTTTATGGCAATCACTTGGGATCGTTTC

>Frequency_1_QualityScore_FFHHHHGJJFEHJJJJIIJJJIGGIIJIIJJJIJGIIJIIHHHGGIIJGE/.17=DHIJHEHHFHFCDEB@@CC@CCCDCCCDDDDEDDDDADD_Mismatch_0_Sense_+_Library_PoolT
TAGATCAGGAGCAAAGTCAAGATGGAGCATGAGCAAAGTCAAGTAAAGTCAATCCTTGCTCCATCAAAATAAAGTCAATCATAACTTTGATCTT
>Frequency_2_QualityScore_FEFDFFFGGGEGEFEEEGB?EFEEFGGGGGGGGG@EFEFECFEEEEEEEGEEEGAEGFE?CEEFEEEEECEEDCCCCCCCCDDBCCCA?CCBCC_Mismatch_0_Sense_+_Library_PoolC
GGAATTTATCTTTCTAGGTAGGTTACTATATGGCTCACCATTGCAAACCAACGGTTCAGAGCAAACCTTTTTAGATCAGGAGCAAAGTCAAGAT
>Frequency_2_QualityScore_FFHHHHHIIIIIIIGIEG<7<CGIIHHIJJIIJIJGGIIJIIIIHGIIIGIIIIIHIJIHHIIIGIIIHEIIIIIIIGEEFEBCEEECECC_Mismatch_0_Sense_+_Library_PoolC
GCAAAGTCAAGTAAAGTCAATCCTTGCTCCATCAAAATAAAGTCAATCATAACTTTGATCTTACTCCTGCTCCATCAGATGGAAAGCTCAT
>Frequency_2_QualityScore_FFHHHHHJIIJIJIJIJJHJGIJIJIJJIIGH::?CEGIIHIIJJJIIIIIIIHIIEGGIIIJIIIIJIGIHIGHGGGFGGFFFEEEDEEDCCC_Mismatch_0_Sense_+_Library_PoolC
AAGATGGAGCATGAGCAAAGTCAAGTAAAGTCAATCCTTGCTCCATCAAAATAAAGTCAATCATAACTTTGATCTTACTCCTGCTCCATCAGAT
>Frequency_2_QualityScore_EEHC=EFIGGGDIIIICHHIIIF?CAHCGCDGHIIIIIGCEIIIIIFGDIEGCCEGGHGGHFE;DGEAEEBAA@@CDDA@CACCCCC?BCB?CB_Mismatch_0_Sense_+_Library_PoolC
ATGGAAAGCTCATAAACTTTAAGCTGGTAGACTCCACCCTGCAAACCAAACATGTCAGACAGGATATATGGAAATTAATTTTACTGCTGTTAAA
>Frequency_2_QualityScore_FFHHHHHJJJIIIIIJIJJJJJJJIHIIJJIJJJJJIJIJJJIJJJJJHIIJIIIIIIJJJJIIGIIGHGGDFFEEEDCDCCCCCCBCCEECCD_Mismatch_0_Sense_+_Library_PoolC
ATCTTACTCCTGCTCCATCAGATGGAAAGCTCATAAACTTTAAGCTGGTAGACTCCACCCTGCAAACCAAACATGTCAGACAGGATATATGGAA
>Frequency_2_QualityScore_EEEHHHFIHEEGIGIHIIGIIIHHGIGGHIIIIIIIIIIIIIIIIIIGGIEGGGHIIHIIIIGIAGEGGGGFFEECEEEEDEDCCDDCCCCDCE_Mismatch_0_Sense_+_Library_PoolC
TGGAAAGCTCATAAACTTTAAGCTGGTAGACTCCACCCTGCAAACCAAACATGTCAGACAGGATATATGGAAATTAATTTTACTGCTGTTAAAT
>Frequency_2_QualityScore_EAGFGHGCEGEGGEGFGIGA99=AFHIHGGECCGGGGHEGIHGHDGGGGBBGECDCGHGGIFGGIDECC?CFEGEEEEEDDCCA=3==ACABCA_Mismatch_0_Sense_+_Library_PoolC
GAGCAAAGTCAAGTAAAGTCAATCCTTGCTCCATCAAAATAAAGTCAATCATAACTTTGATCTTACTCCTGCTCCATCAGATGGAAAGCTCATA
>Frequency_1_QualityScore_FFHHHFHJJJJJJIJJJJIJJJJJJJJIIJJJJJJJJJJJJDGHHJJJJIJJJJJJJJJIIJJIIJJHHEHHHHFEFFFFFDDDDDDDDDEEDD_Mismatch_1_Sense_+_Library_PoolC
TCTGGTAGACTCCACCCTGCAAACCAAACATGTCAGACAGGATATATGGAAATTAATTTTACTGCTGTTAAATTAATTTTGGTTTTTCTCATCT
>Frequency_1_QualityScore_FFHHFFHJJJJJJJIJJIJJJJJJJJJJJIIJJJJJJJJJJJJIJJJJJIJJJJIJHHFFDDBDDDDDDDDDDDDDDDDDBDDDDDDDDDDCCC_Mismatch_0_Sense_+_Library_PoolC
CCTCCTCCTTCACACCGTGTTCAGAATGGTTCAAATTCTAACGATAACGTTAACCGGAGGCGTCCGGGATGACCCTGCGGTCCTATCTGCTCCA
>Frequency_1_QualityScore_FFHHHHGJJJJJJJJJJJJIJJJJJJJJJJJJJJIBHHIIJJJJJJJJJJJIIJJJJIHGHHHHHGHFFBEAEDEDFEDDACDDDDEEEDDDDD_Mismatch_0_Sense_+_Library_PoolC
TCCATCAGATGGAAAGCTCATAAACTTTAAGCTGGTAGACTCCACCCTGCAAACCAAACATGTCAGACAGGATATATGGAAATTAATTTTACTG
>Frequency_1_QualityScore_FDDDAFHGEIIG@E>IGIIIG<HFHGAECCEDHGGH@FHEIGBGHEFEGGGIIIHIEHECGHCCEGEGCHHGEEH@EHFFEDDCECECB?;_Mismatch_1_Sense_+_Library_PoolC
GTAAAGTCAATCATAACTTTGATCTTACTCCTGCTCCATCAGATGGAAAGCTCATAAACTTTAAGCTGGTAGACTCCACCCTGCAAACCAA
>Frequency_1_QualityScore_FFHHHHHGIIJJJIJJJJJJJJJJJHIIJJJJJIJJJJIIGHIJJJJJJJJJJJIJIHIJJGJJIJI_Mismatch_1_Sense_+_Library_PoolC
CATATGGAAATTAATTTTACTGCTGTTAAATTAATTTTGGTTTTTCTCATCTTACCAAATTAAATTA
>Frequency_1_QualityScore_FFHHHHHIJJJJJJGJJIIIJJJJGIIJJIHGIGIJJIJJHIIJIJJJJJIJJIJJJJJJJIHHHHEHFDEFFFFEDEEEDDDDDDDDDDDDDD_Mismatch_0_Sense_+_Library_PoolC
GAAAAACGCATTGTAAATATTAAATATAAGTAGTTAGCCGTTTGGAATTTATCTTTCTAGGTAGGTTACTATATGGCTCACCATTGCAAACCAA
>Frequency_1_QualityScore_FFHHHHHJJJJJJJJJJJJJJJJJIJJJJIJJIJJJJJJJJJIJIJIJHIJJJJJJIIIJIIIHCHHHHDFFFFEDDEDDCDDDDDDDBCCDDE_Mismatch_0_Sense_+_Library_PoolC
GTCAATCATAACTTTGATCTTACTCCTGCTCCATCAGATGGAAAGCTCATAAACTTTAAGCTGGTAGACTCCACCCTGCAAACCAAACATGTCA
>Frequency_1_QualityScore_BAA2CDFBFBGFFECAD4FEFFF=?FC*:C?FGIFIAEFGFE8B<<DFFCCFGIFEEG<).=7@=A_Mismatch_0_Sense_+_Library_PoolC
TAGACTCCACCCTGCAAACCAAACATGTCAGACAGGATATATGGAAATTAATTTTACTGCTGTTAA
>Frequency_1_QualityScore_FFHHHHHJIJJJJJJJGJFIJJJJJGIIJJJJJJJHJ::?DFHJIJJJJJJJJJJJJJJJJIJIIIJJJJJJJJJHHHGHHFFFFFFEEDEEED_Mismatch_0_Sense_+_Library_PoolC
AAGTCAAGATGGAGCATGAGCAAAGTCAAGTAAAGTCAATCCTTGCTCCATCAAAATAAAGTCAATCATAACTTTGATCTTACTCCTGCTCCAT
>Frequency_1_QualityScore_FFHHGHHIHHIGHHIGHIDHDHHFHI?FHIJJEGIJJIJJJJJJIJJJIIIJHIJJJJJIIJJJJJHEHGHEHHFFFFFDFCEDEE_Mismatch_0_Sense_+_Library_PoolC
CCAAACATGTCAGACAGGATATATGGAAATTAATTTTACTGCTGTTAAATTAATTTTGGTTTTTCTCATCTTACCAAATTAAATTA
>Frequency_1_QualityScore_FFHHHHH<<AEGIJIJJJJJJJJJIIIJJJJIIIIJJJJJJJJJJJJJJJJJJJJJJJJIJJJJJIJIJIJIJJJJHHHHHHEFFFFFEEEEDE_Mismatch_0_Sense_+_Library_PoolC
TAAAGTCAATCCTTGCTCCATCAAAATAAAGTCAATCATAACTTTGATCTTACTCCTGCTCCATCAGATGGAAAGCTCATAAACTTTAAGCTGG
>Frequency_1_QualityScore_FFAACDFIJJJJJJJJJJJJJJJJJJHIIIJJJJJJJJJJJJJJIJJJJJJJJJJJJJJJIJJIIIIGGDGIJJIGHHHGHFFFFFFDECEEDD_Mismatch_0_Sense_+_Library_PoolC
TCAATCCTTGCTCCATCAAAATAAAGTCAATCATAACTTTGATCTTACTCCTGCTCCATCAGATGGAAAGCTCATAAACTTTAAGCTGGTAGAC
>Frequency_1_QualityScore_FFHHHHHJJIJJJJJJJJJJJJJFFHIJIJJJJJJJJJJJJJJJJIJJJJIIJJJJFIJHIIJJIGFFHHHCFFFFFEFEEDEEDDDCDDEECD_Mismatch_1_Sense_+_Library_PoolC
AAAGCTCATAAACTTTAAGCTGGTAGACTCCACCCTGCAAACCAAACATGTCAGACAGGATATATGGAAATTAATTTTACTGCTGTTAAATGAA
>Frequency_1_QualityScore_FFHGHGHJJJJJJJJJHHIIJIJJJJII:1:CGHIJJJJJJJJJJIIIJJJJIIEFHIJJJJJJJJJJJGHJIIGHHHHHFFFFFEEDEEEDDC_Mismatch_0_Sense_+_Library_PoolC
TGGAGCATGAGCAAAGTCAAGTAAAGTCAATCCTTGCTCCATCAAAATAAAGTCAATCATAACTTTGATCTTACTCCTGCTCCATCAGATGGAA
>Frequency_1_QualityScore_FFHHHHHJJJIJIJJJJHIIJJJIJJIJJIIJJJJJJJJHIJJJIJIIJJJ908=EHIJJIJJJJJJJHGFHHGHHFDDFFFFDEECEEDDDDE_Mismatch_0_Sense_+_Library_PoolC
TTAGATCAGGAGCAAAGTCAAGATGGAGCATGAGCAAAGTCAAGTAAAGTCAATCCTTGCTCCATCAAAATAAAGTCAATCATAACTTTGATCT
>Frequency_1_QualityScore_FFGHH<<<AFHIIIJJJJJJJJJJIJJJJGIGIJJJJJJJGIIJHJIJGIJJIJJJIJIBDHJJIGIIJIJIIJFHHGHHHFFDFFFEDECECC_Mismatch_1_Sense_+_Library_PoolC
AAGTCAATCCTTGCTCCATCAAAATAAAGTCAATCATAACTTTGATCTTACTCCTGCTCTATCAGATGGAAAGCTCATAAACTTTAAGCTGGTA
>Frequency_1_QualityScore_B=:?C3+CE?++A<C<AE@33C<:)CDDDDE<D;D2B*8B9DBBBC93@C;A9(7)=7?A>C>@AA;;;6>@_Mismatch_2_Sense_+_Library_PoolC
TGCCTCACCATTGCAAACCAACGGGTCAGAGCAAACCTTTTTAGATCAGGAGCAAAGTCAAGATGGAGCATG
>Frequency_1_QualityScore_FFHHHHHIIIJJJJIJGIIJJJJJIJJJJJJJJJJJJJJJJJIJJJJJJJGJJJJJJHIJJJJJJHHHHHHFFFFFFEE_Mismatch_0_Sense_+_Library_PoolC
AAACATGTCAGACAGGATATATGGAAATTAATTTTACTGCTGTTAAATTAATTTTGGTTTTTCTCATCTTACCAAATTA
>Frequency_1_QualityScore_DBFDBDHGFHHIIAFHHH??AEGGGIG<FCGEE?DFDHIGICD<BGGICGFGICHGHIFGEGIIFEHFD@@DCECACBCCCCCCCCCCCACC?A_Mismatch_0_Sense_+_Library_PoolC
GTTAGCCGTTTGGAATTTATCTTTCTAGGTAGGTTACTATATGGCTCACCATTGCAAACCAACGGTTCAGAGCAAACCTTTTTAGATCAGGAGC
>Frequency_1_QualityScore_FFHHHHHJIJJIJJJJIHFEEHIHIJJIIJJJJIJJJJIIIJJJIJIEGHIHIJIJIJIIIIIIIGHFHFFCCBDFCEDCDEDDDDDDC>ACCC_Mismatch_0_Sense_+_Library_PoolC
TGGAATTTATCTTTCTAGGTAGGTTACTATATGGCTCACCATTGCAAACCAACGGTTCAGAGCAAACCTTTTTAGATCAGGAGCAAAGTCAAGA
>Frequency_1_QualityScore_FFHHHHHJJJJJJJJJJJJJJJJJJJJIJJJJJJJIJJJJJJJJJEHJHIJJJIIJJJIJ=8BEGIIJIHHHGHHFFFDFECEEECDDEDDDCD_Mismatch_0_Sense_+_Library_PoolC
CAAACCTTTTTAGATCAGGAGCAAAGTCAAGATGGAGCATGAGCAAAGTCAAGTAAAGTCAATCCTTGCTCCATCAAAATAAAGTCAATCATAA
>Frequency_1_QualityScore_FFHHHHGIJJJIJJJJJJJJJJJIIIJJJJJJJJHJJJJJIIJJJJJGJGIIHHIIJJJJIIIIIIJIEHIIIHHF_Mismatch_1_Sense_+_Library_PoolC
GAAATTAATTTTACTGCTGTTAAATTAATTTTGGTTTTTCTCATCTTACCAAATTAAATTACAAATTGCAATGCAA
>Frequency_1_QualityScore_FFHHHHHJJJJIIIJJJ_Mismatch_0_Sense_+_Library_PoolC
TTACTGCTGTTAAATTA
>Frequency_1_QualityScore_DFDHGHHJJIIIJJJGGGJJJJJJJIHGGIJIJJJJIIJGIJJJJIJJJGIJJJJJJFIJIIGIEHEF>AACEFFEEDECFCCDDDDDDDEDDC_Mismatch_0_Sense_+_Library_PoolC
CTGCTCCATCAGATGGAAAGCTCATAAACTTTAAGCTGGTAGACTCCACCCTGCAAACCAAACATGTCAGACAGGATATATGGAAATTAATTTT
>Frequency_1_QualityScore_FFHHHHHJJIJJJJJJJJJJHHIIHIIJJJJJJJJJJJJJJJJJJIJJIJJJJJJJFHIJJJJJJHHEHFFFFFDEEEEEDDDDDDCDDDDEDD_Mismatch_0_Sense_+_Library_PoolC
TTGGAATTTATCTTTCTAGGTAGGTTACTATATGGCTCACCATTGCAAACCAACGGTTCAGAGCAAACCTTTTTAGATCAGGAGCAAAGTCAAG
>Frequency_1_QualityScore_FFHHHHHJJJJJJJJJJJJJJJIJJJJJJJJJJJJJJIJJJJJJJJJJIIJJJJJJJJJIJGGHHFFFFECEECCEEEDDDDDDDDDDDDDDDC_Mismatch_0_Sense_+_Library_PoolC
ATCTGTTATCTTATCTGCTTTCACTTCGGTCTTCCTCCACGAATCCTCCTCCTTCACACCGTGTTCAGAATGGTTCAAATTCTAACGATAACGT
>Frequency_1_QualityScore_FDHFHDDIGHHHIJEBHHGIIIIIEIJIJIIIJJIIIJJIJIJJIIIIJJJJGGCHIIJJIGEHIJGEE=A?BDCEEE;@AEBBCDDDCDBBAB_Mismatch_0_Sense_+_Library_PoolC
AAATAAAGTCAATCATAACTTTGATCTTACTCCTGCTCCATCAGATGGAAAGCTCATAAACTTTAAGCTGGTAGACTCCACCCTGCAAACCAAA
>Frequency_1_QualityScore_ADBFFB?EA:2AFAFEHBFEFABCBBAFECDDGIIEGIFGEIEIFFFIIBFBGIFBFGEFEE=CAEEFFECEFFFEDBB@BCCACCEEBB@>AB_Mismatch_0_Sense_+_Library_PoolC
AAACCAAACATGTCAGACAGGATATATGGAAATTAATTTTACTGCTGTTAAATTAATTTTGGTTTTTCTCATCTTACCAAATTAAATTACAAAT
>Frequency_1_QualityScore_FFFHHHHIIJHIJJJJJJJJJJJJJJJJJJJJJJJJIJJJJJJFHJJJJJJJIJJJJIIIJJJJIIJJJJG_Mismatch_0_Sense_+_Library_PoolC
GGATATATGGAAATTAATTTTACTGCTGTTAAATTAATTTTGGTTTTTCTCATCTTACCAAATTAAATTAC
>Frequency_1_QualityScore_FFHHHHHJJJJJJJJJJJIJJJJJIJJJIIIJJJJJJJJJJJJJIJJIJJJIJJGJJFHIJJIIHIIJJHHFHHHFFFFDABEDDDDDCCBDDD_Mismatch_0_Sense_+_Library_PoolC
ATAACTTTGATCTTACTCCTGCTCCATCAGATGGAAAGCTCATAAACTTTAAGCTGGTAGACTCCACCCTGCAAACCAAACATGTCAGACAGGA
>Frequency_1_QualityScore_FFHHHHHJJJJJJJJJJJJJJIJIJJJJJJJJJJJJJIJJJJJGIIIJJJJJJJIGJJJJJEHIHGFEECDDFFEEEEDBCDCDDED@CDDDDC_Mismatch_1_Sense_+_Library_PoolC
CCTCCTGCTCCATCAGATGGAAAGCTCATAAACTTTAAGCTGGTAGACTCCACCCTGCAAACCAAACATGTCAGACAGGATATATGGAAATTAA
>Frequency_1_QualityScore_FFHHGHHIGIJJJIIJJGJJJJIJJGIEFHIIJIJJIIIJJJIJJJJJJJIJJJJJJIGGGDHIGGGIJ_Mismatch_1_Sense_+_Library_PoolC
ATTTTACTGCTGTTAAATTAATTTTGGTTTTTCTCATCTTACCAAATTAAATTACAAATTGCAATGCAC
>Frequency_1_QualityScore_DDF<@DFGGBGE<AFFAECGHIIIGCHDAHCH@DFGFHEBFH4D88B3BBGHEGGCBEHGC=;EHF?BE?D?CDCEC>CC@CCCCCCCC_Mismatch_0_Sense_+_Library_PoolC
CAACGGTTCAGAGCAAACCTTTTTAGATCAGGAGCAAAGTCAAGATGGAGCATGAGCAAAGTCAAGTAAAGTCAATCCTTGCTCCATCA
>Frequency_1_QualityScore_FFHHHHHIJJJJIJJJJJJIIJEHIGGGGIIJIIJIJJJIIICHIJJJAHGHJGGHIGEHGHHHFFF1>AEEEDDCDCCDDDEDCDCCC5,5:?_Mismatch_1_Sense_+_Library_PoolC
GCTCACCATTGCAAACCAACGGTTCAGAGCAAACCTTTTTAGATCAGGAGCAAAGTCAAGATGGAGCCTGAGCAAAGTCAAGTAAAGTCAATCC
>Frequency_1_QualityScore_FFHGHHHJJJJJGGJJIIIIIJJJIJJJJJJJIJFHIGHIJJJIJIIJJJIJHHHHGHHFFFFFFDDDD?CDDDDDDDDDBDDCCDDDDDDDDC_Mismatch_0_Sense_+_Library_PoolC
ACGAGCTCCGAGTAGCAGAGAGAATCAACACAGGTGCAATCTGTTATCTTATCTGCTTTCACTTCGGTCTTCCTCCACGAATCCTCCTCCTTCA
>Frequency_1_QualityScore_FFHHHGHIFFFFHHIJ@GIGGEGGHEHIIJIICHHIIGGBFFFH=FGGFGHIFHGHIGGCGIJIHHHHGADEEDDBEAECDEEEDDBDDB?AC>_Mismatch_0_Sense_+_Library_PoolC
TAAGCTGGTAGACTCCACCCTGCAAACCAAACATGTCAGACAGGATATATGGAAATTAATTTTACTGCTGTTAAATTAATTTTGGTTTTTCTCA
>Frequency_1_QualityScore_FFHHHHHJJJIJJJJJJJHJJJJIJJJJJJJIJJJJJJJJJJJHDGHIIJIJGJJJIJJHHGJJJJHIJJIIJIGHHHFFFFEEEDDDBDDCCC_Mismatch_0_Sense_+_Library_PoolC
AAGTCAATCATAACTTTGATCTTACTCCTGCTCCATCAGATGGAAAGCTCATAAACTTTAAGCTGGTAGACTCCACCCTGCAAACCAAACATGT
>Frequency_1_QualityScore_FFHHGHHHIIJJIJIJJJJJJIJJJJJJJIJJIJIIJJJIIJJIJJGIJJJJJJJJIJJJIJJJJIIJJEGGGIGGHHFHEFFFFF_Mismatch_0_Sense_+_Library_PoolC
AGCAAAGTCAAGATGGAGCATGAGCAAAGTCAAGTAAAGTCAATCCTTGCTCCATCAAAATAAAGTCAATCATAACTTTGATCTTA
>Frequency_1_QualityScore_FFHHHHHJJJJJJJJJIJJJJJJJJJJJJJGIJIJJJJJJJJJJJJIJJIJJJIGJJIIIJJJHHHHFFCEFFFEEEEEECEEEDFDDDDDDCC_Mismatch_0_Sense_+_Library_PoolC
CAGATGGAAAGCTCATAAACTTTAAGCTGGTAGACTCCACCCTGCAAACCAAACATGTCAGACAGGATATATGGAAATTAATTTTACTGCTGTT
>Frequency_1_QualityScore_DDHFDDDG?AEC@FH<FH9?E9FCAEC<E;FG9?FCDGGHGDHI@BEGIHHIBG@CE@28C@ECGHHEHDBBD@A>A>CCCBC=;A>>D>;C_Mismatch_0_Sense_+_Library_PoolC
ATCTTACTCCTGCTCCATCAGATGGAAAGCTCATAAACTTTAAGCTGGTAGACTCCACCCTGCAAACCAAACATGTCAGACAGGATATATGG
>Frequency_1_QualityScore_FF,CFDFGGIIECEGGHIIJJIIIIJII:1:?CGHIJJJIJIJJIJIIHIIGDHD?DHIIJIGHIIEGEDHIGIFJIGHHFHFFFFFFECEE@C_Mismatch_1_Sense_+_Library_PoolC
TGAAGCATGAGCAAAGTCAAGTAAAGTCAATCCTTGCTCCATCAAAATAAAGTCAATCATAACTTTGATCTTACTCCTGCTCCATCAGATGGAA
>Frequency_1_QualityScore_DDHHFBDHGGIECHEHEHGGDFAF=GEGEGEDD9BD9CBBBBGGGHGGGGGHIG:DBCFC)6C=)8==EHHFEH(,55=?@CCC?;;?B8AACC_Mismatch_0_Sense_+_Library_PoolC
TAAATATAAGTAGTTAGCCGTTTGGAATTTATCTTTCTAGGTAGGTTACTATATGGCTCACCATTGCAAACCAACGGTTCAGAGCAAACCTTTT
>Frequency_1_QualityScore_DDAFHHHGGHGBFA>FGHGGDBH@<FHGIGGEIDBCGHIGI:009BDBFG@FGIGIGGGFHHGCFFDHEEGGGEEEEAAHEEEEEEECCCCCCC_Mismatch_0_Sense_+_Library_PoolC
AGCAAAGTCAAGATGGAGCATGAGCAAAGTCAAGTAAAGTCAATCCTTGCTCCATCAAAATAAAGTCAATCATAACTTTGATCTTACTCCTGCT
>Frequency_1_QualityScore_FFHHGHHJJJ<GHHIJJJJIJJIJJJJJGHIJJGIHGGGIJJJJJJJIIIIIIIHGI_Mismatch_1_Sense_+_Library_PoolC
GGAAATTAATCTTACTGCTGTTAAATTAATTTTGGTTTTTCTCATCTTACCAAATTA
>Frequency_1_QualityScore_FFHHHHHIJEHIIIJJIJJJIIJJJJHIJIJJIIJIJIHIJJJFHJIIIJJIJIIGHHHHFFFFFFEFEEEEEDCDDDCDDDDDDDEEDDDDCD_Mismatch_0_Sense_+_Library_PoolC
CCAACCGAGTCAAGAAAAACGCATTGTAAATATTAAATATAAGTAGTTAGCCGTTTGGAATTTATCTTTCTAGGTAGGTTACTATATGGCTCAC
>Frequency_1_QualityScore_FFGHHHHIJJJJJJJJJJJJIJJIIJJIJJJJJIJJJHHFFDEEEEDDDDDBDDDDDCDEDDDDCDDDD<><CCCDDDDDDDDDDBDCDDD_Mismatch_0_Sense_+_Library_PoolC
TTCAAATTCTAACGATAACGTTAACCGGAGGCGTCCGGGATGACCCTGCGGTCCTATCTGCTCCAACCGAGTCAAGAAAAACGCATTGTAA
>Frequency_1_QualityScore_DBCFDD<ABFFHEHICHAFHH<CGDHFI@DHIHGE@9?FBBFBGDBBFFDHICCB=FHICF_Mismatch_0_Sense_+_Library_PoolC
CCTGCAAACCAAACATGTCAGACAGGATATATGGAAATTAATTTTACTGCTGTTAAATTAA
>Frequency_1_QualityScore_F?FHDFFIIEBHCEH9CF@<@DDGGCGCHCGBHIDCBGGEHCHBF@D@9///8=@>=CG=FEGHIIJGD?EEEDD;ACFCCEECDCDCCCDCDD_Mismatch_0_Sense_+_Library_PoolC
GATCAGGAGCAAAGTCAAGATGGAGCATGAGCAAAGTCAAGTAAAGTCAATCCTTGCTCCATCAAAATAAAGTCAATCATAACTTTGATCTTAC
>Frequency_1_QualityScore_FFHHGHHBHIGGHIBHEHCGFCGEH@FFHIFG?DFDII>@FCHCGHCFFAFEGHHEAEHFEECHFFFEDEBA=B?B?C;>@:ACDDD>@?AC@@_Mismatch_0_Sense_+_Library_PoolC
CCACCCTGCAAACCAAACATGTCAGACAGGATATATGGAAATTAATTTTACTGCTGTTAAATTAATTTTGGTTTTTCTCATCTTACCAAATTAA
>Frequency_1_QualityScore_@DHBDH?CFEEFEFHHGGGIGGII@EHBCFHGHGHIEIEEHHAHCHCF:@CHGCADE<DHHEEEF>BDC?CDECC;AC53>@:5><CB>5:>>@_Mismatch_0_Sense_+_Library_PoolC
TCTAGGTAGGTTACTATATGGCTCACCATTGCAAACCAACGGTTCAGAGCAAACCTTTTTAGATCAGGAGCAAAGTCAAGATGGAGCATGAGCA
>Frequency_1_QualityScore_FFHHHHHJJJJJIJJJJGIIJJIHGGHDGGIIDHIJGJJJJJJJJHIHIHIIIGHJHIJFGHHHHEEFFFDEDEEEDDDDDDDDEDDEDDCCCC_Mismatch_0_Sense_+_Library_PoolC
ATATGGCTCACCATTGCAAACCAACGGTTCAGAGCAAACCTTTTTAGATCAGGAGCAAAGTCAAGATGGAGCATGAGCAAAGTCAAGTAAAGTC
>Frequency_1_QualityScore_FFHHGHHJJJJJJIJJJJJIIJIIJJJJJJJJJJJJJJJJJJJJIJJJJJIJIJJJJIHHHHGEFFFFDEEEEEDDEDDEDDDDED5,5><CCD_Mismatch_0_Sense_+_Library_PoolC
CACCATTGCAAACCAACGGTTCAGAGCAAACCTTTTTAGATCAGGAGCAAAGTCAAGATGGAGCATGAGCAAAGTCAAGTAAAGTCAATCCTTG
>Frequency_1_QualityScore_FFGHFHHJIJJIIIJIJJCGGEIHIJJJJJIIIJJJGIFHGEIIJGFHHFFFCDEDEDFEEEDEDDDDEDDDBBDCDADCCDBDDDDDDDCDDE_Mismatch_0_Sense_+_Library_PoolC
TCCGGGATGACCCTGCGGTCCTATCTGCTCCAACCGAGTCAAGAAAAACGCATTGTAAATATTAAATATAAGTAGTTAGCCGTTTGGAATTTAT
>Frequency_1_QualityScore_FFH@@CFHIJJJJJJJJJJJGGHIJJIGGGHIJJJJJJJJJGJJJIJIHIJJGHGIIJJJJJJJJJHHHHHFDFFFFECECEEECCCDCC=ACA_Mismatch_0_Sense_+_Library_PoolC
GTCAATCCTTGCTCCATCAAAATAAAGTCAATCATAACTTTGATCTTACTCCTGCTCCATCAGATGGAAAGCTCATAAACTTTAAGCTGGTAGA
>Frequency_1_QualityScore_FFGHHHHJJJJJJJJJGJI<3<CFHIJJJJJJJJJJIHJJJJJIIIFIJJJJJJIJJJJJIJJJJJJJJJJJIJJJHFHHHHFEFFFEEEDDEC_Mismatch_0_Sense_+_Library_PoolC
AGCAAAGTCAAGTAAAGTCAATCCTTGCTCCATCAAAATAAAGTCAATCATAACTTTGATCTTACTCCTGCTCCATCAGATGGAAAGCTCATAA
>Frequency_1_QualityScore_FFHHHHHJJJJJJJJJJIJJJJJIJJJJJJJHJGHJIJJJJIJJIJJJJJIJJJGGIIJJJJJJJJJJJIHHHHFFFEECECECEDDDDDDDDD_Mismatch_0_Sense_+_Library_PoolC
ACTTTGATCTTACTCCTGCTCCATCAGATGGAAAGCTCATAAACTTTAAGCTGGTAGACTCCACCCTGCAAACCAAACATGTCAGACAGGATAT
>Frequency_1_QualityScore_FFHHHHHJJJJJJJJJJJJJJJJEHIJJJJJJJIJJJJJIIJJJJJHGIJIIJJJJJJJJJIJJHHHHHHFFFFFFFEEEEEEEDDDCDDEEDD_Mismatch_0_Sense_+_Library_PoolC
AAAGCTCATAAACTTTAAGCTGGTAGACTCCACCCTGCAAACCAAACATGTCAGACAGGATATATGGAAATTAATTTTACTGCTGTTAAATTAA
>Frequency_1_QualityScore_FFHHHHHIJJJJJJJJJJIIIJJIJJIJJJJJJJJJJIIIJJJJJJJJIIJJIIIJJJJIJJHHHHHGGDFFFFFEEEEEEDCCCCCDCCCCDD_Mismatch_0_Sense_+_Library_PoolC
AGAGCAAACCTTTTTAGATCAGGAGCAAAGTCAAGATGGAGCATGAGCAAAGTCAAGTAAAGTCAATCCTTGCTCCATCAAAATAAAGTCAATC
>Frequency_1_QualityScore_FFHHHHHJJJJIHIJJJJJJIHJJJJJJJJJJJJJJJJJJJJJJJJJJJJJJJJJJJJGJIJJJJJIJJIJJJJJIHHHHHFFFFFFEEEEEDD_Mismatch_0_Sense_+_Library_PoolC
TGCTCCATCAAAATAAAGTCAATCATAACTTTGATCTTACTCCTGCTCCATCAGATGGAAAGCTCATAAACTTTAAGCTGGTAGACTCCACCCT
>Frequency_1_QualityScore_FFHHHHHJJJJJJJJJJJJJJJJJJJJJJJJJJJJGHJJJJJJJJJJJJIJJJIJJI_Mismatch_0_Sense_+_Library_PoolC
GGAAATTAATTTTACTGCTGTTAAATTAATTTTGGTTTTTCTCATCTTACCAAATTA
>Frequency_1_QualityScore_FFHHHHHJJJJJJJJIJJJJJHIIJJJJJJJJJJJJJIJJJJJJJJJJIJIIJJJJJGIJJDHIGIJJJEEHHHHHFFDFFFEDCEECDDDDDD_Mismatch_0_Sense_+_Library_PoolC
CCTTGCTCCATCAAAATAAAGTCAATCATAACTTTGATCTTACTCCTGCTCCATCAGATGGAAAGCTCATAAACTTTAAGCTGGTAGACTCCAC
>Frequency_1_QualityScore_FFFGDFFIJEGBBHIIHDHCHIIIGHGGIGFDGGEHIIIJJJJABGHGGGHDEHFH=FGIIIGIIJHHEECDDF>BDEDCCEEEDAFDDDDCDD_Mismatch_0_Sense_+_Library_PoolC
AACCTTTTTAGATCAGGAGCAAAGTCAAGATGGAGCATGAGCAAAGTCAAGTAAAGTCAATCCTTGCTCCATCAAAATAAAGTCAATCATAACT
>Frequency_1_QualityScore_FFDFHHHJJHIGIIJJJJJJJJJJJJJJJJJJJJJJJJJIJJJJIIIJIIJJIJJJJJJIJJIJJJIJJHIIHIGHHHHHFFFFDEDEEDDBDD_Mismatch_0_Sense_+_Library_PoolC
AAAATAAAGTCAATCATAACTTTGATCTTACTCCTGCTCCATCAGATGGAAAGCTCATAAACTTTAAGCTGGTAGACTCCACCCTGCAAACCAA
>Frequency_1_QualityScore_FFHHHHHJJJJJJJJJJIJJJJJJJJJJJJJIJIJJJJJJJIJJJJJJIJJJJJJIJJJJII7..=BEHEHFHFFFFFECCCDECDDDDCFDDD_Mismatch_0_Sense_+_Library_PoolC
AGCAAACCTTTTTAGATCAGGAGCAAAGTCAAGATGGAGCATGAGCAAAGTCAAGTAAAGTCAATCCTTGCTCCATCAAAATAAAGTCAATCAT
>Frequency_1_QualityScore_D?+ADDDDIACCE?AA?C>FEBB>FEE>?DFEIIFADDE*?DE9BEEE*?BD>D4BDCEDE4B>4=)=)=@CCCCC=?CCA_Mismatch_2_Sense_+_Library_PoolC
GGAGCAAAGTCAAGTAAAGTCAATCCTTGCTCCATCAAACTAAAGTCAATCATAACTTTGATCTTACTCCTGCTCCATCAG
>Frequency_1_QualityScore_FDHHHHHJGGJGJIJIHGIJJJEIIJ?FGIFHAGIIJIJIGIIDEBFGIHGIIECGHIIJEEAHHFFEFBEECBCDCCCCDCCCCCACDDA<CC_Mismatch_0_Sense_+_Library_PoolC
AGCCGTTTGGAATTTATCTTTCTAGGTAGGTTACTATATGGCTCACCATTGCAAACCAACGGTTCAGAGCAAACCTTTTTAGATCAGGAGCAAA
>Frequency_1_QualityScore_FFGGHHHJJJJJJJJIJJIJJJJIJIIIJJIIIIIJIJIJIJJJJJJJJIIJJIIJIJJJJJJJJJJJJIHFHHFFFFFEEEEEECDCDBCDDC_Mismatch_1_Sense_+_Library_PoolC
CCACCCTGCAAACCAAACATGTCAGACAGGATATATGTAAATTAATTTTACTGCTGTTAAATTAATTTTGGTTTTTCTCATCTTACCAAATTAA
>Frequency_1_QualityScore_FFDCFF<EGGIGEFHGIFIJIGAHD?E>FHGIG>CHHHBAGHCHGIIHCGIHJECGIIIIIJJJGJJCE/,5;BCE@>AEDB(;>;@:ACCCCC_Mismatch_1_Sense_+_Library_PoolC
AAGTAGTTAGCCGTTTGGAATTTATCTTTCTAGGTAGGTTACTATATGGCTCACCATTGCAAACCAACGGTTCAGAGCAAACATTTTTAGATCA
>Frequency_1_QualityScore_FFHHHHHIJJIJJJJJJJJJJJJJJJJJJJJJJJJJJJJJIJJJIJJIJIJJJJJJGIIJJIJJIJJJJIIHHHHFFFFDEEEEEEDDDDDD@D_Mismatch_0_Sense_+_Library_PoolC
TAACTTTGATCTTACTCCTGCTCCATCAGATGGAAAGCTCATAAACTTTAAGCTGGTAGACTCCACCCTGCAAACCAAACATGTCAGACAGGAT
>Frequency_1_QualityScore_FFHHHHHJJJJIGIJJJJJJJJJJJJIJIIIJGIIJJJIJJJJJJJJJJIJJFDGHJIJJJIJHIJIIJJIHHGFEFDFCDEEECCBDDBDDDD_Mismatch_1_Sense_+_Library_PoolC
CTTTGATCTTACTCCTGCTCCATTAGATGGAAAGCTCATAAACTTTAAGCTGGTAGACTCCACCCTGCAAACCAAACATGTCAGACAGGATATA
>Frequency_1_QualityScore_DFHGDFHJJJIJIIJHEIIJIIIIJJIIJJIIJJIIJJJIJIJJJGIIHEHJJBFHGIJIGJJJIJJJGHHHHFFFFCCCCEDECD?CD9C:>C_Mismatch_1_Sense_+_Library_PoolC
CTTTGATCTTACTCCTGCTCCATCAGATGGAAAGCTCATAAACTTTAAGCTGGTAGACTCCACCCTGCAAACCAAACATTTCAGACAGGATATA
>Frequency_1_QualityScore_FFHHHHHJJIJJJJIJJJIIJCCHHIJJJJJJJJJJIJJJJJIJJGHGHHJJJJJJIJJJJJIIJJJIJJIJJIIHHHHHHDFFFFECEDEEDC_Mismatch_1_Sense_+_Library_PoolC
GGAGCAAAGTCAAGTAAAGTCAATCCTTGCTCCATCAAAATAAAGTCAATCATAACTTTGATCTTACTCCTGCTCCATCAGATGGAAAGCTCAT
>Frequency_1_QualityScore_FFHHHHHJIJGHJIJIJIJIJJJJJJGIJJJJJJJJJEIIJJJJJJIJJJJIIJIIIJICGHIEHGIGICEHG?EHHHGFFFFFDCCDDDDDDD_Mismatch_0_Sense_+_Library_PoolC
CAAAATAAAGTCAATCATAACTTTGATCTTACTCCTGCTCCATCAGATGGAAAGCTCATAAACTTTAAGCTGGTAGACTCCACCCTGCAAACCA
>Frequency_1_QualityScore_BDFHDFBGIHIIGIGB33<<3CHCDHGEBGEGBE*?DFHGGGADHEFHGHIIGGGGHJI4CCGGFBCEHCFHAHCEEEHFCEF@B>DEECACCC_Mismatch_0_Sense_+_Library_PoolC
AAAGTCAAGTAAAGTCAATCCTTGCTCCATCAAAATAAAGTCAATCATAACTTTGATCTTACTCCTGCTCCATCAGATGGAAAGCTCATAAACT
>Frequency_1_QualityScore_DFHHGHHIHJJJJGHHJJJGIJJIJJJGIIIJJGIGIJIJEIEGIHJDHJJEIII<DHGIGJJI@CFHIFHHIGIHHHHGFFFF@DCEDD?BBD_Mismatch_0_Sense_+_Library_PoolC
AAATTAATTTTGGTTTTTCTCATCTTACCAAATTAAATTACAAATTGCAATGCATCATTTCATGTATTTTATGGCAATCACTTGGGATCGTTTC
>Frequency_1_QualityScore_FDHHHHHJJGIJJJJIIJIJJIJGIGGIIJJJJJJJJJJJJJJJJJIJJIJJJJJJJJJJJJJIJJIIHHHHHHFDDDDDDBDDDBB<5<>:?_Mismatch_0_Sense_+_Library_PoolC
GTAGACTCCACCCTGCAAACCAAACATGTCAGACAGGATATATGGAAATTAATTTTACTGCTGTTAAATTAAAAAAAAAAAAAAAAAAGATCG
>Frequency_1_QualityScore_DFHHHHFIJJJJIJJJJJJJJJJJJJJIJJJJIJJJJJJHJJJJJIJJJJIJJIJJIJIJJJIIJJGHFHEFFFFBEFDEEDEEEEEEEDDDDD_Mismatch_0_Sense_+_Library_PoolC
ATATGGAAATTAATTTTACTGCTGTTAAATTAATTTTGGTTTTTCTCATCTTACCAAATTAAATTACAAATTGCAATGCATCATTTCATGCAAA
