# Supplementary material for: Differential Gene Expression Reveals Candidate Genes for Drought Stress Response in Abies alba (Pinaceae)
Source: PLoS One. 2015 Apr 29;10(4):e0124564. doi: 10.1371/journal.pone.0124564 (PMC4414588; doi:10.1371/journal.pone.0124564)
Supplement: S2 File — (GZ) [file pone.0124564.s002.gz › comp13391_c0_seq1.fa]

>comp13391_c0_seq1 len=659 path=[1:0-658]
TTCGAATGTTTGGTAAGGCAGATGAATGCCAGAATGAAACAGGCCACATGCTAGGAAAAAAATCGCAAGTTGCAGCTGTGACATCATTTATATAGCAACTGGCCAATAGTTTTTGGAGTGAATTATAAAGAATGGCTATCAAAAAATTTCCTTGCTGCATGCCTTGGTCTGGCATTTCGTTTAAGGACTCATATCCACAGTTGGTCTTGAGTTCTGTTATGGCGATTTAATTGTGTATAGTGTATACAAATGCATATTATAACATTAAGGCAGAGATTTCCATTTCTAACATTCTTCTAATGGAAAATTGGAAAATGGATATGTACAGGTATTTGTTGTCCATTATCTTCTCTGTTTAACTTCTATACCTCATGTACATAATTCAGGCAAGAGAAGTTTGCCATTAATAGCAAGAGAACTATAGCATTTTAACTGTTGCAGTGGTTAAGGAATGAGGTAATATGTTTTTCTCTAAGCTTCATTCCTTCGTCTCTCTGTTCCTAACTGTACAACTCTCAACTCTTGGCAGGTTCTGTGAGAAATACCATTTTTATTCATACTAAGCTTCTCCTGAACAGCATGTTCACCTATTTTCTTGGCATGATCAGATGTTCATGTTGTTTGGATTGACCTTAATAAAGCCTTTAGTATTGCAATGA

>Frequency_3_QualityScore_DEHHHHHJJJJJJJJJJIJJIJIJJIIJJIIIJJJJJIIIJJJIIIIJHIJIIIIIHIIIIIIIHGIDHFGIJJHJJIHGHGGGFDFCEECCDE_Mismatch_0_Sense_+_Library_PoolT
TATTTGTTGTCCATTATCTTCTCTGTTTAACTTCTATACCTCATGTACATAATTCAGGCAAGAGAAGTTTGCCATTAATAGCAAGAGAACTATA
>Frequency_2_QualityScore_FFHHHHHJJJJJJJJJJJJJJJJJJIJJJJJJJJJJJIIIJJJBGHIJJIJJJJJJJJIJIJJJIJJIHHIIJJIIIIIHHGGGGGFEEEEFEE_Mismatch_0_Sense_+_Library_PoolT
TAACATTCTTCTAATGGAAAATTGGAAAATGGATATGTACAGGTATTTGTTGTCCATTATCTTCTCTGTTTAACTTCTATACCTCATGTACATA
>Frequency_2_QualityScore_FFHHHHHJJJJJIIJJJJJJJJJJIJJJIJJIJJJJIJIIJJJIJHIJJGIIIIIJIIIJIIIIIIIIHGFFEEEEEEDEDEEFECEDEEEEED_Mismatch_0_Sense_+_Library_PoolT
TGCATGCCTTGGTCTGGCATTTCGTTTAAGGACTCATATCCACAGTTGGTCTTGAGTTCTGTTATGGCGATTTAATTGTGTATAGTGTATACAA
>Frequency_2_QualityScore_FDHHHGEHIFIIIJIJGIDIIGHIIGIJJIIIGDIIJIIGIIIJFHHIIIIIGIJIIIIGGEHIIGGICDGGGEEHGGHGGHEGA?7>?@CDA@_Mismatch_0_Sense_+_Library_PoolT
GTATTTGTTGTCCATTATCTTCTCTGTTTAACTTCTATACCTCATGTACATAATTCAGGCAAGAGAAGTTTGCCATTAATAGCAAGAGAACTAT
>Frequency_2_QualityScore_CDFFFECB=EGGGHFGGGGHGGGIAEBGGGGGGFGGGGE::DGGEGFAGFFDGGDFGDGGGGCEGGGD?CEGGGCEEACDCCCCCC@A@A<ACA_Mismatch_0_Sense_+_Library_PoolT
CCTCATGTACATAATTCAGGCAAGAGAAGTTTGCCATTAATAGCAAGAGAACTATAGCATTTTAACTGTTGCAGTGGTTAAGGAATGAGGTAAT
>Frequency_2_QualityScore_FFHHGHHIIIIIIIJIIIIIIJIJIFHIIIIIII?DGIGHIIJGIIJIJEGIIGDHIFGGGIIIIIHJGGEDEDCCCDCBBAACCC@ACBCAA?_Mismatch_0_Sense_+_Library_PoolT
CTGTGACATCATTTATATAGCAACTGGCCAATAGTTTTTGGAGTGAATTATAAAGAATGGCTATCAAAAAATTTCCTTGCTGCATGCCTTGGTC
>Frequency_2_QualityScore_FFHHHHHJJJJJJJJJJJIIJJIJJIJIJJIIIJJJEGIJJJIJJIJJJJJJJJIJJJJJJJIJHIJJIIIIIIIIIIGGGGGGGGFEEEEDEE_Mismatch_0_Sense_+_Library_PoolT
CTTCTAATGGAAAATTGGAAAATGGATATGTACAGGTATTTGTTGTCCATTATCTTCTCTGTTTAACTTCTATACCTCATGTACATAATTCAGG
>Frequency_1_QualityScore_FFHHHHHJJJJJJGIJJJHJJJJJJJJJJJIIJJJJCGIJJJJJJJJJJJJIJIJJJJJJJJJJJIJJJIGIJIHIIHHHHHHFFFFFFFFEEE_Mismatch_0_Sense_+_Library_PoolC
CTTCTAATGGAAAATTGGAAAATGGATATGTACAGGTATTTGTTGTCCATTATCTTCTCTGTTTAACTTCTATACCTCATGTACATAATTCAGG
>Frequency_2_QualityScore_EFGHHGHJJIIIJJIIIIIIFIEGHIIJIIIHHCGHFHIFIGIGHIIIJGIGGFIGIJJIFEIDFDEFE@CEEEEEDEDEDABCCCA?CCDBDC_Mismatch_0_Sense_+_Library_PoolT
ATTTATATAGCAACTGGCCAATAGTTTTTGGAGTGAATTATAAAGAATGGCTATCAAAAAATTTCCTTGCTGCATGCCTTGGTCTGGCATTTCG
>Frequency_2_QualityScore_EFHHHHHJJJJJJIJIIJJJJIIJHJJIJJJJJJIJJJJEGIIJJIIIIIJIIJIIIIIJIJIJIIIJJHGIIJHIIIGGHHHGGGEFFFEEEE_Mismatch_0_Sense_+_Library_PoolT
ATTCTTCTAATGGAAAATTGGAAAATGGATATGTACAGGTATTTGTTGTCCATTATCTTCTCTGTTTAACTTCTATACCTCATGTACATAATTC
>Frequency_2_QualityScore_FFHHHHHJJJIJJJJJIHIJJJIJJJJIIIJIHIJJJJJJIJJJJJJIJJJJGIIIJJCGIGIJHIIIIGIIJIIHIGIHHGHHGFEFFFEEEE_Mismatch_0_Sense_+_Library_PoolT
AGAGATTTCCATTTCTAACATTCTTCTAATGGAAAATTGGAAAATGGATATGTACAGGTATTTGTTGTCCATTATCTTCTCTGTTTAACTTCTA
>Frequency_2_QualityScore_FFGHHHGEIIIIJIIJJIJJJJIJHIIIIIJJIIHIJJJJIJIIIIIIIIIIIJIJIIHIGIHIGFGGGIIHHGHGEEHGHGHGEFEEEFCDCD_Mismatch_1_Sense_+_Library_PoolT
TTCTCTGTTTAACTTCTATACCTCATGTACATAATTCAGGCAAGAGAATTTTGCCATTAATAGCAAGAGAACTATAGCATTTTAACTGTTGCAG
>Frequency_2_QualityScore_FFHHHHHIJJJJJJJJJIJJJJIJDHIIJJIJJJJIJJJJJJIIJIIJAEIIJJIJJJJIIIIIIHIJIGIIJIIIIIJIJHHHHGGGFFFFFF_Mismatch_0_Sense_+_Library_PoolT
ATTTCTAACATTCTTCTAATGGAAAATTGGAAAATGGATATGTACAGGTATTTGTTGTCCATTATCTTCTCTGTTTAACTTCTATACCTCATGT
>Frequency_2_QualityScore_FFHHHHHJJJJJJJJJJJJJJJJJJJJIJIIJJJJIIIIJIJJJJIIHIIIGHIIJIGIJIIIIIJIJIGHIIIIIGGGGGFFEEEEEEEEEEE_Mismatch_0_Sense_+_Library_PoolT
CCATTATCTTCTCTGTTTAACTTCTATACCTCATGTACATAATTCAGGCAAGAGAAGTTTGCCATTAATAGCAAGAGAACTATAGCATTTTAAC
>Frequency_2_QualityScore_EFFHHGHIHIIIJJJJIIIIJJJJJJJIIIJJIJJJJJJIIIIIIIJJJIIJIJJJIJJJJJJJIIFIHFHIIIIJJIGHGHGGFFEEEECEEE_Mismatch_0_Sense_+_Library_PoolT
ATTTGTTGTCCATTATCTTCTCTGTTTAACTTCTATACCTCATGTACATAATTCAGGCAAGAGAAGTTTGCCATTAATAGCAAGAGAACTATAG
>Frequency_2_QualityScore_FFFHGGHIIIIJJJJJJJJJJHIJIIJJJJJJJJIJJIJIJJIJIJJJJIIJJJIIIJJJIJIIJFIJJGIHHHHGGGFFFFEEEEFDEEE?CD_Mismatch_1_Sense_+_Library_PoolT
AGTGTATACAAATGCATATTATAACATTAACGCAGAGATTTCCATTTCTAACATTCTTCTAATGGAAAATTGGAAAATGGATATGTACAGGTAT
>Frequency_2_QualityScore_FFHHGGHHIJIGGIIIIJIIIIJIIEHIJIIIIJIJIIIIGGIIGHHIGGIDGHHEGGGHIIIIHGFFFFEEEDCCCEDECCCCCFEDCCCCCC_Mismatch_0_Sense_+_Library_PoolT
GCCTTGGTCTGGCATTTCGTTTAAGGACTCATATCCACAGTTGGTCTTGAGTTCTGTTATGGCGATTTAATTGTGTATAGTGTATACAAATGCA
>Frequency_1_QualityScore_FFHHHHHJJGIJJJIJJJJHJIIJIJJIJJJJIJJJJJJIJGIJIIIIJJJI_Mismatch_1_Sense_+_Library_PoolT
CCATTTCTAACATTCTTCTAATGGAAAATTGGAAAATGGATATGTACAGGGA
>Frequency_1_QualityScore_FFHHHHHJJJJJJIJIIIIJHHHIGIIJJJJJJIJIJJIJJJJIJJJJJIJJJGJGIJJIJJJIJGIHHEHHHFFFFFFFEEEEEEDDDDCCDC_Mismatch_1_Sense_+_Library_PoolT
GGCGATTTAATTGTGTATAGTGTATACAAATGCATATTATAACATTAACGCAGAGATTTCCATTTCTAACATTCTTCTAATGGAAAATTGGAAA
>Frequency_1_QualityScore_FFGHGHHJIIJJJJHIJJIGJJJJIGIFDHCHIGEEDHIJIGJJJHIGHDIGJJCGHIJGHCGHGEHHFBDDC@CEDCCEDD>ABBBA@:>CDD_Mismatch_0_Sense_+_Library_PoolT
CAAAAAATTTCCTTGCTGCATGCCTTGGTCTGGCATTTCGTTTAAGGACTCATATCCACAGTTGGTCTTGAGTTCTGTTATGGCGATTTAATTG
>Frequency_1_QualityScore_FFHHHHHJJJJIJIJJJJJJIJJJJJJIJJJJJJIJJGIIJJJIIJFHIJJJJJJJJIJJJJJJJJJHHHHHHDEEEEEDDDDDDDDDDDDDDD_Mismatch_0_Sense_+_Library_PoolT
CAGCTGTGACATCATTTATATAGCAACTGGCCAATAGTTTTTGGAGTGAATTATAAAGAATGGCTATCAAAAAATTTCCTTGCTGCATGCCTTG
>Frequency_1_QualityScore_B;DA<+<+<AAE?,<:?CE9C?2C<44)1:?**:C?*?D4B44*9BBD9/9DD?*B3B=B7=>C)7=@).7.))7?CD..;.,>AAAD@>;;AA_Mismatch_1_Sense_+_Library_PoolT
GCAAGAGAAGTTTTCCATTAATAGCAAGAGAACTATAGCATTTTAACTGTTGCAGTGGTTAAGGAATGAGGTAATATGTTTTTCTCTAAGCTTC
>Frequency_1_QualityScore_FFGHGHGBGHIIIIJJJIIGIIIIFGGHFGHGHGIGGCDGGGHGI<B@GBEGHJIIJIGDGGGIIEGIID@EHFF_Mismatch_0_Sense_+_Library_PoolT
CTGTTTAACTTCTATACCTCATGTACATAATTCAGGCAAGAGAAGTTTGCCATTAATAGCAAGAGAACTATAGCA
>Frequency_1_QualityScore_FFHFHHHJJJJIJJJJJIJJIJJIJHGIBFHIJHIJJJJJJIJJJIJJIJGBGIIIJJIJHGGIIIIEIIEGGIIGEHIJJHGHGHHHFFFFFF_Mismatch_0_Sense_+_Library_PoolT
TCCATTTCTAACATTCTTCTAATGGAAAATTGGAAAATGGATATGTACAGGTATTTGTTGTCCATTATCTTCTCTGTTTAACTTCTATACCTCA
>Frequency_1_QualityScore_FFHHHHHJJJJJJJJJJJJIJJJHJJJIJJJJJJJHJJJJJIIIJJIJHJJJIIIJHHIJGHIJJJJHIHHHHHHHFFFDDDDDDEDEDDDDDE_Mismatch_0_Sense_+_Library_PoolT
AATTTCCTTGCTGCATGCCTTGGTCTGGCATTTCGTTTAAGGACTCATATCCACAGTTGGTCTTGAGTTCTGTTATGGCGATTTAATTGTGTAT
>Frequency_1_QualityScore_FFHHHHHJJJIJJJJJJJJJIJJJJJJJJJJIJJJJJJJJJIJJHIJIIJJJJIJJJJJJJGIJIJIJJGGIEEHFFHFCFFFDCEDFEECCDC_Mismatch_0_Sense_+_Library_PoolT
CTTCTCCTGAACAGCATGTTCACCTATTTTCTTGGCATGATCAGATGTTCATGTTGTTTGGATTGACCTTAATAAAGCCTTTAGTATTGCAATG
>Frequency_1_QualityScore_FFFHGHGIJIIGIJIIJIJJJIIJIJIJJEFEHIJIFGFIIJJIJIJIIJIJGIGIIJIDHJJJJJIIHFGIIIJGI_Mismatch_1_Sense_+_Library_PoolT
TTCTATACCTCATGTACATAATTCAGGCAAGAGAAGTTTGCCATTAATAGCAAGAGAACTATAGCATTTTAACTGTA
>Frequency_1_QualityScore_FFHHHHHJJJJJIJIJJJJJJJJGIJIIIJJIJJJJIGIJIHIIJFIHIIJJJJJJIJDJIIIGJJGIJGHHIBGGIJJHGEFHGFHFFFFFDF_Mismatch_0_Sense_+_Library_PoolT
ACATTCTTCTAATGGAAAATTGGAAAATGGATATGTACAGGTATTTGTTGTCCATTATCTTCTCTGTTTAACTTCTATACCTCATGTACATAAT
>Frequency_1_QualityScore_FFHHHHHJJIJJIJJJJJJJJJJJIIJJJJJJJJJJJJJGIJIJJJJJIJJIGIIJJFFHJJJIJJJJJIIJIJJJJJHHHHHHHFFFFFFEDE_Mismatch_0_Sense_+_Library_PoolT
GAGATTTCCATTTCTAACATTCTTCTAATGGAAAATTGGAAAATGGATATGTACAGGTATTTGTTGTCCATTATCTTCTCTGTTTAACTTCTAT
>Frequency_1_QualityScore_FFHHHHHJJIIJJJJIJJJJJIJJJIJJJJJJJJIJJJJJIJGHIIJJIJJJGGHIJJIIEIIJJJHGHEFFFFFFFEEEEEFEDEDDEEDDDC_Mismatch_0_Sense_+_Library_PoolT
ATGCCTTGGTCTGGCATTTCGTTTAAGGACTCATATCCACAGTTGGTCTTGAGTTCTGTTATGGCGATTTAATTGTGTATAGTGTATACAAATG
>Frequency_1_QualityScore_FFHHHGHJJJHIGGJJIHIHIIIIJJJJJJJIJIJJJIJJJJJJJJJIJJJJHGHIIJJJJJJJIJJJJHIJJJJEHIHGGHHHFFFFDEEEEC_Mismatch_0_Sense_+_Library_PoolT
GATTTAATTGTGTATAGTGTATACAAATGCATATTATAACATTAAGGCAGAGATTTCCATTTCTAACATTCTTCTAATGGAAAATTGGAAAATG
>Frequency_1_QualityScore_FEHHHHHJJJJJHEJIJDHHCJIIJIJIJJJJJJJJJJIJJGJIIIJJJIGIIGJGJIJIJJJGIIJIJHIJJJJIIJHHGFHHDEEDDEEEED_Mismatch_0_Sense_+_Library_PoolC
GATTTAATTGTGTATAGTGTATACAAATGCATATTATAACATTAAGGCAGAGATTTCCATTTCTAACATTCTTCTAATGGAAAATTGGAAAATG
>Frequency_1_QualityScore_DDFGHHHJJIJJJJJIIHIJFHJIJJJHIIJJJJJGHIAIGHIDIIJJJIJJGIIIHIJJJIJICAGHHIIIIGGGHGHGHDDFFFE?CEDBAA_Mismatch_0_Sense_+_Library_PoolT
TATACAAATGCATATTATAACATTAAGGCAGAGATTTCCATTTCTAACATTCTTCTAATGGAAAATTGGAAAATGGATATGTACAGGTATTTGT
>Frequency_1_QualityScore_FFHHHHHFHIIIHIIJJJJJIGIIJIJJIJJJJJHJJJIIJJJJJGI?FFGIIIGIJHIGIJIBEIIHHEEFHFDDEEDEDDCDCDDD_Mismatch_0_Sense_+_Library_PoolT
GCAGCTGTGACATCATTTATATAGCAACTGGCCAATAGTTTTTGGAGTGAATTATAAAGAATGGCTATCAAAAAATTTCCTTGCTGCA
>Frequency_1_QualityScore_FFHHHHHJIJJJJJJJJJJIJJJJJJJJHIIIJJJHIIIJJJJJJIJJJJJJJJJJIJJJJJJIHHFFFCEEEEEEEEFEEEEECDDDDEEDDD_Mismatch_1_Sense_+_Library_PoolT
CTTGAGTTCTGTTATGGCGATTTAATTGTGTATAGTGTATACAAATGCATATTATAACATTAACGCAGAGATTTCCATTTCTAACATTCTTCTA
>Frequency_1_QualityScore_FFHGHHHJJIJIIIEHIGGIJJJJIJICGGIJJJJJGHIJJJJIJJJJIJJJIJJJJIJIIIJGHGFFFDCFFFEEEEEEDDDDDCCDDCDCDD_Mismatch_0_Sense_+_Library_PoolT
ATCATTTATATAGCAACTGGCCAATAGTTTTTGGAGTGAATTATAAAGAATGGCTATCAAAAAATTTCCTTGCTGCATGCCTTGGTCTGGCATT
>Frequency_1_QualityScore_FDHFFHHJIJJJIIGHIIGDBFEHHJIJJJGGIJJIIEHIIGIJIIIJJIJJJJJJJJJJGGEIFHIGJ@EGHEEHHGFHDFFDEFFFDCCEDD_Mismatch_0_Sense_+_Library_PoolT
GTGTATACAAATGCATATTATAACATTAAGGCAGAGATTTCCATTTCTAACATTCTTCTAATGGAAAATTGGAAAATGGATATGTACAGGTATT
>Frequency_1_QualityScore_FFHHHHHJJCGHJJJJJJIJJJJIJJIJIJJJJIJJJGIJJJJJJJJJIJJJJJHIJJJJJJJJJJJJJIIIJIJJGIIHHHHHHFFFFFFFCE_Mismatch_0_Sense_+_Library_PoolT
ATGTACAGGTATTTGTTGTCCATTATCTTCTCTGTTTAACTTCTATACCTCATGTACATAATTCAGGCAAGAGAAGTTTGCCATTAATAGCAAG
>Frequency_1_QualityScore_FFHHHHHJJIJJJJJGIJIIJJJJJIIJJJJJJIJJGJJJJJJJJIIIJJJJHJJJJJJJIJJJJJJIJIIIJJIHHHHHHHFEFEDDECEDCD_Mismatch_0_Sense_+_Library_PoolT
AGAAATACCATTTTTATTCATACTAAGCTTCTCCTGAACAGCATGTTCACCTATTTTCTTGGCATGATCAGATGTTCATGTTGTTTGGATTGAC
>Frequency_1_QualityScore_FFHHHHHJJJJJJJJJJJJJJJJJJJJJJIJJJJJIJJJJJJJJJJJJJJIJFHIJJHGGIGIJJIJJGEHHHHFFFFFFFEEECEEDDDDCDD_Mismatch_0_Sense_+_Library_PoolT
TCATTCCTTCGTCTCTCTGTTCCTAACTGTACAACTCTCAACTCTTGGCAGGTTCTGTGAGAAATACCATTTTTATTCATACTAAGCTTCTCCT
>Frequency_1_QualityScore_FFHHHHHJJJJJJJJJJJJJJJJJJJJJJJJJJJJJJJJJJJJJJJJJHIIJJJJJJJJJIJJJHHHHHDFFFFFEECDEECDDDDDDDDCDCE_Mismatch_0_Sense_+_Library_PoolT
GAATTATAAAGAATGGCTATCAAAAAATTTCCTTGCTGCATGCCTTGGTCTGGCATTTCGTTTAAGGACTCATATCCACAGTTGGTCTTGAGTT
>Frequency_1_QualityScore_FFHHHHHJJJIJJJIJJJJJJBHHIJJJJJJJJJJJJJJJJJJJJJJJJJJJJJJJJJJJJJJJJJIIJHHIIIJJIIIJHHHHGFFFDFEEEE_Mismatch_0_Sense_+_Library_PoolT
TGGAAAATGGATATGTACAGGTATTTGTTGTCCATTATCTTCTCTGTTTAACTTCTATACCTCATGTACATAATTCAGGCAAGAGAAGTTTGCC
>Frequency_1_QualityScore_FDFHHHHJJIJJGGIJGHIIJFGIJJGEI@GIGGIDHIJJDHGGIJIJJJ@FHGIIIJJJIIIIJJJH_Mismatch_0_Sense_+_Library_PoolT
TGTTCCTAACTGTACAACTCTCAACTCTTGGCAGGTTCTGTGAGAAATACCATTTTTATTCATACTAA
>Frequency_1_QualityScore_FFHHHHHJJJJJJJJJJJJJJJJJJJJJJJJHHJJJHIJJJJJJIJJJIHIJJJFGIJJJJJJJIIJIJHHGIIJJJJJHJHHHHHHHFFFFFF_Mismatch_0_Sense_+_Library_PoolT
ATTTCCATTTCTAACATTCTTCTAATGGAAAATTGGAAAATGGATATGTACAGGTATTTGTTGTCCATTATCTTCTCTGTTTAACTTCTATACC
>Frequency_1_QualityScore_FFHH?DHIGCIGJJJIJIIJJJJJJJJJJJJIIIJJJIJJJJJJIGIJJJJJJHAHHHHHHF>BF?EDD_Mismatch_0_Sense_+_Library_PoolT
GGAGTGAATTATAAAGAATGGCTATCAAAAAATTTCCTTGCTGCATGCCTTGGTCTGGCATTTCGTTTA
>Frequency_1_QualityScore_FFHHHHHJJJJJJJJJJHHHIJJIFIHIIJJJJJJJJJJJJJJJJJJJJJJJJJJJIIJIJJJIJJHHHCHHHFFFFFFFEEEEEEECCCDDDD_Mismatch_1_Sense_+_Library_PoolT
TTATGGCGATTTAATTGTGTATAGTGTATACAAATGCATATTATAACATTAACGCAGAGATTTCCATTTCTAACATTCTTCTAATGGAAAATTG
>Frequency_1_QualityScore_FFHHHHHJIJGGIIIIJJJJJJJJJJJJJJIIJJJJJJJJJJJJJJGJJJJBFIIIIIHIGIJJIIHGHEHHFFFFFFEEEED_Mismatch_1_Sense_+_Library_PoolT
CATTCCTTCGTCTCTCTGTTCCTAACTGTACAACTCTCAACTCTTGGCAGGTTCTGTGAGAAATACCATTTTTATTCATACCA
>Frequency_1_QualityScore_FFHHHHHJJJHIHHJJJJJJJJJJJJJJJJJJJIJJJJJJJJJIJJJJJIJJJJJJJJJIJJJIJJJJIIIIIIJJJIHHGHHHFFFFFFEEEC_Mismatch_0_Sense_+_Library_PoolT
TTGTGTATAGTGTATACAAATGCATATTATAACATTAAGGCAGAGATTTCCATTTCTAACATTCTTCTAATGGAAAATTGGAAAATGGATATGT
>Frequency_1_QualityScore_FFHHHHHJIJJJJJJJIJJJJJJIFHIJJJJJJJJJIIIIJJJIIHHGHFFED@CEDDDDDDCDEDDDDDDEEEEEDFDDDDDDDDDDDDACCB_Mismatch_0_Sense_+_Library_PoolT
GGCAGATGAATGCCAGAATGAAACAGGCCACATGCTAGGAAAAAAATCGCAAGTTGCAGCTGTGACATCATTTATATAGCAACTGGCCAATAGT
>Frequency_1_QualityScore_FFHHHHHJJJJJJJJJJJJJJIIIIHIJJIJJJJJJJIJJJJJJJJJJJJJJJIJIJJCGIIJGGIJHGCHHHHHHFFFFFFEEFEEEE?_Mismatch_1_Sense_+_Library_PoolT
TAAGCTTCATTCCTTCGTCTCTCTGTTCCTAACTGTACAACTCTCAACTCTTGGCAGGTTCTGTGAGAAATACCATTTTTATTCATACGA
>Frequency_1_QualityScore_FFHHHHHIJJJJJJJJJIJJJIJJJGHJJJGIGIJJJJJJJJJJJFHIJIJJJJIIGIGGIIIFIIIIGHIHHHHHHFFFFFFFFEEECEEDDD_Mismatch_0_Sense_+_Library_PoolT
TTTAAGGACTCATATCCACAGTTGGTCTTGAGTTCTGTTATGGCGATTTAATTGTGTATAGTGTATACAAATGCATATTATAACATTAAGGCAG
>Frequency_1_QualityScore_FFHHHHHJIJJJJJJJJGIJJJJJJJJJIJJJJJIJJIJIJJGIJJIJIJJHHHFFFFFDEEEEDCDEDDDDDDEEFEEEEDDDDDCCCABDDD_Mismatch_1_Sense_+_Library_PoolT
TAAGGCAGATGAATGCCAGAATGAAACAGGCCCCATGCTAGGAAAAAAATCGCAAGTTGCAGCTGTGACATCATTTATATAGCAACTGGCCAAT
>Frequency_1_QualityScore_FFHHHHHFIIJJIIIIIJJIIJJGGIJJJJJJJJIJJJJIJJJJJJJJJIJJJJJJJJJIJJJJIIIIJEIIHHHHHF_Mismatch_0_Sense_+_Library_PoolT
TGGCAGGTTCTGTGAGAAATACCATTTTTATTCATACTAAGCTTCTCCTGAACAGCATGTTCACCTATTTTCTTGGCA
>Frequency_1_QualityScore_DAFD?FHIIIIBHIGIIGDHGIIIIIIGCGHIIIIIFB?FG9A@GDGIHBFHGGIIIGHIIDGEHG>F:;@DHIIF>EEH_Mismatch_2_Sense_+_Library_PoolT
ACTTCTATACCTCATGTACATAATTCAGGCAAGAGAAGTTTGCCATTAATAGCAAGAGAACTATAGCATTTTAACTGCTA
>Frequency_1_QualityScore_FFHHHHHJJJJJJJJJJJJIJJJJJJJJJJJJJJJJIIIJJJBGIJJJIIJIJJJIJIIIJJJIJJJJJFHHJIJJJIIJHHHHHGFFFFFFFF_Mismatch_0_Sense_+_Library_PoolT
AACATTCTTCTAATGGAAAATTGGAAAATGGATATGTACAGGTATTTGTTGTCCATTATCTTCTCTGTTTAACTTCTATACCTCATGTACATAA
>Frequency_1_QualityScore_FFHHHHHJJJJJJJJJJJJJJJJJJJJJJJJJJIIJHIIIJJBDIIJJIIIHIJJJJJJIJJJJJJJIJHIJJJJJJJIHHHHHHFFFFFFFFE_Mismatch_0_Sense_+_Library_PoolC
AACATTCTTCTAATGGAAAATTGGAAAATGGATATGTACAGGTATTTGTTGTCCATTATCTTCTCTGTTTAACTTCTATACCTCATGTACATAA
>Frequency_1_QualityScore_FFHHHHHJJJJJJJJJIJJIJJJGJJHIJJJIJJIIJJGIIJJJJIJJJGHIIJJJJJJJIJIIJJJJIHIJJJHJGGHHHHHFFFFFFFEEEE_Mismatch_0_Sense_+_Library_PoolT
CATTTCTAACATTCTTCTAATGGAAAATTGGAAAATGGATATGTACAGGTATTTGTTGTCCATTATCTTCTCTGTTTAACTTCTATACCTCATG
>Frequency_1_QualityScore_FFHHHHHHIJCGHIJJJJJJJJJJJJJJJJJJJJJJJJJJJJJIJJJJJIJIJJJJJJJJIJJIGIIJIIIJJIHHHHHFFFF;CECCACAC>C_Mismatch_0_Sense_+_Library_PoolT
AGGAATGAGGTAATATGTTTTTCTCTAAGCTTCATTCCTTCGTCTCTCTGTTCCTAACTGTACAACTCTCAACTCTTGGCAGGTTCTGTGAGAA
>Frequency_1_QualityScore_FFHHGHHJJJIIIJJJJJJJJJJJIIJJJIJIJIJJJIJIJDIIJIJJHIEGIIJIJIJJGIGIJIIJJGHHFHGHFDCEDEEDDDDDDDC_Mismatch_1_Sense_+_Library_PoolT
TTTGCAGCTGTGACATCATTTATATAGCAACTGGCCAATAGTTTTTGGAGTGAATTATAAAGAATGGCTATCAAAAAATTTCCTTGCTGCA
>Frequency_1_QualityScore_FFHHHHHIIHJIJJJIJIIIHJJGJJGIIJJJJJJJJJJIJJJIJJIJJJJJJJJJJHHFFFFDDEDDDCDDDDDDEDDDDDDEFFEEEEDDDD_Mismatch_0_Sense_+_Library_PoolT
AATGTTTGGTAAGGCAGATGAATGCCAGAATGAAACAGGCCACATGCTAGGAAAAAAATCGCAAGTTGCAGCTGTGACATCATTTATATAGCAA
>Frequency_1_QualityScore_?DAAFFF;<AFHGEHIIGHGIHCF@H<GHBBF9BHFCHEDG>GGCGHGBFHIIIIFGIIIFIGICCHHFEEEEC?BECC@CBBCCCCCCCCCCC_Mismatch_0_Sense_+_Library_PoolT
GCAAGAGAACTATAGCATTTTAACTGTTGCAGTGGTTAAGGAATGAGGTAATATGTTTTTCTCTAAGCTTCATTCCTTCGTCTCTCTGTTCCTA
>Frequency_1_QualityScore_:BF<FD><:2:?AHCFDHE4:A:?EE8CED;;EB?<9??FGEFFFA?FGEC?B@3BC=BAFG:CCFE_Mismatch_1_Sense_+_Library_PoolT
CTATACCTCATGTACATAATTCAGGCAAGAGAAGTTTGCCATTAATAGCAAGAGAACTATAGCATTA
>Frequency_1_QualityScore_FFHHHHHIJJIJJJJJJJIIJIHJJJJIJIIGIJIJJJJJJIGIIEIJJIJIIIIIIJHHGIEIIIFIGGHHGHHHFFFFFFFEEDEDDDDDDC_Mismatch_1_Sense_+_Library_PoolT
AAGGACTCATATCCACAGTTGGTCTTGAGTTCTGTTATGGCGATTTAATTGTGTATAGTGTATACAAATGCATATTATAACATTAACGCAGAGA
>Frequency_1_QualityScore_FFHHHHHJJHIIJJJCHIJJJJJJJJJJJJJJJJJJJJJJIJJIJJJJJJJIJJJIJJJJIJIJJJIJJHGIIJIJFIJFHHEHHFFFFFFFCE_Mismatch_0_Sense_+_Library_PoolT
ATGGATATGTACAGGTATTTGTTGTCCATTATCTTCTCTGTTTAACTTCTATACCTCATGTACATAATTCAGGCAAGAGAAGTTTGCCATTAAT
>Frequency_1_QualityScore_DFHHHHHJJJJHIJIJJJJJJJJJJJHIIIJJJJJJIJJJIIHJHHJJEHIJJIJHIIIJHJGIJIIJHHFFFFFFEEEEEDFECDCCCDD_Mismatch_0_Sense_+_Library_PoolT
GCATGCCTTGGTCTGGCATTTCGTTTAAGGACTCATATCCACAGTTGGTCTTGAGTTCTGTTATGGCGATTTAATTGTGTATAGTGTATAC
>Frequency_1_QualityScore_DBFHHHHJJJGIJIFGIIBHHGIJ?FHHGGFGGGHGHJIIJJIEIGIGHFGHGIJJGGGIIJHGCIIIIEGHHGGCHGGIJHFEHFFFF@C@@@_Mismatch_0_Sense_+_Library_PoolT
AATTGGAAAATGGATATGTACAGGTATTTGTTGTCCATTATCTTCTCTGTTTAACTTCTATACCTCATGTACATAATTCAGGCAAGAGAAGTTT
>Frequency_1_QualityScore_FFHHHHHJJIIJGIJJJJ?GEHGIIIGEIJIIGIIIJJJJJJJGIIIJIIJEGIJJFGIGIGIGGIIJIHFGIICEDHHHEHHFFFFFFFEEEF_Mismatch_0_Sense_+_Library_PoolT
ATTATAACATTAAGGCAGAGATTTCCATTTCTAACATTCTTCTAATGGAAAATTGGAAAATGGATATGTACAGGTATTTGTTGTCCATTATCTT
>Frequency_1_QualityScore_DEHHHHHJJIJJJJIHHJIJJJIJIJJIJJJJJJJJJJJGGIIIIJJJIJGHHHFIIJJJJIIJIJJJJHHAHIJGGEHGHFFEDCDEEDEEEE_Mismatch_0_Sense_+_Library_PoolT
TTGTCCATTATCTTCTCTGTTTAACTTCTATACCTCATGTACATAATTCAGGCAAGAGAAGTTTGCCATTAATAGCAAGAGAACTATAGCATTT
>Frequency_1_QualityScore_FFHHHHHJJJJJJJJIIJIJJJIJJJJJJJJJJJJJJJJHIIJJJJJJJJJJJJJJIJHIHHIJJJJJJHGJJJJIJJJHHEHHFFFFFFEEEE_Mismatch_0_Sense_+_Library_PoolC
TTGTCCATTATCTTCTCTGTTTAACTTCTATACCTCATGTACATAATTCAGGCAAGAGAAGTTTGCCATTAATAGCAAGAGAACTATAGCATTT
>Frequency_1_QualityScore_EFFHFHHEHIHGHHGIHIHGFDFBFAEFEHIJIGGGHDEGDGDFGHDF9BFDFHHGDFCHIICCGCHG;_Mismatch_2_Sense_+_Library_PoolT
CTCATGTACATAATTCAGGCAAGAGAAGTTTGCCATTAATAGCAAGAGAACTATAGCATTTTAACTGGA
>Frequency_1_QualityScore_FFHHHHHJJJJJJIJJJJJJGHJJJJGJJJJJFIJJJJJIJJIJJJJJJJJJJJJJJJJJJJJJJIJIDEEFHHAEFFFFEFFEEEEEFCECDE_Mismatch_1_Sense_+_Library_PoolT
ATTATAACATTAACGCAGAGATTTCCATTTCTAACATTCTTCTAATGGAAAATTGGAAAATGGATATGTACAGGTATTTGTTGTCCATTATCTT
>Frequency_1_QualityScore_FFHHHHHIIJJJIJJJJJJJJJJJGIJIJJDHIJJJIJJJJJJJJJJIJJJJJJJJJJIJJJJJJJJIJJHHHHHHFFFFFDFEEEEEEDDDDD_Mismatch_0_Sense_+_Library_PoolT
ATGGAAAATTGGAAAATGGATATGTACAGGTATTTGTTGTCCATTATCTTCTCTGTTTAACTTCTATACCTCATGTACATAATTCAGGCAAGAG
>Frequency_1_QualityScore_FFHHHHHJJJIJJJJJJIJJIJJIJJJJJJJJJJJJJJJIJJHJJJJJIIJHIJJJJJJJJJIGHIIJJHIJJJJJG_Mismatch_0_Sense_+_Library_PoolT
TTTAACTTCTATACCTCATGTACATAATTCAGGCAAGAGAAGTTTGCCATTAATAGCAAGAGAACTATAGCATTTTA
>Frequency_1_QualityScore_FFFFFHHJJJJJJJJJJJJJIIJJJJJJJJJIJJJJJIJJJJJJJJJJJJ_Mismatch_1_Sense_+_Library_PoolT
AGTGTATACAAATGCATATTATAACATTAACGCAGAGATTTCCATTTCTA
>Frequency_1_QualityScore_FFFFFFHJIHGGEHIIIIJIIEIGGIIIEEHG?FHGGFIG?DFGGHDIGIJIIIGJEGEFCHHIGGGCHGGIII_Mismatch_1_Sense_+_Library_PoolT
TAACTTCTATACCTCATGTACATAATTCAGGCAAGAGAAGTTTGCCATTAATAGCAAGAGAACTATAGCATTAT
>Frequency_1_QualityScore_FFHHHHHJJJIJJIJJIJJJJJJJJJIGHJJJJJIJJJJIJJJIIIJIJGJIJJJJIGHHEHGFFFFFEDEEDDEDEDDEDCDBBBDDDCDEDD_Mismatch_0_Sense_+_Library_PoolT
AAAAAATTTCCTTGCTGCATGCCTTGGTCTGGCATTTCGTTTAAGGACTCATATCCACAGTTGGTCTTGAGTTCTGTTATGGCGATTTAATTGT
>Frequency_1_QualityScore_FFHGHHHJJJJJJIJIIJJJIJFIJJIJJJJJJJHJJIIIJJJJJJJGJJHIIJJFHHIGIJJJIIGIECHHEHHFFDD>ADDDEDEDDDDDCF_Mismatch_0_Sense_+_Library_PoolT
ATTTCCTTGCTGCATGCCTTGGTCTGGCATTTCGTTTAAGGACTCATATCCACAGTTGGTCTTGAGTTCTGTTATGGCGATTTAATTGTGTATA
>Frequency_1_QualityScore_FFHHHHHJJJJJJJJIJJJJJJJJJJJJJJJJJJJJIJIJJJJFHHIIHHGIEHGIGHJCHIJJJJJJGHHHHHGEDEFFEDEEDE_Mismatch_1_Sense_+_Library_PoolT
CGTCTCTCTGTTCCTAACTGTACAACTCTCAACTCTTGGCAGGTTCTGTGAGAAATACCATTTTTATTCATACTAAGCTTCTCCTA
>Frequency_1_QualityScore_D6DDHFH>FHGG@EFHGIIIGIEFFCHGII@FHGDBDGDGGGIIGEGIIIEHIGEGIIGIIHGIIFGECEHHE_Mismatch_1_Sense_+_Library_PoolT
CTATACCTCATGTACATAATTCAGGCAAGAGAAGTTTGCCATTAATAGCAAGAGAACTATAGCATTTTAACTA
>Frequency_1_QualityScore_FFHHGHHIJJGHIIJIJHIHJIIJGIJJIJJIJJJIJIJGIIIJIJHGGIJJJJIJJIJIIJJJIJJCHHIHHGGHHFFFDCEEEEECDDEED?_Mismatch_1_Sense_+_Library_PoolT
CCACAGTTGGTCTTGAGTTCTGTTATGGCGATTTAATTGTGTATAGTGTATACAAATGCATATTATAACATTAAGGCAGAGATTTCCATTTCGA
>Frequency_1_QualityScore_DFFFHHGII4EAEF>FIGHCFGIIGGHIIGIGHHEIIIIIIIGADDEFADHHIEGHHIIIHIIEHEEHE@GGIFH@CAEC;CHCE?BFEF?_Mismatch_0_Sense_+_Library_PoolT
TGTGTATAGTGTATACAAATGCATATTATAACATTAAGGCAGAGATTTCCATTTCTAACATTCTTCTAATGGAAAATTGGAAAATGGATAT
>Frequency_1_QualityScore_FFGHHGFGIJJIIJJEHIIJJIJJJJJGJJJIIIII>FHGII?FGIBEEHGHIGHBEHGCHEHHGHHFFCEFEDCDDECCCD@@CDDDDDDDCC_Mismatch_2_Sense_+_Library_PoolT
CGCAAGTTGCAGCTGTGACATCATTTATATAGCAACTGGCCAATAGTTTTTGGAGTGAATTATAAAGAATGGCTATCAAAAAATTTCCTTGCAA
>Frequency_1_QualityScore_FFHHCFFIJIGGJJJIIGIIJJJEGIJJIHJJIJJJJIJJIJJJJJJIJJJJIHIJJJJIIJJIHHHHFFDEEDDEEEEFDDDDDDCCCD@CCD_Mismatch_0_Sense_+_Library_PoolT
GGAGTGAATTATAAAGAATGGCTATCAAAAAATTTCCTTGCTGCATGCCTTGGTCTGGCATTTCGTTTAAGGACTCATATCCACAGTTGGTCTT
>Frequency_1_QualityScore_DDDHHGDEGIGIIIIFIIGGIGIGIIIIIIIFIG?DGCGHHIIEIIIIHIIIIIEHEEFFDC>CCADCDCCDDEACCCCCCDDDDFEDCDCB<>_Mismatch_0_Sense_+_Library_PoolT
GTTTGGTAAGGCAGATGAATGCCAGAATGAAACAGGCCACATGCTAGGAAAAAAATCGCAAGTTGCAGCTGTGACATCATTTATATAGCAACTG
>Frequency_1_QualityScore_FFHHHHHJJIJJJJIJJJJJJJJJJJIJJJJJJJJJJJJIJJJJIJJJIJIJJJJIJIGGIJJCHIIJHEEEHHHHFFFFFFCABDDDECEDDD_Mismatch_0_Sense_+_Library_PoolT
AAAAATTTCCTTGCTGCATGCCTTGGTCTGGCATTTCGTTTAAGGACTCATATCCACAGTTGGTCTTGAGTTCTGTTATGGCGATTTAATTGTG
>Frequency_1_QualityScore_;DDDDDDBBABAE3F:B@C+AFEEEAE@DEEDCDEDEEIEEE?DD@DB3?CCC>BCCEEID2=AAC_Mismatch_0_Sense_+_Library_PoolT
TGAATTATAAAGAATGGCTATCAAAAAATTTCCTTGCTGCATGCCTTGGTCTGGCATTTCGTTTAA
>Frequency_1_QualityScore_EFHHHHHJJJJJJHIJFJIJJJGGIJJJJJJJIJCGEHJJJJJJFHGHFGDHIFHIGGHJJJJIJIJEB@EEHGHHFFFFDD>C>CCCAACCDD_Mismatch_0_Sense_+_Library_PoolT
CAAGTTGCAGCTGTGACATCATTTATATAGCAACTGGCCAATAGTTTTTGGAGTGAATTATAAAGAATGGCTATCAAAAAATTTCCTTGCTGCA
>Frequency_1_QualityScore_FFHHHHHJIJJJHIJJJJJJJJJJJJIGJJJJHJJJJIJJJIJIJJJJIJIHJJJJJJJJJJJJJJJJJHIHHHHHHFFFFDDEEEDDEEEFEE_Mismatch_2_Sense_+_Library_PoolT
TCCCACAGTTGGTCTTGAGTTCTGTTATGGCGATTTAATTGTGTATAGTGTATACAAATGCATATTATAACATTAAGGCAGAGATTTCCATTTC
>Frequency_1_QualityScore_FFHHFHGIJJIJJJJIJIIIJJHGJJJJJJJIIJJDGIIJJJIJBGGIJJJGCFGIJJJJIJJJJIIJJHHFFFDEEEEEEDDDDDDDDDDDCC_Mismatch_0_Sense_+_Library_PoolT
GCTGTGACATCATTTATATAGCAACTGGCCAATAGTTTTTGGAGTGAATTATAAAGAATGGCTATCAAAAAATTTCCTTGCTGCATGCCTTGGT
>Frequency_1_QualityScore_FFHHGFHJJJJJJJJIHGHJIGGHIJIJFHIHEGIEIJJIJJJJJIJIIGIJJHJGIIGIFHIJJIIJJJBAHFFFDEEEEECDADDCD@DDDD_Mismatch_0_Sense_+_Library_PoolT
TTGCTGCATGCCTTGGTCTGGCATTTCGTTTAAGGACTCATATCCACAGTTGGTCTTGAGTTCTGTTATGGCGATTTAATTGTGTATAGTGTAT
>Frequency_1_QualityScore_FDHHHHHJJJJJJJIJJJJJJJJJJJJJJJJJIJIIJJJJIJJJJJJJJJJJJJJJJIJJJIJJJJJJJHHHHHHHFFFFFFEFEEEE;>CDEF_Mismatch_0_Sense_+_Library_PoolT
GTATACAAATGCATATTATAACATTAAGGCAGAGATTTCCATTTCTAACATTCTTCTAATGGAAAATTGGAAAATGGATATGTACAGGTATTTG
>Frequency_1_QualityScore_FFHHHHHJJJJJJIJIJJIIIJIJJJJJJJJJJJJJJJJJJJJIJHGJJIJJHIIGJJJJJIJJJJJJJEHIHHHHGHFFFDFDEEEEEEEEEE_Mismatch_2_Sense_+_Library_PoolT
ATCTTCTCTGTTTAACTTCTATACCTCATGTACATAATTCAGGCAAGAGAAGTTTGCCATTAATAGCAAGAGAACTATAGCATTTTAACTGTAA
>Frequency_1_QualityScore_FFHHFFHHIJJCFIIIJJIJJIIIIJIJIIIIJJJJGIJIJJJIJJGGIJIJJIJIJJIIIIIJIJGBFBFCHGGIJIIGH>EHHHFFFFFCD@_Mismatch_0_Sense_+_Library_PoolT
ATATGTACAGGTATTTGTTGTCCATTATCTTCTCTGTTTAACTTCTATACCTCATGTACATAATTCAGGCAAGAGAAGTTTGCCATTAATAGCA
>Frequency_1_QualityScore_A?FABCB@FHIIBGGGHIEIIEEFF)?<?FDFGEHIIBHDHGII@HIABFEFHAGD=FFEECGFHCGHC_Mismatch_0_Sense_+_Library_PoolT
TGTACAACTCTCAACTCTTGGCAGGTTCTGTGAGAAATACCATTTTTATTCATACTAAGCTTCTCCTGA
>Frequency_1_QualityScore_FFHHHHHJJJJJJJJIJHJJJJJJJJJJJHIJJIJJJJIJJJJJJJJJJJHIJJIJJJJIJIJJIJJJJEHHHFEDDDEEEEDDDDFEFEEDCF_Mismatch_0_Sense_+_Library_PoolT
CTTGCTGCATGCCTTGGTCTGGCATTTCGTTTAAGGACTCATATCCACAGTTGGTCTTGAGTTCTGTTATGGCGATTTAATTGTGTATAGTGTA
>Frequency_1_QualityScore_FFHHHHHJJJJJJJJJJJJGIJJJIGJJJJJHIIJJJJJIIJJJJJJJIIHIHIJJHGHHHGHDFFFFEDCEEECDDDDDDDDEDCCDEEEEDE_Mismatch_0_Sense_+_Library_PoolT
TCCTTGCTGCATGCCTTGGTCTGGCATTTCGTTTAAGGACTCATATCCACAGTTGGTCTTGAGTTCTGTTATGGCGATTTAATTGTGTATAGTG
>Frequency_1_QualityScore_DDFDFDFDB@FB@EGDEGE?CECB9E<?C<;?CBHICCHECDGEG@@?DHHG=B8@;CDGIIIEECHG@DEHFFHFFCCCEECECCCCEEDCCD_Mismatch_0_Sense_+_Library_PoolC
TCCTTGCTGCATGCCTTGGTCTGGCATTTCGTTTAAGGACTCATATCCACAGTTGGTCTTGAGTTCTGTTATGGCGATTTAATTGTGTATAGTG
>Frequency_1_QualityScore_FFHHHHHJJJJJIJJJIJJJHIJIJIJHIJIJIJJJJJJJIJJIJJIJJJJIIIIIIGHHHHHHGGFFFDFFFEFEEEEEDDDCDDDDDDDDDD_Mismatch_0_Sense_+_Library_PoolT
GGACTCATATCCACAGTTGGTCTTGAGTTCTGTTATGGCGATTTAATTGTGTATAGTGTATACAAATGCATATTATAACATTAAGGCAGAGATT
>Frequency_1_QualityScore_FFHHHHHJHIJJJJJJJJJJJJJIJJJJJJJIJJJJJJJJJJEIJJJIJJJJJJJHFEEEEEEDCDDDDCDDDDDEDDDDDDDECEDEEDDDDD_Mismatch_1_Sense_+_Library_PoolT
ATGTTTGGTAAGGCAGATGAATGCCAGAATGAAACAGGCCACATGCTAGGAAAAAAATCTCAAGTTGCAGCTGTGACATCATTTATATAGCAAC
>Frequency_1_QualityScore_FFABFFFEDHGHHHHEGIGFHIJJJJJJJIJJIJJJIIIGIJJJJHGHIIIIJGIJIG_Mismatch_1_Sense_+_Library_PoolT
TTGTGTATAGTGTATACAAATGCATATTATAACATTAAGGCAGAGATTTCCATTTCGA
>Frequency_1_QualityScore_DDDFHBD@CGGEFBHCEGHHIIGHIGIGHICFFIIIIHIIEGGEHIIIIF>FHIIIIIBFG@GIGGAHDG@EGGIIHDFDFHEE;BE;CDCDC@_Mismatch_2_Sense_+_Library_PoolT
TACAGGTTCTGTGAGAAATACCATTTTTATTCATACTAAGCTTCTCCTGAACAGCATGTTCACCTATTTTCTTGGCATGATCAGATGTTCATGT
>Frequency_1_QualityScore_FFHHHHHJJJJJJJJJJJJJJJJJJIJJJJJCFIJJJIIJJJJGIJJJHIJJJJJJJJJHJJJJJJJJJGIIJJJJJJJJIHHHHHHHFFFFDE_Mismatch_0_Sense_+_Library_PoolT
AATGGAAAATTGGAAAATGGATATGTACAGGTATTTGTTGTCCATTATCTTCTCTGTTTAACTTCTATACCTCATGTACATAATTCAGGCAAGA
>Frequency_1_QualityScore_FFHHHHDHIFHIJJJJIJJJJJIJJGIJJJJJJJJJJJJJJJJJJJJJJIJJJJJJJHHHHHHHFFFFFEEEEEEDDDDCDD<CDDDDDDD_Mismatch_0_Sense_+_Library_PoolT
GGAATGAGGTAATATGTTTTTCTCTAAGCTTCATTCCTTCGTCTCTCTGTTCCTAACTGTACAACTCTCAACTCTTGGCAGGTTCTGTGAG
>Frequency_1_QualityScore_FFHHHHHJJJIGJJJJJIJJJIIGJJJIJJJJJJJJJJJJJJJJIIJJJIJJIJJJJJIIJJJJJJJJJJIIJJJJJJJHHGHHFFFFFECEDD_Mismatch_0_Sense_+_Library_PoolT
ATTGTGTATAGTGTATACAAATGCATATTATAACATTAAGGCAGAGATTTCCATTTCTAACATTCTTCTAATGGAAAATTGGAAAATGGATATG
>Frequency_1_QualityScore_FF2AFHHJJJIJJJJJJJJJJJJJJJJJJJJJIJJIGIIIJFIIIJJJDHGHIJJJJJJJIJJJJJHHHHFFFFFFDDDDDDDDDDDDDDD_Mismatch_2_Sense_+_Library_PoolT
TTCGCAGCTGTGACATCATTTATATAGCAACTGGCCAATAGTTTTTGGAGTGAATTATAAAGAATGGCTATCAAAAAATTTCCTTGCTGCA
>Frequency_1_QualityScore_FFHHHHHJJJJJJIJIJJJJFGEGHGIJIIIJIIIJJJJJJIJJJJJJJJJJJJJJJIJJJJHHHHHHFFFFFFEEEEEDDEDDDDDDDDDDDD_Mismatch_0_Sense_+_Library_PoolT
AACTGGCCAATAGTTTTTGGAGTGAATTATAAAGAATGGCTATCAAAAAATTTCCTTGCTGCATGCCTTGGTCTGGCATTTCGTTTAAGGACTC
>Frequency_1_QualityScore_FFHHHHHJJJJJJJJGHJJJJIJJJJJIJJJJJJJJJJJJJJJJJJJJJJJHIJJJJJFIJJJIJJJIIEIHHGGHHCDE@BEFEEACEEDDDB_Mismatch_1_Sense_+_Library_PoolT
TCTGTGAGAAATACCATTTTTATTCATACTAAGCTTCTCCTGAACAGCATGTTCACCTATTTTCTTGGCATGATCAGATGTTCATGTTTTTTGG
>Frequency_1_QualityScore_FFFFCDDHCHGIHGGGEHJGHEGFH@HHIIHIEIAHGCGHIFGEHEGJJJIJJDCHIIIGGJJJGGIC=4=@@DHIJFE>E>EDEDDBD@@_Mismatch_0_Sense_+_Library_PoolT
AGTGTATACAAATGCATATTATAACATTAAGGCAGAGATTTCCATTTCTAACATTCTTCTAATGGAAAATTGGAAAATGGATATGTACAGG
>Frequency_1_QualityScore_FFHHHHHJJJJGIJJJJJJJJJJJIJJJJJJJJHIJJJJJJIJJJJJJJJJJJJJJJIJJJIJJJJJJIEHIIJJJHHFHHFFFEFEEEEEADD_Mismatch_0_Sense_+_Library_PoolT
TATACCTCATGTACATAATTCAGGCAAGAGAAGTTTGCCATTAATAGCAAGAGAACTATAGCATTTTAACTGTTGCAGTGGTTAAGGAATGAGG
>Frequency_1_QualityScore_FFHHHHHJJJJJJIJJJJJJJJJJJJJJJJJJJJJIJIJJJJJJJJJJJJJJJIJIJIIJJJJIIJIJJIIHIIHIH_Mismatch_1_Sense_+_Library_PoolT
TCTATACCTCATGTACATAATTCAGGCAAGAGAAGTTTGCCATTAATAGCAAGAGAACTATAGCATTTTAACTGTTA
>Frequency_1_QualityScore_ABFDFDHHIC>+<C6E;;AFH9?FGH;9?GDFB?DC?GEGEB<DFE8B-=F>BGG@;7=FHH;@@E=A/56=@CCD>ACCDDE<(55>BC>_Mismatch_1_Sense_+_Library_PoolT
GCATGCCTTGGGCTGGCATTTCGTTTAAGGACTCATATCCACAGTTGGTCTTGAGTTCTGTTATGGCGATTTAATTGTGTATAGTGTATAC
>Frequency_1_QualityScore_FFHHHFHJIJJJHHIJGHG?EHIIGIFHIIJJJJJJIJJJJJJJJJJJJJJJIFIIJJIHIJJIGIJJJJHGIJJGGGHHFFFFFFEEEECD;A_Mismatch_0_Sense_+_Library_PoolT
CAGTGGTTAAGGAATGAGGTAATATGTTTTTCTCTAAGCTTCATTCCTTCGTCTCTCTGTTCCTAACTGTACAACTCTCAACTCTTGGCAGGTT
>Frequency_1_QualityScore_FFGHHHHJJIIJJIIJGIIJJIJJJJJJJJIJJJJJJJJJJJHIHIJIJJHIHIFHICHHGEHIGHGHIDGFHHHHHHFFFFFFEDEE=@BBDD_Mismatch_0_Sense_+_Library_PoolT
CCATTAATAGCAAGAGAACTATAGCATTTTAACTGTTGCAGTGGTTAAGGAATGAGGTAATATGTTTTTCTCTAAGCTTCATTCCTTCGTCTCT
>Frequency_1_QualityScore_FFHHHHHJIIJJIIIJJGJHIGIIGIJJJJIJJJJJJJJIJIIHJJJJGIIIJJJIJJJJJJJJJIIJIHIHIHHHGHFFDDD=CCDDEEFEFE_Mismatch_2_Sense_+_Library_PoolT
ATCCACAGTTGGTCTTGAGTTCTGTTATGGCGATTTAATTGTGTATAGTGTATACAAATGCATATTATAACATTAACGCAGAGATTTCCATTCC
>Frequency_1_QualityScore_1@8<DCAAFFBCBHCEEEHBEHBC?HGH@3DDCCFGHHGIGGGDGBDBFC@<FB3B83@@@CHACHE@HEICHFE_Mismatch_1_Sense_+_Library_PoolT
TTCTATACCTCATGTACATAATTCAGGCAAGAGAAGTTTGCCATTAATAGCAAGAGAACTATAGCATTTTAACTA
>Frequency_1_QualityScore_DEBFHACFHGIDHCGIIHGIIICHIII@HI?FFH>GGGGGIIECEGH@FGIIICHE<FHGIGCBEA=AFG@;77@DA;CEHHAHH@@@77>2>A_Mismatch_0_Sense_+_Library_PoolT
ACAGGTATTTGTTGTCCATTATCTTCTCTGTTTAACTTCTATACCTCATGTACATAATTCAGGCAAGAGAAGTTTGCCATTAATAGCAAGAGAA
>Frequency_1_QualityScore_DDFHHHHJJJJGHJIIGIIJJJJJCHHIJIJIJIIJJJDBHIIIIJJBHI@GEGIICGHIIJICHIIIJGHIJJJIIJJHGHHCDFEFFEDECE_Mismatch_0_Sense_+_Library_PoolT
TGTTGTCCATTATCTTCTCTGTTTAACTTCTATACCTCATGTACATAATTCAGGCAAGAGAAGTTTGCCATTAATAGCAAGAGAACTATAGCAT
>Frequency_1_QualityScore_DEHHGHHEFHIGEHHIIIJIJFHIJJEGHIJJJJJIJJIJIJIJHIHGIJFIIIGGHIIJFFFFDDDB@ACDDCDDACCEDDDDDDEEEEEEED_Mismatch_0_Sense_+_Library_PoolT
TCGAATGTTTGGTAAGGCAGATGAATGCCAGAATGAAACAGGCCACATGCTAGGAAAAAAATCGCAAGTTGCAGCTGTGACATCATTTATATAG
>Frequency_1_QualityScore_FFHHHHHJJJJJJJJJJJJJJHJJJJJJJJJJJJIJJJJJIJJJJJJJJJJJJJJJJJJJJJJJJJJJJJIHGHHACDFFFFFEEEEEEEDEDD_Mismatch_1_Sense_+_Library_PoolT
TATTATAACATTAACGCAGAGATTTCCATTTCTAACATTCTTCTAATGGAAAATTGGAAAATGGATATGTACAGGTATTTGTTGTCCATTATCT
>Frequency_1_QualityScore_FFHHHHHJJJJIJIJJJJJJJJJJIJFHJIIJJJJJJFGIJJJJJJIJJIJJJIIJJJJJJJHJJJIIJHHJIHHHHHHFFFFFFFFEEEFEEE_Mismatch_0_Sense_+_Library_PoolT
TCTTCTAATGGAAAATTGGAAAATGGATATGTACAGGTATTTGTTGTCCATTATCTTCTCTGTTTAACTTCTATACCTCATGTACATAATTCAG
>Frequency_1_QualityScore_FFHHHHHJJJJJJJJJJJJIJIJJJJJIIJJJIJJJAFIIIJJIJJJJIJIIJJIIJJJJFHIJJHCHIEHIHHGHHHFFFFFFEEEEDEDEDD_Mismatch_0_Sense_+_Library_PoolT
TCTAAGCTTCATTCCTTCGTCTCTCTGTTCCTAACTGTACAACTCTCAACTCTTGGCAGGTTCTGTGAGAAATACCATTTTTATTCATACTAAG
>Frequency_1_QualityScore_FFHHHHHJJJJJJJJJJJJJJJJJJJJIJJJJJJJJJIJJJJJJJJJIJJJJJJJJJJJJCGHJIHGIJJJJHHHHHHFFFFFFEEEEEEEECD_Mismatch_0_Sense_+_Library_PoolC
TCTAAGCTTCATTCCTTCGTCTCTCTGTTCCTAACTGTACAACTCTCAACTCTTGGCAGGTTCTGTGAGAAATACCATTTTTATTCATACTAAG
>Frequency_1_QualityScore_FFHHHHHJJJJJJJJJJJIJJJJJJJJJJJJJJJJJJJJJJJJIJJJJJJIJJJJJJJJJJJJJJJJJJDGHJJHHHHHHFF_Mismatch_2_Sense_+_Library_PoolT
GTTTAACTTCTATACCTCATGTACATAATTCAGGCAAGAGAAGTTTGCCATTAATAGCAAGAGAACTATAGCATTTTAAGTA
>Frequency_1_QualityScore_FFDFHHHIIIGIGI@HIDICGGAFFFIEDGIGFBGBHIIFEHIIIJIIHJIIGGGHHIGGC@CH@HCEECEFCFFFFDDEEEECCCCCC@AC>?_Mismatch_1_Sense_+_Library_PoolT
AGTTTAACTTCTATACCTCATGTACATAATTCAGGCAAGAGAAGTTTGCCATTAATAGCAAGAGAACTATAGCATTTTAACTGTTGCAGTGGTT
>Frequency_1_QualityScore_FFHHHHHJJJJIJIGIIJJJIJJJJJJGIIJJJGIJJIIJJJJJJHJJJIGHHJGJJJJJIIIIEEHHHABEFFFFEEEEDEACCDBCCCDCDA_Mismatch_0_Sense_+_Library_PoolT
TGAATTATAAAGAATGGCTATCAAAAAATTTCCTTGCTGCATGCCTTGGTCTGGCATTTCGTTTAAGGACTCATATCCACAGTTGGTCTTGAGT
>Frequency_1_QualityScore_FFHDFHDIJGGHJJHIGGIJIGFIEIHIJJFFFGIIGGGFGE9DHHIIJGIGIJHIEGIIJJJJIIIJ:BEEHD@DFE>CCEECECEDCD@:AC_Mismatch_1_Sense_+_Library_PoolT
TCTTGAGTTCTGTTATGGCGATTTAATTGTGTATAGTGTATACAAATGCATATTATAACATTAACGCAGAGATTTCCATTTCTAACATTCTTCT
>Frequency_1_QualityScore_FFGHHGHIIIJJCHHICIIFHFHIJJGIGIIIIJJJJJJJJIIIIJIE3BFIIJGEIJGGEIJJJG=AHEDCHFEHHF?CDECECC>>>@A_Mismatch_0_Sense_+_Library_PoolT
GCGATTTAATTGTGTATAGTGTATACAAATGCATATTATAACATTAAGGCAGAGATTTCCATTTCTAACATTCTTCTAATGGAAAATTGGA
>Frequency_1_QualityScore_BDHHHHHJJIJIIIFHGIFHHIJIBHIGJJJJJIIJIGGIJIGIIIJIIJJHJJIEICGGJIIJJJJI@DGHGHHGHFFFFDDDDDEADDDD?C_Mismatch_0_Sense_+_Library_PoolT
AAATTTCCTTGCTGCATGCCTTGGTCTGGCATTTCGTTTAAGGACTCATATCCACAGTTGGTCTTGAGTTCTGTTATGGCGATTTAATTGTGTA
>Frequency_1_QualityScore_FFHHHHHJIJIIJIGHIJJJJJJJIJIJJJJIJJJJJIJJJJJJJHIJJJHIHIIIJIIJJJJJJJJIIEHHHHGHFDFFFDDDDDEEDDEEEE_Mismatch_2_Sense_+_Library_PoolT
ATATCCACAGTTGGTCTTGAGTTCTGTTATGGCGATTTAATTGTGTATAGTGTATACAAATGCATATTATAACATTAACGCATAGATTTCCATT
>Frequency_1_QualityScore_+=AA<DDE4E?BECFCAD9<FB>422<A@EFBEEE99??DD?)?)?3**0?8BDE4<)=B_Mismatch_0_Sense_+_Library_PoolT
CTCTGTTTAACTTCTATACCTCATGTACATAATTCAGGCAAGAGAAGTTTGCCATTAATA
>Frequency_1_QualityScore_FDHHHHHFHIJJIIJJJJJIJJIJIJJJJJJJGJIHHJJJJJJJJIJJJHIJIJJJJIJJJJJJIJIJIGIJJJEHIGGGHHHFFFFFFECCCE_Mismatch_0_Sense_+_Library_PoolT
GTACAGGTATTTGTTGTCCATTATCTTCTCTGTTTAACTTCTATACCTCATGTACATAATTCAGGCAAGAGAAGTTTGCCATTAATAGCAAGAG
>Frequency_1_QualityScore_FFHHHGHIJIIJIJIFIHGHJIHJIIJJJIIJJIJIJBHGIIGHIIHGICHHJAGFGHIGGGHIIJIIIHGHHGECHHFFFEFDDDBDCCDD@C_Mismatch_1_Sense_+_Library_PoolT
CTCATATCCACAGTTGGTCTTGAGTTCTGTTATGGCGATTTAATTGTGTATAGTGTATACAAATGCATATTATAACATTAACGCAGAGATTTCC
>Frequency_1_QualityScore_FFHHHHHJJIJFJIGGIIIJJIJIIJIJJJJJJJJJJIJJJJIJJJHIIJIJIJJJJJH_Mismatch_2_Sense_+_Library_PoolT
ATTGTGTATAGTGTATACAAATGCATATTATAACATTAACGCAGAGATTTCCATTTTTA
>Frequency_1_QualityScore_FFHCFFHIJJJJJJIJIJIJJGIJJJIJFJJJIJJJJJIJJJJIJJIJJJIJIIJJIJJJJIJIJIIGGCGIIHCEEEEFDFDEEEFFDFEEAC_Mismatch_1_Sense_+_Library_PoolT
TAGTGTATACAAATGCATATTATAACATTAACGCAGAGATTTCCATTTCTAACATTCTTCTAATGGAAAATTGGAAAATGGATATGTACAGGTA
>Frequency_1_QualityScore_FFHHHHHJJJJIJJJJJJJJJJJJJJIJJIJJJIIHIIIIIIHIIJJJJJJJIJJJJJJJJJJJJJJJIIJJHHHCHEFFFFFFEEEEEEEDDD_Mismatch_0_Sense_+_Library_PoolT
TTGGTCTTGAGTTCTGTTATGGCGATTTAATTGTGTATAGTGTATACAAATGCATATTATAACATTAAGGCAGAGATTTCCATTTCTAACATTC
>Frequency_1_QualityScore_FDHCFHHJJJJJJJJJJJJJJJJJJJJJJJJJJJJJJJJJJJJJJIJJJJJJIIJJIJIJJJJHHHGFFFFFEEEEEDFDECDDDCDDDBCDDD_Mismatch_0_Sense_+_Library_PoolT
GAGTGAATTATAAAGAATGGCTATCAAAAAATTTCCTTGCTGCATGCCTTGGTCTGGCATTTCGTTTAAGGACTCATATCCACAGTTGGTCTTG
>Frequency_1_QualityScore_ADFFF?FBF<::CFFGHHIF@??>F<<<BDDB@FD?B9*?D>3)=C7))=@;@@CE9A?A;B>DD>>(;>;;6>>=5;;(8:A>@AA:,:;@>>_Mismatch_1_Sense_+_Library_PoolT
CTAAAGAATGGCTATCAAAAAATTTCCTTGCTGCATGCCTTGGTCTGGCATTTCGTTTAAGGACTCATATCCACAGTTGGTCTTGAGTTCTGTT
>Frequency_1_QualityScore_FDHHCFHJJJJIJJJJIIIGJIIIJJIHIJJJJJFHIJJJIJJJJJIJJIJJJJJJJJJJJJJJJHHHHHHDDFFDDACDDCCCCCCCCCCCCD_Mismatch_0_Sense_+_Library_PoolT
GAGGTAATATGTTTTTCTCTAAGCTTCATTCCTTCGTCTCTCTGTTCCTAACTGTACAACTCTCAACTCTTGGCAGGTTCTGTGAGAAATACCA
>Frequency_1_QualityScore_FFGGHHHJJIJIJJIIJIJJJHIIIJHIJEIJHIJJJIJJJJFIIJJJJJIJIJJIIJ_Mismatch_2_Sense_+_Library_PoolT
CATGATCAGATGTTCATGTTGTTTGGATTGACCTTAATAAAGCCTTTAGTATTGCGAA
>Frequency_1_QualityScore_FFHHHHDIIJIJJJJJJJJJJJJJJIJJJJIGGIIJGJJJJIJIJJIJGIGIIFHJJJJJHIGHIJIIIGHGFHGEHGFFFFFFECEEEEEDDD_Mismatch_0_Sense_+_Library_PoolT
TTCATTCCTTCGTCTCTCTGTTCCTAACTGTACAACTCTCAACTCTTGGCAGGTTCTGTGAGAAATACCATTTTTATTCATACTAAGCTTCTCC
>Frequency_1_QualityScore_FFHHHHHJJJJJJJJJIJJIJJJJJJJJJJIHIJJJJJJJJJJJJJJJJJJJJFHJJJJJIIIJIJJJJHIHHHHGHFFFFFFFEEEDEEDDDD_Mismatch_0_Sense_+_Library_PoolC
TTCATTCCTTCGTCTCTCTGTTCCTAACTGTACAACTCTCAACTCTTGGCAGGTTCTGTGAGAAATACCATTTTTATTCATACTAAGCTTCTCC
>Frequency_1_QualityScore_FFHGHHHJIJIJJHIIEGIIIJJGEHIGIIFHEGIJJIIHIHIJIJGIJHGHHHHGFF@;@>CDECBDDABDDCB?BACDDCDDDCDEEDDDDD_Mismatch_1_Sense_+_Library_PoolT
CAGGCCCCATGCTAGGAAAAAAATCGCAAGTTGCAGCTGTGACATCATTTATATAGCAACTGGCCAATAGTTTTTGGAGTGAATTATAAAGAAT
>Frequency_1_QualityScore_FFFHFHHEHJJJJJJIJJJJJJJJIIJJJJJJJJJJJJIJJJJJJJIJJJJJHHGHHIJIIGGHEGIJEEHEEHHEHHHFFFFFFCDEEEEDEE_Mismatch_0_Sense_+_Library_PoolT
AGAGAAGTTTGCCATTAATAGCAAGAGAACTATAGCATTTTAACTGTTGCAGTGGTTAAGGAATGAGGTAATATGTTTTTCTCTAAGCTTCATT
>Frequency_1_QualityScore_BBDFHHHJJJJFIJJFGJJJJIGIJGJIGBC?FHFHEHGHIIHGJIIJJDGG@EHHFFCEEEECDCDACCCDDDDDDCDADEEDDD(89@C@DD_Mismatch_1_Sense_+_Library_PoolT
GGTAAGGCAGATGAATGCCAGAATGAAACAGGCCACATGCTAGGAAAAAAATCGCAAGTTGCAGCTGTGACATCATTTATATAGCAGCTGGCCA
>Frequency_1_QualityScore_FFHHHHHJJJJJJJJJHJJJJJJJJJJJJJIJJJIJJJJHIHIIJJJJJJJIJJIJJJGJIJJIJFGHGEHHEFFFFFFFEEEDEDDEEFDDDD_Mismatch_0_Sense_+_Library_PoolT
GGCATTTCGTTTAAGGACTCATATCCACAGTTGGTCTTGAGTTCTGTTATGGCGATTTAATTGTGTATAGTGTATACAAATGCATATTATAACA
>Frequency_1_QualityScore_DDBDBFHGHGIIIBFGHBHIEHG@BHHGIGHEGGGHIHGIIIIIIIII9?@FHIIEGIIIIIIIIGGFC@EGHIIHHF_Mismatch_0_Sense_+_Library_PoolT
TCTCTGTTTAACTTCTATACCTCATGTACATAATTCAGGCAAGAGAAGTTTGCCATTAATAGCAAGAGAACTATAGCA
>Frequency_1_QualityScore_FFGGHHHIJJHIGGIJHIIIIGIJEHJJJIIJIGJJJJJJIIIJIIJJJIIJJJJCFHIIGHIJIIHICCEAEHHFFFCCEFDDEEEEDDDCDD_Mismatch_0_Sense_+_Library_PoolT
GCAAGAGAAGTTTGCCATTAATAGCAAGAGAACTATAGCATTTTAACTGTTGCAGTGGTTAAGGAATGAGGTAATATGTTTTTCTCTAAGCTTC
>Frequency_1_QualityScore_FFHHHHHIHIIIHHCGFCGFHIIIHHIIJJJJJGHBADGIIIJIIHIIJIIJJJJJIIIIIIHGHFCEFFFFEEEEEEEDCCDCCDDDDDDCDD_Mismatch_0_Sense_+_Library_PoolT
TCATTTATATAGCAACTGGCCAATAGTTTTTGGAGTGAATTATAAAGAATGGCTATCAAAAAATTTCCTTGCTGCATGCCTTGGTCTGGCATTT
>Frequency_1_QualityScore_FFHHHHHJJJJJJJJJJJIJIJHIJJIIJJJIJHIJJJHIIJIJIIGIJHFHHHHHFFFFFFDEEFEFEEDDDDDDECDDEEEEDDDDDDDDDD_Mismatch_1_Sense_+_Library_PoolT
GTTTAAGGACTCATATCCACAGTTGGTCTTGAGTTCTGTTATGGCGATTTAATTGTGTATAGTGTATACAAATGCATATTATAACATTAACGCA
>Frequency_1_QualityScore_FFHHHHHJJJJJJJJJJJJJJIJIIJJJJJJJIJJJJJJHGJJIJJJJJJJJJIJJIJJIGHIJJJJIJIIJJJG_Mismatch_1_Sense_+_Library_PoolT
AACTTCTATACCTCATGTACATAATTCAGGCAAGAGAAGTTTGCCATTAATAGCAAGAGAACTATAGCATTTTGA
>Frequency_1_QualityScore_FFHDHFHGIIIIJJJJJJJBHGGHIJIIIJJJIIJJIGIJJDHIJIIIJIGHIJIIIIJJIIJIEHIJJEH_Mismatch_0_Sense_+_Library_PoolT
CACCTATTTTCTTGGCATGATCAGATGTTCATGTTGTTTGGATTGACCTTAATAAAGCCTTTAGTATTGCA
>Frequency_1_QualityScore_FFHGHHHJJJJJIJJJJJIJJIJIJJJJJIJJJJJJJJJIJJJJJGGIJJHHIJGIHIJJHCEHHCFFFFCECEEEDFECDDDDDDDDC_Mismatch_1_Sense_+_Library_PoolT
GGCAAGAGAAGTTTGCCATTAATAGCAAGAGAACTATAGCATTTTAACTGTTGCAGTGGTTAAGGAATGAGGTAATATGTTTTTCTCGA
>Frequency_1_QualityScore_FFHHHHHJIIJIJGIJJJJIJGIJJJIJJJJJGGIJJJJJJJJJJJJJJJJJIJIIJJJJHFEEDDDDDDDDDDDDDDDDEDDDDDDEEEEEEE_Mismatch_0_Sense_+_Library_PoolT
TTCGAATGTTTGGTAAGGCAGATGAATGCCAGAATGAAACAGGCCACATGCTAGGAAAAAAATCGCAAGTTGCAGCTGTGACATCATTTATATA
>Frequency_1_QualityScore_FFHHHHHJJJJJJJJFHJJJJJJJJJIHIJIJJJJIIIJJJJJIJJJJGHIJIIJIJIJIIIJJJIJJJJEHDDFDEEDEEEDDEEEDCDDDDD_Mismatch_0_Sense_+_Library_PoolT
TGCTGCATGCCTTGGTCTGGCATTTCGTTTAAGGACTCATATCCACAGTTGGTCTTGAGTTCTGTTATGGCGATTTAATTGTGTATAGTGTATA
>Frequency_1_QualityScore_DFHHHHDHGGBDHHGIIGGHHIIGGIGIGGDGGHHHIE<BDDGIIFFGHIHCHIGIIHIIIIIIGCGIII>EEFFFEE?CAEDDCCDDDEFFD@_Mismatch_0_Sense_+_Library_PoolT
TTCCTTGCTGCATGCCTTGGTCTGGCATTTCGTTTAAGGACTCATATCCACAGTTGGTCTTGAGTTCTGTTATGGCGATTTAATTGTGTATAGT
>Frequency_1_QualityScore_DFHAHHFIJIJJJJJIGIIIJJJIJIJJJJGHIIIIIJJFHIJIJIIJJGDGIIIIJIIDHJFHIJIIGCGH?EHFEDFFFEEEEEEEDDDEED_Mismatch_0_Sense_+_Library_PoolC
AATATGTTTTTCTCTAAGCTTCATTCCTTCGTCTCTCTGTTCCTAACTGTACAACTCTCAACTCTTGGCAGGTTCTGTGAGAAATACCATTTTT
>Frequency_1_QualityScore_DDHFHBHCBBGFBFHHFAHGCEF<CFGCCFCBBCGCHEGIHCB>GFGGGEI<FEG=CFHIJGGDHIIEICH>EHEEH@CCDDCEEAC:@>ACDC_Mismatch_0_Sense_+_Library_PoolC
GTTGCAGTGGTTAAGGAATGAGGTAATATGTTTTTCTCTAAGCTTCATTCCTTCGTCTCTCTGTTCCTAACTGTACAACTCTCAACTCTTGGCA
>Frequency_1_QualityScore_FFHHHHHJJJJJJJJJJJIJJIJJJJJJJJJHIIJJJJJJGHIJJJJJHIJJJJJJJJJGIJIJJJIHFFFFFFFEEEDEEDDDDDDDDDDDCD_Mismatch_0_Sense_+_Library_PoolC
TGACATCATTTATATAGCAACTGGCCAATAGTTTTTGGAGTGAATTATAAAGAATGGCTATCAAAAAATTTCCTTGCTGCATGCCTTGGTCTGG
>Frequency_1_QualityScore_B+=2<:CEDEE@EDE:A<AEE@EDFCE:?BDB4?BD0B:DDDED908B?BD>DDEIIIIIIIEEIEIIEC@C@AC7C?@3;@A@AB@@;>55>A_Mismatch_0_Sense_+_Library_PoolC
CAGTTGGTCTTGAGTTCTGTTATGGCGATTTAATTGTGTATAGTGTATACAAATGCATATTATAACATTAAGGCAGAGATTTCCATTTCTAACA
>Frequency_1_QualityScore_FFHHHHHJJJJJJJIJIJJJJIJJIIJJJJJJJJJJJJJJJJJJIHJJIJHHHHHHFFFFEFEEEEEEDDEEEEEFDDDDDDDDDDDDDDDBDD_Mismatch_0_Sense_+_Library_PoolC
CAGATGAATGCCAGAATGAAACAGGCCACATGCTAGGAAAAAAATCGCAAGTTGCAGCTGTGACATCATTTATATAGCAACTGGCCAATAGTTT
>Frequency_1_QualityScore_DDHHFHHIEE>:CFH@BDAFHG<?GEG<DDCB@BBFEH<@?09BFH>FGI>DFHII>FFHIB@@?>5>A;BDD7;)6;6>AC>35;?;9?CDC@_Mismatch_0_Sense_+_Library_PoolC
TCAAAAAATTTCCTTGCTGCATGCCTTGGTCTGGCATTTCGTTTAAGGACTCATATCCACAGTTGGTCTTGAGTTCTGTTATGGCGATTTAATT
>Frequency_1_QualityScore_FFHFDHHI<FHIHIJJJJJIIIJFIHIJJJJIJIJJJIIJJJHFGHIGIIIHIIIGGGIIJJIIIIJJIFEHGIIDD@EEHCHHGFFFFFFFCC_Mismatch_0_Sense_+_Library_PoolC
TGTACAGGTATTTGTTGTCCATTATCTTCTCTGTTTAACTTCTATACCTCATGTACATAATTCAGGCAAGAGAAGTTTGCCATTAATAGCAAGA
>Frequency_1_QualityScore_FFHHHHHJJJJJIIJJJJJJJJJJJJJJHIJHIJJJJJJIJJJJJJIJIIIJJIIIJJJJIJJIJIJEEFFHIJIJIJJFEHFHHFFFFEEDEE_Mismatch_0_Sense_+_Library_PoolC
AGGTATTTGTTGTCCATTATCTTCTCTGTTTAACTTCTATACCTCATGTACATAATTCAGGCAAGAGAAGTTTGCCATTAATAGCAAGAGAACT
>Frequency_1_QualityScore_FFHHHDFGIJGIHGIIJIHIIIIIJIJJIJEGGIIIGDIJJJJGIJJJIBFIIIHFFHHGGG_Mismatch_0_Sense_+_Library_PoolC
CATTTCTAACATTCTTCTAATGGAAAATTGGAAAATGGATATGTACAGGTATTTGTTGTCCA
>Frequency_1_QualityScore_FFHHHHHIJJJIJHIJJJJHIIJJJJJJIIGHIIJIIJIJJJJJJJJJIIJJJIIJJJJEHGIIJJJIJHIJHHHGFHFFFFFFFFEECDEDDC_Mismatch_0_Sense_+_Library_PoolC
CTTGAGTTCTGTTATGGCGATTTAATTGTGTATAGTGTATACAAATGCATATTATAACATTAAGGCAGAGATTTCCATTTCTAACATTCTTCTA
>Frequency_1_QualityScore_FFHHHHGJJJJJJJJJJJIJJJJIJJJJJJJJHIIJJJJJJIJJIJIHIJJJJJJJJJJJJHGHHEFFFFEEEDCECEDEDEDDD@CDD?=B?C_Mismatch_0_Sense_+_Library_PoolC
CTATCAAAAAATTTCCTTGCTGCATGCCTTGGTCTGGCATTTCGTTTAAGGACTCATATCCACAGTTGGTCTTGAGTTCTGTTATGGCGATTTA
>Frequency_1_QualityScore_DDD?A:C2<<<AF><C::<C+C+AFEBAC@>FFIC<EA<D):??DD<?D@8DBD<?4.B=8==@@@CE;@)))7)?C@)).)7?A@>AA@BBDE_Mismatch_2_Sense_+_Library_PoolC
TGTATAGTGTATACAAATGCCTATTATAACATTAACGCAGAGATTTCCATTTCTAACATTCTTCTAATGGAAAATTGGAAAATGGATATGTACA
>Frequency_1_QualityScore_FDHHHHHJJJJJJJJJGJJJJJJIJJJJJJJJJJJJJJJJIJJJJIJJJIIJJIJJJJJJIJFGHIJIICEHGHHHHFFFFFEEEEEEDEDDED_Mismatch_0_Sense_+_Library_PoolC
GTTGTCCATTATCTTCTCTGTTTAACTTCTATACCTCATGTACATAATTCAGGCAAGAGAAGTTTGCCATTAATAGCAAGAGAACTATAGCATT
>Frequency_1_QualityScore_EDHHHDHJIIIIGGIJJIJJIJJJJCIEEHGGIIJJIJJIIJIJIIJJJHIJJIJJIGGIGGGHJIJIIGGEFHFACEFFFFC@DEDEEDDECD_Mismatch_0_Sense_+_Library_PoolC
TCAGGCAAGAGAAGTTTGCCATTAATAGCAAGAGAACTATAGCATTTTAACTGTTGCAGTGGTTAAGGAATGAGGTAATATGTTTTTCTCTAAG
>Frequency_1_QualityScore_FFHHHHHJJJJJJJJJJJJIIJJJJJJJJJJJJJIIIJJJJJJJGJJHIIJJGIJIJJIIGCHIJJJJGC;DEHIJ>_Mismatch_0_Sense_+_Library_PoolC
CTCTGTTTAACTTCTATACCTCATGTACATAATTCAGGCAAGAGAAGTTTGCCATTAATAGCAAGAGAACTATAGCA
>Frequency_1_QualityScore_FFGFHHHJJJJJGEIIIJGIIJGIJGIJJJJJIICHHHIGGIIIGIJJJJJJGIIJJIIIIIIJGIJIGFHGHIGHHHHHHFFFEFDFEE>CEE_Mismatch_1_Sense_+_Library_PoolC
ATGTATACAAATGCATATTATAACATTAAGGCAGAGATTTCCATTTCTAACATTCTTCTAATGGAAAATTGGAAAATGGATATGTACAGGTATT
>Frequency_1_QualityScore_FFHHHHHJJJJJHHJJJJIIJHHIIEHJCGHIJJIGHIJFJIJJJIJJJJJGJJJIJJJJIJIJJJJJHGHIHHEHHHFFFDCFFEEEDEECDC_Mismatch_0_Sense_+_Library_PoolC
TAACTGTTGCAGTGGTTAAGGAATGAGGTAATATGTTTTTCTCTAAGCTTCATTCCTTCGTCTCTCTGTTCCTAACTGTACAACTCTCAACTCT
>Frequency_1_QualityScore_BDHBFDHADHGDGCGIICDHEGH@EDDFHEEGID9BDHGB=C@CEEGGG;C?CECAACDDBDFDDCCCC>AAC=AC<AC@,;>@?BBCC:8>C@_Mismatch_0_Sense_+_Library_PoolC
CAGAATGAAACAGGCCACATGCTAGGAAAAAAATCGCAAGTTGCAGCTGTGACATCATTTATATAGCAACTGGCCAATAGTTTTTGGAGTGAAT
>Frequency_1_QualityScore_FFHHHHHJJJJJJJJJJJJJIJHIIJJJJJJJJJJJJJJJJJJJJIJJIIIJJEFHIJGIIJJIIJJIHDGHHHHHEEFFFFFFDEDEEEEDED_Mismatch_1_Sense_+_Library_PoolC
ATATTATAACATTAACGCAGAGATTTCCATTTCTAACATTCTTCTAATGGAAAATTGGAAAATGGATATGTACAGGTATTTGTTGTCCATTATC
>Frequency_1_QualityScore_FFHHHHHJJJJJJJJJJJJJJJJJJFHJJJJIIJGIJJJJJJJJJJJJJJIJJJJJJJIJJJJJHIIIIHIIHHHHHFFFFFFFDDEEEEEDDD_Mismatch_0_Sense_+_Library_PoolC
TGTACAACTCTCAACTCTTGGCAGGTTCTGTGAGAAATACCATTTTTATTCATACTAAGCTTCTCCTGAACAGCATGTTCACCTATTTTCTTGG
>Frequency_1_QualityScore_FFHHHHFIIIJJIJJJJJJJCHIJIIHIJJJIJJJJJIJJJJJJJJJIHGIIIJIJJJJJJIJIJGIJIFGHJJJIIJHHHHFFFDECCEEEED_Mismatch_0_Sense_+_Library_PoolC
GGAAAATGGATATGTACAGGTATTTGTTGTCCATTATCTTCTCTGTTTAACTTCTATACCTCATGTACATAATTCAGGCAAGAGAAGTTTGCCA
>Frequency_1_QualityScore_FFHHHHHJJJJJJJJJJJJJJJJJJJJJJJJJJJJJJJJJJJGHIJJJJIJJJJJJJJJJJJJJJJJJIIEHHHHHHHFEFFFFEEEEEEDDDD_Mismatch_0_Sense_+_Library_PoolC
TATGTTTTTCTCTAAGCTTCATTCCTTCGTCTCTCTGTTCCTAACTGTACAACTCTCAACTCTTGGCAGGTTCTGTGAGAAATACCATTTTTAT
>Frequency_1_QualityScore_FFGHGHHIJIJIIIJJJIIIIIGHIIJEGEGHIIIJJJJIJIIIJJIJIJJCFFHIIJ@F@DHIIJIJBEHHHFEHFFFEFFBCEDDEEDDDDC_Mismatch_0_Sense_+_Library_PoolC
AAGGACTCATATCCACAGTTGGTCTTGAGTTCTGTTATGGCGATTTAATTGTGTATAGTGTATACAAATGCATATTATAACATTAAGGCAGAGA
>Frequency_1_QualityScore_FFHHHHHIJJIIJJJIJJJJIJJJJJJJJJIJJJJIJJJIJJHIIIJJJJJJJJJJJJJIJJJJGGIDIIJIIJHHHHGHH_Mismatch_0_Sense_+_Library_PoolT
TTTAACTTCTATACCTCATGTACATAATTCAGGCAAGAGAAGTTTGCCATTAATAGCAAGAGAACTATATCATTTTAACCA
>Frequency_1_QualityScore_FFHHHHHJJJJJJJJJJJJJJJJJIJJJJJIJJJJIJJJJJJJJJJJJJJJJJJJIJIIJJJJJJJIJJJIJJIJJHHHHHHHDFFFFFEDDEE_Mismatch_0_Sense_+_Library_PoolT
CAAATGCATATTATAACATTAAGGCAGAGATTTCCATTTCTAACATTCTTCTAATGGAAAATTGGAAAATGGATATGTACAGGTTCTGTGAGAA
>Frequency_1_QualityScore_FFHHHHHJIIIJJJJJJJJJJJJJJJJJJJJJJJJJIIHIJJJJHJHHIJIJHJJIJJJJJIJIJJJJJGGHHHHHHHHFFDFFFE_Mismatch_0_Sense_+_Library_PoolT
AACAGCATGTTCACCTATTTTCTTGGCATGATCAGATGTTCATGTTGTTTGGATTGACCTTAATAAAGCCTTTAGTATTGCAATGA
