# Supplementary material for: Differential Gene Expression Reveals Candidate Genes for Drought Stress Response in Abies alba (Pinaceae)
Source: PLoS One. 2015 Apr 29;10(4):e0124564. doi: 10.1371/journal.pone.0124564 (PMC4414588; doi:10.1371/journal.pone.0124564)
Supplement: S2 File — (GZ) [file pone.0124564.s002.gz › comp9949_c0_seq1.fa]

>comp9949_c0_seq1 len=378 path=[25:0-67 93:68-377]
CTTTAGCAACTGGATGTATTTCTGGTTCCAGATTGTGTTCACTGTTGAGTATATTTGTTTATGAGGGTGGGGATAGAAGCAAAAGCTACACTATGGCATGTTTCTAGTCTTTTGCTAGGCATGCAATTTTTGCAATATGCATAAGCTAGATGCTGTTGTTGTTGACCCTTCCCTCACAAGGCACTTGAATGTTGTTGTTGACCCTTTCCTCACAAGGCACTTGAAGCACACAAAAAATAATAAGAATGTTCTTACAATAAAAGTCATTCTAAAATAATATTTATGCTTATTTTTTAATCATTGCAAATTGTTACAATAACATATTGATATTTATACAAATAGTTGATGGACTCTTCTTGTTTCCATCAAAGATTACAA

>Frequency_4_QualityScore_EEHEEHG;DGIIGGHFIIIHIIJHHIIIIIIIHGGGHIHIGIHGGGHIHHGIHGHGGEGGGGEDDCEEDDDCDACCCDECDDCCCCCCCCCACC_Mismatch_0_Sense_+_Library_PoolT
ATGAGGGTGGGGATAGAAGCAAAAGCTACACTATGGCATGTTTCTAGTCTTTTGCTAGGCATGCAATTTTTGCAATATGCATAAGCTAGATGCT
>Frequency_3_QualityScore_FFHHHHHJJJJJJJJJJJJJJJJIJJIJJJIJJJJJJJJHIJJJIIJJGIJJJJJJIJJJJJJJJJJJJGFHFGHFFBEEFCDEDCDDDDDDDD_Mismatch_0_Sense_+_Library_PoolT
AGCAAAAGCTACACTATGGCATGTTTCTAGTCTTTTGCTAGGCATGCAATTTTTGCAATATGCATAAGCTAGATGCTGTTGTTGTTGACCCTTC
>Frequency_3_QualityScore_FFHHHHHIJJJBGHJJHHJJHJIGJJJJJJIJJJJJJJJJJJIJHIIJJHIIJJJJJIHGGHHFFFFFFEEEEEEDDEDDDDDDEEDDDDDDDC_Mismatch_0_Sense_+_Library_PoolT
GTTTATGAGGGTGGGGATAGAAGCAAAAGCTACACTATGGCATGTTTCTAGTCTTTTGCTAGGCATGCAATTTTTGCAATATGCATAAGCTAGA
>Frequency_3_QualityScore_EEHFDFGGIFIIHHGFFGEHHIHGGHGFFIHHECEEHIGIDGGHHIIIFEEHDHIHHIIIGCDECECDCCAC@AC?BCCD>??@@B@?BCD?CB_Mismatch_0_Sense_+_Library_PoolT
CAAGGCACTTGAATGTTGTTGTTGACCCTTTCCTCACAAGGCACTTGAAGCACACAAAAAATAATAAGAATGTTCTTACAATAAAAGTCATTCT
>Frequency_3_QualityScore_FFHHHGGIIHHIIIIIIJIGHIJGHIJJJJJIIJIIIFFIHCFHIJGHIIGHIHIJHIIGHGGGFFFFECBCECBDEDDDDDDEEDDDDDCCCD_Mismatch_0_Sense_+_Library_PoolT
TCCAGATTGTGTTCACTGTTGAGTATATTTGTTTATGAGGGTGGGGATAGAAGCAAAAGCTACACTATGGCATGTTTCTAGTCTTTTGCTAGGC
>Frequency_3_QualityScore_FFHHHHHJJJJJJJIJJJJJJJJJJJIIJJHIJIIJIIJJJJJJIJJJJJJIJHIJJJJJIHHHHGGGFADDEDDDDDDEEDDDDDDCDCDDDD_Mismatch_0_Sense_+_Library_PoolT
TTGACCCTTCCCTCACAAGGCACTTGAATGTTGTTGTTGACCCTTTCCTCACAAGGCACTTGAAGCACACAAAAAATAATAAGAATGTTCTTAC
>Frequency_3_QualityScore_FFHHHHHHJJIIIFHIEHIIJJJHJFHIHJIHHIIGHHIJIJJJHHGFIHHIIIIIHIGHHIIFGFG>CADCADDDDCDDDDCDDBDDDCDDDD_Mismatch_0_Sense_+_Library_PoolT
CTTTAGCAACTGGATGTATTTCTGGTTCCAGATTGTGTTCACTGTTGAGTATATTTGTTTATGAGGGTGGGGATAGAAGCAAAAGCTACACTAT
>Frequency_2_QualityScore_FFGHFHGIHIIIIAGIIIIIHIFGIIIIJJIIIIIIBGGICEGIIGIIIIIGIGGGGIGECECEEDEFFCEDDACECCCCCDEEDDCCCDAACB_Mismatch_0_Sense_+_Library_PoolT
CCAGATTGTGTTCACTGTTGAGTATATTTGTTTATGAGGGTGGGGATAGAAGCAAAAGCTACACTATGGCATGTTTCTAGTCTTTTGCTAGGCA
>Frequency_2_QualityScore_FFGFFFEHIEIIIGHHGGGFIGGHIFIEGHICGFGHIGGIGBGFHGGHAFGIGEAFFFEFIIEGECEHE=AGGHGGGCECE>9@AACD??AACC_Mismatch_0_Sense_+_Library_PoolT
CTATGGCATGTTTCTAGTCTTTTGCTAGGCATGCAATTTTTGCAATATGCATAAGCTAGATGCTGTTGTTGTTGACCCTTCCCTCACAAGGCAC
>Frequency_2_QualityScore_FFHGHHHJJJJJIIIIIIIHIIIIIIIJJIJJJJJJIIJJIJIJJJJJJIIJJJJJIIIIEIIIJJJIIFGHHGGFFFEEEEEEEDDDDCDDDD_Mismatch_0_Sense_+_Library_PoolT
CACTATGGCATGTTTCTAGTCTTTTGCTAGGCATGCAATTTTTGCAATATGCATAAGCTAGATGCTGTTGTTGTTGACCCTTCCCTCACAAGGC
>Frequency_2_QualityScore_FEHHH<CHIJHIHIHGIIIIIIHIJJJIJJJJJJJJJJGIIIJGIFIIIIIGIIHIHGGGGFECCEEEC?DCEDDDDCEECDDDDDDDDDDDDB_Mismatch_0_Sense_+_Library_PoolT
GAGGGTGGGGATAGAAGCAAAAGCTACACTATGGCATGTTTCTAGTCTTTTGCTAGGCATGCAATTTTTGCAATATGCATAAGCTAGATGCTGT
>Frequency_2_QualityScore_EEHEGGHHEGHGG7DGIIGHIEIIHHIIIIIIIIIIIIIIGFFIIIHGIIIIIAEGGGHHGHFB>CCCBABCDCECCCCDCCCCECEECCCCCC_Mismatch_0_Sense_+_Library_PoolT
TTGTTTATGAGGGTGGGGATAGAAGCAAAAGCTACACTATGGCATGTTTCTAGTCTTTTGCTAGGCATGCAATTTTTGCAATATGCATAAGCTA
>Frequency_2_QualityScore_FFFGGGHGIIIIIIFIHGEIGGIIH?EGII@GIGGGIIIIIFIHIIGDIIIIIGIGFHGHGEGEGADCDCCAAD>BCCACCDCCCCBCCCCCCC_Mismatch_0_Sense_+_Library_PoolT
TGTTGAGTATATTTGTTTATGAGGGTGGGGATAGAAGCAAAAGCTACACTATGGCATGTTTCTAGTCTTTTGCTAGGCATGCAATTTTTGCAAT
>Frequency_1_QualityScore_ADHHGFFCEHIJIGCJIIJIJEGGI<CEGBGGGEHC>GHHHIIJIIJEGGHGGGHIIEAEHEEHD@BEB?B3@AC@BCCABCDDDDCCDBCEDD_Mismatch_0_Sense_+_Library_PoolC
TGTTGAGTATATTTGTTTATGAGGGTGGGGATAGAAGCAAAAGCTACACTATGGCATGTTTCTAGTCTTTTGCTAGGCATGCAATTTTTGCAAT
>Frequency_2_QualityScore_FFHHHHHJJIJJJJJJJJJJIJIIIJJJJJJJJJJJJJIJJJIJJJJIJJJIIIIIIIIIHHHGGGGGEEEEEEEEDDDDDDDCCDDDDDD_Mismatch_0_Sense_+_Library_PoolT
ATAAGCTAGATGCTGTTGTTGTTGACCCTTCCCTCACAAGGCACTTGAATGTTGTTGTTGACCCTTTCCTCACAAGGCACTTGAAGCACAC
>Frequency_2_QualityScore_FFHGHHHJGIJJJJJJJJJJJIIJJIIIJIJIJIJJJIJIIIIJIJJIJJIIIIIIIJJJJJIJJIIIIHIGGGGGGEDECEDCDEEDDDDDDD_Mismatch_0_Sense_+_Library_PoolT
GCAAAAGCTACACTATGGCATGTTTCTAGTCTTTTGCTAGGCATGCAATTTTTGCAATATGCATAAGCTAGATGCTGTTGTTGTTGACCCTTCC
>Frequency_2_QualityScore_FCGGHHHIIIIIIJJJIJIJJJJJJIIJJJJJIJJJIJJJIIJIJJJJJIIIHIIIIIJIIJIIIIHHHFGEEEEEEEEEDEDCCCDDCCDCDD_Mismatch_0_Sense_+_Library_PoolT
GTCTTTTGCTAGGCATGCAATTTTTGCAATATGCATAAGCTAGATGCTGTTGTTGTTGACCCTTCCCTCACAAGGCACTTGAATGTTGTTGTTG
>Frequency_2_QualityScore_FFHHHHHJJJJIIJJJJJJJJJJJJJJJJJJJJJJJJJJJJJJJJIJJJJJJJJJJJJJIJJIIIIHHHEGGFGGGEEEEDEDEDDDDDDCDCC_Mismatch_0_Sense_+_Library_PoolT
CATGTTTCTAGTCTTTTGCTAGGCATGCAATTTTTGCAATATGCATAAGCTAGATGCTGTTGTTGTTGACCCTTCCCTCACAAGGCACTTGAAT
>Frequency_1_QualityScore_FFGFFHGHGEEFGIHIJJFGEGHIJIIJJIGIJIJJJGHIGGIJJIJGIJIHEEC=CEDDDDDDACDCACDFEEEDDCDEDDDDDCBB_Mismatch_0_Sense_+_Library_PoolT
CTCACAAGGCACTTGAAGCACACAAAAAATAATAAGAATGTTCTTACAATAAAAGTCATTCTAAAATAATATTTATGCTTATTTTTTA
>Frequency_1_QualityScore_FFHHHHHJJHIJJJJJJJJJJIJJJJFIJJJJJJJJJJIJJJIJJJJJJJJIJJJJJHIIFHJHHIJIJGHFHHHFFFFEDEDDBDDDDDDDDC_Mismatch_0_Sense_+_Library_PoolT
TGTTTCTAGTCTTTTGCTAGGCATGCAATTTTTGCAATATGCATAAGCTAGATGCTGTTGTTGTTGACCCTTCCCTCACAAGGCACTTGAATGT
>Frequency_1_QualityScore_DDHBA?AEGGIIIEHIICH>4C9ECBE6D@GEG<<<;9D@DAFGGGGGFIGD@;EHE?EFHC>;;;7;;.;;@A>A9@C?CCCCCA>>@>CCCC_Mismatch_2_Sense_+_Library_PoolT
TTTTAGTATATTTGTTTATGAGGGTGGGGATAGAAGCAAAAGCTACACTATGGCATGTTTCTAGTCTTTTGCTAGGCATGCAATTTTTGCAATA
>Frequency_1_QualityScore_FFHHHHHJJJJJJJJJJJJJJJJJJGIJJJJJJIJJJJJJIJJJJJHIJIJJHIJJJJJJJJIJJJIHHFHFFFFFEEEEEECDDCBDCBDDDD_Mismatch_0_Sense_+_Library_PoolT
TTTTGCTAGGCATGCAATTTTTGCAATATGCATAAGCTAGATGCTGTTGTTGTTGACCCTTCCCTCACAAGGCACTTGAATGTTGTTGTTGACC
>Frequency_1_QualityScore_FDHHGFFIEG@EEHGHIGBDFFHFGHIHIIGHCCGGEHIIHEGIIGHHII?BFHGCBCHIIIGEHGE@B@BDECCAEE=A>@BACA@CAC>C>D_Mismatch_0_Sense_+_Library_PoolT
ATTTCTGGTTCCAGATTGTGTTCACTGTTGAGTATATTTGTTTATGAGGGTGGGGATAGAAGCAAAAGCTACACTATGGCATGTTTCTAGTCTT
>Frequency_1_QualityScore_FFHGHHHIJIDFCDHHHGGHGIBHGHHIHDHGCDFHGIGEG@FGDHBHHEIIIJIIIJJIIJJJ;CEFDDDEEEEEEDDDDDDDDCDDCDDCDD_Mismatch_0_Sense_+_Library_PoolT
TAGCAACTGGATGTATTTCTGGTTCCAGATTGTGTTCACTGTTGAGTATATTTGTTTATGAGGGTGGGGATAGAAGCAAAAGCTACACTATGGC
>Frequency_1_QualityScore_FFHHHHHJIIIJJJJJJJJJJJJJJJJJJJJJJJJIJJJGHIGIJIJIIJFHEIJJJIJHJJIIJJHHGHHFFFFCFDCCECDD@_Mismatch_1_Sense_+_Library_PoolT
AGGCATGCAATTTTTGCAATATGCATAAGCTAGATGCTGTTGTTGTTGACCCTTTCCTCACAAGGCACTTGAATGTTGTTGTTGA
>Frequency_1_QualityScore_FFHHHGFJIJJJJJIJIIIJIIJJJJJJJIJIIJHGIIJJIHIEIJJJJIJJFIIJJJJJ_Mismatch_0_Sense_+_Library_PoolT
ACAAAAAATAATAAGAATGTTCTTACAATAAAAGTCATTCTAAAATAATATTTATGCTTA
>Frequency_1_QualityScore_FEHHHHHJJJJJJJJGJJJJJJJJJJIIIJJJJJJJJJJJJJJJJJJJJIJIGIIJJJHHH_Mismatch_0_Sense_+_Library_PoolT
GTTGACCCTTTCCTCACAAGGCACTTGAAGCACACAAAAAATAATAAGAATGTTCTTACAA
>Frequency_1_QualityScore_FFHHHHHJJJJJJIIJJJJJJJJIJJIHIJJGHIHIIGHIIJJJJJJIJGJIJJJJJJHHHHHFFFFFECACD;BBBDDDEEDDCCDDACDECD_Mismatch_0_Sense_+_Library_PoolT
GTTGACCCTTCCCTCACAAGGCACTTGAATGTTGTTGTTGACCCTTTCCTCACAAGGCACTTGAAGCACACAAAAAATAATAAGAATGTTCTTA
>Frequency_1_QualityScore_FFHHHHHJJJJJJHJJJJJIGIJJJJJJJJJJJJJJIJJJJJJJJJIJJJJJJJJJJJJJIJJJJJJHCEHCDFFFFDDEEEDDDDDDDDCDDD_Mismatch_2_Sense_+_Library_PoolT
ACACTATGGCATGTTTCTAGTCTTTTGCTAGGCATGCAATTTTTCCAATATGCATAAGCTAGATGCTGTTGTTGTTGACCCTTTCCTCACAAGG
>Frequency_1_QualityScore_EDDHHFFEIFHIIJCDFDGAFHC@FH@CFGGGEEGHCHIIIEHIJGEEC;CEAG@@ACECEEEF@@DFE2>ACEDDDCBDEDDDCCCDEDDCCA_Mismatch_0_Sense_+_Library_PoolT
TTTGTTTATGAGGGTGGGGATAGAAGCAAAAGCTACACTATGGCATGTTTCTAGTCTTTTGCTAGGCATGCAATTTTTGCAATATGCATAAGCT
>Frequency_1_QualityScore_FFHHHHHJJIIJJJ<CGIIIIHGIJJIIJJJJJJJJIJIIHIJJJJJHGIIIIJHIIHHHHHHHFFFFFAEDEEDCDDDDDCDDDEDEDDDDDD_Mismatch_0_Sense_+_Library_PoolC
TTTGTTTATGAGGGTGGGGATAGAAGCAAAAGCTACACTATGGCATGTTTCTAGTCTTTTGCTAGGCATGCAATTTTTGCAATATGCATAAGCT
>Frequency_1_QualityScore_=DAFB;DFE;FEH@H9FHAECDDG<FHGGAGDF@B4??DAGGHIC>B=FH@FHIIGIIIIIEGA@EGGDBB>C3_Mismatch_1_Sense_+_Library_PoolT
CACACAAAAAATAATAAGAATGTTCTTACAATAAAAGTCATTCTAAAATAATATTTATGCTTATTTTTTAACCA
>Frequency_1_QualityScore_FFHHGHGJJJJJJJJJIJIJJGJJIJJJJHIIJJIJHIJJJJJJJJJJJJIIJJIIIJJJGIJJJJIJJHIFGHGHHHFFFFFFEDDCABCBBC_Mismatch_0_Sense_+_Library_PoolT
GATAGAAGCAAAAGCTACACTATGGCATGTTTCTAGTCTTTTGCTAGGCATGCAATTTTTGCAATATGCATAAGCTAGATGCTGTTGTTGTTGA
>Frequency_1_QualityScore_FFHHHHHJJJJJJJJJJJJJJJJJJJJIJJJJJJJIJJIIJIJJIJJJJJJJIJJIHHHHFFFF@CEEECCEDDDDDDDDDDDDDDDDDBDCDD_Mismatch_0_Sense_+_Library_PoolT
CAATTTTTGCAATATGCATAAGCTAGATGCTGTTGTTGTTGACCCTTCCCTCACAAGGCACTTGAATGTTGTTGTTGACCCTTTCCTCACAAGG
>Frequency_1_QualityScore_FFHHHHGIHIIJJJIJJJJJIJIJJJIJJJIJJIGJIIJJJJJJJJIJJIJJJJJIIIJIIJIJDGIHG@EHHHHFFFF>A@CDDDD(;CDDAD_Mismatch_0_Sense_+_Library_PoolT
GTTTCTAGTCTTTTGCTAGGCATGCAATTTTTGCAATATGCATAAGCTAGATGCTGTTGTTGTTGACCCTTCCCTCACAAGGCACTTGAATGTT
>Frequency_1_QualityScore_FFHHHHHJJJJJJJJJJJJHIJIJIIJJJJJJJJJJJJJJIJIJJJJJJJJIJJJIJJJJJIHHFFFEEDDECEDDCDEEDDDDCDDCACCDCE_Mismatch_0_Sense_+_Library_PoolT
CTCACAAGGCACTTGAATGTTGTTGTTGACCCTTTCCTCACAAGGCACTTGAAGCACACAAAAAATAATAAGAATGTTCTTACAATAAAAGTCA
>Frequency_1_QualityScore_FFHHHHHIJJIJJJJHJIIIIJJIIGGHIJJJJJJJJJJJIJJIJJJJJJJJJJJIJIJFHIJIJCGIIHHHHHE_Mismatch_0_Sense_+_Library_PoolT
CTATGGCATGTTTCTAGTCTTTTGCTAGGCATGCAATTTTTGCAATATGCATAAGCTAGATGCTGTTGTTGTTGA
>Frequency_1_QualityScore_FFHHHHHJJJJIJJJJJHJJJJIIJJIJJJJHIJJJJJJIIJIIJ>GIJDGIJJIIIJHIJHHHGGFFFFFEEEEEEDDDDDDEEDDEDEDEED_Mismatch_0_Sense_+_Library_PoolT
TTTCTGGTTCCAGATTGTGTTCACTGTTGAGTATATTTGTTTATGAGGGTGGGGATAGAAGCAAAAGCTACACTATGGCATGTTTCTAGTCTTT
>Frequency_1_QualityScore_FFHHHHHFHIEIIJJJJDIHIIIIJJIEHHGHGEGGI?DGIJFGIJGIIJJJJJIJJFHHHHHFFFFFECEDEEDDDACEEDDCDDDAB?>CAC_Mismatch_0_Sense_+_Library_PoolT
GATTGTGTTCACTGTTGAGTATATTTGTTTATGAGGGTGGGGATAGAAGCAAAAGCTACACTATGGCATGTTTCTAGTCTTTTGCTAGGCATGC
>Frequency_1_QualityScore_FFHHFHFIJIIIJJJJIJIJJGIGIIJIFJJJJIJIJJIJJJJJJJJJJGIIJJIJJJDGHIJJHHHHHHHFFFFFFDEDEDECCCDCDDCADC_Mismatch_0_Sense_+_Library_PoolT
GGGGATAGAAGCAAAAGCTACACTATGGCATGTTTCTAGTCTTTTGCTAGGCATGCAATTTTTGCAATATGCATAAGCTAGATGCTGTTGTTGT
>Frequency_1_QualityScore_FFFHHHHJJIJJJJIJJJJJJJJJIIFGIJJJJJJIJJJJJJJJHHIJJJJJJJJJHHHHGFFFFFEEEEEEDDDDDCEEDDEDDDEEDDCDCD_Mismatch_0_Sense_+_Library_PoolT
GGTTCCAGATTGTGTTCACTGTTGAGTATATTTGTTTATGAGGGTGGGGATAGAAGCAAAAGCTACACTATGGCATGTTTCTAGTCTTTTGCTA
>Frequency_1_QualityScore_FFHHHGHJIJIJJJJJIJJJIJJJJIJIJJJJJJJIJJGIJJJGIIJJJJIJJJIJJJIJJJJJIJIHHHHHHFDEEED_Mismatch_0_Sense_+_Library_PoolT
TGAAGCACACAAAAAATAATAAGAATGTTCTTACAATAAAAGTCATTCTAAAATAATATTTATGCTTATTTTTTAATCA
>Frequency_1_QualityScore_DEAFHD?ECGEEDEHHEHGGHHDGIIIIIIGIIGAGEE?B@AFDGHFCBBCF=CC@GHDHEHEHDE>BCBC3>CCCEC>CDDCCCCCDC?CCAB_Mismatch_0_Sense_+_Library_PoolT
AGATTGTGTTCACTGTTGAGTATATTTGTTTATGAGGGTGGGGATAGAAGCAAAAGCTACACTATGGCATGTTTCTAGTCTTTTGCTAGGCATG
>Frequency_1_QualityScore_FFHGGHHJIJIGIIHIGIJJJJJIJJJJJJJJIJJJIJJJJIIIIJJJJJJJJHHHFFFFFFFEDCEEEEDDDDDDD_Mismatch_1_Sense_+_Library_PoolT
CTTGAATGTTGTTGTTGACCCTTTCCTCACAAGGCACTTGAAGCACACAAAAAATAATAAGAATGTTCTTACAATTA
>Frequency_1_QualityScore_FFHHHHHJJJJJIJJJJJJJJJJJHIIJJJGIJJHIIJJFIIJHIJJJIJJGIJJJIJJJIJJGIIDHIHDFDFCCCEEEDADDDDDDDDDDDD_Mismatch_0_Sense_+_Library_PoolT
TTTAGCAACTGGATGTATTTCTGGTTCCAGATTGTGTTCACTGTTGAGTATATTTGTTTATGAGGGTGGGGATAGAAGCAAAAGCTACACTATG
>Frequency_1_QualityScore_FFHHHHHJJIIJJIJJJJJHHIJJIJJJIJJJJIJJJJJJJJJJJJJJGIIDFHIJIIGIGIJHHHGHFBEFFEEEEACCDDDDCEEDDEDEDD_Mismatch_0_Sense_+_Library_PoolT
TATTTCTGGTTCCAGATTGTGTTCACTGTTGAGTATATTTGTTTATGAGGGTGGGGATAGAAGCAAAAGCTACACTATGGCATGTTTCTAGTCT
>Frequency_1_QualityScore_FFDHHHHJJJIIIJIIJJJJJIJJJJFHIJJIDHIHIIGGIJIIJJJJJJJJGIGGIJGEHHGFF?CFC?CCDECBBDCDBDDDDDDDDBCABD_Mismatch_1_Sense_+_Library_PoolT
TAATTTTTGCAATATGCATAAGCTAGATGCTGTTGTTGTTGACCCTTCCCTCACAAGGCACTTGAATGTTGTTGTTGACCCTTTCCTCACAAGG
>Frequency_1_QualityScore_FFHHHHHJJJJJJJJJJJIJJJJJJJJJJJJJJJJJJJJJJJIJJJIJJJIJJJJIJJJIJJHFFFFDEEEEEEDDEEEDDDDDDCCCDDDCEE_Mismatch_0_Sense_+_Library_PoolT
TCACAAGGCACTTGAATGTTGTTGTTGACCCTTTCCTCACAAGGCACTTGAAGCACACAAAAAATAATAAGAATGTTCTTACAATAAAAGTCAT
>Frequency_1_QualityScore_DDHHAHHGGIGGGEHGIGIGFHIIGIGGGFH;1CGGGIEHG?B@AHIIIIII@GEEGC@>EHFFDCDDF;>>CED;>@C;C;?(;:<(:@::@C_Mismatch_0_Sense_+_Library_PoolT
GTTCACTGTTGAGTATATTTGTTTATGAGGGTGGGGATAGAAGCAAAAGCTACACTATGGCATGTTTCTAGTCTTTTGCTAGGCATGCAATTTT
>Frequency_1_QualityScore_FFHHHHHJJJJJJJJJJJJJJJJJJJJJJJJJJJIJJGIJJJJJIJJJIIJJJJJJJJJJIJHHHHFFFFFEEEEEDDDDDDDDDDEEDDDDDC_Mismatch_1_Sense_+_Library_PoolT
TTTGTTGTTGACCCTTCCCTCACAAGGCACTTGAATGTTGTTGTTGACCCTTTCCTCACAAGGCACTTGAAGCACACAAAAAATAATAAGAATG
>Frequency_1_QualityScore_FFHHHHHIIJJJJJJJJJJJJJJJJJJJJHIJJJJJJJJIHHHGHHJJJIJIGIJIIJJJJJJJJJIIHEHHHHFDDEEEC_Mismatch_0_Sense_+_Library_PoolT
CTTGAAGCACACAAAAAATAATAAGAATGTTCTTACAATAAAAGTCATTCTAAAATAATATTTATGCTTATTTTTTAATCA
>Frequency_1_QualityScore_FFFHHHHJJJHIJJJJJJJJ?FHIJHIJJIIJJJJJJJJJJIJJJIJJJHHHHFFFFFFFFEEEEEEDDEDDDDDDDDDDDDDDDDEDDDDEDE_Mismatch_0_Sense_+_Library_PoolT
AGTATATTTGTTTATGAGGGTGGGGATAGAAGCAAAAGCTACACTATGGCATGTTTCTAGTCTTTTGCTAGGCATGCAATTTTTGCAATATGCA
>Frequency_1_QualityScore_FFHHHHHJJJJJJJJIJJJJJJJJJJJHIJGIIGIIJJJJJJJJJJJJJJJJJJIJJJJIJHHHHHEFFFEEDEEEDDCDDDDDBDDDDDDDDD_Mismatch_1_Sense_+_Library_PoolT
TTTGCAATATGCATAAGCTAGATGCTGTTGTTGTTTACCCTTCCCTCACAAGGCACTTGAATGTTGTTGTTGACCCTTTCCTCACAAGGCACTT
>Frequency_1_QualityScore_?BD8DFF)@7:B8@?A@8888A8?><>8CC33?CCCA8CA>C(3939@A@CCCC:CDC?<@A8>>C>@>>C5CCC@@C+4::CA>:4>3>:::4_Mismatch_1_Sense_+_Library_PoolT
ATGAGGGGGGGGATAGAAGCAAAAGCTACACTATGGCATGTTTCTAGTCTTTTGCTAGGCATGCAATTTTTGCAATATGCATAAGCTAGATGCT
>Frequency_1_QualityScore_EFFHHHHJIJIJJGFHHIIIFCHHECHGGGBDFHHHEEHIJJJJJBGGEGGJIIIGGIDHGG@CC@A=@6?EHHAHDEFCFDCDEDBDDBBCDD_Mismatch_0_Sense_+_Library_PoolT
TGGCATGTTTCTAGTCTTTTGCTAGGCATGCAATTTTTGCAATATGCATAAGCTAGATGCTGTTGTTGTTGACCCTTCCCTCACAAGGCACTTG
>Frequency_1_QualityScore_FFHHHHHJJJJJJJJJIIJJJIIIHIJJJJJJJIJJJJJJJJJJJJJJJIJIJJJJJJJJJJJIIIHHHAHHEEBECDEEEDDCCDDDDDD_Mismatch_1_Sense_+_Library_PoolT
ATAAGCTAGATGCTGTTGTTGTTGACCCTTTCCTCACAAGGCACTTGAATGTTGTTGTTGACCCTTTCCTCACAAGGCACTTGAAGCACAC
>Frequency_1_QualityScore_EFHHHHHJJJIJJJEJJJJGIHHIJJJIJDGIJIJJIJJJJJJIJIJIJIJJJIJJJIJIGGGHGGIIIJHIEHHEHFD_Mismatch_0_Sense_+_Library_PoolT
TACACTATGGCATGTTTCTAGTCTTTTGCTAGGCATGCAATTTTTGCAATATGCATAAGCTAGATGCTGTTGTTGTTGA
>Frequency_1_QualityScore_FFFHHHGIJJIJJJHIIJIJIJIIGIJJJIIJJJJIIIHIIGIIJJIJJGFGDFHHGHIIGEHHHHFGFBDFFEEEDDEDCCDEDDDEDDEEDD_Mismatch_2_Sense_+_Library_PoolT
GGATGTATTTCTGGTTCCAGATTGTGTTCACTGTTGAGTATATTTGTTTATGAGGGTGGGGATATAAGCAAAAGCTACACTATTGCATGTTTCT
>Frequency_1_QualityScore_FFHHHGHJJJJJIIJJJJJJJJIGIJIJIJJJJJJJJIIJGIJIJJIIJJJJJJJJHJJJJJJIJJJJIHIIGHHHHHFFFFFECDE_Mismatch_1_Sense_+_Library_PoolT
AGCAAAAGCTACACTATGGCATGTTTCTAGTCTTTTGCTAGGCATGCAATTTTTGCAATATGCATAAGCTAGATGCTGTTGTTGTTA
>Frequency_1_QualityScore_FFHHHHHJIBHHHHIJJIIJIIJJJGIDGIIEGFHIIJIJJJJIIGIIHIJIIJJIHIHEIII;@EGHD?DFDEEDECACDDDDDDDCDDDCBC_Mismatch_0_Sense_+_Library_PoolT
AGCAACTGGATGTATTTCTGGTTCCAGATTGTGTTCACTGTTGAGTATATTTGTTTATGAGGGTGGGGATAGAAGCAAAAGCTACACTATGGCA
>Frequency_1_QualityScore_FFHHHHHJJIJIJJJJJJJJJJJJJJJIJJJJJJJJJJJJJJIIJJJJJJJJJJJJJJJJIJIJJJJJIIJJJJEHGHHHHHHFFFFFFEEEED_Mismatch_0_Sense_+_Library_PoolT
CTAAAATAATATTTATGCTTATTTTTTAATCATTGCAAATTGTTACAATAACATATTGATATTTATACAAATAGTTGATGGACTCTTCTTGTTT
>Frequency_1_QualityScore_FFHHHHHIIIIBG@FDGGHIIBFE?GCHGIIIGIIIIGIGIIGGIGIGIGIFDFGGIG3@@D@EEEEHFACEFFFDDFECCEDECEEECBBACC_Mismatch_0_Sense_+_Library_PoolT
TTCCTCACAAGGCACTTGAAGCACACAAAAAATAATAAGAATGTTCTTACAATAAAAGTCATTCTAAAATAATATTTATGCTTATTTTTTAATC
>Frequency_1_QualityScore_FDHHHHHJJJJJJJJJJJHJJJJJIJJJJJIIJJHIJGIIGIIFIJJIJJJJJJIIJJJJIHHHHGFCFBEEEEDDDDDDDDDEDCCCACCAAD_Mismatch_0_Sense_+_Library_PoolT
GTTGTTGACCCTTCCCTCACAAGGCACTTGAATGTTGTTGTTGACCCTTTCCTCACAAGGCACTTGAAGCACACAAAAAATAATAAGAATGTTC
>Frequency_1_QualityScore_FFHHHHHJJIJJHIJIHIIJJJHIJGIJJJJJJJGIJJJJIJIJJJJJJJIJJJJJJJJJJJJJHIJIIIIIHHHHHFFFFFFEEDECDDDDBD_Mismatch_1_Sense_+_Library_PoolT
TATGGCATGTTTCTAGTCTTTTGCTAGGCATGCAATTTTTGCAATATGCATAAGCTAGATGCTGTTGTTGTTGACCCTTTCCTCACAAGGCACT
>Frequency_1_QualityScore_DDFHHHFGIJIJEGIGIGIIGGGGFHIGGHIJJGGIIIGIJGGE_Mismatch_0_Sense_+_Library_PoolT
AAGGCACTTGAAGCACACAAAAAATAATAAGAATGTTCTTACAA
>Frequency_1_QualityScore_FFHHHHHJJJJJJJJJJJJJJJJJIIJIJJIJJJJJJJJJJJJJJJJJIJJJJHJIJHJJIJJHIJHHFEHFFFFFFEDDCEDDDDDDDCDDDC_Mismatch_0_Sense_+_Library_PoolT
ATATGCATAAGCTAGATGCTGTTGTTGTTGACCCTTCCCTCACAAGGCACTTGAATGTTGTTGTTGACCCTTTCCTCACAAGGCACTTGAAGCA
>Frequency_1_QualityScore_FFHHHHGJHIJIJIJGEIIJJJJIIIIJJIIIIJIJJJJJIIIJJJGIJJJIJJJIJIJGIGIFHG@FGGDEE_Mismatch_0_Sense_+_Library_PoolT
ATGGCATGTTTCTAGTCTTTTGCTAGGCATGCAATTTTTGCAATATGCATAAGCTAGATGCTGTTGTTGTTGA
>Frequency_1_QualityScore_FFHHHHHJJJJJIJJJJJJJJJJJJIJJJJIIJJJJJJJJJJJJJJJIIJJJJJJJJJJJGIIHHHHFFFFFEEEEEDDDDDDCDDDDDDDDCC_Mismatch_0_Sense_+_Library_PoolT
GCATGTTTCTAGTCTTTTGCTAGGCATGCAATTTTTGCAATATGCATAAGCTAGATGCTGTTGTTGTTGACCCTTCCCTCACAAGGCACTTGAA
>Frequency_1_QualityScore_FFHHHGHHHIIIII)B5BD5@DACDDCDDDDCDCDDDDCCCDDDDCD93>>CC@ACDDDDCCCC><9>C?CCDCCDDDBDEDDDCCCE>CAA@A_Mismatch_1_Sense_+_Library_PoolT
TTTGTTTATGAGGGGGGGGATAGAAGCAAAAGCTACACTATGGCATGTTTCTAGTCTTTTGCTAGGCATGCAATTTTTGCAATATGCATAAGCT
>Frequency_1_QualityScore_DFHHHHHJJJJJJJJJJJJJJJJJJJJJJJJJJIGIJJJJIIIJIHIGGGGIIIJJJJJJJJJJHHHHFDFFFEEEECDDDDDDD_Mismatch_0_Sense_+_Library_PoolT
TAGATGCTGTTGTTGTTGACCCTTCCCTCACAAGGCACTTGAATGTTGTTGTTGACCCTTTCCTCACAAGGCACTTGAAGCACAC
>Frequency_1_QualityScore_FFHHHHHJJJJJJJJJJJJJJJJJJJJJJJJJJJJJJJJJJJJJJHIIIJJIJJIJIJJJJJJHHHHHFFFFEEEEEDDDDCDDB_Mismatch_0_Sense_+_Library_PoolC
TAGATGCTGTTGTTGTTGACCCTTCCCTCACAAGGCACTTGAATGTTGTTGTTGACCCTTTCCTCACAAGGCACTTGAAGCACAC
>Frequency_1_QualityScore_FFGHHHHJJJIJJJJJJJJJJJJJJJGIIJJJJJJJJJJJIJJHJJJJJJIJJJJJIIJHHEHFFCAECCCDDDDDDACDEDDDDDACCCDDA@_Mismatch_0_Sense_+_Library_PoolT
CCTCACAAGGCACTTGAATGTTGTTGTTGACCCTTTCCTCACAAGGCACTTGAAGCACACAAAAAATAATAAGAATGTTCTTACAATAAAAGTC
>Frequency_1_QualityScore_FFHHHHHJJJJIJJJJHGHIJJGIGGIDHGIJJJHIIJJJJJJJJJJIJIJIIIJEIIIJIIGIFHIGHEHIHH_Mismatch_1_Sense_+_Library_PoolT
TATTGCATGTTTCTAGTCTTTTGCTAGGCATGCAATTTTTGCAATATGCATAAGCTAGATGCTGTTGTTGTTGA
>Frequency_1_QualityScore_FFHHHHHJJJJJJJJJJJJIJJJJJIJJIHIIIJJIJIJJJJJJJJJJIEIJGJIIJJJJJJHHHHHFFFFEDDDDDDEEDDDDCCCCDEDDDD_Mismatch_2_Sense_+_Library_PoolT
TGACCCTTCCCTCACAAGGCACTTGAATGTTGTTGTTGACCCTTTCCTCACAAGGCACTTGAAGCACACAAAAAATAATAAGAATGTTCTCAAA
>Frequency_1_QualityScore_DDHFHFHGGIIII9A<AH>HHDHHBFHIEHC@FEHIGGEGIIIIIIGGGHGD@<DGHEGCAGH_Mismatch_1_Sense_+_Library_PoolT
AAAATAATAAGAATGTTCTTACAATAAAAGTCATTCTAAAATAATATTTATGCTTATTTTTCA
>Frequency_1_QualityScore_DFFHHGHJH<CGHJEHIIIJJEEHGHGJIIIIHIJGGIIJJGHHIJJGIIJIJJJJJJHHFHHFFFFFFCCEECCDDDDDEDDDDDCDDDDDCC_Mismatch_0_Sense_+_Library_PoolT
TTATGAGGGTGGGGATAGAAGCAAAAGCTACACTATGGCATGTTTCTAGTCTTTTGCTAGGCATGCAATTTTTGCAATATGCATAAGCTAGATG
>Frequency_1_QualityScore_FFHHHFHIJCFHJIHHIJJJIJJJJJGIJJJIJJJIJIIGIJIIJJJFHAHHIGIIIJHHFHHFBFFFE@CCECCEDDDDDDDEDDACCCDDDD_Mismatch_0_Sense_+_Library_PoolC
TTATGAGGGTGGGGATAGAAGCAAAAGCTACACTATGGCATGTTTCTAGTCTTTTGCTAGGCATGCAATTTTTGCAATATGCATAAGCTAGATG
>Frequency_1_QualityScore_FFHHFDFHFGGIJJJIIJJJJJJJJJIHHHIIGIJJFGHGIHIIIHHJJJJJEHIAGHGBFHFFHHHFCBDFEEEEEDDDDACDDDDDDDDDCD_Mismatch_0_Sense_+_Library_PoolT
ACTGGATGTATTTCTGGTTCCAGATTGTGTTCACTGTTGAGTATATTTGTTTATGAGGGTGGGGATAGAAGCAAAAGCTACACTATGGCATGTT
>Frequency_1_QualityScore_FFHHHHHJJJJJJJJJIJJJJJJJIJJJJJJIJJIJJIJJIIJIJJJHIJHIJIJIFHIJJIJIJHHGFFFFFFDEEEECDDDDEDDDDDDDDD_Mismatch_0_Sense_+_Library_PoolT
CTTTTGCTAGGCATGCAATTTTTGCAATATGCATAAGCTAGATGCTGTTGTTGTTGACCCTTCCCTCACAAGGCACTTGAATGTTGTTGTTGAC
>Frequency_1_QualityScore_FFGGGHHIJCIIJJIIJJDHCFEHHGJIIJJFEHDGIIJIIJJJJJIIHGGJIJIIJIGIJJGIIJJIIEGHHHHHDEFB_Mismatch_0_Sense_+_Library_PoolT
CTACACTATGGCATGTTTCTAGTCTTTTGCTAGGCATGCAATTTTTGCAATATGCATAAGCTAGATGCTGTTGTTGTTGA
>Frequency_1_QualityScore_FFHHHHFIIIJJJIIJJJJJJJJJJJIJJJJJJJJJJJJJJJJJJJJJJJJJJJJIJJJJJHHHHHHFFDFFFFCEEDCCEEEDEEEDDEDDED_Mismatch_1_Sense_+_Library_PoolT
TGAATGTTGTTGTTGACCCTTTCCTCACAAGGCATTTGAAGCACACAAAAAATAATAAGAATGTTCTTACAATAAAAGTCATTCTAAAATAATA
>Frequency_1_QualityScore_FAHDDHHJJJJJJIJJJJJJIJIJJIJJJJJJJGIJIJJHIJ?DH??FGGHIJG_Mismatch_0_Sense_+_Library_PoolT
GCAATTTTTGCAATATGCATAAGCTAGATGCTGTTGTTGTTGACCCTTCCCTCA
>Frequency_1_QualityScore_FFHHHHHJIGIIJJIFHIJJCHGGGGIJJEHIIJJIIGGIHHJGGIJBFHIJGGGHHHHHHHFFFFEECCEDEDDDDDDDCDEDDDDCCDEDDD_Mismatch_0_Sense_+_Library_PoolT
TCTGGTTCCAGATTGTGTTCACTGTTGAGTATATTTGTTTATGAGGGTGGGGATAGAAGCAAAAGCTACACTATGGCATGTTTCTAGTCTTTTG
>Frequency_1_QualityScore_FFGHGFHJHIIJHIJJHJGJJFIJJHIGJIHIIIJJIIJ_Mismatch_0_Sense_+_Library_PoolT
AATAGTTGATGGACTCTTCTTGTTTCCATCAAAGATTAC
>Frequency_1_QualityScore_FFHHHHHJJJIJJJJJJJJJJJJJJJJIJJJJJIJJJJIJJJJJJJIJJIIJIJJJJJJJIJJJJJJHHHHHFFFFEEECEECDDDDDDDDDDD_Mismatch_1_Sense_+_Library_PoolT
ATTTGCTAGGCATGCAATTTTTGCAATATGCATAAGCTAGATGCTGTTGTTGTTGACCCTTCCCTCACAAGGCACTTGAATGTTGTTGTTGACC
>Frequency_1_QualityScore_FFHHHHHJJJJJJJJJJJJJJJJJJJJJJJJJIJJJJJGIJJJJGIIHIJHIJJIJIIJJJJJJJJJJHHHHFFFFFDDEEEEEDDCDDDDDBD_Mismatch_0_Sense_+_Library_PoolT
TTGCTAGGCATGCAATTTTTGCAATATGCATAAGCTAGATGCTGTTGTTGTTGACCCTTCCCTCACAAGGCACTTGAATGTTGTTGTTGACCCT
>Frequency_1_QualityScore_DD?FB3ACFGEGEEA4?C>E@CHBCH<?;D>GG9BD>FBDD@FBCG*??BD?9*=FE@FCAG:)/=@@E=@AC@_Mismatch_1_Sense_+_Library_PoolT
TTATGGCATGTTTCTAGTCTTTTGCTAGGCATGCAATTTTTGCAATATGCATAAGCTAGATGCTGTTGTTGTTG
>Frequency_1_QualityScore_FFHHHHHJIJJJJJJJJJJJJJJJJJJJIJJJJJJHIJIJJGIIIIJJJJJJHIJJJJJJJGJGIIHGHHHEEDBDFEDEEECBDDDDDCDDDD_Mismatch_0_Sense_+_Library_PoolT
ATGCAATTTTTGCAATATGCATAAGCTAGATGCTGTTGTTGTTGACCCTTCCCTCACAAGGCACTTGAATGTTGTTGTTGACCCTTTCCTCACA
>Frequency_1_QualityScore_FFGHHHHJJJJJJJJJJJJJJJIIJJHIJJJJJJJJJJJJJJIJIJJJJJJIJJJJJJJJIJJJJJGJGHHHHHHHFFFFFEEEEDEDDDD_Mismatch_0_Sense_+_Library_PoolT
AGAAGCAAAAGCTACACTATGGCATGTTTCTAGTCTTTTGCTAGGCATGCAATTTTTGCAATATGCATAAGCTAGATGCTGTTGTTGTTGA
>Frequency_1_QualityScore_FFHHHHHJJJJJJIJJJHIGGJJJJIJJJJJJJJJJJJJJJJIJJJIIIIIJHIJHGGHGFFFFFEEEEDDBDDDDDCDECDDDDDDEEEDDDD_Mismatch_0_Sense_+_Library_PoolT
TGACCCTTCCCTCACAAGGCACTTGAATGTTGTTGTTGACCCTTTCCTCACAAGGCACTTGAAGCACACAAAAAATAATAAGAATGTTCTTACA
>Frequency_1_QualityScore_FFGHFHHJJJJJIJJHHIFHJJAFHIJGIJIIIJJJJJJJJJJJJJJJJJJJJJJJGHHHHHHFFFFFFFEEEEEDDDDDCDDDDDDDEDDDDE_Mismatch_0_Sense_+_Library_PoolT
TGAGTATATTTGTTTATGAGGGTGGGGATAGAAGCAAAAGCTACACTATGGCATGTTTCTAGTCTTTTGCTAGGCATGCAATTTTTGCAATATG
>Frequency_1_QualityScore_FFHHHHHJJJJJJJJJJJIJJJIJJJJJJJJJIJJJJJJJJJJJJJJJJJJJJJJJJJIJJHHHHHHFFFFEDDEDDDDDDEEDDDDDDCEEED_Mismatch_0_Sense_+_Library_PoolT
TGTTGACCCTTCCCTCACAAGGCACTTGAATGTTGTTGTTGACCCTTTCCTCACAAGGCACTTGAAGCACACAAAAAATAATAAGAATGTTCTT
>Frequency_1_QualityScore_FFHHHHHIJJJJJJJJJIJJHIJJJJJJJIJJJJJJJJJJJJJJJIJJJJJJJIIJJJJJIJJJJJIHIHGGGGIJHHHGHHFFFFFFFFEEDD_Mismatch_1_Sense_+_Library_PoolT
GAATGTTCTTACAATAAAAGTCATTCTAAAATAATATTTATGCTTATTTTTTAATCATTGCAAATTGTTACAATAACATATTTATATTTATACA
>Frequency_1_QualityScore_FDFHGGFGJIJJHGIJJJIIIJJJJIJIIJJJIIIJJJJIHIGHIBHCHEIGIHGJFHHGHEFFC>;@C>A>CEEEDCCCD@CCDCCDE_Mismatch_0_Sense_+_Library_PoolT
ACTTGAATGTTGTTGTTGACCCTTTCCTCACAAGGCACTTGAAGCACACAAAAAATAATAAGAATGTTCTTACAATAAAAGTCATTCTA
>Frequency_1_QualityScore_FFHHHHHJJHIJJJJJJJGIJIJIJIIIHIIJJJJJJJJJJJFHIIJJJGIJJJJIGIJJ;CHIHEHHFFFFFEEEEEDDDDDDDDDDDDDDDD_Mismatch_0_Sense_+_Library_PoolT
AACTGGATGTATTTCTGGTTCCAGATTGTGTTCACTGTTGAGTATATTTGTTTATGAGGGTGGGGATAGAAGCAAAAGCTACACTATGGCATGT
>Frequency_1_QualityScore_DDBDDAF)<CA:EEGCFHC@FEHHACEGHIEEGEGEGI@2/=B<CGDFDF4==@3=C>>>CH?;@@).;(69(;@;A:5>;;@CCC@>:C_Mismatch_1_Sense_+_Library_PoolT
ATGAGGGAGGGGATAGAAGCAAAAGCTACACTATGGCATGTTTCTAGTCTTTTGCTAGGCATGCAATTTTTGCAATATGCATAAGCTAGA
>Frequency_1_QualityScore_FFHHHHHJJJIJIJIIIGGIIJJJJICHJHGJJJJFIJJJIJJIJIIJGIJIIJFGHGHHFHD@BC??CC>ADCCCDEDDCDFDEFEDDEECCD_Mismatch_0_Sense_+_Library_PoolT
TTGACCCTTTCCTCACAAGGCACTTGAAGCACACAAAAAATAATAAGAATGTTCTTACAATAAAAGTCATTCTAAAATAATATTTATGCTTATT
>Frequency_1_QualityScore_FFHHHHHIHIJJJJIJGIJJJJJJJJJJJJJJJJJIJJJJJJJJJJJJJJJJIIJJJJJHHHHHHBBEFEFFEEEDCEDDDDEEEEEE_Mismatch_0_Sense_+_Library_PoolT
CTTGAATGTTGTTGTTGACCCTTTCCTCACAAGGCACTTGAAGCACACAAAAAATAATAAGAATGTTCTTACAATAAAAGTCATTCTA
>Frequency_1_QualityScore_DAFHDHHIGFGGIIEFH)CGBFFHD@9BFHIJIEIEEG3BGCE8=CHHEIGHCCEBBECDE>A@>;@>>@>@CCD_Mismatch_0_Sense_+_Library_PoolT
ACTTGAATGTTGTTGTTGACCCTTTCCTCACAAGGCACTTGAAGCACACAAAAAATAATAAGAATGTTCTTACAA
>Frequency_1_QualityScore_DDD<ADDIA9EEICBF<CF?A,<3AEECEEEEEEICFFDCDDFDBDE<D:9B06678(5@=7=3?>?A@3(7@A>>>@_Mismatch_1_Sense_+_Library_PoolT
GTATTTCTGGTTTCAGATTGTGTTCACTGTTGAGTATATTTGTTTATGAGGGTGGGGATAGAAGCAAAAGCTACACTA
>Frequency_1_QualityScore_FFDFHHHHIJIIJJIJIJJJJJJJJJJJJJJJJJJJJJJJIJJJJIJJIJJJIJJJJJJIIJJJHHHHHEEFFFFEECCEEEDDDDDDDDCDDC_Mismatch_1_Sense_+_Library_PoolT
TGTGGGGATAGAAGCAAAAGCTACACTATGGCATGTTTCTAGTCTTTTGCTAGGCATGCAATTTTTGCAATATGCATAAGCTAGATGCTGTTGT
>Frequency_1_QualityScore_FFHHHGFIJIIIGI@FHGEFHIIIJEF@EHIIFGBHIGGIGICFHIGIGHIIIJIHIGCFEGHGCGHCGCECH_Mismatch_1_Sense_+_Library_PoolT
TATGGCATGTTTCTAGTCTTTTGCTAGGCATGCAATTTTTGCAATATGCATAAGCTAGATGCTGTTGTTGTAG
>Frequency_1_QualityScore_FDHHFHHJJJJJJJJJIIJIJJIGIIJJIJJJJIIJJJJJIJJJJJJJIIEIJIIIJHHHHGHFFFFFF@CCDEEEEE@CDEDDEEEFFEEDCD_Mismatch_0_Sense_+_Library_PoolT
GTTGTTGACCCTTTCCTCACAAGGCACTTGAAGCACACAAAAAATAATAAGAATGTTCTTACAATAAAAGTCATTCTAAAATAATATTTATGCT
>Frequency_1_QualityScore_FFHHGHHJIJJJJJJJJJJJJJIJJJJJJJFIIJJJJJHIJHHIIGFHIJJJJJIJJJJJJHHHHHHHHFDEFFFFDDDDDD_Mismatch_0_Sense_+_Library_PoolT
ACTTGAAGCACACAAAAAATAATAAGAATGTTCTTACAATAAAAGTCATTCTAAAATAATATTTATGCTTATTTTTTAATCA
>Frequency_1_QualityScore_FFHHHHHJJJJJIJIJJJJJJIJIIIJGIGGGJJJJJIJJJIIJJJJJJJJJJJIIJJJJJJJIJJHHHEFHHFFFFFFDEEEEEEDDCEEEDE_Mismatch_0_Sense_+_Library_PoolT
AAATAATAAGAATGTTCTTACAATAAAAGTCATTCTAAAATAATATTTATGCTTATTTTTTAATCATTGCAAATTGTTACAATAACATATTGAT
>Frequency_1_QualityScore_FFHHHHGJJJJJJJHHIJJJJJJJGGHIGHHIJJJJJJJJJJJJJJDGGGGHIIHHHGHFFFFDEEDEECDCDDDDDDD@CDDDDDDDDDDCCD_Mismatch_0_Sense_+_Library_PoolC
CTGGTTCCAGATTGTGTTCACTGTTGAGTATATTTGTTTATGAGGGTGGGGATAGAAGCAAAAGCTACACTATGGCATGTTTCTAGTCTTTTGC
>Frequency_1_QualityScore_FFHHHHHJJJIJJIIJJJJJJJJIIJJJHJJJJJJJJJIJJJGIJJBGHIIHIJJJGIJHHHHHFFFFFCEDEEEDDDD@CDDDDDDDEEDDD3_Mismatch_1_Sense_+_Library_PoolC
CTGGTTTCAGATTGTGTTCACTGTTGAGTATATTTGTTTATGAGGGTGGGGATAGAAGCAAAAGCTACACTATGGCATGTTTCTAGTCTTTTGC
>Frequency_1_QualityScore_=ABD<3CAEEEEEE)1657--8A8(8(+333(+(+3>3>>3(3(+3(+3(+3>A:(:::A:3:(4(9>A?A(+4:>>:9>AA>>A:4:>AAA::_Mismatch_2_Sense_+_Library_PoolC
TTTGTTTATGAGGGGGGGGATAGAAGCAAAAGCTACACTATGGCATGTTTCTAGTCTTTTGCTAGGCATGCCATTTTTGCAATATGCATAAGCT
>Frequency_1_QualityScore_FFHHHHHJJJJJJJJIJJJJJJJIIIIJJJJJJJJJJJIJJJJJJJJJJJJIJJJJJJJJIJJJJJIJJGHHHHHHHFFFFE_Mismatch_1_Sense_+_Library_PoolC
AAGCTACACTATGGCATGTTTCTAGTCTTTTGCTAGGCATGCAATTTTTGCAATATGCATAAGCTAGATGCTGTTGTTGTTA
>Frequency_1_QualityScore_FFGHHHGIJIJJJJJJJJJJIJJJJJIIJJJJJIJJHIJGHIGHHIHHIJJJJJJJJJJJJIIIJJIJGHEH?EFFFFFDCCECDDDDDDDDDB_Mismatch_1_Sense_+_Library_PoolC
CATGCAATTTTTGCAATATGCATAAGCTAGATGCTGTTGTTGTTGACCCTTTCCTCACAAGGCACTTGAATGTTGTTGTTGACCCTTTCCTCAC
>Frequency_1_QualityScore_FFHHHHHIJJJIGIIGIIJGIJJJGIDHJCGGIIJIJIIJJIIJIIJGIGIJJJIGIHCHACA?@DFDD@CE_Mismatch_0_Sense_+_Library_PoolC
TGAATGTTGTTGTTGACCCTTTCCTCACAAGGCACTTGAAGCACACAAAAAATAATAAGAATGTTCTTACAA
>Frequency_1_QualityScore_DFHHHHHJJJJJJIJJJJJJJJJJJJJJIIJJJJJJJJJJJJJJJJJJJHIIJJIJJIJJJHHHHHFFFFFEDEDDBDDDDDDDDCDDDDDDDD_Mismatch_1_Sense_+_Library_PoolC
GTCTTTTGCTAGGCATGCAATTTTTGCAATATGCATAAGCTAGATGCTGTTGTTGTTGACCCTTTCCTCACAAGGCACTTGAATGTTGTTGTTG
>Frequency_1_QualityScore_DDHHDHFGIIIJJIGHGHJGIGIIIGICHBFCCHHGGGHIGGJGIJIGGHGJJI@EHIIJJJGGHA?CHC@;?BEEEEECDDDCD?_Mismatch_1_Sense_+_Library_PoolC
CTAGATGCTGTTGTTGTTGACCCTTTCCTCACAAGGCACTTGAATGTTGTTGTTGACCCTTTCCTCACAAGGCACTTGAAGCACAC
>Frequency_1_QualityScore_;BF>A?DHDGGGFHEHH@AH4<CFIG3?GEHGGIIGIBHII<8DF@=@@GEHC=FH:@CDE=;?==AC@CCDAC>AC>>CACCCCCCCCCDECC_Mismatch_0_Sense_+_Library_PoolT
CCCTCACAAGGCACTTGAATGTTGTTGTTGACCCTTTCCTCACAAGGCACTTGAAGCACACAAAAAATAATAAGAATGTTCTTACAATATAAAC
>Frequency_1_QualityScore_FFHHHHHJJJJJIJGJJJIJJJJJJJJJFIIJIJJJJJJJJJJJJIJJJJJJJIJJJJJJJJIJ_Mismatch_0_Sense_+_Library_PoolT
AATAACATATTGATATTTATACAAATAGTTGATGGACTCTTCTTGTTTCCATCAAAGATTACAA
>Frequency_1_QualityScore_FFHHHHHJJJJJJJJJJJJJJJJJJJIJJJIJJJJJJJJJJJFHIJJJJJJJJJJJJJJJJJJJJJHFEEHFFFFEEEEEDCDDDD_Mismatch_1_Sense_+_Library_PoolC
CTAGATGCTGTTGTTGTTGACCCTTTCCTCACAAGGCACTTGAATGTTGTTGTTGACCCTTTCCTCACAAGGCATTTGAAGAACAC
