# Supplementary material for: Differential Gene Expression Reveals Candidate Genes for Drought Stress Response in Abies alba (Pinaceae)
Source: PLoS One. 2015 Apr 29;10(4):e0124564. doi: 10.1371/journal.pone.0124564 (PMC4414588; doi:10.1371/journal.pone.0124564)
Supplement: S2 File — (GZ) [file pone.0124564.s002.gz › comp15244_c0_seq3.fa]

>comp15244_c0_seq3 len=487 path=[1:0-316 318:317-321 323:322-354 356:355-486] : sp|Q9LDR9|EXP10_ARATH Expansin-A10 OS=Arabidopsis thaliana GN=EXPA10 PE=2 SV=1 e-value: 1e-14 blast score: 75.9
AACTGGGGACAGAATTGGCAAAGCAACTCTTACCTCAACGGCCAGAGTCTTTCCTTCAAGGTCATCACCAGCGACGGTAGGGCAACTGTTTCGTATAACGCCGCCCCTTCTAACTGGCAATTCGGCCAGACTTTCCAAGGAAGACAATTCTAACGATGAGATTCTCAAACAGTTCATCGGTCTCTCTATGAACAAGTATTCAATGAATATTGTTTCATATTTACCACGGAATTGAGTTGCTGAGGTCGCTATTATAGTAATATTGGCACCCGCTCTTCGTCACTTGTTTGAAGTAGTAGGGTAAGTATATCATAGATGGACAGCCGACGGCAGAGGGGACTAACAATAAGTTTCCTTTAGATGGACAGCCTACCAAGATATTTCTTTTTTCAAGAAAATTAAATTATTATTATTACTAATTATGATGAATATATTTGAAAATATATATTTTGAAAATTTTAATGGCCTTAATATTGCTTCACTGTAA

>Frequency_1_QualityScore_FFHHHFHGIIJBFCFHJJIIJJIEGHIJJJIIIIJIJHHHFH?CEFFDFFEEECECDDDDDDCDDDDDDDDDEEEDEDDDDDDCCCACDDCDDD_Mismatch_0_Sense_+_Library_PoolT
ATCATAGATGGACAGCCGACGGCAGAGGGGACTAACAATAAGTTTCCTTTAGATGGACAGCCTACCAAGATATTTCTTTTTTCAAGAAAATTAA
>Frequency_1_QualityScore_FFHHHHHJJIJJHIJHIIIIIIJCGHHGHIJJJJJJJJJJIJJJJJJJIJJJHHFDDDDDDDDDDDDDDDDDCDDEDDDDCDDDDDCCCBDDDD_Mismatch_0_Sense_+_Library_PoolT
GTCACTTGTTTGAAGTAGTAGGGTAAGTATATCATAGATGGACAGCCGACGGCAGAGGGGACTAACAATAAGTTTCCTTTAGATGGACAGCCTA
>Frequency_1_QualityScore_FFHHHHHJJJIJJJJJIJJJJJJJJJIJJIJJJJJJJJJJJJJIHIIJJJJJJJJJJJJJJIJIIJIJIHEHHHHHFFFFFFCEDEEEE@_Mismatch_0_Sense_+_Library_PoolT
AGTTTCCTTTAGATGGACAGCCTACCAAGATATTTCTTTTTTCAAGAAAATTAAATTATTATTATTACTAATTATGATGAATATATTTGA
>Frequency_1_QualityScore_FFHHHHHJJJJJJJIJIIIJJJJJJJJJJJIJIJJJJJJJJJJJJJJJIJJJJJJJJJJJJJIJJJJHHCHHGHFFFFFFFEEEEEEEEEFCCC_Mismatch_0_Sense_+_Library_PoolT
TAAGTTTCCTTTAGATGGACAGCCTACCAAGATATTTCTTTTTTCAAGAAAATTAAATTATTATTATTACTAATTATGATGAATATATTTGAAA
>Frequency_1_QualityScore_FFHHHHHJIJJJHIIHIHEHFHJCFHJGHIGIJIJJIIJJJIJJJJJJJJJIHFFABCDD>BBDDDDDDCDDDDEEDDDDDDCDDDCCDDDDDD_Mismatch_0_Sense_+_Library_PoolC
GTCACTTGTTTGAAGTAGTAGGGTAAGTATATCATAGATGGACAGCCGACGGCAGAGGGGACTAACAATAAGTTTCCTTTAGATGGACAGCCTA
>Frequency_4_QualityScore_FFHHHHHIIIJHIJJJDGHIJIJJIIJJEHIIIIIIIIGGGGFGFEEEEEEEDDDDDDEEFEEDDDDDDDDDDDDDDDDCCEEDEEEEEEEEED_Mismatch_0_Sense_+_Library_PoolC
GCCGACGGCAGAGGGGACTAACAATAAGTTTCCTTTAGATGGACAGCCTACCAAGATATTTCTTTTTTCAAGAAAATTAAATTATTATTATTAC
>Frequency_4_QualityScore_EFHHGHGIIHIJIJIJJJIIIHIJJJJJJJJJJJJIIIIJJJJJIJJIIJIIIHIIIIHIGGDEDCDDDBDEDDEEDEEEEEEEEEDDDDDEEE_Mismatch_0_Sense_+_Library_PoolC
GCAGAGGGGACTAACAATAAGTTTCCTTTAGATGGACAGCCTACCAAGATATTTCTTTTTTCAAGAAAATTAAATTATTATTATTACTAATTAT
>Frequency_3_QualityScore_FFHHGHHJJJJJIJIJFIJJJBGHHIJJJIIIICHHHGGGGGGEEFEEEDDDDDDDDDDDDDDEEEEEDDDDDDDCDDDDDDDDDDEEDEEEEE_Mismatch_0_Sense_+_Library_PoolC
GGACAGCCGACGGCAGAGGGGACTAACAATAAGTTTCCTTTAGATGGACAGCCTACCAAGATATTTCTTTTTTCAAGAAAATTAAATTATTATT
>Frequency_3_QualityScore_FFHGHGHIJJJJJJJIJJJJJIJJJJJJJJJJIJJJJJJJJJJJJJIIJIIIIJIIIJJJJJJJJJJJJHGGGHHHGFFFFFEEEEEDFEEEDD_Mismatch_0_Sense_+_Library_PoolC
ATAAGTTTCCTTTAGATGGACAGCCTACCAAGATATTTCTTTTTTCAAGAAAATTAAATTATTATTATTACTAATTATGATGAATATATTTGAA
>Frequency_3_QualityScore_FFHHHHHJIJJJHIIIJJJIJJJJGHHIJJJIIIIJJIIHHHHCFEFFFFFEEEEEEDDDDDDDDDDDDACDDEEEEEDDDDDDDCCCCDDCCD_Mismatch_0_Sense_+_Library_PoolC
TATCATAGATGGACAGCCGACGGCAGAGGGGACTAACAATAAGTTTCCTTTAGATGGACAGCCTACCAAGATATTTCTTTTTTCAAGAAAATTA
>Frequency_3_QualityScore_EEEEFFE@GHIGIIHGHHGHFGGHHIIHIIIHIIGDGEHFHHHEIHIIGIIHIIHIGIIIIHIGFGFGGFFFDCEDEEED@CCCDEDDACAEDD_Mismatch_0_Sense_+_Library_PoolC
AATAAGTTTCCTTTAGATGGACAGCCTACCAAGATATTTCTTTTTTCAAGAAAATTAAATTATTATTATTACTAATTATGATGAATATATTTGA
>Frequency_2_QualityScore_EEGEEFGDIEG6CEGIIIEEEGHIIEHGEGHHHFEEACHIBEFFAAD:AC=ACCGCEEC?AE?DE?=BBBCDCDCDCB=ACCA?CCC=9A?;;7_Mismatch_0_Sense_+_Library_PoolC
CGCTATTATAGTAATATTGGCACCCGCTCTTCGTCACTTGTTTGAAGTAGTAGGGTAAGTATATCATAGATGGACAGCCGACGGCAGAGGGGAC
>Frequency_2_QualityScore_EDHHGEHIGICHIIIHEIIIAGGGHHGHGHHIIIIIGIHIHIIIHIIIGEEHHIIHEGCCECAACCDCCB?BCEECEEEEEECDECCDCCDEDC_Mismatch_0_Sense_+_Library_PoolC
CAGAGGGGACTAACAATAAGTTTCCTTTAGATGGACAGCCTACCAAGATATTTCTTTTTTCAAGAAAATTAAATTATTATTATTACTAATTATG
>Frequency_2_QualityScore_FFHHGHHJJIIJJGIIGIIEIIIJCFHIHIIJJJJJJJIJJJJJJIIIJJJJIGFECDDDDCDDDDDDDCCDDADEEDDDDDDDDDDCDDDDDD_Mismatch_0_Sense_+_Library_PoolC
CGTCACTTGTTTGAAGTAGTAGGGTAAGTATATCATAGATGGACAGCCGACGGCAGAGGGGACTAACAATAAGTTTCCTTTAGATGGACAGCCT
>Frequency_2_QualityScore_FEHHGGHJIIIFIIIJJJIJJHGCGIJIIIIIIIIHGFGGCEEEEEEEEEDDEEEDCDDCDDDDDDDDDCDEEEECDDDDDDCDCCCACCDDCC_Mismatch_0_Sense_+_Library_PoolC
CATAGATGGACAGCCGACGGCAGAGGGGACTAACAATAAGTTTCCTTTAGATGGACAGCCTACCAAGATATTTCTTTTTTCAAGAAAATTAAAT
>Frequency_2_QualityScore_FEGFHHFIIIIIIIIIIHIGIGIGGIIDIIFG?FGIHIIJIIIJIJJIIIIGIHCEFIGGEACCDACCCCACDDCDDDDDC:?BDBCCCDCDCD_Mismatch_0_Sense_+_Library_PoolC
CCGCTCTTCGTCACTTGTTTGAAGTAGTAGGGTAAGTATATCATAGATGGACAGCCGACGGCAGAGGGGACTAACAATAAGTTTCCTTTAGATG
>Frequency_2_QualityScore_FFHHHHHGIJJJGHIIIIJJJJIJIIJIJJJJJIIJJIIIJJJJIJJJJJIHHHHGGGFFFFEDEDDDDCDDDDDDDEEDEEEEEEEEEDDECD_Mismatch_0_Sense_+_Library_PoolC
ACGGCAGAGGGGACTAACAATAAGTTTCCTTTAGATGGACAGCCTACCAAGATATTTCTTTTTTCAAGAAAATTAAATTATTATTATTACTAAT
>Frequency_2_QualityScore_DCEGFFFHEGDFIGFAFFHGEEDCGGGGGIIEGGIIGGFHGAHEEFHIFEIGIECGAADEECCDDBDCAB?8?DCCACCA=BCECDEECCBDCC_Mismatch_0_Sense_+_Library_PoolC
ACGGAATTGAGTTGCTGAGGTCGCTATTATAGTAATATTGGCACCCGCTCTTCGTCACTTGTTTGAAGTAGTAGGGTAAGTATATCATAGATGG
>Frequency_2_QualityScore_FFHHHHHIJJIIIIIJJJJJJJIJGIIJJGHJIIIIIIHGHEFGGFFFFEEEEEECEDDDDDDDDCDDCCCEEEDEDDDDDDDCCCDDDDDDDD_Mismatch_0_Sense_+_Library_PoolC
TCATAGATGGACAGCCGACGGCAGAGGGGACTAACAATAAGTTTCCTTTAGATGGACAGCCTACCAAGATATTTCTTTTTTCAAGAAAATTAAA
>Frequency_2_QualityScore_FFGHHGHIIIIEGIEHHIIHIIHCEG@CGGEGIH=DGICEGIGIIIIIIIHIHIGGIIHGHFDDCDACCBC<ABACDCDDDDD@CDEDDCDCCC_Mismatch_0_Sense_+_Library_PoolC
ACCCGCTCTTCGTCACTTGTTTGAAGTAGTAGGGTAAGTATATCATAGATGGACAGCCGACGGCAGAGGGGACTAACAATAAGTTTCCTTTAGA
>Frequency_2_QualityScore_FFHHHHHJJJJJJGIJJJJJJJIIJJJJIIJJJIIIIJJIJJJJJJJJIJJIJJGIIIIHHIHHGGGGFGEEEFEEEEDEEDEEEEDDEDEDEE_Mismatch_0_Sense_+_Library_PoolC
GACTAACAATAAGTTTCCTTTAGATGGACAGCCTACCAAGATATTTCTTTTTTCAAGAAAATTAAATTATTATTATTACTAATTATGATGAATA
>Frequency_2_QualityScore_ECHFHEEEEIGCGAEEEIIICECECAGIIGGIBDGGIIGDGECEEEACECCCC?CCCCCCCADDDDCBCCCCCCCCA?ACC?BCCEECDEAAC?_Mismatch_0_Sense_+_Library_PoolC
GACAGCCGACGGCAGAGGGGACTAACAATAAGTTTCCTTTAGATGGACAGCCTACCAAGATATTTCTTTTTTCAAGAAAATTAAATTATTATTA
>Frequency_2_QualityScore_FFHHGGGIIIIJIJJJGIHIIIIJGIFIIIIGHIIIHIIFHHIIIIHIIGIIJJJIGGCEEA?ADGEEECCCEEEEDEEEEDEEDCEEECCECD_Mismatch_0_Sense_+_Library_PoolC
GGGGACTAACAATAAGTTTCCTTTAGATGGACAGCCTACCAAGATATTTCTTTTTTCAAGAAAATTAAATTATTATTATTACTAATTATGATGA
>Frequency_1_QualityScore_:DAAD?F;B<?<,<:C4<CB<A?9<<?AFCFIEF*?DD3C<F3DFFEGG<@AAEEE?CBB?@C@CCC>>;@C3>CCCCCCCCA>>>?BBCCC@C_Mismatch_0_Sense_+_Library_PoolC
ACTTGTTTGAAGTAGTAGGGTAAGTATATCATAGATGGACAGCCGACGGCAGAGGGGACTAACAATAAGTTTCCTTTAGATGGACAGCCTACCA
>Frequency_1_QualityScore_FFHHHHHJJJJJJJJHIJJJJJJJJJJJJJJJJJJJJJJJIIHIJJJJJJJJJJJJHHGHHHFFFFFFEDCEFDFFDFFEDDD_Mismatch_1_Sense_+_Library_PoolC
GGGACTAACAATAAGTTTCCTTTAGATGGACAGCCTACCAAGATATTTCTTTTTTCAAGAAAATTAAATTATTATTATTACCA
>Frequency_1_QualityScore_FFHHHGHJJJJIJJIJJJJJJJJJJJJJJJJJJJJJJJJJJIJIIGGHGIJJJJJJJJJJJJJJJJJJHHHHHHHFFFFFFFFFFEEECCCDDF_Mismatch_0_Sense_+_Library_PoolC
TTTCCTTTAGATGGACAGCCTACCAAGATATTTCTTTTTTCAAGAAAATTAAATTATTATTATTACTAATTATGATGAATATATTTGAAAATAT
>Frequency_1_QualityScore_FFHFHHHGHIJJJJJIJJJJJGIIIJJJJJJJJGIAHIHFEFEEEEEDDDDDCEEEDDDDDDDDDDDCDBBDDDDDDDDDDCEEEEEDDDDDDD_Mismatch_0_Sense_+_Library_PoolC
GGGTAAGTATATCATAGATGGACAGCCGACGGCAGAGGGGACTAACAATAAGTTTCCTTTAGATGGACAGCCTACCAAGATATTTCTTTTTTCA
>Frequency_1_QualityScore_DDFHHFB>FHGEHGGII=GHAC@FHCFG>GFG9?D<DFHI8DGGFGCHIA=AFHGGEA;@@AH==BB>?8@=12255>>8?CCCC:ACC44>:@_Mismatch_0_Sense_+_Library_PoolC
ATTGGCACCCGCTCTTCGTCACTTGTTTGAAGTAGTAGGGTAAGTATATCATAGATGGACAGCCGACGGCAGAGGGGACTAACAATAAGTTTCC
>Frequency_1_QualityScore_FFHHHHHJJJJJJIJIIIJJJ@GFGIIIJIJJJIJJJJJJJIJJJJJIHHFFFFDEDDDDDDDDDDDCDDDDFEEDB?CDDDEEEEEEEDDDED_Mismatch_0_Sense_+_Library_PoolC
CACGGAATTGAGTTGCTGAGGTCGCTATTATAGTAATATTGGCACCCGCTCTTCGTCACTTGTTTGAAGTAGTAGGGTAAGTATATCATAGATG
>Frequency_1_QualityScore_FFHHHHGJIJDHIJJJJJIJHIIIJJJJJJJJIJJJHJJJJJHIIIGIJJJJIIJJJJJJJJIIIJHGHHHHHHFFED_Mismatch_0_Sense_+_Library_PoolC
TAACAATAAGTTTCCTTTAGATGGACAGCCTACCAAGATATTTCTTTTTTCAAGAAAATTAAATTATTATTATTACTA
>Frequency_1_QualityScore_FFGHHHHJHIIGHJHGHJJCGHIHGIHIJIIHGHIJJDHJJJIJFIJIIGEAHFFD9>AACDDDDDDD>BADDDDD@C@CCDCCCDDDDDDDCD_Mismatch_0_Sense_+_Library_PoolC
CTTGTTTGAAGTAGTAGGGTAAGTATATCATAGATGGACAGCCGACGGCAGAGGGGACTAACAATAAGTTTCCTTTAGATGGACAGCCTACCAA
>Frequency_1_QualityScore_DFDFHHHJIIJCDHGGIJIJICGIJIHIJIIIJIIIIGDHCIJJIIJJJJJJIIJIIGIIJJJIJJFHGACEEHHFFFFCFFE_Mismatch_0_Sense_+_Library_PoolC
CTAACAATAAGTTTCCTTTAGATGGACAGCCTACCAAGATATTTCTTTTTTCAAGAAAATTAAATTATTATTATTACTAATTA
>Frequency_1_QualityScore_FFGHHHHIIIJJJJJJIJJEHCHIIJAFIHHIIIJJJHHHHHHHFFFFDFEEDEEDDDDDDB@CD@DDDCDDDDDDDDDDCDDCACDDDDCDDC_Mismatch_0_Sense_+_Library_PoolC
TAGATGGACAGCCGACGGCAGAGGGGACTAACAATAAGTTTCCTTTAGATGGACAGCCTACCAAGATATTTCTTTTTTCAAGAAAATTAAATTA
>Frequency_1_QualityScore_FFHHHHHJJJJJJJJJJIJHHJHGGGIIJJGHIJJJJJJJJJIJJJJJJJJIJGJJJJFFDCDDDDDDDBDDDDDDDDDBDEEDDDDDDDDDDD_Mismatch_0_Sense_+_Library_PoolC
GCTCTTCGTCACTTGTTTGAAGTAGTAGGGTAAGTATATCATAGATGGACAGCCGACGGCAGAGGGGACTAACAATAAGTTTCCTTTAGATGGA
>Frequency_1_QualityScore_DFFFFHFIGHFHHEHGGJJJJFGJIIIJJJJJJJJIHGHIJIIJI8BCFGHFFGHJC7@AEEEHFF@CC@DFFE>ACCDDDD?BDDDD<ADDD_Mismatch_0_Sense_+_Library_PoolC
TCGCTATTATAGTAATATTGGCACCCGCTCTTCGTCACTTGTTTGAAGTAGTAGGGTAAGTATATCATAGATGGACAGCCGACGGCAGAGGGG
>Frequency_1_QualityScore_DDCD<>FHGDFCGHEG=@FCB9BFHEGIID@GHA?D=DGGEE84BB@@A@CA@DCA>C:.??ABD=;(;5;CCDDDDEC>A@>>:A_Mismatch_1_Sense_+_Library_PoolC
AGTTGCTGAGGTCGCTATTATAGTAATATTGGCACCCGCTCTTCGTCACTTGTTTGAAGTAGTAGGGCAAGTATATCATAGATGGA
>Frequency_1_QualityScore_FFHHHHHJGJIGHHIJJIFAHACFEH:EFHGGIIJEIIIGHIIIBGHGJJJIJJJHHFFDDCDBDDDDDAACDCCCDEDCCCDDCCCDDCCC@D_Mismatch_0_Sense_+_Library_PoolC
TTCGTCACTTGTTTGAAGTAGTAGGGTAAGTATATCATAGATGGACAGCCGACGGCAGAGGGGACTAACAATAAGTTTCCTTTAGATGGACAGC
>Frequency_1_QualityScore_FFHGBFFHEGHIHIIFHGIHGIGIIIJJJJGIIFHEGGHJIIJJJIJJJHHFFAEEDEDDDDDD>CDCDCDDDDDDDDDDDDDDDDDDDDDDCD_Mismatch_0_Sense_+_Library_PoolC
TTTGAAGTAGTAGGGTAAGTATATCATAGATGGACAGCCGACGGCAGAGGGGACTAACAATAAGTTTCCTTTAGATGGACAGCCTACCAAGATA
>Frequency_1_QualityScore_FFHHHHHJJJJJJJJJJJJJJJJIJIJJJJJJJJJJJJJIJJJJJJJJJJJJJJJJJJJJIJJIJ_Mismatch_0_Sense_+_Library_PoolC
CTTTAGATGGACAGCCTACCAAGATATTTCTTTTTTCAAGAAAATTAAATTATTATTATTACTAA
>Frequency_1_QualityScore_DDHHHHHJIJJJJIIGIIIJIIIEIGHCGIIJJJJJJJJIJJJJJJIJJGIIJIIJHHHHCDFEEFFFEEC@CDC>@DDEEDEDDDDCC9>@@B_Mismatch_0_Sense_+_Library_PoolC
ATTGAGTTGCTGAGGTCGCTATTATAGTAATATTGGCACCCGCTCTTCGTCACTTGTTTGAAGTAGTAGGGTAAGTATATCATAGATGGACAGC
>Frequency_1_QualityScore_FFGGGHHJJJJJJJJJJIIIIGJJGHIIIJIGIIIIJJIBFHIIGJJJHHHIJIJJIIJJJGHHFFDDDDBDDDDD>>BDDDDDDDDDBDDDDD_Mismatch_0_Sense_+_Library_PoolC
TTGGCACCCGCTCTTCGTCACTTGTTTGAAGTAGTAGGGTAAGTATATCATAGATGGACAGCCGACGGCAGAGGGGACTAACAATAAGTTTCCT
>Frequency_1_QualityScore_FFFHHHHIIJIJJCHIIHIIIJJIIIIIIJJJJJJIJJJJJJJJJJJJHHDEECEEEEDDDDCDEEDDDDDDDDDDDDDDDDDDDDDDDDDDEE_Mismatch_0_Sense_+_Library_PoolC
TGAAGTAGTAGGGTAAGTATATCATAGATGGACAGCCGACGGCAGAGGGGACTAACAATAAGTTTCCTTTAGATGGACAGCCTACCAAGATATT
>Frequency_1_QualityScore_FFGHHHHIJIJIJJGHIJJJJJJIJJGIJJJJJJJJJJJJHHHHHFFFFEEDEEDDEEEFEDDDDDDDDCDDDCDDDDDEECEEEEEEEEEDDE_Mismatch_0_Sense_+_Library_PoolC
CGACGGCAGAGGGGACTAACAATAAGTTTCCTTTAGATGGACAGCCTACCAAGATATTTCTTTTTTCAAGAAAATTAAATTATTATTATTACTA
>Frequency_1_QualityScore_FFHHHHHJJJJJJJJJJJGHJJJGHGHJJJJJJJJHIJHHHHHHFFFFFFEEDDDDCDDDDDDDCEEFCADDDDDDDDDCDCCDDDDDEEDEEE_Mismatch_0_Sense_+_Library_PoolC
ATGGACAGCCGACGGCAGAGGGGACTAACAATAAGTTTCCTTTAGATGGACAGCCTACCAAGATATTTCTTTTTTCAAGAAAATTAAATTATTA
>Frequency_1_QualityScore_FFHHHHHJJJJJJJJJJJJJJJJJIJJJJJJJJJJJJJIJIIIIJJJIIIIIIJJJJJJJHHHHFHGFF@DFFFEEDEEDFFEEEDDDDDEEED_Mismatch_0_Sense_+_Library_PoolC
CCTTTAGATGGACAGCCTACCAAGATATTTCTTTTTTCAAGAAAATTAAATTATTATTATTACTAATTATGATGAATATATTTGAAAATATATA
>Frequency_1_QualityScore_FDGHHHHJJIJJJHJJJJJJJIIIIGHIJJJIJFIIJJIIGIJIJIIIJIJIIIGIHHHGHHFFBEFFDDEEEEDFEDEEEDDCEDDDDDDBDD_Mismatch_0_Sense_+_Library_PoolC
TGAGTTGCTGAGGTCGCTATTATAGTAATATTGGCACCCGCTCTTCGTCACTTGTTTGAAGTAGTAGGGTAAGTATATCATAGATGGACAGCCG
>Frequency_1_QualityScore_FDAAHFFH@FGII@FHGIIIIGIIIBBHHIIIIGGGIHIGHGCEHFFHEFFBACEDEEFEDDCDDCDCCCDCDDDD>CCDDDEEDEEDEEDCDC_Mismatch_0_Sense_+_Library_PoolC
GACGGCAGAGGGGACTAACAATAAGTTTCCTTTAGATGGACAGCCTACCAAGATATTTCTTTTTTCAAGAAAATTAAATTATTATTATTACTAA
>Frequency_1_QualityScore_DDDFHHHIGBHBHDBFFDGGGGGHEIIGGBFGGIIIBHFHHHFDFD7;AECE@CECDCCDCCABBA?CCADDDDCDABDEDDCDDDDDD_Mismatch_0_Sense_+_Library_PoolC
GTATATCATAGATGGACAGCCGACGGCAGAGGGGACTAACAATAAGTTTCCTTTAGATGGACAGCCTACCAAGATATTTCTTTTTTCAA
>Frequency_1_QualityScore_<?DDDA?EEAE>F@F<4C2?9C*))?6D:.<@@@@;(\,\,6@A;;A;A:;--(;,:>>>5:::::>>><<?A?8::<<AA_Mismatch_0_Sense_+_Library_PoolC
GGTAAGTATATCATAGATGGACAGCCGACGGCAGAGGGGACTAACAATAAGTTTCCTTTAGATGGACAGCCTACCAAGATA
>Frequency_1_QualityScore_FDFHHHHIIGIIIDHIJJJJJJIIJJJJJJJIJJIHGHJHIJHHHH??@@DEEFFDD;AEC@DDEEEEEDDDEDDCDDBDDBDDDDDDD?BBBB_Mismatch_0_Sense_+_Library_PoolC
GTCGCTATTATAGTAATATTGGCACCCGCTCTTCGTCACTTGTTTGAAGTAGTAGGGTAAGTATATCATAGATGGACAGCCGACGGCAGAGGGG
>Frequency_1_QualityScore_FFGHHHHJJJJJJJJHJIJJJJJJJIGHIGIIHGIJJ?FHHHIJJJJIJIIJJJJIJIIJJHHFDDDDDDBDDDDBDCDDDDDDCC>BCEDDDD_Mismatch_0_Sense_+_Library_PoolC
GGCACCCGCTCTTCGTCACTTGTTTGAAGTAGTAGGGTAAGTATATCATAGATGGACAGCCGACGGCAGAGGGGACTAACAATAAGTTTCCTTT
>Frequency_1_QualityScore_FFHHHHHJJJJJJJJJIIJJGGIEGIGIIJIDHIJHIJJJJJJJJJJJIIIJJJJIJHFDDDDDDDDDD<BCDDDDDCDD@DDEDDDDDDDDDD_Mismatch_0_Sense_+_Library_PoolC
CGCTCTTCGTCACTTGTTTGAAGTAGTAGGGTAAGTATATCATAGATGGACAGCCGACGGCAGAGGGGACTAACAATAAGTTTCCTTTAGATGG
>Frequency_1_QualityScore_FFFFGHGIJJIIJIIIHEIIIGIJJJI?9B?DGFEIJI?BFDHII>BF=FHHHIEEHGIEHHBBFABB8=<?B@99<<3:>C@CCCC::A@CCC_Mismatch_0_Sense_+_Library_PoolC
TGGCACCCGCTCTTCGTCACTTGTTTGAAGTAGTAGGGTAAGTATATCATAGATGGACAGCCGACGGCAGAGGGGACTAACAATAAGTTTCCTT
>Frequency_1_QualityScore_FFHFGHHJJJJIJGIIJIJJJJF@HIIJGIIJJIIJJJJIGIJJJIIIGIGIIGGHHIJIJJIJGHHEHEADDCDCDDFC>CDEEDDDDCCCDE_Mismatch_0_Sense_+_Library_PoolC
ACTAACAATAAGTTTCCTTTAGATGGACAGCCTACCAAGATATTTCTTTTTTCAAGAAAATTAAATTATTATTATTACTAATTATGATGAATAT
>Frequency_1_QualityScore_FFHHHHHGIJJJJJJJJJIJJJJJJJJJJJJJJJJJJJJJJJJJJJJJIJIHIIJJJIIIJJIJJJJIHHHGHHHHFFFFFFFEDCDEDDEDEF_Mismatch_0_Sense_+_Library_PoolC
CAATAAGTTTCCTTTAGATGGACAGCCTACCAAGATATTTCTTTTTTCAAGAAAATTAAATTATTATTATTACTAATTATGATGAATATATTTG
>Frequency_1_QualityScore_FFHHHHHJIIJJJJJJJJJJIJJJJJJJJJJJIJJJJJJJIJJJJIIIIGIJJJIJJJJHHHFFFFEEEEEEEEEDEEFEEEFEFDDECDEEED_Mismatch_1_Sense_+_Library_PoolC
GAGAGGGGACTAACAATAAGTTTCCTTTAGATGGACAGCCTACCAAGATATTTCTTTTTTCAAGAAAATTAAATTATTATTATTACTAATTATG
>Frequency_1_QualityScore_FFHGHHFHIIJIJJJJIIGIJJJJJJJJJJJJIIJJJJJJJIJIJIIIHHGHHHHFFDEEEECCCDDDDCDDEDEECEEEEEFDDDDDEEEDDE_Mismatch_0_Sense_+_Library_PoolC
GAGGGGACTAACAATAAGTTTCCTTTAGATGGACAGCCTACCAAGATATTTCTTTTTTCAAGAAAATTAAATTATTATTATTACTAATTATGAT
>Frequency_1_QualityScore_FFFDHHHJIIGIHIJIJIGFGI>HIIGCFHIGIIJIJJJIEIIGHIIJJIGGGIGBEFCDDABBDDBDDCDCCDDD>CCDCCCDDCDDCCDDDD_Mismatch_0_Sense_+_Library_PoolC
CTTCGTCACTTGTTTGAAGTAGTAGGGTAAGTATATCATAGATGGACAGCCGACGGCAGAGGGGACTAACAATAAGTTTCCTTTAGATGGACAG
>Frequency_1_QualityScore_FFHHHHHJJIIJHHIIIJJIJIJJJJJJJJIJJJJJJJJJJHIJJFHIHIJIIIJJ=DHHHHHHHHFFFFFFFEEEEDDDDDDDDDDDDDDDDB_Mismatch_0_Sense_+_Library_PoolC
TCGCTATTATAGTAATATTGGCACCCGCTCTTCGTCACTTGTTTGAAGTAGTAGGGTAAGTATATCATAGATGGACAGCCGACGGCAGAGGGGA
>Frequency_1_QualityScore_FFHHHHHJJJGIJJJJJJJJJJJJJJJJJJJJJJJJJJJJJJJJJJJJJJJJJJJJJIIJJJIJJJJJHHHGHHHHFFFFFFFEDEEEEEEEEE_Mismatch_0_Sense_+_Library_PoolC
TAACAATAAGTTTCCTTTAGATGGACAGCCTACCAAGATATTTCTTTTTTCAAGAAAATTAAATTATTATTATTACTAATTATGATGAATATAT
>Frequency_1_QualityScore_FDHHHHHJJJJJIJJIJJJHJGHJJJJJJJJJJGIJJJJIJHHHHHFFFFCDEEEEEEDDDDDDDDDDDDDDDDDDDDDCDEEEEDDDDCDDCD_Mismatch_0_Sense_+_Library_PoolC
GTAAGTATATCATAGATGGACAGCCGACGGCAGAGGGGACTAACAATAAGTTTCCTTTAGATGGACAGCCTACCAAGATATTTCTTTTTTCAAG
>Frequency_1_QualityScore_FFHFHHGIIIEIJIJFGIGIJJJIJJJFHJJIJJIJIIJJJGFFHFFFFFDECEBDCCFEFEDDDDDDCCCDDCDDDDDDDDDDEDDEEEEEDD_Mismatch_0_Sense_+_Library_PoolC
CCGACGGCAGAGGGGACTAACAATAAGTTTCCTTTAGATGGACAGCCTACCAAGATATTTCTTTTTTCAAGAAAATTAAATTATTATTATTACT
>Frequency_1_QualityScore_DDHHHHCGIIGHJJJJIJJJIIJJEIIJJJJJJJJJIJHIJJHEHFFFFFDEEEECEEEDDDDDDDDDDDCDDDDDDDDDDDDDADEEEEDDDD_Mismatch_0_Sense_+_Library_PoolC
GTAGGGTAAGTATATCATAGATGGACAGCCGACGGCAGAGGGGACTAACAATAAGTTTCCTTTAGATGGACAGCCTACCAAGATATTTCTTTTT
>Frequency_1_QualityScore_FFHHHGHIIJHJJJIJIJJIJJJJJJJJIJJJJJJJJJJIIJJIHIGIJJIJIH?EHHHFFFFFDFEEEAEEEDDDDDDBDDDDDD@DDDD@BD_Mismatch_0_Sense_+_Library_PoolC
GCTATTATAGTAATATTGGCACCCGCTCTTCGTCACTTGTTTGAAGTAGTAGGGTAAGTATATCATAGATGGACAGCCGACGGCAGAGGGGACT
>Frequency_1_QualityScore_ABDFHHGIDHGHIIIIIEGDHEHIAFEHIIIIHIIIIHIB<DBFHHG=;FGHED@FHCHGHCHHH=A?EEFFCCB?B8><AB9@BBBCCCA@:@_Mismatch_0_Sense_+_Library_PoolC
TAGTAATATTGGCACCCGCTCTTCGTCACTTGTTTGAAGTAGTAGGGTAAGTATATCATAGATGGACAGCCGACGGCAGAGGGGACTAACAATA
>Frequency_1_QualityScore_FFGHHGFHGIJIIJIJGIGGAFIJIFGIJJJJIJJHHHHHHHFFFFFFEEEDEEBDDDDDDDDDDDDEEEEEDDDDDDDDDDDDDDDDDDEEDE_Mismatch_0_Sense_+_Library_PoolC
AGATGGACAGCCGACGGCAGAGGGGACTAACAATAAGTTTCCTTTAGATGGACAGCCTACCAAGATATTTCTTTTTTCAAGAAAATTAAATTAT
>Frequency_1_QualityScore_FBHHFHFGHIIJJJIIJGIIJJJJJGGIIGIIJJHIIIHFHHIHGFGHIFGHGF>FFHIIHEHGIJHEHFHFDEDDDDDB@@DDBD>@BACCDD_Mismatch_0_Sense_+_Library_PoolC
TATAGTAATATTGGCACCCGCTCTTCGTCACTTGTTTGAAGTAGTAGGGTAAGTATATCATAGATGGACAGCCGACGGCAGAGGGGACTAACAA
>Frequency_1_QualityScore_FFHHHHHJJJJJJJJJJJJJJJIIJJJJJJJJJIHJJHHHHHFFFCFFFEDEEEDEDDDDCDDDDDDDDDDDDDDEEEEEDDDDDDDD_Mismatch_0_Sense_+_Library_PoolC
TATATCATAGATGGACAGCCGACGGCAGAGGGGACTAACAATAAGTTTCCTTTAGATGGACAGCCTACCAAGATATTTCTTTTTTCAA
