# Supplementary material for: Differential Gene Expression Reveals Candidate Genes for Drought Stress Response in Abies alba (Pinaceae)
Source: PLoS One. 2015 Apr 29;10(4):e0124564. doi: 10.1371/journal.pone.0124564 (PMC4414588; doi:10.1371/journal.pone.0124564)
Supplement: S2 File — (GZ) [file pone.0124564.s002.gz › comp3809_c0_seq1.fa]

>comp3809_c0_seq1 len=757 path=[1:0-474 476:475-513 515:514-756]
CAAATGTTGGAAATTAATTTCTCCAGCCTGTGCTAGTTGGCATAGTAAATAGAAGCCTTTCCATAGATGTCCATCTTTCCAGATGATCCTCTTTATATAAATATGTGTTCTTGGTTTAATAGAATATAGAATTCAGAAGCCTGAGCTTAGAAGCAGTTTAATGTTTGGTAGCCGAAGCTGTGTGAAGCGTCTCCCCCTTCCCGAGAACTGGTTCGTGAAGCTTCTGTTATTCATATGTGTTATTTTTCATATTAATAAATGCCTCCTCAATATTCATATTTGTTGTTTATCAATTTATAAACGCCCTCCCATTTACCTCCGACCCTGTTTCAAAAAGTGCTCTCTTCAAAGTGATGCATTGCCGTCGTAAAACTGAGAACAGGAGCGCAAGCTTTGTTACTCCATGAAATGACCCGTCTTCGATGGATTGAATGGCATATCGTGGTCTACAACCTCTGGACTGGTGGTCAAGAACGGTAAGGGAGAAGCAATGGTTGAAAAGAAGAAAAAAATGAGGGGGCGGGCCAACTGTCTTTCAAACTAATCAATCGCTATTTCTTCAAAAATGTAGAGCAGCATAGAGCAAGGGAGGAGCGAAGGATTCACAAATCCTTCGGTTCTGATCCTTCTTCTGTTCATTTCTAATTATCTTTTTCTTAGTGTCTGCATAATTTCCCAATCCTTTACTTCCTGATTTAAGATTTTTCACTGCGATGGCAATGCCAATCTTAACAGAAATTAGTGCTTTTAATTCTGG

>Frequency_2_QualityScore_EEFBF?AEEAFEGFGAEC::>>BEEDEGGHGAA9C>9D8CF?ECEGEGG?E=?ADAFG9D;9C9;C9CC@CACBC;=C@ECCCEFFEADAA;=A_Mismatch_0_Sense_+_Library_PoolT
AATAGAAGCCTTTCCATAGATGTCCATCTTTCCAGATGATCCTCTTTATATAAATATGTGTTCTTGGTTTAATAGAATATAGAATTCAGAAGCC
>Frequency_2_QualityScore_FFHHHHHJJJJJJJIJIIJIJJJIJIIJJJJJJJJJJJJJJJJJJIIJJJJJJJJIIIJIJIJIJIJJJHGIIJIGIGHHHGGHGCECEEFEEE_Mismatch_0_Sense_+_Library_PoolT
CTCCAGCCTGTGCTAGTTGGCATAGTAAATAGAAGCCTTTCCATAGATGTCCATCTTTCCAGATGATCCTCTTTATATAAATATGTGTTCTTGG
>Frequency_2_QualityScore_FFHHHHGJJIJJIJJIIIIJJJIIIIJIIJIJJIJIJJJIIJJJIJJJJJIIJIIIIIIJIHIIHIFHIGGGGGHHGEEGFEEEDCDDCDCDCC_Mismatch_0_Sense_+_Library_PoolT
CTTTATATAAATATGTGTTCTTGGTTTAATAGAATATAGAATTCAGAAGCCTGAGCTTAGAAGCAGTTTAATGTTTGGTAGCCGAAGCTGTGTG
>Frequency_2_QualityScore_CDFGBBEECEFDCIEGIGBEDFI?FG9EGGIEFEEGBEGGICGGDFIEGIIIHIFIDHIAHCEDHGCEEBCCEEECGEGEGHAEEEDDDDCD?@_Mismatch_0_Sense_+_Library_PoolT
GATGATCCTCTTTATATAAATATGTGTTCTTGGTTTAATAGAATATAGAATTCAGAAGCCTGAGCTTAGAAGCAGTTTAATGTTTGGTAGCCGA
>Frequency_2_QualityScore_FFHGHHGGHFIJJJJJJJJJIJIIIIIIJJJJIJHIIJJJEGIFIIIIIIIIGIHJIIHIJJJHHHGHHCDFFBCCDDDDDDDDCDBA?ABDCD_Mismatch_0_Sense_+_Library_PoolT
TAATAGAATATAGAATTCAGAAGCCTGAGCTTAGAAGCAGTTTAATGTTTGGTAGCCGAAGCTGTGTGAAGCGTCTCCCCCTTCCCGAGAACTG
>Frequency_1_QualityScore_FFHHHHHJJIJJJJJJJJHHIJGIHHHIJJJJJJJJJ_Mismatch_0_Sense_+_Library_PoolT
TTATTTTTCATATTAATAAATGCCTCCTCAATATTCA
>Frequency_1_QualityScore_FFHHHHHJJJJJ4CHHIJJJJIJJJJJJJJJJJJJJJJJJJJJIIJIJJJIJJJJJJIJJIIIHIJIIJCEHHHHFFFFFDDDDDDDDDDDCED_Mismatch_1_Sense_+_Library_PoolT
TATATAAATATGCGTTCTTGGTTTAATAGAATATAGAATTCAGAAGCCTGAGCTTAGAAGCAGTTTAATGTTTGGTAGCCGAAGCTGTGTGAAG
>Frequency_1_QualityScore_DFHGHHHJJJGIEHIIJIJJIJIJHGIJJJJJIIJGHIJIIDHIHCDFFCFEEEEE@CDDDEFEEEECDDCCEDEECDDEEECCDDDCCDCD@C_Mismatch_0_Sense_+_Library_PoolT
GCCGAAGCTGTGTGAAGCGTCTCCCCCTTCCCGAGAACTGGTTCGTGAAGCTTCTGTTATTCATATGTGTTATTTTTCATATTAATAAATGCCT
>Frequency_1_QualityScore_?::)<CC3C?CE)@E3D:8@?@D<?;?<B@B)(5)/8@AC)).).7==?AA77;.7;;@@:;;;;>@AB>>AAAA;(,(59,9>:_Mismatch_2_Sense_+_Library_PoolT
AGCGTCTCCCCCTTCCCGAGAACTGGTTCGTTAATCTTCTGTTATTCATATGTGTTATTTTTCATATTAATAAATGCCTCCTCAA
>Frequency_1_QualityScore_FFHHHHHJJJJJJJJJJJJJJJJJJJJJJJJJJJJJJJJJIIJJJJJJJIJIJJJIJIJJJIIJJIJIJGGGIIIHIGIGAE?EFHFFFBEEDE_Mismatch_0_Sense_+_Library_PoolT
GCCTGTGCTAGTTGGCATAGTAAATAGAAGCCTTTCCATAGATGTCCATCTTTCCAGATGATCCTCTTTATATAAATATGTGTTCTTGGTTTAA
>Frequency_1_QualityScore_DAF;FBHGHIGIGHEFDHHH?AC<FBHHIIGIIDHGGHGGDEHHG9?DGFC@FGEA@<DDEGGI=@@@D@DE=DE_Mismatch_1_Sense_+_Library_PoolT
GATCCTCTTTATATAAATATGTGTTCTTGGTTTAATAGAATATAGAATTCAGAAGCCTGAGCTTAGAAGCAGTAT
>Frequency_1_QualityScore_FFHHHGHIIHIDHIHHIJGIIJJJJHHJHIJJIJIHHJJJJIFIJJJJIJIFGIHJJJJJJJJJHGDDDA@CEDFDDDDD@ACDDCCDDDC:>@_Mismatch_0_Sense_+_Library_PoolT
AATGCCTCCTCAATATTCATATTTGTTGTTTATCAATTTATAAACGCCCTCCCATTTACCTCCGACCCTGTTTCAAAAAGTGCTCTCTTCAAAG
>Frequency_1_QualityScore_FFHHHGHJJJJJJIJHIIJIJIJJJJJJJJIIJJJJJIIJJJJJJJJJJIJIJJJJJJJJJJJJIJJIJEHJJJHHHHGHFFFBDFFFFEEEDE_Mismatch_0_Sense_+_Library_PoolT
AATTTCTCCAGCCTGTGCTAGTTGGCATAGTAAATAGAAGCCTTTCCATAGATGTCCATCTTTCCAGATGATCCTCTTTATATAAATATGTGTT
>Frequency_1_QualityScore_D?DFDFAGIIII><CHHGIIB>EHIHIGCHGIIIIEGGGGGGHIFHGGIGIIIIIICH;@FC;@DHGHCCCHEFHECCDEEDCCCCCCACCACC_Mismatch_0_Sense_+_Library_PoolT
GGAAATTAATTTCTCCAGCCTGTGCTAGTTGGCATAGTAAATAGAAGCCTTTCCATAGATGTCCATCTTTCCAGATGATCCTCTTTATATAAAT
>Frequency_1_QualityScore_DFGHGHFIJIJJJIIIJJGGGIIJIGIIGIIGIJJFGGGGGGGIGHIJGIHFHHHAHFFFD@DF@CED?>?BA@BDDDCCCACDDDDDDDDDB<_Mismatch_0_Sense_+_Library_PoolT
ATAAACGCCCTCCCATTTACCTCCGACCCTGTTTCAAAAAGTGCTCTCTTCAAAGTGATGCATTGCCGTCGTAAAACTGAGAACAGGAGCGCAA
>Frequency_1_QualityScore_FFHHHHHIJIJFIJIGIGGGGIGGHIGHHGIIIJJGIIIIIJJJIIJJJJHHFHFFFDEEEEEDDDCDDCDDEDDDEFDEECCDDDDCDDDDDD_Mismatch_0_Sense_+_Library_PoolT
AAAATGTAGAGCAGCATAGAGCAAGGGAGGAGCGAAGGATTCACAAATCCTTCGGTTCTGATCCTTCTTCTGTTCATTTCTAATTATCTTTTTC
>Frequency_1_QualityScore_FFHHDHGIJIBHEHGIEIHIIAG@GIIIFHIBFHIEGEHHGGHHGIJIJJGEGIJJJGIIJJIJIGIJEAEEHEHBDDFFDDA@ACCDBDBDDC_Mismatch_0_Sense_+_Library_PoolT
TCCTCTTTATATAAATATGTGTTCTTGGTTTAATAGAATATAGAATTCAGAAGCCTGAGCTTAGAAGCAGTTTAATGTTTGGTAGCCGAAGCTG
>Frequency_1_QualityScore_FFHHHHHJJHIJJJJJJJJJIJJJJJJJJJJJJJJJDDDDDDDDDDCDDDDDDDDDDDDDDDDDDDDDD>CEEEDDEDDDDDDDEEEDDDDDDD_Mismatch_0_Sense_+_Library_PoolT
AAGCAATGGTTGAAAAGAAGAAAAAAATGAGGGGGCGGGCCAACTGTCTTTCAAACTAATCAATCGCTATTTCTTCAAAAATGTAGAGCAGCAT
>Frequency_1_QualityScore_<DDFCFHIIICHGIHIFGEGIG:FHAD@DGGGBF?3@HGEHGG>ABHA>?_Mismatch_0_Sense_+_Library_PoolT
GCAGTTTAATGTTTGGTAGCCGAAGCTGTGTGAAGCGTCTCCCCCTTCCC
>Frequency_1_QualityScore_FFHHHHGJJHHGIIJJJJHHJJIJJJJJJJJIJIJJJJIJIIJJJIJJJJJIJJIHGIIJGJJIIIIFHGGGHHFHHHFFDDEDDDDDDEDDDB_Mismatch_0_Sense_+_Library_PoolT
ATAAATATGTGTTCTTGGTTTAATAGAATATAGAATTCAGAAGCCTGAGCTTAGAAGCAGTTTAATGTTTGGTAGCCGAAGCTGTGTGAAGCGT
>Frequency_1_QualityScore_FFGGHHFIJFIIIGJIJIEHHIGEEGCFGIJJIJIIBGHHJGJJEFEHCHEEHHHHEFBDABBCCCC5:>;?BDB>CCCDCC:ACCC@::AC@:_Mismatch_0_Sense_+_Library_PoolT
GCTTAGAAGCAGTTTAATGTTTGGTAGCCGAAGCTGTGTGAAGCGTCTCCCCCTTCCCGAGAACTGGTTCGTGAAGCTTCTGTTATTCATATGT
>Frequency_1_QualityScore_FFHHHHHJJJHIJJJJHHIJIJGIEHEIJJJJJJJJIIIIIJJJJHIAHHEHGFFFFBCEDDCDDDDDDACDDEEEEEEEDFDDEDEEDDCDCD_Mismatch_0_Sense_+_Library_PoolT
TAATGTTTGGTAGCCGAAGCTGTGTGAAGCGTCTCCCCCTTCCCGAGAACTGGTTCGTGAAGCTTCTGTTATTCATATGTGTTATTTTTCATAT
>Frequency_1_QualityScore_FFHHHHHJJJJJJJJJJIJJHIIJJJJJJHHIJJJJJHIJJJJJIJJJJJJJJJJJJIIJJJJIJJJJJJHIJJJIJHHHHHHFFFFFDABDDD_Mismatch_0_Sense_+_Library_PoolT
ATCCTCTTTATATAAATATGTGTTCTTGGTTTAATAGAATATAGAATTCAGAAGCCTGAGCTTAGAAGCAGTTTAATGTTTGGTAGCCGAAGCT
>Frequency_1_QualityScore_FFHHHHHJJHIJGHIJJIJJJJJJJJJJJJJFHJHIJJJJJJJH?EFFFFFDDEDDDDDDDDDDDDDDDDD_Mismatch_0_Sense_+_Library_PoolT
GGCATATCGTGGTCTACAACCTCTGGACTGGTGGTCAAGAACGGTAAGGGAGAAGCAATGGTTGAAAAGAA
>Frequency_1_QualityScore_FFHHHHHIJJJJJJJJJJIJJIIJJJJJJJJJIJJJJJJJJJJJJHIIIJIJJIJHHFFDDEDDDDDDCBDDDDDDDDDDDDDEEDDDDDDDDD_Mismatch_0_Sense_+_Library_PoolT
ACTAATCAATCGCTATTTCTTCAAAAATGTAGAGCAGCATAGAGCAAGGGAGGAGCGAAGGATTCACAAATCCTTCGGTTCTGATCCTTCTTCT
>Frequency_1_QualityScore_FFHHHHHJJJJJJJJJJJGIJJJGHIGJIJJJJJJJIJJJIJIJJDHHHIIJJJJJJJIGIGHHHH?BEDCCCEACC@B?A?CDBBD@BDDDAC_Mismatch_1_Sense_+_Library_PoolT
TCTCCATGAAATGACCCGTCTTCGATGGATTGAATGGCATATCGTGGTCTACAACCTCTGGACTGGTGGTCAAGAACGGTAAGGGAGAAGCAAT
>Frequency_1_QualityScore_FFHHHHHJIJJJJJJJJJJIIJJJJJJJJJIJJJJIJJJIJJJJJIGIJJJJJJIJJHHFFDEEEECDDDDDDDDDDDDDDDDDDEDDDDCDDD_Mismatch_0_Sense_+_Library_PoolT
AACTAATCAATCGCTATTTCTTCAAAAATGTAGAGCAGCATAGAGCAAGGGAGGAGCGAAGGATTCACAAATCCTTCGGTTCTGATCCTTCTTC
>Frequency_1_QualityScore_DFHHHHHJJJJJJJJJJJJJJJJJJJJJJJIJJJJJJJJJJJJIJJJJJJJJIJJJIJJIJIJJJJJJJDHIJGIIJIJJJJHHHGFFFDEEEE_Mismatch_1_Sense_+_Library_PoolT
TCTTCTGTTCATTTCTAATTATCTTTTTCTTAATGTCTGCATAATTTCCCAATCCTTTACTTCCTGATTTAAGATTTTTCACTGCGATGGCAAT
>Frequency_1_QualityScore_FFHHHHHJJJJJJJJJGHHHIJJIJJJJJJJJJJJJJJIJJIJJHHHHHFFFDDDEDDDDDDDDADDA@>ACDDFDDCDDEEDDCDDEEDDDDC_Mismatch_0_Sense_+_Library_PoolT
TTGGTAGCCGAAGCTGTGTGAAGCGTCTCCCCCTTCCCGAGAACTGGTTCGTGAAGCTTCTGTTATTCATATGTGTTATTTTTCATATTAATAA
>Frequency_1_QualityScore_FFHHHHHJJJJJJJJJJJJJJJJJJJJHHJJJJJJJJJJIJJJJJJJJIIJJJJGIHHHHFFFDCBCDDDDDDDBDCDCDDDDDDDCDEDEEEE_Mismatch_0_Sense_+_Library_PoolT
TGAGCTTAGAAGCAGTTTAATGTTTGGTAGCCGAAGCTGTGTGAAGCGTCTCCCCCTTCCCGAGAACTGGTTCGTGAAGCTTCTGTTATTCATA
>Frequency_1_QualityScore_DDHFHFHIIBH+AF<EA<8?FHCHIEHBBEFHIIIEGGIH;C@CGB8AHHCCDC??D>;?>;>>@C@A:@>C>@>DCDCDEECC>CCEECC@>A_Mismatch_0_Sense_+_Library_PoolT
TTAATGTTTGGTAGCCGAAGCTGTGTGAAGCGTCTCCCCCTTCCCGAGAACTGGTTCGTGAAGCTTCTGTTATTCATATGTGTTATTTTTCATA
>Frequency_1_QualityScore_FFHHHHHJJJJJJIJJJJJJJJIJJJGHJIJJJIJJJJIJJJIJGIIIJJIJIJEIJJJJHHHHFFFDEEEDDDDDDDDDDCDDBDDDDDDCDC_Mismatch_0_Sense_+_Library_PoolT
ATTCAGAAGCCTGAGCTTAGAAGCAGTTTAATGTTTGGTAGCCGAAGCTGTGTGAAGCGTCTCCCCCTTCCCGAGAACTGGTTCGTGAAGCTTC
>Frequency_1_QualityScore_FFHHHHHIJJJJJJJJJJJJJJJJJIJJJHHIJJJHGJJIIIJJJJJJJJJJEEHHHHGGFEFFFFFEEEEEDEEEEEDEEDDEEDDCCDDDDD_Mismatch_0_Sense_+_Library_PoolT
GCTGTGTGAAGCGTCTCCCCCTTCCCGAGAACTGGTTCGTGAAGCTTCTGTTATTCATATGTGTTATTTTTCATATTAATAAATGCCTCCTCAA
>Frequency_1_QualityScore_FFHHHHHJJIJJJJIIIIHIJJIIIJIJJIJJJJJJIJJJJJJJJJJIJJJJJJIJJJJJJJJJJJIJJHHFHHHF_Mismatch_2_Sense_+_Library_PoolT
TTTCCCAATCCTTTACTTCCTGATTTAAGATTTTTCACTGCGATGGCAATGCCAATCTTAACAGAAATTAGTGCCA
>Frequency_1_QualityScore_FFDHHHHIJJJJJJJJIJJIIJJJJJIJJJJIJJJIIJJJJJJJJJIJJJJJJJIJIJJJJJIIJIJEHGHFHEHHHHFFDFFEEDEDECCDAD_Mismatch_1_Sense_+_Library_PoolT
TGTTGGCATAGTAAATAGAAGCCTTTCCATAGATGTCCATCTTTCCAGATGATCCTCTTTATATAAATATGTGTTCTTGGTTTAATAGAATATA
>Frequency_1_QualityScore_FFHHHGGIJJJJJIJIJJJJIJJIIHHIJIJJEHJJJJJJJIJJIJJJJJJJIJIJJIJGGIJGGIJJIHIFI_Mismatch_0_Sense_+_Library_PoolT
ATGATCCTCTTTATATAAATATGTGTTCTTGGTTTAATAGAATATAGAATTCAGAAGCCTGAGCTTAGAAGCA
>Frequency_1_QualityScore_B??AD><A@EDE?ACAE@CBEFECDFIECAB@DADDFD9DBBDDE?BDBB@DEIEIDEIECCEEEIADDACECE@CACDAD?CAA@DAA7;>@A_Mismatch_0_Sense_+_Library_PoolT
AGCCTGTGCTAGTTGGCATAGTAAATAGAAGCCTTTCCATAGATGTCCATCTTTCCAGATGATCCTCTTTATATAAATATGTGTTCTTGGTTTA
>Frequency_1_QualityScore_FFGHHCFHHJJJJJGEGIIIIJJJIJJHJJJJJJIJJJJIJHJJJHIGIIIJJJHIIGJHIEIJJHHHFDFFFEECEEEDDBDDDDBDBDDDDB_Mismatch_0_Sense_+_Library_PoolT
CTTGGTTTAATAGAATATAGAATTCAGAAGCCTGAGCTTAGAAGCAGTTTAATGTTTGGTAGCCGAAGCTGTGTGAAGCGTCTCCCCCTTCCCG
>Frequency_1_QualityScore_FFHGHHHJJJJJIJIJJJHJIJHIIIJJJJJIJIIJJIJIJJJIJJJJJJIGIGHGGGIJJIJJIIJJJCHGIIJIIIDHCHFHFFFFFFFFE>_Mismatch_0_Sense_+_Library_PoolT
ATTAATTTCTCCAGCCTGTGCTAGTTGGCATAGTAAATAGAAGCCTTTCCATAGATGTCCATCTTTCCAGATGATCCTCTTTATATAAATATGT
>Frequency_1_QualityScore_FFHHHHHJGIGHIJJJJIJJJJJJJHJJJJIHIIJIJJIHIJJHGHHHHHFFFFFFDEEDEE>CDDFCCDEDDEDCCEEFEEDEEDDEEDDDDD_Mismatch_0_Sense_+_Library_PoolT
CGAAGCTGTGTGAAGCGTCTCCCCCTTCCCGAGAACTGGTTCGTGAAGCTTCTGTTATTCATATGTGTTATTTTTCATATTAATAAATGCCTCC
>Frequency_1_QualityScore_DFGFHHHJJJJIJIIJEHIJHIHIIIJIIIIJJJJJJJGIIJJGIIIJJIJIFHIJJIIIJJJJIDHIJIHHDHG_Mismatch_2_Sense_+_Library_PoolT
TCGTGAAGCTTCTGTTATTCATATGTGTTATTTTTCATATTAATAAATGCCTCCTCAATATTCATATTTGTTGCA
>Frequency_1_QualityScore_FFHHHHHIJJJJIIJEIIJJIJJIJJIJJJJJJJJJJJJJIIJJJGIHHHHHHFFFFFFFEEFEEEEEECDEDDFDDDDDDDDDDEEDDDDDDD_Mismatch_0_Sense_+_Library_PoolT
ATAGAGCAAGGGAGGAGCGAAGGATTCACAAATCCTTCGGTTCTGATCCTTCTTCTGTTCATTTCTAATTATCTTTTTCTTAGTGTCTGCATAA
>Frequency_1_QualityScore_FFHHHHHJHIJJJJ3CGHJJHIGGIJJJJIJJJJJJJJJJJJJIIIIHHHHHHFFFDEDEDDDDCCCDCCCEFEEEEEEDDDEDEEDDDDEEEE_Mismatch_1_Sense_+_Library_PoolT
ATGTTTGGTAGCCGTAGCTGTGTGAAGCGTCTCCCCCTTCCCGAGAACTGGTTCGTGAAGCTTCTGTTATTCATATGTGTTATTTTTCATATTA
>Frequency_1_QualityScore_FFHHHHHJJJIIJIJJJJJJJIIJJHIJJIJGIGGIIJJJJJJJIIJHJHIGIIJJIJIJIJJI@EIGHHHHHDDFFFEEEECCCD_Mismatch_1_Sense_+_Library_PoolT
CTTTTTCTTAATGTCTGCATAATTTCCCAATCCTTTACTTCCTGATTTAAGATTTTTCACTGCGATGGCAATGCCAATCTTAACAG
>Frequency_1_QualityScore_FFHHHHHJJJJJJFJJIJJIJDIJJIJFHIIEHIIIFIJJJIGHIJIGIJJJJEHEHHHHFFFFFFFEEDFCDEDDEC>CABDCDDDEDDEDED_Mismatch_1_Sense_+_Library_PoolT
AAGCGTCTCCCCCTTCCCGAGAACTGGTTCGTGAAGCTTCTGTTATTCATATGTGTTATTTTTCATATTAATAAATGCCTCCTCAATATTCAAA
>Frequency_1_QualityScore_FDFHHHHJJJJJJJIIJJJJIJJJJJIJIJJJJJJJJJJJIHGHHHHFFFFFFEEEDE@CDDDDDDDDDDDDDEEDDDDDDDDDDDCDDDDDCD_Mismatch_0_Sense_+_Library_PoolT
GTGATGCATTGCCGTCGTAAAACTGAGAACAGGAGCGCAAGCTTTGTTACTCCATGAAATGACCCGTCTTCGATGGATTGAATGGCATATCGTG
>Frequency_1_QualityScore_FFHHHGHJJJJJJJJJJIJJJJJJJJIJJJJJJJJJJJJJJJJJJJJJJJJJJJJJIJJJIIJIJJJGIJHJGJHHHHHFFFFFFEDEEEEEDD_Mismatch_0_Sense_+_Library_PoolT
GGCATAGTAAATAGAAGCCTTTCCATAGATGTCCATCTTTCCAGATGATCCTCTTTATATAAATATGTGTTCTTGGTTTAATAGAATATAGAAT
>Frequency_1_QualityScore_FFHDHHFGBGHECHHJJIJIGIIJII@@CDHIJIGI@HGIGHIIGFGAHAEGGHHED4=>CAC;>@>;?:?CC>ACDC;@C@C>@CDAC::@9:_Mismatch_0_Sense_+_Library_PoolT
AGAAGCAGTTTAATGTTTGGTAGCCGAAGCTGTGTGAAGCGTCTCCCCCTTCCCGAGAACTGGTTCGTGAAGCTTCTGTTATTCATATGTGTTA
>Frequency_1_QualityScore_FFFHHGHJJIIJJJJIJJJJJIJJJJJJJJ_Mismatch_1_Sense_+_Library_PoolT
GGTTTAATAGAATATAGAATTCAGAAGCCA
>Frequency_1_QualityScore_FFHHHHHHHIIJJJJJIJJJJJJJJIIIJJJJJJHIJJJIFHIJJJJIIJJJJJJJJJFHIJJIGHHHHHHHFFDDEEDDDDDDDDBBD<BCDD_Mismatch_1_Sense_+_Library_PoolT
TAATAGAATATAGAATTCAGAAGCCTGAGCTTAGAAGCAGTTTAATGTTTGCTAGCCGAAGCTGTGTGAAGCGTCTCCCCCTTCCCGAGAACTG
>Frequency_1_QualityScore_FFHHHHGJJIIIJIJFHIGFHGJJJJJJJJIIIJJIJJIJJHHHIIJJJJJIIJIIJJIJGHHFFEHFC;BEEEEEDDDD_Mismatch_0_Sense_+_Library_PoolT
CTTCCCGAGAACTGGTTCGTGAAGCTTCTGTTATTCATATGTGTTATTTTTCATATTAATAAATGCCTCCTCAATATTCA
>Frequency_1_QualityScore_FFHHGHHJJJJJIIJIJJIIJJJIJFIJBGIIIGIJIGIJJJDIJGGGGIIJGGIEEHAEHFFFFFBEECEEABCBB>CDBDDDDDDDDD8ABD_Mismatch_0_Sense_+_Library_PoolT
CAAGCTTTGTTACTCCATGAAATGACCCGTCTTCGATGGATTGAATGGCATATCGTGGTCTACAACCTCTGGACTGGTGGTCAAGAACGGTAAG
>Frequency_1_QualityScore_BDDDDD<EC?C2ACEAAEIIIDEDD@<DDDDDIIDDADEE<??@B@@C8A;7;=AC>DIACD?CC=@?=639>??=8?=?<>A>:>A><>A4>4_Mismatch_0_Sense_+_Library_PoolT
CGGGCCAACTGTCTTTCAAACTAATCAATCGCTATTTCTTCAAAAATGTAGAGCAGCATAGAGCAAGGGAGGAGCGAAGGATTCACAAATCCTT
>Frequency_1_QualityScore_FFHFHHGIJJIJIIIIIIJJJJJIIIJJIJJJJJJJJJJIIIJJJIJJGIHJIJJJJHJJJJJIJJHHHHFFFFFFEDDBDDDDDDDDDDDDBD_Mismatch_0_Sense_+_Library_PoolT
TGGTTTAATAGAATATAGAATTCAGAAGCCTGAGCTTAGAAGCAGTTTAATGTTTGGTAGCCGAAGCTGTGTGAAGCGTCTCCCCCTTCCCGAG
>Frequency_1_QualityScore_DFHHHFHIJJJJHGIIIJJJJIIGIIIIJJJJJJIJJJJJJJJJJJJJIIIJJJHIIGIJJHJIJJGHGEHHHFFDEEEDCDCDDDD?DDCDDD_Mismatch_0_Sense_+_Library_PoolT
ATGTGTTCTTGGTTTAATAGAATATAGAATTCAGAAGCCTGAGCTTAGAAGCAGTTTAATGTTTGGTAGCCGAAGCTGTGTGAAGCGTCTCCCC
>Frequency_1_QualityScore_B?DC?;DAAED=3?C?CD99DDE@DE<DDEDADDDDDCCDCC;C;/;CE377A;>2;AAAD@;>@?AAAAAAA=A9A>:>?>??A>?>AAAA>?_Mismatch_0_Sense_+_Library_PoolT
AGGAGCGCAAGCTTTGTTACTCCATGAAATGACCCGTCTTCGATGGATTGAATGGCATATCGTGGTCTACAACCTCTGGACTGGTGGTCAAGAA
>Frequency_1_QualityScore_FFDHHGHFJIGGIIJIJIJIIJIFGGEGHGIHGGIHHIIJJIJEEGEG7@EAEHHHGHHEEDFFFFDCECEFEEEE@CDEED@C:9?CCADECF_Mismatch_0_Sense_+_Library_PoolT
TGTGAAGCGTCTCCCCCTTCCCGAGAACTGGTTCGTGAAGCTTCTGTTATTCATATGTGTTATTTTTCATATTAATAAATGCCTCCTCAATATT
>Frequency_1_QualityScore_FFHHHHHJIJJJHHJJJJJJJJJJJJJJIJJJJJJJJJJJJJJJIJJJJJJHHHHHFFFFFFEEEEEEDCDDDDDDDDDDDDDDEEDDDDDDDD_Mismatch_0_Sense_+_Library_PoolT
CTCTCTTCAAAGTGATGCATTGCCGTCGTAAAACTGAGAACAGGAGCGCAAGCTTTGTTACTCCATGAAATGACCCGTCTTCGATGGATTGAAT
>Frequency_1_QualityScore_FFHHHHHJIJJIJJJIJJJJJJJJIJJIIJIIJJJJJJJJJJJJIJJJIJIJJJJJJJJIJJIE_Mismatch_0_Sense_+_Library_PoolT
ATGCCTCCTCAATATTCATATTTGTTGTTTATCAATTTATAAACGCCCTCCCATTTACCTCCGA
>Frequency_1_QualityScore_FFHHHHHIIJJIJJIIIJJJJJJJJJJJJJHJIJJJHIIJJIIJIJJJJIHHH?EHGFFFFFFFCCEDEEEDDDEEFEDDCCDDEDCDCCACDC_Mismatch_0_Sense_+_Library_PoolT
AGCTGTGTGAAGCGTCTCCCCCTTCCCGAGAACTGGTTCGTGAAGCTTCTGTTATTCATATGTGTTATTTTTCATATTAATAAATGCCTCCTCA
>Frequency_1_QualityScore_FFHHFHHIGIIJIGHHHIIJJIJIJJJJFIJJJJJJJJJJJJJJJJHIJJJIJGIIIJHIJJJIGIHHHBEDFFEEEEDDDDDDDDDDDDDDDD_Mismatch_0_Sense_+_Library_PoolT
TTGGTTTAATAGAATATAGAATTCAGAAGCCTGAGCTTAGAAGCAGTTTAATGTTTGGTAGCCGAAGCTGTGTGAAGCGTCTCCCCCTTCCCGA
>Frequency_1_QualityScore_FFHHHHHJJJJIJJJJJJJJJJFDDDDDDDDDDDDDDDDDDDDDDDDDDDDDDDDDEEEDDDDCDDBDDCDDDDDDDBDCDDDDDDDDDDDDBB_Mismatch_0_Sense_+_Library_PoolT
AGAAGAAAAAAATGAGGGGGCGGGCCAACTGTCTTTCAAACTAATCAATCGCTATTTCTTCAAAAATGTAGAGCAGCATAGAGCAAGGGAGGAG
>Frequency_1_QualityScore_FFHHHHHJIJJJHHJJJJJJIIJJJJJJIHIJJJIJJJJJJJJJJJIJJJJJJJHHHHHHHHFFFFFFEECDEEEEDDDCCDCDFECDDDCCDD_Mismatch_0_Sense_+_Library_PoolT
GAGGAGCGAAGGATTCACAAATCCTTCGGTTCTGATCCTTCTTCTGTTCATTTCTAATTATCTTTTTCTTAGTGTCTGCATAATTTCCCAATCC
>Frequency_1_QualityScore_FFHHHHHIIJIJGJJJJJJJJJJJJJDHIGIJJJHJJJJFHIJJJJJIIJJEIHHHHHFFFFFDDCEEDCDDDBDCDDDDDCDDDDDDDDDDD@_Mismatch_0_Sense_+_Library_PoolT
ATCGTGGTCTACAACCTCTGGACTGGTGGTCAAGAACGGTAAGGGAGAAGCAATGGTTGAAAAGAAGAAAAAAATGAGGGGGCGGGCCAACTGT
>Frequency_1_QualityScore_FFHHHHHIIIJJJJGHIJJJJJIIIIJJIGIJJJJJJIJJHJJHIJIIIIJJJJJJJJJIIFEHHFFFFDCEEDD;?BCDDDD@BDDDCDDCCA_Mismatch_0_Sense_+_Library_PoolT
CATGAAATGACCCGTCTTCGATGGATTGAATGGCATATCGTGGTCTACAACCTCTGGACTGGTGGTCAAGAACGGTAAGGGAGAAGCAATGGTT
>Frequency_1_QualityScore_FFFHFHHHJJIJJJHIGIGGIHGIIHICHGGCHFHIGHFGDHIJJIHEHHHHCDFDDFFFECE@BCCCA>@CFDC_Mismatch_0_Sense_+_Library_PoolT
CGAGAACTGGTTCGTGAAGCTTCTGTTATTCATATGTGTTATTTTTCATATTAATAAATGCCTCCTCAATATTCA
>Frequency_1_QualityScore_FFHHHHHJJJJJJJJJJJJJIJJJJJJJJJJJGJJJJJJJJJJJIIIJJJJJHJJJJJIFHIIEHIJJFCFIIIJJGGIHGHHHHHFFFFFFDE_Mismatch_0_Sense_+_Library_PoolT
AAATAGAAGCCTTTCCATAGATGTCCATCTTTCCAGATGATCCTCTTTATATAAATATGTGTTCTTGGTTTAATAGAATATAGAATTCAGAAGC
>Frequency_1_QualityScore_FFHHHHHJJJJJJJJIJJJJJJJIJJJJJJJJJJJJJJJJJJJJIIJJIJJIJJJHHHHHHFFFCDDEEEEDDDDDDDDDDEDDEEDFEEEEDE_Mismatch_0_Sense_+_Library_PoolT
ATTTCTTCAAAAATGTAGAGCAGCATAGAGCAAGGGAGGAGCGAAGGATTCACAAATCCTTCGGTTCTGATCCTTCTTCTGTTCATTTCTAATT
>Frequency_1_QualityScore_FFHHFHHIJJJIJJJJJIJJJJJIJJJJJJJJJJIJJJJJJJJJJJJJJJJJIGJJJJIIJJJJJJJJICHHIGHEHHHGHHEFFFCCDDEEDE_Mismatch_0_Sense_+_Library_PoolT
CTAGTTGGCATAGTAAATAGAAGCCTTTCCATAGATGTCCATCTTTCCAGATGATCCTCTTTATATAAATATGTGTTCTTGGTTTAATAGAATA
>Frequency_1_QualityScore_FFHGHHHJJJJJJJJIJJJIJJIIJJJJJJJJJJIJIJIJJJJIJJJJGHEHIIIIJHGJIIIHHHHHFFBDEEEDDDDDDDB@DBDDDDDCCD_Mismatch_0_Sense_+_Library_PoolT
AGAATATAGAATTCAGAAGCCTGAGCTTAGAAGCAGTTTAATGTTTGGTAGCCGAAGCTGTGTGAAGCGTCTCCCCCTTCCCGAGAACTGGTTC
>Frequency_1_QualityScore_FFHHHHHJJJJJJJJJJJJJIJJIJIJJJJJJJJHIIJJIHJJIJJJJJJJJJJJIJHHHHFFFEEEEDDDDDDDDDCDDDBDDDDDDDDDDED_Mismatch_0_Sense_+_Library_PoolT
AGAAGCCTGAGCTTAGAAGCAGTTTAATGTTTGGTAGCCGAAGCTGTGTGAAGCGTCTCCCCCTTCCCGAGAACTGGTTCGTGAAGCTTCTGTT
>Frequency_1_QualityScore_FFHHGHHJJJIJIJJJJJJJJJIJJIJJJJJJJJJIJJJJJJJJJJBHIJIJGHHFHHHFFFFFEEEDEDCDDDDDDDDDDDDDDDDDDDDDCD_Mismatch_0_Sense_+_Library_PoolT
CTGAGAACAGGAGCGCAAGCTTTGTTACTCCATGAAATGACCCGTCTTCGATGGATTGAATGGCATATCGTGGTCTACAACCTCTGGACTGGTG
>Frequency_1_QualityScore_FFHHHHHJJJJJJJJJJJJJGIJJIJIJJIIIIIIJJJFHIJGIIJJHHIIIJIJJJJJIJJJIJJJJJEGIIJJHFHHHEFFFFFFEEEEDDD_Mismatch_0_Sense_+_Library_PoolT
TTCCAGATGATCCTCTTTATATAAATATGTGTTCTTGGTTTAATAGAATATAGAATTCAGAAGCCTGAGCTTAGAAGCAGTTTAATGTTTGGTA
>Frequency_1_QualityScore_FFHHHHHJJIIHIGIJIJIJJJJJJJJJJJJJIJHGIJJJHIJIIHHHGCEFFFDCEADEEEEEEEFDCACDDEEDDDEDFEEDCDCDEECDDD_Mismatch_0_Sense_+_Library_PoolT
CCGAAGCTGTGTGAAGCGTCTCCCCCTTCCCGAGAACTGGTTCGTGAAGCTTCTGTTATTCATATGTGTTATTTTTCATATTAATAAATGCCTC
>Frequency_1_QualityScore_FFHHHHHJJJJJJJJJJJJJJIJJJJJJJJJJJJIJJIIGIJJJJJIJJJJIJJJIJJJIIGIJJJJIHHIJHHHHFFFFFFDEEEEECDEEDD_Mismatch_0_Sense_+_Library_PoolT
GTCCATCTTTCCAGATGATCCTCTTTATATAAATATGTGTTCTTGGTTTAATAGAATATAGAATTCAGAAGCCTGAGCTTAGAAGCAGTTTAAT
>Frequency_1_QualityScore_FFHHHFHJJJJJJJJJJIJJIJJJJJJGIJJJJJJJJJJJJJIJJIIJJJJJJIIIJJIIIJJGIHGHFDDDDDDCDDDDDDDDDDDDDDDDDB_Mismatch_0_Sense_+_Library_PoolT
AACTGTCTTTCAAACTAATCAATCGCTATTTCTTCAAAAATGTAGAGCAGCATAGAGCAAGGGAGGAGCGAAGGATTCACAAATCCTTCGGTTC
>Frequency_1_QualityScore_DFCDBFHFHBDEGGGACGF8CFHI@GDHG<;DFFCCHDFEFA;CAHBHHF;7?@>@??;CCEEE>>C;@;;CC@A@@CCACDACCCCDCDACDC_Mismatch_0_Sense_+_Library_PoolT
GAGCAGCATAGAGCAAGGGAGGAGCGAAGGATTCACAAATCCTTCGGTTCTGATCCTTCTTCTGTTCATTTCTAATTATCTTTTTCTTAGTGTC
>Frequency_1_QualityScore_FFHHHHHJJJJJJJIJJJJJIIJJJIJJJHIJHJJJIJJJIJJJJJJIJJJHHHHHFDEDEEDEEDDDDCDDDDEDDEDEFEEEDEEEEDDEDD_Mismatch_0_Sense_+_Library_PoolT
CAAAAATGTAGAGCAGCATAGAGCAAGGGAGGAGCGAAGGATTCACAAATCCTTCGGTTCTGATCCTTCTTCTGTTCATTTCTAATTATCTTTT
>Frequency_1_QualityScore_FFHHHHHJIJIJIJHIJIJJJIJJJJJJJJJJJIJJJJIJJJJJIGIJJJJJHHHFFFFFFEDBEEEEDDDCDCDDDBDDDDDDDDEDDCDDCC_Mismatch_0_Sense_+_Library_PoolT
TGCTCTCTTCAAAGTGATGCATTGCCGTCGTAAAACTGAGAACAGGAGCGCAAGCTTTGTTACTCCATGAAATGACCCGTCTTCGATGGATTGA
>Frequency_1_QualityScore_BBDHHHGIIIIIIGGGHIIIIIIFIFEHIHIIIEHHIIGGHIIIIHIIIIIIIIGIHGAHHIC_Mismatch_0_Sense_+_Library_PoolT
TCATTTCTAATTATCTTTTTCTTAGTGTCTGCATAATTTCCCAATCCTTTACTTCCTGATTTA
>Frequency_1_QualityScore_FFHHHHHJJJJJJIIJJJJJJJIJJJJJJJJJJJJJJJJIJIJJIJHJJIGIIIJIJJJHHJJJJJIJJIGGJIJIHHHHHHGFFFFEEDEEED_Mismatch_0_Sense_+_Library_PoolT
CCTTTCCATAGATGTCCATCTTTCCAGATGATCCTCTTTATATAAATATGTGTTCTTGGTTTAATAGAATATAGAATTCAGAAGCCTGAGCTTA
>Frequency_1_QualityScore_FFHHHHHJJJJJJJJJJIIIJJIJJJJJJJJJJJJJJGIJJJJIGIIJJGHIJJJJJJJJIJIIJIIJJJIHJJGHHHHHHFFFFEEFEEEEEC_Mismatch_0_Sense_+_Library_PoolT
ATTCACAAATCCTTCGGTTCTGATCCTTCTTCTGTTCATTTCTAATTATCTTTTTCTTAGTGTCTGCATAATTTCCCAATCCTTTACTTCCTGA
>Frequency_1_QualityScore_DD;FF;;E>GFBC?3<BH>FHIBHIFFCFFIGIIFII>CBFGF>FGEGGDFEGCEFII=F)==F_Mismatch_1_Sense_+_Library_PoolT
ACGTGAAGCTTCTGTTATTCATATGTGTTATTTTTCATATTAATAAATGCCTCCTCAATATTCA
>Frequency_1_QualityScore_FFHFHHHJIEHIJGIICHHHIIJJJJJJJIIEFHIIJFIIIIIJIDCHIGIDFGGGGGFHGIJHFFDHEHHFEFFCEEEEECDDDBBCCCDDDD_Mismatch_0_Sense_+_Library_PoolT
TGTTCTTGGTTTAATAGAATATAGAATTCAGAAGCCTGAGCTTAGAAGCAGTTTAATGTTTGGTAGCCGAAGCTGTGTGAAGCGTCTCCCCCTT
>Frequency_1_QualityScore_B?DFFBHEHGAFIAEHGGIGHJAAFDG:9CFBF>@@GGHGEFFHEEBHCGBH;@EBECCHEDDA\\;CCA;(-\<@?_Mismatch_0_Sense_+_Library_PoolT
TGAGCTTAGAAGCAGTTTAATGTTTGGTAGCCGAAGCTGTGTGAAGCGTCTCCCCCTTCCCGAGAACTGGTTCGTGA
>Frequency_1_QualityScore_FFHFHHFIFAGHDGFGIGGIIGFHDHHIGGDHFGIIJIJJGGEGB4:AEEEDFD@?AA?ACCCCCA@C>;AC@A>CD5>>A>@@CDC9>C>BD@_Mismatch_0_Sense_+_Library_PoolT
ATGTTTGGTAGCCGAAGCTGTGTGAAGCGTCTCCCCCTTCCCGAGAACTGGTTCGTGAAGCTTCTGTTATTCATATGTGTTATTTTTCATATTA
>Frequency_1_QualityScore_DDD3DDBBACB?FCAF?EE*C::?D?CD?DDEI4*9BD9D009B0?DDDDDDEIE..8@DEEEA_Mismatch_1_Sense_+_Library_PoolT
CACAAATCCTTCGGTTCTGATCCTTCTTCTGTTCATTTCTAATTATCTTTTTCTTAATGTCTGC
>Frequency_1_QualityScore_FFGFHHHJJJJIJJJJJJJIJJIJIGHIIIIJJJJJFJJJIIIIJJJJIIJDHGIHHGHHHHFFEFFFFCDEEEECDDDDDDDD_Mismatch_0_Sense_+_Library_PoolT
GCGTCTCCCCCTTCCCGAGAACTGGTTCGTGAAGCTTCTGTTATTCATATGTGTTATTTTTCATATTAATAAATGCCTCCTCAA
>Frequency_1_QualityScore_FFHHHHHJJHIJJJHIJJIJHIJIIJGIIIJJJJJJHJJJIGIJJJJJJJIJJJJJHIIIJJJJIJJGIIJHJIJHHE_Mismatch_0_Sense_+_Library_PoolT
ATCCTTCGGTTCTGATCCTTCTTCTGTTCATTTCTAATTATCTTTTTCTTAGTGTCTGCATAATTTCCCAATCCTTTA
>Frequency_1_QualityScore_FFHHHHHJJJJIJJHIJJJJJIIIJJEGIJJJGIJJJJIIJIHIJJJGJJJJJJIHFHGFD?A>BDD:>@@CBB@CDDDDDDCDACADDDADCD_Mismatch_0_Sense_+_Library_PoolT
GAGCTTAGAAGCAGTTTAATGTTTGGTAGCCGAAGCTGTGTGAAGCGTCTCCCCCTTCCCGAGAACTGGTTCGTGAAGCTTCTGTTATTCATAT
>Frequency_1_QualityScore_FFGHHHHHIGIHGHJIIFFGGIJEGFIIIIIIJJHHIGIJJJJJGAHIIGHHFFFFFDDDDDDDDBDDDCCCADDDCCDCDCCDDDCDDDBDD?_Mismatch_0_Sense_+_Library_PoolT
CTGGTGGTCAAGAACGGTAAGGGAGAAGCAATGGTTGAAAAGAAGAAAAAAATGAGGGGGCGGGCCAACTGTCTTTCAAACTAATCAATCGCTA
>Frequency_1_QualityScore_FFDHHHHJIJJJAFHIJJIHIIJJIJJJJGIIIJJJJJJJJJJJJIHHHFFFFDDDBDDDDDDDDDCDDCDDDDDDDDDDDDDDDDDDBDDEDE_Mismatch_0_Sense_+_Library_PoolT
GGTCAAGAACGGTAAGGGAGAAGCAATGGTTGAAAAGAAGAAAAAAATGAGGGGGCGGGCCAACTGTCTTTCAAACTAATCAATCGCTATTTCT
>Frequency_1_QualityScore_FDHHHHHJJJJJIJJHIIIJIIJJJJJJHIJHIJJJJJJJJIJJJJIJJJJJJJHHHHHHFFFFFFEDDEEEDDDDDDDDDBDDDDDCDDCDDD_Mismatch_1_Sense_+_Library_PoolT
GTGCTCTCTTCAAAGTGATGCATTGCCGTCGTAAAACTGAGAACAGGAGCGCAATCTTTGTTACTCCATGAAATGACCCGTCTTCGATGGATTG
>Frequency_1_QualityScore_FF?FHFHIIIIGFHGICHIIIIJCHIEHFHGJJDHCHJJJDEGI<DGIGCGBFGGHDHIJJIJJIHDHC?;BEFEDDABDD>A;@DDDDDD@DD_Mismatch_0_Sense_+_Library_PoolT
GGTTTAATAGAATATAGAATTCAGAAGCCTGAGCTTAGAAGCAGTTTAATGTTTGGTAGCCGAAGCTGTGTGAAGCGTCTCCCCCTTCCCGAGA
>Frequency_1_QualityScore_DFFDHDDG@GHGGEHGHAHFHIGIICDGHGEIIGEHFIGIEIF?BFFHIIHGGIBF@GBFHHCDHGGIG>=C=@CDDEGAE=AEEDDFC?ACA;_Mismatch_1_Sense_+_Library_PoolT
CCTGTGCTAGTTGGCATAGTAAATAGAAGCCTTTCCATAGATGTCCATCTTTCCAGATGATCCTCTTTATATAAATATGTGTTCTTGGTTTAAA
>Frequency_1_QualityScore_DDDBDDD>AED6@F+C<?EAE?D@D>BED4DDDE9?*9BBBCBC@C)8=CD88A<CD?AA;>A36;35>=?????8&52>>A3(4>>A43>::>_Mismatch_2_Sense_+_Library_PoolT
TACCTCCGACCCTGTTTCAAAAAATGCTCTCTTCAAAGTGATGCATTGCCGTCGTAAAACTGAGAACAGGAGCGCAAGCTTTGATACTCCATGA
>Frequency_1_QualityScore_FFHHHHHJJIIJJJJGIJJJJJJJJJIJJJJJJJJJJJJJJJJIIIIIJJJIIIJHJIJJFHIGHHIIJFGHGIIIGIJHHGHHDEFFFFEEEC_Mismatch_0_Sense_+_Library_PoolT
GCCTTTCCATAGATGTCCATCTTTCCAGATGATCCTCTTTATATAAATATGTGTTCTTGGTTTAATAGAATATAGAATTCAGAAGCCTGAGCTT
>Frequency_1_QualityScore_FFGHHHHJJJJJJJJJJJJJJJGJJHIFHIIJJJGHJJJIJJJJIJJIJIIJJIJJJIJIJIIIJJJJGFEHIJJ_Mismatch_0_Sense_+_Library_PoolT
AGATGATCCTCTTTATATAAATATGTGTTCTTGGTTTAATAGAATATAGAATTCAGAAGCCTGAGCTTAGAAGCA
>Frequency_1_QualityScore_FFHHHHHJHIJJJJJIJIJIJJIIGIIJJJJJIJIJJJJJJIJJJHIJGIIIJIJJJIEIJIGHEHHFFDDDDDBDBADDDCCC@ADCDDDDDD_Mismatch_0_Sense_+_Library_PoolT
GCCAACTGTCTTTCAAACTAATCAATCGCTATTTCTTCAAAAATGTAGAGCAGCATAGAGCAAGGGAGGAGCGAAGGATTCACAAATCCTTCGG
>Frequency_1_QualityScore_FFGHHHHJJJIJJJJJJJJJJJJJJJJJJJJJJJJJJJJJJJJJJJIIJIJIIFHGHIJIJIHJJJGIJHCEHHHHHFDFFFFFCEDEEDDDDD_Mismatch_0_Sense_+_Library_PoolT
AAGCCTTTCCATAGATGTCCATCTTTCCAGATGATCCTCTTTATATAAATATGTGTTCTTGGTTTAATAGAATATAGAATTCAGAAGCCTGAGC
>Frequency_1_QualityScore_FFHHHHHJJJJJJJJJJJJJJJJJJJJJJJJJJJJJIJJJJJJJJJJJJJJJJJJJIJJJJHHHGFFDDBDDDDDDDDDDDCDDDDDDDDDDDD_Mismatch_0_Sense_+_Library_PoolT
CAACTGTCTTTCAAACTAATCAATCGCTATTTCTTCAAAAATGTAGAGCAGCATAGAGCAAGGGAGGAGCGAAGGATTCACAAATCCTTCGGTT
>Frequency_1_QualityScore_FFHHGGFHIIJIJJJIIFIHDDDDDDCD@CDCDDDDDDDDCDDDDDDDDDDDDEDDCDEDDDDBA>CDDCCDDBBDDCCCCCCDDDBDDDDBBB_Mismatch_1_Sense_+_Library_PoolT
AGAAAAAAATAAGGGGGCGGGCCAACTGTCTTTCAAACTAATCAATCGCTATTTCTTCAAAAATGTAGAGCAGCATAGAGCAAGGGAGGAGCGA
>Frequency_1_QualityScore_FFHHHHHJJJJJJEHIJJJJJJJIJJJHHJJJIJJJIJJJJJJIJIJJJJJJJJIJJJJJIJHHFFDDDCDDDDDDDDDDDDDCDDDDDDDDDB_Mismatch_0_Sense_+_Library_PoolT
CTGTTTCAAAAAGTGCTCTCTTCAAAGTGATGCATTGCCGTCGTAAAACTGAGAACAGGAGCGCAAGCTTTGTTACTCCATGAAATGACCCGTC
>Frequency_1_QualityScore_FFHHGHHIIJJJIJIGIIIJJDHHIJJJJJIJIJIIJJJIIJJJJJJJJIJIIJJJIIGIHGIJJJIIIFH_Mismatch_0_Sense_+_Library_PoolT
AATAGAAGCCTTTCCATAGATGTCCATCTTTCCAGATGATCCTCTTTATATAAATATGTGTTCTTGGTTTA
>Frequency_1_QualityScore_FFHHHHHJHIJIJJJJJGHIIJJJJJJJJJJJJIJJJJJIJJJIJJIJIJJJJJJJJIJJJJGIJHIIEHHFFFFFDEEEEEDDDDDDDDBDDD_Mismatch_0_Sense_+_Library_PoolT
GTTCTTGGTTTAATAGAATATAGAATTCAGAAGCCTGAGCTTAGAAGCAGTTTAATGTTTGGTAGCCGAAGCTGTGTGAAGCGTCTCCCCCTTC
>Frequency_1_QualityScore_FFHHHHHJJJJJJJJJJJJJJJJIJJJJIJJJJJJJIJJIJJJIJJJJGHIJJJJJJIJJJJJIHHGHFFFDEEECBDDDDDDDDBBDDDDCCD_Mismatch_1_Sense_+_Library_PoolT
AGAATATAGAATTCAGAAGCCTGAGCTTAGAAGCAGTTTAATGTTTGGTAGCCGAAGCTTTGTGAAGCGTCTCCCCCTTCCCGAGAACTGGTTC
>Frequency_1_QualityScore_FFGFGHHIJIJJIHGHJIJHHIGIJJJIJJJJJJJJJJGJIJIJJHIIJIJIEIJJFIJIJHHGGIIIIEGG_Mismatch_2_Sense_+_Library_PoolT
TGTTCTGATCCTTCTTCTGTTCATTTCTAATTATCTTTTTCTTAGTGTCTGCATAATTTCCCAATCCTTTAG
>Frequency_1_QualityScore_FFHHHHHJJJJJJJJIJJIJJJJJIGIJJJGIJJJIIJJIJJIJIJJJIJJIJJHHHHFFFEEEDDDBDACDDACCBBBDDDDDDDDDACDEDE_Mismatch_0_Sense_+_Library_PoolT
GCCTGAGCTTAGAAGCAGTTTAATGTTTGGTAGCCGAAGCTGTGTGAAGCGTCTCCCCCTTCCCGAGAACTGGTTCGTGAAGCTTCTGTTATTC
>Frequency_1_QualityScore_?D<DDFFGIGGIEHCDHHEHFHHEGHIECCGGHIFGC9C?BD@FEFG>GHI?BFFG@GIIGGG<_Mismatch_0_Sense_+_Library_PoolT
TCATTTCTAATTATCTTTTTCTTAGTGTCTGCATAATTTCCCAATCCTTTACTTCCTGATTTAA
>Frequency_1_QualityScore_DDBBDFFIIIGIIEGE9EBBEBBG:FHC?DFHIGEEHHIIGC=@GGEG@HHHH>@DCDEEEDCCDDDCCAADDDEE>CCCCCCCC;C@AC_Mismatch_2_Sense_+_Library_PoolT
CAGCATAGAGCAAGGGAGGAGCGAAGGATTCACAAATCCTTCGGTTCTGATCCTTCTTCTGTTCATTTCTAATTATCTTTTTCTTAATGA
>Frequency_1_QualityScore_FFHHHHHJJJIJJJJIJJIIIJIIJJDIJJJJJJIJJJJJJJJJJJJJJHHFHHGFFFDDDEDDDBFEDDDDDDDDCDDDDDDDDDDDADDCCD_Mismatch_0_Sense_+_Library_PoolT
ATTGCCGTCGTAAAACTGAGAACAGGAGCGCAAGCTTTGTTACTCCATGAAATGACCCGTCTTCGATGGATTGAATGGCATATCGTGGTCTACA
>Frequency_1_QualityScore_FFHHHHHJJJJJJJJJIIJIIJJJIJIJJJIJIIJGHJJJJJJJJJJJJIJJJJHIJGHHFGEFFFFFEEEEEDDDDDDDDDDD@CDCDDDDDD_Mismatch_0_Sense_+_Library_PoolT
GACCCGTCTTCGATGGATTGAATGGCATATCGTGGTCTACAACCTCTGGACTGGTGGTCAAGAACAATAAGGGAGAAGCAATGGTTGAAACGAA
>Frequency_1_QualityScore_+:8C8A;BEE@EDF<E2A@CCFEEI9C1:*11*::D9?4?B9?D<?0999DD*?8=8CE<CEACEID=;7@@DCC_Mismatch_1_Sense_+_Library_PoolT
CCGTGAAGCTTCTGTTATTCATATGTGTTATTTTTCATATTAATAAATGCCTCCTCAATATTCATATTTGTTGCA
>Frequency_1_QualityScore_FFHHHHGJJJJJJJJIJJJJJJJJJJIJJJJJJJJIJIJJJJJJJJJJJJJJJJJIIIJJJJEIEIHHHAEFFBFFFFECCEDEEDC;@CDDED_Mismatch_0_Sense_+_Library_PoolT
CTGCATAATTTCCCAATCCTTTACTTCCTGATTTAAGATTTTTCACTGCGATGGCAATGCCAATCTTAACAGAAATTAGTGCTTTTAATTCTGG
>Frequency_1_QualityScore_FFHHGHHIJJIIJJJJIIJGHIJJJJIJIJJIJJJJJJHIJGHIJJGIIIHIIJJJJJJIIGHHHHFF@?AEEEEDDDDDCCC?@DDDDDDDDD_Mismatch_1_Sense_+_Library_PoolT
ATTGAATGGCATATCGTGGTCTACAACCTCTGGACTGGTGGTCAAGAACAATAAGGGAGAAGCAATGGTTGAAACGAAGAAAAAAATAAGGGGG
>Frequency_1_QualityScore_FFHHHHHJJJJJJJJJ@GIGIJJIGHJJIGHIIJJIJIJJJIIJIJBFHIGIIIIEHHHFFFCDDDDDCBDDBDBDDDDBDDDACDDCDCCDDC_Mismatch_2_Sense_+_Library_PoolC
ACAACCTCTGGACTGGTGGTCAAGAACAATAAGGGAGAAGCAATGGTTGAAACGAAGAAAAAAATAAGGGGGCGGGCCAACTGTCTTTCAAACT
