# Supplementary material for: Differential Gene Expression Reveals Candidate Genes for Drought Stress Response in Abies alba (Pinaceae)
Source: PLoS One. 2015 Apr 29;10(4):e0124564. doi: 10.1371/journal.pone.0124564 (PMC4414588; doi:10.1371/journal.pone.0124564)
Supplement: S2 File — (GZ) [file pone.0124564.s002.gz › comp15717_c0_seq1.fa]

>comp15717_c0_seq1 len=459 path=[1:0-458]
GCAAGCTATTTTTCTGCATATCATGAATTCGACGAATTTGTTGATGATCGATAAAGCCAGGCAAATCCCAAGTATACAACCATGATTTTTCCCAATATGACTGTTCCGGTTCAGATCCAGAAGGGAGATTACAGCCTTCGTCATCTCTCTTGGTTTCTTGAGATTCGGAATTCAATACTCCCATAGATAAGGGTGTATGTTCCAATATTTTTAATATGTGAATTTACAGATAGCTCATTCATAGCTCCGCGTCACAAGCCGCCCTGGCTGTGGTAAGCCATCGCCAGATAAGATTAAAAGATGTCATTTTCTTTTCAACACGGTCTGCGACAGGTTAGATAGGATAATACAGGCGAGAAGCACGGCTCCTACATTGCATTATTTTTTAATTCTTTTTACAAATATGTTGTACTTGTAAATGGATATGAATTAAATATAAAAACTGTGATTGGATTTAAA

>Frequency_3_QualityScore_FFHHHHHJFGGIIHGIHIIGEFGFHHIFIIJJJJJJIIIJIIHHIHHHCCDCDDDBDCCDDB@CDCDEEBDCCCDDDDEDDDBDDDDDDDDDDC_Mismatch_0_Sense_+_Library_PoolT
CAACACGGTCTGCGACAGGTTAGATAGGATAATACAGGCGAGAAGCACGGCTCCTACATTGCATTATTTTTTAATTCTTTTTACAAATATGTTG
>Frequency_2_QualityScore_FFHHHHHJIJIJIJIIIIJIJJJJGIHIIJIJIJJJJJJJJJIIIIHIHHHHGGEFFFEEEDEDECEEECDDEEEEDAACCCDDEEDDDEEEEE_Mismatch_0_Sense_+_Library_PoolT
AATACAGGCGAGAAGCACGGCTCCTACATTGCATTATTTTTTAATTCTTTTTACAAATATGTTGTACTTGTAAATGGATATGAATTAAATATAA
>Frequency_2_QualityScore_EFHFGGHIIJJJIIIIIIIJDFHIGIIHIJIIIJJIIHGIIIIIJIIGHIGIIIJIGIIIIHHGGEFEFEEEEEDDDACDCCCDDDDDCB>ACD_Mismatch_0_Sense_+_Library_PoolT
CCATGATTTTTCCCAATATGACTGTTCCGGTTCAGATCCAGAAGGGAGATTACAGCCTTCGTCATCTCTCTTGGTTTCTTGAGATTCGGAATTC
>Frequency_2_QualityScore_FFHHHHHJIJJJIIIIIJJIJJIIIIIIJJJJJJJIJJJJJJJJJJJJHHHHHGFFFFFFEEEEEEEDCCEEFEDABCDDEEEEDDDEEE_Mismatch_0_Sense_+_Library_PoolT
TACAGGCGAGAAGCACGGCTCCTACATTGCATTATTTTTTAATTCTTTTTACAAATATGTTGTACTTGTAAATGGATATGAATTAAATAT
>Frequency_2_QualityScore_FFHHHHHJJJJGHIIJJIIJJJJJIJIIJIJJJJJIJJJJIIJJIJJIIJJJJJJIJIIHGEDDEDDDDDCDDDDDDDCDDDDDDDBCCDCCDD_Mismatch_0_Sense_+_Library_PoolT
CCAATATTTTTAATATGTGAATTTACAGATAGCTCATTCATAGCTCCGCGTCACAAGCCGCCCTGGCTGTGGTAAGCCATCGCCAGATAAGATT
>Frequency_2_QualityScore_FFHHHHHJJJJIJJJJJIJJIIIHIIJJIJJJJJJJJJIIJIJJJJJJGHHHHGFFFFFFEEEEEEEDEECDDCCEDDCDEEDDCEEE_Mismatch_0_Sense_+_Library_PoolT
CAGGCGAGAAGCACGGCTCCTACATTGCATTATTTTTTAATTCTTTTTACAAATATGTTGTACTTGTAAATGGATATGAATTAAATAT
>Frequency_2_QualityScore_EFHHHGHJJJIJJJIIIJIIIIHIIIJJJJJJIHIJIJJJJJIJIIIIIIIHIIIIIIIIHGIGGGGEDEEEEEEEEEEEEEEEEDDDDDCDEE_Mismatch_0_Sense_+_Library_PoolT
AGAAGCACGGCTCCTACATTGCATTATTTTTTAATTCTTTTTACAAATATGTTGTACTTGTAAATGGATATGAATTAAATATAAAAACTGTGAT
>Frequency_2_QualityScore_FFHGHGHIFGGIHIIIJIJIJJIIIJJIJIJIIIIJJJJIIHGGGGGEEEEEEEEEEEEEDBCDEEEEDCDDDCDDCDEECDDCCEEEDCCEEE_Mismatch_0_Sense_+_Library_PoolT
GCGACAGGTTAGATAGGATAATACAGGCGAGAAGCACGGCTCCTACATTGCATTATTTTTTAATTCTTTTTACAAATATGTTGTACTTGTAAAT
>Frequency_1_QualityScore_FFHHHHHIJIJIIGIJIJJJJIJIJIJIIIJJJJJJJJJJJJJJJJHHHHHFFDFFFFDEEEEEEEDDDDDEED>>ACDEEEEDDDEEE_Mismatch_0_Sense_+_Library_PoolT
ACAGGCGAGAAGCACGGCTCCTACATTGCATTATTTTTTAATTCTTTTTACAAATATGTTGTACTTGTAAATGGATATGAATTAAATAT
>Frequency_1_QualityScore_FFHHHHHJJFHIJJJGIHIJHGGIGIJJJJJJJJJJJJJJJGHGGIIHHHFFDDDDDDDDFDDDEEDEECDDDDDDEEEEDDDDDDDDCDEEDE_Mismatch_0_Sense_+_Library_PoolT
TCAACACGGTCTGCGACAGGTTAGATAGGATAATACAGGCGAGAAGCACGGCTCCTACATTGCATTATTTTTTAATTCTTTTTACAAATATGTT
>Frequency_1_QualityScore_FFHHDHFDHIIII3CCDHGGHICHECGAFHICHCGGHIF>FHGGIIIGCGECFEGCHIIIII_Mismatch_0_Sense_+_Library_PoolT
CCATAGATAAGGGTGTATGTTCCAATATTTTTAATATGTGAATTTACAGATAGCTCATTCAT
>Frequency_1_QualityScore_FFHHHHHJJGGJJJJJJJJJJJGIJJJJJIJJIJJJIHHHHFFFDDCECDDDDDCCCDDDCDEDDCDDCDDDDDDDDDDDDDDDBCC99@>BBA_Mismatch_0_Sense_+_Library_PoolT
TAGCTCCGCGTCACAAGCCGCCCTGGCTGTGGTAAGCCATCGCCAGATAAGATTAAAAGATGTCATTTTCTTTTCAACACGGTCTGCGACAGGT
>Frequency_1_QualityScore_FFHHHHHJJJJHHJJJJIJIIJFHHIHIJJJJJJJJJJJJJJJJJHIHHHHFFDDDDCCDCDEDDDEEDDDDEDDBDDEEEEDDDBDDCDDDDE_Mismatch_0_Sense_+_Library_PoolT
TTTCAACACGGTCTGCGACAGGTTAGATAGGATAATACAGGCGAGAAGCACGGCTCCTACATTGCATTATTTTTTAATTCTTTTTACAAATATG
>Frequency_1_QualityScore_FFHHHHHFIJJJJIJJJJJGIJIJIIJJJIJJJJGIJJJJIHIHIJIJJJJJJJJIJIIHHHGFFFFFEEEDECDEFEDDDDDDCDFEDDDDDC_Mismatch_0_Sense_+_Library_PoolT
GCAAGCTATTTTTCTGCATATCATGAATTCGACGAATTTGTTGATGATCGATAAAGCCAGGCAAATCCCAAGTATACAACCATGATTTTTCCCA
>Frequency_1_QualityScore_FF<FHHHJJJJJJJJJJJJJJJJIJHJJIIJIJJJJJJJHHHFFFFFEEEEECEDDDDEDEEEEEEDDDCDDDDDDDDDDDDDDDDDDD>CDDD_Mismatch_1_Sense_+_Library_PoolT
TCGGCGTCACAAGCCGCCCTGGCTGTGGTAAGCCATCGCCAGATAAGATTAAAAGATGTCATTTTCTTTTCAACACGGTCTGCGACAGGTTAGA
>Frequency_1_QualityScore_FFHHHHHJJJJJJJJJJJJJJJJJJJJJJJJJHIJHIIJJIIIIJJJJIGIJJJIJJIIJIGGIGHIIIEGEHHIHHHHHHFF_Mismatch_0_Sense_+_Library_PoolT
TGCATTATTTTTTAATTCTTTTTACAAATATGTTGTACTTGTAAATGGATATGAATTAAATATAAAAACTGTGATTGGATTTA
>Frequency_1_QualityScore_FFFHFHHJJJJIIJJJJJJJJIJJJJJIJJJJJJJIJJJJFGIJJIGIJII@EHIJJJHHHGHHFFFFFFCDDDBDDDDDDDDDDDAACCCDCC_Mismatch_0_Sense_+_Library_PoolT
CCAGATAAGATTAAAAGATGTCATTTTCTTTTCAACACGGTCTGCGACAGGTTAGATAGGATAATACAGGCGAGAAGCACGGCTCCTACATTGC
>Frequency_1_QualityScore_FFHHHHGJJJJJJJGHIJJJIIHIJBGHJIJJJJJJJJJJJJJJJJJJGEHHHHFFDDDDDDDDDDDDDCCC_Mismatch_0_Sense_+_Library_PoolT
TCTTTTCAACACGGTCTGCGACAGGTTAGATAGGATAATACAGGCGAGAAGCACGGCTCCTACATTGCATTA
>Frequency_1_QualityScore_FFHHHHHJJJJJJJJJJIJJGIJJGJHJJIJJJJJIJJJHHHFF?CFECEEEEDDDDDDEDEFEFEEDDDDDDDDDDDDDDDDDDDBDDDACDD_Mismatch_1_Sense_+_Library_PoolT
CTCCGCGTCACAAGCCGCCCTGGCTGTGGTAAGCCATCGCCAGGTAAGATTAAAAGATGTCATTTTCTTTTCAACACGGTCTGCGACAGGTTAG
>Frequency_1_QualityScore_FFHHHHHJJJJJJJJFHIJIJJGIJIJIIJGIJJJJJJJIJJJJJJJJGIIHHHHEDDFFEEDEEECEDCEFEDDDDEEEDFEEFEDDEDDCDD_Mismatch_0_Sense_+_Library_PoolT
CGTCATCTCTCTTGGTTTCTTGAGATTCGGAATTCAATACTCCCATAGATAAGGGTGTATGTTCCAATATTTTTAATATGTGAATTTACAGATA
>Frequency_1_QualityScore_FFFFHHGJJJIIEJHIIEHHJHFCGIIJJJCGGEIJFGHII9EBGGIDHGCHAC@@@GDE=:BB>BCAC?>B@6=@CDCCCCACCADCCCDCDD_Mismatch_0_Sense_+_Library_PoolT
TTAAAAGATGTCATTTTCTTTTCAACACGGTCTGCGACAGGTTAGATAGGATAATACAGGCGAGAAGCACGGCTCCTACATTGCATTATTTTTT
>Frequency_1_QualityScore_FFHHHHHJJGIHHIIJHHIGIJJJJJJJJJJJJJJJJJJJJJJJJJJIIJJJJIHHFF?BBECEEEEDDDDDEDDDDDDDDDDDDDDDDDDDDD_Mismatch_0_Sense_+_Library_PoolT
GCCATCGCCAGATAAGATTAAAAGATGTCATTTTCTTTTCAACACGGTCTGCGACAGGTTAGATAGGATAATACAGGCGAGAAGCACGGCTCCT
>Frequency_1_QualityScore_FFHHHHHJJJJJIJIIIJJJJJJIJIJJJJJJIIJJJGIJJIJIIJJIIEGHGGJECHHHHFFFDFFEEEEEECDDDDDB;<ACDD-9B&<CCD_Mismatch_0_Sense_+_Library_PoolT
CATCGCCAGATAAGATTAAAAGATGTCATTTTCTTTTCAACACGGTCTGCGACAGGTTAGATAGGATAATACAGGCGAGAAGCACGGCTCCTAC
>Frequency_1_QualityScore_FFHHHHHJJJJIIJJIIIJJJJIJIJJJJJJJJJJJJIIJJJJIHHHFFFDD@CEDDDDDDDDDDDDDDDFEFEEDDDDDCDDDDDDDDDDDDB_Mismatch_1_Sense_+_Library_PoolT
ATTCATAGCTCCGCGTCACAAGCCGCCCTGGCTGTGGTAAGCCATCGCCAGGTAAGATTAAAAGATGTCATTTTCTTTTCAACACGGTCTGCGA
>Frequency_1_QualityScore_FFHHDFFHIJHHIIJIJJJGIJJGIGECEGIEAHIGJIIIIGJIIIIEHBFGHIHII_Mismatch_0_Sense_+_Library_PoolT
TACAAATATGTTGTACTTGTAAATGGATATGAATTAAATATAAAAACTGTGATTGGA
>Frequency_1_QualityScore_FFHHHHHJJJJIHGIJIIIJJJIIJJJJJJJJDHIJIJJJIJIIJJJGGIJJIJJJJEIJGHFDD@@BDDDDCCCCC::<>C@DD?><:>ACD:_Mismatch_2_Sense_+_Library_PoolT
TCCAATATTTTTGATATGTGAATTTACAGATAGCTCATTCATAGCTCCGCGTCACAAGCCGCCCTGGCTGTGGTAAGCCATCGCCAGGTAAGAT
>Frequency_1_QualityScore_FFHHHHGIIIIIJJJIIJJJJJJJJJJIEGHJIJIIIJJFHIIGHIJJEGIIJJJJFIHHFFDDCACDDDDDDDD:ACCEDDDEEDDEEEDDBD_Mismatch_0_Sense_+_Library_PoolT
AAAAGATGTCATTTTCTTTTCAACACGGTCTGCGACAGGTTAGATAGGATAATACAGGCGAGAAGCACGGCTCCTACATTGCATTATTTTTTAA
>Frequency_1_QualityScore_FFHHHHHJIJIJJJJJJJJJ_Mismatch_0_Sense_+_Library_PoolT
AAAAACTGTGATTGGATTTA
>Frequency_1_QualityScore_FFHHHHHJJJJJJJJJJJHIJJJJJJJJHIJJIJJJJGHJIJJJIHGHHFFFDDD>CCCCDDCCDDDDDACCEEEEEEDDDDDDDDDDDD?@DD_Mismatch_1_Sense_+_Library_PoolT
CTCATTCATAGCTCCGCGTCACAAGCCGCCCTGGCTGTGGTAAGCCATCGCCAGGTAAGATTAAAAGATGTCATTTTCTTTTCAACACGGTCTG
>Frequency_1_QualityScore_FEHHHHHJJJJIJJGJJIJJIJDHIJIJJJJIJJJJIIJJGGIIIJJJJJJJIHBFFFFFEEEEDEDDDDDEEFEDACDDEDCDDCDEDCDEDD_Mismatch_0_Sense_+_Library_PoolT
GTTAGATAGGATAATACAGGCGAGAAGCACGGCTCCTACATTGCATTATTTTTTAATTCTTTTTACAAATATGTTGTACTTGTAAATGGATATG
>Frequency_1_QualityScore_FFHHHHHIJJJJIJJHHIHJJIGIJJJJGGHGIIIIJJJJJJIJJIGGIIJGHGIJJJJJJJJI_Mismatch_1_Sense_+_Library_PoolT
TTTACAAATATGTTGTACTTGTAAATGGATATGAATTAAATATAAAAACTGTGATTGGATTTGA
>Frequency_1_QualityScore_FFHHHHHJJJJJJJJJJJIJJGCGIJJIJJIJIJJJJJJJJJJIJJJJCHHGHHFFFFFDEEEEEDEBDCDDDEDDCDEDEDD@@CDDEEEEDD_Mismatch_0_Sense_+_Library_PoolT
TAGGATAATACAGGCGAGAAGCACGGCTCCTACATTGCATTATTTTTTAATTCTTTTTACAAATATGTTGTACTTGTAAATGGATATGAATTAA
>Frequency_1_QualityScore_FFHHHHHJJJIJJIIEHIHIIIJGIJJJJIJJJJJJJJIIHIJJJJGFIIJIGIEEFCEHFD@CFECEEEEEDDDDDDDD=BCDDDDDDDDDDD_Mismatch_0_Sense_+_Library_PoolT
CCATCGCCAGATAAGATTAAAAGATGTCATTTTCTTTTCAACACGGTCTGCGACAGGTTAGATAGGATAATACAGGCGAGAAGCACGGCTCCTA
>Frequency_1_QualityScore_FFHHHHHJJJJJJJJGIIIJIJJJJIJJJJIJGIIIJIJJJJJJJJHFFHHHFFFFFDEEEEEEEEFEDDDDEFDDDEEFEDCDEDDDEEEDDD_Mismatch_1_Sense_+_Library_PoolT
GGGATAATACAGGCGAGAAGCACGGCTCCTACATTGCATTATTTTTTAATTCTTTTTACAAATATGTTGTACTTGTAAATGGATATGAATTAAA
>Frequency_1_QualityScore_8DF<B>DD<EFF4C<E@<@8:?;3?D)6)?0?B<)=4=))8.=)=@@7=B2?C?@;BB;@;;AA_Mismatch_2_Sense_+_Library_PoolT
GATAGGATAATACAGGCGAGAAGCACGGCTCCTACATTCAATTATTTTTTAATTCTTTTTACAA
>Frequency_1_QualityScore_FFHHHHHJJJJJJJJJJIJJJJJJJJJJJJJJJJJJJJJJJJIJJJHIJJJJJJJIJJJIJICDEHHHHCHFFFFFFDEEEEDDDCDEEEDDCD_Mismatch_0_Sense_+_Library_PoolT
CACGGCTCCTACATTGCATTATTTTTTAATTCTTTTTACAAATATGTTGTACTTGTAAATGGATATGAATTAAATATAAAAACTGTGATTGGAT
>Frequency_1_QualityScore_FFHHHHFHHIHIIJJIIJJJJJJJJIJHIIIIJJJJJJJJHHHHHFFFFFFEDEFEEEDDDDEEEEDDDBDCCDDDEEEEDDDEEEDDDDDACD_Mismatch_0_Sense_+_Library_PoolT
GACAGGTTAGATAGGATAATACAGGCGAGAAGCACGGCTCCTACATTGCATTATTTTTTAATTCTTTTTACAAATATGTTGTACTTGTAAATGG
>Frequency_1_QualityScore_FFHHHHGJJJJJJJJJJIJJJJJJJJJJJJJJJJJJJIJJJJJIJIHIJJJJJIJIIJI==@GHHHGHHHHHFFFFFFFDEEAEEEEDDD_Mismatch_0_Sense_+_Library_PoolT
GGCTCCTACATTGCATTATTTTTTAATTCTTTTTACAAATATGTTGTACTTGTAAATGGATATGAATTAAATATAAAAACTGTGATTGGA
>Frequency_1_QualityScore_DFHHGHHJJJJAFFGGHIIJJJIIJJJJJJJJJJJJJIJIJJJJJJJIJJJJIJJJJJIIJJIJJGIIJHHFFFFEDDDDBDBDBDDDADCCDD_Mismatch_0_Sense_+_Library_PoolT
ATAGATAAGGGTGTATGTTCCAATATTTTTAATATGTGAATTTACAGATAGCTCATTCATAGCTCCGCGTCACAAGCCGCCCTGGCTGTGGTAA
>Frequency_1_QualityScore_FFHHHGHJJJJJJIJJJJJJJJIIJJJJJJJJJJJJJJJJJIIJIJJJIIIIIJIJJCCCHIIHIIGHICEHIEHHHHFFCDCFFDEEDED_Mismatch_1_Sense_+_Library_PoolT
CTCCTACATTGCATTATTTTTTAATTCTTTTTACAAATATGTTGTACTTGTAAATGGATATGAATTAAATATAAAAACTGTGATTGGATTA
>Frequency_1_QualityScore_FFHHHHHJJJJJJJJJJJJJIJJJJIJJJJJJJJJJJJJJJJJJJJJJJJJJJJJJJJIHIJJIGHHFFDBDDDDDDBDDDDDDDDDDDDDD?B_Mismatch_1_Sense_+_Library_PoolT
TGTATGTTCCAATATTTTTGATATGTGAATTTACAGATAGCTCATTCATAGCTCCGCGTCACAAGCCGCCCTGGCTGTGGTAAGCCATCGCCAG
>Frequency_1_QualityScore_FFHHHHHJJJJJJJJIJJIJJJIJGIJHHIJGJJJJJJJJHH?EFEDFFFEEEEDEDDDEEEFEEDDDDCDDDDDDDBBBDCDBDDDD@CDDDD_Mismatch_1_Sense_+_Library_PoolT
CCGCGTCACAAGCCGCCCTGGCTGTGGTAAGCCATCGCCAGGTAAGATTAAAAGATGTCATTTTCTTTTCAACACGGTCTGCGACAGGTTAGAT
>Frequency_1_QualityScore_FDHFHHHJJJJJJJJJJJJJJJJJIJJJJJJJJJJJJJJIJJJJJIJHHHFFFDEEDEEDCDDDDDDDB=BDCDDCDCCDCCDDDDCDCDEEEE_Mismatch_1_Sense_+_Library_PoolT
GTGAATTTACAGATAGCTCATTCATAGCTCCGCGTCACAAGCCGCCCTGGCTGTGGTAAGCCATCGCCAGATAAGATTAAAGGATGTCATTTTC
>Frequency_1_QualityScore_FFHHHGHJIJJJJGEGIJJJJJJJIIHJJJHHDHIIJJIJJJJJJJJJIIJJFIIIIIGEFHHGHFEFFFEDCCDDCDDDEECDDDDCDCCDDD_Mismatch_0_Sense_+_Library_PoolT
TATGACTGTTCCGGTTCAGATCCAGAAGGGAGATTACAGCCTTCGTCATCTCTCTTGGTTTCTTGAGATTCGGAATTCAATACTCCCATAGATA
>Frequency_1_QualityScore_FFHHHHHJJJJJIJJJJJJJJJJJIJJJJJJGIJJJJFHIJEIJIJJJIJJJJGHGIJJIGIIGHHHFFFFEEEEEEEDDDCDDDDDDCDBDDD_Mismatch_1_Sense_+_Library_PoolT
TATACAGCCATGATTTTTCCCAATATGACTGTTCCGGTTCAGATCCAGAAGGGAGATTACAGCCTTCGTCATCTCTCTTGGTTTCTTGAGATTC
>Frequency_1_QualityScore_DA=DDDFHIGG9E=FGHHCHGIIEIIID9E?EBGDHFG>HII@F:ACHFGE;C;=D;C@=CCHAE;=B<;>@CCCCB??B>B?@@:>@_Mismatch_1_Sense_+_Library_PoolT
GTAAGATTAAAAGATGTCATTTTCTTTTCAACACGGTCTGCGACAGGTTAGATAGGATAATACAGGCGAGAAGCACGGCTCCTACATT
>Frequency_1_QualityScore_FFHHHHHJJJJJJJJJJJJJIIJIIJJJJJJJJJJJJJJJJJHHHHFHHHFFFFDDDDD?CDDDDDDDDCCDBCCCDEEEEEEDDDDDDDDDDD_Mismatch_1_Sense_+_Library_PoolT
GATAGCTCATTCATAGCTCCGCGTCACAAGCCGCCCTGGCTGTGGTAAGCCATCGCCAGATAAGATTAAAGGATGTCATTTTCTTTTCAACACG
>Frequency_1_QualityScore_FFHHHHHJIJJJIIIJJJJJJJJJIJJJJJGIJHIJJJJJIJHHHFFFFEECCEEDDDDDDDDEDEFEF@CDDDDDDDDDDDDBDDDDDDDDDD_Mismatch_0_Sense_+_Library_PoolT
ATAGCTCCGCGTCACAAGCCGCCCTGGCTGTGGTAAGCCATCGCCAGATAAGATTAAAAGATGTCATTTTCTTTTCAACACGGTCTGCGACAGG
>Frequency_1_QualityScore_FFHDHHHIIIGBHHGGIIFIGIIICHEHHDGBGEEGCGH@G>FF39?DGGEDFHC@GIGHGAFGIIGEHGGEHEFEFEEC_Mismatch_0_Sense_+_Library_PoolT
ATTATTTTTTAATTCTTTTTACAAATATGTTGTACTTGTAAATGGATATGAATTAAATATAAAAACTGTGATTGGATTTA
>Frequency_1_QualityScore_FFHHHHGJJJJJJJJJJJJJIJJJIGFIHJJJJJJJJJIJJJJGJHHHHHFFFFFEEDDDDD?CDDDDDCDDCCCBCDCD@BDDEDDDDDCDCD_Mismatch_0_Sense_+_Library_PoolT
ACAGATAGCTCATTCATAGCTCCGCGTCACAAGCCGCCCTGGCTGTGGTAAGCCATCGCCAGATAAGATTAAAAGATGTCATTTTCTTTTCAAC
>Frequency_1_QualityScore_FFFFHGGJGIGIIHIIJGIJIJIHIIIIJIJIIJHIIJIJIIIGIIHHHHFDDEFF<CECEEEEDDDCDCDEDDDDBDCCDDDEEDDDCDDEED_Mismatch_0_Sense_+_Library_PoolT
GGTCTGCGACAGGTTAGATAGGATAATACAGGCGAGAAGCACGGCTCCTACATTGCATTATTTTTTAATTCTTTTTACAAATATGTTGTACTTG
>Frequency_1_QualityScore_FFHGFHHJIJIIFHIGHIGHIIJEHIJCGFHIHJJGIIJJIIIIHIIIIJJJHHDFCDDCECDCCCACDDDDEEDD?:ADACDDDC8>>CACDD_Mismatch_2_Sense_+_Library_PoolT
TTTTCAACACGGTCTGTGACAGGTTGGATAGGATAATACAGGCGAGAAGCACGGCTCCTACATTGCATTATTTTTTAATTCTTTTTACAAATAT
>Frequency_1_QualityScore_FFHHHHHJJJJJJJJJJJJJJJJJJJJHIJJJJJJJHJJJJJJFFHIJHIIJIJJJJIJJJJJJIJGHIHHIJHHHHH_Mismatch_0_Sense_+_Library_PoolT
TATTTTTTAATTCTTTTTACAAATATGTTGTACTTGTAAATGGATATGAATTAAATATAAAAACTGTGATTGGATTTA
>Frequency_1_QualityScore_FFHHHHHIGIJJIIGGGIGIIJIJIJIJGIIIJJJHIEG<A?FCHIGGGGIGGBF2;@BHIDHHHGFFDDFC;ACDCCC@CCDC@,52>>A:3:_Mismatch_0_Sense_+_Library_PoolT
CAAGTATACAACCATGATTTTTCCCAATATGACTGTTCCGGTTCAGATCCAGAAGGGAGATTACAGCCTTCGTCATCTCTCTTGGTTTCTTGAG
>Frequency_1_QualityScore_;+2A<CDB:<E@E??BCEAC,<+9EAE?C9E<EEDD>DDADE?DDB?99B@DA@<@@=AC=-:?_Mismatch_0_Sense_+_Library_PoolT
GTTCCAATATTTTTAATATGTGAATTTACAGATAGCTCATTCATAGCTCCGCGTCACAAGCCGC
>Frequency_1_QualityScore_FFHHHHHJJJJJJJJJIIJJJJJHHHIJFFGIGIJJJIJJJJJJJJJIJHIFHHFFFFDDDDDDDDDDECCDEEDDEEEDDBDDEDDEDDD?C>_Mismatch_0_Sense_+_Library_PoolT
TTTTCTTTTCAACACGGTCTGCGACAGGTTAGATAGGATAATACAGGCGAGAAGCACGGCTCCTACATTGCATTATTTTTTAATTCTTTTTACA
>Frequency_1_QualityScore_DFDHGHGJGIJJIJJJIIGHJIHIGGHIJJJDHIFHGIJJGIJGHIJGFHIJICHIG=BGIGIECEGHHEHHGIHFGHFHD_Mismatch_1_Sense_+_Library_PoolT
GCATTATTTTTTAATTCTTTTTACAAATATGTTGTACTTGTAAATGGATATGAATTAAATATAAAAACTGTGATTGGATTA
>Frequency_1_QualityScore_FFGHFGHJIIGHII@FHFHGIJGDIIJJJIIJIIHGGIJDIIEHHIJJHBCHGEGE>FEHEIHH@?:EA?DFFFFFF=CBBCC>@C@CCCCCDA_Mismatch_1_Sense_+_Library_PoolT
TACAGCCTTCGTCATCTCTCTTGGTTTCTTGAGATTCGGAATTCAATACTCCCATAGATAAGGGTGTATGTTCCAATATTTTTGATATGTGAAT
>Frequency_1_QualityScore_DDDFBFFF9CAFE4CFBGEFF1A@FB:FFF@@9?DGIEFFIIFIEFFFGC@CEFDBDDD@@<>:>;@ABAA:;@AAADB::@:@BBB@>@BDBB_Mismatch_0_Sense_+_Library_PoolT
GTCATTTTCTTTTCAACACGGTCTGCGACAGGTTAGATAGGATAATACAGGCGAGAAGCACGGCTCCTACATTGCATTATTTTTTAATTCTTTT
>Frequency_1_QualityScore_FFHHHHHHJJJJJIJJJJJJJJJIJJGHIJJJJJJJJJJJJJJJJJJBFGFIIHIJJJJJIJIJGIIJJIGHFGHHHFFFFFFFEEE_Mismatch_0_Sense_+_Library_PoolT
CTCTTGGTTTCTTGAGATTCGGAATTCAATACTCCCATAGATAAGGGTGTATGTTCCAATATTTTTAATATGTGAATTTACAGATAG
>Frequency_1_QualityScore_FFHHHHHIJJJJJJJJGIJGIJJJIJJIJJJJJJIIJJIIJJJJHIIJIHIHHEEEFHFFFFFFFEEEE;@CDDEEEECDDEEEEDEDDDDDCD_Mismatch_0_Sense_+_Library_PoolT
CGAGAAGCACGGCTCCTACATTGCATTATTTTTTAATTCTTTTTACAAATATGTTGTACTTGTAAATGGATATGAATTAAATATAAAAACTGTG
>Frequency_1_QualityScore_FFHHHHHJJJJJJJJIJJJJJJJIJJIJJJJJJJJJJJJIIHIJJJJJJJIIIJJJGJJJHHHHFHFDD@DEEEDEDDDDDDDBDDDDCDEDDD_Mismatch_0_Sense_+_Library_PoolT
TTTTCCCAATATGACTGTTCCGGTTCAGATCCAGAAGGGAGATTACAGCCTTCGTCATCTCTCTTGGTTTCTTGAGATTCGGAATTCAATACTC
>Frequency_1_QualityScore_FFHHHHHJJJJJJJJJJJJJJJJJJFHJHIJJJJIJJJJJHHHFFFFEFEEEEECBDDEDEEEDEEDDDCDDDDDDDDB@DDDDBDBDD>@CBC_Mismatch_0_Sense_+_Library_PoolT
TCCGCGTCACAAGCCGCCCTGGCTGTGGTAAGCCATCGCCAGATAAGATTAAAAGATGTCATTTTCTTTTCAACACGGTCTGCGACAGGTTAGA
>Frequency_1_QualityScore_FFHHHHHJIIJJIHJJJJJJJJJJJJJJIJJJJIJJHHIJJJJIIJJGHIGFHHJJJJJHHHHHHFFFDBBDDDDDDDDDDDDDDCCDDDCDDD_Mismatch_0_Sense_+_Library_PoolT
ATAAGATTAAAAGATGTCATTTTCTTTTCAACACGGTCTGCGACAGGTTAGATAGGATAATACAGGCGAGAAGCACGGCTCCTACATTGCATTA
>Frequency_1_QualityScore_DDFFFF<C,<CBC@>F::ACEFB@D0@GFECE)7DA78BF@>C=7=C7==@EIFDB@@@BDAABA;>@@@@ABDDDABAD>BA@B@DD@@4::@_Mismatch_1_Sense_+_Library_PoolT
GGGTAGATAGGATAATACAGGCGAGAAGCACGGCTCCTACATTGCATTATTTTTTAATTCTTTTTACAAATATGTTGTACTTGTAAATGGATAT
>Frequency_1_QualityScore_FFHHGHHJIJJJIJJJJJJIJJJJJJIJIIJJIJJIJJJGIJIIJIJJGIJJJFIJJGHHHFFFFFFDECEE>ABCDDDDCDDDDDDDDDDDDE_Mismatch_0_Sense_+_Library_PoolT
ATGATTTTTCCCAATATGACTGTTCCGGTTCAGATCCAGAAGGGAGATTACAGCCTTCGTCATCTCTCTTGGTTTCTTGAGATTCGGAATTCAA
>Frequency_1_QualityScore_FFHHHHHJJJJJJJIJICGIHIJIIJGJJJJJIJIJIJJIJJGHIJIHJHHHHHHHHFFFFFFEDEEDDDDDDDDDDDBDDACCDCCEDDDCDD_Mismatch_0_Sense_+_Library_PoolT
ACAAGCCGCCCTGGCTGTGGTAAGCCATCGCCAGATAAGATTAAAAGATGTCATTTTCTTTTCAACACGGTCTGCGACAGGTTAGATAGGATAA
>Frequency_1_QualityScore_FFHHDFHIIJJJJJJJIJIJGGGIIIJJJJI@GIEHGIJIIJJJIIJJGHDHIJIJJHBHGHFBEDCEDDEEDDCCDACCD@CDCACB<?BDED_Mismatch_0_Sense_+_Library_PoolT
CCGGTTCAGATCCAGAAGGGAGATTACAGCCTTCGTCATCTCTCTTGGTTTCTTGAGATTCGGAATTCAATACTCCCATAGATAAGGGTGTATG
>Frequency_1_QualityScore_FFHHHHHJJJIJJIJCHHHEGHEHIJIJHIIHJIJJJJJJIJHJJJJJBHGGGIIJIIHHFCDBDCEEEEEEDDCDDDDDDDDD9><CC?>B@B_Mismatch_1_Sense_+_Library_PoolT
TAAGCCATCGCCAGGTAAGATTAAAAGATGTCATTTTCTTTTCAACACGGTCTGCGACAGGTTAGATAGGATAATACAGGCGAGAAGCACGGCT
>Frequency_1_QualityScore_EDFFHHGI<CGHGEHIGIIIJGIJJIJHGJIJJHGEFFHHIJIIJJIGIHJIIIIJGGIHIGCBHIJHHEFFFDBDDBDBDDDDDDDCC@CDCC_Mismatch_0_Sense_+_Library_PoolT
GATAAGGGTGTATGTTCCAATATTTTTAATATGTGAATTTACAGATAGCTCATTCATAGCTCCGCGTCACAAGCCGCCCTGGCTGTGGTAAGCC
>Frequency_1_QualityScore_B;C+C?188<<CCEEA:@@*0000B*?BD*?4?B_Mismatch_1_Sense_+_Library_PoolT
CAACACGGCCTGCGACAGGTTAGATAGGATAATA
>Frequency_1_QualityScore_FFHHHHHJJJJJJJJJJJJJJJIJJJJJIJJJJJJJJJJJJJJJJJHHHHFFFFDEEEEEDDDDDDDDBCCCCDDDDDDDDDDDDDEEEEEEDD_Mismatch_1_Sense_+_Library_PoolT
GAATTTACAGATAGCTCATTCATAGCTCCGCGTCACAAGCCGCCCTGGCTGTGGTAAGCCATCGCCAGATAAGATTAAAGGATGTCATTTTCTT
>Frequency_1_QualityScore_FFHHHHHJJJJJJJJJJJJJJJJJJJJJJJJJJJJJJIJJJJJJJJJJHIHIJGHJJHHGIHJIJJHHHHEHHFFFFDEEEEDFDDFEDDEDDD_Mismatch_1_Sense_+_Library_PoolT
TTCGTCATCTCTCTTGGTTTCTTGAGATTCGGAATTCAATACTCCCATAGATAAGGGTGTATGTTCCAATATTTTTGATATGTGAATTTACAGA
>Frequency_1_QualityScore_FFHHHHHIJJJIIIIJJJIGIIJIIIJJJJJJJJJJJJJJJJGHGIJJHIHIHEHHHDFFFFFEEEDEEEDDDDDDDDDDDDDDBDDDCDDDDE_Mismatch_1_Sense_+_Library_PoolT
CGCCAGATAAGATTAAAAGATTTCATTTTCTTTTCAACACGGTCTGCGACAGGTTAGATAGGATAATACAGGCGAGAAGCACGGCTCCTACATT
>Frequency_1_QualityScore_FFHHHHHJJJJJJJJJJJJJJJIJIJJJJJJJJJJJJJJJJIGHIJIJIIHIJCHFHHHFFFFFFEEEECEDDDBDDDDDDDDDDDDDDDDCCE_Mismatch_0_Sense_+_Library_PoolT
CGCCAGATAAGATTAAAAGATGTCATTTTCTTTTCAACACGGTCTGCGACAGGTTAGATAGGATAATACAGGCGAGAAGCACGGCTCCTACATT
>Frequency_1_QualityScore_FFGHHHHJJJJJJHIJJJJJJJJJJHJJJJJJJJJJJJJJIJJJHIJIJJIJJJJJIJJJJIJJJHFHFFFFFEEEDEDDDDDDDDDDEDDDDD_Mismatch_0_Sense_+_Library_PoolT
GGCAAATCCCAAGTATACAACCATGATTTTTCCCAATATGACTGTTCCGGTTCAGATCCAGAAGGGAGATTACAGCCTTCGTCATCTCTCTTGG
>Frequency_1_QualityScore_BDD=:D?9E,<?EFHIBH9@43:,2<2+<+21:C@<EFIEGIC<FFC>DDFG<F9D9(*?DFFFG@FFF>=CG_Mismatch_1_Sense_+_Library_PoolT
TTAATTCTTTTTACAAATATGTTGTACTTGTAAATGGATATGAATTAAATATAAAAACTGTGATTGGATTTGA
>Frequency_1_QualityScore_FFHHH2>CGHIJJJIJIJJJJJIIIHIJJJJJJJJJJJJJJJJJJHJJIJIHHHHGIJJIHIJHHHHHHHFFFFFFFEEEEFEEEDDDDDCDEE_Mismatch_1_Sense_+_Library_PoolT
AGAAGAACGGCTCCTACATTGCATTATTTTTTAATTCTTTTTACAAATATGTTGTACTTGTAAATGGATATGAATTAAATATAAAAACTGTGAT
>Frequency_1_QualityScore_DEFHHGGJHIJIIJIFBHHGHGJJJJJJJJJIJJJJIIFHIGIIIGHIII_Mismatch_0_Sense_+_Library_PoolT
TGTACTTGTAAATGGATATGAATTAAATATAAAAACTGTGATTGGATTTA
>Frequency_1_QualityScore_DDHHFHDGFAGFHHIEIHIIIIIEE<AC?FIGGEHIGFDIGIJJJBG?BHHIIDGHHJ_Mismatch_1_Sense_+_Library_PoolT
CAAATATGTTGTACTTGTAAATGGATATGAATTAAATATAAAAACTGTGATTGGATTA
>Frequency_1_QualityScore_DDDBFHHGIJHGIIGIGIGIJIF<:EHFGIJJJHIIJIGIGIJJGIIGHGGGIIJJJIIGI@E=A=CHHEDEFFFFDEEEEEDDDCFD@A@CDE_Mismatch_1_Sense_+_Library_PoolT
ACAGCCTTCGTCATCTCTCTTGGTTTCTTGAGATTCGGAATTCAATACTCCCATAGATAAGGGTGTATGTTCCAATATTTTTGATATGTGAATT
>Frequency_1_QualityScore_FFHHHHHHIJJJJJJJJJJJJIJIJIIJJJJJIIJIJJJJIJJIJGJHGIJJJJFFFFFFEEEEEDDDDCCDEEDCDCDEFEDDDEFEDDA>AC_Mismatch_0_Sense_+_Library_PoolT
GGTTAGATAGGATAATACAGGCGAGAAGCACGGCTCCTACATTGCATTATTTTTTAATTCTTTTTACAAATATGTTGTACTTGTAAATGGATAT
>Frequency_1_QualityScore_FFHHHHHJJJJJIIIJGIJJJJIJJJJJIJJDHIIHHIHIJJIJIJJJIIJJJJHHHHGHHFFFFDDDDDDDDDBDDAACDACEDDDDDDDEDD_Mismatch_1_Sense_+_Library_PoolT
GCCGCCCTGGCTGTGGTAAGCCATCGCCAGGTAAGATTAAAAGATGTCATTTTCTTTTCAACACGGTCTGCGACAGGTTAGATAGGATAATACA
>Frequency_1_QualityScore_FFHHHHFIJJJJJGCHHJJJJJJJJJJJJJJJJJJJHHIIJJJHIIJ_Mismatch_1_Sense_+_Library_PoolT
TACTTGTAAATGGATATGAATTAAATATAAAAACTGTGATTGGATTA
>Frequency_1_QualityScore_FFHHHHHJJJIJJJJJIJJJJJIIIJJJJJJJIJIIJIGJJJJJJIIJJJGIIIIIJFFFHIJJJJJJJEHGHGHIHHHFEFFFEFFEEEEEED_Mismatch_0_Sense_+_Library_PoolT
CTCCTACATTGCATTATTTTTTAATTCTTTTTACAAATATGTTGTACTTGTAAATGGATATGAATTAAATATAAAAACTGTGATTGGATTTAAA
>Frequency_1_QualityScore_FFHHHHHJIJJJIGHJJJJJHIIJJJIIJJJJJGGIJIJJJJIJJIJJJJJIIJJJGIHIJJJHIIIJGEGHHJI_Mismatch_0_Sense_+_Library_PoolT
TTCTTTTTACAAATATGTTGTACTTGTAAATGGATATGAATTAAATATAAAAACTGTGATTGGATTTGATGTGGA
>Frequency_1_QualityScore_FFHHHHHIIJJIJJJJJIJIIIIGIJGIJIJIJJJIIGIJJJEDGHIHIGGIIJJJJIGIIIJGIGGEHDHGHFHHHHFFFFFE_Mismatch_0_Sense_+_Library_PoolT
ATTTTTTAATTCTTTTTACAAATATGTTGTACTTGTAAATGGATATGAATTAAATATAAAAACTGTGATTGGATTTGATGTGGA
>Frequency_1_QualityScore_FFHHHHHIJJJJJJJJJIJJIIJJJJJJJJJJJJJJJJJJJIJJJJJJIJJJJJJJIJJJJEHHHHFFFEFFEEDCDDDDDDEEEDDDDDDCDD_Mismatch_0_Sense_+_Library_PoolT
CAATATGACTGTTCCGGTTCAGATCCAGAAGGGAGATTACAGCCTTCGTCATCTCTCTTGGTTTCTTGAGATTCGGAATTCAATACTCCATAGA
>Frequency_1_QualityScore_FFHHHHHIJJIJJJJJJJJJIGJEHHIGHGGFGHDFGHIIJJJJJJJJJJIJHIBHHHEFFFEDDDDDDDDCDCDDCDDDDEDDEDDBDDEDED_Mismatch_0_Sense_+_Library_PoolT
ATGTCATTTTCTTTTCAACACGGTCTGCGACAGGTTAGATAGGATAATACAGGCGAGAAGCACGGCTCCTACATTGCATTATTTTTTATTCTTT
>Frequency_1_QualityScore_DFHFDHHJAEGHIIGEGGGDGDGGADDGCHIEGGIIGGGEB=:ABFFDB@BDDDDDCCCDA@:ADCCDD>CDDADDACDCCC?A4:CDDEE@@:_Mismatch_0_Sense_+_Library_PoolC
CAACACGGTCTGCGACAGGTTAGATAGGATAATACAGGCGAGAAGCACGGCTCCTACATTGCATTATTTTTTAATTCTTTTTACAAATATGTTG
>Frequency_1_QualityScore_FFGGHHHIJJJIIIJGIGGGGIIIIJJIJFIJJJIJIJJIJEGHHHGFFFACCCCC>@CDCCCDDDDC>@@BDEEE:ACDDD@CCDDDDDBDDD_Mismatch_0_Sense_+_Library_PoolC
CATTCATAGCTCCGCGTCACAAGCCGCCCTGGCTGTGGTAAGCCATCGCCAGATAAGATTAAAAGATGTCATTTTCTTTTCAACACGGTCTGCG
>Frequency_1_QualityScore_D?:C=<C,AEDAF>:+C?C9EB+<ABBEEDEAEEE?D@ADCDDABCDI8;@62;A?DD>;;@AA;;;-;5;<?9:>AA:>A>:AAA?A>:>A>:_Mismatch_0_Sense_+_Library_PoolC
TATGTGAATTTACAGATAGCTCATTCATAGCTCCGCGTCACAAGCCGCCCTGGCTGTGGTAAGCCATCGCCAGATAAGATTAAAAGATGTCATT
>Frequency_1_QualityScore_FFHHHHHJJIJHJJIJIJHJJJIJJJJJJJJIJJJJJJJJJJJJHIJJIIJJJJGHHFFFEDDCDD?CDCDDDDDDDD?BB3>AA@CC@_Mismatch_2_Sense_+_Library_PoolC
TTTTTGATATGTGAATTTACAGATAGCTCATTCATAGCTCCGCGTCACAAGCCGCCCTGGCTGTGGTAAGCCATCGCCAGGTAAGATTA
