# Supplementary material for: Differential Gene Expression Reveals Candidate Genes for Drought Stress Response in Abies alba (Pinaceae)
Source: PLoS One. 2015 Apr 29;10(4):e0124564. doi: 10.1371/journal.pone.0124564 (PMC4414588; doi:10.1371/journal.pone.0124564)
Supplement: S2 File — (GZ) [file pone.0124564.s002.gz › comp19787_c0_seq1 #or# comp19787_c0_seq2.fa]

>comp19787_c0_seq1 len=653 path=[407:0-85 1014:86-379 493:380-502 981:503-513 627:514-546 660:547-587 955:588-590 702:591-652]
TATGAGACAGATTCTACAGAAAAGAATGGGAATTCATCCAACCTCGGAAATGGCTAAGGCGAATATGAAGTAGCCGTGCAGGAGGAGGCTGGCAGGAGAACAAAGAGGCCGAGTACAGATGATGAGGAGGGGGCGTATGAAGAAACTGGCAAAAGTTTGACAGACGCACCTTCTACAGGCGAGATTGTAGCTTCGTCTAATCGTGCGGTGGAAGAGAAAGCAGAAGGGCAAAATGGTGATGACGATGGAGTAGAAAAAACTGTGGAGGATCAGGAGATTCAAGCAGCTGAAAGAAATTAATGAGATTAGTAAACATGAATCTAATACTCTGCATCCACAGGGCTATACTAGTAATATGACGTAAAAATATTTATTTGATGGACTGAATTCCTTGTTTTGCAGGGTGGGGAGAAGGAGTGGAGTTTTGTGTCTTGTCTTCATTACATGCAAGTGTTATGGATTGTTTCTATAATGGCTGAAAAGTCAAAATGTTTGTATTTATATCGGCAGATAGTTGTCTTCATAACCGTATAATGTATGAGTTATCTTCATAACTATATAACACCTGTATAAATGGCGAGATCTCCACACACCTATTTGTAATATTGATAATTTCTTTATTATAAACCTTGGGTTTACATTTATTAAGTAAA
>comp19787_c0_seq2 len=765 path=[1:0-28 30:29-63 65:64-152 154:153-180 182:181-204 206:205-277 279:278-401 403:402-405 407:406-491 493:492-614 981:615-625 627:626-658 660:659-699 955:700-702 702:703-764]
CGATGATGTCCTAGCCAGAGCTCCCGCTGTAAAGGATCAGAATCCGACTCTGAGCCATCCAGGTTGGGAGGAATTTGGGATGACGGAGCCGATATCAGACAAGGTTGAATATGCAGATCAGGATAAGGTTGGGGGCACGGAGATTAACAGACATGCCGATGTTTCGGATGAATTGCAGGAATTAGGATCCCAAGATGCCAAGAGGAGTACTGTTAGTAGCGACGAATCTACTGTCGGATATCCCATTGTGAAGGATCAGAACCCGAGTGTCACCCATGTAGGTTCGGACGAGTTGGATGGGTGGGAAGACCAATCTGTGGACGAGGCAACCTATAAGCCGGATAAAATGGCAGAGGAATATGATTATGAGAATAGCAAGAAAGATAAAAGTTATGGAGACGATATTTATGAGACAGATTCTACAGAAAAGAATGGGAATTCATCCAACCTCGGAAATGGCTAAGGCGAATATGAAGTAGCCGTGCAGGAGGAGACTGAATTCCTTGTTTTGCAGGGTGGGGAGAAGGAGTGGAGTTTTGTGTCTTGTCTTCATTACATGCAAGTGTTATGGATTGTTTCTATAATGGCTGAAAAGTCAAAATGTTTGTATTTATATCGGCAGATAGTTGTCTTCATAACCGTATAATGTATGAGTTATCTTCATAACTATATAACACCTGTATAAATGGCGAGATCTCCACACACCTATTTGTAATATTGATAATTTCTTTATTATAAACCTTGGGTTTACATTTATTAAGTAAA

>Frequency_6_QualityScore_EEHGHHGIHIHIIIIHEHGIHIGIJIIIHIIIJJIHIIIIHDGHHIIIIIIIJJIIIIIIIIIHGFGEECEEEFECCCACCCDEDDDCDCCCCC_Mismatch_2_Sense_+_Library_PoolT
TAGCGGCAGATAATTGTCTTCATAACCGTATAATGTATGAGTTATCTTCATAACTATATAACACCTGTATAAATGGCGAGATCTCCACACACCT
>Frequency_4_QualityScore_EFHGHHHIJJJJJHIIIIJIGFHHGGIIIJIIHIIJJJJIIIIHIGHHIIIJIIIHHIJJJIJIGHGGFCEFFFEEEECDCDCCDDDEDDDDDD_Mismatch_2_Sense_+_Library_PoolT
TTTATAGCGGCAGATAATTGTCTTCATAACCGTATAATGTATGAGTTATCTTCATAACTATATAACACCTGTATAAATGGCGAGATCTCCACAC
>Frequency_3_QualityScore_FFHHHHHJJJJJIJJJJJJJJJJJHJJJJJJIJJJHJGHIJJJJJJJJJJJJJJJIIJJJIJIHIIJHHDGGHGGEEDEEEEEDDDCDDDBDDD_Mismatch_1_Sense_+_Library_PoolT
GGCAGATAATTGTCTTCATAACCGTATAATGTATGAGTTATCTTCATAACTATATAACACCTGTATAAATGGCGAGATCTCCACACACCTATTT
>Frequency_3_QualityScore_EFHHHHEGHHIIIHGHIIIFHHHHIIJJJIJJIHHIIJIJJJJJIHJJJIJJIGIIHIHHIFIIEHFGFEEFDEEEEEEEEDEEEDEECCEECE_Mismatch_0_Sense_+_Library_PoolT
TAACCGTATAATGTATGAGTTATCTTCATAACTATATAACACCTGTATAAATGGCGAGATCTCCACACACCTATTTGTAATATTGATAATTTCT
>Frequency_3_QualityScore_FFHHFHHIHHIIIHIHIIIJJJJEHIJIFHGHIJIJFHIHFHIHJFIGIGHJJJJCFEE<AC@EEHDCFABCFC@CCDEBBAAB@BC>ACC=?A_Mismatch_0_Sense_+_Library_PoolT
ATGGATTGTTTCTATAATGGCTGAAAAGTCAAAATGTTTGTATTTATATCGGCAGATAGTTGTCTTCATAACCGTATAATGTATGAGTTATCTT
>Frequency_2_QualityScore_FFHGHGGIIGGIJJIIIIIIIIIIIJIIJHGIIJJIJJJJIHIIJIJJIGHIGIEGGGGGGGGGGFEEECEEEEEEEEEEEEEECDEECDDDDD_Mismatch_0_Sense_+_Library_PoolT
CGTATAATGTATGAGTTATCTTCATAACTATATAACACCTGTATAAATGGCGAGATCTCCACACACCTATTTGTAATATTGATAATTTCTTTAT
>Frequency_1_QualityScore_FFHHHHHJJIJJJJJHIIJJJJJJJIJJIJJJJIIJIJJJJIJJJHJGFGGIIJIJIIIJIJIIIHHHGEDEFDFFFFDEEEDECCEDDEDDDD_Mismatch_0_Sense_+_Library_PoolC
CGTATAATGTATGAGTTATCTTCATAACTATATAACACCTGTATAAATGGCGAGATCTCCACACACCTATTTGTAATATTGATAATTTCTTTAT
>Frequency_2_QualityScore_FFHHHHHIJJJJJJJJJIIJJJJJIJJJIJHIJJJIIJIIJIJJJJJJJJIIIIJJIIJJIJJIIHIIIGGHGHFFFFDDDDDCDDEEEEEECE_Mismatch_1_Sense_+_Library_PoolT
AATTGTCTTCATAACCGTATAATGTATGAGTTATCTTCATAACTATATAACACCTGTATAAATGGCGAGATCTCCACACACCTATTTGTAATAT
>Frequency_2_QualityScore_FEGHHGHIIJIEHIIJIIIJJJJGIIIIIIHIJHIIGHIIIIIJJIIJJIIIHIIIIIIIIJHIIJIIJIGCHGGFFFEEEDECCCDDDBCDEE_Mismatch_1_Sense_+_Library_PoolT
GCAGATAATTGTCTTCATAACCGTATAATGTATGAGTTATCTTCATAACTATATAACACCTGTATAAATGGCGAGATCTCCACACACCTATTTG
>Frequency_2_QualityScore_FFHHHHHJIJJJJIIHHIIIJJJIIIIEHIIJJJIJJJJIJJFIIJIEGGIIJGHEGIHGIIIIGIGGGHGFEG?A?A;AA?ACD?=B?B>B;7_Mismatch_0_Sense_+_Library_PoolT
TTCATTACATGCAAGTGTTATGGATTGTTTCTATAATGGCTGAAAAGTCAAAATGTTTGTATTTATATCGGCAGATAGTTGTCTTCATAACCGT
>Frequency_2_QualityScore_FFHHHFHHIIJJJIIJHGIIHIEHIJHHIIJJFIJJG?FIIJJGGCEIGGIIJJHIIHDIIHIIDFFD:=?<ADEA?DAC?BA=ABCECCACA@_Mismatch_0_Sense_+_Library_PoolT
GCAAGTGTTATGGATTGTTTCTATAATGGCTGAAAAGTCAAAATGTTTGTATTTATATCGGCAGATAGTTGTCTTCATAACCGTATAATGTATG
>Frequency_2_QualityScore_FFHHHHHJJJIIIIJJJJIIJJIJHIIIJIJJJJJJJJJJJJJJJIJJIJIIJJIIJJIHIHIIIIGHHFGGFFEDECEEEEEEEEEEEEDEED_Mismatch_0_Sense_+_Library_PoolT
CTTCATAACCGTATAATGTATGAGTTATCTTCATAACTATATAACACCTGTATAAATGGCGAGATCTCCACACACCTATTTGTAATATTGATAA
>Frequency_2_QualityScore_FFHGGHGIIJJJJIIIJJIIIIII?GHIJIJIJIJIIFHIIIGIIJIIHHHGH@?CCEDACEAC@ACCC@A?B8?BA?CABC@=AC@BBCCC@7_Mismatch_0_Sense_+_Library_PoolT
GACTGAATTCCTTGTTTTGCAGGGTGGGGAGAAGGAGTGGAGTTTTGTGTCTTGTCTTCATTACATGCAAGTGTTATGGATTGTTTCTATAATG
>Frequency_2_QualityScore_FFHHHHHJJJJJIIJIIIIIIIIIJJIJJJJJJJJJIJJIJJJJIJJIJJJJGIIJJIJJJJJIIHHGFFFFEEEEEEEEEEEECEEDDEEDED_Mismatch_0_Sense_+_Library_PoolT
AACCGTATAATGTATGAGTTATCTTCATAACTATATAACACCTGTATAAATGGCGAGATCTCCACACACCTATTTGTAATATTGATAATTTCTT
>Frequency_1_QualityScore_FFHHHHHJIIJJHJJJJJJJIIIJJJJIJJJJJJJJJIJJJJJJIJIJJJJIGIJIIGIIJJJJJJHHHFFFFFEECEDEDEEEDEDCDFECED_Mismatch_0_Sense_+_Library_PoolC
AACCGTATAATGTATGAGTTATCTTCATAACTATATAACACCTGTATAAATGGCGAGATCTCCACACACCTATTTGTAATATTGATAATTTCTT
>Frequency_2_QualityScore_FFHHHHHJJJJIJJJJJIIIJJJJIJJJJJJIIIJIJJJJJJJIJIJIIJJIIJIJHIIIJJJIHHGGFFEEEEFEEEEEEEECEECDEECDCD_Mismatch_0_Sense_+_Library_PoolT
ACCGTATAATGTATGAGTTATCTTCATAACTATATAACACCTGTATAAATGGCGAGATCTCCACACACCTATTTGTAATATTGATAATTTCTTT
>Frequency_2_QualityScore_EDGHGHGJGIIGHIIJIJIFGEIHGIGIIHIJJIJIJIJJIJIIGHIIJIJJIIIIIJIIIJHHGHGGHGGGFFEDCC?CCDDDEEEDEDE_Mismatch_0_Sense_+_Library_PoolT
ATATAACACCTGTATAAATGGCGAGATCTCCACACACCTATTTGTAATATTGATAATTTCTTTATTATAAACCTTGGGTTTACATTTATTA
>Frequency_2_QualityScore_FFHGHHHIJIIJJJIIIJJJJJJJJJGIGIIIJIIJJIJGGGIIIIHHGGHGHGEGGGGGEEEEEEEEEECEEDDDCDDDCEDDDDDDDDDDCC_Mismatch_2_Sense_+_Library_PoolT
GCGGCAGATAATTGTCTTCATAACCGTATAATGTATGAGTTATCTTCATAACTATATAACACCTGTATAAATGGCGAGATCTCCACACACCTAT
>Frequency_2_QualityScore_FFHFHHHJJIJJJJJHIIIIIIIJJJIEGIIJJJIIJIJIFGIJJJIJJJJJJIIJJJIIJIHHHHFFFEFFFECCDBDCDDEDDDDDDDDDDD_Mismatch_2_Sense_+_Library_PoolT
AGCGGCAGATAATTGTCTTCATAACCGTATAATGTATGAGTTATCTTCATAACTATATAACACCTGTATAAATGGCGAGATCTCCACACACCTA
>Frequency_2_QualityScore_FFHHHHHJJJJJJJJJJJJJJHIIJIJJIJJJJJHIJJJJJJJJJIJIJJGIIJJHIJJJIIIJIJJIGEGHGGEEEEEEEEDDDDDCCDEEEE_Mismatch_1_Sense_+_Library_PoolT
AGATAATTGTCTTCATAACCGTATAATGTATGAGTTATCTTCATAACTATATAACACCTGTATAAATGGCGAGATCTCCACACACCTATTTGTA
>Frequency_1_QualityScore_FFFFFFHJJJJJGGIHIGJIGGJJJJIJFGGGEFIIJJJJCHIICIGIGHHIIIEJIJHID<FGGA@B=ACCHDEFFDCCC(;CDCA@@DDEEE_Mismatch_0_Sense_+_Library_PoolT
TTGTCTTCATAACCGTATAATGTATGAGTTATCTTCATAACTATATAACACCTGTATAAATGGCGAGATCTCCACACACCTATTTGTAATATTG
>Frequency_1_QualityScore_EFFHBFHI@FE><<AFEHGIEGEH@A?FHGIIIEHCHIGGBGGIGID@BF?FGIGGICFEEBGAA=@CF@/=E=>;;;A_Mismatch_0_Sense_+_Library_PoolT
TCATTACATGCAAGTGTTATGGATTGTTTCTATAATGGCTGAAAAGTCAAAATGTTTGTATTTATATCGGCAGATAGTT
>Frequency_1_QualityScore_FFHHHCFIIJGHIIJJCHBFGBGFHIJIIJIJJJAFGCHCGHICHHGFHFHF;B?ABDACACC>;ACA@@>@C@;:9?7(:AC3(+>_Mismatch_0_Sense_+_Library_PoolT
CAGGGTGGGGAGAAGGAGTGGAGTTTTGTGTCTTGTCTTCATTACATGCAAGTGTTATGGATTGTTTCTATAATGGCTGAAAAGTCA
>Frequency_1_QualityScore_FFHHHHHJJJJJJJJJHIJJJJJJJJJJJJIJJJJJJJJJJHIIJJJJJJJJJIJHGIIJJJJJJHHHHHHGFFDFFFECEDBDDDCDDEEEED_Mismatch_0_Sense_+_Library_PoolT
AACTATATAACACCTGTATAAATGGCGAGATCTCCACACACCTATTTGTAATATTGATAATTTCTTTATTATAAACCTTGGGTTTACATTTATT
>Frequency_1_QualityScore_FFHHHGHJJJHIJJJJGGGIJGIIIJIJJGIJJJJJJJJJJJGIHIJJJJJJJJJJJJJJHHHHHHFFECEFFEEEEDDDDDDDEDDDDDDDDD_Mismatch_2_Sense_+_Library_PoolT
ATAGCGGCAGATAATTGTCTTCATAACCGTATAATGTATGAGTTATCTTCATAACTATATAACACCTGTATAAATGGCGAGATCTCCACACACC
>Frequency_1_QualityScore_BDBF:AA9CEGHI+3<C9@HHB?EE99?FBB*?*:*1:0:?D*:BD*9?3/?;8B48)8B_Mismatch_0_Sense_+_Library_PoolT
GGAGTGGAGTTTTGTGTCTTGTCTTCATTACATGCAAGTGTTATGGATTGTTTCTATAAT
>Frequency_1_QualityScore_DDHFAFBCG@GHGCEECEGGCEF4AFDHEEEGG@:DB4CDHGHI<?FGD)0?4?9**9BG@@8BA3(8@@FGG;>@1A_Mismatch_0_Sense_+_Library_PoolT
TCTTGTCTTCATTACATGCAAGTGTTATGGATTGTTTCTATAATGGCTGAAAAGTCAAAATGTTTGTATTTATATCGG
>Frequency_1_QualityScore_DD42<CFFIBE2AIH<B@::<2C?C9EE499?FF>1C@B<?:B*9?**09B>3?9BF>FGE_Mismatch_0_Sense_+_Library_PoolT
ACATGCAAGTGTTATGGATTGTTTCTATAATGGCTGAAAAGTCAAAATGTTTGTATTTATA
>Frequency_1_QualityScore_FFHHHHHJJJJIFHHHIJJJHJJECHHGIIIIGIJGIIIGIJJEFHIIIJGJGHIHGHGIIFGCEGGBEGH7A;C;?@?;@A;;A@@C>;5=BC_Mismatch_0_Sense_+_Library_PoolT
ATTACATGCAAGTGTTATGGATTGTTTCTATAATGGCTGAAAAGTCAAAATGTTTGTATTTATATCGGCAGATAGTTGTCTTCATAACCGTATA
>Frequency_1_QualityScore_DFHGHHDHFFHHGIJHIFGDCEGHGHCCHIGIJGGBGIGHEFIIJFIIJJFIJIJHECEHGEHHGHECE?>A?;BFFCDCDEEEEDDA?B@BDD_Mismatch_0_Sense_+_Library_PoolT
TCTTCATAACTATATAACACCTGTATAAATGGCGAGATCTCCACACACCTATTTGTAATATTGATAATTTCTTTATTATAAACCTTGGGTTTAC
>Frequency_1_QualityScore_FFHHGHGJIJJIJIHHJIIIIJJGIJI_Mismatch_0_Sense_+_Library_PoolT
TTATAAACCTTGGGTTTACATTTATTA
>Frequency_1_QualityScore_FFHHHHHJJJJJIJJJJJIJIJJJIIJJJJGIJJJJJIJJJJJGHIGIJIJJJJJJJJJHHHHHHHFFFFFEEFEEEEDDDDDDDEDDDDCDDD_Mismatch_2_Sense_+_Library_PoolT
TATAGCGGCAGATAATTGTCTTCATAACCGTATAATGTATGAGTTATCTTCATAACTATATAACACCTGTATAAATGGCGAGATCTCCACACAC
>Frequency_1_QualityScore_FFHHHHHJJJJJIIIJEHJJIJJJJJJFEHIJIJJJJIJJJJJGIJJH?FH_Mismatch_0_Sense_+_Library_PoolT
CTTCATTACATGCAAGTGTTATGGATTGTTTCTATAATGGCTGAAAAGTCA
>Frequency_1_QualityScore_FFHGHHHJJJJJJJJJJJJJJJJJGIJJJJJJJJJIJJJJJJIJJJJJ_Mismatch_0_Sense_+_Library_PoolT
GCGAGATCTCCACACACCTATTTGTAATATTGATAATTTCTTTATTAT
>Frequency_1_QualityScore_FFGHHGHJJJJJJJJJJJJJJJIJJJJIHHJJJIJJJJJJJJJJJJJIJJJJHJJEIIJJIJIIGHHFHHHFFFFFFFFEEDEEED?@BCC_Mismatch_0_Sense_+_Library_PoolT
TCATAACTATATAACACCTGTATAAATGGCGAGATCTCCACACACCTATTTGTAATATTGATAATTTCTTTATTATAAACCTTGGGTTTAC
>Frequency_1_QualityScore_DEFHHHHJJJEFHIJIEHHGI<CFHHGGHGHJGGBGIDH@GAHICHIGIJEEEH@?CDFFFFFCACCEE@>BCCDCCDCC:@A;@ADCCDA(2?_Mismatch_0_Sense_+_Library_PoolT
TGAATTCCTTGTTTTGCAGGGTGGGGAGAAGGAGTGGAGTTTTGTGTCTTGTCTTCATTACATGCAAGTGTTATGGATTGTTTCTATAATGGCT
>Frequency_1_QualityScore_FFHFHHHIIIIIJJJIJHIIJGGIJIJIHIIIIJJJJJIJJJIJJJIIHHIIJJEIJJJHCHHEEHHHFFFDFFFEDEECECED>>CCCCCCA?_Mismatch_0_Sense_+_Library_PoolT
GTTATCTTCATAACTATATAACACCTGTATAAATGGCGAGATCTCCACACACCTATTTGTAATATTGATAATTTCTTTATTATAAACCTTGGGT
>Frequency_1_QualityScore_FFHHHHHJJJJJJJJJIJJJJJJJJJJHIJIJJJJIIJJJJJJIJIJJIJJJJHHHHHHDFFFFFFEEEEDEEEDEDDDDDEEEDDDDDDDDD@_Mismatch_0_Sense_+_Library_PoolC
GTTATCTTCATAACTATATAACACCTGTATAAATGGCGAGATCTCCACACACCTATTTGTAATATTGATAATTTCTTTATTATAAACCTTGGGT
>Frequency_1_QualityScore_FFFHFHHJJEHIIJJJIJJJJJJJJJJJJJJJ_Mismatch_0_Sense_+_Library_PoolT
CCTATTTGTAATATTGATAATTTCTTTATTAT
>Frequency_1_QualityScore_FDFHHHFHICHGGJIJGHGIGGJE>FAGGIJJICFHGEG9DDCHGB@FFEG:FGC88CAEGIIIJE;=CHHFF;BDDFFAA6;;@(;;>@CDED_Mismatch_0_Sense_+_Library_PoolT
ATAATGTATGAGTTATCTTCATAACTATATAACACCTGTATAAATGGCGAGATCTCCACACACCTATTTGTAATATTGATAATTTCTTTATTAT
>Frequency_1_QualityScore_FFHHHHHJJJJJHIJJJJJJJJJJJJJJJJJJJJJJJIJJJJJJJJHIJJJJJJJJJJII_Mismatch_1_Sense_+_Library_PoolT
CAGACCTATTTGTAATATTGATAATTTCTTTATTATAAACCTTGGGTTTACATTTATTAA
>Frequency_1_QualityScore_FFFFHHHJJJHIIJHIIJJIJIJIJJIJJGIJJIDHIIJIGIDGIEHIJJJJJJJJIJJIJGIIH@DE?EEEE@DDFFFC=CDCDBA;CA@>@5_Mismatch_0_Sense_+_Library_PoolT
AGTGTTATGGATTGTTTCTATAATGGCTGAAAAGTCAAAATGTTTGTATTTATATCGGCAGATAGTTGTCTTCATAACCGTATAATGTATGAGT
>Frequency_1_QualityScore_@AD<2CD@C+A3:<E<<C9C9<9FCCEED9?D9<?*0:D3*:*?***9BA_Mismatch_2_Sense_+_Library_PoolT
GTGTCTTGTTTTCATTACATGCAAGTGTTATGGATGGTTTCTATAATGGC
>Frequency_1_QualityScore_FFHHGHHJJJIJJJJJJJJJIJJJGHHIJIJJIJJJHIG_Mismatch_0_Sense_+_Library_PoolT
AATGTATGAGTTATCTTCATAACTATATAACACCTGTAT
>Frequency_1_QualityScore_FDHHFHHIJJIHIGGIIJJJJIDGGGGIJJJGDBFDHGJHGII?FIHIGJIJEGG@AHFHGI4@DDEEHCEHEDFFFACCEEED@CDCCC;>@@_Mismatch_0_Sense_+_Library_PoolT
GTTATGGATTGTTTCTATAATGGCTGAAAAGTCAAAATGTTTGTATTTATATCGGCAGATAGTTGTCTTCATAACCGTATAATGTATGAGTTAT
>Frequency_1_QualityScore_FFHHHHHJIJIIGIJJIIJJJGHIIIJIIJJJIJIHHJJJFGIGIJJJJIJHHIGJJJIJJJJIIEEEHCHFFFDDDEEEEEEEEDECCAD_Mismatch_0_Sense_+_Library_PoolT
AACACCTGTATAAATGGCGAGATCTCCACACACCTATTTGTAATATTGATAATTTCTTTATTATAAACCTTGGGTTTACATTTATTAAGTA
>Frequency_1_QualityScore_FFHHHACFHIICGACIG;FHGGIIIIIIIII_Mismatch_0_Sense_+_Library_PoolT
AAAAGTCAAAATGTTTGTATTTATATCGGCA
>Frequency_1_QualityScore_FFHHHHHJJJJIJJJJJJIJ_Mismatch_0_Sense_+_Library_PoolT
ATTGATAATTTCTTTATTAT
>Frequency_1_QualityScore_FFHHHHHJJJJJJJJJJIIJJJIIIJJJJJJJJJJJJJJJJJJJIJIIIJJJJJJJBGHIIJJJJIJJIGHHI_Mismatch_0_Sense_+_Library_PoolT
GAGATCTCCACACACCTATTTGTAATATTGATAATTTCTTTATTATAAACCTTGGGTTTACATTTATTAAGTA
>Frequency_1_QualityScore_FFHHHHHJJJJJJJJJJJIIJJ?FHJJHIJJJJJJCGIIJCGIHHHHEFFFCDFEECDEEDDDEDCCDDDCACCDDDDDD?:@CAC@D@CA@AB_Mismatch_0_Sense_+_Library_PoolT
CTGAATTCCTTGTTTTGCAGGGTGGGGAGAAGGAGTGGAGTTTTGTGTCTTGTCTTCATTACATGCAAGTGTTATGGATTGTTTCTATAATGGC
>Frequency_1_QualityScore_FFHHHHHJJJJJJJJJJJJHGIJJJJIJJJJIHIJJJJJJJJJJJJJJIIJIJIJJJIJJJJGIJIIIIEHDFFFEEEDEDDDDDCDDEEDEED_Mismatch_1_Sense_+_Library_PoolT
ATAATTGTCTTCATAACCGTATAATGTATGAGTTATCTTCATAACTATATAACACCTGTATAAATGGCGAGATCTCCACACACCTATTTGTAAT
>Frequency_1_QualityScore_FFHHHGFHIIJHIHIJJ>EHBF?ADHFEGHGG<FGFHDHDGGHBGHC?FFDDBF>DCBECBA(8CF3)=@CHE:?)?A76;)?B_Mismatch_0_Sense_+_Library_PoolT
GTGGAGTTTTGTGTCTTGTCTTCATTACATGCAAGTGTTATGGATTGTTTCTATAATGGCTGAAAAGTCAAAATGTTTGTATTT
>Frequency_1_QualityScore_FFHHFHAEHDHGHIJJIHIJJJA:1?GCDFIAFCDDFAHE9FFGEGGH>BF;<FF7@7B;C==ACH=.7?C7(6(;AE;;5;@;55;@C_Mismatch_1_Sense_+_Library_PoolT
AAGGAGTGGAGTTTTGTGTCTTGTCTTCATTACATGCAAGTGTTATGGATTGTTTCTATAATGGCTGAAAAGGCAAAATGTTTGTATTT
>Frequency_1_QualityScore_FFGHHHHJJJJJJJJJJJJJJJJGIHIJJJJJJJJJJJJIJJJJIIJJIJJJJIJJJJJJJJJJJHHGHHHHFFFFFDCDDDCDDEEDEDEDDD_Mismatch_1_Sense_+_Library_PoolT
ATATAACACCTGTATAAATGGCGAGATCTCCACACACCTATTTGTAATATTGATAATTTCTTTATTATAAACCTTGGGTTTACATTTATTAAGC
>Frequency_1_QualityScore_FFHHFHHHHHIIJIHIJJJI<FBGHECHIGIGIEIHEHFHFGGGGID9?DBFGHGGG<GC@CHFB2BEH;.==AEF)=7@CD;@CACCCE_Mismatch_0_Sense_+_Library_PoolT
GGAGTGGAGTTTTGTGTCTTGTCTTCATTACATGCAAGTGTTATGGATTGTTTCTATAATGGCTGAAAAGTCAAAATGTTTGTATTTATA
>Frequency_1_QualityScore_FFHFHHHJJJJJJJJJJJJJJJJJJJJJJJJJJJJJJIJJIJHJJJJJJJIJJJJJIIJJJHHHHGHHFDFFFFFFEEEEEEEEEEDDDDDDDD_Mismatch_0_Sense_+_Library_PoolT
GAGTTATCTTCATAACTATATAACACCTGTATAAATGGCGAGATCTCCACACACCTATTTGTAATATTGATAATTTCTTTATTATAAACCTTGG
>Frequency_1_QualityScore_FFHHHHHJJJJJJJJJHIJJJJJJJJJJJJJJIJJJJJJJJJIJJJIHJIHHIEIJJJJIJJJJJIHHHFFFFFEFEDEEFEEEECDFEDEDDD_Mismatch_0_Sense_+_Library_PoolT
CCGTATAATGTATGAGTTATCTTCATAACTATATAACACCTGTATAAATGGCGAGATCTCCACACACCTATTTGTAATATTGATAATTTCTTTA
>Frequency_1_QualityScore_FFHFHHHJJIIJIJJJJJIJIJJJIJJIJJJJIJJJJJJJJJJJJJJJJJIJJJJIJJIJHHHHHFFDECEDEEEEEEEFFEDEEDDFEDEDDD_Mismatch_0_Sense_+_Library_PoolC
CCGTATAATGTATGAGTTATCTTCATAACTATATAACACCTGTATAAATGGCGAGATCTCCACACACCTATTTGTAATATTGATAATTTCTTTA
>Frequency_1_QualityScore_FFHHFHHJJGHIIJJGFEEHEDGI<FFGHIGGIFHDGFGGGGHI>BFHHAFGFHGCGGG=.=CGE7=)==A:?7?C?;>@DE3>_Mismatch_1_Sense_+_Library_PoolT
GGAGTTTTGTGTCTTGTCTTCATTACATGCAAGTGTTATGGATTGTTTCTATAATGGCTGAAAAGTCAAAATGTTTGTATTTAC
>Frequency_1_QualityScore_ADFAAHHBFHIG@EHIIIGIIGGEH9CGDF?FHH9FG9?B>FD*?BDDCEE@HEC8BFF@_Mismatch_0_Sense_+_Library_PoolT
GAGAAGGAGTGGAGTTTTGTGTCTTGTCTTCATTACATGCAAGTGTTATGGATTGTTTCT
>Frequency_1_QualityScore_DEHHHHHIJJJJJJ<FHIGIJJJJJJJJJJIJJJIIHBGHIJJJIIJIJJJIIIJJJJIGGGEHHHGFHFDFFFFFFEEEEEEEEDDCDDDD?B_Mismatch_1_Sense_+_Library_PoolT
TTATCTTCATAACTGTATAACACCTGTATAAATGGCGAGATCTCCACACACCTATTTGTAATATTGATAATTTCTTTATTATAAACCTTGGGTT
>Frequency_1_QualityScore_DDHBFFHGBAFHIAIIBHHIAEHHGGIHDH@GGIIIIE?:BFIIEHIIIIIIGBDG_Mismatch_0_Sense_+_Library_PoolT
ATTTGTAATATTGATAATTTCTTTATTATAAACCTTGGGTTTACATTTATTAAGTA
>Frequency_1_QualityScore_FFHHHHHJJAEHIJCHHGIJGI?DHFIEHJJJGHHIJJDEGHHGGIHEH@EEEFEE@CACCEEEACD?;;A@A;>>C>@C<?<,_Mismatch_0_Sense_+_Library_PoolT
TTTGCAGGGTGGGGAGAAGGAGTGGAGTTTTGTGTCTTGTCTTCATTACATGCAAGTGTTATGGATTGTTTCTATAATGGCTGA
>Frequency_1_QualityScore_FFHHCFHJJJJJJJJIJ?HHHIHIIJJHJIIJJIGHGIEHIJGIGHEGGHE?C?CEFFFBEEA;@C@@;>BCC:@???9>CC:(5>CCD>>:@D_Mismatch_0_Sense_+_Library_PoolT
AGGGTGGGGAGAAGGAGTGGAGTTTTGTGTCTTGTCTTCATTACATGCAAGTGTTATGGATTGTTTCTATAATGGCTGAAAAGTCAAAATGTTT
>Frequency_1_QualityScore_FFHG?FHGHIGBDHGGGIGGGIGIIIIFFH?FHIIIIIJJIIJJIGI_Mismatch_0_Sense_+_Library_PoolT
ATTGATAATTTCTTTATTATAAACCTTGGGTTTACATTTATTAAGTA
>Frequency_1_QualityScore_FFHHFHCFHEHHIIJJJJHIGIEGGGIIEHIJJJIJIHGIGIGIJJJIHIIFFHIGGGIIJI@GIHH@EHD3.;;CCC@@;>CC=C>@CB_Mismatch_1_Sense_+_Library_PoolT
AAGGAGTGGAGTTTTTTGTCTTGTCTTCATTACATGCAAGTGTTATGGATTGTTTCTATAATGGCTGAAAAGTCAAAATGTTTGTATTTA
>Frequency_1_QualityScore_FFHHHHHJJJHGJIGJJJJJJIHIJJJJJJJJJJJJJHIJJIDHIJJJJIHIIIIIIJIIJIIIEGHGH=EFD?????CC@@C@@>C85?BCDC_Mismatch_0_Sense_+_Library_PoolT
TACATGCAAGTGTTATGGATTGTTTCTATAATGGCTGAAAAGTCAAAATGTTTGTATTTATATCGGCAGATAGTTGTCTTCATAACCGTATAAT
>Frequency_1_QualityScore_ADFHFHHIIIIBFGEIGG@FFIEHHHGHGIIGII@DCH@_Mismatch_0_Sense_+_Library_PoolT
CTTCATAACCGTATAATGTATGAGTTATCTTCATAACTA
>Frequency_1_QualityScore_FFHHHFHFHHIHIJJHJIIHHIGIFIGHIJJIJJBEHIG@DGIJIHIDGEBDFGIIBDCGIGGHJJ899;(;6;>@A55;>@>C?5<A3>>;;>_Mismatch_2_Sense_+_Library_PoolT
ATGCAAGTGTTATGGATTGTTTCTATAATGGCTGAAAAGTCAAAATGTTTGTATTTATATTGGCGGATAGTTGTCTTCATAACCGTATAATGTA
>Frequency_1_QualityScore_FFHHHHHJJJJIJJJJJJJJJDIJJGFHIIJJJIIIIIFIIJJJJJJJJJJJIHIJGFHHEGHIGAEEHEEDDFEEEEEFEECCCCDDCCCFDD_Mismatch_2_Sense_+_Library_PoolT
GGATTGTTTCTATAATGGCTGAAAAGTCAAAATGTTTGTATTTATATCGGCAGATAGTTGTCTTCATAACCGTATAATGTATGAGTTATCTTTC
>Frequency_1_QualityScore_FFHHHHHJIJIJGHHJIJJIJJIJJJJIIIJJJJJJIJIJJJJJJJI?FHHIIJIJJJJIIIHG_Mismatch_2_Sense_+_Library_PoolT
CCAGACCTATTTGTAATATTGATAATTTCTTTATTATAAACCTTGGGTTTACATTTATTAAGTA
>Frequency_1_QualityScore_DBFB<2A4CBBE@<<,<<F:C+<F3CDB?4F?<**?@CD=?BFEG9B*?4DF:08988=CFE_Mismatch_1_Sense_+_Library_PoolT
TATTACATGCAAGTGTTATGGATTGTTTCTATAATGGCTGAAAAGTCAAAATGTTTGTATTT
>Frequency_1_QualityScore_FFHHHHHJHIJJJIJJJJJJIIHIJJJJJJJIIGIFIHIJJJJJJJJJJJJJJIIJJJJIIJIJJJIJIABHHFFFFFDDEDBDBDCDDEEDEE_Mismatch_1_Sense_+_Library_PoolT
GATAATTGTCTTCATAACCGTATAATGTATGAGTTATCTTCATAACTATATAACACCTGTATAAATGGCGAGATCTCCACACACCTATTTGTAA
>Frequency_1_QualityScore_FFHHHHHJJJJJIIJIJJIJJJJJJIIJJJJJJIJJJJIJJJJJJJJJIJJJIHHIJJJJJHHHHBHFFEDFFFDDDBDDDDDDDCDDDDDCDD_Mismatch_1_Sense_+_Library_PoolT
CGGCAGATAATTGTCTTCATAACCGTATAATGTATGAGTTATCTTCATAACTATATAACACCTGTATAAATGGCGAGATCTCCACACACCTATT
>Frequency_1_QualityScore_FFFDDHAHGGHHHG<?G3EGHGIIGEDHGGBDDGHDHIIEGGDEEGIICCGGGGGI;;C3@EHAH>?7377;B@=6_Mismatch_0_Sense_+_Library_PoolT
GTGGGGAGAAGGAGTGGAGTTTTGTGTCTTGTCTTCATTACATGCAAGTGTTATGGATTGTTTCTATAATGGCTGA
>Frequency_1_QualityScore_FFHHHHGJJIJJJJJJHHJJJJJJIJJGFHIIJJJJJGHIJIJIIIJEBFGGHJEEFHIEC@AFIGHGIGIIHFF;@@;>CC@@;@A@CAC@C2_Mismatch_0_Sense_+_Library_PoolT
CTTCATTACATGCAAGTGTTATGGATTGTTTCTATAATGGCTGAAAAGTCAAAATGTTTGTATTTATATCGGCAGATAGTTGTCTTCATAACCG
>Frequency_1_QualityScore_FFFFHHHHJJJJHIGHJJGEGHIGCGIGIIIIIJJJFHHIEIIJHIHGBFHGIFHEIIEGCHG;GHI;)7@DHH>:=AH;;;??C6>;6;3>==_Mismatch_1_Sense_+_Library_PoolT
AGTGGAGTTTTGTGTCTTGTCTTCATTACATGCAAGTGTTATGGATTGTTTCTATAATGGCTGAAAAGTCAAAATGTTTGTATTTATAGCGGCA
>Frequency_1_QualityScore_FFHHHHHJJJJJJJJIJJJJJJJJJJJJJJJJJJJJJJJJJJJJJJJJIJJIJHJIHIJJJJJHHHHHHEFFFFFFFFE_Mismatch_1_Sense_+_Library_PoolT
TTCATAACTATATAACACCTGTATAAATGGCGAGATCTCCACACACCTATTTGTAATATTGATAATTTCTTTATTATCA
>Frequency_1_QualityScore_DFFHHDBGHEEGICEIGHG>EH92AFFIJGGHEGJJGIIJBHG?DBBD3BD9BFG>FHIICHIJH1@A@:???@;;).).;ACA_Mismatch_0_Sense_+_Library_PoolT
TTACATGCAAGTGTTATGGATTGTTTCTATAATGGCTGAAAAGTCAAAATGTTTGTATTTATATCGGCAGATAGTTGTCTTCAT
>Frequency_1_QualityScore_FFHHHHHJJJJJJJJJIJJJJJJIIJJJJHIJJJJJJJJJJJJJJIJIIJJJJJJJIIIHIJGGGIIJHHFHHFFFFFDDDDBDDEEEEEDDEE_Mismatch_1_Sense_+_Library_PoolT
ATTGTCTTCATAACCGTATAATGTATGAGTTATCTTCATAACTATATAACACCTGTATAAATGGCGAGATCTCCACACACCTATTTGTAATATT
>Frequency_1_QualityScore_FFHGFGHJJJJJJJJJDHIJJJIJJIJJJHIIJJJJJJIJJJJIJHJIIIJJJJJGIIIJIIIGEGIHFDDEFFFEEDDDDDCCDDDDEEEEED_Mismatch_1_Sense_+_Library_PoolC
ATTGTCTTCATAACCGTATAATGTATGAGTTATCTTCATAACTATATAACACCTGTATAAATGGCGAGATCTCCACACACCTATTTGTAATATT
>Frequency_1_QualityScore_FFHHFHHJJIIIGHGHIH@HEIIIGIIHHGIGIJIGGH@CFIDD@GDHG@HGH7(9DHD=BFFGGA>=FC;@CCEIACAC=;BD_Mismatch_0_Sense_+_Library_PoolT
TTGTGTCTTGTCTTCATTACATGCAAGTGTTATGGATTGTTTCTATAATGGCTGAAAAGTCAAAATGTTTGTATTTATATCGGC
>Frequency_1_QualityScore_DBFDADDDFBCFEHII<CEFHCDGDHFHF?GFH>B<FCIA?DDHHEHBDF<@:7;CHHG>>EIHEFHDDCCEC>CDEDFEE_Mismatch_2_Sense_+_Library_PoolT
GTATAATGTATGAGTTATCTTCATAACTATATAACACCTGTATAAATGGCGAGATCTCCACACACCTATTTGTAATATTAC
>Frequency_1_QualityScore_DDHHHHHJJJJJJJIJJJJJJJJJJJHIJJJIJIIIJIJIIJJJJIJJJIJJJIJJJJHIIIHGHHHGFFFFFFFFEDDEEEEDEDDDDDDDBD_Mismatch_0_Sense_+_Library_PoolT
TTATCTTCATAACTATATAACACCTGTATAAATGGCGAGATCTCCACACACCTATTTGTAATATTGATAATTTCTTTATTATAAACCTTGGGTT
>Frequency_1_QualityScore_FFHHDHHJIJIJGIHGGGEHGGGGIIFGFIGGHDCHIJIGHHIJJCGGHGIIIEHGHGGH:DGGGGHHGHGFECFF;BEBDDCEEECA@AC@=<_Mismatch_0_Sense_+_Library_PoolC
TTATCTTCATAACTATATAACACCTGTATAAATGGCGAGATCTCCACACACCTATTTGTAATATTGATAATTTCTTTATTATAAACCTTGGGTT
>Frequency_1_QualityScore_FFHHHHHHIJJJHJIGFHIEH@FDFGGHIJI@FHIGFHCHGIID=GHEAEHHF@C@D@BCCBB<@>:(;:5>CC:;C@A>A58<ACDCC@@:::_Mismatch_0_Sense_+_Library_PoolT
CAAGTGTTATGGATTGTTTCTATAATGGCTGAAAAGTCAAAATGTTTGTATTTATATCGGCAGATAGTTGTCTTCATAACCGTATAATGTATGA
>Frequency_1_QualityScore_=2:;?DBE?C:?C@E?<?ECEF4CC?C>CDE>C*_Mismatch_1_Sense_+_Library_PoolT
GACCTATTTGTAATATTGATAATTTCTTTATTAT
>Frequency_1_QualityScore_FFHHGHHJIJJJIHIJJJHIIJJJJJJJJJJGIJJIJJJJJJJJJJIJGIJIJJJJGIJIIJIJIIGHEEH?BBEEEEFEE_Mismatch_0_Sense_+_Library_PoolT
ACCTGTATAAATGGCGAGATCTCCACACACCTATTTGTAATATTGATAATTTCTTTATTATAAACCTTGGGTTTACATTTA
>Frequency_1_QualityScore_FDHHHHHJJJJJJIJJJIIJJJJHHGIJJJIJJJJHIJJIJJIJJJJJFHIJJJJIJHHHHHHFFFFFFFEDEEEDEFEEEEDDDDDDDDDDDD_Mismatch_2_Sense_+_Library_PoolT
GTATTTATAGCGGCAGATAATTGTCTTCATAACCGTATAATGTATGAGTTATCTTCATAACTATATAACACCTGTATAAATGGCGAGATCTCCA
>Frequency_1_QualityScore_DEHDHHHGIDEGHIGIIIIIF;FHGBHGHIGGIGIIIIIGCHIIHCC9BFGEHCCFIGHCHIIIIICEFFFGFFFFFF=??CCCDEDC_Mismatch_0_Sense_+_Library_PoolT
ATATAACACCTGTATAAATGGCGAGATCTCCACACACCTATTTGTAATATTGATAATTTCTTTATTATAAACCTTGGGTTTACATTTA
>Frequency_1_QualityScore_BDDDD?D+<EBE@FFEEFEFCFE+:*:C?9CDDFCDEDD?ADDEI9BDEDADD?<CA<<=4B4)/(=@(..=3=)=7=A:?;?A_Mismatch_0_Sense_+_Library_PoolT
GAAGGAGTGGAGTTTTGTGTCTTGTCTTCATTACATGCAAGTGTTATGGATTGTTTCTATAATGGCTGAAAAGTCAAAATGTTT
>Frequency_1_QualityScore_FDHHHHHIGIHJGH?FHEIHIIIJGHGIJJGDDGIGIIIGIJJIIHIICHHHGIGIAHH>7?C>;7@;BA>CAC=(5@C(-5,>CD3:;AD><>_Mismatch_0_Sense_+_Library_PoolT
GTGGGGAGAAGGAGTGGAGTTTTGTGTCTTGTCTTCATTACATGCAAGTGTTATGGATTGTTTCTATAATGGCTGAAAAGTCAAAATGTTTGTA
>Frequency_1_QualityScore_>;FDAFFE+222A4A:F9::<9?+2A+?G4**11)?DGF))0?FFF<3//?B_Mismatch_2_Sense_+_Library_PoolT
CATGCAAGAGTTATGGATTGTTTCTATAATGGCTGAAAAATCAAAATGTTTG
>Frequency_1_QualityScore_AA<<22,AAEE1FF1<99<+1)1C19?D??D<C9D4?<*B09B<D?DDAB*8>=)88=@C;A-\-?;).7)>;1==AAAA>3>A_Mismatch_2_Sense_+_Library_PoolT
CTTCATAACCGGATAATGTGTGAGTTATCTTCATAACTATATAACACCTGTATAAATGGCGAGATCTCCACACACCTATTTGTA
>Frequency_1_QualityScore_FFHDFHDHFHHJIGHGIIJ>CADG@<FHDHHIGHBGGBFDGGIHJFHHB8CHAF@GCFF@GCC@(=CH>77?@EF@A;@A665>@D;@;B_Mismatch_0_Sense_+_Library_PoolT
GAGTGGAGTTTTGTGTCTTGTCTTCATTACATGCAAGTGTTATGGATTGTTTCTATAATGGCTGAAAAGTCAAAATGTTTGTATTTATAT
>Frequency_1_QualityScore_FFHFHGHJJHIAHHHIHIJJJJJIJJJGFGGIGCHICGECAHDHEBFBFHGGIEFD;.@E;?.?7?=);@?=(6>A;(-;_Mismatch_0_Sense_+_Library_PoolT
GGGAGAAGGAGTGGAGTTTTGTGTCTTGTCTTCATTACATGCAAGTGTTATGGATTGTTTCTATAATGGCTGAAAAGTCA
>Frequency_1_QualityScore_FFHHHHHJJJJJIJJJJJIHHIIIIJJJIJIBHIIIIJIJJFIIIIAHIJHBDFJIJGG=FHG@FGIJGGHIEGHHFD=AA@;B>;>@A>;C>C_Mismatch_1_Sense_+_Library_PoolT
CGTCTTCATTACATGCAAGTGTTATGGATTGTTTCTATAATGGCTGAAAAGTCAAAATGTTTGTATTTATATCGGCAGATAGTTGTCTTCATAA
>Frequency_1_QualityScore_DEHHHHHJJJJJJHIJJJJJJJJJJJJJJJJJIJJJJJJJJJJJIJJJJJJJJJIIJJJJJJJJJHAHFBCEFFFEEEEDEEF_Mismatch_0_Sense_+_Library_PoolT
TATAAATGGCGAGATCTCCACACACCTATTTGTAATATTGATAATTTCTTTATTATAAACCTTGGGTTTACATTTATTAAGTA
>Frequency_1_QualityScore_BDD>B?DB@E3)+<@CE@)?B;DD;)00//?D8B@BBCAECD=)....7A;;CACD_Mismatch_1_Sense_+_Library_PoolT
TGTTTTGCAGGGAGGGGAGAAGGAGTGGAGTTTTGTGTCTTGTCTTCATTACATGC
>Frequency_1_QualityScore_FFHHHHFHHIIJJJIJJIHJJIJIGIJJJJJJJHIIIIGIHIJJJJGIJJIJJJJJJJJJIJJIJIE>CCACBEFFFCDEEEED=BDDFDDCCD_Mismatch_0_Sense_+_Library_PoolT
TGCAAGTGTTATGGATTGTTTCTATAATGGCTGAAAAGTCAAAATGTTTGTATTTATATCGGCAGATAGTTGTCTTCATAACCGTATAATGTAT
>Frequency_1_QualityScore_FFHHFHHJIIIJJGIJJJJJJIJJJJJJJJIIJJJJHIIJJJIIIJJJJJIJIJJJJJIIJHHHHGHFFCFEFFFEEEEEEEEDDDDDDDEFED_Mismatch_0_Sense_+_Library_PoolT
AATGTATGAGTTATCTTCATAACTATATAACACCTGTATAAATGGCGAGATCTCCACACACCTATTTGTAATATTGATAATTTCTTTATTATAA
>Frequency_1_QualityScore_FFH?DHHGIJGIIIBCCGHCIGGGFGHGHEEAGGC??DF@GGI?EFEIGGEHHJDHI@GEAA7D@?)=).=;@77;B@_Mismatch_1_Sense_+_Library_PoolT
AAGTGTTATTGATTGTTTCTATAATGGCTGAAAAGTCAAAATGTTTGTATTTATATCGGCAGATAGTTGTCTTCATAA
>Frequency_1_QualityScore_FFHHHHHJIJGIJIIJGIJJAFHIJGIHIJJHJHHIIHFGIJJHJIIIJFEEEHEAEFDF>CDC>CC>A>BCDDD>CC95:?>>3>>CD@CBC@_Mismatch_0_Sense_+_Library_PoolT
GAATTCCTTGTTTTGCAGGGTGGGGAGAAGGAGTGGAGTTTTGTGTCTTGTCTTCATTACATGCAAGTGTTATGGATTGTTTCTATAATGGCTG
>Frequency_1_QualityScore_DAHAFDFHGIIGI>E:FHGIGFHIHIIIIIIIIIHBF@?DGC@?BFH@F@:FG>G4<;FHGH7;C3.=?>EECDEEDD>@A=@BCDA@5>>ACC_Mismatch_0_Sense_+_Library_PoolT
AAGTGTTATGGATTGTTTCTATAATGGCTGAAAAGTCAAAATGTTTGTATTTATATCGGCAGATAGTTGTCTTCATAACCGTATAATGTATGAG
>Frequency_1_QualityScore_D;FBHHBHIEEEGEHIHHF43<AF=A9??)?::CDFCFGE@HGHGHA@B@:FC@@@_Mismatch_0_Sense_+_Library_PoolT
TATGAGACAGATTCTACAGAAAAGAATGGGAATTCATCCAACCTCGGAAATGGCTA
>Frequency_1_QualityScore_DFHHHHHJJHJJJJJJJJJJIJHGHJJJJJJJJJJJIIJJJIIJJIJJJJJJJJJJIJGJIHHGH_Mismatch_0_Sense_+_Library_PoolT
TAACACCTGTATAAATGGCGAGATCTCCACACACCTATTTGTAATATTGATAATTTCTTTATTAT
>Frequency_1_QualityScore_FFBFHFHJJGIJIGHIIJEFEAHIIIGIGGAGIIEGGIJBHHIHIJIGCFG;FEHJJIEGIIFIHEAEAEEHFFDFBCA;@>_Mismatch_0_Sense_+_Library_PoolT
TTATCTTCATAACTATATAACACCTGTATAAATGGCGAGATCTCCACACACCTATTTGTAATATTGATAATTTCTTTATTAT
>Frequency_1_QualityScore_DFFFFHHFHBGIIIIIGGIJIIHIIIJJJIIIJIJIJJJFIGIIJJJJJGHIIGIIEEHIIICAEHHHHEBCDBDFFDCDEDCECDF_Mismatch_0_Sense_+_Library_PoolT
ATGAGTTATCTTCATAACTATATAACACCTGTATAAATGGCGAGATCTCCACACACCTATTTGTAATATTGATAATTTCTTTATTAT
>Frequency_1_QualityScore_FFHFHHHJJJJJJJJJJJJIJJIJJJJJJJIJHIHIIJJJJJIJJJIHFIJIJJJJJJJIJGJJJGEGIGFHHFFFFFDD_Mismatch_2_Sense_+_Library_PoolT
ATAATTGTCTTCATAACCGTATAATGTATGAGTTATCTTCATAACTATATAACACCTGTATAAATGGCGAGATCTCCGCA
>Frequency_1_QualityScore_FFGHHHHGIIIEFGGIGEA@B@D@DDDHIEHIJI?FCF@GC@FBGBBGG@H:DFBF?FGCC@HIG<7=)=C@CCACHA=;7ADBC7;>=AB?B?_Mismatch_0_Sense_+_Library_PoolT
TGGAGTTTTGTGTCTTGTCTTCATTACATGCAAGTGTTATGGATTGTTTCTATAATGGCTGAAAAGTCAAAATGTTTGTATTTATATCGGCAGA
>Frequency_1_QualityScore_FFHHHHHJIJJJJJJJJJJJJJJJJJIJJIJJJJJJJJJJJJJIIGJIJJIJJJJJJJJJJIJJJHHHGAEHHFFFFBEEECEEEDDEEDDCDD_Mismatch_0_Sense_+_Library_PoolT
TGTATGAGTTATCTTCATAACTATATAACACCTGTATAAATGGCGAGATCTCCACACACCTATTTGTAATATTGATAATTTCTTTATTATAAAC
>Frequency_1_QualityScore_DDFHHHHIJJGIJIIIIIIIJJJJJ@HIJIDGHEHIJIFGHHHIIIICHGIJCHJJF9<<>;B>>;>@:>CA@3@@<??CD>>>B@4>A:@@@@_Mismatch_2_Sense_+_Library_PoolT
TTATGGATTGTTTCTATAATGGCTGAAAAGTCAAAATGTTTGTATTTATATTGGCGGATAGTTGTCTTCATAACCGTATAATGTATGAGTTATC
>Frequency_1_QualityScore_FFHHHHHJJJJJJJJJJHIJJJJGHIJJJJJJJJJJHIJIGIJHJIJIGFGHHJJJJJJJJJJHHHHHHHFFFFEECEFEDEECDD:@BDDEDD_Mismatch_2_Sense_+_Library_PoolT
TGTATTTATAGCGGCAGATAATTGTCTTCATAACCGTATAATGTATGAGTTATCTTCATAACTATATAACACCTGTATAAATGGCGAGATCTCC
>Frequency_1_QualityScore_FFHHHHHJJJJJJIJJJJJJJJJJHIJJIJJIJJIGIHIIJIIIJIIJJJJIIJJJHHGGGIJJIJHGHHHGHFFFFFFFEEDEEEDDDD=@DD_Mismatch_0_Sense_+_Library_PoolC
ATCTTCATAACTATATAACACCTGTATAAATGGCGAGATCTCCACACACCTATTTGTAATATTGATAATTTCTTTATTATAAACCTTGGGTTTA
>Frequency_1_QualityScore_FDHHHHHJJJJJJIJJJJJJJJJJJJJJJIJJJIIJIJJJJIJJIJJIIJJJGJJJJHIJIIJJHHHHHHHFFFFFFFEDDEEEEDDDDDDBDD_Mismatch_0_Sense_+_Library_PoolC
TATCTTCATAACTATATAACACCTGTATAAATGGCGAGATCTCCACACACCTATTTGTAATATTGATAATTTCTTTATTATAAACCTTGGGTTT
>Frequency_1_QualityScore_FFHHHHHJIJJJJJIJJJCGHGJHIJJJJJJGHIIJGHIJJIJJJIJIHIEHHGHHCFFFF:@CE@CCCECCDCDDC>CC@>@DAC>;C?A?_Mismatch_0_Sense_+_Library_PoolC
ATTCCTTGTTTTGCAGGGTGGGGAGAAGGAGTGGAGTTTTGTGTCTTGTCTTCATTACATGCAAGTGTTATGGATTGTTTCTATAATGGCTG
>Frequency_1_QualityScore_D?1A<<<EFGG<<EGDB4B@F)1@<ACBBB995599<3<@CCA8299A@CCCC:@:(34(:AA@_Mismatch_1_Sense_+_Library_PoolC
TGAATTCCTTGTTTTGCAGGGCGGGGAGAAGGAGTGGAGTTTTGTGTCTTGTCTTCATTACATG
>Frequency_1_QualityScore_BDHH?2CFHIE@AEBGGIBEDEDHECEAGGGIIIIGC9:9?<<GCHGIA?CFDHGG@FHHII77@GGDA>CHFEHDDEDCBCECCCCCC>CDDD_Mismatch_1_Sense_+_Library_PoolC
AAAGTCAAAATGTTTGTATTTATATCGGCAGATAATTGTCTTCATAACCGTATAATGTATGAGTTATCTTCATAACTATATAACACCTGTATAA
>Frequency_1_QualityScore_FFGGHGGIJIJJIJJJJJHIJIIIJICEGGIJJIGHJJIJJJJIJIGGGG@FEGGHGCGGHCHEHHGGHHF>?CECCDC;>3;;=??DDDEDDD_Mismatch_0_Sense_+_Library_PoolC
ATAACTATATAACACCTGTATAAATGGCGAGATCTCCACACACCTATTTGTAATATTGATAATTTCTTTATTATAAACCTTGGGTTTACATTTA
>Frequency_1_QualityScore_FFDHGHAFHIJGIJJIJIJFGHGHHGIIJHIJIJJGEGHIIGCGGHGGGJJGF;AACEEBFFFF96>C@ACD>A>;@?C?(>>C9(,5@AD344_Mismatch_0_Sense_+_Library_PoolC
GCAGGGTGGGGAGAAGGAGTGGAGTTTTGTGTCTTGTCTTCATTACATGCAAGTGTTATGGATTGTTTCTATAATGGCTGAAAAGTCAAAATGT
>Frequency_1_QualityScore_FFHHHGBHIGGFIIIAFHDHIHEEGIDEGG<FHEGGIGGDDEBGHDFGGCGIHIIIBBDGG9=BFCDCE@@C;@EEB_Mismatch_2_Sense_+_Library_PoolC
GTCTTCATTACATGCAAGTGTTATGGATTGTTTCTATAATGGCTGAAAAGTCAAAATGTTTGTATTTATATTGGCGG
>Frequency_2_QualityScore_FCGHHHHJJJJJJIJJIJJIGCGIJJJJJIIIIIIIJJJJIJIIJIJJFGIIGIDGGIIGGIIHFHG@C?CFEEEEEECCADCDDCEDCDEECC_Mismatch_0_Sense_+_Library_PoolT
GTTTCTATAATGGCTGAAAAGTCAAAATGTTTGTATTTATATCGGCAGATAGTTGTCTTCATAACCGTATAATGTATGAGTTATCTTTCATAAC
>Frequency_2_QualityScore_FFHHGGGIIJJJIJGGGFHHIGHIIGIJIJJIJFIIJJIIIIIJJJGIIIIJIIIIJIJJJJIIJIJJIHHHHGFFFFFFFDCDDDDDCEDDCD_Mismatch_0_Sense_+_Library_PoolT
ATTTATATCGGCAGATAGTTGTCTTCATAACCGTATAATGTATGAGTTATCTTTCATAACTATATAACACCTGTATAAATGGCGAGATCTCCAG
>Frequency_2_QualityScore_FFHHHHHJJJIJJIHIIIIHGGIIIHIIIJIIIIJJJIJHIJJJJGIIJJIJIIIJIIJJI_Mismatch_0_Sense_+_Library_PoolT
TTTATATCGGCAGATAGTTGTCTTCATAACCGTATAATGTATGAGTTATCTTTCATAACTA
>Frequency_2_QualityScore_FFHHHHHJIIJJIIIJJHJIJIIJIIJHIIIGHIJIJJIJJIIJJJIJIJJIIIIJIIJHHIIIIIIIGBEGGGFFFEEEEEEDEEDDEEEEEE_Mismatch_0_Sense_+_Library_PoolT
TCAAAATGTTTGTATTTATATCGGCAGATAGTTGTCTTCATAACCGTATAATGTATGAGTTATCTTTCATAACTATATAACACCTGTATAAATG
>Frequency_2_QualityScore_EEHHHHGGHGIGGHGIIIIHIIIIIJGIIGIIIGIGGEFEFHHIJJIGHIJJHIIIIIIGIIIHGEEHGGFFFFEECDDEEDAACACCBBAAAC_Mismatch_0_Sense_+_Library_PoolT
GAAAAGTCAAAATGTTTGTATTTATATCGGCAGATAGTTGTCTTCATAACCGTATAATGTATGAGTTATCTTTCATAACTATATAACACCTGTA
>Frequency_2_QualityScore_FFGHGHHJJIIIJJJIIIIJIIHIIJIJIJJJJJJJIIJJIIIHIJIIIIIJJJJIIIJIIIGHHGHHHCFFEFFFEEEEEEEEDDEEEDCDDD_Mismatch_0_Sense_+_Library_PoolT
GCTGAAAAGTCAAAATGTTTGTATTTATATCGGCAGATAGTTGTCTTCATAACCGTATAATGTATGAGTTATCTTTCATAACTATATAACACCT
>Frequency_2_QualityScore_ECFFGGGGCGIIIIIGIGEHIIAIDHFIIIEH9CCGEEHHIIICEEDCAEEEEEEEEGDCEGGFEFCEACCEEECEEEEDDDEEECCC>ACBCE_Mismatch_0_Sense_+_Library_PoolT
AAAAGTCAAAATGTTTGTATTTATATCGGCAGATAGTTGTCTTCATAACCGTATAATGTATGAGTTATCTTTCATAACTATATAACACCTGTAT
>Frequency_2_QualityScore_FFGGHHGJIIIIJHGIIIGCGGIIIHGGGIIGGIIIGIGHFIEHII?EEGCGECEGHCFD?FEEF:=CEBBCBC<?CC;AAD=AECACEDACCC_Mismatch_0_Sense_+_Library_PoolT
TTCTATAATGGCTGAAAAGTCAAAATGTTTGTATTTATATCGGCAGATAGTTGTCTTCATAACCGTATAATGTATGAGTTATCTTTCATAACTA
>Frequency_1_QualityScore_FFHHHHHJJJJJJIHIGGHGIJIIJJJIJHIJJJJJIJJJJJGIIJJJJJJJJJJJJIIJJJJHHHHFFFFFFFEEECEDDDDDDEDDCDDDDD_Mismatch_1_Sense_+_Library_PoolT
ATATCGGCAGATAGTTGTCTTCATAACCGTATAATGTATGAGTTATCTTTCATAACTATATAACACCTGTATAAATGGCGAGATCTCCAGACCT
>Frequency_1_QualityScore_FDHHHDFEFHIHIJGHGIIIGIIJIJIGIIEHFFCIHHIGHEDGHEGGDCFHIJJCGGIGGC=DHHJGFCAHHFACB>D_Mismatch_0_Sense_+_Library_PoolT
AAGTCAAAATGTTTGTATTTATATCGGCAGATAGTTGTCTTCATAACCGTATAATGTATGAGTTATCTTTCATAACTAA
>Frequency_1_QualityScore_FFHHGHHJIJIJJJFCCHHGJGJJDGGIGIIIIIIIJJIGGJJJJIJJBGCHGIIGIJJIIIIEHGEHIIHHHHDBED_Mismatch_0_Sense_+_Library_PoolT
CACACACCTATTTGTAATATTGATAATTTCTTTATTATAAACCTTGGGTTTACATTTATTAAGTAAAGATTTTTGTGA
>Frequency_1_QualityScore_FFHHHHHIJJJJHHIJJJIJHIJJHJJJJJJJJJJJJJJJIJIFIGGIJJJGJIIJIIEHHGHHHHHFFFECEFDEEFEEEEDDDDCDCDDDDD_Mismatch_0_Sense_+_Library_PoolT
ATGGCTGAAAAGTCAAAATGTTTGTATTTATATCGGCAGATAGTTGTCTTCATAACCGTATAATGTATGAGTTATCTTTCATAACTATATAACA
>Frequency_1_QualityScore_FFGHHHHJJJJJIJIJJIJJJJIJJJJIJJJJJIJJJJJIJFHIHIJJJJIJJJJIIJIHIJJI_Mismatch_0_Sense_+_Library_PoolT
CTATTTGTAATATTGATAATTTCTTTATTATAAACCTTGGGTTTACATTTATTAAGTTAATTTA
>Frequency_1_QualityScore_FFHHHHHJJJJJJJJJIJJJIHIIIIIJJJJJJJJJIJJJJJJJJIJIJJJJJIJHIIJJJIJJJJJIIGHIIIIHHHHFHFFFC_Mismatch_0_Sense_+_Library_PoolT
AGATCTCCACACACCTATTTGTAATATTGATAATTTCTTTATTATAAACCTTGGGTTTACATTTATTAAGTAAAGATTTTTGTGA
>Frequency_1_QualityScore_FFHHHHHJJJJJJJIJJJJJIJJJIJJJIJJJJIJJJJJJJJIJJJJJJJJJJJJJJJIJJJIJJHHEHDFFFFFEDEEDFECFDCCCDDDDDD_Mismatch_0_Sense_+_Library_PoolT
GTATAAATGGCGAGATCTCCACACACCTATTTGTAATATTGATAATTTCTTTATTATAAACCTTGGGTTTACATTTATTAAGTAAAGATTTTTG
>Frequency_1_QualityScore_FFHHHGHHIJJJJIJIIGHIIJJGIHIIJIJIIHDGEHCAGHJJJJJJJJJIGGIJIGDDGGGJJCGHHHDHHEDFFBDFD_Mismatch_0_Sense_+_Library_PoolT
GAAAAGTCAAAATGTTTGTATTTATATCGGCAGATAGTTGTCTTCATAACCGTATAATGTATGAGTTATCTTTCATAACTA
>Frequency_1_QualityScore_D;:2A:C42<2CFE;:<F<<94++2A<***11::CDI@>BBDE?49*9?9**9?DEI:*.8@---5=C>;??75_Mismatch_1_Sense_+_Library_PoolT
TCTTCATAACCGTATAATGTATGAGTTCTCTTCATAACTATATAACACCTGTATAAATAGCGAGCTCTCCACAC
>Frequency_1_QualityScore_DFHGHHHHIIIJJHJJJFGGIJEGIIJJJJJJIJIIEHGIIJJJIJJIJJJ;FGHJJJGIJJIICGGHHHHFHFFDCDFF_Mismatch_0_Sense_+_Library_PoolT
AAAAGTCAAAATGTTTGTATTTATATCGGCAGATAGTTGTCTTCATAACCGTATAATGTATGAGTTATCTTTCATAACTA
>Frequency_1_QualityScore_FFHHHHHJJJJJJJJJFHIJJJIIHGJJHIJJJJJIJIJJJJJEHHI?CCFHJJJJJGIGII@EHHHEFFFCCEDCDEEEEFECADDDDDDDDE_Mismatch_0_Sense_+_Library_PoolT
TATAATGGCTGAAAAGTCAAAATGTTTGTATTTATATCGGCAGATAGTTGTCTTCATAACCGTATAATGTATGAGTTATCTTTCATAACTATAT
>Frequency_1_QualityScore_FFHHHHHJJIJJIJJIIIGIGIIJIIJJJJGIIJJJJJJJJIJIIIJJJJIIJIHIJIIIIJHIIIJHHHHHEFFFFFFEDDDDDCEDCDDDDD_Mismatch_0_Sense_+_Library_PoolT
TATATCGGCAGATAGTTGTCTTCATAACCGTATAATGTATGAGTTATCTTTCATAACTATATAACACCTGTATAAATGGCGAGATCTCCAGACC
>Frequency_1_QualityScore_FFHHHHHJIJJJJDHHIJJJJHIIJGGJJJJJJJJJJJJJDIJIBFHEHIJJJJIJJJJHIIIGHHHHHHFEEFFFFEFEEEEEEDDD_Mismatch_0_Sense_+_Library_PoolT
AATGGCTGAAAAGTCAAAATGTTTGTATTTATATCGGCAGATAGTTGTCTTCATAACCGTATAATGTATGAGTTATCTTTCATAACTA
>Frequency_1_QualityScore_FFHHHHHJHJJJJJJJJJIJJJJJJJJJJJJJJJIJJJJJJJGIJJIJJJJJJJJJJIJJJJIJJJJJJIHCH_Mismatch_0_Sense_+_Library_PoolT
CCTATTTGTAATATTGATAATTTCTTTATTATAAACCTTGGGTTTACATTTATTAAGTAAAAATTTTTGTGAA
>Frequency_1_QualityScore_FFHHHHHJIIGIGHGIEHIICGGGIIJIBFHIJJJGIGIJIDGIIGIJGIIJII_Mismatch_2_Sense_+_Library_PoolT
TATCGGCAGATAGTTGTCTTCATAACCGTATAATGTATGAGTTATCTTTCATAA
>Frequency_1_QualityScore_FFGHHHHJJIJJJJI<FHHIJHHFIIGFIJJJIJJJJFCHD<:AFG4@7@CEG>DHE=AE<;?9>CC;>>B;>A;CCDCDED>ADACDCCCA:;_Mismatch_2_Sense_+_Library_PoolT
ATAATGGCTGAAAAGTCAAAATGTTTGTATTTATATTGGCGGATAGTTGTCTTCATAACCGTATAATGTATGAGTTATCTTTCATAACTATATA
>Frequency_1_QualityScore_FFHHHHHJJIJGIIIFHGHIJJIIGGIJJJEHIJJJJGIIIIJHIJJJJJIIIJJJJJJJJJJGGGIHHEHFFFDFFEFEDDDDDDEDDDDDBB_Mismatch_1_Sense_+_Library_PoolT
CATATCGGCAGATAGTTGTCTTCATAACCGTATAATGTATGAGTTATCTTTCATAACTATATAACACCTGTATAAATGGCGAGATCTCCAGACC
>Frequency_1_QualityScore_FFHHHHHJHIJJJIJJJJJJJJJJJJJHHJIHIIIJJJIIJIJJJJIIIJJIIIJJJJGEHHEHHFFFDBDFEEEEEEEEDDDDDDDDEEEEEC_Mismatch_2_Sense_+_Library_PoolT
TCAAAATGTTTGTATTTATATTGGCGGATAGTTGTCTTCATAACCGTATAATGTATGAGTTATCTTTCATAACTATATAACACCTGTATAAATG
>Frequency_1_QualityScore_FDHGHDHGHHGJIJIGIIJIJJJIEGFGGIJHHCBHGGGIEIJJJIJDFGIIGIIH)=C7@DHHEIGHHEE?BFEEECCCBACD@DDDDDDDDC_Mismatch_0_Sense_+_Library_PoolT
GATTGTTTCTATAATGGCTGAAAAGTCAAAATGTTTGTATTTATATCGGCAGATAGTTGTCTTCATAACCGTATAATGTATGAGTTATCTTTCA
>Frequency_1_QualityScore_FFGHADDEFIIIIHGGGIEGHIIIIHGHIIIIIIGGHFIIG9D49BDB@@BFIEGHG;@;CEHGEHFBEEFF)?C>B@CEECEECDDDDDDEEC_Mismatch_0_Sense_+_Library_PoolT
AATGGCTGAAAAGTCAAAATGTTTGTATTTATATCGGCAGATAGTTGTCTTCATAACCGTATAATGTATGAGTTATCTTTCATAACTATATAAC
>Frequency_1_QualityScore_FDHHHHHJJIII)?@DHHHIIGIGEGIJJJJIJHJGIJGGHHHHHFFFFFFFEEEFEEEEDDDDDDD8??CDDEEFEEDEEDDEDDDDDDDDDD_Mismatch_1_Sense_+_Library_PoolT
GTATAAATGGCGGGATCTCCACACACCTATTTGTAATATTGATAATTTCTTTATTATAAACCTTGGGTTTACATTTATTAAGTAAAGATTTTTG
>Frequency_1_QualityScore_FFFHHHHIJIIJJGIIJIJJIGIIJIGGIJGIJJJJJGIJJIGIJJJJJJJIGIEIJJIJHGHGGHHFFBEFFFFDFEEDEEDDCDD@CCDDDD_Mismatch_0_Sense_+_Library_PoolT
TGGCGAGATCTCCACACACCTATTTGTAATATTGATAATTTCTTTATTATAAACCTTGGGTTTACATTTATTAAGTAAAGATTTTTGTGAAGTT
>Frequency_1_QualityScore_FFHHHHHHIJIIJIJIJJJJJJJJJHIIJIIJJJJJJJJJJJJJHIHJJJJJJJJJJIIJJJJJJJJHHHHHH_Mismatch_0_Sense_+_Library_PoolT
AAAATGTTTGTATTTATATCGGCAGATAGTTGTCTTCATAACCGTATAATGTATGAGTTATCTTTCATAACTA
>Frequency_1_QualityScore_FFHHHHHJJJJJJJHJJJJIJIJJJJJJJGJIJHIIIJJJGIIIJJIJIJIJJJJIJJJJJIIJIHHHHHHHFFFFFFFEEEEEEDDDDDE_Mismatch_0_Sense_+_Library_PoolT
AGTCAAAATGTTTGTATTTATATCGGCAGATAGTTGTCTTCATAACCGTATAATGTATGAGTTATCTTTCATAACTATATAACACCTGTAT
>Frequency_1_QualityScore_DDHHFGHGIIIIIIIIGIIJJIHIIIGGIJJIGGGIIJIIJIIJJIIJIGIGIIJJJIJJ@EHFEGFEDCDFFDFCDEEEDEDDDDDBCC_Mismatch_0_Sense_+_Library_PoolT
TGGCGAGATCTCCACACACCTATTTGTAATATTGATAATTTCTTTATTATAAACCTTGGGTTTACATTTATTAAGTAAAGATTTTTGTGA
>Frequency_1_QualityScore_FFHHHHGJIGHIJHGIJJIJIJJJJJJJIJJJHIIHIGIIJJJJIJJIJJIIJIIIIJJICEHFHHHFFFEFFFEEEEEEEDDDDCDDDEFEEE_Mismatch_0_Sense_+_Library_PoolT
GTCAAAATGTTTGTATTTATATCGGCAGATAGTTGTCTTCATAACCGTATAATGTATGAGTTATCTTTCATAACTATATAACACCTGTATAAAT
>Frequency_1_QualityScore_FFHHHFHIIGIIJHIJGJIICHBHIHEGIIGHJIIJJJJJJIFGGGG?DBHIJIIIGGIJJJFHIJJIJHIJIGEHF_Mismatch_2_Sense_+_Library_PoolT
CCACTCCTATTTGTAATATTGATAATTTCTTTATTATAAACCTTGGGTTTACATTTATTAAGTAAAAATTTTTGTGA
>Frequency_1_QualityScore_FFGHHHHIIJIIIJJIIJJJJJJJJIJJJHIJJJJJJJJIIJIJHIIIJJJHIIJHIHIJJIJJIJJHGHHHEFFFFFFFEDEEDDEFFEEEDB_Mismatch_0_Sense_+_Library_PoolT
AAAATGTTTGTATTTATATCGGCAGATAGTTGTCTTCATAACCGTATAATGTATGAGTTATCTTTCATAACTATATAACACCTGTATAAATGGC
>Frequency_1_QualityScore_FDFHHFHIJJGHJIHGFIJGJI9EHGIJIGGHGGBDFHEIGIJJIJEI@FHIGIJEGHHHEEAHEHFFFDF@DEEEEEDECDCCCBCCCDE_Mismatch_0_Sense_+_Library_PoolT
AGTCAAAATGTTTGTATTTATATCGGCAGATAGTTGTCTTCATAACCGTATAATGTATTAGTTATCTTTCATAACTATATAACACCTGTAT
>Frequency_1_QualityScore_FFHHHHHJJJJIJJJJJIJIJJJIJGIJJJJGIJJJIJJJJJJJJJJJJJJJJJJJJJJJHHHHHHFFFFCDDEEDEEEEEDFEDCDDDDDDDD_Mismatch_1_Sense_+_Library_PoolT
GCTGTATAAATGGCGAGATCTCCACACACCTATTTGTAATATTGATAATTTCTTTATTATAAACCTTGGGTTTACATTTATTAAGTAAAGATTT
>Frequency_1_QualityScore_FFHHHHHJHIJJJJIIHIJJJJIJJJJIJJJIJJJIJJJGIGGHIIJJIJJJIIEHIJJIGEHIIHG=ACHHFFFFFFFEEEEEEEFEDDDDDD_Mismatch_0_Sense_+_Library_PoolT
CTGAAAAGTCAAAATGTTTGTATTTATATCGGCAGATAGTTGTCTTCATAACCGTATAATGTATGAGTTATCTTTCATAACTATATAACACCTG
>Frequency_1_QualityScore_FFHGHHHIJHIHGGGIIGHIIIBGDFHIB9DBHIJGGIGIGGHIJGGIJJJJJJJECGCHGHEHHGHFHDC@CDFFDEEEDCD>CDCDCDECD@_Mismatch_0_Sense_+_Library_PoolT
AAATGTTTGTATTTATATCGGCAGATAGTTGTCTTCATAACCGTATAATGTATGAGTTATCTTTCATAACTATATAACACCTGTATAAATGGCG
>Frequency_1_QualityScore_FFHHHHGJJJFHJJIDHGIJJIJIIJGG9DHIIIIJJJIJJJAEEHHGECHFHFFC@CDFCACBCFADC@@@@:>CCDCDED@CEDCCDDDDED_Mismatch_0_Sense_+_Library_PoolT
ATAATGGCTGAAAAGTCAAAATGTTTGTATTTATATCGGCAGATAGTTGTCTTCATAACCGTATAATGTATGAGTTATCTTTCATAACTATATA
>Frequency_1_QualityScore_FFHHHHHJJJJJJEHHIIIIHGIHGIJJJJJJFHIIJJJJJJHIIJHGIJJIJIJJIJJIIJJIHIGDHEEFGFFAB?DEFDDDDDDDDCDCDD_Mismatch_0_Sense_+_Library_PoolT
TTTATATCGGCAGATAGTTGTCTTCATAACCGTATAATGTATGAGTTATCTTTCATAACTATATAACACCTGTATAAATGGCGAGATCTCCAGA
>Frequency_1_QualityScore_FFHHHHHJJJJJIJJIJJIJJJIFHIIIJJJGIIGGIJJIJFJJJGIJJJCGIGHJJGJJIIEGGIJHHGEFFFFFCFEDEECDDDDDEDCCDD_Mismatch_0_Sense_+_Library_PoolT
TTGTTTCTATAATGGCTGAAAAGTCAAAATGTTTGTATTTATATCGGCAGATAGTTGTCTTCATAACCGTATAATGTATGAGTTATCTTTCATA
>Frequency_1_QualityScore_FFHHHHHJJJJJJJJJIJHIIJIJJIDHIJHIIGIIJJJJJJJJJEIJJ@GGGIJJJJJJJHHHBFFFFEEFEDEEECDCEDDEDDDEDDDDDD_Mismatch_0_Sense_+_Library_PoolT
TCTATAATGGCTGAAAAGTCAAAATGTTTGTATTTATATCGGCAGATAGTTGTCTTCATAACCGTATAATGTATGAGTTATCTTTCATAACTAT
>Frequency_1_QualityScore_FFHHHHGJIJJGGIJJIIIJJJJGGGIJJJIJJIJJJJJJJJJFHIIIJIJJJIIJJJJJFHHGHHHFFFFFEEEEEDEBDDDDDDEDDDDDDD_Mismatch_2_Sense_+_Library_PoolT
TATATTGGCGGATAGTTGTCTTCATAACCGTATAATGTATGAGTTATCTTTCATAACTATATAACACCTGTATAAATGGCGAGATCTCCAGACC
>Frequency_2_QualityScore_FFHGHHGIIJJIIJJIJJJJJJIIIJJJJJIIJJGIIIIJJJIJJIJJIIIJJJIIGHIHHHHGGGFFFDEEEEEEEEEEEEEDDDDDDCDEEF_Mismatch_2_Sense_+_Library_PoolC
AAGTCAAAATGTTTGTATTTATATTGGCGGATAGTTGTCTTCATAACCGTATAATGTATGAGTTATCTTTCATAACTATATAACACCTGTATAA
>Frequency_1_QualityScore_FFHHHHHJEHGHIIIIGGHGGHIIJJJJJJJJHIJJIJJJJJBGHGHIJJJGIJJIJCGGIJIIIHHIJJHG_Mismatch_0_Sense_+_Library_PoolC
CCTATTTGTAATATTGATAATTTCTTTATTATAAACCTTGGGTTTACATTTATTAAGTAAAGATTTTTGTGA
>Frequency_1_QualityScore_FEHHHHHIJJJJJCHJJIHHGIJJIJGIGIIJJJJIJJJJJIJJJBGGD=F>@GGHEGGEHEFF=BDEFDC;BBCEC>CCDDDEDDDEDDACCC_Mismatch_2_Sense_+_Library_PoolC
TCTATAATGGCTGAAAAGTCAAAATGTTTGTATTTATATTGGCGGATAGTTGTCTTCATAACCGTATAATGTATGAGTTATCTTTCATAACTAT
>Frequency_1_QualityScore_FFHHHHHJJJIJJJJJJJEHGGHICFHIJIJJJJJJIHIJJJJJIIJIIJHHGIJJJJJJJHGHHHHFFEFFFFDCEEEEEEEECCDDDDDDDE_Mismatch_2_Sense_+_Library_PoolC
TTGTATTTATATTGGCGGATAGTTGTCTTCATAACCGTATAATGTATGAGTTATCTTTCATAACTATATAACACCTGTATAAATGGCGAGATCT
>Frequency_1_QualityScore_FFHGGHHJJJJJIJGGGGJHIGIIJJIJJJJJJJIIGJIIJJJJCHIJCGIIIJIGIIIJJJJIIHEHHECCEFFDDEEEEDEACDEFDCFDDD_Mismatch_0_Sense_+_Library_PoolC
AACACCTGTATAAATGGCGAGATCTCCACACACCTATTTGTAATATTGATAATTTCTTTATTATAAACCTTGGGTTTACATTTATTAAGTAAAG
