# Supplementary material for: Differential Gene Expression Reveals Candidate Genes for Drought Stress Response in Abies alba (Pinaceae)
Source: PLoS One. 2015 Apr 29;10(4):e0124564. doi: 10.1371/journal.pone.0124564 (PMC4414588; doi:10.1371/journal.pone.0124564)
Supplement: S2 File — (GZ) [file pone.0124564.s002.gz › comp19269_c0_seq2.fa]

>comp19269_c0_seq2 len=360 path=[417:0-225 132:226-257 714:258-262 168:263-286 191:287-287 192:288-289 745:290-302 758:303-311 344:312-359]
TCTTCCTCTGAAAAAATCTAATAGCAATGAAACAGGCTAATGGTTAAATATCCACCATATCCATCATCGACGGATCCCTGTCATTGTACATAGACGGATCCATGTCCTTCAAACAATTAGGGCAAACAATTGGGATTTGCTAGGGTTGGAAAACAAAGTTGCAAACAACAACACAGTTTACACCTTGAGCATTTGAGTGGGCTTAAAGGTTAATAACATGTGTTACTTTTGAAGAGGTCACAGGTTCAAAACAGGTAGGACGATTCTGGGATAGGGAACCCAGGTTGGTACACAATTGGCTACAGATTGTTCTATGTAATCTTTCAAAAAAAATACAAAATATAAGTTTTCTTATTTCAA

>Frequency_3_QualityScore_EFHHGHHEGHIIJJGHHIIJIIIJJBGIIGIIJJJJGIIJIIJIGIIJGIIIJJEFHIADFGGGEEFFFCDDEEECDDDBCDCDDDCDEFEDDD_Mismatch_2_Sense_+_Library_PoolT
GAAGAGGTCACAGGTTCAAAACAGGTAGGACTATTCTGGGATAGGGAACCCAGGTTGGTACACAATTGGCTACAGATTGTTCAATGTAATCTTT
>Frequency_1_QualityScore_DDBFDFD)<CFEGFF<E9ECF9?@AGEFCFEFF@FE4))8(..8827@(;=E=?@;;8=>@AA@(-;@A>AABB@@3,::54:@444@DA>@BA_Mismatch_2_Sense_+_Library_PoolT
GAAGAGGGCACAGGTTCAAAACAGGTAGGACGATTCTGGGATAGGGAACCCAGGTTGGTACACAATTGGCTACAGATTGTTCAATGTAATCTTT
>Frequency_1_QualityScore_B:CA?FAAE<;FBH<FHGHII@1*CBEACFDE@GE3?1BD?@FHIIC8B>BCAF;@@44@AGG1=;A2;?BD3@AA@>CC;CCC5>(5;>C:>@_Mismatch_1_Sense_+_Library_PoolT
TTGCTAGGGTTGGAAAACAAAGTTGCAAACAACAACACAGTTTACACCTTGAGCATTTGAGTGGGCTTAAAGGTTAATAACATGTGATACTTTT
>Frequency_1_QualityScore_FFHFHHHJJJFHJJJJJJJJJHHHIHIJJJJJJJJJIJJJJJIIJJJJJJHIJJEEHHHHFFFFFFDEEEEDDDDDDDEEEDDDEEEDDDD@CD_Mismatch_2_Sense_+_Library_PoolT
AGGTCACAGGTTCAAAACAGGTAGGACGATTCTGGGATAGGGAACCCAGGTTGGTTCACAATTGGCTACAGATTGTTCAATGTAATCTTTCAAA
>Frequency_1_QualityScore_FFGHHHHJIIIJJJJGIIJJJJIIIJDHIJJIJJJJJJJGGIJJJJJJIHHHHFFFFCEEEEEDDDDDDCCCDDDEDDCDDDDDDDDDCCCDCD_Mismatch_0_Sense_+_Library_PoolT
GGGCAAACAATTGGGATTTGCTAGGGTTGGAAAACAAAGTTGCAAACAACAACACAGTTTACACCTTGAGCATTTGAGTGGGCTTAAAGGTTAA
>Frequency_1_QualityScore_FFGHHHFHJIIIJIJIIEIEAHHIJCGEHIIJIDCGGHHIJIE@EHHIGIJJIIIEHIJGGGEADEAE?=ABEFFEEDDDD5>;;@CDDDDDBB_Mismatch_1_Sense_+_Library_PoolT
CTGTCATTGTACATAGACGGATCCATGTCCTTCAAACAATTAGGGCAAACAATTGTGATTTGCTAGGGTTGGAAAACAAAGTTGCAAACAACAA
>Frequency_1_QualityScore_FFHHHHHJJIJJIJJJJIGIIIJJJJJJJJJJJJJJFGIIJJJIJGHIJIJJIIJJIGHIGGGHHGHHHHHFFFEFFEEDCCCDDACDCDDCCC_Mismatch_1_Sense_+_Library_PoolT
ACAAAGTTGCAAACAACAACACAGTTTACACCTTGAGCATTTGAGTGGGCTTAAAGGTTAATAACATGTGTTACTTTTGAAGAGGTCACAGATT
>Frequency_1_QualityScore_FFHHHHHIJJJIGIIGJJJJJJIJJJJJJJJJIJJJJJJJJJJJJIHIJIGIJIIHJJJIIIGFHFFFFFEDDCDDCCEEDDDDDDEEDDDECD_Mismatch_2_Sense_+_Library_PoolT
CATGTCCTTCAAACAATTAGGGCAAACAATTGGGATTTGCTAGGGTTGGAAAACAAAGTTGCAAACAACAACACAGTTTACACATTTAGCATTT
>Frequency_1_QualityScore_FFHHHHHJJJJJJJJJJHIFGGHJJJJJJIJBGHJJJJJJIIHHHIIJIJIJI?EHIGHEEEFFFF;@CCEEECDDD@CDDDDDDDDDDEDDDD_Mismatch_2_Sense_+_Library_PoolT
TACACCTTGAGCATTTGAGTGGGCTTAAAGGTTAATAACATGTGTTACTTTTGAAGAGGTCATAGGTTCAAAACAGGTAGGATGATTCTGGGAT
>Frequency_1_QualityScore_FFHHHHHJFHHJJJJHJJJJJJJJJJEHIIIJJJJJJJJJJIJJJJJJJJJJJJJIIJHHHHHFFDFFEEEEEEDDCDDDCCDEEEDDEEEEDD_Mismatch_2_Sense_+_Library_PoolT
TGAAGAGGTCACAGGTTCAAAACAGGTAGGACTATTCTGGGATAGGGAACCCAGGTTGGTACACAATTGGCTACAGATTGTTCAATGTAATCTT
>Frequency_1_QualityScore_FFHHHHGJJJIJJJJJJJJJJIIJJJJJJJJJJJJJJIJJJJJHIIJJJJJJJIIJIIGIJIJJJJJHHHHFDCDDDDDDCDDFEDEEEFEDDC_Mismatch_0_Sense_+_Library_PoolT
TCTTCCTCTGAAAAAATCTAATAGCAATGAAACAGGCTAATGGTTAAATATCCACCATATCCATCATCGACGGATCCCTGTCATTGTACATAGA
>Frequency_1_QualityScore_FEHHHHHJJJJIIJJJGHIJIIJFHIJJJIJJJJFIIJHIJJJJJJJJIGIJJJJJJJHHHFFFFEDCC@CDDDDDDDDDDDDDCCDDDDDEEE_Mismatch_2_Sense_+_Library_PoolT
GTTATTTTTGAAGAGGTCACAGGTTCAAAACAGGTAGGACGATTCTGGGATAGGGAACCCAGGTTGGTACACAATTGGCTACAGATTGTTCAAT
>Frequency_1_QualityScore_FFHHHHHIJJJJJIJIIIIIGIJJIIJIIIIIJJJIJJHIIJJDIFGIIHIJGGGGIHGGJJJJJHHHECHHFFFFFFECCE@BDACDDDDDC@_Mismatch_1_Sense_+_Library_PoolT
ACAAAGTTGCAAACAACAACACAGTTTACACCTTGAGCATTTGAGTGGGCTTAAAGGTTAATAACATGTGTTACTTTTGAAGAGGTCATAGGTT
>Frequency_1_QualityScore_FFHHHHHJJJJGHIJJJJHIJJJJJJJJJGIJJJIJJJJJJJJJJJJJJJIIJJJJJJIJJHHFHGFFFCECEEEEDDDDDDDCCCEEEDDFEE_Mismatch_2_Sense_+_Library_PoolT
TTTTGAAGAGGTCACAGGTTCAAAACAGGTAGGACTATTCTGGGATAGGGAACCCAGGTTGGTACACAATTGGCTACAGATTGTTCAATGTAAT
>Frequency_1_QualityScore_FFHHHHHJJIJJJJIJJGHJIIJJJJJIJJJJJJJJJJJJJJJJJJJJHIJIJJJJJHHHHHFFFFFFDCEDDDDDDDDDDCCCDDDDDDDDDC_Mismatch_0_Sense_+_Library_PoolT
ATTGGGATTTGCTAGGGTTGGAAAACAAAGTTGCAAACAACAACACAGTTTACACCTTGAGCATTTGAGTGGGCTTAAAGGTTAATAACATGTG
>Frequency_1_QualityScore_EFHHHFHEGIJJJJJJJJJIIIJJIJJIJJHIIJJJJJJJJIIIIJJGHIIIJJHIJIIJJIIIJHIIHHHHFFDEEEDEDDDDDDDDDDDDBD_Mismatch_0_Sense_+_Library_PoolT
ATTTGAGTGGGCTTAAAGGTTAATAACATGTGTTACTTTTGAAGAGGTCACAGGTTCAAAACAGGTAGGACGATTCTGGGATAGGGAACCCAGG
>Frequency_1_QualityScore_FFHHHHHJJJJJJJJJIJJJJJJJHIJJJJJJJJJIIJJJJJJIIHIJHIJIJIIHHHHFFFFDDDEEECCDDDDDEEDDDEDDEEDCCBDDDD_Mismatch_2_Sense_+_Library_PoolT
AAACAATTAGGGCAAACAATTGGGATTTGCTAGGGTTGGAAAACAAAGTTGCAAACAACAACACAGTTTACACATTTAGCATTTGAGTGGGCTT
>Frequency_1_QualityScore_FFHHHHHJJJJJJJJJHHIJIJJJJJJJJHJJJJJJJIIJJJJJJJJIJJJJIJJJJIGIIHHHHHFFCCFCDEDECCCDCDDDDEDDDDDDDD_Mismatch_0_Sense_+_Library_PoolT
TTGGGATTTGCTAGGGTTGGAAAACAAAGTTGCAAACAACAACACAGTTTACACCTTGAGCATTTGAGTGGGCTTAAAGGTTAATAACATGTGT
>Frequency_1_QualityScore_FFHHHHHJJJJIJHHIJJJJJJIJJFHIIJGIJJJJIIIJJJJJJJJHIJJJJIIJJJJJCEHHHIJIGHHEHHFFFFCDDDDEDDDDDDDDDD_Mismatch_1_Sense_+_Library_PoolT
TTTAGCATTTGAGTGGGCTTAAAGGTTAATAACATGTGTTACTTTTGAAGAGGTCACAGGTTCAAAACAGGTAGGACGATTCTGGGATAGGGAA
>Frequency_1_QualityScore_FFHHHHHJJJJJJJJJJJJJIJJIIJIJJJJJJJJJJJJJJJIJJJJJJJJIHHFFFFFFFEEEEEEDDDDDDDDDDDDDDDBDDDDDDDDDDD_Mismatch_1_Sense_+_Library_PoolT
AAGATCCACCATATCCATCATCGACGGATCCCTGTCATTGTACATAGACGGATCCATGTCCTTCAAACAATTAGGGCAAACAATTGGGATTTGC
>Frequency_1_QualityScore_FFHHHHGJJJJJJGIJIIIIJJJGHIJJIJJJJJJIIIIJIJJHJJJJJJJHHHEBEDEED>CDDDDCDACDDDDDDDDDDDDDD@CDEDDDDD_Mismatch_1_Sense_+_Library_PoolT
AGACGGATCCATGTCCTTCAAACAATTAGGGCAAACAATTGGGATTTGCTAGGGTTGGAAAACAAAGTTGCAAACAACAACACAGTTTACACAT
>Frequency_1_QualityScore_FFHHGHHEEHIJJJFHIIJJJJJII?GGIJJJIJJJJJJJHGJGGJIJFHIIHGHHGF?DEEEEDEDDDACDDDDCDDDCCCCDDDDEDADDDD_Mismatch_1_Sense_+_Library_PoolT
GAAGAGGTCACAGGTTCAAAACAGGTAGGACGATTCTGGGATAGGGAACCCAGGTTGGTACACAATTGGCTACAGATTGTTCAATGTAATCTTT
>Frequency_1_QualityScore_FFHHHHHJHIJJJIIIJJJJIIJIJIJJJJJHHIJJJJJJIJGIJHIJFHGGIJJGHJJIGIGIJICGHEHHFEFDEEDEEDDDDDDDDDDDDD_Mismatch_2_Sense_+_Library_PoolT
CATTTGAGTGGGCTTAAAGGTTAATAACATGTGTTACTTTTGAAGAGGTCACAGGTTCAAAATAGGTAGGACGATTCTGGGATAGGGAACCCAA
>Frequency_2_QualityScore_DBGHHEEIIDEGIIIFIIGHIEGGGGCGIIEHIHEGIIIIHGIIGEFHHIIAGGEDGEGIGDCCECEECDGGEECCCCACCCBCCCCB5;?CCA_Mismatch_1_Sense_+_Library_PoolT
CTGGGATAGGGAACCCAGGTTGGTACACAATTGGCTACAGATTGTTCAATGTAATCTTTCAAAATGTTATTTTTGAAGAGGTCACAGGTTCAAA
>Frequency_2_QualityScore_ECEFGEECEECCH:FA=DGG9BDEGGHIIIIIHGHHHGGIIGECEHHHIGGIGHHHGGADEBD@AACCCBAABCCCEECCBCCA?CCCCECA??_Mismatch_1_Sense_+_Library_PoolT
GGATAGGGAACCCAGGTTGGTACACAATTGGCTACAGATTGTTCAATGTAATCTTTCGAAAAAAGATACAAAATATAAGCTCTCTTATTTCAAA
>Frequency_2_QualityScore_FEHHHHHJJIJJFHHIGIJIIJIJJJIAEEIIIIIJJIEHIIJJIFGGCFGIGIIGFEFGGECEEEEDDDEEEACDDDCCDDDDDDDCCDEEDE_Mismatch_0_Sense_+_Library_PoolT
GTTCAAAACAGGTAGGACGATTCTGGGATAGGGAACCCAGGTTGGTACACAATTGGCTACAGATTGTTCAATGTAATCTTTCAAAATGTTATTT
>Frequency_2_QualityScore_FFHHGGHJIIIHIGIIIIIJIJJJIIJDGIIHIJIIIJIIIGIIGIIJHGGHDEGDEEEACGGGEEEEECCDEC>=AABDDCDBCCACD:@CDD_Mismatch_0_Sense_+_Library_PoolT
GGACGATTCTGGGATAGGGAACCCAGGTTGGTACACAATTGGCTACAGATTGTTCAATGTAATCTTTCAAAATGTTATTTTTGAAGAGGTCACA
>Frequency_1_QualityScore_FFHHFHHJIJFGIJIJJEHHIIJJIJJJDHIJJJJJJJJJGIJJJJGIJHIJIIIFG;EFEFFFEEEDECDCDDDDDDCDDD>CADDADDDECC_Mismatch_2_Sense_+_Library_PoolT
TTTGAAGAGGTCACAGGTTCAAAACAGGTAGGACGAATCTAGGATAGGGAACCCAGGTTGTTACACAATTGGCTACAGATTGTTCAATATAATC
>Frequency_1_QualityScore_FFHFHHHJJJJJJHJJJFHIJJJJJJJIIJIJJJJJJJHIIJJJJIIIJJIJJJIJJJJIFHIJIGGIHECH@DFCDCCEEDCCDDCCCDDDD>_Mismatch_1_Sense_+_Library_PoolT
TAGGGAACCCAGGTTGGTACACAATTGGCTACAGATTGTTCAATGTAATCTTTCAAAATGTTATTTTTGAAGAGGTCACAGGTTCAAAACAGGT
>Frequency_1_QualityScore_FFHHGHHIJJIJJGFG3CBBGEAHGGEDHGGIGIA?@GHEHGHGD@CF@5@EHIHHHG>@>CC>CCEC>>@>3;AA>>CDB>ACCDDDDDA:5;_Mismatch_0_Sense_+_Library_PoolT
ACAGGTTCAAAACAGGTAGGACGATTCTGGGATAGGGAACCCAGGTTGGTACACAATTGGCTACAGATTGTTCAATGTAATCTTTCAAAATGTT
>Frequency_1_QualityScore_FFHHH:DEBD<<CCD<EGBBG9DGFGHID;FHG@?>CA5=@F@HIHCDGHCE7A;CD@B);>>C@C;>C>-5>@ACCCCC>(5;>:@>508>4>_Mismatch_0_Sense_+_Library_PoolT
ACAGGTAGGACGATTCTGGGATAGGGAACCCAGGTTGGTACACAATTGGCTACAGATTGTTCAATGTAATCTTTCAAAATGTTATTTTTGAAGA
>Frequency_1_QualityScore_FFHHHHHJJJJJJJJIJJJJJJJJJJJJJHIJJGIJJJJJJJJJJJJJJJGJJJGHGIJGJGHHHGGHHFFDFDDEDDDDDDDDDDDDEEEDDD_Mismatch_1_Sense_+_Library_PoolT
TAGGACTATTCTGGGATAGGGAACCCAGGTTGGTACACAATTGGCTACAGATTGTTCAATGTAATCTTTCGAAAAAAGATACAAAATATAAGCT
>Frequency_1_QualityScore_FFHGHHFHHJIJJIJJJJJJJGHIJJJJJJJJJJJIJJJIIJJJJJJIHHHHHHFFFFFFEEEEEEEDFFDEDDDDDDDCDDBDEEDEEDDDDD_Mismatch_0_Sense_+_Library_PoolT
AACAGGTAGGACGATTCTGGGATAGGGAACCCAGGTTGGTACACAATTGGCTACAGATTGTTCAATGTAATCTTTCAAAATGTTATTTTTGAAG
>Frequency_1_QualityScore_BDHHHHDIJJJIJJEHGIEGIJJIIJJIHJIGHHGHIIJHGIIFIHIJBHGGJIIJFHIIDHFFDFEEDACDADDEDCDDDDDDDDEEEE_Mismatch_1_Sense_+_Library_PoolT
ATAGGGAACCCAGGTTGGTACACAATTGGCTACAGATTGTTCAATGTAATCTTTCGAAAAAAGATACAAAATATAAGCTCTCTTATTCCA
>Frequency_1_QualityScore_FFHHHHHIJJHJJJJJJJJJJJJJJIJJJJJHJJJJJJIJJJJJJJJIJJJJJFFGIIJJJJIIJGIHE?CEEEFDFEEEEEEDDDACCDDDDD_Mismatch_2_Sense_+_Library_PoolT
CCCAGGTTGGTTCACAATTGGCTACAGATTGTTCAATGTAATCTTTCAAAATGTTATTTTTGAAGAGGTCACAGGTTCAAAACAGGTAGGACGA
>Frequency_1_QualityScore_FFHHFHHJJJJJJJJFHJJJJJJJJJHHIJJJGHIJJJJJJJJJJJJIJJGIJJJJJIJJJJJJJGIIIHHHHFFFFFFEEEDDDDDDDDDDDD_Mismatch_1_Sense_+_Library_PoolT
AAGGTTAATAACATGTGTTACTTTTGAAGAGGTCACAGATTCAAAACAGGTAGGATGATTCTGGGATAGGGAACTCAGGTTGGTACACAATTGG
>Frequency_1_QualityScore_DFHHHHHJJJJGHHJIIJJJJJJJJJFHIJJJJJJJJIJJIJIJHIJJJJHHHHHFFFFFECEEECEDDCDDDEFFEDDDDDDDDCC>CFEDEE_Mismatch_0_Sense_+_Library_PoolT
TTCAAAACAGGTAGGACGATTCTGGGATAGGGAACCCAGGTTGGTACACAATTGGCTACAGATTGTTCAATGTAATCTTTCAAAATGTTATTTT
>Frequency_1_QualityScore_FFHHHHHJHHIGHIJGHJIIIJJIIJJJJJJJJJJJJIJJIJJJJJJJJJJIFHIJHHFDDDDECDDDDDDEEDDDDDDDDDDEEEDC_Mismatch_2_Sense_+_Library_PoolT
GGGAACCCAGGTTGGTACACAATTGGCTAAAGATTGTTCAATGTAATCTTTCGAAAAAAGATACAAAATATAAGCTCTCTTATTTCAA
>Frequency_1_QualityScore_FFHHHHHJJJJJHIJJHIJJJJJJJIJJJJJIJJIJJHHIJIIJJJJJJJJJIIHJJJJFFFFEEEEEDCDEEEDDDDDDDDDDEEEDD_Mismatch_1_Sense_+_Library_PoolT
AGGGAACCCAGGTTGGTACACAATTGGCTACAGATTGTTCAATGTAATCTTTCGAAAAAAGATACAAAATATAAGCTCTCTTATTTCAA
>Frequency_1_QualityScore_FFHHHHHJJJGJIJJIJJJJJJJJHIIJIHJJJJIJJJIJJJJJJJJJJHHJJJJJJJJJJJJJHHHHHFFCEFFDDFDDDCDDDBACDDDCDC_Mismatch_0_Sense_+_Library_PoolT
CGATTCTGGGATAGGGAACCCAGGTTGGTACACAATTGGCTACAGATTGTTCAATGTAATCTTTCAAAATGTTATTTTTGAAGAGGTCACAGGT
>Frequency_1_QualityScore_FFHHHHHJJHIIGIJJJJJJJJJJJJIIJIGIIJJJJHIJJJJJJJIJJJIJHIJJJJJJJHIJHHHCCCDFFF@CEECEDDDDD@CDDDCDDD_Mismatch_1_Sense_+_Library_PoolT
CCAGGTTGGTACACAATTGGCTACAGATTGTTCAATGTAATCTTTCAAAATGTTATTTTTGAAGAGGTCACAGGTTCAAAACAGGTAGGACTAT
>Frequency_1_QualityScore_FFHHHHFIJJJJJJJJJEHHJGIJJJJJJJJJJJJJJIJJJJJIJJHIIHHIJHHHGHHFFFFFEEEDEACCDDEEEDDEEFEDDDDDDDDDDD_Mismatch_0_Sense_+_Library_PoolT
CACAGGTTCAAAACAGGTAGGACGATTCTGGGATAGGGAACCCAGGTTGGTACACAATTGGCTACAGATTGTTCAATGTAATCTTTCAAAATGT
>Frequency_1_QualityScore_FFHHHHHJJJJDHIJFHIIJJJJJJJJJJJJJIJJJIIJIIJJIIJIJJJJJJJJIJJGHFFFFFFEDECEEEDDDDDDDDDDDEFE_Mismatch_2_Sense_+_Library_PoolT
GGGAACCCAGGTTGGTACACAATTGGCTAAAGATTGTTCAATGTAATCTTTCGAAAAAAGATACAAAATATAAGCTCTCTTATTTCA
>Frequency_1_QualityScore_FFHFCFHGHEIGGEH?FGHHE<@BFFFHHI@@BC9GHIDH@FHC)=CAHGGGGGHGIE3AH@@DEEFFD6>CADEC;>CCCCC>;C>CCDDDCB_Mismatch_1_Sense_+_Library_PoolT
CAGGTTCAAAACAGGTAAGACGATTCTGGGATAGGGAACCCAGGTTGGTACACAATTGGCTACAGATTGTTCAATGTAATCTTTCAAAATGTTA
>Frequency_1_QualityScore_DFHHGGFHIIJJIIHGGJJIIIIJJIIIHGGIHHIIIJJJJIIJJJJJJIIIIDHIEGGJIHGHHHHHFFFFFDCDDDDDDDDDDDDFEEDDDC_Mismatch_1_Sense_+_Library_PoolT
AGGACTATTCTGGGATAGGGAACCCAGGTTGGTACACAATTGGCTACAGATTGTTCAATGTAATCTTTAGAAAAAAGATACAAAATATAAGCTC
>Frequency_1_QualityScore_FFHHGHHIJJIJJJJJJJJIJJJJJJHIJJJJJJJJJJJJJJJJIJJJJJJJJJJJJIJJJJJJJJHHHHHHHFFFFFDDEDEDCCDDCDDCDD_Mismatch_0_Sense_+_Library_PoolT
ATTCTGGGATAGGGAACCCAGGTTGGTACACAATTGGCTACAGATTGTTCAATGTAATCTTTCAAAATGTTATTTTTGAAGAGGTCACAGGTTC
>Frequency_1_QualityScore_FFHHGBHIJJJJJJJJCHGGGGGGIJJJIJIJJJIIJIIHHIIJJ=FHGEHIJJEEHHHHFFFFFCDEEEEDDDEEDDFEEEDDDDDD_Mismatch_0_Sense_+_Library_PoolT
ACAGGTTCAAAACAGGTAGGACGATTCTGGGATAGGGAACCCAGGTTGGTACACAATTGGCTAAAGATTGTTCAATGTAATCTTTCGA
>Frequency_1_QualityScore_FFHHHHHJJJJJJJJIIJIIJHHIJJJJIIJJJJJJJJJHIJJIIJIJJJJJJJIJJJJIJJHHHHFDF@DEDDEDDDDDDDDDDDDDDCDDDD_Mismatch_1_Sense_+_Library_PoolT
CATGTGTTACTTTTGAAGAGGTCACAGGTTCAAAATAGGTAGGACGATTCTGGGATAGGGAACCCAAGTTGGTTCACAATTGGCTACAGATTGT
>Frequency_1_QualityScore_BDDFFFFIIII@FGBGIIIIICFHAFGIIIIIIIIDHGHIHCHGGEHGIGIIIIIIIEI;=DEEBCCCCCCCCCCCECDCCCCCCCCCCDDEEC_Mismatch_1_Sense_+_Library_PoolT
GGGATAGGGAACCCAGGTTGGTACACAATTGGCTACAGATTGTTCAATGTAATCTTTCGAAAAAAGATACAAAATATAAGCTCTCTTATTTCAA
>Frequency_1_QualityScore_FFHHHHHJEHIJGIJIIJIJJJJEHIJJJIIIJJIJJHIJJGIIIJIJJJJJJIIIIJHIJJJJIHGHHHHHGFFFFFCEDEEECEEEDEEDDB_Mismatch_2_Sense_+_Library_PoolT
AAAACAGGTAGGATGATTCTGGGATAGGGAACTCAGGTTGGTACACAATTGGCTACAGATTGTTCAATGTAATCTTTCAAAATGTTATTTTTGA
>Frequency_1_QualityScore_FFHHHHHJJIJJIIJHIJJJJJEHJJJJJJJJJFHIJJIJJJJJJJJJJJJJIJJIJJJJJHEHHFDECECEEEEDDDDDDDDDDDCCDDEEEC_Mismatch_1_Sense_+_Library_PoolT
TTACTTTTGAAGAGGTCACAGGTTCAAAACAGGTAGGAGGATTCTGGGATAGGGAACCCAGGTTGGTTCACAATTGGCTACAGATTGTTCAATG
>Frequency_1_QualityScore_FFHHHHHIJJFJJJJJJJIIIHIJFFFHIIJJIGIIJIJJJJIGHGEGHIIGHFHIIJJJIJIGHGHFDADDDCDDDBDCDEEDDDDDCDCC>A_Mismatch_1_Sense_+_Library_PoolT
TTCTGGGATAGGGAACCCAGGTTGGTACACAATTGGCTACAGATTGTTCAATGTAATCTTTCGAAAAAAGATACAAAATATAAGCTCTCTTATT
>Frequency_1_QualityScore_FAFHHFHIIJJJJJJJGIJJJJGIIIJIJJHJJJFHIJJJJJJJJJJJJJJJIIHHHHHGFFFFFFFEEECEEEDDDDDEEDEEDD?CCDDDCD_Mismatch_2_Sense_+_Library_PoolT
GTAGGATGATTCTGGGATAGGGAACTCAGGTTGGTACACAATTGGCTACAGATTGTTCAATGTAATCTTTCAAAATGTTATTTTTGAAGAGGTC
>Frequency_1_QualityScore_FFHGHHHJIHJJJJJJJJJJJIJJJHJJJIIJJJJJJJJJJJJJJJGHJJJJJJJJJHHFHHFFFFFFFCEEEEDEEEEED_Mismatch_2_Sense_+_Library_PoolT
CAGGTTGGTACACAATTGGCTACAGATTGTTCAATGTAATCTTTCGAAAAAAGATACAAAATATAAGCTCTCTTATTTCAA
>Frequency_1_QualityScore_FFHHHHHJFGIJJJJJJJJJJJJJIGJJJIJJJJJJIIJJJJJJJJJGIJJJJJJIJJJHHHHHFFFFFFFEEEEEEEEE_Mismatch_2_Sense_+_Library_PoolT
CAGGTTGGTACACAATTGGCTACAGATTGTTCAATGTAATCTTTCGAAAAAAGATACAAAATATAAGCTCTCTTATTTCA
>Frequency_1_QualityScore_FFHHHHHIJHIJJJIIJJIGJJJIJJJJJJHIJJJJJJJJJJJJJJIIJJIIFIJJJJJJIHJIIJIIGEHHFHDFFEFFEEDEDACCDDDDDD_Mismatch_2_Sense_+_Library_PoolT
CCAGGTTGGTACACAATTGTCTACAGATTGTTCAATGTAATCTTTCAAAATGTTATTTTTGAAGAGGTCACAGGTTCAAAACAGGTAGGACTAT
>Frequency_1_QualityScore_FFHHHHHJJJEGIIIIJGJJJJJJJCHIJJJJJJJJJJJFHJJHIJJJJJJJIJHHHHHFFFFF?CCEE@CCEFFEDCDDDDCDDDCDFEDEED_Mismatch_0_Sense_+_Library_PoolT
TCAAAACAGGTAGGACGATTCTGGGATAGGGAACCCAGGTTGGTACACAATTGGCTACAGATTGTTCAATGTAATCTTTCAAAATGTTATTTTT
>Frequency_1_QualityScore_FFHHHHHJIJIJJJJJJJJJJIJIIJJJHIJJJIJJJJJJIJJJIHIJJIIIJJJJHIIJJJJIJHHGHHHFFEFFFFEDCEDABDCCCDDDDC_Mismatch_2_Sense_+_Library_PoolT
GGATTCTGGGATAGGGAACCCAGGTTGGTTCACAATTGGCTACAGATTGTTCAATGTAATCTTTCAAAATGTCATTTTTGAAGAGGTCACAGGT
>Frequency_1_QualityScore_FFHHFHHJIJJJJJJJJJJHIJJJJHJJJJJJJHJJJIJJIJJIJIJJJJJJGHEHHGCDDFFFFFFFEEEEEECDDDDDBDFEDEEDBDCCCD_Mismatch_0_Sense_+_Library_PoolT
CAGGTAGGACGATTCTGGGATAGGGAACCCAGGTTGGTACACAATTGGCTACAGATTGTTCAATGTAATCTTTCAAAATGTTATTTTTGAAGAG
>Frequency_1_QualityScore_FAFHHGHJIIIIJJJJCGGIJJJGGGJGIJFIIIFGIJJJJJJIJJIJJJJJIHHHHEEEEFFFFFFEECEDEEDDDDDFEDDEDD@CCCD?:C_Mismatch_0_Sense_+_Library_PoolT
GTAGGACGATTCTGGGATAGGGAACCCAGGTTGGTACACAATTGGCTACAGATTGTTCAATGTAATCTTTCAAAATGTTATTTTTGAAGAGGTC
>Frequency_1_QualityScore_FFHHFHHGIJJJJIJJIIJIJHIJIDEHJJIIJIIJJJJJJJIJJJBFCCEHIGGC>EHIIGGGHHFHCAEBDDFFDBCECDBCDDCDCD>>CC_Mismatch_2_Sense_+_Library_PoolT
TTCTGGGATAGGGAACTCAGGTTGGTACACAATTGGCTACAGATTGTTCAATGTAATCTTTCAAAATGTTATTTTTGAAGAGGTCACAGGTTCA
>Frequency_1_QualityScore_FFHHHHHJJJJJJHIJJJJIIJJJIJJFHIJHIJJJJJJJJJJJJJIJIIJJIIIIHHHHHHHFFFFFFDEEEEFEFEDEEDDDDDDDDCCCCD_Mismatch_1_Sense_+_Library_PoolT
GGACGATTCTGGGATAGGGAACCCAGGTTGGTTCACAATTGGCTACAGATTGTTCAATGTAATCTTTCAAAATGTTATTTTTGAAGAGGTCACA
>Frequency_1_QualityScore_FFHHDHHJJJJJJJJJJJJJJJJJJJJJJJJIJJJJIIJIJJJIFGHJ?CEHHHFFDFFEEEECECDDDDCCDEEDCEEEEDDDDCDCDAC@CD_Mismatch_2_Sense_+_Library_PoolT
CAGGTTCAAAACAGCTAGGACGATTCTGGGATAGGGAACCCAGGTTGGTTCACAATTGGCTACAGATTGTTCAATGTAATCTTTCAAAATGTTA
>Frequency_1_QualityScore_FFHHHHHJDGHGEHHIJIIJJJJIJIJJJEGGIFGIGIIJIIJIIJJJJJFGIJIHFHHFFFFFDEDEEEEDDDDDCDDDEEFE_Mismatch_2_Sense_+_Library_PoolT
AACCCAGGTTGGTACACAATTGGCTACAGATTGTTCAATGTAATCTTTCGAAAAAAGATACAAAATATAAGCTCTCTTATTTCA
>Frequency_1_QualityScore_FFGHHHHJJJJJJJJJEHIJBGGIIGGIIIJJJJJIIIIJJHIJJJGJHHIIJJIIHHHHFFFDDDDDDDDDDDDEEEDDDDDDDDDDEEEEDD_Mismatch_1_Sense_+_Library_PoolT
GGATAGGGAACCCAGGTTGGTACACAATTGGCTACAGATTGTTCAATGTAATCTTTCGAAAAAAGATACAAAATATAAGCTCTCTTATTCCAAA
>Frequency_1_QualityScore_FFHFHHHIJJIJJJJIJJGIIJJJJJJJJJJJGIJJIGIJJJJJJJIJJJJJJIJHHHHHFFFF@CFFFCCEEDBDDDDDDDDDDDCDDDDEEE_Mismatch_1_Sense_+_Library_PoolT
AGGTAGGACTATTCTGGGATAGGGAACCCAGGTTGGTACACAATTGGCTACAGATTGTTCAATGTAATCTTTCGAAAAAAGATACAAAATATAA
>Frequency_1_QualityScore_DAA22ADGFFFIBE+A:??;CF1B<FE@?B9D*9BBFFIEFC=.7=BC=?B@BB@DCACBCAB>A@5--,5>BAB5;BBA5;@A>_Mismatch_2_Sense_+_Library_PoolT
AGGTTCAAAACAGGAAGGACGATTCTGGGATAGGGAACCCAGGTTGGTTCACAATTGGCTACAGATTGTTCAATGTAATCTTTCA
>Frequency_1_QualityScore_FFHHHHHIJEHIIIIJGIJIIJJI@FGCEHIJJJJJJIHIIJJJJJIIJIJIIHHHHHFFFFFFEEEEEEDDDEEDDDDDCDDDDBC>CDEEC5_Mismatch_0_Sense_+_Library_PoolT
CAAAACAGGTAGGACGATTCTGGGATAGGGAACCCAGGTTGGTACACAATTGGCTACAGATTGTTCAATGTAATCTTTCAAAATGTTATTTTTG
>Frequency_1_QualityScore_FFHFHHHJJJJJJJHHIIGHIIJIHIJIJJIJJGGIIJJJIJJHIJIIHIJJJIIJHHHHGFFFFFFEE@CEEDCCCDDED@CCCCCDAABDDD_Mismatch_0_Sense_+_Library_PoolT
AGGTTCAAAACAGGTAGGACGATTCTGGGATAGGGAACCCAGGTTGGTACACAATTGGCTACAGATTGTTCAATGTAATCTTTCAAAATGTTAT
>Frequency_1_QualityScore_FFDHHGFIAFFHG@@@G@FFHGIIGIIHIGIICHIIIIEGHIIGIIIEHGICDGHHGEA?EFF>CEC>@6>CCECDEC3;>A?_Mismatch_1_Sense_+_Library_PoolT
GGACGATTCTGGGATAGGGAACCCAGGTTGGTTCACAATTGGCTACAGATTGTTCAATGTAATCTTTCAAAATGTTATTTTTG
>Frequency_1_QualityScore_DFDDDFFGGIGHHEA?E4CEGG9CCDEHIIEDFAB?DGEDGGFHIHDEHGHEGGIIG7@GFDECAECEEECD@BCDE>;66>?B_Mismatch_1_Sense_+_Library_PoolT
GGAACCCAGGTTGGTACACAATTGGCTACAGATTGTTCAATGTAATCTTTCAAAATGTTATTTTTGAAGAGGTCACAGGTTCGA
>Frequency_1_QualityScore_FFHHHHHJJJJJJJJJJJJJJGIJGIJJHHIJJJIJJJJJJJJJJJJJJGIIIJJJHIIJJJJJIHHHHBEDDDDDDDDDDDDFEEDDDDDDDD_Mismatch_1_Sense_+_Library_PoolT
CTATTCTGGGATAGGGAACCCAGGTTGGTACACAATTGGCTACAGATTGTTCAATGTAATCTTTCGAAAAAAGATACAAAATATAAGCTCTCTT
>Frequency_1_QualityScore_FFHHHHHJJJJJJIIIJJHIJJGHIJJJJJJJIIJJJJJIJJJHHIJJJIIIIIJJJJJJJJJJHFFFFEEEEEDDDFEEDDDDDDDDDDEEEE_Mismatch_1_Sense_+_Library_PoolT
TGGGATAGGGAACCCAGGTTGGTACACAATTGGCTACAGATTGTTCAATGTAATCTTTAGAAAAAAGATACAAAATATAAGCTCTCTTATTTCA
>Frequency_1_QualityScore_FFHHHHHJJIHIJJJIJJJJIJJJJJIFIJGIIJJIJIIJJJJJJJJJJJJJJJJJJIHFHHHFFFFFFEEEEEEDDEEFEDDDD_Mismatch_2_Sense_+_Library_PoolT
CCAGGTTGGTACACAATTGGCTACAGATTGTTCAATGTAATCTTTCGAAAAAAGATACAAAATATAAGCTCTCTTATTTCAAGTA
>Frequency_1_QualityScore_FFHHHHHHIJIIJJJJJJGIJGGGJIIJJJIIIJIJJJJJGIGIJIIIIJJJIJJJDIJIJJIEIDHHHEHHHFDFEBDDEEDCACDDCAAACC_Mismatch_1_Sense_+_Library_PoolT
TTCTGGGATAGGGAACCCAGGTTGGTACACAATTGGCTACAGATTGTTCAATGTAATCTTTCAAAATGTTATTTTTGAAGAGGTCACAGGTTCA
>Frequency_1_QualityScore_FFHHHHHJJJJJJIJJJJJJJJJIJJJJJJIJJIJJJJJJJJJJJJJHHHHHHHFFFFFFFEEEEEDEDCDDDDEFEDCDDDDDDDDDCCDDCD_Mismatch_0_Sense_+_Library_PoolT
GACGATTCTGGGATAGGGAACCCAGGTTGGTACACAATTGGCTACAGATTGTTCAATGTAATCTTTCAAAATGTTATTTTTGAAGAGGTCACAG
>Frequency_1_QualityScore_FFHGHHHJJCGHJJJJJJJJJJJJHIIJIJJJJJJJJJHIJJHIJJJJJJJJHHHHHFFFFFFCEEEEEEDFFDEDDDDDDDDDDDEFEDEEDD_Mismatch_1_Sense_+_Library_PoolT
CAAAACAGGTAAGACGATTCTGGGATAGGGAACCCAGGTTGGTACACAATTGGCTACAGATTGTTCAATGTAATCTTTCAAAATGTTATTTTTG
>Frequency_1_QualityScore_D>:4CD>EE<?E;E@;DE@EFIIDE=?9D@00BBD*B?D>3D3?BD8<BC@CCC@C=CADEE:=CA)5?6;8(9;>AAAAAA?:ADD>A>:AAA_Mismatch_1_Sense_+_Library_PoolT
GACTATTCTGGGATAGGGAACCCAGGTTGGTACACAATTGGCTACAGATTTTTCAATGTAATCTTTCGAAAAAAGATACAAAATATAAGCTCTC
>Frequency_1_QualityScore_FFHHHHDGIJIJJJJJJHGIJIIJJJJJIJJJIJJJIIIGIJJIJIHHJJGHIIJHJJIHHHGFFFFEECCECEDDEDDEEEDDDDC@?_Mismatch_1_Sense_+_Library_PoolT
CACAGGTTCAAAACAGGTAGGACTATTCTGGGATAGGGAACCCAGGTTGGTACACAATTGGCTACAGATTGTTCAATGTAATCTTTCGA
>Frequency_1_QualityScore_FFHHGHHJJJJJJJIJHIJIGHIJIIHJIGIIJJJFIJJIJIIJIIGJIIJJJJJIJJJJJJJDHEHGEEHFFFFCED>CCCCDDAACC_Mismatch_1_Sense_+_Library_PoolT
GGATAGGGAACCCAGGTTGGTACACAATTGGCTACAGATTGTTCAATGTAATCTTTCAAAATGTTATTTTTGAAGAGGTCACAGGTTCA
>Frequency_1_QualityScore_FFHHFHHJJJJJJJJCHHIIIIHJJJJJJJIJJIJJIIIJJJJJFFHJCHHIGIJHHGHHGFFFFFDEEECEEEEDDDFEDDDCDB@_Mismatch_0_Sense_+_Library_PoolT
CAGGTTCAAAACAGGTAGGACGATTCTGGGATAGGGAACCCAGGTTGGTACACAATTGGCTAAAGATTGTTCAATGTAATCTTTCGA
>Frequency_1_QualityScore_FFHHHHHJJJHHIJJJJJJJJJJJJIGIIJJHIIJIJJJIJJJJJJJIJIJIJHIIJJJJJJGGIGIIHEEHHFFBDEFDEEEDDD;CDDCDDD_Mismatch_1_Sense_+_Library_PoolT
CCCAGGTTGGTACACAATTGGCTACAGATTGTTCAATGTAATCTTTCAAAATGTTATTTTTGAAGAGGTCACAGGTTCAAAACAGGTAGGACTA
>Frequency_1_QualityScore_FFHHHHHJJJJHEHIIJIJJJJJJHIJJJJJJJJJJJJJJIJJJJJIJJIJJJIJJIJJJJIHEFHFFFBECEEEECDDDDDCDDDCDDCCDDD_Mismatch_0_Sense_+_Library_PoolC
ATTTGCTAGGGTTGGAAAACAAAGTTGCAAACAACAACACAGTTTACACCTTGAGCATTTGAGTGGGCTTAAAGGTTAATAACATGTGTTACTT
>Frequency_1_QualityScore_FFHHHHGJJJJJJIJJIJJGIJGHIJFGIJJJJJJJJJJJJJJGGHIHGHJJJ>GIIJIIJJIHHGGFFDDDDDDDDDDDDEEEDDDCDDDDDD_Mismatch_0_Sense_+_Library_PoolC
ATTCTGGGATAGGGAACCCAGGTTGGTACACAATTGGCTACAGATTGTTCAATGTAATCTTTCGAAAAAAGATACAAAATATAAGCTCTCTTAT
>Frequency_1_QualityScore_FFHHHHHFHIJJJJJIJIAFGIFHIEHIIIJJJGIIIIIIJJJJIJJJJJJCFHEGHGIICEEEEA@C>;BCAC>CED:>CFDEDCDDB<_Mismatch_1_Sense_+_Library_PoolC
TCACAGGTTCAAAACAGGTAGGACTATTCTGGGATAGGGAACCCAGGTTGGTACACAATTGGCTACAGATTGTTCAATGTAATCTTTCGA
>Frequency_1_QualityScore_FFHHHHHJIJIJJIJHIJIIJJJJJIJJJJJJIJHIGGIJGGIHIHGIJJJIJJIIGGDGIIIHHHHBC;?BDCECEEDD>@CDDDDDDDDACC_Mismatch_1_Sense_+_Library_PoolC
GGGAACCCAGGTTGGTACACAATTGGCTACAGATTGTTCAATGTAATCTTTCAAAATGTTATTTTTGAAGAGGTCACAGGTTCAAAACAGGTAG
