# Supplementary material for: Differential Gene Expression Reveals Candidate Genes for Drought Stress Response in Abies alba (Pinaceae)
Source: PLoS One. 2015 Apr 29;10(4):e0124564. doi: 10.1371/journal.pone.0124564 (PMC4414588; doi:10.1371/journal.pone.0124564)
Supplement: S2 File — (GZ) [file pone.0124564.s002.gz › comp18756_c0_seq1 #or# comp18756_c0_seq2.fa]

>comp18756_c0_seq1 len=663 path=[794:0-149 947:150-181 173:182-190 1948:191-208 200:209-246 1997:247-266 258:267-280 272:281-662] : sp|O64733-2|U87A2_ARATH Isoform 2 of UDP-glycosyltransferase 87A2 OS=Arabidopsis thaliana GN=UGT87A2 e-value: 3e-19 blast score: 91.7
TCAGCCACTGCGGGTGGAACTCCACTTTAGAGAGCATCTCCTTCGGCCTACCCATGTTGGGATTTCCTCTTGGGGTGGAGCAGTTTGTCAACTGCAAGCTCATAGCCGATGACTGGGGGATTGGGCTGAGATTGAGGAGCGGCGCTGATACTGATAAGGTTGTCGGCAGGGACGAAATAGCGGAAAACGTGAGGAGATTGATGGAAGGGAAAGAGATGAGAAGGGCGGCCGGGAGACTGAGAGATGCTGTAAAGATGGAAGTAAAGAAAGGAGGAACTTCTGACAATAATCTGGAAACTGTTGCAAATGGGTTGAAGACCAAACTCAGTGAAAGCATGGTTTTATTATGATTTATCTTCATTTCACCCGGTGGGTTCAGCTGAGAAGTGTAATCTATAAATTGATCGCTAAATTGTAATCGTTCTGAGGGGAGACTTTCAGTAAATTCAATCATTCAAATCATTGTCACCATATACTTATCGTTATTGCTTTGCAAAGTAAGAAATGGGGACATATGTCATTTTTTTGTTCCTTTATTAGGCCAAGTAGGGGTCCATCCCAATTTTAGATGGAAGAACTACAATTTGTCCACAAATATTTGTTAATTTGCTTTATTTTTTAGAATGCCTCACAATCCTTATTATACAAATTATACATTTTTCA
>comp18756_c0_seq2 len=653 path=[1:0-171 173:172-180 1948:181-198 1966:199-200 1968:201-212 1980:213-215 730:216-220 735:221-236 1997:237-256 258:257-270 272:271-652] : sp|Q9SJL0|U86A1_ARATH UDP-glycosyltransferase 86A1 OS=Arabidopsis thaliana GN=UGT86A1 PE=2 SV=1 e-value: 2e-10 blast score: 62.8
GTGGAACTCCATTTTAGAGAGCATCTCTTCTGGTCTCCCCATCTTGGGATTCCCTCTTGGAAATGATCAATACACCAACTGCAAGCTTATAGCAGATGAATGGAAGATTGGATTGAGACTGACGAGTGGCTGCGAAGATGATGATAAGGTTATTGGCAGGGAAAAAATATCAGAAAACGTGAGGAGATTGATGGAAGGGGAAGAGATGAGAAGGGCGGCCGAGAGACTGAGAGATGTTGTAAAGATGGAAGTAAAGAAAGGAGGAACTTCTGACAATAATCTGGAAACTGTTGCAAATGGGTTGAAGACCAAACTCAGTGAAAGCATGGTTTTATTATGATTTATCTTCATTTCACCCGGTGGGTTCAGCTGAGAAGTGTAATCTATAAATTGATCGCTAAATTGTAATCGTTCTGAGGGGAGACTTTCAGTAAATTCAATCATTCAAATCATTGTCACCATATACTTATCGTTATTGCTTTGCAAAGTAAGAAATGGGGACATATGTCATTTTTTTGTTCCTTTATTAGGCCAAGTAGGGGTCCATCCCAATTTTAGATGGAAGAACTACAATTTGTCCACAAATATTTGTTAATTTGCTTTATTTTTTAGAATGCCTCACAATCCTTATTATACAAATTATACATTTTTCA

>Frequency_8_QualityScore_DEGGGGGEGGIDFGIGIGHGGEHHEFFFGHIHGIGHHHHGGIIIIIIGDFHGFEHGGGGFFEEDECCCA>=ACCDCCCCCCBDDCCDDCCCDCB_Mismatch_0_Sense_+_Library_PoolT
CACCCGGTGGGTTCAGCTGAGAAGTGTAATCTATAAATTGATCGCTAAATTGTAATCGTTCTGAGGGGAGACTTTCAGTAAATTCAATCATTCA
>Frequency_8_QualityScore_EFHGGHHJJICGHIDFHIIIJJGIGIIEGHHIIJIJJIHIJIIJIIIIJIHIHIIGIIHHGGFEFEEDABBBBBBCCDDCCCDDBDEDDEDDCD_Mismatch_0_Sense_+_Library_PoolT
TTTCACCCGGTGGGTTCAGCTGAGAAGTGTAATCTATAAATTGATCGCTAAATTGTAATCGTTCTGAGGGGAGACTTTCAGTAAATTCAATCAT
>Frequency_7_QualityScore_FFGGHHHIIIIJJJFHIJDGHHIIJIGIHHIEGGHIHIIIIIIIIJJIHHHIIJGIJIIGEFHHGDEFEDCDCCCBBBCDCDDDDBCDBDDDDD_Mismatch_0_Sense_+_Library_PoolT
TTCATTTCACCCGGTGGGTTCAGCTGAGAAGTGTAATCTATAAATTGATCGCTAAATTGTAATCGTTCTGAGGGGAGACTTTCAGTAAATTCAA
>Frequency_7_QualityScore_FDGHGHHIJIJJIIIEFEHDGGIIIJJHIDHHFGFHHIJJJIJIIJIHIIIGHIIHHIHGGGGHGEDEFBDCCCCCCCACCCDDDCCDDCDECD_Mismatch_0_Sense_+_Library_PoolT
CTTCATTTCACCCGGTGGGTTCAGCTGAGAAGTGTAATCTATAAATTGATCGCTAAATTGTAATCGTTCTGAGGGGAGACTTTCAGTAAATTCA
>Frequency_7_QualityScore_E@EGGGGHHHIHGGHHIIHIHHIIIIIHIHHIIHHIIIIIHIICFHG@EGHHHIHHHGHGBDEFFFFFECDEEEEDDDDCCCCCDDECCDDECC_Mismatch_0_Sense_+_Library_PoolT
GTGAAAGCATGGTTTTATTATGATTTATCTTCATTTCACCCGGTGGGTTCAGCTGAGAAGTGTAATCTATAAATTGATCGCTAAATTGTAATCG
>Frequency_7_QualityScore_FFHHHHHJJEGIJFHIJJJJJHHFIHDGGHJJJJJJJIJIJJJIJJJJHIJJJJIIIIIHHHGFFEEEDCCCABDDDDDDDECCEEDDEEDDDE_Mismatch_0_Sense_+_Library_PoolT
TTCACCCGGTGGGTTCAGCTGAGAAGTGTAATCTATAAATTGATCGCTAAATTGTAATCGTTCTGAGGGGAGACTTTCAGTAAATTCAATCATT
>Frequency_6_QualityScore_EFDGGGGHIIHII@EFIDGGGCGHHGHFHICECGGHHIGHIHHHIGIIIIHHFEHHHHCCEFADEEEEDACCCCAC@ACDDDCDCDCBDEDCDE_Mismatch_0_Sense_+_Library_PoolT
TCATTTCACCCGGTGGGTTCAGCTGAGAAGTGTAATCTATAAATTGATCGCTAAATTGTAATCGTTCTGAGGGGAGACTTTCAGTAAATTCAAT
>Frequency_6_QualityScore_FFHGGFGIHHIFGGHDGGHHIHIGIFHICFGHIIIIHIGIIHIGIIHHIIHHHHFGFHIHGFDDEDDCDBBCCCABCBCDDDDECBCDDDEECD_Mismatch_0_Sense_+_Library_PoolT
ATTTCACCCGGTGGGTTCAGCTGAGAAGTGTAATCTATAAATTGATCGCTAAATTGTAATCGTTCTGAGGGGAGACTTTCAGTAAATTCAATCA
>Frequency_6_QualityScore_FEGEFHGIIIIIIIJIHIIHIIHIIIJGIIIIIIDEHGCBEFIIIIGIDGHCEEGGGIIHHFGGGGFFGEEDECBCEDCBCCDDDBCCCDBBBB_Mismatch_0_Sense_+_Library_PoolT
TGGTTTTATTATGATTTATCTTCATTTCACCCGGTGGGTTCAGCTGAGAAGTGTAATCTATAAATTGATCGCTAAATTGTAATCGTTCTGAGGG
>Frequency_5_QualityScore_FCEGGFGIH?FFHHGFFGHHAFHIEGHHHHIHHIHIHIJIHIHIHHGHHIGBFBF?DFGEFEEBDB@C==@CDDDDDEDCDDCCCDCCCCCACC_Mismatch_0_Sense_+_Library_PoolT
CAAACTCAGTGAAAGCATGGTTTTATTATGATTTATCTTCATTTCACCCGGTGGGTTCAGCTGAGAAGTGTAATCTATAAATTGATCGCTAAAT
>Frequency_5_QualityScore_FFHHGHGJJJIIJJJJJHIJJJJIJJJJEHHJJIJJJJIJJJJJJJIJJIJJJIIHJJIDHHHBFFFFEDEEDDDDCCCDDEEDDEEDEDEDDE_Mismatch_0_Sense_+_Library_PoolT
TTGAAGACCAAACTCAGTGAAAGCATGGTTTTATTATGATTTATCTTCATTTCACCCGGTGGGTTCAGCTGAGAAGTGTAATCTATAAATTGAT
>Frequency_5_QualityScore_FFHHHHHJJJFHIJIJJJJIJIJJIIJIIJJJJJJJJIIJJGHIJCGIIJJIIIHIIHCEEGGGFGFFFEEEEEEEDBCDDCDCDDCEEEEDBC_Mismatch_0_Sense_+_Library_PoolT
GAAAGCATGGTTTTATTATGATTTATCTTCATTTCACCCGGTGGGTTCAGCTGAGAAGTGTAATCTATAAATTGATCGCTAAATTGTAATCGTT
>Frequency_5_QualityScore_FFHHHHHHIJJJJJJJJJGIJJIJJIJJJJJJJJJJJJJJJJJJJJJJIFHIJFHHIHIIHFGEGFBDDCEEEEEEEEEEEDDEDDDDDDDDED_Mismatch_0_Sense_+_Library_PoolT
AACTCAGTGAAAGCATGGTTTTATTATGATTTATCTTCATTTCACCCGGTGGGTTCAGCTGAGAAGTGTAATCTATAAATTGATCGCTAAATTG
>Frequency_5_QualityScore_DDFDFFFIHHGIIHIGGHHHHFFGHGDFCDGGBFFFHHHHGEGEGHGGEEFGF@=>DGFGFHHGHHGCGDEBDEDEEEEDEBCBC??<<8<?B@_Mismatch_0_Sense_+_Library_PoolT
ATAATCTGGAAACTGTTGCAAATGGGTTGAAGACCAAACTCAGTGAAAGCATGGTTTTATTATGATTTATCTTCATTTCACCCGGTGGGTTCAG
>Frequency_4_QualityScore_EDHHHHHJJJJIJJJJJJJJJIJJJIJJJJJJGIIJEGHIJJJJIIHIIIGGHIIJJIIIIIIIHHHHGEFEDEEEEDEEEEDCDDDDCCDDDC_Mismatch_0_Sense_+_Library_PoolT
GTTTTATTATGATTTATCTTCATTTCACCCGGTGGGTTCAGCTGAGAAGTGTAATCTATAAATTGATCGCTAAATTGTAATCGTTCTGAGGGGA
>Frequency_4_QualityScore_FFHHHHGJJJIHIJJJJIIJIIJJIIIIJJIIJJJIIHIJHHGIJIIIIIGIJFIIJJIHIIHHGGGGGEEFFFEEDDDE_Mismatch_0_Sense_+_Library_PoolT
ATCTATAAATTGATCGCTAAATTGTAATCGTTCTGAGGGGAGACTTTCAGTAAATTCAATCATTCAAATCATTGTCACCA
>Frequency_4_QualityScore_EFHHHCAGIIIJIIIIJHIIJIJJIJJJJJJJJJJJJJJJJJJIIJJJCGIJGIIJIIIIFHEGGEFDECDEEEEEDEEEDDEDCDDCCDDEDC_Mismatch_0_Sense_+_Library_PoolT
ACTCAGTGAAAGCATGGTTTTATTATGATTTATCTTCATTTCACCCGGTGGGTTCAGCTGAGAAGTGTAATCTATAAATTGATCGCTAAATTGT
>Frequency_4_QualityScore_FFHGHHGJIIJJJIJJJJJDGIIBGGGIJIIIJHIIGIGIJJJJJJIIJJJIIHIJIIIGGGGGGGFFFEECDDECDCCCCCACDDDDDDDEDC_Mismatch_0_Sense_+_Library_PoolT
TTATCTTCATTTCACCCGGTGGGTTCAGCTGAGAAGTGTAATCTATAAATTGATCGCTAAATTGTAATCGTTCTGAGGGGAGACTTTCAGTAAA
>Frequency_4_QualityScore_FFHHGHGIIIIIIJJJJIIIIIIIJHIIIIJIIIIHEGIIJJJIIIIHHIIIIGHHIIIJIJJIFGHGFCFGGGFFFDDEEEEEEEFEEECCCC_Mismatch_0_Sense_+_Library_PoolT
ACTTCTGACAATAATCTGGAAACTGTTGCAAATGGGTTGAAGACCAAACTCAGTGAAAGCATGGTTTTATTATGATTTATCTTCATTTCACCCG
>Frequency_4_QualityScore_FFHHHHHJJJJJJJJJJJJJIJDGIJDGIIJJJJGIGIIGHHIIIIJJJIJIJJIIJJJJJHHHHGFFFEEEEDDDDDDDDDDCCBCDDDDDDD_Mismatch_0_Sense_+_Library_PoolT
GATTTATCTTCATTTCACCCGGTGGGTTCAGCTGAGAAGTGTAATCTATAAATTGATCGCTAAATTGTAATCGTTCTGAGGGGAGACTTTCAGT
>Frequency_4_QualityScore_FFHHFHFHHIHIIEHIIHIIIGIJHIIIIIJIIHHIIIHIIIJIHIIIHHIHIIHCFHHDBEGFFFD@B=@A@@CDCCDDCEECEEECDECCDD_Mismatch_0_Sense_+_Library_PoolT
AGACCAAACTCAGTGAAAGCATGGTTTTATTATGATTTATCTTCATTTCACCCGGTGGGTTCAGCTGAGAAGTGTAATCTATAAATTGATCGCT
>Frequency_4_QualityScore_FFHHHHHJJJJJJJJJJJJJJJJJJJJJGHIJJJJJJJJJJJJJJHIIJJJJJJJJGHIJIJJJJJIIIHGHHGGGGFFFFFEEEDC@BCD>AC_Mismatch_0_Sense_+_Library_PoolT
CAATAATCTGGAAACTGTTGCAAATGGGTTGAAGACCAAACTCAGTGAAAGCATGGTTTTATTATGATTTATCTTCATTTCACCCGGTGGGTTC
>Frequency_4_QualityScore_EEFGGEEEGGGIHIHDHCGFHGECGHIIIGHJHGHHIIIHFHEIIIGEHGHIDHHGFHHGGFDEECCEEBEDED;ACCCDDEECCDECCCCCDC_Mismatch_0_Sense_+_Library_PoolT
GAAAGGAGGAACTTCTGACAATAATCTGGAAACTGTTGCAAATGGGTTGAAGACCAAACTCAGTGAAAGCATGGTTTTATTATGATTTATCTTC
>Frequency_4_QualityScore_EEGGEGGIJJGIHIIIDFGGHIHHHHHGHHIIIHHIHIJIIIGHHGHGIHIIHIGGIIIIGHHGGFEEEACE_Mismatch_0_Sense_+_Library_PoolT
ATTGATCGCTAAATTGTAATCGTTCTGAGGGGAGACTTTCAGTAAATTCAATCATTCAAATCATTGTCACCA
>Frequency_4_QualityScore_EFGGGHFGGIIIJIIIHIIHIHIIIIJJJJIIIIHIIHIIGIJIJIIJIIJIGHHHHHGFEFFFGFEEECDEEEEEEDDDDDEDEEDDDD_Mismatch_0_Sense_+_Library_PoolT
GAGAAGTGTAATCTATAAATTGATCGCTAAATTGTAATCGTTCTGAGGGGAGACTTTCAGTAAATTCAATCATTCAAATCATTGTCACCA
>Frequency_4_QualityScore_EEGHHGGIIIIIIIIIIIIIIIIIHDGHIEGHIHIIIHIGIIBFEGHIIIIIHIIHHGHIHGHGFEFEECCEEEECBCCCDDDBBCBCACCCDD_Mismatch_0_Sense_+_Library_PoolT
TATGATTTATCTTCATTTCACCCGGTGGGTTCAGCTGAGAAGTGTAATCTATAAATTGATCGCTAAATTGTAATCGTTCTGAGGGGAGACTTTC
>Frequency_3_QualityScore_FFHHHFHJIJJJJJJJJJJJJJJJJJEGHJEGHIHJJJIJFHIGGFGIJIIHIGIGIIIHIIHIHGGEFCEDFEFEDCDCDDDDCDCCCACDDD_Mismatch_0_Sense_+_Library_PoolT
TTATGATTTATCTTCATTTCACCCGGTGGGTTCAGCTGAGAAGTGTAATCTATAAATTGATCGCTAAATTGTAATCGTTCTGAGGGGAGACTTT
>Frequency_3_QualityScore_FFHHHHHJJJJJJJJJJJJJJIJJJJJGHJJGGIIIJJJHIGIHDGGIIJJJJJJJJJJJJIIJHHHFFCDFEEEFEDCCDDDDDDCCCCACDB_Mismatch_0_Sense_+_Library_PoolT
ATTATGATTTATCTTCATTTCACCCGGTGGGTTCAGCTGAGAAGTGTAATCTATAAATTGATCGCTAAATTGTAATCGTTCTGAGGGGAGACTT
>Frequency_3_QualityScore_EEDGEGEFCEGG@GHHGEFFD:D=EGFGHH?GHHFFHGFGHHHGIJHHEGHGCE@@@EEFEDCD@A@A:<<ABCCBDCCCCCCEDCBBBBCDAB_Mismatch_0_Sense_+_Library_PoolT
CCGGTGGGTTCAGCTGAGAAGTGTAATCTATAAATTGATCGCTAAATTGTAATCGTTCTGAGGGGAGACTTTCAGTAAATTCAATCATTCAAAT
>Frequency_3_QualityScore_FFHHHHHJJJJJJJJHIIJJJJJJHIJJJJJJIIJJJJIJJJJFIJJJJJIJJIIJJJJJJJJJJJJJIHHHGFDDDDBCDDDDDDDCCDCBCC_Mismatch_0_Sense_+_Library_PoolT
ACTGTTGCAAATGGGTTGAAGACCAAACTCAGTGAAAGCATGGTTTTATTATGATTTATCTTCATTTCACCCGGTGGGTTCAGCTGAGAAGTGT
>Frequency_3_QualityScore_FFHGHGGJJIIJJJJFIJIJJJIIHJIIIJJJJJJJJJJJJJJJIIJJJJJJJJJHGIIHHHHHGFEFEDEEEEEEDDDDDDCBCCCCDDEEDD_Mismatch_0_Sense_+_Library_PoolT
GGAAGTAAAGAAAGGAGGAACTTCTGACAATAATCTGGAAACTGTTGCAAATGGGTTGAAGACCAAACTCAGTGAAAGCATGGTTTTATTATGA
>Frequency_3_QualityScore_FFHHHHHJJJJJJJJJJJJJJJJJJJJJJJGIIJJJJJJJJIJIIJJHIIIJJJJJJJFHIJIJJJIJHGHHGHHHFFFFEEFEDEEDDACCDB_Mismatch_0_Sense_+_Library_PoolT
GACAATAATCTGGAAACTGTTGCAAATGGGTTGAAGACCAAACTCAGTGAAAGCATGGTTTTATTATGATTTATCTTCATTTCACCCGGTGGGT
>Frequency_3_QualityScore_EFEGGGGIIIIIIJJJJJJJJIJJIJJJJJIIJJJJIIJJJFIIJIGIFIIJJJJJIHHGHIIHHGGFGEFFFFEEEDEDEEDDDC_Mismatch_0_Sense_+_Library_PoolT
AGTGTAATCTATAAATTGATCGCTAAATTGTAATCGTTCTGAGGGGAGACTTTCAGTAAATTCAATCATTCAAATCATTGTCACCA
>Frequency_3_QualityScore_FFHFGHG?FHIJJJJFIHHHCFAFHEHIIIJJIIIGIIIHIIIHIGIDEHIIICEGHGHGEBDDDCBBCBCDCDCDDCEDDDEEDDD?CDDDDD_Mismatch_0_Sense_+_Library_PoolT
CGGTGGGTTCAGCTGAGAAGTGTAATCTATAAATTGATCGCTAAATTGTAATCGTTCTGAGGGGAGACTTTCAGTAAATTCAATCATTCAAATC
>Frequency_3_QualityScore_FFHHHHHGHIJJJJJJJJJJJIJJIJJJJJJJJJJJJJGHIJCGHJIJJJIIHIIFFFHHHHGGGGGGFEFEFEEDDDCDDEDDEDDEDDDDDD_Mismatch_0_Sense_+_Library_PoolT
AGCATGGTTTTATTATGATTTATCTTCATTTCACCCGGTGGGTTCAGCTGAGAAGTGTAATCTATAAATTGATCGCTAAATTGTAATCGTTCTG
>Frequency_3_QualityScore_EEEGHHFJIIIGIIJJIIJJIIGEEHIEGGIHIIHGHEGHEGEGIJIJIIGIJJIHIIIJIHHHFFEEBCEEEDACDDDDCBCDDC>BDCDDDD_Mismatch_0_Sense_+_Library_PoolT
TGATTTATCTTCATTTCACCCGGTGGGTTCAGCTGAGAAGTGTAATCTATAAATTGATCGCTAAATTGTAATCGTTCTGAGGGGAGACTTTCAG
>Frequency_3_QualityScore_FFHHHHHJJIJJJJJJJJJJFHIJJJJJJJJJJJJJJIJJJJJJJJJJEHIJJJJJJJJJJJJJJJJJJHIHHHHHGFDBBCD@CCDDDDDDCD_Mismatch_0_Sense_+_Library_PoolT
TGGAAACTGTTGCAAATGGGTTGAAGACCAAACTCAGTGAAAGCATGGTTTTATTATGATTTATCTTCATTTCACCCGGTGGGTTCAGCTGAGA
>Frequency_3_QualityScore_FFGGHHGIIJGHIIIIIEGHIFHIIHHHGGHFGGCGEEGHHIIIIJHIJJJHJIJJJFHGGHGGHHEEC?ACDDEDCCCBBCCCDDDDBDCCDD_Mismatch_0_Sense_+_Library_PoolT
ATCTTCATTTCACCCGGTGGGTTCAGCTGAGAAGTGTAATCTATAAATTGATCGCTAAATTGTAATCGTTCTGAGGGGAGACTTTCAGTAAATT
>Frequency_3_QualityScore_FFHHHHDGIJAFHIJIJJFIGIH?EBGIJHIJJIJJIIHJIJJIIIGIIIHHGIIIGEFFGGDEEEDCDCADDDDDDCEDCEEDDEEDDDEEED_Mismatch_0_Sense_+_Library_PoolT
ACCCGGTGGGTTCAGCTGAGAAGTGTAATCTATAAATTGATCGCTAAATTGTAATCGTTCTGAGGGGAGACTTTCAGTAAATTCAATCATTCAA
>Frequency_3_QualityScore_EDCGGFGIIJJHIIEEFGEHHGFGHDFHGHIHIHHIHIIIIIGGFEHFEHGHIFGGIIGIHGIHHHJHHDDGHHFCFEEEACCB9=?A=ACDDD_Mismatch_0_Sense_+_Library_PoolT
TAATCTGGAAACTGTTGCAAATGGGTTGAAGACCAAACTCAGTGAAAGCATGGTTTTATTATGATTTATCTTCATTTCACCCGGTGGGTTCAGC
>Frequency_3_QualityScore_FFHHHHHJJJJJJJJJJJHIJJJJJJJJJJJJJJIIIJJIJJJJJJHIIJJJJIJJIJJJIJJJIIHHIHGHGGFBD@BCC?BDDDDDD@B@BB_Mismatch_0_Sense_+_Library_PoolT
GAAACTGTTGCAAATGGGTTGAAGACCAAACTCAGTGAAAGCATGGTTTTATTATGATTTATCTTCATTTCACCCGGTGGGTTCAGCTGAGAAG
>Frequency_3_QualityScore_EEGFEFGGFIEFFHEHGGHF?BFCEDG?F?AFIHFBDGHDGEEGBHIGHIFHGFGIHGIHIGGGHEGDEBCC@CACCAA:<?ABCACDDBCEDB_Mismatch_0_Sense_+_Library_PoolT
AATGGGTTGAAGACCAAACTCAGTGAAAGCATGGTTTTATTATGATTTATCTTCATTTCACCCGGTGGGTTCAGCTGAGAAGTGTAATCTATAA
>Frequency_3_QualityScore_FFHHHHHJJJJJJJJJJJHIIJJIGHJJJGHIJJJJIJJIJIJJJJJJJJIJJJJJJJIJFHHGCDEEFDEEEDDDDBCDEEFEDCEEDEEEDD_Mismatch_0_Sense_+_Library_PoolT
GTTGAAGACCAAACTCAGTGAAAGCATGGTTTTATTATGATTTATCTTCATTTCACCCGGTGGGTTCAGCTGAGAAGTGTAATCTATAAATTGA
>Frequency_3_QualityScore_EEHHHHGJJJJJJJJJJJJJJJIJJJJJJJJJJGHIJJJJJJJIJJJJIIIJJJIGHIJHICHGHIIIIGGGGGGGFFFFFFFFFEEDDBDD=B_Mismatch_0_Sense_+_Library_PoolT
TCTGACAATAATCTGGAAACTGTTGCAAATGGGTTGAAGACCAAACTCAGTGAAAGCATGGTTTTATTATGATTTATCTTCATTTCACCCGGTG
>Frequency_3_QualityScore_FFHHHHHJJJJJHIJJJJJIJJJGIJJIJJJJJJJJJJJJJJJJJJJJIIJJJJEHIIDGGGGFFFEEEDDCDDFEEEDDECDEEEDDEDDDDB_Mismatch_0_Sense_+_Library_PoolT
GACCAAACTCAGTGAAAGCATGGTTTTATTATGATTTATCTTCATTTCACCCGGTGGGTTCAGCTGAGAAGTGTAATCTATAAATTGATCGCTA
>Frequency_1_QualityScore_FFHHHHHJJJJJGHIJJJJJIHJHIIJIJJJJJJJIIJIJJJJJJJJJJIIIJJAGHJBCHHHHHFDFE@@>@CDCEEDDEDDEEEDACDDDDD_Mismatch_0_Sense_+_Library_PoolC
GACCAAACTCAGTGAAAGCATGGTTTTATTATGATTTATCTTCATTTCACCCGGTGGGTTCAGCTGAGAAGTGTAATCTATAAATTGATCGCTA
>Frequency_3_QualityScore_FFHHHHHJHIJJJJIJJIJHIJJIJJJJJJJJJJJJJJJJJJJJJJJJJJFHIJEHIJJIIHGHEGGBEEEEFEEDEEEEEEDDEDDDDDCDDE_Mismatch_0_Sense_+_Library_PoolT
AAACTCAGTGAAAGCATGGTTTTATTATGATTTATCTTCATTTCACCCGGTGGGTTCAGCTGAGAAGTGTAATCTATAAATTGATCGCTAAATT
>Frequency_3_QualityScore_EEG@DFGGIIHJJJJIJIJHG?FIIHIJIICGHIGIJJIIIHHIIIIIIIIJJIJJGHHIEEFBC?>CD@BBC>B?>A<ACDCEDBDEDDEEDC_Mismatch_0_Sense_+_Library_PoolT
GGTTGAAGACCAAACTCAGTGAAAGCATGGTTTTATTATGATTTATCTTCATTTCACCCGGTGGGTTCAGCTGAGAAGTGTAATCTATAAATTG
>Frequency_3_QualityScore_FFHHHGHJDHHIFHIFIIIHFHGHIEGHHIIJJIIIHIJJJJIJJJJJHIJIJFIHHIIGHHFFFEFDDDAACBBCDDDDDDDDEDDEEDDDEE_Mismatch_0_Sense_+_Library_PoolT
TCACCCGGTGGGTTCAGCTGAGAAGTGTAATCTATAAATTGATCGCTAAATTGTAATCGTTCTGAGGGGAGACTTTCAGTAAATTCAATCATTC
>Frequency_3_QualityScore_FDHFGHHJJJJJJJJJJJJJJJJJJJJJJIIJJJJHIJJJIJJIJIHHIJJJJHIFHHDHIIGHHHHHGDFFFFFEDEDEEDDDD_Mismatch_0_Sense_+_Library_PoolT
GTGTAATCTATAAATTGATCGCTAAATTGTAATCGTTCTGAGGGGAGACTTTCAGTAAATTCAATCATTCAAATCATTGTCACCA
>Frequency_3_QualityScore_FFHHHHHJJJJJJJJJJJJJJFHIJCGIIJJJJDHGHHHHIIJJIJJIIIIJJJIJIHIHHGGGFFEFFADDCDCDDCCCDDCDBBDDDDDDDD_Mismatch_0_Sense_+_Library_PoolT
ATTTATCTTCATTTCACCCGGTGGGTTCAGCTGAGAAGTGTAATCTATAAATTGATCGCTAAATTGTAATCGTTCTGAGGGGAGACTTTCAGTA
>Frequency_3_QualityScore_FFHHHGHJJJJJJIJJIJJJJIIIIIJEHHIIIIJJJJJJHIJJFIHIJJJJJJJFHIJIJJJJJJJJIGHGHHGGGGFFEFCDBA@BDD=@CD_Mismatch_0_Sense_+_Library_PoolT
AATAATCTGGAAACTGTTGCAAATGGGTTGAAGACCAAACTCAGTGAAAGCATGGTTTTATTATGATTTATCTTCATTTCACCCGGTGGGTTCA
>Frequency_3_QualityScore_FFHGHHHJJIJJJJHHIJHIJHJJHJJJJJJJJJJJJJJJJJJJJEGIHCHIJJJJJHJEHHFHGHHEFDEFFFEEEEEEECDCCCDDEDDEEF_Mismatch_0_Sense_+_Library_PoolT
CAGTGAAAGCATGGTTTTATTATGATTTATCTTCATTTCACCCGGTGGGTTCAGCTGAGAAGTGTAATCTATAAATTGATCGCTAAATTGTAAT
>Frequency_3_QualityScore_FFHHHHHJJJJJJIJJJJJJJJJJJJJJJGHIJIJJJJJIIJJJJJGIHIJJJJJJJEHHIIIIIIGGGEGFGFEFFFFFEEEDDDCCBBCD=B_Mismatch_0_Sense_+_Library_PoolT
ACAATAATCTGGAAACTGTTGCAAATGGGTTGAAGACCAAACTCAGTGAAAGCATGGTTTTATTATGATTTATCTTCATTTCACCCGGTGGGTT
>Frequency_3_QualityScore_EFHHHHHJJJIJJGHIIJJIJJJJJJIJJJHIJJJJJJJJJFIJJJIJJJJJJJJJJJJJJJJJJJJJIHHGDEDDACDDDDDDCCDDDCCCDD_Mismatch_0_Sense_+_Library_PoolT
TGTTGCAAATGGGTTGAAGACCAAACTCAGTGAAAGCATGGTTTTATTATGATTTATCTTCATTTCACCCGGTGGGTTCAGCTGAGAAGTGTAA
>Frequency_3_QualityScore_FFHDGHHCGIGIHIIFHFIHADBFHHIJJJJJJIJIIIIIIJJIJJJHFHIIIJIIIHHEHGGEDCBCDCCDDDCDDDDDDDEEDDDEEE_Mismatch_0_Sense_+_Library_PoolT
CGGTGGGTTCAGCTGAGAAGTGTAATCTATAAATTGATCGCTAAATTGTAATCGTTCTGAGGGGAGACTTTCAGTAAATTCAATCATTCA
>Frequency_2_QualityScore_FFHGHHHJJJIIJJJIJJJJJEFGIIJJIJIJIHJIHIIIIIIIIDHIIIGIIIIIIIIIHIJJIIIIIIGHHGGGGFFEDACCCBCBDDDCCD_Mismatch_0_Sense_+_Library_PoolT
TCTGGAAACTGTTGCAAATGGGTTGAAGACCAAACTCAGTGAAAGCATGGTTTTATTATGATTTATCTTCATTTCACCCGGTGGGTTCAGCTGA
>Frequency_2_QualityScore_FFHHHFGIIJJHIJIJIJJIIJIIIJJJIJIIIEGHIIJJIJJEIIHJJIJJJJJJJJIJJJJIAFGE9>BDEDCDACBCCCCCEEDEDDE_Mismatch_0_Sense_+_Library_PoolT
ATGGGTTGAAGACCAAACTCAGTGAAAGCATGGTTTTATTATGATTTATCTTCATTTCACCCGGTGGGTTCAGCTGAGAAGTGTAATCTAT
>Frequency_2_QualityScore_FFFFFFFGGGGGGGGGGEGFGGGGGEFGGGGEFEGGGGFGGGGGGGGGGGGGGGGGEEGGGGGEGGFFFEEEEEEEEEEEAACC?BCCEEEEEE_Mismatch_0_Sense_+_Library_PoolT
GGGGAGACTTTCAGTAAATTCAATCATTCAAATCATTGTCACCATATACTTATCGTTATTGCTTTGCAAAGTAAGAAATGGGGACATATGTCAT
>Frequency_2_QualityScore_FFGHHHGIGIIJIIJIIJIIJJIIIJJJIIJJJJJJIJIGIIIEGIIIJJJHIEGGAFFGGHGGEGEGFCEEEEDDDEDDDDEDDEEEEDACDD_Mismatch_0_Sense_+_Library_PoolT
AAGCATGGTTTTATTATGATTTATCTTCATTTCACCCGGTGGGTTCAGCTGAGAAGTGTAATCTATAAATTGATCGCTAAATTGTAATCGTTCT
>Frequency_2_QualityScore_EDCGFHGIIGDFH?GIDGEIFAEIIGGEGIGIICHHHIGIIHIIIIIHIGGDGEIEGIGIGHIHEGHGIHHCFGEGHHEDD?CADCBCDDEDCC_Mismatch_0_Sense_+_Library_PoolT
AGACTTTCAGTAAATTCAATCATTCAAATCATTGTCACCATATACTTATCGTTATTGCTTTGCAAAGTAAGAAATGGGGACATATGTCATTTTT
>Frequency_2_QualityScore_FFGFGGHIIJEIHIIJJJIJJJIIGIIIGIIJJIIIJJIGHIIIIIIEEIIIIJJIHIGIIIIGIIICGCFGGGEEECEEEEEEEEEEEEEEED_Mismatch_0_Sense_+_Library_PoolT
GGAACTTCTGACAATAATCTGGAAACTGTTGCAAATGGGTTGAAGACCAAACTCAGTGAAAGCATGGTTTTATTATGATTTATCTTCATTTCAC
>Frequency_2_QualityScore_FFGHGHGIJIIIIIJIJIJIIIIHFIGIIIIIIJHIGIIGIHGIIIIGIIEGIGIIIIIIIIIIEHEGHGGFEEEADDACDDEECBDEDCEDDE_Mismatch_0_Sense_+_Library_PoolT
AGAAAGGAGGAACTTCTGACAATAATCTGGAAACTGTTGCAAATGGGTTGAAGACCAAACTCAGTGAAAGCATGGTTTTATTATGATTTATCTT
>Frequency_2_QualityScore_FFHGHHHJJJJJJJJJIIIJGIIJIIIJJJJGHIJJJJJJJJJJJJJJIJJJJJJJIJJJJICFFECCECEDDDDDCDDBCBDEEEDDEEDEEE_Mismatch_0_Sense_+_Library_PoolT
GGGTTGAAGACCAAACTCAGTGAAAGCATGGTTTTATTATGATTTATCTTCATTTCACCCGGTGGGTTCAGCTGAGAAGTGTAATCTATAAATT
>Frequency_2_QualityScore_FEGHHHHGIIIJJIGIIIIIIJIHHIIIJJJIJGIHIJJJIIIHIIJJIIJJJIJIIHIHIIG_Mismatch_0_Sense_+_Library_PoolT
TAAATTGTAATCGTTCTGAGGGGAGACTTTCAGTAAATTCAATCATTCAAATCATTGTCACCA
>Frequency_2_QualityScore_FFHHHHHJIIHIIGIIIJJJJJJJJJIJIJJJJJJJJJJJJIIJJJJIIJJJIIJJJIIGHGGGGGFEEEEFEEEEEEEEEEEEDDDDDEDEEE_Mismatch_0_Sense_+_Library_PoolT
TTCAGCTGAGAAGTGTAATCTATAAATTGATCGCTAAATTGTAATCGTTCTGAGGGGAGACTTTCAGTAAATTCAATCATTCAAATCATTGTCA
>Frequency_2_QualityScore_FFHHHHHJJJJJJJHIJJIIJIIIJEHIJIIJJJJJJJJJJJJJJJIJJJIJJJJICHIIFGHHHGFFFEEDDCDEEEEEDDEECEEEDDEDBD_Mismatch_0_Sense_+_Library_PoolT
AAGACCAAACTCAGTGAAAGCATGGTTTTATTATGATTTATCTTCATTTCACCCGGTGGGTTCAGCTGAGAAGTGTAATCTATAAATTGATCGC
>Frequency_2_QualityScore_FFHHHHHJJJJJEGIIGHIIIIJJGIGIIEGHIIGIJIJJIJJJJJJIHIIIIIIIIHIHHGGEEEEEECCCDCCACCDDDDDCEDCDEDDEED_Mismatch_0_Sense_+_Library_PoolT
CATTTCACCCGGTGGGTTCAGCTGAGAAGTGTAATCTATAAATTGATCGCTAAATTGTAATCGTTCTGAGGGGAGACTTTCAGTAAATTCAATC
>Frequency_2_QualityScore_FFCFGHEGHIIJJJGHGEEAFEIIIIHIJIIJIIIJJIIIJIJJIIIHIIIHJHIIIG@EGHFEDABDEADCDCDDDEDDDEEDDDEEECCDDC_Mismatch_0_Sense_+_Library_PoolT
GGTGGGTTCAGCTGAGAAGTGTAATCTATAAATTGATCGCTAAATTGTAATCGTTCTGAGGGGAGACTTTCAGTAAATTCAATCATTCAAATCA
>Frequency_1_QualityScore_FFFHGHFHIIJJIIIIIEHHE?DHIJJGFIJJJIGIJJJJJJJJIIJGGJIJJGGIGGIJJJHEDFCDE@CEDCCDDEEDDDCCDCEEEDCDCD_Mismatch_0_Sense_+_Library_PoolC
GGTGGGTTCAGCTGAGAAGTGTAATCTATAAATTGATCGCTAAATTGTAATCGTTCTGAGGGGAGACTTTCAGTAAATTCAATCATTCAAATCA
>Frequency_2_QualityScore_FFHHHHHHIJJIJJIIJJJJJJIJJJIIEGIIGHIIIJJJGIIIIFGGIJIJJJGIJJHHHHHHFFFFDEEEECEEFEDDDDDDEDDDDDDCDC_Mismatch_0_Sense_+_Library_PoolT
TATTATGATTTATCTTCATTTCACCCGGTGGGTTCAGCTGAGAAGTGTAATCTATAAATTGATCGCTAAATTGTAATCGTTCTGAGGGGAGACT
>Frequency_2_QualityScore_EEEEHGGIIIIIIIIIHIIHHIIAIGHIIGIIIEIIIIHICGHIGFGGCGACCGIGHIGEFGIGFHGHCBCEEECDDDCAEEC?BAECACDDCC_Mismatch_0_Sense_+_Library_PoolT
AGGAACTTCTGACAATAATCTGGAAACTGTTGCAAATGGGTTGAAGACCAAACTCAGTGAAAGCATGGTTTTATTATGATTTATCTTCATTTCA
>Frequency_2_QualityScore_FFGHHGGIEGHIIIGGIIGHHHGHIJJJIIIIIIIJJJJIIIIIIJJIJIIIIIIHGIHIIIIIGHGHGEDEFEEEEDECDCCCCC?BDDCDDE_Mismatch_0_Sense_+_Library_PoolT
GATGGAAGTAAAGAAAGGAGGAACTTCTGACAATAATCTGGAAACTGTTGCAAATGGGTTGAAGACCAAACTCAGTGAAAGCATGGTTTTATTA
>Frequency_2_QualityScore_FFEGHHHJJJJJIJJJJIJJIJIHIJJJJJIJJEGHIDGHJJIIJGIGHIFGGIIIIIJJIIEGHHHGGEEEEDEDEECEEEEDCCCDDDDCCD_Mismatch_0_Sense_+_Library_PoolT
GGTTTTATTATGATTTATCTTCATTTCACCCGGTGGGTTCAGCTGAGAAGTGTAATCTATAAATTGATCGCTAAATTGTAATCGTTCTGAGGGG
>Frequency_2_QualityScore_FFFHHEHIIJIJJIIIIIIGGIJIIGIIIIIHIIIJIIJIJJCGIHHGHHHGGEEGFFEEEEEEEEEEDCCCCCDDDEEBBDEECEDDEEEEEE_Mismatch_0_Sense_+_Library_PoolT
GGAGGAACTTCTGACAATAATCTGGAAACTGTTGCAAATGGGTTGAAGACCAAACTCAGTGAAAGCATGGTTTTATTATGATTTATCTTCATTT
>Frequency_2_QualityScore_FFHHHHHIJIJJIIJJJJJJJGIGIIIJJJJJJJJJIIIIIIIJIJJJIGIIIIJJJIJJIJIIIIIIIIGHGGGGGFEDACCD?BDCDCDDAA_Mismatch_0_Sense_+_Library_PoolT
CTGGAAACTGTTGCAAATGGGTTGAAGACCAAACTCAGTGAAAGCATGGTTTTATTATGATTTATCTTCATTTCACCCGGTGGGTTCAGCTGAG
>Frequency_2_QualityScore_EBFEC@CE9EA:;E:?GGG99ECEGHFGGGGGE?FECAEGEF@F@DFGCA?C9=EAE@=CECCC;A9>??;??CCC@CCC=@ABECACCEEEEC_Mismatch_0_Sense_+_Library_PoolT
CCCGGTGGGTTCAGCTGAGAAGTGTAATCTATAAATTGATCGCTAAATTGTAATCGTTCTGAGGGGAGACTTTCAGTAAATTCAATCATTCAAA
>Frequency_2_QualityScore_FFHHGEGGIIJIGHEGIGIIIIIIIIIJJJJJJJIIIGHIIIIIIIGIIIIIIIIIIIGGEEEFCA?CEEEEEEDEEEEEEEECCCDDDCECED_Mismatch_0_Sense_+_Library_PoolT
TCAGCTGAGAAGTGTAATCTATAAATTGATCGCTAAATTGTAATCGTTCTGAGGGGAGACTTTCAGTAAATTCAATCATTCAAATCATTGTCAC
>Frequency_2_QualityScore_EFGDHHFIIGEGIGIIGIIGIIIFIIIIEGEGGHIIIEGGGABGGGHIIIIIIIIIIGFEGIIGGIEEECACACEEEDCEECDDECBDADCECC_Mismatch_0_Sense_+_Library_PoolT
GAGGAACTTCTGACAATAATCTGGAAACTGTTGCAAATGGGTTGAAGACCAAACTCAGTGAAAGCATGGTTTTATTATGATTTATCTTCATTTC
>Frequency_2_QualityScore_FFHHHHFEHIIGIIJJJJIIIIIIGIJJJJJJHIGGGIIIIGGEIGGHIIHIIIIIIIIIIIIIIHEDDC>?BCDDDCCDCC@?ACBDEECCED_Mismatch_0_Sense_+_Library_PoolT
AAATGGGTTGAAGACCAAACTCAGTGAAAGCATGGTTTTATTATGATTTATCTTCATTTCACCCGGTGGGTTCAGCTGAGAAGTGTAATCTATA
>Frequency_2_QualityScore_EEEGGHHIIIIGIIIEIIGIGGIIIIEGIIIGGEFHIIIIIIIIFIGIIIIHGGIIIIIHGGFGGFFFFEEEEDECCECCCC_Mismatch_0_Sense_+_Library_PoolT
TAATCTATAAATTGATCGCTAAATTGTAATCGTTCTGAGGGGAGACTTTCAGTAAATTCAATCATTCAAATCATTGTCACCA
>Frequency_2_QualityScore_FEHHHGHJJJJJIGHIJIIJIJJIJIIIJIIJJJJIJJJJDGIIJJJJJJJJJJJJJJJJIJIJJIIHIEHEFED>@CCDCDDCDBCCCCEEEE_Mismatch_0_Sense_+_Library_PoolT
GTTGCAAATGGGTTGAAGACCAAACTCAGTGAAAGCATGGTTTTATTATGATTTATCTTCATTTCACCCGGTGGGTTCAGCTGAGAAGTGTAAT
>Frequency_2_QualityScore_FEGGHHHJIIJIJGIJJJFIFHIIJICIIIIIIJIJHIIIIJJIJJJIJJJIIJHIIJIGIIIIHGGGGEFEEEEEEEDEDBDCCCCDDCCDDD_Mismatch_0_Sense_+_Library_PoolT
TGTAATCGTTCTGAGGGGAGACTTTCAGTAAATTCAATCATTCAAATCATTGTCACCATATACTTATCGTTATTGCTTTGCAAAGTAAGAAATG
>Frequency_2_QualityScore_FEGHGHGIIIIFIIIIIIIIIIIIIIIIIIIIIIIIIIIIIIIIIIIIIIIIIICGIIIIIIGIIFHHECGGFDFFFEEEEEEEEEEEEEEDCC_Mismatch_0_Sense_+_Library_PoolT
AACTTCTGACAATAATCTGGAAACTGTTGCAAATGGGTTGAAGACCAAACTCAGTGAAAGCATGGTTTTATTATGATTTATCTTCATTTCACCC
>Frequency_2_QualityScore_EEHHGGHHIJJJIIIJIJII@EGIAGHHIJIIIJIIIDEEHGHIJIHIIIIIIIJIIJIHHGGGGDCEEEEEBCCE?CBCCCDACDDDDCCDED_Mismatch_0_Sense_+_Library_PoolT
TTTATCTTCATTTCACCCGGTGGGTTCAGCTGAGAAGTGTAATCTATAAATTGATCGCTAAATTGTAATCGTTCTGAGGGGAGACTTTCAGTAA
>Frequency_2_QualityScore_FFADFHEIGGGHEEGAECEGFG?GGFIIHIIIIIIJIIGIIJIEHGHIIGIIGGGHIIIGHFFFDEEEEECEDEECCEEDDCEEEEDDCDCDCC_Mismatch_0_Sense_+_Library_PoolT
GGTTCAGCTGAGAAGTGTAATCTATAAATTGATCGCTAAATTGTAATCGTTCTGAGGGGAGACTTTCAGTAAATTCAATCATTCAAATCATTGT
>Frequency_2_QualityScore_EEHHGFEHHIEIIIIIIJHIEIHIJJJJGHHHGIGGGGHIIIIIIIIIIDHIIHGIHIII_Mismatch_0_Sense_+_Library_PoolT
ATTGTAATCGTTCTGAGGGGAGACTTTCAGTAAATTCAATCATTCAAATCATTGTCACCA
>Frequency_2_QualityScore_FFHHHGHIJJJJIJIJJJJIJIJJJJJJJJJJJJJJEHHIFHIJJJJJEIIIIEHGHIIIIIIHHGGGGGFFEEEDCDDEDDEEEEDDDDDDDC_Mismatch_0_Sense_+_Library_PoolT
CATGGTTTTATTATGATTTATCTTCATTTCACCCGGTGGGTTCAGCTGAGAAGTGTAATCTATAAATTGATCGCTAAATTGTAATCGTTCTGAG
>Frequency_2_QualityScore_CEHCEHEIIIAEFIIIIIIHIIHIHGIGIGIGIIIIGIGGIIIIGIIIIFIGIIIIGIHIHHGGCEEEECCCEEDDDEEEECCCCEECEECCC?_Mismatch_0_Sense_+_Library_PoolT
AGCTGAGAAGTGTAATCTATAAATTGATCGCTAAATTGTAATCGTTCTGAGGGGAGACTTTCAGTAAATTCAATCATTCAAATCATTGTCACCA
>Frequency_2_QualityScore_ECGGFFFIG=EIIGIIIIIEGEHIGEIGIIIIIIIIIIIIGIIIIFHIGIEHIIIGEGG?BEIHHIHGFFGEE@CC@CCEDD6AAAC?ACACCC_Mismatch_0_Sense_+_Library_PoolT
AGATGGAAGTAAAGAAAGGAGGAACTTCTGACAATAATCTGGAAACTGTTGCAAATGGGTTGAAGACCAAACTCAGTGAAAGCATGGTTTTATT
>Frequency_2_QualityScore_FFHHHHHGHHIJJJJJJIJJJJIIIJJJJIJJIJJIIJIJJIIJJJIJIJIIIGIIJJJIGHHGGHHFFEFFFEEEEEDEEDDEDEEEDDD_Mismatch_0_Sense_+_Library_PoolT
TGAGAAGTGTAATCTATAAATTGATCGCTAAATTGTAATCGTTCTGAGGGGAGACTTTCAGTAAATTCAATCATTCAAATCATTGTCACCA
>Frequency_2_QualityScore_EECFEGGEGIIGEGEGIEFHGFIGFHEEGGIHIGGCFIIIFHIIIIIIHGHIIGDHIIEFHGEEEGGEEC_Mismatch_0_Sense_+_Library_PoolT
TGATCGCTAAATTGTAATCGTTCTGAGGGGAGACTTTCAGTAAATTCAATCATTCAAATCATTGTCACCA
>Frequency_2_QualityScore_FFGHHEGHIIHIIIJJEHIIIIIIIIGIIIIIIIJJJIIIIJIIIJIDGHIAGGHIIIJIHGHH@DAEFCDFFFEDEEECDEDCDDCCDCEC?C_Mismatch_0_Sense_+_Library_PoolT
CTCAGTGAAAGCATGGTTTTATTATGATTTATCTTCATTTCACCCGGTGGGTTCAGCTGAGAAGTGTAATCTATAAATTGATCGCTAAATTGTA
>Frequency_2_QualityScore_FFHCGHEIIJIHIIIIDHGHIIIIHIIJJIGIIIIJIJJJJJIGHIJJJJGIIIIIIFIGIGCEEE@CECEEDEEEDCADCCCEEDECDDCDCC_Mismatch_0_Sense_+_Library_PoolT
GGGTTCAGCTGAGAAGTGTAATCTATAAATTGATCGCTAAATTGTAATCGTTCTGAGGGGAGACTTTCAGTAAATTCAATCATTCAAATCATTG
>Frequency_2_QualityScore_FFHHHEGGHIIIJJJJJIJJIJIJJJJIIIJIJGIJIJJIIJJJIJJJJJJJJIJJJIIIGIGHHHGGGFFFFEEEEEEEEECCDDCDC_Mismatch_0_Sense_+_Library_PoolT
AGAAGTGTAATCTATAAATTGATCGCTAAATTGTAATCGTTCTGAGGGGAGACTTTCAGTAAATTCAATCATTCAAATCATTGTCACCA
>Frequency_2_QualityScore_EFGHGHGIIIJEIIJIJJIIJIJJJJJIIJJJJJJIJJJJJJGHIIEGIIJJJJGIGFGFHHGHHHHHGFFFFFFEEDDDDBDDCEDCEEEEDB_Mismatch_0_Sense_+_Library_PoolT
TGAAAGCATGGTTTTATTATGATTTATCTTCATTTCACCCGGTGGGTTCAGCTGAGAAGTGTAATCTATAAATTGATCGCTAAATTGTAATCGT
>Frequency_2_QualityScore_FFHGHGHGIIIGIIGGGIIGGIIIGIIFGIIIIIJGIIEHHDIIIIIIGIGIIGIIIGHIIIIJFGGIEACEGFFADEECACD?ACCDCDCB?A_Mismatch_0_Sense_+_Library_PoolT
TGTAAAGATGGAAGTAAAGAAAGGAGGAACTTCTGACAATAATCTGGAAACTGTTGCAAATGGGTTGAAGACCAAACTCAGTGAAAGCATGGTT
>Frequency_2_QualityScore_FFHHHHHIJJHIJJJJIJIJJIJIIIJIIIJJJJJIJJIIJJIJJIIJIIJIIJJJIIJIJJJJIJIJHECDDACDDDDDDDCCDDACCEDDEC_Mismatch_0_Sense_+_Library_PoolT
TGCAAATGGGTTGAAGACCAAACTCAGTGAAAGCATGGTTTTATTATGATTTATCTTCATTTCACCCGGTGGGTTCAGCTGAGAAGTGTAATCT
>Frequency_2_QualityScore_EFHHHHGIIIIJIIIIEFGIAEHHIIIIIIGIIFGGGHIGIJIIJIEIGIJGGGHIGGGGFGEGGGFDC@BEDECBCCDDACDDCDDCDCCEEC_Mismatch_0_Sense_+_Library_PoolT
TCTTCATTTCACCCGGTGGGTTCAGCTGAGAAGTGTAATCTATAAATTGATCGCTAAATTGTAATCGTTCTGAGGGGAGACTTTCAGTAAATTC
>Frequency_2_QualityScore_FFHHHHHJJJJJJJJJHIJJJIIIIJJFHIJJJJJJJJJJJJJJJJJJJJJJJJIJIJEIIHGGFFFFEECDDEECDCEEEEDCEECEDEDDED_Mismatch_0_Sense_+_Library_PoolT
TGAAGACCAAACTCAGTGAAAGCATGGTTTTATTATGATTTATCTTCATTTCACCCGGTGGGTTCAGCTGAGAAGTGTAATCTATAAATTGATC
>Frequency_2_QualityScore_FFHHHGGJGIIEGGHHIIIGHFIIIJIIJJJIIIIJIIJGHGIJJIIIJIGIIIIGIGIGGFGGGEEEEEEEEEEEEEEEEEDDDDDEDEEDDD_Mismatch_0_Sense_+_Library_PoolT
CAGCTGAGAAGTGTAATCTATAAATTGATCGCTAAATTGTAATCGTTCTGAGGGGAGACTTTCAGTAAATTCAATCATTCAAATCATTGTCACC
>Frequency_2_QualityScore_FFHHHHHJJJJIHIIJJJJJIJJIJJJJJIIIJJJJIIHIIIJJJJIJIJJJJIIIIIIIIHGGGGGF_Mismatch_0_Sense_+_Library_PoolT
ATCGCTAAATTGTAATCGTTCTGAGGGGAGACTTTCAGTAAATTCAATCATTCAAATCATTGTCACCA
>Frequency_2_QualityScore_FFHHHHGIIIJJIIIIIJJJJJJJIJJJIJJJJIJIIIJIIIJJJJIJJJJIIIJIIJJJIIIGIIHHHGGHGFFFFFFEEEEEEEEEEDCDDD_Mismatch_0_Sense_+_Library_PoolT
CTTCTGACAATAATCTGGAAACTGTTGCAAATGGGTTGAAGACCAAACTCAGTGAAAGCATGGTTTTATTATGATTTATCTTCATTTCACCCGG
>Frequency_2_QualityScore_FFHHHGHJIIIJIJJJJJIJIIJJIIJJJJJJJJIIJJIIJJHIIJIJIHIIIIJJJJJIIIIGGGGGGDEEEEEEECCCDDDDFEDCEEEDED_Mismatch_0_Sense_+_Library_PoolT
AAAGAAAGGAGGAACTTCTGACAATAATCTGGAAACTGTTGCAAATGGGTTGAAGACCAAACTCAGTGAAAGCATGGTTTTATTATGATTTATC
>Frequency_2_QualityScore_FFGGEHHHIIJIIGGIGGIIGIIGIGIIJIIHIGIEGHIIIGIEDEBGGIGGIIIIIIIJIIHHHHHGFCDEC_Mismatch_0_Sense_+_Library_PoolT
AATTGATCGCTAAATTGTAATCGTTCTGAGGGGAGACTTTCAGTAAATTCAATCATTCAAATCATTGTCACCA
>Frequency_2_QualityScore_FFHHEHHJJJJJJJIJJJIJIIJJJJJJJJJJJJIGGIJFHIJJJJJHIGIIGHIIIIIIGGEGFGGGFEEEDEDDDDEDDEEEEDACDDDDDD_Mismatch_0_Sense_+_Library_PoolT
ATGGTTTTATTATGATTTATCTTCATTTCACCCGGTGGGTTCAGCTGAGAAGTGTAATCTATAAATTGATCGCTAAATTGTAATCGTTCTGAGG
>Frequency_2_QualityScore_FFHGHHGIEIIIIIJIIGHIIIEGBAGIIJIIIGIIIJIHEGIIGIIFECHGIJJIJJIHIIIGIHGHHGHEDEFACECCECCCDECCCBC?BA_Mismatch_0_Sense_+_Library_PoolT
AAATTGTAATCGTTCTGAGGGGAGACTTTCAGTAAATTCAATCATTCAAATCATTGTCACCATATACTTATCGTTATTGCTTTGCAAAGTAAGA
>Frequency_1_QualityScore_20C<AD>EEEECFA@EC9EFB)C10?6@D)9*9DD<B)8B.==8)8A@CA@=;;@C3?AACDD<>ADA(66;A?5;?=A>>????>>>>::>AA_Mismatch_1_Sense_+_Library_PoolT
CGATTTATCTTCATTTCACCCGGTGGGTTCAGCTGAGAAGTGTAATCTATAAATTGATCGCTAAATTGTAATCGTTCTGAGGGGAGACTTTCAG
>Frequency_1_QualityScore_FFHHHHHJEGIJFHIIIJJJIJIJJDGHIJJJJJJJJJJJJJJJIJJJJJJJIIJJJJHHHHFFFFFDDBDBDDDDDDDFEDCDEDDEDDD_Mismatch_0_Sense_+_Library_PoolT
TCACCCGGTGGGTTCAGCTGAGAAGTGTAATCTATAAATTGATCGCTAAATTGTAATCGTTCTGAGGGGAGACTTTCAGTAAATTCAATCA
>Frequency_1_QualityScore_FFHHHGHIGJJJJIIHIIJJJJJGJJJJJJJJIJJJJJIIJJJJJJJJIJJJIJIJJIIGJJJIIJJHHHFHCEFFFFFEDCCDDBBDDDEDDE_Mismatch_0_Sense_+_Library_PoolT
AGGGGAGACTTTCAGTAAATTCAATCATTCAAATCATTGTCACCATATACTTATCGTTATTGCTTTGCAAAGTAAGAAATGGGGACATATGTCA
>Frequency_1_QualityScore_FFHHHHHHJJJIIJJJJJJJJJJJJJIJJJJJJJJJJJJJJJJJJJJJIJJJJIJJJJJJIIJIJJJFJFH_Mismatch_0_Sense_+_Library_PoolT
ATTTTAGATGGAAGAACTACAATTTGTCCACAAATATTTGTTAATTTGCTTTATTTTTTAGAATGCCTCAC
>Frequency_1_QualityScore_FFHHHHHJJJJJJIIJHHIIJJJJJJJJGHJJJGHFHIIJJJJIIIIJJJGIJIIIJIGHHHFHHFFFFDEFEECEEEDDEDCDDD_Mismatch_1_Sense_+_Library_PoolT
AATTGATCGCTAAATTGTAATCGTTCTGAGGGGAGACTTTCAGTAAATTCAATCATTCAAATCATTGTCACCATATACTTATCGTA
>Frequency_1_QualityScore_FFHGHFHJJJIJJJIIFGGIDGHGGIGI>GBGFHIIGJIJJHHG@FGICGICHIJGGIGCEEHHECBDD=AC3>=B@8?@B@CDCDD>AC:@CC_Mismatch_1_Sense_+_Library_PoolT
TCTTCATTTCACCCGGTGGGTTCAGCTGAGAATTGTAATCTATAAATTGATCGCTAAATTGTAATCGTTCTGAGGGGAGACTTTCAGTAAATTC
>Frequency_1_QualityScore_FFGHHHHIJIJJJJJJJJEJJJJJIJJJFHHIJJJJGIHIJHHHIJIIJJJIJJJJJJJJIJJJGIJJJJJJHHHHFFFFDFDDDDDBDACDDD_Mismatch_1_Sense_+_Library_PoolT
ATGATTTATCTTCATTTCACCCTGTGGGTTCAGCTGAGAAGTGTAATCTATAAATTGATCGCTAAATTGTAATCGTTCTGAGGGGAGACTTTCA
>Frequency_1_QualityScore_FFHGHHHJJJJHIJIJIIIJIJHHIJJJJJJJJJJJJJJJJJJJJIJJIJJJJGHJIBE>EHHHFFFDFCECCEDEEDDEDCEEEDDEDDDDBD_Mismatch_0_Sense_+_Library_PoolT
ACCAAACTCAGTGAAAGCATGGTTTTATTATGATTTATCTTCATTTCACCCGGTGGGTTCAGCTGAGAAGTGTAATCTATAAATTGATCGCTAA
>Frequency_1_QualityScore_FFHHHHHJIJJJJHIIGJJJJJIJIJJJIIJIJJJJJJIIJJJJJJJJIIJJJIJIJJDHGIJIIJGGH@GGGIGEHHFFFFFFFFEECDDDDD_Mismatch_2_Sense_+_Library_PoolT
TCCAGTAAATTCAATCATTCAAATCATTGTCACCATATACTTATCGTTATTGCTTTGCAAAGTAAGAAATGGGGACATATGTCATTTTTTTGTC
>Frequency_1_QualityScore_EFHGHHFIJJJHJJJIGEHGGIHGIGIIIIJJJIGIIIIIJJJGGIJIJIGGIIJICHGIHDHGHHFHHAD;?DCCEEEEEEEEECFDDEEEED_Mismatch_0_Sense_+_Library_PoolT
AGGAGGAACTTCTGACAATAATCTGGAAACTGTTGCAAATGGGTTGAAGACCAAACTCAGTGAAAGCATGGTTTTATTATGATTTATCTTCATT
>Frequency_1_QualityScore_DFH<DCFHGIIIIIIIIIAHGIIIIEHIGHIGGGHIIGHIIEHIIIIIIGHGGIIIIIHFGGHGHFFFFFFFDEDCDEDDCDCDDCDCDCDDDD_Mismatch_0_Sense_+_Library_PoolT
AAGTGTAATCTATAAATTGATCGCTAAATTGTAATCGTTCTGAGGGGAGACTTTCAGTAAATTCAATCATTCAAATCATTGTCACCATATACTT
>Frequency_1_QualityScore_FFGHFHDHCEHIIGGIGHIIIDHFIGGIJGIIJIIIIJJJIJIJJHHIIDDHJIIGHHHGFFFDDCBBDCCCDDDDEDCEEDDEEDDDEDC@CC_Mismatch_1_Sense_+_Library_PoolT
CCGGTGGGTTCAGCTGAGAAGTGTAATCTATAAATTGATCGCTAAATTGTAATCGTTCTGAGGGGAGACTTTCAGTAAATTCAATCATTCAAAC
>Frequency_1_QualityScore_FFHHHHHJJIJJIJJJJJJFHIGCGGGIJJJJJJIJHIHIGIJJJJJIIJIIIIIIJJIAEHHHEHFFFDFDDDECCBBDDDBDDDDDDDEEC>_Mismatch_1_Sense_+_Library_PoolT
TTATCTTCATTTCACCCGGTGGGTTCAGCTGAGAAGTGTAATCTATAATTTGATCGCTAAATTGTAATCGTTCTGAGGGGAGACTTTCAGTAAA
>Frequency_1_QualityScore_FFHHHHHJJGIIJJJIJJJJHIJJJHIIIJJJJJJJJJJJJJIJIJJJJJJJIJJJJIJJJJGICFFHIFHHIIIIIH=BDDEEFFDEEEEEED_Mismatch_0_Sense_+_Library_PoolT
GACTTTCAGTAAATTCAATCATTCAAATCATTGTCACCATATACTTATCGTTATTGCTTTGCAAAGTAAGAAATGGGGACATATGTCATTTTTT
>Frequency_1_QualityScore_FFHHHHHJJJJJJJJJJHIJJJJJJJJJJJJJJJHJJJIJJIJJJFHIJJJJJJJGJJJJJJJJJIJJJJHHHHFFACDDDDDDDDDDDDDCDC_Mismatch_0_Sense_+_Library_PoolT
AAACTGTTGCAAATGGGTTGAAGACCAAACTCAGTGAAAGCATGGTTTTATTATGATTTATCTTCATTTCACCCGGTGGGTTCAGCTGAGAAGT
>Frequency_1_QualityScore_D?:C+<2AEC<<F<CFF??FF<BE<9C?BE@EFB9D@DFA?D@D@DDD?@;A\5@=CE;3)=.)=@AD@A@DAAD;>6;>A;A>???_Mismatch_0_Sense_+_Library_PoolT
ACTCAGTGAAAGCATGGTTTTATTATGATTTATCTTCATTTCACCCGGTGGGTTCAGCTGAGAAGTGTAATCTATAAATTGATCGCT
>Frequency_1_QualityScore_DFHHHHHJJJIJJGIJJJJJJJJJJJIJJJJJJJJJJJJJIJJIJJJJJJHIJJJJJJJIJJJJJHHEHHHFFFFFEDEEEDDDDEFDDEEEDE_Mismatch_0_Sense_+_Library_PoolT
TAAAGAAAGGAGGAACTTCTGACAATAATCTGGAAACTGTTGCAAATGGGTTGAAGACCAAACTCAGTGAAAGCATGGTTTTATTATGATTTAT
>Frequency_1_QualityScore_FFHHGHGJIJJJJJHGIIIJIJIIG?GHIIIJIJIHIIIGGGGGHIIJCCGIJIIIEAEIJHFGHFFEDCDDDEEDEEEEDCB?BDDDDDDDDA_Mismatch_0_Sense_+_Library_PoolT
TGATCGCTAAATTGTAATCGTTCTGAGGGGAGACTTTCAGTAAATTCAATCATTCAAATCATTGTCACCATATACTTATCGTTATTGCTTTGCA
>Frequency_1_QualityScore_==DBFD?<E<FGH<B?DEDAF;E<EBE>9?BDHC1BBFHGG>**)9B@=ADGG=CDEGHG755,;7>CD_Mismatch_1_Sense_+_Library_PoolT
GTCACCATATACTTATCGTTATTGCTTTGCAAAGTAAGAAATGGGGACATATGTCATTTTTTTGTTCCA
>Frequency_1_QualityScore_FFHHGHHIJJJJJJJJJJHJJIJJGJJJJJJJJJJJJIHIJJHJJJJJJJJGIJJJJJJJJJJJJHFFDCCEEEEDDDEEDDDDDDDDDCDDDD_Mismatch_0_Sense_+_Library_PoolT
CATTGTCACCATATACTTATCGTTATTGCTTTGCAAAGTAAGAAATGGGGACATATGTCATTTTTTTGTTCCTTTATTAGGCCAAGTAGGGGTC
>Frequency_1_QualityScore_FFHHHHHJJJIJIGIJJHHJJHJGIJHIJJJJJJJJJJJJJJJIJJJJJJJJJJJJJJJJJJJCEHFFFFFEEBDDDDDDDDCDDDDDDDDCDD_Mismatch_0_Sense_+_Library_PoolT
GTAAAGATGGAAGTAAAGAAAGGAGGAACTTCTGACAATAATCTGGAAACTGTTGCAAATGGGTTGAAGACCAAACTCAGTGAAAGCATGGTTT
>Frequency_1_QualityScore_FFHHHGHIJJJJJJJJIIIJJJJJIBGIJJJJIIJIJJIIGIJGIIJIJGIEGGGGIJFEGFFHHFFFF?@CEEEEDDDDD_Mismatch_0_Sense_+_Library_PoolT
AATCTATAAATTGATCGCTAAATTGTAATCGTTCTGAGGGGAGACTTTCAGTAAATTCAATCATTCAAATCATTGTCACCA
>Frequency_1_QualityScore_FFHHHHHJHIHIJJJJJJJJJJJIJJJJJJJJJJJJHIIJJJIJJJJDHIJJEHIJJJJJIHHHFHHHFFFFFFEEEEEEEEDDEFEECDDDDC_Mismatch_1_Sense_+_Library_PoolT
CTGAGAAGTGTAATCTATAAATTGATCGCTAAATTGTAATCGTTCTGAGGGGAGACTTTCAGTAAATTCAATCATTCAAATCATTTTCACCATA
>Frequency_1_QualityScore_FFHHHFHGHIJJJIJJJJJJIJJJJJJJJIIIGFIIIIIJJJJJIJJJIJJGIJJJJJJEHHHHHHGHFEEFFFD_Mismatch_0_Sense_+_Library_PoolT
AGAAGTGTAATCTATAAATTGATCGCTAAATTGTAATCGTTCTGAGGGGAGACTTTCAGTAAATTCAATCATTCA
>Frequency_1_QualityScore_FFHHHGHJJJJJHHHIJJJIJJJJIJJJIJIJIJJJJGHGIJI_Mismatch_0_Sense_+_Library_PoolT
GGGAGACTTTCAGTAAATTCAATCATTCAAATCATTGTCACCA
>Frequency_1_QualityScore_FFHHFHHIIJIJGIJJGH=GIIIJJIIJJCEHCGIJGHJHGGDFEGHIIJJIIIJJJJJJHFFF_Mismatch_1_Sense_+_Library_PoolT
CACCATATACTTATCGTTATTGCTTTGCAAAGTAAGAAATGGGGACATATGTCATTTTTTTGTA
>Frequency_1_QualityScore_FFHHFDBHHBGBHIIGHCHHIJGIDHHIJJJJJJJJIIGIIIJHIIJJIJJIJGIHJJFHHGHEHFFFFFFFECEEEDEEDDDDDEDDDDDDDD_Mismatch_1_Sense_+_Library_PoolT
GCTGAGAAGTGTAATCTATAAATTGATCGCTAAATTGTAATCGTTCTGAGGGGAGACTTTCAGTAAATTCAATCATTCAAATCATTGTCACCAA
>Frequency_1_QualityScore_FFHHHHGIJJIGIJJJJFHIJDFHGIIJJFHGHIHHGGGIJJIIIJIJJIGJJJJIEHHHHHHEFDEEB=BCEECDBDBB=BCDCDDEEDCDEE_Mismatch_1_Sense_+_Library_PoolT
ATCTTCATTTCACCCGGTGGGTTCAGCTGAGAAGTGTAATCTATAAATTGATCGCTAAATTGTAATCGTTCTGAGGGGAGACTTTCATTAAATT
>Frequency_1_QualityScore_FFHHHGGJJIJJIIGGIJJIJJIJJGIIJJIGHIIIIIGCGDHHIHHHIIIIJJIIIIHHGH_Mismatch_1_Sense_+_Library_PoolT
CATATACTTATCGTTATTGCTTTGCAAAGTAAGAAATGGGGACATATGTCATTTTTTTGTTA
>Frequency_1_QualityScore_FFHHHFHHIJJJJJIJJJJJIHJIIJJIIJIJJIJIJJJJJJJJFHIJJGHGIHHHHHHHFFFFFFFEEEEEEEEEDDDD_Mismatch_0_Sense_+_Library_PoolT
AGAAGTGTAATCTATAAATTGATCGCTAAATTGTAATCGTTCTGAGGGGAGACTTTCAGTAAATTCAATCATTCAAATCA
>Frequency_1_QualityScore_FFHFHHHJJGHIJIIIJJIEHIJJJIJIIIIJJJJJJJJIJJJJJJJJIJJJIHIIJJJ_Mismatch_0_Sense_+_Library_PoolT
TTGTAATCGTTCTGAGGGGAGACTTTCAGTAAATTCAATCATTCAAATCATTGTCACCA
>Frequency_1_QualityScore_DFH<DFHIGGIGHEDFDFC<FHEHGHFFFFHAFHIIGIHHGDGIIDIHDHHIGIIDHHIIGEABEFFEBCDEC@>AEDCCDCCDCD_Mismatch_0_Sense_+_Library_PoolT
GGGTTCAGCTGAGAAGTGTAATCTATAAATTGATCGCTAAATTGTAATCGTTCTGAGGGGAGACTTTCAGTAAATTCAATCATTCA
>Frequency_1_QualityScore_FFHHFHHJJJJJJJJJJJJJJHHIJJJJJJJJGIIJJJJIJJHIJJJJJIJJJJJJJJIJJJIGHHFDDCCEEEDDDCDDCCDDDDDDDEEDEE_Mismatch_0_Sense_+_Library_PoolT
TGGGTTGAAGACCAAACTCAGTGAAAGCATGGTTTTATTATGATTTATCTTCATTTCACCCGGTGGGTTCAGCTGAGAAGTGTAATCTATAAAT
>Frequency_1_QualityScore_FFGHHGGIIJJJIEIJEIJJJIIJGGBGIIIIIIIIGIJEIIJ6FAGIJJGCGIEIJJGGIJHGHHHHFCDFFDDEDEDEEEDDADEDEDD@AB_Mismatch_0_Sense_+_Library_PoolT
AATCTATAAATTGATCGCTAAATTGTAATCGTTCTGAGGGGAGACTTTCAGTAAATTCAATCATTCAAATCATTGTCACCATATACTTATCGTT
>Frequency_1_QualityScore_FFHHHHH)CGI;@FIIJIJGHFHH7A?DFFFFFEDEEEEEEEDDDDDDDDEDCDEFEDDDDDDEDDDDDBBBDDCDCD_Mismatch_1_Sense_+_Library_PoolT
CACCCGGCGGGTTCAGCTGAGAAGTGTAATCTATAAATTGATCGCTAAATTGTAATCGTTCTGAGGGGAGACTTTCAG
>Frequency_1_QualityScore_DDFHFHHJJJJJHIGGIIHEGIHIIJIFGIHJJEHEGGGHIJJGHIJJIGHHGHHHHHFFFFFFEEECA??BDDCDDCDCDCAC@CCC@CDDC<_Mismatch_0_Sense_+_Library_PoolT
GTAATCGTTCTGAGGGGAGACTTTCAGTAAATTCAATCATTCAAATCATTGTCACCATATACTTATCGTTATTGCTTTGCAAAGTAAGAAATGG
>Frequency_1_QualityScore_FFHGHHHJJJIIJJFHGIJJJIJJJIGIJJJFGIJIIIICHIDFHIIG@FHJJJJJIJJJJJJIFHHHH?DECABBB@BDDDDDDCDCDDCADE_Mismatch_0_Sense_+_Library_PoolT
CTGTTGCAAATGGGTTGAAGACCAAACTCAGTGAAAGCATGGTTTTATTATGATTTATCTTCATTTCACCCGGTGGGTTCAGCTGAGAAGTGTA
>Frequency_1_QualityScore_FFHHHHHJJJIIIJIJJJJJJHHIIGIJJJJJIIJIJJJJJJJJJJGIIIJJFGGJEEHIHHHHED@DB@@;@AFEEDDDCDEEDDEDBBDDBD_Mismatch_0_Sense_+_Library_PoolT
CCAAACTCAGTGAAAGCATGGTTTTATTATGATTTATCTTCATTTCACCCGGTGGGTTCAGCTGAGAAGTGTAATCTATAAATTGATCGCTAAA
>Frequency_1_QualityScore_FFHHHHHJJJIJJIIJIJJIJHHIJJJJJJJJJJJJJJJJJJJJJJJJJJJIIIIIAGIIIHHHEHEDFFCEFEEEEEEEDEEEDDEDDDDDDD_Mismatch_0_Sense_+_Library_PoolC
CCAAACTCAGTGAAAGCATGGTTTTATTATGATTTATCTTCATTTCACCCGGTGGGTTCAGCTGAGAAGTGTAATCTATAAATTGATCGCTAAA
>Frequency_1_QualityScore_FFHDHHHICGGIJJIIIGHJJ9FIIJIIIJIIIIJJIIIHIIJJJIIBCGIGGGGGIEGHGEHHCEHFFDFFFDCAA_Mismatch_0_Sense_+_Library_PoolT
TATAAATTGATCGCTAAATTGTAATCGTTCTGAGGGGAGACTTTCAGTAAATTCAATCATTCAAATCATTGTCACCA
>Frequency_1_QualityScore_FFHHHHFHJIIJJJHIIJJFGFIIJJJJJJJJJJJJJIJJJJIJJJJIJJJJJIJJJJGIJJHEFDDEEAEDDDDDDDDDDEEDDDEEE_Mismatch_0_Sense_+_Library_PoolT
GGTGGGTTCAGCTGAGAAGTGTAATCTATAAATTGATCGCTAAATTGTAATCGTTCTGAGGGGAGACTTTCAGTAAATTCAATCATTCA
>Frequency_1_QualityScore_FFHHHHHJHIJHIJJJIJJJIIIJIJJJJJJJJJJJJJJJJJJJIIIJJJJJJJJJJJJJJHIJJJHHHHHFFFFEEEEEDDDDDDDDBCCDDD_Mismatch_0_Sense_+_Library_PoolT
AAAGATGGAAGTAAAGAAAGGAGGAACTTCTGACAATAATCTGGAAACTGTTGCAAATGGGTTGAAGACCAAACTCAGTGAAAGCATGGTTTTA
>Frequency_1_QualityScore_FDHHHHHJJJJJJJIIJJJJJJJIIJGFHIJJJIJJJJIJJJJJJHHIJIJGFCHHGHHFFFFDFFDEEEEECDDEDDDECDC_Mismatch_0_Sense_+_Library_PoolT
GTAATCTATAAATTGATCGCTAAATTGTAATCGTTCTGAGGGGAGACTTTCAGTAAATTCAATCATTCAAATCATTGTCACCA
>Frequency_1_QualityScore_FFHHHHHJJJJJIJJJGIIJIJFIJJJJJJJIIHHGJJJJJJIJFHIJJJJIIJGGIJGIIJIJJJJJJJHHHHF9ACB;@ACCDDDDDDD?>C_Mismatch_0_Sense_+_Library_PoolT
AACTGTTGCAAATGGGTTGAAGACCAAACTCAGTGAAAGCATGGTTTTATTATGATTTATCTTCATTTCACCCGGTGGGTTCAGCTGAGAAGTG
>Frequency_1_QualityScore_FFHHHHDIIIIJIJJJJJGIJJJJJIIJJJGH?GHIIACHIGIGGHIIHIIJIJJIGHDHCECHFDDFFFDECC>_Mismatch_0_Sense_+_Library_PoolT
TAAATTGATCGCTAAATTGTAATCGTTCTGAGGGGAGACTTTCAGTAAATTCAATCATTCAAATCATTGTCACCA
>Frequency_1_QualityScore_FFGFHHGHIGH8EEBGCFGIEADBDABBGDFGGHCDGDGGH@FDHJJHIIGGCDCEIHHHHFFB@D?@B?28@CACCC;@C;CDDACDDDDDCA_Mismatch_1_Sense_+_Library_PoolT
CACCCGGTGGGTTCAGCTGAGAAGTGTAATCTATAAATTGATCGCTAAATTGTAATCGTTCTGAGGGGAGACTTTCAGTAAATTCAATCATCCA
>Frequency_1_QualityScore_FFHHHHHJIJIIJIIJJHHJFIJHHIJHJHIJHIIJJHIIGIHIGIJJBFHIHJJJGIDHGEHEHFHHFFBDFFFEECEEDDDBBDCDDDEDDD_Mismatch_0_Sense_+_Library_PoolT
AGTGAAAGCATGGTTTTATTATGATTTATCTTCATTTCACCCGGTGGGTTCAGCTGAGAAGTGTAATCTATAAATTGATCGCTAAATTGTAATC
>Frequency_1_QualityScore_FFHHHHHJEHIJCHIIJJJIEHHIGGHHGGIJJJJGIIJJIIJJJJJJHJIJJHIJIJJHGHHFFFFFDDBBBDDDDCDDEDCEDDDEEDDDEE_Mismatch_1_Sense_+_Library_PoolT
TCACCCGGTGGGTTCATCTGAGAAGTGTAATCTATAAATTGATCGCTAAATTGTAATCGTTCTGAGGGGAGACTTTCAGTAAATTCAATCATTC
>Frequency_1_QualityScore_FFHHHHHJJJHJJJJJJJJJJHIIJJJJJJJJIIJJJJJIJJJJJJJIJGHJJJJJJJJGJJJJIJJJJJEIHHHHHHFDCDDDBDDDDDDDDD_Mismatch_1_Sense_+_Library_PoolT
CTGGAAACTGTTTCAAATGGGTTGAAGACCAAACTCAGTGAAAGCATGGTTTTATTATGATTTATCTTCATTTCACCCGGTGGGTTCAGCTGAG
>Frequency_1_QualityScore_FFHHHHHJJIJJJJJJJIJJJJJJJJJJJJJHJJJJJJJJJJJJJJIIJJJJJJJJJJJJJIJIIJHHHGHHFFEFFDCEEEFDDEFEDEDDFE_Mismatch_1_Sense_+_Library_PoolT
TAAAGGAGGAACTTCTGACAATAATCTGGAAACTGTTGCAAATGGGTTGAAGACCAAACTCAGTGAAAGCATGGTTTTATTATGATTTATCTTC
>Frequency_1_QualityScore_FFHHHHHJHHHIJJJJJJJJGJJIJJJJJJJJJJJJIIJJJIIJJJJIJJJJIIHJIJJJJHFFHHHHFEFFFFEEEE_Mismatch_1_Sense_+_Library_PoolT
ATGAGAAGTGTAATCTATAAATTGATCGCTAAATTGTAATCGTTCTGAGGGGAGACTTTCAGTAAATTCAATCATTCA
>Frequency_1_QualityScore_FFHHHHHJIIIJJJJJJJJHIJJHJJIJJIIJJJJJJIJJJJJJJIJJJJIIJJAHHHHHHFEFDFE>CEEDFEDDEDDEEDCDEDDDDD?CCE_Mismatch_1_Sense_+_Library_PoolT
GAACTCAGTGAAAGCATGGTTTTATTATGATTTATCTTCATTTCACCCGGTGGGTTCAGCTGAGAAGTGTAATCTATAAATTGATCGCTAAATT
>Frequency_1_QualityScore_DAFFFDA@AFGFF@ABE1AHB?DCGEFCFGBEGABDFFE??FFCEFFB;CFGCFEDE@@D@C>E_Mismatch_0_Sense_+_Library_PoolT
CTAAATTGTAATCGTTCTGAGGGGAGACTTTCAGTAAATTCAATCATTCAAATCATTGTCACCA
>Frequency_1_QualityScore_FF=DHHGJHGEHIEHIJHJJIJIHIIJJJIJJJJIGJJJIJJIJFDHJAGHIJJJJCE@EH?CEHFFFFFF>DEEECEECDDDBDDCDCCDEFE_Mismatch_1_Sense_+_Library_PoolT
GGTGAAAGCATGGTTTTATTATGATTTATCTTCATTTCACCCGGTGGGTTCAGCTGAGAAGTGTAATCTATAAATTGATCGCTAAATTGTAATC
>Frequency_1_QualityScore_FFDHHHHJJJJJIJJJJJJJJJJJJJJJJJJJJJJJJJJJJJJJJIJJJJJJHIJJJJJJJIIJHHHHHGFFFFFFEEEEAEDDDDDEFDDEFE_Mismatch_1_Sense_+_Library_PoolT
AGTAAAGAAAGGAGGAACTTCTGACAATAATCTGTAAACTGTTGCAAATGGGTTGAAGACCAAACTCAGTGAAAGCATGGTTTTATTATGATTT
>Frequency_1_QualityScore_D><A<?A@@FGHIGI@DGG<@CFHBHGBD@?;?FGHCFADB8*9)=)8CHBH>4@ADFG@CC16;=B@CB;?;@@ACBBBCD>;8\/-0?C:4:_Mismatch_1_Sense_+_Library_PoolT
TATGATTTATCTTCATTTCACCCGGTGGGTTCAGCTGAGAAGTGTACTCTATAAATTGATCGCTAAATTGTAATCGTTCTGAGGGGAGACTTTC
>Frequency_1_QualityScore_FFHHHHHJHHIIJJJJJJJGHIJIIIJJJIIJJJJJGIIJIIJJJIJFGHIJJJJJJJJJJIJJIJIJJEEHEEEHFFDDDD?BDDDDDDDDDD_Mismatch_0_Sense_+_Library_PoolT
GGAAACTGTTGCAAATGGGTTGAAGACCAAACTCAGTGAAAGCATGGTTTTATTATGATTTATCTTCATTTCACCCGGTGGGTTCAGCTGAGAA
>Frequency_1_QualityScore_FFHHHHHJIFHGHIJIJJJJJJJJIIJJJJJJJJJJJJJJIJJIIJJJGHJJJIHHHHFFFFFCCECECEEEEDDDEEDDDDDDDEDEED_Mismatch_0_Sense_+_Library_PoolT
GCTGAGAAGTGTAATCTATAAATTGATCGCTAAATTGTAATCGTTCTGAGGGGAGACTTTCAGTAAATTCAATCATTCAAATCATTGTCA
>Frequency_1_QualityScore_FFHHHHHJJJIJJJJJJIJJJJHIIJJJIJJJJEIJIJJIHIJIJJJJIIJEHJJGEHJJHHHHHHGFFFFFFFEEEECCDEDDDCDDDCD@BD_Mismatch_0_Sense_+_Library_PoolT
CTATAAATTGATCGCTAAATTGTAATCGTTCTGAGGGGAGACTTTCAGTAAATTCAATCATTCAAATCATTGTCACCATATACTTATCGTTATT
>Frequency_1_QualityScore_FFHHHHHJJJJJIJJJJJJJJIJJJJJJJGIIJJJJJJJJJJJJJJJJJJJJJJJJJGIIIIJJJJJIIEHHHHHHFFFFFFFDCEDB>BDDBB_Mismatch_1_Sense_+_Library_PoolT
ACAATAATCTGGAAACTGTTGCAAATGGGTTGAAGACCAAACTCACTGAAAGCATGGTTTTATTATGATTTATCTTCATTTCACCCGGTGGGTT
>Frequency_1_QualityScore_FFHHHHHJJJIHJIJJJIJJJJJJJJJJIJIIIJIIIJIJIIJJJJJJIJIJIJDIJGIEHIJIECFCF@FGHIHJB@AEEEDFFFEDFEEEED_Mismatch_2_Sense_+_Library_PoolT
GAGACTTTCAGTAAATTCAATCATTCAAATCATTGTCACCATATACTTATCGTTATTGCTTTGCAAAGTAAGAAATGGGGACATATGTCATTAA
>Frequency_1_QualityScore_D:=DDD8F><ACGAFE<AFCG@F;AFDAG>BC<BB9?D<9?BFA49BFFFEGIIGI>8;CF9@E<@EEC>EF?BDBAAC>AABB;AAB@9,:?8_Mismatch_0_Sense_+_Library_PoolT
TAAAGATGGAAGTAAAGAAAGGAGGAACTTCTGACAATAATCTGGAAACTGTTGCAAATGGGTTGAAGACCAAACTCAGTGAAAGCATGGTTTT
>Frequency_1_QualityScore_FFHHHHHJJJJJJJJJJJJJJIIIJJJJIJJJJJJJJJJJIIJJJJJJGHIJJJJIJJJJJHHHHHHHFFFFFFFEED_Mismatch_0_Sense_+_Library_PoolT
CTATAAATTGATCGCTAAATTGTAATCGTTCTGAGGGGAGACTTTCAGTAAATTCAATCATTCAAATCATTGTCACCA
>Frequency_1_QualityScore_FFHHHHHJJJJJJJJJJJJJJIJJJIJFHJJGHJJJJJJJJHIJEFHIJJJJIJFIJJJIHHHHFFFFECEEEDEFEDDDDDDDDDDDDDBDCD_Mismatch_1_Sense_+_Library_PoolT
CTTATGATTTATCTTCATTTCACCCGGTGGGTTCAGCTGAGAAGTGTAATCTATAAATTGATCGCTAAATTGTAATCGTTCTGAGGGGAGACTT
>Frequency_1_QualityScore_FFHHGHHIJJJIJJJJGHJHJJJJIJJJJJJJJJJJJJJIJJJJJIJJJIJJJJJJHIJJJJIJJIHHHHFDEFFFEEEEEEDDACDDDDDFED_Mismatch_0_Sense_+_Library_PoolT
TGGAAGTAAAGAAAGGAGGAACTTCTGACAATAATCTGGAAACTGTTGCAAATGGGTTGAAGACCAAACTCAGTGAAAGCATGGTTTTATTATG
>Frequency_1_QualityScore_FFHGHHHHIJIIIJJJJIJJJJJJJJJJIIIJJJJJJJJJJJJJJJIJIIIGGJJJJGHIJJJJHHHHFBEFFEEEDEEDDDDDDCDDDCDDEE_Mismatch_0_Sense_+_Library_PoolT
ATGGAAGTAAAGAAAGGAGGAACTTCTGACAATAATCTGGAAACTGTTGCAAATGGGTTGAAGACCAAACTCAGTGAAAGCATGGTTTTATTAT
>Frequency_1_QualityScore_FFHHHHHJJJJJJJJJJJJJJHJJJJJJJJJJIJJJJJJJJJJJJJJIIJJJJJJJJJJHHHHHHHFFFFFFFCCEEE_Mismatch_0_Sense_+_Library_PoolT
TATAAATTGATCGCTAAATTGTAATCGTTCTGAGGGGAGACTTTCAGTAAATTCAATCATTCAAATCATTGTCACCAT
>Frequency_1_QualityScore_FFHGHHHIJJJJJJIJJJJJJJJHHIJJJIJJJJJIGHJJJJIIJJJJJJJJJGHJJJHHH_Mismatch_0_Sense_+_Library_PoolT
CTTATCGTTATTGCTTTGCAAAGTAAGAAATGGGGACATATGTCATTTTTTTGTTCCTTTA
>Frequency_1_QualityScore_FFHHHHHJJJJJJJFHIJFHJJJJJJIJIJJ?FGIIIJJJJJJJJJJJJJIJJIJJJJJHHHHHHFFFFE@CCEDDDDDDDDDDDDEDDEEDDE_Mismatch_1_Sense_+_Library_PoolT
TTCATTTCACCCGGTGGGTTCAGCTGAGAAGTGTAATCTATAAATTGATCGCTAAATTGTAATCGTTCTGAGTGGAGACTTTCAGTAAATTCAA
>Frequency_1_QualityScore_DDHDFHHIJIDHHGIIHIIIJJJJIJIGJJJJJJJJIJJJIJJJGIHGHGHHHGFCDGIECIGGGHJIJHFGHHFHHCDDBCCA_Mismatch_1_Sense_+_Library_PoolT
AATCATTCAAATCATTGTCACCATATACTTATCGTTATTGCTTTGCAAAGTAAGAAATGGGGACATATGTCATTTTTTTGTTCA
>Frequency_1_QualityScore_FFHHHHHIJJJIFIJIJFHIJIJJJJJJJJJJJJJJJIIJJJIJJJJIFHGIHHIHHHHHEFCDFDEEECCEDCDECCEEDCEDDDDDBCCDDD_Mismatch_1_Sense_+_Library_PoolT
ACTCAGTGAAAGCATGGTTTTATTATGATTTATCTTCATTTCACCCGGTGGGTTCAGCTGAGAAGTGTAATCTATAAATTTATCGCTAAATTGT
>Frequency_1_QualityScore_ADCFHHFHB>CGGGIGDDFC@@CEHEG<CFHGHGGG@AF?D@9BDCHGIDAGEIIH=FA;CH;87@GGC@DAB9ABB8?BCCCC>5<3>A_Mismatch_0_Sense_+_Library_PoolT
CTGTTGCAAATGGGTTGAAGACCAAACTCAGTGAAAGCATGGTTTTATTATGATTTATCTTCATTTCACCCGGTGGGTTCAGCTGAGAAG
>Frequency_1_QualityScore_FFHHHHHJJJIJJJJJJJIJJJJHJJJJJJJIJJJJJJJJJJJJJJJJJHHHIIJJIJJJHHHHHHFFFFFFFEEEEEED_Mismatch_0_Sense_+_Library_PoolT
TCTATAAATTGATCGCTAAATTGTAATCGTTCTGAGGGGAGACTTTCAGTAAATTCAATCATTCAAATCATTGTCACCAT
>Frequency_1_QualityScore_FFHHHHHIIJJJGIJIIJJJJIJJJIHIJIJJJJIJJJJJJGIJJIJJIHIJBFHIIHHIIIJJJHHFHHCDFDFFFCEECEDDDDDEEDDEFE_Mismatch_0_Sense_+_Library_PoolT
AGTAAAGAAAGGAGGAACTTCTGACAATAATCTGGAAACTGTTGCAAATGGGTTGAAGACCAAACTCAGTGAAAGCATGGTTTTATTATGATTT
>Frequency_1_QualityScore_ABHFDHDGHF<9FE>3CCB>CD@@DEGH3:CHGGCGGGGIGIIH@H<B<DHG>CG32)==;ACE:EH@CC>;;CH;;);?;@DCCCA_Mismatch_0_Sense_+_Library_PoolT
ACAATAATCTGGAAACTGTTGCAAATGGGTTGAAGACCAAACTCAGTGAAAGCATGGTTTTATTATGATTTATCTTCATTTCACCCG
>Frequency_1_QualityScore_FFHHHHHJIJJJJJIJJJJJJJJHIJJJJJJJJJJIJJJIJJJJJJJJIJIJIJJJJJHHHHHHFFFFFFFEEEEEEED_Mismatch_1_Sense_+_Library_PoolT
CCTATAAATTGATCGCTAAATTGTAATCGTTCTGAGGGGAGACTTTCAGTAAATTCAATCATTCAAATCATTGTCACCA
>Frequency_1_QualityScore_FFHHHGHJIJJJJJJJJJJJIJJJJJHJJJJJJJJJJJFIJJJJIJGIIJJJJJJJJJJJJHHHHHHHFFFFFFEE_Mismatch_0_Sense_+_Library_PoolT
ATAAATTGATCGCTAAATTGTAATCGTTCTGAGGGGAGACTTTCAGTAAATTCAATCATTCAAATCATTGTCACCA
>Frequency_1_QualityScore_FDHHHHHGIJIIJIGIDGIIIJJIIIJIIJGIJIIGEHIIIIIJII_Mismatch_0_Sense_+_Library_PoolT
GAGGGGAGACTTTCAGTAAATTCAATCATTCAAATCATTGTCACCA
>Frequency_1_QualityScore_FFGGFHHIJGEGHIIJGGHIIDEBFGGCGHIIJEIJDIJJIJGIJFIC@FGIIHGGHIEGGFHF_Mismatch_0_Sense_+_Library_PoolT
CTATAAATTGATCGCTAAATTGTAATCGTTCTGAGGGGAGACTTTCAGTAAATTCAATCATTCA
>Frequency_1_QualityScore_FFHHHHHJJJJJJJJJJJJJJJJJJIJJJJHIJJJJJJJJIHIJJJJJJJJIJIIJIJGIHEHHHHFFFFFEDEEEFFDDEFEDEDDFEEECDE_Mismatch_1_Sense_+_Library_PoolT
GAGGAACTTCTGACAATAATCTGGAAACTGTTGCAAATGCGTTGAAGACCAAACTCAGTGAAAGCATGGTTTTATTATGATTTATCTTCATTTC
>Frequency_1_QualityScore_FFHHHHHJJHJJJJJIIJIIHHIJJIJIJIJJJJIDGIIJJJJJJJJJIIJIJJJJJIEHHHHHC_Mismatch_1_Sense_+_Library_PoolT
GCTAAATTGTAATCGTTCTGAGGGGAGACTTTCAGTAAATTCAATCATTCAAATCATTGTCACGA
>Frequency_1_QualityScore_FFGHHHGJJJJJJJJJJJJIIJIIJJJJJJIJIIJIJJJJJJJIGIJJJJJJJJJGIJJJJHIJJHHGHFCB?CDDDEEFEEEEEEDFDDDEEE_Mismatch_0_Sense_+_Library_PoolT
AAGGAGGAACTTCTGACAATAATCTGGAAACTGTTGCAAATGGGTTGAAGACCAAACTCAGTGAAAGCATGGTTTTATTATGATTTATCTTCAT
>Frequency_1_QualityScore_FFHHHGHIJJJJJIJHGIIJJIGHIIJJJJJIHHIJJIJJJJJJJJJJJJJJJHHHHFFFFFFEEEEEEDDDCCDDDDDDDDDDBBDCDE_Mismatch_0_Sense_+_Library_PoolT
AGGGGAGACTTTCAGTAAATTCAATCATTCAAATCATTGTCACCATATACTTATCGTTATTGCTTTGCAAAGTAAGAAATGGGGACATAT
>Frequency_1_QualityScore_FFHGHHHJJJJJJIJJHIIJJJJJJJJHIJJJIJHIJJJJJJIJJFHJHIJJJJJJJIJJIJHHHHHHFFFFFFEEEEEEEEDDDBDDDCDDDD_Mismatch_0_Sense_+_Library_PoolT
ATTGATCGCTAAATTGTAATCGTTCTGAGGGGAGACTTTCAGTAAATTCAATCATTCAAATCATTGTCACCATATACTTATCGTTATTGCTTTG
>Frequency_1_QualityScore_FFHHHHHIJJFHGJJJJJGHEIJJIJIJJJJJJJJJIJJJIFHII@FGHIJIIHGFFHHECEFFFFDEAAEEEDDDCDDDDDDDDC@CDEEDBD_Mismatch_1_Sense_+_Library_PoolT
AAAAGCATGGTTTTATTATGATTTATCTTCATTTCACCCGGTGGGTTCAGCTGAGAAGTGTAATCTATAAATTGATCGCTAAATTGTAATCGTT
>Frequency_1_QualityScore_FFFDHH@EFHIJJJCHBFHHG?GIJJIGIIJJJJGEIIIIGEFGHIIFDHIIJIHHDHDFFBACB@BDDCDDCCDCDDCCD:>@CC@@C_Mismatch_1_Sense_+_Library_PoolT
GGTGGGTTCAGCTGAGAAGTGTAATCTATAAATTGATCGCTAAATTGTAATCGTTCTGAGGGGAGACTTTCAGTAAATTCAATCATTGA
>Frequency_1_QualityScore_FFHGHHHJFHJJJIJIJJJGHIJJJIGJJJJJJJIGIIIJJJJJJJIJJJIHIJJJJJJJIGIJGHGFHHHFFFFFFBBEEDDDDDDCCCCCCC_Mismatch_0_Sense_+_Library_PoolT
CTAAATTGTAATCGTTCTGAGGGGAGACTTTCAGTAAATTCAATCATTCAAATCATTGTCACCATATACTTATCGTTATTGCTTTGCAAAGTAA
>Frequency_1_QualityScore_FFHHHHHIJJJJJFIJJJJJJJIJJJJJJJGHGHIJIJJJIIIIJJJIIIJJIGJIIJHGJJIJJIIJIEHHHHHGFFFFFFFEDCEDDBDBDD_Mismatch_1_Sense_+_Library_PoolT
GACAATAATCTGGAAACTGTTGCAAATGGGTTGAAGACCAAACTCAGTTAAAGCATGGTTTTATTATGATTTATCTTCATTTCACCCGGTGGGT
>Frequency_1_QualityScore_FFHHHHHJGHIJJJJJJJJJJIIHIHIJJJJJJJIJBFHJJJJJJJJJJJJJJJJJJJJJJJHGHHFCCDDB@DDDDDDDD@CD>CADDDEDDE_Mismatch_0_Sense_+_Library_PoolT
CAAATGGGTTGAAGACCAAACTCAGTGAAAGCATGGTTTTATTATGATTTATCTTCATTTCACCCGGTGGGTTCAGCTGAGAAGTGTAATCTAT
>Frequency_1_QualityScore_FFHFFAFGHIIDHIIGGG?FHGIGFCHGGIIGIIIIIIIIGGIIIIGHIIIIIIGIIIIGGHFHHGGD@?@DEFECCEEEEDDC@?AB_Mismatch_0_Sense_+_Library_PoolT
AAATTGATCGCTAAATTGTAATCGTTCTGAGGGGAGACTTTCAGTAAATTCAATCATTCAAATCATTGTCACCATATACTTATCGTTA
>Frequency_1_QualityScore_DDFA+AAFGCEACEGHEFH@HBHCAFFGHC;GB<G?BDH@9:?08?FBBD1C<@B@EHEA?;;=ACEEEEDDDACADCDD>ACC>>C;>>CCCC_Mismatch_0_Sense_+_Library_PoolT
GCTGAGAAGTGTAATCTATAAATTGATCGCTAAATTGTAATCGTTCTGAGGGGAGACTTTCAGTAAATTCAATCATTCAAATCATTGTCACCAT
>Frequency_1_QualityScore_B>FFDHHAFFGBDEHHHIIGFFHGGGEHB=A6?DFHIIGEGCGEDHGHGAADGGIGCG@GEEHHHEEE@??_Mismatch_0_Sense_+_Library_PoolT
TTGATCGCTAAATTGTAATCGTTCTGAGGGGAGACTTTCAGTAAATTCAATCATTCAAATCATTGTCACCA
>Frequency_1_QualityScore_FFHHHHHJJJJJJJJJJJJJJJJHJJJJJHIIJJJJJJJIJIJJJJJJIHIJJJIJIJJJJHHHHHHHFFFFFFEEDEE_Mismatch_0_Sense_+_Library_PoolT
TCTATAAATTGATCGCTAAATTGTAATCGTTCTGAGGGGAGACTTTCAGTAAATTCAATCATTCAAATCATTGTCACCA
>Frequency_1_QualityScore_FFHHHHHJJIHIJJJJIJJIJJJJJJJJIJIJJJIJJJJJIJJJJJIJJJHIIIIJGIIGIJIHIGIIIJJJJHHHHFDDDDDDDDDCDDDDCD_Mismatch_0_Sense_+_Library_PoolT
AATCATTCAAATCATTGTCACCATATACTTATCGTTATTGCTTTGCAAAGTAAGAAATGGGGACATATGTCATTTTTTTGTTCCTTTATTAGGC
>Frequency_1_QualityScore_FFHHHHHJIIJJJJJEHIJFHIJJJJJIJHIJFGGIIJJJJJJJJJJJJJJJJJJJJJJHHHHGHHFFFDEDEDDDDD?DDDDDDDDEDDEEDD_Mismatch_1_Sense_+_Library_PoolT
CTTCATTTCACCCGGTGGGTTCAGCTGAGAAGTGTAATCTATAAATTTATCGCTAAATTGTAATCGTTCTGAGGGGAGACTTTCAGTAAATTCA
>Frequency_1_QualityScore_FFHHGGHJJEHIJJJJJJJIIJJIJJJJJJJJJJJJIJJJ@GHI@FHHIJJJGIIJHHHAEHHHHFFDFFEEFEEEDDDDBDDED>CDFEDDDD_Mismatch_0_Sense_+_Library_PoolT
AAAGCATGGTTTTATTATGATTTATCTTCATTTCACCCGGTGGGTTCAGCTGAGAAGTGTAATCTATAAATTGATCGCTAAATTGTAATCGTTC
>Frequency_1_QualityScore_FFHHGFHEGHIJJJIJJJIIEHGJJJJJJJJJJHGIIJJHIIJJJJIJIJJJJJJJJHJEHHHHHHGHFCFFFFFEEEDEDEDDDDDDDDB_Mismatch_1_Sense_+_Library_PoolT
AGAAGTGTAATCTATAAATTGATCGCTAAATTGTAATCGTTCTGAGGGGAGACTTTCAGTAAATTCAATCATTCAAATCATTGTCACCACA
>Frequency_1_QualityScore_DDF8DF?AEF>FC+<CFCE?BGG>EFFD<??)@F?FFFFFIII>FE@E;7??=.7A;?3;??3B>>A;@;@BBBBABBBB>>BDBBBBBB@:??_Mismatch_2_Sense_+_Library_PoolT
TGGGTTTATTATGGTTTATCTTCATTTCACCCGGTGGGTTCAGCTGAGAAGTGTAATCTATAAATTGATCGCTAAATTGTAATCGTTCTGAGGG
>Frequency_1_QualityScore_D@CC?FF?@GFFAA,CGAFGABEF9:?:?D=?D3?@9D=B>@FECDECEEF=C?CCCA>B@@DDDBD_Mismatch_1_Sense_+_Library_PoolT
CATCTATAAATTGATCGCTAAATTGTAATCGTTCTGAGGGGAGACTTTCAGTAAATTCAATCATTCA
>Frequency_1_QualityScore_FFHHHHHIJJJJJJJIJJIJIJJJJJJIJIJJJIJIIGHIJJJJJJCFHJJJJJJJJJJIJJJJHHHHHHHHFFFFDDDDDBBDDDDDDCBCCD_Mismatch_1_Sense_+_Library_PoolT
GAAACTGTTGCAAATGGGTTGAAGACCAAACTCAGTGAAACCATGGTTTTATTATGATTTATCTTCATTTCACCCGGTGGGTTCAGCTGAGAAG
>Frequency_1_QualityScore_DFFFFHHIJJJJJJJJJJJJJJJJJJJJJJHJJIJJJJJJJGIIJJJJIIJJJHHGHHHEFFFFFFEEECEEEEDDDDEDEEEDDDDCDEEEDE_Mismatch_0_Sense_+_Library_PoolT
AGTGTAATCTATAAATTGATCGCTAAATTGTAATCGTTCTGAGGGGAGACTTTCAGTAAATTCAATCATTCAAATCATTGTCACCATATACTTA
>Frequency_1_QualityScore_DEHHHHHJJJJGHIJJJJJJGGIJJJIJHHIJJJJJJJJGIIIJJJIJJIIIJIJJJJJGIJGIGIJJFH?BCCDDDDCCDDABCDDCC@BDED_Mismatch_0_Sense_+_Library_PoolT
TTGCAAATGGGTTGAAGACCAAACTCAGTGAAAGCATGGTTTTATTATGATTTATCTTCATTTCACCCGGTGGGTTCAGCTGAGAAGTGTAATC
>Frequency_1_QualityScore_DDFHHHAHHGHIGGHGI,<<:3CHE9F::EEHIGECBB?BFGGDHGEGEGHGIIIDBFHGGGC@GGD@EAEHEDEB@C;@DAC@>;CD>C3@3@_Mismatch_1_Sense_+_Library_PoolT
GAACTTCTGACAATAATGTGGAAACTGTTGCAAATGGGTTGAAGACCAAACTCAGTGAAAGCATGGTTTTATTATGATTTATCTTCATTTCACC
>Frequency_1_QualityScore_FFHHHHHJJJJJJJJJJJJJJIJJJJJJJJJJJJIJJJJJJJJJJJJIGIJIJJJJJJJJJI_Mismatch_0_Sense_+_Library_PoolT
TCATTCAAATCATTGTCACCATATACTTATCGTTATTGCTTTGCAAAGTAAGAAATGGGGAC
>Frequency_1_QualityScore_FFHHHHHIJJJIJJJJJJIJJJJGHIIIIJJJIIJJJJJJJJJIJJJJGIHIIJJJICHHHHHFFFCDECEDDDCDDDDDDDDDDCDCDDDDDD_Mismatch_0_Sense_+_Library_PoolT
GCTTTGCAAAGTAAGAAATGGGGACATATGTCATTTTTTTGTTCCTTTATTAGGCCAAGTAGGGGTCCATCCCAATTTTAGATGGAAGAACTAC
>Frequency_1_QualityScore_DFBHFHDIEGGGHAHGEA2@EBCDFGEEGGIIIII?D?DGHGHIIIIIGGCHGIIIGIIIGGEAEHCDDEE?A@C>?BBDDDD>>CDDDDDCDD_Mismatch_0_Sense_+_Library_PoolT
TATCTTCATTTCACCCGGTGGGTTCAGCTGAGAAGTGTAATCTATAAATTGATCGCTAAATTGTAATCGTTCTGAGGGGAGACTTTCAGTAAAT
>Frequency_1_QualityScore_FFHHHHHJJJFHIJIJJIJJIJJJIIJJJJIJJJJJJJJIGIJJJFFHIJJIJIIHIHGHIIJJIJIIJIHHHGGHHFFFDDEEEDCDDFEDBD_Mismatch_1_Sense_+_Library_PoolT
GAAAGCATGGTTTTATTATGATTTATCTTCATTTCACCCGTTGGGTTCAGCTGAGAAGTGTAATCTATAAATTGATCGCTAAATTGTAATCGTT
>Frequency_1_QualityScore_FFHHHHHJJJHJJJJIIHJJJJJIJGIJJJJJJJJJJJJJIJJJJJJJJJJJIJJIJJJJJJJJJHHHH_Mismatch_0_Sense_+_Library_PoolT
AATCGTTCTGAGGGGAGACTTTCAGTAAATTCAATCATTCAAATCATTGTCACCATATACTTATCGTTA
>Frequency_1_QualityScore_FFHHHHHJIJIJJJHJJJJJGGIJFHIJIJJIJJJJJGHGIJJJJIIHHJJJIIJJJJJIEHHHHHFFFDFFDDDECCDDD@B=BDDDDCCBDD_Mismatch_1_Sense_+_Library_PoolT
TTTATCTTCATTTCACCCGGTGGGTTCAGCTGATAAGTGTAATCTATAAATTGATCGCTAAATTGTAATCGTTCTGAGGGGAGACTTTCAGTAA
>Frequency_1_QualityScore_FFHHHHHHHJJJJGIJJJJJIJJJJJJJJJJJIGIJJJJHIHIIIGIJJJJFIJJIJIIEHHHHGHHFFDFFFEE_Mismatch_1_Sense_+_Library_PoolT
AGAAGTGTAATCTATAAATTGATCGCTAAATTGTAATCGTTCTGAGGGGAGACTTTCAGTAAATTCAATCATCCA
>Frequency_1_QualityScore_FFHHFHHJJJFH@HHHIGJIJFGIJIIJJJJJJJJJIJJJJJJJJJIJIJJJFHJJHEHHHHFFFFBCED@CFEDEDDEDDEEECDEDDDDD>D_Mismatch_1_Sense_+_Library_PoolT
CCAAACTCAGTGGAAGCATGGTTTTATTATGATTTATCTTCATTTCACCCGGTGGGTTCAGCTGAGAAGTGTAATCTATAAATTGATCGCTAAA
>Frequency_1_QualityScore_FFHHHHHJJJIGIIJEIHIIIIGCHGJIEGCGIJIJIJJJIIIIIGIECHDHIJIJJIIJJJIGGGIEG4?C_Mismatch_0_Sense_+_Library_PoolT
CAATTTTAGATGGAAGAACTACAATTTGTCCACAAATATTTGTTAATTTGCTTTATTTTTTAGAATGCCTCA
>Frequency_1_QualityScore_FFDHDDHBGIHIJIIIIJJIJJGGHJIJJJGIIJJHIJJJJIIJIIGIIJIIIHIBHJJJHGGEHFGFCDEDFFEEECEEED_Mismatch_0_Sense_+_Library_PoolT
TGAGAAGTGTAATCTATAAATTGATCGCTAAATTGTAATCGTTCTGAGGGGAGACTTTCAGTAAATTCAATCATTCAAATCA
>Frequency_1_QualityScore_FFHHHHHJJJIIIJJJJIIIJJJJJJJJHIJJJJJJJJJJJJJJJJIJJJJJHHHHFFFFFCEEEEFDDDDDDDDDDDDDDDCDDDDEDDDDDD_Mismatch_0_Sense_+_Library_PoolT
AGAAATGGGGACATATGTCATTTTTTTGTTCCTTTATTAGGCCAAGTAGGGGTCCATCCCAATTTTAGATGGAAGAACTACAATTTGTCCACAA
>Frequency_1_QualityScore_FFGHFHHJJHIJIJGIJGJJJJJIJIJJJJJJJJJJJJJJJJJJJJJJJJJJJJIIJJJJJJJJJGHHHFFFFFFFEDEEEDCDDDDDDEEDCE_Mismatch_0_Sense_+_Library_PoolT
GAAGTAAAGAAAGGAGGAACTTCTGACAATAATCTGGAAACTGTTGCAAATGGGTTGAAGACCAAACTCAGTGAAAGCATGGTTTTATTATGAT
>Frequency_1_QualityScore_FFHHHHFH?GFHIJJJJJJJIJJJJJJJJJJJJJJJHJJJJJIJJJIHIIIJIHBHGHIHFH?EHHHEEFFDDCCCCC_Mismatch_0_Sense_+_Library_PoolT
CTGAGAAGTGTAATCTATAAATTGATCGCTAAATTGTAATCGTTCTGAGGGGAGACTTTCAGTAAATTCAATCATTCA
>Frequency_1_QualityScore_FFH1DDHIJIJIHHIJIJJEIJFHJJJJJIJJJJJJJIIIJJIDGGH@EGGIJIEEHCHF@DDFFFEEC>BEEDDCDEDDDDDDDDEDCDDDEB_Mismatch_1_Sense_+_Library_PoolT
GTGGAAGCATGGTTTTATTATGATTTATCTTCATTTCACCCGGTGGGTTCAGCTGAGAAGTGTAATCTATAAATTGATCGCTAAATTGTAATCG
>Frequency_1_QualityScore_FFHHHHHIIJJGJJGIJJIJJIJJJIJJJIJJJIJJIJJJJIJJJIJJJJJIJJJJIJHIIIJJJJJJJIIJHDDEECCDDDDDDEECCDDDDD_Mismatch_0_Sense_+_Library_PoolT
TTCAAATCATTGTCACCATATACTTATCGTTATTGCTTTGCAAAGTAAGAAATGGGGACATATGTCATTTTTTTGTTCCTTTATTAGGCCAAGT
>Frequency_1_QualityScore_FFHHHHHJJFHGJJJJJJIJJJJIGIHIIIJJJJJJJHIJJJJJJJJJJJIJJJIJJJJJIJJIJJIFB=DDACDDDDDDDD>CC>ACDEDDDD_Mismatch_0_Sense_+_Library_PoolT
GCAAATGGGTTGAAGACCAAACTCAGTGAAAGCATGGTTTTATTATGATTTATCTTCATTTCACCCGGTGGGTTCAGCTGAGAAGTGTAATCTA
>Frequency_1_QualityScore_FFHHHHHIGIJJGIIJJIIGIGEHGIJJJIGGGIGHIIGIJIJIGIJIHGGGIICAFHDGII_Mismatch_0_Sense_+_Library_PoolT
AAATTGTAATCGTTCTGAGGGGAGACTTTCAGTAAATTCAATCATTCAAATCATTGTCACCA
>Frequency_1_QualityScore_FFHHHHHJJJJJJJJJJJJJJJJJJJJHIJJJJHJJJJJJJJJIJIJJJIJIJHJJIJJJJJJHFHHHHEFFFFFFEEEDEEEDDDEEEDEDDD_Mismatch_0_Sense_+_Library_PoolT
GTAATCTATAAATTGATCGCTAAATTGTAATCGTTCTGAGGGGAGACTTTCAGTAAATTCAATCATTCAAATCATTGTCACCATATACTTATCG
>Frequency_1_QualityScore_FFGHHHHJJJJJJJJJJJJIIJJIJJJJJIIJJGGGIJIJGIHIJJJJJIIGIJJIJJJJJJIJJJJJJHHHHHHHHFFEFCDDDDBBBDDDDD_Mismatch_0_Sense_+_Library_PoolT
ATCTGGAAACTGTTGCAAATGGGTTGAAGACCAAACTCAGTGAAAGCATGGTTTTATTATGATTTATCTTCATTTCACCCGGTGGGTTCAGCTG
>Frequency_1_QualityScore_BDBBBAD::CGECF>IF@@HI>BHEHEHGEEI_Mismatch_0_Sense_+_Library_PoolT
TTCAAATCATTGTCACCATATACTTATCGTTA
>Frequency_1_QualityScore_FFHFHHHJJJJJJJIJJJJJJJIIIIJHIIJJJHIJJJEIJJIJGGGIIIIJJGGIGGCEEHHGHHHHFFFDFFFECDECECDD_Mismatch_1_Sense_+_Library_PoolT
GTAATCTATAAATTGATCGCTAAATTGTAATCGTTCTGAGGGGAGACTTTCAGTAAATTCAATCATTCAAATCATTGTCACCAA
>Frequency_1_QualityScore_DEHHHHHJJJJJJJJJIJIJJJJIJJJJJEHIJ@GHIIJFJHGHIHBFFHIJJJJJEIJJJJ>HIFHHFFFFFECEEEEDABBDDD(8<;@B@B_Mismatch_0_Sense_+_Library_PoolT
TTATTATGATTTATCTTCATTTCACCCGGTGGGTTCAGCTGAGAAGTGTAATCTATAAATTGATCGCTAAATTGTAATCGTTCTGAGGGGAGAC
>Frequency_1_QualityScore_FFDHHFHHIHIJJJJJJGHIGIJIJJJIIIJJHGIIIGJJJIIJHIIGHIGIJJIJJIIJG_Mismatch_0_Sense_+_Library_PoolT
TGAGGGGAGACTTTCAGTAAATTCAATCATTCAAATCATTGTCACCATATACTTATCGTTA
>Frequency_1_QualityScore_DDFHHHHJJJJJJJJJJIJJJJJJIJJJGIJJJJIJJJJGHIJJJIIJJJJJIJGIGEHIHHHHHHFFFFFFFEE_Mismatch_0_Sense_+_Library_PoolT
TGTAATCTATAAATTGATCGCTAAATTGTAATCGTTCTGAGGGGAGACTTTCAGTAAATTCAATCATTCAAATCA
>Frequency_1_QualityScore_FFHHHHHJJJJJJJJJJJIJJJJJJJJJJJJIJJJJJJJJJJJIIIJJJIJIJJJJJIJIGHHHHHHHFFFFFFFCEEDEEEEDDDD_Mismatch_0_Sense_+_Library_PoolT
AAGTGTAATCTATAAATTGATCGCTAAATTGTAATCGTTCTGAGGGGAGACTTTCAGTAAATTCAATCATTCAAATCATTGTCACCA
>Frequency_1_QualityScore_FFHHHHGIGGIJHIIJFHIBHGIJIHFHIBDIIIIIJJIJGIIIEFGHGGICHEHIJGCCCEHHDFFEECCD@BD@BCCDDDEEEDCCCCCADC_Mismatch_1_Sense_+_Library_PoolT
CATTTCACCCGGTGGGTTCAGCTGAGAAGTGTAATCTATAAATTGATCGCTAAATTGTAATCGTTCTGAGGGGAGACTTTCATTAAATTCAATC
>Frequency_1_QualityScore_FFHHHHAFHIJJFGGGHIJJIIJIJJJJGIJGHGHGIJJJIJJJIIJHIJIIJIGGIJJJJIIJIIIHHHHGHGFFFFFDDC_Mismatch_0_Sense_+_Library_PoolT
GCCAAGTAGGGGTCCATCCCAATTTTAGATGGAAGAACTACAATTTGTCCACAAATATTTGTTAATTTGCTTTATTTTTTAG
>Frequency_1_QualityScore_FFHFHFFIIIIJJJJJJJJIJJJIIGGIJJJIJJICFHDIIJFGGHIHIEGIGIGEEHIGHGIIJHHHGHEHEFFFFFFFEEFEDECDDBBBBD_Mismatch_0_Sense_+_Library_PoolT
CTGACAATAATCTGGAAACTGTTGCAAATGGGTTGAAGACCAAACTCAGTGAAAGCATGGTTTTATTATGATTTATCTTCATTTCACCCGGTGG
>Frequency_1_QualityScore_FFHFHHHJJJJJJJJIHHHIJJJJIJJJJJJIJJJJJJJJJJJJHIJJJJIIJJJGIIJHFFDDDEDEDDFEDDEEDDEEDDDEEEEDDDC_Mismatch_0_Sense_+_Library_PoolT
GGGTTCAGCTGAGAAGTGTAATCTATAAATTGATCGCTAAATTGTAATCGTTCTGAGGGGAGACTTTCAGTAAATTCAATCATTCAAATCA
>Frequency_1_QualityScore_ABFHFHHJJJJJIHHIJGHFIJJJJJJJJJJJJJJJJJJJJJJJJHIJJJJIIHIJGHHHFECABDDDDCDDEDDEEDDEEDDDEEDDDDDDCD_Mismatch_2_Sense_+_Library_PoolT
TGGGTTCAGCTGAGAAGTGTAATCTATAAATTGATCGCTAAATTGTAATCGTTCTGAGGGGAGACTTTCAGTAAATTCAATCATTCAAATCAAA
>Frequency_1_QualityScore_FFHHGHHIJIFIJJJIIIJIIJJIJGIJIIJJJJJJJJJJJJJJJJJIJJIGGIG_Mismatch_0_Sense_+_Library_PoolT
AATCGTTCTGAGGGGAGACTTTCAGTAAATTCAATCATTCAAATCATTGTCACCA
>Frequency_1_QualityScore_FFHHHHHJGHHIJJJJJJJJJJJJJJJJJJJJJJJJHJJJJJHIJJJJJJJJJJIIJJIJFHEHHHHFFDFFFFEEEEEEDDDDEDEDCCDDDD_Mismatch_1_Sense_+_Library_PoolT
CTGAGAAGTGTAATCTATAAATTGATCGCTAAATTGTAATCGTTCTGAGGGGAGACTTTCAGTAAATTCAATCATTCAAATCATTGTCACCAAA
>Frequency_1_QualityScore_FFHGHGHIIJJIJIIJJGEHIIIJCGIJ?GHGGJIJAHFGHGHHEHIIJJJJJJJIIJJJHHHHDDEDFCEDEDDABBDDDDBDDDD@B@@CDC_Mismatch_0_Sense_+_Library_PoolT
ATGATTTATCTTCATTTCACCCGGTGGGTTCAGCTGAGAAGTGTAATCTATAAATTGATCGCTAAATTGTAATCGTTCTGAGGGGAGACTTTCA
>Frequency_1_QualityScore_FFHHHHHIJBFHFHJIJJGIJJJJJGIJJJJJJJJJJJGHIJJJIJJJJGHIJIJJIJHHHHHHHFFFFFFFEEEEEEEDDDDDDDEDDEDDDD_Mismatch_1_Sense_+_Library_PoolT
AGCTGAGAAGTGTAATCTATAAATTGATCGCTAAATTGTAATCGTTCTGAGGGGAGACTTTCAGTAAATTCAATCATTCAAATCATTGTCACAA
>Frequency_1_QualityScore_FFGHGHHJJJJIJJJIJJIIJJIJJJJJIJJIJIIJJIJJJIJIIJJIGIIJIJJJJJJ=AEECD>BFDCDEEEECCDEDDDEEEDDDDDDDDD_Mismatch_1_Sense_+_Library_PoolT
GGACAATAATCTGGAAACTGTTGCAAATGGGTTGAAGACCAAACTCAGTGAAAGCATGGTTTTATTATGATTTATCTTCATTTCACCCGGTGGG
>Frequency_1_QualityScore_FDHHHHGJIIIIJJJHGIJJJIJGGHIJJJJGIJJJJJJIJJJHIIJJJJ_Mismatch_1_Sense_+_Library_PoolT
GTCCATCCCAATTTTAGATGGAAGAACTACAATTTGTCCACAAATATTTA
>Frequency_1_QualityScore_ADFABFD>GEIIGDHDCAFCHHI@?GHI6??BBBDHHIE<DD@BBFF@@FC:87@DE_Mismatch_0_Sense_+_Library_PoolT
CGCTAAATTGTAATCGTTCTGAGGGGAGACTTTCAGTAAATTCAATCATTCAAATCA
>Frequency_1_QualityScore_DFHGHHHIJJIJJJJJJJJJJJJJJJJJJJJJJJJJJFHIJFHIIJJJJJJHIJEHHGGIFHHHHHHFFFFFFDDECDCDEDDEEFEDDDDDDD_Mismatch_0_Sense_+_Library_PoolT
GCATGGTTTTATTATGATTTATCTTCATTTCACCCGGTGGGTTCAGCTGAGAAGTGTAATCTATAAATTGATCGCTAAATTGTAATCGTTCTGA
>Frequency_1_QualityScore_FFFHHHFII<FHHIJIJJJIIJIGIJJJJJJJJJJJJJJJJJIJJJJHHHH_Mismatch_0_Sense_+_Library_PoolT
AATTTGTCCACAAATATTTGTTAATTTGCTTTATTTTTTAGAATGCCTCAC
>Frequency_1_QualityScore_DDH??FDIBDDFIIBF>EFGHIGGIIBEECFHD@GDGGBEFGIIHGGECGGHGGEAHHFEEEEHFEEEEBB_Mismatch_0_Sense_+_Library_PoolT
GTGTAATCTATAAATTGATCGCTAAATTGTAATCGTTCTGAGGGGAGACTTTCAGTAAATTCAATCATTCA
>Frequency_1_QualityScore_FFHHHHHIJJJJJJJJIJIJJJJJHIJJJJJJJJIJJJJIJIJJJJJJJJJJFHGJJIJJJJIJJJJJJEHHHHHHFFFFFDD>B@D@BDCDDD_Mismatch_0_Sense_+_Library_PoolT
AATCTGGAAACTGTTGCAAATGGGTTGAAGACCAAACTCAGTGAAAGCATGGTTTTATTATGATTTATCTTCATTTCACCCGGTGGGTTCAGCT
>Frequency_1_QualityScore_DFHHH@DHGHFGHBGHIIEA@GIDGGHIGIJJIIJJJJJJJIJIIHGHIIJIJJIIJIHIIEFFFBECCACDDDDDEEDDDEDDDDEEEDDCDD_Mismatch_0_Sense_+_Library_PoolT
GTGGGTTCAGCTGAGAAGTGTAATCTATAAATTGATCGCTAAATTGTAATCGTTCTGAGGGGAGACTTTCAGTAAATTCAATCATTCAAATCAT
>Frequency_1_QualityScore_FFFHHGHJJJJJJJJJJJJJJJIJJJJIJJJJJGIJJFGIIJJJJIJGHIHHFGGHHHFFFFFFFEEEE?BDDBDDEDCEDFEDADBBDDCDDD_Mismatch_1_Sense_+_Library_PoolT
GGTTTTATTATGATTTATCTTCATTTCACCCGGTGGGTTCAGCTGAGAAGTGTAATCCATAAATTGATCGCTAAATTGTAATCGTTCTGAGGGG
>Frequency_1_QualityScore_A;:ACDCGHBH@AIA@BHC,AB?FDFC>HCH@?C)?@@)/(??/9BGEBB@8=.>A4C4@CDCG;;=EE)7?@CEDB:@;CDCA?55;;>C_Mismatch_1_Sense_+_Library_PoolT
TGGTTTTATTATGATTTATCTTCATTTCACCCGGTGGGTTCAGCTGAGAAGTGTAATCTATAAATTGATAGCTAAATTGTAATCGTTCTGA
>Frequency_1_QualityScore_FFHHHHHJJJJIJJJJJJJJJJJJJJJJJJJJJJJJJJIJHHJJJJJJJIIJJJJIIJJJJIJHIIJJCEHHGFFFFFEFDEEEEEEEEDFEEE_Mismatch_1_Sense_+_Library_PoolT
AGGAACTTCTGACAATAATCTGGAAACTGTTGCAAATGGGTTGAAGACCAAACTCATTGAAAGCATGGTTTTATTATGATTTATCTTCATTTCA
>Frequency_1_QualityScore_ADHHHHHGHIIJJJJJJJJJJIJIJIJJJJJIJJJHIJJJJIJJJIHIIJHHFFDDEEEEDCDCDEEDDEEDDDEEEEDDDDDDCDEEDDDDDC_Mismatch_0_Sense_+_Library_PoolT
TGAGAAGTGTAATCTATAAATTGATCGCTAAATTGTAATCGTTCTGAGGGGAGACTTTCAGTAAATTCAATCATTCAAATCATTGTCACCATAT
>Frequency_1_QualityScore_FFHHHHHJIJIJJJJJJJIJIJJJHIJJIIJJJJIJJIJJJJJJJJJJJJJJJJJJJJHHHHHHHFFFFEFD@CEDDDDDDDEDDDDCDDDDED_Mismatch_0_Sense_+_Library_PoolT
ACTTATCGTTATTGCTTTGCAAAGTAAGAAATGGGGACATATGTCATTTTTTTGTTCCTTTATTTAGCCAGGTAGGGGTCCATCCCAATTTTAG
>Frequency_1_QualityScore_FFHHHGHJJJJIJJJIIIJJJJJHIJJJJJJJJIIIJJJJJIJJJIJJJJJIJJFHGIAHFHHFFFEFECECCEFEDDDDEEDDDDDDDDDDDD_Mismatch_0_Sense_+_Library_PoolT
GACCAAACTCAGTGAAAGCATGGTTTTATTATGATTTATCTTCATTTCACCCGGTGGGTTCAGCTGAGAAGTGTAATCTATAAAAAGATCGGAA
>Frequency_1_QualityScore_FFHHHHFIJJIJJJJJIJJIJJJJJJJJJJJJJJJJJJJJJJJJJJJJJGIJJJJJFHIJIJJIJHHHHFFFFFFEEEDEDDDDDDDDDDDDED_Mismatch_0_Sense_+_Library_PoolT
TGGAAGTAAAGAAAGGAGGAACTTCTGACAATAATCTGGAAACTGTTGCAAATGGGTTGAAGGCCAAACTCATTGAAAACATGGCATTAACTTC
>Frequency_1_QualityScore_FFHHHHHJJJJJJJJJJJJJJJIJJJIJJJIJJJJJJJJJJGHIJJIJJJJIIJJJJJJJJIIJIFGIIGHIHFDDDDDDEDDDDDDEECDDDD_Mismatch_1_Sense_+_Library_PoolT
ATTCAAATCATTGTCACCATATACTTATCGTTATTGCTTTGGAAAGTAAGAAATGGAGAGATATGTATTTTTTTTTATTCCTTTATTAGGCTAG
>Frequency_1_QualityScore_FFHHGHGJJJJIJIJJJJJJJJJGIJGIJJJJJJJJJJJJJJJJJJJJJJJJJJJJJIJIIJJEHGFFFBEDDDEDDDDDEDDDDDDDDDDDDD_Mismatch_2_Sense_+_Library_PoolT
GTAAAGATGGAAGTAAAGAAAGGAGGAGCTTCTCACAATAATCTGGAAACTGTTGCAAATGGGTTGAAGGCCAAACTCATTGGGTAAACTAATA
>Frequency_1_QualityScore_DDHHHHHJJ3CHIJIJHHHJJIIJJJJEFHJJJJJJJJJJJJJJJJJJJJJJJJJJJJFHIG:EDEFFFFEDEEECCDEEDDEFDEDEDDEDDD_Mismatch_0_Sense_+_Library_PoolT
TGAAGACCAAACTCAGTGAAAGCATGGTTTTATTATGATTTATCTTCATTTCACCCGGTGGGTTCAGCTGAGAAGTAATCTATAAATTGATCGC
>Frequency_1_QualityScore_FFHHHHHJJJJJJJJJJJJIJJIJIGIJJJJGJJJJJJJIJJJJJIJJIJJJIJIIIJIIIFFHHIHHDEHFFFFEEEEEEDDDCDDDDDCDDD_Mismatch_2_Sense_+_Library_PoolT
TAAAGATGGAAGTAAAGAAAGGAGGAGCTTCTCACAATAATCTGGAAACTGTTGCAAATGGGTTGAAGGCCAAACTCATTGGGTAAACTAATAG
>Frequency_2_QualityScore_FFHHGFHIIJIJFIIIIIJIJGGIHBFIIIJJIHIIHIJIIJJJIIIJJIJJIIIJJIIIHIIHGHHHHHEEDEDEEDEEEDDACCCCDCDDDD_Mismatch_2_Sense_+_Library_PoolC
TAAAGATGGAAGTAAAGAAAGGAGGAGCTTCTCACAATAATCTGGAAACTGTTGCAAATGGGTTGAAGGCCAAACTCATTGGGTAAACTAATAG
>Frequency_1_QualityScore_DAFBFBF9FEDGHCH<+,32A2CF@AFGFE9>DFEEFFFIFGIIIIIFIEF=@DEE@EE_Mismatch_0_Sense_+_Library_PoolT
TATCGTTATTGCTTTGCAAAGTAAGAAATGGGGACATATGTCATTTTTTTGTTCAAGCA
>Frequency_1_QualityScore_FFHHHHHJJJJJJJGJJJJJJJJJIJJJJJJJJJJJJJJJJJJJIJJJJJJJJJJJJJJJIJJJIJJIJEHHHFFFFEEEEEEEDBDDDDDDDD_Mismatch_2_Sense_+_Library_PoolT
TGTAAAGATGGAAGTAAAGAAAGGAGGATCTTCTCACAATAATCTGGAAACTGTTGCAAATGGGTTGAAGGCCAAACTCATTGGGTAAACTAAT
>Frequency_1_QualityScore_FFHHHGHGHJDIJJIJIJEHIHIIIJJIJJJJIJJJJJJJJJJJIJIJJJJJJJIJJEHIJJJJJJIJHEHHHHHFFFFFFDEEDEEEDFDDDD_Mismatch_0_Sense_+_Library_PoolT
TGGAAGAACTACAATTTGTCCACAAATATTTGTTAATTTGCTTTATTTTTTAGAATGCCTCACAATCCTTATTATACAAATTATACATTTTTCA
>Frequency_1_QualityScore_FFHH?FDGHGHBFHHGIGHEHGHGGGIGFGEBD?9?9:B<BG?BEBBF;FGEG@DHFDGHHGIIEDB@CEEEDDDCCEEDDB?_Mismatch_0_Sense_+_Library_PoolT
ATTGTCACCATATACTTATCGTTATTGCTTTGCAAAGTAAGAAATGGGGACATATGTCATTTTTTTGTTCCTTTATTTAGCGA
>Frequency_1_QualityScore_FFHHHHHJGGIJGIJJJJJJJJIIJJJJJJJJJJJJIJJJJJJIHHIIBHGIJJJEGGJJIJJJFIHGHHHHHFFFFFFDFECEC_Mismatch_0_Sense_+_Library_PoolT
TACAATTTGTCCACAAATATTTGTTAATTTGCTTTATTTTTTAGAATGCCTCACAATCCTTATTATACAAATTATACATTTTTCA
>Frequency_1_QualityScore_FFHHHHHJFGIJEHJJGGIIIIIJIIJIIJJJJJJJGIJIJJJJJHIHIEHJJJIIJIGHHHHHHFFFFEDEEEEDDDDDDDDDDDDDDDDDDC_Mismatch_0_Sense_+_Library_PoolC
GATGGAAGTAAAGAAAGGAGGAACTTCTGACAATAATCTGGAAACTGTTGCAAATGGGTTGAAGGCCAAACTCATTGAAAACATGGCATTAACT
>Frequency_1_QualityScore_FFHHHHHJJHHIHJJJJJJJJJIIJGIJJJJJJJJIIIFHIJJJJHIIIIJJIJIIIEHIJJJJJIGHHHHFFFFFEDEEEECDEDEDDDDDDD_Mismatch_2_Sense_+_Library_PoolC
TAAAGATGGAAGTAAAGAAAGGAGGAACTTCTCACAATAATCTGGAAATTGTTGTAAATGGGTTGAAGGCCAAACTCATTGAATAATGAGAATC
>Frequency_1_QualityScore_2=2:<CCF:C2)<@)))*18DF)?0*9?/9/?9DE=B=)/>CFF;FCEE;\).=?;;)?BB6;?_Mismatch_2_Sense_+_Library_PoolC
TTTCACCCGGTGGGTTCCGCTGAGAAGTGTAATCTATACATTGATCGCTACATTGTAATCGTTC
>Frequency_1_QualityScore_FFHHHGGJJGGIIJIJIHIIIJIIIIJJJGHIGJJJJGJJJJJJJJJJFHIIJJIJGGIHHHGHHFDFFFFEDEEDEEDDDDDDDDD>@DDFDD_Mismatch_2_Sense_+_Library_PoolC
AGATAGAAGTAAAGAAAGGGGGAACTTCTGACAATAATCTGGAAACTGTTATAAATGGATTGAAAGTCAAACTCATTGAAAACAAGGTATTATC
>Frequency_1_QualityScore_FFHHHHHJJIIJGIJJJIIJEHJIIIIJJJJJGHJIJJJJJJIJJJJJJIIJJJIJJJJJJHHHHHGFFFFFEEEEEEDDDFEDEDDDC@ACCC_Mismatch_2_Sense_+_Library_PoolC
AAAGAAAGGAGGAGCTTCTCACAATAATCTGGAAACTGTTGCAAATGGGTTGAAGGCCAAACTCATTGGGTAAACTAATAGTGCTGTCAAATCT
>Frequency_1_QualityScore_FFHFHHHIJJIEHHIGIJJJIGFGGIEIIIGIIJIJIJJJJJJJGGIJIIGIIJIJJGDHEDGEFHGFFEFDDDEDEDEDDDCDDDDDDDDDDD_Mismatch_0_Sense_+_Library_PoolC
AAAGATGGAAGTAAAGAAAGGAGGAACTTCTGACAATAATCTGGAAACTGTTGCAAATGGGTTGAAGGCCAAACTCATTGAAAACATGGCATTA
