# Supplementary material for: Differential Gene Expression Reveals Candidate Genes for Drought Stress Response in Abies alba (Pinaceae)
Source: PLoS One. 2015 Apr 29;10(4):e0124564. doi: 10.1371/journal.pone.0124564 (PMC4414588; doi:10.1371/journal.pone.0124564)
Supplement: S2 File — (GZ) [file pone.0124564.s002.gz › comp16991_c0_seq1.fa]

>comp16991_c0_seq1 len=903 path=[1:0-565 567:566-592 594:593-642 644:643-902] : sp|P46518|LEA14_GOSHI Late embryogenesis abundant protein Lea14-A OS=Gossypium hirsutum GN=LEA14-A PE=2 SV=1 e-value: 1e-20 blast score: 97.1
TGAGAAGACGGGCATGATCATTCCAGTGAAAGTGCCTTACAACTTTTTGCTGAATATTATGAAAGACGTTGGAAGGGATTGGGATATTGACTACGAGTGGCAGATTGGACTTACCATGCACATTCCTATTGTGGGGAAATTCACCCTTCCTCTCTCCAAGAAGGGCACTTTCAAGATGCCTACTTTGTCAGATATTTTTTAAATGCATGTTCATAGATCTAAATGCAAAAGCTACTTACAGGAAGATTTTCTGCACAGAAAGCTTCTGTATTTTCGGTTGTAGTATTTGATGCTGATCTTGTTTTGGCTGACAGCAGCAGTGATCAAATGGGATCTCCTATATGGTTTCCCCAGTTGGGCAATACTAATAGAATAGTAATTAATGCAATGAATTTCAGATTCATTGTTCTTATGTATGCTCTATGATACCATCCAAGTGGTCATTGAAGGGCTTATGCCTTTTTTTCCTTGCATCGATGATGCATCTTTAATAATAAAGTGGAGTTCTGCTCTGCTTTCAAAGCAGTGTTAGTGTCAAACAATACAGTTTCCAAGCTATGTTTTCAAGACATTGAATTTTAGCAAAGCATTGAAGTGGAGTGTAAGCAACGCAACTTGGTAGGACCAAATTTGGGATTCCCTGTCCGTAGTAGTTAATGTAATAAATTTGAGATTCCTTGTTCTTGTTTATCTTATGATACCTTCCAAAGCGGTTTACATTGCATTAAGGATGTGCCTTTAATAAAGTGGAGTTGTGCTCTACTTTCAAAGCAGTGTTGTTAGTATCAACCAATGTTTCAAATGTAAGATTTAAAGAAATTAAATTTTAGTTTGGATGGACTGTTCGCAACGCAATTTGGTAGTACGGAAATAAAGGAAAGCAGAACTTGCTTTTGTGGTTTA

>Frequency_50_QualityScore_FFHHHHHJJHIIIJJJJJHIJIIJIIJJJJJIJJJIJJJIIJJJIJJIIIJJIJJJJJIIJIIJJJIIIFFHHGGHIIIIHIHGGGEFFEEEDE_Mismatch_0_Sense_+_Library_PoolT
ATAGAATAGTAATTAATGCAATGAATTTCAGATTCATTGTTCTTATGTATGCTCTATGATACCATCCAAGTGGTCATTGAAGGGCTTATGCCTT
>Frequency_3_QualityScore_FFHHFHHJJGIIJIJJJJHHIIIJJJJJJJJJJIJJJJJIJJJJJJJJJJJJJJJJJJJIIJIJJJJJIEFGIHFHIJJIIIHGGGFFEFFEDE_Mismatch_0_Sense_+_Library_PoolC
ATAGAATAGTAATTAATGCAATGAATTTCAGATTCATTGTTCTTATGTATGCTCTATGATACCATCCAAGTGGTCATTGAAGGGCTTATGCCTT
>Frequency_45_QualityScore_FFHGGGHIJJJJJIIIHIIIIIIIIIJJJIJIIJJJIIJJJJJIJIIIIJJIIIIGHIHHIIIIIIIHHEGHIIIIHHGGGGEDCDDDDDDDDD_Mismatch_0_Sense_+_Library_PoolT
ATGCAATGAATTTCAGATTCATTGTTCTTATGTATGCTCTATGATACCATCCAAGTGGTCATTGAAGGGCTTATGCCTTTTTTTCCTTGCATCG
>Frequency_1_QualityScore_FFHHHHHJJJJJJJJJJJJJIJJJJJJJJJJJJJJJJJJJJJJJJJJJJJJJJJJFJIIIJIJJJJJIJFGHJJJJJJHHHHFDDDDDDDDEDD_Mismatch_0_Sense_+_Library_PoolC
ATGCAATGAATTTCAGATTCATTGTTCTTATGTATGCTCTATGATACCATCCAAGTGGTCATTGAAGGGCTTATGCCTTTTTTTCCTTGCATCG
>Frequency_44_QualityScore_FFHHHHGIIJIIIJJJIIFHIGHGHIIIIIJJJIJJIJJJJIJJJJJIIJIIIIIIIHHGGGGGGFFFFDEEDDEEEDDDCCCCDBCCEDDDDD_Mismatch_0_Sense_+_Library_PoolT
TCTATGATACCATCCAAGTGGTCATTGAAGGGCTTATGCCTTTTTTTCCTTGCATCGATGATGCATCTTTAATAATAAAGTGGAGTTCTGCTCT
>Frequency_2_QualityScore_EFGEHHGIGIEEGHIIIIEGHCGCGIIIIGIIIIGHIIIGHGIIIDIIIIIIGIIIIGGHGGHHEEFFECCDEEEDEC@A=ACCBABCECCACC_Mismatch_0_Sense_+_Library_PoolC
TCTATGATACCATCCAAGTGGTCATTGAAGGGCTTATGCCTTTTTTTCCTTGCATCGATGATGCATCTTTAATAATAAAGTGGAGTTCTGCTCT
>Frequency_43_QualityScore_FFHGGGHIIIIEHHFHHHIHIIIIIHHIIIIIIIIIIIIIIIIIIIIIIIGHHIIHHHHGGGGFFEEEEEEDDCDDCCACCDCDCCDDDDDCCD_Mismatch_0_Sense_+_Library_PoolT
TACCATCCAAGTGGTCATTGAAGGGCTTATGCCTTTTTTTCCTTGCATCGATGATGCATCTTTAATAATAAAGTGGAGTTCTGCTCTGCTTTCA
>Frequency_3_QualityScore_FFHHHHHJJJJHIIGGHIJHIJJIIJIJHIJIIIJJIHIHJJJJJJJJJJIJJIJIIHHHCFHFFCEFFFFDEDEDDDCCDEDDDDDDDDDCDD_Mismatch_0_Sense_+_Library_PoolC
TACCATCCAAGTGGTCATTGAAGGGCTTATGCCTTTTTTTCCTTGCATCGATGATGCATCTTTAATAATAAAGTGGAGTTCTGCTCTGCTTTCA
>Frequency_42_QualityScore_FFHHHHHJJJJJJIJGHIGHHIIIJJJJIJJJJJJJJJJJJJJJJJJJJIIJJIHIIIHHHGHGGFFEEBDEEEDDDCDCCDBCCEDDDDDDDD_Mismatch_0_Sense_+_Library_PoolT
ATGATACCATCCAAGTGGTCATTGAAGGGCTTATGCCTTTTTTTCCTTGCATCGATGATGCATCTTTAATAATAAAGTGGAGTTCTGCTCTGCT
>Frequency_3_QualityScore_FDFHDFGHHHHIHIIFHGHHGHGIJGIIJIHEGHHDHHHIIHFGHGHHHHIIIIFEHGHGGFGHFFD@D@DDCCCEE:@BCCBCDEDDCCDDCD_Mismatch_0_Sense_+_Library_PoolC
ATGATACCATCCAAGTGGTCATTGAAGGGCTTATGCCTTTTTTTCCTTGCATCGATGATGCATCTTTAATAATAAAGTGGAGTTCTGCTCTGCT
>Frequency_42_QualityScore_FFHHHGHJJJIJJJJJJJJJIIIJIIIHIJJJJJJJIJJJJJIIJJJJIIIJJJIJIIIIJIIIIIIIIGHIIIIIHHGGGGGFFEEEBDDDDD_Mismatch_0_Sense_+_Library_PoolT
CCCAGTTGGGCAATACTAATAGAATAGTAATTAATGCAATGAATTTCAGATTCATTGTTCTTATGTATGCTCTATGATACCATCCAAGTGGTCA
>Frequency_1_QualityScore_FFHHHFDIIJJJIIJJIJIIDHIJEHGDGHIIJIJIFHJGGGEIIIIIIHGHIIJHGGHIIIEHIHIJJGHHICHHHEHFFFFFFC:A>@CCCC_Mismatch_0_Sense_+_Library_PoolC
CCCAGTTGGGCAATACTAATAGAATAGTAATTAATGCAATGAATTTCAGATTCATTGTTCTTATGTATGCTCTATGATACCATCCAAGTGGTCA
>Frequency_41_QualityScore_FFHHHHHJJJJJIJJIJJIIIIIIIIIJJIJJIIIIJJIIIGHIHHIIJIIIIIIIIIIIIIIIIIIJHDEEEEEEEEEDDDEDEDDDEDDDDC_Mismatch_0_Sense_+_Library_PoolT
AGATTCATTGTTCTTATGTATGCTCTATGATACCATCCAAGTGGTCATTGAAGGGCTTATGCCTTTTTTTCCTTGCATCGATGATGCATCTTTA
>Frequency_2_QualityScore_EFGHHHHJJJJJIIIIJJGHEIIJIIIIIJJIJIIJIIIJJGGHGGGHIIIIIIIIHIIIIJJJIIIJIACDEEEEEEECEDEDEDCCCCCDDD_Mismatch_0_Sense_+_Library_PoolC
AGATTCATTGTTCTTATGTATGCTCTATGATACCATCCAAGTGGTCATTGAAGGGCTTATGCCTTTTTTTCCTTGCATCGATGATGCATCTTTA
>Frequency_41_QualityScore_FFHHHGGIJIIIIIIIIIIIIIIIJHIIGHIGHIIJJIIJIIIJJIJIHIIIIJJJIIIIIHHGGGGDECEEEEDEEEDDCCDDDDDDCDCCCC_Mismatch_0_Sense_+_Library_PoolT
TTATGTATGCTCTATGATACCATCCAAGTGGTCATTGAAGGGCTTATGCCTTTTTTTCCTTGCATCGATGATGCATCTTTAATAATAAAGTGGA
>Frequency_2_QualityScore_FFGHHHHJJJJJJJJIJJIJIIIJJIIIHIJHGIIJJIJJJJIJJJJJJIIJIJJJIIIIGIHHHHGFFEEEFEEEEEEECDDDDECDDCABCC_Mismatch_0_Sense_+_Library_PoolC
TTATGTATGCTCTATGATACCATCCAAGTGGTCATTGAAGGGCTTATGCCTTTTTTTCCTTGCATCGATGATGCATCTTTAATAATAAAGTGGA
>Frequency_40_QualityScore_EEHGGHGIGIIIIJIJJIIIIIIIIJJJIIIIIJIIJJIIJIJIJIIIIJIIIIIIJIJIIIIIIIIGHFGGHGHIIIIHHHGGFFEFEEDDDD_Mismatch_0_Sense_+_Library_PoolT
TAGAATAGTAATTAATGCAATGAATTTCAGATTCATTGTTCTTATGTATGCTCTATGATACCATCCAAGTGGTCATTGAAGGGCTTATGCCTTT
>Frequency_3_QualityScore_FEHFEGHHBFGGIIHHHFHIHHHHGIJHIIGHIHIJJJFIHIIIGIFIIIJHIJFHIHGHHIHIIHFGGEFEGGHHGIHIFGHHFEEDEEDCDB_Mismatch_0_Sense_+_Library_PoolC
TAGAATAGTAATTAATGCAATGAATTTCAGATTCATTGTTCTTATGTATGCTCTATGATACCATCCAAGTGGTCATTGAAGGGCTTATGCCTTT
>Frequency_38_QualityScore_FFHHHHHJIJIJJIJHIIIJJJJJIIJJJJIIJJJIIIJJJJJJJIIIJJIJJIIJJIIJJIJJJJIIIHHIJIHIEHHHHHHHGGGGFEEEDD_Mismatch_0_Sense_+_Library_PoolT
ATACTAATAGAATAGTAATTAATGCAATGAATTTCAGATTCATTGTTCTTATGTATGCTCTATGATACCATCCAAGTGGTCATTGAAGGGCTTA
>Frequency_2_QualityScore_FFHHGHHJJIJIJIJEIIIIJJHIHIIIIJIHIIIJJIIIIJHIJIIIGIJJJFIIIIIIIJGHIIIIIGGIGGGGGGIHFGGHHGGGEEFEDA_Mismatch_0_Sense_+_Library_PoolC
ATACTAATAGAATAGTAATTAATGCAATGAATTTCAGATTCATTGTTCTTATGTATGCTCTATGATACCATCCAAGTGGTCATTGAAGGGCTTA
>Frequency_38_QualityScore_FFHHHHGIJIIIIHIIIIIJHIIIIIIIIJJIIHIGHIGHHIJIIIIIIIIIIIIIIIIIIIIHGGGGFDEEEDCCDDEDDDEDDDDCCCDCDD_Mismatch_0_Sense_+_Library_PoolT
ATTGTTCTTATGTATGCTCTATGATACCATCCAAGTGGTCATTGAAGGGCTTATGCCTTTTTTTCCTTGCATCGATGATGCATCTTTAATAATA
>Frequency_2_QualityScore_FFHHHHHJJJIJIJJJJJJJIIJIJJJJJJJJJIJGIIIIJJJJIJJJJJIJJJJJJJJJIJIGGGGGGEEEEECDEDEDDDEDDDDCCCCCDE_Mismatch_0_Sense_+_Library_PoolC
ATTGTTCTTATGTATGCTCTATGATACCATCCAAGTGGTCATTGAAGGGCTTATGCCTTTTTTTCCTTGCATCGATGATGCATCTTTAATAATA
>Frequency_38_QualityScore_EEGGGGGIHHEFHEGGHIIHIIIHHIIHIIIIHIJIIIIIIIIHHHHHHFGGFGGHHGFFGFEDEDCDCBCCBCCCCABCDCBBCCCCCCCCCB_Mismatch_0_Sense_+_Library_PoolT
ACCATCCAAGTGGTCATTGAAGGGCTTATGCCTTTTTTTCCTTGCATCGATGATGCATCTTTAATAATAAAGTGGAGTTCTGCTCTGCTTTCAA
>Frequency_1_QualityScore_FFHHHHHJIIGGIIHIIJIJJIJJJJJJJJJJJJJJJJJJJJJJIJJJJGJJJJJJJHHHHHHFFFFFFDEECCEEDCCDFDDDDDDDDDDDDD_Mismatch_0_Sense_+_Library_PoolC
ACCATCCAAGTGGTCATTGAAGGGCTTATGCCTTTTTTTCCTTGCATCGATGATGCATCTTTAATAATAAAGTGGAGTTCTGCTCTGCTTTCAA
>Frequency_38_QualityScore_EFHGHHGIJJIIJHIIJIJJIIIIJJHIJIIIIJJJIIIIIIIJIIIJIIHIFHIHHHIIIIIIHIIIIGHIIHHHHGGEDDDDDDDDEDDCCD_Mismatch_0_Sense_+_Library_PoolT
CAATGAATTTCAGATTCATTGTTCTTATGTATGCTCTATGATACCATCCAAGTGGTCATTGAAGGGCTTATGCCTTTTTTTCCTTGCATCGATG
>Frequency_2_QualityScore_FFGHHHHIIJJJJJJJJJIJJJJIJJJJJIJJJIJJJJJJJIJJJJJJIIIHEIIHHHJIJIJJIIJHIIIIIIIJHHGFDEDDDDCDEDDCBE_Mismatch_0_Sense_+_Library_PoolC
CAATGAATTTCAGATTCATTGTTCTTATGTATGCTCTATGATACCATCCAAGTGGTCATTGAAGGGCTTATGCCTTTTTTTCCTTGCATCGATG
>Frequency_38_QualityScore_EEGGGHHIHIIIIIIIJJIIHGIIIIIJIIIIIIIJJIIIIIIJIIIIIIIIIIIIIHHHFHHFHHIHIGGHGHHHGGGGGGGFFEECCDDDDC_Mismatch_0_Sense_+_Library_PoolT
AATTAATGCAATGAATTTCAGATTCATTGTTCTTATGTATGCTCTATGATACCATCCAAGTGGTCATTGAAGGGCTTATGCCTTTTTTTCCTTG
>Frequency_1_QualityScore_B:CFFDBGFFEEFEDHHIB:CHFHEIFHEHEGCCFCGBCGFIDFDDGEIEAFGEGFE<?</9=8==FGF@C4FB=ECEECFFFDDBB>;BBB>>_Mismatch_0_Sense_+_Library_PoolC
AATTAATGCAATGAATTTCAGATTCATTGTTCTTATGTATGCTCTATGATACCATCCAAGTGGTCATTGAAGGGCTTATGCCTTTTTTTCCTTG
>Frequency_37_QualityScore_FFHGGHGIIIIIIIIIIIIIIIIIIJHHIFGIGHIIIJIIIIIIIIIIIIHIIJIIIIIIHHGGGGGFECDEEDDDDDDDDCCDDCDCCCCBCC_Mismatch_0_Sense_+_Library_PoolT
CTTATGTATGCTCTATGATACCATCCAAGTGGTCATTGAAGGGCTTATGCCTTTTTTTCCTTGCATCGATGATGCATCTTTAATAATAAAGTGG
>Frequency_3_QualityScore_FEHHHHHIJJJJJJIIJIJIJIJJJJJIJGIJHHJJJJJJJJJJJJJJJIIIJIJHIJIHIIGHHGGFEDEEEEEEEEDDDCCDCDDEDDDDDD_Mismatch_0_Sense_+_Library_PoolC
CTTATGTATGCTCTATGATACCATCCAAGTGGTCATTGAAGGGCTTATGCCTTTTTTTCCTTGCATCGATGATGCATCTTTAATAATAAAGTGG
>Frequency_37_QualityScore_FFHGHHHIIIIIIGIIIIIIIJIIJJIIIIJJJJJHIIJJJJIIJJIJIIIHIIIIIIJIIJIIIIIIIHHIHHFGGFGHHHGGGFFEEEDEDD_Mismatch_0_Sense_+_Library_PoolT
ACTAATAGAATAGTAATTAATGCAATGAATTTCAGATTCATTGTTCTTATGTATGCTCTATGATACCATCCAAGTGGTCATTGAAGGGCTTATG
>Frequency_4_QualityScore_EEGEGGGIFIHIFGGGIGFHHGIIHIIGGIIFGEFFCGHIGIIGGIHHHIGGIIIGHHHIIJGIGHIGHGHGEHFGHFGCFFGFBEDADECDDD_Mismatch_0_Sense_+_Library_PoolC
ACTAATAGAATAGTAATTAATGCAATGAATTTCAGATTCATTGTTCTTATGTATGCTCTATGATACCATCCAAGTGGTCATTGAAGGGCTTATG
>Frequency_36_QualityScore_EFGGGHGIIIIIIIIIHEGHEGGHIHIIIIHIIIIIIHIIIIIIIIIHIIIIIIIIGGGGGGGGFFEFFEDDDDDEDDDBCCCCACCEDDDDDD_Mismatch_0_Sense_+_Library_PoolT
CTATGATACCATCCAAGTGGTCATTGAAGGGCTTATGCCTTTTTTTCCTTGCATCGATGATGCATCTTTAATAATAAAGTGGAGTTCTGCTCTG
>Frequency_2_QualityScore_DE=EGFGIGHIIIIHIEAGICGEGIIIHHIIGGGGIIEFFHIIIIIIIIIIGHGIFIEGFGHGGGFEEEFFEAAA7@@BCCDBA?A?@BACCCC_Mismatch_0_Sense_+_Library_PoolC
CTATGATACCATCCAAGTGGTCATTGAAGGGCTTATGCCTTTTTTTCCTTGCATCGATGATGCATCTTTAATAATAAAGTGGAGTTCTGCTCTG
>Frequency_35_QualityScore_FFHGHHHIIIIIHIIIIIIJIHIIIJJIIJJIIIIJIIIJJJIIIIJIJIIIJJIIJJIIIIIIHHIIIGHHIFHHHHHIIHHGGFFEEEEDDD_Mismatch_0_Sense_+_Library_PoolT
CTAATAGAATAGTAATTAATGCAATGAATTTCAGATTCATTGTTCTTATGTATGCTCTATGATACCATCCAAGTGGTCATTGAAGGGCTTATGC
>Frequency_3_QualityScore_FFHHHHHJIJJJIHIIJJIJJIIJJJJJJJJJJJJJJJJJJJIJJJJJJJJJJJJJJJJJJJIJJJJJJGIHIGHIHGGIIHFGGFFEFEEEEE_Mismatch_0_Sense_+_Library_PoolC
CTAATAGAATAGTAATTAATGCAATGAATTTCAGATTCATTGTTCTTATGTATGCTCTATGATACCATCCAAGTGGTCATTGAAGGGCTTATGC
>Frequency_34_QualityScore_EFHHGGHIIIIIIIIIIIHIIHIIIIIIJIJIJJIIIIIIIIIIFHHGHHIJIIIIIIIIIIJIHIHIIGHGEEEEDDDDEDCCBDDECCDEDD_Mismatch_0_Sense_+_Library_PoolT
TTCAGATTCATTGTTCTTATGTATGCTCTATGATACCATCCAAGTGGTCATTGAAGGGCTTATGCCTTTTTTTCCTTGCATCGATGATGCATCT
>Frequency_2_QualityScore_FFHHHGHJJJJJJJJJJJIJJIJJJJJJJIJJJJJJJJIJJIIIFHIHIIJJJJGIIJJIJJJIIJJIJHIHFFEEEEEEEDDCDECEDDDECD_Mismatch_0_Sense_+_Library_PoolC
TTCAGATTCATTGTTCTTATGTATGCTCTATGATACCATCCAAGTGGTCATTGAAGGGCTTATGCCTTTTTTTCCTTGCATCGATGATGCATCT
>Frequency_34_QualityScore_FFHHHHHIIIJIIIIIFHIHIIIIIIIIJJIHIIIIIIIIIIIJIIIIIIIIIIIIIIIIJJIIJIIIIIHHIIIHHEFGFFFGGGFFEDDDDD_Mismatch_0_Sense_+_Library_PoolT
AATACTAATAGAATAGTAATTAATGCAATGAATTTCAGATTCATTGTTCTTATGTATGCTCTATGATACCATCCAAGTGGTCATTGAAGGGCTT
>Frequency_1_QualityScore_EDHDHHHEFGHBHEBFEBEHHGFEHEHIEDHABFIHIIEGIGIIIGFGIGHIHGCGIIIIIGIIEHGFEBFFHIIGGGGGDEAHHH>C>?BDF?_Mismatch_0_Sense_+_Library_PoolC
AATACTAATAGAATAGTAATTAATGCAATGAATTTCAGATTCATTGTTCTTATGTATGCTCTATGATACCATCCAAGTGGTCATTGAAGGGCTT
>Frequency_34_QualityScore_FEGHHHGIIIIIIIIIIIIIJJGIIHIIIIIIJIIIJIIIIIIIIHHIFGHGHHIIIIIHHIHIIIIIIIHIIIIGEEDDDDDDECCCCECEDC_Mismatch_0_Sense_+_Library_PoolT
GAATTTCAGATTCATTGTTCTTATGTATGCTCTATGATACCATCCAAGTGGTCATTGAAGGGCTTATGCCTTTTTTTCCTTGCATCGATGATGC
>Frequency_34_QualityScore_FFHHHGHIJJHIJIIJIIIIIIIIIJIJIJIIIGHIHHIIJIIIIIIIIIIIIIIIIIIIIIHGGGGFFDEEECDDEDDDEDDDDCCCDD_Mismatch_0_Sense_+_Library_PoolT
TGTTCTTATGTATGCTCTATGATACCATCCAAGTGGTCATTGAAGGGCTTATGCCTTTTTTTCCTTGCATCGATGATGCATCTTTAATAA
>Frequency_4_QualityScore_EEDGGEGIIHHHIIIIJIHIGEFGHIHIIIIHGGGFCFEGGFHFGHHIIGEIIHGHHIHIIIIHGHGHFACCA=@ACEEDEDDCCBCAC@_Mismatch_0_Sense_+_Library_PoolC
TGTTCTTATGTATGCTCTATGATACCATCCAAGTGGTCATTGAAGGGCTTATGCCTTTTTTTCCTTGCATCGATGATGCATCTTTAATAA
>Frequency_34_QualityScore_EEGHGGGIIIHHFGHFGHHIHIIIHIHIIIIIIIIIIIIIIIIIIIIIIHIGGHIHHHHGGGGGFEEEEADDDDBCCCC@ACDCCCDCCCCCCD_Mismatch_0_Sense_+_Library_PoolT
ATACCATCCAAGTGGTCATTGAAGGGCTTATGCCTTTTTTTCCTTGCATCGATGATGCATCTTTAATAATAAAGTGGAGTTCTGCTCTGCTTTC
>Frequency_5_QualityScore_FFHHGGHJIJIIFHGGHGIIJJIJIJIIJIIJIIIJJIIJIIJJJJJIJJJHHHIIIHGGGGGGEFFFEBDDDDBDDDCCCCEDDDDDDDDDDD_Mismatch_0_Sense_+_Library_PoolC
ATACCATCCAAGTGGTCATTGAAGGGCTTATGCCTTTTTTTCCTTGCATCGATGATGCATCTTTAATAATAAAGTGGAGTTCTGCTCTGCTTTC
>Frequency_34_QualityScore_FFHHHHHJJJJIJJIJIIIJJIJIIIIJIIJJJJJIIIHIGHIHHIIJIIIJIIIIIJIIIIIIIIIIGFFFFEEEEEDDDEDEDDDEDDDDCD_Mismatch_0_Sense_+_Library_PoolT
GATTCATTGTTCTTATGTATGCTCTATGATACCATCCAAGTGGTCATTGAAGGGCTTATGCCTTTTTTTCCTTGCATCGATGATGCATCTTTAA
>Frequency_4_QualityScore_EEGGGFHJHIHIIJIIIIIJIJIHIIIIIIJJIIIIIIEHGGIGHIHHIGIHHIHIIIIHIHHHIIIIGFEEFEEEEDDDCDCEDDDECDCCCC_Mismatch_0_Sense_+_Library_PoolC
GATTCATTGTTCTTATGTATGCTCTATGATACCATCCAAGTGGTCATTGAAGGGCTTATGCCTTTTTTTCCTTGCATCGATGATGCATCTTTAA
>Frequency_33_QualityScore_FDGGGHHIJIIJIJIJIIIIIIIIFHIGHHIIIIIIIIIIIIIIIHIIIIIIJHHIIIHHHGGFFEDEEDEEDDEDDDDDCDDCCCBCCCCACC_Mismatch_0_Sense_+_Library_PoolT
GTATGCTCTATGATACCATCCAAGTGGTCATTGAAGGGCTTATGCCTTTTTTTCCTTGCATCGATGATGCATCTTTAATAATAAAGTGGAGTTC
>Frequency_3_QualityScore_FEGHGHHJJIJHIIIIJHJJJJJIHIJFHHIJJJJJJIJJJJIJJDHIJJJJJIJIHHGHGGFEFEEEECEEDDDDCCDCDDEDDDBDDCCBCC_Mismatch_0_Sense_+_Library_PoolC
GTATGCTCTATGATACCATCCAAGTGGTCATTGAAGGGCTTATGCCTTTTTTTCCTTGCATCGATGATGCATCTTTAATAATAAAGTGGAGTTC
>Frequency_33_QualityScore_EFHHHHGJIIIJJIJIIIJJIIIFHIFHHIJIIIJIIIIIIIIIIIIJIIIIIIIIIIIIIGFFFFFEEDDEDEDDDDDCDDDCDBCDCCACCD_Mismatch_0_Sense_+_Library_PoolT
TATGCTCTATGATACCATCCAAGTGGTCATTGAAGGGCTTATGCCTTTTTTTCCTTGCATCGATGATGCATCTTTAATAATAAAGTGGAGTTCT
>Frequency_1_QualityScore_DFHHHHHJJJJJJJJJJJJJJJJGIJHHJJJJJGJJIJJJJJJJJJJJJJJJJJJJJJJJJHHHHFFFFFFFEEEEEEEDEEDDDDDDCDCDDF_Mismatch_0_Sense_+_Library_PoolC
TATGCTCTATGATACCATCCAAGTGGTCATTGAAGGGCTTATGCCTTTTTTTCCTTGCATCGATGATGCATCTTTAATAATAAAGTGGAGTTCT
>Frequency_33_QualityScore_FFHGGGGIIJIIIIIIIJIIIIIIHIFHIGHHIIIIIIHIIIIIIIJIIIIIJIIIIIIHHHGGFFEEFDEEEEDDDDDDCDDDDDDDACCBCA_Mismatch_0_Sense_+_Library_PoolT
ATGTATGCTCTATGATACCATCCAAGTGGTCATTGAAGGGCTTATGCCTTTTTTTCCTTGCATCGATGATGCATCTTTAATAATAAAGTGGAGT
>Frequency_1_QualityScore_FFFFHFHJJIGIIJJIJJJJJJII@F<CFFGFHIIJJIJJJIJJJJJJJJIJJIJJJJIIHEHFEDFFFDFEEEEEEDCDCDDDDDDD;>CCB@_Mismatch_0_Sense_+_Library_PoolC
ATGTATGCTCTATGATACCATCCAAGTGGTCATTGAAGGGCTTATGCCTTTTTTTCCTTGCATCGATGATGCATCTTTAATAATAAAGTGGAGT
>Frequency_32_QualityScore_FFHHHHHJJJJIIIJJJJIJIIJJIIIIIJJJJJJJJJJJJJIJJJJIIIGHIHHHIIIIIIIIIIJJJHIHIIIIHFDDDDDDDDEDDCCEDE_Mismatch_0_Sense_+_Library_PoolT
ATGAATTTCAGATTCATTGTTCTTATGTATGCTCTATGATACCATCCAAGTGGTCATTGAAGGGCTTATGCCTTTTTTTCCTTGCATCGATGAT
>Frequency_2_QualityScore_FEFGHGGIIIIGIIIIIIIIIIIGHIIIIIIIIIIJJJIIJJIJIIIIIIHGIFGIHIIFIGHBGDHEIAAEGIIJGFBACDEDCBCCCCDCDC_Mismatch_0_Sense_+_Library_PoolC
ATGAATTTCAGATTCATTGTTCTTATGTATGCTCTATGATACCATCCAAGTGGTCATTGAAGGGCTTATGCCTTTTTTTCCTTGCATCGATGAT
>Frequency_32_QualityScore_EFGGHGGIIIIIIIIIFHIGHGHIHIIIIIIIIIIIIIIIIIIIIIIIIIIIJIIHIIHHGGGGGFFFEEDEEEEDDDCCDCCBCDEDDCDDDC_Mismatch_0_Sense_+_Library_PoolT
TATGATACCATCCAAGTGGTCATTGAAGGGCTTATGCCTTTTTTTCCTTGCATCGATGATGCATCTTTAATAATAAAGTGGAGTTCTGCTCTGC
>Frequency_32_QualityScore_FFHHHGGIIFHIGHHIJHHIIJIIIJHIIHIIIIIIIJIIIIHIIIHIFHHIHHHHHHGGGFFFEEEEEDDDDDDCBCCDDCCDDDDDCDCCCC_Mismatch_0_Sense_+_Library_PoolT
CCATCCAAGTGGTCATTGAAGGGCTTATGCCTTTTTTTCCTTGCATCGATGATGCATCTTTAATAATAAAGTGGAGTTCTGCTCTGCTTTCAAA
>Frequency_1_QualityScore_ADHDFHHIEEFGFGHHIGGHEGEIIGIGGGHIG@HIEHGHIIIIIIIFCHGIGHBEHHF@DCDFFFFEEEA6;ACDCDD@CACCDDCCAACDDD_Mismatch_0_Sense_+_Library_PoolC
CCATCCAAGTGGTCATTGAAGGGCTTATGCCTTTTTTTCCTTGCATCGATGATGCATCTTTAATAATAAAGTGGAGTTCTGCTCTGCTTTCAAA
>Frequency_31_QualityScore_EFGHHGGIIIIGHIIIIIIJGIIIIIIIIIIIJIIJJIIIIHIIIIIIIIIIIHIIIIIIIIIIHIIIHIHIEGHHGGHIHHGGEFEEEEEECD_Mismatch_0_Sense_+_Library_PoolT
TAATAGAATAGTAATTAATGCAATGAATTTCAGATTCATTGTTCTTATGTATGCTCTATGATACCATCCAAGTGGTCATTGAAGGGCTTATGCC
>Frequency_1_QualityScore_FFFHHHHGIIIGIJJJJJIIEHIIGIJJJJJJIHIJJJJJJJJJJJJJIJIIJJJJIIJJIGIJJIHJJJIJDHIHEHEHGGFFFFFEDCEDDA_Mismatch_0_Sense_+_Library_PoolC
TAATAGAATAGTAATTAATGCAATGAATTTCAGATTCATTGTTCTTATGTATGCTCTATGATACCATCCAAGTGGTCATTGAAGGGCTTATGCC
>Frequency_31_QualityScore_FFGHHGHFHIIIIIIIGIIIIIIIIJIIJIIJJJJIIIIIIJIIIHIIIIIIJIJIIIIIIIIIHIHIFDGGGHIIIHHGGFGFFFEEEDDDDD_Mismatch_0_Sense_+_Library_PoolT
AGAATAGTAATTAATGCAATGAATTTCAGATTCATTGTTCTTATGTATGCTCTATGATACCATCCAAGTGGTCATTGAAGGGCTTATGCCTTTT
>Frequency_2_QualityScore_EEEHFGEAFHHHIIIIDGIGHIIIIIIIIIIGIIIIIIHIIIIIIIIIHFIIIIIIIIIIFIIIIIFH@=CFGGHGHHIEEEEEEEEECCCCCC_Mismatch_0_Sense_+_Library_PoolC
AGAATAGTAATTAATGCAATGAATTTCAGATTCATTGTTCTTATGTATGCTCTATGATACCATCCAAGTGGTCATTGAAGGGCTTATGCCTTTT
>Frequency_31_QualityScore_EEGGGHGIIGHIIIIIIHIIIIIIIIIIIHHIFHIFHHIIIIIHHIIIIIIIIIIIIIIIIHHGGGFFFDDDDDDEDDDDCDDDDCCDCDDCCC_Mismatch_0_Sense_+_Library_PoolT
GTTCTTATGTATGCTCTATGATACCATCCAAGTGGTCATTGAAGGGCTTATGCCTTTTTTTCCTTGCATCGATGATGCATCTTTAATAATAAAG
>Frequency_2_QualityScore_FCFGHHGIJIHIJIIIJIGIGIIIIIIIJIIIGGIGIFHHIHIFIIIJJGIIGHIIIJJJHHHGGGFFFEDBCECECDCDCDDDDCDDDEECC?_Mismatch_0_Sense_+_Library_PoolC
GTTCTTATGTATGCTCTATGATACCATCCAAGTGGTCATTGAAGGGCTTATGCCTTTTTTTCCTTGCATCGATGATGCATCTTTAATAATAAAG
>Frequency_31_QualityScore_FFHHHHHJIIJIIJJJIIJGHIGHHIIIIIIIIIIJIJJIIJJJJJJIIJIIIIIIIIGGGGGGFFFFEDDDDDEDDDDDDCCCCCBBDEDDDD_Mismatch_0_Sense_+_Library_PoolT
CTCTATGATACCATCCAAGTGGTCATTGAAGGGCTTATGCCTTTTTTTCCTTGCATCGATGATGCATCTTTAATAATAAAGTGGAGTTCTGCTC
>Frequency_1_QualityScore_FFHHHHHJJJJJJJJJJJJGHJGHJJJJJJJJJJJJJJJJJJJJJJJJJJJJHHHHHFFFFFFEEEEEECDCDDEDEDDDDDDDDDCCDFDDDD_Mismatch_0_Sense_+_Library_PoolC
CTCTATGATACCATCCAAGTGGTCATTGAAGGGCTTATGCCTTTTTTTCCTTGCATCGATGATGCATCTTTAATAATAAAGTGGAGTTCTGCTC
>Frequency_31_QualityScore_FFHHHGHIJIJJIJJJJHIIIJJIIIIJJJGHIIJJJIIHIJJJJJIIIJJIIJIIIIIIIGHIIIIIIGGGGGGFEFFFFFEEEEEEEEDDDD_Mismatch_0_Sense_+_Library_PoolT
AGCAGTGATCAAATGGGATCTCCTATATGGTTTCCCCAGTTGGGCAATACTAATAGAATAGTAATTAATGCAATGAATTTCAGATTCATTGTTC
>Frequency_31_QualityScore_FFHHHHHJJJJJIIJJJJJJIIIJJIJJIIJJJJJJJJJJJJJJJJJHIHIGIIHIIIIJIIIIIIIIIGHIIIIIHHEDEEDDDDDEDDCCED_Mismatch_0_Sense_+_Library_PoolT
AATGAATTTCAGATTCATTGTTCTTATGTATGCTCTATGATACCATCCAAGTGGTCATTGAAGGGCTTATGCCTTTTTTTCCTTGCATCGATGA
>Frequency_1_QualityScore_FFHHHHHJJJJJJJJIIJJIGHIGJJJJJJJJJJJGIJJJJEIHJJJJJJJIJJJIIJJJIJIIIIJJIFIIIIJIHHFDEEDDDDDEDDDDEC_Mismatch_0_Sense_+_Library_PoolC
AATGAATTTCAGATTCATTGTTCTTATGTATGCTCTATGATACCATCCAAGTGGTCATTGAAGGGCTTATGCCTTTTTTTCCTTGCATCGATGA
>Frequency_30_QualityScore_FFGHHGHIIIIIIGHIFHHIIIIIIIIIIIIIIIIIIIIJIIIJIIIIIIJIHHHHHHGGGGGGFEEEEEDEDDDBCDCCABCEDDDDDDDDDD_Mismatch_0_Sense_+_Library_PoolT
GATACCATCCAAGTGGTCATTGAAGGGCTTATGCCTTTTTTTCCTTGCATCGATGATGCATCTTTAATAATAAAGTGGAGTTCTGCTCTGCTTT
>Frequency_30_QualityScore_FFHHHHHFHIGHIIIIIIJJIIIJHIIIIIIJJJJJIIJIIJIJJJHIIIIIIIIIIIIGGGGFFFEEEEDECCBCDEDDDDDDDCDDDDCCCD_Mismatch_0_Sense_+_Library_PoolT
ATCCAAGTGGTCATTGAAGGGCTTATGCCTTTTTTTCCTTGCATCGATGATGCATCTTTAATAATAAAGTGGAGTTCTGCTCTGCTTTCAAAGC
>Frequency_30_QualityScore_EEGGHGGGIIIIIIIHIIIIIIIHHIIHHIEGIFGHIIHIIHGHHIIIIHHHGHIIHHHGHGGGGGGFDDDEEEDDDDDDDCCCCDCDDCCCBC_Mismatch_0_Sense_+_Library_PoolT
TCTTATGTATGCTCTATGATACCATCCAAGTGGTCATTGAAGGGCTTATGCCTTTTTTTCCTTGCATCGATGATGCATCTTTAATAATAAAGTG
>Frequency_5_QualityScore_EEGHHHFGGHGIIIIGIJHJGHIIIHHIFHEGFFGHIIIIHHHFHFGFIIHIHHHIHFFDEDFGGEFEEDDEDEDDDDCDDDBCCCDDCCDDCA_Mismatch_0_Sense_+_Library_PoolC
TCTTATGTATGCTCTATGATACCATCCAAGTGGTCATTGAAGGGCTTATGCCTTTTTTTCCTTGCATCGATGATGCATCTTTAATAATAAAGTG
>Frequency_29_QualityScore_EFHGFGGIIHIIIIIIIHIIIHIIHHIIIIIIIHHIIHIIIHIIIIIHHIIIIHHHFHHGGHHHHHHGGEFFGGHGFFFFFFFCCDCCCCDCDC_Mismatch_0_Sense_+_Library_PoolT
AATGCAATGAATTTCAGATTCATTGTTCTTATGTATGCTCTATGATACCATCCAAGTGGTCATTGAAGGGCTTATGCCTTTTTTTCCTTGCATC
>Frequency_1_QualityScore_>4<CFDB<BFHIEBB<C?FFA4CED?CEHIIIIGDHG<FGI99?D9?DABHGD>9?*0*9BF:C=FDGC/;C;@7;C=>E:C;>@?CCCA>>3:_Mismatch_0_Sense_+_Library_PoolC
AATGCAATGAATTTCAGATTCATTGTTCTTATGTATGCTCTATGATACCATCCAAGTGGTCATTGAAGGGCTTATGCCTTTTTTTCCTTGCATC
>Frequency_29_QualityScore_EFGHHGGIGHIIIJIIIIIIGHHIIIHIIIIIIFHHIIIIIIGIIHHIHHHIIIHHHHIHHHHHFGHHHFGGFFFFFEEEEEDDDDDDDCDDDC_Mismatch_0_Sense_+_Library_PoolT
AGCAGCAGTGATCAAATGGGATCTCCTATATGGTTTCCCCAGTTGGGCAATACTAATAGAATAGTAATTAATGCAATGAATTTCAGATTCATTG
>Frequency_29_QualityScore_FFHHHHGJJIJJIJJJJJJIJIJIIJIIJJJJIJJIJJJIJJJJJIIJIJIJJJIIIIGHHGHIIJJIIHHIIIIHHHGGHGGFFDDDDDDDDD_Mismatch_0_Sense_+_Library_PoolT
TTAATGCAATGAATTTCAGATTCATTGTTCTTATGTATGCTCTATGATACCATCCAAGTGGTCATTGAAGGGCTTATGCCTTTTTTTCCTTGCA
>Frequency_3_QualityScore_EEGHGGDHIHIIHIIIIHIFHGHFIIIEHIIIIJJGHFGGIIIIIJGIHIGHIGHHEGACFEFGHIHHFHGGHGGGHHHHFEEFDDCDCCCABC_Mismatch_0_Sense_+_Library_PoolC
TTAATGCAATGAATTTCAGATTCATTGTTCTTATGTATGCTCTATGATACCATCCAAGTGGTCATTGAAGGGCTTATGCCTTTTTTTCCTTGCA
>Frequency_29_QualityScore_FFHHHHHJJJIJJIIIIIIJJIJJIIIJIIJJIIIJHHIHHHIJIIJJIIIIIIJIIIIJIJJIGGGGFEEFEEDDDDDEDDDDDDDDDDCDDD_Mismatch_0_Sense_+_Library_PoolT
CATTGTTCTTATGTATGCTCTATGATACCATCCAAGTGGTCATTGAAGGGCTTATGCCTTTTTTTCCTTGCATCGATGATGCATCTTTAATAAT
>Frequency_2_QualityScore_FFHHHHHJJJIJJJJJJJIJJIJJJJJJIJJJJJJJHIIHIIJJJJIIIIIJJJJJIJJJJJJJHHHHHEFFFFDDDEEEDDCEDDDCC;?C?A_Mismatch_0_Sense_+_Library_PoolC
CATTGTTCTTATGTATGCTCTATGATACCATCCAAGTGGTCATTGAAGGGCTTATGCCTTTTTTTCCTTGCATCGATGATGCATCTTTAATAAT
>Frequency_28_QualityScore_EFGGHGGIHIIIIIIIHIHHHIIHHHIIIHIFGIEGGHIIIIHHIIGIIIHIIIIIIIIIIHGGGFFFFCDDEDDDDDEDDDDCCCDCDDCCCB_Mismatch_0_Sense_+_Library_PoolT
TTCTTATGTATGCTCTATGATACCATCCAAGTGGTCATTGAAGGGCTTATGCCTTTTTTTCCTTGCATCGATGATGCATCTTTAATAATAAAGT
>Frequency_1_QualityScore_FFHHHHHJIJJIJJJJJJJJJJJJIJJJJJJGHJHHIJJJJJJJJJJJJJIJJJJJJJJHHHHHHFFFFFEDEDFEDDEDDDDDDDEDEEDDDD_Mismatch_0_Sense_+_Library_PoolC
TTCTTATGTATGCTCTATGATACCATCCAAGTGGTCATTGAAGGGCTTATGCCTTTTTTTCCTTGCATCGATGATGCATCTTTAATAATAAAGT
>Frequency_28_QualityScore_FFHHGHHJJJJIIIIJIJIJJJJJJIJJJIIIIIJHIIIJJJJJIIIIJJIIJJJIIIJJJJJIIHIIIHHIIHHHHGGGGGFFFFFEEEDEDD_Mismatch_0_Sense_+_Library_PoolT
ATGGTTTCCCCAGTTGGGCAATACTAATAGAATAGTAATTAATGCAATGAATTTCAGATTCATTGTTCTTATGTATGCTCTATGATACCATCCA
>Frequency_1_QualityScore_FFFFHHHGJJJGJGFGIIJJCHDHI@DFGCBDHHGBGHIIIIGIGHIIJIJIJJJGIIGIIIGHIHJIIHDHHIJFHHDHHHFFFFFFFEEDEC_Mismatch_0_Sense_+_Library_PoolC
ATGGTTTCCCCAGTTGGGCAATACTAATAGAATAGTAATTAATGCAATGAATTTCAGATTCATTGTTCTTATGTATGCTCTATGATACCATCCA
>Frequency_28_QualityScore_FFHHHHGIIJJJJHIIIIJJIIJIIIJIJJJJIJJIIGIIIIIJJIIIJIIJIIJJJJJHIIJJJJIHHFGIHIIHHGGGGGGFFEEEEEDEEE_Mismatch_0_Sense_+_Library_PoolT
ATATGGTTTCCCCAGTTGGGCAATACTAATAGAATAGTAATTAATGCAATGAATTTCAGATTCATTGTTCTTATGTATGCTCTATGATACCATC
>Frequency_2_QualityScore_FFHHHHFIJIIJJJJIIIJJIIIIJIJJJIIJIJJIJEIIIJJIIJJJJJJJJJJJIJIIIIIIIGHGGEGHGGGGGGGFGFFEEEEEEEDEEE_Mismatch_0_Sense_+_Library_PoolC
ATATGGTTTCCCCAGTTGGGCAATACTAATAGAATAGTAATTAATGCAATGAATTTCAGATTCATTGTTCTTATGTATGCTCTATGATACCATC
>Frequency_28_QualityScore_FFHGGGGHIIHIIIIJJIIIIIHIIFHIIJIIJIIJJIJIIJIJIIIIIJIIIIIHHIIIIIIHIIIIHFHIIIIIIIHHGGGFEECDDDDDDE_Mismatch_0_Sense_+_Library_PoolT
CAGTTGGGCAATACTAATAGAATAGTAATTAATGCAATGAATTTCAGATTCATTGTTCTTATGTATGCTCTATGATACCATCCAAGTGGTCATT
>Frequency_3_QualityScore_ECGGEGAGGGGFFHIFDHEIIDHEEDAGHHIEHHBEDEGGEIEHFGF;CFDFHDGHHIIHIIGHEHHFGEGHGDFHDGIFGGEF>B@B@@@@BB_Mismatch_0_Sense_+_Library_PoolC
CAGTTGGGCAATACTAATAGAATAGTAATTAATGCAATGAATTTCAGATTCATTGTTCTTATGTATGCTCTATGATACCATCCAAGTGGTCATT
>Frequency_28_QualityScore_FFHHHHHJIIGHIIJJJJJHIIIJHIIIJJJJIIIJIJIJIIJJJIIJHIIJJJJJIJJJJIIIJJJJIHHGHIHHHIIIHHGGFFEEFFEDDD_Mismatch_0_Sense_+_Library_PoolT
AATAGAATAGTAATTAATGCAATGAATTTCAGATTCATTGTTCTTATGTATGCTCTATGATACCATCCAAGTGGTCATTGAAGGGCTTATGCCT
>Frequency_2_QualityScore_FFHHGGGGIJGIIIJJJJJGIIIHIIJIJJJJIIIJIIIJIIJJIIJJHIIIJIJJIIJIIJIJIIJJHIIGHIIGHIIIGHHGGGEEDEEDDD_Mismatch_0_Sense_+_Library_PoolC
AATAGAATAGTAATTAATGCAATGAATTTCAGATTCATTGTTCTTATGTATGCTCTATGATACCATCCAAGTGGTCATTGAAGGGCTTATGCCT
>Frequency_28_QualityScore_FFHHHHHJIJJIJJJJJIJHJIIIIJJJJJJIIIGHIHHIIJJIIIIIJIIIJIIIJJJJJIHGGGGGFEFFEDDEEEDDDEDDDDDCCDDDDC_Mismatch_0_Sense_+_Library_PoolT
TTGTTCTTATGTATGCTCTATGATACCATCCAAGTGGTCATTGAAGGGCTTATGCCTTTTTTTCCTTGCATCGATGATGCATCTTTAATAATAA
>Frequency_28_QualityScore_FFHHHHHIIJJJJIJJJJIJHIIIIIJIIIIIJIIJIIJJJJJJIJIIIIJIIJJIIIIGHIHHHIIJIGHHIIIIHHGGGGGFFFDDDDDDDD_Mismatch_0_Sense_+_Library_PoolT
ATTAATGCAATGAATTTCAGATTCATTGTTCTTATGTATGCTCTATGATACCATCCAAGTGGTCATTGAAGGGCTTATGCCTTTTTTTCCTTGC
>Frequency_3_QualityScore_EEGEDFGGHIIIIGJJIGHHFGHHHIIIIIIIIHIIFIIHIIIIIJIGHIGIIJIJGIHDCCFGGHIJJFBDDGGIEHHCDEFGFFDCDDDDBB_Mismatch_0_Sense_+_Library_PoolC
ATTAATGCAATGAATTTCAGATTCATTGTTCTTATGTATGCTCTATGATACCATCCAAGTGGTCATTGAAGGGCTTATGCCTTTTTTTCCTTGC
>Frequency_28_QualityScore_FFHHGHHIJJJIIIIJIIJJIIIIJJJJJJJJJJJJJJIIIIIGIIHHHIIIIIIIHIIIIJIIIIIIIGGEFFEEEEEEEDCDDDEDDDEDDD_Mismatch_0_Sense_+_Library_PoolT
TCAGATTCATTGTTCTTATGTATGCTCTATGATACCATCCAAGTGGTCATTGAAGGGCTTATGCCTTTTTTTCCTTGCATCGATGATGCATCTT
>Frequency_1_QualityScore_FFHHHHHJJJJJJJJJJJJJIJJJJJJJJJJJJJJJJJJJJIIGHIHIHHIJGIIJJJJJJJJJJJJJJHHFFFFFEEEEEDCBEDEDDDEDDD_Mismatch_0_Sense_+_Library_PoolC
TCAGATTCATTGTTCTTATGTATGCTCTATGATACCATCCAAGTGGTCATTGAAGGGCTTATGCCTTTTTTTCCTTGCATCGATGATGCATCTT
>Frequency_27_QualityScore_FFHHHHHJIJIIIJJIIIIIIJJHIIIIIIJIJIIJIJIJJIIIIHIHIFHHHHIIIIIIIHHIIIIIIHHHIIIIFDEEEEDDDEDCBCDCED_Mismatch_0_Sense_+_Library_PoolT
TGAATTTCAGATTCATTGTTCTTATGTATGCTCTATGATACCATCCAAGTGGTCATTGAAGGGCTTATGCCTTTTTTTCCTTGCATCGATGATG
>Frequency_1_QualityScore_FFHHHHHJGIHJIIIJJGJJJIJIIJIIIIJGIJIIIHJJIJJJJIDHIHHJGGGHIJIJJIJGJIGCEHIIJJIJHDECEEDDDEDBCBDDDC_Mismatch_0_Sense_+_Library_PoolC
TGAATTTCAGATTCATTGTTCTTATGTATGCTCTATGATACCATCCAAGTGGTCATTGAAGGGCTTATGCCTTTTTTTCCTTGCATCGATGATG
>Frequency_27_QualityScore_FFGGGHHIIIIIIIHIIIJIJIIHIIJFHIIIIIIIHIIIIIIIIIIJIIIIIIIIIIHIIIIIIIIIIHGHGGGGGFFFEFFEEEEDDDDEDD_Mismatch_0_Sense_+_Library_PoolT
AGTGATCAAATGGGATCTCCTATATGGTTTCCCCAGTTGGGCAATACTAATAGAATAGTAATTAATGCAATGAATTTCAGATTCATTGTTCTTA
>Frequency_2_QualityScore_FFGHHHHJJJJJJJJJJJJJIJJJJJJHIJJJJJIJIJJJJJJIIIJJJJIIIGFHIJHIIIIIJJJJJGHIHGHGHHGGFFFFFEFEEDEEEE_Mismatch_0_Sense_+_Library_PoolC
AGTGATCAAATGGGATCTCCTATATGGTTTCCCCAGTTGGGCAATACTAATAGAATAGTAATTAATGCAATGAATTTCAGATTCATTGTTCTTA
>Frequency_27_QualityScore_FFGGGGHIIJIJIIIJGIIIIIIIIJJIIIIIIIIIJIIIHHFHHFHHIJIHHIHHIIIIIIHHHHIIHEDEEEEDDDDDCCCDCEDCDDDDCC_Mismatch_0_Sense_+_Library_PoolT
CAGATTCATTGTTCTTATGTATGCTCTATGATACCATCCAAGTGGTCATTGAAGGGCTTATGCCTTTTTTTCCTTGCATCGATGATGCATCTTT
>Frequency_6_QualityScore_DEFFGFEIGIHHHGGGIGHDHDCEGGHIGIJIIFHIIIGHGHCGDEFGHFGIIGCFFHEFEFCFGGBCEBCCDEEEACCDBCBDDEABCCCCDD_Mismatch_0_Sense_+_Library_PoolC
CAGATTCATTGTTCTTATGTATGCTCTATGATACCATCCAAGTGGTCATTGAAGGGCTTATGCCTTTTTTTCCTTGCATCGATGATGCATCTTT
>Frequency_27_QualityScore_FFFGGHHIJJIIIIJJJIIJIJJJIIJJIIIIIIIJJIIJIIJIIIJJIIIIIIJIJIIIIHHFHIGHHFHIIIIHHHHGGGGFFEEEEECCDD_Mismatch_0_Sense_+_Library_PoolT
AGTAATTAATGCAATGAATTTCAGATTCATTGTTCTTATGTATGCTCTATGATACCATCCAAGTGGTCATTGAAGGGCTTATGCCTTTTTTTCC
>Frequency_26_QualityScore_FFHHHHGIJJJJJJJJIJJIIIIIIIHIHIIIJJJIJIIJJJIIIIIIIIHIIJIIJIIIIIIIJIIIIHHHIIIHHHGGGGFEEEEDDCCCBC_Mismatch_0_Sense_+_Library_PoolT
CCCCAGTTGGGCAATACTAATAGAATAGTAATTAATGCAATGAATTTCAGATTCATTGTTCTTATGTATGCTCTATGATACCATCCAAGTGGTC
>Frequency_1_QualityScore_FFGHGHHIGIJIEGIJJJIIJHHHJJJIFHIJJIJIJCHIJJJJIIIJIJIIIJIJJJIGJJJGIIJIJIIIIJEHHFFHGFEEFFFEEECCCC_Mismatch_0_Sense_+_Library_PoolC
CCCCAGTTGGGCAATACTAATAGAATAGTAATTAATGCAATGAATTTCAGATTCATTGTTCTTATGTATGCTCTATGATACCATCCAAGTGGTC
>Frequency_26_QualityScore_FFHHHHHIJJJJJJIIJJIJJJJJIJJIJJIIJJJJJJJJJIJJJIJIJIIIIGHIHHIIJIIIIHHIIGHHHHHGGFGFEDDDDDDDDEDDCC_Mismatch_0_Sense_+_Library_PoolT
GCAATGAATTTCAGATTCATTGTTCTTATGTATGCTCTATGATACCATCCAAGTGGTCATTGAAGGGCTTATGCCTTTTTTTCCTTGCATCGAT
>Frequency_2_QualityScore_FFHGHHHJJJJIJIIJJJJJJJJJIJJJJJIIJJJIJJIJJIJJIJJJJJIIJGGIGGIJJIIJIIIJJIIIJIIIHGGHFDDDDDDDDEDDDC_Mismatch_0_Sense_+_Library_PoolC
GCAATGAATTTCAGATTCATTGTTCTTATGTATGCTCTATGATACCATCCAAGTGGTCATTGAAGGGCTTATGCCTTTTTTTCCTTGCATCGAT
>Frequency_26_QualityScore_FFHHHHHJGHIGIIIJIJJJJIIJJIIJIIIJJJJJJIIJJJIJJIJIIIIIIIIIIIHHFGGGGFEEECCDEDDBCDEDDDDDDDDDDDDCCC_Mismatch_0_Sense_+_Library_PoolT
CATCCAAGTGGTCATTGAAGGGCTTATGCCTTTTTTTCCTTGCATCGATGATGCATCTTTAATAATAAAGTGGAGTTCTGCTCTGCTTTCAAAG
>Frequency_1_QualityScore_FFHHHHHJGFIHHIIJGJJIGJIJJJCEHIJJJJJJIIJIIDHJIIJJGJJIIHHHHFHFFFFDFFEEEE;ACCD@>CDDDCDDCCCDDDDDDD_Mismatch_0_Sense_+_Library_PoolC
CATCCAAGTGGTCATTGAAGGGCTTATGCCTTTTTTTCCTTGCATCGATGATGCATCTTTAATAATAAAGTGGAGTTCTGCTCTGCTTTCAAAG
>Frequency_25_QualityScore_FFHHGGGIIIIIIIIIJJIHIFHIFHHIIIIIIIIIIJIJJIIIJIJIJJIIIHIIIIIHGGGFGFFFFEEEEDDDDDEDCCDBCCBCACCDDD_Mismatch_0_Sense_+_Library_PoolT
TGCTCTATGATACCATCCAAGTGGTCATTGAAGGGCTTATGCCTTTTTTTCCTTGCATCGATGATGCATCTTTAATAATAAAGTGGAGTTCTGC
>Frequency_2_QualityScore_FFGGGHHJHIJHIIGIIIEEIGHIEGFIIGIJIIIGIIHIIIIIIIGIIIIGIEFIIIFGEEEEEECEEEECCCDDEDEEDDC?BCCD=A?CCC_Mismatch_0_Sense_+_Library_PoolC
TGCTCTATGATACCATCCAAGTGGTCATTGAAGGGCTTATGCCTTTTTTTCCTTGCATCGATGATGCATCTTTAATAATAAAGTGGAGTTCTGC
>Frequency_25_QualityScore_FFHGGHHIIIIIIJIIIIIIIIIHIIHIIIIIIIIIHIFGHGHIIIJIIIIIIIIHIHIHIJIIIIGGGEEEEEFECDCDCDCDDDDDDDCCCC_Mismatch_0_Sense_+_Library_PoolT
TTCATTGTTCTTATGTATGCTCTATGATACCATCCAAGTGGTCATTGAAGGGCTTATGCCTTTTTTTCCTTGCATCGATGATGCATCTTTAATA
>Frequency_25_QualityScore_EEGGGGFIIIIIHHIIHGGHIIIGHEGHFGGHIIHIHHHHIIHIIHHHIIHIHIIIIIHHHGFFEEDEEDEEDDDDDDDDDCDCCCCBCCBBAB_Mismatch_0_Sense_+_Library_PoolT
TGTATGCTCTATGATACCATCCAAGTGGTCATTGAAGGGCTTATGCCTTTTTTTCCTTGCATCGATGATGCATCTTTAATAATAAAGTGGAGTT
>Frequency_25_QualityScore_FFHHHHHJJJJJIJIIIJJJJJJIJJJJJJJJJJJJJJJJJJJJIJJJJIJJIJJJJJJJIJJJJJJJJHIIIIIGHIHHHHIHGGGGFFFEDE_Mismatch_0_Sense_+_Library_PoolT
TACTAATAGAATAGTAATTAATGCAATGAATTTCAGATTCATTGTTCTTATGTATGCTCTATGATACCATCCAAGTGGTCATTGAAGGGCTTAT
>Frequency_2_QualityScore_FFHHHHHIJIIIIIIHIJJIIIIIJJIJIIJJJJJJIIIJIJJJIIIJIIJIJIIJJJJJJJJGIJHIJFHIIIHCGIGFGGIGGGGGFFEEEE_Mismatch_0_Sense_+_Library_PoolC
TACTAATAGAATAGTAATTAATGCAATGAATTTCAGATTCATTGTTCTTATGTATGCTCTATGATACCATCCAAGTGGTCATTGAAGGGCTTAT
>Frequency_25_QualityScore_FFHHHHGIIIIIJHIIIIJIIIHHIIIIIIHIIIIJIJJHIIJIIIIIJIIIIIIJIIIIIIIIIIIIHGGGHIIIHGGGGGGEFFFFDCDBDD_Mismatch_0_Sense_+_Library_PoolT
TTCCCCAGTTGGGCAATACTAATAGAATAGTAATTAATGCAATGAATTTCAGATTCATTGTTCTTATGTATGCTCTATGATACCATCCAAGTGG
>Frequency_2_QualityScore_FFHHHHHJIIIJJJIJIIJIIIIIIGHJIJIIIJJIJJJHIIJJJIJJIJIJIJIJJJJJJIIJJHIJIGIIIIIIIHGGGGGGFEEEECCCEE_Mismatch_0_Sense_+_Library_PoolC
TTCCCCAGTTGGGCAATACTAATAGAATAGTAATTAATGCAATGAATTTCAGATTCATTGTTCTTATGTATGCTCTATGATACCATCCAAGTGG
>Frequency_24_QualityScore_FFHHHHHJJJJJJJJJJJHIIJJJJJJIIJJJIJJJJJJJIIJJJIJJIIJJJIJJIIJJJIJJIIIIIIIIIIIIIGHFGGFFGGGFEEEEDD_Mismatch_0_Sense_+_Library_PoolT
GCAATACTAATAGAATAGTAATTAATGCAATGAATTTCAGATTCATTGTTCTTATGTATGCTCTATGATACCATCCAAGTGGTCATTGAAGGGC
>Frequency_1_QualityScore_AAD@FHHIEGGHIE<:EGCFFHIGIEBHGIIIIIIIIGICHIGGHEHGCGHGHIIIGHEGGIIIGEA>ECC?@C?B>AC;@A6>ACDC>>C>?B_Mismatch_0_Sense_+_Library_PoolC
GCAATACTAATAGAATAGTAATTAATGCAATGAATTTCAGATTCATTGTTCTTATGTATGCTCTATGATACCATCCAAGTGGTCATTGAAGGGC
>Frequency_24_QualityScore_FFHHHHHJJJIGIJIJJJHIIIIJJIIIIJJJJIIJJIIIIJHIIIJIIJJHIIIJIIIIJJIJHIIIIGHHHHHHGGGGFFFFEFFEEDDDEE_Mismatch_0_Sense_+_Library_PoolT
CTCCTATATGGTTTCCCCAGTTGGGCAATACTAATAGAATAGTAATTAATGCAATGAATTTCAGATTCATTGTTCTTATGTATGCTCTATGATA
>Frequency_1_QualityScore_FFHHHHHJJJJIJJJJJJJIGIJJIJJIJIJJJIJJJIJJJJGHIJJJJJJIJJJJJJJJJJIJJJJJJIHHHHHHFFFFFFFFEEEEEEEDEE_Mismatch_0_Sense_+_Library_PoolC
CTCCTATATGGTTTCCCCAGTTGGGCAATACTAATAGAATAGTAATTAATGCAATGAATTTCAGATTCATTGTTCTTATGTATGCTCTATGATA
>Frequency_24_QualityScore_EEGHEGFEFGHHIIHIIIHHHGHHIIIIIIIIIIIIIIIIIIIHHIIHIIIHHIIIHHHGGGGFFECDEDCACCDDDDCDCCCCDDCBBCCCBC_Mismatch_2_Sense_+_Library_PoolT
CAAGTGGTCATTGAAGGGCTTATGCCTTTTTTTCCTTGCATCGATGATGCATCTTTAATAATAAAGTGGAGTTCTGCTCTGCTTTCAAAGCAAA
>Frequency_24_QualityScore_EFHGHHHJIIJJIJJJJJIIJJJIJIIIJJJJJIIJJIIJJIIJJIJJIIJIIIIIJJJJJIHHGHIHHHHIJIIIIIIHHGHGFEEFFEEDDD_Mismatch_0_Sense_+_Library_PoolT
TAGTAATTAATGCAATGAATTTCAGATTCATTGTTCTTATGTATGCTCTATGATACCATCCAAGTGGTCATTGAAGGGCTTATGCCTTTTTTTC
>Frequency_1_QualityScore_FFHHHHHJJJJJJJJJJJJJJJJJJIJJJJJJIJJJJIJJJIJIIJJJIDGGHHIIIIIJJIGHEHIDFHIIIIIEHIIJHHHHHFFEFFFDDD_Mismatch_0_Sense_+_Library_PoolC
TAGTAATTAATGCAATGAATTTCAGATTCATTGTTCTTATGTATGCTCTATGATACCATCCAAGTGGTCATTGAAGGGCTTATGCCTTTTTTTC
>Frequency_24_QualityScore_FFHHGHHIJJIIIJIIIJIIIIFHHFHHIIIIIIIIIIIIIIHIIIIIJIIIIIIIIIIIGEGGFFFFFEEEEDDDDDCDDDCCBCCCCACCDC_Mismatch_0_Sense_+_Library_PoolT
ATGCTCTATGATACCATCCAAGTGGTCATTGAAGGGCTTATGCCTTTTTTTCCTTGCATCGATGATGCATCTTTAATAATAAAGTGGAGTTCTG
>Frequency_2_QualityScore_ECFEHHHIIFGIIIIIIIHIIEDEGHHHIIIFIEEFGGIIIIIEEEGFGGIEEHHIGIIIGGGEGGEEFDEEECDEEDEEEDDDACCAB=AAAA_Mismatch_0_Sense_+_Library_PoolC
ATGCTCTATGATACCATCCAAGTGGTCATTGAAGGGCTTATGCCTTTTTTTCCTTGCATCGATGATGCATCTTTAATAATAAAGTGGAGTTCTG
>Frequency_24_QualityScore_FFHHHGHIJIIIIIIIJGHIIIIIJIIIIIJIIJJJIIIHIIJIIIIIIIIIIIIIIIIIIIIIIIIIIHIIIIIHIIFHGFGGGGGFFEDDDD_Mismatch_0_Sense_+_Library_PoolT
CAATACTAATAGAATAGTAATTAATGCAATGAATTTCAGATTCATTGTTCTTATGTATGCTCTATGATACCATCCAAGTGGTCATTGAAGGGCT
>Frequency_3_QualityScore_FFGHGHHIHIIIHHIIJFJHIJJIIJIJJJIJIHJJIHJIIJJJJIJJJJIJIJJHIHIIJJIIIJIIIHIHIJJIHGEHHGFGGHGFFFFEDE_Mismatch_0_Sense_+_Library_PoolC
CAATACTAATAGAATAGTAATTAATGCAATGAATTTCAGATTCATTGTTCTTATGTATGCTCTATGATACCATCCAAGTGGTCATTGAAGGGCT
>Frequency_24_QualityScore_FFGGHGGIIIIJIJHIIIIIIIIIIIIHIIJIIJIIIIIJIIIHIJIIIIIIIIIIIIIIIJIHHHDFHHFFHIIGGGGHGGGGFEEEEEEEDC_Mismatch_0_Sense_+_Library_PoolT
AATAGTAATTAATGCAATGAATTTCAGATTCATTGTTCTTATGTATGCTCTATGATACCATCCAAGTGGTCATTGAAGGGCTTATGCCTTTTTT
>Frequency_2_QualityScore_EEGBFEFIIIJJIIJIIIIIIIIJIJJIIIIJIIJIIIJJJIJIHFHIIIIIIIIIIJEGIIIGFIHGHIGHIIIGIHGGHGGEGFFFEEEEED_Mismatch_0_Sense_+_Library_PoolC
AATAGTAATTAATGCAATGAATTTCAGATTCATTGTTCTTATGTATGCTCTATGATACCATCCAAGTGGTCATTGAAGGGCTTATGCCTTTTTT
>Frequency_24_QualityScore_FFHHHHHJJJJJJHIJJJJJGIIJJJJJJIJJJJJJJJJIJJIJHIIIJIJJJIIIJJJIIIIJIIIIIFHIIIHGGGGFGFEFFFFFEEDEED_Mismatch_0_Sense_+_Library_PoolT
ATCTCCTATATGGTTTCCCCAGTTGGGCAATACTAATAGAATAGTAATTAATGCAATGAATTTCAGATTCATTGTTCTTATGTATGCTCTATGA
>Frequency_23_QualityScore_EFGHHGGIJIIJJJIIIIIIGGHFGGIIJJIIIIIIIIIIIIJIIIIJIIIIHHHHHHGEFFFFFEEEEDDDDDDDDEEDDDCBCCDABCEDDD_Mismatch_0_Sense_+_Library_PoolT
GCTCTATGATACCATCCAAGTGGTCATTGAAGGGCTTATGCCTTTTTTTCCTTGCATCGATGATGCATCTTTAATAATAAAGTGGAGTTCTGCT
>Frequency_1_QualityScore_FFHHHHHIIJJJIJJJIJJIEHIFHIJIJJJJJJIJJJJIIJJJJJJJJJJJJJJJJJJHHHGHHFFFFFFEEEEEEDEDDCCCDCDACCDDDD_Mismatch_0_Sense_+_Library_PoolC
GCTCTATGATACCATCCAAGTGGTCATTGAAGGGCTTATGCCTTTTTTTCCTTGCATCGATGATGCATCTTTAATAATAAAGTGGAGTTCTGCT
>Frequency_23_QualityScore_FFHGGGGIIIIIIIIIIIGHHHIIIIIIIIIIIIIIIIIIJIJFHIIIIIHIHIIHIIIHIIIHGGGGGEEEEECEEEEEEEDDDDCDDCDDCD_Mismatch_0_Sense_+_Library_PoolT
TTTGGCTGACAGCAGCAGTGATCAAATGGGATCTCCTATATGGTTTCCCCAGTTGGGCAATACTAATAGAATAGTAATTAATGCAATGAATTTC
>Frequency_23_QualityScore_EFHHHHGIIIIIIIIIIHIIIIJIIIHIIIIIIIIHHHIIIIIIIIIIGHHHIIIIIIIJIFGHHHGGGDEEEDDEDCDDDDCCCDDCCDCDBD_Mismatch_0_Sense_+_Library_PoolT
ATTTGATGCTGATCTTGTTTTGGCTGACAGCAGCAGTGATCAAATGGGATCTCCTATATGGTTTCCCCAGTTGGGCAATACTAATAGAATAGTA
>Frequency_1_QualityScore_EFHHHBHGGEG<BEEBHIIIGHIIIIDFD>F@GCCHDHDHGIIIIFBH>HCFHIGHGECHI@DHG4@AA?HFC>>DE=>CCCCFCCFCCCCC>C_Mismatch_0_Sense_+_Library_PoolC
ATTTGATGCTGATCTTGTTTTGGCTGACAGCAGCAGTGATCAAATGGGATCTCCTATATGGTTTCCCCAGTTGGGCAATACTAATAGAATAGTA
>Frequency_23_QualityScore_EFHGGGHIIIIIIIIIIIIIIIHIHHHIIJIIIIIIIHHGHHHHHHIIHHIIIHHIIIIHIIIIIIIGGEEEEEEDEBCCDCEDCDEDDDDCDC_Mismatch_0_Sense_+_Library_PoolT
ATTCATTGTTCTTATGTATGCTCTATGATACCATCCAAGTGGTCATTGAAGGGCTTATGCCTTTTTTTCCTTGCATCGATGATGCATCTTTAAT
>Frequency_3_QualityScore_EFHHHHHIIIIJJJJJIIJJJJJJHIJJJJJFIJJJJJIFHJIGHIJJJJHIIIJHIJHJIIIIIJJHGEEFFFFEEDCCEDEDDDEDDDDCDD_Mismatch_0_Sense_+_Library_PoolC
ATTCATTGTTCTTATGTATGCTCTATGATACCATCCAAGTGGTCATTGAAGGGCTTATGCCTTTTTTTCCTTGCATCGATGATGCATCTTTAAT
>Frequency_23_QualityScore_EEGGHHGIIIIIHIIIIJIIIIJIJEHHIIJJHIHHIIIIJIIIIIIIIIIIHHIIFGHHIIIIIHIIHFHGGGGGGFEFFFEEEDDDDEEDDD_Mismatch_0_Sense_+_Library_PoolT
TGATCAAATGGGATCTCCTATATGGTTTCCCCAGTTGGGCAATACTAATAGAATAGTAATTAATGCAATGAATTTCAGATTCATTGTTCTTATG
>Frequency_1_QualityScore_DFHHHHGJJJJJJJIJIJJJJJJJJHIIJJJJJJHJJJJJJIJJJJJJJJJJJJJJHGIJJJJJJIHIJIJIHHHHGFFFFFFFFFDEEEDEED_Mismatch_0_Sense_+_Library_PoolC
TGATCAAATGGGATCTCCTATATGGTTTCCCCAGTTGGGCAATACTAATAGAATAGTAATTAATGCAATGAATTTCAGATTCATTGTTCTTATG
>Frequency_23_QualityScore_EEHHGGHIJIIIJIIIIJJJJJIIIJHIIJIIHIIIIJIJJIIIIHHIIIIIIIIFGHHGFFGFFFFFEEDEEDDDDDDCDDBCCCCDBCDDCC_Mismatch_0_Sense_+_Library_PoolT
TGAAGGGCTTATGCCTTTTTTTCCTTGCATCGATGATGCATCTTTAATAATAAAGTGGAGTTCTGCTCTGCTTTCAAAGCAGTGTTAGTGTCAA
>Frequency_1_QualityScore_FFHHHHGJJJJJJJJJJJJJJJJJJJJJJJJJJJJJJJJJJJJJJJJJJJJIJJJGIIIHHHHHHFFFFFFEEEEEEEDDDDCCCFDDDDEEDE_Mismatch_0_Sense_+_Library_PoolC
TGAAGGGCTTATGCCTTTTTTTCCTTGCATCGATGATGCATCTTTAATAATAAAGTGGAGTTCTGCTCTGCTTTCAAAGCAGTGTTAGTGTCAA
>Frequency_22_QualityScore_FFHHHHHJJGHIIIJJHIHIIJIIIIJJJJJIJJJIIJIIHHIIIIIJIIIJJJIHIIJJIIHIIIIJIGHHHHHGGGFFGFFFEEEEEEEEDD_Mismatch_0_Sense_+_Library_PoolT
CCTATATGGTTTCCCCAGTTGGGCAATACTAATAGAATAGTAATTAATGCAATGAATTTCAGATTCATTGTTCTTATGTATGCTCTATGATACC
>Frequency_22_QualityScore_FFHHHHHJIJJIJJJIJIJJJIJJHIJJJJJJIJJJJJJJJIJJIHIGHIGHIIIJIHIIIIIIIJHIIFHIIJHEEEEEEDDEDCCCEDEDDD_Mismatch_0_Sense_+_Library_PoolT
AATTTCAGATTCATTGTTCTTATGTATGCTCTATGATACCATCCAAGTGGTCATTGAAGGGCTTATGCCTTTTTTTCCTTGCATCGATGATGCA
>Frequency_1_QualityScore_FFHHHHHJJJJJJJJJJJIJJGIJIIJJJJJJJJIJJIJGIJJJJJIHHIGIGHIIGJIJJIIIJJJIJGGIGJHDEEEEDDDEDDCDEDEDDD_Mismatch_0_Sense_+_Library_PoolC
AATTTCAGATTCATTGTTCTTATGTATGCTCTATGATACCATCCAAGTGGTCATTGAAGGGCTTATGCCTTTTTTTCCTTGCATCGATGATGCA
>Frequency_22_QualityScore_EFHHHHHJJJJJJJJJJJIJJJIIIJIHIIIIIIIIJJIIIJIJIIIIIIIIIHIEHHGGCFGGGGFEFEEEEEEDDDDDD_Mismatch_0_Sense_+_Library_PoolT
TGAAGGGCTTATGCCTTTTTTTCCTTGCATCGATGATGCATCTTTAATAATAAAGTGGAGTTCTGCTCTGCTTTCAAAGCA
>Frequency_3_QualityScore_EEFHGGHJGIHHHIJIJIHHHHHGHIIIIJHIEHGIIIIIIHGIIHFHFFFFHIGBDEEECBEFGFEEE@CDDDDDBCBC@_Mismatch_0_Sense_+_Library_PoolC
TGAAGGGCTTATGCCTTTTTTTCCTTGCATCGATGATGCATCTTTAATAATAAAGTGGAGTTCTGCTCTGCTTTCAAAGCA
>Frequency_22_QualityScore_FFHHHHHJJIIJJJJIJJJJJJHIIIIIJJIIJJJIIJIIIIJJJJJJJIIJIIJJJJIHIFHIGGHIIHHHIIIIIIHHHGGGFFFFDDDDDD_Mismatch_0_Sense_+_Library_PoolT
TAATTAATGCAATGAATTTCAGATTCATTGTTCTTATGTATGCTCTATGATACCATCCAAGTGGTCATTGAAGGGCTTATGCCTTTTTTTCCTT
>Frequency_2_QualityScore_FFHHHHHJJIJIIJJJIJIIJJIJJJJJJJIJJJJJIJIIJJJJJJIIIJJJJIJJJJIIIGHIGHIIJIHHIIJJIIHHHGGGFEFEDDDDDD_Mismatch_0_Sense_+_Library_PoolC
TAATTAATGCAATGAATTTCAGATTCATTGTTCTTATGTATGCTCTATGATACCATCCAAGTGGTCATTGAAGGGCTTATGCCTTTTTTTCCTT
>Frequency_22_QualityScore_FFEGGFGHGHIIJIHIIIJIHIHIIIGIJIIIIJIHHIIIIIJIIGHHHIIIHHHHIHHHHHHHGGGGGFCEEEEEEBCCCDCCCCCCDDDDCD_Mismatch_0_Sense_+_Library_PoolT
GGTTGTAGTATTTGATGCTGATCTTGTTTTGGCTGACAGCAGCAGTGATCAAATGGGATCTCCTATATGGTTTCCCCAGTTGGGCAATACTAAT
>Frequency_22_QualityScore_FFEGGGGIIIIHIIIIIIIIIIIIIIIHHHIIIHHIIIHIIIHIIIIIHIIIIIIHHHIIHIIGHIHIHGHGHGHHGGFGGFFFEEEEEDDCBC_Mismatch_0_Sense_+_Library_PoolT
GGTTTCCCCAGTTGGGCAATACTAATAGAATAGTAATTAATGCAATGAATTTCAGATTCATTGTTCTTATGTATGCTCTATGATACCATCCAAG
>Frequency_2_QualityScore_EECGGFHIIDFEEEHIFAGGGHIHIIEIHIHGHDGHIGHIIGDHIIIIEHIGEHEEGHHHGHHDEGGGEBEEBEECECCCCDCAAACCCCCCAC_Mismatch_0_Sense_+_Library_PoolC
GGTTTCCCCAGTTGGGCAATACTAATAGAATAGTAATTAATGCAATGAATTTCAGATTCATTGTTCTTATGTATGCTCTATGATACCATCCAAG
>Frequency_22_QualityScore_FFHHHHHIJIJIJJIJJJJJJJIJJIJJJJJJJJIIJGIIHIIIJJJJIIJIJJIJJJJJIIJJJHHHGEFFFFFDDDEDEDDDEDDDDCDDDD_Mismatch_0_Sense_+_Library_PoolT
TCATTGTTCTTATGTATGCTCTATGATACCATCCAAGTGGTCATTGAAGGGCTTATGCCTTTTTTTCCTTGCATCGATGATGCATCTTTAATAA
>Frequency_2_QualityScore_FFHHHHHIIJJJJIIIIIIIIJIIIIIIIEIIHIIJIG?GEGHIJIJJGIIIJJJIJIJJJJGIIFFFECEEEEEDCDEDEDDDEDDDDDCCDC_Mismatch_0_Sense_+_Library_PoolC
TCATTGTTCTTATGTATGCTCTATGATACCATCCAAGTGGTCATTGAAGGGCTTATGCCTTTTTTTCCTTGCATCGATGATGCATCTTTAATAA
>Frequency_21_QualityScore_FFHHGHHIJIIJJIIJJIJIJJIJIJHIJJJJJJIJJJJIJJIIJJJJJIIJJIIIIJJIJJHHIGHIHBFGIIIIHIHHGGGGFFFFEEEEDD_Mismatch_0_Sense_+_Library_PoolT
ATAGTAATTAATGCAATGAATTTCAGATTCATTGTTCTTATGTATGCTCTATGATACCATCCAAGTGGTCATTGAAGGGCTTATGCCTTTTTTT
>Frequency_21_QualityScore_EEGGHHHJJJIIJJJIGHIIJJJGIGIIHIIIIIIJJJJIJJIIIHIGHHIIIIIHGIIIIIHHHGHHGFGGGGGFFEEEEEDEEDDEEDEDDD_Mismatch_0_Sense_+_Library_PoolT
GGGATCTCCTATATGGTTTCCCCAGTTGGGCAATACTAATAGAATAGTAATTAATGCAATGAATTTCAGATTCATTGTTCTTATGTATGCTCTA
>Frequency_7_QualityScore_EFHHGFHIJIJIJJJIGHIHHIIHHFHHIHIJIIJJJIIIJJHIIIIHIHHHIIIIHHHHHIGHHHIHHGGFGFGGFFEEEEFFEEDEDDDEDD_Mismatch_0_Sense_+_Library_PoolC
GGGATCTCCTATATGGTTTCCCCAGTTGGGCAATACTAATAGAATAGTAATTAATGCAATGAATTTCAGATTCATTGTTCTTATGTATGCTCTA
>Frequency_21_QualityScore_FFHHHHHJJJIIIIJJJJIJJJJJHIIIIJJIIHIIIIIIIIIJJIIIIIIIIIIHHHHIHIHHHHHHHGFGGFFFFEEEEEEEDDDDEDDDDE_Mismatch_0_Sense_+_Library_PoolT
GATCAAATGGGATCTCCTATATGGTTTCCCCAGTTGGGCAATACTAATAGAATAGTAATTAATGCAATGAATTTCAGATTCATTGTTCTTATGT
>Frequency_2_QualityScore_FFFGFGHIIIGIIIFIIIJIJIJJGIIIIIIHIGHIIFIIEIIIIIGIHIGGIIJHIGIIJIIIIIJJIIIHGHGGGFEFFEEFEEEEEEDEDE_Mismatch_0_Sense_+_Library_PoolC
GATCAAATGGGATCTCCTATATGGTTTCCCCAGTTGGGCAATACTAATAGAATAGTAATTAATGCAATGAATTTCAGATTCATTGTTCTTATGT
>Frequency_21_QualityScore_FFHHHHHIIIIIIIIJJIIIIJIIHIIJIIHIIIJIJJJIJJIIIIHIIIIIIFGHHHEGGGGGGGFFEDEEEDDDCDD_Mismatch_0_Sense_+_Library_PoolT
AAGGGCTTATGCCTTTTTTTCCTTGCATCGATGATGCATCTTTAATAATAAAGTGGAGTTCTGCTCTGCTTTCAAAGCA
>Frequency_2_QualityScore_EFHFFFGIGHIHIIJIIJJJIJIJIIIJIGHGGIIHIIJJIJIIIIHEGGGIIFHEHGCCFGGGEGEEEACEDCDCEEC_Mismatch_0_Sense_+_Library_PoolC
AAGGGCTTATGCCTTTTTTTCCTTGCATCGATGATGCATCTTTAATAATAAAGTGGAGTTCTGCTCTGCTTTCAAAGCA
>Frequency_21_QualityScore_FFHHGHHIIIIJIJJIIJIIIIIHHIFGIIJJJJIHIIJIIJJIIJJIHIIJJJIIHIIIJIIIHIIIIGHIHIIIHHHGGGGGEEEBDDCCDD_Mismatch_0_Sense_+_Library_PoolT
CCAGTTGGGCAATACTAATAGAATAGTAATTAATGCAATGAATTTCAGATTCATTGTTCTTATGTATGCTCTATGATACCATCCAAGTGGTCAT
>Frequency_2_QualityScore_FFHHGGGIJIJJJJJJJIIJIIIIIJHIJJJJJJJJJIJJIIJJJJJIJJIJJJIIIIIJJIJJJIIIIGIIHHGGGGGGEEEEEDECEDECDC_Mismatch_0_Sense_+_Library_PoolC
CCAGTTGGGCAATACTAATAGAATAGTAATTAATGCAATGAATTTCAGATTCATTGTTCTTATGTATGCTCTATGATACCATCCAAGTGGTCAT
>Frequency_21_QualityScore_FFHHHHHJJJJJJHIIJJJJJIGHIHHIHHIIJIIIIJJJIJIIJJHIJJIIJJIIIIIIIHHGGEFFFCEEEEEEDCDCDDDDDDDEEDACCC_Mismatch_0_Sense_+_Library_PoolT
CAGAAAGCTTCTGTATTTTCGGTTGTAGTATTTGATGCTGATCTTGTTTTGGCTGACAGCAGCAGTGATCAAATGGGATCTCCTATATGGTTTC
>Frequency_1_QualityScore_FFHHHHHJJJJIJHGIJJJJJJHIIGHIIJJJJJIJJJJJJJJJJJHJJJJJJJJJJJJJJJHHHHHFEFFFFEDEEEEDDDDDDDDEFDDDBD_Mismatch_0_Sense_+_Library_PoolC
CAGAAAGCTTCTGTATTTTCGGTTGTAGTATTTGATGCTGATCTTGTTTTGGCTGACAGCAGCAGTGATCAAATGGGATCTCCTATATGGTTTC
>Frequency_21_QualityScore_EFHFGHHIIIIIIJIHIIIJJJIIHIIIGHIIIIJIIHIIHIIIIIIIJIIIHHHIIIIGHHHHHIHIHFGGGGGGFFFEEEEEEDEEDDDDDD_Mismatch_0_Sense_+_Library_PoolT
CAGTGATCAAATGGGATCTCCTATATGGTTTCCCCAGTTGGGCAATACTAATAGAATAGTAATTAATGCAATGAATTTCAGATTCATTGTTCTT
>Frequency_2_QualityScore_;;AC=<BECB>C@<F>GD<AA=7B:=A?EE?<:>?E7A<?EAB=?ACE=ACB=A3@D<;:7?;CCEB=535=5A.>?;???;=?>9;;1:?AB>_Mismatch_0_Sense_+_Library_PoolC
CAGTGATCAAATGGGATCTCCTATATGGTTTCCCCAGTTGGGCAATACTAATAGAATAGTAATTAATGCAATGAATTTCAGATTCATTGTTCTT
>Frequency_21_QualityScore_EEGGGGHIIHIIIIIIIHIIHIHIGHHIJJIJIHIIIJIIIIIIIHHIIIIIIIHHIIIIIIHHIHHGHGHHGIHIHHHGFFFEEDEECDCDDC_Mismatch_0_Sense_+_Library_PoolT
AGTTGGGCAATACTAATAGAATAGTAATTAATGCAATGAATTTCAGATTCATTGTTCTTATGTATGCTCTATGATACCATCCAAGTGGTCATTG
>Frequency_2_QualityScore_EEGEGGFIAEFGGHHICHGHAEBDGGGIIIGAB=EGHGIHGGID?FGGCEHGGHAE?FHIHHEGHEEBGCEGEIIGCGFGHHHFG9:ACBDDCD_Mismatch_0_Sense_+_Library_PoolC
AGTTGGGCAATACTAATAGAATAGTAATTAATGCAATGAATTTCAGATTCATTGTTCTTATGTATGCTCTATGATACCATCCAAGTGGTCATTG
>Frequency_21_QualityScore_FFGHHGHIJIIIIIJJJJIIJIHIJJIJJJJIIIIIIIIJJJIIIIIIIIJIJJIHIGHIFGGIIIIHHHHHIHHIIHGGFGFFDDDCCDCCDE_Mismatch_0_Sense_+_Library_PoolT
TAATGCAATGAATTTCAGATTCATTGTTCTTATGTATGCTCTATGATACCATCCAAGTGGTCATTGAAGGGCTTATGCCTTTTTTTCCTTGCAT
>Frequency_3_QualityScore_FFHHHHHJJJJJJJJJHJHIJJIJJJIIJJJJJJIJJIJJJJJJJJJJJJJJJJIHHFHIHHHIJJEGIHGIIIIIHHFGGGGFDCDDDDDDDE_Mismatch_0_Sense_+_Library_PoolC
TAATGCAATGAATTTCAGATTCATTGTTCTTATGTATGCTCTATGATACCATCCAAGTGGTCATTGAAGGGCTTATGCCTTTTTTTCCTTGCAT
>Frequency_21_QualityScore_FDHHHHGIIIGHIHHIIIJJJHHGHIIIIIHIIJJJIIIHIJIIIJJIIIHIIHHIIHHHGHFGHGGHHFHGHHGGGGGFFFFEEEEEECCDDD_Mismatch_0_Sense_+_Library_PoolT
GTAATTAATGCAATGAATTTCAGATTCATTGTTCTTATGTATGCTCTATGATACCATCCAAGTGGTCATTGAAGGGCTTATGCCTTTTTTTCCT
>Frequency_1_QualityScore_FDHHHHHJJJJJJJJJJJJJJJJHJJJJJJJJJJJJJJJJIIJJJJJJJJJJJJJJJIJJJJHHJHHGJHIIJJJJJIHHHHHHFFFFFDDDDD_Mismatch_0_Sense_+_Library_PoolC
GTAATTAATGCAATGAATTTCAGATTCATTGTTCTTATGTATGCTCTATGATACCATCCAAGTGGTCATTGAAGGGCTTATGCCTTTTTTTCCT
>Frequency_21_QualityScore_FFHHHGGIJIIJIJJIIIIHIHHIIHHHHIIIHIIIIIIHIIHIIIIIDGGGHDFHHHHHHIHGGGGGEEEEEE_Mismatch_0_Sense_+_Library_PoolT
CTTATGCCTTTTTTTCCTTGCATCGATGATGCATCTTTAATAATAAAGTGGAGTTCTGCTCTGCTTTCAAAGCA
>Frequency_1_QualityScore_FFHHHHHJJJJJJJJIIJJJJJJJJIJJJJJJJJJIJJIIHFHIIHIJEHGIIHHGIJEGJJJJHHHHHHFFFE_Mismatch_0_Sense_+_Library_PoolC
CTTATGCCTTTTTTTCCTTGCATCGATGATGCATCTTTAATAATAAAGTGGAGTTCTGCTCTGCTTTCAAAGCA
>Frequency_21_QualityScore_FEGGGHHHHHIIIIIIIIHIIHGEGHHHIIIIHIHIIIIHIHIIIFHIHIIHHHIHIIHHIHHIIHHHHHHHHHHHGGGGFEDEBDDCDDDDDC_Mismatch_0_Sense_+_Library_PoolT
GTTGGGCAATACTAATAGAATAGTAATTAATGCAATGAATTTCAGATTCATTGTTCTTATGTATGCTCTATGATACCATCCAAGTGGTCATTGA
>Frequency_1_QualityScore_FDHHGHGEHIJIJJGIIIIJJIJGIJIJJJIJJJJJIJJJJJJJIGIJJJJIIEHIJJJIJIGIIJJJJGGGIIJIJHHHHHFFDFFECEEEDA_Mismatch_0_Sense_+_Library_PoolC
GTTGGGCAATACTAATAGAATAGTAATTAATGCAATGAATTTCAGATTCATTGTTCTTATGTATGCTCTATGATACCATCCAAGTGGTCATTGA
>Frequency_21_QualityScore_FDFGEFGIIIHIIIIIIIIIIIGHIIHHIIIIHIIIIIIIIFHHIIIIIHHHGGGHHIIGGGHGGHAEEEEFFDEBCDBBCCBBCCCCDCCCCC_Mismatch_0_Sense_+_Library_PoolT
GTAGTATTTGATGCTGATCTTGTTTTGGCTGACAGCAGCAGTGATCAAATGGGATCTCCTATATGGTTTCCCCAGTTGGGCAATACTAATAGAA
>Frequency_1_QualityScore_FFHHHHHJJJJJJJJJJJJJJJIJJJGHJJJJIJJIJJJIJHIJJJJJHJJJJJJJJJJJIIJJJJHHHHHHDDFDEEDDDDDCDDDDDDDDCC_Mismatch_0_Sense_+_Library_PoolC
GTAGTATTTGATGCTGATCTTGTTTTGGCTGACAGCAGCAGTGATCAAATGGGATCTCCTATATGGTTTCCCCAGTTGGGCAATACTAATAGAA
>Frequency_21_QualityScore_EEGGGGGIIJIIIJFHIFGGIJIIIIIIHIIHIIHIIIIIIJJIIIIIGHIIIGGGGHHGGGHGFFEEEEEEDDDDBCCBCACCDCDCCDDCCC_Mismatch_0_Sense_+_Library_PoolT
TGATACCATCCAAGTGGTCATTGAAGGGCTTATGCCTTTTTTTCCTTGCATCGATGATGCATCTTTAATAATAAAGTGGAGTTCTGCTCTGCTT
>Frequency_20_QualityScore_EDGDGGFHHIIHIIIIIIHIHIIIIIIIIIJJIIIIIIIHIIHHIHHIIIIIIIIIHHHHHGGGGCDEC@?BCDDDDDDCCCDDDCCCCCC_Mismatch_0_Sense_+_Library_PoolT
AAGTGGTCATTGAAGGGCTTATGCCTTTTTTTCCTTGCATCGATGATGCATCTTTAATAATAAAGTGGAGTTCTGCTCTGCTTTCAAAGCA
>Frequency_3_QualityScore_EF?CEGFHHIIHIHIIIHGIJHIIJIJIJJIJIJJHIHIHJJIGIIJJJJHHHIIIIHHHGGFFFDDFE@@CDFEDDDDDDDCDDDCDDDD_Mismatch_0_Sense_+_Library_PoolC
AAGTGGTCATTGAAGGGCTTATGCCTTTTTTTCCTTGCATCGATGATGCATCTTTAATAATAAAGTGGAGTTCTGCTCTGCTTTCAAAGCA
>Frequency_20_QualityScore_FFHHHHHIHIIIIIIIIIIIIHIHHHIGHIIJJIIJIIJHIIJJIIIIIIJIEHIIIIIGHGHGHGGFFBDEEDDEEDDDDDDCEEEEEDDDCD_Mismatch_0_Sense_+_Library_PoolT
TGATCTTGTTTTGGCTGACAGCAGCAGTGATCAAATGGGATCTCCTATATGGTTTCCCCAGTTGGGCAATACTAATAGAATAGTAATTAATGCA
>Frequency_2_QualityScore_FFGHHHGIGIJJJJIJJIJIIIJJHIGGHGHIIIHIIIIIIJJJJIIJJJIJHIHIJGHHIHHIIHHEF?CEFECCEEDEDCDEEEEEDDEDCC_Mismatch_0_Sense_+_Library_PoolC
TGATCTTGTTTTGGCTGACAGCAGCAGTGATCAAATGGGATCTCCTATATGGTTTCCCCAGTTGGGCAATACTAATAGAATAGTAATTAATGCA
>Frequency_20_QualityScore_EFHHHHHGIIJJJJHIHIIIIHIIIIIJIIJIJIIIIIGIIIIIIIIIIIIIIHIIIJIIHIJIIIIIHCFHIHHHHGGGGFGFFFFEEEEDEE_Mismatch_0_Sense_+_Library_PoolT
TATATGGTTTCCCCAGTTGGGCAATACTAATAGAATAGTAATTAATGCAATGAATTTCAGATTCATTGTTCTTATGTATGCTCTATGATACCAT
>Frequency_3_QualityScore_FFGHHHHHIJJJJJIJIJJJJHIJJJJJJJIIJIIIIIGHHJJIIJJIJJJJJIIJJJIIJJJHIIHGGCGHHIHIHHGGGGGFFEFFFEDDDE_Mismatch_0_Sense_+_Library_PoolC
TATATGGTTTCCCCAGTTGGGCAATACTAATAGAATAGTAATTAATGCAATGAATTTCAGATTCATTGTTCTTATGTATGCTCTATGATACCAT
>Frequency_20_QualityScore_FFHHHGHJJJJJIIJIJJJJIJIJIIIHHIHHIIJIIIIIIIJJIJIIIIIIIJIIIIIIHHHGGGEEFDEEEDEDDDDDCDDDDDCDDBCCCC_Mismatch_0_Sense_+_Library_PoolT
TATGTATGCTCTATGATACCATCCAAGTGGTCATTGAAGGGCTTATGCCTTTTTTTCCTTGCATCGATGATGCATCTTTAATAATAAAGTGGAG
>Frequency_1_QualityScore_FFHHHHHIJJJJJJJJJJJIIJJJJIJHIJHIIJJJJJJJJJJJJIJJJIJJIJJJJJJIJJHHHHCDEEDFFEEDDEDEDCDDDECDCDDDCD_Mismatch_0_Sense_+_Library_PoolC
TATGTATGCTCTATGATACCATCCAAGTGGTCATTGAAGGGCTTATGCCTTTTTTTCCTTGCATCGATGATGCATCTTTAATAATAAAGTGGAG
>Frequency_20_QualityScore_FFHHHHHJJJHIIJJJJJJGIHHHIGIIJJIIIJJJJIIJJJJHIIIIHIIIIJIIIJIIIIEGGGGGGEEEEEEEDDEEDDDDEEDBBBCCCD_Mismatch_0_Sense_+_Library_PoolT
AAAGCTTCTGTATTTTCGGTTGTAGTATTTGATGCTGATCTTGTTTTGGCTGACAGCAGCAGTGATCAAATGGGATCTCCTATATGGTTTCCCC
>Frequency_20_QualityScore_FFHHHHHJJJJJJIIIIIIIIGIIIIIIJJIIJJJJIJJIJJJHIIJJJJIHIJIIIIJIIIIIIJJIIIIIIIHIIIHGFGDFGEEEEFEEDE_Mismatch_0_Sense_+_Library_PoolT
TGGGCAATACTAATAGAATAGTAATTAATGCAATGAATTTCAGATTCATTGTTCTTATGTATGCTCTATGATACCATCCAAGTGGTCATTGAAG
>Frequency_20_QualityScore_EFHHHGGIIJJJIJGHIHHIGHHIJHGIIJJJIIJJJJHIJJIIIIIIIIIIIIIIIGHHHHHGGGFGGFFEEEEEDDDEEDACBBCDDCCABB_Mismatch_0_Sense_+_Library_PoolT
TTCTGTATTTTCGGTTGTAGTATTTGATGCTGATCTTGTTTTGGCTGACAGCAGCAGTGATCAAATGGGATCTCCTATATGGTTTCCCCAGTTG
>Frequency_3_QualityScore_FFHHHGHIIJJJJJHIJGHIHIJJJJJJJJJJJJJJJJIIJJJIJJJIJIJJIJJIJHIHIJJIIIHHHHFFFFFEEEEEEECDDDDDDDDCDD_Mismatch_0_Sense_+_Library_PoolC
TTCTGTATTTTCGGTTGTAGTATTTGATGCTGATCTTGTTTTGGCTGACAGCAGCAGTGATCAAATGGGATCTCCTATATGGTTTCCCCAGTTG
>Frequency_20_QualityScore_FFGHGGGIIJHIIJIJJIJIJJJGHIIIIIIIHIJIIIIIIJJJIIIIIIIIIJHIHIIIIIIHIIIIIHHGGHGGGFFFFFFEEDDEECDDDD_Mismatch_0_Sense_+_Library_PoolT
ATCAAATGGGATCTCCTATATGGTTTCCCCAGTTGGGCAATACTAATAGAATAGTAATTAATGCAATGAATTTCAGATTCATTGTTCTTATGTA
>Frequency_1_QualityScore_FFHHHHHJJJIJJJJJJJJJJJJIJJJJJJJIIJJIJJJIJJJJJJIIJHIJJJHIIIJJIJJIJJJJIHHHHHHHFFFFFFFDEEDEEDDDDE_Mismatch_0_Sense_+_Library_PoolC
ATCAAATGGGATCTCCTATATGGTTTCCCCAGTTGGGCAATACTAATAGAATAGTAATTAATGCAATGAATTTCAGATTCATTGTTCTTATGTA
>Frequency_20_QualityScore_FFHGGGGIJIIIIIIIJJJJJIIIIIIIJIIIIIHIIIJJIIJJIHHIHIIIIIEGHHGEFGGGGFFEEEEEEEEDDDDDDBCBDDDCCDDCCC_Mismatch_0_Sense_+_Library_PoolT
GAAGGGCTTATGCCTTTTTTTCCTTGCATCGATGATGCATCTTTAATAATAAAGTGGAGTTCTGCTCTGCTTTCAAAGCAGTGTTAGTGTCAAA
>Frequency_1_QualityScore_DDFHHDH<FFHJJICHHGIJJIIJIIGGIEBBFIIIGGGCHCH>8CGG>DHIJJGHHEEHFFFFFFFEEEECEDDDDDDDD@CCFDD@CCDCDD_Mismatch_0_Sense_+_Library_PoolC
GAAGGGCTTATGCCTTTTTTTCCTTGCATCGATGATGCATCTTTAATAATAAAGTGGAGTTCTGCTCTGCTTTCAAAGCAGTGTTAGTGTCAAA
>Frequency_19_QualityScore_FFHHHHHIIIIIIIIIIHIFHIIIIIIIHIIIIIIJIIIIIHIIJIJIIIHIIIIIIIIIIIIIIHIIIFGHHHHHHGGFDEFEEEEEDDDDCC_Mismatch_0_Sense_+_Library_PoolT
GGCAATACTAATAGAATAGTAATTAATGCAATGAATTTCAGATTCATTGTTCTTATGTATGCTCTATGATACCATCCAAGTGGTCATTGAAGGG
>Frequency_19_QualityScore_FFHGGGHIIIJHIJJIIIJIIIGIHHHHHIGIIIJIIHIIIIHHIIIJIIIIJIJFGHHIIIGHGHGFFCDDDEEDDDDDDCCDDDDDCDDDCE_Mismatch_0_Sense_+_Library_PoolT
TGCTGATCTTGTTTTGGCTGACAGCAGCAGTGATCAAATGGGATCTCCTATATGGTTTCCCCAGTTGGGCAATACTAATAGAATAGTAATTAAT
>Frequency_1_QualityScore_FFHHHHHJJJIGIJJJJJJJIJIJIIIJJJHJIIIJJJJJJJIJJJJJIJIIJJJIJJJJJJIIEHEHFDEECEEEDEDDDCCCCDDEEFEEDE_Mismatch_0_Sense_+_Library_PoolC
TGCTGATCTTGTTTTGGCTGACAGCAGCAGTGATCAAATGGGATCTCCTATATGGTTTCCCCAGTTGGGCAATACTAATAGAATAGTAATTAAT
>Frequency_19_QualityScore_FFHHHHHIJJJJJJJJJJJIJJJIJIIJJIIJIIIJJJJJJJIIIIIIHIHIFHHGHDFGGGFFGFFFFEEEEDDDED_Mismatch_0_Sense_+_Library_PoolT
AGGGCTTATGCCTTTTTTTCCTTGCATCGATGATGCATCTTTAATAATAAAGTGGAGTTCTGCTCTGCTTTCAAAGCA
>Frequency_1_QualityScore_FFHHHHHJJJJJJJJJJJJJJJJJJJJJJIJJJJJJJJJJJJIJIJJJJJJJGIJGIHIIGHHHHHHFFFFFFEEEED_Mismatch_0_Sense_+_Library_PoolC
AGGGCTTATGCCTTTTTTTCCTTGCATCGATGATGCATCTTTAATAATAAAGTGGAGTTCTGCTCTGCTTTCAAAGCA
>Frequency_19_QualityScore_FFGHHGHIIJJJJJJJJIIIIIIIIIIHIIIJJIIIIIIIHIIIHIIIIIGHHEGDFGHGGGGFGFFEECDDDEDD_Mismatch_0_Sense_+_Library_PoolT
GGCTTATGCCTTTTTTTCCTTGCATCGATGATGCATCTTTAATAATAAAGTGGAGTTCTGCTCTGCTTTCAAAGCA
>Frequency_19_QualityScore_EEGGHGHJJIJJJIIIIIIIIEGHHIHIIIIJIIIIIIJJIIIIIIGHIHIIIGHGHIIHIIHHGHGGFBDEEEEEDDECEEEDDDDDDDBCCD_Mismatch_0_Sense_+_Library_PoolT
TGTTTTGGCTGACAGCAGCAGTGATCAAATGGGATCTCCTATATGGTTTCCCCAGTTGGGCAATACTAATAGAATAGTAATTAATGCAATGAAT
>Frequency_19_QualityScore_FFHHHHHJJJJJJJJJJJJHIJJJJJHIHIJJJJJJIJJJJIJJJIIIIJHHIIJIJIJIIIIJIHIIIGHHGHHGGGFFEFFEEDEEEEEEDE_Mismatch_0_Sense_+_Library_PoolT
AATGGGATCTCCTATATGGTTTCCCCAGTTGGGCAATACTAATAGAATAGTAATTAATGCAATGAATTTCAGATTCATTGTTCTTATGTATGCT
>Frequency_1_QualityScore_ADHHHHHIIIGHIGD<DHGEHGGIIIGGCDFCHEHIGHIIIGGHHBFHHIB@=FGIHIICGAGGI:C=EA>AEEFFDFFD?CC>@CEEECFECE_Mismatch_0_Sense_+_Library_PoolC
AATGGGATCTCCTATATGGTTTCCCCAGTTGGGCAATACTAATAGAATAGTAATTAATGCAATGAATTTCAGATTCATTGTTCTTATGTATGCT
>Frequency_19_QualityScore_FFHHHGHIJIJJJHIJJJJJJJJIIJIIJIIJHIIIIJIIIIIIIIIIIJJIIIJIIFHHIIIIGGFGGFDEEDEEEDDDDCDCDDDDCDDEEE_Mismatch_0_Sense_+_Library_PoolT
GATGCTGATCTTGTTTTGGCTGACAGCAGCAGTGATCAAATGGGATCTCCTATATGGTTTCCCCAGTTGGGCAATACTAATAGAATAGTAATTA
>Frequency_19_QualityScore_FEHGGGGIIIJIIIIIIIIIHIFGIIIHIIIHIIIJJIIIIJIJHHIJJJJIHIIIIHIJHIIIIIJJIGHHHIIIJIHHGFGCFFEDEEEECC_Mismatch_0_Sense_+_Library_PoolT
TTGGGCAATACTAATAGAATAGTAATTAATGCAATGAATTTCAGATTCATTGTTCTTATGTATGCTCTATGATACCATCCAAGTGGTCATTGAA
>Frequency_19_QualityScore_EFGGGHHJJJJJHIIIJIIJIGHIGHIHHIIJIIIIIJJIJIJIIFIHIHIIIIHIIIIHHIHHFGGGGEDDEEDDDDCDCCDDDDDEDACCBC_Mismatch_0_Sense_+_Library_PoolT
AGAAAGCTTCTGTATTTTCGGTTGTAGTATTTGATGCTGATCTTGTTTTGGCTGACAGCAGCAGTGATCAAATGGGATCTCCTATATGGTTTCC
>Frequency_2_QualityScore_FFHHHHHJJJJIGHIJJJIJIEHIHGIHIIJIJIIIIIIIHIIJJIIJIIHIIJIJIIJIJIIIGGHGHFEEEEFEEECECDCDDDEEDBCDDD_Mismatch_0_Sense_+_Library_PoolC
AGAAAGCTTCTGTATTTTCGGTTGTAGTATTTGATGCTGATCTTGTTTTGGCTGACAGCAGCAGTGATCAAATGGGATCTCCTATATGGTTTCC
>Frequency_19_QualityScore_DFGGGGGHEHHIIIIHHGHGHHHHHHIIIIHGGHIIIIIIFHIGHIHHIIIIGIIIIIHIIIIIGHGHGEFFFDDDDCCCCBCBCCDDDCCCBC_Mismatch_0_Sense_+_Library_PoolT
ACAGGAAGATTTTCTGCACAGAAAGCTTCTGTATTTTCGGTTGTAGTATTTGATGCTGATCTTGTTTTGGCTGACAGCAGCAGTGATCAAATGG
>Frequency_19_QualityScore_EFGHHHGHIIIJIIIIIJIHIIIIIIIJIIIIIJHIIJJIJIIIIIIIIIIIGHFHHHHIIJIIIHGGHFGHIIHHHGGGGECDDDDDDDEDCC_Mismatch_0_Sense_+_Library_PoolT
TGCAATGAATTTCAGATTCATTGTTCTTATGTATGCTCTATGATACCATCCAAGTGGTCATTGAAGGGCTTATGCCTTTTTTTCCTTGCATCGA
>Frequency_3_QualityScore_FEFHHHHJJJJJJJJIIJJIJJJIJJIIIJJIJJIIHIJIIJJJIJIJJJJIIIFIIHHIGIIIIIIJJGGIIIIHFGFGGECDDDDDDDEDCC_Mismatch_0_Sense_+_Library_PoolC
TGCAATGAATTTCAGATTCATTGTTCTTATGTATGCTCTATGATACCATCCAAGTGGTCATTGAAGGGCTTATGCCTTTTTTTCCTTGCATCGA
>Frequency_19_QualityScore_FFHHHHHJJJJJJJJIJJIJHIHIJIIJJIJJJJJJJJJJIIIIJJIIJJIIIJJIJJIIJJJJJJIIIHHHIIHHHHGFFDFFFEDEEEDDDD_Mismatch_0_Sense_+_Library_PoolT
GGGCAATACTAATAGAATAGTAATTAATGCAATGAATTTCAGATTCATTGTTCTTATGTATGCTCTATGATACCATCCAAGTGGTCATTGAAGG
>Frequency_1_QualityScore_FFHHGHHJJJJIJJIIIIJJGIIJJIJJJJJJJJJJJJJJIJJJJJIJJJJJJJJJJJIJJJJIJJJIJIJJIHHHHHFEFFFFEEEEEEEDDD_Mismatch_0_Sense_+_Library_PoolC
GGGCAATACTAATAGAATAGTAATTAATGCAATGAATTTCAGATTCATTGTTCTTATGTATGCTCTATGATACCATCCAAGTGGTCATTGAAGG
>Frequency_19_QualityScore_FEGGGHHIEGIIIIIGIIIIIIHHHIIIJIIIIIHIIIIHIIHIIIIIHIIIIIIIIIIIIGIHIIGHHGFGHHGHGGGGGGEFFEEEDEDDDD_Mismatch_0_Sense_+_Library_PoolT
CTATATGGTTTCCCCAGTTGGGCAATACTAATAGAATAGTAATTAATGCAATGAATTTCAGATTCATTGTTCTTATGTATGCTCTATGATACCA
>Frequency_2_QualityScore_FFGHGGGJHIGIIIJJJJJIIJGIIIGIIIIIIJGHHIIDGGIIIIIIHIIII9FDHIJIGIIGIHIIIIGIIHHHGGGGGEEEEEEEEEEEEE_Mismatch_0_Sense_+_Library_PoolC
CTATATGGTTTCCCCAGTTGGGCAATACTAATAGAATAGTAATTAATGCAATGAATTTCAGATTCATTGTTCTTATGTATGCTCTATGATACCA
>Frequency_19_QualityScore_EFGGGHFHIFFGHIIHIJIIIIIHIIHIIIIIIIIIIIIIHHHIGGHHHIHIIIIIIHHGGFFFFFFFC@CDDBCDEDDCCDCDDCDDCCCCCC_Mismatch_0_Sense_+_Library_PoolT
TCCAAGTGGTCATTGAAGGGCTTATGCCTTTTTTTCCTTGCATCGATGATGCATCTTTAATAATAAAGTGGAGTTCTGCTCTGCTTTCAAAGCA
>Frequency_18_QualityScore_FFHHHHHJJJHIJJJJJIJJJJJJIIJJJJJJIIJJIJJIJIIIJJJIIIIIJJJIIIJIJJIIIJIIIGHGIHHHGHGHGGFFFFFFEEEEED_Mismatch_0_Sense_+_Library_PoolT
TCCTATATGGTTTCCCCAGTTGGGCAATACTAATAGAATAGTAATTAATGCAATGAATTTCAGATTCATTGTTCTTATGTATGCTCTATGATAC
>Frequency_1_QualityScore_DDDFAB?,ACDF>H>FD3A?EDEG)9:?FDGDBG9D?@FEFCA>?BDCCECFDF@DGGGDEDFIFE=7A==CF@7@DDDDABDC@>>3>AAA;;_Mismatch_0_Sense_+_Library_PoolC
TCCTATATGGTTTCCCCAGTTGGGCAATACTAATAGAATAGTAATTAATGCAATGAATTTCAGATTCATTGTTCTTATGTATGCTCTATGATAC
>Frequency_18_QualityScore_FFHHHHHIIIIJJJJJJJJJHIIIJJJHIHIIJJJJJJJJJJIIIIIIIIJHIIJJIIJJIIIJIHHIIGGGGGGGGGFFFEEEEEDEEDDEED_Mismatch_0_Sense_+_Library_PoolT
AAATGGGATCTCCTATATGGTTTCCCCAGTTGGGCAATACTAATAGAATAGTAATTAATGCAATGAATTTCAGATTCATTGTTCTTATGTATGC
>Frequency_1_QualityScore_FFHHHHHJJJJJJJIJIJJJIIJJJJJGJHJIJJJJJJJJJJIJJJJJIJIHIJJJJIJJJJJJJJJJJHHHHHHHFFFFFFFEEEEEEEFEED_Mismatch_0_Sense_+_Library_PoolC
AAATGGGATCTCCTATATGGTTTCCCCAGTTGGGCAATACTAATAGAATAGTAATTAATGCAATGAATTTCAGATTCATTGTTCTTATGTATGC
>Frequency_18_QualityScore_FFGGGGGIIIIJIIIIHIIHHIIIGHIIIIIIIJIIIHIIHIHHHHHFGGGHDFHHIHHHHHGHGGGFECDDD_Mismatch_0_Sense_+_Library_PoolT
TTATGCCTTTTTTTCCTTGCATCGATGATGCATCTTTAATAATAAAGTGGAGTTCTGCTCTGCTTTCAAAGCA
>Frequency_1_QualityScore_FFHHHHHJJJJJJJJJJJJJJJJJIJJJJJJJJJJJJJJJIJIIJJJHIJIJHHIJJIJJJJJJHHHHHFEEF_Mismatch_0_Sense_+_Library_PoolC
TTATGCCTTTTTTTCCTTGCATCGATGATGCATCTTTAATAATAAAGTGGAGTTCTGCTCTGCTTTCAAAGCA
>Frequency_18_QualityScore_FFHHHHFIIIIIJJJIJJIIJJIIJIJIIIIJJJIIHIIIJIIIHIIJIIJJIIJJJJIIJJIIIHIFHGHGHIIIIHHFFFFEFEEEDEDEDD_Mismatch_0_Sense_+_Library_PoolT
GAATAGTAATTAATGCAATGAATTTCAGATTCATTGTTCTTATGTATGCTCTATGATACCATCCAAGTGGTCATTGAAGGGCTTATGCCTTTTT
>Frequency_18_QualityScore_DDGGGGGIIIHIIIHHIHHIEGFHHIIHIIIHHHIHIHHIIIIIHEGGGHHHGHGHHGGFGEFEFFFFECDEEEEDCDEEEDDDCCCDCCDCDE_Mismatch_0_Sense_+_Library_PoolT
GTTTTGGCTGACAGCAGCAGTGATCAAATGGGATCTCCTATATGGTTTCCCCAGTTGGGCAATACTAATAGAATAGTAATTAATGCAATGAATT
>Frequency_18_QualityScore_FFHHGHGHIIJIIJJIJIJIHIIIHIIIIJIIJJIIIIIIIJHIIIGHHFGHHHIHIIIHIIIIIIIHHGHIIFEEEEDDCDECCCCEDEDDCE_Mismatch_0_Sense_+_Library_PoolT
ATTTCAGATTCATTGTTCTTATGTATGCTCTATGATACCATCCAAGTGGTCATTGAAGGGCTTATGCCTTTTTTTCCTTGCATCGATGATGCAT
>Frequency_3_QualityScore_FEHGHHHIIIIIIJJJJJJJIJIIIJJHJJJJJJJIJJJJJJIHIIHIIIIJJJJIIIJIIJJHIIIIJGHIIFEEDEEDDEEDCCBDCEDDDE_Mismatch_0_Sense_+_Library_PoolC
ATTTCAGATTCATTGTTCTTATGTATGCTCTATGATACCATCCAAGTGGTCATTGAAGGGCTTATGCCTTTTTTTCCTTGCATCGATGATGCAT
>Frequency_18_QualityScore_FFHGGGHHIIIJIIIIIIIIIIIIHIIHIHHIIIIIIJIIIIIIHIIIIIIHIIIIIIIHHIIIHIIHHFGHHIIHHHGGGGFFEEEECDABCC_Mismatch_0_Sense_+_Library_PoolT
TCCCCAGTTGGGCAATACTAATAGAATAGTAATTAATGCAATGAATTTCAGATTCATTGTTCTTATGTATGCTCTATGATACCATCCAAGTGGT
>Frequency_18_QualityScore_DEDEEGGHIHHGHHHGHHHHIIGHGIHGFGHIIIIIHHHHHHGGHHFHHHGHHHGGGHHGHHHGGGHGGFFGGGFEDDDEDDDDEEEEDEDDDD_Mismatch_0_Sense_+_Library_PoolT
GGATCTCCTATATGGTTTCCCCAGTTGGGCAATACTAATAGAATAGTAATTAATGCAATGAATTTCAGATTCATTGTTCTTATGTATGCTCTAT
>Frequency_2_QualityScore_EFGHGHHJJIIJJJIIIJIJJJGIIJJIIIGIJIJIIIIJJIIIJJFGHHIIIJJEIHIJJGIIJJJIJHIJJIHHHGGHFFFFDEFEEEEEDE_Mismatch_0_Sense_+_Library_PoolC
GGATCTCCTATATGGTTTCCCCAGTTGGGCAATACTAATAGAATAGTAATTAATGCAATGAATTTCAGATTCATTGTTCTTATGTATGCTCTAT
>Frequency_18_QualityScore_EFGGHHGIJJJIIIIIIHIIIIGHHGIIIIIIIIIIIIIIIIIIIEGHGGFHGHIHHHIHHHHHGFEFFAD_Mismatch_0_Sense_+_Library_PoolT
ATGCCTTTTTTTCCTTGCATCGATGATGCATCTTTAATAATAAAGTGGAGTTCTGCTCTGCTTTCAAAGCA
>Frequency_18_QualityScore_FFHHHHHJIJIIIJIJIJIHIIHIIIIIIJIJJJJJJIJJJIIIIFHIFGHIIIIIIIIIIIIJIIHHIGHIGEEEEDDDEEDCCCDCECDDED_Mismatch_0_Sense_+_Library_PoolT
TTTCAGATTCATTGTTCTTATGTATGCTCTATGATACCATCCAAGTGGTCATTGAAGGGCTTATGCCTTTTTTTCCTTGCATCGATGATGCATC
>Frequency_18_QualityScore_FFHHGHHJHIIJIIJIIIJJJHIIJJIJIIHIIIIIJIIJJJJIJIIIIIIIFHIIIIIIJHIIIIIHHGGHGGFFGFFFFEDEEEEDDEEEEE_Mismatch_0_Sense_+_Library_PoolT
CAAATGGGATCTCCTATATGGTTTCCCCAGTTGGGCAATACTAATAGAATAGTAATTAATGCAATGAATTTCAGATTCATTGTTCTTATGTATG
>Frequency_2_QualityScore_EEHHGHHJEIIIIJJJIIJJJIIIIIJJJJIIIJHIIIIGIIIIIIJGIIHIGHIIIIJJIEIIIIGGHHHHGHGGFFFEFFDEEEDDEEEEEE_Mismatch_0_Sense_+_Library_PoolC
CAAATGGGATCTCCTATATGGTTTCCCCAGTTGGGCAATACTAATAGAATAGTAATTAATGCAATGAATTTCAGATTCATTGTTCTTATGTATG
>Frequency_18_QualityScore_FEGHHHHJIIHIIIIHIIIIIIIIIIIIIIIIGHIIIJIIIHIIIIIIIIIIIIHIIIIJIIHIIIIIIHHIIIIHHGGGGGGGFEEEEEDCDB_Mismatch_0_Sense_+_Library_PoolT
GTTTCCCCAGTTGGGCAATACTAATAGAATAGTAATTAATGCAATGAATTTCAGATTCATTGTTCTTATGTATGCTCTATGATACCATCCAAGT
>Frequency_1_QualityScore_FFHHHHHJGGIJJJJIGIJJJJIJIIIHIIFHGIJJJIJJJIJJIIJJJIJJJJIJJIJIIJJJJJJGJGHHHHHHHHFFFFFFCEEEEEDDDC_Mismatch_0_Sense_+_Library_PoolC
GTTTCCCCAGTTGGGCAATACTAATAGAATAGTAATTAATGCAATGAATTTCAGATTCATTGTTCTTATGTATGCTCTATGATACCATCCAAGT
>Frequency_17_QualityScore_FFGGHGGJIIJJJIJIIIIJJHIIJJJJIIHHIIHIIIIIIJJIGHIIIIJIIFHIGIHGGGIIHGGFGFGGFFFEFCEEECCDDDCBCCDCCC_Mismatch_0_Sense_+_Library_PoolT
GCAAAAGCTACTTACAGGAAGATTTTCTGCACAGAAAGCTTCTGTATTTTCGGTTGTAGTATTTGATGCTGATCTTGTTTTGGCTGACAGCAGC
>Frequency_1_QualityScore_FFHHHHHJJJJJIJJGHJJIJGHIHJIJJJJGJJIGIJIJJJJJIIIGIGJJDFHIHGGEHGIJJGGHHEHFFFFFFFFEEEDDDDDDCCBDBD_Mismatch_0_Sense_+_Library_PoolC
GCAAAAGCTACTTACAGGAAGATTTTCTGCACAGAAAGCTTCTGTATTTTCGGTTGTAGTATTTGATGCTGATCTTGTTTTGGCTGACAGCAGC
>Frequency_17_QualityScore_FFHHHGGIIIIIIIJIJGIIIJJJHIGHIIIIIIIJIJIIIJJIIIIIEGIIIJJJIIIIIIIIIIIIIHHHHGHGGFEEEEEEEEDEEEDDDD_Mismatch_0_Sense_+_Library_PoolT
TGGGATCTCCTATATGGTTTCCCCAGTTGGGCAATACTAATAGAATAGTAATTAATGCAATGAATTTCAGATTCATTGTTCTTATGTATGCTCT
>Frequency_17_QualityScore_EFGHGHHIIGHIIIIIIIIIIGHHGHIIIIIIIIFGHHIIIHIGIHHHHIHHIIIIIIHIHHIHGFGGHDGGFFEEEEEDDEDEEDDCDDDDDE_Mismatch_0_Sense_+_Library_PoolT
CAGCAGCAGTGATCAAATGGGATCTCCTATATGGTTTCCCCAGTTGGGCAATACTAATAGAATAGTAATTAATGCAATGAATTTCAGATTCATT
>Frequency_17_QualityScore_FFHHHHHHJIJJJIIIGIIIIIIIJJJJJJHGHIIIIIJGHIIIIHHIIIIIIIIIJIIIJIJFHIIHGEEEDEEEDDDDCDCCCDDDCCDCDC_Mismatch_0_Sense_+_Library_PoolT
CAGGAAGATTTTCTGCACAGAAAGCTTCTGTATTTTCGGTTGTAGTATTTGATGCTGATCTTGTTTTGGCTGACAGCAGCAGTGATCAAATGGG
>Frequency_17_QualityScore_FEGGGGHIIIJJJJHIIIHHIIJJJHIGIIIJJIIIIJIIIJIIIHHGIGHGIHHHIIIIIHIHHHIIHHHGGGGGFFFDEEEEDEDDDEEDDD_Mismatch_0_Sense_+_Library_PoolT
ATGGGATCTCCTATATGGTTTCCCCAGTTGGGCAATACTAATAGAATAGTAATTAATGCAATGAATTTCAGATTCATTGTTCTTATGTATGCTC
>Frequency_1_QualityScore_FFHHHHHJJJJJJJJJJJHJJJJJJGIHIIJJIIJJJJJJJJJJIJJJJGIJJJJIJJJJJJJJJJJJJJJGHHHHHHHFFFFFFFDEEFEEEE_Mismatch_0_Sense_+_Library_PoolC
ATGGGATCTCCTATATGGTTTCCCCAGTTGGGCAATACTAATAGAATAGTAATTAATGCAATGAATTTCAGATTCATTGTTCTTATGTATGCTC
>Frequency_17_QualityScore_FFHFHHHJJJIIIIIIIIIIIIIIIIIIJIIIIIHIIIIHIIIHGIIIHHIHIIIIHIIJIIIIIIIHHHHIHIIIHGGGGFFFFEEEEEEDDC_Mismatch_0_Sense_+_Library_PoolT
TGGTTTCCCCAGTTGGGCAATACTAATAGAATAGTAATTAATGCAATGAATTTCAGATTCATTGTTCTTATGTATGCTCTATGATACCATCCAA
>Frequency_2_QualityScore_EDGCFEHGHGGCCGAGGHEECGFHCCGE@=@EBGCADEGFHIG9DGGGGEHIIIFGHEGIGHHIAEIHEECIGIIHGGHGHFEEFEEFEDDDDD_Mismatch_0_Sense_+_Library_PoolC
TGGTTTCCCCAGTTGGGCAATACTAATAGAATAGTAATTAATGCAATGAATTTCAGATTCATTGTTCTTATGTATGCTCTATGATACCATCCAA
>Frequency_17_QualityScore_EEGGGGGIIIIIJIIIIHHHHHHEGFHIIHHHIIHIIGIIHIHHIIEGGGHDFGGGGGHHGGGFGGGEEBBC_Mismatch_0_Sense_+_Library_PoolT
TATGCCTTTTTTTCCTTGCATCGATGATGCATCTTTAATAATAAAGTGGAGTTCTGCTCTGCTTTCAAAGCA
>Frequency_17_QualityScore_FDHGHHGJJIJJIJJIJJJJJJJJJJJIIJJIIJJJJIIIIJIIIIIIJJIIIIHIHHHHFGGGGEEEEDEEEEDDDDDDDDDCDDDCCCDDCC_Mismatch_0_Sense_+_Library_PoolT
GTCATTGAAGGGCTTATGCCTTTTTTTCCTTGCATCGATGATGCATCTTTAATAATAAAGTGGAGTTCTGCTCTGCTTTCAAAGCAGTGTTAGT
>Frequency_17_QualityScore_FFHHHHHJJJJJIIJJJJJJJIJIJJJJJJJHIJJJJJJJJJJIIJJJJJJJJJJJFHHHIIIHHFGGGDEFEEEEDEEDDDCDDDDDDDEEED_Mismatch_0_Sense_+_Library_PoolT
ATGCTGATCTTGTTTTGGCTGACAGCAGCAGTGATCAAATGGGATCTCCTATATGGTTTCCCCAGTTGGGCAATACTAATAGAATAGTAATTAA
>Frequency_17_QualityScore_FFHHHGGIJJJIFHFHHIIHHHIIIHHHIIIIIIIIGHIIIIIJIHIIIIHIIJJJIIIIIIIIHHGHIGHHIHHGGGGGGGFFEEFEEEDDDD_Mismatch_0_Sense_+_Library_PoolT
TATGGTTTCCCCAGTTGGGCAATACTAATAGAATAGTAATTAATGCAATGAATTTCAGATTCATTGTTCTTATGTATGCTCTATGATACCATCC
>Frequency_17_QualityScore_FFGGHGHJJIJHIIIIJJJIJJJGIIIIJJIJIJJIHHIIJIJHHHIIIGHHIIHHHHHHHHHGGGGDFEEFFFFEEEEEEDDEEDDEDCDDDD_Mismatch_0_Sense_+_Library_PoolT
GACAGCAGCAGTGATCAAATGGGATCTCCTATATGGTTTCCCCAGTTGGGCAATACTAATAGAATAGTAATTAATGCAATGAATTTCAGATTCA
>Frequency_1_QualityScore_FFHHHHGJFGIGHIIJJJIJJJJGIJIIJIIJJJJJFHJJJJJIIHIIJJJIIIJJIJIJJJIIIIJHHHHHHHHFFFFFFEDEDDEEDDDDDD_Mismatch_0_Sense_+_Library_PoolC
GACAGCAGCAGTGATCAAATGGGATCTCCTATATGGTTTCCCCAGTTGGGCAATACTAATAGAATAGTAATTAATGCAATGAATTTCAGATTCA
>Frequency_16_QualityScore_EEGFGGGIIHIIIIGHIIIIIHHHIGHIIGIHHIIHIIHHIIIHIGHIIIIIHIHIIIIIHIIIIIHHIGHGHHGFFGFFFFEEEEEDDDDDDD_Mismatch_0_Sense_+_Library_PoolT
GATCTCCTATATGGTTTCCCCAGTTGGGCAATACTAATAGAATAGTAATTAATGCAATGAATTTCAGATTCATTGTTCTTATGTATGCTCTATG
>Frequency_16_QualityScore_FFHHGHHIIIHHIIIIJJIIJIGIHIIJJIIIIIJGHIIIIIHIHHIIIIIIIIIIIHIHIHIIHGFGFCEFFFFEEEEEDDEEDEEDCDDDDE_Mismatch_0_Sense_+_Library_PoolT
ACAGCAGCAGTGATCAAATGGGATCTCCTATATGGTTTCCCCAGTTGGGCAATACTAATAGAATAGTAATTAATGCAATGAATTTCAGATTCAT
>Frequency_16_QualityScore_FFHGGGHIJJIJHIIGIIGHIIJIHHIIIIIJJJIJHIIJIHIIJIIIHHIIIIIGHIIIHHIHHGGFFDDEEEEEDDDD@CBCCCCCCCCCCC_Mismatch_0_Sense_+_Library_PoolT
CTGTATTTTCGGTTGTAGTATTTGATGCTGATCTTGTTTTGGCTGACAGCAGCAGTGATCAAATGGGATCTCCTATATGGTTTCCCCAGTTGGG
>Frequency_16_QualityScore_FFHHHHHIJIIJIIIIHIIIIIIIFHIIGGIIIHIIIIIIIGGIIIHIIIHHIIHHHGGGFEGFFECDEDEDDEDDDDCDCDDDCCDBCBBDCD_Mismatch_0_Sense_+_Library_PoolT
ATTGGACTTACCATGCACATTCCTATTGTGGGGAAATTCACCCTTCCTCTCTCCAAGAAGGGCACTTTCAAGATGCCTACTTTGTCAGATATTT
>Frequency_16_QualityScore_FFHHHHHJIJJJJGIIJJJJIIJJJHIJJJJJJJJJJJGIIJJJJHIHIIIIJJIIIJJIHIIIHHGGGGFFFFFEFFEEEEEEDEDDDEDCDD_Mismatch_0_Sense_+_Library_PoolT
CTGACAGCAGCAGTGATCAAATGGGATCTCCTATATGGTTTCCCCAGTTGGGCAATACTAATAGAATAGTAATTAATGCAATGAATTTCAGATT
>Frequency_2_QualityScore_FFHHHHHIJJIIJIJIIJJJIJJJIGIJJJJJIIIIJJHIJIIJJHIHIIJJJIIIIIIIIIGGGGGGGGEEFEEEEEEEEEEECEEDDEDDDD_Mismatch_0_Sense_+_Library_PoolC
CTGACAGCAGCAGTGATCAAATGGGATCTCCTATATGGTTTCCCCAGTTGGGCAATACTAATAGAATAGTAATTAATGCAATGAATTTCAGATT
>Frequency_16_QualityScore_FFHHHGHIJJJJJIIJIIJJJJJJJIIJJJJJJJIIIIIIIIIIIIIIHHHIIHHHIHGGHEFBEFFFEDEEEDDEEDDDDDDD_Mismatch_0_Sense_+_Library_PoolT
CATTGAAGGGCTTATGCCTTTTTTTCCTTGCATCGATGATGCATCTTTAATAATAAAGTGGAGTTCTGCTCTGCTTTCAAAGCA
>Frequency_16_QualityScore_FFHHGGGJJJIIIIHIIIIIIIJJJJIJHIJJJJJJJGIIHIIGIIIIIIIIIIIHIIIIIFHHHFFGFEEEEEDDDDDCBCDEEECCCDCCCD_Mismatch_0_Sense_+_Library_PoolT
GGAAGATTTTCTGCACAGAAAGCTTCTGTATTTTCGGTTGTAGTATTTGATGCTGATCTTGTTTTGGCTGACAGCAGCAGTGATCAAATGGGAT
>Frequency_16_QualityScore_EEFGFFGIIIIHHHHIIIIIIGIHIHIHHFHIHGFHHHIIHHGHHHGGGGHIHIIIFFGGHHHHFDGFDEDEEDEEEEEDDDDCCCDBCAABBA_Mismatch_0_Sense_+_Library_PoolT
ATAGATCTAAATGCAAAAGCTACTTACAGGAAGATTTTCTGCACAGAAAGCTTCTGTATTTTCGGTTGTAGTATTTGATGCTGATCTTGTTTTG
>Frequency_1_QualityScore_FFHHHHHJJJJJJJJJJJIJJJJJJIJJJJJJJIJJJJJJJJJJJJJIJHHGJJJJFHIJJJJJJIHJEEHHHHFFFDFFFFEEEEEEDDDDDD_Mismatch_0_Sense_+_Library_PoolC
ATAGATCTAAATGCAAAAGCTACTTACAGGAAGATTTTCTGCACAGAAAGCTTCTGTATTTTCGGTTGTAGTATTTGATGCTGATCTTGTTTTG
>Frequency_16_QualityScore_FFHHGGGIIIIIIHGHIIIIJIIIJJGIIIIIIIIIIIIFHIIIIIIIGIIGIIIHHIIIHGGGHGGGFCDEFEEEEECBCDDDDDDDDDDDCC_Mismatch_0_Sense_+_Library_PoolT
GCTGACAGCAGCAGTGATCAAATGGGATCTCCTATATGGTTTCCCCAGTTGGGCAATACTAATAGAATAGTAATTAATGCAATGAATTTCAGAT
>Frequency_16_QualityScore_FFHHHHHJJJJJJJJJJIIJIIJGHIIJJJJJJJJIJJJJJJJJJJIJGHIIJJJHIGIIIIIGGGGGFFFFFFEEEEEDEEEEEDEDDDDDDD_Mismatch_0_Sense_+_Library_PoolT
CTTGTTTTGGCTGACAGCAGCAGTGATCAAATGGGATCTCCTATATGGTTTCCCCAGTTGGGCAATACTAATAGAATAGTAATTAATGCAATGA
>Frequency_1_QualityScore_FFHHHHHJIJJIJIIJIIGIIIIHIIJJJJIIIIJGIJIJJJJJJJJJIIJJIJIJJIIIJHGHHHFFFFFFDEEEDCEDDEEEEDEDDDDDDD_Mismatch_0_Sense_+_Library_PoolC
CTTGTTTTGGCTGACAGCAGCAGTGATCAAATGGGATCTCCTATATGGTTTCCCCAGTTGGGCAATACTAATAGAATAGTAATTAATGCAATGA
>Frequency_16_QualityScore_EFGGHGHJHIIIJIHIJJJIIIIIIIIIIIJJJHIIJIIIIIIIIHIIHIIJIJIIJJFHIHIIIGGFGFFEEEDDDEEDDDDDCCCCDCEDEE_Mismatch_0_Sense_+_Library_PoolT
TGATGCTGATCTTGTTTTGGCTGACAGCAGCAGTGATCAAATGGGATCTCCTATATGGTTTCCCCAGTTGGGCAATACTAATAGAATAGTAATT
>Frequency_15_QualityScore_FFHHHHHJJJJJJIIJIIJHHIIIIJJJIIJIIIIJJJIJIJJJFHIIIJJIJHIIIIJIHHHHGGGGFDEFEEECEEEEEDEDDDDDDDDEDD_Mismatch_0_Sense_+_Library_PoolT
TTTTGGCTGACAGCAGCAGTGATCAAATGGGATCTCCTATATGGTTTCCCCAGTTGGGCAATACTAATAGAATAGTAATTAATGCAATGAATTT
>Frequency_2_QualityScore_EEFHGGGGGHFGHIIIGEGHICHIIIIIIIIIHGGIIIIIIIGIFHIIGIHIIEGGCGIIGGHHHGFGEAEFEEE@BDEECCDCBBCCDDCDEC_Mismatch_0_Sense_+_Library_PoolC
TTTTGGCTGACAGCAGCAGTGATCAAATGGGATCTCCTATATGGTTTCCCCAGTTGGGCAATACTAATAGAATAGTAATTAATGCAATGAATTT
>Frequency_15_QualityScore_FFEFGFGIHIIIIJIIIIIHIIIIIIIJIIJIHIJIIJJHHHHIIIHIIIJIIIIIIHHHHGGGDEEDEECDEDDDDCDCCCDCDCCCDD_Mismatch_0_Sense_+_Library_PoolT
AGTGGTCATTGAAGGGCTTATGCCTTTTTTTCCTTGCATCGATGATGCATCTTTAATAATAAAGTGGAGTTCTGCTCTGCTTTCAAAGCA
>Frequency_1_QualityScore_FFFHHHHIIJJJJJJJJJJJJJJJJJJJJJJJJJJJJJJJJIGIJJJJJJJIJJIJIIIIHHHHHFHFFFEDDCEDEEEDDDDDDDDDDD_Mismatch_0_Sense_+_Library_PoolC
AGTGGTCATTGAAGGGCTTATGCCTTTTTTTCCTTGCATCGATGATGCATCTTTAATAATAAAGTGGAGTTCTGCTCTGCTTTCAAAGCA
>Frequency_15_QualityScore_EFGEGGFHIIIIIIIIIIIIHIIJJIIJJIJJHHIJIIIJIJHIIIIJJIIHIIIGGIHHHGFGGDEEEAACCDDDDDDDCCDCDDCCCDDDBB_Mismatch_0_Sense_+_Library_PoolT
AAGTGGTCATTGAAGGGCTTATGCCTTTTTTTCCTTGCATCGATGATGCATCTTTAATAATAAAGTGGAGTTCTGCTCTGCTTTCAAAGCAGTG
>Frequency_15_QualityScore_FFHGGHGHIIIJIJIGIIGGHGHHIJIHIIIJIIIIJJIGHIIIIIIIHIIIIIIIHIHHGHHHHFGFFEEEEEEEDDDDEEDBCCCDDCBBAC_Mismatch_0_Sense_+_Library_PoolT
CTTCTGTATTTTCGGTTGTAGTATTTGATGCTGATCTTGTTTTGGCTGACAGCAGCAGTGATCAAATGGGATCTCCTATATGGTTTCCCCAGTT
>Frequency_1_QualityScore_FFHHGGFGHIJJIGJCGDEGGCHIIIBFHGJJJGJJIJJHHIJDHIGIGJJJIGIIIJCHECGCHHFEEBBCFEEECEEEDEDACDCDDD?@@C_Mismatch_0_Sense_+_Library_PoolC
CTTCTGTATTTTCGGTTGTAGTATTTGATGCTGATCTTGTTTTGGCTGACAGCAGCAGTGATCAAATGGGATCTCCTATATGGTTTCCCCAGTT
>Frequency_15_QualityScore_EFHGGEGIIHHHHIIIIIJJJIIIIHHIJIIHGIIIIIIIIIIJIIIIIIIIHHEFGGFCDEEEFEEEEDDDDDDDDCCC_Mismatch_0_Sense_+_Library_PoolT
GAAGGGCTTATGCCTTTTTTTCCTTGCATCGATGATGCATCTTTAATAATAAAGTGGAGTTCTGCTCTGCTTTCAAAGCA
>Frequency_15_QualityScore_EEHGGHGIIHIHHIIHHIJGHHIIHIHIHHIIIHGIIIIIIIIIIIIIIIIIIIIIIIIFGGGHHHGGECDDDCCBDDDDCCDCCCCDCDCDDD_Mismatch_0_Sense_+_Library_PoolT
TTGATGCTGATCTTGTTTTGGCTGACAGCAGCAGTGATCAAATGGGATCTCCTATATGGTTTCCCCAGTTGGGCAATACTAATAGAATAGTAAT
>Frequency_15_QualityScore_DEGGGEGHHHHIGHHIIIHDGGGHGHGFHIHHHIGIIHFFGFFEGHHHHGHHDGGFFGFGHGFHGDGGHFFHFECEFFEDDACCCDCDDDCCCC_Mismatch_0_Sense_+_Library_PoolT
TCTCCTATATGGTTTCCCCAGTTGGGCAATACTAATAGAATAGTAATTAATGCAATGAATTTCAGATTCATTGTTCTTATGTATGCTCTATGAT
>Frequency_1_QualityScore_FFHHHHHJJJJJHGIJJJJEIIJJJJJJIIJJJJJJJJJJJJJHIJJJIJIJIIIIJJIJJJJJJIJJJGIJHHHHHHHFFFFFFFDEEEEEEE_Mismatch_0_Sense_+_Library_PoolC
TCTCCTATATGGTTTCCCCAGTTGGGCAATACTAATAGAATAGTAATTAATGCAATGAATTTCAGATTCATTGTTCTTATGTATGCTCTATGAT
>Frequency_15_QualityScore_FFEFGHGIIIIIIIIIHIHIHIIIIJIJHIIIIIIIHHGHIHIHHHIIIIIFHHFGGGGGGDFFFEDDECDCCDDDDCDDDDACCCDCBCBDDC_Mismatch_0_Sense_+_Library_PoolT
GGTCATTGAAGGGCTTATGCCTTTTTTTCCTTGCATCGATGATGCATCTTTAATAATAAAGTGGAGTTCTGCTCTGCTTTCAAAGCAGTGTTAG
>Frequency_15_QualityScore_FFHHHHHJJIJJJJJJIJIJJJHIJIJJJIJIJJJJJJIJJJJJIJJJIIIIIHIIIJJJJJIJIJJIHFHHHHHGGGFFFFFEEEEEDDEEEE_Mismatch_0_Sense_+_Library_PoolT
TCAAATGGGATCTCCTATATGGTTTCCCCAGTTGGGCAATACTAATAGAATAGTAATTAATGCAATGAATTTCAGATTCATTGTTCTTATGTAT
>Frequency_1_QualityScore_FDFHFHGIIGIIIGIIGH@HIIIIIDFHGBHIIIIIGIBHHHHGGFFG?DF>FHHGFH@FHICCGHGBC@EHHCEEHHHFFFFFDFECCEEFEE_Mismatch_0_Sense_+_Library_PoolC
TCAAATGGGATCTCCTATATGGTTTCCCCAGTTGGGCAATACTAATAGAATAGTAATTAATGCAATGAATTTCAGATTCATTGTTCTTATGTAT
>Frequency_14_QualityScore_EEGHGHGIJJIIIIIIHGHHIIIIIIDGIHIIHIIIJJIJJIIIIIIIIIGIIIIIJIIIHGHGGGGFEEDEEEEEDDDDCCCCCCDCDDDEED_Mismatch_0_Sense_+_Library_PoolT
TGCACAGAAAGCTTCTGTATTTTCGGTTGTAGTATTTGATGCTGATCTTGTTTTGGCTGACAGCAGCAGTGATCAAATGGGATCTCCTATATGG
>Frequency_14_QualityScore_EEGHHHGIIJIJIIIJJJHIIJIIIIIIIIIIIIIIIGIHIIIIIIIIIHHIIIIIHIIIHIDFGHGHHEDEFECDEDCDDDDCCCDDCCCDCB_Mismatch_0_Sense_+_Library_PoolT
TATTTGATGCTGATCTTGTTTTGGCTGACAGCAGCAGTGATCAAATGGGATCTCCTATATGGTTTCCCCAGTTGGGCAATACTAATAGAATAGT
>Frequency_14_QualityScore_EEEEGFGIIGHIIHHHHGHHGGFFGIHGFDGGHIGFHGFGFEEFEGGFHGHHIFFHFGGGGFFDCCDDCBCCDDDCCCBCCCBB>ABCCBCDCC_Mismatch_0_Sense_+_Library_PoolT
CTGATCTTGTTTTGGCTGACAGCAGCAGTGATCAAATGGGATCTCCTATATGGTTTCCCCAGTTGGGCAATACTAATAGAATAGTAATTAATGC
>Frequency_14_QualityScore_EFFGHHHJJIIGHIHHIHIIIIIGHIIJJIIIIIJGIIJIIJIIIIIIIIIJIIHIIIIIIHHHGGGGFBEEEEEEEDDACBCCCCCCBCCCCC_Mismatch_0_Sense_+_Library_PoolT
TGTATTTTCGGTTGTAGTATTTGATGCTGATCTTGTTTTGGCTGACAGCAGCAGTGATCAAATGGGATCTCCTATATGGTTTCCCCAGTTGGGC
>Frequency_1_QualityScore_FFHHHHHJJJJGIJGIHIIJJJJHIJJJJJJJIJJHJJJJIJJJIIJJJJIJJJIJHHHHEHFFFFFFDCEEEEDDEFDCDDDDDDDDDDDCDD_Mismatch_0_Sense_+_Library_PoolC
TGTATTTTCGGTTGTAGTATTTGATGCTGATCTTGTTTTGGCTGACAGCAGCAGTGATCAAATGGGATCTCCTATATGGTTTCCCCAGTTGGGC
>Frequency_14_QualityScore_EFHGHGHJJJJJIJJJIJIJJJJJJJGHIIJJJJJFHIHHIHHIIIIHIIIIIGIHIIIGHIIHHHHGFEFFEEEEDDDDDEEECCCBCCCDCC_Mismatch_0_Sense_+_Library_PoolT
AAGATTTTCTGCACAGAAAGCTTCTGTATTTTCGGTTGTAGTATTTGATGCTGATCTTGTTTTGGCTGACAGCAGCAGTGATCAAATGGGATCT
>Frequency_14_QualityScore_FFHHGGGIIJJJIJHHHIJJIJIGHIGIIHIIJJIIJJJIJIIIJJJHIIIHIIJIHIIJIIIHGHGGFDEEEEEEEEDDDDDDDCDDEECACC_Mismatch_0_Sense_+_Library_PoolT
ACAGAAAGCTTCTGTATTTTCGGTTGTAGTATTTGATGCTGATCTTGTTTTGGCTGACAGCAGCAGTGATCAAATGGGATCTCCTATATGGTTT
>Frequency_1_QualityScore_DDH>FHD9A<CB<<3A<?<?A<?<:::C?1?D>?BGCD>??GBDFEH9BFB9@=C@FHIF?HGCHA?;AC?@DEC>66;;;>>>>A@CCC:,:?_Mismatch_0_Sense_+_Library_PoolC
ACAGAAAGCTTCTGTATTTTCGGTTGTAGTATTTGATGCTGATCTTGTTTTGGCTGACAGCAGCAGTGATCAAATGGGATCTCCTATATGGTTT
>Frequency_14_QualityScore_FFHGHHHJJIJJIJJJJIJJJJJJIJIIJJJJJJHHIIJJIIJJJJJIIIIIIIIIIFGHGGEFFFFEFEEEEEEDEDCCDDDDBCBDCDCDDD_Mismatch_0_Sense_+_Library_PoolT
ATTGAAGGGCTTATGCCTTTTTTTCCTTGCATCGATGATGCATCTTTAATAATAAAGTGGAGTTCTGCTCTGCTTTCAAAGCAGTGTTAGTGTC
>Frequency_14_QualityScore_FFHHHHHIJIIJJJJIJJJJJJJJIJIIJJJHIJIJJJJJIJJJJIIIJJJJIHIJIJJJJIIIIIIJJJIIJJIIIHHHHGGGFFFFEECDBD_Mismatch_0_Sense_+_Library_PoolT
TTTCCCCAGTTGGGCAATACTAATAGAATAGTAATTAATGCAATGAATTTCAGATTCATTGTTCTTATGTATGCTCTATGATACCATCCAAGTG
>Frequency_14_QualityScore_EEGHHHHIGGIIJJJJJGHIFFHGGIHIIHIJIIIIIIIHIGHIIHHHIIIIIIIIIIHHFGGHHGFFGFFEDEDDDDDDDDEEC>BBBCCCCB_Mismatch_0_Sense_+_Library_PoolT
AGCTTCTGTATTTTCGGTTGTAGTATTTGATGCTGATCTTGTTTTGGCTGACAGCAGCAGTGATCAAATGGGATCTCCTATATGGTTTCCCCAG
>Frequency_14_QualityScore_FFGGGEEIHHHHHGHIHIIIJIIGHGGHHFHHHGFHIIGFGHIHIIGHIHGIIHFGDGGEFCEFGDDEECDDDDDBBBCCCC_Mismatch_0_Sense_+_Library_PoolT
TTGAAGGGCTTATGCCTTTTTTTCCTTGCATCGATGATGCATCTTTAATAATAAAGTGGAGTTCTGCTCTGCTTTCAAAGCA
>Frequency_14_QualityScore_EFHGGGGIIJIIIHIHIIIIIJIIIIIIIIIJIIIIIIHIHIIIIIIIIIGHHIIIFHHIIIGGHHHHGEFEFFFEEEECCDDEDDCBABCACC_Mismatch_0_Sense_+_Library_PoolT
AGATATTTTTTAAATGCATGTTCATAGATCTAAATGCAAAAGCTACTTACAGGAAGATTTTCTGCACAGAAAGCTTCTGTATTTTCGGTTGTAG
>Frequency_14_QualityScore_FFGHHGGIIIIIJIIIIIIIJIIHHIJIHIIJJJJJIIIIIIIIHIIIIIIHHIIIIGHIIIJJIIIGFEHIIIGFCEEDDDDDEEEEDDDCCD_Mismatch_0_Sense_+_Library_PoolT
AATGCATGTTCATAGATCTAAATGCAAAAGCTACTTACAGGAAGATTTTCTGCACAGAAAGCTTCTGTATTTTCGGTTGTAGTATTTGATGCTG
>Frequency_14_QualityScore_FFHHHHHJJJJJIJJJJJJIIIJJJJJJIIIJIIIJJJJJJJHHIJJJJJJGHIHIIHHHIIIHHIHHGGGGGFFCEEEDDEDDCDDDDDDDDD_Mismatch_0_Sense_+_Library_PoolT
AAAAGCTACTTACAGGAAGATTTTCTGCACAGAAAGCTTCTGTATTTTCGGTTGTAGTATTTGATGCTGATCTTGTTTTGGCTGACAGCAGCAG
>Frequency_14_QualityScore_EFHHHHHJIIIIIJJJJJJJJIHIIIJJJJJHHIHIIHIIIIIIJIIIIIIIJIIGHHIHHIIHGGFFGEEEEDDDDEDEDDCCCCCCCCDDCC_Mismatch_0_Sense_+_Library_PoolT
TTTTCTGCACAGAAAGCTTCTGTATTTTCGGTTGTAGTATTTGATGCTGATCTTGTTTTGGCTGACAGCAGCAGTGATCAAATGGGATCTCCTA
>Frequency_1_QualityScore_DDFFFFFB4CH@HID@GHGDGGHHCHGIHIB:CFHGGBFDBGG@FFHBC@GHGIIHIIIIEGIGG37AA7=B;;@DCCAC>>>>C?=A5@:A@:_Mismatch_0_Sense_+_Library_PoolC
TTTTCTGCACAGAAAGCTTCTGTATTTTCGGTTGTAGTATTTGATGCTGATCTTGTTTTGGCTGACAGCAGCAGTGATCAAATGGGATCTCCTA
>Frequency_14_QualityScore_FEHHGGGIIIIIIJHIIHFIGGHIIIGGHGGGHHHIHIHGHIHGHGIGIGHHGHDFHIIHGHHGEFEFFEEEDED_Mismatch_0_Sense_+_Library_PoolT
GCTTATGCCTTTTTTTCCTTGCATCGATGATGCATCTTTAATAATAAAGTGGAGTTCTGCTCTGCTTTCAAAGCA
>Frequency_1_QualityScore_FFHHGHHIIJJJJJJJIJGIJJGIJIGHIIJIJJJJJJIGHIIIIJJJJGHJIHGHHHHHHHFFFFFFEEDEEED_Mismatch_0_Sense_+_Library_PoolC
GCTTATGCCTTTTTTTCCTTGCATCGATGATGCATCTTTAATAATAAAGTGGAGTTCTGCTCTGCTTTCAAAGCA
>Frequency_13_QualityScore_EFHFHGHIIIIIJJJIIIIIJJIIJJJJJIIJJIJIIIHHHIIIIJIIIIIJHIIHHHHHGHDFGFFDDBDEEDDDDDDDDDDCCCDDDBCCDC_Mismatch_0_Sense_+_Library_PoolT
TGGTCATTGAAGGGCTTATGCCTTTTTTTCCTTGCATCGATGATGCATCTTTAATAATAAAGTGGAGTTCTGCTCTGCTTTCAAAGCAGTGTTA
>Frequency_13_QualityScore_FFHHFGGIIHGIIIHIIIIIIIIGGGIIIFGHIHIIHHHIIHHIIHIIHIIIIIEGHGHIIEGFGFEFFDBDEEDDCDCDCDCCC@CDDEDCDC_Mismatch_0_Sense_+_Library_PoolT
GCTGATCTTGTTTTGGCTGACAGCAGCAGTGATCAAATGGGATCTCCTATATGGTTTCCCCAGTTGGGCAATACTAATAGAATAGTAATTAATG
>Frequency_13_QualityScore_EFFGHGHHIIIIIIIIIIIIJIIIHFHHIIIIIIGIIHHIHHIJIIHHHIIIHHIIIIFHIIGGGGGGFFDDEEEDCBDDDDDBBCBDCCCABC_Mismatch_0_Sense_+_Library_PoolT
AGATTTTCTGCACAGAAAGCTTCTGTATTTTCGGTTGTAGTATTTGATGCTGATCTTGTTTTGGCTGACAGCAGCAGTGATCAAATGGGATCTC
>Frequency_1_QualityScore_FFDADFFGEHAGDCHGEHDFECH499FGHBGB@DCGA@ACF<BDGGHEGGIBBFHCCA@@D@FBGEHHHCHFFDFFC;>A@DDDACC@ACD?CA_Mismatch_0_Sense_+_Library_PoolC
AGATTTTCTGCACAGAAAGCTTCTGTATTTTCGGTTGTAGTATTTGATGCTGATCTTGTTTTGGCTGACAGCAGCAGTGATCAAATGGGATCTC
>Frequency_13_QualityScore_EFHHHHHJJIJIIIIIIIIJJJJJHIIIIIIJIIHIIIIIJIIIJJJHHIHHHHIIJEGGEGDEFFFFFEEEEEEEEDDCCDC_Mismatch_0_Sense_+_Library_PoolT
ATTGAAGGGCTTATGCCTTTTTTTCCTTGCATCGATGATGCATCTTTAATAATAAAGTGGAGTTCTGCTCTGCTTTCAAAGCA
>Frequency_3_QualityScore_DDEFGFGIJJJIJIJIHGIHIIHHHIIEIIHHIIDEIIGHIGFGHGHEBFBCCDDGGFGEAE@DCDECCDBCACBDDA:<@AB_Mismatch_0_Sense_+_Library_PoolC
ATTGAAGGGCTTATGCCTTTTTTTCCTTGCATCGATGATGCATCTTTAATAATAAAGTGGAGTTCTGCTCTGCTTTCAAAGCA
>Frequency_13_QualityScore_FFHHHHHIJJIJJJJIJJJIIIIHIHIIIJIJIIJJJIJIIJIIJJJJIJGHIIIIIHIHIHIIHHFGFCEFFFFEEDEDDDEEEEEDEDDDDD_Mismatch_0_Sense_+_Library_PoolT
ATCTTGTTTTGGCTGACAGCAGCAGTGATCAAATGGGATCTCCTATATGGTTTCCCCAGTTGGGCAATACTAATAGAATAGTAATTAATGCAAT
>Frequency_1_QualityScore_FFHHHHHIJJJJJJJJJJJIIGIIJHIJIJJJJJJJJJJJJJJJJJJJJJIJJJJJJJJJJJJHHHFFFBEFFEDDEEEDDDDDFEDDDDDDDA_Mismatch_0_Sense_+_Library_PoolC
ATCTTGTTTTGGCTGACAGCAGCAGTGATCAAATGGGATCTCCTATATGGTTTCCCCAGTTGGGCAATACTAATAGAATAGTAATTAATGCAAT
>Frequency_13_QualityScore_FFGHDGGEGHIIIIJJIJIIJHIIIIIIJJIJJIJIIIIJJIIIIIIIIIIIIIIIGHIHHHHGFGEFEEDCDDEEEDDDDCCDDDDDDCDDDB_Mismatch_0_Sense_+_Library_PoolT
CAAGTGGTCATTGAAGGGCTTATGCCTTTTTTTCCTTGCATCGATGATGCATCTTTAATAATAAAGTGGAGTTCTGCTCTGCTTTCAAAGCAGT
>Frequency_13_QualityScore_EFHHHHHJJJIJJIIJJJIJJJJJJJHIIJJIJJIIIIJJIIJJJIIJIIJIIIIHIIIFHHFGDFFFFEEFEEEDDDDDCDDDD_Mismatch_0_Sense_+_Library_PoolT
TCATTGAAGGGCTTATGCCTTTTTTTCCTTGCATCGATGATGCATCTTTAATAATAAAGTGGAGTTCTGCTCTGCTTTCAAAGCA
>Frequency_1_QualityScore_DDFFHHHJHIJIGGGJJJJIJJIGIIGIIJIIIJJIGGIIIJJJJJIIIHIHEHHFHHHEEFFFFDEEECEDCCCCDDDDDDDDD_Mismatch_0_Sense_+_Library_PoolC
TCATTGAAGGGCTTATGCCTTTTTTTCCTTGCATCGATGATGCATCTTTAATAATAAAGTGGAGTTCTGCTCTGCTTTCAAAGCA
>Frequency_13_QualityScore_FFHFHGGIIGIIIJJHIJIJJIJIIJIHIJJIIIJJIJIJIIJJIIIIIJJJJIIJIJHHHHHGHGGGFEEBEEDEEECCCCDDCCCCDDDDDC_Mismatch_0_Sense_+_Library_PoolT
CGGTTGTAGTATTTGATGCTGATCTTGTTTTGGCTGACAGCAGCAGTGATCAAATGGGATCTCCTATATGGTTTCCCCAGTTGGGCAATACTAA
>Frequency_13_QualityScore_FFHHHHGJJIIJGHIIJJIJJJJJGIJJJJJJJJJJIGHIJJJJIIIIIJJIIIHIIJIIIIIIHIHHFFGGGGFFFFEEEEEDEEDDEDDDDD_Mismatch_0_Sense_+_Library_PoolT
TGACAGCAGCAGTGATCAAATGGGATCTCCTATATGGTTTCCCCAGTTGGGCAATACTAATAGAATAGTAATTAATGCAATGAATTTCAGATTC
>Frequency_1_QualityScore_FFHHHHHJJIJJIJJJJJJJJJJJJIJIJJJJJJJJJHIIJJJJJJHHHIJJJJJJJJJJJJJIJJJI?AHHGHHFFFFFFFEEEEDEEDDDCD_Mismatch_0_Sense_+_Library_PoolC
TGACAGCAGCAGTGATCAAATGGGATCTCCTATATGGTTTCCCCAGTTGGGCAATACTAATAGAATAGTAATTAATGCAATGAATTTCAGATTC
>Frequency_13_QualityScore_FFHGHFGIIIIIIHHIIIIIHGHIIIIIIGHIHHIFHHIIHHHIHIIHIIIIIFFHHHGIHHHGHFFGFDEEDEEEDDDDCDCCCCBCBCCCCC_Mismatch_0_Sense_+_Library_PoolT
TTCTGCACAGAAAGCTTCTGTATTTTCGGTTGTAGTATTTGATGCTGATCTTGTTTTGGCTGACAGCAGCAGTGATCAAATGGGATCTCCTATA
>Frequency_13_QualityScore_FFHGGHFHIIJHHIIIJIIIIIIIHIJJHIIJJIIIIIIJIHIHIIIIIHGHIHIGHHHIIIHIIIHIDBEFFGGEEDEEDCDDCDDDDCCDDB_Mismatch_0_Sense_+_Library_PoolT
TTGTAGTATTTGATGCTGATCTTGTTTTGGCTGACAGCAGCAGTGATCAAATGGGATCTCCTATATGGTTTCCCCAGTTGGGCAATACTAATAG
>Frequency_13_QualityScore_FFHGGHHIIIIIJIJJJJGHIGIIIIIEGIGIIHHIIIIHIIIJJIIIJJJGHIIIIIJIHHIHGGFFFDEEEEEEEDDCDCCDCDDDDDDDDE_Mismatch_0_Sense_+_Library_PoolT
CTGCACAGAAAGCTTCTGTATTTTCGGTTGTAGTATTTGATGCTGATCTTGTTTTGGCTGACAGCAGCAGTGATCAAATGGGATCTCCTATATG
>Frequency_1_QualityScore_FFGHHHHJJJJJJJIJJIIIGJJJJJJFHJIIJIIIJJJJJIJJJIIGIIJIJIIJGIJHGHHFFEFFEACCEEEEDDDDDDDDBDCDDDDDEE_Mismatch_0_Sense_+_Library_PoolC
CTGCACAGAAAGCTTCTGTATTTTCGGTTGTAGTATTTGATGCTGATCTTGTTTTGGCTGACAGCAGCAGTGATCAAATGGGATCTCCTATATG
>Frequency_13_QualityScore_EEGHGGGFFGHIIHHIEHGDEEDDGHIHFGFHIIGIIJIHGHHIIHIHIGHHHGGHHHIFFEFFEFFEDCBBBCCBCDDDDDDD?BBBACCBA@_Mismatch_0_Sense_+_Library_PoolT
GCTTCTGTATTTTCGGTTGTAGTATTTGATGCTGATCTTGTTTTGGCTGACAGCAGCAGTGATCAAATGGGATCTCCTATATGGTTTCCCCAGT
>Frequency_13_QualityScore_FBGGFGGIIIIJIIIHIIIIIHIIIIIJIIIIIIIHIIHIHIHIIIIIIIHIHHHHGGHGGFGEFEEECACEDDDDDDBCCCDCCCDCC_Mismatch_0_Sense_+_Library_PoolT
GTGGTCATTGAAGGGCTTATGCCTTTTTTTCCTTGCATCGATGATGCATCTTTAATAATAAAGTGGAGTTCTGCTCTGCTTTCAAAGCA
>Frequency_12_QualityScore_EEGHHGGIIIIIIIIIIJIIIJJJJJHHIIIHJIIJHHIIIIIIIIIIIIIIHIHHHHIGGFEGDDFEEDDEEEDDDDDDDDCDDDBBBCCCBC_Mismatch_0_Sense_+_Library_PoolT
TCATTGAAGGGCTTATGCCTTTTTTTCCTTGCATCGATGATGCATCTTTAATAATAAAGTGGAGTTCTGCTCTGCTTTCAAAGCAGTGTTAGTG
>Frequency_12_QualityScore_FFHHHHHJJIIJJIIJIJIIJJHHIIIJJIIJFGIGIGHIJIJJJJJIIJJIIIJIJIIGHHIIIHHHIHIIHHHHHHHGCEEFFFEEDECDDB_Mismatch_0_Sense_+_Library_PoolT
CTTGCATCGATGATGCATCTTTAATAATAAAGTGGAGTTCTGCTCTGCTTTCAAAGCAGTGTTAGTGTCAAACAATACAGTTTCCAAGCTATGT
>Frequency_12_QualityScore_FEHHGGGIIIIIIIIIIIIJJIIGHIIIIIHIFGIHIIHIIIIIIIJIIIIIIIIIEGGIIGIHIHHGGGFEEEECDDEEDDDDCCCCCCCBCD_Mismatch_0_Sense_+_Library_PoolT
ATTTTCTGCACAGAAAGCTTCTGTATTTTCGGTTGTAGTATTTGATGCTGATCTTGTTTTGGCTGACAGCAGCAGTGATCAAATGGGATCTCCT
>Frequency_1_QualityScore_FFHHHHHJJJJJIHJJIIJJJIJHIIIJJJJJHIIHIIIIIJJJJIJJIJJJJJJJHIJJJJIJJJHHHHHFFFFCEEDEEEDDDDDDDDCDDD_Mismatch_0_Sense_+_Library_PoolC
ATTTTCTGCACAGAAAGCTTCTGTATTTTCGGTTGTAGTATTTGATGCTGATCTTGTTTTGGCTGACAGCAGCAGTGATCAAATGGGATCTCCT
>Frequency_12_QualityScore_EFFGHHHIIIIJIIJIIIIIHIIJIIIJJJJIJIJJJJJHIJJJIIJIIIIIIIIIIIIIIIIIEGGIIGFFGEEEEDDDCDDDDDDCCDDDDD_Mismatch_0_Sense_+_Library_PoolT
AGTATTTGATGCTGATCTTGTTTTGGCTGACAGCAGCAGTGATCAAATGGGATCTCCTATATGGTTTCCCCAGTTGGGCAATACTAATAGAATA
>Frequency_1_QualityScore_FFHGHGDGHIIIJGBHDJIIHIJJIJGIIIJJJ?GGEEHIJ@HHAD@?FGHHDCEHGHHGIIJIGHIIECCHF?DDEBEC=CACCCDDDDCCCD_Mismatch_0_Sense_+_Library_PoolC
AGTATTTGATGCTGATCTTGTTTTGGCTGACAGCAGCAGTGATCAAATGGGATCTCCTATATGGTTTCCCCAGTTGGGCAATACTAATAGAATA
>Frequency_12_QualityScore_EFHGGGGIIIHIJIHHHIIIIIHIGIJGIIIIIIIIIHIIIHGGHGFHIIIIHHHHIGFGGFGFFFEEEDDDEDDDCDEEEDCCBCDDDDDDCC_Mismatch_0_Sense_+_Library_PoolT
GCACATTCCTATTGTGGGGAAATTCACCCTTCCTCTCTCCAAGAAGGGCACTTTCAAGATGCCTACTTTGTCAGATATTTTTTAAATGCATGTT
>Frequency_12_QualityScore_FFHGHGGGHIGHIHHIIIJHIIJIJJIIJJIHIIJIIJJJIIIIIJIIIJGIIIIHIGIIIIGGGGGFFEEEFEE@CECEDDCCCCBCCDCBCC_Mismatch_0_Sense_+_Library_PoolT
TTTTCGGTTGTAGTATTTGATGCTGATCTTGTTTTGGCTGACAGCAGCAGTGATCAAATGGGATCTCCTATATGGTTTCCCCAGTTGGGCAATA
>Frequency_12_QualityScore_FFHHHHHJJJJJJJIJJIIJIJGIIIJJJIIIJJIIJJJJJJJIJJJGIIJJJJHIHIIIIIHGGHGGFFEEFDEEEEEEEEEEDEDCCDDDDD_Mismatch_0_Sense_+_Library_PoolT
TTGTTTTGGCTGACAGCAGCAGTGATCAAATGGGATCTCCTATATGGTTTCCCCAGTTGGGCAATACTAATAGAATAGTAATTAATGCAATGAA
>Frequency_1_QualityScore_FFHFFHHIIJJIJJIJGFIFIIIJIJIIHIJJIJGIJIGJIGIJIIJHIIJJGJDGIIIIJIJHFFHHDDEFFDFEAC@CEEEEDECDCDDDCD_Mismatch_0_Sense_+_Library_PoolC
TTGTTTTGGCTGACAGCAGCAGTGATCAAATGGGATCTCCTATATGGTTTCCCCAGTTGGGCAATACTAATAGAATAGTAATTAATGCAATGAA
>Frequency_12_QualityScore_FFHHGHHHIIIIIIIIHHIIHIIIHHGIIIIIIHHIIJIIIIGHIIIIIHIEHIGIHHFHGHGGGFFEEDCEEEEDDDDDDDCDEEEDDEDCCC_Mismatch_0_Sense_+_Library_PoolT
GATCTTGTTTTGGCTGACAGCAGCAGTGATCAAATGGGATCTCCTATATGGTTTCCCCAGTTGGGCAATACTAATAGAATAGTAATTAATGCAA
>Frequency_12_QualityScore_EEGHGGGGHIIJHHGHHIHHHFIIIGHIIIIHIIIIJGHIHIIIGHIIGHIIHIGIIHHHGIHHHHGHGEFEFDEEECADCCBCCCCDCCCCCC_Mismatch_0_Sense_+_Library_PoolT
GTTGTAGTATTTGATGCTGATCTTGTTTTGGCTGACAGCAGCAGTGATCAAATGGGATCTCCTATATGGTTTCCCCAGTTGGGCAATACTAATA
>Frequency_12_QualityScore_EEGGHGGIIHIIHHIHHGHFGFGGGGFIHHIGHHIIIIHIGFFGEEFDGHHIGHHIHGGFGGGFEFEE_Mismatch_0_Sense_+_Library_PoolT
CCTTTTTTTCCTTGCATCGATGATGCATCTTTAATAATAAAGTGGAGTTCTGCTCTGCTTTCAAAGCA
>Frequency_12_QualityScore_FEHHHGHJJJIIIHIIIJJJIJJJJJCGIJJJJIJHIIIJJIIHIJIJIIIIIHIIIGIHHIIIHHIIIFHGFFGFFFEEEEEEEEDCCDEDCD_Mismatch_0_Sense_+_Library_PoolT
GTGATCAAATGGGATCTCCTATATGGTTTCCCCAGTTGGGCAATACTAATAGAATAGTAATTAATGCAATGAATTTCAGATTCATTGTTCTTAT
>Frequency_11_QualityScore_FFHGHGHJJJJIJIJGHIIIIJJJGHIFHIHHIIJIHIIIJJIIIHIJGHHIHHIIIHHIHGGGGGGCEDDEEDDDDDCCCBCDCDCCCEED>B_Mismatch_0_Sense_+_Library_PoolT
CACAGAAAGCTTCTGTATTTTCGGTTGTAGTATTTGATGCTGATCTTGTTTTGGCTGACAGCAGCAGTGATCAAATGGGATCTCCTATATGGTT
>Frequency_1_QualityScore_FFHHHHHJJJJJIJJHHJJJJJJJGIJHJJIIIJJJJJIJJJIJJJJJFHIJIIJJJIIJJIJHGHHHFDEFFFED@CBCDDDDCDCCDEED@C_Mismatch_0_Sense_+_Library_PoolC
CACAGAAAGCTTCTGTATTTTCGGTTGTAGTATTTGATGCTGATCTTGTTTTGGCTGACAGCAGCAGTGATCAAATGGGATCTCCTATATGGTT
>Frequency_11_QualityScore_EFGGHGGIHGIGEGGGHHIHGHIHGHHIIIIIGFGIIIIIIHHHIHGIHHIGGHFHGHFFGFHDFFFEFCDEEEDC@BBDDCCCBABCCBBBAB_Mismatch_0_Sense_+_Library_PoolT
ATTTTCGGTTGTAGTATTTGATGCTGATCTTGTTTTGGCTGACAGCAGCAGTGATCAAATGGGATCTCCTATATGGTTTCCCCAGTTGGGCAAT
>Frequency_11_QualityScore_EDEGFHGIIIIIIHHHIIIHIIJIHIIHIIIIIIHIIIGHHIGHIIIIIIHGIHIHIHIHIHIFGIGGFCEFEFECBDDCDCDDCCDCCCCCCD_Mismatch_0_Sense_+_Library_PoolT
GTATTTGATGCTGATCTTGTTTTGGCTGACAGCAGCAGTGATCAAATGGGATCTCCTATATGGTTTCCCCAGTTGGGCAATACTAATAGAATAG
>Frequency_11_QualityScore_FFHGGGHJIIIIJIJJIIIIJIIHIIIIIIJJIIIIJJHHHHIHIFHHIIIHIIIHIHIIIFGGGHHIIGEDEDEEDDEEEEDDDCDDDDCDCD_Mismatch_0_Sense_+_Library_PoolT
TGTTCATAGATCTAAATGCAAAAGCTACTTACAGGAAGATTTTCTGCACAGAAAGCTTCTGTATTTTCGGTTGTAGTATTTGATGCTGATCTTG
>Frequency_11_QualityScore_EEFHGGHIJIJIHIHIIIIHIIHIIIIJJJJIJJIIIIHIIHGIIHHHHIIIHIIIIGHIHIIIHHDFFEEECDEEEEFEDDDDDBCCBC=ABC_Mismatch_0_Sense_+_Library_PoolT
CATAGATCTAAATGCAAAAGCTACTTACAGGAAGATTTTCTGCACAGAAAGCTTCTGTATTTTCGGTTGTAGTATTTGATGCTGATCTTGTTTT
>Frequency_1_QualityScore_FFHHHGHJJJJJHIJJJJJJJJJJIJJIJJJJJIJJJJJJJJJJIJJHIJJJIJIJJIIJJJJIJJHHHHFFDDFFFFEEEEEEEDDEDDCDDD_Mismatch_0_Sense_+_Library_PoolC
CATAGATCTAAATGCAAAAGCTACTTACAGGAAGATTTTCTGCACAGAAAGCTTCTGTATTTTCGGTTGTAGTATTTGATGCTGATCTTGTTTT
>Frequency_11_QualityScore_FDFGFEGIIGIIHIGIIIIJIIIIJIIIJJIIIJIJJJIIIIIIIIIJIJIIIIIIIHHGFFFDEFEECACEEDDDDDDDDDDDCCDDDCABBD_Mismatch_0_Sense_+_Library_PoolT
GTGGTCATTGAAGGGCTTATGCCTTTTTTTCCTTGCATCGATGATGCATCTTTAATAATAAAGTGGAGTTCTGCTCTGCTTTCAAAGCAGTGTT
>Frequency_11_QualityScore_FFHHFGGHHHIGHHIIHHIIIJIIIHIIIGGGHIIFGFGHIHHIGIIHGHHHGHIHHHEGGFGFEDEEECCDDDDDDDDBCBCCDBBBDCCACC_Mismatch_0_Sense_+_Library_PoolT
CATTGAAGGGCTTATGCCTTTTTTTCCTTGCATCGATGATGCATCTTTAATAATAAAGTGGAGTTCTGCTCTGCTTTCAAAGCAGTGTTAGTGT
>Frequency_1_QualityScore_FDHHFHGGDIIIGDDHHBBBEHFHIDGFHGEGIIIIIGE>GHIIG<FG=FHIGEGGAH@>EEH7@DEEEDFECECECCDCDCDDC:@>CCACDC_Mismatch_0_Sense_+_Library_PoolC
CATTGAAGGGCTTATGCCTTTTTTTCCTTGCATCGATGATGCATCTTTAATAATAAAGTGGAGTTCTGCTCTGCTTTCAAAGCAGTGTTAGTGT
>Frequency_11_QualityScore_DEGFGHHJJIIJJIJIJJJJJHIIIHIJJJIIJIIIIJJIHHIIIIIIIIIIIGGIHIIIIIIHIEHHGFEEEEDEEDBDDBCDDDDDDDCCCC_Mismatch_0_Sense_+_Library_PoolT
TAGTATTTGATGCTGATCTTGTTTTGGCTGACAGCAGCAGTGATCAAATGGGATCTCCTATATGGTTTCCCCAGTTGGGCAATACTAATAGAAT
>Frequency_11_QualityScore_EEFGGFGHHGGFGFFGIFHGHIHEFHFGHGFFGFGHDFCFGHHHHHHHFGHHHGGGGHG_Mismatch_0_Sense_+_Library_PoolT
CCTTGCATCGATGATGCATCTTTAATAATAAAGTGGAGTTCTGCTCTGCTTTCAAAGCA
>Frequency_1_QualityScore_DAHHHHGIIIFHID<DAHH9?BAEBFFHII>FH9:?9BGGGIB<BAGECEGFE8=8B@F_Mismatch_0_Sense_+_Library_PoolC
CCTTGCATCGATGATGCATCTTTAATAATAAAGTGGAGTTCTGCTCTGCTTTCAAAGCA
>Frequency_11_QualityScore_DEHHHHGHIFHIGIIIJIGIHIIIFHIIIJHIIIHHIIIHIIIJIIIIIGIIIIIIGHIHIGFGFGFFFDEEEEADDCDDCBCCCCCCCCBDCD_Mismatch_0_Sense_+_Library_PoolT
TTTCGGTTGTAGTATTTGATGCTGATCTTGTTTTGGCTGACAGCAGCAGTGATCAAATGGGATCTCCTATATGGTTTCCCCAGTTGGGCAATAC
>Frequency_1_QualityScore_EFFDDFFGEF:CEFFHICEHHGFEGGIGIIIIIIIG<DE@GBFECHCFHHIDHGEAGGCIIH>AAHEEA?CBBC@BE6;;>@?>C@ABB9<?C>_Mismatch_0_Sense_+_Library_PoolC
TTTCGGTTGTAGTATTTGATGCTGATCTTGTTTTGGCTGACAGCAGCAGTGATCAAATGGGATCTCCTATATGGTTTCCCCAGTTGGGCAATAC
>Frequency_11_QualityScore_FFGHHGHIJIIJIHIGHHIIJIIJJJIGIIJIIJIIIIIIFHIIIJJHIHIIHGHHGGGHHGFGFFFFFDEDEEEEEDEDDDDDDDDEEDDEDD_Mismatch_0_Sense_+_Library_PoolT
GGCTGACAGCAGCAGTGATCAAATGGGATCTCCTATATGGTTTCCCCAGTTGGGCAATACTAATAGAATAGTAATTAATGCAATGAATTTCAGA
>Frequency_1_QualityScore_FFGHHHHJGIIIFIIHFHIIIJJIGGGGJIJJJJJJJJIJGIJIIIJJJHHIJIJIGIJJJJJJJHFGHHHBDFFFFFFEEEEEEDCDDDDECD_Mismatch_0_Sense_+_Library_PoolC
GGCTGACAGCAGCAGTGATCAAATGGGATCTCCTATATGGTTTCCCCAGTTGGGCAATACTAATAGAATAGTAATTAATGCAATGAATTTCAGA
>Frequency_11_QualityScore_FFGHHHHJJIIIJJJJJJJHIIIIIJIJJJJJIJIIIIIIIIFHIGIGHIIIIIIIIIIIIHHGGGGFFDCCEEECDDED_Mismatch_0_Sense_+_Library_PoolT
CCTTTTTTTCCTTGCATCGATGATGCATCTTTAATAATAAAGTGGAGTTCTGCTCTGCTTTCAAAGCAGTGTTAGTGTCA
>Frequency_11_QualityScore_EFHHGHGIIJIIJJJJJIJIJIIIHIIJJJJIIIJJJJJIIJIIIIIJIJJHIJIIIIIIGIGHHIIIIHGGFGFFEEFEEDDEDDDDEEEECB_Mismatch_0_Sense_+_Library_PoolT
TTTGTCAGATATTTTTTAAATGCATGTTCATAGATCTAAATGCAAAAGCTACTTACAGGAAGATTTTCTGCACAGAAAGCTTCTGTATTTTCGG
>Frequency_11_QualityScore_FFHHHHHJIIIJGHHIJEHHIJJGHIIJIJJJJJJIJEGHIJJHIIIIHHIHHHHHHHGGGFFEEFEDECBBCCDDCCCCDDCDBCCDDCDDCD_Mismatch_0_Sense_+_Library_PoolT
GAAAGACGTTGGAAGGGATTGGGATATTGACTACGAGTGGCAGATTGGACTTACCATGCACATTCCTATTGTGGGGAAATTCACCCTTCCTCTC
>Frequency_11_QualityScore_EFGGHHGJIIJIJIJIIIIIIGIJGGHIHHHIHHHIIIIIIJJJJIIIIIIHHHGGGHGHGGFEFEEEDCDDDDDDDDDEDCCECDCBDDDDDC_Mismatch_0_Sense_+_Library_PoolT
GGACTTACCATGCACATTCCTATTGTGGGGAAATTCACCCTTCCTCTCTCCAAGAAGGGCACTTTCAAGATGCCTACTTTGTCAGATATTTTTT
>Frequency_11_QualityScore_EEBFGGGHIIHIIHIHHIHHIHHIJIIIHGHGHHIGGHHGHHHHGGHGGHHGGHHHHGFFEBCDDDABCACBCDDDCCCCDCBCCCC_Mismatch_0_Sense_+_Library_PoolT
GGTCATTGAAGGGCTTATGCCTTTTTTTCCTTGCATCGATGATGCATCTTTAATAATAAAGTGGAGTTCTGCTCTGCTTTCAAAGCA
>Frequency_11_QualityScore_FFHHHFGIGHIIJHIIJIIJJJIJIJJJJJIJJIIIIIIIJJIIIIIJIIIIIIIIIIHHGGGGGGFBDDDDCDEEDDDDDDDDDDDDDCCDDD_Mismatch_0_Sense_+_Library_PoolT
CCAAGTGGTCATTGAAGGGCTTATGCCTTTTTTTCCTTGCATCGATGATGCATCTTTAATAATAAAGTGGAGTTCTGCTCTGCTTTCAAAGCAG
>Frequency_11_QualityScore_FFHGGGHJHIHHIIHHIIIJJHHHIIIIIIHFGIHIFGIIIIIHIIIIIIIIHIIII_Mismatch_0_Sense_+_Library_PoolT
TTGCATCGATGATGCATCTTTAATAATAAAGTGGAGTTCTGCTCTGCTTTCAAAGCA
>Frequency_1_QualityScore_FFHHHHHJJJIJJJJHIIJJJJIIJJJJJIJIIJJJGHIJJJJJJJJJJJJIIIJJJ_Mismatch_0_Sense_+_Library_PoolC
TTGCATCGATGATGCATCTTTAATAATAAAGTGGAGTTCTGCTCTGCTTTCAAAGCA
>Frequency_11_QualityScore_FFGGFGGIIIIHHHIIIIHIHIHIIIHHHHIHIIIIIIIIHHHHHHHHHHHDFGGFDCFGGFFFFEEEECDDDDDDD_Mismatch_0_Sense_+_Library_PoolT
GGGCTTATGCCTTTTTTTCCTTGCATCGATGATGCATCTTTAATAATAAAGTGGAGTTCTGCTCTGCTTTCAAAGCA
>Frequency_11_QualityScore_EEGGFGFHIIJIIJJIHHIHIJHIHIIJJEGIIIIIHHHIIHIIIHIIIIJHHIIHIHHHEFHHHHGGGGGGGGFFFEEEEEEDDEDEEDDCCD_Mismatch_0_Sense_+_Library_PoolT
GCAGTGATCAAATGGGATCTCCTATATGGTTTCCCCAGTTGGGCAATACTAATAGAATAGTAATTAATGCAATGAATTTCAGATTCATTGTTCT
>Frequency_10_QualityScore_FFGFHGGIJJIIHIIIIIIIIIIJIIIIHIIIIIIIJIIIGHHIIIIIIJIHHHHHIFHIGHHIHGHHHEEFGGFEEEEECCDEEEECCAACAC_Mismatch_0_Sense_+_Library_PoolT
CAGATATTTTTTAAATGCATGTTCATAGATCTAAATGCAAAAGCTACTTACAGGAAGATTTTCTGCACAGAAAGCTTCTGTATTTTCGGTTGTA
>Frequency_10_QualityScore_FFHHHHGIJJJJJJJJJJHIIJJJJIJJJJJHIJJJJJIJIJJJJJJJJJJJIIIJJIIIIIHIIIIIHEGGGGGFFFFFEEEEEEDEEEEDDD_Mismatch_0_Sense_+_Library_PoolT
CAGCAGTGATCAAATGGGATCTCCTATATGGTTTCCCCAGTTGGGCAATACTAATAGAATAGTAATTAATGCAATGAATTTCAGATTCATTGTT
>Frequency_10_QualityScore_FFGGHGHJIIIIJJIIIJJJJIIJIIIIIHIIIIIIIIJIIJIIIIIHIIIHIDFGGHFGGGGGFFEEEEEEEEDDDCCCAABDDDBCDDCDCC_Mismatch_0_Sense_+_Library_PoolT
AAGGGCTTATGCCTTTTTTTCCTTGCATCGATGATGCATCTTTAATAATAAAGTGGAGTTCTGCTCTGCTTTCAAAGCAGTGTTAGTGTCAAAC
>Frequency_1_QualityScore_FFHHGHHJIJJJJJIJJJJJJJJIJIIJJJIJJJJJJJJJJJJHEGIIJJJJJHIJJJJJHHHHHHFFFEFFEEEEDEDDCDDDCDCDEEDCCD_Mismatch_0_Sense_+_Library_PoolC
AAGGGCTTATGCCTTTTTTTCCTTGCATCGATGATGCATCTTTAATAATAAAGTGGAGTTCTGCTCTGCTTTCAAAGCAGTGTTAGTGTCAAAC
>Frequency_10_QualityScore_CEFGFFFFGGGGGDEGHGDGEEFGFGHEEGGFGFGGGHGFGFFFEGCEEGGFFEHGEEFEFEDDDCA_Mismatch_0_Sense_+_Library_PoolT
CTTTTTTTCCTTGCATCGATGATGCATCTTTAATAATAAAGTGGAGTTCTGCTCTGCTTTCAAAGCA
>Frequency_10_QualityScore_FFGGGGGIIGHGIIIIHIIIIIIHIHHIIIIIIIHGHHIIIIIIJIHEGGGHHHHGIIIHFGHHIIHEGEEDEEEDCCDDCDCCACBBCCCCDD_Mismatch_0_Sense_+_Library_PoolT
TTTGATGCTGATCTTGTTTTGGCTGACAGCAGCAGTGATCAAATGGGATCTCCTATATGGTTTCCCCAGTTGGGCAATACTAATAGAATAGTAA
>Frequency_3_QualityScore_FFHHHHHJJJJJJJJJIJJJJJJJJJJJJJJJJJJIJJJJJJJJJJJIJJJJJJHJIJJIIIIIIIIGGGGFGEEEDEEEDEDDDDCDDCDCDE_Mismatch_0_Sense_+_Library_PoolC
TTTGATGCTGATCTTGTTTTGGCTGACAGCAGCAGTGATCAAATGGGATCTCCTATATGGTTTCCCCAGTTGGGCAATACTAATAGAATAGTAA
>Frequency_10_QualityScore_FDHGHHHJJIIIJIJIIIIJJJJJJJJIIIJIIIIIJHIIIIIHIIJIIIHHHHGHHIGHEGGEFBDEEDEEEDDDEDDDCCBBCC_Mismatch_0_Sense_+_Library_PoolT
GTCATTGAAGGGCTTATGCCTTTTTTTCCTTGCATCGATGATGCATCTTTAATAATAAAGTGGAGTTCTGCTCTGCTTTCAAAGCA
>Frequency_10_QualityScore_FFGGGGGIIIJIIHJHIIIHIIJIJHIIIIIIIIIFGIFFGIIJIHHHHIIHIIIIGHIJIHHHGFGGFDDEEDDDCDEDDDECDCDDDCDCCD_Mismatch_1_Sense_+_Library_PoolT
ATTGTTCTTATGTATGCTCTATGATACCTTCCAAGTGGTCATTGAAGGGCTTATGCCTTTTTTTCCTTGCATCGATGATGCATCTTTAATAATA
>Frequency_10_QualityScore_EEFGEGHGGHIGGGIIIIGFHIIIFHIHIGIIIHIGIIIGGGHGGHGFHIGHHGFHGHIGGFEFFFFFECEEDEEEDCCBBC@AABCCC@@CCC_Mismatch_0_Sense_+_Library_PoolT
GGCACTTTCAAGATGCCTACTTTGTCAGATATTTTTTAAATGCATGTTCATAGATCTAAATGCAAAAGCTACTTACAGGAAGATTTTCTGCACA
>Frequency_10_QualityScore_FFGGHGGIJIIIIJIHHHIIIIIIIIGFHHHIIIIIIIIDGHHIIIIIIDFIGHDGHGGHGHGGFFFFFEEEEEEEBCCDDDCDDDDDCCABCC_Mismatch_0_Sense_+_Library_PoolT
GCTTATGCCTTTTTTTCCTTGCATCGATGATGCATCTTTAATAATAAAGTGGAGTTCTGCTCTGCTTTCAAAGCAGTGTTAGTGTCAAACAATA
>Frequency_10_QualityScore_EEGGHGHIJJIIJJJIIIIIIJJIIIJIIIJJIIFIIJIJIJHIGIIIIGIHIIHIIIIIIHIIIIIEFDGGFFEECEDDCDDCDDDDCCDDDD_Mismatch_0_Sense_+_Library_PoolT
TGTAGTATTTGATGCTGATCTTGTTTTGGCTGACAGCAGCAGTGATCAAATGGGATCTCCTATATGGTTTCCCCAGTTGGGCAATACTAATAGA
>Frequency_2_QualityScore_FFHHHHHJJJJIJJJJJIJJJJJIIJJIIJJJJJJJJJIIIJJIIJJJIJJJJJJJIIJJJIJIJJJHIFGHHHGFEEFFCEECDDDDDDDDDC_Mismatch_0_Sense_+_Library_PoolC
TGTAGTATTTGATGCTGATCTTGTTTTGGCTGACAGCAGCAGTGATCAAATGGGATCTCCTATATGGTTTCCCCAGTTGGGCAATACTAATAGA
>Frequency_10_QualityScore_FFHHHHHIJJJJJJJJJJJJJHHIIJJJJJGIIHIJHIJJJJIJJJJJHIJJJJGIIIIJJJJIIIHHGEFFFEEEEEDEDDDDDCDDDDDDDD_Mismatch_0_Sense_+_Library_PoolT
TTTCTGCACAGAAAGCTTCTGTATTTTCGGTTGTAGTATTTGATGCTGATCTTGTTTTGGCTGACAGCAGCAGTGATCAAATGGGATCTCCTAT
>Frequency_1_QualityScore_DFGFHHHIIJIJFIIIIGEHIFIGIGEIIIGIIJIJJIJIIIJCHIIJIGAHIIHHJJI>GGIAAEEHGDFFB;ACEDDCC@CCBDCBCCCDDD_Mismatch_0_Sense_+_Library_PoolC
TTTCTGCACAGAAAGCTTCTGTATTTTCGGTTGTAGTATTTGATGCTGATCTTGTTTTGGCTGACAGCAGCAGTGATCAAATGGGATCTCCTAT
>Frequency_10_QualityScore_EDGGGGHJIIGIIFHIFIIIIIHGIIIIIIIIIIGIIJIIIJIJJIIIIIIIIHHIIIJIIIHHGGFFFDEEEEEEEDACCCDDCCCCBCCCCC_Mismatch_0_Sense_+_Library_PoolT
GTATTTTCGGTTGTAGTATTTGATGCTGATCTTGTTTTGGCTGACAGCAGCAGTGATCAAATGGGATCTCCTATATGGTTTCCCCAGTTGGGCA
>Frequency_10_QualityScore_FFHHHHHIJJJJJJJJJJIJIIJJJIIJJJJJJHIJJJIJJIIIJJJIGIJJJJIIIIIIJJIJJFHHFDGGHDGGGGGGGFFEDDDDDDDDCD_Mismatch_0_Sense_+_Library_PoolT
GTTAGTGTCAAACAATACAGTTTCCAAGCTATGTTTTCAAGACATTGAATTTTAGCAAAGCATTGAAGTGGAGTGTAAGCAACGCAACTTGGTA
>Frequency_10_QualityScore_EEGHHHGIIIJJIIIHIIIIHIHIIIIHIIIIJIJHHIIIIIHHGIIIGHHIHIHGIIGGGHIGHHHDEDGFFEEEEEEEEDDDDDDDDCC@BC_Mismatch_0_Sense_+_Library_PoolT
TCATAGATCTAAATGCAAAAGCTACTTACAGGAAGATTTTCTGCACAGAAAGCTTCTGTATTTTCGGTTGTAGTATTTGATGCTGATCTTGTTT
>Frequency_10_QualityScore_FFGHGHGIJJIHJIIIJIIIIHIIJIIIIIIIIIIIIIJIHIIIHIIHIHIIIHIHIJIIIIIFDFHIIGGGEEFEEEEDEEEEDDCDDCCCDE_Mismatch_0_Sense_+_Library_PoolT
CATGTTCATAGATCTAAATGCAAAAGCTACTTACAGGAAGATTTTCTGCACAGAAAGCTTCTGTATTTTCGGTTGTAGTATTTGATGCTGATCT
>Frequency_10_QualityScore_FFHHHHHJJJJJJIJIHHIIJJJJJFHJHHIIIIJJIIIJJJJIIIJJJHIJIIHIIHHHGHGFFFEECBCEEEDDDDDDCDCCDDDDDDEEDB_Mismatch_0_Sense_+_Library_PoolT
GCACAGAAAGCTTCTGTATTTTCGGTTGTAGTATTTGATGCTGATCTTGTTTTGGCTGACAGCAGCAGTGATCAAATGGGATCTCCTATATGGT
>Frequency_10_QualityScore_FFHHHHHJJHIJHIIHHIIJJIIJJJJJJHIJJHIIJJIJJJIJIJIJIJIIHIIIIJHHHHIHGFFFFCEEEDEEEADDDDDDCCCDCDCCCC_Mismatch_0_Sense_+_Library_PoolT
TATTTTCGGTTGTAGTATTTGATGCTGATCTTGTTTTGGCTGACAGCAGCAGTGATCAAATGGGATCTCCTATATGGTTTCCCCAGTTGGGCAA
>Frequency_9_QualityScore_EFHGGHGIIIIIIJIIIIIJIIIIIIIIIIIIHJIIIIJJIIIHGIIIIIHHIHHGHHIIHHHIIHFGHGHHIGFDEDCDDADDDEEDDDCDCC_Mismatch_0_Sense_+_Library_PoolT
ATGCATGTTCATAGATCTAAATGCAAAAGCTACTTACAGGAAGATTTTCTGCACAGAAAGCTTCTGTATTTTCGGTTGTAGTATTTGATGCTGA
>Frequency_1_QualityScore_FFHHHHHJJJJJJJJJJJJJJJJJJJJJJJJJJIJJJJJJIJJHIJIJJJJIJJJJJJJJJJIJJJGHJGHIJJHEHFFFEDEEEFECDDDDDD_Mismatch_0_Sense_+_Library_PoolC
ATGCATGTTCATAGATCTAAATGCAAAAGCTACTTACAGGAAGATTTTCTGCACAGAAAGCTTCTGTATTTTCGGTTGTAGTATTTGATGCTGA
>Frequency_9_QualityScore_FFHHHHHJJJJJJIIJJJJJJJIGHIHJHIIJJJJJJJJJJJJJJIJJJIHHIIJJHIJJIIIIIJIJIHIFHIJIHIGHHGGFCEFFFEDDCD_Mismatch_0_Sense_+_Library_PoolT
ATGATGCATCTTTAATAATAAAGTGGAGTTCTGCTCTGCTTTCAAAGCAGTGTTAGTGTCAAACAATACAGTTTCCAAGCTATGTTTTCAAGAC
>Frequency_9_QualityScore_FFHHHHHIJJJJJJJJJJJJJJJJJJIJIHIIIIJJJJJIJJIIIIIIHIHIEHHHHEGGGGGGGFFEEEEEEDDEDDDBCCDDCCDDDDC_Mismatch_0_Sense_+_Library_PoolT
AGGGCTTATGCCTTTTTTTCCTTGCATCGATGATGCATCTTTAATAATAAAGTGGAGTTCTGCTCTGCTTTCAAAGCAGTGTTAGTGTCAA
>Frequency_2_QualityScore_FFHGHHHIJJJJJJJJIJJJJJJIJIIJJJJJJJJJIJJJJJIIIIJJIIIIIIHGGHGGGFGFGEEEEEEDECEEEDDCCDECDCCEECB_Mismatch_0_Sense_+_Library_PoolC
AGGGCTTATGCCTTTTTTTCCTTGCATCGATGATGCATCTTTAATAATAAAGTGGAGTTCTGCTCTGCTTTCAAAGCAGTGTTAGTGTCAA
>Frequency_9_QualityScore_EEGDDFFGHFDGFFHIHHFHIIEFFDHEGFHFCFGDHDFGHFHIGFGGFHHFFHHGGFFDFFFFGEGEFC_Mismatch_0_Sense_+_Library_PoolT
CTTGCATCGATGATGCATCTTTAATAATAAAGTGGAGTTCTGCTCTGCTTTCAAAGCAGTGTTAGTGTCA
>Frequency_1_QualityScore_FFHHHHHJIIJJJJJJJJJJJJIIIGIIGHIJGEIHIHIJJJJJJIJJIIJJIJJJIGIF@FHGHHGFFH_Mismatch_0_Sense_+_Library_PoolC
CTTGCATCGATGATGCATCTTTAATAATAAAGTGGAGTTCTGCTCTGCTTTCAAAGCAGTGTTAGTGTCA
>Frequency_9_QualityScore_FFHHHGHIIIHIIJJJJIIHJJJJIIIIJIIJIJJJJIJIHIIIHIIJHIIIIGIIIIJIIIHFFIIHHGGEEEDEEDEEEEEDDDEDDCCDED_Mismatch_0_Sense_+_Library_PoolT
ATGTTCATAGATCTAAATGCAAAAGCTACTTACAGGAAGATTTTCTGCACAGAAAGCTTCTGTATTTTCGGTTGTAGTATTTGATGCTGATCTT
>Frequency_9_QualityScore_FFHHHHGJIJJJJIIIIJJJIIJJJJJIIJJJIIJJJJJJJIIJJJIJJIIJJJJJJJIJIJGIHHHHHFFFFFFFEEEEDDDCCB@CDDEDDD_Mismatch_0_Sense_+_Library_PoolT
AAGGGCACTTTCAAGATGCCTACTTTGTCAGATATTTTTTAAATGCATGTTCATAGATCTAAATGCAAAAGCTACTTACAGGAAGATTTTCTGC
>Frequency_9_QualityScore_EEFGFGGIGHHHIHFFGGFGGGGGCFHCGFHHHIIGIIHFHHIIIFGGHGHFGFGFFDFFGE_Mismatch_0_Sense_+_Library_PoolT
GATGATGCATCTTTAATAATAAAGTGGAGTTCTGCTCTGCTTTCAAAGCAGTGTTAGTGTCA
>Frequency_9_QualityScore_EFHHHHHJIIIIJJJIIJJJJIJIIJJHJIJJJJJJJJJJJJJIIJIIHIGHIHHHIIJIIIIHIIJIIHIIJIIHHEDDEDEDDDEDDCCEDE_Mismatch_1_Sense_+_Library_PoolT
ATGAATTTCAGATTCATTGTTCTTATGTATGCTCTATGATACCTTCCAAGTGGTCATTGAAGGGCTTATGCCTTTTTTTCCTTGCATCGATGAT
>Frequency_1_QualityScore_FFHHHHHJJJJIJJJJJJJJJJJJJJJJJJJJIJJIJJJJJJJJJJJJGIHGIJHIJJJJGJIJJIIGJGIJHHHHHFDDDDDDDDEDDDDEDF_Mismatch_1_Sense_+_Library_PoolC
ATGAATTTCAGATTCATTGTTCTTATGTATGCTCTATGATACCTTCCAAGTGGTCATTGAAGGGCTTATGCCTTTTTTTCCTTGCATCGATGAT
>Frequency_9_QualityScore_FFHHHHHJIGHHJJJJJJGHIHHIHIIJJJIJIJJJIJJJJJGIIJJIJJJHIIIIHIJIIHHGHGGFECEFFEEDEEEDDDCEEDBCDDDDDA_Mismatch_0_Sense_+_Library_PoolT
AAGCTTCTGTATTTTCGGTTGTAGTATTTGATGCTGATCTTGTTTTGGCTGACAGCAGCAGTGATCAAATGGGATCTCCTATATGGTTTCCCCA
>Frequency_9_QualityScore_EEGGGGGIIIIIHIIIIIIHIIHHIIIIHIIIIIHIIHHIIIIIHHIIHHIGHIHIHIIIHHHGFGFFFDFEFFDAADDDECCACCABCCCDDD_Mismatch_0_Sense_+_Library_PoolT
TTTTTTAAATGCATGTTCATAGATCTAAATGCAAAAGCTACTTACAGGAAGATTTTCTGCACAGAAAGCTTCTGTATTTTCGGTTGTAGTATTT
>Frequency_9_QualityScore_FFDFGFGHIIIJJJIJJIIIIHIIIIIIJJJIJIIJJIIIIHIIHJIIJJIJJJIHIIHHGGGGDFGDEEADDDCDDDDCDDDDDDDCDDCBCC_Mismatch_0_Sense_+_Library_PoolT
AGTGGTCATTGAAGGGCTTATGCCTTTTTTTCCTTGCATCGATGATGCATCTTTAATAATAAAGTGGAGTTCTGCTCTGCTTTCAAAGCAGTGT
>Frequency_9_QualityScore_FFGGGHFIHIJIHHHGIGFGIIHHHHHGIFHIHIIIIIIIIIFDHGHHIEHFHHGGFFFGHHHGFGGGACCDECDDEEDDEDCDCCDCBDDCCD_Mismatch_0_Sense_+_Library_PoolT
TTGGCTGACAGCAGCAGTGATCAAATGGGATCTCCTATATGGTTTCCCCAGTTGGGCAATACTAATAGAATAGTAATTAATGCAATGAATTTCA
>Frequency_9_QualityScore_EFHHGHGJIJIHHHJIIJIIIIIGIIIJIIJIJIHIIHHHHIIIIIIHHHIIJHHHHIIIIIGFHHHGDEFFEDDDDEDDDDDBDDCDBBBCAB_Mismatch_0_Sense_+_Library_PoolT
CTCCAAGAAGGGCACTTTCAAGATGCCTACTTTGTCAGATATTTTTTAAATGCATGTTCATAGATCTAAATGCAAAAGCTACTTACAGGAAGAT
>Frequency_9_QualityScore_EFGGHHHJIJJJJIIIIHIHIIHHIHIJJJIJJJIIHIIIIFGIIFHHHGEFHIHHHIHIIHHHHHGGFBEEDDCDDEBDCDC_Mismatch_0_Sense_+_Library_PoolT
ATGCCTTTTTTTCCTTGCATCGATGATGCATCTTTAATAATAAAGTGGAGTTCTGCTCTGCTTTCAAAGCAGTGTTAGTGTCA
>Frequency_9_QualityScore_FDGHGHHJJIJJJJJJJIIJJJJJJIIJJJJJJIIIIIJJJHIJIJJJIIJJIIGHHHIHIIHIIHIHGFGHIHIIHHHGGGGDCDDDDDDDED_Mismatch_1_Sense_+_Library_PoolT
AATGCAATGAATTTCAGATTCATTGTTCTTATGTATGCTCTATGATACCTTCCAAGTGGTCATTGAAGGGCTTATGCCTTTTTTTCCTTGCATC
>Frequency_9_QualityScore_EEHHHHGIJIJIJJJIJIJJIIIHIJJIJJIIIIIJHIHIIJJJIJHHIIIIIIIFGHGHHGGGHGGGGFGFFEEEFEDBCCDDDDDDCDDDCD_Mismatch_0_Sense_+_Library_PoolT
ATGCAAAAGCTACTTACAGGAAGATTTTCTGCACAGAAAGCTTCTGTATTTTCGGTTGTAGTATTTGATGCTGATCTTGTTTTGGCTGACAGCA
>Frequency_9_QualityScore_DEFGHGFHGIHGGHGHIIIHIHFGHGGGGGFFHHGFFEGHIIIHHFEFFEEGFCGHHGGGHHHHFFGHGDEFEFBCDCBABCCAABBBB??@CD_Mismatch_0_Sense_+_Library_PoolT
CTACTTACAGGAAGATTTTCTGCACAGAAAGCTTCTGTATTTTCGGTTGTAGTATTTGATGCTGATCTTGTTTTGGCTGACAGCAGCAGTGATC
>Frequency_9_QualityScore_FFHGHGHIIIIJJJJJIIIJIIIIIHIIJJJIGIJJJIJIIJJIJJJJJJIIHIIIJJIIJHIIIIIIIGHGHGGGFFFEEEEECBDDDDEDC@_Mismatch_0_Sense_+_Library_PoolT
TTGTCAGATATTTTTTAAATGCATGTTCATAGATCTAAATGCAAAAGCTACTTACAGGAAGATTTTCTGCACAGAAAGCTTCTGTATTTTCGGT
>Frequency_9_QualityScore_FFHHHHHJHHHIIHIIIIIIIIIHIHIJIIHIIIIIHHIIIIJJIIIIJIHEHEFGHIIIIIHIHHHGGCGGGGFFDCDEEEECCBCCBBCCCE_Mismatch_0_Sense_+_Library_PoolT
TATTTTTTAAATGCATGTTCATAGATCTAAATGCAAAAGCTACTTACAGGAAGATTTTCTGCACAGAAAGCTTCTGTATTTTCGGTTGTAGTAT
>Frequency_9_QualityScore_FFHGHHHJJJJIJIIJJJJJJJJIIIJJJJIJJHJIIIJJJIJJHIIJIJIIIIJJFGHGGFFGGGFEFEEEDEEEEADCCDDBBBEDBABDCC_Mismatch_0_Sense_+_Library_PoolT
TTGAAGGGCTTATGCCTTTTTTTCCTTGCATCGATGATGCATCTTTAATAATAAAGTGGAGTTCTGCTCTGCTTTCAAAGCAGTGTTAGTGTCA
>Frequency_1_QualityScore_FFHGHHHJJJJIJJJJJJJJJJJIIJJJJJJJJJJJJJJJJJJJJJIJJJJHHHHHEHFFFCEEEDEEEEDDDDDDDDDDDDDDDDFDDDCDDC_Mismatch_0_Sense_+_Library_PoolC
TTGAAGGGCTTATGCCTTTTTTTCCTTGCATCGATGATGCATCTTTAATAATAAAGTGGAGTTCTGCTCTGCTTTCAAAGCAGTGTTAGTGTCA
>Frequency_9_QualityScore_DDEFFFFIHGHHGHGFGGFFGEEFGDDFHHFGHFGHHHIGIIIGCBDFFACCEDFDFGFDCEDFEDEDEC_Mismatch_0_Sense_+_Library_PoolT
TGCCTTTTTTTCCTTGCATCGATGATGCATCTTTAATAATAAAGTGGAGTTCTGCTCTGCTTTCAAAGCA
>Frequency_9_QualityScore_FFHHHGHJHIJJJJIJIIIJJJJIJJJJJJIJIIJJJJJJHHIGHHHHBFGIIIIIIJIIIIIHHGGEFCDEDDDCCDDCCDCCDDCEDDDDDD_Mismatch_0_Sense_+_Library_PoolT
AAGCTATGTTTTCAAGACATTGAATTTTAGCAAAGCATTGAAGTGGAGTGTAAGCAACGCAACTTGGTAGGACCAAATTTGGGATTCCCTGTCC
>Frequency_1_QualityScore_DDHHDBHEIJIJGIJIJJJIJIJGIIIJJJJJJGGHIGIJIJDFGF@G?EFHGEGJIGBGHIJ@EHEHHEFDFFDD=CCDCCD?CDCFCCDDDD_Mismatch_0_Sense_+_Library_PoolC
AAGCTATGTTTTCAAGACATTGAATTTTAGCAAAGCATTGAAGTGGAGTGTAAGCAACGCAACTTGGTAGGACCAAATTTGGGATTCCCTGTCC
>Frequency_9_QualityScore_FFHHHHGJJJIJFHIHIAGGIIIHIJJIJJJJJJJJGHJJIJJJJJJJJJJJHHIIIHHGGGFFDEDAEACDEEEDDEEEEDDEEDDEDCDDDE_Mismatch_0_Sense_+_Library_PoolT
AAAGCATTGAAGTGGAGTGTAAGCAACGCAACTTGGTAGGACCAAATTTGGGATTCCCTGTCCGTAGTAGTTAATGTAATAAATTTGAGATTCC
>Frequency_2_QualityScore_FFHHGHHIIIIICGHEICGEGGIGGIIIIIIIIIIIGIIIIIIIIIIIIIIIGHGIGGGGGFGEAEC?CACEEEECDEEEECCCECCCCACCCE_Mismatch_0_Sense_+_Library_PoolC
AAAGCATTGAAGTGGAGTGTAAGCAACGCAACTTGGTAGGACCAAATTTGGGATTCCCTGTCCGTAGTAGTTAATGTAATAAATTTGAGATTCC
>Frequency_9_QualityScore_FFHHGHHJJJIJJJJJIJIIIIIIJJJIJJJJIJIJJIIJIIIIIIIIIGIIJIHIIHHHIHFHGHHIIFHIGFGHGHHGFEDDCDDDDEEEED_Mismatch_0_Sense_+_Library_PoolT
TTTTAAATGCATGTTCATAGATCTAAATGCAAAAGCTACTTACAGGAAGATTTTCTGCACAGAAAGCTTCTGTATTTTCGGTTGTAGTATTTGA
>Frequency_9_QualityScore_FFGGGHGIIIIJIIIIHIIHIHHIIHHHIIIIIIIIIHJIIHHIIHGHHGHHHHIHIHHIIIHHGGGGGDCDEFEEECDDEEDDDCDCCBBCCB_Mismatch_0_Sense_+_Library_PoolT
ATTCACCCTTCCTCTCTCCAAGAAGGGCACTTTCAAGATGCCTACTTTGTCAGATATTTTTTAAATGCATGTTCATAGATCTAAATGCAAAAGC
>Frequency_9_QualityScore_FFHHHHHJJIJJJIIIJJIGIIHIFGHIJJJJJJJJIJJJJJJJJJJJIGHIIJJJHIGIIIIHGFGGFDFEFEEEEEEEDEEEEEDEDDDDDD_Mismatch_0_Sense_+_Library_PoolT
TCTTGTTTTGGCTGACAGCAGCAGTGATCAAATGGGATCTCCTATATGGTTTCCCCAGTTGGGCAATACTAATAGAATAGTAATTAATGCAATG
>Frequency_9_QualityScore_FFGHFGGIIHHHGFIIJGGEHDGGFFHHHIIIIIHGGIIJIHHHFHHEEFEFGIIGEHHHGHGHGHHFBCFGCCCEDBCDDABBCCCBCBBCCC_Mismatch_0_Sense_+_Library_PoolT
ACTTACAGGAAGATTTTCTGCACAGAAAGCTTCTGTATTTTCGGTTGTAGTATTTGATGCTGATCTTGTTTTGGCTGACAGCAGCAGTGATCAA
>Frequency_9_QualityScore_FFHHHHHIIIIJJJJJJIJJJJJJJIIJHIIJIJJJJIJIIIIIIJJIIJJHHIJJJJJIFHIGHHHGGFGGGGFFFFFEEDDECDDDCDDDDC_Mismatch_0_Sense_+_Library_PoolT
TCTAAATGCAAAAGCTACTTACAGGAAGATTTTCTGCACAGAAAGCTTCTGTATTTTCGGTTGTAGTATTTGATGCTGATCTTGTTTTGGCTGA
>Frequency_9_QualityScore_FFHHHHHIJJJJJHIIHIIHIIIJIHIJJIJIJJJJIHIIJIIJIJIJIIIIJJJJHIIHIJIHHGGGGEDEFFFEEDEFECDDDCDDCCCCDB_Mismatch_0_Sense_+_Library_PoolT
TCTGTATTTTCGGTTGTAGTATTTGATGCTGATCTTGTTTTGGCTGACAGCAGCAGTGATCAAATGGGATCTCCTATATGGTTTCCCCAGTTGG
>Frequency_1_QualityScore_FFHHFHHJJJJJIIIJGHIHIIIJIEHHJJJGIJJJJHIJJJGIHIIJJJGEHIJIGIIIJFIGIHGHFHFDFFFFEDEEECCDDACDDDCCCD_Mismatch_0_Sense_+_Library_PoolC
TCTGTATTTTCGGTTGTAGTATTTGATGCTGATCTTGTTTTGGCTGACAGCAGCAGTGATCAAATGGGATCTCCTATATGGTTTCCCCAGTTGG
>Frequency_8_QualityScore_CEGGGGGIHHIIJHJJIIIJJIHIIIGHIIIHIIIIIIIIIIHIIIIHIIIIIIIEGHFGGGGEFCDEEACDBACDDDCCCCCDDCCCCDCCDC_Mismatch_0_Sense_+_Library_PoolT
TGGACTTACCATGCACATTCCTATTGTGGGGAAATTCACCCTTCCTCTCTCCAAGAAGGGCACTTTCAAGATGCCTACTTTGTCAGATATTTTT
>Frequency_8_QualityScore_EFHGCFEFGHEGGEHDGIIHGFGHHHHGGHHIIHGHIIGGHGGGEEGHGGFGDGGGBDEEEEDCCCA@AA??ABAB@B@CCCCBCCBCCAABDC_Mismatch_0_Sense_+_Library_PoolT
CGAGTGGCAGATTGGACTTACCATGCACATTCCTATTGTGGGGAAATTCACCCTTCCTCTCTCCAAGAAGGGCACTTTCAAGATGCCTACTTTG
>Frequency_8_QualityScore_FFFGHHHJJJIIIIIIJIIIJIJIJIIIIIIIIIJJIIIIIIIIIIIIHHHHHHGHIIIIIIIHHHIHFFEFFGGFFCEFFEEECDACDCCCBC_Mismatch_0_Sense_+_Library_PoolT
ATATTTTTTAAATGCATGTTCATAGATCTAAATGCAAAAGCTACTTACAGGAAGATTTTCTGCACAGAAAGCTTCTGTATTTTCGGTTGTAGTA
>Frequency_8_QualityScore_FFHHHHHJJJJJJJJJJJJJJJJJJJJJJJJJJJJJJJIJJJJJJIIJGHIJIHIIIIIHIHHGGGGGGFFEEEECDDEEEDDDEDCDCCCCDD_Mismatch_0_Sense_+_Library_PoolT
CTTATGCCTTTTTTTCCTTGCATCGATGATGCATCTTTAATAATAAAGTGGAGTTCTGCTCTGCTTTCAAAGCAGTGTTAGTGTCAAACAATAC
>Frequency_8_QualityScore_FFGHHHHIJJIJJJJJJJIIJIJJJJJJJJJIJIIIJHJJJJJJIIJJIIIJIIIJIIIIJIIIIIHHHEGGGFFFEEEEEEDDDDCDCACDCC_Mismatch_0_Sense_+_Library_PoolT
CAAGAAGGGCACTTTCAAGATGCCTACTTTGTCAGATATTTTTTAAATGCATGTTCATAGATCTAAATGCAAAAGCTACTTACAGGAAGATTTT
>Frequency_8_QualityScore_FFHHHHHJJJJJJIIIIGIIIIIJJJIIIIJJJJIIIIIJJIJJHHIHIJJJJHIIIIGIIIIHFGGGHEGGGFFFDEFEDCCDDDCDDABDDD_Mismatch_0_Sense_+_Library_PoolT
TTCCTCTCTCCAAGAAGGGCACTTTCAAGATGCCTACTTTGTCAGATATTTTTTAAATGCATGTTCATAGATCTAAATGCAAAAGCTACTTACA
>Frequency_8_QualityScore_FFHHGHGIJJJJJJIJJJJJJJIJJJIIJJJJIJIIJJJJJJJJJJIIIIHHHHIIIIJIFHGGGGGGEDCECDDDDDEEDDDDEDCCCBBBCC_Mismatch_0_Sense_+_Library_PoolT
TCACCCTTCCTCTCTCCAAGAAGGGCACTTTCAAGATGCCTACTTTGTCAGATATTTTTTAAATGCATGTTCATAGATCTAAATGCAAAAGCTA
>Frequency_8_QualityScore_FEFEGGGIIIIJIIIIIIHHIIJIIHIIIIIHGIHIIHIJJHGHIIIJGIEGIGIIGIIIIJGIHHHHGEGGGGFFFFDCDECCCCDCCCCCDC_Mismatch_0_Sense_+_Library_PoolT
AAAGCTACTTACAGGAAGATTTTCTGCACAGAAAGCTTCTGTATTTTCGGTTGTAGTATTTGATGCTGATCTTGTTTTGGCTGACAGCAGCAGT
>Frequency_8_QualityScore_EDFBDFGIIIIIHGGHHGDFEEHIIHIHIHHIHHIIGGFFFGHHHHGGEHHHGGHGFGGDEE?CDCD=@>BCCCABCCCBCCCCCCCC_Mismatch_0_Sense_+_Library_PoolT
TGGTCATTGAAGGGCTTATGCCTTTTTTTCCTTGCATCGATGATGCATCTTTAATAATAAAGTGGAGTTCTGCTCTGCTTTCAAAGCA
>Frequency_2_QualityScore_DCC<E=EFCE?>BGGEHEFGFFGEHIIGEEDEFEFEHFHBCCEHEEDEEGEGCAEC9CDAEEBCC=?;5;?C;ACCCCCCCCCCCCBC_Mismatch_0_Sense_+_Library_PoolC
TGGTCATTGAAGGGCTTATGCCTTTTTTTCCTTGCATCGATGATGCATCTTTAATAATAAAGTGGAGTTCTGCTCTGCTTTCAAAGCA
>Frequency_8_QualityScore_FEHFHHGIIIIIHIHGHIGHIIGHIGHIIHIIEEHGGCGGGGHHHHIGHHHIGEGIHG_Mismatch_0_Sense_+_Library_PoolT
CTTGCATCGATGATGCATCTTTAATAATAAAGTGGAGTTCTGCTCTGCTTTCAAAGCA
>Frequency_8_QualityScore_FFHHHGHIIJIIIJJJJIIHIHIHIIIIHHHIIIIIIIIJIIIIIIIIHIFHIFGEFHHHHGGGFFFFFDEDEEEEDCCCECDCCDDC_Mismatch_0_Sense_+_Library_PoolT
GGCTTATGCCTTTTTTTCCTTGCATCGATGATGCATCTTTAATAATAAAGTGGAGTTCTGCTCTGCTTTCAAAGCAGTGTTAGTGTCA
>Frequency_2_QualityScore_FFHHGGHIIIGIIIJJJIJIJIIIIJJHIJGIIIIIIJJIIFIIIJJJJIGIHIIHHIIIGGHHHHGGFEFEDEEEEACCECCACEDD_Mismatch_0_Sense_+_Library_PoolC
GGCTTATGCCTTTTTTTCCTTGCATCGATGATGCATCTTTAATAATAAAGTGGAGTTCTGCTCTGCTTTCAAAGCAGTGTTAGTGTCA
>Frequency_8_QualityScore_FFGFFGGIIIHIIIJIJGGIHGGIHFGHIIIIIHIHGHHGHGGGIIHIEFFIGHGGHFFHGGHEGGFFGEFEFEEDCDDDDBCBCBABCCBBCD_Mismatch_0_Sense_+_Library_PoolT
AAATGCAAAAGCTACTTACAGGAAGATTTTCTGCACAGAAAGCTTCTGTATTTTCGGTTGTAGTATTTGATGCTGATCTTGTTTTGGCTGACAG
>Frequency_8_QualityScore_FFHGHGHJIIJJJJJIJJIIIIIJJHHIHIIIIJJJJJJIIIIIHIIIDFIHHGHIIIIIIIIHGGGGFGEEEEECDCEDDCCDDC_Mismatch_0_Sense_+_Library_PoolT
CTTATGCCTTTTTTTCCTTGCATCGATGATGCATCTTTAATAATAAAGTGGAGTTCTGCTCTGCTTTCAAAGCAGTGTTAGTGTCA
>Frequency_1_QualityScore_FFHHHHHJJJJJJJJJJJJIJIJJJIJJJIJJIJJJJJGIJIJJJJJIDHIJJIIJJJJJJJJJHHHHFHFFFFFEECDEECDEDC_Mismatch_0_Sense_+_Library_PoolC
CTTATGCCTTTTTTTCCTTGCATCGATGATGCATCTTTAATAATAAAGTGGAGTTCTGCTCTGCTTTCAAAGCAGTGTTAGTGTCA
>Frequency_8_QualityScore_FFHGHHGIIIIJJJIJJJJIJIJJJJIJIJIIJJJJJJIIJIIIIIIJIIIIIIIIIIIIJIIIHGIIIFHGGEGEDEEEEEEEEEEDDDDBCC_Mismatch_0_Sense_+_Library_PoolT
GCATGTTCATAGATCTAAATGCAAAAGCTACTTACAGGAAGATTTTCTGCACAGAAAGCTTCTGTATTTTCGGTTGTAGTATTTGATGCTGATC
>Frequency_8_QualityScore_EFGGGHHJJJJJIIIJIIJJHHGIIIIIJIJIJJJHHIHHIHHHHEGGEGGGGHIHIIIIHIIHGFGFGBEEBDEEEEDEEEDDCBBCDDDDDA_Mismatch_0_Sense_+_Library_PoolT
ATGCCTTTTTTTCCTTGCATCGATGATGCATCTTTAATAATAAAGTGGAGTTCTGCTCTGCTTTCAAAGCAGTGTTAGTGTCAAACAATACAGT
>Frequency_8_QualityScore_FFHHHGHIIJIIJJJJJFHEGHIGIEHIGIHIIIIJIIIIJIJHIJIJHFHIHHHIHHFEGGGEEEEEDBDEEDDDDDDCDCCCCCCCCCDDDD_Mismatch_0_Sense_+_Library_PoolT
TTGGGATATTGACTACGAGTGGCAGATTGGACTTACCATGCACATTCCTATTGTGGGGAAATTCACCCTTCCTCTCTCCAAGAAGGGCACTTTC
>Frequency_8_QualityScore_FFHHHGGIIIIJJJJIJIJIIJJIIJJIIIIIIIJJJIJIJIJJIJJIIJIJIIIJJJJIHIIFGHHIIGGHHFFFFGGGEEBCCCDDDDDEEE_Mismatch_0_Sense_+_Library_PoolT
TTTTTAAATGCATGTTCATAGATCTAAATGCAAAAGCTACTTACAGGAAGATTTTCTGCACAGAAAGCTTCTGTATTTTCGGTTGTAGTATTTG
>Frequency_8_QualityScore_FFHHGHHJJJJJJIJJJIJJJJJJJJJHIJJJJJJJGIIIIIIGIJJJIIIJJIIIJIIIGIIIHGHHGGFGFEFEEEEDDDEEEDDDDCCCCC_Mismatch_0_Sense_+_Library_PoolT
GAAGATTTTCTGCACAGAAAGCTTCTGTATTTTCGGTTGTAGTATTTGATGCTGATCTTGTTTTGGCTGACAGCAGCAGTGATCAAATGGGATC
>Frequency_1_QualityScore_FDHFDFFGJJDGHGEIIEHHIJJJIIIIIIJJJJJJJIJJGIJGGIJEGIIIIIIJJIJGHIIJGGFIHGHGFFFBEEE>C@@DCCCCDDBACD_Mismatch_0_Sense_+_Library_PoolC
GAAGATTTTCTGCACAGAAAGCTTCTGTATTTTCGGTTGTAGTATTTGATGCTGATCTTGTTTTGGCTGACAGCAGCAGTGATCAAATGGGATC
>Frequency_8_QualityScore_EDGGGGGIIGFHGHHHIIHHIHGGGHHIIIIIIEGHHGHEGHIGHFGGGHHEHEHIIEGGGG?EGGEEEBECDDDDDDDEDDDCCD@A@BACCC_Mismatch_0_Sense_+_Library_PoolT
GATTTTCTGCACAGAAAGCTTCTGTATTTTCGGTTGTAGTATTTGATGCTGATCTTGTTTTGGCTGACAGCAGCAGTGATCAAATGGGATCTCC
>Frequency_8_QualityScore_EFHGHHGJIIIIIHIIIIIJIHHIIIHIIIIIIIIIFGIHHHIIIIIIIIIIIIJIIHHIFF_Mismatch_0_Sense_+_Library_PoolT
TTTCCTTGCATCGATGATGCATCTTTAATAATAAAGTGGAGTTCTGCTCTGCTTTCAAAGCA
>Frequency_1_QualityScore_FFHHHHHJJJJJJIJJJJJJJJJJJJHHIJJJJJIJIJJJJHIJJJJJJJJJJJJJJIJIII_Mismatch_0_Sense_+_Library_PoolC
TTTCCTTGCATCGATGATGCATCTTTAATAATAAAGTGGAGTTCTGCTCTGCTTTCAAAGCA
>Frequency_8_QualityScore_EEHHGGGIIIIIJIHIFHHHIEGGIIHHIJJJJJJIJJIIGHIIHIJIHIIIIHHIGHHGGGFGCEEDCCAADDDDDDDDDEEEEDCEEDDECC_Mismatch_0_Sense_+_Library_PoolT
TAGCAAAGCATTGAAGTGGAGTGTAAGCAACGCAACTTGGTAGGACCAAATTTGGGATTCCCTGTCCGTAGTAGTTAATGTAATAAATTTGAGA
>Frequency_8_QualityScore_FFHHHHHJIIIHIFHIIIIHIIIIJJJIJIJJJJHIIIJJIIJJIJJGHIIJIHIIIIIJJIHIIIIIIGHHIIHHGGGEGECDEDDACDDDDD_Mismatch_0_Sense_+_Library_PoolT
GCTTTCAAAGCAGTGTTAGTGTCAAACAATACAGTTTCCAAGCTATGTTTTCAAGACATTGAATTTTAGCAAAGCATTGAAGTGGAGTGTAAGC
>Frequency_8_QualityScore_FFHHHHHHIJJJJJJJJJJJIJIJJIIJIJJJJJIIJJJJJJJJJIJJIJJJHIIHIIIIGHIIIJIIJGHGHFFEEEEEEEDCDDDCCDDDDD_Mismatch_0_Sense_+_Library_PoolT
AATACAGTTTCCAAGCTATGTTTTCAAGACATTGAATTTTAGCAAAGCATTGAAGTGGAGTGTAAGCAACGCAACTTGGTAGGACCAAATTTGG
>Frequency_1_QualityScore_FFGGBHFAFHGBHIGHIBEHIHIHGHH>>FEHIIGIGGIIGIBGGIGGACEEIHI@FHEC=DCAEECEE;?AAAB;@CC>AC?C>59ABCCCCC_Mismatch_0_Sense_+_Library_PoolC
AATACAGTTTCCAAGCTATGTTTTCAAGACATTGAATTTTAGCAAAGCATTGAAGTGGAGTGTAAGCAACGCAACTTGGTAGGACCAAATTTGG
>Frequency_8_QualityScore_EEHHHGGIIJIIJGIIJJIHHIGIHHEHFHHIGIIICGHHIIIIGDGHHIIHGGIIIGIGHIFFGHHHHGGGGFEEEDDDDDDDCCCCCBBCCC_Mismatch_0_Sense_+_Library_PoolT
TACTTACAGGAAGATTTTCTGCACAGAAAGCTTCTGTATTTTCGGTTGTAGTATTTGATGCTGATCTTGTTTTGGCTGACAGCAGCAGTGATCA
>Frequency_2_QualityScore_FFHHHHGIIIIJJIIIIIIIGIIIJIGHFGHHIGHICCGHIIJIGCEFDGGCFHGHIHIIIIIIGIIGICEFGCDEEDCDCCACA?>AACBBCC_Mismatch_0_Sense_+_Library_PoolC
TACTTACAGGAAGATTTTCTGCACAGAAAGCTTCTGTATTTTCGGTTGTAGTATTTGATGCTGATCTTGTTTTGGCTGACAGCAGCAGTGATCA
>Frequency_8_QualityScore_FFHGHHHJJHIIJJJIIJJIJJIJGIIJJJJIJJJJJGIJJJJIJIIIIJJJHIIIJJJIJJIJJJJJJGIIGHHGHDFGFEFFFEEDDDDDDD_Mismatch_0_Sense_+_Library_PoolT
CAGTGTTAGTGTCAAACAATACAGTTTCCAAGCTATGTTTTCAAGACATTGAATTTTAGCAAAGCATTGAAGTGGAGTGTAAGCAACGCAACTT
>Frequency_8_QualityScore_FFHHHGHIGHIIJJJJJJJJJJHIJIJJJJJJJJIIJJJJIJJIHIIIIIJIIIIIIIIHGHGGGFFDEEDDBCEEDDDDDDDDDDDCCDDDCC_Mismatch_1_Sense_+_Library_PoolT
CCAAGTGGTCATTGAAGGGCTTATGCCTTTTTTTCCTTGCATCGATGATGCATCTTTAATAATAAAGTGGAGTTCTGCTCTGCTTTCAAAGCAA
>Frequency_8_QualityScore_FFHHHHHGIIJJIJIJJJJIIIIIJJIJJIJIGHIIJJJIJIIIIHJJIIIJIJIIIJHIIIIEGHHHHGGGFGFEEEEEEEEEDDDDDDEDCC_Mismatch_0_Sense_+_Library_PoolT
GCAGCAGTGATCAAATGGGATCTCCTATATGGTTTCCCCAGTTGGGCAATACTAATAGAATAGTAATTAATGCAATGAATTTCAGATTCATTGT
>Frequency_8_QualityScore_FFHGGGHJJIIIIJIJIJIGHIFIGHIJJJJJJJJIJJJIJJJJJIHIHIIIHIIJIGHHIIHIJIIEGEGHIIIIIGGGDFGFFEDDEEEDEE_Mismatch_0_Sense_+_Library_PoolT
TGCATCTTTAATAATAAAGTGGAGTTCTGCTCTGCTTTCAAAGCAGTGTTAGTGTCAAACAATACAGTTTCCAAGCTATGTTTTCAAGACATTG
>Frequency_8_QualityScore_FFHHHGGEGIIIIHIIIJFIHIHIHIHIIJJHIJHIIIIIIHIIJHGHIGHHIIIIIHHCFEEEEEEDCBBCDCBCCCDDDDCCCCDDBCCBCC_Mismatch_0_Sense_+_Library_PoolT
CTACGAGTGGCAGATTGGACTTACCATGCACATTCCTATTGTGGGGAAATTCACCCTTCCTCTCTCCAAGAAGGGCACTTTCAAGATGCCTACT
>Frequency_8_QualityScore_EEGGHGGHIIHIIJJIIJIHIIIIIHGIIIHHFHIGIIIIIJGGHIIIHGGHDFGDEDFGGFFGFFFCECDEDDBCDCCBCBCCCBCCCC_Mismatch_0_Sense_+_Library_PoolT
AGGGCTTATGCCTTTTTTTCCTTGCATCGATGATGCATCTTTAATAATAAAGTGGAGTTCTGCTCTGCTTTCAAAGCAGTGTTAGTGTCA
>Frequency_8_QualityScore_FFHGHGHJIIGIIIJIJHIIJIIIIIIHIIGGHHIFGHIIIIHIIIHHIIIIIGEGHGHIHGFEFEEEEDDDCDEDCCCDCCBCDBEDCBCCDD_Mismatch_0_Sense_+_Library_PoolT
AAGACATTGAATTTTAGCAAAGCATTGAAGTGGAGTGTAAGCAACGCAACTTGGTAGGACCAAATTTGGGATTCCCTGTCCGTAGTAGTTAATG
>Frequency_8_QualityScore_FFHHHHHJJJJJIIJJIIJJJJJIJJJJJJJIJJJJJJJJJJIJJJJJIIIIIIIJIIJJIIHIIEHHHDFHGGGCDEFFFEDDACDBDDDDED_Mismatch_0_Sense_+_Library_PoolT
ATTTTTTAAATGCATGTTCATAGATCTAAATGCAAAAGCTACTTACAGGAAGATTTTCTGCACAGAAAGCTTCTGTATTTTCGGTTGTAGTATT
>Frequency_8_QualityScore_EFFGGHGHIIHHHHIHIIIIHBFGDGCFIHIIHIIIHIIIIIHIHHIIDFEEFHEFDFE_Mismatch_0_Sense_+_Library_PoolT
GATGCATCTTTAATAATAAAGTGGAGTTCTGCTCTGCTTTCAAAGCAGTGTTAGTGTCA
>Frequency_8_QualityScore_FEHHGGHJIJJJJJIIIJJJJJJJIJJIIJJJJIJIIIJJJIIIJJJJJJIIIIJIJIJIHIGHIGHEGHGHIIHGGGEEDDDDDDBCDCDCDD_Mismatch_0_Sense_+_Library_PoolT
GTCAAACAATACAGTTTCCAAGCTATGTTTTCAAGACATTGAATTTTAGCAAAGCATTGAAGTGGAGTGTAAGCAACGCAACTTGGTAGGACCA
>Frequency_8_QualityScore_EEGHGDGIGHHIIIIIHIHHIIIIIIIIHIIHIIIGIIIIIIIIHIIHGIIGHIIIIJJIIIIHGHHEFFEFEFEDEEEEDCCCCCCBBDCCCA_Mismatch_0_Sense_+_Library_PoolT
AGAAGGGCACTTTCAAGATGCCTACTTTGTCAGATATTTTTTAAATGCATGTTCATAGATCTAAATGCAAAAGCTACTTACAGGAAGATTTTCT
>Frequency_8_QualityScore_EFHHGGGHFHIGHHHIGHJIIIIIIIIIIIIIHIIIIIHGIHIIIIIGGIIIIHHHHFGGFEFEFEEEEDACCDC?BCDCDCDDDDDDCCCCCB_Mismatch_1_Sense_+_Library_PoolT
CTTCCAAGTGGTCATTGAAGGGCTTATGCCTTTTTTTCCTTGCATCGATGATGCATCTTTAATAATAAAGTGGAGTTCTGCTCTGCTTTCAAAG
>Frequency_7_QualityScore_FFHHHHHJJJJJIJJJGHIJJJIIHIIJIIIJJJJJJHIIJJJJJIJJJJGIJJJIIIIIIJJJJGIIJHIHHIIHHGGGGGEEEBDECDABDD_Mismatch_0_Sense_+_Library_PoolT
TCTGCTTTCAAAGCAGTGTTAGTGTCAAACAATACAGTTTCCAAGCTATGTTTTCAAGACATTGAATTTTAGCAAAGCATTGAAGTGGAGTGTA
>Frequency_7_QualityScore_FFHHHHHIJJJHJJJJJJJJIIIIIJIIIIJJIJHIJJJJJIJGHIGIIIIIJJJJJIJJJIIIIIIGHFGGGFFEDDDEDDCCCCCCCCDDCC_Mismatch_0_Sense_+_Library_PoolT
CTTACAGGAAGATTTTCTGCACAGAAAGCTTCTGTATTTTCGGTTGTAGTATTTGATGCTGATCTTGTTTTGGCTGACAGCAGCAGTGATCAAA
>Frequency_7_QualityScore_FFHHHHHJJJJJJJJJJJJJJJJIJIIJJJJJJJJJJIIJIJJJJJIJIJIJIIIJHHGIJJJHGFGFFDEEEEEEEEEEDDEDEDCDDEDDCC_Mismatch_0_Sense_+_Library_PoolT
GAAATTCACCCTTCCTCTCTCCAAGAAGGGCACTTTCAAGATGCCTACTTTGTCAGATATTTTTTAAATGCATGTTCATAGATCTAAATGCAAA
>Frequency_7_QualityScore_EFHHGGHIIIIHIIHIHHIHIHHGHFGIIIIJGHIHIHIIIHHHHHIJIHIFGHHHHGHIFGIHGFGHGEFFEEEFEDCBBBDCCDDDDCCCBB_Mismatch_0_Sense_+_Library_PoolT
CTCTCTCCAAGAAGGGCACTTTCAAGATGCCTACTTTGTCAGATATTTTTTAAATGCATGTTCATAGATCTAAATGCAAAAGCTACTTACAGGA
>Frequency_7_QualityScore_EFFGHGGHJIIIIIHIJIIFHIJIIHIFIHHHIIIIIIGHHGIHGIIIIHGHIIIIIIIIIGIHIHIIIHGGGFHFFDFEDEEEDDDDCCBAAC_Mismatch_0_Sense_+_Library_PoolT
TTTCAAGATGCCTACTTTGTCAGATATTTTTTAAATGCATGTTCATAGATCTAAATGCAAAAGCTACTTACAGGAAGATTTTCTGCACAGAAAG
>Frequency_7_QualityScore_EDGFGFFIGIIIIIJIIIIIIHJIIIIIIIJHIIIIJHIIIHHIHHIIIJIGGIIIHHHHGHHIHIHHHHFHGFGEEEFFEDEBCDDEEDCCAB_Mismatch_0_Sense_+_Library_PoolT
TGTCAGATATTTTTTAAATGCATGTTCATAGATCTAAATGCAAAAGCTACTTACAGGAAGATTTTCTGCACAGAAAGCTTCTGTATTTTCGGTT
>Frequency_1_QualityScore_FDHHHHHJJJJJIJJIJHIIGHJIFGIIJGIBFHIIIHIJIGGHIHHIIJCGIGGGGIDGIIEHGEIHHEEHEECHEFFFDFEEFCEEDE?@;?_Mismatch_0_Sense_+_Library_PoolC
TGTCAGATATTTTTTAAATGCATGTTCATAGATCTAAATGCAAAAGCTACTTACAGGAAGATTTTCTGCACAGAAAGCTTCTGTATTTTCGGTT
>Frequency_7_QualityScore_FFGHGGGIHIIIIIHIHGIIHHHIIIFGIHHIIHHIEGIFIFGIGIGIIIJIJIIHIFHIHGHDFFHFHEBFGFEEFDFEGFEEBBDFDDDDDD_Mismatch_0_Sense_+_Library_PoolT
TTTCCTTGCATCGATGATGCATCTTTAATAATAAAGTGGAGTTCTGCTCTGCTTTCAAAGCAGTGTTAGTGTCAAACAATACAGTTTCCAAGCT
>Frequency_7_QualityScore_CDGEGFFHIHHIIHIHGIIHIIIIIIIGHHIIHGHIIIIIIHIIHIIIGHIHIGHIHHHIIEGIHHHDFDFFGGFEEFFEEEEDDDCCDDDEDC_Mismatch_0_Sense_+_Library_PoolT
TGGAGTTCTGCTCTGCTTTCAAAGCAGTGTTAGTGTCAAACAATACAGTTTCCAAGCTATGTTTTCAAGACATTGAATTTTAGCAAAGCATTGA
>Frequency_7_QualityScore_EEGGHHHIIIIGGIIIIGFHIEEIIIIJIIIIIIIIIIIIFHHGHFHIIIHIIIJIIFGGGEFFFBFDDECDDBDBC@_Mismatch_0_Sense_+_Library_PoolT
TTTTTTTCCTTGCATCGATGATGCATCTTTAATAATAAAGTGGAGTTCTGCTCTGCTTTCAAAGCAGTGTTAGTGTCA
>Frequency_7_QualityScore_FFHFGHHJIIIHIJGHIHJIHGFHGHIIIJIIJIIIIIJIIIIFGGHHBEHIFHHIHIIHHHHGFFGFE_Mismatch_0_Sense_+_Library_PoolT
GCCTTTTTTTCCTTGCATCGATGATGCATCTTTAATAATAAAGTGGAGTTCTGCTCTGCTTTCAAAGCA
>Frequency_7_QualityScore_EFHHGHHJJJJJJJJJJJJIJJJJJJJJJJJJHIJJJJJJJJJJJJJIJJJJJJJJJJJJJIJJHIIGHHHIFGGHGGGGFFDDDDDDDDDDDD_Mismatch_0_Sense_+_Library_PoolT
TTAGTGTCAAACAATACAGTTTCCAAGCTATGTTTTCAAGACATTGAATTTTAGCAAAGCATTGAAGTGGAGTGTAAGCAACGCAACTTGGTAG
>Frequency_7_QualityScore_FDGGGFEHHIHIIIIHHFHHIJJIIHHGIHIIIGHBFHHHIHIIIIJIGFFEEHEHHGEGHEFDEFEEDCEEECCCDDB_Mismatch_0_Sense_+_Library_PoolT
CATTGAAGGGCTTATGCCTTTTTTTCCTTGCATCGATGATGCATCTTTAATAATAAAGTGGAGTTCTGCTCTGCTTTCA
>Frequency_7_QualityScore_EFHGFGHJIJHICGGGHIFIIGGEHGHGGHIIIIHIHIIIFGGHIGGGDGGFFHIHHFFCEGFCDEEEEDCDDDCAC@?ABCCBCBCCBCCDCC_Mismatch_0_Sense_+_Library_PoolT
ATTGACTACGAGTGGCAGATTGGACTTACCATGCACATTCCTATTGTGGGGAAATTCACCCTTCCTCTCTCCAAGAAGGGCACTTTCAAGATGC
>Frequency_7_QualityScore_FFGHGHHIIIJJIJIJJJJJJJJIJJJJJIJJJJJIHHIIJIIHIJIJIIJJFHIIIIJIIFHGGHGEFDGGGGEFFFFECCDDDBCDCCCDDC_Mismatch_0_Sense_+_Library_PoolT
ATCTAAATGCAAAAGCTACTTACAGGAAGATTTTCTGCACAGAAAGCTTCTGTATTTTCGGTTGTAGTATTTGATGCTGATCTTGTTTTGGCTG
>Frequency_1_QualityScore_FFHHHHHJJIJJJJJJJJJJJIJIJJJJJJJJJJJJJJJJJJIIIIJIJJJJIIJIJJJIGFHIIJHHGEHHHHFFFFFFEEEEEEEDDDDDDD_Mismatch_0_Sense_+_Library_PoolC
ATCTAAATGCAAAAGCTACTTACAGGAAGATTTTCTGCACAGAAAGCTTCTGTATTTTCGGTTGTAGTATTTGATGCTGATCTTGTTTTGGCTG
>Frequency_7_QualityScore_EFHGGHGJJIGHGHIIGHIIIIHIGIHIJIIIHIIIIGHGHGHHIIIHIIIIHIIFGHIHIHGHHHFGCDDEFEEDDDCCDEEEECCBBBCDDC_Mismatch_0_Sense_+_Library_PoolT
GATATTTTTTAAATGCATGTTCATAGATCTAAATGCAAAAGCTACTTACAGGAAGATTTTCTGCACAGAAAGCTTCTGTATTTTCGGTTGTAGT
>Frequency_7_QualityScore_FFHHHHHIJJJJJJHJJJJIJIJIJJJHIIJIIIIIJHIIIIHHIJJJJJJJJJIJJIHIHIHIFGGHHCFGHHF_Mismatch_0_Sense_+_Library_PoolT
TTTTCCTTGCATCGATGATGCATCTTTAATAATAAAGTGGAGTTCTGCTCTGCTTTCAAAGCAGTGTTAGTGTCA
>Frequency_1_QualityScore_FFHHHHHJJJJJJJIJJJJIJJJJJIJJHIJJIJJJJDGGGIBGHHJJJJJIJJJIJJJJJJIJFGFHEGHHHHF_Mismatch_0_Sense_+_Library_PoolC
TTTTCCTTGCATCGATGATGCATCTTTAATAATAAAGTGGAGTTCTGCTCTGCTTTCAAAGCAGTGTTAGTGTCA
>Frequency_7_QualityScore_FFHHHHHJJJJJIIIJJJJJIJJJJIJJJJIIIIJGHIIIGIIJJIIJJJHIJJJJIIIIIJGIHIHIHFHIHHGHGGGGGFFADEEEEEEDED_Mismatch_0_Sense_+_Library_PoolT
TTCCTTGCATCGATGATGCATCTTTAATAATAAAGTGGAGTTCTGCTCTGCTTTCAAAGCAGTGTTAGTGTCAAACAATACAGTTTCCAAGCTA
>Frequency_7_QualityScore_EFGGGGGIIIIIJIIIJIIHHIIHJJJHEGIHIFHIHHIHIIIGGIHIIIIHIIIFGFGIIHGHIHGHIHHHHHIHCDEFGGFFFFEEDAACDD_Mismatch_0_Sense_+_Library_PoolT
CATCGATGATGCATCTTTAATAATAAAGTGGAGTTCTGCTCTGCTTTCAAAGCAGTGTTAGTGTCAAACAATACAGTTTCCAAGCTATGTTTTC
>Frequency_7_QualityScore_FFHHHHHJJJJJJJJIJIIIJIIIJJJJIIIJIJJJJIIIJJJIJJIIIIIJJIJHJJJIJIJIIIHHHHHGGFGFFEEFEEEEDDCCDDDDDD_Mismatch_0_Sense_+_Library_PoolT
AAGATGCCTACTTTGTCAGATATTTTTTAAATGCATGTTCATAGATCTAAATGCAAAAGCTACTTACAGGAAGATTTTCTGCACAGAAAGCTTC
>Frequency_7_QualityScore_FFHHHHHIIJJJJJJJJJJHJIIJJJJIIJJJJJJIJJJJIIIHIIJJJJHGIJIJJJIHIIHHGGHGGEHFGGFFFEEEEEECDDDCCDDDBD_Mismatch_0_Sense_+_Library_PoolT
CTAAATGCAAAAGCTACTTACAGGAAGATTTTCTGCACAGAAAGCTTCTGTATTTTCGGTTGTAGTATTTGATGCTGATCTTGTTTTGGCTGAC
>Frequency_7_QualityScore_EFHHHHHJIJIIIJIIIIHIFHHGHCGFIHIIIIIJIIHIHIIIFHIIGIIIHHGHIIJHFFFFDDEEEBDCBCCBDEDDDEEDDEDDECCDCD_Mismatch_0_Sense_+_Library_PoolT
ATTTTAGCAAAGCATTGAAGTGGAGTGTAAGCAACGCAACTTGGTAGGACCAAATTTGGGATTCCCTGTCCGTAGTAGTTAATGTAATAAATTT
>Frequency_7_QualityScore_FFHHHHHJIJJJJJJJIJJIJJJIHJJJJJJJIJJJIJJJJJJJIJJJJJIJIIJJIJJIIIIIHHIHFFGGGFEEEEDEEDDDDDCCCCDCDD_Mismatch_0_Sense_+_Library_PoolT
AAGAAGGGCACTTTCAAGATGCCTACTTTGTCAGATATTTTTTAAATGCATGTTCATAGATCTAAATGCAAAAGCTACTTACAGGAAGATTTTC
>Frequency_7_QualityScore_FFHHHHHJJJJJJJIHIHHIJIJHIIIJIIJIJIJIIJHIJJJJJJJJJJJGIIIJIIJJIIJJJJHIIGHIIHHHGGGGFFFDEECEEDDAAC_Mismatch_0_Sense_+_Library_PoolT
CTCTGCTTTCAAAGCAGTGTTAGTGTCAAACAATACAGTTTCCAAGCTATGTTTTCAAGACATTGAATTTTAGCAAAGCATTGAAGTGGAGTGT
>Frequency_7_QualityScore_ECGHGGEIIGHHHIHIHHHGHFGIHHHHGIHHIHHGGIHHHHGHGGIHHHHGHHGGFECEEFFDFEFEFACBBCCCABB?BBDDDCBCCDDDDC_Mismatch_0_Sense_+_Library_PoolT
GTGGGGAAATTCACCCTTCCTCTCTCCAAGAAGGGCACTTTCAAGATGCCTACTTTGTCAGATATTTTTTAAATGCATGTTCATAGATCTAAAT
>Frequency_7_QualityScore_EFHHHHFIIIIIIFHIHGHHHIIIIFHIIGHIGFHDHHGGEGHIIIHIIIHIHIIIFEGIHHEHFHFFDBGGF_Mismatch_0_Sense_+_Library_PoolT
TTCCTTGCATCGATGATGCATCTTTAATAATAAAGTGGAGTTCTGCTCTGCTTTCAAAGCAGTGTTAGTGTCA
>Frequency_7_QualityScore_FFHHHHHJJJIJGHIIIIHHHIIJJJIJJJJJJHIJJIJIJIJHJJGHJIJIJJGHIIJJIHIIIJJIIHIIHIIHHHFGGDEEEEBCDEEDDD_Mismatch_0_Sense_+_Library_PoolT
CTTTCAAAGCAGTGTTAGTGTCAAACAATACAGTTTCCAAGCTATGTTTTCAAGACATTGAATTTTAGCAAAGCATTGAAGTGGAGTGTAAGCA
>Frequency_7_QualityScore_FEGGHHGIHIIIHGIHGHIIIHHHHIHIIIIGGIIHHHHHIHIIHGGHHHGHGEBECFECDFGFDEDDEEDCCCDCABCDDDDCECDCBCCDDC_Mismatch_0_Sense_+_Library_PoolT
GGGAAATTCACCCTTCCTCTCTCCAAGAAGGGCACTTTCAAGATGCCTACTTTGTCAGATATTTTTTAAATGCATGTTCATAGATCTAAATGCA
>Frequency_7_QualityScore_FFHGHGHHIHHHHIIIIHIJJIIIHIIIFHIIIJJJJIIIIHHIIIIGHHHIIIIIIIHEEGHHHHFHEBDFCDEDDCABBCDDCCCDCCCCCC_Mismatch_0_Sense_+_Library_PoolT
TCGGTTGTAGTATTTGATGCTGATCTTGTTTTGGCTGACAGCAGCAGTGATCAAATGGGATCTCCTATATGGTTTCCCCAGTTGGGCAATACTA
>Frequency_7_QualityScore_FFHHHGGIJIJIIIHIGHIIIIIIIJJHIIHIIIIIIEHHHIGGHIIHIIIIIIJIIJHHIIH_Mismatch_0_Sense_+_Library_PoolT
TTTTCCTTGCATCGATGATGCATCTTTAATAATAAAGTGGAGTTCTGCTCTGCTTTCAAAGCA
>Frequency_7_QualityScore_DEGGGGEIHHHGHIGHHGFGHHGIGGDGGHHHIIIIHIIHEFHHIIHGGFFGHFHHGGFEHHFIGHHGGGGGGGFEEDEFDDCDDDB?CDCBCC_Mismatch_0_Sense_+_Library_PoolT
TAAATGCAAAAGCTACTTACAGGAAGATTTTCTGCACAGAAAGCTTCTGTATTTTCGGTTGTAGTATTTGATGCTGATCTTGTTTTGGCTGACA
>Frequency_2_QualityScore_FFHHHHHIJJJJJJJJJJIJJJJJJJIJJJJJJJJJJJJIJIIJJIJJJIIJIJJJJJGIIIIIGHHGHHEGGFFFEEEEEEDEEDDCDDDDCD_Mismatch_0_Sense_+_Library_PoolC
TAAATGCAAAAGCTACTTACAGGAAGATTTTCTGCACAGAAAGCTTCTGTATTTTCGGTTGTAGTATTTGATGCTGATCTTGTTTTGGCTGACA
>Frequency_6_QualityScore_FFHHHHFHHIJHHIIJIJJJJJIIIIIFHIIJJJJIIJJJHHIJJIIJIIJIJJIIIJJJJIJIGGHGHFHIGHHCGHGFBCEFEEEDEDBCDC_Mismatch_0_Sense_+_Library_PoolT
AAGCAGTGTTAGTGTCAAACAATACAGTTTCCAAGCTATGTTTTCAAGACATTGAATTTTAGCAAAGCATTGAAGTGGAGTGTAAGCAACGCAA
>Frequency_1_QualityScore_FFHHHHHIIIJJIJIIJJJIIJIJJIIIJJJJJJIJJJJJJJJJJJJJIJJJJJJEHGIGIJJJJJJIECHGJIJHHHGG?BFEFFEEDEDDDD_Mismatch_0_Sense_+_Library_PoolC
AAGCAGTGTTAGTGTCAAACAATACAGTTTCCAAGCTATGTTTTCAAGACATTGAATTTTAGCAAAGCATTGAAGTGGAGTGTAAGCAACGCAA
>Frequency_6_QualityScore_FFGGHHHIJIJJJJJIIIJIIJJIHIIJIIIHFIJGGIJJJJJIIIIIIIIIIIJJJJHGFHHIJJIIFBFFGEEFEFFFEEEEDEEDCDDDBC_Mismatch_0_Sense_+_Library_PoolT
TTCATAGATCTAAATGCAAAAGCTACTTACAGGAAGATTTTCTGCACAGAAAGCTTCTGTATTTTCGGTTGTAGTATTTGATGCTGATCTTGTT
>Frequency_6_QualityScore_FFHHHHHIIJIJIIIGIIEHGHIIIIIIIJHHHIIIIIHIHIIIIJJJJIJIIIHGGHIIHGGGGGFFEABDEDCDDDDDCCABDDCBDDDDCC_Mismatch_1_Sense_+_Library_PoolT
ATGATACCTTCCAAGTGGTCATTGAAGGGCTTATGCCTTTTTTTCCTTGCATCGATGATGCATCTTTAATAATAAAGTGGAGTTCTGCTCTGCT
>Frequency_1_QualityScore_FFHHHHHIJJJIHJJHHHHHGHIJIHIJJJJJJJJIJJJJJJJJJJJJGIIJJJIGIHHHHHHFFFFDC@CCCCECEEDDDDCCDFDDDDDDDD_Mismatch_1_Sense_+_Library_PoolC
ATGATACCTTCCAAGTGGTCATTGAAGGGCTTATGCCTTTTTTTCCTTGCATCGATGATGCATCTTTAATAATAAAGTGGAGTTCTGCTCTGCT
>Frequency_6_QualityScore_FFHHHHHJJJJJJJJJJJJIIIIIIIJIJIJJJIIIJJJIJIJGIIIIGHIIJJJJIJIIIHHGGHGGFDEDEFEECEEEDDCDDDCDDDDCAC_Mismatch_0_Sense_+_Library_PoolT
GCCTTTTTTTCCTTGCATCGATGATGCATCTTTAATAATAAAGTGGAGTTCTGCTCTGCTTTCAAAGCAGTGTTAGTGTCAAACAATACAGTTT
>Frequency_6_QualityScore_FEGHHGFHIIHIJJIIIHIIHHHGHIIIIIIJIJJIHIIIIIIHIIIIIHIIIIHGGHHEDEFGGHHGGEGDEEEEEEEEEECCCCCDECAABB_Mismatch_0_Sense_+_Library_PoolT
GTCAGATATTTTTTAAATGCATGTTCATAGATCTAAATGCAAAAGCTACTTACAGGAAGATTTTCTGCACAGAAAGCTTCTGTATTTTCGGTTG
>Frequency_6_QualityScore_FFHHHHGJJJJIIIJIJJJIIJIJJJJJJJJJJJJJJJJJJJIIJJJIJJJIJJJIIIIIJJJJJGIIJHIIHHFFFDEEDEEEFFEDDDDDDD_Mismatch_0_Sense_+_Library_PoolT
TGCATGTTCATAGATCTAAATGCAAAAGCTACTTACAGGAAGATTTTCTGCACAGAAAGCTTCTGTATTTTCGGTTGTAGTATTTGATGCTGAT
>Frequency_6_QualityScore_EFHHHHHIJIJJIJJJIIIJIIJJJJJJJIJJIIIIJIIGHIHIGGIIIJIJJJJHIIJIHIIIIIEHEBFGFGFGE_Mismatch_0_Sense_+_Library_PoolT
TTTTTTCCTTGCATCGATGATGCATCTTTAATAATAAAGTGGAGTTCTGCTCTGCTTTCAAAGCAGTGTTAGTGTCA
>Frequency_6_QualityScore_EDGGFFEHHIHDHEEAEEFEGGGEFHHGHFGHIIIJHIEHHHHHGHHGHHIIHIHIHIFHIHHFHGGCFCFEEEECCDDCCCCCDEDCCCCCB@_Mismatch_0_Sense_+_Library_PoolT
AGGAAGATTTTCTGCACAGAAAGCTTCTGTATTTTCGGTTGTAGTATTTGATGCTGATCTTGTTTTGGCTGACAGCAGCAGTGATCAAATGGGA
>Frequency_3_QualityScore_FFGHGGGEIIIIIIHFHGHGIFFHGGIGHEGGHEHHGHHHIHHIFFEHIIIHHIEEFDGIFICGFEEEGDDCDDDCCCDABDDCBDDBCCDDDC_Mismatch_0_Sense_+_Library_PoolC
AGGAAGATTTTCTGCACAGAAAGCTTCTGTATTTTCGGTTGTAGTATTTGATGCTGATCTTGTTTTGGCTGACAGCAGCAGTGATCAAATGGGA
>Frequency_6_QualityScore_EEFGHGGHIIHGIIHIIHIIIIIFIHIIIGHIIFHIIGEFGHIGHHFGHIIHIHIHGGGDCDCCDCCDCBCDDCCCCCCCCCDCDCBCCCBCBC_Mismatch_0_Sense_+_Library_PoolT
GGCAGATTGGACTTACCATGCACATTCCTATTGTGGGGAAATTCACCCTTCCTCTCTCCAAGAAGGGCACTTTCAAGATGCCTACTTTGTCAGA
>Frequency_6_QualityScore_EFGHHGHJJIJHIJJJJIIJJIIJIJJJJIIIIJJJJIIJJJJIJJJJIIIJIJIIIHHFHHGHCEGHHDFHGGGEEBCCDDDCCCDDDDDCBC_Mismatch_0_Sense_+_Library_PoolT
AAACAATACAGTTTCCAAGCTATGTTTTCAAGACATTGAATTTTAGCAAAGCATTGAAGTGGAGTGTAAGCAACGCAACTTGGTAGGACCAAAT
>Frequency_1_QualityScore_FFHHHHHIJJJJJJJJJJJJJJJIIJJIJJJJJJJJJJJJJJJJJJJJHGIIJJJJGIJGHIJJHHHHFCEFFFFDDDDDDDDCDDDDDDDDDD_Mismatch_0_Sense_+_Library_PoolC
AAACAATACAGTTTCCAAGCTATGTTTTCAAGACATTGAATTTTAGCAAAGCATTGAAGTGGAGTGTAAGCAACGCAACTTGGTAGGACCAAAT
>Frequency_6_QualityScore_DDGFGHHJIIJIHIJIHHIIIIIJIIHGIIIIIIJIJJIHIHIHIHIHIIHIIJIHIIIHHFHIIGFGFDEGFEEEEDDCDDECCDDDDEDDDC_Mismatch_0_Sense_+_Library_PoolT
CCTCTCTCCAAGAAGGGCACTTTCAAGATGCCTACTTTGTCAGATATTTTTTAAATGCATGTTCATAGATCTAAATGCAAAAGCTACTTACAGG
>Frequency_6_QualityScore_EFHHHGGIJJHIJIJJIIIIIIGIIJIJIIIIIIIIIIIIJIJIIHIIJIIJIJJJIHIIIIIHHGGHHDFFFEFFEDDEEEEDCCDDDCDDDE_Mismatch_0_Sense_+_Library_PoolT
CCTTCCTCTCTCCAAGAAGGGCACTTTCAAGATGCCTACTTTGTCAGATATTTTTTAAATGCATGTTCATAGATCTAAATGCAAAAGCTACTTA
>Frequency_1_QualityScore_FFHHBHHCHJJIIJIHBFHGHGIGEGGIIIIEIHIJJIII>FGHGEHDADFGEIJIEE>DGCEHIAAEHAEEDEFFFFDEEECC6;>BC;ACCC_Mismatch_0_Sense_+_Library_PoolC
CCTTCCTCTCTCCAAGAAGGGCACTTTCAAGATGCCTACTTTGTCAGATATTTTTTAAATGCATGTTCATAGATCTAAATGCAAAAGCTACTTA
>Frequency_6_QualityScore_FFHHHHHJJIJJIIIJIIHIIIHIIJJFIIJJIIIIIJJIIIIIJJJIIIHIGGHHHHIHGGGGGGDCDDDDEDDDEEDDECDDCDEEEDCBDC_Mismatch_0_Sense_+_Library_PoolT
CTTACCATGCACATTCCTATTGTGGGGAAATTCACCCTTCCTCTCTCCAAGAAGGGCACTTTCAAGATGCCTACTTTGTCAGATATTTTTTAAA
>Frequency_6_QualityScore_FFHHHGHIJJJJJIJJJJJIJIIJIJJJJJJJJJIIIJJJJJIIJJJJIIIHIHGIIIIJIHHHGHGGFDEEFFEEDDDDEDDDDEDDBBCDDC_Mismatch_0_Sense_+_Library_PoolT
TTCACCCTTCCTCTCTCCAAGAAGGGCACTTTCAAGATGCCTACTTTGTCAGATATTTTTTAAATGCATGTTCATAGATCTAAATGCAAAAGCT
>Frequency_6_QualityScore_FFHHHGGHIIIIJJJJJIIIIIIIIHIHIIIIIIJIIIIIIIIIHIGIGHGIIIIEGHIIHHGGGGFFFCE_Mismatch_0_Sense_+_Library_PoolT
GGCTTATGCCTTTTTTTCCTTGCATCGATGATGCATCTTTAATAATAAAGTGGAGTTCTGCTCTGCTTTCA
>Frequency_6_QualityScore_EFHGGGHJJHIJIJHIIIIJIIJIIJJJJJIIJIJIIIIIIJJJJIIIHIIIJIIIIIIHGGGFFFDDDCEEDDCDDEDCEDCDEEEDDCDCDC_Mismatch_0_Sense_+_Library_PoolT
ATTGTGGGGAAATTCACCCTTCCTCTCTCCAAGAAGGGCACTTTCAAGATGCCTACTTTGTCAGATATTTTTTAAATGCATGTTCATAGATCTA
>Frequency_6_QualityScore_FFHHHHHJJJJJJJJJJJJJJJJJHIJJJJJJJIIJJJIJJJJJJJIJIJJJIIHIIIIIIIIIJJJJJIIIIIIJIIIHHHGEGDEFEEEDEE_Mismatch_1_Sense_+_Library_PoolT
AGTTGGGCAATACTAATAGAATAGTAATTAATGCAATGAATTTCAGATTCATTGTTCTTATGTATGCTCTATGATACCTTCCAAGTGGTCATTG
>Frequency_6_QualityScore_EEHHGFGIHIIIIIIIJIJIJIJIIIIJIIIJGHHIIIIIGIIHIIJJJIIJICHFHFHIIJIIJIFEHDGGHHHGGGGGGEEDECEEDDDDDD_Mismatch_0_Sense_+_Library_PoolT
TAAAGTGGAGTTCTGCTCTGCTTTCAAAGCAGTGTTAGTGTCAAACAATACAGTTTCCAAGCTATGTTTTCAAGACATTGAATTTTAGCAAAGC
>Frequency_6_QualityScore_EFGGHHHIIHIIIIIJHJIIGIIHIIGGHEGHHHEFDGHIIIHIHHIIGHHIIFHHGHIIIGFGEDCEDABCDEDDDCCCC?BB?CCCDDCCCD_Mismatch_0_Sense_+_Library_PoolT
AGACATTGAATTTTAGCAAAGCATTGAAGTGGAGTGTAAGCAACGCAACTTGGTAGGACCAAATTTGGGATTCCCTGTCCGTAGTAGTTAATGT
>Frequency_6_QualityScore_FFHHHHHJJJJIJJIIJJIIJJIJJJJGHIIJGGHIIJJJJJJIJIJJJIJGIIIIIHIIIHGGGGFFEAEEEEDDDDDBCDBEEDDDDEDDEE_Mismatch_0_Sense_+_Library_PoolT
ACATTGAATTTTAGCAAAGCATTGAAGTGGAGTGTAAGCAACGCAACTTGGTAGGACCAAATTTGGGATTCCCTGTCCGTAGTAGTTAATGTAA
>Frequency_6_QualityScore_FFHHHGGJIJIIJJJIJGIJJJIIHIIIJHIJJIIIHGIGHHDGHIIIIIJJIIIIJJJJIGGHHGGGEDEEDDDDDCDCDECDDCDDCACC@D_Mismatch_0_Sense_+_Library_PoolT
TGTTTTCAAGACATTGAATTTTAGCAAAGCATTGAAGTGGAGTGTAAGCAACGCAACTTGGTAGGACCAAATTTGGGATTCCCTGTCCGTAGTA
>Frequency_6_QualityScore_EDEHEGGIGIFHHGHGFGIIIIHEHDEGGHHIGGGEGHIIHGGGIIIHIIIDDEFFAFGDEEGHHHABFEGGCEDCDCC@CCCBCCBCCBBCAA_Mismatch_0_Sense_+_Library_PoolT
TCTCTCCAAGAAGGGCACTTTCAAGATGCCTACTTTGTCAGATATTTTTTAAATGCATGTTCATAGATCTAAATGCAAAAGCTACTTACAGGAA
>Frequency_1_QualityScore_FFHHHHHJJJJJJJJIGIIJJJJJJJJJJJJJJJJJJJIJJJJJJJJJJJJIIIJJJJJIJJJIIJJHHHHHHFFFFFFEEECCEDDEDDCDDA_Mismatch_0_Sense_+_Library_PoolC
TCTCTCCAAGAAGGGCACTTTCAAGATGCCTACTTTGTCAGATATTTTTTAAATGCATGTTCATAGATCTAAATGCAAAAGCTACTTACAGGAA
>Frequency_6_QualityScore_FFHHHHHJIIJJJJJJIIJJJIJGHIGHHIIIIJIIJJJJJJJJIJJIJJJJIIIIJIIHHGGFFFFEEEEEEEEDEDEDEEDDDACDDCABCE_Mismatch_1_Sense_+_Library_PoolT
TATGCTCTATGATACCTTCCAAGTGGTCATTGAAGGGCTTATGCCTTTTTTTCCTTGCATCGATGATGCATCTTTAATAATAAAGTGGAGTTCT
>Frequency_6_QualityScore_FFHGFGHIIHIIFHGGIIIIIIJIIIIHIIJJHHIHFIIIIIHIIHIIIIIIJIHIHHHHIHHHFGHHGGFEFEEFEEDDDDDDDDEDDDCCDD_Mismatch_0_Sense_+_Library_PoolT
CTCTCCAAGAAGGGCACTTTCAAGATGCCTACTTTGTCAGATATTTTTTAAATGCATGTTCATAGATCTAAATGCAAAAGCTACTTACAGGAAG
>Frequency_6_QualityScore_FFHHHHHJIIIFIIGIFHHIJJIIIJJJJJJJJJJGHIIIJJJJIJJJJJJHIIIIIIHEGGFDEECEEEDDEEDEEEEEDDEEDDEDCDDDED_Mismatch_0_Sense_+_Library_PoolT
AAGCATTGAAGTGGAGTGTAAGCAACGCAACTTGGTAGGACCAAATTTGGGATTCCCTGTCCGTAGTAGTTAATGTAATAAATTTGAGATTCCT
>Frequency_6_QualityScore_EFGGHHGGHIIIHIIHHEGHGIHFHIIIIIIIIIIIIIHIFGGHIEEHGIIIHHIIGIHIHEGGGF_Mismatch_0_Sense_+_Library_PoolT
TTTTTTTCCTTGCATCGATGATGCATCTTTAATAATAAAGTGGAGTTCTGCTCTGCTTTCAAAGCA
>Frequency_6_QualityScore_EEHHHHHIIHIJIIIIIIJHIIIIIHIIIGIIIIIIIIJHHHIIIFHIIJIIIGIIHJEIIHGHIHIIIHGFGFFFEEEFECCDEEEECCAACB_Mismatch_0_Sense_+_Library_PoolT
TCAGATATTTTTTAAATGCATGTTCATAGATCTAAATGCAAAAGCTACTTACAGGAAGATTTTCTGCACAGAAAGCTTCTGTATTTTCGGTTGT
>Frequency_1_QualityScore_DDHBDF?EGIIII=FH<4CFHEEH@@DEBFHIIGDHGHIGIIBEGHGIIIIIIGGGEHGCAGIGIECDEAG@EC=C>DEE>?CC>@CAB>5;@B_Mismatch_0_Sense_+_Library_PoolC
TCAGATATTTTTTAAATGCATGTTCATAGATCTAAATGCAAAAGCTACTTACAGGAAGATTTTCTGCACAGAAAGCTTCTGTATTTTCGGTTGT
>Frequency_6_QualityScore_FCFGGGGIHHGHHIHIHIIIIGHIEGGHIHIHHFIIIIHGGHIIGGGHHIIEGDGIGDGFFGHGGGDGGDGHEECEEFFFCDEEEAABCCC@AA_Mismatch_0_Sense_+_Library_PoolT
GATGATGCATCTTTAATAATAAAGTGGAGTTCTGCTCTGCTTTCAAAGCAGTGTTAGTGTCAAACAATACAGTTTCCAAGCTATGTTTTCAAGA
>Frequency_6_QualityScore_FFHGHHHJJJJIJFIIEHHIJJJJJJJJJJJJJJJJJJJJJJJIJJJJIIIIIIIIIIHGGGGGGEEEEEDEEDEDEEDCCCDEDDDDDDDDDD_Mismatch_1_Sense_+_Library_PoolT
GATACCTTCCAAGTGGTCATTGAAGGGCTTATGCCTTTTTTTCCTTGCATCGATGATGCATCTTTAATAATAAAGTGGAGTTCTGCTCTGCTTT
>Frequency_6_QualityScore_FFHHHHHHIJJJJJJJIJJJJJJJJJJJJIJJJJJJJIJJJJJJJIIIJJJJJIJJIJJJIJJJJHHIGEGHHHIJIIIIIHHGGGFFFFEEEE_Mismatch_1_Sense_+_Library_PoolT
AGAATAGTAATTAATGCAATGAATTTCAGATTCATTGTTCTTATGTATGCTCTATGATACCTTCCAAGTGGTCATTGAAGGGCTTATGCCTTTT
>Frequency_6_QualityScore_EEFGFGGIIIGHIGHGGGGIIEFHGHHIIIGGGGGHHHIGGHHHIHIGHGGHHHFHCFFGHHHHEEGFGEEEEEEECEDCCCDCCCCCCCDDEC_Mismatch_0_Sense_+_Library_PoolT
CTTCCTCTCTCCAAGAAGGGCACTTTCAAGATGCCTACTTTGTCAGATATTTTTTAAATGCATGTTCATAGATCTAAATGCAAAAGCTACTTAC
>Frequency_2_QualityScore_CDGFGGHDFEGGGGIEGGIIGHEGGIIHHGGHAAACAAEGEHDGHHEGGCFGIIHEFGGFFGIHADCCEEFFCEEECEEEDBB@ACCCCCCCEC_Mismatch_0_Sense_+_Library_PoolC
CTTCCTCTCTCCAAGAAGGGCACTTTCAAGATGCCTACTTTGTCAGATATTTTTTAAATGCATGTTCATAGATCTAAATGCAAAAGCTACTTAC
>Frequency_6_QualityScore_FFHHHHHJJJJJJJJIJJIIIIIIIJIIJJJJIJJJJJJJIJJJJJJJIIJJJJJJJJJIJJJJIJIIJIIHIIIIHGHGHHGFGGGFFEEEDD_Mismatch_1_Sense_+_Library_PoolT
GCAATACTAATAGAATAGTAATTAATGCAATGAATTTCAGATTCATTGTTCTTATGTATGCTCTATGATACCTTCCAAGTGGTCATTGAAGGGC
>Frequency_6_QualityScore_FFHHHHGJIIIJJJJIJJJJIIIHIIIIIIJJIIJJIJIIJIJIIHIJJJIJJJJIIIIIIIIIIIIIGGGHHHHGGADEBCDDCECDEEDDDD_Mismatch_0_Sense_+_Library_PoolT
AAATGCATGTTCATAGATCTAAATGCAAAAGCTACTTACAGGAAGATTTTCTGCACAGAAAGCTTCTGTATTTTCGGTTGTAGTATTTGATGCT
>Frequency_6_QualityScore_FEHHHHGIIIIJIJJIJIIJJIIIIIJJIJJJJIIIJJJHIIIIJIHIIIIHIIIJIIHHGGGGGGGFFDEEEEDDEEDCDDECCCDDDDCDDD_Mismatch_0_Sense_+_Library_PoolT
ACCCTTCCTCTCTCCAAGAAGGGCACTTTCAAGATGCCTACTTTGTCAGATATTTTTTAAATGCATGTTCATAGATCTAAATGCAAAAGCTACT
>Frequency_6_QualityScore_FFHHHHGJJJJJJJJIJJIIIFHIGIFHIIJJJJJJJJJIIIJJIEGIHIIJJIIIHIIGGFFGFFEEEEDEDACCAEDBCDEEDDEEEECCDE_Mismatch_0_Sense_+_Library_PoolT
AATTTTAGCAAAGCATTGAAGTGGAGTGTAAGCAACGCAACTTGGTAGGACCAAATTTGGGATTCCCTGTCCGTAGTAGTTAATGTAATAAATT
>Frequency_6_QualityScore_FFHHGHHJJJIIIIIHIIIIIIIJJIGIIIIIIIJJJJJIIIIIIHIIIIIIIIIIHIHIIGHHGIHHHCEFFFFFEEEEECCDBCDDDECCCA_Mismatch_0_Sense_+_Library_PoolT
AGGGCACTTTCAAGATGCCTACTTTGTCAGATATTTTTTAAATGCATGTTCATAGATCTAAATGCAAAAGCTACTTACAGGAAGATTTTCTGCA
>Frequency_1_QualityScore_D?CCDFFEDBDHIBHBEFF@HEEEGGGFGGIGHGFEFHIIIIEGGIGDBFFHGIIIICHHIIG@EGIIH;AADE@@DECCCCCBBAACCAC>CC_Mismatch_0_Sense_+_Library_PoolC
AGGGCACTTTCAAGATGCCTACTTTGTCAGATATTTTTTAAATGCATGTTCATAGATCTAAATGCAAAAGCTACTTACAGGAAGATTTTCTGCA
>Frequency_6_QualityScore_FFGHGHGIIJJIIJFHHFHEGGIIIIIJJJIIIJIJJJGIIJIIJIIIIIIIIHEFGGGFFFFEEEADCDDDDDDEEDDEEEEBCEDDDDCBCC_Mismatch_0_Sense_+_Library_PoolT
GCAAAGCATTGAAGTGGAGTGTAAGCAACGCAACTTGGTAGGACCAAATTTGGGATTCCCTGTCCGTAGTAGTTAATGTAATAAATTTGAGATT
>Frequency_6_QualityScore_FFHHHHHJHIJIJJIJJJJJJIIIJIJIJJIJJJIIJIJJJJJIJJJIIIIJJIIJJJJJJJJIIIGHHGGHHGGFGFFDDEEEDEEDDDCDEE_Mismatch_0_Sense_+_Library_PoolT
CTACTTTGTCAGATATTTTTTAAATGCATGTTCATAGATCTAAATGCAAAAGCTACTTACAGGAAGATTTTCTGCACAGAAAGCTTCTGTATTT
>Frequency_2_QualityScore_EEHGHHHJIHHIIIIIJJJJIGIIHGIIHIGGFIIIHGHGDGEHIHIEGICDEGECCEGIIIIIHIHFGCHGGHAFC@CBAAACCDCCA;=CC?_Mismatch_0_Sense_+_Library_PoolC
CTACTTTGTCAGATATTTTTTAAATGCATGTTCATAGATCTAAATGCAAAAGCTACTTACAGGAAGATTTTCTGCACAGAAAGCTTCTGTATTT
>Frequency_6_QualityScore_FFHHHHHJJJJJJJJJJIIIJJIIJJIIJJJJJJJJJJJIJIJJIIIIJIIJIJIIHJGIIIIIIJJIIHIIIIJIJHGHHHHGFDDDDDDDDD_Mismatch_1_Sense_+_Library_PoolT
TTAATGCAATGAATTTCAGATTCATTGTTCTTATGTATGCTCTATGATACCTTCCAAGTGGTCATTGAAGGGCTTATGCCTTTTTTTCCTTGCA
>Frequency_6_QualityScore_FFHHHHHJJJJJJJJJJIJJJJJJJJJJJJJJIJJJJJJJJJJJJIIJIIIIHIIIIGHIIIIIIJJJIHHFFFFEDEDDEDDDDDDDDDDDCD_Mismatch_0_Sense_+_Library_PoolT
ACAGTTTCCAAGCTATGTTTTCAAGACATTGAATTTTAGCAAAGCATTGAAGTGGAGTGTAAGCAACGCAACTTGGTAGGACCAAATTTGGGAT
>Frequency_6_QualityScore_FFHHGGHGGHIIIJJJJJIJJIIIJJJJIIIIJIIIIIJIIJJIIIIIJJIIIIIIIHHHHHGGFGEEEDBBDDDCDEDDDDDDDDD_Mismatch_0_Sense_+_Library_PoolT
CAAGTGGTCATTGAAGGGCTTATGCCTTTTTTTCCTTGCATCGATGATGCATCTTTAATAATAAAGTGGAGTTCTGCTCTGCTTTCA
>Frequency_6_QualityScore_FFGHHHHJIJIIIJJIIHIIIJJIIHHIIIIHIIIIIJIIIIIIJIIIJIIIGHHIIIHIIJIHIHGIIGGIIDGGGFGFEEFEEECDEDDDDC_Mismatch_0_Sense_+_Library_PoolT
CGATGATGCATCTTTAATAATAAAGTGGAGTTCTGCTCTGCTTTCAAAGCAGTGTTAGTGTCAAACAATACAGTTTCCAAGCTATGTTTTCAAG
>Frequency_6_QualityScore_EEGGGGGHIIIIGIHIIIHHHJFFHCGFHHIIJHIIIJGHIHIHGHIIIFGGHGHGHHIIGGGGGHIHHFCEGHFFFGGFFFFCDDEEECCDDC_Mismatch_0_Sense_+_Library_PoolT
TGATGCATCTTTAATAATAAAGTGGAGTTCTGCTCTGCTTTCAAAGCAGTGTTAGTGTCAAACAATACAGTTTCCAAGCTATGTTTTCAAGACA
>Frequency_6_QualityScore_FFGHHHHIFHIHHHIIIGHIHGIHIIJJIHHIIJGGGFHIIHGIHHIHIIIIHIJJFGHIIHIIIIIIHFIHHIHHEGEEFFFECEEEDEDCDB_Mismatch_2_Sense_+_Library_PoolT
TAATAAAGTGGAGTTCTGCTCTGCTTTCAAAGCAGTGTTAGTGTCAAACAATACAGTTTCCAAGCTATGTTTTCAGGACATTGAATTTTAGCGA
>Frequency_6_QualityScore_FFHHGGFHIIHIJIJIIIHIIIHGHIIHIJHIEGHHIIIIIGHIGGHFHHHHIGIIIIIGHIHHICFHHGEFEEEEEDDBCCCCCCCDEEDAAB_Mismatch_0_Sense_+_Library_PoolT
TACAGGAAGATTTTCTGCACAGAAAGCTTCTGTATTTTCGGTTGTAGTATTTGATGCTGATCTTGTTTTGGCTGACAGCAGCAGTGATCAAATG
>Frequency_6_QualityScore_EFHGGHHIJJJJIIIJJGIIIIIIIIIIIHIJIHIJIIIIHIHHHIEGGGIGHHHIIIIIIIIHGGGGEBCEEEEDEDEBDEDC_Mismatch_0_Sense_+_Library_PoolT
TATGCCTTTTTTTCCTTGCATCGATGATGCATCTTTAATAATAAAGTGGAGTTCTGCTCTGCTTTCAAAGCAGTGTTAGTGTCA
>Frequency_2_QualityScore_FFHHHHHJJJIJJJIJJIJJJIJIIJIJJJJIGIIIIIHIIHIJJJIHIIIGGIIJHIJJIIHIHHGHE@CEFEEDEDDCDDCC_Mismatch_0_Sense_+_Library_PoolC
TATGCCTTTTTTTCCTTGCATCGATGATGCATCTTTAATAATAAAGTGGAGTTCTGCTCTGCTTTCAAAGCAGTGTTAGTGTCA
>Frequency_6_QualityScore_FFHHHHHJJJJJIJJJJJIIJJIJJJJIJJJJJJJJJJJJIJIJJIIJIJJIIJJJJIIJIGIGHIIIIGHHGGGGEEFEEEDEDDCCDEEEED_Mismatch_0_Sense_+_Library_PoolT
CTTTGTCAGATATTTTTTAAATGCATGTTCATAGATCTAAATGCAAAAGCTACTTACAGGAAGATTTTCTGCACAGAAAGCTTCTGTATTTTCG
>Frequency_1_QualityScore_FFGHHFHIJJIJJIIJJJJJIJJJIJJJJJJIJJIJJJJIEHJIJIGIJJIJIJJJJIICHHIGIIFGICGHHHHDEFFFFDEECECDDDEDED_Mismatch_0_Sense_+_Library_PoolC
CTTTGTCAGATATTTTTTAAATGCATGTTCATAGATCTAAATGCAAAAGCTACTTACAGGAAGATTTTCTGCACAGAAAGCTTCTGTATTTTCG
>Frequency_6_QualityScore_EEHGHHHIIHIIIIJIIIIIIJIIJJIJIIJIHHIFGHIGFGGIJIIIIIIIJIIIIHHEGHGHHGHFEDEEEEDCDDDEDDDDDCDBCDAEED_Mismatch_0_Sense_+_Library_PoolT
TTTTCAAGACATTGAATTTTAGCAAAGCATTGAAGTGGAGTGTAAGCAACGCAACTTGGTAGGACCAAATTTGGGATTCCCTGTCCGTAGTAGT
>Frequency_1_QualityScore_DEHHHHGGIIJIGIIIIJIIJJJJJIIJIJJJJIJIHGIHHHGIIJIJJDIJJIJIIJCCCECHHHHEFB@DFFCDECDEDDDDDDDBDDBDEE_Mismatch_0_Sense_+_Library_PoolC
TTTTCAAGACATTGAATTTTAGCAAAGCATTGAAGTGGAGTGTAAGCAACGCAACTTGGTAGGACCAAATTTGGGATTCCCTGTCCGTAGTAGT
>Frequency_6_QualityScore_FFHHGHGIJJIIIIIHIIEGHGIEEHIIIIIIJJFIIIIIJJGHHGGHGHIIIIIHHHDGGGHGFEEEEAADC@DDCDCEEDCDEDECCEDCCD_Mismatch_0_Sense_+_Library_PoolT
TTTAGCAAAGCATTGAAGTGGAGTGTAAGCAACGCAACTTGGTAGGACCAAATTTGGGATTCCCTGTCCGTAGTAGTTAATGTAATAAATTTGA
>Frequency_6_QualityScore_FFHHHHHJJJJJJJJJJJJHIIIJJHJJJJJJIJJJJJJJHIJJJIJJJJJJJGIJJJIIIIIIJIJIIEHIJIHGHGFGGFFFFEDECEEDDB_Mismatch_0_Sense_+_Library_PoolT
TGCTCTGCTTTCAAAGCAGTGTTAGTGTCAAACAATACAGTTTCCAAGCTATGTTTTCAAGACATTGAATTTTAGCAAAGCATTGAAGTGGAGT
>Frequency_5_QualityScore_EEGEGFFHIIIFIGIIJJIGIGHHGFIIHHIHHHGHIHIIJHHHHHIHIIJJJJGHHHHCEFGGGFFFEEDDCDC_Mismatch_0_Sense_+_Library_PoolT
GAAGGGCTTATGCCTTTTTTTCCTTGCATCGATGATGCATCTTTAATAATAAAGTGGAGTTCTGCTCTGCTTTCA
>Frequency_1_QualityScore_FFHHHHHJJJJIJJJJJJJJJIIJJIJJJJJJJJJJJJJJJJIJJIIJJIHHHHHHHFFEFFEEEEEEDDDDDDD_Mismatch_0_Sense_+_Library_PoolC
GAAGGGCTTATGCCTTTTTTTCCTTGCATCGATGATGCATCTTTAATAATAAAGTGGAGTTCTGCTCTGCTTTCA
>Frequency_5_QualityScore_FFHHHGHJGHJHIIJJJJIJJJJIJJIJJHIIJJJJJJJJJJJIJJJJGIJJJJJJJGIJHIHHEGHHGFFFFCEEEEEDCDCCCCBDCCDDDD_Mismatch_0_Sense_+_Library_PoolT
TTCGGTTGTAGTATTTGATGCTGATCTTGTTTTGGCTGACAGCAGCAGTGATCAAATGGGATCTCCTATATGGTTTCCCCAGTTGGGCAATACT
>Frequency_5_QualityScore_FFHHHHHJJJJJJJJJJJJJGIJJIJIJJJJJJIJJJJJJJJIJJJIIHIIJJJJHIIJIHIIIIIHIHIHHGHGGGFEFFEEEEEEEDDC_Mismatch_0_Sense_+_Library_PoolT
CTTTCAAGATGCCTACTTTGTCAGATATTTTTTAAATGCATGTTCATAGATCTAAATGCAAAAGCTACTTACAGGAAGATTTTCTGCACAG
>Frequency_5_QualityScore_FFHHHHHIJJJJJIJJJJJIJJIHIJJJJJJJJJJJHJJJJJJJJJJJIIIJIHIHHHHGGGGFFDECEDEDDDDDDEDDDDCCCBDEEEDDCC_Mismatch_0_Sense_+_Library_PoolT
ACTTACCATGCACATTCCTATTGTGGGGAAATTCACCCTTCCTCTCTCCAAGAAGGGCACTTTCAAGATGCCTACTTTGTCAGATATTTTTTAA
>Frequency_5_QualityScore_DBFDDEEHHHFHHIGFGHEHHEECGEGHABCCFGECGHHHGEGHCFEGGGGFCDE@BEBEEFE@DCB@CADCDCBB@>>B?BB>CBCACD_Mismatch_0_Sense_+_Library_PoolT
TGAATTTTAGCAAAGCATTGAAGTGGAGTGTAAGCAACGCAACTTGGTAGGACCAAATTTGGGATTCCCTGTCCGTAGTAGTTAATGTAA
>Frequency_5_QualityScore_FFHHHHHIJJJHIIJJJJJJGHIHGIHIIJJJIJJJJJIJJJJJHHIJHIIIIIIHHHHHHGGEFFFFEBEEDDDDDDDDDDDDDEEDACCBAC_Mismatch_0_Sense_+_Library_PoolT
GAAAGCTTCTGTATTTTCGGTTGTAGTATTTGATGCTGATCTTGTTTTGGCTGACAGCAGCAGTGATCAAATGGGATCTCCTATATGGTTTCCC
>Frequency_5_QualityScore_FFGGGGFHHIIJIIIIIIHHHIHIHHIHIIIHIHIIIHIHIIIIIIJJFHFGFFEGIIIIIIHFGGFEFFEEEFE>BCEDDCCCDBC_Mismatch_0_Sense_+_Library_PoolT
CTTATGCCTTTTTTTCCTTGCATCGATGATGCATCTTTAATAATAAAGTGGAGTTCTGCTCTGCTTTCAAAGCAGTGTTAGTGTCAA
>Frequency_5_QualityScore_FFGGGGGIIIIHIIIGHHHIHGHHIIIHIIIHIIHIFHIIIIHIHIHIIHHHHHHGGGGGHHHGEGGGGGFDFDEFEEEFEDCECDDDCBBCDD_Mismatch_0_Sense_+_Library_PoolT
CTGCTTTCAAAGCAGTGTTAGTGTCAAACAATACAGTTTCCAAGCTATGTTTTCAAGACATTGAATTTTAGCAAAGCATTGAAGTGGAGTGTAA
>Frequency_5_QualityScore_EFHHHHHIIIJJIIIJIJIIHIIJIIJIFHIHIJHIIJIJJJJIJJJJIIJJEFHHIGHIIIIIHGGFGFEDEEFEEDEDDDDCB@BCDDDCCD_Mismatch_0_Sense_+_Library_PoolT
TCTGCACAGAAAGCTTCTGTATTTTCGGTTGTAGTATTTGATGCTGATCTTGTTTTGGCTGACAGCAGCAGTGATCAAATGGGATCTCCTATAT
>Frequency_2_QualityScore_EEHFHEHJJGIHIIJJJIJIHIHJJJJJGGIIIIIIIIIIIIIJIJIIJIJIHHIIIJJIIGHGIIHHHGFEEEFFEEBDEEDDCCDDDCCCCE_Mismatch_0_Sense_+_Library_PoolC
TCTGCACAGAAAGCTTCTGTATTTTCGGTTGTAGTATTTGATGCTGATCTTGTTTTGGCTGACAGCAGCAGTGATCAAATGGGATCTCCTATAT
>Frequency_5_QualityScore_FFHHHHHIIIJJJJJJJJJIJIIJIJJJJJIIJJJIJJJJJJJJJIJJGIJJJJJJJJHIFHIHHIIJJFIIHJIJHHFGHFFGEEEDDDDDDD_Mismatch_1_Sense_+_Library_PoolT
AATTAATGCAATGAATTTCAGATTCATTGTTCTTATGTATGCTCTATGATACCTTCCAAGTGGTCATTGAAGGGCTTATGCCTTTTTTTCCTTG
>Frequency_5_QualityScore_EEGHFGGIIJIHHHHIIIGFEEGGHHGCEFGIGHIIJHIIIHIIIHIHHHGGHHEEFIHIIIHHEFGHGGEGHGGFFFFGEFFEEDECACECCA_Mismatch_0_Sense_+_Library_PoolT
ATCGATGATGCATCTTTAATAATAAAGTGGAGTTCTGCTCTGCTTTCAAAGCAGTGTTAGTGTCAAACAATACAGTTTCCAAGCTATGTTTTCA
>Frequency_5_QualityScore_FFHHHGHIJJJJJJJJJIJIJIJIIIHHIJJJIIIJJJJJIJJJJJJJIIFHIGIHHIIHIHHHGGGFFEEFEEEEEDDDEDDDDEECCDDDDD_Mismatch_0_Sense_+_Library_PoolT
GGCTTATGCCTTTTTTTCCTTGCATCGATGATGCATCTTTAATAATAAAGTGGAGTTCTGCTCTGCTTTCAAAGCAGTGTTAGTGTCAAACAAT
>Frequency_5_QualityScore_EFGHHHHHIIJJJJIJJJIIJJIIJIIIHIIIIIJJJJJIJIIIIIHIIIICEGHHDFGGGFGFFFEEECEEEDDDDDCDDEDDDDDDCC_Mismatch_0_Sense_+_Library_PoolT
GGGCTTATGCCTTTTTTTCCTTGCATCGATGATGCATCTTTAATAATAAAGTGGAGTTCTGCTCTGCTTTCAAAGCAGTGTTAGTGTCAA
>Frequency_5_QualityScore_FFHGHHGJJJJJIIJJJJJIJIHIGGHHIIFGGHIIIIIJIJJJJJJJIGHIJIIIIIHHHGGGFFDDEDDDDDDDDBCCCEEEEDDEDDDEEE_Mismatch_0_Sense_+_Library_PoolT
ATTGAATTTTAGCAAAGCATTGAAGTGGAGTGTAAGCAACGCAACTTGGTAGGACCAAATTTGGGATTCCCTGTCCGTAGTAGTTAATGTAATA
>Frequency_5_QualityScore_FFHHHHHJJJJJIJJJJJJJJJJIIJIIJIIIHIIIHGHFGHFICGHHHIHIIIHIJIHJHIHFGFGGFFEFEEEEEEDBDDDFDDDDDDDB@B_Mismatch_0_Sense_+_Library_PoolT
TATGTTTTCAAGACATTGAATTTTAGCAAAGCATTGAAGTGGAGTGTAAGCAACGCAACTTGGTAGGACCAAATTTGGGATTCCCTGTCCGTAG
>Frequency_5_QualityScore_FFHHHHHJJJJJJJJJJJJJJJIJIJJJJJIJJJJJJJJJJJJIIIIIIJJJJHIIJJJJJJHIIGFGFEFGGFEFFFEEEDEEEDCDDDDDDD_Mismatch_0_Sense_+_Library_PoolT
GATCTAAATGCAAAAGCTACTTACAGGAAGATTTTCTGCACAGAAAGCTTCTGTATTTTCGGTTGTAGTATTTGATGCTGATCTTGTTTTGGCT
>Frequency_5_QualityScore_DFGGGGFEHIGHIIEEHIIFGHFDHIFIGHHIIIIIIGEEHHHGGGEGFBFHGHGIHGFCFFCGHIFHHGEHIEDDDDDDDDEDCCBCCDBBCD_Mismatch_1_Sense_+_Library_PoolT
ATTTCAGATTCATTGTTCTTATGTATGCTCTATGATACCTTCCAAGTGGTCATTGAAGGGCTTATGCCTTTTTTTCCTTGCATCGATGATGCAT
>Frequency_5_QualityScore_DEEDFDDFGHFFFHGDEFHGFFHHGGHHHHHHGGDEGIGHIHHEGEGFFIBEEHGGHEFCFD?BB?CA?==ACDACDEDCACDA?@A@CDCDCC_Mismatch_0_Sense_+_Library_PoolT
AGCATTGAAGTGGAGTGTAAGCAACGCAACTTGGTAGGACCAAATTTGGGATTCCCTGTCCGTAGTAGTTAATGTAATAAATTTGAGATTCCTT
>Frequency_5_QualityScore_DFFHHHGIJJJIIHJHJIJIIIIGHIIIJJIIJIJJIIJJJIJIIJJIIIFFGHIEGHIJJIJIJIHIGDFEFECDECCCCDCDDBCBCCACCC_Mismatch_0_Sense_+_Library_PoolT
AGTTTCCAAGCTATGTTTTCAAGACATTGAATTTTAGCAAAGCATTGAAGTGGAGTGTAAGCAACGCAACTTGGTAGGACCAAATTTGGGATTC
>Frequency_5_QualityScore_DEHGFHGIHFIHHHHGHHIJGHHIIIIIIIDGGHHEGHIIHHIIIHGIIIIIIIIJJFHFHIJFHGHHG_Mismatch_0_Sense_+_Library_PoolT
TGCATCGATGATGCATCTTTAATAATAAAGTGGAGTTCTGCTCTGCTTTCAAAGCAGTGTTAGTGTCAA
>Frequency_5_QualityScore_FFHHHHHJIJIIJJJJJJJHJIJIJJJJJJJJJIIJJJJJJJHIIHIJHGIJIJJJIJJJIJIJJJGIHFHFFFFFEEEDEDDDDDDDEEEDCD_Mismatch_0_Sense_+_Library_PoolT
TTACAGGAAGATTTTCTGCACAGAAAGCTTCTGTATTTTCGGTTGTAGTATTTGATGCTGATCTTGTTTTGGCTGACAGCAGCAGTGATCAAAT
>Frequency_1_QualityScore_FFHHHHHJJJHIJJJJJIIIIGEGIIIIJJJIJFFGIJJJIJDGIHGIHIJJIIJJIJJJGCHGJJEHH;?BDFFCEDE@CBDDBCCDDDDCDD_Mismatch_0_Sense_+_Library_PoolC
TTACAGGAAGATTTTCTGCACAGAAAGCTTCTGTATTTTCGGTTGTAGTATTTGATGCTGATCTTGTTTTGGCTGACAGCAGCAGTGATCAAAT
>Frequency_5_QualityScore_EFHHHGGGHIIJIIIIJIJJIJJIHHIIIHIIIJJJIIJJIJIJIIIJJIHIFIIHIIIHIHIHJHHHHEFFGGHGEDEEDEEEEDCB>BABAB_Mismatch_0_Sense_+_Library_PoolT
TACTTTGTCAGATATTTTTTAAATGCATGTTCATAGATCTAAATGCAAAAGCTACTTACAGGAAGATTTTCTGCACAGAAAGCTTCTGTATTTT
>Frequency_5_QualityScore_FFGGHGFIIIJHHHDGIIHIIIIJJIHIJJIIIHIJJIJHIIIIHIIIIHHGGIIIIIIJJIJHHIHGHCFEGGGGGEEFEFDDDDDDDCDDDC_Mismatch_0_Sense_+_Library_PoolT
ATGCCTACTTTGTCAGATATTTTTTAAATGCATGTTCATAGATCTAAATGCAAAAGCTACTTACAGGAAGATTTTCTGCACAGAAAGCTTCTGT
>Frequency_5_QualityScore_FFHHHHHJJJJJJJGIIIIHIIJIJJJIJJJJJJJIJHJJJHHIIIJHIJIIIJHIJJJJJJEHHIJIJGHHHFGDGGGHGGFFEFEEEDDDDD_Mismatch_0_Sense_+_Library_PoolT
CTTTAATAATAAAGTGGAGTTCTGCTCTGCTTTCAAAGCAGTGTTAGTGTCAAACAATACAGTTTCCAAGCTATGTTTTCAAGACATTGAATTT
>Frequency_5_QualityScore_FFHGGHFIIHIIHIIHFGGHIIIIIIHGGFEGHHHHIIIIEHHIGIJIIDHHDHHCFHIGHFFCDFFFFCCDEAACCB>ABBCCCDDDABBCBC_Mismatch_0_Sense_+_Library_PoolT
AAGCTACTTACAGGAAGATTTTCTGCACAGAAAGCTTCTGTATTTTCGGTTGTAGTATTTGATGCTGATCTTGTTTTGGCTGACAGCAGCAGTG
>Frequency_5_QualityScore_FFGHHHHJJJIIJJIIIJIJJJJIJIJJJJIFIIJJJJJJIIHJGHIIGIJJJJHHIIIJIJJFGHDEGGGFGFFEEEFEECDCDDDBCDDDCD_Mismatch_0_Sense_+_Library_PoolT
AGATCTAAATGCAAAAGCTACTTACAGGAAGATTTTCTGCACAGAAAGCTTCTGTATTTTCGGTTGTAGTATTTGATGCTGATCTTGTTTTGGC
>Frequency_5_QualityScore_FFHHHHHJJIJJJJJJJIIIIJIIJIIIIJJJIIJJJIIJIJJIJFHIJJIIIHGGIHIIHIJIJIGHGEGHFFFFFFDDDEEBCDDDDDDDCC_Mismatch_0_Sense_+_Library_PoolT
TGCAAAAGCTACTTACAGGAAGATTTTCTGCACAGAAAGCTTCTGTATTTTCGGTTGTAGTATTTGATGCTGATCTTGTTTTGGCTGACAGCAG
>Frequency_1_QualityScore_FFHHHHHJJJJJJJIJJJJJJJJJJJJJJJJJJJJIJJIIIJJJJHHIJJJJJJHIIHJJJJJJJJJHHHHHHHFFFFFFEECDDDDBDDDDDD_Mismatch_0_Sense_+_Library_PoolC
TGCAAAAGCTACTTACAGGAAGATTTTCTGCACAGAAAGCTTCTGTATTTTCGGTTGTAGTATTTGATGCTGATCTTGTTTTGGCTGACAGCAG
>Frequency_5_QualityScore_EEHGGFHIIIJIJIJJJJIHGIJJGIIHIIHHIIIJJIHIGHIJJIIFHIHIHHHHIIJJIIIGGGEGECDEFFDDDEDDACBDCD_Mismatch_0_Sense_+_Library_PoolT
TTATGCCTTTTTTTCCTTGCATCGATGATGCATCTTTAATAATAAAGTGGAGTTCTGCTCTGCTTTCAAAGCAGTGTTAGTGTCAA
>Frequency_5_QualityScore_FFGHGGFIIIIIFGGGHHHHHHIIIGHIHHHGHIHBEGGHCFHIHEHIGHHGHIIHGGIHH_Mismatch_0_Sense_+_Library_PoolT
TTCCTTGCATCGATGATGCATCTTTAATAATAAAGTGGAGTTCTGCTCTGCTTTCAAAGCA
>Frequency_5_QualityScore_FFHHHFHIIIIJHJAFHIIIEIIIJGIIJIJIHIIJJIIHIIJJHHIIHIJJHGIIIIIIHHHGGFDDECDEEEDDDBCBCBCBBCDDDDDDDD_Mismatch_0_Sense_+_Library_PoolT
ATATTGACTACGAGTGGCAGATTGGACTTACCATGCACATTCCTATTGTGGGGAAATTCACCCTTCCTCTCTCCAAGAAGGGCACTTTCAAGAT
>Frequency_5_QualityScore_FFHGHHHJJIJIIIJJJIJJIJJIJJIJJJJJJJJIIIFHIIHFHGIHGHGIIGFIIJIIJIHHHGHGEDEDEEEEEDBCCDEDDDDDDDBCDB_Mismatch_0_Sense_+_Library_PoolT
ATGTTTTCAAGACATTGAATTTTAGCAAAGCATTGAAGTGGAGTGTAAGCAACGCAACTTGGTAGGACCAAATTTGGGATTCCCTGTCCGTAGT
>Frequency_5_QualityScore_EFHGHHHIGIIIIJJGIDGHHIIHHIHIGIJJJIIIHIJIIHIIIHIGFHHFFFGFFFFGDFEEEFEECCDCDDCCDDDCACDDDCDDDDCDDD_Mismatch_0_Sense_+_Library_PoolT
GGGATATTGACTACGAGTGGCAGATTGGACTTACCATGCACATTCCTATTGTGGGGAAATTCACCCTTCCTCTCTCCAAGAAGGGCACTTTCAA
>Frequency_3_QualityScore_FFHHHHHJIIJJJJJJJEHIIGIHIJIJJIJJJIIJIJJJJIIHIHHIGHHCGGGIGIHFFDFEEEEFDCDDEEDDDDDDBDDDDDDCDDDDDB_Mismatch_0_Sense_+_Library_PoolC
GGGATATTGACTACGAGTGGCAGATTGGACTTACCATGCACATTCCTATTGTGGGGAAATTCACCCTTCCTCTCTCCAAGAAGGGCACTTTCAA
>Frequency_5_QualityScore_FFHHHHHJJJJGIJIJIIJJJJJJJJJJJJJJJIJJJJHIIJJJIJJJJIIIJJJJJJJGIJJIJJJJJHIIFHIIIHGGGGGFFFFEEEEEED_Mismatch_0_Sense_+_Library_PoolT
TAATAATAAAGTGGAGTTCTGCTCTGCTTTCAAAGCAGTGTTAGTGTCAAACAATACAGTTTCCAAGCTATGTTTTCAAGACATTGAATTTTAG
>Frequency_5_QualityScore_FFHHHHHJJJJJJJJIIJIJJJIJJJJJJJJIIJJJJJJJJJJJJJIJFGGDHHIHFEHIHJGIIIHGIGFEFFEDDCBCDCDC@CCDDCB>BD_Mismatch_0_Sense_+_Library_PoolT
CAGTTTCCAAGCTATGTTTTCAAGACATTGAATTTTAGCAAAGCATTGAAGTGGAGTGTAAGCAACGCAACTTGGTAGGACCAAATTTGGGATT
>Frequency_5_QualityScore_FFHHHHHJJIHJJJJJJJIJJJJIJJIIJJIGIHHHGHIHHIIHJIJJJJJJJIIJJJJJJIIHHHGGGDFEEDEEEEEEEDDDDDDC?B_Mismatch_1_Sense_+_Library_PoolT
TGTTCTTATGTATGCTCTATGATACCTTCCAAGTGGTCATTGAAGGGCTTATGCCTTTTTTTCCTTGCATCGATGATGCATCTTTAATAA
>Frequency_5_QualityScore_EFFGHHFHIIIHIIIIJJFIHHJJHIIJJHGHIFGHGHFFHIIIIIIIHJIIIIIIIHHIIHIGHGFEEBBECCCCDEDDDDDDBCCB=BCCDD_Mismatch_0_Sense_+_Library_PoolT
TTCAAGACATTGAATTTTAGCAAAGCATTGAAGTGGAGTGTAAGCAACGCAACTTGGTAGGACCAAATTTGGGATTCCCTGTCCGTAGTAGTTA
>Frequency_5_QualityScore_EFHHHGHJJJJJJJJIJJJIJIHJHJIIJJJJJIIJJHHIIIJGIIJIJIIJJJIJJIIIIIIH_Mismatch_0_Sense_+_Library_PoolT
TTTTTCCTTGCATCGATGATGCATCTTTAATAATAAAGTGGAGTTCTGCTCTGCTTTCAAAGCA
>Frequency_5_QualityScore_FFGGGHGHIHIJIJHHIIIIHIHGIIIIIIJJJIJIIIFGIGHHIJIIIIIIIJJIJIIIJIJIIJHGGFFEEEEEBDDEDEDDDEDDDDCDCC_Mismatch_1_Sense_+_Library_PoolT
TTCATTGTTCTTATGTATGCTCTATGATACCTTCCAAGTGGTCATTGAAGGGCTTATGCCTTTTTTTCCTTGCATCGATGATGCATCTTTAATA
>Frequency_5_QualityScore_FFHHHHHJJJJJJJJJJJJJJJIJJJJJIJJJIJHJJJJJJIIJJJJIJJJJIJJJJJIJJJJHJJIJHHHHHFFFFFFEEEEDDDCDDDDDDD_Mismatch_0_Sense_+_Library_PoolT
GAAGGGCACTTTCAAGATGCCTACTTTGTCAGATATTTTTTAAATGCATGTTCATAGATCTAAATGCAAAAGCTACTTACAGGAAGATTTTCTG
>Frequency_5_QualityScore_FFHHHHHJHIJJJIIIFHIFHIIIIIJIJJJJJIJJJJJJJJJJJJIJJJJJJJIIIIIHHHHHGGFFEECDEEDDDECDDCBACDDDDDDDDD_Mismatch_1_Sense_+_Library_PoolT
TATGATACCTTCCAAGTGGTCATTGAAGGGCTTATGCCTTTTTTTCCTTGCATCGATGATGCATCTTTAATAATAAAGTGGAGTTCTGCTCTGC
>Frequency_5_QualityScore_FFHGHHHJJJJJJJJJJIJJHIIJIIJJJIJJJJJIJJJJJJIJJIJJIJIIJJJJJJIIJJIIIIHIIHHIIIHIIHGFGEGFEDEEFEEDDD_Mismatch_1_Sense_+_Library_PoolT
GGGCAATACTAATAGAATAGTAATTAATGCAATGAATTTCAGATTCATTGTTCTTATGTATGCTCTATGATACCTTCCAAGTGGTCATTGAAGG
>Frequency_5_QualityScore_FFHGGGHIIJIIIJJIHIJIIGIIIIIIIFGIIIFIIJJIFHIIJIIIIIIIJIIHHHHHIIHIIGFFECDDDEECEEDEEDCCCEDAACEDDC_Mismatch_0_Sense_+_Library_PoolT
GGAAATTCACCCTTCCTCTCTCCAAGAAGGGCACTTTCAAGATGCCTACTTTGTCAGATATTTTTTAAATGCATGTTCATAGATCTAAATGCAA
>Frequency_1_QualityScore_FFFHHHHJJIJJJIHIIIEGJJJFIIIIJJGIGIJIJJJAGDHHHIHIIGGGIGIEEFG>CHIIFHFCB?DEECCCEEEEEDDEDEDCCCDCCC_Mismatch_0_Sense_+_Library_PoolC
GGAAATTCACCCTTCCTCTCTCCAAGAAGGGCACTTTCAAGATGCCTACTTTGTCAGATATTTTTTAAATGCATGTTCATAGATCTAAATGCAA
>Frequency_5_QualityScore_FFGHHHEHIHIIIJJJJJJIIJIJJJIIJJJJJGHIIJJHIIJIIIIIIIJIIIEHHIIHIIIIHIHFGGHHHHFGFFFGGECEEEEFDEEDDD_Mismatch_0_Sense_+_Library_PoolT
ATAAAGTGGAGTTCTGCTCTGCTTTCAAAGCAGTGTTAGTGTCAAACAATACAGTTTCCAAGCTATGTTTTCAAGACATTGAATTTTAGCAAAG
>Frequency_5_QualityScore_FFHHGFHIIJHIJIHHIFHHGGIIIJIJJHIIIJJIIIIHIFGGHIIGHIIHGHGHIHIIHIGHHHHGHEGHGIIDGFGHGFFEEFEEDDCCDD_Mismatch_1_Sense_+_Library_PoolT
CTTTAATAATAAAGTGGAGTTCTGCTCTGCTTTCAAAGCAGTGTTAGTGTCAAACAATACAGTTTCCAAGCTATGTTTTCAGGACATTGAATTT
>Frequency_5_QualityScore_FFHHHHHJJJJJJJIJJJJJJJJJJJJIJJJIIJHHIIIGHIHIJJJJJJJJJJJJJIGHIIIHHHGFFFFFEDDEDDFDDDDDDDCDDBDDDE_Mismatch_0_Sense_+_Library_PoolT
TTTCAAGACATTGAATTTTAGCAAAGCATTGAAGTGGAGTGTAAGCAACGCAACTTGGTAGGACCAAATTTGGGATTCCCTGTCCGTAGTAGTT
>Frequency_1_QualityScore_FFHHHHHJJJJJJIIIJJJJJJJJJJJJJJJJIJGHJIIHIIIJJIJJJJJJJJJJIJHGIJJJHHHFFDFFFDBEEEEDDDDDDDDBDBDEFD_Mismatch_0_Sense_+_Library_PoolC
TTTCAAGACATTGAATTTTAGCAAAGCATTGAAGTGGAGTGTAAGCAACGCAACTTGGTAGGACCAAATTTGGGATTCCCTGTCCGTAGTAGTT
>Frequency_5_QualityScore_FFHHGHGIHHFHDGHIIFFGIHJIHFHGEIHIJHHGIGIIHEEGFGIIIHHHIHCCEEHIIGHGHHIHHCEEEDDCCDCCCDDDEDDDECDCDB_Mismatch_1_Sense_+_Library_PoolT
AGATTCATTGTTCTTATGTATGCTCTATGATACCTTCCAAGTGGTCATTGAAGGGCTTATGCCTTTTTTTCCTTGCATCGATGATGCATCTTTA
>Frequency_5_QualityScore_FDHHGFHHIIIIFGHIGIJIIICEHGHJIIHFHIIFHFIIHHHHIHIIFHIGFFHGGHIIGDCFDBCCDDDDBCABCCC@ACAABBABCDDDDC_Mismatch_0_Sense_+_Library_PoolT
GTGGCAGATTGGACTTACCATGCACATTCCTATTGTGGGGAAATTCACCCTTCCTCTCTCCAAGAAGGGCACTTTCAAGATGCCTACTTTGTCA
>Frequency_5_QualityScore_DEGGHFFIHGIGGEFFBF>BDFGGBFGGHHHGGGFGGGFGHGGGDGDGHGHGHHIIEGFFFGCEFE?C?=ADDEACBCC_Mismatch_0_Sense_+_Library_PoolT
CTTTTTTTCCTTGCATCGATGATGCATCTTTAATAATAAAGTGGAGTTCTGCTCTGCTTTCAAAGCAGTGTTAGTGTCA
>Frequency_2_QualityScore_EFGHHHHJJJJJHJJJJIGGIIIIIJIIIIIGHIIIIIJIIDGIGHEFHHIJHIIJJIJIJGEGHHGE??BCDEADECD_Mismatch_0_Sense_+_Library_PoolC
CTTTTTTTCCTTGCATCGATGATGCATCTTTAATAATAAAGTGGAGTTCTGCTCTGCTTTCAAAGCAGTGTTAGTGTCA
>Frequency_5_QualityScore_EEHGHHHHHIGHJHHIIJIJIJJIJJJIJIIIIFHGIIIIIHIEG@FGGHFHGIEHGHHHGHGFCEFGEEDDDACBCCBCCDDDDBDDCDCCDB_Mismatch_0_Sense_+_Library_PoolT
CCAAGCTATGTTTTCAAGACATTGAATTTTAGCAAAGCATTGAAGTGGAGTGTAAGCAACGCAACTTGGTAGGACCAAATTTGGGATTCCCTGT
>Frequency_5_QualityScore_ECGHGGGJHHJIIJHIIIHIEHIIIIIGHGHHHFHHIIIIJJIHGGIIJJIIEGIIHHGIGHHGHGHGGFEFEEFEBDBDCBCDB?A@ABCDCC_Mismatch_0_Sense_+_Library_PoolT
CAAAAGCTACTTACAGGAAGATTTTCTGCACAGAAAGCTTCTGTATTTTCGGTTGTAGTATTTGATGCTGATCTTGTTTTGGCTGACAGCAGCA
>Frequency_5_QualityScore_FFHHHHHJJJJIJJIIIJJJHIJIJIIIIJJJIJJJJJJIIHIIHIIJJJJIIIIHHHGGHGGGFFEFEDDEDDDDDCEEEEDDBCCDDDDEDD_Mismatch_0_Sense_+_Library_PoolT
TGCACATTCCTATTGTGGGGAAATTCACCCTTCCTCTCTCCAAGAAGGGCACTTTCAAGATGCCTACTTTGTCAGATATTTTTTAAATGCATGT
>Frequency_5_QualityScore_DDGGGGGHIHEGEEHGDEEEHIJGIIHIIIHDDGFHIIIHHHIHDEFGEHGGHHHHGHGHHHHHHHGIIIHEHHGGFGFBDDDD>@?BCDACDC_Mismatch_0_Sense_+_Library_PoolT
TTCAAAGCAGTGTTAGTGTCAAACAATACAGTTTCCAAGCTATGTTTTCAAGACATTGAATTTTAGCAAAGCATTGAAGTGGAGTGTAAGCAAC
>Frequency_5_QualityScore_EEGGHGGHIIIJIJJJIIIGIGHHHIIIJJHHHHIIIHHHGDHFHHEGHHIGFFHGIEHGHIFDFF=BC>BCA>A>B@BBBBBCBCAACCCBCB_Mismatch_0_Sense_+_Library_PoolT
GTGCCTTACAACTTTTTGCTGAATATTATGAAAGACGTTGGAAGGGATTGGGATATTGACTACGAGTGGCAGATTGGACTTACCATGCACATTC
>Frequency_1_QualityScore_DFHGHHFIJJJJJJJIJIJJHIJJIIJHIJGIEIIJIDGGEFHIHHBGGIIIJIIGIJJIJIGJEH;BEBEDBEE@=@ACDCCDDDDDDDCCDC_Mismatch_0_Sense_+_Library_PoolC
GTGCCTTACAACTTTTTGCTGAATATTATGAAAGACGTTGGAAGGGATTGGGATATTGACTACGAGTGGCAGATTGGACTTACCATGCACATTC
>Frequency_5_QualityScore_DEGEGEGHHIIIIHIJIHHIIJHJIJIJHJHFGEGIGGHIHIHHGHHGHHHIIGGCGFIHHHGIDDGAEDFFFFFFDEEEEDDDDEDC@>BCBB_Mismatch_0_Sense_+_Library_PoolT
TAGATCTAAATGCAAAAGCTACTTACAGGAAGATTTTCTGCACAGAAAGCTTCTGTATTTTCGGTTGTAGTATTTGATGCTGATCTTGTTTTGG
>Frequency_1_QualityScore_FFHFHHHJJJIJJJJJJJJJJJJJJJJJJJJJIJJJJJJJJJIJJGHJIJJJJAHHGJJJJJIJDHIHHHHFHFFFFFFFEECEEEEDCDDDDD_Mismatch_0_Sense_+_Library_PoolC
TAGATCTAAATGCAAAAGCTACTTACAGGAAGATTTTCTGCACAGAAAGCTTCTGTATTTTCGGTTGTAGTATTTGATGCTGATCTTGTTTTGG
>Frequency_5_QualityScore_FFGHHGGIIIIHHHHFHHGHIGDFFGHHEFHGGHHGHIEEGFFEEGDGHHGIIGHGHHGFDFHEF@DDECDACEFD_Mismatch_0_Sense_+_Library_PoolT
TTTTTCCTTGCATCGATGATGCATCTTTAATAATAAAGTGGAGTTCTGCTCTGCTTTCAAAGCAGTGTTAGTGTCA
>Frequency_1_QualityScore_FFHHHHHJJJJJJJJJJJJJJJJJJJJJJJJJIJJJJJIIJJJHHIJJJJJJJJJJJJJIJJJIJGHFGHHEHIII_Mismatch_0_Sense_+_Library_PoolC
TTTTTCCTTGCATCGATGATGCATCTTTAATAATAAAGTGGAGTTCTGCTCTGCTTTCAAAGCAGTGTTAGTGTCA
>Frequency_5_QualityScore_EFGGHHHJJJJIJIJIJJJIIIIHHIIIJIIIIJIJGHGIHIIHFGHHIGHIIIIIIIJHIIIHHGHHHEFDDDECDDEDDCC_Mismatch_0_Sense_+_Library_PoolT
TGCCTTTTTTTCCTTGCATCGATGATGCATCTTTAATAATAAAGTGGAGTTCTGCTCTGCTTTCAAAGCAGTGTTAGTGTCAA
>Frequency_5_QualityScore_DEHHHHGIJIIIIJIJHHIIJHIIJIJJHIIJJIIIIHIJJFIHIIJJHIHIIJIJHIIIIIIGGFGGFDEECEEEEEDEEDDDDDDDEEDDDD_Mismatch_0_Sense_+_Library_PoolT
TGGCTGACAGCAGCAGTGATCAAATGGGATCTCCTATATGGTTTCCCCAGTTGGGCAATACTAATAGAATAGTAATTAATGCAATGAATTTCAG
>Frequency_1_QualityScore_DDHFHFAGGGEIIGFGFG<HHDGFHHIB?FEGDGGGGGIGIBDFDBGEBHHCCDHI@G>GGBEDCECEH?EDCDFEFFFDCEEEECDDECDDDC_Mismatch_0_Sense_+_Library_PoolC
TGGCTGACAGCAGCAGTGATCAAATGGGATCTCCTATATGGTTTCCCCAGTTGGGCAATACTAATAGAATAGTAATTAATGCAATGAATTTCAG
>Frequency_5_QualityScore_EFEGFGHHFHHIGGIHIIIGIIIIIJJJIJIHJJIIFGIIHEHHIIJJJIHHGHHIHIIHIIIHHIIIGHHFGFGGEGGGDEEFEEDDDCCCDD_Mismatch_0_Sense_+_Library_PoolT
AGTGTTAGTGTCAAACAATACAGTTTCCAAGCTATGTTTTCAAGACATTGAATTTTAGCAAAGCATTGAAGTGGAGTGTAAGCAACGCAACTTG
>Frequency_2_QualityScore_FFHHGHFIIJIIIIGIIHIIIJJIIGIJHIJJJIJJGIIJIIIIHIIGIIGIIIJIJIJIIIIJIIIHGGHGIHIHDHHGEEFEEEDCADDCDD_Mismatch_0_Sense_+_Library_PoolC
AGTGTTAGTGTCAAACAATACAGTTTCCAAGCTATGTTTTCAAGACATTGAATTTTAGCAAAGCATTGAAGTGGAGTGTAAGCAACGCAACTTG
>Frequency_5_QualityScore_EEGHHGHIHGGIIHHIIJHHIHHIHIIJGHHGIHHIIIIJJJJJIJIIIIHHIHIGHGHHHGHHHG_Mismatch_0_Sense_+_Library_PoolT
CATCGATGATGCATCTTTAATAATAAAGTGGAGTTCTGCTCTGCTTTCAAAGCAGTGTTAGTGTCA
>Frequency_5_QualityScore_FFHHHHHHIHIJJIJGIIIJEIIHFIHIHIJIHIJJJJGIIIJJJJJFHIGIIHIHJIHFIHIIIHIHHEGFGFDEDBCCCBCCBBCCBCCDCD_Mismatch_0_Sense_+_Library_PoolT
GCTACTTACAGGAAGATTTTCTGCACAGAAAGCTTCTGTATTTTCGGTTGTAGTATTTGATGCTGATCTTGTTTTGGCTGACAGCAGCAGTGAT
>Frequency_5_QualityScore_EFGGEHGHGIIHIGIHIGIHHHHGHHHFGHHHFGHIHIIIHIIIIIJIHHIIHHGHHHIHHHHFHG_Mismatch_0_Sense_+_Library_PoolT
ATCGATGATGCATCTTTAATAATAAAGTGGAGTTCTGCTCTGCTTTCAAAGCAGTGTTAGTGTCAA
>Frequency_5_QualityScore_DFGHHHHHIIJJJJJJJIJIJIIJHIJJIHIIJIIIIIIIJJJIIHIDGIEIGHIIJIJIIHIGHGGGFDEEFEBCDECDBDCDDDCDDCDDDD_Mismatch_0_Sense_+_Library_PoolT
TTATGCCTTTTTTTCCTTGCATCGATGATGCATCTTTAATAATAAAGTGGAGTTCTGCTCTGCTTTCAAAGCAGTGTTAGTGTCAAACAATACA
>Frequency_5_QualityScore_FEGGHHGIIHHIIIHIJJIIIJIJJHIIIIIIIJJJJJJIJIIJHIIHJHIIIIHHIHIHHHGGHGFFGBEFFEEEEEEEDDDBDDDDDDDDDC_Mismatch_0_Sense_+_Library_PoolT
GGGCACTTTCAAGATGCCTACTTTGTCAGATATTTTTTAAATGCATGTTCATAGATCTAAATGCAAAAGCTACTTACAGGAAGATTTTCTGCAC
>Frequency_5_QualityScore_FFHHHHHJJJJJJJJIHIJJJJJJJJJJJJJJJJJJJJJIIIJJJJJJGHJHIIHIJJJJIIJJJJIHHGHHDFFFFDEEDCDDDDDDDDDDDD_Mismatch_0_Sense_+_Library_PoolT
AGCTACTTACAGGAAGATTTTCTGCACAGAAAGCTTCTGTATTTTCGGTTGTAGTATTTGATGCTGATCTTGTTTTGGCTGACAGCAGCAGTGA
>Frequency_5_QualityScore_FFHHHHHJJJJJJJJJJJIIJJJIHIHHJIIGHHIJIJJJJJJJJJIJJJGHIIIIIHHHGGGFGFEEECEEEEEDDDADDBEEDDDEEDDDDD_Mismatch_0_Sense_+_Library_PoolT
CATTGAATTTTAGCAAAGCATTGAAGTGGAGTGTAAGCAACGCAACTTGGTAGGACCAAATTTGGGATTCCCTGTCCGTAGTAGTTAATGTAAT
>Frequency_4_QualityScore_FFGGHHGIIIIJJJJJJJIIIFIJJIIIJJJGIIIJIJJJJIJIGHIIIIJJIGAFEFIFEDGGGHHGHEFFEECCDDDC@ACCCCCCAACCCD_Mismatch_0_Sense_+_Library_PoolT
CAATACAGTTTCCAAGCTATGTTTTCAAGACATTGAATTTTAGCAAAGCATTGAAGTGGAGTGTAAGCAACGCAACTTGGTAGGACCAAATTTG
>Frequency_4_QualityScore_CEGEFHHIIIIHIIIHIIGGIIIHHIGIGFHIIIHHHIIJGGIGIGHIIJHHGIIHIIIIHIIGHGHH@@EGIIIGHGGFCCCCDDD@CDACCA_Mismatch_0_Sense_+_Library_PoolT
TGTCAAACAATACAGTTTCCAAGCTATGTTTTCAAGACATTGAATTTTAGCAAAGCATTGAAGTGGAGTGTAAGCAACGCAACTTGGTAGGACC
>Frequency_4_QualityScore_FFHHHHHJJJIJJJJJJJJIIIHIJJJJIJJJIIJJJJJJIJIIIHIIJJIJJJIIIIIIGGGGGFEEECEEEDDDDDDDDDDDDCECDDDCDC_Mismatch_0_Sense_+_Library_PoolT
GCAGATTGGACTTACCATGCACATTCCTATTGTGGGGAAATTCACCCTTCCTCTCTCCAAGAAGGGCACTTTCAAGATGCCTACTTTGTCAGAT
>Frequency_4_QualityScore_FFHGHHHJJJJIGIIIIJJJHIIIGHIIIIIIIIIIIIIIIIIHIIIHHHHIHFEHGHHGGGGGFEEEEDDEEEEEDDEDDDEDDCCEEEEDCC_Mismatch_0_Sense_+_Library_PoolT
GACTTACCATGCACATTCCTATTGTGGGGAAATTCACCCTTCCTCTCTCCAAGAAGGGCACTTTCAAGATGCCTACTTTGTCAGATATTTTTTA
>Frequency_4_QualityScore_EEGFGGCEGGHIIIIIHIHGHHGIHDGGGGHIIGGGGHDGHFGHFGGGBBFGE?DDGEEFEFFFDFFFC_Mismatch_0_Sense_+_Library_PoolT
CTTATGCCTTTTTTTCCTTGCATCGATGATGCATCTTTAATAATAAAGTGGAGTTCTGCTCTGCTTTCA
>Frequency_4_QualityScore_EEHHHHHJJJJJJIJIIJGHIEGHIIJJJJJJJJIJJJJJJJJJJJJJIIJJJJJIIGHIGGGGGGGEECEEEEEEEECDCDDDCBCDEDCDDD_Mismatch_1_Sense_+_Library_PoolT
TCTATGATACCTTCCAAGTGGTCATTGAAGGGCTTATGCCTTTTTTTCCTTGCATCGATGATGCATCTTTAATAATAAAGTGGAGTTCTGCTCT
>Frequency_4_QualityScore_FFHGGGGHIIIIGIGIFHGIIGHIIIHHIIHGIHIIHIGHIIIIIJGIIIIIIHGHIGHIIIIIIHIHIIGIIHHFGDEGGGGHGGEEFCAEDD_Mismatch_1_Sense_+_Library_PoolT
AATACTAATAGAATAGTAATTAATGCAATGAATTTCAGATTCATTGTTCTTATGTATGCTCTATGATACCTTCCAAGTGGTCATTGAAGGGCTT
>Frequency_4_QualityScore_EEGHHGGIIIIIIJHIIJIIJJIGCGGGHHIHIIIHHGHFGHIHHHHEHIHIEGIIIIHIIIHEEFGFEADDEDACACCCACDDC_Mismatch_0_Sense_+_Library_PoolT
TTATGCCTTTTTTTCCTTGCATCGATGATGCATCTTTAATAATAAAGTGGAGTTCTGCTCTGCTTTCAAAGCAGTGTTAGTGTCA
>Frequency_1_QualityScore_FFHHHHHJJJJJJJGHJJCHGJIGGIJJJJJJJIIIJJJJJJJIIJJEGEFHIIJJJJJJJJJJHHHHHF@DCCBECEEEECCDD_Mismatch_0_Sense_+_Library_PoolC
TTATGCCTTTTTTTCCTTGCATCGATGATGCATCTTTAATAATAAAGTGGAGTTCTGCTCTGCTTTCAAAGCAGTGTTAGTGTCA
>Frequency_4_QualityScore_ACGFGGGJIJIIIIGHGIHIIIIIIHGGIIIHGIIGGFHEGIIHHHFHHGIGIGCHGHHGHGHCGGFFHFFFFFGFEFEDDDCB=@CCCCCCCA_Mismatch_0_Sense_+_Library_PoolT
TAGTGTCAAACAATACAGTTTCCAAGCTATGTTTTCAAGACATTGAATTTTAGCAAAGCATTGAAGTGGAGTGTAAGCAACGCAACTTGGTAGG
>Frequency_4_QualityScore_EFHHHGHJJIIJJJIIJIJIIIJJJJIIJJJJJJJIHHIHJHIIIIHIEEHHGHIIIIGGGGFFEFEEEEECDEEEEDCDDEEDDECCEEEDDD_Mismatch_0_Sense_+_Library_PoolT
TTCCTATTGTGGGGAAATTCACCCTTCCTCTCTCCAAGAAGGGCACTTTCAAGATGCCTACTTTGTCAGATATTTTTTAAATGCATGTTCATAG
>Frequency_4_QualityScore_EFGGHHHJJJJIJIJJJJIIIHHIHJIIIJJIJJJJJIIJIIIJIIHDGGEHHJJJJIIIIHIGF_Mismatch_0_Sense_+_Library_PoolT
TGCCTTTTTTTCCTTGCATCGATGATGCATCTTTAATAATAAAGTGGAGTTCTGCTCTGCTTTCA
>Frequency_4_QualityScore_FFHHHHHJJJJJJJJIIJJJJIIJJJJJIIIIJJJJJJGIIIIIIJJJIJJJJJJJJJIIHIIIJGHGIGHGIGGGFGGFEEEEEECDDEEEDD_Mismatch_0_Sense_+_Library_PoolT
TTTTTCCTTGCATCGATGATGCATCTTTAATAATAAAGTGGAGTTCTGCTCTGCTTTCAAAGCAGTGTTAGTGTCAAACAATACAGTTTCCAAG
>Frequency_1_QualityScore_FFHHHGHJJJJJJJIJIJJJJJIJGIJJHIHIIIIJJIIIIGIHIJJJJJIJJIIJJJJJIIJJDBDHIEECEHHFHFFFFFEDEE>CDEDCCD_Mismatch_0_Sense_+_Library_PoolC
TTTTTCCTTGCATCGATGATGCATCTTTAATAATAAAGTGGAGTTCTGCTCTGCTTTCAAAGCAGTGTTAGTGTCAAACAATACAGTTTCCAAG
>Frequency_4_QualityScore_FEHGFHEIJJHGHHIIGIIIIIIEGGGIIIHHIIIFHHIIJIIIHIHIEGIIIIIEGHIHGCCCEDBBC=ACDCDDCCDCCCADCBCCCAAABB_Mismatch_0_Sense_+_Library_PoolT
CTTTTTGCTGAATATTATGAAAGACGTTGGAAGGGATTGGGATATTGACTACGAGTGGCAGATTGGACTTACCATGCACATTCCTATTGTGGGG
>Frequency_4_QualityScore_FFHFGGGIIJIIJJIJHIFGHIIIGIIJIIIIIJJJJIJFHIIIIIJIJJJIIHIIIJIHGIIIJHIHIHIHIIHHGFFFFEEEDEDADDCBBA_Mismatch_0_Sense_+_Library_PoolT
GCTCTGCTTTCAAAGCAGTGTTAGTGTCAAACAATACAGTTTCCAAGCTATGTTTTCAAGACATTGAATTTTAGCAAAGCATTGAAGTGGAGTG
>Frequency_4_QualityScore_FFGHHHHJJJJIJJJJJIJJJIJJJJIJJJJJJJHIJIJJJJJJIJJIIIGIIGIIIIJJHHHGGFGFFDEFEEEEDDEDCCDCDEEEDDDCDE_Mismatch_0_Sense_+_Library_PoolT
TTACCATGCACATTCCTATTGTGGGGAAATTCACCCTTCCTCTCTCCAAGAAGGGCACTTTCAAGATGCCTACTTTGTCAGATATTTTTTAAAT
>Frequency_4_QualityScore_EDFEEGGGHGGFGHIHHEHIIHIIGGIIIIIEHIGGFGHIIJIIJIIIJJIHIHIIHFEGFHFGEHHHE_Mismatch_0_Sense_+_Library_PoolT
TTGCATCGATGATGCATCTTTAATAATAAAGTGGAGTTCTGCTCTGCTTTCAAAGCAGTGTTAGTGTCA
>Frequency_4_QualityScore_EEEEEGGHGFGIHJJJIGGIIGIHFHFGICEEFHIHGHHIIHIIIJIHIGHH_Mismatch_0_Sense_+_Library_PoolT
TCGATGATGCATCTTTAATAATAAAGTGGAGTTCTGCTCTGCTTTCAAAGCA
>Frequency_4_QualityScore_FFHHHHHJJJJJIJJJJJJIIIIJJJJJIIJJJJJJIJJJJJJJJJJJHGIGIJIHHIJJIIHIJJJIJHGJIIJJIIFCEEEDDDDEDCDBDC_Mismatch_1_Sense_+_Library_PoolT
AATGAATTTCAGATTCATTGTTCTTATGTATGCTCTATGATACCTTCCAAGTGGTCATTGAAGGGCTTATGCCTTTTTTTCCTTGCATCGATGA
>Frequency_4_QualityScore_EEGEFEEGGHGDGDGHGGGIHEGGGDECEFGH@DGGHIHIIHHGEGGGECFHI_Mismatch_0_Sense_+_Library_PoolT
ATCGATGATGCATCTTTAATAATAAAGTGGAGTTCTGCTCTGCTTTCAAAGCA
>Frequency_4_QualityScore_EEGGEGGHHIIGFFEIGGGGGIIGFHGHHHHGGGBFEDFCCGIHGHGHIGIHHFFAEGGG_Mismatch_0_Sense_+_Library_PoolT
TCCTTGCATCGATGATGCATCTTTAATAATAAAGTGGAGTTCTGCTCTGCTTTCAAAGCA
>Frequency_1_QualityScore_FFHHHHHJJJJJJJJJJJJJJJJJIJJIJJJJJJGIJJJGHIJJJJJJJJJJJJJGIJJJ_Mismatch_0_Sense_+_Library_PoolC
TCCTTGCATCGATGATGCATCTTTAATAATAAAGTGGAGTTCTGCTCTGCTTTCAAAGCA
>Frequency_4_QualityScore_FCGHHGHJIIHIIJIJJJIJIIJJJJIIJJJJIIIIIIIIJIIIJIIIJJIIIJIIJIIIIHIIIHGEGFGFDEGEEEEEDEEDDCDCCCACDC_Mismatch_0_Sense_+_Library_PoolT
CCAAGAAGGGCACTTTCAAGATGCCTACTTTGTCAGATATTTTTTAAATGCATGTTCATAGATCTAAATGCAAAAGCTACTTACAGGAAGATTT
>Frequency_4_QualityScore_EEHHHHHJJJJJJJIJJIJJJIJJJJJIIJIJIJJJJGHIIIGIJJJJIJJJIJJIJJIJJJIIGGFHGGGFHHGHGGGFGFFEECEEEDEDDC_Mismatch_0_Sense_+_Library_PoolT
TTTTCCTTGCATCGATGATGCATCTTTAATAATAAAGTGGAGTTCTGCTCTGCTTTCAAAGCAGTGTTAGTGTCAAACAATACAGTTTCCAAGC
>Frequency_4_QualityScore_EFFGDGGGGHIIGHIIIIIFIIIHHGIIGHGIFICHHIIHIHIGIGHHIIGGGE@_Mismatch_0_Sense_+_Library_PoolT
GCATCGATGATGCATCTTTAATAATAAAGTGGAGTTCTGCTCTGCTTTCAAAGCA
>Frequency_4_QualityScore_FFHFHHHHIHHIIGHIIHGHHGIHGFHHGIIIGIGHIIIHHIIIIIGIIIIJHGGHIIGDEEFFEEECA?BDDCCCDDEDCDDEDDCDAC@CCD_Mismatch_0_Sense_+_Library_PoolT
CACCCTTCCTCTCTCCAAGAAGGGCACTTTCAAGATGCCTACTTTGTCAGATATTTTTTAAATGCATGTTCATAGATCTAAATGCAAAAGCTAC
>Frequency_4_QualityScore_EFHHHHHJJJJJJJJJJJJJHIJJJJHIIJIJIJJJJJJJJJJJJJJJIJJJJJJJJFGGGIHGGFEFFEEEDEDEEEDDDDDDEDDDEDDDCE_Mismatch_0_Sense_+_Library_PoolT
AGATTGGACTTACCATGCACATTCCTATTGTGGGGAAATTCACCCTTCCTCTCTCCAAGAAGGGCACTTTCAAGATGCCTACTTTGTCAGATAT
>Frequency_4_QualityScore_EFHHGGGIJIIHHIIIIIIIIIIIGIIGIHIHIEGIIIFGIJIIIJJIEIIHIIJIIIHIGHGIHIGHHBDG_Mismatch_0_Sense_+_Library_PoolT
CCTTGCATCGATGATGCATCTTTAATAATAAAGTGGAGTTCTGCTCTGCTTTCAAAGCAGTGTTAGTGTCAA
>Frequency_4_QualityScore_FFGGGHHJJJJJJJIJJJIIIIJJJIGIIIIJIJIIJIJIIJIJJJIFIIIIJJJJJIIIGHIIIGGGGBFGGGEEEEEEFFEEDEDDDDDDCC_Mismatch_0_Sense_+_Library_PoolT
GGAGTTCTGCTCTGCTTTCAAAGCAGTGTTAGTGTCAAACAATACAGTTTCCAAGCTATGTTTTCAAGACATTGAATTTTAGCAAAGCATTGAA
>Frequency_4_QualityScore_FFHHHHHJJJJIJJJJJIJJJJJJIJIJJJJJJIJJJJJIJJJIIJHHIIIGHIIIJIJJIIJIIHHHGFEEFEEEDDCCDDDDDDCDDDEDDD_Mismatch_0_Sense_+_Library_PoolT
TCCAAGCTATGTTTTCAAGACATTGAATTTTAGCAAAGCATTGAAGTGGAGTGTAAGCAACGCAACTTGGTAGGACCAAATTTGGGATTCCCTG
>Frequency_1_QualityScore_DDHHDFFGHIGFHIIIIIEG@HHHHHIGGGIFIIIIIGGIIIIBBBDGHBG?FHIGHGIICFGBEHHFFFFFFCEECDADDDCCDD?CDDCDDD_Mismatch_0_Sense_+_Library_PoolC
TCCAAGCTATGTTTTCAAGACATTGAATTTTAGCAAAGCATTGAAGTGGAGTGTAAGCAACGCAACTTGGTAGGACCAAATTTGGGATTCCCTG
>Frequency_4_QualityScore_EEHGGGEGIIIIIIIIIFHGIIIIIJJIIHIJHHHIIHIHIIIIIIIIGHHIGIGGHIIIIHIIIHHGGCFFDDBCCEEEEEEEDCCCBCCCCC_Mismatch_0_Sense_+_Library_PoolT
TCCAAGAAGGGCACTTTCAAGATGCCTACTTTGTCAGATATTTTTTAAATGCATGTTCATAGATCTAAATGCAAAAGCTACTTACAGGAAGATT
>Frequency_1_QualityScore_FFHHHHGJJJJJJJJJJJJJJJJJIJJJJJJJJIIIJIJIJJJJJJJJJJJJJJJJJJJJIJGJJIGHHCHHGFFDDFDEDEDDCCDCBBD@CD_Mismatch_0_Sense_+_Library_PoolC
TCCAAGAAGGGCACTTTCAAGATGCCTACTTTGTCAGATATTTTTTAAATGCATGTTCATAGATCTAAATGCAAAAGCTACTTACAGGAAGATT
>Frequency_4_QualityScore_FFHHHHHJJJJJJJJJJIIJJGHIIJJHIIJJJJJJJJJJJJGIIJJJJJJJIJJFIIJJIIJIIJJJIIHIIIIIIGGGGGFFEEEECECCDD_Mismatch_0_Sense_+_Library_PoolT
TCTGCTCTGCTTTCAAAGCAGTGTTAGTGTCAAACAATACAGTTTCCAAGCTATGTTTTCAAGACATTGAATTTTAGCAAAGCATTGAAGTGGA
>Frequency_4_QualityScore_EEHHHHHJJJJIJJJIJHIIJIJIIJJJJIIIJIIJIJJIIJJIIJIJIIIIHIJJIIIIIJJJJIIIIFIHGGGEFFFFFFEEEEECDCDCDD_Mismatch_0_Sense_+_Library_PoolT
TCAAGATGCCTACTTTGTCAGATATTTTTTAAATGCATGTTCATAGATCTAAATGCAAAAGCTACTTACAGGAAGATTTTCTGCACAGAAAGCT
>Frequency_1_QualityScore_FFHHHHHJJJJJJJJJJJJJJJJIIJJJJJJJJJJJIJJIJJJJIIJJJJJJIIIIIIIJJJJJJJJJGGFHGHHDFFFFFEEEDCECDACDDC_Mismatch_0_Sense_+_Library_PoolC
TCAAGATGCCTACTTTGTCAGATATTTTTTAAATGCATGTTCATAGATCTAAATGCAAAAGCTACTTACAGGAAGATTTTCTGCACAGAAAGCT
>Frequency_4_QualityScore_FFGHGHHJJJJIJJJJFIIJJJJJHHHIIJHIIJIIJIJJJJJJJHIJJJJJJJJIJJHIJJJHIIHHIGIIIHHHIHHGGGGEEEEEEEBDDC_Mismatch_0_Sense_+_Library_PoolT
AGTTCTGCTCTGCTTTCAAAGCAGTGTTAGTGTCAAACAATACAGTTTCCAAGCTATGTTTTCAAGACATTGAATTTTAGCAAAGCATTGAAGT
>Frequency_4_QualityScore_EECGFFEIIEIHHIIHEHIGHGIGGCGFHIFGHIFGHGIIHICHFGGEHGFGEGFGHIDGFGH_Mismatch_0_Sense_+_Library_PoolT
CGATGATGCATCTTTAATAATAAAGTGGAGTTCTGCTCTGCTTTCAAAGCAGTGTTAGTGTCA
>Frequency_4_QualityScore_EEGGGGGIIIIGIHIIIDGHHHIIIIIHIIIIIHGIGIIIGGGHIFIIIHGIIIGHHIHGHFFFDFEDEEEDDCBDECDCDDCCCCCCACDECE_Mismatch_0_Sense_+_Library_PoolT
TTTTTTTCCTTGCATCGATGATGCATCTTTAATAATAAAGTGGAGTTCTGCTCTGCTTTCAAAGCAGTGTTAGTGTCAAACAATACAGTTTCCA
>Frequency_4_QualityScore_FFGGHHHIJIJJJJJIJJJGGFHIIJIIIIJIIIJIIJIIIIIJIJHIGGHIHIIIIIIJGIIIIIDGGFGFGIIHGFHGDEDBEECEEEEEED_Mismatch_0_Sense_+_Library_PoolT
TTTAAATGCATGTTCATAGATCTAAATGCAAAAGCTACTTACAGGAAGATTTTCTGCACAGAAAGCTTCTGTATTTTCGGTTGTAGTATTTGAT
>Frequency_1_QualityScore_FFHHHHHJJIJJJJJJJGJIJJJJJJJJJJJJJJJJJJDHIGIIIJJJIIJJJJJJJIIJJGIIJJJJJHIIFIHHHHHFEFDDEDDDEFFEED_Mismatch_0_Sense_+_Library_PoolC
TTTAAATGCATGTTCATAGATCTAAATGCAAAAGCTACTTACAGGAAGATTTTCTGCACAGAAAGCTTCTGTATTTTCGGTTGTAGTATTTGAT
>Frequency_4_QualityScore_FFGHHHHJJGHIHIFGIJIIIIJJJJJJJJJJJIIJJJJJIJJJJJJJJHIIJJJIIIHHGGFFEEEEEDEEEEFEEEDDEEDDEDBCDCEDDD_Mismatch_0_Sense_+_Library_PoolT
GCATTGAAGTGGAGTGTAAGCAACGCAACTTGGTAGGACCAAATTTGGGATTCCCTGTCCGTAGTAGTTAATGTAATAAATTTGAGATTCCTTG
>Frequency_4_QualityScore_FFHHHHGIIIJFGIIJJGIHIIIJJIIJJJIEGIJIJHIIJJHJJIIJJIIIIIJGIIIHHGGGGEEFEACCCDDCDDDCDDDDDDDDDDDDCC_Mismatch_0_Sense_+_Library_PoolT
CGTTGGAAGGGATTGGGATATTGACTACGAGTGGCAGATTGGACTTACCATGCACATTCCTATTGTGGGGAAATTCACCCTTCCTCTCTCCAAG
>Frequency_4_QualityScore_FFHGHHHJJJJJJJJJJJJJJJJFHHHIJIIIJIIJIIJJJJJJGIIIIIIIJIJJIGGIIIJIIGGGIFHHHIIIIIHGGGFEFFFEECCDBC_Mismatch_0_Sense_+_Library_PoolT
GTTCTGCTCTGCTTTCAAAGCAGTGTTAGTGTCAAACAATACAGTTTCCAAGCTATGTTTTCAAGACATTGAATTTTAGCAAAGCATTGAAGTG
>Frequency_4_QualityScore_FFHHHHHIIIJIIIJIIIJJIGHIHIFGIJJJJJJJJIJJJJJIIIIJHIIIJIHIIJJIHHIGHHIHHGHGHGGGFFFEEEDDEEEDEDCCDD_Mismatch_0_Sense_+_Library_PoolT
GATGCATCTTTAATAATAAAGTGGAGTTCTGCTCTGCTTTCAAAGCAGTGTTAGTGTCAAACAATACAGTTTCCAAGCTATGTTTTCAAGACAT
>Frequency_4_QualityScore_FFHEHHHIJIHIJJHIIJIIIIJJIJJIJJJJJIJJJIJJJJIIJJJJIJIJJJJJIIIHHHGFEFFEEECDDDDDDDDCDDDDDDCDCDCEDD_Mismatch_0_Sense_+_Library_PoolT
GAGTGGCAGATTGGACTTACCATGCACATTCCTATTGTGGGGAAATTCACCCTTCCTCTCTCCAAGAAGGGCACTTTCAAGATGCCTACTTTGT
>Frequency_4_QualityScore_EFGHHHHIJIIIIIIIJHHHGGIIGEHDEFFGGGIIIHHGIIHIHGHIIHGIHGEFGHGHGFGHI_Mismatch_0_Sense_+_Library_PoolT
ATCGATGATGCATCTTTAATAATAAAGTGGAGTTCTGCTCTGCTTTCAAAGCAGTGTTAGTGTCA
>Frequency_4_QualityScore_FFHHHGHHIJJIJJJJIIIJIIIIJIJIIJJJIJJHIJJHIIIHIGHDGIHIIJJJJJIIIIIHGGFGEEEFEEDCEDDDDCDDDDEDDDDCDD_Mismatch_0_Sense_+_Library_PoolT
AGCTATGTTTTCAAGACATTGAATTTTAGCAAAGCATTGAAGTGGAGTGTAAGCAACGCAACTTGGTAGGACCAAATTTGGGATTCCCTGTCCG
>Frequency_4_QualityScore_FFGGHHHIJJJJJJJIIIJJJIIJIFGIGIGHIIJIJJIJJJJJJIIHIIJIGHHIIIHIIIIIIHHIIHGHGCGGGGGEGFEEEEDEEEEDCD_Mismatch_1_Sense_+_Library_PoolT
CGATGATGCATCTTTAATAATAAAGTGGAGTTCTGCTCTGCTTTCAAAGCAGTGTTAGTGTCAAACAATACAGTTTCCAAGCTATGTTTTCAGG
>Frequency_4_QualityScore_EEGFGGHIIIIGFIDGIIGHHEGHGHEHDEGHHFHFIGHHHIIIIIIIIHIHII_Mismatch_0_Sense_+_Library_PoolT
CATCGATGATGCATCTTTAATAATAAAGTGGAGTTCTGCTCTGCTTTCAAAGCA
>Frequency_4_QualityScore_EEHHHHHJJJJIIJJJIIJGHIGIDHIIJJJJJJJJJJJJJJJHIJJJIJJIIJJJJJJGGGHHGFFFFEDCEDBEEEEEEEDEEEEEDDEEDD_Mismatch_0_Sense_+_Library_PoolT
TTTTAGCAAAGCATTGAAGTGGAGTGTAAGCAACGCAACTTGGTAGGACCAAATTTGGGATTCCCTGTCCGTAGTAGTTAATGTAATAAATTTG
>Frequency_4_QualityScore_FFHGGGEIIIJIIIIJGHGGHHHIIGEHIHHHGHIGIIIIIHIIJHIJIIIIJGHHIHIGHHII_Mismatch_0_Sense_+_Library_PoolT
TCGATGATGCATCTTTAATAATAAAGTGGAGTTCTGCTCTGCTTTCAAAGCAGTGTTAGTGTCA
>Frequency_4_QualityScore_FEHGHHHJIIIIIJJJJHIIIIHIJJJJJHIJHIJGHIIJJHIJIJIIJIJJJJJJIJJJIHIGGGGGGFEDCEEEDDDEDDDDCCDDCECDCD_Mismatch_1_Sense_+_Library_PoolT
GTTCTTATGTATGCTCTATGATACCTTCCAAGTGGTCATTGAAGGGCTTATGCCTTTTTTTCCTTGCATCGATGATGCATCTTTAATAATAAAG
>Frequency_4_QualityScore_EEFEGGGHIGGHGHGFIEGIGHIEFGIHHIHGIFGGGE=DFCGFGIIIHHHHFHIGGFFGEFEEHHECD>B_Mismatch_0_Sense_+_Library_PoolT
CCTTGCATCGATGATGCATCTTTAATAATAAAGTGGAGTTCTGCTCTGCTTTCAAAGCAGTGTTAGTGTCA
>Frequency_4_QualityScore_EEEGFGGIEGHEHGHIIIIIHIGGIIIIIGHIIIHEGFHIIIIHIHGHIHHIIIIIEGGIIIIIIIIJIIGIIHGDGGGGFDEEBCCEDDDCCB_Mismatch_0_Sense_+_Library_PoolT
TAATAAAGTGGAGTTCTGCTCTGCTTTCAAAGCAGTGTTAGTGTCAAACAATACAGTTTCCAAGCTATGTTTTCAAGACATTGAATTTTAGCAA
>Frequency_1_QualityScore_FFDHFHHJGIJIIIIJJJJIIGIJIJJJJJIIJJIHIHGIGIJIIJJIIJIGIJJIFHIJIIIJJJGJJGIJJIEAEHHEEHFFCFFFEEDDC>_Mismatch_0_Sense_+_Library_PoolC
TAATAAAGTGGAGTTCTGCTCTGCTTTCAAAGCAGTGTTAGTGTCAAACAATACAGTTTCCAAGCTATGTTTTCAAGACATTGAATTTTAGCAA
>Frequency_4_QualityScore_EEHHHEEIGHIIIIGHEBGFHHGFDHIHGIIHHGIFIHGH_Mismatch_0_Sense_+_Library_PoolT
CTTTAATAATAAAGTGGAGTTCTGCTCTGCTTTCAAAGCA
>Frequency_4_QualityScore_FFGHHHGIIIJIIJJIJEFGGHHHIIIIIJJJIIIJJJJIIIJJFGGIHHEGHIIHJHGIIIIIIDGHHFGHIIIIIGCGDGGFFEFECEEDDC_Mismatch_1_Sense_+_Library_PoolT
CATCTTTAATAATAAAGTGGAGTTCTGCTCTGCTTTCAAAGCAGTGTTAGTGTCAAACAATACAGTTTCCAAGCTATGTTTTCAGGACATTGAA
>Frequency_4_QualityScore_EEHHHHGIIJIIIIHIJIJIJIIJIIIJIIJJJIGIIHIHIIIIIIIGIHIIJIJJJJJJJIIIJGGHHGGGGGCDEFGFFEEEDCDDDDDDDC_Mismatch_0_Sense_+_Library_PoolT
TGTTAGTGTCAAACAATACAGTTTCCAAGCTATGTTTTCAAGACATTGAATTTTAGCAAAGCATTGAAGTGGAGTGTAAGCAACGCAACTTGGT
>Frequency_4_QualityScore_FFHHHHHJIIIIICGIHIIIIJIIIJIIHIIJIIIIIJIIGIHIIIGHGHIIIIIIIIIIIGFHIIIGHGIIIIFGHGGGGGGEEEEFEDDEEE_Mismatch_0_Sense_+_Library_PoolT
TTTAATAATAAAGTGGAGTTCTGCTCTGCTTTCAAAGCAGTGTTAGTGTCAAACAATACAGTTTCCAAGCTATGTTTTCAAGACATTGAATTTT
>Frequency_4_QualityScore_EFGGGHHJIIIIHIEGIIHIFGIHIIIJIIIIJJIDFHIIIIIIHIHGEGHIIHHHFGHGIIIEGIIIHCEEDFEGGGGGEEEDEFEC>@CCDD_Mismatch_0_Sense_+_Library_PoolT
TGCTTTCAAAGCAGTGTTAGTGTCAAACAATACAGTTTCCAAGCTATGTTTTCAAGACATTGAATTTTAGCAAAGCATTGAAGTGGAGTGTAAG
>Frequency_4_QualityScore_FFHHHHHJJJJJJJJJJJJJIJHHIIIIIIIJJIJJJJIIJJIFHIJJIIIJJIJJHIIJJIFHGHIIJIHGIIHIIGGHFGGFFFFECDECED_Mismatch_0_Sense_+_Library_PoolT
TTCTGCTCTGCTTTCAAAGCAGTGTTAGTGTCAAACAATACAGTTTCCAAGCTATGTTTTCAAGACATTGAATTTTAGCAAAGCATTGAAGTGG
>Frequency_4_QualityScore_EFHHGHHIIJJIIGIIJIIIIIIJHIIIIIIGIIIIJJJJGIIJHGFIIJIIIJGIIIIIGIGHIIGGGGGGEEEFEFEEEEEDDCDDDDECCC_Mismatch_0_Sense_+_Library_PoolT
TCCTCTCTCCAAGAAGGGCACTTTCAAGATGCCTACTTTGTCAGATATTTTTTAAATGCATGTTCATAGATCTAAATGCAAAAGCTACTTACAG
>Frequency_1_QualityScore_FFHHHHHJJJIIJFIIJJJJJJJJJJJJGJJJJJJJIJJJGHJJIJIJIJJJIJJIJGHHHGHHHFFFFFFFEEEDEEEDDDDDDDDDDADCCD_Mismatch_0_Sense_+_Library_PoolC
TCCTCTCTCCAAGAAGGGCACTTTCAAGATGCCTACTTTGTCAGATATTTTTTAAATGCATGTTCATAGATCTAAATGCAAAAGCTACTTACAG
>Frequency_4_QualityScore_FFGHGHGIIIJJIIIHJIHIIJHEFIHHFFGIIIJIIIIJJJIIIIIIIJDGGHGIEHGGG_Mismatch_0_Sense_+_Library_PoolT
ATGATGCATCTTTAATAATAAAGTGGAGTTCTGCTCTGCTTTCAAAGCAGTGTTAGTGTCA
>Frequency_4_QualityScore_FFHHHHGIIIJIIIIJJJJIJIJJJJHIJFHIGHIIIJJJIIIJIJIIJJJJIIJHIIIIIIHGGGGGEDEEFEEEEDDEDCDCDCDDDDDCCC_Mismatch_1_Sense_+_Library_PoolT
CTTATGTATGCTCTATGATACCTTCCAAGTGGTCATTGAAGGGCTTATGCCTTTTTTTCCTTGCATCGATGATGCATCTTTAATAATAAAGTGG
>Frequency_1_QualityScore_BDBBHHDGFFGHCHGIII@HCHIIFIGGEE?FFEBGD<DA@FHGCFHB?F39DDG@;A@AAGHCH>AEDDD@D@CCDACCCCCCECD@A@CDCC_Mismatch_1_Sense_+_Library_PoolC
CTTATGTATGCTCTATGATACCTTCCAAGTGGTCATTGAAGGGCTTATGCCTTTTTTTCCTTGCATCGATGATGCATCTTTAATAATAAAGTGG
>Frequency_4_QualityScore_EEEFGHFIIIGHHHGHIIIIGFDFGBFEFGDFCGHHGEGGHIIIIIIIIGIEFE@DABCECEE?DFDDDABCCEDDDD@A@CCCAABBA_Mismatch_0_Sense_+_Library_PoolT
GGGCTTATGCCTTTTTTTCCTTGCATCGATGATGCATCTTTAATAATAAAGTGGAGTTCTGCTCTGCTTTCAAAGCAGTGTTAGTGTCA
>Frequency_4_QualityScore_FCGHHHHJJIIJJJJJIJJJJIJIIIIJJJJJJIIIGHIHIGIIJJJJIJJJJJIIIJIIGIIGGGGFDDDEEEECDCDDEDDDDDDDCCCADD_Mismatch_0_Sense_+_Library_PoolT
GTTTTCAAGACATTGAATTTTAGCAAAGCATTGAAGTGGAGTGTAAGCAACGCAACTTGGTAGGACCAAATTTGGGATTCCCTGTCCGTAGTAG
>Frequency_1_QualityScore_FFHHHHAHGFGHIJJJGIIJJIJJJIIIHIJJIGGG?@GFIHHGIIGIIIIIIIHEHEHB?BDBCCDC9;ACCCCBBDCACDC:ACDD<?BD@C_Mismatch_0_Sense_+_Library_PoolC
GTTTTCAAGACATTGAATTTTAGCAAAGCATTGAAGTGGAGTGTAAGCAACGCAACTTGGTAGGACCAAATTTGGGATTCCCTGTCCGTAGTAG
>Frequency_4_QualityScore_ECEGGGAGHEIGIDIGFGFBGIGIDGHHIIIHGHHIHIIHHIIHIHIGGGHIHGIHHIIIIGGGFBEACEFFF?EFEDCDEDEDC=CACA@CCC_Mismatch_0_Sense_+_Library_PoolT
TTCAAGATGCCTACTTTGTCAGATATTTTTTAAATGCATGTTCATAGATCTAAATGCAAAAGCTACTTACAGGAAGATTTTCTGCACAGAAAGC
>Frequency_4_QualityScore_FFHHHGHIIJIIFIIIIJIIIIIIIJIIJIJJJJJIJJJJJIIJIJIJJJJJJIJIIIIHIIGGGGGGEDEDEEDEEDDEEEEDCCDDEDCDDE_Mismatch_0_Sense_+_Library_PoolT
TGGGGAAATTCACCCTTCCTCTCTCCAAGAAGGGCACTTTCAAGATGCCTACTTTGTCAGATATTTTTTAAATGCATGTTCATAGATCTAAATG
>Frequency_4_QualityScore_EEHGHHAGGIHIIHIHIHIJIJIHIHIIIIHIHJJIGIHIIHEHGFHIIIIIIHGEGGGGGGFFFEEEDDECACCDCCDCDDDDCDCACCCCCB_Mismatch_0_Sense_+_Library_PoolT
TACGAGTGGCAGATTGGACTTACCATGCACATTCCTATTGTGGGGAAATTCACCCTTCCTCTCTCCAAGAAGGGCACTTTCAAGATGCCTACTT
>Frequency_4_QualityScore_@EGFEGGHADGEEHHIEHFIIGGGFFCCEFGGGHGEGGEHGGDGGEFFGDDEFCEE9<CA??CCACABC9<?9=@:?@BBAABBBBB@ACB_Mismatch_0_Sense_+_Library_PoolT
CATCCAAGTGGTCATTGAAGGGCTTATGCCTTTTTTTCCTTGCATCGATGATGCATCTTTAATAATAAAGTGGAGTTCTGCTCTGCTTTCA
>Frequency_4_QualityScore_CDGGHGEHIIIIHIGIGDHFIHGEGHIIIHIIIHIIIIHDGGGGEGEHHGIIIIIIIIHIGHEGGGDFAACEEEEDCDECDCEDDDC?AB=ABC_Mismatch_0_Sense_+_Library_PoolT
TTTTTTCCTTGCATCGATGATGCATCTTTAATAATAAAGTGGAGTTCTGCTCTGCTTTCAAAGCAGTGTTAGTGTCAAACAATACAGTTTCCAA
>Frequency_4_QualityScore_FEGHFGHGIGIIJJJJIJJJIJJIJHIIIIIHIIIIIIIJJIJIGIIIIJJJGIHIIHJIIIIHIGHIJGIIHFHEGHHGDEEFFFECCCDEEC_Mismatch_0_Sense_+_Library_PoolT
AAAGTGGAGTTCTGCTCTGCTTTCAAAGCAGTGTTAGTGTCAAACAATACAGTTTCCAAGCTATGTTTTCAAGACATTGAATTTTAGCAAAGCA
>Frequency_4_QualityScore_FFHHHHHJJJJJJJJJIJJIJJJJIIJJIJJJJJJJIIIGIJHIIIIJJIJJJIJJJJJJJJJJJJJHGGGFFFEFEDDDDDEDDDEDDDDCCD_Mismatch_1_Sense_+_Library_PoolT
ATTCATTGTTCTTATGTATGCTCTATGATACCTTCCAAGTGGTCATTGAAGGGCTTATGCCTTTTTTTCCTTGCATCGATGATGCATCTTTAAT
>Frequency_4_QualityScore_FFGHHGGIIJJIIJIGHIGICFGIIIIIIIJJJIJJJIJFGIIIIIIFHIIIHHIIIIGGGGGFEFECC@ADEEEEDDDEEEEEDDECDDEDCD_Mismatch_0_Sense_+_Library_PoolT
AGCAAAGCATTGAAGTGGAGTGTAAGCAACGCAACTTGGTAGGACCAAATTTGGGATTCCCTGTCCGTAGTAGTTAATGTAATAAATTTGAGAT
>Frequency_4_QualityScore_DEHGGGGJIGFGHHGIIIIHIIDGGCFGHCEFFE?CFHGIEFGGIFEEGGEGHGDAAEFECC?AAACDCABCDAABCD<>A=CAACB:=>;AA>_Mismatch_0_Sense_+_Library_PoolT
TTTTTGCTGAATATTATGAAAGACGTTGGAAGGGATTGGGATATTGACTACGAGTGGCAGATTGGACTTACCATGCACATTCCTATTGTGGGGA
>Frequency_4_QualityScore_EFHHHHGIJJJJJJJJJJJJJIJJJJIJJJJJJJJJJJIIIGHIGIHHFIIIJIJJJJJIIGGGGEEEEEEEDDDDDDDCCCCDDEDDDDDDCC_Mismatch_0_Sense_+_Library_PoolT
GCTATGTTTTCAAGACATTGAATTTTAGCAAAGCATTGAAGTGGAGTGTAAGCAACGCAACTTGGTAGGACCAAATTTGGGATTCCCTGTCCGT
>Frequency_4_QualityScore_EFGGFGGIIIIIIIIIIJGGIIIHIHIIIIIGGIHEGIIHGIEHIJIJIGHHHIFGIHGHIFEFEEFEEECDCDEDDDCDDDDDCCDDCCAABA_Mismatch_0_Sense_+_Library_PoolT
GATTGGACTTACCATGCACATTCCTATTGTGGGGAAATTCACCCTTCCTCTCTCCAAGAAGGGCACTTTCAAGATGCCTACTTTGTCAGATATT
>Frequency_1_QualityScore_FFHHHHGJJJJJIJJJIJJJJJJJJIJJJJJJJJJIGJJIJJJJJJJJJJJJIJJJFIIIJJHHHFFFFFEEEEEEEDDDDDDEDDDECDDDEE_Mismatch_0_Sense_+_Library_PoolC
GATTGGACTTACCATGCACATTCCTATTGTGGGGAAATTCACCCTTCCTCTCTCCAAGAAGGGCACTTTCAAGATGCCTACTTTGTCAGATATT
>Frequency_4_QualityScore_EBCDCEDCABFGHHEFGHGGGGEGADGEHADGGFGIGEEGFHIGFDGEGG_Mismatch_0_Sense_+_Library_PoolT
GATGATGCATCTTTAATAATAAAGTGGAGTTCTGCTCTGCTTTCAAAGCA
>Frequency_4_QualityScore_FFHHHHHJIJJIJJJJJJIJGIIJIIIIHIHIIIJJJJIIIGHIIJJIJJJJJJGFIIIGGIGIIJIJIHIIIIIIHHFGGGFFFFCDEACDCD_Mismatch_0_Sense_+_Library_PoolT
CTGCTCTGCTTTCAAAGCAGTGTTAGTGTCAAACAATACAGTTTCCAAGCTATGTTTTCAAGACATTGAATTTTAGCAAAGCATTGAAGTGGAG
>Frequency_4_QualityScore_FFHHHHHJJJJJJJJJJJJIIJJJJJIJJIJJJIIIJIIIJJGHIHIGIIIIJIJJJJIIIIIHGGGGGEDDDEFDEEEDDECCDCDDDDBCDD_Mismatch_0_Sense_+_Library_PoolT
CCTTTTTTTCCTTGCATCGATGATGCATCTTTAATAATAAAGTGGAGTTCTGCTCTGCTTTCAAAGCAGTGTTAGTGTCAAACAATACAGTTTC
>Frequency_4_QualityScore_FFHHHHHJJIJJIIIJJJIJIIIIJIJIJIJJIJJJIJJJJIHIGIJIIIIJJIIIIJIJIGHIIIJIJHIGEEEEEECDEDCCCEDEDDDEDD_Mismatch_1_Sense_+_Library_PoolT
TTCAGATTCATTGTTCTTATGTATGCTCTATGATACCTTCCAAGTGGTCATTGAAGGGCTTATGCCTTTTTTTCCTTGCATCGATGATGCATCT
>Frequency_4_QualityScore_FFHHHHHJJJJJJJJJJJJJJJJJIIJJJJJJJJIJJIJJJJJJJJJIIIJJJJIJGIIIIIHHJIIHGGGHGGFFFFFFEEEEDCDDDDDDDC_Mismatch_0_Sense_+_Library_PoolT
AATGCAAAAGCTACTTACAGGAAGATTTTCTGCACAGAAAGCTTCTGTATTTTCGGTTGTAGTATTTGATGCTGATCTTGTTTTGGCTGACAGC
>Frequency_4_QualityScore_EDFGGHGHIIIIIIGHIHHHGIIIIHIIIHHIIJIIIIGHIIJIIIIIIFEEEEDDDGFGHIIIGHGEECDCEBDEBCCCCCCCCCCDDCDCDE_Mismatch_0_Sense_+_Library_PoolT
GTTTCCAAGCTATGTTTTCAAGACATTGAATTTTAGCAAAGCATTGAAGTGGAGTGTAAGCAACGCAACTTGGTAGGACCAAATTTGGGATTCC
>Frequency_4_QualityScore_FFHHHHHJJJJJJIJJJJHIIIJJJIJJJJJIIIJIIJJIIGHIJJIJJIJJIJIJJIJJIIIIHHGGFADFEEEEEEDE_Mismatch_0_Sense_+_Library_PoolT
CTTTTTTTCCTTGCATCGATGATGCATCTTTAATAATAAAGTGGAGTTCTGCTCTGCTTTCAAAGCAGTGTTAGTGTCAA
>Frequency_4_QualityScore_FEHHHFGIJJGIIIJJHIIJJIJJJJJJIIGIJJJJIJJIJIIJIIIIGDEGGHHHGGGGGFFEECEECCCDDDDDDDDDDDDDDDDDDDCCCA_Mismatch_0_Sense_+_Library_PoolT
GTTGGAAGGGATTGGGATATTGACTACGAGTGGCAGATTGGACTTACCATGCACATTCCTATTGTGGGGAAATTCACCCTTCCTCTCTCCAAGA
>Frequency_3_QualityScore_FFHHHHHIJJIIJIJJJJJIJJJHJJJJJJJJJIJIJHIHJJHIIHJIHIHIIIHHIJIIED@DFGEEBACCDACCACDDDCDDDDDDCDEBBC_Mismatch_0_Sense_+_Library_PoolT
CTTACAACTTTTTGCTGAATATTATGAAAGACGTTGGAAGGGATTGGGATATTGACTACGAGTGGCAGATTGGACTTACCATGCACATTCCTAT
>Frequency_3_QualityScore_EFHHHHHJIIJJJHJJJJJIIIJJIIJJJGHIIJHIJJJJJJJJJIJJJJJJIJJIGHIHIJHIIJGHIBFHHHHGGDGFGFFFDEEDEDCDDD_Mismatch_0_Sense_+_Library_PoolT
GCATCGATGATGCATCTTTAATAATAAAGTGGAGTTCTGCTCTGCTTTCAAAGCAGTGTTAGTGTCAAACAATACAGTTTCCAAGCTATGTTTT
>Frequency_3_QualityScore_FFHHGHGJFIIJIJFGHHJIJJJJJJJJJIIJJJH_Mismatch_0_Sense_+_Library_PoolT
CTTTAATAATAAAGTGGAGTTCTGCTCTGCTTTCA
>Frequency_3_QualityScore_FFHHHHHJHIIJJGHHJJJHHHJJGIJJJJJIJGHIIIJEHHIIHIIIFIGHGHGFFDEFEFDDDDEDC@BCABCDDDDDDDDDDDDDDDDDDC_Mismatch_0_Sense_+_Library_PoolT
GACGTTGGAAGGGATTGGGATATTGACTACGAGTGGCAGATTGGACTTACCATGCACATTCCTATTGTGGGGAAATTCACCCTTCCTCTCTCCA
>Frequency_3_QualityScore_FFHGHHHJGHIJJJJJJJJJJJJJJJJGHIJJJJIIIJJJJJJIJJJJJIIIIIHGGFCFFDDEEEEDDFDDEEEEDDDCCDDDEDDDCDDEDD_Mismatch_0_Sense_+_Library_PoolT
AAGTGGAGTGTAAGCAACGCAACTTGGTAGGACCAAATTTGGGATTCCCTGTCCGTAGTAGTTAATGTAATAAATTTGAGATTCCTTGTTCTTG
>Frequency_3_QualityScore_EFGHGHHJJJJJJJJJJIJJJJIIIHIJJIIJHIIIJJIIGIIIIIIJJJJIHIIJJIJJIIJGHIHGHHHIJIJJJIHHGHHFGEEEFFDCDC_Mismatch_1_Sense_+_Library_PoolT
AGTAATTAATGCAATGAATTTCAGATTCATTGTTCTTATGTATGCTCTATGATACCTTCCAAGTGGTCATTGAAGGGCTTATGCCTTTTTTTCC
>Frequency_3_QualityScore_FFHHGHHJJJJHIJHHIGHIIIIIIJIJJJJIGHIJIJJIJIIJJGHJIIIHIIHIIIIJGIIIJJHHHFFGGGHGGGGGDEEEEDCBCACCDD_Mismatch_0_Sense_+_Library_PoolT
TTTCAAAGCAGTGTTAGTGTCAAACAATACAGTTTCCAAGCTATGTTTTCAAGACATTGAATTTTAGCAAAGCATTGAAGTGGAGTGTAAGCAA
>Frequency_1_QualityScore_FFHHGHFIJJJHEJJIGEEIIEIIJJIJJIJIGGIJIJJFGGHIIIHIJJGIJIHIJJIIEFGIIJIJJJJGGIGEHCAAABDEF>AABDEDCC_Mismatch_0_Sense_+_Library_PoolC
TTTCAAAGCAGTGTTAGTGTCAAACAATACAGTTTCCAAGCTATGTTTTCAAGACATTGAATTTTAGCAAAGCATTGAAGTGGAGTGTAAGCAA
>Frequency_3_QualityScore_FFHHHHHJIJJJJJJIIJFHHIIJJJJJJJJJJJJJJIJJJJHHHHIIGHJJJIIIJJJJIJIEGHJJJGHIIHIHDGGGGFEFEFFEFEDCDE_Mismatch_0_Sense_+_Library_PoolT
TCTTTAATAATAAAGTGGAGTTCTGCTCTGCTTTCAAAGCAGTGTTAGTGTCAAACAATACAGTTTCCAAGCTATGTTTTCAAGACATTGAATT
>Frequency_1_QualityScore_FFHHHHHJJJJJJJJHJJGJIIJJJJJJJJJJJJJJJJIJIJGHIIJJIIJIJJJJJJIJIJJFHIIJIHHIJIJIGHHHHEHFFFFFFDCCEE_Mismatch_0_Sense_+_Library_PoolC
TCTTTAATAATAAAGTGGAGTTCTGCTCTGCTTTCAAAGCAGTGTTAGTGTCAAACAATACAGTTTCCAAGCTATGTTTTCAAGACATTGAATT
>Frequency_3_QualityScore_FFHHHHHJJJJJJHHIHIHIJJJJJJJJJJJJJJJJIIJJGGHIJJHIIIJIIIJJJJJJJDGIIJHIJFHHIIGHHGHGGEFEEFEEEDDEED_Mismatch_1_Sense_+_Library_PoolT
TTTAATAATAAAGTGGAGTTCTGCTCTGCTTTCAAAGCAGTGTTAGTGTCAAACAATACAGTTTCCAAGCTATGTTTTCAGGACATTGAATTTT
>Frequency_3_QualityScore_FFHHHHHHIJJJJJJJJJJIJJJGHIJJJJJJIJIJJHIJJIJJJIJIJIJJIIIIJJIHIFHJIIJIIFHJIHIIIIIHGGCFBDECDEDEEE_Mismatch_1_Sense_+_Library_PoolT
GTTGGGCAATACTAATAGAATAGTAATTAATGCAATGAATTTCAGATTCATTGTTCTTATGTATGCTCTATGATACCTTCCAAGTGGTCATTGA
>Frequency_3_QualityScore_EFGGGGHDIIEIIIJJJIJD@GHHIIICFFHIIHJGHHFHHHHIHHHHGHIIFGHHIBEFHGEGGGGEEBDED_Mismatch_0_Sense_+_Library_PoolT
AGGGCTTATGCCTTTTTTTCCTTGCATCGATGATGCATCTTTAATAATAAAGTGGAGTTCTGCTCTGCTTTCA
>Frequency_3_QualityScore_EEGEFFGIIHIJJHIJHIFGHFHFEGFHHHCGHIJIIEEEEECDGDFCCCGIFHEDFAEEEGFEFEEDDEEECDDDDDBDDCCCBCB@@BBDCA_Mismatch_0_Sense_+_Library_PoolT
CACATTCCTATTGTGGGGAAATTCACCCTTCCTCTCTCCAAGAAGGGCACTTTCAAGATGCCTACTTTGTCAGATATTTTTTAAATGCATGTTC
>Frequency_3_QualityScore_FFHHGHHJJJJJJJJJJJJJJJJJIJJJJJJJJJJJJJJJHJJIJJJGHIIJFHIJJJJJJIHHHHHG_Mismatch_0_Sense_+_Library_PoolT
TTATGCCTTTTTTTCCTTGCATCGATGATGCATCTTTAATAATAAAGTGGAGTTCTGCTCTGCTTTCA
>Frequency_3_QualityScore_FFHHHHHIIIIGIJHIIJJHHIJIIJJHHIJIJJJHIIGIIJJJIIIJJJIIIJJJJJJIIGIHIHIHHFIIIIIGEFFEFFFEECEEECCDDD_Mismatch_1_Sense_+_Library_PoolT
TCCCCAGTTGGGCAATACTAATAGAATAGTAATTAATGCAATGAATTTCAGATTCATTGTTCTTATGTATGCTCTATGATACCTTCCAAGTGGT
>Frequency_3_QualityScore_FEGFGFHJIIJIHFGHHGIHJJIIJJJJJJJJJJJJIHIJIIIHHHGHHIIIJIIGIIIFGGGGGFEDEDBBCCDEEDBCDCDDDDCCCDECDE_Mismatch_0_Sense_+_Library_PoolT
CATGCACATTCCTATTGTGGGGAAATTCACCCTTCCTCTCTCCAAGAAGGGCACTTTCAAGATGCCTACTTTGTCAGATATTTTTTAAATGCAT
>Frequency_3_QualityScore_FFGGHGGIJIGIJIIIIJJIJIIJHIIIIJJJJJJJJJJJIIIIJDFGHIDGGHHGFGGFGFGFGFFEF?CC_Mismatch_2_Sense_+_Library_PoolT
ATGCCTTTTTTTCCTTGCATCGATGATGCATCTTTAATAATAAAGTGGAGTTCTGCTCTGCTTTCAAAGCGA
>Frequency_3_QualityScore_EEGHHHHIIJJJJJIJJIJJJJJIIJJJJJJIHIJJJJJJJJJIIJJIJJIHIIHHIHIHIIIIJIEEHEEGHHIHHHHHGFDDDDDDCDEDDD_Mismatch_1_Sense_+_Library_PoolT
TGCAATGAATTTCAGATTCATTGTTCTTATGTATGCTCTATGATACCTTCCAAGTGGTCATTGAAGGGCTTATGCCTTTTTTTCCTTGCATCGA
>Frequency_3_QualityScore_FFHHHHHJJIJJJGHIJIJJJJJJJJIIIIJIJJJJJIJJJGHHHIIFHIIHIHHIHHGGGGGGDEEEEDEDEEDDDDDDCCCCDDDDEDCDEE_Mismatch_0_Sense_+_Library_PoolT
CAACGCAACTTGGTAGGACCAAATTTGGGATTCCCTGTCCGTAGTAGTTAATGTAATAAATTTGAGATTCCTTGTTCTTGTTTATCTTATGATA
>Frequency_3_QualityScore_FFHHHHGJIJIJIJJJJJJJJJJJJJJJHIJJJJJJJJJJHJJJIJIIJJIJIJJJJIIIIJIIFIIJJGHHHHGHFFEFFEEEEEEDDDDDDE_Mismatch_0_Sense_+_Library_PoolT
ACTTTGTCAGATATTTTTTAAATGCATGTTCATAGATCTAAATGCAAAAGCTACTTACAGGAAGATTTTCTGCACAGAAAGCTTCTGTATTTTC
>Frequency_3_QualityScore_FFHHHHHIJJIFIHIIJIIIHIIJJIIHIJIJJIHIJIIGHIJIHIJJIJJJJJIIHIIIJGHHIIJHHDGH_Mismatch_1_Sense_+_Library_PoolT
TCCTTGCATCGATGATGCATCTTTAATAATAAAGTGGAGTTCTGCTCTGCTTTCAAAGCAGTGTTAGTGCCA
>Frequency_3_QualityScore_FFHHHHHJJJIHJJJJJIJJIIIHIIIIJJJJJIIIIIJJJIJEGIJJFGIIHHHHHHHGGGFFFFEFDBBCDEDDCCDDBB_Mismatch_0_Sense_+_Library_PoolT
GCCTTTTTTTCCTTGCATCGATGATGCATCTTTAATAATAAAGTGGAGTTCTGCTCTGCTTTCAAAGCAGTGTTAGTGTCAA
>Frequency_3_QualityScore_EFHHHHGIJJJJJJIJJJJJJIIJJJJIHIJJJJJJJJJJJJIGIHJJJJJIJJJIJHIJJJIIHIIIJHIIJJIIIHHHGGFGFFEDEADDDE_Mismatch_1_Sense_+_Library_PoolT
TCCCAGTTGGGCAATACTAATAGAATAGTAATTAATGCAATGAATTTCAGATTCATTGTTCTTATGTATGCTCTATGATACCATCCAAGTGGTC
>Frequency_3_QualityScore_FFHGHGHJIJJIJIIJJJJJIJJIHIJHHIJJJJJJJJIJJJJJJJJJJJJJIJJJIGIJHIIJIGHHHHGHGFFGFGFFFDFEEDEDACCDCD_Mismatch_1_Sense_+_Library_PoolT
CCCAGTTGGGCAATACTAATAGAATAGTAATTAATGCAATGAATTTCAGATTCATTGTTCTTATGTATGCTCTATGATACCTTCCAAGTGGTCA
>Frequency_1_QualityScore_FFGFFFHIIJIJJJJJJJJJJJGJIJJIIJIJIJIJHHIIJJJJJJJJIIIIJIJJJHIJIJJJJJJIJHGIJJJJHFHHHGFFFFFFEEECCC_Mismatch_1_Sense_+_Library_PoolC
CCCAGTTGGGCAATACTAATAGAATAGTAATTAATGCAATGAATTTCAGATTCATTGTTCTTATGTATGCTCTATGATACCTTCCAAGTGGTCA
>Frequency_3_QualityScore_EFHGFHGIJIJIIJJJIIIIIJIJIJGHIIJGHIIJJJJJJIJJJJJJIIIIIHIIIIIGHHIFF_Mismatch_0_Sense_+_Library_PoolT
TCGATGATGCATCTTTAATAATAAAGTGGAGTTCTGCTCTGCTTTCAAAGCAGTGTTAGTGTCAA
>Frequency_3_QualityScore_FFHHHHHJJJJJJJJJFHJHIIIJJJJJJJJJJJJJJJJJJJJHIIJJJHHIJIIJIIJIJJJJGIJJJHIIJIHIHFHHGGFFEEEEEEEDDD_Mismatch_1_Sense_+_Library_PoolT
ATCTTTAATAATAAAGTGGAGTTCTGCTCTGCTTTCAAAGCAGTGTTAGTGTCAAACAATACAGTTTCCAAGCTATGTTTTCAGGACATTGAAT
>Frequency_3_QualityScore_FEHHHEGIJHIIJIIIIIIHIGIIIIJHHIIIIHIHHGHIIFFIIIHJJGGIIJGIIEGGHDEEDFFEDBCCDDDEEDCDBBDCACBBCDBDDC_Mismatch_0_Sense_+_Library_PoolT
CAGATTGGACTTACCATGCACATTCCTATTGTGGGGAAATTCACCCTTCCTCTCTCCAAGAAGGGCACTTTCAAGATGCCTACTTTGTCAGATA
>Frequency_3_QualityScore_EFHGHGHHHIJHFIIJJIIIHIGGIIJIJIJIJHIJJJJIIIIIIIIJIIJJIFHIIIGIHHGHGGFFEADDDDCEEEEEDDDDDDDDEDDDED_Mismatch_0_Sense_+_Library_PoolT
ACATTCCTATTGTGGGGAAATTCACCCTTCCTCTCTCCAAGAAGGGCACTTTCAAGATGCCTACTTTGTCAGATATTTTTTAAATGCATGTTCA
>Frequency_3_QualityScore_FFHHHHHJJJJJJJJJIJJJJJJJJJJJJJJJJJJJJJJJJJJJJJJJJJJJJHIDGHGHIJJJIIIJJEHHJJIHHGHHGGEDDDDDDDDEDC_Mismatch_1_Sense_+_Library_PoolT
ATGCAATGAATTTCAGATTCATTGTTCTTATGTATGCTCTATGATACCTTCCAAGTGGTCATTGAAGGGCTTATGCCTTTTTTTCCTTGCATCG
>Frequency_3_QualityScore_AEGFGFGFHHIICFCFCGIICEDGIJGHHICGGFEHGGHGEHGGFHDFEFGDD?BFFHHGGEGGB>BBCBEE<DABDEBACB<9@?A9>>A<?B_Mismatch_0_Sense_+_Library_PoolT
CATGATCATTCCAGTGAAAGTGCCTTACAACTTTTTGCTGAATATTATGAAAGACGTTGGAAGGGATTGGGATATTGACTACGAGTGGCAGATT
>Frequency_3_QualityScore_EEHEFFGIGIHIGDDGGHIIJJJGIIGFFHGIGIHIIIJJDHIHIIHFHIIHIHHIEFICAGFFFADBEDACBBDDABB@CCCAACCCCADECD_Mismatch_0_Sense_+_Library_PoolT
TTGGACTTACCATGCACATTCCTATTGTGGGGAAATTCACCCTTCCTCTCTCCAAGAAGGGCACTTTCAAGATGCCTACTTTGTCAGATATTTT
>Frequency_1_QualityScore_FFHHFHHJIJEIJJIJGGIJGIJJIJJGIJIJJJIIIHGICHGIJJJJJJJEGHHGGHHIJGHFGFDECFFFDCEEC@CCDACCCDCDDDEDDC_Mismatch_0_Sense_+_Library_PoolC
TTGGACTTACCATGCACATTCCTATTGTGGGGAAATTCACCCTTCCTCTCTCCAAGAAGGGCACTTTCAAGATGCCTACTTTGTCAGATATTTT
>Frequency_3_QualityScore_EEGGHHHHIIHIIJJJIHIGIIJHFHIIJIIIIIIIGGIICGHFHCFGIIIIJJJIIIIIHGHGFFGDEEDEFCDCDDC_Mismatch_0_Sense_+_Library_PoolT
TTTTTTTCCTTGCATCGATGATGCATCTTTAATAATAAAGTGGAGTTCTGCTCTGCTTTCAAAGCAGTGTTAGTGTCAA
>Frequency_3_QualityScore_FFHHHHHIJJJJJJIIJIJJJJIJJJJJJJJJJJIHIHIIIIJJJJJJIJIJJJJJJJJJJJJJJHGGGGFFFEFDDDEDEDDDEDDDDDCDDD_Mismatch_1_Sense_+_Library_PoolT
TCATTGTTCTTATGTATGCTCTATGATACCTTCCAAGTGGTCATTGAAGGGCTTATGCCTTTTTTTCCTTGCATCGATGATGCATCTTTAATAA
>Frequency_1_QualityScore_FFGHGHHIIIIIJJIGIJJJGIIIJJJIIIIJJJHJJGIIBFFHIHIJJJJJJJJJJIJJJIGGIHEEFFFFEFEDECDDFDDDEDDDDCCC@A_Mismatch_1_Sense_+_Library_PoolC
TCATTGTTCTTATGTATGCTCTATGATACCTTCCAAGTGGTCATTGAAGGGCTTATGCCTTTTTTTCCTTGCATCGATGATGCATCTTTAATAA
>Frequency_3_QualityScore_EEHHHHHJJJIJJIJJJJJJJJJJJJJJJJJJJJJJJJJJJJJJJJJIJHIJHHIIJJJIIJJJIJJJJJJIHIIIGEEEEDDDDEDDDCEDED_Mismatch_1_Sense_+_Library_PoolT
TGAATTTCAGATTCATTGTTCTTATGTATGCTCTATGATACCTTCCAAGTGGTCATTGAAGGGCTTATGCCTTTTTTTCCTTGCATCGATGATG
>Frequency_3_QualityScore_FFHHHHHJJIJJJJJJJJJJJJIJJJJJJJJJIJJJIJJJJJJJJJJJIJJJJJJIJJJIJIIJJJJGHHHGHGGGFFFEEDDDEDDCDDDBDF_Mismatch_0_Sense_+_Library_PoolT
CCTACTTTGTCAGATATTTTTTAAATGCATGTTCATAGATCTAAATGCAAAAGCTACTTACAGGAAGATTTTCTGCACAGAAAGCTTCTGTATT
>Frequency_3_QualityScore_ECEGGGFGIGIIIIGIHIFHGBBFFCGIE?DFHHEIHIGGEDDEFDGIHEFDDCABDGEBFCDDDEDED<_Mismatch_0_Sense_+_Library_PoolT
GCTTATGCCTTTTTTTCCTTGCATCGATGATGCATCTTTAATAATAAAGTGGAGTTCTGCTCTGCTTTCA
>Frequency_3_QualityScore_EEAFGGGHEIHIHGHGIFFGHFFHFHHFGHCHIIHGDFHIGFHFC>DDEHHFHFEGECGGEHGGHFFEHGGFHCCEECBCBABCCACAABBDD@_Mismatch_1_Sense_+_Library_PoolT
TACTTACAAGAAGATTTTCTGCACAGAAAGCTTCTGTATTTTCGGTTGTAGTATTTGATGCTGATCTTGTTTTGGCTGACAGCAGCAGTGATCA
>Frequency_3_QualityScore_EEHGHHHIJIJIHHEHHEHFGHHIIIHHIHHHHIHFHHHIHGDHHHHGIIHH_Mismatch_0_Sense_+_Library_PoolT
CTTTAATAATAAAGTGGAGTTCTGCTCTGCTTTCAAAGCAGTGTTAGTGTCA
>Frequency_3_QualityScore_EEGGGFDE@CEHIHGGDHHGGIIDFIFFFEIHFGGFGHDGHHEFEEED@FIIJJIGHHGGGFFEDEEEEBDD;@BABBBCCCCCCCCBBCACCB_Mismatch_0_Sense_+_Library_PoolT
ACTACGAGTGGCAGATTGGACTTACCATGCACATTCCTATTGTGGGGAAATTCACCCTTCCTCTCTCCAAGAAGGGCACTTTCAAGATGCCTAC
>Frequency_3_QualityScore_FFHHHHGIJJJJJJJJJIJHJIJJJJIHIJJJJJIIJJJJJIJJIJJIIJJFGHGIIIIFGHIJIIHJJEHGGFDEEEDEEDDDCCCDDDDDDD_Mismatch_0_Sense_+_Library_PoolT
ATACAGTTTCCAAGCTATGTTTTCAAGACATTGAATTTTAGCAAAGCATTGAAGTGGAGTGTAAGCAACGCAACTTGGTAGGACCAAATTTGGG
>Frequency_3_QualityScore_FFHHHHHJGIIIJJJJJIIJJJJJJJJJJJIJJJJJJJJJJHJIJJJJJJJIIJJJJJIJJJJJJJIIIHHIHHIIIIHFHHGGGGFEEEEEDE_Mismatch_1_Sense_+_Library_PoolT
TAGAATAGTAATTAATGCAATGAATTTCAGATTCATTGTTCTTATGTATGCTCTATGATACCTTCCAAGTGGTCATTGAAGGGCTTATGCCTTT
>Frequency_3_QualityScore_BA?FGGEGHFHEIFGHHIBEFGGHFFIADEHHIEFHHHHGHEHDFDFDDDFGFHDGHFFGEHFFHFFHHGFFEE@@CCEEEDDDDBCCDCCCCC_Mismatch_0_Sense_+_Library_PoolT
AGATGCCTACTTTGTCAGATATTTTTTAAATGCATGTTCATAGATCTAAATGCAAAAGCTACTTACAGGAAGATTTTCTGCACAGAAAGCTTCT
>Frequency_3_QualityScore_FFHHHHHJJJJJJJIJJIJIJJJHIJIIIJIJIJJJJJIIJJJJJJIJHHGIJJIJJIHGHIHGGGGGGFDEEDEEEDEDDEDDCCCDCDDDDD_Mismatch_0_Sense_+_Library_PoolT
CCCTTCCTCTCTCCAAGAAGGGCACTTTCAAGATGCCTACTTTGTCAGATATTTTTTAAATGCATGTTCATAGATCTAAATGCAAAAGCTACTT
>Frequency_3_QualityScore_FFHHHGHJIJJJJJJJJIIIIJHHIIIJIJJJJJIJJJIIJJJJJJJJJJGHIEHIHIFGIJJJJIIIIGGGEFEEEDEEDDDDDCDDDDDDDB_Mismatch_0_Sense_+_Library_PoolT
TACAGTTTCCAAGCTATGTTTTCAAGACATTGAATTTTAGCAAAGCATTGAAGTGGAGTGTAAGCAACGCAACTTGGTAGGACCAAATTTGGGA
>Frequency_3_QualityScore_EEHHHHHJJJJJJJJJJJJIJJHIHJJFHIJJJIJJJJJIJJJJJHIHIJJJIEIIJJHHHHHHFFEFFFDBCDEFEDDDDDDDDC@@ACCDDD_Mismatch_0_Sense_+_Library_PoolT
TGAATATTATGAAAGACGTTGGAAGGGATTGGGATATTGACTACGAGTGGCAGATTGGACTTACCATGCACATTCCTATTGTGGGGAAATTCAC
>Frequency_3_QualityScore_FFHHGHHJJJJJJIIJJJJJJJJJJJJJJIJJJJJJJJJJJJJIIIJJIJJIJJJJJJJJJJJHJJJJJHIGFHDGHEFHHGFFGGFEEEEDDD_Mismatch_1_Sense_+_Library_PoolT
ACTAATAGAATAGTAATTAATGCAATGAATTTCAGATTCATTGTTCTTATGTATGCTCTATGATACCTTCCAAGTGGTCATTGAAGGGCTTATG
>Frequency_3_QualityScore_FFGGGGGJJJIIJIIIIIIHJHIIJJJJJIIJJJJJJJJIHJIJJJJJIIHIGIHEGGJJIHIHJJJJJHJIHIJJJGHFDEDDDDDDEDDDCE_Mismatch_1_Sense_+_Library_PoolT
CAATGAATTTCAGATTCATTGTTCTTATGTATGCTCTATGATACCTTCCAAGTGGTCATTGAAGGGCTTATGCCTTTTTTTCCTTGCATCGATG
>Frequency_3_QualityScore_EFFHHHHIHHIFHHHIHDEDHCHGIIHIGHIIIIIIIIHHFEGHHIGIIIIIIGIIHHIIGHHHGGFGE@DEFEBBCECACCBBCDCCC>?ACC_Mismatch_0_Sense_+_Library_PoolT
CTTTTTTTCCTTGCATCGATGATGCATCTTTAATAATAAAGTGGAGTTCTGCTCTGCTTTCAAAGCAGTGTTAGTGTCAAACAATACAGTTTCC
>Frequency_3_QualityScore_EEGGEFGGHGIIHIHIIG@DFFGHIHHHGGGIJHGIDHHGIJHII?EEGGIDGFHHIHFHFHIFIF<BGEEHIHIHGGFFEEFD>BDECDDDDD_Mismatch_1_Sense_+_Library_PoolT
GCATCTTTAATAATAAAGTGGAGTTCTGCTCTGCTTTCAAAGCAGTGTTAGTGTCAAACAATACAGTTTCCAAGCTATGTTTTCAGGACATTGA
>Frequency_3_QualityScore_FFHHHHHJJJJJJJJJIJJJIJJJJJJJJJJJJJJJJJJJIJJHIJIIHJJJIIJJJIIJHJJJJJJJJGGCEFFFEEEEEDDCEDEDDDEDDD_Mismatch_1_Sense_+_Library_PoolT
TCAGATTCATTGTTCTTATGTATGCTCTATGATACCTTCCAAGTGGTCATTGAAGGGCTTATGCCTTTTTTTCCTTGCATCGATGATGCATCTT
>Frequency_3_QualityScore_FDGHGHFIJJJJJJIIIIIIIJIIIIJJJJIJIIHJIJJJHIIIJJIIJJJIJIGIHGFHFGFFGFEDDACEDDDDDDDDDDDC_Mismatch_0_Sense_+_Library_PoolT
GTGGTCATTGAAGGGCTTATGCCTTTTTTTCCTTGCATCGATGATGCATCTTTAATAATAAAGTGGAGTTCTGCTCTGCTTTCA
>Frequency_3_QualityScore_FFHHHGHJJJIJJJIIJIJJJJJJJJHIIIGIJJIJIHIJJIIJJJIJIIIIIIHIIJIEGHFHCFFEEDFFFEEDDEED_Mismatch_0_Sense_+_Library_PoolT
TCATTGAAGGGCTTATGCCTTTTTTTCCTTGCATCGATGATGCATCTTTAATAATAAAGTGGAGTTCTGCTCTGCTTTCA
>Frequency_3_QualityScore_DEGGFDGGGHFGCFFHBHGFGHBFIIIIIGIGHHIJEFGIGHHIIGIGEEFDGIGHHGFGEEABBBDDD@BDEEDD>ADEDCDA?CCCD>BCCC_Mismatch_0_Sense_+_Library_PoolT
ATTGAAGTGGAGTGTAAGCAACGCAACTTGGTAGGACCAAATTTGGGATTCCCTGTCCGTAGTAGTTAATGTAATAAATTTGAGATTCCTTGTT
>Frequency_3_QualityScore_FFHHHHGJJIIJJJJJIIJJIIJJJJGHIHIIIJJJJJJJJIJIIJIJJJJJIHHIIJJIJJJJJHHHIEHIIIFHHHGGGGFFFFFEEEEEDD_Mismatch_0_Sense_+_Library_PoolT
TCGATGATGCATCTTTAATAATAAAGTGGAGTTCTGCTCTGCTTTCAAAGCAGTGTTAGTGTCAAACAATACAGTTTCCAAGCTATGTTTTCAA
>Frequency_1_QualityScore_FFHHHHHGIJJJJJJJEHGJIIHIJJHIFIJIJJJJJJJJJJJJJJIEHIJJJGGFIDFHJJJIHJFCGCHIJJCCEHECHHFFFFFEEDEEAA_Mismatch_0_Sense_+_Library_PoolC
TCGATGATGCATCTTTAATAATAAAGTGGAGTTCTGCTCTGCTTTCAAAGCAGTGTTAGTGTCAAACAATACAGTTTCCAAGCTATGTTTTCAA
>Frequency_3_QualityScore_ECDAGGGGIFHHIFEHIGFDFFCDDGFBAEEEDFBEFEFDGGCDADFGEGGFCDEFEGEEBEDEFEEA@@AB_Mismatch_0_Sense_+_Library_PoolT
GGGCTTATGCCTTTTTTTCCTTGCATCGATGATGCATCTTTAATAATAAAGTGGAGTTCTGCTCTGCTTTCA
>Frequency_3_QualityScore_FFHHHFGJJGHIJIJJJJJJJJJJJGIJJJJJJIJJJHJJIIIHIIJIJIHJIJJJJJJJHIFIIHFHGEGGGFFEEFED_Mismatch_0_Sense_+_Library_PoolT
GCAACTTGGTAGGACCAAATTTGGGATTCCCTGTCCGTAGTAGTTAATGTAATAAATTTGAGATTCCTTGTTCTTGTTTA
>Frequency_3_QualityScore_FEHHGFHIIIIJJJHHIHIJJJIIGIIJJJJHHIJIHHJHIIIJIIIIIIIGHIJJGHHHEHIHIJGDGCEGHHHGFGEBDEFD@CDDEEEBCD_Mismatch_0_Sense_+_Library_PoolT
ACATTGCATTAAGGATGTGCCTTTAATAAAGTGGAGTTGTGCTCTACTTTCAAAGCAGTGTTGTTAGTATCAACCAATGTTTCAAATGTAAGAT
>Frequency_3_QualityScore_FFHHHFHIJJJHIJIJGHJIIJIGHFHIIJJHIIIJIIJJJIJJJJJHJIJJJJIIGHHHIHGEEEDEDDDDCBCDDCDDDDDDDDDC?ADCCD_Mismatch_0_Sense_+_Library_PoolT
AAGGGATTGGGATATTGACTACGAGTGGCAGATTGGACTTACCATGCACATTCCTATTGTGGGGAAATTCACCCTTCCTCTCTCCAAGAAGGGC
>Frequency_1_QualityScore_FFHHHHHJJIJJJJJJJJJJJJJIJHIJJJJIJJJJIJJJJJJIJJJIJJJJJJJIJJJHIJHHFFFCEEEEEDDDDDDDDDDDDDCCACCBDD_Mismatch_0_Sense_+_Library_PoolC
AAGGGATTGGGATATTGACTACGAGTGGCAGATTGGACTTACCATGCACATTCCTATTGTGGGGAAATTCACCCTTCCTCTCTCCAAGAAGGGC
>Frequency_3_QualityScore_EEFGGEGHHGGIJGIIIJJIIHIHGFFIHIIJIJHIIJJGGFHHIIHIGGFGHIHFFGEFBGHGEHGGGEEDFFFFFCBCDCDCBDDBABCCCB_Mismatch_0_Sense_+_Library_PoolT
TCTCCAAGAAGGGCACTTTCAAGATGCCTACTTTGTCAGATATTTTTTAAATGCATGTTCATAGATCTAAATGCAAAAGCTACTTACAGGAAGA
>Frequency_3_QualityScore_EFGHHHHFEHDHFHHIJIHIIJIJJJIIIJJIIJFHHIJIIIIIIIHHHIIGIJJFFHIIIGIIIIHHFEFHHIHHGGHHGGEFFFFEDDDDCC_Mismatch_0_Sense_+_Library_PoolT
AATAAAGTGGAGTTCTGCTCTGCTTTCAAAGCAGTGTTAGTGTCAAACAATACAGTTTCCAAGCTATGTTTTCAAGACATTGAATTTTAGCAAA
>Frequency_3_QualityScore_EEGHHHHJJJIJJJJJJJIJJHIJJJIJJJJIIGHIHIGHIHGHHHHGGFGHHHHHGHHHHGFFEEEEEDEDDCEDEDDDECDDDDDDDD_Mismatch_1_Sense_+_Library_PoolT
CGTTCTTATGTATGCTCTATGATACCATCCAAGTGGTCATTGAAGGGCTTATGCCTTTTTTTCCTTGCATCGATGATGCATCTTTAATAA
>Frequency_3_QualityScore_FFHHHHHJJGHIJJFHHJJJHHIJJIJJJJJJHJEHHJJJFIIHIFHIJHIJHHIIHHGGGGFFBDEDA@ABCAABDDDDDDCCCBCDDDDDDD_Mismatch_0_Sense_+_Library_PoolT
AGACGTTGGAAGGGATTGGGATATTGACTACGAGTGGCAGATTGGACTTACCATGCACATTCCTATTGTGGGGAAATTCACCCTTCCTCTCTCC
>Frequency_1_QualityScore_ADFHHFBGGBGEHGD>>FHGHGHGAGEGIJIIJIHFGGGIEEHGGEGH:CAE:3);;?DF@CECC>;;3;=>BDDD(:>ACC@ACC3>:>3>>3_Mismatch_0_Sense_+_Library_PoolC
AGACGTTGGAAGGGATTGGGATATTGACTACGAGTGGCAGATTGGACTTACCATGCACATTCCTATTGTGGGGAAATTCACCCTTCCTCTCTCC
>Frequency_3_QualityScore_DBAFGFHHIHIIHFEHFFIHGEEFGDDEEGHHIIBGHIIJJIJGGGIFG_Mismatch_0_Sense_+_Library_PoolT
ATGATGCATCTTTAATAATAAAGTGGAGTTCTGCTCTGCTTTCAAAGCA
>Frequency_3_QualityScore_EFHHHHFIJJHJGHHHIIHIIEIIIJIEIIJIIIHIHHIHIIIIHIIIJJIIJIIIIIFHIJJJIIHGIFGFGEHFFGGFGIFGFDFDAEEECD_Mismatch_1_Sense_+_Library_PoolT
CTAATAGAATAGTAATTAATGCAATGAATTTCAGATTCATTGTTCTTATGTATGCTCTATGATACCTTCCAAGTGGTCATTGAAGGGCTTATGC
>Frequency_3_QualityScore_EEHFEEGGGGIIBHCHHIIGIJGGEHIFGHIJIFGIIHIIIIJIGEIHJIHGGHHIIHHHIGEHDGEFEDDFFEEEBDFHCBEGE>CDCB@@BD_Mismatch_1_Sense_+_Library_PoolT
TAGTAATTAATGCAATGAATTTCAGATTCATTGTTCTTATGTATGCTCTATGATACCTTCCAAGTGGTCATTGAAGGGCTTATGCCTTTTTTTC
>Frequency_3_QualityScore_FFHHHHHIJIJJJJJJHGIHIJJJIJJJJJJIJJJJJIIJJIJGHGHIJHIIJIJJJHGIIIIJCHHIIGHHHHHHGDEGFFFFEEDDEEEDDD_Mismatch_0_Sense_+_Library_PoolT
ATCTTTAATAATAAAGTGGAGTTCTGCTCTGCTTTCAAAGCAGTGTTAGTGTCAAACAATACAGTTTCCAAGCTATGTTTTCAAGACATTGAAT
>Frequency_3_QualityScore_EEHHHHHJJJJJIIJJJJIIIJJJGHIGHIHIIJJIHIJJJJIJJJJJJIJJJJIJJIIIJIIFHIHIIGGIHHHGGGGFFFFFEDDDCD?ACC_Mismatch_0_Sense_+_Library_PoolT
ACCAAATTTGGGATTCCCTGTCCGTAGTAGTTAATGTAATAAATTTGAGATTCCTTGTTCTTGTTTATCTTATGATACCTTCCAAAGCGGTTTA
>Frequency_3_QualityScore_FFHHHHHJJJJHJJJJJHJJJJJHIIJJJHIJJJJJJJIJJJJJJIIIIJHIJJJJIIIJJJHDHIIJJHHHGHFHFFFFFDEEEDDDDDDDDC_Mismatch_0_Sense_+_Library_PoolT
GCACTTTCAAGATGCCTACTTTGTCAGATATTTTTTAAATGCATGTTCATAGATCTAAATGCAAAAGCTACTTACAGGAAGATTTTCTGCACAG
>Frequency_3_QualityScore_FFHHHHHJJJJIJJJJJHHJJJJJJJJJJJJJJJJJJJJJFHIGHHIJIIIHIIJIIJJJIIJJJJIJGFEFFFFEEEDDBDDFDDDEDDDDDD_Mismatch_1_Sense_+_Library_PoolT
GATTCATTGTTCTTATGTATGCTCTATGATACCTTCCAAGTGGTCATTGAAGGGCTTATGCCTTTTTTTCCTTGCATCGATGATGCATCTTTAA
>Frequency_3_QualityScore_DEGHHHHJJJJJJJIIJJIJIIHHJGIIJJJJJIIJJIJJIJJIFGIJIECGIIIHHIIHHIHHHHGGGEEACBDDDCDCEDEDDDCDDDDD@B_Mismatch_0_Sense_+_Library_PoolT
TGCCTTTTTTTCCTTGCATCGATGATGCATCTTTAATAATAAAGTGGAGTTCTGCTCTGCTTTCAAAGCAGTGTTAGTGTCAAACAATACAGTT
>Frequency_3_QualityScore_EFHEGHGHHIJJJJJJJJJJJJJIJIJJJJJJJIJJJJJJJJHJIJJJJJIJIJJHIIHHIHHGGFGFEBDEEEEEEEEDDDDDDD_Mismatch_0_Sense_+_Library_PoolT
AAGTGGTCATTGAAGGGCTTATGCCTTTTTTTCCTTGCATCGATGATGCATCTTTAATAATAAAGTGGAGTTCTGCTCTGCTTTCA
>Frequency_3_QualityScore_FFEGHHHJHIGIJJJJJJJJIJEHHHIIHHIIIIJIHIJJJIIJJJJJJJJJIJIIHIHHGGFEFEDEEEEDDDDDDDDCDDDDDADDDCCCDD_Mismatch_0_Sense_+_Library_PoolT
GGATTGGGATATTGACTACGAGTGGCAGATTGGACTTACCATGCACATTCCTATTGTGGGGAAATTCACCCTTCCTCTCTCCAAGAAGGGCACT
>Frequency_3_QualityScore_EBEFDGGIIHHIGFIIHIDHIGHHFGHGHGIHFHBDGGGDGFGEHHFEBFGFADGHI?EAFFED=@AAA?<BB@??AB:BCBB=@BCDEDDA@?_Mismatch_1_Sense_+_Library_PoolT
GGATCTTGTTTTGGCTGACAGCAGCAGTGATCAAATGGGATCTCCTATATGGTTTCCCCAGTTGGGCAATACTAATAGAATAGTAATTAATGCA
>Frequency_3_QualityScore_DEGGHGHJJJJJJIJJJIHIIIIIJJJJJJJIIIJJIIIIIIIIIFDFGGIHFHGHIFIIIHIHGHEFGE@DFDDBEEECDEDDECBBCDDCDD_Mismatch_0_Sense_+_Library_PoolT
TATGCCTTTTTTTCCTTGCATCGATGATGCATCTTTAATAATAAAGTGGAGTTCTGCTCTGCTTTCAAAGCAGTGTTAGTGTCAAACAATACAG
>Frequency_1_QualityScore_FFHHHHHJJJJJJJJJJJJJJJJHJIHJJJJJJJJJIIIIIIJJJJIHIJIIIJIJJJJJJJJJHHHHHEEFEEFFFEEDEEECDDCDDCDDDD_Mismatch_0_Sense_+_Library_PoolC
TATGCCTTTTTTTCCTTGCATCGATGATGCATCTTTAATAATAAAGTGGAGTTCTGCTCTGCTTTCAAAGCAGTGTTAGTGTCAAACAATACAG
>Frequency_3_QualityScore_FFHHHHHJIJJJJJJJJJJJJJJJJJJJJJJJJJJJJJJIJJJJJJIJIJJJJFHIIIGHGHHHGGFFFFFEEEEDEEDDCCCDDDCDEDC_Mismatch_0_Sense_+_Library_PoolT
AAGGGCTTATGCCTTTTTTTCCTTGCATCGATGATGCATCTTTAATAATAAAGTGGAGTTCTGCTCTGCTTTCAAAGCAGTGTTAGTGTCA
>Frequency_3_QualityScore_EEGHHEGGFEGIIFEHEIGGGIIHIHIIGHHIIHIGGHFGGHIHIIIIIIJIJFHIGIHGGGIGHHGGGHIIGFHHIHHEDGHHDGFEEEEEDB_Mismatch_1_Sense_+_Library_PoolT
TACTAATAGAATAGTAATTAATGCAATGAATTTCAGATTCATTGTTCTTATGTATGCTCTATGATACCTTCCAAGTGGTCATTGAAGGGCTTAT
>Frequency_3_QualityScore_FFHGEHHJGHIIIJJIIIJJJJJIJJJJJJJJJJJJJIJIGIIIIJJJ=BFHIJIJJJJIJHJJJJJIJIIIIIIHGGGGGGFFFFFEEEEEEE_Mismatch_1_Sense_+_Library_PoolT
CTATATGGTTTCCCCAGTTGGGCAATACTAATAGAATAGTAATTAATGCAATGAATTTCAGATTCATTGTTCTTATGTATGCTCTATGATACCT
>Frequency_1_QualityScore_FFHHHHGIIIGEIJJJJJIGIJGCGG>DFIIIII>GGDEBGIIIGE?FCDHIJIGGGEGFG;CHIIIEGIEHFEHHFCFFFFEFEDEEDDECDC_Mismatch_1_Sense_+_Library_PoolC
CTATATGGTTTCCCCAGTTGGGCAATACTAATAGAATAGTAATTAATGCAATGAATTTCAGATTCATTGTTCTTATGTATGCTCTATGATACCT
>Frequency_3_QualityScore_EEHHGHHIIJGFHDGHEFGHIIFIHIIIDHIIHHGHIIJJHIHIHH??FGBC_Mismatch_0_Sense_+_Library_PoolT
TTTAATAATAAAGTGGAGTTCTGCTCTGCTTTCAAAGCAGTGTTAGTGTCAA
>Frequency_3_QualityScore_FFHHHHHJJJHHJIHHIIJJJJIJJJJJJJIJHJJJJIIIIJJIJIIIIJHIIJJIJJEHHIJIJJIIIHHEFHHIFGGFFFFEEEDDDDDFDD_Mismatch_0_Sense_+_Library_PoolT
AATAATAAAGTGGAGTTCTGCTCTGCTTTCAAAGCAGTGTTAGTGTCAAACAATACAGTTTCCAAGCTATGTTTTCAAGACATTGAATTTTAGC
>Frequency_3_QualityScore_EFEGHFFIJGGIIGIIIIGIGHIHIIGGHHBHIIIIJDGG@EFFHEGFIIGGIGFE>EGGHFFIBDEEECA@C@BCDAAB:AACEDA>@DCC@C_Mismatch_0_Sense_+_Library_PoolT
CTATGTTTTCAAGACATTGAATTTTAGCAAAGCATTGAAGTGGAGTGTAAGCAACGCAACTTGGTAGGACCAAATTTGGGATTCCCTGTCCGTA
>Frequency_3_QualityScore_EFHHHHHIJIJFGHJJEHHIJJFHHIIHIIIHHIIIEHFIIIEEGHHGFGGFHHHDFGGFGGFEFEEEEEECBADCBCDDDDDCABCCCCDDDD_Mismatch_0_Sense_+_Library_PoolT
AAAGACGTTGGAAGGGATTGGGATATTGACTACGAGTGGCAGATTGGACTTACCATGCACATTCCTATTGTGGGGAAATTCACCCTTCCTCTCT
>Frequency_3_QualityScore_FFGFGHGJHGHIIHIIJJFGHFIIHGIIIIIHJIGHHGHEEEHIGFFHHEFEGIIJIHGHHIIHHIDFGDGHHGHIHGGDEFCFE@AEDDCCCD_Mismatch_0_Sense_+_Library_PoolT
GCATCTTTAATAATAAAGTGGAGTTCTGCTCTGCTTTCAAAGCAGTGTTAGTGTCAAACAATACAGTTTCCAAGCTATGTTTTCAAGACATTGA
>Frequency_1_QualityScore_FFHGFFHIIIIJGIIIIGIIIJIEFHGIIJIIIIIEIJBIIJJJJIHGEGGFHIDEHIHIIGIJJIDHIHEFHHHFFFFCCFEECCECDDDDDC_Mismatch_0_Sense_+_Library_PoolC
GCATCTTTAATAATAAAGTGGAGTTCTGCTCTGCTTTCAAAGCAGTGTTAGTGTCAAACAATACAGTTTCCAAGCTATGTTTTCAAGACATTGA
>Frequency_3_QualityScore_FFHHHHHJJJJJJJJJJJJJFHIHHFHJJJJJJJJJJJJJJIIJJJJHIIJJJHIIJJJJHHIJJJJJGGHIJJJIIHFHHEFFFFFDDDDEDE_Mismatch_0_Sense_+_Library_PoolT
ATGCATCTTTAATAATAAAGTGGAGTTCTGCTCTGCTTTCAAAGCAGTGTTAGTGTCAAACAATACAGTTTCCAAGCTATGTTTTCAAGACATT
>Frequency_3_QualityScore_FFHHHHHJJJJJJJJJJJJJJJJJJJJJJJJJGHIHIGHIIJJJJJJJJIJJJIIIHIIIIIHGFFFFEEEEDEEEFDDDDDDDCCCCEDDDEE_Mismatch_0_Sense_+_Library_PoolT
TCAAGACATTGAATTTTAGCAAAGCATTGAAGTGGAGTGTAAGCAACGCAACTTGGTAGGACCAAATTTGGGATTCCCTGTCCGTAGTAGTTAA
>Frequency_3_QualityScore_FFGHHHEIIIJJJJJJJJJIIJJJJJJJJIIJJIIJJJJIIHHIJIHIIIJJJGFHIGIIIJIIJJJIIGGFFFFEEEEEDDDEDEDDDEDDDD_Mismatch_1_Sense_+_Library_PoolT
CAGATTCATTGTTCTTATGTATGCTCTATGATACCTTCCAAGTGGTCATTGAAGGGCTTATGCCTTTTTTTCCTTGCATCGATGATGCATCTTT
>Frequency_1_QualityScore_DDFFF?FEHFGHIIIGDEBHBHDCGHHAHHGIDHHIHIE?4CEDGBDGHIHIID;FH2DBHICCC)/=FHE@@@CDAEEED>A>3(;AADCDCD_Mismatch_1_Sense_+_Library_PoolC
CAGATTCATTGTTCTTATGTATGCTCTATGATACCTTCCAAGTGGTCATTGAAGGGCTTATGCCTTTTTTTCCTTGCATCGATGATGCATCTTT
>Frequency_3_QualityScore_DEHHHHHJJJJJJJJJJIJJJJJJJJJJJJJJJJJJJJJJIIIIJHHIIIIHIIIIIHHHHGFGFFFCEEFEEDEEED_Mismatch_1_Sense_+_Library_PoolT
TTTTTTTCCTTGCATCGATGATGCATCTTTAATAATAAAGTGGAGTTCTGCTCTGCTTTCAAAGCAGTGTTAGTGCCA
>Frequency_3_QualityScore_FFHHHHHHIJJIJJJJJJJJJJHIIIGHJJJJJJJJIJJHIJJJJHJJJJJJJJJJJJJJIJJJIIJIIHHGHGEFGGGEEEFEEEDDDDDDDD_Mismatch_0_Sense_+_Library_PoolT
AGCAGTGTTAGTGTCAAACAATACAGTTTCCAAGCTATGTTTTCAAGACATTGAATTTTAGCAAAGCATTGAAGTGGAGTGTAAGCAACGCAAC
>Frequency_3_QualityScore_EEEBGFGGHFFGIGHDGEDCHGGDFGIIGHIFGIHIFGHEIIHDGHEHHHHG<ACEDFE==ADB?BBCBABDDD@A?>@=:<ACBB>>>?:?A@_Mismatch_0_Sense_+_Library_PoolT
GGGCATGATCATTCCAGTGAAAGTGCCTTACAACTTTTTGCTGAATATTATGAAAGACGTTGGAAGGGATTGGGATATTGACTACGAGTGGCAG
>Frequency_3_QualityScore_FFHHHHHJJIIJJJHHIIJIHIHHIIHIGHHIIJIJIIJJIJJJJJHIFGFHIGHIIHGHGDGFDGFDCCDCDDDDDDCADDDACDDBA?@AC=_Mismatch_0_Sense_+_Library_PoolT
AAGACGGGCATGATCATTCCAGTGAAAGTGCCTTACAACTTTTTGCTGAATATTATGAAAGACGTTGGAAGGGATTGGGATATTGACTACGAGT
>Frequency_3_QualityScore_FFHFGFGIJJJJJJJJIJIIIIJJJJGIIIJHIIIIJJJJIJJJJIHIIJJJIGHIIIJHIHIIGIIHHEGIJIGHIHGGGGFFFFFCEEEEED_Mismatch_1_Sense_+_Library_PoolT
TCGATGATGCATCTTTAATAATAAAGTGGAGTTCTGCTCTGCTTTCAAAGCAGTGTTAGTGTCAAACAATACAGTTTCCAAGCTATGTTTTCAG
>Frequency_3_QualityScore_EEHHGHGIHHIIHAHHHHHGIGIIIIIIGIJJIIIIIIHFFHHHIJHIHIFHHIGHHGHHEDEEEHECDCCEEDDDBCDCDDDDDCBDDDDDDC_Mismatch_0_Sense_+_Library_PoolT
TCCTATTGTGGGGAAATTCACCCTTCCTCTCTCCAAGAAGGGCACTTTCAAGATGCCTACTTTGTCAGATATTTTTTAAATGCATGTTCATAGA
>Frequency_3_QualityScore_FEHHHHFHHIJJHJJIJIJJIJJJJGHIJJJJJJJJIJJJIGIJJIIIIIIIJGIIEFHDFFGFFEFFFFEEEEDEEDBDCCEDCDDDD_Mismatch_1_Sense_+_Library_PoolT
GTGGAGTGTAAGCAACGCAACTTGGTAGGACCAAATTTGGGATTCCCTGTCCGTAGTAGTTAATGTAATAAATTTGAGATTCCTTGTTA
>Frequency_1_QualityScore_FDHHHHHIGIJJIJJJJIJIJJJJIDGHIIIIIFHJJEHDIFHJJJJJJEGIJEEHHFFFFFFFECEEEEEEEDC@DDBCDDEDDDDDD_Mismatch_1_Sense_+_Library_PoolC
GTGGAGTGTAAGCAACGCAACTTGGTAGGACCAAATTTGGGATTCCCTGTCCGTAGTAGTTAATGTAATAAATTTGAGATTCCTTGTTA
>Frequency_3_QualityScore_CEGEFFDIIJHHIGHGHHFIIHIGFHGHIDDHEHHIHHEGEHHHBDFFIIEGEEGFGGFHGHIHHIBEGDEBAFFGEDD@B<BBDDCC@C>AAC_Mismatch_1_Sense_+_Library_PoolT
TCAGATATTTTTTAAATGCATGTTCATAGATCTAAATGCAAAAGCTACTTACAAGAAGATTTTCTGCACAGAAAGCTTCTGTATTTTCGGTTGT
>Frequency_3_QualityScore_FFHHHHHJJJJJJJJJJJJJJIJJJJJJJJJIJJJJJJJJJHIHJIJJIIJJJIHIIJIHIIJJHFHIIFGGHFGEEFECDEEFEDEDDDDDDD_Mismatch_1_Sense_+_Library_PoolT
GCATGTTCATAGATCTAAATGCAAAAGCTACTTACAAGAAGATTTTCTGCACAGAAAGCTTCTGTATTTTCGGTTGTAGTATTTGATGCTGATC
>Frequency_3_QualityScore_EEHHHFGIIJIIJHJJJJJJJJJJJJJJJJJJJJJJJJJHIIJJJJJIJJJJHIIIIJJJIIFFIIIIIFHFEFEEEDCDEEEEDDDDDCDCDD_Mismatch_1_Sense_+_Library_PoolT
ATGTTCATAGATCTAAATGCAAAAGCTACTTACAAGAAGATTTTCTGCACAGAAAGCTTCTGTATTTTCGGTTGTAGTATTTGATGCTGATCTT
>Frequency_1_QualityScore_FFHHHHHJJJHJJJJJJJJJJJJJJJJJJJJJJJJJJIIIJJJJJJJJJIJJJIJJJIIJJJIIIGIJJIFIHHFFFFFFFFFEEEEEEDDDED_Mismatch_1_Sense_+_Library_PoolC
ATGTTCATAGATCTAAATGCAAAAGCTACTTACAAGAAGATTTTCTGCACAGAAAGCTTCTGTATTTTCGGTTGTAGTATTTGATGCTGATCTT
>Frequency_3_QualityScore_FFEGHEGIIJJJJJJJIJJIJJJJJJJJJJJJJJJJJIJJJIIJJJJIJJJJIJIIIHIIIGGFEGGFEFDFEEEEEDEDDDDDC_Mismatch_0_Sense_+_Library_PoolT
AGTGGTCATTGAAGGGCTTATGCCTTTTTTTCCTTGCATCGATGATGCATCTTTAATAATAAAGTGGAGTTCTGCTCTGCTTTCA
>Frequency_3_QualityScore_FFHHGHHJIIIIIIIGIIJHJFHIJIJIIJJJJJIHIIJIJJJIIIIIIIIIHIJHGHIHHGGHIIIJJIIHGGGGEDFFDDEEEEEDDDDDBC_Mismatch_0_Sense_+_Library_PoolT
ACTTTCAAGATGCCTACTTTGTCAGATATTTTTTAAATGCATGTTCATAGATCTAAATGCAAAAGCTACTTACAGGAAGATTTTCTGCACAGAA
>Frequency_3_QualityScore_EFHHHHHJJJJIJJHIGIEGHIIHDFGIIHIIHIIHIJIJIJJHIIIJGGGIHIGHIEGDFFFGFEFEEDDCDCDDDDDCD?C@AACDCDDDDD_Mismatch_0_Sense_+_Library_PoolT
TGGGATATTGACTACGAGTGGCAGATTGGACTTACCATGCACATTCCTATTGTGGGGAAATTCACCCTTCCTCTCTCCAAGAAGGGCACTTTCA
>Frequency_3_QualityScore_FFHHHHHJIIGIJIJJIIJGHIIJJGIIJJJJJJJIJJJJJJJIJIHHIHIJJJJJJIIHHGFGFEFFFEFEEDEEEDEDDDCDDEEDCBDCDD_Mismatch_0_Sense_+_Library_PoolT
TACCATGCACATTCCTATTGTGGGGAAATTCACCCTTCCTCTCTCCAAGAAGGGCACTTTCAAGATGCCTACTTTGTCAGATATTTTTTAAATG
>Frequency_3_QualityScore_FFHHHHHHIIIIGIIIJJHIIJIHHIJJJJHHCHHIIIJJJHHFGIIJGIIHGIHIHHGGGGCFFFDCEBDCBCDDCCDCCCBDDDDBDDDDCA_Mismatch_0_Sense_+_Library_PoolT
ACGTTGGAAGGGATTGGGATATTGACTACGAGTGGCAGATTGGACTTACCATGCACATTCCTATTGTGGGGAAATTCACCCTTCCTCTCTCCAA
>Frequency_3_QualityScore_FFHHHHHJJJJJJJJJJJJIIIIIIIJJIIJJIJJIJJJGGHIJEHIJIIHHHIIIIIIIHHFFCEEEC??BDDDABDDCDDDDDDDDBDCDDC_Mismatch_0_Sense_+_Library_PoolT
GCCTTACAACTTTTTGCTGAATATTATGAAAGACGTTGGAAGGGATTGGGATATTGACTACGAGTGGCAGATTGGACTTACCATGCACATTCCT
>Frequency_3_QualityScore_EEFGFHCHIIHIIIJIJIDIEGIHHIIIGIHIJIIGIHJJIBGGHGIIJIHIIHHIGDGHHHFFFFDEDDEFEEDDBCCBCCDDCCDCACCDDD_Mismatch_0_Sense_+_Library_PoolT
ATTCCTATTGTGGGGAAATTCACCCTTCCTCTCTCCAAGAAGGGCACTTTCAAGATGCCTACTTTGTCAGATATTTTTTAAATGCATGTTCATA
>Frequency_3_QualityScore_FEHHHHEGIIJJJJJJJIJJJJJJJFHIJJIJJIIJJJJJJIJJJJJJIIIJJFHHGHHFHFGFFEFFFEEEEEEEEDCDDDEDDDCDDEDDDD_Mismatch_0_Sense_+_Library_PoolT
GTGGAGTGTAAGCAACGCAACTTGGTAGGACCAAATTTGGGATTCCCTGTCCGTAGTAGTTAATGTAATAAATTTGAGATTCCTTGTTCTTGTT
>Frequency_3_QualityScore_FFHHHHHJJJJJJJJJJJJJJJJJIJJJJJJJJJJJJJJJIJIIIIJHIJIIGHIJJJIIIIHHHGGGGEEEFECECEDDCCEC_Mismatch_1_Sense_+_Library_PoolT
TTATGCCTTTTTTTCCTTGCATCGATGATGCATCTTTAATAATAAAGTGGAGTTCTGCTCTGCTTTCAAAGCAGTGTTAGTGAC
>Frequency_3_QualityScore_FFFGGHHIJJJIJHJJIIIJJJHGIJJJJJIIJJJHHIIIIJJJJIIJIIHIIIHGGHHHHHFGECEFGCCEGFFFFFFEEDDDDDDDCCCDDD_Mismatch_0_Sense_+_Library_PoolT
AGTGTCAAACAATACAGTTTCCAAGCTATGTTTTCAAGACATTGAATTTTAGCAAAGCATTGAAGTGGAGTGTAAGCAACGCAACTTGGTAGGA
>Frequency_3_QualityScore_EEEDFEFHIGDCBEHGHIHHGG?GEGDCGGFHFFDGHHHGHHHFEGEDFEEFBFGHEDEGGHHFGHHBD@DBDADFDDEE@BBCDDDEBACBDC_Mismatch_1_Sense_+_Library_PoolT
TGCATCTTTAATAATAAAGTGGAGTTCTGCTCTGCTTTCAAAGCAGTGTTAGTGTCAAACAATACAGTTTCCAAGCTATGTTTTCAGGACATTG
>Frequency_3_QualityScore_EEHHHHHJJJHIIJJFHIJJJFIIJJJJJJJJIIIGHIIIJFIIIHIHIIHEHHIHHGGGFFFEEEFEDCDCCDDDACDDDDDDDDDDDDDDDD_Mismatch_0_Sense_+_Library_PoolT
AAGACGTTGGAAGGGATTGGGATATTGACTACGAGTGGCAGATTGGACTTACCATGCACATTCCTATTGTGGGGAAATTCACCCTTCCTCTCTC
>Frequency_3_QualityScore_FFHHHHHHIJHJJJJJHIIIIIJIJJJJJJIJJJJJJGHIIJJIJHIJGIIJJJJIIHHIHIIJJJJJJHHGHGFEFFFFFDEEDDEDDCDDDD_Mismatch_0_Sense_+_Library_PoolT
CAAGATGCCTACTTTGTCAGATATTTTTTAAATGCATGTTCATAGATCTAAATGCAAAAGCTACTTACAGGAAGATTTTCTGCACAGAAAGCTT
>Frequency_3_QualityScore_EEGGHHHJIHIIJIIHGIFHHHCGHGIFIIHIJIHHHIJIIIIHIGHIHGIHIHHIIHGHFHIHHHDFDDGIIHHHHGGCGGDEFCECD_Mismatch_0_Sense_+_Library_PoolT
GCATCTTTAATAATAAAGTGGAGTTCTGCTCTGCTTTCAAAGCAGTGTTAGTGTCAAACAATACAGTTTCCAAGCTATGTTTTCAAGAC
>Frequency_1_QualityScore_FFHHHHHJJJJJJIJJJJCFGHIHIIJJJIJJJIJJJJIJJIJIJFGGHIJHHEIGIJHIJJJJJJ@FHFGHIJIHHGFACHDEFFFFD_Mismatch_0_Sense_+_Library_PoolC
GCATCTTTAATAATAAAGTGGAGTTCTGCTCTGCTTTCAAAGCAGTGTTAGTGTCAAACAATACAGTTTCCAAGCTATGTTTTCAAGAC
>Frequency_2_QualityScore_EFGGHHCIIIIHIIIIIJIIIIJJHIIJJJIIJIIJJIJIJIIJJJIJJIJJIJIIIHJEGHHICGHIHFHIIHHFE_Mismatch_0_Sense_+_Library_PoolT
AAACAATACAGTTTCCAAGCTATGTTTTCAAGACATTGAATTTTAGCAAAGCATTGAAGTGGAGTGTAAGCAACGCA
>Frequency_2_QualityScore_??;?ED?DDFFDDICGGECGH9=A9EDCGGDC8E@A5CAE>CCEE?EGEEC8_Mismatch_0_Sense_+_Library_PoolT
TTGCATCGATGATGCATCTTTAATAATAAAGTGGAGTTCTGCTCTGCTTTCA
>Frequency_2_QualityScore_FFHGGGGEIIIIIIJJJIIAGIGIIIJIIIIHHIIIHIIIIHIIGHIICGHIIJIIHIIIHIIGIIJJH_Mismatch_1_Sense_+_Library_PoolT
TGGTAGGACCAAATTTGGGATTCCCTGTCCGTAGTAGTTAATGTAATAAATTTGAGATTCCTTGTTCTA
>Frequency_2_QualityScore_DEHGHHHJJJJJIJJJJJJJIHHIJIJJJIJJJJJIJIJIJJJJJIJJJJJIIIIIIJJJJIHHHGGGFEFFEEEEEEEEEEEDACEDDDDDDC_Mismatch_1_Sense_+_Library_PoolT
ATTCACCCTTCCTCTCTCCAAGAAGGGCACTTTCAAGATGCCTACTTTGTCAGATATTTTTTAAATGCATTTTCATAGATCTAAATGCAAAAGC
>Frequency_2_QualityScore_FFHHHHHJJJJJJJJJJJJGJIJJJJJJIJJJJJJJJJJJIHJIJIJJJIIIJJJJJIJIIJIJJIJJJIJJJIIJIHIIFHGGGGGFEEEEDD_Mismatch_1_Sense_+_Library_PoolT
GGCAATACTAATAGAATAGTAATTAATGCAATGAATTTCAGATTCATTGTTCTTATGTATGCTCTATGATACCTTCCAAGTGGTCATTGAAGGG
>Frequency_2_QualityScore_EEHHGHGIHIJHIJGIIJHIDGIIHICHIIJIJJJJJJJJIJIGHIIIHGEEIIHGGIIGHGGFEEEEEADEEDDDDDDDCBC@CCCCDDBDCD_Mismatch_0_Sense_+_Library_PoolT
ATTGGGATATTGACTACGAGTGGCAGATTGGACTTACCATGCACATTCCTATTGTGGGGAAATTCACCCTTCCTCTCTCCAAGAAGGGCACTTT
>Frequency_2_QualityScore_FFHHHHHJJJJJIJJJJJJJHIJHIIIIIJJJJJJJJJJJJIJJJJJJIJJIJJIJJJJHGHHHHFFEFEFFEEEEEEEDDDCDDCDCCCEDCD_Mismatch_1_Sense_+_Library_PoolT
GCTCTATGATACCTTCCAAGTGGTCATTGAAGGGCTTATGCCTTTTTTTCCTTGCATCGATGATGCATCTTTAATAATAAAGTGGAGTTCTGCT
>Frequency_2_QualityScore_DDFAEFFGEGCCE;CGGGHGIGD>>GCGG?CCGGCF=DGGG_Mismatch_0_Sense_+_Library_PoolT
AAGTGGAGTTCTGCTCTGCTTTCAAAGCAGTGTTAGTGTCA
>Frequency_2_QualityScore_EEGEGGEEHGIIIFIEGAEEGIDEEGEIHIGHHCGGIGHGIHEGAEEGGACDEGG_Mismatch_0_Sense_+_Library_PoolT
CATCTTTAATAATAAAGTGGAGTTCTGCTCTGCTTTCAAAGCAGTGTTAGTGTCA
>Frequency_2_QualityScore_FFHGHHHIIGHIIIHHIJJJJIIJJJJJJJJIIIHIIIIIIIGIIIIIIIJJIIJJIHIIIJHCGGIFGEEHIJJIGGGGGFEFEEEEEECEDC_Mismatch_2_Sense_+_Library_PoolT
ATAATAAAGTGGAGTTCTGCTCTGCTTTCAAAGCAGTGTTAGTGTCAAACAATACAGTTTCCAAGCTATGTTTTCAGGACATTGAATTTTAGCG
>Frequency_2_QualityScore_FFHHHHGJJJJIJIHIIIJJJJIJIJIJJJIIJIIJJIJJIIJJJJIIIIIIJJIIFHIIIFGGGGECEEEEEECDEECCDDDABCEDDCCCDC_Mismatch_1_Sense_+_Library_PoolT
TTGAAGGGCTTATGCCTTTTTTTCCTTGCATCGATGATGCATCTTTAATAATAAAGTGGAGTTCTGCTCTGCTTTCAAAGCAGTGTTAGTGCCA
>Frequency_2_QualityScore_FFHHHGHJJJJJJIJIIIJJIIJJIJJHIIIIJJJJJJJJIJJJIJJIJJIGHIGGHHGGGGGGGFFFFEEDEEFEEECDEE_Mismatch_0_Sense_+_Library_PoolT
GGCTGACAGCAGCAGTGATCAAATGGGATCTCCTATATGGTTTCCCCAGTTGGGCAATACTAATAGAATAGTAATTAATGCA
>Frequency_2_QualityScore_FFHHHHGIIGIIIJJIGJGHJAGEHIIIIJIIJJIIIIIIJHEIIIIIIGIGHHIG_Mismatch_0_Sense_+_Library_PoolT
GCATCTTTAATAATAAAGTGGAGTTCTGCTCTGCTTTCAAAGCAGTGTTAGTGTCA
>Frequency_1_QualityScore_DDHFDHHIHGDGCGIIII@FFHBFGIIGGIIIIGGHGHGGIIGHHBD9BGE=FGFI_Mismatch_0_Sense_+_Library_PoolC
GCATCTTTAATAATAAAGTGGAGTTCTGCTCTGCTTTCAAAGCAGTGTTAGTGTCA
>Frequency_2_QualityScore_FFHHHHHJJJJJJJIIIIIJIJJJJJJIIIJJIJJJJGIIIIIIIJJJIJJJIIJJJIIJIJJJGHGIGEEGIIGG_Mismatch_0_Sense_+_Library_PoolT
TTTTCCTTGCATCGATGATGCATCTTTAATAATAAAGTGGAGTTCTGCTCTGCTTTCAAAGCAGTGTTAGTGTCAA
>Frequency_2_QualityScore_EEHHGGGGIIGDHCEE=EAEGHIEHGDHIHIIIIIIIGIFHEIIIHGGGGIGI;CDGGGGGGEECECC?C??BCDDCDEECCCBCDCCAAACCA_Mismatch_0_Sense_+_Library_PoolT
CAAAGCATTGAAGTGGAGTGTAAGCAACGCAACTTGGTAGGACCAAATTTGGGATTCCCTGTCCGTAGTAGTTAATGTAATAAATTTGAGATTC
>Frequency_2_QualityScore_<CGFFHHIIEIHGHGIIIFHIIIGHEGGHFIIIIA?GFFEHIEGHEGHGFGGHHGGGEIIIGGGIGGIIEEECDDDACECEECCCCCC5A?DAA_Mismatch_1_Sense_+_Library_PoolT
TGTTCATAGATCTAAATTCAAAAGCTACTTACAGGAAGATTTTCTGCACAGAAAGCTTCTGTATTTTCGGTTGTAGTATTTGATGCTGATCTTG
>Frequency_2_QualityScore_EEHHHHHIIJIJIIGHIIJIIIIGIJIGIIIIIIIDHGIIGIGIIIIIIIIIIJJJJIIIIIIIGIIIJGEHIII_Mismatch_1_Sense_+_Library_PoolT
TTTTCCTTGCATCGATGATGCATCTTTAATAATAAAGTGGAGTTCTGCTCTGCTTTCAAAGCAGTGTTAGTGCCA
>Frequency_2_QualityScore_DEGAGGEIHIIIIGGHIIIJJHAGFFEAEECHEFIIIIIJJIEGCIGGGGGGEEHHGCGG_Mismatch_0_Sense_+_Library_PoolT
TGATGCATCTTTAATAATAAAGTGGAGTTCTGCTCTGCTTTCAAAGCAGTGTTAGTGTCA
>Frequency_2_QualityScore_DEHHHGHJJJJJJJJJIIIIIJFIIIGGIIIIIJIIIJJJIJJJJFGIIJIIIIJIJIIIFHEEFEFEEEDDEDACDCDEEDEEEDEEEDECCD_Mismatch_0_Sense_+_Library_PoolT
GAATTTTAGCAAAGCATTGAAGTGGAGTGTAAGCAACGCAACTTGGTAGGACCAAATTTGGGATTCCCTGTCCGTAGTAGTTAATGTAATAAAT
>Frequency_2_QualityScore_EEHHHHHJJHIJIIJIJJIJHIHHHHIGHGIIIIIIJJJJJJJJJJGIIIIIJJJIJIIIIHGGGFFFFBDEEDCDDCEEEEEEEDEEEEECDC_Mismatch_0_Sense_+_Library_PoolC
GAATTTTAGCAAAGCATTGAAGTGGAGTGTAAGCAACGCAACTTGGTAGGACCAAATTTGGGATTCCCTGTCCGTAGTAGTTAATGTAATAAAT
>Frequency_2_QualityScore_EDEGGGFHFABGF;?EGEIGIIAEDGGGGGIHFIHGGHHAEGGEEFEIF9CGCFHDCFGGA_Mismatch_0_Sense_+_Library_PoolT
TGATGCATCTTTAATAATAAAGTGGAGTTCTGCTCTGCTTTCAAAGCAGTGTTAGTGTCAA
>Frequency_2_QualityScore_EEHGHGGIIIIIGIGIIGIIIJJIHIIIGHIIIIIIGIEIIIIIIIIIGGIIIGIGGIIGDGDEGGHGHDECEGIHHHGHF?CEEEFCDDECEC_Mismatch_0_Sense_+_Library_PoolT
CCTTGCATCGATGATGCATCTTTAATAATAAAGTGGAGTTCTGCTCTGCTTTCAAAGCAGTGTTAGTGTCAAACAATACAGTTTCCAAGCTATG
>Frequency_2_QualityScore_FFHHGHHJJJJIIIJJIJIJIIJJIJIJJJJJJJIJJIJJIIIIGGIIJIIIIJJJIIJHIIIIGHHFHGFDDACCEADCED_Mismatch_0_Sense_+_Library_PoolT
TGCCTTTTTTTCCTTGCATCGATGATGCATCTTTAATAATAAAGTGGAGTTCTGCTCTGCTTTCAAAGCAGTGTTAGTGTCA
>Frequency_2_QualityScore_B@AEEEEEGEGCGGHCDAB=B9EGGDGEECFGEEGEGBEEEFCD=BE9?@C?EGEGFEGGCFEFA@?BE?A9@797=?=AA5_Mismatch_0_Sense_+_Library_PoolC
TGCCTTTTTTTCCTTGCATCGATGATGCATCTTTAATAATAAAGTGGAGTTCTGCTCTGCTTTCAAAGCAGTGTTAGTGTCA
>Frequency_2_QualityScore_7CFHHHEIICEEGEGIGIIEHHFGIIIIFHGIHIIIEGGIHGIIIIEIIIECGGCEIFEIIIHIIIIHGDCCEGEEBEEEEEEECCDEDDECCC_Mismatch_0_Sense_+_Library_PoolT
ATAATAAAGTGGAGTTCTGCTCTGCTTTCAAAGCAGTGTTAGTGTCAAACAATACAGTTTCCAAGCTATGTTTTCAAGACATTGAATTTTAGCA
>Frequency_2_QualityScore_FEHHHHHJJJJJIJJJHIJJJJJJJIJJJIIJJJJIIJIJJJJJIJJJJJJIIIIIHHHHHFGGEEGFEECFFGEEEEEDDDDDCDDDCCDDDD_Mismatch_0_Sense_+_Library_PoolT
GTGTCAAACAATACAGTTTCCAAGCTATGTTTTCAAGACATTGAATTTTAGCAAAGCATTGAAGTGGAGTGTAAGCAACGCAACTTGGTAGGAC
>Frequency_2_QualityScore_FFHHHHHIJJJJJJJJJJJIJJIIIIJJJJJIJJJJIIIIIIIIIHFGIIIHGHIJIJJIJJIHHHHGGCEFFECCDDEEEEECD_Mismatch_0_Sense_+_Library_PoolT
TATGCCTTTTTTTCCTTGCATCGATGATGCATCTTTAATAATAAAGTGGAGTTCTGCTCTGCTTTCAAAGCAGTGTTAGTGTCAA
>Frequency_2_QualityScore_FFHGGHGIIIIGIIIHIIIIIJIIJJIJIJGIIJJJJIIIIJIIIIIIJJJJIIIIIJJIIIIEHGHIGCHGFFFFEEDEECCDDDEDDCDCCD_Mismatch_1_Sense_+_Library_PoolT
CAAGAAGATTTTCTGCACAGAAAGCTTCTGTATTTTCGGTTGTAGTATTTGATGCTGATCTTGTTTTGGCTGACAGCAGCAGTGATCAAATGGG
>Frequency_2_QualityScore_FFHHGHHJIJIIIIJJJJJJJJIIJJIJJJJJIHJJIJJJJJJJIJJIIIIGIIIIIIHGEGHHHHGFFEFFEEEE_Mismatch_0_Sense_+_Library_PoolT
TGAAGGGCTTATGCCTTTTTTTCCTTGCATCGATGATGCATCTTTAATAATAAAGTGGAGTTCTGCTCTGCTTTCA
>Frequency_2_QualityScore_EFFFHHGHIEEGFEGFEEEGDGGEGHGIHHIIHIGHGEGFGIIIGGGGHIFGEGHIIIIG_Mismatch_0_Sense_+_Library_PoolT
TTTTTTCCTTGCATCGATGATGCATCTTTAATAATAAAGTGGAGTTCTGCTCTGCTTTCA
>Frequency_2_QualityScore_EEHHHHHJJJJJJJIJJIIJJJIJIIJHIIHHIIIJJIJIJIIGIJIJIIIIIIJJJJJIIJHHHFHFFEFFFEEDE?ADDDEDEEDCDABCDD_Mismatch_1_Sense_+_Library_PoolT
TATGTATGCTCTATGATACCTTCCAAGTGGTCATTGAAGGGCTTATGCCTTTTTTTCCTTGCATCGATGATGCATCTTTAATAATAAAGTGGAG
>Frequency_2_QualityScore_FFHHHHHIJJJIIIJJJJJJJJJJJGIIJJJJJIIIJJJJIJJJJJJJJJJJJJJJJIIIGIIEIGGHIHGIIIHHFFDDEEDDDDDDDCDDDD_Mismatch_0_Sense_+_Library_PoolT
CAAACAATACAGTTTCCAAGCTATGTTTTCAAGACATTGAATTTTAGCAAAGCATTGAAGTGGAGTGTAAGCAACGCAACTTGGTAGGACCAAA
>Frequency_1_QualityScore_FFHHHGHJJJJJJJJJJJIJJJJJJIJJJJJIJJGJJJJIIJJJJJJJIJJJJJJJJJJJGHJIIFHHJGHIIIHHFFFDEEDCCCDDDDDDBD_Mismatch_0_Sense_+_Library_PoolC
CAAACAATACAGTTTCCAAGCTATGTTTTCAAGACATTGAATTTTAGCAAAGCATTGAAGTGGAGTGTAAGCAACGCAACTTGGTAGGACCAAA
>Frequency_2_QualityScore_EEGG==EGEGIIEGIEIHHIIIIIIIIIIHGFEIIFGIFIIIEGIGDHGIHIIIHIIIICGHGDGFEC==AAABCCCBCCCCCC?CACCCCC=C_Mismatch_0_Sense_+_Library_PoolT
TTGGAAGGGATTGGGATATTGACTACGAGTGGCAGATTGGACTTACCATGCACATTCCTATTGTGGGGAAATTCACCCTTCCTCTCTCCAAGAA
>Frequency_2_QualityScore_BEHEEGGEFICGEEDGEEIIGGACHEEGIIIIIIGIIIIIIIIEEGIFIEEGI_Mismatch_0_Sense_+_Library_PoolT
TCCCTGTCCGTAGTAGTTAATGTAATAAATTTGAGATTCCTTGTTCTTGTTTA
>Frequency_2_QualityScore_FFGGGGHIIJJIHIIJIJJJJJJIHIIIJIJJIJJJJJIGIGIIJJJJIIEFIIJJIIIIIIIIIHHGBBCCEDAACCCCCCCCDDDDDDDDDD_Mismatch_0_Sense_+_Library_PoolT
AAGTGCCTTACAACTTTTTGCTGAATATTATGAAAGACGTTGGAAGGGATTGGGATATTGACTACGAGTGGCAGATTGGACTTACCATGCACAT
>Frequency_2_QualityScore_EEHHEHHJIIJJJJJJIJJEGGHGIIIGIH_Mismatch_0_Sense_+_Library_PoolT
TGCTCTGCTTTCAAAGCAGTGTTAGTGTCA
>Frequency_2_QualityScore_FFHHHGHJIHJIIIHGHEHIIJGAEGCHGIIIIIIIHIIJJJJJFDGIHIGHGIGGGGEECDGEEEACC@CBA?AACCAABCD_Mismatch_1_Sense_+_Library_PoolT
ATGCCTTTTTTTCCTTGCATCGATGATGCATCTTTAATAATAAAGTGGAGTTCTGCTCTGCTTTCAAAGCAGTGTTAGTGCCA
>Frequency_2_QualityScore_EEHEGGGIIIIIGIDEGGGIHEGGGGIIHIIIHHHHGHGGBEEBEAEFHFEDGHGHHFGHG_Mismatch_0_Sense_+_Library_PoolT
TTTTTTTCCTTGCATCGATGATGCATCTTTAATAATAAAGTGGAGTTCTGCTCTGCTTTCA
>Frequency_2_QualityScore_E>CCEEFGCFCFEHFHGHGFGDGEEEGHEIIIHGGGIIIGGGGGGGGEGGGGFFDEGGCCCC7@CA?ACCFC5@CB=?9BDCCACCDB@?CDCC_Mismatch_1_Sense_+_Library_PoolT
GTAATTAATGCAATGAATTTCAGATTCATTGTTCTTATGTATGCTCTATGATACCTTCCAAGTGGTCATTGAAGGGCTTATGCCTTTTTTTCCT
>Frequency_2_QualityScore_EAG=AACACECEF=CGEEGFABCGFIIFECCGGC9DFEBEDDA==FGAEEAEE_Mismatch_0_Sense_+_Library_PoolT
CTTTAATAATAAAGTGGAGTTCTGCTCTGCTTTCAAAGCAGTGTTAGTGTCAA
>Frequency_2_QualityScore_FFHHHHHJJJIGIIJJJIJIIEHIFHFHIJJJJJJJJIGIJJJIIIJIGGEGIIEIIIIIJIJJHIJIIIGIIIIHHGGEFEEFEEEECEECDD_Mismatch_1_Sense_+_Library_PoolT
GATGCATCTTTAATAATAAAGTGGAGTTCTGCTCTGCTTTCAAAGCAGTGTTAGTGTCAAACAATACAGTTTCCAAGCTATGTTTTCAGGACAT
>Frequency_2_QualityScore_E?EACFEIIIIICDCADEEFECGG=G>FAGG?GHGGIGIIFA@EGFIGDGCEEGCGFGHB_Mismatch_0_Sense_+_Library_PoolT
GATGCATCTTTAATAATAAAGTGGAGTTCTGCTCTGCTTTCAAAGCAGTGTTAGTGTCAA
>Frequency_2_QualityScore_FFGHGGGIIIJIIIEIIIIIJJIIJICGIIIIIIIJEIIIJHHHIIJJIJGIGIIII_Mismatch_0_Sense_+_Library_PoolT
TTTCCTTGCATCGATGATGCATCTTTAATAATAAAGTGGAGTTCTGCTCTGCTTTCA
>Frequency_2_QualityScore_FFHHGHHGIIIJIIIEIJIJJJJJJJJJGGIJJIJJJJIJJIIJJJIIJJIIIJJJIJJIIIIIJJJIIHFIIIGHEHHGFDEFFFDEEEDDDD_Mismatch_0_Sense_+_Library_PoolT
AAAGCAGTGTTAGTGTCAAACAATACAGTTTCCAAGCTATGTTTTCAAGACATTGAATTTTAGCAAAGCATTGAAGTGGAGTGTAAGCAACGCA
>Frequency_2_QualityScore_EACHGGGIIHIIHDIIIIIIEIGIGFIIEAFIIIGIIHHIIJHIIJIIG9>FGHEIHIIIIIGHHII_Mismatch_1_Sense_+_Library_PoolT
GCATCGATGATGCATCTTTAATAATAAAGTGGAGTTCTGCTCTGCTTTCAAAGCAGTGTTAGTGCCA
>Frequency_2_QualityScore_DFHHFHEIJIJIHIIGIIIGHEHIFHIIJJHIIIIIFIIIIHIHGIIJIJIJIGIIIJIJEGGGHHFFFFFEFDEDEEEEDCCCCCCCABCDDC_Mismatch_1_Sense_+_Library_PoolT
TGCTCTATGATACCTTCCAAGTGGTCATTGAAGGGCTTATGCCTTTTTTTCCTTGCATCGATGATGCATCTTTAATAATAAAGTGGAGTTCTGC
>Frequency_2_QualityScore_FFHHHHHJJGIJIJIJJJIIJJJJIJJJJJJIIJJJJJJIJJIJJJJIJJJJJJJIJJJJJJJJIJIIIGGIIIIIIIHGGGGEFFEEEECEDE_Mismatch_1_Sense_+_Library_PoolT
ATAGAATAGTAATTAATGCAATGAATTTCAGATTCATTGTTCTTATGTATGCTCTATGATACCTTCCAAGTGGTCATTGAAGGGCTTATGCCTT
>Frequency_1_QualityScore_AAHH?ADG>EGFIGHHGBGDHE<HEGIIGIIGFEGEBGEDCHIDGGHHGIGI@EHIIIGIIIIIIBH;==C@GCGIAHGAE>AEEE;@>AACCC_Mismatch_1_Sense_+_Library_PoolC
ATAGAATAGTAATTAATGCAATGAATTTCAGATTCATTGTTCTTATGTATGCTCTATGATACCTTCCAAGTGGTCATTGAAGGGCTTATGCCTT
>Frequency_2_QualityScore_FDHHHHHJJIIIJJJJJJJIIIJJHIJHIIIJJJIJIJJJJJJJJIJJJJJJHHHHHHGGGGFCFGEEEEEEEEEECCCDCEECCDCCDAAACC_Mismatch_1_Sense_+_Library_PoolT
GTATGCTCTATGATACCTTCCAAGTGGTCATTGAAGGGCTTATGCCTTTTTTTCCTTGCATCGATGATGCATCTTTAATAATAAAGTGGAGTTC
>Frequency_2_QualityScore_FFHHHHHJIIJJGHIIIIJIIJHIIGIHIIJJJIJJJJJJJJIIGIIIIGHIIIIEGGGGGGGGIGIHIEAFIIIIIHHGFGFDDEEEEEECCE_Mismatch_1_Sense_+_Library_PoolT
TGATGCATCTTTAATAATAAAGTGGAGTTCTGCTCTGCTTTCAAAGCAGTGTTAGTGTCAAACAATACAGTTTCCAAGCTATGTTTTCAGGACA
>Frequency_2_QualityScore_FFHHHGGIIJJIIIGGIIDIIIIGGIHIIIIFIIJIIIIIIIIIEIIGGIIIJGGDGDIGEGEHAGEEFCEEECCDCECDCDEE@CBDCDCECC_Mismatch_0_Sense_+_Library_PoolT
CCATGCACATTCCTATTGTGGGGAAATTCACCCTTCCTCTCTCCAAGAAGGGCACTTTCAAGATGCCTACTTTGTCAGATATTTTTTAAATGCA
>Frequency_1_QualityScore_FFHHHHHJJJJJJJJJJJHHJJJJJJJJJJJJJJJJJJJJJJJJJJJJGIJJJJJJIJJHEFHHHGFFFDFEEEEEEDDCDEFEEDDDDCEEDD_Mismatch_0_Sense_+_Library_PoolC
CCATGCACATTCCTATTGTGGGGAAATTCACCCTTCCTCTCTCCAAGAAGGGCACTTTCAAGATGCCTACTTTGTCAGATATTTTTTAAATGCA
>Frequency_2_QualityScore_FFHHHFGIGIJHJIIJIIIIGIJIJIIJJJIJIIIIIIIIIIJJIIJJJJJJIIJJJIGHGHFFFEDFCCEDCDDDDCDDDDCDDDDDDDDCDE_Mismatch_0_Sense_+_Library_PoolT
ACGAGTGGCAGATTGGACTTACCATGCACATTCCTATTGTGGGGAAATTCACCCTTCCTCTCTCCAAGAAGGGCACTTTCAAGATGCCTACTTT
>Frequency_2_QualityScore_FFHHHHHJJJJJJIIJIJJJIJJJJIJJJJJJIIJJJIHIJJJJJJIIJJJJJJJIJJIIIIIJHIIJJJHHHHHHHGEFFFFEEEEEEEECDD_Mismatch_1_Sense_+_Library_PoolT
CTGACAGCAGCAGTGATCAAATGGGATCTCCTATATGGTTTCCCCATTTGGGCAATACTAATAGAATAGTAATTAATGCAATGAATTTCAGATT
>Frequency_2_QualityScore_FEHEGHGIIIIIIJIIJJJIGHIIJGGIGGIIIIIIIIJIJ_Mismatch_0_Sense_+_Library_PoolT
ATGCATCTTTAATAATAAAGTGGAGTTCTGCTCTGCTTTCA
>Frequency_2_QualityScore_FFHHHHGJJHJJJIIIJJJIJJJJJIJJJJJJJIIIIJJIJJJJI=9<EGIIIIJJJIIJJIIIIIHJJGGIFGIHHGGHFADDDEECCDEEEE_Mismatch_1_Sense_+_Library_PoolT
TTTTAAATGCATGTTCATAGATCTAAATGCAAAAGCTACTTACAAGAAGATTTTCTGCACAGAAAGCTTCTGTATTTTCGGTTGTAGTATTTGA
>Frequency_2_QualityScore_FFHHHHGIJJIJJJJJJIJJJIJJIIJJIJJJIJJJJIJIIIJIIIJEHIGGIIIIIIJIGIIIIJJJJGIIIIHFEEEEEDDEDDCDEDEDDD_Mismatch_1_Sense_+_Library_PoolT
CATTTCAGATTCATTGTTCTTATGTATGCTCTATGATACCATCCAAGTGGTCATTGAAGGGCTTATGCCTTTTTTTCCTTGCATCGATGATGCA
>Frequency_2_QualityScore_ADHGGEFIHHGHHECGHGGIGGHFEGIGIHDGIGFGGGEIIIFGGGFIEIGIIGG=A?EE;9AEA@CECAA?>ACC_Mismatch_1_Sense_+_Library_PoolT
TGAAGGGCTTATGCCTTTTTTTCCTTGCATCGATGATGCATCTTTAATAATAAAGTGGAGTTCTGCTCTGCTTCCA
>Frequency_2_QualityScore_FFGHHHHIJIJIIIIJIJIIIIJIIJIIIIJIJIIIIGGIIIIJJIIJJJJJIIIIIJJGIIIIIGHIHCCGIIIIIIIIHHFGGGFFEEEEDD_Mismatch_1_Sense_+_Library_PoolT
ATAGTAATTAATGCAATGAATTTCAGATTCATTGTTCTTATGTATGCTCTATGATACCTTCCAAGTGGTCATTGAAGGGCTTATGCCTTTTTTT
>Frequency_1_QualityScore_DBFHDFHIJJJJGGIJGGHIJIGGGGHJIIJIJJHHGEHIIIEGIIJJJJJJJJJJJJHIHIIGHBGCB=CGAHIGHCGECHEEECCDEFCFDD_Mismatch_1_Sense_+_Library_PoolC
ATAGTAATTAATGCAATGAATTTCAGATTCATTGTTCTTATGTATGCTCTATGATACCTTCCAAGTGGTCATTGAAGGGCTTATGCCTTTTTTT
>Frequency_2_QualityScore_CDFGG:EGHEGGGAEHCICHGIIIGGE;C;=GHEGCFE_Mismatch_0_Sense_+_Library_PoolT
TGGAGTTCTGCTCTGCTTTCAAAGCAGTGTTAGTGTCA
>Frequency_2_QualityScore_FFHHHHHJIJJJJJJJIIJJGIJIJJJIJJIIIIJJIJJJJJJJIIIHHIIGGIIIHGHHGGGFFFFFECEEEEEDDDDD_Mismatch_1_Sense_+_Library_PoolT
AAGCAACGCAACTTGGTAGGACCAAATTTGGGATTCCCTGTCCGTAGTAGTTAATGTAATAAATTTGAGATTCCTTGTTA
>Frequency_2_QualityScore_FFHGHHHJJJJJJJJJJJJJJJIHHIIIHIJIJJJJJJJIJJJIIJJJJIGIHIIIGGGIHIIIJIIJJJIGHIIIIEHGGFFFCEFEEEEEED_Mismatch_1_Sense_+_Library_PoolT
ATGATGCATCTTTAATAATAAAGTGGAGTTCTGCTCTGCTTTCAAAGCAGTGTTAGTGTCAAACAATACAGTTTCCAAGCTATGTTTTCAGGAC
>Frequency_2_QualityScore_FFHHGHHIIGIIJJJJJJJJJJJJIJJIJIIHHIIIIIIIII_Mismatch_0_Sense_+_Library_PoolT
AAAGTGGAGTTCTGCTCTGCTTTCAAAGCAGTGTTAGTGTCA
>Frequency_2_QualityScore_EFGGGHGIIIJGIIIIIIIGIIGIIDGIIIJJJIIIIIIHIIIIIIGIIGGIIFIGIIIIFIIIJJJIGFGGIIIJIIIHHHGGGFDDEEDDDE_Mismatch_1_Sense_+_Library_PoolT
AAGTTGGGCAATACTAATAGAATAGTAATTAATGCAATGAATTTCAGATTCATTGTTCTTATGTATGCTCTATGATACCATCCAAGTGGTCATT
>Frequency_2_QualityScore_FFHHHGGJJIIJIJJJIIJJJJGIJIJJIJJJGIIIIHIJIJJJJJJJJJIJJHIJIIJIIGIGEGGGHHI_Mismatch_0_Sense_+_Library_PoolT
CTTGCATCGATGATGCATCTTTAATAATAAAGTGGAGTTCTGCTCTGCTTTCAAAGCAGTGTTAGTGTCAA
>Frequency_2_QualityScore_FFHHGGHIIIIJJIJJIIIJIIIIJIIBDGIIIJIIIJJIIIIIHHIGGGGIGIGIIIIIIIGHGCEEGEEEDCCCACEEECCDEDC_Mismatch_0_Sense_+_Library_PoolT
GCTTATGCCTTTTTTTCCTTGCATCGATGATGCATCTTTAATAATAAAGTGGAGTTCTGCTCTGCTTTCAAAGCAGTGTTAGTGTCA
>Frequency_2_QualityScore_FFHHHHHIJIJJIJJJJJJJJIJIJJIJIJJJJJJJJJJJIJJJIIJJJJIJIJJIJIJJIHIIIIJIHGADDEEEEEEEEEDDDDDDDDEDDD_Mismatch_0_Sense_+_Library_PoolT
GTTCATAGATCTAAATGCAAAAGCTACTTACAGGAAGATTTTCTGCACAGAAAGCTTCTGTATTTTCGGTTGTAGTATTTGATGCTGATCTTGT
>Frequency_2_QualityScore_FE9EGHGIIIGIIIIIIIIIIIIIGGIIIIIIIIIIIIIIIIIIIIIIIIIIIHIIIGIGHFE_Mismatch_0_Sense_+_Library_PoolT
GATGATGCATCTTTAATAATAAAGTGGAGTTCTGCTCTGCTTTCAAAGCAGTGTTAGTGTCAA
>Frequency_1_QualityScore_FFHHHHHJJJJJJJFFHHIIIJJIGIJJJHHIJJJJJJJJJIJJIIJIHIIFHHGJIGHHHGF_Mismatch_0_Sense_+_Library_PoolC
GATGATGCATCTTTAATAATAAAGTGGAGTTCTGCTCTGCTTTCAAAGCAGTGTTAGTGTCAA
>Frequency_2_QualityScore_FFHHHHHJJJJJJJJJJJIJJJIHHIIJGHIJJJJJIJJJJJJJJJJIJIGGGIIIIJIIIIJIIIJIIGGFIGHFHGGGEFFFFEEEEE_Mismatch_0_Sense_+_Library_PoolT
TTAAGGATGTGCCTTTAATAAAGTGGAGTTGTGCTCTACTTTCAAAGCAGTGTTGTTAGTATCAACCAATGTTTCAAATGTAAGATTTAA
>Frequency_2_QualityScore_EEHEGHHJIIIIJJIJJIIIJGIEGIJJJIGIIIIIIJJIIIIIIGHGGHHHGGGGGGGGFECEDEDCECCDDDDDDDDDDDDDACBDDDCDDD_Mismatch_0_Sense_+_Library_PoolT
GGGATTGGGATATTGACTACGAGTGGCAGATTGGACTTACCATGCACATTCCTATTGTGGGGAAATTCACCCTTCCTCTCTCCAAGAAGGGCAC
>Frequency_2_QualityScore_FFHHHHHIJJJJJJJJJJIIIIJIIIIIIJJIIIIIIJJIIIGIIIIGIIJJJJIIIJIIHIFGIIIIIGGFGIIIGGECDEDDDECDEEEDDB_Mismatch_0_Sense_+_Library_PoolT
TTAAATGCATGTTCATAGATCTAAATGCAAAAGCTACTTACAGGAAGATTTTCTGCACAGAAAGCTTCTGTATTTTCGGTTGTAGTATTTGATG
>Frequency_1_QualityScore_DDDDBFDEEGHFHIGIJJIJIJJIIJJJJGIGJIJ9CFGIGHGHHIECGHGIIJ>GBF@HGGIGH@GEHDGDHGIIHGHBEDCEE@CDDFECDD_Mismatch_0_Sense_+_Library_PoolC
TTAAATGCATGTTCATAGATCTAAATGCAAAAGCTACTTACAGGAAGATTTTCTGCACAGAAAGCTTCTGTATTTTCGGTTGTAGTATTTGATG
>Frequency_2_QualityScore_FFHHHHHJJIJIJIJHHIJJJBEGIIIIJJJJIJJJJJJJJHIIJJIJJJGGIIIIIHGIIBGIIIFFIGEGEEFFFEEEEEEDCDBDDCCDAB_Mismatch_0_Sense_+_Library_PoolT
GCATGATCATTCCAGTGAAAGTGCCTTACAACTTTTTGCTGAATATTATGAAAGACGTTGGAAGGGATTGGGATATTGACTACGAGTGGCAGAT
>Frequency_2_QualityScore_FFHGEEGHIFGIIHHHEFIG_Mismatch_0_Sense_+_Library_PoolT
TCAAAGCAGTGTTAGTGTCA
>Frequency_2_QualityScore_EFHGEGHIIIIIIIJJJJJJGIIHIIIIGIIIGIIGHIHIGEIIGGHIJIIIGIIHIIIIGIIIIEHIIGFFGGG_Mismatch_0_Sense_+_Library_PoolT
TTGGTAGGACCAAATTTGGGATTCCCTGTCCGTAGTAGTTAATGTAATAAATTTGAGATTCCTTGTTCTTGTTTA
>Frequency_2_QualityScore_CEEGFHHIGIIIFGEGGHGGIHHHHGHIIIIEGFGHHGGHHEHHGICFHIIIIHEIHGIHIEE??CE<_Mismatch_2_Sense_+_Library_PoolT
CTTTTTTTCCTTGCATCGATGATGCATCTTTAATAATAAAGTGGAGTTCTGCTCTGCTTTCAAAGCGA
>Frequency_2_QualityScore_BC:>CFE?>>EEAF?EGEGBBEGGCGC_Mismatch_0_Sense_+_Library_PoolT
CTGCTTTCAAAGCAGTGTTAGTGTCAA
>Frequency_2_QualityScore_CAEECBFEIE==FEBC==GDBGCEGAEEEHF<====BBEEEGGH;==FAADDHGEHEE<;CCCHCGG@ACCF>_Mismatch_0_Sense_+_Library_PoolT
TTCAAAGCAGTGTTAGTGTCAAACAATACAGTTTCCAAGCTATGTTTTCAAGACATTGAATTTTAGCAAAGCA
>Frequency_2_QualityScore_EEHECGEIIGIIGIGIIFIGFIIIFGIGIIIIIGIIFIGFHIDGIIIEHGIIIIIIIIIDCCEEEHGCEFHIIHGEGHGBGEEEFFACCBDCDD_Mismatch_1_Sense_+_Library_PoolT
TTCCCCAGTTGGGCAATACTAATAGAATAGTAATTAATGCAATGAATTTCAGATTCATTGTTCTTATGTATGCTCTATGATACCTTCCAAGTGG
>Frequency_2_QualityScore_FFHFGHGIIIJIIIJIJIGIIJJJJJIJJJJJJJJIJJIIIIJIJIJIIIGIIIIIIHIIGHHGGGFFFEEFFEEDCC?CDBCEDCEEEEECDE_Mismatch_0_Sense_+_Library_PoolT
CCTATTGTGGGGAAATTCACCCTTCCTCTCTCCAAGAAGGGCACTTTCAAGATGCCTACTTTGTCAGATATTTTTTAAATGCATGTTCATAGAT
>Frequency_2_QualityScore_EEHGGHGHIIIGIIIIGIGIIIIIIJJJIJFIIIIEIIIJGIIIIGHIHHHIEIIIIIJIHCGGDDBDDBHGFGGEECCEEEDD>AC;ACAACC_Mismatch_1_Sense_+_Library_PoolT
ATTTTTTAAATGCATGTTCATAGATCTAAATGCAAAAGCTACTTACAAGAAGATTTTCTGCACAGAAAGCTTCTGTATTTTCGGTTGTAGTATT
>Frequency_2_QualityScore_FFHHGHHIJGIIIIJJJJJEHHEIHIIIIJJJIJJIJJJJIIIIGIHIIIIIGGGHG_Mismatch_0_Sense_+_Library_PoolT
TGCATCTTTAATAATAAAGTGGAGTTCTGCTCTGCTTTCAAAGCAGTGTTAGTGTCA
>Frequency_2_QualityScore_EEEFCCFGFGEGEGE@EGGHGGGHIHIIIGHGDGGHGIIIIGGGGGGIGGGEGIFGIFFFFFFGCCCCC?C?;@AAC;?=ACCCCCCCCCCCCC_Mismatch_1_Sense_+_Library_PoolT
ATACCATCCAAGTGGTCATTGAAGGGCTTATGCCTTTTTTTCCTTGCATCGATTATGCATCTTTAATAATAAAGTGGAGTTCTGCTCTGCTTTC
>Frequency_2_QualityScore_FFHGHHHJJJJJJJJIJJIIJJIIGHIJJJJJJIJJJJIIIJJJIJIJJJJJJJIIJJJIJJIIJJJIJHIIIIIJIJHHHHHEFCEFEEEEEE_Mismatch_1_Sense_+_Library_PoolT
TGTTGGGCAATACTAATAGAATAGTAATTAATGCAATGAATTTCAGATTCATTGTTCTTATGTATGCTCTATGATACCATCCAAGTGGTCATTG
>Frequency_2_QualityScore_FFHHHHHHIJHJJJIJJJJJIIIGHJIIIJFGIHIIJIHIJJJIJIIIIIIJIIIJIGGGGIIGIHHF_Mismatch_0_Sense_+_Library_PoolT
TGCATCGATGATGCATCTTTAATAATAAAGTGGAGTTCTGCTCTGCTTTCAAAGCAGTGTTAGTGTCA
>Frequency_2_QualityScore_FFHHHHHJJJJJJJJJJJJJJJJIJJIIJJJJJJJJJJJJIIJJJJJIHIGIIIIIIIIIIIHHHHHGFEFFFEEEEEDEFCDCCEDDD_Mismatch_0_Sense_+_Library_PoolT
GGCTTATGCCTTTTTTTCCTTGCATCGATGATGCATCTTTAATAATAAAGTGGAGTTCTGCTCTGCTTTCAAAGCAGTGTTAGTGTCAA
>Frequency_2_QualityScore_FEGGFGHGGEGGIIJJJIIJIHIJIIJJGIIJIJJJIJJIJJIJIIIJIIIJIJJHHHHEFEEEEEEEECEECEDEDCDEDDDCCDDDDBCDED_Mismatch_0_Sense_+_Library_PoolT
GAAGTGGAGTGTAAGCAACGCAACTTGGTAGGACCAAATTTGGGATTCCCTGTCCGTAGTAGTTAATGTAATAAATTTGAGATTCCTTGTTCTT
>Frequency_2_QualityScore_FFHHHHHJJGGEHIIHIIIJJIIJJIJJJJGHIJJIJJJIJJJGIIIJJIIIIJJJIJJIIHIJIIJJIHHIIIJGHGGHGGFDDEEEEEEEEC_Mismatch_0_Sense_+_Library_PoolT
TCAAAGCAGTGTTAGTGTCAAACAATACAGTTTCCAAGCTATGTTTTCAAGACATTGAATTTTAGCAAAGCATTGAAGTGGAGTGTAAGCAACG
>Frequency_2_QualityScore_FFHHHHHJJIJJIJJJJJJJIJJJJJJJJJJJJJJJJJJJJJJIIEIEGHIIFHHIJJJJJJIJIIHHHEFEDFEEEDDACCDDDDDCDDDEDD_Mismatch_0_Sense_+_Library_PoolT
TTCCAAGCTATGTTTTCAAGACATTGAATTTTAGCAAAGCATTGAAGTGGAGTGTAAGCAACGCAACTTGGTAGGACCAAATTTGGGATTCCCT
>Frequency_1_QualityScore_FFHHHHHJJJJJJIJJJJJJIJJJJJJJJJJJJJJJJJJJJJJJJHIHIIIIFHHIJIIIJJJJJIHHHDFEFFFEEDDDDDDDDDDDDDDFDD_Mismatch_0_Sense_+_Library_PoolC
TTCCAAGCTATGTTTTCAAGACATTGAATTTTAGCAAAGCATTGAAGTGGAGTGTAAGCAACGCAACTTGGTAGGACCAAATTTGGGATTCCCT
>Frequency_2_QualityScore_FFHHHHHJIIJJJJJJIIJGIIJIJJJJIJJIIGIIIIIIJIIIGHIJIIIIIIIJJJJIIIIIHGGGGCDEEEEEEDEEEEDCCDEDEECDCC_Mismatch_1_Sense_+_Library_PoolT
TTCTTATGTATGCTCTATGATACCTTCCAAGTGGTCATTGAAGGGCTTATGCCTTTTTTTCCTTGCATCGATGATGCATCTTTAATAATAAAGT
>Frequency_2_QualityScore_FFGHHHHJJJJJJJJJJIJIIJIIIJJJJGHIHIHIIJJJIJJIIJJJJIJJIJIJGGIIIJFIIHG_Mismatch_0_Sense_+_Library_PoolT
GCATCGATGATGCATCTTTAATAATAAAGTGGAGTTCTGCTCTGCTTTCAAAGCAGTGTTAGTGTCA
>Frequency_2_QualityScore_FFGGHHHJJJIHIJIIIJJJIIIIJJJJIIJHJIIJJJJJJIJJJJJJJIJJJJJJJHIJJJIJJJJJJIIHGIIIHGGGGFEGFEEEECDEEE_Mismatch_1_Sense_+_Library_PoolT
TAATAGAATAGTAATTAATGCAATGAATTTCAGATTCATTGTTCTTATGTATGCTCTATGATACCTTCCAAGTGGTCATTGAAGGGCTTATGCC
>Frequency_2_QualityScore_EFGGHHHJJIJJJIIIHGIIIIGIIHIJJIJJIIGIIIGEHGIIEGGIIIIHHHIIIJJIGIIIIIDGDCEFEEEGEE_Mismatch_0_Sense_+_Library_PoolT
TTTTTTCCTTGCATCGATGATGCATCTTTAATAATAAAGTGGAGTTCTGCTCTGCTTTCAAAGCAGTGTTAGTGTCAA
>Frequency_2_QualityScore_FFHHGHHHIIIIIIIJIIIIIIEHIGHHIJIIJJIHIJJJJIIHIIJIJJJJJJIJIIJJHHFGHHFFFEEFEEEEEEEEEDDD?ABCDCCCED_Mismatch_1_Sense_+_Library_PoolT
ATGCTCTATGATACCTTCCAAGTGGTCATTGAAGGGCTTATGCCTTTTTTTCCTTGCATCGATGATGCATCTTTAATAATAAAGTGGAGTTCTG
>Frequency_2_QualityScore_FFHHHGHJJIGIIIIIIJJHIIHIIIIIIIGGIJIJJJHIJIIIJJIIIJIIJIHIJIIHHDEICGHIIIIIIGIGIGHHGHCEFFFFCADCCD_Mismatch_1_Sense_+_Library_PoolT
TAATTAATGCAATGAATTTCAGATTCATTGTTCTTATGTATGCTCTATGATACCTTCCAAGTGGTCATTGAAGGGCTTATGCCTTTTTTTCCTT
>Frequency_2_QualityScore_FFHHHHHJJJJFIIJJJJJJJIIJJJJIJJJJJJJJJJIIJJJJJEIIEGGGIGHIIJJJJJJIJIIHHDEFEFFDEEDDDDDDDDCDCDCDED_Mismatch_0_Sense_+_Library_PoolT
TTTCCAAGCTATGTTTTCAAGACATTGAATTTTAGCAAAGCATTGAAGTGGAGTGTAAGCAACGCAACTTGGTAGGACCAAATTTGGGATTCCC
>Frequency_2_QualityScore_DEGEHFGGGGFIGEHIIGIAGCE9=GBEHIEIGHFHIIIIHIIIIEGECDCFGIIGGGICCFGEHHEHHCEECCACDDBA@CD?_Mismatch_0_Sense_+_Library_PoolT
ATGCCTTTTTTTCCTTGCATCGATGATGCATCTTTAATAATAAAGTGGAGTTCTGCTCTGCTTTCAAAGCAGTGTTAGTGTCAA
>Frequency_2_QualityScore_@ACEEEFEECCHI?EABBADHEBBGI?GIIIIGGFFIGEEAAGGH@C;AFEGIGEGGDGGEFC_Mismatch_0_Sense_+_Library_PoolT
CCTTTTTTTCCTTGCATCGATGATGCATCTTTAATAATAAAGTGGAGTTCTGCTCTGCTTTCA
>Frequency_2_QualityScore_ECGH@EFDBEGGFIEGIIFIIIIDGGAGHEIDIDCIIIICFEEBAEFGEDHHGGGGIIGE?CECGGACDBA=@CEDDCCCCCBCCCC_Mismatch_1_Sense_+_Library_PoolT
CAAGTGGTCATTGAAGGGCTTATGCCTTTTTTTCCTTGCATCGATGATGCATCTTTAATAATAAAGTGGAGTTCTGCTCTGCTTCCA
>Frequency_2_QualityScore_EEGFGFFIIIIFGIIHGHDAEGGGGGIIIIICGEHIIGIIIIIIIHIIFGIIEGHHGECEEGGEDEEDECDCACDCEDCBCCCACCACBECCCC_Mismatch_1_Sense_+_Library_PoolT
CTCTATGATACCTTCCAAGTGGTCATTGAAGGGCTTATGCCTTTTTTTCCTTGCATCGATGATGCATCTTTAATAATAAAGTGGAGTTCTGCTC
>Frequency_2_QualityScore_FFHHHHHJJJJJJJJJIJJJIJJJJJHIIIIIIJJIJJJJIJJJJJJJJJJIIJIIJJIIIJIHHGHFFFEFFEEEEEDEEDDEEDCDCCCCCA_Mismatch_1_Sense_+_Library_PoolT
ATGTATGCTCTATGATACCTTCCAAGTGGTCATTGAAGGGCTTATGCCTTTTTTTCCTTGCATCGATGATGCATCTTTAATAATAAAGTGGAGT
>Frequency_2_QualityScore_FFHHHHHJJJIJJIIJJIIJJIJJJJJJIIJJJJIIJIIIJJJJJIIIIIIIIIIIJJIIJIIIIIIFGFGEEFEEEEEEEDEDDCDDDCBCDD_Mismatch_1_Sense_+_Library_PoolT
TCAAGAAGGGCACTTTCAAGATGCCTACTTTGTCAGATATTTTTTAAATGCATGTTCATAGATCTAAATGCAAAAGCTACTTACAGGAAGATTT
>Frequency_2_QualityScore_FFHHFGGIIIIJIIIIIJJJIJJJG=EGHIIIIIJJIIIIEIIJGIIIIHIJGFGIJJIIIIGHHGGIJFIIJDGGGHH_Mismatch_0_Sense_+_Library_PoolT
CGATGATGCATCTTTAATAATAAAGTGGAGTTCTGCTCTGCTTTCAAAGCAGTGTTAGTGTCAAACAATACAGTTTCCA
>Frequency_2_QualityScore_FFHGHGGIIJAGIIIIIFIGIIIIIIHIIJJJJJJJIHIJGIIHIIJIJIIIGHIJIIIHHHGFFFFFECDCEECAACCCCDCCDDDCDCCCDD_Mismatch_0_Sense_+_Library_PoolT
TGACTACGAGTGGCAGATTGGACTTACCATGCACATTCCTATTGTGGGGAAATTCACCCTTCCTCTCTCCAAGAAGGGCACTTTCAAGATGCCT
>Frequency_2_QualityScore_FFAEGCGGHIHGIIIIIEGGIEIIIIIHIIEIEIIIIIIIIIIGIGIIIIIIGEGEEDFGGGCC?BCCECADEEDDCEECCACCA_Mismatch_1_Sense_+_Library_PoolT
AGTGGTCATTGAAGGGCTTATGCCTTTTTTTCCTTGCATCGATGATGCATCTTTAATAATAAAGTGGAGTTCTGCTCTGCTTCCA
>Frequency_2_QualityScore_FFHGHHHIJIGIIIJIIEHIGIGIIIHIJJJJJJJJJJIJIIJJHGGIHIGIIIIIIHIIIIIIJGIIJCFHHIIEIFDGGGGDEEEEEEDEDD_Mismatch_0_Sense_+_Library_PoolT
CATCTTTAATAATAAAGTGGAGTTCTGCTCTGCTTTCAAAGCAGTGTTAGTGTCAAACAATACAGTTTCCAAGCTATGTTTTCAAGACATTGAA
>Frequency_2_QualityScore_CCEE>@AEEEGCCD?ICGGIIIHCFCCGGGGGGFEDCEGGGGGIHGHDBGGHGAEEEGGGEGGGCCCBEBCCEDCCDCCBCCCBCC@==AAA??_Mismatch_1_Sense_+_Library_PoolT
TGTATGCTCTATGATACCTTCCAAGTGGTCATTGAAGGGCTTATGCCTTTTTTTCCTTGCATCGATGATGCATCTTTAATAATAAAGTGGAGTT
>Frequency_2_QualityScore_FFCGHGEFHHGGGI>GIGIGGIIIIHIHIIIIHIIIIIIHGIIIIIIIIIIIIIEIHIIIIIFEDGEGGGEGGHHEHHIIHGHHHGFFFFFECD_Mismatch_1_Sense_+_Library_PoolT
AATAGTAATTAATGCAATGAATTTCAGATTCATTGTTCTTATGTATGCTCTATGATACCTTCCAAGTGGTCATTGAAGGGCTTATGCCTTTTTT
>Frequency_2_QualityScore_FFHGHGFIJIIIIIIEHIHGIEHIIICHIIIHIHHIIFHIIIIIHFHIIHGIGIGGGFFEAEEEDEEDCACDCCCCCCCAC@CCBACCCDCCDD_Mismatch_0_Sense_+_Library_PoolT
GATATTGACTACGAGTGGCAGATTGGACTTACCATGCACATTCCTATTGTGGGGAAATTCACCCTTCCTCTCTCCAAGAAGGGCACTTTCAAGA
>Frequency_2_QualityScore_FFHHHGHEIIIJJGHIIIIJIJIIJIIEHHIJIEIIIIIIIIGIHIIIIGHFGHHHFEEGGEEFFEBCDCEECDDDDDCDDCDDDDDCCCDCCC_Mismatch_0_Sense_+_Library_PoolT
GGAAGGGATTGGGATATTGACTACGAGTGGCAGATTGGACTTACCATGCACATTCCTATTGTGGGGAAATTCACCCTTCCTCTCTCCAAGAAGG
>Frequency_2_QualityScore_FFHHHHHJJJJJIJJJJJJJJJIJJIJJJJJIJJJIGHJJJJIJGIIHIIIHIIJJIIJJIJIGHIJIGEGHGFFFFEDDEDDDDCDCCCEEED_Mismatch_1_Sense_+_Library_PoolT
ACTTACAAGAAGATTTTCTGCACAGAAAGCTTCTGTATTTTCGGTTGTAGTATTTGATGCTGATCTTGTTTTGGCTGACAGCAGCAGTGATCAA
>Frequency_2_QualityScore_FFHHHHHJJJJJJJIJJJJIJJJJJJIIJJJJJJJJJJIJJJJJIIJIIGIHHICHIIIIHHGGGGFGEEEEEEEEDCDEDDCDDDDE_Mismatch_0_Sense_+_Library_PoolT
GCTTATGCCTTTTTTTCCTTGCATCGATGATGCATCTTTAATAATAAAGTGGAGTTCTGCTCTGCTTTCAAAGCAGTGTTAGTGTCAA
>Frequency_2_QualityScore_FFHHHHHJJIJGIIIFHIFIIGIHIJJIIJIJJJJJJJJJIIIJJHJIHIIJIJIIIIIIJIIIJJJHHHHGGFFDFFDDCBDDDDDDEDDDEE_Mismatch_0_Sense_+_Library_PoolT
GGGATTCCCTGTCCGTAGTAGTTAATGTAATAAATTTGAGATTCCTTGTTCTTGTTTATCTTATGATACCTTCCAAAGCGGTTTACATTGCATT
>Frequency_2_QualityScore_EFFHGHHIIIIIIIEGHIIHIGHIIJJGGGHJJIJJIIJJJJIIJIJIHHGIIJIFEEHIFIFEGFEBB=@AADCDCDACCCDDCCCCAAACA@_Mismatch_0_Sense_+_Library_PoolT
AGACGGGCATGATCATTCCAGTGAAAGTGCCTTACAACTTTTTGCTGAATATTATGAAAGACGTTGGAAGGGATTGGGATATTGACTACGAGTG
>Frequency_2_QualityScore_@EEECEFEHIIIEGIGAFHHA?GF<A6AFGIIGCF?9EFCAECFEA<CCCGIIEIAEDG?;A?@A7??77<8=;?@ACCCCCCACC?;A=<BCA_Mismatch_0_Sense_+_Library_PoolT
GAAGGGATTGGGATATTGACTACGAGTGGCAGATTGGACTTACCATGCACATTCCTATTGTGGGGAAATTCACCCTTCCTCTCTCCAAGAAGGG
>Frequency_2_QualityScore_EEFEGHEFIHEDBGGGFEIIGGGGIEFHIIIIIIFEHIIGIGGIIFGIIIIGIIGIGIIIGGGFDHIEHHGI_Mismatch_0_Sense_+_Library_PoolT
TCCTTGCATCGATGATGCATCTTTAATAATAAAGTGGAGTTCTGCTCTGCTTTCAAAGCAGTGTTAGTGTCA
>Frequency_2_QualityScore_FFHHHHHJJJJIJJJJJIJIJJJJIJJJIJJJIJGIJJJGIJJJJJJJJIJJIJJIJJIIJGHGHIIEGHEG_Mismatch_0_Sense_+_Library_PoolC
TCCTTGCATCGATGATGCATCTTTAATAATAAAGTGGAGTTCTGCTCTGCTTTCAAAGCAGTGTTAGTGTCA
>Frequency_2_QualityScore_EDDFFGHIAEFFHIEGHEDEEHEG>CEEGDABGGGEAGGDHIIIGIHGIFGEGGHEGEHHGEGCEHECGGIHDEGGB@CECEFFEDEDEDCAC;_Mismatch_1_Sense_+_Library_PoolT
GATGATGCATCTTTAATAATAAAGTGGAGTTCTGCTCTGCTTTCAAAGCAGTGTTAGTGTCAAACAATACAGTTTCCAAGCTATGTTTTCAGGA
>Frequency_2_QualityScore_EEGGHHGIGHHIGGIIIIIGEGGFFGGHGGHIGHIHFGFFIIIIIEIIEFGIIIII_Mismatch_1_Sense_+_Library_PoolT
AATTTGGGATTCCCTGTCCGTAGTAGTTAATGTAATAAATTTGAGATTCCTTGTTA
>Frequency_2_QualityScore_FFHHHHHJJJJJJJIIIIIJJJJIIJJJJIJJJIIIJJIJJJJGIJJJHIIJJJIIIIIIIGGGGGGEDCACCEEEEDEEC_Mismatch_0_Sense_+_Library_PoolT
GCCTTTTTTTCCTTGCATCGATGATGCATCTTTAATAATAAAGTGGAGTTCTGCTCTGCTTTCAAAGCAGTGTTAGTGTCA
>Frequency_1_QualityScore_FFHHHHHJJJJJJJJJJJJJJJJJJIJJJJJJJIJJJJJJJIJHIJJJHIJJJJJJHHHGHHFFFEFFECCCEFEDCDDDC_Mismatch_0_Sense_+_Library_PoolC
GCCTTTTTTTCCTTGCATCGATGATGCATCTTTAATAATAAAGTGGAGTTCTGCTCTGCTTTCAAAGCAGTGTTAGTGTCA
>Frequency_2_QualityScore_FFHHHHHJJIJJJJJJHIIJGIJJIJJJJJJIGIIIJJJJJJJJHIHGGIGIIIIJIHGHGGHHGFFFFEEEEEEEEDDDEDDCDDD_Mismatch_0_Sense_+_Library_PoolT
AAGCAACGCAACTTGGTAGGACCAAATTTGGGATTCCCTGTCCGTAGTAGTTAATGTAATAAATTTGAGATTCCTTGTTCTTGTTTA
>Frequency_2_QualityScore_FFHHHHHJJGIIIJIJJJIIIJJJIIJJJJIJJJIJIJJJJJJIIIIJIJJJIGIHHHHGGGFFFEEEEEEEEEDCCECDDCDFEECDDDCEED_Mismatch_0_Sense_+_Library_PoolT
ACCATGCACATTCCTATTGTGGGGAAATTCACCCTTCCTCTCTCCAAGAAGGGCACTTTCAAGATGCCTACTTTGTCAGATATTTTTTAAATGC
>Frequency_2_QualityScore_EFHEGGGFGIIHIEGIIIIIIFGIIGIIHHHIGGHGGIGHFGHIGGHFFHFGIHIEHI_Mismatch_0_Sense_+_Library_PoolT
TGTTAGTGTCAAACAATACAGTTTCCAAGCTATGTTTTCAAGACATTGAATTTTAGCA
>Frequency_2_QualityScore_FFGHHHHJJIIHHIGGHIHIIJGIIIGGIIJIJJIIJJIGHFHIEHGGHIGHEHIIIHIGGDGAFEEDEBCCDEEEDCECDDDDEEDDCEECCD_Mismatch_0_Sense_+_Library_PoolT
CGCAACTTGGTAGGACCAAATTTGGGATTCCCTGTCCGTAGTAGTTAATGTAATAAATTTGAGATTCCTTGTTCTTGTTTATCTTATGATACCT
>Frequency_2_QualityScore_FFHHHHHIIJJIIJJJJJJJJJJJIIIEGIIIIIJIJJJJJIJJIJIJIIIIIIIIJJJJIIJIIIIIIIIIJIGIGGGFECEEEEEEEEDDDD_Mismatch_0_Sense_+_Library_PoolT
TAAATGCATGTTCATAGATCTAAATGCAAAAGCTACTTACAGGAAGATTTTCTGCACAGAAAGCTTCTGTATTTTCGGTTGTAGTATTTGATGC
>Frequency_2_QualityScore_E;99CCFCC=G9AGGE>:EEGG::ACFBGAAFE9;ACFGCE99<ACACG9CDC9;ACBDECED9@?CDCA?C@BCCA=A??6=<7<ACC=<ACA_Mismatch_1_Sense_+_Library_PoolT
CAGATTCATTGTTCTTATGTATGCTCTATGATACCATCCAATTGGTCATTGAAGGGCTTATGCCTTTTTTTCCTTGCATCGATGATGCATCTTT
>Frequency_2_QualityScore_FFHHHHHJJJJIIIJJIIJJJJJJIIJIIJJJJIIJJJJJIJJJJIJJJJJJJIJIIJJJJJJIJIIJJJJGHHHHHFFFFFDEEDEEDDDDCB_Mismatch_0_Sense_+_Library_PoolT
TGCCTACTTTGTCAGATATTTTTTAAATGCATGTTCATAGATCTAAATGCAAAAGCTACTTACAGGAAGATTTTCTGCACAGAAAGCTTCTGTA
>Frequency_2_QualityScore_FFGHHGHIIJJJJJJJJJJJJJJJJJJJJIIIIIJIJJJJIIIIIJJIIIHIIIIIJJIJIJIFHIIJIIGHIIHHHHGHFFFFFFEDEEEEDD_Mismatch_0_Sense_+_Library_PoolT
AGTGGAGTTCTGCTCTGCTTTCAAAGCAGTGTTAGTGTCAAACAATACAGTTTCCAAGCTATGTTTTCAAGACATTGAATTTTAGCAAAGCATT
>Frequency_2_QualityScore_FFFGFCGIHEGEDGIGIIIFDBGHIIII?EHCDI=FEH:FHIGIDDEGI?FGHIIIGGGIEEGIG@C?EACFGGC=ACC@CDAAAD?AAACCEB_Mismatch_1_Sense_+_Library_PoolT
CAGCATCAGTGATCAAATGGGATCTCCTATATGGTTTCCCCAGTTGGGCAATACTAATAGAATAGTAATTAATGCAATGAATTTCAGATTCATT
>Frequency_2_QualityScore_FFHHHHGJEGIGIEGHIIJJIHIGGGHIJIJHHEIIGIIICFGIHGIFIIIIIIJIGIIHHFEEBDEEDCCDCEEDDDCEECD?ACDCDDDDDC_Mismatch_0_Sense_+_Library_PoolT
CATTGAAGTGGAGTGTAAGCAACGCAACTTGGTAGGACCAAATTTGGGATTCCCTGTCCGTAGTAGTTAATGTAATAAATTTGAGATTCCTTGT
>Frequency_2_QualityScore_EEGE@GGDGIEEGEFEHHGGEGCGEIGGEGFHHHHIHHHIEGGGEEGGHCEHHGGGGGEAGGGDEAA?A?AABAAABCECCCCDCECCECB?CA_Mismatch_0_Sense_+_Library_PoolT
TTAGCAAAGCATTGAAGTGGAGTGTAAGCAACGCAACTTGGTAGGACCAAATTTGGGATTCCCTGTCCGTAGTAGTTAATGTAATAAATTTGAG
>Frequency_2_QualityScore_FFGHHHGIIIJIJJIIECIIHIEHHEIIIIIIJJIIIIIJJIIJJJIJIJIGIIJIFIIGHFHHFFFEECEEEEECCCDCADDDDDDDCDDCCD_Mismatch_0_Sense_+_Library_PoolT
GGATATTGACTACGAGTGGCAGATTGGACTTACCATGCACATTCCTATTGTGGGGAAATTCACCCTTCCTCTCTCCAAGAAGGGCACTTTCAAG
>Frequency_2_QualityScore_FFGEGGGJIGGGIIGGIIGHIIIIJEIJJIIJGIIIIJIIIIFIEDGGIEGIGIEIIIGHHGGGE@DEEBECCDA?ACDB=ACAAACCCCDB?A_Mismatch_0_Sense_+_Library_PoolT
CAGTGAAAGTGCCTTACAACTTTTTGCTGAATATTATGAAAGACGTTGGAAGGGATTGGGATATTGACTACGAGTGGCAGATTGGACTTACCAT
>Frequency_2_QualityScore_EEGFHGHIJIIIJGHIIFIIJIJII?GIIJJIIIIJJJGIIGIGIGHHIJJIIIEGIIIIIICIHGIGHDGGHGFCEECCEDDEDEECCACCCD_Mismatch_1_Sense_+_Library_PoolT
ATGACAGCAGCAGTGATCAAATGGGATCTCCTATATGGTTTCCCCAGTTGGGCAATACTAATAGAATAGTAATTAATGCAATGAATTTCAGATT
>Frequency_2_QualityScore_CCFGEEFEFHIGIIIIIIIIHHEEIIIIIGGCFCEHGIGGIIIIIIGIIIIFECA?9ABE;CGGDEIIGIIFFEGHFDEABCDCA@CCDCCC@A_Mismatch_0_Sense_+_Library_PoolT
TTGCATCGATGATGCATCTTTAATAATAAAGTGGAGTTCTGCTCTGCTTTCAAAGCAGTGTTAGTGTCAAACAATACAGTTTCCAAGCTATGTT
>Frequency_2_QualityScore_FFHHHHHIIIJJJJJJJIIJJIJJJJJJJJJJJJJJJJJJIJJJIIJGHIGIIJJJIIJJIJJIJJJIJFIIJJGEEEEEEDEEDDDDEDEDDD_Mismatch_1_Sense_+_Library_PoolT
AATTTCAGATTCATTGTTCTTATGTATGCTCTATGATACCTTCCAAGTGGTCATTGAAGGGCTTATGCCTTTTTTTCCTTGCATCGATGATGCA
>Frequency_2_QualityScore_FFHHGHHJIIJIIJIJJJJIIJIJHJHIIIJJHIIIJIJIJJJIJJJIIIIJIIIHIJJIJIJIIHGHFCEFEEDDD?ACCCCCCCDEECDDDD_Mismatch_0_Sense_+_Library_PoolT
TGAGAAGACGGGCATGATCATTCCAGTGAAAGTGCCTTACAACTTTTTGCTGAATATTATGAAAGACGTTGGAAGGGATTGGGATATTGACTAC
>Frequency_2_QualityScore_FFGHHHHGIFGIIHIIIIGIIIAGHFIICEGIGIIIIIIJIIGHIFIIHIIIIEIEIEDCCCGHCCDCECCDADEEECCCC?CCCC?BCDCCCC_Mismatch_1_Sense_+_Library_PoolT
ATTATGAAAGACGTTGGAAGGGATTGGGATATAGACTACGAGTGGCAGATTGGACTTACCATGCACATTCCTATTGTGGGGAAATTCACCCTTC
>Frequency_2_QualityScore_EEHHGHHJIIIIHIIFIHIIIIGIEGHIIIIIHIIJGGIGIIIGGIHIGIIIIHIIIIIIIFGFGIIHHEEEGFFDEEDEEDEEDECEEDCDCD_Mismatch_0_Sense_+_Library_PoolT
CAACTTGGTAGGACCAAATTTGGGATTCCCTGTCCGTAGTAGTTAATGTAATAAATTTGAGATTCCTTGTTCTTGTTTATCTTATGATACCTTC
>Frequency_2_QualityScore_FFGHHHHIJJGIIJII@FGHIIIIIIHIIIJJIIIIIGGGIIIIIIHIGHIHHIIICGGFG@FGGFI;EDBEEEEFFFAACAB@=A@>CAAA9A_Mismatch_1_Sense_+_Library_PoolT
ATCATTCCAGTGAAAGTGCCTTACAACTTTTTGCTGAATATTATGAAAGACGTTGGAAGGGATTGGGATATAGACTACGAGTGGCAGATTGGAC
>Frequency_2_QualityScore_E?AB9BEHCHGGHIEGHI;CD9DCEHG?CBCGECEEEFIIHICGEAAGEEGED99?_Mismatch_1_Sense_+_Library_PoolT
GCATCTTTAATAATAAAGTGGAGTTCTGCTCTGCTTTCAAAGCAGTGTTAGTGCCA
>Frequency_2_QualityScore_FEHHHHHJJJJJJJJJJGIJJJJJIIIJIGIIHIIGIIIJJJJJJJJJJJIJIJHHIIJJJJJJI_Mismatch_1_Sense_+_Library_PoolT
GTAGGACCAAATTTGGGATTCCCTGTCCGTAGTAGTTAATGTAATAAATTTGAGATTCCTTGTTA
>Frequency_2_QualityScore_FFHHHGHJJJJJJJJIJGIIGIIIJIJIIJJIJJJJJJJJJJJJJJJJJIJJIJJIGHJHHHHHHGFFFFFFEEEEECECCDCDCDDFDDDDDD_Mismatch_1_Sense_+_Library_PoolT
CTATGATACCTTCCAAGTGGTCATTGAAGGGCTTATGCCTTTTTTTCCTTGCATCGATGATGCATCTTTAATAATAAAGTGGAGTTCTGCTCTG
>Frequency_1_QualityScore_FFHHHHHIJJJJJIJJJHJJFHHIIIJJIIJJJJJJJJJIJJJJJJJJJJJJJJJHGHHHHHHFFFFFFFEEEEEEDEDCDDDD@CCFDDDDCD_Mismatch_1_Sense_+_Library_PoolC
CTATGATACCTTCCAAGTGGTCATTGAAGGGCTTATGCCTTTTTTTCCTTGCATCGATGATGCATCTTTAATAATAAAGTGGAGTTCTGCTCTG
>Frequency_2_QualityScore_EEEHEAECBEGCFEDFEEBCE?GGIEE8CCGG@CE@AGGGGGGHEHFCGAEGIG@@EDCGAFHEF_Mismatch_1_Sense_+_Library_PoolT
ATCGATGATGCATCTTTAATAATAAAGTGGAGTTCTGCTCTGCTTTCAAAGCAGTGTTAGTGCCA
>Frequency_2_QualityScore_FFHHGHHIJIJJJJJJJJJJJJJJJJJJGIIIJJJJJJJJJJIIIJJJIIHIJJIJJJIIJJJIIIGGIHIHIIIIHGGHGGGFFFECEBDEEC_Mismatch_1_Sense_+_Library_PoolT
CCCCAGTTGGGCAATACTAATAGAATAGTAATTAATGCAATGAATTTCAGATTCATTGTTCTTATGTATGCTCTATGATACCTTCCAAGTGGTC
>Frequency_2_QualityScore_FEHHHGHJJEHIJGIIIIIIJIIII@GIIJGGHHIIJIIIHIIGHIIIIIIGGHIGIIHGFGGHGGGFGEDEEEEDEEEEECEEECEDEECCCC_Mismatch_0_Sense_+_Library_PoolT
GCAACTTGGTAGGACCAAATTTGGGATTCCCTGTCCGTAGTAGTTAATGTAATAAATTTGAGATTCCTTGTTCTTGTTTATCTTATGATACCTT
>Frequency_2_QualityScore_EFHHGGGIIIJIIIGGGIIIJGEGIHFHHIIGGGDHGIIJIEIEGEG=BEIE=EGGGGIJIFHGGHHHHGEEEFDDBEECDDCDC_Mismatch_1_Sense_+_Library_PoolT
TTATGCCTTTTTTTCCTTGCATCGATGATGCATCTTTAATAATAAAGTGGAGTTCTGCTCTGCTTTCAAAGCAGTGTTAGTGCCA
>Frequency_2_QualityScore_EDHGEHGHGIIIIEGGGCCBEEGEEGCGIEHIHGIIGDGGFEACEHIGCBEFHIIGFGDGIIHGGGCEE>CACA=BCBCDDCC?_Mismatch_1_Sense_+_Library_PoolT
TATGCCTTTTTTTCCTTGCATCGATGATGCATCTTTAATAATAAAGTGGAGTTCTGCTCTGCTTTCAAAGCAGTGTTAGTGCCA
>Frequency_2_QualityScore_FCGFGHGIIIIIIIIGIIIJJJJIIIIIGGHIIJIIIIIIJIJJIIIIJGHIIIIJJIJIIIGCGIIIIEGGHGHHGGGFEEEEFECDDDECCC_Mismatch_0_Sense_+_Library_PoolT
GTGGAGTTCTGCTCTGCTTTCAAAGCAGTGTTAGTGTCAAACAATACAGTTTCCAAGCTATGTTTTCAAGACATTGAATTTTAGCAAAGCATTG
>Frequency_2_QualityScore_FFGHGGHIGGHIJIGIIIIIJIIJIJJIIHIIIJJJJIIJJIIIIIIIIIIIJJIJIIGIGIIFIIIJJEHIIIEHECEEFFCCADDEEDEDDA_Mismatch_0_Sense_+_Library_PoolT
CAAAGCAGTGTTAGTGTCAAACAATACAGTTTCCAAGCTATGTTTTCAAGACATTGAATTTTAGCAAAGCATTGAAGTGGAGTGTAAGCAACGC
>Frequency_2_QualityScore_EEHHHEEIIGIJIIGIFHEIGIGIIAE@GIIIIIIIIIIICHFIEIHIIHIIIIHIIIECGGHEGGFABCDEEDDDACDCCCCDDCCCCCCBB?_Mismatch_1_Sense_+_Library_PoolT
TGATACCTTCCAAGTGGTCATTGAAGGGCTTATGCCTTTTTTTCCTTGCATCGATGATGCATCTTTAATAATAAAGTGGAGTTCTGCTCTGCTT
>Frequency_2_QualityScore_FFHHHHGJIJJIJJJJJIJJJJIJJJJJJIJJIJJGJFIIJIIJIIIIIIGIIIJJJJJJIHHHIIIIIHEHGGFEFFEFEEEEEEEECDEDDC_Mismatch_1_Sense_+_Library_PoolT
GTTCATAGATCTAAATGCAAAAGCTACTTACAAGAAGATTTTCTGCACAGAAAGCTTCTGTATTTTCGGTTGTAGTATTTGATGCTGATCTTGT
>Frequency_2_QualityScore_EFHHHHGIGHIFGFGHGAEICGGHHHIIGHGGHIIIHEAEEGGIGEEFEHFIIGGGHIHEGGGEEEEFEDEABCACCAACBCCCCCBBCBCCCC_Mismatch_0_Sense_+_Library_PoolT
TTGACTACGAGTGGCAGATTGGACTTACCATGCACATTCCTATTGTGGGGAAATTCACCCTTCCTCTCTCCAAGAAGGGCACTTTCAAGATGCC
>Frequency_2_QualityScore_C@CFEFFIFGEGIGGIGIHGGGCAFEGGHGIAGIIGIIIIEACEEDFEFIEIIEGHGCAACG=EGCEECBEACDFDECGEEAEEEEA@7<?ACC_Mismatch_1_Sense_+_Library_PoolT
ATGCATCTTTAATAATAAAGTGGAGTTCTGCTCTGCTTTCAAAGCAGTGTTAGTGTCAAACAATACAGTTTCCAAGCTATGTTTTCAGGACATT
>Frequency_2_QualityScore_EFHHHHHJIIIIIGGHGGGIDIIJJJIIIIIIIJIIFGGEIIIIIIJJIIJJGIJJIHIEIGHDFEGGHBCFGG_Mismatch_0_Sense_+_Library_PoolT
TTTCCTTGCATCGATGATGCATCTTTAATAATAAAGTGGAGTTCTGCTCTGCTTTCAAAGCAGTGTTAGTGTCA
>Frequency_2_QualityScore_DAEFGCFGHHHGAFF:;EFG9=DGHGGBFGECFGC>@CGGH_Mismatch_0_Sense_+_Library_PoolT
TCTTTAATAATAAAGTGGAGTTCTGCTCTGCTTTCAAAGCA
>Frequency_2_QualityScore_FEHHHHHJGHIJJJJJJJJJIJJIGIIJJJJJIIJIGIIGIIIIIIJIHIJIIIIIIJJIJGIJIJIIIHHH_Mismatch_1_Sense_+_Library_PoolT
CAACTTGGTAGGACCAAATTTGGGATTCCCTGTCCGTAGTAGTTAATGTAATAAATTTGAGATTCCTTGTTA
>Frequency_2_QualityScore_FFHHHHHIIIJIIIJJHIJGJIIJJJJJJJJJJJJJJIIIJIIGHIIIIIIIIG_Mismatch_0_Sense_+_Library_PoolT
ATCTTTAATAATAAAGTGGAGTTCTGCTCTGCTTTCAAAGCAGTGTTAGTGTCA
>Frequency_2_QualityScore_FFHHHHHJJJJJJJJJJIJGIJGIGIIJIJIIJJIJJJJI_Mismatch_0_Sense_+_Library_PoolT
TGCATCTTTAATAATAAAGTGGAGTTCTGCTCTGCTTTCA
>Frequency_2_QualityScore_FFFHHHHJJIJJIIIJJIJJIJJIIIHIJJJCHIGIIJJJIJJIJJJJHIJJJIJJIJJJJIIJIIIIJGIIJJJIIIHHHHGCEEECDEEEEE_Mismatch_1_Sense_+_Library_PoolT
CCAGTTGGGCAATACTAATAGAATAGTAATTAATGCAATGAATTTCAGATTCATTGTTCTTATGTATGCTCTATGATACCTTCCAAGTGGTCAT
>Frequency_2_QualityScore_FFHHHGHJJGIIIJJJJIJIJJIIJIIIJIIJIIJIIIJGIIJJJIJJJJIIGIIIIJJIJIIIIHHHFEFGGGFEEEEECCEEEDDDDDDDED_Mismatch_0_Sense_+_Library_PoolT
GCCTACTTTGTCAGATATTTTTTAAATGCATGTTCATAGATCTAAATGCAAAAGCTACTTACAGGAAGATTTTCTGCACAGAAAGCTTCTGTAT
>Frequency_2_QualityScore_FFHHHHHJIIJJIJIIJJJIIIIIIIIIJJIJGIIIIIJIIIJJIGGGGGHIHHIJJJIIIJJJJJJJHIIIJJJHFEEDEEEEEDDDDEDEDD_Mismatch_1_Sense_+_Library_PoolT
GAATTTCAGATTCATTGTTCTTATGTATGCTCTATGATACCTTCCAAGTGGTCATTGAAGGGCTTATGCCTTTTTTTCCTTGCATCGATGATGC
>Frequency_2_QualityScore_EFHEGGGIFFCGEEGGCDGHIIIIIIEHGHIIIIIIIFIGIFHIIHIIHIG_Mismatch_0_Sense_+_Library_PoolT
TTTAATAATAAAGTGGAGTTCTGCTCTGCTTTCAAAGCAGTGTTAGTGTCA
>Frequency_2_QualityScore_FFHHHHGJIJJJJJIIFHIHHIIHIIIIJIIJIIIJJJJIIIIIGIIEIIIIJIJHHIGGHGHHGEFFEFEEDEECDACDEDCDCDE_Mismatch_1_Sense_+_Library_PoolT
AAGCAACGCAACTTGGTAGGACCAAATTTGGGATTCCCTGTCCGTAGTAGTTAATGTAATAAATTTGAGATTCCTTGTTCTTGTCTA
>Frequency_2_QualityScore_ACEAFBFFFIGGGEE@ECCEEIICE=DCCCDGEIGHEGFEEAGHIFHIEGIIEEDBEGDEGEFB_Mismatch_0_Sense_+_Library_PoolT
CGATGATGCATCTTTAATAATAAAGTGGAGTTCTGCTCTGCTTTCAAAGCAGTGTTAGTGTCAA
>Frequency_2_QualityScore_FFHHFHHJIIIIIIIIIIIJGIIHIJIIJIJIJJIIIIJJHIJJJJJIJIGIIIJIGIJIHHIHDGGGGEEEEFFFEEEEDDDDACDECC_Mismatch_0_Sense_+_Library_PoolT
AATTCACCCTTCCTCTCTCCAAGAAGGGCACTTTCAAGATGCCTACTTTGTCAGATATTTTTTAAATGCATGTTCATAGATCTAAATGCA
>Frequency_2_QualityScore_FFHGHHHJJIJIIIJJJFHHIIJIIIIJJJJIJJJJIIIIIIIIIJIIIJIJIHIJJEHGIJEGEHHGEEFFFEEEEEEDDDBDDCDDACDDDC_Mismatch_0_Sense_+_Library_PoolT
GATCATTCCAGTGAAAGTGCCTTACAACTTTTTGCTGAATATTATGAAAGACGTTGGAAGGGATTGGGATATTGACTACGAGTGGCAGATTGGA
>Frequency_2_QualityScore_FFHHHHHHJIJJJIJJJJJJJJJIJJIJIIIJJJJJIJJJJIJJJJJJIIJJJJIJIIIHIIHIIIIIIIIIIIIIHHHHGGGFFFDDDDDDDD_Mismatch_1_Sense_+_Library_PoolT
ATTAATGCAATGAATTTCAGATTCATTGTTCTTATGTATGCTCTATGATACCTTCCAAGTGGTCATTGAAGGGCTTATGCCTTTTTTTCCTTGC
>Frequency_2_QualityScore_FFGHHHHJJIIJJJJJIIJJIJJIJJJJJJJJJJIJIJJJIEIIEGIIJGIIHEIIIJJJIIIHGGGGECDEEEEDDCEEDDCDCDDDEDDDDD_Mismatch_0_Sense_+_Library_PoolT
CAAGCTATGTTTTCAAGACATTGAATTTTAGCAAAGCATTGAAGTGGAGTGTAAGCAACGCAACTTGGTAGGACCAAATTTGGGATTCCCTGTC
>Frequency_2_QualityScore_FEHGHHHIIJJIIJJJIIIJJJJIIIJIIII_Mismatch_1_Sense_+_Library_PoolT
GTTAATGTAATAAATTTGAGATTCCTTGTTA
>Frequency_2_QualityScore_EEGEGFHIIIIFGGFHGBEEIIIGAHHIIHHIG_Mismatch_0_Sense_+_Library_PoolT
TTAATAATAAAGTGGAGTTCTGCTCTGCTTTCA
>Frequency_2_QualityScore_FFHGHHFGIIJIIJJJJJJJIJJJJJJIJJJJIIIIIJJIIJGIIIIIIIIIJJJIJJIJIHHGHHGFFAACEEEEEEEDCDDDDCC_Mismatch_0_Sense_+_Library_PoolT
AAGTGGTCATTGAAGGGCTTATGCCTTTTTTTCCTTGCATCGATGATGCATCTTTAATAATAAAGTGGAGTTCTGCTCTGCTTTCAA
>Frequency_2_QualityScore_ECFCEA;?BEFGB@DCGG?GCEGDF?3@61?EE@BDGA:4=;BECCCEDAECG>?7?CCAEDEEEEDEDCAA?ABAABCCCCDCECCC3:@CA_Mismatch_0_Sense_+_Library_PoolT
ATGTATGCTCTATGATACCATCCAAGTGGTCATTGAAGGGCTTATGCCTTTTTTTCCTTGCATCGATGATGCATCTTTAATAATAAAGTGGAG
>Frequency_2_QualityScore_FFHGHHFIIIIJJJJIIIIJJJJJJJIIGIIJJJIIGIIJJJIJJI_Mismatch_0_Sense_+_Library_PoolT
CCGTAGTAGTTAATGTAATAAATTTGAGATTCCTTGTTCTTGTTTA
>Frequency_2_QualityScore_EEHHHGHIHIGHIJJJIJJJIIIIJJJJJGHJJJJJIJIIJJIJJIJJJJJIIIIJIGHHEFFEFEFFEEEFECDEEEDDDDACDDEDDDCCCE_Mismatch_0_Sense_+_Library_PoolT
TGAAGTGGAGTGTAAGCAACGCAACTTGGTAGGACCAAATTTGGGATTCCCTGTCCGTAGTAGTTAATGTAATAAATTTGAGATTCCTTGTTCT
>Frequency_2_QualityScore_EFGFHGGIGIDGIGGGHIHHIIIIEIIHIIIIIIIIIIIIIIIIIIIHHFIIIIIIGGIIGHHGEACEDC;ACDECC??CCCCDCCDCDDDDB?_Mismatch_1_Sense_+_Library_PoolT
ACCTTCCAAGTGGTCATTGAAGGGCTTATGCCTTTTTTTCCTTGCATCGATGATGCATCTTTAATAATAAAGTGGAGTTCTGCTCTGCTTTCAA
>Frequency_2_QualityScore_FFGHHGHJIIIJJIJJIIIIJIIIIIJJIIIIIHIIJIJJJIJJIHIHIJJIIHIIGIIHHGGHGCDEFDECCCCEEDDEDCDEEDCCDDDDCB_Mismatch_0_Sense_+_Library_PoolT
TTGTGGGGAAATTCACCCTTCCTCTCTCCAAGAAGGGCACTTTCAAGATGCCTACTTTGTCAGATATTTTTTAAATGCATGTTCATAGATCTAA
>Frequency_2_QualityScore_FFHHHHHJJJJJIJJJJJJJJJJJIIIIJJIJJJHIIIIHIIIJJIJIJJJJJIIJJJJJJHIIIIIIIIHIIIHGHHHHGGCEFFFEEEDEEE_Mismatch_0_Sense_+_Library_PoolT
TCCTTGCATCGATGATGCATCTTTAATAATAAAGTGGAGTTCTGCTCTGCTTTCAAAGCAGTGTTAGTGTCAAACAATACAGTTTCCAAGCTAT
>Frequency_2_QualityScore_C=9=C==E?>E=BDGGBEGGGFFEEHGHHGGFFEGGGECE;DFEACDGG_Mismatch_0_Sense_+_Library_PoolT
TAATAATAAAGTGGAGTTCTGCTCTGCTTTCAAAGCAGTGTTAGTGTCA
>Frequency_2_QualityScore_FFHHHHHJJJJJJIIJIIIIIJIIIIGIIJJHGIJIJJJIHGIIIIIIIJJJIIIIIIIIJIJJJHIIHDGHGFFFFFEECEEECCDDDECDDD_Mismatch_1_Sense_+_Library_PoolT
AGGGCACTTTCAAGATGCCTACTTTGTCAGATATTTTTTAAATGCATGTTCATAGATCTAAATGCAAAAGCTACTTACAAGAAGATTTTCTGCA
>Frequency_2_QualityScore_FFHGHHHIIIJGIIIGIGIIIIJJIIGIIIIGHIGIGHIGHFIIHIIJGHIIIIGIIIHIIEGGFHIBGACEE_Mismatch_0_Sense_+_Library_PoolT
TCCTTGCATCGATGATGCATCTTTAATAATAAAGTGGAGTTCTGCTCTGCTTTCAAAGCAGTGTTAGTGTCAA
>Frequency_2_QualityScore_FFGHHHHJJHIJJJJJJJJJJJIJJJIJIJJJJJJJJIJJJJJJIJJIJIJJJJHIIGIIIIHIIIIIJIJIIHGFEEEECCDDDDDDDDDDDD_Mismatch_0_Sense_+_Library_PoolT
ACAATACAGTTTCCAAGCTATGTTTTCAAGACATTGAATTTTAGCAAAGCATTGAAGTGGAGTGTAAGCAACGCAACTTGGTAGGACCAAATTT
>Frequency_1_QualityScore_FFHHHCFHFHIJJIJIJJJIIJGJJJJJJJJJJIIJIJGGGGGIGIIEIIGIJJJJJIJHHEEEHFFEFDFDEEEEEECDDDDDDDDA_Mismatch_0_Sense_+_Library_PoolT
CCAAGTGGTCATTGAAGGGCTTATGCCTTTTTTTCCTTGCATCGATGATGCATCTTTAATAATAAAGTGGAGTTCTGCTCTGCTTTCA
>Frequency_1_QualityScore_?AAA:+CCE?G@DE39FG<9<E<F9CDEE*?9B<FCD*0?FFF88BB).8)8878=@@AAAA>7?7?_Mismatch_0_Sense_+_Library_PoolT
TTATGCCTTTTTTTCCTTGCATCGATGATGCATCTTTAATAATAAAGTGGAGTTCTGCTCTGCTTTC
>Frequency_1_QualityScore_FFHHHHHJJJJIJJJJIIGJJJHIJJJJJGJIJJJIJJIJJJJHIHGIIIJJJHIGIIJIIIJIJGIJIEHIHGHHHHH_Mismatch_1_Sense_+_Library_PoolT
TCAAATGGGATCTCCTATATGGTTTCCCCAGTTGGGCAATACTAATAGAATAGTAATTAATGCAATGAATTTCAGATTA
>Frequency_1_QualityScore_FFHHHHHHH,AFGHHIJJJJIJJJJIJJJHIJJJJJJJJJJJIJGHIIIJJHJIIJJJIGHIHIIIIIHFGHGIJIJJIJGHFHHHFFFF;;>;_Mismatch_1_Sense_+_Library_PoolT
TCCCCAGTTTGGCAATACTAATAGAATAGTAATTAATGCAATGAATTTCAGATTCATTGTTCTTATGTATGCTCTATGATACCATCCAAGTGGT
>Frequency_1_QualityScore_BDFDHDDGB;E?HCCEDCD@GAGCDHEHGDAFDD?BDBHABDDD4D;FH@?DFEIIAFFH=FCHHBGH;@4=?CEAEHE>;;@C>ABBBB?>@>_Mismatch_0_Sense_+_Library_PoolT
AAATTTGGGATTCCCTGTCCGTAGTAGTTAATGTAATAAATTTGAGATTCCTTGTTCTTGTTTATCTTATGATACCTTCCAAAGCGGTTTACAT
>Frequency_1_QualityScore_FFGHHHHIJJJIJJJJJJJJJJJJHIJJIJJJJGGIIJIJJJJJJJJIJJJJJIIIIJEIGIHGHGFFFDCEDEEDEDDDCCDDDDEDDDCDDF_Mismatch_1_Sense_+_Library_PoolT
ATTGGACTTACCATGCACATTCCTACTGTGGGGAAATTCACCCTTCCTCTCTCCAAGAAGGGCACTTTCAAGATGCCTACTTTGTCAGATATTT
>Frequency_1_QualityScore_FFHHHDHHIJJJJJHGIJJJJIJJJJIJJJJHHHIIGGIHIIIGHGHGHIHIJEGIGIJIIGHIIGH_Mismatch_0_Sense_+_Library_PoolT
AGCAGTGTTGTTAGTATCAACCAATGTTTCAAATGTAAGATTTAAAGAAATTAAATTTTAGTTTGGA
>Frequency_1_QualityScore_FFHHHHGJJJJJJJJGJJGIJJJJIJJJJIJJJIJJJJIJJHIJHIJJJJJJJIJIJJJJIJJIJJJJHFFFFFDEEE_Mismatch_1_Sense_+_Library_PoolT
AGATTCATTGTTCTTATGTATGCTCTATGATACCATCCAAGTGGTCATTGAAGGGCTTATGCCTTTTTTTCCTTGCAG
>Frequency_1_QualityScore_FFHHHHHIJJJJJIJJIJJJJJJJGIIJJJJJJJIJJJJJJJJJJJJJGHJJJJJIJHIJJHCHHHFFFCDFEEEEEC_Mismatch_0_Sense_+_Library_PoolT
ATTGAAGGGCTTATGCCTTTTTTTCCTTGCATCGATGATGCATCTTTAATAATAAAGTGGAGTTCTGCTCTGCTTTCA
>Frequency_1_QualityScore_FFHHHHHJJJJJJJHEHGIHHJIHIJJJIJJJIJJIJJJJHIJIIIJIIJIIIJJJIJJJJJIHGHGJJHGHIHHHHHFFFFDEDECDDDDDDD_Mismatch_0_Sense_+_Library_PoolT
TACTTTCAAAGCAGTGTTGTTAGTATCAACCAATGTTTCAAATGTAAGATTTAAAGAAATTAAATTTTAGTTTGGATGGACTGTTCGCAACGCA
>Frequency_1_QualityScore_FFADHHHJIIJIIIJIJIEHGIGIIHFHIJIIJIIJJIIJIJJJJJJJCFHIJJJGFHIIIGIGCHEHGEGCHIJHCHHHHFDDBCDDDDDDED_Mismatch_1_Sense_+_Library_PoolT
AATGCAATGAATTTCAGATTCATTGTTCTTATGTATGCTCTATGATACCATCCAAGTGGTCACTGAAGGGCTTATGCCTTTTTTTCCTTGCATC
>Frequency_1_QualityScore_FFHHGHFHGHHIGIGGEE<HHIGHJIIIAHGDEEEGIIG*CFEEHGGIHIJJIIIIIIJIIJHGGJGID@7@CFCEHIJIEHHEEEFF<@C>@>_Mismatch_1_Sense_+_Library_PoolT
ATGGAATAGTAATTAATGCAATGAATTTCAGATTCATTGTTCTTATGTATGCTCTATGATACCATCCAAGTGGTCATTGAAGGGCTTATGCCTT
>Frequency_1_QualityScore_FFHFHHHJJIIJJJJJJJJJJEHDFHIHEEHIIGHIJFIJIIJJJJIEIIJJIHIIFHEHHD?>AEEEEDDDDDDDDDDDDDDDCD??CBDBDD_Mismatch_1_Sense_+_Library_PoolT
GGGATTGGGATATAGACTACGAGTGGCAGATTGGACTTACCATGCACATTCCTATTGTGGGGAAATTCACCCTTCCTCTCTCCAAGAAGGGCAC
>Frequency_1_QualityScore_FFHHHHHJJJIIJIGFHHGIJJJIJJIJJJJJJJJJJJIIJJIJJJJHIIJJJIJJJJJJJJJJJJHHHHHHFF_Mismatch_0_Sense_+_Library_PoolT
GGATTCCCTGTCCGTAGTAGTTAATGTAATAAATTTGAGATTCCTTGTTCTTGTTTATCTTATGATACCTTCCA
>Frequency_1_QualityScore_;:DF<BDEIB:CC+<CGEFI@@BEGCFCEC4DGGIFFD<CD@FFEFBCF997))7)=ACE>E;?B@DD@A:>BABA?ABBDBBBA@BAB<>>AB_Mismatch_2_Sense_+_Library_PoolT
CCCATCCAAGTGGGCATTGAAGGGCTTATGCCTTTTTTTCCTTGCATCGATGATGCATCTTTAATAATAAAGTGGAGTTCTGCTCTGCTTTCAA
>Frequency_1_QualityScore_FFHHHHHJJJJGIJGJJJGIHIGIJJIJJIJJJJJJIHIJIJIJIIJJJJJJJJJJJIJJJJJJJJJJJIJIIHHGHHHHFFFFFFFEEEEEEE_Mismatch_1_Sense_+_Library_PoolT
TTCCTATATGGTTTCCCCAGTTGGGCAATACTAATAGAATAGTAATTAATGCAATGAATTTCAGATTCATTGTTCTTATGTATGCTCTATGATA
>Frequency_1_QualityScore_EFGGGHHJIHIIIJIIDGGGIDIIIDGGIJJJDHIIJIIIIGAGDGIIDIHIGJGEHGGIGHGGEHEG@CHHDDEFDCCECABDACCDDEDDC>_Mismatch_1_Sense_+_Library_PoolT
AACAGGAAGATTTTCTGCACAGAAAGCTTCTGTATTTTCGGTTGTAGTATTTGATGCTGATCTTGTTTTGGCTGACAGCAGCAGTGATCAAATG
>Frequency_1_QualityScore_FBFHHHFHGHIIIIJJIJJJJJJJJDHGIJJJIJJJJJJJJIJIJJJJJIIHHHHFFFFFEDEEEEEFFDDDEEDDEDDDCDDDDDCCCDD_Mismatch_1_Sense_+_Library_PoolT
GTGGAGTGTAAGCAACGCAACTTGGTAGGACCAAATTTGGGATTCCCTGTCCGTAGTAGTTAATGTAATAAATTTGAGATTCCTTGTTCTA
>Frequency_1_QualityScore_D<FHFDCAEC?<C?3CHHBHIBH3E91::BEGDCFEEGAD>GDCHCHGIIIGIIDEHGGIC4;@_Mismatch_1_Sense_+_Library_PoolT
AGCAGTGTTAGTGTCAAACAATACAGTTTCCAAGCTATGTTTTCAAGACATTGAATTTTAGCGA
>Frequency_1_QualityScore_FFHHHHHJIJIJIIIJJJIIJJIJJJJJCHIEEIJIGIIGIIJJJJJJJJIIJIIJJJJJIIJHHGHFFEFDFFEEDEECEDDEDEEDDD>AAC_Mismatch_1_Sense_+_Library_PoolT
TTATGTATGCTCTATGATACCTTCCAAGTGGTCATTGAAGGGCTTATGCCTTTTTTTCCTTGCATCGATGATGCATCTTTAATAATAAAGTGGA
>Frequency_1_QualityScore_FFHHHHHJJJJJHHIHIJJJJJJJJJJJJJJJIJJJJJJJJJJJJJJJJJIJJJJHHHGGHFFFFFFFECDCCEDEDDDCDDEDDDDDDDCDDD_Mismatch_1_Sense_+_Library_PoolT
AAACCATCCAAGTGGTCATTGAAGGGCTTATGCCTTTTTTTCCTTGCATCGATGATGCATCTTTAATAATAAAGTGGAGTTCTGCTCTGCTTTC
>Frequency_1_QualityScore_EFHHHHHJIIGIGHGIIIGBFGGIEHIJIJIJJJIIJJJJGGEGHIGHGIIJGIJIGIIIJJJJJIJH@BDGEHGIHHGHEEFFFFFF_Mismatch_1_Sense_+_Library_PoolT
TGCATCTTTAATAATAAAGTGGAGTTCTGCTCTGCTTTCAAAGCAGTGTTAGTGTCAAACAATACAGTTTCCAAGCTATGTTTTCCAG
>Frequency_1_QualityScore_FDHHHHHJJJIJJJJJJJJJJJJJJJJJ_Mismatch_0_Sense_+_Library_PoolT
GTTCTTGTTTATCTTATGATACCTTCCA
>Frequency_1_QualityScore_DDFB:CFGHHBEHHH@II:FH@GC<BHCHEGHHE9DGDHHBDBDH@DBBF?B?D@FHGHIH@FHFIIGD@EGGIEGGEEHEEF@_Mismatch_0_Sense_+_Library_PoolT
TTTAATAATAAAGTGGAGTTCTGCTCTGCTTTCAAAGCAGTGTTAGTGTCAAACAATACAGTTTCCAAGCTATGTTTTCAAGAC
>Frequency_1_QualityScore_FFHHHHHJJJJJIJJIIJJJJJJJIJJGIJJJJJIIJJJJJIJJIJJJIHEHEIJJJJJHIJIJJHHGHEHHHHFFFFFFECEEEEDDDDDDBD_Mismatch_1_Sense_+_Library_PoolT
CTAAATGCAAAAGCTACTTACAAGAAGATTTTCTGCACAGAAAGCTTCTGTATTTTCGGTTGTAGTATTTGATGCTGATCTTGTTTTGGCTGAC
>Frequency_1_QualityScore_FFHHHHHJJJJJIIJJJIJJJJJHHJIJJIIJHJJJJJJIJJJJJIIJJIJJJJJIJJJJJJJJIJJJGHHHHHHGFFFFFFFFEEEEEEEDEE_Mismatch_1_Sense_+_Library_PoolT
TTCAAATGGGATCTCCTATATGGTTTCCCCAGTTGGGCAATACTAATAGAATAGTAATTAATGCAATGAATTTCAGATTCATTGTTCTTATGTA
>Frequency_1_QualityScore_DD??CCF:?B+ACF>>HHE<?9<+?E9FECBB?CFD?B9D?FGE??9B?@?FDFECCFADF>@@===)=().7)).=AEC;73?B;?@;@AAA_Mismatch_1_Sense_+_Library_PoolT
CTAATAGAATAGTAATTAATGCAATGAATTTCAGATTCATTGTTCTTATGTATGCTCTATGATACCATCCTAGTGGTCATTGAAGGGCTTATG
>Frequency_1_QualityScore_FFHHHHHJJJJJJJJJJJJJJJJJJIJJJJIJJJJJJJJJJJJJJJJJIJJIHJJJJJJJIJJJJJJJIHHJJIJJJHHHHHHHFFFFFCEEEE_Mismatch_2_Sense_+_Library_PoolT
TTCCCCAGTTGGGCAATACTAATAGAATAGTAATTAATGCAATGAATTTCAGATTCATTGTTCTTATGTATGCTCTATGATACCTTCCAAGTTG
>Frequency_1_QualityScore_FFHHHHHHGIHIJJIIJJJIJIIJJJIJJJGIHJIJJJJJJJJJI_Mismatch_1_Sense_+_Library_PoolT
CTGTCCGTAGTAGTTAATGTAATAAATTTGAGATTCCTTGTTCTA
>Frequency_1_QualityScore_FFHHHHHJFGGGGHIHIIICCHIJJGGJJJJIJJJJIFIIIJGIIJFIFHJJJJIGJJIGIIJJJDIIIIHGGEEHHHFCFFEEFECCDCC_Mismatch_1_Sense_+_Library_PoolT
CTTTCAAGATGCCTACTTTGTCAGATATTTTTTAAATGCATGTTCATAGATCTAAATGCAAAAGCTACTTACAAGAAGATTTTCTGCACAG
>Frequency_1_QualityScore_FFHHHHHCFHHIFHGIJJEHHGIIJJJJHIHJGGGIEEBFHGGIJBHECG;CEEHHEEFFF@?CFC>CDB@;?ACDD(,9;9239>@>?@AA:3_Mismatch_2_Sense_+_Library_PoolT
GCGTTGGAAGGGATTGGGATATTGACTACGAGTGGCAGATTGGACTTACCATGCACATTCCTATTGTGGGGAAATTCCCCCTTCCTCTCTCCAA
>Frequency_1_QualityScore_FFHHHFHIJIJJIIJJJJJJJJIIJJJJJJJJJJJJJJJJJJJJJJJJIJHGIJHHHHHHHFFFFFFFEEEEEEEDDEDEEDDDDDDDDDCCDC_Mismatch_2_Sense_+_Library_PoolT
CCCCCAGTTGGGCAATACTAATAGAATACTAATTAATGCAATGAATTTCAGATTCATTGTTCTTATGTATGCTCTATGATACCATCCAAGTGGT
>Frequency_1_QualityScore_D?F<C,A?GHG9AHDBBHFFH>F@+AFHI<GE@??BC<BFE>GHI;?@GDGH<DD<)8)88B@4;(5=4??A>).;);B@CCC3(;;CCCC;;?_Mismatch_1_Sense_+_Library_PoolT
TTAGATCTAAATGCAAAAGCTACTTACAGGAAGATTTTCTGCACAGAAAGCTTCTGTATTTTCGGTTGTAGTATTTGATGCTGATCTTGTTTTG
>Frequency_1_QualityScore_FFHFHDFGHJJJHGHHGIJIBCIGEIIIEEGGGIJHIFIIJHI?FHDDFGHIJIJGAFEGEGIJFAHGHEHFEEEEECCCC@DDEDDDDDACCC_Mismatch_2_Sense_+_Library_PoolT
CCAGACTCATTGTTCTTATGTATGCTCTATGATACCATCCAAGTGGTCATTGAAGGGCTTATGCCTTTTTTTCCTTGCATCGATGATGCATCTT
>Frequency_1_QualityScore_FFHHHHHJJJIJJJJJJJJJJJJJJJJGIJJJJJJJJJJJJJJJJJJJJJJJJJJJJJJIJJIJJJIHHHEHHHFFFFFFDEEEEDCDCCDCCD_Mismatch_1_Sense_+_Library_PoolT
CCCAGTTGGGCAATGCTAATAGAATAGTAATTAATGCAATGAATTTCAGATTCATTGTTCTTATGTATGCTCTATGATACCATCCAAGTGGTCA
>Frequency_1_QualityScore_BDHHHDFIIGIHIJIJIIJGHB>FFHEIGIGIIJJIGGIJ_Mismatch_1_Sense_+_Library_PoolT
TAATTAATGCAATGAATTTCAGATTCATTGTTCTTATCTA
>Frequency_1_QualityScore_EFHHHHHJJJJJFHIJJJJJJJJJJJJJJJJJJJJJJJJJHIIHGIIIIJIJIIJJJJIJHHHGHDFFFFF_Mismatch_2_Sense_+_Library_PoolT
AACGCAACTTGGTAGGACCAAATTTGGGATTCCCTGTCCGTAGTAGTTAATGTAATAAATTTGAGATTCAA
>Frequency_1_QualityScore_FDFHHFGJJIHCGGHEGGCHIIIHGIGGE<GGHIHIDEFECAHHJIHIEHIBHIIIGHIGGGGIJHGFHHFHFEDBEEEDD_Mismatch_1_Sense_+_Library_PoolT
GCAGTGATCAAATGGGATCTCCTATATGGTTTCCCCAGTTGGGCAATACTAATAGAATAGTAATTAATGCAATGAATTGCA
>Frequency_1_QualityScore_FFHHHHHJJJGIJJJJJIJJJJJJIIJIJJJJJIJJJJIJJJJJJJJJJJJJJJJJGIJJJJJGIJJIJEHHIIIHGHHHGHFFFFFFFEEDEC_Mismatch_1_Sense_+_Library_PoolT
TCCTATATGGTTTCCCCAGTTGGGCAATACTAATAGAATATTAATTAATGCAATGAATTTCAGATTCATTGTTCTTATGTATGCTCTATGATAC
>Frequency_1_QualityScore_DFGFGHFHJJJJIJIIIJIJIIJDHHGEHIIIIIJIJGIIJGJICHIGGHHGHHHHFFFFDFFEECCCEBCCA>@;ACCD@CCDDD_Mismatch_1_Sense_+_Library_PoolT
AATTGGTCATTGAAGGGCTTATGCCTTTTTTTCCTTGCATCGATGATGCATCTTTAATAATAAAGTGGAGTTCTGCTCTGCTTTCA
>Frequency_1_QualityScore_DDBHAFADGBFGIIIIGIIIEIGAHHHGIIIIHIIEGEHGHIFCB?F@FECF<BB?FGII:FHCGBCC<;DHGGH<?@CDB@<BCCCC:@CDC=_Mismatch_1_Sense_+_Library_PoolT
GTGCAATGAATTTCAGATTCATTGTTCTTATGTATGCTCTATGATACCATCCAAGTGGTCATTGAAGGGCTTATGCCTTTTTTTCCTTGCATCG
>Frequency_1_QualityScore_FFHGDFHJJJIJIIJJJIIJJJIHHIJJJJJJJJJIIIIIJIJIJJJJJJJHHGFHIFGHJIIHIIIHHHEHHFEEDDFDDEECACCEDCCCDC_Mismatch_1_Sense_+_Library_PoolT
GGAGTGTAAGCAACTCAACTTGGTAGGACCAAATTTGGGATTCCCTGTCCGTAGTAGTTAATGTAATAAATTTGAGATTCCTTGTTCTTGTTTA
>Frequency_1_QualityScore_DDDDHHAEG?E<AADHGDAGEAF@HGHHDHDHGIECHDHIGIIFIICAFHIIHGHEHE=@B?CB;@ADDCDDEEDCCDECCDB<CCCDCCCCCC_Mismatch_0_Sense_+_Library_PoolT
TTGAAGTGGAGTGTAAGCAACGCAACTTGGTAGGACCAAATTTGGGATTCCCTGTCCGTAGTAGTTAATGTAATAAATTTGAGATTCCTTGTTC
>Frequency_1_QualityScore_FFHHHHHJJJJJJJJJJJJJIJIJJJJJJJHHIIJJJJJJJIJIJJJJJJJJGIIIIGIHHIGGHHIIFFGGIIJIHHEHHHHFFFFFDEDACE_Mismatch_0_Sense_+_Library_PoolT
TGCATCGATGATGCATCTTTAATAATAAAGTGGAGTTCTGCTCTGCTTTCAAAGCAGTGTTAGTGTCAAACAATACAGTTTCCAAGCTATGTTT
>Frequency_1_QualityScore_FFHHHHHJJJJJJJJJJJJIIJJJJJGHIJJJIJJIJJIJJIJJIJJJJJJJJJJJJJIIJIJIIIIJJCGHHHHGHFFFFEFCCCEED<CCDD_Mismatch_0_Sense_+_Library_PoolT
GATGCCTACTTTGTCAGATATTTTTTAAATGCATGTTCATAGATCTAAATGCAAAAGCTACTTACAGGAAGATTTTCTGCACAGAAAGCTTCTG
>Frequency_1_QualityScore_FFHHHHHJJJIJJHHIHIIHIIIJJJJJJJJJJJJJJJJJJJJJJJJJJJJJHHHHHFFFFFFFEEEDEEEEDDDDDDDDDDDFDDDDDDDDDD_Mismatch_1_Sense_+_Library_PoolT
GATACCATCCAAGTGGTCATTGAAGGGCTTATTCCTTTTTTTCCTTGCATCGATGATGCATCTTTAATAATAAAGTGGAGTTCTGCTCTGCTTT
>Frequency_1_QualityScore_FFHHHHFHIIJIJJIIIJJJJJJJIJJJJGJIJJJJJJJIJIIJJIJJIIHIIIJJJJJJJIIJJIGGIAHIEHFFFFFFFEDEEE_Mismatch_1_Sense_+_Library_PoolT
TGTCCGTAGTAGTTAATGTAATAAATTTGAGATTCCTTGTTCTTGTTTATCTTATGATACCTTCCAAAGCGGTTTACATTGCATCA
>Frequency_1_QualityScore_DDFFFDAB@GGG>BADGBFGHGCHHIHGGIIAGHIE@?CFD9:B>DGHGGIGIGGGIG_Mismatch_0_Sense_+_Library_PoolT
TTTCCTTGCATCGATGATGCATCTTTAATAATAAAGTGGAGTTCTGCTCTGCTTTCAA
>Frequency_1_QualityScore_DBDD4?D:++AEF:BCDC+:A?+2+<4?++@E9*:4CC4?<49B9B@:BD<?:?DDB4BBDD?.=B>B3=(.(.7@C@4=A).\(6?@AAA_Mismatch_2_Sense_+_Library_PoolT
ATAGAATAGGAATTAATGCAATGAATTTCAGATTCATTGTTCTTATGTATGCTCTATGATACCATCCAAGAGGTCATTGAAGGGCTTATGC
>Frequency_1_QualityScore_FFHFHHHIIIIJJJJJJJJJJJJJJJJIJJJJJJJJGHIJJJJIJJJJJJJFHIJJJJJJJGIJEHIJJJJIIGHHHHHADFFFFFFEECEEDD_Mismatch_0_Sense_+_Library_PoolT
AAGTGGAGTTCTGCTCTGCTTTCAAAGCAGTGTTAGTGTCAAACAATACAGTTTCCAAGCTATGTTTTCAAGACATTGAATTTTAGCAAAGCAT
>Frequency_1_QualityScore_FFHHHHHGHHJJJIJJIHIIJJJJIJJJJJJJJJJJJJJJJJJJJIJIJJJJJJJIJIJJJJJJJJJIJHIJJJIIIJCGIHHFHHHDFFFFDE_Mismatch_1_Sense_+_Library_PoolT
CAATACTAATAGAATAGTAATTAATGCAATGAATTTCATATTCATTGTTCTTATGTATGCTCTATGATACCATCCAAGTGGTCATTGAAGGGCT
>Frequency_1_QualityScore_FFHHHHHJJJJJJJJJJJJIJJJJJJJJJJJJIIHIJHIJJJJJJIJJJJJJJJJJJJJJJJHHHHHFFEFFDDDEEFDDDEDDDDCDDDDDDD_Mismatch_1_Sense_+_Library_PoolT
TAGTTCTTATGTATGCTCTATGATACCATCCAAGTGGTCATTGAAGGGCTTATGCCTTTTTTTCCTTGCATCGATGATGCATCTTTAATAATAA
>Frequency_1_QualityScore_FFHHHHHIJJJJJJJJJJJIJJIJJIIGIIHJJJJJJJJJJJJJJJHJJJIHIHJIJJHGIJJJHHGHHCDFFFFFEEEDECDEDDCDDDC_Mismatch_0_Sense_+_Library_PoolT
GAGTTGTGCTCTACTTTCAAAGCAGTGTTGTTAGTATCAACCAATGTTTCAAATGTAAGATTTAAAGAAATTAAATTTTAGTTTGGATGGA
>Frequency_1_QualityScore_FFHHHHHJJJJJJJJJJJJJJJJJJJJFHIGJJIJIJIIJIIJJJIJJFHIJJJJJJJIJIFFHJIGGIIGHIJJJHHHHHHF_Mismatch_0_Sense_+_Library_PoolT
TGGAGTTCTGCTCTGCTTTCAAAGCAGTGTTAGTGTCAAACAATACAGTTTCCAAGCTATGTTTTCAAGACATTGAATTTTAG
>Frequency_1_QualityScore_FFAFHHHJJJJHJJJJJJJJIJJJJJJJJJJJJGIIJJJJJJIJJJJJJJJJJJJGIJJJJJJGJJJJJIHHHHHHHFFFFFFFEEEEEEDD@C_Mismatch_1_Sense_+_Library_PoolT
GGTTTCCCCAGTTGGGCAATACTAATAGAATAGTAATTAATGCAATGAATTTCAGATTCATTGTTCTTATGTATGCTCTATGATACCTTCCAAG
>Frequency_1_QualityScore_DFFF,<CBHEHGIIJJIEIIJIDGCHIJHGICHGIHFIGHIIJJJIGF?GGHIJJGGHJJIDADHDHGCFHDIGHDGHHIIGGEHEADFDC?AC_Mismatch_1_Sense_+_Library_PoolT
ATAGTATAGTAATTAATGCAATGAATTTCAGATTCATTGTTCTTATGTATGCTCTATGATACCATCCAAGTGGTCATTGAAGGGCTTATGCCTT
>Frequency_1_QualityScore_FFDFF>CCEGIIGIIGEGIGIGG_Mismatch_0_Sense_+_Library_PoolT
AGTGGAGTTCTGCTCTGCTTTCA
>Frequency_1_QualityScore_BDDBFDDEIIG@BEG@BE>EIIECECHEGIIII>G<BBDHC>BBFDGHGIIECE=FAHEACCA:@CC:7=A3);B>@B>;>@;>C>3>?_Mismatch_0_Sense_+_Library_PoolT
TCAGATATTTTTTAAATGCATGTTCATAGATCTAAATGCAAAAGCTACTTACAGGAAGATTTTCTGCACAGAAAGCTTCTGTATTTTCG
>Frequency_1_QualityScore_FFHHHHHJJJJJJEHIJJJJJJJIJJJJJGJJJJJJJIJJJHIJGIIHJJJJJHJJJFIHHHHHGFFFFF_Mismatch_1_Sense_+_Library_PoolT
CAACGCAACTTGGTAGGACCAAATTTGGGATTCCCTGTCCGTAGTAGTTAATGTAATAAATTTGAGATTA
>Frequency_1_QualityScore_FFHHHHGIIJJGGIIJIJGGGHGGIIIJIIGJJGHHGGIJJJIIIIJJJIJJJIHHHIJJBBHCFHHI@@HGGHIEHGFF>_Mismatch_0_Sense_+_Library_PoolT
TGTCAAACAATACAGTTTCCAAGCTATGTTTTCAAGACATTGAATTTTAGCAAAGCATTGAAGTGGAGTGTAAGCAACGCA
>Frequency_1_QualityScore_FDHFDHHJJIJJJIJIGIEGIIIJGIJJJIEGGIIIIJGIJEEGIGHHGIJEFHIJIJIIGFGHIIIIHHIEHGHHHFFFFFFFEEE_Mismatch_1_Sense_+_Library_PoolT
AGCAGTGATCAAATGGGATCTCCTATATGGTTTCCCCAGTTGGGCAATACTAATAGAATAGTAATTAATGCAATGAATTTCAGATTA
>Frequency_1_QualityScore_BDHDFDHIIIJJGHJJJHHIJJJJJJJJJJJIEHIIJIIDHIIJEHIIHJGHGIJIIGIIJJJJIEAFHHCHGGIIHC?CAHFFD_Mismatch_0_Sense_+_Library_PoolT
CATCTTTAATAATAAAGTGGAGTTCTGCTCTGCTTTCAAAGCAGTGTTAGTGTCAAACAATACAGTTTCCAAGCTATGTTTTCAA
>Frequency_1_QualityScore_FFHHHHHJJJJJJJJJJJJJJJJJJJJJJJJJJJJJJJJJJJJJIJJJJIJIJJIJJIJJJJJJGIGHIJFHJJJIIJJHHHHHFFFFFEEEED_Mismatch_1_Sense_+_Library_PoolT
AATAGTAATTAATGCAATGAATTTCAGATTCATTGTTCTTATGTATGCTCTATGATACCATCCAAGTGGTCATTGAAGGGCTTATCCCTTTTTT
>Frequency_1_QualityScore_DD:4?ADEEEE33<?CAA,:,<A<+<?EE*9C@*1:**0?D:)008?D*0?<?D9B_Mismatch_1_Sense_+_Library_PoolT
CTTACAGGAAGATTTTCTGCACAGAAAGCTTCTGTATTTTCGATTGTAGTATTTGA
>Frequency_1_QualityScore_FFHHHHHJJJJJJJIJJJJIJJJIJJJFHIJJFHHIJJJJ_Mismatch_0_Sense_+_Library_PoolT
ACATTGAATTTTAGCAAAGCATTGAAGTGGAGTGTAAGCA
>Frequency_1_QualityScore_DBFDFDDGGEFA:AC<AF@BEAHD@FEFGEGGI@FGGBGHEBFBEHGHIGBCG@A@?>=CEEEC;?@>>7>6>>;.;@2;>CAC<@C_Mismatch_0_Sense_+_Library_PoolT
ATACCATCCAAGTGGTCATTGAAGGGCTTATGCCTTTTTTTCCTTGCATCGATGATGCATCTTTAATAATAAAGTGGAGTTCTGCTC
>Frequency_1_QualityScore_FFHHHHHIIIJIIJJIIJJJJJJGGIIHGIIJHJIJIIIJJJIJJJJHIIHJFHIJIJGEHDHHDFFFFDEEEECEDDDDFDDDDCEDDBD<BB_Mismatch_0_Sense_+_Library_PoolT
TTTGCTGAATATTATGAAAGACGTTGGAAGGGATTGGGATATTGACTACGAGTGGCAGATTGGACTTACCATGCACATTCCTATTGTGGGGAAA
>Frequency_1_QualityScore_FFHHHHHJIJJJIIJGIJJJEGJIJJJJJJJJIIJJJJJJJJIJJHJJJJJJHGIJJJJJJJHHHHFHFDFFFFFEDEFEFEEEDDDDDDD_Mismatch_0_Sense_+_Library_PoolT
GTTTTGGCTGACAGCAGCAGTGATCAAATGGGATCTCCTATATGGTTTCCCCAGTTGGGCAATACTAATAGAATAGTAATTAATGCAATGA
>Frequency_1_QualityScore_FFHHHHHJJJJJJHJJJJJJJJJJJJFHJJJJJIIIJJJJJJJJJJJIJJIJJJJIJIIJIJIJJJIJJGIHHHHHHFFDFFFFEEDEEDEEDD_Mismatch_1_Sense_+_Library_PoolT
CTGATCAAATGGGATCTCCTATATGGTTTCCCCAGTTGGGCAATACTAATAGAATAGTAATTAATGCAATGAATTTCAGATTCATTGTTCTTAT
>Frequency_1_QualityScore_FFHHHHGJJJJJJJJJJJJJJJIIJIIIJJJJJJJIJJJJJJJIJJJJIIJJJJJJJJIIIJIJJIHEHDEECEEFFFFCDDDDDDDDDDDACD_Mismatch_1_Sense_+_Library_PoolT
ACATAGATCTAAATGCAAAAGCTACTTACAGGAAGATTTTCTGCACAGAAAGCTTCTGTATTTTCGGTTGTAGTATTTGATGCTGATCTTGTTT
>Frequency_1_QualityScore_FFHHFHHIJJIJJJJIJJJJJJJHJJJIJJJIJJJJJJJIJJJJJJJJJJJHHHFFFEFFFFEEFFEEEEDEDDEDDDDDEDDDDDDEDDCDDD_Mismatch_0_Sense_+_Library_PoolT
GGAGTGTAAGCAACGCAACTTGGTAGGACCAAATTTGGGATTCCCTGTCCGTAGTAGTTAATGTAATAAATTTGAGATTCCTTGTTCTTGTTTA
>Frequency_1_QualityScore_FFHHHHHJJJJJJJHHIJIJJJJJJJJJJJJJJJJJJJIIJJIIJGIHGHIJJJIJJJHHHHHHHFFFFDEFEEEEECEDDCDDDDDDEEDDDE_Mismatch_0_Sense_+_Library_PoolT
GCAACGCAACTTGGTAGGACCAAATTTGGGATTCCCTGTCCGTAGTAGTTAATGTAATAAATTTGAGATTCCTTGTTCTTGTTTATCTTATGAT
>Frequency_1_QualityScore_FFHHHHHJJJJJJJJJJCHHIJJIIJIJJJJJJJJJJJJIJJJJJJJIJJJJJJJGIIIJJJJGIJJJJHJJJJJIGHHHIGEHHHHDFFEFDE_Mismatch_1_Sense_+_Library_PoolT
CAATACTAATAGAATAGTAATTAATGCAATGAATTTCAGATTCATTGTTCTTATGTATGCTCTATGATACCTTCCAAGTGGTCATTGAAGGGCT
>Frequency_1_QualityScore_FFHGHFHIIJJIIJCGGGGICIIIJIJHGIIIJIIIIJDGHJJIJJJJIJIGHIIJJIJJGIJJIHHFFHEEDDFFEEEEAECCB@CCCDDDDD_Mismatch_1_Sense_+_Library_PoolT
TTCTGTATTTTCGGTTGTAGTATTTGATGCTGATCTTGTTTTGGCTGACAGCATCAGTGATCAAATGGGATCTCCTATATGGTTTCCCCAGTTG
>Frequency_1_QualityScore_FFGHHHGIIIGIJIHGIJIIJFHIIGIJGHIJIEHIIJJJJIJIJJHIJJEIIIIJGIJIIGIJGDEGG=DEHJHHGHGFECDDCCDEEE6>AA_Mismatch_2_Sense_+_Library_PoolT
CAGAAAGCTTCTGTATTTTCTGTTGTAGTATTTGATGCTGATCTTGTTTTGGCTGACATCAGCAGTGATCAAATGGGATCTCCTATATGGTTTC
>Frequency_1_QualityScore_FFHHHHHHIIIJJJGGHJIJJJGJJJJJIIIIJIJJJJJGIIJIJJJJJIJJJJJJJJJIHJIIIJJIIEGIJIJJHHHHHHHFFFFFFFEEDE_Mismatch_1_Sense_+_Library_PoolT
TATATGGTTTCCCCAGTTGGGCAATACTAATAGAATATTAATTAATGCAATGAATTTCAGATTCATTGTTCTTATGTATGCTCTATGATACCAT
>Frequency_1_QualityScore_FFHHHGHJJIJIJJIIJJJJIJGIIHIIIJJJIJHHHGHIGHGIJJJJJJJJJJGHJIIJIJIJJHHHHHFFFFFDEDEEEDCCEDDDDCCCCC_Mismatch_1_Sense_+_Library_PoolT
TCATTGTTCTTATGTATGCTCTATGATACCATCCAAGTGGTAATTGAAGGGCTTATGCCTTTTTTTCCTTGCATCGATGATGCATCTTTAATAA
>Frequency_1_QualityScore_FFHHHHHJJJJJJJJIJJJJJJGJJJJJJIJJJJJJJJJJJJIJJJJJJJJJJJJGIIJJJIJJJIJJIGIHHHHFFFFFFFEDDDEECDCDCD_Mismatch_1_Sense_+_Library_PoolT
CAGATGCCTACTTTGTCAGATATTTTTTAAATGCATGTTCATAGATCTAAATGCAAAAGCTACTTACAGGAAGATTTTCTGCACAGAAAGCTTC
>Frequency_1_QualityScore_FEHHFHFIJJJJJJJJJJJJJJJJJJJJJJJJJJJJJJJJIJJJJJJJIJJJJIJJGIHHGHHHHFFFDCCDDEEEDDDDDDDDB_Mismatch_1_Sense_+_Library_PoolT
GTGGTCATTGAAGGGCTTATGCCTTTTTTTCCTTGCATCGATGATGCATCTTTAATAATAAAGTGGAGTTCTGCTCTGCTTTCGA
>Frequency_1_QualityScore_FFGHHGHJJJJJJJJJJJGHJIIJJJHHJJJJJJJJJJJJJJJJJJIJJJJJJJJGIGIIIJJIJJIJJIIHIIJJJJEHGHHHDDDDDDDDDE_Mismatch_1_Sense_+_Library_PoolT
TAATGCAATGAATTTCAGATTCATTGTTCTTATGTATGCTCTATGATACCTTCCAAGTGGTCATTGAAGGGCTTATGCCTTTTTTTCCTTGCAT
>Frequency_1_QualityScore_FFHHHHHJJJJJJJJJJJJJJJJJJIJJIJJJJJJJJJIJJJJJIJIIFGIIJHIJJJJJJJJJHHHHHHHFFDFEECFEECEDEC_Mismatch_2_Sense_+_Library_PoolT
TTTATGCCTTTTTTTCCTTTCATCGATGATGCATCTTTAATAATAAAGTGGAGTTCTGCTCTGCTTTCAAAGCAGTGTTAGTGTCA
>Frequency_1_QualityScore_FFHHHHHJJJJJJJJJJGHHJJEHGGIJIJJJJJJJJJJJIJHIIJIJEIHHIHJJJIJHGHHHHFBDFCFFEEEDEDDDB@@BDDCDCDDDDD_Mismatch_0_Sense_+_Library_PoolT
ATTATGAAAGACGTTGGAAGGGATTGGGATATTGACTACGAGTGGCAGATTGGACTTACCATGCACATTCCTATTGTGGGGAAATTCACCCTTC
>Frequency_1_QualityScore_FFGHHHHIJJIGIJJJJJJJJJJIJIJIIIIHHIJJJJJJJJIJJIIIJJJJIJJIJJJIIJGHEHFFFBC@CCDD=CCCDD<CCDEEDDDDDD_Mismatch_0_Sense_+_Library_PoolT
GAGAAGACGGGCATGATCATTCCAGTGAAAGTGCCTTACAACTTTTTGCTGAATATTATGAAAGACGTTGGAAGGGATTGGGATATTGACTACG
>Frequency_1_QualityScore_FFHFHHHJJJJJJJJIHIHIIHIIHJJJJJJJJJJJJJJIJIJJJJIJGIJJGHHHFEFFFFFEEEEDEEDDDEDEDDDC>@CCDACCEDDDDD_Mismatch_1_Sense_+_Library_PoolT
CCTATGATACCATCCAAGTGGTCATTGAAGGGCTTATGCCTTTTTTTCCTTGCATCGATGATGCATCTTTAATAATAAAGTGGAGTTCTGCTCT
>Frequency_1_QualityScore_DEHGHFHIIIHHGIHIJIJGIHIJJJIIIJJJJIIJJJIJHIIJJHJJGIJJJIIIJIGGGIIJJIJGHHHIGIFGHIJJJFIFHBDBFDDECC_Mismatch_1_Sense_+_Library_PoolT
TATAGAATAGTAATTAATGCAATGAATTTCAGATTCATTGTTCTTATGTATGCTCTATGATACCATCCAAGTGGTCATTGAAGGGCTTATGCCT
>Frequency_1_QualityScore_DDFFHFBIGGAHGHEGHFEGHHHIEG<FHI<DDAHIIJHGGE@EAHEEGGGHDGICEH@GG<@C;CEHHFDFFFEC>C>;>C>C?C_Mismatch_0_Sense_+_Library_PoolT
TTCTGTATTTTCGGTTGTAGTATTTGATGCTGATCTTGTTTTGGCTGACAGCAGCAGTGATCAAATGGGATCTCCTATATGGTTTC
>Frequency_1_QualityScore_DD:A3CFEFI@@@FF9:?CF@*?B0*0))7?/?DBF>)=BAA9C@=97@==DE3?;=7=?DDB7;>A>@B_Mismatch_1_Sense_+_Library_PoolT
TGCCTTTTTTTCCTTGCATCGATGACGCATCTTTAATAATAAAGTGGAGTTCTGCTCTGCTTTCAAAGCA
>Frequency_1_QualityScore_FFHHHHHJIGGHHIEHHJIIIJJIIIJJJJJJJHHJJIJJJIIJJJIIIIJJJJJIIHHHGBEFDFECEEDEEDEEFEDDEEDDDDDD@CDDDD_Mismatch_1_Sense_+_Library_PoolT
ACATTGAAGTGGAGTGTAAGCAACGCAACTTGGTAGGACCAAATTTGGGATTCCCTGTCCGTAGTAGTTAATGTAATAAATTTGAGATTCCTTG
>Frequency_1_QualityScore_FFDHFHHGGHDGEHJEHIJBHEHIIFIIEDGGIFHGGGIFDGDEH@FHFEGGHGGHIGEIEHIIICHECCHDFEFCCCCDDBBBBCCADDACCC_Mismatch_1_Sense_+_Library_PoolT
TTACAGGAAGATTTTCTGCACAGAAAGCTTCTGTATTTTCGGTTGTAGTATTTGATGCTGATCTTGTTTTGGCTGACAGCAGCAGTGATCAAAG
>Frequency_1_QualityScore_FFHHHHHIIIIII+AFHI?CFIIIIGIIIEIHFGIICHIIGIIIGGHIIFEHFHIGIIIIIEGGIIFIIIFFH@HHHFFDFCEF@C.>>CDECC_Mismatch_1_Sense_+_Library_PoolT
ATGGGATCTCCTAGATGGTTTCCCCAGTTGGGCAATACTAATAGAATAGTAATTAATGCAATGAATTTCAGATTCATTGTTCTTATGTATGCTC
>Frequency_1_QualityScore_DEHHHHHJJJJJGJJJHJJJIJIJJIJJJJJJJJJIJJJJIJJJJJJJJJJJJJIJIJJJGHIIJIJCHHHFFFFDCEEEEDDDDDDCDDDDFF_Mismatch_1_Sense_+_Library_PoolT
GTTGATGCTGATCTTGTTTTGGCTGACAGCAGCAGTGATCAAATGGGATCTCCTATATGGTTTCCCCAGTTGGGCAATACTAATAGAATAGTAA
>Frequency_1_QualityScore_FFHHFHHJJJJJJJIIIJJJJJJJIJIIJJJJJJJJJJIIJJJJJIIIJJJJJJIJJJJJJJJJIJJJJGIJJ_Mismatch_2_Sense_+_Library_PoolT
GGATCTCCTATATGGTTTCCCCAGTTGGGCAATACTAATAGAATAGTAATTAATGCAATGAATTTCAGATTAC
>Frequency_1_QualityScore_FFHHHHHJIJIJJIJIIJIJJIJJIJGHGHIJGJJJIGIGGIHIIHIGIIIDGIJFGGHIGIIGCEGHHHHHHHEF@DFFFEDECEECDDDDDD_Mismatch_1_Sense_+_Library_PoolT
TAGATCTAAATGCAAAAGCTACTTACAAGAAGATTTTCTGCACAGAAAGCTTCTGTATTTTCGGTTGTAGTATTTGATGCTGATCTTGTTTTGG
>Frequency_1_QualityScore_FFHHHHHJJIJJJJIJJIJGIHJIJJIJJJJJJJJAHIJJJI_Mismatch_0_Sense_+_Library_PoolT
ATCTTTAATAATAAAGTGGAGTTCTGCTCTGCTTTCAAAGCA
>Frequency_1_QualityScore_DDHHFHDCGIDGFBGIEGIFHIHHHIDGBDHBGEGDGGHIIB@@FHII_Mismatch_1_Sense_+_Library_PoolT
ATTTGGGATTCCCTGTCCGTAGTAGTTAATGTAATAAATTTGAGATTA
>Frequency_1_QualityScore_FFHHHHHJJJJJJJJJJJJJIJJJJJIJIJJJJIJHIJJIJJJJJJJIJJJIIJJJJIIJJJJJJJJIIEIJGHHHHHHFFFFFFFDCEEEEEE_Mismatch_1_Sense_+_Library_PoolT
GTGATCAAATGGGATCTCCTATATGGTTTCCCCAGTTGGGCAATACTAATAGAATAGTAATTAATGCAATGAATTTCAGATTCATTGTTCTTAA
>Frequency_1_QualityScore_DFHHHHHJIIJJIJJIIFHIJJJIIIIJJJJJIJJJJ?FHIJJGGIIJGIJIJIHHHHHHFFFFFFFDCCECEDDDDDDDDDDDDDDDDCDDDD_Mismatch_1_Sense_+_Library_PoolT
GAAAGACGTTGGAAGGGATTGGGATATAGACTACGAGTGGCAGATTGGACTTACCATGCACATTCCTATTGTGGGGAAATTCACCCTTCCTCTC
>Frequency_1_QualityScore_FDHFHHHJJJJJJJJJJJJJJJFHIJEIJIJJJJJJJJIJJJJJJJJJJIHEHEHHEHHHFFFFFFFFECEEEEDADDDEDDDD_Mismatch_1_Sense_+_Library_PoolT
GAGTGTAAGCAACGCAACTTGGTAGGACCAAATTTGGGATTCCCTGTCCGTAGTAGTTAATGTAATAAATTTGAGATTCCTTGA
>Frequency_1_QualityScore_DDHHHHHIJGHIIIJJFHIJJJJIJIIJBFHHGIGIJIGHGIEIIFHIIIJJIFHIIJJJJGIGIIJGGEH_Mismatch_0_Sense_+_Library_PoolT
TAGGACCAAATTTGGGATTCCCTGTCCGTAGTAGTTAATGTAATAAATTTGAGATTCCTTGTTCTTGTTTA
>Frequency_1_QualityScore_DFHHGHHJJJJJJJJJJJJIIJJGHGEIJJJJFJJJJJJJJJJJIIGHHHIHHIIHIIJJIIGGHHGHFCCFF@CACCE@CCDD_Mismatch_1_Sense_+_Library_PoolT
TATGCCTTTTTTTCCTTGCATCGATGATGCATCTTTAATAATAAAGTGGAGTTCTGCTCTGCTTTCAAAGCAGTGTTAGTGGCA
>Frequency_1_QualityScore_FFDHHHHJHIJJIIJJJJIIGGHIIIJJJJJJJIJHIJIGIIJJJIJJGHGHJIJJHJEGIGFHII_Mismatch_1_Sense_+_Library_PoolT
GGTTAATGTAATAAATTTGAGATTCCTTGTTCTTGTTTATCTTATGATACCTTCCAAAGCGGTTTA
>Frequency_1_QualityScore_FFHHHHHJJJJJJJIIIJIIJGIIIJJJJJJJJJJJJJJIJJJJJHIIGIIHIIJIIGHIJIJIJJCGHHHEHHFFFFFCDEEECE_Mismatch_0_Sense_+_Library_PoolT
GCATCTTTAATAATAAAGTGGAGTTCTGCTCTGCTTTCAAAGCAGTGTTAGTGTCAAACAATACAGTTTCCAAGCTATGTTTTCAA
>Frequency_1_QualityScore_FFHHDFHIIGHIJJJJJIJJJIIIJIIEHJIJJIIHGGHJJJJJJJJJIJJIJJJIIGIJHHHHFGHF?;@EFFEEDECACDDEDD_Mismatch_2_Sense_+_Library_PoolT
CACCCTTCCTCTCTCCAAGAAGGGCACTTTCAAGATGCCTACTTTGAGAGATATTTTTTAAATGCATGTTCATAGATCTAAATGCA
>Frequency_1_QualityScore_FFHHHHHJJJJJJJJJJJJJJJJJJJGJJJJJJJIJJJJIJJJJJJJJJJJJJJJJJJIJJJJIJCHIH@FHJJJIIIHHHFEFFFFEEEEEDD_Mismatch_1_Sense_+_Library_PoolT
ATAGTAATTAATGCAATGAATTTCAGATTCATTGTTCTTATGTATGCTCTATGATACCATCCAAGTGGTCATTGAAGGGCTTATGCCTTTTTTC
>Frequency_1_QualityScore_FFHFHHHJJJJJIIJIJGIJGIJJJJJJJJJJJJFGIJJJIJJJJJBGGJJJJJIJIJIIJJJJJJJIJHIJIIJJHGHHHHFFFFDFFFEDEC_Mismatch_1_Sense_+_Library_PoolT
TGGTTTCCCCAGTTGGGCAATACTAATAGAATAGTAATTAATGCAATGAATTTCAGATTCATTGTTCTTATGTATGCTCTATGATACCTTCCAA
>Frequency_1_QualityScore_DBFDFD;CEGGBEHII>;CF;?9CG@?ECC<BDG@DD9B9D<B9?B*9?<?:-(-;@FF=@=7)7=D7=???_Mismatch_1_Sense_+_Library_PoolT
GCAAAAGCTACTTACAGGAAGATTTTCTGCACAGAAAGCTTCTGTATTTTCGGATGTAGTATTTGATGCTGA
>Frequency_1_QualityScore_FFHH:FHIJIJJJJJJJJJIJJJIIJJJJJJJJJJJJIIJHIJHIGIJHIJIJJIIFIJJJJJJJJJIHFFFFEDEEEDAB@CFDDDEDDDDDC_Mismatch_1_Sense_+_Library_PoolT
GATTGATTGTTCTTATGTATGCTCTATGATACCATCCAAGTGGTCATTGAAGGGCTTATGCCTTTTTTTCCTTGCATCGATGATGCATCTTTAA
>Frequency_1_QualityScore_D>DD:D;EB:AE:3A:+C?F:39F:E1:8):90B9DA@DDE@<<D_Mismatch_0_Sense_+_Library_PoolT
TGCACAGAAAGCTTCTGTATTTTCGGTTGTAGTATTTGATGCTGA
>Frequency_1_QualityScore_FFBFHFFHIGEIJIIIIJJFDHEIIIJIIGBDFHIGIJJJJJJJFIGIGHIGGHGHCGBHCGE_Mismatch_1_Sense_+_Library_PoolT
GGATGATGCATCTTTAATAATAAAGTGGAGTTCTGCTCTGCTTTCAAAGCAGTGTTAGTGTCA
>Frequency_1_QualityScore_FDHHFHHIIJJJIJIIJJJJGJIJJJJJJJJJJJJJJJJIJJJJIIIIJJJIIGIJIEHGGHGDFFFFFCBCCDEDCEDCDEEDDDCDCED@AC_Mismatch_1_Sense_+_Library_PoolT
GTGGGGAAATTCACCCTTCCTCTCTCCAAGAAGGGCACTTTCAAGATGCCTACTTTTTCAGATATTTTTTAAATGCATGTTCATAGATCTAAAT
>Frequency_1_QualityScore_FDHFFHHJIJIIGIJIIIJIJHIJHIJHIHHIJJJJJJIIJJJJJJJJDGHFHIIJIJJJJGGGGGHHHEGGEHIJHH_Mismatch_0_Sense_+_Library_PoolT
GATGATGCATCTTTAATAATAAAGTGGAGTTCTGCTCTGCTTTCAAAGCAGTGTTAGTGTCAAACAATACAGTTTCCA
>Frequency_1_QualityScore_D?>::AFCEEFF:F@EBEHDFIFHE4A?1C<@D;DD4?@*BFDAFFAFFG<)8@)=8@=)7@EFA>?C37;?@B@CCBCBABBB55AAAA;BAA_Mismatch_1_Sense_+_Library_PoolT
TGGACTTACCATGCACATTCCTATTGTGGGGAAATTCACCCTTCCTCTCTCCAAGAAGGTCACTTTCAAGATGCCTACTTTGTCAGATATTTTT
>Frequency_1_QualityScore_FDHCF<HHGGHJHGGJGHGADG?@BFA@FCHGGCGHEIGHHGGIGEHGHIEAEEHHFDDEECFFD@CAA;AE@@BACC>@@@CCC>>ACCCCC>_Mismatch_1_Sense_+_Library_PoolT
GAGTGTAAGCAACGCAACTTGGTAGGACCAAATTTGGGATTCCCTGTCCGTAGTAGTTAATGTAATAAATTTGAGATTCCTTGTTCTTGTTTAA
>Frequency_1_QualityScore_FFHHHHHJJIIJJJIIIJJJIJJJIJJJJJJJJJJJJIHIHIIIHGIJGIJJIJIJJIJIJIJJJJJHDEEEEDDDEDDCDEDEEEDEEDDDDD_Mismatch_1_Sense_+_Library_PoolT
GATTCATTGTTCTTATGTATGCTCTATGATACCATCCAAGTGGTCATTGAAGGGCTTATGCCTTTTTTTCCTTGCATCGATGATTCATCTTTAA
>Frequency_1_QualityScore_FFHHHHHJJJHJJIJJJJJJJJJJJJJJJJIJJJJHIJJJJJJIIIJJGGIIIJJIJJJJJJJJJJIJJEHHGHHHFFEFFFEEEEEDEDDDDE_Mismatch_1_Sense_+_Library_PoolT
CCAGCAGCAGTGATCAAATGGGATCTCCTATATGGTTTCCCCAGTTGGGCAATACTAATAGAATAGTAATTAATGCAATGAATTTCAGATTCAT
>Frequency_1_QualityScore_D><DD?C+2<<,:CF??38CF8C**@CEFIIECDC>DD<@>DE*9DDDIA@BCCDC(8=A=@CDD@>CCA?77()7;;36>AAAEDAAA=A_Mismatch_0_Sense_+_Library_PoolT
AAAGCTTCTGTATTTTCGGTTGTAGTATTTGATGCTGATCTTGTTTTGGCTGACAGCAGCAGTGATCAAATGGGATCTCCTATATGGTTTC
>Frequency_1_QualityScore_FFHHHHHJIEHGIJJJIJIJJJIJJJJJJJIJJJJJJJIJJJJJJJJJIGIGJGIGIJJJJEHGHFHHFFCCCDDDCCFEFFDDDDDDCDCEDD_Mismatch_1_Sense_+_Library_PoolT
CGTTCATAGATCTAAATGCAAAAGCTACTTACAGGAAGATTTTCTGCACAGAAAGCTTCTGTATTTTCGGTTGTAGTATTTGATGCTGATCTTG
>Frequency_1_QualityScore_FFGGH22AFHEHIJJJJFJIIJJJIJIJJJJIJJJJJJJJJJJJJJJJJHHIIHGEIHJIJJJIIJJJJIGEGHIJD@EEECCDDEDDDDCDFD_Mismatch_1_Sense_+_Library_PoolT
TGAATATCAGATTCATTGTTCTTATGTATGCTCTATGATACCATCCAAGTGGTCATTGAAGGGCTTATGCCTTTTTTTCCTTGCATCGATGATG
>Frequency_1_QualityScore_+@F<FF?F@GBG@HFH>GF<FG>BDFBD?;?>FIE>C9B=B)@C77>87=C7@3==3=7?_Mismatch_0_Sense_+_Library_PoolT
GGGCTTATGCCTTTTTTTCCTTGCATCGATGATGCATCTTTAATAATAAAGTGGAGTTCT
>Frequency_1_QualityScore_FFHHHHHJJJJJJJJJJJJIIIIIIJJJHHJGHGHJJJJJJJJJJJJJHHIIJJJIHIIGIGHHIGIJJJ_Mismatch_1_Sense_+_Library_PoolT
CATCGATGATGCATCTTTAATAATAAAGTGGAGTTCTGCTCTGCTTTCAAAGCAGTGTTAGTGTCAAGCA
>Frequency_1_QualityScore_FDFDHHDBAGHGGGHIJGGGIIGIJJJIHIDGGCFIDFHGIGIGIHHHHIJJIEIIJIGGGIIJJIIICCHIJIJJGFHEHHDEFFFFD>C>@C_Mismatch_1_Sense_+_Library_PoolT
GTCCCCAGTTGGGCAATACTAATAGAATAGTAATTAATGCAATGAATTTCAGATTCATTGTTCTTATGTATGCTCTATGATACCATCCAAGTGG
>Frequency_1_QualityScore_FFHFHHGIIGIIIEHIGIHIJJGIIGEHHIGIAHHHGIJJJJJECH@GDEGFIIGGHJJJII_Mismatch_0_Sense_+_Library_PoolT
ATGATGCATCTTTAATAATAAAGTGGAGTTCTGCTCTGCTTTCAAAGCAGTGTTAGTGTCAA
>Frequency_1_QualityScore_FFHHHHHJJJIJJJJJJJJJJJJJJJJJJJJJIJIJJJIJJJJJJIHHIHEIIGJJJIJEIEHGHHHFFFFFFEEEEEDEEDDDEDDACDCDDD_Mismatch_1_Sense_+_Library_PoolT
ACACCCTTCCTCTCTCCAAGAAGGGCACTTTCAAGATGCCTACTTTGTCAGATATTTTTTAAATGCATGTTCATAGATCTAAATGCAAAAGCTA
>Frequency_1_QualityScore_FFHHHHHJJBHIJJIIJJIJGIIJJJJGIIIJJGIJJJJJIIIJIIIJIJIJJJJJJJJIJJGIHIIIIIIHHHHGHFFDFFFFEEEEEEEEED_Mismatch_1_Sense_+_Library_PoolT
AGCAGCAGTAATCAAATGGGATCTCCTATATGGTTTCCCCAGTTGGGCAATACTAATAGAATAGTAATTAATGCAATGAATTTCAGATTCATTG
>Frequency_1_QualityScore_FFHHHGHJFFGGIIGGIICHICHIJIHIIGIG@FHIGHIJJGHGHGAGGIIJIEDE;FF@GDHHIIHHFFHFFFFFDEDECECBDDDDDDDCC@_Mismatch_1_Sense_+_Library_PoolT
CAATACAGTTTCCAAGCTATGTTTTCAAGACATTGAATTTTAGCAAAGCATTGAAGTGGAGTGTAAGCAACTCAACTTGGTAGGACCAAATTTG
>Frequency_1_QualityScore_FFHGHHFHIGIEFGGIIIIIIJJJJJJJJJJI_Mismatch_0_Sense_+_Library_PoolT
ATAAAGTGGAGTTCTGCTCTGCTTTCAAAGCA
>Frequency_1_QualityScore_FFHHHHHJJJJJJJIIJJJJ@GHIJJJJIJJJJIJJJJJIJIJJJIIJHIIJJIDGHHGHFFFFFEEEEECCDDDDEEDDEEDEDDDDDDDDDE_Mismatch_1_Sense_+_Library_PoolT
TTTTTGGCTGACAGCAGCAGTGATCAAATGGGATCTCCTATATGGTTTCCCCAGTTGGGCAATACTAATAGAATAGTAATTAATGCAATGAATT
>Frequency_1_QualityScore_FFHHGHHJJJJJJIJJJGJJHIJJFHIJJEHIIJJJJJJIJJJJIIJGIEHIIEHAGHIHEHGB:BD;@@CCE@ACDED>CCD@CBDD?B<CD:_Mismatch_1_Sense_+_Library_PoolT
GCTGAATATTATGAAAGACGTTGGAAGGGATTGGGATATAGACTACGAGTGGCAGATTGGACTTACCATGCACATTCCTATTGTGGGGAAATTC
>Frequency_1_QualityScore_FFDHHHHJJIGIIJJIIJFGHIJJJJIJJJEHHFHIGEGHGIGIJIGIJJJIJFIJIGHHHHHEEFFFFFEEEEEE_Mismatch_1_Sense_+_Library_PoolT
GGTAGGACCAAATTTGGGATTCCCTGTCCGTAGTAGTTAATGTAATAAATTTGAGATTCCTTGTTCTTGTTTATCA
>Frequency_1_QualityScore_DDFDHAFGHHIJGIIIFHJJIJJIFHGHIJGHGCHGGHIDIIJGGGHIHIIICGIHHH?AEEFFCFDFFCCEEEDEDDDCDEDDC>@ADDDCDD_Mismatch_2_Sense_+_Library_PoolT
TGGAGTGTAAGCAACGCAACTTGGTAGGACCAAATTTGGGATTCCCTGTCCGTAGTAGTTAATGTAATAAATTTGAGATTCCTTGTTCTTGTAA
>Frequency_1_QualityScore_BBFDFDH;;FHHBFD<<A?H3A821?CFGBEEHG60?BBED>B()=BG;=@;@FHG()==C;C;;?DDAAACA:C>>3@>B5;B3;CC@:@_Mismatch_1_Sense_+_Library_PoolT
TAGCAAAGCATTGAAGTGGAGTGTAATCAACGCAACTTGGTAGGACCAAATTTGGGATTCCCTGTCCGTAGTAGTTAATGTAATAAATTTG
>Frequency_1_QualityScore_FFHHHHHIHJJJJJJHIGJJJJIIIJJJJJJJJJIJJJJFIIJJJJJJJJIJIJJJJJJJJJJIJJJJJJIIJIH_Mismatch_0_Sense_+_Library_PoolT
CTATATGGTTTCCCCAGTTGGGCAATACTAATAGAATAGTAATTAATGCAATGAATTTCAGATTCATTGTTCTTA
>Frequency_1_QualityScore_FFGGHHHJJJIIJJJJJJIJGGHIGGIJJJGIIIEHIGEGHIIJIJJIJGHIJIGCGHIGGIJHHFHEHDC@B?CEEAECCDB_Mismatch_1_Sense_+_Library_PoolT
TGCCTTTTTTTCCTTGCATCGATGATGCATCTTTAATAATAAAGTGGAGTTCTGCTCTGCTTTCAAAGCAGTGTTAGTGTCGA
>Frequency_1_QualityScore_FFHGHGHJIIIJIIHHIHGEAHFGEGGIGEHJJIJIIGIGJIIJJIGIIIHHIHJIIIGJJJJGIIGJJIGGGEHGHHHCHCDFCEFDEDEDEE_Mismatch_1_Sense_+_Library_PoolT
GGGCAATACTAATAGAATAGTAATTAATGCAATGAATTTCAGATTCATTGTTCTTATGTATCCTCTATGATACCATCCAAGTGGTCATTGAAGG
>Frequency_1_QualityScore_BD<DCF>EHGIB<FEHGIIIIF@EG:FFHGCGGDCFHI@DDFC4FG?FB=9DFC>8BD:BHEGEEEA.7=@>CCC;6>>A(;ACC;A>>CC>>>_Mismatch_2_Sense_+_Library_PoolT
ATTGTTCTTATGTATGCTCTATGATACCTTCCAAGTGGTCATTGAAGGGCTTATGCCTTTTTTTCCTTGCATCAATGATGCATCTTTAATAATA
>Frequency_1_QualityScore_:?FDFDBF>BCBD<?ABF>EG9FEBF*?F@AB@?D9@?B@D9?FGF8<<88;@;4@FED=;@==>:A>A);).)...(.6;ACCEBA(;(5@CC_Mismatch_2_Sense_+_Library_PoolT
GGATCTCCTATATTGTTTCCCCAGTTGGGCAATACTAATAGAATAGTAATTAATGCAATGAATTTCAGATTCATTGTACTTATGTATGCTCTAT
>Frequency_1_QualityScore_DDHBH?AAABGHG<:ACFCFHA@<EFG9CBFFD:DDFHGEHFGGGGII=HHHII@FC=7=.=?CCHHHEB9;5>CCCCCCD<A;@@>CC_Mismatch_0_Sense_+_Library_PoolT
CTTCTGTATTTTCGGTTGTAGTATTTGATGCTGATCTTGTTTTGGCTGACAGCAGCAGTGATCAAATGGGATCTCCTATATGGTTTCCC
>Frequency_1_QualityScore_DFHHHHHJIJJJJJJJJJJIJJJJJHIJJJJJJJJJJJJJIJIIJJIJHIJCGHIJJJJJJIJGHHHHHFFDFFECCCEDCCCDDDB_Mismatch_1_Sense_+_Library_PoolT
CTTATGCCTTTTTTTCCTTGCATCGATGATGCATCTTTAATAATAAAGTGGAGTTCTGCTCTGCTTTCAAAGCAGTGTTAGTGTCGA
>Frequency_1_QualityScore_FFHHHHHJJJJJJJJJJJJJIJJJJJJIIJIHJIIJJJJJJJJJJIJIIIHJJJIHHIJJJJJIIIJJJIJJHHHF_Mismatch_0_Sense_+_Library_PoolT
GATCAAATGGGATCTCCTATATGGTTTCCCCAGTTGGGCAATACTAATAGAATAGTAATTAATGCAATGAATTTCA
>Frequency_1_QualityScore_FFHHHHHJJJJIJJJ<FHHJIJJJJJJJJJJJJJGHJIJGIIIJJIJJJIIIJJI_Mismatch_0_Sense_+_Library_PoolT
TCCTTGCATCGATGATGCATCTTTAATAATAAAGTGGAGTTCTGCTCTGCTTTCA
>Frequency_1_QualityScore_FFHFFHHJFGHIJJFGIIJJIJJJJIGIHIJJJJGIIJJGIJJIJJJJJJJJJJJJJJIIHHAHHFF=ABCCDDDDDBCCDDDDDDDD>CDACA_Mismatch_0_Sense_+_Library_PoolT
TGGAAGGGATTGGGATATTGACTACGAGTGGCAGATTGGACTTACCATGCACATTCCTATTGTGGGGAAATTCACCCTTCCTCTCTCCAAGAAG
>Frequency_1_QualityScore_FFHHHFHIJGGIIEEEHGIICEHHGE??FHGHIJIJIHGIGIIJHAHIIIIJIJIHGE_Mismatch_0_Sense_+_Library_PoolT
ATATGGTTTCCCCAGTTGGGCAATACTAATAGAATAGTAATTAATGCAATGAATTTCA
>Frequency_1_QualityScore_FFHHHHHJJJJJJJJJIJJJIJGIJJGHIHHIHIGHIJJJJJJJJJJJJJJJJFHJJIJHHHHFFFFFDDEEEFDDDDDDDDDDDEEFDEEEDE_Mismatch_1_Sense_+_Library_PoolT
AGACATTGAATTTTAGCAAAGCATTGAAGTGGAGTGTAAGCAACGCAACTTGGTAGGACCAAATTTGGGATTCCCTGTTCGTAGTAGTTAATGT
>Frequency_1_QualityScore_FFHFHHHHHIJJIJJJIJIIIJIJJJJIJJJJIJIJJJJJIJIHIJJJJJJJIHHHHHHGFFFFFDFECCECDFDDDDDDDDDDDDDDDDD_Mismatch_1_Sense_+_Library_PoolT
AAGTGGTCATTGAAGGGCTTATGCTTTTTTTTCCTTGCATCGATGATGCATCTTTAATAATAAAGTGGAGTTCTGCTCTGCTTTCAAAGCA
>Frequency_1_QualityScore_FFFFHHDHGFHIIGIIJJGIHGHGIHGGGIJFIIGIIICFFDGIDGGIIIIJJIJIIGGCGGA@ECHHEAEHHHFFDBDBBEDDCEEEDEFCDD_Mismatch_1_Sense_+_Library_PoolT
AAGCAGTGATCAAATGGGATCTCCTATATGGTTTCCCCAGTTGGGCAATACTAATAGAATAGTAATTAATGCAATGAATTTCAGATTCATTGTT
>Frequency_1_QualityScore_DDHHF<DHGFI?HH?FEHIGIIGGGGHHGIIIIGIIIGHGGIEHCGIGIGGGGCHFHFHHEEEEEEEEEDCCCCCCCBCCCECCCCCCCCCCC@_Mismatch_1_Sense_+_Library_PoolT
TACCAACCAAGTGGTCATTGAAGGGCTTATGCCTTTTTTTCCTTGCATCGATGATGCATCTTTAATAATAAAGTGGAGTTCTGCTCTGCTTTCA
>Frequency_1_QualityScore_FF:CFHHJJJJJJIIJJJIJJIIJJJJJJIJJJJJJJJJJJJEIGGHHIJJJJJIIIIJJJIIIIJGGIHGFFFFEDDEEEDDDDECDDDDDCD_Mismatch_1_Sense_+_Library_PoolT
TTGAGATTCATTGTTCTTATGTATGCTCTATGATACCATCCAAGTGGTCATTGAAGGGCTTATGCCTTTTTTTCCTTGCATCGATGATGCATCT
>Frequency_1_QualityScore_FFHHHHHJJJJJJIJJJJJJJJJJJJJJJJJJIIJJJJJJJJJJIHIJJIJIHIIJJIJJJJJJJIJJJJIJIJJHHHHFDDDDDDDDEDDDDE_Mismatch_1_Sense_+_Library_PoolT
AAATGAATTTCAGATTCATTGTTCTTATGTATGCTCTATGATACCATCCAAGTGGTCATTGAAGGGCTTATGCCTTTTTTTCCTTGCATCGATG
>Frequency_1_QualityScore_B?DFDF<GEB9F?CEDHIEBGFFGEA<??4:F*?9DEFCG????38/988?8BFFE<F;@C>_Mismatch_1_Sense_+_Library_PoolT
CCTTTTTTCCTTGCATCGATGATGCATCTTTAATAATAAAGTGGAGTTCTGCTCTGCTTTCA
>Frequency_1_QualityScore_FFHHHHHJJJIJIJIJIJJIIJHIJGHGIJJJJJJJJJJJJJJJJJJJJJIHHHHHFFFFFCDEDFDEDDDDDDDDDEDEEDCDCDDABACDED_Mismatch_1_Sense_+_Library_PoolT
ATGCTCTATTATACCATCCAAGTGGTCATTGAAGGGCTTATGCCTTTTTTTCCTTGCATCGATGATGCATCTTTAATAATAAAGTGGAGTTCTG
>Frequency_1_QualityScore_FFHGHHHJJJJJJIJJJJJJJJJJIJIIJJJJJJJJJJJJJJJJIJCIIIJJIJIJIEHEHHEHHGFFFDEFECEEEEEDDCCD_Mismatch_0_Sense_+_Library_PoolT
ATTGAAGGGCTTATGCCTTTTTTTCCTTGCATCGATGATGCATCTTTAATAATAAAGTGGAGTTCTGCTCTGCTTTCAAAGCAG
>Frequency_1_QualityScore_FFH<FHHJJJJIIJJJJJJIJJJJJIHGIGHIIJJJIIJJJJJJJJJJJJIJIJJJJJJJHHHHHCDFFCEEEEEEEECCCDDACCDDCCDDDC_Mismatch_1_Sense_+_Library_PoolT
ATGAATGCTCTATGATACCATCCAAGTGGTCATTGAAGGGCTTATGCCTTTTTTTCCTTGCATCGATGATGCATCTTTAATAATAAAGTGGAGT
>Frequency_1_QualityScore_FFHHGHHJJJHIJIJJJJJIGJHIIGGIHIJJJJJJJJJJJFIJIJJJIJJJJIJGIJJIJHIJJJJJHH_Mismatch_0_Sense_+_Library_PoolT
CAAATTTGGGATTCCCTGTCCGTAGTAGTTAATGTAATAAATTTGAGATTCCTTGTTCTTGTTTATCTTA
>Frequency_1_QualityScore_FFHHFHHIJIIJJJJJIHIJJIJJIJGIJIIJJJJGIIJJJJJIJJJJDHHIIGIJJIJG_Mismatch_1_Sense_+_Library_PoolT
TGGGATCTCCTATATGGTTTCCCCAGTTGGGCAATACTAATAGAATAGTAATTAATGCGA
>Frequency_1_QualityScore_BDHDB+0:<CFFCHIIIIIIA4CBEH>C9?EGGGIIHHCAFHIIIEGEHBBHHGAD@4.@ACHG@A>AA@;CEBACC@:>@@CA;??C>53:>C_Mismatch_1_Sense_+_Library_PoolT
ATTTCGGATTCATTGTTCTTATGTATGCTCTATGATACCATCCAAGTGGTCATTGAAGGGCTTATGCCTTTTTTTCCTTGCATCGATGATGCAT
>Frequency_1_QualityScore_DDHFHHDCH>GE9EFCICFFEHIEGICHIDEHHGG@HGGHEHEEHHIIIGHHIGEFH@4CDCHCGHHCEEE=AEE_Mismatch_1_Sense_+_Library_PoolT
TTTTTCCTTGCATCGATGATGCATCTTTAATAATAAAGTGGAGTTCTGCTCTGCTTTCAAAGCAGTGTTAGTGAC
>Frequency_1_QualityScore_FFHHHHHJGIJJJJJJJJJJJIJJJJJJJJJJ_Mismatch_1_Sense_+_Library_PoolT
AGTTAATGTAATAAATTTGAGATTCCTTGTTA
>Frequency_1_QualityScore_FFHHHHHJJJJJJHGIJJJJIJIJJJJJJJJJJJJJJJJJJHHJIGHFHIJJJJIJHHHHHHHFFFBFCEE>CEEDDEDD_Mismatch_1_Sense_+_Library_PoolT
CAACGCAACTTGGTAGGACCAAATTTGGGATTCCCTGTCCGTAGTAGTTAATGTAATAAATTTGAGATTCCTTGTTCTAG
>Frequency_1_QualityScore_ADHDHDB1CBGGHEG<AFCGFDG?FFGFC@GHIGHIGDHBHGGGIIIIGGIGIG)=@F;=FHIEIIDC_Mismatch_0_Sense_+_Library_PoolT
AATTTGGGATTCCCTGTCCGTAGTAGTTAATGTAATAAATTTGAGATTCCTTGTTCTTGTTTATCTTA
>Frequency_1_QualityScore_FFHHHHHJJJJJJJJJJJJJJJJJJJJJJJJJJJJJJJIJJJJJJJJJJIJJHHFHHHFDFFFEEEEEEDDDDDDDDDDDDDCCFDDDDDDCDD_Mismatch_1_Sense_+_Library_PoolT
CAAGGGCTTATGCCTTTTTTTCCTTGCATCGATGATGCATCTTTAATAATAAAGTGGAGTTCTGCTCTGCTTTCAAAGCAGTGTTAGTGTCAAA
>Frequency_1_QualityScore_FFDHHGHJJIJJJIJJJJJJJIJHIJJJJIJJJJJJIGIJJJIHIGHCGIJJJIIDHHEHIGGIJJFHHEHHHFFFFFFAEEEDBDCBACDDBD_Mismatch_1_Sense_+_Library_PoolT
CTGCAAAAGCTACTTACAGGAAGATTTTCTGCACAGAAAGCTTCTGTATTTTCGGTTGTAGTATTTGATGCTGATCTTGTTTTGGCTGACAGCA
>Frequency_1_QualityScore_22C?+<DEEEID>B@<FCF99AF<4?C9?9?:C?<CDEDE<99?B;8?9?8?8?@B=B8.;CDACE:4@=C@=37===A@?;77@;;(;6;>?A_Mismatch_1_Sense_+_Library_PoolT
AAAGAGGAGTTCTGCTCTGCTTTCAAAGCAGTGTTAGTGTCAAACAATACAGTTTCCAAGCTATGTTTTCAAGACATTGAATTTTAGCAAAGCA
>Frequency_1_QualityScore_FFHHHHGJIIGGGEIJJIIIIGIGGIJJIJJIIIJIIJJJJJJIJIJIJJJIJIJJJJJIHJJJGIJIIGIIIHCHHHHHHFFDDDBDDCDDED_Mismatch_1_Sense_+_Library_PoolT
CTTTTTAAATGCATGTTCATAGATCTAAATGCAAAAGCTACTTACAGGAAGATTTTCTGCACAGAAAGCTTCTGTATTTTCGGTTGTAGTATTT
>Frequency_1_QualityScore_FFCFHHHIIIJIJJJJJJHIJJJJGIIJJJHIJFGHGIGIJJIIIJJIHIIJJGJEHJIJJJIJJJJJIHFHHHHFFFFFFFEEEEEEDCACDC_Mismatch_0_Sense_+_Library_PoolT
GGTAGGACCAAATTTGGGATTCCCTGTCCGTAGTAGTTAATGTAATAAATTTGAGATTCCTTGTTCTTGTTTATCTTATGATACCTTCCAAAGC
>Frequency_1_QualityScore_FFFFHHHBGAGHGIIGGHFHGGGGEEHDIGHGIIJJIIHICHIGGIDEEEGGGGGIIGIIHHFEHFF5;;?CB?C@CBCCDCCDCCCCDCDCA@_Mismatch_0_Sense_+_Library_PoolT
AGTGCCTTACAACTTTTTGCTGAATATTATGAAAGACGTTGGAAGGGATTGGGATATTGACTACGAGTGGCAGATTGGACTTACCATGCACATT
>Frequency_1_QualityScore_FFHGHHHJJJJJJJJJCFHIIJJJJJJIJIJJIIJJJJJJJJJJHIJIIJEHIJIGHFHHHHFFFFFFDCCEE_Mismatch_1_Sense_+_Library_PoolT
AAGCAACGCAACTTGGTAGGACCAAATTTGGGATTCCCTGTCCGTAGTAGTTAATGTAATAAATTTGAGATTA
>Frequency_1_QualityScore_FFDFF<FHGIJJIIIIIJJJIGGGEEHIIFGGHEGCDCFD_Mismatch_0_Sense_+_Library_PoolT
AGTGGAGTTCTGCTCTGCTTTCAAAGCAGTGTTAGTGTCA
>Frequency_1_QualityScore_A?>?FDHBA4:CHGGIIIHGDHGBH9<29CAHCH@F>CHGG?CHGDHEFBB30?BF<DAE@3;@B=;C@FG>=DAGEC3>@@:ACDC:CB;@B_Mismatch_0_Sense_+_Library_PoolT
TGAATTTCAGATTCATTGTTCTTATGTATGCTCTATGATACCATCCAAGTGGTCATTGAAGGGCTTATGCCTTTTTTTCCTTGCATCGATGAT
>Frequency_1_QualityScore_FDHHHHHIJJJJIIJJJJJJIJJFHIIJJIJJJJJJJJJJJJJJGIJJIJJJJJJJJFGIJJJIJJJJJHHHFHGHHFFFFFEECE_Mismatch_1_Sense_+_Library_PoolT
GTTCTGCTCTGCTTTCAAAGCAGTGTTAGTGTCAAACAATACAGTTTCCAAGCTATGTTTTCAAGACATTGAATTTTAGCAAAGTA
>Frequency_1_QualityScore_FDFHHHDBHHIIIEGIGGHIGIHIJGI@AHIJCDHFEHGIJJIJFIIIIIGICHIIIIGIHHHHGFFFF@ACD_Mismatch_0_Sense_+_Library_PoolT
GTTCTTATGTATGCTCTATGATACCATCCAAGTGGTCATTGAAGGGCTTATGCCTTTTTTTCCTTGCATCGAT
>Frequency_1_QualityScore_D?D<FFF>BFGGGHFHGC@HGGGAHGHAGIGEIIIGIIDCHCC@FHI@=FHDHGGGGIIIHECA=>ADDDDDC_Mismatch_1_Sense_+_Library_PoolT
GGGATCTCCTATATGGTTTCCCCAGTTGGGCAATACTAATAGAATAGTAATTAATGCAATGAATTTCAGATTA
>Frequency_1_QualityScore_FFHHFHHIJFHHHIJJJJJIJJJJJJJJHHJJJJJJIJJJJJJJIJJJJJJJJJHHCHFDFEEFEEEEEBDFFDD;@C_Mismatch_0_Sense_+_Library_PoolT
GAAGTGGAGTGTAAGCAACGCAACTTGGTAGGACCAAATTTGGGATTCCCTGTCCGTAGTAGTTAATGTAATAAATTT
>Frequency_1_QualityScore_EFFDHHDHHIIIIIIEHIHHCG>EHGHEEAGFHHI@CGIGIIDGGIHID@FEHCGHHIIIICHIEI@FG@CHIIGHHHHEFFDEB_Mismatch_0_Sense_+_Library_PoolT
TGGAGTTCTGCTCTGCTTTCAAAGCAGTGTTAGTGTCAAACAATACAGTTTCCAAGCTATGTTTTCAAGACATTGAATTTTAGCA
>Frequency_1_QualityScore_FFHHHHHJJJJHJIJJIIIIJJIJHIIDIGGHHIJJIJIGGIJJJJJHEEHIIIJIIJGGHII_Mismatch_0_Sense_+_Library_PoolT
AAACAATACAGTTTCCAAGCTATGTTTTCAAGACATTGAATTTTAGCAAAGCATTGAAGTGGA
>Frequency_1_QualityScore_FFHGHHFIJGEHIJJJJJJJJGHHHEDFFFFEDEEEEEDEDCDDCDDEDEEDDCDCDDB@ACEDDDDDDDDDDDDCCDDDDCCCCCDCCCDDED_Mismatch_1_Sense_+_Library_PoolT
GAAGGGCTTATGCCTTTTTTTCCTTGCATCGATGATGCATCTTTAATAATAAAGTGGAGTTCTGCTCTGCTTTCAAAGCAGTGTTAGTGTCATA
>Frequency_1_QualityScore_FFHGGHHJIJJJJJEJHJJJJIIHIHJIGIIJJIJJJIJJJJIIIJGIHHJJJJJJIJJIIJIJGFHHGFFC>CDEE>CCECDDCDDEFDDCBC_Mismatch_1_Sense_+_Library_PoolT
TAGAAAGCTTCTGTATTTTCGGTTGTAGTATTTGATGCTGATCTTGTTTTGGCTGACAGCAGCAGTGATCAAATGGGATCTCCTATATGGTTTC
>Frequency_1_QualityScore_FFHGHHHJJJJJJJJJJIJIEHIJJJJJJIJJJJJJJJJJJJIJJJJJJJJJJIJJJJIJJIJJJJJJJIJJJJJJJJJIHHHGEHFFFFFFFE_Mismatch_1_Sense_+_Library_PoolT
TGGCAATACTAATAGAATAGTAATTAATGCAATGAATTTCAGATTCATTGTTCTTATGTATGCTCTATGATACCATCCAAGTGGTCATTGAAGG
>Frequency_1_QualityScore_FFFHHHHIJJJJJJJIIJJJJJJJJJJJJHHIIJJJJJJJJJJJJJJJJJHIJJJJJJJIIJJIIIJIGIIIHHHHHHFFFFFF_Mismatch_0_Sense_+_Library_PoolT
AGTGGAGTTCTGCTCTGCTTTCAAAGCAGTGTTAGTGTCAAACAATACAGTTTCCAAGCTATGTTTTCAAGACATTGAATTTTA
>Frequency_1_QualityScore_FDFFHHFIJJJJJJJJIJGIFHIIIJJJJJJJJJIIJJJJJJJIJJJJJJJJJJJJJJHHHHHEHFFFB>AEEEEEDDDDDDDDDDDDD_Mismatch_1_Sense_+_Library_PoolT
GTGGTCATTGAATGGCTTATGCCTTTTTTTCCTTGCATCGATGATGCATCTTTAATAATAAAGTGGAGTTCTGCTCTGCTTTCAAAGCA
>Frequency_1_QualityScore_FFHHHDHIJJJJJJJJJJIJIJJJJJJJJJJJJJJJJJJJJJJIJGIJJDHJJJJJJJFJJJJJIJJIIJHHGGHEDEFFFCDEECCEDDDDB@_Mismatch_1_Sense_+_Library_PoolT
TTTGTGAGATATTTTTTAAATGCATGTTCATAGATCTAAATGCAAAAGCTACTTACAGGAAGATTTTCTGCACAGAAAGCTTCTGTATTTTCGG
>Frequency_1_QualityScore_FAHDDAFFB+AFHDEFFHCFHGBHGGDGIIIGIGGHIFDHBGHIIIHIIIIHGIIHHIII<FF>CGDHBBCCECCCEC@CBDCDCCCDCCCCCC_Mismatch_1_Sense_+_Library_PoolT
GATTCATTGCTCTTATGTATGCTCTATGATACCATCCAAGTGGTCATTGAAGGGCTTATGCCTTTTTTTCCTTGCATCGATGATGCATCTTTAA
>Frequency_1_QualityScore_1@?@@A?HFFIHICEBED4DAADDHIIEGIHGHFH<FGGIE8BF<C=C@AG>FGGEGC)..77.=77@>;ACA36;;A;;;>;5@;@_Mismatch_0_Sense_+_Library_PoolT
GATATTTTTTAAATGCATGTTCATAGATCTAAATGCAAAAGCTACTTACAGGAAGATTTTCTGCACAGAAAGCTTCTGTATTTTCGG
>Frequency_1_QualityScore_FFHHHHHJJIIHHIIHIJJJJIJJJJJJJJJJJJJJJJJJJJJJJJJJJIJIJJJJJJJHHHHGHEFFFFFFEDEECDCCCEDDDDDDDDDDDD_Mismatch_1_Sense_+_Library_PoolT
TACCTTCCAAGTGGTCATTGAAGGGCTTATGCCTTTTTTTCCTTGCATCGATGATGCATCTTTAATAATAAAGTGGAGTTCTGCTCTGCTTTCA
>Frequency_1_QualityScore_FFHHHHHGIIIJJJJIIIJJHHHHGIGHHIHIJGHFHIIJJIJJJHJJJJJI_Mismatch_0_Sense_+_Library_PoolT
TGCATCGATGATGCATCTTTAATAATAAAGTGGAGTTCTGCTCTGCTTTCAA
>Frequency_1_QualityScore_FFHHHHHJJJIJJJJJJJJJJJIJJJJJJJJJJJJHJJJJJJJJIJJJJJJJJJJJIIIJJGIJHHHHHEHFFFFFFFEEE_Mismatch_0_Sense_+_Library_PoolT
ACAGCAGCAGTGATCAAATGGGATCTCCTATATGGTTTCCCCAGTTGGGCAATACTAATAGAATAGTAATTAATGCAATGA
>Frequency_1_QualityScore_DDDBDBDE9+<<E>F>FE>E<CBFEIAFEF?EEEBEIDFI9DDCBB@DDDEDA@<B98/9?DE>C<BCACC;@9A@DDDDC>C?;?A;\9A:5:_Mismatch_1_Sense_+_Library_PoolT
TAATTAATGGAATGAATTTCAGATTCATTGTTCTTATGTATGCTCTATGATACCATCCAAGTGGTCATTGAAGGGCTTATGCCTTTTTTTCCTT
>Frequency_1_QualityScore_FFHHHFHHIIFHIJJJGIIIGIEGJHIJIJDGHGGHEHHFI@GCHFHHIJJJEHGGIGIJHGHGHHHFDCDDCCCCCDDBDDDDDDDDDDCC>A_Mismatch_1_Sense_+_Library_PoolT
GTTGGAAGGGATTGGGATATAGACTACGAGTGGCAGATTGGACTTACCATGCACATTCCTATTGTGGGGAAATTCACCCTTCCTCTCTCCAAGA
>Frequency_1_QualityScore_FFHHHHHJJJJJJJJJJJJJJJJIIHIIIJJJJIJJJJJJJJJJJJJJJJIJJJIJHHHHHEFFFFFFFEEEEEEDDDDDDD_Mismatch_1_Sense_+_Library_PoolT
CTGAAGGGCTTATGCCTTTTTTTCCTTGCATCGATGATGCATCTTTAATAATAAAGTGGAGTTCTGCTCTGCTTTCAAAGCA
>Frequency_1_QualityScore_FFHHHHGJIJJJJJJIIJJJIIJJIIJJJJIJJJJJIJJJJJJJJJ_Mismatch_0_Sense_+_Library_PoolT
CGATGATGCATCTTTAATAATAAAGTGGAGTTCTGCTCTGCTTTCA
>Frequency_1_QualityScore_FFHGHHHJIJEFJJJIGIIIIJJJEGJJJJIIGGIGIJJJJIIJJIIJJGHIJJIIIJJJJIJJIIJJIIJGEHHGGHJJGGFEEEEHDCEFEE_Mismatch_2_Sense_+_Library_PoolT
TAATAGAATAGTAATTAATGCAATGAATTTCAGATTCATTGTTCTTATGTATGCTCTATGATACCTTCCAAGTGGTCATTGAAGGGCTTATCCC
>Frequency_1_QualityScore_FFFHHGHJJJJJJIIJIJJJJJJJHIIJJJJJIIJJJIJJIIJJJIJJJJJJJIJJIJJJJGHBFHGFFFHIGGIJJIHHEHHHFFFFFFDDDD_Mismatch_1_Sense_+_Library_PoolT
AGTAATTAATGCAATGAATTTCAGATTCATTGTTCTTATGTATGCTCTATGATACCATCCAAGTGGTCATTGAAGGGCTTATGTCTTTTTTTCC
>Frequency_1_QualityScore_FFGHG:DGGJJJJJJIIJHIJGGGGHIIJJFHIJJCFHJJIJJJIIJJJJJJIJJJ_Mismatch_0_Sense_+_Library_PoolT
TGCATCGATGATGCATCTTTAATAATAAAGTGGAGTTCTGCTCTGCTTTCAAAGCA
>Frequency_1_QualityScore_+AFFFFFGIIIBHHHIFHHHIIIIIIIIIIIIIGIIIIIIIGIIIIIIFIIIGGGIIEHHFHHHFF>;;7;C@@CEC>>A>ACDCCCCCCCCCC_Mismatch_1_Sense_+_Library_PoolT
CATACCATCCAAGTGGTCATTGAAGGGCTTATGCCTTTTTTTCCTTGCATCGATGATGCATCTTTAATAATAAAGTGGAGTTCTGCTCTGCTTT
>Frequency_1_QualityScore_A:D4C>D@,<?<:C@D?AFEF?<?F@FAFC4?CEC<C)?DD<BEADEEID?099B>B@D=AD54;==ADA==_Mismatch_2_Sense_+_Library_PoolT
AGTTAATGAAATAAATTTGAGATTCCTTGTTCTTGTTTATCTTATGATACCTTCCAAAGCGGTTTACATTGA
>Frequency_1_QualityScore_FFHHHHHJJJJJJJJJJJJJIJIJJIIJIIFHIJJJJJIJJJJJJIHIJJJ_Mismatch_0_Sense_+_Library_PoolT
CGATGATGCATCTTTAATAATAAAGTGGAGTTCTGCTCTGCTTTCAAAGCA
>Frequency_1_QualityScore_FFHHHHHJHIJFHIIJJJJIJJJJJJJJJJIJJJJJJIJJJJJJJIJIJJHHHHHHHFFFFFFFEEEEDACCDDDDDDFDDDDDDDDDDDDDCD_Mismatch_1_Sense_+_Library_PoolT
AATCCAAGTGGTCATTGAAGGGCTTATGCCTTTTTTTCCTTGCATCGATGATGCATCTTTAATAATAAAGTGGAGTTCTGCTCTGCTTTCAAAG
>Frequency_1_QualityScore_FFFHHFFJJJIIJJJIJJIBFEGHGIIIIHHIEIJJJEHIIIJIIJJGIJGHIHIIGGHCHHGHFFC>CBDDDDCEDDCCCCCEDDDDDD_Mismatch_0_Sense_+_Library_PoolT
TGTAAGCAACGCAACTTGGTAGGACCAAATTTGGGATTCCCTGTCCGTAGTAGTTAATGTAATAAATTTGAGATTCCTTGTTCTTGTTTA
>Frequency_1_QualityScore_FFHHHHHJJJJJJJJJJJIJJJJJJJJIJIJJJJJJJJJJJJJJJIJJIJHIJFHIJJJJJJJJIJJJJIHHHHHHFFFFFFEEEEEEDCDEDE_Mismatch_1_Sense_+_Library_PoolT
ATGAATTTCAGATTCATTGTTCTTATGTATGCTCTATGATACCATCCAAGTGGTCATTGAAGGGCTTATGCCTTTTTCTCCTTGCATCGATGAT
>Frequency_1_QualityScore_FFGHHHHJJJJJIJJIJJJIJJJJIJGIJJIJJJJJJJJJJJJIJJJGJHJJJJIIIGGIIJJJGIEHHHHEEEDFFFFFFEEECEDEDDCCCC_Mismatch_1_Sense_+_Library_PoolT
AATAGATCTAAATGCAAAAGCTACTTACAGGAAGATTTTCTGCACAGAAAGCTTCTGTATTTTCGGTTGTAGTATTTGATGCTGATCTTGTTTT
>Frequency_1_QualityScore_=?CFA?<CCDFEIFCACHC<?9A@+<CEGF?ECEFFE):D@?BFD?9BFEGDE@F_Mismatch_0_Sense_+_Library_PoolT
ATTCCCTGTCCGTAGTAGTTAATGTAATAAATTTGAGATTCCTTGTTCTTGTTTA
>Frequency_1_QualityScore_FFHHHHGJJJJJJJIJJJJJJJJIJJJIJJJIIJJJJIJJJJJJJIHIJJJJGIIJJJIIJJJJJJJJJHHHHHHFFFFEEEEDDDDDDDDCEE_Mismatch_1_Sense_+_Library_PoolT
CTACTTACAAGAAGATTTTCTGCACAGAAAGCTTCTGTATTTTCGGTTGTAGTATTTGATGCTGATCTTGTTTTGGCTGACAGCAGCAGTGATC
>Frequency_1_QualityScore_FFHHHHHJJJJJJJJIJJJJJGIJJIJJJJJJJJJJJJJJJJJJIIJGIJJIIJJJIJIIJJIJGJJHHHHHHFDDDDCDCDDEDDDBCDEDDD_Mismatch_1_Sense_+_Library_PoolT
GATTTCAGATTCATTGTTCTTATGTATGCTCTATGATACCATCCAAGTGGTCATTGAAGGGCTTATGCCTTTTTTTCCTTGCATCGATGATGCA
>Frequency_1_QualityScore_D;DB><C@@>:CA9+<AGF+3CFEC<F?*1CE419C*?DD?@>DFD<<G<FB?B8B9;F:=/6)68.@EE7=CEFFADDDBDB)6(.>6@BB>A_Mismatch_1_Sense_+_Library_PoolT
ACATTGCATTAAGGTTGTGCCTTTAATAAAGTGGAGTTGTGCTCTACTTTCAAAGCAGTGTTGTTAGTATCAACCAATGTTTCAAATGTAAGAT
>Frequency_1_QualityScore_FFGDHBBFHFHIIGGGCHCBHIGDEIGGIGG<GFHIFGGICHIGIHJJIIHIGJIIHIJJ_Mismatch_1_Sense_+_Library_PoolT
TTGGGATTCCCTGTCCGTAGTAGTTAATGTAATAAATTTGAGATTCCTTGTTCTTGTTCA
>Frequency_1_QualityScore_FFHHHHGJJJJJJIJJJJJJJJJIHJIJHIJJJJJJJJJJJJJJJJJJJJJJIJJJIJIHII_Mismatch_1_Sense_+_Library_PoolT
ATGATGCATCTTTAATAATAAAGTGGAGTTCTGCTCTGCTTTCAAAGCATTGTTAGTGTCAA
>Frequency_1_QualityScore_FFGHHHHJIJJJJJJJJJJJJIIIJJJJIJJJJJJJJJJIJJIJJJJHIIIJGIJJHHIJIIJJJJIGGEEHHGHHHFFFFFFFDEECDCEFEE_Mismatch_1_Sense_+_Library_PoolT
CAAATGGGATCTCCTATATGGTTTCCCCATTTGGGCAATACTAATAGAATAGTAATTAATGCAATGAATTTCAGATTCATTGTTCTTATGTATG
>Frequency_1_QualityScore_FDHHHHHJJJJJIJJJJJJJJJJJJJJJJJJJJJJJJJJIJIJJJJIJJIJIJIJJJJJIJGIJGHIGHGHIIJJIHHHGFFFFDECCEEEDDD_Mismatch_1_Sense_+_Library_PoolT
GAGTAATTAATGCAATGAATTTCAGATTCATTGTTCTTATGTATGCTCTATGATACCATCCAAGTGGTCATTGAAGGGCTTATGCCTTTTTTTC
>Frequency_1_QualityScore_FFHHHGHJJJIJIJIJIIJIHIJJJJJJJJJJJJJFHIIJJIJJJJJJGIHIJIJJJIJGJJIGIJJJJFHJJJIJHHHGHHEFFFFECBCFEE_Mismatch_1_Sense_+_Library_PoolT
TGCTTTCAAAGCAGTGTTAGTGTCAAACAATACAGTTTCCAAGCTATGTTTTCAAGACATTGAATTTTAGCAAAGCATTGAATTGGAGTGTAAG
>Frequency_1_QualityScore_B?FHDBBB<?EH?FBE:?F9F<FEH@DFIGGIII<?DDGB???BD>F?GCD@HGGH_Mismatch_1_Sense_+_Library_PoolT
TCCTTGCATCGATGATGCATCTTTAATAATAAAGTGGAGTTCTGCTCTGCTTTCAC
>Frequency_1_QualityScore_FDDFFBCABECFHI@>FHHIECG@GHCFHIICHIIIIIIIEHHGEAFHIGIIIIIIAAGHHHHFHEFB?;?BCCEEDEC@@CDCDDDDC_Mismatch_1_Sense_+_Library_PoolT
TCCAAGTGGTCATTGAAGGGCTTATTCCTTTTTTTCCTTGCATCGATGATGCATCTTTAATAATAAAGTGGAGTTCTGCTCTGCTTTCA
>Frequency_1_QualityScore_DDH?FFFD?>GGCHGHGIBC>DADBE4BEBFHB4CGDBGDB>?F9B*?FHG<8?//BDGH>GH@F7.=C;CEHE;A?=7=E@DBD>?_Mismatch_1_Sense_+_Library_PoolT
CATCTTTAATAATAAAGTGGAGTTCTGCTCTGCTTTCAAAGCAGTGTTAGTGTCAAACAATACAGTTTCCAAGCTATGTTTTCAGGA
>Frequency_1_QualityScore_DDDA<<<2:CE>:,AD4C?4<<<?EFEDE9?DEI<0:B;?DD2809?<D*B)8B_Mismatch_1_Sense_+_Library_PoolT
GTTGTAGTATTTGATGCTGATCTTGTTTTGGCTGAAAGCAGCAGTGATCAAATG
>Frequency_1_QualityScore_DFHHHHHJJHJJJJJJJJIJJJIJIJJJGIJJJJJJJJJJJJJJJJJJJJJJJBGHJJJJIJIJJJHHHDFFFFEEEEEEEDDDDEDDEEDECD_Mismatch_2_Sense_+_Library_PoolT
TAGATCTTGTTTTGGCTGACAGCAGCAGTGATCAAATGGGATCTCCTATATGGTTTCCCCAGTTGGGCAATACTAATAGAATAGTAATTAATGC
>Frequency_1_QualityScore_FFHHHHHJJJJJIJJHIJJJJIIJIJJJJIJJJJJJGHIGIJJIJGJJJHIIHIJJJIJJJIJIIJJJIHIGHHHHHFFFFEFEACECD@ACFE_Mismatch_1_Sense_+_Library_PoolT
CTGCTTTCAAAGCAGTGTTAGTGTCAAACAATACAGTTTCCAAGCTATGTTTTCAAGACATTGAAATTTAGCAAAGCATTGAAGTGGAGTGTAA
>Frequency_1_QualityScore_FFHHHHHJJJJJJJJJHJJJJJJIJHIJJIJJJJJJJIJJJJJJJJJHIJJJIJJJJJJJJJIIJJJJJJJHHHHHHHFFFFDFFEEFEEEEED_Mismatch_1_Sense_+_Library_PoolT
GGGATCTCCTATATGGTTTCCCCAGTTGGGCAATACTAATAGAATAGTAAATAATGCAATGAATTTCAGATTCATTGTTCTTATGTATGCTCTA
>Frequency_1_QualityScore_DDHD>FFHAAA@CFEGG?EGE>FDDFHID@FHIFHGIGGH@GFEG@FD;F@=DHEHC=>?EEHCC>CEDBA;@>;>A>CCAC_Mismatch_2_Sense_+_Library_PoolT
TAAGCAACGCAACTTGGTAGGACCAAATTTGGGATTCCCTGTCCGTAGTAGTTAATGTAATAAATTTGAGATTCCTTGTTAA
>Frequency_1_QualityScore_FFFHHHHIIJJJJJJJJJJJIJJIJJJJJJIIJIIIJJJJJJJJJJJJJJJJJJIIGIIJIJIJJIIJIJHFEHGFFFFFFCCEDEDBDDDDED_Mismatch_1_Sense_+_Library_PoolT
AGAAGGGCACTTTCAAGATGCCTACTTTGTCAGATATTTTTTAAATGCATGTTCATATATCTAAATGCAAAAGCTACTTACAGGAAGATTTTCT
>Frequency_1_QualityScore_FFHHHHHJJJJJJJJJJJJJJJJJJJJJJJJJJJJJJJJJJJJJJJJJJJJIIGIJIHGIJIJJIJHHHFFFFFFFEFEEEEEEDDDDDDCDDD_Mismatch_1_Sense_+_Library_PoolT
GATAGATCTAAATGCAAAAGCTACTTACAGGAAGATTTTCTGCACAGAAAGCTTCTGTATTTTCGGTTGTAGTATTTGATGCTGATCTTGTTTT
>Frequency_1_QualityScore_FFHGHHHJJIJJJGJJJJJJJJJJJJJJJJJJJJJJJJJJJIHIJIJJJJJI_Mismatch_0_Sense_+_Library_PoolT
TGCATGTTCATAGATCTAAATGCAAAAGCTACTTACAGGAAGATTTTCTGCA
>Frequency_1_QualityScore_FFHHHHHIIJJJJJJJJJJJJJJIJJJJGJFHFIIJJJJIJJIJJIJJIJJJJIIIJJJJJJJHHHHHFFFFFEEEEDECDDDDDEDEDDDDDD_Mismatch_2_Sense_+_Library_PoolT
TCTTATGTATGCTCTATGATACCTTCCAAGTGTTCATTGAAGGGCTTATGCCTTTTTTTCCTTGCATCGATGATGCATCTTTAATAATAAAGTG
>Frequency_1_QualityScore_ADD:@FDGBF?EHFFIEFCHEHFGEIFFGEEG<DGCEFFIA?F@B=8BEBBF;FFCFEI>;CEFF3=AD?BDB6(6;>>7->358<?8:AB_Mismatch_0_Sense_+_Library_PoolT
CGGTTGTAGTATTTGATGCTGATCTTGTTTTGGCTGACAGCAGCAGTGATCAAATGGGATCTCCTATATGGTTTCCCCAGTTGGGCAATAC
>Frequency_1_QualityScore_FFHHHHHJHIJJJIJIJJJJIJIIIIJJJJGIJIIIJJJEIJJJJHIJJJJIHEIIJJJJIJJJJJJIIHHEIIJHDHHEHFDFFEFDCCECCD_Mismatch_1_Sense_+_Library_PoolT
ATCCCCAGTTGGGCAATACTAATAGAATAGTAATTAATGCAATGAATTTCAGATTCATTGTTCTTATGTATGCTCTATGATACCATCCAAGTGG
>Frequency_1_QualityScore_A=3ADFA?BEHGIIIIIIGCGIB????:0:DF>D<D@?FGEH?8=88B=C==FC=)6.)=C@:?EAEAH>BD>7?@CC_Mismatch_1_Sense_+_Library_PoolT
AGGGCTTATGCCTTTTTTTCCTTGCATCAATGATGCATCTTTAATAATAAAGTGGAGTTCTGCTCTGCTTTCAAAGCA
>Frequency_1_QualityScore_FFHHHHBHIJJJJJJIIIHEHHHHGIGFIJJJJHHGIIJHGIJFIIJIEIJIJIJJJIGGGIIIJJHHHHHEFFFFDECDEFECCDCDADDDDD_Mismatch_1_Sense_+_Library_PoolT
TTTCTGTATTTTCGGTTGTAGTATTTGATGCTGATCTTGTTTTGGCTGACAGCAGCAGTGATCAAATGGGATCTCCTATATGGTTTCCCCAGTT
>Frequency_1_QualityScore_FFHFHH<FHIJJJJIIIJJJJJJJIJJJEHIJJJJJJJJJJJJJJJJJIIJJJJGIJJICHHIJJJIJJAEHHHCDFFFFFFEEEEEECCCDDD_Mismatch_1_Sense_+_Library_PoolT
CAGTGAGCAAATGGGATCTCCTATATGGTTTCCCCAGTTGGGCAATACTAATAGAATAGTAATTAATGCAATGAATTTCAGATTCATTGTTCTT
>Frequency_1_QualityScore_FFHHHHHJJJJIJHIIJIJIJJIJGIJJJJJIJJJJJJJJJJJGJJJJJJJJIJJJJJJJHHHHFFFFFEEEEEDDDDDDDDDDDDDDDDDDDD_Mismatch_0_Sense_+_Library_PoolT
TATTGACTACGAGTGGCAGATTGGACTTACCATGCACATTCCTATTGTGGGGAAATTCACCCTTCCTCTCTCCAAGAAGGGCACTTTCAAGATG
>Frequency_1_QualityScore_FFGHHHHIJJJJJJIJIJJJJIJJJJJJJJJJJJJJJJGHIJJJIJJIJ_Mismatch_0_Sense_+_Library_PoolT
TATATGGTTTCCCCAGTTGGGCAATACTAATAGAATAGTAATTAATGCA
>Frequency_1_QualityScore_FFHHHHHJJJJJJJIJJIJJJJJJJJIJIHIJIJJIJJHIJJJJJJJJJIJJJJJJJHHFFFFFFEEDEBDDFDDDEDDDDDDDEDDDCDDCDD_Mismatch_1_Sense_+_Library_PoolT
CTTATGTATGCTCTATGATACCATCCAAGTGGTCATTGAAGGGCTTATGCTTTTTTTTCCTTGCATCGATGATGCATCTTTAATAATAAAGTGG
>Frequency_1_QualityScore_ADDDB+2:CEAB<E9CFCFFA>E4<AA@+9AEDFF**9*?<DD9B49*??D99*B9?0*/??8=D)).)/88@77@@4@4;9(77?@DAA:;;?_Mismatch_1_Sense_+_Library_PoolT
AATAGAAATTAATGCAATGAATTTCAGATTCATTGTTCTTATGTATGCTCTATGATACCATCCAAGTGGTCATTGAAGGGCTTATGCCTTTTTT
>Frequency_1_QualityScore_FFHHHHGJJJJJGHIIIJIJGIIIIIJGGIIJJHIJJJJJJJEHHIJIIIIJJJJIJJI>FHIEGHEHH?BDD@CCEECCA@CCDDDDDDDDDD_Mismatch_1_Sense_+_Library_PoolT
TTTCTGCACAGAGAGCTTCTGTATTTTCGGTTGTAGTATTTGATGCTGATCTTGTTTTGGCTGACAGCAGCAGTGATCAAATGGGATCTCCTAT
>Frequency_1_QualityScore_FFFBDBDGIIGEIGEGD>HHIJGHHFGHIJIIEIHGIIJJJGIIIJHGAFHIGIIIDCHIJJGEGGHIEFGIEHGIJJEEHHHBECFCDCCACE_Mismatch_2_Sense_+_Library_PoolT
GGTAGTAGTTAATGTAATAAATTTGAGATTCCTTGTTCTTGTTTATCTTATGATACCTTCCAAAGCTGTTTACATTGCATTAAGGATGTGCCTT
>Frequency_1_QualityScore_FAHBDHFII??AFDDFGEHGG2<9?FHHFBG4CGFCDF:?FH>4DFE>DABFGB:B<CGBFC8;@GEHHCAHEDFFEFDE>>CA;B6;>AA>@5_Mismatch_2_Sense_+_Library_PoolT
CTGATCTTGTTTTGGCTGACATCAGCAGTGATCAAATGTGATCTCCTATATGGTTTCCCCAGTTGGGCAATACTAATAGAATAGTAATTAATGC
>Frequency_1_QualityScore_FFHHHHHJJJJJJJJJJJJJJIJIJJJJIIJHIJIJGHIIIJJJJJJJJJJJJJIGGIJIIHHHHHFFFFFDEEEEDDDDDDDBDDBDEFEEDD_Mismatch_0_Sense_+_Library_PoolT
CAAGACATTGAATTTTAGCAAAGCATTGAAGTGGAGTGTAAGCAACGCAACTTGGTAGGACCAAATTTGGGATTCCCTGTCCGTAGTAGTTAAT
>Frequency_1_QualityScore_FF2CFHHJJJJJJJJJJJJJJJJJFHIFHJJJJJJJJJJJJJJJJJJJJJJJJJJJJJJJHHHHHFFFFDFEEEEEEEDEDEEDDDDDDDDCDD_Mismatch_1_Sense_+_Library_PoolT
GTGTGCTCTATGATACCATCCAAGTGGTCATTGAAGGGCTTATGCCTTTTTTTCCTTGCATCGATGATGCATCTTTAATAATAAAGTGGAGTTC
>Frequency_1_QualityScore_FFHHHHHIJJJJJJJJJJJJIJJJJJJJJJIGIJJJJJIJJJJJJHIJJJJIJIJJJJJJJJJIJJJJJHHHHFFFFFEDEEEDCDEEDDDDDD_Mismatch_1_Sense_+_Library_PoolT
CAGGAAGATTTTCTGCACAGAAAGCTTCTGTATTTTCGTTTGTAGTATTTGATGCTGATCTTGTTTTGGCTGACAGCAGCAGTGATCAAATGGG
>Frequency_1_QualityScore_1+:A<DDBE32A+C4:AFEED<FE<?EEC):CDE9<6)?6?D>4?*9=B=B)47747AAACAD=)7=?=ACCCDD3);3?@3;>A;;>A_Mismatch_1_Sense_+_Library_PoolT
ATCAAATGGGTTCTCCTATATGGTTTCCCCAGTTGGGCAATACTAATAGAATAGTAATTAATGCAATGAATTTCAGATTCATTGTTCTT
>Frequency_1_QualityScore_DFCFHGFIIIGGGGIHIIIIGIGIHFHIIIIIIIIIIHIIIIHHHHGDFHFHIEHFHGF@F.@EH?EEFDDECECEC@CDBD?<>CCCDD<CCD_Mismatch_1_Sense_+_Library_PoolT
AGTTTCCAAGCTATGTTTTCAAGACATTGAATTTTAGCAAAGCATTGAAGTGGAGTGTAAGTAACGCAACTTGGTAGGACCAAATTTGGGATTC
>Frequency_1_QualityScore_DD4DDD<AA;?AFBEFDEDICEEE>FA9;E?*??*@BDAE@9?DE>DEII<D)))/B3A;C;;CEC@AD:=).?CD>7);@>@@@A>@6@A5>D_Mismatch_1_Sense_+_Library_PoolT
TCAAATGGGATCTCCTATATGGTTTCCCCAGTTGGGCAATACTAATAGAATAGGAATTAATGCAATGAATTTCAGATTCATTGTTCTTATGTAT
>Frequency_1_QualityScore_FFHHHHGIJJJJJJJJJJIIJJJJJJJJJJIIIIJGHEHGIHIIIHIFBFBHHGIIIJJJJIIICEHHEEADD_Mismatch_1_Sense_+_Library_PoolT
TTATGCCTTTTTTTCCTTGCATCGATGATTCATCTTTAATAATAAAGTGGAGTTCTGCTCTGCTTTCAAAGCA
>Frequency_1_QualityScore_DDFBDHHHIHHIJGJHEIIIIJIJJJJJJH_Mismatch_0_Sense_+_Library_PoolT
ATGCAATGAATTTCAGATTCATTGTTCTTA
>Frequency_1_QualityScore_FFA?DFBFHIIGH>IFHGHGE?+CCHGIIIGBBACFHD;D?BD>9?FCGGEGID9BDCF4)888@CA)=CDCG)@A;\\99A;ACA@CC=CCDD_Mismatch_2_Sense_+_Library_PoolT
GTCAAACAATACAGTTTCCAATCTATGTTTTCAAGACAGTGAATTTTAGCAAAGCATTGAAGTGGAGTGTAAGCAACGCAACTTGGTAGGACCA
>Frequency_1_QualityScore_FFHHHHHJIJJJJJJJJJJJJJJJJJIIIJJJJIGIIIIJJJJJIIGIJJJIJJJGIJIJGJJJJJJJIEHIJFJJGHHFHEFFFE_Mismatch_1_Sense_+_Library_PoolT
GAGTTGTGCTCTACTTTCAAAGCAGTGTTGTTAGTATCAACCAATGTTTCAAATGTAAGATTTAAAGAAATTAAATTTTAGTTTGA
>Frequency_1_QualityScore_EDCFADH@DHIIFEHIJJJCDHCFGHGGEIGIJHEEHIIIIEDHIGIGJJIIJIG@GFHIIIIIGCH@@?CHEHFDDDECDDDDDDDDDDDDCD_Mismatch_1_Sense_+_Library_PoolT
TGTAGTATTTGATGCTGATCTTGTTTTGGCTGACAGCAGCAGTTATCAAATGGGATCTCCTATATGGTTTCCCCAGTTGGGCAATACTAATAGA
>Frequency_1_QualityScore_EFFFHGHGGIHBHIAD@GH>FHIIIGGGGGIIIBGGIIDHIIIDFHHH@FHIIHG_Mismatch_1_Sense_+_Library_PoolT
CCTTGCATCGATGATGCATCTTTAATAATAAAGTGGAGTTCTGCTCTGCTTTCTA
>Frequency_1_QualityScore_DDFHHHHIJIJJIIIIEHG>HEG<FIIGGDIIGHGHJIHIGGIIIGGFIIIGIHIIJJIEGCH_Mismatch_0_Sense_+_Library_PoolT
GTTGGGCAATACTAATAGAATAGTAATTAATGCAATGAATTTCAGATTCATTGTTCTTATGTA
>Frequency_1_QualityScore_DDHFHFDEEGGGACGIIICHFHIEIIIIGGH@GGGFGDDBG>FHII@B@D>GFCGCCCCB=@EHGE;=E77.@AA?>=BDE:BBC@;@;@@@>A_Mismatch_1_Sense_+_Library_PoolT
TTCAAGATGCCTACTTTGTCAGATATTTTTTAAATGCATGTTCATAGATCTAAATGCAAAAGCTACTTACAAGAAGATTTTCTGCACAGAAAGC
>Frequency_1_QualityScore_BDHFBF8FHFHEB<IH4FHG@C@9E@<E?C?4?DA4?:CDH_Mismatch_1_Sense_+_Library_PoolT
GATGCATCTTTAATAATAAAGTGGAGTTCTGCTCTGCTTTA
>Frequency_1_QualityScore_FFHHHHHJJJJJJJJJJJJJIIJIJJJJJJJJJJJJJIJJIJJHJJIJGIIIJJJJJJIJJJHG_Mismatch_1_Sense_+_Library_PoolT
ACCTTTTTTTCCTTGCATCGATGATGCATCTTTAATAATAAAGTGGAGTTCTGCTCTGCTTTCA
>Frequency_1_QualityScore_FFHHHHHJJJJJIJJJJJJJJIJJJIJIJJJJJJJJI_Mismatch_0_Sense_+_Library_PoolT
CTAAATGCAAAAGCTACTTACAGGAAGATTTTCTGCA
>Frequency_1_QualityScore_3BF>DF:<BGFFIF+1:E?C9*:<<GDFDG@?*?FFIFF@DBF3D;FF@AFGAFIB=D@D@;;CE;ACD?BBDBB:(>(_Mismatch_2_Sense_+_Library_PoolT
CTTTTTTTCCTTGCTTCGATGATGCATCTTTAATAATAAAGTGGAGTTCTGCTCTGCTTTCAAAGCAGTGTTAGTGCCA
>Frequency_1_QualityScore_FFCFDFFEIGIIJJIGGIIIEIIJJJJDIJGEDHCHHGIIJGHIGIJJJJJGHGCHFECEHACEEFEDECEEDDDDDDCDDDDDCCDB_Mismatch_2_Sense_+_Library_PoolT
GGTCATTGAAGGGCTTATGCCTTTTTTTCCTTGCATCGATGATGCATCTTTAATAATAAAGTGGAGTTCTGCTCTGCTTTCAAAGCGA
>Frequency_1_QualityScore_FDHHHHHJJJJJJJIJJIIGIJJJIHIJIIIJIIJGGHHIJJIJIJIJJJIGEHIJIJJIGGCHDGIJGEHHH_Mismatch_1_Sense_+_Library_PoolT
TTCCTTGCATCGATGATGCATCTTTAATAATAAAGTGGAGTTCTGCTCTGCTTTCAAAGCAGTGTTAGTGGCA
>Frequency_1_QualityScore_FFHHHHHJJJJJJJJJIJJJJJJJIJJJHHIGIIIIJJJJIJJIIIJJJJJJJJJJJIJJJHIJJJJEGGEHHHHHHFFFFFFDEEEEEACCBD_Mismatch_0_Sense_+_Library_PoolT
TAGGACCAAATTTGGGATTCCCTGTCCGTAGTAGTTAATGTAATAAATTTGAGATTCCTTGTTCTTGTTTATCTTATGATACCTTCCAAAGCGG
>Frequency_1_QualityScore_FFHHHHHJIJJJJJJIIGIJJJJJJHIJJJJIJJJ_Mismatch_0_Sense_+_Library_PoolT
AATGTAATAAATTTGAGATTCCTTGTTCTTGTTTA
>Frequency_1_QualityScore_D?BF?CFAA42CEF+3+<A<A9<?3;@;?:C?F<DGII@AD)?B9BB<9BBFCG)=C)=FF=@3==3:2=;@;?B;;6@>BCAB;5>B5@ABA3_Mismatch_1_Sense_+_Library_PoolT
GCTGATCTTGTTTTTGCTGACAGCAGCAGTGATCAAATGGGATCTCCTATATGGTTTCCCCAGTTGGGCAATACTAATAGAATAGTAATTAATG
>Frequency_1_QualityScore_FFHHHHFHIHHHHIJJJJJJJJJJJJIJJJJIIGHGIIIHIIJJJJIJJJJIJIFGIJJJJIJJIJJGHHHJJIJJFHGHHFFFFFFFDCDDDB_Mismatch_2_Sense_+_Library_PoolT
ATAAAGTGGAGTTCTGCTCTGCTTTCAAAGCAGTGTTAGTGTCAAACAATACAGTTTCCAAGCTATGTTTTCAGGACATTGAATTTTAGCGAAG
>Frequency_1_QualityScore_DDHFFBFB?FFAHFHGC@FHCFH?BG?D??DHBGBGHFGFA>GHE?FHAG>FGHGG4_Mismatch_2_Sense_+_Library_PoolT
AATTTGGGATTCCCTGTCCGTAGTAGTTAATGTAATAAATTTGAGATTCCTTGTTGA
>Frequency_1_QualityScore_DDFFAHHIFEEHHHI<BF9BFBFGHHGIDHGGHIGIIIIIBGIHC@ADHIIHHEEHCDDEDDCECCA;ACCCCBCDCCA_Mismatch_1_Sense_+_Library_PoolT
CGATGATGCATCTTTAATAATAAAGTGGAGTTCTGCTCTGCTTTCAAAGCAGTGTTAGTGTCAAACAATACAGTTTTCA
>Frequency_1_QualityScore_FFHHGHHJJJJJJJJJJJJJJJJJJJJJJJJJJJJJJIIJJJJJJJJIIJJJJJJJIIIHIJIJJJJJFHGHHHHFFFFF@CEEEDDDDDDCDD_Mismatch_1_Sense_+_Library_PoolT
AATGCAAAAGCTACTTACAGGAAGATTTTCTTCACAGAAAGCTTCTGTATTTTCGGTTGTAGTATTTGATGCTGATCTTGTTTTGGCTGACAGC
>Frequency_1_QualityScore_DFBHHHFEHGBFFH?FGCCF?EHGHIEEEHEAHIIIIIIGGIIIIIIGHIIIIGHIIIIIE_Mismatch_1_Sense_+_Library_PoolT
GGATTCCCTGTCCGTAGTAGTTAATGTAATAAATTTGAGATTCCTTGTTCTTGTTTATCTA
>Frequency_1_QualityScore_DAHFHHHIJFGIJJJJJJIIJJIEHIJIJJJJJJJJJJJJJIJJJJJJJJJJJJJIJJJIHHHHHHHFFBEFF@CEFEEDDDDDCDDDC_Mismatch_0_Sense_+_Library_PoolT
TCCAAGTGGTCATTGAAGGGCTTATGCCTTTTTTTCCTTGCATCGATGATGCATCTTTAATAATAAAGTGGAGTTCTGCTCTGCTTTCA
>Frequency_2_QualityScore_FFHHHHGHIGIIIIIIJJJJJIJIIIIIJJJJJJJIJJJIJJJJJIJJJJJJIJJJJJHHHGGHGHGFFCFFDDCEEDEDDDDDDDDDD_Mismatch_0_Sense_+_Library_PoolC
TCCAAGTGGTCATTGAAGGGCTTATGCCTTTTTTTCCTTGCATCGATGATGCATCTTTAATAATAAAGTGGAGTTCTGCTCTGCTTTCA
>Frequency_1_QualityScore_DDFHFF8@FG9;<<EFE<F;FGH=G;9CFEGI9;)??8B1696()8)//@CGD4==@@).=CE?);??BB?_Mismatch_2_Sense_+_Library_PoolT
GAAAGACGTTGGAAGGGATTGGGATATTGACTACGAGTGGCAGATTTGACTTACCATGCACATTTCTATTG
>Frequency_1_QualityScore_D1CDFFHCDCFGGIHIIIIIICHFHGIIIIHGIIIHIEFHCCGIIFGGGIIIIGIGGIGGIIIIIIIIHCHECEGHICCEEEEFFFEEDCCE@@_Mismatch_1_Sense_+_Library_PoolT
AAAATAGTAATTAATGCAATGAATTTCAGATTCATTGTTCTTATGTATGCTCTATGATACCATCCAAGTGGTCATTGAAGGGCTTATGCCTTTT
>Frequency_1_QualityScore_FFHHH,CFHIIJJJJJJJJJJJJJJJIIIJIJIJIGGIIIICHHEIJGGIIJJJGJJIJICB>FHIIIGHGGCEGIIAEECECEBDADCBCDCD_Mismatch_1_Sense_+_Library_PoolT
ATATTATTTAAATGCATGTTCATAGATCTAAATGCAAAAGCTACTTACAGGAAGATTTTCTGCACAGAAAGCTTCTGTATTTTCGGTTGTAGTA
>Frequency_1_QualityScore_FFHHHHHJJJJHIJHHIJJJJJJJJJJJJJJJJJJJJJJJJJJJJJJJJJIJJJJJJJJJJHHHHHHHFEEEFDEEEDCEDFDDDDDDDDDDDD_Mismatch_1_Sense_+_Library_PoolT
TACCATTCAAGTGGTCATTGAAGGGCTTATGCCTTTTTTTCCTTGCATCGATGATGCATCTTTAATAATAAAGTGGAGTTCTGCTCTGCTTTCA
>Frequency_1_QualityScore_DDHHGHHJGIJIFHGGGIGGJJJJDDHIIJIECGIFGBGHIIJJFGHIGGIJIICEHFFHGEFCBDDFC@DCDECEDDDCCCCCDEDDEDDDCD_Mismatch_1_Sense_+_Library_PoolT
GGACAGCAGCAGTGATCAAATGGGATCTCCTATATGGTTTCCCCAGTTGGGCAATACTAATAGAATAGTAATTAATGCAATGAATTTCAGATTC
>Frequency_1_QualityScore_DEDHFFHIIIIGHIBGCHBEHIIEGIHGHGHCHGIIIIIIIIIIIFGHHGGCHGIGGGHGHGHGHEDFFEB@CCEECDDDCDDDDCCCDCDDD@_Mismatch_1_Sense_+_Library_PoolT
ATGTAGGCTCTATGATACCATCCAAGTGGTCATTGAAGGGCTTATGCCTTTTTTTCCTTGCATCGATGATGCATCTTTAATAATAAAGTGGAGT
>Frequency_1_QualityScore_FFDFFHHHGHIJIIJJJJJJIAHIJIIJJIJJJJJJJJJJJJIJIGHIJIJIEHHCHHHHHFFFFFFFFDCDDD@CDCDDDDD_Mismatch_1_Sense_+_Library_PoolT
AGTGTAAGCAACGCAACTTGGTAGGACCAAATTTGGGATTCCCTGTCCGTAGTAGTTAATGTAATAAATTTGAGATTCCTTGA
>Frequency_1_QualityScore_FFBFDDDGIFGIICCHIIHIGIJGIJIJ<EGGIGHDIIIIJIIIJJEHJ_Mismatch_0_Sense_+_Library_PoolT
CATCGATGATGCATCTTTAATAATAAAGTGGAGTTCTGCTCTGCTTTCA
>Frequency_1_QualityScore_FFHGHHGIJJHIJJJJJJJJJIJJJJJJJJJJJJJJIJJJIJJIJJJJIJIIIGIJJJJJJJJIJJJJIJJIIJJIJIJIJJHCHHHHFFFFEF_Mismatch_1_Sense_+_Library_PoolT
AATAGAATAGTAATTAATGCAATGAATTTCAGATTCATTGTTCTTATGTATGCTCTATGATACCATCCAAGTGGTCATTGAAGTGCTTATGCCT
>Frequency_1_QualityScore_DFFHHHDIIIIIJEIIEGGEEIIIHIIJIJGGI>EHIIHGCFIIFIDGFHIICAF?BFHJIFGGIIEGGCGEHJHGGHHHH_Mismatch_1_Sense_+_Library_PoolT
TTTAATAATAAAGTGGAGTTCTGCTCTGCTTTCAAAGCAGTGTTAGTGTCAAACAATACAGTTTCCAAGCTATGTTTTCCA
>Frequency_1_QualityScore_FFHFHFFIIJJJJIJGIIJJIJJIJIIIJJJIIJJJJJIIJJJJIJIJJIIIJJIIGHGHJHHGFGFFFFFFFEEEC_Mismatch_0_Sense_+_Library_PoolT
TTGAAGGGCTTATGCCTTTTTTTCCTTGCATCGATGATGCATCTTTAATAATAAAGTGGAGTTCTGCTCTGCTTTCA
>Frequency_1_QualityScore_FFHHGFHJIIGIIJGGIGAFGFFHBFGIIIHFFGIIGGIGIIJJJGIGGGGIIGEDEHIHHHHGFFFF@BDEDCEEEEDCDDEDC>CCCDD_Mismatch_0_Sense_+_Library_PoolT
GATCAAATGGGATCTCCTATATGGTTTCCCCAGTTGGGCAATACTAATAGAATAGTAATTAATGCAATGAATTTCAGATTCATTGTTCTTA
>Frequency_1_QualityScore_FFHHHHHJJJJJJJJJGIIIIJJJJJIJIJJJJCHJJJJIIJJJJJFHJIHJJHJJJJHHHFFFFFEEEEDEEDDCCCDFFFEDDCCDDDDDDE_Mismatch_1_Sense_+_Library_PoolT
TGTTTTGGCTGACAGCAGCAGTTATCAAATGGGATCTCCTATATGGTTTCCCCAGTTGGGCAATACTAATAGAATAGTAATTAATGCAATGAAT
>Frequency_1_QualityScore_FFHHHHHJJJJIIJJJJJJJJJJJJJJJJJJJIJJJJIJJJJIJJJJJIJJIIIGIIJJJJJJIGHHHEECFFEFFFEEEEEEEDDDD_Mismatch_0_Sense_+_Library_PoolT
TTGGCTGACAGCAGCAGTGATCAAATGGGATCTCCTATATGGTTTCCCCAGTTGGGCAATACTAATAGAATAGTAATTAATGCAATGA
>Frequency_1_QualityScore_DBFFFBFABD4A+3A<F<ECC>@FHEHIFD?@EFDGE?FEA<0:BDB4B??D*?@A>DCE<8B4=CF@CD@:;=;;=C=7;;.7A79=2;;>AC_Mismatch_1_Sense_+_Library_PoolT
CTAATAGAATAGCAATTAATGCAATGAATTTCAGATTCATTGTTCTTATGTATGCTCTATGATACCATCCAAGTGGTCATTGAAGGGCTTATGC
>Frequency_1_QualityScore_FDHHH22BFHHJJJJJJIJIJJJJIHHIIJJJIJJJIJJJJJIIIIIJGIIJJIIJIJHHHHHFFFFFFFEEEEECCCDDDDDDDDEEEEEBB8_Mismatch_2_Sense_+_Library_PoolT
GTGTCCGATATTTTTTAAATGCATGTTCATAGATCTAAATGCAAAAGCTACTTACAGGAAGATTTTCTGCACAGAAAGCTTCTGTATTTTCGGT
>Frequency_1_QualityScore_FFHDHHHIIIJJJJIJIIIGGHJJJIFHGHHGHGGGIIJJJGJGHIJJIIIIJ>FDDEEBFCEF_Mismatch_1_Sense_+_Library_PoolT
TCGATGATGCATCTTTAATAATAAAGTGGAGTTCTGCTCTGCTTTCAAAGCAGTGTTAGTGTTA
>Frequency_1_QualityScore_FFHHHHHJJJJJJJJJJCGHJHIJJJJJIJJJIJJIJJJJJJJJJJIJEHIGHEIHFHHHHHHFFFFFFBDEEEEDDDCDDEE_Mismatch_1_Sense_+_Library_PoolT
TAAGCAACGCAACTTGGTAGGACCAAATTTGGGATTCCCTGTCCGTAGTAGTTAATGTAATAAATTTGAGATTCCTTGTTCTA
>Frequency_1_QualityScore_FFHHGHHJIIJIJJJJFJDEHGIJJJIHJIIJJIJJJJJJIJJJJJJJIIJHIJJGIIIBGGGIHEHHDHHFFFDFDACDDDDDDDDF@@CDDD_Mismatch_1_Sense_+_Library_PoolT
TAAATGCATGTTCATAGATCTAAATGCGAAAGCTACTTACAGGAAGATTTTCTGCACAGAAAGCTTCTGTATTTTCGGTTGTAGTATTTGATGC
>Frequency_1_QualityScore_EAHGHDHI,AEHCGCHIGHG+ADBAHGHCCEHDAGIGGGHGD?DCHGH>GBEHIGDEHBBFC>FGCIEHCHGGADHGEA?EHEH@DFFDF:>>>_Mismatch_2_Sense_+_Library_PoolT
GGGCAATATTAATAGAATAGTAATTAATGCAATGAATTTCAGATTCATTGTTCTTATGTATGCTCTATGATACCTTCCAAGTGGTCATTGAAGG
>Frequency_1_QualityScore_DDHDFDHIICGI>EHIII@EHHIGCHGHGGIIIEIIIIGIIIIGIIHHIIIIGGAHEGIIIHFHEEEEEDCCCCCCCCCCCCECC<ACCCEEEE_Mismatch_1_Sense_+_Library_PoolT
ATTGGACTTACCATGCACATTCCTATTGTGGGGAAATTCACCCTTCCTCTCTCCAAGAAGGGCACTTTCAAGATGCCTACTTTGTTAGATATTT
>Frequency_1_QualityScore_FFHHHHHJJJJJJJJJGJJJJJJIIJJJJGJJIJJJJIJJJJJJJJJJJJJJIIIHHJHJIJJJJIJJJGGIJJJJHHHHHFDBDDDDDDDEDD_Mismatch_1_Sense_+_Library_PoolT
CTGCAATGAATTTCAGATTCATTGTTCTTATGTATGCTCTATGATACCATCCAAGTGGTCATTGAAGGGCTTATGCCTTTTTTTCCTTGCATCG
>Frequency_1_QualityScore_FDHHHHHJJJGHIIIJHJIJJIIJJJJJJJIJJJHJJJIJJJJJJJIJJJJJJHIGIJI_Mismatch_0_Sense_+_Library_PoolT
GTATTTTCGGTTGTAGTATTTGATGCTGATCTTGTTTTGGCTGACAGCAGCAGTGATCA
>Frequency_1_QualityScore_;?BF<:AE?EDEFE?F4?C4CCHHDG9?:?DAD>1:D_Mismatch_0_Sense_+_Library_PoolT
GGAGTTCTGCTCTGCTTTCAAAGCAGTGTTAGTGTCA
>Frequency_1_QualityScore_FFHHHHHJJJJFIIIJIJJJJJJJJJIJJJJJJJJJJJIIIIJJHIIIIIIJIJJJJJJFHIIJIIJJJGIIGIJJHHGHHFFFFFFDEEEEEE_Mismatch_1_Sense_+_Library_PoolT
TAATAATAAAGTGGAGTTCTGCTCTGCTTTCAAAGCAGTGTTAGTGTCAAACAATACAGTTTCCAAGCTATGTTTTCAGGACATTGAATTTTAG
>Frequency_1_QualityScore_FFHHHHGIJJIIHIJIJJJJJIIIJCGHIJIIJJJBGHFHBDHIJIJIIIIIIIG=CFIII_Mismatch_1_Sense_+_Library_PoolT
TTCCTCGCATCGATGATGCATCTTTAATAATAAAGTGGAGTTCTGCTCTGCTTTCAAAGCA
>Frequency_1_QualityScore_:?DF?F<FG<EA+AF:3CH?:+1<+1?GDBC9C<F9:?BF<90:B?0BBA0BD>?4??FABECGFDG:;=@DC)7..7A=A>AD_Mismatch_2_Sense_+_Library_PoolT
CTAATAGAATAGAAATTAATGCGATGAATTTCAGATTCATTGTTCTTATGTATGCTCTATGATACCATCCAAGTGGTCATTGAA
>Frequency_1_QualityScore_FFHHHHHJJJJIIJFHIDHHHJJJJJJJIJJGIJIJJJJJJHFFFEEEEEEEDDDEDFDDDEDDDDDDDEDDEDDDCDDDDACDEDDDDDDDDD_Mismatch_1_Sense_+_Library_PoolT
GGATACCATCCAAGTGGTCATTGAAGGGCTTATGCCTTTTTTTCCTTGCATCGATGATGCATCTTTAATAATAAAGTGGAGTTCTGCTCTGCTT
>Frequency_1_QualityScore_FFGGHGGJ<FFHIJJJIC@GCFGHJJJIIIGIFGIJJIJFGJIJJJJIIJJJJJJIHBEHACHHFFFFEEECCCDDCAC;ACCBCCC<ACCDCD_Mismatch_1_Sense_+_Library_PoolT
CTATGATAGCATCCAAGTGGTCATTGAAGGGCTTATGCCTTTTTTTCCTTGCATCGATGATGCATCTTTAATAATAAAGTGGAGTTCTGCTCTG
>Frequency_1_QualityScore_FFHHGHHJABCFHHIDIIJGIGEHGIIJJJJJJIIIGIIGJJJIIJJJJJJJIJIJHIJJJJGGIJEHIHGCEHDHFHHHHFFFFFFDDEDCDD_Mismatch_1_Sense_+_Library_PoolT
ACTAATAGAATAGTGATTAATGCAATGAATTTCAGATTCATTGTTCTTATGTATGCTCTATGATACCATCCAAGTGGTCATTGAAGGGCTTATG
>Frequency_1_QualityScore_DFCFAHHJJIJJJJIGIIEHIIIIIJHIJIDFGFIIIIJJJIHIIJIIIJJJIGGHHIJJIJHEHFHHFFFFFFCDEE_Mismatch_1_Sense_+_Library_PoolT
GGTAGGACCAAATTTGGGATTCCCTGTCCGTAGTAGTTAATGTAATAAATTTGAGATTCCTTGTTCTTGTTTATCGTA
>Frequency_1_QualityScore_FFGHHHHIGIJJIIJGIJJGHHIJ?FHIJIHJJJJJJJJJJIGICGGIHIFGIFEGGHGHHGHFFFFFFCEEFEECDDDDDDBBBDDDDDDDDD_Mismatch_0_Sense_+_Library_PoolT
ATATTATGAAAGACGTTGGAAGGGATTGGGATATTGACTACGAGTGGCAGATTGGACTTACCATGCACATTCCTATTGTGGGGAAATTCACCCT
>Frequency_1_QualityScore_FFHHHHHIJJJJJIJIJJJJJJJJJJJIJHHIIJJGIIIIJJJIIJJJJJFHIJJJJJJJJJJFHEIJIIHHHHHHFFFFFFFEEEEEEDDDDD_Mismatch_1_Sense_+_Library_PoolT
AGTTGAGTTCTGCTCTGCTTTCAAAGCAGTGTTAGTGTCAAACAATACAGTTTCCAAGCTATGTTTTCAAGACATTGAATTTTAGCAAAGCATT
>Frequency_1_QualityScore_FDGHHHHJJIJJJJJJJJJJJIIHJJJIJIHGIJJJJJIJIJJJJIJIJIIIGIJHHHEHHHFFFCBDB>CCBD@CCDBDBDCDFEDDDDDDDD_Mismatch_0_Sense_+_Library_PoolT
GAAGACGGGCATGATCATTCCAGTGAAAGTGCCTTACAACTTTTTGCTGAATATTATGAAAGACGTTGGAAGGGATTGGGATATTGACTACGAG
>Frequency_1_QualityScore_DDHHHDB>FHIGHHEAECEE@HHDEDE<F@FDHHHGIG<:BDE?B?BFHIG?8?FH;DGFII@FCGICC>CCE=3_Mismatch_0_Sense_+_Library_PoolT
ACTTTCAAAGCAGTGTTGTTAGTATCAACCAATGTTTCAAATGTAAGATTTAAAGAAATTAAATTTTAGTTTGGA
>Frequency_1_QualityScore_DDD>?<DE:A:C:,CFC93CEEDDA?<BEFIDFICEAE*?9DBD@D*?D@DCEBD9*9;D>C@@DEC;A.==<<<;:63;>AAA?A?A:>>AAD_Mismatch_1_Sense_+_Library_PoolT
ATTTCAGATTCATTGTTCTTATGTATGCTCTATGATACCATCCAAGTGGTCATTGAAGGGCTTATGCTTTTTTTTCCTTGCATCGATGATGCAT
>Frequency_1_QualityScore_FFHHGHHIJJIFIJIIJJFIJJJIGHIIJIIJEHGJJJJIIIIJJHIIJIJHGIHJE=FCGGIJJGIGJDGHEHHHHDCEDFFFFFEC@ECCED_Mismatch_1_Sense_+_Library_PoolT
GATGATGCATCTTTAATAATAAAGTTGAGTTCTGCTCTGCTTTCAAAGCAGTGTTAGTGTCAAACAATACAGTTTCCAAGCTATGTTTTCAAGA
>Frequency_1_QualityScore_FFHGHHHIIFIIJJJJEGIIEGIIJJJJJJJJJIIJJIJJJJJJHHHEHHEHIEHHHHHHFFFFFFFDDDEDEEDDDCDDEDDDDDD_Mismatch_1_Sense_+_Library_PoolT
AAGCAACGCAACTTGGTAGGACCAAATTTGGGATTCCCTGTCCGTAGTAGTTAATGTAATAAATTTGAGATTCCTTGTTCTTGTTGA
>Frequency_1_QualityScore_DDF8C3AFF>EGE;DEHG@AHCBE=CCCA?*?B?BADD0=CBBD9CFFFHE>EGA)=?EFHE?@DE;?;.(;66;;?@CCDCC>@A5:@@:@CA_Mismatch_2_Sense_+_Library_PoolT
ACCATCCAAGTGGGCATTGAAGGGCTTATGCCTTTTTTGCCTTGCATCGATGATGCATCTTTAATAATAAAGTGGAGTTCTGCTCTGCTTTCAA
>Frequency_1_QualityScore_FDHHHHFHGHH)BFGDHH?EGHHIJFGBDFIJJJIGHIHIIIIIHIIJJ=@GHIIIHHIJJJHHHHHGFDEFFFFEEEC@EEDDDDDDDEDDDD_Mismatch_1_Sense_+_Library_PoolT
ATGGGATCTCCGATATGGTTTCCCCAGTTGGGCAATACTAATAGAATAGTAATTAATGCAATGAATTTCAGATTCATTGTTCTTATGTATGCTC
>Frequency_1_QualityScore_FFHHDHHIJJJJJGIJJ+AHIIIJJJJJGJJJJJJJIIJIJJFIJJIJJJJJJJIJJJIJJIIJJEHIBBFIIJIJGEGEFHHHHFD>@DFED@_Mismatch_1_Sense_+_Library_PoolT
ATAGTAATTAATGCAATTAATTTCAGATTCATTGTTCTTATGTATGCTCTATGATACCATCCAAGTGGTCATTGAAGGGCTTATGCCTTTTTTT
>Frequency_1_QualityScore_FFHHHGHJJJIJJJJJJJJJJIJIJJJJJJJJJJJJIIGIJJGJJJIIJJJJIJIIJJJHHHHFHHFFFFEFDEEEEEDDDDEDDDDDDDDCDD_Mismatch_1_Sense_+_Library_PoolT
CCAAGAAGGGCACTTTCAAGATGCCTACTTTGTCAGATATTTTTTAAATGCATGTTCATAGATCTAAATGCAAAAGCTACTTACAAGAAGATTT
>Frequency_1_QualityScore_FFHHHFHHGIJJJJGHJHJIJJJJJJIJIJJJGJIIJJIIIIFIGIJDIIIIJIIIJHFHHHHHFFFFF@@CCEEDCDDDFDCDDCCC??@@CC_Mismatch_1_Sense_+_Library_PoolT
TTCTGTATTTTCGGTTGTAGTATTTTATGCTGATCTTGTTTTGGCTGACAGCAGCAGTGATCAAATGGGATCTCCTATATGGTTTCCCCAGTTG
>Frequency_1_QualityScore_DEHHHHHJJIJJJJJJJJIJJJJJJJHHJHIHJJJJJIJJJJJJJJI_Mismatch_0_Sense_+_Library_PoolT
TCGATGATGCATCTTTAATAATAAAGTGGAGTTCTGCTCTGCTTTCA
>Frequency_1_QualityScore_FFFHHHGJJJJJJIJJJJJJIJJJJJJJHIJIJJJJJJJJJJIJJIIJIIJGHJGHHIIIJJJHHHHHHDEF_Mismatch_1_Sense_+_Library_PoolT
GGTCTTATGCCTTTTTTTCCTTGCATCGATGATGCATCTTTAATAATAAAGTGGAGTTCTGCTCTGCTTTCA
>Frequency_1_QualityScore_FFHHHHHHHIHIIJIJJJJJJJIJIJJJJHIIIJJJJJIJJJJJJJJJJJJJJJJJJJJHJJGHIIIJJJHIJJHHHHHHFFFFFFFEEDEEDD_Mismatch_0_Sense_+_Library_PoolT
AGTGGAGTTGTGCTCTACTTTCAAAGCAGTGTTGTTAGTATCAACCAATGTTTCAAATGTAAGATTTAAAGAAATTAAATTTTAGTTTGGATGG
>Frequency_1_QualityScore_FFHHHHHIJJJJJIJJJJJJJJJJJJJJJJJJJJJJJJJIJJIJJJJJJJJJJIIJJJJJJJIGIJJJIBFHJJIJIIJJGGHHHFFFFFFEDD_Mismatch_1_Sense_+_Library_PoolT
GTAGTAATTAATGCAATGAATTTCAGATTCATTGTTCTTATGTATGCTCTATGATACCATCCAAGTGGTCATTGAAGGGCTTATGCCTTTTTTT
>Frequency_1_QualityScore_DB2ADA4CE9<4FDBACFIE4,<CE+<AFA<***:?*:?**?9CD@D9B?DDDDC>D<8;DD:)88)8@@=)7=AA-5==A_Mismatch_0_Sense_+_Library_PoolT
AGTAATTAATGCAATGAATTTCAGATTCATTGTTCTTATGTATGCTCTATGATACCATCCAAGTGGTCATTGAAGGGCTTA
>Frequency_1_QualityScore_FFHHHHHJJJJJIIJJJJIJJJJJJJJJJJJJJJJJJJJJJJJJJHHIJJJIJJJ_Mismatch_1_Sense_+_Library_PoolT
TAATGCATGTTCATAGATCTAAATGCAAAAGCTACTTACAGGAAGATTTTCTGCA
>Frequency_1_QualityScore_FFHGHHGGIIIG+CHHHIIHIJJJJJJJJJJGIJJJJIJJJJJFJJIJIJJJJJJJIJJIJJJIJGGCGGHHIIHGFCGGEGGFHEHEFFFFFD_Mismatch_2_Sense_+_Library_PoolT
AATACTAATAGAGTAGTAATTAATGCAATGAATTTCATATTCATTGTTCTTATGTATGCTCTATGATACCATCCAAGTGGTCATTGAAGGGCTT
>Frequency_1_QualityScore_FAFHHHHJJJJJJJJIJJJJJJJJJJJIJJJJJJJHHHHFFFFFFEEEEEEEEEDEEDDDCDDDDCCDEDCDDDDDDDDDD_Mismatch_0_Sense_+_Library_PoolT
GTCATTGAAGGGCTTATGCCTTTTTTTCCTTGCATCGATGATGCATCTTTAATAATAAAGTGGAGTTCTGCTCTGCTTTCA
>Frequency_1_QualityScore_FFFHHHHJJJJGIIIIJJJCHHHGIIIIHIJIJHIJIJJJIGIJJJJIIIIJGIIJJJJJIJGIIIJIJFGIIJJJGGEHEE@ACHHFFEFC@B_Mismatch_1_Sense_+_Library_PoolT
GGTAATACTAATAGAATAGTAATTAATGCAATGAATTTCAGATTCATTGTTCTTATGTATGCTCTATGATACCATCCAAGTGGTCATTGAAGGG
>Frequency_1_QualityScore_FFHHHFHIGIJGIIGEHGEECBFGHIGFGHGDHHGIEIIGHI?BGHEGHIGEIJJGHGCAE=EHIGEHGEE;C@DE;@CD>@CC@CDDDCACED_Mismatch_1_Sense_+_Library_PoolT
CTTCCTCTCTCCAAGAAGGGCACTTTCAAGATGCCTACTTTGTCAGATATTTTTTAAATGCATGTTCATGGATCTAAATGCAAAAGCTACTTAC
>Frequency_1_QualityScore_FFHHHHFIJJJJIJHIJJHIJJJJJJIIJJHIJJJJHHHHHHHHFFFFFEEEECCDACDDEDCCDDDDDDDDDDDDDDDDDDDDDDDDDEDDDD_Mismatch_1_Sense_+_Library_PoolT
GCAATGAATTTCAGATTCATTGTTCTTATGTATGCTCTATTATACCATCCAAGTGGTCATTGAAGGGCTTATGCCTTTTTTTCCTTGCATCGAT
>Frequency_1_QualityScore_FFHHHHHIJJJJJJJJJCGHIJJJIJJJJIJJJJJJJJJIJJJJJJIJIIJJJJJJJJJIJGIJJJJHHHHHHFFFFFFFEEE@CEEDEEDDDD_Mismatch_1_Sense_+_Library_PoolT
AGCAGTGATCAAATGGGATCTCCTATATGTTTTCCCCAGTTGGGCAATACTAATAGAATAGTAATTAATGCAATGAATTTCAGATTCATTGTTC
>Frequency_1_QualityScore_FFFHHHBAHEHGHII>DGIJJIGGHJJHIHI)B//=B48)=F_Mismatch_1_Sense_+_Library_PoolT
GGATCTCCTATATGGTTTCCCCAGTTGGGCATTACTAATAGA
>Frequency_1_QualityScore_FDHHGHHJJJJJJJJIIJJJJJIJJJFHIIJJHGIFHIJJJIIJJJJGIJIIGGHJJGHGIJIJJHHHHCHF_Mismatch_0_Sense_+_Library_PoolT
GTGATCAAATGGGATCTCCTATATGGTTTCCCCAGTTGGGCAATACTAATAGAATAGTAATTAATGCAATGA
>Frequency_1_QualityScore_D;D<F<AFFFIBDHFFB,<<FEHI@FFFDF??<FGFIEGIIIFCEIFIEDFF<DFI@FIF)8=@=)/=@@)67AE<)==??\=@;AAB@(,:?B_Mismatch_1_Sense_+_Library_PoolT
AGTGTCAAACAATACAGTTTCCAAGCTATGTTTTCAAGACATTGAATTTTAGCAAAGCATTGAAGTGGAGTGTAAGAAACGCAACTTGGTAGGA
>Frequency_1_QualityScore_FFHHHHDHHIIIIJJJJJJJJJJJJJIJJJJJJIJIIJIHIIJII_Mismatch_0_Sense_+_Library_PoolT
ATAAAGTGGAGTTCTGCTCTGCTTTCAAAGCAGTGTTAGTGTCAA
>Frequency_1_QualityScore_FFHHHHHJJJJJJJJJJHJJGJHIIJJJJJIJJIJJJIJGIJIJHHIJJJJJJJI_Mismatch_1_Sense_+_Library_PoolT
CATCTTTAATAATAAAGTGGAGTTCTGCTCTGCTTTCAAAGCAGTGTTAGTGCCA
>Frequency_1_QualityScore_FFHHHHFIJJJJJJJJJJJIJJJJJJJJJJJJJIJJJJJJIJHIJFGEIIIIJJGHIIJIIIHHHHHHFCDDDDDDDDEDDDDEDEDDDEDDDD_Mismatch_2_Sense_+_Library_PoolT
TAGATTCATTGTTCTTATTTATGCTCTATGATACCATCCAAGTGGTCATTGAAGGGCTTATGCCTTTTTTTCCTTGCATCGATGATGCATCTTT
>Frequency_1_QualityScore_FBFHHHHJJJJJIIJJJIJJGHIIIHIJJGIIIJJJJJJJJIJJJIGIIJIJIIIJJJJJJIJJJJJJJJJJJJJHEHHHHDFFDCEEDEEDDD_Mismatch_0_Sense_+_Library_PoolT
GTGCTCTACTTTCAAAGCAGTGTTGTTAGTATCAACCAATGTTTCAAATGTAAGATTTAAAGAAATTAAATTTTAGTTTGGATGGACTGTTCGC
>Frequency_1_QualityScore_FFHHHHHJJJJHIJJJJIJJJGGGGJIJIJJJIJGIJIJJJJIJGHIIIIIJJJJJJJHHHHHHFFFFFFECEEFEDDDDD_Mismatch_2_Sense_+_Library_PoolT
TGCCTTTTTTTCCTTGCATCGATGATGCATCTTTAATAATAAAGTGGAGTTCTGCTCTGCTTTCAAAGCAGTGTTAGTGCA
>Frequency_1_QualityScore_FFHFHHHIBGHGHEG@HCEHGHGEHHIIIIEHGIIIIIIEHGIFGHFGIIGIHIIIGECGGHGHEEHEHEFCEFDFDEEECCCECCCD@_Mismatch_0_Sense_+_Library_PoolT
TTTGGCTGACAGCAGCAGTGATCAAATGGGATCTCCTATATGGTTTCCCCAGTTGGGCAATACTAATAGAATAGTAATTAATGCAATGA
>Frequency_1_QualityScore_DDFBFBF:ECFFIAFFHH_Mismatch_0_Sense_+_Library_PoolT
AAAGCAGTGTTAGTGTCA
>Frequency_1_QualityScore_FFHHHHHJJIJJJJJJJJJGIIIJJFJJJJIJJJJJIJJJJJJCGIIJHGIJJJJJJJJIHHHH_Mismatch_0_Sense_+_Library_PoolT
GCCTTTTTTTCCTTGCATCGATGATGCATCTTTAATAATAAAGTGGAGTTCTGCTCTGCTTTCA
>Frequency_1_QualityScore_FFHHHHGIIJ+CGHJJJJJJGGJJJJJHHJHIJIIJJJJHIJJJJIIJJJJIJJIJGJIJFHHHFFFFDAEEEEEEDDDDDDDDDDDDDDCDEE_Mismatch_1_Sense_+_Library_PoolT
CTGCACAGAAGGCTTCTGTATTTTCGGTTGTAGTATTTGATGCTGATCTTGTTTTGGCTGACAGCAGCAGTGATCAAATGGGATCTCCTATATG
>Frequency_1_QualityScore_DFHHHHHJIJJIJJJJJJJJHGIIJIJJIIFGGGIJIJIIJJIJIIJIIJEHEHGGGHHHHHHHFFFFEDEDEC>CCDD_Mismatch_1_Sense_+_Library_PoolT
AAGGGCTTATGCCTTTTTTTCCTTGCATCGATGATGCATCTTTAATAATAAAGTGGAGTTCTGCTCTGCTTTCAAACCA
>Frequency_1_QualityScore_D2AAC<CE>EAEF9CFF<CFEIFDFEDEE@:1??C@?DE@BDCCDD?DDDBB<?BDADECEEIEI@;@CAACEE_Mismatch_0_Sense_+_Library_PoolT
GAGTTCTGCTCTGCTTTCAAAGCAGTGTTAGTGTCAAACAATACAGTTTCCAAGCTATGTTTTCAAGACATTGA
>Frequency_1_QualityScore_FFHHHHGIJJJJJJGHIHIIIJIJIIJIIJJJJJIJJJJJJJJJJJJJJJJJJJJFIJHHHHHHHFFFFFFEEEDEAEDDDDDDEDDDDDDDDD_Mismatch_1_Sense_+_Library_PoolT
TGATACCATCCAAGTGGTCATTGAAGGGCTTATGCCTTTTTTTACTTGCATCGATGATGCATCTTTAATAATAAAGTGGAGTTCTGCTCTGCTT
>Frequency_1_QualityScore_FFHHHFHJHIJIIJJJJJJJJJJJJJJJJJJIIJJJJJHIJJJ_Mismatch_1_Sense_+_Library_PoolT
GTCCGTAGTAGTTAATGTAATAAATTTGAGATTCCTTGTTCTA
>Frequency_1_QualityScore_FFHHHHHIJJJJJJJJJJJJJJJJJJJJIJJJJJJJIFIJJJJJJJJJJJJJJJJIIHHGHIIIIIJJIIGJIIIJIJHHHHHHFFDDDDDDDD_Mismatch_1_Sense_+_Library_PoolT
ATTAATGCAATGAATTTCAGATTCATTGTTCTTATGTATTCTCTATGATACCATCCAAGTGGTCATTGAAGGGCTTATGCCTTTTTTTCCTTGC
>Frequency_1_QualityScore_FFHHHHHJIIIHIIIIGHHIJIIJJJIIHJJJJJJHGIJJJJJJIJJJJJJIJJJJJIHHHHFDFFCEEECDEEDCDFEFDCDEDDED@CDDDE_Mismatch_2_Sense_+_Library_PoolT
AAGCATTGAAGTGGAGTGTAAGCAACGCAACTTGGTAGGACCAAATTTGGGATTCCCTGTCCGTAGTAGTTAATGTAATAAATTTGAGATTCAA
>Frequency_1_QualityScore_FFHHHHHJJJJJJJJJJJJFHJHHIJJJJJJJJJJJJJJJJJJJJJJJJJJJJJJJJJJHHHHHHFFFFFFFEEDEEEEDDDDDDDCDDEDDCD_Mismatch_1_Sense_+_Library_PoolT
TTCTATGATACCATCCAAGTGGTCATTGAAGGGCTTATGCCTTTTTTTCCTTGCATCGATGATGCATCTTTAATAATAAAGTGGAGTTCTGCTC
>Frequency_1_QualityScore_@DHFHFHHIJJJIIJJIIIGIJJJFHIIJJJIGGJJIIJJGEHIIJJJHHIHHHFDDDCEFEEEFFEFFDCDECDCBDCDC_Mismatch_1_Sense_+_Library_PoolT
TGGAGTGTAAGCAACGCAACTTGGTAGGACCAAATTTGGGATTCCCTGTCCGTAGTAGTTAATGTAATAAATTTGAGATTA
>Frequency_1_QualityScore_FFHGGGHJJIJJJJJJJJJJJIJJJEHGIIJJIJJJJJIJJIIIIHIJDGHIIHIJJJJJJIJJJIHHEEHHDE_Mismatch_1_Sense_+_Library_PoolT
CTTATGCCCTTTTTTCCTTGCATCGATGATGCATCTTTAATAATAAAGTGGAGTTCTGCTCTGCTTTCAAAGCA
>Frequency_1_QualityScore_FFHHHHHJJIJJJJJIIIJIJGHIJJJJIJJJJJJJJIJJJJJJJJIJJIJIIIJIIEGFCHIIJEIJHHHFHHFFFDEFEECCDDDDCDDC<B_Mismatch_1_Sense_+_Library_PoolT
GCAAAAGCTACTTACAAGAAGATTTTCTGCACAGAAAGCTTCTGTATTTTCGGTTGTAGTATTTGATGCTGATCTTGTTTTGGCTGACAGCAGC
>Frequency_1_QualityScore_FFHHHHHJJJJJJJJJJJJGHIJHIHIIIIJ_Mismatch_1_Sense_+_Library_PoolT
CGCTCTGCTTTCAAAGCAGTGTTAGTGTCAA
>Frequency_1_QualityScore_DBA<DHHHGGBH<FGCB<EFEFGCGH<D@*:DHIBGGIIHIHIHIGIIIIIDG@EHFAAECDB>@DACC>AEC@>C>@ADDCDC:<:@ACC>CC_Mismatch_0_Sense_+_Library_PoolT
ATGCACATTCCTATTGTGGGGAAATTCACCCTTCCTCTCTCCAAGAAGGGCACTTTCAAGATGCCTACTTTGTCAGATATTTTTTAAATGCATG
>Frequency_1_QualityScore_FF?DHFDHIIGIIIIGIGIGIJIIJJJEEEFFFFFDEDED>CFCC@DCCDDDCDEDEECCDCCCCAD?CCC@@@CD>CCDCCD_Mismatch_0_Sense_+_Library_PoolT
GGTCATTGAAGGGCTTATGCCTTTTTTTCCTTGCATCGATGATGCATCTTTAATAATAAAGTGGAGTTCTGCTCTGCTTTCAA
>Frequency_1_QualityScore_FFHHHHHJIJJJJJJJJJJJJHIJJJJJJJIJJJJJJJJJJJJJJJJJJJJJIJJJJJJJJJJJJJJJJHIJHHHHHHHHFFFFFFEEEEEEFE_Mismatch_1_Sense_+_Library_PoolT
CAAATGGGATCTCCTATATGGTTTCCCCAGTTGGGCAATACTAATAGAATAGTAATTAATGCAATGAATTTCATATTCATTGTTCTTATGTATG
>Frequency_1_QualityScore_FFHHHHHJJJJJJJJJJJJJJHIJJJJJJJIJJIJJJJJIJJJJJIJJJJJJIJJJJJJJJJJJJJJJJGIJHH_Mismatch_0_Sense_+_Library_PoolT
CAAATGGGATCTCCTATATGGTTTCCCCAGTTGGGCAATACTAATAGAATAGTAATTAATGCAATGAATTTCAG
>Frequency_1_QualityScore_FFHHHHHJJJJJJJJJJJFHIJHIJIJJJJJJJJGIIJJJJJJJJJHIIHJJIIHJHHHHHGHHFFFFFFDDEEEC_Mismatch_1_Sense_+_Library_PoolT
GTAAGCAACGCAACTTGGTAGGACCAAATTTGGGATTCCCTGTCCGTAGTAGTTAATGTAATAAATTTGAGATTCA
>Frequency_1_QualityScore_FFHHHHHIJJJJGGIHIIJJJJJGIJJIJJJJJIIJJJGIJJJJIIIHIJHIJHGIGJJIJJJJJIIJHHHEHHFFFEEDEEDDDDDDDDCDCA_Mismatch_1_Sense_+_Library_PoolT
ACTACTTACAGGAAGATTTTCTGCACAGAAAGCTTCTGTATTTTCGGTTGTAGTATTTGATGCTGATCTTGTTTTGGCTGACAGCAGCAGTGAT
>Frequency_1_QualityScore_FFHHHHHJJFHIJJJJJIJIJIJIIIJJJJJIJJHIJJJJJIIHIIJJJJJIIJJJJJJJHIJJJEHIGEEHHHHF_Mismatch_0_Sense_+_Library_PoolT
CAGCAGCAGTGATCAAATGGGATCTCCTATATGGTTTCCCCAGTTGGGCAATACTAATAGAATAGTAATTAATGCA
>Frequency_1_QualityScore_FFHHHHHJJIJJIIJJJJJJJJJJJJJJJJJJJIJJJJJJJJJJJJJJJJJJJJIHIJJJJGIIJJJJJI_Mismatch_0_Sense_+_Library_PoolT
CTTTCAAAGCAGTGTTAGTGTCAAACAATACAGTTTCCAAGCTATGTTTTCAAGACATTGAATTTTAGCA
>Frequency_1_QualityScore_FFHGHHHGJGHHGHEHIIJJGIIFJJIJJJJJJJJIJJJJJJJJIIJJIJGIGIJIJIJJIIJJJIJHGBGIIJJIGHGHHIIJHGEFHFFFFE_Mismatch_1_Sense_+_Library_PoolT
TACTAATAGAATAGTAATTAATGCAATGAATTTCATATTCATTGTTCTTATGTATGCTCTATGATACCATCCAAGTGGTCATTGAAGGGCTTAT
>Frequency_1_QualityScore_FFFHHHHJJJJIIJJJJJJJJJJJJJJJIJJJJJJJJJJJJJJJJJJJJJJJIIJJIJJJJIJGIJIHIHIJJHHHHFFFFFEEEEEEDDDDDD_Mismatch_1_Sense_+_Library_PoolT
AGTAATTAATGCAATGAATTTCAGATTCATTGTTCTTATGTATGCTCTATGATACCATCCAAGTGGTCATTGAAGGGCTTATGCCTTTTTTTTC
>Frequency_1_QualityScore_DBA<ADFHIIIGEGGEFA<AHHIIGGIIIGEDEGI>C_Mismatch_0_Sense_+_Library_PoolT
AGTGTCAAACAATACAGTTTCCAAGCTATGTTTTCAA
>Frequency_1_QualityScore_FF4CDHHIJJJJJJJJJJJJJJJJJJJJJJJJJJIJJJJJIJIJJJJJJJJIJJIJJJJJJJJIIGHIHBFHIJJIIIJJHHHHHFFFFFFEDD_Mismatch_1_Sense_+_Library_PoolT
ATTGTAATTAATGCAATGAATTTCAGATTCATTGTTCTTATGTATGCTCTATGATACCATCCAAGTGGTCATTGAAGGGCTTATGCCTTTTTTT
>Frequency_1_QualityScore_FFGGHHCGHJJIIHIJJGHIGIIIIJJJJFIIJIIIJJHHGIHIFGJJIIIIJIIJCBFHIJCHEHHEHAECBCBDC9>B@;@ADDECACDABC_Mismatch_1_Sense_+_Library_PoolT
AGGAAGATTTTCTGCACAGAAAGCTTCTGTATTTTCGGTTGTAGTATTTTATGCTGATCTTGTTTTGGCTGACAGCAGCAGTGATCAAATGGGA
>Frequency_1_QualityScore_FFGHHHHJIJIJJJJJIJJIGBIHHIIIIJJJJJJJJJJJJIHIJJJJJJJIJJFCHGIII_Mismatch_0_Sense_+_Library_PoolT
CTGCTCTGCTTTCAAAGCAGTGTTAGTGTCAAACAATACAGTTTCCAAGCTATGTTTTCAA
>Frequency_1_QualityScore_FFHHHHHFGHHJIIIJJJJJJJJIJJIJIJJJJJHHHIIJIIJII_Mismatch_0_Sense_+_Library_PoolT
AATAAAGTGGAGTTCTGCTCTGCTTTCAAAGCAGTGTTAGTGTCA
>Frequency_1_QualityScore_FFGBHFDAHGIGHIIHIHHIJGIIEHHIJBHCHIJJI*?BG>B?DGGIGGGIIHGGIII)@FHAHEEGEGCEH>EAD?>>?AED?355;>ACCC_Mismatch_2_Sense_+_Library_PoolT
TTGTAGTATTTGATGCTGATCTTGTTTTGGCTGACAGAAGCAGTGATCAAATGGGATCTACTATATGGTTTCCCCAGTTGGGCAATACTAATAG
>Frequency_1_QualityScore_FFHBHHHJIJIIJBFHFDHII?EHIJJJHII4FHHIJJ?FHIIHGJJGFGIIHIIJGIJIGIJHGHHFFFFFEEECCCCEDDCDCC,:>@CBDD_Mismatch_2_Sense_+_Library_PoolT
GTATTTTCGGTTGGAGTATTTGATGCTGATCTTGTTTTGGCTGACAGCAGCAGTGATCAAATGGGATCTCCTATATGGTTTCCCCATTTGGGCA
>Frequency_1_QualityScore_FDFHHFHIGIJHIFGIIIGIGGIJIJJJJGGHHHGIJIJJJIJJIFIICGIJIJIIJJJCFHIEGGIFC_Mismatch_2_Sense_+_Library_PoolT
GTCCGTAGTAGTTAATGTAATAAATTTGAGATTCCTTGTTCTTGTTTATCTTATGATACCTTCCAAGGA
>Frequency_1_QualityScore_FFHHHHHJJJJIJJJJJJJJJJJJIIJJJJJJJJIJJJJIJJJJJJJIJIJJJJJIJJJHHGHHGHFEFEFFDEEEEEDDDDDECCDDDDDCDD_Mismatch_2_Sense_+_Library_PoolT
GCCAAGAAGGGCACTTTCAAGATGCCTACTTTGTCAGATATTTTTTAAATGCATGTTCATAGATCTAAATGCAAAAGCTACTTACAAGAAGATT
>Frequency_1_QualityScore_BDFDFHFHIGIEGIIE>CHI9?F@HICFIJJIJJJJJIIJJJJIIIGIGIGIIJJJJJJGG_Mismatch_0_Sense_+_Library_PoolT
TGGGCAATACTAATAGAATAGTAATTAATGCAATGAATTTCAGATTCATTGTTCTTATGTA
>Frequency_1_QualityScore_FFGGHGHJJJGJJJJJJJJJJJJIJJJJJJJJJJJJJIGIJIJJIHIIJJJJJIIHIJJI)@EHIJJHGHFHHHFFFFEDEEEEECCBDDDDDD_Mismatch_1_Sense_+_Library_PoolT
CCAAGAAGGGCACTTTCAAGATGCCTACTTTGTCAGATATTTTTTAAATGCATGTTCATAAATCTAAATGCAAAAGCTACTTACAGGAAGATTT
>Frequency_1_QualityScore_FFHHHHHJJHJIJJIJJJJJJJJJJJJJIJJIIHIHIIJJJJJJJJJJEIJJJJJHIJJJJJJHHHHHFDFFFFFFFEEEEEEEEDDDDDDCCC_Mismatch_1_Sense_+_Library_PoolT
GTTTTCCCCAGTTGGGCAATACTAATAGAATAGTAATTAATGCAATGAATTTCAGATTCATTGTTCTTATGTATGCTCTATGATACCATCCAAG
>Frequency_1_QualityScore_FFHHFHHJ<BHIECHIHIIGIGIHIIGHHIJJIIJGGIIIJEGIJFIGGIEHHIIIJIJEGGIIGIIJF8CHICHGEA:@GH=CEDFDDFBEDE_Mismatch_1_Sense_+_Library_PoolT
AGAATAGTTATTAATGCAATGAATTTCAGATTCATTGTTCTTATGTATGCTCTATGATACCATCCAAGTGGTCATTGAAGGGCTTATGCCTTTT
>Frequency_1_QualityScore_FFHHDHHJJJJJJJJJGHIHIIIIIJJJIJIJJJJJJJJIJGIJJJJJJJJJJJJIIJIJJJJIJJJJJIIJIHHHFFHEFDADDDDDEFDDDD_Mismatch_1_Sense_+_Library_PoolT
TGGGATTCCCTGTCCGTAGTAGTTAATGTAATAAATTTGAGATTCCTTGTTCTTGTTTATCTTATGATACCTTCCAAAGCGGTTTACATTGCAA
>Frequency_1_QualityScore_FFHHHHH@HIHJJJJJJJJJJJJJIJJJJIJJIIJJJJIIJJJJJJJJIJJJJDIJJJJJJJDGIJJJJIHHHFFFFEADDEFEEDDDDDDDED_Mismatch_1_Sense_+_Library_PoolT
ATGTTCACAGATCTAAATGCAAAAGCTACTTACAGGAAGATTTTCTGCACAGAAAGCTTCTGTATTTTCGGTTGTAGTATTTGATGCTGATCTT
>Frequency_1_QualityScore_8@@>FHFIIII@EHIGIIEBGD?BBDFHICGGFHEAFI9FHGAFGA=FD77@;CCCAHHHHDCDE@@?CAC_Mismatch_2_Sense_+_Library_PoolT
TGCCTTTTTTTCCTTGCATCGATGATGCATCTTTAATAATAAAGTGGAGTTCTGCTCTGCTTTCAAAGCTA
>Frequency_1_QualityScore_FFHHHHAIJIIIJJJJJIJJJJEIJJJIIJJJJJJIGIIIIIIIIIJGHE>AGGGIGIJIIHJJGIGHGHEAHFFFFCFD_Mismatch_0_Sense_+_Library_PoolT
CTGACAGCAGCAGTGATCAAATGGGATCTCCTATATGGTTTCCCCAGTTGGGCAATACTAATAGAATAGTAATTAATGCA
>Frequency_1_QualityScore_FFHGGGHJJJJJIJFHIJJJHHHIIJJJIJJJJJJFHIIJJJJJJJIJFGIJJIJIJIJJJJIIJJJJIGHIJJJHHHHHH_Mismatch_0_Sense_+_Library_PoolT
TGCTTTCAAAGCAGTGTTAGTGTCAAACAATACAGTTTCCAAGCTATGTTTTCAAGACATTGAATTTTAGCAAAGCATTGA
>Frequency_1_QualityScore_FFHHHHHJJJJJJJJJJJJIIIHCHIHIGHIIJJJJJJJJJJJJIJJGGGIIIJJIGIJJJGHEEFFFFFFEEC_Mismatch_1_Sense_+_Library_PoolT
TGAATTTTAGCAAAGCATTGAAGTGGAGTGTAAGCAACGCAACTTGGTAGGACCAAATTTGGGATTCCCTGTCA
>Frequency_1_QualityScore_FFHHHHHJIIJJJJJJIJJJIJHIJJJIJJJJJJJJJJJJJJJJIJJJJIJIJIJJJJIIHJJJJJJJIFHIIJJJJHHHHEHDFFFFFEEEEC_Mismatch_1_Sense_+_Library_PoolT
TTGGGCAATACTAATAGAATAGTAATTAATGCAATGAATTTCAGATTCATTGTTCTTATGTATGCTCTATGATACCTTCCAAGTGGTCATTGAA
>Frequency_1_QualityScore_ADHHHHHIDHFHEFHFHIIII*?FHIIIIIIIIIIIIIIIIIIIIIIIIHHGHHHDEFFFFFCEEECEECCCCC>CB@9ADCCCCC3:C@CCCC_Mismatch_1_Sense_+_Library_PoolT
ACCATCCAAGTGGTCATTGAATGGCTTATGCCTTTTTTTCCTTGCATCGATGATGCATCTTTAATAATAAAGTGGAGTTCTGCTCTGCTTTCAA
>Frequency_1_QualityScore_FFHGHHHJJJJJJJJJJJJJHHHHIHHJJJJJJJJJJJJIJJJJFJJIHHIHIGIIIJJJIIJJJJIJ@AHHIJJJJHHHF?EHFFFFFFC_Mismatch_0_Sense_+_Library_PoolT
ATGCATCTTTAATAATAAAGTGGAGTTCTGCTCTGCTTTCAAAGCAGTGTTAGTGTCAAACAATACAGTTTCCAAGCTATGTTTTCAAGAC
>Frequency_1_QualityScore_DFHHHHHJIJJJHIIJJBGHIJJHIJGJIJJJJJIJJFGHJJJCHIJJHIIJJIJHHHHHHFFFFFFEEACDEBDDBDDCCCDDDDDDDDDDDD_Mismatch_1_Sense_+_Library_PoolT
GAAAGACGTTGGAAGGGATTGGGATATTGACTACGAGTGGCAGATTGGACTTACCATGCACATTCCTATTGTTGGGAAATTCACCCTTCCTCTC
>Frequency_1_QualityScore_FFGFHHGJJJJIHIJJJJIGJJJIAHGIDFGGHIJJIIJJJGIJIJIJIJIJJHIJIJIHGHHH@DDFFECECC<AD>;ACD@C@ACDA<B_Mismatch_0_Sense_+_Library_PoolT
TTTTGCTGAATATTATGAAAGACGTTGGAAGGGATTGGGATATTGACTACGAGTGGCAGATTGGACTTACCATGCACATTCCTATTGTGGG
>Frequency_1_QualityScore_FFHHAFHIJJJJJJJJJJJIJJJIJJJJJJJJJIHIJJJJJJGIJJJJJJIJJJJIJJJJJJIGIGGGFCGGHJJJJIHHHHFFFFFFEEEEDD_Mismatch_1_Sense_+_Library_PoolT
ATAGTAATTAATGCAATGAATTTCAGATTCATTGTTCTTATGTATGCTCTATGATATCATCCAAGTGGTCATTGAAGGGCTTATGCCTTTTTTT
>Frequency_1_QualityScore_FFGHHHHJJJJJJJJJJJJJJIJJIJJJJJJJIJJIJJJIJJJJJJJJJJJJJIJIIGIJIJJIIJJJJIIHHHHHHFDFFFFF_Mismatch_0_Sense_+_Library_PoolT
GCAGCAGTGATCAAATGGGATCTCCTATATGGTTTCCCCAGTTGGGCAATACTAATAGAATAGTAATTAATGCAATGAATTTCA
>Frequency_1_QualityScore_FFHHHHHJJJJJIJJJJJJJIJJJJJJJIJJJJJJHIJIHHIJJJJJJJJJJJJJJGJIJJJJHH3A_Mismatch_0_Sense_+_Library_PoolT
ATTGTTCTTATGTATGCTCTATGATACCATCCAAGTGGTCATTGAAGGGCTTATGCCTTTTTTTCCT
>Frequency_1_QualityScore_BDHDHHAHIGIIGIE>?BHHEHHEGEHIIHGIGIIGHIGGGBBGBCHHIIEHHI</9?FD@<4CFFGCA=;@>EGEHEHF8AC@CCCCDC=CA>_Mismatch_1_Sense_+_Library_PoolT
CAATGAATTTCAGATACATTGTTCTTATGTATGCTCTATGATACCATCCAAGTGGTCATTGAAGGGCTTATGCCTTTTTTTCCTTGCATCGATG
>Frequency_1_QualityScore_ADHHHHHJJIJJJJJJJIJJJJJJJJJJJJJIJJJJJIJJJJJJJJJHHHHHHHFFFFFFFECEEEDCDCFDDDDDDDDDDDC_Mismatch_0_Sense_+_Library_PoolT
TGGTCATTGAAGGGCTTATGCCTTTTTTTCCTTGCATCGATGATGCATCTTTAATAATAAAGTGGAGTTCTGCTCTGCTTTCA
>Frequency_1_QualityScore_FFHFHHHGIJIJIIJJJJGJ>HEHIIIJDHIHGIIGIIIGGIJEEHGIIGGGEIEGGHIJBDCHFHGFFCFFFEDEECDEDDC_Mismatch_0_Sense_+_Library_PoolC
TGGTCATTGAAGGGCTTATGCCTTTTTTTCCTTGCATCGATGATGCATCTTTAATAATAAAGTGGAGTTCTGCTCTGCTTTCA
>Frequency_1_QualityScore_FFHHHHHJHIIFDHHHIJIJIJJJJIJJJJJJIIJJJJJJJIJJJIJIIJJ_Mismatch_0_Sense_+_Library_PoolT
CCTGTCCGTAGTAGTTAATGTAATAAATTTGAGATTCCTTGTTCTTGTTTA
>Frequency_1_QualityScore_DDFDAD?:2A2+AGFF9;BEE+C@3?>D9DGFIIIFDFF(890BF>BDGIE@FADFFA4@DE))=CCEE))_Mismatch_2_Sense_+_Library_PoolT
CAACTTGGTAGGACCAAATTTGGGATTCCCTGTCCGTAGTAGTTAATGTAATAAATTTGAGATTCCTTGGA
>Frequency_1_QualityScore_FFFHHHHIJIHIGIJIJJJJJHIIJJJIIIJJJJJBAHGIJGHHIIJIIJJJIGHICAEHHGHHFEDFBC@ACDBDDCDCDDDDDDDDACCDDD_Mismatch_1_Sense_+_Library_PoolT
TAGACGTTGGAAGGGATTGGGATATTGACTACGAGTGGCAGATTGGACTTACCATGCACATTCCTATTGTGGGGAAATTCACCCTTCCTCTCTC
>Frequency_1_QualityScore_FFHHHHHJJJJJJIIJJJJJJIIJJJIJIJJIIJIJJIJJJJJHJJJJJJJIJJJJJJGIJJIIJJIJJHJJIJGIGIGHHHHHFFFFFCEECE_Mismatch_1_Sense_+_Library_PoolT
CCCCATTTGGGCAATACTAATAGAATAGTAATTAATGCAATGAATTTCAGATTCATTGTTCTTATGTATGCTCTATGATACCATCCAAGTGGTC
>Frequency_1_QualityScore_EFHHHHGJJJJJIJJJJJJJJGIJJJJJJJJJJJJIIIJJJJIJFHHEHIGGHIIJJJJJJJIJJJJ4@CHHHHFFFEEEEDEEDDDDDDEEEC_Mismatch_1_Sense_+_Library_PoolT
ACTTACAGGAAGATTTTCTGCACAGAAAGCTTCTGTATTTTCGGTTGTAGTATTTGATGCTGATCTTATTTTGGCTGACAGCAGCAGTGATCAA
>Frequency_1_QualityScore_BDADF,CGIGACDG@IHHEH,<C+8+<<?4EDEDEGH<GHBGAGEHCBB0?@@/?*?F_Mismatch_0_Sense_+_Library_PoolT
ATGCATCTTTAATAATAAAGTGGAGTTCTGCTCTGCTTTCAAAGCAGTGTTAGTGTCA
>Frequency_1_QualityScore_FFFHFHFGGHIIIIIGICHGG@FHEHIJIIGHIIIIJJGGIJJIJJJGIIIG;C@>DHEGHFHHFFE@D>CEEECECCCDDCC@ACD;BDDDDD_Mismatch_1_Sense_+_Library_PoolT
GGACTTACCATGCACATTCCTATTGTGGGGAAATTCACCCTTCCTCTCTCCAAGAAGGGCACTTTCAAGATGCCTACTTTGTCATATATTTTTT
>Frequency_1_QualityScore_FFHHHHHJJJJJJJJJJJJJJJJIJJJJJJJJJJHIJJHIIJJJJIIHJJJJJJJJJJJJIIJGHHHHGDFFFFDDEEEEDDEDCDDDDDCDDD_Mismatch_1_Sense_+_Library_PoolT
ATTGTTCTTATGTATGCTCTATGATACCATCCAATTGGTCATTGAAGGGCTTATGCCTTTTTTTCCTTGCATCGATGATGCATCTTTAATAATA
>Frequency_1_QualityScore_FFHHHHHJJJJJJJJJJJIHIJJJJJJJJJJJJJIJIJJIIJHIIDFFGIIJJJJ_Mismatch_1_Sense_+_Library_PoolT
CCTTTTTTTCCTTGCATCGATGATGCATCTTTAATAATAAAGTGGAGTTCTGCTA
>Frequency_1_QualityScore_FFHHHHHJJIJJJJJJHIJIJJJJJJIJJJJJJJJJJJJJJJJJJJJIJJJJJJIJJJJJJJJJJJJJJJJJJJIIJGIIGHHHHHHFFFFDED_Mismatch_1_Sense_+_Library_PoolT
CATACTAATAGAATAGTAATTAATGCAATGAATTTCAGATTCATTGTTCTTATGTATGCTCTATGATACCATCCAAGTGGTCATTGAAGGGCTT
>Frequency_1_QualityScore_FFHHHHHJJJJJJJJJJJIJJJJIJJGJJJJIIGHIHGHIJJJIJJJIIJJJJJJJJJJJJGHHHHFFFFFD@CEEFDDDEDDDDDCDDD_Mismatch_1_Sense_+_Library_PoolT
AGTTCTTATGTATGCTCTATGATACCATCCAAGTGGTCATTGAAGGGCTTATGCCTTTTTTTCCTTGCATCGATGATGCATCTTTAATAA
>Frequency_1_QualityScore_D>FFHHHIGIGGI;BGGHGIIGEHHEGHGGEFHCFCGGE@GGICGEHGBF=FHIIIIIEHIIIIIIEH_Mismatch_1_Sense_+_Library_PoolT
TACCAAATTTGGGATTCCCTGTCCGTAGTAGTTAATGTAATAAATTTGAGATTCCTTGTTCTTGTTTA
>Frequency_1_QualityScore_FFHHHHHJJJJJJJJJJJJJJJIIJJJJJJJJJJJJJJJJJJJJIJJIJJJJIJJJJJIJJJJJJJJIIIIIHHEHHHFFFFFFDEECDEDDDD_Mismatch_1_Sense_+_Library_PoolT
CAAGATGCCTACTTTGTCAGATATTTTTTAAATGCATGTTCATAGATCTAAATGCAAAAGCTACTTACAAGAAGATTTTCTGCACAGAAAGCTT
>Frequency_1_QualityScore_FFHFFDHIBGBFFHHIIIIJIJDHJJJJIIJIHIJHJIGIJJIJHHIIGFGIIEGIJIIJJCHGIGEAHAE?EDECBCDDE@CDCEDD@CCCDE_Mismatch_1_Sense_+_Library_PoolT
ACAGCAGCAGTGATTAAATGGGATCTCCTATATGGTTTCCCCAGTTGGGCAATACTAATAGAATAGTAATTAATGCAATGAATTTCAGATTCAT
>Frequency_1_QualityScore_FFHHHHHIJJJJJJJIJJJIJJJJJJJJJJJJIJJIJJJJJHIJJJJJJIJJJIJJJJJJJJJHJHHHHHHHFFFFFFDEEEEEEEFEFEEEDE_Mismatch_1_Sense_+_Library_PoolT
GCAGCAGTGATCAAATGGGATCTCCTATATGGTTTCCCCAGTTGGGCAATACTAATAGAATAGTAATTAATGCAATGAATTTCATATTCATTGT
>Frequency_1_QualityScore_DFGGHGHJGGIIHHIJJIIGJJEHIJJJJJJJJJJEHFFHIJIIJJJJJJJJJIJJJJIGFHHHIHIIFFHIGHHIJIHHHHFFFFFEEEEEEC_Mismatch_1_Sense_+_Library_PoolT
AGAATACTAATTAATGCAATGAATTTCAGATTCATTGTTCTTATGTATGCTCTATGATACCATCCAAGTGGTCATTGAAGGGCTTATGCCTTTT
>Frequency_1_QualityScore_FFHHHHHJJJJJJJJJJJIJJJJJJIJJIJJJIJJIJJJJIJJJIIJJJIIJHFHIIFHIIJIIJJJJJHHEFFFFCEEDEEDDDDDCDDDDBD_Mismatch_1_Sense_+_Library_PoolT
ACAGTTTCCAAGCTATGTTTTCAAGACATTTAATTTTAGCAAAGCATTGAAGTGGAGTGTAAGCAACGCAACTTGGTAGGACCAAATTTGGGAT
>Frequency_1_QualityScore_DFFDFHHIEEEGHIJJJJJGGIIIJJJIIGIJJJJJIJIGIJJHIEGGIJJJIJJIJJIIGIGGFHHHHHFFFFFEEEEDEDDDD@CCDDEEDD_Mismatch_1_Sense_+_Library_PoolT
TTTGTCAGATATTTTTTAAATGCATGTTCATAGATCTAAATGCAAAAGCTACTTACAAGAAGATTTTCTGCACAGAAAGCTTCTGTATTTTCGG
>Frequency_1_QualityScore_DBC3+<2CEEB@I:?CDF:F:?FB?A@2CF<?:?DDDGBDF?DBFEEC@DBDEFDBDD=BC@8=_Mismatch_1_Sense_+_Library_PoolT
ATCGATGATGCATCTTTAATAATAAAGTGGAGTTCTGCTCTGCTTTCAAAGCAGTGTTAGTGTA
>Frequency_1_QualityScore_FFHHFDHGEGGIBCGIGIIDGEHHIIIIGIHGIIIHDCGHIHHHIE>_Mismatch_0_Sense_+_Library_PoolT
TAATAAAGTGGAGTTCTGCTCTGCTTTCAAAGCAGTGTTAGTGTCAA
>Frequency_1_QualityScore_BA?:D?BBACAFE@89ACGEFEAF0DF4BF4B*9?B??<?DA@D49BC)=B8C)==.)=>@EE@;A7?_Mismatch_0_Sense_+_Library_PoolT
CTTATGCCTTTTTTTCCTTGCATCGATGATGCATCTTTAATAATAAAGTGGAGTTCTGCTCTGCTTTC
>Frequency_1_QualityScore_FFHHHHGJJJJJJHIIJIJJJJJGJJJJJJJJJJJJJJJJJIIIHIJHIJJJJIJJHHHHHHHFFFDFEEFEEEEDDED_Mismatch_1_Sense_+_Library_PoolT
CAACGCAACTTGGTAGGACCAAATTTGGGATTCCCTGTCCGTAGTAGTTAATGTAATAAATTTGAGATTCCTTGTTCTA
>Frequency_1_QualityScore_FFFHHHHJJJJJJJIJIJJJJJJIJJHIIHHIIIFGIJJIIJJJIJJJJIJJJEHIHHHHFFFFFDEDDDCDDFDDDDDDDBBDDDDEEDEDDD_Mismatch_1_Sense_+_Library_PoolT
GGACATTGAATTTTAGCAAAGCATTGAAGTGGAGTGTAAGCAACGCAACTTGGTAGGACCAAATTTGGGATTCCCTGTCCGTAGTAGTTAATGT
>Frequency_1_QualityScore_FFHHHHHJJJJJJJJJJJJJJIJJJJIIJIJJJJJJJJJIJJJJIIJJJGIJJJHIJJJJJJHHHHGHFFFFFFEECEEEDDDDDDD_Mismatch_1_Sense_+_Library_PoolT
GCTTATGCCTTTTTTTCCTTGCATCGATGATGCATCTTTAATAATAAAGTGGAGTTCTGCTCTGCTTTCAAAGCAGTGTTAGTGCCA
>Frequency_1_QualityScore_AB<;+ACBEGDADCEGEE>32ABFE@AGFH@AFGI@>DB4BB9BDFGGC<DHD<8=F<BF;;CFHC7...7@)737=AHCEEEDD:CB@C_Mismatch_0_Sense_+_Library_PoolT
CTCCTATATGGTTTCCCCAGTTGGGCAATACTAATAGAATAGTAATTAATGCAATGAATTTCAGATTCATTGTTCTTATGTATGCTCTAT
>Frequency_1_QualityScore_FFHHHHHJJJJJJJJJJJHJJIJJJJJJJJJIIJJJJJJJJHHJJHFHIJIJJJJJIJJJJIHGHHHHECEFFFFFFEDD_Mismatch_1_Sense_+_Library_PoolT
CTTTTTTTCCTTGCATCGATGATGTATCTTTAATAATAAAGTGGAGTTCTGCTCTGCTTTCAAAGCAGTGTTAGTGTCAA
>Frequency_1_QualityScore_FFHHGHHJJJJJHIJJHIJJJJJJJJJJIIJJJJJJJJJJHJJHIJIIIJJJIJJJJJJJJJHFHEHFFFDFFEEDEEEEDDD_Mismatch_0_Sense_+_Library_PoolT
AACGCAACTTGGTAGGACCAAATTTGGGATTCCCTGTCCGTAGTAGTTAATGTAATAAATTTGAGATTCCTTGTTCTTGTTTA
>Frequency_1_QualityScore_FFGGHHHJJGIJJJGJGHGJJJEHHJIJJJJGIJJIJJJJJJIGIGHIHIJHGIIEGHHIIJACDCHHHCHFDBDDEEEEEEEDDBD?BBDDD?_Mismatch_0_Sense_+_Library_PoolT
GGCATGATCATTCCAGTGAAAGTGCCTTACAACTTTTTGCTGAATATTATGAAAGACGTTGGAAGGGATTGGGATATTGACTACGAGTGGCAGA
>Frequency_1_QualityScore_DBDHFB<GEHI<EHADGGCFC8@C=GCCEHIIIG<FGEGIIIIIIGGI?@GGGHEEHHGHEHHEH>C>?CDCCEB6>A>A>@CCCCCCCCCC@C_Mismatch_1_Sense_+_Library_PoolT
CATCCAAGTGGTCATTGAAGGGCTTATGCCTTTTTTTCCTTTCATCGATGATGCATCTTTAATAATAAAGTGGAGTTCTGCTCTGCTTTCAAAG
>Frequency_1_QualityScore_FFHHHHHIIJJJJJJJJJJJJJIEHGHJGGHJJJIJJIIJJJJJJHIJIIJJJHHFFFFFFEEDCDDDFACDEDDDDDDDDDDEDDDEDCDDCD_Mismatch_2_Sense_+_Library_PoolT
TTTATGCTCTATGATACCTTCCAAGTGGTCATTGAAGGGCTTATGCCTTTTTTTCCTTGCATCGATGATGCATCTTTAATAATAAAGTGGAGTT
>Frequency_1_QualityScore_FFHHHHHJJJJJJJJJJJJJJJJJJJJJJJJJJIJJIJJIJJJGGHIJFHIJJJGIJJJEIJJJHHHF@@DDED?CDDDCDCCCDDDDDFEDCC_Mismatch_1_Sense_+_Library_PoolT
AAGTGCCTTACAACTTTTTGCTGAATATTATGAAAGACGTTGGAAGGGATTGGGATATTGACTACGAGTGGCAGATTGGACTTACCATTCACAT
>Frequency_1_QualityScore_FFHHHHHJHIJJJJJJJJJJJJFHIJJFIJIIJJJJJJJJJJJ_Mismatch_0_Sense_+_Library_PoolT
TAAGGATGTGCCTTTAATAAAGTGGAGTTGTGCTCTACTTTCA
>Frequency_1_QualityScore_FFHHHHHJJJJJJJJGIIJJJJJJIJJJGIJJJJJIIJJJJJJJIJJJJIIJIJJJJJJIJJJJJIJIJHHHHHHHHGFFFFFFFEEEDCCEED_Mismatch_1_Sense_+_Library_PoolT
CAGTGATCAAATGGGATCTCCTATATGGTTTCCCCAGTTGGGCAATACTAATATAATAGTAATTAATGCAATGAATTTCAGATTCATTGTTCTT
>Frequency_1_QualityScore_FFHHHHGJJJJIJJJJJJJJJJJJJJJIHIHIIJJJGIJJIJJJJJJJJJJJJJJJJJEHIJJEIJJJHHHHHHFFDDDDDDDDDDDDBDDDDE_Mismatch_0_Sense_+_Library_PoolT
AGTGTTGTTAGTATCAACCAATGTTTCAAATGTAAGATTTAAAGAAATTAAATTTTAGTTTGGATGGACTGTTCGCAACGCAATTTGGTAGTAC
>Frequency_1_QualityScore_DFDDFDHIBHBBFIECHEEGGGIEGGGA<:?FHIFIEGBFE<@DGFHIIGBBGIGID@F=CH@ECEEHFEEHEHFED@BDFFECCC;5>CCB?A_Mismatch_2_Sense_+_Library_PoolT
CTAAATGCAAAAGCTACTTACAAGAAGATTTTCTGCACAGAAAGCTTCTGTATTTTCTGTTGTAGTATTTGATGCTGATCTTGTTTTGGCTGAC
>Frequency_1_QualityScore_FFFHHFHIGDHIIFIIJJIHHGEHIGGHGFGEHHHGIIHGIIIJIJJJJJIGGGG?BFEHIG;FEEGHHCHE_Mismatch_1_Sense_+_Library_PoolT
AGTTAATGTAATAAATTTGAGATTCCTTGTTCTTGTTTATCTTATGATACCTTCCAAAGCGGTTTACATTGA
>Frequency_1_QualityScore_D@BDADA<E9+AE**1?E?9C**:<:*:BDA<9?D08B0*B<B8B<=CCECADE>>>A=A?7?).=?;@A;@;(;@:A>@_Mismatch_1_Sense_+_Library_PoolT
CCTTTTTTTCCTTGCATCGATGATGCATCTTTAATAATAAAGTGGAGTTCTGCTCTGCTTTCATAGCAGTGTTAGTGTCA
>Frequency_1_QualityScore_FFHGHGHJJJJJJJJHIIJJJJIIJIIJJIJJEIIJJIJJJIJJJGHIGIJJJIIJJIJJDGI<GEHIGF@=CGGE@ECGHGHHFHHBD_Mismatch_0_Sense_+_Library_PoolT
ATACTAATAGAATAGTAATTAATGCAATGAATTTCAGATTCATTGTTCTTATGTATGCTCTATGATACCATCCAAGTGGTCATTGAAGG
>Frequency_1_QualityScore_FFHHHHHJJJJJJJJJJJJJJJJIJJJJJJJJJJJJJJJJJJJJJJIHHGHHIIJJJJJJJJJJHHHHHEDFFEEEFEECEEEDE_Mismatch_1_Sense_+_Library_PoolT
TATGCCTTTTTTTCCTTGCATCGATGATGCATCTTTAATAATAAAGTGGAGTTCTGCTCTGCTTTCAAAGCAGTGTTAGTGTCAT
>Frequency_1_QualityScore_FFHGHHHIJJJJJJJJJJJIJJHEBFGCIGIGGGHHJIJJJJJJIJIJJIJGHIJGEIGIGFHHGHGHE_Mismatch_1_Sense_+_Library_PoolT
CAAATTTGGGATTCCCTGTCCGTAGTAGTTAATGTAATAAATTTGAGATTCCTTGTTCTTGTTTATCTA
>Frequency_1_QualityScore_FFHHHHHJGHJJJJIIJJJJJJJJJIJJJFHJJJJJJJJJJJHIIJJIJJJIIJJJJJJJJJJ_Mismatch_2_Sense_+_Library_PoolT
CAAAGCAGTGTTAGTGTCAAACAATACAGTTTCCAAGCTATGTTTTCAAGACATTGAATTCCA
>Frequency_1_QualityScore_FFHHHGHJJJJJJJJJJJJJJJJJJJJJJJJJJJIIJJJJJJJJJJJJJJJJJJIIJEHIGHIJJJJIJJHHHHFFFFFFEEEEDDDDDDDDDE_Mismatch_1_Sense_+_Library_PoolT
CAATGCAATGAATTTCAGATTCATTGTTCTTATGTATGCTCTATGATACCATCCAAGTGGTCATTGAAGGGCTTATGCCTTTTTTTCCTTGCAT
>Frequency_1_QualityScore_FFHHHHGJJJJJJJJJJJJJJJJIIJIJJIJJJJJJJJJJJJJIJJJIJJJJJJJJJJJJJJJJJJHJJHHJHHHHHFFFFFEEEECEEFDCDD_Mismatch_1_Sense_+_Library_PoolT
ACAGAAAGCTTCTGTATTTTCTGTTGTAGTATTTGATGCTGATCTTGTTTTGGCTGACAGCAGCAGTGATCAAATGGGATCTCCTATATGGTTT
>Frequency_1_QualityScore_FFGHFHHIJJHIJJJJJJJJJJJJJFHIJJJJJJJJJJHIJJJJIJIJJJJJJGIJJJJIIIJJJIJJJEGIICHHHHEDFFFFFFEEDDDDDD_Mismatch_0_Sense_+_Library_PoolT
GCAGTGTTAGTGTCAAACAATACAGTTTCCAAGCTATGTTTTCAAGACATTGAATTTTAGCAAAGCATTGAAGTGGAGTGTAAGCAACGCAACT
>Frequency_1_QualityScore_FFHHHHHJJJIJJJJJJJJJJJJJJJJJJJJJJJJJGHJJJJIJIJJJIJIJJJJJJJJJJIJJJHHHHHGFFFFEEEEEEDDDDDDDED_Mismatch_1_Sense_+_Library_PoolT
TGTTCTTATGTATGCTCTATGATACCATCCAAGTGGTCATTGAAGGGCTTATGCCCTTTTTTCCTTGCATCGATGATGCATCTTTAATAA
>Frequency_1_QualityScore_FFHHHHGJJJJJJJJJJJJJJJIJIJJJJJJJJJJJJJJJJIJJJJJJJJJIJJJJJJJJIIJIJJJJIHGHJHHHHHFFFFFEEEEEEEDCDD_Mismatch_0_Sense_+_Library_PoolT
CACTTTCAAGATGCCTACTTTGTCAGATATTTTTTAAATGCATGTTCATAGATCTAAATGCAAAAGCTACTTACAGGAAGATTTTCTGCACAGA
>Frequency_1_QualityScore_?D?DFHDHGBED9:E@FGHCDEEEGHGIIIIEGIGIIBHCGGIIG_Mismatch_0_Sense_+_Library_PoolT
TGCATCTTTAATAATAAAGTGGAGTTCTGCTCTGCTTTCAAAGCA
>Frequency_1_QualityScore_>DH8C?DHBHIIHCECFC>BFFHIIIGFDADHCG@FGADGABC?GG?FC*9BGGEHGI<CGI>FHHGIHEBDECCACCCDC@CB;@@ACACCAC_Mismatch_1_Sense_+_Library_PoolT
ACAGATTCATTGTTCTTATGTATGCTCTATGATACCATCCAAGTGGTCATTGAAGGGCTTATGCCTTTTTTTCCTTGCATCGATGATGCATCTT
>Frequency_1_QualityScore_DDB<?DBHIG;BIAH?<AD3CH4FBH?EEGICDFGIHCHGIFGGG@>DB>8B*30)8=F@48@GE/;EED>?@@6>@1;>@@?_Mismatch_0_Sense_+_Library_PoolT
AGTTTCCAAGCTATGTTTTCAAGACATTGAATTTTAGCAAAGCATTGAAGTGGAGTGTAAGCAACGCAACTTGGTAGGACCAA
>Frequency_1_QualityScore_FFFHHFHIJJJJJJJJJIJIIJIJJJJJJJJIJJJJJJJJJIJJJJJIJJJJJJJJJJHHHHHHHFFFFFEEFEDEDDDDDDCC_Mismatch_1_Sense_+_Library_PoolT
AGTGGTCATTGAAGGGCTTATGCCTTTTTTTCCTTGCATCGATGATGCATCTTTAATAATAAAGTGGAGTTCTGCTCTGCTTAC
>Frequency_1_QualityScore_FFHHHHHJJIJJJJJJJJJJJJJJJJJJIJJJJJJJJJJJJJJJJJJIJJJJJJJJJIJGIJJJHHIJJHHIJHHFFFFFFEFFEEEEEDDDDD_Mismatch_2_Sense_+_Library_PoolT
GCATGTTCATAGATCTAAATGCAAAAGCTACTTACAAGAAGATTTTCTTCACAGAAAGCTTCTGTATTTTCGGTTGTAGTATTTGATGCTGATC
>Frequency_1_QualityScore_FFHHHHFGIJFHHCFHHHGIIJHIIJGIJIIIJJJJJJJJJJJJJJIJJIJJJIJIJGIJJIIIJIGIFH_Mismatch_0_Sense_+_Library_PoolT
TCCCTGTCCGTAGTAGTTAATGTAATAAATTTGAGATTCCTTGTTCTTGTTTATCTTATGATACCTTCCA
>Frequency_1_QualityScore_DDDFHHFIIJGJIJJJJIIEGHGGHIJHIJGIIGIHIJJJJIGHIIHIGGHHI@DEEHHEHHHF>@CDFDCCCCCCDDCDDCC_Mismatch_1_Sense_+_Library_PoolT
TGTAAGCAACGCAACTTGGTAGGACCAAATTTGGGATTCCCTGTCCGTAGTAGTTAATGTAATAAATTTGAGATTCCTTGTTA
>Frequency_1_QualityScore_FFHHHHHIJJJHHJJJJIIIIJJHHHHIIIIIIJJIJJIJIIIJJJJJJIJIIIJIIJIIJJIJIJJJJIJJJHHHHHHFFFFDFECDD?BDDD_Mismatch_0_Sense_+_Library_PoolT
CCAAATTTGGGATTCCCTGTCCGTAGTAGTTAATGTAATAAATTTGAGATTCCTTGTTCTTGTTTATCTTATGATACCTTCCAAAGCGGTTTAC
>Frequency_1_QualityScore_:=A<BF<F:E<1<8?AF>EBE91?<9E<FBCF9GGBDFE6?BDF;<D(=8(==CAAC=@A@@CEFFF=3;>?BB;;@@_Mismatch_0_Sense_+_Library_PoolT
GTATTTTCGGTTGTAGTATTTGATGCTGATCTTGTTTTGGCTGACAGCAGCAGTGATCAAATGGGATCTCCTATATGG
>Frequency_1_QualityScore_EFHHHHHIIJHIIJJJJJJJJJJIJJGGIJIGGHGIIGIJJJIIIGHIIIIEHGIEGIGHEHFHEFFFFCCEEDCEACDDCCACDDDDDDEEC@_Mismatch_2_Sense_+_Library_PoolT
TGAAAGGCTTATGCCTTTTTTTCCTTGCATCGATGATGCATCTTTAATAATAAAGTGGAGTTCTGCTCTGCTTTCAAAGCAGTTTTAGTGTCAA
>Frequency_1_QualityScore_FFHHHHHJJJJJJJJJJJJJJJJJJIHHIGIIJJJJIJJJJIJJJJJGGHHIJ_Mismatch_0_Sense_+_Library_PoolT
TCGATGATGCATCTTTAATAATAAAGTGGAGTTCTGCTCTGCTTTCAAAGCAG
>Frequency_1_QualityScore_FFHHHHHJJJJJJJJHHJHIIIJJIJJJJJJJJJJJJJJJJJHIJIJJGIJJJIIGIJIIIIJFIJJJJIIHHGHHHFFFFFFDEEDEEDDDDE_Mismatch_1_Sense_+_Library_PoolT
GCTTTAATAATAAAGTGGAGTTCTGCTCTGCTTTCAAAGCAGTGTTAGTGTCAAACAATACAGTTTCCAAGCTATGTTTTCAAGACATTGAATT
>Frequency_1_QualityScore_FFHHHHHJJJJJJJJHJIIJIIJIHHJJJIJJJJJJJHJJJJJIJIIJJJJJJIJJJJJJJJJIJIJJJIHJJGCHEHIJHEHHHHFFBDDEDC_Mismatch_1_Sense_+_Library_PoolT
ATACTAATAGAATAGTAATTAATGCAATGAATTTCAGATTCATTGTTCTTATGTATGCTCTATGATACCTTCCAAGTGGTCATTGAAGGGCTTA
>Frequency_1_QualityScore_BDFFDFG?CECGEG<FFGHI_Mismatch_0_Sense_+_Library_PoolT
ATTGAAGTGGAGTGTAAGCA
>Frequency_1_QualityScore_FFHHHHHIJJJJGJJJJJJJJJJJJJJJHIJJJIJJJHIIGGHIJIIJJGIJJJJIIJJJJJJJJJJHHHHFFFFEEEEDEDDEDDDDDDDDDD_Mismatch_1_Sense_+_Library_PoolT
GGAAGATTTTCTGCACAGAAAGCTTCTGTATTTTCGGTTGTAGTATTTGATGCTGATCTTGTTTTGGCTGACAGCAGCAGTTATCAAATGGGAT
>Frequency_1_QualityScore_FFHHHHHJJJJJIJJJJJJJJJJJJIJIIJJJJJJIIJJJJJJIJJJJJJJJJJJJJJJJJJJJIJGHIJHHIJJIEIJJHHHHHFFFFFFEDD_Mismatch_1_Sense_+_Library_PoolT
AATAGTAATTAATGCAATGAATTTCAGATTCATTGTTCTTATGTATGCTCTATGATACCATCCAAGTGGTCATTGAAGGGCTTATGCTTTTTTT
>Frequency_1_QualityScore_FFHHHHHJJJJJJJJJJJJJJIJJJJJJJJJJJJJJJJJJJJJJIIJIJJJJHIJJIJJIGIIIJJJIJIJJHHGGHCEEFFDEEDDDDCDDBB_Mismatch_1_Sense_+_Library_PoolT
GCAAAAGCTACTTACAGGAAGATTTTCTGCACAGAAAGCTTCTGTATTTTCGTTTGTAGTATTTGATGCTGATCTTGTTTTGGCTGACAGCAGC
>Frequency_1_QualityScore_FFHHHHHJJIJJJJIJJJIIIJJIIJJJGIIEHFHIIIIJIJIJJIIJIGHIGI_Mismatch_1_Sense_+_Library_PoolT
AATCGATGATGCATCTTTAATAATAAAGTGGAGTTCTGCTCTGCTTTCAAAGCA
>Frequency_1_QualityScore_FFHHHHHJJIJJJJJIJJJJJJJJJJJJJJJIIJJJHIJJJJJJJJJJJJJJJJJJJJHIJJIJIJIJJJJIIIHHHHHEFFFFFFFEEE_Mismatch_1_Sense_+_Library_PoolT
TTGCATCGATGATGCATCTTTAATAATAAAGTGGAGTTCTGCTCTGCTTTCAAAGCAGTGTTAGTGTCAAACAATACAGTTTCCAAGTTA
>Frequency_1_QualityScore_FFHHHHHJJJIJJJJJJJJJJJJJJJJJIJJJJJJJJJGIJJJJIJJJIJJIJJJIIJHHIIJIIIIIJHIJHHFFFDEEDDCDDDDDDDDDDD_Mismatch_0_Sense_+_Library_PoolT
AACAATACAGTTTCCAAGCTATGTTTTCAAGACATTGAATTTTAGCAAAGCATTGAAGTGGAGTGTAAGCAACGCAACTTGGTAGGACCAAATT
>Frequency_1_QualityScore_FFHHHHGJIIJIJJHJJJJJJJJJJJIJJIJJJJJJJJIIJIJJJJJJIIJJJJJIIJJJJJJJJIJJJHHGHHHHFFFFFFFEEDEEEEEDDD_Mismatch_1_Sense_+_Library_PoolT
GCTGACAGCAGCAGTGATCAAATGGGATCTCCTATATGGTTTCTCCAGTTGGGCAATACTAATAGAATAGTAATTAATGCAATGAATTTCAGAT
>Frequency_1_QualityScore_FFHHHHHJJJJJIJJJJIJIGIIJJJJJJJJJIIIIJJJJJGIGIIJJJIIJIJIJIGIIJJJJJGIJJHIIIJJJJHIHHFHEEFDFDEFDE@_Mismatch_1_Sense_+_Library_PoolT
GGCAATACTAATAGAATAGTAATTAATGCAATGAATTTCAGATTCATTGTTCTTATGTATGCTCTATGATACCATCCAATTGGTCATTGAAGGG
>Frequency_1_QualityScore_BDHFFDHGHGGIIGCHEHGFGGGFHIIIIIIFHIIGGHIIBFDEEBGCGGDGGGG@D@CC?E3;=??5=@>ADCCC@ACCCCCC@>:@C?_Mismatch_1_Sense_+_Library_PoolT
AGTGGTCATTGAAGGGCTTATGCCTTTTTTTCCTTGCATCGATGATGCATCTTTAATAATAACGTGGAGTTCTGCTCTGCTTTCAAAGCA
>Frequency_1_QualityScore_FFFHBDHIGJJIJJJIGIIJJGI?GHIGIGGJIIGEGGIIIHGCGGHGGHD=EHCHCCEFFFDBEEFEEEEDCDEDDDDCDCCCCCD_Mismatch_1_Sense_+_Library_PoolT
GGAGTGTAAGCAACGCAACTTGGTAGGACCAAATTTGGGATTCCCTGTCCGTAGTAGTTAATGTAATAAATTTGAGATTCCTTGTTA
>Frequency_1_QualityScore_FFHHHHHJIJJJJJJJIIHHIJJJJJJIJJJJIEIIJJJJHIJJJIIJJJJJJJJJJIIIIIIJIJJJJCGGHFEHA@DDFEFEEE_Mismatch_0_Sense_+_Library_PoolT
TTCAAGATGCCTACTTTGTCAGATATTTTTTAAATGCATGTTCATAGATCTAAATGCAAAAGCTACTTACAGGAAGATTTTCTGCA
>Frequency_1_QualityScore_DDHHHHHIIIIIG:CFFHBEHFEHIIIHIIIIGGIIIGIGIIIIIIIIIIIIII@GGIHHHGHFEECDFFDFCEC6>CCBC>;>ACCCCCCCCC_Mismatch_1_Sense_+_Library_PoolT
GATAACATCCAAGTGGTCATTGAAGGGCTTATGCCTTTTTTTCCTTGCATCGATGATGCATCTTTAATAATAAAGTGGAGTTCTGCTCTGCTTT
>Frequency_1_QualityScore_FFHHHHHJJJJJJJJIJJJJJJJIIJJJJJIJJJJJJJJJJJIJJJJJJJIIJGHIGHIJIIJJJJJHHGHFFFFFFDEEDDDDDDDDDEDDDD_Mismatch_1_Sense_+_Library_PoolT
GCAATGAATTTCAGGTTCATTGTTCTTATGTATGCTCTATGATACCATCCAAGTGGTCATTGAAGGGCTTATGCCTTTTTTTCCTTGCATCGAT
>Frequency_1_QualityScore_FFHHHH?GHIJJJJJJJJJJJJJJJJJJJHIIJJJHIJIJJJJIJJJJJIJIJIJJJJIDIIGHIJIHHEHF_Mismatch_2_Sense_+_Library_PoolT
AGTTAACGTAATAAATTTGAGATTCCTTGTTCTTGTTTATCTTATGATACCTTCCAAAGCGGTTTACATTGA
>Frequency_1_QualityScore_DEFHHHHIJJJJJJJJJIJJJJIJIIJJJIJIJJJJJJJIHIGGIEIIIJJJJJIJJJJJIIJIJJGHHFGHHFFFFFFFECEDEDDDCDECDC_Mismatch_1_Sense_+_Library_PoolT
TCCTCTCTCCAAGAAGGGCACTTTCAAGATGCCTACTTTGTCAGATATTTTTTAAATGCATGTTCATAGATCTAAATGCAAAAGCTACTTACAA
>Frequency_1_QualityScore_FFHGHHHIJIJJJJJJJJJJJJJIJJJHGIHIJIJJGJJIGIJJJJJJFHHJJJJJJJJJIGHJJJIIIEHIJIJHGHGHHFFFFFFEED_Mismatch_0_Sense_+_Library_PoolT
TGGAGTTCTGCTCTGCTTTCAAAGCAGTGTTAGTGTCAAACAATACAGTTTCCAAGCTATGTTTTCAAGACATTGAATTTTAGCAAAGCA
>Frequency_1_QualityScore_FFHDDFDFGIIIII=EHGHD<FCEGG8CFHDGDFBFGGBDGDFEGCHEGGGDGGFE_Mismatch_1_Sense_+_Library_PoolT
GGACCAAATTTGGGATTCCCTGTCCGTAGTAGTTAATGTAATAAATTTGAGATTCA
>Frequency_1_QualityScore_FFHGHGHJJJJJGIIJIJJIIJJJJJJIIHHJIIJIJJJIJJIJJJJIIGIHJJJJIJJJJJJJJJHHFEDFFFFFFEEEEEECDDEDDDDCCD_Mismatch_1_Sense_+_Library_PoolT
CTTATGTATGCTCTATGATACCATCCAAGTGGTCATTGAAGTGCTTATGCCTTTTTTTCCTTGCATCGATGATGCATCTTTAATAATAAAGTGG
>Frequency_1_QualityScore_FFFHHHHJHIIIIGIJIIJJJJIJJJGJJJJJHJJJIIJJJIJJJJJIJJJJJJJHHHHHHFEFFBEDEBBDDDDDDDDDDDDDDDDDDDDDDD_Mismatch_0_Sense_+_Library_PoolT
AGTGGCAGATTGGACTTACCATGCACATTCCTATTGTGGGGAAATTCACCCTTCCTCTCTCCAAGAAGGGCACTTTCAAGATGCCTACTTTGTC
>Frequency_1_QualityScore_FFGHHHHJJJJJJIIJJJJJIJJJJJEFDFIIIJJIIJJIIJJJJJJJJJIJJJIJJJJJJJJJHHHHHDDFEFCEEEEEEDDDCDDDDDDDDD_Mismatch_1_Sense_+_Library_PoolT
GATGCCTACTTTGTCAGATATTTTTTAAATTCATGTTCATAGATCTAAATGCAAAAGCTACTTACAGGAAGATTTTCTGCACAGAAAGCTTCTG
>Frequency_1_QualityScore_FFHFHHHJGGGHIJJJJJJJJJJJJJJFHJJJJJJJIJJJJJGGIJJJIJJJJJJGGHEHHHFFFFFFEBDEEEEEEDEDBCDDFDDDDDD_Mismatch_1_Sense_+_Library_PoolT
AAGTGGAGTGTAAGCAACGCAACTTGGTAGGACCAAATTTGGGATTCCCTGTCCGTAGTAGTTAATGTAATAAATTTGAGATTCCTTGTTA
>Frequency_1_QualityScore_FFHHHHHJJJJJJJJIIJJJJJJJJHJJJJJJJJIIJJIIHIIJJJJJJJJJJIJI_Mismatch_0_Sense_+_Library_PoolT
TTCCTTGCATCGATGATGCATCTTTAATAATAAAGTGGAGTTCTGCTCTGCTTTCA
>Frequency_1_QualityScore_DDFBFDF9,<:?F9EFHCHECFFBEAEGFBFGBGEBBDD@GGBG<F9?BBBD?FAADFCCF@BC)=C:@@=DFC_Mismatch_1_Sense_+_Library_PoolT
GAGTTCTGATCTGCTTTCAAAGCAGTGTTAGTGTCAAACAATACAGTTTCCAAGCTATGTTTTCAAGACATTGA
>Frequency_1_QualityScore_FDHHFHHHIIJJJFHIIJJHIGJJIGIJJJJJJJGIJJJGIIGIGHHIIGGHHHHH@@EFFDECEEEDDCCB@CDD<B>AACBB?BCCDDCCDC_Mismatch_1_Sense_+_Library_PoolT
GTTGTAGTATTTGATGCTGATCTTGTTTTGGCTGACGGCAGCAGTGATCAAATGGGATCTCCTATATGGTTTCCCCAGTTGGGCAATACTAATA
>Frequency_1_QualityScore_FFDHCFBFGGIJJIJJJJJIGEGEIIIJJJJIJIIIJJJJJJJJJIGIIIIIJJJJFGIHHH@EHH?CD@DAEEECC>ACACCDDDCDCDDDDC_Mismatch_1_Sense_+_Library_PoolT
CAAGTGGTCATTGAAGGGCTTATGCCTTTTTTTCCTTGCATCGATGATGCATTTTTAATAATAAAGTGGAGTTCTGCTCTGCTTTCAAAGCAGT
>Frequency_1_QualityScore_FFHHHHHIJJJJIJJJIJJJFHIIJEHIHIJIIHIJJJJJIIJJJJJHIIIJJIIJFEIJIIIJJJIJHEGIIHHHHHFFEFFFFFFDEEEEDD_Mismatch_0_Sense_+_Library_PoolT
AGGATGTGCCTTTAATAAAGTGGAGTTGTGCTCTACTTTCAAAGCAGTGTTGTTAGTATCAACCAATGTTTCAAATGTAAGATTTAAAGAAATT
>Frequency_1_QualityScore_FFHHHHHJJJJJIJJJJIJJJJIJJGIIJIJGIGIGIJJJJJJJJJDDGIIGIJGJIIIFGIIJJJJIIGIIIEHHHHHHFEFFFFDEEDECCD_Mismatch_0_Sense_+_Library_PoolT
GAGTTCTGCTCTGCTTTCAAAGCAGTGTTAGTGTCAAACAATACAGTTTCCAAGCTATGTTTTCAAGACATTGAATTTTAGCAAAGCATTGAAG
>Frequency_1_QualityScore_FFHHHHHIIJJJJJJJJJIIIJIJJJJEHIIIFHIIJJJJJJIIJJJIHIJJJJFGFAHIIIIJJGIGHHIJHHHEHFHFF_Mismatch_1_Sense_+_Library_PoolT
CTCGATGATGCATCTTTAATAATAAAGTGGAGTTCTGCTCTGCTTTCAAAGCAGTGTTAGTGTCAAACAATACAGTTTCCA
>Frequency_1_QualityScore_FFHHHHHJJJJJIJJJJIJGIJJJJJHIJGHIGHIJIJIJJJJIIIJJJJJJIJIJFFFFECEEEEEDDBDDDDDCEDDDDCCCCCDAACDCDD_Mismatch_2_Sense_+_Library_PoolT
CTTATGTATGCTCTATGATACCTTCCAAGTGGTCATTGAAGGGCTTATGCCTTTTTTTCCTTTCATCGATGATGCATCTTTAATAATAAAGTGG
>Frequency_1_QualityScore_FFHHHHHJJJJGIJJIJJJJJIJJJJJHJJJJJIJIIJJHIIHIJHIJJJJHIJJJIJJJJHHHHHFFFCFFEEDEEDEDDDDDDEEDDDEEDD_Mismatch_0_Sense_+_Library_PoolT
ACGCAACTTGGTAGGACCAAATTTGGGATTCCCTGTCCGTAGTAGTTAATGTAATAAATTTGAGATTCCTTGTTCTTGTTTATCTTATGATACC
>Frequency_1_QualityScore_FFHHHHHJJJJJJJFHHIIJJJJIIIJJJJJJJIJJJJGIJIJJJJJJJJJJJIIJIJIJJJJJJJJHECHHGFFFFF_Mismatch_1_Sense_+_Library_PoolT
CATATGGTTTCCCCAGTTGGGCAATACTAATAGAATAGTAATTAATGCAATGAATTTCAGATTCATTGTTCTTATGTA
>Frequency_1_QualityScore_DDD8DD+2AEBEIE@<3A?+<B9<A@>9?D9DD:?::BDD@DDC4?BDCA@DCE8BCBCAEICEIEE7=.7@D==>ADD<;A>@3?AB@:>>>>_Mismatch_1_Sense_+_Library_PoolT
ATAAAGAGGAGTTCTGCTCTGCTTTCAAAGCAGTGTTAGTGTCAAACAATACAGTTTCCAAGCTATGTTTTCAAGACATTGAATTTTAGCAAAG
>Frequency_1_QualityScore_ADHHHHHIIAHIIHIIIIIIEHEEHGEIIIIIGIIIGIIHIIIIIIIIIIIIIIIHIIIIIIHFFFEED@CEEDCBDDEDDDECDDDCACDCDC_Mismatch_1_Sense_+_Library_PoolT
CTTGTTCTTATGTATGCTCTATGATACCATCCAAGTGGTCATTGAAGGGCTTATGCCTTTTTTTCCTTGCATCGATGATGCATCTTTAATAATA
>Frequency_1_QualityScore_FFHHHHHJJJIJJIIJJJBHIJJJIJJIJJJJJJJJJJJJJJJJJJJIJJIJIJIIJJIJJJJGGCHHGHHHFFFFFDFEDDD?BDDDD?CDDD_Mismatch_0_Sense_+_Library_PoolT
TGATCATTCCAGTGAAAGTGCCTTACAACTTTTTGCTGAATATTATGAAAGACGTTGGAAGGGATTGGGATATTGACTACGAGTGGCAGATTGG
>Frequency_1_QualityScore_FFHHHHHJIGJJJJJIJJJJJGIJJJJJJJJJJJIJJIJJJJJJJHIJJJJJIIIHIGCGDHIHHHIIJIIIJJIJJIHHHHHHFFDDDDDDDD_Mismatch_1_Sense_+_Library_PoolT
AATTAATGCAATGAATTTCAGATTCATTGTTCTTATGTATGCTCTATGATACCATCCAAGTGGTCATTGAAGGGCTTATGCTTTTTTTTCCTTG
>Frequency_1_QualityScore_FFHGHGGIJJJIJJIJJJJJJIJJJJJJJJIJJJIJHIJJJJJIJIIJHIJIJJJIJJIIIJJJJJJHHBDDCECEFFEEDDDDDDCD_Mismatch_0_Sense_+_Library_PoolT
TTCATAGATCTAAATGCAAAAGCTACTTACAGGAAGATTTTCTGCACAGAAAGCTTCTGTATTTTCGGTTGTAGTATTTGATGCTGAT
>Frequency_1_QualityScore_1AFHFFHGHGGHBFGIIIIIIIIIGIIIIIDFGEGIFIIIIIIGGIGIHIIIIII@DEIIHFFECCHEEDEEEECCCCEA>CCCCBCCCCCECC_Mismatch_1_Sense_+_Library_PoolT
GTCCTCTCTCCAAGAAGGGCACTTTCAAGATGCCTACTTTGTCAGATATTTTTTAAATGCATGTTCATAGATCTAAATGCAAAAGCTACTTACA
>Frequency_1_QualityScore_FDHHGHHJJJJJJJJJJJGIIJIJJJJJJJJJJJIIIIIJJJIIIJGIJHGHHHGFFFFFFFCEEEEEECDDDDDEDCDDDDEDDDDDCDDDDC_Mismatch_0_Sense_+_Library_PoolT
GTAAGCAACGCAACTTGGTAGGACCAAATTTGGGATTCCCTGTCCGTAGTAGTTAATGTAATAAATTTGAGATTCCTTGTTCTTGTTTATCTTA
>Frequency_1_QualityScore_DDDFFA:CCBGFEHFIEE??AAF@?FAC?CCBGFBB<DGI>?FD9DF@DBB?D8?==CECFFFIIEIBD=;@EFCA>BD;@BBCBA6;@(>A>:_Mismatch_1_Sense_+_Library_PoolT
CTTTGTCAGATATTTTTTAAATGCATTTTCATAGATCTAAATGCAAAAGCTACTTACAGGAAGATTTTCTGCACAGAAAGCTTCTGTATTTTCG
>Frequency_1_QualityScore_FFHHHHHJJJJJJJJJJJJJJJJJJIJJJJJJIJJJJHIJJJJJJIJJJJIJHIJIJJJJJJJIIGIJGEHHHHHFFFFFEEEEEEDDCDDDBD_Mismatch_1_Sense_+_Library_PoolT
TCTCTCCAAGAAGGGCACTTTCAAGATGCCTACTTTGTCAGATATTTTTTAATTGCATGTTCATAGATCTAAATGCAAAAGCTACTTACAGGAA
>Frequency_1_QualityScore_FFHHHHHJJJJJJJFIIHIHJJHIJJJJJJJJJJJJJJJJJHHHIIIJJJHIIJJJJJJIJIEHJIGHJEHHIGIHFHHHHFFFFFFEDEDEEE_Mismatch_0_Sense_+_Library_PoolT
TGCCTTTAATAAAGTGGAGTTGTGCTCTACTTTCAAAGCAGTGTTGTTAGTATCAACCAATGTTTCAAATGTAAGATTTAAAGAAATTAAATTT
>Frequency_1_QualityScore_FFHHHHHJJIIIBIHIJJJJJJJJJIIJIJJJJJJIJJJJJIJJIHIJJJJHIGIHGIIJHIIFHJHFHEHIGIGIIHHHGHHFFFFFDCDDDD_Mismatch_1_Sense_+_Library_PoolT
AGTAATTAATGCTATGAATTTCAGATTCATTGTTCTTATGTATGCTCTATGATACCATCCAAGTGGTCATTGAAGGGCTTATGCCTTTTTTTCC
>Frequency_1_QualityScore_FFHHGGHIIIIJIIJJJEGIJIJGHIHGIJJDIJJIJJHIIJJIJJJJJIIG<FHGDHCEHHGIJJAEIHGI_Mismatch_0_Sense_+_Library_PoolT
CTCTGCTTTCAAAGCAGTGTTAGTGTCAAACAATACAGTTTCCAAGCTATGTTTTCAAGACATTGAATTTTA
>Frequency_1_QualityScore_DB?CBBFHDEHIGIIICHGGED9?@B9)0?DHIGGF@GGADGB<=BFGDEF>@27=CADHHG)?A?CFFFDAAC9CCCEFACCCC>_Mismatch_2_Sense_+_Library_PoolT
GCTTATGCCTTTTTTTCCTTGCATCGAGGATGCATCTTTAATAATAAAGTGGAGTTCTGCTCTGCTTTCAAAGCAGTGTTAGTGAC
>Frequency_1_QualityScore_DFHHHHHJJJJJJJJJJJIIJJJIJIJJJJJJJJJIJJJJJHIJJIJIJJJJJIIIJJJJIJJJIIJFJIGHGHHGFFFFCECCCEDDDDDCCD_Mismatch_1_Sense_+_Library_PoolT
TTTCAAGATGCCTACTTTGTCAGATATTTTTTAAATGCATGTTCATAGATCTAAATGCAAAAGCTACTTACAAGAAGATTTTCTGCACAGAAAG
>Frequency_1_QualityScore_FFHHHHHJJJJJJJJJJJJIJJJJJJJJGIJIJGIIJJJJJJJJJJJJJIJJJG_Mismatch_1_Sense_+_Library_PoolT
CATCGATGATTCATCTTTAATAATAAAGTGGAGTTCTGCTCTGCTTTCAAAGCA
>Frequency_1_QualityScore_FFHHHHHIJJGICGIJIJIJEIJIJJJJJJJIFIJJIJJJJJJJIJHGIIJJIJIGIJJHHHFHFFFFFCEDECCBDDDBDDD@CCCDDDCCDC_Mismatch_1_Sense_+_Library_PoolT
ATAGACTACGAGTGGCAGATTGGACTTACCATGCACATTCCTATTGTGGGGAAATTCACCCTTCCTCTCTCCAAGAAGGGCACTTTCAAGATGC
>Frequency_1_QualityScore_FFHGHHHJJJJJIIJJJJJJJJJJJJJJJJJJJJJJJJJJJJJIJJJIIIGHHIIJJHHIIHCHHHFFFEFFEEDEEEEDDDDD_Mismatch_1_Sense_+_Library_PoolT
ATTGAAGGGCTTATGCCTTTTTTTCCTTGCATCGATGATGCATCTTTAATAATAAAGTGGAGTTCTGCTCTGCTTTCAAAGCAT
>Frequency_1_QualityScore_FFHHHHGIIJJJJJIIJJIJJGHJJJJJJJJJJJJJJJJJJJJJJJJIIJJIJJJJIJIDFHGHIIJIIIIJIIJJHHHHGHHFFFDDDDDDDD_Mismatch_1_Sense_+_Library_PoolT
ATTAATGCAATGAATTTCAGATTCATTGTTCTTATGTATGCTCTATGATACCATCCAAGTGGTCATTGAAGGGCTTATTCCTTTTTTTCCTTGC
>Frequency_1_QualityScore_FFHHHHHGIIHIIIIJJJJGIHIIIJJJJIIJJHHHHJIJIJJFEIIIIJJIFGIEGHHIJGIGIGIGJGIIIGHHHGEHFD@DFFFFEC_Mismatch_1_Sense_+_Library_PoolT
TCTCCTATATGGTTTCCCCAGTTGGGCAATACTAATAGAATAGTAATTAATGCAATGAATTTCATATTCATTGTTCTTATGTATGCTCTA
>Frequency_1_QualityScore_DDAFHFBEGGIGAFH@EHI?FFGEGIADEHIIIGIIGGIIGIFBHIIH:FECGIIGIIIIHFHDHFHEECDD@CCCDCCCCDDDECDCCCCECE_Mismatch_1_Sense_+_Library_PoolT
CCTCCTATATGGTTTCCCCAGTTGGGCAATACTAATAGAATAGTAATTAATGCAATGAATTTCAGATTCATTGTTCTTATGTATGCTCTATGAT
>Frequency_1_QualityScore_FFHHHHHJJJJIJJJJJJJJJHJJJJJJJJJJJIJJJJJJJJHGHIJJJJJJHIJJJJJJJJJJIJIJJIFHHHHHHFFFFFDFEEEDEEEFEE_Mismatch_1_Sense_+_Library_PoolT
CAAATGGGATCTCCTATATGGTTTCCCCAGTTGGGCAATACTAATAGAATAGTAATTAATGCAATAAATTTCAGATTCATTGTTCTTATGTATG
>Frequency_1_QualityScore_FFHHHHHIJIIJJJJJJIH_Mismatch_0_Sense_+_Library_PoolT
ATCGATGATGCATCTTTAA
>Frequency_1_QualityScore_FFHHFHFHIIIJIFIHIJII@HGGIIJJJIIFGIIJJGHGGHGHEEHIIEIJJIICHGHJIJIIIIGDHHGHJIHHG_Mismatch_0_Sense_+_Library_PoolT
ATATGGTTTCCCCAGTTGGGCAATACTAATAGAATAGTAATTAATGCAATGAATTTCAGATTCATTGTTCTTATGTA
>Frequency_1_QualityScore_FFHHGHHJJJJJJJJJJJJJJJJJJJJJJJJIJJJIJJJJJJJJIHJJIIJJJJJJIJIJIIIIJJIJJIIHEHJJHHGFBDDDDEEDFEEFED_Mismatch_1_Sense_+_Library_PoolT
TTTAAATGCATGTTCATAGATCTAAATGCAAAAGCTACTTACAAGAAGATTTTCTGCACAGAAAGCTTCTGTATTTTCGGTTGTAGTATTTGAT
>Frequency_1_QualityScore_FFHHHGFIIIIJIIGGGGJGGIGIHICHFGEBBFGIE@GHDGIIIJJIIII=FHIBGHEHDFHEFFDFC@CCAAC;ACDFCCCDCDDDDB7<AC_Mismatch_0_Sense_+_Library_PoolT
TTGCTGAATATTATGAAAGACGTTGGAAGGGATTGGGATATTGACTACGAGTGGCAGATTGGACTTACCATGCACATTCCTATTGTGGGGAAAT
>Frequency_1_QualityScore_FFHHHHHJJJJIHIIJGIJJJJJJJJJJHIJJJJJIJHJJHHIHIJJJIJJJIIJJJJJJJHHFHHFFFF_Mismatch_1_Sense_+_Library_PoolT
AACGCAACTTGGTAGGACCAAATTTGGGATTCCCTGTCCGTAGTAGTTAATGTAATAAATTTGAGATTCA
>Frequency_1_QualityScore_D@FHH?HIIIGGH<FHI@GGGIIEG>GDFGIIIDHII@FHIFG;CH@ECHED@CDCC@CCC(;ACEFCA;>A>@=885<CCCCCCBBC(:>4>C_Mismatch_1_Sense_+_Library_PoolT
GAAAGACGTTGGAAGGGATTGGGATATTGACTACGAGTGGCAGATTGGACTTACCATGCACATTCCTATTGTGGGGAAATTCACCCTTACTCTC
>Frequency_1_QualityScore_FFHHHGHJJJJIIIJIJJJJJIJJJJJJFIJJJJIJJIJIJIIJIJJJJJJJJJIIIIIHGIJIIJJGHFHIJJJGEEFEEEDDEFFEECDDDD_Mismatch_1_Sense_+_Library_PoolT
AATGCATGTTCATAGATCTAAATGCAAAAGCTACTTACAAGAAGATTTTCTGCACAGAAAGCTTCTGTATTTTCGGTTGTAGTATTTGATGCTG
>Frequency_1_QualityScore_DDFFDBDH>FHDEHG<FD3<<+<<EFGGGEGBG;;BF9BD9DGH9DGGGA==@;DGE@?EH>EEED:@DC>>@C>CCCC;@;@CB:?>>C@:AC_Mismatch_2_Sense_+_Library_PoolT
TCTATGATACCATCCAAGTGGCCATTGAAGGGCTTATGCCTTTTTTTCCTTGCATCTATGATGCATCTTTAATAATAAAGTGGAGTTCTGCTCT
>Frequency_1_QualityScore_FFHHHHHIJIJIIJIJJIJJJJJJJJIJJJJJJJJJJJJJJJJJEIJJJJJJIJJJIJJJIJJJIJIHHEHHHHFFFFDFEEEECDCDDCDDDD_Mismatch_1_Sense_+_Library_PoolT
ATCTCTCCAAGAAGGGCACTTTCAAGATGCCTACTTTGTCAGATATTTTTTAAATGCATGTTCATAGATCTAAATGCAAAAGCTACTTACAGGA
>Frequency_1_QualityScore_FEHHHGHIJJIHIJJJFHIJGJJIJIGJJJJIGIJJJJJJJIJJIIGDGIHIGHHHGHGGFEFFFFFEDCDCEECCCCCCDDDDDDCDDDFEDD_Mismatch_1_Sense_+_Library_PoolT
GAGCAACGCAACTTGGTAGGACCAAATTTGGGATTCCCTGTCCGTAGTAGTTAATGTAATAAATTTGAGATTCCTTGTTCTTGTTTATCTTATG
>Frequency_1_QualityScore_BB3?BFHIII@<FFIIIIEHEIIFHIIGG>FGIDHGGHEGGGICHGIHCF;FGHIGH=C>DC>EEEE>DDEE@C@@AC>_Mismatch_1_Sense_+_Library_PoolT
AGGGCTTATGCCTTTTTTTCCTTGCATCGATGATGCATCTTTAATAATAAAGTGGAGTTCTGCTCTGCTTTCAAAGCAA
>Frequency_1_QualityScore_DDFFA:<+:<4CFAAF9CE99C@BAGFFBDEIIFDGGECFFIIII@AC88CFF=CEC@EFD>C>=>>E@D_Mismatch_1_Sense_+_Library_PoolT
TTTATGCCTTTTTTTCCTTGCATCGATGATGCATCTTTAATAATAAAGTGGAGTTCTGCTCTGCTTTCAA
>Frequency_1_QualityScore_FFHGFDHIGIJJJCAHGGEHGIJJJIHG>GBHGBFHIGIDDGD>GGHGHIGCGIIC_Mismatch_1_Sense_+_Library_PoolT
TTTAATAATAAAGTGGAGTTCTGCTCTGCTTTCAAAGCAGTGTTAGTGTCAAACCA
>Frequency_1_QualityScore_FFHGGHHJJ<CEFHGFJIGGIIIJJJIGIIJEIGIJIIEHIGHJJIIIJJJJIJJIJJJJJJJJJIGGHBBCGCGEIEHI_Mismatch_2_Sense_+_Library_PoolT
ATAGAATAGTAATTAATGCAATGAATTTCAGATTCATTGTTCTTATGTATGCTCTATGATACCTTCCAAGTGGTCATTTA
>Frequency_1_QualityScore_B?A8DFHE@FEH@CDGCHEHIIIIBA@@CH94CFGG>F9:C9CGHE4:BDDGCHGIABF@GA?DDCEHII>F@.8=@D@D@=):-=?DB.;@_Mismatch_0_Sense_+_Library_PoolT
ATAGAATAGTAATTAATGCAATGAATTTCAGATTCATTGTTCTTATGTATGCTCTATGATACCATCCAAGTGGTCATTGAAGGGCTTATGCC
>Frequency_1_QualityScore_DDHH8AF<CBGGFGIGI>BDBAEHGGHGHEAE?;DHIGHAGA9FGGG)?_Mismatch_1_Sense_+_Library_PoolT
ATCGATGATGCATCTTTAATAATAAAGTGGAGTTCTGCTCTGCTTTCGA
>Frequency_1_QualityScore_D:8CF?BGEGBHH@GHIII<BBF<@?BF>FHGCHEGIIEGIIAE@GHH>A;?EE=@@D@@@C@CC@@CCC@CCCCC:>55@CCCEA_Mismatch_1_Sense_+_Library_PoolT
GCTTATGCCTTTTTTTCCTTGCATCGATGATGCATCTTTAATAATAAAGTGGAGTTCTGCTCTGCTTTCAAAGCAGTGTTAGTGAC
>Frequency_1_QualityScore_FFHHHHHGIIIJJJIJJJJIGJGJIIJCHGHFHHHIJJFIIFIIJJJIJJEIJGIIIIJIJIJJJIJJJEHIIGJHHHHGHGHFFFFFFFEEEE_Mismatch_1_Sense_+_Library_PoolT
TATATGGTTTCCCCAGTTGGGCAATACAAATAGAATAGTAATTAATGCAATGAATTTCAGATTCATTGTTCTTATGTATGCTCTATGATACCAT
>Frequency_1_QualityScore_BDCDDFHGIIIIG@FGGHIEFBBAHFHEHGGEBC??HID@G?DAFHHG?FF@DFFDHGBFHE@HCDHGICDCECEA;A>E;@DBEE>@@>C@@C_Mismatch_1_Sense_+_Library_PoolT
TGATCAAATAGGATCTCCTATATGGTTTCCCCAGTTGGGCAATACTAATAGAATAGTAATTAATGCAATGAATTTCAGATTCATTGTTCTTATG
>Frequency_1_QualityScore_FFHHHHHJJIJJJIJJIJJIJIJJJJJJJJJJJIIJIIJIIJJJJJJJJIJJIGIJJJJJJJJJHHHHHEFFFFFCDEEEEDDEDDDDDCDCAC_Mismatch_1_Sense_+_Library_PoolT
CATTGTTCTTATGTATGCTCTATGATACCTTCCAAGTGGTCATTGAAGGGCTTATGCCTTTTTTTCCTTGCATCGATGATGCATCTTTAATAAT
>Frequency_1_QualityScore_FFHHHHGIHIJIIIJJIJJJGIIGIIJJGGHGGGEGGGFHGIJEIJGICHIJJIIDHHHCHHFEFFFFFFEEEEAEDDDACCDBDDCBACCCD?_Mismatch_1_Sense_+_Library_PoolT
ATGCAAAAGCTACTTACAGGAAGATTTTCCGCACAGAAAGCTTCTGTATTTTCGGTTGTAGTATTTGATGCTGATCTTGTTTTGGCTGACAGCA
>Frequency_1_QualityScore_FFHHHHHJJJJJJJJJIJJJIJJJJJJJJJJJJJJJJJJJJIJHIJJJJJJJJJJJJJJIJIJJJIJJIIIIJHHHHHHFFFFFFECEEEEECD_Mismatch_2_Sense_+_Library_PoolT
TTTTTCCTTGCATCGATGATGCATCTTTAATAATAAAGTGGAGTTCTGCTCTGCTTTCAAATCAGTGTTAGTGTCAAACAATACAGTTTCCAAA
>Frequency_1_QualityScore_FFHHHHFIJJJJJJJJJJJJJIJJJJIJJJJJJJJJJHIJJJJJIJJJJIJJJIJJJIJJJJJJJIJGIGHIIIJHHHHHHHHFFFFFFFECDE_Mismatch_1_Sense_+_Library_PoolT
ATATGGTTTCCCCAGTTGGGCAATACTAATAGAATAGTAATTAATGCAATGAATTTCAGATTCATTGTTCTTATGTATGCTCTATGATACCTTC
>Frequency_1_QualityScore_DDD<;AA<,<BBF@F??EC)*1*1?0B*0:BDI<*09BBB?DA@_Mismatch_2_Sense_+_Library_PoolT
GCTTCTGTCTTTTCGGTTGTAGTATTTGATGCTGTTCTTGTTTT
>Frequency_1_QualityScore_FFHHHHHJJHJJJJJHIJJJJIJIJJIIJJJJJJJGIIIJJIJJGIJIGHIIJFI@CFGGGIIJJFHEHEEFFFFFFDDC?BDDDDBDCDBCCC_Mismatch_0_Sense_+_Library_PoolT
TCATTCCAGTGAAAGTGCCTTACAACTTTTTGCTGAATATTATGAAAGACGTTGGAAGGGATTGGGATATTGACTACGAGTGGCAGATTGGACT
>Frequency_1_QualityScore_D+AFF?F<@DGGIIIIGHIGC<<ECD9CEBD??<CCF<D2?FBBA9D?FHB8@EHE>EEEHH>73?BBD>CCCCCC3>>>CADC<C@CCC2::@_Mismatch_2_Sense_+_Library_PoolT
GGATGCTCTATGATACCATCCAAGTGGTCATTGAAGGGCTTATGCCTTTTTTTCCTTGCATCTATGATGCATCTTTAATAATAAAGTGGAGTTC
>Frequency_1_QualityScore_FFFHHHHJJJJJHIJIIJIIJJJJJJJJJJJJJJJJJJJIIIIJJHJJJIIIIIJJJIJJGIIIJIJJJHGIIGHIJHHHFHE_Mismatch_0_Sense_+_Library_PoolT
TTAATAATAAAGTGGAGTTCTGCTCTGCTTTCAAAGCAGTGTTAGTGTCAAACAATACAGTTTCCAAGCTATGTTTTCAAGAC
>Frequency_1_QualityScore_DADHHHGEGIIIIIIEIGIIIIIIFGGIIIIIII_Mismatch_0_Sense_+_Library_PoolT
GTTTTCAAGACATTGAATTTTAGCAAAGCATTGA
>Frequency_1_QualityScore_FFHHHHHJJJJJJJJJJJJJIGHIJIJJIIJIJIIHH_Mismatch_0_Sense_+_Library_PoolT
GACATTGAATTTTAGCAAAGCATTGAAGTGGAGTGTA
>Frequency_1_QualityScore_FFHHHHHJJJJJJJJHIJJJJHIJJJJIIIJJJJJJHIIIJIJJJIIJJFHIJJJJJJJJJJIGGJJJJIIJF_Mismatch_0_Sense_+_Library_PoolT
CTGCTTTCAAAGCAGTGTTAGTGTCAAACAATACAGTTTCCAAGCTATGTTTTCAAGACATTGAATTTTAGCA
>Frequency_1_QualityScore_+=D<??AF?A@EE:CFHI<<FAC?<4?<CHFF<9*11*1?3)::?@79/??FFB=FC;;@2@@AA).)@?EDBA6;A@:ADB;55;>;@_Mismatch_1_Sense_+_Library_PoolT
TTCAGATTCATTGTTCTTATGTATGCTCTATGATACCATCCGAGTGGTCATTGAAGGGCTTATGCCTTTTTTTCCTTGCATCGATGATG
>Frequency_1_QualityScore_FDHHGHHJJJJJJJJJJJJJJGIJJJJJHHIJIJHIHIJJJJJJJJJJJDHIJJJJJJJJIJCFIIJIIFHGI_Mismatch_1_Sense_+_Library_PoolT
GTGGAGTTCTGCTCTGCTTTCAAAGCAGTGTTAGTGTCAAACAATACAGTTTCCAAGCTATGTTTTCAAGGCA
>Frequency_1_QualityScore_FFHHHHHJJJJJJJJJJJJJJJJJJJJJJJJJJHIIJJJJJJHIJFGIIIJJJIJJJJIIHIJJJJIJHHHHFFFFEEEDEDDBDDDDEEEDDD_Mismatch_2_Sense_+_Library_PoolT
TTACAAGAAGATTTTCTTCACAGAAAGCTTCTGTATTTTCGGTTGTAGTATTTGATGCTGATCTTGTTTTGGCTGACAGCAGCAGTGATCAAAT
>Frequency_1_QualityScore_FFHHHHHJJJIJJJJJJJIIJJGGIJIJHIJJJJHIJJIJJJJJJIJJJEHJJIJGGI_Mismatch_1_Sense_+_Library_PoolT
CAAATTTGGGATTCCCTGTCCGTAGTAGTTAATGTAATAAATTTGAGATTCCTTGTTA
>Frequency_1_QualityScore_BDDFHHA><A<<EDHEBCAHHG<4CHBDHCFHG>H4?<<999B*999?B4BGADGG88B<.)8@@7=@GC@DA=(=?@?@B>:>6;AC_Mismatch_1_Sense_+_Library_PoolT
TTTCAAGATGCCTACTTTGTCAGATATTTTTTAAATGCATGTTCATAGATCTAAATGCAAAGGCTACTTACAGGAAGATTTTCTGCAC
>Frequency_1_QualityScore_FFHHGHHIIHFHGCHHG?FDFHI>?CBDFGHIJ4DH<GFEFGIIEEHGHHHIJ@HIGGJ_Mismatch_1_Sense_+_Library_PoolT
TCTTGCATCGATGATGCATCTTTAATAATAAAGTGGAGTTCTGCTCTGCTTTCAAAGCA
>Frequency_1_QualityScore_FFHHHHHJJJJJJJJJJJJJJIJJJJHIGIJJJJJJJJJIIJJJJJJHHJJJJJJJJIJJFHIJJJIJI@GIIJIEHHHHHHFF_Mismatch_0_Sense_+_Library_PoolT
GGAGTTCTGCTCTGCTTTCAAAGCAGTGTTAGTGTCAAACAATACAGTTTCCAAGCTATGTTTTCAAGACATTGAATTTTAGCA
>Frequency_1_QualityScore_FFHHHHHJJJJJJJJJJJJJIJGIIJHJIJJJJJJJJJJJJJJJJJJJJJIJJJJJHHGHHHHHFFFFFDFEEECDEDDCD_Mismatch_2_Sense_+_Library_PoolT
GAGTGTAAGCAACGCAACTTGGTAGGACCAAATTTGGGATTCCCTGTCCGTAGTAGTTAATGTAATAAATTTGAGATTCAA
>Frequency_1_QualityScore_FFHHHHHJJJJJGIJJJJJJIJJJJJJJIJJJJJIJJJJJJJJDHHGIFGHJJIJJFHGHHHFFFCDFECCEEEDDCCDD_Mismatch_2_Sense_+_Library_PoolT
GCCTTTTTTTCCTTGCATCGATGATGCATCTTTAATAATAAAGTGGAGTTCTGCTCTGCTTTCAAAGCAGTGTTAGTGCA
>Frequency_1_QualityScore_FFHHHHHJHIJIJJIJJCHGJJJIGIJIJJIJJJJJJIJJJJJJJJIIJJIJJJJIJJJJJJJJJJIIJIIIIGIJJJIIIFHHGFFFFFEEED_Mismatch_1_Sense_+_Library_PoolT
AAGAATAGTAATTAATGCAATGAATTTCAGATTCATTGTTCTTATGTATGCTCTATGATACCATCCAAGTGGTCATTGAAGGGCTTATGCCTTT
>Frequency_1_QualityScore_FFHHHHHJBGHIIJGIJIJJJJJJJJJJHJJJIIJIJJIJJJJJIJJJHIIIIGHGIJJDGCIJJGHHHHFFFBDDDCD<ACC?CCCCAACCDC_Mismatch_0_Sense_+_Library_PoolT
AGTGAAAGTGCCTTACAACTTTTTGCTGAATATTATGAAAGACGTTGGAAGGGATTGGGATATTGACTACGAGTGGCAGATTGGACTTACCATG
>Frequency_1_QualityScore_FFHHHHHIJIIJJIIIJJJIJJIJIJGJJGHIJJIJJJJJJJJJJIJIJGHJIJJJHHFIJJEFFHHF_Mismatch_0_Sense_+_Library_PoolT
GCATCGATGATGCATCTTTAATAATAAAGTGGAGTTCTGCTCTGCTTTCAAAGCAGTGTTAGTGTCAA
>Frequency_1_QualityScore_DBDFFHHIEIBFEHF<FH@GDCFG@FGGBFE:DFHGGCHIB9BFFDBFHAFHGGI@GAFEHGHHIIIF_Mismatch_1_Sense_+_Library_PoolT
GTCAAAGCAGTGTTAGTGTCAAACAATACAGTTTCCAAGCTATGTTTTCAAGACATTGAATTTTAGCA
>Frequency_1_QualityScore_FFHHHHHHIJJJJJJJJIJJJJJJJJJJJJJJJJJIJJJJIJJJJJJJJJJJJJJJJJJJJJJJJJJJJGGHHHHHHFFFFFFEEDDDDDDDDD_Mismatch_0_Sense_+_Library_PoolT
GTGTTAGTGTCAAACAATACAGTTTCCAAGCTATGTTTTCAAGACATTGAATTTTAGCAAAGCATTGAAGTGGAGTGTAAGCAACGCAACTTGG
>Frequency_1_QualityScore_FFHHFHHGHHHJJJJJJIIJJJJJJJJJJJIIJIJJJIJJJFIIIJJJIJJJIIJJJJJJJJIIJFHJJHGIIIFHHHHHFFFFFFDEEE_Mismatch_0_Sense_+_Library_PoolT
AAAGTGGAGTTCTGCTCTGCTTTCAAAGCAGTGTTAGTGTCAAACAATACAGTTTCCAAGCTATGTTTTCAAGACATTGAATTTTAGCAA
>Frequency_1_QualityScore_FFHHHHHJJIJJJJJJJHHIJJJIIIJJJJJJJJJJCIGGGGIIIJJIJJJIJJGIGGDEFHHHFF_Mismatch_1_Sense_+_Library_PoolT
TTTTTTTCCTTGCATCGATGATGCATCTTTAATAATAAAGTGGAATTCTGCTCTGCTTTCAAAGCA
>Frequency_1_QualityScore_F?F=DFHGAEGIIIGGIIIIIFHBHFHGG_Mismatch_0_Sense_+_Library_PoolT
AAGTGGAGTTCTGCTCTGCTTTCAAAGCA
>Frequency_1_QualityScore_FFHHHHDIJGGIJIJIGIJJJJJJJJJJJJJJJJJJJJIJJJIEHFHGHGIJIJGHIJIJJJGIJCDHIFGIHFFFFEEEEEEDDDEDEDCDEC_Mismatch_1_Sense_+_Library_PoolT
TTTCAGATTCATTGTTCTTATGTATGCTCTATGATACCTTCCAAGTGGTCATTGAAGGGCTTATGCCTTTTTTTCCTTGCATCGATGATGCATC
>Frequency_1_QualityScore_@AHFFFDBHICE>FBHEECHGGC<FDGHHGGIIGIBGHEHGEB9BFEH9BBHGCFHEDGHGCGGG)77C@@DDDECECC>CDDDD?ACECDD@C_Mismatch_1_Sense_+_Library_PoolC
TTTCAGATTCATTGTTCTTATGTATGCTCTATGATACCTTCCAAGTGGTCATTGAAGGGCTTATGCCTTTTTTTCCTTGCATCGATGATGCATC
>Frequency_1_QualityScore_FFHHHHHJJJJJJJJJJJGJJJJJJJHIJHHIJJJJJIIJJJJJJJJJJJJJJJJJJJJIJJHHHHHHFFFFFFFEECEECCCEEDDDCDDCD@_Mismatch_1_Sense_+_Library_PoolT
ATGTATGCTCTATGATACCATCCAAGTGGTCATTGAAGGGCTTATGCCTTTTTTTCCTTGCATCTATGATGCATCTTTAATAATAAAGTGGAGT
>Frequency_1_QualityScore_BDA>+<<E@FFFICCCC?D>HB9F9<<A9<FGFFFAD**?FFAFE?DG:BG@FFIC@4F)888)=CFA;;@EEE>=>3?A;@>\9?A>:A3:>A_Mismatch_2_Sense_+_Library_PoolT
AATGAAATGAATTTCAGATTCATTGTTCTTATGTATGCTCTATGATACCATCCAAGTGGACATTGAAGGGCTTATGCCTTTTTTTCCTTGCATC
>Frequency_1_QualityScore_FFHHHGGJJJGHJJEBIIGIJJGIJIJJIJJJJJJJIJJIIJIIHIIGFHIJG_Mismatch_0_Sense_+_Library_PoolT
TCTTTAATAATAAAGTGGAGTTCTGCTCTGCTTTCAAAGCAGTGTTAGTGTCA
>Frequency_1_QualityScore_FFGHHHHIIJJJJJJIIIJIIFHIJJJJHIHJJJJJJJJJJIJJJGJJJJJJJJJJIIJJJJHHHHHDDFFFFFEEEEEEFEEDDEDDDDEDFE_Mismatch_1_Sense_+_Library_PoolT
GAAATGGGATCTCCTATATGGTTTCCCCAGTTGGGCAATACTAATAGAATAGTAATTAATGCAATGAATTTCAGATTCATTGTTCTTATGTATG
>Frequency_1_QualityScore_FFGHHHHJJIJJIJJGJJJJJJJJJJJJJJJJGGIJJJJIJJJIJGIIIJHHIIJGEHGHEHHHHFFFFFFEEEEEEDDDDD_Mismatch_0_Sense_+_Library_PoolT
TGAAGGGCTTATGCCTTTTTTTCCTTGCATCGATGATGCATCTTTAATAATAAAGTGGAGTTCTGCTCTGCTTTCAAAGCAG
>Frequency_1_QualityScore_FFGHHHGJIJJGIIHIIJJJGIIJJJJJJJJJJJJIJGIIJJJJJGIIJJJJIIJIIJJJJIJJJJGIJGHJJGHHHHHFFFFDFFFEEEEEEE_Mismatch_1_Sense_+_Library_PoolT
ATCTCCTATATGGTTTCCCCAGTTGGGCAATACTAATAGAATATTAATTAATGCAATGAATTTCAGATTCATTGTTCTTATGTATGCTCTATGA
>Frequency_1_QualityScore_2ABF?B8FB>>DEDHHAFB2A@CBA1:??BB9?BDEHGB0?GG9<FHC4FBB)//5A/;EH:A)7;7;?;;@;AA>CCC:?CB?>9/8<@?C_Mismatch_0_Sense_+_Library_PoolT
TTGGGATATTGACTACGAGTGGCAGATTGGACTTACCATGCACATTCCTATTGTGGGGAAATTCACCCTTCCTCTCTCCAAGAAGGGCACTT
>Frequency_1_QualityScore_??DHHHHDHHIAB@D<ICBGH_Mismatch_2_Sense_+_Library_PoolT
ATGATTCCTTGTTCTTGTTTA
>Frequency_1_QualityScore_FFGHHHHJJJJIJJJJJJJJJIJJJJJJJIJJJJJJJJJJJJIJJJJJJJIJJJGIJJJJJJJIIIIAHGHHHHGHFDF_Mismatch_0_Sense_+_Library_PoolT
ATATTTTTTAAATGCATGTTCATAGATCTAAATGCAAAAGCTACTTACAGGAAGATTTTCTGCACAGAAAGCTTCTGTA
>Frequency_1_QualityScore_?D;+2@D?EE><FA<<1C8?*CD<:?D<??@DDI<88=8B=A8...)7A).?=3?3?@)??_Mismatch_1_Sense_+_Library_PoolT
AAGGGGTCATTGAAGGGCTTATGCCTTTTTTTCCTTGCATCGATGATGCATCTTTAATAAT
>Frequency_1_QualityScore_FFHHHHHFHIHIFHIHJJIJJJJIJJJIJJJGGIJIJJJJJJJJJJJIIJJJJJHHHHFFFFDDDEEDECCCFFEEDDEEDDEDDDDDFDDDDC_Mismatch_2_Sense_+_Library_PoolT
ATTGAAGTGGAGTGTAAGCAACGCAACTTGGTAGGACCAAATTTGGGATTCCCTGTCCGTAGTAGTTAATGTAATAAATTTGAGATTCCTTGAA
>Frequency_1_QualityScore_FFHHHHHJJJJJJJIJIJJJJJJJJJJJJJIIJJJJJJJJJJJJJJJJJJJIJGIJIJJJJJIFJJJIJFHIJJIJJJHHFDEEDDDDDEDDDD_Mismatch_2_Sense_+_Library_PoolT
ACAATGAATTTCAGATTCATTGTTCTTATGTATGCTCTATGATACCTTCCAAGTGGTCATTGAAGGGCTTATGCCTTTTTTTCCTTGCATCGAT
>Frequency_1_QualityScore_FFHHHHHJJJJJJJJJJGJJIIJIJJJFGIIIJJJJJJJJJIJIJJJJIJJJJJHHHIJIHIJJIIJJIIGIJJJGHHHHHHHFFFFFADEEED_Mismatch_1_Sense_+_Library_PoolT
ATCGATGATGCATCTTTAATAATAAAGTGGATTTCTGCTCTGCTTTCAAAGCAGTGTTAGTGTCAAACAATACAGTTTCCAAGCTATGTTTTCA
>Frequency_1_QualityScore_DDHHHHHJJJJJJJJJJJJJJJJJJJIJJJJJJJIJJJJIGIHHIGFHIJJJJJJIJJIJJJIJJJJJJGFFFFFFDEEEDDDEDFDDDEDDDD_Mismatch_1_Sense_+_Library_PoolT
TAGATTCATTGTTCTTATGTATGCTCTATGATACCATCCAAGTGGTCATTGAAGGGCTTATGCCTTTTTTTCCTTGCATCGATGATGCATCTTT
>Frequency_1_QualityScore_ABDHFDBF>AFG<BC<@CEHEHE,A+A3FHC;3????@F>B<GG<<B9)??BFG@D>=<FHCHFEE>E@;BCB<;6(,555@>ACCC:ACDCD@_Mismatch_1_Sense_+_Library_PoolT
ATTGTTCTTATGTATGCTCTATGATACCATCCAAGTGGTCATTGAAGGGCTTATGCCTTTTTTTCCTTGCATCGATGGTGCATCTTTAATAATA
>Frequency_1_QualityScore_FFHGHHHJJJHHIHHGIJIJIJJJJJJJJJJJJJJJJJJJJJJIJJJJJJJJJJJJJJJHHHHHHHFFFDFDBCEEDACCDDDDCDDDCCCDDD_Mismatch_1_Sense_+_Library_PoolT
ACCATCCAAGTGGTCATTGAAGGGCTTATGCCTTTTTTTCCTTGCATCTATGATGCATCTTTAATAATAAAGTGGAGTTCTGCTCTGCTTTCAA
>Frequency_1_QualityScore_FFHHHHHJIJJJIJIJIJJJJIIJIIJJGIJJIHGIJJIIIJJJJJJJJJJGJFHIJIJHHHHHEFDDDDEEEEEEDDDDCDDCDDDCCDBD8@_Mismatch_0_Sense_+_Library_PoolT
TTTTGCTGAATATTATGAAAGACGTTGGAAGGGATTGGGATATTGACTACGAGTGGCAGATTGGACTTACCATGCACATTCCTATTGTGGGGAA
>Frequency_1_QualityScore_FFHHHHHJJJJJIJIJJJIJJJJJJIIIJJJJJJIJJJJJJJJJJJIIJJJJJJJJJJIJJJIIIJHHHEFFFFFFFEEEDEECDDDDDDDDDC_Mismatch_2_Sense_+_Library_PoolT
ATGCCTACTTTGTCAGATATTTTTTAAATGCATGTTCATAGATCTAAATGCAAAAGCTACTTACAGGAAGATTTTCTGCACAGAAAGCTTCTTA
>Frequency_1_QualityScore_D>DFBF?FHEH>EG=6:F3?=FG<FG<GGIGHBH9<D?B9?FHB?DFAFH4=)8(5(.==74))..=C;;>?@CA:;;6>A;AB;7?@9@C>:5_Mismatch_1_Sense_+_Library_PoolT
GGGATATTGACTACGAGTGGCAGATTGGACTTACCATGCACATTCCTATTGTTGGGAAATTCACCCTTCCTCTCTCCAAGAAGGGCACTTTCAA
>Frequency_1_QualityScore_D;<CCCF@>BBC?AEAHBHC<?AC:DHHD9?F???B9DFI>FD9?DBH>??FEHGG@FHCDGIIGHGEHEHHD@?>;;BC>@CCCCC?_Mismatch_0_Sense_+_Library_PoolT
ATGCCTACTTTGTCAGATATTTTTTAAATGCATGTTCATAGATCTAAATGCAAAAGCTACTTACAGGAAGATTTTCTGCACAGAAAGC
>Frequency_1_QualityScore_FFHHHFFIIJIIJJJGIJJJJJJJJJJGIIIHIHIIIII_Mismatch_0_Sense_+_Library_PoolT
TGGAGTTCTGCTCTGCTTTCAAAGCAGTGTTAGTGTCAA
>Frequency_1_QualityScore_FFFHHHFIGIGIJJIJJJIJIJJIJJGHJJJJIJJIJJJJJJJJJJIJJJIIJIHHHFHFFFFFEEEEFEEDDDDDDDDDEECDDCBCCDCCDD_Mismatch_1_Sense_+_Library_PoolT
GGTTGTAGTATTTGATGCTGATCTTGTTTTGGCTGACAGCAGCAGTGATCAAATGGGATCTCCTATATGGTTTCCCCATTTGGGCAATACTAAT
>Frequency_1_QualityScore_FFHHHHHJJJJJHHIJFHHHGIJIJIJJJJJJJJJJJJJJJJJJJJJIJJJJIIJIIIIGHHHHHEFFDDCFFEEDEEEDCCDEDDDDDDDDDD_Mismatch_1_Sense_+_Library_PoolT
AATACCATCCAAGTGGTCATTGAAGGGCTTATGCCTTTTTTTCCTTGCATCGATGATGCATCTTTAATAATAAAGTGGAGTTCTGCTCTGCTTT
>Frequency_1_QualityScore_FFHHHHHJJJJJJFHIFHIIJJJJJJJJJJJJIJJJJJJJJJJJJJJJJIJIJHHHHHHFFFFFFFEEECDDEDDDDDDDDDDFDDCDDDDDDD_Mismatch_1_Sense_+_Library_PoolC
AATACCATCCAAGTGGTCATTGAAGGGCTTATGCCTTTTTTTCCTTGCATCGATGATGCATCTTTAATAATAAAGTGGAGTTCTGCTCTGCTTT
>Frequency_1_QualityScore_FFFHHHHJJJJJJJJJIJJJJJJJJJJJIIIJJIJJJJGIIJJJJIJJJJJ)?EHHHFHGFFFFFDCEECEDDDDDDDDDDCCDDDD_Mismatch_1_Sense_+_Library_PoolT
GGTCATTGAAGGGCTTATGCCTTTTTTTCCTTGCATCGATGATGCATCTTTTATAATAAAGTGGAGTTCTGCTCTGCTTTCAAAGCA
>Frequency_1_QualityScore_FFHHHHHJJJJJJJJJJJJHHIIJIIJIJJJJJJJJJJJJJJJIJJJJIJJJJJJJJJJIGIJJJJJGGEIIIHHHEHGHHFFFFFFEECEEED_Mismatch_1_Sense_+_Library_PoolT
GGATGTGCCTTTAATAAAGTGGAGTTGTGCTCTACTTTCAAAGCATTGTTGTTAGTATCAACCAATGTTTCAAATGTAAGATTTAAAGAAATTA
>Frequency_1_QualityScore_BDB?,<<AEB+A::CC<A<A+<3A4CD??E<B;?*??:?BDDED**?9:**0?DD@DE<B).8=54777737?>?<D;@A6;@ADAAA_Mismatch_2_Sense_+_Library_PoolT
TCATTGTTCTTATGTATGCTCTATGATACCATCCAAGTGGTCATTGAAGACCTTATGCCTTTTTTTCCTTGCATCGATGATGCATCTT
>Frequency_1_QualityScore_FFHHHHHJJJJJIJJJJJIJJJJJJJJIHIGHHJJJHHIIJJJJJJIJJJJJJJJCGIIIJJGHHGHHHFFFFEEEEEEDDDDDDDBDEDEEEE_Mismatch_1_Sense_+_Library_PoolT
CAAGACATTGAATTTTAGCAAAGCATTGAAGTGGAGTGTAAGCAACGCAACTTGGTAGAACCAAATTTGGGATTCCCTGTCCGTAGTAGTTAAT
>Frequency_1_QualityScore_FFHHHHHJJHIJIIIJJJJJJJJJIJJJJJJJJJIJJJJJJJJJJJJJHIIJJJJJJJIHHGGHHHFFFFFFFCDDEDDEDDCDDDDDDDDDDC_Mismatch_1_Sense_+_Library_PoolT
CCTTCCAAGTGGTCATTGAAGGGCTTATGCCTTTTTTTCCTTGCATCGATGATGCATCTTTAATAATAAAGTGGAGTTCTGCTCTGCTTTCAAA
>Frequency_1_QualityScore_FFHHBFHIIGJIIJJIGH+@FHIJJJJJGGGGGIJIIIIIIIJDHDIJGIJIHJIJDIEFHFFHFFFFDFEEEECCDFEDDDCDDDCCCCEDCD_Mismatch_2_Sense_+_Library_PoolT
TTTGACTGACAGCAGCAGCGATCAAATGGGATCTCCTATATGGTTTCCCCAGTTGGGCAATACTAATAGAATAGTAATTAATGCAATGAATTTC
>Frequency_1_QualityScore_FFHFFFGIIJIEIIIJJJJJJJIJJIJJJJJIJJJJIIIJJJIJJJJJIIEGHH=DGHICECHHFEFEFCDEEEEEEEEDDACCDDDCDDDDDD_Mismatch_1_Sense_+_Library_PoolT
GAAGGGCTTATGCCTTTTTTTCCTTGCATCGATGATGCATCTTTAATAATAAAGTGGAGTTCTGCTCTGCTTTCAAAGCAGTGTTAGTGCCAAA
>Frequency_1_QualityScore_FFHHHHHJJJJJJJJJJJJJJJIIIIJIJIJJJJJJJHIJJJJIJJJJJJIIJJJJJJJIJJJJJIJJJHGIJJJJJHHHHHF_Mismatch_0_Sense_+_Library_PoolT
TCTGCTTTCAAAGCAGTGTTAGTGTCAAACAATACAGTTTCCAAGCTATGTTTTCAAGACATTGAATTTTAGCAAAGCATTGA
>Frequency_1_QualityScore_FFHHHHHJJJJJJJJJJJJJJJIJJJJJJJJJJJJJJJJJJIJJJHHIIIIJIJHIJIJJHIJJJJJHHHHHHFFFFFEFDEEDDDDDDDDDDD_Mismatch_1_Sense_+_Library_PoolT
AGCAAAAGCTACTTACAGGAAGATTTTCTGCACAGAAAGCTTCTGTATTTTCGGTTGTAGTATTTGATGCTGATCTTGTTTTGGCTGACAGCAG
>Frequency_1_QualityScore_FFHHHHHJJJJJJJJJJIJJJJJJJJJJJJJJJJGIJJJHIJIJJIJJJJJJJJJJJJJJJGHHIJIIIHHIIJIIGHHHFFDFFFDCECEEEE_Mismatch_0_Sense_+_Library_PoolT
TTTACATTGCATTAAGGATGTGCCTTTAATAAAGTGGAGTTGTGCTCTACTTTCAAAGCAGTGTTGTTAGTATCAACCAATGTTTCAAATGTAA
>Frequency_1_QualityScore_FFHHHHHIII?GHIIII*@DG)1BGGFIFHIGIIIII*BDHI<FHIIIHGIIGGII_Mismatch_1_Sense_+_Library_PoolT
CAAATTTGGGATTCCCTGTCCGTAGTAGTTAATGTAATAAATTTGAGATTCCTTGA
>Frequency_1_QualityScore_FFHHHHHJJJJJJJJJJJJJJJJJJGIJJJJJJJIJJJJJJJJJJJJJJJJJJJJJJJJJIJJHHHHHHHFFFFFFFEEEEEEDCDCDDCACCE_Mismatch_2_Sense_+_Library_PoolT
GAGTTGGGCAATACTAATAGAATAGTAATTAATGCAATGAATTTCAGATTCATTGTTCTTATGTATGCTCTATTATACCATCCAAGTGGTCATT
>Frequency_1_QualityScore_FFHHHHHJHIJJJJJJJJJJJIJJJJJIJJJJJJJIIIJJJJIJJJHJJJJJJIHIGHIIIFHHIIJJI_Mismatch_0_Sense_+_Library_PoolT
CAATACAGTTTCCAAGCTATGTTTTCAAGACATTGAATTTTAGCAAAGCATTGAAGTGGAGTGTAAGCA
>Frequency_1_QualityScore_DEHFHHHJEBGGIJGIJIHIIJJJJJGIFGHHIHDCGHIGHJJIJHIJJIGIIJIJIJ4@CEHHGFDDDD:@ACDCBACDDDDDDCCDCCDDDD_Mismatch_1_Sense_+_Library_PoolT
TGGAAGGGATTGGGATATAGACTACGAGTGGCAGATTGGACTTACCATGCACATTCCTATTGTGGGGAAATTCACCCTTCCTCTCTCCAAGAAG
>Frequency_1_QualityScore_FFHHHHHJJJJJJJJJJHJJJJJJIJJJJJJJJJJJJJJGJJJJJJJJJJJJIJJIIJJJJIJIJJJJJHIIJJJJJJEHIJHHFHHHFFCFFE_Mismatch_1_Sense_+_Library_PoolT
AAATACTAATAGAATAGTAATTAATGCAATGAATTTCAGATTCATTGTTCTTATGTATGCTCTATGATACCATCCAAGTGGTCATTGAAGGGCT
>Frequency_1_QualityScore_DAFFFBFG?G<?BF<I9@CHHFH@@E<F3C;FF<EBG<?FG@F;)?BDEIEBD<<99(.))...8@=F=@CD:)=B599<;>;(6;(-;>@@AC_Mismatch_1_Sense_+_Library_PoolT
AATGCATGTTCATAGATCTAAATGCAAAAGCTACTTACAGGAAGATTTTCTGCACAGCAAGCTTCTGTATTTTCGGTTGTAGTATTTGATGCTG
>Frequency_1_QualityScore_DDBDF2AF4C<CGEG<CGDEE+<??EF9:C@GIIE@F>BB??DFF4?DB@EFEEFFECCFDECFCAFFFDCEFBFDEEFEFFFD@BBDB:@CBC_Mismatch_1_Sense_+_Library_PoolT
TATGGTTTCCCCAGTTGGGCACTACTAATAGAATAGTAATTAATGCAATGAATTTCAGATTCATTGTTCTTATGTATGCTCTATGATACCATCC
>Frequency_1_QualityScore_EFHHHHHJJIJJJJJIIJGJJJIJJJJJJIJJJGHJHIGIGHIIJHIJIIIGIJGIIJIJJJJHH?BDFFDDDECDDDCDDDDDDCDDD@CDDE_Mismatch_0_Sense_+_Library_PoolT
TGCCTTACAACTTTTTGCTGAATATTATGAAAGACGTTGGAAGGGATTGGGATATTGACTACGAGTGGCAGATTGGACTTACCATGCACATTCC
>Frequency_1_QualityScore_@DB7AC3A?>DEF><E+2<9?CF:?DG9*:?GFBB*?99*09988?<@_Mismatch_0_Sense_+_Library_PoolT
GTCAAACAATACAGTTTCCAAGCTATGTTTTCAAGACATTGAATTTTA
>Frequency_1_QualityScore_FFHHHHHJJJJIIIJJJHJIJJJJJIJIJJJJFHJJJJJJJJJJIIIJJJIIIJIIJJJJIJJIJJJJJ_Mismatch_0_Sense_+_Library_PoolT
TTTCAAAGCAGTGTTAGTGTCAAACAATACAGTTTCCAAGCTATGTTTTCAAGACATTGAATTTTAGCA
>Frequency_1_QualityScore_FFHHHGHJJJJJJIJJIIJJJJJJGIGHJIJJIIJJJJJJIIJIIIIJIIJJJJJJJIJIJJICGIJJJHGGEHHHHHHFFFFFFFEE_Mismatch_0_Sense_+_Library_PoolT
TGGGATCTCCTATATGGTTTCCCCAGTTGGGCAATACTAATAGAATAGTAATTAATGCAATGAATTTCAGATTCATTGTTCTTATGTA
>Frequency_1_QualityScore_FFHHFHHJIJJJIJIJIJGIJIIJGIEHJJIIIJJJJJGJJJJIIJIIGGGIIIIJIGJIIIIJGIGEHCHHEHFFD_Mismatch_0_Sense_+_Library_PoolT
CCTACTTTGTCAGATATTTTTTAAATGCATGTTCATAGATCTAAATGCAAAAGCTACTTACAGGAAGATTTTCTGCA
>Frequency_1_QualityScore_FFHHHHHJJJJJJJJJJJJJJJJJJJJJJIJJJJJJJJJJJJIIIHIJJJJJHIJJJHIJHHHHHHFFFDFFFE_Mismatch_0_Sense_+_Library_PoolT
AGGGCTTATGCCTTTTTTTCCTTGCATCGATGATGCATCTTTAATAATAAAGTGGAGTTCTGCTCTGCTTTCAA
>Frequency_1_QualityScore_42=ADADE<EBEC4<FE9?<:F34FFEFDEDA<@CB*9?DD?8:BEA9DDDA6AD<C@=A)=A;AC_Mismatch_0_Sense_+_Library_PoolT
GTTTTCAAGACATTGAATTTTAGCAAAGCATTGAAGTGGAGTGTAAGCAACGCAACTTGGTAGGAC
>Frequency_1_QualityScore_FDHHHHHFHGHIJJJIJJIIIIGIJIIJIJJJIIJJGJIJJJJJIIJJJHHHHHHFFFDCFEDEDEDDFEFDDDDDEDDDBBDDDEDDDDDDED_Mismatch_1_Sense_+_Library_PoolT
GAAGTGGAGTGTAAGCAACGCAACTTGGTAGGACCAAATTTGGGATTCCCTGTCCGTAGTAGTTAATGTAATAAATTTGAGATTCCTTGTTCTA
>Frequency_1_QualityScore_FFHHHHHJJJJJJJJJJJJGHIGIGHIJJJJIJJJJJJJJJJJJJJIJJJJJIJJ_Mismatch_1_Sense_+_Library_PoolT
ATTTGGGATTCCCTGTCCGTAGTAGTTAATGTAATAAATTTGAGATTCCTTGTTA
>Frequency_1_QualityScore_DAA=?;CB1B+2AFDBB9911?EEE?@DAD<B@@DECCE<?*9@=CD<B=77)/).@C@;@@4@=7?A7==@);>@AAAA@>;AA;=?_Mismatch_0_Sense_+_Library_PoolT
CAAGAAGGGCACTTTCAAGATGCCTACTTTGTCAGATATTTTTTAAATGCATGTTCATAGATCTAAATGCAAAAGCTACTTACAGGAA
>Frequency_1_QualityScore_FFFHHHHJJIFIJJJJGHIJJJJIJFJIJIJJJJJJJJJJJJJJJJIIHJJIJIIJFGIJJJJIIJIIGHHHHHFFFFDEDB?CABD@B?BACD_Mismatch_1_Sense_+_Library_PoolT
AGCTACTTACAAGAAGATTTTCTGCACAGAAAGCTTCTGTATTTTCGGTTGTAGTATTTGATGCTGATCTTGTTTTGGCTGACAGCAGCAGTGA
>Frequency_1_QualityScore_FFHHHHHJJIJJJJJHIJJJJJJIGJJJJJGIJIJJJJIIJJJJJGJFHIIJIHIJJJJJJJHHHHHHFEFFFFEEDCDDDDDDDDDDDDDCDE_Mismatch_1_Sense_+_Library_PoolT
GCTACTTACAAGAAGATTTTCTGCACAGAAAGCTTCTGTATTTTCGGTTGTAGTATTTGATGCTGATCTTGTTTTGGCTGACAGCAGCAGTGAT
>Frequency_1_QualityScore_DDD:ADFGHIIEGIBADFHEIBCECHHCDGG?BFGA_Mismatch_0_Sense_+_Library_PoolT
GAGTTCTGCTCTGCTTTCAAAGCAGTGTTAGTGTCA
>Frequency_1_QualityScore_FFDFHHHJJJJJJJJIJJJJJJIJJJJJJJJJJJJJJIJJJEGJJJJJIIJJJJHHIIIIIHHHAHHFFFFFEEEDDEEDDDDDDCDDCDDCDD_Mismatch_1_Sense_+_Library_PoolT
AGTGGTCATTGAAGGGCTTATGCCTTTTTTTCCTTGCATCGATGATGCATCTTTAATAATAAAGTGGAGTTCTGCTTTGCTTTCAAAGCAGTGT
>Frequency_1_QualityScore_FFHHHHHJJJJIJJJIJJJJJJJIJJJJJHHJJJJJIJJJJIGHJIIJJIJJJJJJHGEHHHFFFFFEEDCEEEEDDDDDDDDEDCDDBCDDDC_Mismatch_1_Sense_+_Library_PoolT
ATGTATGCTCTATGATACCATCCAAGTGGTCATTGAAGGGCTTATGCCTTTTTTTCCTTGCATCGATGATTCATCTTTAATAATAAAGTGGAGT
>Frequency_1_QualityScore_FFHHHHHJJJJIJJJJJJIHJJJJJJIJJJJJJIJJJJJIJJGHJFFGHJJJIJJJJJJIJIIJJJJGJIFFFFFFEEEECCDEDEDDDEDDDD_Mismatch_1_Sense_+_Library_PoolT
AAGATTCATTGTTCTTATGTATGCTCTATGATACCATCCAAGTGGTCATTGAAGGGCTTATGCCTTTTTTTCCTTGCATCGATGATGCATCTTT
>Frequency_1_QualityScore_FFHHHHHJJJJJJJJJJIJJJJJJJIJJJJJJIJJIJGIJJIJIIJIJCFGIJJJIJHHHHHHFDEFFFCCCCDEE@ACDD_Mismatch_2_Sense_+_Library_PoolT
CCTTTTTTTTCCTTGCATCGATGATGCATCTTTAATAATAAAGTGGAGTTCTGCTCTGCTTTCAAAGCAGTGTTAGTGTCA
>Frequency_1_QualityScore_FFHHHHHJJJJJGIIJJJJJJIIIJJJJJJJJIIIIJJJJJHIJJJIJGIJJHIIJJIJJJJJIJIJHHHHHHFFFDACDDDDDDDDDDDDDDD_Mismatch_0_Sense_+_Library_PoolT
TTCCAGTGAAAGTGCCTTACAACTTTTTGCTGAATATTATGAAAGACGTTGGAAGGGATTGGGATATTGACTACGAGTGGCAGATTGGACTTAC
>Frequency_1_QualityScore_FFHFHHHJJJJJJJJHJJIJJIIJIJJJHJJJJJJJIIIJJJJJIJJJJJJJIJIJJJIDHIIHHHHHHHFFFFFFEEEEEEEDDDEEDDCCDC_Mismatch_1_Sense_+_Library_PoolT
CAGTGATCAAATGGGATCTCCTATATGGTTTCCCCATTTGGGCAATACTAATAGAATAGTAATTAATGCAATGAATTTCAGATTCATTGTTCTT
>Frequency_1_QualityScore_FFHHGHHJJJJJJIJJJIIIJJJIJJIJJJJJJJIIJJJJJJJHIJIHIIJIJJGHHHHHHHFFFFFFFCDDDEDDFDDDCDDEDDCDDDDDDE_Mismatch_2_Sense_+_Library_PoolT
TGTAAGCAACGCAACTTGGTAGGACCAAATTTGGGATTCCCTGTCCGTATTAGTTAATGTAATAAATTTGAGATTCCTTGTTCTTGTTTATCTA
>Frequency_1_QualityScore_FFHHHHHIIJJHIJJJJJEHHHIJJIIJGJJJJJJGIHIJIJIIJJJIGIJHJJJJIJIJJJIJJIJJIHHIGGHHHHHHFF_Mismatch_0_Sense_+_Library_PoolT
CTCCTATATGGTTTCCCCAGTTGGGCAATACTAATAGAATAGTAATTAATGCAATGAATTTCAGATTCATTGTTCTTATGTA
>Frequency_1_QualityScore_FFHHHHHJJJJJIHHIJEGGGIIIJIJJJGIJJJJIJIJJJIJJJJJJJJIJJJJJHJIJJJJJJIJJIHGIJHHHHACDDEDABDDCCEEDCC_Mismatch_1_Sense_+_Library_PoolT
TTGGGATTCCCTGTCCGTAGTAGTTAATGTAATAAATTTGAGATTCCTTGTTCTTGTTTATCTTATGATACCTTCCAAAGCGGTTTACATTGAA
>Frequency_1_QualityScore_FFHHHHHIJJJJJJJJJJJJJJJJJJJIJJJJJIJJJIJJIJJJJJJJJIJJJJJIJJJJJJIIJJIJJHIJIIJHHFHGCDDFFFEEDEDDDD_Mismatch_1_Sense_+_Library_PoolT
AAGCAGTGTTATTGTCAAACAATACAGTTTCCAAGCTATGTTTTCAAGACATTGAATTTTAGCAAAGCATTGAAGTGGAGTGTAAGCAACGCAA
>Frequency_1_QualityScore_DFHHHHHJJJJJJJJIJJJJJJIJIJJJHIIJIJJGIJJJJJJJJJJJJJJJJIJJJJJIJIJJJIJJJIHHHGHHFFFFF_Mismatch_0_Sense_+_Library_PoolT
CAGTGATCAAATGGGATCTCCTATATGGTTTCCCCAGTTGGGCAATACTAATAGAATAGTAATTAATGCAATGAATTTCAG
>Frequency_1_QualityScore_FFFHHHHJJIJJJJJJJJJJIJJJJJJJIJIJJJJIJJIHJIJJIJJJJJJJJJIJJJIJJHHHHHDFFCFFEEEEEEEDDD_Mismatch_0_Sense_+_Library_PoolT
GGTCATTGAAGGGCTTATGCCTTTTTTTCCTTGCATCGATGATGCATCTTTAATAATAAAGTGGAGTTCTGCTCTGCTTTCA
>Frequency_1_QualityScore_FFHFFHAHGGEGHIJIGEGG<FCGGIGGGG9BDGEBCGGGIIH<FGHIGHJICHEGCGD@;37?CEE:@3AE>3((5>;;3-;;>>A>CDD:3:_Mismatch_1_Sense_+_Library_PoolT
GTGGGGAAATTCACCCTTCCTCTCTCCAAGAAGGGCACTTTCAAGATGCCTACTTTGTCAGATATTTTTTAAATGAATGTTCATAGATCTAAAT
>Frequency_1_QualityScore_FFHHHHHJJJJJIJJJJJJJIJJIJJJJJJJHIIJJJJJJJJJHIJJJJJJJIJJJFHIJJJJEHDHHHEDFFFFEECEEEDCDDDDFDEEFED_Mismatch_1_Sense_+_Library_PoolT
TTGCTGATCTTGTTTTGGCTGACAGCAGCAGTGATCAAATGGGATCTCCTATATGGTTTCCCCAGTTGGGCAATACTAATAGAATAGTAATTAA
>Frequency_1_QualityScore_FFHHHHHJJJJJJJJJIJJJJJJJJJJJJIJJJGJIJIJJJJJJJJJJJJJJIIJHIJJIJJGIIJJIJFHIJJJJJHHHHHFDDDDDDDDEDD_Mismatch_1_Sense_+_Library_PoolT
ATGCAATGAATTTCAGATTCATTGTTCTTATGTATGCTCTATGATACCATCCAAGTGGTCATTAAAGGGCTTATGCCTTTTTTTCCTTGCATCG
>Frequency_1_QualityScore_1AFHHHHIJIJHIJGIDHGIJIEIIJJJJJJJJJJJJEHIJJIIJIHGIIJJIJIGGIIJJJEIIJEEHEEHHFDBFFEEEECCECDCDDDDDD_Mismatch_2_Sense_+_Library_PoolT
GATACTAATAGAATAGTAATTAATGCAATGAATTTCAAATTCATTGTTCTTATGTATGCTCTATGATACCATCCAAGTGGTCATTGAAGGGCTT
>Frequency_1_QualityScore_FFHHHHHJJJJJJJJJJJHIJJJJJGIIJJJJJJIIJJJJJJIJIJJJJIIJJJGIJJJJJJJJIJJIJHHGHHHHFFFEFFFEDEEEEFEDED_Mismatch_1_Sense_+_Library_PoolT
ATTGGATCTCCTATATGGTTTCCCCAGTTGGGCAATACTAATAGAATAGTAATTAATGCAATGAATTTCAGATTCATTGTTCTTATGTATGCTC
>Frequency_1_QualityScore_FFFHHAHIJGHGIIIIJJIGHBEHG_Mismatch_0_Sense_+_Library_PoolT
GGAGTTCTGCTCTGCTTTCAAAGCA
>Frequency_1_QualityScore_FFBHHHHIJJJJJJJJJJJJIIJJJJJHJIJJJJJJJIIJIJIIJJIJJJJHIJJJIJJJIJJJJGGHHHHHHFFFFFFFDEEDEEDDDDEEED_Mismatch_1_Sense_+_Library_PoolT
AAGTGGGATCTCCTATATGGTTTCCCCAGTTGGGCAATACTAATAGAATAGTAATTAATGCAATGAATTTCAGATTCATTGTTCTTATGTATGC
>Frequency_1_QualityScore_FFHHHHHIJJJJJJJJJJJJJIEI?FIJJJJJJJJ_Mismatch_0_Sense_+_Library_PoolT
AGTTGGGCAATACTAATAGAATAGTAATTAATGCA
>Frequency_1_QualityScore_FFGHHFHIIIJHJHJJJJJJJJJIIJIIJIJJJJJJJJJGGIJJIHIII_Mismatch_0_Sense_+_Library_PoolT
AGCAGTGTTAGTGTCAAACAATACAGTTTCCAAGCTATGTTTTCAAGAC
>Frequency_1_QualityScore_FFHHHHHJJJIJJIJJJJJJJJJJJJJJJJJJJJJJJJIJJJJJJJJJJJJJJJIJHHHHGHFFFFFFEFFEFFEEEDDDDDDD_Mismatch_0_Sense_+_Library_PoolT
CTGACAGCAGCAGTGATCAAATGGGATCTCCTATATGGTTTCCCCAGTTGGGCAATACTAATAGAATAGTAATTAATGCAATGA
>Frequency_1_QualityScore_FDFHBFHIIIIII=HFEHIGIIIIIIIFH*?FGBBDDCHGGIICIEGIDDHHGIHIAHGHGDDHHHBE@ACBEFFDFFEECECACC_Mismatch_1_Sense_+_Library_PoolT
TGGAGTTCTGCTCGGCTTTCAAAGCAGTGTTAGTGTCAAACAATACAGTTTCCAAGCTATGTTTTCAAGACATTGAATTTTAGCAA
>Frequency_1_QualityScore_FFFFFFHJIIJEHIFIJIJJJEHGGJIIJJJIGGHDFHIIIEFHFDEBGGHIJJJJIJIIJHHHHHEHFEDDFDEEEEED@@C_Mismatch_1_Sense_+_Library_PoolT
TGCCTTTTTTTCCTTGCATCGATGATGCATCTTTGATAATAAAGTGGAGTTCTGCTCTGCTTTCAAAGCAGTGTTAGTGTCAA
>Frequency_1_QualityScore_BDHFH?CFGGBDEHEHHFIIIGGEHCGGFGEHEHGGFEDGFHIFHH@FH@DEHHGG@;?CHFHBBDEEECACC@C_Mismatch_1_Sense_+_Library_PoolT
AACGCAACTTGGTAGGACCAAATTTGGGATTCCCTGTCCGTAGTAGTTAATGTAATAAATTTGAGATTCCTTGTA
>Frequency_1_QualityScore_FFHHGHHJJJJJJJJJJJJJJJJJJJHIJJJIJIJJJIJJJJJJJJJJIIJIHJGIIGIJJHHHGGHFFDFFFDECEEECCCDB_Mismatch_2_Sense_+_Library_PoolT
ATTGAAGGGCTTATGCCTTTTTTTCCTTGCATCGATGATGCATCTTTAATAATAAAGTGGAGTTCTGCTCTGCTTTCAAAGCGA
>Frequency_1_QualityScore_FFHHHHHJJJJJJJJJJJGIJJJIJJJJJJJIJIJGIJIJJIIJJIHIJJJIIJJJJIJJJJIGGHFHD@BEFDEEEED_Mismatch_1_Sense_+_Library_PoolT
CTTTTTTTCCTTGCATCGATGATGCATCTTTAATAATAAAGTGGAGTTCTGCTCTGCTTTCAAAGCAGTGTTAGTGCCA
>Frequency_1_QualityScore_BDDDADHHBFEGGIGHHEEGGGIIIIBFHIIGGHHIIIDAFGDGHE=FFGHIGHHIGIEHH@??EEFC_Mismatch_1_Sense_+_Library_PoolT
CGCAACTTGGTAGGACCAAATTTGGGATTCCCTGTCCGTAGTAGTTAATGTAATAAATTTGAGATTCA
>Frequency_1_QualityScore_FFGHHHHIJJJJJJJJJJJJJIII_Mismatch_0_Sense_+_Library_PoolT
GGCTTATGCCTTTTTTTCCTTGCA
>Frequency_1_QualityScore_?BFHDC>EFGIFGGHGI@BFFCHGIGHIIBHGHDAHHCHGHIIGIIIII@<DBFH9B?BAFCGICB=FG@EEE=@CHEB<ACC<CCCCDCB_Mismatch_0_Sense_+_Library_PoolT
CAATGAATTTCAGATTCATTGTTCTTATGTATGCTCTATGATACCATCCAAGTGGTCATTGAAGGGCTTATGCCTTTTTTTCCTTGCATCG
>Frequency_1_QualityScore_ADFHDDB:A<<?:CA@FHBHA?9:??<FCHGIIDFB?99*9B<89B499BCFE8==CDAG;7@3C;7=E=?7.77?BB:@A6@A_Mismatch_0_Sense_+_Library_PoolT
TTTTTTCCTTGCATCGATGATGCATCTTTAATAATAAAGTGGAGTTCTGCTCTGCTTTCAAAGCAGTGTTAGTGTCAAACAATA
>Frequency_1_QualityScore_FFHHGCFFGHJJJIJIJJJJJIJJEHGHIJIJJJIIJIGIGJIJJJJJIIIJDHHHHFEHHGFFFFFFEECEEECDDDDDDECCDDDCEDDCCD_Mismatch_0_Sense_+_Library_PoolT
TGGAGTGTAAGCAACGCAACTTGGTAGGACCAAATTTGGGATTCCCTGTCCGTAGTAGTTAATGTAATAAATTTGAGATTCCTTGTTCTTGTTT
>Frequency_1_QualityScore_DDHHHHHGGIJIJJJJGGH;HHIGJJHJJH_Mismatch_1_Sense_+_Library_PoolT
TTAATGTAATAAATTTGAGATTCCTTGTTA
>Frequency_1_QualityScore_FFHHHHFHIIJFHIIJJJJIHIJJJJJJIIIJJIIIIHJGIJHGGIIHJJIIIJJJJJICHIJIEIIGDDGHGGGHEEHGEHHFFFFFFEEEBC_Mismatch_1_Sense_+_Library_PoolT
CTCCTATATGGTTTTCCCAGTTGGGCAATACTAATAGAATAGTAATTAATGCAATGAATTTCAGATTCATTGTTCTTATGTATGCTCTATGATA
>Frequency_1_QualityScore_FDHFHFDGGGIJJGHIJIDDGHGIJJEIJJIJJJJJJIEHJFIIJIJIJIIGIGBFDHI<C7@_Mismatch_0_Sense_+_Library_PoolT
ATACAGTTTCCAAGCTATGTTTTCAAGACATTGAATTTTAGCAAAGCATTGAAGTGGAGTGTA
>Frequency_1_QualityScore_DFFD;DA=BFCEEHIIIIGIIIEGF@FA<F*8?B><FEHHIIIIHGEIGEGEIG>EEC;=>EEGHEFFFDEFEC_Mismatch_0_Sense_+_Library_PoolT
AAGGGCTTATGCCTTTTTTTCCTTGCATCGATGATGCATCTTTAATAATAAAGTGGAGTTCTGCTCTGCTTTCA
>Frequency_1_QualityScore_FFHHHHHJIIGIIJJJJIJJJJJIJJJJJJJJJJJJGIJJJHIGIIJJJJJIJJJJIGJJJJJJJJIGIHIGHHHHGGFFFFFFFEEEEECEED_Mismatch_1_Sense_+_Library_PoolT
CCCTATATGGTTTCCCCAGTTGGGCAATACTAATAGAATAGTAATTAATGCAATGAATTTCAGATTCATTGTTCTTATGTATGCTCTATGATAC
>Frequency_1_QualityScore_FFHHHHHJJJJJJJIIJJJJJGIJIGGIGH<DHHJIEHGHIGHJIDCGIJJJIJIJJJJJIIJIJIDGEEHIHGHEHGGFFFFFF_Mismatch_1_Sense_+_Library_PoolT
GATCTCCTATATGGTTTCCCCAGTTGGGCAATACTAATAGAATAGTAATTAATGCAATGAATTTCAGATTCATTGTTCTTATCTA
>Frequency_1_QualityScore_DDHDFHH<FHHEGIGCHIIGIFGGIBECFGHEGGIA@DDHIIIIGIGIGIIIGHIGHIGECHEEHFFCEEBDEC@C@D@@CCACCCACCC_Mismatch_0_Sense_+_Library_PoolT
ATCCAAGTGGTCATTGAAGGGCTTATGCCTTTTTTTCCTTGCATCGATGATGCATCTTTAATAATAAAGTGGAGTTCTGCTCTGCTTTCA
>Frequency_1_QualityScore_FFHHHHHFHIHHIJJJJJJJJJJJHIJJJJJJJJJJIJJJJJJJJJGIJJJJJJJJJJHEHHGHHFFFFFFFEDCEEEDDDDDDDDDDDC_Mismatch_0_Sense_+_Library_PoolC
ATCCAAGTGGTCATTGAAGGGCTTATGCCTTTTTTTCCTTGCATCGATGATGCATCTTTAATAATAAAGTGGAGTTCTGCTCTGCTTTCA
>Frequency_1_QualityScore_FFHHGHHJJJJJJJJJJIJJJIJJJJJFIJGGICHIIIJIIJIHHGFGIJIEGEEGIIGEIIIIIEIGIHGFHGHHFFFFFFFEE6?BDDDDDC_Mismatch_1_Sense_+_Library_PoolT
AAGATGCCTACTTTGTCAGATATTTTTTAAATGCATGTTCATAGATCTAAATGCAAAAGCTACTTACAGGAAGATTTTCTGCACACAAAGCTTC
>Frequency_1_QualityScore_FFHHDFFIJJJJJJJJJJJJJJJJGIJIJJJJJJIJIIJIHIJIFGHIJFHIJJJHIHHHHGHHFFFFDDDBDDDBCDDDCCDDCDDDDDDDDC_Mismatch_0_Sense_+_Library_PoolT
AAAGTGCCTTACAACTTTTTGCTGAATATTATGAAAGACGTTGGAAGGGATTGGGATATTGACTACGAGTGGCAGATTGGACTTACCATGCACA
>Frequency_1_QualityScore_FFHHHDHIGHHHIJGJFGJIIJJIJJJJJFHIIJJJJIIJJIJIJHIJJCGCGEHFHHEDBBDEDDEEEECEDDDDDEDDEDDDDCDDDDDCDC_Mismatch_2_Sense_+_Library_PoolT
TGAAGTGGAGTGTAAGCAACGCAACTTGGTAGGACCAAATTTGGGATTCCCTGTCCGTAGTAGTTAATGTAATAAATTTGAGATTCCTTGTTAA
>Frequency_1_QualityScore_FFHHHHHJIJJJIIHFHHEHGHIJJIIIIJJJJJIGGHIIJJJIJJJJGGIJJIGHIAEFHFHHFFFFFCDEECECEDDDDBCDDEDCDDDDDD_Mismatch_1_Sense_+_Library_PoolT
CTGATACCATCCAAGTGGTCATTGAAGGGCTTATGCCTTTTTTTCCTTGCATCGATGATGCATCTTTAATAATAAAGTGGAGTTCTGCTCTGCT
>Frequency_1_QualityScore_DDFF>FD<2C?9)CGFAGFEEFE@FF:?FFCG<4BGBGFEFCFBBFEABFIC=FF)===@CCD>E9=?B;@;@;@>@>@ACBB@D>>;A_Mismatch_0_Sense_+_Library_PoolT
GATCTTGTTTTGGCTGACAGCAGCAGTGATCAAATGGGATCTCCTATATGGTTTCCCCAGTTGGGCAATACTAATAGAATAGTAATTAA
>Frequency_1_QualityScore_FDHHGHGIJJIJJJJIJIJJIJIIJGDHIIIJJJJJJIJIEGIFIFIJGEH=CFCFHGIGIIHHHHE_Mismatch_0_Sense_+_Library_PoolT
TATGCCTTTTTTTCCTTGCATCGATGATGCATCTTTAATAATAAAGTGGAGTTCTGCTCTGCTTTCA
>Frequency_1_QualityScore_FFHHHGHIJJJJJJJJJIIJIJJJJJJIJJJJJGIIIGIJJIJJJJJJJJJIJJIFGHIJJIIHIJJHHEHHGFFFFFECEEEEECDDB_Mismatch_0_Sense_+_Library_PoolT
TCCAAGAAGGGCACTTTCAAGATGCCTACTTTGTCAGATATTTTTTAAATGCATGTTCATAGATCTAAATGCAAAAGCTACTTACAGGA
>Frequency_1_QualityScore_FFHHHHHJJJIJJJJJJJJJJJJIJJJJJJJIJJIJJJJJJJJJIJJJJJJJJJJJJJJJJJEHIIHIJIJJJJJIHHHGHFFFFFFEEDDDDD_Mismatch_1_Sense_+_Library_PoolT
ATAATTAATGCAATGAATTTCAGATTCATTGTTCTTATGTATGCTCTATGATACCATCCAAGTGGTCATTGAAGGGCTTATGCCTTTTTTTCCT
>Frequency_1_QualityScore_AB3<<:AE+2:CEAFFA=EFCED41CC4CDDD*0?BB?DDAA;B)==A;8@@CEE>@AD7?7))=??_Mismatch_2_Sense_+_Library_PoolT
AAGTGGTCCTTGAAGGGCTTATGCCTTTTTTTCCTTGCATCGATGATGCATCTTTAATAATTAAGTG
>Frequency_1_QualityScore_FFHHHHHIIIJ@JJIHHIJJFHHHJJJJJJJJIJJJJJJJJJJJ<GIJIIJIIIJJHIJIGJIIGIIIHHGHFFFFFFEEEEDDD?=BDDDBDD_Mismatch_2_Sense_+_Library_PoolT
CATGATCATTCTAGTGAAAGTGCCTTACAACTTTTTGCTGAATACTATGAAAGACGTTGGAAGGGATTGGGATATTGACTACGAGTGGCAGATT
>Frequency_1_QualityScore_DDDDD?+<A2ACEE:FF@EE?+2A++1:<E?EDA@D*?9?DDCC@EC<CC77@@ADCEEECDDDDDD=7;;@;6;;;6;@A>AAA5>AAAAA?A_Mismatch_1_Sense_+_Library_PoolT
TCCAAGTGGTCATTGAAGGGCTTATGCCTTTTTTTCCTTGCATCGATGATGCATCTTTAATAATAAAGTGGAGTTCTGCTCTGCTTTCAAAGCT
>Frequency_1_QualityScore_BDCFHHHJJJJFHGIGIHJIJJJGIIIJJJJJJJJGHIIIJIJ3BHHIJJJJJIHEIIJGJJIJJHHGHEDFFBDFEEE@CEDDCCCD@CCDDD_Mismatch_1_Sense_+_Library_PoolT
TGTATTTTCGGTTGTAGTATTTGATGCTGATCTTGTTTTGGCTAACAGCAGCAGTGATCAAATGGGATCTCCTATATGGTTTCCCCAGTTGGGC
>Frequency_1_QualityScore_FFHHHHHJJJJJJJJJJJJJIIIJJJHIIIJJJJJDHIIIJIHGIIJIIJHIJHIIIJJHJIJJIJJHGFHHFEDFDECEDDEEDDDDDDDDDD_Mismatch_2_Sense_+_Library_PoolT
TAGCTTTTCTGCACAGAAAGCTTCTGTATTTTCGGTTGTAGTATTTGATGCTGATCTTGTTTTGGCTGACAGCAGCAGTGATCAAATGGGATCT
>Frequency_1_QualityScore_FFHHFHHIJGI3CFHIJIIJJIJIGIFHIIIJHIIJJHIJIJJJJIIFHHHIGGGIIIJJIJJJJIEEA@EHHHHEFFFFFFEC_Mismatch_1_Sense_+_Library_PoolT
GGAGTTCTGCTGTGCTTTCAAAGCAGTGTTAGTGTCAAACAATACAGTTTCCAAGCTATGTTTTCAAGACATTGAATTTTAGCA
>Frequency_1_QualityScore_DFFHHFHJJJIIIJIJJJIIGIJIHHFGIIEHIJJ_Mismatch_0_Sense_+_Library_PoolT
AGTTCTGCTCTGCTTTCAAAGCAGTGTTAGTGTCA
>Frequency_1_QualityScore_;DHHFHB?:;FGHG>?CG@FGGGI<F9D:B?DDF@GD(//(=;;).78@)7=@=)7==A>ED7;?7?B>;3.;1;;8=B_Mismatch_1_Sense_+_Library_PoolT
GAAAGACGTTGGAAGGGATTGGGATATAGACTACGAGTGGCAGATTGGACTTACCATGCACATTCCTATTGTGGGGAAA
>Frequency_1_QualityScore_FFHHHHHJJJJJJJJHIJHJGIIJIIJJJJJJJJJJJJJIJJHIIIJJIJIIIJ_Mismatch_0_Sense_+_Library_PoolT
TCTTTAATAATAAAGTGGAGTTCTGCTCTGCTTTCAAAGCAGTGTTAGTGTCAA
>Frequency_1_QualityScore_F<FHHHHJJJIJJHIJJJJJFHHIIDGIGGIHIIIJJGHIJJGIJIIHGGGGHIJJJJHIHHHHHHFF_Mismatch_0_Sense_+_Library_PoolT
GACCAAATTTGGGATTCCCTGTCCGTAGTAGTTAATGTAATAAATTTGAGATTCCTTGTTCTTGTTTA
>Frequency_1_QualityScore_2A<FFDFF>1AEFEIFC?FFBA>?::90?49BG*)*?88?F<=CFFF>==FA;47==D.73?9=;77?B@;?_Mismatch_0_Sense_+_Library_PoolT
CATTGAAGGGCTTATGCCTTTTTTTCCTTGCATCGATGATGCATCTTTAATAATAAAGTGGAGTTCTGCTCT
>Frequency_1_QualityScore_FFHDHHHJJJJJIJJJJJJJIJJGGJGJJJJJIJJIJIJIGJJIJJIJFHIJJJIJJJEIIIJJIHHE@BFFDDAEDDDACDCDDDDDDDCCCC_Mismatch_1_Sense_+_Library_PoolT
GAGTGCCTTACAACTTTTTGCTGAATATTATGAAAGACGTTGGAAGGGATTGGGATATTGACTACGAGTGGCAGATTGGACTTACCATGCACAT
>Frequency_1_QualityScore_FFHHHHHJHIJJJJJJJJJJGHHEHIIIIJJJIIJJJJJJJJJIJIJJJJJJJIJJJJJGIJJJ_Mismatch_0_Sense_+_Library_PoolT
AATTTGGGATTCCCTGTCCGTAGTAGTTAATGTAATAAATTTGAGATTCCTTGTTCTTGTTTAT
>Frequency_1_QualityScore_FFHHHHHJJJIGIJJJJJJJJJIHIIHIJJGIJJJIJJFIIJJJJJIIHIJJJJJJII_Mismatch_1_Sense_+_Library_PoolT
CCAAATTTGGGATTCCCTGTCCGTAGTAGTTAATGTAATAAATTTGAGATTCCTTGTA
>Frequency_1_QualityScore_FDHHHHHJJJJJJIJIJJJJJJIJJJEHJJJJJJJIJJJJIJJJJJJGBFHHHJJJJHIJJJJIJJIJJGHFHHHHHFFFFFFFFEDEEDEEDD_Mismatch_1_Sense_+_Library_PoolT
GTGATCAAATGGGATCTCCTATATGGTTTCCCCAGTTGGGCAATACTAATAGAATAGTAATTAATGCAATGAATTTCATATTCATTGTTCTTAT
>Frequency_1_QualityScore_FFHHHHHJJJJJJJGIGJGIJJJJJJJJIGGJJJJJJHIJIIJGGIJIJJJJJJJJJJJJJHIJJJHHHEDFFFFEDEEDDDDEEEDDDDDDDD_Mismatch_1_Sense_+_Library_PoolT
GGAAGATTTTCTGCACAGAAAGCTTCTGTATTTTCGGTTGTAGTATTTTATGCTGATCTTGTTTTGGCTGACAGCAGCAGTGATCAAATGGGAT
>Frequency_1_QualityScore_DFHCFFFIIJJJJJJJJJJIJJJJJJJJJIJJIJIJJJJJIJJJIIJJIJHHHFFHGFFFBCBEEEDACCDDDDDDDCDDDDDDDDDD_Mismatch_1_Sense_+_Library_PoolT
AGGTCATTGAAGGGCTTATGCCTTTTTTTCCTTGCATCGATGATGCATCTTTAATAATAAAGTGGAGTTCTGCTCTGCTTTCAAAGCA
>Frequency_1_QualityScore_3BFFFDDB<:;4C9C;C<?,A<+C@9?EBF<GA@FG?D>0??FCCBBE*9D**08*/=FG)=).8=:4787=A====7=?33?;3@))7;?;;@_Mismatch_1_Sense_+_Library_PoolT
CTATATGGTTTCCCCAGTTTGGCAATACTAATAGAATAGTAATTAATGCAATGAATTTCAGATTCATTGTTCTTATGTATGCTCTATGATACCA
[truncated: 187,497 more chars]
