# Supplementary material for: Differential Gene Expression Reveals Candidate Genes for Drought Stress Response in Abies alba (Pinaceae)
Source: PLoS One. 2015 Apr 29;10(4):e0124564. doi: 10.1371/journal.pone.0124564 (PMC4414588; doi:10.1371/journal.pone.0124564)
Supplement: S2 File — (GZ) [file pone.0124564.s002.gz › comp15044_c0_seq1.fa]

>comp15044_c0_seq1 len=627 path=[1:0-388 390:389-401 403:402-470 472:471-472 474:473-626]
TTCTGAATCTGTTGAATTTGAGAGCTCTCTGCCATCGCTGTAAATTGGGTCTTTTCATTTGTTTGTAGCTCTGGTTATGGTAAATTGTAATTAGCTATTTTTGTGAAATATATGTTTCATGTAGTCGGAGCCAAACTTTTGTTTTCAAGTTTGGAATCTGTTGAGGCCGATGGACTGAGACAGAAAACTGGAAGTTATCAAATTAAACACCCGTTGTAACAATTTCGCCATGTTTGTTTATGAAGCATTAAGTTGCAATTCAGTGCATATGATGGGAATTTCAGGATCGAGCAGCCTGGCTTCGTTGGAAAATTTATGCTGAGAGAGAAACAATCAGGAAGACCGACCTACTTGGAACCAACAATGTAAATTAATTTGGTTTTCTTGGCTAATGGGTTCTAGCAATGAAGACCTGAGCTAGTCAGGGCTAGAAATGTAGATTATTTTCATATCCTTGTTATATTGGAGCCAACAAAGAATAAGGTGGGTTAAGATCTTTAGCCTGGTTTTGATGGAAGGTCAACAAGGTGTTCATAATGCTATGGATTTTGGTTCTTGATATTTTGATGGCTGAATGTCTTTGTCATCTCCACAAATATGATATAAATAATATAATTTGTATATGGA

>Frequency_2_QualityScore_FFGHGGGIIEIGGIHIFHGIGEEGEFIIIIIEGGIIGIIIIIIIIIGIGGGFGGCBECEEEDCACDCCDBCABC@CECCCCDCACACCCCC?BC_Mismatch_2_Sense_+_Library_PoolT
GAGAAACAATCAGGAAGACCGACCTACTTGGAACCAACAATGTAAATTAATTTGGTTTTCTTGGCCAATGGGTTCTAACAATGAAGACCTGAGC
>Frequency_1_QualityScore_FFHHHGHJJIJJJGJJJIHCIHIJGIIIJDHIGIJIIHIFHHIHIIJEGHJJJJIIGGGIJIJIJJE@DBHABDFFFFECEEAEDDDD>CBDDB_Mismatch_0_Sense_+_Library_PoolT
TAGTCAGGGCTAGAAATGTAGATTATTTTCATATCCTTGTTATATTGGAGCCAACAAAGAATAAGGTGGGTTAAGATCTTTAGCCTGGTTTTGA
>Frequency_1_QualityScore_=@<<FCFBCA?GABCFIBGIIAGI<FGE@1:?@8?GGEIC/889C=BC==D===@CFE>?EFC?.;B_Mismatch_0_Sense_+_Library_PoolT
TGTTATATTGGAGCCAACAAAGAATAAGGTGGGTTAAGATCTTTAGCCTGGTTTTGATGGAAGGTCA
>Frequency_1_QualityScore_FFHHHHHIJJJJJIIJEHIJJIJJJJJJJGIJGIJJHIIJJJJIJJJJJJJJFEHIJGIIJIJEEHHHGEHFFFFDE_Mismatch_0_Sense_+_Library_PoolT
AATTAAACACCCGTTGTAACAATTTCGCCATGTTTGTTTATGAAGCATTAAGTTGCAATTCAGTGCATATGATGGGA
>Frequency_1_QualityScore_DDHAF?D<<BFBF9<AAA+<;1:?8C<BFFEHEIEFGIBG<*9DDFFBHEHGEBGGIIDCHE@EHGF>E??;;BCBDDC>ACC>CCCB;;>>AD_Mismatch_0_Sense_+_Library_PoolT
TTTGATGGAAGGTCAACAAGGTGTTCATAATGCTATGGATTTTGGTTCTTGATATTTTGATGGCTGAATGTCTTTGTCATCTCCACAAATATGA
>Frequency_1_QualityScore_FFHHHHHJJJJJJJJJJJJJJIJJJJJIIJJJJIHIJIDHHEHIJ?DHIAHGIJIJJJJI_Mismatch_1_Sense_+_Library_PoolT
ATTATTTTCATATCCTTGTTATATTGGAGCCAACAAAGAATAAGGTGGGTTAAGATCTTA
>Frequency_1_QualityScore_FFHHHHHJJJIIJJJJJHJJJJJJJJJJIJJJJJJJJJJIJIIJJJJGIJJJJJIGIIIJIIIGGIHHHHEFFFFFFCDEDDDBDDDDDDDDDC_Mismatch_0_Sense_+_Library_PoolT
GTAATTAGCTATTTTTGTGAAATATATGTTTCATGTAGTCGGAGCCAAACTTTTGTTTTCAAGTTTGGAATCTGTTGAGGCCGATGGACTGAGA
>Frequency_1_QualityScore_FFHHHGGJJJJIIJJIIJJJGE@CFGIIFIJHIIJJIFGGIJJJJIIJJJJIIJJJHHHHFDDDBDDDDDDCDDDDDBD8@CCDDEEDDDEEDD_Mismatch_0_Sense_+_Library_PoolT
GATCGAGCAGCCTGGCTTCGTTGGAAAATTTATGCTGAGAGAGAAACAATCAGGAAGACCGACCTACTTGGAACCAACAATGTAAATTAATTTG
>Frequency_1_QualityScore_FFHHHGHJJEIJJJIJJJJJHIJIJJIJJJHJJJGHIJJJJJJJJJJJJJIJJIJJIIGGFHIIIIIIJIIIHHHHFFFFFFD;@CDBDDDDDD_Mismatch_0_Sense_+_Library_PoolT
GCAATGAAGACCTGAGCTAGTCAGGGCTAGAAATGTAGATTATTTTCATATCCTTGTTATATTGGAGCCAACAAAGAATAAGGTGGGTTAAGAT
>Frequency_1_QualityScore_FFHFHHHIJJJJJJIHIIIIIGJBHGGGIGGJJIJJJJJJGJGHIJIBFHEGGHIJJJJJJGHHFFBDCACC_Mismatch_0_Sense_+_Library_PoolT
AGTTTGGAATCTGTTGAGGCCGATGGACTGAGACAGAAAACTGGAAGTTATCAAATTAAACACCCGTTGTAA
>Frequency_1_QualityScore_FFHDHHHHIIJJJJJIJIJIFHIJJIJJJJJJJJJJJGHIJJJJIIJJIIJFHJJGHHIJGIFHIIHGIEEE?EEEFADFFEECEFEEEDEEED_Mismatch_0_Sense_+_Library_PoolT
AACAATGTAAATTAATTTGGTTTTCTTGGCTAATGGGTTCTAGCAATGAAGACCTGAGCTAGTCAGGGCTAGAAATGTAGATTATTTTCATATC
>Frequency_1_QualityScore_FFHHHHFIIJIJJJJJJIJIIGHGIJJJIJJIJJJJJIIIJJJJJJJIJIJIJJGHIGEHIIHFHEHHGEFFFFFEEEFDEDDCDDCDCCDDDB_Mismatch_0_Sense_+_Library_PoolT
AACTGGAAGTTATCAAATTAAACACCCGTTGTAACAATTTCGCCATGTTTGTTTATGAAGCATTAAGTTGCAATTCAGTGCATATGATGGGAAT
>Frequency_1_QualityScore_FFGHHHHJJJIIIJJIJJIJJIJJJJJJJJJJGIJJJJJGIJIJJIJJJGHHHGHHFFFFFFECEEEEDDCDDCDDCCDDDDDDDDECDEDDDD_Mismatch_1_Sense_+_Library_PoolT
GGAAAACTGGAAGTTATCAAATTAAACACCCGTTGTAACAATTTCGCCATGTTTGTTTATGAAGCATTAAGTTGCAATTCAGTGCATATGATGG
>Frequency_1_QualityScore_FFHHHFFHIJIIJJJJJJJHBHHGHJHIGGIFDHIIIIJIJJJIABGGHEIGIGIJJJIHIGECEHGHFCDEFFFF?A@CCDDCCCCAC>CDCC_Mismatch_0_Sense_+_Library_PoolT
CATTAAGTTGCAATTCAGTGCATATGATGGGAATTTCAGGATCGAGCAGCCTGGCTTCGTTGGAAAATTTATGCTGAGAGAGAAACAATCAGGA
>Frequency_1_QualityScore_FFHHHHHJJJJJJJJIIJJHIJJJJGJJJJJJJJJJJIJJHHIJJJJIJJJJJJJJHHHFFFCEEEEEDCDDCDDDDDDEEDADDCDDDDDDDD_Mismatch_0_Sense_+_Library_PoolT
AATCTGTTGAGGCCGATGGACTGAGACAGAAAACTGGAAGTTATCAAATTAAACACCCGTTGTAACAATTTCGCCATGTTTGTTTATGAAGCAT
>Frequency_1_QualityScore_AD;DFHHFHE@EB>D9?EFFHGHGDE@1*:??3BD;?:AFACF@;477@C=;;C;;@)?3;6;>A6;A@CCBB?<>@@:@>A>CACA?+(84>A_Mismatch_0_Sense_+_Library_PoolT
AAAATTTATGCTGAGAGAGAAACAATCAGGAAGACCGACCTACTTGGAACCAACAATGTAAATTAATTTGGTTTTCTTGGCTAATGGGTTCTAG
>Frequency_1_QualityScore_FFHFHHHJJIEHIJIIJJJJJJIIIIJJDGHIGIFIIIJJJGGIJJJIIIIJIJIIJGGGIJJJJJJJDCGHFGHHHHFFFDC_Mismatch_0_Sense_+_Library_PoolT
GGGTCTTTTCATTTGTTTGTAGCTCTGGTTATGGTAAATTGTAATTAGCTATTTTTGTGAAATATATGTTTCATGTAGTCGGA
>Frequency_1_QualityScore_FFGHGHGJJIIIJFIIHCHHHGIGEHHHIHIJIICGHHIJJEGGJJIJJJJJJJJHGJI>GHIGIIGGIHJJIHFAHHGEDE@BDD?BDDDDDD_Mismatch_2_Sense_+_Library_PoolT
CAATGAAGACCTGAGCTAGTCAGGGCTAGAAATGTAGATTATTTTCATATCCTTGTTATATTGGAGCCAGTAAAGAATAAGGTGGGTTAAGATC
>Frequency_1_QualityScore_FFHHHHHIJJJJJJJJJJJJDIJFIJJJJJIIJIIIIJIHJ3FHIIJJGIJJEIGIJJHGHHHFFFFFDDEEEDDDDDDDCDDDCCCDCDDBB?_Mismatch_0_Sense_+_Library_PoolT
TGATGGGAATTTCAGGATCGAGCAGCCTGGCTTCGTTGGAAAATTTATGCTGAGAGAGAAACAATCAGGAAGACCGACCTACTTGGAACCAACA
>Frequency_1_QualityScore_FFHHHHHJJJJIJIJGJJIIIIJIJJJJJJJJIJJJJJJJJJJIJJJJIJIIJJJJJJGIJIIJJJIJDCHHFFFFEEDDEEEDDDDDDD@CDD_Mismatch_0_Sense_+_Library_PoolT
GCTAGTCAGGGCTAGAAATGTAGATTATTTTCATATCCTTGTTATATTGGAGCCAACAAAGAATAAGGTGGGTTAAGATCTTTAGCCTGGTTTT
>Frequency_1_QualityScore_FFHHHHHJJJJIJJJJJIJJJJJJJJJJJJJJIHIHIIIJFFHJIJJIJJJJJIJJJJJJJJGIHHHFFEFFFDDCEEDDDBDD>@CDDDCDDD_Mismatch_0_Sense_+_Library_PoolT
TTTCATATCCTTGTTATATTGGAGCCAACAAAGAATAAGGTGGGTTAAGATCTTTAGCCTGGTTTTGATGGAAGGTCAACAAGGTGTTCATAAT
>Frequency_1_QualityScore_FFHHHHHGIGIIIIJJJIGIJIJIIJHHIIIJIJIJIIJJJJJIJDIIIJJGHHHHFF<D;AEEDEEDCCCDDCDDDDDDDDDDCCCDDDDDDD_Mismatch_0_Sense_+_Library_PoolT
GGAAGACCGACCTACTTGGAACCAACAATGTAAATTAATTTGGTTTTCTTGGCTAATGGGTTCTAGCAATGAAGACCTGAGCTAGTCAGGGCTA
>Frequency_1_QualityScore_FFHHHHHJJJIIGIJJJJJJJJIJJHIJJIGHIGGIJGHIJJIIJJJIJJJJJJJJJJJHHIIGDHHH?CCEDEF_Mismatch_2_Sense_+_Library_PoolT
CATATCCTTGTTATATTGGAGCCAGTAAAGAATAAGGTGGGTTAAGATCTTTAGCCTGGTTTTGATGGAAGGTCA
>Frequency_1_QualityScore_DDHHHHHJJJJJJJJJJJJJJJJJJJJJGIIIIIJDHIJGHIJJJJJJJJJJJJJJJHIJJJHHHHHHFFFFEEEEDEDACDBDEEEDDDDDDE_Mismatch_0_Sense_+_Library_PoolT
TATCCTTGTTATATTGGAGCCAACAAAGAATAAGGTGGGTTAAGATCTTTAGCCTGGTTTTGATGGAAGGTCAACAAGGTGTTCATAATGCTAT
>Frequency_1_QualityScore_FFHHHHDHIJHIJJJIJJJJJGJJJJJJHHIJJJJJJJJJJIJJJJJJJJHGHJJJIIHIJJJHHHHHHDFFFFDDEEEDDDEFFEEDDDDDDD_Mismatch_0_Sense_+_Library_PoolT
ATAAGGTGGGTTAAGATCTTTAGCCTGGTTTTGATGGAAGGTCAACAAGGTGTTCATAATGCTATGGATTTTGGTTCTTGATATTTTGATGGCT
>Frequency_1_QualityScore_FFHHHHHJJHIJJJJJJJJJJJJJJJ?FHJIIJJJJJGJJIJJJJJJJJJJJJJJJJJJJJGGIIJEHHHHHGFFFFFFFEFEEEEEEDCEDFF_Mismatch_0_Sense_+_Library_PoolT
TTAATTTGGTTTTCTTGGCTAATGGGTTCTAGCAATGAAGACCTGAGCTAGTCAGGGCTAGAAATGTAGATTATTTTCATATCCTTGTTATATT
>Frequency_1_QualityScore_FFHGHHHIJJGIJJHJJJIIJGIJJJJJJJJJIJJIJIJJIJIJIGIIIJIGHFF@CEEEEECDDDDDDDDDDFEEFEDDEEECDDDDDDDDDD_Mismatch_0_Sense_+_Library_PoolT
CCTGGCTTCGTTGGAAAATTTATGCTGAGAGAGAAACAATCAGGAAGACCGACCTACTTGGAACCAACAATGTAAATTAATTTGGTTTTCTTGG
>Frequency_1_QualityScore_FFHHHHGIGIJJJJJIIIJJIJJJIJJIJJJIJJJJJJJJJJJJJJJIHHHHFFFFDDEEEEFFEEDDEDEDDBDDDCDDDDDDDDDDDDCBDD_Mismatch_0_Sense_+_Library_PoolT
GGAAAATTTATGCTGAGAGAGAAACAATCAGGAAGACCGACCTACTTGGAACCAACAATGTAAATTAATTTGGTTTTCTTGGCTAATGGGTTCT
>Frequency_1_QualityScore_FFHHHHHJJJJJJJJJHHHJJJJJGIJIJJJIJJIJJIJJJIIJJJJJJJJJJIFHIIJIGHEHIJHGHEHFFFFFFECDDDDDDDDDDDDCDD_Mismatch_0_Sense_+_Library_PoolT
TAATTAGCTATTTTTGTGAAATATATGTTTCATGTAGTCGGAGCCAAACTTTTGTTTTCAAGTTTGGAATCTGTTGAGGCCGATGGACTGAGAC
>Frequency_1_QualityScore_FFHHHHHIJIJJJJJIJHHIJJGJJJJJJJJIIJIIJJJIJJJFIFGIJJJJJIJJJI@GIJCGHGHGHFFFFFFCCCEDDDDDDDDDDDDDCD_Mismatch_0_Sense_+_Library_PoolT
ATTAAGTTGCAATTCAGTGCATATGATGGGAATTTCAGGATCGAGCAGCCTGGCTTCGTTGGAAAATTTATGCTGAGAGAGAAACAATCAGGAA
>Frequency_1_QualityScore_FFHHHHHJJJJJJGJJIJJJJJJJJJJJJJJIIJJIGIJJJJJJJJJIIJFHIJHJHFFHHHEFFFFFECCEEEEDDDDDEDDDCDDDEEEDCD_Mismatch_1_Sense_+_Library_PoolT
GAAAACTGGAAGTTATCAAATTAAACACCCGTTGTAACAATTTCGCCATGTTTGTTTATGAAGCATTAAGTTGCAATTCATTGCATATGATGGG
>Frequency_1_QualityScore_FDFHFFHGGEHBHHIIIFFCCEFG<EHIIGIIIIHIIHGEIIGGGFGIHI37=FHIIIIIIFHHFDDDDCCDDDCCDDCDACDDC:?CDD:@CD_Mismatch_1_Sense_+_Library_PoolT
GAAATATATGTTTCATGTAGTCGGAGCCAAACTTTTGTTTTCAAGTTTGGAATCTGTTGACGCCGATGGACTGAGACAGAAAACTGGAAGTTAT
>Frequency_1_QualityScore_FFHHHHHJJJJJJJJJJJJJJJJIIJIJJJJJIJJIIJJIJIIJJJFHIIHIJJJJIJIJJHIJJHHHHCDFFFEEDE_Mismatch_0_Sense_+_Library_PoolT
GATTATTTTCATATCCTTGTTATATTGGAGCCAACAAAGAATAAGGTGGGTTAAGATCTTTAGCCTGGTTTTGATGGA
>Frequency_1_QualityScore_DADHFHHJGGGIGHGHGIGIJIJFGFGIEHGGIJIIGHGICEFHIJFIHEEHH>EDEFFFFFDCC?A?@>CCDCDCBCCC@:8?CADDDDDCDA_Mismatch_2_Sense_+_Library_PoolT
ATGCTGAGAGAGAAACAATCAGGAAGACCGACCTACTTGGAACCAACAATGTAAATTAATTTGGTTTTCTTGGCCAATGGGTTCTAACAATGAA
>Frequency_1_QualityScore_FFGHHHHJJGIIJJJJJJJJGJJJJJJJJJJJJJIJJJJIJJIJJJJGIJJJGGHGHJJJJIJIJJHGHFHFFFDDDDDDDDDDDDDDD_Mismatch_1_Sense_+_Library_PoolT
CTATTTTTGTGAAATATATGTTTCATGTAGTCGGAGCCAAACTTTTGTTTTCAAGTTTGGAATCTGTTGACGCCGATGGACTGAGACAG
>Frequency_1_QualityScore_FFHHHHHJJJJIIIJJJJJJJJJJHIIJGIJJIJIHIJJJJGIIJIJIJIJIJJJJJHHGHHFFDDDDDDDDDDD@CDDDDDDBDDDEEEEEDD_Mismatch_0_Sense_+_Library_PoolT
TCAGGATCGAGCAGCCTGGCTTCGTTGGAAAATTTATGCTGAGAGAGAAACAATCAGGAAGACCGACCTACTTGGAACCAACAATGTAAATTAA
>Frequency_1_QualityScore_DDHFFHHJJGGEHHJHIGEIGGID@EHIGEHHIJJGEHG>HIJIIDG=FGH=@CGD7=@==>HHHHHFD??CACCCCCCBDDDACCBD@CDBBB_Mismatch_1_Sense_+_Library_PoolT
GGCAATTCAGTGCATATGATGGGAATTTCAGGATCGAGCAGCCTGGCTTCGTTGGAAAATTTATGCTGAGAGAGAAACAATCAGGAAGACCGAC
>Frequency_1_QualityScore_FFGHHHHJJJJJJJJJJJJIJJJJJIJJHIJJJJJJJJJJJJJJJJJJJJJJJFHIJJJHIJIJIJIJJEHHHHGFFFFFFDCECECCCDEFEC_Mismatch_0_Sense_+_Library_PoolT
GAGCTCTCTGCCATCGCTGTAAATTGGGTCTTTTCATTTGTTTGTAGCTCTGGTTATGGTAAATTGTAATTAGCTATTTTTGTGAAATATATGT
>Frequency_1_QualityScore_DDDD?DDCDC3C)3<C<AE@?191:?DDDEB*?<DEEADEDDDAA==BCBADEIC:@CADEI).=;ADDAA:;?@@A@AD>;;;;>A??AADDD_Mismatch_1_Sense_+_Library_PoolT
TTTGATGGAAGGGCAACAAGGTGTTCATAATGCTATGGATTTTGGTTCTTGATATTTTGATGGCTGAATGTCTTTGTCATCTCCACAAATATGA
>Frequency_1_QualityScore_DD?<2:,C?<CBFDE1EGB@FG>FG@FFFEBB;;FDCDCEF>FB<BF8((-;@ED=AAA)?@D?3?6@>@:=B@3:AAAAB>@?_Mismatch_1_Sense_+_Library_PoolT
GGAATTTCAGGATCGAGCAGCCTGGCTTCGTTGGAAAATTTATGCTGAGGGAGAAACAATCAGGAAGACCGACCTACTTGGAAC
>Frequency_1_QualityScore_FFHHHHDHIIJJG@HHJJJJJJJIJJJJJHIIIJJJIIIJIIJJIJJJJJIIIIIIIIIJJIHGIJJHEEHHHHFCDFFFDEECEEDDDDDB@B_Mismatch_1_Sense_+_Library_PoolT
TTATGGTAAATTGTAATTAGCTATTTTTGTGAAATATATGTTTCATGTAGTCGGAGCCAAACTTTTGTTTTCAAGTTTGGAATCTGTTGACGCC
>Frequency_1_QualityScore_FFHHHHFIJJJJJJJJJJJJJJIIHIJJJIIGIGIIIJIJJIIIIHIIJJJJIIJIJJFFHJJJJJIGHEEEHHFFFFFFFDEEECDBDD_Mismatch_0_Sense_+_Library_PoolT
TTTGAGAGCTCTCTGCCATCGCTGTAAATTGGGTCTTTTCATTTGTTTGTAGCTCTGGTTATGGTAAATTGTAATTAGCTATTTTTGTGA
>Frequency_1_QualityScore_FFHGHHHJJIIJJJJJJIJIIHHIJEH<HIJJJJJJJJHIIJJJJJJJJJJHHHHHFFFFFDDDDDCDDDDDDDDDDDDDDDDCDDEEEDDEED_Mismatch_0_Sense_+_Library_PoolT
GGATCGAGCAGCCTGGCTTCGTTGGAAAATTTATGCTGAGAGAGAAACAATCAGGAAGACCGACCTACTTGGAACCAACAATGTAAATTAATTT
>Frequency_1_QualityScore_FFHHHHHJJFHGIJIJJGIJJJJFIJIIGIJJJIJJJGIJJJJJJJJIJIJJEHJJJJIJHH?ECHHFF@EFFEDEEDDDD:ADDCDCDCCCAC_Mismatch_0_Sense_+_Library_PoolT
AAACTTTTGTTTTCAAGTTTGGAATCTGTTGAGGCCGATGGACTGAGACAGAAAACTGGAAGTTATCAAATTAAACACCCGTTGTAACAATTTC
>Frequency_1_QualityScore_FFHHHHHJIJGIGIJIHGHJIIGJJCGIJJJIJJIGIIJJJGIIGIJJCGIIJIJJIJJJDGIIJGHFHHGGFFFDDDBDDDDDDDDDDD_Mismatch_0_Sense_+_Library_PoolT
GCTATTTTTGTGAAATATATGTTTCATGTAGTCGGAGCCAAACTTTTGTTTTCAAGTTTGGAATCTGTTGAGGCCGATGGACTGAGACAG
>Frequency_1_QualityScore_FFHHHHHJJJJJJJJJJIJJJJIJJJIJGJJJJJJJJJJJJJJJJJIJJIJJJGHIJIIJIHHHHHHFFEFFFEDEEDDDDDDDDDDDDDDDDD_Mismatch_0_Sense_+_Library_PoolT
AAATGTAGATTATTTTCATATCCTTGTTATATTGGAGCCAACAAAGAATAAGGTGGGTTAAGATCTTTAGCCTGGTTTTGATGGAAGGTCAACA
>Frequency_1_QualityScore_FFHHHHHIJCGIJJJJJJJJJJJJJJHIJJJJJGHJJJJJIJJJJJJJJJJJJJJJJJIIJJJJJJJJJGIJJGHHHFFFFFFFFEEEEEEEEE_Mismatch_0_Sense_+_Library_PoolT
TCAACAAGGTGTTCATAATGCTATGGATTTTGGTTCTTGATATTTTGATGGCTGAATGTCTTTGTCATCTCCACAAATATGATATAAATAATAT
>Frequency_1_QualityScore_?BADFFDAC?AEE,<CFB6C>CBE>@BDFBG?FGFFEFII<DEEDDFA?F=BB=C91;@AAEEBDDBBABA@@;5-5?@BB?BBBBDD(,53@B_Mismatch_0_Sense_+_Library_PoolT
TATGTTTCATGTAGTCGGAGCCAAACTTTTGTTTTCAAGTTTGGAATCTGTTGAGGCCGATGGACTGAGACAGAAAACTGGAAGTTATCAAATT
>Frequency_1_QualityScore_FFHHHHHJIJJJJJJJJJJIIJJJJJEHIJHIIJJIJJJJJJJIJJJJFHIIJIJJJIJJHHHHHHFFFFAACDEEEEDDDDDDEDDCDDDDDD_Mismatch_0_Sense_+_Library_PoolT
TATATTGGAGCCAACAAAGAATAAGGTGGGTTAAGATCTTTAGCCTGGTTTTGATGGAAGGTCAACAAGGTGTTCATAATGCTATGGATTTTGG
>Frequency_1_QualityScore_EFHHHHHJJJJJJIJJJIIIJIHHHIJJIJJIIIJJJIJJIIIJIJJIJJIJJEJIJJJJGGFGGCHGIEIHIJJJHHHHHHHFFDCDDDDCDD_Mismatch_0_Sense_+_Library_PoolT
ATTGGGTCTTTTCATTTGTTTGTAGCTCTGGTTATGGTAAATTGTAATTAGCTATTTTTGTGAAATATATGTTTCATGTAGTCGGAGCCAAACT
>Frequency_1_QualityScore_FFGHHHHIJIJJJJJJJJIIJJJJJJIJJIJJJJJJJJIJJJJIIJIJJJJHHHHHFFFFFDEDDDDDDDDDEFEDCDEDDDABDDCDDDCCDD_Mismatch_1_Sense_+_Library_PoolT
GGCTTCGTTGGAAAATTTATGCTGAGAGAGAAACAATCAGGAAGACCGACCTACTTGGAACCAACAATGTAAATTAATTTGGTTTTCTTGGCCA
>Frequency_1_QualityScore_FFHHHHHHIJJIJGIJJIJJJJJJIJJJJJJJJJJJJGGGJJJJJJJJIGIJJJFGGIGIJHHHHGGFFCEFEEEEDDCCDDDDDDDDDDCC@C_Mismatch_1_Sense_+_Library_PoolT
TCGACCTACTTGGAACCAACAATGTAAATTAATTTGGTTTTCTTGGCTAATGGGTTCTAGCAATGAAGACCTGAGCTAGTCAGGGCTAGAAATG
>Frequency_1_QualityScore_?DFHHHHIJIFIIIGEIJEBFHGJCHBEHIIFGIIJJJIJJIJIJJJFHIGIIEIEIJHGGIEGIDGHH@FHGGHFFFFDCCCCA=?AACCDDD_Mismatch_0_Sense_+_Library_PoolT
ATTTGTTTGTAGCTCTGGTTATGGTAAATTGTAATTAGCTATTTTTGTGAAATATATGTTTCATGTAGTCGGAGCCAAACTTTTGTTTTCAAGT
>Frequency_1_QualityScore_FFHHHHHIJJJJJJJJJJJJJJJJJJJJJIIJJJIGHJIJJHHIJJIIGHIJJFHIJFHIJJIJIGHJIGIHEHH=BEFFDEEEDEDBACCCCC_Mismatch_2_Sense_+_Library_PoolT
AAATGTAGATTATTTTCATATCCTTGTTATATTGGAGCCAGTAAAGAATAAGGTGGGTTAAGATCTTTAGCCTGGTTTTGATGGAAGGTCAACA
>Frequency_1_QualityScore_DDHHFA8F?BFEFCG<C;E?F@@EDBGHEGCEHGIG@DGE?DGHA(?BGCHIIICCCCH:@GD<D=?AA?37)..)..?@>6;(6>;=?CCBBB_Mismatch_0_Sense_+_Library_PoolT
TTCTTGGCTAATGGGTTCTAGCAATGAAGACCTGAGCTAGTCAGGGCTAGAAATGTAGATTATTTTCATATCCTTGTTATATTGGAGCCAACAA
>Frequency_1_QualityScore_FDHHHHHJJJJJJJJJJJIJJJJIJGHIJIJJGIJJJIJJJJJJJHFCDDEDDDDDDDDCCDDDDDDDDCCCDEDDEDDDCCCCDDDDDDBDDD_Mismatch_2_Sense_+_Library_PoolT
GTCGGAGCCAAACTTTTGTTTTCAAGTTTGGAATCTGTTGACGCCGATGGACTGAGACAGAAAACTGGAAGTTATCAAACTAAACACCCGTTGT
>Frequency_1_QualityScore_FFHHHHGJIJJJJJJJJJJIIIIIIJJJJJJJJJJJJJGHIJJJJJHIJIJJIJJIIHHHHEHHFFFFCDEEEEEEECDDDD_Mismatch_0_Sense_+_Library_PoolT
TGAGACAGAAAACTGGAAGTTATCAAATTAAACACCCGTTGTAACAATTTCGCCATGTTTGTTTATGAAGCATTAAGTTGCA
>Frequency_1_QualityScore_FFHCFHHJJJIJJJJJJJJJJJJJJJJHJJIJJJJJJJJJJIJJJJIJIIIJIIIJJJJJJJJJJHHHHHFFFFFFEEEEEEEEDEEEEEFEED_Mismatch_0_Sense_+_Library_PoolT
AGGTGTTCATAATGCTATGGATTTTGGTTCTTGATATTTTGATGGCTGAATGTCTTTGTCATCTCCACAAATATGATATAAATAATATAATTTG
>Frequency_1_QualityScore_FFHHHGFHGIEIHIGIHGHIJJJEHFGGGHJJIJJIEIEIIIHIGIIJJHHFFFFBECECDDDDDBCDCCCCDEDDECDDBAADDDC>CCDDDD_Mismatch_0_Sense_+_Library_PoolT
GCTTCGTTGGAAAATTTATGCTGAGAGAGAAACAATCAGGAAGACCGACCTACTTGGAACCAACAATGTAAATTAATTTGGTTTTCTTGGCTAA
>Frequency_1_QualityScore_FFHHHHHJJJJJJJJJJIIJJJJHIJIJJIJJJJJJJJJIJJJJIIIIIJJJIIJJJJJHJJIJGHIIJGIGHHHDFFFFDEEEEEEDDDDDD@_Mismatch_2_Sense_+_Library_PoolT
TGAGCTAGTCAGGGCTAGAAATGTAGATTATTTTCATATCCTTGTTATATTGGAGCCAGTAAAGAATAAGGTGGGTTAAGATCTTTAGCCTGGT
>Frequency_1_QualityScore_FFHHHHHJJJJHIJJIJJJJIJJJHIJJJIJJIJJJJIIJJJJFHIIJGIJJHHFFFFEDDEEDDDDDDDDCDDDDDDDEEDEDDDDDDDDDDB_Mismatch_1_Sense_+_Library_PoolT
CATGTAGTCGGAGCCAAACTTTTGTTTTCAAGTTTGGAATCTGTTGACGCCGATGGACTGAGACAGAAAACTGGAAGTTATCAAATTAAACACC
>Frequency_1_QualityScore_,2C<AABC>AAA?:IAF:F@BFEG;FF?F@CFGE?**:BB@?BDGGBBFFABDFA<C>DGFFDEF4@C>@;C;=CDEF_Mismatch_0_Sense_+_Library_PoolT
TGGTTCTTGATATTTTGATGGCTGAATGTCTTTGTCATCTCCACAAATATGATATAAATAATATAATTTGTATATGGA
>Frequency_1_QualityScore_AFFHH>FGCHIIIJJIJIHIIIGGHEHJIIIIEHJJJJJJGHIJJJJJIHGEHHHGFFFFFFFEDDDDDCDDDDDDBDDDDCBBCDEDCCDDCC_Mismatch_1_Sense_+_Library_PoolT
ATGCTAAGAGAGAAACAATCAGGAAGACCGACCTACTTGGAACCAACAATGTAAATTAATTTGGTTTTCTTGGCCAATGGGTTCTAACAATGAA
>Frequency_1_QualityScore_DDH8?FDDFEBHEFCDEG@FHCECBGH<@CCDAHEGEIGCDAFABFEEHGGADHCHCGBCEGIH_Mismatch_0_Sense_+_Library_PoolT
TTGATGGCTGAATGTCTTTGTCATCTCCACAAATATGATATAAATAATATAATTTGTATATGGA
>Frequency_1_QualityScore_DFHHHHHIJJJIIIJGIJJJJIIJJJJHIJJFHIJJJJJJJJJJJIJJJJJJJJHIHIJJJJJJJGIIJIIIIJJJJHHFFDDEEDDDDBBDDD_Mismatch_1_Sense_+_Library_PoolT
TCTTTTCATTTGTTTGTAGCTCTGTTTATGGTAAATTGTAATTAGCTATTTTTGTGAAATATATGTTTCATGTAGTCGGAGCCAAAAAAACTAA
>Frequency_1_QualityScore_DDDHF)@?ECBGGBHG@GFGGEGG:DGCHGC<9B>BDCEHI@BG/BFHAFDAGAG=@CC_Mismatch_1_Sense_+_Library_PoolC
ACCCGGTGTAACAATTTCGCCATGTTTGTTTATGAAGCATTAAGTTGCAATTCAGTGCA
>Frequency_1_QualityScore_FFHGHHHJJJJJIJJJIJJJJJJJJJJJJJJJJHIJJJJJJJJJJJJJJJJJJJHJJIIJJIJJJJJIJIJJJHHHHHFFF@DFDBDDDDDDDD_Mismatch_2_Sense_+_Library_PoolC
AATGAAGACCTGAGCTAGTCAGGGCTAGAAATGTAGATTATTTTCATATCCTTGTTATATTGGAGCCAGTAAAGAATAAGGTGGGTTAAGATCT
>Frequency_1_QualityScore_FFGHGHFGHJJJJJIJJIC<CDGGGIIHIJJJJGIIJJJIJFHJIIIJJGJIIIAGIIJJFFGABBBFF@CEECEDEEDDDDDDDCB<ACDDDD_Mismatch_2_Sense_+_Library_PoolC
GAGCCAGTAAAGAATAAGGTGGGTTAAGATCTTTAGCCTGGTTTTGATGGAAGGTCAACAAGGTGTTCATAATGCTATGGATTTTGGTTCTTGA
>Frequency_1_QualityScore_FFDBDDDDDDDEDDDDDDDDDDDDDDBDDDDDDDDDDDDDDDD>ACDDDEDDDDDDDEDDDDDDDDDBDCDDDDDEEEEEDDDDDDDDDDDD>C_Mismatch_0_Sense_+_Library_PoolC
GGGTTAAGATCTTTAGCCTGGTTTTGATGGAAGGTCAACAAGGTGTTCATAATGCTATGGATTTTGGTTCTTGATATTTTGATGGCTGAATGTC
>Frequency_1_QualityScore_FFHHHHHJJJJIJJIJJJJJJJJJJHIJJJJJJJIHIJIJHIIJJJIJJJJJJIJIJJJJJJIJIIIIIGGIJJHHHHFFFFFCEEDE@CBDBB_Mismatch_0_Sense_+_Library_PoolC
TTCTAGCAATGAAGACCTGAGCTAGTCAGGGCTAGAAATGTAGATTATTTTCATATCCTTGTTATATTGGAGCCAACAAAGAATAAGGTGGGTT
>Frequency_1_QualityScore_DF>HDBHIIGGI@IGGI@A??FEECHGGHIIC@@D??9D@3B?;).=8C:@CFDGC@7=@CABEE??CC(66>;>>398<@_Mismatch_0_Sense_+_Library_PoolC
TTGGAATCTGTTGAGGCCGATGGACTGAGACAGAAAACTGGAAGTTATCAAATTAAACACCCGTTGTAACAATTTCGCCAT
>Frequency_1_QualityScore_FFHHHHHJJJJJJJJJJJJJJJJJJJIJJJJJJJJJIJJHIJJJJJJJJJJJJJHHHHFFFFFFEEEEEEDDDDDDDDDDDDDEDDDDDDD_Mismatch_2_Sense_+_Library_PoolC
GACCGACCTACTTGGAACCAACAATGTAAATTAATTTGGTTTTCTTGGCCAATGGGTTCTAACAATGAAGACCTGAGCTAGTCAGGGCTAG
>Frequency_1_QualityScore_DFHHHHGJJJJJJIJJJJJIJCA<AFHIIJJJJJIJIIIIGIJJJJIBFGIHIJJJIGJJJJIIJJJIGHHHFFFFFEEEEDCCCCDDDDD>CC_Mismatch_0_Sense_+_Library_PoolC
AGATTATTTTCATATCCTTGTTATATTGGAGCCAACAAAGAATAAGGTGGGTTAAGATCTTTAGCCTGGTTTTGATGGAAGGTCAACAAGGTGT
>Frequency_1_QualityScore_FDHHFHHIIEHGIJ>GHIJJBHICHHGGHHFHGGIJJIIIHIGGIJ=@CGIIIDGEHHECHCDFFCEEEEDCDCDDCDDDDDDDDDBDDDDCC>_Mismatch_0_Sense_+_Library_PoolC
GTGCATATGATGGGAATTTCAGGATCGAGCAGCCTGGCTTCGTTGGAAAATTTATGCTGAGAGAGAAACAATCAGGAAGACCGACCTACTTGGA
>Frequency_1_QualityScore_FFGHHHHIGJJJJJJJHGHIJJIJJ?GGHGGIJGIGIJJIJIDHJIJIIGHIIJIGIIIIIJJJIIHIHHHHHFDDFEFFECDDCEEDDCDABC_Mismatch_0_Sense_+_Library_PoolC
TGGTTTTGATGGAAGGTCAACAAGGTGTTCATAATGCTATGGATTTTGGTTCTTGATATTTTGATGGCTGAATGTCTTTGTCATCTCCACAAAT
>Frequency_1_QualityScore_FFHHHHHJJJJIJIJIJIIJIIIGHIJJJJJ?HGIJJIJJJJJJJJJJIJJIIFHHJJIJJHHHHFBCF_Mismatch_0_Sense_+_Library_PoolC
CTTGTTATATTGGAGCCAACAAAGAATAAGGTGGGTTAAGATCTTTAGCCTGGTTTTGATGGAAGGTCA
