# Supplementary material for: Differential Gene Expression Reveals Candidate Genes for Drought Stress Response in Abies alba (Pinaceae)
Source: PLoS One. 2015 Apr 29;10(4):e0124564. doi: 10.1371/journal.pone.0124564 (PMC4414588; doi:10.1371/journal.pone.0124564)
Supplement: S2 File — (GZ) [file pone.0124564.s002.gz › comp19169_c0_seq1.fa]

>comp19169_c0_seq1 len=457 path=[485:0-53 1465:54-88 191:89-137 981:138-266 1110:267-282 1872:283-289 1133:290-331 1175:332-343 1187:344-357 1201:358-456] : sp|P21226|CHI2_PEA Endochitinase A2 OS=Pisum sativum GN=CHI2 PE=1 SV=2 e-value: 3e-17 blast score: 84.3
GCGGGTTGGAGTGCGGGAGAGGAAGCGACTCGAGGCAAGAGGACCGCATCGGCTTCTACAAAAGATACTGCGACATTCTCGGCGTCAGCTATGGATCAAACCTGGACTGCAACAACCAGAGGCCTTTCGGCTTCGCTGCTCAATCTGAATCTCGCTTCATCAAAACTGTGGTTTGAATATCGCCCACTGTTATAACCTTAACAGAGTGTATATGTAGAGGTTGTTCGATTAGTTCGATCTCGATCGGTTTGCCTGCAAAGGACTTGCAGATTATAAATTAGGCTTTTTTTACCGTTGATAATAATGTGGGTTTGGTATCAACCATGGTTGAGATCCATATCCTCGATCCAATGTCTAGGACATATGGTACTCGGGAGTCAGTATGCTCTTTTAAAACATAACATTCTCTGGAATTTTATAGATAAAATAATAAAAATAATTCTTGATTGAATCGGCA

>Frequency_5_QualityScore_DFGFFFFEHIIHHFGHHHHHJEHFG?DEFFHHHEFFGHHDFGGGGHFGHHGEHFGGEGGGGCCEDC@AB@BBCCBBCBCBBBACBCBCBBCBCA_Mismatch_0_Sense_+_Library_PoolT
GCCCACTGTTATAACCTTAACAGAGTGTATATGTAGAGGTTGTTCGATTAGTTCGATCTCGATCGGTTTGCCTGCAAAGGACTTGCAGATTATA
>Frequency_3_QualityScore_FFHHHHHJJIJJJJJIJJIIJIJHIIIJJJJHIHIJJIJJJJJIJJJJIIJJJJJJJJJJJJIJJJIIGDHHHGGFFFFFEEEEDE_Mismatch_0_Sense_+_Library_PoolT
GATCCAATGTCTAGGACATATGGTACTCGGGAGTCAGTATGCTCTTTTAAAACATAACATTCTCTGGAATTTTATAGATAAAATAA
>Frequency_2_QualityScore_EEHHHGHJJJJJIIIIJJJJJIJJJJJIJIIJIJJIJJJJIJJIIJIIJJIIGEIIIIIIGIHHHHFEFDFFFEEEEEDEDDDCDDCCDDCEDD_Mismatch_0_Sense_+_Library_PoolT
TATCAACCATGGTTGAGATCCATATCCTCGATCCAATGTCTAGGACATATGGTACTCGGGAGTCAGTATGCTCTTTTAAAACATAACATTCTCT
>Frequency_2_QualityScore_FFHHHGGJIJJJJJIIIJIIIIJIIIIIGIIIHHIJICEGIHEHIIIIIGGHHHGFFEEEEEEEEEDCAAACCDCCEEECCCCCCCEEDCCCDC_Mismatch_0_Sense_+_Library_PoolT
TAGGCTTTTTTTACCGTTGATAATAATGTGGGTTTGGTATCAACCATGGTTGAGATCCATATCCTCGATCCAATGTCTAGGACATATGGTACTC
>Frequency_2_QualityScore_FFHHHHHJJJJJJJIJIJJJJJJIIJJJJIJIHIIJJJJIIGIIJJJJIIIIGGIHIJIIJIJIGHHHHEEFFFFEEECECECDCCCDDCCEDE_Mismatch_0_Sense_+_Library_PoolT
GTTGAGATCCATATCCTCGATCCAATGTCTAGGACATATGGTACTCGGGAGTCAGTATGCTCTTTTAAAACATAACATTCTCTGGAATTTTATA
>Frequency_2_QualityScore_FFGHHHHIIIIIIIEHIIHE=C=GGIEECGGEGHE?EHIIGIGGEEC?>?=BA??;?ABC?CCDD?>@CA;?>9AC@CBCBC@>ACCCDCC<5=_Mismatch_0_Sense_+_Library_PoolT
AGAGGACCGCATCGGCTTCTACAAAAGATACTGCGACATTCTCGGCGTCAGCTATGGATCAAACCTGGACTGCAACAACCAGAGGCCTTTCGGC
>Frequency_2_QualityScore_FFHHHHHJJJJJJJIJJJJJIJJJJJGIJJGIIJIGGIJIIJJIIJJGGHGHHGFFFFFFEEEEDDDDDCCDDDEEEDDDDDDCEEDCDDCDDD_Mismatch_0_Sense_+_Library_PoolT
GGCTTTTTTTACCGTTGATAATAATGTGGGTTTGGTATCAACCATGGTTGAGATCCATATCCTCGATCCAATGTCTAGGACATATGGTACTCGG
>Frequency_2_QualityScore_FFHHHHGIJJJJJJJJJIJJJJIIIIHIIJIJJIJIJIJJIIJIIIIIJIIGHHHHCGFDDEDEDEEEEDCDDCDCCCCCEDDDDDCCDCDCCC_Mismatch_0_Sense_+_Library_PoolT
CAACCAGAGGCCTTTCGGCTTCGCTGCTCAATCTGAATCTCGCTTCATCAAAACTGTGGTTTGAATATCGCCCACTGTTATAACCTTAACAGAG
>Frequency_2_QualityScore_EFHFGGFHIEGGIGGIFFHGIIJIGGIFGHIIIIGGIIIIHGGEIEIIIGIJIGGHEICGIEEFIIIGFFFEGEFFEEDEEB_Mismatch_0_Sense_+_Library_PoolT
ACTCGGGAGTCAGTATGCTCTTTTAAAACATAACATTCTCTGGAATTTTATAGATAAAATAATAAAAATAATTCTTGATTGA
>Frequency_2_QualityScore_FFEHGFEGIIIIIIGHIGIICGIHGEIHGHGEHGHFFGGGIIHIIIHIIIHICEGEGEECEEEEEACCCBACDCBDDCCDDDDCCDCDCC?A??_Mismatch_0_Sense_+_Library_PoolT
CAGAGGCCTTTCGGCTTCGCTGCTCAATCTGAATCTCGCTTCATCAAAACTGTGGTTTGAATATCGCCCACTGTTATAACCTTAACAGAGTGTA
>Frequency_2_QualityScore_EFHHHHHJJJJJJJJJJIIJIIJJJJIIIJGIIJGHIIJIHIJIJJIJIIIHHGGGFFEEEEEEDEEDDCCDDDDDDDEEEDDDCDDCEEDADC_Mismatch_0_Sense_+_Library_PoolT
ATTAGGCTTTTTTTACCGTTGATAATAATGTGGGTTTGGTATCAACCATGGTTGAGATCCATATCCTCGATCCAATGTCTAGGACATATGGTAC
>Frequency_2_QualityScore_FFHHHHHJIIJIJIIIJIJIJIIGIIIIIJJJIJIJIHJIJIIIIHIIIIHHEGGGGFECCDEEEECCDACCACC?AD?@CDCC?AACACAADC_Mismatch_0_Sense_+_Library_PoolT
CAAACCTGGACTGCAACAACCAGAGGCCTTTCGGCTTCGCTGCTCAATCTGAATCTCGCTTCATCAAAACTGTGGTTTGAATATCGCCCACTGT
>Frequency_2_QualityScore_FFGHHHHJJJJIJJIJJJJIIIIIIIJGIIIJJJJGIGIIIIIJJIJJJJJJIEEHIJIJIIIIIHHHHGGFFFFFEEDEEEEEEDDDDD_Mismatch_1_Sense_+_Library_PoolT
CCTGGATCCAATGTCTAGGACATATGGTACTCGGGAGTCAGTATGCTCTTTTAAAACATAACATTCTCTGGAATTTTATAGATAAAATAA
>Frequency_2_QualityScore_FFHGHHHJJJJJJIJJJIJJIIJJJJJIJIJJJIJJIJJJIIIJIIIIHGGGFEEEEDDDDDDDDCDDDDDDDDDDDDDBDDDDDDDDDECCCD_Mismatch_0_Sense_+_Library_PoolT
ACAAAAGATACTGCGACATTCTCGGCGTCAGCTATGGATCAAACCTGGACTGCAACAACCAGAGGCCTTTCGGCTTCGCTGCTCAATCTGAATC
>Frequency_1_QualityScore_FFHHHHHJJJJJJJJJIJJJIJJHIJJJJJJIIJJJJJJIIHIJJIJJJJJIJJJIJEIJJJHHHHHFFEFFFFCDEEDCDFDEDDE_Mismatch_0_Sense_+_Library_PoolT
ATATCCTCGATCCAATGTCTAGGACATATGGTACTCGGGAGTCAGTATGCTCTTTTAAAACATAACATTCTCTGGAATTTTATAGAT
>Frequency_1_QualityScore_FFHGHHHJJJJJJJJJIJJJJJJJJJJJJJJJJJFIIFHIJJJJJIJJJIJIIJJIGJJIIIHEEGHHHEFF?BDFEEEEEEEEDDCBDDBDB@_Mismatch_1_Sense_+_Library_PoolT
CCTGCTCAATCTGAATCTCGCTTCATCAAAACTGTGGTTTGAATATCGCCCACTGTTATAACCTTAACAGAGTGTATATGTAGAGGTTGTTCGA
>Frequency_1_QualityScore_FFHHHHHICFHGIIJGJJF_Mismatch_0_Sense_+_Library_PoolT
TGTAGAGGTTGTTCGATTA
>Frequency_1_QualityScore_ADH2C2C<C<CFBA<<AACCFHFEFCH2AFF1?FE*_Mismatch_0_Sense_+_Library_PoolT
TTTATAGATAAAATAATAAAAATAATTCTTGATTGA
>Frequency_1_QualityScore_FFHHHHHJJJIJJJJJJJJJJJJJJJJJJJJJJJJJIIJJJJIJJJJJJJHJIIJJJJJJHHHHHHHHFDFFFFEECEEEDDDDDDDDDEDDDD_Mismatch_1_Sense_+_Library_PoolT
TCAACCATGGTTGAGATCCATATCCTCGATCCAATGTCTATGACATATGGTACTCGGGAGTCAGTATGCTCTTTTAAAACATAACATTCTCTGG
>Frequency_1_QualityScore_FDHHGHHHIIEHIEFGHIIIEHHCHHIGGGEHIJIDGIJJGGH?HHGIIJIJIICHHIJHFHHHHFEBCBCFEDEEEDDDDDD@CDDDBDB_Mismatch_1_Sense_+_Library_PoolT
GTATATGTAGAGGTTGTTCGATTAGTTCGATCTCGATCGGTTTGCCTGCAAAGGACTTGCAGATTATAAATTAGGCTTTTTTTACCGTCGA
>Frequency_1_QualityScore_FFHHHHHJJJJJJJFHIHIJJJJJJJIJJJJJJJJHGJJJJJJJJJJJJIJJBEGHIIJJGHHHHHABEFEEDDFED_Mismatch_0_Sense_+_Library_PoolT
CTTCATCAAAACTGTGGTTTGAATATCGCCCACTGTTATAACCTTAACAGAGTGTATATGTAGAGGTTGTTCGATTA
>Frequency_1_QualityScore_FFHHHGHHIJJJJJJJJHJJJJIIJIHIJJJJJIJJIHJJJJIJIJJIJHIIIJIGHHHHFFFDDBDDDDDDBDEDDEDEEEDDD<@BDBACDE_Mismatch_2_Sense_+_Library_PoolT
CGATTAGTTCGATCTCGATCGGTTTGCCTGCAAAGGACTTGCAGATTATAAATTAGGCTTTTTTTACCGTTGATAATAATTTGGGTTTGGTATT
>Frequency_1_QualityScore_FFHHHHHJIJJJJJJJJJJJJJIIIIIJJIGIJJJJJIJJJJJJIJJJJJGHHHHHFDEFDDEDCEDEECDBDD=BBDCDDEDEDDDDDDDCDC_Mismatch_0_Sense_+_Library_PoolT
ACAACCAGAGGCCTTTCGGCTTCGCTGCTCAATCTGAATCTCGCTTCATCAAAACTGTGGTTTGAATATCGCCCACTGTTATAACCTTAACAGA
>Frequency_1_QualityScore_EFFHHHGIIJJIIAGFHIJCBAGHIGIIIJJJJJJIIIIIEEHFFFFFEEDECDCDDDCDDDBCBCDDDABDDDDBBBDDCDDD<B@?B?@>>B_Mismatch_0_Sense_+_Library_PoolT
CGCATCGGCTTCTACAAAAGATACTGCGACATTCTCGGCGTCAGCTATGGATCAAACCTGGACTGCAACAACCAGAGGCCTTTCGGCTTCGCTG
>Frequency_1_QualityScore_FFHHHHGJFHCEEHJJIIFHIEHIFHIIIJJHIJJJIJIJJJJJJJHIJJJIIJIJJJJJIGHHHHFFFFFEECEECEDDEEEDDDDCCDDDDD_Mismatch_0_Sense_+_Library_PoolT
CTTAACAGAGTGTATATGTAGAGGTTGTTCGATTAGTTCGATCTCGATCGGTTTGCCTGCAAAGGACTTGCAGATTATAAATTAGGCTTTTTTT
>Frequency_1_QualityScore_FFHHHGFIIJJJJIJJJJIJDHCFHHHGHHFGIIIIEGHDGIJIIIIJDFCGHJCHIGGIIJJHIEHEHDEDEFEEEEEDDDDDDCDDDDADEE_Mismatch_0_Sense_+_Library_PoolT
CACTGTTATAACCTTAACAGAGTGTATATGTAGAGGTTGTTCGATTAGTTCGATCTCGATCGGTTTGCCTGCAAAGGACTTGCAGATTATAAAT
>Frequency_1_QualityScore_FFFHHHHJHIJIHICFHHIIJIJJGHFHIJJJJIJIJJIDHFHJJIIJJJIJJIJJJJJJHHHEHFFFFDFDFEDCEEDDDDDDDDCD?BDDDE_Mismatch_0_Sense_+_Library_PoolT
TGTATATGTAGAGGTTGTTCGATTAGTTCGATCTCGATCGGTTTGCCTGCAAAGGACTTGCAGATTATAAATTAGGCTTTTTTTACCGTTGATA
>Frequency_1_QualityScore_DDFFHFHFHGHIGHIIIICGHIIHIIC@GHGEIIGIICAGG9FDHFHHGIFCGIIIIIEEHEHHDD?->?B<BAC@CDACD:A@>>2<?B?8>A_Mismatch_1_Sense_+_Library_PoolT
TCGATTAGTTCGATCTCGATCGGTTTGCCTGCAAAGGACTTGCAGATTATAAATTAGGCTTTTTTTACCGTTGATAATAATTTGGGTTTGGTAT
>Frequency_1_QualityScore_FAFFGHHJJIGJGIIIJGGHIJGGIIJJJJIIJJJJJIJJJJJJJJJIGIGIJIJJJIGIIJJGGGI_Mismatch_1_Sense_+_Library_PoolT
GCTCTTTTAAAACATAACATTCTCTGGAATTTTATAGATAAAATAATAAAAATAATTCTTGATTGAG
>Frequency_1_QualityScore_FFHHHHHJJJIJGIJIJJJJJJJJIGHJGGIJIJJIIIJJJJIIJIGHGHHIJGII;DH@GDE?C=;AC?@BDD@EDCBECBDB=CCDD@CCD?_Mismatch_0_Sense_+_Library_PoolT
TCTGAATCTCGCTTCATCAAAACTGTGGTTTGAATATCGCCCACTGTTATAACCTTAACAGAGTGTATATGTAGAGGTTGTTCGATTAGTTCGA
>Frequency_1_QualityScore_FFHHHHHJJJJJJJJJJIJJHIIJJJJJHIHIJJIJJJJJJJJJJIIIJJJJJJJJJIIJJJJJIJJHHHHHHFFFFFFFEEEEEEEDDDDDEE_Mismatch_0_Sense_+_Library_PoolT
CCAATGTCTAGGACATATGGTACTCGGGAGTCAGTATGCTCTTTTAAAACATAACATTCTCTGGAATTTTATAGATAAAATAATAAAAATAATT
>Frequency_1_QualityScore_FFHHHHHIJJJJJJJJJJJGIJ>FIJJJJJJJHIJEHGIIIJJJIJIJIIIJJIJIIIJHHHHGFEDEDBBA@DFEDDDDDEDDABDDDDDDED_Mismatch_1_Sense_+_Library_PoolT
TGCTCAATCTGAATCTCGCTTCATCAAAACTGTGGTTTGAATATCGCCCACTGTTATAACCTTAACAGAGTGTATTTGTAGAGGTTGTTCGATT
>Frequency_1_QualityScore_DDDDDADE<CEEAE:EFFDIDEE@E8CD;CDDA90?9DB?BDDDD@@D*?B4<B;@D/-=?C.?>>@?A>7;AAAAAA?AAAAABAA>>:>>AA_Mismatch_0_Sense_+_Library_PoolT
AACCATGGTTGAGATCCATATCCTCGATCCAATGTCTAGGACATATGGTACTCGGGAGTCAGTATGCTCTTTTAAAACATAACATTCTCTGGAA
>Frequency_1_QualityScore_FFHHHHHJJJJJJJJJJJJJFHIFHIIJJJJJJJJJJIIJJJJJJJJJJJJIJJJJIIBDCHGEHHHHHGHF?BFBBEDBFDDDCDDDDEDDDD_Mismatch_0_Sense_+_Library_PoolT
ATCTCGCTTCATCAAAACTGTGGTTTGAATATCGCCCACTGTTATAACCTTAACAGAGTGTATATGTAGAGGTTGTTCGATTAGTTCGATCTCG
>Frequency_1_QualityScore_FFHHHHHIJJJJJJJJIJIJJJJJJJIJJJIIIJJJJJJJJIJJJJJJHHHHFFFFFDEEDDDDBDDDD@DDDDDDDDDCDDDDDDDCDDDCDC_Mismatch_0_Sense_+_Library_PoolT
TCTACAAAAGATACTGCGACATTCTCGGCGTCAGCTATGGATCAAACCTGGACTGCAACAACCAGAGGCCTTTCGGCTTCGCTGCTCAATCTGA
>Frequency_1_QualityScore_FFHHHHHJJJJJJIIIIJJJJJJJJJJIIJJJIJJJJJJJJJIJJJJJJIHHHHFFFFDDDDDDDDDBDDDDDDDEDDDDDDDDDDDCDEC_Mismatch_0_Sense_+_Library_PoolT
GACATTCTCGGCGTCAGCTATGGATCAAACCTGGACTGCAACAACCAGAGGCCTTTCGGCTTCGCTGCTCAATCTGAATCTCGCTTCATCA
>Frequency_1_QualityScore_DDHHFABGGFHGGDFBFFHGHIJJGIHJJJJIGEEHFHHIJCEHIJJJJJJJIJJJJJHHHGHHFFFFC>@CCEEECE_Mismatch_1_Sense_+_Library_PoolT
CGGAGTCAGTATGCTCTTTTAAAACATAACATTCTCTGGAATTTTATAGATAAAATAATAAAAATAATTCTTGATTGA
>Frequency_1_QualityScore_?BCFDDBFHGGH@3AH;8CCBH;*:EA??6:DBACBDGHH93=CGCE=CG;=CGCDDAACEHCC3?;@@=?@>:=1,554>C_Mismatch_0_Sense_+_Library_PoolT
GTTGTTCGATTAGTTCGATCTCGATCGGTTTGCCTGCAAAGGACTTGCAGATTATAAATTAGGCTTTTTTTACCGTTGATAA
>Frequency_1_QualityScore_FFHHHHHJJJJIJIIGGIIJJJJGIIJJJJJJIJJJJJJIJJIIJ=FHFGIGHJIJHHGHFFFDEECCC@CDDDDC@CDCDCD@C>BADFEEDE_Mismatch_0_Sense_+_Library_PoolT
CTTTCGGCTTCGCTGCTCAATCTGAATCTCGCTTCATCAAAACTGTGGTTTGAATATCGCCCACTGTTATAACCTTAACAGAGTGTATATGTAG
>Frequency_1_QualityScore_FFHHHHHJHJJIJIJIIIEIJIJIJJHHFFFCCAECEEDDBDCCADCB8?@BDDCCDBD>5@@@CD@A@ACDDDDCCBC??8?@ACACC?B@BB_Mismatch_0_Sense_+_Library_PoolT
GCGACTCGAGGCAAGAGGACCGCATCGGCTTCTACAAAAGATACTGCGACATTCTCGGCGTCAGCTATGGATCAAACCTGGACTGCAACAACCA
>Frequency_1_QualityScore_FFHHHAAEECC>ACDDB6?6BDDDB<:BDBBBBDBBDDDCA?B<ABBD558BBB;AA:4::CA92:A_Mismatch_0_Sense_+_Library_PoolT
GCGGGTTGGAGTGCGGGAGAGGAAGCGACTCGAGGCAAGAGGACCGCATCGGCTTCTACAAAAGATA
>Frequency_1_QualityScore_FFHHHFHJJJGHIJJJJJJJJJIJJJJJJJJJJJJJJJJJJJJJJJJIIJJJJJJJIJJJJIHGHHHHFDDDDDDDDDEDDDDDDDDDDDDDDD_Mismatch_1_Sense_+_Library_PoolT
GTGGGTTTGGTATCAACCATGGTTGAGATCCATATCCTCGATCCAATGTCTAGGACATATGGTACTCGGGAGTCAGTGTGCTCTTTTAAAACAT
>Frequency_1_QualityScore_FFHHHHHJJIIJIJJJJJJJJIHHJGIJIJJJJJJJJJJIIJJIIIJIHJJJJJJJIJHIDHHFHHHHHECCBD?AEBCEDBDDDDCDDDBCDD_Mismatch_1_Sense_+_Library_PoolT
GAATCTCGCTTCATCAAAACTGTGGTTTGAATATCGCCCACTGTTATAACCTTAACAGAGTGTATTTGTAGAGGTTGTTCGATTAGTTCGATCT
>Frequency_1_QualityScore_FFHHHHGJJJJBHIHFHHHHIHHHGHJEGIHGHJIJJIIGIIJJJJJJJHIJJJIJJJJHHHHGHFFFFACEEEEDCDDDDDCDDEDDDDCCDD_Mismatch_0_Sense_+_Library_PoolT
AACCTTAACAGAGTGTATATGTAGAGGTTGTTCGATTAGTTCGATCTCGATCGGTTTGCCTGCAAAGGACTTGCAGATTATAAATTAGGCTTTT
>Frequency_1_QualityScore_FFHHHHHJJJJJJJJJJJJJJJJJJJJJIJJJJJJJJJIJJJIJJIJIJJJHHHHFFFFFFFDEEEEEDDDDDEE@CCDDDDCDDABDBCDDEE_Mismatch_0_Sense_+_Library_PoolT
AGCTATGGATCAAACCTGGACTGCAACAACCAGAGGCCTTTCGGCTTCGCTGCTCAATCTGAATCTCGCTTCATCAAAACTGTGGTTTGAATAT
>Frequency_1_QualityScore_ABFFFFFGFEG<C<@BHIEHEHFHEA<FEGGDHIIHI:BDFEEH;BH@@DBGFHGIEBGHHAEEHFBDFFECEE:>AC>CDDDECCCCCCCCC@_Mismatch_0_Sense_+_Library_PoolT
CCTTAACAGAGTGTATATGTAGAGGTTGTTCGATTAGTTCGATCTCGATCGGTTTGCCTGCAAAGGACTTGCAGATTATAAATTAGGCTTTTTT
>Frequency_1_QualityScore_FFHHHHGJGHIJGHJJJHIJJJJJJJJJJDGGIJJJIJJJJJJJHIJJJJFIJJIGIIJJJJHHHHHGFFDEFFDDCDD?CDDCDFECDCDDDD_Mismatch_0_Sense_+_Library_PoolT
TAATAATGTGGGTTTGGTATCAACCATGGTTGAGATCCATATCCTCGATCCAATGTCTAGGACATATGGTACTCGGGAGTCAGTATGCTCTTTT
>Frequency_1_QualityScore_FFHHHHHJJJIJJJJJIIJJJJJJJJJIJHHCHHIIHIIIIJIIJGHIIJJJGIIHIIJJGGIJJJHEHHFFDDDDDDDDDDDDDDDDDDCDDD_Mismatch_0_Sense_+_Library_PoolT
AATATCGCCCACTGTTATAACCTTAACAGAGTGTATATGTAGAGGTTGTTCGATTAGTTCGATCTCGATCGGTTTGCCTGCAAAGGACTTGCAG
>Frequency_1_QualityScore_FDHFHFHIJJGGIJJJJJGIJJEGIJJJJJJJJIJJJJJJJJJJJIIJIIJJJIIHHIJJJJAHHHHHFECC@CCDCDFDCEDDDDDDCCDDDD_Mismatch_0_Sense_+_Library_PoolT
GTGGGTTTGGTATCAACCATGGTTGAGATCCATATCCTCGATCCAATGTCTAGGACATATGGTACTCGGGAGTCAGTATGCTCTTTTAAAACAT
>Frequency_1_QualityScore_FFGHHHHJJFHJIJIJJJJIJJJJJJGIIJIHGIJJJJJJJIIII?D?DBGHGIJJHIBHIHGIIJJHEAHEFDFFDDEDEDDCCDDDBDDDDD_Mismatch_1_Sense_+_Library_PoolT
TCAAAACTGTGGTTTGAATATCGCCCACTGTTATAACCTTAACAGAGTGTATTTGTAGAGGTTGTTCGATTAGTTCGATCTCGATCGGTTTGCC
>Frequency_1_QualityScore_FFHHHHHJJJJJJIJIJIIDE@FHIJJJHIIJIHIIIIJJJCHGGAEF>CDDDDCDCCCDCBDDDDD?BBBCBCDDDDBBDB@B<@?BCDDDDD_Mismatch_0_Sense_+_Library_PoolT
AAGAGGACCGCATCGGCTTCTACAAAAGATACTGCGACATTCTCGGCGTCAGCTATGGATCAAACCTGGACTGCAACAACCAGAGGCCTTTCGG
>Frequency_1_QualityScore_FFHHGHHJIJJJJJHHIFHJIIJJGIGIJJJDGIJJJJJIJJJJJJIJIJIJHGFHGJGIJII@EHAHEFEFFAFCCCCCDDDEDDDDDDDDCD_Mismatch_0_Sense_+_Library_PoolT
CTTCATCAAAACTGTGGTTTGAATATCGCCCACTGTTATAACCTTAACAGAGTGTATATGTAGAGGTTGTTCGATTAGTTCGATCTCGATCGGT
>Frequency_1_QualityScore_?DHBHDFBEHIIG?FHEGCHIIIGBGGGGEIIFIGHGHG?BGEHHIIGI>CEF@CEFFEFECGB@=AEE=>BDFFCA>CEB?>ABCDCCBDBDD_Mismatch_0_Sense_+_Library_PoolT
TTCATCAAAACTGTGGTTTGAATATCGCCCACTGTTATAACCTTAACAGAGTGTATATGTAGAGGTTGTTCGATTAGTTCGATCTCGATCGGTT
>Frequency_1_QualityScore_FFHHHGHIJHIIGIJJJJGIJIGIGHIIGIIGEHIJJIIIJEGGHGIIIIIHIIIJJGJHGHHHGHFFFBDFCCCEEEEDDDDDDDDCEDCDC@_Mismatch_0_Sense_+_Library_PoolT
CAACCATGGTTGAGATCCATATCCTCGATCCAATGTCTAGGACATATGGTACTCGGGAGTCAGTATGCTCTTTTAAAACATAACATTCTCTGGA
>Frequency_1_QualityScore_DDHHDDHGHIIIIIIHCF<GFHI@DD;GHGGHGIIIIEH@C@DCDCACACA>;@C;;?BDDDDC<8<@<09@C:>@CCC@@?@CC<?BBB<>8?_Mismatch_0_Sense_+_Library_PoolT
GAGAGGAAGCGACTCGAGGCAAGAGGACCGCATCGGCTTCTACAAAAGATACTGCGACATTCTCGGCGTCAGCTATGGATCAAACCTGGACTGC
>Frequency_1_QualityScore_FFHHFHHJGIIJJJJJBDEGGIJI@EBHEFGGHGGDGIIIGFEEHBDACDEAA;>>ACBACCBDDDB@@BA@CC?BBD???<B@B:CCD<>BDD_Mismatch_0_Sense_+_Library_PoolT
AGGACCGCATCGGCTTCTACAAAAGATACTGCGACATTCTCGGCGTCAGCTATGGATCAAACCTGGACTGCAACAACCAGAGGCCTTTCGGCTT
>Frequency_1_QualityScore_:DHHFAFGHIIAHC@FFHGHE*:C9C:DHGF?FEBB@B@C9BGGGFGDHGH<=@@FGCGIIH;CHEECCABCCCA=3>:?C?BCCC3>@CCCCA_Mismatch_0_Sense_+_Library_PoolT
CGCCCACTGTTATAACCTTAACAGAGTGTATATGTAGAGGTTGTTCGATTAGTTCGATCTCGATCGGTTTGCCTGCAAAGGACTTGCAGATTAT
>Frequency_1_QualityScore_FFHHHGHJIJIJHGIGHIJHIJIIIIIIIJIGJHGIGIHIJIIJGIJJJJJJJIIJIJGIJHHHHFDFFCDFCEEEDEEDDDDDDDCCCCCDDC_Mismatch_1_Sense_+_Library_PoolT
TATCAACCATGGTTGAGATCCATATCCTCGATCCAATGTCTAGGACATATGGTACTCGGGAGTCAGTGTGCTCTTTTAAAACATAACATTCTCT
>Frequency_1_QualityScore_FFHHHHGJIIJJJJJJJJJJJJJIHGIIIGIJJJIJGIJJJJIJJIIJIGJJJG_Mismatch_0_Sense_+_Library_PoolT
CATAACATTCTCTGGAATTTTATAGATAAAATAATAAAAATAATTCTTGATTGA
>Frequency_1_QualityScore_FFHHHHHJIFHIIGIFIIGIIIGDHIJJGHHGHICHDBFHIGGGGIJJJIIHGFEDEDDCC_Mismatch_0_Sense_+_Library_PoolT
CTCGATCGGTTTGCCTGCAAAGGACTTGCAGATTATAAATTAGGCTTTTTTTACCGTTGAT
>Frequency_1_QualityScore_DDHHHHHHIIIII<FHI<HHGIIIIIIIIIIIIIHIIIIIIIIIIIIIIIIIIIIIIIIIII)7@GFHHCEHEEEEEEECECC_Mismatch_0_Sense_+_Library_PoolT
CCAATGTCTAGGACATATGGTACTCGGGAGTCAGTATGCTCTTTTAAAACATAACATTCTCTGGAATTTTATAGATAAAATAA
>Frequency_1_QualityScore_FFHHHFHJJIJJGIIJGGIJJGIJGHJJIGIJHHHHHFFFEDDDBDCDCD@DDDDDDDDDDDDDDDDEDDDCCCBBBBDDEDCCDDBDD>AC<?_Mismatch_0_Sense_+_Library_PoolT
CGGCGTCAGCTATGGATCAAACCTGGACTGCAACAACCAGAGGCCTTTCGGCTTCGCTGCTCAATCTGAATCTCGCTTCATCAAAACTGTGGTT
>Frequency_1_QualityScore_FFFHGHHIGHIIJJIJIGHIIGF@FEHEFHIGGFIH@FHFHGDGIICGEGEBFHIEGEHIIGGHIH=4??@DECC9AA?=?ACDCD@_Mismatch_1_Sense_+_Library_PoolT
GCCCACTGTTATAACCTTAACAGAGTGTATTTGTAGAGGTTGTTCGATTAGTTCGATCTCGATCGGTTTGCCTGCAAAGGACTTGCA
>Frequency_1_QualityScore_EFHHHHHJJJJHGHHIJIGHIIIIJCHIJJJJJGIJJJHIIIIJJIJIJJHGGGIIIJHHHHHGHEFFF@DEEEEEEDDDDDDCDBBDBCDDCC_Mismatch_0_Sense_+_Library_PoolT
ATATGTAGAGGTTGTTCGATTAGTTCGATCTCGATCGGTTTGCCTGCAAAGGACTTGCAGATTATAAATTAGGCTTTTTTTACCGTTGATAATA
>Frequency_1_QualityScore_FFHHHHHJJIJJJJJJJJJJJJJJJJJJJJHIJJJJJJJJJJJJHIJJJJJJJJIIJJJIJJHHHHHHHFFFFFDDEEEEDDDEDDDDDDDDDD_Mismatch_1_Sense_+_Library_PoolT
ATGGTTGAGATCCATATCCTCGATCCAATGTCTATGACATATGGTACTCGGGAGTCAGTATGCTCTTTTAAAACATAACATTCTCTGGAATTTT
>Frequency_1_QualityScore_DDFCFHHIJHIHIIIFHGHIJIEIIGIHIIJJJJJIJIJJJJGIJGIJIIGIIIJJIHHHHHFFFFFBCDEEEECCDDDCDDDDDDDDDDDBBD_Mismatch_0_Sense_+_Library_PoolT
GTGTATATGTAGAGGTTGTTCGATTAGTTCGATCTCGATCGGTTTGCCTGCAAAGGACTTGCAGATTATAAATTAGGCTTTTTTTACCGTTGAT
>Frequency_1_QualityScore_FFGHHHGIIIJJJBHHIIICGHHIEHIJJJIJJJJJJJJIIIJJJJGHIJIIJ_Mismatch_0_Sense_+_Library_PoolT
TTGCCTGCAAAGGACTTGCAGATTATAAATTAGGCTTTTTTTACCGTTGATAA
>Frequency_1_QualityScore_FFHHHHHJJJJJJJJHIJGIJIJJJJJJJJJJJJJJIJJJIJJJJJIJJGGGH@FFHIIJJHIIEEH?ECDDFDCFEDDDDEDDFDDDDDDDDD_Mismatch_1_Sense_+_Library_PoolT
GCTTCATCAAAACTGTGGTTTGAATATCGCCCACTGTTATAACCTTAACAGAGTGTATTTGTAGAGGTTGTTCGATTAGTTCGATCTCGATCGG
>Frequency_1_QualityScore_FFHHHHHJJJIIJJJJJJJEHIJJJJJHIHIJJIJJJIJJJJJJJHIJJJJJJJJJJJJJJJIIJJHHHHHFGFFFFFFFEEEEEEEDDCDEEE_Mismatch_1_Sense_+_Library_PoolT
CAATGTCTAGGACATATGGTACTCGGGAGTCAGTGTGCTCTTTTAAAACATAACATTCTCTGGAATTTTATAGATAAAATAATAAAAATAATTC
>Frequency_1_QualityScore_FFHHHFHIGIJGHIJJJJGJJIIHIIJJJJIJJIJJJJIIJJIIJJJIJJJJIIJJJJJHGHHHHHFFFDFFCDEEEEDDDDDDDDDDDD_Mismatch_0_Sense_+_Library_PoolT
ATATGTAGAGGTTGTTCGATTAGTTCGATCTCGATCGGTTTGCCTGCAAAGGACTTGCAGATTATAAATTAGGCTTTTTTTACCGTTGAT
>Frequency_1_QualityScore_DFHHHHHIAECGHGHIHJIFHHEGHGIJJHIJIJIJIJIIJJJJIIIJIHHIIIJJHHHHGFFBEFECEECCDDCDDDEDEDDDDDDDDDDDBC_Mismatch_0_Sense_+_Library_PoolT
TAACAGAGTGTATATGTAGAGGTTGTTCGATTAGTTCGATCTCGATCGGTTTGCCTGCAAAGGACTTGCAGATTATAAATTAGGCTTTTTTTAC
>Frequency_1_QualityScore_FFHHHHGJJJJJIJIJJJFHIHIJIIJIIJIJJJIJJJJJIIJEIJJIJIJIHJDH@CCEHHHHFFD?C@;@CCCDDBDCDD@CCB?DDDDDCD_Mismatch_0_Sense_+_Library_PoolT
CTCGCTTCATCAAAACTGTGGTTTGAATATCGCCCACTGTTATAACCTTAACAGAGTGTATATGTAGAGGTTGTTCGATTAGTTCGATCTCGAT
>Frequency_1_QualityScore_DEHHHHHJJJJJJJJJJJJJJJIIJIIJJIJJJGGIJHIGIJJIJJJIIIIJIIGFHAGHJIIJEHJHHHHHHEFFFFFDCDCCEA@@ACCCDD_Mismatch_1_Sense_+_Library_PoolT
ATCCTGGATCCAATGTCTAGGACATATGGTACTCGGGAGTCAGTATGCTCTTTTAAAACATAACATTCTCTGGAATTTTATAGATAAAATAATA
>Frequency_1_QualityScore_?<@DD:<:2+<)<?ECE*:CD710?)???*?D9D8/8B4)8=C;.@A@A_Mismatch_1_Sense_+_Library_PoolT
CAAAACTGTGGGTTGAATATCGCCCACTGTTATAACCTTAACAGAGTGT
>Frequency_1_QualityScore_FFHHHHHJJJJJJJJJJJJJJJJJJIJIJJJJJJJJFHIFHIIIJJJJJJJJJHHHHHFFFFFFFEDDECCDDCACCDDDEEDDDACD>AC@BD_Mismatch_0_Sense_+_Library_PoolT
TCGCTGCTCAATCTGAATCTCGCTTCATCAAAACTGTGGTTTGAATATCGCCCACTGTTATAACCTTAACAGAGTGTATATGTAGAGGTTGTTC
>Frequency_1_QualityScore_FFHHHHHJJJJJJJJJJJJJJJJJJJHGIJJJIIIJIJJGJIIIJHIIHJIIJJJJJJIJIJJJI_Mismatch_0_Sense_+_Library_PoolT
CTCTTTTAAAACATAACATTCTCTGGAATTTTATAGATAAAATAATAAAAATAATTCTTGATTGA
>Frequency_1_QualityScore_FFFHHHHIJHIJIJIJIJGIGIIJFHHJGFHHIGJIJJIJIJJHIJJIIGHHIIIJHFHHHGFFFFFFEEDDBCCDBDDACADDACDEEADD?@_Mismatch_1_Sense_+_Library_PoolT
GGTTGTTCGATTAGTTCGATCTCGATCGGTTTGCCTGCAAAGGACTTGCAGATTATAAATTAGGCTTTTTTTACCGTTGATAATAATTTGGGTT
>Frequency_1_QualityScore_FFHHHHHJJJJJJJJJGIJHIJIJJJJJJJHHHFFFFFFDEDEEDDEDDBDBDDDEDDB?BBB@DCACD>CCCCBDDDDA<BADDBCACC8ABD_Mismatch_1_Sense_+_Library_PoolT
CGCGACTCGAGGCAAGAGGACCGCATCGGCTTCTACAAAAGATACTGCGACATTCTCGGCGTCAGCTATGGATCAAACCTGGACTGCAACAACC
>Frequency_1_QualityScore_FFHHHHHJJIJJIJJJJJJJJJFGHCGIJJJJJJJJJJIIIJIJJJJIJJJJJIJJJJHICDEEHEHGHHFFFF@DEBCEDDFDDDCDEDCEDD_Mismatch_0_Sense_+_Library_PoolT
GAATCTCGCTTCATCAAAACTGTGGTTTGAATATCGCCCACTGTTATAACCTTAACAGAGTGTATATGTAGAGGTTGTTCGATTAGTTCGATCT
>Frequency_1_QualityScore_FFHHHHHJJJJJJJJJJJJJIIJJJJJIJJJJJJJJJJJJGIJJJHIIIIIGDFJGEHHHIIIIIIHJJDHIJI_Mismatch_0_Sense_+_Library_PoolT
GGGAGTCAGTATGCTCTTTTAAAACATAACATTCTCTGGAATTTTATAGATAAAATAATAAAAATAATTCTTGA
>Frequency_1_QualityScore_FFHHHHHJFHIJGJJJJJJJIJJJJJJJJJJJJJJJJJJJJJJJJJJJJJJJJJJJJJJJHHHGHHFFDAACDDCDEEDEDDDDDDDDDDDDDC_Mismatch_0_Sense_+_Library_PoolT
GGGTTTGGTATCAACCATGGTTGAGATCCATATCCTCGATCCAATGTCTAGGACATATGGTACTCGGGAGTCAGTATGCTCTTTTAAAACATAA
>Frequency_1_QualityScore_FFHHHHHIJJJJJJJJGIGGIJJJJIJIHJIJJJGJIJJJJJJJJJIGJJJJHEHHFFFFFCEDEEECDACDDDDDDEEFBDDD>BBD:ACDDE_Mismatch_0_Sense_+_Library_PoolT
CTGGACTGCAACAACCAGAGGCCTTTCGGCTTCGCTGCTCAATCTGAATCTCGCTTCATCAAAACTGTGGTTTGAATATCGCCCACTGTTATAA
>Frequency_1_QualityScore_FFHHHHHJJJJJJJJJJJJJJJGJJIJJJJGIIIJIJJIIGIIJIJJJJIJJJJJJIJJHHHHHFFFFF@DEEEEEEDDDEDEDDEEDDDDDDE_Mismatch_0_Sense_+_Library_PoolT
TATCCTCGATCCAATGTCTAGGACATATGGTACTCGGGAGTCAGTATGCTCTTTTAAAACATAACATTCTCTGGAATTTTATAGATAAAATAAT
>Frequency_1_QualityScore_FFHHHHHJJJJJJJJJJJJJJJJJJJJJIIJJIIJJIIJJJGIIJIJJJHHHHHHFFFFEEEEEEEDEECDDDDDDDDDDDEEDDDDDDCDEDC_Mismatch_0_Sense_+_Library_PoolT
AAATTAGGCTTTTTTTACCGTTGATAATAATGTGGGTTTGGTATCAACCATGGTTGAGATCCATATCCTCGATCCAATGTCTAGGACATATGGT
>Frequency_1_QualityScore_FFGHFHDH+A@<FFHEGE@HFAFHGGGGGFCGG9D4BFF9BB>D*=B8.8>B@FFA7)=C=CCACF;B@BBD;AA?=>ABCBCCBBB8\)8AAC_Mismatch_1_Sense_+_Library_PoolT
CAAAACTGGGGTTTGAATATCGCCCACTGTTATAACCTTAACAGAGTGTATATGTAGAGGTTGTTCGATTAGTTCGATCTCGATCGGTTTGCCT
>Frequency_1_QualityScore_FEHHHHHHHJFHIIIJJHIIIIIJJIJJJJJJHIJJIGHIJJJJJJIIIJJIIIJJIHHAHHHFFFFFFFEEEDDDDDDDDD_Mismatch_2_Sense_+_Library_PoolT
TATGTAGAGGTTGTTCGATTAGTTCGATCTCGATCGGTTTGCCTGCAAAGGACTTGCAGATTATAAATTAGGCTTTTTTTGA
>Frequency_1_QualityScore_DFHA@FAHEGHBBGD9?@D=BHIBEHEEEGF;;BACC;A5;5>@CDAB:BBBCADA8<25&&)5:>3:>AC@38AC4?C_Mismatch_0_Sense_+_Library_PoolT
GCGACTCGAGGCAAGAGGACCGCATCGGCTTCTACAAAAGATACTGCGACATTCTCGGCGTCAGCTATGGATCAAACCT
>Frequency_1_QualityScore_FFHHHHHJJJJJJJJJJJJIJJJIJJJJJJJJJJJJIJJJJJJJJJJJJHHHHFFFFEDDDDDDDDDDDBDDDDDDDDDDDDDDECDDDDDDDD_Mismatch_0_Sense_+_Library_PoolT
AGATACTGCGACATTCTCGGCGTCAGCTATGGATCAAACCTGGACTGCAACAACCAGAGGCCTTTCGGCTTCGCTGCTCAATCTGAATCTCGCT
>Frequency_1_QualityScore_FFHDHFHJFIGFGGIJIJEGG<HGDFDDGIIGGHHGEBEFDDCE>ACCD9?>CAC@A@DBDDD>>3?(0005>BDDDCCCC@CBDDC@C??BBC_Mismatch_0_Sense_+_Library_PoolT
GGGAGAGGAAGCGACTCGAGGCAAGAGGACCGCATCGGCTTCTACAAAAGATACTGCGACATTCTCGGCGTCAGCTATGGATCAAACCTGGACT
>Frequency_1_QualityScore_FFHHHHHJJJJJJJJJIJGICFHIHIIJIJIHIJFHIIJJJIIJJJHJIIGGIJJJJJJJJEHHFFFFFACEEEDDDDDDDDDCDDDCDCDEED_Mismatch_0_Sense_+_Library_PoolT
CTGTTATAACCTTAACAGAGTGTATATGTAGAGGTTGTTCGATTAGTTCGATCTCGATCGGTTTGCCTGCAAAGGACTTGCAGATTATAAATTA
>Frequency_1_QualityScore_FFGHGHHJJJJIJJJIIJJJJGIJJIJJJHIIJJIJIIJHHIIIIIIGIJJJIIJGIIJJGHHGHHHFFDEFFDEDCEEEDDDDDDDCCDDCDD_Mismatch_0_Sense_+_Library_PoolT
ATCCTCGATCCAATGTCTAGGACATATGGTACTCGGGAGTCAGTATGCTCTTTTAAAACATAACATTCTCTGGAATTTTATAGATAAAATAATA
>Frequency_1_QualityScore_FFHHHHHJHIIIJJJJJJJJIIIJJJIJJJJJJJJJJJJJJEIDFFGIIHIIJJIJI@FHGHIJJJHHHCHBEFFFECEEEDDDBBDDCCDDDD_Mismatch_1_Sense_+_Library_PoolT
AACTGTGGTTTGAATATCGCCCACTGTTATAACCTTAACAGAGTGTATTTGTAGAGGTTGTTCGATTAGTTCGATCTCGATCGGTTTGCCTGCA
>Frequency_1_QualityScore_FFHHHHHJJJJJJJJJIJJJJJJJJJJJJJJJJIJJJJJIJJIHHHFFFFEDDCDDDDBBBCCDCDDDEDDDDDDDDDDDDEDA::CDCDACC<_Mismatch_0_Sense_+_Library_PoolT
TCGGCGTCAGCTATGGATCAAACCTGGACTGCAACAACCAGAGGCCTTTCGGCTTCGCTGCTCAATCTGAATCTCGCTTCATCAAAACTGTGGT
>Frequency_1_QualityScore_FFHHHHFJIIJJJJJIHICHGIBHIGJDGHIJIIJJJJJDGIIIJIIIIJJJJJJJIIJHGHHHFFFFFCCEEEEEEEDADDDCDDDDD@C@CA_Mismatch_0_Sense_+_Library_PoolT
TTACCGTTGATAATAATGTGGGTTTGGTATCAACCATGGTTGAGATCCATATCCTCGATCCAATGTCTAGGACATATGGTACTCGGGAGTCAGT
>Frequency_1_QualityScore_FFHHHHGIIGIDHIJIIGIGHJJEIIJGIIIJJ?DGBGGIJGGIIGIIHGBHIJGGIHJIEGGHEHHCEE?7;;CDCEC6;@>CB>AC>ACBBC_Mismatch_0_Sense_+_Library_PoolT
CTGCTCAATCTGAATCTCGCTTCATCAAAACTGTGGTTTGAATATCGCCCACTGTTATAACCTTAACAGAGTGTATATGTAGAGGTTGTTCGAT
>Frequency_1_QualityScore_FFHHHHHJIJJJJIGCHGIJJGFDGGGGIJIJJIJJIIHIJHBDDDECCEDDDDD@DDDDCDDDDDDD@>CBDDDBDDDDBBDDDDBDDBDC@<_Mismatch_0_Sense_+_Library_PoolT
ACCGCATCGGCTTCTACAAAAGATACTGCGACATTCTCGGCGTCAGCTATGGATCAAACCTGGACTGCAACAACCAGAGGCCTTTCGGCTTCGC
>Frequency_1_QualityScore_FFHHHGHJJJJIJJJJJJIJJJJJJIJJJJJJJJJJIJIJJJJJIJJGIIJJJIJGHHHGHCEFFFFFECEEEEECDDDDCDDDDDEDDDDACC_Mismatch_0_Sense_+_Library_PoolT
ACCATGGTTGAGATCCATATCCTCGATCCAATGTCTAGGACATATGGTACTCGGGAGTCAGTATGCTCTTTTAAAACATAACATTCTCTGGAAT
>Frequency_1_QualityScore_FFHHHHHJIJJJJJJJJJJJIIJJJJIJJJJJJJIJJJJJIJIIHIJJHGHJJJIJJJJHGGIJJHHHHHHFFFFFFECEEEEDFDEDDE_Mismatch_0_Sense_+_Library_PoolT
TCCATATCCTCGATCCAATGTCTAGGACATATGGTACTCGGGAGTCAGTATGCTCTTTTAAAACATAACATTCTCTGGAATTTTATAGAT
>Frequency_1_QualityScore_DDHFHHHIJJJIIGIIJJHIHIIDHIIHGIJJFEHGGHIJIHHHEHGFFFFFECEEEEEEDDBDDB@CDCCDDECCCCDCCDECCECCC?@BBB_Mismatch_0_Sense_+_Library_PoolT
TTTTTTTACCGTTGATAATAATGTGGGTTTGGTATCAACCATGGTTGAGATCCATATCCTCGATCCAATGTCTAGGACATATGGTACTCGGGAG
>Frequency_1_QualityScore_FFGHHDFHJJJJJJJIJIIIJIJGIIDHIIIJGJJJJGIIGIGIFHGHIJIJIHGGCHFHIGIJIGEHHHHFFDFFEDEDCDDDD?BBBDDDDD_Mismatch_1_Sense_+_Library_PoolT
AAACTGTGGTTTGAATATCGCCCACTGTTATAACCTTAACAGAGTGTATTTGTAGAGGTTGTTCGATTAGTTCGATCTCGATCGGTTTGCCTGC
>Frequency_1_QualityScore_DDHFHHF>FDGBEGI@4+CGG@FHGGHHEICGDHGFHIIEDGGFGDFD?BCGECAGEGFHEG>@CDEE?AC)?A;@DBACCADCBACC@B?:?B_Mismatch_1_Sense_+_Library_PoolT
GAATCTCACTTCATCAAAACTGTGGTTTGAATATCGCCCACTGTTATAACCTTAACAGAGTGTATATGTAGAGGTTGTTCGATTAGTTCGATCT
>Frequency_1_QualityScore_FFDFHHDHHIIGHIIII@FHIIIIIDHBHEGHIDHIHIGIIIIII@GDCFG:BEEACDBDCB@@C_Mismatch_0_Sense_+_Library_PoolT
ATCTCGATCGGTTTGCCTGCAAAGGACTTGCAGATTATAAATTAGGCTTTTTTTACCGTTGATAA
>Frequency_1_QualityScore_FFHGDH:CCFGIHJHHHGHIFHIJJJIHIIIDHGHIJJJJJJIJIHHFEFCEDEEBCCCCDDDDDDDDDDCCCDDEEEECCC@CDCCCBDDDDD_Mismatch_0_Sense_+_Library_PoolT
ACAGAGTGTATATGTAGAGGTTGTTCGATTAGTTCGATCTCGATCGGTTTGCCTGCAAAGGACTTGCAGATTATAAATTAGGCTTTTTTTACCG
>Frequency_1_QualityScore_FFHHHHHJJJJJJJJJJJJJJJJJJJJJJJJJJJJGIJGHIJJJJJIJJJJJJHHHHHFFDFFFEEEEEEDCD>AACDFEEA@C>CB>AC><CD_Mismatch_1_Sense_+_Library_PoolT
CGCTGCTCAATCTGAATCTCGCTTCATCAAAACTGTGGTTTGAATATCGCCCACTGTTATAACCTTAACAGAGTGTATTTGTAGAGGTTGTTCG
>Frequency_1_QualityScore_FFHHHHHJJJJJIIJJJJJHHJGHIJIJJJJJJJJJJJJJJJJJJJJJJJIIIIJEHFEDGHGHJ@EEHCHCDEDEEDDEEDDCDEDDFDDDDD_Mismatch_0_Sense_+_Library_PoolT
TCTCGCTTCATCAAAACTGTGGTTTGAATATCGCCCACTGTTATAACCTTAACAGAGTGTATATGTAGAGGTTGTTCGATTAGTTCGATCTCGA
>Frequency_1_QualityScore_FFHHHHHJHIIGIJIJJJJJIJJJJIJJJJIJJIJJJIJJIJHJHIDGEHHJIJHIJIHIFHIGHIJEGEHFEFFFDEEDEEDDDDDBDDDDDC_Mismatch_0_Sense_+_Library_PoolT
CAAAACTGTGGTTTGAATATCGCCCACTGTTATAACCTTAACAGAGTGTATATGTAGAGGTTGTTCGATTAGTTCGATCTCGATCGGTTTGCCT
>Frequency_1_QualityScore_FFDHHHHJJJJJJJJIJJJJIJJIJJJJJJJIGIJJJJJIIJIJIJJJJJJJJIIJJJJIJJJJJJIIJHG_Mismatch_0_Sense_+_Library_PoolT
AGTATGCTCTTTTAAAACATAACATTCTCTGGAATTTTATAGATAAAATAATAAAAATAATTCTTGATTGA
>Frequency_1_QualityScore_FFHHHHHJJIJJJJJJIIJJJJIJIJJJJIGGIIJJJJJJJJJJJIHHBEIGEHHHHFEFFFFCEDDDBCEEDCDDDDDCCDC@B<AACDEDBD_Mismatch_0_Sense_+_Library_PoolT
TATGGATCAAACCTGGACTGCAACAACCAGAGGCCTTTCGGCTTCGCTGCTCAATCTGAATCTCGCTTCATCAAAACTGTGGTTTGAATATCGC
>Frequency_1_QualityScore_FFHHHHHJJHIJIJJJJJJJJJJJJJJJJJIJJJJJJJJJJJJJJJJJJFHIIJIJJHHDEFFDEFEDEEEED>ACDDDDDDDDDDDDEDDCDD_Mismatch_1_Sense_+_Library_PoolT
GAACCATGGTTGAGATCCATATCCTCGATCCAATGTCTAGGACATATGGTACTCGGGAGTCAGTATGCTCTTTTAAAACATAACATTCTCTGGA
>Frequency_1_QualityScore_FBHGHHHJJJIIJJIJIJIGGIDDHGHHGIIGGHIFGIJGFHHIIGED@AHGHHHFEFFFEECDEEEEDBBDDDDDCDCDEDDCCDDDCDDCDD_Mismatch_0_Sense_+_Library_PoolT
AATTAGGCTTTTTTTACCGTTGATAATAATGTGGGTTTGGTATCAACCATGGTTGAGATCCATATCCTCGATCCAATGTCTAGGACATATGGTA
>Frequency_1_QualityScore_FFHHHHHIJJJJJIJJJIIJJJJJJJJCHGHIJJJGGGGAEGIIHBDEFFEECDDBBD@@CDDDCDDCDACCCBDBDDDD@CDDDDD<B?BBAB_Mismatch_0_Sense_+_Library_PoolT
CTCGAGGCAAGAGGACCGCATCGGCTTCTACAAAAGATACTGCGACATTCTCGGCGTCAGCTATGGATCAAACCTGGACTGCAACAACCAGAGG
>Frequency_1_QualityScore_FFHHHHHJJJJJJIIIIIJIEHGEHHJIIIJGIJJJJIIIIAEHHGGIIJJJCAD?EHCBDFFFFC?CDD@?CCCAD@CCDDDCCA_Mismatch_0_Sense_+_Library_PoolT
CAGAGGCCTTTCGGCTTCGCTGCTCAATCTGAATCTCGCTTCATCAAAACTGTGGTTTGAATATCGCCCACTGTTATAACCTTAAC
>Frequency_1_QualityScore_FFDHHHHIJJIHGIJIGIJIJIJHIJJJIIJJJJJJJJJJJGIEIIGJJJIIHJJJJJIIHHHHHHHFFFDDB@CDDDDFEDEDDDDDD_Mismatch_0_Sense_+_Library_PoolT
TGTGGGTTTGGTATCAACCATGGTTGAGATCCATATCCTCGATCCAATGTCTAGGACATATGGTACTCGGGAGTCAGTATGCTCTTTTA
>Frequency_1_QualityScore_FFHHHHHJJJJJJIJJJIJJJJJJJIIJJJJJJJJJJJJJJJJIHHHHFFFFCDDDDDDDDDDDDDDDDDBDDDCCDDDEDDDDDDDDDDDCDD_Mismatch_0_Sense_+_Library_PoolT
CTGCGACATTCTCGGCGTCAGCTATGGATCAAACCTGGACTGCAACAACCAGAGGCCTTTCGGCTTCGCTGCTCAATCTGAATCTCGCTTCATC
>Frequency_1_QualityScore_FFHHHHHJJJJJJJJIJJIJJJJJJIJJJJJJJJJJJJIIJJJIJIJFIJGHIIIJJHHHHHFFDDEEC>CEDDDDDDDDDDDDDAC@DDEEED_Mismatch_0_Sense_+_Library_PoolT
GCCTTTCGGCTTCGCTGCTCAATCTGAATCTCGCTTCATCAAAACTGTGGTTTGAATATCGCCCACTGTTATAACCTTAACAGAGTGTATATGT
>Frequency_1_QualityScore_FFHHHHHJIJJJJJJJJJJJJJJJJJJGHFHGIIJIJIIIHHJEGIHIJJGIJJJIJJJJJIJJHHHHFFDDDDDDDDDDDDDDBDDDDDDDCD_Mismatch_0_Sense_+_Library_PoolT
TATCGCCCACTGTTATAACCTTAACAGAGTGTATATGTAGAGGTTGTTCGATTAGTTCGATCTCGATCGGTTTGCCTGCAAAGGACTTGCAGAT
>Frequency_1_QualityScore_FFHGFHHCFGIIGHJIHJEGJFHIGGIIIJJIJGGIIJIJJJJHIJJJFHHGFHIIIIIJHHFHHFFFFCCCCECDDDDDCDDDDDDDCDDBDD_Mismatch_0_Sense_+_Library_PoolT
AACAGAGTGTATATGTAGAGGTTGTTCGATTAGTTCGATCTCGATCGGTTTGCCTGCAAAGGACTTGCAGATTATAAATTAGGCTTTTTTTACC
>Frequency_1_QualityScore_FFFFFHHHIJGIIJJJJIJJJJGIJJJJJIJJJIJIJJIJJJGIHHJJ@CGHIHHHHHFHHFFFFFDEECCCEECACCDDDDB_Mismatch_1_Sense_+_Library_PoolT
CTTGCAGATTATAAATTAGGCTTTTTTTACCGTTGATAATAATTTGGGTTTGGTATTGAAGATTATAAATTAGGCTTTTTTTA
>Frequency_1_QualityScore_FFHHHHHJJJJJJJIIJJJJIJIJJJJIIJJJJIIJJJJJJJJJJJIHIJJJJHHHHHHHFFF@CDDDBCCDDDCCDDDDDEDEEEDDDDDDDD_Mismatch_0_Sense_+_Library_PoolT
TTTGCCTGCAAAGGACTTGCAGATTATAAATTAGGCTTTTTTTACCGTTGATAATAATTTGGGTTTGGTATTGAAGATTATAAATTAGGCTTTT
>Frequency_1_QualityScore_FFHHHHFHEGFGHJJJJIGHHJFHGHHJJIJJIIHIJJJJJJJJIJJJJIJIJJIIIIJJJHHHHFFDFFEEEEDEEDEEEDDDDDCDDDDDDD_Mismatch_0_Sense_+_Library_PoolT
TAACAGAGTGTATATGTAGAGGTTGTTCGATTAGTTCGATCTCGATCGGTTTGCCTGCAAAGGACTTGCATATTATAAATTAGGCTTTTTCTAA
>Frequency_1_QualityScore_FFHHHHHJIIJIJJIJJJJJJJGIIJIJJJGHJJJJIJJJJJIJJJJJJJJHHHHHBFFFEEEFEEEFEDDD?BDDDBDDEDDDDDDDD_Mismatch_0_Sense_+_Library_PoolT
TCGATCGGTTTGCCTGCAAAGGACTTGCAGATTATAAATTAGGCTTTTTTTCACCGTTTATAATAATTTGGGTTTGGTATTGCAGATTA
>Frequency_1_QualityScore_FFHHHHHJJJJJJJJJJHJJIIIJJIGIJJJJJJJJJJJJJJHIJIJJIHEHIJIIIHAEBFFFEEED@>ACDDDDDACDEDDDDDDDDDDDBC_Mismatch_0_Sense_+_Library_PoolT
CTGCAAAGGACTTGCAGATTATAAATTAGGCTTTTTTTACCGTTGATAATAATTTGGGTTTGGTATTGAAGATTATAAATTAGGCTTTTTTTAA
>Frequency_1_QualityScore_FFHGHHHJJJJJJJJIJHJJFIJJJJHJIJJJJJJJIJJIIJHIJIJIIJJJJIIJJJJJJHDEEEEDB?BDCDDDDCDEEDDD?BBDDBDDDD_Mismatch_0_Sense_+_Library_PoolT
ATTAGTTCGATCTCGATCGGTTTGCCTGCAAAGGACTTGCAGATTATAAATTAGGCTTTTTTTCACCGTTGATAATAATTTGGGTTTGGTATTG
>Frequency_1_QualityScore_FFHGHHHJJJJGHJIJHIJJIJIJIJJJJJEHJIIJJJGIIIIIJIJJIIIHEIJJJHFFFECDCDDDDCCAACDFECDD@DDDDACDEDDDDD_Mismatch_0_Sense_+_Library_PoolT
GTTCGATCTCGATCGGTTTGCCTGCAAAGGACTTGCAGATTATAAATTAGGCTTTTTTTCACCGTTGATAATAATTTGGGTTTGGTATTGCAGA
>Frequency_1_QualityScore_DDHFHHHHJJCGHGJHIIJIJFHEIEHIIIIJGGGIJGEHHJJJHGIJJJIHHFGGHFDFFFFFCEEEDCCDDDCDDDDBB_Mismatch_0_Sense_+_Library_PoolT
AGGTTGTTCGATTAGTTCGATCTCGATCGGTTTGCCTGCAAAGGACTTGCAGATTATAAATTAGGCTTTTTTTCACCGTTA
>Frequency_1_QualityScore_DD??A?FD;FFE:2<@F:C?DCGFEE39*9)?FBFFA=F8=CCF;;@FFE>@>@7=CEB>@A>@@BBB_Mismatch_0_Sense_+_Library_PoolT
AGTTCGATCTCGATCGGTTTGCCTGCAAAGGACTTGCAGATTATAAATTAGGCTTTTTTTCACCGTTA
>Frequency_1_QualityScore_FFHHHHHJJJJJIIJJJIIBGHEHHHGIJIIJJJJJJJJJJIJJIJICGIHIGGEGIGHHEEFFDCEEEEAACCDCCCDDDDDDCCDDDDDDDD_Mismatch_0_Sense_+_Library_PoolT
GCCTGCAAAGGACTTGCAGATTATAAATTAGGCTTTTTTTACCGTTGATAATAATTTGGGTTTGGTATTGAAGATTATAAATTAGGCTTTTTTT
>Frequency_1_QualityScore_FFFHHHGJJJJJIJJJHIJJJJGIFIIGHGIIJJJJJIJJJJJJHHHHFDFDBCDEEDDEEEDDD?@@DBACDEDCCCCDDCCCDEEEDDCCCD_Mismatch_0_Sense_+_Library_PoolT
GGTTTGCCTGCAAAGGACTTGCAGATTATAAATTAGGCTTTTTTTACCGTTGATAATAATTTGGGTTTGGTATTGAAGATTATAAATTAGGCTT
>Frequency_1_QualityScore_FDHHHHHJJJJJJJJJGJJJIGIIGHIIJJJJJJJIIIJJJJIFHJJJIJJJJIJJJJIJJHFDAEED@=?BDDDDDDEEDCDD?BDDDDCCDD_Mismatch_0_Sense_+_Library_PoolT
GATTAGTTCGATCTCGATCGGTTTGCCTGCAAAGGACTTGCAGATTATAAATTAGGCTTTTTTTACCGTTGATAATAATTTGGGTTTGGTATTG
>Frequency_1_QualityScore_FDHHHHDHHIJJJJIIHHJJJJJJIIIIIIIJJJEIJJEHIJGIJJJIJJJJCAHFHFDEEDDDDD_Mismatch_0_Sense_+_Library_PoolT
GTTCGATCTCGATCGGTTTGCCTGCAAAGGACTTGCAGATTATAAATTAGGCTTTTTTTCACCGTA
>Frequency_1_QualityScore_FFHFHHHIJIIIHIJIIJJJJJJJJJGIHIIGHIEHHCGGHGGIGFIIIFIIJHFFEECAAB?CDACCDCDCDDD?@?BD8ACDCCDDCDDDDE_Mismatch_0_Sense_+_Library_PoolT
GATCTCGATCGGTTTGCCTGCAAAGGACTTGCAGATTATAAATTAGGCTTTTTTTACCGTTGATAATAATTTGGGTTTGGTATTGAAGATTATA
>Frequency_1_QualityScore_FFHHHFHIHIJJHIJIIHJJJJJJGJJGIJJJHIIJJJJJJJJJJJJIJJJJJJFHHHHGFFFFFFEEEEEEDDDDDDDDDDDDDEDDEDEEED_Mismatch_0_Sense_+_Library_PoolT
AGAGGTTGTTCGATTAGTTCGATCTCGATCGGTTTGCCTGCAAAGGACTTGCAGATTATAAATTAGGCTTTTTTTCACCGTTGATAATAATTTG
>Frequency_1_QualityScore_FDHHHHHJJJJJJJJJJJJJJJJJJJJJJJJJJJJJJJJJJJIJHJJJJJJJJJIJJJJJJJJJJGJJJGIIJJJHH_Mismatch_0_Sense_+_Library_PoolT
GTATGCTCTTTTAAAACATAACATTCTCTGGAATTTTATAGATAAAATAATAAAAATAATTCTTGATTGAATCGGCA
>Frequency_1_QualityScore_FDHHDFHIJJJHIIIJIJIJJJJGIJGIJJJGHIIJJJJJJJJJJJJJJJJHHHHHHHHFFFFFFEEEECEDDDDDDDDBBDDDEDDEDEEEDD_Mismatch_0_Sense_+_Library_PoolT
GAGGTTGTTCGATTAGTTCGATCTCGATCGGTTTGCCTGCAAAGGACTTGCAGATTATAAATTAGGCTTTTTTTCACCGTTGATAATAATTTGG
>Frequency_1_QualityScore_FFHHHHHJIJJJJJHIJIIJIIJJJJJJJJJJJJIHIJJJJJJJJJJIJIIJFHFGHIJJHIIGHI@GHFEHFDEFDECEEDDEDDDDCCDDD<_Mismatch_0_Sense_+_Library_PoolC
CTTCATCAAAACTGTGGTTTGAATATCGCCCACTGTTATAACCTTAACAGAGTGTATATGTAGAGGTTGTTCGATTAGTTCGATCTCGATCGGT
>Frequency_1_QualityScore_FFHHHHHJJJJJJJJHIIHHIIJJJJJJJJJJJJJJJJJJJJJJJJJJJJJGIBFFGHIIJHJJHIIBECEHHFFFFDD@CECDEDDDDDDDDD_Mismatch_1_Sense_+_Library_PoolC
GCTTCATCAAAACTGTGGTTTGAATATCGCCCACTGTTATAACCTTAACAGAGTGTATTTGTAGAGGTTGTTCGATTAGTTCGATCTCGATCGG
>Frequency_1_QualityScore_DFHHGGHIIJJJIJGJJGHEGGHIGIIJGJJJJJGGIIJIJJJIJIIIJJIIAHEH@CCEHGIG=AEFHF@BFEAECDDC@CDCDBDEDBDDDD_Mismatch_0_Sense_+_Library_PoolC
CTCGCTTCATCAAAACTGTGGTTTGAATATCGCCCACTGTTATAACCTTAACAGAGTGTATATGTAGAGGTTGTTCGATTAGTTCGATCTCGAT
>Frequency_1_QualityScore_FEHHFDDGDHIDG?HFIGGIIHGIIIIIGGGHHIGIIHHIAGIIIGGIIGHCGFFHFDDEF@3>>C@@A=A@B@@:>@@>?1;>5?AC@C:@::_Mismatch_0_Sense_+_Library_PoolC
CTGGACTGCAACAACCAGAGGCCTTTCGGCTTCGCTGCTCAATCTGAATCTCGCTTCATCAAAACTGTGGTTTGAATATCGCCCACTGTTATAA
>Frequency_1_QualityScore_FFHHHHHJJJJJJJIJJJJIJJJJJJJJJGHJIIJJJJJJIJJJJJJJIJJJJJJJJJJJJJJJJHHEEHHFFFFEFFFEEACEBDDDDFDDDD_Mismatch_0_Sense_+_Library_PoolC
TCAATCTGAATCTCGCTTCATCAAAACTGTGGTTTGAATATCGCCCACTGTTATAACCTTAACAGAGTGTATATGTAGAGGTTGTTCGATTAGT
>Frequency_1_QualityScore_DDFDHGHGHIIIEGE>EBHBHFH9FHGIGHGDH:CF>GG?FB6DDFBDFFHGGIIGGHEHBHEHGGA/,,7;>CE@;;;A;;?>@A>>@AA:@3_Mismatch_2_Sense_+_Library_PoolC
GCCCACTGTTATAACCTTAACAGAGTGTATTTGTAGAGGTTGTTCGATTAGTTCGATCTCGATCGGTTTGCCTGCAAAGGACTTTCAGATTATA
>Frequency_1_QualityScore_FFHHHHHIIABGEG<CFHIBHGFHG?FH?CFEGIIJJJGEHIGGIHIIIIJJIDIJJGIDHJJHGHFEFDEDFECECCECDDDDDDACDDDDDD_Mismatch_1_Sense_+_Library_PoolC
TAACCTTAACAGAGTGTATATGTAGAGGTTGTTCGATTAGTTCGATCTCGATCGCTTTGCCTGCAAAGGACTTGCAGATTATAAATTAGGCTTT
>Frequency_1_QualityScore_FFHHHHHJJJJJJJJJJJJJIJJJJJJJJJJJJJJJIJJJJIJJJGIIIJJJIFIIIJJGIHHHHHHFFEFEFFEDEDEDDDDDEDDDDCDDDD_Mismatch_0_Sense_+_Library_PoolC
CATGGTTGAGATCCATATCCTCGATCCAATGTCTAGGACATATGGTACTCGGGAGTCAGTATGCTCTTTTAAAACATAACATTCTCTGGAATTT
>Frequency_1_QualityScore_FFHHHGHJJJJIJIJJJJIJJIICGFGHHJJIJJGJJJJJJIJJJJJJHGHHHFFFFDDCEDDDDDDDDDDDDDDBBDBDDCCDDDDECDDDDC_Mismatch_0_Sense_+_Library_PoolC
AAAAGATACTGCGACATTCTCGGCGTCAGCTATGGATCAAACCTGGACTGCAACAACCAGAGGCCTTTCGGCTTCGCTGCTCAATCTGAATCTC
>Frequency_1_QualityScore_FFHHHHHIJJJJIJJJJIJJJJJJJCFGIJJJJJJHGIJIHIJIJJJJJJJIIIJJJIJJJJJJFGHHFHFEFFFFFEDEEEEEEEDD_Mismatch_0_Sense_+_Library_PoolC
TCGATCCAATGTCTAGGACATATGGTACTCGGGAGTCAGTATGCTCTTTTAAAACATAACATTCTCTGGAATTTTATAGATAAAATAA
>Frequency_1_QualityScore_FFHGHHHJJJJJJJJGIGGIJJJGFFHHIJJJJJIJJJJJJJJGFFFDEEEDCCDEDCDDDDDBD@BDDCDDDDDDDBDDBDBBCCCC7>@DDC_Mismatch_2_Sense_+_Library_PoolC
GGACCGCATCGGCTTCTACAAAAGATACTGCGACATTCTCGGCGTCACCTATGAATCAAACCTGGACTGCAACAACCAGAGGCCTTTCGGCTTC
>Frequency_1_QualityScore_FDHHHHHJJJJJJHJJJJJJJIGIJJJGGIJJJJJJJGJJJJIIJIJIJJJJJHHHHHHFFFFFFEEEEEECDDDCDEDDDDEEDDDDDD_Mismatch_1_Sense_+_Library_PoolC
CCTCGATCCAATGTCTAGGACATATGGTACTCGGGAGTCAGTGTGCTCTTTTAAAACATAACATTCTCTGGAATTTTATAGATAAAATAA
>Frequency_1_QualityScore_FFHHHHHGIJJJIJIJJJJJIJDHJJJGGIJIJJJIHIJIJGIJJIJIICHHHHGGJJJIHDHHHFFFD@BDCDBBDDCEDDEDEEECDD?BBD_Mismatch_1_Sense_+_Library_PoolC
TTGTTCGATTAGTTCGATCTCGATCGGTTTGCCTGCAAAGGACTTGCAGATTATAAATTAGGCTTTTTTTACCGTTGATAATAATTTGGGTTTG
>Frequency_1_QualityScore_FFFHHHHJJJHIHHJJHIJJJJJJJJJJJJJJJJJJJJJJJIJJJHHIJJJJJJJJJIIHIJIIJGIDHHHHHHHFFFFFFFEED_Mismatch_0_Sense_+_Library_PoolC
GGTACTCGGGAGTCAGTATGCTCTTTTAAAACATAACATTCTCTGGAATTTTATAGATAAAATAATAAAAATAATTCTTGATTGA
>Frequency_1_QualityScore_DFHHHHHJJJJJJJJJJJJJJJJJIJJJJJJIJIJJJJJIJJJJIJJJJJJIJJJJIIJJJIJJJJJJIG_Mismatch_1_Sense_+_Library_PoolC
TATGCTCTTTTAAAACATAACATTCTCTGGAATTTTATAGATAAAATAATAAAAATAATTCTTGATTGCA
>Frequency_1_QualityScore_FFHHHHHJJJHIJGHJIJJIIJJJJJJJJIJHIIJIJJJJJJJJJJIJBFGGHIJIHGHFHIBEHHHHHFFEFFCCEDDEDDDDCCDDDBDDBD_Mismatch_2_Sense_+_Library_PoolC
TTCAAAACTGTGGTTTGAATATCGCCCACTGTTATAACCTTAACAGAGTGTATTTGTAGAGGTTGTTCGATTAGTTCGATCTCGATCGGTTTGC
>Frequency_1_QualityScore_FFHHFHHHIIHHHGHIJIJJJJJJJJJJIJIJIJJFHHJJJIJJIHIJIJJJHHHHHFFFFFEEEEEDCABDDDDDDDDEEDDDDDDDACCCDD_Mismatch_2_Sense_+_Library_PoolC
ATTGAAGATTATAAATTAGGCTTTTTTTACCGTTGATAATAATGTGGGTTTGGTATCAACCATGGTTGAGATCCATATCCTCGATCCAATGTCT
>Frequency_1_QualityScore_FFHHHHHJJJJJHHIIJJJJIIHIIJIJJJJJJJJJJJIJJJJIJIJJJJJGJJJIIJJJJJJJJJGIIHFHHHHHFFFFFFEEEEDDEDDDDD_Mismatch_0_Sense_+_Library_PoolC
TAGGACATATGGTACTCGGGAGTCAGTATGCTCTTTTAAAACATAACATTCTCTGGAATTTTATAGATAAAATAATAAAAATAATTCTTGATTG
>Frequency_1_QualityScore_FFHHGHHIGBBHHIJIJJJEICHHHHHIIIIBGIHIE?D<?DFGGEHGJJJIIGJIJD===>DED@>EFEHHFFFDCFCCCEDEDCCD_Mismatch_1_Sense_+_Library_PoolC
CATATCCTGGATCCAATGTCTAGGACATATGGTACTCGGGAGTCAGTATGCTCTTTTAAAACATAACATTCTCTGGAATTTTATAGAT
>Frequency_1_QualityScore_FFGGHHHIJJIGIJJFGGHGJJJJHIIGIIIJJJIJIGIGIJJIJJEGHIJEEEGIJJIFF@GIEHJDCAECEFFFFDD;ADDDEDBDBDDDDB_Mismatch_1_Sense_+_Library_PoolC
GCTTCATCAAAACTGTGGTTTGAATATCGCCCACTGTTATAACCTTAACAGATTGTATATGTAGAGGTTGTTCGATTAGTTCGATCTCGATCGG
>Frequency_1_QualityScore_ADBHFHFGGGGGIIFIJIGG<FGHGFEGHGIIIGF<<*0BFHI3?D<D89C)..B<=F_Mismatch_0_Sense_+_Library_PoolC
AAAACATAACATTCTCTGGAATTTTATAGATAAAATAATAAAAATAATTCTTGATTGA
>Frequency_1_QualityScore_FFHHHHHJJJJJJJJJJJJJJJJGHEFFIIIGJIJJGHIHHIIJJJHIJIIIJGGGIIJJJGIJHHHFFEFEEEEEDDDDDDCDDDDC:ACCDC_Mismatch_1_Sense_+_Library_PoolC
CCCCACTGTTATAACCTTAACAGAGTGTATATGTAGAGGTTGTTCGATTAGTTCGATCTCGATCGGTTTGCCTGCAAAGGACTTGCAGATTATA
>Frequency_1_QualityScore_FFHHDFHJJJFIHJIIIJEGGIJJJJIJHHHFFFFFDDDBDDDDDDDDCD@CCCCDCBCCDDDCDBDBD@CDD???5093>ACCDCCCDDDDDD_Mismatch_0_Sense_+_Library_PoolC
GGAGTGCGGGAGAGGAAGCGACTCGAGGCAAGAGGACCGCATCGGCTTCTACAAAAGATACTGCGACATTCTCGGCGTCAGCTATGGATCAAAC
>Frequency_1_QualityScore_FFFHHHFGEGIIJIGHIJJIIJIFHGGIGIJGGHHGHIIIJGIJIIIJJEHIIGDEHHHHEDDCDDBBDDCDDCDACDDDCD8?@DBACCDCDD_Mismatch_0_Sense_+_Library_PoolC
TTAGTTCGATCTCGATCGGTTTGCCTGCAAAGGACTTGCAGATTATAAATTAGGCTTTTTTTACCGTTGATAATAATTTGGGTTTGGTATTGAA
>Frequency_1_QualityScore_=BDFHHHII>EGGIHGFDEHFGHCDEGIGHII@HAHFFHGIGHGDEBHCHIEEHEEB=@@BB@@?ADCCDCDD;ACB28@<<?ACDCCAA>ACC_Mismatch_0_Sense_+_Library_PoolC
TCGATCTCGATCGGTTTGCCTGCAAAGGACTTGCAGATTATAAATTAGGCTTTTTTTACCGTTGATAATAATTTGGGTTTGGTATTGAAGATTA
>Frequency_1_QualityScore_FFHHHHHHJJJJJJJJJIJJJJJIJJJJJJJJJGIJJJJJIJJJJJJJJJJIIJJJJIIJJIIIIHIIJIHHHHHHDDDDDDDDDDDDD@CCDD_Mismatch_0_Sense_+_Library_PoolC
CATATGGTACTCGGGAGTCAGTATGCTCTTTTAAAACATAACATTCTCTGGAATTTTATAGATAAAATAATAAAAAAAGATCTTGATTGAATCG
