# Supplementary material for: Differential Gene Expression Reveals Candidate Genes for Drought Stress Response in Abies alba (Pinaceae)
Source: PLoS One. 2015 Apr 29;10(4):e0124564. doi: 10.1371/journal.pone.0124564 (PMC4414588; doi:10.1371/journal.pone.0124564)
Supplement: S2 File — (GZ) [file pone.0124564.s002.gz › comp20337_c0_seq18 #or# comp20337_c0_seq21.fa]

>comp20337_c0_seq18 len=613 path=[1:0-97 5318:98-101 5322:102-107 5328:108-118 5339:119-161 5392:162-164 5395:165-199 5419:200-212 5432:213-232 234:233-266 5503:267-289 1656:290-308 1675:309-319 1686:320-326 1693:327-365 1732:366-394 5892:395-399 5897:400-402 1769:403-409 1776:410-424 1791:425-460 1827:461-612] : sp|Q9SCU0|SDR2A_ARATH Short-chain dehydrogenase reductase 2a OS=Arabidopsis thaliana GN=SDR2a PE=3 SV=1 e-value: 1e-16 blast score: 82.8
GTGACCACGGCTCTTGCAGTCCAGTACTTCAAACAAGGGGACAGCCCCTCGATAACGGAAGAGGATAAGGCTGCCTTGGAGGGGTTCTGCAACAGTATCGGGAACTTACAGGGGCACACCCTTAAAGCAGAGGATATTGCCGAGGCTGGTCTCTACTTGGCCAGCAATGAGTCTAAATATGTGAGCGGGCATAACCTGGTCGTGGATGGTGGATTCACAGTGGTGAATCACTCGTGGGGCCTGTACCGATAATTAGATGGCGGATATGTAGTCTGAGTATAGAGGCGCGGCCGTAGAATAATGCCATCTAACGCTGGATGCAACGTTGAGCCTCTTGGTAAAGCAGTTTTTTCTTATATGCGTGACCTCCGTTTCAAATGATTTTCCATCAAATGTTTCAAAGGTCGAGGAACTTGGATCCACAGTCCAGCAAATTTGGGATAAAAGTGTTTTATTGACTTGAACCTTGGGTTCAAGATTGTGGTAATTAGTTGTTTATGTTTTTTTAATACCTGCCTATGTATATTAAATGTGAGACGTTGTTTCTTATTTCTCCTTAAATGAACAAATTTGAAAACATAATTTATAATATTATTATAAATTTGTCACTCGA
>comp20337_c0_seq21 len=600 path=[1:0-97 5318:98-101 5322:102-107 5328:108-118 5346:119-171 697:172-203 729:204-212 738:213-241 5552:242-254 5565:255-257 2551:258-285 5648:286-302 4380:303-306 1686:307-313 1693:314-352 1732:353-381 5892:382-386 5897:387-389 1769:390-396 1776:397-411 1791:412-447 1827:448-599] : sp|Q9SCU0|SDR2A_ARATH Short-chain dehydrogenase reductase 2a OS=Arabidopsis thaliana GN=SDR2a PE=3 SV=1 e-value: 3e-16 blast score: 81.6
GTGACCACGGCTCTTGCAGTCCAGTACTTCAAACAAGGGGACAGCCCCTCGATAACGGAAGAGGATAAGGCTGCCTTGGAGGGGTTCTGCAACAGTATCGGGAACTTACAGGGGCACACTCTTAAAGCAGAGGATATTGCGGAGGCGGGTCTCTACTTGGCCGGCGATGAGTCTAAATATGTTAGCGGGCATAACCTGGTGGTCGATGGTGGTTTCACGGTGGTGAATCACTCGTGGGGCCTCTACCGATAATTAGATCGCAGATATGTAGTTCTAGTATAGAGGCGCAGTCGTAGAATAATGGCATCAACGTTGAGCCTCTTGGTAAAGCAGTTTTTTCTTATATGCGTGACCTCCGTTTCAAATGATTTTCCATCAAATGTTTCAAAGGTCGAGGAACTTGGATCCACAGTCCAGCAAATTTGGGATAAAAGTGTTTTATTGACTTGAACCTTGGGTTCAAGATTGTGGTAATTAGTTGTTTATGTTTTTTTAATACCTGCCTATGTATATTAAATGTGAGACGTTGTTTCTTATTTCTCCTTAAATGAACAAATTTGAAAACATAATTTATAATATTATTATAAATTTGTCACTCGA

>Frequency_4_QualityScore_EDGFGFFFHIHHGHIIHIHDHHIHIHGHIIIIIIIEGGFGFGBFEEIGGIIIIIIIJHIEGHFFDECEEECBBCCCACC?BCCEDDACDBCDBD_Mismatch_0_Sense_+_Library_PoolT
CGAGGAACTTGGATCCACAGTCCAGCAAATTTGGGATAAAAGTGTTTTATTGACTTGAACCTTGGGTTCAAGATTGTGGTAATTAGTTGTTTAT
>Frequency_3_QualityScore_FFHHHHHJJJJJJJJJJIJJJJJJJJHIIIJJHJJJJJJJJJJJJJJIJJJJJIHIIJJJJJIHGHHHHGACEFFEEEEEEEEDDDDDDDDDD@_Mismatch_0_Sense_+_Library_PoolT
TGATTTTCCATCAAATGTTTCAAAGGTCGAGGAACTTGGATCCACAGTCCAGCAAATTTGGGATAAAAGTGTTTTATTGACTTGAACCTTGGGT
>Frequency_3_QualityScore_EEHGDFGHIJHIHIIGGHHGCGIIH@GHIIJJHIFIIHIIHIIIJHIIIHHHFHHIHGGFGGGDFBBEEDDCDDBCCDDDB>B<?9>AB=AB@B_Mismatch_0_Sense_+_Library_PoolT
AACGTTGAGCCTCTTGGTAAAGCAGTTTTTTCTTATATGCGTGACCTCCGTTTCAAATGATTTTCCATCAAATGTTTCAAAGGTCGAGGAACTT
>Frequency_3_QualityScore_EEGDGGGGEHGIAGHHIFHDGIIJIHHHHIHHFFDF@EEEFFFGGIGHIGEGFFGFFGGFEFFFCDEDDDDBBCDACBC@B=BBD>BDDACBCB_Mismatch_0_Sense_+_Library_PoolT
CCGTTTCAAATGATTTTCCATCAAATGTTTCAAAGGTCGAGGAACTTGGATCCACAGTCCAGCAAATTTGGGATAAAAGTGTTTTATTGACTTG
>Frequency_3_QualityScore_FFHHGHHJJJJJJJJJJIJJJHJHJFIIJJJIJJJJJJJJIIJJJJIDGGHIJHIJIHIIIIGGGGGEFFEABDDDDCDDDCDD?CDDEEDCDD_Mismatch_0_Sense_+_Library_PoolT
AAGGTCGAGGAACTTGGATCCACAGTCCAGCAAATTTGGGATAAAAGTGTTTTATTGACTTGAACCTTGGGTTCAAGATTGTGGTAATTAGTTG
>Frequency_2_QualityScore_C=AAGEEFHBH?CGEGECEE>CGDAEGGGEHEGBGEBABB=DGD@EEGHIFEGGHHAE@CHEEGG?:?77>CCAEAACCCDCCCC<;A6=??AC_Mismatch_0_Sense_+_Library_PoolT
GAGGAACTTGGATCCACAGTCCAGCAAATTTGGGATAAAAGTGTTTTATTGACTTGAACCTTGGGTTCAAGATTGTGGTAATTAGTTGTTTATG
>Frequency_1_QualityScore_FFHHHHHJJJJJJJJGIJJIJIIJJJJIJIJJJIGGJJJJIDGFHHGHIJIJIIIJJJHIGIIJJCEE?CEDFFFFFD>ACEECDDDDDDDDDD_Mismatch_0_Sense_+_Library_PoolC
GAGGAACTTGGATCCACAGTCCAGCAAATTTGGGATAAAAGTGTTTTATTGACTTGAACCTTGGGTTCAAGATTGTGGTAATTAGTTGTTTATG
>Frequency_2_QualityScore_FEHHEGFIIGIIIHHIIIIIIHIIIIJIIIJIIIIIJIIIGIIIIIIGIIGBGGHICIHIIEACEDCAC@DACEDECCCAAA;?ACDCCDCCBC_Mismatch_0_Sense_+_Library_PoolT
GTTGAGCCTCTTGGTAAAGCAGTTTTTTCTTATATGCGTGACCTCCGTTTCAAATGATTTTCCATCAAATGTTTCAAAGGTCGAGGAACTTGGA
>Frequency_2_QualityScore_FFHHHHHJJIJJJHIIJJIIGIHIIJJJIIJJJJJIJJJIJJIJJGEHIIIIIIIIIIIJIEEDGHHHGFFCFFEEEEEDECCDDACBCCCACC_Mismatch_0_Sense_+_Library_PoolT
CATCAAATGTTTCAAAGGTCGAGGAACTTGGATCCACAGTCCAGCAAATTTGGGATAAAAGTGTTTTATTGACTTGAACCTTGGGTTCAAGATT
>Frequency_2_QualityScore_FFHHHHHJIJJJJHIHIJJJIJJJIJJIJJJIJIIJJJIJJJJIIHIIHIIJIIIIIIIHDHGFFEEEEEEEEDCDDDDDDDDDCCCCCCCBCA_Mismatch_0_Sense_+_Library_PoolT
TTTTTCTTATATGCGTGACCTCCGTTTCAAATGATTTTCCATCAAATGTTTCAAAGGTCGAGGAACTTGGATCCACAGTCCAGCAAATTTGGGA
>Frequency_2_QualityScore_FFHGHHHIJIIIIIIGIGIIIJIJJJIIIJJJJIJJIIIIIIIIIIIIIJIGHIHIGIEGCFFGGHGGGEEFFEEDDEDDED?BDCDCCDDDAC_Mismatch_0_Sense_+_Library_PoolT
CAAATGTTTCAAAGGTCGAGGAACTTGGATCCACAGTCCAGCAAATTTGGGATAAAAGTGTTTTATTGACTTGAACCTTGGGTTCAAGATTGTG
>Frequency_2_QualityScore_FFHHHHGJHIIJJIIIHIJJJJIIJIJJJIJJIJJJJJJJIIIJJJJJJJIIJJJJJIIIIIIIGCFGGGGEEEEECABDCDACCDDCCDDDDD_Mismatch_0_Sense_+_Library_PoolT
CCTCTTGGTAAAGCAGTTTTTTCTTATATGCGTGACCTCCGTTTCAAATGATTTTCCATCAAATGTTTCAAAGGTCGAGGAACTTGGATCCACA
>Frequency_1_QualityScore_FFGHHHHIHIIJJJIIHJJJJJIJJGIGIJJIIJGJJJJJJHIJJHIIJJJJJJJJJJJJJGGHFCHHHGFFFEDD>BBBBABCDDCDCCCDDD_Mismatch_0_Sense_+_Library_PoolC
CCTCTTGGTAAAGCAGTTTTTTCTTATATGCGTGACCTCCGTTTCAAATGATTTTCCATCAAATGTTTCAAAGGTCGAGGAACTTGGATCCACA
>Frequency_2_QualityScore_FFHHHHHJJJJJJIIIJJJJJJJJIJJIJJIJJJJJJJIJJJIHIIIIIJJJIIGIJJIIIIGIJHGGFEGFEDCDCDDDCCDDDDDDDDDDCD_Mismatch_0_Sense_+_Library_PoolT
CTTGGTAAAGCAGTTTTTTCTTATATGCGTGACCTCCGTTTCAAATGATTTTCCATCAAATGTTTCAAAGGTCGAGGAACTTGGATCCACAGTC
>Frequency_2_QualityScore_FFHHHHHJJIJIIIJJIJJJIJJJJJJJJJJIIIJJJIJJIIJIJJJIIGIIJICEDHGIIGGGGGGGEEEEEEEEED?BDCEDCDDDDDD?CD_Mismatch_0_Sense_+_Library_PoolT
TGTTTCAAAGGTCGAGGAACTTGGATCCACAGTCCAGCAAATTTGGGATAAAAGTGTTTTATTGACTTGAACCTTGGGTTCAAGATTGTGGTAA
>Frequency_2_QualityScore_FFHGHHHJJJJJJJIJJJJIJIIJJJJIIJIJJJJIJIIIIIJJJJJIIIHIGGHJIIHGIIHGGGFEEADEEEEDDCCCCCCDCDCDC>BCCC_Mismatch_0_Sense_+_Library_PoolT
CAGTTTTTTCTTATATGCGTGACCTCCGTTTCAAATGATTTTCCATCAAATGTTTCAAAGGTCGAGGAACTTGGATCCACAGTCCAGCAAATTT
>Frequency_2_QualityScore_FFHHHHHIIJJIJIJJJJJIIJJJJJIIJJIIJJGHIJJJIJHIIIIJIGGDGIIGHHGGGGGGDEEEECDED?ACCCCCDDDCDDCCDE7ACC_Mismatch_0_Sense_+_Library_PoolT
CAAAGGTCGAGGAACTTGGATCCACAGTCCAGCAAATTTGGGATAAAAGTGTTTTATTGACTTGAACCTTGGGTTCAAGATTGTGGTAATTAGT
>Frequency_2_QualityScore_FFGGHGHJIIIJIJGIIIJJIIIJJIJJJHIIHIIIEHGIIJJJHGHHIHGBGCEGIFGIIFGHGGHFFBEFEDDACCCCCACDCACCBCCEEE_Mismatch_0_Sense_+_Library_PoolT
TTCAAAGGTCGAGGAACTTGGATCCACAGTCCAGCAAATTTGGGATAAAAGTGTTTTATTGACTTGAACCTTGGGTTCAAGATTGTGGTAATTA
>Frequency_2_QualityScore_FFHHHHHJIIJJJJJJJGHGIIJIIJIJIJJJJJJJJJIJJIJIIGIIJJJIJIHIIJJIAC?EHHGGFFEEEFEEEDDEDDCD?@BBACBCDD_Mismatch_0_Sense_+_Library_PoolT
ATCAAATGTTTCAAAGGTCGAGGAACTTGGATCCACAGTCCAGCAAATTTGGGATAAAAGTGTTTTATTGACTTGAACCTTGGGTTCAAGATTG
>Frequency_2_QualityScore_FFHHHHHJJIJIJJJJJJJJIHGHIJIIIIJJJIIIJJJGIIIJIJJIIIIHIJGIHHIIJJI@B@CHGEEFFDEEEEEDEDDDDDDACCBBCB_Mismatch_0_Sense_+_Library_PoolT
TCCATCAAATGTTTCAAAGGTCGAGGAACTTGGATCCACAGTCCAGCAAATTTGGGATAAAAGTGTTTTATTGACTTGAACCTTGGGTTCAAGA
>Frequency_2_QualityScore_FFHHHHHIJIIJJJIJJJJJJJIIIIGIJGIIIIJGIIGGGIIIIIGHIIIIIJJHGIGGIIGGHGEGEACFECCECDCCCCCABCACDDDDDD_Mismatch_0_Sense_+_Library_PoolT
CTCCGTTTCAAATGATTTTCCATCAAATGTTTCAAAGGTCGAGGAACTTGGATCCACAGTCCAGCAAATTTGGGATAAAAGTGTTTTATTGACT
>Frequency_2_QualityScore_EFGGGGGIIIHCIIIG?HHEIIIEHIGGIIIFGEHHGIIIIIGIEDFEEGIIGHGGIEEEGHHFGGGEBACEFEEDD?C9;?>=BCCCCCB?B?_Mismatch_0_Sense_+_Library_PoolT
GAGCCTCTTGGTAAAGCAGTTTTTTCTTATATGCGTGACCTCCGTTTCAAATGATTTTCCATCAAATGTTTCAAAGGTCGAGGAACTTGGATCC
>Frequency_1_QualityScore_FFHHHHHJJJJHIJJJJJJHJJJJJJJJJJJJJIJJJJJJJJJJHIIIGHIIJIJJJJJJJJHHHHHHBBDEFFFEEEEDBDDDDDCDDDDDDD_Mismatch_0_Sense_+_Library_PoolC
GAGCCTCTTGGTAAAGCAGTTTTTTCTTATATGCGTGACCTCCGTTTCAAATGATTTTCCATCAAATGTTTCAAAGGTCGAGGAACTTGGATCC
>Frequency_1_QualityScore_FFHHHHHJJJJJJIJIIIJIGIIIIJJJJIJJJIGIHJHIIJJJJGHIEGGHIHIJJJHHHHHHFFDDDDBDDDDDDDDDDDDDDDDDDDDDCD_Mismatch_0_Sense_+_Library_PoolT
GCAGTTTTTTCTTATATGCGTGACCTCCGTTTCAAATGATTTTCCATCAAATGTTTCAAAGGTCGAGGAACTTGGATCCACAGTCCAGCAAATT
>Frequency_1_QualityScore_FFHHHGHJGIJHIJJJJIJAGIJGHGGIHIJJJJIJJJJJJJFIJIJDHIHCFIIIIHGIJIEEHDHHHFFFFFEEECCD@CDCDACDCCDBDD_Mismatch_0_Sense_+_Library_PoolT
TTTTCTTATATGCGTGACCTCCGTTTCAAATGATTTTCCATCAAATGTTTCAAAGGTCGAGGAACTTGGATCCACAGTCCAGCAAATTTGGGAT
>Frequency_1_QualityScore_FFHHHGGFHIIJIGHHIJJJJGIJIJJJJIIJJJJJIJJJHIJJJIIIIJJJJJJIJHHHHGFD;CFFFFCEEEEBDBB@@BCCCDDCCCCDDD_Mismatch_0_Sense_+_Library_PoolT
CTCTTGGTAAAGCAGTTTTTTCTTATATGCGTGACCTCCGTTTCAAATGATTTTCCATCAAATGTTTCAAAGGTCGAGGAACTTGGATCCACAG
>Frequency_1_QualityScore_FFHHHHHJIJIGIIJJJJJJJJJJJJJIGIIJJJJJJHJJJJIJJJJJJJJJJJIJJDGIHHIJIHEACHHEFFDDBBACDDDDDDDDDDDDDD_Mismatch_0_Sense_+_Library_PoolT
TTGGTAAAGCAGTTTTTTCTTATATGCGTGACCTCCGTTTCAAATGATTTTCCATCAAATGTTTCAAAGGTCGAGGAACTTGGATCCACAGTCC
>Frequency_1_QualityScore_DDFA4C:FGFBAFEEEBEHEHIHBH@>;A<C)::GEAFFGGEFA?99FF?BFC@3\5;BDFCCE9CB?>@>.;@@@AA>A@>@@5@3:39<@:?_Mismatch_2_Sense_+_Library_PoolT
AATGATTTTCCATCAAATGTTTCAAAGATCGAGGAACTTGGATCCACAGTCCAGCGAATTTGGGATAAAAGTGTTTTATTGACTTGAACCTTGG
>Frequency_1_QualityScore_FFFHHHHJJJJJIJJJJJJJJJJJJJIJJJIJIJJJHGJIJJJIJJJJJFIIJIIJIIJJJJJIEHHGHHFFFFEECE>@;BDDDDDDDDDDDD_Mismatch_1_Sense_+_Library_PoolT
AGTTTCAAATGATTTTCCATCAAATGTTTCAAAGGTCGAGGAACTTGGATCCACAGTCCAGCAAATTTGGGATAAAAGTGTTTTATTGACTTGA
>Frequency_1_QualityScore_FFHHHHHJJJJJJJJJJJJGIJJJIJJHIJJIJJJJJJJGIGIJJIIJGIJJJJIIIHJJIIIGHEHHHFHFFFEEDEE@C@DDDDDDDDCDDD_Mismatch_1_Sense_+_Library_PoolT
CCGTTTCAAATGATTTTCCATCAAATGTTTCAAAGATCGAGGAACTTGGATCCACAGTCCAGCAAATTTGGGATAAAAGTGTTTTATTGACTTG
>Frequency_1_QualityScore_FFHHGHHJIJIJIIJIIIJJJJJJJJJJJIJJGHHJJGIGIIJGIJIHHIIIIJIIJFIJIJHHHHFFFDFFED>CEDDCCBDCDDCDDAC;@C_Mismatch_0_Sense_+_Library_PoolT
TGCGTGACCTCCGTTTCAAATGATTTTCCATCAAATGTTTCAAAGGTCGAGGAACTTGGATCCACAGTCCAGCAAATTTGGGATAAAAGTGTTT
>Frequency_1_QualityScore_D;A:C<B::EEEIEE?B:C3AF)1?E)1:3?C??D3DD?9;*/8*?8=C)8BCE@4(7.))=7AAC>>A>?AA;7>A:A(6;>>5;;?=?_Mismatch_1_Sense_+_Library_PoolT
TCCATCAAATGTTTCAAAGGTCGAGGAACTTGGATCCACAGTCCAGCAAATTTGGGATACAAGTGTTTTATTGACTTGAACCTTGGGTTC
>Frequency_1_QualityScore_FFHFHHHIIHGJIHGGHJIGIGIIIGIIJEHICDGGEIIGGIHGIIIFIIIDGIIGF7CEGGIHF=EHECDFCEDCCCB=;?CC@CDDA@CBAC_Mismatch_0_Sense_+_Library_PoolT
ATGTTTCAAAGGTCGAGGAACTTGGATCCACAGTCCAGCAAATTTGGGATAAAAGTGTTTTATTGACTTGAACCTTGGGTTCAAGATTGTGGTA
>Frequency_1_QualityScore_FFHHHHHJJJJJJJIJJJHIJJJJJHIJJJJJJJHJJJJJJJJJJJJJJHIJJIJJJJIHHHFFDEDCEDDDDDDDDDDDDDDDDDDDDDDDDD_Mismatch_0_Sense_+_Library_PoolT
TTTTTTCTTATATGCGTGACCTCCGTTTCAAATGATTTTCCATCAAATGTTTCAAAGGTCGAGGAACTTGGATCCACAGTCCAGCAAATTTGGG
>Frequency_1_QualityScore_FFDFHHHIJEGHIGI>EHIIHIIEGGFHIJJIDGIIIJJDDBFHIFGIIGIJJJIJJJJJJJIHGHHHHHDFFFFFE_Mismatch_1_Sense_+_Library_PoolT
GGAACTTGGATCCACAGTCCAGCAAATTTGGGATAAAAGTGTTTTATTGACTTGAACCTTGGGTTCAAGATTGTGGA
>Frequency_1_QualityScore_DDDDDFDEGID@@H9:CECFGIFIDE@FFEDF9DFCCEG>B@B?@88@F@FCAF=@@7=3@AEFI>EFEEA?;B@DC@.,5=A@A@;>A@@?_Mismatch_2_Sense_+_Library_PoolT
ATGTTTCAAAGATCGAGGAACTTGGATACACAGTCCAGCAAATTTGGGATAAAAGTGTTTTATTGACTTGAACCTTGGGTTCAAGATTGTGG
>Frequency_1_QualityScore_FFGHHHHJJJJIIJIJGJJJIHGJIJIJJJGHJJIIIIJEHJIJJGHJJJJJJJHIIJJIIJJIHDEEFDCEDEDDDDCCDDDDCDDDCDD?CC_Mismatch_0_Sense_+_Library_PoolT
AGCAGTTTTTTCTTATATGCGTGACCTCCGTTTCAAATGATTTTCCATCAAATGTTTCAAAGGTCGAGGAACTTGGATCCACAGTCCAGCAAAT
>Frequency_1_QualityScore_FFHHHHHJJJJJJJJIJJJJJHIJJJJJJJJJJJJJIJJJJJJJJIJJJJJJJIFHIJJJJCHHHHHHFCFFFFECEEEDDDDDDDDDDDDCC@_Mismatch_0_Sense_+_Library_PoolT
TTCTTATATGCGTGACCTCCGTTTCAAATGATTTTCCATCAAATGTTTCAAAGGTCGAGGAACTTGGATCCACAGTCCAGCAAATTTGGGATAA
>Frequency_1_QualityScore_@DFBDDFHBH1:CCEFCEBEGGHCGDHHIDGHBGIEII><FHGHBF9B=BDDCGCA_Mismatch_0_Sense_+_Library_PoolT
TCTTATATGCGTGACCTCCGTTTCAAATGATTTTCCATCAAATGTTTCAAAGGTCG
>Frequency_1_QualityScore_DFHHHHHJJJJJJJJJJJJJJJJJJHJJJJJJIJJIJJJJIJJJJIGIIHGIIJJJJJIGIJHHHHHHFDFFFEEEE_Mismatch_0_Sense_+_Library_PoolT
ATATGCGTGACCTCCGTTTCAAATGATTTTCCATCAAATGTTTCAAAGGTCGAGGAACTTGGATCCACAGTCCAGCA
>Frequency_1_QualityScore_FFHHHHHJJJIJHIJJJJIJHIJJJJJJJJIJJIJIJJJJJJJJJIHIJIJIIJIJJIJHHHGHHFFFFFDEEECEEEECBBDDDBBCDDACDD_Mismatch_0_Sense_+_Library_PoolT
TGAGCCTCTTGGTAAAGCAGTTTTTTCTTATATGCGTGACCTCCGTTTCAAATGATTTTCCATCAAATGTTTCAAAGGTCGAGGAACTTGGATC
>Frequency_1_QualityScore_FFDDDBABFGIGIFGHHEGHGCFD@C@ACACBC@GBACFDAABBBFG9?DGBGHIEHD;@CGIIGAAE_Mismatch_0_Sense_+_Library_PoolT
CAAATGATTTTCCATCAAATGTTTCAAAGGTCGAGGAACTTGGATCCACAGTCCAGCAAATTTGGGAT
>Frequency_1_QualityScore_FFHHHHHJJJJJJJJIIJJJIJJIJJJJJJJJJJJJJJJJIJIJJJJJFHIJIIJJJDHHHHHHFFFFFFDCDEEEEECDDDDDBDDDBDDDDD_Mismatch_1_Sense_+_Library_PoolT
CGTTGAGCCTCTTGGTAAAGCAGTTTTTTCTTATATGCGTTACCTCCGTTTCAAATGATTTTCCATCAAATGTTTCAAAGGTCGAGGAACTTGG
>Frequency_1_QualityScore_FFHHHHHFJJJJJJIJIJJJJJJGIJJJJIJIIIJJJJJJJJJIIJJIJDGIIIJHJJJIIIJHHHHFFDFFFEEEEEDDDDDBDDDDDDAA;B_Mismatch_1_Sense_+_Library_PoolT
ATGCGTGACCTCCGTTTCAAATGATTTTCCATCAAATGTTTCAAAGATCGAGGAACTTGGATCCACAGTCCAGCAAATTTGGGATAAAAGTGTT
>Frequency_1_QualityScore_@DFGHHHJJJJIIIHIIIIJJJJHIJJJJJIGEGGIIIIIGIIJJIJECFIEHHJJJBGEGGGEEAEEHDFDEFCEB@CCCDDD_Mismatch_1_Sense_+_Library_PoolT
TTTTCTTATATGCGTGACCTCCGTTTCAAATGATTTTCCATCAAATGTTTCAAAGATCGAGGAACTTGGATCCACAGTCCAGCA
>Frequency_1_QualityScore_FFFHHGHIJJJJJJJFHJJJIIIGIJJJJJJJJJJJJJJJJIJJJJIJHIJIIIJHHHGHHHFFFFFFFEEEEEEEFCDDDDCBBDDDDDCDDD_Mismatch_0_Sense_+_Library_PoolT
CGTTGAGCCTCTTGGTAAAGCAGTTTTTTCTTATATGCGTGACCTCCGTTTCAAATGATTTTCCATCAAATGTTTCAAAGGTCGAGGAACTTGG
>Frequency_1_QualityScore_FFHHHHHJJJJJIJJJJJJJIJJJIGHGJJIJJJIFFABHGIGIGIHGIIIIJJJJGIJJIJHGHHHFFEFFECCECC>ACDCCDDDDCDCDDC_Mismatch_0_Sense_+_Library_PoolT
CGTTTCAAATGATTTTCCATCAAATGTTTCAAAGGTCGAGGAACTTGGATCCACAGTCCAGCAAATTTGGGATAAAAGTGTTTTATTGACTTGA
>Frequency_1_QualityScore_FDFFHFDGHIGGDHGH@CHIFFC3CGHJJJHGIHGIGGHGEGHGHCHIFFHIGGIJGGEEHHHHHFDDEDFCCEEEDEEDCDACDDBBBD@?CC_Mismatch_1_Sense_+_Library_PoolT
AACGTTGAGCCTCTTGGTAAAGCAGTTTTTTCTTATATGCGTGACCTCCGTTTCAAATGATTTTCCATCAAATGTTTCAAAGATCGAGGAACTT
>Frequency_1_QualityScore_FFFGHFGIIGIIIIJJJIJJIIJJIIIJIIIIIJJJIGDGIIIGIJHFFFHIFHIIIIGHCHFHHEEFFCCECCCCCDDDDCBBCCCDCDCC>C_Mismatch_0_Sense_+_Library_PoolT
ATGCGTGACCTCCGTTTCAAATGATTTTCCATCAAATGTTTCAAAGGTCGAGGAACTTGGATCCACAGTCCAGCAAATTTGGGATAAAAGTGTT
>Frequency_1_QualityScore_BBFBHHHIIIIGIIIHIGAFHGIIIIGEIEIIIGHDDA@FHIIIIFHHIGGGEHGBGIIIIIGGF_Mismatch_0_Sense_+_Library_PoolT
TGAGCCTCTTGGTAAAGCAGTTTTTTCTTATATGCGTGACCTCCGTTTCAAATGATTTTCCATCA
>Frequency_1_QualityScore_FFHHHHGJIJJJJJJJJJJJIJJJJJJJJJJJJJJJJJJIJJJJHGIJGIJJJIHIIGHFFFFFEEEEEDDDDDDDDDDDDDACDDDDDBC_Mismatch_0_Sense_+_Library_PoolT
TCTTATATGCGTGACCTCCGTTTCAAATGATTTTCCATCAAATGTTTCAAAGGTCGAGGAACTTGGATCCACAGTCCAGCAAATTTGGGAT
>Frequency_1_QualityScore_FFHHHHHJIJJIJJJJHJJJJJIJJIIGGJJJJIIGGGIIJEHHJIHIIJJIIG=CHGGGEGGIJIIC77??EFFFFFEECEECCDDDDDDD<?_Mismatch_1_Sense_+_Library_PoolT
GATTTTCCATCAAATGTTTCAAAGATCGAGGAACTTGGATCCACAGTCCAGCAAATTTGGGATAAAAGTGTTTTATTGACTTGAACCTTGGGTT
>Frequency_1_QualityScore_A?FHBB?FEE<;BFEEHCHIGGHIIHGG@CB@CDDGI<?:*:BD6@H@@@88=C@=@=7C97=7?77=B@C)7;;ACC;;_Mismatch_0_Sense_+_Library_PoolT
TGACCTCCGTTTCAAATGATTTTCCATCAAATGTTTCAAAGGTCGAGGAACTTGGATCCACAGTCCAGCAAATTTGGGAT
>Frequency_1_QualityScore_;DF<?F?EFF<<<CFGHC?B@G9:?@9@FHDG9?9BFG3_Mismatch_0_Sense_+_Library_PoolT
GTCGAGGAACTTGGATCCACAGTCCAGCAAATTTGGGAT
>Frequency_1_QualityScore_FFHHHHHIJJJJJIIJJJJJJJJIIIIIIIJIJJJJJJJIIJJJJJJJIJJJJJJJJJJIJJJEHGHGHFEFFFFCDDDDDDDDDDDDDDDDBC_Mismatch_0_Sense_+_Library_PoolT
TCTTGGTAAAGCAGTTTTTTCTTATATGCGTGACCTCCGTTTCAAATGATTTTCCATCAAATGTTTCAAAGGTCGAGGAACTTGGATCCACAGT
>Frequency_1_QualityScore_BB+AABCFFCG@<A+2<AEDEGFGCCBFAF<*?D9DB9B*??0900\<\8@C=@DEEECEF3A7??;B>3_Mismatch_0_Sense_+_Library_PoolT
TGACCTCCGTTTCAAATGATTTTCCATCAAATGTTTCAAAGGTCGAGGAACTTGGATCCACAGTCCAGCA
>Frequency_1_QualityScore_DFFHHHDHGHIGGGAFFHIIIE@CHHGBFGHI@9DGGIDGIIJGBFGHCFCGHC@C@=@HIIDHCC37)=?@CFCBCECCAAC5;=3;3?<<<A_Mismatch_0_Sense_+_Library_PoolT
TTTTCCATCAAATGTTTCAAAGGTCGAGGAACTTGGATCCACAGTCCAGCAAATTTGGGATAAAAGTGTTTTATTGACTTGAACCTTGGGTTCA
>Frequency_1_QualityScore_FDAHDHHGG4CFGG9FHIFDGHGEHGGHEGG@D7<;FCEGHHCCGHDCEHHFHEHF:BCCBEEEA>>>C>>C>A3;>6=?DBD?CCCDDCD?AA_Mismatch_1_Sense_+_Library_PoolT
GCCTCTTGGTAAAGCATTTTTTTCTTATATGCGTGACCTCCGTTTCAAATGATTTTCCATCAAATGTTTCAAAGGTCGAGGAACTTGGATCCAC
>Frequency_1_QualityScore_FFHHHHHJJJJJJJJJJJJJJHIJGIJJJJJJJJJJJJJJJJJBFBFHJIJJJJJJJIJJJJJJHHHADBFFFEEEEEEDCD_Mismatch_0_Sense_+_Library_PoolT
TCGAGGAACTTGGATCCACAGTCCAGCAAATTTGGGATAAAAGTGTTTTATTGACTTGAACCTTGGGTTCAAGATTGTGGTA
>Frequency_1_QualityScore_FFHHHHGJJGHHIJIJIJIJJJIJJJJJJJIJJJJJJCFHIIJJJBFIGIJIFGFGHIIIJHHHHHHHFFFFDECDABDDEDDDDDDDDDDDDF_Mismatch_0_Sense_+_Library_PoolT
TTTCAAAGGTCGAGGAACTTGGATCCACAGTCCAGCAAATTTGGGATAAAAGTGTTTTATTGACTTGAACCTTGGGTTCAAGATTGTGGTAATT
>Frequency_1_QualityScore_FFHHHHHJIIJJIIJJJJJJJJJJJJJJJJJJJHIJIIJJJJJJJJIIJJJJJJJGGDGIIJJHHHHHHEFFFFEEEEDBBDDEDDDDDDDBBC_Mismatch_1_Sense_+_Library_PoolT
ATGTTTCAAAGGTCGAGGAACTTGGATCCACAGTCCAGCAAATTTGGGATAAAAGTGTTTTATTGACTTGAACCTTGGGTTCAAGATTGTGGCA
>Frequency_1_QualityScore_FFHHHHHJJJJJJJJHIIJJJIIIJJJJJJJJJJJIIIJIJIJJJJJJIJIJIJIHHHHHHFFFFFFFECEC@DDDEDDDDDDDDBDDBDDDDD_Mismatch_1_Sense_+_Library_PoolT
CGTTGAGCCTCTTGGTAAAGCAGTTTTTTCTTATATGCGTGACCTCCGTTTCAAATGATTTTCCATCAAATGTTTCAAAGATCGAGGAACTTGG
>Frequency_1_QualityScore_FFHHHHHJJJJIIJIJJIIJJJJJIJIFIJJJJIJJJJDGIIJIIHIJEIGHHHHFFDCD@@CCCCDDDDCDDCCCCDDCCCDDCCCC@CCDAA_Mismatch_1_Sense_+_Library_PoolT
GCGTTTCAAATGATTTTCCATCAAATGTTTCAAAGGTCGAGGAACTTGGATCCACAGTCCAGCAAATTTGGGATAAAAGTGTTTTATTGACTTG
>Frequency_1_QualityScore_FFHHHHHJJJJJJIJIJJJJIGHIHIJJJIJIJJJJIJJIJJJFHHHIJJJJIJJIJJJJJJJHHHHBEBEFDCEEECDD?CDEEEDDDDCDDD_Mismatch_2_Sense_+_Library_PoolT
TCGAGGAACTTGGATACACAGTCCAGCAAATTTGGGATAAAAGTGTTTTATTGACTTGAACCTTGGGTTCAAGATTGTGGTATTTAGTTGTTTA
>Frequency_1_QualityScore_D2AFFFF>BEEFICHGIIIIGEG@HHHDI>?<CAFGHIIIIGIIGGBDHCHCG@F@FHECA7)=?ACAE>B;;>CCC.;@;5=>CCCACCCCCC_Mismatch_0_Sense_+_Library_PoolT
GTTTCAAATGATTTTCCATCAAATGTTTCAAAGGTCGAGGAACTTGGATCCACAGTCCAGCAAATTTGGGATAAAAGTGTTTTATTGACTTGAA
>Frequency_1_QualityScore_F=CDHHHJJJIJJJJJJJJJJJJJJIIJJGHIJJJIIIJIIJJIHHIIJJJJGIGHIJIGIJIJGGHHHFHFFFFFF>A>CEEDDDDDDDDDDC_Mismatch_0_Sense_+_Library_PoolC
GTTTCAAATGATTTTCCATCAAATGTTTCAAAGGTCGAGGAACTTGGATCCACAGTCCAGCAAATTTGGGATAAAAGTGTTTTATTGACTTGAA
>Frequency_1_QualityScore_FFHHHHHJJJJJIJJJJIIJIJJIJJJJJJIJJIJJIJJJJJJJJFHIIGGGJJIJJJJJJJIHHHGGHFFFFFEFEECEDBDBDDDCCCDDDD_Mismatch_1_Sense_+_Library_PoolT
TGAGCCTCTTGGTAAAGCAGTTTTTTCTTATATGCGTGACCTCCGTTTCAAATGATTTTCCATCAAATGTTTCAAAGATCGAGGAACTTGGATC
>Frequency_1_QualityScore_FFHHHHHJJJIJJJJIJJJJJJJJFIIIJJJJIIJJJJJJJHIJJJJJDEEHIHHHHGFFFFFFFEDEECDD@BDDDDDDDDCDDCCDDEEDCD_Mismatch_0_Sense_+_Library_PoolT
AAAGGTCGAGGAACTTGGATCCACAGTCCAGCAAATTTGGGATAAAAGTGTTTTATTGACTTGAACCTTGGGTTCAAGATTGTGGTAATTAGTT
>Frequency_1_QualityScore_FFHGHHHJJJJJJJJJJJHJJIIIIIJJJJJIJJIJIJJJDFBGIJJJJIHJIDGIJGIIIJJJDHIHHCEHHFDEFD_Mismatch_1_Sense_+_Library_PoolT
AGGAACTTGGATCCACAGTCCAGCAAATTTGGGATAAAAGTGTTTTATTGACTTGAACCTTGGGTTCAAGATTGTGGA
>Frequency_1_QualityScore_FFHHHHHJJJJJJJJJJJJJJJJJJIIJJJJJJJJIJJJJJGHIJJJJJJJJIJJGIIHIIIGHHIJJIHHHGHFFFDDDFEEDEEDDDCDDDD_Mismatch_1_Sense_+_Library_PoolT
GTTTCAAATGATTTTCCATCAAATGTTTCAAAGATCGAGGAACTTGGATCCACAGTCCAGCAAATTTGGGATAAAAGTGTTTTATTGACTTGAA
>Frequency_1_QualityScore_FFGHHHGJJIJJJJJIJJIJIJIJJJIIJJJJJJIJJJFIJIJEHIIIGHJJJJHGHICHGIIHHGHHEFFBDDDDDDCA>ACCCCDDCCDCCC_Mismatch_0_Sense_+_Library_PoolT
GTAAAGCAGTTTTTTCTTATATGCGTGACCTCCGTTTCAAATGATTTTCCATCAAATGTTTCAAAGGTCGAGGAACTTGGATCCACAGTCCAGC
>Frequency_1_QualityScore_FFHHHHHJJJIIIJJJJJJJJIJJIJIGIJJIJJJJJJJJJJJJIJJJJJIJJJJJJJIEGFHGHHHFD@B@CDD@BDDDDCDDDDDDDCCDDC_Mismatch_0_Sense_+_Library_PoolT
GGTAAAGCAGTTTTTTCTTATATGCGTGACCTCCGTTTCAAATGATTTTCCATCAAATGTTTCAAAGGTCGAGGAACTTGGATCCACAGTCCAG
>Frequency_1_QualityScore_FFHHHHHJJJJJJJJJJJGIJJJJJJJIIIJJJIJJJGIJJJJIIIJJIJJJIIIJIHIJJJJIHHHHFABDDFFFEEEDEEEDCDCDDDDAC@_Mismatch_0_Sense_+_Library_PoolT
ATGATTTTCCATCAAATGTTTCAAAGGTCGAGGAACTTGGATCCACAGTCCAGCAAATTTGGGATAAAAGTGTTTTATTGACTTGAACCTTGGG
>Frequency_1_QualityScore_DFGHFHBIIJGGGIJFEHEGEIGIIIIJJBFGIJIFHGEEGGIHIHIHGGFCHHCEF>GCHGGIGHEEDD?C@@>BCECEEDCDCACD>ACCDD_Mismatch_1_Sense_+_Library_PoolT
AAATGATTTTCCATCAAATGTTTCAAAGGTCGAGGAACTTGGATCCACAGTCCAGCAAATTTGGGATAAAAGTGTTTTATTGACTTTAACCTTG
>Frequency_1_QualityScore_FFHHHHHJJJIJJJIJIJJJJIJJJJIJIJJIIJJJJIHHIHIJIJJJIJJJJJIJJJJJJJEGIIHH>AEHDFFECEEFEEEEDDDDDDDCDD_Mismatch_0_Sense_+_Library_PoolC
GAACTTGGATCCACAGTCCAGCAAATTTGGGATAAAAGTGTTTTATTGACTTGAACCTTGGGTTCAAGATTGTGGTAATTAGTTGTTTATGTTT
>Frequency_1_QualityScore_2=AFFHIGFGHHG@FFHHGIIHGIEF?FFAGG>G@BF8BDHHGIEHG>DH>GHI;=DEHHDEHEEHF@CDDDECCCCCBBAB@ACCCCC?AAC_Mismatch_0_Sense_+_Library_PoolC
CTCTTGGTAAAGCAGTTTTTTCTTATATGCGTGACCTCCGTTTCAAATGATTTTCCATCAAATGTTTCAAAGGTCGAGGAACTTGGATCCACA
>Frequency_1_QualityScore_FFGHHHHJJHIJJJIJJJJJJJJJJJIJJIJJJEIIIIIIIIHGFHIJJJJGIJJIIJJJIJIDHFHHFFEDFFFEEDCEDDDDD;>>BDDDDD_Mismatch_0_Sense_+_Library_PoolC
TGACCTCCGTTTCAAATGATTTTCCATCAAATGTTTCAAAGGTCGAGGAACTTGGATCCACAGTCCAGCAAATTTGGGATAAAAGTGTTTTATT
>Frequency_1_QualityScore_FFFGDFHIEIGIGGHGIJJIJGIHIEHGIJJJIJJJIGCHEIJIJJIIE@@@FHIJIJIJBECDEDECC@CEDDCCDDDCCCDD_Mismatch_1_Sense_+_Library_PoolC
TTTTTTCTTATATGCGTGACCTCCGTTTCAAATGATTTTCCATCAAATGTTTCAAAGATCGAGGAACTTGGATCCACAGTCCAG
>Frequency_1_QualityScore_FFHHHHHJIJJHIJJJJJJJIJJJJJJIJJJJJJJJIJJJJJJJJGIJIJJJJIJJJJJIGIJJJHHGHHHEFFDDDDDDDDDDDDDDDDCDDD_Mismatch_1_Sense_+_Library_PoolC
TGGTAAAGCAGTTTTTTCTTATATGCGTGACCTCCGTTTCAAATGATTTTCCATCAAATGTTTCAAAGATCGAGGAACTTGGATCCACAGTCCA
>Frequency_1_QualityScore_FFGHHGFFJJIJIJJJIJJJGEHIJIJIE?DGHGHIFIGGIJIJGIIJIII@C=CEHGGHICHGGHHFFFFEEEC?BBCDDDCCCACBCCDEEC_Mismatch_1_Sense_+_Library_PoolC
TTCAAAGGTCGAGGAACTTGGATCCACAGTCCAGCAAATTTGGGATAAAAGTGTTTTATTGACTTGAACCTTGGGTTCAAGATTGTGGTAATCA
>Frequency_1_QualityScore_FFHHHHHEGIJJIGHHIJJJJIJJGIIJIHHHIJIJJJJJJGIIIGGGIGHGIJJIJIIGHHHFHGHHGBDDDFFFCDDDDDDDDDDDDDCCDD_Mismatch_2_Sense_+_Library_PoolC
CTCTTGGTAAAGCAGTTTTTTCTTATATGCGTGACCTCCGTTTCAAATGATTTTCCATCAAATGTTTCATAGATCGAGGAACTTGGATCCACAG
>Frequency_1_QualityScore_FFHHHHHJJJJJJIJJJJIJJJJJJJJJJJJJJIIJJJJJJJJJIIIJHIJJJJJJJJJJJJHIJHGHEHFFFFFFDDEDEDDDACACDDDDDD_Mismatch_0_Sense_+_Library_PoolT
TGACCTCCGTTTCAAATGATTTTCCATCAAATGTTTCAAAGGTCGAGGAACTTGATCCACAGTCCAGCAAATTTGGGATAAAAGTGTTTTATTG
>Frequency_1_QualityScore_FFHHHHGJJIJIGJJJIGGIIHIJGICGGIEGGIGIGHIIJFIBDGGHJIIJIHIIIIIIIJJHHFGHF@CDFEEEECCB?CDDDFDDCCCDCD_Mismatch_2_Sense_+_Library_PoolT
TCGAGGAACTTGAATACACAGTCCAGCAAATTTGGGATAAAAGTGTTTTATTGACTTGAACCTTGGGTTCAAGATTGTGGTATTTAGTTGTTTA
>Frequency_1_QualityScore_FDHHHHFIJJJJJGIJIIIJIIIGIJJJJIJJJJJIJIJJJJJJJIEHIIIEHIHHIJIJIIIIJHHACEECFFFFFFECEEEEDDDDDCD8?B_Mismatch_2_Sense_+_Library_PoolC
GATTTTCCATCAAATGTTTCATAGATCGAGGAACTTGGATCCACAGTCCACAAATTTGGGATAAAAGTGTTTTATTGACTTGAACCTTGGGTTC
>Frequency_1_QualityScore_FFHHHHHJJJJJIJHIJJJJJJJJJJJJJJJJJJJJJJJJJIJJIIIJJIJJJJJJIEIIJIJJJJJHHHHHFFFFFEEEDDDCDDDDDBC_Mismatch_0_Sense_+_Library_PoolC
TTCTTATATGCGTGACCTCCGTTTCAAATGATTTTCCATCAAATGTTTCATAGATCGAGGAACTTGGATCCACAGTCCACAAATTTGGGAT
>Frequency_1_QualityScore_FFHGGHHJJGIJJJJJJJIJJJJJIIJJJJJJJJJJJJJIIJJIJIJJJJJJJJIIIJIIJHGHHHHHFBED@BEBDCCCCDDDDDDDCCDDCD_Mismatch_0_Sense_+_Library_PoolC
GTAAAGCAGTTTTTTCTTATATGCGTGACCTCCGTTTCAAATGATTTTCCATCAAATGTTTCATAGATCGAGGAACTTGGATCCACAGTCCACA
