# Supplementary material for: Differential Gene Expression Reveals Candidate Genes for Drought Stress Response in Abies alba (Pinaceae)
Source: PLoS One. 2015 Apr 29;10(4):e0124564. doi: 10.1371/journal.pone.0124564 (PMC4414588; doi:10.1371/journal.pone.0124564)
Supplement: S2 File — (GZ) [file pone.0124564.s002.gz › comp4067_c0_seq1.fa]

>comp4067_c0_seq1 len=427 path=[1:0-426]
CACAGGTACTGGGGTCCATTCCCAAGGTCCACGCATCAATGGCCCTCCCTGAGCACATCCCAAGCTGGAGGGTGAATCTTACCGGTGGAAACCCCACCATATTATGAACGATTAGTCAATTTTCACCCACTCCTTGAGTTACCCAATTCTTTGTGTTACATATGGTTGACTACACACTCATCACATAAAACAAGAAAAATATTTTTTTACACCACCACTTATGCTATGTGGCGTAAATGTTTATTGATTATATTGGAAATGGAGCATATCACTATACACCACTTATTCTATGTGGTGGTAAAGTGGTTTAAATGTTTATTGATCTTATAAGAAGTGGAGTATATCACTATATACATTAAGAGAAGTGGTGTATCCTATGTTTGCAAGTGCTATAAAGTAGGGTAGCTAACTGTATTTGCCATTTTGG

>Frequency_3_QualityScore_FFHHHFHIJJJJJFHJJJJJJJJJJJFGIJJJJJJJJJJJJIJJJJJJJIHIIIHIHGGGGEEEEEEDDDDAAABEDDDEDDDDCCDBCCDDDD_Mismatch_0_Sense_+_Library_PoolT
ACAGGTACTGGGGTCCATTCCCAAGGTCCACGCATCAATGGCCCTCCCTGAGCACATCCCAAGCTGGAGGGTGAATCTTACCGGTGGAAACCCC
>Frequency_2_QualityScore_FFEF=DFGGGGGGGGGGCEFGGEEGGGGGGGGGGGGGEEGEFEFEFFFEEEEEDDEEEACCD@BCCEDDCEDDDD?CDCCCDDDDDCDCDCDEE_Mismatch_0_Sense_+_Library_PoolT
GGGGTCCATTCCCAAGGTCCACGCATCAATGGCCCTCCCTGAGCACATCCCAAGCTGGAGGGTGAATCTTACCGGTGGAAACCCCACCATATTA
>Frequency_2_QualityScore_FFHHGHHJJJJJJHJJJIIIIIIIJIJJJJIJJJIIIIGI=EGIIJIIIJHGCECGEEEEECDDDDCCDBDEEDCEDDDDDDDCDECEEDDEDD_Mismatch_0_Sense_+_Library_PoolT
GCATCAATGGCCCTCCCTGAGCACATCCCAAGCTGGAGGGTGAATCTTACCGGTGGAAACCCCACCATATTATGAACGATTAGTCAATTTTCAC
>Frequency_2_QualityScore_FFHHEGHIIJJJGGIIIIJJIIIJIGIIIJIIJIIIJJIIJJIIJJJJIGHGIIGGFGGEEEEEEDCEDA??ACDDDDEDCCDBDDCCCD7>@C_Mismatch_0_Sense_+_Library_PoolT
CAGGTACTGGGGTCCATTCCCAAGGTCCACGCATCAATGGCCCTCCCTGAGCACATCCCAAGCTGGAGGGTGAATCTTACCGGTGGAAACCCCA
>Frequency_2_QualityScore_FFHHHGHJJJJJIJJJIIJJJJJJJJJJJJJJJJJCFGGIIJIJJIJJHIJHGHHGFFEDDDEDDEEEDDEDD?CCCDDDECEEDDECDDCABD_Mismatch_2_Sense_+_Library_PoolT
AATGGCCCTCCCTGAGCACATCCCAAGCTGGAGGGTGAATCTTACCGGTGGAAACCCCACCATATTATGAACGATTAGTCAATTTTCACCCAAA
>Frequency_2_QualityScore_FFGHHHHJJJJJJJIJJJJJJ=EGIIJJJJJHIJHHJIIJJJJJIJJJIIHGHHHGGFFEEDDEEEECEEDDECDDDDDDDDDCDCDACDDCCC_Mismatch_0_Sense_+_Library_PoolT
AGCACATCCCAAGCTGGAGGGTGAATCTTACCGGTGGAAACCCCACCATATTATGAACGATTAGTCAATTTTCACCCACTCCTTGAGTTACCCA
>Frequency_1_QualityScore_FFHHHHHJJJGHJJJJJJJJJJJJIJJIJJJIJJJJJJJJJJJIJJJJJJJJJJJHHEHHFFFFEEEEEECDDDEDDDDBDDEDCDEDDDDDDD_Mismatch_0_Sense_+_Library_PoolT
TTACATATGGTTGACTACACACTCATCACATAAAACAAGAAAAATATTTTTTTACACCACCACTTATGCTATGTGGCGTAAATGTTTATTGATT
>Frequency_1_QualityScore_FFHHHHHJJJJJJJJJJJJJJJJJGIGJIJJJJJIJJJJJIIJJIJGHIIIHHHGHHFFFFFEFFEEDFEEEDDDDDDDDDDCDDDEDDDDDDE_Mismatch_0_Sense_+_Library_PoolT
ATAAAACAAGAAAAATATTTTTTTACACCACCACTTATGCTATGTGGCGTAAATGTTTATTGATTATATTGGAAATGGAGCATATCACTATACA
>Frequency_1_QualityScore_FFHHHHHIJJJJJJGHIJJJIJJJJJIHHIJJJJJJJJJJJFIJJJJJJJJIGHHHHHFFFFBCDECC@ABD???CDDDDEDDDBBDDDDDDDD_Mismatch_0_Sense_+_Library_PoolT
CACAGGTACTGGGGTCCATTCCCAAGGTCCACGCATCAATGGCCCTCCCTGAGCACATCCCAAGCTGGAGGGTGAATCTTACCGGTGGAAACCC
>Frequency_1_QualityScore_FFHHHHHHIGIJJJJJJJJGJICHHHIJIIIHIJIJJJJJJJJJJJJJGIJJJJJJJJJJJHH_Mismatch_0_Sense_+_Library_PoolT
TTCTTTGTGTTACATATGGTTGACTACACACTCATCACATAAAACAAGAAAAATATTTTTTTA
>Frequency_1_QualityScore_DDHHHGCFHFHIJJHHJHIJJJJJJFIIJJJJJJJJJJIJIJJJJHIJJIDGHIJJIIJJ_Mismatch_0_Sense_+_Library_PoolT
ATGTGGTGGTAAAGTGGTTTAAATGTTTATTGATCTTATAAGAAGTGGAGTATATCACTA
>Frequency_1_QualityScore_FFHHHHHJJJJGIJJJJJJJJJIJGJIJJJJJJIJJJJHIJHIJGHIHHGJIDGHHIIGIJJJHJJJJJHJJGHHH_Mismatch_0_Sense_+_Library_PoolT
ATTGGAAATGGAGCATATCACTATACACCACTTATTCTATGTGGTGGTAAAGTGGTTTAAATGTTTATTGATCTTA
>Frequency_1_QualityScore_FFHHHHHJJIJJJJJJJJIJJJIGIJJJJJIJJJJJJJIJJIJHGJIJIHHHHHHHHFFFFFFFEEDEEACDCDDDDCDDEDDDDDDDDDDDDD_Mismatch_0_Sense_+_Library_PoolT
CAAGAAAAATATTTTTTTACACCACCACTTATGCTATGTGGCGTAAATGTTTATTGATTATATTGGAAATGGAGCATATCACTATACACCACTT
>Frequency_1_QualityScore_FFHHHHHJJJJJJJJJJJIJJJJJJJHJGGHJJJJGIJJIIJJIJGIJJJIJJJJDGHGHIGHIIJGIJHIHHHHGHFFFFFDDEEDDDDDDDE_Mismatch_0_Sense_+_Library_PoolT
ATTAGTCAATTTTCACCCACTCCTTGAGTTACCCAATTCTTTGTGTTACATATGGTTGACTACACACTCATCACATAAAACAAGAAAAATATTT
>Frequency_1_QualityScore_FFDFFHHJGIGHIGIJIJFEGGHHHGEIICHGGEHHIGGIGGGIIJJGIIJJJJJIIGHCHHJGIDGIHEHFDDDDDCBDDB_Mismatch_0_Sense_+_Library_PoolT
GAGTTACCCAATTCTTTGTGTTACATATGGTTGACTACACACTCATCACATAAAACAAGAAAAATATTTTTTTACACCACCA
>Frequency_1_QualityScore_FFCDFHHICEGEBFIGGGEHIEIIIIEGEEGEHGDBGIGGFEHEE==C=AHHFFHFFFF=AEC>C;C>A>>CCCCA<::ADC>ACDDDCCC>:4_Mismatch_0_Sense_+_Library_PoolT
GGTGAATCTTACCGGTGGAAACCCCACCATATTATGAACGATTAGTCAATTTTCACCCACTCCTTGAGTTACCCAATTCTTTGTGTTACATATG
>Frequency_1_QualityScore_FFHGHHFJJJJHIIGHEHGIGHHHHCHHIJIIDHGGGIGJJJJIJJJJEIIIIIJJJGIJJIIIHFCEEEEDDDD_Mismatch_0_Sense_+_Library_PoolT
CCAATTCTTTGTGTTACATATGGTTGACTACACACTCATCACATAAAACAAGAAAAATATTTTTTTACACCACCA
>Frequency_1_QualityScore_FFHHHHHJJJGJJIJHIIIJJJJJJJJJJJJJJJJJJJEGHJJIJJJJJJJJJIJHIIIJJJJJJIJJIEHHHHFFFFEECEDDEDDDDDDDDD_Mismatch_0_Sense_+_Library_PoolT
ATTATGAACGATTAGTCAATTTTCACCCACTCCTTGAGTTACCCAATTCTTTGTGTTACATATGGTTGACTACACACTCATCACATAAAACAAG
>Frequency_1_QualityScore_FFHHHHHJJJJJJAFHIJJIJJJIIIIJJJJJJJJJIJHJJJJJJJJIJJJHHHFFDFFFFEEEEEEEDDDDCDDDDDCCDDDDDD?DDDDCDD_Mismatch_0_Sense_+_Library_PoolT
CCAAGCTGGAGGGTGAATCTTACCGGTGGAAACCCCACCATATTATGAACGATTAGTCAATTTTCACCCACTCCTTGAGTTACCCAATTCTTTG
>Frequency_1_QualityScore_FFHHGHHBGGGIIGFEHIGEECCHGGEHGHGHIEGH>?FGHGGIEDBGECDEGCFHIJJJJJGH=CDEEAHHHHHFFFFEEDEECDDDDDDBCD_Mismatch_0_Sense_+_Library_PoolT
TTATGAACGATTAGTCAATTTTCACCCACTCCTTGAGTTACCCAATTCTTTGTGTTACATATGGTTGACTACACACTCATCACATAAAACAAGA
>Frequency_1_QualityScore_FFHGHHHJJJJJJIJJJJJJJJJJJJJJJJJJJJJHHHHHFFFFFEDEEDDDDDDDDD?@BDEDDDEDDDDDDDDDDDDDDDDDDDCDEEEDDE_Mismatch_0_Sense_+_Library_PoolT
TCCATTCCCAAGGTCCACGCATCAATGGCCCTCCCTGAGCACATCCCAAGCTGGAGGGTGAATCTTACCGGTGGAAACCCCACCATATTATGAA
>Frequency_1_QualityScore_FFHHHHHJJJJJJJJJIJJJJJJJJJJJJJJJGHIIJJJJJJJIJIIJHIHHHHFFFDDDEEEEFDDEDBDDDDDEEEEEEDDEDDDDDB_Mismatch_1_Sense_+_Library_PoolT
GGCCCTCCCTGAGCACATCCCAAGCTGGAGGGTGAATCTTACCGGTGGAAACCCCACCATATTATGAACGATTATTCAATTTTCACCCAC
>Frequency_1_QualityScore_FFHHHHHIIJJJJJJJJJJJJJJJIJJJJJJJJJJJJJJJJJJJJIIIJJHCEHFFFFFFEEDDDDDBDACDDDDDDDDDDEEEDDDDDDBDDD_Mismatch_0_Sense_+_Library_PoolT
CCAAGGTCCACGCATCAATGGCCCTCCCTGAGCACATCCCAAGCTGGAGGGTGAATCTTACCGGTGGAAACCCCACCATATTATGAACGATTAG
>Frequency_1_QualityScore_FFAFHHHIIIIIIGGHGIIDHIIIIEHHIIIII<BHGHGIIEI_Mismatch_0_Sense_+_Library_PoolT
CACTCATCACATAAAACAAGAAAAATATTTTTTTACACCACCA
>Frequency_1_QualityScore_FFHHHHHJJJJJIIGIJJJJIJJIIIJIJJJJJJJJJJJJIJJIJJJJIJGHHHEHHFFFFFFFEEEEFEECDDDDDDDDDDDDCDDDDCDCED_Mismatch_0_Sense_+_Library_PoolT
TAAAACAAGAAAAATATTTTTTTACACCACCACTTATGCTATGTGGCGTAAATGTTTATTGATTATATTGGAAATGGAGCATATCACTATACAC
>Frequency_1_QualityScore_B22+:+A:;+<3C3AABF>E):?;DDD9BDDDD)(((8)8BDADIIIID)7=7)7?;(566;6;;A3;(((5;;39?_Mismatch_1_Sense_+_Library_PoolT
GCACATCCCAAGCTGGAGGGAGAATCTTACCGGTGGAAACCCCACCATATTATGAACGATTAGTCAATTTTCACCCA
>Frequency_1_QualityScore_FFHHHHHJJIJIIJJJJJJJJJIJJJJJJJJJBGHIIJIJJJGIJJIJGIIHHGEFFDDEEDECFDDEDABBDDDDDEDEEDDECDABDDDCDD_Mismatch_0_Sense_+_Library_PoolT
GGCCCTCCCTGAGCACATCCCAAGCTGGAGGGTGAATCTTACCGGTGGAAACCCCACCATATTATGAACGATTAGTCAATTTTCACCCACTCCT
>Frequency_1_QualityScore_FFHHHFHJJJJJJJJIJJJJIJJJJHGIFHIIIJJJJIJJJJIJJJJJJIIIIJJJIJJJIJIJIIHDDEECEBDDD_Mismatch_0_Sense_+_Library_PoolT
ACCCAATTCTTTGTGTTACATATGGTTGACTACACACTCATCACATAAAACAAGAAAAATATTTTTTTACACCACCA
>Frequency_1_QualityScore_FFHHHHHJJJJIJJJJIJJIIJIJGGJJJJHIJIJJJHJJJJJJJJIIIIJJJIIJJJJJJJJIJJJHHHGHFFFFFEEFEEEDFDDDDBDDDD_Mismatch_1_Sense_+_Library_PoolT
GACCACCACTTATGCTATGTGGCGTAAATGTTTATTGATTATATTGGAAATGGAGCATATCACTATACACCACTTATTCTATGTGGTGGTAAAG
>Frequency_1_QualityScore_FF:ADHHIJJJJJJEHIHJIJIIJEHGIJJJIJJIJJJJJJJIIJIJJGHIIJIJIIIHFHGHFFF_Mismatch_0_Sense_+_Library_PoolT
TGTGTTACATATGGTTGACTACACACTCATCACATAAAACAAGAAAAATATTTTTTTACACCACCA
>Frequency_1_QualityScore_FFHHHHHJJJJJIJJJJJJJJJEIIGIIJJJJJJJJJIIJIJJJJHIJGHGHHHHFFFFFFFDEFFEDECDDDDDDDDDDDDEDDDCDDEDDDD_Mismatch_0_Sense_+_Library_PoolT
AACAAGAAAAATATTTTTTTACACCACCACTTATGCTATGTGGCGTAAATGTTTATTGATTATATTGGAAATGGAGCATATCACTATACACCAC
>Frequency_1_QualityScore_DEGHHHHJIJIJJJIDHGH?EGIIIIIJIGGE?@GIIIEHIIIJIIIIGGIHFHFEEBFEDD@CE3;@C@DDDCDD_Mismatch_0_Sense_+_Library_PoolT
CACATCCCAAGCTGGAGGGTGAATCTTACCGGTGGAAACCCCACCATATTATGAACGATTAGTCAATTTTCACCCA
>Frequency_1_QualityScore_DDDFDFDBB7::A;;?F1CC*?<DC?D*??)?68?BB2B0;@AEFIEE?AAAEE?>;??A(6@AB>;A3;>;<8_Mismatch_0_Sense_+_Library_PoolT
CATCCCAAGCTGGAGGGTGAATCTTACCGGTGGAAACCCCACCATATTATGAACGATTAGTCAATTTTCACCCA
>Frequency_1_QualityScore_FFHHHHHJJIJJJJJJJJJJJJIJJJ?FHGJJJJJJJIJHIJJJIJJJJIHHHHFFFFFFFEDDDDDDDDDEDFEDDEDDDDDDDDDDCCCCCA_Mismatch_0_Sense_+_Library_PoolT
CCCTGAGCACATCCCAAGCTGGAGGGTGAATCTTACCGGTGGAAACCCCACCATATTATGAACGATTAGTCAATTTTCACCCACTCCTTGAGTT
>Frequency_1_QualityScore_FFHHHHHJJJJJJJIJJJJJJ6FHJJIJHIJJJJJJJJIJHIJJJJJJJJJGGIIIJJJJJJJJJIJIHEEHFFFFFFFFECEECDDBDDDC>A_Mismatch_0_Sense_+_Library_PoolT
CCACCACTTATGCTATGTGGCGTAAATGTTTATTGATTATATTGGAAATGGAGCATATCACTATACACCACTTATTCTATGTGGTGGTAAAGTG
>Frequency_1_QualityScore_FFHHHHHJJJJJJJGHIJJJJJJJJJJJJJJJJJJJJJJIJJIJHIJJIJJJJIJJJIHHHHFFFFFCECEEEEBDDDDEDDCDDE_Mismatch_1_Sense_+_Library_PoolT
GTGAATCTTACCGGTGGAAACCCCACCATATTATGAACGATTAGTCAATTTTCACCCACTCCTTGAGTTACCCAATTCTTTGTGTA
>Frequency_1_QualityScore_FFHHHHHJJJJJJJIJJJJJJJJJJJJJJJJIJJJJJJJJJJJJHIJHHJHIIJIFGIGHGGIJJICHIGGIIJGHHHHGHFFDFFCEEED@CC_Mismatch_0_Sense_+_Library_PoolT
TATATTGGAAATGGAGCATATCACTATACACCACTTATTCTATGTGGTGGTAAAGTGGTTTAAATGTTTATTGATCTTATAAGAAGTGGAGTAT
>Frequency_1_QualityScore_DEFHHHHGDHEGH4EEGHGEEHJJC@EAF>HH?FFICDGHIIIGHGGHHDBBFHH_Mismatch_0_Sense_+_Library_PoolT
TTAAATGTTTATTGATCTTATAAGAAGTGGAGTATATCACTATATACATTAAGAG
>Frequency_1_QualityScore_FFHGHHGJJJJJJJJJGIIHIIJJHIJIJJFGIJJJIJJIJJJJJJJJJJJIJJIIJJJIJJJIFJJIGHHHFFFFFFFEEEECEE??BBCDDD_Mismatch_1_Sense_+_Library_PoolT
CACCACCACTTATGCTATGTGGCGTAAATGTTTATTTATTATATTGGAAATGGAGCATATCACTATACACCACTTATTCTATGTGGTGGTAAAG
>Frequency_1_QualityScore_:DB;A+2<E93<ECEF<EFEFB4CCF3?B>FEEAACCC@4BFE:CC@F9EEEF_Mismatch_0_Sense_+_Library_PoolT
GTTGACTACACACTCATCACATAAAACAAGAAAAATATTTTTTTACACCACCA
>Frequency_1_QualityScore_FFHHGGHJJJJJIGCGIIJJJJIFJIJGIJJICFHIIJJJJJJIHEHFFFFEEDDDDDDDDDEEEDDEDB@BDDDDDEDEEDDEDDDDD_Mismatch_0_Sense_+_Library_PoolT
GGCCCTCCCTGAGCACATCCCAAGCTGGAGGGTGAATCTTACCGGTGGAAACCCCACCATATTATGAACGATTAGTCAATTTTCACCCA
>Frequency_1_QualityScore_FFGHHFHJIFDEGGIIIIHIIIDGHEIIJIIJGAFHGGIIGGIICHGHIGIGIIH5?;CDCEFDECBB;9=AACC?BDBDDBDC@CDDCCDCBB_Mismatch_0_Sense_+_Library_PoolT
ATTCCCAAGGTCCACGCATCAATGGCCCTCCCTGAGCACATCCCAAGCTGGAGGGTGAATCTTACCGGTGGAAACCCCACCATATTATGAACGA
>Frequency_1_QualityScore_FFHHHHHJIJJJJJJJJJJJJGIIIJIJJJJIJJJJJJGIJJBFHIJJIIIIIHHEFFDEEEEDDDDDDDDDEEFDDEDDDDDDDCDDCEEDDE_Mismatch_0_Sense_+_Library_PoolT
ACGCATCAATGGCCCTCCCTGAGCACATCCCAAGCTGGAGGGTGAATCTTACCGGTGGAAACCCCACCATATTATGAACGATTAGTCAATTTTC
>Frequency_1_QualityScore_FFHHHHHJJJIJJJJJJJJJJJJJJIJIJBGGIJJJIJJJJJHIIHIIJJJHHHFFFFFEEEECEEDDDABDDDEDFEDDECDDDB_Mismatch_0_Sense_+_Library_PoolT
CCTCCCTGAGCACATCCCAAGCTGGAGGGTGAATCTTACCGGTGGAAACCCCACCATATTATGAACGATTAGTCAATTTTCACCCA
>Frequency_1_QualityScore_DFHGHHHJJIJJJJJJIJIJJJJJJJJJJJJJJJIIJHHIJJJIIJJIJIIHHHHFFFFDCDDDDDDEECDDEDDDDDDDDDDDDDDDEDDCDD_Mismatch_0_Sense_+_Library_PoolT
TCAATGGCCCTCCCTGAGCACATCCCAAGCTGGAGGGTGAATCTTACCGGTGGAAACCCCACCATATTATGAACGATTAGTCAATTTTCACCCA
>Frequency_1_QualityScore_DDBFFF)@EFCDFFEFFAF0?D;FF8=FFIEFAAEAEFE>EFCC>?BCA;AA@>@BA@A>A@@???B>ABB5+:>AAB:<<BBAB@::?@A@BB_Mismatch_1_Sense_+_Library_PoolT
GGAGGGGGAATCTTACCGGTGGAAACCCCACCATATTATGAACGATTAGTCAATTTTCACCCACTCCTTGAGTTACCCAATTCTTTGTGTTACA
>Frequency_1_QualityScore_FFHHFHHJJJJJJIIJJIIJJIJJJJJJJJJJJHIJJJJJJJJJJJJJJJJJIJIJHHHHHHFFFFFFECEEEEDDDDEDDEDCDDDDDDDDDD_Mismatch_0_Sense_+_Library_PoolT
CGGTGGAAACCCCACCATATTATGAACGATTAGTCAATTTTCACCCACTCCTTGAGTTACCCAATTCTTTGTGTTACATATGGTTGACTACACA
>Frequency_1_QualityScore_FFHHGHHJJJHIJJJHIJJJIIGJGIJJHIJJJIJJJJIJJJJIJJJJJJJJJJIJJJJJJJIJJJIJHEFHHHFHF@DFDEEEECCDCDDDCD_Mismatch_0_Sense_+_Library_PoolT
TTATGCTATGTGGCGTAAATGTTTATTGATTATATTGGAAATGGAGCATATCACTATACACCACTTATTCTATGTGGTGGTAAAGTGGTTTAAA
>Frequency_1_QualityScore_EFHHHGHGHIIJIJJIJJIJIIJJIJJJIJHJIIJJJJJHJJJJJHIHIJIJGGJJIJJJIFECHFHHH?CBEFCEECCEEDDDBDC?DCDBDD_Mismatch_0_Sense_+_Library_PoolT
CGATTAGTCAATTTTCACCCACTCCTTGAGTTACCCAATTCTTTGTGTTACATATGGTTGACTACACACTCATCACATAAAACAAGAAAAATAT
>Frequency_1_QualityScore_FFHHHHHJJJJJJJJJJJJJJJJIJJGIIJJIJJIJJJJJJJJJJJJJJJIJFGEHHFFFFDFEEEEEEECDDDDDEEEEDDDDCDDDDDDDDD_Mismatch_0_Sense_+_Library_PoolT
GTGGAAACCCCACCATATTATGAACGATTAGTCAATTTTCACCCACTCCTTGAGTTACCCAATTCTTTGTGTTACATATGGTTGACTACACACT
>Frequency_1_QualityScore_FDHFHGHIGHHIGEGGHGIGG4CGGH:BFHIGGGGEHGDGIIIJJEHHG_Mismatch_0_Sense_+_Library_PoolT
GTTTATTGATCTTATAAGAAGTGGAGTATATCACTATATACATTAAGAG
>Frequency_1_QualityScore_FFGGHHHJIJIJ9FGHIJJJJ=EFHIJGIFBDHEGGIGGIJJJFHJIJJEHHFFFDDCECECCCCDDDDA?BDCCDCCDDDEDCCDDDDDDDDD_Mismatch_0_Sense_+_Library_PoolT
CCCTCCCTGAGCACATCCCAAGCTGGAGGGTGAATCTTACCGGTGGAAACCCCACCATATTATGAACGATTAGTCAATTTTCACCCACTCCTTG
>Frequency_1_QualityScore_FFGHHHHJJGGIJHHHIJIJIJJJIIIJJIJJJIJJJJGGJJIJJIJJJIJIIJIJIIJIIIGJHJDHHHHGGFFFFDFFACD>CCDDCCDABD_Mismatch_0_Sense_+_Library_PoolT
CACTTATGCTATGTGGCGTAAATGTTTATTGATTATATTGGAAATGGAGCATATCACTATACACCACTTATTCTATGTGGTGGTAAAGTGGTTT
>Frequency_1_QualityScore_DDHHHHHJJJJJJJJJIJIIIJJJIHJJJJJJJHJIIJJJJJJJJEHGFHIGIIJJJIIJJJJIJHHHHHEFFFFEEEEEDEEEEDDDDDCCDB_Mismatch_0_Sense_+_Library_PoolT
TTTCACCCACTCCTTGAGTTACCCAATTCTTTGTGTTACATATGGTTGACTACACACTCATCACATAAAACAAGAAAAATATTTTTTTACACCA
>Frequency_1_QualityScore_FFHHHHHJJJ<GHJJJJJHHIIHIJJIJJJIIJJJJIIJGIGIIJGIGJJHIJJIJFGHIGGIJJJFJGDHHEEFFFFFFEEEEEEDCD_Mismatch_0_Sense_+_Library_PoolT
CATATTATGAACGATTAGTCAATTTTCACCCACTCCTTGAGTTACCCAATTCTTTGTGTTACATATGGTTGACTACACACTCATCACAT
>Frequency_1_QualityScore_DFCFBHFBHIFGIIIIIGIGIIIGGIGHGGGGGBHIHGFBGDHIIIIIIIIIBGAHFGIEIGIGGGIIIECECEB?DEFF@CE>ABDDDDD@CD_Mismatch_1_Sense_+_Library_PoolT
CTATGTGGCGTAAATGTTTATTGATTATATTGGAAATGGAGCATATCACTATACACCACTTATTCTATGTGGTGGTAAAGTGGTTTAAATGTTA
>Frequency_1_QualityScore_FFHHHHHJJJHIIIJJJEHJJJGGGJJIJJJJJJJJJJJJJJJJJJJJJJJJJJJIJJJIIJIJFB).)6?=A?;5@A:;@5:;5,;@B25<@D_Mismatch_0_Sense_+_Library_PoolT
CAATTCTTTGTGTTACATATGGTTGACTACACACTCATCACATAAAACAAGAAAAATATTTTTTTACACCACCACTTATGCTATGTGGCGTAAA
>Frequency_1_QualityScore_FFHHHHHJJJJJJJJJGIJJJIJJJJJHIJIJIJJIJGJJJJJIJJJIJIJJJJJJJJGJIJGJJEGHGHFHFGFFFFFFEFE@CDBDDDCBCD_Mismatch_0_Sense_+_Library_PoolT
CACCACTTATGCTATGTGGCGTAAATGTTTATTGATTATATTGGAAATGGAGCATATCACTATACACCACTTATTCTATGTGGTGGTAAAGTGG
>Frequency_1_QualityScore_FFHFFHH9FHIJJIJJJJJJJEIIIJGGDHIJJGGIIJIJJIGIG;FHIJIHIJIJHHHHGHFFFFFEECEEEDDDDDEEEEC@CDDCDCCCDC_Mismatch_1_Sense_+_Library_PoolT
CGGTGGAGACCCCACCATATTATGAACGATTAGTCAATTTTCACCCACTCCTTGAGTTACCCAATTCTTTGTGTTACATATGGTTGACTACACA
>Frequency_1_QualityScore_FFHHGHHJIJJBHIGIIIJJJIJIJIIEHIHGIIGIGGIIJJJJJJJJGIJJGIJHHHGDFFFFFFEDEEECDBD_Mismatch_0_Sense_+_Library_PoolT
TATGGTTGACTACACACTCATCACATAAAACAAGAAAAATATTTTTTTACACCACCACTTATGCTATGTGGCGTA
>Frequency_1_QualityScore_FFHHHHHJJJIJIJIJJIJJIJJJIJGJJJGJJJJJJJJJGFHFHIBHHHIBDGCAHIIIIIFHI_Mismatch_1_Sense_+_Library_PoolT
TTGGAAATGGAGCATATCACTATACACCACTTATTCTATGTGGTGGTAAAGTGGTTTAAATGTTA
>Frequency_1_QualityScore_FFHHHHHIJJJJJJJJJJJJJJIIIJJJHIIJJJHIJJJJJJJJJJIJJJJJIJJJJJJJJJJJJHHHGEHHFFFFFEEAEEEEEEEDEDCDDB_Mismatch_1_Sense_+_Library_PoolT
TTTACACCACCACTTATGCTATGTGGCGTAAATGTTTATTTATTATATTGGAAATGGAGCATATCACTATACACCACTTATTCTATGTGGTGGT
>Frequency_1_QualityScore_FDHGFFHIGGHDDDBDHIFGHII<?BGDDHECBGEGHGG;@FFAFGH=CD@@ACHE>B@CCDC@>CCECCDD>>5>@C>ACCC<CBCCACACCC_Mismatch_0_Sense_+_Library_PoolT
CCCCACCATATTATGAACGATTAGTCAATTTTCACCCACTCCTTGAGTTACCCAATTCTTTGTGTTACATATGGTTGACTACACACTCATCACA
>Frequency_1_QualityScore_FFHHHHHJHIJJJHIJJJJGIIHIJJHIIJJIJJJJJJJJJJIJJJJJJJJJJJJIJJJJJJJJHHHHHHHFEFFDCDAEEDDCCDCDDDDDEE_Mismatch_0_Sense_+_Library_PoolT
ATGCTATGTGGCGTAAATGTTTATTGATTATATTGGAAATGGAGCATATCACTATACACCACTTATTCTATGTGGTGGTAAAGTGGTTTAAATG
>Frequency_1_QualityScore_FFHHHHHGGIJJJJJJJJJJJJGIJFIIFHGFHIFHFHIGGEHJJJJFIJJJIJIIHG_Mismatch_1_Sense_+_Library_PoolT
ATCACTATACACCACTTATTCTATGTGGTGGTAAAGTGGTTTAAATGTTTATTGATCA
>Frequency_1_QualityScore_FFHHHHHJEHIJJJJJJIJJJHJIGGJJIJJJJJJJJJIIJJJJJJJJIJJJJJJHHHHFFFFFDD;?BCDDDDEDCDDBBDBDDCDDDDDDDD_Mismatch_0_Sense_+_Library_PoolT
TACTGGGGTCCATTCCCAAGGTCCACGCATCAATGGCCCTCCCTGAGCACATCCCAAGCTGGAGGGTGAATCTTACCGGTGGAAACCCCACCAT
>Frequency_1_QualityScore_FFHHHHHJJJIJIJJJJJJJJJIIIIJJJDGIIJJJJJJJIJGIIJJJJJHFHFFFFEEEEEEEEDDBDABDDDEDEEDDECDDDBD_Mismatch_1_Sense_+_Library_PoolT
CCTCCCTGAGCACATCCCAAGCTGGAGGGTGAATCTTACCGGTGGAAACCCCACCATATTATGAACGATTAGTCAATTTTCACCCAA
>Frequency_1_QualityScore_FEHHHHFHIJJJJJJIJJJJJIJJJJJJJJIJHHJGIIIJJJJIJJIIJJJIJJHJIIGIIIGHGIJJJJIHIIIIJHHHFHHHFFFFFFEEDD_Mismatch_0_Sense_+_Library_PoolT
GTGGAGTATATCACTATATACATTAAGAGAAGTGGTGTATCCTATGTTTGCAAGTGCTATAAAGTAGGGTAGCTAACTGTATTTGCCATTTTGG
>Frequency_1_QualityScore_DDFFH?AFHGIIIIICGACC?GCFHGGDGHIIGGI?FGGGHGEHHG?BF@FGGCEHG@FFHE_Mismatch_0_Sense_+_Library_PoolT
AATGGAGCATATCACTATACACCACTTATTCTATGTGGTGGTAAAGTGGTTTAAATGTTGCA
>Frequency_1_QualityScore_DFHFAFBHAEEICFEGGGIJIJJJJEGIIGGIJJJIGGIIJIGIJIGCF@@AGHJIEFEEEB?CCCCBB@55<@BCCCC558<59<8@ACBBDD_Mismatch_1_Sense_+_Library_PoolC
CAGGTACTGGGGTCCATTCCCAAGGTCCACGCATCAATGGCCCTCCCTGAGCACATCCCAACCTGGAGGGTGAATCTTACCGGTGGAAACCCCA
