# Supplementary material for: Differential Gene Expression Reveals Candidate Genes for Drought Stress Response in Abies alba (Pinaceae)
Source: PLoS One. 2015 Apr 29;10(4):e0124564. doi: 10.1371/journal.pone.0124564 (PMC4414588; doi:10.1371/journal.pone.0124564)
Supplement: S2 File — (GZ) [file pone.0124564.s002.gz › comp20095_c0_seq1 #or# comp20095_c0_seq3.fa]

>comp20095_c0_seq1 len=812 path=[1:0-245 247:246-338 340:339-339 341:340-363 365:364-412 414:413-436 1404:437-482 484:483-538 540:539-651 1461:652-697 699:698-811]
CCCTGATTACATTTGGATAATCTATTAAGTTCATTGTCTCAGCCTCACGATCTACTGCTGCATCTGTCAAGTTCCAGGCACTTAACGGCTATCTGTCCTCCTTCCCCGACTCCACTGGGGTCTCTTCACCGACTCCGGATTCTCTTCACATAGATCGCACAGCCTGCACTCAGATCAACTAATCTCTGCGGCTTCTCGGCCAAGCAAGACATTCCCATCCACAGAGTCAGGACGACCACGATTCATGACCATGAATATGGATATGATTGAGAATATCATTATCATCATTAAGATTTTGATTATCATCATGATCATAATCGTGATCATACCCGCGATCTTTGTGATCGGGAGATGGCTGGGTTCGCACCCGTTGATTGTGATTGTGATTGTGAATGTGATTATGATTGTGATTCTGATTCTGATTGTGATTGTGATTGGGAATCTGAGTGGGAATCTGATAGTGATTCTGAATCAAATTGAGATCGTGAAGAATGGATGAAGAACGGATGTTGTATCATGTTGTCTCATAATGAAAAATCAAACGACAAGTATGGCCAGCGAGACAATGTTGACATGATATGAAATACTACATACGTTTCTTAGTTTTTACTAATTTCATTTCACCTTTGTTTGTAAAATGGAGTTTCATTACTGTAAAATACTTAGAATGTAATTTCTTTTATATTTCTCATAAGGCTATACAACCATGGAAAAAGTGCAATCGGTTTAAATGCAATTGTGTTTTATATCAATGTATATGGTTGAATCTACGTTTGTTCGTTCGAGTGAATAAAATAGATTATATGCTATCA
>comp20095_c0_seq3 len=812 path=[1:0-245 934:246-418 414:419-442 1130:443-482 484:483-538 540:539-651 1461:652-697 699:698-811]
CCCTGATTACATTTGGATAATCTATTAAGTTCATTGTCTCAGCCTCACGATCTACTGCTGCATCTGTCAAGTTCCAGGCACTTAACGGCTATCTGTCCTCCTTCCCCGACTCCACTGGGGTCTCTTCACCGACTCCGGATTCTCTTCACATAGATCGCACAGCCTGCACTCAGATCAACTAATCTCTGCGGCTTCTCGGCCAAGCAAGACATTCCCATCCACAGAGTCAGGACGACCACGATTCATAACCATGACTATGGATCCTCTTAAGAGTATGATTAAGAATATGATAATGATTATGATAATGATGATGATAATGATTATAGGGATTATAATAATGGCTCTGTTAGCACCCCACGTCCGTGTGATCTGGAAATGGGTCTGTTCGCACCAGTTGATTGTGATTGTGAGTGTGAGTGTGATTCTGATTGTGATTGTGATTGTCATTGTGATTCTGATTCTGATTCTGATTGAGATCGAGAACGTGAAGAATGGATGAAGAACGGATGTTGTATCATGTTGTCTCATAATGAAAAATCAAACGACAAGTATGGCCAGCGAGACAATGTTGACATGATATGAAATACTACATACGTTTCTTAGTTTTTACTAATTTCATTTCACCTTTGTTTGTAAAATGGAGTTTCATTACTGTAAAATACTTAGAATGTAATTTCTTTTATATTTCTCATAAGGCTATACAACCATGGAAAAAGTGCAATCGGTTTAAATGCAATTGTGTTTTATATCAATGTATATGGTTGAATCTACGTTTGTTCGTTCGAGTGAATAAAATAGATTATATGCTATCA

>Frequency_1_QualityScore_<D=<CDD?AEED@B?<A?BFF@B<FC9EECBEDEIC>DDEEID;DEEDD<B:*/99BCEI@=8BA@>====ACEE@DAC>DDDDCBDAA_Mismatch_2_Sense_+_Library_PoolT
AGTTTTTACTAATTTCATTTCACCTTTGTTTGTAAAATGGAGTTTCATTACTTTAAAATACTTAGAATGTAATTTCTTTTATATTTCTA
>Frequency_1_QualityScore_DD?FDHHIIIIIIIICCEHIEDFBACHHFHGHHI>CDDBFGGGGGGGFFHICHGGDGHGGIIIIIIIIGGF@77@DGHIEHFEHE>DEB_Mismatch_2_Sense_+_Library_PoolC
AGTTTTTACTAATTTCATTTCACCTTTGTTTGTAAAATGGAGTTTCATTACTTTAAAATACTTAGAATGTAATTTCTTTTATATTTCTA
>Frequency_1_QualityScore_FFHHHHHHIJJJJJJJJJJJJIJJJJJJJJJJJIIJJJJJJJJJJGGDGHJJJJJJJJIJJGIIJJJJJGIIJHHHEHHHFFFFFFFDFFEEDE_Mismatch_1_Sense_+_Library_PoolT
TTCTTAGTTTTTACTAATTTCATTTCACCTTTGTTTGTAAAATGGAGTTTCATTACTTTAAAATACTTAGAATGTAATTTCTTTTATATTTCTC
>Frequency_1_QualityScore_FFHHHHHHIJJJJJJJJJJJJJJJJJJJJJJJJIJJJIJIIIIIJCHFHHJJJIJJJJJGGGIIJJJJJFEHIIHIHIIJGHHFHGFFFFFFFF_Mismatch_1_Sense_+_Library_PoolC
TTCTTAGTTTTTACTAATTTCATTTCACCTTTGTTTGTAAAATGGAGTTTCATTACTTTAAAATACTTAGAATGTAATTTCTTTTATATTTCTC
>Frequency_1_QualityScore_FFHGHHHJJJJJJJJJJJJJJJJJJJJIJJJJJJJJIJJJIFHHJJJJIJIJJJHIJIIJJJJIJJJJHCEHHHGHHFFFEFFFEEEEEEECCD_Mismatch_1_Sense_+_Library_PoolT
GTTTTTACTAATTTCATTTCACCTTTGTTTGTAAAATGGAGTTTCATTACTTTAAAATACTTAGAATGTAATTTCTTTTATATTTCTCATAAGG
>Frequency_1_QualityScore_FFHHHHHJJJJJJIJJJJIJJJJJJJJJJJJJJJJJJJJIJJJIHIIIIJJJJJJJJJJJJJJJJJIJJGHIJJHHHGHHHFFFFFFFEDEEEC_Mismatch_1_Sense_+_Library_PoolT
TTAGTTTTTACTAATTTCATTTCACCTTTGTTTGTAAAATGGAGTTTCATTACTTTAAAATACTTAGAATGTAATTTCTTTTATATTTCTCATA
>Frequency_1_QualityScore_FDHFHGHJEGGGGIJIIJIJIIIIJGIIJIJIFEHIIJIIJJHHIIJJIJ=GIIJIGHIGGGIIIEDHGFGHHGGHFHBHHGHFFFBB@CCCDC_Mismatch_0_Sense_+_Library_PoolT
GACATGATATGAAATACTACATACGTTTCTTAGTTTTTACTAATTTCATTTCACCTTTGTTTGTAAAATGGAGTTTCATTACTGTAAAATACTT
>Frequency_3_QualityScore_FFGGHHHJJJIIIJJHIIEIIJIIHIHIIIHGIGHIIJIIIIIJJJJJIJJIIJJJJJIIJJJIJIHGGFGFH@EGHHHHGFFFFFCDDCCDED_Mismatch_0_Sense_+_Library_PoolC
GACATGATATGAAATACTACATACGTTTCTTAGTTTTTACTAATTTCATTTCACCTTTGTTTGTAAAATGGAGTTTCATTACTGTAAAATACTT
>Frequency_1_QualityScore_?D<FFFHCHCHIEFEH@<AACHHFGIECE<??F?DGGIIIIIFGHIEHHGHIGI_Mismatch_0_Sense_+_Library_PoolT
ATGGAGTTTCATTACTGTAAAATACTTAGAATGTAATTTCTTTTATATTTCTCA
>Frequency_1_QualityScore_FFHHHHHHIJJJBIIJJJJJJJJJJJJJJJJJJJJJJJJJJJIJJJJHHJJJJJJJJJJJIGIIJJJJJHIJIIIJIJJJIGHHHHGEFFFFEF_Mismatch_0_Sense_+_Library_PoolT
TTCTTAGTTTTTACTAATTTCATTTCACCTTTGTTTGTAAAATGGAGTTTCATTACTGTAAAATACTTAGAATGTAATTTCTTTTATATTTCTC
>Frequency_2_QualityScore_FFHGHHHEIIJJHIIIIIJIIFIIJGIIJIJJJIIJJIIIIJIIJEHFHIIJIIIIJJIIGIIEHIIIIFGIEHGHGIIIEGGGGGCEEDEEEE_Mismatch_0_Sense_+_Library_PoolC
TTCTTAGTTTTTACTAATTTCATTTCACCTTTGTTTGTAAAATGGAGTTTCATTACTGTAAAATACTTAGAATGTAATTTCTTTTATATTTCTC
>Frequency_1_QualityScore_FFHHHHHCHIJJJ4CIHIGGHIJJJJJJJJJJJEHGHGIIIJIJJIIBFGIJIIIIJIHHIIIHGGIJJGGEHGGIGIIBE@CHHEE:CCDEDF_Mismatch_1_Sense_+_Library_PoolT
TTCTTAGTTTTTATTAATTTCATTTCACCTTTGTTTGTAAAATGGAGTTTCATTACTGTAAAATACTTAGAATGTAATTTCTTTTATATTTCTC
>Frequency_4_QualityScore_FFHHHHHJJIIIIJJJIJIJJJJJIJJIJJJJIIJJJJJJJJJIJJJIIJHIIIIJIIIIIJEIDGIIIHHJIHHFHGGGGFGFFFECEEDDDE_Mismatch_0_Sense_+_Library_PoolC
TGAAATACTACATACGTTTCTTAGTTTTTACTAATTTCATTTCACCTTTGTTTGTAAAATGGAGTTTCATTACTGTAAAATACTTAGAATGTAA
>Frequency_3_QualityScore_FFHHHHHJJIJJJJIJJJJJJJJGIJJJIIIJJJIIJJJHIJHHJJJCHDGIJJJJJJIIIIGIIIJJJHHHGIIHHIFIHGFGGGFFEEFFEE_Mismatch_0_Sense_+_Library_PoolC
GTTTCTTAGTTTTTACTAATTTCATTTCACCTTTGTTTGTAAAATGGAGTTTCATTACTGTAAAATACTTAGAATGTAATTTCTTTTATATTTC
>Frequency_3_QualityScore_EEEGBEEHGGFDAGBGCFIHDHHDHDGGHHHFAFGHDHGCCGGCGHHGIIGF@FHBEGHHBEEEGEDCDEDGGGECDDD>=ABDDCEDDBDDDD_Mismatch_0_Sense_+_Library_PoolC
AATGTTGACATGATATGAAATACTACATACGTTTCTTAGTTTTTACTAATTTCATTTCACCTTTGTTTGTAAAATGGAGTTTCATTACTGTAAA
>Frequency_3_QualityScore_FFHGGHHJJJJIJJJJJJJJIHGJIIIIJJJJIJJJIGIIJJJJJJJJIIJHJIIJIJJHIIIIHHHIIFHIIIIJGFHIHIGGGGGEFDEFEF_Mismatch_0_Sense_+_Library_PoolC
TTACTAATTTCATTTCACCTTTGTTTGTAAAATGGAGTTTCATTACTGTAAAATACTTAGAATGTAATTTCTTTTATATTTCTCATAAGGCTAT
>Frequency_3_QualityScore_FFHHHHHJJJJJHIJJIJJIJIIJHIGHIIJJJJJJJIJJJJJJJJJJIIJJJIIHJJJIJJJJJJHJIGIHJHHIFHGHHHGHFFCEEFFDDC_Mismatch_0_Sense_+_Library_PoolC
ATTTCACCTTTGTTTGTAAAATGGAGTTTCATTACTGTAAAATACTTAGAATGTAATTTCTTTTATATTTCTCATAAGGCTATACAACCATGGA
>Frequency_3_QualityScore_EDGHFGGIIIJHIJIIIIJJIHGFHHFHHIJIIGGHHHDGEGIHIHIIJHIGHIIJIJGHIIIIIIHIIGGFFHHHGGEFEEFFAACDCEEBC>_Mismatch_0_Sense_+_Library_PoolC
GTAAAATGGAGTTTCATTACTGTAAAATACTTAGAATGTAATTTCTTTTATATTTCTCATAAGGCTATACAACCATGGAAAAAGTGCAATCGGT
>Frequency_3_QualityScore_EEGFGGGIGHGIIJHFHIIHHGIEHHIIHIIIGHIIIIHIJIHIIJJIJGHIJGHHFFFHIIHFFGIIHFHFHHHHGDDFEFDGEEDEEDDDDD_Mismatch_0_Sense_+_Library_PoolC
GAAATACTACATACGTTTCTTAGTTTTTACTAATTTCATTTCACCTTTGTTTGTAAAATGGAGTTTCATTACTGTAAAATACTTAGAATGTAAT
>Frequency_2_QualityScore_FFHHHGHJJIIJIJIIJIJIJJJJIJIIJJJJJJJIGIIJJJJJJIIJJJIJIJJJJIIIIHIGHIIIIHGIIIIIIIIIIIIFGHCECDEFEE_Mismatch_2_Sense_+_Library_PoolC
TACTAATTTCATTTCACCTTTGTTTGTAAAATGGAGTTTCATTACTTTAAAATACTTAGAATGTAATTTCTTTTATATTTCTCATAAGGCTAGA
>Frequency_2_QualityScore_FEGHHGEHIBGGIGHGIGGIIGGIIGEIFHHFDHIIHGIIIIFIGFCE:EGGIIIHIIIGBFGIIIIIIG?GGGIGGIECEE=CEECDCECDDD_Mismatch_0_Sense_+_Library_PoolC
TCATTTCACCTTTGTTTGTAAAATGGAGTTTCATTACTGTAAAATACTTAGAATGTAATTTCTTTTATATTTCTCATAAGGCTATACAACCATG
>Frequency_2_QualityScore_FFHGHHGIIIHHIIIIIJIJJIGIIIIIJJJGIIIIIIIJIIIEGIIGIIHIIIGIEHHHHIHIIIIIIIGGEHG_Mismatch_0_Sense_+_Library_PoolC
ACTTAGAATGTAATTTCTTTTATATTTCTCATAAGGCTATACAACCATGGAAAAAGTGCAATCGGTTTAAATGCA
>Frequency_2_QualityScore_FEHHGHGIJIIJJJJGIIJIIIIGIIIEIIIHIIJIIIIIIFHIIIIJIIIIHIIIIJJIIJIIEEHGGCGGGEEGEFEFFGGGEEDEEECAAC_Mismatch_0_Sense_+_Library_PoolC
GTTTTTACTAATTTCATTTCACCTTTGTTTGTAAAATGGAGTTTCATTACTGTAAAATACTTAGAATGTAATTTCTTTTATATTTCTCATAAGG
>Frequency_2_QualityScore_ECFHFHEFFGIIIIIIIGHIIGGIGIGAEGIIIIGIGHEEDABEEIEGIFHIIGEGIHGEFGIIGGGIIECGDGFIEHIFGHHACEFDDCDCCC_Mismatch_0_Sense_+_Library_PoolC
CATTTCACCTTTGTTTGTAAAATGGAGTTTCATTACTGTAAAATACTTAGAATGTAATTTCTTTTATATTTCTCATAAGGCTATACAACCATGG
>Frequency_2_QualityScore_FFHHHHHJJJIJIJJJJJJJJJJIIHIJJJJJJJJJJJJJJJJJIJJJJIJJJJJJJJJJIIIEHGHIJIIJJJJHHHHHHHFFFFFFEEEDEE_Mismatch_1_Sense_+_Library_PoolC
ATGAAATACTACATACGTTTCTTAGTTTTTACTAATTTCATTTCACCTTTGTTTGTAAAATGGAGTTTCATTACTTTAAAATACTTAGAATGTA
>Frequency_2_QualityScore_<CGGFFFIJIIIIIIIJIIIIHIIGIHHIIIIIIIIIJJJJJIGGIIJIGECFEHIHHHIIIIIII@CGDHHEGIIIGHCEHHGFEFFFECEBA_Mismatch_0_Sense_+_Library_PoolC
TATGAAATACTACATACGTTTCTTAGTTTTTACTAATTTCATTTCACCTTTGTTTGTAAAATGGAGTTTCATTACTGTAAAATACTTAGAATGT
>Frequency_2_QualityScore_FFHHHHHJJIHIIJIGIJJJJJJJIHHHIJJJIJJJJJIJJJJJJIIIHIIIJIIIIHHIJJIIJIIIIGIFGGGGGGGFCDEEDEEEEECCDC_Mismatch_0_Sense_+_Library_PoolC
TCATTACTGTAAAATACTTAGAATGTAATTTCTTTTATATTTCTCATAAGGCTATACAACCATGGAAAAAGTGCAATCGGTTTAAATGCAATTG
>Frequency_2_QualityScore_FFHHHHHJJIJJIJJJJJJJJIJJJJJJJJJJJIJJIJJJJJIJIJJJJJIJJIIJJJJJJJJIJJJJIHHIIHHGGGGGFGEECEEEEDFEEE_Mismatch_0_Sense_+_Library_PoolC
GAGACAATGTTGACATGATATGAAATACTACATACGTTTCTTAGTTTTTACTAATTTCATTTCACCTTTGTTTGTAAAATGGAGTTTCATTACT
>Frequency_2_QualityScore_FFHHHHHIJJJJJIJJJJIJJJJJJJJIIIJJIJJJJJJIJJJJIJJIIIJIIGIIJJJIIIIIIEEGHCEGGGGFCEGFEGCEEEEEEEEEDE_Mismatch_0_Sense_+_Library_PoolC
ATACGTTTCTTAGTTTTTACTAATTTCATTTCACCTTTGTTTGTAAAATGGAGTTTCATTACTGTAAAATACTTAGAATGTAATTTCTTTTATA
>Frequency_2_QualityScore_EA=A99=>>;>=EHHIDB;EE:=A;EA=GEABEGHGGCGG??FAFGEAAEGCA:<:==ADEEC@C9A9DBEE89;ACCGEFEDACEBAA_Mismatch_0_Sense_+_Library_PoolC
ACCTTTGTTTGTAAAATGGAGTTTCATTACTGTAAAATACTTAGAATGTAATTTCTTTTATATTTCTCATAAGGCTATACAACCATGGA
>Frequency_2_QualityScore_FFHHHHHJIJJJJJJJJIJJJIJJJJJJJIIJJIJJIJIJIIIGIIIJJJIJJJIIIJIIIJIJJIIIIGGHIIIJFIJIHGGFHGGGEFFFFE_Mismatch_0_Sense_+_Library_PoolC
TAGTTTTTACTAATTTCATTTCACCTTTGTTTGTAAAATGGAGTTTCATTACTGTAAAATACTTAGAATGTAATTTCTTTTATATTTCTCATAA
>Frequency_2_QualityScore_DEGCFGCE=GIIFFEGHEBGGEFHEIFIGAGEGHHHGIFIIDBGGIGH;EFGEHIIHIGIDFCEEGHGEEECGGGGG?CCEBEEEDEDEEEEEE_Mismatch_0_Sense_+_Library_PoolC
TTTCTTAGTTTTTACTAATTTCATTTCACCTTTGTTTGTAAAATGGAGTTTCATTACTGTAAAATACTTAGAATGTAATTTCTTTTATATTTCT
>Frequency_2_QualityScore_FFFHGGHHIGHIIIHHGGIIHGIIIIIGIIIIIHIIICGGHIIGH@GGGAGIIIGIHIIFIGIGHICGC?EGHIHHEGIGHFHGGEFFE?ADDA_Mismatch_0_Sense_+_Library_PoolC
TGTTTGTAAAATGGAGTTTCATTACTGTAAAATACTTAGAATGTAATTTCTTTTATATTTCTCATAAGGCTATACAACCATGGAAAAAGTGCAA
>Frequency_2_QualityScore_EECFGGHDIICDHIII9EIIGFEEHIIGGIIGII<AEGGHGG:AGEEGEGEIIFG9999<?EFGHCEHB>@BBCEBGDGHGGEGEGGFEBBC??_Mismatch_0_Sense_+_Library_PoolC
AGTTTTTACTAATTTCATTTCACCTTTGTTTGTAAAATGGAGTTTCATTACTGTAAAATACTTAGAATGTAATTTCTTTTATATTTCTCATAAG
>Frequency_2_QualityScore_FEGHGHGIEGIHIIIFHIIGHIIIIIIJJIIIIIIGGHIIJHIIGIIIIJJIIIJIIIIIIHIGHDGFCADFGGEGEGAGEDDDEBDE@@:;A?_Mismatch_0_Sense_+_Library_PoolC
AAATGGAGTTTCATTACTGTAAAATACTTAGAATGTAATTTCTTTTATATTTCTCATAAGGCTATACAACCATGGAAAAAGTGCAATCGGTTTA
>Frequency_2_QualityScore_FFHHGHHJJJJIJJJJJJJIIJJJIJJJJJJJJJIJJJIIJJIIJIJJIIIIIIJIJGHDGIIJIJJJJIIJGGHGIIGGHGFFGFFFEEEECD_Mismatch_0_Sense_+_Library_PoolC
TACTACATACGTTTCTTAGTTTTTACTAATTTCATTTCACCTTTGTTTGTAAAATGGAGTTTCATTACTGTAAAATACTTAGAATGTAATTTCT
>Frequency_2_QualityScore_FFHHHHHIJJJJJJIIJJJJJJJIJJJJJJJJJIJJJJJJJJIJJIIIIIJJIIHIJJJJJIJJIIIIIGFIIIJJHGHHHHGCGFFFFFEEED_Mismatch_0_Sense_+_Library_PoolC
CATACGTTTCTTAGTTTTTACTAATTTCATTTCACCTTTGTTTGTAAAATGGAGTTTCATTACTGTAAAATACTTAGAATGTAATTTCTTTTAT
>Frequency_1_QualityScore_FFHHHHHIJJJJJJJJJJJJJJJJJJIJJJJJJHIGIJJJJJJJJJJJJJJJJJJJJJJJJJJIIIIHHIGHIIJJJGHHHGFFFFFDCDDDDD_Mismatch_0_Sense_+_Library_PoolC
ATGGAGTTTCATTACTGTAAAATACTTAGAATGTAATTTCTTTTATATTTCTCATAAGGCTATACAACCATGGAAAAAGTGCAATCGGTTTAAA
>Frequency_1_QualityScore_FFFFGHHEIGJIJJIJAEHHHGIHI@FIIFHGIIJIJJJJIDGHIGIGGGBBGGGIHFGIGGGIIBEHHH_Mismatch_1_Sense_+_Library_PoolC
ACAACCATGGAAAAAGTGCAGTCGGTTTAAATGCAATTGTGTTTTATATCAATGTATATGGTTGAATCTA
>Frequency_1_QualityScore_FFDHHHHJJJJJJJJJJJJJJJJJJFIIJJJJJJJJJJJJJJJJJIJIJJIJJIJJIJIIIJJJJHIIJHHEEHI_Mismatch_0_Sense_+_Library_PoolC
TCATTACTGTAAAATACTTAGAATGTAATTTCTTTTATATTTCTCATAAGGCTATACAACCATGGAAAAAGTGCA
>Frequency_1_QualityScore_FFHHHHHJJIIIJJJIHGJJJIIJJJJJJJJJJJJJJJJJJJJJJJJIDHIIIIJIIJGJIIHIIIIJJJJHHHFFFFFFFFEDEEEEDDDDDF_Mismatch_0_Sense_+_Library_PoolC
AAAATACTTAGAATGTAATTTCTTTTATATTTCTCATAAGGCTATACAACCATGGAAAAAGTGCAATCGGTTTAAATGCAATTGTGTTTTATAT
>Frequency_1_QualityScore_FFHHHHHJJJJJJJJIJJJJJJJJJJHIIJJJJJJJHIJJJJJJJJJIJJJJIJJJJJJIJJJIJIHJJIIJJIJJIJJJJJJ_Mismatch_1_Sense_+_Library_PoolC
TACTAATTTCATTTCACCTTTGTTTGTAAAATGGAGTTTCATTACTGTAAAATACTTAGAATGTAATTTCTTTTATATTTCTA
>Frequency_1_QualityScore_FFH>FHHJJJJJJJJJJJJJJJJJJJJJHIIGIJJIIJHIJJJIJJIIJIJIJJJJJJJJJJJJJHIGIIIIIIJJJJIIIJJGHD_Mismatch_0_Sense_+_Library_PoolC
TTTACTAATTTCATTTCACCTTTGTTTGTAAAATGGAGTTTCATTACTGTAAAATACTTAGAATGTAATTTCTTTTATATTTCTCA
>Frequency_1_QualityScore_DFHDBFHEEHGEGHIJGGIIIGHGICGDFHIGIJJIGIJJGIJDHIIJJJJFHJJJIIIIJJGGHHHDFD?A6=>CEECDCDDDDEEDDDF_Mismatch_1_Sense_+_Library_PoolC
AGTGCAATCGGTTTAAATGCAATTGTGTTTTATATCAATGTATATGGTTGAATCTACGTTTGTTCGTTCGAGTGATTAAAATAGATTATAT
>Frequency_1_QualityScore_FFHHHHHJJJJJJIHIIIGHIIJJIJHJJJJIJJJJIIIHIHJJJJJJJIJHJJJIIHIGIGIIJJJJEHIHJJI_Mismatch_1_Sense_+_Library_PoolC
TCATTTCACCTTTGTTTGTAAAATGGAGTTTCATTACTGTAAAATACTTAGAATGTAATTTCTTTTATATTTCTA
>Frequency_1_QualityScore_DDHHHHHJIIIIIGGHIJGHHJGFEI@HIFDGGEFHGGIJJE@FFGIAHGHIIJJCHGIIHIGICGGIJHI_Mismatch_2_Sense_+_Library_PoolC
TAATTTCATTTCACCTTTGTTTGTAAAATGGAGTTTCATTACTGTAAAATACTTAGAATGTAATTTCTTGA
>Frequency_1_QualityScore_FFGHHHHJJJJJJIJJJJIJJIJIIIIJJJJJJJJJJIJGIJJJJJBDFHIIIII<FGIEIIIIJ_Mismatch_0_Sense_+_Library_PoolC
TAATTTCTTTTATATTTCTCATAAGGCTATACAACCATGGAAAAAGTGCAATCGGTTTAAATGCA
>Frequency_1_QualityScore_FFHHHHHJJJJJJIIIJJJJJHJJJJIJJJJJJJJJJJJJIJJJIJJIJIJJICHIJIJJJHHIIJJJJHIIJJJJJHHHHHHFFFFFFFDEEE_Mismatch_1_Sense_+_Library_PoolC
AATACTACATACGTTTCTTAGTTTTTACTAATTTCATTTCACCTTTGTTTGTAAAATGGAGTTTCATTACTTTAAAATACTTAGAATGTAATTT
>Frequency_1_QualityScore_FFHHHHHJJJJJJJJJJJJJJJJIIJJJJJIJJJJJJJJGIJJIIJJJJJIIGIIHJIIJJIIJJJJJGCHGGIJJIIIBHHGHFHHGFFBDFF_Mismatch_0_Sense_+_Library_PoolC
TTTTACTAATTTCATTTCACCTTTGTTTGTAAAATGGAGTTTCATTACTGTAAAATACTTAGAATGTAATTTCTTTTATATTTCTCATAAGGCT
>Frequency_1_QualityScore_FFHHHFFJJIJJIIJHIIIIJGIJIJJJIGIJJIJIJJIJIIIHIIIFDFAHIGGIJIHEHCFHDGIIJIGEFHDFFFFD_Mismatch_0_Sense_+_Library_PoolC
AAAATACTTAGAATGTAATTTCTTTTATATTTCTCATAAGGCTATACAACCATGGAAAAAGTGCAATCGGTTTAAATGCA
>Frequency_1_QualityScore_FFFHHHHJJJIIJJIGAHGIJJIHJJIFIIIIGIIGHFGGIIJIFGIJIJIGGIHIIJIGIGGIHIIIIFGIJIJJICHGFHHE_Mismatch_1_Sense_+_Library_PoolC
TTACTAATTTCATTTCACCTTTGTTTGTAAAATGGAGTTTCATTACTGTAAAATACTTAGAATGTAATTTCTTTTATATTTCTA
>Frequency_1_QualityScore_DDHHFHHGGCEDHGHIGGGIG>HDF@HGGEGBDGHHGGIIEFHIC_Mismatch_1_Sense_+_Library_PoolC
TCATTACTGTAAAATACTTAGAATGTAATTTCTTTTATATTTCTA
>Frequency_1_QualityScore_FFHHHHHJJJJJJJJIJJJJJJJJJIJIJJJJJJJJJJJJJJJJJI_Mismatch_2_Sense_+_Library_PoolC
TCATTACTTTAAAATACTTAGAATGTAATTTCTTTTATATTTCCCA
>Frequency_1_QualityScore_ADCFFCFBHBGHGGIIGIIIII+AEFGEGAC<EGIGEGFGFG@FFGFHIGFAF@GIIIGIHII@@FH@C@EHGGGGCCCA>EHBDEFDEFDE>B_Mismatch_1_Sense_+_Library_PoolC
CGTTTCTTAGTTTTTACTAATTACATTTCACCTTTGTTTGTAAAATGGAGTTTCATTACTGTAAAATACTTAGAATGTAATTTCTTTTATATTT
>Frequency_1_QualityScore_FFHHHHHIJIJJJJJJJJJJJJJJJJJJIIJJJJJJJJJJJJGHIIJJJJJHJJIIJJJJJJJEHGHDHEHHG_Mismatch_0_Sense_+_Library_PoolC
TTCTTTTATATTTCTCATAAGGCTATACAACCATGGAAAAAGTGCAATCGGTTTAAATGCAATTGTGTTTTAT
>Frequency_1_QualityScore_FFHHHHHJJIIJIJJIJJGJJJGHGIIHIJJIIIJIJGIGIJJJJJJGIJJJIJJHIJJJIJJIHIECHCHEIIJIJIJIJHFHHDHCEFDFFE_Mismatch_2_Sense_+_Library_PoolC
TTACTAATTTCATTTCACCTTTGTTTGTAAAATGGAGTTTCATTACTTTAAAATACTTAGAATGTAATTTCTTTTATATTTCTCATAAGGCTAG
>Frequency_1_QualityScore_FFHHHHHJJJJJJIJJJJIJIIFHIJGJJJJJJIIGJJJJJJJJJJJJHHIJJIIJIIJJIJJJJIJGJHIIJJIJJJHHGHEHFFFFED_Mismatch_0_Sense_+_Library_PoolC
CACCTTTGTTTGTAAAATGGAGTTTCATTACTGTAAAATACTTAGAATGTAATTTCTTTTATATTTCTCATAAGGCTATACAACCATGGA
>Frequency_1_QualityScore_FFHHHHHJJJJJJJIJJJJIJJJJGJIJIGIJJJJIIIJJJJJJJJIGHIHIJJIJIIJJIIGIGJJJJFHIIHIIIIJIIHFEEHFFFFDEED_Mismatch_0_Sense_+_Library_PoolC
TTCACCTTTGTTTGTAAAATGGAGTTTCATTACTGTAAAATACTTAGAATGTAATTTCTTTTATATTTCTCATAAGGCTATACAACCATGGAAA
>Frequency_1_QualityScore_FFHHHHHJJJJJIJJJJJJJJIJJJJJJJJHIJJJJJJJJJJJJJIJIJJJJIIJJJJJGIJJIJJJJJIDIJJJIJJFIFHBHHGFHFD?DED_Mismatch_0_Sense_+_Library_PoolC
TTTCATTTCACCTTTGTTTGTAAAATGGAGTTTCATTACTGTAAAATACTTAGAATGTAATTTCTTTTATATTTCTCATAAGGCTATACAACCA
>Frequency_1_QualityScore_=A<=?2AE<?FGCFAAH?<33C@FCF;E?:CBE9CG@<CF9DB90:BDFGID><4???FGC44B@FFFGA7@4).=CEFDF;;AAEE_Mismatch_0_Sense_+_Library_PoolC
TTTTACTAATTTCATTTCACCTTTGTTTGTAAAATGGAGTTTCATTACTGTAAAATACTTAGAATGTAATTTCTTTTATATTTCTCA
>Frequency_1_QualityScore_FFHHHHHJIJJJJJJIJJJJJJJIJIJJJJJIJJIJJJJJJHJJJHIJIJJJJIJHIIJJJIJJJIJJIIHGIJJJJGFEHGHHDFFFFFFEDE_Mismatch_0_Sense_+_Library_PoolC
ACATACGTTTCTTAGTTTTTACTAATTTCATTTCACCTTTGTTTGTAAAATGGAGTTTCATTACTGTAAAATACTTAGAATGTAATTTCTTTTA
>Frequency_1_QualityScore_DDHHGHGHGIIHJJJJIIGGHIIHGHIJJJJGDBHIGIJJJIIJGHHEFEGIGIGHDGII@HIIJJJHI_Mismatch_0_Sense_+_Library_PoolC
ACCTTTGTTTGTAAAATGGAGTTTCATTACTGTAAAATACTTAGAATGTAATTTCTTTTATATTTCTCA
>Frequency_1_QualityScore_FFGHHFDFHGIEBIIEFCEH@DBAFF@CBC>??ED?FIHIIECGG?DFAHHHGGHGGIIIIIIIIHIIIHCCAEG@;7.=@CEEEFG@A:@DFE_Mismatch_1_Sense_+_Library_PoolC
CTTAGTTTTTACTAATTTCATTTCACCTTTGTTTGTAAAATGGAGTTTCATTACTTTAAAATACTTAGAATGTAATTTCTTTTATATTTCTCAT
>Frequency_1_QualityScore_DDFFDFHHIIGHIEHIIDEEDGHGIHIEGCF?*?CGH>F?DB?<DBGGCGHHDHGCGDFBFF48>F@C>=@A)=DD:@D>EECEHE_Mismatch_1_Sense_+_Library_PoolC
TTTTACTAATTTCATTTCACCTTTGTTTGTAAAATGGAGTTTCATTACTGTAAAATACTTAGAATGTAATTTCTTTTATATTTCTA
>Frequency_1_QualityScore_FFHGBHHIJIJHIJIHIIJJIGGFGCBFHIGIIJIJIGHIIJJIIIJFHIJJGHGIIJIJIJIJJJJFJIHGGIGHE3CHHFHHGHGFFFFEEE_Mismatch_0_Sense_+_Library_PoolC
TTTCACCTTTGTTTGTAAAATGGAGTTTCATTACTGTAAAATACTTAGAATGTAATTTCTTTTATATTTCTCATAAGGCTATACAACCATGGAA
>Frequency_1_QualityScore_DDHHHHHGHEHGCHICGGGEHIIJIJIIJJIHIB?DFGIIJEHHEHIIGIIHIFIIIIIJJGJIJJIFICGIHIGHHHGCHFFFDE@ACEEEEE_Mismatch_0_Sense_+_Library_PoolC
CTAATTTCATTTCACCTTTGTTTGTAAAATGGAGTTTCATTACTGTAAAATACTTAGAATGTAATTTCTTTTATATTTCTCATAAGGCTATACA
>Frequency_1_QualityScore_FFHHHHGIJHIJJJJJJJJIIIJJJIJJJJJJJJJJDHFIIJJJGIJIJJJIJJIJJJJJJIJJIJIJJJIIJJIJIHHHHFCDDFEEEDC=?@_Mismatch_0_Sense_+_Library_PoolC
AAAATGGAGTTTCATTACTGTAAAATACTTAGAATGTAATTTCTTTTATATTTCTCATAAGGCTATACAACCATGGAAAAAGTGCAATCGGTTT
>Frequency_1_QualityScore_FFHHHHHJJIIIJIJJIJJJJJIJIJJJJJHIJIJJJJHIJJJJJJJJJJJJJJJJJJIJJJJIIJJJJIJJJGIIJHEHHHGFEFFFFFF_Mismatch_0_Sense_+_Library_PoolC
ATGTTGACATGATATGAAATACTACATACGTTTCTTAGTTTTTACTAATTTCATTTCACCTTTGTTTGTAAAATGGAGTTTCATTACTGTA
>Frequency_1_QualityScore_FFGFFHHIIJJJJJJJJFIGHJGCHEIIJJJIBFIIGIEHGGHJJIGIJIIGGGIHHIGHFGHIEFHGGIHIGIGIHGHHHHHFFF>@DFE>CD_Mismatch_0_Sense_+_Library_PoolC
ACATGATATGAAATACTACATACGTTTCTTAGTTTTTACTAATTTCATTTCACCTTTGTTTGTAAAATGGAGTTTCATTACTGTAAAATACTTA
>Frequency_1_QualityScore_D<?FHHHIFCDBHAFEHGBHGGC?FG?BGB?BFGIBHFGDGH<DHIC@FDBFCFCGHIG;;@@=CGEBE4=C<>>AAA_Mismatch_0_Sense_+_Library_PoolC
AATACTTAGAATGTAATTTCTTTTATATTTCTCATAAGGCTATACAACCATGGAAAAAGTGCAATCGGTTTAAATGCA
>Frequency_1_QualityScore_FBFFDHDFFHHAFHHIGIIEHGIIIIGIIIIIIGIGIGIIIIIIDFHIGHGCDC8BGEHIIIIIECHHGEHIICHFEHHEECDFEF>@ACCEEE_Mismatch_1_Sense_+_Library_PoolC
CATACGTTTCGTAGTTTTTACTAATTTCATTTCACCTTTGTTTGTAAAATGGAGTTTCATTACTGTAAAATACTTAGAATGTAATTTCTTTTAT
>Frequency_1_QualityScore_?DHFHHDHFBDHGIECHIA@FGDHIEHGIG@FHIGEHICDCIGHG@FFGADHHEEHIHIICFFGI_Mismatch_2_Sense_+_Library_PoolC
TTTGTTTGTAAAATGGAGTTTCATTACTTTAAAATACTTAGAATGTAATTTCTTTTATATTTCTA
>Frequency_1_QualityScore_FFHHHHHJJJIJJJJJJJIJJJJIJJJJJJJJJJJJJJJJJJIIJJJIIJHHJJIJJJJJJIJJJJIJJHJJIIJJJIHHHHHHHFFFFFBEFD_Mismatch_0_Sense_+_Library_PoolC
CGTTTCTTAGTTTTTACTAATTTCATTTCACCTTTGTTTGTAAAATGGAGTTTCATTACTGTAAAATACTTAGAATGTAATTTCTTTTATATTT
>Frequency_1_QualityScore_FFHHHHHJJIJJJJJJJIJJJJJJJJJJJJJJJJJJIJJJJJJHIJJJJJJJJJJGIBFHJJJJJJJJJHIJJIIJIHHFHHHHFF_Mismatch_1_Sense_+_Library_PoolC
CTACATACGTTTCTTAGTTTTTACTAATTTCATTTCACCTTTGTTTGTAAAATGGAGTTTCATTACTTTAAAATACTTAGAATGTA
>Frequency_1_QualityScore_FFHHHHHIJJIJJJJJIJIFGIJIIJJIIGIIJJJJJJJJHIGIIIJJJJJJHJIIFIDIIJIIIJJIJGHIJJJJJ_Mismatch_1_Sense_+_Library_PoolC
TTCATTTCACCTTTGTTTGTAAAATGGAGTTTCATTACTGTAAAATACTTAGAATGTAATTTCTTTTATATTTCGCA
>Frequency_1_QualityScore_FFGHHFHGIJIJJIJJJJJJIIIIIJJJJJJJHIJJIJIIDHHIIJJJJJJJJIJJJJJIIJJJJGGIJDHIIIJJIHFHAHFFFFFFFEEEEE_Mismatch_0_Sense_+_Library_PoolC
CAATGTTGACATGATATGAAATACTACATACGTTTCTTAGTTTTTACTAATTTCATTTCACCTTTGTTTGTAAAATGGAGTTTCATTACTGTAA
>Frequency_1_QualityScore_FFHHHHHJJJJJJJJJJJJJJJJJJJGIJJJJJJJJJJJIJJJJIJJJJJJJJJIJJIIIIJJIJJIJJIJJHHHGEHFFFADCECDDEDD_Mismatch_0_Sense_+_Library_PoolC
TTCATTACTGTAAAATACTTAGAATGTAATTTCTTTTATATTTCTCATAAGGCTATACAACCATGGAAAAAGTGCAATCGGTTTAAATGCA
>Frequency_1_QualityScore_FFHHHGHIIJGIIEJIIJJJIJIIIJJJJJEEGHCHIIGAGIG>FIGHIJJIJIIIJJJAGHICGIIGDHHGIGHEHHEEAE@DDFFFD@;@;@_Mismatch_0_Sense_+_Library_PoolC
ATGAAATACTACATACGTTTCTTAGTTTTTACTAATTTCATTTCACCTTTGTTTGTAAAATGGAGTTTCATTACTGTAAAATACTTAGAATGTA
>Frequency_1_QualityScore_FFHHHHHJJJJJJJJJHHJJJJJJJGHIJJJIJJJJJJJHIHJJJJJIJJJIIJGHIIIJJJJJGGHHHHHFEFFDEEEDDDDDBDABDE_Mismatch_0_Sense_+_Library_PoolC
ACAACCATGGAAAAAGTGCAATCGGTTTAAATGCAATTGTGTTTTATATCAATGTATATGGTTGAATCTACGTTTGTTCGTTCGAGTGAA
>Frequency_1_QualityScore_FFHHGHHIIJHIIIIJJJJJEHHEIIJJJGIJJJJJJJJJJJJHHGHIJJJIIJIIJJIJJIIGIGGHHHHGHF_Mismatch_2_Sense_+_Library_PoolC
AGATACAACCATGGAAAAAGTGCAATCGGTTTAAATGCAATTGTGTTTTATATCAATGTATATGGTTGAATCTA
>Frequency_1_QualityScore_FFHHHHHGIJIIIGIIJJIJJJJJIJJJJJIJJJJJJJJIJJJJJIIJJJJJJ?DFIIJJFG@FHGGIJHHH_Mismatch_0_Sense_+_Library_PoolC
TAGAATGTAATTTCTTTTATATTTCTCATAAGGCTATACAACCATGGAAAAAGTGCAATCGGTTTAAATGCA
>Frequency_1_QualityScore_FFHHHHHJJJJJJJJJJJJJJJJJJJJJJJIJJIJIIJJJJJIJJJHIIJJIIJJJJJJGJJJJIJJIJGIIHIIIJIIHFHHHFFFFFFEDCC_Mismatch_0_Sense_+_Library_PoolC
CTTTGTTTGTAAAATGGAGTTTCATTACTGTAAAATACTTAGAATGTAATTTCTTTTATATTTCTCATAAGGCTATACAACCATGGAAAAAGTG
>Frequency_1_QualityScore_FFHHGHGFGIJHJIHJJJIHIHHGJGIJJJJJGIIJGEHHGJJJGIJJHDHIIJJIJJJJJJJJJIJJ_Mismatch_1_Sense_+_Library_PoolC
ACCTTTGTTTGTAAAATGGAGTTTCATTACTGTAAAATACTTAGAATGTAATTTCTTTTATATTTCTA
>Frequency_1_QualityScore_FFHHHHGJJJJJJJJJJJJJIJJJJJJJGIJIJJJJIGJJJGGIIIIJIJHIGHHIIJI_Mismatch_1_Sense_+_Library_PoolC
TCTTTTATATTTCTCATAAGGCTATACAACCATGGAAAAAGTGCAATCGGTTTAAATAC
>Frequency_1_QualityScore_FFHHHHHJJJJJJJJJJJJJJJJJJJJJJJJJJJJJJIJJIGIGIIIIIJJJJJIIIJIIJIIJJJJJJIIJJJIJJIJIIIHFHGHGHEDFFE_Mismatch_0_Sense_+_Library_PoolC
TTCATTTCACCTTTGTTTGTAAAATGGAGTTTCATTACTGTAAAATACTTAGAATGTAATTTCTTTTATATTTCTCATAAGGCTATACAACCAT
>Frequency_1_QualityScore_FFHHGGHJGGIIJJIGHHJJGIGJJJIEHIJIJIIDFIJJJJJGIIIJJJJJJJEGIIJIIHIIJIJGHHFHIIJCEHHHHHHFFFFFFFFEEE_Mismatch_0_Sense_+_Library_PoolC
TTGACATGATATGAAATACTACATACGTTTCTTAGTTTTTACTAATTTCATTTCACCTTTGTTTGTAAAATGGAGTTTCATTACTGTAAAATAC
>Frequency_1_QualityScore_FBFHHHGJJHIEHIIIIJIIJJJGHIJJJJJJIIIJJJHIIJJJCIIIIGIJJJJ_Mismatch_2_Sense_+_Library_PoolC
GTAAAATGGAGTTTCATTACTTTAAAATACTTAGAATGTAATTTCTTTTATATTA
>Frequency_1_QualityScore_DD<DCDFDDGACF?BA9CCGG?C?DHICHFHBFFFEBHI@DDD?FBD>G:FGGF..=DGECH_Mismatch_2_Sense_+_Library_PoolC
CAATCGGTTTAAATGCAATTGTGTTTTATATCAATGTATATGGTTGAATCTACGTTTGTCCA
>Frequency_1_QualityScore_FFHHHHGJJJJJJJJJJJJJJJJJJJJIIJJJJJJJJJJJJJJIJJJJIJJHJJJJCHBGIIJJJJJJJHJIJJHGHGHHFEFFFDFDFEDCEE_Mismatch_1_Sense_+_Library_PoolC
ACTACATACGTTTCTTAGTTTTTACTAATTTCATTTCACCTTTGTTTGTAAAATGGAGTTTCATTACTTTAAAATACTTAGAATGTAATTTCTT
>Frequency_1_QualityScore_FFHHFHHJJJJJJIJIJJJJJJJJJJJIJJJFHIJJJJJJJIJIJJJJJJJJJJIJJJJIJJIHIJJJJGJIIJJFHAEHHGFFDFACDDDDDD_Mismatch_0_Sense_+_Library_PoolC
GGAGTTTCATTACTGTAAAATACTTAGAATGTAATTTCTTTTATATTTCTCATAAGGCTATACAACCATGGAAAAAGTGCAATCGGTTTAAATG
>Frequency_1_QualityScore_FFHHHHHJIIJJJJJJJJJJJJJJJJJJJJJJJJJIJIJJJJJJJJJIJJJJJ_Mismatch_1_Sense_+_Library_PoolC
AAATGGAGTTTCATTACTGTAAAATACTTAGAATGTAATTTCTTTTATATTTA
>Frequency_1_QualityScore_FFHHHHHJJJIJJJJJJJIJGIJJJJJJJJJIJIJJJIJJJJJHIJJHIJJJJJIJJJIJIJJIJJJJIIJIIJJIJJIG=EHHFFFFDCAEDA_Mismatch_0_Sense_+_Library_PoolC
CCTTTGTTTGTAAAATGGAGTTTCATTACTGTAAAATACTTAGAATGTAATTTCTTTTATATTTCTCATAAGGCTATACAACCATGGAAAAAGT
>Frequency_1_QualityScore_B@A2<A<AE?:AA4C:<2C3F?C9FG<::9:??G?FB?D4DB?D?GD8/9BFIA.BFD@=F4).7))(..7.7?77.@?;DD3(66;6@65->B_Mismatch_1_Sense_+_Library_PoolC
GATATGAAATACTACATACGTTTCTTAGTTTTTACTAATTTCATTTCACCTTTGTTTGTAAAATGGAGTTTCATTACTGTAACATACTTAGAAT
>Frequency_1_QualityScore_FFHHHHHJJJIJJJJIIJJJIJJJJJIJIJJJJIJIHHJJJIFGJJJJIJJJJIIIIJJJIJJGIJJIJDHIJBHGIHIDHHHD_Mismatch_1_Sense_+_Library_PoolC
TACTAATTTCATTTCACCTTTGTTTGTAAAATGGAGTTTCATTACTGTAAAATACTTAGAATGTAATTTCTTTTATATTTCCCA
>Frequency_1_QualityScore_FFGHHHHJGIJJJJJJJJJJJJJJJJJJJJJJJJJJJJJJJJJJJJIJGHIJIIJIJJJJJIJIIJJJJHEGIIIIIHGHGFGHHFEDFFFFFD_Mismatch_1_Sense_+_Library_PoolC
TTTCTTAGTTTTTACTAATTTCATTTCACCTTTGTTTGTAAAATGGAGTTTCATTACTTTAAAATACTTAGAATGTAATTTCTTTTATATTTCT
>Frequency_1_QualityScore_FFHGHHHJJJJJJJJJJJJJJJJGIJJJJJJJJJJJGHIJJJJJJGIJJJJJJJJIJJJGHCGIJJHGHHHHHFDFFFFFFEEDEEDDDC_Mismatch_0_Sense_+_Library_PoolC
TATATTTCTCATAAGGCTATACAACCATGGAAAAAGTGCAATCGGTTTAAATGCAATTGTGTTTTATATCAATGTATATGGTTGAATCTA
>Frequency_1_QualityScore_FFHHHHHJJJJJJIIJJJJJJJJJJHIHJJJJJJJJJJJJHIGHIJHIJJJJJJJJJJJI_Mismatch_2_Sense_+_Library_PoolC
TTGTAAAATGGAGTTTCATTACTTTAAAATACTTAGAATGTAATTTCTTTTATATTTCTA
>Frequency_1_QualityScore_FFHHHHHJJJJIJJJJJJJJJJJJIIJJJJIJJJJJJIJJJJJIJJIJJIIFHIIJIJJJJIJJIJJJJFHJJIGJJHHHHHHHFFFFFFFDEE_Mismatch_0_Sense_+_Library_PoolC
ACGTTTCTTAGTTTTTACTAATTTCATTTCACCTTTGTTTGTAAAATGGAGTTTCATTACTGTAAAATACTTAGAATGTAATTTCTTTTATATT
>Frequency_1_QualityScore_FFHHHHHJJJJJJIJJJJJJJJJJJJJJJJJJJGIJJJJJJJJJJJHIJHHHIJJBGHDGHHHHH_Mismatch_1_Sense_+_Library_PoolC
TAATTTCTTTTATATTTCTCATAAGGCTATACAACCATGGAAAAAGTGCAGTCGGTTTAAATGCA
>Frequency_1_QualityScore_FFHHHHHJJJJDJJIJJJJJJIFHGIJJJJJJJJFGIIJGIIJJIJJJJJJIIGJFG=CFGIIIIJCHHHHHHFHHGFDFDE>CEEEEEFEEDC_Mismatch_0_Sense_+_Library_PoolC
TACTTAGAATGTAATTTCTTTTATATTTCTCATAAGGCTATACAACCATGGAAAAAGTGCAATCGGTTTAAATGCAATTGTGTTTTATATCAAT
>Frequency_1_QualityScore_FFHHHHHIJJJJJJJJJHJJIIJJJJJJIJJJJJJJJJJJIJJJIIIJJJIJJJJJJIJJJJIJJIJJJIHIJJJIIHIJHHHHHFFFFDDEED_Mismatch_0_Sense_+_Library_PoolC
TTGTTTGTAAAATGGAGTTTCATTACTGTAAAATACTTAGAATGTAATTTCTTTTATATTTCTCATAAGGCTATACAACCATGGAAAAAGTGCA
>Frequency_1_QualityScore_FFHHHHHJJJJJJJJJIJJJJJJJIIEHIJJJJJJJJJJJJJJJJJJJJJJJJHHIJJJIJJJJJJIIJHIGG_Mismatch_1_Sense_+_Library_PoolC
ATTTCACCTTTGTTTGTAAAATGGAGTTTCATTACTGTAAAATACTTAGAATGTAATTTCTTTTATATTTCAC
>Frequency_1_QualityScore_FFHHHHHJJJJJJJHJJJIJIJJJJJIJJJJJIJJJJJJJJJJJJJJJIJJIJIIIJJIJJIIGIJJIIGDIJJJIEGHH_Mismatch_0_Sense_+_Library_PoolC
GAGTTTCATTACTGTAAAATACTTAGAATGTAATTTCTTTTATATTTCTCATAAGGCTATACAACCATGGAAAAAGTGCA
>Frequency_1_QualityScore_FFHHHHHJJJJJJJJJJJJJJJJJJJJJJJJJJJJJJJJJJJJJJJJJJJIJGIIJIIJJJJIHJIJJIHHIJJIIGHGHHGHFFEFFFFDCCD_Mismatch_0_Sense_+_Library_PoolC
TACGTTTCTTAGTTTTTACTAATTTCATTTCACCTTTGTTTGTAAAATGGAGTTTCATTACTGTAAAATACTTAGAATGTAATTTCTTTTATAT
>Frequency_1_QualityScore_FDHHHHHJJJJJJJJJJJJJJJJJJJJJJJJJJJHIJJJJJJIIIIIGHIIJIIJJFHIJ_Mismatch_1_Sense_+_Library_PoolC
GTAATTTCTTTTATATTTCTCATAAGGCTATACAACCATGGAAAAAGTGCAGTCGGTTTA
>Frequency_1_QualityScore_BDHHGHHJJJJJIJH@HIIIIJJJJGGICFHIIIJJJHIJGHIJJJJJJIIDF=FHIG_Mismatch_0_Sense_+_Library_PoolC
TCATAAGGCTATACAACCATGGAAAAAGTGCAATCGGTTTAAATGCAATTGTGTTTTA
>Frequency_1_QualityScore_FFHHHHHIJJJJIJJHIIHJEGHJIIIJIJIHIJJJJIIJIIIJGIIIIIIFGIGHJIJJJJCGHGHGHEDFFDDECCDDDCCCDDCDDEECDD_Mismatch_0_Sense_+_Library_PoolC
AAAAAGTGCAATCGGTTTAAATGCAATTGTGTTTTATATCAATGTATATGGTTGAATCTACGTTTGTTCGTTCGAGTGAATAAAATAGATTATA
>Frequency_1_QualityScore_FFHDFHDH<BGFEHAGFII3FF=FHHFHGGGI@DHGHIIIIHGHIGIHEHHIEHGFHCGGHEGEHGCGC=?E_Mismatch_0_Sense_+_Library_PoolC
TTTCTCATAAGGCTATACAACCATGGAAAAAGTGCAATCGGTTTAAATGCAATTGTGTTTTATATCAATGTA
>Frequency_1_QualityScore_EFGHGADIGGBGHE@GCHEGGGGIB:CDC@F?B6BG?@BFECFIIBFFDC=@FCGHDHFCECEDGGII>CAAEEEEFBDABE;>=AAC_Mismatch_0_Sense_+_Library_PoolC
TAAGGCTATACAACCATGGAAAAAGTGCAATCGGTTTAAATGCAATTGTGTTTTATATCAATGTATATGGTTGAATCTACGTTTGTTC
>Frequency_1_QualityScore_FFHHHHHJJJIJJJIIJJIJJHIJJJJJJIJJJJJJJIIJJJJJJJJJJJJJJJJJJIJJJIEGHIJGJIIGIJJJHHHHHHHFFEFFFFECCE_Mismatch_0_Sense_+_Library_PoolC
TGATATGAAATACTACATACGTTTCTTAGTTTTTACTAATTTCATTTCACCTTTGTTTGTAAAATGGAGTTTCATTACTGTAAAATACTTAGAA
>Frequency_1_QualityScore_?DDCCFFIHCGGIICHGIC?F@HHHDHEFHGIH@?GEB?DBBFDFGA*9BG??@FB>GGGGDA5;@GIECCEF_Mismatch_0_Sense_+_Library_PoolC
TTAGAATGTAATTTCTTTTATATTTCTCATAAGGCTATACAACCATGGAAAAAGTGCAATCGGTTTAAATGCA
>Frequency_1_QualityScore_FFHHHHHJJJJJJJIIJJJJJGGJJJJJHIJJJJIGJJJJIJGHJJIIJJIJIIIGIIIJIIJIIIJJJJGIIJJFCHHHHFFFFFFD_Mismatch_1_Sense_+_Library_PoolC
AGTTTTTACTAATTTCATTTCACCTTTGTTTGTAAAATGGAGTTTCATTACTGTAAAATACTTAGAATGTAATTTCTTTTATATTTCA
>Frequency_1_QualityScore_FFHHHHHJJJJJJJJJJIJJIJJJJJJJJJGHIJJJJJJHIIJJJJJJJJJJJHIHIJJJJJJJI_Mismatch_0_Sense_+_Library_PoolC
TCTCATAAGGCTATACAACCATGGAAAAAGTGCAATCGGTTTAAATGCAATTGTGTTTTATATCA
>Frequency_1_QualityScore_FFHHHHHJJJJJJJJJJJIJJJJJJJJJJIJJJIJJIIIGHJJJJJJJIJJJJIIIJJGJIIHIIIGJECHGIIJJJJJFIJHHFHHFHFFFFF_Mismatch_1_Sense_+_Library_PoolC
TTTTACTAATTTCATTTCACCTTTGTTTGTAAAATGGAGTTTCATTACTTTAAAATACTTAGAATGTAATTTCTTTTATATTTCTCATAAGGCT
>Frequency_1_QualityScore_FFHHHHHJJIJIIIJJJJJIIJJJJHHJIJIJJJHIIIJJJJJJJJJJGHHJJJJJIJJIHHIHIIGHHHHHFFFFFFEEDEEDDDDDDDDDDB_Mismatch_1_Sense_+_Library_PoolC
AAAGGCTATACAACCATGGAAAAAGTGCAATCGGTTTAAATGCAATTGTGTTTTATATCAATGTATATGGTTGAATCTACGTTTGTTCGTTCGA
>Frequency_1_QualityScore_F?F?DFFFEFFHHGHHIIJBEEGBADFGGIEFHGIJJJGJJGHGIJJCGGGGFGGIIIHIGGC>FEFGHDECEHFH=??@@BEED?A?;>@C>C_Mismatch_0_Sense_+_Library_PoolC
GAGTTTCATTACTGTAAAATACTTAGAATGTAATTTCTTTTATATTTCTCATAAGGCTATACAACCATGGAAAAAGTGCAATCGGTTTAAATGC
>Frequency_1_QualityScore_?DHAF<DGIGIIIHHHGHI@FHGCGEGIGFEBGHGGHGIIGIIIIIIIIEGCH?CGIGCHHIIIIIIIIEHGGHHEFFFC?BA@DD;7;@C>CD_Mismatch_2_Sense_+_Library_PoolC
ATACGTTTCTTAGTTTTTACTAATTTCATTTCACCTTTGTTTTTAAAATGGAGTTTCATTACTTTAAAATACTTAGAATGTAATTTCTTTTATA
>Frequency_1_QualityScore_@DDBADDEEE@>>CEAD?EBEEICDDA?:0?9BDB?D9BDDDEIDDEC:BBD>8@@@8.>4A=@CC@CDDDDDDD@AAD?;?>A_Mismatch_1_Sense_+_Library_PoolC
TTACTAATTTCATTTCACCTTTGTTTGTAAAATGGAGTTTCATTACTTTAAAATACTTAGAATGTAATTTCTTTTATATTTCTC
>Frequency_1_QualityScore_FFHHHHHJJJJJJJJJJJJJJJGIJHIJJJIJJJJGHIIIJJIJHIJJJJJJJI_Mismatch_0_Sense_+_Library_PoolC
ATATTTCTCATAAGGCTATACAACCATGGAAAAAGTGCAATCGGTTTAAATGCA
>Frequency_1_QualityScore_FFHHHHHJJJJJJJJJJJJJJJJJJJIJIJGIJJIJJIJJJJJJJJJJIIJJJIJJJHIIJJIIIJJJIGGIIJIJI_Mismatch_2_Sense_+_Library_PoolC
TTTCATTTCACCTTTGTTTGTAAAATGGAGTTTCATTACTTTAAAATACTTAGAATGTAATTTCTTTTATATTTCTA
>Frequency_1_QualityScore_FFHHHHHJJIJJJJJJIJJJJJIJJJJJIJJJJIIIJJJJJJJJJJJJJJIJJJJJIJJJJJJJCGIIIFHIIJJIJEEHEHGFFFEDFFEEDE_Mismatch_1_Sense_+_Library_PoolC
TGAAATACTACATACGTTTCTTAGTTTTTACTAATTTCATTTCACCTTTGTTTGTAAAATGGAGTTTCATTACTTTAAAATACTTAGAATGTAA
>Frequency_1_QualityScore_FDHHHHHJJJIIJJJFIJJJJJJJJJJJJJJIJIJJJJJJJFHIJJJJJJJJJIIJJJJJJJJIGIIIHFGHHJIIJJJIHGHHHHHH_Mismatch_1_Sense_+_Library_PoolC
GTTTTTACTAATTTCATTTCACCTTTGTTTGTAAAATGGAGTTTCATTACTGTAAAATACTTAGAATGTAATTTCTTTTATATTTCTA
>Frequency_1_QualityScore_DDHHHGHJJJJJJJJJJJJIJJJHIJJHJIJJIFHJJJJJGHJJHIIJJJIIIJJIJJIJIJJEHIIJJGHGIIJHIIGHGGHFFFFFFFFDEC_Mismatch_0_Sense_+_Library_PoolC
TAATTTCATTTCACCTTTGTTTGTAAAATGGAGTTTCATTACTGTAAAATACTTAGAATGTAATTTCTTTTATATTTCTCATAAGGCTATACAA
>Frequency_1_QualityScore_DDF?F4AGFGEFFIF@3ACCAFFEFIIIIFEFIIGIIIFCFDGABF0??DFDAEGIDEFFDGCFIGECGF@DEFFEFFFFFFFABDDDDBDBCC_Mismatch_0_Sense_+_Library_PoolC
TACATACGTTTCTTAGTTTTTACTAATTTCATTTCACCTTTGTTTGTAAAATGGAGTTTCATTACTGTAAAATACTTAGAATGTAATTTCTTTT
>Frequency_1_QualityScore_FFHHHHHJJJJJJJJJJJJJJJJIJJJJJJJJJJJJJJJJJJJJJJJIJFHIJJIJJJJJIIIJJIJJJIJIGJJJIJGGHHFHGHHFFBEFFF_Mismatch_1_Sense_+_Library_PoolC
GTTTCTTAGTTTTTACTAATTTCATTTCACCTTTGTTTGTAAAATGGAGTTTCATTACTTTAAAATACTTAGAATGTAATTTCTTTTATATTTC
>Frequency_1_QualityScore_FFHHGHHJJJIJIJIJJJJJJJEGIIJJ9FHGFHIIJHIIIGIJJJJGIJJED@GIHHHFHHHEFFECEDBEECCDCCDDDD_Mismatch_1_Sense_+_Library_PoolC
TCATAAGGCTATACAACCATGGAAAAAGCGCAATCGGTTTAAATGCAATTGTGTTTTATATCAATGTATATGGTTGAATCTA
>Frequency_1_QualityScore_DDBHHDBGGEGIHGFHGHA:CFAC?HGEG?F?BEGIIFB4C9*9??;DB?FHDDG:DB??CBBFHCC@FGFFC==CGH:DAAAH_Mismatch_1_Sense_+_Library_PoolC
CTTAGTTTTTACTAATTTCATTTCACCTTTGTTTGTAAAATGGAGTTTCATTACTTTAAAATACTTAGAATGTAATTTCTTTTA
>Frequency_1_QualityScore_FFHHHHHJJHIJJJJJJJJJJJJJJJJJJJJJJJJJJJJJJJJJIJJJJIIJJIJJJJJJIJJJJJJJIIJJJJJJIIIJIHHHHHHHFFFFFF_Mismatch_1_Sense_+_Library_PoolC
GTTTCTTAGTTTTTACTAATTTCATTTCACCTTTGTTTGTAAAATGGAGTTTCATTACTGTAAAATACTTATAATGTAATTTCTTTTATATTTC
>Frequency_1_QualityScore_DDHFHHGIJIJJHIIIJJIIHHIJJEGIIGIJJIGGIJGIIGGGIIHIIIHGGIIFIJJIFAHGIIJGHGHHIIICGEHFHHG@DFFDEDDDEC_Mismatch_0_Sense_+_Library_PoolC
ATACTACATACGTTTCTTAGTTTTTACTAATTTCATTTCACCTTTGTTTGTAAAATGGAGTTTCATTACTGTAAAATACTTAGAATGTAATTTC
>Frequency_1_QualityScore_FFDFHDHJJJJHHGIIJJJIJIIIJJHGIIIJJJJJJJJJJJJJEHIIHJIIIJJJHIEHHGGFHFFFFDFEEEDEEDDEEEC_Mismatch_0_Sense_+_Library_PoolT
AAATGCAATTGTGTTTTATATCAATGTATATGGTTGAATCTACGTTTGTTCGTTCGAGTGAATAAAATAGATTATATAAATAA
>Frequency_1_QualityScore_FFHHHHHJJJJJJJHIJJJJGIIJJJJIIJJIIJJJJJJIIIIIJJJIIJJJJJJJJI_Mismatch_1_Sense_+_Library_PoolT
TTTGTAAAATGGAGTTTCATTACTTTAAAATACTTAGAATGTAATTTCTTTTATACTA
>Frequency_1_QualityScore_FFHHHHHJJJJJJJJJJJJJJJJJJJJJJJJJJIJJJJJJJJJIJJJJJJJJJIIGIIJJJJIJJJJJEC_Mismatch_2_Sense_+_Library_PoolT
ACTTTAAAATACTTAGAATGTAATTTCTTTTATATTTCTCATAAGGCTAGATACAACCATGGAAAAAGTA
>Frequency_1_QualityScore_FFHGHHHJJJJJJJJJJJJJJJJJJJJJIJIIJIJJIIGIJJJJJIJJJJJJJJIIIIJGIIIJIIIGIIJJJJJHGHDFFHHFFFD_Mismatch_1_Sense_+_Library_PoolC
TTTACTAATTTCATTTCACCTTTGTTTGTAAAATGGAGTTTCATTACTTTAAAATACTTAGAATGTAATTTCTTTTATATTTCTCGA
>Frequency_1_QualityScore_FFHHHHHIIIJIJGIHHJEGEEHIIJJI9HIIIJJJJJJGIGEHIIHIJJF@FGFGIJJICFEHGIJJHFH@EE>DDFFFFECEEC_Mismatch_0_Sense_+_Library_PoolC
TTAAATGCAATTGTGTTTTATATCAATGTATATGGTTGAATCTACGTTTGTTCGTTCGAGTGAATAAAATAGATTATATGCTATCA
>Frequency_1_QualityScore_FFHHHHGJJJJJJJJIJHJJJJJJJIIFHIJIJJJIJJJJJJJJJJJJJJJJJJHIIIIJIJJJJJIJJIJJJJJIJGIHHHHFFFFFFBCDDE_Mismatch_1_Sense_+_Library_PoolC
CATTTCACCTTTGTTTGTAAAATGGAGTTTCATTACTTTAAAATACTTAGAATGTAATTTCTTTTATATTTCTCATAAGGCTAGATACAACCAT
>Frequency_1_QualityScore_FFHHHFFHHJJJFIJJJJJJJJJJJJIIJJJJHHIIJJJJJJJJIJJIJJIJJJIIGIJJJIJIJGEFGDHJJHHHHHDEDFFDEEEDB=BDCD_Mismatch_1_Sense_+_Library_PoolC
TGGAGTTTCATTACTTTAAAATACTTAGAATGTAATTTCTTTTATATTTCTCATAAGGCTAGATACAACCATGGAAAAATTGCAATCGGTTTAA
>Frequency_1_QualityScore_FFHHFHHJJJGHIIJJJIJJIIGIIJJIJJJJJIJJIHI@FGIJJJJJJJIIHDIJJJJJEICGIIGIIHGIIJJIIJEHEHHFFBDECEEE??_Mismatch_1_Sense_+_Library_PoolC
TAAAATGGAGTTTCATTACTTTAAAATACTTAGAATGTAATTTCTTTTATATTTCTCATAAGGCTAGATACAACCATGGAAAAAGTGCAATCGG
>Frequency_1_QualityScore_FFHHHHHJJIHJJJJJJJJJIJJJIIJJJJJJJIJJJJJJJJJJJGJJJFGHIJHIJIIGIIIHJJGHIFHJIIIFHHHGDDECEEEEEDDDDD_Mismatch_1_Sense_+_Library_PoolC
CATTACTTTAAAATACTTAGAATGTAATTTCTTTTATATTTCTCATAAGGCTAGATACAACCATGGAAAAAGTGCAATCGGTTTAAATGCAATT
>Frequency_1_QualityScore_FFHHHHHIIJJJJJJJJJJJJHIJIJJIJJJJJJJJJJJJJJJJJJIJJJIJIJJIIIJJJJJJJJJFIGHIIIJIGHEFFFFEEEED_Mismatch_1_Sense_+_Library_PoolC
TACTTTAAAATACTTAGAATGTAATTTCTTTTATATTTCTCATAAGGCTAGATACAACCATGGAAAAAGTGCAATCGGTTTAAATGCA
>Frequency_1_QualityScore_FFHHHHHJJJJJJJHIGHJJIIJIIJJJJIJJJJJJJIGIHIJJJJJJJIJJJJJJIJJJJIJIJJDIJFHIIJJHHFHHFFFFDEEEEEDACD_Mismatch_2_Sense_+_Library_PoolC
TGTTTGTAAAATGGAGTTTCATTACTTTAAAATACTTAGAATTTAATTTCTTTTATATTTCTCATAAGGCTAGATACAACCATGGAAAAAGTGC
>Frequency_1_QualityScore_FFHHHHHJIIJJJJJJJJJJJJJJIJJJIJJJJJJHHIIJJIJJJJJJIJJJJJJJJJJGGHIIJJJJJGIIJJJJIJHFHHFDFFFFDEDD@B_Mismatch_1_Sense_+_Library_PoolC
AAATGGAGTTTCATTACTTTAAAATACTTAGAATGTAATTTCTTTTATATTTCTCATAAGGCTAGATACAACCATGGAAAAAGTGCAATCGGTT
>Frequency_1_QualityScore_FFHHHHFIJJJJJJJJJJJJJJJJJJJJJIJJJIIIJJJJJJJJJJJIJJJJJJJJIJJJIIJJJJJJJGHJ_Mismatch_1_Sense_+_Library_PoolC
ATGGAGTTTCATTACTTTAAAATACTTAGAATGTAATTTCTTTTATATTTCTCATAAGGCTAGATACAACCA
>Frequency_1_QualityScore_FFHHHHGJJJJJJJJJJJJJJJJJGIJJJJJJII?GHJJJJJJJJJJJJJJJJJJJJEIJIHHGIIIIJIJJIIGHHHHHG_Mismatch_1_Sense_+_Library_PoolC
CTAATTTCATTTCACCTTTGTTTGTAAAATGGAGTTTCATTACTTTAAAATACTTAGAATGTAATTTCTTTTATATTTCCA
