# Supplementary material for: Differential Gene Expression Reveals Candidate Genes for Drought Stress Response in Abies alba (Pinaceae)
Source: PLoS One. 2015 Apr 29;10(4):e0124564. doi: 10.1371/journal.pone.0124564 (PMC4414588; doi:10.1371/journal.pone.0124564)
Supplement: S3 File — (GZ) [file pone.0124564.s003.gz]

Archive with 296 entries (296 files):
- comp19991_c0_seq3.fa
- comp15762_c0_seq1.fa
- comp6455_c0_seq1.fa
- comp39622_c0_seq1.fa
- comp18089_c0_seq1.fa
- comp18276_c0_seq2.fa
- comp20228_c1_seq6 #or# comp20228_c1_seq7.fa
- comp10160_c0_seq1.fa
- comp10848_c0_seq1.fa
- comp5713_c0_seq1.fa
- comp19877_c1_seq1 #or# comp19877_c1_seq4.fa
- comp20136_c0_seq1 #or# comp20136_c0_seq3.fa
- comp20077_c0_seq1.fa
- comp13594_c0_seq1.fa
- comp17390_c0_seq1.fa
- comp19320_c0_seq1 #or# comp19320_c0_seq2.fa
- comp4038_c0_seq1.fa
- comp10916_c0_seq1.fa
- TC131616 #or# TC155098.fa
- comp20084_c0_seq1 #or# comp20084_c0_seq2 #or# comp20084_c0_seq3.fa
- comp20321_c0_seq1 #or# comp20321_c0_seq2.fa
- comp30719_c0_seq1.fa
- comp15073_c0_seq1.fa
- comp15475_c0_seq1 #or# comp15475_c0_seq2.fa
- comp19130_c0_seq1.fa
- comp17383_c0_seq1.fa
- comp30639_c0_seq1.fa
- comp21289_c0_seq1.fa
- comp18975_c0_seq2.fa
- comp17978_c0_seq1.fa
- comp19369_c0_seq1.fa
- comp14673_c0_seq1.fa
- comp8821_c0_seq1.fa
- comp11197_c0_seq1.fa
- comp20293_c0_seq2.fa
- comp20100_c0_seq1.fa
- comp20136_c0_seq3.fa
- comp20318_c0_seq2.fa
- comp6660_c0_seq1.fa
- comp22857_c0_seq1.fa
- comp10919_c0_seq1 #or# comp10919_c0_seq3.fa
- comp8834_c0_seq1.fa
- comp12110_c0_seq1.fa
- comp15933_c0_seq1 #or# comp15933_c0_seq2.fa
- comp20112_c0_seq2.fa
- comp16802_c0_seq1.fa
- comp28943_c0_seq1.fa
- comp19885_c0_seq3.fa
- comp18756_c0_seq1.fa
- comp18776_c0_seq1.fa
- comp5655_c0_seq1.fa
- comp19340_c0_seq1.fa
- comp15933_c0_seq1.fa
- comp19787_c0_seq1.fa
- comp10014_c0_seq1.fa
- comp38948_c0_seq1.fa
- comp18619_c0_seq1 #or# comp18619_c0_seq2.fa
- comp19520_c0_seq2.fa
- comp14466_c0_seq1.fa
- comp18727_c0_seq1 #or# comp18727_c0_seq4.fa
- comp17337_c0_seq1.fa
- comp20084_c0_seq4.fa
- comp5455_c0_seq1.fa
- comp18276_c0_seq2 #or# comp18276_c0_seq3 #or# comp18276_c0_seq4.fa
- comp5247_c0_seq1.fa
- comp19473_c0_seq10 #or# comp19473_c0_seq5 #or# comp19473_c0_seq9.fa
- comp18714_c0_seq2 #or# comp18714_c0_seq3.fa
- comp32798_c0_seq1.fa
- comp12561_c0_seq1.fa
- comp21394_c0_seq1.fa
- comp20191_c0_seq1 #or# comp20191_c0_seq2 #or# comp20191_c0_seq3.fa
- comp18416_c0_seq1.fa
- comp6165_c0_seq1.fa
- comp27460_c0_seq1.fa
- comp19320_c0_seq2.fa
- comp19289_c0_seq1 #or# comp19289_c0_seq2.fa
- comp19728_c0_seq1.fa
- comp16631_c0_seq1.fa
- comp20084_c0_seq1 #or# comp20084_c0_seq2 #or# comp20084_c0_seq6.fa
- comp18941_c0_seq1.fa
- comp9706_c0_seq1.fa
- comp17888_c0_seq1.fa
- comp5484_c0_seq1.fa
- comp26475_c0_seq1.fa
- comp20216_c0_seq4 #or# comp20216_c0_seq8.fa
- comp18191_c0_seq1.fa
- comp10594_c0_seq1.fa
- comp19489_c0_seq2 #or# comp19489_c0_seq4.fa
- comp19939_c0_seq1 #or# comp19939_c0_seq2.fa
- comp11268_c0_seq1.fa
- comp19954_c3_seq3.fa
- comp13633_c0_seq1.fa
- comp18372_c0_seq1.fa
- comp17299_c0_seq1.fa
- comp19984_c0_seq2.fa
- comp21202_c0_seq1.fa
- comp19363_c0_seq1.fa
- comp11705_c0_seq1.fa
- comp8155_c0_seq1.fa
- comp11517_c0_seq1.fa
- comp16236_c0_seq1.fa
- comp6307_c0_seq1.fa
- comp5653_c0_seq1.fa
- comp15374_c0_seq1.fa
- comp10218_c0_seq1.fa
- comp6162_c0_seq1.fa
- comp20184_c0_seq2.fa
- comp10696_c0_seq1 #or# comp10696_c0_seq2.fa
- comp16549_c0_seq2.fa
- comp17099_c0_seq1.fa
- comp13057_c0_seq1.fa
- comp14745_c0_seq1.fa
- comp19745_c0_seq1 #or# comp19745_c0_seq2.fa
- comp14577_c0_seq1.fa
- comp10630_c0_seq1.fa
- comp19088_c0_seq1.fa
- comp19533_c0_seq5.fa
- comp20084_c0_seq2.fa
- comp10086_c0_seq1.fa
- comp16398_c0_seq1.fa
- comp18687_c0_seq1 #or# comp18687_c0_seq2.fa
- comp10868_c0_seq2.fa
- comp20321_c0_seq1.fa
- comp4508_c0_seq1.fa
- comp20159_c0_seq10 #or# comp20159_c0_seq2.fa
- comp17516_c0_seq1.fa
- comp28261_c0_seq1.fa
- comp20151_c0_seq3.fa
- comp19709_c1_seq1 #or# comp19709_c1_seq2.fa
- comp12317_c0_seq1 #or# comp12317_c0_seq2.fa
- comp6389_c0_seq1.fa
- comp16184_c0_seq2.fa
- comp21779_c0_seq1.fa
- comp20159_c0_seq1 #or# comp20159_c0_seq10 #or# comp20159_c0_seq6.fa
- comp15054_c0_seq1.fa
- comp29216_c0_seq1.fa
- comp5908_c0_seq1.fa
- comp17959_c0_seq1.fa
- comp16533_c0_seq2.fa
- comp11722_c0_seq1.fa
- comp18788_c0_seq2.fa
- comp19537_c0_seq2.fa
- comp20084_c0_seq3 #or# comp20084_c0_seq6.fa
- comp18749_c0_seq1 #or# comp18749_c0_seq2.fa
- comp20159_c0_seq1.fa
- comp18583_c0_seq1.fa
- comp21827_c0_seq1.fa
- comp20212_c0_seq3.fa
- comp15717_c0_seq1.fa
- comp6774_c0_seq1.fa
- comp15549_c0_seq1.fa
- comp16434_c0_seq1.fa
- comp20072_c0_seq3 #or# comp20072_c0_seq4 #or# comp20072_c0_seq5.fa
- comp20228_c1_seq10 #or# comp20228_c1_seq12 #or# comp20228_c1_seq7.fa
- comp11321_c0_seq1.fa
- comp10303_c0_seq1.fa
- comp19963_c0_seq1.fa
- comp18006_c0_seq1.fa
- comp9901_c0_seq1.fa
- comp19880_c0_seq1 #or# comp19880_c0_seq2.fa
- comp31574_c0_seq1.fa
- comp16325_c0_seq3.fa
- comp18756_c0_seq1 #or# comp18756_c0_seq2.fa
- comp15933_c0_seq2.fa
- comp20136_c0_seq2 #or# comp20136_c0_seq3.fa
- comp10954_c0_seq1.fa
- comp8708_c0_seq1.fa
- comp6386_c0_seq1.fa
- comp15560_c0_seq1.fa
- comp19709_c0_seq4 #or# comp19709_c0_seq5.fa
- comp16716_c0_seq1.fa
- comp28611_c0_seq1.fa
- comp19859_c1_seq8.fa
- comp19991_c0_seq2.fa
- comp20346_c0_seq2 #or# comp20346_c0_seq5 #or# comp20346_c0_seq9.fa
- comp19533_c0_seq4 #or# comp19533_c0_seq5.fa
- comp28368_c0_seq1.fa
- comp20286_c0_seq4.fa
- comp9513_c0_seq1.fa
- comp10573_c0_seq1.fa
- comp17750_c0_seq1.fa
- comp18276_c0_seq1.fa
- comp10272_c0_seq1.fa
- comp14736_c0_seq1.fa
- comp18761_c0_seq1.fa
- comp9506_c0_seq1.fa
- comp10919_c0_seq2 #or# comp10919_c0_seq3.fa
- comp3809_c0_seq1.fa
- comp5492_c0_seq1.fa
- comp19377_c0_seq4.fa
- comp19769_c0_seq1.fa
- comp20228_c1_seq1 #or# comp20228_c1_seq12.fa
- comp36548_c0_seq1.fa
- comp22969_c0_seq1.fa
- comp19470_c0_seq2.fa
- comp25626_c0_seq1.fa
- comp16833_c0_seq1.fa
- comp11063_c0_seq1.fa
- comp21504_c0_seq1.fa
- comp18975_c0_seq1.fa
- comp14953_c0_seq1.fa
- comp19709_c1_seq1.fa
- comp17355_c0_seq1.fa
- comp14840_c0_seq1.fa
- comp19473_c0_seq5 #or# comp19473_c0_seq8 #or# comp19473_c0_seq9.fa
- comp14672_c0_seq1.fa
- comp14328_c0_seq1.fa
- comp20136_c0_seq2.fa
- comp20116_c0_seq2.fa
- comp17375_c0_seq1.fa
- comp20116_c0_seq3 #or# comp20116_c0_seq5.fa
- comp11618_c0_seq1.fa
- comp17430_c0_seq1.fa
- comp4254_c0_seq1.fa
- comp19769_c0_seq1 #or# comp19769_c0_seq2.fa
- comp20318_c0_seq1.fa
- comp6428_c0_seq1.fa
- comp11545_c0_seq1.fa
- comp10851_c0_seq1.fa
- comp32808_c0_seq1.fa
- TC140860.fa
- comp15058_c0_seq1.fa
- comp19473_c0_seq5.fa
- comp21673_c0_seq1.fa
- comp20191_c0_seq3.fa
- comp20318_c0_seq1 #or# comp20318_c0_seq2.fa
- comp19698_c0_seq1.fa
- comp21560_c0_seq1.fa
- comp5787_c0_seq1.fa
- comp6296_c0_seq1.fa
- comp18958_c0_seq2 #or# comp18958_c0_seq5 #or# comp18958_c0_seq6.fa
- comp27041_c0_seq1.fa
- comp20072_c0_seq2.fa
- comp19520_c0_seq1 #or# comp19520_c0_seq2.fa
- comp19880_c0_seq3 #or# comp19880_c0_seq5.fa
- comp9857_c0_seq1.fa
- comp5855_c0_seq1.fa
- comp16325_c0_seq1.fa
- comp11052_c0_seq1 #or# comp11052_c0_seq2.fa
- comp15330_c0_seq1.fa
- comp19677_c1_seq2.fa
- comp10630_c0_seq2.fa
- comp13447_c0_seq1.fa
- comp10630_c0_seq1 #or# comp10630_c0_seq2.fa
- comp20159_c0_seq1 #or# comp20159_c0_seq4.fa
- comp4067_c0_seq1.fa
- comp20159_c0_seq10 #or# comp20159_c0_seq3 #or# comp20159_c0_seq6.fa
- comp10736_c0_seq2.fa
- comp15363_c0_seq1.fa
- comp20159_c0_seq15 #or# comp20159_c0_seq4.fa
- comp24211_c0_seq1.fa
- comp17693_c0_seq1.fa
- comp13515_c0_seq1.fa
- comp18214_c0_seq1.fa
- comp20749_c0_seq1.fa
- comp16562_c0_seq1.fa
- comp18958_c0_seq1 #or# comp18958_c0_seq2 #or# comp18958_c0_seq6.fa
- comp20337_c0_seq13 #or# comp20337_c0_seq5.fa
- comp23339_c0_seq1.fa
- comp19320_c0_seq1.fa
- comp19169_c0_seq2.fa
- comp16856_c0_seq1.fa
- comp17509_c0_seq2.fa
- comp17229_c0_seq1.fa
- comp6701_c0_seq1.fa
- comp20159_c0_seq15.fa
- comp19984_c0_seq1 #or# comp19984_c0_seq2.fa
- comp17959_c0_seq2.fa
- comp20116_c0_seq1 #or# comp20116_c0_seq3.fa
- TC131616 #or# TC141374 #or# TC158455.fa
- comp4297_c0_seq1.fa
- comp20293_c0_seq1 #or# comp20293_c0_seq2.fa
- comp16510_c0_seq1.fa
- comp25303_c0_seq1.fa
- comp15344_c0_seq1.fa
- comp20999_c0_seq1.fa
- comp17501_c0_seq1.fa
- comp5250_c0_seq1.fa
- comp17521_c0_seq1.fa
- comp3610_c0_seq1.fa
- comp30451_c0_seq1.fa
- comp10887_c0_seq1.fa
- comp5697_c0_seq1.fa
- comp5489_c0_seq1.fa
- comp20191_c0_seq1.fa
- comp14174_c0_seq1.fa
- comp15787_c0_seq1.fa
- comp22064_c0_seq1.fa
- comp19654_c0_seq3.fa
- comp14844_c0_seq1.fa
- comp20072_c0_seq1 #or# comp20072_c0_seq3 #or# comp20072_c0_seq6.fa
- comp9654_c0_seq1.fa
- comp26872_c0_seq1.fa
- comp16325_c0_seq1 #or# comp16325_c0_seq2.fa
- comp4559_c0_seq1.fa
- comp20008_c0_seq1.fa
