# Supplementary material for: Differential Gene Expression Reveals Candidate Genes for Drought Stress Response in Abies alba (Pinaceae)
Source: PLoS One. 2015 Apr 29;10(4):e0124564. doi: 10.1371/journal.pone.0124564 (PMC4414588; doi:10.1371/journal.pone.0124564)
Supplement: S3 File — (GZ) [file pone.0124564.s003.gz › comp19991_c0_seq3.fa]

>comp19991_c0_seq3 len=686 path=[1270:0-99 318:100-138 1549:139-139 1550:140-180 677:181-216 713:217-274 771:275-298 795:299-364 1654:365-365 1635:366-384 881:385-410 907:411-685] : sp|Q9FK16|AGP22_ARATH Arabinogalactan peptide 22 OS=Arabidopsis thaliana GN=AGP22 PE=3 SV=1 e-value: 3e-07 blast score: 52.0
GCGGGCATAGTTGGAGGGAAGGCACAGGATACCCCGTCCCCTGCTCCACTTCCCATGAGCAAAGGAATGGTAGTCGACCAAGGAATTGCTTACATCCTCATGTTCGTTGCATTGCTGCTCACTTATTTCCTCCATTAATACTTCTCATTTGATCAAATCTTCATTGAGGGATCCATAGATTTACCATTGGCCTGTAGAGTCAGACACACCCACACCCAGCGACGTGGATGGACGGATTATCCCTTCTGTTGGTGCAGTTCAAATAAATTGATGTAATAGGCTTCCAGGCTTCCATGGCGAGACCTTTGCATCTGTTAGACTTGCAGGCTCCATTTTTCTGGTTGCTTGTATAAGAGTTTGTACACGTATTCTTACTATTGCCATTCATTATCATTCATTTTATTATATTCTATATACAGAGTACAATCCATGAAATGGGCAAATTACTTGATTGTGCCATTCGCGCTTCTGCTAGTCACTTGTTAAACATACAATCCATTCGCACAAGAAAAAGCATTCTGGTGGTATTTCACAGTTCACTTTTCAGTGTTTCAACCAATTTTTTTGGTGGTGATACATGTGGACCAATTTTTTTCACCCAAGAATCACATACATAAAACTAATGTGATTGAATGTAATTGAGGACTAATTAATGGAATCATCCTATCCTAGTTTCTTAATCTTTT

>Frequency_4_QualityScore_ECGGHGGIIJIHIIIIJIGGIGIIIICGGHIIFGGFEEFGFGEDECDEDDCCDCBBDDDACCCDDCDDDCDCCDDCCDDEDCDDDDDCCCBACA_Mismatch_0_Sense_+_Library_PoolT
GTCAGACACACCCACACCCAGCGACGTGGATGGACGGATTATCCCTTCTGTTGGTGCAGTTCAAATAAATTGATGTAATAGGCTTCCAGGCTTC
>Frequency_3_QualityScore_FFGHHHHJJJJIJJJJJIJJJIJJHIJIJJJJJJIIIHHGGGGFFFFFEEEDCCDDDDDDEEDDDDDEECDEDCDDDEDDDDDDDDDDCDDDDC_Mismatch_0_Sense_+_Library_PoolT
CAGACACACCCACACCCAGCGACGTGGATGGACGGATTATCCCTTCTGTTGGTGCAGTTCAAATAAATTGATGTAATAGGCTTCCAGGCTTCCA
>Frequency_3_QualityScore_FFHHHHHJJJJIIIJHIJJIJJJJJJJIIJJJJJJIIIHIIJJIIIJIIJIIIJJJFFHHGHHHGGFGFCEFDCCEEEEDCCD@CBCDDD@BED_Mismatch_0_Sense_+_Library_PoolT
TCAAATAAATTGATGTAATAGGCTTCCAGGCTTCCATGGCGAGACCTTTGCATCTGTTAGACTTGCAGGCTCCATTTTTCTGGTTGCTTGTATA
>Frequency_3_QualityScore_EEHHGGGGIJJGIHFHIHIJGIJIHFGGIIGHFHHIIIIIFIGIEDGFHHIHFHHIHHCGIJFEEHGHFCFDG>CADFFGBEEFA?<A@A>A?@_Mismatch_0_Sense_+_Library_PoolT
TTCCTCCATTAATACTTCTCATTTGATCAAATCTTCATTGAGGGATCCATAGATTTACCATTGGCCTGTAGAGTCAGACACACCCACACCCAGC
>Frequency_2_QualityScore_FFHHHHGJJJIIJJJJJJIHIIJIIHIGIIIIJIIIJIIJIJIJIIIIIIIIIGIIIGHHHHHGEBECE?ADDCBCDBCCCC;ABCACEDDC?C_Mismatch_0_Sense_+_Library_PoolT
AATAGGCTTCCAGGCTTCCATGGCGAGACCTTTGCATCTGTTAGACTTGCAGGCTCCATTTTTCTGGTTGCTTGTATAAGAGTTTGTACACGTA
>Frequency_2_QualityScore_FEHHHHHJJJJJJJIJJJJIJIIIJJJJJIJIJJJJJJJJJJIIIIIJJJIJIJHIJIIEHGHHHFFDFFDBDEEEDDEEEDDD?CBDAACDDD_Mismatch_1_Sense_+_Library_PoolT
GTAATAGGCTTCCAGGCTTCCATGGCGAGACCTTTGCATCTGTTAGACTTGCAGGCTCCATTTTTCTGGTTGCTTGTATAAGAGTTTGTACACA
>Frequency_2_QualityScore_FFGHHHHIIIIIIJJJJJIIJIJJIIIIIJIIJJJJIIIIIJIIJJJJJIJIHIIJJJJIIIHGHHHCECFEFEEEDDCEDEEEDDDEEECDDD_Mismatch_0_Sense_+_Library_PoolT
TTCCATGGCGAGACCTTTGCATCTGTTAGACTTGCAGGCTCCATTTTTCTGGTTGCTTGTATAAGAGTTTGTACACGTATTCTTACTATTGCCA
>Frequency_2_QualityScore_FFHHHHHJJJJJJJJIJJJJGHJIJJJJJJJIIJJJJJHHHHHGFFFFCCEEEEDDEECDCDDEEDDEDFDEEEDDDDDDDDDDDDDDDCECCD_Mismatch_0_Sense_+_Library_PoolT
CACACCCACACCCAGCGACGTGGATGGACGGATTATCCCTTCTGTTGGTGCAGTTCAAATAAATTGATGTAATAGGCTTCCAGGCTTCCATGGC
>Frequency_2_QualityScore_FFHHGGHJJIJJJJJJJJJJIJIJIJIJJJJJJIJJIJJIJIJJJJJJIGIIJJIIIIIHIGGGCFGEECEEEDBCEEEEECDDEEEDDDDDDE_Mismatch_0_Sense_+_Library_PoolT
CATGGCGAGACCTTTGCATCTGTTAGACTTGCAGGCTCCATTTTTCTGGTTGCTTGTATAAGAGTTTGTACACGTATTCTTACTATTGCCATTC
>Frequency_2_QualityScore_FFGHGHHGIIIIJJIIJEGGHIEGHIIIIIIIGIIIIIJIIIIJJJHIIHIHGEHHGEFEECE?BCACCBADDDACACACBDCCCECC:?AADD_Mismatch_0_Sense_+_Library_PoolT
GGCTTCCAGGCTTCCATGGCGAGACCTTTGCATCTGTTAGACTTGCAGGCTCCATTTTTCTGGTTGCTTGTATAAGAGTTTGTACACGTATTCT
>Frequency_2_QualityScore_FFHHHGHJJJIJJJJIIJIHIHGEEGEGIJJIIJIGJIJIIIJIIIIFIJIIHIHJBEHHGGEEFEADDCEEECCDEDDCA1=AC;=CECA<CC_Mismatch_0_Sense_+_Library_PoolT
ATAGGCTTCCAGGCTTCCATGGCGAGACCTTTGCATCTGTTAGACTTGCAGGCTCCATTTTTCTGGTTGCTTGTATAAGAGTTTGTACACGTAT
>Frequency_2_QualityScore_FFHHHHHJJIIJJGIIIJJJJJJJJJIJJJHHIJJIIIIJJJJJIJIIIJJIHIIIIJIIIGHEEGFEEEEEECDCCDDABBCCCCCCECCDCC_Mismatch_0_Sense_+_Library_PoolT
CGTGGATGGACGGATTATCCCTTCTGTTGGTGCAGTTCAAATAAATTGATGTAATAGGCTTCCAGGCTTCCATGGCGAGACCTTTGCATCTGTT
>Frequency_2_QualityScore_FFHHHHHJIIJIJIIIIJIJJJJJIJIJJIJJIJIJJIIIJJIIIIIJJJIIJIJIIIJJIIHHHHGGFEFECEFEEEDCCDBCCDDCD@CDAC_Mismatch_0_Sense_+_Library_PoolT
CAAATAAATTGATGTAATAGGCTTCCAGGCTTCCATGGCGAGACCTTTGCATCTGTTAGACTTGCAGGCTCCATTTTTCTGGTTGCTTGTATAA
>Frequency_2_QualityScore_FDHHHHGIIIIJIIIJIJGGGIGIIJJJIIIJIJIIIIJIJIIIHIIJIIIJJIFIFGIGIIIGGGGGGGGEDECCCEDDBCEEEDDCBCBA?A_Mismatch_0_Sense_+_Library_PoolT
GTGCAGTTCAAATAAATTGATGTAATAGGCTTCCAGGCTTCCATGGCGAGACCTTTGCATCTGTTAGACTTGCAGGCTCCATTTTTCTGGTTGC
>Frequency_2_QualityScore_EFHHHHHJJJIIJJIIJJJIIIIAGIIIIIIJIJIIIIHGIIIIIJHJGIGIGIIIIIJJJIIJIIGHGFEEECCCCBCCCCDCDDDDDCBCCC_Mismatch_0_Sense_+_Library_PoolT
TTTGATCAAATCTTCATTGAGGGATCCATAGATTTACCATTGGCCTGTAGAGTCAGACACACCCACACCCAGCGACGTGGATGGACGGATTATC
>Frequency_2_QualityScore_FFHHHGHJGIIJIIIIIJJJHIGIHIIDGHIHIHIJJIHEFGGEEEEEEEECDCD<ACCDCCDEEDCDDCEEDDEDEEECDCCDCDDDCCDCDC_Mismatch_0_Sense_+_Library_PoolT
AGTCAGACACACCCACACCCAGCGACGTGGATGGACGGATTATCCCTTCTGTTGGTGCAGTTCAAATAAATTGATGTAATAGGCTTCCAGGCTT
>Frequency_2_QualityScore_EEGFGGEHGHDFIHGBDGCEGEFFEIHFECGEGGIIFGHGGEGCEGEHIGGIGCEHGEG?EECGF:CCD?A@?AAABCACCCCCCCCACCCEEE_Mismatch_0_Sense_+_Library_PoolT
CTTCTGTTGGTGCAGTTCAAATAAATTGATGTAATAGGCTTCCAGGCTTCCATGGCGAGACCTTTGCATCTGTTAGACTTGCAGGCTCCATTTT
>Frequency_2_QualityScore_FFHHHGHJJIJJJIJJJIJIJHIIJJJJJJIHJJJIIIIIJIIIHIHIIIJIIIIIIJGIEHIGEEEEE?ABCDACCCCCBD@BCDCCDDDDDD_Mismatch_0_Sense_+_Library_PoolT
CAAATCTTCATTGAGGGATCCATAGATTTACCATTGGCCTGTAGAGTCAGACACACCCACACCCAGCGACGTGGATGGACGGATTATCCCTTCT
>Frequency_2_QualityScore_FFHHHHHIJJJHIIIJIJJJJJJJJJJJJJJJIIIJJIIJJIJJIJIIIJJJIJIIJJIJIJHHHHHFFDFEFCDEDEEDEDDCCDCDDDCCEE_Mismatch_0_Sense_+_Library_PoolT
CCTTCTGTTGGTGCAGTTCAAATAAATTGATGTAATAGGCTTCCAGGCTTCCATGGCGAGACCTTTGCATCTGTTAGACTTGCAGGCTCCATTT
>Frequency_2_QualityScore_FFHGHGHJJIIIJJJIJJIIIIIJIIJJJJJIJGIIJJGIIJJIJIIIJJJJJIHIJJJIIIGHHHHGHEEFEEEDCDEEEDDCCD?CC@CDC@_Mismatch_0_Sense_+_Library_PoolT
AGTTCAAATAAATTGATGTAATAGGCTTCCAGGCTTCCATGGCGAGACCTTTGCATCTGTTAGACTTGCAGGCTCCATTTTTCTGGTTGCTTGT
>Frequency_2_QualityScore_FFGECHHIIIIIHGEGGGFHHGIFGHIIJIJIIIIIIIJIIGGGEGIIIIIHHIHIHHCECDEEFCCCBDABA=AAC?BDECC=BC?EDEDDDE_Mismatch_0_Sense_+_Library_PoolT
CCAGGCTTCCATGGCGAGACCTTTGCATCTGTTAGACTTGCAGGCTCCATTTTTCTGGTTGCTTGTATAAGAGTTTGTACACGTATTCTTACTA
>Frequency_2_QualityScore_FFHHHHHJJJJJJIJJJJJIJIJJJJJJJJJJJIIJJIIJJIIJIIJJJJJJJIJIJIJIJHIIIJIIJHIIIJIHHGFFFDDDCDCDDDDDDD_Mismatch_0_Sense_+_Library_PoolT
ATTAATACTTCTCATTTGATCAAATCTTCATTGAGGGATCCATAGATTTACCATTGGCCTGTAGAGTCAGACACACCCACACCCAGCGACGTGG
>Frequency_2_QualityScore_EFHHHHHJJDIIJIIJJJIGIIIIIIJJJJJJJIIJJJJJJJJJIJIIIGGGEEEEEEDDBCCCDDDDDCCDDDCDDCDDCCACDEEDDDDDEE_Mismatch_0_Sense_+_Library_PoolT
TAGATTTACCATTGGCCTGTAGAGTCAGACACACCCACACCCAGCGACGTGGATGGACGGATTATCCCTTCTGTTGGTGCAGTTCAAATAAATT
>Frequency_2_QualityScore_FEHHGDGGGIGHIIIIIIJIIIIIIIFIIJIHIIJJJIHHIIIIIIJIHIIJIHFHIIGHGHDFFEFEECEDEBEDDC?BBCDDCCCDEDDC?C_Mismatch_0_Sense_+_Library_PoolT
GTTGGTGCAGTTCAAATAAATTGATGTAATAGGCTTCCAGGCTTCCATGGCGAGACCTTTGCATCTGTTAGACTTGCAGGCTCCATTTTTCTGG
>Frequency_2_QualityScore_CFHHHGHJIIJHIIIIIIJIHGIJFIIIIIIIIJIIIIIIJHIIIJIIIIIIJGIIIIIIIJJGHIIIHFFEEEDDDCADCCDDDCDDD?ABCC_Mismatch_0_Sense_+_Library_PoolT
ATTTGATCAAATCTTCATTGAGGGATCCATAGATTTACCATTGGCCTGTAGAGTCAGACACACCCACACCCAGCGACGTGGATGGACGGATTAT
>Frequency_1_QualityScore_FFHHGGHJIJJJDIJIIJIIJJEIICGIIJIJJIIEIGHIIJJJJIHIIJJJIJJIJIJIEHGJJJJJJGEHGIGGGIEI@EGEHHHEHCD@DE_Mismatch_0_Sense_+_Library_PoolT
TTGCTTGTATAAGAGTTTGTACACGTATTCTTACTATTGCCATTCATTATCATTCATTTTATTATATTCTATATACAGAGTACAATCCATGAAA
>Frequency_1_QualityScore_FFHHHHHJJJJJJJJIGJIJJHJJIJHIJJJJJJJJJJJJJJJJGIJJIIIHHHBDFFEEDDBBBCACDACDDDDDDCBBBCACCDCCD_Mismatch_0_Sense_+_Library_PoolT
CATAGATTTACCATTGGCCTGTAGAGTCAGACACACCCACACCCAGCGACGTGGATGGACGGATTATCCCTTCTGTTGGTGCAGTTCAA
>Frequency_1_QualityScore_FFFFFHDHGIIIGHGIGEFHIJFIIIHIIIIIIJGG?GHJIIADHACHHFFFDDDDDDDDDDACCCDCA??BDDDCDDEEDDDDDCDDDCC@CD_Mismatch_0_Sense_+_Library_PoolT
ACCATTGGCCTGTAGAGTCAGACACACCCACACCCAGCGACGTGGATGGACGGATTATCCCTTCTGTTGGTGCAGTTCAAATAAATTGATGTAA
>Frequency_1_QualityScore_FFHHHHHJFHJJJJJHIJJJGIJFEGIGIIJJJHIJJJJJIJJJIIIIHIJJJIJJJJJJJJJIJIJIJHIJJHHHHHHHHFFFFFEDCCEEEE_Mismatch_0_Sense_+_Library_PoolT
TTTTCTGGTTGCTTGTATAAGAGTTTGTACACGTATTCTTACTATTGCCATTCATTATCATTCATTTTATTATATTCTATATACAGAGTACAAT
>Frequency_1_QualityScore_D8BF?F?4C<FEHCGE4CD>@9FEG?EEFAGBGEDG>FHGADC>FEAADDBFGIG??<CD<F@GI7AE=?CE8BD><882355?_Mismatch_1_Sense_+_Library_PoolT
TCATTTAATCAAATCTTCATTGAGGGATCCATAGATTTACCATTGGCCTGTAGAGTCAGACACACCCACACCCAGCGACGTGGA
>Frequency_1_QualityScore_FFHHHHHJJJJJJIIJJJJJIIJJJJJJHIJJIIIIJJIIJJJIJJJJJJJJIJJJJJJJJJJJJJJJJHJIJJIIJJJJHHHHHHHHFDFEFB_Mismatch_0_Sense_+_Library_PoolT
TCCATTTTTCTGGTTGCTTGTATAAGAGTTTGTACACGTATTCTTACTATTGCCATTCATTATCATTCATTTTATTATATTCTATATACAGAGT
>Frequency_1_QualityScore_FFHHHHHJJJJJJJJJJJJJJFGHIGGJIJJJJJJJJJJIIJJJJJJJIJJJJJJEFHHHHHFEFCDCE@CE?ADDDDDD;ACDBDEFDDDDDD_Mismatch_1_Sense_+_Library_PoolT
TAGGCTTGCAGGCTTCCATGGCGAGACCTTTGCATCTGTTAGACTTGCAGGCTCCATTTTTCTGGTTGCTTGTATAAGAGTTTGTACACGTATT
>Frequency_1_QualityScore_FFHHHHHJGGIIIIHJJJJIIGHIIIJJJJJJJFIIJIEGIJJJIFGHEEDDDEDDDCDDDDACDDBBDACCCDDDDDDDDCDDDEDEEEEECD_Mismatch_0_Sense_+_Library_PoolT
TTGGCCTGTAGAGTCAGACACACCCACACCCAGCGACGTGGATGGACGGATTATCCCTTCTGTTGGTGCAGTTCAAATAAATTGATGTAATAGG
>Frequency_1_QualityScore_FFHHHHHJJJIJJJJHIJGIJJGHJIGIJJJJHHHHHFFFFFFDDEEECCDEEDDDDDEEDDEDDEEDECDCDDDDDDDDDDDDDDACDDDB<@_Mismatch_0_Sense_+_Library_PoolT
CCACACCCAGCGACGTGGATGGACGGATTATCCCTTCTGTTGGTGCAGTTCAAATAAATTGATGTAATAGGCTTCCAGGCTTCCATGGCGAGAC
>Frequency_1_QualityScore_FFHHHHHJJJJJIIIJJJJJGGIIJIHIGIIIEIIJJJHIJIJJJJJJJJJIIJIJJJJJJJJHIJJJJEIJJGJHGHEGGHFF_Mismatch_0_Sense_+_Library_PoolT
TCCATTTTTCTGGTTGCTTGTATAAGAGTTTGTACACGTATTCTTACTATTGCCATTCATTATCATTCATTTTATTATATTCTA
>Frequency_1_QualityScore_DDHFF<CEHHIIGIEHBAAGHIICEDDHDFHDFHIIIGI@HHHGGHHIIHHHFCGCEEGGEHGCFHEIGEAG<CEHBE?B<?;??DB8&22?4:_Mismatch_1_Sense_+_Library_PoolT
AATACATCTCATTTGATCAAATCTTCATTGAGGGATCCATAGATTTACCATTGGCCTGTAGAGTCAGACACACCCACACCCAGCGACGTGGATG
>Frequency_1_QualityScore_FFHADFDGBGBEEHGIIIGGIIHCEHIIFGEIGHECHGFHIIIGGHHDBGEGIIIEBFHGCGIDIIEHIHII@=D==AEHEE_Mismatch_1_Sense_+_Library_PoolT
CCCAAGAATCACATACATAAAACTAATGTGATTGAATGTAATTGAGGACTAATTAATGGAATCATCCTATCCTAGTTTCTCA
>Frequency_1_QualityScore_FFHHHGHJJJJJIJJJIJJJJJHIIJJJJJJJJJJIJJJJJJJJJJJJIJJJJJJJJJJJJJIJIJJJJJIJIIIGIHGIIIJHHHHHFFFFFF_Mismatch_0_Sense_+_Library_PoolT
CTTGTATAAGAGTTTGTACACGTATTCTTACTATTGCCATTCATTATCATTCATTTTATTATATTCTATATACAGAGTACAATCCATGAAATGG
>Frequency_1_QualityScore_FFHHHGHJHIJHJIJEIIJDHIIJIJJJJJJJHIGIFGGIJJHGHHHHHFFFFFFEEEEEEEDDDDDDDCDDDDDDCCDCDCCDDDDDDDDDDE_Mismatch_1_Sense_+_Library_PoolT
CAGCGACGTGGATGGACGGATTATCCCTTCTGTTGGTGCAGTTCAAATAAATTGATGTAATAGGCTTCCAGGCTTCCATGGTGAGACCTTTGCA
>Frequency_1_QualityScore_BDDDHF?FFGGHDFFBGIIGGGIDHGCEDECH@@CEDEHCCC@B@;@BEDAC@@A;AC>AC>C;CDCC>:A<CCCCBCCCCCECCBBBCBCCAC_Mismatch_0_Sense_+_Library_PoolT
CACCCAGCGACGTGGATGGACGGATTATCCCTTCTGTTGGTGCAGTTCAAATAAATTGATGTAATAGGCTTCCAGGCTTCCATGGCGAGACCTT
>Frequency_1_QualityScore_FFGHFFHJGAGDHIEHHGIIGIJJIJGIJIJGHCHIIIJAHIGIJGHF>>CDDDDDDDDACCCACCB@?:>ACDDDDDDCCDEEDDEDDDDCD:_Mismatch_0_Sense_+_Library_PoolT
ATTGGCCTGTAGAGTCAGACACACCCACACCCAGCGACGTGGATGGACGGATTATCCCTTCTGTTGGTGCAGTTCAAATAAATTGATGTAATAG
>Frequency_1_QualityScore_FFHHHHHJIJJJJJJJJGIJJJIJIJJJJJJJJJJJJJJJJJJJIIGIIIJJJIJJJJJIGIIGJEGHHHEHHFFFFFEDDDDDDDDDDDBBBD_Mismatch_0_Sense_+_Library_PoolT
CTCCATTAATACTTCTCATTTGATCAAATCTTCATTGAGGGATCCATAGATTTACCATTGGCCTGTAGAGTCAGACACACCCACACCCAGCGAC
>Frequency_1_QualityScore_FFHHHFHIJIJIJIJJJJJJJJJIJJJJJJJJJJIJJJHJJJIJJIIJJJJJJJJIIIIIHHHHHHFFFFFEEEEDEEEDDDDEFEDDB_Mismatch_0_Sense_+_Library_PoolT
CAGAGTACAATCCATGAAATGGGCAAATTACTTGATTGTGCCATTCGCGCTTCTGCTAGTCACTTGTTAAACATACAATCCATTCGCAC
>Frequency_1_QualityScore_FFGHGGHJJIJJIJIJJJJJEHIEHIDIJJJJJJIJJIJIHGIIJJJIIHIIIJJJIHHHHHHFDE7??@CECACDCDDCD;@CDAACFDDCDD_Mismatch_1_Sense_+_Library_PoolT
ATAGGCTTCCAGGCTTCCATGGCGAGACCTTTGCATCTGTTAGACTTGCAGGCTCCATTTTTCTGGTTGCTTGTATAAGAGTTTGTACACATAT
>Frequency_1_QualityScore_BDHHHGHJJJJJJJJJJJJIHIIJJJJGIJIJJGHBGHJIJJJJJHIJJJIJJJJJJJJJJEGCHGIIJIGIHHHHHGHE_Mismatch_1_Sense_+_Library_PoolT
TGCAGGCTCCATTTTTCTGGTTGCTTGTATAAGAGTTTGTACACGTATTCTTACTATTGCCATTCATTATCATTCATTTA
>Frequency_1_QualityScore_FFHHHGGIJIJJIJGIIJJJIIJJIHJJJIIJJEGHHIIJIIHJJJJIJJIEJJEIII<FGHGIIIGCH@EAGIGICHHHADFFFEECEAE>@A_Mismatch_1_Sense_+_Library_PoolT
CTTACATCCTCATGTTCGTTGCATTGCTGCTCACTTATTTCCTCCATTAATCCTTCTCATTTGATCAAATCTTCATTGAGGGATCCATAGATTT
>Frequency_1_QualityScore_FFHHHHHJJJJJIJJJJJIJJJJJIJIIHHIJIJJGIJJJIJJFIIJIGIGIIDFHHJJJIIJJJIIHGGHIHHHHHHHFFFFFFFFEDEEEDD_Mismatch_0_Sense_+_Library_PoolT
GTTAGACTTGCAGGCTCCATTTTTCTGGTTGCTTGTATAAGAGTTTGTACACGTATTCTTACTATTGCCATTCATTATCATTCATTTTATTATA
>Frequency_1_QualityScore_FFHHHHHIHJJJIHIIIIFIEGG@F@FHIHIJJJJJJIFGGIIJGGJIGHIGGHGI@EHGHGEHFGFHFFFFFFFDA_Mismatch_0_Sense_+_Library_PoolT
TGCTAGTCACTTGTTAAACATACAATCCATTCGCACAAGAAAAAGCATTCTGGTGGTATTTCACAGTTCACTTTTCA
>Frequency_1_QualityScore_FFHHHHGJJIJGIJGEHJJJJGGIIJJIIIJGEHIGIJJIHIJJJJAHHIHIGIEFFGGJJJJIJJAH@DHHFHGHHHEDFFFFFEEEEFEEDD_Mismatch_0_Sense_+_Library_PoolT
TCTGTTAGACTTGCAGGCTCCATTTTTCTGGTTGCTTGTATAAGAGTTTGTACACGTATTCTTACTATTGCCATTCATTATCATTCATTTTATT
>Frequency_1_QualityScore_DDFHBHGIGGHIEEFHIGIIGICHIII@HIIGGGGCHDGIIGGFHHJJIJIG=FFGHGIGFHIGHIIJIHIJGGFDFHFFFFFFFDDEEDEC_Mismatch_2_Sense_+_Library_PoolT
TTTGCATCTGTTAGACTTGCAGGCTCCATTTTTCTGGTTGCTTGTATATGAGTTTGTACACATATTCTTACTATTGCCATTCATTATCATTC
>Frequency_1_QualityScore_FFHHGHHJJJJJGIJJJJIJJJJIJEIIIIJJIJIJJJIJJIJJJIJJIJJJJJJJJJJJJJJIJIIHIGBGHEFHGHEDFFFFEEEDDDDDBD_Mismatch_0_Sense_+_Library_PoolT
CTTATTTCCTCCATTAATACTTCTCATTTGATCAAATCTTCATTGAGGGATCCATAGATTTACCATTGGCCTGTAGAGTCAGACACACCCACAC
>Frequency_1_QualityScore_FFGGHHHJJJJJJJJJIHIJJJJJHJJJJJJIFHGJHIJIJIHJJJJJJJJJJJJJJJJJJJJJJJJJJIJJJJIHHHHHHHHFFFF_Mismatch_1_Sense_+_Library_PoolT
AGGCTCCATTTTTCTGGTTGCTTGTATAAGAGTTTGTACACGTATTCTTACTATTGCCATTCATTATCATTCATTTTATTATATTCA
>Frequency_1_QualityScore_DEGDHHDEAFFFHHEHAFH>FHHIIG?GEFGGEFHHCFCHIGGIIIGIIIIIIIIGGHFGGGGHGGCHF@GIE_Mismatch_2_Sense_+_Library_PoolT
GTTGCTTGTATAAGAGTTTGTACACGTATTCTTACTATTGCCATTCATTATCATTCATTTTATTATATTCTGA
>Frequency_1_QualityScore_FFHHHHHJJJJJHIIJGGHIIJIJIJJJJJJJJJJJJJJJJFHIJJJIJJJJJJJJJJJIHHHFFDBDDBDDDDDDDBDBDDDDDDDDDDDCCD_Mismatch_0_Sense_+_Library_PoolT
CTTCATTGAGGGATCCATAGATTTACCATTGGCCTGTAGAGTCAGACACACCCACACCCAGCGACGTGGATGGACGGATTATCCCTTCTGTTGG
>Frequency_1_QualityScore_FFHHHHHIHIJJJJIJJIJGHIGIIJIJJJJJJJJJJJJJIJJJIGFAEHFFFDDBDBCCCDDDDDDCC@ABB@CACACCEEDDCDDAC@CDCB_Mismatch_0_Sense_+_Library_PoolT
TTACCATTGGCCTGTAGAGTCAGACACACCCACACCCAGCGACGTGGATGGACGGATTATCCCTTCTGTTGGTGCAGTTCAAATAAATTGATGT
>Frequency_1_QualityScore_FFHHHHHJJJJJJJJJIHJJJIJJJJJJJJJJJJJIJJIIJJJJJJJJJJJGHHHHHHFFFFFDDEDDDCCDFDDDCDDDDEEEDDDCEEEEED_Mismatch_1_Sense_+_Library_PoolT
CTTCCAGGCTTCCATGGCGAGACCTTTGCATCTGTTAGACTTGCAGGCTCCATTTTTCTGGTTGCTTGTATAAGAGTTTGTACACATATTCTTA
>Frequency_1_QualityScore_FFAFDDFGIEDBEHGHHIJIDIIGIJIEGHDEHHHIGGCDGFEFDGH@BFGI@DFEHGIIIEGFFFCC87C@CH@CA=BEBACACDB=5;BDB@_Mismatch_0_Sense_+_Library_PoolT
CCATTAATACTTCTCATTTGATCAAATCTTCATTGAGGGATCCATAGATTTACCATTGGCCTGTAGAGTCAGACACACCCACACCCAGCGACGT
>Frequency_1_QualityScore_FFHHHHHJJJJJJJJIJJJIJJJIJJJJJJJJJJJJJJJJJJJJJJJJJJJJJJJHHHHHHGFDFEEEECCEEEEDDD@DCDDD_Mismatch_0_Sense_+_Library_PoolT
GGCTTCCAGGCTTCCATGGCGAGACCTTTGCATCTGTTAGACTTGCAGGCTCCATTTTTCTGGTTGCTTGTATAAGAGTTTGTA
>Frequency_1_QualityScore_FFHHHGHIGIJIJJJEGHHGIJJGIGIIJJFIHIJJIGHGIJDHGHIIIJIIJJIIJIJJJJJJIJGGGGHIIIJHHGGHHGFFFFFF_Mismatch_0_Sense_+_Library_PoolT
AGGCTCCATTTTTCTGGTTGCTTGTATAAGAGTTTGTACACGTATTCTTACTATTGCCATTCATTATCATTCATTTTATTATATTCTA
>Frequency_1_QualityScore_FFHHHHHJJJJJJJJJJJJJJJJJJJJJJJJJJJJJJJJJJJJJJJJIJIHIIIJJJJIJJJJIJHGHIIIIJJJJJJHHHHGHFFFFFFFBCD_Mismatch_2_Sense_+_Library_PoolT
TACTATTGCCATTCATTATCATTCATTTCATTATATTCGATATACAGAGTACAATCCATGAAATGGGCAAATTACTTGATTGTGCCATTCGCGC
>Frequency_1_QualityScore_EFHHHHHIIJJJJIJJJIJJJIJJIJJJJJJJJJFHIJIIJHJIGHIIGDFHHGGIJIIHIJJJJIJIJHIIGHGHHFHFFFFFFFFEECEEFE_Mismatch_0_Sense_+_Library_PoolT
GCATCTGTTAGACTTGCAGGCTCCATTTTTCTGGTTGCTTGTATAAGAGTTTGTACACGTATTCTTACTATTGCCATTCATTATCATTCATTTT
>Frequency_1_QualityScore_FFHHHHHJJJJJJJJJJGJIJIIJIJJJJJJJJJIIIJJJJJJJJIJIJJJIIJJJJGIFHHHHFFFFFEEDEEEE@DDDDDDCDDBCDCFFED_Mismatch_0_Sense_+_Library_PoolT
CTTCCAGGCTTCCATGGCGAGACCTTTGCATCTGTTAGACTTGCAGGCTCCATTTTTCTGGTTGCTTGTATAAGAGTTTGTACACGTATTCTTA
>Frequency_1_QualityScore_FFHHHHHJJJJJJJJIJJFIHIJIJDHIJJJIJJJJJJJJJJJJJJBHJJHHHFFFDCEDD;BDDDDDDCDDDDACCDBBDCDCDCCDDCDDDE_Mismatch_0_Sense_+_Library_PoolT
ATAGATTTACCATTGGCCTGTAGAGTCAGACACACCCACACCCAGCGACGTGGATGGACGGATTATCCCTTCTGTTGGTGCAGTTCAAATAAAT
>Frequency_1_QualityScore_FFHHHHHJIJJJGJDEHGGICHIEIJIJJJIIJIJJIJJJDGGGGIEHGGHIIJJJFGGGG<CGHGGGHEGGHHHFFDCCDCDDDD8??BC@@C_Mismatch_1_Sense_+_Library_PoolT
TCCTTCTCATTTGATCAAATCTTCATTGAGGGATCCATAGATTTACCATTGGCCTGTAGAGTCAGACACACCCACACCCAGCGACGTGGATGGA
>Frequency_1_QualityScore_FFHHHHHJJJJJJJGJJJJJJJIJHIIIJJJIJJJJJJJFIHIHIJJJJHIIJJJJIJJJJJJJJJJJJHIJJHHHHHHGHFFFFFFFEEEFFE_Mismatch_1_Sense_+_Library_PoolT
GACTTGCAGGCTCCATTTTTCTGGTTGCTTGTATAAGAGTTTGTACACGTATTCTTACTATTGCCATTCATTATCATTCATTTTATTATATTCC
>Frequency_1_QualityScore_FFHHHHHJJJJJJJJIJJJJJIJJJJJJIIJJJJJJIJGJJJJJJJIJFGJJIBGHIHGIJJJEGIIJHHEHHHHFFFFFFEEEEEEEDCEEDE_Mismatch_0_Sense_+_Library_PoolT
CTTTGCATCTGTTAGACTTGCAGGCTCCATTTTTCTGGTTGCTTGTATAAGAGTTTGTACACGTATTCTTACTATTGCCATTCATTATCATTCA
>Frequency_1_QualityScore_FFHGHHHJJJJGGHIIJJJJIIIJJIGHHIJJJIGIEHGIFEHHJJJJIHI@FGGGHIHGIFHHHH7?CDB@DBCCECEDDFEDDDEDDDDDDD_Mismatch_1_Sense_+_Library_PoolT
TCCATGGCGAGACCTTTGCATCTGTTAGACTTGCAGGCTCCATTTTTCTGGTTGCTTGTATAAGAGTTTGTACACATATTCTTACTATTGCCAT
>Frequency_1_QualityScore_FFHGHHHJJJJJJJJJJJJJJJJJIJJHJJJJJJJJJJJJJJJJJHHJJJJJJJJJHIJJJJIIJJJJIEHHFFDDDDDDD@BBBDDDDDDDBD_Mismatch_0_Sense_+_Library_PoolT
CTCATTTGATCAAATCTTCATTGAGGGATCCATAGATTTACCATTGGCCTGTAGAGTCAGACACACCCACACCCAGCGACGTGGATGGACGGAT
>Frequency_1_QualityScore_FFHHHHHJJJJJJJJJFHIJJJJJIIIJJIIIJJGIJIIIIIJJJJJIJIJIJJIJIJJDGIJJJFHHFDEFFFEEEEEEEDCCDDDDCCDDBD_Mismatch_0_Sense_+_Library_PoolT
TTATCCCTTCTGTTGGTGCAGTTCAAATAAATTGATGTAATAGGCTTCCAGGCTTCCATGGCGAGACCTTTGCATCTGTTAGACTTGCAGGCTC
>Frequency_1_QualityScore_FFHHHHHIJJGCHIGIEJIJJFHIIJBGIJIIIJJIIJJIIJJJIJJIIIEHHIIBFHIGHGHIJJJ@EEHHF?DEBBBD;??<CDDCDBD9@>_Mismatch_0_Sense_+_Library_PoolT
TCATTTGATCAAATCTTCATTGAGGGATCCATAGATTTACCATTGGCCTGTAGAGTCAGACACACCCACACCCAGCGACGTGGATGGACGGATT
>Frequency_1_QualityScore_?BA+=C?<AEFG@AAFBHE@EHECF@A9FHEDGBGCCFGFIIIIICFIGEFG_Mismatch_2_Sense_+_Library_PoolT
GAGTTTGTACACATATTCTTACTATTGCCATTCATTATCATTCATTTCATTA
>Frequency_1_QualityScore_FFHHHHHJJJIJJJIJJJJJJIIIGHIJJJJJJJJJJJJFIHJIJJJJJGIJIJJJIJJIJJIIIGIJJEHJHHHHHHHHFFFFFFFEFDEEEF_Mismatch_0_Sense_+_Library_PoolT
GACTTGCAGGCTCCATTTTTCTGGTTGCTTGTATAAGAGTTTGTACACGTATTCTTACTATTGCCATTCATTATCATTCATTTTATTATATTCT
>Frequency_1_QualityScore_FFHHHHHIJJJJJJJJHGHJJIJJJJJJJJJJJJJJJIIJHIJJJJJJJHHIJJJJFHHHHHDDDDDDDDDBDDDDDDDDDDDEDDDDDDDDDD_Mismatch_0_Sense_+_Library_PoolT
ACAGTTCACTTTTCAGTGTTTCAACCAATTTTTTTGGTGGTGATACATGTGGACCAATTTTTTTCACCCAAGAATCACATACATAAAACTAATG
>Frequency_1_QualityScore_FFHHHHHJJIJJJJJJJJJIJJJIHIJJJJJJJIJEHIIGJJJJJJIGIGICIIJJJIIJICHGIJJIJGIHEHIHHHHHFFFDDDDDDDBBDD_Mismatch_1_Sense_+_Library_PoolT
TCCTCCATTAATCCTTCTCATTTGATCAAATCTTCATTGAGGGATCCATAGATTTACCATTGGCCTGTAGAGTCAGACACACCCACACCCAGCG
>Frequency_1_QualityScore_FFHHHHHJJJJJJJJJJJJJJJJJJJJJJJJJJJJJJIJHIIJJJJJJJJIIJJJJJIBHIIJJIJGIJFHGHIJIIGGHGHDFFFFFEDEEEE_Mismatch_1_Sense_+_Library_PoolT
TGCTGCTCACTTATTTCCTCCATTAATCCTTCTCATTTGATCAAATCTTCATTGAGGGATCCATAGATTTACCATTGGCCTGTAGAGTCAGACA
>Frequency_1_QualityScore_FFHHHHHJJJJJJJJJHHIIJIJIIJJIJJIJJJJJJJJJHHHHEFFFFFEEEEEEEDDEEDDEDDDEEDCDDDDDDDDDDDDDDCECCD@DD@_Mismatch_0_Sense_+_Library_PoolT
CCCACACCCAGCGACGTGGATGGACGGATTATCCCTTCTGTTGGTGCAGTTCAAATAAATTGATGTAATAGGCTTCCAGGCTTCCATGGCGAGA
>Frequency_1_QualityScore_FFHHHHHJJJJJJGHIJJIJJJJJJJJIIJJJJJGIJIJIJJIJJJJJJ0BFIIJJJGHGIIIJHHHHHCEFFFFFECECEEDDDDDDDDDDDD_Mismatch_1_Sense_+_Library_PoolT
TCCCTTCTGTTGGTGCAGTTCAAATAAATTGATGTAATAGGCTTCCAGGTTTCCATGGCGAGACCTTTGCATCTGTTAGACTTGCAGGCTCCAT
>Frequency_1_QualityScore_FFHHHHHIIJJJGIIJJJJJJJJJJJJJJJJJJJJJJJIJJJJJJIIJJJJIJGIGHIJHFDFDEDECEEEDDDDDDDDDCDDDDDBBDDD:@D_Mismatch_0_Sense_+_Library_PoolT
CCCTTCTGTTGGTGCAGTTCAAATAAATTGATGTAATAGGCTTCCAGGCTTCCATGGCGAGACCTTTGCATCTGTTAGACTTGCAGGCTCCATT
>Frequency_1_QualityScore_FFHHHHHJIJJJJJJJJJJJJJJJIHIJIJIJJJJJJJIJJJJIJJJGHIJJIJJJJIJJJJHHHHHFFFFDDDDDDDDDDDEEDCDDCDDDDD_Mismatch_0_Sense_+_Library_PoolT
ATGGACGGATTATCCCTTCTGTTGGTGCAGTTCAAATAAATTGATGTAATAGGCTTCCAGGCTTCCATGGCGAGACCTTTGCATCTGTTAGACT
>Frequency_1_QualityScore_FFHHHHHJJJJJJJJJJIHIIJGIIJJIJJJJJJJIJJJJJJJIHIJJHFHHHFFFFFDEEEEDECCDDBDBDDDDCCDDDDDDCDDDCDDDCD_Mismatch_0_Sense_+_Library_PoolT
GACGGATTATCCCTTCTGTTGGTGCAGTTCAAATAAATTGATGTAATAGGCTTCCAGGCTTCCATGGCGAGACCTTTGCATCTGTTAGACTTGC
>Frequency_1_QualityScore_FFHHHFHIJJIJJIJJJJJJIJJIJJJIJIJJJJJIIJIJJJIJJJJJIGJIEHIIHHFADDBCDDDDDDDDDDCDDDCDDDDDDDDB@CCC>A_Mismatch_0_Sense_+_Library_PoolT
GAGGGATCCATAGATTTACCATTGGCCTGTAGAGTCAGACACACCCACACCCAGCGACGTGGATGGACGGATTATCCCTTCTGTTGGTGCAGTT
>Frequency_1_QualityScore_FFHHHHHJJIIJJGIJJJIIJIJIGIJIJJJHJJIIJJEHHGIJJJJJHIJJJJJJIJJJIHHHFFFFFEEEEDEEDCDDDDDCDDDDDDDDDD_Mismatch_1_Sense_+_Library_PoolT
TCCCTTCTGTTGGTGCAGTTCAAATAAATTGATGTAATAGTCTTCCAGGCTTCCATGGCGAGACCTTTGCATCTGTTAGACTTGCAGGCTCCAT
>Frequency_1_QualityScore_FFHGHHHJJJJJJJJJJJJJIJJJJJJJJJJJJJJEIJJJJJJIJFHIJJJJIFHHHHHHCFFFDEEEECCDDDFFEDDDEEECDDDDDEDEFE_Mismatch_1_Sense_+_Library_PoolT
GCGAGACCTTTGCATCTGTTAGACTTGCAGGCTCCATTTTTCTGGTTGCTTGTATAAGAGTTTGTACACGTATTCTTACTATTGCCATTCATTT
>Frequency_1_QualityScore_FFHHHHHJJEIJJIIJJJIJIIJJIIJJJJGIECHIIGGIIIJIJJJFH;CGIJJHFGHHH;BDDCEEAAEDD@CC>@CDACDDCD<CCCDDDC_Mismatch_1_Sense_+_Library_PoolT
CTTCCAGGCTTCCATGGCGAGACCTTTGCATCTTTTAGACTTGCAGGCTCCATTTTTCTGGTTGCTTGTATAAGAGTTTGTACACGTATTCTTA
>Frequency_1_QualityScore_?+ADAFA9F>DFC>IF<?EHHFBC@9AC<CEGE9C1?9BG<FAFEFG;;6DG@FC>**=CCFFGIFAFE@FE77)@?7)77A?>;B?@_Mismatch_0_Sense_+_Library_PoolT
CTTATTTCCTCCATTAATACTTCTCATTTGATCAAATCTTCATTGAGGGATCCATAGATTTACCATTGGCCTGTAGAGTCAGACACAC
>Frequency_1_QualityScore_FFHHHHHJJJJJJJJJJJJJJHIIIJHIJIGIJJJJJJJJJJIIIJJJJJJJJJJJJJJJHHHHH>DEDDDDDDDDDDEEDDDEDDDDDDDDDD_Mismatch_0_Sense_+_Library_PoolT
ACGGATTATCCCTTCTGTTGGTGCAGTTCAAATAAATTGATGTAATAGGCTTCCAGGCTTCCATGGCGAGACCTTTGCATCTGTTAGACTTGCA
>Frequency_1_QualityScore_FFHHHHHJHIJJHIIJIJGGJJJJJJJJIJJJJJIJJJJJJJJJJJJJJJJJJGIJJJJJJJJIJJIIJJIIJFGGIGJJJJJHHHGHHFFFFD_Mismatch_0_Sense_+_Library_PoolT
TATAAGAGTTTGTACACGTATTCTTACTATTGCCATTCATTATCATTCATTTTATTATATTCTATATACAGAGTACAATCCATGAAATGGGCAA
>Frequency_1_QualityScore_FFHHHGHJIJJJIIIJIJIJIIJJJJJJJJJJJJJJJJJJJJJJJJJIJI;EHHIJJJHF?EHFFFFDC;@DEEE@CCDACDFDDDDDCEEDDD_Mismatch_0_Sense_+_Library_PoolT
TTCCAGGCTTCCATGGCGAGACCTTTGCATCTGTTAGACTTGCAGGCTCCATTTTTCTGGTTGCTTGTATAAGAGTTTGTACACGTATTCTTAC
>Frequency_1_QualityScore_DFGHHHHIJJJJJJJJIJJJIJJJJJJJGJIJJJJJJJJJJJJJJJJJJJJJJJJJJIIJJHHH>EDFFBDF@CAECEDDDBCECFDDD>CCD?_Mismatch_0_Sense_+_Library_PoolT
TTGATGTAATAGGCTTCCAGGCTTCCATGGCGAGACCTTTGCATCTGTTAGACTTGCAGGCTCCATTTTTCTGGTTGCTTGTATAAGAGTTTGT
>Frequency_1_QualityScore_FFHHHHHJJJIJJJJIJJJJJJJJJJIJJJFIIJGIIJIIJJJIJJJJJJJJIIJJJJIIJJJIJIJJJJIGIHHGFFFDDDDDDDDBBDD?CD_Mismatch_0_Sense_+_Library_PoolT
AATACTTCTCATTTGATCAAATCTTCATTGAGGGATCCATAGATTTACCATTGGCCTGTAGAGTCAGACACACCCACACCCAGCGACGTGGATG
>Frequency_1_QualityScore_DFHHHGHJJJJJJJJJJIJJJJJIJJIJJJJJIJJJJJJJJJJJIJJJIJJJIJJJJJJGIIJJGHIJIHIJIIJJJHHHHHBDFFFFFEDE>@_Mismatch_0_Sense_+_Library_PoolT
TGCATTGCTGCTCACTTATTTCCTCCATTAATACTTCTCATTTGATCAAATCTTCATTGAGGGATCCATAGATTTACCATTGGCCTGTAGAGTC
>Frequency_1_QualityScore_FFGHHHHJJJJJJJJJJJJJIIJJJJJJJJIJJJJGIJJJJJJJJJJJJJJJJJJJJGHFCDDDDDDDDBDDDDDDDDDDDDDDCCDDDBCDDC_Mismatch_0_Sense_+_Library_PoolT
TGAGGGATCCATAGATTTACCATTGGCCTGTAGAGTCAGACACACCCACACCCAGCGACGTGGATGGACGGATTATCCCTTCTGTTGGTGCAGT
>Frequency_1_QualityScore_FFHHHHHGGIEHHGIIIIIJJJCEHIJJIJJIIJJHJJIJJHHHFFCDDDCCDDDDDDDEDDDBDDDDA@CDDDDDDDEEDDEDDEEEDDDCDD_Mismatch_0_Sense_+_Library_PoolT
GCCTGTAGAGTCAGACACACCCACACCCAGCGACGTGGATGGACGGATTATCCCTTCTGTTGGTGCAGTTCAAATAAATTGATGTAATAGGCTT
>Frequency_1_QualityScore_FFHHHHHHJJJJJJJJJJJJJJJJJJIJJJJJJJJJJJJJJJIJJJJJJJJIJJFHI@EGGJJIJHHEHHHHFFFFFFEEEADEEEDCDD_Mismatch_0_Sense_+_Library_PoolT
CTGCTAGTCACTTGTTAAACATACAATCCATTCGCACAAGAAAAAGCATTCTGGTGGTATTTCACAGTTCACTTTTCAGTGTTTCAACCA
>Frequency_1_QualityScore_FFFHHHHJGHJIJJIJGHIJIJIIDHIJJJIIJJJJIHGGGGJGIJJIGIJJJJGGIHHHHHHFBDFFE@>ACECDDDD;@CDDEEDDDACCCD_Mismatch_0_Sense_+_Library_PoolT
AGGCTTCCAGGCTTCCATGGCGAGACCTTTGCATCTGTTAGACTTGCAGGCTCCATTTTTCTGGTTGCTTGTATAAGAGTTTGTACACGTATTC
>Frequency_1_QualityScore_;BADBADIEBEICEBEC4A;;?<:DAD39??D9B0BDBDD*/88BC))).\..(7).=?CAC)7).5?A36;3>>BA_Mismatch_1_Sense_+_Library_PoolT
AGGCTTCCAGGCTTCCATGGCGAGACCTTTGCATCTGTTATACTTGCAGGCTCCATTTTTCTGGTTGCTTGTATAAG
>Frequency_1_QualityScore_FFHGHHHJJJJJJJJJJJJIIJJJJJJJAGIJJJJJIJFGHIIJGEIHIHGIIBFHIIJJIJJJJJJJJIIJJIHGFHGHHFFFFFFFEEEEEE_Mismatch_1_Sense_+_Library_PoolT
CTTTGCATCTGTTAGACTTGCAGGCTCCATTTTTCTGGTTGCTTGTATAAGAGTTTGTACACATATTCTTACTATTGCCATTCATTATCATTCA
>Frequency_1_QualityScore_FFHHHHHJJJJJJJJJJJJJJIIIJGIJGJJJJJJJJJIJJJJJJJJJIJJJJIJBHHHGHHFDF@DCECEDACEEECDD;ACDADDFDDBCDD_Mismatch_0_Sense_+_Library_PoolT
TAGGCTTCCAGGCTTCCATGGCGAGACCTTTGCATCTGTTAGACTTGCAGGCTCCATTTTTCTGGTTGCTTGTATAAGAGTTTGTACACGTATT
>Frequency_1_QualityScore_FFHGHHHJJJJJJJJJJJJJJJJJJJJJJGGJJJJJIIJJJJJIJIEHIIJJJJJJIJHJJGIJJIGGIHIIJIIJJJHGHHHFFDFFFCEEED_Mismatch_1_Sense_+_Library_PoolT
ATTGCTGCTCACTTATTTCCTCCATTAATCCTTCTCATTTGATCAAATCTTCATTGAGGGATCCATAGATTTACCATTGGCCTGTAGAGTCAGA
>Frequency_1_QualityScore_FFHHHHHJJJJJJJJJJJFHIJJJIFIJJJJJJDEGIHGIIJJGIIIJJJIIIJJJJJJJJJJHHGHHHHFFFFFFFFEEEEEEEEFEEEEEEE_Mismatch_0_Sense_+_Library_PoolT
CAGGCTCCATTTTTCTGGTTGCTTGTATAAGAGTTTGTACACGTATTCTTACTATTGCCATTCATTATCATTCATTTTATTATATTCTATATAC
>Frequency_1_QualityScore_FFHHHHHJJJIJJJJJJJIJJJHIIJJJGGIJJJJJJJJJJJJJIJJJJJJJJJJJJJJIJJJJJJIIGHIIJJIJJJJJIIHEHHHHFFFFFF_Mismatch_0_Sense_+_Library_PoolT
TGGTTGCTTGTATAAGAGTTTGTACACGTATTCTTACTATTGCCATTCATTATCATTCATTTTATTATATTCTATATACAGAGTACAATCCATG
>Frequency_1_QualityScore_FFHHHHHJJJJJJJJIJJJJJJJGIJJJJJJJJIJJJJJJIJJJJIJJJIJJJJJGHIJIJJJJIGGGIIGFHHHHHFFFFFFEEDEEEEDDDD_Mismatch_1_Sense_+_Library_PoolT
GTTCGTTGCATTGCTGCTCACTTATTTCCTCCATTAATCCTTCTCATTTGATCAAATCTTCATTGAGGGATCCATAGATTTACCATTGGCCTGT
>Frequency_1_QualityScore_FFHHHHHJJJJJJJJHIJJJJJJJJJJJJJJJJIJJJIJJJJJJJJJJJJJJIJJJIJJGIIJJGHHFFDFFFFEEEEEDEDDDDDDDDDDDDD_Mismatch_0_Sense_+_Library_PoolT
TATCCCTTCTGTTGGTGCAGTTCAAATAAATTGATGTAATAGGCTTCCAGGCTTCCATGGCGAGACCTTTGCATCTGTTAGACTTGCAGGCTCC
>Frequency_1_QualityScore_FFHHHHHJJJJJJJJEHIIJIJJJJJJJIIJIJJIIIJJJJJJJHIJJDGIIJ_Mismatch_0_Sense_+_Library_PoolT
ATTCTATATACAGAGTACAATCCATGAAATGGGCAAATTACTTGATTGTGCCA
>Frequency_1_QualityScore_FFHHHHHJJJJJJJJJJIJJHIJJJJJJJJJJJJJJJJIJJJJIIFGIJJJJIJJJJJJJCHHHHFFFFFFDFDFEEEEDEEEDDDDDDEDEDE_Mismatch_2_Sense_+_Library_PoolT
GCGAGACCTTTGCATCTGTTAGACTTGCAGGCTCCATTTTTCTGGTTGCTTGTATAAGAGTTTGTACACATATTCTTACTATTGCCATTTATTA
>Frequency_1_QualityScore_FFHHHHHJIIIFGIJJJIIJJIIJJJJGJJIIJIJJJIJIJIIJIIJJJJJJJIIGGIIJICHHIGCHGEHIHHHHFFFDDDDDDDDDDDD@DB_Mismatch_1_Sense_+_Library_PoolT
ATTAATCCTTCTCATTTGATCAAATCTTCATTGAGGGATCCATAGATTTACCATTGGCCTGTAGAGTCAGACACACCCACACCCAGCGACGTGG
>Frequency_1_QualityScore_FFHHHHFIJJIIJJABHJJJIJJGIJJJIIJIHIJIEGIJIIJJJJJIJIJIJJIJJJFIEIGHHGGFCBDFFFEEEEEEEDDDDDDDDDDDDC_Mismatch_0_Sense_+_Library_PoolT
ATCCCTTCTGTTGGTGCAGTTCAAATAAATTGATGTAATAGGCTTCCAGGCTTCCATGGCGAGACCTTTGCATCTGTTAGACTTGCAGGCTCCA
>Frequency_1_QualityScore_FFHHHHHJJJJJJJIJIIJJJJHIIJJJJJHHHHHFFFFFFEEEEEDBDDDDDDDEEDDDDDEEDCEDEDEDEDDDDDDDDDDDDDDDDEDEDD_Mismatch_1_Sense_+_Library_PoolT
ACACCCACACCCAGCGACGTGGATGGACGGATTATCCCTTCTGTTGGTGCAGTTCAAATAAATTGATGTAATAGGCTTCCAGGCTTCCATGTCG
>Frequency_1_QualityScore_FFHHHHHJJJJJJJJIHIJJGHJJJGHIJJJJJJIJJJFIJIJIJJJGJIJGGHHIJIJJJJJJIDHEFDCCCDDDDEEDDDCCCDCDDDCD@A_Mismatch_0_Sense_+_Library_PoolT
CGGATTATCCCTTCTGTTGGTGCAGTTCAAATAAATTGATGTAATAGGCTTCCAGGCTTCCATGGCGAGACCTTTGCATCTGTTAGACTTGCAG
>Frequency_1_QualityScore_FFHHHHHJJJJJJJIJJIJIJJJIIGJFHIJJJJIJJIIJJJBGHIIJHIJJFGG)8BHIJJIJJJJIGGHGIHGHHHHHFFFFFFFFCEDDEF_Mismatch_1_Sense_+_Library_PoolT
TTAGACTTGCAGGCTCCATTTTTCTGGTTGCTTGTATAAGAGTTTGTACACGTATACTTACTATTGCCATTCATTATCATTCATTTTATTATAT
>Frequency_1_QualityScore_FFHHHHHJJJJJJJJJJJEIIJIJIFIIJJJJJJJJJIIJJJJJJIIGIJIJIJGGIGHHGEEF?CDDE@CCEEDDDDDCDCDADDEDDDDEEE_Mismatch_1_Sense_+_Library_PoolT
AGGCTTCCAGGCTTCCATGGCGAGACCTTTGCATCTGTTAGACTTGCAGGCTCCATTTTTCTGGTTGCTTGTATAAGAGTTTGTACACATATTC
>Frequency_1_QualityScore_FFHHHHHJJJJJGGGIJIIIJIGIJJGIIJGGHJJJJIHHHHHHFFEFDEEEEEEEEDDCDDEEDDEDCACCDDDDDDDDDDDBBCDDDEDDDD_Mismatch_0_Sense_+_Library_PoolT
ACACCCACACCCAGCGACGTGGATGGACGGATTATCCCTTCTGTTGGTGCAGTTCAAATAAATTGATGTAATAGGCTTCCAGGCTTCCATGGCG
>Frequency_1_QualityScore_EFHHHGGJJJJJJJJJJJJIIHIGJJJJGIJJJJJJFIIJHIJJJJIJJJJIJJJJJJJJJJJIJJJJJGHJHHHHHHHFFFFFFFFEEECEEC_Mismatch_1_Sense_+_Library_PoolT
TTGCAGGCTCCATTTTTCTGGTTGCTTGTATAAGAGTTTGTACACGTATTCTTACTATTGCCATTCATTATCATTCATTTTATTATATTCTAAA
>Frequency_1_QualityScore_FFHHHHHJJIIHJJIJHJIIHIJJJJJGIIJJJIJJHIIIIIJJJJHIJIJJIJIIJJJJJJI_Mismatch_1_Sense_+_Library_PoolT
GTTGCTTTTATAAGAGTTTGTACACGTATTCTTACTATTGCCATTCATTATCATTCATTTTAT
>Frequency_1_QualityScore_FFHHHHHJJJJJJIJJJJJJJJJJJJIJJJJJJJJJJJJJJJJJIJJJJJIJJJJJJJJIIJJJJHHGHHFFFDCEFEEEDDDDCCDDDDDBCD_Mismatch_0_Sense_+_Library_PoolT
TTCAAATAAATTGATGTAATAGGCTTCCAGGCTTCCATGGCGAGACCTTTGCATCTGTTAGACTTGCAGGCTCCATTTTTCTGGTTGCTTGTAT
>Frequency_1_QualityScore_FFHHHGHJJIJJIIJJIHJJJIJBHIJIHIJJJIJJJGGGGEIIIJJJIJJJJJJJGHIJIJIJJJJJJIJFIFHFHHFFFFFFEDEECEDDCC_Mismatch_1_Sense_+_Library_PoolT
CTCATGTTCGTTGCATTGCTGCTCACTTATTTCCTCCATTAATACTTCTCATTTTATCAAATCTTCATTGAGGGATCCATAGATTTACCATTGG
>Frequency_1_QualityScore_FFHHHHHJJJJJJJJJHIGEHHIGHIJIJJJJJJJJJJJJJIIGIJHGHHFFFFEDDDDDDDDDDDDDDCCCDDBBDDDDDDCDDDDDDEEDDE_Mismatch_0_Sense_+_Library_PoolT
ATTTACCATTGGCCTGTAGAGTCAGACACACCCACACCCAGCGACGTGGATGGACGGATTATCCCTTCTGTTGGTGCAGTTCAAATAAATTGAT
>Frequency_1_QualityScore_FDHHHGHGIIJIIIGIJJIIJIJJJJJJJIIGIJJIDHIJJJJIIGJJIIIIEIIIFAEHIJGIIJIAHEHHGGHEFEEC?BDBDDB93;@508_Mismatch_0_Sense_+_Library_PoolT
CATTAATACTTCTCATTTGATCAAATCTTCATTGAGGGATCCATAGATTTACCATTGGCCTGTAGAGTCAGACACACCCACACCCAGCGACGTG
>Frequency_1_QualityScore_FFHHHHHJJJJJJJJJIIJJJJJJIJIIHIJJIIIJIIIIIJJJJGIHIIHGGHHEGHHHHFFFFFBEEEEDDDDCDCDDBDBDDDCDDDDDDE_Mismatch_0_Sense_+_Library_PoolT
GTGGTATTTCACAGTTCACTTTTCAGTGTTTCAACCAATTTTTTTGGTGGTGATACATGTGGACCAATTTTTTTCACCCAAGAATCACATACAT
>Frequency_1_QualityScore_FFHHHHHJJJJJJJIJJJJJIJJHIJGIJJJJJJJJJJJJJJJJJGIIHIJJIJIJGJGIIIJJJJJJGFHIJIJJIIEHFEHFFFEFE@CEEE_Mismatch_0_Sense_+_Library_PoolT
ATTGCTGCTCACTTATTTCCTCCATTAATACTTCTCATTTGATCAAATCTTCATTGAGGGATCCATAGATTTACCATTGGCCTGTAGAGTCAGA
>Frequency_1_QualityScore_FFHHHFHJJIIHJJJJIJJJJJJJIJIIJJIJJJGIJJJJJHIIEHFHFHFDCDDDDDDDDDDDDEDDDDDCDDCDCDEDDDCDEEDCEDDDDD_Mismatch_0_Sense_+_Library_PoolT
CCATTGGCCTGTAGAGTCAGACACACCCACACCCAGCGACGTGGATGGACGGATTATCCCTTCTGTTGGTGCAGTTCAAATAAATTGATGTAAT
>Frequency_1_QualityScore_FFHHHHHJJJJJJJJJIIIJIIJJJJJJJJFHGIIJJIJJJJJJJGIIJHIJJJJEHIJJJJJJJJJJIGHHHHHHHFFFFFFFFEEFFEEEDE_Mismatch_0_Sense_+_Library_PoolT
CTGTTAGACTTGCAGGCTCCATTTTTCTGGTTGCTTGTATAAGAGTTTGTACACGTATTCTTACTATTGCCATTCATTATCATTCATTTTATTA
>Frequency_1_QualityScore_FFHHHHHJJJJJIJJJJJIJJJHIJJIJJIJJJJJJJGIJJIIJJJJIIJIIJJIJJJJJJJJJJJJJJIJIJHHHHHHHFFFFFF_Mismatch_0_Sense_+_Library_PoolT
CTTGCAGGCTCCATTTTTCTGGTTGCTTGTATAAGAGTTTGTACACGTATTCTTACTATTGCCATTCATTATCATTCATTTTATTA
>Frequency_1_QualityScore_FFHHHHHJIJJJJJJJJJJJJHHJJJJJGIJJIJJJDHIJIJIJJJIIJIJJJJJJJJIJJJJJJIJJJHHIJHHHHHHHHFFFFFFFEEEEEE_Mismatch_0_Sense_+_Library_PoolT
TTGCAGGCTCCATTTTTCTGGTTGCTTGTATAAGAGTTTGTACACGTATTCTTACTATTGCCATTCATTATCATTCATTTTATTATATTCTATA
>Frequency_1_QualityScore_FFHHHHHIJJJIJIJJJIIJJJJJIGHIJJFGIJIIIIIJJJIIIJIJJJJJJIHIJJJGIJIJJJJJJIHHHEFFDDDEDDDD=BBBDCBCDD_Mismatch_0_Sense_+_Library_PoolT
CTTCTCATTTGATCAAATCTTCATTGAGGGATCCATAGATTTACCATTGGCCTGTAGAGTCAGACACACCCACACCCAGCGACGTGGATGGACG
>Frequency_1_QualityScore_FDHGHHHJIJJIJJJJIIJJJJ_Mismatch_0_Sense_+_Library_PoolT
GTATTCTTACTATTGCCATTCA
>Frequency_1_QualityScore_FFHHHHHIIJJJIJJIJIJJIJJJGJIEHJJGIJJIHHGIGJJJJGIJJFGHIIJJJJCIIIJIJJFIIGGHHHFFFD?CEDDDDBBBBDDDCD_Mismatch_0_Sense_+_Library_PoolT
ACTTCTCATTTGATCAAATCTTCATTGAGGGATCCATAGATTTACCATTGGCCTGTAGAGTCAGACACACCCACACCCAGCGACGTGGATGGAC
>Frequency_1_QualityScore_8@<++<<?8<CE>?B<EC>DDEDC<DDEDDC<DDDDDACEEACEIIIIE8ACD@DA67=CD;;?;?AD;6;>;=??>ADEAA>AA>A:3>A::>_Mismatch_1_Sense_+_Library_PoolT
CATGCCGAGACCTTTGCATCTGTTAGACTTGCAGGCTCCATTTTTCTGGTTGCTTGTATAAGAGTTTGTACACGTATTCTTACTATTGCCATTC
>Frequency_1_QualityScore_FFHHHHHJJJJJJJIJJJJJJJJJJJIIIJJJJJJJJJJJJIJIJJJJJJIIJJIJIIEHIJGIJJJJHHIHHHHHHHFFFFFFEEEEEEEEED_Mismatch_0_Sense_+_Library_PoolT
GAGACCTTTGCATCTGTTAGACTTGCAGGCTCCATTTTTCTGGTTGCTTGTATAAGAGTTTGTACACGTATTCTTACTATTGCCATTCATTATC
>Frequency_1_QualityScore_FFHHHHGIJJIIJIIHJICCGHHJIIIFGIGGDIJJJGHJIGHIHCGGIIIJJJJJJJJIGIHHHIFFFDEDFDCDDCCECCDCCCDCCDDDBD_Mismatch_0_Sense_+_Library_PoolT
GATTATCCCTTCTGTTGGTGCAGTTCAAATAAATTGATGTAATAGGCTTCCAGGCTTCCATGGCGAGACCTTTGCATCTGTTAGACTTGCAGGC
>Frequency_1_QualityScore_DFHHHHHJJJJJJJJJJJJJJIJJJJJJJJIJJJIJJJJJJJHJFIJJJJJJJJGGIJJGGGFEEHHHFFFFFFFEDEEEEEDDDCCDEDDDDE_Mismatch_2_Sense_+_Library_PoolT
CGAGACCTTTGCATCTTTTAGACTTGCAGGCTCCATTTTTCTGGTTGCTTGTATAAGAGTTTGTACACATATTCTTACTATTGCCATTCATTAT
>Frequency_1_QualityScore_FFHHHHGJJJIJJJJJJJJJIJIJJJJHIJIJJJJJJHDFFFEEEEEEDDDEDDDBDDDDDDDEEDDDDDEEDDEDDCDEEDDDCDDDDDDDDD_Mismatch_1_Sense_+_Library_PoolT
GGTCAGACACACCCACACCCAGCGACGTGGATGGACGGATTATCCCTTCTGTTGGTGCAGTTCAAATAAATTGATGTAATAGGCTTCCAGGCTT
>Frequency_1_QualityScore_FFFFHHHIIJJJIJIIIIJFHIIJIGGIJJJJJJJJJIJIIGIJJIIJJJJJJIJJHHHHFFFFFCDDBBBCDDDDEEDCDCDDDDDDDDCCDD_Mismatch_0_Sense_+_Library_PoolT
GGATTATCCCTTCTGTTGGTGCAGTTCAAATAAATTGATGTAATAGGCTTCCAGGCTTCCATGGCGAGACCTTTGCATCTGTTAGACTTGCAGG
>Frequency_1_QualityScore_FFHHHGHJJJJJJJJJJJJJJJIJJIIJJJJJJJJJJJJIJJJJJJJJJFHIIIIJIIJGIHHHAEHFDBDFFFEAEEDEEDDDEFEDDDDDDE_Mismatch_1_Sense_+_Library_PoolT
CATGGCGAGACCTTTGCATCTGTTAGACTTGCAGGCTCCATTTTTCTGGTTGCTTGTATAAGAGTTTGTACACATATTCTTACTATTGCCATTC
>Frequency_1_QualityScore_DFHHHHHIGGFHFHIJGGGDEIGGGIJJJJJJIDHIIGIJBDGIHGCF/BFHFAGDHCHHHGIIIDGHG@D:=CEEHH@DFCD@BDDDDDEED@_Mismatch_2_Sense_+_Library_PoolT
CATCTGTTAGACTTGCAGGCTCCATTTTTCTGGTTGCTTGTATAAGAGTTTGTACACATATTCTTACTATTGCCATTCATTATCATTCATTTCA
>Frequency_1_QualityScore_ADF;F<+:?EFI<<FH+ACFF=HE<C9:C>BC<;?FB6@DGF=FAAFCF65A9?7?>(5;>>B\\85:@::@@@>:@:4?(234:@>AD@_Mismatch_0_Sense_+_Library_PoolT
CCATAGATTTACCATTGGCCTGTAGAGTCAGACACACCCACACCCAGCGACGTGGATGGACGGATTATCCCTTCTGTTGGTGCAGTTCAA
>Frequency_1_QualityScore_D>BDDDDG<:F>CHEHGIIICFH@F?GG<DBFFHE@HIBFAG>GEHHIIEG>EHGIGIIE@@4@FG:8@@CE>GGCEEGGEEFDDDCE_Mismatch_2_Sense_+_Library_PoolT
ACTTGCAGGCTCCATTTTTCTGGTTGCTTGTATAAGAGTTTGTACACATATTCTTACTATTGCCATTCATTATCATTCATTTCATTAT
>Frequency_1_QualityScore_FFHHHHHJJJJJJJHJIJJJJJJJHJJJJJJJJJJJJJJJJJJJJJJIJJJJJJJJJJJGJJIIIIIIJJ_Mismatch_0_Sense_+_Library_PoolT
TGCTTGTATAAGAGTTTGTACACGTATTCTTACTATTGCCATTCATTATCATTCATTTTATTATATTCTA
>Frequency_1_QualityScore_FFHHHGGJJJJJJJJJJJJJIIJIIEIJJJJJJJIJJJJJJJJJIJJJIC@GIIHGIJGIJJIEHHHHFEFDDDEBBDD;?BDDDDCDDD>BBA_Mismatch_0_Sense_+_Library_PoolT
CATTTGATCAAATCTTCATTGAGGGATCCATAGATTTACCATTGGCCTGTAGAGTCAGACACACCCACACCCAGCGACGTGGATGGACGGATTA
>Frequency_1_QualityScore_FFHHHHHJJJBHIGJIJJIJJJJGHHIJIJIJJJIIIIIIIG?FHIJJGEFHEHJEGCEGIJGHEHFFFBED@CEACDD@>C;A??CDD<:CDD_Mismatch_1_Sense_+_Library_PoolT
CAAATAAATTAATGTAATAGGCTTCCAGGCTTCCATGGCGAGACCTTTGCATCTGTTAGACTTGCAGGCTCCATTTTTCTGGTTGCTTGTATAA
>Frequency_1_QualityScore_FBHFHFFHIEHIIIICGHIIIEFEHGHIDGIIIDIIBGGGGIIIIIIHHHIIIIIIHHHIIIIIIIEHGF@FAGIG@HIIHECH@EB>DBABEE_Mismatch_0_Sense_+_Library_PoolT
AAGAGTTTGTACACGTATTCTTACTATTGCCATTCATTATCATTCATTTTATTATATTCTATATACAGAGTACAATCCATGAAATGGGCAAATT
>Frequency_1_QualityScore_FFHHHHGJJHIJJJJJJJJJJIJJJJFHJJJIIIIJJIJJJJJJJJJJJJJJJJIJJJJJJHHHHHFFFFFEDDDDDDDDDDDDCDDDEDDDDD_Mismatch_0_Sense_+_Library_PoolT
GATGGACGGATTATCCCTTCTGTTGGTGCAGTTCAAATAAATTGATGTAATAGGCTTCCAGGCTTCCATGGCGAGACCTTTGCATCTGTTAGAC
>Frequency_1_QualityScore_FFHHHHHJJJJJJJJJJJJJJJJJIJJJJJJJJJJJJIJJJJJJJJJJJJJJFHGHIJIIJJHFHGHHFCFEFDDEDECEDEFDDDDEEEDDDD_Mismatch_1_Sense_+_Library_PoolT
TTCCATGGCGAGACCTTTGCATCTGTTAGACTTGCAGGCTCCATTTTTCTGGTTGCTTGTATAAGATTTTGTACACGTATTCTTACTATTGCCA
>Frequency_1_QualityScore_FFHHGHHJJJIJJJIJJHIJHHIIIJJJIIJJJJJJJHHHHEHFF;;@CE;AAEEDCDDDEDACAC5>CDDDDDCACDDDDD<<ACDCCCBDBD_Mismatch_0_Sense_+_Library_PoolT
ACCCACACCCAGCGACGTGGATGGACGGATTATCCCTTCTGTTGGTGCAGTTCAAATAAATTGATGTAATAGGCTTCCAGGCTTCCATGGCGAG
>Frequency_1_QualityScore_FFGHFFHJJJJIIIJIJJJIJGHIJIIGIJJJIIGIJJJJGGGIFHIEIIG>GGIIGII=ACHHFHFFFFCEEFEEEDCDDECDDCDDEDDFEE_Mismatch_0_Sense_+_Library_PoolT
CGAGACCTTTGCATCTGTTAGACTTGCAGGCTCCATTTTTCTGGTTGCTTGTATAAGAGTTTGTACACGTATTCTTACTATTGCCATTCATTAT
>Frequency_1_QualityScore_FFH:DFFHIJJIJJIJGJGEEIIIGGGIFGFDH@=9FGBABEEFC?CCEEEEEECB@?@@A@CDAA>CA>CDDDDEDDEEDACCDCD?:>CD@B_Mismatch_0_Sense_+_Library_PoolT
GAGTCAGACACACCCACACCCAGCGACGTGGATGGACGGATTATCCCTTCTGTTGGTGCAGTTCAAATAAATTGATGTAATAGGCTTCCAGGCT
>Frequency_1_QualityScore_FFHFHHFJHJJJJJJJJJJJJJIJIIJJJJJJJJJJJJJJJJIJJIIHGHIJIJJJJJJJJJJGHFHHFHEFFFFFCEDEDDACFEECCCCC>C_Mismatch_0_Sense_+_Library_PoolT
TGGTGCAGTTCAAATAAATTGATGTAATAGGCTTCCAGGCTTCCATGGCGAGACCTTTGCATCTGTTAGACTTGCAGGCTCCATTTTTCTGGTT
>Frequency_1_QualityScore_FFHHHHGIJJIIJJIIGGIIHIIJJIJIIJGIIJJJJIIJJJJJJJJJJJII@EHIJHHGFHHEDFFFCBEECDDDD@CCCBCDDDDDDEEFDD_Mismatch_1_Sense_+_Library_PoolT
GCTTCCAGGCTTCCATGGCGAGACCTTTGCATCTGTTAGACTTGCAGGCTCCATTTTTCTGGTTGCTTGTATAAGAGTTTGTACACATATTCTT
>Frequency_1_QualityScore_FFHHHHHJJJIJIIIHHJJIIEHGJJJJJJJJJJJJJJJJIJJIHHHHFFDDDDDDDDDDDDDDCCDDBACADCCCDEDDCDDEEDDEDEEEED_Mismatch_1_Sense_+_Library_PoolT
CATTGGCCTGTAGAGTCAGACACACCCACACCCAGCGACGTGGATGGACGGATTATCCCTTCTGTTGGTACAGTTCAAATAAATTGATGTAATA
>Frequency_1_QualityScore_DFHHGHHJJJJJJJJJJJJJIIFHHIIJJJJJJJJIJJIJIJJJJGIIIJJIJJJJJJJJJHHHHHHHFDEEFFEEEDDDDDDDEEDDDCDCCB_Mismatch_0_Sense_+_Library_PoolT
GGTGCAGTTCAAATAAATTGATGTAATAGGCTTCCAGGCTTCCATGGCGAGACCTTTGCATCTGTTAGACTTGCAGGCTCCATTTTTCTGGTTG
>Frequency_1_QualityScore_FADHHDHIIJJIIGIJIJJGGHGIIGIGHGHJGIGFGHHIGEHEFGHGFFBGIJ>FIHIGGEA>FGEEF@=EGCH@EHEHEE@;BCDCB@>CCC_Mismatch_0_Sense_+_Library_PoolT
GTTGCATTGCTGCTCACTTATTTCCTCCATTAATACTTCTCATTTGATCAAATCTTCATTGAGGGATCCATAGATTTACCATTGGCCTGTAGAG
>Frequency_1_QualityScore_BDHHFHFGIGIEGGIHIGGGHGAGIG@FGGGFIHGHIJIEHCHHIJIGJJEEADHHHGHIFHEHHHIHIEHHCHEEHDFFDFCCEA@;>@AB@C_Mismatch_0_Sense_+_Library_PoolT
TTCGTTGCATTGCTGCTCACTTATTTCCTCCATTAATACTTCTCATTTGATCAAATCTTCATTGAGGGATCCATAGATTTACCATTGGCCTGTA
>Frequency_1_QualityScore_FFFHFHGJGIJJJJJJJJJII=GG@GGIJIJJJJGIFIIIIHGGIGIF_Mismatch_0_Sense_+_Library_PoolT
TGTTTCAACCAATTTTTTTGGTGGTGATACATGTGGACCAATTTTTTT
>Frequency_1_QualityScore_FFHHHHHJJIIJJJJJJJJJIJJIJJIJJJIJJJJJHJJJJJJJJJJJJIGIJIJJJIJEIHHGGF>CECDECCCE;@@BCDD?CDCDDAC5@C_Mismatch_0_Sense_+_Library_PoolT
AATTGATGTAATAGGCTTCCAGGCTTCCATGGCGAGACCTTTGCATCTGTTAGACTTGCAGGCTCCATTTTTCTGGTTGCTTGTATAAGAGTTT
>Frequency_1_QualityScore_FFHHHHHJJJJJJJJJJJJJJHJJJJJJJIJJJJJJJJJIIJJJJJIJIIGHGJIIJJJJJHHIJHHHDDFDDDDBDDBDDDCCDD>BDDDCDD_Mismatch_0_Sense_+_Library_PoolC
TGATCAAATCTTCATTGAGGGATCCATAGATTTACCATTGGCCTGTAGAGTCAGACACACCCACACCCAGCGACGTGGATGGACGGATTATCCC
>Frequency_1_QualityScore_FFHHGHHIJJJJJJJJJIIIJJIIJJJIHJJJJJJJHIIIHGIJJIJJJIJIJIIJIJJGIIJJJJJJJCHIIGHGHHHHFC_Mismatch_0_Sense_+_Library_PoolT
TTGCAGGCTCCATTTTTCTGGTTGCTTGTATAAGAGTTTGTACACGTATTCTTACTATTGCCATTAATTTCATTATATTCGA
>Frequency_1_QualityScore_FFHHHHHJJJJJJJJJJJIJJJIJJJJJJJJIJHIIJJJJJJJHIIJJHGIJJJJIJJJJJIJIIIJIJHHHHHHFFFFEBDEDEEEDEDDDDD_Mismatch_0_Sense_+_Library_PoolT
TTTCACCCAAGAATCACATACATAAAACTAATGTGATTGAATGTAATTGAGGACTAATTAATGGAATCATCCTATCCTAGTTTCTTAATCTTTT
>Frequency_1_QualityScore_FFHHHHHJJJJJJJJJJJJGIJIJJJIJJJJJJJBHIJHIJJJJJJJJJJJIJJJJJJJJJJJJJJHHHEHFHFFFFFFFEEED_Mismatch_1_Sense_+_Library_PoolT
GCAGGCTCCATTTTTCTGGTTGCTTGTATAAGAGTTTGTACACATATTCTTACTATTGCCATTCATTATCATTCATTTCATTAC
>Frequency_1_QualityScore_FFHHHHHJJJJJJJJJIJJJJJIHIJGJJJJJJJJIGIJJJJJJIJJJIJJJJIJJJJJJJJJJJJIJJHIJJJHHHHHHHFFFFFFF_Mismatch_2_Sense_+_Library_PoolT
GGCTCCATTTTTCTGGTTGCTTGTATAAGATTTTGTACACATATTCTTACTATTGGCATTCATTATCATTCATTTCATTATATTCGAT
>Frequency_1_QualityScore_FFHHHHHJJIGIIJJAHHIIIGIJJEHBGIJJFHIGIIIIGGGGFHIJJJJIIJJJJHGGEHIIJIJJJIJJJJJHHGGHHHFFFFEF@_Mismatch_1_Sense_+_Library_PoolT
AGACTTGCAGGCTCCATTTTTCTGGTTGCTTGTATAAGAGTTTGTACACATATTCTTACTATTGCCATTCATTATCATTCATTTCATGA
>Frequency_1_QualityScore_FFHHHHHJJJIJJJJIJIJJJJJIJEIIIHIIJJJJJJJJJJJJJJJJJJJJJJJJJJJJJJJJIJJJJGIIIGGHHHHHD_Mismatch_1_Sense_+_Library_PoolT
ATTTTTCTGGTTGCTTGTATAAGAGTTTGTACACATATTCTTACTATTGCCATTCATTATCATTCATTTCATTATATTCGA
>Frequency_1_QualityScore_FFHHHHGJJJJJJJJJJIJJJHIJJJJJHIIJJJJJFHIJIIJIJJGIJJJJIIJJJJJIIJIJJJJJJIIJJJJHHHGHHE_Mismatch_0_Sense_+_Library_PoolT
TTGCAGGCTCCATTTTTCTGGTTGCTTGTATAAGAGTTTGTACACGTATTCTTACTATTGCCATTCATTTCATTATATTCGA
>Frequency_1_QualityScore_FFHHHHGICGIJIJJJJJJJJJJJJIJJJJJJJJJJJJJJJJJJJJJJJJJJJJJJJJHIJJJJIGJIIIIGI@FG_Mismatch_2_Sense_+_Library_PoolT
TATAAGAGTTTGTACACATATTCTTACTATTGGCATTCATTATCATTCATTTCATTATATTCGATATACAGAGTAC
>Frequency_1_QualityScore_FFHHHHHJJJIJJJJJJJJJHIJJJJJHIIJJJJJGIIJJJJIJJJJJJJJJJJJIJJJJJJJJJJJJJGIJJJJHHHHHHHHFFFFFFFE_Mismatch_2_Sense_+_Library_PoolT
AGCAGGCTCCATTTTTCTGGTTGCTTGTATAAGAGTTTGTACACATATTCTTACTATTGCCATTCATTATCATTCATTTCATTATATTCGA
>Frequency_1_QualityScore_FFHHHHHIJGIJIJIIIHIIJIIGHEHIIJIJDFHIIJJIIJJIHJJJJJJJJJIGIJJJJJJJIJJJJIIJJJJJIHHHGHHHGFF_Mismatch_1_Sense_+_Library_PoolT
AGGCTCCATTTTTCTGGTTGCTTGTATAAGAGTTTGTACACATATTCTTACTATTGCCATTTATTATCATTCATTTCATTATATTCA
>Frequency_1_QualityScore_FFHHHHHJIJJJJIJJHIJJHIGIJJGIJJJJJJJJJJJJJJJJJJIJJJJJJJJJJJIIJJJJJIJJJGIIIGIIJJJJJHHHHHHDFFFDEE_Mismatch_1_Sense_+_Library_PoolT
GTTGCTTGTATAAGAGTTTGTACACGTATTCTTACTATTGCCATTCATTTTATTATATTCTATATACAGAGTACAATCCATGAAATGGGCAAAT
>Frequency_1_QualityScore_DD?FDFDEEGFGHEGCHI@HH@CE@HHIIGCEFFHGGGIIIIGIIIIEGHGI4BGHGHI>_Mismatch_2_Sense_+_Library_PoolT
AGAGTTTGTACACATATTCTTACTATTGCCATTCATTATCATTCATTTCATTATATTCGA
>Frequency_1_QualityScore_DDFA8F:C@GHGICE@E<:?FHHIEFDAEG?B*9BFEDFA>FGF4B@B=BFHGGGCFEFGHCECDHAHHECHFCDCEEE@E>AAC@>;6;=BCD_Mismatch_1_Sense_+_Library_PoolT
CAGGCTCCATTTTTCTGGTTGCTTGTATAAGAGTTTGTACACATATTCTTACTATTGCCATTCATTATCATTCATTTCATTATATTCGATATAC
