# Supplementary material for: Differential Gene Expression Reveals Candidate Genes for Drought Stress Response in Abies alba (Pinaceae)
Source: PLoS One. 2015 Apr 29;10(4):e0124564. doi: 10.1371/journal.pone.0124564 (PMC4414588; doi:10.1371/journal.pone.0124564)
Supplement: S3 File — (GZ) [file pone.0124564.s003.gz › comp15762_c0_seq1.fa]

>comp15762_c0_seq1 len=496 path=[1:0-231 233:232-495] : sp|Q9SZA7|DRL29_ARATH Probable disease resistance protein At4g33300 OS=Arabidopsis thaliana GN=At4g33300 PE=2 SV=3 e-value: 1e-06 blast score: 49.3
CTGAAATCTCTAAAGCATGTTATCTGCGATGAGAAGATTGGACATCAATGGATGCGTGTAAAGAGCTCTGCCATCCCGGAGCTTAGAGTTGAAATTGTAGACGCACAATTCAGTCTGGATTGGCTGGATGCTTGACATCATACTTAGACAGCAAGGAAGAGATCAAGAAATCAAGAAGACCTCACACCTAGGCTACCTGCTTTCCTCTGCACAGTTATCAACAATTTCAAAGTCATCTCTTACAATTTTTTTTGCAAATATATTTGTTTTGTAAATATATACATCTATCTATCAAAAATCTTCAAGTGAAGTATCAAGAATCTTGGAGTGAAGTCCACGAATGTAAATATTAAATATAAATGGCAACTTCTTGTACAGGGATTTTTTTTGTAAGTACATCTCTTGTAAATATATCTAGCTATCCATCAAGAATCTTGAAGTGAAGTCCATGAATATAAATGTAAATGGCGATTTATCTTATCCTTCTTCCATACAA

>Frequency_2_QualityScore_CEFCGGFIGHIFIIIIIIIIIIGGHIIGIIIIJIIGGHIIIGGGDFIGEEHAFHIEIIIHIEFGI@CHIGEGIEGIGEEEAECEFEEEEDDDDE_Mismatch_0_Sense_+_Library_PoolT
TTGTTTTGTAAATATATACATCTATCTATCAAAAATCTTCAAGTGAAGTATCAAGAATCTTGGAGTGAAGTCCACGAATGTAAATATTAAATAT
>Frequency_2_QualityScore_EFHHHGGIIJJJIJJJJIIJJIIHIIIJJJJJIJJJJJJIJJJJJIJJJJIJIIHIIHIJIJJIIIIIIIIIJIDHIFGHGHGGFEDDECEEEE_Mismatch_0_Sense_+_Library_PoolT
CAAATATATTTGTTTTGTAAATATATACATCTATCTATCAAAAATCTTCAAGTGAAGTATCAAGAATCTTGGAGTGAAGTCCACGAATGTAAAT
>Frequency_2_QualityScore_FFHHHHHIJIIJJJJJJIJJJJJJIJJJJJJJJIIJIIHIJIJJJIIJJJJJIIJGIIIJJJJJJJIHIFHIGHGGHHHHGFFFFFFFEEEEDD_Mismatch_0_Sense_+_Library_PoolT
AATATATACATCTATCTATCAAAAATCTTCAAGTGAAGTATCAAGAATCTTGGAGTGAAGTCCACGAATGTAAATATTAAATATAAATGGCAAC
>Frequency_2_QualityScore_EEGGECEGCGHCIEG?IGHIGGIIEGHIGIIEIGIIHIGGGEIIEIIGHIGICFEEEEICCCGGCGGGIFHHEGEGFGCGIHGEACECACCEEE_Mismatch_0_Sense_+_Library_PoolT
TTTGTAAGTACATCTCTTGTAAATATATCTAGCTATCCATCAAGAATCTTGAAGTGAAGTCCATGAATATAAATGTAAATGGCGATTTATCTTA
>Frequency_2_QualityScore_FFHGHHHIIIIJJIIIJJJIIJJJIIHIIJJJJJJIIIIJJJIJJJJJJJGIIJJIJJIIIJIJJFIIIHGGGGFFEFFEEEEEEECDDCCEAC_Mismatch_2_Sense_+_Library_PoolT
AAGAAATCAAGAAGACCTCACACCTAGGCTACCTGCTTTCCTCTGCACAGTTATCAACAATTTCAAAGCCATCTCATACAATTTTTTTTGCAAA
>Frequency_2_QualityScore_EEGGEHGJJIHIIIIIEHIFGHGIIIJJJGIIJEEIGIIIIJIIIIIIJJJJJIHGIEGFGHGHHHEGEEGGEEEEEEEACCCDDCEDCDDDDD_Mismatch_0_Sense_+_Library_PoolT
AGAGATCAAGAAATCAAGAAGACCTCACACCTAGGCTACCTGCTTTCCTCTGCACAGTTATCAACAATTTCAAAGTCATCTCTTACAATTTTTT
>Frequency_2_QualityScore_FEHHHHGHIJJJJJJIJJJJJIJBGHIJHIJJJIJJJJIIIJIJJJJJJIJJIIJIJIJIIIGIHIIIEEFGGGFECEEEEDDDDCEEDEE_Mismatch_0_Sense_+_Library_PoolT
GTGAAGTATCAAGAATCTTGGAGTGAAGTCCACGAATGTAAATATTAAATATAAATGGCAACTTCTTGTACAGGGATTTTTTTTGTAAGTA
>Frequency_2_QualityScore_FFGHHHHJJIJJIIHIJ@GIIIGHIIIIJGIJIIIIIIIIIJJJJJJIIJIIHEEFHIIIIIIJJIJIGEEHHHGFFFFEFEEDEEEECDDDDC_Mismatch_0_Sense_+_Library_PoolT
ATCAAGAAATCAAGAAGACCTCACACCTAGGCTACCTGCTTTCCTCTGCACAGTTATCAACAATTTCAAAGTCATCTCTTACAATTTTTTTTGC
>Frequency_2_QualityScore_EFHHHHHIIJJJIIJJJIJJJIJJJJJJJJJJJJIJJJJJIIJJIIIIJIIIGHHIIIIIFIIIJIJIIGIHIIJIJIIHGFEFFFEEECEEED_Mismatch_1_Sense_+_Library_PoolT
ATATTTGTTTTGTAAATATATACATCTATCTATCAAAAATCTTCAAGTGAAGTATCAAGAATCTTGGATTGAAGTCCACGAATGTAAATATTAA
>Frequency_2_QualityScore_FFHHHHHJJJIJJJJJJJJJJJIIJJJJJJJJJJJJJJJJJJEHIGGIIJJJJJIJIJJICGHIIIIIIHGHGGGGGFEEEDDDDDEDDCDDCE_Mismatch_0_Sense_+_Library_PoolT
ATCAAGAAGACCTCACACCTAGGCTACCTGCTTTCCTCTGCACAGTTATCAACAATTTCAAAGTCATCTCTTACAATTTTTTTTGCAAATATAT
>Frequency_2_QualityScore_FFHHHHGJIJJJJJHIJJIJJJJJJJJJJJJIIJHIIGIHIIJJJJIJIIJJJJIJIJIGIIIIIIHDHEHGHIHHHHHHGGFEFFFEEEDEEE_Mismatch_0_Sense_+_Library_PoolT
AAATATATACATCTATCTATCAAAAATCTTCAAGTGAAGTATCAAGAATCTTGGAGTGAAGTCCACGAATGTAAATATTAAATATAAATGGCAA
>Frequency_2_QualityScore_FFHHHHHHHJJJJJJIJJIJIJIGIIJJJJIJIIJIJIJJIJJJJJFGHGGJHCHIHIIHIHGIIGFHHGFEFEECDCECACDCCDBCCCDDDD_Mismatch_0_Sense_+_Library_PoolT
CTTAGAGTTGAAATTGTAGACGCACAATTCAGTCTGGATTGGCTGGATGCTTGACATCATACTTAGACAGCAAGGAAGAGATCAAGAAATCAAG
>Frequency_1_QualityScore_FFHHHHHJJJJJJJJJJJJJJJJJJJJIJJJJJJJJJJIJJJJIJJJJIJJJJJJJJHHHHHHHFFFFFDFFEEEEEEDDDDDCDDDDDDDDDC_Mismatch_0_Sense_+_Library_PoolT
ATATTAAATATAAATGGCAACTTCTTGTACAGGGATTTTTTTTGTAAGTACATCTCTTGTAAATATATCTAGCTATCCATCAAGAATCTTGAAG
>Frequency_1_QualityScore_FFHHHHHIEGHGJIJJIJJJIIJHIIGIJJJJJJJJJJIJJJIIJJGIHIIIJJJGGJGGHGIIIIHFDDDEEDFFDDEDDDEDDDDDEEDDDE_Mismatch_0_Sense_+_Library_PoolT
TCTTGGAGTGAAGTCCACGAATGTAAATATTAAATATAAATGGCAACTTCTTGTACAGGGATTTTTTTTGTAAGTACATCTCTTGTAAATATAT
>Frequency_1_QualityScore_DEFHGGHIEIJJJIJJJIJIIGIIIIGJHHIGIHIJJEHIJJJIJIJJEIBFJIJIIIJIIGIGIDGCHDGHIJFHHGHHHGHFFDFFC@ACEE_Mismatch_0_Sense_+_Library_PoolT
ATACATCTATCTATCAAAAATCTTCAAGTGAAGTATCAAGAATCTTGGAGTGAAGTCCACGAATGTAAATATTAAATATAAATGGCAACTTCTT
>Frequency_1_QualityScore_DDHDHDBFHI;D@:CEHHEGCGGECHBAGG?D;?FHGGGGHGCGGDGFEH<FADEHGHA@@ECCCCEE);BEB@>CCCC(5;@@3;;>AC@CCD_Mismatch_0_Sense_+_Library_PoolT
GACAGCAAGGAAGAGATCAAGAAATCAAGAAGACCTCACACCTAGGCTACCTGCTTTCCTCTGCACAGTTATCAACAATTTCAAAGTCATCTCT
>Frequency_1_QualityScore_ADFFFA<A+22<<FCBECBG<FAFB4CDFBECDCB@DFFECFFFEDFED=<<<F@@FFGIF))))=?AE>=3?BDDD);BDE:;;>899<A3>A_Mismatch_1_Sense_+_Library_PoolT
TTTTTGTAAGTACATCTATTGTAAATATATCTAGCTATCCATCAAGAATCTTGAAGTGAAGTCCATGAATATAAATGTAAATGGCGATTTATCT
>Frequency_1_QualityScore_FFHGHHHJJJJJIJJJJJGIIJJJJIJJJJJJJIFIIJJJGIJJJIJJJJGIHIIJIJJJIJJEHHHFFDFFEECECEDCDDDDDCDDDDDDDD_Mismatch_0_Sense_+_Library_PoolT
ATTGTAGACGCACAATTCAGTCTGGATTGGCTGGATGCTTGACATCATACTTAGACAGCAAGGAAGAGATCAAGAAATCAAGAAGACCTCACAC
>Frequency_1_QualityScore_FFHGHGHFIIFIIIEHJIJJDHGHHIJHGFGJJJJJJIIIIGIIGIHCEIJJHHHHHHHFFDFFFFFEEEEEEDDDCDDDCDDDDCCCCCDDAC_Mismatch_0_Sense_+_Library_PoolT
ATATAAATGGCAACTTCTTGTACAGGGATTTTTTTTGTAAGTACATCTCTTGTAAATATATCTAGCTATCCATCAAGAATCTTGAAGTGAAGTC
>Frequency_1_QualityScore_DDHHHHHFHIJJJJJJGGGIJGIJJJJJJJJJJJJJJJJJJJIJJJJIJJJHHHGGHFFFFFFECEECECDDCCDDDDDDEEEEDEEEDEFEFE_Mismatch_0_Sense_+_Library_PoolT
TACAGGGATTTTTTTTGTAAGTACATCTCTTGTAAATATATCTAGCTATCCATCAAGAATCTTGAAGTGAAGTCCATGAATATAAATGTAAATG
>Frequency_1_QualityScore_FFHHFHHIJJJJJJJJJJJHIJJIHIJJJJJJJJJJJJJJJJJJJJJJJIJJJJJJFHHHHFDDDDDEECFFDDFDDDEDDDDEEEEEEEEEED_Mismatch_0_Sense_+_Library_PoolT
GGAGTGAAGTCCACGAATGTAAATATTAAATATAAATGGCAACTTCTTGTACAGGGATTTTTTTTGTAAGTACATCTCTTGTAAATATATCTAG
>Frequency_1_QualityScore_FFHHHHHJJJJJJJJJJIJJJHIJJJJJJJJJJJJJJIJJJJIIIJJJJJIJJJJJJIJHIIHIGIJFHHEFHFEFFFFFEFFFEEEEEEEEED_Mismatch_0_Sense_+_Library_PoolT
TGTAAATATATACATCTATCTATCAAAAATCTTCAAGTGAAGTATCAAGAATCTTGGAGTGAAGTCCACGAATGTAAATATTAAATATAAATGG
>Frequency_1_QualityScore_FFHHHHHJGJJJJJJJJIJJJJHIIGJJJJJHIIIGIIIJICGGJIIGJDIGIJJJJHHHEFFFFE@CECCCDDCDDDDDDDCDCDDDDDDDDD_Mismatch_0_Sense_+_Library_PoolT
GTAGACGCACAATTCAGTCTGGATTGGCTGGATGCTTGACATCATACTTAGACAGCAAGGAAGAGATCAAGAAATCAAGAAGACCTCACACCTA
>Frequency_1_QualityScore_FFHHHHHJJIJJJJJJJJFGGGGIIGGGJJJJJJJJGIIJJIJJJEGHIIGIEGGHIJGJIEHJJJHHHFHFFFDFCCDEDCDDDDDDDDDDDD_Mismatch_0_Sense_+_Library_PoolT
TCAGTCTGGATTGGCTGGATGCTTGACATCATACTTAGACAGCAAGGAAGAGATCAAGAAATCAAGAAGACCTCACACCTAGGCTACCTGCTTT
>Frequency_1_QualityScore_FFDHHHHJIJJJIJIJJJJJJIIGIJIGIIIJJIIHIIIJIJJJJJJJIJJGHGIIHG?EHEDEFFDFCEEEEEBDBDDDDDDDDDCCDDDDDD_Mismatch_0_Sense_+_Library_PoolT
ATGAGAAGATTGGACATCAATGGATGCGTGTAAAGAGCTCTGCCATCCCGGAGCTTAGAGTTGAAATTGTAGACGCACAATTCAGTCTGGATTG
>Frequency_1_QualityScore_FFHGHHHJIJHIHHIHJJJIJHGJJJJJJIJJJJJJIHHJJIFHIJJJJJJAGGGCHCCHEFFDFFFCE@CEEDDB?CCD?CDDDCDDDD_Mismatch_0_Sense_+_Library_PoolT
CGGAGCTTAGAGTTGAAATTGTAGACGCACAATTCAGTCTGGATTGGCTGGATGCTTGACATCATACTTAGACAGCAAGGAAGAGATCAA
>Frequency_1_QualityScore_DFG1AFBBEEFH@HFIGGIIGGHGGHIIGDGIIGHHIHIIEHICGHIGHIIIIIGFHFGHG@DEFFFEE@CCCCCCCCC@CADCCCCCDCCCED_Mismatch_0_Sense_+_Library_PoolT
GGCAACTTCTTGTACAGGGATTTTTTTTGTAAGTACATCTCTTGTAAATATATCTAGCTATCCATCAAGAATCTTGAAGTGAAGTCCATGAATA
>Frequency_1_QualityScore_FFHHHHHIJJJJJJGIFHIJJEHGIJJIIJIDFIIJJJIIIHIJJJJIGIJJJJJJJJJIJFGHIJJJJ_Mismatch_0_Sense_+_Library_PoolT
ATCAAGAATCTTGGAGTGAAGTCCACGAATGTAAATATTAAATATAAATGGCAACTTCTTGTACAGGGA
>Frequency_1_QualityScore_FFHHHHHJJIJJJEHIGHICGHIIIJIGIGIIJJJJJIIIICGIIIJIIJIGIJJJIJJJJEHFHHGGFFEFFDDEECDDC=ACDDCDCCDDCC_Mismatch_1_Sense_+_Library_PoolT
CTGGATTGGCTGGATGCTTGACATCATACTTAGACAGCAAGAAAGAGATCAAGAAATCAAGAAGACCTCACACCTAGGCTACCTGCTTTCCTCT
>Frequency_1_QualityScore_FFHHHHHIJJJJJJIJJJJIJGJJJJJIJJJJJJJJJJJIJJJJJJIIIJIIIJJIJIJHJJJJJHIIHAHHHGHFFFFFCEEEEEDDDDDDDC_Mismatch_0_Sense_+_Library_PoolT
AAGAAATCAAGAAGACCTCACACCTAGGCTACCTGCTTTCCTCTGCACAGTTATCAACAATTTCAAAGTCATCTCTTACAATTTTTTTTGCAAA
>Frequency_1_QualityScore_FFGHFDHIIGGIIJEHIGIIJGHFIG@DCHIGFIHIGIJJGIGIJIIEFGHIJEIHHGGHFF@?@AAAC?CACCCCCDCC>:5>ACBCDCD<?B_Mismatch_0_Sense_+_Library_PoolT
CTCTGCCATCCCGGAGCTTAGAGTTGAAATTGTAGACGCACAATTCAGTCTGGATTGGCTGGATGCTTGACATCATACTTAGACAGCAAGGAAG
>Frequency_1_QualityScore_FFHHHHHJJGGIIJGIJJJJJJJFGHIGJIEIIIJIJJJJJEHIJDHGIJIJIHIJIJJIIIIIGHDHHHFFDDFEEEEEDDDDCCACCCDDDC_Mismatch_0_Sense_+_Library_PoolT
ACAATTCAGTCTGGATTGGCTGGATGCTTGACATCATACTTAGACAGCAAGGAAGAGATCAAGAAATCAAGAAGACCTCACACCTAGGCTACCT
>Frequency_1_QualityScore_+=+ABDA92<AEF<<AC<ACBE9<E4C4<??EB<;3??*1?DD*0?DD@DD@@BDDD8*9))8=)).=@A@;)7@5:A>A3;BDD:;BBD@D>B_Mismatch_1_Sense_+_Library_PoolT
ATGTTTTGTAAATATATACATCTATCTATCAAAAATCTTCAAGTGAAGTATCAAGAATCTTGGAGTGAAGTCCACGAATGTAAATATTAAATAT
>Frequency_1_QualityScore_BBFDHDAHGIIIIFGEEGCH<D?D>?FFGHCFGDCCHIDHGHGCH@CHGGA@;DEACHHHF(7;(.66;>5>A:A;55;;>>AC?BCC<?8A2<_Mismatch_0_Sense_+_Library_PoolT
TCTGCCATCCCGGAGCTTAGAGTTGAAATTGTAGACGCACAATTCAGTCTGGATTGGCTGGATGCTTGACATCATACTTAGACAGCAAGGAAGA
>Frequency_1_QualityScore_FFHHHHHJJJJJJJJJJJIIJJJJJHIIIIHIJIJJJBIJIJJJJJIIJJHIJIIJJJIIJJIIIGJJIFHIJIJEGGHIFHHFHFEFDEEECE_Mismatch_0_Sense_+_Library_PoolT
GCAAATATATTTGTTTTGTAAATATATACATCTATCTATCAAAAATCTTCAAGTGAAGTATCAAGAATCTTGGAGTGAAGTCCACGAATGTAAA
>Frequency_1_QualityScore_FFGHGFHIJJJJJJJJIIJIJJJIJJJJJGIJJIJJJJJJJJJJJGIIIIHIIJJJJIJIIJIJIJJHIEEHHIHHHFFFFEEFEEEDFFEFDE_Mismatch_0_Sense_+_Library_PoolT
ATTTGTTTTGTAAATATATACATCTATCTATCAAAAATCTTCAAGTGAAGTATCAAGAATCTTGGAGTGAAGTCCACGAATGTAAATATTAAAT
>Frequency_1_QualityScore_1BCADFDG6CF9?0?<:B4BB*9D/B?F<F94C<CB<=.=8)..7.)7CAA377=AD>@77@@B66;;;;;>AD@(5>55B>;@_Mismatch_0_Sense_+_Library_PoolT
TTTTTTTTGTAAGTACATCTCTTGTAAATATATCTAGCTATCCATCAAGAATCTTGAAGTGAAGTCCATGAATATAAATGTAAA
>Frequency_1_QualityScore_FFHHHHHJJJJJJJJJJJJJJJJJJJIJJJJJJIIIJGIJJJJJJIGIJJJGHGHIIJJJJIJJJIJJHHHHHFDDBCDCDDCFEEFEF@CDDD_Mismatch_0_Sense_+_Library_PoolT
GACCTCACACCTAGGCTACCTGCTTTCCTCTGCACAGTTATCAACAATTTCAAAGTCATCTCTTACAATTTTTTTTGCAAATATATTTGTTTTG
>Frequency_1_QualityScore_DDFABF??FHEB>CDEH;CHE><:E?FD?*?9DH>B?BDF<DDFHB7CBG<;=@F@FCD@@==6=;9\,,;>;;5;(;A35A(>:AC@3555>5_Mismatch_0_Sense_+_Library_PoolT
AAGCATGTTATCTGCGATGAGAAGATTGGACATCAATGGATGCGTGTAAAGAGCTCTGCCATCCCGGAGCTTAGAGTTGAAATTGTAGACGCAC
>Frequency_1_QualityScore_FFHHHHHJJJJJIJJJJJJJJJJJJJJJJIJIJJJIJJJJJJJGHIJJGIIJJHIIJJIJIIJJJHHHHHFFFFDDDDDDDDDDDCDCDDDDDD_Mismatch_0_Sense_+_Library_PoolT
AAATCTCTAAAGCATGTTATCTGCGATGAGAAGATTGGACATCAATGGATGCGTGTAAAGAGCTCTGCCATCCCGGAGCTTAGAGTTGAAATTG
>Frequency_1_QualityScore_DFHGGHHJJJGIFHIJJHIGIJJJJIIJJJIIJJGHEIIHHDHGIGIJHFIJJJIHG@GGHFHHEEFHIGHIHGHHHGFFF_Mismatch_0_Sense_+_Library_PoolT
AAAATCTTCAAGTGAAGTATCAAGAATCTTGGAGTGAAGTCCACGAATGTAAATATTAAATATAAATGGCAACTTCTTGTA
>Frequency_1_QualityScore_FFHHHHHJJIJJJJHIJJJJJIJHIGIIJIGJJGIJJJJJJJIJIJJIJIIIIJIIIJJJJIIJJJJIJIGEGGGHIIIHHHDFFFCECDDDFE_Mismatch_0_Sense_+_Library_PoolT
ATATATTTGTTTTGTAAATATATACATCTATCTATCAAAAATCTTCAAGTGAAGTATCAAGAATCTTGGAGTGAAGTCCACGAATGTAAATATT
>Frequency_1_QualityScore_FFGFFHFIGIIGIJJJHIGIJJGBHEGHHIGEFDEFFEECEEEDDDDDDCDBB@@75ADDDCDCDDCDDACC>AA>ABBBDDDCDDAC:ACCCA_Mismatch_0_Sense_+_Library_PoolT
GCGATGAGAAGATTGGACATCAATGGATGCGTGTAAAGAGCTCTGCCATCCCGGAGCTTAGAGTTGAAATTGTAGACGCACAATTCAGTCTGGA
>Frequency_1_QualityScore_DD??FDFHGGBHA;FHCGCH9FH?G9@FHFH<*?FHGBFBGHIIIG>BFGDBEGFFEIAH<CFAA9AHICBCBB?DEC;B_Mismatch_0_Sense_+_Library_PoolT
AGAATCTTGGAGTGAAGTCCACGAATGTAAATATTAAATATAAATGGCAACTTCTTGTACAGGGATTTTTTTTGTAAGTA
>Frequency_1_QualityScore_FFGHHHHJJIJJJJGGJJJJJIIJJJJJJJJJJJJJJJHIJJJJIJJJIJJJIJJJJJJJJIIJJJIIIGEHHHFDDDDEDDCDEDEDDDCCDC_Mismatch_0_Sense_+_Library_PoolT
AGACCTCACACCTAGGCTACCTGCTTTCCTCTGCACAGTTATCAACAATTTCAAAGTCATCTCTTACAATTTTTTTTGCAAATATATTTGTTTT
>Frequency_1_QualityScore_FFHHHHHJJJJJJHGIJJIJIIJJJJJJJJJJJJJJJJJJJJJJJIJJJHHIJJJJIJEIIJJEEGHGHHEFHGHEEFFFDCEEEDDDDDECDC_Mismatch_0_Sense_+_Library_PoolT
AGAAATCAAGAAGACCTCACACCTAGGCTACCTGCTTTCCTCTGCACAGTTATCAACAATTTCAAAGTCATCTCTTACAATTTTTTTTGCAAAT
>Frequency_1_QualityScore_FFHHHHHJJJJJJJJJJJJIJJJJIJJJJJIJJJJJJJIJJIIJJIIJIJJJIHJIJJIJJJJIJHHHGEHFFFFFECEDDEDECDBDCDDDCC_Mismatch_0_Sense_+_Library_PoolT
TCATACTTAGACAGCAAGGAAGAGATCAAGAAATCAAGAAGACCTCACACCTAGGCTACCTGCTTTCCTCTGCACAGTTATCAACAATTTCAAA
>Frequency_1_QualityScore_FFHHGHHJJJJJJJJJJJJJJJJJJIIJJJIJJIJJJJJJJJJJJIJIJIJJJJJJHHHHHHFFFFFFFFDEEDEEDDDDDDDDDDDCCDDCDD_Mismatch_0_Sense_+_Library_PoolT
TATTAAATATAAATGGCAACTTCTTGTACAGGGATTTTTTTTGTAAGTACATCTCTTGTAAATATATCTAGCTATCCATCAAGAATCTTGAAGT
>Frequency_1_QualityScore_FFHHHHHIIJJJJJJIJJJJJIJIHIJJJIJJJJJJJJJJJJJIJJIIJJJJJJJIIGHJJHHHHHFFFEFFCEEEEEDDDDCCCEDEDDDDDD_Mismatch_0_Sense_+_Library_PoolT
TGACATCATACTTAGACAGCAAGGAAGAGATCAAGAAATCAAGAAGACCTCACACCTAGGCTACCTGCTTTCCTCTGCACAGTTATCAACAATT
>Frequency_1_QualityScore_FFHHGGHIIJJJJJJJJJJIHJJJJJJJJJJJJIGIFHIJIJJIJJJJJJJHIICGGIGHHHHFHHFFFFFFDDDDDDACCDEDEEDEEDDDDD_Mismatch_0_Sense_+_Library_PoolT
ACCTCACACCTAGGCTACCTGCTTTCCTCTGCACAGTTATCAACAATTTCAAAGTCATCTCTTACAATTTTTTTTGCAAATATATTTGTTTTGT
>Frequency_1_QualityScore_DFHHHHHJIJJJIJJJIJJJJJJJIJJIJIGIJJJJIIJJJJJIGIIIJIJJJIJJJGIJJHIJIIIJJHIJJIHFHHGGHFD@DEEDEEEEDD_Mismatch_0_Sense_+_Library_PoolT
ATCTATCTATCAAAAATCTTCAAGTGAAGTATCAAGAATCTTGGAGTGAAGTCCACGAATGTAAATATTAAATATAAATGGCAACTTCTTGTAC
>Frequency_1_QualityScore_DFHHDDHI>GIGIEGCEGHIG=AGDBDDHH9DG?F@DGGEGGGGIGIB=FHIEEHHIGGCCEEHH@C@ED@6@CCEEDDCCC@;;>59>@:_Mismatch_2_Sense_+_Library_PoolT
GAAATCAAGAAGACCTCACACCTAGGCTACCTGCTTTCCTCTGCACAGTTATCAACAATTTCAAAGCCATCTCATACAATTTTTTTTGCAA
>Frequency_1_QualityScore_FFFHHHHFHIIJJIJJB@GHGICCEDDHGIGHIJCHGHGGIJJGIFHGFECEGFHGGIJIGGIIGHECE?CEEFFEDEEACDDDCDCCBCCDCC_Mismatch_0_Sense_+_Library_PoolT
AGTCTGGATTGGCTGGATGCTTGACATCATACTTAGACAGCAAGGAAGAGATCAAGAAATCAAGAAGACCTCACACCTAGGCTACCTGCTTTCC
>Frequency_1_QualityScore_)@;CDDH;9?EEEFDG???4*9D4*0*8)==CBFHIIIIIIFIIHBCD>9AAC7?;;;;>>;;;@C5--5@35(5>>:AC;C5ADE>>,:BD_Mismatch_1_Sense_+_Library_PoolT
CACAGGGATTTTTTTTGTAAGTACATCTCTTGTAAATATATCTAGCTATCCATCAAGAATCTTGAAGTGAAGTCCATGAATATAAATGTAAA
>Frequency_1_QualityScore_FFFHHFHJJJJJJJJJJIIEDGHIHIJJJJJJGIJIJJJJIJJIIIGIJJJJJJJIIJIJJJJJGG_Mismatch_0_Sense_+_Library_PoolT
AGTATCAAGAATCTTGGAGTGAAGTCCACGAATGTAAATATTAAATATAAATGGCAACTTCTTGTA
>Frequency_1_QualityScore_FFHHHHHIIJIIGEHIJGIIFHJJJJJHJJJJJJIJJJJJGIJJJJIIIJJJJIIIIGIJIIJJHHHHGEEBDFDFDEEDDEDDDEDCDDDDDD_Mismatch_0_Sense_+_Library_PoolT
TTAGACAGCAAGGAAGAGATCAAGAAATCAAGAAGACCTCACACCTAGGCTACCTGCTTTCCTCTGCACAGTTATCAACAATTTCAAAGTCATC
>Frequency_1_QualityScore_FFHHHHHJJJJJJJJJIJJIJIIIIIJJJJJJJJJJJJIIJJJJJJJJJJJIGIIJHIHHHHHHFFFFFFFDECEEDDDDDDDDBBDDCDD_Mismatch_1_Sense_+_Library_PoolT
AAATATATTTTTTTTGTAAATATATACATCTATCTATCAAAAATCTTCAAGTGAAGTATCAAGAATCTTGGAGTGAAGTCCACGAATGTAA
>Frequency_1_QualityScore_FFHHHHHJJIJJJJJJJJJJIJIJJJJJJJJJJJIJIIIJJJJJJJJIJJJJJJJJJJJJJIJJHHHHHCDFFFDADDDDCDDD@>>5:>@CD@_Mismatch_0_Sense_+_Library_PoolT
AATCTCTAAAGCATGTTATCTGCGATGAGAAGATTGGACATCAATGGATGCGTGTAAAGAGCTCTGCCATCCCGGAGCTTAGAGTTGAAATTGT
>Frequency_1_QualityScore_FFHHHHHJJJJJJJJJIJJIJJJIJJJJJJJJJJJIIJJJJIJJJJJJFIJIIHIGHIJJJJJJJIJJJIHIIJJHHHHGFFDDDDFDDFEDCD_Mismatch_0_Sense_+_Library_PoolT
GTAAGTACATCTCTTGTAAATATATCTAGCTATCCATCAAGAATCTTGAAGTGAAGTCCATGAATATAAATGTAAATGGCGATTTATCTTATCC
>Frequency_1_QualityScore_DEHHHHHJJJJIIIJJJIIIJIJJGGHHHGJJJIJIIJIIGIJIIGIGHIGHIIFHIJGIGAGGHDGGEEEEHIIJGGDEHHDBDDBDDCCCDE_Mismatch_0_Sense_+_Library_PoolT
TACATCTATCTATCAAAAATCTTCAAGTGAAGTATCAAGAATCTTGGAGTGAAGTCCACGAATGTAAATATTAAATATAAATGGCAACTTCTTG
>Frequency_1_QualityScore_432AB?:,<<4<A+?A:3,AB9FA<AEFEDFEAE:?B<*?DD*0::?D>DDDAABC)/=BBEI:7A;A.()7;)7=?7A;A>;A@1=33;5>?6_Mismatch_0_Sense_+_Library_PoolT
AAAATCTTCAAGTGAAGTATCAAGAATCTTGGAGTGAAGTCCACGAATGTAAATATTAAATATAAATGGCAACTTCTTGTACAGGGATTTTTTT
>Frequency_1_QualityScore_FFHHHHHJJJJJJJIJIHGIJJIHIJJJJJJIJJJJJIIIJJJJJJJIJJJJJJJJJJJJJJJIJJII_Mismatch_0_Sense_+_Library_PoolT
CATCAAGAATCTTGAAGTGAAGTCCATGAATATAAATGTAAATGGCGATTTATCTTATCCTTCTTCCA
>Frequency_1_QualityScore_FFHHHHHJJJJJJJJJJJJIJJJJJJIJJIJHIJJIJJJGJJIJJJJJGHIIIJJIJJJJGIIHGDGHGEIIHHHFHFHHFFFFEFDCECEDDD_Mismatch_0_Sense_+_Library_PoolT
ACATCTATCTATCAAAAATCTTCAAGTGAAGTATCAAGAATCTTGGAGTGAAGTCCACGAATGTAAATATTAAATATAAATGGCAACTTCTTGT
>Frequency_1_QualityScore_FDHHHHHJJJJJJJJIJJJJJIJJJJJJJJJJJJJJJJJGIHIIIJIGIJJIIIJJJJJJJHIGHI_Mismatch_0_Sense_+_Library_PoolT
GTTTTGTAAATATATACATCTATCTATCAAAAATCTTCAAGTGAAGTATCAAGAATCTTGGAGTGA
>Frequency_1_QualityScore_FFHHHHHJIJJIJJJJJJJJJJJJJJJJJJJJJJJJJJJJJJJJJJHIIJJJJJJGIJJJIEEHHHHHFDFFFFFEEEEEEEDDDDDEDCCDED_Mismatch_0_Sense_+_Library_PoolT
AATCAAGAAGACCTCACACCTAGGCTACCTGCTTTCCTCTGCACAGTTATCAACAATTTCAAAGTCATCTCTTACAATTTTTTTTGCAAATATA
>Frequency_1_QualityScore_FFHHHHHJJJJJJJJJJJJJJJJJJJJJJJJJJJIJJIJIJJJJJJJJJJJIIJJJJJJJJJJJGIIIIHIIIIIIGHHHHHFFFFFFFEECED_Mismatch_0_Sense_+_Library_PoolT
TACATCTCTTGTAAATATATCTAGCTATCCATCAAGAATCTTGAAGTGAAGTCCATGAATATAAATGTAAATGGCGATTTATCTTATCCTTCTT
>Frequency_1_QualityScore_FFHHHGHJIJJJHJJJJJJJJJJJJJJJJIIJJIIIJIJJJJJJJJJJHIHIJJIIHHHHHHHHFFDEFFEDEEEEEEEDCCCCCDCCCCDDDD_Mismatch_0_Sense_+_Library_PoolT
TAAATATTAAATATAAATGGCAACTTCTTGTACAGGGATTTTTTTTGTAAGTACATCTCTTGTAAATATATCTAGCTATCCATCAAGAATCTTG
>Frequency_1_QualityScore_FDHHHFGIJJJEIIIJIJIJIJIJJJJIJJJJJJJIJJJJJJHJGIJJJJJGIJJJG@C@@FHHGIJJJIJJHFHHFFBDDDCECDCCDDFEEC_Mismatch_0_Sense_+_Library_PoolT
AAGAAGACCTCACACCTAGGCTACCTGCTTTCCTCTGCACAGTTATCAACAATTTCAAAGTCATCTCTTACAATTTTTTTTGCAAATATATTTG
>Frequency_1_QualityScore_FFHHHHHJJJJJJJJIJIJJIJIJJJJJJJJJJJJJJJJJJJJJJIJ_Mismatch_0_Sense_+_Library_PoolT
TGAAGTCCACGAATGTAAATATTAAATATAAATGGCAACTTCTTGTA
>Frequency_1_QualityScore_DDFDFHHGGGHGHHJJIGGGIJJJDEHGGGEGIGGIJJGGGIGIGIIIJDAHE@EE>@?@DDDEED9;;;;>CD?C:ACCDCDDDD>>AACCCC_Mismatch_0_Sense_+_Library_PoolT
GCTGGATGCTTGACATCATACTTAGACAGCAAGGAAGAGATCAAGAAATCAAGAAGACCTCACACCTAGGCTACCTGCTTTCCTCTGCACAGTT
>Frequency_1_QualityScore_1@DDFFHIEH;BBBFGGDFG@*1?FGD@F?D9BEBFF4BBDB9BFBFFDBCBHGHB7CAFC=@D=DHII>?>799@BCC@CCCEDDCD@;9??@_Mismatch_2_Sense_+_Library_PoolT
GACCTCACACCTAGGCTACCTACTTTCCTCTTCACAGTTATCAACAATTTCAAAGTCATCTCTTACAATTTTTTTTGCAAATATATTTGTTTTG
>Frequency_1_QualityScore_DFGDHHFGFHGGJJIJJIIIJJJJJIGHGHJIEIGCHIGBFIGHGHGGHICBBBFIIIIEHGGII?CDHG;C>EEHCCHEEHE@CDBDCECAA@_Mismatch_0_Sense_+_Library_PoolT
ATATACATCTATCTATCAAAAATCTTCAAGTGAAGTATCAAGAATCTTGGAGTGAAGTCCACGAATGTAAATATTAAATATAAATGGCAACTTC
>Frequency_1_QualityScore_FFHHHHHHIJJIGJFIJJIIJJJJJIJGJCFHJJHHIJIGEHIIHIJJIIJIGGIIJJJJIJJIGIGGIDEEHHHHHHFFDBACCECDDDDDEE_Mismatch_0_Sense_+_Library_PoolT
CTTCAAGTGAAGTATCAAGAATCTTGGAGTGAAGTCCACGAATGTAAATATTAAATATAAATGGCAACTTCTTGTACAGGGATTTTTTTTGTAA
>Frequency_1_QualityScore_FADFHHGJJIJDHIJGIIHGIIEGCHIJJIIIJJIIIJIIJIIIJJJJJIJJJJJHFFFEEEEFEEEDDCDCDDDEDEEFEDDEFDDDEDDDDD_Mismatch_0_Sense_+_Library_PoolT
GTCCACGAATGTAAATATTAAATATAAATGGCAACTTCTTGTACAGGGATTTTTTTTGTAAGTACATCTCTTGTAAATATATCTAGCTATCCAT
>Frequency_1_QualityScore_FFHHHHHJIJJJJJJJJIIFHJIJIJIJJJJIJJHIJJJJJJJJJJJJJJJJJJJIIIEIGHIJIJIJJHIGHHHHHFDDDBD_Mismatch_0_Sense_+_Library_PoolT
AGTATCAAGAATCTTGGAGTGAAGTCCACGAATGTAAATATTAAATATAAATGGCAACTTCTTGTACAGGGATTTTTTTTGTA
>Frequency_1_QualityScore_FFHHHHHJJJIIIJHJIJIJIJJJHIIJJJJJJJJJJIIJJJJJJHIJJJJIJIJGJIJJJJFHIIIJJHGIJIFHGHHDEFEFFFEEEEF_Mismatch_0_Sense_+_Library_PoolT
TTTTGTAAATATATACATCTATCTATCAAAAATCTTCAAGTGAAGTATCAAGAATCTTGGAGTGAAGTCCACGAATGTAAATATTAAATAT
>Frequency_1_QualityScore_FFHHHHHJJJJJJJJJJHHJJJHIJJJJJJJJJJJJJJJGIHIIHIIJJJJJJJHHIJJJJJJIJJIJIIJJJJIHHHGFFFFFFFEEEEDBCC_Mismatch_0_Sense_+_Library_PoolT
TATCAAAAATCTTCAAGTGAAGTATCAAGAATCTTGGAGTGAAGTCCACGAATGTAAATATTAAATATAAATGGCAACTTCTTGTACAGGGATT
>Frequency_1_QualityScore_DDHACFDHIBGGEHIICD;<<3AC@)*1*9C<DG@FFGGI_Mismatch_0_Sense_+_Library_PoolT
TCAGTCTGGATTGGCTGGATGCTTGACATCATACTTAGAC
>Frequency_1_QualityScore_DDHGHHHJIJJJJJJJJIIIJJJJIIFGGHGIJIJFFHIJJJJJJGIIHHH?EHHFFEFFCE@BBB@C@@CC@DDDDDDDDDDD>CDD?BCCCB_Mismatch_0_Sense_+_Library_PoolT
GAGCTCTGCCATCCCGGAGCTTAGAGTTGAAATTGTAGACGCACAATTCAGTCTGGATTGGCTGGATGCTTGACATCATACTTAGACAGCAAGG
>Frequency_1_QualityScore_FFHGHHHJGIIJJJJJJJGIIIIGHGHIJJIIJJJJJJJIJJJJJJFGIJIIIHIGEHHGHHFFEFFFFCDDBBACDDDDCCDDDCDDDDDDDD_Mismatch_0_Sense_+_Library_PoolT
AAGATTGGACATCAATGGATGCGTGTAAAGAGCTCTGCCATCCCGGAGCTTAGAGTTGAAATTGTAGACGCACAATTCAGTCTGGATTGGCTGG
>Frequency_1_QualityScore_FFHHHHHIJJJJJJIJJJJJJJJIJIJGIIJJIJJJJJJJJJJJJJJJJJJJJIJGIIGHGHDEFFFFFFDEEEEEEDDDDDEDDDEEEEEEEE_Mismatch_0_Sense_+_Library_PoolT
TTCTTGTACAGGGATTTTTTTTGTAAGTACATCTCTTGTAAATATATCTAGCTATCCATCAAGAATCTTGAAGTGAAGTCCATGAATATAAATG
>Frequency_1_QualityScore_FFHHGHGIIIEGIIJIJJGJEIEGIIJIGIIHIIJJIGICHCHIJJJEFFFFFFFEFCEEECDDDDDDDD?@39AD@?C@CC3>>CC@@CC@@?_Mismatch_0_Sense_+_Library_PoolT
GTAAAGAGCTCTGCCATCCCGGAGCTTAGAGTTGAAATTGTAGACGCACAATTCAGTCTGGATTGGCTGGATGCTTGACATCATACTTAGACAG
>Frequency_1_QualityScore_FFHGHHHJJJJJJJJJJJJEHIJJGIJJJJJJJJIJJJJIJHIHGIIJIIIJIIJJJJJJJJIJJJCHG@?EHHGEECBEFDCEEECEEDEDDB_Mismatch_0_Sense_+_Library_PoolT
TCTATCAAAAATCTTCAAGTGAAGTATCAAGAATCTTGGAGTGAAGTCCACGAATGTAAATATTAAATATAAATGGCAACTTCTTGTACAGGGA
>Frequency_1_QualityScore_FFHGHBHJJJGIGGIJIJJIJJJHIIIJJIJIJJJJJJIJIIIIJEHIJJJJIIIJIJJIIGIJJJHHHHFFF@>ACEEEECDDDCDDCDDCDC_Mismatch_1_Sense_+_Library_PoolT
GATTGGCTGGATGCTTGACATCATACTTAGACAGCAAGAAAGAGATCAAGAAATCAAGAAGACCTCACACCTAGGCTACCTGCTTTCCTCTGCA
>Frequency_1_QualityScore_FFFHHHHHHIJJJIJIJHIIJJIIIJJJJJJJJJJIIJJJJJJJJJJIJIJIJJIGIIJJJHFDEE_Mismatch_0_Sense_+_Library_PoolT
AGTGAAGTCCACGAATGTAAATATTAAATATAAATGGCAACTTCTTGTACAGGGATTTTTTTTGTA
>Frequency_1_QualityScore_FFHHHHHJJJJJJJIIGIJJJJIJJJIIJJJJJJJIJIIJJJJJJJIJJIIIJJJIJJIJJIIHGHGHHD?CDFFEEDDDECDDDDDDCCDEDD_Mismatch_0_Sense_+_Library_PoolT
TAGACAGCAAGGAAGAGATCAAGAAATCAAGAAGACCTCACACCTAGGCTACCTGCTTTCCTCTGCACAGTTATCAACAATTTCAAAGTCATCT
>Frequency_1_QualityScore_DDHHHHHJJJJJJJFHIIIIGFGHEGGIJJJJJIIJJJJJJJJHIIHIGHIJEHI7CHIJJJJJHEHGHFFFFFDECEDDDDDDDDDDDDDDDD_Mismatch_0_Sense_+_Library_PoolT
TCTGGATTGGCTGGATGCTTGACATCATACTTAGACAGCAAGGAAGAGATCAAGAAATCAAGAAGACCTCACACCTAGGCTACCTGCTTTCCTC
>Frequency_1_QualityScore_DDHFFFDGEHGHEGFFEIHDHGHEHIGDFDDFDFIGGGGGHIHJIFIIDGIIJFGJDH<@FDG4CEG_Mismatch_0_Sense_+_Library_PoolT
CAAGAATCTTGGAGTGAAGTCCACGAATGTAAATATTAAATATAAATGGCAACTTCTTGTACAGGGA
>Frequency_1_QualityScore_FFHHHHHJJGIIIJJIGGGIJGGGIIJIJJJJJJJJJJIJJJJHIJIJJJJIJJJIJJJJJJJJJHHHHEEFCFEEEEEDDCDDDDDDDDDDDD_Mismatch_0_Sense_+_Library_PoolT
ATTGGCTGGATGCTTGACATCATACTTAGACAGCAAGGAAGAGATCAAGAAATCAAGAAGACCTCACACCTAGGCTACCTGCTTTCCTCTGCAC
>Frequency_1_QualityScore_FFHHHHHJJHIJJJIIJJJIJIIIJJJIIJIJJJJJJJJJJJJJIJJJIJJJJHFFEEDEEFEDFDDDEDDDDEFEEFEFEFFDDDEDDD(>CC_Mismatch_0_Sense_+_Library_PoolT
CCACGAATGTAAATATTAAATATAAATGGCAACTTCTTGTACAGGGATTTTTTTTGTAAGTACATCTCTTGTAAATATATCTAGCTATCCATCA
>Frequency_1_QualityScore_DDCFFFHGFHJJJIIGHEHGHIIIBEHGJHIEHJFGJJJFGGIJJJIJJJJJJJJIIJIIJJIIHJIEGGHIIIGDEHFFFFDDDDDEEDDDCD_Mismatch_0_Sense_+_Library_PoolT
AGTGAAGTATCAAGAATCTTGGAGTGAAGTCCACGAATGTAAATATTAAATATAAATGGCAACTTCTTGTACAGGGATTTTTTTTGTAAGTACA
>Frequency_1_QualityScore_FFHHHHHJJJJJJJJJJJJJJJJJJJJHIJJJJIJJJJJJJJJJJJJJIJJJJJJJJJJJJJJJJJJ_Mismatch_1_Sense_+_Library_PoolT
TCTAGCTATCCATCAAGAATCTTGAAGTGAAGTCCATGAATATAAATGTAAATGGCGATTTATCCTA
>Frequency_2_QualityScore_FFHHHHHJJJJJJJJJJJGIIIJIIJJJJJJJJJJJJJJIIIIIJJIIIHJIIIJJIIJJJJJIJJJJJHIHIHGHHGFFEEFFEEEFEEEEDD_Mismatch_0_Sense_+_Library_PoolT
CCATCAAGAATCTTGAAGTGAAGTCCATGAATATAAATGTAAATGGCGATTTATCTTATCCTTCTTCCATACAAGGATATAAATGTAAATGGCG
>Frequency_2_QualityScore_FFGGHHHIJIIIIGIIHIIGGJIIHHIJIIIJIJGIIJIJJIJIIIIJIIGGIJIGIIIIJIJIJJIIIIGHGHGGHEDCCDCDCCEEDCDEDD_Mismatch_0_Sense_+_Library_PoolT
AGTGAAGTCCATGAATATAAATGTAAATGGCGATTTATCTTATCCTTCTTCCATACAAGGATATAAATGTAAATGGCGACTTATCTTATCCTTC
>Frequency_1_QualityScore_FFGHHHHIHGGIIJIJJJGIJJ@HGJJJJJJIIJIHIJCGGJJIJIJJJJIJJJJJIIJFIIIIGJJJHFHIJJJHHHHHHHFFFFFFEECCEE_Mismatch_0_Sense_+_Library_PoolT
TTGTAAATATATCTAGCTATCCATCAAGAATCTTGAAGTGAAGTCCATGAATATAAATGTAAATGGCGATTTATCTTATCCTTCTTCCATACAA
>Frequency_1_QualityScore_FFHHHHHIJJJJJJJJIJIIIIIJIJIJJJIJJJJJJJJJJHGHJGIIIIFHIJJIHGGIIJJJJJIIJGIEEHFGHFDDDE>CCCDEEDDECD_Mismatch_0_Sense_+_Library_PoolT
AGAAGACCTCACACCTAGGCTACCTGCTTTCCTCTGCACAGTTATCAACAATTTCAAAGTCATCTCTTACAATTTTTTTGCAAATATATTTGTT
>Frequency_1_QualityScore_@DHFFHFEFHIGCHFG>FHIGGGIIEFHCFDGDFDGGGFFGHIIEIIHIIIGGHGGIIGIDHE>CCHHHEHHCD>BCDEFAADBDBBCDDDDEC_Mismatch_0_Sense_+_Library_PoolT
CTTGAAGTGAAGTCCATGAATATAAATGTAAATGGCGATTTATCTTATCCTTCTTCCATACAAGGATATAAATGTAAATGGCGACTTATCTTAT
>Frequency_1_QualityScore_FFHHHHHJJJJJJJJJJJJIEHIIJHHIJJJJJJIJFIJJJIJJJJIJJJJJJJJJJJJJJJJJJJJJGGHEHHHFEHEFFFFFFEEEDEEECC_Mismatch_0_Sense_+_Library_PoolT
ATCCATCAAGAATCTTGAAGTGAAGTCCATGAATATAAATGTAAATGGCGATTTATCTTATCCTTCTTCCATACAAGGATATAAATTTAAATGG
>Frequency_1_QualityScore_FFHHHHGJJJJJJEIJJIHHJJJJJJJJJJJJJJIJJJJJJJJIJJ/*0=FHJJJJJJJJIJJJJJJJHEHHFFFFFFFFDEEEEEEBDCDDDC_Mismatch_1_Sense_+_Library_PoolT
AAGAATCTTGAAGTGAAGTCCATGAATATAAATGTAAATGGCGATTCATCTTATCCTTCTTCCATACAAGGATATAAATGTAAATGGCGACTTA
>Frequency_1_QualityScore_FFHFHHHJJJJIJJIJJJIIIJJIIJJJJJJJJJJJJJJJJJJJJJJJHJIJJJJGIHHHHFDDDDEEDEFDDFDDCFEDEEEEEEEEEEEEDD_Mismatch_2_Sense_+_Library_PoolT
GAGTGAAGCCCACGAATGTAAATATTAAATATAAATGGCGACTTCTTGTACAGGGATTTTTTTTGTAAGTACATCTATTGTAAATATATCTAGC
>Frequency_1_QualityScore_FFHHHHHJJJJJJJJJJJJIJJJJJIJJJIJJJJJHHIJJJJJJJJJJJJJJJJJJIJJJJJJJJHIJJEHIIJHHHHHHHFFFFFFEEDEDDD_Mismatch_0_Sense_+_Library_PoolT
TAAATATATCTAGCTATCCATCAAGAATCTTGAAGTGAAGTCCATGAATATAAATGTAAATGGCGATTTATCTTATCCTTCTTCCATACAAGGA
>Frequency_1_QualityScore_FFHHHHHJJJJJJGJJJJJJJIJJJJJJIIJIJJJJJJJJJJJJIIIJJIJJJIIJIIIJJJJJJJJJJIJJJIHHHHHHFFFEEDEEEEDDED_Mismatch_0_Sense_+_Library_PoolT
ATCTAGCTATCCATCAAGAATCTTGAAGTGAAGTCCATGAATATAAATGTAAATGGCGATTTATCTTATCCTTCTTCCATACAAGGATATAAAT
>Frequency_1_QualityScore_FFHGHHHJJJJJJIIJGHJHIIJJIIIIIIIJJJIEHEIIJJJIJJJJJJJJJJJJJJJJJJJJJJJJGHIJHHHHHGHFFFFEFFEEDBDDDC_Mismatch_0_Sense_+_Library_PoolT
AAGAATCTTGAAGTGAAGTCCATGAATATAAATGTAAATGGCGATTTATCTTATCCTTCTTCCATACAAGGATATAAATGTAAATGGCGACTTA
>Frequency_1_QualityScore_FDHHFGHGIGGIIJJIHIIJIJGGGIIGIJIGIIJGIJJJJJJIIJJJJJJJJIJJCHGGGIIGGFIJGEEEHIEFEFFDDEDDDEEDCDDC>C_Mismatch_0_Sense_+_Library_PoolT
GTGAAGTCCATGAATATAAATGTAAATGGCGATTTATCTTATCCTTCTTCCATACAAGGATATAAATGTAAATGGCGACTTATCTTATCCTTCT
>Frequency_1_QualityScore_BD+0)<+<<:AE4?:C@F>C9F9?E@<E9:D<F<?B?B*??FEF9B?F)BB.8BB7@)=@DE=)@===CA?=>B@;.3=>@BBA:;;AA@:>:A_Mismatch_1_Sense_+_Library_PoolT
AGGGAAGTCCATGAATATAAATGTAAATGGCGATTTATCTTATCCTTCTTCCATACAAGGATATAAATGTAAATGGCGACTTATCTTATCCTTC
>Frequency_1_QualityScore_FFHHHHHJJJJIJJJIJIJJJJJJJJJJJJJJJJJJJJJJJJJJJJHJJJJJJJJEIJJJJEAECH=AB?DFFFEEEEEEEDDDDDEDDCDEEE_Mismatch_0_Sense_+_Library_PoolT
AATCAAGAAGACCTCACACCTAGGCTACCTGCTTTCCTCTGCACAGTTATCAACAATTTCAAAGCCATCTCATACAATTTTTTTGCAAATATAT
>Frequency_1_QualityScore_FFHHHHHJJJJJJJFHIJJIIIIJJJJJJJJJJJJIIJJJJJJIIJJJJJJJJJJJJJJJIJJJJJJJJGHHHHHFEFFFFFFFEEEECDBDDD_Mismatch_0_Sense_+_Library_PoolT
CAAGAATCTTGAAGTGAAGTCCATGAATATAAATGTAAATGGCGATTTATCTTATCCTTCTTCCATACAAGGATATAAATGTAAATGGCGACTT
>Frequency_1_QualityScore_FFHHHHHJJJJJJJJJJJJJJJJJJJHIJJJIIJJJJIJJJJJJJJJGIJJJIJJJIJJJJJJJJJHHHHHHHFFFFFFEECEDDDDDCDEDEF_Mismatch_0_Sense_+_Library_PoolT
CTAGCTATCCATCAAGAATCTTGAAGTGAAGTCCATGAATATAAATGTAAATGGCGATTTATCTTATCCTTCTTCCATACAAGGATATAAATGT
>Frequency_1_QualityScore_FFHHHHHJJJJJJJJJJHHJJJIHIJJJJJJJJJJJJJIJJJJIIIJJJJJJJJJJIIJIJJJIJJJJIHGIEEHFHGFFFFFFFFECFEECBD_Mismatch_0_Sense_+_Library_PoolT
CATCAAGAATCTTGAAGTGAAGTCCATGAATATAAATGTAAATGGCGATTTATCTTATCCTTCTTCCATACAAGGATATAAATGTAAATGGCGA
