# Supplementary material for: Differential Gene Expression Reveals Candidate Genes for Drought Stress Response in Abies alba (Pinaceae)
Source: PLoS One. 2015 Apr 29;10(4):e0124564. doi: 10.1371/journal.pone.0124564 (PMC4414588; doi:10.1371/journal.pone.0124564)
Supplement: S3 File — (GZ) [file pone.0124564.s003.gz › comp6455_c0_seq1.fa]

>comp6455_c0_seq1 len=442 path=[1:0-376 378:377-441] : tr|I1J6P9|I1J6P9_SOYBN Uncharacterized protein (Fragment) OS=Glycine max PE=4 SV=1 e-value: 5e-06 blast score: 51.2
AAGCATAAACGCTCTCTCAAAGACCATATCCGTGCCTTTGGAATTGGTCACGCTCCTCACGGGGTCGAGACCTGTGAAGACGACGACGATACGCCTTCAGAAGAGCTGGACGATGACTGTTCAGGTGGTTCTCACTAGTATTAACTAAACTTCCAGCAATAATATTGCAGGATGCCCTCAAACTTGTCAAAACAGGAATGGAATATTTTAAGTTAAACGTCAAGACTACAAAGCTTTTGCATTAAAACGGAGAAGAAAAAGCAGTAACTGTGTATGTAAAATTACTGCTTCTCGCGACTGCCTCCATTATCTATCGATCAGTGTTAATCCGCGTAACCTGTAAAAGAGATTGAAACATTCCAACATTTCATATCCTGTGTAACTCTGTTTTATATTTCAATTTTGGTAATTTGAATTTAACAGATCGTAAATTTATTCCAAA

>Frequency_4_QualityScore_EEGGGHGHIIJFGIIIHGIHGIGHHHGIIIIHIIHHIIIJIIIGHIIHIIIIIIHEEGGFGFEAEEDDBADEDCDDCCBCCCCCDDCCA_Mismatch_0_Sense_+_Library_PoolC
AGAAAAAGCAGTAACTGTGTATGTAAAATTACTGCTTCTCGCGACTGCCTCCATTATCTATCGATCAGTGTTAATCCGCGTAACCTGTA
>Frequency_3_QualityScore_FEHHHHHJJJJJJJJJJJJJJJJJJJJJIJJJJJJJJJJJJJJJJJJJJJHIIIIIIHHGGEDDDDDDDDDEEDDDDCDDDDDDDDDDDEEDDD_Mismatch_0_Sense_+_Library_PoolC
GTATGTAAAATTACTGCTTCTCGCGACTGCCTCCATTATCTATCGATCAGTGTTAATCCGCGTAACCTGTAAAAGAGATTGAAACATTCCAACA
>Frequency_3_QualityScore_FFHHHHHIJJJJIJJIJJJIJJJJJJIJIIJIJIJJJJIJGHIIHGHHHGGGEFFFEEEEEEEDDDDCEDDCDDEEEEEEDEEDCDCDEDEDDD_Mismatch_0_Sense_+_Library_PoolC
GCGACTGCCTCCATTATCTATCGATCAGTGTTAATCCGCGTAACCTGTAAAAGAGATTGAAACATTCCAACATTTCATATCCTGTGTAACTCTG
>Frequency_3_QualityScore_FFEHHGGIIIIJHGHIHHIJJJHIGIIJIIHJIHIJIJHJIGIIIGIJIHGGHEFFGFEEDEEEFFECDBCCDDCDEDEEDDCCCACCDDDDDC_Mismatch_0_Sense_+_Library_PoolC
GGAGAAGAAAAAGCAGTAACTGTGTATGTAAAATTACTGCTTCTCGCGACTGCCTCCATTATCTATCGATCAGTGTTAATCCGCGTAACCTGTA
>Frequency_3_QualityScore_D=DAFFAFFDFIIHHHFGFIIIEGGIGIHHEGGGHDEEIEGFGHHIHHHHIGHGDFFC?=BDDE@BBBDB:>B@CAACCEDCABB@ABCCC_Mismatch_0_Sense_+_Library_PoolC
GTAACTGTGTATGTAAAATTACTGCTTCTCGCGACTGCCTCCATTATCTATCGATCAGTGTTAATCCGCGTAACCTGTAAAAGAGATTGAA
>Frequency_2_QualityScore_FFHHHHHJJJJJIJJJJJGIIJJGIIIIIIIJJJJJIJIIIDGIIJJIJIIHFFDEEEEEEEDDDDDDDCDDDDDDDDEEDDDDDEEEEEEDEE_Mismatch_0_Sense_+_Library_PoolC
TACTGCTTCTCGCGACTGCCTCCATTATCTATCGATCAGTGTTAATCCGCGTAACCTGTAAAAGAGATTGAAACATTCCAACATTTCATATCCT
>Frequency_2_QualityScore_FFHHHHHIIIIJIJIIJJHIIIJIIHIIIJIIIIJIIIJIIIIJIIIJIIIIIIIIIIHHHHHGGFDEECEEEEEEEEDDDCEEDECCC?BCDD_Mismatch_0_Sense_+_Library_PoolC
TGCCTCCATTATCTATCGATCAGTGTTAATCCGCGTAACCTGTAAAAGAGATTGAAACATTCCAACATTTCATATCCTGTGTAACTCTGTTTTA
>Frequency_2_QualityScore_FFHGHGHIJJJGIHIIIFIIIIIJGIIJIIJJJJIIJGGIIIIHIIFGIIIGIIIGIFGFFEEDEEEEEDEDDDACDDDDDCDEECDDDDDDDD_Mismatch_0_Sense_+_Library_PoolC
AGCAGTAACTGTGTATGTAAAATTACTGCTTCTCGCGACTGCCTCCATTATCTATCGATCAGTGTTAATCCGCGTAACCTGTAAAAGAGATTGA
>Frequency_2_QualityScore_EFHHHHGJJJIJJJIIIIJHHIIIIJIIJJJGIJJJIIHHIIJIIIIIIIIIJJIIIIIHGGGGFFEEEEDEEEEDDCEEDEDDDCDCCDCEEF_Mismatch_0_Sense_+_Library_PoolC
TCCATTATCTATCGATCAGTGTTAATCCGCGTAACCTGTAAAAGAGATTGAAACATTCCAACATTTCATATCCTGTGTAACTCTGTTTTATATT
>Frequency_2_QualityScore_FFHHHHHJJIIJJJJJIIIHIIJIIJJJJIJIIIJIIIIIJJJJIJJJIIJJJJJJHFFFEEEDDDEDECDEEDDCDDDDCDDECEEDCCDDAC_Mismatch_0_Sense_+_Library_PoolC
TTAAAACGGAGAAGAAAAAGCAGTAACTGTGTATGTAAAATTACTGCTTCTCGCGACTGCCTCCATTATCTATCGATCAGTGTTAATCCGCGTA
>Frequency_2_QualityScore_FFEGGHGIGHIHHGIHGHIIIGIIIJJJFIIGHHIIIJIJIGIIIGGIIJIIJGIIHIGIIGIIHGGGGCEEEEDEBCEEEDDCCDCCCCDEEB_Mismatch_0_Sense_+_Library_PoolC
CAGAAGAGCTGGACGATGACTGTTCAGGTGGTTCTCACTAGTATTAACTAAACTTCCAGCAATAATATTGCAGGATGCCCTCAAACTTGTCAAA
>Frequency_2_QualityScore_EEFGAEACGGEIIGHHIFGADGFEHGHIGIGCGFHEFBEBCHEFGICGEEFA?AEEEFDDAA?<?C7AC@CCCCCA::>BC?>7?7A<<A@CCC_Mismatch_0_Sense_+_Library_PoolC
AAAGCAGTAACTGTGTATGTAAAATTACTGCTTCTCGCGACTGCCTCCATTATCTATCGATCAGTGTTAATCCGCGTAACCTGTAAAAGAGATT
>Frequency_2_QualityScore_FFGHGHHJIIHIJIIJIIJJJJJIIIIJIJCGHIGGCGIIIIGIGIIHFFFFFEEEEDCCDACCDDDCD>BCDEECDDDCEEEEDEDEEDCCAD_Mismatch_0_Sense_+_Library_PoolC
CTTCTCGCGACTGCCTCCATTATCTATCGATCAGTGTTAATCCGCGTAACCTGTAAAAGAGATTGAAACATTCCAACATTTCATATCCTGTGTA
>Frequency_2_QualityScore_FFHGGHHJIIGIGIIIIIIIIIJIJIIJJIIJIIIJEIIIGIGIIJJJJIIIIIIIIGIHGHHHGGGFEEFEECDEEEEEDDDCACCDCEEEEE_Mismatch_0_Sense_+_Library_PoolC
CATTATCTATCGATCAGTGTTAATCCGCGTAACCTGTAAAAGAGATTGAAACATTCCAACATTTCATATCCTGTGTAACTCTGTTTTATATTTC
>Frequency_2_QualityScore_EDGHGHHJJIEIIIJJGIIIIIGIHFFFFIIIHIJIJIGIGEGGHIIIIIIIGIIGIHGIIHEIIGHHGFEEGFECDBDDBDDDCDDDCEBDCD_Mismatch_0_Sense_+_Library_PoolC
GTCAAGACTACAAAGCTTTTGCATTAAAACGGAGAAGAAAAAGCAGTAACTGTGTATGTAAAATTACTGCTTCTCGCGACTGCCTCCATTATCT
>Frequency_2_QualityScore_<C:EEEF==GGEGGGGGE?CFGGG@EGG@GGCEEGGGCA?CE?6?6?C=A7ACACB?@@?A?A6?AC?A<?;=AAC@?57<A?ACCBBB?ABA;_Mismatch_0_Sense_+_Library_PoolC
TTCTCGCGACTGCCTCCATTATCTATCGATCAGTGTTAATCCGCGTAACCTGTAAAAGAGATTGAAACATTCCAACATTTCATATCCTGTGTAA
>Frequency_2_QualityScore_FFHHHHHJIJJJJIJJIIHGIIIIIIJJIIHIIJHIIIJIJJJJJJJJJJJJJJJHGFFFEEDEEFDEDCDEDDDDDDDEDEECEEDCDDDACC_Mismatch_0_Sense_+_Library_PoolC
TAAAACGGAGAAGAAAAAGCAGTAACTGTGTATGTAAAATTACTGCTTCTCGCGACTGCCTCCATTATCTATCGATCAGTGTTAATCCGCGTAA
>Frequency_2_QualityScore_FFHHHHHIGIIJJJJJJJJJIIIGEIIJIJJJIJJJIJJIJJJJIIJJJGHEFGIJIHGHFCCCBCDDCCDECDDDDDDDDDDDDCDDEEDDDD_Mismatch_0_Sense_+_Library_PoolC
TATGTAAAATTACTGCTTCTCGCGACTGCCTCCATTATCTATCGATCAGTGTTAATCCGCGTAACCTGTAAAAGAGATTGAAACATTCCAACAT
>Frequency_2_QualityScore_FFHHHHHJJIIJJJJJJIJJHIIJJJJJJJJJJIJJJJJJIIIIIIIIIIIHHIJJJHJJJJJJJIJJJIIIIIIJII_Mismatch_0_Sense_+_Library_PoolC
CCTGTAAAAGAGATTGAAACATTCCAACATTTCATATCCTGTGTAACTCTGTTTTATATTTCAATTTTGGTAATTTGA
>Frequency_2_QualityScore_CEGFHGGHIIIJHGGFHIHIHGJIIJIJIIIIIIHHEDGIGIIGGHHIIGGEGIIGGFGIIGECEEAEECGECDC@ACBCCDDDDCCBCDCEDC_Mismatch_0_Sense_+_Library_PoolC
AAGACTACAAAGCTTTTGCATTAAAACGGAGAAGAAAAAGCAGTAACTGTGTATGTAAAATTACTGCTTCTCGCGACTGCCTCCATTATCTATC
>Frequency_1_QualityScore_FFHFHHGJJJIIGIIIJJJGHIDHIIJJJJJGIIJJIIIIHHGFGIJFIHBEBDEDECCDDDCDDDDDDDCDDDDDDDCCCDDDAAA_Mismatch_1_Sense_+_Library_PoolC
ACTGCTTCTCGCGACTGCCTCCATTATCTATCGATCAGTGTTAATCCGCGTAACCTGTAAAAGAGATTGAAACATTCCAACATTGCA
>Frequency_1_QualityScore_FFHHHHGJJJJJJJJJJJJCGHEHHIJJJJJJHIJJJJJJJJJJIJJJIJJJJJJIJJJJJJJJJJJHHHHHFFEFFEEEEEEEDDDDDDDDDD_Mismatch_0_Sense_+_Library_PoolC
TGGACGATGACTGTTCAGGTGGTTCTCACTAGTATTAACTAAACTTCCAGCAATAATATTGCAGGATGCCCTCAAACTTGTCAAAACAGGAATG
>Frequency_1_QualityScore_FFHHHHHJJJJJJJJJJJJGJJHJJIJJJIIJJIIGIIHHJJJJJJJJFHIJIJJJJIJHHHHHHFFFFCEEEEEEEEDCDDDDBDDDDDCDDD_Mismatch_0_Sense_+_Library_PoolC
ACGCCTTCAGAAGAGCTGGACGATGACTGTTCAGGTGGTTCTCACTAGTATTAACTAAACTTCCAGCAATAATATTGCAGGATGCCCTCAAACT
>Frequency_1_QualityScore_FDHHGDHGIJJJHHGHEHGIIGDHGGHIIIGIJJCHGGIIIFEHFGEGHIIIHBDCCEEAACDDDCDDCDACDCCCDDDDEECC@CCDC@_Mismatch_1_Sense_+_Library_PoolC
ATTACTGCTTCTCGCGACTGCCTCCATTATCTATCGATCAGTGTTAATCCGCGTAACCTGTAAAAGAGATTGAAACATTCCAACATTCCA
>Frequency_1_QualityScore_FFHHGGHIIJIEGHHGGFHCGGCDEIIGIGDHIIHHGGGIIJJJJJJJJFIJJJIGIIHHEHHHFFDFFFA@ADECEDDCCDDDDDDCCACCDD_Mismatch_0_Sense_+_Library_PoolC
GCCTCCATTATCTATCGATCAGTGTTAATCCGCGTAACCTGTAAAAGAGATTGAAACATTCCAACATTTCATATCCTGTGTAACTCTGTTTTAT
>Frequency_1_QualityScore_FFHHHHHJJJJJJJJJJJJJJJJJJJIJJJJJJJJJJJJJJJJJJJJIJJJJJIJJJHIJJJJIJIJJJEHHHHHFFFFFFEEEDEEEDEDDDD_Mismatch_0_Sense_+_Library_PoolC
GCGTAACCTGTAAAAGAGATTGAAACATTCCAACATTTCATATCCTGTGTAACTCTGTTTTATATTTCAATTTTGGTAATTTGAATTTAACAGA
>Frequency_1_QualityScore_FFHHHHDHIJJFIJJJIGHHGGGIIJJIJJIJGGIJAGIJJIIJJI?BFHEHIJIIEIJJJCHGGGHHEEECEEFFFFFCEEDDDCDDAADCA@_Mismatch_0_Sense_+_Library_PoolC
GCCTTCAGAAGAGCTGGACGATGACTGTTCAGGTGGTTCTCACTAGTATTAACTAAACTTCCAGCAATAATATTGCAGGATGCCCTCAAACTTG
>Frequency_1_QualityScore_FFFHHFHGIGIICGIJJIJJJIIIJIIIIJIGEEGIJIIJIJIJJJEHIJIIJCGGEEHHFHFFDBDDDACDCDECDDDDDDDACDDDCDDDED_Mismatch_0_Sense_+_Library_PoolC
TGTGTATGTAAAATTACTGCTTCTCGCGACTGCCTCCATTATCTATCGATCAGTGTTAATCCGCGTAACCTGTAAAAGAGATTGAAACATTCCA
>Frequency_1_QualityScore_FFHHGFAEHIJJJIIJJIIJJJJJJJJJHIIJJJJJJJJJ_Mismatch_0_Sense_+_Library_PoolC
TTTTGGTAATTTGAATTTAACAGATCGTAAATTTATTCCA
>Frequency_1_QualityScore_FFHHHHHJJJJJJJJJIJJJJJJJJJIGHIIJJJJJJJJJJJJJJJJJJJJIJIIJJIJJGIIIHHHHHDFFFFEDEEEEDEEEDDDDDDD@DD_Mismatch_0_Sense_+_Library_PoolC
TAATATTGCAGGATGCCCTCAAACTTGTCAAAACAGGAATGGAATATTTTAAGTTAAACGTCAAGACTACAAAGCTTTTGCATTAAAACGGAGA
>Frequency_1_QualityScore_FFHHHHHJJJJEIJJJJJJJIJJJJJJJJJJGJJJJGIIJJJIJJIJJBEFFFEEEDEEEDDDDDDDDDDDDDDDFFD_Mismatch_0_Sense_+_Library_PoolC
TGCTTCTCGCGACTGCCTCCATTATCTATCGATCAGTGTTAATCCGCGTAACCTGTAAAAGAGATTGAAACATTCCAA
>Frequency_1_QualityScore_BADFDDD2CFEHEGCHGDGHHGGHBGEGEGEGGEGIIIAGDDGGEGCCHCHI@EEEHG7@DEHHHHE>CCBEEDDCCCCCC@?;;@BBCCCCBC_Mismatch_0_Sense_+_Library_PoolC
TTAAACGTCAAGACTACAAAGCTTTTGCATTAAAACGGAGAAGAAAAAGCAGTAACTGTGTATGTAAAATTACTGCTTCTCGCGACTGCCTCCA
>Frequency_1_QualityScore_FFHHHHHJJJJJJJIJHJIGJJJJHJJJJIIJJJJJGIJJJJJIJJJJJJJJJJJHEGIIIJJJIJJIIHHJ_Mismatch_0_Sense_+_Library_PoolC
CATTTCATATCCTGTGTAACTCTGTTTTATATTTCAATTTTGGTAATTTGAATTTAACAGATCGTAAATTTA
>Frequency_1_QualityScore_FFHHHHHJJJJJJJJJJJJJJJJJIJIJJJJJJJFHJJIJJJJJJJJJJJIJJGHIHIJJJJJJJJJIIGIJHHHHFDEFFBFEEEE_Mismatch_1_Sense_+_Library_PoolC
AACATTCCAACATTTCATATCCTGTGTAACTCTGTTTTATATTTCAATTTTGGTAATTTGAATTTAACAGATCGTAAATTTATTCGA
>Frequency_1_QualityScore_FFHHHHHJIJJIJJJJJJJIJJJJJJJJIJJIIJIJJJIJJIJJJJJJGJJJJJJIIJJJJJJJJJJJJHFGFFDEEDDDDDDDDDC@CDEDCC_Mismatch_0_Sense_+_Library_PoolC
CAAACTTGTCAAAACAGGAATGGAATATTTTAAGTTAAACGTCAAGACTACAAAGCTTTTGCATTAAAACGGAGAAGAAAAAGCAGTAACTGTG
>Frequency_1_QualityScore_FFHHFFHJGGGHIIJJIGIFGICHIJHIGGGGHJIIJJHHGIIHGHIJIIDGCHIIJIFFGFD@DDEDECCCCCCDCACADDEDB>CCDDDDDD_Mismatch_1_Sense_+_Library_PoolC
GGGAATGGAATATTTTAAGTTAAACGTCAAGACTACAAAGCTTTTGCATTAAAACGGAGAAGAAAAAGCAGTAACTGTGTATGTAAAATTACTG
>Frequency_1_QualityScore_FFHHHHHJJIJJIIJJJJIIIJIJJJJIJJJIJJIGHIIJJJJJHHEEHHFFFDDDBDDDDDDDDDDDDDCDDDDDDDDDDDD>BDDDDDDDDE_Mismatch_0_Sense_+_Library_PoolC
CCGTGCCTTTGGAATTGGTCACGCTCCTCACGGGGTCGAGACCTGTGAAGACGACGACGATACGCCTTCAGAAGAGCTGGACGATGACTGTTCA
>Frequency_1_QualityScore_FFHHHHHJJJJJHIIIJJJJJJJJHJJJJJJJJIJJJJJJJJJJJJJIJJJJJJ_Mismatch_0_Sense_+_Library_PoolC
TCTATCGATCAGTGTTAATCCGCGTAACCTGTAAAAGAGATTGAAACATTCCAA
>Frequency_1_QualityScore_DDHHHFFFGHHIIIIIIIIGHECGGIJIJJJJJJGIJIIIIJJJJJJJJJHIGIII@D=4CHEHGGFHFFEFFFEDCEEDDDDDDDDDDDDDDE_Mismatch_1_Sense_+_Library_PoolC
AAACGTCAAGACTACAAAGCTTTTGCATTAAAACGGAGAAGAAAAAGCAGTAACTGTGTATGTAAAATTACTGCTTCTCGCAACTGCCTCCATT
>Frequency_1_QualityScore_DDFFDDFHGHFEEHF@<CGIJDEHIIJIHAHIIBGIJJGG>GHIJHHGHEHGFFFFFDECECCDEDDDDCBDD@B?BDCACCDCDCDDDCCCCC_Mismatch_0_Sense_+_Library_PoolC
GCAGTAACTGTGTATGTAAAATTACTGCTTCTCGCGACTGCCTCCATTATCTATCGATCAGTGTTAATCCGCGTAACCTGTAAAAGAGATTGAA
>Frequency_1_QualityScore_FFHHHHHJJJGHIJJJJJJJIIIIHIJJJJHGGIIIFHIJJJJJJIJJJJJJJJIJIHFFFFEEDEEDDDDDEFDDDDDDDEDDDDDEDDBDDB_Mismatch_1_Sense_+_Library_PoolC
ATTAAAACGGAGAAGAAAAAGCAGTAACTGTGTATGTAAAATTACTGCTTCTCGCGACTACCTCCATTATCTATCGATCAGTGTTAATCCGCGT
>Frequency_1_QualityScore_FFHHHHHJJJJHIJJJJJJJJJJJJJJJJJJJJJJJJJJJJJJJJJJJJJJJJJJJHIJIHHHHFHHFFFFFFFEEEEEEEDDCDD@BDDDDDD_Mismatch_0_Sense_+_Library_PoolC
TAAGTTAAACGTCAAGACTACAAAGCTTTTGCATTAAAACGGAGAAGAAAAAGCAGTAACTGTGTATGTAAAATTACTGCTTCTCGCGACTGCC
>Frequency_1_QualityScore_FFFHFHGJJJGIJJJGCCHIIGGIIGGGIJGHCDFIIHBHGEGIIJIIGIIGIGFC8CFGEAHIIGGHG?EEEECFF@CE>CEEEEED@C@A=@_Mismatch_0_Sense_+_Library_PoolC
CAATAATATTGCAGGATGCCCTCAAACTTGTCAAAACAGGAATGGAATATTTTAAGTTAAACGTCAAGACTACAAAGCTTTTGCATTAAAACGG
>Frequency_1_QualityScore_FFHFHFDIEIEHHEGIJIIGGEDHEHBFHJIJJGIIII<FHIFCFFAFGIIGGIJ>DE6/5=AB@@A@BCCCC@DCCDDBBDBDDB?B<7<<BD_Mismatch_0_Sense_+_Library_PoolC
CATAAACGCTCTCTCAAAGACCATATCCGTGCCTTTGGAATTGGTCACGCTCCTCACGGGGTCGAGACCTGTGAAGACGACGACGATACGCCTT
>Frequency_1_QualityScore_FFHHHHHJIJJJJJJJJJJJJJJJJJIJJJJJIJJJJJJJJJJJJHIJIJJJIIJJIJJJJIJJJJHIJGJJIJJJHHG_Mismatch_0_Sense_+_Library_PoolC
AACATTTCATATCCTGTGTAACTCTGTTTTATATTTCAATTTTGGTAATTTGAATTTAACAGATCGTAAATTTATTCCA
>Frequency_1_QualityScore_FFHHHHHJJJIIJJJJJJJIJJ_Mismatch_0_Sense_+_Library_PoolC
AATTTAACAGATCGTAAATTTA
>Frequency_1_QualityScore_FFHHHHHJJIHHJJJJIJJJIJIJJJJJJJJJJJIJJJJJJJJJJJJJJJJJJJJJJJHHHHHHHFCEEDEEEEEEEEDDDDEFEEFEDEDDDD_Mismatch_0_Sense_+_Library_PoolC
TATCGATCAGTGTTAATCCGCGTAACCTGTAAAAGAGATTGAAACATTCCAACATTTCATATCCTGTGTAACTCTGTTTTATATTTCAATTTTG
>Frequency_1_QualityScore_DDDF;D:CGEGFFE@BBF:9??<::?1?>DGDGE?DDEFEFFIEBDFFEFF@EAA=BDDDDDBB@ABDBBBB@=@@@>>ADEBA@B>09<?BBB_Mismatch_0_Sense_+_Library_PoolC
ACGGAGAAGAAAAAGCAGTAACTGTGTATGTAAAATTACTGCTTCTCGCGACTGCCTCCATTATCTATCGATCAGTGTTAATCCGCGTAACCTG
>Frequency_1_QualityScore_FDFHHHHIIHHIJIGIGJJFJIIIJJJJIJJJJIIJIJIIJIIJJIJGI>GHIJGIIGEFHAEDFFFBDDDCECEEDDDDDDDDDDDDCDDDDB_Mismatch_0_Sense_+_Library_PoolC
TATTTTAAGTTAAACGTCAAGACTACAAAGCTTTTGCATTAAAACGGAGAAGAAAAAGCAGTAACTGTGTATGTAAAATTACTGCTTCTCGCGA
>Frequency_1_QualityScore_FFHHGHHJJJJJJJJJJJJJJJJJJJJHIJJJJJIJJJJJJJJJJJJJIIJIJJJJJJHHGFFFFFEECACDDDDDEDCCCFEEFFEACDDDDC_Mismatch_0_Sense_+_Library_PoolC
CAGGAATGGAATATTTTAAGTTAAACGTCAAGACTACAAAGCTTTTGCATTAAAACGGAGAAGAAAAAGCAGTAACTGTGTATGTAAAATTACT
>Frequency_1_QualityScore_DDDFFFFHHIEHIIGHB;EHEEHIHGIHIEFHGHBEHDHIDFBFCHIIEHEIIIEGGGHHHEE9CD;B>7;@>>CDC@CAD>@CCCCA@CCAA@_Mismatch_0_Sense_+_Library_PoolC
CCTCCATTATCTATCGATCAGTGTTAATCCGCGTAACCTGTAAAAGAGATTGAAACATTCCAACATTTCATATCCTGTGTAACTCTGTTTTATA
>Frequency_1_QualityScore_FFHHFHGIIIIIIIFDGCFGGIIIFGIHIIIIIIIIIIFGGEHIIIIIGIIIIDG<FHGHIGC>DEEHHDEDFFB@CDCCCCBCCCBCC@CCC@_Mismatch_0_Sense_+_Library_PoolC
GATGACTGTTCAGGTGGTTCTCACTAGTATTAACTAAACTTCCAGCAATAATATTGCAGGATGCCCTCAAACTTGTCAAAACAGGAATGGAATA
>Frequency_1_QualityScore_FFHHHHHJJJJIIJJJJJJJJJJJJJJJJJJJJJJJJJJJJJJJIJJJJJJJJIJJIJIJJJHHHHHHHCDFFFFFEDEEEEEDDDCDDDDDDD_Mismatch_1_Sense_+_Library_PoolC
TAAGTTAAACGTCAATACTACAAAGCTTTTGCATTAAAACGGAGAAGAAAAAGCAGTAACTGTGTATGTAAAATTACTGCTTCTCGCGACTGCC
>Frequency_1_QualityScore_DDFHHHFEDHBFGIEHCHIEHII?FFEG@FGIEB?F@DC:BFDB?FFGGGDHGIIC@FFGCCGCFACGGC@F;DHGGHHFHHHHCCECE_Mismatch_0_Sense_+_Library_PoolC
TAAAAGAGATTGAAACATTCCAACATTTCATATCCTGTGTAACTCTGTTTTATATTTCAATTTTGGTAATTTGAATTTAACAGATCGTA
>Frequency_1_QualityScore_FFHHHHHJJJJJIJJJJJJIJJIJJJIJJJIJJIJIHIIJJJJJJJJJIIJJJJHHEHFHFFFFFEDEEEEDDDEEDDDDDFEEEDEDEEDDDD_Mismatch_1_Sense_+_Library_PoolC
GCTTCTCTCGACTGCCTCCATTATCTATCGATCAGTGTTAATCCGCGTAACCTGTAAAAGAGATTGAAACATTCCAACATTTCATATCCTGTGT
>Frequency_1_QualityScore_FFHHHHHJJJJJJJJJJJIJJJJIJJJJJJJJJJJJJJJJJIJJJJIHHIJJIIIIIIJJGGHIJJJGHFHJI_Mismatch_0_Sense_+_Library_PoolC
AGATTGAAACATTCCAACATTTCATATCCTGTGTAACTCTGTTTTATATTTCAATTTTGGTAATTTGAATTTA
>Frequency_1_QualityScore_FFHHHHHJJJJJJJJIIJJJJJJJIJJJJJJJJJJJIJJJJJJHIJJJJJIJJJJJJJJIJJJJIJI_Mismatch_0_Sense_+_Library_PoolC
CATTTCATATCCTGTGTAACTCTGTTTTATATTTCAATTTTGGTAATTTGAATTTAACAGATCGTAA
>Frequency_1_QualityScore_FFHHHHHIJIJIJJJJJJJJIIIIIJJJIJJJJJJJJIIJIJJJJIJIJJJIJIJFGHIGGIJIHHHHGHFFFFFDEDEDECDDDEFEDDDDED_Mismatch_0_Sense_+_Library_PoolC
TAATCCGCGTAACCTGTAAAAGAGATTGAAACATTCCAACATTTCATATCCTGTGTAACTCTGTTTTATATTTCAATTTTGGTAATTTGAATTT
>Frequency_1_QualityScore_DDHDH6CFGHHGHD:CDHIGEHF3DH<GGGI?GIGGD@C@HG;)=C5;=A?HEEED7;CEEDACCCCCC@CCACC?CCCCEDDC;@C@B<>38:_Mismatch_0_Sense_+_Library_PoolC
ACGACGATACGCCTTCAGAAGAGCTGGACGATGACTGTTCAGGTGGTTCTCACTAGTATTAACTAAACTTCCAGCAATAATATTGCAGGATGCC
>Frequency_1_QualityScore_FFHHHHHJJJJJJJJJJJJJJJJJGIJJIJJJJIGGIIJJJJJJJIIIJIJJJJJIJJJIJJJJHIHHHHEFFFFEDEDEEDDDDEEEDDDDDB_Mismatch_0_Sense_+_Library_PoolC
GCAATAATATTGCAGGATGCCCTCAAACTTGTCAAAACAGGAATGGAATATTTTAAGTTAAACGTCAAGACTACAAAGCTTTTGCATTAAAACG
>Frequency_1_QualityScore_FFHHHHGGGGEHGIIJGIICHIFIEDHIIIIIIGIIEGD@CHIJJJJ8=DFFFECCDEEEDCCA>CDDD@CDDDEDD_Mismatch_0_Sense_+_Library_PoolC
GCTTCTCGCGACTGCCTCCATTATCTATCGATCAGTGTTAATCCGCGTAACCTGTAAAAGAGATTGAAACATTCCAA
>Frequency_1_QualityScore_FDHHHHHIJIJFHIJJIJJIJJJIIIIJJJJJJGHHHFEFFFCDEEEDDDDDDDDDDDDEDC>CBBDDCCDDDDDCCDDEEDDDDDDDDDDDDD_Mismatch_0_Sense_+_Library_PoolC
GTCGAGACCTGTGAAGACGACGACGATACGCCTTCAGAAGAGCTGGACGATGACTGTTCAGGTGGTTCTCACTAGTATTAACTAAACTTCCAGC
>Frequency_1_QualityScore_FFHHHHHJJJIJJJJJIIIJJJFHGIJJJFIJJJJJJIJJJJGJJIJJJJIIJIIIJIJJIIHEHGF?CCCEFEECDFEEADDCEDDDCDDDDD_Mismatch_0_Sense_+_Library_PoolC
ATGGAATATTTTAAGTTAAACGTCAAGACTACAAAGCTTTTGCATTAAAACGGAGAAGAAAAAGCAGTAACTGTGTATGTAAAATTACTGCTTC
>Frequency_1_QualityScore_FFHHHHHJJJJIJJJJJJJJJJGIIJJJJJJJJJJJHIJJJJIJIJJJIIJJIJJJJJIIJJJIJJCFFABDDDDDDDDEDEDDEFDDDDDDDD_Mismatch_0_Sense_+_Library_PoolC
CAAAGCTTTTGCATTAAAACGGAGAAGAAAAAGCAGTAACTGTGTATGTAAAATTACTGCTTCTCGCGACTGCCTCCATTATCTATCGATCAGT
>Frequency_1_QualityScore_FFHHHHHJJJJIGIJIJIJJJJGFGIIJJJJJGIIJJJJJJJJJJJJJJJJJJJJJGHFDDDDDDDDDDDDEDDEFDDDDDDDDDEEDEEDDDD_Mismatch_0_Sense_+_Library_PoolC
GCATTAAAACGGAGAAGAAAAAGCAGTAACTGTGTATGTAAAATTACTGCTTCTCGCGACTGCCTCCATTATCTATCGATCAGTGTTAATCCGC
>Frequency_1_QualityScore_ADDFFFHDGIIIGHIGIJIE@ACHC@DEGGEFIIIIJIFE?BBFHEBBDHAEGGC_Mismatch_0_Sense_+_Library_PoolC
TGTTTTATATTTCAATTTTGGTAATTTGAATTTAACAGATCGTAAATTTATTCCA
>Frequency_1_QualityScore_DBDFHBHGIIIIGHHEFAFHHIIIEEFGIIIIGIIIIF>HECHGIBGHGBFBFHGBF4CEIAG>EH9BB?@>CDECEE;ACDD;;>;C>>AACD_Mismatch_1_Sense_+_Library_PoolC
GAATGGAATATTTTAAGTTAAACGTCAAGACTACAAAGCTTTTGCATTAAAACGGAGAAGAAAAAGCAGTAACTTTGTATGTAAAATTACTGCT
>Frequency_1_QualityScore_FFHHHHHJJJJJIIHJJJJJJGGIHIJJJJJJJJJJIIGHIJJJJJIJJJJJIJJJIJGIJIIGIFHGIDHIIIIHHHEHEFFF_Mismatch_0_Sense_+_Library_PoolC
AAAAGAGATTGAAACATTCCAACATTTCATATCCTGTGTAACTCTGTTTTATATTTCAATTTTGGTAATTTGAATTTAACAGAT
>Frequency_1_QualityScore_FFGFFFHE<FHEHIGHIIIIIEIGCEHIIIHFDEGGGHIBFGAGFHHGF>BCFFD?;@EACDCDCDDDDCCDDDCD<ADEEEDDEDCD@CDDEC_Mismatch_0_Sense_+_Library_PoolC
TCGCGACTGCCTCCATTATCTATCGATCAGTGTTAATCCGCGTAACCTGTAAAAGAGATTGAAACATTCCAACATTTCATATCCTGTGTAACTC
>Frequency_1_QualityScore_FFHHHHHJIJJJJJIIJIIIJIJJJGGIGJHIIIJJJJJJJJJHHHHFEEFFFEECC@CCDCDDDDDDD@C_Mismatch_0_Sense_+_Library_PoolC
TCGCGACTGCCTCCATTATCTATCGATCAGTGTTAATCCGCGTAACCTGTAAAAGAGATTGAAACATTCCA
>Frequency_1_QualityScore_FFHHHHHJJJJJJJJJJJIIJJIJJJJJJJJJIJJJJJHIHIIJIIJJJJJJJJJIJJJFJJJHFDDDDCDDDDDEDEDDEEDDDDDDDEDEED_Mismatch_0_Sense_+_Library_PoolC
GCTTTTGCATTAAAACGGAGAAGAAAAAGCAGTAACTGTGTATGTAAAATTACTGCTTCTCGCGACTGCCTCCATTATCTATCGATCAGTGTTA
>Frequency_1_QualityScore_FFDHHHDIJIIIJIJJICHHIIJGIJJJJJIIIIHHIHIIJJJJAHEHHHFFFDDDBB@BDDBDDDDCDCDDDDDDCCDDDDDDDDDDCDDCDD_Mismatch_0_Sense_+_Library_PoolC
CGTGCCTTTGGAATTGGTCACGCTCCTCACGGGGTCGAGACCTGTGAAGACGACGACGATACGCCTTCAGAAGAGCTGGACGATGACTGTTCAG
>Frequency_1_QualityScore_FFHHHHHJJJHJJJJJJJJIIJJJIHIJJJHIHIJJHJJIJJJJJJJJJJJJJJJJIHFFFEEEDEEEDDCDEFDDBDDBDDDEFDEEDDDDDD_Mismatch_0_Sense_+_Library_PoolC
ATTAAAACGGAGAAGAAAAAGCAGTAACTGTGTATGTAAAATTACTGCTTCTCGCGACTGCCTCCATTATCTATCGATCAGTGTTAATCCGCGT
>Frequency_1_QualityScore_FFHHHHFIJJIJJJJJIHHIJJJJJJIJIIIIIIIJJJIJIJJJJJIGIBEHHFFFDEDCECDDDDDDDDDDDDDBDDDDDDDDDDDDCDCDDD_Mismatch_0_Sense_+_Library_PoolC
CTCAAAGACCATATCCGTGCCTTTGGAATTGGTCACGCTCCTCACGGGGTCGAGACCTGTGAAGACGACGACGATACGCCTTCAGAAGAGCTGG
>Frequency_1_QualityScore_FFHHGHHIJJJJIIGJGJGIIJJIJIJGJGHIIIJIJJJEGGIHIIHHFFC@DDDDDBDDDBDAACDDA<CCDDDDDBDDDDDDDDDDCD:A@@_Mismatch_0_Sense_+_Library_PoolC
CTTTGGAATTGGTCACGCTCCTCACGGGGTCGAGACCTGTGAAGACGACGACGATACGCCTTCAGAAGAGCTGGACGATGACTGTTCAGGTGGT
>Frequency_1_QualityScore_FFHAHDFHIGGIJEIIIJJJJJIJGGIIJJIJJJJJJJIIIGIGEHIJJJIIJJIJJIJGGHHHFDDFBCDCEDECCEDDEEEDEEDDDDBDDE_Mismatch_0_Sense_+_Library_PoolC
ATCAGTGTTAATCCGCGTAACCTGTAAAAGAGATTGAAACATTCCAACATTTCATATCCTGTGTAACTCTGTTTTATATTTCAATTTTGGTAAT
>Frequency_1_QualityScore_4BCDDAACE)AEFCC:AEFE,AFBFFII<?EEIID@B@DD3BDII?4?4?<@BDEIID<C>C=;C:A@@A=@==AD;?(.?>;6;@5;5;;5;5_Mismatch_2_Sense_+_Library_PoolC
TTCAGGTGGTTCTCACTAGTATTAACTAAACTTCCAGCAATAATATTGCAGGATGCCCTCAAACTTGTCCAAACAGGAATGGAATACTTTAAGT
>Frequency_1_QualityScore_FFHGHHHEBHIIJ3AFGJHHFHIJIIIJJJJ9GDGIII:?FFGGIJIIJIIIJJJGIIIGHCBFHIIICB=CGHIFGIIIF_Mismatch_2_Sense_+_Library_PoolC
TGTAAAAGAGATTGAAACATTCCAACATTTCATATCCTTTGTAACTCTGTTTTATATTTCAATTTTGGTAATTTGAATTCA
>Frequency_1_QualityScore_FFGHDHDHJDGIIJJEGHGDHGIGIJJJIHDDEHIIGIGIGHGFFFFFEDFEEDEDDDDDCCDDCD>@DCCBCDDEDDCDDDDD@C@C_Mismatch_0_Sense_+_Library_PoolC
GCGACTGCCTCCATTATCTATCGATCAGTGTTAATCCGCGTAACCTGTAAAAGAGATTGAAACATTCCAACATTTCATATCCTGTGTA
>Frequency_1_QualityScore_FFHHHHGEHIIJJJJJIJJJJJJJJJJIJJJJJIGIIIIIJIJIJIIJIIJIIEEGHH_Mismatch_1_Sense_+_Library_PoolC
TCCTGTGTAACTCTGTTTTATATTTCAATTTTGGTAATTTGAATTTAACAGATCGTAC
>Frequency_1_QualityScore_FEHHHFHJEEGGIHHIIJJJJGIIGIGHGIFGIIHJJGGIIIHIIIIGGIJJJJIGGFHGHFFDEFFDCAADCCDDDEDDDBBDBBDDDDBCDD_Mismatch_0_Sense_+_Library_PoolC
GAGAAGAAAAAGCAGTAACTGTGTATGTAAAATTACTGCTTCTCGCGACTGCCTCCATTATCTATCGATCAGTGTTAATCCGCGTAACCTGTAA
>Frequency_1_QualityScore_DDHDFHFIIIGCBG:CFGIII>GHCGIIIIIIGIIIIIIIIGIIIIIIIIIIIIIIIBHDEHHFHH>DFDEFFEDDA@CBC@BDCDC:@>C@DD_Mismatch_0_Sense_+_Library_PoolC
GACTGTTCAGGTGGTTCTCACTAGTATTAACTAAACTTCCAGCAATAATATTGCAGGATGCCCTCAAACTTGTCAAAACAGGAATGGAATATTT
>Frequency_1_QualityScore_FFHHHHHJJJJGHIJJGJJJJJJIJIJJJJJDHHGJJIHIHGIJJGHIIIJJIJIJJJIHIJIJJJJ_Mismatch_0_Sense_+_Library_PoolC
CATATCCTGTGTAACTCTGTTTTATATTTCAATTTTGGTAATTTGAATTTAACAGATCGTAAATTTA
>Frequency_1_QualityScore_FFFDDFFGGIIICHHHGEGHAGADEHEGEHEGGGHHGGGIIIGIIIGGIGHEHIIIIIIIGI_Mismatch_0_Sense_+_Library_PoolC
TTCCAACATTTCATATCCTGTGTAACTCTGTTTTATATTTCAATTTTGGTAATTTGAATTTA
>Frequency_1_QualityScore_FFHHHHHJJJJJJJJJJJJJJIJGHGGJJJJJIJIJJJJJJJJIJJIJDHHGIIJJJHHFDDDDDDDDDEEDCBCCCDDDDDDDDDDEEDDDDD_Mismatch_0_Sense_+_Library_PoolC
ATGTAAAATTACTGCTTCTCGCGACTGCCTCCATTATCTATCGATCAGTGTTAATCCGCGTAACCTGTAAAAGAGATTGAAACATTCCAACATT
>Frequency_1_QualityScore_FFHHHGHJJIJJJJJJJIJJJJIJAGHJJJJJJJIJJJJJJJJJJJJJIJJJJJJJJJJDIJIHHGFFFEEFEEDCEADFDCDEDCDDDDDDDC_Mismatch_0_Sense_+_Library_PoolC
GAATGGAATATTTTAAGTTAAACGTCAAGACTACAAAGCTTTTGCATTAAAACGGAGAAGAAAAAGCAGTAACTGTGTATGTAAAATTACTGCT
>Frequency_1_QualityScore_FDHHHHHJJJJJIJJJJJDGIFHGHJIJIJHGIIJJJJJHFDDDDDDDDDDDDDCCDDDDDDDDDDDDDDDDDDDDEDDCCDBDCDDEDDCDDD_Mismatch_0_Sense_+_Library_PoolC
GTCACGCTCCTCACGGGGTCGAGACCTGTGAAGACGACGACGATACGCCTTCAGAAGAGCTGGACGATGACTGTTCAGGTGGTTCTCACTAGTA
>Frequency_1_QualityScore_FFHHHHHJJJJJJJEIIIJFGJJJJIJJIJJJJJJJJIJJJHGIHHHHHHFFFFEFEEEFEEEEDDDDDDCDDDDDDCEDDEEDDDDDDDBDDD_Mismatch_0_Sense_+_Library_PoolC
GACGATACGCCTTCAGAAGAGCTGGACGATGACTGTTCAGGTGGTTCTCACTAGTATTAACTAAACTTCCAGCAATAATATTGCAGGATGCCCT
>Frequency_1_QualityScore_DFGHHHHJGJJJJJJGGHIJJJIIJJJJJIJJJJJJGGIHICHIJJJFHIJHJIJIJJJJIIJJJJIJICGHIJEEHHHHFF@DFFDEECBDED_Mismatch_0_Sense_+_Library_PoolC
TAAAAGAGATTGAAACATTCCAACATTTCATATCCTGTGTAACTCTGTTTTATATTTCAATTTTGGTAATTTGAATTTAACAGATCGTAAATTT
>Frequency_1_QualityScore_FFHHHHGJIIGHGIJEGIJIEIIJAGHGFHFB?BGGFB9BF?BFGCBHIG;F>;FFACHHEH9A?;AE@@CEFDED>B@DAC>;@;>BC9@BBD_Mismatch_0_Sense_+_Library_PoolC
GATACGCCTTCAGAAGAGCTGGACGATGACTGTTCAGGTGGTTCTCACTAGTATTAACTAAACTTCCAGCAATAATATTGCAGGATGCCCTCAA
>Frequency_1_QualityScore_FFHFHHHJJJJIJJJIEIHJGHIJJJIJJJIIIJJJJJIIGIJJJJJIJIIIIGIJJIJIJJEFDDEDDDBDDDDDDDDEDDBDDDCDC@DCDE_Mismatch_0_Sense_+_Library_PoolC
TTTTGCATTAAAACGGAGAAGAAAAAGCAGTAACTGTGTATGTAAAATTACTGCTTCTCGCGACTGCCTCCATTATCTATCGATCAGTGTTAAT
>Frequency_1_QualityScore_FFHHHHHIJJIJJJIIIJHIJJJJJIJJJJJJJJJJJJJJJJJJJJJJJJJJJJJJJJJJJHGHHHHFFDFFFFEEEEEEFEEEADEDDDDBCD_Mismatch_0_Sense_+_Library_PoolC
GATCAGTGTTAATCCGCGTAACCTGTAAAAGAGATTGAAACATTCCAACATTTCATATCCTGTGTAACTCTGTTTTATATTTCAATTTTGGTAA
>Frequency_1_QualityScore_DDFDHGFGGIIBHGGHGGGGHGHIIGHGGIIIIIIIAFHEHIGHGIHIIIDEHGIGGIG=CGGEHEA=CDDFDFFCCEEC>AAA@>CD?@@?=A_Mismatch_2_Sense_+_Library_PoolC
AATATTGCAGGATGCCCTCAAACTTGTCCAAACAGGAATGGAATACTTTAAGTTAAACGTCAAGACTACAAAGCTTTTGCATTAAAACGGAGAA
>Frequency_1_QualityScore_FFFGHGHGIIGIJJJJJIHHJGIIIGGIJGGHGHHIIJIIGF_Mismatch_0_Sense_+_Library_PoolC
GTAAAAGAGATTGAAACATTCCAACATTTCATATCCTGTGTA
>Frequency_1_QualityScore_DEDFHGHJGHIJIHIGIJJIHHIIIIJJIIIJJJJJJJJJIEIJJJJJJJJJIJJJIAHCEEAEFFFFCBB@BDDDDCCDCDBDCCDDD@CDDC_Mismatch_0_Sense_+_Library_PoolC
TAACTGTGTATGTAAAATTACTGCTTCTCGCGACTGCCTCCATTATCTATCGATCAGTGTTAATCCGCGTAACCTGTAAAAGAGATTGAAACAT
>Frequency_1_QualityScore_FFHHHHHJJJJJJJJJJJJJJJJJJJJJJJJJJJIJJJJJJJJJJIJJJJJJJJJIHIJJIJHHHHHHHDFFFFFEEDDDDDDDDDDDDDDEDE_Mismatch_0_Sense_+_Library_PoolC
ACGTCAAGACTACAAAGCTTTTGCATTAAAACGGAGAAGAAAAAGCAGTAACTGTGTATGTAAAATTACTGCTTCTCGCGACTGCCTCCATTAT
>Frequency_1_QualityScore_FFHHFHHJJJJJJJJJJIJJJIGIJJJJJJJJJJJJJJIJIIJJIIFAEHHFDFFFFEDFEEFEEDDDDCDDDDDDDCDDDEEEEEDDDDDCDD_Mismatch_0_Sense_+_Library_PoolC
GACGACGATACGCCTTCAGAAGAGCTGGACGATGACTGTTCAGGTGGTTCTCACTAGTATTAACTAAACTTCCAGCAATAATATTGCAGGATGC
>Frequency_1_QualityScore_FFGFHBFIGGGGG>@DBFGC>EDHEGIGGGEIGGEGDHIIICHIHIHIIGHEIIGGEGB<FBFHI>@FHGHBDHHHAHFFE@DCEF@@CCCCCC_Mismatch_0_Sense_+_Library_PoolC
GTAACCTGTAAAAGAGATTGAAACATTCCAACATTTCATATCCTGTGTAACTCTGTTTTATATTTCAATTTTGGTAATTTGAATTTAACAGATC
>Frequency_1_QualityScore_FFHHHGHJJIJJIJJJJJIJJIJJJJJGIJIJJJJJJJJJJJJIJIJJJJJIJIIIJJJJHHHIIJJHHHHGDFFFFFEEEEEEDDDDDDDDDB_Mismatch_1_Sense_+_Library_PoolC
GAATATTGCAGGATGCCCTCAAACTTGTCAAAACAGGAATGGAATATTTTAAGTTAAACGTCAAGACTACAAAGCTTTTGCATTAAAACGGAGA
>Frequency_1_QualityScore_FFHHHHHJJJJJIJJJHJIIJJJJIJJIJJJJJJJJJJIHHJJJJIIIDGIJJJIIJIJJJJJJIJJIJGIIJJIGGGHHHFFFFFFFFC_Mismatch_1_Sense_+_Library_PoolC
GTAAAAGAGATTGAAACATTCCAACATTTCATATCCTGTGTAACTCTGTTTTATATTTCAATTTTGGTAATTTGAATTTAACAGATCGCA
>Frequency_1_QualityScore_FFHHHHHJJJJJJJJIIJJJJIGIJIJJJJJJJJJJIJIJJJJJJJJJIIJJJJJJJIJJIIFGIJHHHHHFFFFFFEEEEEEEDDDBDD_Mismatch_0_Sense_+_Library_PoolC
TTGCAGGATGCCCTCAAACTTGTCAAAACAGGAATGGAATATTTTAAGTTAAACGTCAAGACTACAAAGCTTTTGCATTAAAACGGAGAA
>Frequency_1_QualityScore_?DFCFHH@CHEBGGHECHHHG<EHEB;BBBG>BHIGCHE@H@GHEBE==DAHHIG@HAEEB?@CCBCCED::?C93:AACCCC@CCCDCCBC>B_Mismatch_0_Sense_+_Library_PoolC
TGTAAAATTACTGCTTCTCGCGACTGCCTCCATTATCTATCGATCAGTGTTAATCCGCGTAACCTGTAAAAGAGATTGAAACATTCCAACATTT
>Frequency_1_QualityScore_FFHHHHHJJJJJJJIIHIIJJJJJJIJJJJIJJJJJJJJJJJJGHJJJJJIIIJJJJJJJIJIJIGIGIHIIIJJJJ_Mismatch_0_Sense_+_Library_PoolC
CATTTCATATCCTGTGTAACTCTGTTTTATATTTCAATTTTGGTAATTTGAATTTAACAGATCGTAAATTTATTCCA
>Frequency_1_QualityScore_FFHHH?FIIJGHGIIJJIIGIIJIIJJJJJIJHGIIJJJJEHIJJJJJJJJJJGIJGHFFFEEEDEEEDCCDDFDDDDDDDEDDDACDDDDDDD_Mismatch_1_Sense_+_Library_PoolC
ATTAAGACGGAGAAGAAAAAGCAGTAACTGTGTATGTAAAATTACTGCTTCTCGCGACTGCCTCCATTATCTATCGATCAGTGTTAATCCGCGT
>Frequency_1_QualityScore_DFHGHHDFGDGHIHGEHHIIIIIHHIIIIIDGCHIGIIIIG6?EFHIGG@HGHIIIIIGFCB;=B>DHHFA_Mismatch_1_Sense_+_Library_PoolC
ATTTCATATCCTGTGTAACTCTGTTTTATATTTCAATTTTGGTAATTTGAATTTAACAGATCGTAAATCTA
>Frequency_1_QualityScore_FFHHHHHJJIJJJJJJJJJGIIIJIHIJJJJJJJJJIJJJJJIJJJJJJJJIHHHHHFFFFFFFDDDEDCDCCCCEEDDDDDDDDDDDDCC_Mismatch_0_Sense_+_Library_PoolC
GAAGAAAAAGCAGTAACTGTGTATGTAAAATTACTGCTTCTCGCGACTGCCTCCATTATCTATCGATCAGTGTTAATCCGCGTAACCTGTA
>Frequency_1_QualityScore_FFFFFFHIJIJJJJIJEGJIJIIEGIJJIGIIJJGCHIEIIIIJGJIJJIJIJJHHGDHFEDDDDDDDDDDDECCDBDDCCDDDCCDDCDEECD_Mismatch_0_Sense_+_Library_PoolC
TGTATGTAAAATTACTGCTTCTCGCGACTGCCTCCATTATCTATCGATCAGTGTTAATCCGCGTAACCTGTAAAAGAGATTGAAACATTCCAAC
>Frequency_1_QualityScore_FFGHHGHJJIIIGIJIJIGIJ>FHBFGIIIGGGIIIJHIIHIJJIGIJIADBEECDECEEDDDDCCDCC@CDDDDDDFDD?ACDEEE_Mismatch_0_Sense_+_Library_PoolC
CTGCTTCTCGCGACTGCCTCCATTATCTATCGATCAGTGTTAATCCGCGTAACCTGTAAAAGAGATTGAAACATTCCAACATTTCAT
>Frequency_1_QualityScore_FDFHFCDGHIIIIIH<@BHIGHIG>FGIIG<7DGEHIIIIII6?F3BCG>:=))/=@7@GADE>EHEHA;;BCE)7)6>AC@?CC>(5@CCCDD_Mismatch_2_Sense_+_Library_PoolC
GTCAAGACTACAAAGCTTTTGCATTAAAACGGAGAAGAAAAAGCAGTAACTGTGTATGTAAAATTACTGCTTCTAGAGACTGCCTCCATTATCT
>Frequency_1_QualityScore_FFHHHHHJJJJIJJJJJIIJJJJJJHIJJIIJJJJJJJJJJJJJJJJJIJJHHHHFFFFFFEEEEFEEDDDDDDDCDEDEEDDDDDDDDDDDDD_Mismatch_0_Sense_+_Library_PoolC
CGGAGAAGAAAAAGCAGTAACTGTGTATGTAAAATTACTGCTTCTCGCGACTGCCTCCATTATCTATCGATCAGTGTTAATCCGCGTAACCTGT
>Frequency_1_QualityScore_FFHHHHHJJJJJJJJJJJJJIJJJJIJJJJJIIHIJJIIIJJJJJJJJJIJJJJJIJJHFFFEEEDEDFCDDDFEDDBDDDDCDEEDEEDDDDD_Mismatch_0_Sense_+_Library_PoolC
CATTAAAACGGAGAAGAAAAAGCAGTAACTGTGTATGTAAAATTACTGCTTCTCGCGACTGCCTCCATTATCTATCGATCAGTGTTAATCCGCG
>Frequency_1_QualityScore_EFGHHHHJEHGAECFHGHIHBDFGHHGHHAGBHHHHFFFDCECCCCA?=CCDDAABDDDCDCCCDDACCCA@>?CC>AC>>A@CCDDDC@:ACC_Mismatch_0_Sense_+_Library_PoolC
TCACGGGGTCGAGACCTGTGAAGACGACGACGATACGCCTTCAGAAGAGCTGGACGATGACTGTTCAGGTGGTTCTCACTAGTATTAACTAAAC
>Frequency_1_QualityScore_FFHHHHHJJJJJJIJJJJJJJJJJJJJJJJJJJJJJJJJJJJJJJJJJJJIIIIJJJIJJHIJHHHHHHDFFEFFFFEDDECDEEDEDDEDDEC_Mismatch_0_Sense_+_Library_PoolC
TCCGCGTAACCTGTAAAAGAGATTGAAACATTCCAACATTTCATATCCTGTGTAACTCTGTTTTATATTTCAATTTTGGTAATTTGAATTTAAC
>Frequency_1_QualityScore_FFHHHHHJJJJJJJJJJJJJJJJIJJIGJJJDHHIJHHHHHGEDFFEEEEEDCDDEDDDDDDDDDDDDDDCDDDDDEEEEEDDDDDDDDDDCDD_Mismatch_1_Sense_+_Library_PoolC
CGATACGCCTTCAGAAGAGCTGGACGATGACCGTTCAGGTGGTTCTCACTAGTATTAACTAAACTTCCAGCAATAATATTGCAGGATGCCCTCA
>Frequency_1_QualityScore_FFHHHHHJJHIJJJJJJJIJJHIIIJHIHGIJIJJJJJJJJJJJJJJJJJJJJJJJJJIHHHHHHHFFFEFFEEECCCEDDEFEFFECEEDDDD_Mismatch_0_Sense_+_Library_PoolC
ATCGATCAGTGTTAATCCGCGTAACCTGTAAAAGAGATTGAAACATTCCAACATTTCATATCCTGTGTAACTCTGTTTTATATTTCAATTTTGG
>Frequency_1_QualityScore_DDFFBFF;?C3CBIB;FFBFHEF@GIIDDFBFBCFGFFDAAFF9BGDFIFEIEFEGCDGIC=<=@6=@ED@C;;;@EC@EE???@B;BBCBDBC_Mismatch_0_Sense_+_Library_PoolC
AAAAGAGATTGAAACATTCCAACATTTCATATCCTGTGTAACTCTGTTTTATATTTCAATTTTGGTAATTTGAATTTAACAGATCGTAAATTTA
>Frequency_1_QualityScore_FFHHGHHJJJJJJJJJJJJJJJIJIIJJJJJIJJJJJJJJIIJJJJIJJJIJJJJJJJJJHIJIJIJJIEHGJIIIJJJHHHHFFFFFFEEECC_Mismatch_2_Sense_+_Library_PoolC
AGATTGAAACATTCCAACATTTCATATCCTGTGTAACTCTGTTTTATATTTCAATTTTGGTAATTTGAATTTAACAGATCGTAAATTTATTAAA
>Frequency_1_QualityScore_FFHHHHHIJJJJJJJIJJJJJJJJJJJJJJHIIJJJJJIJJJJJIJJJIJIHJJJJJIJIIJJJGIIHJIIJJJJIJDEHHEHFF_Mismatch_1_Sense_+_Library_PoolC
TTGAAACATTCCAACATTTCATATCCTGTGTAACTCTGTTTTATATTTCAATTTTGGTAATTTGAATTTAACAGATCGTAAATTA
>Frequency_1_QualityScore_FFHHHHHJIIIJJJJIIJJIJHGHIGIIGJJJHIIIJJJIIJJJHBFHIIJIIJJIGHGHHEDCCBBBDB@BCCC@:AACDDBDD9<BBD@BDD_Mismatch_0_Sense_+_Library_PoolC
AAGCATAAACGCTCTCTCAAAGACCATATCCGTGCCTTTGGAATTGGTCACGCTCCTCACGGGGTCGAGACCTGTGAAGACGACGACGATACGC
>Frequency_1_QualityScore_FFHHHHHJJJJIJJHIJJFHHIGIJJJJJIJGHHHIJJJIJIJIIJJHGHGEHFFFDDEECCDDDDDDD@BDBDDDDBDDDDDDDDCDCDDDDC_Mismatch_0_Sense_+_Library_PoolC
TCTCAAAGACCATATCCGTGCCTTTGGAATTGGTCACGCTCCTCACGGGGTCGAGACCTGTGAAGACGACGACGATACGCCTTCAGAAGAGCTG
>Frequency_1_QualityScore_DAHDFH>>C:EGF6F??GGBFH@GD@C@FC?DG<4D?FGIIIBD8;FE@D>A@F>CC>=CD@EEHEEEC>@C>DDCC@DE36>CA@;?@35>AA_Mismatch_0_Sense_+_Library_PoolC
AGTGTTAATCCGCGTAACCTGTAAAAGAGATTGAAACATTCCAACATTTCATATCCTGTGTAACTCTGTTTTATATTTCAATTTTGGTAATTTG
>Frequency_1_QualityScore_FFHHHHHJJJJJJJIJJJIJJJJJJJJJHIIJJJJIJJIJJJJIJJJJHGIJGIHIIJJJJJJIJJHHHHHGFDDBDBDDDDDDCEDDDDDDDD_Mismatch_1_Sense_+_Library_PoolC
AGACTACAAAGCTTTTTCATTAAAACGGAGAAGAAAAAGCAGTAACTGTGTATGTAAAATTACTGCTTCTCGCGACTGCCTCCATTATCTATCG
>Frequency_1_QualityScore_FFGHGHHIIIJJJJJJIIGIJIIHHIEIJJIJFIGIJJJJJGEHIJGHIGIJIIIIIIGIFFFHIJIJJGHIJHHHHHHEFFEEEDFEDDFDEE_Mismatch_0_Sense_+_Library_PoolC
GAGATTGAAACATTCCAACATTTCATATCCTGTGTAACTCTGTTTTATATTTCAATTTTGGTAATTTGAATTTAACAGATCGTAAATTTATTCC
>Frequency_1_QualityScore_FFHGHHHJJIIJJJJJJJJJJJIJJGHJGHIIJJJJIJHGGIHIHIJIHIIJGEIIJJIIEIHIJJHHHEHFFFFDCCBBEDDDACCDE_Mismatch_0_Sense_+_Library_PoolC
AAGAGCTGGACGATGACTGTTCAGGTGGTTCTCACTAGTATTAACTAAACTTCCAGCAATAATATTGCAGGATGCCCTCAAACTTGTCA
>Frequency_1_QualityScore_FFHHHHHIJIJJIJJJJJIIJGIJJJJHIHGIJIIJIJJIJJJJJJJIJJIJJJHHFFFFFDCEEEEDDEFDDBDDDD@CCDCDDDDDDDBDDD_Mismatch_0_Sense_+_Library_PoolC
AAAACGGAGAAGAAAAAGCAGTAACTGTGTATGTAAAATTACTGCTTCTCGCGACTGCCTCCATTATCTATCGATCAGTGTTAATCCGCGTAAC
>Frequency_1_QualityScore_FFHHHHHGIHHIJJIJJHJJJJJIJJJJJIJJJJJJIIIJJJJJIJJJJJJJJJJJJHI_Mismatch_0_Sense_+_Library_PoolC
TATCCTGTGTAACTCTGTTTTATATTTCAATTTTGGTAATTTGAATTTAACAGATCGTA
>Frequency_1_QualityScore_FFHHHHHIGIIGIIJGIIJJJIIJGIJ>FHIGIIIGHIIJJJJJGGGHHGFFFEEEDEEECDDDDDDDDBBBDDDDDDCDDDDCA?CD<ABBBD_Mismatch_0_Sense_+_Library_PoolC
AGACCATATCCGTGCCTTTGGAATTGGTCACGCTCCTCACGGGGTCGAGACCTGTGAAGACGACGACGATACGCCTTCAGAAGAGCTGGACGAT
>Frequency_1_QualityScore_FFHHHHHJJIIJJIIIIIIIHGIJIGIJJIIGIIJIJJIGJJJJIJEGIGIIHIIGGGIJIGHHJJJHHHHEEFFBEECCDDEEEEDCCCDBBB_Mismatch_0_Sense_+_Library_PoolC
AATAATATTGCAGGATGCCCTCAAACTTGTCAAAACAGGAATGGAATATTTTAAGTTAAACGTCAAGACTACAAAGCTTTTGCATTAAAACGGA
>Frequency_1_QualityScore_FF8FHHHJJIIJJJJJJJJJJJIJIJJIJJJJJJJJJIJIJJJJJIJJJJJJJIJGIJJIJJJGHHHHHDFFFFFEFEEEECAACDFEDEDCED_Mismatch_1_Sense_+_Library_PoolC
TAGTCCGCGTAACCTGTAAAAGAGATTGAAACATTCCAACATTTCATATCCTGTGTAACTCTGTTTTATATTTCAATTTTGGTAATTTGAATTT
>Frequency_1_QualityScore_FFHHHHHJJJJJJHIJJJJJGIJJJJJJIJJJIIJJFGJJJJIJJJJIJJIIIIIJIJJJJHHHFHFFFCEDFCFEEDEFFDDCDDCDDDDDDD_Mismatch_0_Sense_+_Library_PoolC
GGAATATTTTAAGTTAAACGTCAAGACTACAAAGCTTTTGCATTAAAACGGAGAAGAAAAAGCAGTAACTGTGTATGTAAAATTACTGCTTCTC
>Frequency_1_QualityScore_FFHHGHHJJJJJJJJJIJIJJJIIHIIJJJJJIJJJJJJIJIJGHHFFFFFEDEDEDDDDDDDDDDDDCCDFDDDDDEEEEEEDEEDDDDEEDE_Mismatch_0_Sense_+_Library_PoolC
CTCGCGACTGCCTCCATTATCTATCGATCAGTGTTAATCCGCGTAACCTGTAAAAGAGATTGAAACATTCCAACATTTCATATCCTGTGTAACT
>Frequency_1_QualityScore_DFHGHGGJJJIIJJJJGIGHJIIJJIJIJGIIIJEGGHIGGIJJJJHHFFFFEEEEDEEBDDDDDDDDCCCDDEDCDDDDEDE_Mismatch_0_Sense_+_Library_PoolC
CTTCTCGCGACTGCCTCCATTATCTATCGATCAGTGTTAATCCGCGTAACCTGTAAAAGAGATTGAAACATTCCAACATTTCA
>Frequency_1_QualityScore_FBFHHHHJIJJJJJIIGHEHDGGGIJJJIIIJIGIEGIJJJIJJIJJEIGHIJEHIGGGGIJFFHIIJJEEHHHHCFFFFFF@CDDDDD:ACDC_Mismatch_0_Sense_+_Library_PoolC
GTATTAACTAAACTTCCAGCAATAATATTGCAGGATGCCCTCAAACTTGTCAAAACAGGAATGGAATATTTTAAGTTAAACGTCAAGACTACAA
>Frequency_1_QualityScore_FFHHHHHJJJJIJJIJJJJJHIGIIJIIIJJJHJJJJJJHIJGIJIJJIGIIIJJIJIJHHHHGFFFFFD_Mismatch_0_Sense_+_Library_PoolC
CTCCATTATCTATCGATCAGTGTTAATCCGCGTAACCTGTAAAAGAGATTGAAACATTCCAACATTTCAT
>Frequency_1_QualityScore_FFHHHHHJJIIHJJJHJIJJJJJJJJIJJJJJJJJJJJJJJJJJJJJJJJJJJJJJJJHHGHHHFFFFFACCBDDDDDDDDEFDDDDDDDDDDD_Mismatch_1_Sense_+_Library_PoolC
AAGTAACTGTGTATGTAAAATTACTGCTTCTCGCGACTGCCTCCATTATCTATCGATCAGTGTTAATCCGCGTAACCTGTAAAAGAGATTGAAA
>Frequency_1_QualityScore_FFHHHHHJJJJIIIGHIJJHJGHHIJIGJJJJJJJJIHHIIIIGHIGIJJGJIIJJJFIIJJJHHHHHFDDFFFDCC@@CCDDDDDDDDCACDA_Mismatch_0_Sense_+_Library_PoolC
CCTCAAACTTGTCAAAACAGGAATGGAATATTTTAAGTTAAACGTCAAGACTACAAAGCTTTTGCATTAAAACGGAGAAGAAAAAGCAGTAACT
>Frequency_1_QualityScore_DDHDFHHGICDC><CBHEDEDHGGIIIIGGGGIGGHIIBDFHGGHHIDHCHEHGHIIIIIIICEGCAF@==@_Mismatch_0_Sense_+_Library_PoolC
CATATCCTGTGTAACTCTGTTTTATATTTCAATTTTGGTAATTTGAATTTAACAGATCGTAAATTTATTCCA
>Frequency_1_QualityScore_FFHHHHHJHJJJJJJIJIJJIGIJJJJJJJJJJJJJIJIJJJJJJJJJJJJJJJJJJJJJJJIHHHHHGEFFFFDFFEEEDCDDEEEDEDDEDD_Mismatch_1_Sense_+_Library_PoolC
AATCCGCGTAACCTGTAAAAGAGATTGAAACATTCCAACATTTCATATCCTTTGTAACTCTGTTTTATATTTCAATTTTGGTAATTTGAATTTA
>Frequency_1_QualityScore_FFHHHHHJIJIJJJJJJJHIJJJJJJJJJJJJJJJJJHIIJJJJJIJJJJJIJJJJJJJJIIJJJJJIJIIIIH_Mismatch_0_Sense_+_Library_PoolC
ATATCCTGTGTAACTCTGTTTTATATTTCAATTTTGGTAATTTGAATTTAACAGATCGTAAATTTATTCCTGTA
>Frequency_1_QualityScore_DEHGFHGJJHGIIIJJJJJIGIIJIJJIIHEFHIJJJJJGGBGGHHGIGIIHGIJJGIEHGHIEE4B)@@FHGGGIJGGHHHDFEFFFFFCC>A_Mismatch_0_Sense_+_Library_PoolC
ATTGAAACATTCCAACATTTCATATCCTGTGTAACTCTGTTTTATATTTCAATTTTGGTAATTTGAATTTAACAGATCGTAAATTTATTCCAAA
