# Supplementary material for: Differential Gene Expression Reveals Candidate Genes for Drought Stress Response in Abies alba (Pinaceae)
Source: PLoS One. 2015 Apr 29;10(4):e0124564. doi: 10.1371/journal.pone.0124564 (PMC4414588; doi:10.1371/journal.pone.0124564)
Supplement: S3 File — (GZ) [file pone.0124564.s003.gz › comp39622_c0_seq1.fa]

>comp39622_c0_seq1 len=606 path=[1:0-605]
GAAGATTATTTTCTGCCCAAATCTATGCCAGCAGATCAATACTCATCTGCACGTCTTACTTCTCTCGATACTAATAATCCCCCTTTTGCCTTCAATGATTACCGCCATCAACCTTTATATCTTCAGAACTTCCCATTTGCTAATAAGAGTTCTGTGGGGATGATCCCGAGTTTCTTTAACAACAGAGCTCCTATGGCTAACAATTCTCAACGTCAGGGAATGGCTGATTTGAACTCTGCAAGTTTATGGGAAGAACTACTAGGGATGAACCTTCCAACTTCAGGGCTTTATAAAAATATGTAATAATGCTGAGACTACACTGTGATTGATGTATTTATCAAATCAATTTGTTATTTATTTAATTTTGAATTAGAACAGCCGTGATGTGAGCTGGAGACTTAGGCGCATGCTGCGTCAGCAATATTCCTGGTTTGTAACGCCTGGTCTTAATGTTATAAGAGCATGTGTACTGATATTTATATATACCCATGCTTCCATCTTGTAACCTACGCCTATAAATTGCAAAATATGCTCATTTATATCTCGAAAGCTCTTACGGAAACCATACAGGCAAGCTCAGCCGGAGATGATCTCATTCTCTCTCTT

>Frequency_2_QualityScore_EFHGGHGIIIIGIIIIIIJGIGHIIJJJJIJIJJIJJIJIIIIIJFIIIJGIIIIIIJIHIIIJGHHGECCGEEEEEFEEDDEECBCDDDCCCC_Mismatch_0_Sense_+_Library_PoolT
AACTCTGCAAGTTTATGGGAAGAACTACTAGGGATGAACCTTCCAACTTCAGGGCTTTATAAAAATATGTAATAATGCTGAGACTACACTGTGA
>Frequency_2_QualityScore_FFHGHHHJIHIIIJJHIJJIIJJJIIHIIJIJJJJJIJJJIIGIIEGGIIIJIJIIIIJIIIGGIGGGFEEEDCDDDDDCCDDEEEDDDACCDC_Mismatch_0_Sense_+_Library_PoolT
ATCAATTTGTTATTTATTTAATTTTGAATTAGAACAGCCGTGATGTGAGCTGGAGACTTAGGCGCATGCTGCGTCAGCAATATTCCTGGTTTGT
>Frequency_1_QualityScore_FFHHHHHJJIJJJJJJJJJJIJIJJJIJJIIJJJJJJJJJJJJJJJJJHIJJJJIJJJJJJJIJJIIIIIIIJJIJIIHHFFFFFEDEDEEDDD_Mismatch_0_Sense_+_Library_PoolT
ATAATGCTGAGACTACACTGTGATTGATGTATTTATCAAATCAATTTGTTATTTATTTAATTTTGAATTAGAACAGCCGTGATGTGAGCTGGAG
>Frequency_1_QualityScore_FFGHFHGEGIGGGIIJJJGIIGIJJIGIGIJJGJCGCDHIIIFJJJEEGGIJDGHJJHGGIIIGGHFFHEDFCEDCEECEEACDDDDDDDDDCD_Mismatch_0_Sense_+_Library_PoolT
TTTATATCTTCAGAACTTCCCATTTGCTAATAAGAGTTCTGTGGGGATGATCCCGAGTTTCTTTAACAACAGAGCTCCTATGGCTAACAATTCT
>Frequency_1_QualityScore_DDFHHHHJJJIIIJJJJJHGIHIIJJJJJJIIJJJIJJJJJGGIHE_Mismatch_1_Sense_+_Library_PoolT
ATTTATCAAATCAATTTGTTATTTATTTAATTTTGAATTAGAACAA
>Frequency_1_QualityScore_FFHGHHHJJJJJJJJJJJIIIJJIIIIJJJIJJJJJIIIJJJJJJJIJGEIIJJJIJJJIEHIGHGBHFEFEFFFEEECCCBACDDDDDDDDDC_Mismatch_0_Sense_+_Library_PoolT
CAGAGCTCCTATGGCTAACAATTCTCAACGTCAGGGAATGGCTGATTTGAACTCTGCAAGTTTATGGGAAGAACTACTAGGGATGAACCTTCCA
>Frequency_1_QualityScore_FFHHHHGJJJJJJIJJJJJJJJJJJJJJJJJJJJJJJJJJJJJIJGIIJJIIIJJIIIIJJIJHBHCHHCDFFFFFEEDDEDDDDDDDDDDDDD_Mismatch_0_Sense_+_Library_PoolT
CCATCAACCTTTATATCTTCAGAACTTCCCATTTGCTAATAAGAGTTCTGTGGGGATGATCCCGAGTTTCTTTAACAACAGAGCTCCTATGGCT
>Frequency_1_QualityScore_FFHHHHHJJIJJJJJJJJJJJJJJJJIJJJJJJJJJJJJJJHGJJJIIJJJJJJJJJJHHHFFFEEEEEEEEDDDCCDDDEEDDDDDDDCDDDE_Mismatch_0_Sense_+_Library_PoolT
TATTTAATTTTGAATTAGAACAGCCGTGATGTGAGCTGGAGACTTAGGCGCATGCTGCGTCAGCAATATTCCTGGTTTGTAACGCCTGGTCTTA
>Frequency_1_QualityScore_DFHGHHHJJIJJJJJJJJJJJJJHIJJHIJJJJJJIJIIJIJJJJIIIJJJJJJHHHHFHEDFFFFFEFFEEEEEEFEEDDDDDDDEDDDFDDD_Mismatch_0_Sense_+_Library_PoolT
TGCTGCGTCAGCAATATTCCTGGTTTGTAACGCCTGGTCTTAATGTTATAAGAGCATGTGTACTGATATTTATATATACCCATGCTTCCATCTT
>Frequency_1_QualityScore_FFHHHHHJJIIJJJJJJJJJJJJIJJJJJIJJJJJJJJJJIJJJJJJJIJIJJJJJIJGJGHHHHHHEFBDFFFEEEEADDDDDDDDDCCDDEE_Mismatch_0_Sense_+_Library_PoolT
CTCTGCAAGTTTATGGGAAGAACTACTAGGGATGAACCTTCCAACTTCAGGGCTTTATAAAAATATGTAATAATGCTGAGACTACACTGTGATT
>Frequency_1_QualityScore_FFGHHHGJJJIJIJJJJJJIJJJIJHIIGJJJJIJJJJIIGIJJJJGIJJJJJJJJJJJJJIGIGIIJJIJJJJIHHHEHHHFF_Mismatch_0_Sense_+_Library_PoolT
CTGGTCTTAATGTTATAAGAGCATGTGTACTGATATTTATATATACCCATGCTTCCATCTTGTAACCTACGCCTATAAATTGCA
>Frequency_1_QualityScore_FFHHHHHIJJJJJJJJJIIJJJJJJJIJHIIJJJJJJIIJJJJJJIIJJJJGIJJJJJIJJJJIJJJHIIHGIGFHIJJGIHHHHFFFDDECCD_Mismatch_0_Sense_+_Library_PoolT
AATATGTAATAATGCTGAGACTACACTGTGATTGATGTATTTATCAAATCAATTTGTTATTTATTTAATTTTGAATTAGAACAGCCGTGATGTG
>Frequency_1_QualityScore_DFHHHFHJHJIJJAGHGIJJJJIJGIGCGHIIJJJJJIGDHIIEGIJJJFFFIGIGDIBCGIIJJJJJIIHIGGJJFJFEHHCC?DFFDFFFCC_Mismatch_0_Sense_+_Library_PoolT
CCAACTTCAGGGCTTTATAAAAATATGTAATAATGCTGAGACTACACTGTGATTGATGTATTTATCAAATCAATTTGTTATTTATTTAATTTTG
>Frequency_1_QualityScore_FFHHHHHJJJJJJJJJJJJJGIIGGJJJJJJJJJJJJJJJJJIJJJJJJJJIGIJIHIJJJJJIIIIJIHHHHFFFFDDEEDDDDDDDDDDDDD_Mismatch_0_Sense_+_Library_PoolT
GTATTTATCAAATCAATTTGTTATTTATTTAATTTTGAATTAGAACAGCCGTGATGTGAGCTGGAGACTTAGGCGCATGCTGCGTCAGCAATAT
>Frequency_1_QualityScore_FFHHHHHJJIIGHIJGIIIJGHICHEHCFHIJIGGIJJJJI?HIIIIDHIGIFEGHGIIJGEAEEDFFDFFCA>AECDCDC@DACCC>CABAA:_Mismatch_0_Sense_+_Library_PoolT
GCTGATTTGAACTCTGCAAGTTTATGGGAAGAACTACTAGGGATGAACCTTCCAACTTCAGGGCTTTATAAAAATATGTAATAATGCTGAGACT
>Frequency_1_QualityScore_FFHHHHHJJJJJJJJJIJJJJJJJJJHIJJJJJJIJJJJJIJJIIIJJJJJJJJJJJJJJJJGIGHJJIFIJIJJJJJJIJIHHHHHFFD_Mismatch_2_Sense_+_Library_PoolT
TATAAAAATATGTAATAATGCTGAGACTACACTGTGATTGATGTATTTATCAAATCAATTTGTTATTTATTTAATTTTGAATTAGAACGA
>Frequency_1_QualityScore_FFHHHHHJJJJJJJJJJJJJIJJIIJJHJJJJJJJJIIIJJJJJJJJJJJJJJIIHIGIIIJJJJJJJJIIJIJJJJJGI_Mismatch_0_Sense_+_Library_PoolT
ATATGTAATAATGCTGAGACTACACTGTGATTGATGTATTTATCAAATCAATTTGTTATTTATTTAATTTTGAATTAGAA
>Frequency_1_QualityScore_FFHHHHHJJJJJJJJHJJJJJJJJJJIJJJJJIJIJJJJJJJJJIIIIJJJGIIHHIIIIJJJJJJJJHFHHHHFFFFFFEEEDFFEEEDDDDD_Mismatch_0_Sense_+_Library_PoolT
GAAGAACTACTAGGGATGAACCTTCCAACTTCAGGGCTTTATAAAAATATGTAATAATGCTGAGACTACACTGTGATTGATGTATTTATCAAAT
>Frequency_1_QualityScore_FFHHHHHJJJJJJJJJJJJJJJJJJJJJJJJJJJIJJJJJJJIJJJJJCGHHIHJJJJHHHHFFFFFDDBBDDDDDDDCDDDDBDDDDDDDDDD_Mismatch_1_Sense_+_Library_PoolT
GCGCCATCAACCTTTATATCTTCAGAACTTCCCATTTGCTAATAAGAGTTCTGTGGGGATGATCCCGAGTTTCTTTAACAACAGAGCTCCTATG
>Frequency_1_QualityScore_FFHHFHHJIIIIJJIIJJJIIJIJGIJJIJJJJJJJJJHJJJIIJJJIJHHHHFFFEFFFEEFEDACCCCCDDCDACDEDDCDEEDEEEEEEDE_Mismatch_1_Sense_+_Library_PoolT
GGAGACTTAGGCGCATGCTGCGTCAGCAATATTCCTGGTTTGTAACGCCTGGTCTTAATGTTATAAGAGCATGTGTACTGATATTTATATATAA
>Frequency_1_QualityScore_FFHHHHHJJJJJJIJJJIJJJIIJJJIJJJJIJJJJJJJJJJJJJIJJJHHHHHHCFFFFEEEDDDDDDDDDDDEEDDEEEEEDDDDDDDCDDD_Mismatch_0_Sense_+_Library_PoolT
CAGCCGTGATGTGAGCTGGAGACTTAGGCGCATGCTGCGTCAGCAATATTCCTGGTTTGTAACGCCTGGTCTTAATGTTATAAGAGCATGTGTA
>Frequency_1_QualityScore_FFHHHHHIJJJJJJIJIJJJJJJJJJJJJJJJJIJJJJJJJJJJJJJJJJIIIJJJDGGGHIJJIJGJIIIIIHHHHHFFDFFEDCDDDDDDDD_Mismatch_0_Sense_+_Library_PoolT
CACTGTGATTGATGTATTTATCAAATCAATTTGTTATTTATTTAATTTTGAATTAGAACAGCCGTGATGTGAGCTGGAGACTTAGGCGCATGCT
>Frequency_1_QualityScore_FFHHHHFJIIJJJJJJJIJIJJJIIIIJJJJJJJJJJIJJJJJJIJJJJJJJJ?EHHHFFFFDDEDDCCCCEDEDCDDDEDCDDDDDDCDDEEE_Mismatch_0_Sense_+_Library_PoolT
GCCGTGATGTGAGCTGGAGACTTAGGCGCATGCTGCGTCAGCAATATTCCTGGTTTGTAACGCCTGGTCTTAATGTTATAAGAGCATGTGTACT
>Frequency_1_QualityScore_FFHHHHHJJJJJJJIGIIJIJJJJJJJJJJJJJJIGJJJIJJJIJHJJJJJGHGHHHFFFFCEEEEEEEDDDDDDDDDCEEEDDDEEDDACDDD_Mismatch_1_Sense_+_Library_PoolT
TTAGAACAGCCGTGATGTGAGCTGGAGACTTAGGCGCATGCTGCGTCAGCAATATTCCTTGTTTGTAACGCCTGGTCTTAATGTTATAAGAGCA
>Frequency_1_QualityScore_BAAF@CFE3EFICHIIIIIE@@;EDGG?D<DF@FEBHBEGGHII@=BBF8BGH@CEDE==C;C?D>DE:BB>></3;@CD@C9ACCAC>@@B>@_Mismatch_0_Sense_+_Library_PoolT
GCAGATCAATACTCATCTGCACGTCTTACTTCTCTCGATACTAATAATCCCCCTTTTGCCTTCAATGATTACCGCCATCAACCTTTATATCTTC
>Frequency_1_QualityScore_FFHHHHHJJJJJJIJJIJIJJJJJJJJJJJJJJJJJIJIJJJJIJHIIJJIIJJHFHHHHHFFFFFFBEACEDEDCDDEEDDDCDCDDDDCDDE_Mismatch_0_Sense_+_Library_PoolT
TTCTCTCGATACTAATAATCCCCCTTTTGCCTTCAATGATTACCGCCATCAACCTTTATATCTTCAGAACTTCCCATTTGCTAATAAGAGTTCT
>Frequency_1_QualityScore_FFHHHHGJJIJJJJJJJIJIJJJIGIJJJJIJJJJJJIJJJJJJJIJJJJHJJJIJGHIJJJJJHHHFFFFEEEDDD?BDEDDDDDCDCDDDDD_Mismatch_1_Sense_+_Library_PoolT
AATGATTACCGCCATCAACCTTTATATCTTCAGAACTTCCCATTTGCTAATAAGAGTTCTTTGGGGATGATCCCGAGTTTCTTTAACAACAGAG
>Frequency_1_QualityScore_FFHGHFHJJJJJJJHIHHHIBFFIIAHIIJJFHGIHHHGIIIIJJJIEGHJIGIJIJGDGDGHFHCHGFDDCDDDDDDBDDDDDDAACDDEDDD_Mismatch_0_Sense_+_Library_PoolT
ATCAAATCAATTTGTTATTTATTTAATTTTGAATTAGAACAGCCGTGATGTGAGCTGGAGACTTAGGCGCATGCTGCGTCAGCAATATTCCTGG
>Frequency_1_QualityScore_FFHHHHGIGJIIJJJJJJJJIJJJJIJIJIJJJJJJJIJJIJIIIJJIJIJJJJIIGHIIJJJIIJJJFEEFHHFFFFFFFFDCEDACCCCCAC_Mismatch_0_Sense_+_Library_PoolT
ATTTGAACTCTGCAAGTTTATGGGAAGAACTACTAGGGATGAACCTTCCAACTTCAGGGCTTTATAAAAATATGTAATAATGCTGAGACTACAC
>Frequency_1_QualityScore_D?AFH>FHGIIEGF?CAFBAHIIIHIGGBDHGHGGGEGHH@GABGI@GIIIIHG@AHD@GECCEHFF<@?77@DCCCDC>CDEECECCFCC<CC_Mismatch_0_Sense_+_Library_PoolT
GGCTGATTTGAACTCTGCAAGTTTATGGGAAGAACTACTAGGGATGAACCTTCCAACTTCAGGGCTTTATAAAAATATGTAATAATGCTGAGAC
>Frequency_1_QualityScore_FFHHG?FEHIIIHGFHB@HEGC@FDFGHIEGIIGGIEHFFHFHIIGEHIGIHFFF>DEFCEDE@CDEDEDDCDDDDAC@CDFDDDDEEEDEEDE_Mismatch_0_Sense_+_Library_PoolT
GCTGGAGACTTAGGCGCATGCTGCGTCAGCAATATTCCTGGTTTGTAACGCCTGGTCTTAATGTTATAAGAGCATGTGTACTGATATTTATATA
>Frequency_1_QualityScore_FFHHHHHJJJJJJJJJJJJJJJJIJIJJJJIJJIIJJJJJIJJJJJJJJJJJJJJJJJJJJJJJJHHHHFEFFFFEEDEEFEEEDDEDDDDCDD_Mismatch_0_Sense_+_Library_PoolT
TGGCTGATTTGAACTCTGCAAGTTTATGGGAAGAACTACTAGGGATGAACCTTCCAACTTCAGGGCTTTATAAAAATATGTAATAATGCTGAGA
>Frequency_1_QualityScore_FFHHHHHJJIJJJJJJIJJJJJJJJJJJJJJJJJJJJJJJJJJJIJJJJJJJJJJJIJIJJJJIJJHHHEHHHFFFFFEEEDEEDDDDEEDDED_Mismatch_0_Sense_+_Library_PoolT
GCAAGTTTATGGGAAGAACTACTAGGGATGAACCTTCCAACTTCAGGGCTTTATAAAAATATGTAATAATGCTGAGACTACACTGTGATTGATG
>Frequency_1_QualityScore_FFHHHHHJJJJJJJJJJJHIJJJGIJJHIJJJJJJJIJJJJJJJJIJJJJGIJJJIJJJJJJJJJJIIJHIJJJJJJJ_Mismatch_0_Sense_+_Library_PoolT
ATATGTAATAATGCTGAGACTACACTGTGATTGATGTATTTATCAAATCAATTTGTTATTTATTTAATTTTGAATTAG
>Frequency_1_QualityScore_FFHHHHHIJJJJJJJJJIJJJIJJJJJJJJJJJJJJJJJJHJJJJJJJGGEIIIJJJIIIIHIHEHHFHEDFEFEDEEDDDDDDDDCDDDDDDD_Mismatch_1_Sense_+_Library_PoolT
ACAACAGAGCTCCTATGGCTAACAATTCTCAACGTCAGGGAATGGCTGATTTGAACTCTGCAAGTTTATGGGAATAACTACTAGGGATGAACCT
>Frequency_1_QualityScore_DFHHHHHGHIJJIGIIJJCHIJJIHHHJIGIIIFGDHHIJIJIHHIGIHJJEHIHGGCHHGIJHHFFFFBCCDDDD:9@>C:CCCDDCCDDDDD_Mismatch_0_Sense_+_Library_PoolT
CAATTTGTTATTTATTTAATTTTGAATTAGAACAGCCGTGATGTGAGCTGGAGACTTAGGCGCATGCTGCGTCAGCAATATTCCTGGTTTGTAA
>Frequency_1_QualityScore_FFHFHHHJFIJJJJGIJJIJJJJJIGGHJJJIJJIJJIJHIJJIHIIIJIJIIJHHIJJIJIJJHHFFFFEDDDDDDDDDACEEEDDC>CBDDD_Mismatch_0_Sense_+_Library_PoolT
TCAATTTGTTATTTATTTAATTTTGAATTAGAACAGCCGTGATGTGAGCTGGAGACTTAGGCGCATGCTGCGTCAGCAATATTCCTGGTTTGTA
>Frequency_1_QualityScore_1BFDAB<,AE<FEFFHEHFFI>HHGFFIIIDCF91CF@BGFFGEFEEGCFIGGADCFG@FFGECF>=FG=4=@@_Mismatch_0_Sense_+_Library_PoolT
TGTAATAATGCTGAGACTACACTGTGATTGATGTATTTATCAAATCAATTTGTTATTTATTTAATTTTGAATTA
>Frequency_1_QualityScore_FFHHHHHJJJJJJJJJJJJIJJJJJJIJJJJJJJJJJJJJJIJIIJJJJJJJJJJJJJIGIJJHHGHHHFFFFFFF_Mismatch_1_Sense_+_Library_PoolT
AGGGCTTTATAAAAATATGTAATAATGCTGAGACTACACTGTGATTGATGTATTTATCAAATCAATTTGTTATTCA
>Frequency_1_QualityScore_FFHHGFHJJJIIIIJIJJGIFHIJJIJJJJIJJJJJJJIJJJJJJJHGHHHHFFCDFDEEDEDDDDDDDCCCADDDEEEEDDDDDDDDDCDEEE_Mismatch_0_Sense_+_Library_PoolT
AGCCGTGATGTGAGCTGGAGACTTAGGCGCATGCTGCGTCAGCAATATTCCTGGTTTGTAACGCCTGGTCTTAATGTTATAAGAGCATGTGTAC
>Frequency_1_QualityScore_DDFFDFHIIIIGHEIIEHGHCEH<EHEHIIIG@DGDHCDGHIGIIIIIIGIEHGGHIIG;=FHGI>>FHGHIBEHBDFDDCFDEECCACBDCDC_Mismatch_0_Sense_+_Library_PoolT
CTGAGACTACACTGTGATTGATGTATTTATCAAATCAATTTGTTATTTATTTAATTTTGAATTAGAACAGCCGTGATGTGAGCTGGAGACTTAG
>Frequency_1_QualityScore_FFHHHHHJJJIJIGIJIIGHIIIFEIIIIGJJIIJIJBFCIIJJJIIJIEHJJJJIIJIEGGHIJIJIE=CEHHHFFFFFFFDCEEEACCDDED_Mismatch_0_Sense_+_Library_PoolT
GATGAACCTTCCAACTTCAGGGCTTTATAAAAATATGTAATAATGCTGAGACTACACTGTGATTGATGTATTTATCAAATCAATTTGTTATTTA
>Frequency_1_QualityScore_FFHHGHHJJJJJJJJJJJJIJJJJIJJJJJJJJJGJJJJJJJJJJJJJIJJJJJJJJJJJJJIJJJJGHHHFFFFFFEEEEDDDDDDDDDDDDD_Mismatch_0_Sense_+_Library_PoolT
GAAGATTATTTTCTGCCCAAATCTATGCCAGCAGATCAATACTCATCTGCACGTCTTACTTCTCTCGATACTAATAATCCCCCTTTTGCCTTCA
>Frequency_1_QualityScore_FFH,CFHJJJJJJJJJIJJJJJJJJJJHIIJJJJJJJJJJJJJJJIJJIIJGIJJJJJIIIJJJJJJJIHHIHJJJIHIFHHGHHHFFEFFFFE_Mismatch_1_Sense_+_Library_PoolT
CCATCTTCAGGGCTTTATAAAAATATGTAATAATGCTGAGACTACACTGTGATTGATGTATTTATCAAATCAATTTGTTATTTATTTAATTTTG
>Frequency_1_QualityScore_FDHHHHHIJJIJJJJFIJJIGJJGIJJGHIIIJJJJAGGGGIJHJIIGGFDHIGJJJ>@EIIHDEHHGHFFDFB@D@CECCACDDCCDC>A@CD_Mismatch_0_Sense_+_Library_PoolT
GTTTCTTTAACAACAGAGCTCCTATGGCTAACAATTCTCAACGTCAGGGAATGGCTGATTTGAACTCTGCAAGTTTATGGGAAGAACTACTAGG
>Frequency_1_QualityScore_FFHHHHHIHIJJHJJJJGIJJJJJJJHIDHIIJJJJIJJJJJJJJJIJJJGIJJHHHHHFFFFFFECEDBDDDDDDBDDDDDDB<ACEA@CCDD_Mismatch_0_Sense_+_Library_PoolT
ATAAGAGTTCTGTGGGGATGATCCCGAGTTTCTTTAACAACAGAGCTCCTATGGCTAACAATTCTCAACGTCAGGGAATGGCTGATTTGAACTC
>Frequency_1_QualityScore_FFHHHHHJJJJJJJJJJJIJJJJJIJJIJJJJJJJJJJIJJJJJJJJJIIJJJJJJJJJJGHHHHHHFFEFDEEEDDDDDDB_Mismatch_0_Sense_+_Library_PoolT
ATATATACCCATGCTTCCATCTTGTAACCTACGCCTATAAATTGCAAAATATGCTCATTTATATCTCGAAAGCTCTTACGGA
>Frequency_1_QualityScore_FFHHHHGJJJJJIGJJJJJJJIJJJJJJJCHIJIJJJIJJHGHHDFFFFFFEEFEEEEDDDDDDCDDFEDDDDDFFEEEEFEEEEDDDDDDDED_Mismatch_0_Sense_+_Library_PoolT
GGCGCATGCTGCGTCAGCAATATTCCTGGTTTGTAACGCCTGGTCTTAATGTTATAAGAGCATGTGTACTGATATTTATATATACCCATGCTTC
>Frequency_1_QualityScore_FFHHHHHJJJJJIJJJJJJJJJJIIIJJJJJJIJJJJJJJJJJJJJJJJJJIJJJJJJJJJJDHIIJJGIFIHIIJJJIIHHFEFEDDEDEEDD_Mismatch_0_Sense_+_Library_PoolT
GTAATAATGCTGAGACTACACTGTGATTGATGTATTTATCAAATCAATTTGTTATTTATTTAATTTTGAATTAGAACAGCCGTGATGTGAGCTG
>Frequency_1_QualityScore_FFHHHHHJJJJJJJJIJIJJJJJJJJJJJJJIIJIJJIJJJJIIHJJJJIJJIJJJJJJJHHEFFDEEEC_Mismatch_0_Sense_+_Library_PoolT
ATTTATTTAATTTTGAATTAGAACAGCCGTGATGTGAGCTGGAGACTTAGGCGCATGCTGCGTCAGTTAG
>Frequency_1_QualityScore_FFHHHHHJJIJIJJIIIIIJJJEHIJHIIJJJJIIIJJJJJJJJJIJJIJIJJJJJJJJIJJJJJHGHHHFFDDBDDACCDDDEEEEDDDDDDD_Mismatch_0_Sense_+_Library_PoolT
CTATAAATTGCAAAATATGCTCATTTATATCTCGAAAGCTCTTACGGAAACCATACAGGCAAGCTCAGCCGGAGATGATCTCATTCTCTCTCTT
>Frequency_1_QualityScore_FDHHFFBHDFEGDEGFIGIIIJJJFIJJIJIGHIGIJGEGIGGHIIJJJGGGHIJJJIIGIGIJJG_Mismatch_1_Sense_+_Library_PoolT
CTATACCCATGCTTCCATCTTGTAACCTACGCCTATAAATTGCAAAATATGCTCATTTATATCTGA
>Frequency_1_QualityScore_BDFDD8:EE<AE<F+A<FCEF9CCCDEDE<CB@@GB?A;;09(*9BCB8CFF:;=CFC>;;.)7)7=7==););;AD@@(6.(-55>B@3@@9?_Mismatch_1_Sense_+_Library_PoolT
ACAACAGAGCTCCTCTGGCTAACAATTCTCAACGTCAGGGAATGGCTGATTTGAACTCTGCAAGTTTATGGGTATAACTACTAGGGATGAACCT
