# Supplementary material for: Differential Gene Expression Reveals Candidate Genes for Drought Stress Response in Abies alba (Pinaceae)
Source: PLoS One. 2015 Apr 29;10(4):e0124564. doi: 10.1371/journal.pone.0124564 (PMC4414588; doi:10.1371/journal.pone.0124564)
Supplement: S3 File — (GZ) [file pone.0124564.s003.gz › comp18276_c0_seq2.fa]

>comp18276_c0_seq2 len=870 path=[387:0-194 2266:195-201 589:202-324 712:325-361 749:362-680 181:681-869] : tr|A9NZU5|A9NZU5_PICSI Putative uncharacterized protein OS=Picea sitchensis PE=2 SV=1 e-value: 2e-21 blast score:  104
CCGATGGTTACATGATCGAGATCTGTGACTGCGGGAAACTTCCGATTATTCCTGTGCGATCAACCTCTTCTGTGAGATCAACTTCTGCGCGGTTTGCTTTACCTAACCCTAAATTGGAGCGACAATGGAGCCGCTCCGAAATCTCTTTAGTTCCAATGAGTGTTGCTACAGAACAAACGGATTTCCCTCCTTTGAAAAAGGAGATCCAAGCTACTAAACCAGAGAGTCGCTATACATCAGATGCACTTAATAAAAATAAACCATATTTTTTGAACATCATGGATTTTTATCTGTAATGGCGGCCAGAGATATTCCGGTGAATGCGAAATAATATGGCATGGTAGCTAACATGAGGATATTTCCTCATCTCATTTGAGAAATTCAATGGCTAGTAAGGTAGAGCTTCCAGGAATCGCATGATATCTAAGGGATCTAGCCGTATTATATTCTGTTAACCCATATGATCACAGCGTAATTGCCAATAATTGGGGTTATAGCTTTCTACTGTAATGTATCATTATGCCCTCGCTTATTTCAATCTTAATGTTATCTACACGGAGTTTGAATGTACTGTATTAAGAACATGTGTATTCTTCTAAGAGGTCACAGGTTCAAATCTGGAGGGAGTAGGGTATGTACACCTCCTTAGATATTAGCAGTCAAATAGTTGAGGGAGGGGTCCCTTGTCCCACAAACAAGGGGGTCTCCTACATCAATTTGGTGTACTGCTTGACAGTCACCTTAACCAGTTCAAGCATAGAAAGCGATCCACTTTCTTAAGGTGTACATTTTTTACCATTTGGATTCCTCTCAATACTTGATAAATCAAGATTTAAAATGAATCTATGCTGATTTAATTTTTTATATTTA

>Frequency_1_QualityScore_FFHGHHHJJJJJJJJJJJJJJIIIIIJGHIJJJJJJJJJJJIJIJJJJJIJJJIJJJJHHHHHFFFFFFEEDDDDDDDDDDDDDDDDDDCDDDE_Mismatch_2_Sense_+_Library_PoolT
GGAGATCGAAGCTACTAAACCAGAGAGTCGCTATACATCAGATGCACTTAATAAAAAGAAACCATATTTTTTGAACATCATGGATTTTTATCTG
>Frequency_1_QualityScore_FFHHHHHJJJJJJJJJGHIJJJIIJJJJJJJJJJJJJIJJJJJJJJJJJIIGHHHHHHFFEFFFFEDDB>AADCDDDDDDEDEDDEDDEECDDE_Mismatch_1_Sense_+_Library_PoolT
CTAAGGGATCTAGCCGTATTATATTCTGTTAACCCATATGATCACAGCGTAATTGCCAATAATTGGGGTTATAGCTTTCTACTGTAATTTATCA
>Frequency_1_QualityScore_FFHFHDFIFHHIHHBHICHIIIIIHIIIIIIIIIIIIIIIIIIIIIIFIGIIIGIIGGGGHHEFEDFDEACC@CEEDDDDDEEDDDDDEEAC@C_Mismatch_0_Sense_+_Library_PoolT
TCTAGCCGTATTATATTCTGTTAACCCATATGATCACAGCGTAATTGCCAATAATTGGGGTTATAGCTTTCTACTGTAATGTATCATTATGCCC
>Frequency_1_QualityScore_FFHHHHHJIJJJJIHJJJJJJJGIJJJJJJJJIIJJJIJIJIJIIIJIIIIJIFIJJJHHEDFFEEDDEEEDEDEDFEEFDEEEEEEEEECDDD_Mismatch_0_Sense_+_Library_PoolC
TCTAGCCGTATTATATTCTGTTAACCCATATGATCACAGCGTAATTGCCAATAATTGGGGTTATAGCTTTCTACTGTAATGTATCATTATGCCC
>Frequency_12_QualityScore_EEGGGGGHGGFHHIIHHIIHIIIIHHHHGGGG>AEEEEEEEEDDDDEDDCBCCBDECDDDDCCCCCCDCBCCCCDCCCACCDDCDCCDCCCDCC_Mismatch_0_Sense_+_Library_PoolC
GGGAGGGGTCCCTTGTCCCACAAACAAGGGGGTCTCCTACATCAATTTGGTGTACTGCTTGACAGTCACCTTAACCAGTTCAAGCATAGAAAGC
>Frequency_7_QualityScore_FFEGHHHIIJJJJJJJJIJHIIIJIJJIJJJIJJJJJHIIIIHIIIHGHHHHHHHHHHGGFGEEEEEBECCCD=@BDDDDDCDDDDDECDDCCD_Mismatch_0_Sense_+_Library_PoolC
GGTATGTACACCTCCTTAGATATTAGCAGTCAAATAGTTGAGGGAGGGGTCCCTTGTCCCACAAACAAGGGGGTCTCCTACATCAATTTGGTGT
>Frequency_5_QualityScore_FFHHHGHJJJIIJJHHIIIJIJIFGHIIJIJJJJJIIJJIIIIIIJJIIJJJGIIIHIIIIIIIIIGEFBEFDEE@ABDEDDCDDCDCCEDEEE_Mismatch_0_Sense_+_Library_PoolC
ATGATATCTAAGGGATCTAGCCGTATTATATTCTGTTAACCCATATGATCACAGCGTAATTGCCAATAATTGGGGTTATAGCTTTCTACTGTAA
>Frequency_5_QualityScore_FFHHHHGIIIJIIJJJIJIIJIIIIJJJIJIJJJHIFGHIHIJJIJIIIIJIIIHHIHIIJJEHGHHHHGGHHHHFEDDEDDDDCCCCDDDDDD_Mismatch_0_Sense_+_Library_PoolC
CTCGCTTATTTCAATCTTAATGTTATCTACACGGAGTTTGAATGTACTGTATTAAGAACATGTGTATTCTTCTAAGAGGTCACAGGTTCAAATC
>Frequency_5_QualityScore_FEHFGHFHHHIHIHHIIIIJHHIIHIHIHHIHGHHGI@CEFFFEEEEEDDDDDCDBCCDDEDDDDDCDDDDDACCDDCDDDDDBCDEDDDDDCD_Mismatch_0_Sense_+_Library_PoolC
GTTGAGGGAGGGGTCCCTTGTCCCACAAACAAGGGGGTCTCCTACATCAATTTGGTGTACTGCTTGACAGTCACCTTAACCAGTTCAAGCATAG
>Frequency_5_QualityScore_DDGHHGGHGHHHGIIIIIIIIHHJH>EGHIIIIIJIFIIFHHHEGHHHHGGGGFFFDDCDEEDDDDDDDBA>BCDDCCDDDCCCCDCBCABBDC_Mismatch_0_Sense_+_Library_PoolC
GTCCCTTGTCCCACAAACAAGGGGGTCTCCTACATCAATTTGGTGTACTGCTTGACAGTCACCTTAACCAGTTCAAGCATAGAAAGCGATCCAC
>Frequency_5_QualityScore_EEGGHHHIIIJHIIJIJJJJJJJJJIIIBGHIIJIIIIIIHHHHGGDEFFFFEEEEEDDDDDDDDDDDDBCDDDACDDEDDDDDDCCDDDDDDD_Mismatch_0_Sense_+_Library_PoolC
GGGGTCCCTTGTCCCACAAACAAGGGGGTCTCCTACATCAATTTGGTGTACTGCTTGACAGTCACCTTAACCAGTTCAAGCATAGAAAGCGATC
>Frequency_5_QualityScore_FFHHHFGIFGHJIGIHIIJIIIIIIJFIIJDFDGHIJGIIJIIIIJJJIJJJIGGHGIIHIIHHHGHHHCEE@CDDDDCDDBBCABCDCDCDDD_Mismatch_0_Sense_+_Library_PoolC
CTAAGAGGTCACAGGTTCAAATCTGGAGGGAGTAGGGTATGTACACCTCCTTAGATATTAGCAGTCAAATAGTTGAGGGAGGGGTCCCTTGTCC
>Frequency_5_QualityScore_EEHHFHGIIIIHHHIGHHIIHHIIIFFGHIIHGHHHIIHGHIIIFGGFF;?CCCCDCBCDCCDDDDCBCAACECCDDDDDDDDCCCDCDDDCDC_Mismatch_0_Sense_+_Library_PoolC
AGCAGTCAAATAGTTGAGGGAGGGGTCCCTTGTCCCACAAACAAGGGGGTCTCCTACATCAATTTGGTGTACTGCTTGACAGTCACCTTAACCA
>Frequency_4_QualityScore_EDGGHHDIGEGDHGEEHGFGEBECEGFFEFHIIJIJIIJHDC@CD::ABCEEEDDCDDCCABC??ACBCABCCBCCDDCCCDCCDDCCCDC>BB_Mismatch_0_Sense_+_Library_PoolC
GTCAAATAGTTGAGGGAGGGGTCCCTTGTCCCACAAACAAGGGGGTCTCCTACATCAATTTGGTGTACTGCTTGACAGTCACCTTAACCAGTTC
>Frequency_4_QualityScore_FEGGGHGIIJJJHIJIJIHIIII?EHIIIIIJJJIIIIIIIEGHHIIIIHHGGGGGEEEEECCDDDDDBCDDEDDDCCCDDDDDCCCDDCCDCC_Mismatch_0_Sense_+_Library_PoolC
CCCTTGTCCCACAAACAAGGGGGTCTCCTACATCAATTTGGTGTACTGCTTGACAGTCACCTTAACCAGTTCAAGCATAGAAAGCGATCCACTT
>Frequency_4_QualityScore_FFHHHGHIJIGIIIIIIIIIIGIHIJJJIIHIIH>BEGGFFEEEEEEEEEDDBCBCEEDDDDDCDDDBCCDDDDDDDDDD?BCEEDDDDCC_Mismatch_0_Sense_+_Library_PoolC
GAGGGAGGGGTCCCTTGTCCCACAAACAAGGGGGTCTCCTACATCAATTTGGTGTACTGCTTGACAGTCACCTTAACCAGTTCAAGCATAG
>Frequency_4_QualityScore_FEGGGGGIIIIJIGIIGGGHIIIJIIIIIHIIIIIIJJIHHIABDFFEBCCDEDDDEDDD@BABDEDDDCDDCCCCCDDDDDDDDDCCBCDDCC_Mismatch_0_Sense_+_Library_PoolC
AAATAGTTGAGGGAGGGGTCCCTTGTCCCACAAACAAGGGGGTCTCCTACATCAATTTGGTGTACTGCTTGACAGTCACCTTAACCAGTTCAAG
>Frequency_4_QualityScore_ACEGEFDHGFGIHHFHEFFFHHHHIGEGFFGHHGGEDCGFDFEHGHIGHIIIIFGGCB??;@9=@BBACBCCDCDDCCCCAABCEEDCDDCCDC_Mismatch_0_Sense_+_Library_PoolC
CTCCTTAGATATTAGCAGTCAAATAGTTGAGGGAGGGGTCCCTTGTCCCACAAACAAGGGGGTCTCCTACATCAATTTGGTGTACTGCTTGACA
>Frequency_4_QualityScore_FFHHHHHJIJGHIIIJIJJJJIJIIIIGIHIIJJGHIIIHIJJJJGIIIFH?FGHJCGIIIIIIIIGHHFGGFEEFFFEEEEEEDDDCDDDCCC_Mismatch_0_Sense_+_Library_PoolC
TAAGAACATGTGTATTCTTCTAAGAGGTCACAGGTTCAAATCTGGAGGGAGTAGGGTATGTACACCTCCTTAGATATTAGCAGTCAAATAGTTG
>Frequency_4_QualityScore_FFHHHHHJJJJJIIGIJJJJJJJJJIIIJIIIJJJIHIJJJJJJJJJIIJJGIBGHIIFGHIIIIIIGFDGGFEFEEFEFEEEEEDDDDDDCCA_Mismatch_0_Sense_+_Library_PoolC
ATTAAGAACATGTGTATTCTTCTAAGAGGTCACAGGTTCAAATCTGGAGGGAGTAGGGTATGTACACCTCCTTAGATATTAGCAGTCAAATAGT
>Frequency_4_QualityScore_FFHHGHHJIIIJJIJIIIIJIIJIIJJIIJJIIDFHIIHHGFGGFFFEEEEDCDDEEDDDDDCDDDCDDCDDDDCDDDCACDEEDDCDDDCCCC_Mismatch_0_Sense_+_Library_PoolC
AGGGAGGGGTCCCTTGTCCCACAAACAAGGGGGTCTCCTACATCAATTTGGTGTACTGCTTGACAGTCACCTTAACCAGTTCAAGCATAGAAAG
>Frequency_4_QualityScore_EEHHGGGIIEGCGGIICGHIIIJIIIDHIIJJIIJJJIJIJIIHIFGEHIIGIIIIIIIIIGEA@BCDCBDCCCCCBBCCCCDA?@B:;ACCDC_Mismatch_0_Sense_+_Library_PoolC
TCTGGAGGGAGTAGGGTATGTACACCTCCTTAGATATTAGCAGTCAAATAGTTGAGGGAGGGGTCCCTTGTCCCACAAACAAGGGGGTCTCCTA
>Frequency_3_QualityScore_EEGHHHGJJJIHFHJJBHAGHHGCFHIIIJIJJJIJJJJIIHIIJIGIGHJHHIIJJJFIIGHIHIFGDBBCCCDCDDDDDCCBCBBCBDAAA>_Mismatch_0_Sense_+_Library_PoolC
GTTCAAATCTGGAGGGAGTAGGGTATGTACACCTCCTTAGATATTAGCAGTCAAATAGTTGAGGGAGGGGTCCCTTGTCCCACAAACAAGGGGG
>Frequency_3_QualityScore_FDGHHHHJJJJJIJJJEHHJJJJHHJJIIJJJJJHIJJGHEGHIJEGIJHIJJJJJJJJJIIHIIIHGDEHHFFFFFFDECDEDDDCCCDDCCD_Mismatch_0_Sense_+_Library_PoolC
GTATTCTTCTAAGAGGTCACAGGTTCAAATCTGGAGGGAGTAGGGTATGTACACCTCCTTAGATATTAGCAGTCAAATAGTTGAGGGAGGGGTC
>Frequency_3_QualityScore_FEHHHEHBGHIJ=FHIIGIHJJJJIIJHIJGIJJJJJJJJIIIIIIJDGHIJIFGIHFFECDDEEEEDDBCCBCCDDCB=?AC>8@CDDACDDD_Mismatch_0_Sense_+_Library_PoolC
GAGGGAGTAGGGTATGTACACCTCCTTAGATATTAGCAGTCAAATAGTTGAGGGAGGGGTCCCTTGTCCCACAAACAAGGGGGTCTCCTACATC
>Frequency_3_QualityScore_FFHHHHHJJJHIIIJJJHIJJIIIIJIJJJJJJJIJJJJJJIIIJHBADDDDDDDDDDDDEDDDDDDDEDDDDDDDDDDDDDDDDDDDDDDC?@_Mismatch_0_Sense_+_Library_PoolC
AGTCAAATAGTTGAGGGAGGGGTCCCTTGTCCCACAAACAAGGGGGTCTCCTACATCAATTTGGTGTACTGCTTGACAGTCACCTTAACCAGTT
>Frequency_3_QualityScore_FFEGFGGGHIIIHIIJIIIIIJIIIJJHJJHHIIHIJJJJJIIIIIIFGGIJJIGHHIIGIJJIIEIGIGEBFFFECDEEDDDCDDDCDDDDDC_Mismatch_0_Sense_+_Library_PoolC
GGAGTTTGAATGTACTGTATTAAGAACATGTGTATTCTTCTAAGAGGTCACAGGTTCAAATCTGGAGGGAGTAGGGTATGTACACCTCCTTAGA
>Frequency_3_QualityScore_FEGHHGHIIHIIJJIJJJIIJJIIJH?EGHIIJJJJJJIJHHHIHJIHIIHHGGFGFFEEEDEDEDDDCCCBCDDEDDDCCDDCCDDDCBCCBD_Mismatch_0_Sense_+_Library_PoolC
GGTCCCTTGTCCCACAAACAAGGGGGTCTCCTACATCAATTTGGTGTACTGCTTGACAGTCACCTTAACCAGTTCAAGCATAGAAAGCGATCCA
>Frequency_3_QualityScore_EFHHDGFIHIIIJJJIJIJJJHGIIIIIJHIJJJJJJJJFGGIIIGIIFFHHGGIEGHHHHFFGFEEEDBDCCCA>?BCDDDDDDDDDDDBCCC_Mismatch_0_Sense_+_Library_PoolC
AGGGTATGTACACCTCCTTAGATATTAGCAGTCAAATAGTTGAGGGAGGGGTCCCTTGTCCCACAAACAAGGGGGTCTCCTACATCAATTTGGT
>Frequency_3_QualityScore_FFGHHGGHHIIJJJIJHIFIIJIIJIHIIIIIIIGHGGIHIIJFHHEHGHHIHGHGGFFDDDEDEECDB?@?7;BDDCCDCDDDDDECDDBCCC_Mismatch_0_Sense_+_Library_PoolC
GTATGTACACCTCCTTAGATATTAGCAGTCAAATAGTTGAGGGAGGGGTCCCTTGTCCCACAAACAAGGGGGTCTCCTACATCAATTTGGTGTA
>Frequency_3_QualityScore_EEHHEDGIIIIJGFIIIJGIJJJDHIJEHCEGII=EGIGIIHIIHIJIIHHGIIIHIGIIGIHHFGFGGFEEEEEEDDCCDBBDCCDDDDDDDC_Mismatch_0_Sense_+_Library_PoolC
AGAGGTCACAGGTTCAAATCTGGAGGGAGTAGGGTATGTACACCTCCTTAGATATTAGCAGTCAAATAGTTGAGGGAGGGGTCCCTTGTCCCAC
>Frequency_3_QualityScore_FFHHGHEGIJJJJIIJIJJJJJJJHIIJGGAGHIIDFHHIIIIIJJIJJJJJJIJIJJJJJJJIHHHHHGFEFEFFDDDDDDDDCCDDDDDDDC_Mismatch_0_Sense_+_Library_PoolC
AAGAGGTCACAGGTTCAAATCTGGAGGGAGTAGGGTATGTACACCTCCTTAGATATTAGCAGTCAAATAGTTGAGGGAGGGGTCCCTTGTCCCA
>Frequency_3_QualityScore_FFGFGHGJJHJIIGIIIJJJHHFIIIIIIJJIIIIIIDIIHIJHIJJJHJIGIGGIIIIGIHHHGGGGGEEECBDDECDCDDDDEDEDDFEFDE_Mismatch_0_Sense_+_Library_PoolC
ATATCTAAGGGATCTAGCCGTATTATATTCTGTTAACCCATATGATCACAGCGTAATTGCCAATAATTGGGGTTATAGCTTTCTACTGTAATGT
>Frequency_3_QualityScore_FFHHHHHJJJJIJJJJJJJJJJJJJJJCGIJJJJJJJJIJJIIHIGHHHGGGGGFFFFEEEEDDEDDDDCCCDBDDEEDDDDDDDDDDCDCDCC_Mismatch_0_Sense_+_Library_PoolC
GGGTCCCTTGTCCCACAAACAAGGGGGTCTCCTACATCAATTTGGTGTACTGCTTGACAGTCACCTTAACCAGTTCAAGCATAGAAAGCGATCC
>Frequency_3_QualityScore_FFHHHGHJJJJJIJJJIIHIJIJJIJJJIJJJJJJJJJJJI=AEEDEEDEEEEDCDDDDDCDDEFDDDDDDDDDCDDDDDDDDDDDDBCDEECD_Mismatch_0_Sense_+_Library_PoolC
AATAGTTGAGGGAGGGGTCCCTTGTCCCACAAACAAGGGGGTCTCCTACATCAATTTGGTGTACTGCTTGACAGTCACCTTAACCAGTTCAAGC
>Frequency_3_QualityScore_EEFGCFFHIDHIIIHIIGHI@GIIEGHHIFH?CADGIIHHIIIHDEEEHEGFEHE===8;>BBBBCA;?<ACCDDDCCCDACCCCDCCDDCDDD_Mismatch_0_Sense_+_Library_PoolC
TTAGATATTAGCAGTCAAATAGTTGAGGGAGGGGTCCCTTGTCCCACAAACAAGGGGGTCTCCTACATCAATTTGGTGTACTGCTTGACAGTCA
>Frequency_3_QualityScore_EBFGFGAFFGGHJDFGHFEGFHDDCFDFGDEGGFFGEE>?FHHGCGEGDEGFEAFFFEGFGHGIDED=DCBCA@:<=7=?;@BBCBABAAA_Mismatch_0_Sense_+_Library_PoolC
TCACAGGTTCAAATCTGGAGGGAGTAGGGTATGTACACCTCCTTAGATATTAGCAGTCAAATAGTTGAGGGAGGGGTCCCTTGTCCCACAA
>Frequency_3_QualityScore_EFGGGHGIHHIGGIIIIJGCFFFFBEFGHGAECCFIGFD?FFHHHFHHGFGAACC@>B@BBBDCDDCCDCBBC>@ACEECDACDCDDDCDCDDD_Mismatch_0_Sense_+_Library_PoolC
GATATTAGCAGTCAAATAGTTGAGGGAGGGGTCCCTTGTCCCACAAACAAGGGGGTCTCCTACATCAATTTGGTGTACTGCTTGACAGTCACCT
>Frequency_3_QualityScore_EFGHHGDHIJJJIIJIJJGHIJFHHIIIIIHGIGFGGHIHEHHHHFHGHGHHFHFHHDFEEGFDEEECEDEDCCCDEACDDDDCBBCCCCCCCC_Mismatch_0_Sense_+_Library_PoolC
AGCCGTATTATATTCTGTTAACCCATATGATCACAGCGTAATTGCCAATAATTGGGGTTATAGCTTTCTACTGTAATGTATCATTATGCCCTCG
>Frequency_3_QualityScore_FFHHHHHGHIJIJJJIJIJIIIIJJJJHIJJJJIIGIIJJJJJJIIIIHIIIJJIJJGHIIHHIIJJJGEHFCD>BDDCBBDDEEDDDDCCCDD_Mismatch_0_Sense_+_Library_PoolC
CACGGAGTTTGAATGTACTGTATTAAGAACATGTGTATTCTTCTAAGAGGTCACAGGTTCAAATCTGGAGGGAGTAGGGTATGTACACCTCCTT
>Frequency_3_QualityScore_FFHHHEEFHGIIIJJIIJGIIIJIJIIIIIJJJJJHIHIIIHHHIIIEHIIJJIJJJJJIIHHGHFFGFEEEFEFFEEDDCBAADBCCBCBCDE_Mismatch_0_Sense_+_Library_PoolC
TAAGGTAGAGCTTCCAGGAATCGCATGATATCTAAGGGATCTAGCCGTATTATATTCTGTTAACCCATATGATCACAGCGTAATTGCCAATAAT
>Frequency_3_QualityScore_FFHGHGGIIJJHIIJJJIIIIJJJJIJJJJJIHGIIIIJJJJIJJIJIFGHIIJJDFHIJJJIJJJFHIFGE@BEDDACDDEEDEDDDDDDDDC_Mismatch_0_Sense_+_Library_PoolC
CGGAGTTTGAATGTACTGTATTAAGAACATGTGTATTCTTCTAAGAGGTCACAGGTTCAAATCTGGAGGGAGTAGGGTATGTACACCTCCTTAG
>Frequency_3_QualityScore_DEFFGACAFHHGGGIGIIJGGIGFHHGFIIHFGHIHGFGDCEHHIIHIGGHFDCCDEFGFEECAECB??@ACA??@67?>BCBCCCCCBCCCBB_Mismatch_0_Sense_+_Library_PoolC
TAGGGTATGTACACCTCCTTAGATATTAGCAGTCAAATAGTTGAGGGAGGGGTCCCTTGTCCCACAAACAAGGGGGTCTCCTACATCAATTTGG
>Frequency_3_QualityScore_FDGHHGGJJJJIIIIJJJJJFHHHHIHJIJJJIIIIIJJJIHIIJIIIJJGFGHHIGGHGGGFGGFFEFEEEEEEDDEDDDEDCDDDAB6>ACC_Mismatch_0_Sense_+_Library_PoolC
GTAATTGCCAATAATTGGGGTTATAGCTTTCTACTGTAATGTATCATTATGCCCTCGCTTATTTCAATCTTAATGTTATCTACACGGAGTTTGA
>Frequency_3_QualityScore_DDFGGFD@E@FGHFAEFGGIHEHFGGIIHGHFHFHHHHHIIGEIIIIIHGFEEGDFGHCC?@>ADCDDCBB@@BBCBBBCB=?AA6;?BCCCCB_Mismatch_0_Sense_+_Library_PoolC
TGGAGGGAGTAGGGTATGTACACCTCCTTAGATATTAGCAGTCAAATAGTTGAGGGAGGGGTCCCTTGTCCCACAAACAAGGGGGTCTCCTACA
>Frequency_3_QualityScore_FFHHHHHJJJJIJJJJIIJJJJJIJHJJJJJJJJJIJJJJJIJJJJJJJJIIJJJJJIIJJIHIBFGGFEFFFFFFFEEEEEEDBCDDDDBDCD_Mismatch_0_Sense_+_Library_PoolC
GCTTTCTACTGTAATGTATCATTATGCCCTCGCTTATTTCAATCTTAATGTTATCTACACGGAGTTTGAATGTACTGTATTAAGAACATGTGTA
>Frequency_3_QualityScore_EEFGGFGFGGGGHGFGGIGGFHHFHCFHFHIHFHEHIGHIGEGGFDA:=?CDCACBCDDDDCCCCACCC?BCBDCDCCCCBACCCDCA@BCCCC_Mismatch_0_Sense_+_Library_PoolC
CAGTCAAATAGTTGAGGGAGGGGTCCCTTGTCCCACAAACAAGGGGGTCTCCTACATCAATTTGGTGTACTGCTTGACAGTCACCTTAACCAGT
>Frequency_2_QualityScore_FFGGGHHJJJJJIJJJIIJIJJJJJJJJIIIIIIIIIJJJIJJJGIIJIIIIIIIHIHHHGEGGGGEGGCEEEEEEDBCACECCCCCDBACCCD_Mismatch_0_Sense_+_Library_PoolC
GGTAGAGCTTCCAGGAATCGCATGATATCTAAGGGATCTAGCCGTATTATATTCTGTTAACCCATATGATCACAGCGTAATTGCCAATAATTGG
>Frequency_2_QualityScore_EEGHFFHIIIIIIGIEIFIIEIIEGEIIIHGHHIIEH=EGII;CGIHGIHEIEHIGGEGFEFGGHGGGGGEEEDEFDCDDEC?A=??A?;==AC_Mismatch_0_Sense_+_Library_PoolC
TTCTTCTAAGAGGTCACAGGTTCAAATCTGGAGGGAGTAGGGTATGTACACCTCCTTAGATATTAGCAGTCAAATAGTTGAGGGAGGGGTCCCT
>Frequency_2_QualityScore_FFHHHGHIIJJJIIIIIJIIJJJIJHIHHJJJJIJIJIJJJIGGIIJJIGGIIGIIIJJJIJJJIIEGIHHDCFFEEFFEEDEDEDDCCCCEFE_Mismatch_0_Sense_+_Library_PoolC
TTGAATGTACTGTATTAAGAACATGTGTATTCTTCTAAGAGGTCACAGGTTCAAATCTGGAGGGAGTAGGGTATGTACACCTCCTTAGATATTA
>Frequency_2_QualityScore_FFGHGHHJIGIIJGHGHGIJDGHHIIGGIIJJIIIIIHIGIIIGGGHIHIIIIIIGHIIJIIGHFECABBACCDDCCABCACCCCDDCBA@7=C_Mismatch_0_Sense_+_Library_PoolC
CAAATCTGGAGGGAGTAGGGTATGTACACCTCCTTAGATATTAGCAGTCAAATAGTTGAGGGAGGGGTCCCTTGTCCCACAAACAAGGGGGTCT
>Frequency_2_QualityScore_FFHHHHHJIJJJJJJJIJJJJJIJJJJJJJJJJIIJJIJIJIIIIIJJJJJJJJIJJJJIIIGGIGHHHGGGFFFFECDDDBCEEFEDEDDDEE_Mismatch_0_Sense_+_Library_PoolC
GTTAACCCATATGATCACAGCGTAATTGCCAATAATTGGGGTTATAGCTTTCTACTGTAATGTATCATTATGCCCTCGCTTATTTCAATCTTAA
>Frequency_2_QualityScore_FFHHHHHJJJJJJIJJJJJJJIJIIIIIJJJJJIJIIJJJIJIIIJJIIJJJJJJHHHF?@CDDDDDDDCCDCEDDDDDDDEEDDDDDDDDDDD_Mismatch_0_Sense_+_Library_PoolC
CTTAGATATTAGCAGTCAAATAGTTGAGGGAGGGGTCCCTTGTCCCACAAACAAGGGGGTCTCCTACATCAATTTGGTGTACTGCTTGACAGTC
>Frequency_2_QualityScore_FFHHFGGIIIIHIIIICFGIIIGGIIIIIIIHHIIIHIIIAEEFFFFEEEEEEEEDDDDDDDEEDDCDDBCDCCCCACCDCAC;?CACCDDCCD_Mismatch_0_Sense_+_Library_PoolC
ATAGTTGAGGGAGGGGTCCCTTGTCCCACAAACAAGGGGGTCTCCTACATCAATTTGGTGTACTGCTTGACAGTCACCTTAACCAGTTCAAGCA
>Frequency_2_QualityScore_FFEGFHCIIIEFGGIIIIFIIIGIIIIIIIIIIIICAEHGGFFFEEEEEEDEECCCCEECCCCCCCCCCCCCCCCCCCCCCCCCDECCCCCCCC_Mismatch_0_Sense_+_Library_PoolC
TGAGGGAGGGGTCCCTTGTCCCACAAACAAGGGGGTCTCCTACATCAATTTGGTGTACTGCTTGACAGTCACCTTAACCAGTTCAAGCATAGAA
>Frequency_2_QualityScore_FFGHHGHJIJJJIIIGGIGJJJIIJJJJJJJJIJJJIJJJIJJIIIIHIIG?CEDDDDDDDDDDDEDDDDBCDEEDDDDDCDDDCCCDDDDCDC_Mismatch_0_Sense_+_Library_PoolC
TTAGCAGTCAAATAGTTGAGGGAGGGGTCCCTTGTCCCACAAACAAGGGGGTCTCCTACATCAATTTGGTGTACTGCTTGACAGTCACCTTAAC
>Frequency_2_QualityScore_FFHGHHGIIJIJIJJIIJJJJIIJJIJJJIJIJJIJJJJJEIIIJIIIIIJIIJIJIIJJJHIEHIIIGAEFEGGFCEEEFEEDDEEEDCCACB_Mismatch_0_Sense_+_Library_PoolC
CTTTCTACTGTAATGTATCATTATGCCCTCGCTTATTTCAATCTTAATGTTATCTACACGGAGTTTGAATGTACTGTATTAAGAACATGTGTAT
>Frequency_2_QualityScore_FFHHHHHIIIIJJIIJEIIIIJJIJJJJJJIJJJJJJJJJHJICDEFFEEEEEEEDDEDDDDDCCEEDDCDDDCDDDDDDDDDDDDDDDBCDEE_Mismatch_0_Sense_+_Library_PoolC
CAAATAGTTGAGGGAGGGGTCCCTTGTCCCACAAACAAGGGGGTCTCCTACATCAATTTGGTGTACTGCTTGACAGTCACCTTAACCAGTTCAA
>Frequency_2_QualityScore_FDFHFHGIIIIIGIFHDGIGIGIIIIIIIIIIHIIIIIIIIFF=CECCGIGHIIIIIIHHHHFDBBAA;8@CCDDDCDDCDDEDDDCDDDEEDD_Mismatch_0_Sense_+_Library_PoolC
GTACACCTCCTTAGATATTAGCAGTCAAATAGTTGAGGGAGGGGTCCCTTGTCCCACAAACAAGGGGGTCTCCTACATCAATTTGGTGTACTGC
>Frequency_2_QualityScore_EFHHFGCGGIICGHJIIIJJJJJJJJHJIJJJJJJJJJJJJJJJJJIIIIGIIIJIJIFGGGEEEEEEEEBDDDDDCDCBDD;=ACDDDDDDDD_Mismatch_0_Sense_+_Library_PoolC
AGGGAGTAGGGTATGTACACCTCCTTAGATATTAGCAGTCAAATAGTTGAGGGAGGGGTCCCTTGTCCCACAAACAAGGGGGTCTCCTACATCA
>Frequency_2_QualityScore_FFHHGHGHIIJIIIIIIGHIIGIIICGHIIIIIIJJJJJIIIJIIJIIIJJIJIIIIIIIIIGGGEEEECEEEDDDDEECCECECDECCDDC?C_Mismatch_0_Sense_+_Library_PoolC
ACAGCGTAATTGCCAATAATTGGGGTTATAGCTTTCTACTGTAATGTATCATTATGCCCTCGCTTATTTCAATCTTAATGTTATCTACACGGAG
>Frequency_2_QualityScore_ECHFHHG9AEEGGIEGDGHIGIGIGHIIGGICEGGGICCGDBGIDGHFFAEEECECCCEE7CEGGGBA@=CCBCCDCDECADBBBEEEDB?AC?_Mismatch_0_Sense_+_Library_PoolC
CTAGCCGTATTATATTCTGTTAACCCATATGATCACAGCGTAATTGCCAATAATTGGGGTTATAGCTTTCTACTGTAATGTATCATTATGCCCT
>Frequency_2_QualityScore_@CCABGGHGACIGFEHIHHFIDEHEGF?EB=GAGGGGIGHFCFIFGGC9DDEEHHIIGCAGA8B@EFGEACEEA?CCE=C@AC@CBBAA?CCAD_Mismatch_0_Sense_+_Library_PoolC
TTTCTACTGTAATGTATCATTATGCCCTCGCTTATTTCAATCTTAATGTTATCTACACGGAGTTTGAATGTACTGTATTAAGAACATGTGTATT
>Frequency_2_QualityScore_FFHHHHHIIIJJJJJJJIIIJCG?FGIICFHIGIIIIJJJJJJJJIIJJJJJIGGIIJIIIIGCEGGFGCDCCDDBACCCDDDDDDDDCD_Mismatch_0_Sense_+_Library_PoolC
CACAGGTTCAAATCTGGAGGGAGTAGGGTATGTACACCTCCTTAGATATTAGCAGTCAAATAGTTGAGGGAGGGGTCCCTTGTCCCACAA
>Frequency_2_QualityScore_FFHGHGGIIEIIGHGGIGIGGGGEHIFIGCCDFIIIIIEHHGCEGGFHIHIIIGIGGGGFE?CC=68@CACCDCCCCAACCCC=?CCEEDDDDD_Mismatch_0_Sense_+_Library_PoolC
CACCTCCTTAGATATTAGCAGTCAAATAGTTGAGGGAGGGGTCCCTTGTCCCACAAACAAGGGGGTCTCCTACATCAATTTGGTGTACTGCTTG
>Frequency_2_QualityScore_FFGHEHFIJGIIIIIIIJIIIIIIIEIGHIIJIJJJIIIGIIFHHIIGGIGGIIIJJIIIIHHFFFEFFECDEEEEDEEEFDEDDEEEEEECBA_Mismatch_0_Sense_+_Library_PoolC
ATCTAGCCGTATTATATTCTGTTAACCCATATGATCACAGCGTAATTGCCAATAATTGGGGTTATAGCTTTCTACTGTAATGTATCATTATGCC
>Frequency_2_QualityScore_FFHHHHHJJJJJJJJJJJJJJJJJJJJJJJEGIIIIJJIJIIJIIJJJJJIHIIJJGIEGHIIJIIJIIGEHIGHHGGGHCEFFFEEDEEEADB_Mismatch_0_Sense_+_Library_PoolC
TATTTCAATCTTAATGTTATCTACACGGAGTTTGAATGTACTGTATTAAGAACATGTGTATTCTTCTAAGAGGTCACAGGTTCAAATCTGGAGG
>Frequency_2_QualityScore_FFHHGHHJJIJIIIIIIIJIIIGIIJIIIIHGIIIJJIIIJIGIGHHIHIIIGHJIJIHIHFIIGHIGHFGHHGFFFFFFEEEE?CCCDCDCCD_Mismatch_0_Sense_+_Library_PoolC
ATTATGCCCTCGCTTATTTCAATCTTAATGTTATCTACACGGAGTTTGAATGTACTGTATTAAGAACATGTGTATTCTTCTAAGAGGTCACAGG
>Frequency_2_QualityScore_FFGHFFFIIHGHIFIIGIIGDEGIEEGGIIIGGIEHFGGIIHGGIIIJIIIIEIGGEIGHEIIIICGEEECECCEC=@DADDA?A?C=>?;@C?_Mismatch_0_Sense_+_Library_PoolC
TCTTCTAAGAGGTCACAGGTTCAAATCTGGAGGGAGTAGGGTATGTACACCTCCTTAGATATTAGCAGTCAAATAGTTGAGGGAGGGGTCCCTT
>Frequency_2_QualityScore_FFHHHGHIIJEIIJJJJIJJJIJJJJIJIIJIGIGIIIJDGIIGIIJJJIIIIJIIIIIIIIIGGHHHGFGFFFCEEDEEDDDCBAB@CACDCC_Mismatch_0_Sense_+_Library_PoolC
TTCTAAGAGGTCACAGGTTCAAATCTGGAGGGAGTAGGGTATGTACACCTCCTTAGATATTAGCAGTCAAATAGTTGAGGGAGGGGTCCCTTGT
>Frequency_2_QualityScore_FFHHHHHIIJJJJJJHIJJJIIIJJJJIIJJIIIJIIIIIHHGG>CEEEEEEEEEDCDEDDDDDDDEEDCDDD@CDDDDCDDDDDDDDDDBCDE_Mismatch_0_Sense_+_Library_PoolC
TCAAATAGTTGAGGGAGGGGTCCCTTGTCCCACAAACAAGGGGGTCTCCTACATCAATTTGGTGTACTGCTTGACAGTCACCTTAACCAGTTCA
>Frequency_2_QualityScore_FFHHGHGHIIIGIIIIJJIJIIJIHIJJIJIHIIJIIJJJIJGIJJIICGGIIGGIIIIJIIIGIHGGECEGEEFEEEEEEEEEDDDDACDCCC_Mismatch_0_Sense_+_Library_PoolC
GAACATGTGTATTCTTCTAAGAGGTCACAGGTTCAAATCTGGAGGGAGTAGGGTATGTACACCTCCTTAGATATTAGCAGTCAAATAGTTGAGG
>Frequency_2_QualityScore_FFHGHHHJGGIJJJJIJJIJJGHFIHIIIJJJIIJJJJGHIJIJJGGIHIIJJIJIIIIJGIEHIIIDFGGHGFFGFEEECEEDEDEEEEEDDD_Mismatch_0_Sense_+_Library_PoolC
ATGTACTGTATTAAGAACATGTGTATTCTTCTAAGAGGTCACAGGTTCAAATCTGGAGGGAGTAGGGTATGTACACCTCCTTAGATATTAGCAG
>Frequency_2_QualityScore_FFHHHGHIJGIIJIIIGIFIIIGGIIFIHGIIIIIIIFIIEIIIGIIIGEIG@?CCCDDDCDCDDCEDCCAA@ACDCCCDDDDDDDDCCCCDDD_Mismatch_0_Sense_+_Library_PoolC
ATTAGCAGTCAAATAGTTGAGGGAGGGGTCCCTTGTCCCACAAACAAGGGGGTCTCCTACATCAATTTGGTGTACTGCTTGACAGTCACCTTAA
>Frequency_2_QualityScore_FFHGHHHJIJJJJIIJIIJJJIIJJJIIJIJJJJJJJIJJJJJJIIIJIH??DEEDDDDDDDDDEDDDD?BCEEDDCDDDDDDDDCDCDDDDDD_Mismatch_0_Sense_+_Library_PoolC
TAGCAGTCAAATAGTTGAGGGAGGGGTCCCTTGTCCCACAAACAAGGGGGTCTCCTACATCAATTTGGTGTACTGCTTGACAGTCACCTTAACC
>Frequency_2_QualityScore_FFHHHHHIIIIJJJIIIIJJIJJJIIJIIJJJJJJIJIIJJJJJJJJJJIIIIIJIIHHHGFD?BCDDDDCDDDDDDEDDDCDDDEEDDDDDDD_Mismatch_0_Sense_+_Library_PoolC
CCTCCTTAGATATTAGCAGTCAAATAGTTGAGGGAGGGGTCCCTTGTCCCACAAACAAGGGGGTCTCCTACATCAATTTGGTGTACTGCTTGAC
>Frequency_2_QualityScore_EEGHHGHCGIIIJJIJIIIJIJIIIIJJJJIJIJJJJJJJIIGIIGIJIJJJJJIIIHHGGGFGFEEEEECDDDDDDD==?CDDDDDDDDDDED_Mismatch_0_Sense_+_Library_PoolC
AGTAGGGTATGTACACCTCCTTAGATATTAGCAGTCAAATAGTTGAGGGAGGGGTCCCTTGTCCCACAAACAAGGGGGTCTCCTACATCAATTT
>Frequency_2_QualityScore_DDHHHGHIDAAGHI;C=CE?HHAGDGH=GA9DGGGEEHGHEHDGFEGACGIFIGHGADFHGHEEGDGEE>@A@CEACCCEDC;ABCCA???B?C_Mismatch_0_Sense_+_Library_PoolC
AATGGCTAGTAAGGTAGAGCTTCCAGGAATCGCATGATATCTAAGGGATCTAGCCGTATTATATTCTGTTAACCCATATGATCACAGCGTAATT
>Frequency_2_QualityScore_EEGHHHHJIGIIIJHIIIIJIJJJJJIIIHGIJJJJJJJJIIJJGIIIIFHEGIHGIIIIHIDFGIEFA>CEECDEEEEEDEECCDDCDCCCDE_Mismatch_0_Sense_+_Library_PoolC
GTTTGAATGTACTGTATTAAGAACATGTGTATTCTTCTAAGAGGTCACAGGTTCAAATCTGGAGGGAGTAGGGTATGTACACCTCCTTAGATAT
>Frequency_2_QualityScore_EDGCCG7A=DAEEEEEBGHIIEGDEHHHFHGHGGHFGGIIDGGHGHGGDEA<EGGGDEGGAACDEECCC@CAAA?;894>ACCCCCCCCCCECA_Mismatch_0_Sense_+_Library_PoolC
GTAGGGTATGTACACCTCCTTAGATATTAGCAGTCAAATAGTTGAGGGAGGGGTCCCTTGTCCCACAAACAAGGGGGTCTCCTACATCAATTTG
>Frequency_2_QualityScore_FFHHAFHIJEGIJIJJIJJIIJJJIIIJJJJJJJJJJJJJIJJJEHIIJJJIIJJIHHFGGGGEEEEEEDDEDDDDCDDB7>ACDDDCCDDCCD_Mismatch_0_Sense_+_Library_PoolC
GGAGTAGGGTATGTACACCTCCTTAGATATTAGCAGTCAAATAGTTGAGGGAGGGGTCCCTTGTCCCACAAACAAGGGGGTCTCCTACATCAAT
>Frequency_2_QualityScore_FEHFHGHIIHGGICGIEIIICHGGIDFGEGEGEHIIIICGIEEFGE==CAHDFGIGIGHGHGDDEEED?AACBA;;ABCDBCBBCCDBCC?B?:_Mismatch_0_Sense_+_Library_PoolC
GGGTATGTACACCTCCTTAGATATTAGCAGTCAAATAGTTGAGGGAGGGGTCCCTTGTCCCACAAACAAGGGGGTCTCCTACATCAATTTGGTG
>Frequency_2_QualityScore_FFHGHHHIIIJIIJJJJIIJJFGIIJJIGHIIIIJJJJJIIJIGIFHIJJCFIIIIJIJJJIJJGHGHGEHEEEFFEEEEEEDEEACCCCABBC_Mismatch_0_Sense_+_Library_PoolC
CATGTGTATTCTTCTAAGAGGTCACAGGTTCAAATCTGGAGGGAGTAGGGTATGTACACCTCCTTAGATATTAGCAGTCAAATAGTTGAGGGAG
>Frequency_2_QualityScore_FFHCGHFIIGIIIIIIJJIIIJIGIJIIIHIJIHGIIIIIIJJIEGHIGE9BEFICGIIHIIEDIHHHEACCCDFFFDACEEDACDCCCC?ACB_Mismatch_0_Sense_+_Library_PoolC
AAGAACATGTGTATTCTTCTAAGAGGTCACAGGTTCAAATCTGGAGGGAGTAGGGTATGTACACCTCCTTAGATATTAGCAGTCAAATAGTTGA
>Frequency_2_QualityScore_FFHGHHGJIJGIIJGIDCHHIEEFIIIIJIJGIJJJIIGHIIJIJIJHIIIIJIJJIHIIIIIGGGECA=ACCDDDDCCCCBABCDCCACAA;;_Mismatch_0_Sense_+_Library_PoolC
TCAAATCTGGAGGGAGTAGGGTATGTACACCTCCTTAGATATTAGCAGTCAAATAGTTGAGGGAGGGGTCCCTTGTCCCACAAACAAGGGGGTC
>Frequency_2_QualityScore_?CFFFFEIDFCGFAFGGGGGHGGGEGAGGE@DEDEGEGIHCCG=EGE7AGFE?BCDGFHGFFFECACDEADADA?AACCEEECCCECB;==AAC_Mismatch_0_Sense_+_Library_PoolC
ATCATTATGCCCTCGCTTATTTCAATCTTAATGTTATCTACACGGAGTTTGAATGTACTGTATTAAGAACATGTGTATTCTTCTAAGAGGTCAC
>Frequency_2_QualityScore_FFHHHHHJIJJJJJJJJJJJJJJJIIGHIJJJJJJJJJJIIJJJJJJJJJJJGIHIJJJIJJJJJIHIJIGHIIHHGHGGEFFFFEECECCCC;_Mismatch_0_Sense_+_Library_PoolC
TCAATCTTAATGTTATCTACACGGAGTTTGAATGTACTGTATTAAGAACATGTGTATTCTTCTAAGAGGTCACAGGTTCAAATCTGGAGGGAGT
>Frequency_2_QualityScore_EFGGHHHIIIIIJIFIIIJJIIJIJIIIJHIGIIIIIIIJGHHCEHIGIIIIGGIIGIGIIIHDGEIGHGGGFEFFFFFFFECCCCCDCBCCAC_Mismatch_0_Sense_+_Library_PoolC
TTATGCCCTCGCTTATTTCAATCTTAATGTTATCTACACGGAGTTTGAATGTACTGTATTAAGAACATGTGTATTCTTCTAAGAGGTCACAGGT
>Frequency_2_QualityScore_FFHHHHHJJIJJJIJIJJJIIIIGHIJJJJIIIHHHIIJHJJGHIIIIIJIJJJHIJJGHIIIHGGHHGEGGFFFFEDDDDCBCEEEDDEDDCD_Mismatch_0_Sense_+_Library_PoolC
TGTTAACCCATATGATCACAGCGTAATTGCCAATAATTGGGGTTATAGCTTTCTACTGTAATGTATCATTATGCCCTCGCTTATTTCAATCTTA
>Frequency_2_QualityScore_FFHHGHHIIJIJJIIHIIJJJJJJJJIIJIHIIIIJJHHIIIIIJJJJGIJJDGCGIIIEGIIIHHGGGCEEEEEEEEEEFEEEDDDDDDDCDD_Mismatch_0_Sense_+_Library_PoolC
TATTAAGAACATGTGTATTCTTCTAAGAGGTCACAGGTTCAAATCTGGAGGGAGTAGGGTATGTACACCTCCTTAGATATTAGCAGTCAAATAG
>Frequency_1_QualityScore_FFHHHHHJJJJJJJJJJJJJJJJJJ@GHJJJJIJJJJJJJJJJIJJIIIJJJHGHGHFFFFFFEEDEEEDBDDDEDCDDDCDDDDCDDDDDBCC_Mismatch_1_Sense_+_Library_PoolC
ATCCCTTGTCCCACAAACAAGGGGGTCTCCTACATCAATTTGGTGTACTGCTTGACAGTCACCTTAACCAGTTCAAGCATAGAAAGCGATCCAC
>Frequency_1_QualityScore_DFFFBFHGGEGGHHGHGIJCFEFAF<FHGGHCEGGHIIB@A@?FHE;CGGC@EEDHH=;=A?D?CD@,;9:ACCCDCD@CADDDDD<<@CDCCD_Mismatch_0_Sense_+_Library_PoolC
TACACCTCCTTAGATATTAGCAGTCAAATAGTTGAGGGAGGGGTCCCTTGTCCCACAAACAAGGGGGTCTCCTACATCAATTTGGTGTACTGCT
>Frequency_1_QualityScore_FFHHHHHIJJJJIJJJFHIIIIIIJJJJJJJJJJJJJIIIJIJJJJIIIIJJIJIIJIJIIJJIJIHGHEHEEFFFFFFDEDB@B;AADCDDED_Mismatch_1_Sense_+_Library_PoolC
TTGCCAATAATTGGGGTTATAGCTTTCTACTGTAATGTATCATTATGCCCTCGCTTATTTCAATCTTAATGTTATCTACACGGAGTTTGAATTT
>Frequency_1_QualityScore_FFHHHHHJJJJJJJJJJJJJJJJJJJJJJJJJJJJJJHJJJJJJJIJJJJJJJJJIJJGHHHHGGFFFFCDDDDFDDDDDCCDEDDDDDDDDDE_Mismatch_0_Sense_+_Library_PoolC
CTTCCAGGAATCGCATGATATCTAAGGGATCTAGCCGTATTATATTCTGTTAACCCATATGATCACAGCGTAATTGCCAATAATTGGGGTTATA
>Frequency_1_QualityScore_FFHHHHHIJJJJJJJJJJJJJJIJJJGHIJJIJJJJJJJJJIIJJJJJJJJJJJJJJJJJIJHHHFFFFDFEEEEEEDDDDDDEEDDC_Mismatch_0_Sense_+_Library_PoolC
CACAGCGTAATTGCCAATAATTGGGGTTATAGCTTTCTACTGTAATGTATCATTATGCCCTCGCTTATTTCAATCTTAATGTTATCTA
>Frequency_1_QualityScore_FFGHHGHJGAGGGIIGHEHIIIDGGGIJIJIJJGIGHFFGGIHIIJIJCEFGDFHIJJJDFHEHIICCHGGHHFFF=CCC?>?CCCCFECAABA_Mismatch_0_Sense_+_Library_PoolC
TACACGGAGTTTGAATGTACTGTATTAAGAACATGTGTATTCTTCTAAGAGGTCACAGGTTCAAATCTGGAGGGAGTAGGGTATGTACACCTCC
>Frequency_1_QualityScore_FFHGHHHJJJJJJJJJJJJIJIIJIIJIJJJIIIJJJJJJJJJJJJIJJJJIIJHHF;?CDDDDDDDDDCCCDDDDDDDEEDDDDDDDDDDDDD_Mismatch_0_Sense_+_Library_PoolC
TAGATATTAGCAGTCAAATAGTTGAGGGAGGGGTCCCTTGTCCCACAAACAAGGGGGTCTCCTACATCAATTTGGTGTACTGCTTGACAGTCAC
>Frequency_1_QualityScore_FFD>?HDGHEHII>HBA;@FFGFCECH:BGFIIIBDHIIEEHBA@FHDHGHIGGDHC@C@E?=C@;?B?=C>B8??ABDDDAACC>ADDBB@@<_Mismatch_0_Sense_+_Library_PoolC
ACAGGTTCAAATCTGGAGGGAGTAGGGTATGTACACCTCCTTAGATATTAGCAGTCAAATAGTTGAGGGAGGGGTCCCTTGTCCCACAAACAAG
>Frequency_1_QualityScore_?DDBB?FA?FHDH:CI3<CDGBHFGGIGIC@EABCEGEGGE>@DBDFHIIBF@BFHDGI_Mismatch_0_Sense_+_Library_PoolC
GTTATAGCTTTCTACTGTAATGTATCATTATGCCCTCGCTTATTTCAATCTTAATGTTA
>Frequency_1_QualityScore_FFHHHHHIJJJGHGHIJJIJJIIJJJIJJJJIJIJJIJJIJJIJJJJJJJJJJIJJGIJJJJJIIJIIHEHHHHFFFDCC=CDDDACDDEFEDD_Mismatch_0_Sense_+_Library_PoolC
TATCTACACGGAGTTTGAATGTACTGTATTAAGAACATGTGTATTCTTCTAAGAGGTCACAGGTTCAAATCTGGAGGGAGTAGGGTATGTACAC
>Frequency_1_QualityScore_FFFHFHHJIJIJJJFG@FEEIIJEFFHIGIIIIIJGHIIJJJJJIIIIJJIIIIJIJ@B=FHGIIJDDHGGEGHEEFCBFBBB;;@@B>CCDCF_Mismatch_1_Sense_+_Library_PoolC
GGTTATCTACACGGAGTTTGAATGTACTGTATTAAGAACATGTGTATTCTTCTAAGAGGTCACAGGTTCAAATCTGGAGGGAGTAGGGTATGTA
>Frequency_1_QualityScore_FFHHHHHJJJJJJJJJJJJJJJJJJJJJJJJJJJJIIJJJJJIJJJJIIFIIIDIJIIJJIJIIJJIJJHHFHHFDFDDFFFEEDEEEDCDDCC_Mismatch_0_Sense_+_Library_PoolC
GTATCATTATGCCCTCGCTTATTTCAATCTTAATGTTATCTACACGGAGTTTGAATGTACTGTATTAAGAACATGTGTATTCTTCTAAGAGGTC
>Frequency_1_QualityScore_FFHHHHHJJJJJJJIJJJIIJJIJIGGGIIJ=BFFFFFFEEEEEDEDDDDDDDEEDDDDDDDDDDDDDDCDDCDDDDCDDEEDDBDCDCDDDCD_Mismatch_0_Sense_+_Library_PoolC
GGAGGGGTCCCTTGTCCCACAAACAAGGGGGTCTCCTACATCAATTTGGTGTACTGCTTGACAGTCACCTTAACCAGTTCAAGCATAGAAAGCG
>Frequency_1_QualityScore_ADD?AAC@<EBEE:<3AFB@ED>::1?BCEDADDD4D??BD??9??DBEIAEDDB<C;.=CC@=@87AD@;A;?C>==;@=>,5>;=5;AAD;>_Mismatch_0_Sense_+_Library_PoolC
GTTATCTACACGGAGTTTGAATGTACTGTATTAAGAACATGTGTATTCTTCTAAGAGGTCACAGGTTCAAATCTGGAGGGAGTAGGGTATGTAC
>Frequency_1_QualityScore_FFHHHHHIJJJJJJJJJJJJJJJJJJJJJJJJJJJIJIJJJJJJJJJJJJJJJJJJIJJJJJJHHHHHHFFFDDBDDDDDDDDEEEDFEDFECC_Mismatch_0_Sense_+_Library_PoolC
TGGGGTTATAGCTTTCTACTGTAATGTATCATTATGCCCTCGCTTATTTCAATCTTAATGTTATCTACACGGAGTTTGAATGTACTGTATTAAG
>Frequency_1_QualityScore_FFHHHHHJJJHIJJJJJJJJJJIGIGIIIJJJJIJIJJJIIJJGIJJIJJIIHIJJIJIIIGH@GEHFEE?DADEEEDDDDDDEDECEEEEDDD_Mismatch_0_Sense_+_Library_PoolC
TATCTAAGGGATCTAGCCGTATTATATTCTGTTAACCCATATGATCACAGCGTAATTGCCAATAATTGGGGTTATAGCTTTCTACTGTAATGTA
>Frequency_1_QualityScore_FFHHHHHJIJJJJJJJJJJJJJJJJJIJJJAFHIJJJJJJJJJHHHHHHFFFFFFEEEEDDDDDDDDCDDDDDDDDCDDEEDDDDDDDDDDCDD_Mismatch_0_Sense_+_Library_PoolC
GAGGGGTCCCTTGTCCCACAAACAAGGGGGTCTCCTACATCAATTTGGTGTACTGCTTGACAGTCACCTTAACCAGTTCAAGCATAGAAAGCGA
>Frequency_1_QualityScore_FFHHHGHJJJJHIJJJJJHHJHIIJJJJJJIJJHHDHIJJFFIJIJJIJJJJJJJJIIJJGJJIHHHHHHDFFFF?CEEEEDDDDDDDDDBCDD_Mismatch_0_Sense_+_Library_PoolC
CTTCTAAGAGGTCACAGGTTCAAATCTGGAGGGAGTAGGGTATGTACACCTCCTTAGATATTAGCAGTCAAATAGTTGAGGGAGGGGTCCCTTG
>Frequency_1_QualityScore_B:C:,2?EB@?E<:,AFCE<:CE1C9::?C9DDDD:??DE<DBDDEIAAA48BCCDDC@-=.@7=)=CC?A?;?.7;A@@;_Mismatch_0_Sense_+_Library_PoolC
TAATTGCCAATAATTGGGGTTATAGCTTTCTACTGTAATGTATCATTATGCCCTCGCTTATTTCAATCTTAATGTTATCTA
>Frequency_1_QualityScore_FFHHHFHCGGFHIJJJJJJJJIJJJIJJJJJJJJJJIJJJJJJJJJJ=CGIJJJJIJHFDFDEEECCDDCDDDDDDDDDDBBD59CCDCDDDDD_Mismatch_1_Sense_+_Library_PoolC
GAGGGAGTAGTGTATGTACACCTCCTTAGATATTAGCAGTCAAATAGTTGAGGGAGGGGTCCCTTGTCCCACAAACAAGGGGGTCTCCTACATC
>Frequency_1_QualityScore_DDFHFBFGIIICG4FFGHEEHIHC_Mismatch_0_Sense_+_Library_PoolC
TAATGTTATCTACACGGAGTTTGA
>Frequency_1_QualityScore_D>?F?;C?ACF<C,<?3FA+)1:93:C4C)?_Mismatch_2_Sense_+_Library_PoolC
ATGCGAAATAATAGGGCATGGTAGCTAACCT
>Frequency_1_QualityScore_FFHHHHHJJJJJJJJJJJIJJJIFHIIJJJIJJJJIJIHIJJJJJIJGIJJJJIIEAEF9>?CDDDDDDCCDDCCCD?BDDDECDDDDDDDDCD_Mismatch_1_Sense_+_Library_PoolC
CTTAGATATTAGCAGTCAAATAGTTGATGGAGGGGTCCCTTGTCCCACAAACAAGGGGGTCTCCTACATCAATTTGGTGTACTGCTTGACAGTC
>Frequency_1_QualityScore_FFGGHHHJJJGHIIIJJIGIIIJICIJIIJIGIJJJIJJJJJIIJIJJIJIJJJJJHHHH=.7ABD?ACCACCDDDADD?BDDDDBDDCDDC@D_Mismatch_2_Sense_+_Library_PoolC
TATGGCAAGGTAGCGAACATGAGGATATTTCCTCATCTCATTTGAGAAATTCAATGGCTAGTAAGGTAGAGCTTCCAGGAATCGCATGATATCT
>Frequency_1_QualityScore_FFHHHHHJJJJJJJIJJJJJJJJJJJJJJJIHIJIJDGDHEGIIJIJIJDIIJJJJJJJJJIIJJIIJJHHHHFFFFFCDEDFEEEEFEECCCE_Mismatch_0_Sense_+_Library_PoolC
CCTCATCTCATTTGAGAAATTCAATGGCTAGTAAGGTAGAGCTTCCAGGAATCGCATGATATCTAAGGGATCTAGCCGTATTATATTCTGTTAA
>Frequency_1_QualityScore_FFGGHFFBFFGHGIIICEEFHIJIJCHIGIJIJJIJJJJJJJIHGJGGIIGGIJJFIJIJ<ABH@DHGGHFECEEDFABEFEEDEC_Mismatch_1_Sense_+_Library_PoolC
GCTTTCTACTGTAATGTATCATTATGCCCTCGCTTATTTCAATCTTAATGTTATCTACACGGAGTTTGAATGTACTGTATTAAGCA
>Frequency_1_QualityScore_FFHHHHHJJJJJJIJJJGH?FGIJDGIJIIJIIJJJJJJJJJJJJJGJJJJJJJGIJJJGIHHBH1@DAABDBBBDDDDDDDCBBABBBDDB@B_Mismatch_0_Sense_+_Library_PoolC
GGTTCAAATCTGGAGGGAGTAGGGTATGTACACCTCCTTAGATATTAGCAGTCAAATAGTTGAGGGAGGGGTCCCTTGTCCCACAAACAAGGGG
>Frequency_1_QualityScore_EDFGGHHECGGIGGHGDEGIIGFDGHEHHIII@BDGIIIGBBHEEHIJGBDD<A<CEGH_Mismatch_0_Sense_+_Library_PoolC
GTAATGTATCATTATGCCCTCGCTTATTTCAATCTTAATGTTATCTACACGGAGTTTGA
>Frequency_1_QualityScore_FFHHHHGJJJIJJJJJIJJIJJJJJJJJJJJJJJJJJJJIIJJJJJJJJIIHHJJJJIJJIBHDGHJG_Mismatch_0_Sense_+_Library_PoolC
CTTTCTACTGTAATGTATCATTATGCCCTCGCTTATTTCAATCTTAATGTTATCTACACGGAGTTTGA
>Frequency_1_QualityScore_FFHHHHHJJJJIIIIIIJJJJHJFGGIHIIIJJJJIJJJJJJJJIIJHJJJJJJJJJIIIICHHHFFFFFEEEDEDDDCCCDDDDDDCDCCBDB_Mismatch_0_Sense_+_Library_PoolC
GAAATCTCTTTAGTTCCAATGAGTGTTGCTACAGAACAAACGGATTTCCCTCCTTTGAAAAAGGAGATCCAAGCTACTAAACCAGAGAGTCGCT
>Frequency_1_QualityScore_FFHHHHHJJJIJJJJJJJJIIJJJJJJJJJJJJJJJJJJJJJJJJIIIIIIIIJJI_Mismatch_0_Sense_+_Library_PoolC
CTTTCTACTGTAATGTATCATTATGCCCTCGCTTATTTCAATCTTAATGTTATCTA
>Frequency_1_QualityScore_FFHHHHHJJJJJJJJJJJJGIJJJCHFGIJJJJJJJJIJJJJJIJJJJJJJJJIIIJIIJJJJJJJBEHHFFFFFFFEEEEEEEDDDDDEDDDE_Mismatch_0_Sense_+_Library_PoolC
TGAGAAATTCAATGGCTAGTAAGGTAGAGCTTCCAGGAATCGCATGATATCTAAGGGATCTAGCCGTATTATATTCTGTTAACCCATATGATCA
>Frequency_1_QualityScore_FDHHHHHJJJJJJJJJFHIJIJJHIJJGIJJJJJGIFIHIFGHIJHGIJIJJIJJJJJJJJJJJIIGHHHHHFFFFFFFECEECEDBDDBBBDD_Mismatch_1_Sense_+_Library_PoolC
GTATTCTTCTAAGAGGTCACAGGTTCAAATCTGGAGGGAGTAGGGTATGTACACCTCCTTAGATATTAGCAGTCAAATAGTTGAGGGAGGGGCC
>Frequency_1_QualityScore_FFHHHHHIIJJGH<CFHI?FGHIJIJJJJIJJJJJJJJJJJJJJJIJJIIIGHFGGGIIJHEFFDBDB@ACDDDDCDDDDDDDDCD?BB59CAC_Mismatch_0_Sense_+_Library_PoolC
AATCTGGAGGGAGTAGGGTATGTACACCTCCTTAGATATTAGCAGTCAAATAGTTGAGGGAGGGGTCCCTTGTCCCACAAACAAGGGGGTCTCC
>Frequency_1_QualityScore_FFHHFHHJJJJJIIJIIJHIIGJJJJJJJJJJJJJJJJJJIJJJJJJIJJJJJJJHIIIJCGHIIIDIIGGIHEHFFFFBCDEDEDDDEDDDDB_Mismatch_1_Sense_+_Library_PoolC
AAGGTAGCTAACATGAGGATATTTCCTCATCTCATTTGAGAAATTCAATGGCTAGTAAGGTAGAGCTTCCAGGAATCGCATGATATCTAAGGGA
>Frequency_1_QualityScore_FFHHGGHIAFGHIIHHAFHFHEGIHHGJIJJJHIBFDGIGIHIHIJIJIJIBFHIJIG=CGIJEGIIIIDEFFED5>CED5>AC>CDEDD?BDC_Mismatch_0_Sense_+_Library_PoolC
ACACGGAGTTTGAATGTACTGTATTAAGAACATGTGTATTCTTCTAAGAGGTCACAGGTTCAAATCTGGAGGGAGTAGGGTATGTACACCTCCT
>Frequency_1_QualityScore_FFFHHHHJJHIJJJJJJJJJHHIJCG:HHIJDGIJIJJJJJIJJJJJJIGJJJJJJJJJJJJJJHHEHHHFFFFDDDDDDDDCDDDDDDDD_Mismatch_0_Sense_+_Library_PoolC
GGTCACAGGTTCAAATCTGGAGGGAGTAGGGTATGTACACCTCCTTAGATATTAGCAGTCAAATAGTTGAGGGAGGGGTCCCTTGTCCCAC
>Frequency_1_QualityScore_FFHHHHHJIHJIJJJJJHIIIGIJJJJJJIJJJJJJJJHIJJJJJJJJJJJJJJJJJJJIJJJIIJJHGHHHHHFFFF_Mismatch_1_Sense_+_Library_PoolC
ATTGCCAATAATTGGGGTTATAGCTTTCTACTGTAATGTATCATTATGCCCTCGCTTATTTCAATCTTAATGTTATCA
>Frequency_1_QualityScore_FFHHGGHJIEEFGGJIIIIIGHI>BF>GCHIJJJ?FFHIIIGGGIGIIIJGGHGCGGGIJIGIGGHFEF?B?CACEECEDDDC>AB=BACCCCC_Mismatch_0_Sense_+_Library_PoolC
CCAGGAATCGCATGATATCTAAGGGATCTAGCCGTATTATATTCTGTTAACCCATATGATCACAGCGTAATTGCCAATAATTGGGGTTATAGCT
>Frequency_1_QualityScore_FFHGHHHJJJJJJJJJJJJJJEHIIJCGGGIGHIIIEHJGIIJJJJJJIIJJJJIJIJIFIHJJJJJHEDEFFFFFFFEEEEEDDDDDDDDEEE_Mismatch_0_Sense_+_Library_PoolC
TTTGAGAAATTCAATGGCTAGTAAGGTAGAGCTTCCAGGAATCGCATGATATCTAAGGGATCTAGCCGTATTATATTCTGTTAACCCATATGAT
>Frequency_1_QualityScore_FFHHGHHJJJJJIJJJJJJIJHIJIJJJJIJJJJIJJJJJJJIJJJJIJHIJJJIJJJJJJIJJHIIHHHHHEFFDFFECEEEEDDDD?CCDD?_Mismatch_1_Sense_+_Library_PoolC
GTTAATGTTATCTACACGGAGTTTGAATGTACTGTATTAAGAACATGTGTATTCTTCTAAGAGGTCACAGGTTCAAATCTGGAGGGAGTAGGGT
>Frequency_1_QualityScore_DAB:?B,A<:CC<AFF>E<3A2ADFHIIEICGIDGI99C@>4;FBDFFEGFEEF>F1\;FEEDEE?AA;)7)7;@B;?@3@@BBA>@DABABAA_Mismatch_0_Sense_+_Library_PoolC
GTACTGTATTAAGAACATGTGTATTCTTCTAAGAGGTCACAGGTTCAAATCTGGAGGGAGTAGGGTATGTACACCTCCTTAGATATTAGCAGTC
>Frequency_1_QualityScore_FFHHHHHJJJJJJJJJJJJJJGIJJIJIJJJJJIIJIJJJJJJJJJJJGIFHIJJIJJHIJJJHJIJJJFHHHHHFDFFFFFEFEEEDEDCDBC_Mismatch_1_Sense_+_Library_PoolC
AGTATCATTATGCCCTCGCTTATTTCAATCTTAATGTTATCTACACGGAGTTTGAATGTACTGTATTAAGAACATGTGTATTCTTCTAAGAGGT
>Frequency_1_QualityScore_FFHHHHHJJJJJJJIJJJJJJJJJJJJJJJIGIIJJJJJJIIHIIIJJJJJFIJJHHHHHHFFFFDFFFCCEEEEEEEEDCCDDDBDB?@CDDE_Mismatch_0_Sense_+_Library_PoolC
TATATTCTGTTAACCCATATGATCACAGCGTAATTGCCAATAATTGGGGTTATAGCTTTCTACTGTAATGTATCATTATGCCCTCGCTTATTTC
>Frequency_1_QualityScore_FFDHHHHJIGJJIHHIIIIJJFHIJIJJJJIJJIGIJIJJIJJJJJJIJJJIIIJIJHHFFEEEEEDEECCDDEDDFEEDDD_Mismatch_1_Sense_+_Library_PoolC
CGTAATTGCCAATAATTGGGGTTATAGCTTTCTACTGTAATGTATCATTATGCCCTCGCTTATTTCAATCTTAATGTTATCA
>Frequency_1_QualityScore_FFHHHHHIIJJHIJIJIIJJJJJIJJGIIIJIIJJJJJJJJJJJJJHHIJJJJGGIIGGIGIJJGIJIHEEEHFF@B@EDFEEEEDDDDDDDDC_Mismatch_0_Sense_+_Library_PoolC
GAGTTTGAATGTACTGTATTAAGAACATGTGTATTCTTCTAAGAGGTCACAGGTTCAAATCTGGAGGGAGTAGGGTATGTACACCTCCTTAGAT
>Frequency_1_QualityScore_FFHHGHGGIJIJJJJJGJJJIIJJFIJJJJJJHGIIIJGIJIIJIEIJJIJJIGGGJIIGEH>A>==??CC;C3>>=?BBCC:>><<@1:>>>@_Mismatch_0_Sense_+_Library_PoolC
ATGCACTTAATAAAAATAAACCATATTTTTTGAACATCATGGATTTTTATCTGTAATGGCGGCCAGAGATATTCCGGTGAATGCGAAATAATAT
>Frequency_1_QualityScore_FFHFHHHJGHIIIJJIJJJJJJJIJIJJJJIIIJJJJJJIJJIHIIJIEGHIJJJHHHFFFFFFEEDDDBDDDDDB@DB>>CDDDDCDDDCCDD_Mismatch_0_Sense_+_Library_PoolC
GAGTAGGGTATGTACACCTCCTTAGATATTAGCAGTCAAATAGTTGAGGGAGGGGTCCCTTGTCCCACAAACAAGGGGGTCTCCTACATCAATT
>Frequency_1_QualityScore_FFHHHHHJJJJJJJJJJJJJJJJIJJJJJJJJJJJJJJJJJIIJJJJGJJJJJJJJJJHHHHHFFFFFFCEEDDDDDDEDDDDDCDDEEDCDDB_Mismatch_0_Sense_+_Library_PoolC
AGAGCTTCCAGGAATCGCATGATATCTAAGGGATCTAGCCGTATTATATTCTGTTAACCCATATGATCACAGCGTAATTGCCAATAATTGGGGT
>Frequency_1_QualityScore_FFHHHHHJJJJJJJJJJGHIJJJJJJJJIJIIJEGGIJJJGIIJJJJJJJJJJJJHI@FIJJBEHIHIHHHHHFFFFFFECEEFFEDDDDDDDD_Mismatch_0_Sense_+_Library_PoolC
CTGTATTAAGAACATGTGTATTCTTCTAAGAGGTCACAGGTTCAAATCTGGAGGGAGTAGGGTATGTACACCTCCTTAGATATTAGCAGTCAAA
>Frequency_1_QualityScore_DDFHHFBEF?E@HGAB?DEHC:CBHDHEDEHGIIIIDBFGHDA4==?CCCCCCCACCCCDAC>B@?@@B@A>:CBCCCCCACCAAC@C>C@_Mismatch_0_Sense_+_Library_PoolC
GTCAAATAGTTGAGGGAGGGGTCCCTTGTCCCACAAACAAGGGGGTCTCCTACATCAATTTGGTGTACTGCTTGACAGTCACCTTAACCAG
>Frequency_1_QualityScore_FFHHHHHJHIJJJJJJJJJJJJJJJJJHIJJJJJJJJJIJJJJIIJJIHIJJJJJJJJIIHJJGHGFFEFFEEEEDEEEEEDDEEEDDEDDDDD_Mismatch_0_Sense_+_Library_PoolC
TCACAGCGTAATTGCCAATAATTGGGGTTATAGCTTTCTACTGTAATGTATCATTATGCCCTCGCTTATTTCAATCTTAATGTTATCTACACGG
>Frequency_1_QualityScore_FFCFHHHJIJIJJAGIJJJIIJIJJJJJJIJJJJJJJFHIJIJIJJIIIIJGIIJAHIJHHHHFFFFBCA?BD;;CCDDDDDDDDDDECDD?@B_Mismatch_1_Sense_+_Library_PoolC
GGTATGTACACCTTCTTAGATATTAGCAGTCAAATAGTTGAGGGAGGGGTCCCTTGTCCCACAAACAAGGGGGTCTCCTACATCAATTTGGTGT
>Frequency_1_QualityScore_EFHFDDHGHHHGIIGJGIGHIIIGIIJJJJJJJJJGIIJIGHFGHIJJIIJIIGIJIJJDHHF=@EECAB>CCEDDDCDDCCCCCDD_Mismatch_0_Sense_+_Library_PoolC
TGCTACAGAACAAACGGATTTCCCTCCTTTGAAAAAGGAGATCCAAGCTACTAAACCAGAGAGTCGCTATACATCAGATGCACTTAA
>Frequency_1_QualityScore_FFHHGHFIJJJJJJJGIEIJGHGGGIHGHIGIDGFIIJJJIIJGIJJIIJHHFEFFFFFEEDE@CD:CCA?BDDBDCCCDDDDDDDDACDDDDB_Mismatch_0_Sense_+_Library_PoolC
AGCCGCTCCGAAATCTCTTTAGTTCCAATGAGTGTTGCTACAGAACAAACGGATTTCCCTCCTTTGAAAAAGGAGATCCAAGCTACTAAACCAG
>Frequency_1_QualityScore_FFHHHHHJJJJJJJHIJJJJJHIJIJIJJJJJIJJJGHBHHJJFGIIHIJJJJJJJJJJJJJJJHHHHHHFFFFFFFEDFEDEDDDDDDDDBDD_Mismatch_0_Sense_+_Library_PoolC
ATTCTTCTAAGAGGTCACAGGTTCAAATCTGGAGGGAGTAGGGTATGTACACCTCCTTAGATATTAGCAGTCAAATAGTTGAGGGAGGGGTCCC
>Frequency_1_QualityScore_FFFDAHFIGIIIIEFF?BDEFEHIIEGIIIIIHIGIIIHHEHFFFE@DDDEDEEDCB@ACCBCCDDC?C@C@CCCCDCDDCCDBACDEEDDDDD_Mismatch_0_Sense_+_Library_PoolC
AGTTGAGGGAGGGGTCCCTTGTCCCACAAACAAGGGGGTCTCCTACATCAATTTGGTGTACTGCTTGACAGTCACCTTAACCAGTTCAAGCATA
>Frequency_1_QualityScore_FFHHHHHIIIIJHHIJJIJBHBHIHIIJJJJHGHIIIIIGHIEIHEGH@AEEEEEDDDDDDDEDDDBBDACDDDCDDDDCDACCDDDDDDCDDD_Mismatch_1_Sense_+_Library_PoolC
GCAGTCAAATAGTTGAGGGAGCGGTCCCTTGTCCCACAAACAAGGGGGTCTCCTACATCAATTTGGTGTACTGCTTGACAGTCACCTTAACCAG
>Frequency_1_QualityScore_FDHHHHHIJJJJJJJJJJJJJJJJJJJJJJJJJJJJJJJJJJJJJHJJJJJIJHHJJJJJJJJHHHHHHHFDFFFFFFEEEEEEEDDDDDDDDB_Mismatch_0_Sense_+_Library_PoolC
GTATTATATTCTGTTAACCCATATGATCACAGCGTAATTGCCAATAATTGGGGTTATAGCTTTCTACTGTAATGTATCATTATGCCCTCGCTTA
>Frequency_1_QualityScore_FFGHHHHJJHIJJJJJJJJJIJIIIJJJJIJGIFGHHIIDDBBFADHFGGIJJIIJIIIIHGHHHHFFFFDFEEEEEECDDDDA;@D:C:@>AC_Mismatch_0_Sense_+_Library_PoolC
ATATTCCGGTGAATGCGAAATAATATGGCATGGTAGCTAACATGAGGATATTTCCTCATCTCATTTGAGAAATTCAATGGCTAGTAAGGTAGAG
>Frequency_1_QualityScore_FFHHHHHJIIJJJHIJFEIJJIGHIJIJJJJJJGIJIGIIIJJJJG=BEEEEEEDDDDDDEDDDDDDDEDDDDDDBDDDDDDDDDDDDDDCACC_Mismatch_2_Sense_+_Library_PoolC
TATCAAATAGTTGAGGGAGGGGTCCCTTGTCCCACAAACAAGGGGGTCTCCTACATCAATTTGGTGTACTGCTTGACAGTCACCTTAACCAGTT
>Frequency_1_QualityScore_FFHHHHGJJJHIJIIIIIJJJHIIIJJJIJFHIJJJJJJIIJGHCHIIIJJJIHFHHHHFDFF??CDEDACCCDCDDEDDDDD@BDEDDDDDCD_Mismatch_0_Sense_+_Library_PoolC
GAATCGCATGATATCTAAGGGATCTAGCCGTATTATATTCTGTTAACCCATATGATCACAGCGTAATTGCCAATAATTGGGGTTATAGCTTTCT
>Frequency_1_QualityScore_FFHHHHHJJJJJJJJJJJJJJJGIIJJJJJJJIJJJJIIJJJJIIIJJJJJJJJJJJJHHFFFFFEFEECEEDEDEDDDEEDDEDDDDDBB?CC_Mismatch_0_Sense_+_Library_PoolC
GCGTAATTGCCAATAATTGGGGTTATAGCTTTCTACTGTAATGTATCATTATGCCCTCGCTTATTTCAATCTTAATGTTATCTACACGGAGTTT
>Frequency_1_QualityScore_FFHFHHHJJJJJJJHHJJEH?FFHI?GHJIJJJJJJJJJJJIIJJIJJJJJJJJJJJJJJEHIJJJHFHFDDDDDDDDDCDDDDDDDDDDDDBB_Mismatch_0_Sense_+_Library_PoolC
AGGTTCAAATCTGGAGGGAGTAGGGTATGTACACCTCCTTAGATATTAGCAGTCAAATAGTTGAGGGAGGGGTCCCTTGTCCCACAAACAAGGG
>Frequency_1_QualityScore_FFHHDHHJJJJJJJJJJJJJJJJJJJJJJJJJJJJJJJIIJJJJJJIIIHIJCGHJIJJJI_Mismatch_1_Sense_+_Library_PoolC
AATGTATCATTATGCCCTCGCTTATTTCAATCTTAATGTTATCTACACGGAGTTTGAATGA
>Frequency_1_QualityScore_FFHHHHHJIJJJJIHHIGJCEB@GIGHIJJJJJIIJIDIJJIHIHJIJJIJJFHEHIJJIJEHHHDFED?DFFCECAEEDDDDDEDDDEDDDDD_Mismatch_0_Sense_+_Library_PoolC
AATTCAATGGCTAGTAAGGTAGAGCTTCCAGGAATCGCATGATATCTAAGGGATCTAGCCGTATTATATTCTGTTAACCCATATGATCACAGCG
>Frequency_1_QualityScore_FFHHHFGGIGIHIJJIIEHGIJIEHIIIJJJJJFIIIJJIJJJIGGGIIIIIHJJJIIIGHG;B?AAE>=CEBEFFFC_Mismatch_1_Sense_+_Library_PoolC
GCTTTCTACTGTAATGTATCATTATGCCCTCGCTTATTTCAATCTTAATGTTATCTACACGGAGTTTGAATGTACTGA
>Frequency_1_QualityScore_FFHGHHHJJJJJJJJJIJIIJJJJJJDHHIJJJJJJJJIJJJIJJJJJIJJJJJJJJIJJHHHFFFCEEEEEDEDDDEEEDEEEEDDEDCCDDB_Mismatch_0_Sense_+_Library_PoolC
CACAGCGTAATTGCCAATAATTGGGGTTATAGCTTTCTACTGTAATGTATCATTATGCCCTCGCTTATTTCAATCTTAATGTTATCTACACGGA
>Frequency_1_QualityScore_@@DFD<C@AFBFDDGEA<?DC?FF@?:?BFDFDFE?<FGFDA;;B\.@FDG7=CE=477=77=AEBA_Mismatch_0_Sense_+_Library_PoolC
TGGGGTTATAGCTTTCTACTGTAATGTATCATTATGCCCTCGCTTATTTCAATCTTAATGTTATCTA
>Frequency_1_QualityScore_FFHHHHHJJJJJJJJJJJJJIIJIIJIJJJJJJJJIJJIJJJJJJJJJJIJJJHIIIJJJJIJJJIHAHCDFCEFB_Mismatch_2_Sense_+_Library_PoolC
ATAGCTTTCTACTGTAATGTATCATTATGCCCTCGCTTATTTCAATCTTAATGTTATCTACACGGAGTTTGAACGA
>Frequency_1_QualityScore_FFHHHHGJJJJJIIIIJJJJJJJJIIIIJIJJJJJIJJJGIJJJIJHIJJJJJJJJJJJIIJJGHHHHGHEFFFFFFDCDCECEFDDDBBBD?C_Mismatch_1_Sense_+_Library_PoolC
ATCGTAATTGCCAATAATTGGGGTTATAGCTTTCTACTGTAATGTATCATTATGCCCTCGCTTATTTCAATCTTAATGTTATCTACACGGAGTT
>Frequency_1_QualityScore_FFHHHHHJHIJJFHCGHIJFHIJIGIIJJJJJJJIIHIJJJJJJJIJJJJJIJJHHJHIJJJJHFDADB?CCDDDDDDDDDDDDBDBDDDB@CD_Mismatch_0_Sense_+_Library_PoolC
AAATCTGGAGGGAGTAGGGTATGTACACCTCCTTAGATATTAGCAGTCAAATAGTTGAGGGAGGGGTCCCTTGTCCCACAAACAAGGGGGTCTC
>Frequency_1_QualityScore_?DHFFFAFHGGBHG>HGG3EEHIEHIAF?9*?FHIGII:;\.(=9?=AE_Mismatch_0_Sense_+_Library_PoolC
ATTTTTTGAACATCATGGATTTTTATCTGTAATGGCGGCCAGAGATATT
>Frequency_1_QualityScore_FFGGGGHIIJIEHIICFHIJJGHIJJJJJJIGIIJIG<GFGCHI?B@FHGHIJJIJIGGIDIHJJJHHB?EEBEDCFFD>CAECC?BD_Mismatch_0_Sense_+_Library_PoolC
TATTCTTCTAAGAGGTCACAGGTTCAAATCTGGAGGGAGTAGGGTATGTACACCTCCTTAGATATTAGCAGTCAAATAGTTGAGGGAG
>Frequency_1_QualityScore_2AB+A?:4<CBF9C9DFH9E?HF@CFCBDFFFGA4:?F@AD*8DD)779?B(=F@AFGFDFCEF=A7>E<3=;7AB@B;@;@>_Mismatch_0_Sense_+_Library_PoolC
AACATGTGTATTCTTCTAAGAGGTCACAGGTTCAAATCTGGAGGGAGTAGGGTATGTACACCTCCTTAGATATTAGCAGTCAA
>Frequency_1_QualityScore_FFHHHHFIJJJJJJJJJJJJIJIJJJIIJJJJJJJHIIJJJJJIJJJIJJJJJJJJJJJJJJJJJJHHHDEFFECEDEECDEFDDDDBDDCEDD_Mismatch_0_Sense_+_Library_PoolC
TCCAGGAATCGCATGATATCTAAGGGATCTAGCCGTATTATATTCTGTTAACCCATATGATCACAGCGTAATTGCCAATAATTGGGGTTATAGC
>Frequency_1_QualityScore_FFHHHHHJJJJJJJGHIJIJIJIJJJJJJJJJJJJJJJDGGIJIJJJJJJJIFIIJJJIJHHGHHHFFFDFFFDDEEDCCDEEDDDDDDA@DCD_Mismatch_0_Sense_+_Library_PoolC
CAGAGATATTCCGGTGAATGCGAAATAATATGGCATGGTAGCTAACATGAGGATATTTCCTCATCTCATTTGAGAAATTCAATGGCTAGTAAGG
>Frequency_1_QualityScore_FFHHGHHGGJJEIJCHGIJJJJIJJJIJIJIEHIJJJJJIJJJIJJIJFHIJICEHIJJJJJIJGHGHGEFFDEEEEEEEDDDEEECCDDEDEE_Mismatch_1_Sense_+_Library_PoolC
TATGATCACAGCGTAATTGCCAATAATTGGGGTTATAGCTTTCTACTGTAATGTATCATTATGCCCTCGCTTATTTCAATCTTAATGTTATTTA
>Frequency_1_QualityScore_FFHHHHHJJIJJJJJIJJJJJJJJHIJJJCGHHIIJJJJJJJHIIIJIJJJIJIJJJJJJJJIJJJJJHHHEFFFFFDEFFEEEDDEDDDD_Mismatch_0_Sense_+_Library_PoolC
TCATTTGAGAAATTCAATGGCTAGTAAGGTAGAGCTTCCAGGAATCGCATGATATCTAAGGGATCTAGCCGTATTATATTCTGTTAACCCA
>Frequency_1_QualityScore_FFHFHHHJJJJIIJJJGIJIJJJJJJJJJIIIIJJJJJJJJJJIJJHIJJJJJIIJJGJJJJJIIIJJIAAHHHHFFFFFEEFEEEDDDDDDDD_Mismatch_1_Sense_+_Library_PoolC
GAGTTTTAATGTACTGTATTAAGAACATGTGTATTCTTCTAAGAGGTCACAGGTTCAAATCTGGAGGGAGTAGGGTATGTACACCTCCTTAGAT
>Frequency_1_QualityScore_DDHFBHD?EHIGEEIEHIIIG>EHIHIHIGB?:D<@@@FG_Mismatch_0_Sense_+_Library_PoolC
TTTGAACATCATGGATTTTTATCTGTAATGGCGGCCAGAG
>Frequency_1_QualityScore_FFH>DHDHGHIIJIJJIIG<?EGGIIIGGDFIIEHHGIIGGGGG@B@GH>@GIIEFEHGGHGGHHG<CC@EHHEEH)7@@DD3>A@:@=?CC?5_Mismatch_1_Sense_+_Library_PoolC
CTTAATGTTATCTACACGGAGTTTGAATGTACTGTATTAAGAACATGTGTATTCTTCTAAGAGGTCACAGGTTCAATTCTGGAGGGAGTAGGGT
>Frequency_1_QualityScore_>DFCFFDGHI>BHEE8?C9E@F?BAFC?DC<BDBFH@E@?DF?BB@BCGGIIEEDF@7C=)@CEF:;27;77?C>@ACB_Mismatch_0_Sense_+_Library_PoolC
ATTCCGGTGAATGCGAAATAATATGGCATGGTAGCTAACATGAGGATATTTCCTCATCTCATTTGAGAAATTCAATGGC
>Frequency_1_QualityScore_DB>:+A<BACDDCEEC9<F=DEE<)?D9;B9)?B>DB;D>CDI>DC;AD?9>AAAAAAAAAA:>A>358=:A>:A:>48>A>+4>>AAAAAAAA_Mismatch_1_Sense_+_Library_PoolC
AGCATTCAAATAGTTGAGGGAGGGGTCCCTTGTCCCACAAACAAGGGGGTCTCCTACATCAATTTGGTGTACTGCTTGACAGTCACCTTAACCA
>Frequency_1_QualityScore_FFHHHHHIJJJJIJJJIGIJJGIIIJIIJJJJJJJJJJIIJIIJJIJJJJJJJJJJIJJJIJGIJJHFDEEFEDACECDCDCCDDEDFEEFEEC_Mismatch_1_Sense_+_Library_PoolC
TGGGGTTATAGCTTTCTATTGTAATGTATCATTATGCCCTCGCTTATTTCAATCTTAATGTTATCTACACGGAGTTTGAATGTACTGTATTAAG
>Frequency_1_QualityScore_FFHGHHHJIJJJJJJJJJJJJJJJJJJJJJJJIIJJJJJJIJIIJIJJJJJHHIIJJJHHHHHHHFFFFFFFFEEEEEEEEDDDDDDDDDDBDE_Mismatch_0_Sense_+_Library_PoolC
ATTATATTCTGTTAACCCATATGATCACAGCGTAATTGCCAATAATTGGGGTTATAGCTTTCTACTGTAATGTATCATTATGCCCTCGCTTATT
>Frequency_1_QualityScore_FFFHGHHIJJJIDGGECEDEFGIHG?DGHIIDHGIJJAGIGGHIIEGIIEIIIIGGIJJIJA=BDEEDEFEECECCCDDA>CCD@CFDCC?B_Mismatch_0_Sense_+_Library_PoolC
ACAGCGTAATTGCCAATAATTGGGGTTATAGCTTTCTACTGTAATGTATCATTATGCCCTCGCTTATTTCAATCTTAATGTTATCTACACGG
>Frequency_1_QualityScore_ABDHHHGIICGHIHIIIIIGIIIIGIIIIIIEIIICHFIIIGIIIIGGDBHIGIIAHEGHG@EHIGIGIHDCHGD<DDAECDCDCDD=BDDFDD_Mismatch_0_Sense_+_Library_PoolC
TAATTGGGGTTATAGCTTTCTACTGTAATGTATCATTATGCCCTCGCTTATTTCAATCTTAATGTTATCTACACGGAGTTTGAATGTACTGTAT
>Frequency_1_QualityScore_FFFFFGHJIJJIIIIJIIIGG:C>>FII@GGHCHIHBHHIIGDGHHGI>FGGIJIIIHGIJGJJIE@@ECE@=;;7;;?;C>(6@>AC>AAB;>_Mismatch_0_Sense_+_Library_PoolC
ATGCGAAATAATATGGCATGGTAGCTAACATGAGGATATTTCCTCATCTCATTTGAGAAATTCAATGGCTAGTAAGGTAGAGCTTCCAGGAATC
>Frequency_1_QualityScore_FFHHHHHJJJJJJGHIIIIIJJJJJIJJJJIJJIJJJJJJJJJJJIIJJJJJIJJJIJIIJIJHHEFFDEEDDEEDDEDEDEEEEDEFEEEEEE_Mismatch_0_Sense_+_Library_PoolC
AGGGATCTAGCCGTATTATATTCTGTTAACCCATATGATCACAGCGTAATTGCCAATAATTGGGGTTATAGCTTTCTACTGTAATGTATCATTA
>Frequency_1_QualityScore_FFHHHHHGBGHIJCGGIIIJJGGIJJJJJJJJJJJJIIJJJJJJJJJJIIEIJHEGBFGEEDBEFEACECEDDDBDDDDDDDDD<<CDDCDDCC_Mismatch_2_Sense_+_Library_PoolC
GAAGGGAGTAGGGTATGTACACCTCCTTAGATATTAGCAGTCAAATAGTTGAGGGAGCGGTCCCTTGTCCCACAAACAAGGGGGTCTCCTACAT
>Frequency_1_QualityScore_FFHHHHHJJJJJJJJJJJJJJJJJJJJJJJGGIJJJJJJIIJJJJJJJJHHIJJJJIJJIJJJJHHHHHHEFFFFEEEEEEEDDDBDBBBCEEF_Mismatch_1_Sense_+_Library_PoolC
TATATTCTGTTAACCCATATGATCACAGCGTAATTGCCAATAATTGGGGTTATAGCTTTCTACTGTAACGTATCATTATGCCCTCGCTTATTTC
>Frequency_1_QualityScore_ADDDBB?CEA@2<:<C?<F,3+3+A?6:??D>CDDIFDD9*:DE@BD>DDEEAE>;:@A-88@@D@@=CC)777?A>B@>>>A@_Mismatch_0_Sense_+_Library_PoolC
CTACTGTAATGTATCATTATGCCCTCGCTTATTTCAATCTTAATGTTATCTACACGGAGTTTGAATGTACTGTATTAAGAACAT
>Frequency_1_QualityScore_FFBHHDFIG@F)CFEGFFDCHEICGHCHIIIDGGGHIGG>;DEF@CHEGIECEGDHFE/:?8A<?;A>CC@CCCCBBBBBBBC?<59)5A>@C@_Mismatch_1_Sense_+_Library_PoolC
TCTGGAGGGAGGAGGGTATGTACACCTCCTTAGATATTAGCAGTCAAATAGTTGAGGGAGGGGTCCCTTGTCCCACAAACAAGGGGGTCTCCTA
>Frequency_1_QualityScore_FFGHHHHJJJIJJIIIJJJIJIGIJJGJJIJJJJJJJJJEHFFFFFFEEEDEEEDDDDDDDEEDDDDDDACDDDDDDDDDCDDDDCDDEDDDDD_Mismatch_0_Sense_+_Library_PoolC
TAGTTGAGGGAGGGGTCCCTTGTCCCACAAACAAGGGGGTCTCCTACATCAATTTGGTGTACTGCTTGACAGTCACCTTAACCAGTTCAAGCAT
>Frequency_1_QualityScore_FFFFFFHIJICHIFFHJIJGIJJJJJIIIJJIJJGEGIJIJJIIJJJJJIIIJIIIIIGGHHIIJDG;A=EE>CFEF_Mismatch_0_Sense_+_Library_PoolC
ATAGCTTTCTACTGTAATGTATCATTATGCCCTCGCTTATTTCAATCTTAATGTTATCTACACGGAGTTTGAATGTA
>Frequency_1_QualityScore_FFHHHHHJJJJJJJJJJJJIIIJJJJJIJJJJJJJJJJHHGIJJJJJJJJJJJJIJJJJJIJJJJHHHHGHFFFDDDDBDEEEECDDDDDDEDE_Mismatch_0_Sense_+_Library_PoolC
AACCCATATGATCACAGCGTAATTGCCAATAATTGGGGTTATAGCTTTCTACTGTAATGTATCATTATGCCCTCGCTTATTTCAATCTTAATGT
>Frequency_1_QualityScore_FFHHHHHJJJJJJJJJJJJJJJJJJJJJJJIJJIIJJIJJJIJJJJJJJJJIJIJJIJJHIIIIJJJIJHIIJIIJEHFGGHHDDEFFCCCEEE_Mismatch_1_Sense_+_Library_PoolC
GCTTATTTCAATCTTAATGTTATCTACACGTAGTTTGAATGTACTGTATTAAGAACATGTGTATTCTTCTAAGAGGTCACAGGTTCAAATCTGG
>Frequency_1_QualityScore_FFHHHHGIGIJJIJJJJHJIJIJIJJJHIGHIJIIJIIJJIJJJJJJJJJIJIIJIHGGIIJJJJJIJJDHJHHJHHHHHDFFFFFEEEECEDD_Mismatch_0_Sense_+_Library_PoolC
ATTTCAATCTTAATGTTATCTACACGGAGTTTGAATGTACTGTATTAAGAACATGTGTATTCTTCTAAGAGGTCACAGGTTCAAATCTGGAGGG
>Frequency_1_QualityScore_FFHHHHHJJJJJJJJJIJIJJJJJJJJJJIJJJJJJJHIJIJJJJJJIIJJJJIIIIJIJJIHIFGF;@=?AB?CCCD;>>@9><A>:A@?9>A_Mismatch_0_Sense_+_Library_PoolC
ATCAGATGCACTTAATAAAAATAAACCATATTTTTTGAACATCATGGATTTTTATCTGTAATGGCGGCCAGAGATATTCCGGTGAATGCGAAAT
>Frequency_1_QualityScore_EEHGHBFGIIJGIJHGIEHIGHHIGGIJGIJIFGIGDGIGGIDHGIGIGJJGIIJHII_Mismatch_1_Sense_+_Library_PoolC
TTATAGCTTTCTACTGTAATGTATCATTATGCCCTCGCTTATTTCAATCTTAATGTCA
>Frequency_1_QualityScore_FFHFHHHJJGIJJIJJIIII_Mismatch_0_Sense_+_Library_PoolC
CGGAGTTTGAATGTACTGTA
>Frequency_1_QualityScore_FFHHHHHJJHHFHHIJJJJHJIIJIIJJJJJJJJJJJHIDIIIJJJJJJJDIJJGHIJIIJFGIIIEGIGIHEHHFBCAEEDD>CCDDFEDDCD_Mismatch_0_Sense_+_Library_PoolC
TCTACACGGAGTTTGAATGTACTGTATTAAGAACATGTGTATTCTTCTAAGAGGTCACAGGTTCAAATCTGGAGGGAGTAGGGTATGTACACCT
>Frequency_1_QualityScore_FFHHHHHJJJIJJJJJGJJJHIHHJJIJJJHIJJJIIJJJJJIJIHIJFHHIIJJJJJJJIJJJJIIJJHHHHHFFFFFFEEEDDDDDD?CDDD_Mismatch_0_Sense_+_Library_PoolC
TCTTAATGTTATCTACACGGAGTTTGAATGTACTGTATTAAGAACATGTGTATTCTTCTAAGAGGTCACAGGTTCAAATCTGGAGGGAGTAGGG
>Frequency_1_QualityScore_DDHFHHHIG3EGEI<CCEFEHIHHEEIHIGIIIEGIIGGEHHGIIIIGHIIIIIIIAEHIIIFHHFFHEADEEEECCCCEEECECCCBB?B?BE_Mismatch_1_Sense_+_Library_PoolC
AATGGCTAGCAAGGTAGAGCTTCCAGGAATCGCATGATATCTAAGGGATCTAGCCGTATTATATTCTGTTAACCCATATGATCACAGCGTAATT
>Frequency_1_QualityScore_FFHHHHHJJJJJIJJJJJJJJJJJJJJJJJGIJGIJJGJJJJJJJIJJJJJJJJJJGHFHFFFFDD==CCDDCDDDDDDCDDDDBBBDEEDDDD_Mismatch_0_Sense_+_Library_PoolC
ACACCTCCTTAGATATTAGCAGTCAAATAGTTGAGGGAGGGGTCCCTTGTCCCACAAACAAGGGGGTCTCCTACATCAATTTGGTGTACTGCTT
>Frequency_1_QualityScore_FFHHHHHJIJJJJJJJJJJGIIJDHDHIJJFHIJIIIJJJJJJJJIJJJIHJIJJJJHHHHHHHFFFFFFEDDDDDDDDDDDDDDDDDDDDDDD_Mismatch_0_Sense_+_Library_PoolC
GTCACAGGTTCAAATCTGGAGGGAGTAGGGTATGTACACCTCCTTAGATATTAGCAGTCAAATAGTTGAGGGAGGGGTCCCTTGTCCCACAAAC
>Frequency_1_QualityScore_DDFFHFDIIFGGGIGJIGGIDBG?DHIJIJIAGIGEBFGGIIHJIEIEGDGBFGGICDGHIJCEGE=CEEHHFADFFFEFDACA@ABB?B?CDD_Mismatch_0_Sense_+_Library_PoolC
ATCTTAATGTTATCTACACGGAGTTTGAATGTACTGTATTAAGAACATGTGTATTCTTCTAAGAGGTCACAGGTTCAAATCTGGAGGGAGTAGG
>Frequency_1_QualityScore_FFHHHHHJJJJJJJJJJJJJJGIJJJJJJJJJJIJJJJJJJJJJJJJJJJJJJJJJJJHHHFFFFFFFFCEEEEEDFEEEDDFDDDD@@B<CDC_Mismatch_0_Sense_+_Library_PoolC
CGTAATTGCCAATAATTGGGGTTATAGCTTTCTACTGTAATGTATCATTATGCCCTCGCTTATTTCAATCTTAATGTTATCTACACGGAGTTTG
>Frequency_1_QualityScore_FFHHHHHJJJIJJJIJJJJJIJJJIJJHGIIJJJJJJJJJIJJIJJFHHIJJIJIFHIJJHHHHHHHFFDEFFFFEEEEEEDDDDDBDEEFEDE_Mismatch_0_Sense_+_Library_PoolC
ATTCTGTTAACCCATATGATCACAGCGTAATTGCCAATAATTGGGGTTATAGCTTTCTACTGTAATGTATCATTATGCCCTCGCTTATTTCAAT
>Frequency_1_QualityScore_FFHHHHDGIIIJJJIJJJIHJJIJGEHHGJBGGJJJDIJIIIJGIJJIIJIJJJIGHGHFD;@DDDDDDDDDDDDEDDCBB?CDEDDDDDDDDD_Mismatch_0_Sense_+_Library_PoolC
TCCTTAGATATTAGCAGTCAAATAGTTGAGGGAGGGGTCCCTTGTCCCACAAACAAGGGGGTCTCCTACATCAATTTGGTGTACTGCTTGACAG
>Frequency_1_QualityScore_FFHHHHGIHIGHJGHGHIGIJIHGHIIJJIIJJJGDHGIIGGGIICHEIIHCGAHH@FGA@HGAA>CEH7?EEFFDDEECCE;;@BDC>@ADDC_Mismatch_0_Sense_+_Library_PoolC
CTGTAATGTATCATTATGCCCTCGCTTATTTCAATCTTAATGTTATCTACACGGAGTTTGAATGTACTGTATTAAGAACATGTGTATTCTTCTA
>Frequency_1_QualityScore_FFFHHHHJJJJJJJJJJJJIIJJJJJJJJJJJJJJJJGIJIJJJJJJJJJIJJJJIJJJHHHHFFFFCEDDDDB@CDDDDDDDDDDDEDDDDDD_Mismatch_1_Sense_+_Library_PoolC
GGTATGTACACCTCCTTAGATATTAGCAGTCAAATAGTTGAGGGAGGGGTCCCTTGTCCCACAAACAAGGGGGTCTCCTACATCAATTTGGTTT
>Frequency_1_QualityScore_FFHHHHHJJHIHJJJJIJJJJJJJJJJIIIGJFIJJGIJJJHIJIEGJJJIJJJJIHHHHHFFDABBDDDDDDCDDDCDEDDDDDDDEEDDDDD_Mismatch_1_Sense_+_Library_PoolC
CACCTCCTTAGATATTAGCAGTCAAATAGTTGAGGGAGGGGTCCCTTGTCCCACAAACAAGGGGTTCTCCTACATCAATTTGGTGTACTGCTTG
>Frequency_1_QualityScore_FFHHHHHJJJJIJJJJJJJJJJJJIJJIJJGHIJJJJJJJJJJJJJJJIIJHIJJJJJJJJIIJIHHFFFDEEEEEEEDDDDEECDEEEDDEDC_Mismatch_0_Sense_+_Library_PoolC
TGATCACAGCGTAATTGCCAATAATTGGGGTTATAGCTTTCTACTGTAATGTATCATTATGCCCTCGCTTATTTCAATCTTAATGTTATCTACA
>Frequency_1_QualityScore_DDDFDFGEGGHIIGIICAFGFHCHIIIIFHDHIIIDHIGH<9DH3DGHG;;@FHGGGD;C@=AAHHFFD<ACDC@CCAC>CCDC>>>CCEDCF@_Mismatch_0_Sense_+_Library_PoolC
CTAAGGGATCTAGCCGTATTATATTCTGTTAACCCATATGATCACAGCGTAATTGCCAATAATTGGGGTTATAGCTTTCTACTGTAATGTATCA
>Frequency_1_QualityScore_A3;D3C3<AE+?+3AFEBEECCEEEE9?EEDCE4*1C@9BB>DDDEI<9?DCD@DE@))=88@AADC;A@@;;;3;@7.;@_Mismatch_0_Sense_+_Library_PoolC
TAACATGAGGATATTTCCTCATCTCATTTGAGAAATTCAATGGCTAGTAAGGTAGAGCTTCCAGGAATCGCATGATATCTA
>Frequency_1_QualityScore_FFHHFHHJJJJJIIIJIJJJJIJJJJIIIIJJJJJJJHIJJJJJJIGGJJJIIIJJJJJJJJJIJHEGHHFFFFFFEDD@BBBACDDDACDCDD_Mismatch_0_Sense_+_Library_PoolC
AAGGTAGAGCTTCCAGGAATCGCATGATATCTAAGGGATCTAGCCGTATTATATTCTGTTAACCCATATGATCACAGCGTAATTGCCAATAATT
>Frequency_1_QualityScore_FFHHGHHJJJJJIIJJIJJIJIJJIJIJIJJJJIIIJHGIJIIGGIIFEFFFEFFFDEDEECDCDDEDDDDDDDDDCCCDDFEDDDDDDDCEEE_Mismatch_1_Sense_+_Library_PoolC
GGATTTTTATCTGTAATGGCGTCCAGAGATATTCCGGTGAATGCGAAATAATATGGCATGGTAGCTAACATGAGGATATTTCCTCATCTCATTT
>Frequency_1_QualityScore_FFHHHGHJJJJJJJJJJJJJJJIJJIJJJJJJGHGIIJJIJJJJJJIIGIIIIIEGIIIJHHHGHIJJJHHGIEEHHHFFFFFDCCEEDDDDDD_Mismatch_0_Sense_+_Library_PoolC
CGCTTATTTCAATCTTAATGTTATCTACACGGAGTTTGAATGTACTGTATTAAGAACATGTGTATTCTTCTAAGAGGTCACAGGTTCAAATCTG
>Frequency_1_QualityScore_FFHHHHHDFGHGJIGIIIID<AA?HHCHIIJIIIIIIFGGIGGIFHHHGIJIGGJFGGIBH;DGHI?EECHFEFFFFFDEEEECCDDDDDDDDC_Mismatch_0_Sense_+_Library_PoolC
TGTACTGTATTAAGAACATGTGTATTCTTCTAAGAGGTCACAGGTTCAAATCTGGAGGGAGTAGGGTATGTACACCTCCTTAGATATTAGCAGT
>Frequency_1_QualityScore_AD=C?<:?EA>+AEF?C)?DC1B9D?9?<DBB>BDDABDCA=B8=<ADCACC;@CEICDDD>C@@8</3;89<(>?AA_Mismatch_0_Sense_+_Library_PoolC
TTCAAATCTGGAGGGAGTAGGGTATGTACACCTCCTTAGATATTAGCAGTCAAATAGTTGAGGGAGGGGTCCCTTGTC
>Frequency_1_QualityScore_FFHHHHHJJJJJIJIJJJJJJJJJJJJJIJJJJJJJJIJIJJJJIIJHHIIJJIJJJJJJJJJJHHHHHFHHFFFFFFFEEDDDDDDDDEEEED_Mismatch_0_Sense_+_Library_PoolC
TATTCTGTTAACCCATATGATCACAGCGTAATTGCCAATAATTGGGGTTATAGCTTTCTACTGTAATGTATCATTATGCCCTCGCTTATTTCAA
>Frequency_1_QualityScore_DFHHHGHJIJIJFHIJJJJIJIIJIIJJJIIIEIFHHIJIJFGHHGHIIGIIJJJJJJJJJJJJIJHHHHHGFFFFACECEEDDD?@BB<BBCC_Mismatch_1_Sense_+_Library_PoolC
TCTTCTAAGAGGTCACAGGTTCAAATCTGGAGGGATTAGGGTATGTACACCTCCTTAGATATTAGCAGTCAAATAGTTGAGGGAGGGGTCCCTT
>Frequency_1_QualityScore_FFHHHHHJJJIJJJJIJJJJJGGJIIIIAEHHHHHHFFFFFFEEEECDDDEEDDDDDDCDDDDDDDDDDCDDDDCCCEEDCDDCDCADDCDBDD_Mismatch_1_Sense_+_Library_PoolC
GGGGTCCCTTGTCCCACAAACAAGGGGGTCTCCTACATCAATTTGGTGTACTGCTTTACAGTCACCTTAACCAGTTCAAGCATAGAAAGCGATC
>Frequency_1_QualityScore_FFHHHHHJJJJJJJJIJJJDHCGHIJBGHJJJJJJJJJJIJJJIJJJJJJJJJJJIJJJHHFHHEEFFFCDDDDDDDDDDDDDDDDDDDDDDDD_Mismatch_0_Sense_+_Library_PoolC
CAGGTTCAAATCTGGAGGGAGTAGGGTATGTACACCTCCTTAGATATTAGCAGTCAAATAGTTGAGGGAGGGGTCCCTTGTCCCACAAACAAGG
>Frequency_1_QualityScore_FFHHHHHJJJJJJCFHIIIJIGHIBGHCGHIIJFIJIJIIIIEIJJJHEDHIIHGIJIIIIJIG;@FAGDCCHG:CEEHCCD?B@BACC??;AD_Mismatch_0_Sense_+_Library_PoolC
TAATATGGCATGGTAGCTAACATGAGGATATTTCCTCATCTCATTTGAGAAATTCAATGGCTAGTAAGGTAGAGCTTCCAGGAATCGCATGATA
>Frequency_1_QualityScore_D?DFDBBHGGEFHI)8?@GG?9?FGIGDGGHIGHGIGC4.7@E@DHEAHHCEEHE:CBE;BCAA@33,,,,8@C?CACCCB@BB@B89<?_Mismatch_1_Sense_+_Library_PoolC
TCAAATCTGGAGGGGGTAGGGTATGTACACCTCCTTAGATATTAGCAGTCAAATAGTTGAGGGAGGGGTCCCTTGTCCCACAAACAAGGG
>Frequency_1_QualityScore_FBHHHHHJCGHGJEHEGHGIIIIHIIIJIJIJJJIIEIJJJJJIJIJIIIJIIJIHIHFHHHHDFFFEE?DE@CDCCDEEEDEDDDDB?BDDDC_Mismatch_0_Sense_+_Library_PoolC
ATGGCTAGTAAGGTAGAGCTTCCAGGAATCGCATGATATCTAAGGGATCTAGCCGTATTATATTCTGTTAACCCATATGATCACAGCGTAATTG
>Frequency_1_QualityScore_A8?FHHBHBHI>I@GHGAEHE:FBB:FHIECBHGGHBHGHHGEF?DGBF?BBDGHGG@FDHG@@ACECH:?CE?EDE>;;?BC>C(;@?;C;;B_Mismatch_0_Sense_+_Library_PoolC
AGCTTTCTACTGTAATGTATCATTATGCCCTCGCTTATTTCAATCTTAATGTTATCTACACGGAGTTTGAATGTACTGTATTAAGAACATGTGT
>Frequency_1_QualityScore_DFHHHHHIIJIJJJJIIGIIIJJJIIJJJJJJJIJHHIGJJIIJJJJJIIGIJIEIIIIJHHHFFEFBDDD=;?CCDDDDDDDBDDDDDBBDDE_Mismatch_1_Sense_+_Library_PoolC
TATGTACACCTCCTTAGATATTATCAGTCAAATAGTTGAGGGAGGGGTCCCTTGTCCCACAAACAAGGGGGTCTCCTACATCAATTTGGTGTAC
>Frequency_1_QualityScore_FFHDHCFEHIJJFHIIJIJIIJFGIJIHIIIIJJJJGIIIIGIGHJJJIJI@AGIIHHGHGCDFFFF?CAEEEDDFDDDBB9@&228A:AC@:>_Mismatch_0_Sense_+_Library_PoolC
GAGAGTCGCTATACATCAGATGCACTTAATAAAAATAAACCATATTTTTTGAACATCATGGATTTTTATCTGTAATGGCGGCCAGAGATATTCC
>Frequency_1_QualityScore_FFHHHHHJJJJJJJJIJIJJIJJJJJJJIHJIJFHIJJJJJJJJJJIJIJJJHJJJJIHHHHFFFFDDDD@CDDDCDDDDCCDEDDCBDDDEED_Mismatch_0_Sense_+_Library_PoolC
TGTACACCTCCTTAGATATTAGCAGTCAAATAGTTGAGGGAGGGGTCCCTTGTCCCACAAACAAGGGGGTCTCCTACATCAATTTGGTGTACTG
>Frequency_1_QualityScore_FFHHGHHJJJJJJJIGGJIJJJIJIJGIGHIIJJJJJJJIIJJHICFHGIJJJJIIJJHJJIJGHFFFFDEDFCDCDDFEEEEEDDDDDCCA@C_Mismatch_0_Sense_+_Library_PoolC
CATTATGCCCTCGCTTATTTCAATCTTAATGTTATCTACACGGAGTTTGAATGTACTGTATTAAGAACATGTGTATTCTTCTAAGAGGTCACAG
>Frequency_1_QualityScore_FFHGHHHJJJIIJJJJJJIIJJJJJJJJIJJJJJJJJJJJJIJJJJJJJJJHGIIJJJJJJJJIHHHHHHHFFFFFFFFEEEDEEDDDDDDDDD_Mismatch_1_Sense_+_Library_PoolC
ATTATATTCTGTTAACCCATATGATCACAGCGTAATTTCCAATAATTGGGGTTATAGCTTTCTACTGTAATGTATCATTATGCCCTCGCTTATT
>Frequency_1_QualityScore_FFHHHGDGIJJJIJIJJJJIJIJJIIJIIGIGHHJIJJJIIIIJJJJJIJJJJJIJJIJIJJIJEFFFFCDFFFEDEEDECDB@@BCDDDDDDD_Mismatch_1_Sense_+_Library_PoolC
AGAATCGCATGATATCTAAGGGATCTAGCCGTATTATATTCTGTTAACCCATATGATCACAGCGTAATTGCCAATAATTGGGGTTATAGCTTTC
>Frequency_1_QualityScore_BDFFBFFHB?FABHEBHC@F+AEHHEHEGCHHEHGFFDFC?DFHCCHBDB>BFB<BA<?FB@@-=@@C77=C7===?@B;?CCCC@C@DDC@3>_Mismatch_0_Sense_+_Library_PoolC
AATGTACTGTATTAAGAACATGTGTATTCTTCTAAGAGGTCACAGGTTCAAATCTGGAGGGAGTAGGGTATGTACACCTCCTTAGATATTAGCA
>Frequency_1_QualityScore_FFHHHCFHIJGHIJHIIJIJIJJJJIJIJIIJIJJJJIJJIJJJJHGHHIJGIIIIJJGHEHGHFFFFD>ACEDDBDDDDD<<CCDDDDDDDDD_Mismatch_1_Sense_+_Library_PoolC
AGGAGTAGGGTATGTACACCTCCTTAGATATTAGCAGTCAAATAGTTGAGGGAGGGGTCCCTTGTCCCACAAACAAGGGGGTCTCCTACATCAA
>Frequency_1_QualityScore_D?DDDD)<AAE2<??<F?ECA;DDDE*:BDDDB?4B@9DDD>8B@B*8=88=5\@@AA>>;;;A6@A>A;=>??<<?<(<5;053>::>AAAA>_Mismatch_1_Sense_+_Library_PoolC
AGGGAGGAGGGTATGTACACCTCCTTAGATATTAGCAGTCAAATAGTTGAGGGAGGGGTCCCTTGTCCCACAAACAAGGGGGTCTCCTACATCA
>Frequency_1_QualityScore_FFHHHHHJJJJJEHIJJJJJJJJJJJGGJJIJJJJJJJJJJJJJJHIIJJJJJIJICHHIHHHHBDDEECCEDDDDDC_Mismatch_0_Sense_+_Library_PoolC
GGGATCTAGCCGTATTATATTCTGTTAACCCATATGATCACAGCGTAATTGCCAATAATTGGGGTTATAGCTTTCTAC
>Frequency_1_QualityScore_DDF<CFDFGFF?@@3?EFFB9AAED@DFAEC9D6)6DB@>DBFFFAFFCC:@=A=@@6=37?A=1@?DB3?>@B@=@B@=@:?@B@B@4:+::@_Mismatch_0_Sense_+_Library_PoolC
TTAGTTCCAATGAGTGTTGCTACAGAACAAACGGATTTCCCTCCTTTGAAAAAGGAGATCCAAGCTACTAAACCAGAGAGTCGCTATACATCAG
>Frequency_1_QualityScore_FFGHHHGJJJIJIIJEFHIJJJJJJJIJJJIIIJIJIIJJJJJJJJGIJDHJIIJIJJIIJJIIJHHHHAAHDFFFFFFEDCB_Mismatch_0_Sense_+_Library_PoolC
TGCCAATAATTGGGGTTATAGCTTTCTACTGTAATGTATCATTATGCCCTCGCTTATTTCAATCTTAATGTTATCTACACGGA
>Frequency_1_QualityScore_FFHHHGHJJJIJJEHIJJJGJJJJGIJIJIIIJJJIJFIIIEHHHIGIIEGHIIGIJIIIICHEEFCFHACFFEFECEEEEDDABCC?:AC>A5_Mismatch_0_Sense_+_Library_PoolC
AGAGATATTCCGGTGAATGCGAAATAATATGGCATGGTAGCTAACATGAGGATATTTCCTCATCTCATTTGAGAAATTCAATGGCTAGTAAGGT
>Frequency_1_QualityScore_FFHHHGGIIJJJIIIJJIJIJIJIIJJJJJJJJIJJJHGJJJIJJJIHIIIIJJJIHIJHFHHHHHFFFEFFEEEFEEEEEEDEEEDDDDDDDD_Mismatch_0_Sense_+_Library_PoolC
GCCGTATTATATTCTGTTAACCCATATGATCACAGCGTAATTGCCAATAATTGGGGTTATAGCTTTCTACTGTAATGTATCATTATGCCCTCGC
>Frequency_1_QualityScore_FFHGDHFIJJIJIJJIIJJJJIIIJJJJJJJHIFHIJIJJJJJJJIIIJJJIIJJJIJJHHGHIIIJJJDHIHFHHHFFFFFDEEEEECDDDED_Mismatch_0_Sense_+_Library_PoolC
GCTTATTTCAATCTTAATGTTATCTACACGGAGTTTGAATGTACTGTATTAAGAACATGTGTATTCTTCTAAGAGGTCACAGGTTCAAATCTGG
>Frequency_1_QualityScore_BDHFF<CGHB:A:FH>CCHH>>EGFHH>;DEEIG<BD@GHIBFHEHII>DHEG>HGHIIGGHE3?EHHF>???@C:AACDCCCBB8<BB3>C>:_Mismatch_0_Sense_+_Library_PoolC
GCTAGTAAGGTAGAGCTTCCAGGAATCGCATGATATCTAAGGGATCTAGCCGTATTATATTCTGTTAACCCATATGATCACAGCGTAATTGCCA
>Frequency_1_QualityScore_FFFHFHGGIGGGIFICIGIIDHFFCGG@GIGHIIHEI:CFG>9BFEGG4?DFEABBFHI=C=C=CHGIGDEE9?3;@@D3;6;A_Mismatch_0_Sense_+_Library_PoolC
TATTAAGAACATGTGTATTCTTCTAAGAGGTCACAGGTTCAAATCTGGAGGGAGTAGGGTATGTACACCTCCTTAGATATTAGC
>Frequency_1_QualityScore_FFHHHFHIIJJJJJJJJJGHHHIJJIJJJJJFIGIGHIJJJJIIJIJIJIJJJHIIJGF;FGII@DHHHHHGHHFFFFFEECEDEFDEDCDCDD_Mismatch_0_Sense_+_Library_PoolC
TACTGTATTAAGAACATGTGTATTCTTCTAAGAGGTCACAGGTTCAAATCTGGAGGGAGTAGGGTATGTACACCTCCTTAGATATTAGCAGTCA
>Frequency_1_QualityScore_FFHHHHHJJJJJJJJJJIIGIJJJJJIJGIJJJJJJIIJJIIJJIIJJJJJJIIJJHHHHFFFD@@<CCCCDDDDDDDEDDDDDDDEEDDDDDD_Mismatch_0_Sense_+_Library_PoolC
ACCTCCTTAGATATTAGCAGTCAAATAGTTGAGGGAGGGGTCCCTTGTCCCACAAACAAGGGGGTCTCCTACATCAATTTGGTGTACTGCTTGA
>Frequency_1_QualityScore_FFHGGHHJJIIIIJJJJIEJJJGIGHIJIIJIHJIJJGIIIJJIJJJJIJHHGCHIJIJJJJJGIJAFG=DHIGCEHHHHFFFDDEEDDBB5>C_Mismatch_0_Sense_+_Library_PoolC
AATCTTAATGTTATCTACACGGAGTTTGAATGTACTGTATTAAGAACATGTGTATTCTTCTAAGAGGTCACAGGTTCAAATCTGGAGGGAGTAG
>Frequency_1_QualityScore_FFHHGHHIJJIIIGIIHIHGHIIIICFIIHIJJJJJIJIJIJJIHIIJIJJIHIJJJJIJJJHFDFFEECECCDCCDDDDBDCCDDFDDDC?5>_Mismatch_0_Sense_+_Library_PoolC
AGCTACTAAACCAGAGAGTCGCTATACATCAGATGCACTTAATAAAAATAAACCATATTTTTTGAACATCATGGATTTTTATCTGTAATGGCGG
>Frequency_1_QualityScore_FFHHFHGIJJJIJJJJJJJJIIGIGJJJJJJJJIJJJIIIJJJJJJJIJJJJJJJJIJJJJJJJIJJIIGCHFEHF_Mismatch_0_Sense_+_Library_PoolC
GTTATAGCTTTCTACTGTAATGTATCATTATGCCCTCGCTTATTTCAATCTTAATGTTATCTACACGGAGTTTGAA
>Frequency_1_QualityScore_FFHHHHHEHJJJIJJIJIIIIJJ?FHIJJJJJJJJJJJJJJHIJIJIJJIJIGHHHHHFFFFFDDDEECDDDEEDDDDDDDDDDCDDDDDDDDD_Mismatch_1_Sense_+_Library_PoolC
CCCTTGTTCCACAAACAAGGGGGTCTCCTACATCAATTTGGTGTACTGCTTGACAGTCACCTTAACCAGTTCAAGCATAGAAAGCGATCCACTT
>Frequency_1_QualityScore_FFHHHHHJIIIJJJJJJJJJJJJJJHIJJJJIHHJIJIJJJJJIJJJEHFGIJIHGIJIJJJJJJJJJHHEHHFFFFFFFFEDEDCEDD@CDCD_Mismatch_1_Sense_+_Library_PoolC
AGAACATGTGTATTCTTCTAATAGGTCACAGGTTCAAATCTGGAGGGAGTAGGGTATGTACACCTCCTTAGATATTAGCAGTCAAATAGTTGAG
>Frequency_1_QualityScore_FFHHHHHJJJJJGIHIIGIJIJHIIJJIIJJJIJHJJJJJIJIJIJJJJJIJJIIJJHHIJJJICGIIJIJHHHHGHFDDDBDDDD?CCDDFEF_Mismatch_0_Sense_+_Library_PoolC
TTATCTACACGGAGTTTGAATGTACTGTATTAAGAACATGTGTATTCTTCTAAGAGGTCACAGGTTCAAATCTGGAGGGAGTAGGGTATGTACA
>Frequency_1_QualityScore_FFHHHHHIJJJJJJJJIJJJJJJJHHIIJIJJJJJJJJJJJJIIJIJJJIJJJJJJIJIJHHHFFFFEEEEEDEDEEEDDECDDDECCDDD:@8_Mismatch_0_Sense_+_Library_PoolC
CAGCGTAATTGCCAATAATTGGGGTTATAGCTTTCTACTGTAATGTATCATTATGCCCTCGCTTATTTCAATCTTAATGTTATCTACACGGAGT
>Frequency_1_QualityScore_FFHHHGHJJIJJJJGIJJHIIIICGHJJJIJJGDHIIIIIJJJIFGIGHGCHFIGIJIFFHHHGEDFDD@BCEEEED>@>CCDD<BBBDDCDDC_Mismatch_0_Sense_+_Library_PoolC
AATTGCCAATAATTGGGGTTATAGCTTTCTACTGTAATGTATCATTATGCCCTCGCTTATTTCAATCTTAATGTTATCTACACGGAGTTTGAAT
>Frequency_1_QualityScore_DFHHHHHJJJJJJJJJJJHIIIJJIIIJIJIIJIJJJGJJJJJJJJJJGJIHHF;@DDDDDDCDDCDDECDDDDDDEEDDDDDDCDDDDDDDDD_Mismatch_0_Sense_+_Library_PoolC
ATATTAGCAGTCAAATAGTTGAGGGAGGGGTCCCTTGTCCCACAAACAAGGGGGTCTCCTACATCAATTTGGTGTACTGCTTGACAGTCACCTT
>Frequency_1_QualityScore_DFHHHHHJJJJJJJJHIJJJJJJJJJJJJJJJJJJJIJJJJJJJJJJJJJJJIJJHHHHHHEFFFFFFFCEEEEEEFDDDBBDD?CDCDDCDCD_Mismatch_0_Sense_+_Library_PoolC
TGCCAATAATTGGGGTTATAGCTTTCTACTGTAATGTATCATTATGCCCTCGCTTATTTCAATCTTAATGTTATCTACACGGAGTTTGAATGTA
>Frequency_1_QualityScore_FFHHHHHHIJIIFHIIJIJIGIIJJGHJJHIIIJJJJIJJIJJJJIIIIJJJJIJJJJGICHHHEHHHHCDFFFFFEEE_Mismatch_0_Sense_+_Library_PoolC
TCTACTGTAATGTATCATTATGCCCTCGCTTATTTCAATCTTAATGTTATCTACACGGAGTTTGAATGTACTGTATTAA
>Frequency_1_QualityScore_FFHHHHHIJIJJJFIIJJIJIJJJJJJJJIIJJJJJIIJJIJEEFFFDEEEEEDDDDDDDCDDDEDDDDCCDDCCDDDDDDDDDDDCDCDDEEC_Mismatch_2_Sense_+_Library_PoolC
AAATAGTTGAGGGAGGGGTCCCTTTTCCCACAAACAAGGGGGTCTCCTACATCAACTTGGTGTACTGCTTGACAGTCACCTTAACCAGTTCAAG
>Frequency_1_QualityScore_FFHHHHHJJJJJJJJJJJIIIJIJJJJJJJJJJJJJJJIJJJJJJJIJJJJJJJJIJJJJJJJJJFHHGEFEDDDEEDDDDDDDEEDDDDDDDD_Mismatch_0_Sense_+_Library_PoolC
GCTTCCAGGAATCGCATGATATCTAAGGGATCTAGCCGTATTATATTCTGTTAACCCATATGATCACAGCGTAATTGCCAATAATTGGGGTTAT
>Frequency_1_QualityScore_DDHDHDHIGIGGIIIEGEHGIFIHGIGEGGGGHHEGGIGIIIIHEHDHGG:F7CFHHGIJHIGHIEIIIH_Mismatch_0_Sense_+_Library_PoolC
AATGTATCATTATGCCCTCGCTTATTTCAATCTTAATGTTATCTACACGGAGTTTGAATGTACTGTATTA
>Frequency_1_QualityScore_FFHHHHHJJJJGHJJJJJJJIJJIJJJJJJGHHIJJJJJJJJJJJJIJJJJIIJJIJJJJJIJJIJHHFFDFEEEDEEEDDEEEDCDDEDDFDD_Mismatch_1_Sense_+_Library_PoolC
AGATCACAGCGTAATTGCCAATAATTGGGGTTATAGCTTTCTACTGTAATGTATCATTATGCCCTCGCTTATTTCAATCTTAATGTTATCTACA
>Frequency_1_QualityScore_FFHHHGHJJJJJJJIJJJIJJIJHHIJJJJJJJJJHJJJJJIJJJJIJJJIJJJJIIIIJJJJJJHHFHEHFFFDDDDDEDDCDDDDEDEDCDC_Mismatch_1_Sense_+_Library_PoolC
ATGATATCTAAGGGATCTAGCCGTATTATATTCTGTTAACCTATATGATCACAGCGTAATTGCCAATAATTGGGGTTATAGCTTTCTACTGTAA
>Frequency_1_QualityScore_FFHHHHHIHIJJJJJJJJJJJJJDHIJJJJGHIJJJJJJJIIJJJFHBHHIJFGIJJJJIJJJHHHHHFFFFFFFEEEEEEDDDDDDCDDDDDD_Mismatch_0_Sense_+_Library_PoolC
AACATGTGTATTCTTCTAAGAGGTCACAGGTTCAAATCTGGAGGGAGTAGGGTATGTACACCTCCTTAGATATTAGCAGTCAAATAGTTGAGGG
>Frequency_1_QualityScore_EFHHHHHJJJJJJJJJIJJJJHIIJJIIIJJJJJJJJJJJIIJJJJJJIJIJIJIIIJIJJIJJJHHHHHFHFFFFDDDDBDEDCD@DDDDE:@_Mismatch_0_Sense_+_Library_PoolC
TTAACCCATATGATCACAGCGTAATTGCCAATAATTGGGGTTATAGCTTTCTACTGTAATGTATCATTATGCCCTCGCTTATTTCAATCTTAAT
>Frequency_1_QualityScore_FFHHHGHJJJJJIIIIJJJJJJIJIIJJIJJJJJJJIJJJJJIJJJJJJJJJJJJJJIIIJJJHG_Mismatch_0_Sense_+_Library_PoolC
CAATAATTGGGGTTATAGCTTTCTACTGTAATGTATCATTATGCCCTCGCTTATTTCAATCTTAA
>Frequency_1_QualityScore_FFHHHFHIIIJJJJJJIHJJGHJIIJJFGIJJIJJJJJGIIJIJDDFHGFGIGIIJIIIIJIJIFHEFFEEFFFFFFEEEEDEEDEDDDCDDDD_Mismatch_0_Sense_+_Library_PoolC
ATGTGTATTCTTCTAAGAGGTCACAGGTTCAAATCTGGAGGGAGTAGGGTATGTACACCTCCTTAGATATTAGCAGTCAAATAGTTGAGGGAGG
>Frequency_1_QualityScore_FFHHGHHJJJJJJJJJGIJJGHGIGIJJJJJJIJIIJJJJJJIIJBFHIGGIGJJJJJIDHJGGGEFGHHHDFDDDEFDEEEEEEA@BCCCCCC_Mismatch_1_Sense_+_Library_PoolC
GATTATGCCCTCGCTTATTTCAATCTTAATGTTATCTACACGGAGTTTGAATGTACTGTATTAAGAACATGTGTATTCTTCTAAGAGGTCACAG
>Frequency_1_QualityScore_FFHHHHHJJJJJIJIIIJIIJJJJJJIJJJJJJJJJJJJIJJJIJGGIJJIJIIJIIJJJJIHHEDEFDCEEEEDDEDEDFFDEDDDDEEEEEE_Mismatch_0_Sense_+_Library_PoolC
GGGATCTAGCCGTATTATATTCTGTTAACCCATATGATCACAGCGTAATTGCCAATAATTGGGGTTATAGCTTTCTACTGTAATGTATCATTAT
>Frequency_1_QualityScore_FFHHHHHJJJJJJJJJJJJJHIJJJJJJJEHHJJJJJJJJJIJJJJJJIHFIJHIJIGGJIJHEFHHFFFFFDC@CECDDD?BDCDDCDDDDDD_Mismatch_0_Sense_+_Library_PoolC
AATCGCATGATATCTAAGGGATCTAGCCGTATTATATTCTGTTAACCCATATGATCACAGCGTAATTGCCAATAATTGGGGTTATAGCTTTCTA
>Frequency_1_QualityScore_FFHHHHHHGIJJJJJIJJJJIIJJJJJJJJJJJIIIIJIJJJJJJJJIJJIIIIJIJGHJJJIJJJJIFEFF>AACEEDACDDDEEEDDDDDDD_Mismatch_1_Sense_+_Library_PoolC
AACGGAGTTTGAATGTACTGTATTAAGAACATGTGTATTCTTCTAAGAGGTCACAGGTTCAAATCTGGAGGGAGTAGGGTATGTACACCTCCTT
>Frequency_1_QualityScore_FFHHHHHJJJJJJJJJJJJJJJJJFIHGFHJJJIJIJIJJJJIJJJJJJJJJJIIIJIJIJJHHHHHFFDFFDDBDDDDDDDDDDDDCDDDDDD_Mismatch_0_Sense_+_Library_PoolC
AGGAGATCCAAGCTACTAAACCAGAGAGTCGCTATACATCAGATGCACTTAATAAAAATAAACCATATTTTTTGAACATCATGGATTTTTATCT
>Frequency_1_QualityScore_DDHHHHGJJJJJJIJIIJJJIJIIJJJIIIJIJJFIEHIJJIIJJJJJJJJJIJGGGIJGIGGIHHGGHEFDFBDDDDDEDDDDDDDCEDCCBD_Mismatch_0_Sense_+_Library_PoolC
TAGAGCTTCCAGGAATCGCATGATATCTAAGGGATCTAGCCGTATTATATTCTGTTAACCCATATGATCACAGCGTAATTGCCAATAATTGGGG
>Frequency_1_QualityScore_FFHHHHHJJJJJJIJJJJJJJJJJJJJJEGIJJCFCBHGIIIJIIJJJJJJJGJJIJIJJJIIIJJGFFHHHHFFFCEEEDEEEFDEEDDEDDD_Mismatch_0_Sense_+_Library_PoolC
CATCTCATTTGAGAAATTCAATGGCTAGTAAGGTAGAGCTTCCAGGAATCGCATGATATCTAAGGGATCTAGCCGTATTATATTCTGTTAACCC
>Frequency_1_QualityScore_FFHHHHGIJIIJJIIJGHGHHGFEGGIIIEGIGIJJIGIIJJICHHIIFHIICE=CDGEHEHHFEECCCBCEFEEED>CCDDDE_Mismatch_0_Sense_+_Library_PoolC
GCGTAATTGCCAATAATTGGGGTTATAGCTTTCTACTGTAATGTATCATTATGCCCTCGCTTATTTCAATCTTAATGTTATCTA
>Frequency_1_QualityScore_FFFHHHHJJJJJIIJIIJJJJJIIJJGHIJJIJJJJJJJJJHHDHGGIFGIIIJJIJJIJJJJIGHFHGEDFFFFFEEEECEE@CDDDDDBDBD_Mismatch_0_Sense_+_Library_PoolC
TGTGTATTCTTCTAAGAGGTCACAGGTTCAAATCTGGAGGGAGTAGGGTATGTACACCTCCTTAGATATTAGCAGTCAAATAGTTGAGGGAGGG
>Frequency_1_QualityScore_FFHHFHHGIIGEHHGHJJJIFGIGHBGGDIHIIIJJEIIG@FIII<FDHIEHGIG7CGGIIC=AEHFCEBBEFDECD?B;?CCBAACDDDDD@C_Mismatch_0_Sense_+_Library_PoolC
ATCTACACGGAGTTTGAATGTACTGTATTAAGAACATGTGTATTCTTCTAAGAGGTCACAGGTTCAAATCTGGAGGGAGTAGGGTATGTACACC
>Frequency_1_QualityScore_DD<?D4CEE?E9,333AE<<4:C?+AF+AEA;C)?BBDCD>>B>D4B**99?<4*9=BBA@A()7))))77=A7@@;>3;3?(;;>A35>>5>;_Mismatch_1_Sense_+_Library_PoolC
TTTCTACTGTAATGTATCATTATGCCCTCGCTTCTTTCAATCTTAATGTTATCTACACGGAGTTTGAATGTACTGTATTAAGAACATGTGTATT
>Frequency_1_QualityScore_FFHHHHHJJJJJJIIIIGJJJJJIJJIJJJJIIIJJIJIGHJJIJJJJGIJJIJJJIIJJJJHHHHFFFFFED?BDDDD<?CDDEDCDDDDDEE_Mismatch_2_Sense_+_Library_PoolC
CAGTTCCAATGAATGTTGCTACAGAACAAACGGATTTCCCTCCTTTGAAAAAGGATATCGAAGCTACTGAACCGGGGAGTCTCTACATCATATG
>Frequency_1_QualityScore_FFHHHGHJJJJJIJJJJJGHJJJJGJJJJJJJJJJJIJJJIJ7CHHCGGIEGHHEHEFFEFEFFC@CEDC;@DDDDDBDDCDDCEDDDDDDD>>_Mismatch_0_Sense_+_Library_PoolC
CGGCCAGAGATATTCCGGTGAATGCGAAATAATATGGCATGGTAGCTAACATGAGGATATTCCTCATCTCATTTGAGAAATTCAATGGCTAGTA
