# Supplementary material for: Differential Gene Expression Reveals Candidate Genes for Drought Stress Response in Abies alba (Pinaceae)
Source: PLoS One. 2015 Apr 29;10(4):e0124564. doi: 10.1371/journal.pone.0124564 (PMC4414588; doi:10.1371/journal.pone.0124564)
Supplement: S3 File — (GZ) [file pone.0124564.s003.gz › comp20228_c1_seq6 #or# comp20228_c1_seq7.fa]

>comp20228_c1_seq6 len=1079 path=[1:0-192 194:193-227 229:228-289 291:290-313 315:314-364 2680:365-376 2692:377-377 379:378-389 391:390-396 398:397-398 400:399-456 2762:457-464 2770:465-517 519:518-519 521:520-547 2812:548-555 1775:556-675 760:676-1078] : tr|A9NLY4|A9NLY4_PICSI Putative uncharacterized protein OS=Picea sitchensis PE=3 SV=1 e-value: 9e-25 blast score:  115
GGAAACTTCACTACACCGTGTATCTCAATTTGTTCATCGTTATATTCATCTGCTTTTCAAACTAGTATTATCATGGCTGGAAATCAGGAGTGCCAGGACCGCGGTTTGTTCGGCAAGAAGGACGGGGGGAGGCAAGATGACGAGATGATGCAGAATCAGGCTGCTCGTCCTAACCCTAATCCTGGACAGAAGGCGGGGATGGTGGACAAAATCAAAGAGAAGCTGCCCGGAGGCCAGACTCAGACTACTCAGACTGCTCAGTGTAATCCAACTCAGAAGACGGGGATGGTGGATAAAATCAAAGAGAAGATCCCCGGAGGCCAGACTCAAACTACTCAGAGTGGTCAGTGTAATCCAACTGAGAATAAGGGGATTGCGGATAAAATCAAAGAGAAGATTCCCGGAGGCCAAAGCAAGGAATGATGTGTAGCTTTTCCCTGGAACATCGACCGACAATAATCATAAGCATATGAATAGTAATAGTGTGCGTTGGAAGTTAGAAAAGAGAATAAGTTATCAGTTAGAATAGAGAATAAGTTATGAAAGCCATCCGAGTCTCGGACGACATTTCCACTTTTGTTATAACCAGGGATTTTCGCGTTTCTTTTTGTTTTGATTTTCGTGGCGAGTTCTTTCATTATTAAACAGGGGGATGATCAGCAGAGTTTCTTAGTCACTGCTGTTTGTAAAGTGGTAGGCCATTTGAATAGTGTTTCATGTATATTAGTGTCTCTGTAAATTGTTACATGTTAGCAATAGGCCATTTGAATAGGGTTACATGTCTTGGCTTTCTTTTTGATGTGACATTTTCTAAATTTTCTAATGTGATATGTTTCGTTTTTTTAAGAAAGGCTTGGCACTTTCACATAAAGTGCGATTTGATATCCCTACTTTTATCATCAGTTTGCATCAAAATATTTGGTCAAATCCAGCAAATTCATAATTCCTTCACATAAATTTTAAGTAGTAATATAATTTTTTAGCTGTTATAGAGTAGTAATTAGTTTTCAAGGAAGGCTTTTCTAATGATCACTCTTATTAATTTACTTCATATGAAATATTATGAGAAAATGTGTTGA
>comp20228_c1_seq7 len=1162 path=[1:0-192 194:193-227 229:228-289 291:290-313 315:314-364 2680:365-376 2692:377-377 379:378-389 391:390-396 398:397-398 400:399-456 2762:457-464 2770:465-517 519:518-519 521:520-547 2812:548-555 557:556-569 571:570-594 2843:595-606 608:607-612 614:613-621 623:622-743 745:744-758 760:759-1161] : tr|A9NLY4|A9NLY4_PICSI Putative uncharacterized protein OS=Picea sitchensis PE=3 SV=1 e-value: 1e-24 blast score:  115
GGAAACTTCACTACACCGTGTATCTCAATTTGTTCATCGTTATATTCATCTGCTTTTCAAACTAGTATTATCATGGCTGGAAATCAGGAGTGCCAGGACCGCGGTTTGTTCGGCAAGAAGGACGGGGGGAGGCAAGATGACGAGATGATGCAGAATCAGGCTGCTCGTCCTAACCCTAATCCTGGACAGAAGGCGGGGATGGTGGACAAAATCAAAGAGAAGCTGCCCGGAGGCCAGACTCAGACTACTCAGACTGCTCAGTGTAATCCAACTCAGAAGACGGGGATGGTGGATAAAATCAAAGAGAAGATCCCCGGAGGCCAGACTCAAACTACTCAGAGTGGTCAGTGTAATCCAACTGAGAATAAGGGGATTGCGGATAAAATCAAAGAGAAGATTCCCGGAGGCCAAAGCAAGGAATGATGTGTAGCTTTTCCCTGGAACATCGACCGACAATAATCATAAGCATATGAATAGTAATAGTGTGCGTTGGAAGTTAGAAAAGAGAATAAGTTATCAGTTAGAATAGAGAATAAGTTATGAAAGCCATCCGAGTGTAATATATCGTTTGGATCGGACGAGATTTGCACTTTTGTTGTAACCAGGGATTAAATAGCTCTTTTTCTTTTGTTTTCATATGAATACAAATTAAATACTTGTGAATCGTGACACAAAGTTTATCTTGGTTTTATATGTTAGGTTTTCGTGGCAAGTTCTTTCTTTATTATAGAGGGGATGATCAGTAGAGCTTCTTAGTCCCTGCTGTTTGTAAAGTGGTAGGCCATTTGAATAGTGTTTCATGTATATTAGTGTCTCTGTAAATTGTTACATGTTAGCAATAGGCCATTTGAATAGGGTTACATGTCTTGGCTTTCTTTTTGATGTGACATTTTCTAAATTTTCTAATGTGATATGTTTCGTTTTTTTAAGAAAGGCTTGGCACTTTCACATAAAGTGCGATTTGATATCCCTACTTTTATCATCAGTTTGCATCAAAATATTTGGTCAAATCCAGCAAATTCATAATTCCTTCACATAAATTTTAAGTAGTAATATAATTTTTTAGCTGTTATAGAGTAGTAATTAGTTTTCAAGGAAGGCTTTTCTAATGATCACTCTTATTAATTTACTTCATATGAAATATTATGAGAAAATGTGTTGA

>Frequency_52_QualityScore_FFHHHHHIJIIIIIIIIIIIIJIIIHIIIIIIIIIIIIIGHIIHIIGHHIIIIIIHHHHGGGEEFFEEDDCCCCCDCDCCDDDDDDCDDDCDDD_Mismatch_0_Sense_+_Library_PoolT
ATAAAATCAAAGAGAAGATTCCCGGAGGCCAAAGCAAGGAATGATGTGTAGCTTTTCCCTGGAACATCGACCGACAATAATCATAAGCATATGA
>Frequency_27_QualityScore_EEGGGGGHIIHIIIIIIHGIHHIIIHHHIIIIGHHHGIIGHHIIHGHIIIIHIIGFGGGGGEEDCCCCCBCCBDCDCDCDCCDDDDDDDDCBCD_Mismatch_0_Sense_+_Library_PoolT
CAAAGAGAAGATTCCCGGAGGCCAAAGCAAGGAATGATGTGTAGCTTTTCCCTGGAACATCGACCGACAATAATCATAAGCATATGAATAGTAA
>Frequency_24_QualityScore_EFGGHHGHIIHIIIIIIIIIGIIIIIIHIIIHIIGHHIHIIHIIIIIIIIIIIIIIHEFGGGFEEDCCB?BACCCDDCDDCCCDDCDEDBCCCB_Mismatch_0_Sense_+_Library_PoolT
ATCAAAGAGAAGATTCCCGGAGGCCAAAGCAAGGAATGATGTGTAGCTTTTCCCTGGAACATCGACCGACAATAATCATAAGCATATGAATAGT
>Frequency_24_QualityScore_FEGGGGHIJIIIIIIHGHHHHHIIIIIHIHIIIIIIIHGHHGHEGFFEFFFFFEEEEEEEDDDDDDACCBCDCDCCCCCCCCCCDDDCDDCCDC_Mismatch_0_Sense_+_Library_PoolT
GCGGATAAAATCAAAGAGAAGATTCCCGGAGGCCAAAGCAAGGAATGATGTGTAGCTTTTCCCTGGAACATCGACCGACAATAATCATAAGCAT
>Frequency_23_QualityScore_FFGGDFGHHHHGHHHHHHHHHHHFGFGHHIHHHHHGGFEFFFFFFEDDEDCDDDCCDCCCDDBCCDDDDBCCDABBCCCBCCBBBCCBCBBDCC_Mismatch_0_Sense_+_Library_PoolT
GGGGATTGCGGATAAAATCAAAGAGAAGATTCCCGGAGGCCAAAGCAAGGAATGATGTGTAGCTTTTCCCTGGAACATCGACCGACAATAATCA
>Frequency_21_QualityScore_EFHGGGGHIHHIHIIHIIIJIIIEHHIIIIIIHHHGHFHHHGHIGHIGHHHGHHHFHGFFDEEEEEDDCCCCCCBCCBDCDDCCDDCDCCDDCC_Mismatch_0_Sense_+_Library_PoolT
AAAATCAAAGAGAAGATTCCCGGAGGCCAAAGCAAGGAATGATGTGTAGCTTTTCCCTGGAACATCGACCGACAATAATCATAAGCATATGAAT
>Frequency_20_QualityScore_FFHHHHHIIIJJJJJJJHIIIJJJIIHIJIIHIIJIIJHIIIIIIIIIIJIIIIFHHGGGFFEEDCCDCBCCDDDDDDDDDDDDEDDDDDCDCD_Mismatch_0_Sense_+_Library_PoolT
AAAGAGAAGATTCCCGGAGGCCAAAGCAAGGAATGATGTGTAGCTTTTCCCTGGAACATCGACCGACAATAATCATAAGCATATGAATAGTAAT
>Frequency_19_QualityScore_EEHGHGGIJIHHHIIHIHIIIIIHGHIIIIIIIHIIIIHIHIHHIFFHHHHHIIIIGGGGFEEEEEEBDBBCCCDBCDDDCDDDCCCCDDCDDC_Mismatch_0_Sense_+_Library_PoolT
TAAAATCAAAGAGAAGATTCCCGGAGGCCAAAGCAAGGAATGATGTGTAGCTTTTCCCTGGAACATCGACCGACAATAATCATAAGCATATGAA
>Frequency_18_QualityScore_FFGHHGGIIIIIIIIIFGGHHGHHHHHIHHHHGFGGGGFEFEEEEDDDDDDBCDEDDCCDDDCDDDCBB@BCCCDDBBACCCCCBCCCDCCDCC_Mismatch_1_Sense_+_Library_PoolT
GGCGGATAAAATCAAAGAGAAGATTCCCGGAGGCCAAAGCAAGGAATGATGTGTAGCTTTTCCCTGGAACATCGACCGACAATAATCATAAGCA
>Frequency_16_QualityScore_FFGHHHHIJJIIIIHIIIIIIIIIIIHHIIIIIIHGIHIGGHHHHIIFGHHHGGGGGGFFFEEDDDEDCCDDCCCCCCDCDDCCCCCCCDCDDD_Mismatch_0_Sense_+_Library_PoolT
GATAAAATCAAAGAGAAGATTCCCGGAGGCCAAAGCAAGGAATGATGTGTAGCTTTTCCCTGGAACATCGACCGACAATAATCATAAGCATATG
>Frequency_16_QualityScore_EFHHHHHJJIJJJJJGIIIIIJIHGIIJJIIIIHIIHIIIIIIJJIIIIIJIFHHHHGGGFEDCCDCDDDCBCDDDDDDDDDEDDDDDBCDDDC_Mismatch_0_Sense_+_Library_PoolT
AGAGAAGATTCCCGGAGGCCAAAGCAAGGAATGATGTGTAGCTTTTCCCTGGAACATCGACCGACAATAATCATAAGCATATGAATAGTAATAG
>Frequency_14_QualityScore_EFGGGFGIHIIIJIGHFHHHIIIIHHIIIIGGHHHHIGHFHHHHHIIIIIIIHGHHGFGGFEDCCCCBCBCDCCDDCCDCDCCEDDDCCBCCDD_Mismatch_0_Sense_+_Library_PoolT
AAGAGAAGATTCCCGGAGGCCAAAGCAAGGAATGATGTGTAGCTTTTCCCTGGAACATCGACCGACAATAATCATAAGCATATGAATAGTAATA
>Frequency_14_QualityScore_FFHGHGHJJJIIIIIHIIHIIIIIJJIIHIIIIIIIIIHHHGGGHGFFGFGFFEEEFFEDDDDECBCDDCCCCCCCBBCACCCDCDDBACCCDC_Mismatch_0_Sense_+_Library_PoolT
CGGATAAAATCAAAGAGAAGATTCCCGGAGGCCAAAGCAAGGAATGATGTGTAGCTTTTCCCTGGAACATCGACCGACAATAATCATAAGCATA
>Frequency_13_QualityScore_EDFFGFGHHHIHIIIHHIIIGEFHGGGHHHGHHFHHGHIHIIHHHHFEBCDDCCDACDCDDCCBBCBCCCBACCBCCBCAA@ABBBDCBCCDCC_Mismatch_0_Sense_+_Library_PoolT
GGATTGCGGATAAAATCAAAGAGAAGATTCCCGGAGGCCAAAGCAAGGAATGATGTGTAGCTTTTCCCTGGAACATCGACCGACAATAATCATA
>Frequency_13_QualityScore_EFHGHHHIIIHIHIJHIIIIIHGFGIHIIIJIJIHGHGGGFFEEEEDEDBCDDBCDDCDDDCCDDDDDDBCCBCCCDDDDDBCBCCCDCCCDDC_Mismatch_1_Sense_+_Library_PoolT
GGGATGGCGGATAAAATCAAAGAGAAGATTCCCGGAGGCCAAAGCAAGGAATGATGTGTAGCTTTTCCCTGGAACATCGACCGACAATAATCAT
>Frequency_13_QualityScore_FFHGHFGIHIJJIIHHIIIHHHIGHIIHHHHGHHIIIIIIHFHHHHFGGGEFFDEDEEEEECCDCDDDDCCCDDBBCCCCCCCBCBBDCABCAC_Mismatch_0_Sense_+_Library_PoolT
ATTGCGGATAAAATCAAAGAGAAGATTCCCGGAGGCCAAAGCAAGGAATGATGTGTAGCTTTTCCCTGGAACATCGACCGACAATAATCATAAG
>Frequency_12_QualityScore_EEFHGHHGIIJIIIIIIIIIIIHIIIHIHIHIIJJIIIIIGGHHIHHHEFFGGFFFEFFEFDDCBDDCDCCDDDCCDCCDDDEDCCDDDCDDDC_Mismatch_0_Sense_+_Library_PoolT
GGATAAAATCAAAGAGAAGATTCCCGGAGGCCAAAGCAAGGAATGATGTGTAGCTTTTCCCTGGAACATCGACCGACAATAATCATAAGCATAT
>Frequency_12_QualityScore_FFHHHHHIIIJJJIHIIJIGHGIHHHIIIJIIHIJJJJJIIGGGGGBEEEEEECDEEDDDDDDDDDDDDCDDCDDDCDDDCDBCCDDEDDDDDD_Mismatch_1_Sense_+_Library_PoolT
ATGGCGGATAAAATCAAAGAGAAGATTCCCGGAGGCCAAAGCAAGGAATGATGTGTAGCTTTTCCCTGGAACATCGACCGACAATAATCATAAG
>Frequency_11_QualityScore_FEHGGGGFFIHGIHIIIIHGHGGHHIIIHIGGHGHHHGHHEFHIIHIIIIIHHIHGEEEDFFEEDCBBB@ACACDDBACCCCACCCCCCDDDCD_Mismatch_0_Sense_+_Library_PoolT
TCAAAGAGAAGATTCCCGGAGGCCAAAGCAAGGAATGATGTGTAGCTTTTCCCTGGAACATCGACCGACAATAATCATAAGCATATGAATAGTA
>Frequency_11_QualityScore_FEHGHHGJHIIIIIIJIJJJIFHIHIJIJIHIIIIGHIJIJJHIHIIIIIIIIIIIIHGGHGFFEEDDDCCCCDDDDDDDDCDDDDDCDCCCCC_Mismatch_0_Sense_+_Library_PoolT
AATCAAAGAGAAGATTCCCGGAGGCCAAAGCAAGGAATGATGTGTAGCTTTTCCCTGGAACATCGACCGACAATAATCATAAGCATATGAATAG
>Frequency_10_QualityScore_FFHFGGGIIIHIIIHIIIHIIHFGGHIIIIIIHHIIHIIGHHHGGFGFEDEEECEECDEDDCDDDDDCCACBAAABCCCCCBCABCACCCDCCC_Mismatch_0_Sense_+_Library_PoolT
GGGATTGCGGATAAAATCAAAGAGAAGATTCCCGGAGGCCAAAGCAAGGAATGATGTGTAGCTTTTCCCTGGAACATCGACCGACAATAATCAT
>Frequency_10_QualityScore_FFHHHHHJJIJJJIJJJJJJJJIIJIJJJIJJJJJJHIJJIJJHIIIIIIJJJJJJIIHGGGFFFEEDDABCDCDDDEDDDDDDDDDDDEEDDD_Mismatch_0_Sense_+_Library_PoolT
AAATCAAAGAGAAGATTCCCGGAGGCCAAAGCAAGGAATGATGTGTAGCTTTTCCCTGGAACATCGACCGACAATAATCATAAGCATATGAATA
>Frequency_9_QualityScore_FFHHHHGIJIJJJIIIJJJJIIJJHIIIJJJIJJJJJIIJIJIIHGGGFFFEEEEEDDEDDEEDDDDDDDDDDDDCCDDDDDDDDDDDDDDCCD_Mismatch_0_Sense_+_Library_PoolT
AAGGGGATTGCGGATAAAATCAAAGAGAAGATTCCCGGAGGCCAAAGCAAGGAATGATGTGTAGCTTTTCCCTGGAACATCGACCGACAATAAT
>Frequency_8_QualityScore_EEHHGHHHIJIIJJIIJJJIIIIIIIHIIHIIIIIIIJJGIIIIHHGGGFFFECDDDCDDDDEEDDDDDCDDDDDBABDCCDCBBBCABC@CCC_Mismatch_0_Sense_+_Library_PoolT
TAAGGGGATTGCGGATAAAATCAAAGAGAAGATTCCCGGAGGCCAAAGCAAGGAATGATGTGTAGCTTTTCCCTGGAACATCGACCGACAATAA
>Frequency_8_QualityScore_FEGFEDGHGHGGGGIIHIHGHGFFEGFHHHIFEGGEGFEDFFDDDBCDDCCCCCCACCBCECCDDDCCB@CBB>@@ACCBCCBAABCBCBBBCD_Mismatch_1_Sense_+_Library_PoolT
GGGGATGGCGGATAAAATCAAAGAGAAGATTCCCGGAGGCCAAAGCAAGGAATGATGTGTAGCTTTTCCCTGGAACATCGACCGACAATAATCA
>Frequency_8_QualityScore_FFHHHHHJIJJIJJJJJIHHIIIIIJJJJJJIIJJJJJIIIJIIJGGHGHGHGFEFFEEEEEEEEEDDACCDDDDDDDDCDDCDDDEDDDDCCD_Mismatch_0_Sense_+_Library_PoolT
TTGCGGATAAAATCAAAGAGAAGATTCCCGGAGGCCAAAGCAAGGAATGATGTGTAGCTTTTCCCTGGAACATCGACCGACAATAATCATAAGC
>Frequency_7_QualityScore_FFHGHHHGIJJIIJHGHIJJIIIJJIHIIJJIIJJJJJJIJHHFFFEDCEDDDABCDCCDCCDDDDDDDCCDDDDDBCDCDDDDDDCCBBADCC_Mismatch_1_Sense_+_Library_PoolT
TAAGGGGATGGCGGATAAAATCAAAGAGAAGATTCCCGGAGGCCAAAGCAAGGAATGATGTGTAGCTTTTCCCTGGAACATCGACCGACAATAA
>Frequency_7_QualityScore_EEGHGFGGGHIHGHGIHIJJJIIIIIHIIIIHIHHFFHGEFFGEFGGGEBDDDDCDCCCBCAAADCCBBBBB@BBCBACDCCCBDCABCBCACC_Mismatch_0_Sense_+_Library_PoolT
ATAAGGGGATTGCGGATAAAATCAAAGAGAAGATTCCCGGAGGCCAAAGCAAGGAATGATGTGTAGCTTTTCCCTGGAACATCGACCGACAATA
>Frequency_7_QualityScore_EEGHHFGHHIHHFHIIIGIHHIHGFFFGGHHIGHFHGIHDGGGDCCDEEEDAACCA@AACBDCCCCCDCBCCBBBBBBCDDBBBBBBCBCCBDC_Mismatch_0_Sense_+_Library_PoolT
AGGGGATTGCGGATAAAATCAAAGAGAAGATTCCCGGAGGCCAAAGCAAGGAATGATGTGTAGCTTTTCCCTGGAACATCGACCGACAATAATC
>Frequency_6_QualityScore_FFGGGGGIIIIIIJIIHHHHIGGGIIIJIJHIIIHHIIHIIIIGFGGFFFGEEADEDECEDCDDEECBC?BCDCDCCBBCCDDDCCCDCDDCCC_Mismatch_0_Sense_+_Library_PoolT
TGCGGATAAAATCAAAGAGAAGATTCCCGGAGGCCAAAGCAAGGAATGATGTGTAGCTTTTCCCTGGAACATCGACCGACAATAATCATAAGCA
>Frequency_4_QualityScore_FFHHHHGIIJJJJIJIJJJJIJJJHIIHIIIJJJJJJJIIHGGFEEEEEEEDCDDDDDDDDEEDDDDDDDDDDDDCDDDDDDDDDDDDDDDDCE_Mismatch_1_Sense_+_Library_PoolT
AAGGGGATGGCGGATAAAATCAAAGAGAAGATTCCCGGAGGCCAAAGCAAGGAATGATGTGTAGCTTTTCCCTGGAACATCGACCGACAATAAT
>Frequency_4_QualityScore_EFGHHHGIJGHIIIJHHGIJHFEGHGGHIIIJJJFIIIIHGGFFFFEEBCDDDCDDDDDCDDDDDDDDDCDBCCACCDDDCD@@A@CCDEDDDD_Mismatch_1_Sense_+_Library_PoolT
GGATGGCGGATAAAATCAAAGAGAAGATTCCCGGAGGCCAAAGCAAGGAATGATGTGTAGCTTTTCCCTGGAACATCGACCGACAATAATCATA
>Frequency_4_QualityScore_FFHHHHHIJIJJHIIJIIIJHIJHEHGIJJJIJJJJIHIFGGEEEEEDDECBCDDDDDEDEEDCDDDDDCDDDCCCDDDDDCCCCCDCACCCCC_Mismatch_1_Sense_+_Library_PoolT
AGGGGATGGCGGATAAAATCAAAGAGAAGATTCCCGGAGGCCAAAGCAAGGAATGATGTGTAGCTTTTCCCTGGAACATCGACCGACAATAATC
>Frequency_4_QualityScore_FFHHHHHJHIIJIJJIIIIJJJJJJJJIJIIJIJJJJJJJJJHGFFFEEEEEDDBCCDCDDDCDDDDDDCDCDDDDDCCDDDDDDDDDDDDCCD_Mismatch_1_Sense_+_Library_PoolT
ATAAGGGGATGGCGGATAAAATCAAAGAGAAGATTCCCGGAGGCCAAAGCAAGGAATGATGTGTAGCTTTTCCCTGGAACATCGACCGACAATA
>Frequency_3_QualityScore_FFHHHHHJJJJJJJJIJJJJFHHHIIJIIJJJJIJJJJIHIHFGGGFCEEEEDDEDEFDDDDDDDDDDDDCDDCDDDDDDDCDDCDCDEDDDDD_Mismatch_1_Sense_+_Library_PoolT
GATGGCGGATAAAATCAAAGAGAAGATTCCCGGAGGCCAAAGCAAGGAATGATGTGTAGCTTTTCCCTGGAACATCGACCGACAATAATCATAA
>Frequency_3_QualityScore_FDGGHHHJIIIIIIIHFIIICGHIHHIHIIIIIEIJJIHIHHHIIGGEFGGFFFDFEFEEDEDDDEDDDDBDDDDDDDCDDCDDCDDDEDDDDD_Mismatch_0_Sense_+_Library_PoolT
GATTGCGGATAAAATCAAAGAGAAGATTCCCGGAGGCCAAAGCAAGGAATGATGTGTAGCTTTTCCCTGGAACATCGACCGACAATAATCATAA
>Frequency_2_QualityScore_FFHGGHGIJJJIIJFIIIHGFGIIIJHJJIIGIIIIIIJGGHGHGCEDEEEEEDEEDDCCCDDCDDCC=CAACCCCDDDCDDBDBCCCDDDCAC_Mismatch_1_Sense_+_Library_PoolT
TGGCGGATAAAATCAAAGAGAAGATTCCCGGAGGCCAAAGCAAGGAATGATGTGTAGCTTTTCCCTGGAACATCGACCGACAATAATCATAAGC
>Frequency_2_QualityScore_FFHHHHHJJIIIJIIIJJJJJJJJGIIJJIIJJIIIIIHIIJIIJHGIIIIIEGHHGGGGFDEEEEEDEBDCDDDCCCCEDDDDDCDDDCDEED_Mismatch_1_Sense_+_Library_PoolT
CAAAATCAAAGAGAAGATTCCCGGAGGCCAAAGCAAGGAATGATGTGTAGCTTTTCCCTGGAACATCGACCGACAATAATCATAAGCATATGAA
>Frequency_1_QualityScore_FFHHHHFIJIGHJJJJJJGJJJJIIHIIJJJJJJJIIJJIHDFFFCECEEDDDCCDCCDDC@@CDCCDDCCCCDDDDCDDDDDDDDDDDDDDCE_Mismatch_2_Sense_+_Library_PoolT
AAGGGGATGTCGGATAAAATCAAAGAGAAGATTCCCGGAGGCCAAAGCAAGGAATGATGTGTAGCTTTTCCCTGGAACATCGACCGACAATAAT
>Frequency_1_QualityScore_FFFHH2ACGHIIIHEGIEIJJJGIIDI@DGIJJJIJGGHGEGIIJDCD?EHHHHHDEDDDFED=>CDDCA@DB@BBBB<CDCCDDDDC@CAACD_Mismatch_1_Sense_+_Library_PoolT
GGATAGAATCAAAGAGAAGATTCCCGGAGGCCAAAGCAAGGAATGATGTGTAGCTTTTCCCTGGAACATCGACCGACAATAATCATAAGCATAT
>Frequency_1_QualityScore_FFHHHHHJJJJJJIHJJJJJJJJIJJJJJJJIJJJJJJJJJJJJJJJJJJJJIJJJJHHHHHFFFFFEEEEEDDDDDDDDEDDCDACDDDCDEE_Mismatch_1_Sense_+_Library_PoolT
ATAAAATCAAAGAGAAGATTCCCGGAGGCCAAAGCAAGGAATGATGTGTAGCTTTTCCCTGGAACATCTACCGACAATAATCATAAGCATATGA
>Frequency_1_QualityScore_FDGDF?F>GEHHBBHBFHII6F@BFCDHG??@DH9???))=BCBFEC@ACF@;7=@C(=AEFC?DA<@B=;>>>3:ACC34::4>>@_Mismatch_0_Sense_+_Library_PoolT
ATCAAAGAGAAGATTCCCGGAGGCCAAAGCAAGGAATGATGTGTAGCTTTTCCCTGGAACATCGACCGACAATAATCATAAGCATAT
>Frequency_1_QualityScore_FFHHHHHJJIJJJJJJJJIJJJJJJIJJJJJJJJJJJJJHIIIJJJJJJJIJJIJJJIIHHHHFFFFFDCDDDDDDDDDDEDDDDDDDDDDDED_Mismatch_1_Sense_+_Library_PoolT
ATAAAATCAAAGAGAAGATTCCCGGAGGCCAAAGCAAGGAATGATGTTTAGCTTTTCCCTGGAACATCGACCGACAATAATCATAAGCATATGA
>Frequency_1_QualityScore_FFHHHHHJJJJIJJJJJJJJJJIJGIJJJJJJJJJIIJHIIJIJJHGIIJJJJIJIIHHHEHHFFFFFEDDDDDDDDCCEDDDDDDDDDDDEEE_Mismatch_1_Sense_+_Library_PoolT
TAAAATCAAAGAGAAGATTCCCGGAGGCCAAAGCAAGGAATGATGTGTAGCTTTTCCCTGTAACATCGACCGACAATAATCATAAGCATATGAA
>Frequency_1_QualityScore_DDFDF)<EAE>EHEAHAD9EGII@CGHGHDDGGICDHHDFCHEHIECEFBEEC>;;@DCCCCA>CC>?@C??ACBCBBBB@B>@CCAC@>@>>>_Mismatch_2_Sense_+_Library_PoolT
TGGCGAATAAAATCAAAGAGAAGATTCCCGGAGGCCAAAGCAAGGAATGATGTGTAGCTTTTCCCTGGAACATCGACCGACAATAATCATAAGC
>Frequency_1_QualityScore_FFHHHHHJJJJIJIJJJIJJJJJJGIJJJJJJJJJJJIGIIJJJIHIJIIJJJJIJJJHHHGHFFFFDDDDDDDDDDDCDDDDDDDDDDDEEED_Mismatch_1_Sense_+_Library_PoolT
TAAAATCAAAGAGAAGATTCCCGGAGGCCAAAGCAAGGAATGATGTGTAGCTTTTCCCTGGAACATCGACCGACAATAATCATAATCATATGAA
>Frequency_1_QualityScore_FFHHHHHJJJJJJJJJJIIJIJJJJJJJJJJJJJJJJJIJIHHHHHHFFFFFFEFEEEEEDDDDDDDBDCDDDDDDDDDDDDDCDEDDDDCDDD_Mismatch_2_Sense_+_Library_PoolT
GGCGGATAAAATCAAAGAGAAGATTCCCGGAGGCCAAAGCAATGAATGATGTGTAGCTTTTCCCTGGAACATCGACCGACAATAATCATAAGCA
>Frequency_1_QualityScore_DDFH88DHGIG>DHIFCCGIEIFIBGH<AFGECHHCE@BECCCACCCC>@BA>CCACCCC(55@@<A>>2>A??99<BBBBC>+4>CC:>CCCC_Mismatch_1_Sense_+_Library_PoolT
GCGGATAAAATCAAAGAGAAGATTCCCGGAGGCCAAAGCAAGGAATGATGTGTAGCTTTTGCCTGGAACATCGACCGACAATAATCATAAGCAT
>Frequency_1_QualityScore_EDFDFGAGIIBGGHHIJJIIJJIGDGIJGGD@DEHFDHEBGHIJGECHJGDEFFEFFF?CDCEC@CCCCA>ACDDCCDDC<AB9>BBDDDCCD:_Mismatch_1_Sense_+_Library_PoolT
AGGGGATTGCTGATAAAATCAAAGAGAAGATTCCCGGAGGCCAAAGCAAGGAATGATGTGTAGCTTTTCCCTGGAACATCGACCGACAATAATC
>Frequency_1_QualityScore_FFHHHHFIJJJJJJJJJJJJJJJJJIJJJJJJJJJJJJJJIJJCHIJJIJIJJJIJHHHHHFFFFFEEDEDDDDDDDDDCDDDDDDDDDDDDED_Mismatch_1_Sense_+_Library_PoolT
ATAAAACCAAAGAGAAGATTCCCGGAGGCCAAAGCAAGGAATGATGTGTAGCTTTTCCCTGGAACATCGACCGACAATAATCATAAGCATATGA
>Frequency_1_QualityScore_FFHHHHHJJJJJJJJIJHIJIJJJIHGGIJJIJJJJJJGHIJJJJJJJIJJJJIFFEHHFFFDDD@BDDCCDEDDDDDDDDDDDEEDDAC@C:@_Mismatch_1_Sense_+_Library_PoolT
TAAGAGAAGATTCCCGGAGGCCAAAGCAAGGAATGATGTGTAGCTTTTCCCTGGAACATCGACCGACAATAATCATAAGCATATGAATAGTAAT
>Frequency_1_QualityScore_D:@DB:DFHG@DHGIGHFHBFEFBGD@B>?BF9=B@=8C=FF=EGIIEGFHHHE=;;BBCA?CBB=??>>CC(:@>CCAACACCACCCEA>CD4_Mismatch_1_Sense_+_Library_PoolT
CAAAGAGAAGATTCCCGGAGGCCAAAGCAAGGAATGATGTGTAGCTTTTCCCTGGAACATCGACCGACAATACTCATAAGCATATGAATAGTAA
>Frequency_1_QualityScore_FFHHHHGIIJIJJJJJJJJIIJJIJGGHHHIJJJJJJJIJIJJJJJJIJHHHFFEFFFFDEEEEDEDDDDDDDDDBDDDDDDDDDDDDDBCDAD_Mismatch_1_Sense_+_Library_PoolT
AAGGGGATTGCGGATAAAATCAAAGAGAAGATTCCCGGATGCCAAAGCAAGGAATGATGTGTAGCTTTTCCCTGGAACATCGACCGACAATAAT
>Frequency_1_QualityScore_FFHDBDDDDD&7@DDDDEDDDDDDDDDDDDDDEDDDDDDDDDDDDDDDDDBDDDDDDCDEEDDDDDDDDCCD1?ACDDDDDDDDDDD>CCCDDD_Mismatch_1_Sense_+_Library_PoolT
GGGGATTGCGAATAAAATCAAAGAGAAGATTCCCGGAGGCCAAAGCAAGGAATGATGTGTAGCTTTTCCCTGGAACATCGACCGACAATAATCA
>Frequency_1_QualityScore_FFFHFHFIHGGGHHGBHIJIGIDGD=FHIJJFIGHIDDGHHIGHGGECGIIIHGCCDCH@)?DFFFDCDDDD=9C@ACDCCDDDAA>CCC@>A:_Mismatch_1_Sense_+_Library_PoolT
GAATCAAAGAGAAGATTCCCGGAGGCCAAAGCAAGGAATGATGTGTAGCTTTTCCCTGGAACATCGACCGACAATAATCATAAGCATATGAATA
>Frequency_1_QualityScore_FFHHHHHIJJJJJJJJIIGIIIJJJJJJJIIJGIIJIJJJHHIIHIIJIJHHHHGEFFFFFDEDDBBDDBCCDEDDDDDDDDDACEDDCDDCDD_Mismatch_1_Sense_+_Library_PoolT
CAAAGAGAAGATTCCCGGAGGCCAAAGCAAGGAATGATGTGTAGCTTTTCTCTGGAACATCGACCGACAATAATCATAAGCATATGAATAGTAA
>Frequency_1_QualityScore_FFHHHHGIGIJIIJJJJJJBHGIJIJJIJIIIJHIIJIJJJJJJJIJJJIIJJIJIEEEHHFFFDDDDDB@DDDEDDDDCDDDDDDEDEDCC>B_Mismatch_1_Sense_+_Library_PoolT
TCAAAGAGAAGATTCCCGGAGGCCAAAGCAAGGAATGATGTTTAGCTTTTCCCTGGAACATCGACCGACAATAATCATAAGCATATGAATAGTA
>Frequency_1_QualityScore_B@:?DFFIF8CFFGBDF>A?B@?DDDC3?>FFIBB/;4AEDD>7>AA>?;(;;(-5:>>35:5>@A@>>:>1(+98>>??500950&434>AA>_Mismatch_2_Sense_+_Library_PoolT
GGGATGGCGGATAAAATCAAAGAGAAGATTCCCGGAGGCCAAAGCAAGGAATGCTGTGTAGCTTTTCCCTGGAACATCGACCGACAATAATCAT
>Frequency_1_QualityScore_FFBBD37BDDDBBBBDDDEACCC8??CC?ACDDEDBDDDDDDDDDDDDDDBDCDDDCDCCCCDDDDCDD@ACDBBCAADDDCDDDBDD@CCDED_Mismatch_2_Sense_+_Library_PoolT
GGGGGATGGCGGATAAAATCAAAGAGAAGATTCCCGGAGGCCAAAGCAAGGAATGATGTGTAGCTTTTCCCTGGAACATCGACCGACAATAATC
>Frequency_1_QualityScore_DEDFDHHIDG@GFGFFCCBHEHIIIIIIIIDHIGGG@DF8=BF@FC@F@EE@GIGHHFFHEBE@BECE=@B38=<>BACCC>@AC@@CCC>CDC_Mismatch_1_Sense_+_Library_PoolT
ATAAAATCGAAGAGAAGATTCCCGGAGGCCAAAGCAAGGAATGATGTGTAGCTTTTCCCTGGAACATCGACCGACAATAATCATAAGCATATGA
>Frequency_1_QualityScore_FF+AFHHIHIIJJJIJJJJJJDHIJJIJJJIJJJJIJIJHIJJIIJIJJJJJJJJJHHHHFFFFFEDDDDDDDDDDEDDDDDDDDDDDEEEEAC_Mismatch_1_Sense_+_Library_PoolT
AAACAAAGAGAAGATTCCCGGAGGCCAAAGCAAGGAATGATGTGTAGCTTTTCCCTGGAACATCGACCGACAATAATCATAAGCATATGAATAG
>Frequency_1_QualityScore_FFHHHHHJJJJIJIIGJJJJJJIJJJJJJJJJJJJJIJIJIJJIJJJJJJJJJJJJJHHEHHFFFFEDDBDBDDDDCDDDDDCDDDDDDEEDDD_Mismatch_1_Sense_+_Library_PoolT
AAATAAAAGAGAAGATTCCCGGAGGCCAAAGCAAGGAATGATGTGTAGCTTTTCCCTGGAACATCGACCGACAATAATCATAAGCATATGAATA
>Frequency_1_QualityScore_A?CD3C>4AF@DFEFFIEE:<<F@FEFIFE<D;?6(=CFF@C=@FFIFC@E@4=CCFFA>7@BBCCCB8=?BBA@(4>ABBBBBBBBBD_Mismatch_0_Sense_+_Library_PoolT
AATCAAAGAGAAGATTCCCGGAGGCCAAAGCAAGGAATGATGTGTAGCTTTTCCCTGGAACATCGACCGACAATAATCATAAGCATATG
>Frequency_1_QualityScore_DEHDDHFIGIIIC@DEEE@GEGGCGGIEG>FHGA6BFG@=C9CH;ECAE>;37B>;B@CDA>ACC@C;9=@AACCBDBBD>>9<:@CDDCDDDC_Mismatch_2_Sense_+_Library_PoolT
ATGGCGAATAAAATCAAAGAGAAGATTCCCGGAGGCCAAAGCAAGGAATGATGTGTAGCTTTTCCCTGGAACATCGACCGACAATAATCATAAG
>Frequency_1_QualityScore_FFHHHHHJJJJJJJJJIIJJJJJJEIJIJJIJJJJJJJGIIJIIJIHIIIIHHHHHHFFFFFEEEEEDDDDDDDDDDCDEDDDDDDDDDDDEEE_Mismatch_1_Sense_+_Library_PoolT
GAAAATCAAAGAGAAGATTCCCGGAGGCCAAAGCAAGGAATGATGTGTAGCTTTTCCCTGGAACATCGACCGACAATAATCATAAGCATATGAA
>Frequency_1_QualityScore_FFHHHHGJJJIGHIJGGGIJJIADHGGIJIIGIIGIJEEGIIIHGIJHFECEEHFFFFDEEEDEEDBCC?CDDDDDDDDDDDDDECDCDCCCDC_Mismatch_1_Sense_+_Library_PoolT
CCGGATAAAATCAAAGAGAAGATTCCCGGAGGCCAAAGCAAGGAATGATGTGTAGCTTTTCCCTGGAACATCGACCGACAATAATCATAAGCAT
>Frequency_1_QualityScore_FFHHHGHJJIJJJJJJJIJJIIGIJIIJJFJJJIGIJJJJJIIJJIJJJJJJIIIJJGGHHGHGFFFDDBDDDDDEDDDDCDDDDCDEEEEEDC_Mismatch_1_Sense_+_Library_PoolT
ATCAAAGAGAAGATTCCCGGAGTCCAAAGCAAGGAATGATGTGTAGCTTTTCCCTGGAACATCGACCGACAATAATCATAAGCATATGAATAGT
>Frequency_1_QualityScore_FFHHHHHJGJIJIJJJJJIIJI<FHIHGHIJJJJIHFFDDDDCDDDDDDDCDDCDDDCFFDDDDDDCDDCDDDDDDDCDDDDDDD@BDDDEDDD_Mismatch_2_Sense_+_Library_PoolT
AGGATGGCGGATAAAATCAAAGAGAAGATTCCCGGAGGCCAAAGCAAGGAATGATGTGTAGCTTTTCCCTGGAACATCGACCGACAATAATCAT
>Frequency_1_QualityScore_DDH:DFHHD:1D<??DG@EG>B;DF;FFE8=@FH8\;BCH2(;@DCCC=@>@>;>CDCC>:>>;@@AC>>C<<(92@A@9350>9&9>CA>@@_Mismatch_1_Sense_+_Library_PoolT
GGGATGGCGGATAAAATCAAAGAGAAGATTCCCGGAGGCCAAAGCAAGGAATGATGTGTAGCTTTTCCCTGGAACATCGACCGACAATAATCA
>Frequency_1_QualityScore_DFHHHHDIIJIJJIJFHIFHIFGGGIJJJIJJJJJJJIIIIIJIIGIIJIJJCDHFHHHFFFDBDDBCCCDCDDDCDCCDCCDDDDACDDCBCD_Mismatch_1_Sense_+_Library_PoolT
AGAGAAGATTCCCGGAGGTCAAAGCAAGGAATGATGTGTAGCTTTTCCCTGGAACATCGACCGACAATAATCATAAGCATATGAATAGTAATAG
>Frequency_1_QualityScore_FFHAFHGIIIGGIIIIIIIIIGGGEHEHIIIIIHIHIIIIHGHHFFBCBCCACECCBCFDCCCCCCCACCCBBCCBCCCCB@B9BB@CCCECCC_Mismatch_1_Sense_+_Library_PoolT
GGGATTGCGGATAAAATTAAAGAGAAGATTCCCGGAGGCCAAAGCAAGGAATGATGTGTAGCTTTTCCCTGGAACATCGACCGACAATAATCAT
>Frequency_1_QualityScore_D0)6??8>>@ABAB8+88?8@A8@B67&&68?<<88<3???039>>9@+++3:3:A>AAB@:A8?BB<AABBB559>-0@@BB@BBBA>B::>:_Mismatch_1_Sense_+_Library_PoolT
GGTTAAAATCAAAGAGAAGATTCCCGGAGGCCAAAGCAAGGAATGATGTGTAGCTTTTCCCTGGAACATCGACCGACAATAATCATAAGCATAT
>Frequency_1_QualityScore_FFHHHHGJJIJIJGIJIIIJJJIFBHIJIIEGIIJICHHIIGJJIIGIJJJHCCEEEFEEDCDDDDBDCDDCDCCACCDDDCDECCCC@34>:@_Mismatch_1_Sense_+_Library_PoolT
AGAGAATATTCCCGGAGGCCAAAGCAAGGAATGATGTGTAGCTTTTCCCTGGAACATCGACCGACAATAATCATAAGCATATGAATAGTAATAG
>Frequency_1_QualityScore_FFHHHHHJJJJJIJJJIJJJJJJJJHIJJJJJJJIGJIJIJJJIIJIIIIJJJJJJJJJHHFEFFFFFDEDDDDDDDDDDEDDDCDDDDDDDEE_Mismatch_1_Sense_+_Library_PoolT
ATAAAATCAAAGAGAAGATTCCCGGAGGCCAAAGCAAGGAATGATGTGTAGCTTTTCCCTGGAACATCGACCGACAATAATCATAAGCATATAA
>Frequency_1_QualityScore_FFHHGHGJJIIGGIJGIGJIIGJJJJHJJJIIJJIIIIJIJJIIJJJHGHEFFFFFFEEEEEAECDDDD>>AACCBDDDDBDDBBDDDCCEDDD_Mismatch_2_Sense_+_Library_PoolT
GGGATGGCGGATAAAATCAAAGAGAAGATTCCAGGAGGCCAAAGCAAGGAATGATGTGTAGCTTTTCCCTGGAACATCGACCGACAATAATCAT
>Frequency_2_QualityScore_FFGHHGGIJJIIIIIIHIIIIIIHGGGGGIIGIIIIIHIGIIIGIIEHIIIGIGIIIGGGHEAAEFFEDDDDDDDD@CCDECCACCCCDACADA_Mismatch_0_Sense_+_Library_PoolC
ATAAAATCAAAGAGAAGATTCCCGGAGGCCAAAGCAAGGAATGATGTGTAGCTTTTCCCTGGAACATCGACCGACAATAATCATAAGCATATGA
>Frequency_1_QualityScore_8DHFHHHIIIIHEFHIIDEGHGGHGIIIHIIIFHGIIIADGICGI=DDEEBEHGEECDFFCE:>ACDDC>;=@>B5ACDDCDDACCCADCC:A:_Mismatch_0_Sense_+_Library_PoolC
TAAAATCAAAGAGAAGATTCCCGGAGGCCAAAGCAAGGAATGATGTGTAGCTTTTCCCTGGAACATCGACCGACAATAATCATAAGCATATGAA
>Frequency_1_QualityScore_FFHHHHHJJJJJJJJJJJJJIIJIJJJJIJJJJJJJJJJJJJJJJIJFIHIHHGGHHHFFFFFEDEEEDCDDDDDDBDDBDDDEDDDDDDDDDD_Mismatch_0_Sense_+_Library_PoolC
CGGATAAAATCAAAGAGAAGATTCCCGGAGGCCAAAGCAAGGAATGATGTGTAGCTTTTCCCTGGAACATCGACCGACAATAATCATAAGCATA
>Frequency_1_QualityScore_FFHHHHHJIIJIJJJIJJIJJJJJJJIJIJJJIJIJJJJJGIJJJFHHHFFFEDAEEEEDDCDFFDDDDCCDDDDDDDDDDDDDDDDDDDDDCD_Mismatch_0_Sense_+_Library_PoolC
ATAAGGGGATTGCGGATAAAATCAAAGAGAAGATTCCCGGAGGCCAAAGCAAGGAATGATGTGTAGCTTTTCCCTGGAACATCGACCGACAATA
>Frequency_1_QualityScore_FFHHHHFJJJIJJIJJJIIJJJJJIJJIJJIJJJJJJJJHHFFFFEEECEDDDDDDD5>CDFEDCDDDDCDDDDDBCDDDDDDDDDDDDDDDDE_Mismatch_1_Sense_+_Library_PoolC
AAGGGGATGGCGGATAAAATCAAAGAGAAGATTCCCGGAGGCCAAAGCAAGGAATGATGTGTAGCTTTTCCCTGGAACATCGACCGACAATAAT
>Frequency_1_QualityScore_FDFFHHHJJFIJIJJJJIGHIGJGIIJGHIIIIHJJJIJJJIHEEHFEEBC@CC>CBACDDDDDDDDDDC@CDDDDBCD>BBDD<CCCDCDDDC_Mismatch_1_Sense_+_Library_PoolC
GATGGCGGATAAAATCAAAGAGAAGATTCCCGGAGGCCAAAGCAAGGAATGATGTGTAGCTTTTCCCTGGAACATCGACCGACAATAATCATAA
>Frequency_1_QualityScore_FFHHHHGIJJJJIJIJJJJIGJJIJJJJJIJIJIJJIJJJHHHHHDFFFFEEEEEFEDDDDDDDDDDDBCCDDDDDDDDDDDBDDDEDDDDDDD_Mismatch_1_Sense_+_Library_PoolC
TGGCGGATAAAATCAAAGAGAAGATTCCCGGAGGCCAAAGCAAGGAATGATGTGTAGCTTTTCCCTGGAACATCGACCGACAATAATCATAAGC
>Frequency_1_QualityScore_FFHHHHHJJJJJJJIJJJGHJJJJJJDHIJJJJJJJHIIJHGHGCHIHGHIIJJJJJHHHHHFDDFDEE?@BDDDDDD1??CCDCDCDDDDDDE_Mismatch_1_Sense_+_Library_PoolC
GATAAAATCAAAGAGAAGATTCCCGGAGGCCAAAGCAAGGAATGATGTGTAGCTTTTCCCTGGAACATCGACCGACAACAATCATAAGCATATG
>Frequency_1_QualityScore_AD>?C<FE+<A:+A>G;9CH?EFFG::DFEF?CF@=88C(=@F4@C=DCE)=;=A7A)77;=9@A;@@@5;\339>-:@@>@>A4>AAB_Mismatch_0_Sense_+_Library_PoolC
ATAAAATCAAAGAGAAGATTCCCGGAGGCCAAAGCAAGGAATGATGTGTAGCTTTTCCCTGGAACATCGACCGACAATAATCATAAGCA
>Frequency_1_QualityScore_FFFHDGFEHIGCHGGGEFEC?DGIFGIIIGIIGGIGDF??FHE>FDAGEGGIIEHGCACEHF/9>@@DD>CDDDDCDDACACCDEEEC:>@_Mismatch_0_Sense_+_Library_PoolC
AAGAGAAGATTCCCGGAGGCCAAAGCAAGGAATGATGTGTAGCTTTTCCCTGGAACATCGACCGACAATAATCATAAGCATATGAATAGTA
>Frequency_1_QualityScore_FFHHHHHJJJJIJJIJJJJJJIGIJJJJJJJJJIJJIIHJIJJIIIJIGIIJJIJJJJHHHHHHHFFFDBDBDBCCADDDDDDDDDDDDEDEDE_Mismatch_1_Sense_+_Library_PoolC
AAATCAAAGAGAAGATTCCCGGAGGCCAAAGCAAGGAATGATGTGTAGCTTTTCCCTGTAACATCGACCGACAATAATCATAAGCATATGAATA
>Frequency_1_QualityScore_FFHGFHHIFIGEHJJJJGIJJJIIIIJJIJJJJJJJJJIIIIIJIHHDHFFEDFEDEFEFFEDDCDDDC@CDD?CDDDDDDDDDDDD@CDDEDD_Mismatch_2_Sense_+_Library_PoolC
GGGGATTGCGGATAAAATCAAAGAGAATATTCCCGGAGGCCAAAGCAAGGAATAATGTGTAGCTTTTCCCTGGAACATCGACCGACAATAATCA
>Frequency_1_QualityScore_8B?<BAD>))A8CE>E?D?BD<DCEEDA;BDD>@D*?BA;-;ACDD?DDD@3>?(6>AA;>BABDA:>;>AAAAAA?<>A<>A<>???;5;>A>_Mismatch_1_Sense_+_Library_PoolC
ATAAGGGGCTTGCGGATAAAATCAAAGAGAAGATTCCCGGAGGCCAAAGCAAGGAATGATGTGTAGCTTTTCCCTGGAACATCGACCGACAATA
