# Supplementary material for: Differential Gene Expression Reveals Candidate Genes for Drought Stress Response in Abies alba (Pinaceae)
Source: PLoS One. 2015 Apr 29;10(4):e0124564. doi: 10.1371/journal.pone.0124564 (PMC4414588; doi:10.1371/journal.pone.0124564)
Supplement: S3 File — (GZ) [file pone.0124564.s003.gz › comp10848_c0_seq1.fa]

>comp10848_c0_seq1 len=832 path=[1:0-302 304:303-831] : sp|Q5SN75|P2C08_ORYSJ Probable protein phosphatase 2C 8 OS=Oryza sativa subsp. japonica GN=Os01g0656200 PE=2 SV=1 e-value: 2e-31 blast score:  132
GAGAAGACGAGATGGCCCGTATAGAGGATGCTGGAGGGCGGGTTATATTCTGGAATGGCTATCGTGTTATGGGAGTCCTGGCCACGTCCAGGTCTGTAGGGGATCGTTACTTGAAGCCGTACGTTATTCCCGAGCCAGATGTGACCTTTAGTCAGCGGTGCCCGGACGACGAGTGCCTGATTCTGGCTAGCGACGGGCTCTGGGACGTGGTGTCGAACCAAACGGCCTGCGACATTGCCCGGAGATGCCTGGCCGGCCGCCTTTTACGGAAACGCGCCAAAGGTTTGGCGGTGGCCACGGCAGCGGCGGTGGAAGAAAACCCAGCAGCCATGGCCGCCGCGCTGCTGACGAAGCTGGCGTTTGCGCGGGGAAGCTCGGATAATATCAGCGTCGTGGTTGTCGACCTGAAACAGCCGGTCGTCGTCTAGAAGCCGCGGCGGCCGCCGTGTTTATTTTGTACATAAAAGCGATTTTAATTTACAAAGTCCGTTTTTGCGGTTATTTATATCAGCGCACTCTTCTGTCTTGTGTTCTTATGGAGTATATTTTATTTATTTGCTTCAAAGTATTGAAATCTTAAGCGTCGTGTTAACTTTATGGCCATGCTGATCTCGCGACCAACCTCTGGAATTTTTTTTCCAAGGTAAGTGTCGTTTTCATTTTTGTTAGTTACAAAACATTACCATTTCTCTAATATCAACTTTGGGATGTTACAAGGTGTTATGTTTTGTGGGTTCTTTTAACGCCATGTTACATGTGGTCATTTTGGTGTTATGCATCGTCTATTGTAAACACCTTTTGGTTGTTATTTATGTGATGTTACAAAGTGCCA

>Frequency_27_QualityScore_FFHHGGHIIIIIIFHHGHHGHIHHHIIIIIIGHGCCBBBBCB7>;@BBCCDDC>ABCDBBCCBBBAABC@BCCDEBDBABB?BCA<@BBC@BBB_Mismatch_0_Sense_+_Library_PoolT
CTGAAACAGCCGGTCGTCGTCTAGAAGCCGCGGCGGCCGCCGTGTTTATTTTGTACATAAAAGCGATTTTAATTTACAAAGTCCGTTTTTGCGG
>Frequency_21_QualityScore_FFHHHGGIIIIIIIIIIFHHEGHGHIHHIHHIIIHHIIHHIIHGDDCACCCCCCDCCCCCDDCCCDD@B>?A>4<5>A@BCDD@=>A@C_Mismatch_0_Sense_+_Library_PoolT
CTCGGATAATATCAGCGTCGTGGTTGTCGACCTGAAACAGCCGGTCGTCGTCTAGAAGCCGCGGCGGCCGCCGTGTTTATTTTGTACAT
>Frequency_21_QualityScore_FFHHHHHIJJJJJIIIJJJFHIHHIHIJIJIIIIJIIGEDDDCDCCDB7?=ACCDDEEB?ADDDDCDDCBBABCCDCCDEEBD@BBBBBCA>BC_Mismatch_0_Sense_+_Library_PoolT
GTCGACCTGAAACAGCCGGTCGTCGTCTAGAAGCCGCGGCGGCCGCCGTGTTTATTTTGTACATAAAAGCGATTTTAATTTACAAAGTCCGTTT
>Frequency_13_QualityScore_FFGHHHHIIIIIIJHHIGIIHIHHIIIJJJJIJIJIHIIIIGGFEDDBCDDDDDDDDDDCCDCBACBBC?9=9?ABBDDDA??BCDCCCDBBA=_Mismatch_0_Sense_+_Library_PoolT
GGATAATATCAGCGTCGTGGTTGTCGACCTGAAACAGCCGGTCGTCGTCTAGAAGCCGCGGCGGCCGCCGTGTTTATTTTGTACATAAAAGCGA
>Frequency_12_QualityScore_FFHHHGHJFHIGHIIJJIIJJJIJIIIIIJIIGHHHHGFFEEEDEEDDDDCCBCDCDCBCA6;7?BBBCBCA?ACBCABCDBCB??BCDACCDD_Mismatch_0_Sense_+_Library_PoolT
CAGCGTCGTGGTTGTCGACCTGAAACAGCCGGTCGTCGTCTAGAAGCCGCGGCGGCCGCCGTGTTTATTTTGTACATAAAAGCGATTTTAATTT
>Frequency_12_QualityScore_EFHGGGGHIIGHIFHGHGGGHHHHHHIIIIIIIIEGHGGEDDCBDDCDDCCCCCCBA@AABCA7>:?B@@BDDA>@CBCBCCCBBC=?BACBAB_Mismatch_0_Sense_+_Library_PoolT
ATCAGCGTCGTGGTTGTCGACCTGAAACAGCCGGTCGTCGTCTAGAAGCCGCGGCGGCCGCCGTGTTTATTTTGTACATAAAAGCGATTTTAAT
>Frequency_12_QualityScore_FFHHGHHJIIIIHIIIGHIGHIHHHHIIHIIIIHIIIIIIIIHFDDCCCBBCCCCCCDDDDBCCCCAAA>@@5<6>BBCCDEB>>ABDA@BB@B_Mismatch_0_Sense_+_Library_PoolT
TCGGATAATATCAGCGTCGTGGTTGTCGACCTGAAACAGCCGGTCGTCGTCTAGAAGCCGCGGCGGCCGCCGTGTTTATTTTGTACATAAAAGC
>Frequency_11_QualityScore_FEHGGHGIJHHIHGIIHIHIHHHHIGHIIGDDEEECDDBAC?BCCDCCB>BADDDDDCCCCABB>@A@A@@BAA@BBCCBCCCBCBAA;?@?BB_Mismatch_0_Sense_+_Library_PoolT
ATGGCCGCCGCGCTGCTGACGAAGCTGGCGTTTGCGCGGGGAAGCTCGGATAATATCAGCGTCGTGGTTGTCGACCTGAAACAGCCGGTCGTCG
>Frequency_11_QualityScore_EFHGGGHHIIIIJIJIHIHIGHIIIHHHGGCCDCCDDCDBCCDDDDEEEDDBCC?ABABBACBBBBCCBABCDDDCAA=@BACBACCABBCCDC_Mismatch_0_Sense_+_Library_PoolT
CGCTGCTGACGAAGCTGGCGTTTGCGCGGGGAAGCTCGGATAATATCAGCGTCGTGGTTGTCGACCTGAAACAGCCGGTCGTCGTCTAGAAGCC
>Frequency_11_QualityScore_FFHHHHHJJJJIJJIIIIIJIJJIIIIIIJIHEEEDEDDDDDDACDCDDDDBDDDDEEEEEDDCDDBCDCBCCDCBDDCDCDDDDDDDDD?BBA_Mismatch_0_Sense_+_Library_PoolT
CCATGGCCGCCGCGCTGCTGACGAAGCTGGCGTTTGCGCGGGGAAGCTCGGATAATATCAGCGTCGTGGTTGTCGACCTGAAACAGCCGGTCGT
>Frequency_10_QualityScore_EEHHHHHJJJJJHIIGHIHIIIIIIHIIIIJIIFHIIIIGHGGFEEDDDDDDDDCDDCCDCCACBACA778?BBBCDEA<@CCCBCCCCCA@@A_Mismatch_0_Sense_+_Library_PoolT
ATAATATCAGCGTCGTGGTTGTCGACCTGAAACAGCCGGTCGTCGTCTAGAAGCCGCGGCGGCCGCCGTGTTTATTTTGTACATAAAAGCGATT
>Frequency_9_QualityScore_FFHHHHGJJJIJJIIIIIIJIIHIIFHIHHIHIIHIIHIHIIHHGFFEEBCDCCCCDDCDCDCCCBCABABB@B@?A?4:3;@?ACDE?;<@BC_Mismatch_0_Sense_+_Library_PoolT
GGAAGCTCGGATAATATCAGCGTCGTGGTTGTCGACCTGAAACAGCCGGTCGTCGTCTAGAAGCCGCGGCGGCCGCCGTGTTTATTTTGTACAT
>Frequency_9_QualityScore_FEHHGHHHIJIIJJIIIIIJJJCGHFHJGHGIIIIIIIIHFDCDDBDDDDD:@=?BCDDEEC?ACDDDDBCCCDABABCDDDEECDBACC?BBA_Mismatch_0_Sense_+_Library_PoolT
GTTGTCGACCTGAAACAGCCGGTCGTCGTCTAGAAGCCGCGGCGGCCGCCGTGTTTATTTTGTACATAAAAGCGATTTTAATTTACAAAGTCCG
>Frequency_9_QualityScore_FFHHHHHJJJJJJHHJHIIHIIIIIIIJJJJJJJJJJJJIGHHFFFDDDCDDDDDDDDDDDCDBDCCDC>>;@CCDDEEB>BDCDDDDDBBA@@_Mismatch_0_Sense_+_Library_PoolT
GATAATATCAGCGTCGTGGTTGTCGACCTGAAACAGCCGGTCGTCGTCTAGAAGCCGCGGCGGCCGCCGTGTTTATTTTGTACATAAAAGCGAT
>Frequency_9_QualityScore_FFHHHHHJJJJJIJJJIJJJIIIJHIJGIJIIJIIIIHHGFGFFFEEEEDDBBCCDDCDDDDDDDDDDDBCDDDADCBC@7=7>BBCCDDB?BC_Mismatch_0_Sense_+_Library_PoolT
GGGGAAGCTCGGATAATATCAGCGTCGTGGTTGTCGACCTGAAACAGCCGGTCGTCGTCTAGAAGCCGCGGCGGCCGCCGTGTTTATTTTGTAC
>Frequency_8_QualityScore_FFHGHHGHIHIIIIIHIJIJJJIIGIIJJJHIIGHGGFEEEEEEEDDCDDDDDACABCB6>;?BBCCEDCBBDDDCDCDCCCACCDDCBCEEBC_Mismatch_0_Sense_+_Library_PoolT
GCGTCGTGGTTGTCGACCTGAAACAGCCGGTCGTCGTCTAGAAGCCGCGGCGGCCGCCGTGTTTATTTTGTACATAAAAGCGATTTTAATTTAC
>Frequency_8_QualityScore_FFGGGHHJIIJJJIIIHIHIIIIFGGGHIIIIIJGHIIIIGDDDDDAC>=C?4:8=BBCCEEA>?BCDCACDCCC?ACCDCCCDDAB?@BA?AA_Mismatch_0_Sense_+_Library_PoolT
GGTTGTCGACCTGAAACAGCCGGTCGTCGTCTAGAAGCCGCGGCGGCCGCCGTGTTTATTTTGTACATAAAAGCGATTTTAATTTACAAAGTCC
>Frequency_8_QualityScore_FEHHGHHHIIIIIIIJJIIJIIHHIJJIEGHIIIIHHHHGGGGFEEBCCCDBCBDDB6=;@CBACCDBA@CBCCCCDABB=ACCDBCBDD@CAA_Mismatch_0_Sense_+_Library_PoolT
GTCGTGGTTGTCGACCTGAAACAGCCGGTCGTCGTCTAGAAGCCGCGGCGGCCGCCGTGTTTATTTTGTACATAAAAGCGATTTTAATTTACAA
>Frequency_8_QualityScore_EFHGGGHJJIIHGHIHHHHIIGIHHHIIHHEECBACCBCBCCB@BDDEDEEEBA@CA>@B?BBBCDABC?B@CCCBBBABA>ABBCB@BBCBBA_Mismatch_0_Sense_+_Library_PoolT
CCGCGCTGCTGACGAAGCTGGCGTTTGCGCGGGGAAGCTCGGATAATATCAGCGTCGTGGTTGTCGACCTGAAACAGCCGGTCGTCGTCTAGAA
>Frequency_8_QualityScore_EEGHGFGHGHHGIIIGGIIIIIGGGGECACBBCC8>;@CBCDEEB>BCBCBBACCBCABBBDDDCDECDACAA=A?@=?BBB@CCC9>ACDD@B_Mismatch_1_Sense_+_Library_PoolT
GCCGGTCGTCGTCTAGAAGCCGCGGCGGCCGCCGTGTTTATTTTGTACATAAAAGCGATTTTAATTTACAAAGTCCGTTTTTGCGGTTATTTAA
>Frequency_7_QualityScore_FFHHGHGIIIIIHIHHHFHDGHDFEHHIHDAABBCCBCBCCDDDECBD@@ABB<@A?@BBCBBCBAC?BBCBACC?C?@B?A?;AC?A=BCAA@_Mismatch_0_Sense_+_Library_PoolT
GCTGCTGACGAAGCTGGCGTTTGCGCGGGGAAGCTCGGATAATATCAGCGTCGTGGTTGTCGACCTGAAACAGCCGGTCGTCGTCTAGAAGCCG
>Frequency_7_QualityScore_EFHGHHGHIIHIIIHIIJJJJIIIIIHHHHIIGDEDDDABCCBBACCDCDCCCCDDDEEEEECDCCD>@ABBDCDCCDDDDCCCCDDCC@A>AA_Mismatch_0_Sense_+_Library_PoolT
GCCATGGCCGCCGCGCTGCTGACGAAGCTGGCGTTTGCGCGGGGAAGCTCGGATAATATCAGCGTCGTGGTTGTCGACCTGAAACAGCCGGTCG
>Frequency_7_QualityScore_FDGHGGHIJJIJJJJIJIHIIIJIIEHIHIIHIIIIHIIHGHFDDAADABBCDA9>=ACCDDEEBBACB@ACCDDDD@ABDDDDDDEADBBCCA_Mismatch_0_Sense_+_Library_PoolT
GTGGTTGTCGACCTGAAACAGCCGGTCGTCGTCTAGAAGCCGCGGCGGCCGCCGTGTTTATTTTGTACATAAAAGCGATTTTAATTTACAAAGT
>Frequency_7_QualityScore_FFHHHHHJJIHIIJIHHIIIHIHIIHHIHHIIIHGHGFFEDDDDCC?ACCDCDDCDC@BCDDDCB@ACCCDCECDDDBCC>AC@AAAC@ACCCC_Mismatch_0_Sense_+_Library_PoolT
AGAAAACCCAGCAGCCATGGCCGCCGCGCTGCTGACGAAGCTGGCGTTTGCGCGGGGAAGCTCGGATAATATCAGCGTCGTGGTTGTCGACCTG
>Frequency_7_QualityScore_FFHGGHHHIIGHIIIIIHIIHIIJIJJJIIIDDBDCACD;A>ACCCDEEC@CDEDCCDDCCCAACCDDDBADCDBBCDCCBB>BCCCBCCD?AB_Mismatch_0_Sense_+_Library_PoolT
AAACAGCCGGTCGTCGTCTAGAAGCCGCGGCGGCCGCCGTGTTTATTTTGTACATAAAAGCGATTTTAATTTACAAAGTCCGTTTTTGCGGTTA
>Frequency_7_QualityScore_FFHGHHGGHIHIHHIJHIIIJJJIGGIHCCBCDCCA6=9?A?BCDE>>?CCDCCCCBCB@?BCDBBCDECC?ABBAAB?;@CCD@CAB:=@ACD_Mismatch_0_Sense_+_Library_PoolT
CAGCCGGTCGTCGTCTAGAAGCCGCGGCGGCCGCCGTGTTTATTTTGTACATAAAAGCGATTTTAATTTACAAAGTCCGTTTTTGCGGTTATTT
>Frequency_6_QualityScore_FEHHHHHJJJJJIJJIIJGIIFFCBDC<B?CDDDDEEDBDEEEEDDDDDDACDDDEDDEECECCDDCDD=@CDDDDCDDACDDDED_Mismatch_0_Sense_+_Library_PoolT
GTCGTCTAGAAGCCGCGGCGGCCGCCGTGTTTATTTTGTACATAAAAGCGATTTTAATTTACAAAGTCCGTTTTTGCGGTTATTTA
>Frequency_6_QualityScore_EFGGHHGIJIJJJIJIHIIJIIIIIJJIJIJIJJIHHHGFFFDDDDDDDD@CDDDDDDDCCACDCDDDDCCCDDEEEDDDCBCDBBC=ACACBA_Mismatch_0_Sense_+_Library_PoolT
TGGAAGAAAACCCAGCAGCCATGGCCGCCGCGCTGCTGACGAAGCTGGCGTTTGCGCGGGGAAGCTCGGATAATATCAGCGTCGTGGTTGTCGA
>Frequency_6_QualityScore_FDGGGGGIIIJJIHIIIJJIIJIIJIIJJJIIIIIGGGFEEEDDDDDDDCB=BDCBCDDDDD=@CCDDA>@ACCDEDEEDDD@BB>AC?ACBCC_Mismatch_0_Sense_+_Library_PoolT
GTGGAAGAAAACCCAGCAGCCATGGCCGCCGCGCTGCTGACGAAGCTGGCGTTTGCGCGGGGAAGCTCGGATAATATCAGCGTCGTGGTTGTCG
>Frequency_6_QualityScore_FFGGCFGGHHIIIIIIIIIHGIIIHIIIIIIIIIHFFEDDDDDDDDDDDDDDDD=ACDDDDDDDD>ACBCCCD?BCDDEEEDDDDCDB>AA=BB_Mismatch_0_Sense_+_Library_PoolT
GCGGTGGAAGAAAACCCAGCAGCCATGGCCGCCGCGCTGCTGACGAAGCTGGCGTTTGCGCGGGGAAGCTCGGATAATATCAGCGTCGTGGTTG
>Frequency_6_QualityScore_EFGHHGGGHIIGHGFHIGHGHHHHHEFGDFFDEEFGFEEEDDDEDDDDD?BC?AA?CCACCCDCDDCCCABABBBBCAAB?5<7?BACCEEB@A_Mismatch_0_Sense_+_Library_PoolT
CGGGGAAGCTCGGATAATATCAGCGTCGTGGTTGTCGACCTGAAACAGCCGGTCGTCGTCTAGAAGCCGCGGCGGCCGCCGTGTTTATTTTGTA
>Frequency_6_QualityScore_FFGEGGGJHIIHIHIEHHDGHEGGEGHHGIGIGHIHEDFEGFDEDACCCCCCCCCCCCCCBCCAB>@@A?=275;A?BBDE@==BBC>BBCA@?_Mismatch_0_Sense_+_Library_PoolT
CGGATAATATCAGCGTCGTGGTTGTCGACCTGAAACAGCCGGTCGTCGTCTAGAAGCCGCGGCGGCCGCCGTGTTTATTTTGTACATAAAAGCG
>Frequency_6_QualityScore_EEGHGGGIIIIJIIIGIIIDHHEGGEHHHHIGIIIJEFHIIGGHGECCCCCB>BABCCCDC?A??@AACB>@BAA6;3;A>?@CC?;?>>@_Mismatch_0_Sense_+_Library_PoolT
AGCTCGGATAATATCAGCGTCGTGGTTGTCGACCTGAAACAGCCGGTCGTCGTCTAGAAGCCGCGGCGGCCGCCGTGTTTATTTTGTACAT
>Frequency_6_QualityScore_FFHGHHGJJIIJIJJJEGIHIIEHIIIJJIIIIIHFDDDACDDDC9?=ACCCDEECACDDDDCCCBCCBABCDDCBDEDEBBCBADCC?ACDDB_Mismatch_0_Sense_+_Library_PoolT
GACCTGAAACAGCCGGTCGTCGTCTAGAAGCCGCGGCGGCCGCCGTGTTTATTTTGTACATAAAAGCGATTTTAATTTACAAAGTCCGTTTTTG
>Frequency_6_QualityScore_FEHGHHHJJJIIIJJJJJFHIIJJJIJJIJJIJFGIGHHGHGFFFEEEEDDDDDDCDDDDDDDDCCD@CA@@BCCACCDCDDCCACDDCCCABA_Mismatch_0_Sense_+_Library_PoolT
GTGACCTTTAGTCAGCGGTGCCCGGACGACGAGTGCCTGATTCTGGCTAGCGACGGGCTCTGGGACGTGGTGTCGAACCAAACGGCCTGCGACA
>Frequency_6_QualityScore_FFHHHGGJIIJGHIIIJIIJIIJJJJJIIIIGDDCDDADC;A@BCABCDDC@@CCDCDDDCCC@CCCDDCADECCBCCBBCDD=BDDD@CBC;@_Mismatch_0_Sense_+_Library_PoolT
GAAACAGCCGGTCGTCGTCTAGAAGCCGCGGCGGCCGCCGTGTTTATTTTGTACATAAAAGCGATTTTAATTTACAAAGTCCGTTTTTGCGGTT
>Frequency_6_QualityScore_EDGHHHHJJJJIIIJJJJJIGHGGGGFFFEEDCDDBCDBCCDDDDDDDDDDDDDDDDDD@BCABBACDCCCDDDDDDCDBCC?BBBB@4=6=BC_Mismatch_0_Sense_+_Library_PoolT
GTTTGCGCGGGGAAGCTCGGATAATATCAGCGTCGTGGTTGTCGACCTGAAACAGCCGGTCGTCGTCTAGAAGCCGCGGCGGCCGCCGTGTTTA
>Frequency_6_QualityScore_FFHFHHGJJJJJJJJIJGIIIIIHIIJECDDDDDDDCDDDDEEEEEDDCDDBCDBCDDDDCD@CDCDCDCDCDDDBCDCDDCDDCDBCCCDCCC_Mismatch_0_Sense_+_Library_PoolT
TGCTGACGAAGCTGGCGTTTGCGCGGGGAAGCTCGGATAATATCAGCGTCGTGGTTGTCGACCTGAAACAGCCGGTCGTCGTCTAGAAGCCGCG
>Frequency_6_QualityScore_FFHHGHHIJIIIIIJJJHIIHIHIHIIJIIJIIJJHEDDDDDDDDC<A=ACCCDEEDACDDDDCCDDDCCCCDDDCCDECDCDDDBCDD@BCCB_Mismatch_0_Sense_+_Library_PoolT
CGACCTGAAACAGCCGGTCGTCGTCTAGAAGCCGCGGCGGCCGCCGTGTTTATTTTGTACATAAAAGCGATTTTAATTTACAAAGTCCGTTTTT
>Frequency_6_QualityScore_FFHHHGGIIIIIIIHIIIIIIIIIFHIDGFHIEHHGGGGFEFFEEDCBBCCCACCCCC=B?BCBCCEECBDDCEDCCCDDC@CBCCCCCDEACB_Mismatch_0_Sense_+_Library_PoolT
CGTCGTGGTTGTCGACCTGAAACAGCCGGTCGTCGTCTAGAAGCCGCGGCGGCCGCCGTGTTTATTTTGTACATAAAAGCGATTTTAATTTACA
>Frequency_6_QualityScore_FFHHGHHIHIIHIIIIIIIIHIIGGIGIGIIHGGHGFEDEEEDD@CBCDCDDDCCACCCDDCCBBCDDCCDCDDCCCCBAB?ACBDCABCBCA@_Mismatch_0_Sense_+_Library_PoolT
AAAACCCAGCAGCCATGGCCGCCGCGCTGCTGACGAAGCTGGCGTTTGCGCGGGGAAGCTCGGATAATATCAGCGTCGTGGTTGTCGACCTGAA
>Frequency_6_QualityScore_CEEFDGFGFFEGG8AC?AACFFFCCC@ABA=@AAA>A<A<===;9<989==>=;=>@=>@AAA;??=99:=<=>67@?A?;@;??ABBA9>=A<_Mismatch_0_Sense_+_Library_PoolT
ACGGCAGCGGCGGTGGAAGAAAACCCAGCAGCCATGGCCGCCGCGCTGCTGACGAAGCTGGCGTTTGCGCGGGGAAGCTCGGATAATATCAGCG
>Frequency_5_QualityScore_FFHHHHHJJJJJJIIJJJJJJIJIIIDGHIHGFEDDDCDCDDDDDACCDDEEEEDDDBCD@CCCCCDBBBBCDDDDDDDDCCCC=ABDCDCCDB_Mismatch_0_Sense_+_Library_PoolT
CCGCCGCGCTGCTGACGAAGCTGGCGTTTGCGCGGGGAAGCTCGGATAATATCAGCGTCGTGGTTGTCGACCTGAAACAGCCGGTCGTCGTCTA
>Frequency_5_QualityScore_FFGGHGGIIIJHFGIHIIIIIIIHHIHJHHIHGCCBCDCDA=B?BCDCDDDDBDDEDDDDDA>A?BBCDDCDEDCDA?BBBB@B<?BBDAB@B8_Mismatch_0_Sense_+_Library_PoolT
TGAAACAGCCGGTCGTCGTCTAGAAGCCGCGGCGGCCGCCGTGTTTATTTTGTACATAAAAGCGATTTTAATTTACAAAGTCCGTTTTTGCGGT
>Frequency_5_QualityScore_EFHGGGHHHHIHFIHJIJJIIGIGGHIGHHIHIIJJIIJIIIIJJIHIIFIIIJJIHDEDCCDDCDDCCDDCDACDDDDDDCBCCBBCCCCDDB_Mismatch_0_Sense_+_Library_PoolT
TTCAAAGTATTGAAATCTTAAGCGTCGTGTTAACTTTATGGCCATGCTGATCTCGCGACCAACCTCTGGAATTTTTTTTCCAAGGTAAGTGTCG
>Frequency_5_QualityScore_EEGFEFFEFIDFCCCA7=;@C=ACEE>=@ABC@BCCC???ABACC@ADEBA=A>>@B@??CCAC=B>A78@CCD?_Mismatch_0_Sense_+_Library_PoolT
GCCGCGGCGGCCGCCGTGTTTATTTTGTACATAAAAGCGATTTTAATTTACAAAGTCCGTTTTTGCGGTTATTTA
>Frequency_5_QualityScore_FFHHHHHIHJJJJIIIIJHHFGHDGIEHIHIGHIIHIGIGHHHGGFEBCCACCBCDDDDDDDDDDACDC@>BBAC@498>B>BCADB;;A@C?B_Mismatch_0_Sense_+_Library_PoolT
AAGCTCGGATAATATCAGCGTCGTGGTTGTCGACCTGAAACAGCCGGTCGTCGTCTAGAAGCCGCGGCGGCCGCCGTGTTTATTTTGTACATAA
>Frequency_5_QualityScore_FFHHHHHIJIJJJIJJIHFHHGIGHIIHECDDCDDCDDDDDCDEEDEDCACB?ACBBCBDCDDDDDCDCCBDCDDDABB?CBBCCCDCDDCCCD_Mismatch_0_Sense_+_Library_PoolT
CTGCTGACGAAGCTGGCGTTTGCGCGGGGAAGCTCGGATAATATCAGCGTCGTGGTTGTCGACCTGAAACAGCCGGTCGTCGTCTAGAAGCCGC
>Frequency_5_QualityScore_FFHFHHHHIIFHIIIIIJIHIIIIHIHIIJHEDFEEDDDCDDDDDDDDDD@CDDDEEEEEDCBCD@CCB>BBCCCDBCDCCDDDDDDB@?AC@B_Mismatch_0_Sense_+_Library_PoolT
CATGGCCGCCGCGCTGCTGACGAAGCTGGCGTTTGCGCGGGGAAGCTCGGATAATATCAGCGTCGTGGTTGTCGACCTGAAACAGCCGGTCGTC
>Frequency_5_QualityScore_FFHHHHHJJJJJJJJIIJJDFCFIGHJGIFHICGGEGGDDDDDDDDDDCD6<@7AA>CCDBBD?BBBAC@??>A>BA<B????>?<:<7=<4<>_Mismatch_0_Sense_+_Library_PoolT
CCTTTTACGGAAACGCGCCAAAGGTTTGGCGGTGGCCACGGCAGCGGCGGTGGAAGAAAACCCAGCAGCCATGGCCGCCGCGCTGCTGACGAAG
>Frequency_5_QualityScore_FEGGGGGIIIIJIGHIIIIJIJHIIIIIIIHGGGCECCEDBBCACABDDDDDDCCCCDDEDDDDDBCDB?AABCDCCBCDDDBCCDCDCDDB@A_Mismatch_0_Sense_+_Library_PoolT
AGCCATGGCCGCCGCGCTGCTGACGAAGCTGGCGTTTGCGCGGGGAAGCTCGGATAATATCAGCGTCGTGGTTGTCGACCTGAAACAGCCGGTC
>Frequency_5_QualityScore_FEHGFGGIHGHIIJGIIGIHHHIHDGGEGIDGHHIDGEGHIFCAA@C?BB?A@08:@CCDCDDC<@ACDACBCAAB>?BDDDCBDDBA@BC??A_Mismatch_0_Sense_+_Library_PoolT
TGGTTGTCGACCTGAAACAGCCGGTCGTCGTCTAGAAGCCGCGGCGGCCGCCGTGTTTATTTTGTACATAAAAGCGATTTTAATTTACAAAGTC
>Frequency_5_QualityScore_FFHHHHHJIIIJIHHGHII7AEACB>CEECDCCCBDCDDDC>BBCCAC<@@A?AACCABBAACBCBCA@7>?@CAB?BCD7?AABA?A5=?CBD_Mismatch_0_Sense_+_Library_PoolT
GTGGCCACGGCAGCGGCGGTGGAAGAAAACCCAGCAGCCATGGCCGCCGCGCTGCTGACGAAGCTGGCGTTTGCGCGGGGAAGCTCGGATAATA
>Frequency_5_QualityScore_FFHHHHDFIIHIIJGHHGHGHGFFFFBDC?BBABACDDCDCDDDDDDDCCDDDAACBBCBCDDDCDCDD?ABC@AB:?@<>:1919?<@@CD==_Mismatch_0_Sense_+_Library_PoolT
GCGGGGAAGCTCGGATAATATCAGCGTCGTGGTTGTCGACCTGAAACAGCCGGTCGTCGTCTAGAAGCCGCGGCGGCCGCCGTGTTTATTTTGT
>Frequency_5_QualityScore_FEGGHHGHIJJJIJJIIIIIJIFIGGIIIIIGEDDB@BCDDCC@CDDDEEEEEDDBDDBBC@BC@@AAA@ACCDDBCCBCCC=AA@BD@ABCCC_Mismatch_0_Sense_+_Library_PoolT
GCCGCGCTGCTGACGAAGCTGGCGTTTGCGCGGGGAAGCTCGGATAATATCAGCGTCGTGGTTGTCGACCTGAAACAGCCGGTCGTCGTCTAGA
>Frequency_5_QualityScore_EEFGHHGFHIJHIHHEHHHHFHGIIHH@EEEEDCCCAC>@CCCDAA>BACDEDDDDBC@CC?BA?AC@@<ABB?BCDDDDCBBBB<?A?AAAB?_Mismatch_0_Sense_+_Library_PoolT
GCCGCCGCGCTGCTGACGAAGCTGGCGTTTGCGCGGGGAAGCTCGGATAATATCAGCGTCGTGGTTGTCGACCTGAAACAGCCGGTCGTCGTCT
>Frequency_5_QualityScore_EEHHGGHFIIIHFGHIJIIGHEFDHHGHIIHHGGFFEEDB>@BCDCCCBBB@CCADCCDBBBDDEBDDA>???@=?@;=>:@AABB@AACCDCC_Mismatch_0_Sense_+_Library_PoolT
CCCAGCAGCCATGGCCGCCGCGCTGCTGACGAAGCTGGCGTTTGCGCGGGGAAGCTCGGATAATATCAGCGTCGTGGTTGTCGACCTGAAACAG
>Frequency_5_QualityScore_FFHHGHHJJIIHIIFHGHHIHIIJIIJIIIJHGHFDDCDACCA8>:>CCCCEEBABCBDBCCDCC@?AB<CDCBDEDDBCCA=@CB;BCD@<C@_Mismatch_0_Sense_+_Library_PoolT
CCTGAAACAGCCGGTCGTCGTCTAGAAGCCGCGGCGGCCGCCGTGTTTATTTTGTACATAAAAGCGATTTTAATTTACAAAGTCCGTTTTTGCG
>Frequency_5_QualityScore_FFHHHHGIIIJIIJ6AGCFFCFGGFEEECACCCCCCDDCDCDDCCDCABACCBCA@AB@BCCBB69>@C@@CCCC9@BBCC>=;ABDDEEDC@B_Mismatch_0_Sense_+_Library_PoolT
CACGGCAGCGGCGGTGGAAGAAAACCCAGCAGCCATGGCCGCCGCGCTGCTGACGAAGCTGGCGTTTGCGCGGGGAAGCTCGGATAATATCAGC
>Frequency_5_QualityScore_FFHHHHHJJJGIJJIJIJJJIDEFEFEDDDDDDDEEEEEDDCCDBDDBDDDDDCDDDDCDDDDDDDDD@=BBDDDDDDDCDDDDDDDDCDC<AB_Mismatch_0_Sense_+_Library_PoolT
GAAGCTGGCGTTTGCGCGGGGAAGCTCGGATAATATCAGCGTCGTGGTTGTCGACCTGAAACAGCCGGTCGTCGTCTAGAAGCCGCGGCGGCCG
>Frequency_4_QualityScore_EEGGHHHIIIIHHIFGIGHIIJIIIJJIHHIIEIIIIIFGGFGEEEDDEDEDDCDDCDCCC?B@=A;/98=ABBCDEA>ADCD@CDDBAC;>AA_Mismatch_0_Sense_+_Library_PoolT
TAATATCAGCGTCGTGGTTGTCGACCTGAAACAGCCGGTCGTCGTCTAGAAGCCGCGGCGGCCGCCGTGTTTATTTTGTACATAAAAGCGATTT
>Frequency_4_QualityScore_EEHEGFGGHIJJJIHGIIIHIIIIIJIJIHIIIIIJIEFHGGFHIGGHHHHHHHIEFGGFGF_Mismatch_0_Sense_+_Library_PoolT
CCGTGTTTATTTTGTACATAAAAGCGATTTTAATTTACAAAGTCCGTTTTTGCGGTTATTTA
>Frequency_4_QualityScore_DEGGDFEGFFHIH>EAFHFEFGGFFEEEDGGD>BEADAFCGF;>CEBFFFGICA>>??A@@A?;?@@@@AB<>?A>=@;@A;=B@BB?B;=?@@_Mismatch_0_Sense_+_Library_PoolT
ATCGTGTTATGGGAGTCCTGGCCACGTCCAGGTCTGTAGGGGATCGTTACTTGAAGCCGTACGTTATTCCCGAGCCAGATGTGACCTTTAGTCA
>Frequency_4_QualityScore_EEGGGHHJIIIJJHIIJIJIHGGHIIGHIIIIIJJIIIIIIEHHGGIIIIIHIHIGHIIIIIIFHHGHGDCDCCCCCDDDDDCCBCCDDDDDCC_Mismatch_0_Sense_+_Library_PoolT
TTTTATTTATTTGCTTCAAAGTATTGAAATCTTAAGCGTCGTGTTAACTTTATGGCCATGCTGATCTCGCGACCAACCTCTGGAATTTTTTTTC
>Frequency_4_QualityScore_EEDGGEFHIIIHIIJIIIHIIIIIGIEGIIIIJJIGGEFFCEDCBCCCCCCCACCCDCDCC@C=>BBDD@B<BCDDEEDEEAC@BC@>A;?A?A_Mismatch_0_Sense_+_Library_PoolT
GGTGGAAGAAAACCCAGCAGCCATGGCCGCCGCGCTGCTGACGAAGCTGGCGTTTGCGCGGGGAAGCTCGGATAATATCAGCGTCGTGGTTGTC
>Frequency_4_QualityScore_FFGGHFHIIIJJIICHIHIJ6@E?DDAEEEABCCCCDCCCCBCD?CB?B??A?>ACCCCCAACB?@CCA6/8<?CBCBCDC9?A?BBAB6=>BA_Mismatch_0_Sense_+_Library_PoolT
GGTGGCCACGGCAGCGGCGGTGGAAGAAAACCCAGCAGCCATGGCCGCCGCGCTGCTGACGAAGCTGGCGTTTGCGCGGGGAAGCTCGGATAAT
>Frequency_4_QualityScore_FFHGHHHJJJIJJJJJJJIIHIIIIIIIIJJIJIIIIIHHGGFEDDDDDDDDDDDDDDDDDDDDDDDCACBCACCCCABCCCCACCCCCDDCCB_Mismatch_0_Sense_+_Library_PoolT
GTCGAACCAAACGGCCTGCGACATTGCCCGGAGATGCCTGGCCGGCCGCCTTTTACGGAAACGCGCCAAAGGTTTGGCGGTGGCCACGGCAGCG
>Frequency_4_QualityScore_EEGGHGGJIJIJGIIIIFGFIIGIIIFGIIIGGFFFEDCCCBB?B=AA?ABABCAAB@BCCDDDDEDCCCCC>ABABCCDCCCCC@?BCCCBBC_Mismatch_0_Sense_+_Library_PoolT
CAGCAGCCATGGCCGCCGCGCTGCTGACGAAGCTGGCGTTTGCGCGGGGAAGCTCGGATAATATCAGCGTCGTGGTTGTCGACCTGAAACAGCC
>Frequency_4_QualityScore_FFHHHHGJIIJIJIIJHIIIIJIGCDDCDDDDCDDDDEEEEDDDCDDCDCCBCCDCCCCDDCDDDDDDDACACDBCABCDCDCDCCCDDCDCDD_Mismatch_0_Sense_+_Library_PoolT
GACGAAGCTGGCGTTTGCGCGGGGAAGCTCGGATAATATCAGCGTCGTGGTTGTCGACCTGAAACAGCCGGTCGTCGTCTAGAAGCCGCGGCGG
>Frequency_4_QualityScore_EEGHFGHIIIFIIHIIIIHIIGIEGDDGEFCDCC?A>CCCDDACCB>CCBCDEBABCCCBCCBCBCCCA:=AC?@ACBCCCCB;AC;ABCABBC_Mismatch_0_Sense_+_Library_PoolT
CGCCGCGCTGCTGACGAAGCTGGCGTTTGCGCGGGGAAGCTCGGATAATATCAGCGTCGTGGTTGTCGACCTGAAACAGCCGGTCGTCGTCTAG
>Frequency_4_QualityScore_FFHHHHHJJJJJHIJJJJJJJJECCDDDDDCCDDDDEEEEEDDCDDCDDAACCDDCDDDDCDDDDDDCDDCCDCCDCCCCDCDDCCCB@CDCC;_Mismatch_0_Sense_+_Library_PoolT
ACGAAGCTGGCGTTTGCGCGGGGAAGCTCGGATAATATCAGCGTCGTGGTTGTCGACCTGAAACAGCCGGTCGTCGTCTAGAAGCCGCGGCGGC
>Frequency_4_QualityScore_EEFGGGHIHHIIIIIIIIHHIHGIHIAFFHIIHIIIGHHHGGFDCCCACACC@C=8;9?BBCDEEC?ACCCDCCCBCC@?@ACCCACDCC?BCC_Mismatch_0_Sense_+_Library_PoolT
CGTGGTTGTCGACCTGAAACAGCCGGTCGTCGTCTAGAAGCCGCGGCGGCCGCCGTGTTTATTTTGTACATAAAAGCGATTTTAATTTACAAAG
>Frequency_4_QualityScore_FFHHHHHJJJJIJIJJIIJJJECCDDDDDDCDDDDEEEEEDDDDD@CB@CCDDDDDCDDCACDCDDDDDCACCCDCCCBCBCDDDDCCCCCC9A_Mismatch_0_Sense_+_Library_PoolT
CGAAGCTGGCGTTTGCGCGGGGAAGCTCGGATAATATCAGCGTCGTGGTTGTCGACCTGAAACAGCCGGTCGTCGTCTAGAAGCCGCGGCGGCC
>Frequency_4_QualityScore_EEHHGGFHIGIHFHIGHFHGHIIHIIFFCBCC@CB4=9?A?ACEECBADDDDCCDCB@A?CCDCCDEEBCCACBA?>?8=ABB;@?>;@BCCDA_Mismatch_0_Sense_+_Library_PoolT
AGCCGGTCGTCGTCTAGAAGCCGCGGCGGCCGCCGTGTTTATTTTGTACATAAAAGCGATTTTAATTTACAAAGTCCGTTTTTGCGGTTATTTA
>Frequency_4_QualityScore_FEHGHFGHHIIJIIIHHGGGGGHGGGGEDDCCBACCBCCCCCCCCDDDABCCCCCDCACDDBCADCCDDACCCCCCDCCC=A>6=17<?ABCD>_Mismatch_0_Sense_+_Library_PoolT
CGCGGGGAAGCTCGGATAATATCAGCGTCGTGGTTGTCGACCTGAAACAGCCGGTCGTCGTCTAGAAGCCGCGGCGGCCGCCGTGTTTATTTTG
>Frequency_4_QualityScore_FFHHHHHJJJJJJJJIIIJJJJJJIIIHHIHBGGGFFFFEEEEEEEEEEEDDDDDDDDEDDDDDDDDDDCDDDDEEEDDEDEDEEEDDDDDDDC_Mismatch_0_Sense_+_Library_PoolT
GCGACCAACCTCTGGAATTTTTTTTCCAAGGTAAGTGTCGTTTTCATTTTTGTTAGTTACAAAACATTACCATTTCTCTAATATCAACTTTGGG
>Frequency_4_QualityScore_FFHHGHGIIFIIIIIHHIIHFGGFEDCDBCDCDEEEEEDDCCCCDCBABCDCCCCCDDDDDDDBCCCAC@ACDCCDBCCCCBCCCCCCCC=A>?_Mismatch_0_Sense_+_Library_PoolT
AAGCTGGCGTTTGCGCGGGGAAGCTCGGATAATATCAGCGTCGTGGTTGTCGACCTGAAACAGCCGGTCGTCGTCTAGAAGCCGCGGCGGCCGC
>Frequency_4_QualityScore_EEFGGGEGGIIIHIJJIIIHHGGGECCDDDEEEEEDDCDD?ACABCCDDCDDDDDDDCDCBCCC?B@?C>?BCCDACACCBC?@CA@>AC<?<1_Mismatch_0_Sense_+_Library_PoolT
CTGGCGTTTGCGCGGGGAAGCTCGGATAATATCAGCGTCGTGGTTGTCGACCTGAAACAGCCGGTCGTCGTCTAGAAGCCGCGGCGGCCGCCGT
>Frequency_4_QualityScore_FEHGHHHJIGIIHIIIIIIJJJIIJJJIIHECCDCCCD>A=BCCCDEEC?CDEDCCCA@C@AACCCCCCBDCDBCCCBCCC>BCCC@DAB=AAC_Mismatch_0_Sense_+_Library_PoolT
AACAGCCGGTCGTCGTCTAGAAGCCGCGGCGGCCGCCGTGTTTATTTTGTACATAAAAGCGATTTTAATTTACAAAGTCCGTTTTTGCGGTTAT
>Frequency_4_QualityScore_EFHHGHHIIIIIIIIIIIIIEHIFHIHIJHIGIIIIIIGECCDCC;@C@;?:?C@ACEEB>ACCCABCCABC=ACCCBCCEECD?CAB@ABA;A_Mismatch_0_Sense_+_Library_PoolT
TGTCGACCTGAAACAGCCGGTCGTCGTCTAGAAGCCGCGGCGGCCGCCGTGTTTATTTTGTACATAAAAGCGATTTTAATTTACAAAGTCCGTT
>Frequency_4_QualityScore_FFHHHGGIIHIIIIGIIIHHIHIIIHECCC??AA8>=ACCCDEEA>@BBCCCDDCC<>AABBAA=BCBC?ACCC??A9ACCCCBAC<AC@CEEE_Mismatch_0_Sense_+_Library_PoolT
GCCGGTCGTCGTCTAGAAGCCGCGGCGGCCGCCGTGTTTATTTTGTACATAAAAGCGATTTTAATTTACAAAGTCCGTTTTTGCGGTTATTTAT
>Frequency_4_QualityScore_EEHHHGHIJJJJJJJIIIIIGGGEEEDEEEEEEEDDCCDBCDCDCCDDCDDDDDDDDDDDDDDCCDCCDDCCDDDDDDDDDCACCCACCBCA7?_Mismatch_0_Sense_+_Library_PoolT
TGGCGTTTGCGCGGGGAAGCTCGGATAATATCAGCGTCGTGGTTGTCGACCTGAAACAGCCGGTCGTCGTCTAGAAGCCGCGGCGGCCGCCGTG
>Frequency_4_QualityScore_FEGGGGGIIIIIIIHIHIEGHIIGGIHGHGIIIGIIGFCCC?AC@A?8>5?BBCCCEA?BCCDCCCDBB?=;>ACBCCBEBDACC>>ACC;ACA_Mismatch_0_Sense_+_Library_PoolT
TCGACCTGAAACAGCCGGTCGTCGTCTAGAAGCCGCGGCGGCCGCCGTGTTTATTTTGTACATAAAAGCGATTTTAATTTACAAAGTCCGTTTT
>Frequency_4_QualityScore_EFGHHHGIJJIIIJJIHJJIIIJIIIFHIGHIIIIIIIIHIHHHFGFFEEABCCCDCCDCDACDDCDDCCCDDCCB@AC8=9?CBCCEE@8>BC_Mismatch_0_Sense_+_Library_PoolT
GGGAAGCTCGGATAATATCAGCGTCGTGGTTGTCGACCTGAAACAGCCGGTCGTCGTCTAGAAGCCGCGGCGGCCGCCGTGTTTATTTTGTACA
>Frequency_4_QualityScore_FFHHHHHJJJJJJIJHIJJJIIIJJFACDCDDDDDDDDDEEFEEDDCDDCDDBCDDDCCDCDDCDDDDDCCCDACDCDCCDDBCCDDCDDDCCD_Mismatch_0_Sense_+_Library_PoolT
CTGACGAAGCTGGCGTTTGCGCGGGGAAGCTCGGATAATATCAGCGTCGTGGTTGTCGACCTGAAACAGCCGGTCGTCGTCTAGAAGCCGCGGC
>Frequency_4_QualityScore_FFHHHHHJJJIJJIJJJIIIIIGIIHIDIIHIIGGGGFEDCDDDDCDD4:A:BC@CCDCCDCDCBCCCABAB?BCABAB@A?AABCACA;?AA@_Mismatch_0_Sense_+_Library_PoolT
TTTTACGGAAACGCGCCAAAGGTTTGGCGGTGGCCACGGCAGCGGCGGTGGAAGAAAACCCAGCAGCCATGGCCGCCGCGCTGCTGACGAAGCT
>Frequency_4_QualityScore_FEGHHHGGHIIIJIIIHIIIIHIIIIGIIIIGHGGHGHFFEFEEEDECDCACCDCAAAC?3;9;AC?BCABACCDDDDDCBAA@BCCCCDCDDB_Mismatch_0_Sense_+_Library_PoolT
AGCGTCGTGGTTGTCGACCTGAAACAGCCGGTCGTCGTCTAGAAGCCGCGGCGGCCGCCGTGTTTATTTTGTACATAAAAGCGATTTTAATTTA
>Frequency_4_QualityScore_FFHHHH>DGGHGIIIJHIIIIGHHHIHCEGEGGDDCCCDCCCACCCCCCCCCCBBB5;?ADCCBCDB>B=>CCDC>@BDCEEEEEDC?BA;?C7_Mismatch_0_Sense_+_Library_PoolT
CGGCGGTGGAAGAAAACCCAGCAGCCATGGCCGCCGCGCTGCTGACGAAGCTGGCGTTTGCGCGGGGAAGCTCGGATAATATCAGCGTCGTGGT
>Frequency_4_QualityScore_FEGGHGHJIIIAEIGGFEIIIHHHGGEFEEDEECCABCBBA@AACCCDDDDDCDC@CDCAB9?AACCBA?A@?CCCACCC@ACDCEDDCCCB?B_Mismatch_0_Sense_+_Library_PoolT
GGCAGCGGCGGTGGAAGAAAACCCAGCAGCCATGGCCGCCGCGCTGCTGACGAAGCTGGCGTTTGCGCGGGGAAGCTCGGATAATATCAGCGTC
>Frequency_4_QualityScore_FFHHGHGIIJJIJJJJIJJIJJJJHIIIJIJIIIIGGFEDDEEDD>ACCDCDDACCACDDDDCCABCDDCDDDDDDCCCACCACCCC;;ACACB_Mismatch_0_Sense_+_Library_PoolT
GAAAACCCAGCAGCCATGGCCGCCGCGCTGCTGACGAAGCTGGCGTTTGCGCGGGGAAGCTCGGATAATATCAGCGTCGTGGTTGTCGACCTGA
>Frequency_4_QualityScore_FFHHHHGIJIJJJJJIIJIIIJJHIJHJIIIIGGECEDDECDDDDDCDDCDDDDCCDDDEEEEEDDBCDDDDACCCDCCDDDDACDDCDDDDDC_Mismatch_0_Sense_+_Library_PoolT
CAGCCATGGCCGCCGCGCTGCTGACGAAGCTGGCGTTTGCGCGGGGAAGCTCGGATAATATCAGCGTCGTGGTTGTCGACCTGAAACAGCCGGT
>Frequency_4_QualityScore_FFHHHHGIIIICHIFFIHIHIHIIGIGHIIED7?BACB?CCDCCDCBCBBCCCCDDCC@=A<<?>@@@A?AA<?A@AA>B=<4;<;;9=?ACC:_Mismatch_0_Sense_+_Library_PoolT
CAAAGGTTTGGCGGTGGCCACGGCAGCGGCGGTGGAAGAAAACCCAGCAGCCATGGCCGCCGCGCTGCTGACGAAGCTGGCGTTTGCGCGGGGA
>Frequency_3_QualityScore_FFHGGGHIBFHGIHHHIIJIJIIJHIHHEEDDC>CDB;>9@CBDCDDCACDDDBCCDDCDBACCDBBBDCBCB?AC@CCCBBBCBABAC:??BC_Mismatch_0_Sense_+_Library_PoolT
ACAGCCGGTCGTCGTCTAGAAGCCGCGGCGGCCGCCGTGTTTATTTTGTACATAAAAGCGATTTTAATTTACAAAGTCCGTTTTTGCGGTTATT
>Frequency_3_QualityScore_FFHHGHHJJJJHJJJGHGIGHIJJFHCGHIIJJJJJJIJJHIJEHHIHGGHHIGHHHEFBEFFFEDDDD@?@CCCCDDDACCCAACCDBACDBC_Mismatch_0_Sense_+_Library_PoolT
CTGGAATGGCTATCGTGTTATGGGAGTCCTGGCCACGTCCAGGTCTGTAGGGGATCGTTACTTGAAGCCGTACGTTATTCCCGAGCCAGATGTG
>Frequency_3_QualityScore_BEFFEGECFFHHHHHHGHJIIE9>EE=CEFFCDFFHHHHIGFEEGFFFGGEGEDAEDEDEECDCCCDCDCDBABBCDBBCBCBCA@CAACBCAA_Mismatch_0_Sense_+_Library_PoolT
CTCTGGAATTTTTTTTCCAAGGTAAGTGTCGTTTTCATTTTTGTTAGTTACAAAACATTACCATTTCTCTAATATCAACTTTGGGATGTTACAA
>Frequency_3_QualityScore_EEEFGFGIDDFDD>EDADFEHHBFEFHGIGDHD@6<@;??9@BD>>BA=@C@A?><?@2<:8>=8@<;A=@A>@@B;;>>6>@</9=:@>@@>@_Mismatch_0_Sense_+_Library_PoolT
GCCAAAGGTTTGGCGGTGGCCACGGCAGCGGCGGTGGAAGAAAACCCAGCAGCCATGGCCGCCGCGCTGCTGACGAAGCTGGCGTTTGCGCGGG
>Frequency_3_QualityScore_EFEFFGHIIIIIDGGHDHDHHEHEHFCGIICFHHIGIIBEFCFHHCFGGHGHHGFGGGFFE_Mismatch_0_Sense_+_Library_PoolT
CGTGTTTATTTTGTACATAAAAGCGATTTTAATTTACAAAGTCCGTTTTTGCGGTTATTTA
>Frequency_3_QualityScore_FF8EHGHIIJJJJJIIIIHJFED3=B=BCCCDDCDDDCDCCCCCCBAADB@CACAAAAACD@CA=AABC???@5>A>AA>>CCD4>BACCAB9@_Mismatch_0_Sense_+_Library_PoolT
GGCGGTGGCCACGGCAGCGGCGGTGGAAGAAAACCCAGCAGCCATGGCCGCCGCGCTGCTGACGAAGCTGGCGTTTGCGCGGGGAAGCTCGGAT
>Frequency_3_QualityScore_FFHHHGHJJJJJJJJGIJHGDBCA;@?BDCDDEEDCDEEEEDDDCCCCBCDDEDDEEDDDDDCBCBC>@>?BCCCD=ACDDEC_Mismatch_0_Sense_+_Library_PoolT
GTCTAGAAGCCGCGGCGGCCGCCGTGTTTATTTTGTACATAAAAGCGATTTTAATTTACAAAGTCCGTTTTTGCGGTTATTTA
>Frequency_3_QualityScore_FFHHHHHJJJJJJJJGHIEFG?EBFGEGHGGFFGFEEEEDDDCDCDDDDDDCAADCDDCCCDCDDDDCCBCCBCDDDDDCCCCDBCDCC?>ACA_Mismatch_0_Sense_+_Library_PoolT
GCGACGGGCTCTGGGACGTGGTGTCGAACCAAACGGCCTGCGACATTGCCCGGAGATGCCTGGCCGGCCGCCTTTTACGGAAACGCGCCAAAGG
>Frequency_3_QualityScore_EFGHHHHJJIJJJJIIJJJJIJJJHGHGIHGIIGGHIJJIJJJHIHJJJI_Mismatch_0_Sense_+_Library_PoolT
TGTACATAAAAGCGATTTTAATTTACAAAGTCCGTTTTTGCGGTTATTTA
>Frequency_3_QualityScore_FFHHHGGIGHIEGFHIIIIJIIIHIJHIIJJJJHGHIHHIGGGEDCDDDDDDDDDCCDDDDDBBCDDDD?BDDDDDDDC@>CBC=BBBDACBAC_Mismatch_0_Sense_+_Library_PoolT
CTGGGACGTGGTGTCGAACCAAACGGCCTGCGACATTGCCCGGAGATGCCTGGCCGGCCGCCTTTTACGGAAACGCGCCAAAGGTTTGGCGGTG
>Frequency_3_QualityScore_FFHHHHHJIIIJAGIFIIIHIIHGGEEFFEEDCDDDDDDDDC@?AACDDDDDCCCDCDDDCC9@BCDDD>ACD<?@BCD>C>BADDDEDDDDB=_Mismatch_0_Sense_+_Library_PoolT
CGGCAGCGGCGGTGGAAGAAAACCCAGCAGCCATGGCCGCCGCGCTGCTGACGAAGCTGGCGTTTGCGCGGGGAAGCTCGGATAATATCAGCGT
>Frequency_3_QualityScore_@EGGGEGGGGFHEGGGIIEIHIEHHGHGDHHGBFDHIIIEGBFIHIHI_Mismatch_0_Sense_+_Library_PoolT
TACATAAAAGCGATTTTAATTTACAAAGTCCGTTTTTGCGGTTATTTA
>Frequency_3_QualityScore_EEGHHHCGHF:CAFHEFGHID@EFFHFGFIEGH??DGFEEADEDE@A@BA>@>8ACBB>AAC<A@DDCC_Mismatch_0_Sense_+_Library_PoolT
GCGGCCGCCGTGTTTATTTTGTACATAAAAGCGATTTTAATTTACAAAGTCCGTTTTTGCGGTTATTTA
>Frequency_3_QualityScore_EFHHGHHIJIIIJJJJJJJIIIJIHGDCDDDDD<@=BDDDDDEDBDEDECDCDDDDCCDDDECDEEDDBCDCCDDBACDCCDDDD=BDDDEBDC_Mismatch_1_Sense_+_Library_PoolT
CCGGTCGTCGTCTAGAAGCCGCGGCGGCCGCCGTGTTTATTTTGTACATAAAAGCGATTTTAATTTACAAAGTCCGTTTTTGCGGTTATTTAAA
>Frequency_3_QualityScore_FFHFHHHIIIJJIIJJJJJJIIJJIIIFHIHIIIIJJJIHIHHGFDDDDDCC@?C@5:<@CCDDEE@9:>@ABCDDCBCBAAACCCADDA@_Mismatch_0_Sense_+_Library_PoolT
TCGTGGTTGTCGACCTGAAACAGCCGGTCGTCGTCTAGAAGCCGCGGCGGCCGCCGTGTTTATTTTGTACATAAAAGCGATTTTAATTTAC
>Frequency_3_QualityScore_EEGGHHGJJ8DGCGFFIIIIJJFHFEFFFFFFEDDDCBBCCCCC?DC@DCA@CCCCDC>3;?@CACC@A;6<BBBB7>8>?BDEEDDCD>?AB?_Mismatch_0_Sense_+_Library_PoolT
CAGCGGCGGTGGAAGAAAACCCAGCAGCCATGGCCGCCGCGCTGCTGACGAAGCTGGCGTTTGCGCGGGGAAGCTCGGATAATATCAGCGTCGT
>Frequency_3_QualityScore_CEEGDGGIIIICFIIHIIIFGHFGEFCCEEDDCBBAC@BCCB@:=?@DABADDDC@@A?@A@BCCACBCDCC@B?@>@=>B:>B>BA6>-8@=A_Mismatch_0_Sense_+_Library_PoolT
TTTGCGCGGGGAAGCTCGGATAATATCAGCGTCGTGGTTGTCGACCTGAAACAGCCGGTCGTCGTCTAGAAGCCGCGGCGGCCGCCGTGTTTAT
>Frequency_3_QualityScore_FFHHHHGHJJJIHGHIGGCCDA8=<ACCDDEEC?CDDEEDDDBCDC?BCDEDCDECECDDDCCDC?CCC@;BAC=BBDDE?_Mismatch_0_Sense_+_Library_PoolT
CTAGAAGCCGCGGCGGCCGCCGTGTTTATTTTGTACATAAAAGCGATTTTAATTTACAAAGTCCGTTTTTGCGGTTATTTA
>Frequency_3_QualityScore_DEHHGGFJGHFHIIIIIGHFHEBEGGFGFCDB;>B<@B>CCACCCDDDCCBCCCCCACCABCCCCBBBBA=@@>=<@@B8@94;;7>:>B9<??_Mismatch_0_Sense_+_Library_PoolT
TGCGCGGGGAAGCTCGGATAATATCAGCGTCGTGGTTGTCGACCTGAAACAGCCGGTCGTCGTCTAGAAGCCGCGGCGGCCGCCGTGTTTATTT
>Frequency_1_QualityScore_FFGHHHGIJJJJIIIJJJFIHHEHHGHFFDDDBDBBBDDDDDDDDDDDDDCDDDDD;BDDDDDBDDDDCCCDDDDDDDDDDD@@95>8?CCCDD_Mismatch_0_Sense_+_Library_PoolC
TGCGCGGGGAAGCTCGGATAATATCAGCGTCGTGGTTGTCGACCTGAAACAGCCGGTCGTCGTCTAGAAGCCGCGGCGGCCGCCGTGTTTATTT
>Frequency_3_QualityScore_EFHGGEGDGFIHEHHGHH9?DBB@BCEEAAACBCD>ACCC@BBCCCC;?CCAC@DBACCAA;;;?@>>04;:@;<8?A@8?A>@>;?@AAC@BB_Mismatch_0_Sense_+_Library_PoolT
TGGCCACGGCAGCGGCGGTGGAAGAAAACCCAGCAGCCATGGCCGCCGCGCTGCTGACGAAGCTGGCGTTTGCGCGGGGAAGCTCGGATAATAT
>Frequency_3_QualityScore_FFHHHGHHIJHIJIJCHIFGIGICHGIJEHGGFEDD09A7BC@CDCBCC?A@@BBC:ACCBCB@CBBC@<?@AB>B@=?B=A>@>;3==9>@C?_Mismatch_0_Sense_+_Library_PoolT
GCGCCAAAGGTTTGGCGGTGGCCACGGCAGCGGCGGTGGAAGAAAACCCAGCAGCCATGGCCGCCGCGCTGCTGACGAAGCTGGCGTTTGCGCG
>Frequency_3_QualityScore_FEGGHGHJIJIIHIIGHBBCC8<:@C@BCEEB?BCDEDDDDBBA>ACCDDDDEECDCDCCBABB?BCCC<C@A9>;CDDBDCDBB_Mismatch_0_Sense_+_Library_PoolT
TAGAAGCCGCGGCGGCCGCCGTGTTTATTTTGTACATAAAAGCGATTTTAATTTACAAAGTCCGTTTTTGCGGTTATTTATATCA
>Frequency_3_QualityScore_DEGEGEGIHGIJIGGGIIIIIIIEGHDGIJIIIIIJIIGHEHGFGGFHEGIIGIICDDGFFEEDECC_Mismatch_0_Sense_+_Library_PoolT
CCGTGTTTATTTTGTACATAAAAGCGATTTTAATTTACAAAGTCCGTTTTTGCGGTTATTTATATCA
>Frequency_3_QualityScore_FFHGEGHIHGIHIHIIFFHII;ADFEDEGGE@DGGHIIIIIIGIHIHGDGHHIFEFFFECEEDDEECDDDDDCDEDCDCDDCC@BDCCCCBBCC_Mismatch_0_Sense_+_Library_PoolT
TCTGGAATTTTTTTTCCAAGGTAAGTGTCGTTTTCATTTTTGTTAGTTACAAAACATTACCATTTCTCTAATATCAACTTTGGGATGTTACAAG
>Frequency_3_QualityScore_FFHHHHHHIJIJHIIJJHIJGICHHGIIIIFHGFEDDCCDCCD3:A8@A@CDDBBCBBC?ABBB@?B@D@?A@A?@?AA@AAB>>@=<>?A@_Mismatch_0_Sense_+_Library_PoolT
CGGAAACGCGCCAAAGGTTTGGCGGTGGCCACGGCAGCGGCGGTGGAAGAAAACCCAGCAGCCATGGCCGCCGCGCTGCTGACGAAGCTGGC
>Frequency_3_QualityScore_FFHHHGHJHIJHIJHHIHIIHIJIIIJJJJJJJJJGIIHHHEFFDEEEEDDDDDCACCADDCDC>A8@CDCCDECABDCCCCCDDDDCBCCDDC_Mismatch_0_Sense_+_Library_PoolT
TATCAGCGTCGTGGTTGTCGACCTGAAACAGCCGGTCGTCGTCTAGAAGCCGCGGCGGCCGCCGTGTTTATTTTGTACATAAAAGCGATTTTAA
>Frequency_3_QualityScore_DEFGHHHJJJJGIIJJJJJJJHJIJJJJJHJJJIIGHIHHIIGGHIJJJJIIEHGIIJG_Mismatch_0_Sense_+_Library_PoolT
TGTTTATTTTGTACATAAAAGCGATTTTAATTTACAAAGTCCGTTTTTGCGGTTATTTA
>Frequency_3_QualityScore_FFHHHHHJIJJJIJJJJIBIIHIIIJJJJJJJJJIIJIJIJIJJJJJJJJJIJIHHHHHHGFFF?CEDEDFEDEDEEFDEEDDDDCBDDDCFED_Mismatch_0_Sense_+_Library_PoolT
TTACAAAGTCCGTTTTTGCGGTTATTTATATCAGCGCACTCTTCTGTCTTGTGTTCTTATGGAGTATATTTTATTTATTTGCTTCAAAGTATTG
>Frequency_3_QualityScore_FFHHHHHJAFHHIIIIJJIJJIHIHHGGGGGFFFEDDDDCDDDDCDDDCCDDDDDDDD>BDCDDDDDDDDCDDDDDDBBCCDEDEEDDCCCDBD_Mismatch_0_Sense_+_Library_PoolT
AGCGGCGGTGGAAGAAAACCCAGCAGCCATGGCCGCCGCGCTGCTGACGAAGCTGGCGTTTGCGCGGGGAAGCTCGGATAATATCAGCGTCGTG
>Frequency_3_QualityScore_FFHEFGGGGHIGHIJDFIEHIEHHEGCGFIIJIHFECCCDDCDD5;8=>ACCCAB;8>ABA@@BBB@95;9@@=?BA>A??BB<?AB8:>@>9@_Mismatch_0_Sense_+_Library_PoolT
ACCTGAAACAGCCGGTCGTCGTCTAGAAGCCGCGGCGGCCGCCGTGTTTATTTTGTACATAAAAGCGATTTTAATTTACAAAGTCCGTTTTTGC
>Frequency_3_QualityScore_FFHHHH?GIGIIIJIJJJIIIGHIHHD7>B;CCADDDCDDBCDDCBC@ACC@CCBCCCCB?A;AC@AA>>??BCCAA1;@=@AC=ACD8>A<AB_Mismatch_0_Sense_+_Library_PoolT
GTTTGGCGGTGGCCACGGCAGCGGCGGTGGAAGAAAACCCAGCAGCCATGGCCGCCGCGCTGCTGACGAAGCTGGCGTTTGCGCGGGGAAGCTC
>Frequency_3_QualityScore_FFGGHFHIIIIGIIHIGHGHGFGGGFFEBBD?CDABCDDCCDDDDDDDDDCBCCC<?CCCDACDCDCBCDCBCBCCBA>A=8?:0635<A?AAC_Mismatch_0_Sense_+_Library_PoolT
GCGCGGGGAAGCTCGGATAATATCAGCGTCGTGGTTGTCGACCTGAAACAGCCGGTCGTCGTCTAGAAGCCGCGGCGGCCGCCGTGTTTATTTT
>Frequency_3_QualityScore_EFHHHEGIIIIHHHHGHGEGFGGEGGGE<?DDDDDDDDCCDDCDDCDCACDDEEDEDDC?BCCC@@BCBBAACC@ABBCDDCDCCC9@BCDC?C_Mismatch_0_Sense_+_Library_PoolT
GGCCGCCGCGCTGCTGACGAAGCTGGCGTTTGCGCGGGGAAGCTCGGATAATATCAGCGTCGTGGTTGTCGACCTGAAACAGCCGGTCGTCGTC
>Frequency_3_QualityScore_DEGGHEEDGHIHHFHHHFIFGHHIHEGGGGHFCBCAEEDACGFIFEGEAEFHGIF_Mismatch_0_Sense_+_Library_PoolT
TATTTTGTACATAAAAGCGATTTTAATTTACAAAGTCCGTTTTTGCGGTTATTTA
>Frequency_3_QualityScore_FDFDGHFFGIIIIGFEDDC3<=ACCDDEE??BDDDCBCDDBA?BCCD?CDCCA@@@A?=@@@<BBCCC@=@69>BDDCDDDDB_Mismatch_0_Sense_+_Library_PoolT
GAAGCCGCGGCGGCCGCCGTGTTTATTTTGTACATAAAAGCGATTTTAATTTACAAAGTCCGTTTTTGCGGTTATTTATATCA
>Frequency_3_QualityScore_FFHHHHHJJJJJJJJJJJJIJJJIJJJJJJIHFEFFECDEDDCDD@CDCDDDDDDDDDDDDDD2:A+>B?@CDBCC@AAAABB4;;BAC@6?6=_Mismatch_0_Sense_+_Library_PoolT
GCCTGGCCGGCCGCCTTTTACGGAAACGCGCCAAAGGTTTGGCGGTGGCCACGGCAGCGGCGGTGGAAGAAAACCCAGCAGCCATGGCCGCCGC
>Frequency_3_QualityScore_DEEGGEGHIIHHHGHG.>DCFCCFFFDCCCBACBCCC?BCACC<A??A??;<BDB???@@@A?B=>3;?8>>BBBBC=AA@CCAA9=@D@C@AD_Mismatch_0_Sense_+_Library_PoolT
GCCACGGCAGCGGCGGTGGAAGAAAACCCAGCAGCCATGGCCGCCGCGCTGCTGACGAAGCTGGCGTTTGCGCGGGGAAGCTCGGATAATATCA
>Frequency_3_QualityScore_EFHHHEGIJIJIJFIIHIJDHIDGHIGGHIJJBDHIFGIJJJJHIHIJHDFFEDEDDEEEDCCDDDDDBADCCDDDDCCDDDDDDDDDDDDDDC_Mismatch_0_Sense_+_Library_PoolT
GGGAGTCCTGGCCACGTCCAGGTCTGTAGGGGATCGTTACTTGAAGCCGTACGTTATTCCCGAGCCAGATGTGACCTTTAGTCAGCGGTGCCCG
>Frequency_3_QualityScore_FFHHHHHJJJJJHIJHHGEDB;@@BDBDDEEDBDDDEDDDDDDD?CBCDEDDEEBDACCCBCDA?CDDDCDCC@BCDDEA_Mismatch_0_Sense_+_Library_PoolT
TAGAAGCCGCGGCGGCCGCCGTGTTTATTTTGTACATAAAAGCGATTTTAATTTACAAAGTCCGTTTTTGCGGTTATTTA
>Frequency_3_QualityScore_FFGHHHHDHIGIIIIGHIIHHHCGIGGD5=A>BCADDDAACABBDC@CACCC>CA=C>@>;:><@AACB@A>>ABCAC3<@?@>>>AAC4<<:@_Mismatch_0_Sense_+_Library_PoolT
GGTTTGGCGGTGGCCACGGCAGCGGCGGTGGAAGAAAACCCAGCAGCCATGGCCGCCGCGCTGCTGACGAAGCTGGCGTTTGCGCGGGGAAGCT
>Frequency_2_QualityScore_FFGGHGGIIIIIIIIGHIJIGHFGGIIIIHIIIAGIGHIIIJIIJIGIJJIIIJIICHDHGIIGHGGIIEIHHGFCECCCCBCCCDD?BCCCCC_Mismatch_0_Sense_+_Library_PoolT
CAGCGCACTCTTCTGTCTTGTGTTCTTATGGAGTATATTTTATTTATTTGCTTCAAAGTATTGAAATCTTAAGCGTCGTGTTAACTTTATGGCC
>Frequency_2_QualityScore_FFHGHEHIHIIJJJHGIFDGHIJGIHFIGIIIIJJIGIIIGIHFFHIIEEA=AABCABACCCCDCDCDDAACACDCDACDDCC@ACACCAA>77_Mismatch_0_Sense_+_Library_PoolT
GCCGTACGTTATTCCCGAGCCAGATGTGACCTTTAGTCAGCGGTGCCCGGACGACGAGTGCCTGATTCTGGCTAGCGACGGGCTCTGGGACGTG
>Frequency_2_QualityScore_FFHHHHHJJIJJJJIIJIJIJIG?FGIIJHIIAGHBEFIHGGGFEEDDCDDDDDDDCDDCDCCDDDDABCDDDDCCDDDDDDDDDC?;BCCD@C_Mismatch_0_Sense_+_Library_PoolT
CCTGATTCTGGCTAGCGACGGGCTCTGGGACGTGGTGTCGAACCAAACGGCCTGCGACATTGCCCGGAGATGCCTGGCCGGCCGCCTTTTACGG
>Frequency_2_QualityScore_EEEGGFFIHEIAF>=EEHGEI9BEHHCDD=E=CCBEEGGAACGGFC=A=;?;ABBC@A>A=:=???BB?<A:;A;?C?3;=B>;6<57<?;AA?_Mismatch_0_Sense_+_Library_PoolT
GCTCTGGGACGTGGTGTCGAACCAAACGGCCTGCGACATTGCCCGGAGATGCCTGGCCGGCCGCCTTTTACGGAAACGCGCCAAAGGTTTGGCG
>Frequency_2_QualityScore_CCFF>DCGEBGGFEGCAG<BCG9<AEED8=DEAEFGEFCA9DFFGEDFE?C?ACCEEB=>@ACA:?<77<?AA?C?88AA?A==5=AAC?@;@@_Mismatch_0_Sense_+_Library_PoolT
GTCCTGGCCACGTCCAGGTCTGTAGGGGATCGTTACTTGAAGCCGTACGTTATTCCCGAGCCAGATGTGACCTTTAGTCAGCGGTGCCCGGACG
>Frequency_2_QualityScore_FFHEHHGJJJJJJJJJHIIIIIIJIIJIJJJJJJIHGFEEEEEDDDDDDDDDD?BDDDDDDDDDACDCDCCCCDDDDEEEEDDDCDD@CA=?BC_Mismatch_0_Sense_+_Library_PoolT
CGGTGGAAGAAAACCCAGCAGCCATGGCCGCCGCGCTGCTGACGAAGCTGGCGTTTGCGCGGGGAAGCTCGGATAATATCAGCGTCGTGGTTGT
>Frequency_2_QualityScore_FFHGHHHJIJJJJHIIIIJHIIIIJJJIJJIIIJJIJIJJJJJJJJJJIIHGFFEDEEEDDDCDDDDDDCDDDECDCCDDDCCDECABCDDDEE_Mismatch_0_Sense_+_Library_PoolT
ATTGAAATCTTAAGCGTCGTGTTAACTTTATGGCCATGCTGATCTCGCGACCAACCTCTGGAATTTTTTTTCCAAGGTAAGTGTCGTTTTCATT
>Frequency_2_QualityScore_EEHHHGGGIIJIIGGIEGHFDFGIHIDGGIIIGIIIIFGCGII>DHEDGFEGHGHFEECDDCACDECDCCCDDCDCDECD??;;ACC;ABCBCC_Mismatch_0_Sense_+_Library_PoolT
CCTGGCCACGTCCAGGTCTGTAGGGGATCGTTACTTGAAGCCGTACGTTATTCCCGAGCCAGATGTGACCTTTAGTCAGCGGTGCCCGGACGAC
>Frequency_2_QualityScore_EEEHCDEFGAFEGCGIIHIGI>DGGIFAGCCEGIEHF=A?CCCDEEEABEAEH_Mismatch_0_Sense_+_Library_PoolT
TTTATTTTGTACATAAAAGCGATTTTAATTTACAAAGTCCGTTTTTGCGGTTA
>Frequency_2_QualityScore_FFHHGHHJIIIJIIIJJIJJGIHIIIIIJJHDDCCDDCDDDDCDDDEEEEEDDCDDBCCBCCDDDBCCDCCCCDCCDCCD=BDCDDDDCDCBCC_Mismatch_0_Sense_+_Library_PoolT
CGCGCTGCTGACGAAGCTGGCGTTTGCGCGGGGAAGCTCGGATAATATCAGCGTCGTGGTTGTCGACCTGAAACAGCCGGTCGTCGTCTAGAAG
>Frequency_2_QualityScore_EFHGGGFIGIGIEIGIIICGGCGH@GGIIIEGECGDGDDDDCDABACACDDDDDDC=?=CCBCBCD@C?=?=BBB;ABBCCBCC6=?>A?CC>?_Mismatch_0_Sense_+_Library_PoolT
CTAGCGACGGGCTCTGGGACGTGGTGTCGAACCAAACGGCCTGCGACATTGCCCGGAGATGCCTGGCCGGCCGCCTTTTACGGAAACGCGCCAA
>Frequency_2_QualityScore_FFHHHHHIJIHIJEHIGIIIIJJJIJIJIIJGIJIIIIIGGGGFEEEDCDDDDDDC?CCDDDCDDDDDCACDDDDDCDDDDDDDBDACC=AC?@_Mismatch_0_Sense_+_Library_PoolT
GGGCTCTGGGACGTGGTGTCGAACCAAACGGCCTGCGACATTGCCCGGAGATGCCTGGCCGGCCGCCTTTTACGGAAACGCGCCAAAGGTTTGG
>Frequency_2_QualityScore_EFGHHHHJIGIIJIIJIJJJJIJJJJIGIJIIJGHIHIIIGFHIJJJIJJGIIEIJI_Mismatch_0_Sense_+_Library_PoolT
TTTATTTTGTACATAAAAGCGATTTTAATTTACAAAGTCCGTTTTTGCGGTTATTTA
>Frequency_2_QualityScore_FFHHGHHJJJIJEHIIJJJJIJJJIJJJIJJJJJIJJGIIJJIIIIJJJJIIIJGIIGIIIJIIIIHGHHGFEFFFEEEEEEEECDDCDCCDDD_Mismatch_0_Sense_+_Library_PoolT
GTTCTTATGGAGTATATTTTATTTATTTGCTTCAAAGTATTGAAATCTTAAGCGTCGTGTTAACTTTATGGCCATGCTGATCTCGCGACCAACC
>Frequency_2_QualityScore_EEFFFFCFEGICGHII@EAACDGGGI@EGCAFGGEGFGGCAC@EBCE?AAEGIICCEC??ACCE;_Mismatch_0_Sense_+_Library_PoolT
CCGCCGTGTTTATTTTGTACATAAAAGCGATTTTAATTTACAAAGTCCGTTTTTGCGGTTATTTA
>Frequency_2_QualityScore_FFHHGHHFGHIJJJJJJJIJJIJJJIIJJJJJJJJJJJIHGFEEEEDEDEDDDDDDDDDDDDDDDDDDCDDDDDDCBCDDBCDCDCCCCDCCDD_Mismatch_0_Sense_+_Library_PoolT
GACGTGGTGTCGAACCAAACGGCCTGCGACATTGCCCGGAGATGCCTGGCCGGCCGCCTTTTACGGAAACGCGCCAAAGGTTTGGCGGTGGCCA
>Frequency_2_QualityScore_EEEFGGHIIIIIE?GEGGIGE??@B2=;ACCCCEECACCCDDCCC9A@8>CCBCCBADCDC@CCCCAA:@AABBCBC9>BCCEC_Mismatch_0_Sense_+_Library_PoolT
CGTCTAGAAGCCGCGGCGGCCGCCGTGTTTATTTTGTACATAAAAGCGATTTTAATTTACAAAGTCCGTTTTTGCGGTTATTTA
>Frequency_2_QualityScore_EEFGGGGGGFHAGH<EA9AB9=;?A?BCEEC@CBACCCCCCCC=ABBCECCEEB;;5??CCBA?;AB@CBAC;?@_Mismatch_0_Sense_+_Library_PoolT
AGAAGCCGCGGCGGCCGCCGTGTTTATTTTGTACATAAAAGCGATTTTAATTTACAAAGTCCGTTTTTGCGGTTA
>Frequency_2_QualityScore_EEGHGGHIIHIEHIHECD;/;9?CABCEED?CCCDEDDDCCBACBBDCCDDE?DBCDC@CCA7ACCCDCB@7;BDDEA_Mismatch_0_Sense_+_Library_PoolT
GAAGCCGCGGCGGCCGCCGTGTTTATTTTGTACATAAAAGCGATTTTAATTTACAAAGTCCGTTTTTGCGGTTATTTA
>Frequency_2_QualityScore_C;EGEGHIIIEIIGIGIHGIIIEHHIIIIHIIEIECEGIIEGEGEIIIEHIGHIIGIH_Mismatch_0_Sense_+_Library_PoolT
GTTTATTTTGTACATAAAAGCGATTTTAATTTACAAAGTCCGTTTTTGCGGTTATTTA
>Frequency_2_QualityScore_FFHGGHHJJIJIJJGIEEDD6=;ACCCDEECBBDEEEDCDDDDDCBCCCCDEEBDCCDCBCCA?CDDD@BBB;ABCCEC_Mismatch_0_Sense_+_Library_PoolT
AGAAGCCGCGGCGGCCGCCGTGTTTATTTTGTACATAAAAGCGATTTTAATTTACAAAGTCCGTTTTTGCGGTTATTTA
>Frequency_2_QualityScore_FFGHHHGEGGGGHGHHIGIJIIIIGHIIFDBCCDDB;=?CBACCDEC=<BCCBCCCDDDABCDCDCCBDCDAAA?=?B?5ACCD@C@A6=;_Mismatch_0_Sense_+_Library_PoolT
CAGCCGGTCGTCGTCTAGAAGCCGCGGCGGCCGCCGTGTTTATTTTGTACATAAAAGCGATTTTAATTTACAAAGTCCGTTTTTGCGGTTA
>Frequency_2_QualityScore_FFHGHHHJJHJJEGGHGAHGIIAGGHGGIIJIIHJJJJJIIJJGHIIJIIIHHEEEEEADECCDDDDDCDDCCDCDDD@CCCDDA@AC@CC?C8_Mismatch_0_Sense_+_Library_PoolT
GCCACGTCCAGGTCTGTAGGGGATCGTTACTTGAAGCCGTACGTTATTCCCGAGCCAGATGTGACCTTTAGTCAGCGGTGCCCGGACGACGAGT
>Frequency_2_QualityScore_EFGHGGGIIIGHGGIHIIJIJGIIIIIIJJIJJJIIJIIIIJJHIHIIHJIIIIGHFFFEFFFFEFEEDCDEEEEDDC_Mismatch_0_Sense_+_Library_PoolT
TCCGTTTTTGCGGTTATTTATATCAGCGCACTCTTCTGTCTTGTGTTCTTATGGAGTATATTTTATTTATTTGCTTCA
>Frequency_2_QualityScore_FFHHHFGIIJIIIIJIJJJJJIIIJJIIJIIIIIGEEDDDDDDDDDDDDCDCDDDABCDDDDDDDDACDCDDDCDDDCCEEEEEDDDCDCCDCD_Mismatch_0_Sense_+_Library_PoolT
GGCGGTGGAAGAAAACCCAGCAGCCATGGCCGCCGCGCTGCTGACGAAGCTGGCGTTTGCGCGGGGAAGCTCGGATAATATCAGCGTCGTGGTT
>Frequency_2_QualityScore_FFHGHGHJJJJIIJGHIJGHIIJJDGIJIIGIJJIIIIJIJIJJIGGIJIHGHGFFEDEEACDCDEDDDCCCDDDECDCC>BDCDDCCDDCDD9_Mismatch_0_Sense_+_Library_PoolT
TGGCCACGTCCAGGTCTGTAGGGGATCGTTACTTGAAGCCGTACGTTATTCCCGAGCCAGATGTGACCTTTAGTCAGCGGTGCCCGGACGACGA
>Frequency_2_QualityScore_FFHHHEHIFGIIJJIJJIJJJJIIJIIJJIJIIJJJIIIGFEDEEEEDACDDDDDDDDDDDDDDDDDDDACDDDDDCBCCDACDDD?@C?@C=?_Mismatch_0_Sense_+_Library_PoolT
GGACGTGGTGTCGAACCAAACGGCCTGCGACATTGCCCGGAGATGCCTGGCCGGCCGCCTTTTACGGAAACGCGCCAAAGGTTTGGCGGTGGCC
>Frequency_2_QualityScore_FFHGHHHJJIIIIIIIJIHECCC=AABDCCDEECACEEECCCCDDC9:@CC?BBEEAABCDCBCA@?BC=A=<:=;AACCEEEDA?A?CABD;@_Mismatch_0_Sense_+_Library_PoolT
TCTAGAAGCCGCGGCGGCCGCCGTGTTTATTTTGTACATAAAAGCGATTTTAATTTACAAAGTCCGTTTTTGCGGTTATTTATATCAGCGCACT
>Frequency_2_QualityScore_FFHHHHGIJJJJJJIJJJIJJIJJJJGIIIIIJIIIIIIDGIIIIJIIJIJIJIJHIIIIGGDHEHIIIIHHHHHGGFEEECDDCCCCCEDDED_Mismatch_0_Sense_+_Library_PoolT
TTATATCAGCGCACTCTTCTGTCTTGTGTTCTTATGGAGTATATTTTATTTATTTGCTTCAAAGTATTGAAATCTTAAGCGTCGTGTTAACTTT
>Frequency_2_QualityScore_FFHHHHHIIIJJJJJIJJIJIIIJIJJJIJIIIIGGGEDDDDDDDCCDDCDAAC?CCCDDDDCDDD>?CDDC+3>(:<-;CC3;A5::37:@?:_Mismatch_0_Sense_+_Library_PoolT
CCCGGAGATGCCTGGCCGGCCGCCTTTTACGGAAACGCGCCAAAGGTTTGGCGGTGGCCACGGCAGCGGCGGTGGAAGAAAACCCAGCAGCCAT
>Frequency_2_QualityScore_FFHGHHHJJJIIIHIIJIGGIGIIIEIIGGI@CEHIGHHGFEFECDDDBBCABCBDDDDDDCB=@=CCCAACBCDDDDDDCCCBCCBCC@@ACD_Mismatch_0_Sense_+_Library_PoolT
ATTCTGGCTAGCGACGGGCTCTGGGACGTGGTGTCGAACCAAACGGCCTGCGACATTGCCCGGAGATGCCTGGCCGGCCGCCTTTTACGGAAAC
>Frequency_2_QualityScore_FFHGHHHIIIEGIIIJIJJIJIIIIIJIIJIIJJIJIIIIGGFCCECDDDDDDDCDACDDDDDDDDDDDCCCDBCDDDABDDCAAC??5:@@9=_Mismatch_0_Sense_+_Library_PoolT
TGGGACGTGGTGTCGAACCAAACGGCCTGCGACATTGCCCGGAGATGCCTGGCCGGCCGCCTTTTACGGAAACGCGCCAAAGGTTTGGCGGTGG
>Frequency_2_QualityScore_FEHHGGFIIIJJJIIHIIIIDE?@BA7>=ACCDDEEB>AECEEDCDCCBDCCCDCCDEE??7A?=<BCBABCCD;A=A9=ACCCC_Mismatch_1_Sense_+_Library_PoolT
TCGTCTAGAAGCCGCGGCGGCCGCCGTGTTTATTTTGTACATAAAAGCGATTTTAATTTACAAAGTCCGTTTTTGCGGTTATTCA
>Frequency_2_QualityScore_CDHHGEFEGG>GC;B??CBBCEC:;3;AACCAAABA>ABCCCC?AC>;5?BBA?AA:?ABCCA@B13;?>@;BCEDA_Mismatch_0_Sense_+_Library_PoolT
GCGGCGGCCGCCGTGTTTATTTTGTACATAAAAGCGATTTTAATTTACAAAGTCCGTTTTTGCGGTTATTTATATCA
>Frequency_2_QualityScore_CDC;F=CFGGGGEGEECIIIIEHACEBAGFEEEACC>AA=CC8=8@AAC?ABABCAA?A;BAB@BC=AC;AC@A?BBAC9>13==A==;=??71_Mismatch_0_Sense_+_Library_PoolT
ACGAGTGCCTGATTCTGGCTAGCGACGGGCTCTGGGACGTGGTGTCGAACCAAACGGCCTGCGACATTGCCCGGAGATGCCTGGCCGGCCGCCT
>Frequency_2_QualityScore_EDGHGHGJHHHHIIIIIJHGIIIGHEGCFCGEGEFIIIIIIICGFIIGG_Mismatch_0_Sense_+_Library_PoolT
GTACATAAAAGCGATTTTAATTTACAAAGTCCGTTTTTGCGGTTATTTA
>Frequency_2_QualityScore_FFHGGHEIIIIJJEGHFHIHGEEEEEEEEEEEDDDDCDDCCDDDDCDC@CCDDCAC@@ACBDDDDDDDDCCACBCCACCDBCC?>@298097?@_Mismatch_0_Sense_+_Library_PoolT
CGTTTGCGCGGGGAAGCTCGGATAATATCAGCGTCGTGGTTGTCGACCTGAAACAGCCGGTCGTCGTCTAGAAGCCGCGGCGGCCGCCGTGTTT
>Frequency_2_QualityScore_EBGGAEBEEGEHIIECEEAFEHGIIGFEDHGHGIIGIAG5;;@9CGCC@EGHIAEC;AACACD_Mismatch_1_Sense_+_Library_PoolT
GCCGTGTTTATTTTGTACATAAAAGCGATTTTAATTTACAAAGTCCGTTTTTGCGGTTATTCA
>Frequency_2_QualityScore_FFHHHHHJJJJJJJJJJJJJIJICGIIGGHIIHIJJIJIJJJJJIJJJIIGGHGGGFFEEEEDEEEEEECDECECEEEDDCDDDDDDDDDDEDC_Mismatch_0_Sense_+_Library_PoolT
CCTCTGGAATTTTTTTTCCAAGGTAAGTGTCGTTTTCATTTTTGTTAGTTACAAAACATTACCATTTCTCTAATATCAACTTTGGGATGTTACA
>Frequency_2_QualityScore_FFGHHHGJIIIIIIJHIIHIH;AD=CCCEDDDDDDDDCCDDDCCCCDDCDCCBCCDCCCCDC?BBCA?BB?9?CBCCDADBC;=ACCCCA;ABC_Mismatch_0_Sense_+_Library_PoolT
CGGTGGCCACGGCAGCGGCGGTGGAAGAAAACCCAGCAGCCATGGCCGCCGCGCTGCTGACGAAGCTGGCGTTTGCGCGGGGAAGCTCGGATAA
>Frequency_2_QualityScore_FFHHGHHIJJJJJJJJJIJIIJIGIJIJJJIJIIJJJJHHHHFEDDCDDDDDDDCDDDDDDDDDDDDDCBCACDCDCDDCDDCCCCDDCCCDDD_Mismatch_0_Sense_+_Library_PoolT
TCGAACCAAACGGCCTGCGACATTGCCCGGAGATGCCTGGCCGGCCGCCTTTTACGGAAACGCGCCAAAGGTTTGGCGGTGGCCACGGCAGCGG
>Frequency_2_QualityScore_FFGEFEEGGIEHICHIGIIGHEGIIIEFEFHIIICGAGDGADGHIIIIEHIGIIIIGGIIFCGGGHHIIIIGCGHHGG_Mismatch_0_Sense_+_Library_PoolT
TTTATATCAGCGCACTCTTCTGTCTTGTGTTCTTATGGAGTATATTTTATTTATTTGCTTCAAAGTATTGAAATCTTA
>Frequency_2_QualityScore_FFGGGHHCGIGIIGHIGGEGEEGA?CFGFCFCEECDCCB>CCDCCCCDDDDCACCDD+7?ACABBCDC57=<BA=A9A@?ADDEEEAB=?BADC_Mismatch_0_Sense_+_Library_PoolT
GCGGCGGTGGAAGAAAACCCAGCAGCCATGGCCGCCGCGCTGCTGACGAAGCTGGCGTTTGCGCGGGGAAGCTCGGATAATATCAGCGTCGTGG
>Frequency_1_QualityScore_FFHHHHHFGIGGIIHHHHFFFFCCEDDDDDDDDDDDDDDDDDDDDDDDBDDDDDDDD@BDBDDDDDDD9>?ACDDDBBBCCDEEEEDDBDB<BB_Mismatch_0_Sense_+_Library_PoolC
GCGGCGGTGGAAGAAAACCCAGCAGCCATGGCCGCCGCGCTGCTGACGAAGCTGGCGTTTGCGCGGGGAAGCTCGGATAATATCAGCGTCGTGG
>Frequency_2_QualityScore_CECGFGGIIHHHAGGFGHHIGCGIHIGAF?GGHGECFGHIHGEHIAEGIHIC?EFGEIIGIGEEGGGGFC@CE@CDDEDDDEEECCAABCABAC_Mismatch_0_Sense_+_Library_PoolT
GGTTATTTATATCAGCGCACTCTTCTGTCTTGTGTTCTTATGGAGTATATTTTATTTATTTGCTTCAAAGTATTGAAATCTTAAGCGTCGTGTT
>Frequency_2_QualityScore_FFGGFGGIHIHGIHGFAEGIIGEII=FGGHIDGHEE?A8;?===ACAAACACCBBA9===::9=?=7;==@5?CADCA?;6=;?<667::ACCD_Mismatch_0_Sense_+_Library_PoolT
AATATCAGCGTCGTGGTTGTCGACCTGAAACAGCCGGTCGTCGTCTAGAAGCCGCGGCGGCCGCCGTGTTTATTTTGTACATAAAAGCGATTTT
>Frequency_2_QualityScore_FFHHHHHJJJJIIIIIIGIJJJJJJIIHIIIIGIIIGIJIIIJJIIIJJJJIJIIIIIIGGFFDDCDDDCCDDDCCCCDDDDDCDDECCCACDD_Mismatch_0_Sense_+_Library_PoolT
TTTGCTTCAAAGTATTGAAATCTTAAGCGTCGTGTTAACTTTATGGCCATGCTGATCTCGCGACCAACCTCTGGAATTTTTTTTCCAAGGTAAG
>Frequency_2_QualityScore_EEECGEEIAGI?DBGEH-;CAEBDEEEEA?CBAC==ABA6??C??>;;=;9;??CC;=AB@:;<;:8-35??@?;@CC>B????;@=?BC;??A_Mismatch_0_Sense_+_Library_PoolT
GGCCACGGCAGCGGCGGTGGAAGAAAACCCAGCAGCCATGGCCGCCGCGCTGCTGACGAAGCTGGCGTTTGCGCGGGGAAGCTCGGATAATATC
>Frequency_2_QualityScore_FFHHFHHJJJIJJJIGGEGDEFEEEDEEDEEEEDDABDCDDCDDDDDACCDBCCCDDDCDDD@BCDDDCABACCCDDDDDDDDDDACC@C=37:_Mismatch_0_Sense_+_Library_PoolT
GGCGTTTGCGCGGGGAAGCTCGGATAATATCAGCGTCGTGGTTGTCGACCTGAAACAGCCGGTCGTCGTCTAGAAGCCGCGGCGGCCGCCGTGT
>Frequency_2_QualityScore_FFHHHHHJJIHIJJCFIHIIIIFGGHIIIIIIJGHIIJJI_Mismatch_0_Sense_+_Library_PoolT
AGCGATTTTAATTTACAAAGTCCGTTTTTGCGGTTATTTA
>Frequency_2_QualityScore_FFGHHHGIIJJIJJJJJJJJJJIGIIJIJJJIIIIGGGAFGEEEEECCDDDDDEEEEDDDCDCCDECCDCDCDDDDCBCDDEEECDDDCDEEED_Mismatch_0_Sense_+_Library_PoolT
TGATCTCGCGACCAACCTCTGGAATTTTTTTTCCAAGGTAAGTGTCGTTTTCATTTTTGTTAGTTACAAAACATTACCATTTCTCTAATATCAA
>Frequency_2_QualityScore_FFHHGHHJIIJIIJIIIIJIJIIJIJECCDDDDDCDDDDDEEEEEDDCDDCDDBCCDCDCDDDCDDCDDCDDDCACCCCDDDDDCCDDCCD==@_Mismatch_0_Sense_+_Library_PoolT
GCTGACGAAGCTGGCGTTTGCGCGGGGAAGCTCGGATAATATCAGCGTCGTGGTTGTCGACCTGAAACAGCCGGTCGTCGTCTAGAAGCCGCGG
>Frequency_2_QualityScore_FFHHGHHJJIJJIIJIHIIIHJIJGIIIIIIIIGGEACDDECDDDCDCDDDDDDDACDDDEEEEDDDABA@CD?ABADDDDDDDCCDDCDDDCD_Mismatch_0_Sense_+_Library_PoolT
GCAGCCATGGCCGCCGCGCTGCTGACGAAGCTGGCGTTTGCGCGGGGAAGCTCGGATAATATCAGCGTCGTGGTTGTCGACCTGAAACAGCCGG
>Frequency_2_QualityScore_FFHHHGHJJJIJJJIJIIIGHJHJCHIHIJIIJHHGFDDDDDDDD-;A8AAACCCCCCA@BAABDACCCCCCCDCDBBACCCD?B@>BBCCCDA_Mismatch_0_Sense_+_Library_PoolT
TACGGAAACGCGCCAAAGGTTTGGCGGTGGCCACGGCAGCGGCGGTGGAAGAAAACCCAGCAGCCATGGCCGCCGCGCTGCTGACGAAGCTGGC
>Frequency_2_QualityScore_FEHFHCFHIHFHIHIGGGBEIIHHIIIEHHHIJJIIHHEDCCE7??AAACDCBCDDA?ADEEDCBCBCCA?ACCCABBCCAA;?ABDECCCCDE_Mismatch_0_Sense_+_Library_PoolT
CATGCTGATCTCGCGACCAACCTCTGGAATTTTTTTTCCAAGGTAAGTGTCGTTTTCATTTTTGTTAGTTACAAAACATTACCATTTCTCTAAT
>Frequency_2_QualityScore_FFHHFHHIIIIIIJIIIIJIIIJJJJIJJJJJJIIIGIIJIIIIJFHHIJJIIHIIIIFGHGFEEEEECCACCCDACCCDEDDDCDCD?CCEEE_Mismatch_0_Sense_+_Library_PoolT
TTTGTACATAAAAGCGATTTTAATTTACAAAGTCCGTTTTTGCGGTTATTTATATCAGCGCACTCTTCTGTCTTGTGTTCTTATGGAGTATATT
>Frequency_2_QualityScore_EFEHHHHGHIIGIEHIIIIIIIGFD=BACDD5;3=ABCDDDB?DEEEDDCCCCC?CCDCEBCEECD?AA9?BA>=?AAAACCD9?ACCCD_Mismatch_0_Sense_+_Library_PoolT
GGTCGTCGTCTAGAAGCCGCGGCGGCCGCCGTGTTTATTTTGTACATAAAAGCGATTTTAATTTACAAAGTCCGTTTTTGCGGTTATTTA
>Frequency_2_QualityScore_FFHHHGHJIIGIHIHHIGHIDGGIIIIIGIFEGGGFEEEEDCCDDCDDDDDBDDCCCCDCDDCCCDCCDDDDCDDDDDBCDDDDDDDCBACDCA_Mismatch_0_Sense_+_Library_PoolT
CGACGGGCTCTGGGACGTGGTGTCGAACCAAACGGCCTGCGACATTGCCCGGAGATGCCTGGCCGGCCGCCTTTTACGGAAACGCGCCAAAGGT
>Frequency_2_QualityScore_FFGGHGHJJJJJJJIIJIIGGIIIHIGIIJJIIIGGGGEEEDEEECC?BCBDDDCCCC@ABDDDDC9ABCCEDEEEDCBCD=CD7AC;BCABDD_Mismatch_0_Sense_+_Library_PoolT
AAGAAAACCCAGCAGCCATGGCCGCCGCGCTGCTGACGAAGCTGGCGTTTGCGCGGGGAAGCTCGGATAATATCAGCGTCGTGGTTGTCGACCT
>Frequency_2_QualityScore_EEFGFHHGGDGIGIIIJHEGIHIIGIIIIJIIIIIIGIIIHG?DCFIIHCEGGHHFFFDAABCCEE_Mismatch_0_Sense_+_Library_PoolT
GCCGCCGTGTTTATTTTGTACATAAAAGCGATTTTAATTTACAAAGTCCGTTTTTGCGGTTATTTA
>Frequency_2_QualityScore_FFGFGFEHHHIAEGIGIHIIIGIIEGGIEIGIHEFDCDDEEB;AA=?B;?@CC=>CCAAACCD=?=ABC?;>>CB;BC?@1;5;ABCBCCDDBC_Mismatch_0_Sense_+_Library_PoolT
CGGACGACGAGTGCCTGATTCTGGCTAGCGACGGGCTCTGGGACGTGGTGTCGAACCAAACGGCCTGCGACATTGCCCGGAGATGCCTGGCCGG
>Frequency_2_QualityScore_FFHHHHHJJHIIHHIIHIIHIHIIIIIJJJJIJIIHGGFFFDDDDBACDCACCDDCBC9AACCBCCCCDCC?BCAC+9>1;>8=@?@AA48=7=_Mismatch_0_Sense_+_Library_PoolT
ATTGCCCGGAGATGCCTGGCCGGCCGCCTTTTACGGAAACGCGCCAAAGGTTTGGCGGTGGCCACGGCAGCGGCGGTGGAAGAAAACCCAGCAG
>Frequency_2_QualityScore_EEHFHHHIIIIIHIIIHGIIIIIGGEEFFFCDFGHIIIIGEEFHHGGHHGHIEHIIIEEGEHGIGGHGDDEGEECCBDDDDDCDDDDDCCDDDD_Mismatch_0_Sense_+_Library_PoolT
TATATTTTATTTATTTGCTTCAAAGTATTGAAATCTTAAGCGTCGTGTTAACTTTATGGCCATGCTGATCTCGCGACCAACCTCTGGAATTTTT
>Frequency_2_QualityScore_EFHHHHHICGIEIEAC?3=7=C8?BEE;;;A<AACCC=?>8;ABC;B?CE=?5?CA?>B=7?CBC:?9@:;=CCD9_Mismatch_0_Sense_+_Library_PoolT
AGCCGCGGCGGCCGCCGTGTTTATTTTGTACATAAAAGCGATTTTAATTTACAAAGTCCGTTTTTGCGGTTATTTA
>Frequency_2_QualityScore_EEHHHHHIIJJIJJJJIIIJJIIJJJGGDFAFGHIGEGIIJJIIIHHHIIII_Mismatch_0_Sense_+_Library_PoolT
TTTGTACATAAAAGCGATTTTAATTTACAAAGTCCGTTTTTGCGGTTATTTA
>Frequency_2_QualityScore_FFHHHHHIJIIIGIIIJIGIIEIIGIJIIJJJIIJIIIIEHFFFDDEDEEDDDDDCCDCCDDDDC7=5A;=ACEEDACCCDCCDDCBAAACDCE_Mismatch_0_Sense_+_Library_PoolT
ATATCAGCGTCGTGGTTGTCGACCTGAAACAGCCGGTCGTCGTCTAGAAGCCGCGGCGGCCGCCGTGTTTATTTTGTACATAAAAGCGATTTTA
>Frequency_2_QualityScore_EEHHHHHIIEGIHJIGIIGGGIGIIIFIGIIGGEFFFEEEACC?BC?AACD>ACDACCDDCBD?B=A@B=BCCCCDDDCCCCDDCAA@ACCBAD_Mismatch_0_Sense_+_Library_PoolT
GACGACGAGTGCCTGATTCTGGCTAGCGACGGGCTCTGGGACGTGGTGTCGAACCAAACGGCCTGCGACATTGCCCGGAGATGCCTGGCCGGCC
>Frequency_2_QualityScore_FFGHHGFIIIIJHII7AEEHDAEHECDCCACCA?CABCCCCCDDB=@B>CCCDABCAB>=AAA?=7=?=A?BABDC;=?=?A?C;=ACCDEBAA_Mismatch_0_Sense_+_Library_PoolT
CCACGGCAGCGGCGGTGGAAGAAAACCCAGCAGCCATGGCCGCCGCGCTGCTGACGAAGCTGGCGTTTGCGCGGGGAAGCTCGGATAATATCAG
>Frequency_2_QualityScore_FFHHHHHJJIJIJJJJIJJIJJJHIJGI@GHGHIHHGGFEDDDDDDDDD39B;AB?CDDCDDAAC?@@BAC<B;@@BCABA==@;ABACB=@B@_Mismatch_0_Sense_+_Library_PoolT
CTTTTACGGAAACGCGCCAAAGGTTTGGCGGTGGCCACGGCAGCGGCGGTGGAAGAAAACCCAGCAGCCATGGCCGCCGCGCTGCTGACGAAGC
>Frequency_2_QualityScore_CDEFEFEGD5?AEE@DGGG>?@?CE?CEEDCD=ACCEACCEEA@?ACA?A>?=>AA?=?@A1;<BBD?_Mismatch_0_Sense_+_Library_PoolT
CGGCCGCCGTGTTTATTTTGTACATAAAAGCGATTTTAATTTACAAAGTCCGTTTTTGCGGTTATTTA
>Frequency_2_QualityScore_FDHHHGHIJJJJJJJJJJIIIIIIJJJJIJJJGIIGIIDGHHGGFEDECDDDDDDDCDDDDDCDCDDDDDDDCDDDDACDCCDDDDDDC@CCCC_Mismatch_0_Sense_+_Library_PoolT
GTGCCTGATTCTGGCTAGCGACGGGCTCTGGGACGTGGTGTCGAACCAAACGGCCTGCGACATTGCCCGGAGATGCCTGGCCGGCCGCCTTTTA
>Frequency_2_QualityScore_DEHHHHHJJJJJJJJIJJJIJJJJIJJJHIJJJJJJIJJJJIIJJJJJIIIIHHHGGGFFFEEEDDEEDCCCCDDFEEEEDDEEEDEEDDDDCC_Mismatch_0_Sense_+_Library_PoolT
TTTTAATTTACAAAGTCCGTTTTTGCGGTTATTTATATCAGCGCACTCTTCTGTCTTGTGTTCTTATGGAGTATATTTTATTTATTTGCTTCAA
>Frequency_2_QualityScore_FFHHHHHJGHIIIJJJIJJJJJJIJJJJJJJJJHIIJJGIIIIJJJJIHIIIIIIHGIIIIJJIJJIGIHHHGGFFFFEEDDDDDDDDDDCDDD_Mismatch_0_Sense_+_Library_PoolT
TTATGGAGTATATTTTATTTATTTGCTTCAAAGTATTGAAATCTTAAGCGTCGTGTTAACTTTATGGCCATGCTGATCTCGCGACCAACCTCTG
>Frequency_2_QualityScore_FEHHGGGGIHIIIIIEIIGIIIIHGHIHIIIGIHIIIIAEGEHGECDECBCCAB@=CDDDDDCBAACCC@=C?=ACA@ACAC??@=A@CB?@@=_Mismatch_0_Sense_+_Library_PoolT
GTGGTGTCGAACCAAACGGCCTGCGACATTGCCCGGAGATGCCTGGCCGGCCGCCTTTTACGGAAACGCGCCAAAGGTTTGGCGGTGGCCACGG
>Frequency_2_QualityScore_FFHFGGHIIJIIIJDGIEIIDEGIGGGGGIEHHGEHFIHJIGIIIIJAEEGCEEEEEEECCABDC@>AC6?CCCDACC=:AB9A593=;CD@=@_Mismatch_0_Sense_+_Library_PoolT
GAGTCCTGGCCACGTCCAGGTCTGTAGGGGATCGTTACTTGAAGCCGTACGTTATTCCCGAGCCAGATGTGACCTTTAGTCAGCGGTGCCCGGA
>Frequency_2_QualityScore_EFHGGFEIHIIFGCFGIHIEHIIIIGIGIIHIIGGEACCCCCCD?CA7?C=?:@<;?CCCACDDC??AAB==?;@CCBCCCC@CBCCACAAACB_Mismatch_0_Sense_+_Library_PoolT
CCCGGACGACGAGTGCCTGATTCTGGCTAGCGACGGGCTCTGGGACGTGGTGTCGAACCAAACGGCCTGCGACATTGCCCGGAGATGCCTGGCC
>Frequency_2_QualityScore_FFHHHHHJJJJJJJJJJJJHIGIIIJJJIHFDDDDDDDDD9@CCDEEEEEDDACCADDCDDDDDDDDDCCDCCDDCDCC=BCDDDBBDDCCCCD_Mismatch_0_Sense_+_Library_PoolT
GCGCTGCTGACGAAGCTGGCGTTTGCGCGGGGAAGCTCGGATAATATCAGCGTCGTGGTTGTCGACCTGAAACAGCCGGTCGTCGTCTAGAAGC
>Frequency_2_QualityScore_EEFHAGCEFGGGFGFEEFHIFIHCEHE@=EHFGACGGCGBDGIIEIIHIH?CFECC>CDEEBB=ADCAA?CC?BDCDDDDDDCCECCBCCB=CC_Mismatch_0_Sense_+_Library_PoolT
TGGGAGTCCTGGCCACGTCCAGGTCTGTAGGGGATCGTTACTTGAAGCCGTACGTTATTCCCGAGCCAGATGTGACCTTTAGTCAGCGGTGCCC
>Frequency_2_QualityScore_FFHHHHGIIJJIIJJJJJJJJJJJJJGIIJJJJIJIIHIJJJJJJJIJIHJIHGGGFFFFFFEEEEEEDCDCCDDDDDBCDEEEEEDDDEEEDE_Mismatch_0_Sense_+_Library_PoolT
AAAGCGATTTTAATTTACAAAGTCCGTTTTTGCGGTTATTTATATCAGCGCACTCTTCTGTCTTGTGTTCTTATGGAGTATATTTTATTTATTT
>Frequency_2_QualityScore_FFHGHHGIIIIICIIIGICECD9?ADDDCCEECAEDDEECCDDDDBBDCCEDDEEDEDCCAACCB;ACBABCDC=ADDDEEE_Mismatch_0_Sense_+_Library_PoolT
CTAGAAGCCGCGGCGGCCGCCGTGTTTATTTTGTACATAAAAGCGATTTTAATTTACAAAGTCCGTTTTTGCGGTTATTTAT
>Frequency_2_QualityScore_FFGHHHHJIIEGIIJJIIJIIJJIJJHHIFIJHGEDCDCCE?CC?CD?BACCADDDD?CDCDDDCDDD?>?BCDCDDBB>BBCDDCA?BBCCDA_Mismatch_0_Sense_+_Library_PoolT
GGACGACGAGTGCCTGATTCTGGCTAGCGACGGGCTCTGGGACGTGGTGTCGAACCAAACGGCCTGCGACATTGCCCGGAGATGCCTGGCCGGC
>Frequency_2_QualityScore_FFHHHHHJJJJJJJJJJJIJIIIIIJJJJJJIIIHHHCGGFEEEEDBCDDDDEEFEDDDDDDDDECDCCCCDDDDDDDDDEEEDDEDECEEEDD_Mismatch_0_Sense_+_Library_PoolT
GATCTCGCGACCAACCTCTGGAATTTTTTTTCCAAGGTAAGTGTCGTTTTCATTTTTGTTAGTTACAAAACATTACCATTTCTCTAATATCAAC
>Frequency_2_QualityScore_EFHHHGHEGIIIIIIIGGIIIIIIIFHGGEEGEFEFEEBCCACC?ACDDCDCDADDDC@BDDCCB@AA?BCCDD@;7?7;BAC:?ABCC@;@AB_Mismatch_0_Sense_+_Library_PoolT
CGACGAGTGCCTGATTCTGGCTAGCGACGGGCTCTGGGACGTGGTGTCGAACCAAACGGCCTGCGACATTGCCCGGAGATGCCTGGCCGGCCGC
>Frequency_2_QualityScore_FFHHHHHJJJJJJJJJIIIIJGIHEDCDDD:BABDDDDEEDADEDEECCDCCDCCDDDEDCEEDEDDCCDDCCACDDDBCDDBDDDDEEEEEEE_Mismatch_0_Sense_+_Library_PoolT
GTCGTCGTCTAGAAGCCGCGGCGGCCGCCGTGTTTATTTTGTACATAAAAGCGATTTTAATTTACAAAGTCCGTTTTTGCGGTTATTTATATCA
>Frequency_2_QualityScore_EFHHHHHIIJIJIIJJJJEEGGFGFECDDDCEEEEEDDACDCCDACBC6=CDCDDCDCDDDDDCDAAD@@BDDCACCCCDDDD??CBDBBAAB>_Mismatch_0_Sense_+_Library_PoolT
GCTGGCGTTTGCGCGGGGAAGCTCGGATAATATCAGCGTCGTGGTTGTCGACCTGAAACAGCCGGTCGTCGTCTAGAAGCCGCGGCGGCCGCCG
>Frequency_2_QualityScore_EFHHHHHJJJJJJJJJJHIIIJJJIJJJJJJJJJIHIHIIIIIIIJJIIJIJJIIJJJJIJIJJIHGECCDDDDDDDDCDDCCDDDDDDDCE?C_Mismatch_2_Sense_+_Library_PoolT
ATTTATTTGCCTCAAAGTATTGAAATCTTAAGCGTCGTGTTAACTTTATGGCCATGCTGATCTCGCGACCAACCTCTGGAAATTTTTTTCCAAG
>Frequency_2_QualityScore_DDEGHFEGHIIIIIJIHIHII?CACGIGHGGGGICGGGCFA=:==@CCC;39;ACAAABD?=>ACDCBCCAAA?BABCCCCAA?C?AAACBAAC_Mismatch_0_Sense_+_Library_PoolT
TTGTCGACCTGAAACAGCCGGTCGTCGTCTAGAAGCCGCGGCGGCCGCCGTGTTTATTTTGTACATAAAAGCGATTTTAATTTACAAAGTCCGT
>Frequency_2_QualityScore_EE@EFECEEEGICFDGGEGABCAA?BCC;>5:ACB@ACC=AA@BCCACCC?B?BBCCCCCDBABCC@=3335<?>?=:9<-7;ABCDDDA?CCC_Mismatch_2_Sense_+_Library_PoolT
CGTCGTCTAGAAGCCGCGGCGGCCGCCGTGTTTATTTTGTACATAAAAGCGATTTTAATTTACAAAGTCCGTTTTTGCGGTTATTTATATCAAA
>Frequency_2_QualityScore_=DEGGGGICG=CEAFGII>A?CEEGGIICCGCDGGIGFGGGFEFGGGDA?C=CGGE=?:@:=@CBEACBA??_Mismatch_0_Sense_+_Library_PoolT
GGCCGCCGTGTTTATTTTGTACATAAAAGCGATTTTAATTTACAAAGTCCGTTTTTGCGGTTATTTATATCA
>Frequency_2_QualityScore_FFGHHHGJJIJJJJJJJJJJHHIIIIIIIIJJJJHFDDDDDDDDDDDDDDDDDDDDDDDDD@CCDCACCDC@ACCDCDDCDDBCB@C_Mismatch_0_Sense_+_Library_PoolT
CGGCCTGCGACATTGCCCGGAGATGCCTGGCCGGCCGCCTTTTACGGAAACGCGCCAAAGGTTTGGCGGTGGCCACGGCAGCGGCGG
>Frequency_2_QualityScore_FFHHHHHIIIIHGE9??ADCDDEEC@CDEEDDDDCDD?ACCDDDDECCEBCBAACCBCDDDDCDDD=BCCCEC_Mismatch_0_Sense_+_Library_PoolT
CGCGGCGGCCGCCGTGTTTATTTTGTACATAAAAGCGATTTTAATTTACAAAGTCCGTTTTTGCGGTTATTTA
>Frequency_2_QualityScore_FEHHGGGHIIIIIJIIGIHIHFE=@C?7;?BCCDDEED?DEEEECCCBCCDCDCCDDDEEDEDCDDBCD?;CCDD@CCD;@@CDEEEEEEEDCA_Mismatch_0_Sense_+_Library_PoolT
GTCGTCTAGAAGCCGCGGCGGCCGCCGTGTTTATTTTGTACATAAAAGCGATTTTAATTTACAAAGTCCGTTTTTGCGGTTATTTATATCAGCG
>Frequency_2_QualityScore_FDHHGHHJJIJJIJJJIJHIIEEAAD@8;:ACCDDEECCCEDECDDDCCDACDDDECDEEDECCDCACD>@CDCD@CCB;AACDDCECCDC_Mismatch_0_Sense_+_Library_PoolT
GTCGTCTAGAAGCCGCGGCGGCCGCCGTGTTTATTTTGTACATAAAAGCGATTTTAATTTACAAAGTCCGTTTTTGCGGTTATTTATATCA
>Frequency_2_QualityScore_FFHGHHGJJIJJIJJIIIIJIHIIGIIJJIJHHGFFEEECD?BDDDDDDDDD@CDCDDDD?ACDDEEEECCCCCD?CD@ABCCCBCDDCCD_Mismatch_0_Sense_+_Library_PoolT
ACCCAGCAGCCATGGCCGCCGCGCTGCTGACGAAGCTGGCGTTTGCGCGGGGAAGCTCGGATAATATCAGCGTCGTGGTTGTCGACCTGAA
>Frequency_2_QualityScore_FFHHHHHJJJIJJJJJJJIIIHHHHHHGFFFDDCDDACDDDDDDDDDCDDDDDDDDDBCDDDDCDDCDCBCDDDDDDDDD=BA?BA1;7;AABC_Mismatch_0_Sense_+_Library_PoolT
TTGCGCGGGGAAGCTCGGATAATATCAGCGTCGTGGTTGTCGACCTGAAACAGCCGGTCGTCGTCTAGAAGCCGCGGCGGCCGCCGTGTTTATT
>Frequency_2_QualityScore_FFHHHGHIII>FHEGFGGIIHIHDCCEFFFEEEEEEDDCA>CCBCCDCCDDAABCCCCCC5=AACCDDCCA&7??CDCB5??CCDDEBBBC=AC_Mismatch_0_Sense_+_Library_PoolT
GCAGCGGCGGTGGAAGAAAACCCAGCAGCCATGGCCGCCGCGCTGCTGACGAAGCTGGCGTTTGCGCGGGGAAGCTCGGATAATATCAGCGTCG
>Frequency_2_QualityScore_FFHHGHHJIJJJIJJIJIIHHGCCAABC7AABDCDDEECACDEEEDCDCDDACDDDDDDEECECDCDCDB?ACCDDDCDD;?CDDED_Mismatch_0_Sense_+_Library_PoolT
CGTCGTCTAGAAGCCGCGGCGGCCGCCGTGTTTATTTTGTACATAAAAGCGATTTTAATTTACAAAGTCCGTTTTTGCGGTTATTTA
>Frequency_2_QualityScore_FFHHHHGJIIIJIIIJHHIJEHHCGIAFGIIIIIGGGFEEECDDDDDCD@CDCCDDDD@CACDDCCCCDA=BADD?A@BCDCCBBBCDDDDCBC_Mismatch_0_Sense_+_Library_PoolT
GGCTAGCGACGGGCTCTGGGACGTGGTGTCGAACCAAACGGCCTGCGACATTGCCCGGAGATGCCTGGCCGGCCGCCTTTTACGGAAACGCGCC
>Frequency_2_QualityScore_FFHHGHGIIJIIEEDD;A>AC>CDEEA?CDDECDDDDDCADDDDDCDEECDCAACBCDC@CCCDCCDB99BDDEEEEDDCDCBDDDDDDDDCBC_Mismatch_0_Sense_+_Library_PoolT
GCCGCGGCGGCCGCCGTGTTTATTTTGTACATAAAAGCGATTTTAATTTACAAAGTCCGTTTTTGCGGTTATTTATATCAGCGCACTCTTCTGT
>Frequency_2_QualityScore_EEHGFCGFGFEFGGEEFHC?EGIIIIIGHEHHCCCCGGEGIIIGI=CDIGGGGG_Mismatch_0_Sense_+_Library_PoolT
ATTTTGTACATAAAAGCGATTTTAATTTACAAAGTCCGTTTTTGCGGTTATTTA
>Frequency_2_QualityScore_EEHGHCGGIGIIIIIIIGHGCHIIFGHHIBGHHIGIGHE<ACEEEEDEDEA@CCCAAACDAB===ACCC=@AA38:188=?BDDCCBBD;:=@=_Mismatch_0_Sense_+_Library_PoolT
CCAGATGTGACCTTTAGTCAGCGGTGCCCGGACGACGAGTGCCTGATTCTGGCTAGCGACGGGCTCTGGGACGTGGTGTCGAACCAAACGGCCT
>Frequency_2_QualityScore_FFHGHGGJGIIIIJJHIIEIIFI=CEIIIEGGIIIHGGGGFECDDDDDDDDDCCACD=CD=ABDDABDDCBCDDDACDCDDCDCCCCDDDCDCC_Mismatch_0_Sense_+_Library_PoolT
GTCAGCGGTGCCCGGACGACGAGTGCCTGATTCTGGCTAGCGACGGGCTCTGGGACGTGGTGTCGAACCAAACGGCCTGCGACATTGCCCGGAG
>Frequency_2_QualityScore_FFGGHGFIIIIJJJIIGGGGIJIIIDGIBEAACCECCDECCBBDDDCDDCC/;A<CA?CCDCBAAD>B:>?C?A;;;=@B95:;>@<<AACC>A_Mismatch_0_Sense_+_Library_PoolT
GCCTTTTACGGAAACGCGCCAAAGGTTTGGCGGTGGCCACGGCAGCGGCGGTGGAAGAAAACCCAGCAGCCATGGCCGCCGCGCTGCTGACGAA
>Frequency_2_QualityScore_FFGEGFGIIJJJJJIGHIIICGGCEGCEHFGHIFHIIGIIIGHGIHIIIGFGFGGGFFFFEEEACDDDECDCEEEDDCCCDCADCBACC_Mismatch_0_Sense_+_Library_PoolT
CTGGAATTTTTTTTCCAAGGTAAGTGTCGTTTTCATTTTTGTTAGTTACAAAACATTACCATTTCTCTAATATCAACTTTGGGATGTTA
>Frequency_2_QualityScore_FFHHGGHJIGIGICEGIGGIIIIIEGII?DHIIIAEGGFGCCADEDCDDDCDCDCCDCCACDAAA==AC=BDBCCDDAABBC;?AABCA=ACCD_Mismatch_0_Sense_+_Library_PoolT
CTTTAGTCAGCGGTGCCCGGACGACGAGTGCCTGATTCTGGCTAGCGACGGGCTCTGGGACGTGGTGTCGAACCAAACGGCCTGCGACATTGCC
>Frequency_2_QualityScore_FFHHGHHIIJIIJHIIIIEEDC9??ADDDDEEDCDEEEEDDDDCDDDDDDEDCEECECCDCCCCCBDDD?ACCD?B@CDEEEEEEDECACCDDD_Mismatch_0_Sense_+_Library_PoolT
CTAGAAGCCGCGGCGGCCGCCGTGTTTATTTTGTACATAAAAGCGATTTTAATTTACAAAGTCCGTTTTTGCGGTTATTTATATCAGCGCACTC
>Frequency_1_QualityScore_FFHHHHHJJJIIJIIJJJJJIIJJJJJJJJHHFFFDDDDDDDDDDDDDDBDDDDEEEEEDDDDDDDDDDDDDDDDDDDDDDDDDDDDDBDDDDD_Mismatch_1_Sense_+_Library_PoolT
ATGGCCGCCGCGCTGCTGACGAAGCTGGCGTTTGCGCGGGGAAGCTCGGATAATATCAGCGTCGTTGTTGTCGACCTGAAACAGCCGGTCGTCG
>Frequency_1_QualityScore_FFHHHHHJJJJJJIJJHFABDB8@?BDDDDEEDDDEEEEDDDDDDDDDDDEDCDECEDDDDDDDDACDD?BCDD@BDDDEEEEDED_Mismatch_0_Sense_+_Library_PoolT
CTAGAAGCCGCGGCGGCCGCCGTGTTTATTTTGTACATAAAAGCGATTTTAATTTACAAAGTCCGTTTTTGCGGTTATTTATATCA
>Frequency_1_QualityScore_DA8?:FD3@<1)?@F@BB?>?32(99@ABBD@@>38B@8>AB?@<?88@B>ADA3:@AABB@:<+49<?B@@<B@B@_Mismatch_0_Sense_+_Library_PoolT
TAGAAGCCGCGGCGGCCGCCGTGTTTATTTTGTACATAAAAGCGATTTTAATTTACAAAGTCCGTTTTTGCGGTTAT
>Frequency_1_QualityScore_FFHHHHGJIJIJIJJJIJIJJJJEIDIHJHFFFDEEEAB>?BD<@BDDDDDDDDDDDBBDDBDDDCDDCCDDCDDBDDCCDDDDDBBBBBB<<9_Mismatch_1_Sense_+_Library_PoolT
GACGAGCGCCTGATTCTGGCTAGCGACGGGCTCTGGGACGTGGTGTCGAACCAAACGGCCTGCGACATTGCCCGGAGATGCCTGGCCGGCCGCC
>Frequency_1_QualityScore_FFHHHHHJJJJJJJJJJJJJJJJJJJJHIJJJI_Mismatch_0_Sense_+_Library_PoolT
AGTATATTTTATTTATTTGCTTCAAAGTATTGA
>Frequency_1_QualityScore_FFHHHHHJJHIJJJJIJJIIIIJJJJJJJJFDDDDDDD:@<BDDDDEEDBDEEEEDDCCDD@BDDDDDDDDCD>ADCCCDB?CDDDDCDD9>>C_Mismatch_1_Sense_+_Library_PoolT
AACAGCCGGTCGTCGTCTAGAAGCCGCGGCGGCCGCCGTGTTTATTTTGTACATAAAAGCGATTTTAATTTACAAAGTCCGTTTTTGCGGTTAA
>Frequency_1_QualityScore_DDDDFHFIIGIGIGIJJJIJ_Mismatch_0_Sense_+_Library_PoolT
TCCGTTTTTGCGGTTATTTA
>Frequency_1_QualityScore_FADFGHFA?FCEHIIGIIIHIICGGECF@F78;=EFBCCE(;>?@9?B7<<0<>@@@555?BD@@B-&5008(3<<9?@?_Mismatch_2_Sense_+_Library_PoolT
GATTCCTGGCCGGCCGCCTTTTACGGAAACGCGCCAAAGGTTTGGCGGTGGCCACGGCAGCGGCGGGGGAAGAAAACCCA
>Frequency_1_QualityScore_FFGGHHHJJJJJDHF>CAEDDDDEEDBDEEDDCDDDDDBDDDDDDDDEDEDDDDDDDDACCBBBCBD;B>CDEED_Mismatch_1_Sense_+_Library_PoolT
CCGCGGCGGCCGCCGTGTTTATTTTGTACATAAAAGCGATTTTAATTTACAAAGTCCGTTTTTGCGGTTATTTAA
>Frequency_1_QualityScore_DDHAC>FCFG@CEF@?BHHBHHHEHGIEEE99CHHCDAGEHIIGGIIIIIEF@4==)=@C_Mismatch_1_Sense_+_Library_PoolT
TTGTTAGTTACAAAACATTACCATTTCTCTAATATCAACTTTGGGATGTTACAAGGTGTA
>Frequency_1_QualityScore_FFHHHHHJJJJJJJJJJCGIGIHIGGGIJIHHHFFFFDDDDDDDDBBDDDDDDDDB<BDDDDDDDDDDDCDDDEEDDBDDB@BABBDDDBDBDD_Mismatch_1_Sense_+_Library_PoolT
AGAAAACCCAGCAGCCAGGGCCGCCGCGCTGCTGACGAAGCTGGCGTTTGCGCGGGGAAGCTCGGATAATATCAGCGTCGTGGTTGTCGACCTG
>Frequency_1_QualityScore_FFHHHHGJIJIJGIJGH@AG@\:.?C);BEF(636;>;CCD5;?79?BD>C>CD3(+:A9(+>82>CDD&45>&55@CD3@(+:4_Mismatch_2_Sense_+_Library_PoolT
TAGAAGCCTCGGCGGCCGCCGTGTTTATTTTGTACATAAAAGCGATTTTAATTTACAAAGTCCGTTTTTGCGGTTATTTATAGCA
>Frequency_1_QualityScore_FFHHHDFHGJIIGEEBEDCDD>@A?DCD@CDCADDDDCDCDDBB88ADDED=CDCC@CA>:@>?ACCBBDDDD9@>_Mismatch_0_Sense_+_Library_PoolT
TAGAAGCCGCGGCGGCCGCCGTGTTTATTTTGTACATAAAAGCGATTTTAATTTACAAAGTCCGTTTTTGCGGTTA
>Frequency_1_QualityScore_FFGHHHHJIJJJJJJJJHIHHHHEHIIJJJJJJJJIGHI_Mismatch_0_Sense_+_Library_PoolT
AAAAGCGATTTTAATTTACAAAGTCCGTTTTTGCGGTTA
>Frequency_1_QualityScore_FFGHGHHIBHIJIHJJJJIGIJJJJIIJJIIIJGGJ?FGIGIGGHEIIIGIJJIJIDHGFFEEEEEEDDCDDCCCCCDCDCDCCB>?CCDDEEE_Mismatch_1_Sense_+_Library_PoolT
ATACATAAAAGCGATTTTAATTTACAAAGTCCGTTTTTGCGGTTATTTATATCAGCGCACTCTTCTGTCTTGTGTTCTTATGGAGTATATTTTA
>Frequency_1_QualityScore_FFHFHGHIIIIIIIIIIJGHEFFFFDCDDDDEFEEEDDBDDBDDDDDDDDDDDDDDDDDDDDDDDDB>@?@>BDDDACCDDDDDDDDDDDDB_Mismatch_0_Sense_+_Library_PoolT
GCTGGCGTTTGCGCGGGGAAGCTCGGATAATATCAGCGTCGTGGTTGTCGACCTGAAACAGCCGGTCGTCGTCTAGAAGCCGCGGCGGCCGC
>Frequency_1_QualityScore_FFHHHHHJJJJJIJJJJJJJJGIJHJJHJJHIJJJJIJJHHGFHFFFFDDD@BDBDDBDD<CCDDDDDD@@BBD9><9<9&5<BB4>ADE_Mismatch_2_Sense_+_Library_PoolT
GGGGAAGCTCGGATAATATCAGCGTCGTGGTTGTCGACCTGAAACAGCCGGTCGTCGTCTAGAAGCCGCGGCGGCCGCCGGTTTTATTTT
>Frequency_1_QualityScore_FDHFHHHIIJJJJJIJJJIJJIIFBDDDDB7<8<CCDDEEDADEDEEDDDCDD??ABDDCCCDDEACDDCDC@?CDDD7CBB5@BCDECDDDDD_Mismatch_2_Sense_+_Library_PoolT
GTCGTCGTCTAGAAGCCGCGGCGGCCGCCGTGTTTATTTTGTACATAAAAGCGATTTTAATTTACAAAGTCCGTTTTTGCGGTTATTTATATAC
>Frequency_1_QualityScore_FFHHHHHJIIGIIIJEFIGGIJJJJJJJJIJJIJJIIIJGIJJHDEEECEDCDDDDCEED@BB?CDDEEDDDDDDDDDECCCDDDDDDDDCDDC_Mismatch_0_Sense_+_Library_PoolT
TTTATGGCCATGCTGATCTCGCGACCAACCTCTGGAATTTTTTTTCCAAGGTAAGTGTCGTTTTCATTTTTGTTAGTTACAAAACATTACCATT
>Frequency_1_QualityScore_DFHHHHHJJHGIJJJJJJJJJIJJJJIIJJJJIJJJJIJJHFHIJJJIJJJIJJJJIJJJJH_Mismatch_0_Sense_+_Library_PoolT
TTTATTTTGTACATAAAAGCGATTTTAATTTACAAAGTCCGTTTTTGCGGTTATTTATATCA
>Frequency_1_QualityScore_FFHHHHGIJJJJIIJJFHIGIJJIJJJJFGIJJJJJJFFFFFFD>CEEEDDED@BDBDDEFEEDDDDDDDCDDCDDDDDDDDCDDDDEEDDDED_Mismatch_1_Sense_+_Library_PoolT
CCATGCTGATCTCGCGACCAACCTCTGGAAATTTTTTTCCAAGGTAAGTGTCGTTTTCATTTTTGTTAGTTACAAAACATTACCATTTCTCTAA
>Frequency_1_QualityScore_FFHHGGHGGIIIJGIIIIJIIIJJIGIJIJJJIIIIIJHFFFFFEAEEEDDDDD;BD@BBBDD@@BBA(4>C_Mismatch_0_Sense_+_Library_PoolT
ATCAGCGTCGTGGTTGTCGACCTGAAACAGCCGGTCGTCGTCTAGAAGCCGCGGCGGCCGCCGTGTTTATTT
>Frequency_1_QualityScore_FFHHHHHIIHIBHICFHHIGIGGGIIIIIIFC8?B?CCACCCCBBBBBCBBBB@CCBCBBB;5>BB;;>>>CBB@B>>:C7<&5>98>@BBBB_Mismatch_1_Sense_+_Library_PoolT
CAAAGGTTTGGCGGTGGCCACGGCAGCGGCGGTGGAAGAAAACCCAGCAGCCATGGCCGCCGCGCTGCTGACGAAGCTGGCGGTTGCGCGGGG
>Frequency_1_QualityScore_FFHGHHHJJJIJGIIIGHGHGGHIGHIIGIJHFEHFFBCDDDDD?<BB8@@BCDDDDDDCCDEEDACDB?BBD@ABBBCD@BDBCCCCCC<AD@_Mismatch_0_Sense_+_Library_PoolT
AGCAGCCATGGCCGCCGCGCTGCTGACGAAGCTGGCGTTTGCGCGGGGAAGCTCGGATAATATCAGCGTCGTGGTTGTCGACCTGAAACAGCCG
>Frequency_1_QualityScore_FFHHHHHIIJJJGHJHHIHJJJJIJJJJJJIJHDD?BD8B558+8?9@ADD383::@3>AC:2981<?C(::@C(4+:>3(+:?2:??B_Mismatch_0_Sense_+_Library_PoolT
TGAAACAGCCGGTCGTCGTCTAGAAGCCGCGGCGGCCGCCGTGTTTATTTTGTACATAAAAGCGATTTTAATTTACAAAGTCCGTTTTT
>Frequency_1_QualityScore_FFHHHHHJJJJJJJJJJIJJJJJJJJIJJJJJJJJJHHHFFFFDDDDDDDDDBDDDDDDDDDDBDDDDDDDBDDCDEEEEEDDDDDDDDABDBD_Mismatch_1_Sense_+_Library_PoolT
TGTGGAAGAAAACCCAGCAGCCATGGCCGCCGCGCTGCTGACGAAGCTGGCGTTTGCGCGGGGAAGCTCGGATAATATCAGCGTCGTGGTTGTC
>Frequency_1_QualityScore_DD?D:8CGGCE@8CFGI>>BFGIII_Mismatch_0_Sense_+_Library_PoolT
CGGAGATGCCTGGCCGGCCGCCTTT
>Frequency_1_QualityScore_DDHFHHHII+CACF1FCFHGI@AGHIICEHGEEEBFGHDHHBBF-;C@DGEHFHHFEDCCBCB;ACDCDCCCCCCCC@AACB@<BBCCBB>BB@_Mismatch_0_Sense_+_Library_PoolT
TCCTGGCCACGTCCAGGTCTGTAGGGGATCGTTACTTGAAGCCGTACGTTATTCCCGAGCCAGATGTGACCTTTAGTCAGCGGTGCCCGGACGA
>Frequency_1_QualityScore_;DFFFDD8CFB@@@CGII<BEE;ABD6;?BABB@;>ABB?@:BB8?85:789BBB>BB3+3?BBB5900+5<@?<@:@:AB_Mismatch_0_Sense_+_Library_PoolT
GCTGGCGTTTGCGCGGGGAAGCTCGGATAATATCAGCGTCGTGGTTGTCGACCTGAAACAGCCGGTCGTCGTCTAGAAGCC
>Frequency_1_QualityScore_BBBC<@<@@B<@?C::?FHBD@B@@E1AGEHA=F@;;5@554?(553>?@=?8<CCCCC<?@5-)000822:>C@CC_Mismatch_2_Sense_+_Library_PoolT
CTGGCGTTTGCGCAGGGAAGCTCGGATAATATCAGCGTCGTGGTTGTCGACCTGAAACAGCCGGTCGTCTTCTAGAA
>Frequency_1_QualityScore_FFHHHHHJJJJIJIIIIHD>BB>@AACDDDEEDDDEDEEDDDDDD@BBDDEDDEEDECCDDCDDBADDDBBDDD9>DDDDD_Mismatch_1_Sense_+_Library_PoolT
CTAGAAGCCGCGGCGGCCGCCGTGTTTATTTTGTACATAAAAGCGATTTTAATTTACAAAGTCCGTTTTTGCGGTTATCTA
>Frequency_1_QualityScore_FFGHGHHJJGIGIGIIIEGJIIJIGIJIGHGJIJJJJHFFFECED;>CDDDDDDBBDDDDEFEECDAC@@CCDDDDDDDDDDDDDDDDEEEDDE_Mismatch_0_Sense_+_Library_PoolT
GCCATGCTGATCTCGCGACCAACCTCTGGAATTTTTTTTCCAAGGTAAGTGTCGTTTTCATTTTTGTTAGTTACAAAACATTACCATTTCTCTA
>Frequency_1_QualityScore_FFHGHHHJJJJJJIIJJJJJGIJJJJJJJIHFFFFEEEDDDDDDDDDDDDDCCDCCCBDCDB@DDDDCDDDDBDBBDDDD5<<2>A8CDC?BBD_Mismatch_0_Sense_+_Library_PoolT
CGACATTGCCCGGAGATGCCTGGCCGGCCGCCTTTTACGGAAACGCGCCAAAGGTTTGGCGGTGGCCACGGCAGCGGCGGTGGAAGAAAACCCA
>Frequency_1_QualityScore_FFHGHHFHHGIIIJJJGBGGIIIIJJGIIIGJJIIJJJ)>DHEHHEHFFFFEDDDDDDDDBC@@BD@DDEEDDDD_Mismatch_0_Sense_+_Library_PoolT
CCGCCGTGTTTATTTTGTACATAAAAGCGATTTTAATTTACAAAGTCCGTTTTTGCGGTTATTTATATCAGCGCA
>Frequency_1_QualityScore_FFHHHHHJJJJIJJHHHEFFFDCDDDDEEEEEDDDDDBBBBDDDDDDDDDDDDCDDDDDDDBDDDBDDDBDDCDDDDBDDDDDD@BDBDD5><?_Mismatch_0_Sense_+_Library_PoolT
GCGTTTGCGCGGGGAAGCTCGGATAATATCAGCGTCGTGGTTGTCGACCTGAAACAGCCGGTCGTCGTCTAGAAGCCGCGGCGGCCGCCGTGTT
>Frequency_1_QualityScore_FFHHHHHIJIIIJJIJJHHHHFFDDDEDEFEEEDD?BDBBDBDDBDDDDDDDDDDDDCBDBBBBDBBDB?BBCCCCCB@DBBBBDBB<9@_Mismatch_0_Sense_+_Library_PoolT
GGCGTTTGCGCGGGGAAGCTCGGATAATATCAGCGTCGTGGTTGTCGACCTGAAACAGCCGGTCGTCGTCTAGAAGCCGCGGCGGCCGCC
>Frequency_1_QualityScore_DAFABDDG<EH3C<FHIHD;FGGA@B=FBBDB??@@@?B8??A?B<BBCB@?(:>A095;;@7>BB9>C:+3&+5?>@3<<B5<9<@_Mismatch_0_Sense_+_Library_PoolT
CAAAGGTTTGGCGGTGGCCACGGCAGCGGCGGTGGAAGAAAACCCAGCAGCCATGGCCGCCGCGCTGCTGACGAAGCTGGCGTTTGC
>Frequency_1_QualityScore_FFHHHHGJJJJIGIIHIGIIJJJGIIJJJJIJGHIJJIGGIJHFFDDBBDDDDDDDFDDDDDDBDDBDDBBBDDDCDD?BD@BD8??C@??BDD_Mismatch_0_Sense_+_Library_PoolT
TTCCCGAGCCAGATGTGACCTTTAGTCAGCGGTGCCCGGACGACGAGTGCCTGATTCTGGCTAGCGACGGGCTCTGGGACGTGGTGTCGAACCA
>Frequency_1_QualityScore_FFHGHHHJHIJJJJIJJJJJJJJIJGGGGIIJIFHHFFFBEDBDD=@ADDADDDDDBDDDDDDDDBBD@>@CCDDBDBDBACCCDCDDBDDDBD_Mismatch_0_Sense_+_Library_PoolT
ACGACGAGTGCCTGATTCTGGCTAGCGACGGGCTCTGGGACGTGGTGTCGAACCAAACGGCCTGCGACATTGCCCGGAGATGCCTGGCCGGCCG
>Frequency_1_QualityScore_FFHHHHHJJJJJIJJJJIJJJJJJJJJJJJJJHIJJIIJJJGIJIJJJJJJJJJFIJHHFFFFEEEEEECDDDCCDEDCDDCCDCDDCDFFEED_Mismatch_0_Sense_+_Library_PoolT
TACATAAAAGCGATTTTAATTTACAAAGTCCGTTTTTGCGGTTATTTATATCAGCGCACTCTTCTGTCTTGTGTTCTTATGGAGTATATTTTAT
>Frequency_1_QualityScore_FFDFHHHJJIJIJJIJGIJIIGFB?BDD5:?BDCACDDDDDEEE@C@ACABBBDDCDDDDDD>C@@CC>>?2:CDDBABD9@BACCDEEDDED:_Mismatch_0_Sense_+_Library_PoolT
CGTCGTCTAGAAGCCGCGGCGGCCGCCGTGTTTATTTTGTACATAAAAGCGATTTTAATTTACAAAGTCCGTTTTTGCGGTTATTTATATCAGC
>Frequency_1_QualityScore_F=CDFHHGIJJJHHIJJFGHIIIJGGGIJIIIGIEGH>@BDGHGDGHIJJGIIHIIIIH_Mismatch_1_Sense_+_Library_PoolT
GTGTTTATTTTGTACATAAAAGCGATTTTAATTTACAAAGTCCGTTTTTGCGGTTATTA
>Frequency_1_QualityScore_DDDHF<HGBBGDBF>FAAHBG<AFHBGAACAHGHG=;;;=3;BBD@@@89BDDD8A><BDB@CACACC4><8?@<<9(289@<B>B>C>C_Mismatch_1_Sense_+_Library_PoolT
CCCAGCAGCCATGGCCGCCGCGCTGCTGACGAAGCTGGCGTTTTCGCGGGGAAGCTCGGATAATATCAGCGTCGTGGTTGTCGACCTGAA
>Frequency_1_QualityScore_FFHHHHHJJJJIIJJJIJJJJIJJJJJJJJJJJIJIJIJJJJGHIIHIBGHHHGIJIHHHHHHHFFFFFFFCEEEEEE>CDDDDDEECDDDDDD_Mismatch_0_Sense_+_Library_PoolT
TGCGGTTATTTATATCAGCGCACTCTTCTGTCTTGTGTTCTTATGGAGTATATTTTATTTATTTGCTTCAAAGTATTGAAATCTTAAGCGTCGT
>Frequency_1_QualityScore_DDHHDDHJJGGHIIJIIIJIIJGGHIJIJIJJIIIJJJJEIHHEHIIJJIIFHHIJJJFEHFD_Mismatch_1_Sense_+_Library_PoolT
GTTTATTTTGTACATAAAAGCGATTTTAATTTACAAAGTCCGTTTTTGCGGTTATTTATACCA
>Frequency_1_QualityScore_EFFFHHGIJIJJJJJJJIJJJJHJJGEIJJIJIIHG<FGIFHHHIIJCHCHIJGIIIJGGHIIJJGHFHEDDDDDDDCCDDDCDDCCCDDBDDC_Mismatch_0_Sense_+_Library_PoolT
TTTATTTATTTGCTTCAAAGTATTGAAATCTTAAGCGTCGTGTTAACTTTATGGCCATGCTGATCTCGCGACCAACCTCTGGAATTTTTTTTCC
>Frequency_1_QualityScore_FFHHHHHIEIEHGGHDBDH@FBEHF6>6@C@ACDED=;@>B>5:CCBBB?ABABCDDDCD3@C?C@@B<:9?B>CDD&55>CC:_Mismatch_2_Sense_+_Library_PoolT
CGTCTAGAAGCCACGGCGGCCGCCGTGTTTATTTTGTACATAAAAGCGATTTTAATTTACAAAGTCCGTTTTTGCGGGTATTTA
>Frequency_1_QualityScore_FFHHHHHJJIIJIJJIJJIJJIJIJJJGIHDDDDDDDB<BABDDDDEECADEEEECDDDDC@BDDDCDDCCAC@@>?CCDBBCDDDDCDDB@BC_Mismatch_1_Sense_+_Library_PoolT
AACATCCGGTCGTCGTCTAGAAGCCGCGGCGGCCGCCGTGTTTATTTTGTACATAAAAGCGATTTTAATTTACAAAGTCCGTTTTTGCGGTTAT
>Frequency_1_QualityScore_FFHHHHHJJJIIJJJAHFHIGIJJHHCHHHHFFFFFFDDDDDDFDDEECDCCDDDDCB?CDDDDDDD@BD_Mismatch_1_Sense_+_Library_PoolT
CCGCGTCGGCCGCCGTGTTTATTTTGTACATAAAAGCGATTTTAATTTACAAAGTCCGTTTTTGCGGTTA
>Frequency_1_QualityScore_:A?@DFADF:=@A@66/54?C.?;)?;9B=>,3;585=>:005-3(9(+(9??@30770875<8?@AA>32)05&59<3>BBB_Mismatch_0_Sense_+_Library_PoolT
GCGCGGGGAAGCTCGGATAATATCAGCGTCGTGGTTGTCGACCTGAAACAGCCGGTCGTCGTCTAGAAGCCGCGGCGGCCGCC
>Frequency_1_QualityScore_DD?DFF?E>FHB:CGAEGE:A6@CA@CFCFB@;?6?C9<;?(3;=A(9</888857;<-4>3>A>5>9BA_Mismatch_0_Sense_+_Library_PoolT
CTGATTCTGGCTAGCGACGGGCTCTGGGACGTGGTGTCGAACCAAACGGCCTGCGACATTGCCCGGAGAT
>Frequency_1_QualityScore_FFGHHHHJIJJJJJIIJJJIJJJHIGAG3DGEHJHHHGFFDDDDBDDDD06B?CD@DCDCBD@ABCBDD8::38?B<<BBB95>>CC@C@_Mismatch_0_Sense_+_Library_PoolT
CTTTTACGGAAACGCGCCAAAGGTTTGGCGGTGGCCACGGCAGCGGCGGTGGAAGAAAACCCAGCAGCCATGGCCGCCGCGCTGCTGACG
>Frequency_1_QualityScore_FFFG@HAEHGGIIIIIB@HHGGH3?@D870@GHIEGEDCBEBF;;=@DCBD@?9ABBDB@><BBDB;>A:@CC@B5<93>CCCCBB8>@@@BDB_Mismatch_0_Sense_+_Library_PoolT
GACGAGTGCCTGATTCTGGCTAGCGACGGGCTCTGGGACGTGGTGTCGAACCAAACGGCCTGCGACATTGCCCGGAGATGCCTGGCCGGCCGCC
>Frequency_1_QualityScore_FFHHHHGJJJJJJEHGGIGIG4AE;BCBEEEEDDDDDCADDBCDDDDDDDDDDBBD<AC@C;<BBDCCCDB0<@BDDD<BDD<@D?CC@B9<<@_Mismatch_1_Sense_+_Library_PoolT
AGGTGGCCACGGCAGCGGCGGTGGAAGAAAACCCAGCAGCCATGGCCGCCGCGCTGCTGACGAAGCTGGCGTTTGCGCGGGGAAGCTCGGATAA
>Frequency_1_QualityScore_BDHF>FHGEGIDHH<EHGEH@FEGHGIIEHGEGGIIGEHHHFDED>BDCDACCCB>:;;:>;8>BCC<CBBB08?12<:<@08>BBBBBBB5<B_Mismatch_0_Sense_+_Library_PoolT
CAGATGTGACCTTTAGTCAGCGGTGCCCGGACGACGAGTGCCTGATTCTGGCTAGCGACGGGCTCTGGGACGTGGTGTCGAACCAAACGGCCTG
>Frequency_1_QualityScore_FFHHHGGHCFGHJHGHJJHHGIIIIHIIJBFEHIJJJHIGJFGHIIGGIGA?EHHFFFDDBBB_Mismatch_0_Sense_+_Library_PoolT
GGCCGCCGTGTTTATTTTGTACATAAAAGCGATTTTAATTTACAAAGTCCGTTTTTGCGGTTA
>Frequency_1_QualityScore_FFHHHHHJJJHIIJJJJJJJJJJJIJJIIJIIIJJJJJJJJJJJJIJJJJJJJJJIJJJHFDDDDDDDDDDDDDDDDDDDDDDDEDDDCDDDDD_Mismatch_2_Sense_+_Library_PoolT
TGCCTCAAAGTATTGAAATCTTAAGCGTCGTGTTAACTTTATGGCCATGCTGATCTCGCGACCAACCTCTGGAAATTTTTTTCCAAGGTAAGTG
>Frequency_1_QualityScore_FFHHHHHJJJJJJJIJJJIJIIIJGIJIJJJJJHGFFHFFDDDDDDDB?BBBDDDBBDD>BDBDDDDBB<CDDEEDDDDBBB@>B<@BDDDDBD_Mismatch_0_Sense_+_Library_PoolT
GAAGAAAACCCAGCAGCCATGGCCGCCGCGCTGCTGACGAAGCTGGCGTTTGCGCGGGGAAGCTCGGATAATATCAGCGTCGTGGTTGTCGACC
>Frequency_1_QualityScore_FDFFHHHJJJJJHIJJIJJJJJIIIIIIJJIIIIIIIJIGDHHFBFGHIGGHGAGIIJJG_Mismatch_1_Sense_+_Library_PoolT
GTGTTTATTTTGTACATAAAAGCGATTTTAATTTACAAAGTCCGTTTTTGCGGTTATTGA
>Frequency_1_QualityScore_D8FAFB,+@F3<C@ECF4*?1?DG6CF=DBBCGFF*7B?*=BD=)8B7;F2@=;)77.??AEA?;7;B?B3)6@3;;(,;5?:5@AB_Mismatch_1_Sense_+_Library_PoolT
AAATTTTTTTCCAAGGTAAGTGTCGTTTTCATTTTTGTTAGTTACAAAACATTACCATTTCTCTAATATCAACTTTGGGATGTTACA
>Frequency_1_QualityScore_FFHHHFHJIJJGHHIHJJJJJJJJJJJJJJJJJJJJJJJJJJJHHHFFFFEEDCCDDDDDDDDDDEDDDCDDDCCDED?BDDDDEEEEDDDDDD_Mismatch_0_Sense_+_Library_PoolT
CTTAAGCGTCGTGTTAACTTTATGGCCATGCTGATCTCGCGACCAACCTCTGGAATTTTTTTTCCAAGGTAAGTGTCGTTTTCATTTTTGTTAG
>Frequency_1_QualityScore_FFHHHHHJJJJJHIJHHJHIIIJJJIJJJJJJJJJJJJJJJJJJJJJJJJHFFFDEEEEECDDDDDDDDDDDECDDCDDDCDEED@BDDDDEEE_Mismatch_0_Sense_+_Library_PoolT
TTGAAATCTTAAGCGTCGTGTTAACTTTATGGCCATGCTGATCTCGCGACCAACCTCTGGAATTTTTTTTCCAAGGTAAGTGTCGTTTTCATTT
>Frequency_1_QualityScore_DACF<@DG?EFGHCGHIEHGEIIIFEC@BBB@B37??CCCCDEC@ACDDDC@>A?B<?BBCDC:CDCDCCAC::@<8@CBB@CBB5<<CCEEEE_Mismatch_0_Sense_+_Library_PoolT
CCGGTCGTCGTCTAGAAGCCGCGGCGGCCGCCGTGTTTATTTTGTACATAAAAGCGATTTTAATTTACAAAGTCCGTTTTTGCGGTTATTTATA
>Frequency_1_QualityScore_DDFDFAFE@F@)@8:@A6D88?DFCFCBA@/?BBBB-075&0+8<39>:@A?_Mismatch_1_Sense_+_Library_PoolT
GAAACAGCCGGGCGTCGTCTAGAAGCCGCGGCGGCCGCCGTGTTTATTTTGT
>Frequency_1_QualityScore_FFHHHGFGGHJJGIGGGGHIBFGHIGGIJJIHD@DDBDDDDBDDDDEECADDDBDDDDDA@D;CDBDDDCCDDDDDBBDDBBDBDDBBDDACDC_Mismatch_1_Sense_+_Library_PoolT
AGCGCTGCTGACGAAGCTGGCGTTTGCGCGGGGAAGCTCGGATAATATCAGCGTCGTGGTTGTCGACCTGAAACAGCCGGTCGTCGTCTAGAAG
>Frequency_1_QualityScore_FFHHHHHJJJJIIJJJJJJJJJIIJJJJGIIJJJJJJJHHFBD?BDDDDDDDEDEDDDDDDDBDDDDDDBDDDDDDDDDBABBDDDBBBBDDDB_Mismatch_0_Sense_+_Library_PoolT
CGAGCCAGATGTGACCTTTAGTCAGCGGTGCCCGGACGACGAGTGCCTGATTCTGGCTAGCGACGGGCTCTGGGACGTGGTGTCGAACCAAACG
>Frequency_1_QualityScore_DD?:?F?::6<66;?6\0?@BA8@BDA888>B33AB@@B@B??@@BBEE>>@>BAA>A@2+(8?B>;@005>AABEEBBB_Mismatch_1_Sense_+_Library_PoolT
GCCGCGGCGGCCGCCGTGTTTATTTTGTACATAAAAGCGATTTTAATTTACAAAGTCCGTTTTTGCGGTTATTTATACCA
>Frequency_1_QualityScore_FFHHHHHIJJJIJJJHCGDECFGGFGIIIIJJIHHIIJJJJIJJJ_Mismatch_0_Sense_+_Library_PoolT
AGCGATTTTAATTTACAAAGTCCGTTTTTGCGGTTATTTATATCA
>Frequency_1_QualityScore_DDFHFAHBFBEGGEIIABGGEGGGDHEEGBEEED7@D1=;?BBBBBCCBBBBB<BB;<@@87@8>_Mismatch_0_Sense_+_Library_PoolT
TGGCCGGCCGCCTTTTACGGAAACGCGCCAAAGGTTTGGCGGTGGCCACGGCAGCGGCGGTGGAA
>Frequency_1_QualityScore_FDHHHHHJJJJJIJJJJJJJJJJJIJJJJJJJJJJJJJIJIJJIFHIJJJIIJHIJJJHHH_Mismatch_0_Sense_+_Library_PoolT
GTGTTTATTTTGTACATAAAAGCGATTTTAATTTACAAAGTCCGTTTTTGCGGTTATTTAT
>Frequency_1_QualityScore_D<CDDDDED1CEEDD;?D3?:?DDD0;A-;4\-(=;ADA@D9<?285-5<58<70528<>>>AD>2>A>:44>>><>2<88A_Mismatch_0_Sense_+_Library_PoolT
GTGGTTGTCGACCTGAAACAGCCGGTCGTCGTCTAGAAGCCGCGGCGGCCGCCGTGTTTATTTTGTACATAAAAGCGATTTT
>Frequency_1_QualityScore_FFHHHHHJJJJJJJJJJIJJJJJJJJIIJJHHFFFDFEDCCBDBDDDDDDDDDDDDDDDDD5>B8AC?CCCABDBDBA??A@A@CACB<B<<@<_Mismatch_0_Sense_+_Library_PoolT
CTGGCCGGCCGCCTTTTACGGAAACGCGCCAAAGGTTTGGCGGTGGCCACGGCAGCGGCGGTGGAAGAAAACCCAGCAGCCATGGCCGCCGCGC
>Frequency_1_QualityScore_FFGHHHHJJJJJJIJGIJJIJIJJJJJIJJGIJHIJJJGHHFFFFDDDDDDBDDDDBBDDDDDDDBD@CCCDDDDDDDDDDDDDDDDDDDDBDB_Mismatch_0_Sense_+_Library_PoolT
TGATTCTGGCTAGCGACGGGCTCTGGGACGTGGTGTCGAACCAAACGGCCTGCGACATTGCCCGGAGATGCCTGGCCGGCCGCCTTTTACGGAA
>Frequency_1_QualityScore_FFHHHGGJCGHIGIHIJIIJJIJIIJEIJJIIIJJGICHCEHFFFACCEDDDDD@DDDDDDDDDDBBDBBCCDDCBB@BBDDCCCCBAABBDDD_Mismatch_1_Sense_+_Library_PoolT
ACGACGAGTGCCTGATTCTGGCTAGCTACGGGCTCTGGGACGTGGTGTCGAACCAAACGGCCTGCGACATTGCCCGGAGATGCCTGGCCGGCCG
>Frequency_1_QualityScore_FFCFCHHIIJJIJIIJIJJIJIJJJEFHIIJJJJJJJEGGGEHGI?DFGHGGIFAGEEHHFEHFFF_Mismatch_1_Sense_+_Library_PoolT
CGTGTTTATTTTGTACATAAAAGCGATTTTAATTTACAAAGTCCGTTTTTGCGGTTATTTATAGCA
>Frequency_1_QualityScore_FFHHHHHJJJGIJFHJGHIGHIIIIGIIJJJJJJJJJFGIEHFDEDDEEEEDDDDDDDDDBD@>B@-928?>CCEE>?>C@DCCDD>AB78ABC_Mismatch_1_Sense_+_Library_PoolT
AATATCACCGTCGTGGTTGTCGACCTGAAACAGCCGGTCGTCGTCTAGAAGCCGCGGCGGCCGCCGTGTTTATTTTGTACATAAAAGCGATTTT
>Frequency_1_QualityScore_DDH8CFCGIGIII<FEHIIIIIIIIIIIIIG4AEEECCCCFCCCCBBB@BBBBBBBBBB@B?2<>CDDDCACE@CCCCCCBB?BBBCDCCDDCE_Mismatch_1_Sense_+_Library_PoolT
GCGTCGTGGTTGTCGACCTGAAACAGCCGGTCGTCGTCTAGAAGCCGCGGCGGCCGCCGTGTGTATTTTGTACATAAAAGCGATTTTAATTTAC
>Frequency_1_QualityScore_FFHHHHHJJJHIJJJIGHGHIGIGAGHGJIIJJHFFFFCEEDDBDDDDDBBDBBCDC::CBDA@B@;>??9?>>@BBBDB<9@_Mismatch_0_Sense_+_Library_PoolT
CTGCGACATTGCCCGGAGATGCCTGGCCGGCCGCCTTTTACGGAAACGCGCCAAAGGTTTGGCGGTGGCCACGGCAGCGGCGG
>Frequency_1_QualityScore_FFGGHHHJJJJJFHICFHGIJIJJJIEHGEEDBFFEEEDD@BB87@8DDDDDDBDDDCDDDB;BDDDDDBDBDDDDBCDDB>@DCADCC:4>@?_Mismatch_1_Sense_+_Library_PoolT
AGGCAGCGGCGGTGGAAGAAAACCCAGCAGCCATGGCCGCCGCGCTGCTGACGAAGCTGGCGTTTGCGCGGGGAAGCTCGGATAATATCAGCGT
>Frequency_1_QualityScore_FFHHHHHJJJJJJJJJJJJJJJIJJJHJJHIGIHBDDEEDDDDDDDDDDDDD5<B<@A?CDDABDDBD?ABB<>@CBDB@D>BDB9B>C>@C@?_Mismatch_0_Sense_+_Library_PoolT
CGCCTTTTACGGAAACGCGCCAAAGGTTTGGCGGTGGCCACGGCAGCGGCGGTGGAAGAAAACCCAGCAGCCATGGCCGCCGCGCTGCTGACGA
>Frequency_1_QualityScore_=BFDAF<FHBDHIIGIIBGH<D@0?BFHGGGGHGBHBFGE=DHGIGE@;BBDFDCC>;@3>@?B?@B?<AACCCECCCACACCC:@C@B05<CC_Mismatch_1_Sense_+_Library_PoolT
TGGGAGCCCTGGCCACGTCCAGGTCTGTAGGGGATCGTTACTTGAAGCCGTACGTTATTCCCGAGCCAGATGTGACCTTTAGTCAGCGGTGCCC
>Frequency_1_QualityScore_FFGHGFHIIJJJIJJJJJEGHHIJJJIJJJJJJJIJJJJJIJJHIJIJGGHIIJJJJHHIGHIGHDGGHCHHHGHFFFFFEEEEEEDDACDDDD_Mismatch_0_Sense_+_Library_PoolT
TCTTGTGTTCTTATGGAGTATATTTTATTTATTTGCTTCAAAGTATTGAAATCTTAAGCGTCGTGTTAACTTTATGGCCATGCTGATCTCGCGA
>Frequency_1_QualityScore_FFHHFHGIIIGHIJJJJIIJIIGGIGDDDDBDB7@8?ACDDEED?CCDEEDDDDDDDDDDDEDCEECD@CCDCCCB?CDDDBDBD>B@DDCCDD_Mismatch_2_Sense_+_Library_PoolT
CCGGTCGTCGTCTAGAAGCCGCGGCGGCCGCCGTGTTTATTTTGTACATAAAAGCGATTTTAATTTACAAAGTCCGTTTTTGCGGTTATTGAAA
>Frequency_1_QualityScore_FFHHHHHJIJJJJJJJJJJHHGHJJJJIJJJJJIJJJIJJJJJJJJJIJJJHGIHHHHGHFFDEFFEFEEEEEEDEDEEDDDDC_Mismatch_0_Sense_+_Library_PoolT
ACAAAGTCCGTTTTTGCGGTTATTTATATCAGCGCACTCTTCTGTCTTGTGTTCTTATGGAGTATATTTTATTTATTTGCTTCA
>Frequency_1_QualityScore_FFGHHGFJJII:@GGIGIGGIEGGEAEEEDF@?@CACBDDDDBDDB@CCCCB?DBBDDDDD58@@@&599@>992<>C@@<BBCDCACC_Mismatch_0_Sense_+_Library_PoolT
GGCAGCGGCGGTGGAAGAAAACCCAGCAGCCATGGCCGCCGCGCTGCTGACGAAGCTGGCGTTTGCGCGGGGAAGCTCGGATAATATCA
>Frequency_1_QualityScore_DDADA1C?E:?D))0?D;7)=@BCDECDED3@DDD@????A>A???_Mismatch_1_Sense_+_Library_PoolT
CCCGGACGACGAGGGCCTGATTCTGGCTAGCGACGGGCTCTGGGAC
>Frequency_1_QualityScore_FFGGHHHJJJJJIJJJJJJJIJJJJHHHHHFFFDEDDDDDBBDDDCDD?BABDBDDDDDDDDDBBDDDB<B0<B+>C<>AD>@DBA<CBBBB@>_Mismatch_0_Sense_+_Library_PoolT
CCGGAGATGCCTGGCCGGCCGCCTTTTACGGAAACGCGCCAAAGGTTTGGCGGTGGCCACGGCAGCGGCGGTGGAAGAAAACCCAGCAGCCATG
>Frequency_1_QualityScore_FFHHGHHJJJJJJJJJJJJIJJIDHHFFFFEEDDBBDDDDDDDDBDDDDEEEEEDDDDDDDDABD>CDD>BDDCDDDDDDDBDBBDDDDDDDBD_Mismatch_1_Sense_+_Library_PoolT
CGCCGCGCTGCTGACGAAGCTGGCGTTTGCTCGGGGAAGCTCGGATAATATCAGCGTCGTGGTTGTCGACCTGAAACAGCCGGTCGTCGTCTAG
>Frequency_1_QualityScore_F1DHHHCGHIIIIIIIIIIIIIIIIIIIIIIHIIIIIIIIIIII_Mismatch_1_Sense_+_Library_PoolT
ACGGAGTATATTTTATTTATTTGCTTCAAAGTATTGAAATCTTA
>Frequency_1_QualityScore_FFHHHHHJJJJJHJJJJJJJJJIJGIIGIJHJJJJJJHHHFFFFFEEEDDDBDDDDDDDDDDDDDDDDCBDDDDBDBDBD?@<ACCDDEED?AD_Mismatch_1_Sense_+_Library_PoolT
GGGGAAGCTCGGATAATATCAGCGTCGTGGTTGTCGACCTGAAACAGCCGGTCGTCGTCTAGAAGCCGCGGCGGCCTCCGTGTTTATTTTGTAC
>Frequency_1_QualityScore_DDFFFFFII:@EE=<@DC;;ADD;=>>BBABBB(58<9?BB@A9AD>9>A@>((:2+:>@B3>@@&004>@3::>AA_Mismatch_2_Sense_+_Library_PoolT
GCGGCGGCCGCCGTGTTTATTTTGTACATAAAAGCGATTTTAATTTACAAAGTCCGTTTTTGCGGGTATTTATACCA
>Frequency_1_QualityScore_DFFGHFHGHJJJIIIIIJJJIJJJIIDIJJIIJJHHHHFFBCDDDDDDD@BDD@BBDDDD@@BDDDDB<?BDDDEDEEDDDDDBBD??BBCBBD_Mismatch_0_Sense_+_Library_PoolT
GGAAGAAAACCCAGCAGCCATGGCCGCCGCGCTGCTGACGAAGCTGGCGTTTGCGCGGGGAAGCTCGGATAATATCAGCGTCGTGGTTGTCGAC
>Frequency_1_QualityScore_FFHHHHHJJJJJJGJJJJJJHIJHIJIJJJJJJJJJJJJJJJJHHFFDDDDDDDDDDDDDDDDDDDDBDBDD@<B<ACCDDEECBCDEE_Mismatch_1_Sense_+_Library_PoolT
CTCGGATAATATCAGCGTCGTGGTTGTCGACCTTAAACAGCCGGTCGTCGTCTAGAAGCCGCGGCGGCCGCCGTGTTTATTTTGTACAT
>Frequency_1_QualityScore_FFHHHHHGHJEGGIJEHIGJGIJJGJJJJJHDD3;@<CCBCDDCDDDBDCBBBACCC?CBBDBBDB@BBD>:?BBB<>CAC?B59><>9<B@>B_Mismatch_0_Sense_+_Library_PoolT
CCAAAGGTTTGGCGGTGGCCACGGCAGCGGCGGTGGAAGAAAACCCAGCAGCCATGGCCGCCGCGCTGCTGACGAAGCTGGCGTTTGCGCGGGG
>Frequency_1_QualityScore_FFHGFGFGGEFGII>HGGGGIJIGHGDHHAEFDCDDC@BDDDDDDDDA?ABBD@BDDDDBBBBCCDDDD@B>BDDB-9B9999@2<9(4:AC_Mismatch_0_Sense_+_Library_PoolT
GCGGGGAAGCTCGGATAATATCAGCGTCGTGGTTGTCGACCTGAAACAGCCGGTCGTCGTCTAGAAGCCGCGGCGGCCGCCGTGTTTATTTT
>Frequency_1_QualityScore_FFHHHHHIJHFDBDDD5<ABDCCDEEDADEEEEDDDDDDDDDDDDDDEEDECDDDDDDDDDDDDDDDD@9BDDE_Mismatch_1_Sense_+_Library_PoolT
GCCGCGGCGGCCGCCGTGTTTATTTTGTACATAAAAGCGATTTTAATTTACAAAGTCCGTTTTTGCGGTTATTA
>Frequency_1_QualityScore_DDFHFDFIIJIGEHIJIGEGHE?FGFH>DHHHH>FBE2AGBE>@B598<@@5<ABC@CCDEDBACCCBA:A:8<?28?CCDDEE:4+4:?A_Mismatch_0_Sense_+_Library_PoolT
GTTGTCGACCTGAAACAGCCGGTCGTCGTCTAGAAGCCGCGGCGGCCGCCGTGTTTATTTTGTACATAAAAGCGATTTTAATTTACAAAGT
>Frequency_1_QualityScore_FFGGHHHJGHJHGIJJGEIIIIGIIJJJJGHIIIGHIJJGGCEAGGGGFHEEHAEHDF>CCCDD@_Mismatch_1_Sense_+_Library_PoolT
CCGCCGTGTTTATTTTGTACATAAAAGCGATTTTAATTTACAAAGTCCGTTTTTGCGGTTATTCA
>Frequency_1_QualityScore_BDAFF:AFE<FHG@FE<B><>@?6?A?5>CCCAAD@DDC88>CB@<8??ACCCDC@:(4>?>:A<BC3?<5>@>55>_Mismatch_0_Sense_+_Library_PoolT
CTAGAAGCCGCGGCGGCCGCCGTGTTTATTTTGTACATAAAAGCGATTTTAATTTACAAAGTCCGTTTTTGCGGTTA
>Frequency_1_QualityScore_FFHHHGHJIJIJIIJJJGHJJJBHIGHJJJJJHHFFDDDDDDD5:B<CCBCDCCBDDD?CBDDDDDDBD99@BDD>BDDC>@C<@DBBAAC?@0_Mismatch_0_Sense_+_Library_PoolT
CGGAAACGCGCCAAAGGTTTGGCGGTGGCCACGGCAGCGGCGGTGGAAGAAAACCCAGCAGCCATGGCCGCCGCGCTGCTGACGAAGCTGGCGT
>Frequency_1_QualityScore_FFHHHHHJJJJJJJJHJJJJJJIIIJJJJGGIIIJIJHIIJJJJJIJJIFIJJJIIIJIJJJGHHFDDDDDDDDDCDCDDDDDDDDDDDEDDD@_Mismatch_0_Sense_+_Library_PoolT
TTATTTGCTTCAAAGTATTGAAATCTTAAGCGTCGTGTTAACTTTATGGCCATGCTGATCTCGCGACCAACCTCTGGAATTTTTTTTCCAAGGT
>Frequency_1_QualityScore_FFHFHHHGIGEGHIJJGGIGEGIFGFCGIIJIIJJJJHHHHHDDADDDD@BDDDDD?ABDBD<?BD@<@BBA?BDDDDDDBDD@DBBCCDCC<B_Mismatch_0_Sense_+_Library_PoolT
TAGTCAGCGGTGCCCGGACGACGAGTGCCTGATTCTGGCTAGCGACGGGCTCTGGGACGTGGTGTCGAACCAAACGGCCTGCGACATTGCCCGG
>Frequency_1_QualityScore_DEHFFHHIGJEEIIJJJIGIBEHAC>2??0&(+<(8@CE_Mismatch_0_Sense_+_Library_PoolT
TCGTCGTCTAGAAGCCGCGGCGGCCGCCGTGTTTATTTT
>Frequency_1_QualityScore_FFHHHGHJJJIFFD6??BD@CCDECA@CDFEDDDDDDBDDDDEDDEEDCDDDDCDD@ACDDDBCDD5@BACDDDDEED_Mismatch_0_Sense_+_Library_PoolT
CGCGGCGGCCGCCGTGTTTATTTTGTACATAAAAGCGATTTTAATTTACAAAGTCCGTTTTTGCGGTTATTTATATCA
>Frequency_1_QualityScore_FFHHHGHJJJIGHIIIGHIHIGGECHAGHJJJGD;BBCCDEDEDD>CACDDD>CC??A1<>ACDB9??C>A@CBBC<08??BCC4:>C:@CCBD_Mismatch_0_Sense_+_Library_PoolT
GAGATGGCCCGTATAGAGGATGCTGGAGGGCGGGTTATATTCTGGAATGGCTATCGTGTTATGGGAGTCCTGGCCACGTCCAGGTCTGTAGGGG
>Frequency_1_QualityScore_FFHGHFFHIGFHIIIIIGIIJBBGHBFHIAHBHHFDA<?@ACC5>C?B@@BB@BBBCD;@D38?@BB>99)92@A?>?9(2<(<89?8A_Mismatch_0_Sense_+_Library_PoolT
GGAGATGCCTGGCCGGCCGCCTTTTACGGAAACGCGCCAAAGGTTTGGCGGTGGCCACGGCAGCGGCGGTGGAAGAAAACCCAGCAGCC
>Frequency_1_QualityScore_DDFHHH?B<CFDHIIEEHI?FGBGHCGGIDHIIGGD@FGCGGIGGGGGGBCHEBDEB;ABAAA>BBB@?CB?>@A@>CCCCCCCCCACCBB@BB_Mismatch_0_Sense_+_Library_PoolT
TATGGGAGTCCTGGCCACGTCCAGGTCTGTAGGGGATCGTTACTTGAAGCCGTACGTTATTCCCGAGCCAGATGTGACCTTTAGTCAGCGGTGC
>Frequency_1_QualityScore_FFHHHHHJJJJJJJJJJJJJJJJEHIIJJJJJJHGHHGFDFFFDEEEDDBDDDDEFEEDDDDDDDDDDDDDDDDDDDDACDDEEEDDEDEDEED_Mismatch_0_Sense_+_Library_PoolT
CTGATCTCGCGACCAACCTCTGGAATTTTTTTTCCAAGGTAAGTGTCGTTTTCATTTTTGTTAGTTACAAAACATTACCATTTCTCTAATATCA
>Frequency_1_QualityScore_DDFFFFFIIFDB3BG9BGII<98?BD=FFIB;@(=@EF;CAEF;?7?DB7;BC6;@BB8;=B;?8@AD:@@@A:@BBB-_Mismatch_0_Sense_+_Library_PoolT
GCGGCCGCCGTGTTTATTTTGTACATAAAAGCGATTTTAATTTACAAAGTCCGTTTTTGCGGTTATTTATATCAGCGCA
>Frequency_1_QualityScore_FFHHHHHIGIJJJJHIJIIJJJJJJHIJJJJJJJHDDDDDDDD7BADCDDDEEDACDDEEDDDCDD@DDBCDDDEEDEDDDDDDDD?ADDDDDD_Mismatch_1_Sense_+_Library_PoolT
CCTAAAACAGCCGGTCGTCGTCTAGAAGCCGCGGCGGCCGCCGTGTTTATTTTGTACATAAAAGCGATTTTAATTTACAAAGTCCGTTTTTGCG
>Frequency_1_QualityScore_FFHHHGHJJJJIJJJIJJIJIIJJJHGIHIJHIJJJJJJJJJJJIJIIIJJIIJJIJJJJGFDDDDDDC?CDDDDDDDDDDDDCDEDCB>CDCC_Mismatch_2_Sense_+_Library_PoolT
TTGCCTCAAAGTATTGAAATCTTAAGCGTCGTGTTAACTTTATGGCCATGCTGATCTCGCGACCAACCTCTGGAAATTTTTTTCCAAGGTAAGT
>Frequency_1_QualityScore_:?C=AF??<<A;FC@8):6/\,\36=\\,55@B>@>@B_Mismatch_0_Sense_+_Library_PoolT
TCGTCTAGAAGCCGCGGCGGCCGCCGTGTTTATTTTGT
>Frequency_1_QualityScore_FFHHHHFGEIJJJJIIGEHBGGIG:C;CEFFDFDFC@CAAEDDDC75??BCCCC@A@8?>CCDB<CD@8<@BDDA>CC::44<95@_Mismatch_0_Sense_+_Library_PoolT
GTATAGAGGATGCTGGAGGGCGGGTTATATTCTGGAATGGCTATCGTGTTATGGGAGTCCTGGCCACGTCCAGGTCTGTAGGGGAT
>Frequency_1_QualityScore_DFAFHHHHIJIIIIJJIIJIHDDBB6BD0:<AC>ACDEDBDDDDDDDDCABDDBDC@:>CDCDDCCCDCCBBCDDDDDDD9<BDDEEC_Mismatch_0_Sense_+_Library_PoolT
CGTCGTCTAGAAGCCGCGGCGGCCGCCGTGTTTATTTTGTACATAAAAGCGATTTTAATTTACAAAGTCCGTTTTTGCGGTTATTTAT
>Frequency_1_QualityScore_DD?FFFAHIIGGGE@GGAGG<AB&57-7?8?CC(8????<<8AB9@C?C8&77@@;7@;A:>A>8;?3C_Mismatch_1_Sense_+_Library_PoolT
GGCGGTGGCCACGGCAGCGGCGGGGGAAGAAAACCCAGCAGCCATGGCCGCCGCGCTGCTGACGAAGCT
>Frequency_1_QualityScore_B:+C1?+2CEF@EE?EF?81CG0(\;\4)7)74?=B\;;A7\,38?A6;:&&)2>@A@@50&29>@_Mismatch_1_Sense_+_Library_PoolT
AACCCAGCAGCCATGGCCGCCGCGCTGCTGACGAAGCTGGCGTTTGCGCGGTGAAGCTCGGATAAT
>Frequency_1_QualityScore_FFHGHHHJJIJJGHIIJAGGAHIIHFHFFDDDDDDDDD5588AC<ACDCDD0<A<ABB?CCCACB9B@@>9>BBCCACB<@@<CACBB.9B?CD_Mismatch_0_Sense_+_Library_PoolT
ACGCGCCAAAGGTTTGGCGGTGGCCACGGCAGCGGCGGTGGAAGAAAACCCAGCAGCCATGGCCGCCGCGCTGCTGACGAAGCTGGCGTTTGCG
>Frequency_1_QualityScore_FFHHHDHGIIIIIGIHHIJBHHGCIIICGIHIGIIJJEIIGJJJGGFH_Mismatch_0_Sense_+_Library_PoolT
TTAGTTACAAAACATTACCATTTCTCTAATATCAACTTTGGGATGTTA
>Frequency_1_QualityScore_DDFFAFFF:ED:CHIFFHIIF3A?FEB@<;C*:DDGIDFD<)0?F>?DFEEF<F@;ABDD8??BBBBAB@AAB:AAB9?AAA>>?>A::4>AA>_Mismatch_2_Sense_+_Library_PoolT
TTCAAAGTATTGAAATCTTAACCGTCGTGTTAACTTTATGGCCATGCTGATCTCGCGACCAACCTCTGGAATTGTTTTTCCAAGGTAAGTGTCG
>Frequency_1_QualityScore_FFHFHHHHIJBHHBHIGHIJIJGIBGHIJJGHHHFEFDDDBCDDD#,8?1<07@B@7;BB;B<?CC3>CCABD@DEDCACCD<???BDED@CDC_Mismatch_1_Sense_+_Library_PoolT
AGCGTCGTGGTTGTCGACCTGAAACAGCCGGTCGTCGTCTAGAAGNCGCGGCGGCCGCCGTGTTTATTTTGTACATAAAAGCGATTTTAATTTA
>Frequency_1_QualityScore_FDHHHHHJJJJJHJJJJJJJJJIJJJJJJJJJJJHIHIGGGIIGFHIIJJIJJGIIIJHH_Mismatch_0_Sense_+_Library_PoolT
GTGTTTATTTTGTACATAAAAGCGATTTTAATTTACAAAGTCCGTTTTTGCGGTTATTTA
>Frequency_1_QualityScore_D?D=FHFGGEGEHG:??GGGBHGIGGIIGAFAEHDDEEECCABBABB?B@55<<?@CCBBAB>099(8>?<@05<<9>9<<)59&0222999?0_Mismatch_2_Sense_+_Library_PoolT
GCGACATTGCCCGGAGATGCCTGGCCGGCCGCCTTTTACGGAAACGCGCCAAAGGTTTGGCGGTGGCCACGGCAGCGGCGGGGGAAGGAAACCC
>Frequency_1_QualityScore_DDHHFGDGGHEGEHGHAHGIGGH>HC?B@6@B67&8<>ACCD9+3>9@(:>A:<508ABC:>@AC:>((43+:482:C@B3@BDB>>CDD+_Mismatch_1_Sense_+_Library_PoolT
CGGTCGTCGTCTAGAAGCCGCGGCGGCCGCCGTGGTTATTTTGTACATAAAAGCGATTTTAATTTACAAAGTCCGTTTTTGCGGTTATTTA
>Frequency_1_QualityScore_FFHHHGHJJJIJHJJJJJJJIJJJIIHIIIGIJJJJIJJFHJJJJJJ_Mismatch_0_Sense_+_Library_PoolT
CATAAAAGCGATTTTAATTTACAAAGTCCGTTTTTGCGGTTATTTAT
>Frequency_1_QualityScore_ADDDA?CE<?@(-<;C6==@D9;A;A2)?>?;@;9=A>:;/0755-->AABB7587:@9878;98@@B>@_Mismatch_1_Sense_+_Library_PoolT
GGCAGCGGCGGAGGAAGAAAACCCAGCAGCCATGGCCGCCGCGCTGCTGACGAAGCTGGCGTTTGCGCGG
>Frequency_1_QualityScore_FDHFFHHFIIHGGGEGHEHG:CFGHAGGGIHIIIGIIIGIGGGHEEDDD<BB@DCDCDCDDD;;-;@0>B_Mismatch_0_Sense_+_Library_PoolT
CTCGGATAATATCAGCGTCGTGGTTGTCGACCTGAAACAGCCGGTCGTCGTCTAGAAGCCGCGGCGGCCG
>Frequency_1_QualityScore_FFHHGHHJFHIJGIJIJJJHIIJJJJGJJJEHCECEFFFFDDEDDDDDBDDDDBDDDDBDDDCDCDDD5<@@ABBDDDD>CCC@BBDDDCDDDD_Mismatch_1_Sense_+_Library_PoolT
AGGGCGGGTTATATTCTGGAATGGCTATCGTGTTATGGGAGTCCTGGCCACGTCCAGGACTGTAGGGGATCGTTACTTGAAGCCGTACGTTATT
>Frequency_1_QualityScore_FFHHHHHIJJJJJJJJJJFHIJIJJIGJJJIJJJFHIJJJJJJJJIJJJJJJJIJJJIJJIHHHHHHFFFBBCEEEDEEDDDDDDEEDEEE_Mismatch_1_Sense_+_Library_PoolT
CTTTAGGATGTTACAAGGTGTTATGTTTTGTGGGTTCTTTTAACGCCATGTTACATGTGGTCATTTTGGTGTTATGCATCGTCTATTGTAA
>Frequency_1_QualityScore_FFHHHHHJJJHIHHGIJJJEHFHGIIJJJJJJIJJIHIDFHIHEGIIJHIHIGEHFHHG@DFFFD@BDDDDDDDEEDDD<BBDBBDD@C>@@AC_Mismatch_0_Sense_+_Library_PoolT
ATGGCTATCGTGTTATGGGAGTCCTGGCCACGTCCAGGTCTGTAGGGGATCGTTACTTGAAGCCGTACGTTATTCCCGAGCCAGATGTGACCTT
>Frequency_1_QualityScore_FFHHGHHIJIJJ7AHFHGDHIJJJJGFHFFFFFECCCEBDDDDDDDBBAACDDBBB;>CDDD;BDBCDDBDDD@DDDDD@D>DDCCEEDCCD@?_Mismatch_1_Sense_+_Library_PoolT
TGGCAGCGGCGGTGGAAGAAAACCCAGCAGCCATGGCCGCCGCGCTGCTGACGAAGCTGGCGTTTGCGCGGGGAAGCTCGGATAATATCAGCGT
>Frequency_1_QualityScore_@?FHFB?CEGDB@GHGI4:<;@DAACCA;=;?BC?BBBCCCBC@-:BB6<57;@:AC;75+8A_Mismatch_0_Sense_+_Library_PoolT
GGCCACGGCAGCGGCGGTGGAAGAAAACCCAGCAGCCATGGCCGCCGCGCTGCTGACGAAGCT
>Frequency_1_QualityScore_FDFFDCDFHGIIJJIICEG<DGG<>;>@=6)0+8CCCCDEAA>3399@A@AABBBDDCD:@>>@C:>:CA>>?2>A8?9CB@B7>D>@:_Mismatch_0_Sense_+_Library_PoolT
GTCGTCGTCTAGAAGCCGCGGCGGCCGCCGTGTTTATTTTGTACATAAAAGCGATTTTAATTTACAAAGTCCGTTTTTGCGGTTATTTA
>Frequency_1_QualityScore_FFHHHHHJJJJJJJJJJJJHHIIGIJJJJJJJIJJ_Mismatch_0_Sense_+_Library_PoolT
GCGATTTTAATTTACAAAGTCCGTTTTTGCGGTTA
>Frequency_1_QualityScore_D?:8<?<FD:CGD3CE:DH):?FGHI9@;DHBGFH<;;A_Mismatch_0_Sense_+_Library_PoolT
GACGGGCTCTGGGACGTGGTGTCGAACCAAACGGCCTGC
>Frequency_1_QualityScore_FFHHHHHIJJIJIJJGJJJJJJJJJJIIIIIIIJJJIJJIIGIH_Mismatch_0_Sense_+_Library_PoolT
TTACAAAACATTACCATTTCTCTAATATCAACTTTGGGATGTTA
>Frequency_1_QualityScore_FFFHGDH@C=FHAE<FGGIIIEH?FEHIIIHHIIIIFGHFCCCBCCCCCBBBBCCBBBBB;9?CCC@<<(<>09<<ACB<BBBCB9999@_Mismatch_0_Sense_+_Library_PoolT
AAACGGCCTGCGACATTGCCCGGAGATGCCTGGCCGGCCGCCTTTTACGGAAACGCGCCAAAGGTTTGGCGGTGGCCACGGCAGCGGCGG
>Frequency_1_QualityScore_EFFFHHHJJJJJJJJJJJJIJJFFCBDB;@8ACDDDEEDACDEEDDDDCDDBBDDDEDCEDCDDCCDCDC??CDDDDDDDDDD_Mismatch_2_Sense_+_Library_PoolT
GGTCGTCTAGAAGCCGCGGCGGCCGCCGTGTTTATTTTGTACATAAAAGCGATTTTAATTTACAAAGTCCGTTTTTGCGGCTA
>Frequency_1_QualityScore_FFHH<FHIHJJIIJJJJJIGIIGID3;?;@CBCCDCDDBBBDDDD?>@CBDB<@@DDBBDBCC>C;8>?<AA?7<5<BBDBD>BBD5>@?CCBD_Mismatch_0_Sense_+_Library_PoolT
TTGGCGGTGGCCACGGCAGCGGCGGTGGAAGAAAACCCAGCAGCCATGGCCGCCGCGCTGCTGACGAAGCTGGCGTTTGCGCGGGGAAGCTCGG
>Frequency_1_QualityScore_DFGHHHGIBHGEHHI@FFHIJGGBBFB??CDFBGHGGHHIHGGGIG_Mismatch_1_Sense_+_Library_PoolT
ACATAAAAGCGATTTTAATTTACAAAGTCCGTTTTTGCGGTTATTA
>Frequency_1_QualityScore_FFHHHHFIIFHGIJJHIJJIIJJIIGGHHGGJIJGGIJGIGIIII_Mismatch_0_Sense_+_Library_PoolT
ATAAAAGCGATTTTAATTTACAAAGTCCGTTTTTGCGGTTATTTA
>Frequency_1_QualityScore_FFDHHHDFGGHFHIFG<FH@DHCBCHIIFIHHDCCDB5:B0>?<ACC>BB?BDD<8<?>>><?@@B@-9-)5-4::?92089>CC<0)9@<409_Mismatch_0_Sense_+_Library_PoolT
CGCGCCAAAGGTTTGGCGGTGGCCACGGCAGCGGCGGTGGAAGAAAACCCAGCAGCCATGGCCGCCGCGCTGCTGACGAAGCTGGCGTTTGCGC
>Frequency_1_QualityScore_BDFFHDFDFGF@FGG<FHIEBHIIIG8;ADEEC=A?>;;?@BBCCCCCCCA?BBBB<5?>8?BACCCAC<<35>>9559>-5<)022?::@CCA_Mismatch_1_Sense_+_Library_PoolT
TGCGGGGAAGCTCGGATAATATCAGCGTCGTGGTTGTCGACCTGAAACAGCCGGTCGTCGTCTAGAAGCCGCGGCGGCCGCCGTGTTTATTTTG
>Frequency_1_QualityScore_FFDFHHHJJJJJJIJJJJJJJIJIIIJJJJJJJJJIJHFHGFHIIIIJJJJJJJIJJJHHHH_Mismatch_0_Sense_+_Library_PoolT
CGTGTTTATTTTGTACATAAAAGCGATTTTAATTTACAAAGTCCGTTTTTGCGGTTATTTAT
>Frequency_1_QualityScore_FFHHHHHJJIJJIJJJIJJJIJIJJJJJJJJJJJJJHFDDDDDDDDDDDDDDDDDDDDDBDCDCDDDD@<B>BDDDDB@BDDDBDDDDD0<@2:_Mismatch_1_Sense_+_Library_PoolT
GACGGCCTGCGACATTGCCCGGAGATGCCTGGCCGGCCGCCTTTTACGGAAACGCGCCAAAGGTTTGGCGGTGGCCACGGCAGCGGCGGTGGAA
>Frequency_1_QualityScore_FFHGHHHJJJJJIJIHIIJJGJIJJJHJJIJHHHHHFFFDDDDDDDDDDCDDDDDDDDDDDDBDCDDCDCDDDDDBDDDDDDDDDDDDDDD9B_Mismatch_0_Sense_+_Library_PoolT
ACCAAACGGCCTGCGACATTGCCCGGAGATGCCTGGCCGGCCGCCTTTTACGGAAACGCGCCAAAGGTTTGGCGGTGGCCACGGCAGCGGCGG
>Frequency_1_QualityScore_DEHHHFGIIIE??F9FE=FHIIIICDCEEHF>@C;;>AB;==B<55<CCDC8?7?5>><?>08>?C@@B@DD><<?CC0<&29>CCC:>A@_Mismatch_0_Sense_+_Library_PoolT
GGCAGCGGCGGTGGAAGAAAACCCAGCAGCCATGGCCGCCGCGCTGCTGACGAAGCTGGCGTTTGCGCGGGGAAGCTCGGATAATATCAGC
>Frequency_1_QualityScore_FEHHDHHIJGIJJJJIAFDHIH_Mismatch_0_Sense_+_Library_PoolT
TTTATTTGCTTCAAAGTATTGA
>Frequency_1_QualityScore_DDBDDF?GFIIB:@@:?8:D:D:)(0B<B>F65A@_Mismatch_0_Sense_+_Library_PoolT
TGTCGAACCAAACGGCCTGCGACATTGCCCGGAGA
>Frequency_1_QualityScore_FDHHHHHJGIJIJGGFHIJGHGIIGIGGHIIJIIIJDHFHIJJJJJJJHIIEDHIIFGEGHAHHFFFDEDCC@BDEDEDFCDFDEDBCDDCD>A_Mismatch_0_Sense_+_Library_PoolT
GTTCTTTTAACGCCATGTTACATGTGGTCATTTTGGTGTTATGCATCGTCTATTGTAAACACCTTTTGGTTGTTATTTATGTGATGTTACAAAG
>Frequency_1_QualityScore_D8C@DDDEI@EADD\3763=88<?A?=-<<??=?=>8>235-95755<?<AA:9;<<2;AA9<>&59<A_Mismatch_1_Sense_+_Library_PoolT
CACGGCAGCGGCGGGGGAAGAAAACCCAGCAGCCATGGCCGCCGCGCTGCTGACGAAGCTGGCGTTTGC
>Frequency_1_QualityScore_FFHFHGAGGIHHJJIHIIIHEGIJJJJHIIJHHIGIICHIJJIJIJJJJJJIJJJJIJJIIJJJJJJHGHHFFFF_Mismatch_0_Sense_+_Library_PoolT
CCAAGGTAAGTGTCGTTTTCATTTTTGTTAGTTACAAAACATTACCATTTCTCTAATATCAACTTTGGGATGTTA
>Frequency_1_QualityScore_FFFHHHGIJIIIJJJIJIGDIAEHHIIDHIIIIGHIJJHD@DHIJHGF=A>?BB=BDDDDCCCDBDDD@<B<@B@B>0<28<CA>>A@?CDEEE_Mismatch_0_Sense_+_Library_PoolT
GAAGCTCGGATAATATCAGCGTCGTGGTTGTCGACCTGAAACAGCCGGTCGTCGTCTAGAAGCCGCGGCGGCCGCCGTGTTTATTTTGTACATA
>Frequency_1_QualityScore_DDBB<B4ACFFF@A@F>0DGEE@*900?*0/BB;(8@_Mismatch_1_Sense_+_Library_PoolT
CTTTTACGGAAACGCGCCAAAGGTTTGGAGGTGGCCA
>Frequency_1_QualityScore_FFHHHHHJJJJJJJJJIIJJJJJJJJGHIJJH=CEHHEEFFBDDDDDEFEEDDBDDDCDEDCCDDDDDCCCDDDDEEEDDEDEDEEEDDDCCCC_Mismatch_1_Sense_+_Library_PoolT
GGCGACCAACCTCTGGAATTTTTTTTCCAAGGTAAGTGTCGTTTTCATTTTTGTTAGTTACAAAACATTACCATTTCTCTAATATCAACTTTGG
>Frequency_1_QualityScore_D>FAAD:C?CGE<<2?AE@1:CFGG;FE*9B666:;F;.)=CEF777@7?EE3=@_Mismatch_1_Sense_+_Library_PoolT
GGATCGTTACTTGAAGCCGTACGTTATTACCGAGCCAGATGTGACCTTTAGTCAG
>Frequency_1_QualityScore_ADFDF<FGBFB@D:@FFF;@DBE47?=AE33?<B=>@???BBB:;())593:A>?@(807@B;5?BB?B?_Mismatch_1_Sense_+_Library_PoolT
CGTTTGCGCGGGGAATCTCGGATAATATCAGCGTCGTGGTTGTCGACCTGAAACAGCCGGTCGTCGTCTA
>Frequency_1_QualityScore_DDFHFHHIIBGHE556?C);BEE9;;@>C@CCC@AB8A?BC9CCDECA@CC>(3:?)5;@B1>9;&5;44@:_Mismatch_1_Sense_+_Library_PoolT
GCGGCGGCCGCCGTGTTTATTTTGTACATAAAAGCGATTTTAATTTACAAAGTCCGGTTTTGCGGTTATTTA
>Frequency_1_QualityScore_FFHHHHHJJIIJIJJJJJJJJJIJJJIFDDDDDDDBBABCCDDEEDDDEEDECCDDDDDDDDDEDDEEDEDDDDCDDDACDDDDDDDB<BDDEE_Mismatch_1_Sense_+_Library_PoolT
ATCCGGTCGTCGTCTAGAAGCCGCGGCGGCCGCCGTGTTTATTTTGTACATAAAAGCGATTTTAATTTACAAAGTCCGTTTTTGCGGTTATTTA
>Frequency_1_QualityScore_FFHGHGGIIJJJEIGGHIJJGIIEHGFEHHFFEDC@CDDDEDCDDDECDDC@CCDACCDBBCDB;BDDD@CD_Mismatch_0_Sense_+_Library_PoolT
CGGCGGCCGCCGTGTTTATTTTGTACATAAAAGCGATTTTAATTTACAAAGTCCGTTTTTGCGGTTATTTAT
>Frequency_1_QualityScore_FFHHHHHJJJJIJIIIJJJJIJJJIJJJJJJHHHHGFFFDEDDDDDDDDDDDDDDD@@DBDDDDDDDDDBDDDDDDD-5<2@A<ACC9?B82<<_Mismatch_0_Sense_+_Library_PoolT
CATTGCCCGGAGATGCCTGGCCGGCCGCCTTTTACGGAAACGCGCCAAAGGTTTGGCGGTGGCCACGGCAGCGGCGGTGGAAGAAAACCCAGCA
>Frequency_1_QualityScore_DDHHDHHCHIGGIGFFHCFGHEIBEEIIGIBG5CGIEFCHEHFDBFFE@@B6?B:55;8>:A3(25088(28>51?B@@(8<B_Mismatch_0_Sense_+_Library_PoolT
TGACCTTTAGTCAGCGGTGCCCGGACGACGAGTGCCTGATTCTGGCTAGCGACGGGCTCTGGGACGTGGTGTCGAACCAAACG
>Frequency_1_QualityScore_FFHHHHHJJJJJJJJJHIJDGIHIIIIJJJJJJJJJJJJJJHFEDDDDDDDDDDDDDDDDDDDDDDDDDDBB9B<ACCDDEEDACDDDDCDDDD_Mismatch_1_Sense_+_Library_PoolT
CCGGATAATATCAGCGTCGTGGTTGTCGACCTGAAACAGCCGGTCGTCGTCTAGAAGCCGCGGCGGCCGCCGTGTTTATTTTGTACATAAAAGC
>Frequency_1_QualityScore_FFHGHHHJGIIDGIHIGEIIHGHHHHHFFDDBDDDDDDDDDDDDDDDDDDDDDDB;BBDDDBDDAC@CDCABDDDBBD<@BBD>)5&2?>@CDD_Mismatch_2_Sense_+_Library_PoolT
GCGCGGGGAAGCACGGATAATATCAGCGTCGTGGTTGTCGACCTGAAACAGCCGGTCGTCGTCTAGAAGCCGCGGCGGCCGCCGTGGTTATTTT
>Frequency_1_QualityScore_FFHHHHGJJIJJIIFGHJJJIJJGCHIJJIJHJHIHFDDDDCCDD?BD@?B?BBDDBDDDDDDDDDDDDBBDBD<>CCCCDDD>B9CCCDCCDB_Mismatch_0_Sense_+_Library_PoolT
GCCCGGACGACGAGTGCCTGATTCTGGCTAGCGACGGGCTCTGGGACGTGGTGTCGAACCAAACGGCCTGCGACATTGCCCGGAGATGCCTGGC
>Frequency_1_QualityScore_FFHGHHHIJJIIJJJJJIJFJJGHIFHI@ECHFEHFFBBDDDDDDDDDBBDBDDDDDDD@@BBDCDDCCBDDBDDDDDD<BCCCDDDDBDCDDD_Mismatch_0_Sense_+_Library_PoolT
CTGGCTAGCGACGGGCTCTGGGACGTGGTGTCGAACCAAACGGCCTGCGACATTGCCCGGAGATGCCTGGCCGGCCGCCTTTTACGGAAACGCG
>Frequency_1_QualityScore_FDDDHFHGBFEEHHHIBA?<A@\7;8?ACCDA>2>>3>>CCDC@B<8A@@BACD@>>@@AC>C>?BC9??-:>B5>BDCCB_Mismatch_1_Sense_+_Library_PoolT
CTAGAAGCCGCGGCGGCCGCCGGGTTTATTTTGTACATAAAAGCGATTTTAATTTACAAAGTCCGTTTTTGCGGTTATTTA
>Frequency_1_QualityScore_FFHHHHHJJIJIIJJJJJJJIIIIJJGHFFFFFEDDDDD:@BBDDD@BDDDDDDBDD5>B(:?1>CC?????A<ABB?ACD?_Mismatch_0_Sense_+_Library_PoolT
CCGGCCGCCTTTTACGGAAACGCGCCAAAGGTTTGGCGGTGGCCACGGCAGCGGCGGTGGAAGAAAACCCAGCAGCCATGGC
>Frequency_1_QualityScore_DFGHHGHJIJJJGGGIIIIGGHHGGIGEE9AFHHGGHDDFDDBDDDDDDD0:@AACB?CC(<@DB@?BB<8::?<AB7<B@9<>B>>:@<B090_Mismatch_1_Sense_+_Library_PoolT
CCTTTTACGTAAACGCGCCAAAGGTTTGGCGGTGGCCACGGCAGCGGCGGTGGAAGAAAACCCAGCAGCCATGGCCGCCGCGCTGCTGACGAAG
>Frequency_1_QualityScore_FFHHHHHCGHJGHHIJIEHIIGIIIIIJJJHIJJGIIJGIJJJIJJIJIJHHHHEFCFFFEEEEEE@CE:@:??;BDC@>>BBDDD>B88ACCC_Mismatch_0_Sense_+_Library_PoolT
GTCCAGGTCTGTAGGGGATCGTTACTTGAAGCCGTACGTTATTCCCGAGCCAGATGTGACCTTTAGTCAGCGGTGCCCGGACGACGAGTGCCTG
>Frequency_1_QualityScore_FFDHFH?EGIIHIEEHFHI?D@GEGIJIGAB>@B?BCDBB8@BCDEEEEEDD?B;<BBDDBDCBDBDDDCCDDDDDDD@<<@9<@BD?B@CA_Mismatch_0_Sense_+_Library_PoolT
GCGCTGCTGACGAAGCTGGCGTTTGCGCGGGGAAGCTCGGATAATATCAGCGTCGTGGTTGTCGACCTGAAACAGCCGGTCGTCGTCTAGAA
>Frequency_1_QualityScore_DFHGDDFGIFAFCGGBFHGABFHGIJJJDEHIJJI_Mismatch_0_Sense_+_Library_PoolT
TTTTAATTTACAAAGTCCGTTTTTGCGGTTATTTA
>Frequency_1_QualityScore_FFHHHHHJHGHIIJJJJJIBFFFFFCDDDDDDDEFECDDDDDBD@BDD<CBDD@BCACCDDDDDDDBDD@?@BBBBDDDDDDDD<B@DDDD<5<_Mismatch_1_Sense_+_Library_PoolT
CGCTGGCGTTTGCGCGGGGAAGCTCGGATAATATCAGCGTCGTGGTTGTCGACCTGAAACAGCCGGTCGTCGTCTAGAAGCCGCGGCGGCCGCC
>Frequency_1_QualityScore_DD<DFFHIEH:F?CFAHGGGIGC6<AHC96??C:9?<CA?BB???2A<8:3>(3)--)5;>57B>:@A90)294>C?B)5<B@95@<@.&)<BA_Mismatch_1_Sense_+_Library_PoolT
GGTTTCGCGGTGGCCACGGCAGCGGCGGTGGAAGAAAACCCAGCAGCCATGGCCGCCGCGCTGCTGACGAAGCTGGCGTTTGCGCGGGGAAGCT
>Frequency_1_QualityScore_FFDFFFDFGGHDGGHIJIIDGEE?6B?<AAB@B@BCDEDDEDCDBB<5968?BBCDDB>BDD@@@A<AA950<>@BB9?B?>:A>AB_Mismatch_0_Sense_+_Library_PoolT
GACGAAGCTGGCGTTTGCGCGGGGAAGCTCGGATAATATCAGCGTCGTGGTTGTCGACCTGAAACAGCCGGTCGTCGTCTAGAAGCC
>Frequency_1_QualityScore_FFHHHHHIJJJJJJJIJJIJIJIHHIJJJJJJJIJIJJJJGHIJJJJJHFDDDBDBBDDDDDCDEDEDDCDDCDDDDDDDDDDDDDBDDDDD?B_Mismatch_0_Sense_+_Library_PoolT
GTACGTTATTCCCGAGCCAGATGTGACCTTTAGTCAGCGGTGCCCGGACGACGAGTGCCTGATTCTGGCTAGCGACGGGCTCTGGGACGTGGTG
>Frequency_1_QualityScore_FFFBHHGII>GHGGF,=>BCCCFEEC?CCEDDCCCCCCBBCCCECCEEADCCCCCAC@BCCCCCCBCBBBCCEED_Mismatch_0_Sense_+_Library_PoolT
CCGCGGCGGCCGCCGTGTTTATTTTGTACATAAAAGCGATTTTAATTTACAAAGTCCGTTTTTGCGGTTATTTAT
>Frequency_1_QualityScore_FFHHHDHJJJJJJJJJIJJJ?GHHDHIIIIIJJJIJIJJJIGJJJJIFIIIIHHHHHFFFFFFFEEEEECEDDFDDDDDDDDBDDDDD_Mismatch_1_Sense_+_Library_PoolT
CTGGAATTTTTTTTCCAAGGTAAGTGTCGTTTTCATTTTTGTTAGTTACAAAACATTACCATTTCTCTAATATCAACTTTGGGATGTA
>Frequency_1_QualityScore_DA:3<CBAFGEF<C00@F;DDCFBF@814=6>8&&08888>?@B<?B?@_Mismatch_0_Sense_+_Library_PoolT
CCAAAGGTTTGGCGGTGGCCACGGCAGCGGCGGTGGAAGAAAACCCAGC
>Frequency_1_QualityScore_FFHHGFHIIIIJJJJIJJJIJJJIJJHDDDDDDD6BADDCDDEECBDEDDEDDDDDDBBDDDEDDEECDCDDCCDDBBDDDDBCBD>>BDDDED_Mismatch_2_Sense_+_Library_PoolT
GCCGGTCGTCGTCTAGAAGCCGCGGCGGCCGCCGTGTTTATTTTGTACATAAAAGCGATTTTAATTTACAAAGTCCGTTTTTGCGGTTATCTAA
>Frequency_1_QualityScore_;2ACB=:CGEGEEEAAE>HFIFFD<?:?9C8?DD?DFF<???BF>EAFEIC;>FAAEDD@@DBBA@A3;>@@?;A@ABB3(,,>>@>@@_Mismatch_0_Sense_+_Library_PoolT
CATAAAAGCGATTTTAATTTACAAAGTCCGTTTTTGCGGTTATTTATATCAGCGCACTCTTCTGTCTTGTGTTCTTATGGAGTATATTT
>Frequency_1_QualityScore_FDHHHHHJIJJJJJJJJJJJJJJJJJJJIIJJJJJJIJIJJIJIFIIJHHFDDDDEDDDADDCBCDED?9@BDDDDDEDDDCDDCCEC_Mismatch_1_Sense_+_Library_PoolT
GTGTTAACTTTATGGCCATGCTGATCTCGCGACCAACTTCTGGAATTTTTTTTCCAAGGTAAGTGTCGTTTTCATTTTTGTTAGTTAC
>Frequency_1_QualityScore_DD??80@E1<EGDG;FG<?@>FFBB_Mismatch_0_Sense_+_Library_PoolT
GCCGGTCGTCGTCTAGAAGCCGCGG
>Frequency_1_QualityScore_AAAD?DAHGGED5=;>CCCCDDA5;@DDA@:>><;<A8?CC@>CCCDCCCC33:<8>><<B>>>09BCACDD_Mismatch_1_Sense_+_Library_PoolT
CGGCGGCCGCCGTGTTTATTTTGTACATAAAAGCGATTTTAATTTACAAAGTCCGTTTTTGCGGTTATTTAC
>Frequency_1_QualityScore_FDHHHHDHIJJIFIIJJHHFFFFCD??BDDDDFCCCDBDDDDDBDD8A@?BDDDDDCDDDDDBB9@D@B@DBDDDCC:9A>BBDBBBD_Mismatch_0_Sense_+_Library_PoolT
CTGGCGTTTGCGCGGGGAAGCTCGGATAATATCAGCGTCGTGGTTGTCGACCTGAAACAGCCGGTCGTCGTCTAGAAGCCGCGGCGGC
>Frequency_1_QualityScore_D@@?;:<F@94<AE+2::?)?1B:??)6?7B3)8)88;=;@AE_Mismatch_0_Sense_+_Library_PoolT
GGATAATATCAGCGTCGTGGTTGTCGACCTGAAACAGCCGGTC
>Frequency_1_QualityScore_FFHGHHFIJJJJJJJIJJHHHHFFFDDDDDEEFEEDDBDDDDDBDDDDDDDDDDDDDDDDDDDCDDDDDDDDDCDCCDDDDDDDDDDBDDBB>5_Mismatch_1_Sense_+_Library_PoolT
CTGGCGTTTGCGCGGGGAAGCTCGGATAATATCAGCGTCGTGGTTGTCGACCTGAAACAGCCGGTCGTCTTCTAGAAGCCGCGGCGGCCGCCGT
>Frequency_1_QualityScore_FFHHHHHJJJJJJIIIJFHHIJIJJJJGIJJJJJJJHHFFDDEEEDDDDBDDDDDDDDDDDDDDDDDDDBCDDDDDDDDDDDDDDDBDCD@CDD_Mismatch_0_Sense_+_Library_PoolT
CGGGCTCTGGGACGTGGTGTCGAACCAAACGGCCTGCGACATTGCCCGGAGATGCCTGGCCGGCCGCCTTTTACGGAAACGCGCCAAAGGTTTG
>Frequency_1_QualityScore_D8<?F<??6DBF<@E9<@GGI;AGHHEBD@A1;8;;=6BBB@8995-72:C>C:@D::0220&)0+2(0(0?095<CC_Mismatch_0_Sense_+_Library_PoolT
GGCCGCCGCGCTGCTGACGAAGCTGGCGTTTGCGCGGGGAAGCTCGGATAATATCAGCGTCGTGGTTGTCGACCTGAA
>Frequency_1_QualityScore_;==:AACBFGHAA6@CFGEDGEFC<GG@AFHIAF@DHIBDHHHH@GCDHGGIDGHHF;AC_Mismatch_0_Sense_+_Library_PoolT
GTCCGTTTTTGCGGTTATTTATATCAGCGCACTCTTCTGTCTTGTGTTCTTATGGAGTAT
>Frequency_1_QualityScore_FFGHHGHGIIJIIJJJJJJIJJJJIIHJJJJJJJJIIIIHIIJJJIJJFHGIJJIJJJJHHGGFFDDDDDCDDEDDCDDD?CCEDD_Mismatch_1_Sense_+_Library_PoolT
TATTTTGTACATAAAAGCGATTTTAATTTACAAAGTCCGTTTTTGCGGTTATTTATATCAGCGCACTCTTCTGTCTTGTGTTCTGA
>Frequency_1_QualityScore_DFHHFHHDHEGIIIGJJJJJIJEHHIGEDHHIIIGHIGJJIIIIGIIGEHAHHGFDDDB@?>D@ACCCD?CCDDDCCDDDDD@D<@DBBDDDCD_Mismatch_0_Sense_+_Library_PoolT
TTGAAGCCGTACGTTATTCCCGAGCCAGATGTGACCTTTAGTCAGCGGTGCCCGGACGACGAGTGCCTGATTCTGGCTAGCGACGGGCTCTGGG
>Frequency_1_QualityScore_D@@<;CDGEEHDEHH>DGCE9?C<9C11@FGHGCGD@DBDDGDGDBFF\<FHEGFG@AAAGAE?=CB>:).7>AAA?;\;;<AB9ACACCCCCC_Mismatch_0_Sense_+_Library_PoolT
GAGTATATTTTATTTATTTGCTTCAAAGTATTGAAATCTTAAGCGTCGTGTTAACTTTATGGCCATGCTGATCTCGCGACCAACCTCTGGAATT
>Frequency_1_QualityScore_DFHHHHHJJJJJJJJFGIJJEHFFFDDCECCEADD?@B;@BA@DDDDD@DDD?CACCCBBBDBDD@BBD?BBDCDDDBDDDDDBB_Mismatch_0_Sense_+_Library_PoolT
GGCGTTTGCGCGGGGAAGCTCGGATAATATCAGCGTCGTGGTTGTCGACCTGAAACAGCCGGTCGTCGTCTAGAAGCCGCGGCGG
>Frequency_1_QualityScore_FFHHHHHJDFHHIJI_Mismatch_0_Sense_+_Library_PoolT
TTTTGCGGTTATTTA
>Frequency_1_QualityScore_FFHHHHHJHJJJJJJJJJIJJJJJJIJJJJJJIHIJJJHIFGIJJEHGIHHCEHHFFFFFFFEC_Mismatch_1_Sense_+_Library_PoolT
TTTTGCGGTTATTTATATCAGCGCGCTCTTCTGTCTTGTGTTCTTATGGAGTATATTTTATTTA
>Frequency_1_QualityScore_FDFHHHHJJIJJJIJJGIIJJGGHHJJJJJHFDD>CC>CCEBCCDD@DDDDDEEEEDDDDDDDDEDCCDDBDDDDDCDCDEEEDDD_Mismatch_0_Sense_+_Library_PoolT
GATCTCGCGACCAACCTCTGGAATTTTTTTTCCAAGGTAAGTGTCGTTTTCATTTTTGTTAGTTACAAAACATTACCATTTCTCTA
>Frequency_1_QualityScore_D42:C?@EBEEEFF;?E?E3)?DD?D<AACADCD=EC;@A?A@9;?<<20557557(2<>>A_Mismatch_1_Sense_+_Library_PoolT
GGGGTTGTCGACCTGAAACAGCCGGTCGTCGTCTAGAAGCCGCGGCGGCCGCCGTGTTTATT
>Frequency_1_QualityScore_?DFDF@DGHGAHHFIAD@B?CFGDHGGGE:AFAFEACH(==;?;BA>;=88BBB5-75&)21<4:ADC@(4>4:BC3:@>>5&5?C:CC@A:::_Mismatch_2_Sense_+_Library_PoolT
CGTCGTGGTTGTCGACCTGAAACAGCCGGTCGTCGTCTAGAAGCCGCGGCGGCCGCCGTGTTTATTTTGTACATAATAGCGACTTTAATTTACA
>Frequency_1_QualityScore_2=DD?D;E;2C<C22AFE?*C*1111:688889D<:\;A:?_Mismatch_1_Sense_+_Library_PoolT
CGAGCCAGATGTGACCTTTAGCCAGCGGTGCCCGGACGACG
>Frequency_1_QualityScore_DFHHHHHIJJJJFHGHIGDDD\8=BDCCDEED<CDDDD>CCDDDBBBBDDDDDEDEACACCCA@?CDDDBCBD9<BCDED_Mismatch_1_Sense_+_Library_PoolT
TAGAAGCCGCGGCGGCCGCCGGGTTTATTTTGTACATAAAAGCGATTTTAATTTACAAAGTCCGTTTTTGCGGTTATTTA
>Frequency_1_QualityScore_FFHGHGHJJJJJJJJIJEED@3;9A?5:CDEC<ACDDCCCDADD?ABDDACCDEACCDDD>:>?8AC?@-><B09<CCECDDCDADCBD@_Mismatch_0_Sense_+_Library_PoolT
TAGAAGCCGCGGCGGCCGCCGTGTTTATTTTGTACATAAAAGCGATTTTAATTTACAAAGTCCGTTTTTGCGGTTATTTATATCAGCGCA
>Frequency_1_QualityScore_FFHHHHHGIJJJJGIGGIFFDDDB\;2<CCDDEEC?DEEEEDDDDDD@BDBCCDDEEDECDDCCDDDBD?BDBDDD<@BDDEDEEDDD_Mismatch_1_Sense_+_Library_PoolT
GTCTAGAAGCCGCGGCGGCCGCCGTGTTTATTTTGTACATAAAAGCGATTTTAATTTACAAAGTCCGTTTTTGCGGTTATTTATACCA
>Frequency_1_QualityScore_FFHHHHHJJJIIIJJIIJGHIHIFHIGIJJIFHIHHHHFFDDDDDBBBB-778@C?CCCDDB<AA9<ABDCCCACDBD<>>B8:@C::?5<@<<_Mismatch_1_Sense_+_Library_PoolT
CTTTTACGGAAACGCGCCAAAGGTTTGGCGGTGGCCACGGCAGCGGCGGTGGAAGAAAACCCAGCAGCCATGGCCGCCGCTCTGCTGACGAAGC
>Frequency_1_QualityScore_AAHDHHFDHIIIHIIHDGHECGGIIGGGDGBGEDCGHHHFEFH>FHIGGIIHBEHDD@ECCC@ACCDDDCCD9ACCDCC>CA@ACDEEEEECCD_Mismatch_0_Sense_+_Library_PoolT
CATAAAAGCGATTTTAATTTACAAAGTCCGTTTTTGCGGTTATTTATATCAGCGCACTCTTCTGTCTTGTGTTCTTATGGAGTATATTTTATTT
>Frequency_1_QualityScore_FFFFHGHIIJIIJJJJFIJJIIJJIGIHIJJJJJIJEIHHHHHFFFFCDDDBDDDCCCDBDDDDDDDBDBBDDDCCDDBDDDB@@@BBCD95<B_Mismatch_0_Sense_+_Library_PoolT
GGTGTCGAACCAAACGGCCTGCGACATTGCCCGGAGATGCCTGGCCGGCCGCCTTTTACGGAAACGCGCCAAAGGTTTGGCGGTGGCCACGGCA
>Frequency_1_QualityScore_DFFFHHGJJJJGIIJJJJ_Mismatch_0_Sense_+_Library_PoolT
CGTTTTTGCGGTTATTTA
>Frequency_1_QualityScore_FFFFFGHHHIIJEFHGGHIJJIIIJHIFGGHFHGGBBGHIIIIJFAEHJGGIAEHE_Mismatch_0_Sense_+_Library_PoolT
TTGTACATAAAAGCGATTTTAATTTACAAAGTCCGTTTTTGCGGTTATTTATATCA
>Frequency_1_QualityScore_FFHHHHGIJJJJIJJJJJGIIJJJGIJJJJJJIJJJGIIHHFCHCCCFFFFDDDDDDDD?>CCCCCDEDDDDDCDEEEDDDDCDB:ADC_Mismatch_0_Sense_+_Library_PoolT
CGTGTTAACTTTATGGCCATGCTGATCTCGCGACCAACCTCTGGAATTTTTTTTCCAAGGTAAGTGTCGTTTTCATTTTTGTTAGTTAC
>Frequency_1_QualityScore_=DBDFDBAEAFGHGCHHGHIAGGCFH9C@FB:DDDG:DHF;B;;CF>FEGAEE=AA9;?3?@:A>?>BB=AB9>>;@DA@:::@C:@>AA_Mismatch_0_Sense_+_Library_PoolT
TTATGGGAGTCCTGGCCACGTCCAGGTCTGTAGGGGATCGTTACTTGAAGCCGTACGTTATTCCCGAGCCAGATGTGACCTTTAGTCAGC
>Frequency_1_QualityScore_FFHDHHHJJJIJJJHICGIJJJJJHIJJJJJJJJJJJJJJJGIJJJIIIIJJJJJIIJGHIFHHIJJJHHHGHHFFFFFEEEEEEDDDDDDDDD_Mismatch_0_Sense_+_Library_PoolT
TTGTGTTCTTATGGAGTATATTTTATTTATTTGCTTCAAAGTATTGAAATCTTAAGCGTCGTGTTAACTTTATGGCCATGCTGATCTCGCGACC
>Frequency_1_QualityScore_BDFF<C;EA<CC?B9CDFGDFI@F@FBB6;B/9;?)63?@8+>??(5?_Mismatch_1_Sense_+_Library_PoolT
CGCCAAAGGTTTGGCGGTGGCCACGGCAGCGGCGGTGGAAGAAAAACC
>Frequency_1_QualityScore_FFHHHHGJJJJJIIGGIIIGGIHIIJJJJGIIJIIHD=BDDEFEEEEDCCDDDDDCCDBCAAA@DCCD?<?CACDDBDDDDDDDDCDCDCCACD_Mismatch_0_Sense_+_Library_PoolT
GACGAGATGGCCCGTATAGAGGATGCTGGAGGGCGGGTTATATTCTGGAATGGCTATCGTGTTATGGGAGTCCTGGCCACGTCCAGGTCTGTAG
>Frequency_1_QualityScore_FFHFFHFIJJGIGGGIIIJJIIFHII00?B=B=BFBFHGGGIGG>EH=BDD@DFEEA@BCBCDDDCCDD;@DDCDACCDECCDAC@>CBDC?:@_Mismatch_0_Sense_+_Library_PoolT
CAACCTCTGGAATTTTTTTTCCAAGGTAAGTGTCGTTTTCATTTTTGTTAGTTACAAAACATTACCATTTCTCTAATATCAACTTTGGGATGTT
>Frequency_1_QualityScore_FFGHHHHIIIIFICGHGHDHHIIHIIIDGHIIIIGHIIIIIIIIIIIIIHIHHHFFCEECCCCCDCCCCCCC:CDCCB<<BBCCBB@BB>BBBC_Mismatch_0_Sense_+_Library_PoolT
GGCCACGTCCAGGTCTGTAGGGGATCGTTACTTGAAGCCGTACGTTATTCCCGAGCCAGATGTGACCTTTAGTCAGCGGTGCCCGGACGACGAG
>Frequency_1_QualityScore_FFHHHHHJJJJJJJHIJJJJJJJHIIJJJJJJJJJJJJJJJJJJJJJJIHHHHHHEDFFFFEEEEECDDEDFFEEDDEEFDEEDDDDDDDDCDD_Mismatch_0_Sense_+_Library_PoolT
ATTTACAAAGTCCGTTTTTGCGGTTATTTATATCAGCGCACTCTTCTGTCTTGTGTTCTTATGGAGTATATTTTATTTATTTGCTTCAAAGTAT
>Frequency_1_QualityScore_FFHHHHHJJHBDBFECEEEEEBEEEFEDDDDDD@BDDDEDDEEDECDDCCDDBACDDDDDDDBDDDDED_Mismatch_1_Sense_+_Library_PoolT
GCGACCGCCGTGTTTATTTTGTACATAAAAGCGATTTTAATTTACAAAGTCCGTTTTTGCGGTTATTTA
>Frequency_1_QualityScore_BDDBHDFIIIIGG@E@@:CCF??D:<C;:9?FHIEHBG9CGDGGHG3=36\-:;<);;;@C@69@:?BC?BA:5:@CACCCCC>@>AC><95>?_Mismatch_0_Sense_+_Library_PoolT
ATGGGAGTCCTGGCCACGTCCAGGTCTGTAGGGGATCGTTACTTGAAGCCGTACGTTATTCCCGAGCCAGATGTGACCTTTAGTCAGCGGTGCC
>Frequency_1_QualityScore_FDBHFFHJCDFHIIIJIJDGACEDFGGH@FGGIEHIHGIGIBFCCA>=@DCDHEEHEE>B8>BDDC_Mismatch_1_Sense_+_Library_PoolT
GGCCGCCGTGTTTATTTTGTACATAAAAGCGATTTTAATTTACAAAGTCCGTTTTTGCGGTTATTA
>Frequency_1_QualityScore_FFHHFHHGIIJJJJJJHJJJJJJJ_Mismatch_0_Sense_+_Library_PoolT
AAGTCCGTTTTTGCGGTTATTTAT
>Frequency_1_QualityScore_FFHHHHHJJJIJJJJJJJIIIJJJJJIJJHHHFFFFDD?BDBDDDDBDDBDDDCDDDBDDDDCCDEEDDBDBDDD<BBBCD<<>@B?CDCACBB_Mismatch_1_Sense_+_Library_PoolT
CAGCAGCCATGGCCGCCGCGCTGCTGACGAAGCTGGCGTTTGCGCGGGGAAGCTCGGATAATATCAGCGTCGTGGTTGTCGGCCTGAAACAGCC
>Frequency_1_QualityScore_FFHHHHHJJJJIJJIGIHJJIJIJJJJIJJJHHJJJIGGIJHHFDD?BDDDDCDDFDEDDDCDCD3;BBBBDD?CCCAAD><@<@BCDABDDBA_Mismatch_0_Sense_+_Library_PoolT
TCCCGAGCCAGATGTGACCTTTAGTCAGCGGTGCCCGGACGACGAGTGCCTGATTCTGGCTAGCGACGGGCTCTGGGACGTGGTGTCGAACCAA
>Frequency_1_QualityScore_FFHHHHHJJJJHIJHIIHIJJJJJJJJJJJJJJJJJJJJJJJJJJJJJJHFFFFEEEEEDDDDDDDDDDCDEDDDACDDDDEEDBDDDDDEEEE_Mismatch_0_Sense_+_Library_PoolT
TGAAATCTTAAGCGTCGTGTTAACTTTATGGCCATGCTGATCTCGCGACCAACCTCTGGAATTTTTTTTCCAAGGTAAGTGTCGTTTTCATTTT
>Frequency_1_QualityScore_FFHHHHHJJJJJJJJJJJGIIIIIJGIJIIJIIJFHICDEHHHFFCEDDDDBDDDDDDBD>DDDDDDDD@@@DDDDDDDDDBDDDDDDBBDDCD_Mismatch_0_Sense_+_Library_PoolT
TGCCTGATTCTGGCTAGCGACGGGCTCTGGGACGTGGTGTCGAACCAAACGGCCTGCGACATTGCCCGGAGATGCCTGGCCGGCCGCCTTTTAC
>Frequency_1_QualityScore_FFDHFDFDHIIGHIII@GBGHIECFHGIIIEB>H44?B?BFGGGGGI:@FECGCHIIII_Mismatch_0_Sense_+_Library_PoolT
ATTTTGTACATAAAAGCGATTTTAATTTACAAAGTCCGTTTTTGCGGTTATTTATATCA
>Frequency_1_QualityScore_FFHHHHHJJJJJJ;EIEHEEHFFFFDDBECBDDDDDDCDCDDDDDDBDDDDDDDDDDDDDDBD@DDDDDBDDDD>BBBDDDDBBBDCDDEEEDD_Mismatch_1_Sense_+_Library_PoolT
ACGGCAGCGGCGGTGGAAGAAAACCCAGCAGCCATGGCCTCCGCGCTGCTGACGAAGCTGGCGTTTGCGCGGGGAAGCTCGGATAATATCAGCG
>Frequency_1_QualityScore_A@DFHADFFHIB;A<?@FHBGIE4AG;7==1/??C;>A83;?8,,855@5<BB0@@B-7?_Mismatch_0_Sense_+_Library_PoolT
CCAGCAGCCATGGCCGCCGCGCTGCTGACGAAGCTGGCGTTTGCGCGGGGAAGCTCGGAT
>Frequency_1_QualityScore_FFHHHHHJJJJJJJJJGIJAGIBFFHIHIJJJIHHHFFDDDDDDDDDDDDDDDDBDBDDDDDDDDDDDDDDBDBDDDDDBDDBDDDDDDD>5A?_Mismatch_0_Sense_+_Library_PoolT
AGCGACGGGCTCTGGGACGTGGTGTCGAACCAAACGGCCTGCGACATTGCCCGGAGATGCCTGGCCGGCCGCCTTTTACGGAAACGCGCCAAAG
>Frequency_1_QualityScore_AA>?F>FG>):0?F?BBBBBFDF>D8?B@@FFII?DEDDAEF3?)=);BB;B@3>@CBB>B=BBBBBDA_Mismatch_1_Sense_+_Library_PoolT
CGGCCGCCGTGTTTATTTTGTACATAAAAGCGATTTTAATTTACAAAGTCCGTTTTTGCGGTTATTTAC
>Frequency_1_QualityScore_FFHHHHHJJJHJJJJJJJIIJJJJJJJJJJJJJJJJJJJJIJJJJJJJGJIFIJJJJIJ@EEH_Mismatch_1_Sense_+_Library_PoolT
TTTTTGTTAGTTACAAAACATTACCATTTCTCTAATATCAACTTTGGGATGTTACAAGGTGTA
>Frequency_1_QualityScore_BDHHFFDHIHAEHFFHGHIIIIIGIIIIII_Mismatch_0_Sense_+_Library_PoolT
ATTTACAAAGTCCGTTTTTGCGGTTATTTA
>Frequency_1_QualityScore_DDFFFFHI@GFHFGIII>DBFDGHGGGEBBB0799068ACCCCEEC<A>CDBACCCBBB?ABCD@CACC>CCCCCCCB?CCBBB>9>5<@CCD@_Mismatch_1_Sense_+_Library_PoolT
AGCCGGTCGTCGTCTAGAAGCCGCGGCGGCCGCCGTGTTTATTTTGTATATAAAAGCGATTTTAATTTACAAAGTCCGTTTTTGCGGTTATTTA
>Frequency_1_QualityScore_FFFFHHHIJJJJJJJJJJJJJIJIIDDDDDDB7<<BDCDDEED?CDDDEDCDDDD@BDDDDDDEEDECCC?CCDBBCDDDDDBD<BDDDDEEDD_Mismatch_1_Sense_+_Library_PoolT
CGGTCGTCGTCTAGAAGCCGCGGCGGCCGCCGTGTTTATTTTGTACATAAAAGCGATTTTAATTTACAAAGTCCGTTTTTGCGGTTATTTATAA
>Frequency_1_QualityScore_FFHHHHHJJJJGIJIJJIJJJJIHIJFDDDDDDD:BADDDDDEEDDDDDEEDDDDDDBDDDDECDEECDCDCDDCCD?CDBB@DDDDDDDDEEE_Mismatch_2_Sense_+_Library_PoolT
GCCGGTCGTCGTCTAGAAGCCGCGGCGGCCGCCGTGTTTATTTTTTACATAAAAGCGATTTTAATTTACAAAGTCCGTTTTTGCGGTTATTTAA
>Frequency_1_QualityScore_FFHHHHHJJJJJJJJJJJJJFHIAGIHIIJIHIJJJJJHFCDDBDDDDD78<ACCDDEECBCD@CDDDD@BB@BABDECDEECDCCDDCCD_Mismatch_0_Sense_+_Library_PoolT
TGTCGACCTGAAACAGCCGGTCGTCGTCTAGAAGCCGCGGCGGCCGCCGTGTTTATTTTGTACATAAAAGCGATTTTAATTTACAAAGTCC
>Frequency_1_QualityScore_EFGAFACGFHGI@DAEHAFHD@GF?D@FA@8BBFGGCBE4ACEEHFFFD8<9>=,5=;?BDCA@>AAD@BBB@_Mismatch_0_Sense_+_Library_PoolT
GGGGAAGCTCGGATAATATCAGCGTCGTGGTTGTCGACCTGAAACAGCCGGTCGTCGTCTAGAAGCCGCGGCG
>Frequency_1_QualityScore_FFHHHHHJJJIJJJJIJJJIJIJJIIJJJJJJJJJJJJHHHHHFFDDDDDDDDDDDDDDDDDDDDDDDBDDDD@CDDDDDDBBDBBCDDBDDDB_Mismatch_0_Sense_+_Library_PoolT
TGTCGAACCAAACGGCCTGCGACATTGCCCGGAGATGCCTGGCCGGCCGCCTTTTACGGAAACGCGCCAAAGGTTTGGCGGTGGCCACGGCAGC
>Frequency_1_QualityScore_FFHHGHHJJJJIJJJJJIJDHGJJFCDDDDCDDDDDDCDFFEEC@@BD<B@AB<;C@ABBDCCCACD??89<>>BDDB7:@ACCC3(89>0<B5_Mismatch_2_Sense_+_Library_PoolT
AGACGAAGCTGGCGTTTGCGCGGGGAAGCTCGGATAATATCAGCGTCGTGGTTGTCGACCTGAAACAGCCGGTCGTCTTCTAGAAGCCGCGGCG
>Frequency_1_QualityScore_FFHHHHHJJJJJJJJJJJJFHIIJJJJJJJJJHJEHHHFFFFFFEEEEEEDDDDDDDDDDDDDDDDDDDBDABACDBBDDDDDDDDDDBBDDDD_Mismatch_0_Sense_+_Library_PoolT
TGTGACCTTTAGTCAGCGGTGCCCGGACGACGAGTGCCTGATTCTGGCTAGCGACGGGCTCTGGGACGTGGTGTCGAACCAAACGGCCTGCGAC
>Frequency_1_QualityScore_FFHHGGHJJIJHIIJJJJJJJEIJJHFHEBDFFDACB;@BDDDDDBDDDDDDDBD0;B2:?2?CDCDD?A??B<AAC@C?C>5>&5509><C_Mismatch_0_Sense_+_Library_PoolT
GGCCGCCTTTTACGGAAACGCGCCAAAGGTTTGGCGGTGGCCACGGCAGCGGCGGTGGAAGAAAACCCAGCAGCCATGGCCGCCGCGCTGCT
>Frequency_1_QualityScore_FFHHHHHIIJJJJJHIJJJJIJJIJIIJJIJIIIIJIIJJJJJJJJJJHIIHHHHHHFFE_Mismatch_1_Sense_+_Library_PoolT
ATTTACAAAGTCCGTTTTTGCGGTTATTTATATCAGCGCACTCTTCTGTCTTGTGTTCTA
>Frequency_1_QualityScore_FFHHHFHJJJJJJHIJJIJJJJJJJJJJJJHGIIJHHJJJJJJJIIIIJIGIHIGIJJJJIIJJJJJJHHHHHHFFFFFDDDDDDDDDCDDDCD_Mismatch_0_Sense_+_Library_PoolT
TGGAGTATATTTTATTTATTTGCTTCAAAGTATTGAAATCTTAAGCGTCGTGTTAACTTTATGGCCATGCTGATCTCGCGACCAACCTCTGGAA
>Frequency_1_QualityScore_FFGHHHHJJJJJJJJJJJJJJJJJJJHHGHHCHHFFBCDBDDDDDDDDDBBDDDDDD@BB8@?8?CCCB?@BA<?ABBCCC<CBBBBDBB9<@@_Mismatch_0_Sense_+_Library_PoolT
CCGGCCGCCTTTTACGGAAACGCGCCAAAGGTTTGGCGGTGGCCACGGCAGCGGCGGTGGAAGAAAACCCAGCAGCCATGGCCGCCGCGCTGCT
>Frequency_1_QualityScore_FFHHHHHJJJJJJJJJJJJJHJJJJJJJJJJJJIJIIJJJJIJJJJIIJJJHHHHFFFFFFFEEEEEDECCCDDDDCDDEFEFEEDDEEEDEED_Mismatch_0_Sense_+_Library_PoolT
AGCGATTTTAATTTACAAAGTCCGTTTTTGCGGTTATTTATATCAGCGCACTCTTCTGTCTTGTGTTCTTATGGAGTATATTTTATTTATTTGC
>Frequency_1_QualityScore_FFHHHHHJIFGHIHEIIGGIHEHJ?FGHIIIF9AACCDEEEDD@CCCDD?CCDD<B?A@CDDBAB8?CCCDB@C@@ABD0:C4>ACC>CCBB05_Mismatch_0_Sense_+_Library_PoolT
GATGGCCCGTATAGAGGATGCTGGAGGGCGGGTTATATTCTGGAATGGCTATCGTGTTATGGGAGTCCTGGCCACGTCCAGGTCTGTAGGGGAT
>Frequency_1_QualityScore_DDHGHHHIIBEHG?F<CAGEF*?F?D):FGH)?FGEGH(<FGIHGIII;C:E>4=BE@BCCCCC>A@C?;?B?BCC(+:((:0<@9)9??ACA@_Mismatch_2_Sense_+_Library_PoolT
CTGGAATGGCTATCGTGTTATTGGAGGCCTGGCCACGTCCAGGTCTGTAGGGGATCGTTACTTGAAGCCGTACGTTATTCCCGAGCCAGATGTG
>Frequency_1_QualityScore_+AC?<F?:GB:1:D??GB43B:??F\\3,;0079BB(28>88@>>23>3:::3>A<;21<2@_Mismatch_0_Sense_+_Library_PoolT
GCCGGTCGTCGTCTAGAAGCCGCGGCGGCCGCCGTGTTTATTTTGTACATAAAAGCGATTTT
>Frequency_1_QualityScore_FFHFHHGJIHIJJIIIJJEHI=FEAEBHCGIIG;;@HGIJGHHHHFD<9?BD@BBDDDDDDDDD@9>>B>@<@9>B@>@(((4AAD@_Mismatch_0_Sense_+_Library_PoolT
GAAGCTCGGATAATATCAGCGTCGTGGTTGTCGACCTGAAACAGCCGGTCGTCGTCTAGAAGCCGCGGCGGCCGCCGTGTTTATTTT
>Frequency_1_QualityScore_FFFHHHHJIDHIGIJIIJIICHFFIGCFFDGHIJJIGIJ@FA_Mismatch_0_Sense_+_Library_PoolT
CATAAAAGCGATTTTAATTTACAAAGTCCGTTTTTGCGGTTA
>Frequency_1_QualityScore_DFHHHHHJIIGGGIIIJGIIIIJIJJJJJJJJIJJGIIIIGIIIJHDDEEEEDCDDDCCDDBBBBDDDEDDEDDDDDDCCEDCDDDDDCDDDDD_Mismatch_0_Sense_+_Library_PoolT
ACTTTATGGCCATGCTGATCTCGCGACCAACCTCTGGAATTTTTTTTCCAAGGTAAGTGTCGTTTTCATTTTTGTTAGTTACAAAACATTACCA
>Frequency_1_QualityScore_FFHDHHHIJJIIJJJJJJJJJJJIJIJJIJJJJJJJJJJJIJJGHHHFFFFDEEDEEEDDDDDDDDD@CCCBCDEDB@DDDDEEEEDDBCDDCD_Mismatch_0_Sense_+_Library_PoolT
TAAGCGTCGTGTTAACTTTATGGCCATGCTGATCTCGCGACCAACCTCTGGAATTTTTTTTCCAAGGTAAGTGTCGTTTTCATTTTTGTTAGTT
>Frequency_1_QualityScore_FFHHHHHJJJJJJJJJIJJDIGFDBBDD9B<BCDDDEEDBCEEEEDDDDDDDDDDDEDDEEDECDDDDDCB8ACDDBDBD<>@_Mismatch_0_Sense_+_Library_PoolT
CGTCGTCTAGAAGCCGCGGCGGCCGCCGTGTTTATTTTGTACATAAAAGCGATTTTAATTTACAAAGTCCGTTTTTGCGGTTA
>Frequency_1_QualityScore_FEHHHFHIIJHIHIGGIJJIIJJGIJHJIGHJJHGIIJJGGIJIIIGIJEGHIJJHHFFFCEEDECDDDDDDDDDBDDDDDDDDDDDDCDEDDD_Mismatch_0_Sense_+_Library_PoolT
GTGTTATGGGAGTCCTGGCCACGTCCAGGTCTGTAGGGGATCGTTACTTGAAGCCGTACGTTATTCCCGAGCCAGATGTGACCTTTAGTCAGCG
>Frequency_1_QualityScore_FFHGHHHJIIJJIJJIGFHIFH>DHGEIIJJGGHFDD??BDDD0:BAC92?CD?@BDAB<8?AA@:A?C@>@5<<B@>>@C><><>?B@_Mismatch_0_Sense_+_Library_PoolT
CGGAAACGCGCCAAAGGTTTGGCGGTGGCCACGGCAGCGGCGGTGGAAGAAAACCCAGCAGCCATGGCCGCCGCGCTGCTGACGAAGCT
>Frequency_1_QualityScore_FFHHHHHGJIGIFEDC3>;?CACDEECADEDFEDDDDDDDDBDDD@CDECD@ACCACCB<CCDBBCBD><@CDEDEEEEE_Mismatch_0_Sense_+_Library_PoolT
GCCGCGGCGGCCGCCGTGTTTATTTTGTACATAAAAGCGATTTTAATTTACAAAGTCCGTTTTTGCGGTTATTTATATCA
>Frequency_1_QualityScore_FDHHHHHIIGIJJGJJJIDIHCDBDDB7@ADDCCDEEDDDDDEDDDDCDDBDDDDEDDDEDDCDDD>CC?8ACDDDCDD>BDDCDD_Mismatch_1_Sense_+_Library_PoolT
GTCGTCTAGAAGCCGCGGCGGCCGCCGTGTTTATTTTTTACATAAAAGCGATTTTAATTTACAAAGTCCGTTTTTGCGGTTATTTA
>Frequency_1_QualityScore_FFFHHHHIJJJJJGIIIJIJJIJIJJJIGHJJJIGIJDHJIIJIGGGIGIC@GEHFFFFFFFFEEEECE?ACDDDDDDDD@CCEEDEDECDEEE_Mismatch_0_Sense_+_Library_PoolT
TAAAAGCGATTTTAATTTACAAAGTCCGTTTTTGCGGTTATTTATATCAGCGCACTCTTCTGTCTTGTGTTCTTATGGAGTATATTTTATTTAT
>Frequency_1_QualityScore_FFHFHHHJJJJJIJBGIIGIIIIBHCFHGIJIJGIGEIIGJICFHGGGIIIJGHIHHHDFFFFECECEDDBDDCDDDDECC9<BDDDDACDEDA_Mismatch_0_Sense_+_Library_PoolT
TGGAATGGCTATCGTGTTATGGGAGTCCTGGCCACGTCCAGGTCTGTAGGGGATCGTTACTTGAAGCCGTACGTTATTCCCGAGCCAGATGTGA
>Frequency_1_QualityScore_AD2ADFBFHDBGHEGGCHIECH@H?2??B@H<DBG<D??DEGGDA:BFHHG_Mismatch_1_Sense_+_Library_PoolT
AGTACATAAAAGCGATTTTAATTTACAAAGTCCGTTTTTGCGGTTATTTAT
>Frequency_1_QualityScore_FFHHHHGJJJJJJJJJJJJHHHFFFFDDDDDDEFFEEDDDDDBDDADDBDDBDDDDDDDDDDDDDDBBDDBDDDDDDDDDDDDDDDDDDBB99@_Mismatch_0_Sense_+_Library_PoolT
AGCTGGCGTTTGCGCGGGGAAGCTCGGATAATATCAGCGTCGTGGTTGTCGACCTGAAACAGCCGGTCGTCGTCTAGAAGCCGCGGCGGCCGCC
>Frequency_1_QualityScore_FFHHHHHIIJJJHIJJJJJGIIHIIAHFHI4CEGIJHHGHHHEFFFDDDDDBDDDDDD?BDBDD?BACDBDDDDDDBBDDDDDBD<BDDCDDCD_Mismatch_0_Sense_+_Library_PoolT
TTTAGTCAGCGGTGCCCGGACGACGAGTGCCTGATTCTGGCTAGCGACGGGCTCTGGGACGTGGTGTCGAACCAAACGGCCTGCGACATTGCCC
>Frequency_1_QualityScore_FFHGHHHIGGDFH@F@GIIHIIICEEDEDCBDDDDD55<<A38ACCDD@<88<<AB8@:A8A73>;@BDDDDDDAC@BB75::<<0)050@_Mismatch_0_Sense_+_Library_PoolT
GCGCCAAAGGTTTGGCGGTGGCCACGGCAGCGGCGGTGGAAGAAAACCCAGCAGCCATGGCCGCCGCGCTGCTGACGAAGCTGGCGTTTGC
>Frequency_1_QualityScore_DDDBHHFGIEGIIIGHJJIJJGIIIIIJJJJJJGGHFFDAEED>ACDDCDDDDDDDDDDDBDD@BDD@B09>2>98>CCCBD@B??ABB?@_Mismatch_0_Sense_+_Library_PoolT
GGAGATGCCTGGCCGGCCGCCTTTTACGGAAACGCGCCAAAGGTTTGGCGGTGGCCACGGCAGCGGCGGTGGAAGAAAACCCAGCAGCCAT
>Frequency_1_QualityScore_FFHHHFHHIJJJJJJJHIJIJJJJJJJJGIJJJJJJJJIIHGGFFHGFBFHJJIIHHDFF_Mismatch_0_Sense_+_Library_PoolT
CGCCGTGTTTATTTTGTACATAAAAGCGATTTTAATTTACAAAGTCCGTTTTTGCGGTTA
>Frequency_1_QualityScore_FFHGHGHIJIJJGIIJJJJJJIJJGIIJ=CHIIIJJIHIJIHHHHHHHFFFFEECEECCDDDDDDCCCDCDDEEDDEDEDEEEDDCDCACDDDB_Mismatch_0_Sense_+_Library_PoolT
ACCAACCTCTGGAATTTTTTTTCCAAGGTAAGTGTCGTTTTCATTTTTGTTAGTTACAAAACATTACCATTTCTCTAATATCAACTTTGGGATG
>Frequency_1_QualityScore_FFHHHHHJIJJJJJJJJJJJJJIJJFHJJJJJIJJJJJHHDEFFFEEDEFEEDDDDDDB?BDDDDDDDDCDABDBBDA@BDDB@BDDDBDDDDD_Mismatch_0_Sense_+_Library_PoolT
GCCAGATGTGACCTTTAGTCAGCGGTGCCCGGACGACGAGTGCCTGATTCTGGCTAGCGACGGGCTCTGGGACGTGGTGTCGAACCAAACGGCC
>Frequency_1_QualityScore_DDHHFHHIJEFHIJIG@FHFBHEEGFHCGGIJDDFGIDDB?GDGFDBDHIJIJABGHHAEFFA_Mismatch_0_Sense_+_Library_PoolT
GCCGTGTTTATTTTGTACATAAAAGCGATTTTAATTTACAAAGTCCGTTTTTGCGGTTATTTA
>Frequency_1_QualityScore_FFHHHHHJJJJJJJJJJIFGHIIIIJJJJJJJJJJJJHFDDDDDBDB5@<BCCDDEED?ADEEEDDCCDB?BBDDEDDEEDECCCC@CCDADDD_Mismatch_1_Sense_+_Library_PoolT
TCAACCTGAAACAGCCGGTCGTCGTCTAGAAGCCGCGGCGGCCGCCGTGTTTATTTTGTACATAAAAGCGATTTTAATTTACAAAGTCCGTTTT
>Frequency_1_QualityScore_FFHHHHFGIGIIJFFFA?BABCCACEED?ADEEDCCDDCB<?ADDDCDAA>A:@39>A@@BCCDDDCDDBBDDDE>C_Mismatch_2_Sense_+_Library_PoolT
AGCCGCGGCGGCCGCCGTGTTTATTTTGTACATGAAAGCGATTTTAATTTACAAAGTCCGTTTTTGCGGTTATTTAA
>Frequency_1_QualityScore_FFHHHHHJJJJJJJJJJGIIIIHFD@DDDDDDDDDDDEEDBDEEEEDDDDDDDDDDDEDDEEDEDCDDCAC@BDDDDDDDD<BDDDEC_Mismatch_0_Sense_+_Library_PoolT
TCGTCGTCTAGAAGCCGCGGCGGCCGCCGTGTTTATTTTGTACATAAAAGCGATTTTAATTTACAAAGTCCGTTTTTGCGGTTATTTA
>Frequency_1_QualityScore_FFHHGHHJBGIJIJJIGIIIAGIGGIGGGIJIGEGGHHIIGHIIJIJIGFHIIIIIHEIIIFHFFFDDE>CCCDDDDDCDCCCDEDDDDDCDCC_Mismatch_0_Sense_+_Library_PoolT
TTATTTTGTACATAAAAGCGATTTTAATTTACAAAGTCCGTTTTTGCGGTTATTTATATCAGCGCACTCTTCTGTCTTGTGTTCTTATGGAGTA
>Frequency_1_QualityScore_D?FFFFAGEF0?)8?B<9?:BA;@9=F(5:=9?@?@;@B8-50?(35@<@@AB:B:A>A-+2&))5(225:9?B@9<9ABB?@<B9>5<@_Mismatch_0_Sense_+_Library_PoolT
TGGCCGCCGCGCTGCTGACGAAGCTGGCGTTTGCGCGGGGAAGCTCGGATAATATCAGCGTCGTGGTTGTCGACCTGAAACAGCCGGTCG
>Frequency_1_QualityScore_FEGHHHHJJJJJJJIJJJIJJJJJJJJJJJJJIIIJIIIIIJJJJIJJIIJJJHHHFFFDDDDDDDDDD?CDDDDDCCDDDDDCDCBBDDDDBD_Mismatch_1_Sense_+_Library_PoolT
GTTACTTGAAGCCGTACGTTATTCCCGAGCCAGATGTGACCTTTAGTCAGCGGTGCCCGGACGACGAGTGCCTGAGTCTGGCTAGCGACGGGCT
>Frequency_1_QualityScore_?DDFFF?FBDDEGF>/,=@C>@B31=B>@@BDA@=B@7&059500>5B7<6?B:AAA38<;>)095;90228A::@_Mismatch_2_Sense_+_Library_PoolT
GGCGTTTGCGCGGGGAAGCTCGGATAATATCAGCGTCGCGGTTGTCGACCTGAAACAGCCGGGCGTCGTCTAGAAG
>Frequency_1_QualityScore_FFHHHHHJJJJJJJIIHIHHHHHHFFFFDDDBBDDDDDDDDDDDDDDCDDDDDDD@DDDDDDDDDDDDDDDDDDDDDDBDBBB9092<CCCCDD_Mismatch_1_Sense_+_Library_PoolT
TCGCGGGGAAGCTCGGATAATATCAGCGTCGTGGTTGTCGACCTGAAACAGCCGGTCGTCGTCTAGAAGCCGCGGCGGCCGCCGTGTTTATTTT
>Frequency_1_QualityScore_FFHHHHHJJIJIJFHEDHGIJJJFHJJJJJJJIJJJJIJJHIIJJIJFIIIJJJJJIHHGHHHIIJJJHHGHHHFFFFFDEECEEEDDDDBDDD_Mismatch_0_Sense_+_Library_PoolT
TGTGTTCTTATGGAGTATATTTTATTTATTTGCTTCAAAGTATTGAAATCTTAAGCGTCGTGTTAACTTTATGGCCATGCTGATCTCGCGACCA
>Frequency_1_QualityScore_FFHHHHHJIIJJJJJJHEHGHIGFHIFIIJJJJJJJJJJJJIJJIJJJJJJJGHFDDCDDDDDDCACDDCCDDDDDECCDADDCBCDEDB<B?D_Mismatch_0_Sense_+_Library_PoolT
AGTATTGAAATCTTAAGCGTCGTGTTAACTTTATGGCCATGCTGATCTCGCGACCAACCTCTGGAATTTTTTTTCCAAGGTAAGTGTCGTTTTC
>Frequency_1_QualityScore_D:CFFHFDFEHIIDGIBCFEIJIG_Mismatch_0_Sense_+_Library_PoolT
AAAGTCCGTTTTTGCGGTTATTTA
>Frequency_1_QualityScore_FFHHDFCGHIIJJJJJIGGJJIJJJJJJGGGIJJJJHBDDDCEDDCDDDB@BDDBBDDBDDDDDBDBDDDDBDDBDCCD>CA@BDBB@BBBDDD_Mismatch_0_Sense_+_Library_PoolT
ACGTGGTGTCGAACCAAACGGCCTGCGACATTGCCCGGAGATGCCTGGCCGGCCGCCTTTTACGGAAACGCGCCAAAGGTTTGGCGGTGGCCAC
>Frequency_1_QualityScore_FFFDFHHJJJJJJIJJJJJJJJIJIJIJJJJJJJJIJJHFDDDDDDDCDDDDDDDDDDDDBBCDDCDDDBCBBDDDB@DDBBD<9@BDDDD59>_Mismatch_0_Sense_+_Library_PoolT
CAAACGGCCTGCGACATTGCCCGGAGATGCCTGGCCGGCCGCCTTTTACGGAAACGCGCCAAAGGTTTGGCGGTGGCCACGGCAGCGGCGGTGG
>Frequency_1_QualityScore_FFHHHHHJJJJJIJJJJJJJJJJJJJJHJIJJJJHIJJJJGHIJJJJJGIJJJJJJIIJJJGGIIHIIIIE_Mismatch_0_Sense_+_Library_PoolT
TTTATATCAGCGCACTCTTCTGTCTTGTGTTCTTATGGAGTATATTTTATTTATTTGCTTCAAAGTATTGA
>Frequency_1_QualityScore_FFHHHHHJIJJJJJJJIJJJJJJJJIJJJJIJHIJIJIJJIIJDHIEHJJIGIJJIJJJJJJJJGHIHHEHHHEHFFEFFFFEEDDDDDDDBCD_Mismatch_0_Sense_+_Library_PoolT
TTATTTATATCAGCGCACTCTTCTGTCTTGTGTTCTTATGGAGTATATTTTATTTATTTGCTTCAAAGTATTGAAATCTTAAGCGTCGTGTTAA
>Frequency_1_QualityScore_FFHHHHHJJJJJJJJIJJJJJJJJIIIJJJHJJJJIJIIJJJIFHIJJJJJIJJJJJJIJJJJJIGEHEE_Mismatch_0_Sense_+_Library_PoolT
TTATTTATATCAGCGCACTCTTCTGTCTTGTGTTCTTATGGAGTATATTTTATTTATTTGCTTCAAAGTA
>Frequency_1_QualityScore_FFHHHHHJJJJJJJHIJJJJIIJGHD=BDBDD@DBDDDDDEEDBCDEDDDDDDDDBDDDDCDDEECDCCDACDDBACDDDDDBD>BBDDEAC@C_Mismatch_2_Sense_+_Library_PoolT
CGGTCGTCGTCTAGAAGCCGCGGCGGCCGCCGTGTTTATTTTGTACATAAAAGCGATTTTAATTTACAAAGTCCGTTTTTGCGGTTATTTACAA
>Frequency_1_QualityScore_DDFFHFFEHIGHHGBHIIGIJGIG<DHBHAFIEHBB;AE>@CB;;@BDB@@ACBBBD@@<7B005)55(+323<<CB??A8988?<@@CBCBB<_Mismatch_0_Sense_+_Library_PoolT
ATGCCTGGCCGGCCGCCTTTTACGGAAACGCGCCAAAGGTTTGGCGGTGGCCACGGCAGCGGCGGTGGAAGAAAACCCAGCAGCCATGGCCGCC
>Frequency_1_QualityScore_:DDD<:2::<:<C<?3222<+1:):8:ADDA6A;A)5?D_Mismatch_0_Sense_+_Library_PoolT
AGAAAACCCAGCAGCCATGGCCGCCGCGCTGCTGACGAA
>Frequency_1_QualityScore_FFHHHHHJJJJJJJJJJJJIJJJDIJFHJJIJHHHFDDDDDDDD7@DACC?CDDDDD@BB<?AA<>CCBC@BD@BDB>BBDCCC<<B@@C:A?<_Mismatch_0_Sense_+_Library_PoolT
ACGGAAACGCGCCAAAGGTTTGGCGGTGGCCACGGCAGCGGCGGTGGAAGAAAACCCAGCAGCCATGGCCGCCGCGCTGCTGACGAAGCTGGCG
>Frequency_1_QualityScore_FFHHHHHJJJJJJJJJJJJJJIGIJIHGIJJJIJHFDDDDDDDDDDDDDDDDDDDDDDDDCDDDBDDD>>BDDDDDDBDDDBBDDD09B8@C8?_Mismatch_0_Sense_+_Library_PoolT
GGCCTGCGACATTGCCCGGAGATGCCTGGCCGGCCGCCTTTTACGGAAACGCGCCAAAGGTTTGGCGGTGGCCACGGCAGCGGCGGTGGAAGAA
>Frequency_1_QualityScore_FFHHFHGJIIJIGJJJFIJEFGHGIJH=ADEEEEEEEDCDDDDDDCCDD?AA@CDDDD?B<ACDAA8AA<B?BDBDD@CCDDEDDDD9@@B??<_Mismatch_0_Sense_+_Library_PoolT
CCCGTATAGAGGATGCTGGAGGGCGGGTTATATTCTGGAATGGCTATCGTGTTATGGGAGTCCTGGCCACGTCCAGGTCTGTAGGGGATCGTTA
>Frequency_1_QualityScore_FFHHHHHJJJJIJHIIIJGJIIIJCGEHI_Mismatch_2_Sense_+_Library_PoolT
TATCAACTTTGGGATGTTACAAGGTGTAT
>Frequency_1_QualityScore_@DDAD00?C?;C<D@:??<;DDE?DAA8<=?=7;;>;;;3;8(,,:;??_Mismatch_1_Sense_+_Library_PoolT
ACGAGCGCCTGATTCTGGCTAGCGACGGGCTCTGGGACGTGGTGTCGAA
>Frequency_1_QualityScore_FFHHHHHJIJJGIEEFC6>=AC@ACEEA<CDDDDDDDDDD?BDDDCDDEECDDDDDCCCB<CDDDBDDDD@DDDDDEDEDD_Mismatch_0_Sense_+_Library_PoolT
AGCCGCGGCGGCCGCCGTGTTTATTTTGTACATAAAAGCGATTTTAATTTACAAAGTCCGTTTTTGCGGTTATTTATATCA
>Frequency_1_QualityScore_D?F@FFDBG+A<2AC;CFB@DFA?B:7/5<;?BBC5<C?958?<?B98@B8:>A@?_Mismatch_1_Sense_+_Library_PoolT
AAGGTTTGGAGGTGGCCACGGCAGCGGCGGTGGAAGAAAACCCAGCAGCCATGGCC
>Frequency_1_QualityScore_FFHHHHHJJJIGIJJJJJJIGIGHIJIJIJJJJJJJJJJJJJJJJIJJJJHIIIHHHHHGFDE@DEFFEDEEEEEEEDDEDDDDDDCDCDEEDC_Mismatch_0_Sense_+_Library_PoolT
TACAAAGTCCGTTTTTGCGGTTATTTATATCAGCGCACTCTTCTGTCTTGTGTTCTTATGGAGTATATTTTATTTATTTGCTTCAAAGTATTGA
>Frequency_1_QualityScore_AB@1CDDAACEE9???11:3BD)?7B;())8@75@_Mismatch_1_Sense_+_Library_PoolT
CGGCCGCCTTTTACGGAAACGCCCCAAAGGTTTGG
>Frequency_1_QualityScore_FFHHFHHJJJJJJIIJJJJJJJJJJHIJJJJJJJJJIJJIJIJJIGGIJJJIJJHHIIJJH_Mismatch_1_Sense_+_Library_PoolT
AGTGTTTATTTTGTACATAAAAGCGATTTTAATTTACAAAGTCCGTTTTTGCGGTTATTTA
>Frequency_1_QualityScore_FFHHHHHJIJJJIEHHIIJJJJJIIIHHIIJGIIJJIIJGIIJJIIJJIHGHGHHHEFFFDEC@CDECBC?@@BDFDEDDEEEDEEDDDDC_Mismatch_0_Sense_+_Library_PoolT
TTAATTTACAAAGTCCGTTTTTGCGGTTATTTATATCAGCGCACTCTTCTGTCTTGTGTTCTTATGGAGTATATTTTATTTATTTGCTTCA
>Frequency_1_QualityScore_FFHGHBHJHIJIJJJJJJJJFGIIHD;?B<CDBDDDCDDDDDDDBDBCDD@CB<BBDDDDDDCCCDDDB89@CCBB>BB?CDD>@@B>9?<CCD_Mismatch_0_Sense_+_Library_PoolT
TTTGGCGGTGGCCACGGCAGCGGCGGTGGAAGAAAACCCAGCAGCCATGGCCGCCGCGCTGCTGACGAAGCTGGCGTTTGCGCGGGGAAGCTCG
>Frequency_1_QualityScore_FFHHHHHJJIIIJCHIIGGIJIHIIJIJJJJJJJJJIJIIGGHIIJJJJJIJIJJGHHHGHHFFFFFFFCEEEEDDDDDCDEDDDDD@CBB_Mismatch_2_Sense_+_Library_PoolT
TTTTTTTCCAAGGTAAGTGTCGTTTTCATTTTTGTTAGTTACAAAACATTACCATTTCTCTAATATCAACTTTGGGATGTTACAAGGTGGA
>Frequency_1_QualityScore_FFHHHHHJJIJJJJJJJJIIIJJJJIIJJJJIIJHHHHHHFFFFDDDDDDDDDDDDDDDDDDDDDDDDDDDDACDBBCDDDBDDBDDDDDDDDB_Mismatch_1_Sense_+_Library_PoolT
GTCGAACCAAACGGCCTGCGACATTGCCCGGAGATGCCTGTCCGGCCGCCTTTTACGGAAACGCGCCAAAGGTTTGGCGGTGGCCACGGCAGCG
>Frequency_1_QualityScore_FFHHHHHIJIIJHIIIJJIJJJJGIJIJJJJJJIJJJJJJHGHFFDDDDDDDDDDDDDDDDDD;BDDDDDBDDDDDDDCB<BCCCACC@BCDDD_Mismatch_0_Sense_+_Library_PoolT
TCTGGGACGTGGTGTCGAACCAAACGGCCTGCGACATTGCCCGGAGATGCCTGGCCGGCCGCCTTTTACGGAAACGCGCCAAAGGTTTGGCGGT
>Frequency_1_QualityScore_FFHHHHHJJJJJJJJJJJJJJJJJJJJJJJJIJJHHFFEEDCEDDD>@BBDDDDDDDDDDDDDDDDD5<98@C?CDDCDDB<?C<?A?3:AACB_Mismatch_0_Sense_+_Library_PoolT
AGATGCCTGGCCGGCCGCCTTTTACGGAAACGCGCCAAAGGTTTGGCGGTGGCCACGGCAGCGGCGGTGGAAGAAAACCCAGCAGCCATGGCCG
>Frequency_1_QualityScore_D?FDFF:1<:C9?EFFIFF@9??G@FIEEG7FFDFF<)=88==))8=;CD@C7?ADBD@3;@@BAB_Mismatch_1_Sense_+_Library_PoolT
GCCGCCGTGTTTATTTTGTACATAAAAGCGATTTTAATTTACAAAGTCCGTTTTTGCGGTTATCTA
>Frequency_1_QualityScore_FFHHHGHJGGIIJJJIIJJ<BCCDD6?9ACDCDEEDBDEEEEDDDCBDBADDDEDCDDCDCCCDC@C@<:?B@@DBDBDBDCDED_Mismatch_1_Sense_+_Library_PoolT
CGTCTAGAAGCCGCGGCGGCCGCCGTGTTTATTTTGTACATAAAAGCGATTTTAATTTACAAAGTCCGTTTTTGCGGTTATTTAC
>Frequency_1_QualityScore_B?<FFDD>F@;<83@1??:6?DFHII<DGGA\8<>=B@8BBB&08??>:>C>32:@@DDCCCCBBB??B@BCAACC@C>CCCCA?BC??B@C_Mismatch_0_Sense_+_Library_PoolT
CTGAAACAGCCGGTCGTCGTCTAGAAGCCGCGGCGGCCGCCGTGTTTATTTTGTACATAAAAGCGATTTTAATTTACAAAGTCCGTTTTTGC
>Frequency_1_QualityScore_DFHHHHHJIIIJJJJJIGJIJJJJJIC>GHI;@EDFD@AEDDBDDBDDDDDB07@8AA?CDDABDB??98AB_Mismatch_0_Sense_+_Library_PoolT
CGCCTTTTACGGAAACGCGCCAAAGGTTTGGCGGTGGCCACGGCAGCGGCGGTGGAAGAAAACCCAGCAGCC
>Frequency_1_QualityScore_FFHHHHHJHIIIEHIIJHJJJJJJJJJGHGIJJJ_Mismatch_0_Sense_+_Library_PoolT
TTTAATTTACAAAGTCCGTTTTTGCGGTTATTTA
>Frequency_1_QualityScore_FFGHHHHJIJJJJJJJJJBHHIIHIJJJIJIJJIJJJJHHFFDEEDEEDDDDDCDDDDDDDDDDDDDDDDDDDDDDBBDDDDDBDDDDDDC@CC_Mismatch_0_Sense_+_Library_PoolT
ACGGGCTCTGGGACGTGGTGTCGAACCAAACGGCCTGCGACATTGCCCGGAGATGCCTGGCCGGCCGCCTTTTACGGAAACGCGCCAAAGGTTT
>Frequency_1_QualityScore_BFHHHHGJFIFHHHHJJIJIJJJIJJIIIIJJJIGHFFFFFCEDBDD=?ACD?@BDDDDDDBDDDDDD><>@CCDDDDB>B9CDBCC@A8ABDD_Mismatch_1_Sense_+_Library_PoolT
AGACGACGAGTGCCTGATTCTGGCTAGCGACGGGCTCTGGGACGTGGTGTCGAACCAAACGGCCTGCGACATTGCCCGGAGATGCCTGGCCGGC
>Frequency_1_QualityScore_FFHHHGHIJJJHJJJJJJJJHIIIJJJJJJJJIIJIJJJJJJJJJHHHHHHHFFFFFDDECEECDCDEFDEEDDEEEDEEDDDDCCCDDDEEDD_Mismatch_2_Sense_+_Library_PoolT
TACAAAGTCCGTTTTTGCGGTTATTTATATCAGCGCGCTCTTCTGTCTTGTGTTCTTATGGAGTATATTTTATTTATTTGCCTCAAAGTATTGA
>Frequency_1_QualityScore_FDHHHHHJJJIJJIJJIJJJJJGIIJJIHIJJJIIJFIHIGHHHIJJIJIIIGJJIJIJIIJF_Mismatch_0_Sense_+_Library_PoolT
GTTTATTTTGTACATAAAAGCGATTTTAATTTACAAAGTCCGTTTTTGCGGTTATTTATATCA
>Frequency_1_QualityScore_FFFHHFHGIGIJJFIJJGIIIJHIGHIJJBHHIJJJJJGIIDGGIIIGHIGGGIJGGEHFF@@>BCB6/9?BC?CBCCCC?B<>>CDDDCDCDC_Mismatch_0_Sense_+_Library_PoolT
GGAATGGCTATCGTGTTATGGGAGTCCTGGCCACGTCCAGGTCTGTAGGGGATCGTTACTTGAAGCCGTACGTTATTCCCGAGCCAGATGTGAC
>Frequency_1_QualityScore_D:CDFF>ABEBB6ADGGC@;=;5@BDEE;>><;,9??=B1?BCBA59<CC3+339AB-0&050<>BB?8>CC@98>@35999@@_Mismatch_0_Sense_+_Library_PoolT
GTTTGCGCGGGGAAGCTCGGATAATATCAGCGTCGTGGTTGTCGACCTGAAACAGCCGGTCGTCGTCTAGAAGCCGCGGCGGCC
>Frequency_1_QualityScore_FFHCFHHIJJIJJJJJJJGJIJJJJJJGJJJJJJHFDDDDDDDDDDDDDDDDDBDDDDDDDDDDDDDDDCBDDBDDDEEEEEDDDDDB@BB??B_Mismatch_1_Sense_+_Library_PoolT
GGGTGGAAGAAAACCCAGCAGCCATGGCCGCCGCGCTGCTGACGAAGCTGGCGTTTGCGCGGGGAAGCTCGGATAATATCAGCGTCGTGGTTGT
>Frequency_1_QualityScore_1;@1@?D:21@CCAD?:ADD5,,(;_Mismatch_0_Sense_+_Library_PoolT
GGTGGCCACGGCAGCGGCGGTGGAA
>Frequency_1_QualityScore_3B?D)@1+<C;EB?FDF1DD)92B9**9?FFA;/=?>6>:ABB@=@B@_Mismatch_0_Sense_+_Library_PoolT
GCGGTGGAAGAAAACCCAGCAGCCATGGCCGCCGCGCTGCTGACGAAG
>Frequency_1_QualityScore_AD<<<:+A:E9C?CEG@F??F(??2B8BCCG@4:89;-057-0&)&88?C:@:@C<:+>B@A@(:8)+&)8@:@+(4@>:@_Mismatch_1_Sense_+_Library_PoolT
ACCTGAAACAGCCGGTCGTCGTCTAGAAGCCGCGGCGGCCGCCGTGTTTATTTTGTACATAAAAGCGAATTTAATTTACAA
>Frequency_1_QualityScore_FFHHHHHJJJJJJHGJII@GH@HIIJIJJHHFDDDDDDD0:B<C?A?CDCBDB@DCA?B?:AC<?;;B>@<<>BBCD>A<@B@<>ACD<&5>9B_Mismatch_1_Sense_+_Library_PoolT
AACGCGCCAAAGGTTTGGCGGTGGCCACGGCAGCGGCGGTGGAAGAAAACCCAGCAGCCATGGCCGCCGCGCTGCTGACGAAGCTGGCGGTTGC
>Frequency_1_QualityScore_FFHHHHHIEIBHIIHDDC>6?<BD@>CDDC<>C@C8ACCCB@<?BBCCCCDDCC>@CA>AC@<CCBB5@><)59>CD@C_Mismatch_0_Sense_+_Library_PoolT
GAAGCCGCGGCGGCCGCCGTGTTTATTTTGTACATAAAAGCGATTTTAATTTACAAAGTCCGTTTTTGCGGTTATTTAT
>Frequency_1_QualityScore_FFHHHHFHIJJIJJJJJJJJHGIFHIGHHIHJHIJJJJJJJJJIJIJJJJJJJJJJFFFDDDDDDDDDCCCDDDDDDDDDECCD@CCC:ADDBB_Mismatch_0_Sense_+_Library_PoolT
TCAAAGTATTGAAATCTTAAGCGTCGTGTTAACTTTATGGCCATGCTGATCTCGCGACCAACCTCTGGAATTTTTTTTCCAAGGTAAGTGTCGT
>Frequency_1_QualityScore_DDHHHHHIIIFDG@DH@B_Mismatch_0_Sense_+_Library_PoolT
CTAGAAGCCGCGGCGGCC
>Frequency_1_QualityScore_DDBB:CF>BFGDHCGD1AEGD?+A@FCB<EFD:DFDFGHFHFEGB<<@_Mismatch_0_Sense_+_Library_PoolT
TTTGTACATAAAAGCGATTTTAATTTACAAAGTCCGTTTTTGCGGTTA
>Frequency_1_QualityScore_>DD>ACFFF>ADCGEE1C2<?E<<FG>D>FGF<;DDFFIFCCFFIIEEEA6?C=@?;;@BCCAAADCA>;2825>=>-9939>>>2<@:@ABBB_Mismatch_0_Sense_+_Library_PoolT
CAGGTCTGTAGGGGATCGTTACTTGAAGCCGTACGTTATTCCCGAGCCAGATGTGACCTTTAGTCAGCGGTGCCCGGACGACGAGTGCCTGATT
>Frequency_1_QualityScore_DBCFDDDA;EBDHII9FBEDE)??GIG7DH>3C;C5@EH6;?>E=?B<@=A=\(82885&&5553(4>>5&)003>AACA?B?5@@_Mismatch_0_Sense_+_Library_PoolT
AGTGCCTGATTCTGGCTAGCGACGGGCTCTGGGACGTGGTGTCGAACCAAACGGCCTGCGACATTGCCCGGAGATGCCTGGCCGGC
>Frequency_1_QualityScore_FFHHHHHIIIIIFHIJG@FHJJIHHGIFHHJJIJGCHG?FGGGEEFIIIJIHCHF;BCEFCAEDD>B==CDBDDD:::>>?<B0?<?C?BAD@:_Mismatch_0_Sense_+_Library_PoolT
GCGGGTTATATTCTGGAATGGCTATCGTGTTATGGGAGTCCTGGCCACGTCCAGGTCTGTAGGGGATCGTTACTTGAAGCCGTACGTTATTCCC
>Frequency_1_QualityScore_DDGAHFFGIIGHGGHIGHEEEIGIJJIIJIJHHHFFDDDB@CCD>>:5<>BBBBDAACDDDB>BBDBDDB5<<2>?(>C<9<??AA?<???@>A_Mismatch_0_Sense_+_Library_PoolT
CGGAGATGCCTGGCCGGCCGCCTTTTACGGAAACGCGCCAAAGGTTTGGCGGTGGCCACGGCAGCGGCGGTGGAAGAAAACCCAGCAGCCATGG
>Frequency_1_QualityScore_;DD>1?:)0?@DADA5;7.==@@A;A5;@9?_Mismatch_1_Sense_+_Library_PoolT
GCGGGGACGCTCGGATAATATCAGCGTCGTG
>Frequency_1_QualityScore_FFHHHHHJJHIIJJJJJJJJJJJJIJJJJJJJJIJIJJJJJJJJJJJJJJIIIIIIJJHHIIH_Mismatch_1_Sense_+_Library_PoolT
TTTTGTTAGTTACAAAACATTACCATTTCTCTAATATCAACTTTGGGATGTTACAAGGTGCTA
>Frequency_1_QualityScore_DDHHFFHIGGIIIDGBFG/=66>8\,,<A;ACAC82>@88BCCC325<8<<>>A::@:>AAC94:><(>9?B>CBB9<0_Mismatch_0_Sense_+_Library_PoolT
GTCTAGAAGCCGCGGCGGCCGCCGTGTTTATTTTGTACATAAAAGCGATTTTAATTTACAAAGTCCGTTTTTGCGGTTA
>Frequency_1_QualityScore_FFHHHHGJJGJJJHIIEIHIIFBGHIJJGHFFDCDDDDD5@B8CCBCDD9@BBBDDBBBBCCDBDDBDBDB59<9@C@?>8>?9>AC_Mismatch_0_Sense_+_Library_PoolT
AACGCGCCAAAGGTTTGGCGGTGGCCACGGCAGCGGCGGTGGAAGAAAACCCAGCAGCCATGGCCGCCGCGCTGCTGACGAAGCTGG
>Frequency_1_QualityScore_FFHHHHHJJJJIJIJIGBHGIHDC8>B;07(8A8>CDE>88@>@>CDD>AB<<ABC@C>CD:@A:@>:A:?8ACBD5:<@09<@>>>_Mismatch_1_Sense_+_Library_PoolT
CGTCGTCTAGAAGCCGCGGCGGCCGCCGTGTTTATTTTGTACATAAAAGCGATTTTAATTTACAAAGTCCGTTTTTGCGGTTATTCA
>Frequency_1_QualityScore_AD@DFHFHGGB;CHHHIDIBFGHEGHGGIE?BDDHIIIIHHGEF@FGGHGII;ABHHFH@_Mismatch_0_Sense_+_Library_PoolT
TGTTTATTTTGTACATAAAAGCGATTTTAATTTACAAAGTCCGTTTTTGCGGTTATTTAT
>Frequency_1_QualityScore_FFHHHHHJJIIIJJJJJJIHIIIIGHHIIJIJJJJIJIJJIIJGI_Mismatch_1_Sense_+_Library_PoolT
TTAAAAGCGATTTTAATTTACAAAGTCCGTTTTTGCGGTTATTTA
>Frequency_1_QualityScore_DDFHFHHIEGGIIHHIFABCB\\5@CCCCCD>C<AACD88>C@BB<AABCECCEDCDC>CCA449?BBB?@C@B5<BACDC_Mismatch_2_Sense_+_Library_PoolT
CTAGAAGCCGCGGCGGCCGCCCTGTTTATTTTGTACATAAAAGCGATTTTAATTTACAAAGTGCGTTTTTGCGGTTATTTA
>Frequency_1_QualityScore_FFHGHHHJJJJJIJJJJJIIJJIIGIJGHIJJIJJJJJIIBFHIIIJIIGIJCIJJIJJJJJGEHHIHIHEHHEHEFFFFFCACDBBDDDEDDE_Mismatch_2_Sense_+_Library_PoolT
TTAAAATCAGCGCACTCTTCTGTCTTGTGTTCTTATGGAGTATATTTTATTTATTTGCTTCAAAGTATTGAAATCTTAAGCGTCGTGTTAACTT
>Frequency_1_QualityScore_FDFHGHDIIJGBHFGG@DHIJIJIIIJJIHIIJJGIGGHIEGHCEHHHHFFFDEEDCDDDC>CDDBDBD@ACDB@CDD@:>CB?5??CDCCDCC_Mismatch_0_Sense_+_Library_PoolT
GAAATCTTAAGCGTCGTGTTAACTTTATGGCCATGCTGATCTCGCGACCAACCTCTGGAATTTTTTTTCCAAGGTAAGTGTCGTTTTCATTTTT
>Frequency_1_QualityScore_DEHHGFDHIB@DE@EH?DGA)?8B4?FHGGGHGEIEGI?=EHFCCBB/;;@CCCCBCBBCCB@9@B>BC?C>(4(249>5<>(:><0>@<>BBB_Mismatch_1_Sense_+_Library_PoolT
TCGAACCAAACGGCCTGCGACATTGCCCGGAGATGCCTGGCCGGCCGCCTTTTACGGAAACGCGCCAAAGGTTTGGCGGTGGACACGGCAGCGG
>Frequency_1_QualityScore_FFHHHHHJHJJJJIJJJJJJIJJJJGIJIJJGIJIGIJJIHIJJJIDGHHGJGJIJJIJJIGCBEFDDDDDCDCDCCCCCCCCC_Mismatch_1_Sense_+_Library_PoolT
TTATTTTGTACATAAAAGCGATTTTAATTTACAAAGTCCGTTTTTGCGGTTATTTATATCAGCGCACTCTTCTGTCTTGTGTTA
>Frequency_1_QualityScore_FFHHHHHJJDFCFECFHIGHIHIJIIJIHGEHII_Mismatch_1_Sense_+_Library_PoolT
TTTTAATTTACAAAGTCCGTTTTTGCGGTTATTA
>Frequency_1_QualityScore_FFHDHHHGCFFHAHHIJJJ>FHDEGHFGGGIGIIJDIICHHGGIJJJJJJJJJJJJJJIIIFIIECCGE_Mismatch_0_Sense_+_Library_PoolT
AAGTGTCGTTTTCATTTTTGTTAGTTACAAAACATTACCATTTCTCTAATATCAACTTTGGGATGTTAC
>Frequency_1_QualityScore_DDHADH8AFEBFH@HBHECGIIIFGGDHGEFGGAGIGIIGEADAB=B-7@BBB<;8AC::@DEC14::>(434:85?8<?CCACDDAD::>CCC_Mismatch_1_Sense_+_Library_PoolT
AGGTTGTCGACCTGAAACAGCCGGTCGTCGTCTAGAAGCCGCGGCGGCCGCCGTGTTTATTTTGTACATAAAAGCGATTTTAATTTACAAAGTC
>Frequency_1_QualityScore_B:<DACFGGE>BDBDD:?DHIA<@FGCHIBEC?&08?CC880<893@BDD:CBBBB05????<C9BB>993>C:AC?BBB0<@BBBBBBBC:>@_Mismatch_1_Sense_+_Library_PoolT
CGCGCTGCTGACGAAGCTGGCGTTTGCGCGGGGAAGCTCGGATAATATCAGCGTCGTTGTTGTCGACCTGAAACAGCCGGTCGTCGTCTAGAAG
>Frequency_1_QualityScore_FDHAFFHJJIIIIJBGGGEHADD>@D68=?ACA@CDD8ADDEDDCD@C>@B?>@@>CACD:@44:9>CC<2>C?B535509>ACDAC_Mismatch_2_Sense_+_Library_PoolT
GTCGTCTAGAAGCCGCGGCGGCCGCCGTGTTTATTTTGTACATAAAATCGATTTTAATTTACAAAGTCCGTTTTTGCGGTTATTTAG
>Frequency_1_QualityScore_FFHHH4DHIIIJJJJJJJJJJJIJIJJJEIJIIIJJJJJJJIIJJJJJBHIHHHFFDDDDDDB?BDDCDCCCDDEDDDDDCBBDDDDDDDDCCC_Mismatch_1_Sense_+_Library_PoolT
TTGAAACCGTACGTTATTCCCGAGCCAGATGTGACCTTTAGTCAGCGGTGCCCGGACGACGAGTGCCTGATTCTGGCTAGCGACGGGCTCTGGG
>Frequency_1_QualityScore_FFGHGHHJIJJJJGGIHFDBDD=@?BCCCDEEDADDDDEDDDCDDDDDDDEDDEEDECCCDDDDB?>A?<@CDDDDDDDEDC_Mismatch_1_Sense_+_Library_PoolT
CTAGAAGCCGCGGCGGCCGCCGTGTTTATTTTGTACATAAAAGCGATTTTAATTTACAAAGTCCGTTTTTGCGGTTATTTAC
>Frequency_1_QualityScore_FFHHHHHIIIJJJIJJJJJDFABDD=B<ACCDDEEDB(>CDDDCCDDDBDDDDDDDEEDDCCDDDDDDACCBDDDDD>BBDDEEDCCCD_Mismatch_1_Sense_+_Library_PoolT
CGTCTAGAAGCCGCGGCGGCCGCCGTGTTTATTTTGTACATAAAAGCGATTTTAATTTACAAAGTCCGTTTTTGCGGTTATTTATACCA
>Frequency_1_QualityScore_FFHHHHHJJJJJJJIJJIJJJJJJJJIJJJJJJJJJJIGIIHHJIHHHHJJIJJJEHFFFFFF_Mismatch_1_Sense_+_Library_PoolT
CCGTGTTTATTTTGTACATAAAAGCGATTTTAATTTACAAAGTCCGTTTTTGCGGTTATTTAA
>Frequency_1_QualityScore_A?FFHHBE@GE<<EHCDD7BF9?B??FGH<B:<=@B637559<ACC9>CDC8ACDDCCC>4<7888?CC@>>@C:@@@C(448<:><<9C_Mismatch_0_Sense_+_Library_PoolT
GAAACAGCCGGTCGTCGTCTAGAAGCCGCGGCGGCCGCCGTGTTTATTTTGTACATAAAAGCGATTTTAATTTACAAAGTCCGTTTTTGC
>Frequency_1_QualityScore_BD?DF8@GEFEAHFAAHHE))?DA@GFFEFDBE?BFCD8CCF===@CF.=CAAEACEEFFFFFDFDBBDBDCB(;BBCCBBBBBBE_Mismatch_0_Sense_+_Library_PoolT
TGCGGTTATTTATATCAGCGCACTCTTCTGTCTTGTGTTCTTATGGAGTATATTTTATTTATTTGCTTCAAAGTATTGAAATCTTA
>Frequency_1_QualityScore_DDHHFHDFGHBEEEHGGHHGIJIJBGIBBDEGIHIGIIIIAEGGIHHIIEGGIDFDHIJJJI_Mismatch_0_Sense_+_Library_PoolT
CTTCTGTCTTGTGTTCTTATGGAGTATATTTTATTTATTTGCTTCAAAGTATTGAAATCTTA
>Frequency_1_QualityScore_FFHHGHHJIJJJJFHIIJJJJJIIIJHGEHIHHHHF>BB;=BBDDDDDDDDBDDDDD&5>&8?58AC9@?8<8C@AB<>:?8?_Mismatch_1_Sense_+_Library_PoolT
CCGGCCGCCTTTTACGGAAACGCGCCAAAGGTTTGGCGGTGGCCACGGCAGCGGCGGTGGGAGAAAACCCAGCAGCCATGGCC
>Frequency_1_QualityScore_FFHHHHHJJJJGJIJGIJJ;DAHEHHHHHF@DFFFDEEEEDCBDDCDDCD?B?CCDDDDDDDDADBDDDCCDCA>C@BD5>BB<BADDDC>CCC_Mismatch_0_Sense_+_Library_PoolT
GAGGATGCTGGAGGGCGGGTTATATTCTGGAATGGCTATCGTGTTATGGGAGTCCTGGCCACGTCCAGGTCTGTAGGGGATCGTTACTTGAAGC
>Frequency_1_QualityScore_<DDFHHAGIIAF@6CFFF::CFCEDBGGAG@D?BG4FBGCHI@FEHEGDGEGHDCAHE;7=C4=A>6=@;_Mismatch_1_Sense_+_Library_PoolT
CGTTTTCATTTTTGTTAGTTACAAAACATTACCATTTCTCTAATATCAACTTTGGGATGTTACAAGGTGA
>Frequency_1_QualityScore_FFHHHHHJJJJJJJJHIIJJJIIJIJHIIIJJJJGFDBDDDBDD8B?ACDDDEEDDDEDDECDCDDD?BABDEDDEEDEDDCDDDD@<CDDDDC_Mismatch_1_Sense_+_Library_PoolT
GCCTGAAACAGCCGGTCGTCGTCTAGAAGCCGCGGCGGCCGCCGTGTTTATTTTGTACATAAAAGCGATTTTAATTTACAAAGTCCGTTTTTGC
>Frequency_1_QualityScore_FFHHHHHIJJJJJJJJJIJJJJJJJJJJIJHIIHJJHGHIJJJIJJIIIJJJJ_Mismatch_0_Sense_+_Library_PoolT
TTTTGTACATAAAAGCGATTTTAATTTACAAAGTCCGTTTTTGCGGTTATTTA
>Frequency_1_QualityScore_FFHHHHHJJJJJIJJJJJIJHHHHHFFFFFFDDDDDDDBBDDDDDDDDDCDDDDDDDDDBDDDDDDDDDC@CCDDDDBDDDD<BBBD_Mismatch_0_Sense_+_Library_PoolT
GTTTGCGCGGGGAAGCTCGGATAATATCAGCGTCGTGGTTGTCGACCTGAAACAGCCGGTCGTCGTCTAGAAGCCGCGGCGGCCGCC
>Frequency_1_QualityScore_BD?<:<1EA+@<+A+AED>A)?0):?0?D6?@;6A@C@;7AED@?_Mismatch_0_Sense_+_Library_PoolT
AAGCTCGGATAATATCAGCGTCGTGGTTGTCGACCTGAAACAGCC
>Frequency_1_QualityScore_FFHHHHHJJJHJJJJJJJJJJFHHIJJJGIIJJIJJJHHIJJJJJJJJJJJJJJJJJJJJGJHHHHHHFEFFFCDDEEDDEEDDDDDCEEDEEE_Mismatch_2_Sense_+_Library_PoolT
GAACTTTAGGATGTTACAAGGTGTTATGTTTTGTGGGTTCTTTTAACGCCATGTTACATGTGGTCATTTTGGTGTTATGCATCGTCTATTGTAA
>Frequency_1_QualityScore_FFHHHHHJJJJJJJJJJJJJJJJJJJJGIIII;AEDFFEEEDDDDDDDDDDDD5<B<CC@?CD3?BB??<<<?<::C<CB>B<BB<<@9:::<9_Mismatch_0_Sense_+_Library_PoolT
CCGCCTTTTACGGAAACGCGCCAAAGGTTTGGCGGTGGCCACGGCAGCGGCGGTGGAAGAAAACCCAGCAGCCATGGCCGCCGCGCTGCTGACG
>Frequency_1_QualityScore_FFHGHGHJJJJJIJIIIJJJJJJIIJJJIJJJIIIJJJJJJJJIJIJJJGHHHHFFBDDBDDBBBDDDDCDDDEDEDDDDDDDDDDDDDDDDDD_Mismatch_0_Sense_+_Library_PoolT
CTTGAAGCCGTACGTTATTCCCGAGCCAGATGTGACCTTTAGTCAGCGGTGCCCGGACGACGAGTGCCTGATTCTGGCTAGCGACGGGCTCTGG
>Frequency_1_QualityScore_FFHHHHHJJJJJJJIJIIJIJJGIIIJJJJG@FIGDHCGHHA8=8550989&55@B(:CDC:<:>B@:A@CCB@<?A@CC:@CD>C@CCC>AA?_Mismatch_1_Sense_+_Library_PoolT
GTTGTCGACCTGAAACAGCCGGTCGTCGTCTAGAAGCCGCGGCGGCCGCCGGGTTTATTTTGTACATAAAAGCGATTTTAATTTACAAAGTCCG
>Frequency_1_QualityScore_FFGHFF>GHGIDGIIJIIJJIFIIEED3;=ACABC<CABD@AB<<AB8>@CDA<;BDBDDB@;>C:A>?<70+(9<@<B<BC_Mismatch_0_Sense_+_Library_PoolT
GTTTGGCGGTGGCCACGGCAGCGGCGGTGGAAGAAAACCCAGCAGCCATGGCCGCCGCGCTGCTGACGAAGCTGGCGTTTGC
>Frequency_1_QualityScore_FFHFHHHIJJJJJJIFIGHIDIGGIIIIIJJJJIGIEHEHHHHHFFDDDDDD;7>CCDDDBDDDDDBDDD9CCC4>>BD<@B0<BBBCDDBDDD_Mismatch_0_Sense_+_Library_PoolT
GTGTCGAACCAAACGGCCTGCGACATTGCCCGGAGATGCCTGGCCGGCCGCCTTTTACGGAAACGCGCCAAAGGTTTGGCGGTGGCCACGGCAG
>Frequency_1_QualityScore_FFGHHHHIJJJJJJJIJIIJGHHIJGIJJJJHDDDDDDDDDDDDDDEEEEEDDDDDDDD<BDDDDBBDDCACDDDCDDDD@BD@DDDDD?CDDD_Mismatch_1_Sense_+_Library_PoolT
GGCGCTGCTGACGAAGCTGGCGTTTGCGCGGGGAAGCTCGGATAATATCAGCGTCGTGGTTGTCGACCTGAAACAGCCGGTCGTCGTCTAGAAG
>Frequency_1_QualityScore_FFHGHHHJJJJJJIJIIJJHIGGIIFHJJJIJIHGFFFFDDDDDDDBDDDDDCDDDDDDBDDDDDDDDBDDDDDDDDDDDCCDDDDDDDDDB>B_Mismatch_0_Sense_+_Library_PoolT
GCTAGCGACGGGCTCTGGGACGTGGTGTCGAACCAAACGGCCTGCGACATTGCCCGGAGATGCCTGGCCGGCCGCCTTTTACGGAAACGCGCCA
>Frequency_1_QualityScore_DFDFFFHHIDGHGHHGHGHII6DHGHAH<:?FA??DBA;B@C=@FF4@EDG<7?CC>DBA69=?/33=B@BD>B88:::A3@C@:@<@9@<@@@_Mismatch_0_Sense_+_Library_PoolT
GGGATCGTTACTTGAAGCCGTACGTTATTCCCGAGCCAGATGTGACCTTTAGTCAGCGGTGCCCGGACGACGAGTGCCTGATTCTGGCTAGCGA
>Frequency_1_QualityScore_FFHHHHHIIHIIGIJJIFGIEGGIFD=BB@B@7<?ACDDDDDDBDEEDDDDDDBBBDDBDDCDDECDCDCC:::<<:??BBC><9@BCCDC_Mismatch_1_Sense_+_Library_PoolT
CGGTCGTCGTCTAGAAGCCGCGGCGGCCGCCGTGTTTATTTTGTACATAAAAGCGATTTTAATTTACAAAGTCCGTTTTTGCGGTTATTCA
>Frequency_1_QualityScore_??FFAF?CFEG9EFEHFHI@FB;8;;F@FG<A/<<80&0059?BCCCC<B2(+(3:AC_Mismatch_2_Sense_+_Library_PoolT
CGCGCCAAAGGTTTGGCGGTGGCCACGGCAGCGGCGGGGGAAGAAAACCCAGTAGCCA
>Frequency_1_QualityScore_FFHDAFFIGGGBHIJIJIEFEC:B@DHEGIAAHHCD83:BB_Mismatch_0_Sense_+_Library_PoolT
CTGAAACAGCCGGTCGTCGTCTAGAAGCCGCGGCGGCCGCC
>Frequency_1_QualityScore_DFHDFGFIIGGIIGIIIHHJDHH?H3@B@AEEHFFGFF?@?:BDB@57@8C?<>CCC8<<21(22<8(+9?>9>B_Mismatch_0_Sense_+_Library_PoolT
TTACGGAAACGCGCCAAAGGTTTGGCGGTGGCCACGGCAGCGGCGGTGGAAGAAAACCCAGCAGCCATGGCCGCC
>Frequency_1_QualityScore_FDHHHHHJJJIJJJJJJJJGHGIJJJJJJJJJIJIJGIIJJJJJJHFFDDD@BDDDDDDDECEDDDDDDBDDDDDDDDDDDDDDBBDD?BBCDB_Mismatch_0_Sense_+_Library_PoolT
GTTATTCCCGAGCCAGATGTGACCTTTAGTCAGCGGTGCCCGGACGACGAGTGCCTGATTCTGGCTAGCGACGGGCTCTGGGACGTGGTGTCGA
>Frequency_1_QualityScore_ADFGFDFBEHHGEHEEHGIJJIIJJIJIJJE5;ACCHC.7?@@B@AB?BBDDDDDDDDB@DDBBD59;<:9ACCCCBB?BBCB?AA_Mismatch_2_Sense_+_Library_PoolT
ATGCCTGGCCGGCCGCCTTTTACGGAAACGCTCCAAAGTTTTGGCGGTGGCCACGGCAGCGGCGGTGGAAGAAAACCCAGCAGCCA
>Frequency_1_QualityScore_FFHHHHHJJIJJIJJJJIJJJGIGIGJJHHHFF@EFDD;;B=BDBDDDDDDDDDBDDDD5@B2>A(>ACCDD2<??BBB1::??C<<B5<5505_Mismatch_0_Sense_+_Library_PoolT
GGCCGGCCGCCTTTTACGGAAACGCGCCAAAGGTTTGGCGGTGGCCACGGCAGCGGCGGTGGAAGAAAACCCAGCAGCCATGGCCGCCGCGCTG
>Frequency_1_QualityScore_FFHGHHHJJFIJIIIIJJ@HIFHHIGIJJJIJJJJFGIHHHIHIIGHIJGGBEHIGIHIIICHHHEEFCB@BA@DCCDCDCDDCCDCC>BDCDC_Mismatch_2_Sense_+_Library_PoolT
TATTTATTTGCCTCAAAGTATTGAAATCTTAAGCGTCGTGTTAACTTTATGGCCATGCTGATCTCGCGACCAACCTCTGGAAATTTTTTTCCAA
>Frequency_1_QualityScore_DDFDFFFFFECFEGF;??DFFIFEFFEGI>FEFE5;AEEB9?DDCCCCCBBB8@_Mismatch_0_Sense_+_Library_PoolT
ATCAGCGTCGTGGTTGTCGACCTGAAACAGCCGGTCGTCGTCTAGAAGCCGCGG
>Frequency_1_QualityScore_FFHHFHHJJJJJJGHIJJJJIIJIJDHIGIJFGIIJJIIJHHHHFFFFFDDDBBD@BDBDDDDDDDCDDBDDDDDBB>@>>&5283:@CEEC<A_Mismatch_1_Sense_+_Library_PoolT
TGGGGAAGCTCGGATAATATCAGCGTCGTGGTTGTCGACCTGAAACAGCCGGTCGTCGTCTAGAAGCCGCGGCGGCCGCCGTGTTTATTTTGTA
>Frequency_1_QualityScore_DDHHFFHJJJJJJJGHHIJJH_Mismatch_0_Sense_+_Library_PoolT
GTCCGTTTTTGCGGTTATTTA
>Frequency_1_QualityScore_FFHHHHHIJJJJJJJJJJJJJJJJJJIJJJJJJJJJJJIJJJJJHHHHHDEFFFFDDDDEDDDCDDDCCDDB@BDDDDEEEEDDDDDDDDECDC_Mismatch_1_Sense_+_Library_PoolT
CGTCGTGTTAACTTTATGGCCATGCTGATCTCGCGACCAACCTCTGGAAATTTTTTTCCAAGGTAAGTGTCGTTTTCATTTTTGTTAGTTACAA
>Frequency_1_QualityScore_FFHHHHHJJIJJEHDFFFFEEECCEEEFEDDDDDDDBBDDEDDEEDECDDDDDDDBDDDDCDDDDDBDDCEDDEED_Mismatch_0_Sense_+_Library_PoolT
CGGCGGCCGCCGTGTTTATTTTGTACATAAAAGCGATTTTAATTTACAAAGTCCGTTTTTGCGGTTATTTATATCA
>Frequency_1_QualityScore_FFHHDFFIJIJJJJJGIJJJJJJJJIJJJJJJJIIJIHIIGGF8?FDBHGHGGIDGAHH_Mismatch_0_Sense_+_Library_PoolT
GCCGTGTTTATTTTGTACATAAAAGCGATTTTAATTTACAAAGTCCGTTTTTGCGGTTA
>Frequency_1_QualityScore_FFHHHHGJHIIIJIJJJJHDDDDCDDDBDDDDEFFEEDDBDDDDDDDDDDDBDDDDDDDDDDDDDD;@DDBDDDDDDDDDDDDDBDDBD<B>9B_Mismatch_1_Sense_+_Library_PoolT
GGCTGGCGTTTGCGCGGGGAAGCTCGGATAATATCAGCGTCGTGGTTGTCGACCTGAAACAGCCGGTCGTCGTCTAGAAGCCGCGGCGGCCGCC
>Frequency_1_QualityScore_FFHHHHHJJJJJIJJJFHGGHIHHIIJIJJJJJJHFDDDDDBBD@<B8?C>@CDE@8:@BDCDDDABDBBBBDDDDEE>CCDDCC@CD>CDBD@_Mismatch_1_Sense_+_Library_PoolT
GACCTGAAACAGCCGGTCGTCGTCTAGAAGCCGCGGCGGCCGCCGTGTTTATTTTGTACATAAAAGCGATTTTAATTTACAAATTCCGTTTTTG
>Frequency_1_QualityScore_DDHDFHFGGGIIJJIJIGGGIGIGIIBH=EDECDDDBBB5:BBDDBDDDDCCACDDDC@8?>89;+889:91<B@3(4:@><?B_Mismatch_0_Sense_+_Library_PoolT
GGCCGCCGCGCTGCTGACGAAGCTGGCGTTTGCGCGGGGAAGCTCGGATAATATCAGCGTCGTGGTTGTCGACCTGAAACAGCC
>Frequency_1_QualityScore_0)CD?1C<?D)/?8BDDB@88////=)=AC@1==C;7A9???_Mismatch_1_Sense_+_Library_PoolT
GGCCGCCGTGCTTATTTTGTACATAAAAGCGATTTTAATTTA
>Frequency_1_QualityScore_FFHHGHHJIIJJJIJJJIIJJJIIIJJHJIEHIIJJJIJJIJJJJJIIIGIIJJIJJJ_Mismatch_0_Sense_+_Library_PoolT
TTTTGTACATAAAAGCGATTTTAATTTACAAAGTCCGTTTTTGCGGTTATTTATATCA
>Frequency_1_QualityScore_DDFD@@DHCB8CBCGIDHEGF@G?;?BBFEH@A@B<A8>BC>>A?1;85ACC<7@B5235587;B&58<CCBB><<AC3>(4>A>885&5<?B_Mismatch_0_Sense_+_Library_PoolT
GCGGTGGAAGAAAACCCAGCAGCCATGGCCGCCGCGCTGCTGACGAAGCTGGCGTTTGCGCGGGGAAGCTCGGATAATATCAGCGTCGTGGTT
>Frequency_1_QualityScore_FFHGDHHGIGGIGHIFGIIIGI:GHIJHGFGIEGHAHEHHFHFDFFFFEDCE>BCDD@DBDDDB>@@C<8><@B2<?C9A?BDDDDD>@BBBDB_Mismatch_0_Sense_+_Library_PoolT
AGATGTGACCTTTAGTCAGCGGTGCCCGGACGACGAGTGCCTGATTCTGGCTAGCGACGGGCTCTGGGACGTGGTGTCGAACCAAACGGCCTGC
>Frequency_1_QualityScore_FFHHHGHJJG@GGIGHDDDDFHHIJGGJIIJIBGEB/=BD-58@B&5:BBCDDEEDDEEECD@CCCDDDDB?C@>CCDCCACCDDDD?BCCBDD_Mismatch_1_Sense_+_Library_PoolT
GACCTGAAACAGCCGGTCGTCGTCTAGAAGCCGCGGCGGCCGCCGGGTTTATTTTGTACATAAAAGCGATTTTAATTTACAAAGTCCGTTTTTG
>Frequency_1_QualityScore_FFHHHHHJJJIJJJHJJHHIHIIGIJIJJIJJJIJJJJJIJHHHHFFDDDDDDDDDDDDDDDDDDDBBD9098AC@@CDECA@DCD>CDCCDD?_Mismatch_1_Sense_+_Library_PoolT
TGATAATATCAGCGTCGTGGTTGTCGACCTGAAACAGCCGGTCGTCGTCTAGAAGCCGCGGCGGCCGCCGTGTTTATTTTGTACATAAAAGCGA
>Frequency_1_QualityScore_DFGDADCF<B@@DHGGAA=F@DGCEF@933@H6=B<8?BB?::>AC@<9B<CC?0557B@A5;5-&5&58<CA999?@_Mismatch_0_Sense_+_Library_PoolT
CGGCGGTGGAAGAAAACCCAGCAGCCATGGCCGCCGCGCTGCTGACGAAGCTGGCGTTTGCGCGGGGAAGCTCGGATA
>Frequency_1_QualityScore_FFHFHHHJIJJJIJJJJJJJJIIIIJIIJJJJJGGGGIHHHHFFFFFFCEEDDDDDDDDDDDDDDDDDB>@BDCDDCCD@BCBD@DDDBCBDD>_Mismatch_1_Sense_+_Library_PoolT
TGGTGTCGAACCAAACGGCCTGCGACATTGCCCGGAGATGCCTGGCCTGCCGCCTTTTACGGAAACGCGCCAAAGGTTTGGCGGTGGCCACGGC
>Frequency_1_QualityScore_FDHGHHHBFHGIBGGIIHGGGGGGIIIHFDACEA>B=B=CDEECDDDB28:7@B(8?7A>BBD@CCCCC998ABD9>&9@BB?BBCA(4><B>9_Mismatch_1_Sense_+_Library_PoolT
TGCTGACTAAGCTGGCGTTTGCGCGGGGAAGCTCGGATAATATCAGCGTCGTGGTTGTCGACCTGAAACAGCCGGTCGTCGTCTAGAAGCCGCG
>Frequency_1_QualityScore_FFGHHHFIIJJJJFHBBB>2;9AC>CDDE8?@CDDDACCCBD?ABDD@>CDD:@:@CDCCDD<CDBDBC<B>B9@C:_Mismatch_1_Sense_+_Library_PoolT
GAAGCCGCGGCGGCCGCCGTGTTTATTTTGTACATAAAAGCGATTTTAATTTACAAAGTCCGTTTTTGCGGTTATTA
>Frequency_1_QualityScore_D8CDDDBEED9EB>@F)0C:D?;1?96(7;AB=C;AD>@@<<99@9>;??_Mismatch_0_Sense_+_Library_PoolT
CGGATAATATCAGCGTCGTGGTTGTCGACCTGAAACAGCCGGTCGTCGTC
>Frequency_1_QualityScore_DDCDHHHIIIGIICHFEHECG9?GHGHHF:DFEGGF<=)8BBCHEH@GGEEHE<B<BBDA>9?@BB>>@BACCCC?CCDC>:@?C?@_Mismatch_0_Sense_+_Library_PoolT
CGTTACTTGAAGCCGTACGTTATTCCCGAGCCAGATGTGACCTTTAGTCAGCGGTGCCCGGACGACGAGTGCCTGATTCTGGCTAGC
>Frequency_1_QualityScore_DDDD>8DHDBBE-9<03<BC8?ABBB8?CBBBB>@>??8BBBBBB<98AC>?BBBBBC>??@0998@@BB>><B9?_Mismatch_1_Sense_+_Library_PoolT
CGGCAGCGGCGGGGGAAGAAAACCCAGCAGCCATGGCCGCCGCGCTGCTGACGAAGCTGGCGTTTGCGCGGGGAAG
>Frequency_1_QualityScore_FDHHFFHJJJJJJJFGDGBGEGII@GACGGII<BEA8AADDD?=?:505<<BD)7@0@919?C><<0(231<<2++98?99@99@_Mismatch_0_Sense_+_Library_PoolT
CCGCCTTTTACGGAAACGCGCCAAAGGTTTGGCGGTGGCCACGGCAGCGGCGGTGGAAGAAAACCCAGCAGCCATGGCCGCCGCG
>Frequency_1_QualityScore_FFHHHHHJJJJJIJIBHHDDBDDD7B<BDDDDEEDBDDEEEDDDDDDDBDDDEDDEEDEDDDDDDDBADCBDDCDD>@DDDCC_Mismatch_1_Sense_+_Library_PoolT
GTCTAGAAGCCGCGGCGGCCGCCGTGTTTATTTTGTACATAAAAGCGATTTTAATTTACAAAGTCCGTTTTTGCGGTTATTGA
>Frequency_1_QualityScore_FFHHHHHJJJJJJJJJIJIJJJGIJJGIIHIHHIJHGIJJJJJJJHJIJJJJJJJJI_Mismatch_1_Sense_+_Library_PoolT
TTTGTACATAAAAGCGATTTTAATTTACAAAGTCCGTTTTTGCGGTTATTTATACCA
>Frequency_1_QualityScore_FFGHHHGGJJIIJJJIJJJJ@GI:@GHIJJIJHFFDDDDDD0:BACDBDDDDDDBBDDDDDB@CCDDDDDBDDD@B<:>>CD?B?@>>A@<09>_Mismatch_0_Sense_+_Library_PoolT
GAAACGCGCCAAAGGTTTGGCGGTGGCCACGGCAGCGGCGGTGGAAGAAAACCCAGCAGCCATGGCCGCCGCGCTGCTGACGAAGCTGGCGTTT
>Frequency_1_QualityScore_FFHHHHHJIJJJJJJJJJJJIJJJJJIJJJJIIJGGHIJHGIJJJJIJJGHGIJJGIHHHH_Mismatch_0_Sense_+_Library_PoolT
TTATTTTGTACATAAAAGCGATTTTAATTTACAAAGTCCGTTTTTGCGGTTATTTATATCA
>Frequency_1_QualityScore_DBAA8?DE8;EEDEA;D:?D_Mismatch_0_Sense_+_Library_PoolT
ACGCGCCAAAGGTTTGGCGG
>Frequency_1_QualityScore_FFHHHHHJJJJJJJDHIIHGIIIHJJJJJJJJJJJJJJJIIJJJJJJJJJHHHHHHFFFFFFEEEEFEEECDDDDDDDDDCCFDCDCDCC_Mismatch_1_Sense_+_Library_PoolT
TTTTTTTTCCAAGGTAAGTGTCGTTTTCATTTTTGTTAGTTACAAAACATTACCATTTCTCTAATATCAACTTTGGGATGTTACAAGGTA
>Frequency_1_QualityScore_DDFFF?DFG@FGGFFEDIIGFFEF@GHG?@DGGICA_Mismatch_1_Sense_+_Library_PoolT
TTTTAATTTACAAAGTCCGTTTTTGCGGTTATTTAC
>Frequency_1_QualityScore_FFDBFFHJJJJJJDIIGEIJAHGIIIGIIHBHGCHIGGGFFDDDDDDDDCDBB?B@CDBDBDB99<C@@><@:<B>@DBBDD59<BB_Mismatch_0_Sense_+_Library_PoolT
ACCAAACGGCCTGCGACATTGCCCGGAGATGCCTGGCCGGCCGCCTTTTACGGAAACGCGCCAAAGGTTTGGCGGTGGCCACGGCAG
>Frequency_1_QualityScore_FFHHHHHIGIJHIJJJIIIJJJFIIJED@DDBDD7@2<CCDDEE@<ADEEDDDDDBBDBDDDDDDEEDEDDDD@CDBBCDDDBDDD<B@D_Mismatch_0_Sense_+_Library_PoolT
GCCGGTCGTCGTCTAGAAGCCGCGGCGGCCGCCGTGTTTATTTTGTACATAAAAGCGATTTTAATTTACAAAGTCCGTTTTTGCGGTTAT
>Frequency_1_QualityScore_FFHHHHFGIGGDHIIJIBGHIIIIIEGEIGIJJIJJIHIHFDFDDDDDDDBBDDDDCDCCB@BDBDDDDBDBDDAACC?ADD9BBDD@@95>>0_Mismatch_1_Sense_+_Library_PoolT
CTGGCGTTTGCTCGGGGAAGCTCGGATAATATCAGCGTCGTGGTTGTCGACCTGAAACAGCCGGTCGTCGTCTAGAAGCCGCGGCGGCCGCCGT
>Frequency_1_QualityScore_AFHFHHHIIIIJIGHIIFIGE<>>?3=ABDCDDEEDDDDDDDCDDDDB@BDDDEDDEECDDDCCACCB<@CBBBD@BBD<_Mismatch_2_Sense_+_Library_PoolT
GGTCTAGAAGCCGCGGCGGCCGCCGTGTTTATTTTGTACATAAAAGCGATTTTAATTTACAAAGTCCGTTTTTGCGGTGA
>Frequency_1_QualityScore_FFHHHHGJJJJJJJJJJJJJJJJJJJJJJJJIJJJJJJJHHHFDDDDDDDDDDDDDDDDDDDDDDDBDDDCDDDDDDD@BDDDDDBDDDDDDDD_Mismatch_0_Sense_+_Library_PoolT
CGAACCAAACGGCCTGCGACATTGCCCGGAGATGCCTGGCCGGCCGCCTTTTACGGAAACGCGCCAAAGGTTTGGCGGTGGCCACGGCAGCGGC
>Frequency_1_QualityScore_?AFHHAHEGHA:EHGE@FBHI8BGHG;?AFGG6;.@;;5=46?DBCA>>;?2=BBB;>+:A35;BB9(4(:@41<800&&5<>3<>:3+(08?B_Mismatch_0_Sense_+_Library_PoolT
GATTCTGGCTAGCGACGGGCTCTGGGACGTGGTGTCGAACCAAACGGCCTGCGACATTGCCCGGAGATGCCTGGCCGGCCGCCTTTTACGGAAA
>Frequency_1_QualityScore_DDFDCDD@AFBEHGFEFH@\)8;F>\445ABDCB2937?BCC18<?BC3:::A3()2<>&5-08<5:9899333@_Mismatch_1_Sense_+_Library_PoolT
CGCCGCGCTGCTGACGAAGCTGGCGTTTGCGCGGGGAAGCTCGGATAATATCAGCGTCGAGGTTGTCGACCTGAA
>Frequency_1_QualityScore_FFHHHGFHGEGHIJJIIJJIIJJJJJJJJJJJJJJJJJJHHFFCEEEDDDDDDDDDDBDDDDDDDDDDDDDDDDDDDD@DDD@CCBDCDD@DDD_Mismatch_0_Sense_+_Library_PoolT
GGGACGTGGTGTCGAACCAAACGGCCTGCGACATTGCCCGGAGATGCCTGGCCGGCCGCCTTTTACGGAAACGCGCCAAAGGTTTGGCGGTGGC
>Frequency_1_QualityScore_DBDDFFHGIIDG:EEG<G6:DBDDFHG@G:FFGH@GHIEEAB8>>=/;CA@C8;??<9?>77@9539?_Mismatch_0_Sense_+_Library_PoolT
AACCAAACGGCCTGCGACATTGCCCGGAGATGCCTGGCCGGCCGCCTTTTACGGAAACGCGCCAAAGG
>Frequency_1_QualityScore_DFGGHHGFIFIIIIJIEHIDIEHEEG;@DEG=CEEHDFB;@D<<?BDBDB@@@DDDD&)5&089?CA>@?2<<9<<A?@@C?CD_Mismatch_2_Sense_+_Library_PoolT
CCGGCCGCCTTTTACGGAAACGCGCCAAAGGTTTGGCGGTGGCCACGGCAGCGGCGGCGGGAGAAAACCCAGCAGCCATGGCCG
>Frequency_1_QualityScore_FFHGGHGBGBEHGAHABDDDFEE@;>@DDDDDDCABBDBDDEDCCDCAACDCAA3<<CCDB;CDD9BBAA>@C_Mismatch_0_Sense_+_Library_PoolT
GCGGCGGCCGCCGTGTTTATTTTGTACATAAAAGCGATTTTAATTTACAAAGTCCGTTTTTGCGGTTATTTAT
>Frequency_1_QualityScore_FFHHHHHJJGIJJJDHIGHIFJIJJJJJIJIHFDD7@D?CCDDDDCDDDDDCDBDDDDDBDDBDDBDB@@@ACCDDDDDDCCDD@9@DDDBDDD_Mismatch_0_Sense_+_Library_PoolT
CGCCAAAGGTTTGGCGGTGGCCACGGCAGCGGCGGTGGAAGAAAACCCAGCAGCCATGGCCGCCGCGCTGCTGACGAAGCTGGCGTTTGCGCGG
>Frequency_1_QualityScore_DDAA?:BBHGF:CFH)1?86DGE>DCBDDFB)-;@EEF9@=/\/9?7\3700)&&+:ABC9C9088?_Mismatch_1_Sense_+_Library_PoolT
CGCCTTTTACGGAAAAGCGCCAAAGGTTTGGCGGTGGCCACGGCAGCGGCGGTGGAAGAAAACCCAG
>Frequency_1_QualityScore_FFDHHGFIJIIIIIIJIGIBFHHIBEGBA3@GAGHHFEEBBB;?DDBBBB&07(:A<?AAABB?BDDDD284(9<A<BD@@_Mismatch_0_Sense_+_Library_PoolT
CCTTTTACGGAAACGCGCCAAAGGTTTGGCGGTGGCCACGGCAGCGGCGGTGGAAGAAAACCCAGCAGCCATGGCCGCCGC
>Frequency_1_QualityScore_FFHHHHHJJJJJJJHIJGHIGHJIIJJIJJJJJJJJIJJJJJIJJJJJJJJHHFFDDEEEDDCDDDDDDDDDDDEDDDCDDDEDEEDBDDDDDE_Mismatch_0_Sense_+_Library_PoolT
TATTGAAATCTTAAGCGTCGTGTTAACTTTATGGCCATGCTGATCTCGCGACCAACCTCTGGAATTTTTTTTCCAAGGTAAGTGTCGTTTTCAT
>Frequency_1_QualityScore_DBFDADDHGIBFDGIGFGGGFGGBF<66AA;@@D2<=>;ADDCAC8?B8558+8(03;88>;<>CDCCC<A<B93<B?>9???CAA:?A_Mismatch_0_Sense_+_Library_PoolT
CTGACGAAGCTGGCGTTTGCGCGGGGAAGCTCGGATAATATCAGCGTCGTGGTTGTCGACCTGAAACAGCCGGTCGTCGTCTAGAAGCC
>Frequency_1_QualityScore_FFHHHHHJIJIJJJJJJIJIJGIIIGJJHEFFFEDDDDDDDDDDDDDDDDDDDEEEEEDDBDDBDDBBBBCDDDDDCACDDDDDDDD@BDBDDD_Mismatch_0_Sense_+_Library_PoolT
TGGCCGCCGCGCTGCTGACGAAGCTGGCGTTTGCGCGGGGAAGCTCGGATAATATCAGCGTCGTGGTTGTCGACCTGAAACAGCCGGTCGTCGT
>Frequency_1_QualityScore_DFHHHHHJJJJJJJJJIJIJJJJJJJJJJJJJJJIJJGHJHHHHHHFFFDEEEEEEDDDDDDDDDDDDDDDDDDCCCDDCEEEDDDDDDEEDDD_Mismatch_1_Sense_+_Library_PoolT
GATCTCGCGACCAACCTCTGGAAATTTTTTTCCAAGGTAAGTGTCGTTTTCATTTTTGTTAGTTACAAAACATTACCATTTCTCTAATATCAAC
>Frequency_1_QualityScore_FFHHHHHJJJJJJJHIIGGGFHIJIIJJJJJJJJJJJJIJJJHIJJIIJIJHFCDDDDDDDDCDDDDDC?BDDDDCCDCCCDCCCDD?@@BCCD_Mismatch_1_Sense_+_Library_PoolT
CATTGAAATCTTAAGCGTCGTGTTAACTTTATGGCCATGCTGATCTCGCGACCAACCTCTGGAATTTTTTTTCCAAGGTAAGTGTCGTTTTCAT
>Frequency_1_QualityScore_FFHHHHHJJJJIJIGJIJIJJIJIGHGIHHHHFFFDDECDDD?BBBDDDDDDB5@?BCCDDBBDDDEDDDCCB?BDBDD<@BD@<?BDDDDDCC_Mismatch_0_Sense_+_Library_PoolT
AACCCAGCAGCCATGGCCGCCGCGCTGCTGACGAAGCTGGCGTTTGCGCGGGGAAGCTCGGATAATATCAGCGTCGTGGTTGTCGACCTGAAAC
>Frequency_1_QualityScore_FFHHHHHJJJJJJJJJIJIIGIJJJIGGJJHJJHIJ?ECEFDFEDDDDDDDBDDDDDDDBDDDDDDBDBB@CDDDDDDDDBDBDDDD>BDCCDB_Mismatch_0_Sense_+_Library_PoolT
GCCTGATTCTGGCTAGCGACGGGCTCTGGGACGTGGTGTCGAACCAAACGGCCTGCGACATTGCCCGGAGATGCCTGGCCGGCCGCCTTTTACG
>Frequency_1_QualityScore_=B:A?FF<AEFE=DCHHCF?C9<FDGBEA?@?FG@GGCD<6@FCD@BEDE@DF35@<BBB;B?A>>@AB355(-(5;AA:@B@>BB>BBADDBB_Mismatch_0_Sense_+_Library_PoolT
ACATAAAAGCGATTTTAATTTACAAAGTCCGTTTTTGCGGTTATTTATATCAGCGCACTCTTCTGTCTTGTGTTCTTATGGAGTATATTTTATT
>Frequency_1_QualityScore_FFHHHHHJJJJJJJJIIJJIJJIHIJJJJIJJHIIJJJ_Mismatch_1_Sense_+_Library_PoolT
GCGATTTTAATTTACAAAGTCCGTTTTTGCGGTTATTA
>Frequency_1_QualityScore_FFHHHHHHGGHIJCGHHIGIJGIGIGJJJJFHIJJJIIHHHFFFFFFDDDDDDDBDBB@588ACCCCDE@ADEDEDC:ACDD@BDDDDCC@CCD_Mismatch_2_Sense_+_Library_PoolT
GCGTCGTGGTTGTTGACCTGAAACAGCAGGTCGTCGTCTAGAAGCCGCGGCGGCCGCCGTGTTTATTTTGTACATAAAAGCGATTTTAATTTAC
>Frequency_1_QualityScore_FFFHHHHIJJJJJJJJJJJIIJGJHJIJJIGIIJJJJIJJJGIJGIIJFIGIJJJJJIIJGJIJJIIJHEHHGFDDDDDDDDDDDDDDDDDDDD_Mismatch_0_Sense_+_Library_PoolT
ATATTTTATTTATTTGCTTCAAAGTATTGAAATCTTAAGCGTCGTGTTAACTTTATGGCCATGCTGATCTCGCGACCAACCTCTGGAATTTTTT
>Frequency_1_QualityScore_FFHHHHHHGIJIJJJJIGIJJJJJJJJJJJJJJJJJJJJJIIIJIHIJJHIJJJJIHFFFDEEEEEEDCD_Mismatch_1_Sense_+_Library_PoolT
CCGCCGTGTTTATTTTGTACATAAAAGCGATTTTAATTTACAAAGTCCGTTTTTGCGGTTATTTATACCA
>Frequency_1_QualityScore_FFHHHHHJJJJJJJJJJJJJJJJJJJJIIJJIJJHHHJJJJJJJHHEIJJJ_Mismatch_0_Sense_+_Library_PoolT
TTGTACATAAAAGCGATTTTAATTTACAAAGTCCGTTTTTGCGGTTATTTA
>Frequency_1_QualityScore_FFHHHHHJHIIJIHIIJGGIJJJJJJJGIJJIJJJ_Mismatch_1_Sense_+_Library_PoolT
TTTAATTTACAAAGTCCGTTTTTGCGGTTATTTAG
>Frequency_1_QualityScore_FEHDAHHI@DEHHHEC<D6DF@A;CGHEIEHIEHEHEEA99?<//;@67BCA>C8A@;<8(+8:;2<A<22<?9?5>>BBB-9B9AC_Mismatch_0_Sense_+_Library_PoolT
GTCAGCGGTGCCCGGACGACGAGTGCCTGATTCTGGCTAGCGACGGGCTCTGGGACGTGGTGTCGAACCAAACGGCCTGCGACATTG
>Frequency_1_QualityScore_FFHHHHHJJIIIIJJJJJIIJJIIJIIJJJJJJJJHHHFFFEDEED@BDDDDDDDDDBDDBDDDDDBDD@CDEDDDDDDDDDDBDDDDDBDDDD_Mismatch_1_Sense_+_Library_PoolT
AGAAAACCCAGCAGCCATGGCCGCCGCGCTGCTGACGAATCTGGCGTTTGCGCGGGGAAGCTCGGATAATATCAGCGTCGTGGTTGTCGACCTG
>Frequency_1_QualityScore_DEHFHHHIJIGGGDHIJHIIDHGICHFC=FG;@GAGAABD?C@C@>@@>8=BBD7;<;>@BC>>CACDC@CBCC@CC@CCABBB<A?CED>@@C_Mismatch_1_Sense_+_Library_PoolT
AGCGTCGTGGTTGTCGACCTGAAACAGCCGGTCGTCGTCTAGAAGCCGCGGCGGCCGCCTTGTTTATTTTGTACATAAAAGCGATTTTAATTTA
>Frequency_1_QualityScore_FFHHHHHJJJJJJJJJGJJJJJJJJIIJJHHFFFDDDDDDDDDDDDDDDDDEEEDEEEDDBDDDDDBDBBABDDDDDDDDCCDDDDDBBBBBDD_Mismatch_1_Sense_+_Library_PoolT
TGGCCGCCGCGCTGCTGACGAAGCTGGCGTTTGCGCGGGGAAGCTCGTATAATATCAGCGTCGTGGTTGTCGACCTGAAACAGCCGGTCGTCGT
>Frequency_1_QualityScore_FFHGHHHEHIHIJJJJJJIJJIJIIGIIDDDDBDDB3B2?CAACEE@<>C>CCDDD@?>78ABC@CACD>CADDC>:@B<ACB@9C@B5<@C>C_Mismatch_2_Sense_+_Library_PoolT
CAGCCGGTCGTCGTCTAGAAGCCGCGGCGGCCGCCGTGTTTATTTTGTACATAAAAGCGATTTTAATTTACAAAGTCCGTTTTTGCGGTTATAA
>Frequency_1_QualityScore_DDFHAAHAB?ABAEEE>?BDC@A>>??CBB?:ACCBCB(:@C<?B?C?@ABB?>C>@>9A@C>0;0&<0<828:AC:>A:89<@BB39ABCD_Mismatch_0_Sense_+_Library_PoolT
GCGGGTTATATTCTGGAATGGCTATCGTGTTATGGGAGTCCTGGCCACGTCCAGGTCTGTAGGGGATCGTTACTTGAAGCCGTACGTTATTC
>Frequency_1_QualityScore_FFHGGHHJJIIIHIJEHIGIGHIIJIJJJIJJJJIJIJHHGFFFFDDDDDDCDDDDBDDDDDDDDDDDDCDDDDDD>CBDDDD<5CDD@CDBDD_Mismatch_0_Sense_+_Library_PoolT
GGCTCTGGGACGTGGTGTCGAACCAAACGGCCTGCGACATTGCCCGGAGATGCCTGGCCGGCCGCCTTTTACGGAAACGCGCCAAAGGTTTGGC
>Frequency_1_QualityScore_FFHGHHHIJJIJJFIIJHJJJJJJJJHIJIJJJIJJJGIFIJJJJJJJJJJGEIHHEFHFFFFFDECECECC@DDEDEDDEEEDDECCDDDCCC_Mismatch_0_Sense_+_Library_PoolT
TTAATTTACAAAGTCCGTTTTTGCGGTTATTTATATCAGCGCACTCTTCTGTCTTGTGTTCTTATGGAGTATATTTTATTTATTTGCTTCAAAG
>Frequency_1_QualityScore_;B?ABCAE++2A:F>)8<8)?C?:DDD<@A/5(6=7?D;?;@_Mismatch_1_Sense_+_Library_PoolT
TGACCTTTCGTCAGCGGTGCCCGGACGACGAGTGCCTGATTC
>Frequency_1_QualityScore_FFHHHHFHHIJJJJJJJJJJJJJJIGGGJGJJJJJJJHHFFEEEEEEDDDDDDDDDDDDDDDDDBDDDD?BDDDBDDDD>CD@B:<B9<<BDDD_Mismatch_1_Sense_+_Library_PoolT
TCGTGGTGTCGAACCAAACGGCCTGCGACATTGCCCGGAGATGCCTGGCCGGCCGCCTTTTACGGAAACGCGCCAAAGGTTTGGCGGTGGCCAC
>Frequency_1_QualityScore_FFHHHHHJJJJJJJIJJJIHFBBDB;@<BCCDDEEDADEDEDDDDDDD@DDDDDDDEECDCCCDACC?2>CBDDCDD5>BDDEEEEEDDEDDDD_Mismatch_0_Sense_+_Library_PoolT
CGTCTAGAAGCCGCGGCGGCCGCCGTGTTTATTTTGTACATAAAAGCGATTTTAATTTACAAAGTCCGTTTTTGCGGTTATTTATATCAGCGCA
>Frequency_1_QualityScore_FFHHGHHJJJJJJJJIJJIJJJJIJJJHJJGIIHIIHDGIIIJIJIHGHGJJJJJJHH_Mismatch_1_Sense_+_Library_PoolT
TTTTGTACATAAAAGCGATTTTAATTTACAAAGTCCGTTTTTGCGGTTATTTATAGCA
>Frequency_1_QualityScore_EFGHHGFHIGIIJJ:EHEE@GGHIIGEAGHDB,3=2:?ACAC9?B@?<?<8A?>:?8?;5@8>B;05944+950<?_Mismatch_0_Sense_+_Library_PoolT
CAAAGGTTTGGCGGTGGCCACGGCAGCGGCGGTGGAAGAAAACCCAGCAGCCATGGCCGCCGCGCTGCTGACGAAG
>Frequency_1_QualityScore_FFHHHHHJJJJGIIHIGH>BDB3=<ACCCDEEDADEDECDDDDDDDDDDDEDDEECDCCCDDDDDACDD@BCDDDDBC_Mismatch_1_Sense_+_Library_PoolT
CTAGAAGCCGCGGCGGCCGCCGTGTTTATTTTGTACATAAAAGCGATTTTAATTTACAAAGTCCGTTTTTGCGGTTAA
>Frequency_1_QualityScore_FFHHHHGGHIIHGIJJHGIIJJJIJGHHIJJJJJIJGIHIIJJIJIJJJGGFHJIJJIJJJJGGHFFFFFFFDFDDDDDDDDDDABDBDCDDEE_Mismatch_0_Sense_+_Library_PoolT
TGTTATGTTTTGTGGGTTCTTTTAACGCCATGTTACATGTGGTCATTTTGGTGTTATGCATCGTCTATTGTAAACACCTTTTGGTTGTTATTTA
>Frequency_1_QualityScore_FFGHFHHIJJJJIJJIJGGGHIIGIIJJIBAHHGGHGHHHFBFDDDDABD=CBBDDDDDDDDDDDDDBB<BBDDBBDDDAACDD<@@@BDD<>@_Mismatch_1_Sense_+_Library_PoolT
GAAGCTGGCGTTTGCTCGGGGAAGCTCGGATAATATCAGCGTCGTGGTTGTCGACCTGAAACAGCCGGTCGTCGTCTAGAAGCCGCGGCGGCCG
>Frequency_1_QualityScore_FFHGGFHHIJJJIIIGGHIGGHHF?DCEEDEEEDCB@BB?BBBDBDCBBBBBC?@CCCDBDD;5@BDDBB?DDD@A>CBBDDBDDD7<>>@_Mismatch_0_Sense_+_Library_PoolT
TGGCGTTTGCGCGGGGAAGCTCGGATAATATCAGCGTCGTGGTTGTCGACCTGAAACAGCCGGTCGTCGTCTAGAAGCCGCGGCGGCCGCC
>Frequency_1_QualityScore_DFHHFHHJDHIJJIJBHHIIEGIGIHIEGIIIJJJJJIFIIGIJIEHIJIIJHHHFFFFDBBDD@B9;?8CCDCC>@CDECCC@ADD3>9<B><_Mismatch_0_Sense_+_Library_PoolT
GTTACTTGAAGCCGTACGTTATTCCCGAGCCAGATGTGACCTTTAGTCAGCGGTGCCCGGACGACGAGTGCCTGATTCTGGCTAGCGACGGGCT
>Frequency_1_QualityScore_FFGCFDFHIGJIGJJJJJJJJJIJJJDGIJJIGIIIJJJJJJJJIJIAFFHIICHIJJIIGEGIGGGIDEFEHBDDD_Mismatch_1_Sense_+_Library_PoolT
AAGTGTCGTTTTCATTTTTGTTAGTTACAAAACATTACCATTTCTCTAATATCAACTTTGGGATGTTACAAGGTGTA
>Frequency_1_QualityScore_FDHGHHHHIJIJJJJJJJJJDHIJJIGIGIIICHGFEHCEHIEEHFFFACDDDDDBDDDDDBDDDDDDDBBDDCDDDDABDDDDBDDDB@BDCC_Mismatch_1_Sense_+_Library_PoolT
GTGCCTGATTCTGGCTATCGACGGGCTCTGGGACGTGGTGTCGAACCAAACGGCCTGCGACATTGCCCGGAGATGCCTGGCCGGCCGCCTTTTA
>Frequency_1_QualityScore_FFHHGHHJJJJIJJJJJJJJGIIJJGGHHGGFFDDDDDDDDDD)5<0>A<CCDCBD@BB<AAA8:>C?C_Mismatch_0_Sense_+_Library_PoolT
CGGAAACGCGCCAAAGGTTTGGCGGTGGCCACGGCAGCGGCGGTGGAAGAAAACCCAGCAGCCATGGCC
>Frequency_1_QualityScore_FFHHHFHIGJIIJJJJIJJJJIIIGIHD;BBDDB3@<BCCDDEECACDABCCDDDDD?BBDDDDDEEAD:ACACDC?ACCDD9CBD<BBDDDCD_Mismatch_2_Sense_+_Library_PoolT
GCCGGTCGTCGTCTAGAAGCCGCGGCGGCCGCCGTGTTTATTTTGTACATAAAAGCGATTTTAATTTACAAAGTCCGTTTTTGCGGTTATTCAA
>Frequency_1_QualityScore_FFHHHHHGIIIJJJJJJJJJIJIJJJJJJJJJJJJJJIJHIJIJIJJIJJDFHGIJJJJJJHHHHHHHFDFFFFFCEFEEC_Mismatch_0_Sense_+_Library_PoolT
TTTGCGGTTATTTATATCAGCGCACTCTTCTGTCTTGTGTTCTTATGGAGTATATTTTATTTATTTGCTTCAAAGTATTGA
>Frequency_1_QualityScore_FFHHHHHJJJJIJJJGIFHIJJJHIJJJJJJJJIIJJHFDDDDDDDDDBDD@BD?@ACDBDDDBDBDDD@@BDDB<B>9CCDDDDDBD@CCDDD_Mismatch_0_Sense_+_Library_PoolT
GGTGCCCGGACGACGAGTGCCTGATTCTGGCTAGCGACGGGCTCTGGGACGTGGTGTCGAACCAAACGGCCTGCGACATTGCCCGGAGATGCCT
>Frequency_1_QualityScore_FFHHHHHJJJIIJJJJGIJIGIJJIIHIJJIJJJJIJIIHIJIJJ_Mismatch_1_Sense_+_Library_PoolT
CATAAAAGCGATTTTAATTTACAAAGTCCGTTTTTGCGGTTATTA
>Frequency_1_QualityScore_EFHHHHGJJGIGHHFAB@BDCDDEEC<CDEFDCDDDDDBDDDDECDDECDACCCCCCB8ACDDBCDD9@>CCDB_Mismatch_0_Sense_+_Library_PoolT
CCGCGGCGGCCGCCGTGTTTATTTTGTACATAAAAGCGATTTTAATTTACAAAGTCCGTTTTTGCGGTTATTTA
>Frequency_1_QualityScore_BDFFFF8CDAFF8;8?D9B<BF>@A@86?BB09BB&0+2<A39@@A<9:@B:@3@3?;08(8>@B:>ABD(:33@::2+4>?@_Mismatch_0_Sense_+_Library_PoolT
AGCCGGTCGTCGTCTAGAAGCCGCGGCGGCCGCCGTGTTTATTTTGTACATAAAAGCGATTTTAATTTACAAAGTCCGTTTTT
>Frequency_1_QualityScore_;DF?FHFGG@B<GGHIAGGIEIGD<BBGCHIGHE?CCEEDC>9?;>ADA;3;;@;ADDACBB?>A,::::>C?BBCCC>AA>C>C:>@>CACDA_Mismatch_0_Sense_+_Library_PoolT
GCTGATCTCGCGACCAACCTCTGGAATTTTTTTTCCAAGGTAAGTGTCGTTTTCATTTTTGTTAGTTACAAAACATTACCATTTCTCTAATATC
>Frequency_1_QualityScore_FDFFHHDGGIHGIJJJII=F:?DCGFBHGIBD?BBCD@B8<5CA9>CCCCD?BB57B<?@8CD<>B;(9:@CDC?A_Mismatch_0_Sense_+_Library_PoolT
CGCTGCTGACGAAGCTGGCGTTTGCGCGGGGAAGCTCGGATAATATCAGCGTCGTGGTTGTCGACCTGAAACAGCC
>Frequency_1_QualityScore_>D<ACBFDGGG@FHCEGDHH9CCHFHGGHEHGAHHGG@@F@F<_Mismatch_0_Sense_+_Library_PoolT
ACATAAAAGCGATTTTAATTTACAAAGTCCGTTTTTGCGGTTA
>Frequency_1_QualityScore_FFHGHHHJJIJJJJJFFDD;BBDDDCDEEDBDEDFDDDCCDDBDDDDEDDEEDEDDDDACDD?CDDDDDBD@BDCDEEEEEEDDDBDDDDDCDD_Mismatch_0_Sense_+_Library_PoolT
GAAGCCGCGGCGGCCGCCGTGTTTATTTTGTACATAAAAGCGATTTTAATTTACAAAGTCCGTTTTTGCGGTTATTTATATCAGCGCACTCTTC
>Frequency_1_QualityScore_DDHGD?FHBFAEG):8@?FB/AE/9=395=AACC35>BCDC>C9<3&)005@&503:39(()08?(2(45A?@98<<A_Mismatch_1_Sense_+_Library_PoolT
CTTTAGTCAGCGGGGCCCGGACGACGAGTGCCTGATTCTGGCTAGCGACGGGCTCTGGGACGTGGTGTCGAACCAAAC
>Frequency_1_QualityScore_FFHHHHHJJJJJIJGFDD>BBDDDDDEEDBDDEFFDDDDDDDDDDDEDDEEDEDDDDDDDD?CDDDDDDDBBDDDEEEEEEE_Mismatch_0_Sense_+_Library_PoolT
AAGCCGCGGCGGCCGCCGTGTTTATTTTGTACATAAAAGCGATTTTAATTTACAAAGTCCGTTTTTGCGGTTATTTATATCA
>Frequency_1_QualityScore_FFHHHHHJJGIJIHIJJJJJJJJJIIGIJGJJJJJJIJIHIIJHHIIIGJIHIEEEAHHCEFFFFFFFEEEEEEEDDDDDDDDFEDC_Mismatch_0_Sense_+_Library_PoolT
TCCGTTTTTGCGGTTATTTATATCAGCGCACTCTTCTGTCTTGTGTTCTTATGGAGTATATTTTATTTATTTGCTTCAAAGTATTGA
>Frequency_1_QualityScore_FFHGHHHJJFIIJIJGJJIJJGIJIJJGJIIJJGIIIGIJGGIJIJJIJJGIJJJIJG_Mismatch_2_Sense_+_Library_PoolT
TTTATTTTGTACATAAAAGCGATTTTAATTTACAAAGTCCGTTTTTGCGGTTATTTGA
>Frequency_1_QualityScore_FFHHHHHJJHE@DE@CFEEC@AC@CDDDDCDDDDDDDDDDEECCACCA>CCBBACDD@38@>@BDDEEEDC@@_Mismatch_1_Sense_+_Library_PoolT
CGGCCGCCGTGTTTATTTTGTACATAAAAGCGATTTTAATTTACAAAGTCCGTTTTTGCGGTTATTTATACCA
>Frequency_1_QualityScore_FFGHHHHJJIIJJHIJJJJJIJJJJHIJJDGIJJJJJJJJJJJJJHIIJJJJHIIHIIJJJIHHEDBFFEEEEEEDBDDBDEDEEEEDDDDCDD_Mismatch_0_Sense_+_Library_PoolT
GGATGTTACAAGGTGTTATGTTTTGTGGGTTCTTTTAACGCCATGTTACATGTGGTCATTTTGGTGTTATGCATCGTCTATTGTAAACACCTTT
>Frequency_1_QualityScore_EFHFHHHJIJJJJJJJJJJJHIJFGGHIJIJJJJJJIJJJGJJJJIJJJJJJJIHEDDDDDDDDDDDDDCCDDDDDDDCCDACCCCCDEB?@BD_Mismatch_1_Sense_+_Library_PoolT
AAGTATTGAAATCTTAAGCGTCGTGTTAACTTTATGGCCATGCTGATCTCGCGACCAACCTCTGGAAATTTTTTTCCAAGGTAAGTGTCGTTTT
>Frequency_1_QualityScore_DDHH>FBGDEH?DHEGIFHGEIIGECAHIGIIIIGAEHHEEABCCCCCCCBBBBBBBB;>7;BB5;(8?@A@CA>?3:::4:@CCBB??_Mismatch_0_Sense_+_Library_PoolT
TATCAGCGTCGTGGTTGTCGACCTGAAACAGCCGGTCGTCGTCTAGAAGCCGCGGCGGCCGCCGTGTTTATTTTGTACATAAAAGCGAT
>Frequency_1_QualityScore_FFHHHHHJJJJJJJJJJJJJJJJJJJJJJGHIIIIIJIFHIJJJJJJJJHHHHGHFFFFFFCEDECDDDCDDEEEDDEDEDFEEDDCCCCCDDD_Mismatch_0_Sense_+_Library_PoolT
GACCAACCTCTGGAATTTTTTTTCCAAGGTAAGTGTCGTTTTCATTTTTGTTAGTTACAAAACATTACCATTTCTCTAATATCAACTTTGGGAT
>Frequency_1_QualityScore_FFHHHHHJJJJIIJJIJJJJJJIGEDBDDDDD7@ABDCDDEEDADDEEDDDDDDD@BDDDDCDDECEDCCCCDDDACDBDBDDD>BDCCDDEDE_Mismatch_0_Sense_+_Library_PoolT
CGGTCGTCGTCTAGAAGCCGCGGCGGCCGCCGTGTTTATTTTGTACATAAAAGCGATTTTAATTTACAAAGTCCGTTTTTGCGGTTATTTATAT
>Frequency_1_QualityScore_A:CDDFDECF?DFF<?FFA?FEGBFHIIC2<FCCGGIID=DHCGGGFE=AC;;?DCBAB@\8=A5>C_Mismatch_1_Sense_+_Library_PoolT
GGCCGCCGTGTTTATTTTGTACATAAAAGCGATTTTAATTTACAAAGTCCGTTTTTGCGGTTATTCA
>Frequency_1_QualityScore_FFHHHHHJJJJIJJJJIJJJIIJIGJIJJJJJHHGHFFFDDEECDDBDDDDDDDDDD<BDDDDDD@BBDCDDDDEDDDDDBDDBDDDDDDDDDD_Mismatch_1_Sense_+_Library_PoolT
AGAAAACCCAGCAGCCATGGCCGCCGCGCTGCTGACGAAGCTGGCGTTTGCGCGGGGAATCTCGGATAATATCAGCGTCGTGGTTGTCGACCTG
>Frequency_1_QualityScore_<@FDDHHBHGBGAEBHG?D86D*/?C@CB@F37=DE4=B7@>@/;<B@B<AACBB7<5A>A4>@:>5?B9>99(<0)+9A>@B??CCC?(8?59_Mismatch_1_Sense_+_Library_PoolT
GCAGCCATGGCCGCTGCGCTGCTGACGAAGCTGGCGTTTGCGCGGGGAAGCTCGGATAATATCAGCGTCGTGGTTGTCGACCTGAAACAGCCGG
>Frequency_1_QualityScore_FDFHHHHIIJJFJIGGHGIIJIIJJIIJJIFF>GHIJJJGGIHGBGGIEFGIGIIJIJJJIGGGGHEEHHHHEFEFFFFEEE_Mismatch_1_Sense_+_Library_PoolT
GTTATTTATATCAGCGCACTCTTCTGTCTTGTTTTCTTATGGAGTATATTTTATTTATTTGCTTCAAAGTATTGAAATCTTA
>Frequency_1_QualityScore_FFDHHHFGJJJJGGGIBHGBHBGGGEGEIHHGFFDCEDB?BBBCBDDDDBBDDDDDDD>BDCD>@DDDDBDDBBBDABBBDDABBDDCDDDDDB_Mismatch_1_Sense_+_Library_PoolT
CCAGCAGCCATGGCCGCCGCGCTGCTGACGAAGCTGGCGTTTGCGCGGGTAAGCTCGGATAATATCAGCGTCGTGGTTGTCGACCTGAAACAGC
>Frequency_1_QualityScore_B?ADD:,AE@EEE8CAEC@?4810?D)*0BD@@D8@\5\\.72.5;?A37@9;9?8?_Mismatch_1_Sense_+_Library_PoolT
AATATCAGCGTCGTGGTTGTCGACCTGAAACAGCCGGTCTTCGTCTAGAAGCCGCGG
>Frequency_1_QualityScore_DBFHGHHIIJDHHJJIJGGIIIGCGIIIIJIJJJGHHIJJIIGCGIIGIIFGHCGEHHHHHHHFFFFEFDCCAEE@CDDDFEDCCCCCACECC:_Mismatch_0_Sense_+_Library_PoolT
GTTTTTGCGGTTATTTATATCAGCGCACTCTTCTGTCTTGTGTTCTTATGGAGTATATTTTATTTATTTGCTTCAAAGTATTGAAATCTTAAGC
>Frequency_1_QualityScore_D?CFFDDIGEG6)CFEF0?BFBG@GHIGGDBA>A;6@68B@00(29A@ADDC(3::@DCCCCBBB18?C:A:4:@D>CCC>ACBB:98?9C@@_Mismatch_0_Sense_+_Library_PoolT
TGAAACAGCCGGTCGTCGTCTAGAAGCCGCGGCGGCCGCCGTGTTTATTTTGTACATAAAAGCGATTTTAATTTACAAAGTCCGTTTTTGCGG
>Frequency_1_QualityScore_DD<FH?FIIIIIGGGGFEBDBBB)7@2>A?CCCCBCBABCB@B?@A??CB8B_Mismatch_0_Sense_+_Library_PoolT
GGCGGTGGCCACGGCAGCGGCGGTGGAAGAAAACCCAGCAGCCATGGCCGCC
>Frequency_1_QualityScore_DEHFFFGHGH@GHHHE@DHG@FAEAEGGIGCCHA;BHBEBBDDDECCCA??BBDDB;7;508;&5095((+:@AA3(4>3:+4>A988?BD<A:_Mismatch_1_Sense_+_Library_PoolT
ATCAGCGTCGTGGTTGTCGACCTGAAACAGCCGGTCGTCGTCTAGAAGCCGCGGCGGCCGCCGCGTTTATTTTGTACATAAAAGCGATTTTAAT
>Frequency_1_QualityScore_FFHGHHHJJJJJJJJJIJJJJJJJJJJJJJJJJJJJJJJJJJHIJ_Mismatch_0_Sense_+_Library_PoolT
GTTACAAAACATTACCATTTCTCTAATATCAACTTTGGGATGTTA
>Frequency_1_QualityScore_FFHHHHHJIIJJHIJJIIJJJJJJJFHIJJJJJIJJJJJJJJJIJJJJJJJIJHHHHHHFFFFFFEDE@@CCFEFEEDDEEEDEEDDDDCCDDD_Mismatch_0_Sense_+_Library_PoolT
TAATTTACAAAGTCCGTTTTTGCGGTTATTTATATCAGCGCACTCTTCTGTCTTGTGTTCTTATGGAGTATATTTTATTTATTTGCTTCAAAGT
>Frequency_1_QualityScore_FFHHHHHJJJJJJJIJIJJJJJJJJIIJJJHHHFFDDDBDDDDDDDDD>BDBDDDBDDDDBDDDDDDDD9>B1:A1>CACBDBB?CB<B8:@C?_Mismatch_0_Sense_+_Library_PoolT
GGAGATGCCTGGCCGGCCGCCTTTTACGGAAACGCGCCAAAGGTTTGGCGGTGGCCACGGCAGCGGCGGTGGAAGAAAACCCAGCAGCCATGGC
>Frequency_1_QualityScore_0<:AFFDBDGIIB;FGF<3?:?D<?*:??B<BBDFFE>DF/-;;D_Mismatch_1_Sense_+_Library_PoolT
TACATAAAAGCGATTTTAATTTACAAAGTCCGTTTTTGCGGTTAA
>Frequency_1_QualityScore_DFHFHHDIIIJJIJHHHJ:CCGFGHJI>GCBHIJIFIGGJGHFGHIFGGGGIGIDI<EHEABFFFFCAC;AA?>BBDACDBD>CCDDD><CD?C_Mismatch_0_Sense_+_Library_PoolT
ATTCTGGAATGGCTATCGTGTTATGGGAGTCCTGGCCACGTCCAGGTCTGTAGGGGATCGTTACTTGAAGCCGTACGTTATTCCCGAGCCAGAT
>Frequency_1_QualityScore_FFHHHHGIJGIIEGHBGIGBHEED6>BBBD<?CCCCDD<?CCDEDDDCDB@B<A?@CC@DDCDCCDD:A:?ACCDD<ABBDD_Mismatch_2_Sense_+_Library_PoolT
CGTCGTCTAGAAGCCGCGGCGGCCGCCGTGTTTATTTTGTACATAAAAGCGATTTTAATTTACAAAGTCCGTTTTTGCGGCA
>Frequency_1_QualityScore_FFHGHHHJJJJJJIJJJIJJJJIJJJJJJJJJJJJJJJJJIJJHIIIIIJJ@FFHJI_Mismatch_0_Sense_+_Library_PoolT
AGTTACAAAACATTACCATTTCTCTAATATCAACTTTGGGATGTTACAAGGTGTTAT
>Frequency_1_QualityScore_FFHHHHFIJHIJJJIJJJIIIGGHBHD3;B9AC<CDDCDD?AB9ABDACDD?C<5@<@>>578:>:<989<9:AC<0)0<24&50<>D&050<@_Mismatch_1_Sense_+_Library_PoolT
GTTTGGCGGTGGCCACGGCAGCGGCGGTGGAAGAAAACCCAGCAGCCATGGCCGCCGCGCTGCTGACGAAGCTGGCGTTTGCGCGGGGGAGCTC
>Frequency_1_QualityScore_D?FHD<<BEGEHFFHGGGHGGIII>GGHGIIIIFIFBDHEEHIGIBIIIGDIIIIIGEEGDG_Mismatch_0_Sense_+_Library_PoolT
ATCAGCGCACTCTTCTGTCTTGTGTTCTTATGGAGTATATTTTATTTATTTGCTTCAAAGTA
>Frequency_1_QualityScore_FFHHHHHJJJJIJJJJJJJJJJJIJJJJIJJJJJJJJIIIJIHGIJJJJIJJHIIJJJJJJHHHHFFFDDDDDDDDDEF_Mismatch_1_Sense_+_Library_PoolT
TGTTTATTTTGTACATAAAAGCGATTTTAATTTACAAAGTCCGTTTTTGCGGTTATTTATATCAGCGCACTCTTCTGTA
>Frequency_1_QualityScore_FFHHHHHJJIIJJJFFFD;BABDACDEEDBDEEFDDDDDDDDDDDDDDDEEDEDCDDDDDDACDDDDDD>>BDDDEEEEEEDDCBDDDDDDDDC_Mismatch_0_Sense_+_Library_PoolT
AAGCCGCGGCGGCCGCCGTGTTTATTTTGTACATAAAAGCGATTTTAATTTACAAAGTCCGTTTTTGCGGTTATTTATATCAGCGCACTCTTCT
>Frequency_1_QualityScore_FFHHHHHJJJJJJJJJJJJJJJJJJJJJJJJJJJJJJFGHGH_Mismatch_0_Sense_+_Library_PoolT
ACCATTTCTCTAATATCAACTTTGGGATGTTACAAGGTGTTA
>Frequency_1_QualityScore_DBFHFHHGIIIIIJJIJJJGGIIIIHIGEGICHIIJIJIIIIIJIIIGIJGIHJ>HGJHHGHBEGB7==_Mismatch_1_Sense_+_Library_PoolT
GTTTTCATTTTTGTTAGTTACAAAACATTACCATTTCTCTAATATCAACTTTGGGATGTTACAAGGTGA
>Frequency_1_QualityScore_DDHHHFHIIGIII+<FH):DE0BFGHIIIIIIIIIFIIFHEEECCCCC?@@@BBBBBBCBBBBBBBBBBB@9@B1@C@CCCCBBBB@CB88?@C_Mismatch_2_Sense_+_Library_PoolT
CCGGAGATGCCTGTCCGTCCGCCTTTTACGGAAACGCGCCAAAGGTTTGGCGGTGGCCACGGCAGCGGCGGTGGAAGAAAACCCAGCAGCCATG
>Frequency_1_QualityScore_FFHHHHHHIIJIJJIJJJJIJHGIGHJGIIJJJJJJJJJJJJJJJJJJJJJJJJIIJHFFDDDDDDDDDDDDDDDDDDDDDEDDDCDDDDCDDD_Mismatch_2_Sense_+_Library_PoolT
CTCAAAGTATTGAAATCTTAAGCGTCGTGTTAACTTTATGGCCATGCTGATCTCGCGACCAACCTCTGGAAATTTTTTTCCAAGGTAAGTGTCG
>Frequency_1_QualityScore_FFHHHHHJJJJJJJJIIIJJIJJIJJJJIIIJHHFFDDEDDDDDDDDDDDDDDDDDDDEEEEEDDDDD>>B?BDBDDBDDDDDDDDDDDDBD9@_Mismatch_1_Sense_+_Library_PoolT
AGCCATGGCCGCCGCGCTGCTGACGAAGCTGGCGTTTGCGCGGGGAATCTCGGATAATATCAGCGTCGTGGTTGTCGACCTGAAACAGCCGGTC
>Frequency_1_QualityScore_DDFHFHGGIIIIGGIIAB<236>CEC;;?=ABCB9A<::CBDD0:<BD@5:0:A@C0<;@BDD3?909B_Mismatch_0_Sense_+_Library_PoolT
GCCACGGCAGCGGCGGTGGAAGAAAACCCAGCAGCCATGGCCGCCGCGCTGCTGACGAAGCTGGCGTTT
>Frequency_1_QualityScore_DDDHHGAEHA>DAA@E=CE;EEDFFD??ACBBBBCCC?CB?BBCBB@55C@CCB07?B@CC?>@5@@:90999>3<<8>:&9@<>CC@_Mismatch_0_Sense_+_Library_PoolT
ACGGCAGCGGCGGTGGAAGAAAACCCAGCAGCCATGGCCGCCGCGCTGCTGACGAAGCTGGCGTTTGCGCGGGGAAGCTCGGATAATA
>Frequency_1_QualityScore_F@DDHHGJJJJJJJGGIEHJDGHIFFIJJJIJJIIIJJJJJHIJGIHBHFFFEEDEEEDDDBDDDDBCDDCDDDDDDDCDDECDDB<<BCDBBB_Mismatch_1_Sense_+_Library_PoolT
GGGTCCTGGCCACGTCCAGGTCTGTAGGGGATCGTTACTTGAAGCCGTACGTTATTCCCGAGCCAGATGTGACCTTTAGTCAGCGGTGCCCGGA
>Frequency_1_QualityScore_FFHFHHGJJIIIJIIIJIIGIJJJJJGIIIJJJHIDHHHHHHHGFFBDFDFEEEDDEEEEDEDDDDDC@>A>C_Mismatch_0_Sense_+_Library_PoolT
CGGTTATTTATATCAGCGCACTCTTCTGTCTTGTGTTCTTATGGAGTATATTTTATTTATTTGCTTCAAAGTA
>Frequency_1_QualityScore_FFHFHHHJJIJJJJJJJJJJIIIIIJJIJJJIJJGIJHHHEEFFDDDEDDDDDDDDDDBDDDD>BDDDDCDDBDDDDCCACDDDBDBDDB@BDD_Mismatch_0_Sense_+_Library_PoolT
GAGTGCCTGATTCTGGCTAGCGACGGGCTCTGGGACGTGGTGTCGAACCAAACGGCCTGCGACATTGCCCGGAGATGCCTGGCCGGCCGCCTTT
>Frequency_1_QualityScore_B=A:=B?EB+@8CEAEEEEEEI?DCDCD0?DAD=D1??=88=9=A/4@A)=7;);3??<8:;959>:5(5:5:>>AA>ADAA??5;??A>>5;5_Mismatch_1_Sense_+_Library_PoolT
GTCCTGGCCCCGTCCAGGTCTGTAGGGGATCGTTACTTGAAGCCGTACGTTATTCCCGAGCCAGATGTGACCTTTAGTCAGCGGTGCCCGGACG
>Frequency_1_QualityScore_DDHHHHHI@B@FCHEEGBEBGGEGGICHIIGGGIG>;9A>BBCCCC>(:(1()00-08<CB>BB@B<BBBBB&&5(432?CC92<<?<C?_Mismatch_0_Sense_+_Library_PoolT
CCCGGAGATGCCTGGCCGGCCGCCTTTTACGGAAACGCGCCAAAGGTTTGGCGGTGGCCACGGCAGCGGCGGTGGAAGAAAACCCAGCAG
>Frequency_1_QualityScore_FFHHHHHJJJJJJFIIJJJJGGJJGGIIJJIJHGFFFEDEDDDDDDDDDDDDDDDDDDDDD;BDBDDDDDBDDDDDEEECDBDDBDD<??@CDD_Mismatch_1_Sense_+_Library_PoolT
TTGAAGAAAACCCAGCAGCCATGGCCGCCGCGCTGCTGACGAAGCTGGCGTTTGCGCGGGGAAGCTCGGATAATATCAGCGTCGTGGTTGTCGA
>Frequency_1_QualityScore_FFGFHHHJJJJJJIIJJIIHBHHDCDBDD7@8ACCDCEED?ADDDDDDDDAD<AABDDDDDDCECCCDCCA@?@CBDBA@D>BDDDEEEEEEDD_Mismatch_2_Sense_+_Library_PoolT
TCGTCGTCTAGAAGCCGCGGCGGCCGCCGTGTTTATTTTGTACATAAAAGCGATTTTAATTTACAAAGTCCGTTTTTGCGGTTATTTATATTAA
>Frequency_1_QualityScore_FFHGHHGIJJJIJJJIJIJJJJGGGIHJJIJHBBFDDDDD;@DDDDDCDDDDDDDDEEEEEDD@BD9@BDBDDDDBBDDDCDDDCDDDDDB@BB_Mismatch_1_Sense_+_Library_PoolT
CCATGGCCGCCGCGCTGCTGACGAAGCTGGCGTTTGCGCGAGGAAGCTCGGATAATATCAGCGTCGTGGTTGTCGACCTGAAACAGCCGGTCGT
>Frequency_1_QualityScore_FFHDHAFHIJIJJJIJIJJJJJJJJJIIIIEHIJJIJJJIIJJJHGIGIJIIJIIIJJIIIJJIJJJHHHHHHFFEFFCDBDDDDDDCCDDCCC_Mismatch_1_Sense_+_Library_PoolT
AGGAGTATATTTTATTTATTTGCTTCAAAGTATTGAAATCTTAAGCGTCGTGTTAACTTTATGGCCATGCTGATCTCGCGACCAACCTCTGGAA
>Frequency_1_QualityScore_DDHGHHFJIJJJCGHHIIGIIIJIJJJJJJJIEADBD6B98558ACCDDEDC<@CDCDDDDDDBBBDDDEDDDEAC>>@>:>A?8@C@DDC>>@_Mismatch_2_Sense_+_Library_PoolT
TGAAACAGCCGGTCGTCGTCTAGAAGCCGCGGCGGCCGCCGTGTTTATTTTGTACATAAAAGCGATTTTAATTTACAAAGTCCGTTTTTGCGAA
>Frequency_1_QualityScore_FFHHHHFHJGI<GHGIIJJGJIJJIJIIIIFD8=B9ACADDDDDDBBB<A?B8CCDBCB@@>BBBBB@C@@C9<BB>AAC?<&0<8:>B59B@_Mismatch_0_Sense_+_Library_PoolT
CAAAGGTTTGGCGGTGGCCACGGCAGCGGCGGTGGAAGAAAACCCAGCAGCCATGGCCGCCGCGCTGCTGACGAAGCTGGCGTTTGCGCGGGG
>Frequency_1_QualityScore_FFHHHGHJJJJHIJIGIJJJJJJJHJJJJJI_Mismatch_0_Sense_+_Library_PoolT
AATTTACAAAGTCCGTTTTTGCGGTTATTTA
>Frequency_1_QualityScore_DDA<?;<?@@@;@EECC2.=;C??;@A;6>95@;;?:?B89559@@_Mismatch_0_Sense_+_Library_PoolT
GGCAGCGGCGGTGGAAGAAAACCCAGCAGCCATGGCCGCCGCGCTG
>Frequency_1_QualityScore_DFHHHHHJIJJJHIJJIJJJJJJJJHJIJJJJJJJJJIJJGIIGHGHFFFEEFEEEEEEDEDDDDDDDCACDDEFEEDDEEFDEDDCCDCDDDC_Mismatch_2_Sense_+_Library_PoolT
TAATTTACAAAGTCCGTTTTTGCGGTTATTTATATCAGCGCGCTCTTCTGTCTTGTGTTCTTATGGAGTATATTTTATTTATTTGCCTCAAAGT
>Frequency_1_QualityScore_FFHHHFHFHIHHJJJIIJJJJJJJJJJJIJIJHIGJJHIJJJJJJJJJIHIJIIIJIJIIJJIJJJJJHEHHHFFFFFFEDDDDDDDDDDDDDD_Mismatch_0_Sense_+_Library_PoolT
TATGGAGTATATTTTATTTATTTGCTTCAAAGTATTGAAATCTTAAGCGTCGTGTTAACTTTATGGCCATGCTGATCTCGCGACCAACCTCTGG
>Frequency_1_QualityScore_DFGHHHFADFGGGIIC?CFHCGIGIG@F;DDHIEIGGHGIG@DEFGCE=@CHFEFFC3=>CCCE_Mismatch_1_Sense_+_Library_PoolT
CGCCGTGTTTATTTTGTACATAAAAGCGATTTTAATTTACAAAGTCCGTTTTTGCGGTTATCTA
>Frequency_1_QualityScore_DDH?HFDIBEHGGIIJGIGHHJIIIEHGJIBEHFBFEEDDDBDDC@B;@B<BCCC:ACBD:@D@DDABD<9@DD<?>BB<B_Mismatch_0_Sense_+_Library_PoolT
GCGACATTGCCCGGAGATGCCTGGCCGGCCGCCTTTTACGGAAACGCGCCAAAGGTTTGGCGGTGGCCACGGCAGCGGCGG
>Frequency_1_QualityScore_FFHHHFHIJGIJGEHHIBHIIIIGGIJJIJIJ@BEBBBDD575-&&2<93>CD:+(+3(44:@(89??D<C(:4@C_Mismatch_1_Sense_+_Library_PoolT
CCTGAAACAGCCGGTCGTCGTCTAGAAGCCGCGGCGGCCGCCGGGTTTATTTTGTACATAAAAGCGATTTTAATTT
>Frequency_1_QualityScore_DDFFHHGEIIIGCH@C@GIIGEFIIGBHGHGDACB2768C?<?CCC@828?A@888:(38?5-5>&5)59>::@C9<@0&(+3+05<B(:@@@B_Mismatch_1_Sense_+_Library_PoolT
TGCCAAAGGTTTGGCGGTGGCCACGGCAGCGGCGGTGGAAGAAAACCCAGCAGCCATGGCCGCCGCGCTGCTGACGAAGCTGGCGTTTGCGCGG
>Frequency_1_QualityScore_FFHHHHHJJJJJJJJJJJJJIJJIJJJJJJJHHHFFFFDBDDDDDDDDDD@BDDDDDDBDDDDEEEEEDBDBDDDDDDDDDDDDDDDCDDD><B_Mismatch_0_Sense_+_Library_PoolT
CCAGCAGCCATGGCCGCCGCGCTGCTGACGAAGCTGGCGTTTGCGCGGGGAAGCTCGGATAATATCAGCGTCGTGGTTGTCGACCTGAAACAGC
>Frequency_1_QualityScore_FFHHHHHJJIIJIJIIJJJIJHIIFHIFHIHJIIIIJJ=EHHHHFFFDCDBDDDDD?BDDCCDDDD;BDDDDDB<<<&<38A@AC>CA<>C>C>_Mismatch_1_Sense_+_Library_PoolT
GAAGCTCGGATAATATCAGCGTCGTGGTTGTCGACCTGAAACAGCCGGTCGTCGTCTAGAAGCCGCGGCGGCCGACGTGTTTATTTTGTACATA
>Frequency_1_QualityScore_FFGGHHHJIHIJJJGJJIHHIIIJJJIJJJIJJJJJJJJJJJJJJIJEGIIIHHGHFEFCDCDFADEEEFCCDDEDEEDDDDCDDCCCDFD@>A_Mismatch_0_Sense_+_Library_PoolT
CAAAGTCCGTTTTTGCGGTTATTTATATCAGCGCACTCTTCTGTCTTGTGTTCTTATGGAGTATATTTTATTTATTTGCTTCAAAGTATTGAAA
>Frequency_1_QualityScore_DBDDAD?@E))<?8?DA@@?DDDAB6B@A4;<A?@D_Mismatch_0_Sense_+_Library_PoolT
GCCTGGCCGGCCGCCTTTTACGGAAACGCGCCAAAG
>Frequency_1_QualityScore_DDFHHHHIIIIBHGGEGI?FHGHIIIEIIGIIIIIAHEHIEH8)=CCHHGIHGFFBBD<<<_Mismatch_0_Sense_+_Library_PoolT
CCGCCGTGTTTATTTTGTACATAAAAGCGATTTTAATTTACAAAGTCCGTTTTTGCGGTTA
>Frequency_1_QualityScore_AAFHDHHIIEGD00:BD?FG779?F5;BE?A;<<B83;,3=B@05<(33(2?C38<8???88<?_Mismatch_1_Sense_+_Library_PoolT
CGGAAACGCGCCAAAGGTTTGGCGGTGGCCACGGCAGCGGCGGTGGAAGGAAACCCAGCAGCCA
>Frequency_1_QualityScore_FFHCFHHGIJJJIJJJJJJJJJJIJJIJHIJJJJIJJJJJJJIJJJJJIJJJJJJJJJIJJJIIFGHHGFFF_Mismatch_0_Sense_+_Library_PoolT
AGGTAAGTGTCGTTTTCATTTTTGTTAGTTACAAAACATTACCATTTCTCTAATATCAACTTTGGGATGTTA
>Frequency_1_QualityScore_FFHGHDHJIGJ;@BGHHGHHHFEF?=ACBEDDDDC?CBBDB5<BDDBDCACB<BDBDDDDD&0;9ABDBBB><@@?AA@9@DDD@:@:CCCB<8_Mismatch_1_Sense_+_Library_PoolT
GGCAGCGGCGGTGGAAGAAAACCCAGCAGCCATGGCCGCCGCGCTGCTGACGAAGCTGGCGGTTGCGCGGGGAAGCTCGGATAATATCAGCGTC
>Frequency_1_QualityScore_DDHFHHHJJIJJJJJJJIJJJIJJJIJJIIJJJIIDEHIJIJJIGI@FHGHIEIJJJJJJJHHHHHHFFDFFFFEECEDEEDCEDDDDDDDBDD_Mismatch_0_Sense_+_Library_PoolT
CGGTTATTTATATCAGCGCACTCTTCTGTCTTGTGTTCTTATGGAGTATATTTTATTTATTTGCTTCAAAGTATTGAAATCTTAAGCGTCGTGT
>Frequency_1_QualityScore_FFHHHHHJJJJJIJJJJJJJJJJJJHIHHHCHFFFBDDBDDDDDDDDDDBDBDDDD5;B8AC?CDD9?D?ABCBADBCCCACB>D>B@9599:>_Mismatch_0_Sense_+_Library_PoolT
CGGCCGCCTTTTACGGAAACGCGCCAAAGGTTTGGCGGTGGCCACGGCAGCGGCGGTGGAAGAAAACCCAGCAGCCATGGCCGCCGCGCTGCTG
>Frequency_1_QualityScore_FFHHHHHJJIJJJJJIJJIJHDDBBDB6<?BDDDDEEDBEEDEEDDDDDDBDDDDEDDEECECCCCDDD<?CDDDDDDD<BDCDD_Mismatch_1_Sense_+_Library_PoolT
GTCGTCTAGAAGCCGCGGCGGCCGCCGTGTTTATTTTGTACATAAAAGCGATTTTAATTTACAAAGTCCGTTTTTGCGGTTATTA
>Frequency_1_QualityScore_DDHDDFHIJIGDFHGIGDGHIF?@6@?CDD6BDDDACDCDCD<8?@B888?<;C@005@99CCCCCB80509@B?<9BB?C@C_Mismatch_0_Sense_+_Library_PoolT
ACGAAGCTGGCGTTTGCGCGGGGAAGCTCGGATAATATCAGCGTCGTGGTTGTCGACCTGAAACAGCCGGTCGTCGTCTAGAA
>Frequency_1_QualityScore_FFHHHHHIIIJIJJGGH>GEEDBBBB6?9ACCDDEEDDEEEEDCDDDB<<??@CDCDDD>C>>CCCACB?CCDB<CBD9>9CCDCD_Mismatch_1_Sense_+_Library_PoolT
TCGTCTAGAAGCCGCGGCGGCCGCCGTGTTTATTTTGTACATAAAAGCGATTTTAATTTACAAAGTCCGTTTTTGCGGTTATTTAC
>Frequency_1_QualityScore_DD32<DAAFEFEB6@F;8@E<:?=EDBD@B333?@?=88;?9<9:8:BBBAABBA@?@;>BB@5?5)8?+(>>A>?_Mismatch_1_Sense_+_Library_PoolT
CGTTTGCGCGGGGAAGCTCGGATAATATCAGCGTCGTCGTTGTCGACCTGAAACAGCCGGTCGTCGTCTAGAAGCC
>Frequency_1_QualityScore_FFHHHHHJJIIJJJJJJJJJFGIJJJJIJJJJIJJJDGHIJJJJJJJJJJJJIJJJJJ4CHIHHHHHHFFEEDDDEEDDEEDDDDDBEEDEDEE_Mismatch_1_Sense_+_Library_PoolT
AACTTTAGGATGTTACAAGGTGTTATGTTTTGTGGGTTCTTTTAACGCCATGTTACATGTGGTCATTTTGGTGTTATGCATCGTCTATTGTAAA
>Frequency_1_QualityScore_FFHHHHHIIJIJIBGHEH>?AB6=?BDCCDEECBCDDDDDDDDDDDDDDDDCCEDCDA>CC@CABBC?B?BDDD@D>ACDEEEDDC_Mismatch_1_Sense_+_Library_PoolT
CTAGAAGCCGCGGCGGCCGCCGTGTTTATTTTGTACATAAAAGCGATTTTAATTTACAAAGTCCGTTTTTGCGGTTATTTATACCA
>Frequency_1_QualityScore_FFHHHHGIIGIDGHBFHII@?BFHG@GIIIIGFII?GCHIIICE@CHHHFHA;BDFD@CBD9=8_Mismatch_0_Sense_+_Library_PoolT
CGGCCGCCGTGTTTATTTTGTACATAAAAGCGATTTTAATTTACAAAGTCCGTTTTTGCGGTTA
>Frequency_1_QualityScore_FFHHHHHIIJJJJIIJIIGJJJIJDHDBDDDDD5@?ACDDDEDAAADEEEDDDCDD?BDDDCCDEECAC@:?@CDD8CABB<@BBBB<_Mismatch_1_Sense_+_Library_PoolT
CCGGTCGTCGTCTAGAAGCCGCGGCGGCCGCCGTGTTTATTTTGTACATAAAAGCGATTTTAATTTACAAAGTCCGTTTTTGCGGTCA
>Frequency_1_QualityScore_2=0)C@?DEE<99???B?9DB?@(;ACD8@A<?6-&)0057588<A9>>3>AA<2<;)07+889:9>9>;9>444>?(155;-5;<?????AAA_Mismatch_1_Sense_+_Library_PoolT
CCGCGCTGCTGACGAAGCTGGCGTTTGCGCGGGGACGCTCGGATAATATCAGCGTCGTGGTTGTCGACCTGAAACAGCCGGTCGTCGTCTAGAA
>Frequency_1_QualityScore_FFHHHHHJJJJJFHIIJJJJJJJAEFHIJJIIJI_Mismatch_1_Sense_+_Library_PoolT
ATCAACTTTGGGATGTTACAAGGTGTTATGTTTA
>Frequency_1_QualityScore_FFHHHHHJJJJJJJJJCGIIIGJJHGIJJJJJJJJJIJJJJIJJJJJJJJJHHHHHHFFFFFFFDECEFDEDDCDDDDDDDDDC_Mismatch_2_Sense_+_Library_PoolT
AATTTTTTTTCCAAGGTAAGTGTCGTTTTCATTTTTGTTAGTTACAAAACATTACCATTTCTCTAATATCAACTTTGGGATGGA
>Frequency_1_QualityScore_FFHHHHHIJJIJJJJJJJIHHHHFFDDDEDEEFEEDDBBDBDDABDDDDDDDDDDDDDDCDDDDDDDBD@DDDDDDDDDDDDDDDDDBDDDD_Mismatch_0_Sense_+_Library_PoolT
CTGGCGTTTGCGCGGGGAAGCTCGGATAATATCAGCGTCGTGGTTGTCGACCTGAAACAGCCGGTCGTCGTCTAGAAGCCGCGGCGGCCGCC
>Frequency_1_QualityScore_FFHDDHDDEBDHIJIIJ;EE;?AAA@BBEA?AEC=ABBCACDD@@D@@55<BBC:3?B70?5((3090958A>9<<<B59?B@_Mismatch_0_Sense_+_Library_PoolT
GGCCACGGCAGCGGCGGTGGAAGAAAACCCAGCAGCCATGGCCGCCGCGCTGCTGACGAAGCTGGCGTTTGCGCGGGGAAGCT
>Frequency_1_QualityScore_FFHHHHGIJGIJJJJIJJIGHIGIGHIGIJJIJJCHJJ>BDD5?ADEEDDCDC>CCCDDCACDBCBAB4:>CD3?2>CCCDBD9?BAABBCC:A_Mismatch_0_Sense_+_Library_PoolT
GAGAAGACGAGATGGCCCGTATAGAGGATGCTGGAGGGCGGGTTATATTCTGGAATGGCTATCGTGTTATGGGAGTCCTGGCCACGTCCAGGTC
>Frequency_1_QualityScore_FFHHHFHIJJIIJJFHGIIJGIEIGIIJJJJJJJJJJJIIJJJJIIGHHHHEEEFEFDFFEFFEEFEEEFEDEDDDDDDCDDDDEDDCCDDDCD_Mismatch_0_Sense_+_Library_PoolT
GTCCGTTTTTGCGGTTATTTATATCAGCGCACTCTTCTGTCTTGTGTTCTTATGGAGTATATTTTATTTATTTGCTTCAAAGTATTGAAATCTT
>Frequency_1_QualityScore_DDHFFFDGBA9E?CF>FHDGG>@FG@FHIEEEEE>@B?<@?@BCC9,5@<@>7<;7;BBC?BB@@@BBB359&0<002(3<CA??_Mismatch_1_Sense_+_Library_PoolT
CCCGGAGATGCCTGGCCGGCCGCCTTTTACGGAAACGCGCCAAAGGTTTGGCGGTGGCCACGGCAGCGGCGGGGGAAGAAAACCC
>Frequency_1_QualityScore_FFHHHHHJJJJJHIJHHJIIJJJJJJJJIJIIHDDDDDDDDBDBDDDDDEEDDDEEEEDDDDDDDDDDDDDDEEDEDDCDDDDDADDBBDCDD<_Mismatch_1_Sense_+_Library_PoolT
TAAAACAGCCGGTCGTCGTCTAGAAGCCGCGGCGGCCGCCGTGTTTATTTTGTACATAAAAGCGATTTTAATTTACAAAGTCCGTTTTTGCGGT
>Frequency_1_QualityScore_FFHHHHHIIIJIJJFHJJJJJIJJIIJJIDHIJJHHFFHHFFFFFCEDDDBDDDDBCDDDADD9@@BB?A>??BDABBD@D><9@B95<9<CCC_Mismatch_0_Sense_+_Library_PoolT
CCTTTAGTCAGCGGTGCCCGGACGACGAGTGCCTGATTCTGGCTAGCGACGGGCTCTGGGACGTGGTGTCGAACCAAACGGCCTGCGACATTGC
>Frequency_1_QualityScore_FFGHHH?GGBGGGIJIIJIIDHIJJJIJHHGHFDDDDDDDDDDC@CBBDDDD@C@B;BB<48@BBDB55<?CC9>9@BC>@BCD:>>8<>9@B_Mismatch_0_Sense_+_Library_PoolT
CGGCGGTGGAAGAAAACCCAGCAGCCATGGCCGCCGCGCTGCTGACGAAGCTGGCGTTTGCGCGGGGAAGCTCGGATAATATCAGCGTCGTGG
>Frequency_1_QualityScore_FFHFFHHIFGHIGHIIJJJIEGIGHCBBDDDB9B?AC@CCEE@<9ACDCDCDCA;<8ABCCCCDEDE:>A?CCA@BDCBB9CDD5<@DDD4_Mismatch_0_Sense_+_Library_PoolT
CGGTCGTCGTCTAGAAGCCGCGGCGGCCGCCGTGTTTATTTTGTACATAAAAGCGATTTTAATTTACAAAGTCCGTTTTTGCGGTTATTTA
>Frequency_1_QualityScore_DDHHHDHAE?A?A2<AFHGFHHGDA7FBFDFGHGD==@CCA@EE9?<9?>8??BC>AC><@70;>;-&59305&0?8?_Mismatch_0_Sense_+_Library_PoolT
CTCGGATAATATCAGCGTCGTGGTTGTCGACCTGAAACAGCCGGTCGTCGTCTAGAAGCCGCGGCGGCCGCCGTGTTT
>Frequency_1_QualityScore_FFHHHHHJJJJJJJJJJIJJJJJJJJJJJJJJJJJJJJJJJIIJJIJJHFDEDDCDDCDDDDCDEDBBDBDDEEEEDDDDDDDDEDDDDDDDDD_Mismatch_0_Sense_+_Library_PoolT
GTTAACTTTATGGCCATGCTGATCTCGCGACCAACCTCTGGAATTTTTTTTCCAAGGTAAGTGTCGTTTTCATTTTTGTTAGTTACAAAACATT
>Frequency_1_QualityScore_FFHHHHHJJIJJHIJEHIJHHHJJIGIIJIIJIJJIIJJGHIIGIJHIJHHHHHFFFDDDDBDDEDDDDCDCCDDCDCD@B@>BDCBB@BDBBD_Mismatch_0_Sense_+_Library_PoolT
CTGGCCACGTCCAGGTCTGTAGGGGATCGTTACTTGAAGCCGTACGTTATTCCCGAGCCAGATGTGACCTTTAGTCAGCGGTGCCCGGACGACG
>Frequency_1_QualityScore_FFHHHHHJJIJJIJJGIEHHIIJIJJJJJJJJIJJIJIHHHGHIIIJJJIJIJJJJJJJJJIJIJJHFFABDBDDDDDDDCCCDDDDDBDDDCA_Mismatch_0_Sense_+_Library_PoolT
TATTTATTTGCTTCAAAGTATTGAAATCTTAAGCGTCGTGTTAACTTTATGGCCATGCTGATCTCGCGACCAACCTCTGGAATTTTTTTTCCAA
>Frequency_1_QualityScore_DDFDBFF+<EAEEHEHBCACHCGGFGHEGIGHGGEGGEE=@4=AEEB?8559@;@;BB;+<3>AACDA?@C:@B(4++8<8<8@@>@@>A>A@4_Mismatch_1_Sense_+_Library_PoolT
GTCGTGGATGTCGACCTGAAACAGCCGGTCGTCGTCTAGAAGCCGCGGCGGCCGCCGTGTTTATTTTGTACATAAAAGCGATTTTAATTTACAA
>Frequency_1_QualityScore_FADHCFHIIIJJJIJJJJGGHGIIIHHGIJGIJJJJHHFFFEDED?BDDCCDDD=@BBC@BDDBD@DDDDDDB@@9:ADDEDDDDBDB>BB<??_Mismatch_1_Sense_+_Library_PoolT
GTGGTGGAAGAAAACCCAGCAGCCATGGCCGCCGCGCTGCTGACGAAGCTGGCGTTTGCGCGGGGAAGCTCGGATAATATCAGCGTCGTGGTTG
>Frequency_1_QualityScore_FFGGHHGGHIHF>B>ACCCDEE;=@C@CCCDDAA@BBDDDDCCEE>A>>C?CDCB8@CDDBCDD9BBDD>@_Mismatch_1_Sense_+_Library_PoolT
CGGCGGCCGCCGTGTTTATTTTGTACATAAAAGCGATTTTAATTTACAAAGTCCGTTTTTGCGGTTATCTA
>Frequency_1_QualityScore_DDHHHGGIGHHHJJJIGGGIGGHGGGHJGHFHIGIIJJJIJFHIEGJHHIJI@EHAHAEBEDFDDE>A>ACDDDBBDDDDDBDEDA@BD><??8_Mismatch_0_Sense_+_Library_PoolT
TATTCTGGAATGGCTATCGTGTTATGGGAGTCCTGGCCACGTCCAGGTCTGTAGGGGATCGTTACTTGAAGCCGTACGTTATTCCCGAGCCAGA
>Frequency_1_QualityScore_FFHHHHHJJJJJGIIIJJIIGIIIJJJJJJJJJJJJJHIJJJHIIGJJHHHHHCB@DFBEFDEDDEEEFDEEDDDDDCCDCDFEDCCDDDDDEE_Mismatch_0_Sense_+_Library_PoolT
CCGTTTTTGCGGTTATTTATATCAGCGCACTCTTCTGTCTTGTGTTCTTATGGAGTATATTTTATTTATTTGCTTCAAAGTATTGAAATCTTAA
>Frequency_1_QualityScore_FFHGHHHJEHHIIJJJJJIHIJIIIIJJJIJJJJJJJJJJJJIGHIIGIIGHHHHFFFDDCDDDDEE_Mismatch_0_Sense_+_Library_PoolT
GGCCGCCGTGTTTATTTTGTACATAAAAGCGATTTTAATTTACAAAGTCCGTTTTTGCGGTTATTTA
>Frequency_1_QualityScore_FFHHHGHIJJIJJJIJJJJJJJGGIJIJJJIGIJHHHFFFEDDDDDDDDDDDDDBDDDDDDDBDDDDEECDDCDDDDBBBABDDDDDDDDDACD_Mismatch_0_Sense_+_Library_PoolT
AAACCCAGCAGCCATGGCCGCCGCGCTGCTGACGAAGCTGGCGTTTGCGCGGGGAAGCTCGGATAATATCAGCGTCGTGGTTGTCGACCTGAAA
>Frequency_1_QualityScore_FFHHHHFGI@HIGGIIJGJIJJIIIIJJFD;BD?CDDCDDDDDBDBCBBDDDDDDDDBB@BDDDDDCCCA@BDDDDCCDD>BBBCBDDDDD93<_Mismatch_0_Sense_+_Library_PoolT
AAGGTTTGGCGGTGGCCACGGCAGCGGCGGTGGAAGAAAACCCAGCAGCCATGGCCGCCGCGCTGCTGACGAAGCTGGCGTTTGCGCGGGGAAG
>Frequency_1_QualityScore_ADD?:DDBEEID:3AAFI<AF??CF:*??D@D_Mismatch_0_Sense_+_Library_PoolC
ATTTTAATTTACAAAGTCCGTTTTTGCGGTTA
>Frequency_2_QualityScore_FFHHHHHJIJJJJIJIJJJIJIIJJJJJJJJIIHHFGFDDDDDDDDBCDDDDDDBDDDDDDDDDCDDCDACC09>1?C;@AC?BB99>;A8>A?_Mismatch_0_Sense_+_Library_PoolT
CCCGGAGATGCCTGGCCGGCCGCCTTTTACGGAAACGCGCCAAAGGTTTGGCGGTGGCCACGGCAGCGGCGGTGGAAGAAAACCCAGCGGCCGC
>Frequency_1_QualityScore_EDHHHGHIIJIIJIJJJJJJJJIIGIJIEFFFDEEFDEDD=?BDDCDDDDDDDDDDBD5;@<CC8ACCC?B@?B@9<BBBBB5@(8<CCDEED?_Mismatch_0_Sense_+_Library_PoolT
GCCGGCCGCCTTTTACGGAAACGCGCCAAAGGTTTGGCGGTGGCCACGGCAGCGGCGGTGGAAGAAAACCCAGCGGCCGCCGTGTTTATTTTGT
>Frequency_1_QualityScore_FFHHHHHJJJJJJJJIHJIIJJJJJFHHIIIJJJJJJIJJIJJJJJJJJJHJJJJJJJIIHHHGHFFFFEFFFEEFEEDEDDDCDEEDCDEDDD_Mismatch_0_Sense_+_Library_PoolT
GCCATGTTACATGTGGTCATTTTGGTGTTATGCATCGTCTATTGTAAACACCTTTTGGTTGTTATTTATGTGATGTTACAAAGTGTCAATTTTG
>Frequency_1_QualityScore_=ADDD<?A:@)C?06@5A?<3;6?\9?>8388A833(88>>>3208=??A>:3>A::3(:(+(++2(38<5:9;055:>AABAAAA_Mismatch_2_Sense_+_Library_PoolT
TTAGAAGCCGCGGCGGCCGCCGTGGTTATTTTGTACATAAAAGCGATTTTAATTTACAAAGTCCGTTTTTGCGGTTATTTATACCA
>Frequency_1_QualityScore_>DDF4,ACB?DFGIEB+CEGHHD?BH4*****??9?FH;B)6BFA?FBAF4@74@7:BB:@/(5_Mismatch_0_Sense_+_Library_PoolT
TTTGTACATAAAAGCGATTTTAATTTACAAAGTCCGTTTTTGCGGTTATTTAAAAAAAAAAGCA
>Frequency_1_QualityScore_DDFHHFF@@GB@DFFH<=BGI)5.=))=?CE);,,;=AC;@;>C;@@@C3,:@<9@CBB;C7B09;CCCDCCC>08_Mismatch_1_Sense_+_Library_PoolT
GGCGGCCGCCGTGTTTATTTTTTACATAAAAGCGATTTTAATTTACAAAGTCCGTTTTTGCGGTTATTTATATCGA
>Frequency_1_QualityScore_FFHHHHHJJJJJJJJJJJJJJJIIIJIJJJJJJIIHIJJJJJJJJHIIJJJJJJJJJIJGIJIIJJIGHHEAHFDFFEFFEEEEDDACBDDDDD_Mismatch_1_Sense_+_Library_PoolT
AGTCGTTTTCATTTTTGTTAGTTACAAAACATTACCATTTCTCTAATATCAACTTTGGGATGTTACAAGGTGTTATGTTTTGTGGGAACTTTAG
>Frequency_1_QualityScore_DDD8@@DEGB6FF*7@F:@ACAAEFEBBCACBB866BB(+8@?B-?BBBD@A>3>7<?>B>35;;B35?<<>BBBBBBB8<>5&09095&8?B3_Mismatch_2_Sense_+_Library_PoolT
CGCCGCGCTGCTGGCGAAGCTGGCGTTTGCGCGGGGAATCTCGGATAATATCAGCGTCGTGGGTGTCGACCTGAAACAGCCGGACGTCGTCTAG
>Frequency_1_QualityScore_FFHHHHHJJJIIIHIJIIJIJJJJJJJJGHHDDBDBBDD7B8?C>CCEE@?@A:@>CDDA?>?BDDD>@@@D(:A:>?2>CBD5@@B>>9C_Mismatch_0_Sense_+_Library_PoolT
AAACAGCCGGTCGTCGTCTAGAAGCCGCGGCGGCCGCCGTGTTTATTTTGTACATAAAAGCGATTTTAATTTACTCCGTTTTTGCGGTTAC
>Frequency_1_QualityScore_FFHHHHHJJJIJJJJJJJJJJJJJJJJJJJJHHHFFDDDDDDDDCDCDDDDDDDDDDDDDDD>BBBDDD@0<B2>CCD@BB@BBC<AB@>@C?C_Mismatch_0_Sense_+_Library_PoolT
CGGAGATGCCTGGCCGGCCGCCTTTTACGGAAACGCGCCAAAGGTTTGGCGGTGGCCACGGCAGCGGCGGTGGAAAAACCCAGCAGCCATGGCC
>Frequency_1_QualityScore_FFHHFHFGIGEHGEEEHGDHBG@F/9?6<05<3)6(+<(8ADE(0&3(3::AC(07-228C(2:4@_Mismatch_2_Sense_+_Library_PoolT
CCGGTCGTCGTCTAGAAGCCGCGGCGGCCGCCGTGTTTATTTTTTTCATAAAAACGATTTTTATTT
>Frequency_1_QualityScore_FFHHHHHJJJIJJJJJIIJJIJJIJJJJJJJJJIIIIJJJJJJJJIJJJJJJIJJJJJIGHIIJJIIGIHHEHHFFFFFFEEEEDD?CBDDDDD_Mismatch_0_Sense_+_Library_PoolT
TGTCGTTTTCATTTTTGTTAGTTACAAAACATTACCATTTCTCTAATATCAACTTTGGGATGTTACAAGGTGTTATGTTTTGTGGGAACTTTAG
>Frequency_1_QualityScore_FFHHHHHJJJJJIJJJJJJJJJJJJJJJJJJJJJJIJJIIJJJHGJFGHIGIIGIJJJJJJJJGIJHHHHHGFFFFFFEEEDECCDDEDDEEDD_Mismatch_0_Sense_+_Library_PoolT
CAAAACATTACCATTTCTCTAATATCAACTTTGGGATGTTACAAGGTGTTATGTTTTGTGGGAACTTTAGGATGTTACAAGGTGTTATGTTTTG
>Frequency_1_QualityScore_AD4A<,2<2,CFB?DHIFC@BEFFI<*:?E>BD9*:1?9:?3B6?F*?:FFIADE4@=CE:A?_Mismatch_0_Sense_+_Library_PoolT
TTATTTTGTACATAAAAGCGATTTTAATTTACAAAGTCCGTTTTTGCGGTTATTTATACCAAA
>Frequency_1_QualityScore_FFHHHHHJIJJJJJJIJJIIJJJJJJIHIIHGJIEHGGBFDHHIIDGIJGGHGGFHIGIJJJJJJIHIHEHGHHCCCFECCCDEEDDDDDBDBB_Mismatch_0_Sense_+_Library_PoolT
TACCATTTCTCTAATATCAACTTTGGGATGTTACAAGGTGTTATGTTTTGTGGGAACTTTAGGATGTTACAAGGTGTTATGTTTTGTGGGGCAA
>Frequency_1_QualityScore_FFHHHHHJJJJJIJIHHIGIHIJJJJJHIIJJJJJJJJJJJJIJJJJIJJJHHHHHFFFFDDDDDDEDEEEDEFEEDFDEDDDDDCCDDD_Mismatch_0_Sense_+_Library_PoolT
ACGCCATGTTACATGTGGTCATTTTGGTGTTATGCATCGTCTATTGTAAACACCTTTTGGTTGTTATTTATGTGATGTTACAAAGTGCCA
>Frequency_1_QualityScore_FFHHHHHIIIGIGEFC9?=ADCCDEECACDEEEDDDABB@BBDDDDDEECD@CDCCDD@ADDDD;CBB<9>CDCDDDDBD_Mismatch_0_Sense_+_Library_PoolT
GCCGCGGCGGCCGCCGTGTTTATTTTGTACATAAAAGCGATTTTAATTTACAAAGTCCGTTTTTGCGGTTAAAAAAAGCA
>Frequency_1_QualityScore_FDHHHHHJJIJJJJJIJJFFDDDB=B<BDDDDEEDDEEEEEDDDDDD@BDDDEDDDEDEDDDDDDDB<AABBDDDDBBDDDCBCDDC_Mismatch_0_Sense_+_Library_PoolT
GTCTAGAAGCCGCGGCGGCCGCCGTGTTTATTTTGTACATAAAAGCGATTTTAATTTACAAAGTCCGTTTTTGCGGTTATTTAACTA
>Frequency_1_QualityScore_DFHFHFGIB@@AAEHBH<<A6375<C(5:BD0((+(++3@A320((82A(2(:>3:(:>>+:>?&55>B1:59&00(>A4>_Mismatch_2_Sense_+_Library_PoolT
TAGAAGCCGCGGCGGCCGCCGTGTTTTTTTTGTACATAAAAGCGATTTTTATTTACAAAGTCCGGTTTTGCGGTTATTTTA
>Frequency_1_QualityScore_FFHGHHHJJJJJJJJJFCDHIDGGIHDGIIJJJIJJJJJJJJJIJIIJJHHHHHFFFFFFEEEEEDEDDCDEDDDDDDCDBDBCDCCACDBCDC_Mismatch_1_Sense_+_Library_PoolT
GAAATTTTTTTCCAAGGTAAGTGTCGTTTTCATTTTTGTTAGTTACAAAACATTACCATTTCTCTAATATCAACTTTGGGATGTTACAAGGTAA
>Frequency_1_QualityScore_FFHGGHHJJGGGFIIJJGHHIGIGHHFHEFFFFFFEEEDABBDDDDDDCBBDDDDDDDDDDDDDDDD>CACACCC@CCCCDDDEDDDDDCDDDB_Mismatch_0_Sense_+_Library_PoolT
GGATGCTGGAGGGCGGGTTATATTCTGGAATGGCTATCGTGTTATGGGAGTCCTGGCCACGTCCAGGTCTGTAGGTAAGTAATCGATTGTTTTG
>Frequency_1_QualityScore_FFGHHHHIJDHIIIJBFIIIIJ@BGIIIIGHHHFBDEEEEDDBDBDDDDDDDBDDD@CD<<@BD>>DDBC?@DB@BD<B>9B&5<(492>3?@@_Mismatch_0_Sense_+_Library_PoolT
TGCGACATTGCCCGGAGATGCCTGGCCGGCCGCCTTTTACGGAAACGCGCCAAAGGTTTGGCGGTGGCCACGGCAGCGGCGGTGGAAGAACCCA
>Frequency_1_QualityScore_)AC8?8@;F;E@D@;F:@A@:@?\8,,75&0)8?8@>AD(2+9B>>ABB3858??BB:@>BD3+(4><>@>(+:?BB5:59)95AA4_Mismatch_1_Sense_+_Library_PoolT
TCGTCGTCTAGAAGCCGCGGCGGCCGCCGGGTTTATTTTGTACATAAAAGCGATTTTAATTTACCAAGTCCGTTTTTGCGGTTATTA
>Frequency_1_QualityScore_FFHHHHHIJJGIJJJJIJIIIFFD@BD?7@<<CDCCEEDDEDCDCCCDDBD?AA@CDDCCDDD@ACDCDA?<CCBD@CDDDDDCCDEEEDDDCB_Mismatch_0_Sense_+_Library_PoolT
CGTCGTCTAGAAGCCGCGGCGGCCGCCGTGTTTATTTTGTACATAAAAGCGATTTTAATTTACAAAGTCCGTTTTTGCGGTTATTTATACCAAA
>Frequency_1_QualityScore_FFGHHHHJJJJIIJJJIIIIJIGIJJFHIJJJJH=DDEECDDBDBDD@BDDD0;B(>C?CCCDBBB885<9<95<<&5+<CCDDEDC8@CCD@C_Mismatch_0_Sense_+_Library_PoolT
CGCCTTTTACGGAAACGCGCCAAAGGTTTGGCGGTGGCCACGGCAGCGGCGGTGGAAGAAAACCCAGCGGCCGCCGTGTTTATTTTGTACATAA
>Frequency_1_QualityScore_FFHHHDDGAGAFABDA3>5;?(8?BB-0(38@8>CC((0(+8?C(33@D(3(+3+3:>2(4>@B&+)5+)&4+(_Mismatch_2_Sense_+_Library_PoolT
GCCGCGGCGGCCGCCGTGTTTTTTTTTTACATAAAAGCGATTTTAATTTACCAAGTCCGTTTTTTCGGTTATCA
>Frequency_1_QualityScore_FFHHHHHJJJJJJJJJJFHJJIHIHIFHJJJJJJJJJJJJIJIIJJJJJJIJHHHHHHHFFFFFFFEEDCFEEDDDDDDDDDDDDECCCDDBDD_Mismatch_0_Sense_+_Library_PoolT
GAATTTTTTTTCCAAGGTAAGTGTCGTTTTCATTTTTGTTAGTTACAAAACATTACCATTTCTCTAATATCAACTTTGGGATGTTACAAGGAAA
>Frequency_1_QualityScore_FFHHHGHJJEHIIHHHIIFHIJJIJJJJJJJJGIHIHIIIIJJJJJJJHHIJJJJJJJJIGIJIJIJJJHIGHHFFFFFDEEDCCACDCD_Mismatch_0_Sense_+_Library_PoolT
TTTCCAAGGTAAGTGTCGTTTTCATTTTTGTTAGTTACAAAACATTACCATTTCTCTAATATCAACTTTGGGATGTTACAAGGTGTATAA
>Frequency_1_QualityScore_DDDDC2<ACG6G???ABB6?BB\3<?B(8?@B@?ADEBDB@>A<5(8?BB@>AAD::((+3:442?BBBB>:>5059AB>:_Mismatch_2_Sense_+_Library_PoolT
CTAGAGGCCGCGGCGGCCGCCGTGTTTGTTTTGTACATAAAAGCGATTTTAATTTACAAAGTCCGTTTTTGCGGTTATTAG
