# Supplementary material for: Differential Gene Expression Reveals Candidate Genes for Drought Stress Response in Abies alba (Pinaceae)
Source: PLoS One. 2015 Apr 29;10(4):e0124564. doi: 10.1371/journal.pone.0124564 (PMC4414588; doi:10.1371/journal.pone.0124564)
Supplement: S3 File — (GZ) [file pone.0124564.s003.gz › comp19877_c1_seq1 #or# comp19877_c1_seq4.fa]

>comp19877_c1_seq1 len=782 path=[1:0-412 414:413-431 433:432-461 463:462-491 1824:492-493 495:494-522 524:523-563 1850:564-591 579:592-632 1916:633-654 674:655-686 706:687-727 747:728-751 1270:752-781]
CCTCCGGCACCCATAGATGTCCCCAAGCTGCCCCCAATAGTGGAGAAACCTCCTCCTAAGGCGGTGCCAGTTTCTCCCCCATACAAATACAAATCTCCACCTCCTCCAAAACCAACTCCTGCTCCATATGCAAAACCTCCGCCAGTCGAGAAGCCCCTTCCTCCTCCTTCACCGCCAAAATCATGGCCAACTCCTCTACCTCCCCATCACAAACCTTCTCCAGTGGCCAAACCACCGAAAGCTACTCCATCTCCACCAGAAAAACCATACGGATACAAATCTCCTCCTCCCCCAACCCATGTTGTAAGTCCTGCTCCCCCCAAACCAGTACCTACTTTACCCCCTCCTCACCCCAAACCACCTGTCTACCCCTCACCACCTGCACACCACTACTCTTACAAGTCTCCTCCGCCGCCGCCATATTAGACTCTGAAAGCAAATGTGGACTGATAAGGTTATTAGGGATTTAGAGAGACATCATGCAGACTCCTTTATATGGCTCCTTTAGCTGTAGACTTTGGTGAGCTGCTTAGAGTGCAGAGCCATACCTCAGATGTTCCTTTTCTACCTTTTTATGAATGAAGCTATTTTTATAATAAAATCTGCTGATGTTGTAAGCAAATCTAAATACTTTGGCTTTGGACGAAAATAAGTACTAAAGATTCCTTGGAATACCATGTAAAATCTGCTATTTTGTAAGCAAATCTAAATGCTTTCGGTGATTTATGTTACCAAATTCATAAGTGGAGGTATAATTGGATAATTGTATAATTCACCACCAA
>comp19877_c1_seq4 len=861 path=[1:0-412 414:413-431 433:432-461 463:462-491 1824:492-493 495:494-522 524:523-563 1850:564-591 579:592-632 1916:633-654 674:655-686 1241:687-692 747:693-716 771:717-860]
CCTCCGGCACCCATAGATGTCCCCAAGCTGCCCCCAATAGTGGAGAAACCTCCTCCTAAGGCGGTGCCAGTTTCTCCCCCATACAAATACAAATCTCCACCTCCTCCAAAACCAACTCCTGCTCCATATGCAAAACCTCCGCCAGTCGAGAAGCCCCTTCCTCCTCCTTCACCGCCAAAATCATGGCCAACTCCTCTACCTCCCCATCACAAACCTTCTCCAGTGGCCAAACCACCGAAAGCTACTCCATCTCCACCAGAAAAACCATACGGATACAAATCTCCTCCTCCCCCAACCCATGTTGTAAGTCCTGCTCCCCCCAAACCAGTACCTACTTTACCCCCTCCTCACCCCAAACCACCTGTCTACCCCTCACCACCTGCACACCACTACTCTTACAAGTCTCCTCCGCCGCCGCCATATTAGACTCTGAAAGCAAATGTGGACTGATAAGGTTATTAGGGATTTAGAGAGACATCATGCAGACTCCTTTATATGGCTCCTTTAGCTGTAGACTTTGGTGAGCTGCTTAGAGTGCAGAGCCATACCTCAGATGTTCCTTTTCTACCTTTTTATGAATGAAGCTATTTTTATAATAAAATCTGCTGATGTTGTAAGCAAATCTAAATACTTTGGCTTTGGACGAAAATAAGTACTAAAGATTCCTTGGAATACCATGTAAAATCTACTATTTTACCAAATTCATAAGTGGAGGTACAATTGGATAATTTAGAACAGCGTTATAACCGATATGAAATCATGAGACCACCCCTATTGCTCATCTTCCTTGTACTTTTGTTGTTTTCTTTGTTCATATGGTGAAAGTTTTGTTGACTTACTCAATTGGTATTTCTCATATCA

>Frequency_6_QualityScore_FFHGGHHIIIJGIIHIIIIIJIIIIIJJJIIIHIIIIIIIJIIJJHIJIIJJJJHIIIJIJIJIHIIIIHGIIGIHGGDEEDAACCCCDDEEDD_Mismatch_1_Sense_+_Library_PoolT
TCTACCTTTTTATGAATGAAGCTATTTTTATAATAAAATCTGCTGATGTTGTAAGCAAATCTAAATACTTTGGTTTTGGACGAAAATAAGTACT
>Frequency_5_QualityScore_FFHHHHHJIJJIJJJIGIIIIJJIIIHIIIHIIIIJJIJJJJJJJIJJIJJJJHIIIIIJIIIIJIJIIHHHIHHIHHEFGEFEEEDB_Mismatch_1_Sense_+_Library_PoolT
CCTTTTCTACCTTTTTATGAATGAAGCTATTTTTATAATAAAATCTGCTGATGTTGTAAGCAAATCTAAATACTTTGGTTTTGGACGA
>Frequency_4_QualityScore_EEHHHGHFHHIIIIIIIIIIIHGIGHIIJIIIFIGIIIGGHEGIGIHIIIIHHGIHIHIIIIHIHHEFG=DFGGGCCBBECDDDDCECCCDCDC_Mismatch_1_Sense_+_Library_PoolT
TTTTATGAATGAAGCTATTTTTATAATAAAATCTGCTGATGTTGTAAGCAAATCTAAATACTTTGGTTTTGGACGAAAATAAGTACTAAAGATT
>Frequency_4_QualityScore_FFGHHHHJJJJJJJJJIJJJIJIJIJJIJJJJJJJJJIJIIIJJJIJIIJJJGHIIIJIIJIIHHBFGGFBEEFFEEEEDDEDDDDDDDCDDDD_Mismatch_1_Sense_+_Library_PoolT
CTATTTTTATAATAAAATCTGCTGATGTTGTAAGCAAATCTAAATACTTTGGTTTTGGACGAAAATAAGTACTAAAGATTCCTTGGAATACCAT
>Frequency_3_QualityScore_EFHHGGHIIIIIJJJJHIJI@EGHGGIIJJJJIIJIIJJJJJJJIJJJIJJIIJJIHIIIHIIJJJJIJHIJJJIIHHGGGFFEDCACCDCCCD_Mismatch_1_Sense_+_Library_PoolT
TTTTCTACCTTTTTATGAATGAAGCTATTTTTATAATAAAATCTGCTGATGTTGTAAGCAAATCTAAATACTTTGGTTTTGGACGAAAATAAGT
>Frequency_3_QualityScore_FFHHGHGIJJJHJJJIIJHJJJJJJHIJHJJJJJJJJIJIIIJJJJJJJJIJJJJIJIJIIIGIGHHGGDGHHGHHGEEEEFFEFEECDEDDBB_Mismatch_1_Sense_+_Library_PoolT
TCAGATGTTCCTTTTCTACCTTTTTATGAATGAAGCTATTTTTATAATAAAATCTGCTGATGTTGTAAGCAAATCTAAATACTTTGGTTTTGGA
>Frequency_3_QualityScore_FFHHHHHJJJJJJJJJJJJJJJIJIIIJJJJJJJJIJJIJIJJJJJJJJJHIJJJJHIJIHIJIHHHFFDFEFFFFEEDFEEECDDDDDDDDDE_Mismatch_1_Sense_+_Library_PoolT
ATTTTTATAATAAAATCTGCTGATGTTGTAAGCAAATCTAAATACTTTGGTTTTGGACGAAAATAAGTACTAAAGATTCCTTGGAATACCATGT
>Frequency_3_QualityScore_FFHHHHHJJJJJJJJJJJJJJIJJJJJJJJJJJJJJJJJJJJJJJJJJJHIIJJJIHIEHGFGGFFFGFDEEEEDEECEDEDDDDDDDDDDDDD_Mismatch_1_Sense_+_Library_PoolT
TTTTTATAATAAAATCTGCTGATGTTGTAAGCAAATCTAAATACTTTGGTTTTGGACGAAAATAAGTACTAAAGATTCCTTGGAATACCATGTA
>Frequency_3_QualityScore_FFHHHHHIJJJJJJIJJJJIJJJJJIJJJJJJIJJJJJJJJIJJIIJJJJJJJJJJJJJJJJJJJJJJJIGIHIFFGEECDDDDDDDDDEEDDD_Mismatch_1_Sense_+_Library_PoolT
CCTTTTTATGAATGAAGCTATTTTTATAATAAAATCTGCTGATGTTGTAAGCAAATCTAAATACTTTGGTTTTGGACGAAAATAAGTACTAAAG
>Frequency_3_QualityScore_EFHHHHHJJJJJJJIJJJJJIJIJJJJJJJJJJJJJJJJJJJJJJJJJJJJJJJJIIIJJJJJJHIIIJIHHHGEFEEEEEEEDEEDDDDDDDE_Mismatch_1_Sense_+_Library_PoolT
TTATGAATGAAGCTATTTTTATAATAAAATCTGCTGATGTTGTAAGCAAATCTAAATACTTTGGTTTTGGACGAAAATAAGTACTAAAGATTCC
>Frequency_3_QualityScore_FFHHHHHJJJJJJJJJJJJJHJJIIJIJJJJJJJJJJJJJJJJJJJIJIJJJJJIJJIIJJJJIIIIIIGHHIIIIIIIHGGFFFEECCDDBBD_Mismatch_1_Sense_+_Library_PoolT
TGTTCCTTTTCTACCTTTTTATGAATGAAGCTATTTTTATAATAAAATCTGCTGATGTTGTAAGCAAATCTAAATACTTTGGTTTTGGACGAAA
>Frequency_2_QualityScore_FFHHHHHJJJJIJIJJJIJJIJJIJJIJJJIJJJJJJGIIIIIIJIIIJJJJJIGHIIIEIIIJJJIIIHIIIIHIIHHDFFFFEEECC_Mismatch_1_Sense_+_Library_PoolT
TCCTTTTCTACCTTTTTATGAATGAAGCTATTTTTATAATAAAATCTGCTGATGTTGTAAGCAAATCTAAATACTTTGGTTTTGGACGA
>Frequency_2_QualityScore_FFHEEHGIGFEGGIIEBHIGGGIIGHIEIIIIGIHIGCGIIIIIIIICGGIIGIIFEGEEGG9CCCDGHFGFACEEEEDEE?_Mismatch_1_Sense_+_Library_PoolT
TTTATAATAAAATCTGCTGATGTTGTAAGCAAATCTAAATACTTTGGTTTTGGACGAAAATAAGTACTAAAGATTCCTTGGA
>Frequency_2_QualityScore_EDGFGDGHIIJJIJGEIHIGIFGGIGGIIIIIIGIIIIIIGIIIJIIIIGIIIIJHIHIEICBGHIGEHDGHIGHGEBGDCEEEEC@@CACCCC_Mismatch_1_Sense_+_Library_PoolT
CTTTTCTACCTTTTTATGAATGAAGCTATTTTTATAATAAAATCTGCTGATGTTGTAAGCAAATCTAAATACTTTGGTTTTGGACGAAAATAAG
>Frequency_2_QualityScore_FFHGHEGIIIIIIIIIIIJJJEGIFIIJFGIIIIIIIGGHIIGIHGEHEEIHIIGFCGAFIHIFGGGGIGGEGEGEFBCEDECCBCC?ABCCCC_Mismatch_1_Sense_+_Library_PoolT
TTTATGAATGAAGCTATTTTTATAATAAAATCTGCTGATGTTGTAAGCAAATCTAAATACTTTGGTTTTGGACGAAAATAAGTACTAAAGATTC
>Frequency_2_QualityScore_FFHHHGHJIJJJJJJJIJIJIJJJJJIIJGIIJIJJJJIIJJJJJJIIJIJJJJIIJIJJIJJHIJJIIGIIHJHIIGHHHHHGFFFFEDEDE@_Mismatch_1_Sense_+_Library_PoolT
CTCAGATGTTCCTTTTCTACCTTTTTATGAATGAAGCTATTTTTATAATAAAATCTGCTGATGTTGTAAGCAAATCTAAATACTTTGGTTTTGG
>Frequency_2_QualityScore_FFHHHGHIJJJJJJJIJIIIJJJIIIJJJJJIJJIJJJJJJJIIJJIIIIJJIJJJJJIFHIIJIEGGECEECCDECDEEEDCCDDDDEDCDDC_Mismatch_1_Sense_+_Library_PoolT
AATGAAGCTATTTTTATAATAAAATCTGCTGATGTTGTAAGCAAATCTAAATACTTTGGTTTTGGACGAAAATAAGTACTAAAGATTCCTTGGA
>Frequency_2_QualityScore_FFHGHGHJJJIJJJJJJIJIJJIIIJJJJJJJJJJIJJJJJJJJJJJHIJJJJIIJIIJJIIIIHHHHHGFFFFFFFDDEEEEDDDDDDDDEEE_Mismatch_1_Sense_+_Library_PoolT
TTTATAATAAAATCTGCTGATGTTGTAAGCAAATCTAAATACTTTGGTTTTGGACGAAAATAAGTACTAAAGATTCCTTGGAATACCATGTAAA
>Frequency_2_QualityScore_FFHHHHHJJJJJGIIIIIJJJJJJJJJJJJIJJJJJIIJJJJIJJJIJJGIJIIJJJJIIIJJIJJJJJIIJIJHIHHHFFFFBCCDDDDDEED_Mismatch_1_Sense_+_Library_PoolT
TTCTACCTTTTTATGAATGAAGCTATTTTTATAATAAAATCTGCTGATGTTGTAAGCAAATCTAAATACTTTGGTTTTGGACGAAAATAAGTAC
>Frequency_2_QualityScore_DEGHHGHIIIHDIGIIEGGIIIHIGEIIIFIIIIIIGIIGHIIIIIGHIHHGIIHGGIIFIHI=CEGGCEEEEEEEEACDDDCCCCCCCEC_Mismatch_1_Sense_+_Library_PoolT
TTATAATAAAATCTGCTGATGTTGTAAGCAAATCTAAATACTTTGGTTTTGGACGAAAATAAGTACTAAAGATTCCTTGGAATACCATGTA
>Frequency_1_QualityScore_FFHGHHHJIIJIEIIJJGGIEHGJJJHIJCHGGIIJGGGGJJIJIFHFFHIJJIIIGIJJJJJIJJGGGE@GDHEFGFFCDDDDDCDBDDDEAC_Mismatch_1_Sense_+_Library_PoolT
ACCTTTTTATGAATGAAGCTATTTTTATAATAAAATCTGCTGATGTTGTAAGCAAATCTAAATACTTTGGTTTTGGACGAAAATAAGTACTAAA
>Frequency_1_QualityScore_FFHHHHHJJJJJJIJJJHIJJJJJIIJJIGIJJJJJIIIJJJJJJDGIJJIDHIGIIJJJICGGIHHHHEFFFFFFFFEEEEDD_Mismatch_1_Sense_+_Library_PoolT
TATAATAAAATCTGCTGATGTTGTAAGCAAATCTAAATACTTTGGTTTTGGACGAAAATAAGTACTAAAGATTCCTTGGAATAC
>Frequency_1_QualityScore_FFHHHHHIJJJJJIJJJIJJJIJJJJJJIIJJJJJJIIJJJJIJJJJJJJJJJJJJHIJJIIIIJIJHHEFFFFEFEEDEEEEDDFDDDDCDCD_Mismatch_1_Sense_+_Library_PoolT
GAAGCTATTTTTATAATAAAATCTGCTGATGTTGTAAGCAAATCTAAATACTTTGGTTTTGGACGAAAATAAGTACTAAAGATTCCTTGGAATA
>Frequency_1_QualityScore_FFHHHHHJJJJJJJJJJJJJJJJJJIJJJJJJJJJIJJJJJIJJJJJJIJJJIDGIJJJIIJGI@EHHHHFFFFFFFEEDEDEDDDDD_Mismatch_1_Sense_+_Library_PoolT
GCTATTTTTATAATAAAATCTGCTGATGTTGTAAGCAAATCTAAATACTTTGGTTTTGGACGAAAATAAGTACTAAAGATTCCTTGGA
>Frequency_1_QualityScore_FFHHHHHJJIIJJIJJJJIJJJIJJJJJJJJJJJJJJJJIJJJIJJJJJJJJIJJJIJJJJJJJJJJJJGHHIJHHHHFFDDDDDDDDDDDEED_Mismatch_1_Sense_+_Library_PoolT
TACCTTTTTATGAATGAAGCTATTTTTATAATAAAATCTGCTGATGTTGTAAGCAAATCTAAATACTTTGGTTTTGGACGAAAATAAGTACTAA
>Frequency_1_QualityScore_FFHHHHHJJJJJJJJJJJJJJJJHIJJJJJJIIJJJJJJJIIJJJJJJJJJHIJIJJIIIHHJJHHHHFEEED@DEFEEDEEEEDCCDDDDDDD_Mismatch_1_Sense_+_Library_PoolT
TATTTTTATAATAAAATCTGCTGATGTTGTAAGCAAATCTAAATACTTTGGTTTTGGACGAAAATAAGTACTAAAGATTCCTTGGAATACCATG
>Frequency_1_QualityScore_FFHHHHHJJJJJIJJJJJIJJJIJJJJJJIJJJIIGIGGIGGGHFIIIJJIJJJJJJJJIIJHIJJJJICGEHFFFFEECDEDEDDCDDCCCDD_Mismatch_1_Sense_+_Library_PoolT
ATGAATGAAGCTATTTTTATAATAAAATCTGCTGATGTTGTAAGCAAATCTAAATACTTTGGTTTTGGACGAAAATAAGTACTAAAGATTCCTT
>Frequency_1_QualityScore_FFHHHHHJJJJJJJJJJJJIJJJJJJIJJJJJJJJJJIIJJJJJJJJJJJJJJJJJJJJIJJJJHHHHFFFEFFFEEEEECDDDDDDDDDDDDD_Mismatch_1_Sense_+_Library_PoolT
GCTATTTTTATAATAAAATCTGCTGATGTTGTAAGCAAATCTAAATACTTTGGTTTTGGACGAAAATAAGTACTAAAGATTCCTTGGAATACCA
>Frequency_1_QualityScore_DDAHBFFHIEFAC<HHHGIIIEEFHGGGIIII@FFIIHEDHFDDDDHIIIIIIGHB<DFGHGIG@=CGF@DHFIIFGGHFHHGHFFDB@C;?@?_Mismatch_1_Sense_+_Library_PoolT
ACCTCAGATGTTCCTTTTCTACCTTTTTATGAATGAAGCTATTTTTATAATAAAATCTGCTGATGTTGTAAGCAAATCTAAATACTTTGGTTTT
>Frequency_1_QualityScore_FFHHGHHJJJJJJJJJJJJJJJJJGIJIJJJJJJJJJJJJJIJJJJIJJJIJJJJJJJJJJIIJJJJJIIIJJJJJIJHHHHHHHFBDFDEDCD_Mismatch_1_Sense_+_Library_PoolT
CAGATGTTCCTTTTCTACCTTTTTATGAATGAAGCTATTTTTATAATAAAATCTGCTGATGTTGTAAGCAAATCTAAATACTTTGGTTTTGGAC
>Frequency_1_QualityScore_FFHHHHHJJIJIJJJJJJJJIJJJJJJIJJJJJJIJJJJIJJJJJJIIIJJIJJJJJJJJJJIJIJJIJJJIJIEGHHGHHHHHFFFFFDDEDE_Mismatch_1_Sense_+_Library_PoolT
CCTCAGATGTTCCTTTTCTACCTTTTTATGAATGAAGCTATTTTTATAATAAAATCTGCTGATGTTGTAAGCAAATCTAAATACTTTGGTTTTG
>Frequency_1_QualityScore_FFHHHHHJJJJJJJJJJJJJJJJJJJJJJJJJJJJJJJJJJJIJJJJJJJJJJIJJJJJJJJJCGHJJIIGFEDFDDDEEEFDEEDDDDDDDFC_Mismatch_1_Sense_+_Library_PoolT
TATGAATGAAGCTATTTTTATAATAAAATCTGCTGATGTTGTAAGCAAATCTAAATACTTTGGTTTTGGACGAAAATAAGTACTAAAGATTCCT
>Frequency_1_QualityScore_FFHHHHHJJGGHJJIIJJJCHGFHHIGJJJJIIIJJJIJIIJIJJJJJJJJIJJJIGGIIIJJJJJJJJDHHJIHHHHHHFBEFDEDEDDB_Mismatch_1_Sense_+_Library_PoolT
GTTCCTTTTCTACCTTTTTATGAATGAAGCTATTTTTATAATAAAATCTGCTGATGTTGTAAGCAAATCTAAATACTTTGGTTTTGGACGA
>Frequency_1_QualityScore_FFHHHGHJJIJIJJJJJJJJJJJJJJJJJIJJJJJIJJJJJJJJJIJJJJHHDIJJJJJIGHIIJJIGIGGEFFCEEEFEEDDCDDDDDEDDDD_Mismatch_2_Sense_+_Library_PoolT
AAATGAAGCTATTTTTATAATAAAATCTGCTGATGTTGTAAGCAAATCTAAATACTTTGGTTTTGGACGAAAATAAGTACTAAAGATTCCTTGG
>Frequency_1_QualityScore_FFHHHHHJJJJJJJJJJJJJIHIHGIJJJJJJJJIJJJJJJJIJJIJJJEHIJJIJJIIIHHHHFFFBDFECEEEEEEFDDDDDD_Mismatch_1_Sense_+_Library_PoolT
TTTTTATAATAAAATCTGCTGATGTTGTAAGCAAATCTAAATACTTTGGTTTTGGACGAAAATAAGTACTAAAGATTCCTTGGAA
>Frequency_1_QualityScore_FDHHHHHJJJJJHIHIIJJJJJFHJGHGJIIJIJJJJJJJJJIJJIJJJIJJJIJJJJJHIJJJIJJIGGHHGIHHHHHHHFFFDFEDEDCDD?_Mismatch_1_Sense_+_Library_PoolT
GATGTTCCTTTTCTACCTTTTTATGAATGAAGCTATTTTTATAATAAAATCTGCTGATGTTGTAAGCAAATCTAAATACTTTGGTTTTGGACGA
>Frequency_1_QualityScore_FFHHHHHJJJJJJJIIJJJJJJJJJJJIJJJJJJJJJJJJJJJJJJJJJJJJJJJJJJJJJJJJIJJJJJIHHHDFDEECEEEDEEDDDDDDDF_Mismatch_2_Sense_+_Library_PoolT
TTATGAATGAATCTATTTTTATAATAAAATCTGCTGATGTTGTAAGCAAATCTAAATACTTTGGTTTTGGACGAAAATAAGTACTAAAGATTCC
>Frequency_1_QualityScore_DFGHHHHGHIJJIJJJIIGIGGIJJIIIJIJIIJJJJIJJJJIIGIIJDFHHJJJJJGBHHGFDDFFFFFFCCCEECECA@CCCDCDDDDDDDF_Mismatch_1_Sense_+_Library_PoolT
TTTTATAATAAAATCTGCTGATGTTGTAAGCAAATCTAAATACTTTGGTTTTGGACGAAAATAAGTACTAAAGATTCCTTGGAATACCATGTAA
>Frequency_1_QualityScore_FFHHHHHJJJJJJJJJJJJJJJJJJJJJIIJJJJJJJJJJJJJJJIJJIJJJJJIJJJJJIIIIJJHHGHFDEFFFFEEEEDEEDDDDDDDDDD_Mismatch_1_Sense_+_Library_PoolT
AGCTATTTTTATAATAAAATCTGCTGATGTTGTAAGCAAATCTAAATACTTTGGTTTTGGACGAAAATAAGTACTAAAGATTCCTTGGAATACC
>Frequency_1_QualityScore_FFHHHHHJJJJJJJJJJIJJIJJJJJJJJJJIJJJJJJJJJJJJJJJJJJJJJIIJJJJJJJJJJJJIHEDFFDEEEDEEDEEDDDDDDDFCDD_Mismatch_1_Sense_+_Library_PoolT
TGAATGAAGCTATTTTTATAATAAAATCTGCTGATGTTGTAAGCAAATCTAAATACTTTGGTTTTGGACGAAAATAAGTACTAAAGATTCCTTG
>Frequency_1_QualityScore_FFHGHHHJJJJJJGIJIJJJJJIJGIJJJJJJJJJJJJIJFIGIJIJJIIHIIJJJJIJIJJIIJJJJJIJGGGGDGEEHFDDFDDDDCCDC@@_Mismatch_1_Sense_+_Library_PoolT
TTTCTACCTTTTTATGAATGAAGCTATTTTTATAATAAAATCTGCTGATGTTGTAAGCAAATCTAAATACTTTGGTTTTGGACGAAAATAAGTA
>Frequency_1_QualityScore_FDFFDHGIJIJJJJIGIA?HI3ACHEEHHIJJIGGHGHCCHHIIJJJIHIGIIHIGGHHI@FFGGIGGI@EHIGGJG@?EEF>CBA9_Mismatch_1_Sense_+_Library_PoolT
CTTTTCTACCTTTTTATGAATGAAGCTATTTTTATAATAAAATCTGCTGATGTTGTAAGCAAATCTAAATACTTTGGTTTTGGACGA
>Frequency_1_QualityScore_FFFHHHHJIJJJJJJJJJJJJJJJJJJIJJJJJIJIJJJJJIJJJIJJJJJJHIJJJJIJJJJJHFHHDFDDFFFEEDEDDEDDDDCDDDCDDD_Mismatch_2_Sense_+_Library_PoolT
CTATTTTTATAATAAAATCTGCTTATGTTGTAAGCAAATCTAAATACTTTGGTTTTGGACGAAAATAAGTACTAAAGATTCCTTGGAATACCAT
>Frequency_1_QualityScore_)ACDDD?9<EDEBFFEECC@+AFEEEEI?D9CDFIDEEA<DDDDDEICE:DDDA4BAE4@CCCAA=AAD;@AD7?;CDDDAADEDAA@@@?>??_Mismatch_2_Sense_+_Library_PoolT
ACCTCAGATGTTCCTTTTCTCCCTTTTTATGAATGAAGCTATTTTTATAATAAAATCTGCTGATGTTGTAAGCAAATCTAAATACTTTGGTTTT
>Frequency_1_QualityScore_DFBDHDFIEGHGJEIIGIJJGIIFEIJJJJGIJIGGHGE@GA;DDHHHIGHHJIIGIG8BCDFIEGI>BEB@CCCBDEEECE@>CCCDDDCACD_Mismatch_1_Sense_+_Library_PoolT
ATGAAGCTATTTTTATAATAAAATCTGCTGATGTTGTAAGCAAATCTAAATACTTTGGTTTTGGACGAAAATAAGTACTAAAGATTCCTTGGAA
>Frequency_1_QualityScore_FFHHHHHJJJJJJJIIIJJJJJJJGJJJJJJIJJJJIJJJJJJJJJJJJJJJJIHHHHFHFFFFFFEEEEEEDDDDDCDEDDDEDDDDDDDDDD_Mismatch_2_Sense_+_Library_PoolT
GAGATGTTCCTTTTCTACCTTTTTATGAATGAAGCTATTTTTATAATAAAATCTGCTGATGTTGTAAGCAAATCTAAATACTTTGGTTTTGGAC
>Frequency_1_QualityScore_FFHHHHHJJJJJJJJIIJJJJJJJJJJJJJJJJJJJJJJIJJJJJJJJJJJJJJJJJHJJJJJJIJIFHHFFFFEFEEEEEEEDDDFCCDDDDD_Mismatch_1_Sense_+_Library_PoolT
TGAAGCTATTTTTATAATAAAATCTGCTGATGTTGTAAGCAAATCTAAATACTTTGGTTTTGGACGAAAATAAGTACTAAAGATTCCTTGGAAT
>Frequency_1_QualityScore_FFHHHHHIIHIIJJJJJGIIJJJJJEHIFHIJIIJJJJJJJJJIIGIIICHIJGIJIIJCHIJJJJHGHIJJJIIJHDHHFHHHFFFFFEDDDC_Mismatch_1_Sense_+_Library_PoolC
TCAGATGTTCCTTTTCTACCTTTTTATGAATGAAGCTATTTTTATAATAAAATCTGCTGATGTTGTAAGCAAATCTAAATACTTTGGTTTTGGA
>Frequency_1_QualityScore_FFHHHHHJJJJJJJJJJJJJJJJIJJHJJJJJJJJJJJJJJJJJJJJJJJJJJJIJJJJJIIIBHFFEDCCDFEEDDDDDDDDEDDDCDCCCDC_Mismatch_1_Sense_+_Library_PoolC
AGCTATTTTTATAATAAAATCTGCTGATGTTGTAAGCAAATCTAAATACTTTGGTTTTGGACGAAAATAAGTACTAAAGATTCCTTGGAATACC
>Frequency_1_QualityScore_FFHHHHHJJJJJJJJJJJJJJJJJJJJIJJJJJJJIJIJJJJJJJJJJJJJJJJJIJJJJIIIJHHIHHFFDDEFFFEEEDEEEFDDDDDCCDD_Mismatch_1_Sense_+_Library_PoolC
AAGCTATTTTTATAATAAAATCTGCTGATGTTGTAAGCAAATCTAAATACTTTGGTTTTGGACGAAAATAAGTACTAAAGATTCCTTGGAATAC
