# Supplementary material for: Differential Gene Expression Reveals Candidate Genes for Drought Stress Response in Abies alba (Pinaceae)
Source: PLoS One. 2015 Apr 29;10(4):e0124564. doi: 10.1371/journal.pone.0124564 (PMC4414588; doi:10.1371/journal.pone.0124564)
Supplement: S3 File — (GZ) [file pone.0124564.s003.gz › comp20136_c0_seq1 #or# comp20136_c0_seq3.fa]

>comp20136_c0_seq1 len=817 path=[843:0-544 1388:545-552 234:553-557 239:558-816]
ATGCTGCAGTGATTTCTGAAGCTGTTGATTGCTTTGATGCTAATAATGTTGGCTGTGATATGTTAGGACAGAAAAAAGCTTCAGCTAAAATGATGCGGGAACACCAAAAAAACTAGATTTCTTGGATTATTTTGAGAAGTATGTGGATCACCTGGAAGATCCAATAAAATCATTACGAAACCAATTCCCCAATTGATTGGTGATGCATCCTTTGCTGAAATGGAATTATAAATGATAAGAATTTTGCAGTGCGAGCACATGGACTAGTAGAGTTTACTGCAAGGAAGTTTTATAAGATAAATTACTGTCCAATTCACAGTTGCAGAGGTAAATCCTCAAGGGCTTAACTTGTTCCATCCTTTTAAGAATGGAAAAAGTTTGCCAAGGTTTGGTGCACTGGAGACCTGTAGCATAGTCTGATTATGCAACCTAGCACATTTCCATTTTTGTTTTCTCCATTTACATGGTGTAAGTTTTGCTTTTTAAAAGTCAGAATTGGTTTGGCACAAATTGTTACCTGATAGGATATATATATATATATATATATTATATCCCACGGTCCGAAGTGGGGACAATTTGTATATAGGGAAGATAACAGCGTAGATCTTAAAAGATTGCGTTGACAGTTATTGTTTGTAAATTAATTCAAATAATATTTTTGTAAATTTACAAATTGCCAAAATTGTCAATATGTGTGATTTGGTGTCCATGGCTACTTTTTCTTTTTCTTTATTTGATTTTATTTATTTATTTAAATCTACATTATTTAATAAGATCACACAGCATCAATGTGTATAGAGGTTATTAACTGCTCCTA
>comp20136_c0_seq3 len=497 path=[1:0-118 2313:119-119 2314:120-125 2320:126-163 2349:164-169 171:170-232 234:233-237 239:238-496] : tr|A9NQN6|A9NQN6_PICSI Putative uncharacterized protein OS=Picea sitchensis PE=2 SV=1 e-value: 1e-12 blast score: 73.6
AAGACATTGGTGCAGAAATGGTGGAACATATACAATGACCCCTCTCTGGTTCACCTTGGATCAGGAGACACAATTTCGGAGGCGGGCAGAAAATCAAATGATCTGCAACAAGCGGTTGCAAATTCTTTCCTTGCTGCGATGCCAACGCCCCCCAACTTGATGCCTGCTCCGCCTGCAGCTTAATATATTTCAAATTTTCAAAACAGTAGCCTGGACTGTATATATATTATATTCCACGGTCCGAAGTGGGGACAATTTGTATATAGGGAAGATAACAGCGTAGATCTTAAAAGATTGCGTTGACAGTTATTGTTTGTAAATTAATTCAAATAATATTTTTGTAAATTTACAAATTGCCAAAATTGTCAATATGTGTGATTTGGTGTCCATGGCTACTTTTTCTTTTTCTTTATTTGATTTTATTTATTTATTTAAATCTACATTATTTAATAAGATCACACAGCATCAATGTGTATAGAGGTTATTAACTGCTCCTA

>Frequency_16_QualityScore_FEHHEGGIIIIIIJJJJGHHGHHIIJHIIIIJIIIIIIHIIIIJIIIHIIIIIIIHHFFFFEEEDEDEDCBCDDCEEEEED@CDDDDDCDDEDD_Mismatch_0_Sense_+_Library_PoolT
GAAGTGGGGACAATTTGTATATAGGGAAGATAACAGCGTAGATCTTAAAAGATTGCGTTGACAGTTATTGTTTGTAAATTAATTCAAATAATAT
>Frequency_14_QualityScore_EEGGGHGIIIHIIEGIJJEHHHHIIIGHIHIIJJIGHIHIIIIIIHIGGFEFFFEDDDCDCDDDCCACCBBCDBCBDDDBCCDCDDDDDCCDDE_Mismatch_0_Sense_+_Library_PoolT
CCACGGTCCGAAGTGGGGACAATTTGTATATAGGGAAGATAACAGCGTAGATCTTAAAAGATTGCGTTGACAGTTATTGTTTGTAAATTAATTC
>Frequency_13_QualityScore_FDHGGHGIJIIIJJEHHHIHIIIHIIIIJIIJJIIIIIIJJJJIIIGIIIIIIIFGGGFFFDEEEEEDDBDCEEEEEDBCDEDDDDDDEDEEEE_Mismatch_0_Sense_+_Library_PoolT
GTGGGGACAATTTGTATATAGGGAAGATAACAGCGTAGATCTTAAAAGATTGCGTTGACAGTTATTGTTTGTAAATTAATTCAAATAATATTTT
>Frequency_13_QualityScore_FFHHHHGIIEGIJJHIIIJJJIGGIHIIIIJJJIIJJJJIJIIIIIHHHHHHGGGGFFFEEDBDDCDDDDDCEDDCDCDCDEEEECBDDEDDDD_Mismatch_0_Sense_+_Library_PoolT
GGTCCGAAGTGGGGACAATTTGTATATAGGGAAGATAACAGCGTAGATCTTAAAAGATTGCGTTGACAGTTATTGTTTGTAAATTAATTCAAAT
>Frequency_12_QualityScore_EFEGFEGFHHIIJIIGGHHHGHIIHIIHIIIIIIIIHIIIIJIIIHHIIIIIIIIFGGFGFFDEDEEDCCDDCDEDCDC@BCDCDDDDCDDEEE_Mismatch_0_Sense_+_Library_PoolT
AGTGGGGACAATTTGTATATAGGGAAGATAACAGCGTAGATCTTAAAAGATTGCGTTGACAGTTATTGTTTGTAAATTAATTCAAATAATATTT
>Frequency_11_QualityScore_FFHHHGHIJIGIFGHIIGIIIIIJJFGHHIIIHIHIIIIJHIIIIIIIHGGGGGFEFFEDEEEDDBCDCBCDCCDDCCCDCDCEDDDECACDDC_Mismatch_0_Sense_+_Library_PoolT
CACGGTCCGAAGTGGGGACAATTTGTATATAGGGAAGATAACAGCGTAGATCTTAAAAGATTGCGTTGACAGTTATTGTTTGTAAATTAATTCA
>Frequency_10_QualityScore_FFHHHGGIEGHIIIIIIJJJIFFHFIIIJIIIIIIJIJJIJJIIIGIIHIHGHHGGFGFFEBCCDDDDCCCDDDDDDDCDDEEEDACEECD_Mismatch_0_Sense_+_Library_PoolT
GTCCGAAGTGGGGACAATTTGTATATAGGGAAGATAACAGCGTAGATCTTAAAAGATTGCGTTGACAGTTATTGTTTGTAAATTAATTCAA
>Frequency_9_QualityScore_FFHHHEGIJJHIIIJJJJHGHHHHIJJHIIIIIIJJJJJIIJIJJJJIGHIIGHHHGGEFEDEDDDDDECDDDDDDDDEDEDBCDECDDDDDED_Mismatch_0_Sense_+_Library_PoolT
CGAAGTGGGGACAATTTGTATATAGGGAAGATAACAGCGTAGATCTTAAAAGATTGCGTTGACAGTTATTGTTTGTAAATTAATTCAAATAATA
>Frequency_9_QualityScore_FFHHGHHIIIIJJIJJIIJJIIIIJHJJIJJJJJIIJIIJJIIJGIIIIJIHIIJJIHIIIHGHHGGGGBEFEFFFEEEDEEEEDDCEDDEDDD_Mismatch_0_Sense_+_Library_PoolT
TTTGTATATAGGGAAGATAACAGCGTAGATCTTAAAAGATTGCGTTGACAGTTATTGTTTGTAAATTAATTCAAATAATATTTTTGTAAATTTA
>Frequency_8_QualityScore_FFHHHHDGIJJIIJIIJJIGHIHIIIJIHIIJIJJJJJJIIIJIJJIIIHIIIIHGGGGEECDEDDCDDCDDCCDDDEEEEEDACDDDEDCDDE_Mismatch_0_Sense_+_Library_PoolT
CCGAAGTGGGGACAATTTGTATATAGGGAAGATAACAGCGTAGATCTTAAAAGATTGCGTTGACAGTTATTGTTTGTAAATTAATTCAAATAAT
>Frequency_8_QualityScore_EFHHHGGIIJIJJJIJJIJJJJJJIJIIJIJJJJIIJJJJJJJJJHIIIIIIHIIJJJGIIIHGHHGGFFEFFEEEEDEEEEEEEDDDEEEEED_Mismatch_0_Sense_+_Library_PoolT
ATTTGTATATAGGGAAGATAACAGCGTAGATCTTAAAAGATTGCGTTGACAGTTATTGTTTGTAAATTAATTCAAATAATATTTTTGTAAATTT
>Frequency_7_QualityScore_FFHHHHHJJJJGHIIIHIJJIIIIIJJJJJJJIJJIJJJJJJIJJIJJIIHFGHGFGGFGEFFFDEEEDDEEEEDDEEEDDDDDDEEEDEEDDC_Mismatch_0_Sense_+_Library_PoolT
GGGACAATTTGTATATAGGGAAGATAACAGCGTAGATCTTAAAAGATTGCGTTGACAGTTATTGTTTGTAAATTAATTCAAATAATATTTTTGT
>Frequency_7_QualityScore_EFHGFGEHHIIHEGGGGFGHHEGFGGHHHHHHHGGGGHHHHHHHHHHHHHHHEGGFGFFEEEFEEDDEECDEEEED@CCDDDDDDDEEEEEEDC_Mismatch_0_Sense_+_Library_PoolT
GGGGACAATTTGTATATAGGGAAGATAACAGCGTAGATCTTAAAAGATTGCGTTGACAGTTATTGTTTGTAAATTAATTCAAATAATATTTTTG
>Frequency_7_QualityScore_FFHHGHHJIIJGHIJJHIJJIJJJGHIIJIIJJIJIIJJJJJIIIGIHFGGGGFFFEEEEEEEDDDDCDDDCDDEDDEDDDCDDDEEDACDECD_Mismatch_0_Sense_+_Library_PoolT
ACGGTCCGAAGTGGGGACAATTTGTATATAGGGAAGATAACAGCGTAGATCTTAAAAGATTGCGTTGACAGTTATTGTTTGTAAATTAATTCAA
>Frequency_7_QualityScore_FFHHHHFHIJIIJJJJJJJJJJJJJJJIJJIJJJJJJJJJJJJJJJIIJJIJJHIIIJJHIIHHGGGGGFCEEEDEEEEDEEFEEEDDDEDDEE_Mismatch_0_Sense_+_Library_PoolT
AATTTGTATATAGGGAAGATAACAGCGTAGATCTTAAAAGATTGCGTTGACAGTTATTGTTTGTAAATTAATTCAAATAATATTTTTGTAAATT
>Frequency_6_QualityScore_FFGEGGGIIIIIJJIIFGIIIHIIIGIJHIIIHIIHIIIIIJIIIIIIIIIIIIIIEGGFFEEDECEEEEDDDCDDEEEDCDEEDEDCDDEEDE_Mismatch_0_Sense_+_Library_PoolT
AAGTGGGGACAATTTGTATATAGGGAAGATAACAGCGTAGATCTTAAAAGATTGCGTTGACAGTTATTGTTTGTAAATTAATTCAAATAATATT
>Frequency_6_QualityScore_FFHHHHHJJIHIIGHHIJJIIIHJJJIJJJJIIIIJIJJIIIIIJJJJJIHGHHHGHGGFGFGEEFFEEEEEEEBCEEDEDDDDEDEEEEDCCD_Mismatch_0_Sense_+_Library_PoolT
GGACAATTTGTATATAGGGAAGATAACAGCGTAGATCTTAAAAGATTGCGTTGACAGTTATTGTTTGTAAATTAATTCAAATAATATTTTTGTA
>Frequency_6_QualityScore_EBGFGEGIIGGHGGHGFFGHFHCEGFHEGHIHHEGFGEGGIHFGFFGGFGHGHGGFGGGGGGFGFHGGHGE_Mismatch_0_Sense_+_Library_PoolT
GTAGATCTTAAAAGATTGCGTTGACAGTTATTGTTTGTAAATTAATTCAAATAATATTTTTGTAAATTTAC
>Frequency_6_QualityScore_EEHFGGGIIJIHHIGHIIIIIIGIGIIGHIIIIHIIIIIIIIIGHGIHIIGGGIIIEGIHFGIHHGGFFEEEFFFEEEDEEEBCAACCEECCCD_Mismatch_0_Sense_+_Library_PoolT
TTGTATATAGGGAAGATAACAGCGTAGATCTTAAAAGATTGCGTTGACAGTTATTGTTTGTAAATTAATTCAAATAATATTTTTGTAAATTTAC
>Frequency_5_QualityScore_EFGGHHGIJIIIHHHIIIIIIIGHIIIIGGIIIIIGIHIIIIIIJGIGIIIIFHIIIJIJGIIGHIHHGFHFEEFFFFD_Mismatch_0_Sense_+_Library_PoolT
ATAACAGCGTAGATCTTAAAAGATTGCGTTGACAGTTATTGTTTGTAAATTAATTCAAATAATATTTTTGTAAATTTAC
>Frequency_5_QualityScore_CEGHHHHJJJJJJHHEHIIIIJJIIIJJIJJIIJHHIIIIJIIHIIHIIIIIIFGGFGFGEEEEEECDECCEEEDEDDDEEDEDDDDEDEEEDD_Mismatch_0_Sense_+_Library_PoolT
TGGGGACAATTTGTATATAGGGAAGATAACAGCGTAGATCTTAAAAGATTGCGTTGACAGTTATTGTTTGTAAATTAATTCAAATAATATTTTT
>Frequency_4_QualityScore_FFHGHHHIIIJJIIJIIJJJJJJJIJJIJJJJIIIIIIJJJJJIIJIIIIGHIIIJHIIJIIGGHHG=AADDEEFEEEEFEEEEDDE_Mismatch_0_Sense_+_Library_PoolT
TTGTATATAGGGAAGATAACAGCGTAGATCTTAAAAGATTGCGTTGACAGTTATTGTTTGTAAATTAATTCAAATAATATTTTTGTA
>Frequency_4_QualityScore_FFHHHHHJIJJJIJJJJJJIJJIIIIIJIJJJIIJJIIJJJJJJJJJIJIJJIIIJIIJJIIIJIJIJJFGGHHHH_Mismatch_1_Sense_+_Library_PoolT
TAGATCTTAAAAGATTGCGTTGACAGTTATTGTTTGTAAATTAATTCAAATAATATTTTTGTAAATTTACAAATTA
>Frequency_4_QualityScore_FFHHHHHJJJJIIJIIIIJIIJJIIJJJJIGIIIIIJHIIIJJGHIJIIIJIJJJIJIJJHIGHHIHHGGFFEFEEEEEEECCDDDDDDD_Mismatch_0_Sense_+_Library_PoolT
AGATAACAGCGTAGATCTTAAAAGATTGCGTTGACAGTTATTGTTTGTAAATTAATTCAAATAATATTTTTGTAAATTTACAAATTGCCA
>Frequency_4_QualityScore_FEGGGHGIIFGHHHGIIIIIIGGCGHIGIEFIIHIFIGHHHHIG@CFGFHIIIHIIIJIJHIIH_Mismatch_0_Sense_+_Library_PoolT
GTAGATCTTAAAAGATTGCGTTGACAGTTATTGTTTGTAAATTAATTCAAATAATATTTTTGTA
>Frequency_4_QualityScore_EEGGHGGGHIEGIIHFIDFHIIIGGHEGIIIGHIIGHIHHIGGGEEFEEFFFFEEEEDDEDDC@CCCDDCCDCEDD=CCDACCEEEDCEEEDEA_Mismatch_0_Sense_+_Library_PoolT
CGGTCCGAAGTGGGGACAATTTGTATATAGGGAAGATAACAGCGTAGATCTTAAAAGATTGCGTTGACAGTTATTGTTTGTAAATTAATTCAAA
>Frequency_4_QualityScore_FFHHHHHJGIIIIIIJJIJIIJJIJJJJJIIJIIJJJIIJIJJJJJJJHIIJIJJHIIIJJGHHHHGGGAEFEEEEDEEEEDEEEEEEDDCECD_Mismatch_0_Sense_+_Library_PoolT
ACAATTTGTATATAGGGAAGATAACAGCGTAGATCTTAAAAGATTGCGTTGACAGTTATTGTTTGTAAATTAATTCAAATAATATTTTTGTAAA
>Frequency_4_QualityScore_FEHGGGGHIGHIIIIIGHIIGHIGHIIIJIGHHIIIGHIIHIIIIIIIHIIIIIJIIIHIIGIHGGHGHFGGGFEEEEDCDDD_Mismatch_0_Sense_+_Library_PoolT
AGCGTAGATCTTAAAAGATTGCGTTGACAGTTATTGTTTGTAAATTAATTCAAATAATATTTTTGTAAATTTACAAATTGCCA
>Frequency_4_QualityScore_EEGHGGGIIHGIIJHIFIIGIIJHIJJHIIIIIGGIJIIIGIHHHHHIEIHIHIIJGHFHHIGHFEGGHHGHE_Mismatch_0_Sense_+_Library_PoolT
GTAGATCTTAAAAGATTGCGTTGACAGTTATTGTTTGTAAATTAATTCAAATAATATTTTTGTAAATTTACAA
>Frequency_4_QualityScore_FFHHHHHGIIIIIIJJIJJJJJJIJJJJIIJJJJJJJIIJJIIJJJJHIJHIIIHHHHHHFGGGFFFGFCEEEEEEEEDDEEEEEEEDDDEEEE_Mismatch_0_Sense_+_Library_PoolT
CAATTTGTATATAGGGAAGATAACAGCGTAGATCTTAAAAGATTGCGTTGACAGTTATTGTTTGTAAATTAATTCAAATAATATTTTTGTAAAT
>Frequency_4_QualityScore_FFHHHHHJJJIIJJJJJJJJJJIIJJJJJIIJJJJJGIIIJJHIIJIIIJJJIIIIIIIIIIIGGFGGGFEEEEEEEDEE_Mismatch_0_Sense_+_Library_PoolT
GATAACAGCGTAGATCTTAAAAGATTGCGTTGACAGTTATTGTTTGTAAATTAATTCAAATAATATTTTTGTAAATTTAC
>Frequency_4_QualityScore_EEGHGGGGHIIGGIIIIIIIGHIGGIFIHIIHHGIIHHHIHHGHIIFIIIIHIIIGIIIGHIGGGGDEEBEEEEEDCABCECDCBCDDCBCDDC_Mismatch_0_Sense_+_Library_PoolT
TGTATATAGGGAAGATAACAGCGTAGATCTTAAAAGATTGCGTTGACAGTTATTGTTTGTAAATTAATTCAAATAATATTTTTGTAAATTTACA
>Frequency_4_QualityScore_EEGGHGHJJJJIIIIIIIIIIHHIGIIIJIIIIIIIIIIIGIIHIHHFHIHHIIIHIGIHGGGGGGFFEEEEEEEEEEEEEDDEDEEEDDD_Mismatch_0_Sense_+_Library_PoolT
TATATAGGGAAGATAACAGCGTAGATCTTAAAAGATTGCGTTGACAGTTATTGTTTGTAAATTAATTCAAATAATATTTTTGTAAATTTAC
>Frequency_3_QualityScore_FFHHHHHJJJJJJJJIJJIJJJJJJJJJJJJJJJJJJJJJJIJJJJJHIJJHIIIIIIHGGGGGGFFFFDFFFEEDDDDEEEDDECD_Mismatch_0_Sense_+_Library_PoolT
GGGAAGATAACAGCGTAGATCTTAAAAGATTGCGTTGACAGTTATTGTTTGTAAATTAATTCAAATAATATTTTTGTAAATTTACAA
>Frequency_3_QualityScore_EEGHFGGIHIHJJIIIIJIIJIIJJHHHHIGGHGHIIJIIHIHIHIIJIII_Mismatch_0_Sense_+_Library_PoolT
ATTGTTTGTAAATTAATTCAAATAATATTTTTGTAAATTTACAAATTGCCA
>Frequency_3_QualityScore_FFHHHHFHIIJJJJJJJJIIJIJJJJIJJJJJJJJJJHJJJJJJHJIIJIHIJJIIHIHHHHGGGFFEFDEEEEEFEEDDDDEEEDDECC_Mismatch_0_Sense_+_Library_PoolT
ATAGGGAAGATAACAGCGTAGATCTTAAAAGATTGCGTTGACAGTTATTGTTTGTAAATTAATTCAAATAATATTTTTGTAAATTTACAA
>Frequency_3_QualityScore_EECFGFGIHIHEHHFIHHHHGGHFGHFFDFDGIHFIIICFGGEFHCFGGIGIJJGIHFIHIIGIDEFGGECDEF_Mismatch_0_Sense_+_Library_PoolT
CGTAGATCTTAAAAGATTGCGTTGACAGTTATTGTTTGTAAATTAATTCAAATAATATTTTTGTAAATTTACAA
>Frequency_3_QualityScore_DDGGHHGHJJJIIJJHIJJJJIIIHIIIJJIH_Mismatch_0_Sense_+_Library_PoolT
AATTAATTCAAATAATATTTTTGTAAATTTAC
>Frequency_3_QualityScore_EEHHHHHHIIIIIIGHICHHHIIIJHIIIIIJIJJJGHIIIIIGIIJIJHIJIEHIIGIIHIGGGGGGGFFFFFEFDCEEDEEEDDEDDCDDCD_Mismatch_0_Sense_+_Library_PoolT
TAGGGAAGATAACAGCGTAGATCTTAAAAGATTGCGTTGACAGTTATTGTTTGTAAATTAATTCAAATAATATTTTTGTAAATTTACAAATTGC
>Frequency_3_QualityScore_EFGHHHHJGIIIIHHHHIJIIIIIIGHHIJIIIIHIGHIJIIIAEDHEGIIJJJIIGIIGHHG_Mismatch_0_Sense_+_Library_PoolT
TAGATCTTAAAAGATTGCGTTGACAGTTATTGTTTGTAAATTAATTCAAATAATATTTTTGTA
>Frequency_3_QualityScore_FFHHHHHJJJJJJJIJIIJHIIJJJJJJJJJJJJJHIJJJJJGIHJJJGIJJIJJJJJJ@DHHGHHGFFCDFFFEEDEE_Mismatch_0_Sense_+_Library_PoolT
AGGGAAGATAACAGCGTAGATCTTAAAAGATTGCGTTGACAGTTATTGTTTGTAAATTAATTCAAATAATATTTTTGTA
>Frequency_3_QualityScore_FDFGHHGJIIIIGEHIGJI=DIIJIJJJJJJIIJIJJHD_Mismatch_0_Sense_+_Library_PoolT
AGTTATTGTTTGTAAATTAATTCAAATAATATTTTTGTA
>Frequency_3_QualityScore_FFHHGHHEHIIJIJJJJJJIGHIIIIHJJIJJIJJJJJJJJHIJIJIIIIIHHGGGGGEEBCDDDDDBDCDDDCDDDDEEEEEDDEEEDE_Mismatch_0_Sense_+_Library_PoolT
TCCGAAGTGGGGACAATTTGTATATAGGGAAGATAACAGCGTAGATCTTAAAAGATTGCGTTGACAGTTATTGTTTGTAAATTAATTCAA
>Frequency_3_QualityScore_EEFFEGEGFHGGHFFFFFGGFHHEFCHIEACD>?EFHHE@EFFFHCFGHEFEFHII=BCEEDDEGEGDFAAADA<A_Mismatch_0_Sense_+_Library_PoolT
GAAGATAACAGCGTAGATCTTAAAAGATTGCGTTGACAGTTATTGTTTGTAAATTAATTCAAATAATATTTTTGTA
>Frequency_3_QualityScore_FFHHHHHJJJJIJJIJJHEHHIIJJJJJJJHIJJIJIJJJJBFHIIIJJJJJJJJJJJJII_Mismatch_0_Sense_+_Library_PoolT
GATCTTAAAAGATTGCGTTGACAGTTATTGTTTGTAAATTAATTCAAATAATATTTTTGTA
>Frequency_3_QualityScore_FDFHHHHJJJIJJIJJJJJJJJHIIIJJJJJJIJJIJJJJJIIJIJIJIIJIJJHIJHHHHHHGGGGGFFFFFEEEEFFFEDDDEEFFEDDEDC_Mismatch_0_Sense_+_Library_PoolT
GTATATAGGGAAGATAACAGCGTAGATCTTAAAAGATTGCGTTGACAGTTATTGTTTGTAAATTAATTCAAATAATATTTTTGTAAATTTACAA
>Frequency_3_QualityScore_EFHHHHHIIIIIJGIHIHIIIJIIIJIGIIJJJIDFIIIIJJJJIJJJJJJHGI_Mismatch_0_Sense_+_Library_PoolT
AAAGATTGCGTTGACAGTTATTGTTTGTAAATTAATTCAAATAATATTTTTGTA
>Frequency_3_QualityScore_FFHHHHHJJJJJJIIJJJJJIJJJJJIHJJJJJJJJJJJJJJJJJJJJJJJJJJJJJJJJIIHHGIHIJHFHH_Mismatch_0_Sense_+_Library_PoolT
TTAAAAGATTGCGTTGACAGTTATTGTTTGTAAATTAATTCAAATAATATTTTTGTAAATTTACAAATTGCCA
>Frequency_2_QualityScore_FFHHHGHIJJIIJGIIIJHJIIJIJJGIIIHIJIJIJIHIJHJIJJJJJJJJJJJIIIJIJJJJ_Mismatch_0_Sense_+_Library_PoolT
TTAAAAGATTGCGTTGACAGTTATTGTTTGTAAATTAATTCAAATAATATTTTTGTAAATTTAC
>Frequency_2_QualityScore_FFHHHHGIJIJJJIJIJJIJIJJIJIJJIJJJJJHJJJJJJIJIJJIGIIIIGGHHHHGGGGFGGGFFEEFEFEEDEEDEEEDDE_Mismatch_0_Sense_+_Library_PoolT
GGGAAGATAACAGCGTAGATCTTAAAAGATTGCGTTGACAGTTATTGTTTGTAAATTAATTCAAATAATATTTTTGTAAATTTAC
>Frequency_2_QualityScore_FFHGHHHIJJJJJJJJIJJJIJJJJJGIJJJJJIIIJJJIJJJIIJJJJJJJJJJIJIIJJIJJIHHHGFFFFFFEEECCEEDDDD_Mismatch_0_Sense_+_Library_PoolT
AACAGCGTAGATCTTAAAAGATTGCGTTGACAGTTATTGTTTGTAAATTAATTCAAATAATATTTTTGTAAATTTACAAATTGCCA
>Frequency_2_QualityScore_FFGGFGGGIIIIIIIJGGGIIJJHI=GHIGHHFEIIIHIGHHHIJIIIIJIIIIJJIJJJDIEGGGGAC@CDEFEF_Mismatch_0_Sense_+_Library_PoolT
AGCGTAGATCTTAAAAGATTGCGTTGACAGTTATTGTTTGTAAATTAATTCAAATAATATTTTTGTAAATTTACAA
>Frequency_2_QualityScore_FFHGHEGIEEHIIIIGIIIIIGGIHIGIIIIIIGIHGIHIIIIHIDHHIIIIIIIIIIIGIEGFEEEEEBCEEDEEDCCEEEDDDCEEECE_Mismatch_1_Sense_+_Library_PoolT
GTCCGAAGTGGGGACAATTTGTATATAGGGAAGATAACAGTGTAGATCTTAAAAGATTGCGTTGACAGTTATTGTTTGTAAATTAATTCAA
>Frequency_2_QualityScore_EEHGGGHJJIIIIIIJGIIIJIJJIIGIIIJIGIIIIFIGHGIIGIJJIGIGIIJIIHIGGGFEGEGGFEEGDCCEACCEEEEDBCCCCDDCDC_Mismatch_0_Sense_+_Library_PoolT
GAAGATAACAGCGTAGATCTTAAAAGATTGCGTTGACAGTTATTGTTTGTAAATTAATTCAAATAATATTTTTGTAAATTTACAAATTGCCAAA
>Frequency_2_QualityScore_ECHHFGFHIGFHIIIIIIJIJIGI=GHIGIIIGIGIGHIH_Mismatch_2_Sense_+_Library_PoolT
AAATTAATTCAAATAATATTTTTGTAAATTTACAAATTAA
>Frequency_2_QualityScore_FFHHGGHIJJIJJJJIIJJJJIJIIIHIJJJJJIIJJJJFIJJHIIJJJJIJJJJIIIJIIIIJJIGHHFEFFFFFEDC_Mismatch_0_Sense_+_Library_PoolT
AACAGCGTAGATCTTAAAAGATTGCGTTGACAGTTATTGTTTGTAAATTAATTCAAATAATATTTTTGTAAATTTACAA
>Frequency_2_QualityScore_FFHHHGGJJJJIJJJJIJIIJIJJGIIJIIIJHHIIIJIIHIIIJIIJGIIIJIJIIJJIIIIIIG_Mismatch_0_Sense_+_Library_PoolT
TCTTAAAAGATTGCGTTGACAGTTATTGTTTGTAAATTAATTCAAATAATATTTTTGTAAATTTAC
>Frequency_2_QualityScore_AABDFEACG?GCAEHHC=DEA?B8:99@_Mismatch_0_Sense_+_Library_PoolT
TTCAAATAATATTTTTGTAAATTTACAA
>Frequency_2_QualityScore_E9EGHHHIIIJHIIJIIIHIIIIGIGIJIFHHIJHIIJJHIIIIIIIIIJIJJIIHIIIHHGHGFFFDFCEEEEC_Mismatch_0_Sense_+_Library_PoolT
GCGTAGATCTTAAAAGATTGCGTTGACAGTTATTGTTTGTAAATTAATTCAAATAATATTTTTGTAAATTTACAA
>Frequency_2_QualityScore_FFGEHHHIIGIIGIIIJIHIJJIIICGHIIJGIGIIIIIIIIJJJJIIIIIIIIJJIIIIJIIJIIJIGHIHHHGGGD_Mismatch_0_Sense_+_Library_PoolT
AGATCTTAAAAGATTGCGTTGACAGTTATTGTTTGTAAATTAATTCAAATAATATTTTTGTAAATTTACAAATTGCCA
>Frequency_2_QualityScore_FFGHHHHIJIJJJJJJJJJIJJJIIIIJIJJIIIJIJJIIJIIIJIJJJJIJJIIJJJIIJJIIIIHGHGHHGFFFFFEEEEDEC_Mismatch_1_Sense_+_Library_PoolT
ATAGCGTAGATCTTAAAAGATTGCGTTGACAGTTATTGTTTGTAAATTAATTCAAATAATATTTTTGTAAATTTACAAATTGCCA
>Frequency_2_QualityScore_FFHHHHHJIJIJJJJIHIJJIJJIIJJJJIIJJIJJJJJJJJJJJIJJJJJJJJJJJJJJJJJJIIIIGGHGGGGG_Mismatch_0_Sense_+_Library_PoolT
ATCTTAAAAGATTGCGTTGACAGTTATTGTTTGTAAATTAATTCAAATAATATTTTTGTAAATTTACAAATTGCCA
>Frequency_2_QualityScore_EEGGHGHIGFHGHIGDHGGCIIIGHFIIIIIIIIIIIGGIGGIIIGIGIIIIIIIIGIIIIIIHGIIEEEIGGGCEE_Mismatch_0_Sense_+_Library_PoolT
GATCTTAAAAGATTGCGTTGACAGTTATTGTTTGTAAATTAATTCAAATAATATTTTTGTAAATTTACAAATTGCCA
>Frequency_2_QualityScore_EEHFFHHIIJGCHIIHIIIIJIIJJJJJJII_Mismatch_0_Sense_+_Library_PoolT
TTTGTAAATTAATTCAAATAATATTTTTGTA
>Frequency_2_QualityScore_EEFHGGEEGIIFHGIIIIIEAHIEIIHCGHGIIIDFGEGGGHIGEHIDIIG;AEHEEIIIEIEIIIIHGFG_Mismatch_0_Sense_+_Library_PoolT
TAACAGCGTAGATCTTAAAAGATTGCGTTGACAGTTATTGTTTGTAAATTAATTCAAATAATATTTTTGTA
>Frequency_2_QualityScore_FFEFGGEIHIIIGIIIIJGIIHCIEHIEEGCHGIGIIIFHIHIIGHHEFIE?EEIIIIIIIIGHCCFCGCDEFEFD@BCCEEDEEEDCDBACBC_Mismatch_1_Sense_+_Library_PoolT
TATAGGGAAGATAATAGCGTAGATCTTAAAAGATTGCGTTGACAGTTATTGTTTGTAAATTAATTCAAATAATATTTTTGTAAATTTACAAATT
>Frequency_2_QualityScore_DEHHHHHJJJJJJIIIIIIJIJI;CHIIIIIIIIJJJJIJJII_Mismatch_0_Sense_+_Library_PoolT
TGACAGTTATTGTTTGTAAATTAATTCAAATAATATTTTTGTA
>Frequency_2_QualityScore_DEEFCGGGIEIIIJIGGIIEGGGGIIIICEDHEGECGG?GHIDHIEEGFHIIIIHIFDEBFGIGGGHHFAEEEEEABDBEC_Mismatch_0_Sense_+_Library_PoolT
CGTAGATCTTAAAAGATTGCGTTGACAGTTATTGTTTGTAAATTAATTCAAATAATATTTTTGTAAATTTACAAATTGCCA
>Frequency_2_QualityScore_CEHHHHHJJIIGIJJJIIHIJJJJIJJJIIIJJJIIIJJJJJJJJJIJJJJIIJIIIIJJJHFDFIIIIHG_Mismatch_0_Sense_+_Library_PoolT
AAAAGATTGCGTTGACAGTTATTGTTTGTAAATTAATTCAAATAATATTTTTGTAAATTTACAAATTGCCA
>Frequency_2_QualityScore_FFHGHHHJJJIJJJIJJJJJJJJIIIJIGIJJIII_Mismatch_0_Sense_+_Library_PoolT
AAATTAATTCAAATAATATTTTTGTAAATTTACAA
>Frequency_2_QualityScore_EEFHGGGGIIIIGIIJHHIIGGGHIIJAIIIEFIIIJJJJEIIIIGGIGGIGIIJIGGGGHGIIHIGFGGEEEEEEECCACDEDDDC_Mismatch_0_Sense_+_Library_PoolT
TAACAGCGTAGATCTTAAAAGATTGCGTTGACAGTTATTGTTTGTAAATTAATTCAAATAATATTTTTGTAAATTTACAAATTGCCA
>Frequency_2_QualityScore_FFHHHHHJJGIIIIJJJJIIIGIIJIJIIJIJJEHIIJIIIJJJIJJIIIIIIGHGGGGGGGEFEEEEEECEEEEEECEDCDDEEEEEEDDDED_Mismatch_0_Sense_+_Library_PoolT
GACAATTTGTATATAGGGAAGATAACAGCGTAGATCTTAAAAGATTGCGTTGACAGTTATTGTTTGTAAATTAATTCAAATAATATTTTTGTAA
>Frequency_2_QualityScore_FFHHGHHIIJHIIHIIIJGIIIIGIJIGIGHIJIJJGHIIIIGIIIIIIIJJJGIGHGHIIIEGFGGGGFEEEEEEEEDEEDADCCCDD_Mismatch_0_Sense_+_Library_PoolT
GATAACAGCGTAGATCTTAAAAGATTGCGTTGACAGTTATTGTTTGTAAATTAATTCAAATAATATTTTTGTAAATTTACAAATTGCCA
>Frequency_2_QualityScore_EDEFGGAEGGECCFIIHGIHCIIIIIIIHIIHHGHGHGIHHHIGIIIHIIFECFIGHGHGGGHHIHGIFAA;BDFEGGE?9??CD_Mismatch_0_Sense_+_Library_PoolT
AGTTATTGTTTGTAAATTAATTCAAATAATATTTTTGTAAATTTACAAATTGCCAAAATTGTCAATATGTGTGATTTGGTGTCCA
>Frequency_2_QualityScore_CEHGGHGIIIJJIIIIFIGHIIIC=EGHHIHII_Mismatch_0_Sense_+_Library_PoolT
AAATTAATTCAAATAATATTTTTGTAAATTTAC
>Frequency_2_QualityScore_EFHHHHGIJIJJJJJJIIJIJJGHGIJIIIIJJJJIJIIIIJIIJGIIIJJGIIJIJIIJJIHHHHHHHCEFFFFFEEEDEEEEFEDDECC_Mismatch_0_Sense_+_Library_PoolT
TATAGGGAAGATAACAGCGTAGATCTTAAAAGATTGCGTTGACAGTTATTGTTTGTAAATTAATTCAAATAATATTTTTGTAAATTTACAA
>Frequency_2_QualityScore_FEHGGHGIGIIIIIGIIIIIGEIHGIIIEIIGEIHIIIIIIGHJJJJGEHIIIIIJJIGEGGGGGECCEEEFEACCEEEDEE;ACB<?BB??AA_Mismatch_0_Sense_+_Library_PoolT
GGGAAGATAACAGCGTAGATCTTAAAAGATTGCGTTGACAGTTATTGTTTGTAAATTAATTCAAATAATATTTTTGTAAATTTACAAATTGCCA
>Frequency_2_QualityScore_CEE@CEBEGHIIGEEDFGGGEEIGEGGAGCAFCDGCBHGIICEHIIFC?CFFAGG_Mismatch_0_Sense_+_Library_PoolT
AAAAGATTGCGTTGACAGTTATTGTTTGTAAATTAATTCAAATAATATTTTTGTA
>Frequency_2_QualityScore_FFHHHHGIIJJJJJJJIIJIJIJJIIIJJJIJJIJGIJJJIJIJJJJICGIIIIFHIIIIGGGGGGGFFECEFEEEDEEEEFEDDEDCCDDCDD_Mismatch_0_Sense_+_Library_PoolT
AGGGAAGATAACAGCGTAGATCTTAAAAGATTGCGTTGACAGTTATTGTTTGTAAATTAATTCAAATAATATTTTTGTAAATTTACAAATTGCC
>Frequency_2_QualityScore_FFHHHFHIJJJGIIIIIIJJJIIJIIJIGIIJJJGHIJIIIIIIJHIIJIJJJIJJJIIJJJIIJIIIHGEG_Mismatch_0_Sense_+_Library_PoolT
CGTAGATCTTAAAAGATTGCGTTGACAGTTATTGTTTGTAAATTAATTCAAATAATATTTTTGTAAATTTAC
>Frequency_2_QualityScore_A;<EGGGCF?AEDAGGGGI=9::B=EC==:9:=AEEGGC=EGGEGGG?CG?9<C9AEFEE3=AABBC>C==AAC<A@>?C_Mismatch_0_Sense_+_Library_PoolT
TAGGGAAGATAACAGCGTAGATCTTAAAAGATTGCGTTGACAGTTATTGTTTGTAAATTAATTCAAATAATATTTTTGTA
>Frequency_2_QualityScore_EEHGHHHIIIIIIIIIJJJJJIIIIIGIIIJJIIJJIIIJIIIIIIIIIJHIIIIIJJJIJJIIIIIJGGGIIGHHG_Mismatch_1_Sense_+_Library_PoolT
TAGATCTTAAAAGATTGCGTTGACAGTTATTGTTTGTAAATTAATTCAAATAATATTTTTGTAAATTTACAAATTGA
>Frequency_2_QualityScore_EEGFGEGGIIHHEGHGIIHIIIIGIIIGDHIIIIFGFGIIGIIGGHGIIIIIIIIIIIHEIHGGGEGEGEG_Mismatch_0_Sense_+_Library_PoolT
CGTAGATCTTAAAAGATTGCGTTGACAGTTATTGTTTGTAAATTAATTCAAATAATATTTTTGTAAATTTA
>Frequency_2_QualityScore_FFHHHHHJGIIJJIJIIJJIIIJJIIJJJJJJHIJJJJJJJJJIJJJJJJJJJIIIIIJJIJJIIIIIIEEGFFGGGEEEEEDEEDEEEEDDBC_Mismatch_0_Sense_+_Library_PoolT
AGATTGCGTTGACAGTTATTGTTTGTAAATTAATTCAAATAATATTTTTGTAAATTTACAAATTGCCAAAATTGTCAATATGTGTGATTTGGTG
>Frequency_2_QualityScore_FFHHHHHJJJJJJJIIIIIIIHIGIIIJJJIIIIJIGIIIJIIIIJIJJJIIJIJJIJJJII_Mismatch_1_Sense_+_Library_PoolT
AGATCTTAAAAGATTGCGTTGACAGTTATTGTTTGTAAATTAATTCAAATAATATTTTTGCA
>Frequency_2_QualityScore_@CGECAEIFEIIIIIIEGEGEEE=GGIIFCGGGIAFGE@EHIIIIB=EHIIIIIIIGICEEGECG_Mismatch_0_Sense_+_Library_PoolT
CGTAGATCTTAAAAGATTGCGTTGACAGTTATTGTTTGTAAATTAATTCAAATAATATTTTTGTA
>Frequency_2_QualityScore_FFGHHHHIIIIIIIIIJIIIJIHIJIIIJJJGIIJGHIIIIIAEIIIJIIJIJIIJIIIIFG_Mismatch_0_Sense_+_Library_PoolT
AGATCTTAAAAGATTGCGTTGACAGTTATTGTTTGTAAATTAATTCAAATAATATTTTTGTA
>Frequency_2_QualityScore_FFHHHGHJIIJIJJJIIIJJJIIJIHIJJJJIIJJJIJJJJJJJJIJJJJJJIIJJJIIIJJIJJ_Mismatch_1_Sense_+_Library_PoolT
AGATTGCGTTGACAGTTATTGTTTGTAAATTAATTCAAATAATATTTTTGTAAATTTACAAATTA
>Frequency_2_QualityScore_DDGFHEHIJIHIJIIJIGIJIIGIIFIIIGFGIIIJJJIGIIGGH_Mismatch_0_Sense_+_Library_PoolT
ATTCAAATAATATTTTTGTAAATTTACAAATTGCCAAAATTGTCA
>Frequency_2_QualityScore_EEGGGEEHEIIIIIGGIHAGGGIJJCGIIHIIIFIGHGGGGIGHIGGGHHHICGGIFGGFCEHGHGFFECEEEEEEAAA?>?CCEC6>CDCA@C_Mismatch_0_Sense_+_Library_PoolT
ATATAGGGAAGATAACAGCGTAGATCTTAAAAGATTGCGTTGACAGTTATTGTTTGTAAATTAATTCAAATAATATTTTTGTAAATTTACAAAT
>Frequency_2_QualityScore_FFHHHHHJJJJJJJJIIIJJJJGIJIJJJIIJJJJIIJJIIIIJJJCFHIIIIJJIIJIIJIJGHH_Mismatch_0_Sense_+_Library_PoolT
GCGTAGATCTTAAAAGATTGCGTTGACAGTTATTGTTTGTAAATTAATTCAAATAATATTTTTGTA
>Frequency_2_QualityScore_FFHHHFGHIIIIJJIIIIIIIJIIIJHIIIGIJJIIIIIIIIJIIIIJCIIIIIJJJJIJJICA?EEGCCAEFFEEDDEECDEEEDDCE_Mismatch_0_Sense_+_Library_PoolT
ATTTGTATATAGGGAAGATAACAGCGTAGATCTTAAAAGATTGCGTTGACAGTTATTGTTTGTAAATTAATTCAAATAATATTTTTGTA
>Frequency_2_QualityScore_FFHHHHGIJJIHIIJIIGFIEIIIGIIIJIIIIIHIJJJJIIIHJJJJJJJJIIIJJJJIIIIIIIIGGDHHGFFFFEECEEDCDEEEEDEBEC_Mismatch_0_Sense_+_Library_PoolT
GATCTTAAAAGATTGCGTTGACAGTTATTGTTTGTAAATTAATTCAAATAATATTTTTGTAAATTTACAAATTGCCAAAATTGTCAATATGTGT
>Frequency_2_QualityScore_FFHHHGGIIIIIJJJJJIJIIIJJJJJIHIGIIJJII_Mismatch_0_Sense_+_Library_PoolT
TTGTAAATTAATTCAAATAATATTTTTGTAAATTTAC
>Frequency_1_QualityScore_FFHHHHHJJJJIJJIIJIJJJIJJJHGJJJJJJIJJJJJJJIJJJJJJJJJJJJIIJJI_Mismatch_0_Sense_+_Library_PoolT
AGATTGCGTTGACAGTTATTGTTTGTAAATTAATTCAAATAATATTTTTGTAAATTTAC
>Frequency_1_QualityScore_FFHHHHHJJIIIJJJGIJJJIJJJIGIJJJJJCHIIIIEIIJJJJJJJJJJ_Mismatch_1_Sense_+_Library_PoolT
AGATTGCGTTGACAGTTATTGTTTGTAAATTAATTCAAATAATATTTTTAT
>Frequency_1_QualityScore_FFFFH2<CFHIJIIJJIIJIGE@GGGJJGHGIEGDFHGIJJ_Mismatch_2_Sense_+_Library_PoolT
AATTAGTTCAAATAATATTTTTGTAAATTTACAAATTCCCA
>Frequency_1_QualityScore_FFHHFHHJJIJJIJJJIIGIGIGIJJGGJJJJJJIIJJIJJJJJJGGGIJJIJJHHHEFFDEEEECCDDACCDDDEEFEECDEEDDDDDDDEEE_Mismatch_1_Sense_+_Library_PoolT
TAAGTGGGGACAATTTGTATATAGGGAAGATAACAGCGTAGATCTTAAAAGATTGCGTTGACAGTTATTGTTTGTAAATTAATTCAAATAATAT
>Frequency_1_QualityScore_DDDDFHHIJJJGHHGGHGGGGHHFHHIIJIIIJGFIJJEFGIIGGIIIGGGIFGHCHIJECFF_Mismatch_0_Sense_+_Library_PoolT
AAAGATTGCGTTGACAGTTATTGTTTGTAAATTAATTCAAATAATATTTTTGTAAATTTACAA
>Frequency_1_QualityScore_FFHHHHHJJJJJJJJJJJJJJJJJJJJIJJJIIIJJJJJJJJJJJJJJJJJJJJJJJJIIJJJII_Mismatch_0_Sense_+_Library_PoolT
CTTAAAAGATTGCGTTGACAGTTATTGTTTGTAAATTAATTCAAATAATATTTTTGTAAATTTAC
>Frequency_1_QualityScore_FFHHHHHJJJJJJJIJJJJJJHIJIJJJHIIJJJIJJJIJJJJJJIJJJJJJJJJIIJJJIJJHHHHHHHFFFFFFFDEEEEEDDDDCDDDEEC_Mismatch_1_Sense_+_Library_PoolT
CGTAGATCTTAAAAGATTGCGTTGACAGTTATTGTTTGTAAATTAATTCAAATAATATTTTTGTAAATTTACAAATTGCCAAAATTGTCAATAA
>Frequency_1_QualityScore_FFHHHHHJJJIJJJIIGIJJJJJJJJJJJHIIJIJJIIJJGIJJJIJJJIJIJJJJJJIGGIJJJJJJJIIJHFHHHFFEFFEE_Mismatch_1_Sense_+_Library_PoolT
ATCTTAAAAGATTGCGTTGACAGTTATTGTTTGTAAATTAATTCAAATAATATTTTTGTAAATTTACAAATTGCCAAAATTGAC
>Frequency_1_QualityScore_FFHHHHHJJJJJJJJGIIIJIJIIIIJJJJJHIJJIJJHIJJJJIGGIIJJJIJJCHIJIJJIJHHHHHHHGFFFEEEEDDE_Mismatch_0_Sense_+_Library_PoolT
AAGATAACAGCGTAGATCTTAAAAGATTGCGTTGACAGTTATTGTTTGTAAATTAATTCAAATAATATTTTTGTAAATTTAC
>Frequency_1_QualityScore_FDHDFHDHEIIIIHHJCEHIBHHGJIJGHHHHGEHIIJEIIHIIIIGIGIJIBFGHBD_Mismatch_1_Sense_+_Library_PoolT
TGTTTGTAAATTAATTCAAATAATATTTTTGTAAATTTACAAATTGCCAAAAGTGTCA
>Frequency_1_QualityScore_=+=;D><E9ACC@FH:CHHDGE<D_Mismatch_0_Sense_+_Library_PoolT
CAAATAATATTTTTGTAAATTTAC
>Frequency_1_QualityScore_FFHHHHHJJJJJJJJJJIIGIIJJJJIIJJJIJIJGHH(@FHIIGIGIIGHEHHHHFFFDDDEDCDDDDC>CCCBEDDCDDDDEEACDCC@C>C_Mismatch_1_Sense_+_Library_PoolT
GAAGTGGGGACAATTTGTATATAGGGAAGATAACAGCGGAGATCTTAAAAGATTGCGTTGACAGTTATTGTTTGTAAATTAATTCAAATAATAT
>Frequency_1_QualityScore_FFHHHHHJJJJJIJJJIIJJJJJIJJJJJIJIJJJJJJJJIJIJJJJJJJJIJIJJGHHHFFFFFFFEEEEEEDC_Mismatch_1_Sense_+_Library_PoolT
ATCTTAAAAGATTGCGTTGACAGTTATTGTTTGTAAATTAATTCAAATAATATTTTTGTAAATTTACAAATTGAC
>Frequency_1_QualityScore_+AFHHHDH;@F@FE?EEFEHIEHEGIIDDH9F4FE?DAFGIIGEEGIIE;ECCDE3?@DECC@C>@BBBB?@>CCCCECCDCCCBDDCBDC@>C_Mismatch_1_Sense_+_Library_PoolT
GCCACGGTCCGAAGTGGGGACAATTTGTATATAGGGAAGATAACAGCGTAGATCTTAAAAGATTGCGTTGACAGTTATTGTTTGTAAATTAATT
>Frequency_1_QualityScore_FFHGHHHIJJIIGJGHEGHIIGIJJJIIGGGDIFG>HIJJFHIIIG=FGGIIIGGIIJJGJIHHHHHHHDECEDCB@CBEEDDDD>@CCCCCCA_Mismatch_1_Sense_+_Library_PoolT
AGAAGATAACAGCGTAGATCTTAAAAGATTGCGTTGACAGTTATTGTTTGTAAATTAATTCAAATAATATTTTTGTAAATTTACAAATTGCCAA
>Frequency_1_QualityScore_FFHHHHHGIJIJIJJJIJIIJJJHHIJJJJGIJJJIGIJJJJJJJJJGHJJJIJJJJJIJJJIJJHFHGEHHFFFFFFDDCCEEDDDDDDEEED_Mismatch_1_Sense_+_Library_PoolT
AGCGTAGATCTTAAAAGATTGCGTTGACAGTTATTGTTTGTAAATTAATTCAAATAATATTTTTGTAAATTTACAAATTGACAAAATTGTCAAT
>Frequency_1_QualityScore_FFHHFBHGIIFHGGGGGIIIGIGGIHGGHIIJJGIEHIJIJIJIDHIF_Mismatch_0_Sense_+_Library_PoolT
ACAGTTATTGTTTGTAAATTAATTCAAATAATATTTTTGTAAATTTAC
>Frequency_1_QualityScore_DDFFD?AC?D<CHHFCHHFIFIII9FEFFA@ECCFFGCFIBGIIIIIFIEEGF_Mismatch_0_Sense_+_Library_PoolT
TTATTGTTTGTAAATTAATTCAAATAATATTTTTGTAAATTTACAAATTGCCA
>Frequency_1_QualityScore_FFHHHHHJJJJJJIJJJJJJJJJJJJHIJJIJJJJJJBGIIIIJJJJJIJJJJJJIJ_Mismatch_0_Sense_+_Library_PoolT
TTAAAAGATTGCGTTGACAGTTATTGTTTGTAAATTAATTCAAATAATATTTTTGTA
>Frequency_1_QualityScore_FFHHHHHJJJJIJIIJJJJHIJJJIJIJJI_Mismatch_0_Sense_+_Library_PoolT
AATTCAAATAATATTTTTGTAAATTTACAA
>Frequency_1_QualityScore_FDFDADDE@:<CHGIGIIIFIGHHDHIGGIIEIIDHHEGHFGDFDHHGIII4BFHHIGH=FHGGGHIIFHEHEFEFFCB@>CEECC_Mismatch_2_Sense_+_Library_PoolT
TAATAGCGTAGATCTTAAAAGATTGCGTTGACAGTTATTGTTTGTAAATTAATTCAAATAATATTTTTGTAAATTTACAAATTGCA
>Frequency_1_QualityScore_=DHHGAB@FFFDHHIIDHIIIIJJBGHIGHJJGIIHHGIHGHGIIJJJEIGIJJJFIIJJIHHGEEFFE;@EFC@CEC@CDD_Mismatch_0_Sense_+_Library_PoolT
GCGTAGATCTTAAAAGATTGCGTTGACAGTTATTGTTTGTAAATTAATTCAAATAATATTTTTGTAAATTTACAAATTGCCA
>Frequency_1_QualityScore_FEHHHGHJJHIJJGIIIGJIJIJFHDIHIGHFGEFHHIJJJIHGI@F_Mismatch_1_Sense_+_Library_PoolT
TGTTTGTAAATTAATTCAAATAATATTTTTGTAAATTTACAAATTGA
>Frequency_1_QualityScore_FFHHHHHJIAEGJIJJJJJJJJJJIJJII_Mismatch_0_Sense_+_Library_PoolT
TGTAAATTAATTCAAATAATATTTTTGTA
>Frequency_1_QualityScore_DFCFHFHGGGGHJGIIIIJJIJIJIJIEG_Mismatch_0_Sense_+_Library_PoolC
TGTAAATTAATTCAAATAATATTTTTGTA
>Frequency_1_QualityScore_FFHHHHHHIIJJJJJJJJIJJJIJJJGIIJJJJJJJJGIJJJIJHIGJJJHIJJIIHIJJJEHHHHHGFEFFDFFEEEDEEEFEEDDEDDACDD_Mismatch_0_Sense_+_Library_PoolT
ATAGGGAAGATAACAGCGTAGATCTTAAAAGATTGCGTTGACAGTTATTGTTTGTAAATTAATTCAAATAATATTTTTGTAAATTTACAAATTG
>Frequency_1_QualityScore_FFHHHHHIJJJJJIIJJJJJJJJJJHIJJJJJJJJIJJJJJJJIJIIJIIJIIJGJIDGDGHIIIJJGIIFGIJIIIHHHHHFFFFFFDEEEEE_Mismatch_1_Sense_+_Library_PoolT
TAAATTAATTCAAATAATATTTTTGTAAATTTACAAATTGCCAAAACTGTCAATATGTGTGATTTGGTGTCCATGGCTACTTTTTCTTTTTCTT
>Frequency_1_QualityScore_FFHHHHHJJJJJJJJJJJJJJJJJJJJJJJHJJGHIIJJJJJJJJJJIJJJIIJJJJJJJJJJJJHHHHEHHFF_Mismatch_0_Sense_+_Library_PoolT
AGCGTAGATCTTAAAAGATTGCGTTGACAGTTATTGTTTGTAAATTAATTCAAATAATATTTTTGTAAATTTAC
>Frequency_1_QualityScore_DDHHHBDACFHFCDE;IF3<FFHA:C?E??FFF@HGEGFCGDCH@*9BGBBDFGABBFGDHHG=F_Mismatch_1_Sense_+_Library_PoolT
TGTAGATCTTAAAAGATTGCGTTGACAGTTATTGTTTGTAAATTAATTCAAATAATATTTTTGTA
>Frequency_1_QualityScore_FFHHHHHJJJJJJJJJJJJJJJJJJJIJJJJJIJJJJJJJJJJIIJJJJJJJJJJJJJJJJJJJJJJJJEGEHHHHHH_Mismatch_1_Sense_+_Library_PoolT
TAGATCTTAAAAGATTGCGTTGACAGTTATTGTTTGTAAATTAATTCAAATAATATTTTTGTAAATTTACAAATTGCA
>Frequency_1_QualityScore_FFHHHHHJJJJJJJJJJJJIJJJJJIJJJJHIJJIJJHHHHHHDFFFFFEEEEEEEEECEDDDDEEFEFDDDDEEEFEDDEDCDDDDDDD_Mismatch_1_Sense_+_Library_PoolT
GGATAACAGCGTAGATCTTAAAAGATTGCGTTGACAGTTATTGTTTGTAAATTAATTCAAATAATATTTTTGTAAATTTACAAATTGCCA
>Frequency_1_QualityScore_FFHHGHHEGHIJGJJIJJJJFGIGIJJJIJJJJJJJJJJIJHIHGHHHFFFFFFDEEEEDDDDDDDDCDACDDDDDDBEEEEEDCDEEDE_Mismatch_1_Sense_+_Library_PoolT
GCCGAAGTGGGGACAATTTGTATATAGGGAAGATAACAGCGTAGATCTTAAAAGATTGCGTTGACAGTTATTGTTTGTAAATTAATTCAA
>Frequency_1_QualityScore_DDDFFFFHGIGHIJJJJJHBFEHFGGGHIJJJIIIJJIHFHHIJJIIIIIJJJJIGGIEHFFFEFCEEECA@@CDBDEDEEDCC@CCEDDDDEE_Mismatch_1_Sense_+_Library_PoolT
GGAAGTGGGGACAATTTGTATATAGGGAAGATAACAGCGTAGATCTTAAAAGATTGCGTTGACAGTTATTGTTTGTAAATTAATTCAAATAATA
>Frequency_1_QualityScore_FFHHHHHJJJJJJJJJJJJJJJIJJGIIJJJJJJJJJJJJJJIJHIJIJJJHIJJJJIIIJHHHHHHG=;@DFFFFEEEEEEEEDDDD_Mismatch_0_Sense_+_Library_PoolT
TTTGTATATAGGGAAGATAACAGCGTAGATCTTAAAAGATTGCGTTGACAGTTATTGTTTGTAAATTAATTCAAATAATATTTTTGTA
>Frequency_1_QualityScore_FFFHFGFDHGHIHFJJJJJJJJJIEIIJJJIEEIIIIIHG_Mismatch_0_Sense_+_Library_PoolT
TGTTTGTAAATTAATTCAAATAATATTTTTGTAAATTTAC
>Frequency_1_QualityScore_FFHHHHGJHIJJHJIJJJJJJJJJJJJJJJJJIJJJJGIJIJJJJI_Mismatch_0_Sense_+_Library_PoolT
AGTTATTGTTTGTAAATTAATTCAAATAATATTTTTGTAAATTTAC
>Frequency_1_QualityScore_FFHHHHHIJJJIJJJIJJJJJJJJJJJJJJJJJJJJJJJJJJGJJJJJJJJJJJJIJJJJJJJIIIHGHHHHEFEFFFFFEEBDDCD_Mismatch_2_Sense_+_Library_PoolT
GACAGTTATTGTTTGTAAATTAATTCAAATAATATTTTTGTAAATTTACAAATTGACAAAATTGTCAATATGTGTGATTTGGTGTCA
>Frequency_1_QualityScore_FFGHHHHJJJIIIHIGIIGIIJIJIIIJIIHIJJJIJJIJJIIJIJJIJJGGIJJJIIIGJJGGHGIGHHHEHFFFFFFFD_Mismatch_1_Sense_+_Library_PoolT
ATTGCGTTGACAGTTATTGTTTGTAAATTAATTCAAATAATATTTTTGTAAATTTACAAATTGCCAAAATTGTCAATATGA
>Frequency_1_QualityScore_DDFFDAFHGEEGEGHD@FBHDCCEGIIIFGHCE>FCGGIAGGGGGGIDHIIIGIIIEGGGIEGGHEHHFECA_Mismatch_1_Sense_+_Library_PoolT
CGTAGATCTTAAAAGATTGCGTTGACACTTATTGTTTGTAAATTAATTCAAATAATATTTTTGTAAATTTAC
>Frequency_1_QualityScore_D;DDDDFFG<E:,AE3:CFHEE4C>HIIFIFEFF@EFIF@?CFDGEEGIGF>GECFFF_Mismatch_2_Sense_+_Library_PoolT
TATAGTTATTGTTTGTAAATTAATTCAAATAATATTTTTGTAAATTTACAAATTGCCA
>Frequency_1_QualityScore_FFHHGHFIJJJJJJIJIJJJIIIFFHIIFHIHIIIHIIGHGHIIIJJIJJJJJFHGII@CHI_Mismatch_1_Sense_+_Library_PoolT
AAAAGATTGCGTTGACAGTTATTGTTTGTAAATTAATTCAAATAATATTTTTGTAAATTTAT
>Frequency_1_QualityScore_BDFHG>FHHIGIIJDHGEEHIJIIIIIIIJJJGGIIIIJJGGIJJJJIJJJJJIJIJGEIIGIIIIIHHFH_Mismatch_1_Sense_+_Library_PoolT
GTTGACAGTTATTGTTTGTAAATTAATTCAAATAATATTTTTGTAAATTTACAAATTGCCAAAATTGTCTA
>Frequency_1_QualityScore_FFHHGHHJGIJIJJJJHIJJJJJJJJJGIJIIIJHJIIJJIJJJIIIJIJJJJJJIJJJJIIIIJJHHHHFFFFFFFEEECEEEDDCACBCDCD_Mismatch_1_Sense_+_Library_PoolT
TAACAGCGTAGATCTTAAAAGATTGCGTTGACAGTTATTGTTTGTAAATTAATTCAAATAATATTTTTGTAAATTTACAAATTGCCAAAATTGC
>Frequency_1_QualityScore_DDFHHHHJJIJJIIJJJJIF@HGIGG_Mismatch_1_Sense_+_Library_PoolT
AATTCAAATAATATTTTTGTAAATTA
>Frequency_1_QualityScore_FFHHHHHJGHIJJJJIIIJJJJJIIGIIJIJJJJJJEIGGJJJJJIJJIJJIIJJGIJGHHIJJJIIC_Mismatch_0_Sense_+_Library_PoolT
AGATTGCGTTGACAGTTATTGTTTGTAAATTAATTCAAATAATATTTTTGTAAATTTACAAATTGCCA
>Frequency_1_QualityScore_FFHHHHGJJJJJJJJIIIIIIJJJIJJJJJJJJJJJHIJIIIJJJJIJJJJJIHHHJIJI@DGEEEFHFDFFFFFFFDD_Mismatch_1_Sense_+_Library_PoolT
TAGGGAAGATAACAGCGTAGATCTTAAAAGATTGCGTTGACAGTTATTGTTTGTAAATTAATTCAAATAATATTTTTAT
>Frequency_1_QualityScore_DBDBDDHEFGEG?HACAG@CE?@>?DG@GG@BDHHDBGGFG?0?BFB?FD>BBFCFHHH@FDC.=CHGC;A_Mismatch_1_Sense_+_Library_PoolT
AGATCTTAAAAGATTGCGTTGACAGTTATTGTTTGTAAATTAATTCAAATAATATTTTTGTAAATTTACGA
>Frequency_1_QualityScore_FFDHDHFIGIJJGIIGHHGIIIFCDHFDDFFGHGHJIEHIHJ@FGAGHIFHCEHEDFBBCFEDDDD?DCCDED@CCBCDDDD5?BBCCDCCDED_Mismatch_1_Sense_+_Library_PoolT
ATATATATATTATATTCCACGGTCCGAAGTGGGGACAATTTGTATATAGGGAAGATAACAGCGTAGATCTTAAAAGATTGCGTTGACAGTTATT
>Frequency_1_QualityScore_DFHHHGHJJJGIIJJIFGIIJJJJIJIIIFIJIIJFGIIGIJCGIJIJFHJFHGGIJJJEHHEEHFFFFFDFFFEEBEE_Mismatch_1_Sense_+_Library_PoolT
AGGGAAGATAACAGCGTAGATCTTAAAAGATTGCGTTGACAGTTATTGTTTGTAAATTAATTCAAATAATATTTTTGCA
>Frequency_1_QualityScore_FFHHGHHFGIIIJHGIIFIJJIGIIIIJJJJJJJIJJJIHEHHIJJJJJJJJJIJHIIJJ_Mismatch_0_Sense_+_Library_PoolT
TTGACAGTTATTGTTTGTAAATTAATTCAAATAATATTTTTGTAAATTTACAAATTGCCA
>Frequency_1_QualityScore_FFHGFHBGHIGIJEHHEFGIFFHGGIIJJ_Mismatch_2_Sense_+_Library_PoolT
TTTACAAATTGCCAAAACTGTCAATATGA
>Frequency_1_QualityScore_FFHHHHGIIIJHIIJJJJJJIJGIJHIIIHIJJJJGIIHEHHGHFFFFFFFEEEDEEDEEFEDDDEEBDCCDDCCDCDDD_Mismatch_1_Sense_+_Library_PoolT
GCGTAGATCTTAAAAGATTGCGTTGACAGTTATTGTTTGTAAATTAATTCAAATAATATTTTTGTAAATTTACAAATTGA
>Frequency_1_QualityScore_FFHHHHHJJJJJJJJJJJJJJJJJJJIJJJIJJJJJIIJJIJJJJJJIJIJIIIJJJJIJJJJIJHHHHCHFFFFFFFEE_Mismatch_1_Sense_+_Library_PoolT
AGCGTAGATCTTAAAAGATTGCGTTGACAGTTATTGTTTGTAAATTAATTCAAATAATATTTTTGTAAATTTACAAATTA
>Frequency_1_QualityScore_ADH>DBAEHHIIIGGIIIICHIGHIDHIAEDB>DGFHB*9BGGGHIGDGIIIIGGI;F_Mismatch_0_Sense_+_Library_PoolT
CTTAAAAGATTGCGTTGACAGTTATTGTTTGTAAATTAATTCAAATAATATTTTTGTA
>Frequency_1_QualityScore_FFHHHHHJJJJJJJJJJJJIJIJJJIJJJJJJJJJJJJJJIIJJJJJIJJJJJJIIJIJJJJJIG_Mismatch_0_Sense_+_Library_PoolT
TAAAAGATTGCGTTGACAGTTATTGTTTGTAAATTAATTCAAATAATATTTTTGTAAATTTACAA
>Frequency_1_QualityScore_FDHHDFHGIIIIIGHGIJIIIIIGHIJJJDEGIIJJFHIJIIHIJJGHCHHHA/=FH>DHGGIIIHHHGEH_Mismatch_1_Sense_+_Library_PoolT
GATAACAGCGTAGATCTTAAAAGATTGCGTTGACAGTTATTGTTTGTAAATTAATTCAAATAATATTTTTA
>Frequency_1_QualityScore_BEHHHDAHEE+<AEEBHE@CAFHFII?DFHEHGBDEGHEDGGIHGDHGII>FGGEHEAHEHIII@GEHHEF;BCFFFC>CAC@>_Mismatch_2_Sense_+_Library_PoolT
AACAGCGTAGATCTTAAAAGATTGCGTTGACAGTTATTGTTTGTAAATTAATTCAAATAATATTTTTGTAAATTTACAAATGGA
>Frequency_1_QualityScore_FFHHHHHJJJJJIJJJJJJJ_Mismatch_0_Sense_+_Library_PoolT
TGTAAATTTACAAATTGCCA
>Frequency_1_QualityScore_FFGHHHHJJJJGJJGIJHIJJJJJJJJIIJJJIIGIJJJJHIIIJJGJJJIGIJJJIHHHHHHHFFFFFDFDEEDED_Mismatch_1_Sense_+_Library_PoolT
GGAAGATAACAGCGTAGATCTTAAAAGATTGCGTTGACAGTTATTGTTTGTAAATTAATTCAAATAATATTTTTGCA
>Frequency_1_QualityScore_FFHHHHFHJJJJJJJIHGJJJHIIJJIJIIJJJJJJJJJIJIGHIJJJHHGI_Mismatch_1_Sense_+_Library_PoolT
TGACAGTTATTGTTTGTAAATTAATTCAAATAATATTTTTGTAAATTTACTA
>Frequency_1_QualityScore_FFGHHHHJJJJJJJJJJJIJJJJJJHJJJJJIJJJJJJJJJJJJJJJJJJJJJIJJJJJJIJJJJJJJJIJH_Mismatch_2_Sense_+_Library_PoolT
AGATCTTAAAAGATTGCGTTGACAGTTATTGTTTGTAAATTAATTCAAATAATATTTTTGTAAATTTACTTA
>Frequency_1_QualityScore_FFHHHHHIJJJJJJJJJJHIJJIJJJJJEIJJJJJIJIJJJJIIIJJIJIDHHIIJJJJJFGGHGI_Mismatch_0_Sense_+_Library_PoolT
ATTCAAATAATATTTTTGTAAATTTACAAATTGCCAAAATTGTCAATATGTGTGATTTGGTGTCCA
>Frequency_1_QualityScore_DFGGHHHJIJJJJJJJHIJJJJJHIJIJJGHIIHIIJJJJJJJJIIJIIJJJJJJJJJIHGGHIJIHG_Mismatch_1_Sense_+_Library_PoolT
ATCTTAAAAGATTGCGTTGACAGTTATTGTTTGTAAATTAATTCAAATAATATTTTTGTAAATTTGCA
>Frequency_1_QualityScore_DFBADA?CFHIEIIEHGD@;EF@CDDGD?FHGHIFGHGIIIGHGIIGHEHHEGGEEGGGH:=CDEHF;A_Mismatch_1_Sense_+_Library_PoolT
ACAGCGTAGATCTTAAAAGATTGCGTTGACAGTTATTGTTTGTAAATTAATTCAAATAATATTTTTGCA
>Frequency_1_QualityScore_FFHHHFHJJJGIIJJJJIHHIGIIHJJHIJIIJJJJJJJIJJJJJJJJIJJJJJJJJJHHFFFFFFEEECEEEDDDEDEFED>ADEDDDDDDEE_Mismatch_1_Sense_+_Library_PoolT
TGAAGTGGGGACAATTTGTATATAGGGAAGATAACAGCGTAGATCTTAAAAGATTGCGTTGACAGTTATTGTTTGTAAATTAATTCAAATAATA
>Frequency_1_QualityScore_FFHHHHHJJJJJJJJJIJJJJJIJJIIJJIJJJJJIJJJIJJJJJJJJIJIJJJJJJIJJJJHHHE_Mismatch_1_Sense_+_Library_PoolT
GCGTAGATCTTAAAAGATTGCGTTGACAGTTATTGTTTGTAAATTAATTCAAATAATATTTTTGCA
>Frequency_1_QualityScore_FFHGHHHJJJJGHIJJGIJJJJJIHIIIIEIJIIJJJJJJJJJJJIJJJJJJJIJHHHHHFFFFDDDDDDDDDDEDDDDDDDEEEEEDDEEEDE_Mismatch_1_Sense_+_Library_PoolT
ACTGTCCGAAGTGGGGACAATTTGTATATAGGGAAGATAACAGCGTAGATCTTAAAAGATTGCGTTGACAGTTATTGTTTGTAAATTAATTCAA
>Frequency_1_QualityScore_FFBDFHGDEFHFEDBFI@DHHGEHHGGFGEGGHEIIGHBDHDHIEGI_Mismatch_0_Sense_+_Library_PoolT
GTTATTGTTTGTAAATTAATTCAAATAATATTTTTGTAAATTTACAA
>Frequency_1_QualityScore_FDHHHHHJJJJJJJJJJJJJJJIIJIJJJJJJJJJJJJJJJIJJGIJJIJIJJHHHGHEEFFFFF?ADECEEECDEEFEEEDDBE_Mismatch_0_Sense_+_Library_PoolT
GTATATAGGGAAGATAACAGCGTAGATCTTAAAAGATTGCGTTGACAGTTATTGTTTGTAAATTAATTCAAATAATATTTTTGTA
>Frequency_1_QualityScore_FFHGHHFFHIJJJJFIIJJIJJJJIFHGIIIJG_Mismatch_0_Sense_+_Library_PoolT
TAAATTAATTCAAATAATATTTTTGTAAATTTA
>Frequency_1_QualityScore_FFHHHHHJJJJIJIIJIIJIIJIHIIIJGJJFGIGIJIGGIJJJJIJJJGIIIJJIJIIGIJJIIIHJIJJJJJJJJA_Mismatch_0_Sense_+_Library_PoolT
ATTGCCAAAATTGTCAATATGTGTGATTTGGTGTCCATGGCTACTTTTTCTTTTTCTTTATTTGATTTTATTTATTTA
>Frequency_1_QualityScore_4B+++AB<FFEC:<FEA8:?@?**:0??9**94?B;1?4B?3)=(\-5\;)==C3)7).;@@DD<35;=>>35;A:(5>>9?_Mismatch_1_Sense_+_Library_PoolT
CAAGGTCCGAAGTGGGGACAATTTGTATATAGGGAAGATAACAGCGTAGATCTTAAAAGATTGCGTTGACAGTTATTGTTTG
>Frequency_1_QualityScore_FFHGGHHJGIFFGIJIJJIJJIFEHIEGIHIJGIJJGHIJJJJJJGHIIBFGG@FGIJIIJJJIGJHGHFEFFCBDFEEDC>CC@CCC_Mismatch_2_Sense_+_Library_PoolT
GATAATAGCGTAGATCTTAAAAGATTGCGTTGACAGTTATTGTTTGTAAATTAATTCAAATAATATTTTTGTAAATTTACAAATTGCA
>Frequency_1_QualityScore_DDFHGHHIIJJJJJJJJJJJJJJJIJJIJJJJIIIHIJJJJJJ_Mismatch_0_Sense_+_Library_PoolT
TAAATTAATTCAAATAATATTTTTGTAAATTTACAAATTGCCA
>Frequency_1_QualityScore_FFHHHHHJJJJGIJIJJJIIJJIIJJJJHIIJJJJJJJJJJJJJJJGJJJJJJJJJJJJJJIJEHJJJJIHHEHHFFFFFF_Mismatch_0_Sense_+_Library_PoolT
AAAAGATTGCGTTGACAGTTATTGTTTGTAAATTAATTCAAATAATATTTTTGTAAATTTACAAATTGCCAAAATTGTCAA
>Frequency_1_QualityScore_D8DDDD<A?4A+<F??@)2?<ACC1:9*?CDE>D80B9:B@DDD4??DED:8D8CE_Mismatch_0_Sense_+_Library_PoolT
GATCTTAAAAGATTGCGTTGACAGTTATTGTTTGTAAATTAATTCAAATAATATTT
>Frequency_1_QualityScore_FFHGHHHJJJGIJIJGIIGGGBHIJIJCHIJJ_Mismatch_0_Sense_+_Library_PoolT
TTAATTCAAATAATATTTTTGTAAATTTACAA
>Frequency_1_QualityScore_FFHHFDFGIIJIJJJJGIHJFFIIJJIHJIIJJGIIJJIJGJJHIHIECHIGJJ_Mismatch_0_Sense_+_Library_PoolT
GCGTTGACAGTTATTGTTTGTAAATTAATTCAAATAATATTTTTGTAAATTTAC
>Frequency_1_QualityScore_FFHHHHHHGIIJJIIJJJJJJJJJJJJJIJJGIIJJJIJJJJJIJJJHIJIJJJHJJJJJHIHHHHHFEDFFFFFDEEDEEEEE3@DDDDEDDD_Mismatch_1_Sense_+_Library_PoolT
CAATTTGTATATAGGGAAGATAACAGCGTAGATCTTAAAAGATTGCGTTGACAGTTATTGTTTGTAAATTAATTCAAATAATATCTTTGTAAAT
>Frequency_1_QualityScore_FFHHHHHIIIIJIJIJJIJJJJJJJIJJIIJJJJIJJJJJJJJJIIJJIJJHGIJJJIIJHHHHHHHED?BEDCEEEDEDECFEDDDD_Mismatch_1_Sense_+_Library_PoolT
TTTGTATATAGGGAAGATAACAGCGTAGATCTTAAAAGATTGCGTTGACAGTTATTGTTTGTAAATTAATTCAAATAATATTTTTGCA
>Frequency_1_QualityScore_BDFFHHHJJIJGIIJJEHIIHEHIIJJJIIJIJIIIJIGIIJGHEF<FHHIEGEHIJIIJEIJJGGHEHHEHHFFFFFFFEEDCDEBD_Mismatch_2_Sense_+_Library_PoolT
TAATAGCGTAGATCTTAAAAGATTGCGTTGACAGTTATTGTTTGTAAATTAATTCAAATAATATTTTTGTAAATTTACAAATTGCCTA
>Frequency_1_QualityScore_FFHHHHHIJJJGIJJHIJJJJGHIIJJJJJJJJJJJJJJJIJJJJJJJIJHJJJJJJJJIIJIIIHGIGGIGGHHHHHHHFFDFDEC_Mismatch_1_Sense_+_Library_PoolT
GACAGTTATTGTTTGTAAATTAATTCAAATAATATTTTTGTAAATTTACAAATTGCCAAAATTGTCAATATGTGTGATTTGGTGTCA
>Frequency_1_QualityScore_FFHHHHHJJJJJJJJJJJJJJIJIJHIJJJJHIJJJJJJJJJJJJJIJJJJJJIJJJJIJJJJJJIJJIIJIJHHG_Mismatch_1_Sense_+_Library_PoolT
AGATCTTAAAAGATTGCGTTGACAGTTATTGTTTGTAAATTAATTCAAATAATATTTTTGTAAATTTACAAATTGA
>Frequency_1_QualityScore_FFHHGGFGIJJJJIIJGHHIJJJJJJJJJJJJJJJGIJJJIJGHGIJIIIJIJIGHGHHEEDFFFFFFCCDECEEEDDDEADDDDE_Mismatch_0_Sense_+_Library_PoolT
AGGGAAGATAACAGCGTAGATCTTAAAAGATTGCGTTGACAGTTATTGTTTGTAAATTAATTCAAATAATATTTTTGTAAATTTAC
>Frequency_1_QualityScore_DABFH3CGEHBG?FFGEHHE<CFEDGC?HHIGIGHGFHGIFHIHGHFHEHGHIAGEHIIGI>DGHFDHEC?C>C>BADDEDCCECCCCCCCCCC_Mismatch_0_Sense_+_Library_PoolT
GGAAGATAACAGCGTAGATCTTAAAAGATTGCGTTGACAGTTATTGTTTGTAAATTAATTCAAATAATATTTTTGTAAATTTACAAATTGCCAA
>Frequency_1_QualityScore_FFHHHHHJJJIJJJJJJJIJJJIJJJJJJJJJJJJIIIJIJJIJJJJIJJIJJHGEIGGIJJIJIIIIH?BHFEDEFFFEECCCEEDCCA=BDC_Mismatch_2_Sense_+_Library_PoolT
GATAATAGCGTAGATCTTAAAAGATTGCGTTGACAGTTATTGTTTGTAAATTAATTCAAATAATATTTTTGTAAATTTACAAATTGACAAAATT
>Frequency_1_QualityScore_FFFHHHHJJJJJJJJJIGIIIJIIIJIIJJJJJFHIGGIIHHJJJJIIIJIGGGGJJECGHGEHFHHHGFFFFFDEE_Mismatch_0_Sense_+_Library_PoolT
GGAAGATAACAGCGTAGATCTTAAAAGATTGCGTTGACAGTTATTGTTTGTAAATTAATTCAAATAATATTTTTGTA
>Frequency_1_QualityScore_FFHHDF)@F@@BBBBCCC@8@88>>CDAC?<83>A8CCDD?BDD39ACC>CCCDDCD=@>BDDCDCCCD@C@@C9AACABDDDDDCDDDDDDCE_Mismatch_1_Sense_+_Library_PoolT
CCGAAGGGGGGACAATTTGTATATAGGGAAGATAACAGCGTAGATCTTAAAAGATTGCGTTGACAGTTATTGTTTGTAAATTAATTCAAATAAT
>Frequency_1_QualityScore_FFHHHHHJIIJDGHGHIIJIBGDGCAGHHIGDHGGFGHJIJJJAGIJI@@HIGEEEHDHEFA?AACED:ACC@CCDACDCDDD@ADECDDCCCE_Mismatch_1_Sense_+_Library_PoolT
CCGAAGTGGGGACAATTTGTATATAGGGAAAATAACAGCGTAGATCTTAAAAGATTGCGTTGACAGTTATTGTTTGTAAATTAATTCAAATAAT
>Frequency_1_QualityScore_FFFHHHHGIIJJJIIHIIJEHIGFGIJJJIGIJJJIJJJIIJJJJIJIHJJJIJJJJIIEFGGIJDFEGCG4AEE_Mismatch_1_Sense_+_Library_PoolT
ATTGCGTTGACAGTTATTGTTTGTAAATTAATTCAAATAATATTTTTGTAAATTTACAAATTGCCAAAACTGTCA
>Frequency_1_QualityScore_D?B<:D=FGFBFH>@HIEEHIG<GIGHEFHGFG@GBFIEHE8DDB?FB=C4BFGHEHIIGGGE>@AAC_Mismatch_1_Sense_+_Library_PoolT
AAGCGTAGATCTTAAAAGATTGCGTTGACAGTTATTGTTTGTAAATTAATTCAAATAATATTTTTGTA
>Frequency_1_QualityScore_FFHHHHHJJJJJJJGJJJJJJJJJJJJJJ_Mismatch_1_Sense_+_Library_PoolT
AAATAATATTTTTGTAAATTTACAAATTA
>Frequency_1_QualityScore_FFHHHHHJJJJJJJJIJJJJJJHIJJJJJJJJJJJIJIJJJJJJJJHIIJJHJJBHFHIJIIJJ@DHIIJ_Mismatch_0_Sense_+_Library_PoolT
ATTAATTCAAATAATATTTTTGTAAATTTACAAATTGCCAAAATTGTCAATATGTGTGATTTGGTGTCCA
>Frequency_1_QualityScore_4:<AC1A;EE<;6F@*1))?1?BDBBD@D4?9*/??BCC<=4ACEA6;1=(7;@AADD:?(6@;6\\,8?>AA:>A>:(,(++8>::>>AADAD_Mismatch_2_Sense_+_Library_PoolT
CCACGGTCCGAAGTGGGGACAATTTGTATATAGGGAAGATAACAGCGTAGCTCTTAAAAGATTGCGTTGACAGTTATTGTGTGTAAATTAATTC
>Frequency_1_QualityScore_FFFDFHHIIGHIJHIGJJJIHGIJJJJJIJGIIJIJIICHEFICFIJGGGHHE_Mismatch_2_Sense_+_Library_PoolT
CAGTTATTGTTTGTAAATTAATTCAAATAATATTTTTGTAAATTTACAAATCA
>Frequency_1_QualityScore_FFHHHHHJJIJJJJJJJJJJHIJJJJJGIJJJJFIJJJJJJJJJJJJJIJJJJJJJJJJJJJJJIHHHHHEEFFFFFFEC_Mismatch_1_Sense_+_Library_PoolT
GTAGATCTTAAAAGATTGCGTTGACAGTTATTGTTTGTAAATTAATTCAAATAATATTTTTGTAAATTTACAAATTGGCA
>Frequency_1_QualityScore_FFHHHHHJJJJJJJJJIJJJJIIJJJJJJJJJGIJJIJJIJIJJJHIJJJJJJJHHHHHHHFFFFFFEFEFEEDDEEEEEDDEDDDDDDDDDDD_Mismatch_1_Sense_+_Library_PoolT
GAAGATAATAGCGTAGATCTTAAAAGATTGCGTTGACAGTTATTGTTTGTAAATTAATTCAAATAATATTTTTGTAAATTTACAAATTGCCAAA
>Frequency_1_QualityScore_FFHHHHHJJJJGJJJHIJJJGIJJJIJJJJJJJJJJJIJJJJJJIIJJIJJJJIHJJJJJJIJIIJJJJFIIIHIHIIFHHHCFHHEFFFFDEE_Mismatch_2_Sense_+_Library_PoolT
TTTTTCTTTTTCTTTATTTGATTTTATTTATTTATTTAAATCTACATCATTTAATAAGATCACACAGCATCAATGTGTATAGAGGTTACTAACT
>Frequency_1_QualityScore_FFHHHHHJHGJJJJJIIJJJIJJIJHIJJJJJJJJJJJJJJJJJJJJJJIJIIJJIJJJJJIIJIIJJEHEHHFHHFF_Mismatch_0_Sense_+_Library_PoolT
AGATTGCGTTGACAGTTATTGTTTGTAAATTAATTCAAATAATATTTTTGTAAATTTACAAATTGCCAAAATTGTCAA
>Frequency_1_QualityScore_EFHHHHHIHIIIGHHHIEFHHFHFHIIJIIJFHIHGHHIJJIIJJHHHGFHB8=FHGHIHHHHIJJJHHHHF_Mismatch_0_Sense_+_Library_PoolT
ATAACAGCGTAGATCTTAAAAGATTGCGTTGACAGTTATTGTTTGTAAATTAATTCAAATAATATTTTTGTA
>Frequency_1_QualityScore_FFHHHHHJHIJJJJJIJJJJJIJJGFIJJJJIJJJJJJJJJJJJJJJJJJJIJIJJJJ_Mismatch_0_Sense_+_Library_PoolT
AGATTGCGTTGACAGTTATTGTTTGTAAATTAATTCAAATAATATTTTTGTAAATTTA
>Frequency_1_QualityScore_FFHHFHHJJJJJJIJJJIIIJIIJJJIJJJJJJJIIJJIJJJJJJJJJJIJJJHHHHDFFDEEEEDDEDCDDDDDDEFEEDDEEECEDDDDEEE_Mismatch_1_Sense_+_Library_PoolT
GAAGTGGGGACAATTTGTATATAGGGAATATAACAGCGTAGATCTTAAAAGATTGCGTTGACAGTTATTGTTTGTAAATTAATTCAAATAATAT
>Frequency_1_QualityScore_DDBH<FHGGGEDHHHGGG7ECCCF?FGFFEHGGEHHGDEGGHEHGGFBBFF@47CAFHEGEDDDCEA3_Mismatch_0_Sense_+_Library_PoolT
CAGCGTAGATCTTAAAAGATTGCGTTGACAGTTATTGTTTGTAAATTAATTCAAATAATATTTTTGTA
>Frequency_1_QualityScore_FFHHHHHJJJIJIJJJJJJJJJJJJJJJJJJJJIJJJJJJIJJJJJHIJIIJIJJJJIJJJIJJIHHGGHHHFFFEEEDFEEEDDDDCDD_Mismatch_2_Sense_+_Library_PoolT
GGAAGATAATAGCGTAGATCTTAAAAGATTGCGTTGACAGTTATTGTTTGTAAATTAATTCAAATAATATTTTTGTAAATTTACAAATTA
>Frequency_1_QualityScore_FDHHGFHIJBEHIJJJIJJGHIIJIJJIJJJJJJHHJIIJJIJJGIIJJIJJHGIIJIGGCFGGIJGHHCECHIIIGHHHGH_Mismatch_0_Sense_+_Library_PoolT
TATTGTTTGTAAATTAATTCAAATAATATTTTTGTAAATTTACAAATTGCCAAAATTGTCAATATGTGTGATTTGGTGTCCA
>Frequency_1_QualityScore_FFHHFHHGGGGIJIIIEFHGIEIGHIHJJJHJIIIJHIJIIJIDGIJGEFDGBHIIEHIIIJGIGEE_Mismatch_2_Sense_+_Library_PoolT
AGCGTAGATCTTAAAAGATTGCGTTGACAGTTATTGTTTGTAAATTAATTCAAATAATATTTTTCGA
>Frequency_1_QualityScore_FFHHGHHJJJJJJJJJJJJJGIJJIJJHJJJJJIIJIIJJJJJJJJJJIJJJJJJJJJJIJJJJJGIJJIGHJHHHG_Mismatch_2_Sense_+_Library_PoolT
GTAGATCTTAAAAGATTGCGTTGACAGTTATTGTTTGTAAATTAATTCAAATAATATTTTTGTAAATTTACAAATCA
>Frequency_1_QualityScore_FDHHHHHHGIIIJJIGIJJJJJJJJJJIIIJJIIJIJJJIJJJJJJJJJJEIJJIIJJ_Mismatch_0_Sense_+_Library_PoolT
GACAGTTATTGTTTGTAAATTAATTCAAATAATATTTTTGTAAATTTACAAATTGCCA
>Frequency_1_QualityScore_FFHCDHHJJFHIGGHIJJIJIEIIEIJJJIJJJIIIIIGIIJJJJGI_Mismatch_0_Sense_+_Library_PoolT
CAGTTATTGTTTGTAAATTAATTCAAATAATATTTTTGTAAATTTAC
>Frequency_1_QualityScore_DFHHGHHJJJJJJJJJJJGHJJJJJIJJJ_Mismatch_0_Sense_+_Library_PoolT
ATTCAAATAATATTTTTGTAAATTTACAA
>Frequency_1_QualityScore_FFHHHHHIHIEBIGHCHIIIIIIIIIGIIIIEGHGIIIIIIHHH_Mismatch_0_Sense_+_Library_PoolT
ATTGTTTGTAAATTAATTCAAATAATATTTTTGTAAATTTACAA
>Frequency_1_QualityScore_FFHHFHHIIIGHIIIIHHIJJJJIJJJJJIGIJGIAHHGIIJ=DGGIJ?CHFADFFFFF7>CECDECDD@CDEDEDDBD_Mismatch_1_Sense_+_Library_PoolT
AGGGAAGATAACAGCGTAGATCTTAAAAGATTGCGTTGACAGTTATTGTTTGTAAATTAATTCAAATAATATTTTTGGA
>Frequency_1_QualityScore_FFFH?FDGHGI@FEFHEBGH3:CFHCHCGGGCBGIIGIIIIIIIIDHGHIIIIGI<=EGHEHG_Mismatch_1_Sense_+_Library_PoolT
TGCGTTGACAGTTATTGTTTGTAAATTAATTCAAATAATATTTTTGTAAATTTACAAATTGCA
>Frequency_1_QualityScore_FFHDFHHJJJJIJIJIJJJJIJJJJFHGIGIJJJIHIIIGEHHIJJGIIJJIJIJJGJJJHHEHGIJJI_Mismatch_0_Sense_+_Library_PoolT
AGATCTTAAAAGATTGCGTTGACAGTTATTGTTTGTAAATTAATTCAAATAATATTTTTGTAAATTTAC
>Frequency_1_QualityScore_FFHHHHHJJJJJJJJJJJJJJJIJJJJJJJJJJJJJIJIJJJJJJGHIJJJHIJJIJJJJJJIHHHHHHCEFFEFFFEEDEEEFEDDDE_Mismatch_0_Sense_+_Library_PoolT
TATAGGGAAGATAACAGCGTAGATCTTAAAAGATTGCGTTGACAGTTATTGTTTGTAAATTAATTCAAATAATATTTTTGTAAATTTAC
>Frequency_1_QualityScore_FFHHHHHJJJJJIIJJJJJJJ_Mismatch_0_Sense_+_Library_PoolT
ATAATATTTTTGTAAATTTAC
>Frequency_1_QualityScore_BD2=ACFF>CAEAHC4<AA3AEHDFEFEGDFFECGGGCFCFDA?:?FDBFFFIGIGEI>B=CCBCFEIICD_Mismatch_1_Sense_+_Library_PoolT
CGTTGACAGTTATTGTTTGTAAATTAATTCAAATAATATTTTTGTAAATTTACAAATTGCCAAAACTGTCA
>Frequency_1_QualityScore_FFHHHHHIHCFHIIGJHGIIJIDEGHDFGIJIIIIJIIJJJIJIGIJJJJIJIJJJJJJIIJGHGIJJFEHHHHFEFF_Mismatch_0_Sense_+_Library_PoolT
AAGATTGCGTTGACAGTTATTGTTTGTAAATTAATTCAAATAATATTTTTGTAAATTTACAAATTGCCAAAATTGTCA
>Frequency_1_QualityScore_FFGHHHHJIJJJJIIIJJJJJJIIIIJJJJJJIJJJJJIIJJIIJIJJHIIIIIIJGHGIIIJIJGFHFBCE_Mismatch_0_Sense_+_Library_PoolT
AAATTAATTCAAATAATATTTTTGTAAATTTACAAATTGCCAAAATTGTCAATATGTGTGATTTGGTGTCCA
>Frequency_1_QualityScore_FFHHHHHJJJJJJJJJJJJJJIIJJJJJIJJJJJHIJJIJGJJJJIJJJJJHHHHHHHFFFFFEEEFEEEDEDDDDDD_Mismatch_1_Sense_+_Library_PoolT
CGTAGATCTTAAAAGATTGCGTTGACAGTTATTGTTTGTAAATTAATTCAAATAATATTTTTGTAAATTTACAAATTA
>Frequency_1_QualityScore_FFHHHHHJJJJJJJJJJJIHJJJJJJFHHJJJIJJJJJJJJJJJJJJJJJJJJJIJJJJJJIJJJJJJJHHHHHHHFFFFEDEEEEDDEDEDED_Mismatch_1_Sense_+_Library_PoolT
TAGATCTTAAAAGATTGCGTTGACAGTTATTGTTTGTAAATTAATTCAAATAATATTTTTGTAAATTTACAAATTGCCAAAACTGTCAATATGT
>Frequency_1_QualityScore_FFHHHHHJJJJJIJJJJJJIJJJJJJJJJJJJJJJJJJJJHIJJJJJHIIJJJHIJJJJJJJJGHHHHFHFDFFFFFEFEEDDEEEEDDC_Mismatch_1_Sense_+_Library_PoolT
TATATAGGGAAGATAACAGCGTAGATCTTAAAAGATTGCGTTGACAGTTATTGTTTGTAAATTAATTCAAATAATATTTTTGTAAATCTA
>Frequency_1_QualityScore_FFHHGHHJIJIIJ3CBEEHEHHEGHIIJJIGIJ?DGEHGJIJJJEGDAHIFHIGHGG8@CFHHAAHHIIHFFGGFFF_Mismatch_1_Sense_+_Library_PoolT
GGAAGATAACAGCTTAGATCTTAAAAGATTGCGTTGACAGTTATTGTTTGTAAATTAATTCAAATAATATTTTTGTA
>Frequency_1_QualityScore_FFHHHHHIJJJJJJJJJJJJJJJJJJJJJJJJJ_Mismatch_0_Sense_+_Library_PoolT
ATTAATTCAAATAATATTTTTGTAAATTTACAA
>Frequency_1_QualityScore_FFHHGFHIHHGIGIGGIIIJJJJIJGGIIIJIJJHGHIIIJIFIIFHIGGIIHIGIJJDHIJEIGIFHGHHHHFFFFFFEEFEEECDACDCDED_Mismatch_1_Sense_+_Library_PoolT
ATTTGTATATATGGAAGATAACAGCGTAGATCTTAAAAGATTGCGTTGACAGTTATTGTTTGTAAATTAATTCAAATAATATTTTTGTAAATTT
>Frequency_1_QualityScore_FFHHHHHIJJJJIIJJJIJJIJJJIIHIJJJJJJJJIIJJIJJIJJJ=CHHIJJGHHHHHHFFFFED_Mismatch_0_Sense_+_Library_PoolT
AGCGTAGATCTTAAAAGATTGCGTTGACAGTTATTGTTTGTAAATTAATTCAAATAATATTTTTGTA
>Frequency_1_QualityScore_EDFFHGFBFHIGHJJIIHHGIIJIJJJHG@HIIIGGHGIIGIIHI_Mismatch_0_Sense_+_Library_PoolT
GTTATTGTTTGTAAATTAATTCAAATAATATTTTTGTAAATTTAC
>Frequency_1_QualityScore_FFHHHHHJJJJJJJJJJJJJJJ_Mismatch_0_Sense_+_Library_PoolT
AATAATATTTTTGTAAATTTAC
>Frequency_1_QualityScore_FFHHHHHJJJJJJJJJJJJJJJJJJGIJJJIJJJJJJJJJJJJJJJJJIIJJJJIIJIJJJJJJIJIIJHIJIIGHHHFFFFFFDDEEE_Mismatch_1_Sense_+_Library_PoolT
CCATGGCTACTTTTTCTTTTTCCTTATTTGATTTTATTTATTTATTTAAATCTACATTATTTAATAAGATCACACAGCATCAATGTGTA
>Frequency_1_QualityScore_FFHHHHHJIJJJJHHIIGIIJJIJJJJJJJJJJJIJJJJJJJIJIJIJJJJJJJJJJFGHHHFHFFFFDDDEEDDEC:@CDCDDCCDEEEFFED_Mismatch_1_Sense_+_Library_PoolT
TGGGGACAATTTGTATATAGGGAAGATAACAGCGTAGATCTTAAAAGATTGCGTTGACAGTTATTTTTTGTAAATTAATTCAAATAATATTTTT
>Frequency_1_QualityScore_FFHHHHHIIJJJJJJJJJIJIJJJJJFHIGIJIHIIJJJIIJIGIJJIJIGIJJJJJJJJJIJJJJJHHEHHHHFFFFFFEEDCEC_Mismatch_1_Sense_+_Library_PoolT
AATAGCGTAGATCTTAAAAGATTGCGTTGACAGTTATTGTTTGTAAATTAATTCAAATAATATTTTTGTAAATTTACAAATTGCCA
>Frequency_1_QualityScore_FAHDFDFGGGH@EHGGGGIIGBHIEHIIIIFFDGHGHIIIIG@CHGGEFHECDB?B?BCFHH_Mismatch_2_Sense_+_Library_PoolT
TATTGTTTGTAAATTAATTCAAATAATATTTTTGTAAATTTACAAATTGCCAAAAGTGTCGA
>Frequency_1_QualityScore_FDHDFFDGDHGHIGIG?HIIIIFGEFEGHIIGIGGHHIIGHIIHIGIIIIIIIIIIIIIIIIIIIGBECAEEHFFFFFF_Mismatch_1_Sense_+_Library_PoolT
GCGTAGATCTTAAAAGATTGCGTTGACAGTTATTGTTTGTAAATTAATTCAAATAATATTTTTGTAAATTTACAAATTA
>Frequency_1_QualityScore_DDADFFHGHII>HHECEEEHA@GHIGGIGIIFEIGEHI@?FHBHHHFFFGGGHID.7=@;7?EEAEHEDBCCD=_Mismatch_1_Sense_+_Library_PoolT
AAGATAACAGCGTAGATCTTAAAAGATTGCGTTGACAGTTATTGTTTGTAAATTAATTCAAATAATATTTTTGA
>Frequency_1_QualityScore_D8C4CDC??E>EDEC3A@@F8@EE<?<?B?B*19?0*0:?DDEEEDD<D@<DCECEEE>A=AE@CC@CADD_Mismatch_1_Sense_+_Library_PoolT
AGATCTTAAAAGATTGCGTTGACAGTTATTGTTTGTCAATTAATTCAAATAATATTTTTGTAAATTTACAA
>Frequency_1_QualityScore_FFHHHHHJJJJJJJJJJJJJJJJJJJJJJJJIJJIJJJHIJJJJHIJJIJJJJJJHIJJIJJJIHHGHHHHHFEFFEDED_Mismatch_1_Sense_+_Library_PoolT
AAGATAACAGCGTAGATCTTAAAAGATTGCGTTGACAGTTATTGTTTGTAAATTAATTCAAATAATATTTTTGTAAATTA
>Frequency_1_QualityScore_FFHHHHHJJJJJJIJJJJJJJJJJJJJJJJJJIIJJJJJIJJJJJIJJJIJJJJJJJJJJJJJJHHHHHHHFFFFEEEEEEEEDD_Mismatch_0_Sense_+_Library_PoolT
GAAGATAACAGCGTAGATCTTAAAAGATTGCGTTGACAGTTATTGTTTGTAAATTAATTCAAATAATATTTTTGTAAATTTACAA
>Frequency_1_QualityScore_FFHHHHHJJJJHIJJJJIJJJJJJJJJJJJJIIIJJHHHHHHHFFFFFEEDCDDDDDDDDDEDDDDDDDC@CDED4>CCC@CDDDDDEEEEDDB_Mismatch_1_Sense_+_Library_PoolT
GGGACAATTTGTATATAGGGAAGATAACAGCGTAGATCTTAAAAGATTGCGTTGACAGTTATTGTTTGTAAATTAATTCAAATAATATTTTTGG
>Frequency_1_QualityScore_DDHHHDHIBCFHG:AEHDGHFC><BEGGIGHIIIFGEGGI_Mismatch_0_Sense_+_Library_PoolT
CAGTTATTGTTTGTAAATTAATTCAAATAATATTTTTGTA
>Frequency_1_QualityScore_;DFFCFDDBH@EHAHE@@??@F3CH>AE_Mismatch_1_Sense_+_Library_PoolT
TAATATTTTTGTAAATTTACAAATTGCA
>Frequency_1_QualityScore_FFHHHHHJJJJJJJJJIJJJJJJJIJJJJJJJJJIIJJJJJIJJJIIIIIIIJJICIGHHJJJJJFHHIG_Mismatch_1_Sense_+_Library_PoolT
AATTAATTCAAATAATATTTTTGTAAATTTACAAATTGCCAAAATTGTCAATATGTGTGATTTGGTGTCA
>Frequency_1_QualityScore_FFHHHHHJJJJJJJJJJJIJFHIJJJJFGIIJJGIIJIIJJJJJHJJJIJJJIJIJJJIIJJJJJGIJGGEHHFHHFFFF_Mismatch_0_Sense_+_Library_PoolT
GTAGATCTTAAAAGATTGCGTTGACAGTTATTGTTTGTAAATTAATTCAAATAATATTTTTGTAAATTTACAAATTGCCA
>Frequency_1_QualityScore_FFHHHHHGJJJIIJJJJJIJJJIJIJJJHIJJJJJIJJJJJJJJJJIJJJEHJFHEHIJJJ_Mismatch_0_Sense_+_Library_PoolT
AAAAGATTGCGTTGACAGTTATTGTTTGTAAATTAATTCAAATAATATTTTTGTAAATTTA
>Frequency_1_QualityScore_DDBF>BFHGFHDHE@IEHGGGGHGIIIGHHIIHIHIGFFGIIIIGGHGEHGBHAF<FHICDGHGIIIIIGHEEGEECECE;>?BCECACDCCCD_Mismatch_1_Sense_+_Library_PoolT
GTAGATCTTAAAAGATTGCGTTGACAGTTATTGTTTGTAAATTAATTCAAATAATATTTTTGTAAATTTACAAATTGCCAAAACTGTCAATATG
>Frequency_1_QualityScore_FFHHHHFJIJJJHIJJJJJJIJJJIJJJJJJJIJJJJJHIJJJJGHIIEHGIHJJIIIJJIIIJIHHHHHHHFFFFFFEEDEDCCDDDDC_Mismatch_1_Sense_+_Library_PoolT
AAGATAACAGCGTAGATCTTAAAAGATTGCGTTGACAGTTATTGTTTGTAAATTAATTCAAATAATATTTTTGTAAATTTACAAATTGCA
>Frequency_1_QualityScore_DDFD68C?EEF<CFF8?B)??FFDDFFEEGF>F918==F@FFFB;DE;E>C3@D;@@5@A>>>;??9>B>B>>@AADBBBB3:+:A:>A@B_Mismatch_0_Sense_+_Library_PoolT
CGGTCCGAAGTGGGGACAATTTGTATATAGGGAAGATAACAGCGTAGATCTTAAAAGATTGCGTTGACAGTTATTGTTTGTAAATTAATTC
>Frequency_1_QualityScore_FFHHHHHIJJJJIJJJJJIJIJJJJJHIJIIJJHIJIJJIIIJHIJJJJIIIJJGJJJIIJJJJJJHHHHDDFFFFF_Mismatch_0_Sense_+_Library_PoolT
AACAGCGTAGATCTTAAAAGATTGCGTTGACAGTTATTGTTTGTAAATTAATTCAAATAATATTTTTGTAAATTTAC
>Frequency_1_QualityScore_FFHHHHHJJHHIJJJEIIJIJJJJJJJJJJJJIJJJJJJJJJJJJJIJJJJJJJJJJJJII_Mismatch_2_Sense_+_Library_PoolT
CGTTGACAGTTATTGTTTGTAAATTAATTCAAATAATATTTTTGTAAATTTACAAATTGAG
>Frequency_1_QualityScore_FFHHHHHJJJJIJJJJJJJJIJJJJJJJJJJJIIJJJJJHIJGHHIIJJJJJIJJJIIJJIJJ=?EHGHEDFFFFFFFEEDE_Mismatch_1_Sense_+_Library_PoolT
ATATAGGGAAGATAACAGCGTAGATCTTAAAAGATTGCGTTGACAGTTATTGTTTGTAAATTAATTCAAATAATATTTTTAT
>Frequency_1_QualityScore_FFHHHHHJIJJJJJJJJJJJJJJJHIIJJJJHIIJJJHIJJIJJJJJJIIJJJJJJJJIIJJJJJJHHHHHHFFFFFFFEEDEDEDDDDDDEEC_Mismatch_1_Sense_+_Library_PoolT
TAGCGTAGATCTTAAAAGATTGCGTTGACAGTTATTGTTTGTAAATTAATTCAAATAATATTTTTGTAAATTTACAAATTGCCAAAATTGTCAA
>Frequency_1_QualityScore_DB<DHHFGHGGIEDFFHBDHIDHIIEGIGIGIHGHB0:?DFEHIGHGBFHIIIHFG_Mismatch_0_Sense_+_Library_PoolT
TAAAAGATTGCGTTGACAGTTATTGTTTGTAAATTAATTCAAATAATATTTTTGTA
>Frequency_1_QualityScore_FEHHHHHHHJJIJJJJJIJJJJIJJGIIIJJJJJJJHIJHIJIIJIJJJGHJJIIJJIJJBEHJHHFEHHHFFFFFFDEEEEEEDDDCCCDDDD_Mismatch_2_Sense_+_Library_PoolT
TAGGGAAGATAATAGCGTAGATCTTAAAAGATTGCGTTGACAGTTATTGTTTGTAAATTAATTCAAATAATATTTTTGTAAATTTACAAATTGA
>Frequency_1_QualityScore_FFHHHHHJJJJJJJJJJJJJJJJJJJJHIJJJJJIJJJJJJJJJJJJJJJJIJJJJJJJJJJGJJJHHHHFFFFFFFFD@CEEEDDDDDDDDCD_Mismatch_1_Sense_+_Library_PoolT
TAATAGCGTAGATCTTAAAAGATTGCGTTGACAGTTATTGTTTGTAAATTAATTCAAATAATATTTTTGTAAATTTACAAATTGCCAAAATTGT
>Frequency_1_QualityScore_FFHHHHHJJIJJJJJHCJJJJJJJJJJJJJJJJJJJ_Mismatch_0_Sense_+_Library_PoolT
TATTGTTTGTAAATTAATTCAAATAATATTTTTGTA
>Frequency_1_QualityScore_FFHHFHHIJJJJIJJJJJJJJJIHIHIJJJGIJGGIIJJJIJJGIJIIIJJ_Mismatch_0_Sense_+_Library_PoolT
AATTAATTCAAATAATATTTTTGTAAATTTACAAATTGCCAAAATTGTCAA
>Frequency_1_QualityScore_FFHDDFHGGGFHHJGHIEHJFHIGGD_Mismatch_1_Sense_+_Library_PoolT
GAAATAATATTTTTGTAAATTTACAA
>Frequency_1_QualityScore_FFHHHHHJJJJGIFGIJJEHJIJJJJFHIIJJJJJJJJJJJJJJJJJEHHFFFFFFFEEEDEEDCDBDDBDDDDDDEDDDDDDDCDEEECDEEE_Mismatch_1_Sense_+_Library_PoolT
CCACGGTCCGAAGTGGGGACAATTTGTATATAGGGAAGATAACAGCGTAGATCTTAAAAGATTGCGTTTACAGTTATTGTTTGTAAATTAATTC
>Frequency_1_QualityScore_FFHHHHHJJJJJJJJJJJJFJJIJJJIHIIJJJJJJJJJIJJJJJJJJJJJJJJJIIIJJJJGIIJJIJGHHHHHFFFFF_Mismatch_0_Sense_+_Library_PoolT
AAAGATTGCGTTGACAGTTATTGTTTGTAAATTAATTCAAATAATATTTTTGTAAATTTACAAATTGCCAAAATTGTCAA
>Frequency_1_QualityScore_DEHHHHHJIJJJJJJJJJHJJIJJJIJ_Mismatch_0_Sense_+_Library_PoolT
ATTCAAATAATATTTTTGTAAATTTAC
>Frequency_1_QualityScore_DFDHHHHDFB6BBDFBGIGAGHGFGAHGGIGIIIGGGIC=ACEAECFDFD.;AEEEEECCDEECFECCCEC_Mismatch_1_Sense_+_Library_PoolT
AACAGCGTAGATCTTAAAAGATTGCGTTGACAGTTATTGTTTGTAAATTAATTCAAATAATATTTTTGTAG
>Frequency_1_QualityScore_FFHHHHGIJJIIJJJJJJJJJJJJJJJJJJJJJJJJIJ_Mismatch_0_Sense_+_Library_PoolT
GTTATTGTTTGTAAATTAATTCAAATAATATTTTTGTA
>Frequency_1_QualityScore_FFHHHHHIIIJJIJJJJJJJIJJIJIJHIJJJIIGIIIJJJJJGGIJIJJHIGJJJHIJHEFEFHHFEF@DDDEEEEEDFEDEDDDEDCDDDDD_Mismatch_1_Sense_+_Library_PoolT
TTGTATATAGGGAAGATAACAGCGTAGATCTTAAAAGATTGCGTTGACAGTTATTGTTTGTAAATTAATTCAAATAATATTTTTGTAAATTTGC
>Frequency_1_QualityScore_D8DHA??E?EA<CFB<1AHBHE88?GBBB9BDFDB9DDF/BFHIGC4=BC=FAHIGHIIGIIA;=A?EEEHDD_Mismatch_0_Sense_+_Library_PoolT
GCGTAGATCTTAAAAGATTGCGTTGACAGTTATTGTTTGTAAATTAATTCAAATAATATTTTTGTAAATTTAC
>Frequency_1_QualityScore_FFHHHHHJJJJGJJIIJIJIIGIJJJJGIJJFIJJJJJGIJJJIJJJJJIJJIIJJJI_Mismatch_1_Sense_+_Library_PoolT
CTTAAAAGATTGCGTTGACAGTTATTGTTTGTAAATTAATTCAAATAATATTTTTGCA
>Frequency_1_QualityScore_FFHHHHHJJJJIIIJJIIIJJJJJIIJJIIJIIHIIIJIIJJJIHHHFEFFEEDEEDEDDDDDDDDDDCCCACCEDCDDDDDEDEEED>@DEDE_Mismatch_1_Sense_+_Library_PoolT
ACGGTCCGAAGTTGGGACAATTTGTATATAGGGAAGATAACAGCGTAGATCTTAAAAGATTGCGTTGACAGTTATTGTTTGTAAATTAATTCAA
>Frequency_1_QualityScore_DFHDHHHIFGGHIHIIJJDBHGIEGHHIJIIIJGIJJJJIFIIIIJJJIJIJJJHIJGCHHIJJJHHHHHEDFFBEFEEDEEEDCCCCC_Mismatch_2_Sense_+_Library_PoolT
GATAATAGCGTAGATCTTAAAAGATTGCGTTGACAGTTATTGTTTGTAAATTAATTCAAATAATATTTTTGTAAATTTACAAATTGTCA
>Frequency_1_QualityScore_FFFHHHHJJJJJJJJJIJJJIJJJJJJHIJJJJJJJIJJJJJJ_Mismatch_2_Sense_+_Library_PoolT
TGTAAATTAATTCAAATAATATTTTTGTAAATTTACAAATTAA
>Frequency_1_QualityScore_FFHHHHHJJJJJJJJJJJJJJJJJIJJJJJJJJJJJJJJJJIJJJHIIIJIJJHIIIJJJIJJFGHGG_Mismatch_1_Sense_+_Library_PoolT
TTAATTCAAATAATATTTTTGTAAATTTACAAATTGCCAAAATTGTCAATATGTGTGATTTGGTGTCA
>Frequency_1_QualityScore_FFHHHHHIJIJJJJIJJJJJJJIIJJJJJJJJJJJJJJJJJIJJJJJJJJJJJJJJJIEIJIJIJJJGJHGGHHFHHHHFCEDEDFEEEEDDDD_Mismatch_0_Sense_+_Library_PoolT
ATTGCGTTGACAGTTATTGTTTGTAAATTAATTCAAATAATATTTTTGTAAATTTACAAATTGCCAAAATTGTCAATATGTGTGATTTGGTGTC
>Frequency_1_QualityScore_FFHHHHHJJJJJJJJJJJJJJJJJIJJIIJJHIGIJJGIJJJJJJJJJHHIJIJJJJJJIJJJJIHFHHFHHFFF_Mismatch_0_Sense_+_Library_PoolT
CAGCGTAGATCTTAAAAGATTGCGTTGACAGTTATTGTTTGTAAATTAATTCAAATAATATTTTTGTAAATTTAC
>Frequency_1_QualityScore_FFHHHHHJJIJJJIJIJIJJJJIJJJJJGIJJIJJIJJJIJJJIJJJJJJJJJJJJJJJJJJJJJJJJJGIJGHH_Mismatch_0_Sense_+_Library_PoolT
TCTTAAAAGATTGCGTTGACAGTTATTGTTTGTAAATTAATTCAAATAATATTTTTGTAAATTTACAAATTGCCA
>Frequency_1_QualityScore_DDFBDD<CGEE:B4?EF@ECC<B2CFHHIDGCGEEDFCFFDDFG@D_Mismatch_0_Sense_+_Library_PoolT
TTATTGTTTGTAAATTAATTCAAATAATATTTTTGTAAATTTACAA
>Frequency_1_QualityScore_FFHHHHHJJJJJIJJIJJJJIIJJJIJJJJJIJJJIIJIJJJJJFIJJHIJJJJJGIJJIIJJJJHHHHHHHFFFFFFEEEEDCDDDD_Mismatch_2_Sense_+_Library_PoolT
AAGATAACAGCGTAGATCTTAAAAGATTGCGTTGACAGTTATTGTTTGTAAATTAATTCAAATAATATTTTTGTAAATTTACAATTTA
>Frequency_1_QualityScore_FFHHHHHIJGIIGIIJJJJJJJIJJJJJGIJJJGIFHIJJJFIJIFHIIIIJJJJHHHHHHHFFFFFFFACEEEEEDDDC@ACDCDDD_Mismatch_0_Sense_+_Library_PoolT
ATAACAGCGTAGATCTTAAAAGATTGCGTTGACAGTTATTGTTTGTAAATTAATTCAAATAATATTTTTGTAAATTTACAAATTGCCA
>Frequency_1_QualityScore_FFHHHHHJJJJJJJJJJJJJHJIJJJJ@HGIJJJJ_Mismatch_1_Sense_+_Library_PoolT
TAATTCAAATAATATTTTTGTAAATTTACAAATTA
>Frequency_1_QualityScore_FFHHHHHJJIJJJJJJJIJJIJIIHIJGIIJJJIGIIDGIJJJIDHIGHGIIJIJIJIIJJJIJI_Mismatch_1_Sense_+_Library_PoolT
GTAGATCTTAAAAGATTGCGTTGACAGTTATTGTTTGTAAATTAATTCAAATAATATTTTTGTAG
>Frequency_1_QualityScore_FFHHHHHJJJJJJJJJJJIJJJJJJJJIJIJJJJJJIJIJJJ_Mismatch_1_Sense_+_Library_PoolT
TGTAAATTAATTCAAATAATATTTTTGTAAATTTACAAATTA
>Frequency_1_QualityScore_FFGHHGHJIJJJJJJGHJIJJJIIJGIJJJJJJ_Mismatch_0_Sense_+_Library_PoolT
CAAATAATATTTTTGTAAATTTACAAATTGCCA
>Frequency_1_QualityScore_FFHGHHDIJJHJJIGHIIIJGAFHIGIJJJJJJJJJJJJJI_Mismatch_0_Sense_+_Library_PoolT
ACAGTTATTGTTTGTAAATTAATTCAAATAATATTTTTGTA
>Frequency_1_QualityScore_FFHHHHHJJJJJJJJJJJJIJIIHIJJJJFHIJIIIIJJJJJIJJJHIJJIGIGHIJIIIHHHHHHHFFFFEE_Mismatch_0_Sense_+_Library_PoolT
GATAACAGCGTAGATCTTAAAAGATTGCGTTGACAGTTATTGTTTGTAAATTAATTCAAATAATATTTTTGTA
>Frequency_1_QualityScore_FDHDHFHGIIGJJJJIJGGFG0?DFHGIIDHIGHGDGG)7BFHIIJJIIIIJGIIJHHHFHHFFEDEDFEECCC@_Mismatch_2_Sense_+_Library_PoolT
GCGTAGATCTTAAAAGATTGCTTTGACAGTTATTGTTTTTAAATTAATTCAAATAATATTTTTGTAAATTTACAA
>Frequency_1_QualityScore_FFCFFHHJJJIIJJIJJJJIIJIIJJJJJJJIIJIIIJJJJJAGGHHIIIICHHJGIJ_Mismatch_0_Sense_+_Library_PoolT
TGTTTGTAAATTAATTCAAATAATATTTTTGTAAATTTACAAATTGCCAAAATTGTCA
>Frequency_1_QualityScore_FFHHHHGJJJJJJJJHHHFFFFFFEDEEDEDDDD?BDDDDDCDDEDDDDDDDEEEEEDDDEEDEDDDDEDEEEEDDDEEEEEDDECDDDDDDDD_Mismatch_1_Sense_+_Library_PoolT
GGGAAGATAATAGCGTAGATCTTAAAAGATTGCGTTGACAGTTATTGTTTGTAAATTAATTCAAATAATATTTTTGTAAATTTACAAATTGCCA
>Frequency_1_QualityScore_FFHHHHHJJJJJJJIJJJIIJIJJJJJJJJJIJJJJIIHIIJJJJI_Mismatch_0_Sense_+_Library_PoolT
TTGTAAATTAATTCAAATAATATTTTTGTAAATTTACAAATTGCCA
>Frequency_1_QualityScore_DFGHHGHJJJJJIIIJJJJHJJIIGFHIJHJJJIJJJIJJJJJJJIIJJJJIJHHHHHHFFF_Mismatch_0_Sense_+_Library_PoolT
TAAAAGATTGCGTTGACAGTTATTGTTTGTAAATTAATTCAAATAATATTTTTGTAAATTTA
>Frequency_1_QualityScore_FFHHHHDIJJJJJJJJJJJHJJJJIGIJJJJJGIJJJJIJJJIJJJIJJIIJJJJJJJIJJJJJJHHGHFFFFFFFECCEEEDDDDDDDDDCDD_Mismatch_2_Sense_+_Library_PoolT
ATAGCGTAGATCTTAAAAGATTGCGTTGACAGTTATTGTTTGTAAATTAATTCAAATAATATTTTTGTAAATTTACAAATTGACAAAATTGTCA
>Frequency_1_QualityScore_FFHHHHHJJJJJJIIJJJJJJIJIIJJJJJJJJJJJJJJJJJJIJJIJJIJIJJIJJIGIHJJIHGHGIHIEFEHEHHFFFBDCEEE_Mismatch_0_Sense_+_Library_PoolT
ACAGTTATTGTTTGTAAATTAATTCAAATAATATTTTTGTAAATTTACAAATTGCCAAAATTGTCAATATGTGTGATTTGGTGTCCA
>Frequency_1_QualityScore_FFHHHHHJJJJJJIJJJJJJJJJJJJJJJJJJJJJJJHII_Mismatch_1_Sense_+_Library_PoolT
AATAATATTTTTGTAAATTTACAAATTGCCAAAACTGTCA
>Frequency_1_QualityScore_FFHHHHHJJJJJJJJJHIJJJIHIJJGGJJJJJJJJJJJJJIJJJJJJJJJIIIIIJJJJJJ_Mismatch_0_Sense_+_Library_PoolT
AAGATTGCGTTGACAGTTATTGTTTGTAAATTAATTCAAATAATATTTTTGTAAATTTACAA
>Frequency_1_QualityScore_FFHHHHHJJIJJJIHJJJJJHJJJJJJFHIJJJIJJJIJJJJJJGIJJJJJJJJIJJJJJJJHIJJJJJIJGGHHGHFHFFFFFEEEEEEFEDD_Mismatch_0_Sense_+_Library_PoolT
GTAGATCTTAAAAGATTGCGTTGACAGTTATTGTTTGTAAATTAATTCAAATAATATTTTTGTAAATTTACAAATTGCCAAAATTGTCAATATG
>Frequency_1_QualityScore_FFHHHHHJJJJJJJJJJJIJJJJIJJJJJIJJJJJJIJJJJJJJJJIJJJJJJIIJGIJJJIJJJHHHHHFFFEFEFEEEEEEDDDD_Mismatch_1_Sense_+_Library_PoolT
GATAACAGCGTAGATCTTAAAAGATTGCGTTGACAGTTATTGTTTGTAAATTAATTCAAATAATATTTTTGTAAATTTACAAATTAC
>Frequency_1_QualityScore_BDHHHHGIHHGJJJJJJIAGHAGGGHIHEHHIJJJIBHGIGIJJJIIJJJHIJJHIGFHHHDHFDEFFFFDEEEEFEEDDEEDCDDCACCCCDD_Mismatch_1_Sense_+_Library_PoolT
ATAGGGAAGATAACAGCGTAGATCTTAAAAGATTGCGTTGACAGTTATTGTTTGTAAATTAATTCAAATAATATTTTTGTAAATTTACAAATTA
>Frequency_1_QualityScore_DFFGHHHJHHHGGGIJJJJJDGGHIIJJIIGIIJJJIJIGIIGHIJEHGIIJFGGGHJJJIHHHHHHGFDFDDFFFEFEDDDECCDEDDCCCCC_Mismatch_1_Sense_+_Library_PoolT
ATATAGGGAAGATAATAGCGTAGATCTTAAAAGATTGCGTTGACAGTTATTGTTTGTAAATTAATTCAAATAATATTTTTGTAAATTTACAAAT
>Frequency_1_QualityScore_DDHHGHHIIIJGJIIJGIGCG?FEGGIIIJJIJJJJIGGI@BGHIJIEHGGGHAFGIDGIIJJG=AEEHEEEFFFFFDCCA?AD_Mismatch_0_Sense_+_Library_PoolT
TATATAGGGAAGATAACAGCGTAGATCTTAAAAGATTGCGTTGACAGTTATTGTTTGTAAATTAATTCAAATAATATTTTTGTA
>Frequency_1_QualityScore_?DHHHHHIIJJJJJJIJJJJIJJJJJIIJJJIJJJIJGHIIGJJHIIJJJHJJJJIIJJJJIHHHHHGGFEFEFFFEEDEE_Mismatch_1_Sense_+_Library_PoolT
ATAGGGAAGATAACAGCGTAGATCTTAAAAGATTGCGTTGACAGTTATTGTTTGTAAATTAATTCAAATAATATTTTTGCA
>Frequency_1_QualityScore_FDHGHHHJGIJJJJJJJIGIIIJJJHIJJJJJJJJJJJJIJJJJJIJIIJJJ_Mismatch_1_Sense_+_Library_PoolT
GTTGACAGTTATTGTTTGTAAATTAATTCAAATAATATTTTTGTAAATTTAT
>Frequency_1_QualityScore_DDHHGHHJIIIIJJEIIIIFIGHGHIJJJJIJIJDGHIHIHIJIICHIIIIFDHHEHJJJJIHEHGHGGDEFCEFDEDEDEEEDDDDDED@CDD_Mismatch_0_Sense_+_Library_PoolT
TATAGGGAAGATAACAGCGTAGATCTTAAAAGATTGCGTTGACAGTTATTGTTTGTAAATTAATTCAAATAATATTTTTGTAAATTTACAAATT
>Frequency_1_QualityScore_FFHHHHHJIJJJJJJJJJJJJJJJJJJIJJJJJIJJJJJ_Mismatch_1_Sense_+_Library_PoolT
TATTTTTGTAAATTTACAAATTGCCAAAATTGTCAATAA
>Frequency_1_QualityScore_DFHHGFHIIHIIJIIJJJJJJJJJJJJJJJJJJJIJJJJJJJJJIJJJJ_Mismatch_1_Sense_+_Library_PoolT
TATTGTTTGTAAATTAATTCAAATAATATTTTTGTAAATTTACAAATTA
>Frequency_1_QualityScore_DFFFFHHJEHHHGIGIJIEHHHIJGGIIJFHIJJIJJGEIJJJHJGHGHIIJGGHHHHHEHDFDD@DECBDC>CCECDDDCDD>C>@@CDDED>_Mismatch_1_Sense_+_Library_PoolT
ACAATTTGTATATAGGGAAGATAACAGCGTAGATCTTAAAAGATTGCGTTGACAGTTATTGTTTGTAAATTAATTCAAATAATATTTTTGCAAA
>Frequency_1_QualityScore_FFHHHHHJJJJJJJJJIJIJJJJJHIJJHJJJJJJJJJJJJJJJIJJJJIJJJIJJJJJJJGIJJJJI_Mismatch_1_Sense_+_Library_PoolT
AAAAGATTGCGTTGACAGTTATTGTTTGTAAATTAATTCAAATAATATTTTTGTAAATTTACAAATTA
>Frequency_1_QualityScore_FFHHHHHJIJJJJJIJJJJFJJGJJJJIIJJIIJJJJJJ_Mismatch_0_Sense_+_Library_PoolT
GTTTGTAAATTAATTCAAATAATATTTTTGTAAATTTAC
>Frequency_1_QualityScore_FFHHHHHJJJJJJJJJJJJJJJJJJJJHIJJJJJHIJJJJIJJJJJJJJJIJJJJJJJIJJIIJJIHHHHFFFFFFFDCC_Mismatch_0_Sense_+_Library_PoolT
TAACAGCGTAGATCTTAAAAGATTGCGTTGACAGTTATTGTTTGTAAATTAATTCAAATAATATTTTTGTAAATTTACAA
>Frequency_1_QualityScore_FDHHHHHIJHGIIIIIHGIJJIIJJJJIGIJJJBBGIEIGIIJJIJIJJJIIJ_Mismatch_0_Sense_+_Library_PoolT
AAGATTGCGTTGACAGTTATTGTTTGTAAATTAATTCAAATAATATTTTTGTA
>Frequency_1_QualityScore_EFHHGHHJJJJIJJJJIJJJJJIIJJIJJJJIII_Mismatch_0_Sense_+_Library_PoolT
AATTAATTCAAATAATATTTTTGTAAATTTACAA
>Frequency_1_QualityScore_DDBD<<@<CGIBB?F:CHIE@E<<FGIIFFE?DGI_Mismatch_0_Sense_+_Library_PoolT
ATTTTTGTAAATTTACAAATTGCCAAAATTGTCAA
>Frequency_1_QualityScore_FFHHHFHIIJJJJJJIJGIJIJIIJGIJJJJJJJJJJIJJJJJHIIHIJHIJJJJJJIJJJHHHFHHHFFFFFFFECDEEEEEEDDEDCDDDCD_Mismatch_1_Sense_+_Library_PoolT
TAGGGAAGATAATAGCGTAGATCTTAAAAGATTGCGTTGACAGTTATTGTTTGTAAATTAATTCAAATAATATTTTTGTAAATTTACAAATTGC
>Frequency_1_QualityScore_DFHFFHHDGGFHGIG?DHIGIJIJGIIGGIJJJJIJJJFHIJJIHHIGIII@FHIHIIJJHHCCHHHDFCFFFFEEEEEDDEEFEED_Mismatch_1_Sense_+_Library_PoolT
TATAGGGAAGATAACAGCGTAGATCTTAAAAGATTGCGTTGACAGTTATTGTTTGTAAATTAATTCAAATAATATTTTTGTAAATTA
>Frequency_1_QualityScore_FFHHHHHJJJJJJJJJJJJJIJJJJJJJ_Mismatch_1_Sense_+_Library_PoolT
AATAATATTTTTGTAAATTTACAAATTA
>Frequency_1_QualityScore_DAHHGGHIJJJIGJHHIIIJFJIJJJI_Mismatch_1_Sense_+_Library_PoolT
TAATATTTTTGTAAATTTACAAATTGA
>Frequency_1_QualityScore_DA=?FDFIFBGIIIF@@FEAHCHIIDEEFCFEF9?FDDDGICAG@GEEE9?9?FC_Mismatch_1_Sense_+_Library_PoolT
TGTAAATTAATTCAAATAATATTTTTGTAAATTTACAAATTGCCAAAAGTGTCAA
>Frequency_1_QualityScore_FFHHHHHJJJJJJIJJJJJJJJJJIJJJJJIJJJJJJIJJJJJIJJJJIJJJJICEHHHHHHFFFFFFFFEDE_Mismatch_1_Sense_+_Library_PoolT
AGATAACAGCGTAGATCTTAAAAGATTGCGTTGACAGTTATTGTTTGTAAATTAATTCAAATAATATTTTTAT
>Frequency_1_QualityScore_FDHHHHHJJJJJJJJJJJJJJJJJJJJIIJJJJJJJJJJJJGIJJJJIHIJIJJIJG_Mismatch_0_Sense_+_Library_PoolT
GTTTGTAAATTAATTCAAATAATATTTTTGTAAATTTACAAATTGCCAAAATTGTCA
>Frequency_1_QualityScore_FFHHHGHJIJJJJJJIJJJIJJJJJJJJIIIIIHIIJJJJGHIIJJJIJJHHGII_Mismatch_2_Sense_+_Library_PoolT
TATTTTTGTAAATTTACAAATTGACAAAATTGTCAATATGTGTGATTTGGTGTCA
>Frequency_1_QualityScore_ADDHABAGGHAEIFH@EDHGGIEGGGBFFGGIEGGGIIHDGIECHIIIIGIEFEEGHGHG<CF_Mismatch_2_Sense_+_Library_PoolT
TTGTAAATTAATTCAAATAATATTTTTGTAAATTTACAAATTGACAAAATTGTCAATATGTGA
>Frequency_1_QualityScore_FFHHHHHJJJJJJIJIJHGHGGJJIJJJGIJJJJJIJJJIJJJJJIJJJJJJJIJJJJJJJJ_Mismatch_0_Sense_+_Library_PoolT
AAAAGATTGCGTTGACAGTTATTGTTTGTAAATTAATTCAAATAATATTTTTGTAAATTTAC
>Frequency_1_QualityScore_FFHHHG:CG<GGHIIIIIIIIIIIIIIHGIIIIIIIIIIIIIIIIIDHIGIIIIIIIIIEHIIEHHHHGECDEFFDFCECDEEEFDCCC_Mismatch_1_Sense_+_Library_PoolT
AATTTGTATATAGGGAAGATAACAGCGTAGATCTTAAAAGATTGCGTTGACAGTTATTGTTTGTAAATTAATTCAAATAATATTTTTGA
>Frequency_1_QualityScore_FFHHHGHJJJJJJIIJJJJIJJJIJJJJJJJJJJJJJJIJJIJJIJJJJJHGGIJJJIIJJJJI_Mismatch_1_Sense_+_Library_PoolT
ATTGCGTTGACAGTTATTGTTTGTAAATTAATTCAAATAATATTTTTGTAAATTTACAAATTGA
>Frequency_1_QualityScore_FFHHHHHJJJJJJJJJHIJIJJJJJ_Mismatch_0_Sense_+_Library_PoolT
TCAAATAATATTTTTGTAAATTTAC
>Frequency_1_QualityScore_FFHHHHHJIJJJJJJJJJJJJJJJIJIJJJJJIJJJJJIJIJJIIJJJIJJIIJJJJJJJJJJJJIJJJEHI_Mismatch_0_Sense_+_Library_PoolT
TAGATCTTAAAAGATTGCGTTGACAGTTATTGTTTGTAAATTAATTCAAATAATATTTTTGTAAATTTACAA
>Frequency_1_QualityScore_FFGHHHHIJJJJJJJIIJJJIJJJIJJJJJJJIJJJJIJJJGIIJJIGGIIGIGEIIHHHHHGFBDFFFCEEFEEEDEEDEDDDDEDEFEEDDD_Mismatch_1_Sense_+_Library_PoolT
GGGACAATTTTTATATAGGGAAGATAACAGCGTAGATCTTAAAAGATTGCGTTGACAGTTATTGTTTGTAAATTAATTCAAATAATATTTTTGT
>Frequency_1_QualityScore_FFHHHHFIJJJJJJGHJJJJJIJ_Mismatch_0_Sense_+_Library_PoolT
AAATAATATTTTTGTAAATTTAC
>Frequency_1_QualityScore_FFHHHHHIIIJIIJJIJJJIJJJJJFHIIHIJFHIIJJHIIJIJIJIJJJJJJJJJIJIIFIIIEGFHHGHFFFFFEBFEEEDECCC=CDDDDD_Mismatch_1_Sense_+_Library_PoolT
ATAGCGTAGATCTTAAAAGATTGCGTTGACAGTTATTGTTTGTAAATTAATTCAAATAATATTTTTGTAAATTTACAAATTGCCAAAATTGTCA
>Frequency_1_QualityScore_FFGHHFHHBGGGGIJIJFHHEGGIGGIGGHJJJJJJJJJIJIJGHCHGHIJJJFGGIGIIGIGHHHHHEFFCDEFFCCAECDCDDCDDCCCDA@_Mismatch_2_Sense_+_Library_PoolT
TAGGGAAGATAACAGCGTAGATCTTAAAAGATTGCGTTGACAGTTATTGTTTGTAAATTAATTCAAATAATATTTTTGTAAATTTACAAATTAA
>Frequency_1_QualityScore_FFHHHHGJIIIJJJJJJJJJJJJJJJJJJJJJJJJJJIIEIJIIIIJJJJJJ_Mismatch_0_Sense_+_Library_PoolT
TATTGTTTGTAAATTAATTCAAATAATATTTTTGTAAATTTACAAATTGCCA
>Frequency_1_QualityScore_FFHHBFFIEFHIIID+ACHFBH@HHGFHHGHGHEG_Mismatch_0_Sense_+_Library_PoolT
ATTGTTTGTAAATTAATTCAAATAATATTTTTGTA
>Frequency_1_QualityScore_FFHHGHHJJJJJJJJJJJJJJJJIJJJJJJJJJHJJJJJJJJIJJJJII_Mismatch_0_Sense_+_Library_PoolT
ATTAATTCAAATAATATTTTTGTAAATTTACAAATTGCCAAAATTGTCA
>Frequency_1_QualityScore_FFHHHHHJJJJJJJJJJJCBFGHJJJHJJJJJJJJJIJJJJJJJJFIIJJIJJJIJJJJJJJJJJIJJJCGG_Mismatch_1_Sense_+_Library_PoolT
TAGATCTTAAAAGATTGCGTTGACAGTTATTGTTTGTAAATTAATTCAAATAATATTTTTGTAAATTTACAG
>Frequency_1_QualityScore_DD<F?ACFEBGGAEEFFHHC<E?FHIHB<CFHEHGIII<<:GGEF@DF<FD?99D<_Mismatch_1_Sense_+_Library_PoolT
TGACAGTTATTGTTTGTAAATTAATTCAAATAATATTTTTGTAAATTTACAAATTA
>Frequency_1_QualityScore_FFGHGAFEIIIIGIIIGFGHIIIIIIIIIIIIIIHHIDGIIGIGIII@FGHDHIGIIIIIIIHHHHHCHBDDFFFDCE_Mismatch_1_Sense_+_Library_PoolT
GGGAAGATAACAGCGTAGATCTTAAAAGATTGCGTTGACAGTTATTGTTTGTAAATTAATTCAAATAATATTTTTGCA
>Frequency_1_QualityScore_FFHGDFCEDGIJHCGIEHHJGGEGGIIJIGGIIHIJJEGHGBFGHFGIHA_Mismatch_0_Sense_+_Library_PoolT
TGACAGTTATTGTTTGTAAATTAATTCAAATAATATTTTTGTAAATTTAC
>Frequency_1_QualityScore_FFHHHHHJJJJJJJJJIJJJJJJIJJJJJJJI_Mismatch_1_Sense_+_Library_PoolT
TCAAATAATATTTTTGTAAATTTACAAATTGA
>Frequency_1_QualityScore_ADHFHDHGHJJJIIGHIJHIHJJGHGIJHIIIIJJIJJIIIIIJJJHIIIJJIGGIIIIIIEGGGHGGH_Mismatch_1_Sense_+_Library_PoolT
AAAAGATTGCGTTGACAGTTATTGTTTGTAAATTAATTCAAATAATATTTTTGTAAATTTACAAATTGA
>Frequency_1_QualityScore_BD8@DFA1CGFG>AC<CFHH9@GEGD39BFBDBGIFIIICFAFABFC<BFGICGEEGI:CEEAEEFA>A?CBB_Mismatch_0_Sense_+_Library_PoolT
AGCGTAGATCTTAAAAGATTGCGTTGACAGTTATTGTTTGTAAATTAATTCAAATAATATTTTTGTAAATTTA
>Frequency_1_QualityScore_DDHFHHGJIJJJJJJJJJJJJJIIGIJJJJIIIJJJIGIFHIIJJJFHIJIJG_Mismatch_0_Sense_+_Library_PoolT
TTTTGTAAATTTACAAATTGCCAAAATTGTCAATATGTGTGATTTGGTGTCCA
>Frequency_1_QualityScore_BDCFHFHIIIJJIHIGGIGHGGGDFGIIJJGIJJIGIIJGGEFHH;FFIGIIIIICEEHHGHHHHDEHFDEFFFEEEEE(;>CDBDEDEACCCC_Mismatch_1_Sense_+_Library_PoolT
TGTATATAGGGAAGATAACAGCGTAGATCTTAAAAGATTGCGTTGACAGTTATTGTTTGTAAATTAATTCAAATAATATTTTTGTAAATTTGCA
>Frequency_1_QualityScore_FFHHHHHIJJJIJJGJJJJJJIFHIJJIJJIJJIIJJ_Mismatch_1_Sense_+_Library_PoolT
ATTAATTCAAATAATATTTTTGTAAATTTACAAATAG
>Frequency_1_QualityScore_FFHHHHHJIJJIJJJJJJJJJJJJJJJJJIJJJIJJJJIIJIJJ_Mismatch_1_Sense_+_Library_PoolT
TTTGTAAATTAATTCAAATAATATTTTTGTAAATTTACAAATTA
>Frequency_1_QualityScore_FFHHHHHJIGGJIJJIIJJGIJJIJIHJIJJJJIJJJJJJJJJJJIJJIJJJJDFGIJIJ_Mismatch_2_Sense_+_Library_PoolT
CGTTGACAGTTATTGTTTGTAAATTAATTCAAATAATATTTTTGTAAATTTACAAATTAA
>Frequency_1_QualityScore_FFHHHHHJHIIIJJJJJJJJJJJJJJJGIJJIJJIJJJJJIJJJIIIJJJJHIJJJJJJIJHHHHHHHFFFFFDEEEE_Mismatch_0_Sense_+_Library_PoolT
TAACAGCGTAGATCTTAAAAGATTGCGTTGACAGTTATTGTTTGTAAATTAATTCAAATAATATTTTTGTAAATTTAC
>Frequency_1_QualityScore_FFHHHHHJJIJJIJJJJJJJJJJJJJJJJIIJJJJJJJJJIJJJIIJIJJJJIIJJJIJIGIHH?CHHHFDEFFFFFFEEEDE_Mismatch_1_Sense_+_Library_PoolT
TATATAGGGAAGATAACAGCGTAGATCTTAAAAGATTGCGTTGACAGTTATTGTTTGTAAATTAATTCAAATAATATTTTTAT
>Frequency_1_QualityScore_FFHHHHHIIJJJJJIJJIJJJJJIIIJIJJIGHJJJJFHHIHIJJJJIIJJJJIJIJJIIJJJJIHHHHCHHFFFFFFEEEEDD_Mismatch_0_Sense_+_Library_PoolT
CAGCGTAGATCTTAAAAGATTGCGTTGACAGTTATTGTTTGTAAATTAATTCAAATAATATTTTTGTAAATTTACAAATTGCCA
>Frequency_1_QualityScore_FFHHGGHJJJJJJJJJJJJJJJIJIJJJHIGIIJHFGIJJIJJJJJJJJJJJJIIIJIJJ_Mismatch_1_Sense_+_Library_PoolT
AAAAGATTGCGTTGACAGTTATTGTTTGTAAATTAATTCAAATAATATTTTTGTAAATTA
>Frequency_1_QualityScore_FFHHHHHJJJJJJJJIJJJJJJJJJJJJJJJJ_Mismatch_1_Sense_+_Library_PoolT
CAAATAATATTTTTGTAAATTTACAAATTGCA
>Frequency_1_QualityScore_DDDHHHHICGDFCBHIIIICGIHGHIIIEGGGIIGIGFC<CGHICGHEDFH@GEH_Mismatch_0_Sense_+_Library_PoolT
AGTTATTGTTTGTAAATTAATTCAAATAATATTTTTGTAAATTTACAAATTGCCA
>Frequency_1_QualityScore_?DHFHFHBBGDHIEHGIIII@FFD):CBBBGHH?DHHIEGI?@@9B?@D=FDDHI<CGCF;A@ACEH_Mismatch_0_Sense_+_Library_PoolT
GATTGCGTTGACAGTTATTGTTTGTAAATTAATTCAAATAATATTTTTGTAAATTTACAAATTGCCA
>Frequency_1_QualityScore_FDHDHFFHHGIIBIHGEICHGHIIIEHGEGE>@DIJBGHDGHJIE@DIHCEH@_Mismatch_0_Sense_+_Library_PoolT
TTGACAGTTATTGTTTGTAAATTAATTCAAATAATATTTTTGTAAATTTACAA
>Frequency_1_QualityScore_FFHHHHHJJGGGGGHIJJJJIIGGJJJJHIJIJJJGIFIJIIIIJFH8BHIIIIJJGIJJJJJJIHHHGEFFFFFFFDDDA_Mismatch_0_Sense_+_Library_PoolT
ATAACAGCGTAGATCTTAAAAGATTGCGTTGACAGTTATTGTTTGTAAATTAATTCAAATAATATTTTTGTAAATTTACAA
>Frequency_1_QualityScore_FFHHHHHJJJJJHIJGJJJJIJIJIJJJJJJIJIIJIJHJJJJJGHHJHGIIJJJJJJIJIIJIJHHHHHHHFFFFFEEEEEEEDDDDDDD_Mismatch_0_Sense_+_Library_PoolT
AAGATAACAGCGTAGATCTTAAAAGATTGCGTTGACAGTTATTGTTTGTAAATTAATTCAAATAATATTTTTGTAAATTTACAAATTGCCA
>Frequency_1_QualityScore_FFHHHHHJJJJJJJIIJJJJJIIJJJJIJJJIJJJJI_Mismatch_1_Sense_+_Library_PoolT
ATTAATTCAAATAATATTTTTGTAAATTTACAAATTA
>Frequency_1_QualityScore_FFBFDHHIGIIDHJJJIIIJGIIIJJIJJIGIIBGGGEH@FGGIGGHHIGHIHGHJJGH@?EE)?EHCD?B@CC@EDEACBBC_Mismatch_0_Sense_+_Library_PoolT
ATATAGGGAAGATAACAGCGTAGATCTTAAAAGATTGCGTTGACAGTTATTGTTTGTAAATTAATTCAAATAATATTTTTGTA
>Frequency_1_QualityScore_D>AHBHBHCBDC@BCHHIIICGIGIGICFHHIIH?FEGCHFCGHFHHGBGHBGHIIII@FCGGECHIIHFFHHHEEB>C;?@ACCCA_Mismatch_2_Sense_+_Library_PoolT
TAATAGCGTAGATCTTAAAATATTGCGTTGACAGTTATTGTTTGTAAATTAATTCAAATAATATTTTTGTAAATTTACAAATTGCCA
>Frequency_1_QualityScore_FFHHHHFHJIIGIJIGIJJHIIIIIJJIJJJJIJJIJJGHIGHIIIFGIIJIJIJIIIJIII)=CHHHHEDEDCFFFDCDBD_Mismatch_0_Sense_+_Library_PoolT
TATAGGGAAGATAACAGCGTAGATCTTAAAAGATTGCGTTGACAGTTATTGTTTGTAAATTAATTCAAATAATATTTTTGTA
>Frequency_1_QualityScore_FFHHGGHIGGIIIJJJJDFFGHGGEHHIGIIJIJJJJIIJJJJJJIHIGIEHGGHIJJICGIJJ_Mismatch_0_Sense_+_Library_PoolT
AAAAGATTGCGTTGACAGTTATTGTTTGTAAATTAATTCAAATAATATTTTTGTAAATTTACAA
>Frequency_1_QualityScore_FDHFHHDCE,ABFBHHCGEHIGIIGGIDHIII9?DHBFD4BFHBFHHGGEHADDCGHGIIIIIHIHG@_Mismatch_1_Sense_+_Library_PoolT
TAGATCTTAAAAGATTGCGTTGACAGTTATTGTTTGTAAATTAATTCAAATAATATTTTTGTAAATTA
>Frequency_1_QualityScore_FFHHHHHJJJHIJJJIJFJJJJJJHIJIJJJJGJJJIIHIJIIJJGHJHII_Mismatch_1_Sense_+_Library_PoolT
AAATTAATTCAAATAATATTTTTGTAAATTTACAAATTGCCAAAACTGTCA
>Frequency_1_QualityScore_FFHHGHHIJJJJJJJJJJIJJJJJJHHIJJJGIJIHIJJJJJIJJIIGIJGIIGIIJJJJHHEGIIHHHGHHFFBDFF@CCCCDDEDDDC_Mismatch_2_Sense_+_Library_PoolT
AGATCTTAAAAGATTGCGTTGACAGTTATTGTTTGTAAATTAATTCAAATAATATTTTTGTAAATTTACAAATTGCCAAAATTGTCAGCA
>Frequency_1_QualityScore_FDHHHHHIJJJJJIJJJJJJJGGIIIIIIJJJJJJJJJJJIJHIJJJJIJIIEIJHHHHHFEDDDDEDDCCDDDDDDDDEEEDEDADDEDE_Mismatch_1_Sense_+_Library_PoolT
GTCCGAATTGGGGACAATTTGTATATAGGGAAGATAACAGCGTAGATCTTAAAAGATTGCGTTGACAGTTATTGTTTGTAAATTAATTCAA
>Frequency_1_QualityScore_FFHHHHHIIJJJJJJJJJIJJJIJHJJJJJJJIJJJJIJJIJJHJJJIJJIIIJJJHJJJJGHHHHHCD@DFFFFEEEEEEEEDDBED_Mismatch_1_Sense_+_Library_PoolT
TTGTATATAGGGAAGATAACAGCGTAGATCTTAAAAGATTGCGTTGACAGTTATTGTTTGTAAATTAATTCAAATAATATTTTTGTAG
>Frequency_1_QualityScore_BDBHF?DBHIIIHHGGDFDHGHEDECEGCCH<GGGDBFGGGGFBBFGG7=CGHE=DEHGIIFEEHFHBEBDEDEECCCCD;BCCCD@A_Mismatch_0_Sense_+_Library_PoolT
AGGGAAGATAACAGCGTAGATCTTAAAAGATTGCGTTGACAGTTATTGTTTGTAAATTAATTCAAATAATATTTTTGTAAATTTACAA
>Frequency_1_QualityScore_FFHHGHHJJJFBGEHGIHIGHGGGIIJIJJJIIJJIIJJJJIGHHHHHFFDDDDEDDCDDEDDDDDDDEDDCDDCDDEDEDDDDEEEDCDDDDD_Mismatch_1_Sense_+_Library_PoolT
GGACAATTTGTATATAGGGAAGATAACAGCGTAGATCTTAAAAGATTGCGTTGACAGTTATTGTTTGTAAATTAATTCAAATAATATTTTTGCA
>Frequency_1_QualityScore_DFHHHHHJJJJJJJJJJJJJ_Mismatch_0_Sense_+_Library_PoolT
TAATATTTTTGTAAATTTAC
>Frequency_1_QualityScore_FFHFHHHIJJJJIIIIIJJJIJJJHIJIJJJJJJJIJJIJGIJGIIJHIJHHGIIJGDEHHEAHHFF;?@BCDECEEEEEFFEDDDC_Mismatch_1_Sense_+_Library_PoolT
TTGTATATAGGGAAGATAACAGCGTAGATCTTAAAAGATTGCGTTGACAGTTATTGTTTGTAAATTAATTCAAATAATATTTTTGGA
>Frequency_1_QualityScore_FFHHHHHIJIIJJJJJJJJJIIJJJJJJFHHIIIJJJJIJJJJJJIIIJJJJIIJJJJJJJJJIIJHEHEHFHFEFFFFDD@ACEDDDCDEDED_Mismatch_1_Sense_+_Library_PoolT
CGTAGATCTTAAAAGATTGCGTTGACAGTTATTGTTTGTAAATTAATTCAAATAATATTTTTGTAAATTTACAAATTGACAAAATTGTCAATAT
>Frequency_1_QualityScore_DDFFHGHGIJIHJJFIGIHIGIIIIHGIJJJJJJIJIGCG?CFGGIIECGGIGIIJJCDDEFGCGIC=FF=D_Mismatch_1_Sense_+_Library_PoolT
TAAATTAATTCAAATAATATTTTTGTAAATTTACAAATTGCCAAAATTGTCAATATGTGTGATTTGGTGTCA
>Frequency_1_QualityScore_DFHHHHHIGIJIJJJJJHIIIIJJIJJJJJJI_Mismatch_1_Sense_+_Library_PoolT
TTCAAATAATATTTTTGTAAATTTACAAATTA
>Frequency_1_QualityScore_EFHHHHHJJJGGIJJFBEGGHJJIEEGGHIIFFHJIIFHHIDFCAFGIIIJJJGFEGGHIJIJJJJHHECAEFEFF>_Mismatch_0_Sense_+_Library_PoolT
CAGCGTAGATCTTAAAAGATTGCGTTGACAGTTATTGTTTGTAAATTAATTCAAATAATATTTTTGTAAATTTACAA
>Frequency_1_QualityScore_D3CFHHHIHGGAA:EGH)0)0:BFBFHGICF9BBGH8C)/==CCH@EHCEHFFDCC;BDCCC3>9?BBCAA@A(5:A@CCCBEEEB(:(>CCCD_Mismatch_2_Sense_+_Library_PoolT
ACGGTCCGAAGTGGGGACAATTTGTATATAGTGAAGATAACAGCGTAGATCTTAAAAGATTGCGTTGACAGTTATTGTTTGTAAATGAATTCAA
>Frequency_1_QualityScore_FFHHHHHIJIJJJJJIJJIHJJJJJIIJJJJJJJJJJIJJJJJIJJJJJJJIJ_Mismatch_0_Sense_+_Library_PoolT
CGTTGACAGTTATTGTTTGTAAATTAATTCAAATAATATTTTTGTAAATTTAC
>Frequency_1_QualityScore_FFHGHHHJJJJJJJIJFHI_Mismatch_0_Sense_+_Library_PoolT
CAAATTGCCAAAATTGTCA
>Frequency_1_QualityScore_AD?CFF@AE)@C@3-788A@C3(++(3388?>@B@3>AAC380+<<<>>CCDACC>2>@:3;0<>BCCCCCAA::+:?>2:>BB>:>3@A@C:@_Mismatch_1_Sense_+_Library_PoolT
GGTCCGAAGGGGGGACAATTTGTATATAGGGAAGATAACAGCGTAGATCTTAAAAGATTGCGTTGACAGTTATTGTTTGTAAATTAATTCAAAT
>Frequency_1_QualityScore_DDAHHHBHIJJJJJIIHGGIIJJIJJJJIIJ_Mismatch_1_Sense_+_Library_PoolT
TCAAATAATATTTTTGTAAATTTACAAATTA
>Frequency_1_QualityScore_FFHHHHHIJJGGGIJJJJJIJJJJIHIJJGIJJJJJJJJJJJIEIIIIJJIJIJHIJEIIIIIIGGJJJFH_Mismatch_2_Sense_+_Library_PoolT
TAAAAGATTGTGTTGACAGTTATTGTTTGTAAATTAATTCAAATAATATTTTTGTAAATTTACAAATTGCA
>Frequency_1_QualityScore_FFDHHHHGIIIJIIIIJJIIGHIJIJJGHIGIJFHGJHGIJJIJGIJJJJJJJJIEIJJJIJIFGGHHHH_Mismatch_0_Sense_+_Library_PoolT
GTAGATCTTAAAAGATTGCGTTGACAGTTATTGTTTGTAAATTAATTCAAATAATATTTTTGTAAATTTA
>Frequency_1_QualityScore_FDFHHFHJIGGGGEHIICHIAGGGHEHGIIJJJGIIJEIJJIJJGIJJJJJIIJJIGIJJJJID_Mismatch_1_Sense_+_Library_PoolT
GTAGATCTTAAAAGATTGCGTTGACAGTTATTGTTTGTAAATTAATTCAAATAATATTTTTGCA
>Frequency_1_QualityScore_FFHHHHHIJJHJJJIJIJJJIHIJIJJJJJJJJJJJJJJIIJJJJJJJIHIIJJIJI_Mismatch_0_Sense_+_Library_PoolT
ACAGTTATTGTTTGTAAATTAATTCAAATAATATTTTTGTAAATTTACAAATTGCCA
>Frequency_1_QualityScore_FFHHHHHJJJIIJJJJJJJJJIJJJJJJJJHIJJJJIJIJJJJJJIIJJJJJIJJJIJJJJIJJJJI_Mismatch_0_Sense_+_Library_PoolT
GATCTTAAAAGATTGCGTTGACAGTTATTGTTTGTAAATTAATTCAAATAATATTTTTGTAAATTTA
>Frequency_1_QualityScore_FFHHHHHJJJIJJJJJJJJJGHIHHJJJJJIJJJJJIJJHIJJJJIHIIJJJIJIJIJIIIJHHHHHGHFFFFFFFEEEEDDEEEEEDDE_Mismatch_0_Sense_+_Library_PoolT
ATATAGGGAAGATAACAGCGTAGATCTTAAAAGATTGCGTTGACAGTTATTGTTTGTAAATTAATTCAAATAATATTTTTGTAAATTTAC
>Frequency_1_QualityScore_FFHHHHHJJJJJJJJJJJJJJJJJJJJJJJJJJJJJJJJJJJJIJJJJJJIJIJJJJIIGHIJJIEHGHGIJJJJGHHHHG_Mismatch_0_Sense_+_Library_PoolT
ATTGTTTGTAAATTAATTCAAATAATATTTTTGTAAATTTACAAATTGCCAAAATTGTCAATATGTGTGATTTGGTGTCCA
>Frequency_1_QualityScore_FFFHHHHIJJJJJJJJJJJJIJJGGIJJJJJJJJJJJJIJJJJJJIJJGHHJJJJJJIIJJJJGHGHGIHHIJEHHHHFFFFFED_Mismatch_1_Sense_+_Library_PoolT
TGTTTGTAAATTAATTCAAATAATATTTTTGTAAATTTACAAATTGCCAAAATTGTCAATATGTGTGATTTGGTGTCCATGGCCA
>Frequency_1_QualityScore_FFHHHHHJGIJJJJJJIJIJJJJJJJJJJIJHIJIJJIJJJIJJJJJJIIJJIIJJJJJIJJJJJJHHHHHHHF_Mismatch_0_Sense_+_Library_PoolT
CAGCGTAGATCTTAAAAGATTGCGTTGACAGTTATTGTTTGTAAATTAATTCAAATAATATTTTTGTAAATTTA
>Frequency_1_QualityScore_A:CFB?F>?:CBBAI>HHA?FAFHG8+AEF9?EG@GHGCA4B:DFDGI9B*0?FDFE808/8C_Mismatch_1_Sense_+_Library_PoolT
GTAAATTAATTCAAATAATATTTTTGTAAATTTACAAATTGACAAAATTGTCAATATGTGTGA
>Frequency_1_QualityScore_FFHHHHGJJJIJJJJJGJIJIGIIGJJJJFGGGGHGIJIJHIIJJIHIJJJJJJJJJIHI_Mismatch_0_Sense_+_Library_PoolC
ATCTTAAAAGATTGCGTTGACAGTTATTGTTTGTAAATTAATTCAAATAATATTTTTGTA
>Frequency_1_QualityScore_FFHHHHHJJJJHJJJIJJJJJJJIJJJJIJJJIIJJJJJJJJJJJJIJJJIJJJJJJJJJJJJIJJIHIHFDDDDDD_Mismatch_0_Sense_+_Library_PoolT
AAAAGATTGCGTTGACAGTTATTGTTTGTAAATTAATTCAAATAATATTTTTGTAAATTTACTTTAAAAAAAAATTA
>Frequency_1_QualityScore_;DF8CB>FBBGFD<D?FFF@C@EDCFGD1::*9C<F>?FDFBA@9BFE@FEDFE@AFBEGE;=C@E;@7@7=5398/<@5<9>>>@B>35?B_Mismatch_0_Sense_+_Library_PoolT
AAAAGATTGCGTTGACAGTTATTGTTTGTAAATTAATTCAAATAATATTTTTGTAAATTTACAAATCAAAAAAAAAAAAAAAAAAAAAAGAC
>Frequency_1_QualityScore_DFHHHFFHIE@BFGBDHBFCHIIFIIIIGHGGDBFHIEIIIAD>DHC7AEFEDBEDDFFEE@CECCCCECCDDDCCBEEECCBBBBBCCC_Mismatch_0_Sense_+_Library_PoolT
GGGAAGATAACAGCGTAGATCTTAAAAGATTGCGTTGACAGTTATTGTTTGTAAATTAATTCAAATAATATTTTTGTAAAAAAAAAATTA
>Frequency_1_QualityScore_FFFHHGFIIGHHIHIJJGGIGGEB?G<EF*:D@:DHGE<DHIG<DIIHII@#/-<-;AGGHGIGHHEAC:?C####,_Mismatch_0_Sense_+_Library_PoolT
ATCTTAAAAGATTGCGTTGACAGTTATTGTTTGTAAATTAATTCAAATAATNTTTTTGTAAATTTACAAAAANNNNA
>Frequency_1_QualityScore_FFGHHHFHIJJJJJJJJJIJJJJJJIJIJJIIJJJJIJJIIIJJJJJJJHIGIHJGIJJEIIJHHFHHHH@BEFFFFEDECDEEEEDDBDECCC_Mismatch_0_Sense_+_Library_PoolT
AATTTGTATATAGGGAAGATAACAGCGTAGATCTTAAAAGATTGCGTTGACAGTTATTGTTTGTAAATTAATTCAAATAATATTTTTGTAAGAA
>Frequency_1_QualityScore_FFHHHHHJJHIJIJIIIIHIIIGIJJHIJJIJIJJJJJJJJJJJJJJJJJJGIIIIIJJFDEEE_Mismatch_0_Sense_+_Library_PoolT
AAGATTGCGTTGACAGTTATTGTTTGTAAATTAATTCAAATAATATTTTTGTAAAAAAAAATTA
>Frequency_1_QualityScore_FDDHDHGJJJIGIEDHIIJIIIBEE*9CDDIIJFHIJGIIIHGIBFHIBDDGHGGIGCGGHIHJJGIJFCBDDDDD@BBDDD>@BAAB9@?BA8_Mismatch_0_Sense_+_Library_PoolT
GTAGATCTTAAAAGATTGCGTTGACAGTTATTGTTTGTAAATTAATTCAAATAATATTTTTGTAAAAAAAAAAAAAGAAAAAAGATCGGAAGAG
>Frequency_1_QualityScore_FFHHHHHJJJJJJJJJJJJJJFIJJJJJIJJJJJJJJJHIJJJIJJJJIIEFFHGIJIJJGHHIIJJJJJIHHHF_Mismatch_1_Sense_+_Library_PoolT
TTGTAAATTAATTCAAATAATATTTTTGTAAATTTACAAATTGCCAAAAGTGTCAATATGTGTGATTTGGTGCCA
>Frequency_1_QualityScore_DFFFHDHBAGGI?FHIGFHIGGIIIIIIIIIIGDEFHDGGGIEIIIIGIGGGHH_Mismatch_0_Sense_+_Library_PoolT
AGTTATTGTTTGTAAATTAATTCAAATAATATTTTTGTAAATTTACAAATACCA
>Frequency_1_QualityScore_FFHHFHHIIJJJIJIJIJJIJIIIIIJJJIJJJJJHJJJIJIHIJJJJFHIJJEIIJIJJIJHGHHHGHDDFFFFFDEEEEEEDDDDDDDDDDD_Mismatch_0_Sense_+_Library_PoolT
AGGGAAGATAACAGCGTAGATCTTAAAAGATTGCGTTGACAGTTATTGTTTGTAAATTAATTCAAATAATATTTTTGTAAATTTACAAATTAAA
>Frequency_1_QualityScore_FFHHGHHIIJJJJJJJIJIJHIIIIJJJJJJJJJJJJJJIJJIIJJIJJIJJFHJJGIJJIIGHHHHHHFFFFFFFFFEEDDEEFDDDDDDDED_Mismatch_0_Sense_+_Library_PoolT
ATATAGGGAAGATAACAGCGTAGATCTTAAAAGATTGCGTTGACAGTTATTGTTTGTAAATTAATTCAAATAATATTTTTGTAAAAAATTTACA
>Frequency_1_QualityScore_FFHHHHHHIJJJJJJJIJJJJJJJIJJJJJJJJJIJJJJJJJJJJJJJJJJJJJIJJJJHIIHIIJIJJGIJEHHJJFHHHHHFFFFF_Mismatch_0_Sense_+_Library_PoolT
TTATTTGATTTTATTTATTTATTTAAATCTACATTATTTAATAAGATCACACAGCATCAATGTGTATAGAGGTTATTAACTGCTCCTA
>Frequency_1_QualityScore_FFHHHGHJJIJJIJJJJIJGHIJJJJIGIGJJJJJJJJJJJJIIJJJJJIJIJIJJJIJGIJG_Mismatch_1_Sense_+_Library_PoolT
TGTAAATTAATTCAAATAATATTTTTGTAAATTTACAAATTGACAAAATTGTCAATATGTGCA
>Frequency_1_QualityScore_FFHGHHHJIIJJJIJJHFHGIJIIIJGHHHIJJIIIIFIIIJJJIJJJJIJJJJJJJIGIJIJIIJJGGDHGIIIJIHHHHGHHFFFFFFE_Mismatch_1_Sense_+_Library_PoolT
CAAAACTGTCAATATGTGTGATTTGGTGTCCATGGCTACTTTTTCTTTTTCTTTATTTGATTTTATTTATTTATTTAAATCTACATCATTA
