# Supplementary material for: Differential Gene Expression Reveals Candidate Genes for Drought Stress Response in Abies alba (Pinaceae)
Source: PLoS One. 2015 Apr 29;10(4):e0124564. doi: 10.1371/journal.pone.0124564 (PMC4414588; doi:10.1371/journal.pone.0124564)
Supplement: S3 File — (GZ) [file pone.0124564.s003.gz › comp20077_c0_seq1.fa]

>comp20077_c0_seq1 len=847 path=[1:0-535 537:536-555 557:556-635 1364:636-639 641:640-671 673:672-677 679:678-709 1410:710-846] : tr|A9SGN7|A9SGN7_PHYPA Predicted protein OS=Physcomitrella patens subsp. patens GN=PHYPADRAFT_164789 PE=4 SV=1 e-value: 3e-10 blast score: 67.0
CTGAGATTCAGCTTGGGGACTATGTAGCATGGCGGTTCGGCAGCGGAGAGGCGAGGGGTCATGTGGTGGAGAAGCTCACCCAGGCCAAGAAGCTGAACACAAGGACCTTTAAGGCCAGCGAAGACGAGCCCAAGTTCCTTATCAGGAGCGATAAGAGTGGCAAAGAAGTTATCAGAAAGCCTGATACTCTCAGAAAGATCAATGAAAGTGAAGATGATCAGGACCAGATTAGAGATAGGCCTAGTCATGAAGATGGTGGCAATGACTCTGATGATGTGAGTTCTCCTGAAGATGGCATCATGGAGACCAAAGATGGAGGAGCAGCAGATGTTGGGAATGGAAAACCAGATGGAGACCCGGAGCCATGAGGAACCCTTTTCAACTGGGACAGTTTACAAACATGGCATCCATCTGATTTGATTTGATATTAGGAAAATCTTGTTTTGTATATACCTGAATTGTTGCTTCAGATAAATAGAAGTTTTGTTTAGTTTGTAACCCGGTCTCTGTAAAACCCTGATTCATTGTCTCTGCTTGTATTCATCTTCTGCACTTCAAAAAAGTGCAGCAATCTGATGGACCTTATCCTGCTAATTTGGAGAGGAAATGTGTCCTGACCTCTTTAAAAAATTGACAATGGAGAATAAGGAACCAGTGTTAAGCCCATTGTCTCTGATTGTCCATCATCAGAATTATCCGTATATTGATATCTCCATAAGTGTAAGCCATAAATATGTATGTTTAAATATAAGTGAGATCTTAATTTTTGGAATAAGATGGACTAGTTTTATTAACAAAAGTAGATTGGGGTATGCAAATTCGGTGCATTTTTTTTAATTTGTTATAA

>Frequency_14_QualityScore_FFFHHHGIIIIIIJHGHIIHHGGHHIHIIIIIIIIHGGHHIHHHGHHGFFFFFDEEEEDEDDDDDCCCCBCDCDDDCDCEDCDDEDBCDDEEDC_Mismatch_0_Sense_+_Library_PoolT
GGAAAACCAGATGGAGACCCGGAGCCATGAGGAACCCTTTTCAACTGGGACAGTTTACAAACATGGCATCCATCTGATTTGATTTGATATTAGG
>Frequency_10_QualityScore_DEGGHFFIIFHIIIIHIHHGIIHGHHIHIIHIFIHIIHIIIIHHHIHHIIGHIHIIIIIGHIHIGHHHHGGGGFFFGFCCDEEDDDDCCCBCBD_Mismatch_0_Sense_+_Library_PoolT
CTGGGACAGTTTACAAACATGGCATCCATCTGATTTGATTTGATATTAGGAAAATCTTGTTTTGTATATACCTGAATTGTTGCTTCAGATAAAT
>Frequency_10_QualityScore_FFHHHGHIJIIJGIIIIIGIFHIIHIIJGHIIJIIJJJJJJIJJJIIIIIIIHFEEDEEDDDDDDCDCCCCDCDDDDDDDCDDDBCDDDDD_Mismatch_0_Sense_+_Library_PoolT
CAAAGATGGAGGAGCAGCAGATGTTGGGAATGGAAAACCAGATGGAGACCCGGAGCCATGAGGAACCCTTTTCAACTGGGACAGTTTACAA
>Frequency_9_QualityScore_FFHHGGGIIIIIIIIIIIIIIIIIIIIIIIHHHGHIIIHHHHHHHHHIHIIHHHHHEGHHGFGGGGFFFBDFEDEEDEEDDCDCDDDCCDCDEE_Mismatch_0_Sense_+_Library_PoolT
GGAGCCATGAGGAACCCTTTTCAACTGGGACAGTTTACAAACATGGCATCCATCTGATTTGATTTGATATTAGGAAAATCTTGTTTTGTATATA
>Frequency_9_QualityScore_EFHHHGHIIIIHIIJIIIIIIIIIIHIIJIJJIHHIIJJHIFHIIIIIIHIJIJJIIGHHIIIIIHGGGDGFFFEFFEEEDDDDCDCCCCDBC?_Mismatch_0_Sense_+_Library_PoolT
ATAAATAGAAGTTTTGTTTAGTTTGTAACCCGGTCTCTGTAAAACCCTGATTCATTGTCTCTGCTTGTATTCATCTTCTGCACTTCAAAAAAGT
>Frequency_9_QualityScore_FFHHHHHJJJJJJJJJJJJJJJJJJIJJJJJJJJJJHIJJJJIIIIJJIIIIIHGGGGGCEEEEDEEEEEDDEFEEDDDDDDDDDDDDDDDDEE_Mismatch_0_Sense_+_Library_PoolT
CCCGGAGCCATGAGGAACCCTTTTCAACTGGGACAGTTTACAAACATGGCATCCATCTGATTTGATTTGATATTAGGAAAATCTTGTTTTGTAT
>Frequency_9_QualityScore_FFGGHGHJJJIJJIJJJJJJJJIIIJJIIJIJJJHIJIJJIIJIHHIIHIIIIIHHHFFEFFEDEEEDDDDEEDCDCCBCDDDDBCCCCCEEEE_Mismatch_0_Sense_+_Library_PoolT
CGGAGCCATGAGGAACCCTTTTCAACTGGGACAGTTTACAAACATGGCATCCATCTGATTTGATTTGATATTAGGAAAATCTTGTTTTGTATAT
>Frequency_8_QualityScore_FFHGGHHJIIGHIIJJIJJJHIIJIIIIJJIIJJIJIIJJJJJJJIIJJJJJJJIIJJJJJIJJJIIIIEFGGGDFFGGFFFFEFDDEEEDDDE_Mismatch_1_Sense_+_Library_PoolT
AAGGAACCAGTGTTAAGCCCATTGTCTCTGATTGTCCATCATCAGAATTATCCGTATATTGATATCTCCATAAGTGTAAGTCATAAATATGTAT
>Frequency_8_QualityScore_FFGHHHHJIJIHIIIHIIFHGHIIFIFIIIIJJJGIIJJHIIJIIIIIHIIHHGGFEEDDDDDDDDDDDCCDDCCDDDDDCCCDDCBCBCACDB_Mismatch_0_Sense_+_Library_PoolT
GGAGACCAAAGATGGAGGAGCAGCAGATGTTGGGAATGGAAAACCAGATGGAGACCCGGAGCCATGAGGAACCCTTTTCAACTGGGACAGTTTA
>Frequency_8_QualityScore_EEGGGGHIIHIHIJIIIJIIJJIHGHIIIGIEHIFGHIHGHIIIIIGHGIIIIIIHFGFHIHGEEDFGFFFFEEEEEDDDDCCCDBCCCCDDCB_Mismatch_0_Sense_+_Library_PoolT
ATCTGATGGACCTTATCCTGCTAATTTGGAGAGGAAATGTGTCCTGACCTCTTTAAAAAATTGACAATGGAGAATAAGGAACCAGTGTTAAGCC
>Frequency_8_QualityScore_EEGGFDGIIIIIIIIIIGIIIEGFGHIHDFGHIHIIIIHIIHIGHFHHGGGGGFFEEEEDBDCCCDCCCBABABBBCB@BCCC>ABBCBABBCC_Mismatch_0_Sense_+_Library_PoolT
TGGGAATGGAAAACCAGATGGAGACCCGGAGCCATGAGGAACCCTTTTCAACTGGGACAGTTTACAAACATGGCATCCATCTGATTTGATTTGA
>Frequency_7_QualityScore_FFHHHGHJIIIJJIIIIIIHIJIIIJJIJHHIJIIIIIHIIIHIIJJJIHHHIGGHHHHIIHIHHGHFGGFFFFEEEEFEEEECDDDDDDDDDD_Mismatch_0_Sense_+_Library_PoolT
TGCTTCAGATAAATAGAAGTTTTGTTTAGTTTGTAACCCGGTCTCTGTAAAACCCTGATTCATTGTCTCTGCTTGTATTCATCTTCTGCACTTC
>Frequency_7_QualityScore_EFGGFGGIHIIHIHHHIJJIJIFHHIIGGIIIIIJJIHGHHHIGHFIIEGHHIJIIJIHJHIHGGGHHHGGGHHGFFDEEEEDDCDBCCBABBC_Mismatch_0_Sense_+_Library_PoolT
CCTGATTCATTGTCTCTGCTTGTATTCATCTTCTGCACTTCAAAAAAGTGCAGCAATCTGATGGACCTTATCCTGCTAATTTGGAGAGGAAATG
>Frequency_7_QualityScore_EEHGHFHIJIIIIGHHIIIHIIIJJJJJIHIIJJIJJIJIJJJJJIJIHIIHIIIIJIJJJIIHHHHGGEFDC?CDDDDDCDDDDCDCCCDCCD_Mismatch_0_Sense_+_Library_PoolT
GTTTGTAACCCGGTCTCTGTAAAACCCTGATTCATTGTCTCTGCTTGTATTCATCTTCTGCACTTCAAAAAAGTGCAGCAATCTGATGGACCTT
>Frequency_7_QualityScore_FFGHHHHJJIJJIIJJJJJJHIHIHIIIIIIIJIIIJIIJJIJJJJJGGIJJGHHIIGHHIIHHHHHGGFFFFFDEEEEEEEEEEEDDDBCDED_Mismatch_0_Sense_+_Library_PoolT
AGGAACCCTTTTCAACTGGGACAGTTTACAAACATGGCATCCATCTGATTTGATTTGATATTAGGAAAATCTTGTTTTGTATATACCTGAATTG
>Frequency_7_QualityScore_FFHHHHHIIIJHIIIJIIIIIHIIJIHHIIJJIFHIIIJIJJJJJHIJIIIIJJIJJJJJJJHHIIIHGFFFFFCEEDDDDDDDDDDDCDDDDC_Mismatch_0_Sense_+_Library_PoolT
CTGCTTGTATTCATCTTCTGCACTTCAAAAAAGTGCAGCAATCTGATGGACCTTATCCTGCTAATTTGGAGAGGAAATGTGTCCTGACCTCTTT
>Frequency_7_QualityScore_FFGHGGFJIIIJJJHIIIIJIIHHIHGGIHIHIGHGIIIIIIJIIIIIIHIIIIGGIIHEHHIIHHHHHGFFFGEFEFFEEEEECDEDCDDBCC_Mismatch_0_Sense_+_Library_PoolT
TGAGGAACCCTTTTCAACTGGGACAGTTTACAAACATGGCATCCATCTGATTTGATTTGATATTAGGAAAATCTTGTTTTGTATATACCTGAAT
>Frequency_7_QualityScore_FFHHHHHJJIJJJHIHIJJJIHIIIIJJJJJJIIIIJJJIJIIIJIIIHHGGFGGFEEEEEEDDDDDDDCCDDDDCDDEDCCDEDCDEEEEDCD_Mismatch_0_Sense_+_Library_PoolT
GAAAACCAGATGGAGACCCGGAGCCATGAGGAACCCTTTTCAACTGGGACAGTTTACAAACATGGCATCCATCTGATTTGATTTGATATTAGGA
>Frequency_7_QualityScore_EFHHGGGHHIGIHIHIIIIJIIIIIGHIIIIIJIHIJEHGIIIIJIHGHGIIIIGGGGIIIHIIGFGHIHFFGGGGGGFDCEEECBDDDDDCDB_Mismatch_0_Sense_+_Library_PoolT
TTCAACTGGGACAGTTTACAAACATGGCATCCATCTGATTTGATTTGATATTAGGAAAATCTTGTTTTGTATATACCTGAATTGTTGCTTCAGA
>Frequency_7_QualityScore_EEHFFHGHHIIFGHIIHGHHGHHHFHIHGHGFIHHGHIHHGGGHHHIHFGFFEFEEFFEFEDCCDCC@AACCDDCCCCBCBCCDCCCDCDACBD_Mismatch_0_Sense_+_Library_PoolT
CAGATGTTGGGAATGGAAAACCAGATGGAGACCCGGAGCCATGAGGAACCCTTTTCAACTGGGACAGTTTACAAACATGGCATCCATCTGATTT
>Frequency_7_QualityScore_FFHHFHHHIJJJGHHIJHIJIIJHIGIJJHIJJJJJIJJIIIIIHIHHHGGFFFEEEEEEEDDCCDCCBADDDDCCDDCDDDDDDDCDDDDBDD_Mismatch_0_Sense_+_Library_PoolT
GCAGATGTTGGGAATGGAAAACCAGATGGAGACCCGGAGCCATGAGGAACCCTTTTCAACTGGGACAGTTTACAAACATGGCATCCATCTGATT
>Frequency_7_QualityScore_FFGHGHGHIJJJFIIIIHIJIIIIHIHIIGHIIJIHHIIHIIIJJIIJIHIJHIIIIFHHGHFHHGHHGGGGFFEBDDDBCDDDBDDDEEACCD_Mismatch_0_Sense_+_Library_PoolT
CCATGAGGAACCCTTTTCAACTGGGACAGTTTACAAACATGGCATCCATCTGATTTGATTTGATATTAGGAAAATCTTGTTTTGTATATACCTG
>Frequency_7_QualityScore_FFGHGGHJHIGHIIIJJJFGHIJFIJJJJJJIJJJIIIJJHIIIHHHGGGGGFFEEEDEDDDDDDDDDDDCDCDDDEEDBCCDCDDDDDDDDDD_Mismatch_0_Sense_+_Library_PoolT
GGAGCAGCAGATGTTGGGAATGGAAAACCAGATGGAGACCCGGAGCCATGAGGAACCCTTTTCAACTGGGACAGTTTACAAACATGGCATCCAT
>Frequency_6_QualityScore_FFHHGHHIIIIIJJIJJJHIIIJJIJJJHIJIJJJIJJJJJJJJJIIJIIIIJJJJJJJIIIJIIIIIEBFGHIHHHGGGGHFGFDEEECEEEE_Mismatch_1_Sense_+_Library_PoolT
CCAGTGTTAAGCCCATTGTCTCTGATTGTCCATCATCAGAATTATCCGTATATTGATATCTCCATAAGTGTAAGTCATAAATATGTATGTTTAA
>Frequency_6_QualityScore_FEGGFEGHHHHIHHHIIHGIFGIGHGGIIIGHHHIHFHIGIHIFIHIIFGHHHHGHGGFFFFDDDDCDCCDDDDCDCCCBBCCCCC@BBCCCDD_Mismatch_1_Sense_+_Library_PoolT
CCCGGAGCCATGAGGAACCCTTTTCAACTGGGACAGTTTACAAACATGGCATCCATCTGATTTGATTTGATATTAGGAAAATCATGTTTTGTAT
>Frequency_6_QualityScore_FFHHHHHIJJIJJJJIJFHIIIJJIJIIJIJJIIJJIIIJJIJHIIJHIIHHIFHIJJJJJIIIHHHGGFGGGGGGFEEEEDDDEEDEEEE_Mismatch_1_Sense_+_Library_PoolT
GGAGAATAAGGAACCAGTGTTAAGCCCATTGTCTCTGATTGTCCATCATCAGAATTATCCGTATATTGATATCTCCATAAGTGTAAGTCAT
>Frequency_6_QualityScore_EFHHGHHIIJIIJJIIIHIIGIIJJHHIIIIJJJGIIIJJJJJIIIIJJIIIIIGIGIIIIIIIIIJIIGHGIIIGIIHHHGHHGGGGGFFFEE_Mismatch_1_Sense_+_Library_PoolT
ATTGTCTCTGATTGTCCATCATCAGAATTATCCGTATATTGATATCTCCATAAGTGTAAGTCATAAATATGTATGTTTAAATATAAGTGAGATC
>Frequency_6_QualityScore_EFGGGFFIGIIIIIIHHGHHIGHHIGIIGIGIHIIJIIJIIIIGHIHIHIIIEGGHIHCDEGFCEABCDBCCCCCDDACBCCD?BDCDDCEDCC_Mismatch_0_Sense_+_Library_PoolT
CCCGGTCTCTGTAAAACCCTGATTCATTGTCTCTGCTTGTATTCATCTTCTGCACTTCAAAAAAGTGCAGCAATCTGATGGACCTTATCCTGCT
>Frequency_6_QualityScore_FDGHHHHIJHIIIIJJHIHHIIIGHIHIIIIHIIJIIIIIIIJJIDGHHIIIIIHHHHGGHFGGGGGGFCEEFEDDECEDDCBCCCBCCDDCDD_Mismatch_0_Sense_+_Library_PoolT
GATTCATTGTCTCTGCTTGTATTCATCTTCTGCACTTCAAAAAAGTGCAGCAATCTGATGGACCTTATCCTGCTAATTTGGAGAGGAAATGTGT
>Frequency_6_QualityScore_EEGGHFGIIJIIIIIGIIIIIJIFIGIIIIIJJHIJIIIIIIIJJIIIIIIJIGIIIFIFGHGHHGEEECFFEFEDDEDDDCDDDDDD@BCCDC_Mismatch_0_Sense_+_Library_PoolT
CTCTGTAAAACCCTGATTCATTGTCTCTGCTTGTATTCATCTTCTGCACTTCAAAAAAGTGCAGCAATCTGATGGACCTTATCCTGCTAATTTG
>Frequency_6_QualityScore_FFFGFGHIJJIIIIIIIIGIIIJIJIIIJJIIIIJIIIIIIIIHIHIIEGHIIIIHIIIJIIJIJJJIGDEEEFEEEDEDDCDDDDDDCDCDDC_Mismatch_0_Sense_+_Library_PoolT
AGTGCAGCAATCTGATGGACCTTATCCTGCTAATTTGGAGAGGAAATGTGTCCTGACCTCTTTAAAAAATTGACAATGGAGAATAAGGAACCAG
>Frequency_6_QualityScore_FFHHHHHJJIIJJIJJJJJJJJJJIJJJJJJJJJJJJJJJGIIJIJIIIJIIHGHGFFFFFFEDEEEEDCDDDEDEEEEEDDDDDDDCCDBDDD_Mismatch_0_Sense_+_Library_PoolT
GAGACCCGGAGCCATGAGGAACCCTTTTCAACTGGGACAGTTTACAAACATGGCATCCATCTGATTTGATTTGATATTAGGAAAATCTTGTTTT
>Frequency_6_QualityScore_FEGGGGHJJIIIJHIIIIIIJJIHHIHIIJIIIJJIIIIIIJJGHGIIIIIIHIIIIIIIIIIHHEFEFDEEEDEEEEDDDCDDDDCCDBCCAC_Mismatch_0_Sense_+_Library_PoolT
AGCAATCTGATGGACCTTATCCTGCTAATTTGGAGAGGAAATGTGTCCTGACCTCTTTAAAAAATTGACAATGGAGAATAAGGAACCAGTGTTA
>Frequency_6_QualityScore_FFHGHHHJGIIIJJIIIIJJJJJJHIIIIIJJIIIJIJJJJJIJJIIFHHIIIJJJIJJJIHIIIHFEB?BDEEDDDDDECEDCCDDDCCDDDE_Mismatch_0_Sense_+_Library_PoolT
TAACCCGGTCTCTGTAAAACCCTGATTCATTGTCTCTGCTTGTATTCATCTTCTGCACTTCAAAAAAGTGCAGCAATCTGATGGACCTTATCCT
>Frequency_6_QualityScore_FFHHHHHJIJJIJJIJJJJJJJJJJJJJJIIGGHHHIIHIIIGHHHHHGHIIHHGGFFCFFEEADEDC?AACBCDCCDCCAACABCDDDCBCDC_Mismatch_0_Sense_+_Library_PoolT
CCGGAGCCATGAGGAACCCTTTTCAACTGGGACAGTTTACAAACATGGCATCCATCTGATTTGATTTGATATTAGGAAAATCTTGTTTTGTATA
>Frequency_5_QualityScore_FFHHHHHJJJJJJJEGIJJJJJJJJJJJJJHIIIJJJJJJJJIHIJJJIIIIGIIHHIHHFGGHGGGFEEEEEEEEDDDEDDDDCDDDDDDDDD_Mismatch_1_Sense_+_Library_PoolT
GCACTTCAAAAAAGTGCAGCAATCTGATGGACCTTATCCTGCTAATTTGGAGAGGAAATGTGTCCTGACCTCTTTAAAGAATTGACAATGGAGA
>Frequency_5_QualityScore_FFHHHHHIJJJJIIIJJIJHIIIIIIIIIIIJJJIJJJJIJJJHIHHIIIJIHHGHHIJJGHHIHIHIIIIHGHHGGFFFEEFBDDEEDEEEDD_Mismatch_1_Sense_+_Library_PoolT
ATGGAGAATAAGGAACCAGTGTTAAGCCCATTGTCTCTGATTGTCCATCATCAGAATTATCCGTATATTGATATCTCCATAAGTGTAAGTCATA
>Frequency_5_QualityScore_FFHHHHHIJJGIIIIJHHFGIHIJJJFGIIJJJJJJJJJJJJJJJJIIIHHGFEEEEEDDEDDDDCCDDCDDDDDDDDDDDDCDDEDBCBCDDD_Mismatch_0_Sense_+_Library_PoolT
AAGATGGAGGAGCAGCAGATGTTGGGAATGGAAAACCAGATGGAGACCCGGAGCCATGAGGAACCCTTTTCAACTGGGACAGTTTACAAACATG
>Frequency_5_QualityScore_FFHHHHHJJJJJJJJJJJJJJJJJJJIJJJJJJJJJJJJJJHIIIJJJJJJJJJJIIJJJIIIIIIHHGGGGFFFEEEDEEEEEDCDCDEEEDE_Mismatch_0_Sense_+_Library_PoolT
TGACCTCTTTAAAAAATTGACAATGGAGAATAAGGAACCAGTGTTAAGCCCATTGTCTCTGATTGTCCATCATCAGAATTATCCGTATATTGAT
>Frequency_5_QualityScore_FFHHGHHIIIJIJJIIIJJIHIIIIIJJJIHIIHIIIJIIJJJJJJJJIIIJJJJEFHIJJIIJIIIFHHGFGFFFFFEEEEEECBDEEDDBBB_Mismatch_0_Sense_+_Library_PoolT
GTAAAACCCTGATTCATTGTCTCTGCTTGTATTCATCTTCTGCACTTCAAAAAAGTGCAGCAATCTGATGGACCTTATCCTGCTAATTTGGAGA
>Frequency_5_QualityScore_FFHHHHGJJJIIJIJJJJJIHIIIJIJJJIJJJJJJJIIJJHGHHIIIHIJJIJJHGHIIIIHHHGFGFDGFFEFEDEDDDDEEDDBCCDEEED_Mismatch_0_Sense_+_Library_PoolT
CTGACCTCTTTAAAAAATTGACAATGGAGAATAAGGAACCAGTGTTAAGCCCATTGTCTCTGATTGTCCATCATCAGAATTATCCGTATATTGA
>Frequency_5_QualityScore_EFHGHGHHIIHHIHIIIIFGHHHGHIHHDGIIIHIHIHIGIHIIHIIJJHHIIJJIIIJIHIHIJHHIIFHHIIHGEFFFFEEFEEEEDDADED_Mismatch_0_Sense_+_Library_PoolT
TTTACAAACATGGCATCCATCTGATTTGATTTGATATTAGGAAAATCTTGTTTTGTATATACCTGAATTGTTGCTTCAGATAAATAGAAGTTTT
>Frequency_5_QualityScore_EEDCGGEHGIHIGGHHHHHIIFFFHIIGEHIIIHIIIGIIHIIFFHIHIIHGHHDHADDFAFDGIEHIGBGGGDFGFDCGHHGFGEEFFCECDD_Mismatch_1_Sense_+_Library_PoolT
CCATTGTCTCTGATTGTCCATCATCAGAATTATCCGTATATTGATATCTCCATAAGTGTAAGTCATAAATATGTATGTTTAAATATAAGTGAGA
>Frequency_5_QualityScore_FFGHGGHJJJJJJJJJJJJJJJHHIIJIIIIHIJIJJJJJJJJHIIIIIIIIJIIJIIIIIIIHGGGGGFFEEEFFEDDDDDEEDDDDDDCEFE_Mismatch_0_Sense_+_Library_PoolT
CCTGACCTCTTTAAAAAATTGACAATGGAGAATAAGGAACCAGTGTTAAGCCCATTGTCTCTGATTGTCCATCATCAGAATTATCCGTATATTG
>Frequency_1_QualityScore_FFHHHHHIJJJJJJJJJJJJJJIGIIIIIIIJJIJJJJJJJIIIJGHIJJJJJJIJIGGIIIHEHHHHHFCDFFFEEEEDEECEDDDBBDDFDD_Mismatch_0_Sense_+_Library_PoolC
CCTGACCTCTTTAAAAAATTGACAATGGAGAATAAGGAACCAGTGTTAAGCCCATTGTCTCTGATTGTCCATCATCAGAATTATCCGTATATTG
>Frequency_5_QualityScore_FFHHHHHJIIJJJJIJJJHIJIJJIJIIJJJJJIIJJJIIFGHJJIIIIHIJHIJIHIJIIHIIJHHHGGFGGGFEFEDCCDDDDCCCDBCDCD_Mismatch_0_Sense_+_Library_PoolT
ATTGTCTCTGCTTGTATTCATCTTCTGCACTTCAAAAAAGTGCAGCAATCTGATGGACCTTATCCTGCTAATTTGGAGAGGAAATGTGTCCTGA
>Frequency_5_QualityScore_FFGHHHHJJJJJJJFHIIJJJJJJIIJJJIIJJJIJIJJIFIIJIJJIHGHIJIIIIIIIIIJIJJIIJHGIGHGGGGDFFFFFFFEEEEEEEE_Mismatch_1_Sense_+_Library_PoolT
GAATAAGGAACCAGTGTTAAGCCCATTGTCTCTGATTGTCCATCATCAGAATTATCCGTATATTGATATCTCCATAAGTGTAAGTCATAAATAT
>Frequency_5_QualityScore_FFHHHHHIJIJJJIJIIIJHJJIIJIJJIJJJJJIIIJJJJIIIHHFHHHGGGFFFFEEEEEEDDDDDDDEDEDEDDEDDDDEEEDD@CBCDDD_Mismatch_1_Sense_+_Library_PoolT
CAGATGGAGACCCGGAGCCATGAGGAACCCTTTTCAACTGGGACAGTTTACAAACATGGCATCCATCTGATTTGATTTGATATTAGGAAAATCA
>Frequency_5_QualityScore_FFFHHHGHHHIHJHFHIIHHIJGGGGIJIHHGIJHIIIIHIHHIHIIHIIIHGFGFGIFGHGHGGGHFDADDEEEEECEDDEDDDDDBCBCDDE_Mismatch_0_Sense_+_Library_PoolT
GGAAATGTGTCCTGACCTCTTTAAAAAATTGACAATGGAGAATAAGGAACCAGTGTTAAGCCCATTGTCTCTGATTGTCCATCATCAGAATTAT
>Frequency_5_QualityScore_FFHGHHHHIIJJJJJJJJJJJIIJIIIJIJJJJJJJJJJJJJJJIIJJJJJHHIIJIJJJJJIIIFGHHFFEFFFFFEEEEDDEDDDDCDDEDD_Mismatch_0_Sense_+_Library_PoolT
AAATGTGTCCTGACCTCTTTAAAAAATTGACAATGGAGAATAAGGAACCAGTGTTAAGCCCATTGTCTCTGATTGTCCATCATCAGAATTATCC
>Frequency_5_QualityScore_FEHGGHGIIIHIIJGIFGIIIJJIJJHIJJIIJJIIIFIIIIIJJJIJJIJJJJIIIJIIGHIHIIIHGGGHGFGGFFEFBDCDEEEEEDEDDE_Mismatch_1_Sense_+_Library_PoolT
GAGAATAAGGAACCAGTGTTAAGCCCATTGTCTCTGATTGTCCATCATCAGAATTATCCGTATATTGATATCTCCATAAGTGTAAGTCATAAAT
>Frequency_5_QualityScore_FFHHHHHJJJJJJJJJJJIJJIIJJJJJJJJJIJGHIJJJJJJJJJIJJJIIJJJIIJJJJJIHHIIJHGFGFFFEEDEEDEDDDDDDDDDDDD_Mismatch_0_Sense_+_Library_PoolT
TCTGCTTGTATTCATCTTCTGCACTTCAAAAAAGTGCAGCAATCTGATGGACCTTATCCTGCTAATTTGGAGAGGAAATGTGTCCTGACCTCTT
>Frequency_1_QualityScore_FFHHHHHJJJJJJHJJJIJJJJIJJJIHHIJJJIGHJIIJJCHIJJEIJIJJJJJIJJJJJJJIIIJJIFFEEEFDFEEECEDEDDDDDDDDDD_Mismatch_0_Sense_+_Library_PoolC
TCTGCTTGTATTCATCTTCTGCACTTCAAAAAAGTGCAGCAATCTGATGGACCTTATCCTGCTAATTTGGAGAGGAAATGTGTCCTGACCTCTT
>Frequency_5_QualityScore_FFHHHHHGIJJJIIJJJIJJIHHIJJJJJIIJJJJJJIJJIJJJJIIJJJJJJJIIJJJJJJIHHGHHHFFFFFFFFEEEEEDCDDDCDBCDDD_Mismatch_0_Sense_+_Library_PoolT
ATAGAAGTTTTGTTTAGTTTGTAACCCGGTCTCTGTAAAACCCTGATTCATTGTCTCTGCTTGTATTCATCTTCTGCACTTCAAAAAAGTGCAG
>Frequency_5_QualityScore_FEHHHHGIIIJIHIIIIHIJIJIIIHHIIIJIIJHIHIJJIJIJJIIJIJHIJJJIIHGHGHIHIHGGFDEFDEEEFECDDDDEDDDD_Mismatch_0_Sense_+_Library_PoolT
GATAAATAGAAGTTTTGTTTAGTTTGTAACCCGGTCTCTGTAAAACCCTGATTCATTGTCTCTGCTTGTATTCATCTTCTGCACTTCA
>Frequency_5_QualityScore_ECEGGGGHIEGGIHIHIJIHIJIJIIIJJJIIIGGHIJJIHIJGFHIIHIIIHIIIGIIHGHFGFGEDDCCCDACCCCCCDDDBAACAB=BCDC_Mismatch_0_Sense_+_Library_PoolT
GTAACCCGGTCTCTGTAAAACCCTGATTCATTGTCTCTGCTTGTATTCATCTTCTGCACTTCAAAAAAGTGCAGCAATCTGATGGACCTTATCC
>Frequency_5_QualityScore_FFHHGGGIJHHHIHHHGIIHIIIHFHIHIHGFIIIIHIGIJIFHHHIHAEGGFGEEDECCCBCCDDCBDCDCDDDCBCCDCBBCCDDA@B_Mismatch_0_Sense_+_Library_PoolT
ACCAGATGGAGACCCGGAGCCATGAGGAACCCTTTTCAACTGGGACAGTTTACAAACATGGCATCCATCTGATTTGATTTGATATTAGGA
>Frequency_5_QualityScore_FFHHHHHJJHIJJIIIJJJIJIIIIJJJJIJJJJJEGIJJJJJJGIIEIIIIJIIIJJIIIJJJHIIGGGHFGEFEECDEDCCCCDDDDCCDCC_Mismatch_0_Sense_+_Library_PoolT
CTCTGCTTGTATTCATCTTCTGCACTTCAAAAAAGTGCAGCAATCTGATGGACCTTATCCTGCTAATTTGGAGAGGAAATGTGTCCTGACCTCT
>Frequency_1_QualityScore_FFHHHHHJJJJJJJJJJJJJJJJIJJJJJIJJIJJGGHJJJJIJJJJJJJJIJJJJGIIJHHHHHGFFFFFDEEDDBDDDDDDFDDDDDDDDDD_Mismatch_0_Sense_+_Library_PoolC
CTCTGCTTGTATTCATCTTCTGCACTTCAAAAAAGTGCAGCAATCTGATGGACCTTATCCTGCTAATTTGGAGAGGAAATGTGTCCTGACCTCT
>Frequency_5_QualityScore_FFFGHHHJJJJJJJJJJJIJJIIJJJJJJJJJJJJJHIJJJJJJJJJJJJJJJJJIHIIJFHEFGHGGGFEEFEEEEEEDDDDDDDDEDDDDDD_Mismatch_0_Sense_+_Library_PoolT
GGTCTCTGTAAAACCCTGATTCATTGTCTCTGCTTGTATTCATCTTCTGCACTTCAAAAAAGTGCAGCAATCTGATGGACCTTATCCTGCTAAT
>Frequency_5_QualityScore_FFHHHHHJHJJJJJJJJJIIJJIIIJJJIJDGHIJIJHIIIHIIJIHIJIJIJHIJJJJHHIIIHIGGGFFFEFFEDDDDDDDDDDDDDDDDCC_Mismatch_0_Sense_+_Library_PoolT
CTTGTATTCATCTTCTGCACTTCAAAAAAGTGCAGCAATCTGATGGACCTTATCCTGCTAATTTGGAGAGGAAATGTGTCCTGACCTCTTTAAA
>Frequency_5_QualityScore_FFHHHGHJJJIJJIIJJJIIGGHIJJJIJJJJIJIIIJJIIIIJIJIJJJJJJJJJJJJJIIIJGIJIIHIIHHHFGGGFFFEECCDEEDDDED_Mismatch_1_Sense_+_Library_PoolT
AATGGAGAATAAGGAACCAGTGTTAAGCCCATTGTCTCTGATTGTCCATCATCAGAATTATCCGTATATTGATATCTCCATAAGTGTAAGTCAT
>Frequency_5_QualityScore_FFHHHHHJIIIIHIIIIJHIIIIIJIJIIJJIJJJJJIJJJJJJJJIJEGHIIIHIJIIJJJIJIGHIIHIIIHIHIIIIIGHFHGHGGGFEFE_Mismatch_1_Sense_+_Library_PoolT
TCTGATTGTCCATCATCAGAATTATCCGTATATTGATATCTCCATAAGTGTAAGTCATAAATATGTATGTTTAAATATAAGTGAGATCTTAATT
>Frequency_5_QualityScore_FFHHHHHJJJJJIJJJJJJJJJJJJJJJJJJJJJJIIJJJJJIJJIJIIHJJHHHHGFFFFFEEEDEEEDCDDEDDDEEFEEDDDDDDDDDDCD_Mismatch_0_Sense_+_Library_PoolT
TGGAGACCCGGAGCCATGAGGAACCCTTTTCAACTGGGACAGTTTACAAACATGGCATCCATCTGATTTGATTTGATATTAGGAAAATCTTGTT
>Frequency_5_QualityScore_EDGFGHHIGHHHHIIIHGHHHGHHIFDGIHHGGGHHIIFFEGGEDHGIIGIEEGHGGHGGGFGGFEFEDACDEEEDDCDCCDEEDD@CBBBDDD_Mismatch_0_Sense_+_Library_PoolT
GTTGCTTCAGATAAATAGAAGTTTTGTTTAGTTTGTAACCCGGTCTCTGTAAAACCCTGATTCATTGTCTCTGCTTGTATTCATCTTCTGCACT
>Frequency_5_QualityScore_FFHHHHHIJJJJJJJIHIIJHJJIJJJJJJJJJJIJIJJJIIFHIJIJIJJJJIIIIHIIJIJIJJJJHGGGGGFFEEEEDCBCCDCDDDDDDD_Mismatch_0_Sense_+_Library_PoolT
TCATTGTCTCTGCTTGTATTCATCTTCTGCACTTCAAAAAAGTGCAGCAATCTGATGGACCTTATCCTGCTAATTTGGAGAGGAAATGTGTCCT
>Frequency_5_QualityScore_FFHHHHHJJJJIJJJIJJJJJJIGIIJJJJJJJJJJJJJJIJJJIIIIIIHGGGGFFEEEEEDDDDDDDDDDDDDDDDEDEDCDDEDCCDEEEE_Mismatch_0_Sense_+_Library_PoolT
TGGAAAACCAGATGGAGACCCGGAGCCATGAGGAACCCTTTTCAACTGGGACAGTTTACAAACATGGCATCCATCTGATTTGATTTGATATTAG
>Frequency_5_QualityScore_FFGHGHHJHHJJJIJIIHIJIGIFGHHIIGIIIIIIIHIJJIJIIJIIJIIIIIJHIIJJIIHIHIIHGCFGGGGGGGFFFFDEDDDBBBDDDE_Mismatch_1_Sense_+_Library_PoolT
GACAATGGAGAATAAGGAACCAGTGTTAAGCCCATTGTCTCTGATTGTCCATCATCAGAATTATCCGTATATTGATATCTCCATAAGTGTAAGT
>Frequency_5_QualityScore_FFHHHHHJJIJJJJJJJJJJJIIJJJFIIJJHIJJJIIJJJJJJJJJJJJJJJIJJJJIJJJJIJJJGGHHIIIIHHHHGFFEFFEEEEDEDD@_Mismatch_0_Sense_+_Library_PoolT
CAGTTTACAAACATGGCATCCATCTGATTTGATTTGATATTAGGAAAATCTTGTTTTGTATATACCTGAATTGTTGCTTCAGATAAATAGAAGT
>Frequency_5_QualityScore_FFHHHHHIHIIIHHHIHDHIGIIIGHHGGHIIIHJHGHGIIIIHGIIIHJJIHIIHIBFFHHIHHIIHIHHIJJFEHGGGGGFGGGGFFFDDBD_Mismatch_1_Sense_+_Library_PoolT
CCCATTGTCTCTGATTGTCCATCATCAGAATTATCCGTATATTGATATCTCCATAAGTGTAAGTCATAAATATGTATGTTTAAATATAAGTGAG
>Frequency_5_QualityScore_FFHHHHHJJJJIJJJJJJFHGIJJJJJJJJJIJJIJJJJJIJJJJJJHHIIJJJIIGIJIGIJIGHFHHFGFFEFFEEEEDDEDDDDDDDDDDD_Mismatch_0_Sense_+_Library_PoolT
TTCTGCACTTCAAAAAAGTGCAGCAATCTGATGGACCTTATCCTGCTAATTTGGAGAGGAAATGTGTCCTGACCTCTTTAAAAAATTGACAATG
>Frequency_4_QualityScore_FFHHGFGIIHHIIIIIIGIHIHIIGIIIIJIGHIHIIIIIIJIIIJJGIIIIIIIIIIIIGHGGHHGFFEEECDEDDCDFDDCCDDDCCDDDCC_Mismatch_0_Sense_+_Library_PoolT
GCTTGTATTCATCTTCTGCACTTCAAAAAAGTGCAGCAATCTGATGGACCTTATCCTGCTAATTTGGAGAGGAAATGTGTCCTGACCTCTTTAA
>Frequency_4_QualityScore_EFHGHHHIIIIGHHIIJIIGIDIGGHFEHHGHHIIGHIIHHEGHIIDFEHGGFHIIEEGGEEEDFDGFEDDCEEEEEEADECDDCCCCCCACCC_Mismatch_0_Sense_+_Library_PoolT
GGAACCCTTTTCAACTGGGACAGTTTACAAACATGGCATCCATCTGATTTGATTTGATATTAGGAAAATCTTGTTTTGTATATACCTGAATTGT
>Frequency_4_QualityScore_EEGGCGGHIIIHHHGEIGHIIIIIGG@EGIGFHHIIIIIHGFGHGEHGIHHHIHGCEGIIGIFFGFCBE>@CAAA?B@ACCAABCC@@_Mismatch_0_Sense_+_Library_PoolT
TATTCATCTTCTGCACTTCAAAAAAGTGCAGCAATCTGATGGACCTTATCCTGCTAATTTGGAGAGGAAATGTGTCCTGACCTCTTTA
>Frequency_4_QualityScore_EDCCFFEIIIIIIHIIIIIHHIIIIHFFEHHHHIGGFHIHGIFBGIHHIJJIGIIIDGIIGIIGGEEGFEEFECC?CDDDDCDCCBB@AACCCC_Mismatch_0_Sense_+_Library_PoolT
AGAAGTTTTGTTTAGTTTGTAACCCGGTCTCTGTAAAACCCTGATTCATTGTCTCTGCTTGTATTCATCTTCTGCACTTCAAAAAAGTGCAGCA
>Frequency_4_QualityScore_FFHHHHHIIIIIJIJJJJIIIHIJIIJJJIIJJIJIIIGHHHIJIIIIIJIJIIJGHIIIIJJIJIIJJHIHHHIJIJIJIHHGHHHFEEFEEE_Mismatch_1_Sense_+_Library_PoolT
CATCATCAGAATTATCCGTATATTGATATCTCCATAAGTGTAAGTCATAAATATGTATGTTTAAATATAAGTGAGATCTTAATTTTTGGAATAA
>Frequency_4_QualityScore_EEFGGFEGFGCGGHGHHHGFFIIIIIIHGIEGHGHGGFIGIIIHGEGEGE=DCFHHDGI@FEFBABGCGCB??EFHGGFGFGG?ABDDCCE@CD_Mismatch_1_Sense_+_Library_PoolT
TCTCTGATTGTCCATCATCAGAATTATCCGTATATTGATATCTCCATAAGTGTAAGTCATAAATATGTATGTTTAAATATAAGTGAGATCTTAA
>Frequency_4_QualityScore_FFHHHHHJJJJIJJJHIHIIIJJJJJJHIJJJJJJJJJJJJJJIJJJJIJJIIFIIJJJIJIIIIIJJIGGIIGHHGGFFFCDFFEEDEDD_Mismatch_0_Sense_+_Library_PoolT
GGAGAATAAGGAACCAGTGTTAAGCCCATTGTCTCTGATTGTCCATCATCAGAATTATCCGTATATTGATATCTCCATAAGTGTAAGCCAT
>Frequency_4_QualityScore_EEHHHGEHIIIJJIIIJJIJJJIIIJIIIIIIJJJHHIIJJHIIIIJGIHIHIHIGGHGHGGHGHGGEFEEEEEECDDDDDDCCCCCDCCDDCC_Mismatch_0_Sense_+_Library_PoolT
AAAAAGTGCAGCAATCTGATGGACCTTATCCTGCTAATTTGGAGAGGAAATGTGTCCTGACCTCTTTAAAAAATTGACAATGGAGAATAAGGAA
>Frequency_4_QualityScore_E?FGGGHIIFGGHIFHIHIHIGCEGE?DCDFGGHFGGCGIGGGEGGGHFEEDFEEEEECCAACCB?BCBAC?=@AB=@>BCCACCCBCCCCB?C_Mismatch_0_Sense_+_Library_PoolT
GATGTTGGGAATGGAAAACCAGATGGAGACCCGGAGCCATGAGGAACCCTTTTCAACTGGGACAGTTTACAAACATGGCATCCATCTGATTTGA
>Frequency_4_QualityScore_EEGHGHGIJIJIJJJIIJJHIIIJJIGIIIIGIIIIIIIJJIJJIIIIJIJHHIIIIJJIHIIIHGGGGGEEFFEEEEECCDCDDEDDDDDCCD_Mismatch_0_Sense_+_Library_PoolT
TGATGGACCTTATCCTGCTAATTTGGAGAGGAAATGTGTCCTGACCTCTTTAAAAAATTGACAATGGAGAATAAGGAACCAGTGTTAAGCCCAT
>Frequency_4_QualityScore_CEHHEEHDGIEIHGIIIIIIIGAEFGGIIGEGGFHGHFGHIGHGEIHIIIIFEGIGIEGFEDEECEEF?<ACDDEEEDCCDCCBCCCB??@BCC_Mismatch_0_Sense_+_Library_PoolT
CATCTTCTGCACTTCAAAAAAGTGCAGCAATCTGATGGACCTTATCCTGCTAATTTGGAGAGGAAATGTGTCCTGACCTCTTTAAAAAATTGAC
>Frequency_4_QualityScore_CEEEE@CDFGHFG=ECDFH?EACEDGHEHHEEDGE?ABEEAFFGEFHHECEFGGC>DAAC;>8AB>@CF?B?=AABC@CCB@;A@=AA=?ACA@_Mismatch_0_Sense_+_Library_PoolT
CTTCTGCACTTCAAAAAAGTGCAGCAATCTGATGGACCTTATCCTGCTAATTTGGAGAGGAAATGTGTCCTGACCTCTTTAAAAAATTGACAAT
>Frequency_4_QualityScore_DEEGGGDFFHIIGIIIFHGIIIJJJIIIEHHGIIIIIIIIIIIIDHIIGHIIHIHHIECGGIIIGIGIEFGGEDCDEEEEECDCCCACCC_Mismatch_0_Sense_+_Library_PoolT
TGTATTCATCTTCTGCACTTCAAAAAAGTGCAGCAATCTGATGGACCTTATCCTGCTAATTTGGAGAGGAAATGTGTCCTGACCTCTTTA
>Frequency_4_QualityScore_FFGGHHGIJJHIIJJIJJJJJIJJJJIJJJHGIIIJHIIIIIIIIJIIJIIJIFIIIIIHGHIIFFBDECDEEEEDDECEDDDDDDDDDDDCCC_Mismatch_0_Sense_+_Library_PoolT
ACCCGGTCTCTGTAAAACCCTGATTCATTGTCTCTGCTTGTATTCATCTTCTGCACTTCAAAAAAGTGCAGCAATCTGATGGACCTTATCCTGC
>Frequency_4_QualityScore_EEHHHHEIHIJHIJJIFHIHHIIIIIJJJJJIIHJIJJIHIIIIIHIIIJJJIIIIIHIIIIFGEGGGFDEEECCCEEDEDDCDDCCDDCECCD_Mismatch_0_Sense_+_Library_PoolT
ATTTGGAGAGGAAATGTGTCCTGACCTCTTTAAAAAATTGACAATGGAGAATAAGGAACCAGTGTTAAGCCCATTGTCTCTGATTGTCCATCAT
>Frequency_4_QualityScore_FFHHHGHHIIIIIIJJIIIJJJJJIIJIJIIJJJJIJIIJIIIIJIJHIIIIIJIJJIIIIHIIHGGGGGFFEEEFEEEEDEDCDDDEDCCCCC_Mismatch_0_Sense_+_Library_PoolT
GTGTCCTGACCTCTTTAAAAAATTGACAATGGAGAATAAGGAACCAGTGTTAAGCCCATTGTCTCTGATTGTCCATCATCAGAATTATCCGTAT
>Frequency_4_QualityScore_EEGHGHHJFGIIIHIIIIGHHIHIIJGIJIIIIIIHGIHIHJHIIHHIIIIIIJIHIIIIIIIIGHEFIDCGHGI@DFGGDFGFEDDDDCDDBB_Mismatch_0_Sense_+_Library_PoolT
TCCATCTGATTTGATTTGATATTAGGAAAATCTTGTTTTGTATATACCTGAATTGTTGCTTCAGATAAATAGAAGTTTTGTTTAGTTTGTAACC
>Frequency_4_QualityScore_FFHHHHHJJJJJIJJIIIHIIIIJJIIIJJIJJJJJJJIJJJJJJGIIIIJJGHIIIJIIIIIIIIIGFCFGFEFFEEEEEDDDEEDDCCCCCC_Mismatch_0_Sense_+_Library_PoolT
AAACCCTGATTCATTGTCTCTGCTTGTATTCATCTTCTGCACTTCAAAAAAGTGCAGCAATCTGATGGACCTTATCCTGCTAATTTGGAGAGGA
>Frequency_4_QualityScore_EEHHHHHJIJIIIJJJIJIIIIIJHIIIJIJJJIJIJIIHIHIIIIIJJIJJJIIIJIJIHIIHHIIIIGGGGGGFFFFFEEEBCDDEEEDEEE_Mismatch_1_Sense_+_Library_PoolT
ACCTCTTTAAAGAATTGACAATGGAGAATAAGGAACCAGTGTTAAGCCCATTGTCTCTGATTGTCCATCATCAGAATTATCCGTATATTGATAT
>Frequency_4_QualityScore_EEEGGEEFGEIGJIIJJJIIIIIIHHDHIIHGIIFFHHHGEHECCCFEHGIGHGHIFGGADACGDGFFEEEECDCED@CB<=BDCDECABCDDD_Mismatch_0_Sense_+_Library_PoolT
TGTTTTGTATATACCTGAATTGTTGCTTCAGATAAATAGAAGTTTTGTTTAGTTTGTAACCCGGTCTCTGTAAAACCCTGATTCATTGTCTCTG
>Frequency_4_QualityScore_EEGHGHHIIIIIIIJJJJIJJIIJIIJJJIIIIJJJJJJJJIJJJIJIIHHHIJJIIIHHIIIIIIHHIGHIIIHIIHIIHIFGEFGGGFFEFF_Mismatch_1_Sense_+_Library_PoolT
CTCTGATTGTCCATCATCAGAATTATCCGTATATTGATATCTCCATAAGTGTAAGTCATAAATATGTATGTTTAAATATAAGTGAGATCTTAAT
>Frequency_4_QualityScore_FFHGHHHJHIJJJIIJIIIJJJJJJHIJJJJIJGIJJIJJJIJJJJJJIIJIJJJJJJJIIJIIIHGHHHGGFFFFEEDDDEDCDCCCDDDDCD_Mismatch_0_Sense_+_Library_PoolT
AAGTTTTGTTTAGTTTGTAACCCGGTCTCTGTAAAACCCTGATTCATTGTCTCTGCTTGTATTCATCTTCTGCACTTCAAAAAAGTGCAGCAAT
>Frequency_4_QualityScore_FFHHHHHIIJIJJJJIIIIJJIIIJIJJJJJJJJJJJJJJJIJJJJIIIIIJJJJJJJJJJHHHHHHHHFFFFEEEEEEEEDEDDDEDDEDDDD_Mismatch_0_Sense_+_Library_PoolT
TTTGGAGAGGAAATGTGTCCTGACCTCTTTAAAAAATTGACAATGGAGAATAAGGAACCAGTGTTAAGCCCATTGTCTCTGATTGTCCATCATC
>Frequency_4_QualityScore_FDHGHHHJJJJIJJJIIIJJJIJJJIJGIJJJJJIIIIJJJJIIIIIIJJJJJJIJJJJJJIHFIFHGIGGHIIHHHHGGGGGFGGEFDDD_Mismatch_1_Sense_+_Library_PoolT
GTGTTAAGCCCATTGTCTCTGATTGTCCATCATCAGAATTATCCGTATATTGATATCTCCATAAGTGTAAGTCATAAATATGTATGTTTAA
>Frequency_4_QualityScore_FFHGHHHJIIJIIJJJJJIIJJIIJJJJJJJJJJJJJIJIJJJJFHIJJJJIJJJJJJJIIJJJJIJIIHHHGEEGGFFFDECDDCDDDDCDDC_Mismatch_0_Sense_+_Library_PoolT
ATTCATTGTCTCTGCTTGTATTCATCTTCTGCACTTCAAAAAAGTGCAGCAATCTGATGGACCTTATCCTGCTAATTTGGAGAGGAAATGTGTC
>Frequency_4_QualityScore_EFFHGGGIIIFHIIFEHHHGGIHIIIIIIIHIIIIIIIIIIDFHIHIFGGHGFFGEEDEEEEDDADDEDDCCECCCDCECDABABCCCBCCCCC_Mismatch_0_Sense_+_Library_PoolT
GGAGACCCGGAGCCATGAGGAACCCTTTTCAACTGGGACAGTTTACAAACATGGCATCCATCTGATTTGATTTGATATTAGGAAAATCTTGTTT
>Frequency_4_QualityScore_FFHHHHHJJJJJJJJJJJJIJJJIGIIJIJJJIIIJJIJHIIJJIIJJJIIJJIJJJJJFHIIHHGGGGGGGEEEEEEEEDEDCDDDEEEDEEE_Mismatch_0_Sense_+_Library_PoolT
ACCTCTTTAAAAAATTGACAATGGAGAATAAGGAACCAGTGTTAAGCCCATTGTCTCTGATTGTCCATCATCAGAATTATCCGTATATTGATAT
>Frequency_4_QualityScore_EFHGGHGIIGIIIIIIIIIIIIIIGGIGHIIIIIHIIJIGHIIJJHIIIJHGIIIFGIIHGIHIHEGGHHGEEFGGEEEEEEDEEEEEECDDC@_Mismatch_0_Sense_+_Library_PoolT
ATGAGGAACCCTTTTCAACTGGGACAGTTTACAAACATGGCATCCATCTGATTTGATTTGATATTAGGAAAATCTTGTTTTGTATATACCTGAA
>Frequency_4_QualityScore_CEEGGGFHIIJGGHIICFHHFCGEGIIIIIIIIFGGFGHDEGHIGEGHIHIHIIIA?EGHIFAHIIFGIGIHGIHHGEDACCBBCCCDBBCCDD_Mismatch_0_Sense_+_Library_PoolT
TATTAGGAAAATCTTGTTTTGTATATACCTGAATTGTTGCTTCAGATAAATAGAAGTTTTGTTTAGTTTGTAACCCGGTCTCTGTAAAACCCTG
>Frequency_4_QualityScore_FFHHGGHIJJJJJIIJJJJJIJJJIJJJIIJJJJJJJJIIIJIJJJJJJJJJJJJJJIGIIIHFBEGFECCDEDEEDDDDCDDDDDDDDEDDDC_Mismatch_0_Sense_+_Library_PoolT
CCGGTCTCTGTAAAACCCTGATTCATTGTCTCTGCTTGTATTCATCTTCTGCACTTCAAAAAAGTGCAGCAATCTGATGGACCTTATCCTGCTA
>Frequency_4_QualityScore_FFHHHHGIJJJJIJJJJJIIGIJJJIIJIIIFHIIJHJJJIHIJJIIJJJIJJHIIJJJIJGHHIIGGGFFFFEEEEEEEEEEDDDDCDEEEEE_Mismatch_0_Sense_+_Library_PoolT
TACCTGAATTGTTGCTTCAGATAAATAGAAGTTTTGTTTAGTTTGTAACCCGGTCTCTGTAAAACCCTGATTCATTGTCTCTGCTTGTATTCAT
>Frequency_4_QualityScore_EEEGG?FAFHECF?CFDGGIIADEGHEEGHHIIJHGIDFHGEHGGEDADDDAAACBBBBBBAAC=AC==<ABCBB?AABDECB=ACACCCCCCC_Mismatch_0_Sense_+_Library_PoolT
GGAGGAGCAGCAGATGTTGGGAATGGAAAACCAGATGGAGACCCGGAGCCATGAGGAACCCTTTTCAACTGGGACAGTTTACAAACATGGCATC
>Frequency_4_QualityScore_FFHHHHHJJJGIIJJIIJJJIJIIHIJIIJIIJJIJJJJIJJJJJHIIFGGGFFFEEEEEDDDDDCCDEECDDDCDDDDDDDDDCCDDDCEDED_Mismatch_0_Sense_+_Library_PoolT
AGATGTTGGGAATGGAAAACCAGATGGAGACCCGGAGCCATGAGGAACCCTTTTCAACTGGGACAGTTTACAAACATGGCATCCATCTGATTTG
>Frequency_4_QualityScore_FFHHGHGJIJJJJJJJJJJJJJJJJIIIJJIIJIIIJIIJIIIIIIIIIIIHHHGGGFFFEEEEEDDEECECEEEEEDDDDDDDDDDDDDDDAD_Mismatch_0_Sense_+_Library_PoolT
ACCCGGAGCCATGAGGAACCCTTTTCAACTGGGACAGTTTACAAACATGGCATCCATCTGATTTGATTTGATATTAGGAAAATCTTGTTTTGTA
>Frequency_4_QualityScore_DCFDGGGHGIGGIIIGHIGIIIIIHIIIIIIIHHIIHHGFGHHIFHGEFEGGIHIHEGIIHIGHCEHIHEDEGFFGFFDCCDEDDDEEDC@CCC_Mismatch_1_Sense_+_Library_PoolT
AGGAAATGTGTCCTGACCTCTTTAAAGAATTGACAATGGAGAATAAGGAACCAGTGTTAAGCCCATTGTCTCTGATTGTCCATCATCAGAATTA
>Frequency_4_QualityScore_FFFGHHFIIIIIIIIIIGIIIIIIIIJJJIJJIIIIIJIHGFGHIIGHGIIIIIIIIIIIIIFGIIIHGGGGHGGDEFFEEDDDCCCCB=CDCC_Mismatch_0_Sense_+_Library_PoolT
TGATTCATTGTCTCTGCTTGTATTCATCTTCTGCACTTCAAAAAAGTGCAGCAATCTGATGGACCTTATCCTGCTAATTTGGAGAGGAAATGTG
>Frequency_4_QualityScore_FFHGHHHIJIIIIJIIEIIHHHHIJJJJJJJJIJJJJHIGIIIJIJIJIIIIIIIJIHIGHIIIGEFEFEEEEFEDEEDCEDDDDDEDDDEDDE_Mismatch_0_Sense_+_Library_PoolT
CTAATTTGGAGAGGAAATGTGTCCTGACCTCTTTAAAAAATTGACAATGGAGAATAAGGAACCAGTGTTAAGCCCATTGTCTCTGATTGTCCAT
>Frequency_4_QualityScore_FFHHHHHJJJIIJJJJJJJJJJJJJJJJJJJJJJJJEHIIJJJJJJIJJJJJIJJJJHJIIIIIIHHHGEFGGFEEECDEEDCDDDDDDDDDDD_Mismatch_0_Sense_+_Library_PoolT
TCTCTGCTTGTATTCATCTTCTGCACTTCAAAAAAGTGCAGCAATCTGATGGACCTTATCCTGCTAATTTGGAGAGGAAATGTGTCCTGACCTC
>Frequency_4_QualityScore_FFHHHHHJJJIJGIIIJJJIJJJJIIJIIJJJIIJJJJJJJIHIJJJIGIIIIIHIIIHIIIIGHGGGFFFFFEEEEEDDDDDDDDDDDDDDDD_Mismatch_0_Sense_+_Library_PoolT
ACTTCAAAAAAGTGCAGCAATCTGATGGACCTTATCCTGCTAATTTGGAGAGGAAATGTGTCCTGACCTCTTTAAAAAATTGACAATGGAGAAT
>Frequency_4_QualityScore_EEGGGGHIHIIIJIIGHIIIIIIIIIIIIJIIIJIIIIIGIIJJJJIIJIIIJIHIIIJIJJJIIIIFFEEGGDDCDDDDDDDDDDEDEDDCCD_Mismatch_0_Sense_+_Library_PoolT
TAGTTTGTAACCCGGTCTCTGTAAAACCCTGATTCATTGTCTCTGCTTGTATTCATCTTCTGCACTTCAAAAAAGTGCAGCAATCTGATGGACC
>Frequency_4_QualityScore_FFHHHHHJJIIIIJIIIIIIIHIGHIIIJIJIJJJIIGIJJIJIJJIJJJJIJJJJIJIIIJIJIHIGHDGGGHHGGGFEEFFFEEECDDEEDC_Mismatch_0_Sense_+_Library_PoolT
GACAATGGAGAATAAGGAACCAGTGTTAAGCCCATTGTCTCTGATTGTCCATCATCAGAATTATCCGTATATTGATATCTCCATAAGTGTAAGC
>Frequency_4_QualityScore_DEHGGFFGIHIIJFIHHIGFGHFIGIIIFFGGIFEEEGFHGFGHDCAACE@HCACCBEHEEDFGGADDCABCAACCCB<ABA=>A=@BCCC@@C_Mismatch_1_Sense_+_Library_PoolT
ATGAGTTCTCCTGAAGATGGCATCATGGAGACCAAAGATGGAGGAGCAGCAGATGTTGGGAATGGAAAACCAGATGGAGACCCGGAGCCATGAG
>Frequency_4_QualityScore_EBFGGGFHGHHHGIIGGIGIHHFHIIGIIHIGIIGGHHGFHFEFIIGFHIIFGFGHGFEDAEEFFCGGGECCCDEDDDCDCCBBDDA@A@C@BC_Mismatch_0_Sense_+_Library_PoolT
GTTTTGTATATACCTGAATTGTTGCTTCAGATAAATAGAAGTTTTGTTTAGTTTGTAACCCGGTCTCTGTAAAACCCTGATTCATTGTCTCTGC
>Frequency_4_QualityScore_FFHHHHHIJJJJJJIIIIJJIJIJHGIJJIIJJJJJIJJIJIJJIIJJIJJEGIIIJJIIIIIHIHHFGDEFEEEEEEEDCCDEEDDCDCCCBC_Mismatch_0_Sense_+_Library_PoolT
AACCCTGATTCATTGTCTCTGCTTGTATTCATCTTCTGCACTTCAAAAAAGTGCAGCAATCTGATGGACCTTATCCTGCTAATTTGGAGAGGAA
>Frequency_4_QualityScore_FFHHHHHJJJJJJJJGIIIJIJJJJJJHIJJHIJJJJJJJJIIJIIIIJJIHIIIJJJIIIIIIHHGGGFEFFFFEDDCEEDDDDDDDCDDDDC_Mismatch_0_Sense_+_Library_PoolT
TGCACTTCAAAAAAGTGCAGCAATCTGATGGACCTTATCCTGCTAATTTGGAGAGGAAATGTGTCCTGACCTCTTTAAAAAATTGACAATGGAG
>Frequency_4_QualityScore_FFHGGGGHHGHHIHHHIIGIIGFHHIIIIJJHIIIIIHEGGIHIIIIHIIIIIHIIHIEGHGIGGHIGHHGFHHGFEGGEEFFEEFEEEEEEDD_Mismatch_1_Sense_+_Library_PoolT
GCCCATTGTCTCTGATTGTCCATCATCAGAATTATCCGTATATTGATATCTCCATAAGTGTAAGTCATAAATATGTATGTTTAAATATAAGTGA
>Frequency_4_QualityScore_EDEFGFGGIIIGIHGIGIIGFHGEGFHGGFGHGBCGEGBCFHIHIIBEHHIHGGCEGIGEEGFGIICFGDGFCDE?ACCCD@CDEEDCD@BCCC_Mismatch_0_Sense_+_Library_PoolT
TCTCTGTAAAACCCTGATTCATTGTCTCTGCTTGTATTCATCTTCTGCACTTCAAAAAAGTGCAGCAATCTGATGGACCTTATCCTGCTAATTT
>Frequency_4_QualityScore_FFHHHHGIHIIIJJJJGHIIJIIJIIIJJJJJJIJIJJIJHIJJIIHIHHGGGGEDEEEEEDDDDDDDCACDBDEEDDDDCCDDCCDDDDDCCD_Mismatch_0_Sense_+_Library_PoolT
AGCAGCAGATGTTGGGAATGGAAAACCAGATGGAGACCCGGAGCCATGAGGAACCCTTTTCAACTGGGACAGTTTACAAACATGGCATCCATCT
>Frequency_4_QualityScore_FFHHHHHJJJJJJJHIJIIJJIIIIIIIJJJJIIIJIIJJJJJJJIIJJJJIIJJIIIHIIIIIIHIHGGGGGGEEEEEEEEEEEDDCCCEEDD_Mismatch_0_Sense_+_Library_PoolT
TCTGTAAAACCCTGATTCATTGTCTCTGCTTGTATTCATCTTCTGCACTTCAAAAAAGTGCAGCAATCTGATGGACCTTATCCTGCTAATTTGG
>Frequency_4_QualityScore_FFHHHHHJJJIIJJIIJIIIJJFIIHIIFGIIJHIJIIHIJJJJJJJGIJEGIJIJIJIJJJIHHHHGFFFFFFEEDEEEEDDDDCEEEEEEDC_Mismatch_0_Sense_+_Library_PoolT
CTGAATTGTTGCTTCAGATAAATAGAAGTTTTGTTTAGTTTGTAACCCGGTCTCTGTAAAACCCTGATTCATTGTCTCTGCTTGTATTCATCTT
>Frequency_1_QualityScore_DFFDHHHIFHIIIIG@HFEHGEHEHIHGFHHIEFHIFHIIIIDGEIIEIIAFHIIGHIIGIGGIIGGHHE?DEFFBFFEDCEEC?CDEFFEDAC_Mismatch_0_Sense_+_Library_PoolC
CTGAATTGTTGCTTCAGATAAATAGAAGTTTTGTTTAGTTTGTAACCCGGTCTCTGTAAAACCCTGATTCATTGTCTCTGCTTGTATTCATCTT
>Frequency_4_QualityScore_FFHHHHHJJGIIJJJJJJJIJJJIIIJJJIJJJIJJJJJJJJIIIGIJIJJJJHIIIJJJIJIJJIJIIFHGHEGGGGGGGFFFDEEEEEEEEE_Mismatch_1_Sense_+_Library_PoolT
AGGAACCAGTGTTAAGCCCATTGTCTCTGATTGTCCATCATCAGAATTATCCGTATATTGATATCTCCATAAGTGTAAGTCATAAATATGTATG
>Frequency_4_QualityScore_FFHHHHHGIIJJJIIIIIIIJJIIJIIIIJIIJJIIIJJIIIJJJJJIJJJIJIIIIHIIIIHHGHHGGGGGEFFFFDEEEEEEEEDCDDDEDC_Mismatch_0_Sense_+_Library_PoolT
GGGACAGTTTACAAACATGGCATCCATCTGATTTGATTTGATATTAGGAAAATCTTGTTTTGTATATACCTGAATTGTTGCTTCAGATAAATAG
>Frequency_3_QualityScore_EEHHHGGIHHBCGDGIIIEGHGIHIIJIHIHEHFGFFEIHHIHDDGGHFHGIGIHHHGHHGHHFFHGCFEF=AB?CBCBCCDDBABCBCBDDBC_Mismatch_0_Sense_+_Library_PoolT
CAATCTGATGGACCTTATCCTGCTAATTTGGAGAGGAAATGTGTCCTGACCTCTTTAAAAAATTGACAATGGAGAATAAGGAACCAGTGTTAAG
>Frequency_1_QualityScore_FFHGHHHJJJIHJIIJJJJJJJJJJJJJIJIIIGGIIDIEGGIHIJIJHIJJIJJJIJIJIHHHGFFFFEFEEEEECCDDDDDDDDDCCACDED_Mismatch_0_Sense_+_Library_PoolC
CAATCTGATGGACCTTATCCTGCTAATTTGGAGAGGAAATGTGTCCTGACCTCTTTAAAAAATTGACAATGGAGAATAAGGAACCAGTGTTAAG
>Frequency_3_QualityScore_FFHHHHHJJJIJJJJJJEIIJJJIIJJJIIHIIJHHIJJJIIIJJJJJHIJJIIIIIHIHGGGGGGFDEEEFEEECDCDDDDDDCDEDDDEEDD_Mismatch_1_Sense_+_Library_PoolT
CGGAGCCATGAGGAACCCTTTTCAACTGGGACAGTTTACAAACATGGCATCCATCTGATTTGATTTGATATTAGGAAAATCATGTTTTGTATAT
>Frequency_3_QualityScore_EFHHHFHIHGIIIJJIJIGIJFIIHHIJJJJJIJJEHGIIHHGFFEBD?A@BC?ABCC5;=AACB>>ABB>AAABCCC;@@=?ABCACCCDBDD_Mismatch_0_Sense_+_Library_PoolT
CTGAGATTCAGCTTGGGGACTATGTAGCATGGCGGTTCGGCAGCGGAGAGGCGAGGGGTCATGTGGTGGAGAAGCTCACCCAGGCCAAGAAGCT
>Frequency_3_QualityScore_EEGHGGGFFHIJJFHDCGFG?DGHGFIJJJJIHIIGHIIIJJFGFFGGFHEFFFEDEFFEEDDDDDDDCBBDDDDAACDBCDDCBCBCB?@;BB_Mismatch_0_Sense_+_Library_PoolT
CCAGATGGAGACCCGGAGCCATGAGGAACCCTTTTCAACTGGGACAGTTTACAAACATGGCATCCATCTGATTTGATTTGATATTAGGAAAATC
>Frequency_3_QualityScore_FFHHHHHHIHIIHIIGIJHIIJHIIJIIHIIJIHJIJIJJHIIJJIIJFHIIHIJIGHGIIIHHHGGGGGGFFFFEEFDEDEDEEDDDDDDDDD_Mismatch_0_Sense_+_Library_PoolT
GCTTCAGATAAATAGAAGTTTTGTTTAGTTTGTAACCCGGTCTCTGTAAAACCCTGATTCATTGTCTCTGCTTGTATTCATCTTCTGCACTTCA
>Frequency_3_QualityScore_FFHHHHGIJJJIJIHIIIHIGGGIJIIIIHIJIHIIHHIIIJJJJJJJJHHHIIJJJJIJJIIIHIFHHHGGDEFFEEDCBCCDEEEDEEEDED_Mismatch_0_Sense_+_Library_PoolT
TCTTTAAAAAATTGACAATGGAGAATAAGGAACCAGTGTTAAGCCCATTGTCTCTGATTGTCCATCATCAGAATTATCCGTATATTGATATCTC
>Frequency_3_QualityScore_FFHHHHGJJJHIJJJHIIJJIJIIIIJJJJJJJJJJJIIJJJJJJJJJJJJJIJJJJIIJJJJJJIHHHHIIIIIJJGDEHGFHFFFDEFEEEE_Mismatch_0_Sense_+_Library_PoolT
CATCCATCTGATTTGATTTGATATTAGGAAAATCTTGTTTTGTATATACCTGAATTGTTGCTTCAGATAAATAGAAGTTTTGTTTAGTTTGTAA
>Frequency_3_QualityScore_EFHHHHHJIJHIHIJJJJJJJJIIIJIGIJHIIJHIIJJJJJJJJJJJEHIIJJGHIIEFIIJJIIBGIHGHHHHGFFFFFDEEDDDCCCCDDD_Mismatch_0_Sense_+_Library_PoolT
ACCAGATTAGAGATAGGCCTAGTCATGAAGATGGTGGCAATGACTCTGATGATGTGAGTTCTCCTGAAGATGGCATCATGGAGACCAAAGATGG
>Frequency_3_QualityScore_EEGGGHFHHIJIIIHIHIIHIHIIIFGGHHHIIIJGHIJIIIIHIJIIIIIGHIIFIIIIJIIIJHIHHFFDDDEFFDDC@CDDDDCDCDECDD_Mismatch_2_Sense_+_Library_PoolT
TGTTTAGTTTGTAACCCGGTCTCTGTAAAACCCTGATTCATTGTCTCTGCTTCTATTCATCTTCTGCACTTGAAAAAAGTGCAGCAATCTGATG
>Frequency_3_QualityScore_EFHHHGHJJIJJJJJJJJHIIJJJFIJJIIJIJIH?EHIIIJJIGIHGHIIIIHGGGEGEEFFDDDEDEDDDDDDCDDCDDDCCDDACCDDDDD_Mismatch_0_Sense_+_Library_PoolT
GACGAGCCCAAGTTCCTTATCAGGAGCGATAAGAGTGGCAAAGAAGTTATCAGAAAGCCTGATACTCTCAGAAAGATCAATGAAAGTGAAGATG
>Frequency_3_QualityScore_FFHHHHHJJJIJJJJJJJJJIJJIIJJJJJIJJJJJJJIJIJJJJJJIJJJJJJJJJJIJHHHHHIHJJFHIHIHIIHHIGGGGGEFEFFFFEE_Mismatch_1_Sense_+_Library_PoolT
AAGCCCATTGTCTCTGATTGTCCATCATCAGAATTATCCGTATATTGATATCTCCATAAGTGTAAGTCATAAATATGTATGTTTAAATATAAGT
>Frequency_3_QualityScore_FFHHHHHJJJJHIJJJIJJJJJIJJIIJJJJJJHIIJJJJJGIIJIJJJJJJJJJJJJJJJJIIIHHHHHGGGFFFFFFEDEEEEDBCDDDDDC_Mismatch_2_Sense_+_Library_PoolT
ATAAATAGAAGTTTTGTTTAGTTTGTAACCCGGTCTCTGTAAAACCCTGATTCATTGTCTCTGCTTCTATTCATCTTCTGCACTTGAAAAAAGT
>Frequency_3_QualityScore_EEFDBGGHHHCAFHGHFHFIHCHHFDHGFHHEHIIHIGHIIJHEHBCBDCEFAGHIIJHIGD>EGFBEGGFFGGIHIG?>CEEDHFEFDDEEDD_Mismatch_0_Sense_+_Library_PoolT
GATTGTCCATCATCAGAATTATCCGTATATTGATATCTCCATAAGTGTAAGCCATAAATATGTATGTTTAAATATAAGTGAGATCTTAATTTTT
>Frequency_3_QualityScore_FFHHHHHJJJJJJJJJJJJJJJJJJJFHIJJJJJJJJJJJJJJJJJJJJJJJJJJIIJIJJJGIIJHFHFGFFFFFFFEDDDEDDDDDDCBDCD_Mismatch_2_Sense_+_Library_PoolT
TATTCATCTTCTGCACTTGAAAAAAGTGCAGCAATCTGATGGACCTTATCCTGCTAATTTGGAGAGGAAATGTGTCCTGACCTCTTTAAAGAAT
>Frequency_3_QualityScore_EEHGGGGHIIJGIHIIHIIGHIIHIIIHHIIIIIIJIGIGHGIIIIIHGGGHHFBCEDEDEDDCBBA?ABBDDDDDDDCDDCDCCACDDC@BCD_Mismatch_0_Sense_+_Library_PoolT
AAAGATGGAGGAGCAGCAGATGTTGGGAATGGAAAACCAGATGGAGACCCGGAGCCATGAGGAACCCTTTTCAACTGGGACAGTTTACAAACAT
>Frequency_3_QualityScore_EEHFHGHJHHHIGHIHIIIGGIGHHHIEEHIIIIDFHHIGIJEDHGIHDGEEGIHHGHCFEHFGHFDEEEHHGBDEFDECECEABCBAABACDB_Mismatch_1_Sense_+_Library_PoolT
ACCAGATTAGAGATAGGCCTAGTCATGAAGATGGTGGCAATGACTCTGATGATATGAGTTCTCCTGAAGATGGCATCATGGAGACCAAAGATGG
>Frequency_3_QualityScore_EFHHHHHJIJIIJHJJJJHIJJHIIJJJJIIIJJJJJJJJJJJJJJIIHHHHHHGFFFEDDBDEEDDDDBCDDDDDDDDDDDDDDEDEDEDDED_Mismatch_1_Sense_+_Library_PoolT
TTGGGATTGGAAAACCAGATGGAGACCCGGAGCCATGAGGAACCCTTTTCAACTGGGACAGTTTACAAACATGGCATCCATCTGATTTGATTTG
>Frequency_3_QualityScore_EEHHHGHIJIJJJIIJJIIIIJJJJIICGHHIJIIJHIJIIJIHIIHIHIIJIIIIGGGHHHFDGFGC?AEEECDDEEEDDEDDCDDDDC_Mismatch_0_Sense_+_Library_PoolT
GTATTCATCTTCTGCACTTCAAAAAAGTGCAGCAATCTGATGGACCTTATCCTGCTAATTTGGAGAGGAAATGTGTCCTGACCTCTTTAA
>Frequency_3_QualityScore_FFHHHHHJIJJJJJJIIJIJJJJIJJJJJJHIIJJJJJJJJJIJJIJJJJJJIJJIJJIHHIJIJJHGFEGEFFFFDEDEEEEDDDDCDDDDCC_Mismatch_2_Sense_+_Library_PoolT
CTTCTATTCATCTTCTGCACTTGAAAAAAGTGCAGCAATCTGATGGACCTTATCCTGCTAATTTGGAGAGGAAATGTGTCCTGACCTCTTTAAA
>Frequency_3_QualityScore_FFHHHHHJJJJJJJJJJJJJJJIJJIJJJJHIIJJJJJJIJIJJJJJJIIHIIHIIIJIJJJIIIJJHIEHHIIIHIIHHIHHGHFGFFFFEEE_Mismatch_0_Sense_+_Library_PoolT
TCTCTGATTGTCCATCATCAGAATTATCCGTATATTGATATCTCCATAAGTGTAAGCCATAAATATGTATGTTTAAATATAAGTGAGATCTTAA
>Frequency_3_QualityScore_DEEBGGAFFGDHIDGHGIEFBGHFEGEHDEHF??GHHE>EHHD>DAFG?DGAGHGGEEGECGGH?@AFCDCEFDEBFFFDDDABCDB@BBC_Mismatch_0_Sense_+_Library_PoolT
ACTGGGACAGTTTACAAACATGGCATCCATCTGATTTGATTTGATATTAGGAAAATCTTGTTTTGTATATACCTGAATTGTTGCTTCAGAT
>Frequency_3_QualityScore_BDFFGGHIHIHIIJIIIHHHJIIDIIHIGHIJIJIIJJIJJHIHHHIIHHIHEHGHFIFGEGHHHFGBDBEDBCECBBACDDCDDDDDCCDDDE_Mismatch_0_Sense_+_Library_PoolT
TATCCTGCTAATTTGGAGAGGAAATGTGTCCTGACCTCTTTAAAAAATTGACAATGGAGAATAAGGAACCAGTGTTAAGCCCATTGTCTCTGAT
>Frequency_3_QualityScore_FFHHHHHJJJJJIHHIIIJIIJJJJJJIIJJJJJHGIIJHHIGFHIIHIHIHIIHHGG>DGFGFFFFFEDEDDEEEDDDEDDDEDDDCDDDDDD_Mismatch_0_Sense_+_Library_PoolT
GGAGAGGAAATGTGTCCTGACCTCTTTAAAAAATTGACAATGGAGAATAAGGAACCAGTGTTAAGCCCATTGTCTCTGATTGTCCATCATCAGA
>Frequency_3_QualityScore_FFGHGGHCGFGIJJHIIIJHIJIIIIIHHIIHIJHIJIHIGDIHIHIFIIIHIFGGIIIHIJIJHIIIHDGHHGGGFBDEFFCDEECDC@CCDE_Mismatch_1_Sense_+_Library_PoolT
GGAAATGTGTCCTGACCTCTTTAAAGAATTGACAATGGAGAATAAGGAACCAGTGTTAAGCCCATTGTCTCTGATTGTCCATCATCAGAATTAT
>Frequency_3_QualityScore_EEGHFGGIHFFGIHFHHIFFDHHIIHHIJFGHGEFIIIJICGEHIHIIFIHGIGHIIIJIIHHHIHHIIFDFEHHIBFCDGGGFGE<ADDDDDE_Mismatch_1_Sense_+_Library_PoolT
TTGTCTCTGATTGTCCATCATCAGAATTATCCGTATATTGATATCTCCATAAGTGTAAGTCATAAATATGTATGTTTAAATATAAGTGAGATCT
>Frequency_3_QualityScore_EFHHHHHJJIJJJJJJIJJJJJJJJJJIJJJJJJJJJJJJJJJJJJJIIIJIJEHHIIJJJJJIIHHHHHGGGFEFEEEEEEDCDEEDDCDBCC_Mismatch_0_Sense_+_Library_PoolT
AAAACCCTGATTCATTGTCTCTGCTTGTATTCATCTTCTGCACTTCAAAAAAGTGCAGCAATCTGATGGACCTTATCCTGCTAATTTGGAGAGG
>Frequency_3_QualityScore_FFHHHHHJJGIIHHDFHHHGGGFGHGGHHGGGGGFGGFEEEEEEDDDDDDDDDDDDDDDDCCDDDDDDDDDDDDDDDCDCC>@CDDDDCCCDCC_Mismatch_0_Sense_+_Library_PoolT
GGAGAGGCGAGGGGTCATGTGGTGGAGAAGCTCACCCAGGCCAAGAAGCTGAACACAAGGACCTTTAAGGCCAGCGAAGACGAGCCCAAGTTCC
>Frequency_3_QualityScore_FFHHHGHJJIJJJJJJJHIJJJJJJIIJJIJJJIIJJJJJJJIJJJJJJJJJJJJJJJJJJJJJJJIHHDGGGFFDDCDDDDDDCDDDEDEDDD_Mismatch_0_Sense_+_Library_PoolT
TTTAGTTTGTAACCCGGTCTCTGTAAAACCCTGATTCATTGTCTCTGCTTGTATTCATCTTCTGCACTTCAAAAAAGTGCAGCAATCTGATGGA
>Frequency_3_QualityScore_FFHHHHHGIIGHIJJDHIJJHIJJJJJJJJJJHIIIJJJIIJJJJJJIJHHHHGFEFEEEEDEEDDDCCAABDEEDDDDDDDDDDDDDDDDDDD_Mismatch_1_Sense_+_Library_PoolT
GCAGCAGATGTTGGGATTGGAAAACCAGATGGAGACCCGGAGCCATGAGGAACCCTTTTCAACTGGGACAGTTTACAAACATGGCATCCATCTG
>Frequency_3_QualityScore_FFHHHHHJJJJJIJIHJJJIJIIJJJJIGIIIFHIIHGHIJJGIIIIIIIJHIIGHEIIIHIFHHHGGGEDEFFFEFEEEDDDDDDDDCDDEED_Mismatch_0_Sense_+_Library_PoolT
ATACCTGAATTGTTGCTTCAGATAAATAGAAGTTTTGTTTAGTTTGTAACCCGGTCTCTGTAAAACCCTGATTCATTGTCTCTGCTTGTATTCA
>Frequency_3_QualityScore_FFHGHHGIJJJJJIIJHIIIIJJJIIJIJJIJJHJJJJIJJJJJHHIIJIIJJJJHIJEIIGHIIGIHHHIHIIIIIFIGGFGFFFFDFEEFED_Mismatch_0_Sense_+_Library_PoolT
ATTGTCCATCATCAGAATTATCCGTATATTGATATCTCCATAAGTGTAAGCCATAAATATGTATGTTTAAATATAAGTGAGATCTTAATTTTTG
>Frequency_3_QualityScore_EEHGHHHJIHIIHFIIIIFHIIDHHIIIGGHJJJIGIIJIFHIGHGHGBDCGHCGHIIGHIHGIIIHFFEFBBEDDEDCCEDABDDDCCEDEDC_Mismatch_1_Sense_+_Library_PoolT
AAATCATGTTTTGTATATACCTGAATTGTTGCTTCAGATAAATAGAAGTTTTGTTTAGTTTGTAACCCGGTCTCTGTAAAACCCTGATTCATTG
>Frequency_3_QualityScore_FFHHHHHIIJJJJJJJJIJJJJJHIJJJJJJJJJJJJJJJJJJJJJJIIJJJJJJJJJJJHFIIIEECECEEEDCDDDEDEDDDDDDDCDDDED_Mismatch_2_Sense_+_Library_PoolT
AACCCGGTCTCTGTAAAACCCTGATTCATTGTCTCTGCTTCTATTCATCTTCTGCACTTGAAAAAAGTGCAGCAATCTGATGGACCTTATCCTG
>Frequency_3_QualityScore_CEGFGHGJIIIGHGIHGHIIIGIIIIJGIIIHIJEEHIIJJGHIGIJJJJIIIIIICGHIIIIIIGIIHFHHDEEEFEFCDEEDCCABDECCCB_Mismatch_0_Sense_+_Library_PoolT
TGTAAAACCCTGATTCATTGTCTCTGCTTGTATTCATCTTCTGCACTTCAAAAAAGTGCAGCAATCTGATGGACCTTATCCTGCTAATTTGGAG
>Frequency_3_QualityScore_FFHHHHHIJJJJJJJJHIIJJJHJJJJJJJJJJJJJIJJJJJJJJJJJJJIIJJIJEGHIIJIHIIJGGDGIHDHJIGIHGGHGGHFEFEEEEE_Mismatch_0_Sense_+_Library_PoolT
CCATTGTCTCTGATTGTCCATCATCAGAATTATCCGTATATTGATATCTCCATAAGTGTAAGCCATAAATATGTATGTTTAAATATAAGTGAGA
>Frequency_3_QualityScore_EEHHHGHIJJJJJJJJIIHFIIJIIIJIIIHIJHIIIIIJJJJIJJIJJJIHIIIIGIIHIJHHHFEFECDEDEFEDEDDDBDDDDDCDDDDDC_Mismatch_0_Sense_+_Library_PoolT
GATGGACCTTATCCTGCTAATTTGGAGAGGAAATGTGTCCTGACCTCTTTAAAAAATTGACAATGGAGAATAAGGAACCAGTGTTAAGCCCATT
>Frequency_3_QualityScore_FFHHHHHHIJJHIIIJJJJHJIIJJIJJIIJJIJJIJIJJJJJJIIJJJJJJJIIJJJJJJIJJJIHGHEGGFEFFFDDCCDDDDDDDDDEDDD_Mismatch_0_Sense_+_Library_PoolT
TGTTTAGTTTGTAACCCGGTCTCTGTAAAACCCTGATTCATTGTCTCTGCTTGTATTCATCTTCTGCACTTCAAAAAAGTGCAGCAATCTGATG
>Frequency_1_QualityScore_FFHHHHHJJJJJJJJJJJJHHIIJIJJJJJJJJJJIJJJJJJJJJJJJIJJJJIJJIJIJJJJJJIJJHEHHHHFFFDDCCDDDDDDDDDEDED_Mismatch_0_Sense_+_Library_PoolC
TGTTTAGTTTGTAACCCGGTCTCTGTAAAACCCTGATTCATTGTCTCTGCTTGTATTCATCTTCTGCACTTCAAAAAAGTGCAGCAATCTGATG
>Frequency_3_QualityScore_FFHGHHHJJJJJJJJJJIJJJIIIIJIJJJJJJJJIJJJJJIJJJJJJJJIIFHIIJDFIIIIHGIJIIHFGHFFEFEFEEEEEEDDCDEEDCD_Mismatch_0_Sense_+_Library_PoolT
CTGTAAAACCCTGATTCATTGTCTCTGCTTGTATTCATCTTCTGCACTTCAAAAAAGTGCAGCAATCTGATGGACCTTATCCTGCTAATTTGGA
>Frequency_3_QualityScore_FFHHGHFHJJJEIIIIHIIJGEHGIIJIJIIIIJJIJJHJIIIHIHIIIIIJJIJHIIHHIJJJJJIIIHIIIHIHHGDGGGFEFEEDCDEEEE_Mismatch_0_Sense_+_Library_PoolT
GCATCCATCTGATTTGATTTGATATTAGGAAAATCTTGTTTTGTATATACCTGAATTGTTGCTTCAGATAAATAGAAGTTTTGTTTAGTTTGTA
>Frequency_3_QualityScore_FFHGHGHIIJGHIJJJJIJJJJJJJJHJJJJJJJIJIJJJJIIJIJIJJJJJJJJJJJIJJJJIIHHFFDDEEEDEDCDDDECEDDDDDDDBDD_Mismatch_0_Sense_+_Library_PoolT
TGTAACCCGGTCTCTGTAAAACCCTGATTCATTGTCTCTGCTTGTATTCATCTTCTGCACTTCAAAAAAGTGCAGCAATCTGATGGACCTTATC
>Frequency_3_QualityScore_FFGHHHHJJJJJJJJJJJJIJJJJJJHIJJIJJIJIIJGIIJJHIHHIJJGIIIJJIIIGIHHHIIIHGFHGFGGFFEEEEEDDEEDCDBDDDD_Mismatch_1_Sense_+_Library_PoolT
AGCAATCTGATGGACCTTATCCTGCTAATTTGGAGAGGAAATGTGTCCTGACCTCTTTAAAGAATTGACAATGGAGAATAAGGAACCAGTGTTA
>Frequency_3_QualityScore_EFHHGHHIIGHIIJJJJJJJJIJJHHGIHGIIGIIIHJIFGFIIJJJIIGHHGIH?GHHFIIJIHHFFFGB=BEFHHGGGFGFEEEDDDDBDED_Mismatch_1_Sense_+_Library_PoolT
ACCAGTGTTAAGCCCATTGTCTCTGATTGTCCATCATCAGAATTATCCGTATATTGATATCTCCATAAGTGTAAGTCATAAATATGTATGTTTA
>Frequency_3_QualityScore_EEGGGGGHHHHHHHHHHHHHHHHHHHGHHHHHHHHHHHHHHGHHHHHFGHHHHHHHHHHFHHHGHHGGFEGGGFEEDCEEEDCDDBCDACDDDD_Mismatch_0_Sense_+_Library_PoolT
CTGATTCATTGTCTCTGCTTGTATTCATCTTCTGCACTTCAAAAAAGTGCAGCAATCTGATGGACCTTATCCTGCTAATTTGGAGAGGAAATGT
>Frequency_3_QualityScore_EDGGHHGHJHHGEIIIIIIHIJFHHIIHHIGIHGIHGIHFIIIJIIHIHFGGIIIIIHIJJIHHGHIIIIGHHHGHGGGGGFFFFBCDD<@CCD_Mismatch_0_Sense_+_Library_PoolT
TTACAAACATGGCATCCATCTGATTTGATTTGATATTAGGAAAATCTTGTTTTGTATATACCTGAATTGTTGCTTCAGATAAATAGAAGTTTTG
>Frequency_3_QualityScore_EEGEGDGIGGHHGGIIIGGEHIIJHGHCFGGIFGEGIEFFIHEHIGIHIHIFIFFHIHGHEHCBEDE>=@BD=?CFDC_Mismatch_0_Sense_+_Library_PoolT
ATTTGATATTAGGAAAATCTTGTTTTGTATATACCTGAATTGTTGCTTCAGATAAATAGAAGTTTTGTTTAGTTTGTA
>Frequency_3_QualityScore_FFHHHHHJHIIIJIIIJHIIIIIJJHIIJJJJJJIIGIJJHIIIIJIJIJIIJJJJJIIIIIHIHHGHGFEFEFFEEDDECDDDDEEDDDDDED_Mismatch_0_Sense_+_Library_PoolT
ATCCTGCTAATTTGGAGAGGAAATGTGTCCTGACCTCTTTAAAAAATTGACAATGGAGAATAAGGAACCAGTGTTAAGCCCATTGTCTCTGATT
>Frequency_3_QualityScore_FFGHHHHJIGIIIIIHIIIGIHHIHGIIIJJIJJJIIIJJJIJJJHIJJJJIJJJJIIJJJJJIJEHHGDGHGHHGFGFFFECDDDEDEEDEDE_Mismatch_1_Sense_+_Library_PoolT
CAATGGAGAATAAGGAACCAGTGTTAAGCCCATTGTCTCTGATTGTCCATCATCAGAATTATCCGTATATTGATATCTCCATAAGTGTAAGTCA
>Frequency_3_QualityScore_FFHHHHHJJJJJJJJJJJJJJGIIJJGHIJJHIIJJJJJJJIIJJJJJIJJJJIJJHIJIIHJIIIJJHDHIIHIIFGFGGGFFFFDEACDDED_Mismatch_0_Sense_+_Library_PoolT
TACAAACATGGCATCCATCTGATTTGATTTGATATTAGGAAAATCTTGTTTTGTATATACCTGAATTGTTGCTTCAGATAAATAGAAGTTTTGT
>Frequency_3_QualityScore_AEEEGD>FBEEEFFHGHIJIIEE?DHHIGF?EHHHGHIHEHIIJIHC=CAEFFC??FEGD@EEFHEDFC@BCDEDEDDCCCC@CCCDAB>>BCC_Mismatch_0_Sense_+_Library_PoolT
TGTCCTGACCTCTTTAAAAAATTGACAATGGAGAATAAGGAACCAGTGTTAAGCCCATTGTCTCTGATTGTCCATCATCAGAATTATCCGTATA
>Frequency_3_QualityScore_FEHHHGHJGIJIIIIIJJJJJJJHIIJIGIIJJHIJJJIJIJJJJIJIGIIIIIIHHHHGHHHGHHHHHGFGGGFEEFFEEEDEDEDDDEDEAC_Mismatch_0_Sense_+_Library_PoolT
GACAGTTTACAAACATGGCATCCATCTGATTTGATTTGATATTAGGAAAATCTTGTTTTGTATATACCTGAATTGTTGCTTCAGATAAATAGAA
>Frequency_3_QualityScore_FFHHHHHJJJJIJJJJJIJIJJIJJJJIJIJJJJJJJJJJJJJJJJJJJJJJJJJJJJIIIIIHIIHGGFFFEDDEEEEDEECDDDDEEDDDDD_Mismatch_0_Sense_+_Library_PoolT
TTATCCTGCTAATTTGGAGAGGAAATGTGTCCTGACCTCTTTAAAAAATTGACAATGGAGAATAAGGAACCAGTGTTAAGCCCATTGTCTCTGA
>Frequency_3_QualityScore_FFHHHHHJJJJJJJJJJJJHHIJJJJJJJJJJJJHIJIJJJJJJJJJJIJIJJJIJJJIJJJJJIIIHHHGGGFFFFEDEEDEEEDEEEDEDDD_Mismatch_0_Sense_+_Library_PoolT
TTTAAAAAATTGACAATGGAGAATAAGGAACCAGTGTTAAGCCCATTGTCTCTGATTGTCCATCATCAGAATTATCCGTATATTGATATCTCCA
>Frequency_3_QualityScore_FFHHHHHJIJJJJIJJJIJFHGIIJJJJJJJJJIIIJJJJHIIHIIJIJJJJJJJHHIIJJJIHIHIIJGHHHHHHHGGFEEFBDCDEEDEDDD_Mismatch_0_Sense_+_Library_PoolT
ATGGAGAATAAGGAACCAGTGTTAAGCCCATTGTCTCTGATTGTCCATCATCAGAATTATCCGTATATTGATATCTCCATAAGTGTAAGCCATA
>Frequency_3_QualityScore_EFHHHHHJJJJJJIIJJIIJGIIHIJIJIIJHHJJJIJIJJIJJJJJJJIJJJIIJIHHGFDDDDDDDDDDDDDDDDDDDDDDDDDDDCDDDCD_Mismatch_0_Sense_+_Library_PoolT
ATGGAGACCAAAGATGGAGGAGCAGCAGATGTTGGGAATGGAAAACCAGATGGAGACCCGGAGCCATGAGGAACCCTTTTCAACTGGGACAGTT
>Frequency_3_QualityScore_EFHEGGGJIJIJJJJHHIJFIIJJIIIJJJJJJHIIJJJJJHIJHHIIJHIHHIHIHHIIJJIJIIIHIDFFGGGFFFFEFEDDDEDDDDDCDC_Mismatch_1_Sense_+_Library_PoolT
AAGTGCAGCAATCTGATGGACCTTATCCTGCTAATTTGGAGAGGAAATGTGTCCTGACCTCTTTAAAGAATTGACAATGGAGAATAAGGAACCA
>Frequency_3_QualityScore_FDGHHHHJJJJJJJJJJJIJJJJJJJJJIJJIJJIIJJJJJJJJJJIJJIJFHHHIIGHIIJHIJGIIGFGGGHGHFGFFFFFFEEDEEEDEDE_Mismatch_1_Sense_+_Library_PoolT
GTCTCTGATTGTCCATCATCAGAATTATCCGTATATTGATATCTCCATAAGTGTAAGTCATAAATATGTATGTTTAAATATAAGTGAGATCTTA
>Frequency_3_QualityScore_FFHHHHHIJJJIJJJJIJJJJJJJJJJIJJJJJJIJJIHIIIIIHGHIHIHGGGGFEEEEEDDEEEDDDBDDDEDEFDDCDDDDDDDDCDDDDB_Mismatch_0_Sense_+_Library_PoolT
GACCCGGAGCCATGAGGAACCCTTTTCAACTGGGACAGTTTACAAACATGGCATCCATCTGATTTGATTTGATATTAGGAAAATCTTGTTTTGT
>Frequency_3_QualityScore_FFHGHGFIIIIJJJJJJJJIIIJJIIHIJJFGIIIJIIHHHIJIJIJJIIIIFEGGIIFHHGHFGHGGFCDEEEEEEEEDBCDDDDDEEEEDCD_Mismatch_0_Sense_+_Library_PoolT
GCCATGAGGAACCCTTTTCAACTGGGACAGTTTACAAACATGGCATCCATCTGATTTGATTTGATATTAGGAAAATCTTGTTTTGTATATACCT
>Frequency_3_QualityScore_EFHHGFGHHIJJJHIIIJHIIIHIJJIJJJJJIJJJJIJJIIJIIHIIIGGGGFFFFFEEEEEECCCDDDDEEDCCCDCBDCCCDDCDDDDDBD_Mismatch_0_Sense_+_Library_PoolT
AGCAGATGTTGGGAATGGAAAACCAGATGGAGACCCGGAGCCATGAGGAACCCTTTTCAACTGGGACAGTTTACAAACATGGCATCCATCTGAT
>Frequency_3_QualityScore_FFHHGHHJHHIIJHIIJJJJJJJJJIIHJJJIGHIIFGIIIIJJJJIJHGGHHGGFFFFEEDDDAADEDCDDCDDDDDDDDDDDDDDCDDEDCD_Mismatch_0_Sense_+_Library_PoolT
ATGTTGGGAATGGAAAACCAGATGGAGACCCGGAGCCATGAGGAACCCTTTTCAACTGGGACAGTTTACAAACATGGCATCCATCTGATTTGAT
>Frequency_3_QualityScore_FFHHHGHJJIIJIJJJGHIIJGIJJIGIJIJHIIIIJIJHIIFIIIIJHIIJJHIJIIIJJJJIIIJJIFHIJJJHHFHFFHEFFFFFACEDEB_Mismatch_2_Sense_+_Library_PoolT
TACAAACATGGCATCCATCTGATTTGATTTGTTATTAGGAAAATATTGTTTTGTATATACCTGAATTGTTGCTTCAGATAAATAGAAGTTTTGT
>Frequency_3_QualityScore_EEGGGGGIIIJIIIHIIFHIJJHIHIIIIHIIIHIJHJHFIIIJIGIIHHIEGHIJIFIIHIDEFGHFB>ADEEEECCCDDDBDDDCDDDDCDE_Mismatch_0_Sense_+_Library_PoolT
CTGCTAATTTGGAGAGGAAATGTGTCCTGACCTCTTTAAAAAATTGACAATGGAGAATAAGGAACCAGTGTTAAGCCCATTGTCTCTGATTGTC
>Frequency_3_QualityScore_FFHHHHHHIJJJJJJJJJJJJJJJJJJJJJJJJJJIJJJJJJIIJJFHHIIIIJJJJJJIJJJJIIJJJGGHGHHHGFFFFFEEEEEDEDDDDD_Mismatch_0_Sense_+_Library_PoolT
AAGAAGTTATCAGAAAGCCTGATACTCTCAGAAAGATCAATGAAAGTGAAGATGATCAGGACCAGATTAGAGATAGGCCTAGTCATGAAGATGG
>Frequency_3_QualityScore_EFHHHHHJJJJJJJJJJJJJIJGIIJJJIIIIIFHIJJHJJJJIIJJIIJIIIIIHIJJJJJJEFDFGHFFEFFFFEFEEEEEDDDDDDDDEEE_Mismatch_1_Sense_+_Library_PoolT
TATACCTGAATTGTTGCTTCAGATAAATAGAAGTTTTGTTTAGTTTGTAACCCGGTCTCTGTAAAACCCTGATTCATTGTCTCTGCTTCTATTC
>Frequency_3_QualityScore_EFHHHGHIJJJJIIIIJHIIIIJJIJJIIJJJIIJIIJHIIIIJIHIHGGIIFGHIJHIIHHGIIHHIHGIHHEEDEEDDEECDDDBCDDDDDE_Mismatch_0_Sense_+_Library_PoolT
AGGAAAATCTTGTTTTGTATATACCTGAATTGTTGCTTCAGATAAATAGAAGTTTTGTTTAGTTTGTAACCCGGTCTCTGTAAAACCCTGATTC
>Frequency_3_QualityScore_FFHHHHHJJJJJJJJJJJJJJIJIJJJJIIJJJJJFHHJJJJJJJJJIIJJIJIJIIJJJJJIIHIIHHHHFGFFFFEEEEDEFDDDDDDDDDD_Mismatch_2_Sense_+_Library_PoolT
CTCTGCTTCTATTCATCTTCTGCACTTGAAAAAAGTGCAGCAATCTGATGGACCTTATCCTGCTAATTTGGAGAGGAAATGTGTCCTGACCTCT
>Frequency_3_QualityScore_FFHHHHHJJJJJJJHIIIIIJIIJIJJJJJJJJJJJJJJJJIIJJJIJJJJIJJJJJJIIIIIJJJIIHGHIGGGGEFGFFFFEEDEEDEEDDD_Mismatch_0_Sense_+_Library_PoolT
CCTTTTCAACTGGGACAGTTTACAAACATGGCATCCATCTGATTTGATTTGATATTAGGAAAATCTTGTTTTGTATATACCTGAATTGTTGCTT
>Frequency_3_QualityScore_FFHHHHHJJJJJJJJJJJJJJJJJJJJHIJIJJJJJJJGHIJJJJJJJIIIJJJJJHIJJJIHIGHHHHEGGGGGFFEEEEEDDDDCDDDDDDD_Mismatch_0_Sense_+_Library_PoolT
ATCAGAAAGCCTGATACTCTCAGAAAGATCAATGAAAGTGAAGATGATCAGGACCAGATTAGAGATAGGCCTAGTCATGAAGATGGTGGCAATG
>Frequency_3_QualityScore_FFHHFGHIGIIJJJIGHIJHIHIGIIHIJJJJJJIIHHIIHGIIJIJJJJJJHHFHIIIGIJGHIHGHIEGFHHIGHHHFFGGFGDD@C@DEDC_Mismatch_0_Sense_+_Library_PoolT
ATTGTCTCTGATTGTCCATCATCAGAATTATCCGTATATTGATATCTCCATAAGTGTAAGCCATAAATATGTATGTTTAAATATAAGTGAGATC
>Frequency_3_QualityScore_FFHHHGHEHIJJJJJJJJJJJJJJJJJJJJJIJJIIJJJJJJHGIIJJJJCGGIIHIIHGGGGFEFFEEDCDBDBBCDDDDDDDACCDBBCDDD_Mismatch_0_Sense_+_Library_PoolT
CTGAAGATGGCATCATGGAGACCAAAGATGGAGGAGCAGCAGATGTTGGGAATGGAAAACCAGATGGAGACCCGGAGCCATGAGGAACCCTTTT
>Frequency_3_QualityScore_FFHHHHHJJJJJJJJJJJJJIIJJJIJIJJJJJJJJJIIIGGGHIHIIHGHHGHHHHHHHGGGGGGFFFDEEEEDEEDEDEDDDDDCDEEEDEE_Mismatch_0_Sense_+_Library_PoolT
GACCTCTTTAAAAAATTGACAATGGAGAATAAGGAACCAGTGTTAAGCCCATTGTCTCTGATTGTCCATCATCAGAATTATCCGTATATTGATA
>Frequency_3_QualityScore_FEFHHGGIJEHGIIGIGGIHIEIHIEDGIGHIGHIJIIIIIHIIJHGGGGIHGIIIJIIIHHHFGIGEHDDGIIJJIIIHGGHFEFGFFFFFFF_Mismatch_1_Sense_+_Library_PoolT
TGATTGTCCATCATCAGAATTATCCGTATATTGATATCTCCATAAGTGTAAGTCATAAATATGTATGTTTAAATATAAGTGAGATCTTAATTTT
>Frequency_3_QualityScore_FFHHHGHJJJGIIJJIIIJJIJJJJJJJJJJJHJJJJJHJIJJJJJJHHIIJIIJJJJJIIIIGGIHIHIHHEGIIIHHHHGGGGFFF_Mismatch_0_Sense_+_Library_PoolT
ATCTGATTTGATTTGATATTAGGAAAATCTTGTTTTGTATATACCTGAATTGTTGCTTCAGATAAATAGAAGTTTTGTTTAGTTTGTA
>Frequency_3_QualityScore_EEGFGGEIHGBHGHHEFDGGHIHEGFFGIHFHHHDGFFFFGHIIBCEEGGHEIBCED@BGDHGGBFDC;?BDEEEDDDDADCCDCBBBBBBBBB_Mismatch_0_Sense_+_Library_PoolT
ATATACCTGAATTGTTGCTTCAGATAAATAGAAGTTTTGTTTAGTTTGTAACCCGGTCTCTGTAAAACCCTGATTCATTGTCTCTGCTTGTATT
>Frequency_3_QualityScore_FEHHHHHJJJJJJJJJIJJIIJJJIJIIJJJJJJJJJJJJIJJJGIJIIIIHHGGGGFFFEECCDEDADBCDDDDEDDDDDEEDDDCDDDDDDD_Mismatch_0_Sense_+_Library_PoolT
GATGGAGACCCGGAGCCATGAGGAACCCTTTTCAACTGGGACAGTTTACAAACATGGCATCCATCTGATTTGATTTGATATTAGGAAAATCTTG
>Frequency_3_QualityScore_FFGHHGGHIJIHHIIJIIJJEIHIIIIIJJJJIJJIIGIIHGHIIIIHHHIHIHIHHGIIIJIJJJIJIIHFI_Mismatch_1_Sense_+_Library_PoolT
TATATTGATATCTCCATAAGTGTAAGTCATAAATATGTATGTTTAAATATAAGTGAGATCTTAATTTTTGGAA
>Frequency_3_QualityScore_EEECGAGDIIHIIJHEIGHIFIIFHHGDFGIFGEEAGGGIJFFHEGGGHGH?DDHIEGI>AGEFIHGFGFHEFFEEAEECBBB@CCDBBA@ACB_Mismatch_1_Sense_+_Library_PoolT
TAGAGATAGGCCTAGTCATGAAGATGGTGGCAATGACTCTGATGATATGAGTTCTCCTGAAGATGGCATCATGGAGACCAAAGATGGAGGAGCA
>Frequency_3_QualityScore_FFHHHHHJJJIJJHIIIJJHHIIHHIIJJJIHIJIHIIJJIJJJJJHIHIIIIGHGIIJIIIHFFGGHGBADFEFECDACBDD@ACACCDCCDC_Mismatch_0_Sense_+_Library_PoolT
GGCAATGACTCTGATGATGTGAGTTCTCCTGAAGATGGCATCATGGAGACCAAAGATGGAGGAGCAGCAGATGTTGGGAATGGAAAACCAGATG
>Frequency_3_QualityScore_EEGGFCGBEHHGDDG>EEFGGEGHGIHFCGEHHHHGGDGGFGIDHEGFFGGEFGHGGHHHEGGGEEFGCCDBECCCBBCCCCCCBACB@@B@B@_Mismatch_1_Sense_+_Library_PoolT
GCAGCAATCTGATGGACCTTATCCTGCTAATTTGGAGAGGAAATGTGTCCTGACCTCTTTAAAGAATTGACAATGGAGAATAAGGAACCAGTGT
>Frequency_3_QualityScore_FFHGGHFJHIIIJJJFIJJFHIIIIJIJJHIJJIJHIJIJIJJCHEHIIHIJFHGGJJJJFHJIGHHHEGGFIIHGFGGIIIIHGGHHHFFFFD_Mismatch_1_Sense_+_Library_PoolT
TTGTCCATCATCAGAATTATCCGTATATTGATATCTCCATAAGTGTAAGTCATAAATATGTATGTTTAAATATAAGTGAGATCTTAATTTTTGG
>Frequency_3_QualityScore_FFHHHHHJJJHHJIHJIJJHIJIIGHIJJGIIIIIGCFHIIJJGIIHIHIIFGHIJIIIIHJIJJHHIECDEE@DAECBDEDCDDCCCDDD?BC_Mismatch_2_Sense_+_Library_PoolT
TCTCTGCTTCTATTCATCTTCTGCACTTGAAAAAAGTGCAGCAATCTGATGGACCTTATCCTGCTAATTTGGAGAGGAAATGTGTCCTGACCTC
>Frequency_3_QualityScore_FFHHHHHJJJJJJJJJCGHIJIJJJJJJIJJJIJJJJJJJJJJJJHHIJJJJIJHIJHIIJJHHGHHHHGEFFFFFEEEEDEDDDDDDDDDDDD_Mismatch_0_Sense_+_Library_PoolT
CTGCACTTCAAAAAAGTGCAGCAATCTGATGGACCTTATCCTGCTAATTTGGAGAGGAAATGTGTCCTGACCTCTTTAAAAAATTGACAATGGA
>Frequency_3_QualityScore_FFHGGHHJJIJGGHIJIIIIHIHIIIJIIIIIJJJGIIJJJJJIJJJJIIIJJIIIJJIIJJJIIIHHGDDDEDEEDDDDDDEDEDDDDDCDCD_Mismatch_2_Sense_+_Library_PoolT
TTGTAACCCGGTCTCTGTAAAACCCTGATTCATTGTCTCTGCTTCTATTCATCTTCTGCACTTGAAAAAAGTGCAGCAATCTGATGGACCTTAT
>Frequency_3_QualityScore_EFGFGGHJGFGGHGHIIIHHHHIGEGGHHGIIIGGIJHHGGHIJIIHIIIIHHJIGIIFFEGHHIIIIGEFEFFFGGEEEDDEDCDCDCCDEEC_Mismatch_0_Sense_+_Library_PoolT
TGACAATGGAGAATAAGGAACCAGTGTTAAGCCCATTGTCTCTGATTGTCCATCATCAGAATTATCCGTATATTGATATCTCCATAAGTGTAAG
>Frequency_3_QualityScore_FFHHHHHJJJJJJIIIIIIJJHIJJJIJJJJIJJJJJJJJJJJHHIJJIJIIHHG>ADEFFFEEEEBDDACDDDEDDDEFEEEDDDDDDDDDDB_Mismatch_0_Sense_+_Library_PoolT
ATGGAGACCCGGAGCCATGAGGAACCCTTTTCAACTGGGACAGTTTACAAACATGGCATCCATCTGATTTGATTTGATATTAGGAAAATCTTGT
>Frequency_3_QualityScore_FFHHHGHJJIJJJJJJJ@GHHJHIIJJJJIJJIHIIJJJJJJJJJJIIIJJJIDHFGGFHHIHAFGEFGEEFEEEEEEDDDDDBCDDDDDDDDD_Mismatch_0_Sense_+_Library_PoolT
TCTGCACTTCAAAAAAGTGCAGCAATCTGATGGACCTTATCCTGCTAATTTGGAGAGGAAATGTGTCCTGACCTCTTTAAAAAATTGACAATGG
>Frequency_3_QualityScore_BEHFHGHJJJJJIIIIJJJJJJJJJJJJJJJJJJJJJJJJJJIJJJJJJJJJJJJJHIIJJHICEGGGGEFEEEFEEEEEEDDDDDDDEDDDDC_Mismatch_2_Sense_+_Library_PoolT
CGGTCTCTGTAAAACCCTGATTCATTGTCTCTGCTTCTATTCATCTTCTGCACTTGAAAAAAGTGCAGCAATCTGATGGACCTTATCCTGCTAA
>Frequency_3_QualityScore_FFHHHHHJJJJJIJHIJJJIIHIJJHIJIIIJJJIJHIIIIIIJGIIIJIJJJJJJIGHHHGFFFFCDCCACDDDDDDDDDCCCDDDDDDDDCD_Mismatch_0_Sense_+_Library_PoolT
ATGGCATCATGGAGACCAAAGATGGAGGAGCAGCAGATGTTGGGAATGGAAAACCAGATGGAGACCCGGAGCCATGAGGAACCCTTTTCAACTG
>Frequency_3_QualityScore_BEGHHEGIIJJIHHIHGFFEGFHIIDGGIIIIGIIIIJIEHIIJJIIIJIEFCFBECDDEDBCACDDDBBBBBCBDDDC?BCBABCDDC@CBDC_Mismatch_0_Sense_+_Library_PoolT
AATGGAAAACCAGATGGAGACCCGGAGCCATGAGGAACCCTTTTCAACTGGGACAGTTTACAAACATGGCATCCATCTGATTTGATTTGATATT
>Frequency_3_QualityScore_FFHFGHHHIJIJJIJIJJJJJJIJJJJJJJJJJJJJIJIIJJJIJIHIIHIJIIIIIIHJIIDGHHGEFDFFDDDDDDDDDDDDDDCCDCCDDD_Mismatch_0_Sense_+_Library_PoolT
ATGTGAGTTCTCCTGAAGATGGCATCATGGAGACCAAAGATGGAGGAGCAGCAGATGTTGGGAATGGAAAACCAGATGGAGACCCGGAGCCATG
>Frequency_3_QualityScore_CEGFGGDIIEHFGFFIIIHIGHHHGFEIHHHIHEHHJIHHGHIIIHEF@>FFGGHFFGDGFGIBFIHICAEFGG_Mismatch_0_Sense_+_Library_PoolT
GATATTAGGAAAATCTTGTTTTGTATATACCTGAATTGTTGCTTCAGATAAATAGAAGTTTTGTTTAGTTTGTA
>Frequency_3_QualityScore_FFHHHHHJJJIJIIJIJJJJHIIIJJJIJJJJJJJJJJJJJJJIJJJJJJJIJIJJJJIIHIIHGGEGFBEFFEEDDEEEEEDDDDBDDDDEDC_Mismatch_0_Sense_+_Library_PoolT
GCTAATTTGGAGAGGAAATGTGTCCTGACCTCTTTAAAAAATTGACAATGGAGAATAAGGAACCAGTGTTAAGCCCATTGTCTCTGATTGTCCA
>Frequency_3_QualityScore_EFHGFHEHIIIIHIIHGHFGHGFHHIHIJHIHIJJGGHHIIGIHHGHGGIHIHIIHIJJHHHIFCC?ACACCDCDBDCADCABDDDDCDDDEDD_Mismatch_2_Sense_+_Library_PoolT
ACCCGGTCTCTGTAAAACCCTGATTCATTGTCTCTGCTTCTATTCATCTTCTGCACTTGAAAAAAGTGCAGCAATCTGATGGACCTTATCCTGC
>Frequency_3_QualityScore_FFHHHHHJJJJJJJJJJJJIJJJJJJJHIIJJJJIJIJJIIJJJIIIJJJJJJJJJJJJJIJJJIIGGGFGGFFFFEEEDEDDDDDDDDCBCCD_Mismatch_0_Sense_+_Library_PoolT
CAGCAATCTGATGGACCTTATCCTGCTAATTTGGAGAGGAAATGTGTCCTGACCTCTTTAAAAAATTGACAATGGAGAATAAGGAACCAGTGTT
>Frequency_3_QualityScore_FFHHHHHJJJJGIJJJIJJJJJJJJJJGIJJJJJJJJJJJIIIJJJJJJIJJJIJIIGIGHIHGGGGFFDFFEEEEDDCDDDDDDDDDDCDCDD_Mismatch_0_Sense_+_Library_PoolT
CTTCAAAAAAGTGCAGCAATCTGATGGACCTTATCCTGCTAATTTGGAGAGGAAATGTGTCCTGACCTCTTTAAAAAATTGACAATGGAGAATA
>Frequency_3_QualityScore_FFHHHHHJJJJIJJJGHIJJHIIJIIJJIIIJJJJJJHIJIJJJJHHHIJJJJIJJJIJJIHHIHFGFEEDEEEDDDDDDDDDDDDDDDDDCDC_Mismatch_0_Sense_+_Library_PoolT
GCAGCAATCTGATGGACCTTATCCTGCTAATTTGGAGAGGAAATGTGTCCTGACCTCTTTAAAAAATTGACAATGGAGAATAAGGAACCAGTGT
>Frequency_3_QualityScore_FDGHHHGIJIIGIIHHIJHIJIJDHIIJIIIHIJJJJIIGIHHIIIHFHFIIHHGHIFGGHFGGHGFFFFEFFEEEDADDCCCBBDCDD;@CCB_Mismatch_0_Sense_+_Library_PoolT
GTTTTGTTTAGTTTGTAACCCGGTCTCTGTAAAACCCTGATTCATTGTCTCTGCTTGTATTCATCTTCTGCACTTCAAAAAAGTGCAGCAATCT
>Frequency_3_QualityScore_FFGGGGHIHIIIJJIJGGIGGHHIIIGGGIIIIJIHHHIHIJJJIJIJJJJJHEG_Mismatch_1_Sense_+_Library_PoolT
AGTGTAAGTCATAAATATGTATGTTTAAATATAAGTGAGATCTTAATTTTTGGAA
>Frequency_3_QualityScore_FFHHHHHJJJJJJJJJJIJGIIIJIJHIJJJIJIJJJJJJJHIIIIJIJGIIIJHIIIIHGGGFFEFEDACDDDDDDDDDDDDDDCDCCDDDDD_Mismatch_0_Sense_+_Library_PoolT
TGAAGATGGCATCATGGAGACCAAAGATGGAGGAGCAGCAGATGTTGGGAATGGAAAACCAGATGGAGACCCGGAGCCATGAGGAACCCTTTTC
>Frequency_1_QualityScore_FFGHHHHJJJJJJJJJIIIEHIJIJIFIIJIJJHGIGIJGIHIJIJIJIHIHIIHHHGHFFFFEECEED?DDDDDDBDDDDDDDDDDDDBCDDC_Mismatch_0_Sense_+_Library_PoolC
TGAAGATGGCATCATGGAGACCAAAGATGGAGGAGCAGCAGATGTTGGGAATGGAAAACCAGATGGAGACCCGGAGCCATGAGGAACCCTTTTC
>Frequency_3_QualityScore_EFHHHHGHJJJJJJJJHJJJIIIIJIHJJJJJJJJJJJJJJJHIJJJJIIIJJJJJJJJJJJJJJJJIHFEGHHHHGHGFFFFFFEEDEEEDEE_Mismatch_0_Sense_+_Library_PoolT
AACCAGTGTTAAGCCCATTGTCTCTGATTGTCCATCATCAGAATTATCCGTATATTGATATCTCCATAAGTGTAAGCCATAAATATGTATGTTT
>Frequency_3_QualityScore_FFHHHHHJJJJJJJJJJIJJJJJJIJIIJJIJJJIIJJJJJJJJJJJJJJJIJJJJJJJIJIJJIHHHHFFFFFFEEDDCDDDEDEDDDDCDDD_Mismatch_0_Sense_+_Library_PoolT
ATGGACCTTATCCTGCTAATTTGGAGAGGAAATGTGTCCTGACCTCTTTAAAAAATTGACAATGGAGAATAAGGAACCAGTGTTAAGCCCATTG
>Frequency_3_QualityScore_EFHHGHHJGIJHIJJJHIHIHHIHIIIIIJIIJJJHIIIJJJJJJIIIJIIIIIIIIHIIIIJJHFGGHBBCDDCCDDDDDDECDDABBABDBD_Mismatch_0_Sense_+_Library_PoolT
TTGTAACCCGGTCTCTGTAAAACCCTGATTCATTGTCTCTGCTTGTATTCATCTTCTGCACTTCAAAAAAGTGCAGCAATCTGATGGACCTTAT
>Frequency_3_QualityScore_FFHHHHHJJIJJJJJJJJJJIJJJJJIJJIJJIHHJJHIIHHIIIJHIGHIHHJJJDFHHGFGGFFEEDEEEEDDDDDDDB@CDCDDDDDDDDD_Mismatch_1_Sense_+_Library_PoolT
GTTCTCCTGAAGATGGCATCATGGAGACCAAAGATGGAGGAGCAGCAGATGTTGGGATTGGAAAACCAGATGGAGACCCGGAGCCATGAGGAAC
>Frequency_3_QualityScore_FFHHHHGIJJJJJJIJIJJHIJJIJJJJIIJJJJJJJJJJJIIFHIJJJJDHHIIJJJJHIIIIIGIHHGEGFFFFFFEDDEEEEDDBAA<@AB_Mismatch_2_Sense_+_Library_PoolT
ACCCTGATTCATTGTCTCTGCTTCTATTCATCTTCTGCACTTGAAAAAAGTGCAGCAATCTGATGGACCTTATCCTGCTAATTTGGAGAGGAAA
>Frequency_3_QualityScore_FFHHHHHJJJJJJJJIJJJJIJJJJHIIJJJJJJJJJJJJJJHJJJJIJJJJJJJJJGIJJJJJJJJJJIHGIIIIHHHHGHDGFFFEFEEEDE_Mismatch_0_Sense_+_Library_PoolT
CATGGCATCCATCTGATTTGATTTGATATTAGGAAAATCTTGTTTTGTATATACCTGAATTGTTGCTTCAGATAAATAGAAGTTTTGTTTAGTT
>Frequency_3_QualityScore_FFHHHHHJJJJJJJJIIJJJJJJJIJJJJJJJJJJJJJIJJIJHIJIIGHIJJJJJJJJJJIJJJHIJJFHHHGHGHGGFEFFFEDDEEEDD>B_Mismatch_0_Sense_+_Library_PoolT
TTTCAACTGGGACAGTTTACAAACATGGCATCCATCTGATTTGATTTGATATTAGGAAAATCTTGTTTTGTATATACCTGAATTGTTGCTTCAG
>Frequency_3_QualityScore_EEHHFHGIJIHHIGIGIIIIIIIIIDFHIJHFGIIIJIIJIGHIJIIIIIJIJGFCFHHIFCDFGGCDEDFEEFEEEEDDDDDDDDDCCDCCDC_Mismatch_2_Sense_+_Library_PoolT
ATTCATCTTCTGCACTTGAAAAAAGTGCAGCAATCTGATGGACCTTATCCTGCTAATTTGGAGAGGAAATGTGTCCTGACCTCTTTAAAGAATT
>Frequency_3_QualityScore_FFHHHGHHJJIJJJJJJJJJJEHHJJIJJJJJJJJJJJJIJHIHIJJIJJJHIIJJJJJJJHIJIJIIJHHFFFFFEEEEEDDDDDDDDDDDDD_Mismatch_0_Sense_+_Library_PoolT
AAAAGTGCAGCAATCTGATGGACCTTATCCTGCTAATTTGGAGAGGAAATGTGTCCTGACCTCTTTAAAAAATTGACAATGGAGAATAAGGAAC
>Frequency_3_QualityScore_FEHGHFGIJGIJJIIJJJHIGFIIGIGIJGIIHJHFFIIGHGGHHIHJHHIIGHIGIIHFHIIFGFGDGFG_Mismatch_1_Sense_+_Library_PoolT
TATTGATATCTCCATAAGTGTAAGTCATAAATATGTATGTTTAAATATAAGTGAGATCTTAATTTTTGGAA
>Frequency_3_QualityScore_FFGHFGDHIHHIIIGHFHHHIFHJIJIJJHIJJJJJJIIIIJIIJJJIIJJJIIJJJJJIGGGHGHGGFDEFECEEEDEDDDDDDEDDEDDCDD_Mismatch_0_Sense_+_Library_PoolT
TTGGAGAGGAAATGTGTCCTGACCTCTTTAAAAAATTGACAATGGAGAATAAGGAACCAGTGTTAAGCCCATTGTCTCTGATTGTCCATCATCA
>Frequency_3_QualityScore_FFHHHHHJJIHJJJJJJIJJIHIJHJJJJIJGIJJJIJJIJJJJJJJHIGHGIIIIJJHIIIIIJJHIJGGIIIIHFIHIIHFHFGEGEFFEDE_Mismatch_0_Sense_+_Library_PoolT
CTCTGATTGTCCATCATCAGAATTATCCGTATATTGATATCTCCATAAGTGTAAGCCATAAATATGTATGTTTAAATATAAGTGAGATCTTAAT
>Frequency_3_QualityScore_FFHHHHHJIIJJHIIIIJJJEHIJJJJJJJJIIIJJIIIJJHIJIIJJJJJJJJIIJHHIIIIIIFGGGEFFFDDEEECCACCDDDDDDDDEDE_Mismatch_0_Sense_+_Library_PoolT
TTGTTTAGTTTGTAACCCGGTCTCTGTAAAACCCTGATTCATTGTCTCTGCTTGTATTCATCTTCTGCACTTCAAAAAAGTGCAGCAATCTGAT
>Frequency_3_QualityScore_FFHHHHHJJJJIJIJJJJJJJJIIGIJJJHIJIIHIJJIJJJJJJJHIIIJJIIHHIJJJJHIHHHHHGFGFFFFFFEDEEDEEEFEEDDEDDD_Mismatch_0_Sense_+_Library_PoolT
ATTGTTGCTTCAGATAAATAGAAGTTTTGTTTAGTTTGTAACCCGGTCTCTGTAAAACCCTGATTCATTGTCTCTGCTTGTATTCATCTTCTGC
>Frequency_3_QualityScore_FFHGHHHJJJJJJIIIJJJJIJIIIJJIJJJJJJIIIIJJIIIJJJJJIFHIIJJJIGIIIJIIHJIIGEGHGGFFFFEEEEEEDDDDDDCBCD_Mismatch_0_Sense_+_Library_PoolT
CCCTGATTCATTGTCTCTGCTTGTATTCATCTTCTGCACTTCAAAAAAGTGCAGCAATCTGATGGACCTTATCCTGCTAATTTGGAGAGGAAAT
>Frequency_3_QualityScore_FFHGHHHJJJJJJIJJJIIJJJJJJJIIJJJJJJJJJJJIIJJJJJJJIIJJJJJJJJJIJJJJJIJGHIHIJJIIHHHHHHHGEFFFEFFEDD_Mismatch_1_Sense_+_Library_PoolT
CAGTGTTAAGCCCATTGTCTCTGATTGTCCATCATCAGAATTATCCGTATATTGATATCTCCATAAGTGTAAGTCATAAATATGTATGTTTAAA
>Frequency_3_QualityScore_EFHHHHHJJJJJJJJIIJJJGJJJIJJJJJIJHJJIIJJJIIHIJJJIJJIIJJIIIHIJJIIJIHHHHGGGFFFEFEDDDDEDDDCCDEDDDD_Mismatch_0_Sense_+_Library_PoolT
AATCTGATGGACCTTATCCTGCTAATTTGGAGAGGAAATGTGTCCTGACCTCTTTAAAAAATTGACAATGGAGAATAAGGAACCAGTGTTAAGC
>Frequency_3_QualityScore_EEGGFFGIIIHGEGHIHIGGGHGIJJJJIHIGIGIHHIHIIJIGIIGHIIFIIHEIIIHHIHIIIGFHGDDD>ACCDDCDDACEACCDCCBDCC_Mismatch_0_Sense_+_Library_PoolT
TTTGTAACCCGGTCTCTGTAAAACCCTGATTCATTGTCTCTGCTTGTATTCATCTTCTGCACTTCAAAAAAGTGCAGCAATCTGATGGACCTTA
>Frequency_1_QualityScore_FFHHHHHJJJJJIJJJJJJJJJJJJJJJIJJJJJJJJIJJJJJJJJJJJJJIIJJJJJJIJJJJJIHHFHFDECEEEDDDDDDECDDDDDDDDD_Mismatch_0_Sense_+_Library_PoolC
TTTGTAACCCGGTCTCTGTAAAACCCTGATTCATTGTCTCTGCTTGTATTCATCTTCTGCACTTCAAAAAAGTGCAGCAATCTGATGGACCTTA
>Frequency_3_QualityScore_FEHHHHGHIJJHIJIJIIIJHIJJJIIJHIIJJJJJJIIJIJJJIJJJIJJJIIIJJJJJIIIGIHGGGGGGGFEEEFEDECCBDDCDBCDDDD_Mismatch_0_Sense_+_Library_PoolT
TAGAAGTTTTGTTTAGTTTGTAACCCGGTCTCTGTAAAACCCTGATTCATTGTCTCTGCTTGTATTCATCTTCTGCACTTCAAAAAAGTGCAGC
>Frequency_3_QualityScore_EEHHHHHJJJJJJJJJJJJJJJIJJJJJIIJJJHIJJJIHJJJHJJJJJJJJIIJIHHHIIIIIHHHGGCGEFFFEFEDEDDDEDDDDDDDEEE_Mismatch_0_Sense_+_Library_PoolT
TATACCTGAATTGTTGCTTCAGATAAATAGAAGTTTTGTTTAGTTTGTAACCCGGTCTCTGTAAAACCCTGATTCATTGTCTCTGCTTGTATTC
>Frequency_2_QualityScore_FFHHHHHIIJJIJJJJJJJJJJJJJJIIJJJJJJJIJIIIJJIIJJJIJJIGIIJJIIIIIIHIIIJIHGIIIIJJJJHGGHFFCCBDDDDECE_Mismatch_0_Sense_+_Library_PoolT
ATTTGATATTAGGAAAATCTTGTTTTGTATATACCTGAATTGTTGCTTCAGATAAATAGAAGTTTTGTTTAGTTTGTAACCCGGTCTCTGTAAA
>Frequency_2_QualityScore_FFHGGHGIIIIGIIIJJJIIIAGEIIIJIIIIIIJGIIGIIIGFHEHIIJJEHHIHGCEEGGEHHHHHGHEEEFEEDEEDDCCDDDDDDCACDD_Mismatch_0_Sense_+_Library_PoolT
ATCTTCTGCACTTCAAAAAAGTGCAGCAATCTGATGGACCTTATCCTGCTAATTTGGAGAGGAAATGTGTCCTGACCTCTTTAAAAAATTGACA
>Frequency_2_QualityScore_CEGEGHGIJIIIJIGFIIIHIIGHHGIJIIHGCGIGGGIIJGIJIIIHIIIEGHIIIIJJIJIIIGGGEACGGGFIEGIIHEEGGFBEEFCDED_Mismatch_1_Sense_+_Library_PoolT
ATCCATCTGATTTGATTTGATATTAGGAAAATCTTGTTTTGTATATACCTGAATTGTTGCTTCAGATAAATAGAAGTTTTGTTTAGTTTGTAAA
>Frequency_2_QualityScore_FFHHHHHJJJJIIJJJJJIIJJIIJJIIJJIJIJJIIIJJIIIJHIIIJJJJJIJJIIIJJIIIHHHGHCEEFFFFEEEEEEEEEEDDEDDDDD_Mismatch_0_Sense_+_Library_PoolT
TGTTGCTTCAGATAAATAGAAGTTTTGTTTAGTTTGTAACCCGGTCTCTGTAAAACCCTGATTCATTGTCTCTGCTTGTATTCATCTTCTGCAC
>Frequency_2_QualityScore_FFHHHHHJJJJJJJJJJHIIJJJJIJIJHIJJIIIIIIIJJJJJJIIIJJJDGIIJDGIIJCHEGIIIIGHHGHGFFFFFECEEEEDEEECDDC_Mismatch_0_Sense_+_Library_PoolT
CATGAGGAACCCTTTTCAACTGGGACAGTTTACAAACATGGCATCCATCTGATTTGATTTGATATTAGGAAAATCTTGTTTTGTATATACCTGA
>Frequency_2_QualityScore_FEHGHHHIJJJJJJJJIIJJIJJJIIJHIJGIIIIIIIIIIEGIIJHIJIIGIIJII_Mismatch_0_Sense_+_Library_PoolT
GTTTTGTATATACCTGAATTGTTGCTTCAGATAAATAGAAGTTTTGTTTAGTTTGTA
>Frequency_2_QualityScore_FCHHHHGIIIIFIIHHIGIIGIIIIIIIGIIIJIIIIJIIJIGHIGIHGGGCHIIEEGECCFGFIHCGIHGGGGFIEEGGFGEF=CEECEGEEE_Mismatch_1_Sense_+_Library_PoolT
GATTGTCCATCATCAGAATTATCCGTATATTGATATCTCCATAAGTGTAAGTCATAAATATGTATGTTTAAATATAAGTGAGATCTTAATTTTT
>Frequency_2_QualityScore_FFHHHHHJJJJJJIIJJJJJIJJJIJJIJIJJJHIJJJJIJJJJJJIIHIIJIJIIIIJJIJJJIIIIIHIIJIHHHGHGFFFFFFFFCDEEEE_Mismatch_1_Sense_+_Library_PoolT
AATAAGGAACCAGTGTTAAGCCCATTGTCTCTGATTGTCCATCATCAGAATTATCCGTATATTGATATCTCCATAAGTGTAAGTCATAAATATG
>Frequency_2_QualityScore_EEFGEFEHIIIIGIIIGIIIIIIGGGHIIIGIIIHGIEHIIIEFHIGIGIIGIFIIGGGIIIHIIIIIHEGHIIGGC_Mismatch_0_Sense_+_Library_PoolT
ATCCGTATATTGATATCTCCATAAGTGTAAGCCATAAATATGTATGTTTAAATATAAGTGAGATCTTAATTTTTGGA
>Frequency_2_QualityScore_FFHHHHHJJJJJIIIJJJIGIGIJGIJJJHIIIJJIIIJJJJIJJIJIIJJJJJJJIIIIIIIIHHGGGGFEEEDDDEEEEDDDDDDDDEEDDD_Mismatch_0_Sense_+_Library_PoolT
CCTTATCCTGCTAATTTGGAGAGGAAATGTGTCCTGACCTCTTTAAAAAATTGACAATGGAGAATAAGGAACCAGTGTTAAGCCCATTGTCTCT
>Frequency_2_QualityScore_FFGHHHHJIIHIIIIIIGIIIIIIIGIIJJIIJIIJJJJJIIIIIIIIIIIIJJJJGIIJJIIJIIGIGGGGGGGEEEEEEEEEEEEEDDDCDD_Mismatch_1_Sense_+_Library_PoolT
AGAGGAAATGTGTCCTGACCTCTTTAAAGAATTGACAATGGAGAATAAGGAACCAGTGTTAAGCCCATTGTCTCTGATTGTCCATCATCAGAAT
>Frequency_2_QualityScore_FFFFFHHGHGIGHIIJJIEIIIIIIIIIJJJIJIHIHGIIIIHIHGIIGHIIHCGIIGIIIIHGGIIGHGGFEEECEEDCECECCCEEDCCDBC_Mismatch_0_Sense_+_Library_PoolT
CAAAGAAGTTATCAGAAAGCCTGATACTCTCAGAAAGATCAATGAAAGTGAAGATGATCAGGACCAGATTAGAGATAGGCCTAGTCATGAAGAT
>Frequency_2_QualityScore_FEHHHHHJJJJJJIJJJHJIJJIJJJJJIIJJJJIIIGGIIJIIIIIJJIIIIIHIIIHIJIIIHIHIHGGIEGHIIIIIIIIIGFHEDEEDCC_Mismatch_1_Sense_+_Library_PoolT
ATCATCAGAATTATCCGTATATTGATATCTCCATAAGTGTAAGTCATAAATATGTATGTTTAAATATAAGTGAGATCTTAATTTTTGGAATAAG
>Frequency_2_QualityScore_FFGHHHHJJJJHIJIJJJJJJIJJJIJIJJJJJJIIIIIIJJIJIIIGIIJIJIIGIIIIIJJJIJIIIIIIIGHCGHHGGFFFEEACEDEECE_Mismatch_0_Sense_+_Library_PoolT
TAAGGAACCAGTGTTAAGCCCATTGTCTCTGATTGTCCATCATCAGAATTATCCGTATATTGATATCTCCATAAGTGTAAGCCATAAATATGTA
>Frequency_2_QualityScore_FCGHHGHIHIIIGGEIIIGGIIHGEIIICGGHIIIIHIIIGHIHGDFGIIFIGIIEIIIIEIGGGDEGIGGGGGEGEGEEEDAEE=ADCB@DCC_Mismatch_0_Sense_+_Library_PoolT
AAACATGGCATCCATCTGATTTGATTTGATATTAGGAAAATCTTGTTTTGTATATACCTGAATTGTTGCTTCAGATAAATAGAAGTTTTGTTTA
>Frequency_2_QualityScore_FFGHHHHJJJJJJJJJIJJJJJJJJIJJIJJIIIJJHIJJJIJJJJIJJJJJIJIIIJIHIIIIIIHHEFGGEEEEEFDEEEEEEECDDDCDCC_Mismatch_1_Sense_+_Library_PoolT
GTATATACCTGAATTGTTGCTTCAGATAAATAGAAGTTTTGTTTAGTTTGTAACCCGGTCTCTGTAAAACCCTGATTCATTGTCTCTGCTTCTA
>Frequency_2_QualityScore_FFHGHHHJJJJJHHIIIJJIJIIJIJJJJIHIEGHIIIIJJIJDIIIIJHGIIIIJJIIIGIHFIGIEIHHHIIIJIJJIIIGE_Mismatch_1_Sense_+_Library_PoolT
CAGAATTATCCGTATATTGATATCTCCATAAGTGTAAGTCATAAATATGTATGTTTAAATATAAGTGAGATCTTAATTTTTGGA
>Frequency_2_QualityScore_FFHHGHHJJIIGIIJJHIJJJIIJIIIJIJJJIIJJJJIJIIJIIJJJIJJJJIIGIJIIIJJIIIIGGGGGGGEEEEEEEEEEEEEDACCCDD_Mismatch_1_Sense_+_Library_PoolT
GAGGAAATGTGTCCTGACCTCTTTAAAGAATTGACAATGGAGAATAAGGAACCAGTGTTAAGCCCATTGTCTCTGATTGTCCATCATCAGAATT
>Frequency_2_QualityScore_FFHHGGHIIIFHIJIJJJIIJJIIIIIIIIIIIIIIIIIIIIIJJIJJGIIIIIGIGIIAGICEFIIIGHGGFHGEFFEEECEEDEBDEEEDEC_Mismatch_1_Sense_+_Library_PoolT
AGCCATGAGGAACCCTTTTCAACTGGGACAGTTTACAAACATGGCATCCATCTGATTTGATTTGATATTAGGAAAATCATGTTTTGTATATACC
>Frequency_2_QualityScore_EFGHGHGIJIIJJIGIIJJIIIHHIIJIJJJHIIIJJJIIJJJIJJIJJJIJJIJIIJJIIJJIIHGHGGGFFFFFEEDEEEEECCDDDCDBCC_Mismatch_0_Sense_+_Library_PoolT
AAATAGAAGTTTTGTTTAGTTTGTAACCCGGTCTCTGTAAAACCCTGATTCATTGTCTCTGCTTGTATTCATCTTCTGCACTTCAAAAAAGTGC
>Frequency_2_QualityScore_ECEEEFDHGACHFACEEGAAEDBDBEEGDEFHIIIIHGB=A@C@BCGEEHIGFIGEFGEGGE;BE?=BCAAE@?GICEGIHEECDEEEACBCCD_Mismatch_1_Sense_+_Library_PoolT
CGTATATTGATATCTCCATAAGTGTAAGTCATAAATATGTATGTTTAAATATAAGTGAGATCTTAATTTTTGGAATAAGATGGACTAGTTTTAT
>Frequency_2_QualityScore_FFHHHHHIIIJIIJJIHIIJGIIEHIGIIJJGIJIIJJJGHIIJGIIIIJJJHIJJHIGHHGFDDDDCCACCCDCDCDDDDDDDCDCDDDCCCD_Mismatch_0_Sense_+_Library_PoolT
ATCATGGAGACCAAAGATGGAGGAGCAGCAGATGTTGGGAATGGAAAACCAGATGGAGACCCGGAGCCATGAGGAACCCTTTTCAACTGGGACA
>Frequency_2_QualityScore_FFHHHHHJJJHIJJJJJIJHJJJJJJJGIIIIJJJJJJJJIIIJHIIIJJIJJJJJJJIIIIIJIJJJIHHGHDFDDEFFEDDDEEDEEDDDDD_Mismatch_2_Sense_+_Library_PoolT
TTATCCTGCTAATTTGGAGAGGAAATGTGTCCTGACCTCTTTAAAGAATTGACAATGGAGAATAAGGAACCAGTGTCAAGCCCATTGTCTCTGA
>Frequency_2_QualityScore_EDFHFHHFIHGGGIIFCGFIIFIBGGHHIIHIIIGGIHHIIEGGIIGGGCHIIIIIIIEDIEFGGHGGHEECEEEECD?C=ACCCCCCCBCCCC_Mismatch_2_Sense_+_Library_PoolT
TCATCTTCTGCACTTGAAAAAAGTGCAGCAATCTGATGGACCTTATCCTGCTAATTTGGAGAGGAAATGTGTCCTGACCTCTTTAAAGAATTGA
>Frequency_2_QualityScore_FFHHHHHJJJJJIIJJJIIIIJHIIJJGIIJJIIIIICHIGIEIHGGIIIJEIGIJIJGIEFHI@CEHHGGGGGEDGCGGGBEBEECCCBDACE_Mismatch_2_Sense_+_Library_PoolT
TTACAAACATGGCATCCATCTGATTTGATTTGTTATTAGGAAAATATTGTTTTGTATATACCTGAATTGTTGCTTCAGATAAATAGAAGTTTTG
>Frequency_2_QualityScore_FFHHHHHJJJJJJJJJJJJJIJIIIGIIJJIIIJJJJJJJJIJJIIIJJJJJJIIJJIJJJJJJJHHHHHGEFFFDCDEEEEDDDDDDDDEDCD_Mismatch_0_Sense_+_Library_PoolT
ACCTTATCCTGCTAATTTGGAGAGGAAATGTGTCCTGACCTCTTTAAAAAATTGACAATGGAGAATAAGGAACCAGTGTTAAGCCCATTGTCTC
>Frequency_2_QualityScore_FFHHHHHJJIJJJIJJJJJIJIHJJJJJJJJIJJJJIIJJJIIIJJJJJJJIJJJJJIJJJJJIIIIIIFGIIIGIDHIIGEHGGFEFFFEDEE_Mismatch_1_Sense_+_Library_PoolT
ATCCATCTGATTTGATTTGATATTAGGAAAATCATGTTTTGTATATACCTGAATTGTTGCTTCAGATAAATAGAAGTTTTGTTTAGTTTGTAAC
>Frequency_2_QualityScore_ED??DEEGEFGGGFGFFGGGFEFEFFE;EFFCEGGGGGGGGGFFGGGGGGEEEEEEEECAADDCDDCCCCCCCCCCCCCCCCACCECBCCECCC_Mismatch_0_Sense_+_Library_PoolT
GGGAATGGAAAACCAGATGGAGACCCGGAGCCATGAGGAACCCTTTTCAACTGGGACAGTTTACAAACATGGCATCCATCTGATTTGATTTGAT
>Frequency_2_QualityScore_FFHHHHHIJJJJIIJJJIIIJIIJJJIJJJJJIIJJJJJJJJJJJIIIJJJJJJJJIIIJIJJJJJIHEDHGGGFFFEEDEEEEEEEDEDDDDC_Mismatch_0_Sense_+_Library_PoolT
TAAAAAATTGACAATGGAGAATAAGGAACCAGTGTTAAGCCCATTGTCTCTGATTGTCCATCATCAGAATTATCCGTATATTGATATCTCCATA
>Frequency_2_QualityScore_FFFGHGHIIEFHIGGGIIICIIDIIGIHIJIIGIGGDHHIEEIIGIIIIIIIHGHIHIIHEIIIHDEBE?CEGHEDEEEEEEDDDCCEDCDC;C_Mismatch_1_Sense_+_Library_PoolT
CTAATTTGGAGAGGAAATGTGTCCTGACCTCTTTAAAGAATTGACAATGGAGAATAAGGAACCAGTGTTAAGCCCATTGTCTCTGATTGTCCAT
>Frequency_2_QualityScore_EFGHHGHJIJIJJJJIJJJIJJIGIHHIIJJJJJJIIIJJIJJJJIIIJJJJJJJJJJJJJHIJIIIHIHGGGGFFEEEEEEEEDEECCCCCEC_Mismatch_0_Sense_+_Library_PoolT
TTGACAATGGAGAATAAGGAACCAGTGTTAAGCCCATTGTCTCTGATTGTCCATCATCAGAATTATCCGTATATTGATATCTCCATAAGTGTAA
>Frequency_2_QualityScore_FFHHHHHIJJJJJIIIJJIIGIJIGIJHIJJJIJIHIIIJJJIGHIIJHJIJJJIJHHHHHFFFFDDDDADDDDDDDDDDDCDDDDDDDDDDDD_Mismatch_0_Sense_+_Library_PoolT
TGGCATCATGGAGACCAAAGATGGAGGAGCAGCAGATGTTGGGAATGGAAAACCAGATGGAGACCCGGAGCCATGAGGAACCCTTTTCAACTGG
>Frequency_2_QualityScore_FFHHHHHJIIJJJJJIIIIIIJIIIIJIIIIIIJIIJJJIJJJJJIIHIIJJJIJIIHIGIGIJJIJJIHIJIIIJHIHHHHGGCEEEEEEEEE_Mismatch_1_Sense_+_Library_PoolT
AGCCCATTGTCTCTGATTGTCCATCATCAGAATTATCCGTATATTGATATCTCCATAAGTGTAAGTCATAAATATGTATGTTTAAATATAAGTG
>Frequency_2_QualityScore_FFHHHHHJJJJJJJIJJJJJJJJGIIIJJJIIIIIJJJJJIJIGIIIIJIJJIJIIIIJIGIIIHHJIIIIIIJIJIIIIIHGHHGGGFFFFED_Mismatch_0_Sense_+_Library_PoolT
TTGTCCATCATCAGAATTATCCGTATATTGATATCTCCATAAGTGTAAGCCATAAATATGTATGTTTAAATATAAGTGAGATCTTAATTTTTGG
>Frequency_1_QualityScore_FFHHHHGIIIII,CH@FHHIHIIFHIGIIIIIIIIIIIIIIIIHHHGIIIIIHIIIIIIIHCGIIIICHGHIIGIIIHGEHHHFHF@EFFFFCB_Mismatch_0_Sense_+_Library_PoolC
TTGTCCATCATCAGAATTATCCGTATATTGATATCTCCATAAGTGTAAGCCATAAATATGTATGTTTAAATATAAGTGAGATCTTAATTTTTGG
>Frequency_2_QualityScore_FFHHGGGGIIJJJIIIJJIIIEHIGHJJIIJJIIJHIHIIJIJEGIIIJJIECEGFEGGFEFEEDEEDA?BCCCAACCDDDDDCBCCBDCABCC_Mismatch_0_Sense_+_Library_PoolT
CCTGAAGATGGCATCATGGAGACCAAAGATGGAGGAGCAGCAGATGTTGGGAATGGAAAACCAGATGGAGACCCGGAGCCATGAGGAACCCTTT
>Frequency_2_QualityScore_FFHHHGHJIJJJJJIJHIHJJJJGIJJJJJIIHJJIJJJIHIJJJIJJJIJJIIJJIIJJJJGGHIIIHGHHGFFFFFFEEEEEEEDEDDEDCD_Mismatch_1_Sense_+_Library_PoolT
ATTTGGAGAGGAAATGTGTCCTGACCTCTTTAAAGAATTGACAATGGAGAATAAGGAACCAGTGTTAAGCCCATTGTCTCTGATTGTCCATCAT
>Frequency_2_QualityScore_FFHHHGHIJJJJJJJJJIJJJJIJJJGIJJJJJJJJHIJJJJJJJJJJIIIIIIJJIJJIJHHIIJIJIIJIIJIIIIHGHFEACDDDDDF_Mismatch_0_Sense_+_Library_PoolT
TTTGATATTAGGAAAATCTTGTTTTGTATATACCTGAATTGTTGCTTCAGATAAATAGAAGTTTTGTTTAGTTTGTAACCCGGTCTCTGTA
>Frequency_2_QualityScore_FFHHHHHIJJJIIIJJJJJJJIIIJIIIJJJJJJIIIIIJIJIIJIHIJIIHIJIIIIIJIIIJIIJGH@BEFEEECDEEDDDDCCDFDEEDCE_Mismatch_0_Sense_+_Library_PoolT
ATCTTGTTTTGTATATACCTGAATTGTTGCTTCAGATAAATAGAAGTTTTGTTTAGTTTGTAACCCGGTCTCTGTAAAACCCTGATTCATTGTC
>Frequency_2_QualityScore_DEHGHGHIIIHIIIEFGIIHHGHFIIIIIIHGGGIIIHIIIIGICDHGHGFIIEIHIIGIGGCCBGGEECC_Mismatch_0_Sense_+_Library_PoolT
TTGGAGAGGAAATGTGTCCTGACCTCTTTAAAAAATTGACAATGGAGAATAAGGAACCAGTGTTAAGCCCA
>Frequency_2_QualityScore_FFGHGHGJJIIIIIIJIJJJIIIIEGIIIIJJJJGIIJJJIIIIIICFGIGIIHHIJJJJGIIHIIIJHGGGHGHHHGFFEFEEEEEEEDDDDC_Mismatch_1_Sense_+_Library_PoolT
AAGATGATCAGGACCAGATTAGAGATAGGCCTAGTCATGAAGATGGTGGCAATGACTCTGATGATATGAGTTCTCCTGAAGATGGCATCATGGA
>Frequency_2_QualityScore_FFGHHHHJJIJJJJIIJJJJIIJJJJIJIJIIIIJJJJJHIIJJJJJJJJIJJIJHIIIIGIIIHFGFFDGFEEEEEDEEEEEEDDDDEEEEFE_Mismatch_0_Sense_+_Library_PoolT
GAGCCATGAGGAACCCTTTTCAACTGGGACAGTTTACAAACATGGCATCCATCTGATTTGATTTGATATTAGGAAAATCTTGTTTTGTATATAC
>Frequency_2_QualityScore_FFHHHHHJJJJJIIJJJJJJJJIJJJIJJJJJIJJJJJIJJJJJJIJIHIJJJJJJJJIJIIIIIIIIGGGGGHGGFGFGGGFFEEEEEEEEED_Mismatch_1_Sense_+_Library_PoolT
ATAAGGAACCAGTGTTAAGCCCATTGTCTCTGATTGTCCATCATCAGAATTATCCGTATATTGATATCTCCATAAGTGTAAGTCATAAATATGT
>Frequency_2_QualityScore_FFGGHHHJJJIJJJGIIIIJIIIIGIJJHIJJIJJIJJJJIIJJJIJIJJJJJJJIJJHIHJJJIJJIIIGIHHHGGGEEEFEEEEEEDDEDDE_Mismatch_0_Sense_+_Library_PoolT
GAATAAGGAACCAGTGTTAAGCCCATTGTCTCTGATTGTCCATCATCAGAATTATCCGTATATTGATATCTCCATAAGTGTAAGCCATAAATAT
>Frequency_2_QualityScore_FFHHHHFIJJJIJJIJJJJJJIIJJJJJJIIJJIGHHIIJIJIJIJIJIJJIIIJIJJJIJIIIIIIHIEGGIIJJIIIIIJIHGEFFFEEDEE_Mismatch_1_Sense_+_Library_PoolT
ATCAGAATTATCCGTATATTGATATCTCCATAAGTGTAAGTCATAAATATGTATGTTTAAATATAAGTGAGATCTTAATTTTTGGAATAAGATG
>Frequency_2_QualityScore_FFHHHHHJJJJJJJIIJJIJGIIJIJIJJJJJJJJJIJIIHJJJIJIIIJJJJJJJJIJIIJIIIIJIIHHIIGHGGGFFFEEEEEEDCDEEDC_Mismatch_1_Sense_+_Library_PoolT
TTCAACTGGGACAGTTTACAAACATGGCATCCATCTGATTTGATTTGATATTAGGAAAATCATGTTTTGTATATACCTGAATTGTTGCTTCAGA
>Frequency_2_QualityScore_FEHHHHHJJJJIJJJGIJJJJJJJIJJJJJJJJJJJJGIJJJJJIJJJJIJJJIIJJJIJJIIIIIIHGEDEGEEDEECCDEDCDCDDDDDDDD_Mismatch_0_Sense_+_Library_PoolT
GTCTCTGCTTGTATTCATCTTCTGCACTTCAAAAAAGTGCAGCAATCTGATGGACCTTATCCTGCTAATTTGGAGAGGAAATGTGTCCTGACCT
>Frequency_2_QualityScore_CEDGHHGIIAEHHFHFGIIIGGICCICGHIGFHGIHIIIIIEGCGIIGIFEHIIIGEIGIIEEBGGIIIHEHGEEEEDDD?ACCCCCCACCCC<_Mismatch_1_Sense_+_Library_PoolT
TGAAGATGGTGGCAATGACTCTGATGATATGAGTTCTCCTGAAGATGGCATCATGGAGACCAAAGATGGAGGAGCAGCAGATGTTGGGAATGGA
>Frequency_2_QualityScore_CEHHHFCGIDGGIIEGGIGDGHGDAFIGIGGAGIGE>@EEEFCCBCCC=?ACAAA779=?====A5;=@==?ABCCCCAC6767?67?CBC;AB_Mismatch_1_Sense_+_Library_PoolT
CAGCAGATGTTGGGATTGGAAAACCAGATGGAGACCCGGAGCCATGAGGAACCCTTTTCAACTGGGACAGTTTACAAACATGGCATCCATCTGA
>Frequency_2_QualityScore_FFHHHHGIIIJJIIJJIJIJIIIJJGIIIJJJEHIJJJJHIIJJJIIIIJIIJFIIIIIJJIIIIGGGFDEEEEEEEECDEDEEDDDDCCCDCC_Mismatch_2_Sense_+_Library_PoolT
TGCTTCTATTCATCTTCTGCACTTGAAAAAAGTGCAGCAATCTGATGGACCTTATCCTGCTAATTTGGAGAGGAAATGTGTCCTGACCTCTTTA
>Frequency_2_QualityScore_FFHHHFGGEGIEEEEEGEGGIIIEIGIIGIIIIIIIIGIIGIIGGIHIIIIIIIIIIEEEGGDDEIGEGAEAEFACEECEGCCACCE=BCDBCD_Mismatch_0_Sense_+_Library_PoolT
CCCATTGTCTCTGATTGTCCATCATCAGAATTATCCGTATATTGATATCTCCATAAGTGTAAGCCATAAATATGTATGTTTAAATATAAGTGAG
>Frequency_2_QualityScore_EDHHGGFIEEIGIIIGIIIIIGGIHIHIIJIIIIIIIFHIIIIFGIGICHIIIGHGHGHIIGEGGGEEEEEEEDDDDCBBCCCCCBAAACCDCC_Mismatch_0_Sense_+_Library_PoolT
CAAAAAAGTGCAGCAATCTGATGGACCTTATCCTGCTAATTTGGAGAGGAAATGTGTCCTGACCTCTTTAAAAAATTGACAATGGAGAATAAGG
>Frequency_2_QualityScore_FFHHHHHJJIJIJHIJIJJJIIIIIIJJJJJJJJJJJJIIJJJJJJJIIJIJIIJIJJJJJJIIHHGGFCCFFEEEDDEDDEEDDDDCDDDDED_Mismatch_0_Sense_+_Library_PoolT
TGCTAATTTGGAGAGGAAATGTGTCCTGACCTCTTTAAAAAATTGACAATGGAGAATAAGGAACCAGTGTTAAGCCCATTGTCTCTGATTGTCC
>Frequency_2_QualityScore_FFHHHHHJIJJIHJIJJJJJJIIJJJJJJJJJIIJJJJJJJJJJJJIIJIIJHIGIJJJJJIIIIIIJJIHIIGIIIGGEGHHGHGGGFFFFEE_Mismatch_0_Sense_+_Library_PoolT
TGTCTCTGATTGTCCATCATCAGAATTATCCGTATATTGATATCTCCATAAGTGTAAGCCATAAATATGTATGTTTAAATATAAGTGAGATCTT
>Frequency_2_QualityScore_FFHHHHHEHIIGIIIIIIIIFIFHEGGGIIIIIIIIIIIJIIHIIIIJFIGEHIIJJGHIIIIIJJIJHGGEHIHHGGGGFECEEEFECEEEAC_Mismatch_0_Sense_+_Library_PoolT
GAACCAGTGTTAAGCCCATTGTCTCTGATTGTCCATCATCAGAATTATCCGTATATTGATATCTCCATAAGTGTAAGCCATAAATATGTATGTT
>Frequency_2_QualityScore_FFHHHHHGIJJJHIJIJJJJIHIJJIJJJHIJJIIIJJJJJJJJJIIJJIIIJJJJJJIIIIIJFHHHHHHHFFFFFFEEEED?CCDACBBCDD_Mismatch_2_Sense_+_Library_PoolT
ATAGAAGTTTTGTTTAGTTTGTAACCCGGTCTCTGTAAAACCCTGATTCATTGTCTCTGCTTCTATTCATCTTCTGCACTTGAAAAAAGTGCAG
>Frequency_2_QualityScore_FFHGHGGIIIGIJJJIJJJJIIJIIJIJIIIJIIIJIJJJIIJJJJJIGJIJIHIJIIGIIJJIIHHGGGGGFFFFFEEEEEEEECDCDDBCAC_Mismatch_0_Sense_+_Library_PoolT
TAAATAGAAGTTTTGTTTAGTTTGTAACCCGGTCTCTGTAAAACCCTGATTCATTGTCTCTGCTTGTATTCATCTTCTGCACTTCAAAAAAGTG
>Frequency_2_QualityScore_FFHHHHHJJIIIIJIIJGIIIIJHIGIIIIJJJHIIIJIIIIJJJIJJJJIJIIJIHFFDDDDDDDDDDCDDDDDDDDDDDDDDDDDDDACEED_Mismatch_0_Sense_+_Library_PoolT
GAGACCAAAGATGGAGGAGCAGCAGATGTTGGGAATGGAAAACCAGATGGAGACCCGGAGCCATGAGGAACCCTTTTCAACTGGGACAGTTTAC
>Frequency_2_QualityScore_DEHHHGFDEHIIIJJIIJJIIJIEGGHGEIGIIIJIIGHIIGGIIEGIGEGIIEGEEGIIIHIIGGHGEEFFFCEEDDCDCCCCCCCBCCDDCC_Mismatch_0_Sense_+_Library_PoolT
AAAAAAGTGCAGCAATCTGATGGACCTTATCCTGCTAATTTGGAGAGGAAATGTGTCCTGACCTCTTTAAAAAATTGACAATGGAGAATAAGGA
>Frequency_2_QualityScore_FFHGHGFIIJJJJJIJIIIJJIIIJJGIJJJFIIIJIIIIIIIIJJIJGIIJIHIIJIIIIIJEGGHIECGHIHGGHHHECBCEFDEEACEEEA_Mismatch_1_Sense_+_Library_PoolT
TACAAACATGGCATCCATCTGATTTGATTTGATATTAGGAAAATCATGTTTTGTATATACCTGAATTGTTGCTTCAGATAAATAGAAGTTTTGT
>Frequency_2_QualityScore_FFHHHHGJJJJJJJJJFHIJIJJJJJJJIJIIJIJJJJJJJJJIJIIIIIIIJJGIIHIIHHGHHGGGFFEEEEEEEDCECDDDDDDCCCCDCD_Mismatch_1_Sense_+_Library_PoolT
CTGCACTTCAAAAAAGTGCAGCAATCTGATGGACCTTATCCTGCTAATTTGGAGAGGAAATGTGTCCTGACCTCTTTAAAGAATTGACAATGGA
>Frequency_2_QualityScore_FFHHHHHJJJJJIJIJIJIIJJJJJJJJJIJJJJIJJJJHIIIJJIJIIIJJJJJJHIIJIIICHIIIJFIIGHHHHGGFFFFEEDDDEEEEDD_Mismatch_1_Sense_+_Library_PoolT
GGACAGTTTACAAACATGGCATCCATCTGATTTGATTTGATATTAGGAAAATCATGTTTTGTATATACCTGAATTGTTGCTTCAGATAAATAGA
>Frequency_2_QualityScore_FFHHGGHJIIIIIIIIIGGIHGGIHIIJFHIIIHIIIIEHIIII_Mismatch_0_Sense_+_Library_PoolT
CTGAATTGTTGCTTCAGATAAATAGAAGTTTTGTTTAGTTTGTA
>Frequency_2_QualityScore_FFHHHHHIJJIIIIIJJJIJJJJJJJIJJIJJIIJIJJIJJJIIJJJIHIJIIJHIIJIJIJJIIJIIIHHHHGFEFFFEEEEC??CCCDCDCC_Mismatch_2_Sense_+_Library_PoolT
TAAAACCCTGATTCATTGTCTCTGCTTCTATTCATCTTCTGCACTTGAAAAAAGTGCAGCAATCTGATGGACCTTATCCTGCTAATTTGGAGAG
>Frequency_2_QualityScore_FFHHHHHJJJIJIIJJJIIIIIJGHJGIIIJJIIGIIIIIJIGIIJJIIIIIIIIIGGGGGEEEEDDDDCDDDDCDDDDDBCDDDDDDDCDDCC_Mismatch_0_Sense_+_Library_PoolT
GGCATCATGGAGACCAAAGATGGAGGAGCAGCAGATGTTGGGAATGGAAAACCAGATGGAGACCCGGAGCCATGAGGAACCCTTTTCAACTGGG
>Frequency_2_QualityScore_EEHHFHHFIIIIGIIGGEC@GGHIIGHBGGHIIIHHEGIEIHIIIHIHIIIII>FEEGGGEGIIGEGACBBEAEEACABCDCA_Mismatch_1_Sense_+_Library_PoolT
TTATCCTGCTAATTTGGAGAGGAAATGTGTCCTGACCTCTTTAAAAAATTGACAATGGAGAATAAGGAACCAGTGTTAAGCCA
>Frequency_2_QualityScore_EEHHFHGIHHIJJJJJIIJIIIIIJIIIJJJJIJJJIIJIIIIIHIJIIJIJIIICHIGIIIHBDEGFEFEEECCCCDDDDDCDDDDDACCDCD_Mismatch_0_Sense_+_Library_PoolT
GATGTGAGTTCTCCTGAAGATGGCATCATGGAGACCAAAGATGGAGGAGCAGCAGATGTTGGGAATGGAAAACCAGATGGAGACCCGGAGCCAT
>Frequency_2_QualityScore_FFHHHHHJJJIJJJJJEHHJIIIJIIJJJJJJJJJIIJJJJJHJJJJJJJIJIIJJJIIIIIJIEHFGHGHGGGFFFECEEEEEEEDECDDEDD_Mismatch_1_Sense_+_Library_PoolT
GAAAGATCAATGAAAGTGAAGATGATCAGGACCAGATTAGAGATAGGCCTAGTCATGAAGATGGTGGCAATGACTCTGATGATATGAGTTCTCC
>Frequency_2_QualityScore_FFHHHGHJJJGIJJJJIJJJHIJIIIJJJJJJIJJJJJIJJJJIIIEIIJIIJJIIIIJJJJJJJJIJJIGIIIEHHHHGHFFFFEEEEEEEEE_Mismatch_0_Sense_+_Library_PoolT
AAGGAACCAGTGTTAAGCCCATTGTCTCTGATTGTCCATCATCAGAATTATCCGTATATTGATATCTCCATAAGTGTAAGCCATAAATATGTAT
>Frequency_2_QualityScore_EEGGEFHADFECGHIGIFGHIIIFGGEGIGDHIGEGEFEECHIIIHIIFEE?EIGEHGGCEGCCGFHEE??ACA79@CDC?CC=BCCEDBCE?A_Mismatch_0_Sense_+_Library_PoolT
CCTGAATTGTTGCTTCAGATAAATAGAAGTTTTGTTTAGTTTGTAACCCGGTCTCTGTAAAACCCTGATTCATTGTCTCTGCTTGTATTCATCT
>Frequency_2_QualityScore_FEHHHHHJIIJJIIJJJIJJJHIIJHIIJJIJJJIIJJJIJJJJJJJIJJJJJJJIIIJIIDEIIHIHGGFGGAEEEEEEDECEEDEDDDCCDD_Mismatch_0_Sense_+_Library_PoolT
GTCTCTGTAAAACCCTGATTCATTGTCTCTGCTTGTATTCATCTTCTGCACTTCAAAAAAGTGCAGCAATCTGATGGACCTTATCCTGCTAATT
>Frequency_2_QualityScore_FFHGHHHJIIIIIEIIJIJGIIIIIJIHIIJIJIIJJIIIJIIJJJJJIIJJJJJJIHIIJHHACEFFFEEEEEEEEDCCDDDCDCCDDDDDCA_Mismatch_0_Sense_+_Library_PoolT
CGGTCTCTGTAAAACCCTGATTCATTGTCTCTGCTTGTATTCATCTTCTGCACTTCAAAAAAGTGCAGCAATCTGATGGACCTTATCCTGCTAA
>Frequency_2_QualityScore_FFHHHHHIIJCGHIIIIIIIIHIIJJIJIJJJJJJJIJJJJJIJJIJIIIGGIGIHGACGHDGEFFFFFEEEEEEDDDDDDDDCDCCCCCDDCD_Mismatch_0_Sense_+_Library_PoolT
GCGATAAGAGTGGCAAAGAAGTTATCAGAAAGCCTGATACTCTCAGAAAGATCAATGAAAGTGAAGATGATCAGGACCAGATTAGAGATAGGCC
>Frequency_2_QualityScore_E@EACEECCGHHIDIAECEHDIIIIIEGFEGIHEGIIHGC?AEAGEHEEFHCGHEHGDECE?E@AEGIIIHGHEEGEE_Mismatch_0_Sense_+_Library_PoolT
TATCCGTATATTGATATCTCCATAAGTGTAAGCCATAAATATGTATGTTTAAATATAAGTGAGATCTTAATTTTTGGA
>Frequency_2_QualityScore_FFHHHHHJIIJIJJJJJIIJJIIIJJIJHIHIIIJJJJIIJJJJIIJJJJJIJIHIJJJIIJJIIIHHGEHEEFFFEEEDEDDDCCCDDEDDDD_Mismatch_0_Sense_+_Library_PoolT
TCTGATGGACCTTATCCTGCTAATTTGGAGAGGAAATGTGTCCTGACCTCTTTAAAAAATTGACAATGGAGAATAAGGAACCAGTGTTAAGCCC
>Frequency_2_QualityScore_FFHHGHHIJGIIJJIIIIIEGHIHIHIJJIIIIHIIFGHIIIHIIIIJIIIIJ:EFEHIHIIIIIIJIGEFEGHIIBEEHGAEFFECDEECDDD_Mismatch_0_Sense_+_Library_PoolT
ATCCATCTGATTTGATTTGATATTAGGAAAATCTTGTTTTGTATATACCTGAATTGTTGCTTCAGATAAATAGAAGTTTTGTTTAGTTTGTAAC
>Frequency_2_QualityScore_EEHHHHHJJJJJIIJJJJJJIJJJJJJJJJJJHHIIIJIIJJJIIJIJIIIIJIJJJIJJJJJIJIJHIHIHIJIIJJJJJHHGG_Mismatch_1_Sense_+_Library_PoolT
CAGAATTATCCGTATATTGATATCTCCATAAGTGTAAGTCATAAATATGTATGTTTAAATATAAGTGAGATCTTAATTTTTGGAA
>Frequency_2_QualityScore_FEHHHHHJJJJIIJJJJJJJJJJJJIJJJJJIIIIIFHIJIIJJJJHIIJJIIIIIIJIIIJIIIIIIHGHHFFFFFFEEEEEEEEDDDDDDDD_Mismatch_0_Sense_+_Library_PoolT
GTATATACCTGAATTGTTGCTTCAGATAAATAGAAGTTTTGTTTAGTTTGTAACCCGGTCTCTGTAAAACCCTGATTCATTGTCTCTGCTTGTA
>Frequency_2_QualityScore_EEGEGFGIHHIIIIIGIIFIFIIIEHDGHGEEEIIGHIIIDGHIGHIIGGGEGGIIIGGIIDIIEFGEFEFEEEEEACBDCDCDCCACDEEEEE_Mismatch_0_Sense_+_Library_PoolT
ACCTGAATTGTTGCTTCAGATAAATAGAAGTTTTGTTTAGTTTGTAACCCGGTCTCTGTAAAACCCTGATTCATTGTCTCTGCTTGTATTCATC
>Frequency_2_QualityScore_FFHHHHHJJJJJJJJIIIJJJJGIIIJIIJJJIIIIJJJJJJIIJJJIIIGGGGHGGGGGGFFEEEEECCEEDCDDDDCDEEDEDDDDDDDDEE_Mismatch_0_Sense_+_Library_PoolT
GGACCTTATCCTGCTAATTTGGAGAGGAAATGTGTCCTGACCTCTTTAAAAAATTGACAATGGAGAATAAGGAACCAGTGTTAAGCCCATTGTC
>Frequency_2_QualityScore_FFHHGHHJIIJJIJIIHIIJIIIJJJIJJJJIIIJJIJJJJIIIHJJIJIIJIIJIJIGIJJJIJIHIIGIHIEHGHHGFFFFFEEDEDCC_Mismatch_1_Sense_+_Library_PoolT
TGGGACAGTTTACAAACATGGCATCCATCTGATTTGATTTGATATTAGGAAAATCATGTTTTGTATATACCTGAATTGTTGCTTCAGATAA
>Frequency_2_QualityScore_FFHHHGHJIJHIJIHIIIIIIJGGGIIJJIJIIJJJIJIJJIIJJIIJIJJIIJJJIIJJIJIIHGHHHHEEFFFFEDEDDCCDDDDDDDDDDE_Mismatch_0_Sense_+_Library_PoolT
TTTTGTTTAGTTTGTAACCCGGTCTCTGTAAAACCCTGATTCATTGTCTCTGCTTGTATTCATCTTCTGCACTTCAAAAAAGTGCAGCAATCTG
>Frequency_2_QualityScore_FFHHHHHJJJJJIJCHGIIIIJJIJJIJJJIIJJJJIJJJJJIJIJJJJJIIGIIIIIIIGIHHHHHHGFFFFFEEEEEEDDDDDDDDDDDDDD_Mismatch_0_Sense_+_Library_PoolT
GCACTTCAAAAAAGTGCAGCAATCTGATGGACCTTATCCTGCTAATTTGGAGAGGAAATGTGTCCTGACCTCTTTAAAAAATTGACAATGGAGA
>Frequency_2_QualityScore_DEHHHFHIGGHIIGIIIDHEEIIGIGGIIIIIFHHHIGIIFGEHGEGHIGIHFHIIIGCDDFHGGGECDAACEBDD;ACCCA_Mismatch_0_Sense_+_Library_PoolT
ATCCTGCTAATTTGGAGAGGAAATGTGTCCTGACCTCTTTAAAAAATTGACAATGGAGAATAAGGAACCAGTGTTAAGCCCA
>Frequency_2_QualityScore_FFHHHHHIGIIIIIJJIIIJIJIIJJIIJJJJJJIIJIJJIJHIJJJIJJIJJJJJJJIIGIIIIGGGGEFGEEEEEEEEEEDEEDDB_Mismatch_2_Sense_+_Library_PoolT
GATAAATAGAAGTTTTGTTTAGTTTGTAACCCGGTCTCTGTAAAACCCTGATTCATTGTCTCTGCTTCTATTCATCTTCTGCACTTGA
>Frequency_2_QualityScore_FFGHGGGIHIIJJJIJIJGIGIIIJJJJIIIIIIIJIIIIIIIIIIIIJIIJIIIIGIIIIIIJHHIGGIGEEGFGGGGGGDEECCEEECECED_Mismatch_1_Sense_+_Library_PoolT
GGAACCAGTGTTAAGCCCATTGTCTCTGATTGTCCATCATCAGAATTATCCGTATATTGATATCTCCATAAGTGTAAGTCATAAATATGTATGT
>Frequency_2_QualityScore_FFGHHGHJJJJJIJJIJJGIIJJIIJIJIIJIJJJIJJIIJHIIIIIIJIIJIIFGEHIIIHGIEECEGACEEDEEEEEDEDAAC?BBDEEEDE_Mismatch_1_Sense_+_Library_PoolT
AGACCTCTTTAAAAAATTGACAATGGAGAATAAGGAACCAGTGTTAAGCCCATTGTCTCTGATTGTCCATCATCAGAATTATCCGTATATTGAT
>Frequency_2_QualityScore_FFHHHHHIIGIIIIJHIHJHIIJIIIHIHIIIIIIIIJGGIIJJJJIIIIIGHIIJIIIGIIIIIHIIIFIGGGEEEEEEFEECCBCCDDDDED_Mismatch_1_Sense_+_Library_PoolT
GGAAAATCATGTTTTGTATATACCTGAATTGTTGCTTCAGATAAATAGAAGTTTTGTTTAGTTTGTAACCCGGTCTCTGTAAAACCCTGATTCA
>Frequency_2_QualityScore_FFFGHHHJJIJJJJJIJJJJIIJJIJIJJJJJIJIJJJIJJJJGIJJIIIIIJIIIJIJJIIGIIJJJIHHHHHGGFFFFFFEEEDDEECCCCD_Mismatch_0_Sense_+_Library_PoolT
ACCCTTTTCAACTGGGACAGTTTACAAACATGGCATCCATCTGATTTGATTTGATATTAGGAAAATCTTGTTTTGTATATACCTGAATTGTTGC
>Frequency_2_QualityScore_ECFEGE?BDFEGGCEHGGGGHAGDGI;CGGHGCBFEGIFGAEGGIFGEGGHCGGHAECCGICGIAEEGAA<CCEDCECC?AA_Mismatch_2_Sense_+_Library_PoolT
GACCTTATCCTGCTAATTTGGAGAGGAAATGTGTCCTGACCTCTTTAAAGAATTGACAATGGAGAATAAGGAACCAGTGTCA
>Frequency_2_QualityScore_EFGHHHHJJJJIJIJJJIJJJIIJIJJJJJIIIIJJJJJJJIJJJJJJJJJJJIJJJJIIJGIIIJJIJHIJJIIIIIHHHHEGGGFFFEEEEE_Mismatch_1_Sense_+_Library_PoolT
TAAGCCCATTGTCTCTGATTGTCCATCATCAGAATTATCCGTATATTGATATCTCCATAAGTGTAAGTCATAAATATGTATGTTTAAATATAAG
>Frequency_2_QualityScore_FFHHGHHIIGIGIIIIIGFIJIIIFGIHHGIIIGGIIJGIJIGIIIIJJJCHIEGHICCGCBGIEHEHEHCDEEFC?DCAC;6?;A=?ACBBCC_Mismatch_0_Sense_+_Library_PoolT
CAATGACTCTGATGATGTGAGTTCTCCTGAAGATGGCATCATGGAGACCAAAGATGGAGGAGCAGCAGATGTTGGGAATGGAAAACCAGATGGA
>Frequency_2_QualityScore_ADCCEFFHIIIIIIIIEIIGGGHIGEGIIIDEEGDGGHHEEECDEEGFGIIIII?GEEIDDDGHDCEEEEACEECCCCECDEEC?A@BBCCCCA_Mismatch_0_Sense_+_Library_PoolT
TTGCTTCAGATAAATAGAAGTTTTGTTTAGTTTGTAACCCGGTCTCTGTAAAACCCTGATTCATTGTCTCTGCTTGTATTCATCTTCTGCACTT
>Frequency_2_QualityScore_EAEFGGHIFIIGIICGCGDGHIGIGGFIIIIIIAAAEHIGGIHDCHCGHGGHEHGHGGGGEEGEGGEEEDEE@<@BCCCC?A58?ACCC?CCAC_Mismatch_0_Sense_+_Library_PoolT
GAAGTTTTGTTTAGTTTGTAACCCGGTCTCTGTAAAACCCTGATTCATTGTCTCTGCTTGTATTCATCTTCTGCACTTCAAAAAAGTGCAGCAA
>Frequency_2_QualityScore_FFHHHHHIIJJJIJJJJJJFGIIIIJJJJJIJJJJIIJJJJJJJJIJJJHIJJIIIIGIIGIIHGGHHGHEFFFFEEEEEEDCDDCDCDDDDDD_Mismatch_1_Sense_+_Library_PoolT
CTTCTGCACTTCAAAAAAGTGCAGCAATCTGATGGACCTTATCCTGCTAATTTGGAGAGGAAATGTGTCCTGACCTCTTTAAAGAATTGACAAT
>Frequency_2_QualityScore_FFHGGHHIIEGIJJIJJJJIJJJJJIJIIJIJJJJJJIIHJJJJIIIIIIHIIJIFHIIIIIIGGGGGGCCEEEEDACCDDCDDDDCDDDCDDC_Mismatch_0_Sense_+_Library_PoolT
TCAAAAAAGTGCAGCAATCTGATGGACCTTATCCTGCTAATTTGGAGAGGAAATGTGTCCTGACCTCTTTAAAAAATTGACAATGGAGAATAAG
>Frequency_2_QualityScore_FFHHHHHJJIJJJJJHIGIJIJJIJIIIIJJJIJJJJJJJJIJJIJJJJJIJJJIIIIHIIJIIJIIIIHGGHEEFFFFEDD_Mismatch_1_Sense_+_Library_PoolT
ATCCTGCTAATTTGGAGAGGAAATGTGTCCTGACCTCTTTAAAGAATTGACAATGGAGAATAAGGAACCAGTGTTAAGCCCA
>Frequency_2_QualityScore_CEHGHHHIEGIIIIIHFIIIIIJIIJHIIIJGIIIIIIIIIIIIIJJJIJJIJIIJIIEGIHGCGEHGHIIGEFFGECADCCAACDEDCED_Mismatch_0_Sense_+_Library_PoolT
TGGGACAGTTTACAAACATGGCATCCATCTGATTTGATTTGATATTAGGAAAATCTTGTTTTGTATATACCTGAATTGTTGCTTCAGATAA
>Frequency_2_QualityScore_FFHHHGHJJIIJIIIJJJJIIIIIGIIIJIIIIIIGIIIIIJIJJIGGIIIIJJIIIJJIIGIGHIHHGHGAEFFFFFEDEECFEEDEEEDEDD_Mismatch_0_Sense_+_Library_PoolT
CTTTAAAAAATTGACAATGGAGAATAAGGAACCAGTGTTAAGCCCATTGTCTCTGATTGTCCATCATCAGAATTATCCGTATATTGATATCTCC
>Frequency_2_QualityScore_FFHHHHHIIIJJIIJJIIJJJJIJJIJJJJJJJJIJJJJIIJIJIIIJJJIJIIIIIIJJJJGIIIIHGFGHGGGFGGEEFEEEEEDECEEDED_Mismatch_1_Sense_+_Library_PoolT
GAAATGTGTCCTGACCTCTTTAAAGAATTGACAATGGAGAATAAGGAACCAGTGTTAAGCCCATTGTCTCTGATTGTCCATCATCAGAATTATC
>Frequency_2_QualityScore_CDC@=ECGDGBCBEEEG=BEFGAGGAGGEHG?FDEADGEEGGCBCCG8AAGG<?AEGG_Mismatch_0_Sense_+_Library_PoolT
TGTTTTGTATATACCTGAATTGTTGCTTCAGATAAATAGAAGTTTTGTTTAGTTTGTA
>Frequency_2_QualityScore_FEHHHHHJJIJJJHHIJJJJJJJIJJJGIJIJJIIIJIHJJJJJJIIJIIJJJJJJIJJJJIJIIHIJGHHHHEFFEDDDEDDDCDCCCDDD?C_Mismatch_0_Sense_+_Library_PoolT
GTCATGAAGATGGTGGCAATGACTCTGATGATGTGAGTTCTCCTGAAGATGGCATCATGGAGACCAAAGATGGAGGAGCAGCAGATGTTGGGAA
>Frequency_2_QualityScore_EFHHFGEIIIIJJJHIFHGGIGIIIIIIJJIJJJJJIJIJJJJIIIIJJIJJIJJGIIGIFGIIHIHGHGGFFFEEEEEEDEEECEDDEDDCDD_Mismatch_1_Sense_+_Library_PoolT
TTGGAGAGGAAATGTGTCCTGACCTCTTTAAAGAATTGACAATGGAGAATAAGGAACCAGTGTTAAGCCCATTGTCTCTGATTGTCCATCATCA
>Frequency_2_QualityScore_FFHGGHHIJJIJJGIIJJIJJJIJJJIJIJJIIGHHIIJIJJJJJJJIJIIJJIIIIHIIHHHGGGGGFEEEEEEEDDECDEFEDEEEDEDDDC_Mismatch_0_Sense_+_Library_PoolT
TTAAAAAATTGACAATGGAGAATAAGGAACCAGTGTTAAGCCCATTGTCTCTGATTGTCCATCATCAGAATTATCCGTATATTGATATCTCCAT
>Frequency_2_QualityScore_FFHHHHHJJJJJJIJJJJJIIIIIJJJJJJJIJJJJGIIIJHIJJJIJIIJJJJIIIJJJIJJHIJIJGGGHGHHHGFFFEFEEEEEEEDDDDA_Mismatch_0_Sense_+_Library_PoolT
TCAACTGGGACAGTTTACAAACATGGCATCCATCTGATTTGATTTGATATTAGGAAAATCTTGTTTTGTATATACCTGAATTGTTGCTTCAGAT
>Frequency_2_QualityScore_FFHHGHHJJJJIIJJJIJJIIIJJJJIIJJJJJJJJJJJJIJIIJJJJIIIGIIIJIJJIJIJIJIJJIIHIGGDDEDEEECECDCDDDDCDEC_Mismatch_0_Sense_+_Library_PoolT
GGAAAATCTTGTTTTGTATATACCTGAATTGTTGCTTCAGATAAATAGAAGTTTTGTTTAGTTTGTAACCCGGTCTCTGTAAAACCCTGATTCA
>Frequency_2_QualityScore_FFGHHHHJJJJJIJJJJJGIIIHIJFEIIIJIIIIHGHIJJGHIJIHFFIIGGGEGFCEEEEDDCACDD?CDCDDDDDDCCDCCDCCCCCCC@A_Mismatch_1_Sense_+_Library_PoolT
GCATCATGGAGACCAAAGATGGAGGAGCAGCAGATGTTGGGATTGGAAAACCAGATGGAGACCCGGAGCCATGAGGAACCCTTTTCAACTGGGA
>Frequency_2_QualityScore_FFHHHHHJJJJJJJJJJIIJJIIJIIJJJIJJJIIJIGIJJIJHIJJJJJIJIJJGIJJIIJJIIJJJIIHHEEEGFFFCECCCACDCCCEEDD_Mismatch_0_Sense_+_Library_PoolT
TTCATTGTCTCTGCTTGTATTCATCTTCTGCACTTCAAAAAAGTGCAGCAATCTGATGGACCTTATCCTGCTAATTTGGAGAGGAAATGTGTCC
>Frequency_2_QualityScore_FFHGHHHIIJJJJJJJJJIIJIJIIIIJIIIIIJJJJIIIIJJJJJIIGGGIIJIJJJIJJJIJIGIIIHIIJIJIIIIIJGHEGHGGFFFEFF_Mismatch_0_Sense_+_Library_PoolT
TCTGATTGTCCATCATCAGAATTATCCGTATATTGATATCTCCATAAGTGTAAGCCATAAATATGTATGTTTAAATATAAGTGAGATCTTAATT
>Frequency_2_QualityScore_FFHHGHHJIJJJJJJIIJJJIIIHIIEHIIIIIJIIIIJJIIEIIEIIGGIJJJJJIHHIGIIHGHGHHDEFFEEEEEEDEEEDEEEEEEDDED_Mismatch_1_Sense_+_Library_PoolT
GAATTGTTGCTTCAGATAAATAGAAGTTTTGTTTAGTTTGTAACCCGGTCTCTGTAAAACCCTGATTCATTGTCTCTGCTTCTATTCATCTTCT
>Frequency_2_QualityScore_AACFHFEGECGGIGIEGFGGIGFEGEGDGHHFFCEGGIHIIEEGECGAEDEEHIHIHEHHGHDG=EEGCBCAEEFEBCDCAACCCCC?CCA?>B_Mismatch_1_Sense_+_Library_PoolT
ATCCTGCTAATTTGGAGAGGAAATGTGTCCTGACCTCTTTAAAGAATTGACAATGGAGAATAAGGAACCAGTGTTAAGCCCATTGTCTCTGATT
>Frequency_2_QualityScore_@9=<B<?B=AEE=DC=EGGHG8EDA:8EGECGGE9AAGGFC_Mismatch_0_Sense_+_Library_PoolT
ATATGTATGTTTAAATATAAGTGAGATCTTAATTTTTGGAA
>Frequency_2_QualityScore_EEEGEGGIFHEIICEIGHEHHGHGIIHIIIIHGIIIIIIHIIIFHHIIGIIIGIIIIIIIIHGGGCECC<AADCC?ACCCCCC@CCBA?ACCCC_Mismatch_0_Sense_+_Library_PoolT
AATGACTCTGATGATGTGAGTTCTCCTGAAGATGGCATCATGGAGACCAAAGATGGAGGAGCAGCAGATGTTGGGAATGGAAAACCAGATGGAG
>Frequency_2_QualityScore_FFHHHHHJJJJJJJJJJJJJFIIIJIJIJJJJIJJJIIJJJJJJJJJJJIIIJJIJIIJIIIJIHHHHHEGFFFFEEEEEEEECDDDDDDDDDD_Mismatch_0_Sense_+_Library_PoolT
TCTTCTGCACTTCAAAAAAGTGCAGCAATCTGATGGACCTTATCCTGCTAATTTGGAGAGGAAATGTGTCCTGACCTCTTTAAAAAATTGACAA
>Frequency_2_QualityScore_FFHHHHHJIIJIJJJIIIJEHIIJJJJJJJJJIHIIIIJIIIIGIIJJIIJEIIEIJHIJIJJJJIJIIGHGHGGHFFFEFCCCDDDDCACCDC_Mismatch_0_Sense_+_Library_PoolT
GGCCTAGTCATGAAGATGGTGGCAATGACTCTGATGATGTGAGTTCTCCTGAAGATGGCATCATGGAGACCAAAGATGGAGGAGCAGCAGATGT
>Frequency_2_QualityScore_FFHHHHHJJJJJJJJJIJJJJJJIIJJJGHIJJJJJJIIJJJJJJJJJIJJJJJJJJIIIJIJIIJGGGHGFFFFFEEEEEEEEDDDDDDC_Mismatch_2_Sense_+_Library_PoolT
TCTATTCATCTTCTGCACTTGAAAAAAGTGCAGCAATCTGATGGACCTTATCCTGCTAATTTGGAGAGGAAATGTGTCCTGACCTCTTTAA
>Frequency_2_QualityScore_FFHGHGGIIIIJGIIIIJIHIIIIIIIIJIJJGIIIJJIIIIIIJIIJIIIIFGHGIIIIIIIEHHEHIIIIIDHIIHIHIIIHGFEFGGFFFF_Mismatch_1_Sense_+_Library_PoolT
TGTCTCTGATTGTCCATCATCAGAATTATCCGTATATTGATATCTCCATAAGTGTAAGTCATAAATATGTATGTTTAAATATAAGTGAGATCTT
>Frequency_2_QualityScore_DDGGHGHJGIIIIGHIIIEHGIIHIJJIIIIJIGGIIHIIGIHIIIJIJIJIJIIIIIJIIHIIAEEGIIGGFGFEEEEEDEEECECCCEDCED_Mismatch_1_Sense_+_Library_PoolT
TAATTTGGAGAGGAAATGTGTCCTGACCTCTTTAAAGAATTGACAATGGAGAATAAGGAACCAGTGTTAAGCCCATTGTCTCTGATTGTCCATC
>Frequency_2_QualityScore_FEGGGGFIIIGGGIIIIIHIJJIIIIJHIIJJHIJJIGIIIJIIIIGIIIIIDGGIIIHFIIHIIHCHGDEGGGEGEEGFEEEECEDBDDECCD_Mismatch_0_Sense_+_Library_PoolT
ACAGTTTACAAACATGGCATCCATCTGATTTGATTTGATATTAGGAAAATCTTGTTTTGTATATACCTGAATTGTTGCTTCAGATAAATAGAAG
>Frequency_2_QualityScore_FFHHHHHJJJIJJJJIJJIIIIIIHIIJJJJJIJIJIJJIIIJIJGIIIJIIIIIIJIJHIJJJIJJHHEGHGFFEFFFDCEDCDDECEEDEED_Mismatch_0_Sense_+_Library_PoolT
TCTTGTTTTGTATATACCTGAATTGTTGCTTCAGATAAATAGAAGTTTTGTTTAGTTTGTAACCCGGTCTCTGTAAAACCCTGATTCATTGTCT
>Frequency_2_QualityScore_EFHHGHEIJIJHIJJIJJIHIIIIJJHIIJJIGGGIIIIJFGIIIIJJIIJJJJEGIHIIIJIIGIIIIGGGFGGDGEEEEEEEDEEDDDDDDD_Mismatch_1_Sense_+_Library_PoolT
ATCAGGACCAGATTAGAGATAGGCCTAGTCATGAAGATGGTGGCAATGACTCTGATGATATGAGTTCTCCTGAAGATGGCATCATGGAGACCAA
>Frequency_2_QualityScore_FEFCFECCGIEHIAGIEIHDGAFGCCGGIAGHEIEDGDGGIIFIIGBGGGHIC??ACCEDDCBCC?C=57??CCCDDCCACDDDD;?A?CCCCC_Mismatch_0_Sense_+_Library_PoolT
CCAAAGATGGAGGAGCAGCAGATGTTGGGAATGGAAAACCAGATGGAGACCCGGAGCCATGAGGAACCCTTTTCAACTGGGACAGTTTACAAAC
>Frequency_2_QualityScore_FFGGGGGIIIIHHGIJGHIIHIEIGIICGIIHIIIIIJIIHFHFHGIIIGGHGIIJIGIIGGGHIIEE_Mismatch_0_Sense_+_Library_PoolT
AGGAAAATCTTGTTTTGTATATACCTGAATTGTTGCTTCAGATAAATAGAAGTTTTGTTTAGTTTGTA
>Frequency_2_QualityScore_FFHHGHGIJJIIIIIIIIEIIGGHHJGIIGIIIIHGHHHHGGGGGGGGGGGFFFEEEECDDDCCCDDCCCCDDCDDDCCDDDCCCDDDDDACEE_Mismatch_1_Sense_+_Library_PoolT
GGAGACCAAAGATGGAGGAGCAGCAGATGTTGGGATTGGAAAACCAGATGGAGACCCGGAGCCATGAGGAACCCTTTTCAACTGGGACAGTTTA
>Frequency_2_QualityScore_FFHHHHHJIHIJJIIJIJJJJJICGHIJJJIJJJJIJJJIJJIIJJJJJJIJJJJJIJJIIJJJIHHHHGEBDFFFFEEEEEEDDDDDDDDDDD_Mismatch_0_Sense_+_Library_PoolT
TCATCTTCTGCACTTCAAAAAAGTGCAGCAATCTGATGGACCTTATCCTGCTAATTTGGAGAGGAAATGTGTCCTGACCTCTTTAAAAAATTGA
>Frequency_2_QualityScore_EEHHHHHJJJJJIIIIJGIIJJJIJIIIJIIJJIIJJJJEGIIIIHIJJJJIJJJJIJJIIIJJJJJHEGGHHGFFFFDDACCDDCDDDDDCDD_Mismatch_0_Sense_+_Library_PoolT
TTGTCTCTGCTTGTATTCATCTTCTGCACTTCAAAAAAGTGCAGCAATCTGATGGACCTTATCCTGCTAATTTGGAGAGGAAATGTGTCCTGAC
>Frequency_2_QualityScore_FFHHHHHIJIIJJJHIIJIHIJJIIIJJIJJJJJJJJJJJJJJJIIIJIJGGIIIJIJJJIJIJIGGGHEGGGGFEEEEEECEEECCCABCCCC_Mismatch_0_Sense_+_Library_PoolT
ACCCTGATTCATTGTCTCTGCTTGTATTCATCTTCTGCACTTCAAAAAAGTGCAGCAATCTGATGGACCTTATCCTGCTAATTTGGAGAGGAAA
>Frequency_2_QualityScore_FFHHHHHIIIIJIIJIIGIHIIGGIIJIIHIIIJJIHFIIJIJIIJJIJIGGHGGGFFFEDDEECEDDCCDDDDCCCDDCCCDDDECEDCCCED_Mismatch_0_Sense_+_Library_PoolT
TTGGGAATGGAAAACCAGATGGAGACCCGGAGCCATGAGGAACCCTTTTCAACTGGGACAGTTTACAAACATGGCATCCATCTGATTTGATTTG
>Frequency_2_QualityScore_FDHHHGHIIIJIIIJJJJJIIIJIJJIJJIJIHIIJJIJJIJJIJJJIIIIGHGIIIIIGIIIIIHIIHFHIHIHIGHGGGHHEEGFFEEDEEE_Mismatch_0_Sense_+_Library_PoolT
GTCTCTGATTGTCCATCATCAGAATTATCCGTATATTGATATCTCCATAAGTGTAAGCCATAAATATGTATGTTTAAATATAAGTGAGATCTTA
>Frequency_2_QualityScore_EEGHGHGIIIJJJIIIHIHJGIIIGIIJIJIIIGGFIIIIIJJJJGIJJJIIIJIIJJIIIGIGHIJIHCGIHHIIIIGHHHFDA_Mismatch_0_Sense_+_Library_PoolT
TCAGAATTATCCGTATATTGATATCTCCATAAGTGTAAGCCATAAATATGTATGTTTAAATATAAGTGAGATCTTAATTTTTGGA
>Frequency_2_QualityScore_EEFGGHGIIIHGIIIIJIGIIIIIIJGIIHC?GFEGFGIIIIGGEGGGIGFGGEHGEEGGCDEEEEECEDBCEEDECBBCAACCCCCEEECC>A_Mismatch_1_Sense_+_Library_PoolT
ACCCGGAGCCATGAGGAACCCTTTTCAACTGGGACAGTTTACAAACATGGCATCCATCTGATTTGATTTGATATTAGGAAAATCATGTTTTGTA
>Frequency_2_QualityScore_EFGEHHHIIHIIIJIJIHIIIIHIIJJEHGGIIIIIIJIIIHIIGFHIHIIGEGGIIFIJGIGIHHHIIGIIIJJIIIE_Mismatch_0_Sense_+_Library_PoolT
TTATCCGTATATTGATATCTCCATAAGTGTAAGCCATAAATATGTATGTTTAAATATAAGTGAGATCTTAATTTTTGGA
>Frequency_2_QualityScore_EFHHHHFIIJJIIIEGHIIJJJFIIIJGIJJJJJJIJJJIIIIJJIIIGGGFFEEEEEEEDDDDDDDDDCDDDDDDDDCC?CCDDDDDDCDDDD_Mismatch_0_Sense_+_Library_PoolT
TGGAGGAGCAGCAGATGTTGGGAATGGAAAACCAGATGGAGACCCGGAGCCATGAGGAACCCTTTTCAACTGGGACAGTTTACAAACATGGCAT
>Frequency_2_QualityScore_FFHHHEGIIIJJJJJJJIJJJIIJJJJJJJJJJJIIIJJJJIJIJJIJJJIGIIIJIJJIJIJIIIIIIDGGEGGGGGEEEEEEEEEEEDDDDD_Mismatch_1_Sense_+_Library_PoolT
AAAAGTGCAGCAATCTGATGGACCTTATCCTGCTAATTTGGAGAGGAAATGTGTCCTGACCTCTTTAAAGAATTGACAATGGAGAATAAGGAAC
>Frequency_2_QualityScore_FFHHHHHJJJJJJJJJJJJIIJJIJJJJJJJJJJIIIIJIJIJJIIIJGIIJJJHIJJJJIIIIJJIHGIHIIHGHHGEEFEFEEDEEEEEDDD_Mismatch_1_Sense_+_Library_PoolT
TTTAAAGAATTGACAATGGAGAATAAGGAACCAGTGTTAAGCCCATTGTCTCTGATTGTCCATCATCAGAATTATCCGTATATTGATATCTCCA
>Frequency_2_QualityScore_FFHHHHGGIIIJJJJJHJIIJIJHIIGHJJIIIIIJJIJIJIIIIJJIIJIHIIJJJIIIIJIIIHGGGCEEGHHIIHHGHHGGEFFEFFEFEE_Mismatch_1_Sense_+_Library_PoolT
AACCAGTGTTAAGCCCATTGTCTCTGATTGTCCATCATCAGAATTATCCGTATATTGATATCTCCATAAGTGTAAGTCATAAATATGTATGTTT
>Frequency_2_QualityScore_EEBEBFEGEHH?BCHIICDG??GIC>GAGCHHHHHEGG;EHIGEHIFHCGICGEGHHICH?EGGGGEEEAGFFEACACCBCCECEECCCCCBCC_Mismatch_0_Sense_+_Library_PoolT
TTGTATATACCTGAATTGTTGCTTCAGATAAATAGAAGTTTTGTTTAGTTTGTAACCCGGTCTCTGTAAAACCCTGATTCATTGTCTCTGCTTG
>Frequency_2_QualityScore_FFHHGGHIJIJJJJIIIJJJIJIHHIIGIIIJGIJIJIIJJIIIIIIIIIIIJJJIIJIIIGIHHHHHHFFFFEFFEEEEEEEDCEEEEEEDDE_Mismatch_1_Sense_+_Library_PoolT
TGAATTGTTGCTTCAGATAAATAGAAGTTTTGTTTAGTTTGTAACCCGGTCTCTGTAAAACCCTGATTCATTGTCTCTGCTTCTATTCATCTTC
>Frequency_2_QualityScore_FFHHGHGGIIIIJIIJIJJJJIJHIJIIJIIIIIIJIIIIJJIJJIJJJJJJEIIIIIIIGEGGGEEABBCEECACDDECEDCCCDDDDDDDED_Mismatch_0_Sense_+_Library_PoolT
AACCCGGTCTCTGTAAAACCCTGATTCATTGTCTCTGCTTGTATTCATCTTCTGCACTTCAAAAAAGTGCAGCAATCTGATGGACCTTATCCTG
>Frequency_2_QualityScore_FFGHGHFIHIIIIJIJJJGIJJEHIIIJJIIIIJIJJJJJJJIIIJIJJIIIGHIIIIGIIIIIHIIIGIGGBEGGGGDEEEEEEEEEECEEEC_Mismatch_0_Sense_+_Library_PoolT
GGAACCAGTGTTAAGCCCATTGTCTCTGATTGTCCATCATCAGAATTATCCGTATATTGATATCTCCATAAGTGTAAGCCATAAATATGTATGT
>Frequency_2_QualityScore_EDDHGHCEFGEFGIHGIHGIGEGIICICF?CEDFGGFGGIGFFFGIGGGGGHGEIIHIIGGGHFIIGGGA8;BCEFE;BCC;ACC@C6@?BCCC_Mismatch_1_Sense_+_Library_PoolT
CTGATGGACCTTATCCTGCTAATTTGGAGAGGAAATGTGTCCTGACCTCTTTAAAGAATTGACAATGGAGAATAAGGAACCAGTGTTAAGCCCA
>Frequency_2_QualityScore_EDFGGGGIIGIGHIHEHG?EGCHGHHFDFEGHGGGFHGFHHIIIGGGIIIHIG_Mismatch_0_Sense_+_Library_PoolT
GTGTAAGCCATAAATATGTATGTTTAAATATAAGTGAGATCTTAATTTTTGGA
>Frequency_2_QualityScore_DCGEGAEEDDCCIDAFD:CACGE?@B@?FGC;<AE9A8:CAGA9A=E99<:<9;C;9CH?8C8;AG>ACDD:DCEBEG79A7?CCCCDEEA?A<_Mismatch_1_Sense_+_Library_PoolT
TCTTTAAAGAATTGACAATGGAGAATAAGGAACCAGTGTTAAGCCCATTGTCTCTGATTGTCCATCATCAGAATTATCCGTATATTGATATCTC
>Frequency_2_QualityScore_DEFFGACCEGGGGGFE=D?FCFEFEECGICGACGGAHGGFGGE?EGGCGGE9=ABE?CGGI?CFDGG_Mismatch_0_Sense_+_Library_PoolT
GGAAAATCTTGTTTTGTATATACCTGAATTGTTGCTTCAGATAAATAGAAGTTTTGTTTAGTTTGTA
>Frequency_2_QualityScore_FFGHHHHJJJJIJIIIIIJIIJIIJIIIIIIIIJJJJJIJJJJJJIJIJJIIIJJJJIJIIIIIJJIIJHGIHGGGHFFFFFFFDEEEEDEDDC_Mismatch_1_Sense_+_Library_PoolT
CCCTTTTCAACTGGGACAGTTTACAAACATGGCATCCATCTGATTTGATTTGATATTAGGAAAATCATGTTTTGTATATACCTGAATTGTTGCT
>Frequency_2_QualityScore_EECEGGEGHCFHBGIGIIIIIGGHHF?GIIEGIGIIHIGGGIHCGHCECGAEEGEAAC@CC?ACC?AAAACAACCC=ACAADDCCCACC?CC?A_Mismatch_0_Sense_+_Library_PoolT
CTGAACACAAGGACCTTTAAGGCCAGCGAAGACGAGCCCAAGTTCCTTATCAGGAGCGATAAGAGTGGCAAAGAAGTTATCAGAAAGCCTGATA
>Frequency_2_QualityScore_FFHHHHHJIGIJJHIIJJHIEGHHIIJJJJJIIJJJJJIIJJIJIIIIIJIIJJJJIJJJGIGGGHHFFECACECECEEEEDEDDDDDDDCDDC_Mismatch_0_Sense_+_Library_PoolT
CTTATCAGGAGCGATAAGAGTGGCAAAGAAGTTATCAGAAAGCCTGATACTCTCAGAAAGATCAATGAAAGTGAAGATGATCAGGACCAGATTA
>Frequency_2_QualityScore_EFGGCHHIIHFIGHIGDIIIIECGHGDGGIIGIIIIIJIIIHIIGIGGHGIGIIJIJIIHGGIEIIFEGEFCFHIIEDEGHG_Mismatch_0_Sense_+_Library_PoolT
TTTGATTTGATATTAGGAAAATCTTGTTTTGTATATACCTGAATTGTTGCTTCAGATAAATAGAAGTTTTGTTTAGTTTGTA
>Frequency_2_QualityScore_EFHHHGHIEHIGIEHIIIIGIDIGIIIIBGIEIIIIIIIIIIIIIIIIHIIIIIDGGGIIIHIIGGHIIEGIGHHGGFE9ADEFDDEDDECC?A_Mismatch_0_Sense_+_Library_PoolT
AAATTGACAATGGAGAATAAGGAACCAGTGTTAAGCCCATTGTCTCTGATTGTCCATCATCAGAATTATCCGTATATTGATATCTCCATAAGTG
>Frequency_2_QualityScore_FFGHHHHJJJJIJIJHIIJJJIJJJJJGHIIIJJJJJJJJIJIGIJJJIIJIIJJIHIIJJJIIIHHGEEFFFEEEEFEEEDEEDDDDD_Mismatch_0_Sense_+_Library_PoolT
GTATTCATCTTCTGCACTTCAAAAAAGTGCAGCAATCTGATGGACCTTATCCTGCTAATTTGGAGAGGAAATGTGTCCTGACCTCTTTA
>Frequency_2_QualityScore_EFHHHHHJJJIIJJJJJJJJIJJIIIJJIJGIIJJIJJIIIIIIJJJIIJIJJIIJJIJIHIIJGIIIJHHGHHGGFFFFEEEDEDCCEFDEDD_Mismatch_1_Sense_+_Library_PoolT
AATCTGATGGACCTTATCCTGCTAATTTGGAGAGGAAATGTGTCCTGACCTCTTTAAAGAATTGACAATGGAGAATAAGGAACCAGTGTTAAGC
>Frequency_2_QualityScore_FEHHHHHIIJJIJJJJJJJIIJJGIIIIIJIJJJJJIJJJJJJJJJJJIHHHHHHFFFFEDDEEEEDDDDCDDDDDDDDDDDDDDCEDECCCBC_Mismatch_0_Sense_+_Library_PoolT
GTTGGGAATGGAAAACCAGATGGAGACCCGGAGCCATGAGGAACCCTTTTCAACTGGGACAGTTTACAAACATGGCATCCATCTGATTTGATTT
>Frequency_2_QualityScore_FFHGHHHIJIJIJJIJJJJJJIJJJIJJJJJJJJJJJJJJIJJJJJJJJJJJJJJJJJFGIJJFFEEFEDEEDEDDECEDCDDDDCDDDDEDDD_Mismatch_2_Sense_+_Library_PoolT
CCCGGTCTCTGTAAAACCCTGATTCATTGTCTCTGCTTCTATTCATCTTCTGCACTTGAAAAAAGTGCAGCAATCTGATGGACCTTATCCTGCT
>Frequency_2_QualityScore_FFHHHHGJJJJJJJIJIJJJJJIIIIJIJJJJJJJJJJJJJJJJJIJJJJJIIGJIJJIHIIJJIIJIHGGHHGFFFFEDEEEEEDDCCDEEDC_Mismatch_2_Sense_+_Library_PoolT
TCTGTAAAACCCTGATTCATTGTCTCTGCTTCTATTCATCTTCTGCACTTGAAAAAAGTGCAGCAATCTGATGGACCTTATCCTGCTAATTTGG
>Frequency_2_QualityScore_FFHHHHGJJJJJJJJJJJJIEGIIIIIJIJJJJIJJIJJIJJJJJIJJJIJJJJIIGIIIJGIGHGEGGAEFFEEEEEEEECDCDDDDDDDDDD_Mismatch_1_Sense_+_Library_PoolT
TCTTCTGCACTTCAAAAAAGTGCAGCAATCTGATGGACCTTATCCTGCTAATTTGGAGAGGAAATGTGTCCTGACCTCTTTAAAGAATTGACAA
>Frequency_2_QualityScore_FEGHHGGIIIJIHIHIIIIJJIIIIIIJJIIIIIIIEHIIIIIIIIIJJIGHIIGIHIIIHIIHIIIJIGGGGGGGGFFFFEEEEDCDCCDCCD_Mismatch_0_Sense_+_Library_PoolT
GGACCAGATTAGAGATAGGCCTAGTCATGAAGATGGTGGCAATGACTCTGATGATGTGAGTTCTCCTGAAGATGGCATCATGGAGACCAAAGAT
>Frequency_2_QualityScore_CEGHHGFIJJJIIIIJIJJIJIJJIIHIIJIIIIIIIIIIJIJIIJJJJJJIIIIJIIIJIIGFIIGGFGGEFEEEEEEDEDCDACCEDDDDDC_Mismatch_1_Sense_+_Library_PoolT
TGATGGACCTTATCCTGCTAATTTGGAGAGGAAATGTGTCCTGACCTCTTTAAAAAATTGACAATGGAGAATAAGGAACCAGTGTTAAGCCCAA
>Frequency_2_QualityScore_FDHHGHHJJIJJJJJJJJIJJJJJIIHIIJIIIHIIHGIIIIIIIJHIIJIHIIJIGHHIHFHGGFFFEEEEEDCCCCCDCCDDDDDDCDCDCD_Mismatch_0_Sense_+_Library_PoolT
GTTCTCCTGAAGATGGCATCATGGAGACCAAAGATGGAGGAGCAGCAGATGTTGGGAATGGAAAACCAGATGGAGACCCGGAGCCATGAGGAAC
>Frequency_2_QualityScore_EEHFHHFIIIIIIIJJHFIIFGIIIEIDGIIIGGHIIIJJDGEAEHGFIIIIGGHIIGEHIHIIHGGGIGIIGGGEEGFEEEEDCCCDEEEDEE_Mismatch_1_Sense_+_Library_PoolT
GACCTCTTTAAAGAATTGACAATGGAGAATAAGGAACCAGTGTTAAGCCCATTGTCTCTGATTGTCCATCATCAGAATTATCCGTATATTGATA
>Frequency_2_QualityScore_EFHHHHHJJJJJJJJJIJEGIHJJIJJJIJIJJJJJJJIIJJJJIIIIJJIIIIGIJJIJIJIIJIJJIGIIIHHHGGGFEFEEEEEEEEEEDC_Mismatch_0_Sense_+_Library_PoolT
TGGAGAATAAGGAACCAGTGTTAAGCCCATTGTCTCTGATTGTCCATCATCAGAATTATCCGTATATTGATATCTCCATAAGTGTAAGCCATAA
>Frequency_2_QualityScore_FFHHHHHJJIIIIIIIIJIIJHHIJJIJJIJIIIHIIIJIJJIJIJJJIIIIJIIIIIIIHIIHIJHIIEGHIIIGGHGHHHGFGGEEEDCDEA_Mismatch_1_Sense_+_Library_PoolT
TTAAGCCCATTGTCTCTGATTGTCCATCATCAGAATTATCCGTATATTGATATCTCCATAAGTGTAAGTCATAAATATGTATGTTTAAATATAA
>Frequency_2_QualityScore_FFHHHHHJJJJJJJJJJIJGIHIIJIIJJJJIJJJJGIJJIIJJIJJIIJJJIJIIJJJIJIIJJJJJJIIIIIIIIIIIIHHHHCCFFFFFFF_Mismatch_1_Sense_+_Library_PoolT
ATATTGATATCTCCATAAGTGTAAGTCATAAATATGTATGTTTAAATATAAGTGAGATCTTAATTTTTGGAATAAGATGGACTAGTTTTATTAA
>Frequency_2_QualityScore_EDFAEGHGEIIIGIIBEGFFIEFIGGGIIIIIEHFHIIIEGHIIIHIIHIEGIGIIDGGCGGCCDIIIIHGHHFFEEAEECCEEC?AADCECCC_Mismatch_1_Sense_+_Library_PoolT
AAAGATCAATGAAAGTGAAGATGATCAGGACCAGATTAGAGATAGGCCTAGTCATGAAGATGGTGGCAATGACTCTGATGATATGAGTTCTCCT
>Frequency_2_QualityScore_FEHFEGFIIIIGIIIIIIDHGIIIIIIIIIGEHIIIIIIIIIIIIIIIGIIHIHHHIIIGEFIDGGGGIGGGHGHDEEAA?CCCCDDCBCCCAD_Mismatch_0_Sense_+_Library_PoolT
GCCTGATACTCTCAGAAAGATCAATGAAAGTGAAGATGATCAGGACCAGATTAGAGATAGGCCTAGTCATGAAGATGGTGGCAATGACTCTGAT
>Frequency_2_QualityScore_CEFEGHCIDGHFGICIIIIIIIIEGIGFIGFHCIEEEFHCAGGIIEGIHHIIGIFFGG?FACFIIIGIECBEECGHFEEEECCDADA=ABC?AC_Mismatch_1_Sense_+_Library_PoolT
ATCTGATGGACCTTATCCTGCTAATTTGGAGAGGAAATGTGTCCTGACCTCTTTAAAGAATTGACAATGGAGAATAAGGAACCAGTGTTAAGCC
>Frequency_2_QualityScore_FFHHHHHIJJJIIJIJIGJIIIJJJIJJJJJJJJGIJJJJJJJJJIJJJIJJJJIJJJJJJJJIJJIJJEGHIIEIIIIHHHHGCFFFEE_Mismatch_0_Sense_+_Library_PoolT
CCATCTGATTTGATTTGATATTAGGAAAATCTTGTTTTGTATATACCTGAATTGTTGCTTCAGATAAATAGAAGTTTTGTTTAGTTTGTA
>Frequency_2_QualityScore_FFEHFHHGGGIIGIIGIHBDEGGIIHFIIIHIIIIEIIIIJIJIIGE?ADGEEEEDACCCCCDDDCCBACA@ACCBABCCA;??A?CCCACCDC_Mismatch_0_Sense_+_Library_PoolT
CGAGGGGTCATGTGGTGGAGAAGCTCACCCAGGCCAAGAAGCTGAACACAAGGACCTTTAAGGCCAGCGAAGACGAGCCCAAGTTCCTTATCAG
>Frequency_2_QualityScore_EEEFFEFHEHCEGGEDGEGEGGIEEGIIHGEGFCGFEG=FCGGECGIIGGCDGIIFC@DAEFG=EEHIHDGIEEHDEFGIHCCGAEGEEBEBD=_Mismatch_0_Sense_+_Library_PoolT
CATCATCAGAATTATCCGTATATTGATATCTCCATAAGTGTAAGCCATAAATATGTATGTTTAAATATAAGTGAGATCTTAATTTTTGGAATAA
>Frequency_2_QualityScore_EFFFGGEDGHECDGIGGIIGICEGEC?EAFGICEGGIGIIIIIDGHECGGHICGIIIGGC>DEGGFGEIGFCGBCAAD_Mismatch_1_Sense_+_Library_PoolT
TATCCGTATATTGATATCTCCATAAGTGTAAGTCATAAATATGTATGTTTAAATATAAGTGAGATCTTAATTTTTGGA
>Frequency_2_QualityScore_FFHHHHHJJJJIJJJJJJIJIIJGIJJJHIIIIJJJJJJJJJJIIIJJIJJJIIJJJIJIIIIIIHHHGEEFFECDEEEEEEDDDDDDEEDDDD_Mismatch_0_Sense_+_Library_PoolT
CTTATCCTGCTAATTTGGAGAGGAAATGTGTCCTGACCTCTTTAAAAAATTGACAATGGAGAATAAGGAACCAGTGTTAAGCCCATTGTCTCTG
>Frequency_2_QualityScore_FFGHHHHIIIGIGIEHFIIIJJIIEHIIGIJIIIHIIIEGIIIIJIIIIIJIIIIJIIIJIGIDHIIIIBGHGGGADDECDECCCACCBCCCDC_Mismatch_0_Sense_+_Library_PoolT
AGTCATGAAGATGGTGGCAATGACTCTGATGATGTGAGTTCTCCTGAAGATGGCATCATGGAGACCAAAGATGGAGGAGCAGCAGATGTTGGGA
>Frequency_2_QualityScore_EDHHHGHIIIIIIECICHFGIICB?FHIGHGIIIIFAFIGIGGCGEGGIHIIGIEHGHACGHCHHGIIIEFGGD@EHIBDEGGFHHEEEE?ADD_Mismatch_1_Sense_+_Library_PoolT
GTCCATCATCAGAATTATCCGTATATTGATATCTCCATAAGTGTAAGTCATAAATATGTATGTTTAAATATAAGTGAGATCTTAATTTTTGGAA
>Frequency_2_QualityScore_FFHHHHHJJJJJJIJJJJJJJJJIIIJIJGIIJJIJJJJJJJJIIJJJJIIJJIIJJGIJIIIHHIIIIIIIHHGGFFFFFEEEEEEEECDDCA_Mismatch_0_Sense_+_Library_PoolT
AAAATTGACAATGGAGAATAAGGAACCAGTGTTAAGCCCATTGTCTCTGATTGTCCATCATCAGAATTATCCGTATATTGATATCTCCATAAGT
>Frequency_2_QualityScore_FFGHHHHJGIJJIGIIIIIJJJJJJIJJJJJIIJJIIJIJJJJJJIGIIJJIJJJJJJIIHIIIGIJIIFHIIIIIIIHHHHGGFFFFECCCCC_Mismatch_0_Sense_+_Library_PoolT
CTGATTTGATTTGATATTAGGAAAATCTTGTTTTGTATATACCTGAATTGTTGCTTCAGATAAATAGAAGTTTTGTTTAGTTTGTAACCCGGTC
>Frequency_2_QualityScore_DE7:AEEGFEEEEAGEGFEDFE<GEGGGAGGGGHGICBEE=AEFDE?AEEC5?EDDEGG_Mismatch_0_Sense_+_Library_PoolT
TGTATGTTTAAATATAAGTGAGATCTTAATTTTTGGAATAAGATGGACTAGTTTTATTA
>Frequency_2_QualityScore_EFFGGFFIIIIIIIGIIIJHHIIICGIIIEGIIIIGIFIIHIHIJJGIIIIIIJIIJIIIJIHIIIIGIGEGGIIGEEGGFGEEEEAACDECDD_Mismatch_0_Sense_+_Library_PoolT
CAAACATGGCATCCATCTGATTTGATTTGATATTAGGAAAATCTTGTTTTGTATATACCTGAATTGTTGCTTCAGATAAATAGAAGTTTTGTTT
>Frequency_2_QualityScore_FFHGHHEHIJJGIIJJJIIJJJIIJJJJJJJJJJJJIIJJJIIJIJIFHIIJIJIJJIIIIIIHHHHGGGEEGGGFEEEEEEEEECEDDDDDDD_Mismatch_1_Sense_+_Library_PoolT
AAAAAGTGCAGCAATCTGATGGACCTTATCCTGCTAATTTGGAGAGGAAATGTGTCCTGACCTCTTTAAAGAATTGACAATGGAGAATAAGGAA
>Frequency_2_QualityScore_EEHGHEFII?GHIGGIIFGIFGGDIHIIIIIHIIIIIIIIIGFIIGIIIIEHIGGIEHEGIIIHGIGGDCBFACBCAEEGGHGGBADCCCCCCC_Mismatch_1_Sense_+_Library_PoolT
TTTGATTTGATATTAGGAAAATCATGTTTTGTATATACCTGAATTGTTGCTTCAGATAAATAGAAGTTTTGTTTAGTTTGTAACCCGGTCTCTG
>Frequency_2_QualityScore_FFHHHHHJJJJJHIJJJJJJJJJJFGIIJJJJJJJJIJJHIIIJJIIIIIIJIGIIIIIIIIGGGGGGEEEEEEEEEEEDDCDDDDCCCCCDDD_Mismatch_1_Sense_+_Library_PoolT
TTCATCTTCTGCACTTCAAAAAAGTGCAGCAATCTGATGGACCTTATCCTGCTAATTTGGAGAGGAAATGTGTCCTGACCTCTTTAAAGAATTG
>Frequency_2_QualityScore_FFHHHHHJJJJJJIJJJJHIJJJGIJJJHIIIJJJJIIJJJJJJJHIJJJJIJIJJJJJJIHIIJHIIJGIJJHIIIHHHHHEEECDEEEAEEE_Mismatch_1_Sense_+_Library_PoolT
AAACATGGCATCCATCTGATTTGATTTGATATTAGGAAAATCATGTTTTGTATATACCTGAATTGTTGCTTCAGATAAATAGAAGTTTTGTTTA
>Frequency_2_QualityScore_FFGHHHHJJJJJJIHIIIIIGGIGIIJIIIJIIIEGIIIHIIIIGIIIHIGHIIIIIIIIEGHIGGIIIAGHIGHJHIIIIJJHFEE_Mismatch_1_Sense_+_Library_PoolT
ATCAGAATTATCCGTATATTGATATCTCCATAAGTGTAAGTCATAAATATGTATGTTTAAATATAAGTGAGATCTTAATTTTTGGAA
>Frequency_2_QualityScore_FEHHHHGGHIIIGGHEHGDIIGIEGHGIJJJFHIJIIIJJJIJJIIJJIIIIHGGFECDDDDDDCDCCDCCCDCCBCDDDDDCCCDDCDEEDDC_Mismatch_1_Sense_+_Library_PoolT
GACCAAAGATGGAGGAGCAGCAGATGTTGGGATTGGAAAACCAGATGGAGACCCGGAGCCATGAGGAACCCTTTTCAACTGGGACAGTTTACAA
>Frequency_2_QualityScore_FFGHGHHJIIHIJIIJJJHIHIIJJIJIJJJJJJIJJJJIJIIJJJJJJJIIJIJJJJIJJJIHEHHGEEEEFFD_Mismatch_0_Sense_+_Library_PoolT
TAATTTGGAGAGGAAATGTGTCCTGACCTCTTTAAAAAATTGACAATGGAGAATAAGGAACCAGTGTTAAGCCCA
>Frequency_2_QualityScore_FFHHHGHJJJJJJJJJJJJIIJJJJIJJIIIIJJJJJJIIIIJJJJIIJIIIIJJJJJJJJIJJJJIIIGFHIJJGIGGHGGFFFFDFFECEEC_Mismatch_0_Sense_+_Library_PoolT
ACCAGTGTTAAGCCCATTGTCTCTGATTGTCCATCATCAGAATTATCCGTATATTGATATCTCCATAAGTGTAAGCCATAAATATGTATGTTTA
>Frequency_2_QualityScore_FFHHHHHJJIJJJJJJJJJJJJIJJIJJJJJJJJJJJJJIIJJJJJJJGIHIIJJJJJJJIJIIIHHHGGGFFFFFEEEEEEEEDDDDEDDDDC_Mismatch_0_Sense_+_Library_PoolT
TGTGTCCTGACCTCTTTAAAAAATTGACAATGGAGAATAAGGAACCAGTGTTAAGCCCATTGTCTCTGATTGTCCATCATCAGAATTATCCGTA
>Frequency_2_QualityScore_EFGGDCGIIIIIIIIGHGIIIJIIJIIIHCIIIIHIJJJHIFIJJIIIIIIJIIIIGGDGIHEF<ACEEBCCDCCECDBCCDC?BCCACDCDCA_Mismatch_2_Sense_+_Library_PoolT
CCGGTCTCTGTAAAACCCTGATTCATTGTCTCTGCTTCTATTCATCTTCTGCACTTGAAAAAAGTGCAGCAATCTGATGGACCTTATCCTGCTA
>Frequency_2_QualityScore_FFHHHHGJJJJIIIJJIJHJHIJIJJJJIIIIIJJIJJJJJJJJIJJJJJJJIIJIIIIIIIIJIHIIIEGHGGDEEEFFEEEDC_Mismatch_1_Sense_+_Library_PoolT
CTTATCCTGCTAATTTGGAGAGGAAATGTGTCCTGACCTCTTTAAAGAATTGACAATGGAGAATAAGGAACCAGTGTTAAGCCCA
>Frequency_2_QualityScore_FFHHHHHIJIIIIIJJJIIIJJIJJJJJJJJJJIIJIJJJJIIJJJJJJIHGHHGEFFEEEEEEEDDDDCCDDCDEEDDDDDDDDDDDDDDDDD_Mismatch_0_Sense_+_Library_PoolT
GAGCAGCAGATGTTGGGAATGGAAAACCAGATGGAGACCCGGAGCCATGAGGAACCCTTTTCAACTGGGACAGTTTACAAACATGGCATCCATC
>Frequency_2_QualityScore_FFHHHGHIGIIIIIIGIFIIIIIIIIGIHIHIIJIIJJIIHIGIIGGHIGIIIIIHIIIIIIIGIIIGIFHIIIJIIIFHGGFEEEEECCECCD_Mismatch_1_Sense_+_Library_PoolT
ATTATCCGTATATTGATATCTCCATAAGTGTAAGTCATAAATATGTATGTTTAAATATAAGTGAGATCTTAATTTTTGGAATAAGATGGACTAG
>Frequency_2_QualityScore_FEHHHGHIJIIJIIIIJJIIIIJIIIJJJJIIIIIIIIIFEHIIJGGHIIHIGIEHIGJJJIIIIIGGIHHGGFACDCCEECDDBAAC@CCCBD_Mismatch_2_Sense_+_Library_PoolT
GATTCATTGTCTCTGCTTCTATTCATCTTCTGCACTTGAAAAAAGTGCAGCAATCTGATGGACCTTATCCTGCTAATTTGGAGAGGAAATGTGT
>Frequency_2_QualityScore_FFHGGGEHGEHHIHFIGIGGIGIIHIIIJIIGGIIIHIFIIIIIIIIIIIHEIIJGIIGIGGIIGEIIHIIGIJIIIGECGEEACEGGGCCCCE_Mismatch_1_Sense_+_Library_PoolT
ATTGTCCATCATCAGAATTATCCGTATATTGATATCTCCATAAGTGTAAGTCATAAATATGTATGTTTAAATATAAGTGAGATCTTAATTTTTG
>Frequency_2_QualityScore_FFHHGGGIJIJGIGIIHIHIIHIIIJGIIIIJIIIIIIIIIIIIGHIIGGIHIIJIECECCDDEFFEDDBBDEDCCCBCCCCEDDCCDCDDDBC_Mismatch_0_Sense_+_Library_PoolT
GAGAGGAAATGTGTCCTGACCTCTTTAAAAAATTGACAATGGAGAATAAGGAACCAGTGTTAAGCCCATTGTCTCTGATTGTCCATCATCAGAA
>Frequency_2_QualityScore_FFHHHGHJJJJJJIJIIJIJJJJJJIIIIIIIIIJIIIIGIIIJIIIJJIIJIIHIIIJGIIIIIIIIGGCAEEFEEDDDEEEEEEECDCDDDD_Mismatch_0_Sense_+_Library_PoolT
TTTGTATATACCTGAATTGTTGCTTCAGATAAATAGAAGTTTTGTTTAGTTTGTAACCCGGTCTCTGTAAAACCCTGATTCATTGTCTCTGCTT
>Frequency_2_QualityScore_EECDFFHCFGGGCFFEICEGGGEGEAEHFHAEGGFIGICECGGEEGGGHHIIEGFGICBEG?CFEC?CCEECCDCEC@ACBCBCAA@A3??CA<_Mismatch_0_Sense_+_Library_PoolT
GCAATCTGATGGACCTTATCCTGCTAATTTGGAGAGGAAATGTGTCCTGACCTCTTTAAAAAATTGACAATGGAGAATAAGGAACCAGTGTTAA
>Frequency_2_QualityScore_FFGHHHHIIJJIIJJIIJGGIIIJIIIJJJIIJJJIJJIJJIJJIIGIHIIJIIIJJIJIIIIHIIIIIGIIIHIIIFIHIFDGGGGGEBEEEF_Mismatch_0_Sense_+_Library_PoolT
TGATTGTCCATCATCAGAATTATCCGTATATTGATATCTCCATAAGTGTAAGCCATAAATATGTATGTTTAAATATAAGTGAGATCTTAATTTT
>Frequency_2_QualityScore_FFHHHHHIIJJJJIJJJJJJJJJJJJJIJJJJJJJIJJJIJJJJJGIDGGGIIGIIJJIJJIJIHIIIGEHHHIGGGHGHGGEGGFFEEEEEED_Mismatch_1_Sense_+_Library_PoolT
CTGATTGTCCATCATCAGAATTATCCGTATATTGATATCTCCATAAGTGTAAGTCATAAATATGTATGTTTAAATATAAGTGAGATCTTAATTT
>Frequency_2_QualityScore_FFHHHHGIJJJJJIJIJIJGHIIJIJHIIIJGHIJJIIIJJIJIIIIGGIIJGHICIIIIGHIFGIIGHIIHGGHGGFFFFDDCBEEECDDDDD_Mismatch_1_Sense_+_Library_PoolT
TGATGGACCTTATCCTGCTAATTTGGAGAGGAAATGTGTCCTGACCTCTTTAAAGAATTGACAATGGAGAATAAGGAACCAGTGTTAAGCCCAT
>Frequency_2_QualityScore_FFGHHGHGGIIJGIHHIJIIIIIIIIIHIIIGIIIIIIIIIIIHIII?DHGIFIIIJEHIHHI_Mismatch_0_Sense_+_Library_PoolT
AATCTTGTTTTGTATATACCTGAATTGTTGCTTCAGATAAATAGAAGTTTTGTTTAGTTTGTA
>Frequency_2_QualityScore_CEGHEHCGFFEEIIIGHIGIFHIIDEHFGGBIFHGFIIHIIIIGEECFGGIIIID?CGIHGIIIGGIGGCAECGGGFEGECEEEECEEEBCCAC_Mismatch_0_Sense_+_Library_PoolT
AATGGAGAATAAGGAACCAGTGTTAAGCCCATTGTCTCTGATTGTCCATCATCAGAATTATCCGTATATTGATATCTCCATAAGTGTAAGCCAT
>Frequency_2_QualityScore_FFHHHGHHIIJIJJIEHIIIIIJIJJJJJGIJIJJIIIJHIIJIJJIIHHGIIIIIIJIIJJJIHIIIGGHGGHGGFFDCDDEDCCACCCCDDB_Mismatch_0_Sense_+_Library_PoolT
TAGTCATGAAGATGGTGGCAATGACTCTGATGATGTGAGTTCTCCTGAAGATGGCATCATGGAGACCAAAGATGGAGGAGCAGCAGATGTTGGG
>Frequency_2_QualityScore_DFHHHHHIIJIJJJIHIIJIIJIJIJIJIIJIJJIIJJIJJJJJJJJJIGHIIIIIIIJIJIJIFIIJIGHGG_Mismatch_1_Sense_+_Library_PoolT
TAAGTCATAAATATGTATGTTTAAATATAAGTGAGATCTTAATTTTTGGAATAAGATGGACTAGTTTTATTAA
>Frequency_2_QualityScore_FFHHHHGJJJJJJJJJJJJJIIIJIJJJIJIIJJJJJJJJJJIJHIIIIHIJIJIJIJIIIIIIHHHHGGEGGGEEEEEEEEEEEEACDEDDDD_Mismatch_0_Sense_+_Library_PoolT
AACCCTTTTCAACTGGGACAGTTTACAAACATGGCATCCATCTGATTTGATTTGATATTAGGAAAATCTTGTTTTGTATATACCTGAATTGTTG
>Frequency_2_QualityScore_EFHHHHHJJIJJJJEHGIIIIIJIIJJJIIIGIIIIIJJIIJIJJIJGIIJJJIIJJIIIJJIJIII_Mismatch_1_Sense_+_Library_PoolT
GATATCTCCATAAGTGTAAGTCATAAATATGTATGTTTAAATATAAGTGAGATCTTAATTTTTGGAA
>Frequency_2_QualityScore_FFHHHHFIGHIJJJIIIIIHIIJIIJJJJIIJJGIJHIIIIGIIIIJIIJIJJGIFGGGIIGIEGGGFEEEEEDDCEDDDDDCCDDDDDDCDDC_Mismatch_1_Sense_+_Library_PoolT
GATATGAGTTCTCCTGAAGATGGCATCATGGAGACCAAAGATGGAGGAGCAGCAGATGTTGGGAATGGAAAACCAGATGGAGACCCGGAGCCAT
>Frequency_2_QualityScore_FFHHGHHJJJJJJJJJJJJJJJJJJIIGIIIIJJJJJJJJJIJIJJJIJJJIJIJJJIJJIJJJJIJJJIHGHHGHHHEFFFFFFEDECEEDCD_Mismatch_0_Sense_+_Library_PoolT
AATTGACAATGGAGAATAAGGAACCAGTGTTAAGCCCATTGTCTCTGATTGTCCATCATCAGAATTATCCGTATATTGATATCTCCATAAGTGT
>Frequency_2_QualityScore_EFHGHHGJIIHIJGIIIJJIIHIHIEHGFGIIGIIIGIIJIIIIIIIGIGGHHFGIIIGGGHGIIIIIHEEGHFDEFDCCCDEEBDCBDDCCCC_Mismatch_0_Sense_+_Library_PoolT
CAGAAAGCCTGATACTCTCAGAAAGATCAATGAAAGTGAAGATGATCAGGACCAGATTAGAGATAGGCCTAGTCATGAAGATGGTGGCAATGAC
>Frequency_2_QualityScore_FFHHHGHJJIIJJIIJIIJJJGIIIIIJJJIIGIIFHGGIIIJJIIIICGIIIIIJJIHEFGIGGEGGGGEGFGEEEEEECCCCDEDCDDBCBE_Mismatch_0_Sense_+_Library_PoolT
GAGGAACCCTTTTCAACTGGGACAGTTTACAAACATGGCATCCATCTGATTTGATTTGATATTAGGAAAATCTTGTTTTGTATATACCTGAATT
>Frequency_2_QualityScore_FFGHHGHJGIJJIIIIHIIIJIIJJIIJJJJIJIIJJIJIJJIJIIJJJIIIIIGIGGGGGHHHHGGGGCEFGFFFFFFEEEEEEEEEEECDDC_Mismatch_1_Sense_+_Library_PoolT
TTTTCAACTGGGACAGTTTACAAACATGGCATCCATCTGATTTGATTTGATATTAGGAAAATCATGTTTTGTATATACCTGAATTGTTGCTTCA
>Frequency_2_QualityScore_FFHHHHHJIJIJJJIGIIIIGIIIJIIIIJJIGIIIIIGIJJJJJJJJGIIJIJJIGIJJIIIEIIIIIHHIEHIIJGHHGHHGFEEEEED@CD_Mismatch_0_Sense_+_Library_PoolT
ATCTGATTTGATTTGATATTAGGAAAATCTTGTTTTGTATATACCTGAATTGTTGCTTCAGATAAATAGAAGTTTTGTTTAGTTTGTAACCCGG
>Frequency_2_QualityScore_EADGHFFIIIIIIGIEGIHEGIIIICHHIGHIIIIIIIIIIGIIIIIIGIIIIFFEGCGIGGIGBAECEACCACB<?=ACACCCC?=;ACCDAC_Mismatch_2_Sense_+_Library_PoolT
GTGGCAATGACTCTGATGATATGAGTTCTCCTGAAGATGGCATCATGGAGACCAAAGATGGAGGAGCAGCAGATGTTGGGATTGGAAAACCAGA
>Frequency_2_QualityScore_EFHHHHHJIJIJJIJJIJIJJJJJIJJIJJJJJJJJIJJJJJIIJJJJJHIIJJJJIJJJJIIIIIIGGEGGGEEEEEECEEEEECCCDDCDDD_Mismatch_2_Sense_+_Library_PoolT
CCCTGATTCATTGTCTCTGCTTCTATTCATCTTCTGCACTTGAAAAAAGTGCAGCAATCTGATGGACCTTATCCTGCTAATTTGGAGAGGAAAT
>Frequency_2_QualityScore_FFHHHHHJJJIIIJIJJJJJJJJJJJJIIJIGIFIJJJJJIIIIIJJJJIIJIIJIJJJIIGHHHIIHIHHIIIIIIIGGHGHHGGEEEEEEED_Mismatch_0_Sense_+_Library_PoolT
TAAGCCCATTGTCTCTGATTGTCCATCATCAGAATTATCCGTATATTGATATCTCCATAAGTGTAAGCCATAAATATGTATGTTTAAATATAAG
>Frequency_2_QualityScore_EFHHGHHJJIIIIJHIJHIGIDHIIIIIIIIJJJIHIIIIIJIJJFGHIIJJJIIIIJJJIJJJIIIIHEFIHHGEEEFFFEECDBCACCAC?C_Mismatch_1_Sense_+_Library_PoolT
TAGGCCTAGTCATGAAGATGGTGGCAATGACTCTGATGATATGAGTTCTCCTGAAGATGGCATCATGGAGACCAAAGATGGAGGAGCAGCAGAT
>Frequency_2_QualityScore_FFHHHHHJIJJJIIIIIFHIIIHGHIIIJJJIIJJJJJJJJJJJIJJJHIIIGGGDDDDDDDDCCDDDCBACDDDDDDCDDDDCCDDCCDCDDD_Mismatch_0_Sense_+_Library_PoolT
GACCAAAGATGGAGGAGCAGCAGATGTTGGGAATGGAAAACCAGATGGAGACCCGGAGCCATGAGGAACCCTTTTCAACTGGGACAGTTTACAA
>Frequency_2_QualityScore_FFHHHGHIIIJJEIIIJIJJJJJIIIHJJIIJJJJJIJJJIIHHHGGGFFEDEEEEEDDDDDDDDDDCCCDEDDDDDDDDDDDCDDDDDDDDED_Mismatch_1_Sense_+_Library_PoolT
GCAGATGTTGGGATTGGAAAACCAGATGGAGACCCGGAGCCATGAGGAACCCTTTTCAACTGGGACAGTTTACAAACATGGCATCCATCTGATT
>Frequency_2_QualityScore_FFGHHGHIIIIIJJIJGGIHIIIJIJJJIJIIIIJIHIJIIIIJJIIJJJIJGIJJJIIIDGIGGHGHHGGGFGGGGGGEACCEEEACEEDDDE_Mismatch_0_Sense_+_Library_PoolT
GAGAATAAGGAACCAGTGTTAAGCCCATTGTCTCTGATTGTCCATCATCAGAATTATCCGTATATTGATATCTCCATAAGTGTAAGCCATAAAT
>Frequency_2_QualityScore_EEHGHHHJJJIJJJJJIIIJHIIJJJJJJJJJGIIIJJIIIIJJIJIJIIJIJIIJJJIJJGGGIIIIGEACEDEEEEEECCECCCDDCDDDCC_Mismatch_0_Sense_+_Library_PoolT
TGCTTGTATTCATCTTCTGCACTTCAAAAAAGTGCAGCAATCTGATGGACCTTATCCTGCTAATTTGGAGAGGAAATGTGTCCTGACCTCTTTA
>Frequency_2_QualityScore_FFHHHHHJJJIIIIJJJJJJJJJJJIJIJIJJJJJJJJJJIJJIJIIJJJIJJJIJGIIIIIIHHHHFFEFFFFEEDEEEEEDDEDDDDDCCCC_Mismatch_0_Sense_+_Library_PoolT
AGAGGAAATGTGTCCTGACCTCTTTAAAAAATTGACAATGGAGAATAAGGAACCAGTGTTAAGCCCATTGTCTCTGATTGTCCATCATCAGAAT
>Frequency_2_QualityScore_FEHGHHHJJJJIJJJIJIIIIIIIIJJJJIIGGGIIJIIJJJJJJIIJGIIIIIJIJIJJJJIJHGGIIIIHIIIIGIIIGGEG_Mismatch_1_Sense_+_Library_PoolT
AGAATTATCCGTATATTGATATCTCCATAAGTGTAAGTCATAAATATGTATGTTTAAATATAAGTGAGATCTTAATTTTTGGAA
>Frequency_2_QualityScore_FFHHGHHIJJJJGIIIDGIIIIIIHJIIIIIIJIIJIIIIGGIJIJHIGGEIICHHIHGIGIIGGHHIIIGDHHGHEEFCDDDDDCABCCCCD@_Mismatch_0_Sense_+_Library_PoolT
CTAGTCATGAAGATGGTGGCAATGACTCTGATGATGTGAGTTCTCCTGAAGATGGCATCATGGAGACCAAAGATGGAGGAGCAGCAGATGTTGG
>Frequency_2_QualityScore_FFHHHGGJIJJJJJJJJJDGIIJIJJJJJJJJJJJJJIJJJJJJJJIIIJJJJJIJEIJGGHHHFEFFFEFFEEEEEEEDCDCCDDDDDDDDCD_Mismatch_1_Sense_+_Library_PoolT
TTCTGCACTTCAAAAAAGTGCAGCAATCTGATGGACCTTATCCTGCTAATTTGGAGAGGAAATGTGTCCTGACCTCTTTAAAGAATTGACAATG
>Frequency_2_QualityScore_E?CFGAEGGIIGHEHIDEGEGEGHGIFGFHIGIIEAECCFIGGHADEGIIIHHEGHGGBGIAABEECDA=?B@@ACCBB?AAA?9;??CCBCB;_Mismatch_0_Sense_+_Library_PoolT
GTGAGTTCTCCTGAAGATGGCATCATGGAGACCAAAGATGGAGGAGCAGCAGATGTTGGGAATGGAAAACCAGATGGAGACCCGGAGCCATGAG
>Frequency_1_QualityScore_FFHHGHGJJJIIIIIJJJJJJHIJJJIJJJJJIHHIJJJJJJJJJJJIIJJJJJJJJHGJJGHIIIIJJIHHHHGFFFFFDEDDDDBDDDDDDD_Mismatch_1_Sense_+_Library_PoolT
CCAGATTAGAGATAGGCCTAGTCATGAAGATGGTGGCAATGACTCTGATGATATGAGTTCTCCTGAAGATGGCATCATGGAGACCAAAGATGGA
>Frequency_1_QualityScore_FFHHHHHJJHIJJJJJJJJIJJJIIGIJJIIJJIJJIJJJJJIGIIJJJJJJJJJJJIJIJIIJJJJJIAGHGEHHHHFFFFFECEEEEEEDEE_Mismatch_0_Sense_+_Library_PoolT
AGGAACCAGTGTTAAGCCCATTGTCTCTGATTGTCCATCATCAGAATTATCCGTATATTGATATCTCCATAAGTGTAAGCCATAAATATGTATG
>Frequency_1_QualityScore_FDDHDDHGIJJGIHEGGGEHJJG<<CHEHGCGHEIG9FABGHIG<BFH@FBEDB@FD>G=@GECFHGBE@@.7;A=?;>DBCCCAEECCCD@;A_Mismatch_1_Sense_+_Library_PoolT
ACTCTCAGAAAGATCAATGAAAGTGAAGATGATCAGGACCAGATTAGAGATAGGCCTAGTCATGAAGATGGTGGCAATGACTCTGATGATATGA
>Frequency_1_QualityScore_FFHHHHHJJJJJJJJIJJJJJJJGHICGHIJJIIJJJJIJJJIJJJJJIJJJIIIJIJJJIJJJEHHHGFFFFFFEEEDEDEDDDDEDDCCDDD_Mismatch_0_Sense_+_Library_PoolT
AAGTTCCTTATCAGGAGCGATAAGAGTGGCAAAGAAGTTATCAGAAAGCCTGATACTCTCAGAAAGATCAATGAAAGTGAAGATGATCAGGACC
>Frequency_1_QualityScore_FFHHHHHJIJJJJJJIJJJJJJJIJGIJJGIIIJJJIJJHIJIHJIIGIIHIIIJGGHIJHEFHHFFFFEEEEEDDDDDDDDDDDDDDDDDDDB_Mismatch_0_Sense_+_Library_PoolT
TTCTCCTGAAGATGGCATCATGGAGACCAAAGATGGAGGAGCAGCAGATGTTGGGAATGGAAAACCAGATGGAGACCCGGAGCCATGAGGAACC
>Frequency_1_QualityScore_?D?=:DFBFGABFHED<CF<FHCB?HGGECBHBFDGAEHEECGCHCHGGGIICEHII=E:BBGCA4CHGAH_Mismatch_1_Sense_+_Library_PoolT
AAGTCATAAATATGTATGTTTAAATATAAGTGAGATCTTAATTTTTGGAATAAGATGGACTAGTTTTATTA
>Frequency_1_QualityScore_FFHHHHHIIIIHIIJJJJEHHIIJJJIJJGIJGIIEIGIIJIFEGIGGJJGGHIGIIJIIIJJJJBGIIJJEFHGHFFFFFDCCDDD@BCDC@C_Mismatch_0_Sense_+_Library_PoolT
GCCTAGTCATGAAGATGGTGGCAATGACTCTGATGATGTGAGTTCTCCTGAAGATGGCATCATGGAGACCAAAGATGGAGGAGCAGCAGATGTT
>Frequency_1_QualityScore_FFHHHHHJJJJJJJJJJJJJIIJJJJJJJJJJJJJJJJJIGHHIJJIIGJJJJJIJJGIJJIJJJIIIJGIJJIIGIGJIJJHHHHHHHFFEEE_Mismatch_2_Sense_+_Library_PoolT
TCCATCATCAGAATTATCCGTATATTGATATCTCCATAAGTGTAAGTCATAAATATGTATGTTTAAATATAAGTGAGATCTTAATTTTTGGAAA
>Frequency_1_QualityScore_FFHHHHHJJJJJJIJJJJIIJJJJJJJIJJJJJHHGIJJJJJJGIJJIJJJJJHIJIHIJJJJJJJJJJJHIHHHHHEFFFFFEEEEEEEDDDD_Mismatch_2_Sense_+_Library_PoolT
TTAAAGAATTGACAATGGAGAATAAGGAACCAGTGTCAAGCCCATTGTCTCTGATTGTCCATCATCAGAATTATCCGTATATTGATATCTCCAT
>Frequency_1_QualityScore_FDHHHHHJJJJGHHJIGJIIIJJJJJJJHIJIJGIIJJJJJJJJJJIJGIJJJJJHIIJGIJIHIHIIFFHHIGIJJHHFHHF_Mismatch_1_Sense_+_Library_PoolT
GATTTGATTTGATATTAGGAAAATCTTGTTTTGTATATACCTGAATTGTTGCTTCAGATAAATAGAAGTTTTGTTTAGTTTAT
>Frequency_1_QualityScore_FFHHHHHJJJJJGIJIIJJJJJJJJJJJJJJJJJJJHJJJJJJJIJJJJJJJJHIJJJIJGFFHHFCDEADEEEEDD_Mismatch_1_Sense_+_Library_PoolT
GCTAATTTGGAGAGGAAATGTTTCCTGACCTCTTTAAAAAATTGACAATGGAGAATAAGGAACCAGTGTTAAGCCCA
>Frequency_1_QualityScore_DDDFFBBFBEEHHIHGIIIIE?CDGGEIIIGIIGGGGG9AGEHII@EDHGIDC@FE<=DG?EEEHFFBB7@CEE@C@ACCCCCACCC?::>>@C_Mismatch_2_Sense_+_Library_PoolT
ATCTTCTGCACTTGAAAAAAGTGCAGCAATCTGATGGACCTTATCCTGCTAATTTGGAGAGGAAATGTGTCCTGACCTCTTTAAAGAATTGACA
>Frequency_1_QualityScore_FFHHHFHIJJJJIIJJHIIJJJJJJJJJJJJJIHHJJJIIJJJJJJJJJJJJ_Mismatch_1_Sense_+_Library_PoolT
GTAAGTCATAAATATGTATGTTTAAATATAAGTGAGATCTTAATTTTTGGAA
>Frequency_1_QualityScore_FFHHHHHJJJJIHIIJJJJJJIIJJJJJJJJIJJJJIJJHIIJJJJJJJJJJJJJJJJJJJJIIHHHHHEHFFDDFFEFEEEEEDDDDDDDDDD_Mismatch_0_Sense_+_Library_PoolT
CTTCAGATAAATAGAAGTTTTGTTTAGTTTGTAACCCGGTCTCTGTAAAACCCTGATTCATTGTCTCTGCTTGTATTCATCTTCTGCACTTCAA
>Frequency_1_QualityScore_FFHHHHHJJJJJIJJHIJJJJJJJJJJJJJJJJJJFHIIJJIJJJJJJJJJJIJJJIIJGGIIJJJJJHHIHIJIJJJHHHHHHFFF_Mismatch_0_Sense_+_Library_PoolT
CATCAGAATTATCCGTATATTGATATCTCCATAAGTGTAAGCCATAAATATGTATGTTTAAATATAAGTGAGATCTTAATTTTTGGA
>Frequency_1_QualityScore_FFHHHHHJJJJJEHFDDD<CFEHGCGGFHGGHIEFCFHI?FFGHHGEACCFHG@FG@GGEEDHIIGHHHEEEEDDCD@;AECDDDCABDD@DD@_Mismatch_1_Sense_+_Library_PoolT
TCAGGACCAGATTAGAGATAGGCCTAGTCATGAAGATGGTGGCAATGACTCTGATGATATGAGTTCTCCTGAAGATGGCATCATGGAGACCAAA
>Frequency_1_QualityScore_DDFDADHHEHIIJIIJIIGECGE9E?FHGC@FHIJJJJD@GEBFG>F<DHEGC8BFA@@=@;@DHFBCCED@@BCDDCDCEEDCDD>A>?AAAC_Mismatch_1_Sense_+_Library_PoolT
TCATCTTCTGCACTTCAAAAAAGTGCAGCAATCTGATGGACCTTATCCTGCTAATTTGGAGAGGAAATGTGTCCTGACCTCTTTAAAGAATTGA
>Frequency_1_QualityScore_FFHHHHHJJJJJJJJIJIJGIJIIJIJJJJJJJJJJJJJJJJJJIIJJGIAGHJHGFEHHHGFFFFDDE@CECECDDDEEEEEEDDDCCDEDCD_Mismatch_1_Sense_+_Library_PoolT
GAACCCTTTTCAACTGGGACAGTTTACAAACATGGCATCCATCTGATTTGATTTGATATTATGAAAATCTTGTTTTGTATATACCTGAATTGTT
>Frequency_1_QualityScore_FFGHFHHIHIBGIJIIIIJIGGIJJIJJJIJIJJIJJIHIJCEGIIIGHIEHHHHFEFFFEDEEC@A:>@>@AC<CACC>CC@CCCDC@CC>AD_Mismatch_1_Sense_+_Library_PoolT
GGAGACCCGGAGCCATGAGGAACCCTTTTCAACTGGGACAGTTTACAAACATGGCATCCATCTGATTTGATTTGATATTAGGAAAATCATGTTT
>Frequency_1_QualityScore_FFHHGGFIHFGBHIIBFEH9<CHEIIJADIGCFIIIIJIIGBGHEHGGDDEHGHIHGEAAFCEEHE@DHHHBDC?BCDDCDDEDC?<BA?ACCC_Mismatch_1_Sense_+_Library_PoolT
GGAAAATATTGTTTTGTATATACCTGAATTGTTGCTTCAGATAAATAGAAGTTTTGTTTAGTTTGTAACCCGGTCTCTGTAAAACCCTGATTCA
>Frequency_1_QualityScore_ADDGHHHIJJJJJJGIIJJIJJJJJJIJJIDDGIJJJIJIJJJJJJJJJIJJGIIJIIJHHHHHHHFBDECDEEEDBDCCDDDDDDDDDDDDDD_Mismatch_1_Sense_+_Library_PoolT
TTTGTATTCATCTTCTGCACTTCAAAAAAGTGCAGCAATCTGATGGACCTTATCCTGCTAATTTGGAGAGGAAATGTGTCCTGACCTCTTTAAA
>Frequency_1_QualityScore_FFHHHHHJJJJIJJIJJIJJGGGJIJJJIJJJJJJFHHIIJJJJJGIJIIIJIJJIIJJJJIIHIJHGGEHHFDFFCFEEEDEEEEDEEEDEDD_Mismatch_1_Sense_+_Library_PoolT
CTTTAAAAAATTGACAATGGAGAATAAGGAACCAGTGTTAAGCCCATTGTCTCTGATTGTCCATCATCAGAATTATCCTTATATTGATATCTCC
>Frequency_1_QualityScore_FFHHHHHJIGHIIJJJJJJJJJJJJJJJJFFGHGJIIJIJJIJFJJIIJJIJIJJIJIJJJJGEHGIICGHIJJJJJJJJJ_Mismatch_1_Sense_+_Library_PoolT
AATTATCCGTATATTGATATCTCCATAAGTGTAAGTCATAAATATGTATGTTTAAATATAAGTGAGATCTTAATTTTTGGA
>Frequency_1_QualityScore_FFHHHHHJJJJJJJIJJJIJIIJJIJJJJJJJJJJJJJJJJJJJJJJIJJJJJJJJJJJJIIJJJEHHHHFFFFFEEDDBDDDDDDDCDDDDDD_Mismatch_0_Sense_+_Library_PoolT
TGGCAATGACTCTGATGATGTGAGTTCTCCTGAAGATGGCATCATGGAGACCAAAGATGGAGGAGCAGCAGATGTTGGGAATGGAAAACCAGAT
>Frequency_1_QualityScore_FFHHGHHIIIGEHGIICIICHIIIGGAGGGIFGIIHIIIIHIIIGEIIIIIIIIIIIGEEGIGIEEE>ECEFFFFFCEECCCCCCCCCC?CBCC_Mismatch_1_Sense_+_Library_PoolT
CTTCAAAAAAGTGCAGCAATCTGATGGACCTTATCCTGCTAATTTGGAGAGGAAATGTGTCCTGACCTCTTTAAAGAATTGACAATGGAGAATA
>Frequency_1_QualityScore_FFGHHHHJJJJJJJIIJJJIJJJJJJJJJJJGIIIIJIIIIIIJIIJJJIIJJIIJJIIJJJJJICHHGCEGHHHHHGFFCDFFEEEE_Mismatch_2_Sense_+_Library_PoolT
GATATCTCCACATGTGTAAGCCATAAATATGTATGTTTAAATATAAGTGAGATCTTAATTTTTGGAATAAGATGGACTAGTTTTATTA
>Frequency_1_QualityScore_A@:?CD8CFB:CHE>HEGGB3AD49?BF@@GEEEEII99BBFG<FAE9*0))8=BD3CCC)=7==DDEB;.3?@A6;:;=3=@>;(5@99?_Mismatch_0_Sense_+_Library_PoolT
GTGCAGCAATCTGATGGACCTTATCCTGCTAATTTGGAGAGGAAATGTGTCCTGACCTCTTTAAAAAATTGACAATGGAGAATAAGGAACC
>Frequency_1_QualityScore_FFHHHHHJJIJIIIJIHGIIJI<FGCHIHIHIJJGIIJHIIJIGIJJIIGIGFFGIIIIIEFFDDFFFBACCEECECDCDCDDDCCDDDDCDCC_Mismatch_2_Sense_+_Library_PoolT
CATCTTCTGCACTTGAAAAAAGTGCAGCAATCTGATGGACCTTATCCTGCTAATTTGGAGAGGAAATGTGTCCTGACCTCTTTAAAGAATTGAC
>Frequency_1_QualityScore_FFHHHHHJJIIIJJCHGHIJIIJJD@GHIDHIIJJJJJJJIJJJIHIHHFCDDCCDDDDDDDDDDDDDDDDDDDCDDDDDDDEEDDDCBDDDDD_Mismatch_1_Sense_+_Library_PoolT
GATGGAGGAGCAGCAGATGTTGGGATTGGAAAACCAGATGGAGACCCGGAGCCATGAGGAACCCTTTTCAACTGGGACAGTTTACAAACATGGC
>Frequency_1_QualityScore_FFHHHHHIJJJJJJJJIJJJIJHIJJJJJJJJJJJJIIJJJJJJJJJJJJJJJJJJIJCHJIJJJJIIJHHHHHGHGHFFFFFFAC@CEEDEDD_Mismatch_0_Sense_+_Library_PoolT
ACAATGGAGAATAAGGAACCAGTGTTAAGCCCATTGTCTCTGATTGTCCATCATCAGAATTATCCGTATATTGATATCTCCATAAGTGTAAGCC
>Frequency_1_QualityScore_FFGHHHHJJJJJJJJJJIJJJJJGHJGIJJHIJIJJJJJJJIJIIIHIIJJIGHJJIIIJHHHHGHCFFDFFEEEEEDDEEDEEEDDDCCDDDD_Mismatch_1_Sense_+_Library_PoolT
GGAACCCTTTTCAACTGGGACAGTTTACAAACATGGCATCCATCTGATTTGATTTTATATTAGGAAAATCTTGTTTTGTATATACCTGAATTGT
>Frequency_1_QualityScore_DFFHHFHEEIFIEGDHDGHHGCHIIHIIIIEFHIIJIJGDC_Mismatch_0_Sense_+_Library_PoolT
AATTGTTGCTTCAGATAAATAGAAGTTTTGTTTAGTTTGTA
>Frequency_1_QualityScore_FFGHHHFHIJJIJJJJGIHIJBHJIJJJJJJJJJIJJIIIIHGIJJHHHHHIJIJIIJJIJIHHGHHFFFFFFEEEECE?BDDDDDCDDDDDDC_Mismatch_2_Sense_+_Library_PoolT
CGCAGCAATCTGATGGACCTTATCCTGCTAATTTGGAGAGGAAATGTGTCCTGACCTCTTTAAAGAATTGACAATGGAGAATAAGGAACCAGTG
>Frequency_1_QualityScore_FFDFDHFGHI@HG@ADGIIBHFHGCGCHJIIJIJJJJGIGIIGIIGGDHHHGGGEBDFEECCEEDDDDD?CCC@CDCACDD?B?BCCDEDDDDD_Mismatch_2_Sense_+_Library_PoolT
TCAAAGATGGAGGAGCAGCAGATGTTGGGATTGGAAAACCAGATGGAGACCCGGAGCCATGAGGAACCCTTTTCAACTGGGACAGTTTACAAAC
>Frequency_1_QualityScore_FFHHHHHJIJJJJJIIIJIJJJIIJIJIJJJJJJIJIIJIIHJJJJJIHIIIJJJJJJJJJJJIHHGIJIGHHHGGFFFFFFDECEEAFECDCD_Mismatch_0_Sense_+_Library_PoolT
CTCTCAGAAAGATCAATGAAAGTGAAGATGATCAGGACCAGATTAGAGATAGGCCTAGTCATGAAGATGGTGGCAATGACTCTGATGATGTGAG
>Frequency_1_QualityScore_F6:FHHHIJIIGHIIIIIDGC3FGDH@GIIIJJJEHHGJGGAHIJJJGHHHGFFDE?CDDDDDCDC@CAC@DD9ACDC@CCCDAAABDBBCDED_Mismatch_1_Sense_+_Library_PoolT
GAAGACCAAAGATGGAGGAGCAGCAGATGTTGGGAATGGAAAACCAGATGGAGACCCGGAGCCATGAGGAACCCTTTTCAACTGGGACAGTTTA
>Frequency_1_QualityScore_DFHHHFHJJJJJJFHIIJGJJJIJJJJJJJHJJJJJJJJJJJGHHHHFFFFDDEEEDDDDDDDDDDDDDDEEFCDDDDDDDDDDDDDDDDDD@C_Mismatch_1_Sense_+_Library_PoolT
AGCAGATGTTGGGAATGGAAAACCAGATGGAGACCCGGAGCCATGAGGAACCCTTTTCAACTGGGACATTTTACAAACATGGCATCCATCTGAT
>Frequency_1_QualityScore_FFHHHFHIJJJJJJJJJJJJIJIJJJJJJIJJJJJJIJJJJIJIIJJIJJICHGIJJJIIJJ_Mismatch_0_Sense_+_Library_PoolT
AAATGTGTCCTGACCTCTTTAAAAAATTGACAATGGAGAATAAGGAACCAGTGTTAAGCCCA
>Frequency_1_QualityScore_FFHHHHHIJJIJJIJHIJIIJJJGHJIJHIIJJJJJJJJIIJJIJJJIJJHHHFFFFFCEE?BDDDDDDDDDCDDDDDDDDEEDDDDDDDDDDD_Mismatch_0_Sense_+_Library_PoolT
ATGGAGGAGCAGCAGATGTTGGGAATGGAAAACCAGATGGAGACCCGGAGCCATGAGGAACCCTTTTCAACTGGGACAGTTTACAAACATGGCA
>Frequency_1_QualityScore_FFHHHHHJJJJJHIIJIIHHHHHIHGIJJJIJJIJJJJIJJJJJJIJIIIIIHIGHIIJJJIIJJIHGHHFFEFFFDDEDDDDCDDDDDDACDD_Mismatch_0_Sense_+_Library_PoolT
GCAATGACTCTGATGATGTGAGTTCTCCTGAAGATGGCATCATGGAGACCAAAGATGGAGGAGCAGCAGATGTTGGGAATGGAAAACCAGATGG
>Frequency_1_QualityScore_FFH?DBHEIIIGI+<CF@FHIFHIHI:CHGGEFIGDDHIGDGGIIIIIFGDFHHIIIGIIII)=@HHICCHHFFGGEFFFD?DC@C6ACC;>>C_Mismatch_2_Sense_+_Library_PoolT
ATTGACAATGGAGGATAAGGAACCAGTGTTAAGCCCATTGTCTCTGATTGTCCATCATCAGAGTTATCCGTATATTGATATCTCCATAAGTGTA
>Frequency_1_QualityScore_FFHHHHHJJIJJJJJHIIIJJJJJJJJJJJIJJJJJJJJJJJJJJIJJIJJJIJJJJJJJJHHHHHGCEDFFEEEEE_Mismatch_2_Sense_+_Library_PoolT
TTTGGAGAGGAAATGTGTCCTGACCTCTTTAAAAAATTGACAATGGAGAATAAGGAACCAGTGTTAAGCCCATTGAA
>Frequency_1_QualityScore_FFHFHHHIGHIIFHIIGGIGJIIGJEHIJJJJGGGIIHGGJJIJJJIIHCHGIIJGGHCEHHCEFFFFDDCC@CEA?CCDDDCCBDDDDDDD>A_Mismatch_1_Sense_+_Library_PoolT
GCAATCTGATGGACCTTATCCTGCTAATTTGGAGAGGAAATGTGTCCTGACCTCTTTAAAGAATTGACAATGGAGAATAAGGAACCAGTGTTAA
>Frequency_1_QualityScore_FFHDFHFIIJGJJGIJJJJIJFGIIIGIJGHIJIJIIGIJJJIJJJJJJJJJHFFDDDDDDDDCDDDBB?CDDDDDDDDCDDDDDCADDDDDDD_Mismatch_1_Sense_+_Library_PoolT
CCAAAGATGGAGGAGCAGCAGATGTTGGGATTGGAAAACCAGATGGAGACCCGGAGCCATGAGGAACCCTTTTCAACTGGGACAGTTTACAAAC
>Frequency_1_QualityScore_FFHHHHHJJJJJJJGHJJJJJJJIIJJJJJJIIIFHHIIJIJJIIJJIGIJGHGIIJJJGGGGIIIGHIEHFFGHHHHFDEFFDAE_Mismatch_1_Sense_+_Library_PoolT
ATCAGAATTATCCGTATATTGATATCTCCATAAGTGTAAGTCATAAATATGTATGTTTAAATATAAGTGAGATCTTAATTTTTGGA
>Frequency_1_QualityScore_FFHHHHHJJIIJHIJJIJJJJJJJIJJJJJJJIJJJJJJJJJJJJJIIJJIJJJJJJGIIIFHIJIIJHG_Mismatch_0_Sense_+_Library_PoolT
GCCATAAATATGTATGTTTAAATATAAGTGAGATCTTAATTTTTGGAATAAGATGGACTAGTTTTATTAA
>Frequency_1_QualityScore_FFHHHHHJJHHIJJJIJJIIJJJJJIJJJIJJJJIJJJJJJJJJIIJIJJJJJJJJJIJJJJGGIIHFFDDEEEEEDCCDEDEDDDDDDDDDDD_Mismatch_2_Sense_+_Library_PoolT
GTAACCCGGTCTCTGTAAAACCCTGATTCATTGTCTCTGCTTCTATTCATCTTCTGCACTTGAAAAAAGTGCAGCAATCTGATGGACCTTATCC
>Frequency_1_QualityScore_FFHHHBHJJJJJJIJJIJJJJIJJJJJJJJJJIHIIIJJIJJJJJJJIJIHHJJIJJJIJJJJJJJGIJFGIIIJIIJJJJJHHHFFFFFDEEE_Mismatch_1_Sense_+_Library_PoolT
TCAGAATTATCCGTATATTGATATCTCCATAAGTGTAAGTCATAAATATGTATGTTTAAATATAAGTGAGATCTTAATTTTTGGAATAAGATGG
>Frequency_1_QualityScore_FDHCFHHIEGIIIIHHIJJJIJJJIJJJJJIIJJIIJJJJJIIGIIIGHIDAFHFGGIGIGEHIJJIJB@EHEEFFFFDFEECCECDDDDCDEE_Mismatch_0_Sense_+_Library_PoolT
GAGTGGCAAAGAAGTTATCAGAAAGCCTGATACTCTCAGAAAGATCAATGAAAGTGAAGATGATCAGGACCAGATTAGAGATAGGCCTAGTCAT
>Frequency_1_QualityScore_FFHHHHHJJJIIHJJIJJJJJJJJJJJJJIIJJIJJJIIIJJJJJIIJJJJIJJJIJJJJJJJGIGJFGIGIIGIGIJGGGHHG_Mismatch_2_Sense_+_Library_PoolT
TATCTCCATAAGTGTAAGTCATAAATATGTATGTTTAAATATAAGTGAGATCTTAATTTTTGGAATAAGATGGACTAGTTTTAC
>Frequency_1_QualityScore_ADDBAA>EBEEB3<,=FAA<F>FEECAFFCC>A?EFEIFICFFIDFEEEIBDCDDEEC@DDDD:BDEEE:@DCCEC@C=CDDDDDEE_Mismatch_2_Sense_+_Library_PoolT
TATCTCCATAAGTGTAAGTCATAAATATGTATGTTTAAATATAAGTGAGATCTTAATTTTTGGAATAAGATGGACTAGTTTTATTCA
>Frequency_1_QualityScore_@<CFDDDGIIE>GG@CEEF<ECCB4DHEEDFIIIFHDHHHIIIEIFIHGIG=BFE;CFEGHIIGIEIGG=?7AEHBDEDD3@@6A>>;>>C5;;_Mismatch_1_Sense_+_Library_PoolT
GTTTACAAACATGGCATCCATCTGATTTGATTTGATATTAGGAAAATCATGTTTTGTATATACCTGAATTGTTGCTTCAGATAAATAGAAGTTT
>Frequency_1_QualityScore_FFHHHHHJJJJJJIJHIJJJJJJJJJJJJJJJJJJJJJJJJJJJJJJJJJJJJJJJJJJHIIJJJJJHHHHFHHFFFFFDDDFEEEFEEED_Mismatch_1_Sense_+_Library_PoolT
AGAATAAGGAACCAGTGTTAAGCCCATTGTCTCTGATTGTCCATCATCAGAATTATCCGTATATTGATATCTCCATAAGTGTAAGTCATAA
>Frequency_1_QualityScore_FFHGHHDHIGGHJIJJIJJIIIIHIIIIGGIJJIIJJIEHIIIGIGGEEHJJJDE;AEHAHFFD_Mismatch_0_Sense_+_Library_PoolT
GGAAATGTGTCCTGACCTCTTTAAAAAATTGACAATGGAGAATAAGGAACCAGTGTTAAGCCCA
>Frequency_1_QualityScore_FFGHFHHJJJIJIIJJIJJIJJJIJIIJIIIJJJIGIGGDHIII?DHIIHGIIII_Mismatch_1_Sense_+_Library_PoolT
TTTGTATATACCTGAATTGTTGCTTCAGATAAATAGAAGTTTTGTTTAGTTTGCA
>Frequency_1_QualityScore_FFHHHHHIIJJJJJIJIJIJJIJIJJIJJJJJJJJIJJJIJJIJJGIJJIJJHHHHFFFFFEEDEEEDDDDEDEDDEDEDDEFEEDDDDDDDDD_Mismatch_0_Sense_+_Library_PoolT
AGATGGAGACCCGGAGCCATGAGGAACCCTTTTCAACTGGGACAGTTTACAAACATGGCATCCATCTGATTTGATTTGATATTAGGAAAATCTT
>Frequency_1_QualityScore_FFHHHFHFGGGEJGHGEEJIEGEDHIIJGCHEHHGIEGHIHIJJJFIJIIJJJJJIFH_Mismatch_1_Sense_+_Library_PoolT
ATAAGTGTAAGTCATAAATATGTATGTTTAAATATAAGTGAGATCTTAATTTTTGGAA
>Frequency_1_QualityScore_FFHHHHHJJJJJIJJJJGJJJIGJIIJJJJJJJJJJJJJIJJJJIIJJJJJJJJJJJJJIIJJJJJJIHHIJJIGIHGFAHGHFEFFFEEEEEE_Mismatch_0_Sense_+_Library_PoolT
GGCATCCATCTGATTTGATTTGATATTAGGAAAATCTTGTTTTGTATATACCTGAATTGTTGCTTCAGATAAATAGAAGTTTTGTTTAGTTTGT
>Frequency_1_QualityScore_D)@CBFF<FGBFCAEE??CHE?CFE@FEGGCE>BFFF<?9?*??DF??D<B=C@>@FGA3@8A=ED>BDBBDEFA???B(;>>B3>:;A:>:>>_Mismatch_1_Sense_+_Library_PoolT
GGTTTGTATATACCTGAATTGTTGCTTCAGATAAATAGAAGTTTTGTTTAGTTTGTAACCCGGTCTCTGTAAAACCCTGATTCATTGTCTCTGC
>Frequency_1_QualityScore_FFHGHHHGIIIIIHHIHH@B@EE9@C>@DBBCACCDCDDDDBDDBDDDBBCCCCDDDDDDDDBDDDDDDCDACCDABDDDBDDDDDBB9>@<?B_Mismatch_0_Sense_+_Library_PoolT
CAGCGGAGAGGCGAGGGGTCATGTGGTGGAGAAGCTCACCCAGGCCAAGAAGCTGAACACAAGGACCTTTAAGGCCAGCGAAGACGAGCCCAAG
>Frequency_1_QualityScore_FFHHHHHJIJJJJJJIJJJHHJJEGIJIJJJJJJJJJJJJJJJIIEGIJJJJJJJGIJJIIHIIJIJEHHHHHHHHHFFFFFFEDFCBCDDCDD_Mismatch_0_Sense_+_Library_PoolT
TCAGAAAGATCAATGAAAGTGAAGATGATCAGGACCAGATTAGAGATAGGCCTAGTCATGAAGATGGTGGCAATGACTCTGATGATGTGAGTTC
>Frequency_1_QualityScore_FFHHHHHJIJJJHHIJJJIIJJJIJJJJJJJGIJJJEIIIIJIHJJJJFHIGIHEFDHIJCECHHEFFFDFFEEEDEDEDDDDCCDDEDDDDDD_Mismatch_0_Sense_+_Library_PoolT
GATCAATGAAAGTGAAGATGATCAGGACCAGATTAGAGATAGGCCTAGTCATGAAGATGGTGGCAATGACTCTGATGATGTGAGTTCTCCTGAA
>Frequency_1_QualityScore_FFHHHHHJHIJJJIJJJJJJIJJIJJJJJJIJJIJJIJJJJJJJJJJJIJ?HIEIFHIHIJJJEEHFHDDBFFDDDECDDDDDDDDDDDDDDDD_Mismatch_2_Sense_+_Library_PoolT
GATATGAGTTCTCCTGAAGATGGCATCATGGAGACCAAAGATGGAGGAGCAGCAGATGTTGGGATTGGAAAACCAGATGGAGACCCGGAGCCAT
>Frequency_1_QualityScore_FFHHFHHGIIIJIJIEFHHHIIIGGFGIIGHIJJJJJGJIIJJBGHEGIIGHIGGHIIJJJJJJJIIIJIEGGEHGHHDFEDCDC;>CC;AB@@_Mismatch_1_Sense_+_Library_PoolT
ATTAGAGATAGGCCTAGTCATGAAGATGGTGGCAATGACTCTGATGATATGAGTTCTCCTGAAGATGGCATCATGGAGACCAAAGATGGAGGAG
>Frequency_1_QualityScore_FFHHHHHJIJJJJJIJIIJJIJJJJIJJJJGHJJJJJJJJJIJJJJJJIIIJJJJJJIJJJJIJC_Mismatch_0_Sense_+_Library_PoolT
ATATCTCCATAAGTGTAAGCCATAAATATGTATGTTTAAATATAAGTGAGATCTTAATTTTTGGA
>Frequency_1_QualityScore_FFHHHHHIJJJJIJIHIJJIJIIJIIJIJJJHJHIJJIJIFGIJIIJJJJHIJIJGGHHIEHAFHIJIIDEHFHHGDFFFFFDEAECEEFDDC@_Mismatch_0_Sense_+_Library_PoolT
AAGATCAATGAAAGTGAAGATGATCAGGACCAGATTAGAGATAGGCCTAGTCATGAAGATGGTGGCAATGACTCTGATGATGTGAGTTCTCCTG
>Frequency_1_QualityScore_FFHHHHHJJJIJJJJJJJJJJJHJJIIJJHIJJGHIJJJJJJJJJJJHIJJJIJJIJHJDHIJJJJJHHGHHHFFFFFFEC@CCDDCDCDDDDD_Mismatch_0_Sense_+_Library_PoolT
AAAGCCTGATACTCTCAGAAAGATCAATGAAAGTGAAGATGATCAGGACCAGATTAGAGATAGGCCTAGTCATGAAGATGGTGGCAATGACTCT
>Frequency_1_QualityScore_FFHHHHHJJGGIJIJJJJJJIIJJJHIHIIIJJJJJJJJJJJIIIHJJIJJIIJJIJJFHIIIIEHEHFHFFFDAEEEDCCCDDDDDDDDDDDC_Mismatch_1_Sense_+_Library_PoolT
ATGACTCTGATGATATGAGTTCTCCTGAAGATGGCATCATGGAGACCAAAGATGGAGGAGCAGCAGATGTTGGGAATGGAAAACCAGATGGAGA
>Frequency_1_QualityScore_FDHHHHHJJJJJJIJIJJJJJIJIJGGIJJJIJGIIJJJIJJJJJJJIJJJJJFIGIJJJJIJGDFFFFDAECEECCDDBBDDDDDDDDDDDDD_Mismatch_1_Sense_+_Library_PoolT
GTGGCAATGACTCTGATGATATGAGTTCTCCTGAAGATGGCATCATGGAGACCAAAGATGGAGGAGCAGCAGATGTTGGGAATGGAAAACCAGA
>Frequency_1_QualityScore_FFHHHHHJJJJJJJJJJIJJJGJJIIJIJJJJJJJJJJIIIIJJIJGGHIIIIJJJJJJJJJJJJIJJHHHHHHFFDFEFFECDEBD=BDDDED_Mismatch_2_Sense_+_Library_PoolT
TGATTCATTGTCTCTGCTTCTATTCATCTTCTGCACTTGAAAAAAGTGCAGCAATCTGATGGACCTTATCCTGCTAATTTGGAGAGGAAATGTG
>Frequency_1_QualityScore_FFHHHHHJJJJJJJJJJIJHIJJJJJIIJJIJJHIJJJJJIHIIGHIJJGJJJJJJJJJJHHHHFFFFFACDDDDDDDDDDDDDDDDDDDDDDD_Mismatch_2_Sense_+_Library_PoolT
TGAAGATGGCATCATGGAGACCAAATATGGAGGAGCAGCAGATGTTGGGATTGGAAAACCAGATGGAGACCCGGAGCCATGAGGAACCCTTTTC
>Frequency_1_QualityScore_FFHHHHHJJJJJJJJJJJJJGIJJJIJJJJJJJHIJJJJJJJIJJHIJJIHHEGIJJJJJJJJJJIIJJHHFFFFFEDEEEEDCDDDDDDDDDD_Mismatch_0_Sense_+_Library_PoolT
AAAGTGCAGCAATCTGATGGACCTTATCCTGCTAATTTGGAGAGGAAATGTGTCCTGACCTCTTTAAAAAATTGACAATGGAGAATAAGGAACC
>Frequency_1_QualityScore_FFHHGFHIIIJIHIHIGGIGGIIGGIFGFEGHGIJJIGIIEGIJFJJIGGIIJJIIJJEGGHIJGEFHHDDE?B>CEEECCDD_Mismatch_0_Sense_+_Library_PoolT
TATCCTGCTAATTTGGAGAGGAAATGTGTCCTGACCTCTTTAAAAAATTGACAATGGAGAATAAGGAACCAGTGTTAAGCCCA
>Frequency_1_QualityScore_FFGBDFHIJJJJGGG@IIIIJJJJIJIJFIJIIHIJJJJJJJIIJJJJJJIIJJJJJJJIIIIJ@FHGICHIHHGHJHGCC_Mismatch_1_Sense_+_Library_PoolT
TAAGTCATAAATATGTATGTTTAAATATAAGTGAGATCTTAATTTTTGGAATAAGATGGACTAGTTTTATTAACAAAAGTA
>Frequency_1_QualityScore_DBF>ADHDHHGIDGGGBHCHIHGIGHBGHGFHGAEGHG<?FHBFAG>FGBBDFFEG?8BFBG:CE4CGC@F@GEGAD@@@EHHH_Mismatch_0_Sense_+_Library_PoolT
CAGAATTATCCGTATATTGATATCTCCATAAGTGTAAGCCATAAATATGTATGTTTAAATATAAGTGAGATCTTAATTTTTGGA
>Frequency_1_QualityScore_FFHHGHHIHEHIIGIJIIIIGIJIJJHIGJEHEHIGIIJJJJJJJIIIHHJJEGIIEIGEGJJJIGGHGCHCC;;@>>?BCCCCDDBD@CDDCC_Mismatch_2_Sense_+_Library_PoolT
TTGTTTAGTTTGTAACCCGGTCTCTGTAAAACCCTGATTCATTGTCTCTGCTTCTATTCATCTTCTGCACTTGAAAAAAGTGCAGCAATCTGAT
>Frequency_1_QualityScore_FFHHHGHJJHIJJJJIJJJJJJJJJJJJJGHIIJJJJJJJJJJJJJGIIJIJIIHJJJJJIJIJIJJJIGGIJJJIHHHFFF_Mismatch_0_Sense_+_Library_PoolT
AATTATCCGTATATTGATATCTCCATAAGTGTAAGCCATAAATATGTATGTTTAAATATAAGTGAGATCTTAATTTTTGGAA
>Frequency_1_QualityScore_FFHHHHHJJJIJJJHIIIJJIJJIIJJEIIJJJJJIJIJJJIJJGIJJJJJJJJJJIJJJJJJJGGAFGHHHJJJJHHHHHCHGFFFFFFFEEE_Mismatch_1_Sense_+_Library_PoolT
TGTTAAGCCCATTGTCTCTGATTGTCCATCATCAGAATTATCCGTATATTGATATCTCCATAAGTGTAAGTCATAAATATGTATGTTTAAATAT
>Frequency_1_QualityScore_FFHHHHHJJJJJJHIIIJIJIIJJJJJJIIIIHFHIIIIIIIJJJHIJJJHIIGIJJIHGHEIFGGGIJGIIEIJJGIJJJIIGE_Mismatch_1_Sense_+_Library_PoolT
TCAGAATTATCCGTATATTGATATCTCCATAAGTGTAAGTCATAAATATGTATGTTTAAATATAAGTGAGATCTTAATTTTTGGA
>Frequency_1_QualityScore_FFADHFHIJJJJJJJJJIIIIIJJJJIJIIJJJJJJIIJJIJJJEIJJHIJIJJJJJJJJGH?EFFFFD@@CEEEECDCDCCDCDDDECDDDCC_Mismatch_1_Sense_+_Library_PoolT
GGTCTCTGTAAAACCCTGATTCATTGTCTCTGCTTGTATTCATCTTCTGCACTTCAAAAAAGTGCATCAATCTGATGGACCTTATCCTGCTAAT
>Frequency_1_QualityScore_FFHHHHHJJIJJJJJJIIJJJJJJJIJJJJJJJJJJJJJJJIJJJIJJJJJIJHIJHHHHHFFFFFFCCCEEDDDDDDEDDDCACEEDDCCCDB_Mismatch_2_Sense_+_Library_PoolT
AAAACCCTGATTCATTGTCTCTGCTTCTATTCATCTTCTGCACTTGAAAAAAGTGCAGCAATCTGATGGACCTTATCCTGCTAATTTGGAGAGG
>Frequency_1_QualityScore_FFHHHHHJJJIJJJJJJJJJJIJHIJFHIJIIIJJJJGIJJJJJJJIIIGIIJJJJIJIJJJIIGIIJIGGHGHHHFBD@DBDEEEDD_Mismatch_1_Sense_+_Library_PoolT
GACCTTATCCTGCTAATTTGGAGAGGAAATGTGTCCTGACCTCTTTAAAGAATTGACAATGGAGAATAAGGAACCAGTGTTAAGCCCA
>Frequency_1_QualityScore_FFHHHHHJJJJJJJJJJGJJJJJIJJGIJJJIJJJJJJGHJIIJJIJJIIJJIIJIIJJJJJGHJJIIJGGHHHFHHFFFFFEEEEEDDDDDDD_Mismatch_1_Sense_+_Library_PoolT
CAGGACCAGATTAGAGATAGGCCTAGTCATGAAGATGGTGGCAATGACTCTGATGATATGAGTTCTCCTGAAGATGGCATCATGGAGACCAAAG
>Frequency_1_QualityScore_FFHHHHHJJJJJHHHHIGIJJJIJIJJJJJJJIJJJJJ@HGHHIJIJJJJJJJGHIJJJJJHGHHHFFD?CFDEEEEDD_Mismatch_1_Sense_+_Library_PoolT
ATGCTAATTTGGAGAGGAAATGTGTCCTGACCTCTTTAAAAAATTGACAATGGAGAATAAGGAACCAGTGTTAAGCCCA
>Frequency_1_QualityScore_FFHHHHHJIJJIJJJJJJJJJJJJJJJJJIJJJJJJJJJJJIJJJIGHFHIIIJJJIJJJJIGIJJHFEEEFFFFFEECEEDDDDDDDBDDD@C_Mismatch_0_Sense_+_Library_PoolT
TGCAGCAATCTGATGGACCTTATCCTGCTAATTTGGAGAGGAAATGTGTCCTGACCTCTTTAAAAAATTGACAATGGAGAATAAGGAACCAGTG
>Frequency_1_QualityScore_FFHHHGHJHIIJJHIJIJJIJJHIJIJJJJHHIJJJJJCIIJJJJJJJJJJJJJJIJJJJJJIJJGGHHEHHFFFFFFFEEEECCDDDDDCCCC_Mismatch_2_Sense_+_Library_PoolT
AATAGAAGTTTTGTTTAGTTTGTAACCCGGTCTCTGTAAAACCCTGATTCATTGTCTCTGCTTCTATTCATCTTCTGCACTTGAAAAAAGTGCA
>Frequency_1_QualityScore_DFHFHFHJJGIEHIGIIJJHHHHIIJFJJJJJIJJJIJJJIIJIHHIIGIJJIJECGHIIJIGHHHHCDCEFEFDD_Mismatch_0_Sense_+_Library_PoolT
CTAATTTGGAGAGGAAATGTGTCCTGACCTCTTTAAAAAATTGACAATGGAGAATAAGGAACCAGTGTTAAGCCCA
>Frequency_1_QualityScore_BDHGHHHJJJJJJJJJIJJJJJJJJJJJJJJJJJJJJIJJJJHIJJJJJJJJJJJJIJIJJJJJJHHHHEHHFFFFFFEEEEEEEDDDDDEEED_Mismatch_1_Sense_+_Library_PoolT
TTGACCTCTTTAAAAAATTGACAATGGAGAATAAGGAACCAGTGTTAAGCCCATTGTCTCTGATTGTCCATCATCAGAATTATCCGTATATTGA
>Frequency_1_QualityScore_FFHHHHHIJIJHIJJIJJGJJJJJJJJJJHJJJJJJIJJDHIJIGIIJJHII_Mismatch_1_Sense_+_Library_PoolT
TTAAATATAAGTGAGATCTTAATTTTTGGAATAAGATGGACTAGTTTTATCA
>Frequency_1_QualityScore_FFHHHHGJEHGIJJJJJIJJJJIIEHEIIJJJJJIIIGCHGIJHHIIJIICAGEGHIGIJGHHHHCFCDDDDDEEEEEDDDCDDCDD?CBBBDD_Mismatch_1_Sense_+_Library_PoolT
GCCCTGATTCATTGTCTCTGCTTGTATTCATCTTCTGCACTTCAAAAAAGTGCAGCAATCTGATGGACCTTATCCTGCTAATTTGGAGAGGAAA
>Frequency_1_QualityScore_FFHHHHHJJJHHIHIJJGJJJJJJIJJFIHJIIJJIJJJJJJIJJJIJIJJJJGIJJJJJJGIIJHGGIFHCHIJJGIJHHHHH_Mismatch_2_Sense_+_Library_PoolT
TCTCCATAAGTGTAAGTCATAAATATGTATGTTTAAATATAAGTGAGATCTTAATTTTTGGAATAAGATGGACTAGTTTTACTA
>Frequency_1_QualityScore_FFHHHHHJJJJJIIIIJJJJJJJIIJIJIJJJJJJJJJIJJJJJJJJJJJJJJJIIJJJHIJHHHHHHFF_Mismatch_0_Sense_+_Library_PoolT
TGGAGAGGAAATGTGTCCTGACCTCTTTAAAAAATTGACAATGGAGAATAAGGAACCAGTGTTAAGCCCA
>Frequency_1_QualityScore_FFHHHHHJJJJJJJJJJJJJJIJJJJJJJHIJJJJJJJJJIJIIJJJIJJJJJFJJJJFIJJJHIJJJJGGJFHHFFDEEEEFDDDDDDDDDDD_Mismatch_1_Sense_+_Library_PoolT
TAGGAAAATCATGTTTTGTATATACCTGAATTGTTGCTTCAGATAAATAGAAGTTTTGTTTAGTTTGTAACCCGGTCTCTGTAAAACCCTGATT
>Frequency_1_QualityScore_DEHHHHHIJJJJIIIJJJJJJJJJIGCGHJIIGIJJIJIJJJIJIJIEIJJJJJJJIHJJJJIIIJHGHEEFDEFFFFEDDEDDDCDDDDDDDD_Mismatch_1_Sense_+_Library_PoolT
TATTCATCTTCTGCACTTCAAAAAAGTGCAGCAATCTGATGGACCTTATCCTGCTAATTTGGAGAGGAAATGTGTCCTGACCTCTTTAAAGAAT
>Frequency_1_QualityScore_FDHHHHH@GIJJJJJJJJJJIEGFGIGHJIJJJJIJJJIJJJJJJJJJJJJJIJIIGIIJJIJJIJIIJHIHHH_Mismatch_0_Sense_+_Library_PoolT
GTATATTGATATCTCCATAAGTGTAAGCCATAAATATGTATGTTTAAATATAAGTGAGATCTTAATTTTTGGAA
>Frequency_1_QualityScore_FFHHHHHJIIJJHIJJGIJJJJIJJJHIJJJJJJJJGIJJJJJJJJJJJIJJJIJJJJJJIIJJJIGHHEHFFFFDDDDDDDDDDDCDDDDDDB_Mismatch_1_Sense_+_Library_PoolT
TCATGAAGATGGTGGCAATGACTCTGATGATATGAGTTCTCCTGAAGATGGCATCATGGAGACCAAAGATGGAGGAGCAGCAGATGTTGGGAAT
>Frequency_1_QualityScore_DFHHGHHIJJJJJJJJJJJJJJJIHIJJJIJGIIIEGHHJIJBHHIIIDGIJHJGGICFHIJJJJJJGHIIGIHG_Mismatch_0_Sense_+_Library_PoolT
TGATATTAGGAAAATCTTGTTTTGTATATACCTGAATTGTTGCTTCAGATAAATAGAAGTTTTGTTTAGTTTGTA
>Frequency_1_QualityScore_FFHHHHHJJJFHGIIIIJIJJJJJJJJIIIJJJJJJJJJJGHGIJFHIEIJJJJJJGHIIJIIJHHHHHHFFFFFFDDDDDDDDCDCCBDDDDD_Mismatch_0_Sense_+_Library_PoolT
TTCAAAAAAGTGCAGCAATCTGATGGACCTTATCCTGCTAATTTGGAGAGGAAATGTGTCCTGACCTCTTTAAAAAATTGACAATGGAGAATAA
>Frequency_1_QualityScore_FFHHHHHJJHIIJIJJJIIGGJIIJHIIJIJJJJJJJJJJJJIGIGIGIIGHIBHGIIHGIIIIIJ_Mismatch_0_Sense_+_Library_PoolT
ATAAATATGTATGTTTAAATATAAGTGAGATCTTAATTTTTGGAATAAGATGGACTAGTTTTATTA
>Frequency_1_QualityScore_FFHHHHHIIJJJJJJJJJJJJJJJJJJJJJJJJJJJIJIJJJJJJJJJJIIJJJJJHHIJJIJJJIIJJGHHHHHFFDDFEEEEECCDEEDDBD_Mismatch_2_Sense_+_Library_PoolT
TGTAAAACCCTGATTCATTGTCTCTGCTTCTATTCATCTTCTGCACTTGAAAAAAGTGCAGCAATCTGATGGACCTTATCCTGCTAATTTGGAG
>Frequency_1_QualityScore_FFHHHHHJJJJJIIIJIJJIJJIIIIIJJJJJJJIJJJJJJJJJJJIJJJJJJJJJGIJJJJJJJJJJFHHHHHFFFFFEEEEEEEADDEDDCD_Mismatch_2_Sense_+_Library_PoolC
TGTAAAACCCTGATTCATTGTCTCTGCTTCTATTCATCTTCTGCACTTGAAAAAAGTGCAGCAATCTGATGGACCTTATCCTGCTAATTTGGAG
>Frequency_1_QualityScore_FFHHHHHJJHIJJJJJJJJJJJIJJIJJJJJJJJJJJJIIIJJJJIIIJIIJJJJGHIJJGJJJHHHHHHDFFFFFEEEDEEDDDDCBDBCDDD_Mismatch_1_Sense_+_Library_PoolT
TCAAAAAAGTGCAGCAATCTGATGGACCTTATCCTGCTAATTTGGAGAGGAAATGTGTCCTGACCTCTTTAAAGAATTGACAATGGAGAATAAG
>Frequency_1_QualityScore_FFHHHHHJJEGGJJJJJJJJJJJJJIJJJJJJJJJJJJJJJJJJIJJJJJGGIJJHGHIJJJIJFHHHHHFFFFFFEEEDEEDDDDDDDBDDCD_Mismatch_2_Sense_+_Library_PoolT
TGAAAAAAGTGCAGCAATCTGATGGACCTTATCCTGCTAATTTGGAGAGGAAATGTGTCCTGACCTCTTTAAAGAATTGACAATGGAGAATAAG
>Frequency_1_QualityScore_FFHHHHHJJJJJJJJJJJHJJJJJHJJJIJJJJJIHIJJJIJJJJHIJJIJ_Mismatch_0_Sense_+_Library_PoolT
TATATACCTGAATTGTTGCTTCAGATAAATAGAAGTTTTGTTTAGTTTGTA
>Frequency_1_QualityScore_D@FFHHFIIII+?EF>GIIBFDBB?BGFA>8DGFDFCHHGB@;)=C@FA=EEE6=E7;?ACC>DCCC@C@@@A@C@;=,:>>>>>C>C><>(:@_Mismatch_1_Sense_+_Library_PoolT
CTTCAAAAAAGGGCAGCAATCTGATGGACCTTATCCTGCTAATTTGGAGAGGAAATGTGTCCTGACCTCTTTAAAAAATTGACAATGGAGAATA
>Frequency_1_QualityScore_FFHHHHHJJJJJJGIGJIIHHBJHHIIIGJJGHIIHIIIJJIGCFIIIGIIIIDFHIJGIJJJJJJHIIG_Mismatch_1_Sense_+_Library_PoolT
TATTGATATCTCCATAAGTGTAAGTCATAAATATGTATGTTTAAATATAAGTGAGATCTTAATTTTTGGA
>Frequency_1_QualityScore_FFHHHHHJJJJIFHIGGEHHIJJJIJIIIDIFGCFIJJJJJIJJIHIIJJJGIIJIIIJJJIJC_Mismatch_1_Sense_+_Library_PoolT
TATCTCCATAAGTGTAAGTCATAAATATGTATGTTTAAATATAAGTGAGATCTTAATTTTTGGA
>Frequency_1_QualityScore_FFHHHHHJIJJJJJJIJJJJJJJIHIJJJJJJJJJJJJJJJJJIJIIGHIIJJJIJJJJJIJJJIJJJIHIHHAHHHFFFFFEEDEEEEDDDDD_Mismatch_0_Sense_+_Library_PoolT
AAAGAAGTTATCAGAAAGCCTGATACTCTCAGAAAGATCAATGAAAGTGAAGATGATCAGGACCAGATTAGAGATAGGCCTAGTCATGAAGATG
>Frequency_1_QualityScore_FFFHHHHJJJIIJJJHIIJJJJJIHJIIJIJFGIIGIGHCFGHIJIHCDHIIJIJFCHGGGHGIIH@DHHHHHHGGHFFFFF@CCDECEDBBDD_Mismatch_2_Sense_+_Library_PoolT
TGTCCTGACCTCTTTAAAGAATTGACAATGGAGAATAAGGAACCAGTGTCAAGCCCATTGTCTCTGATTGTCCATCATCAGAATTATCCGTATA
>Frequency_1_QualityScore_DAH>FHHGI@GBGEFHE<HHCFEHHIIIEBFGHEBGHIEFHGFICIIGD@GGEGHIBFF=BFHICDGGGCGHHGI_Mismatch_1_Sense_+_Library_PoolT
TGATATTAGGAAAATCTTGTTTTGTATATACCTGAATTGTTGCTTCAGATAAATAGAAGTTTTGTTTAGTTTGGA
>Frequency_1_QualityScore_FFHHHHHJJJHIJJJGHIJJGIGIIGIHJJJJJJJJJGIJJJJIJJJJJJJJIJJJIIJJJJJJJJIIJJGGGEHHFHFHHFEFFFFCEEEEDC_Mismatch_1_Sense_+_Library_PoolT
CATCCATCTGATTTGATTTGATATTAGGAAAATCTTGTTTTGTATATACCTGAATTGTTGCTTCAGATAAATAGAAATTTTGTTTAGTTTGTAA
>Frequency_1_QualityScore_FFHHHHHIIGIJHIIJJIJJJJJIIJJJJJJJJIJJJJIIJJIJJIJIJJIHIIIIHIIIJIIJIIJJIGGHGHHHHHFFFFFFDDECCEDDDD_Mismatch_1_Sense_+_Library_PoolT
AAATGTGTCCTGACCTCTTTAAAGAATTGACAATGGAGAATAAGGAACCAGTGTTAAGCCCATTGTCTCTGATTGTCCATCATCAGAATTATCC
>Frequency_1_QualityScore_FFHHHHHJJJJJJJIIIJIJJJJJIJJJJJJJJJJJJJJJJJJIIIJJIJHHIJJJJJJJJJHJJJJJJHHHHHHFFFFDFEEEEECDCBDDDC_Mismatch_1_Sense_+_Library_PoolT
ACCCTGATTCATTGTCTCTGCTTGTATTCATCTTCTGCACTTCAAAAAAGTGCAGCAATCTGATTGACCTTATCCTGCTAATTTGGAGAGGAAA
>Frequency_1_QualityScore_FFHHHHHJFHIJIJJJJJJJJJJJJJJJJJIJJJJJJHHIJJJIJJJIJIJJJIHIIJJJJJJHHHHHHFFFFFFDEEDEEDDDDCBDDDDDDD_Mismatch_1_Sense_+_Library_PoolT
CAAAAAAGTGCAGCAATCTGATGGACCTTATCCTGCTAATTTGGAGAGGAAATGTGTCCTGACCTCTTTAAAGAATTGACAATGGAGAATAAGG
>Frequency_1_QualityScore_FFHHHHHJJJJJIJJJJJJJJJJJJJJJIJJJIJJIJHIJJJJJJJJJJJJJJJJIJJJJJIIFDHGGHHJJJJJIHEHHHHHHGHHFFFFFFF_Mismatch_1_Sense_+_Library_PoolT
AGTGTTAAGCCCATTGTCTCTGATTGTCCATCATCAGAATTATCCGTATATTGATATCTCCATAAGTGTAAGTCATAAATATGTATGTTTAAAT
>Frequency_1_QualityScore_FFHHHHHJJJJJJJJJJJJJJHHIIIJJJJJJJJJJJJJJJJJJJIJJJJJJJJJJJGJJJJJJJIJIIHHJHHHHHHHFFFFDEBEEEEEDDD_Mismatch_0_Sense_+_Library_PoolT
CAATGGAGAATAAGGAACCAGTGTTAAGCCCATTGTCTCTGATTGTCCATCATCAGAATTATCCGTATATTGATATCTCCATAAGTGTAAGCCA
>Frequency_1_QualityScore_FFHHHHHJJJJJJJJJJJJIJJJJJJIJJJFHIJIJJIJJJJJJJJJJJJIIJGHIJHFHHHHEEDFFFEEEEEEDEDDDCDEDDDEEEEEEDC_Mismatch_1_Sense_+_Library_PoolT
GCCATGAGGAACCCTTTTCAACTGGGACAGTTTACAAACATGGCATCCATCTGATTTGATTTGATATTAGGAAAATCATGTTTTGTATATACCT
>Frequency_1_QualityScore_FFGHHHDIIIJIIGIHIHIJIGIIJJIJJJJJJGIJJJEGGIGIGHIIJGIJCFIIGIJIJJIJEHHHHCEDFFFEFEDDDA(>CCDDDDDDDD_Mismatch_0_Sense_+_Library_PoolT
TTTGTTTAGTTTGTAACCCGGTCTCTGTAAAACCCTGATTCATTGTCTCTGCTTGTATTCATCTTCTGCACTTCAAAAAAGTGCAGCAATCTGA
>Frequency_1_QualityScore_DDHDCDBBEHHGG<CHEHHEEEDEEHBDF?CD?1?DG;DDDFED><BBCGHFGHIIBGIHDH@HCHGEEEACA?BEBBD@B3-;;;@B?CCCDC_Mismatch_0_Sense_+_Library_PoolC
TTTGTTTAGTTTGTAACCCGGTCTCTGTAAAACCCTGATTCATTGTCTCTGCTTGTATTCATCTTCTGCACTTCAAAAAAGTGCAGCAATCTGA
>Frequency_1_QualityScore_FFHHHHHJIIJJGIJJJJJGJJJJJJIIJJGGGIJJJJIJJIHIJJJGIIIJGIIJIHGHHFHHFFFFFFEEEEEDDDECDDDCDCDDCCCDDD_Mismatch_0_Sense_+_Library_PoolT
CCCTTTTCAACTGGGACAGTTTACAAACATGGCATCCATCTGATTTGATTTGATATTAGGAAAATCTTGTTTTGTATATACCTGAATTGTTGCT
>Frequency_1_QualityScore_FFHHHGGIIJJJJJIJJJJJJEHFIJJIJHGIIIIJJIIJJJIIJIJJJIJJJJJJJHHHFEDDDDDDDDDDDDDDDDDDDDDDDDDDDDDDDC_Mismatch_0_Sense_+_Library_PoolT
CATGGAGACCAAAGATGGAGGAGCAGCAGATGTTGGGAATGGAAAACCAGATGGAGACCCGGAGCCATGAGGAACCCTTTTCAACTGGGACAGT
>Frequency_1_QualityScore_DD8CDDFCFGBAE@<FA9@CHE9<FFE:C?FGADFB<?3B9;@/*8*BDFBC().8==7CDC?=AECE77;B@?@B3>6;@6.5>A35;3;5:@_Mismatch_1_Sense_+_Library_PoolT
GGAAATGTGTCCTGACCTCTTTAAAAAATTGACAATGGAGAATAAGGAACCAGTGTTAAGCCCATTGTCTCTGATTGTCCATAATCAGAATTAT
>Frequency_1_QualityScore_D?BHF?AF@CF<C?CD@@HCGIIIIGEEHIFFG@>D@GHGICDA8DAEHIIEE<FHH)7=@DHFD>E_Mismatch_1_Sense_+_Library_PoolT
GAGAGGAAATGTGTCCTGACCTCTTTAAAAAATTGACAATGGAGAATAAGGAACCAGTGTTAAGCCA
>Frequency_1_QualityScore_FFFFFHHJJJIJJIJHIIJIJJJJJJJJJJIJJIJ_Mismatch_2_Sense_+_Library_PoolT
TGGTTTAAATATAAGTGAGATCTTAATTTTTGGAA
>Frequency_1_QualityScore_DDHHDC:CBACFFHACBEH:CFFACDBFBGEHD>DDCBF@???BDHEHHDFGFGBGHIIFHIIEH_Mismatch_1_Sense_+_Library_PoolT
AAAATCATGTTTTGTATATACCTGAATTGTTGCTTCAGATAAATAGAAGTTTTGTTTAGTTTGTA
>Frequency_1_QualityScore_FFHHHHHJJJJJJJJJJIGJJJJJJGIJJHIJJJJJJJJJJJJJJJJJJJJJFHIJJIJJJJHIJJJHHHHHHEFFFFFCEEEEBEEEEFDDDD_Mismatch_1_Sense_+_Library_PoolT
GCATGAGGAACCCTTTTCAACTGGGACAGTTTACAAACATGGCATCCATCTGATTTGATTTGATATTAGGAAAATCTTGTTTTGTATATACCTG
>Frequency_1_QualityScore_DDFFFHHIIEGAEH<HHIIIIIIHHCEHHG?FHDFHHIIGEGIEGHDHGGCGGHIIII:F=_Mismatch_2_Sense_+_Library_PoolT
CTCCACATGTGTAAGCCATAAATATGTATGTTTAAATATAAGTGAGATCTTAATTTTTGGA
>Frequency_1_QualityScore_FFHHFHFGIJJIJJHGIJJIJIJJIJJJJJJJJJJJIIBHHGHIJJJJHHHHDFFFECEEDEEDDDDDD@@ADDDDA@BDDDDDDDDCDCDDDC_Mismatch_0_Sense_+_Library_PoolT
CAGCAGATGTTGGGAATGGAAAACCAGATGGAGACCCGGAGCCATGAGGAACCCTTTTCAACTGGGACAGTTTACAAACATGGCATCCATCTGA
>Frequency_1_QualityScore_FEHHHHHJJJIGIIGJIIJJIIGFHIIFGGIIHIIJJJGHHIIJJIEDGGHIIDGIJJJIJIIGIJI;@@@DCCGGICCEEEEHHF;?ACB>CC_Mismatch_0_Sense_+_Library_PoolT
ATTTGATTTGATATTAGGAAAATCTTGTTTTGTATATACCTGAATTGTTGCTTCAGATAAATAGAAGTTTTGTTTAGTTTGTAACCCGGTCTCT
>Frequency_1_QualityScore_FFHHHHHJJJJIJIJJJJJJJIJJJJJJJJIJJJJJJJJJFHIIJIJJJJIJJIJJJJJIJJJJEGHIJIIFHGHHHFFFFDEEEEEEEDDDDD_Mismatch_0_Sense_+_Library_PoolT
TTATCAGAAAGCCTGATACTCTCAGAAAGATCAATGAAAGTGAAGATGATCAGGACCAGATTAGAGATAGGCCTAGTCATGAAGATGGTGGCAA
>Frequency_1_QualityScore_DDBHF?DBHEHIGCHGIIIIICGC@9CHHIGGIG3??<6?F@GID9??88;C==@@CAHII=7@DE==?;ABF@@D@DDAA>A@A>>A;>@_Mismatch_2_Sense_+_Library_PoolT
TTCAGATAAATAGAAGTTTTGTTTAGTTTGTAACCCGGTCTCTGTAAAACCCTGATTCATTGTCTCTGCTTCTATTCATCTTCTGCACTTG
>Frequency_1_QualityScore_FFHFHFDHHIGIJJEFHHGIIIJAGGGGGDHIIIJJJJGIJGIFF@FHIIHIIGGIGIJJFGGEEHGHGGGHIJJJCEHBHHEFFF@DFFEEDB_Mismatch_2_Sense_+_Library_PoolT
TTGTCCATCATCAGAATTATCCGTATATTGATATCTCCATAAGTGTAAGTCATAAATATGTATTTTTAAATATAAGTGAGATCTTAATTTTTGG
>Frequency_1_QualityScore_DDHHHHHIJJJJHIJJJGJJJJJJJJHIHJJGJJJJJIJJJJIJJJIHGIJIJIJJIJJHHIJJJIJIGEHHHFFFFFFEEEEEEEDDDDDDDD_Mismatch_1_Sense_+_Library_PoolT
TGTATATACCTGAATTGTTGCTTCAGATAAATAGAAGTTTTGTTTAGTTTGTAACCCGGTCTCTGTAAAACCCTGATTCATTGTCTCTGCTTCT
>Frequency_1_QualityScore_FFHHHHGJJJJJJIJJIJJJJJJJJJJJJJJJJHJJJJJJIJJJJIJJJJJJJGIIIJJIJJJJIJIJJHIJIIIJJIGIHHHHHHHFFFFFFE_Mismatch_0_Sense_+_Library_PoolT
TTGTCTCTGATTGTCCATCATCAGAATTATCCGTATATTGATATCTCCATAAGTGTAAGCCATAAATATGTATGTTTAAATATAAGTGAGATCT
>Frequency_1_QualityScore_FFHHHHGJJJJIIHIJJJJJJJJJJJIIJJJJJJJJJJJJJJJJJJJJJJJJJJJJJIIIIJJJJJJHHHHHFFFFFFFEDEEEEEDDDDDDDC_Mismatch_1_Sense_+_Library_PoolT
GAGAGGAAATGTGTCCTGACCTCTTTAAAGAATTGACAATGGAGAATAAGGAACCAGTGTTAAGCCCATTGTCTCTGATTGTCCATCATCAGAA
>Frequency_1_QualityScore_FFHHHHHJJIIGHEHIJJJJJIJJJJGEIIJIJIIJJJIJJGHIGHGIIJIJJJJJJHIJIJJJJJJHHHHHFFFFFDFEDEEEEEDDDDDDDD_Mismatch_1_Sense_+_Library_PoolC
GAGAGGAAATGTGTCCTGACCTCTTTAAAGAATTGACAATGGAGAATAAGGAACCAGTGTTAAGCCCATTGTCTCTGATTGTCCATCATCAGAA
>Frequency_1_QualityScore_FFHHHHHJIJJHHIJBFHIIIGIIJJIJJJIIJJJJJJJJJJIIGIJJJJJIIGIIJIIJIIIIHHEHHBDECDDCEEDDDDDDDDDDDDDDDD_Mismatch_0_Sense_+_Library_PoolT
CTCTGATGATGTGAGTTCTCCTGAAGATGGCATCATGGAGACCAAAGATGGAGGAGCAGCAGATGTTGGGAATGGAAAACCAGATGGAGACCCG
>Frequency_1_QualityScore_FFHFHHHJJJJJJJJJJJJJJJJJJJJJJJJJJJJJJJJJJJJJIJJHIJJJJJJJJJJJJJJJJJJFHJIIIJJJHHHHHHFFFFFFDFEEDC_Mismatch_0_Sense_+_Library_PoolT
CAGTGTTAAGCCCATTGTCTCTGATTGTCCATCATCAGAATTATCCGTATATTGATATCTCCATAAGTGTAAGCCATAAATATGTATGTTTAAA
>Frequency_1_QualityScore_FFFFDHHGGIGGIJIIGBHHJJIGIEE?DECHIIJGCHEGGIGIHHHDBFHIIG@FGHEGIAFHJGC=FCFECAGG:AA>EHFDCDF>?>CEEE_Mismatch_0_Sense_+_Library_PoolC
CAGTGTTAAGCCCATTGTCTCTGATTGTCCATCATCAGAATTATCCGTATATTGATATCTCCATAAGTGTAAGCCATAAATATGTATGTTTAAA
>Frequency_1_QualityScore_FFHHHHHJJJIIJJJIJIJJJGIEGHIJJJJJJJJJJJJJJJJJJJJJJIJJJJJJJJIJJIJJJIIIGEEHHHHFCEFFFF_Mismatch_1_Sense_+_Library_PoolT
GACAATGGAGAATAAGGAACCAGTGTTAAGCCCATTGTCTCTGATTGTCCATCATCAGAATTATCCGTATATTGATATCTCA
>Frequency_1_QualityScore_FFHHHHHJJJJJJJJJJJJJJJIJIJJJJJJJJJJJJJJJJJJJHIIJJJIIJJJJIJJJJJJJJJJJHHHHHHFFFFFEFEEDDDDDDDDDDD_Mismatch_2_Sense_+_Library_PoolT
ATTCATTGTCTCTGCTTCTATTCATCTTCTGCACTTGAAAAAAGTGCAGCAATCTGATGGACCTTATCCTGCTAATTTGGAGAGGAAATGTGTC
>Frequency_1_QualityScore_DD8FFHHIFDEGGHIIIBGIGHG=FHGGIIIIFI@@HDH;A=?CDF_Mismatch_0_Sense_+_Library_PoolT
GGAGACCCGGAGCCATGAGGAACCCTTTTCAACTGGGACAGTTTAC
>Frequency_1_QualityScore_FFHHHHHGIJJJHJJJJIIIIJIJIJJJIJJJJJJJJJJJJJJJJJJJJIJJJJJJJJJJJJJHIIJJIDGHHHAHHHFDFFFEEEEEE_Mismatch_1_Sense_+_Library_PoolT
CCATCTGATTTGATTTGATATTAGGAAAATCTTGTTTTGTATATACCTGAATTGTTGCTTCAGATAAATAGAAGTTTTGTTTAGTTTAT
>Frequency_1_QualityScore_FFHHHH4CFHIJJJIIJJIJGIJGIIJJIIJJJJJIJIJJJJJJJJJJGHJJJJJJJJJIJIJJJHJJJGHJJJJJJHHGHGGFFFFFFFEEEE_Mismatch_1_Sense_+_Library_PoolT
TCTGATCGTCCATCATCAGAATTATCCGTATATTGATATCTCCATAAGTGTAAGCCATAAATATGTATGTTTAAATATAAGTGAGATCTTAATT
>Frequency_1_QualityScore_FFHHHGHJJJJJJJJJJJJJJJJJJJJCGHJJJJJJJJJJJJJJJJJJJJJJJJJJJ_Mismatch_2_Sense_+_Library_PoolT
CTATTCATCTTCTGCACTTGAAAAAAGTGCAGCAATCTGATGGACCTTATCCTGCTA
>Frequency_1_QualityScore_FFHHHHHJJJJJJIIJJJJIJJJJJJJJJJJJJJJJJIIIIIJJGIJJJJJJJJJJJIJJJJJJJJIHHHHFDCEEEEDDDDDDEDEDDDDDDD_Mismatch_2_Sense_+_Library_PoolT
GTTTGTAACCCGGTCTCTGTAAAACCCTGATTCATTGTCTCTGCTTCTATTCATCTTCTGCACTTGAAAAAAGTGCAGCAATCTGATGGACCTT
>Frequency_1_QualityScore_FFHHHHHJJJJJIJIJJJJJJJJJJIJJJIJIJJJEHJJJJJJJJIJJJJIJIJJGJGGGGIJGJIJJJHHHHGFDDFFFFCEEEEDDEEEDDD_Mismatch_2_Sense_+_Library_PoolT
ACATGAGGAACCCTTTTCAACTGGGACAGTTTACAAACATGGCATCCATCTGATTTGATTTGATATTAGGAAAATCATGTTTTGTATATACCTG
>Frequency_1_QualityScore_FFHHHGHIJJJJJHIIIIJJIJJJJIJJJJJJJJJJJJJJIJJJJIIJHJJJJJIJJGIJJJJJJJJJJHIJIHHHHGHFFFFFFEEDEDEEDD_Mismatch_1_Sense_+_Library_PoolT
GGGACAGTTTACAAACATGGCATCCATCTGATTTGATTTGATATTAGGAAAATCATGTTTTGTATATACCTGAATTGTTGCTTCAGATAAATAG
>Frequency_1_QualityScore_AADB8+<:AAEE?EF?F;CAFC??3?B9?DD411*:0*:DE?*?*B9*99B?DD8).=B)=@8@;.=.))..@7=CC>)..(777@A@@@A<;;_Mismatch_1_Sense_+_Library_PoolT
CTGGGACAGTTTACAAACATGGCATCCATCTGATTTGATTTGATATTAGGAAAATCTTGTTTTGTATTTACCTGAATTGTTGCTTCAGATAAAT
>Frequency_1_QualityScore_FFHHHHHJJJJJJJJJHHJJJJJIJJJJJJJJJIIJJJJJJJJJJJJJJJJJ_Mismatch_0_Sense_+_Library_PoolT
GTAAGCCATAAATATGTATGTTTAAATATAAGTGAGATCTTAATTTTTGGAA
>Frequency_1_QualityScore_FFHHHHHJJJHIJJJJJJJJGJHIIIJJJJJIJJJJJJJJJJJJJJJJJJJJIIIJJIJJJJJJJJHIJJJIIIIJIEHHHHHHFFFDFFEEEC_Mismatch_2_Sense_+_Library_PoolT
CATCCATCTGATTTGATTTGATATTAGGAAAATCATGTTTTGTATATACCTGAATTGTTGCTTCAGATAAATAGAAGTTTTGTTTAGTTTGCAA
>Frequency_1_QualityScore_DDHHGHFFGIJIJJJHIIJJJIJIJJJJJFIGIJJIIJJGHJJJHHIHHIJJJGIGGIHIJGIICGHEIIIHHIEHHGEE_Mismatch_1_Sense_+_Library_PoolT
TGATTTGATATTAGGAAAATCATGTTTTGTATATACCTGAATTGTTGCTTCAGATAAATAGAAGTTTTGTTTAGTTTGTA
>Frequency_1_QualityScore_FFHHHHHJJJJJJJJJJJJIIJJJJIJJJJJJJJIJJJJJJHIJJJJJJJJJJJJJJJJJJJIJJJJJHHEHHHFFFFFFDDCEDDDDDFDDDD_Mismatch_2_Sense_+_Library_PoolT
CATTGTCTCTGCTTCTATTCATCTTCTGCACTTGAAAAAAGTGCAGCAATCTGATGGACCTTATCCTGCTAATTTGGAGAGGAAATGTGTCCTG
>Frequency_1_QualityScore_FFGHFHHIIJJIIJIJJJEHIIJGIIIIJJJIIEHGIIIJJIHIGGIIJJIJIJJGGHIFFHIIJJEHHCHFEFFFFEEECEEEEEEDEDCDCE_Mismatch_1_Sense_+_Library_PoolT
CAGAAAGATCAATGAAAGTGAAGATGATCAGGACCAGATTAGAGATAGGCCTAGTCATGAAGATGGTGGCAATGACTCTGATGATATGAGTTCT
>Frequency_1_QualityScore_DDFHFHHIHGIIIIGIIHGGIIAGCHIIIIIFIIIEEGHGBGGHIIIIDEGHIDFHG>CFGII_Mismatch_1_Sense_+_Library_PoolT
AAATCTTGTTTTGTATATACCTGAATTGTTGCTTCAGATAAATAGAAGTTTTGTTTAGTTTAT
>Frequency_1_QualityScore_FFGHHHHJJIIJJJJJJJJIJIJJJJJJJIJJJIJIIJJIGIJJJJJJJJJJHHHHHFFFFFFEEEEEEEDEDDDEEEEECCDDDDDDDDDEED_Mismatch_1_Sense_+_Library_PoolT
GAGACCCGGAGCCATGAGGAACCCTTTTCAACTGGGACAGTTTACAAACATGGCATCCATCTGATTTGATTTGATATTAGGAAAATCATGTTTT
>Frequency_1_QualityScore_FFHHHHHJJJHIIIJHJJJJJJJJJJJIJJJJJJJIIIJJJJIGIJJIJJIJJJGHFHGAGHGGGDHEEAEHHFFEFFFEEEDEEDDDDDDDDD_Mismatch_1_Sense_+_Library_PoolT
CTTTGATTTGATATTAGGAAAATCTTGTTTTGTATATACCTGAATTGTTGCTTCAGATAAATAGAAGTTTTGTTTAGTTTGTAACCCGGTCTCT
>Frequency_1_QualityScore_DDBFDFA?GHEHGBCHHG@HHGE@>H?ABGG:9EFF:BGFC?DGCIGIDH;?AAFHGHGGGGII>156AC@@BEDA;>C@@A@C@ACACDCDC>_Mismatch_1_Sense_+_Library_PoolT
TACCTGAATTGTTGCTTCAGATAAATAGAAGTTTTGTTTAGTTTGTAACCCGGTCTCTGTAAAACCCTGATTCATTGTCTCTGCTTCTATTCAT
>Frequency_1_QualityScore_FFHHHHHJIJJJJIGIJIIJJIJJIJIJGHJIGIIJJIJJJJHIJIJJJJIFJJGEHFGIJEFHGIEIJGIFHH_Mismatch_0_Sense_+_Library_PoolT
TGTAAGCCATAAATATGTATGTTTAAATATAAGTGAGATCTTAATTTTTGGAATAAGATGGACTAGTTTTATTA
>Frequency_1_QualityScore_FFHHHHHJJJJJJIJJIJIIJJJJJJJJJJJJJGHHIJJJJJJJJJJJJIJJJJJJJIJJJJJJJJIJIIIJHHHGHDFFFFEEEDEEEEDDDC_Mismatch_1_Sense_+_Library_PoolT
TTAAAGAATTGACAATGGAGAATAAGGAACCAGTGTTAAGCCCATTGTCTCTGATTGTCCATCATCAGAATTATCCGTATATTGATATCTCCAT
>Frequency_1_QualityScore_DAFDHHDIJJIJJIIJIAFHHJJIGGIHGGGCDHGGGHIIEDEBGGHHEGHGII<DEHICGDEIJIFGJIFHFFHH_Mismatch_1_Sense_+_Library_PoolT
GGAGAATAAGGAACCAGTGTTAAGCCCATTGTCTCTGATTGTCCATCATCAGAATTATCCGTATATTGATATCTCA
>Frequency_1_QualityScore_FFHHHHHJJJJJJJJJJJHJIJJJJIJJJHJJJJIIJJJHHIJHI_Mismatch_0_Sense_+_Library_PoolT
CCTGAATTGTTGCTTCAGATAAATAGAAGTTTTGTTTAGTTTGTA
>Frequency_1_QualityScore_DFGHHHHIIIJIJIHIJJJIJJIGIIIIJIIJIIGIIIIIEIIIIJJGFGIJJIJHCGC@FHFHHIEHHHHEHHHGFFB_Mismatch_1_Sense_+_Library_PoolT
ATAAGTGTAAGTCATAAATATGTATGTTTAAATATAAGTGAGATCTTAATTTTTGGAATAAGATGGACTAGTTTTATTA
>Frequency_1_QualityScore_BDFFAA?<<,AECGEEHDHHF@FHE@<AH@B??E9?:D1:DDFFIFFI9?DD9B_Mismatch_0_Sense_+_Library_PoolT
TTGTATATACCTGAATTGTTGCTTCAGATAAATAGAAGTTTTGTTTAGTTTGTA
>Frequency_1_QualityScore_FFFHHHHJJIJJJJJJJJJIJJIJJJJIJIJJIJJJJJFHJJJJJIJIJJIHHHGHFFFFFFEEDEEEDDEDDDDDDDDDDCDDCDACDDDDDD_Mismatch_1_Sense_+_Library_PoolT
GGTCTCTGCTTGTATTCATCTTCTGCACTTCAAAAAAGTGCAGCAATCTGATGGACCTTATCCTGCTAATTTGGAGAGGAAATGTGTCCTGACC
>Frequency_1_QualityScore_;@@CF?DHHGIFHDGIDGE@HGIIG<???FGFGIDCGGFDEEC_Mismatch_0_Sense_+_Library_PoolT
GTGAGATCTTAATTTTTGGAATAAGATGGACTAGTTTTATTAA
>Frequency_1_QualityScore_FFGHHHHJJJIJJJJJJIJIJJIJJJIIJIJJJJJJJIJJJJJGIIJJJJJJIIJJJGJJJJJJJJIGHCHHF@CDDFCCEEDD_Mismatch_1_Sense_+_Library_PoolT
TTATCCTGCTAATTTGGAGAGGAAATGTGTCCTGACCTCTTTAAAGAATTGACAATGGAGAATAAGGAACCAGTGTTAAGCCCA
>Frequency_1_QualityScore_FFHHHHHJHIJIIIJJHIIIIJJIIIJJJJJIJJIJJJJJJJJJJJJIJIIJJJJJJJJJJJHHIJIIHHHHFFFFFFEEEEEDEDDEDDEDDD_Mismatch_2_Sense_+_Library_PoolT
ATTTGGAGAGGAAATGTGTCCTGACCTCTTTAAAGAATTGACAATGGAGAATAAGGAACCAGTGTCAAGCCCATTGTCTCTGATTGTCCATCAT
>Frequency_1_QualityScore_FFHBFFBEGEBHEFGIEIHIECHIIIHAFHAGHBDFEHHGGBDFHHEHIDHH@BHGE==CCGHG@@G=D>CAEEA;BBBDDBC;AECA>>@B@;_Mismatch_0_Sense_+_Library_PoolT
GTTATCAGAAAGCCTGATACTCTCAGAAAGATCAATGAAAGTGAAGATGATCAGGACCAGATTAGAGATAGGCCTAGTCATGAAGATGGTGGCA
>Frequency_1_QualityScore_FFHHHHHJJFIJJIJEIGIIIJJIJJIIJIJJJJJJJJJJJHIJJJJIIIIIIIJJIGHGIIEIJJJIJEECEHHFFFFFCD@CCDDDDECCDC_Mismatch_1_Sense_+_Library_PoolT
CATTGTCTCTGCTTGTATTCATCTTCTGCACTTCAAAAAAGTGCAGCAATCTGATGGACCTTATCCTGCTAATTTGGAGAGGAAATTTGTCCTG
>Frequency_1_QualityScore_FFHHHGHJJJJJJJJJJJIIJIJIIJJIJJJJJJJIIJJJJHHHHHHFFFDDDDDDDDACDDDDDDDDDDCEEDEEDDDDDDDDDDDDDDDDDD_Mismatch_1_Sense_+_Library_PoolT
CAAGGACCTTTAAGGCCAGCGAAGACGAGCCCAAGTTCCTTATCAGGAGCGATAAGAGTGGCAAAGAAGTTATCAGAAAGCCTGATACTCTTAG
>Frequency_1_QualityScore_FFAFDHHGIIIIIIIAFCHGHEIIIIIIIIIIGIIIIIIIIIIIIIHIHIIIGGIIIHIIIIGIIIG_Mismatch_0_Sense_+_Library_PoolT
TGATATCTCCATAAGTGTAAGCCATAAATATGTATGTTTAAATATAAGTGAGATCTTAATTTTTGGA
>Frequency_1_QualityScore_FFHFHHHIJIJJJIJFGHIIJGHIJJIJIJJJIGHIG_Mismatch_2_Sense_+_Library_PoolT
ATGTTTAAATATAAGTGAGATCTTAATTTTTGGTTTA
>Frequency_1_QualityScore_FFGHGHHIJJJJJIJGIIJIJJIIJJJJJJHGJIJIJJJIJJIIJJHIJIBDHHIIJJJJCHGGHIIJGFGGEEDEFCEEEFEDCBDDDDDEDD_Mismatch_1_Sense_+_Library_PoolT
GAAAATCATGTTTTGTATATACCTGAATTGTTGCTTCAGATAAATAGAAGTTTTGTTTAGTTTGTAACCCGGTCTCTGTAAAACCCTGATTCAT
>Frequency_1_QualityScore_FFHHHHHIIJG@GIIJJJIJIHHIIHIGJJJJJJGJJJIIJJHIJIIIJJIJIJIJFHIGIJIJJIJJJGGIHHHHFFFEECEECA?@=@DACD_Mismatch_0_Sense_+_Library_PoolT
GAGATAGGCCTAGTCATGAAGATGGTGGCAATGACTCTGATGATGTGAGTTCTCCTGAAGATGGCATCATGGAGACCAAAGATGGAGGAGCAGC
>Frequency_1_QualityScore_FDHHHHDIJJIGIGHJHJJIJJJIIJIJHIJJJJJJJJIIIJJGHGIJJJJIJJJIIJIIIJJJJJIIGGHIJGHHHHHHHHFFFFFDDDDBDD_Mismatch_0_Sense_+_Library_PoolT
GATTTGATTTGATATTAGGAAAATCTTGTTTTGTATATACCTGAATTGTTGCTTCAGATAAATAGAAGTTTTGTTTAGTTTGTAACCCGGTCTC
>Frequency_1_QualityScore_FFHHHHHHIIIJJJJHJEIGIJJJJIIIJFGHJJJJJJJJJJJHIJIIJHGIIGIJJJJJJCHIIIIJJIJJJHHHHHFFFFDDEEEDDDDD?B_Mismatch_0_Sense_+_Library_PoolT
ATTAGAGATAGGCCTAGTCATGAAGATGGTGGCAATGACTCTGATGATGTGAGTTCTCCTGAAGATGGCATCATGGAGACCAAAGATGGAGGAG
>Frequency_1_QualityScore_FFHHHHHIHIIJJJJIIHHJJIIJJGIHGIJIFGIGHIIHHIJJJJJJIGIIJIJIIJJIIJJJJHHHHHHHFFFFFFFDEEEEEEDCDDDDCC_Mismatch_2_Sense_+_Library_PoolT
CTTCAGATAAATAGAAGTTTTGTTTAGTTTGTAACCCGGTCTCTGTAAAACCCTGATTCATTGTCTCTGCTTCTATTCATCTTCTGCACTTGAA
>Frequency_1_QualityScore_FFDHFHFIGGIIGCGIJJHGIGHFEFHHIJHIJIJJJIGHHGJIIIJJIJIIJJJICGHIJJGIGEHGFHEAEE@DCCED_Mismatch_1_Sense_+_Library_PoolT
CCTGCTAATTTGGAGAGGAAATGTGTCCTGACCTCTTTAAAGAATTGACAATGGAGAATAAGGAACCAGTGTTAAGCCCA
>Frequency_1_QualityScore_FFHHHHHJJJJJJJIJIJJJJJGIJJJIJJJJJJJJJJJJGIFHHIJJJJJJJIGIIIIFIIIHIJIIJCGHGEIGIIIIJGHHHFHHHFFFDE_Mismatch_0_Sense_+_Library_PoolT
TGTCCATCATCAGAATTATCCGTATATTGATATCTCCATAAGTGTAAGCCATAAATATGTATGTTTAAATATAAGTGAGATCTTAATTTTTGGA
>Frequency_1_QualityScore_FFHHHHGJJJJJJJJJIJHIJIJJJJGIJJJJJHHIJJJJFHJJJJJJJJJJJJHIJHIJIHHIFGIIJHIHFHHHHFFFFFEEEEECD?@BCA_Mismatch_0_Sense_+_Library_PoolT
ATCAGGACCAGATTAGAGATAGGCCTAGTCATGAAGATGGTGGCAATGACTCTGATGATGTGAGTTCTCCTGAAGATGGCATCATGGAGACCAA
>Frequency_1_QualityScore_D?:D;F?F?<GDD3A?H?@B@FFG):C8:D?:?B@;DFDGI@DDBB;<BCFD@EFDCEEFFC;@BD?;>666?B?B;?2/99<?:4:@BBB?BB_Mismatch_1_Sense_+_Library_PoolT
TCTCCTGAAGATGGCATCATGGAGCCCAAAGATGGAGGAGCAGCAGATGTTGGGAATGGAAAACCAGATGGAGACCCGGAGCCATGAGGAACCC
>Frequency_1_QualityScore_FFHHHHHJJJJJEHIIJJJJJJJJJJIJJJIJHIJJHIIIJJIJIJJJJJJJJJJJJJJJJJJJJJJHHCEHFFFFDDDEDDDACDACDDDACD_Mismatch_0_Sense_+_Library_PoolT
TCATGAAGATGGTGGCAATGACTCTGATGATGTGAGTTCTCCTGAAGATGGCATCATGGAGACCAAAGATGGAGGAGCAGCAGATGTTGGGAAT
>Frequency_1_QualityScore_FFHHHHHJJJJJJJIJJJJJJJJIJJJJJJIIJJJJJJJJJJJJJJJJIJJJJJJGHFFFDDDDDDDDDDDEDDDDDDEEDDDDDDDDDDDD>C_Mismatch_0_Sense_+_Library_PoolT
GTGGAGAAGCTCACCCAGGCCAAGAAGCTGAACACAAGGACCTTTAAGGCCAGCGAAGACGAGCCCAAGTTCCTTATCAGGAGCGATAAGAGTG
>Frequency_1_QualityScore_FFHHHHHJJIJJJJJJJJJJHHIJJJJJJJJJJJGIJJJIJJJIJJIJIJJJJJJIHJJJJIHIHIHIHEHHHHHFFFFFFEEDEDDEFDDDCE_Mismatch_1_Sense_+_Library_PoolT
CTCAGAAAGATCAATGAAAGTGAAGATGATCAGGACCAGATTAGAGATAGGCCTAGTCATGAAGATGGTGGCAATGACTCTGATGATATGAGTT
>Frequency_1_QualityScore_FFHGHHHJJJIGIIJDGGECGDGHHHEHIIGHIIBFHIJGHGGGIGIIIGIDIFHGHD>CDDDCCCCCDCBDDDDDDDDCDDDDDB?BBBACDD_Mismatch_1_Sense_+_Library_PoolT
GGAGACCAAAGATGGAGGAGCATCAGATGTTGGGAATGGAAAACCAGATGGAGACCCGGAGCCATGAGGAACCCTTTTCAACTGGGACAGTTTA
>Frequency_1_QualityScore_DDBFDHHIB<EGHICG>II@>A<DGFHGD>C:CHHCH<??FFA9DB9?FG9DAGIC?F@GFCG:)88@4==@@;;;DEECEH>A=6@_Mismatch_1_Sense_+_Library_PoolT
TCTGATTTGATTTGATATTAGGAAAATCATGTTTTGTATATACCTGAATTGTTGCTTCAGATAAATAGAAGTTTTGTTTAGTTTGTA
>Frequency_1_QualityScore_DFHHHHHJJJHHIJJJJJHJJIJJJJJJJJJJJIJIIJIIIIIJIJIIIIIIIJJIIEHIGHIFF=BDFFFEEEEDDDBDDD?BCDDDDDDDDD_Mismatch_0_Sense_+_Library_PoolT
ATGATGTGAGTTCTCCTGAAGATGGCATCATGGAGACCAAAGATGGAGGAGCAGCAGATGTTGGGAATGGAAAACCAGATGGAGACCCGGAGCC
>Frequency_1_QualityScore_EFHHHHHIJJJJJJJIIJJJJJIJJJJJJJJJJJJJJJJIJIJJJJGIIIJJJJJJJJJJJFHHIIJJJHHHHFFFFFFFEDEEEDEDDFDDDD_Mismatch_2_Sense_+_Library_PoolT
TTTGGAGAGGAAATGTGTCCTGACCTCTTTAAAGAATTGACAATGGAGAATAAGGAACCAGTGTCAAGCCCATTGTCTCTGATTGTCCATCATC
>Frequency_1_QualityScore_FFHHHHHJJJJJJJJIJJJJJJIGIIJJJJJJIJIJJIJJIJIJIIJJJJJJJJJJIIJIJJJJJJJJJGHIHHHHHHFFFFFFEDDEDDFFED_Mismatch_2_Sense_+_Library_PoolT
CTGACCTCTTTAAAGAATTGACAATGGAGAATAAGGAACCAGTGTCAAGCCCATTGTCTCTGATTGTCCATCATCAGAATTATCCGTATATTGA
>Frequency_1_QualityScore_FFHHHHHJIJJIJIJJJJJJJIIIIJJJJJJJJJJJJJJJJJJJJJIJGJJJIJGJJJJJJJJJHHHEFFEFFFFEE_Mismatch_1_Sense_+_Library_PoolT
TGCTAATTTGGAGAGGAAATGTGTCCTGACCTCTTTAAAAAATTGACAATGGAGAATAAGGAACCAGTGTTAAGCCA
>Frequency_1_QualityScore_FEHHHGHIJJJGIIJJIJJJJJJJJJJJIIIJJJJJJJJJJJJIJIIJJIJJIJJGIIIIHHIIDHIJHHGIGHIJIJHHHHHGEFDBDDBBDD_Mismatch_1_Sense_+_Library_PoolT
GATTTGATTTGATATTAGGAAAATCATGTTTTGTATATACCTGAATTGTTGCTTCAGATAAATAGAAGTTTTGTTTAGTTTGTAACCCGGTCTC
>Frequency_1_QualityScore_FFHHHHHJJGIHAIIHHIJJIJIGGHIIIHIGHHIIIIGHIJIGGHIJGHIGIIIIIHJJJJDHIHIGGIHJCHGHGHCEEFHHFH_Mismatch_1_Sense_+_Library_PoolT
TATCTCCATAAGTGTAAGTCATAAATATGTATGTTTAAATATAAGTGAGATCTTAATTTTTGGAATAAGATGGACTAGTTTTATTA
>Frequency_1_QualityScore_FFHFHHHIJJIBHFHIHHFIIJJJJIJJJGGHIIIJJJJJIHIIJJDGEFHHIHJIIJCIIJJJIJI@_Mismatch_1_Sense_+_Library_PoolT
TTGATATCTCCATAAGTGTAAGTCATAAATATGTATGTTTAAATATAAGTGAGATCTTAATTTTTGGA
>Frequency_1_QualityScore_FFHHHDHIJJJJJJJJJJJJJJJJJJJJJJIJJJJJJJJHGJJJJJJJJIIJIIJJJJJJJJJHFBDFFEEDDEDDEDEDDDDDDDCDDDDCDD_Mismatch_1_Sense_+_Library_PoolT
GCCGGTCTCTGTAAAACCCTGATTCATTGTCTCTGCTTGTATTCATCTTCTGCACTTCAAAAAAGTGCAGCAATCTGATGGACCTTATCCTGCT
>Frequency_1_QualityScore_FFHHHHGJIJJJJIJJJJJJJJJJJJJJJJJFHIJJJJJJJJJJJHHIJJJJJIJIIIJJJIJJHGHHHHFFFFFDEEEEFEDEEEDEDDDDDD_Mismatch_0_Sense_+_Library_PoolT
AAAAAATTGACAATGGAGAATAAGGAACCAGTGTTAAGCCCATTGTCTCTGATTGTCCATCATCAGAATTATCCGTATATTGATATCTCCATAA
>Frequency_1_QualityScore_FFHHHHHIJJJJJJIJJJJJJIIIJJJIJIIJIJJJJIIGIJJJJJJJIJJJJIJJJIIJJIIJJHHGHEEFEFFFEEDEDDDDCDDDEDDDDD_Mismatch_0_Sense_+_Library_PoolT
CTGATGGACCTTATCCTGCTAATTTGGAGAGGAAATGTGTCCTGACCTCTTTAAAAAATTGACAATGGAGAATAAGGAACCAGTGTTAAGCCCA
>Frequency_1_QualityScore_FFHHHHHJJJJJJIIJJJJIIJJIGIAHIJJJJJJJJJJJJIIJHIIJDFHIJJJJJJJJJJGIIEIIIGIHHHHHHHFFEFFECEEDEDDDDC_Mismatch_0_Sense_+_Library_PoolT
TGAAGATGATCAGGACCAGATTAGAGATAGGCCTAGTCATGAAGATGGTGGCAATGACTCTGATGATGTGAGTTCTCCTGAAGATGGCATCATG
>Frequency_1_QualityScore_DD>?DB,AEAF@E<FHHIIAE@><GIGCFEHDHCFAFHGAGHGIIIICBDHIBBDDH4BFCGCFEHEH@8=CGGEEEECE>3.;CD;=A69>;@_Mismatch_2_Sense_+_Library_PoolT
GATTTGTTTTGATATTAGGAAAATCATGTTTTGTATATACCTGAATTGTTGCTTCAGATAAATAGAAGTTTTGTTTAGTTTGTAACCCGGTCTC
>Frequency_1_QualityScore_FFHHCFHJIJJJJJJIIIGJDHGHEHIJHGIJJJJIIIIHJJJJJJIIIIIGIIHHIJJJGIJIIIJGHHEDFBFBCCACEDDBCDDDDDDDDD_Mismatch_0_Sense_+_Library_PoolT
ATGGTGGCAATGACTCTGATGATGTGAGTTCTCCTGAAGATGGCATCATGGAGACCAAAGATGGAGGAGCAGCAGATGTTGGGAATGGAAAACC
>Frequency_1_QualityScore_FFHHHHHIJJJJJJJIIIIJJJJJJJJJJJJJJJJFGGIIIIJJJJJJJJJJGIJJIIIHIJIIJJJJJIGHJIJIJIHIIJHHHFFFFFDCEC_Mismatch_1_Sense_+_Library_PoolT
CATCAGAATTATCCGTATATTGATATCTCCATAAGTGTAAGTCATAAATATGTATGTTTAAATATAAGTGAGATCTTAATTTTTGGAATAAGAT
>Frequency_1_QualityScore_FFHHHFHJJIJJIIDHIJJJIGIHIIJCGGIGIJIIHIJJJFIIHIJDGGHGEH@FAGIFHGHIJIIHCCHCHHFEHGFED?@EEC>AB?BDDD_Mismatch_0_Sense_+_Library_PoolT
TAGAGATAGGCCTAGTCATGAAGATGGTGGCAATGACTCTGATGATGTGAGTTCTCCTGAAGATGGCATCATGGAGACCAAAGATGGAGGAGCA
>Frequency_1_QualityScore_FFHHHHHJJJJJJJJJJJJJJJJJJJJJJJJJJJIJJJJJJJJJJJJJIJIIJHHGGJJJFHHGIJIJHHHHHHFFFFFEEDEEEEDDDDDDEE_Mismatch_2_Sense_+_Library_PoolT
TCTCTGTAAAACCCTGATTCATTGTCTCTGCTTCTATTCATCTTCTGCACTTGAAAAAAGTGCAGCAATCTGATGGACCTTATCCTGCTAATTT
>Frequency_1_QualityScore_FFHGHHHJJJJIIIIJHJJJJJJJJJHIJJIIJJJIJJHHIJJJIJIJJJJJJJJJJJJJJJIGHHHHGHHFFFFFFEEEEEEEDDDDDDDDDC_Mismatch_0_Sense_+_Library_PoolT
TTCAGATAAATAGAAGTTTTGTTTAGTTTGTAACCCGGTCTCTGTAAAACCCTGATTCATTGTCTCTGCTTGTATTCATCTTCTGCACTTCAAA
>Frequency_1_QualityScore_DDFCFFFGHIGGHGIIIEGI;FFHEGFHIIIBDHHIGIIIED=DGH5=ECEEFFFCEFEBACDD;@ADDCCDDDDDCDDDDDCCDCC@CCD_Mismatch_0_Sense_+_Library_PoolT
ATGTTGGGAATGGAAAACCAGATGGAGACCCGGAGCCATGAGGAACCCTTTTCAACTGGGACAGTTTACAAACATGGCATCCATCTGATTT
>Frequency_1_QualityScore_FFGFHHGIIJIGGGIIIIIIJJIJJJIIJJJJJIBFGIGIIGIGEEHIGIJGGDIJIGIGGIIHHHEEECDEF<AEBECD;;5>CCCDDCCCCD_Mismatch_2_Sense_+_Library_PoolT
TCTGCTTCTATTCATCTTCTGCACTTGAAAAAAGTGCAGCAATCTGATGGACCTTATCCTGCTAATTTGGAGAGGAAATGTGTCCTGACCTCTT
>Frequency_1_QualityScore_FFHHDHHJIJIIDHIGIHIJJHIJIIGGGIIJIJIGFGHFFHIJJJGIJIGIIJIIIGEGH=BBFC=CFCGHIGGFE_Mismatch_1_Sense_+_Library_PoolT
TTTGATATTAGGAAAATCTTGTTTTGTATATACCTGAATTGTTGCTTCAGATAAATAGAAGTTTTGTTTAGTTTGCA
>Frequency_1_QualityScore_FFHHHHHJJIJJJJJJJJIJJJJJIIGIJDGIJJHIJJJIJJJIJIJJGJJHFHFFFFFFFEEDDEDDDCFDEFDEEDDDDDDDDDDEEEEEED_Mismatch_1_Sense_+_Library_PoolT
CCTGAATTGTTGCTTCAGATAAATAGAAGTTTTGTTTAGTTTGTAACCCGGTCTCTGTAAAACCCTGATTCATTGTCTCTGCTTCTATTCATCT
>Frequency_1_QualityScore_FFHHHGHJJJJJIIJJJJIIJJJJJJJGIJJJJJIIIIJJJJJIJJBHIJJJJJIJJJJJJGBFHIIFHHHIGHGIJ_Mismatch_1_Sense_+_Library_PoolT
ATTTGATATTAGGAAAATCTTGTTTTGTATATACCTGAATTGTTGCTTCAGATAAATAGAAGTTTTGTTTAGTTTGA
>Frequency_1_QualityScore_FFHHHHHJJJJJDHIJJJJJJJJJJIIIIJJJJIJJJJJJJJJJJJJIJJIJJJJJJJJJIIJJHHHHHDFFFFFFDDEEEDDDDDDDDDDDDD_Mismatch_1_Sense_+_Library_PoolT
ACTTCAAAAAAGTGCAGCAATCTGATGGACCTTATCCTGCTAATTTGGAGAGGAAATGTGTCCTGACCTCTTTAAAGAATTGACAATGGAGAAT
>Frequency_1_QualityScore_BDBFFDFHIGBFHIGGHII=FHGHHGDHIICC@FHGIHIIGIIHEDHHHHIGGHHGGIHGHDI>@=@GHGIIHIIBHGIHHHEEEHFDEC@_Mismatch_2_Sense_+_Library_PoolT
CCATCATCAGAATTATCCGTATATTGATATCTCCACATGTGTAAGCCATAAATATGTATGTTTAAATATAAGTGAGATCTTAATTTTTGGA
>Frequency_1_QualityScore_FFHHHHHJJJJJJJJJJJJJIJJJIJJJJJJJJJJIJJJJFIJJJIJJJJIJIIJJIJJJJJJJJJJJJHHHHHGEHHFFFFFDEEECCEDDDD_Mismatch_0_Sense_+_Library_PoolT
CTTTTCAACTGGGACAGTTTACAAACATGGCATCCATCTGATTTGATTTGATATTAGGAAAATCTTGTTTTGTATATACCTGAATTGTTGCTTC
>Frequency_1_QualityScore_DDGFFFDIDGFIIJIHIJJGHHIHEHJJGHGIHIDGIE@GGDFHFHGIBHIGIIIIIIEGGIIEH_Mismatch_1_Sense_+_Library_PoolT
AGGAAATGTGTCCTGACCTCTTTAAAAAATTGACAATGGAGAATAAGGAACCAGTGTTAAGCCGA
>Frequency_1_QualityScore_FFHHHHHJJJJJJHIJJJJJJJJJJJJIJJJJJHIJJIJIJJJJJJGIGGIJJJJIIIIJJJJJJJGIJGIJJJHGHHHHFFFFFFECEEEEDD_Mismatch_0_Sense_+_Library_PoolT
AATAAGGAACCAGTGTTAAGCCCATTGTCTCTGATTGTCCATCATCAGAATTATCCGTATATTGATATCTCCATAAGTGTAAGCCATAAATATG
>Frequency_1_QualityScore_FFHHHHHJJJJIJJJJIJJIHJJJJJJJHIJJJJJJIJIIJJIJHIJJJJJJJJJJJJJJJJIJIHHHHHHHHFFFFFFEDEEDEDDDDDDDDD_Mismatch_2_Sense_+_Library_PoolT
TAGAAGTTTTGTTTAGTTTGTAACCCGGTCTCTGTAAAACCCTGATTCATTGTCTCTGCTTCTATTCATCTTCTGCACTTGAAAAAAGTGCAGC
>Frequency_1_QualityScore_ADD?;+++<<BGHHI?FF7<8CEBBFCF9?1:C?@(-8@EEBD7983>\8?(0&)5;0)0<:>4>><?<<<38?9@AB3<?8(818?88?_Mismatch_1_Sense_+_Library_PoolT
CTGAGATTCAGCTTGGGGACTATGTAGCATGGCGGCTCGGCAGCGGAGAGGCGAGGGGTCATGTGGTGGAGAAGCTCACCCAGGCCAAGA
>Frequency_1_QualityScore_FFHHHFFIHIHGIJJJI@HHGJJJJIEHGIGIGGIIIJIIGHB@DFFDGIIEGGCHFHIJHHDHG@EHHH;BDEECCCCEDDDDDDDABC@BBD_Mismatch_1_Sense_+_Library_PoolT
CTCTGATGATATGAGTTCTCCTGAAGATGGCATCATGGAGACCAAAGATGGAGGAGCAGCAGATGTTGGGAATGGAAAACCAGATGGAGACCCG
>Frequency_1_QualityScore_FFHHHHHIJJJJJJJHJJJJJJJJJJJJJJIIIIJJJJJJJJJJJJJJJJIJJJJJJJIJJJJJJGGHEHHFFDDDDDDDDDDDDDEDEDDDDD_Mismatch_2_Sense_+_Library_PoolT
TAGTTTGTAACCCGGTCTCTGTAAAACCCTGATTCATTGTCTCTGCTTCTATTCATCTTCTGCACTTGAAAAAAGTGCAGCAATCTGATGGACC
>Frequency_1_QualityScore_FFHHHHHJIJJJJJJJIJHIJJJEIJIJJJJIGHIIJIIGHGIIJJJIIIIJJIJJJJJJIIJJJJIHEEHHFFFFFFEEC_Mismatch_2_Sense_+_Library_PoolT
AGTGCAGCAATCTGATGGACCTTATCCTGCTAATTTGGAGAGGAAATGTGTCCTGACCTCTTTAAAGAATTGACAATGGAC
>Frequency_1_QualityScore_FFHHHHGJJJJJGHEHIJJJIEGHIJJIHJFHJJIIJIGHIGIHHIIHDHIIIGHIIHIJIIIGIHHHHHHHFFFFDFCEDEEEADDBBDCDEE_Mismatch_1_Sense_+_Library_PoolT
TCTGACCTCTTTAAAAAATTGACAATGGAGAATAAGGAACCAGTGTTAAGCCCATTGTCTCTGATTGTCCATCATCAGAATTATCCGTATATTG
>Frequency_1_QualityScore_FFHHHHHJJJJJJJJIJJIIIJJJJJJGHIJJJIJJIJJJIJJIJJIJIJJJIJJJJJJJJJIJJJHHGHHHHFFFFFFE@CAEDDD@CCDDDB_Mismatch_2_Sense_+_Library_PoolT
AGAAGTTTTGTTTAGTTTGTAACCCGGTCTCTGTAAAACCCTGATTCATTGTCTCTGCTTCTATTCATCTTCTGCACTTGAAAAAAGTGCAGCA
>Frequency_1_QualityScore_FFHHHHHJJJIIIIIIIIIJJJIJJJJJHIJJJJJJJJJJJJIIJIJIJJJJIGIJIJJHIJJIJHHHFCCDDFDCEEEDDDDDDDDDDDDDDD_Mismatch_1_Sense_+_Library_PoolT
AATGACTCTGATGATATGAGTTCTCCTGAAGATGGCATCATGGAGACCAAAGATGGAGGAGCAGCAGATGTTGGGAATGGAAAACCAGATGGAG
>Frequency_1_QualityScore_FFHHHHHJJJBCHIIJGJJJJIJHHIIIIJJJJJJJJJJJJJJGIJIIJJIJJJJJJIIJJJJJJIJGHCGHIHHHHHHGFFDFEDEFEEEEEF_Mismatch_2_Sense_+_Library_PoolT
GACAATGGAGAATAAGTAACCAGTGTTAAGCCCATTGTCTCTGATTGTCCATCATCAGAATTATCCGTATATTGATATCTCCATAAGTGTAAGT
>Frequency_1_QualityScore_FFHHHHHJJJJJJJJJHJJJJFHIJJGIIJJJJJJJJAHIJJJIJJJJHIJJJJJJJJGIIJJIJJJJJIJJJJJJIHHHHHHFFFFFFEEEEC_Mismatch_0_Sense_+_Library_PoolT
ACATGGCATCCATCTGATTTGATTTGATATTAGGAAAATCTTGTTTTGTATATACCTGAATTGTTGCTTCAGATAAATAGAAGTTTTGTTTAGT
>Frequency_1_QualityScore_FFHHGHHJIIIJJJJIIIIHJFIIGGHGIIJ@HDHIFGIIIEIIIIIJHIIGJGIJGHIGGGIGIIHGEGIIFHHHHFFFFDFEDCDDDEECC@_Mismatch_1_Sense_+_Library_PoolT
CAATCTGATGGACCTTATCCTGCTAATTTGGAGAGGAAATGTGTCCTGACCTCTTTAAAGAATTGACAATGGAGAATAAGGAACCAGTGTTAAG
>Frequency_1_QualityScore_FFHHHHHJJJJJJJJJJJJJJJIJJJJJIJJJJIJJJJJJJJJJJJJJJJJJJJJJJJJJJIJHHHHGHDEFFFFEEEEEEDDDEEDDDEEDEF_Mismatch_2_Sense_+_Library_PoolT
GGAGCCATGAGGAACCCTTTTCAACTGGGACAGTTTACAAACATGGCATCCATCTGATTTGATTTGACATTAGGAAAATCATGTTTTGTATATA
>Frequency_1_QualityScore_FFHHHHHJJJJJJJJJJJJJJJJJJJJJIJJJJJIJJJJJGIJJIDHIIJJJIJJIJJJJHIIJJHHHFFFFFFEEEE_Mismatch_0_Sense_+_Library_PoolT
GCAGCAATCTGATGGACCTTATCCTGCTAATTTGGAGAGGAAATGTGTCCTGACCTCTTTAAAAAATTGACAATGGAG
>Frequency_1_QualityScore_FDHDHHHIJDGGHIJIIJJJFIJJIGHJJJIJJIJJJJIJGHIJIJJJIJGJJHFHHGHFEDDD?DDDB???BBDDDCDECCDDDDEEDDDBDB_Mismatch_1_Sense_+_Library_PoolT
GTCATGTGGTGGAGAAGCTCACCCAGGCCAAGAAGCTGAACACAAGCACCTTTAAGGCCAGCGAAGACGAGCCCAAGTTCCTTATCAGGAGCGA
>Frequency_1_QualityScore_FFHHGHHJIJJJIJJJIJJJGGIJJHIJJJIJJJJJIJJIJIJJJJJJJIJJJHGIIJJJJIJEIGGIIHHGHHHHHHHFFFFFFDDDDDDDDD_Mismatch_0_Sense_+_Library_PoolT
TTGATTTGATATTAGGAAAATCTTGTTTTGTATATACCTGAATTGTTGCTTCAGATAAATAGAAGTTTTGTTTAGTTTGTAACCCGGTCTCTGT
>Frequency_1_QualityScore_FFHHHHHJJJJJJJJJJJJJJJJJJJJJJIJJJJJJJJJIJJJJJIJJIJJJJJJJJJJJJJJJJHHHHHHFFFFCEEFEEDDDDDDDD_Mismatch_2_Sense_+_Library_PoolT
CCTTATCCTGCTAATTTGGAGAGGAAATGTGTCCTGACCTCTTTAAAGAATTGACAATGGAGAATAAGGAACCAGTGTTAAGCCCATTA
>Frequency_1_QualityScore_FFHHHHDIJIIIJJJJJJEHIJFJJIJJJJJJJGJIJJJJJIIJIGHIIABDCHIIJIIIJJIIGHICEEHGFFFFFFFBCECEEEDEDDCDDC_Mismatch_0_Sense_+_Library_PoolT
GCAAAGAAGTTATCAGAAAGCCTGATACTCTCAGAAAGATCAATGAAAGTGAAGATGATCAGGACCAGATTAGAGATAGGCCTAGTCATGAAGA
>Frequency_1_QualityScore_FFHHHHHJJJJJJJJJJIJJJJIJJJJJJJJJJJJJJJIJJJJJJJJIJJJJIGHIIIIJJIJJJIJIIGIGIJJIIIIJJGHHHHFEFDEEEE_Mismatch_2_Sense_+_Library_PoolT
TCATCAGAATTATCCGTATATTGATATCTCCACATGTGTAAGCCATAAATATGTATGTTTAAATATAAGTGAGATCTTAATTTTTGGAATAAGA
>Frequency_1_QualityScore_DDFAAFHGFFBEHIIGBHHDFBDGIIGEEEGBHADDGHIIEDHIIIHII=CE4==@CA(6=;AEHHEAEDBD)?;;>C6.6;3=?C>:A3@_Mismatch_0_Sense_+_Library_PoolT
TCTGCACTTCAAAAAAGTGCAGCAATCTGATGGACCTTATCCTGCTAATTTGGAGAGGAAATGTGTCCTGACCTCTTTAAAAAATTGACAA
>Frequency_1_QualityScore_FFHHHHDGIHFHJJJJJFHHFHFHHJJJIGGGIIIIIJJJJJJGIHEGGDGHIHIIGFCCFHGGJJHEBHIJGEG_Mismatch_0_Sense_+_Library_PoolT
ATAAATATGTATGTTTAAATATAAGTGAGATCTTAATTTTTGGAATAAGATGGACTAGTTTTATTAACAAAAGTA
>Frequency_1_QualityScore_FFHHHHGJJJJJJJJJJJJIIJIIIIJJJJJJJJIJIJJJJJJIJJJJIIIIJJFHIJJHJJIJGIJJJJEHHFHFFDDEDDDEDDDDDDDDCD_Mismatch_0_Sense_+_Library_PoolT
TTAGGAAAATCTTGTTTTGTATATACCTGAATTGTTGCTTCAGATAAATAGAAGTTTTGTTTAGTTTGTAACCCGGTCTCTGTAAAACCCTGAT
>Frequency_1_QualityScore_FFHFHHFHIHGAIEJIGIJJIGIGJGJIJJJIIIFIHIJJGECFCCCGFHGGIGGGIGGC>GHHHHHDB@?@@;@>CABBDDDCDCDCDDAB9>_Mismatch_0_Sense_+_Library_PoolT
CTGATGATGTGAGTTCTCCTGAAGATGGCATCATGGAGACCAAAGATGGAGGAGCAGCAGATGTTGGGAATGGAAAACCAGATGGAGACCCGGA
>Frequency_1_QualityScore_FFGFHDDGIGGIIIJJIJIJJDGGGJHIIGJIIIJJJHGHGIIJJIIIJJIIJEEJIJHJJHIIIJFEECCFHIGG;CHEHF_Mismatch_1_Sense_+_Library_PoolT
TTTGATTTGATATTAGGAAAATCTTGTTTTGTATATACCTGAATTGTTGCTTCAGATAAATAGAAGTTTTGTTTAGTTTGGA
>Frequency_1_QualityScore_FFHHHHHJJJHIHJJHJJJJJJJJJJJJJJJJJJJJJJJJJJIIJJJJJJJJJJJJGIIJJIGIIGHFHHHIHJJJJCHHHHG_Mismatch_1_Sense_+_Library_PoolT
ATTTGATTTGATATTAGGAAAATCTTGTTTTGTATATACCTGAATTGTTGCTTCAGATAAATAGAAGTTTTGTTTAGTTTGCA
>Frequency_1_QualityScore_FFHHHHHJJJJJJJJJJJJJJJJIIIIJJIHIIJFHIJJIIJJJHJJJIIIJIIJJGHIIJJHHHHHHF?DFDEEFEEEDDEDDA@CCDDDDDD_Mismatch_1_Sense_+_Library_PoolT
ATATACCTGAATTGTTGCTTCAGATAAATAGAAGTTTTGTTTAGTTTGTAACCCGGTCTCTGTAAAACCCTGATTCATTGTCTCTGCTTCTATT
>Frequency_1_QualityScore_?BFH>DFD@GEHGIIAHD<FA9?F+A2::CG*?:C<?GHGID@D<GHAGC<F99??BHHBGC8B)=4B==@8=FAGIGDHH:)_Mismatch_1_Sense_+_Library_PoolT
AGAATTATCCGTATATTGATATCTCCATAAGTGTAAGTCATAAATATGTATGTTTAAATATAAGTGAGATCTTAATTTTTGGA
>Frequency_1_QualityScore_FFHHGHHJJIJIIIEJJJJJGHIIJGIJIHIHGIIIJJJJJIIGIHJIHGGGIJJJIIIIJJIIDCGHGIHGIJJEHGHHEFHHFHFE_Mismatch_1_Sense_+_Library_PoolT
GATATCTCCATAAGTGTAAGTCATAAATATGTATGTTTAAATATAAGTGAGATCTTAATTTTTGGAATAAGATGGACTAGTTTTATTA
>Frequency_1_QualityScore_FFHHHHHIIJJIIJJJIJJJJJJJJJJJJIJJJJJIEIIIJIHJIJIIIHIJJJIJJJJIJJGIJIJIIHIEGHGHHCDDFDEEDEEEDDDDC@_Mismatch_1_Sense_+_Library_PoolT
TGCAGCAATCTGATGGACCTTATCCTGCTAATTTGGAGAGGAAATGTGTCCTGACCTCTTTAAAGAATTGACAATGGAGAATAAGGAACCAGTG
>Frequency_1_QualityScore_FFGHHFHJGIJIJJJJJJJJIJJJJJJDHIJJJJJJJJJIJJJJHJJJJJJJJJJJHEHIJJJGIHJHEEEDCCDEFEEEDEEDDDDDDD_Mismatch_2_Sense_+_Library_PoolT
CTATTCATCTTCTGCACTTGAAAAAAGTGCAGCAATCTGATGGACCTTATCCTGCTAATTTGGAGAGGAAATGTGTCCTGACCTCTTTAA
>Frequency_1_QualityScore_FFHHHHHJJJJJJIJJJJGJIIJIJJJJIIIJJJJJJJJJJJJJJIJIJJJJJIIGIJJJJGIIJJJHHHHFFFDDCEEEEEEC_Mismatch_2_Sense_+_Library_PoolT
CTTATCCTGCTAATTTGGAGAGGAAATGTGTCCTGACCTCTTTAAAGAATTGACAATGGAGAATAAGGAACCAGTGTTAAGCCA
>Frequency_1_QualityScore_FFHHHHHJJJJJJGIEHIJJEHFDD;@DD@CDDABDDDDDDDDDDDDDDDDBDBBDBDDDDDDDDDDBDDDDDDDDDDDDDDDBDDDBDDBDBB_Mismatch_0_Sense_+_Library_PoolT
GGTTCGGCAGCGGAGAGGCGAGGGGTCATGTGGTGGAGAAGCTCACCCAGGCCAAGAAGCTGAACACAAGGACCTTTAAGGCCAGCGAAGACGA
>Frequency_1_QualityScore_FFHHHHHJIIIJJJIJJIIEHJJJIJJIJHIJJHJ_Mismatch_0_Sense_+_Library_PoolT
TGCTTCAGATAAATAGAAGTTTTGTTTAGTTTGTA
>Frequency_1_QualityScore_FFHGHHHGHGIHJIJJJJJJJJIJJJIIJJJJJJJJJIJJGGIJJJIIIJJIJGHHIIJJJJIIIJIHIHHHHHHHHFFFFFFFEECDCCED@@_Mismatch_2_Sense_+_Library_PoolT
GGAAATGTGTCCTGACCTCTTTAAAGAATTGACAATGGAGAATAAGTAACCAGTGTTAAGCCCATTGTCTCTGATTGTCCATCATCAGAATTAT
>Frequency_1_QualityScore_DDF?DD?CG?EEGHHIEGFHIADFHIIAGHGGGHCDFGCHIICFICHEIEGBHIIIG@C:=CCDCCCEEC=AD@;?;;AA=?=;=@C;A@_Mismatch_1_Sense_+_Library_PoolT
GTCATGAAGATGGTGGCAATGACTCTGATGATATGAGTTCTCCTGAAGATGGCATCATGGAGACCAAAGATGGAGGAGCAGCAGATGTTG
>Frequency_1_QualityScore_FDHHHHHJJJJJJJJIIJIJJHIIIJJJJJJJJIJJJJJIJGHGIJIIJJIJIIJJJJGGGIHIIJGIHHHHIJJHHHHHGFFFEFFFEEDDDD_Mismatch_2_Sense_+_Library_PoolT
GTCCATCATCAGAATTATCCGTATATTGATATCTCCATAAGTGTAAGCCATAAATATGTATGTTTAAATATAAGTGAGATCTTAATTTTTGGTT
>Frequency_1_QualityScore_FFHHHHHJHIJIJJIJJJJJJJJIJJJJIIIJJJJJJJJJJJJJJGHIJJJJJJJJJIIIJGIJJIIIJHIJJJIJHHGFF_Mismatch_2_Sense_+_Library_PoolT
ATTATCCGTATATTGATATCTCCACATGTGTAAGCCATAAATATGTATGTTTAAATATAAGTGAGATCTTAATTTTTGGAA
>Frequency_1_QualityScore_FFHFHHHJIJJJJJJJJJJJJJJJJIJJJJJJJJIJJJJJJJIJJJJJJJJJJJJJJJJJIJJJHHHHHGHFFFFFFECCCEBDDDDDDDDDDD_Mismatch_2_Sense_+_Library_PoolT
AAGTTTTGTTTAGTTTGTAACCCGGTCTCTGTAAAACCCTGATTCATTGTCTCTGCTTCTATTCATCTTCTGCACTTGAAAAAAGTGCAGCAAT
>Frequency_1_QualityScore_FFHHHHHHIIJIJJIJJJIJIJJJJJJJJJJJJJJJJJJJIIJJJHIGIIIGIIJJHGIJIJJJI_Mismatch_0_Sense_+_Library_PoolT
AAATATGTATGTTTAAATATAAGTGAGATCTTAATTTTTGGAATAAGATGGACTAGTTTTATTAA
>Frequency_1_QualityScore_FFHHHHHJJJIJJJJJJIJIIJJJJJJJJJJJHIJJJIJJJJJJJJJJJIJJIJJJJJJJJJJHHIJJJGHICHIIJIJHHHHHHFFFF_Mismatch_1_Sense_+_Library_PoolT
ATCTGATTTGATTTGATATTAGGAAAATCTTGTTTTGTATATACCTGAATTGTTGCTTCAGATAAATAGAAGTTTTGTTTAGTTTGTAG
>Frequency_1_QualityScore_FFHHHHHIIJJJGIJJJIIIHIJIEHIJJJJJJJJJJJJJJIJJJJJJJJJJIJJJJJJHHHHCDDFFFEEEDCEDDDEDDDD@DDDDEDDFDD_Mismatch_0_Sense_+_Library_PoolT
AATTTGGAGAGGAAATGTGTCCTGACCTCTTTAAAAAATTGACAATGGAGAATAAGGAACCAGTGTTAAGCCCATTGTCTCTGATTGTCCATCA
>Frequency_1_QualityScore_1B1AC3?+2<E?+C@9?CF@C>@?B0:@0?B_Mismatch_0_Sense_+_Library_PoolT
GGAATGGAAAACCAGATGGAGACCCGGAGCC
>Frequency_1_QualityScore_ADDBH?FEDHBFGEHAGHGIE?GHIIEDHIIFCFHCBGGIGIB@BFHIGEGEGGEGGBGHIIIIIIIGIIE=AAEE@CBED@@DCEEECC=;;;_Mismatch_1_Sense_+_Library_PoolT
TCTGATTTGATTTGATATTAGGAAAATCATGTTTTGTATATACCTGAATTGTTGCTTCAGATAAATAGAAGTTTTGTTTAGTTTGTAACCCGGT
>Frequency_1_QualityScore_FFHHGHHJJIJJGJIJJJJIJJIGEGIIJJIIJJJJJIJIHIIJJJJIGHGHGIJJJJJIJJJHEEEAEBDCDDEEDEEDDDDDDDEDEEDDA@_Mismatch_1_Sense_+_Library_PoolT
ACTCTCAGAAAGATCAATGAAAGTGAAGATGATCAGGACCAGATTAGAGATAGGCCTAGTCATGAAGATGGTGGCAATTACTCTGATGATGTGA
>Frequency_1_QualityScore_DDFFFFFFFGIBE?AFFFEHH9AHDHFFDFCFGIIIIIIIIIIEFFFFGGGIIIFIIIIIE>CEEEF;?E?B@BDDCC_Mismatch_0_Sense_+_Library_PoolT
TGCTAATTTGGAGAGGAAATGTGTCCTGACCTCTTTAAAAAATTGACAATGGAGAATAAGGAACCAGTGTTAAGCCCA
>Frequency_1_QualityScore_FFHHHHHJJJJJJJJJHJJIJJJJJJIIJJJIJJJJJJJJIJJJJJIIHJJGIJIJHGJIJHIIJIJJJHGJHFFFEEEEECEDDDDDDCDDED_Mismatch_1_Sense_+_Library_PoolT
GAAAAATCTTGTTTTGTATATACCTGAATTGTTGCTTCAGATAAATAGAAGTTTTGTTTAGTTTGTAACCCGGTCTCTGTAAAACCCTGATTCA
>Frequency_1_QualityScore_FFHHHHHJJJJJJJJJJIJJJJJJJJJJJHHIJJJJJJJJJJIJJJIJJJJJJJIJJIJJJJJJJJIGHFGGFFFFFFEEEEEEDCDDDDDDDA_Mismatch_1_Sense_+_Library_PoolT
TTGTATTCATCTTCTGCACTTCAAAAAAGTGCAGCAATCTGATGGACCTTATCCTGCTAATTTGGAGAGGAAATGTGTCCTGACCTCTTTAAAG
>Frequency_1_QualityScore_BBFDFBFB@G<<C,AFFAE<9BCFF;;FAFID:D>GE6)6:@;AEFCEE@EFEE(,.?7@;A>ACB>5=?B?>A3>>ABA@B:@9?_Mismatch_1_Sense_+_Library_PoolT
AGCAGCAGATGTTTGGAATGGAAAACCAGATGGAGACCCGGAGCCATGAGGAACCCTTTTCAACTGGGACAGTTTACAAACATGGC
>Frequency_1_QualityScore_EFHHHHHJIGHFGIJJIIHHGHJJIJGGHGGIIIJJJJJGHGIHIJJIGIJJJJJJJJJJJJJHAEHHHEFEFFDE_Mismatch_0_Sense_+_Library_PoolT
TAATTTGGAGAGGAAATGTGTCCTGACCTCTTTAAAAAATTGACAATGGAGAATAAGGAACCAGTGTTAAGCCCAT
>Frequency_1_QualityScore_FFHDFFDHIIIIGEEIIIIIHGBFG@FHIIIIBHGIIHHIDHIIIIGIIIIIGIIGIIIHIGECGIIIIGEHEEA_Mismatch_1_Sense_+_Library_PoolT
CCGTATATTGATATCTCCATAAGTGTAAGTCATAAATATGTATGTTTAAATATAAGTGAGATCTTAATTTTTGGA
>Frequency_1_QualityScore_FFHHHHHGGIIJIJJJJJJHIJJGJJJJJJJJJJJJJIIJJJJHJJJJIJJJJIJJIJIJIIIHHHHHHFFFFDEDDDDDDDDDCDD?CDDDFF_Mismatch_1_Sense_+_Library_PoolT
AAAAAAGTGCAGCAATCTGATGGACCTTATCCTGCTAATTTGGAGAGGAAATGTGTCCTGACCTCTTTAAAAAATTGACAATGGAGAATAAGTA
>Frequency_1_QualityScore_FFHHHHHJJJJIJIJJJJJGIJGIHJJJJJJHJJJJJJJJJJJJJJJIJIIJJGIIJJJJJIJHHHHHHBEFFFFFFCEEEEEDCDDDDDDDDD_Mismatch_0_Sense_+_Library_PoolT
GAAAGTGAAGATGATCAGGACCAGATTAGAGATAGGCCTAGTCATGAAGATGGTGGCAATGACTCTGATGATGTGAGTTCTCCTGAAGATGGCA
>Frequency_1_QualityScore_FFHHHHHIHIGIIJJJIJJJJIJJJJJJJJIJJIGGIJJJJJIIJIJJGHGHHFFFFDDDDDDDBDDDBBDDDDDEDDDDDDECCCBBD9BBBD_Mismatch_2_Sense_+_Library_PoolT
TGTGGTGGAGAAGCTCACCCAGGCCAAGAAGCTGAACACACGGACCTTCAAGGCCAGCGAAGACGAGCCCAAGTTCCTTATCAGGAGCGATAAG
>Frequency_1_QualityScore_DDDFBFDGIIIHG@FHGGHEHACEGIIGGIIIIBHIIIIHEGGHGFHGHGHHGIIEDGGI@FG@FHGIIEFGGHCD>AC?C>);@7;>DE>AEC_Mismatch_2_Sense_+_Library_PoolT
AAGCATGGCATCCATCTGATTTGATTTGATATTAGGAAAATCATGTTTTGTATATACCTGAATTGTTGCTTCAGATAAATAGAAGTTTTGTTTA
>Frequency_1_QualityScore_DFHHHHHJJJJJJJJJJJJJJJJJJJJJJIJJJJJJJJJJHIJJJHIJEHHIJJHI_Mismatch_0_Sense_+_Library_PoolT
TTTTGTATATACCTGAATTGTTGCTTCAGATAAATAGAAGTTTTGTTTAGTTTGTA
>Frequency_1_QualityScore_DDAAHFBGGF@FGIBIIIIIG@HFHI4<FHEE?EF?@6BBDH@*8?FDFHIIEAHGGIA@DHIIGGEH)=;CEEEEEEEECCC3@>AC_Mismatch_0_Sense_+_Library_PoolT
AGATAAATAGAAGTTTTGTTTAGTTTGTAACCCGGTCTCTGTAAAACCCTGATTCATTGTCTCTGCTTGTATTCATCTTCTGCACTTC
>Frequency_1_QualityScore_FFHHHFFIIGJJIIHHIJJFGIIGIJIIIJIIIGDGDHGIJIIGJJJIIEHHGIFGHIIGCFHIIAGIIHIGIJIGHIHHHHDEHFCC@@D@>C_Mismatch_2_Sense_+_Library_PoolT
ATTGTTTCTGATTGTCCATCATCAGAATTATCCGTATATTGATATCTCCATAAGTGTAAGTCATAAATATGTATGTTTAAATATAAGTGAGATC
>Frequency_1_QualityScore_FFHHHHHJIJJJIIGIIHJJJEIJJJJIJJJJJJIJJIJJIJIIIJHGEIIIJJJHIGACEFHDHIJIIFHGIJJIGHHHHGHBEFFFEEDEEE_Mismatch_1_Sense_+_Library_PoolT
ACATGGCATCCATCTGATTTGATTTGATATTAGGAAAATCATGTTTTGTATATACCTGAATTGTTGCTTCAGATAAATAGAAGTTTTGTTTAGT
>Frequency_1_QualityScore_FFHHHBFHJJIJJIJJIJJJJJJJIGGIIIJJJJGHIIJJJJJIIIJJIJJJJIJJIHIIJJJIIIGJJGGHHGHGHHFFFFFCCDEDAEDDDC_Mismatch_1_Sense_+_Library_PoolC
ACATGGCATCCATCTGATTTGATTTGATATTAGGAAAATCATGTTTTGTATATACCTGAATTGTTGCTTCAGATAAATAGAAGTTTTGTTTAGT
>Frequency_1_QualityScore_FDHHGHDEHGGGIJJEGIJIIIGJCGGGIIEHIIIJGIJJCGHIIIJIGIIHCAGGAHIGIJIIIIIIGGHH=CCEDDFDECC_Mismatch_1_Sense_+_Library_PoolT
TATCCTGCTAATTTGGAGAGGAAATGTGTCCTGACCTCTTTAAAGAATTGACAATGGAGAATAAGGAACCAGTGTTAAGCCCA
>Frequency_1_QualityScore_DFCFFFHJIJJJJJJJIJJIIJJIJJJIJJJJJJJIJIJJJJJJJJJJJJJJIIJJJHIIIJJHIIIJEGHHHHHH_Mismatch_1_Sense_+_Library_PoolT
AGTGTAAGTCATAAATATGTATGTTTAAATATAAGTGAGATCTTAATTTTTGGAATAAGATGGACTAGTTTTATTA
>Frequency_1_QualityScore_FFHHHHHJJJJJIJJJJJJIJJJJJJJHJJJIJJJJJJHIJJJJJJJJIIIJJJGFHHHHGHFFEFFFFFEEEEEDDCDDDCDDCDDEEEFEED_Mismatch_0_Sense_+_Library_PoolT
AGCCATGAGGAACCCTTTTCAACTGGGACAGTTTACAAACATGGCATCCATCTGATTTGATTTGATATTAGGAAAATCTTGTTTTGTATATACC
>Frequency_1_QualityScore_FFHHHHHIJJIHIJIIIJIJJJJIJJJJHGJIJJJJJJJJJJJIHIIJHIJIJJJIIHIJJJJJJJIHFDFHIHIJHHHHHHFF_Mismatch_1_Sense_+_Library_PoolT
GATTTGATTTGATATTAGGAAAATCATGTTTTGTATATACCTGAATTGTTGCTTCAGATAAATAGAAGTTTTGTTTAGTTTGTA
>Frequency_1_QualityScore_FFHHHHGJJJIJIJJJJIIHGGIJIJIIJJIJJJIJJJJJJGIIIJIIIIJJJIJHJJIIJIIIHHIIDHHIHHGHHHFFFFFEEEEDEDDDDD_Mismatch_0_Sense_+_Library_PoolT
GATCAGGACCAGATTAGAGATAGGCCTAGTCATGAAGATGGTGGCAATGACTCTGATGATGTGAGTTCTCCTGAAGATGGCATCATGGAGACCA
>Frequency_1_QualityScore_BAHHFADHHIIJJJIIHCFHIGHHIJIIIJJJJJJHGEIIIGHHIGHHHF9BFHII_Mismatch_1_Sense_+_Library_PoolT
GTATGTTTAAATATAAGTGAGATCTTAATTTTTGGAATAAGATGGACTAGTTTTAA
>Frequency_1_QualityScore_FFHHHHHEGGIJGFIJIFGJIIIJJJJJJJJJIIIGJJJJIJIIJJJIIJJJJIJJIHEIJJJDEHIJGEHHHHFFFFFFFEEEEDCCDDDEDD_Mismatch_1_Sense_+_Library_PoolT
AATTTGGAGAGGAAATGTGTCCTGACCTCTTTAAAGAATTGACAATGGAGAATAAGGAACCAGTGTTAAGCCCATTGTCTCTGATTGTCCATCA
>Frequency_1_QualityScore_=DFHHHDIIIJIHICGHIHIJJDGHGIIIJJIJIIIJJJIIJJJIGHIHGFFFFFDEEDEBDDDDDDDDCCCCBDBDDDDEEDDDDDDDDCBCC_Mismatch_1_Sense_+_Library_PoolT
TGGAGGAGCAGCAGATGTTGGGATTGGAAAACCAGATGGAGACCCGGAGCCATGAGGAACCCTTTTCAACTGGGACAGTTTACAAACATGGCAT
>Frequency_1_QualityScore_FFDHHHDHCEGI?ABFA9CHHHAIIJJJIFGIDHIJIIIIJGIEGHHIIJIJGICHHHHIGHGCCEC;CAD=B=A>@EDCA;>ACD<?ABDC>C_Mismatch_1_Sense_+_Library_PoolT
GAAGATGGTGGCAATGACTCTGATGATATGAGTTCTCCTGAAGATGGCATCATGGAGACCAAAGATGGAGGAGCAGCAGATGTTGGGAATGGAA
>Frequency_1_QualityScore_FFFHHHHJJJJJGIJJJIIJJIGIIJIJJJIJIJJIIJIJJJJIJJIIIJIJJJIJJIIJJJJJEGHIGIJIJIIJJGIJGHHEHHHHFFFFFF_Mismatch_2_Sense_+_Library_PoolT
AGTGTTAAGCCCATTGTCTCTGATTGTCCATCATCAGAATTATCCGTATATTGATATCTCCATAAGTTTAAGTCATAAATATGTATGTTTAAAT
>Frequency_1_QualityScore_DFHHHHHJJJJJIFHIIJJJJJJJJJJJJJJJJJJJJJJJJJJJJJJJIJJJJJJJJHHHHHHHFFFFFDCEEEEEDDDDDDDDDCDDDDDDDD_Mismatch_2_Sense_+_Library_PoolT
CACTTCAAAAAAGTGCAGCAATCTTATGGACCTTATCCTGCTAATTTTGAGAGGAAATGTGTCCTGACCTCTTTAAAAAATTGACAATGGAGAA
>Frequency_1_QualityScore_FFHHHHHJJJJJJIJJJIJJJJJJJGIII_Mismatch_1_Sense_+_Library_PoolT
GACCTCTTTAAAGAATTGACAATGGAGAA
>Frequency_1_QualityScore_FFHHGHHJJJGIIJJFAGGIFHHHIIJCHFHIJJICAHDIIHHIJGHIIJIHIECHHHJJGGJHHHHHFACDFFEDDEEDDEE_Mismatch_1_Sense_+_Library_PoolT
GCTAATTTGGAGAGGAAATGTGTCCTGACCTCTTTAAAAAATTGACAATGGAGAATAAGGAACCAGTGTTAAGCCCATTGTCA
>Frequency_1_QualityScore_DDDDFDFHBBHGIIGH??HFA?HHIIGFDFHECGDGGGIGDI9?FB@DGIEHGAHIC@FA)7CGIDHGECCEEH<CDDE<CCCCCCCCC:>C>A_Mismatch_1_Sense_+_Library_PoolT
ACTCTGTAAAACCCTGATTCATTGTCTCTGCTTGTATTCATCTTCTGCACTTCAAAAAAGTGCAGCAATCTGATGGACCTTATCCTGCTAATTT
>Frequency_1_QualityScore_FFHHHHHJJJJJIJJJIJIJIJJJJIIJJJJJJJJJJJJJJJJJIJJJJJJJJJJJIIJJJJEHGHHHHHHFFFFFFCAEEEDDDDDEDDDDCD_Mismatch_1_Sense_+_Library_PoolT
GGTCTCTGTAAAACCCTGATTCATTGTCTCTGCTTGTATTCATCTTCTGCACTTCAAAAAAGTGCAGCAATCTGATGGACCTTATCCTTCTAAT
>Frequency_1_QualityScore_BDADHHGD>FEBHEEFAFHGIEFGEGCHCGHGIIIGGGDGHGHGHIHIEFAHCDB@FGHHIIBE<CFCF7=CGCEGHHG?CEEFFFFF_Mismatch_1_Sense_+_Library_PoolT
ATATCTCCATAAGTGTAAGTCATAAATATGTATGTTTAAATATAAGTGAGATCTTAATTTTTGGAATAAGATGGACTAGTTTTATTAA
>Frequency_1_QualityScore_FFHHHHHIIJJJJJJJJJJJJJJJJJJJIIJIIIHBFFDDDDDDDDD<BBCDDDDCDDADDDDDDDDDDDDDDDDDDDDDDDCDCCCCCADBDD_Mismatch_0_Sense_+_Library_PoolT
CTTGGGGACTATGTAGCATGGCGGTTCGGCAGCGGAGAGGCGAGGGGTCATGTGGTGGAGAAGCTCACCCAGGCCAAGAAGCTGAACACAAGGA
>Frequency_1_QualityScore_DFHHHHHI@FFDFHFAEEHGJIIDCCHEHEDGHCHIIIIIJGBGHIIEAGIHIGGGGGFH_Mismatch_1_Sense_+_Library_PoolT
TCCATAAGTGTAAGTCATAAATATGTATGTTTAAATATAAGTGAGATCTTAATTTTTGGA
>Frequency_1_QualityScore_DDD??+22ACE3:F@FD4<FBECEC4CEE?DBDDEICFIDE9@>DDDDEEDDDDICDIIDIE@=@CD=D(6??>AAAAA;>;=:?A?A>A_Mismatch_1_Sense_+_Library_PoolT
GATGGAGGCAATGACTCTGATGATGTGAGTTCTCCTGAAGATGGCATCATGGAGACCAAAGATGGAGGAGCAGCAGATGTTGGGAATGGA
>Frequency_1_QualityScore_FDHHDBBEIGIHIAEII<HCEF>FGEHG@BF9DAFGGCEIE4*??GB<FG@GBH(-;AE<C=>EHCF<.?;>C9@ECCCDCCCA5:;C@_Mismatch_1_Sense_+_Library_PoolT
TAAAACCCTGATTCATTGTCTCTGCTTGTATTCATCTTCTGCACTTCAAAAAAGCGCAGCAATCTGATGGACCTTATCCTGCTAATTTG
>Frequency_1_QualityScore_DDFHHHHJJJJJJJJJJIJJJIJJJJJJJJJJIJJJJJJJJIJJJJJJHIIIJJJJJJIJJJHHHHHHFFFFFFFEEEEEEEDDCDDDEDDDDD_Mismatch_1_Sense_+_Library_PoolT
TGTGTCCTGACCTCTTTAAAGAATTGACAATGGAGAATAAGGAACCAGTGTTAAGCCCATTGTCTCTGATTGTCCATCATCAGAATTATCCGTA
>Frequency_1_QualityScore_FFHHHHHIJIIJJJJJIIJIIIIJJIIHIIIJJIJJJJJJIJJIIIJJJJFGGIJJJJHHHHHFFFFFFFDEEDEEDDEDDDDDDCDDDDEDDD_Mismatch_0_Sense_+_Library_PoolT
AATGTGTCCTGACCTCTTTAAAAAATTGACAATGGAGAATAAGGAACCAGTGTTAAGCCCATTGTCTCTGATTGTCCATCATCAGAATTATCCG
>Frequency_1_QualityScore_FFHGHHHHJJIJGGIIJJJGHJIIIIHA>BFHIJJJBHJJIIIGBFHGIJJIHGG@CCHHGIJEIGHHHEFHHFBDCFFCEEDC>;;ACDECAB_Mismatch_0_Sense_+_Library_PoolC
AATGTGTCCTGACCTCTTTAAAAAATTGACAATGGAGAATAAGGAACCAGTGTTAAGCCCATTGTCTCTGATTGTCCATCATCAGAATTATCCG
>Frequency_1_QualityScore_DAD=C?DCBDAGC9FHAH@FBE@GE<@??CGB>BG>F@<BBFCE@DDDAFEECCFHE@C=@CDHIF@C7=??B7;AB@C6@A>36>@CC>B;?B_Mismatch_1_Sense_+_Library_PoolT
GTGTCCTAACCTCTTTAAAAAATTGACAATGGAGAATAAGGAACCAGTGTTAAGCCCATTGTCTCTGATTGTCCATCATCAGAATTATCCGTAT
>Frequency_1_QualityScore_DDHDHAHGGGGGHHFHEHFGIJIGI@EGIJDFGIIIGGEHCHIGHJDHIJIJJIIIJIJHHHHFEFFFDCCC@CCEEEDD@CDDDD@CA@CDDD_Mismatch_2_Sense_+_Library_PoolT
GGGACAGTTTACAAACATGGCATCCATCTGATTTGATTTGTTATTAGGAAAATATTGTTTTGTATATACCTGAATTGTTGCTTCAGATAAATAG
>Frequency_1_QualityScore_FFGHHHHJJHIIIJJJJJJJJJJJJJGHIIIIJJJIJIJJJJIJJJJJJJJJIJIIJJIJFIIIIIIIIHGHIHHEHHHFFFFF_Mismatch_0_Sense_+_Library_PoolT
CTCCATAAGTGTAAGCCATAAATATGTATGTTTAAATATAAGTGAGATCTTAATTTTTGGAATAAGATGGACTAGTTTTATTAA
>Frequency_1_QualityScore_FFHHHHHJJJJJJJJJJJJIJJIGIJJJIJIJEGJIIJJHHFFFFDEEEEEEDDDEEDDDDDDDDDDDDC>BDC_Mismatch_0_Sense_+_Library_PoolT
GAAGCTGAACACAAGGACCTTTAAGGCCAGCGAAGACGAGCCCAAGTTCCTTATCAGGAGCGATAAGAGTGGCA
>Frequency_1_QualityScore_88DFDH?3:A<<AE;B<C?E4C@@DDHE?9?DC;?B>?DHG<FHICF>FE<.==B@=CAHG7@@@@CH7=2<<\3;>@>;CDE@C55:AC@@CC_Mismatch_1_Sense_+_Library_PoolT
GGAAAATCTTGTTTTGTATATACCTGAATTGTTGCTTCAGATAAATAGAAGTTTTGTTTAGTTTGTAACCCGGTCTCTGTAAAACACTGATTCA
>Frequency_1_QualityScore_FFHHHDHIJJJJJJJJJJJIJIIIIJJJJHIJJJJJJJJJJJJJJJJJIIJIHJJJJJGHIJJJHFFHFBDDEECECDDCCDDDDDDDDD_Mismatch_1_Sense_+_Library_PoolT
GATGGTGGCAATGACTCTGATGATATGAGTTCTCCTGAAGATGGCATCATGGAGACCAAAGATGGAGGAGCAGCAGATGTTGGGAATGGA
>Frequency_1_QualityScore_FFHHHHHJJJJJJHIJJIGIJJJIJJJJJJJJJIJJJJIJJJJIIJJIGGHGIHIIJJIJJJGFHHIFH_Mismatch_0_Sense_+_Library_PoolT
TAGGAAAATCTTGTTTTGTATATACCTGAATTGTTGCTTCAGATAAATAGAAGTTTTGTTTAGTTTGTA
>Frequency_1_QualityScore_FFGHHHHJJJJIIJJIGIJJJJJJJJJJJJJIHIIJIJJJHIHHJJJJJJIEHIJJHIJJJFHJJII_Mismatch_1_Sense_+_Library_PoolT
GGAAAATATTGTTTTGTATATACCTGAATTGTTGCTTCAGATAAATAGAAGTTTTGTTTAGTTTGTA
>Frequency_1_QualityScore_FFHHHHHJJIJJJJJIJJJJJIJGJJJJJJJJGJIHJIJIHHIJIJJJJHJIJGHGDEIGIIJJGHJIIJGIHGGIIGHG_Mismatch_2_Sense_+_Library_PoolT
TGATTTGTTATTAGGAAAATATTGTTTTGTATATACCTGAATTGTTGCTTCAGATAAATAGAAGTTTTGTTTAGTTTGTA
>Frequency_1_QualityScore_FFHHHHHJJJJJJIJIJJJJJJJJIJJJJJJJIJJJJJIIIJJJJJJJJJJJIJJJJJJJJJIIJJJJIIHHHHHHHFFFFFCEEDEEEDEEED_Mismatch_2_Sense_+_Library_PoolT
CCTCTTTAAAGAATTGACAATGGAGAATAAGGAACCAGTGTTAAGCCCATTGTCTCTGATTGTCCATCATTAGAATTATCCGTATATTGATATC
>Frequency_1_QualityScore_FFHHHHHJJJJIJJEIIIIJJJJJJJIJIIIIIIIIJJGIJIJJJIIJBFFHGCFHIJGIJHHHGHFFEBAEEECDDDDDDDDBDD?CDDCDDD_Mismatch_1_Sense_+_Library_PoolT
GAGTTCTCCTGAAGATGGCATCATGGAGACCAAAGATGGAGGAGCAGCAGATGTTGGGATTGGAAAACCAGATGGAGACCCGGAGCCATGAGGA
>Frequency_1_QualityScore_FFHGHHFIFIEEHGJGIIJIIGIGIIIIJIIIHIJJIHGIIJIIIJJHGGIICFHHIIJJJ@EECHEEEHFHCCDEDDDCEE>ACDC_Mismatch_1_Sense_+_Library_PoolT
ATCTGATTTGATTTGATATTAGGAAAATCTTGTTTTGTATATACCTGAATTGTTGCTTCAGATAAATAGAAGTTTTGTTTAGTTTAT
>Frequency_1_QualityScore_FFHHHHHJJJJJJJJJJJJJJJJJJJJJJJJJJJJIJJJJJJJJJJJJJIJJIJJJJIJJIJJJIJJIJEHIJJJHHHHGHHEDFFEFEEECCE_Mismatch_1_Sense_+_Library_PoolT
AGTTTACAAACATGGCATCCATCTGATTTGATTTGATATTAGGAAAATCATGTTTTGTATATACCTGAATTGTTGCTTCAGATAAATAGAAGTT
>Frequency_1_QualityScore_FFFHHHHJJIJJJJJJJJJJJJJIJJJJJJJJIJJJJJJJIJJIIJJJJJJJJJJIIGHIJJGIJJIJHHHHHFFFFFFEEEECEDDEDDDDCD_Mismatch_2_Sense_+_Library_PoolT
GGTCTCTGTAAAACCCTGATTCATTGTCTCTGCTTCTATTCATCTTCTGCACTTGAAAAAAGTGCAGCAATCTGATGGACCTTATCCTGCTAAT
>Frequency_1_QualityScore_FFHGHHHJJJJJJJJJJJJJJJJJIJJJJJJJJJJJJJJJJJJJIIIIIIJIIJJIJIJIJGGIJJJJJIJIIIIIJGICGHGFFGFFFFFFFD_Mismatch_2_Sense_+_Library_PoolT
ATTGTCCATCATCAGAATTATCCGTATATTGATATCTCCATAAGTGTAAGTCATAAATATGTATTTTTAAATATAAGTGAGATCTTAATTTTTG
>Frequency_1_QualityScore_FFFFFHFHGBBFCIEGGBCBE<EHHGEFECEGIIIDFHEGIGGIIE_Mismatch_0_Sense_+_Library_PoolT
ACCTGAATTGTTGCTTCAGATAAATAGAAGTTTTGTTTAGTTTGTA
>Frequency_1_QualityScore_FFHHHHHJJIJJJJJJJJJJJHFHEIJJIIJJJJJJJJJIIJJIJJIHHIIIIJJGIIJJIIGGIIJJJHHIJGI_Mismatch_1_Sense_+_Library_PoolT
CGTATATTGATATCTCCATAAGTGTAAGTCATAAATATGTATGTTTAAATATAAGTGAGATCTTAATTTTTGGAA
>Frequency_1_QualityScore_FFHHHHHJJJJJJJJJJIGIJJHIJGIJJJJJIFHIIIJJJHIIJJGIJJJJJJJJJJHHHHFFFDDDD?CDDDDDDDDDDDDDDDDDDDDDDD_Mismatch_0_Sense_+_Library_PoolT
GCATCATGGAGACCAAAGATGGAGGAGCAGCAGATGTTGGGAATGGAAAACCAGATGGAGACCCGGAGCCATGAGGAACCCTTTTCAACTGGGA
>Frequency_1_QualityScore_FFHHFHHJJJJJJJJJJJJIIIJJJJIIJJJJJJJJJIJJJJJJJJJJJJJIJI_Mismatch_1_Sense_+_Library_PoolT
TGTGTAAGCCATAAATATGTATGTTTAAATATAAGTGAGATCTTAATTTTTGGA
>Frequency_1_QualityScore_FFHFHHHJGIGJJHHGGHGJJJJJJJIJJJIJJJJJIJJJIJJHJGHGIJHHJEIJGIIFHHHIHHIIJF@GHGHGGIEHFHHHFF_Mismatch_0_Sense_+_Library_PoolT
CTGATTTGATTTGATATTAGGAAAATCTTGTTTTGTATATACCTGAATTGTTGCTTCAGATAAATAGAAGTTTTGTTTAGTTTGTA
>Frequency_1_QualityScore_FFHHHHAGHIIJJJIIJJJJIJJJJJJJJJJJJIIIIJIJJIIIIJJJJFHIJJJJJJJJJJIGGIHHHHHHFFFFFFFEEEEECACDCEDDDD_Mismatch_0_Sense_+_Library_PoolT
ATGTGTCCTGACCTCTTTAAAAAATTGACAATGGAGAATAAGGAACCAGTGTTAAGCCCATTGTCTCTGATTGTCCATCATCAGAATTATCCGT
>Frequency_1_QualityScore_FFHHHHHJJJJJIJJIJJJJJJJJIIJJJJGJJIIJJJJIJJJJJJJJHJIJFHIJIJGHHHHFGIIJJJI_Mismatch_1_Sense_+_Library_PoolT
AAGCCATAAATATGTATGTTTAAATATAAGTGAGATCTTAATTTTTGGAATAAGATGGACTAGTTTTAGTA
>Frequency_1_QualityScore_DDHHFGHJJJIIJFHGIIJIGIIJIIJIJJIJJIIGEGIGIJIIHFEHJJJIIJJIIGGGGIJGEHHH@=BACECDDDCDDDDDEDEDCDCDDD_Mismatch_1_Sense_+_Library_PoolT
GTTTTTAACCCGGTCTCTGTAAAACCCTGATTCATTGTCTCTGCTTGTATTCATCTTCTGCACTTCAAAAAAGTGCAGCAATCTGATGGACCTT
>Frequency_1_QualityScore_FFHHHHHJJJJJJJJJJHIJJJJJJJJJJJJJJJJJJJJJJJJJJJJJJJJJJEHGIJJJJJHEHHHHHFFFFFFDEEEEEDDDDDDDDDDDDD_Mismatch_2_Sense_+_Library_PoolT
TCTGCACTTGAAAAAAGTGCAGCAATCTGATGGACCTTATCCTGCTAATTTGGAGAGGAAATGTGTCCTGACCTCTTTAAAGAATTGACAATGG
>Frequency_1_QualityScore_FFGFHHHIIJFHIIIIJJIHIIIJJJJJJJJIJJJJJIJIIHIIJJJIIJJICGIJJJJJJJIG_Mismatch_0_Sense_+_Library_PoolT
ATGTATGTTTAAATATAAGTGAGATCTTAATTTTTGGAATAAGATGGACTAGTTTTATTAACAA
>Frequency_1_QualityScore_FFHGHHHJJJJJJJJ<FEEHJJJIJIJJGHDEHIJIJFIJJJJJHGGIJJIIIGGGGIJJIHHEHFHEFFFCFFEED@CEABACDDDCCCDDCD_Mismatch_1_Sense_+_Library_PoolT
TGCACTTCAAAAAAGTGCAGCAATCTGATGGACCTTATCCTGCTAATTTGGAGAGGAAATGTGTCCTGACCTCTTTAAAGAATTGACAATGGAG
>Frequency_1_QualityScore_FFHFFDBE<EEDEA<FGFCH4<FHHIGIG<FD@:CG@F?BF9BFBGECGHDEE<?FACBH@4=FG<@=====E>.=@;7?CC_Mismatch_1_Sense_+_Library_PoolT
CCCATTGTCTCTGATTGTCCATCATCAGAATTATCCGTATATTGATATCTCCATAAGTGTAAGTCATAAATATGTATGTTTA
>Frequency_1_QualityScore_FFHHHHHIJJJJJJGHHJJJJJJJJJJJJJJJJJJJJJJJJJJJJIJJJJJJJIJJIJJJHHHJIJIJHEE_Mismatch_1_Sense_+_Library_PoolT
TTGGAGAGGAAATGTGTCCTGACCTCTTTAAAGAATTGACAATGGAGAATAAGGAACCAGTGTTAAGCCCA
>Frequency_1_QualityScore_FFHHGHHIIIJJJCFHIHHIJJIFHIJJJJJJJJH@FGHIIFHIIJJJJIJIIIIJJIIHGGIIHHHFHHDFFFFFFCEEEEEDDDDDD_Mismatch_1_Sense_+_Library_PoolT
AGATAAATAGAAGTTTTGTTTAGTTTTTAACCCGGTCTCTGTAAAACCCTGATTCATTGTCTCTGCTTGTATTCATCTTCTGCACTTCA
>Frequency_1_QualityScore_AEHDHHH?FGIBH>DDFIDGGGGGHICHIGGBBDDHIGIIIIIHIDII@BDGEGGHIGIHCHGIEEGHG@CHHEHGCH>;@@DFBCCECECDCC_Mismatch_1_Sense_+_Library_PoolT
ATGAAAGTGAAGATGATCAGGACCAGATTAGAGATAGGCCTAGTCATGAAGATGGTGGCAATGACTCTGATGATATGAGTTCTCCTGAAGATGG
>Frequency_1_QualityScore_BDH<D>FHG@DGF:F@HGG>EH_Mismatch_0_Sense_+_Library_PoolT
TAAGATGGACTAGTTTTATTAA
>Frequency_1_QualityScore_BDHFAFAEHEEDAE@AFHHICE?EHGGE9??CADDDFDHGIIGGE8DFHFGH@BFCHIGICEHEH@;?E>A9@;CEEECCA>>C>A@CCCC_Mismatch_0_Sense_+_Library_PoolT
TGTATTCATCTTCTGCACTTCAAAAAAGTGCAGCAATCTGATGGACCTTATCCTGCTAATTTGGAGAGGAAATGTGTCCTGACCTCTTTAA
>Frequency_1_QualityScore_FDHAHHHHIJJHIGIIJJJJJFIJIJJJJJJIJJJJJIJIJJAGGIIJJGHIGIIIGFEEHHHFFFDCA@CDCCCD?AA?CDCABDDDDD@DDD_Mismatch_0_Sense_+_Library_PoolT
GATGATGTGAGTTCTCCTGAAGATGGCATCATGGAGACCAAAGATGGAGGAGCAGCAGATGTTGGGAATGGAAAACCAGATGGAGACCCGGAGC
>Frequency_1_QualityScore_DDFHHFHHIIFEHGGGIJIJHGJJIIGHHIICEEICGHGGH9?BFGHIGGI7BHGEG@F=DHGGGGH(7;BB;;A;CBABB@>ACDCBDDD99@_Mismatch_1_Sense_+_Library_PoolT
TGATGATATGAGTTCTCCTGAAGATGGCATCATGGAGACCAAAGATGGAGGAGCAGCAGATGTTGGGAATGGAAAACCAGATGGAGACCCGGAG
>Frequency_1_QualityScore_FFHHHHHJJJJJJJJJJJJJJGIJJJJHIIJIJJJJJIJJIJGGIHHHFFFFFEEEEEEEEEDDDDDDDDDDDDCCDDDDDDDDDCCEEDEEDD_Mismatch_0_Sense_+_Library_PoolT
GCCAAGAAGCTGAACACAAGGACCTTTAAGGCCAGCGAAGACGAGCCCAAGTTCCTTATCAGGAGCGATAAGAGTGGCAAAGAAGTTATCAGAA
>Frequency_1_QualityScore_FFHFHHHIJJJJJJJJJJJJIIIJJJJIIIJJJJJJIJJIJJJJJJJJJJJJIJIIGIGIIJJJIJHGIJJIIJJJJ_Mismatch_1_Sense_+_Library_PoolT
AAGTGTAAGTCATAAATATGTATGTTTAAATATAAGTGAGATCTTAATTTTTGGAATAAGATGGACTAGTTTTATTA
>Frequency_1_QualityScore_FFHHHHHIJIEHJJJGHIIJIEIIHGIHGGIJJJGIFCEHIJIGH;CFHIJIIGHGIJHHGBHFEFFCEA>ACB?AB@DDBDDDDCDDDDDDDD_Mismatch_0_Sense_+_Library_PoolT
CTCCTGAAGATGGCATCATGGAGACCAAAGATGGAGGAGCAGCAGATGTTGGGAATGGAAAACCAGATGGAGACCCGGAGCCATGAGGAACCCT
>Frequency_1_QualityScore_A?D?<?F:E4E:F:FIIBA:C3C<<<F<BC@HFGIE>GGIIIFA??FCBB<FF>DAFEDFGIIEGIE@=88_Mismatch_0_Sense_+_Library_PoolT
CATAAATATGTATGTTTAAATATAAGTGAGATCTTAATTTTTGGAATAAGATGGACTAGTTTTATTAACAA
>Frequency_1_QualityScore_FFHGGHHJJJIGCFHIJIJJJJJJIJJJJJJJJIFJJJJJJJIIJJJIJIIJJIJGIJHIJJJIFHHCA@CFFFFECEEEEDDDDCCCC>ACDD_Mismatch_2_Sense_+_Library_PoolT
ACTTGAAAAAAGTGCAGCAATCTGATGGACCTTATCCTGCTAATTTGGAGAGGAAATGTGTCCTGACCTCTTTAAAGAATTGACAATGGAGAAT
>Frequency_1_QualityScore_DDHHHHHIJJJIIJIJJJJJJJJJJJJJJGJJJJHIJJJJJJJJIJJJJIHIIJJJJJHHIHIGIJGIGCFHIJIIJGHEHHGFFEDFFDDDBB_Mismatch_1_Sense_+_Library_PoolT
TGATTTGATTTGATATTAGGAAAATCATGTTTTGTATATACCTGAATTGTTGCTTCAGATAAATAGAAGTTTTGTTTAGTTTGTAACCCGGTCT
>Frequency_1_QualityScore_FFHHHHHJJJJJJJJJJJJJIIJIJJGHJJIJJJJJJJJJJJJJJJIJJJJJJJJJJJJJJIIJJJIJFHHFFFFEEDEEEDDDDACBDDD_Mismatch_0_Sense_+_Library_PoolT
AGATGGTGGCAATGACTCTGATGATGTGAGTTCTCCTGAAGATGGCATCATGGAGACCAAAGATGGAGGAGCAGCAGATGTTGGGAATGGA
>Frequency_1_QualityScore_FFHHHHHIHHIIJGIJGHIJJEEGGGIGIIGHGIGIJIJIIIIJJIIIIJGF@CDGGGDHHHHHFEFFFBDDDEEEEEDDEDDDDCDDACCDED_Mismatch_0_Sense_+_Library_PoolT
GAAATGTGTCCTGACCTCTTTAAAAAATTGACAATGGAGAATAAGGAACCAGTGTTAAGCCCATTGTCTCTGATTGTCCATCATCAGAATTATC
>Frequency_1_QualityScore_FDDDHHFHJJ@GGIJIJIIIIIIEEGIGIJFFGHGHGIJGJIIBHCGI:9CDEGC;D@>;AE@?;?AECCEDDDD;9?BD?CCD@@CBBDC?@>_Mismatch_0_Sense_+_Library_PoolT
ATGAAGATGGTGGCAATGACTCTGATGATGTGAGTTCTCCTGAAGATGGCATCATGGAGACCAAAGATGGAGGAGCAGCAGATGTTGGGAATGG
>Frequency_1_QualityScore_FFHHHHHJJJJJJJJJGIJJJJIJJJJJJJJIJJJJJHIIIJJJJJJHIJIJIIIJJFGIJIHHGJJFHCFEHIJJIHFFC@EEECFDFDDDDD_Mismatch_1_Sense_+_Library_PoolT
ATATTAGGAAAATCTTGTTTTGTATATACCTGAATTGTTTCTTCAGATAAATAGAAGTTTTGTTTAGTTTGTAACCCGGTCTCTGTAAAACCCT
>Frequency_1_QualityScore_FFHHHHHJJIJJJ>GIJJGJHGHIJJIIDGHIIDHJJJJJJJIGGHGIIJJJHFFFDEEEEEDDDDDDDDCDDDDDCDDDDDDD>ACDCC@_Mismatch_1_Sense_+_Library_PoolT
CAAAGATGGAGGAACAGCAGATGTTGGGAATGGAAAACCAGATGGAGACCCGGAGCCATGAGGAACCCTTTTCAACTGGGACAGTTTACAA
>Frequency_1_QualityScore_FFGHGHHIJJGHIBHGGIGIIGIHHGHHIIIHIIJJJJJIIJGJJIJJGIIHJJJHIIJIHJ;CGHHFH_Mismatch_1_Sense_+_Library_PoolT
GGCAATGACTCTGATGATATGAGTTCTCCTGAAGATGGCATCATGGAGACCAAAGATGGAGGAGCAGCA
>Frequency_1_QualityScore_A?DDBA3CEE;?AF:<CFE9F+9?4EEBE<1*:?DFCAD*09D<D@9DCDDBDAA>@B=B>=)>=A@7@)=@A;C=C7;_Mismatch_1_Sense_+_Library_PoolT
CAAACATGGCATCCATCTGATTTGATTTGATATTAGGAAAATCATGTTTTGTATATACCTGAATTGTTGCTTCAGATAA
>Frequency_1_QualityScore_FDGHFHDHIGIJGEHEGHGGGIJIIJIGGGJIJJGJBHHGEHGDGHHFFECHGCHIGG=CEAEHHF2@D>A;ACCC?B?ACCCAB>?B?BB5>B_Mismatch_2_Sense_+_Library_PoolT
GATGATATGAGTTCTCCTGAAGATGGCATCATGGAGACCAAAGATGGAGGAGCAGCAGATGTTGGGATTGGAAAACCAGATGGAGACCCGGAGC
>Frequency_1_QualityScore_FFHHHHGJJJJJJJHIIJJJJJIJIIJJJJJJJJJJJJJIIJJJGHHIIHIJJJJIJJJJJHHHHHHHFFFFFFEEEEDEEDDDDEDDDDBBCF_Mismatch_0_Sense_+_Library_PoolT
GTCCTGACCTCTTTAAAAAATTGACAATGGAGAATAAGGAACCAGTGTTAAGCCCATTGTCTCTGATTGTCCATCATCAGAATTATCCGTATAT
>Frequency_1_QualityScore_FFHHHHHJJJJJJJJIJIIJJJJJJJJJJJJJJJJJJJJJJJJJJJJJJIJJHHHHHFFFFDFEEEEEDDDDDDDDDCDDDDDDDEDEDEEEEE_Mismatch_1_Sense_+_Library_PoolT
TGGAAAACCAGATGGAGACCCGGAGCCATGAGGAACCCTTTTCAACTTGGACAGTTTACAAACATGGCATCCATCTGATTTGATTTGATATTAG
>Frequency_1_QualityScore_?+<CFFHIBHGGEHGGEHC>FHA@BDHHHHII:?<FCFDDHHII@DHIIEG_Mismatch_1_Sense_+_Library_PoolT
GTAAGTCATAAATATGTATGTTTAAATATAAGTGAGATCTTAATTTTTGGA
>Frequency_1_QualityScore_FFHHHHHJIJJHJIHHJJJHIJJJIJJJIJJJJJJJJJJJJJJIJJJJHHHHHFFFFFDEEEDDDDDDDDDDDDDDDEEDDDDDDDDDDCCDCC_Mismatch_0_Sense_+_Library_PoolT
AGGAGCAGCAGATGTTGGGAATGGAAAACCAGATGGAGACCCGGAGCCATGAGGAACCCTTTTCAACTGGGACAGTTTACAAACATGGCATCCA
>Frequency_1_QualityScore_FFHGGHGJJJIGIIJIJICEGIJBHIJIIIIJJJJJJJJIIIHHHHEFFFDDDBCCC5>?BCD?CCBCA>@CCCDCCCDDDDD9CCDDDDDDCA_Mismatch_2_Sense_+_Library_PoolT
ACGGACCTTCAAGGCCAGCGAAGACGAGCCCAAGTTCCTTATCAGGAGCGATAAGAGTGGCAAAGAAGTTATCAGAAAGCCTGATACTCTCAGA
>Frequency_1_QualityScore_FFHHHHHIHJHHJJJJJ>EHIJDHHIHIIIIJJJIJGIEEHEIIIIEIGIIJCHGGHGCHGGCEHGGGEHGHEHHHFDDECEEE7,;;?<?_Mismatch_0_Sense_+_Library_PoolT
ATAGGCCTAGTCATGAAGATGGTGGCAATGACTCTGATGATGTGAGTTCTCCTGAAGATGGCATCATGGAGACCAAAGATGGAGGAGCAGC
>Frequency_1_QualityScore_FFHHHHHJJJHIJJJHIJJJHJJJJHIJJHIJJJJJJGHIJJIJJIIJJJJJJJJJJJJJJHHGHHHFFEFFFEFFEEEEEEDDDDDDDDC_Mismatch_0_Sense_+_Library_PoolT
TCAGATAAATAGAAGTTTTGTTTAGTTTGTAACCCGGTCTCTGTAAAACCCTGATTCATTGTCTCTGCTTGTATTCATCTTCTGCACTTCA
>Frequency_1_QualityScore_FFHHHHHHIHIJJJJJJHIIIJJJJJJJJJJJJJJJJIJJJJJJJJJJHIIIJJJJJGIJJJJHIJIGHAEHG_Mismatch_2_Sense_+_Library_PoolT
AATTTGGAGAGGAAATGTGTCCTGACCTCTTTAAAGAATTGACAATGGAGAATAAGGAACCAGTGTTAAGCCA
>Frequency_1_QualityScore_AD:ACDBEA@EBEDEFBDEEEEE@A<@FFIIIIIEEDDEDDDE@DDB?DCD@D@DEA@DCC=BC6ADA>CCE>=A_Mismatch_1_Sense_+_Library_PoolT
TGATATTAGGAAAATCTTGTTTTGTATATACCTGAATTGTTGCTTCAGATAAATAGAAGTTTTGTTTAGTTTGCA
>Frequency_1_QualityScore_FFHHHHFIJJJJIJJJJJJIJJJJJJJJJHJJJJHIJJJIJJJJJJIJJJJJJJJJIJJJJJJJJJJJJDHIHHHHHHFFFFFFFEEEEEDEDC_Mismatch_0_Sense_+_Library_PoolT
GGACAGTTTACAAACATGGCATCCATCTGATTTGATTTGATATTAGGAAAATCTTGTTTTGTATATACCTGAATTGTTGCTTCAGATAAATAGA
>Frequency_1_QualityScore_FFHGHHHIIIIGGIJBHGHJJIIIHIIIHIGHGIIIIJIBGGIIIGJ>EEHFHFCDFFFFEDEEDDDDDCCCDDDCA>CDCDC:@34@CDDE_Mismatch_0_Sense_+_Library_PoolT
GGAAAACCAGATGGAGACCCGGAGCCATGAGGAACCCTTTTCAACTGGGACAGTTTACAAACATGGCATCCATCTGATTTGATTTGATATTA
>Frequency_1_QualityScore_FFHHHHHJEHIJGIJJJIJIJJJJIJJJJJJIIJJJJJJJJJJJIIJJJJJJJJIHHHHFFFDBBBDBDBBBDDDDDCEDDCDDDEEDDDDDDD_Mismatch_0_Sense_+_Library_PoolT
TCATGTGGTGGAGAAGCTCACCCAGGCCAAGAAGCTGAACACAAGGACCTTTAAGGCCAGCGAAGACGAGCCCAAGTTCCTTATCAGGAGCGAT
>Frequency_1_QualityScore_DFGHDBBGHIIJJJFHGGIIIGIIGJJIIGIIGIHIJIIGDHJJJHHGGIJFIIIJIHG>=BGIIGIIH@>GEGGHGDHIFCEHBDF_Mismatch_1_Sense_+_Library_PoolT
ATCAGAATTATCCGTATATTGATATCTCCATAAGTGTAAGCCATAAATATGTATGTTTAAATATAAGTGAGATCTTAATTTTTGGCA
>Frequency_1_QualityScore_FFHHGFFIGGIJHHIJCFH;FB;EDCG@BGIIGII?FGIIGEGHGHEGCGHIIJJJHDHF?CDDCCDCDDCBBDDDDDDCCACCCDD?BB@CDC_Mismatch_0_Sense_+_Library_PoolT
TGGAGACCAAAGATGGAGGAGCAGCAGATGTTGGGAATGGAAAACCAGATGGAGACCCGGAGCCATGAGGAACCCTTTTCAACTGGGACAGTTT
>Frequency_1_QualityScore_FFHHHHHJJGHJHHJFIHHHHJJJJJJEHIIJIFIJIIIIJJFHFHGGFHFDGGEHIJHCHIJJGFCHHHE@BF?ECCE;ACCDDDBDDCDDDD_Mismatch_0_Sense_+_Library_PoolT
ATGACTCTGATGATGTGAGTTCTCCTGAAGATGGCATCATGGAGACCAAAGATGGAGGAGCAGCAGATGTTGGGAATGGAAAACCAGATGGAGA
>Frequency_1_QualityScore_FFHHHHHJJIJJJJJJJJJJJJJJIJJJJJJHIJJIJJJIJIIIJIJGIIIJJJJIGIIJHHHHHHHFEDEEFFECEEEEDDDDDDEEDDDEDC_Mismatch_2_Sense_+_Library_PoolT
TCGGAGCCATGAGGAACCCTTTTCAACTGGGACAGTTTACAAACATGGCATCCATCTGATTTGATTTGATATTAGGAAAATCATGTTTTGTATA
>Frequency_1_QualityScore_???B8BD4?:@?++A1?B>)?1?D*:C9*?):*99D9?<<D4B?CD9938855(63@4@=)=7=?@A_Mismatch_2_Sense_+_Library_PoolT
ACTTGAAAAAAGGGCAGCAATCTGATGGACCTTATCCTGCTAATTTGGAGAGGAAATGTGTCCTGAC
>Frequency_1_QualityScore_FFHHHHHJJJJIJJJJJIJIJJJHHHHHFFFDEEEEEDDDDDDDDDDDACEDDDDDDDDDDDDDDDDDDDDCDDDDDDDEDDDDDEEECC_Mismatch_1_Sense_+_Library_PoolT
GCCAGATGGAGACCCGGAGCCATGAGGAACCCTTTTCAACTGGGACAGTTTACAAACATGGCATCCATCTGATTTGATTTGATATTAGGA
>Frequency_1_QualityScore_@?D<8C<ED<:C4++AAEFC?C49+<?;E@EF<4?99??B0?D4*00?D:<?BB?3**?BCCCB8BBA8;@_Mismatch_1_Sense_+_Library_PoolT
ATATTGATATCTCCATAAGTGTAAGCCATAAATATGTATGTTTAAGTATAAGTGAGATCTTAATTTTTGGA
>Frequency_1_QualityScore_FFHHHHHJJJJGHJJJHJJJJJJJJJGIJJJJJJJIJJIIJJJJJJIEGHIIJJJJJJJJJJHHGHHHFFFFFFFEEEEEEEEDCDCDDDDDDD_Mismatch_2_Sense_+_Library_PoolT
TTCAGATAAATAGAAGTTTTGTTTAGTTTGTAACCCGGTCTCTGTAAAACCCTGATTCATTGTCTCTGCTTCTATTCATCTTCTGCACTTGAAA
>Frequency_1_QualityScore_FFHHHHHJJJJJIJJJJJJHIHIJJJJJJIIJJJJJJJJJJJJJJJJJJJJJJJJJIJJJJJIJJHHHHHHEFFFEEEEEEEDDDB_Mismatch_0_Sense_+_Library_PoolT
CCTTATCCTGCTAATTTGGAGAGGAAATGTGTCCTGACCTCTTTAAAAAATTGACAATGGAGAATAAGGAACCAGTGTTAAGCCCA
>Frequency_1_QualityScore_?DHFFDHEHIGIGEIHEDHEHIJJJJJJIIJJIG_Mismatch_0_Sense_+_Library_PoolT
ATGTTTAAATATAAGTGAGATCTTAATTTTTGGA
>Frequency_1_QualityScore_DDHFDBDFDH?EH?FHBEFHCDEF<<EHHEFHIIBHGHFGHBDFHI0BGC?DH@HGII?8B.=BF>)===CCEHIACEFEH(..;?6?CCCC:A_Mismatch_1_Sense_+_Library_PoolT
ATGGCATCCATCTGATTTGATTTGATATTAGGAAAATCTTGTTTTGTATATACCTGAATTGTTGCTTCAGATAAATAGAAGGTTTGTTTAGTTT
>Frequency_1_QualityScore_DDHB?AAFHHIEEGHGH@HI@HBFDH<C1?1?C?C?C:CF?B9F??<DGGGHG>F<DFHHCF?C<@@G_Mismatch_2_Sense_+_Library_PoolT
TTGATATCTCCACATGTGTAAGCCATAAATATGTATGTTTAAATATAAGTGAGATCTTAATTTTTGGA
>Frequency_1_QualityScore_FFGHDFGIJJJGGGGIIHIJIIIGGGIIIJJIIJJJJJFHIJJJJJJJHGHIIIIIJJJIJJHHIIGHHHHHEFFFFFFEEDDEDDFEED>CDD_Mismatch_1_Sense_+_Library_PoolT
CCTCTTTAAAGAATTGACAATGGAGAATAAGGAACCAGTGTTAAGCCCATTGTCTCTGATTGTCCATCATCAGAATTATCCGTATATTGATATC
>Frequency_1_QualityScore_FFHHHHHJHJJJJJJJJJJJJJJJJJJJGHIIJJJJJJJJJJJJJIHIJIJJJIJIIHIJJGIIJJJJIGIJIJJGEBEH_Mismatch_2_Sense_+_Library_PoolT
ATTATCCGTATATTGATATCTCCACATGTGTAAGCCATAAATATGTATGTTTAAATATAAGTGAGATCTTAATTTTTGGA
>Frequency_1_QualityScore_FFHHHHHJJJJJJJJJJJJJJJJJIJJJJJJJJJJJJJJJJJJJJJJIHJJJJJIJJJJFHIJJGIJIJJIHJIJHHHGFFDDDDDDDFADDDD_Mismatch_1_Sense_+_Library_PoolT
GGATATTAGGAAAATCTTGTTTTGTATATACCTGAATTGTTGCTTCAGATAAATAGAAGTTTTGTTTAGTTTGTAACCCGGTCTCTGTAAAACC
>Frequency_1_QualityScore_FFHGHHHJJIIGIJJJHHGHIGIHHIJJJJJIIIJIJIJIIIJIJIJIIIJJJIIJJJJFIH?ECHHEF@BEF_Mismatch_0_Sense_+_Library_PoolT
ATTTGGAGAGGAAATGTGTCCTGACCTCTTTAAAAAATTGACAATGGAGAATAAGGAACCAGTGTTAAGCCCA
>Frequency_1_QualityScore_FFHHHHHJJJJJJJJJJJJJJJJJHHHIJJIJJJJIJJJJJIJJJIJJIIIJJJIJJIIJJIJIJJJHIHIJJJIGIIHHHFHHFFFFFEEEEE_Mismatch_1_Sense_+_Library_PoolT
TCCGTATATTGATATCTCCATAAGTGTAAGTCATAAATATGTATGTTTAAATATAAGTGAGATCTTAATTTTTGGAATAAGATGGACTAGTTTT
>Frequency_1_QualityScore_FFHGHGHJIIIIIJJJJJHIIGJJJJJJJJIJJIJJJIJJIIIIJ9?EGGHIIJICH@AHGGIGHHHFFDCBECEDDDBC@CABABBBD>@DBB_Mismatch_2_Sense_+_Library_PoolT
ATGATATGAGTTCTCCTGAAGATGGCATCATGGAGACCAAAGATGGAGGAGCAGCAGATGTTGGGATTGGAAAACCAGATGGAGACCCGGAGCC
>Frequency_1_QualityScore_DD@DABCEFEBFHF<F4C?<CF>+<:?FEFBFFFFECDA@G<<<BBDBGFGIGBFIFBCBDCFGGE4@FF;C@@EI_Mismatch_1_Sense_+_Library_PoolT
CCGTATATTGATATCTCCATAAGTGTAAGTCATAAATATGTATGTTTAAATATAAGTGAGATCTTAATTTTTGGAA
>Frequency_1_QualityScore_FFHHHHHJJJJJJHIJJJJJJJIJJIJJJJIIIJJJJJJJJIJJJJGIJJJJJJJIIIJJJIGIGHIJJJJHHHHFCDFFDEDEEDDDDCDDDD_Mismatch_1_Sense_+_Library_PoolT
ACCTTATCCTGCTAATTTGGAGAGGAAATGTGTCCTGACCTCTTTAAAGAATTGACAATGGAGAATAAGGAACCAGTGTTAAGCCCATTGTCTC
>Frequency_1_QualityScore_FFGHHGHIJJJIIJIIHJJGGIIIGIJJJIHGH?EDHIIFHGIJIIIHIGFIDEFFIGHHIHJJIJJIIFHIJJJIGGJJJJHBCHEBDBCFDE_Mismatch_2_Sense_+_Library_PoolT
TCATAATTATCCGTATATTGATATCTCCATAAGTGTAAGTCATAAATATGTATGTTTAAATATAAGTGAGATCTTAATTTTTGGAATAAGATGG
>Frequency_1_QualityScore_FFHHHHHJJJJJJJJJIIJGIJJIIJJJJJHIJJJJJJJJJJJJJIHIJJIJJJJJJIJJJIJIJIIHGHHHHFFFFFEFEEEEFEEDDDDDDD_Mismatch_2_Sense_+_Library_PoolT
AAGAATTGACAATGGAGAATAAGGAACCAGTGTCAAGCCCATTGTCTCTGATTGTCCATCATCAGAATTATCCGTATATTGATATCTCCATAAG
>Frequency_1_QualityScore_FFHGHHHJJJJJJJJJJIJJJJJJJJJJJJIIIJIJIJJJJJIHIIJJJJJIJJIJJIJJIJJJJJJIJHGIIJJJJJIGHGHEHFFFFFF_Mismatch_0_Sense_+_Library_PoolT
ATTGATATCTCCATAAGTGTAAGCCATAAATATGTATGTTTAAATATAAGTGAGATCTTAATTTTTGGAATAAGATGGACTAGTTTTATTA
>Frequency_1_QualityScore_FFHHHHHJJJJJJIIJJFHEHIIJIJJJJIJFIIHIJJIJJJJJJJJJJJGGGIGEHJJIJJGIJJJGI_Mismatch_1_Sense_+_Library_PoolT
ATTGATATCTCCATAAGTGTAAGTCATAAATATGTATGTTTAAATATAAGTGAGATCTTAATTTTTGGA
>Frequency_1_QualityScore_AFAHHFHGEGGGFCHGIJJJGGJGIJHGCHFIIIIJDHFGHHIIEHGHII@HIIIIJGGIIGDHIE_Mismatch_2_Sense_+_Library_PoolT
ATCTCCATAAGTGTAAGCCATAAATATGTATGTTTAAATATAAGTGAGATCTTAATTTTTGGTTTA
>Frequency_1_QualityScore_FFHHHHHJJJJGGJIIIJJJIIIJJJJJJJJJJJJJJJJJIJJJJJJJJIJIHDHIJIJJIIJJJHHHHCDDFFFDDEEDDCCDDDDDDDDDDD_Mismatch_1_Sense_+_Library_PoolT
CAATGACTCTGATGATATGAGTTCTCCTGAAGATGGCATCATGGAGACCAAAGATGGAGGAGCAGCAGATGTTGGGAATGGAAAACCAGATGGA
>Frequency_1_QualityScore_FFHHHHHJGIIIJJJJJIJIJJJJHJJJJJJJJJJJJJJJJJIJ_Mismatch_1_Sense_+_Library_PoolT
TAAATATGTATGTTTAAATATAAGTGATATCTTAATTTTTGGAA
>Frequency_1_QualityScore_DDFHHFHIIG@E:4AFH@G;CGED?FED?DDGDGII07@EB@DFHI>=5CC@EEGHGIAEEHHFFF@DEECED>;CDEC<>C@@CCCCC:_Mismatch_2_Sense_+_Library_PoolT
CAGATAAATAGAAGTTTTGTTTAGTTTGTAACCCGGTCTCTGTAAAACCCTGATTCATTGTCTCTGCTTCTATTCATCTTCTGCACTTGA
>Frequency_1_QualityScore_DDFHFHDG@GFGHGGGFAFFBFGEBCGDGI9G?<DGICHIBHHII<BE@HGHIEGHI;EAE?BD6>:;BCCCCCCCBB?BBCCCCCCCCCCBBB_Mismatch_0_Sense_+_Library_PoolT
CATCATGGAGACCAAAGATGGAGGAGCAGCAGATGTTGGGAATGGAAAACCAGATGGAGACCCGGAGCCATGAGGAACCCTTTTCAACTGGGAC
>Frequency_1_QualityScore_FFGHHHHIJJJJJJJJJJJJJJJJJJJJJJIJJIHIIJJJJIIJJIIHIJIIIJJJJJJJJJJJJJJJJHHIHHHHHHHFFFFBFEEECEDDBD_Mismatch_1_Sense_+_Library_PoolT
GTGTCCTGACCTCTTTAAAGAATTGACAATGGAGAATAAGGAACCAGTGTTAAGCCCATTGTCTCTGATTGTCCATCATCAGAATTATCCGTAT
>Frequency_1_QualityScore_FFHHHHHJGIJJJIJJJJJJJIJJGGIJJJJJJJJJJGIIJJIJJJJJJJJIJIGHGGIJJJHHHHHFFFFFFDDDDDDDDDDDDDDDDDDDDD_Mismatch_2_Sense_+_Library_PoolT
GAAAAAAGTGCAGCAATCTGATGGACCTTATCCTGCTAATTTGGAGAGGAAATGTGTCCTGACCTCTTAAAAAAATTGACAATGGAGAATAAGG
>Frequency_1_QualityScore_DDHHHGHJBGHIGHIIIJFEIIJJIIJGIJDFHIGIGIAGHJJJJJJJGIDHJJEGIJJGGIIIHHFFCCEE@CFFFFEE:ACCCDDDDD>CAC_Mismatch_0_Sense_+_Library_PoolT
AATAGAAGTTTTGTTTAGTTTGTAACCCGGTCTCTGTAAAACCCTGATTCATTGTCTCTGCTTGTATTCATCTTCTGCACTTCAAAAAAGTGCA
>Frequency_1_QualityScore_FFHHHHHJJJJJIIJJJJJJIJJJJJJJJJJJJIIIIJJJJJJJJJIJJJHIIJIIJJJJIIIIJJJIGFGIIGIJJJJJJHHHEF_Mismatch_0_Sense_+_Library_PoolT
TCAGAATTATCCGTATATTGATATCTCCATAAGTGTAAGCCATAAATATGTATGTTTAAATATAAGTGAGATCTTAATTTTTGGAA
>Frequency_1_QualityScore_FFHHFHHIJGHIJJHIIJJJJJJIJIIJJJJHGIJJIIIIJJJJJJIHIJJIHIIIIJJJIIIJJJHJIHHGHIJIEIHHHHHHFFF_Mismatch_0_Sense_+_Library_PoolT
TCTGATTTGATTTGATATTAGGAAAATCTTGTTTTGTATATACCTGAATTGTTGCTTCAGATAAATAGAAGTTTTGTTTAGTTTGTA
>Frequency_1_QualityScore_FFHHHHHJJJIJIIIJJIJJJJJJJIJJJJJIJJIIJJIJJIIJJJJGHGIJHIJJJGIIIHHHHHFFFBCEEEEDDDDDDDDDDDCDDDDDCD_Mismatch_0_Sense_+_Library_PoolT
AGTTCTCCTGAAGATGGCATCATGGAGACCAAAGATGGAGGAGCAGCAGATGTTGGGAATGGAAAACCAGATGGAGACCCGGAGCCATGAGGAA
>Frequency_1_QualityScore_>D,CCDA:2A?:AEEB;AF<DFE9C??AB<4CBBDADDDD>@DBAD<D?DBDEBDDED>DEEECEDB87>A4;.==AEEIED=49?=AA_Mismatch_2_Sense_+_Library_PoolT
ATCAGAATTATCCGTATATTGATATCTCCATAAGTGTAAGCCATAAATATGTATGTTTAAATATAAGTGAGATCTTAATTTTTGGTTTA
>Frequency_1_QualityScore_DDFFBFDGHIIGGIIIFGBCHBHAFHFHGHHIEGIIIBDGCGIII@D@CGFGGGGFFGGGIGGGHFEBCDEFFBEACDDDDC_Mismatch_1_Sense_+_Library_PoolT
TGCTAATTTGGAGAGGAAATGTGTCCTGACCTCTTTAAAAAATTGACAATGGAGAATAAGGAACCAGTGTTAAGCCCATTGA
>Frequency_1_QualityScore_FFHHHHHJIJJJJIJJJJJJJJJJJJIJJJJJJJJIIJJJJIJJJJJIJJJJJJJJIJJJIJJIIJJJJHHIIJIIJJJJHHHHHHFFFFFFFE_Mismatch_2_Sense_+_Library_PoolT
TCCATCTGATTTGATTTGATATTAGGAAAATCATGTTTTGTATATACCTGAATTGTTGCTTCAGATAAATATAAGTTTTGTTTAGTTTGTAACC
>Frequency_1_QualityScore_FFDHHHHJJJIJJIJJJJJJIJJIIHJIJIIJIJJFIHHIJJJJJJJFJIJGEIGIGIJGGIGGJHIJIHHFHHFFFFFDCCECEDCCDDDDCD_Mismatch_2_Sense_+_Library_PoolT
GATGGACCTTATCCTGCTAATTTGGAGAGGAAATGTGTCCTGACCTCTTTAAAGAATTGACAATGGAGAATAAGGAACCAGTGTTAAGCCCATA
>Frequency_1_QualityScore_FFHHHHHJJJJJJJJJJIJIJJJJJJJIJJIIIJJJJJJIJJJJJJJJJJJJJJJIJJJJJJIIHHHHHHFFFFFFEEEEEEDEEEEEEDDDDD_Mismatch_1_Sense_+_Library_PoolT
ATGAGGAACCCTTTTCAACTGGGACAGTTTACAAACATGGCATCCATCTGATTTGATTTTATATTAGGAAAATCTTGTTTTGTATATACCTGAA
>Frequency_1_QualityScore_FFHHHHHHGIJJIJJJJJJJJJJJJIIHGHI?DHIJJJJJJJIIJIJHHHHIHJJJJIJJJJJGIJDIJIEFHFFFFFFFCCDEDDDDEDEDDC_Mismatch_1_Sense_+_Library_PoolT
AATCATGTTTTGTATATACCTGAATTGTTGCTTCAGATAAATAGAAGTTTTGTTTAGTTTGTAACCCGGTCTCTGTAAAACCCTGATTCATTGT
>Frequency_1_QualityScore_=BBBF?FEBD<:?CHIHCA>FFH@<C<99ACBGGIFDFDFFGFF<F_Mismatch_0_Sense_+_Library_PoolT
CATAAATATGTATGTTTAAATATAAGTGAGATCTTAATTTTTGGAA
>Frequency_1_QualityScore_FFHHHHHJJJIJJJJIJJJJJIJJIJJJJJJJJJJFJIJJHGIJGIIIHIIJHHHHFFFFFFEECDEEEEDDEDEDEEFFDDDDDDCDDDDDDD_Mismatch_1_Sense_+_Library_PoolT
GGAGACCCGGAGCCATGAGGAACCCTTTTCAACTGGGACAGTTTACAAACATGGCATCCATCTGATTTGATTTGATATTAGGAAAATCTTTTTT
>Frequency_1_QualityScore_FFHHHHHIJHIIHGIJJJJJJJJJIIJJJJJIJIJGIJJJGIJJIJJJJIIIJIIFIJJIJGGIHFHHFFFFFFFCEEEEEEDDDDDDDDDDDD_Mismatch_0_Sense_+_Library_PoolT
GAGGAAATGTGTCCTGACCTCTTTAAAAAATTGACAATGGAGAATAAGGAACCAGTGTTAAGCCCATTGTCTCTGATTGTCCATCATCAGAATT
>Frequency_1_QualityScore_FFFHHHHIIJJJJJJJJJJJJJJJIJJJJJJJJJJJIJJJHJJJJJJIIIJJJJJJJJGIJJJJJJHHHHHHHFFFFFCEEDDDCCDDDDDDDD_Mismatch_0_Sense_+_Library_PoolT
AGTTTTGTTTAGTTTGTAACCCGGTCTCTGTAAAACCCTGATTCATTGTCTCTGCTTGTATTCATCTTCTGCACTTCAAAAAAGTGCAGCAATC
>Frequency_1_QualityScore_FFHHHHHJJJJJJJJJJJJJGIJJJJJIJJJGIJIIJJJJJJGIJHHIHIFHHIJHIJJHHHHFFFFFEEDDDDDDDDDDDDDDDDBBDDDDDD_Mismatch_1_Sense_+_Library_PoolT
GTGAAGATGGCATCATGGAGACCAAAGATGGAGGAGCAGCAGATGTTGGGAATGGAAAACCAGATGGAGACCCGGAGCCATGAGGAACCCTTTT
>Frequency_1_QualityScore_FFHHHHHIJJJJJJIJJJIIJJJJJJJJIJIIJJJJJJJJJJJJIJJJIIIJJJJJJJJIJJJJJIIGDCFHIJHIJJ_Mismatch_1_Sense_+_Library_PoolT
CCAGTGTTAAGCCCATTGTCTCTGATTGTCCATCATCAGAATTATCCGTATATTGATATCTCCATAAGTGTAAGTCAT
>Frequency_1_QualityScore_FFHHHHHJIJIJJJJJJJJJJJJJJJJHIJJGIJGIHGJJJJHGHHHIIJIIIJJJJJJJHHHFFFFFEEDDDDDDDDDDDDDDCDDDDDDDDD_Mismatch_1_Sense_+_Library_PoolT
CTGAAGATGGCATCATGGAGACCAAAGATGGAGGAGCAGCAGATGTTGGGAATTGAAAACCAGATGGAGACCCGGAGCCATGAGGAACCCTTTT
>Frequency_1_QualityScore_FFHHHHHJJIJJJIJJJJJJJJJJJIJGGIJIIHIJJJJIIJHJJJJJJII_Mismatch_0_Sense_+_Library_PoolT
AAATATAAGTGAGATCTTAATTTTTGGAATAAGATGGACTAGTTTTATTAA
>Frequency_1_QualityScore_FFHHHHHJJJFHIJJJJJJJJJJIJJIJJJJJJJJJJJJJJJJJJIIJGIJJJJJJIJJJJJJJHHHHHHFFFFFFEEEEEEDDDDDCDDDDDD_Mismatch_1_Sense_+_Library_PoolT
TTCAAAAAAGTGCAGCAATCTGATGGACCTTATCCTGCTAATTTGGAGAGGAAATGTGTCCTGACCTCTTTAAAGAATTGACAATGGAGAATAA
>Frequency_1_QualityScore_FFHHHGHJJJJJJJJJJJJJJIJJJJJJJJJJJJIIIJJJJJJJJJJJJJJIIIIIJJJIIIIHGIIIJEGHIIJJIJJJJHHHFEF_Mismatch_2_Sense_+_Library_PoolT
ATCAGAATTATCCGTATATTGATATCTCCACATGTGTAAGCCATAAATATGTATGTTTAAATATAAGTGAGATCTTAATTTTTGGAA
>Frequency_1_QualityScore_FFHHHHHJJJJJIJJJJJJJJJGGGIJFGIJJIJJJJJJJJJIJJJJJJJJIJJJJJJJJJJJJJIIHGEEGGFFFFDCEACEEDDDDD_Mismatch_1_Sense_+_Library_PoolT
GGACCTTATCCTGCTAATTTGGAGAGGAAATGTGTCCTGACCTCTTTAAAGAATTGACAATGGAGAATAAGGAACCAGTGTTAAGCCCA
>Frequency_1_QualityScore_FFHHHGGJJIIJJJJJGHIJIJIJJJJJJJGIIGHGIJJJJJHJGHJJGJIJJJJIJJEHIGHHEHFFFFFEEEEEEDDEDEEDDDEDADDEDD_Mismatch_0_Sense_+_Library_PoolT
GAAAGATCAATGAAAGTGAAGATGATCAGGACCAGATTAGAGATAGGCCTAGTCATGAAGATGGTGGCAATGACTCTGATGATGTGAGTTCTCC
>Frequency_1_QualityScore_;?=2<+2:22<?:<:CAFBFF_Mismatch_0_Sense_+_Library_PoolT
TAGGCCTAGTCATGAAGATGG
>Frequency_1_QualityScore_FFHHHHDHGHIJJJIJJIJJJJJHIIIFIIJJIJJJJJJIIIJJGIJJIIJIIJHJJIIGIFHHIJJJJDEGAAEHFHFF_Mismatch_1_Sense_+_Library_PoolT
CATAAGTGTAAGTCATAAATATGTATGTTTAAATATAAGTGAGATCTTAATTTTTGGAATAAGATGGACTAGTTTTATTA
>Frequency_1_QualityScore_FFHHHHGIIJJEJFJIJIIJJJJJFIIJCHIIIJJIHIIJJIJJHIIJJJJJJJIJIJJJIJCH_Mismatch_1_Sense_+_Library_PoolT
ATCTCCATAAGTGTAAGTCATAAATATGTATGTTTAAATATAAGTGAGATCTTAATTTTTGGAA
>Frequency_1_QualityScore_FFHHHHHJJJJJJJJJJJJIJHIJJJJJJJJJJJJIJJJJJIJJJIJJJJJJJJJJJJJJJJJJIHFHGEFFFFFFFEEECCDEDEDDEEDDDD_Mismatch_1_Sense_+_Library_PoolT
CAATGGAGAATAAGGAACCAGTGTTAAGCCCATTGTCTCTGATTGTCCATCATCAGAATTATCCGTATATTGATATCTCCATAATTGTAAGCCA
>Frequency_1_QualityScore_FDHFHHHJJJJJJJIHGIIIIJJHGIGEHJGGIJIII?DGGIJJGCHHHDGGGGHIHIIEIIGGIJHHEAHHGCFDFCDEEDDEEDCCCDDDDD_Mismatch_2_Sense_+_Library_PoolT
GTCTCTGCTTCTATTCATCTTCTGCACTTGAAAAAAGTGCAGCAATCTGATGGACCTTATCCTGCTAATTTGGAGAGGAAATGTGTCCTGACCT
>Frequency_1_QualityScore_FFHGHHHJJJJJJJJJIJIIFHIIJJJJJJIJJJBGHIJJIJIJGIIIIJJJIJIJJJJJJJJJIHHEHFDFFFDEEEEDDDDDDDDDDDDDDD_Mismatch_0_Sense_+_Library_PoolT
AGGCCTAGTCATGAAGATGGTGGCAATGACTCTGATGATGTGAGTTCTCCTGAAGATGGCATCATGGAGACCAAAGATGGAGGAGCAGCAGATG
>Frequency_1_QualityScore_FFHHHHHJIJJJJJJJIJJJJJJJJJJJJJJJJJJJIJJJJJJJJJJJJJJJJJJJJJJJJJJJHHHHHHFCDFDDDDDDDDDDDDDEDEDDDD_Mismatch_0_Sense_+_Library_PoolT
TTAGTTTGTAACCCGGTCTCTGTAAAACCCTGATTCATTGTCTCTGCTTGTATTCATCTTCTGCACTTCAAAAAAGTGCAGCAATCTGATGGAC
>Frequency_1_QualityScore_FFHHHHHIJJJHIJIJEJIIJEHHIJHHIIJJJHIHIFGIGGHHGHFIIJIFHIGIGHIIII_Mismatch_1_Sense_+_Library_PoolT
ATCATGTTTTGTATATACCTGAATTGTTGCTTCAGATAAATAGAAGTTTTGTTTAGTTTGTA
>Frequency_1_QualityScore_FFHHHHHJJJJIIJJIJJJJJJIIIIJJJJJHGIHIJJJJJJIIJJJJJJJJJJJJJJJIIJGHIJJJIGIIJJJJHHHEHHHHFFFFFFFEEE_Mismatch_0_Sense_+_Library_PoolT
TTAAGCCCATTGTCTCTGATTGTCCATCATCAGAATTATCCGTATATTGATATCTCCATAAGTGTAAGCCATAAATATGTATGTTTAAATATAA
>Frequency_1_QualityScore_FFHGHHHJIHIEGIIJIEGEIGHII=GHJJIJJJGIIJJIEIHIGIIJJHFHFFDCCCECDDDBDBDDCDDDDDCDDDDDDCCDDCCDCDDDDD_Mismatch_0_Sense_+_Library_PoolT
AGATGGAGGAGCAGCAGATGTTGGGAATGGAAAACCAGATGGAGACCCGGAGCCATGAGGAACCCTTTTCAACTGGGACAGTTTACAAACATGG
>Frequency_1_QualityScore_FFHHHHHJJJJJIJJJJIJJGIIIIIJJJJJJJJJIIHIIJJJJJJJJJJJJJJIHIJIIJJIJJJJJIJIHHHHHHFFFFEEEEEEE_Mismatch_2_Sense_+_Library_PoolT
CTTTAAAGAATTGACAATGGAGAATAAGGAACCAGTGTCAAGCCCATTGTCTCTGATTGTCCATCATCAGAATTATCCGTATATTGAT
>Frequency_1_QualityScore_FFHHHHHJJJJJJJJIJJJJIIJJJIJJJJIJJJJGHIIJJJJJIGIIJJIHJIIHIJJIHIJJJHIJJJGIIJFHFBCCEEDDEDEDDDDDDD_Mismatch_0_Sense_+_Library_PoolT
ATTAGGAAAATCTTGTTTTGTATATACCTGAATTGTTGCTTCAGATAAATAGAAGTTTTGTTTAGTTTGTAACCCGGTCTCTGTAAAACCCTGA
>Frequency_1_QualityScore_FFHHHHHJIIJEHHJJIJIJIGIIEIIJHIIJIJJJJJJJJIIJJIGJEIIJIJIIJJJJJJHIIEGGFGGHIIIIIGFHHHHHHF_Mismatch_1_Sense_+_Library_PoolT
ATCTCCATAAGTGTAAGTCATAAATATGTATGTTTAAATATAAGTGAGATCTTAATTTTTGGAATAAGATGGACTAGTTTTATTAA
>Frequency_1_QualityScore_FFGHHHHGIIJGGHGHIHHIJIFGIIJAFGDCH_Mismatch_0_Sense_+_Library_PoolT
CTTCAGATAAATAGAAGTTTTGTTTAGTTTGTA
>Frequency_1_QualityScore_FFHHHHHJJJJJJJJJJJJJJJJJJJJHJIIJJJJIIIJJJJJJJIJJJJJJIIGIJJJJJJJJJDHIJHHHHHHFFFFFDECEEEEDCDDDDD_Mismatch_1_Sense_+_Library_PoolT
GATGGACCTTATCCTGCTAATTTGGAGAGGAAATGTGTCCTGACCTCTTTAAAGAATTGACAATGGAGAATAAGGAACCAGTGTTAAGCCCATT
>Frequency_1_QualityScore_FFHHHHGHIJJJJJJJJIIJIHIIIIJIIJJJJJJJJJJIJJJJIIJEHFFIIAFIIIGIJJJJEHIIGFGHI_Mismatch_1_Sense_+_Library_PoolT
CTGATTGTCCATCATCAGAATTATCCGTATATTGATATCTCCATAAGTGTAAGTCATAAATATGTATGTTTAA
>Frequency_1_QualityScore_FFHHHGGJJJJJIIJIJIJJJJJJJJIIJJJJIJJJJJJJIIHIIJJJJJJJJJJJJIJJJHIJIIJJIFHIJIIJJJJFHHGEHHHHFFBCEE_Mismatch_1_Sense_+_Library_PoolT
TCCATCATCAGAATTATCCGTATATTGATATCTCCATAAGTGTAAGTCATAAATATGTATGTTTAAATATAAGTGAGATCTTAATTTTTGGAAT
>Frequency_1_QualityScore_4BF1+<AEBEB>DFFF+AB<B<8:8?:1))?DF@BC@FFI@FFAEFEDA@3)==3;(;??;3@DCAAB;;;>9<BBB:@>>>A::@:AA@(:@>_Mismatch_1_Sense_+_Library_PoolT
TGGGAATGGAAAACCAAATGGAGACCCGGAGCCATGAGGAACCCTTTTCAACTGGGACAGTTTACAAACATGGCATCCATCTGATTTGATTTGA
>Frequency_1_QualityScore_FFHHHHHJIJJJJJJJJJJIJJJJJIJJJJJJIIIGIJJIJIJIIJJJJIIIJJJJJIJIJJJJJJJJJHEFFFFFEEEDEDDDDDDDDDDDBD_Mismatch_0_Sense_+_Library_PoolT
AAGTGCAGCAATCTGATGGACCTTATCCTGCTAATTTGGAGAGGAAATGTGTCCTGACCTCTTTAAAAAATTGACAATGGAGAATAAGGAACCA
>Frequency_1_QualityScore_DBFDFHHJJIJJJIIEIJF?FDFHGFGGIJJGHIIEIIIIGIJIIJJIHIJGHIIJGHHIJFGIGIIEGFHIIII_Mismatch_0_Sense_+_Library_PoolT
GTGTAAGCCATAAATATGTATGTTTAAATATAAGTGAGATCTTAATTTTTGGAATAAGATGGACTAGTTTTATTA
>Frequency_1_QualityScore_DDFF7?:2ACGGFHCHEBE3<A?B<EDCFCGEFII@DGFGDAFDFFDFEFEFG@DFDGGIEIGGDE;@@A=CEEFIIIDEFF@AEFDEB;;?DC_Mismatch_2_Sense_+_Library_PoolT
CCCACTGTCTCTGATTGTCCATCATCAGAATTATCCGTATATTGATATCTCCATAAGTGTAAGTCATAAATATGTATGTTTAAATATAAGTGAG
>Frequency_1_QualityScore_FFHHHHHJJJJIJJJJJJJIJJJJJJJHJJJJGIJJJJJJJJJJIIJIJJJJGIIJJJJJJJJJIHHHHHEHFFFFFFEEEEEFEEDDEDDDDD_Mismatch_1_Sense_+_Library_PoolT
TGTTGCTTCAGATAAATAGAAGTTTTGTTTAGTTTGTAACCCGGTCTCTGTAAAACCCTGATTCATTGTCTCTGCTTCTATTCATCTTCTGCAC
>Frequency_1_QualityScore_FFHHHHHJJJJJJJJJJJJJJJJIIJJJJJHIJJJJJJJJJJJJJJJJJJIJJJJJJIJJJJJJJJJJHHHHHHHFFFFFFFDEEEEEEDDCDD_Mismatch_2_Sense_+_Library_PoolT
AAGAATTGACAATGGAGAATAAGGAACCAGTGTTAAGCCCATTGTCTCTGATTGTCCATCATCAGAATTATCCTTATATTGATATCTCCATAAG
>Frequency_1_QualityScore_FDHHGHHJJIJJIJJGIJIIGIIIIIJFHIJJIJJJJIIJJJHGIJJJJFHJJIGIJJIIJIIHIIGHHEEEH=@DFFFFDCEEEEDDCDDDDD_Mismatch_1_Sense_+_Library_PoolT
GTGAAGATGATCAGGACCAGATTAGAGATAGGCCTAGTCATGAAGATGGTGGCAATGACTCTGATGATATGAGTTCTCCTGAAGATGGCATCAT
>Frequency_1_QualityScore_FFHHHHHJIJJJJJJIJJJJJJIIIIJJJJJJJJJJJIIJJIIJJIJJIIJJIJIJJIJJGIIGHGHIJHIJJJJIHHHHHFFFDEDDDBDDDD_Mismatch_1_Sense_+_Library_PoolT
TTGATTTGATATTAGGAAAATCATGTTTTGTATATACCTGAATTGTTGCTTCAGATAAATAGAAGTTTTGTTTAGTTTGTAACCCGGTCTCTGT
>Frequency_1_QualityScore_FFHHGHHIIJJJJIHIIHIIJJHIJJGFIIIJJIJJJJJJIIFHIJJJIIIIJJIJJIDHIJFGIGH@DCHHEHGHEH_Mismatch_1_Sense_+_Library_PoolT
ATTTGATATTAGGAAAATCATGTTTTGTATATACCTGAATTGTTGCTTCAGATAAATAGAAGTTTTGTTTAGTTTGTA
>Frequency_1_QualityScore_FFHHHHHJJJIJJJIIIJJIGIJJIJJJJJIJJJJJIJJJJJJJFGIIJGGHJJJGGIJJFHIJIIJJJJIIJJGHFFDDDEDDEEEDD=?BCC_Mismatch_1_Sense_+_Library_PoolT
ATTAGGAAAATATTGTTTTGTATATACCTGAATTGTTGCTTCAGATAAATAGAAGTTTTGTTTAGTTTGTAACCCGGTCTCTGTAAAACCCTGA
>Frequency_1_QualityScore_FFF?FHFIIGIICEDFE@F9DC:C>DCFDHEIG@FHHGIIEGIGIIG@FFGD>=@=FGCEGAE==AHE_Mismatch_1_Sense_+_Library_PoolT
TAGGAAAATCTTGTTTTGTATATACCTGAATTGTTGCTTCAGATAAATAGAAGTTTTGTTTAGTTTGA
>Frequency_1_QualityScore_FDHHHHHIHHJIJJJJJJJJJJIJJJJJJJJJJJJJJJJJJJJIJJJJJJJJGHJJJIIJJJIGHIJIHHIJJHIJJJHHHHGFFCDDDDDDEC_Mismatch_0_Sense_+_Library_PoolT
GATTTGATATTAGGAAAATCTTGTTTTGTATATACCTGAATTGTTGCTTCAGATAAATAGAAGTTTTGTTTAGTTTGTAACCCGGTCTCTGTAA
>Frequency_1_QualityScore_FFHHHHHJJ>FHJJJJHJIIIJJJJIIJIJJJJJIJGGIJIJGGIIJIHJIIIHIIDGHHI@HIJJJCHFHIJHIIC@EHHHGHFHCEFEFFFE_Mismatch_1_Sense_+_Library_PoolT
CCATTGTCTTTGATTGTCCATCATCAGAATTATCCGTATATTGATATCTCCATAAGTGTAAGCCATAAATATGTATGTTTAAATATAAGTGAGA
>Frequency_1_QualityScore_FFHHGHHIJJEHIJJJJJIJJJIIIJJJIIGJIJJIIJJIJJIJGIGIHHHHFFFFFFFECDEEDDCDDDCDCCDDDDDDDDDDDDDDDCDDED_Mismatch_1_Sense_+_Library_PoolT
AGATGTTGGGATTGGAAAACCAGATGGAGACCCGGAGCCATGAGGAACCCTTTTCAACTGGGACAGTTTACAAACATGGCATCCATCTGATTTG
>Frequency_1_QualityScore_FFHHHHHJJJIJJJJJJJJJJJIJJIIIJIJJJJJJJJJJJJJIJIJIJJJGIIIJJJJGIIJIIGIIJIGHIJEHJHHHHHG_Mismatch_2_Sense_+_Library_PoolT
TCCACATGTGTAAGCCATAAATATGTATGTTTAAATATAAGTGAGATCTTAATTTTTGGAATAAGATGGACTAGTTTTATTAA
>Frequency_1_QualityScore_FFHHHHHJIJJJJJJJJJJIJJJJJHIJJJIJJJJJJJJJIJJJJIIJJJIJJJHJJJJJIJIIICGIJFFGHIIEHIHHG_Mismatch_1_Sense_+_Library_PoolT
TTGATTTGATATTAGGAAAATCTTGTTTTGTATATACCTGAATTGTTGCTTCAGATAAATAGAAGTTTTGTTTAGTTTGCA
>Frequency_1_QualityScore_FFGHFFFFFEEEECEEEDCDDEDCDDDEFEDDDDDDDDDDDDDDDDEEEEEEDDDCCCEDDDDCDDDDDDCDCDDEDDDD@CDDDADDCDCCED_Mismatch_1_Sense_+_Library_PoolT
GGGCATCCATCTGATTTGATTTGATATTAGGAAAATCTTGTTTTGTATATACCTGAATTGTTGCTTCAGATAAATAGAAGTTTTGTTTAGTTTG
>Frequency_1_QualityScore_FFHGFHHIJJJJIJJIJJJJJJJIGJIJIHIJJJJJIIHIIJJGIIJIIIHFHGGGIIHAEFFFDEEEEDDBDDDDDDDDDDD@BDBDCDDCDD_Mismatch_0_Sense_+_Library_PoolT
TGAGTTCTCCTGAAGATGGCATCATGGAGACCAAAGATGGAGGAGCAGCAGATGTTGGGAATGGAAAACCAGATGGAGACCCGGAGCCATGAGG
>Frequency_1_QualityScore_FFHHHHFGJJJJJGIJJJJJIJJJJIJJJJJJJJIIBFHIIJIJJIJHIIJJJJFEHHHFFFFFEECEDCD_Mismatch_0_Sense_+_Library_PoolT
AGACGAGCCCAAGTTCCTTATCAGGAGCGATAAGAGTGGCAAAGAAGTTATCAGAAAGCCTGATACTCTCA
>Frequency_1_QualityScore_A:==ACFBAEGF?@DIICGEHFEHID@@DF@GE@CFD?*19??@F??DDDB8CFCG>C@@9@C@EAE;DACCFAEBBDDD_Mismatch_0_Sense_+_Library_PoolT
ATTCATTGTCTCTGCTTGTATTCATCTTCTGCACTTCAAAAAAGTGCAGCAATCTGATGGACCTTATCCTGCTAATTTGG
>Frequency_1_QualityScore_FFHHHHHJJIJJJJJIGHHJFHIFHHGIJHHFIIIIJJJHIJJJJJIIJIJJIJJJJHHHHFFDCDDDDDCCDDDDDDDDDDDDDDDDDDDDDD_Mismatch_1_Sense_+_Library_PoolT
ATCATGGAGACCAAAGATGGAGGAGCAGCAGATGTTGGGATTGGAAAACCAGATGGAGACCCGGAGCCATGAGGAACCCTTTTCAACTGGGACA
>Frequency_1_QualityScore_FFHHHHHJJJJJJJJJJJJIJJJJJHIJJJJJJJJIGIIJJIJIJIIJJJIIJJJJJJHHFHHHFFFFFFFEEFEEEEEDDDDCDDCDDDDBEE_Mismatch_1_Sense_+_Library_PoolT
CCCGGATCCATGAGGAACCCTTTTCAACTGGGACAGTTTACAAACATGGCATCCATCTGATTTGATTTGATATTAGGAAAATCTTGTTTTGTAT
>Frequency_1_QualityScore_FFHHGGHIJIJHIIIHIIFFHIIJJJJGFHHIJJHJJJJJJIIJJJJJIIIIGJGJJJJGGJIIJJIHHEHCC@@BBDDDDDCDDDDDCECDDC_Mismatch_2_Sense_+_Library_PoolT
GTTTAGTTTGTAACCCGGTCTCTGTAAAACCCTGATTCATTGTCTCTGCTTCTATTCATCTTCTGCACTTGAAAAAAGTGCAGCAATCTGATGG
>Frequency_1_QualityScore_FFHHHHGIJJJJJJJJIIJJJHGIIJJIJJJIJJIJIJIJJJJIIGHIEHGIJIIIFHIIJHGIGIEIIHIJGEH=DFDDDDDDDFDDDDDDDD_Mismatch_1_Sense_+_Library_PoolT
TATTAGGAAAATCATGTTTTGTATATACCTGAATTGTTGCTTCAGATAAATAGAAGTTTTGTTTAGTTTGTAACCCGGTCTCTGTAAAACCCTG
>Frequency_1_QualityScore_FFHHHHHJJJJJIIIJJJIJJJJIJJIJJJJJJJJJJJJJJJJJJJJJJHHEHHHFFFFFEEEEEDDDDDDDDDDEDEDEDCEDEDEEEEEDDD_Mismatch_0_Sense_+_Library_PoolT
AAAACCAGATGGAGACCCGGAGCCATGAGGAACCCTTTTCAACTGGGACAGTTTACAAACATGGCATCCATCTGATTTGATTTGATATTAGGAA
>Frequency_1_QualityScore_FFHHHHHJJJHJJIJJJHHJJJJJJIJJJJJIIJJJJIIJJIJJJJJJJJIJJJJJJJIJJJJJJJIJJIHHHHHFFEFDCCDDDDDDCDDEDD_Mismatch_0_Sense_+_Library_PoolT
CCTAGTCATGAAGATGGTGGCAATGACTCTGATGATGTGAGTTCTCCTGAAGATGGCATCATGGAGACCAAAGATGGAGGAGCAGCAGATGTTG
>Frequency_1_QualityScore_FFHHHHHHIIIIIJCFGIJIIJJIJIJIGIGIGGIIIJFDEHIJJGJJF@GICHHIIJIIICGIEHHEHHEECDEEDCCDDCCDDECDDDDDDD_Mismatch_0_Sense_+_Library_PoolT
AGTTTGTAACCCGGTCTCTGTAAAACCCTGATTCATTGTCTCTGCTTGTATTCATCTTCTGCACTTCAAAAAAGTGCAGCAATCTGATGGACCT
>Frequency_1_QualityScore_DDFFFFDFE+<AFCD<FE<CEFABFF@DGI>DGGIFBBGFDFBDBBBD>?FFFFAF>==5==@D;=E7AACACE:BBDBBB@@@B@(6>ABABA_Mismatch_2_Sense_+_Library_PoolT
TAATGAAAGTGAAGATGATCAGGACCAGATTAGAGATAGGCCTAGTCATGAAGATGGTGGCAATGACTCTGATGATATGAGTTCTCCTGAAGAT
>Frequency_1_QualityScore_FFDHFHGJJJJIJIJGJIJJHIIJIIIIJIIIJJJIIIIIJIIJIJIIIIIJJGGEGGHIIIIJIGIIIGHHHHEAHEFDDEEEEEEDDDDDDD_Mismatch_0_Sense_+_Library_PoolT
AGCCTGATACTCTCAGAAAGATCAATGAAAGTGAAGATGATCAGGACCAGATTAGAGATAGGCCTAGTCATGAAGATGGTGGCAATGACTCTGA
>Frequency_1_QualityScore_FFHHHHHJIJJIJJJJJGIGIIJIIJICHHIIHIJJIJJIIJIIJIJJIJJGGHGFFFFEEEEEDDDDDCCDDDDDDDDDDDDDDEEDDDDDDD_Mismatch_1_Sense_+_Library_PoolT
AAAGATGGAGGAGCAGCAGATGTTGGGAATGGAAAACCAGATGGATACCCGGAGCCATGAGGAACCCTTTTCAACTGGGACAGTTTACAAACAT
>Frequency_1_QualityScore_FFHHHHHHIJJJJJJJJJJJJJHIJJJJJJIJJJIJJIHGIGIIJIJJJJJJJJJJJ_Mismatch_1_Sense_+_Library_PoolT
ATAAGTGTAAGTCATAAATATGTATGTTTAAATATAAGTGAGATCTTAATTTTTGGA
>Frequency_1_QualityScore_FFHHHHHJJJJJJJJJJJJJJJJJJJJJJJJGHIIJJJJJJJJJJHHJJJJJJJJIIIJGIJJJGIJIJIIGHHHHFFFFFFEEEEEEEDDDDD_Mismatch_1_Sense_+_Library_PoolT
AAAGAATTGACAATGGAGAATAAGGAACCAGTGTTAAGCCCATTGTCTCTGATTGTCCATCATCAGAATTATCCGTATATTGATATCTCCATAA
>Frequency_1_QualityScore_FFHHHFHIIJJJJJFHIJCFHEGEGGIIJIJJIJJJIIIHHGBCHGIEGGEHIHHIEHEHFEDDDDCDDCCCCDDBDDDDCCDDDDDDDBBDBC_Mismatch_1_Sense_+_Library_PoolT
GATGGAGACCAAAGATGGAGGAGCAGCAGATGTTGGGAATGGAAAACCAGATGGAGACCCGGAGCCATGAGGAACCCTTTTCAACTGGGACAGT
>Frequency_1_QualityScore_FFHHHHHJJJJJIJIJJJJJJGIGHJGIIJJIIJJJJIIIJJJJJJJJJJIJJJJIIIJJJJJJGFGHHHHFFFFDDEEDECDDDDDD_Mismatch_0_Sense_+_Library_PoolT
GACCTTATCCTGCTAATTTGGAGAGGAAATGTGTCCTGACCTCTTTAAAAAATTGACAATGGAGAATAAGGAACCAGTGTTAAGCCCA
>Frequency_1_QualityScore_FFHHHHHJJJJJJJJJIIIJIFHHHIIIJJJJIJIIJJIIIJIJJJIIJJJJJJIIEIJJJJJJJIJJJFGGG_Mismatch_1_Sense_+_Library_PoolT
GTATATTGATATCTCCATAAGTGTAAGTCATAAATATGTATGTTTAAATATAAGTGAGATCTTAATTTTTGGA
>Frequency_1_QualityScore_FFHGHHHJIJJJJJJJIJJJGJJJJGIJJJJJJJJJJJJJJJJIJJJJJIIIIJIJJJJJFHIIIGHIJHFHIJGJ_Mismatch_0_Sense_+_Library_PoolT
TTGATATTAGGAAAATCTTGTTTTGTATATACCTGAATTGTTGCTTCAGATAAATAGAAGTTTTGTTTAGTTTGTA
>Frequency_1_QualityScore_3D+<DBFEGBC<FF<AA@A<FGHGGCCGHGC<D:?FH>D3DD((/.)=FBGGIICA>@>GE>CH)7)==\6;;66@;55>;C@@:C::@>?_Mismatch_2_Sense_+_Library_PoolT
AGGGCAGCAATCTGATGGACCTTATCCTGCTAATTTGGAGAGGAAATGTGTCCTGACCTCTTTAAAAAAGTGACAATGGAGAATAAGGAAC
>Frequency_1_QualityScore_FFHHHHGJJJJJJIJJIJHJJJJHIHGIJJJJJJJIIJJIIJJJIJIGHIIJJJGIJIIIIIJJIJJJJIJHHHHHHHFFFFFFCEEEEDDDDD_Mismatch_1_Sense_+_Library_PoolT
GAAGATGATCAGGACCAGATTAGAGATAGGCCTAGTCATGAAGATGGTGGCAATGACTCTGATGATATGAGTTCTCCTGAAGATGGCATCATGG
>Frequency_1_QualityScore_FFGGGHHJIIIJJHIJJIIIJIIIJJJIGIJJJIJJIJJJJJJJJJJJJJJIJJJJJJIHIJJJJGIGGHIJIGGEHHGDFFFFFEDDEEEEDE_Mismatch_1_Sense_+_Library_PoolT
CTGGGACAGTTTACAAACATGGCATCCATCTGATTTGATTTGATATTAGGAAAATCATGTTTTGTATATACCTGAATTGTTGCTTCAGATAAAT
>Frequency_1_QualityScore_FFHHHFHJJJJJIJJJJJJJJIJJJJIJJJJJJJJJJJIHIIIGIIIJJHIIIJHIJJIJJJI_Mismatch_0_Sense_+_Library_PoolT
ATATGTATGTTTAAATATAAGTGAGATCTTAATTTTTGGAATAAGATGGACTAGTTTTATTAA
>Frequency_1_QualityScore_FFHHFHFHIGGIIJFEFHIJIEHIIJJIJJIJJJJJJJJJJJJJIDGFHHIJIGGHIHIHAEEHEEEFFF_Mismatch_1_Sense_+_Library_PoolT
TTGGAGAGGAAATGTGTCCTGACCTCTTTAAAAAATTGACAATGGAGAATAAGGAACCAGTGTTAAGCCA
>Frequency_1_QualityScore_FFHHHHGJIJIJHIJJJJIJGHGHIJJIIJIJJJJJJJJJJJIJJIJJJJJJJJJIJJJJJJIJHHEHEEEFFFFFE_Mismatch_1_Sense_+_Library_PoolT
GCTAATTTGGAGAGGAAATGTGTCCTGACCTCTTTAAAAAATTGACAATGGAGAATAAGGAACCAGTGTTAAGCTCA
>Frequency_1_QualityScore_DDHHHHHJJJJJJJJHHHJJJHIIIJIIJIJJHGIJIIJJJJIJJIIJGHIJIJJJJJIJJJJJJIHIIIIHGHIFIHHHHAEFFFFFF_Mismatch_1_Sense_+_Library_PoolT
TGATATCTCCATAAGTGTAAGTCATAAATATGTATGTTTAAATATAAGTGAGATCTTAATTTTTGGAATAAGATGGACTAGTTTTATTA
>Frequency_1_QualityScore_ADBF>FDBF<EGDH?:3CBCGHFCCE<@@;FGFCDFF@BD@GCFECF@B?DFDDEB4?D=BB4=BF=.8=@D>DFF@CEEFFF:?(58?@>3@A_Mismatch_0_Sense_+_Library_PoolT
TTTGATTTGATATTAGGAAAATCTTGTTTTGTATATACCTGAATTGTTGCTTCAGATAAATAGAAGTTTTGTTTAGTTTGTAACCCGGTCTCTG
>Frequency_1_QualityScore_FFHHHHHIJIIJJJJIJJJJJJJHIJJIJIJJJIJJIJGIJJJJJJJ_Mismatch_0_Sense_+_Library_PoolT
ATAAGTGAGATCTTAATTTTTGGAATAAGATGGACTAGTTTTATTAA
>Frequency_1_QualityScore_FFHHHHHJJJJJJJJJJJIJJJJJIJJJJJJIJJJJJJJIJJJJIJJJJJJJJJJIJJJJJJJHGHHHHFFFFFFFEEDEEEDDEDCDBDDDEF_Mismatch_0_Sense_+_Library_PoolT
TCCTGACCTCTTTAAAAAATTGACAATGGAGAATAAGGAACCAGTGTTAAGCCCATTGTCTCTGATTGTCCATCATCAGAATTATCCGTATATT
>Frequency_1_QualityScore_==C?DD<EBE3<3:?3A:AFB4AA99E?*?91:DD9?D@?):900?<B?DEII_Mismatch_0_Sense_+_Library_PoolT
ACTCTCAGAAAGATCAATGAAAGTGAAGATGATCAGGACCAGATTAGAGATAG
>Frequency_1_QualityScore_FFHAFFHIJJJJJJJJJHJIGHIJJJJGIJJJJIIGIIJJJJIIEIIJJIGHIIIHGGHHGIJDGIHHHHEFDF@DEDCEDDBDDDDCCCCC?D_Mismatch_2_Sense_+_Library_PoolT
TGGTGGCAATGACTCTGATGATATGAGTTCTCCTGAAGATGGCATCATGGAGACCAAAGATGGAGGAGCAGCAGATGTTGGGATTGGAAAACCA
>Frequency_1_QualityScore_FFHHHHHJJJJJJJJIIJJJJIJJJJHIJJJHJJJJIJJJIIJJIIJJHHIJJJJJIIJJIJIJHHHHHHHFFFFFFEEEEEEDEFDFEEDDED_Mismatch_0_Sense_+_Library_PoolT
GAATTGTTGCTTCAGATAAATAGAAGTTTTGTTTAGTTTGTAACCCGGTCTCTGTAAAACCCTGATTCATTGTCTCTGCTTGTATTCATCTTCT
>Frequency_1_QualityScore_FFHHHHHJJHIJJJJJJJJJJJJJJJJJJHHIIJJIJJJJJJJJJJHIJJIJJJI_Mismatch_0_Sense_+_Library_PoolT
AATTATCCGTATATTGATATCTCCATAAGTGTAAGCCATAAATATGTATGTTTAA
>Frequency_1_QualityScore_FFHGHHHJJJJJIJHHHHIJHIJIJJJJIJJFIIIIIJJIJJJJGIJGGHIJJJJJJGIIJJJJJH_Mismatch_1_Sense_+_Library_PoolT
GATATCTCCATAAGTGTAAGTCATAAATATGTATGTTTAAATATAAGTGAGATCTTAATTTTTGGA
>Frequency_1_QualityScore_EFHHHHHJJJJJJJJJIGIGIJIJJJJIIIJJJJJJJJJJJJJJJJJJJJJJJJJJJJJIHIJJJHHHHHFFFFFDEEEEEEDD_Mismatch_0_Sense_+_Library_PoolT
TTATCCTGCTAATTTGGAGAGGAAATGTGTCCTGACCTCTTTAAAAAATTGACAATGGAGAATAAGGAACCAGTGTTAAGCCCA
>Frequency_1_QualityScore_FFHHHHHJJJJJJIIIJJIJJGIJIJJJJJJJJJJJJJJJJJJJJHIJJJIJHHHHHFFFFFEEEEEEDDDEDEDDEDDCDEEEDCCCDDDDDD_Mismatch_1_Sense_+_Library_PoolT
AGATGGAGACCCGGAGCCATGAGGAACCCTTTTCAACTGGGACAGTTTACAAACATGGCATCCATCTGATTTGATTTGATATTAGGAAAATCAT
>Frequency_1_QualityScore_FFHGHHGJJJIJJJHIJJGGHGJJIJIJGIJJJJJJJIJJJIFGHGHIJIIIJIDGIHJHIIIJHGIIJGGIIHHHFDDEEEDE_Mismatch_0_Sense_+_Library_PoolT
TTAGGAAAATCTTGTTTTGTATATACCTGAATTGTTGCTTCAGATAAATAGAAGTTTTGTTTAGTTTGTAACCCGGTCTCTGTA
>Frequency_1_QualityScore_FFHFHHHJJIJJJJJJJIJIHHIJJJJJJJJJJJJJJJJJJJJJJJJJIJJJJJHIJJIIGIJJIJJJJIJJJJJJJ_Mismatch_0_Sense_+_Library_PoolT
AAGTGTAAGCCATAAATATGTATGTTTAAATATAAGTGAGATCTTAATTTTTGGAATAAGATGGACTAGTTTTATTA
>Frequency_1_QualityScore_FFHHHHHJJJJJJJJJJJJIJCHIGHJJJIIGIJIJIJGIJJJJJJIJIIIJJIJJJIIFAGCFGIIJJIHFHHFFFDEDEEEEE_Mismatch_2_Sense_+_Library_PoolT
CCTTATCCTGCTAATTTGGAGAGGAAATGTGTCCTGACCTCTTTAAAGAATTGACAATGGAGAATAAGGAACCAGTGTTAAGCCA
>Frequency_1_QualityScore_BDHHHHGJGHFHIHIJJJDIIJJJJIJJJJJJJJJJJJJJJJJJJJJJJJIJJJJJJJJIJHHHEDFFFFEFEDDEDDEDCDDDCEDCDEDDED_Mismatch_0_Sense_+_Library_PoolT
TAATTTGGAGAGGAAATGTGTCCTGACCTCTTTAAAAAATTGACAATGGAGAATAAGGAACCAGTGTTAAGCCCATTGTCTCTGATTGTCCATC
>Frequency_1_QualityScore_FFHHHHHJJJJIJJJJJJJHIJJJJJJJJJJJJIJJJIJJJJJJIJJJHHHHGIIIJJJJJJJJJJJJJIIGEHHHHHFFFFFFEE>CDCECDD_Mismatch_1_Sense_+_Library_PoolT
AATGTGTCCTGACCTCTTTAAAGAATTGACAATGGAGAATAAGGAACCAGTGTTAAGCCCATTGTCTCTGATTGTCCATCATCAGAATTATCCG
>Frequency_1_QualityScore_FFHHHHHJJJIJJJJJJJIJJJJJJJJJJJJJJJIJJJGHIIIFHIJJBFIIHJJ_Mismatch_0_Sense_+_Library_PoolT
TTGTATATACCTGAATTGTTGCTTCAGATAAATAGAAGTTTTGTTTAGTTTGTAA
>Frequency_1_QualityScore_FFFHHHHIIJJJJJJIJGGIJHIIIIGIGHIJIJIJIIJHHIJJJJJJJJIJIIJJJIGJHHHGHHFFFFEEEEEEEDDCCCDDDDDDEDEDDD_Mismatch_1_Sense_+_Library_PoolT
GCAAGTTCCTTATCAGGAGCGATAAGAGTGGCAAAGAAGTTATCAGAAAGCCTGATACTCTCAGAAAGATCAATGAAAGTGAAGATGATCAGGA
>Frequency_1_QualityScore_FFHHHFHIIJJJJFHHJJHJIIJIIJHJIJIJJJJIJJIJJJJJJGIIJFHGFDFFFFFEEEEEDDDDDDDEEDDDDDDCDDDDDDDCCDDDCE_Mismatch_1_Sense_+_Library_PoolT
AGCAGATGTTGGGATTGGAAAACCAGATGGAGACCCGGAGCCATGAGGAACCCTTTTCAACTGGGACAGTTTACAAACATGGCATCCATCTGAT
>Frequency_1_QualityScore_DDFHFDCCGIIAEFEGHGCFHECDGH49CBGFFHI4D>B@BG9DHGEFGHBCF@CC38@=FDHIIH@>C?C(;@C@C@;@?;?A9<<555:@5:_Mismatch_1_Sense_+_Library_PoolT
GCCTAGTCATGAAGATGGTGGCAATGACTCTGATGATATGAGTTCTCCTGAAGATGGCATCATGGAGACCAAAGATGGAGGAGCAGCAGATGTT
>Frequency_1_QualityScore_FFHHHHHJJJJJJJJJIJJJJJIJJIJJJJJJJJJJJJJIJJJJIIJJJGIJJIIJJJJJIJGJIJHIJGHHHHHHHFFFFFFEEDEEEEDDDD_Mismatch_0_Sense_+_Library_PoolT
TTTTCAACTGGGACAGTTTACAAACATGGCATCCATCTGATTTGATTTGATATTAGGAAAATCTTGTTTTGTATATACCTGAATTGTTGCTTCA
>Frequency_1_QualityScore_FFHHHHHJJJJJJJJJJJIJJJJIHIJJJIJJJJJJJJJJJJJJJJJJIJIHHHHDFFFFFFEDEEEDDCDDDDDDDDDEDEDEDDEEEDEEEE_Mismatch_2_Sense_+_Library_PoolT
TTGGAAAACCAGATGGAGACCCGGAGCCATGAGGAACCCTTTTCAACTGGGACAGTTTACAAACATGGCATCCATCTGATTTTATTTGATATTA
>Frequency_1_QualityScore_DDAFHHHJJJJJIJJJIIIJJJHIJIJJJJJJIJJJJHIIJJJJIJIJIIIIGEHGICHIIJDGHIIEHEEHHEDCBCDBDDDDDDFDDCDDDD_Mismatch_0_Sense_+_Library_PoolT
ATATTAGGAAAATCTTGTTTTGTATATACCTGAATTGTTGCTTCAGATAAATAGAAGTTTTGTTTAGTTTGTAACCCGGTCTCTGTAAAACCCT
>Frequency_1_QualityScore_FFHHHHHHIJJJJJIJJIHIIGJHIJJJJJJJJJJJJJJJJHJJJEHHJJEIJHIJFGIJIJJIIGGDHFFCH_Mismatch_1_Sense_+_Library_PoolT
AAATATGTATGTTTAAATATAAGTGAGATCTTAATTTTTGGAATAAGATGAACTAGTTTTATTAACAAAAGTA
>Frequency_1_QualityScore_FFHHHHHJJJJJJJJJJJJJJJJJIJJIIIJJJJJJJJJIIIJJJIJJJJJJJGJJJJJJJJJJJJJJJEHGHHFDEFFFFFDDEDEDEDDDDD_Mismatch_1_Sense_+_Library_PoolT
TTATCCTGCTAATTTGGAGAGGAAATGTGTCCTGACCTCTTTAAAGAATTGACAATGGAGAATAAGGAACCAGTGTTAAGCCCATTGTCTCTGA
>Frequency_1_QualityScore_EDBFDHGGBGHIEDGEGIEHEH4FABHHGG>BEAFHGIIICHIDC?DF@?BFG>FFEGEGGGBGCEHI_Mismatch_1_Sense_+_Library_PoolT
AGGAAAATATTGTTTTGTATATACCTGAATTGTTGCTTCAGATAAATAGAAGTTTTGTTTAGTTTGTA
>Frequency_1_QualityScore_BDDFHD?FBFGGHGIEIIIIIIHEHIGCEEG<@BDHGIIFHII@GFFHGGIIIEGDBFBD<FHGGGCGGCHGGIGI@_Mismatch_1_Sense_+_Library_PoolT
ATCCGTATATTGATATCTCCATAAGTGTAAGCCATAAATATGTATGTTTAAATATAAGTGAGATCTTAATTTTTGTA
>Frequency_1_QualityScore_DDHHHHHHIEIIIJIIJIIHIEGIIIEFHGEIIGIIIJJJJIIIGGGGCFIIJJBFGGHIIGIIJJJJIIHGHHGGHHHHFFFDFFFCEAA6>C_Mismatch_1_Sense_+_Library_PoolT
CATTGTCTCTGATTGTCCATCATCAGAATTATCCGTATATTGATATCTCCATAAGTGTAAGCCATAAATATGTATGTTTAAATATAAGTGATAT
>Frequency_1_QualityScore_FFHHHHFEIHGIEDEGHIIJGGJ@FDGHIJJIIIIIIJIIJFIIIIIIIIGIIBFGGIJJJGIHGICHHFAAHEEFFFF_Mismatch_2_Sense_+_Library_PoolT
CCTGCTAATTTGGAGAGGAAATGTGTCCTGACCTCTTTAAAGAATTGACAATGGAGAATAAGGAACCAGTGTTAAGCCA
>Frequency_1_QualityScore_DA4DAA++2:@:D1)1??9BD9DD@C62DD>9?@8B;C;CDA@7==@CECA=CD7;?DDD36;>6;3>(5;;;>>:>ADDE>AAAAA<::>A:4_Mismatch_1_Sense_+_Library_PoolT
ATGGAGACCCGGAGACATGAGGAACCCTTTTCAACTGGGACAGTTTACAAACATGGCATCCATCTGATTTGATTTGATATTAGGAAAATCTTGT
>Frequency_1_QualityScore_FFHHHGFHIGHIJJIJGGHIIHIIHJJIGGAGHHHGGIHGGFGIJIGHG@DHJEIGI_Mismatch_1_Sense_+_Library_PoolT
GTTTTGTATATACCTGAATTGTTGCTTCAGATAAATAGAAGTTTTGTTTAGTTTGCA
>Frequency_1_QualityScore_FFHHHHHHJBFGGHEHGIJJIIJIIGHHGGGGHGHIIJGHHJJJJGEAHIIJJGGJJJGJIIJI_Mismatch_2_Sense_+_Library_PoolT
GGAAATGTGTCCTGACCTCTTTAAAGAATTGACAATTGAGAATAAGGAACCAGTGTTAAGCCCA
>Frequency_1_QualityScore_FFHHGHHJJJJJJJJIJJJJJJJJJJJJJJJJGHIIJJJJJIJEHIJJJGIIJIIJHHGIIIJIIHIIIEHJIJIEHIJJJHG>DEFDDCCEEC_Mismatch_0_Sense_+_Library_PoolT
CAGAATTATCCGTATATTGATATCTCCATAAGTGTAAGCCATAAATATGTATGTTTAAATATAAGTGAGATCTTAATTTTTGGAATAAGATGGA
>Frequency_1_QualityScore_FDFHHHHJJJJJJJIIFGIHGIGH>HIGIEGIGGHJIIICIIGIJJJIJIJGHGIIFHGIIHIJJJGGG@DCGGEGEHGF?EECFEFFFDE>>@_Mismatch_0_Sense_+_Library_PoolT
GTTTACAAACATGGCATCCATCTGATTTGATTTGATATTAGGAAAATCTTGTTTTGTATATACCTGAATTGTTGCTTCAGATAAATAGAAGTTT
>Frequency_1_QualityScore_FFHHHHHAFHIIJJJJJIJJJFIIGIJJJIIGIJJJJJJGJIIJJJJJJJJJJJIJIJJIIJHEHIJJHHHFFFFECEEDDCCDDDBDDDDDDD_Mismatch_1_Sense_+_Library_PoolT
AAGATGGTGGCAATGACTCTGATGATATGAGTTCTCCTGAAGATGGCATCATGGAGACCAAAGATGGAGGAGCAGCAGATGTTGGGAATGGAAA
>Frequency_1_QualityScore_FFHHHHHIJJJJGIIGIIGIHGIJJJJJIJJJJGHIJHIJJJGIJFGGIJIIJHIJJIJJJEHGHHHFFFDFFFEEEEEDCEEDDEEDDEDDDC_Mismatch_1_Sense_+_Library_PoolT
TTGTTGCTTCAGATAAATAGAAGTTTTGTTTAGTTTGTAACCCGGTCTCTGTAAAACCCTGATTCATTGTCTCTGCTTCTATTCATCTTCTGCA
>Frequency_1_QualityScore_FFHHHHHJJJJIIIJIIJEJIJJIIJJJIJJJJJIJJJIGIJJIIGIJIIIHFHIJIJJJJIIJJJIJ@C_Mismatch_1_Sense_+_Library_PoolT
ATTGATATCTCCATAAGTGTAAGTCATAAATATGTATGTTTAAATATAAGTGAGATCTTAATTTTTGGAA
>Frequency_1_QualityScore_FFHHHDFIJJJJJJJJJJJJJJJJIJJIJJJJJJJJJJJJJJIIJJJJJHIIJJJIGJIJJJJJJJJJJHFHHHHFFFD_Mismatch_2_Sense_+_Library_PoolT
CCCTGATTCATTGTCTCTGCTTTTATTCATCTTCTGCACTTCAAAAAAGTGCAGCAATCTGATGGACCTTATCCTGCGA
>Frequency_1_QualityScore_DB?:A2ABF4ACAGFI9::+<A99C@B?CF@BFGIIEFFFGECAD49999???F:*=FF@8@FFI@=7C;.@@77=).)7.;777@6@BDDCA_Mismatch_0_Sense_+_Library_PoolT
GACAGTTTACAAACATGGCATCCATCTGATTTGATTTGATATTAGGAAAATCTTGTTTTGTATATACCTGAATTGTTGCTTCAGATAAATAGA
>Frequency_1_QualityScore_FFHHHGHJJJIJJJJIJJIJIFHIJJIJJJIJJJJJJJJJJJIIIJJFIJJJJJJIJIIJJIJJJJJJJGIHHHHEHDDFFFFFDDEEDEEEDE_Mismatch_1_Sense_+_Library_PoolT
TGACCTCTTTAAAGAATTGACAATGGAGAATAAGGAACCAGTGTTAAGCCCATTGTCTCTGATTGTCCATCATCAGAATTATCCGTATATTGAT
>Frequency_1_QualityScore_FFHHHHHIJIHIIJJJJJJJJJJJIJJJJJJJJJJJJJIJJJJJJDHIJJJJJJJJJJJJJJJJJJJJHAEHHHF_Mismatch_2_Sense_+_Library_PoolT
GATTCATTGTCTCTGCTTCTATTCATCTTCTGCACTTGAAAAAAGTGCAGCAATCTGATGGACCTTATCCTGCTA
>Frequency_1_QualityScore_FFHHHHHJJJJJJIJJJJJGJJJIJJGIJIIJJJJJJJJJJJJJIJHIJJJJJJJIGIIJJJIIJIIIHHHHHHFFFFFEEEEEEDDDCDDEDD_Mismatch_1_Sense_+_Library_PoolT
GGAACCCTTTTCAACTGGGACAGTTTACAAACATGGCATCCATCTGATTTGATTTGATATTAGGAAAATCATGTTTTGTATATACCTGAATTGT
>Frequency_1_QualityScore_FFHHHHHIIJGHHHIJIGIGIGIJICIGIIGGIIIAHGIJIHGIIHEHEHHGGIJIHEFDCCBBDDDDDCCDD?BACDDCDDDDDDDDDBDDDD_Mismatch_1_Sense_+_Library_PoolT
AGGAGACCAAAGATGGAGGAGCAGCAGATGTTGGGAATGGAAAACCAGATGGAGACCCGGAGCCATGAGGAACCCTTTTCAACTGGGACAGTTT
>Frequency_1_QualityScore_DDAHD?:CAEDHCBCHGGHEDFHFHGIIEDE;FGGEGEFFHHIGIIIIIHGEECGIIIII@GAFFHGEE;;=CHAEDBEEEC@C;>>@CACBA9_Mismatch_2_Sense_+_Library_PoolT
TGATGGACCTTATCCTGCTAATTTGGAGAGGAAATGTGTCCTGACCTCTTTAAAGAATTGACAATGGAGAATAAGGAACCAGTGTTAAGCCCAA
>Frequency_1_QualityScore_FFHHHHHJJJJJJJJIJIJJJJJJHIFHIIIIJJJJJIJJIJJJJJJJJJJJJJJJJJJJJJIIJJIJJIIHHHGHHHFFFFFFFECEEEFDDE_Mismatch_0_Sense_+_Library_PoolT
ATTGACAATGGAGAATAAGGAACCAGTGTTAAGCCCATTGTCTCTGATTGTCCATCATCAGAATTATCCGTATATTGATATCTCCATAAGTGTA
>Frequency_1_QualityScore_EFHGHHGJJGIGIGIJIIJ@@FHGIJIGJJJJJJGGFHIHIIIFIJJGHICHJIIGIIGIIIJJJJJJIGHIHHHEHGEFFFEEECEDEEDDDD_Mismatch_2_Sense_+_Library_PoolT
TTTAAAGAATTGACAATGGAGAATAAGGAACCAGTGTCAAGCCCATTGTCTCTGATTGTCCATCATCAGAATTATCCGTATATTGATATCTCCA
>Frequency_1_QualityScore_BDHHHHHIGJJGIHIIIIIIJIJJJIIJEBF*@EFF?DDGH?GGGHBGIIHIG_Mismatch_1_Sense_+_Library_PoolT
GTATATACCTGAATTGTTGCTTCAGATAAATAGAAGTTTTGTTTAGTTTGTAC
>Frequency_1_QualityScore_FFDFDFH@HGIHGIIIGICEGH@FDGGFGHGIGIIIIJJJJJ<BBEIIDEIHHIJJIJIGGIIHGJJJJFGIIIGCC@EIICHHFEHECHBDDE_Mismatch_1_Sense_+_Library_PoolT
TGTCCATCATCAGAATTATCCGTATATTGATATCTCCATAAGTGTAAGTCATAAATATGTATGTTTAAATATAAGTGAGATCTTAATTTTTGGA
>Frequency_1_QualityScore_FFHHGHHJJJJHIGIJGJJJJEHHIJJJJJJIJJJJJJJJIJJJJJIJIJJJIJJJJJJJJJJJHJJHHHHGHHHFFF_Mismatch_1_Sense_+_Library_PoolT
TGCTAATTTGGAGAGGAAATGTGTCCTGACCTCTTTAAAGAATTGACAATGGAGAATAAGGAACCAGTGTTAAGCCCA
>Frequency_1_QualityScore_FFGHH?FHIGIIIJJJJJJJJJJJJJJHI_Mismatch_0_Sense_+_Library_PoolT
AAATATAAGTGAGATCTTAATTTTTGGAA
>Frequency_1_QualityScore_FFHHHHGJIJJJJIIIIJJJJHIIJJIIIJIJJIJIJJJJJIJJJJIJJJJJJIIJJJJJJJGHHHHHFFFFECDEEEDDDDDDDDEFCDDDDD_Mismatch_1_Sense_+_Library_PoolT
CCTGATGGACCTTATCCTGCTAATTTGGAGAGGAAATGTGTCCTGACCTCTTTAAAAAATTGACAATGGAGAATAAGGAACCAGTGTTAAGCCC
>Frequency_1_QualityScore_FFHHHHHJJJJJJJIJIJIIJJJJJJJJIJJJJJJJJJJJJJJJJJJHHHHFFFFCEEEEEEDDDDDDDCCDDDDDDDDEDEDEDDEDDDEEEE_Mismatch_0_Sense_+_Library_PoolT
ATGGAAAACCAGATGGAGACCCGGAGCCATGAGGAACCCTTTTCAACTGGGACAGTTTACAAACATGGCATCCATCTGATTTGATTTGATATTA
>Frequency_1_QualityScore_D=DC?3DDFDFHGBHC?A9?<EG9G9FEA????B*0?B0099*9?BFFDH*88=FA;A>4@CC=DE;7==?@D_Mismatch_0_Sense_+_Library_PoolT
ATCAGAAAGCCTGATACTCTCAGAAAGATCAATGAAAGTGAAGATGATCAGGACCAGATTAGAGATAGGCCTA
>Frequency_1_QualityScore_FFHHHGHJJJJJJJJJJIJJJJJJJJJJJJJJJJJJJJJJJJJJJFHIJJJJJJJJJJIIJJJJJGIJJHIIJHHHHHHFFDFFFEEDDDDDCE_Mismatch_2_Sense_+_Library_PoolT
GTCCTGACCTCTTTAAAGAATTGACAATGGAGAATAAGGAACCAGTGTTAAGCCCATTGTCTCTGATTCTCCATCATCAGAATTATCCGTATAT
>Frequency_1_QualityScore_FFHHHHHJJJJJJJJIJIJJJIJIHIJJGIIJIJJJJJJIHIJJJJJIJIIHHHHFFFFFFEEEEEEEDCDDDEDEFEDEDC_Mismatch_0_Sense_+_Library_PoolT
GAGACCCGGAGCCATGAGGAACCCTTTTCAACTGGGACAGTTTACAAACATGGCATCCATCTGATTTGATTTGATATTAGGA
>Frequency_1_QualityScore_8BBF?A<<,AF@<IA:<<<AEF<2+2AF@>EGI?EDE9FDB?D>?_Mismatch_2_Sense_+_Library_PoolT
AAATATGTATGTTTAAATATAAGTGAGATCTTAATTTTTGGTTTA
>Frequency_1_QualityScore_FFHHHGHJJIJJJJJIJIIJJHGIJJGHIIGIJJIJJJIJJGHIJIJJIJH@EHIHIGIIIGIIGHIGCHFEHFFEDCDCECEDDDBDDDDDDD_Mismatch_1_Sense_+_Library_PoolT
ATGACTCTGATGATGTGAGTTCTCCTGAAGATGGCATCATGTAGACCAAAGATGGAGGAGCAGCAGATGTTGGGAATGGAAAACCAGATGGAGA
>Frequency_1_QualityScore_FFFFHHDHJGIFIFAFEFG>E+:?EFHIHGEDHDHIIEGCDHEHBGHIIIJJBGGGEHGHGG@@DHGEHHHHHFFFFFDDCC>CCCDDDDDDCD_Mismatch_1_Sense_+_Library_PoolT
CTGCTAATTTGGAGAGGAAATGTGTCCTGACCTCTTTAAAGAATTGACAATGGAGAATAAGGAACCAGTGTTAAGCCCATTGTCTCTGATTGTC
>Frequency_1_QualityScore_FFHHHHHIIJIJJHIHGIHIJJJGIIJJJJJJJJJJJJGIJJJJJJJJJJJJJJIJJJJJIJJHHHHFFDDFFEEDEEDDDDDEECDDDDEDDD_Mismatch_0_Sense_+_Library_PoolT
CCTGCTAATTTGGAGAGGAAATGTGTCCTGACCTCTTTAAAAAATTGACAATGGAGAATAAGGAACCAGTGTTAAGCCCATTGTCTCTGATTGT
>Frequency_1_QualityScore_EFHHBCFHHD@EEDACDHE@FHGICHGEDBGGGHGIIEHGHGDHGHEFHEHIIIGEFHHGGGGEHIIIDDCGAHAHEHE9;BD>DFEEAAEAA;_Mismatch_1_Sense_+_Library_PoolT
TTCATCTGGGACAGTTTACAAACATGGCATCCATCTGATTTGATTTGATATTAGGAAAATCTTGTTTTGTATATACCTGAATTGTTGCTTCAGA
>Frequency_1_QualityScore_FFHHHHHJJJJJJJJJJJIJJJIHJJJJJJJJJJIIIIJJIJJIJJJJJJJJJJIGIJIJJJIGHHDHFCDFFD;@ACEDDDCCBBCCDDDDDD_Mismatch_0_Sense_+_Library_PoolT
GAAAGCCTGATACTCTCAGAAAGATCAATGAAAGTGAAGATGATCAGGACCAGATTAGAGATAGGCCTAGTCATGAAGATGGTGGCAATGACTC
>Frequency_1_QualityScore_FFHHHHHJIJJJJJJJJJJJJJJJJJJJJJJIGJJJJJJIIIIBGIJIGIIJIFIIJHJJIIJIJIIGHHHHFDDFFFDEEEDDEDEEDDDDDD_Mismatch_0_Sense_+_Library_PoolT
TTGTTTTGTATATACCTGAATTGTTGCTTCAGATAAATAGAAGTTTTGTTTAGTTTGTAACCCGGTCTCTGTAAAACCCTGATTCATTGTCTCT
>Frequency_1_QualityScore_)<DFFFDBG>@C78CD?C?F?@CDFBBD@@>FFFBFF3DB)=FFC@3@FGEEE@AEEEAEF;@BBAABCB>AA==ABA@;>ABBAD:@ABABDB_Mismatch_1_Sense_+_Library_PoolT
GAATTTGGAGAGGAAATGTGTCCTGACCTCTTTAAAAAATTGACAATGGAGAATAAGGAACCAGTGTTAAGCCCATTGTCTCTGATTGTCCATC
>Frequency_1_QualityScore_FFGHHHHFHFFHIGGIHIJJJGGIHIIIEHIGIJJJJIJICFCHIIJIIHJIIJJJJIEI_Mismatch_1_Sense_+_Library_PoolT
CCATAAGTGTAAGTCATAAATATGTATGTTTAAATATAAGTGAGATCTTAATTTTTGGAA
>Frequency_1_QualityScore_FFHGHHHIIJJHHGIJJJJJJEHIJJI_Mismatch_0_Sense_+_Library_PoolT
GAGAGGAAATGTGTCCTGACCTCTTTA
>Frequency_1_QualityScore_FFHHHHHJHHGIHJJJFGIJJGJJJIJJJIJJJJJJJIJJJJJJJGHHEHGFFFFDCCEDDDDDDDDDDBDDACDEDDDDDDDCCDDCDDDDDD_Mismatch_1_Sense_+_Library_PoolT
AGCAGCATATGTTGGGAATGGAAAACCAGATGGAGACCCGGAGCCATGAGGAACCCTTTTCAACTGGGACAGTTTACAAACATGGCATCCATCT
>Frequency_1_QualityScore_FFHGHHHHJJJJJJJJJJJJIJIJJJJJJIIIJJJIIJJJIJJIJIJIJJJJJIJJJHJJJJGIJIIIJGHIIHGHHHHFFFFFCECECAEEDD_Mismatch_1_Sense_+_Library_PoolT
AGGACAGTTTACAAACATGGCATCCATCTGATTTGATTTGATATTAGGAAAATCTTGTTTTGTATATACCTGAATTGTTGCTTCAGATAAATAG
>Frequency_1_QualityScore_A;FAFDFF>E3<FC:CH@<CHE@9?1?C?DFIF9????:<FG=8FDB<D=BEBBF3@@DF=77=D@3AA;=E;B31?6AA@;;;;;>5;;A:BB_Mismatch_1_Sense_+_Library_PoolT
ATACTCTCAGAAAGATCAATGAAAGTGAAGATGATCAGGACCAGATTAGAGATAGGCCTAGTCATGAAGATGGTGGCAATGACTCTGATGATAT
>Frequency_1_QualityScore_FFHHHHHJJJJJIIJJJJJJJIJJJIJJGIJJJIJJJJJJIJIJIGIJIJJJJIJJJJIJJIIHIIJJJHHIIHDBDDEEEEFECDDDDDDDDD_Mismatch_0_Sense_+_Library_PoolT
TAGGAAAATCTTGTTTTGTATATACCTGAATTGTTGCTTCAGATAAATAGAAGTTTTGTTTAGTTTGTAACCCGGTCTCTGTAAAACCCTGATT
>Frequency_1_QualityScore_FFHGGGFJJJIIIJJJFIJJJJJIIJJIJIJIGJJIJJGIJJJJJIJHIJJJJJHGIIIIIIIJIHHHHAEFFFFFFFCECEDEECDCDDCDDD_Mismatch_1_Sense_+_Library_PoolT
AGGAAATGTGTCCTGACCTCTTTAAAAAATTGACAATGGATAATAAGGAACCAGTGTTAAGCCCATTGTCTCTGATTGTCCATCATCAGAATTA
>Frequency_1_QualityScore_FFHHHGHGJJIGIJJIIJIIIJIEGGIIIIJIJJJIIIIGIJJJJJJIJFHGGIIGGIJJIIIGHIJIC=CHCCDFBDFE_Mismatch_2_Sense_+_Library_PoolT
CACATGTGTAAGCCATAAATATGTATGTTTAAATATAAGTGAGATCTTAATTTTTGGAATAAGATGGACTAGTTTTATTA
>Frequency_1_QualityScore_FFHFHHHJJJJJJJJJJJJ3@EHIIJJIJIGEHIJJ>F*9BGGIIJHGDDHJIJFIJJIIIJGGJJFFHEHHHFFFEFFDCDAEE>CDDDBBBD_Mismatch_1_Sense_+_Library_PoolT
TGTCCTGACCTCTTTAAAAAATTGACAATGGAGAATAATGAACCAGTGTTAAGCCCATTGTCTCTGATTGTCCATCATCAGAATTATCCGTATA
>Frequency_1_QualityScore_FFHHHHDHGIIHHIIJGHIIJHGIJJJIJIJJJGJJHHHFFDDDBDDDDDDDDDDDDDDDDDDDDDDDDBDDCCDEDDDDDDDDDDDCDDDDDD_Mismatch_1_Sense_+_Library_PoolT
GGCAGCAGATGTTGGGAATGGAAAACCAGATGGAGACCCGGAGCCATGAGGAACCCTTTTCAACTGGGACAGTTTACAAACATGGCATCCATCT
>Frequency_1_QualityScore_FFGHGHHFGBGDHGIIIIJJIJEHIJEGHEGGCGEGGIGDGEGIFCGDFEFHHHJIGHEFIGHGGGHFGFAC6@GFHAEFFED_Mismatch_1_Sense_+_Library_PoolT
ATTTGATTTGATATTAGGAAAATCATGTTTTGTATATACCTGAATTGTTGCTTCAGATAAATAGAAGTTTTGTTTAGTTTGTA
>Frequency_1_QualityScore_FDDFHHDFHIGIDGHFGC>FFGGGIG6;A;==CCDCAEEEBBEFFDDDDBDDDDDDB>ADDCDDCDDDDDDCCCA@CCDDCECDDC>CDDDDEE_Mismatch_1_Sense_+_Library_PoolT
GAATGGAAAACCAGATGGAGACCCGGAGCCATGAGGAACCCTTTTCGACTGGGACAGTTTACAAACATGGCATCCATCTGATTTGATTTGATAT
>Frequency_1_QualityScore_AAHHBFDFEBFGD<C3A?FGGEHGDHADBGACFFADHGFDFDHIIGIGGGGHAFE)88;BHHA>BEEB7;;;=?CA>;=C@??=;<<<?CCCCC_Mismatch_2_Sense_+_Library_PoolT
ATGAGTTCTCCTGAAGATGGCATCATGGAGACCAAAGATGGAGGAGCAGCAGATGGTGGGAATGGAAAACCAGATGGAGACCCGGAGCCATGAG
>Frequency_1_QualityScore_DDDD>+C:<E:CF;EFE4<<AA++22:1@18D:D@DBE>9*BDBD@=>C<@7AE>8..=CE@CDA=?37777?;A3;6(@(;;A_Mismatch_0_Sense_+_Library_PoolT
AAATAGAAGTTTTGTTTAGTTTGTAACCCGGTCTCTGTAAAACCCTGATTCATTGTCTCTGCTTGTATTCATCTTCTGCACTTC
>Frequency_1_QualityScore_FFHHHHHIJDIJGIIGHIIJGHIGIIJIJIJHGIFHIIIGHGJJIJJIIJJJJJJJIIGHHHEDDDDDDACCDDDDDDDDDDDDDDDDDDDDDD_Mismatch_2_Sense_+_Library_PoolT
ATCATGGAGACCAAATATGGAGGAGCAGCAGATGTTGGGATTGGAAAACCAGATGGAGACCCGGAGCCATGAGGAACCCTTTTCAACTGGGACA
>Frequency_1_QualityScore_FFGHHHHJJHIIJIJIEHIJIIIJCHJIIJJJHIIJJJJJGIIIJHIJIJJIIJHHFFDDDCDDCCDDDDDDDDCCDDCDDDCDDDDDCDD>CD_Mismatch_0_Sense_+_Library_PoolT
AGACCAAAGATGGAGGAGCAGCAGATGTTGGGAATGGAAAACCAGATGGAGACCCGGAGCCATGAGGAACCCTTTTCAACTGGGACAGTTTACA
>Frequency_1_QualityScore_DDHF<FDDH>GDEHDGG@HGHHHDEAHC<?CEFGEHGHGEGGFGE<FHHCGHIIBGIEIAGDHHEEHEHAC@@DCCCCCCEECCAC>;>>>A@A_Mismatch_1_Sense_+_Library_PoolT
AGTTATCAGAAAGCCTGATACTCTCAGAAAGATCAATGAAAGTGAAGATGATCGGGACCAGATTAGAGATAGGCCTAGTCATGAAGATGGTGGC
>Frequency_1_QualityScore_DAHDFADFEFEEFFIBFEHCGCHE3FDHHGHICGFDGG>FE>GGHEF>GH:DG@8DDGHFGHA8=_Mismatch_0_Sense_+_Library_PoolT
AAAATCTTGTTTTGTATATACCTGAATTGTTGCTTCAGATAAATAGAAGTTTTGTTTAGTTTGTA
>Frequency_1_QualityScore_FFHHHHHJJJJJJJJJJJHIIJJJJJJJJJJGHIJJJJJJJJJJJIIJJJJJJJJJJIJJJIJJIJJJJHJJHGHEEFFFFFCEEEEEEED_Mismatch_2_Sense_+_Library_PoolT
AAAGAATTGACAATGGAGAATAAGGAACCAGTGTCAAGCCCATTGTCTCTGATTGTCCATCATCAGAATTATCCGTATATTGATATCTCCA
>Frequency_1_QualityScore_DFHHFFFGHHIIJIGIIHJIHIEHIJJJIIJHIIJEGFGIIJIJIJIEGHJEHIGFGHIIIIIIIHHHHGFACFFFFFFEECEEC@AABDBDCD_Mismatch_2_Sense_+_Library_PoolT
AAATAGAAGTTTTGTTTAGTTTGTAACCCGGTCTCTGTAAAACCCTGATTCATTGTCTCTGCTTCTATTCATCTTCTGCACTTGAAAAAAGTGC
>Frequency_1_QualityScore_FFHHHHHIJIJJJJJJIJIJCHIIIIJJJJJIJJJJJJIIJJJJIJIJJJIJJJIJGHCHIFHIIIJJEDHHHGHFFFFFFECEEDEEDDED@C_Mismatch_2_Sense_+_Library_PoolT
CTCAGAAAGATCAATGAAAGTGAAGATTATCAGGACCAGATTAGAGATAGGCCTAGTCATGAAGATGGTGGCAATGACTCTGATGATATGAGTT
>Frequency_1_QualityScore_FFFHFFHAEGHIIHJGHIGGIGIHHFIIIIIJHIIIEIIGGGFGIIJJJJJIJJJJJG_Mismatch_2_Sense_+_Library_PoolT
CCATAAGTGTAAGTCATAAATATGTATGTTTAAATATAAGTGAGATCTTAATTTTTGA
>Frequency_1_QualityScore_+=??FB<EEGIA:<A?A<CCC8C?FBH@??9EGFAB?CD@9B?FBFEIII@F<FGE*/=88..8@;./=..>CC.654,,36;@@BDABA=899_Mismatch_1_Sense_+_Library_PoolT
AATTAGGAAAATCTTGTTTTGTATATACCTGAATTGTTGCTTCAGATAAATAGAAGTTTTGTTTAGTTTGTAACCCGGTCTCTGTAAAACCCTG
>Frequency_1_QualityScore_FFHHHHHJJGHIJJJJJJJJJJJIJJJJJJJJJJJJJJJJJJJJIJJJJJJIJHIJJJJJJJIJJGJJIGIJIEHHHGHEHGFFF_Mismatch_2_Sense_+_Library_PoolT
AGGAACCAGTGTTAAGCCCATTGTCTCTGATTGTCCATCATCAGAATTATCCGTATATTGATATCTCCATAAGTGTAAGTCATAG
>Frequency_1_QualityScore_FFGFGHHIJJIIJGIIHGJIJJIJJIJJJJGGHHJJIJIJIIHIJGHHFBEFEEEEEEEDDEEBCDDDB?BBDCD@A@BD_Mismatch_1_Sense_+_Library_PoolT
GGCCAAGAAGCTGAACACAAGGACCTTCAAGGCCAGCGAAGACGAGCCCAAGTTCCTTATCAGGAGCGATAAGAGTGGCA
>Frequency_1_QualityScore_)=CFD:C<AAFFEGEHGHFIEEDHFEIIIIIDDFG<D;DDFEAB3BCF;F97=CCEECEAAAEF??EDD?@BDB@;@A>>AABBAB@AB_Mismatch_1_Sense_+_Library_PoolT
GAATGTGTCCTGACCTCTTTAAAAAATTGACAATGGAGAATAAGGAACCAGTGTTAAGCCCATTGTCTCTGATTGTCCATCATCAGAAT
>Frequency_1_QualityScore_DEHHHHHJJJJJJIHJJJJJJJJJIJIJJJJJJJJJJJJJJJJJIJJJJJJJJJJJJIJJJJJGIJHHHHHFEF@CEDDDDDDDDDDDDDDDDD_Mismatch_1_Sense_+_Library_PoolT
TGGCAATGACTCTGATGATATGAGTTCTCCTGAAGATGGCATCATGGAGACCAAAGATGGAGGAGCAGCAGATGTTGGGAATGGAAAACCAGAT
>Frequency_1_QualityScore_DBDDHDBHIIGIGGHHGBBGCCCE<FHEHGGEHFHH?E?GGHEI9C<?FG>DBAG@HHGABFBG@FD<@@FC_Mismatch_1_Sense_+_Library_PoolT
ATATTGATATCTCCATAAGTGTAAGTCATAAATATGTATGTTTAAATATAAGTGAGATCTTAATTTTTGGAA
>Frequency_1_QualityScore_FDHHFFFGBHIGIIIIIGEBHGIIFHGIGIJJJJIIJJFIIJJI:DFGGBDHIGGEIGFH_Mismatch_0_Sense_+_Library_PoolT
CTTGTTTTGTATATACCTGAATTGTTGCTTCAGATAAATAGAAGTTTTGTTTAGTTTGTA
>Frequency_1_QualityScore_FFHHHHHJJJJJJJJJJJJJJJJGIIJJJJIJJJJJJJJJJJJJJJJJJJJJJIJIJJJJJJJJJHHHHHDFFFFFFEDDEDDEEDDDDDEDDD_Mismatch_1_Sense_+_Library_PoolT
CCTGCTAATTTGGAGAGGAAATGTGTCCTGACCTCTTTAAAGAATTGACAATGGAGAATAAGGAACCAGTGTTAAGCCCATTGTCTCTGATTGT
>Frequency_1_QualityScore_FFHHHHHJJJJJJJJIJJJJHIIIIIJJJJJJJJJJJJJJJJIJJJJJJJJJIHHJJIJJJJJJIJIJIIJIJJJHHEHGHHFFFFFEEEEEEE_Mismatch_1_Sense_+_Library_PoolT
CATCCATCTGATTTGATTTGATATTAGGAAAATCATGTTTTGTATATACCTGAATTGTTGCTTCAGATAAATAGAAGTTTTGTTTAGTTTGTAA
>Frequency_1_QualityScore_FFHHHHHIJJIIJJJJJJJFGFGIJJIJIJJJIJJJJJJJJJJJJJJJHIJJJJGIJIIJJJJIIIIHFDDCCDEEEDDDDEDEDDDCDDDDDD_Mismatch_2_Sense_+_Library_PoolT
TGTAACCCGGTCTCTGTAAAACCCTGATTCATTGTCTCTGCTTCTATTCATCTTCTGCACTTGAAAAAAGTGCAGCAATCTGATGGACCTTATC
>Frequency_1_QualityScore_FFHHHHHJJJJJJJJJJJJJIIJJJJJJJJJIJJJJJJIJJHIJJJJJJJHHHHFFFFFEEEEDEEDEDEDDEDEDEFEFEDDDDDDDDDDCDC_Mismatch_1_Sense_+_Library_PoolT
GGAGACCCGGAGCCATGAGGAACCCTTTTCAACTGGGACAGTTTACAAACATGGCATCCATCTGATTTGATTTTATATTAGGAAAATCTTGTTT
>Frequency_1_QualityScore_FFHHHHHJJJJJJJJJJIJJIJJIIJJJJJJJJJJJJIJIJJJIJJJJIJJJJJIIIIHIJHIIGIIIJIJJGIIJIIHHFHHHHHFFDE_Mismatch_2_Sense_+_Library_PoolT
ATCATCAGAATTATCCGTATATTGATATCTCCACATGTGTAAGCCATAAATATGTATGTTTAAATATAAGTGAGATCTTAATTTTTGGAA
>Frequency_1_QualityScore_FFHHGHHJJIIJJJJJJJGJJJIIIJHIJIJJIJDHIGJJJJJIHJJJIJJJJJIJIHIJJIHHJJJHHHHHFFFFEFDEEEEEDDCCCDDDDD_Mismatch_1_Sense_+_Library_PoolT
GAAAGCCTGATACTCTCAGAAAGATCAATGAAAGTGAAGATGATCAGGACCAGATTAGAGATAGGCCTAGTCATGGAGATGGTGGCAATGACTC
>Frequency_1_QualityScore_FFHHHHHJJJJJJJJJJJIJJBGHIGIJJJIJIJJJJIJJJJJHIJJJJJJJJIJJJIIJJJJJJJJHHHHHHFFFFFFBEEEEEDDBDDDFEE_Mismatch_1_Sense_+_Library_PoolT
CCTGACCTCTTTAAAGAATTGACAATGGAGAATAAGGAACCAGTGTTAAGCCCATTGTCTCTGATTGTCCATCATCAGAATTATCCGTATATTG
>Frequency_1_QualityScore_FFHHHHHJJJJJJJJJJJJGIJIIJIIHJIIJJJJJJJJGIJJJJJJJIJJJJIHIIHIGFFHIJEHIE?EFFFFFEEEEEEDDDDDDDC_Mismatch_0_Sense_+_Library_PoolT
GATGGTGGCAATGACTCTGATGATGTGAGTTCTCCTGAAGATGGCATCATGGAGACCAAAGATGGAGGAGCAGCAGATGTTGGGAATGGA
>Frequency_1_QualityScore_FFGHHHHJJJJJJIIJJJJHIJIJJJJJJIJJJHIGIIJJJJJJHIIJJJJJJIJJIJIJJHG_Mismatch_1_Sense_+_Library_PoolT
AGGAACCAGTGTTAAGCCCATTGTCTCTGATTGTCCATCATCAGAATTATCCGTATATTGGTA
>Frequency_1_QualityScore_DDFFFD4EFGIIE3FCD<HBC+CGFIDEEBF)1:CBFCGIIIIFIIGIBAFB>F>CBFCBFG@DGF4CECEFAEFFFEDDEDD@CACACCA5;@_Mismatch_1_Sense_+_Library_PoolT
AATTGACAATGGAGAATAAGGAACCAGTGTTGAGCCCATTGTCTCTGATTGTCCATCATCAGAATTATCCGTATATTGATATCTCCATAAGTGT
>Frequency_1_QualityScore_DDDDBDHHIHE<IECHDB@@<FEGBHCHG>AEC?F3?FGHIGEHEHBD;9D?B)=8)8@;;@DC>E>A;=A);7?9A@A=A;@C_Mismatch_2_Sense_+_Library_PoolT
CAATGACTCTGATGATATGAGTTCTCCTGAAGATGGCATCATGGAGACCAAAGATGGAGGAGCAGCAGATGTTGGGATTGGAAA
>Frequency_1_QualityScore_BDF>FDFGIIG<AFFHBFHCC8C?FHGCF@FEFBCCF4DG9?:??B?BFEGB?DDGIHIHEGIIE_Mismatch_1_Sense_+_Library_PoolT
TCCATCATCAGAATTATCCGTATATTGATATCTCCATAAGTGTAAGTCATAAATATGTATGTTTA
>Frequency_1_QualityScore_FFHHHGFIJJJJIJJJHHBHIGIIIEHIJEIJJJJJIJGIJGJGHGIJGIJJJIIIJHGHHFFFFFECDDDDDBDBBDDDDDCDDB?B?CDDDD_Mismatch_0_Sense_+_Library_PoolT
GAAGATGGCATCATGGAGACCAAAGATGGAGGAGCAGCAGATGTTGGGAATGGAAAACCAGATGGAGACCCGGAGCCATGAGGAACCCTTTTCA
>Frequency_1_QualityScore_FFHHHGHJJJGIIIJIJJJJJIIJJJJJJJJJJJJIJJJJJIJJJIJHHIIJJJJJGIJGCGGGHIJHIFGHJJIGHEHGHHFF_Mismatch_1_Sense_+_Library_PoolT
ATTTGATTTGATATTAGGAAAATCTTGTTTTGTATATACCTGAATTGTTGCTTCAGATAAATAGAAGTTTTGTTTAGTTTGTAG
>Frequency_1_QualityScore_FFHHGHHGGIJGJGHICFGE@CFG?FGBFHIGGF?9BF?BFGI==CGID@EECH=C>;DD(;;>@BD88;9?93>:>CCBDDDDCCA>C>>CCC_Mismatch_1_Sense_+_Library_PoolT
TGGCATCATGGAGACCAAAGATGGAGGAGCAGCAGATGTTGGGAATGGAAAACCAGATGGGGACCCGGAGCCATGAGGAACCCTTTTCAACTGG
>Frequency_1_QualityScore_FFHGGHHJJJIJJJJIIIIIJIIIIGIIGGEIEIEIIJIIGIJIHGGFHGIGIJGHJGICIIEHGIIHIEHFEHHCBCFFFFACC@ABBBDDD;_Mismatch_2_Sense_+_Library_PoolT
CTGATTCATTGTCTCTGCTTCTATTCATCTTCTGCACTTGAAAAAAGTGCAGCAATCTGATGGACCTTATCCTGCTAATTTGGAGAGGAAATGT
>Frequency_1_QualityScore_DFGFFHFIJJIFHHHHIGIJHGGECEFGAHIJIGG@DFIIIJDDGEAHBFGGIEEABEHHGHIGGGEHHDEEEH:A>?@DFDDCCCCAC>A>?B_Mismatch_0_Sense_+_Library_PoolT
TGATCAGGACCAGATTAGAGATAGGCCTAGTCATGAAGATGGTGGCAATGACTCTGATGATGTGAGTTCTCCTGAAGATGGCATCATGGAGACC
>Frequency_1_QualityScore_DDHDCCBFEFHGIIIIGGBHGIHHGIGEDHHCIHAGDBGGGIIEG?DBDBFIIEHGEHIDGHGIIIII==@GEEGI_Mismatch_2_Sense_+_Library_PoolT
AGTGTAATTCATAAATATGTATGTTTAAATATAAGTGAGATCTTAATTTTTGGAATAAGATGGACTAGTTTTATTA
>Frequency_1_QualityScore_FFHHHHHJJJJJJJGIIJJIJJJJJJJJHIJJJIIJJJIGIIIJIIJJJJJJJJJIJJIJHIIIIIJJJJJJIIJHHHHHFFFFEFFEEEEDDE_Mismatch_1_Sense_+_Library_PoolT
GACAGTTTACAAACATGGCATCCATCTGATTTGATTTGGTATTAGGAAAATCTTGTTTTGTATATACCTGAATTGTTGCTTCAGATAAATAGAA
>Frequency_1_QualityScore_FFHHHHHJJJJJJIJJJJHIJJJJJJJIJIJJJJJJJJGHIIJJJIGIJJJIIJJFIIICHIIGGHIJIIJIIGIIIIIHHGHHHHFFFEE_Mismatch_1_Sense_+_Library_PoolT
CATCATCAGAATTATCCGTATATTGATATCTCCATAAGTGTAAGCCATAAATATGTATGTTTAAATATAAGTGAGATCTTAATTTTTGGCA
>Frequency_1_QualityScore_FFHHHHHJGIJJJIJJIJJJJJJIJJJJIJJJJJJJJJJJJIIIJJJIIIJJJJJIJJJJJJJIJJJJHHHHHFDDCCEDDDDDDDDEDDDDDD_Mismatch_2_Sense_+_Library_PoolT
TTAGTTTGTAACCCGGTCTCTGTAAAACCCTGATTCATTGTCTCTGCTTCTATTCATCTTCTGCACTTGAAAAAAGTGCAGCAATCTGATGGAC
>Frequency_1_QualityScore_FEHHHHHJJJJIJJJJIJJJHJJJJIJJHIIJJJJJHJJJJJJJJJJJJJJJJJJJJJJJJJJJHHHHHHHFFFFFFFEEEDECDDDDDDDDDD_Mismatch_1_Sense_+_Library_PoolT
TAGAATTTTTGTTTAGTTTGTAACCCGGTCTCTGTAAAACCCTGATTCATTGTCTCTGCTTGTATTCATCTTCTGCACTTCAAAAAAGTGCAGC
>Frequency_1_QualityScore_2=:A@D;E1C;CF<<3A<CCF<CEB@??DCDFIAEI>*0?8/B*8=C@BCCCE:7@C>CD<(.=?>;@));=A:;;;A_Mismatch_1_Sense_+_Library_PoolT
TTTGGAGAGGAAATGTGTCCTGACCTCTTTAAAAAATTGACAATGGAGAATAAGGAACCAGAGTTAAGCCCATTGTCT
>Frequency_1_QualityScore_FDFFHDHHIIIGIICFHIFEHHIGGHGHEGHIGIIIIIIIIIIIIIGICH;C=AEBB;@DFEECEBBCDCDDDDDCDCDDC@CDDDCDEDEDDD_Mismatch_0_Sense_+_Library_PoolT
GAATGGAAAACCAGATGGAGACCCGGAGCCATGAGGAACCCTTTTCAACTGGGACAGTTTACAAACATGGCATCCATCTGATTTGATTTGATAT
>Frequency_1_QualityScore_FFHHHHHJJJJJGIIIIJHIJIHIHIJGHIJJJJJ_Mismatch_0_Sense_+_Library_PoolT
CTTAATTTTTGGAATAAGATGGACTAGTTTTATTA
>Frequency_1_QualityScore_A<)@:DFCDGB?B?G>EFGF<DC>FGFD?F39@F@DAGIGDHGCHCAFGAHHHECBDDDECECC@:?5;>;AA:55(5<?@@_Mismatch_1_Sense_+_Library_PoolT
GACGATGTGAGTTCTCCTGAAGATGGCATCATGGAGACCAAAGATGGAGGAGCAGCAGATGTTGGGAATGGAAAACCAGATG
>Frequency_1_QualityScore_FFHHHHHJJJIHJJJJJJJJJJJJJJJHJIJJJJJJJJJJJJJJJJJJJJJIJIIJJJJGIJJJJIIIIHIJHHHHHHEFFFEFFFEEEEEEDD_Mismatch_0_Sense_+_Library_PoolT
TCAATGAAAGTGAAGATGATCAGGACCAGATTAGAGATAGGCCTAGTCATGAAGATGGTGGCAATGACTCTGATGATGTGAGTTCTCCTGAAGA
>Frequency_1_QualityScore_FFHHHHHIGIIIGIJGIJJJFIIGGIJFHHJIJJJGIIIIIJIJJJ@HIIIICGHCIGC)=@EGHIJHHFHEECB>@CDD(;CDDDDDD@AC_Mismatch_0_Sense_+_Library_PoolT
TAGTTTGTAACCCGGTCTCTGTAAAACCCTGATTCATTGTCTCTGCTTGTATTCATCTTCTGCACTTCAAAAAAGTGCAGCAATCTGATGGA
>Frequency_1_QualityScore_FFHHHGHIJJJJJJJIJJJJJJJEGIJGGHIJJJJJJIIJJIJJJJJJJJIJJJJJIJJJGJIJJJIGEEHHFDEFFFFFEEEDEDDEDDDDD>_Mismatch_1_Sense_+_Library_PoolT
ATGAGGAACCCTTTTCAACTGGGACAGTTTACAAACATGGCATCCATCTGATTTGATTTGATATTAGGAAAATCATGTTTTGTATATACCTGAA
>Frequency_1_QualityScore_FFHHHHHJJJIGIIIJIJJIIIIIJEI_Mismatch_0_Sense_+_Library_PoolT
ATAAATAGAAGTTTTGTTTAGTTTGTA
>Frequency_1_QualityScore_FDHHHHHIJJJJJJJJJJHHJJIJJIJJJJJIJJIJJJJJJJJJJJJJJJJIJJJJJJJJJJIJJIJGHEHHF_Mismatch_0_Sense_+_Library_PoolT
GTGTAAGCCATAAATATGTATGTTTAAATATAAGTGAGATCTTAATTTTTGGAATAAGATGGACTAGTTTTAT
>Frequency_1_QualityScore_FFHHHHHJFGHIJHIIGIJJIJJJEIIHGGIJIJJIJEHD?FGIIHEIHEGIHGHJGG<CGIGI_Mismatch_2_Sense_+_Library_PoolT
AAATATTGTTTTGTATATACCTGAATTGTTGCTTCAGATAAATAGAAGTTTTGTTTAGTTTGCA
>Frequency_1_QualityScore_FDHHGGHJJJJJHIJJJIJJIJHIJJHI_Mismatch_0_Sense_+_Library_PoolT
GATAAATAGAAGTTTTGTTTAGTTTGTA
>Frequency_1_QualityScore_FDHFHHGHIJJJJJJJIJFJJJJJJJJJJJJJJJHIJJIJIJJJJJJIJJIJIJIJIIGIJGIJIIJ@GHGGIJJ_Mismatch_1_Sense_+_Library_PoolT
GTGTAAGTCATAAATATGTATGTTTAAATATAAGTGAGATCTTAATTTTTGGAATAAGATGGACTAGTTTTATTA
>Frequency_1_QualityScore_FFHHHHHJJJJJJJJJJJJJJJJJJJJJIJJJJJJJJJJJJJJJIJIJJHHIJJJJJJIJJJJHHHHHFDFFFFFEEEEEDEEDDDDCBB?BCD_Mismatch_2_Sense_+_Library_PoolT
TCCTTATTCATTGTCTCTGCTTGTATTCATCTTCTGCACTTCAAAAAAGTGCAGCAATCTGATGGACCTTATCCTGCTAATTTGGAGAGGAAAT
>Frequency_1_QualityScore_BDADAF8CDEEB3FBHG@EEHGIHIGHD??>FGIGIIDAFHIDCHIGGGBFDHDCHI@CGII>=7==7==@C?CEFCEA=;;BDE@@;@@;ACA_Mismatch_1_Sense_+_Library_PoolT
CTTTTCAACTAGGACAGTTTACAAACATGGCATCCATCTGATTTGATTTGATATTAGGAAAATCTTGTTTTGTATATACCTGAATTGTTGCTTC
>Frequency_1_QualityScore_FFHHHHHJIJJJJJJJJHJJJIJJJJJJJJJJJJJJJGIIJJJIJJJJJJJJJJFHIJHIJJIJJJJIJHGIIJJJIGIJGHHHHHFFF_Mismatch_0_Sense_+_Library_PoolT
ATCATCAGAATTATCCGTATATTGATATCTCCATAAGTGTAAGCCATAAATATGTATGTTTAAATATAAGTGAGATCTTAATTTTTGGA
>Frequency_1_QualityScore_FFFGHGHGIIIAGHGIGCCDHIGIIIGHIII:EGHIIGIIIIIIIIIIDEHIHIIIIHHHIIHGIIIIIGHIEHEGHIIIFHF_Mismatch_1_Sense_+_Library_PoolT
AGAATTATCCGTATATTGATATCTCCATAAGTGTAAGCCATAAATATGTATGTTTAAATATAAGTGAGATCTTAATTTTTGCA
>Frequency_1_QualityScore_FFHHHHHJJJJJJJJJJHJIIIJJJJJJJJJJIJJJJGHIIJJJJJJJJJIIJJHIJJIIJIHIIJJJJHGJGHGIIIJIIIHHHGHFF_Mismatch_1_Sense_+_Library_PoolT
ATCATCAGAATTATCCGTATATTGATATCTCCATAAGTGTAAGTCATAAATATGTATGTTTAAATATAAGTGAGATCTTAATTTTTGGA
>Frequency_1_QualityScore_FFHHHHHJJJJJJIIJJIGJJJJJJIJJJJJJJJJJJJJHHIJJJJJJJJJJJJJJJJIJGIIJJJJJHEEHHHHFFCFDBEDEDDEEDDDDDD_Mismatch_1_Sense_+_Library_PoolT
TTGTCTCTGCTTGTATTCATCTTCTGCACTTCAAAAAAGTGCAGCAATCTGATTGACCTTATCCTGCTAATTTGGAGAGGAAATGTGTCCTGAC
>Frequency_1_QualityScore_FDHHFHHJIJJHHIJIIJJJJJJGIJJHJJIJIJIJIJJJHHHIJJJJGHIJIJJIHHIHGJIHGHGHGBFFEEFEEEEEEDDDDDDDDDDDDD_Mismatch_2_Sense_+_Library_PoolT
CTTGAAAAAAGTGCAGCAATCTGATGGACCTTATCCTGCTAATTTGGAGAGGAAATGTGTCCTGACCTCTTTAAAGAATTGACAATGGAGAATA
>Frequency_1_QualityScore_FFHHHHHJJJJGHIJJJJJJJJJJJJJJJJJJJJJJJJJJIHJJJJIJJJJJGIIJJHIJJJIHHHHHFFFFFFEEEDDDDDDDDDDDCDDDDD_Mismatch_1_Sense_+_Library_PoolT
CTTCAAAAAAGTGCATCAATCTGATGGACCTTATCCTGCTAATTTGGAGAGGAAATGTGTCCTGACCTCTTTAAAAAATTGACAATGGAGAATA
>Frequency_1_QualityScore_FFHHHHHJJIJJJJJJJIJJJJIIJIJJJJJJJJJJJJJJJJJJJJJJJJJJJJJJJCHIIIJJJJIHHHHHHFFFFFEEEEEEEDCCDEEDDD_Mismatch_2_Sense_+_Library_PoolT
CTGTAAAACCCTGATTCATTGTCTCTGCTTCTATTCATCTTCTGCACTTGAAAAAAGTGCAGCAATCTGATGGACCTTATCCTGCTAATTTGGA
>Frequency_1_QualityScore_FFHHHHHJJJJJJJJJJJJJJJJJIIJJJJJJJJJJIJJJJJEHHHIJJJIJJJJJJJIIJHGIJIJJJJJGIHGIIIJIGIJHHHHHHHFFFF_Mismatch_2_Sense_+_Library_PoolT
ATTGTCCATCATCAGAATTATCCGTATATTGATATCTCCATAAGTGTAAGTCATAAATATGTATGTTTAAATATAAGTGAGATCTTAATTTTTA
>Frequency_1_QualityScore_DFDHFHHJJJAFJGIGIIJJCGGIIJJJJJJ@FHHIJJIJJIIGIJDFIEEHAHIIIIEGCGDHGHAEGGHGHGHFHFFFDE@@BC@CCCECC@_Mismatch_1_Sense_+_Library_PoolT
TCAATGAAAGTGAAGATGATCAGGACCAGATTAGAGATAGGCCTAGTCATGAAGATGGTGGCAATGACTCTGATGATATGAGTTCTCCTGAAGA
>Frequency_1_QualityScore_FFHGHHHJIJJHIIJJJJHJIJJIJJJJIJJJJJJJJJJJJJJIEGHIJJJJJJJJJJJJIIJJIJJIIDGHHHEDFFFFFFEDDEEDEEDDDD_Mismatch_1_Sense_+_Library_PoolT
CTTATCCTGCTAATTTGGAGAGGAAATGTGTCCTGACCTCTTTAAAGAATTGACAATGGAGAATAAGGAACCAGTGTTAAGCCCATTGTCTCTG
>Frequency_1_QualityScore_FFHHHHHJJJJIJJJJJIIJJJJJJJJJJJJJIJJJJJJIIJJJJJJJGIJJJJJJJIHHHHHHFFFFFEEEDCDDDDCCCDDE:ACDB_Mismatch_0_Sense_+_Library_PoolT
GGACCTTATCCTGCTAATTTGGAGAGGAAATGTGTCCTGACCTCTTTAAAAAATTGACAATGGAGAATAAGGAACCAGTGTTAAGCCCA
>Frequency_1_QualityScore_AB:AD?D>AEE>F<ABIAHA9EFBFEC>?EFAFCFII_Mismatch_0_Sense_+_Library_PoolT
TGTATGTTTAAATATAAGTGAGATCTTAATTTTTGGA
>Frequency_1_QualityScore_FFHHHHHIJJIGHIIJJIJIIIIIIJIJJJJJJJJJJJJJJIHDHIJJJJIIIIJJJGHIEHHHHF=CECECEEDDDDDDDDDCBCDDDDDDDB_Mismatch_1_Sense_+_Library_PoolT
GATGATGTGAGTTCTCCTGAAGATGGCATCATGGAGACCAAAGATGGAGGAGCAGCAGATTTTGGGAATGGAAAACCAGATGGAGACCCGGAGC
>Frequency_1_QualityScore_FFHHHHHJJIIIIJJJJJJJJIJJJIHJJIJIJJJJGGHIIJJJIIJJIHJJJIIIJJJJJJJJJJJJCFGHIHIJJGHHHGHEDDDDFEEEEE_Mismatch_1_Sense_+_Library_PoolT
CAGTTTACAAACATGGCATCCATCTGATTTGATTTGATATTAGGAAAATCATGTTTTGTATATACCTGAATTGTTGCTTCAGATAAATAGAAGT
>Frequency_1_QualityScore_FFHHHHHJJJIJJJJJJJJJJJJJJGHIJJJJJJJJJJJJIJJIJJJJJJJJJJIEHIIJJJJGIJHHHHFDFFFFFDEEEEDDDDDDDDDBDD_Mismatch_0_Sense_+_Library_PoolT
ATTCATCTTCTGCACTTCAAAAAAGTGCAGCAATCTGATGGACCTTATCCTGCTAATTTGGAGAGGAAATGTGTCCTGACCTCTTTAAAAAATT
>Frequency_1_QualityScore_DD?F8FD?CBEE0@FFIBBFE4@FFEFIFIFFEFFDDDDBCC?@B@BBB?BBBBABBBBBBB??<?@BB:@AAABB??BBB>BABB-9@?<??@_Mismatch_0_Sense_+_Library_PoolT
AGCGGAGAGGCGAGGGGTCATGTGGTGGAGAAGCTCACCCAGGCCAAGAAGCTGAACACAAGGACCTTTAAGGCCAGCGAAGACGAGCCCAAGT
>Frequency_1_QualityScore_FFHHHHHJGJJIJJJJHIJJIGGGIJHHIIJJJJJIJIJJJJJJJHIJIJFICGHIJJIIJFJJIJJIHEHHHFFFFFFEDAEEEECDACCBDA_Mismatch_1_Sense_+_Library_PoolT
AAACCCTGATTCATTGTCTCTGCTTGTATTCATCTTCTGCACTTCAAAAAAGTGCAGCAATCTTATGGACCTTATCCTGCTAATTTGGAGAGGA
>Frequency_1_QualityScore_DDHHHGHGGGIHIHIBHHGHGGGGHIIIJIIIJJJIJJJJIDIIIIJIJJJJIJJGEHHGIHHHHHHHFFFFEEEEEEEDDDDCEDDFDDDDDC_Mismatch_0_Sense_+_Library_PoolT
TGGAGAGGAAATGTGTCCTGACCTCTTTAAAAAATTGACAATGGAGAATAAGGAACCAGTGTTAAGCCCATTGTCTCTGATTGTCCATCATCAG
>Frequency_1_QualityScore_FFGHFHHJJJIIJJJJJJIJJJIJJJIGIJJJJJJJJIJIIJJJIJIJJJJJJJFFHIIGIIJJJJJJJHHHHHHFFFFFFCECECDEECDDDD_Mismatch_2_Sense_+_Library_PoolT
GCAGTTTACAAACATGGCATCCATCTGATTTGATTTGATATTAGGAAAATCATGTTTTGTATATACCTGAATTGTTGCTTCAGATAAATAGAAG
>Frequency_1_QualityScore_FFHHHHHJJJJJJJHIJJ?HHJJIJJJJJJJIIIJJJJFIFHIFHIJJIIIJJJJJJJJJJJJGGIIJJGIHHHHFHFFFFFEEEEEECCDDDD_Mismatch_1_Sense_+_Library_PoolT
AGTGCAGCAATCTGATGGACCTTATCCTGCTAATTTGGAGAGGAAATGTGTCCTGACCTCTTTAAAGAATTGACAATGGAGAATAAGGAACCAG
>Frequency_1_QualityScore_FFHHHHHIIIJJJIJJJJJJJJJJJJJJJJJJJJJJJJJGIIJJJJJHJJIIHIHIHIJJJI_Mismatch_2_Sense_+_Library_PoolT
GAAATGTGTCCTGACCTCTTTAAAGAATTGACAATGGAGAATAAGGAACCAGTGTTAAGCCA
>Frequency_1_QualityScore_FFHGHGHIJJGIIGGEIDHIIJJIJJJIJIJJJIJJGGGHHFFFCEEEEEEEDDCDCDDDDDCDCDDCD@CDDDDEDDCDDEDEDDDDCDDCDD_Mismatch_1_Sense_+_Library_PoolT
GATGGAGACCCGGAGCCATGAGGAACCCTTTTCAACTGGGACAGTTTACAAACATGGCATCCATCTGATTTGATTTGATATTAGGAAAATCATG
>Frequency_1_QualityScore_FFHHHHHJJJJJJJJJJJJJJJJJJJJJJJJJIJIJJJJIGIJHHIJJHGIHHHGHFFFFDDEEEDDDDDDDDDDDDDDDDDDDDDDDDDDDDD_Mismatch_1_Sense_+_Library_PoolT
GAAGATGGCATCATGGAGACCAAAGATGGAGGAGCAGCAGATGTTGGGATTGGAAAACCAGATGGAGACCCGGAGCCATGAGGAACCCTTTTCA
>Frequency_1_QualityScore_FFHHHHHJJIJJJJJJIIJJJJIJJJJHIJJJHIJJJIJJJIJJJIJJJIHIJJJJJHIJJJIJHGHHHHFFFFFFFEEEEEEDCEDFEEEDDE_Mismatch_0_Sense_+_Library_PoolT
TGAATTGTTGCTTCAGATAAATAGAAGTTTTGTTTAGTTTGTAACCCGGTCTCTGTAAAACCCTGATTCATTGTCTCTGCTTGTATTCATCTTC
>Frequency_1_QualityScore_FFHHHHHJJJJJJIJJJIIJJJJIJIIJJJJIJJJJJJJJJJIJJJJJJJIJJJJJJJJJIJJJEHHEHEHFDEEEEACEDDDDDDDDDDDDDD_Mismatch_0_Sense_+_Library_PoolT
GACTCTGATGATGTGAGTTCTCCTGAAGATGGCATCATGGAGACCAAAGATGGAGGAGCAGCAGATGTTGGGAATGGAAAACCAGATGGAGACC
>Frequency_1_QualityScore_DDFFFHHHHGGGIIIIIEHHJI@FHGIFHIEHGGIIGIIIJGGDGII?FFEIJGIBFEGIGJIIBBFGHFFHGGGIJGCHHHHHGGHEFDBFDC_Mismatch_0_Sense_+_Library_PoolT
CTGATTGTCCATCATCAGAATTATCCGTATATTGATATCTCCATAAGTGTAAGCCATAAATATGTATGTTTAAATATAAGTGAGATCTTAATTT
>Frequency_1_QualityScore_FFHHHGFIIHIJIJGIEJGIJJJJHIIHIIJJIJJHJJIJJHGIHFHHGHIJIJJEHJIHIHJEHHCHHEFBEDEEECCCDDDDDDDDDDCDDD_Mismatch_2_Sense_+_Library_PoolT
ACTCTGATGATATGAGTTCTCCTGAAGATGGCATCATGGAGACCAAAGATGGAGGAGCAGCAGATGTTGGGATTGGAAAACCAGATGGAGACCC
>Frequency_1_QualityScore_FDHHHHHJJJJJJJJJJJJJJHHIJJJJJJJJGIJJJJIIIJIIJJJJJIIJJJJJIIHIIJJJIJJJJHIIIJIHHHHHHFFFFFECEEDEED_Mismatch_2_Sense_+_Library_PoolT
GTATATTGATATCTCCACATGTGTAAGCCATAAATATGTATGTTTAAATATAAGTGAGATCTTAATTTTTGGAATAAGATGGACTAGTTTTATT
>Frequency_1_QualityScore_FFHHHHHJJHIJIHJJJJJJIJJJJJJHHHHIJJJIJJJJIIIHIJGIIJIJJJGJIIIIIJIJIJJJJHHJIJJJJJJHG_Mismatch_0_Sense_+_Library_PoolT
AATTATCCGTATATTGATATCTCCATAAGTGTAAGCCATAAATATGTATGTTTAAATATAAGTGAGATCTTAATTTTTGGA
>Frequency_1_QualityScore_FFHCFFHB@EGHIIGIGFHCGIIIIGIHIIIIIIGIIIIIGIIIIIIGEIIIIIIIFIIIIIIIGEGF@CDGEGIGGHEEHBEFDEDDDFEAA>_Mismatch_1_Sense_+_Library_PoolT
CAGTGTTAAGCCCATTGTCTTTGATTGTCCATCATCAGAATTATCCGTATATTGATATCTCCATAAGTGTAAGCCATAAATATGTATGTTTAAA
>Frequency_1_QualityScore_FFHHHHHJJJJJJJJJJJJJJJJJJJJJIJJJJJJJJJJ;GHIHHFIGIIJJJJJJJIJJJJJIJJJJHHHHHGFFFFFFFEEEEEDDBDDFEE_Mismatch_2_Sense_+_Library_PoolT
CCTGACCTCTTTAAAGAATTGACAATGGAGAATAAGGAACCAGTGTCAAGCCCATTGTCTCTGATTGTCCATCATCAGAATTATCCGTATATTG
>Frequency_1_QualityScore_FFHHHHHJJIJJJJGIJJIJJJJJJJIIJJJJJJJIIJJJGHGHIHIIIIGHGGDFIIIIBHIGIIJGHHHHHHFFDFEEEEDEECCDCCDDCD_Mismatch_1_Sense_+_Library_PoolT
TTGTGTATATACCTGAATTGTTGCTTCAGATAAATAGAAGTTTTGTTTAGTTTGTAACCCGGTCTCTGTAAAACCCTGATTCATTGTCTCTGCT
>Frequency_1_QualityScore_FFHHHHHIHIIHIJJJFHIIJJJJJJJJJJJJJJJHIJJJJJJJJJJHGHHHFFFFEDEEEEDDDDDBDBBDCDEEDDDDDDDDDDDDDDDDDD_Mismatch_1_Sense_+_Library_PoolT
AGCAGCAGATGTTGGGATTGGAAAACCAGATGGAGACCCGGAGCCATGAGGAACCCTTTTCAACTGGGACAGTTTACAAACATGGCATCCATCT
>Frequency_1_QualityScore_FFHGGHHJJIIIJJJJJIDHHGGGIJJJFGIHIIIIIIIJJJIIIJJJJJJJJIIIJJJEGEEHGHFFF@BDCCAC@CDEDDDDD_Mismatch_0_Sense_+_Library_PoolT
CTTATCCTGCTAATTTGGAGAGGAAATGTGTCCTGACCTCTTTAAAAAATTGACAATGGAGAATAAGGAACCAGTGTTAAGCCCA
>Frequency_1_QualityScore_FFHHHHHJJJJJJJJJJJJJJJIJJIJJJJJIJIJJJIJJJJJJJJJJJIJHGHHHHFFDFFDEDEECDCDDCEDEDDCDEDDDEDDEECC_Mismatch_0_Sense_+_Library_PoolT
AACCAGATGGAGACCCGGAGCCATGAGGAACCCTTTTCAACTGGGACAGTTTACAAACATGGCATCCATCTGATTTGATTTGATATTAGGA
>Frequency_1_QualityScore_FFHHHHHJJJJJJJJJJJIJJJJJJJJJJJJJJJJIHIJJJJJHIJJJJJJJJJJIJJJJJJJJJJJJJHHHGEHFFFFDFCDDEDCDDEEDDD_Mismatch_2_Sense_+_Library_PoolT
TTCATTGTCTCTGCTTCTATTCATCTTCTGCACTTGAAAAAAGTGCAGCAATCTGATGGACCTTATCCTGCTAATTTGGAGAGGAAATGTGTCC
>Frequency_1_QualityScore_ADHHHHHJJFHIIJJJIJJJIJJGIJGIJIHIJHIJJJJJJJJJJJJJGIIJJJJJJJIIIJIJHHIHHHHFFFDDEEEDDDDEDDDDDDDDDD_Mismatch_0_Sense_+_Library_PoolT
TGAAGATGGTGGCAATGACTCTGATGATGTGAGTTCTCCTGAAGATGGCATCATGGAGACCAAAGATGGAGGAGCAGCAGATGTTGGGAATGGA
>Frequency_1_QualityScore_FFHHHHHIJJJJJJJJJJJJJJIJCHJJIJJJJJJHJJJJJJJJJIFIIIJJJJCDGIJAEHGFFFFFECEEEEDDDDDDDDDDCDCDDCBDDD_Mismatch_0_Sense_+_Library_PoolT
TCTCCTGAAGATGGCATCATGGAGACCAAAGATGGAGGAGCAGCAGATGTTGGGAATGGAAAACCAGATGGAGACCCGGAGCCATGAGGAACCC
>Frequency_1_QualityScore_FFHHFHHJJEHJJIIIJJHIJJJJJJHIJJJJJJIIJJIIJJIJJJJJIJJJJJJJJJJJJIIHHGHHHHFFFFFFFEEEEEDDDDCCDDDDDD_Mismatch_2_Sense_+_Library_PoolT
GAAGTTTTGTTTAGTTTGTAACCCGGTCTCTGTAAAACCCTGATTCATTGTCTCTGCTTCTATTCATCTTCTGCACTTGAAAAAAGTGCAGCAA
>Frequency_1_QualityScore_FFHHHHHJJJIJJJJGJJJJIIIGIIIJJJJJJJJJJHIIIIIJJJJJJJJJIIJJJJJIIJJJIIHIJHIIHGIJJAHHHHFFFFFFEEEEEE_Mismatch_1_Sense_+_Library_PoolT
CATCCATCTGATTTGATTTGATATTAGGAAAATCTTGTTTTGTATATACCTGAATTGTTGCTTCAGATAAATAGAAGTTTTGTTTAGTTTGCAA
>Frequency_1_QualityScore_EFHHHHHJJJJJJJGIGHJJJIHGHIIGHIFHIIIJIJDGHFHIIIFGHIJGGEIIJHHHHHFDFFBDDBD?BDDCCDCDDDDDDBDDDDDCDD_Mismatch_0_Sense_+_Library_PoolT
AGATGGCATCATGGAGACCAAAGATGGAGGAGCAGCAGATGTTGGGAATGGAAAACCAGATGGAGACCCGGAGCCATGAGGAACCCTTTTCAAC
>Frequency_1_QualityScore_DEHHGDBHIIGIIGIJIIII?FICCHGIJGIIIIIGIIG>FHICDIIJIJI>CGHEHHIJIJIEGIAFHGG_Mismatch_0_Sense_+_Library_PoolT
TATTGATATCTCCATAAGTGTAAGCCATAAATATGTATGTTTAAATATAAGTGAGATCTTAATTTTTGGAA
>Frequency_1_QualityScore_FFHGHHHJJIGIJJJJJIJJHHJJJFIJIJJIGIIJJJJJJJJJJJDIIGGJFHIJCGIJJJJIHIIJJHHHHHFFFFFFEEDDCBDDDDDDDD_Mismatch_0_Sense_+_Library_PoolT
CAGATTAGAGATAGGCCTAGTCATGAAGATGGTGGCAATGACTCTGATGATGTGAGTTCTCCTGAAGATGGCATCATGGAGACCAAAGATGGAG
>Frequency_1_QualityScore_FFGHHHHJJIJJIIIJIJJJJJIIIJJIJJJJJJJJGHHIIGHIJJJJJIGIIHIIIGHJJJJIJGIEGCGEHGIGGGIJJJHHHHFFF_Mismatch_1_Sense_+_Library_PoolT
TCATCAGAATTATCCGTATATTGATATCTCCATAAGTGTAAGTCATAAATATGTATGTTTAAATATAAGTGAGATCTTAATTTTTGGAA
>Frequency_1_QualityScore_FFHHHHHHJJJJJJJJJJJJJJJJJJJHHHIJJIJJJJJJJJJJIIJIIIJJJJJJJJIJIJJJJJIJJGIGIIJJJJIG_Mismatch_2_Sense_+_Library_PoolT
TTATCCGTATATTGATATCTCCATAAGTGTAAGTCATAAATATGTATGTTTAAATATAAGTGAGATCTTAATTTTTGGAT
>Frequency_1_QualityScore_DFHHHHHJJJJJJJIJJJJJJJJJJIGIIIJJJGFHGIJJJJHIJJIJJAFHGIIIJJJJGIGIJHHHHHHGFFFFFFCCCCCBB@ACCDDDDD_Mismatch_1_Sense_+_Library_PoolT
TAAGTTTTGTTTAGTTTGTAACCCGGTCTCTGTAAAACCCTGATTCATTGTCTCTGCTTGTATTCATCTTCTGCACTTCAAAAAAGTGCAGCAA
>Frequency_1_QualityScore_FFHHHHHJJIJIIJJJJJJJHHJJJJJJJIJJIJJIJJJIIJJJIJHHJJJJJJJIIIJIJGHEGHIIDCHEFEHFFFFFFEAEEEDEEDDDCD_Mismatch_0_Sense_+_Library_PoolT
CTCAGAAAGATCAATGAAAGTGAAGATGATCAGGACCAGATTAGAGATAGGCCTAGTCATGAAGATGGTGGCAATGACTCTGATGATGTGAGTT
>Frequency_1_QualityScore_BDHFGFD>AECDICIIIGIIIIIIIFEHIIEHIC_Mismatch_2_Sense_+_Library_PoolT
TCCACATGTGTAAGCCATAAATATGTATGTTTAA
>Frequency_1_QualityScore_FFHGHHHJIIIIIJJJIJJIIIHHHHIJJJIJJGGIIJJJJIJHHIIIIII4?DGHIJJIIIJHJGIIFAHHHFFFFFFFFEEEEEECDDDEEE_Mismatch_1_Sense_+_Library_PoolT
TATACCTGAATTGTTGCTTCAGATAAATAGAAGTTTTGTTTAGTTTGTAACTCGGTCTCTGTAAAACCCTGATTCATTGTCTCTGCTTGTATTC
>Frequency_1_QualityScore_DFFHGGHGGIGGJGIJGGJGIJJFGHIIIJJJJJJIEIIJJIJBFFHIGEFHJIIJJIHECHIEFEHGHFHEIJJICGEHIGHG_Mismatch_1_Sense_+_Library_PoolT
TTGTCCATCATCAGAATTATCCGTATATTGATATCTCCATAAGTGTAAGCCATAAATATGTATGTTTAAATATAAGTGAGATCA
>Frequency_1_QualityScore_FFHHHFHIIIIJJJJIIGIHIHHIIIJJJIJJJIJJJJJJIIJJIIIIEHGGEHHHHFFFFFEEEEDDDCDCDDEDCCCEDEDDEDEDCC_Mismatch_1_Sense_+_Library_PoolT
ACCAGATGGAGACCCGGAGCCATGAGGAACCCTTTTCAACTGGGACAGTTTACAAACATGGCATCCATCTGATTTGATTTGTTATTAGGA
>Frequency_1_QualityScore_FFHHHHHJJJIJJJJHGJJIJJJJJJJJJJJJJJIHIIJJJIJJJIJJJJJJIIJJHIJJJJJIJJIJIICHHJIJJJGJHHHGHFFFEECCEE_Mismatch_0_Sense_+_Library_PoolT
CATCAGAATTATCCGTATATTGATATCTCCATAAGTGTAAGCCATAAATATGTATGTTTAAATATAAGTGAGATCTTAATTTTTGGAATAAGAT
>Frequency_1_QualityScore_FDFHGHFIJJJIJFIIJJJJI;CCE@EDH?F>9DH<BBBD?B?9?BBDG<BF@F=@@BCFFGIHGEHCCDAEHEHFDFDFFC@A.=?CD?C9:@_Mismatch_2_Sense_+_Library_PoolT
GACCAGATTAGATATAGGCCTAGTCATGAAGATGGTGGCAATGACTCTGATGATATGAGTTCTCCTGAAGATGGCATCATGGAGACCAAAGATG
>Frequency_1_QualityScore_FAFHFHHIIJJJJJFHHHHIJJJJJJJIJJJJIJIGIJJJJJJJIIIIIJJJJJJIHGHHCDDFFFEDECD_Mismatch_2_Sense_+_Library_PoolT
GTGGAGAGGAAATGTGTCCTGACCTCTTTAAAGAATTGACAATGGAGAATAAGGAACCAGTGTTAAGCCCA
>Frequency_1_QualityScore_FFHHHHHJJJJJJJJJJJIIJJJJJJJJJJJJJIIJJJGIJJJHIJJJHIJJIJJJJGJJHHHHHFFFFFDFDDEEDDDFDEEDDDDDDDDCDD_Mismatch_1_Sense_+_Library_PoolT
TTGTATATACCTGAATTGTTGCTTCAGATAAATAGAAGTTTTGTTTAGTTTGTAACCCGGTCTCTGTAAAACCCTGATTCATTGTCTCTGCTTC
>Frequency_1_QualityScore_FFGGHHHJJGHIHFHJCIHGIHIIBAHIIGEGIGGJJJHIGIJJJJJJGIGHIIIIIJJIJGHGIFIGIHCCEHHFHFFDACDEEBB=ACCCDD_Mismatch_1_Sense_+_Library_PoolT
CTAGTCATGAAGATGGTGGCAATGACTCTGATGATATGAGTTCTCCTGAAGATGGCATCATGGAGACCAAAGATGGAGGAGCAGCAGATGTTGG
>Frequency_1_QualityScore_F;DFFHFGHGIJIJFIIJJIIJIGIGGHIIGBHIJJJIIJIJJIHGHHHFFFFFFECDCEDDDDDEDDDCBDDDDDDDDDDDDDDDEDEDCDDE_Mismatch_1_Sense_+_Library_PoolT
GTTGGGATTGGAAAACCAGATGGAGACCCGGAGCCATGAGGAACCCTTTTCAACTGGGACAGTTTACAAACATGGCATCCATCTGATTTGATTT
>Frequency_1_QualityScore_FFHHHHHIIJJJJJJIJJIJJJJJIJJJFGIJJIJJJJHIJJIIJIJJJIIIJJJJIJIIJJIJHHGGHEFFFFFFFEEEEEEEDCDFFEEECD_Mismatch_1_Sense_+_Library_PoolT
ATGAATTGTTGCTTCAGATAAATAGAAGTTTTGTTTAGTTTGTAACCCGGTCTCTGTAAAACCCTGATTCATTGTCTCTGCTTGTATTCATCTT
>Frequency_1_QualityScore_FFHHHHHJJJIJJJGJJJIJJJIJJIJJJJJJJJJJJJJHHIJIJIIJIJJJJIJJHGIJJJJJJIIIJIJJIJJIIIIGHHHGHHFFFDE_Mismatch_1_Sense_+_Library_PoolT
CCATCATCAGAATTATCCGTATATTGATATCTCCATAAGTGTAAGCCATAAATATGTATTTTTAAATATAAGTGAGATCTTAATTTTTGGA
>Frequency_1_QualityScore_FDDHFHHCGHIHIJJJJJJJIGIHHHJIJJIIJGIJJJJJ>G_Mismatch_0_Sense_+_Library_PoolT
AAATATGTATGTTTAAATATAAGTGAGATCTTAATTTTTGGA
>Frequency_1_QualityScore_FFHHHHHJJJJJJJJJJIJJJIIJJJJJJJIJJJJJJJJJJJJJJGHHIJJJIJJJJJJIJIJJJHHHHCH>CFFFEEEEECEDEDDCDDCDDB_Mismatch_2_Sense_+_Library_PoolT
AAACCCTGATTCATTGTCTCTGCTTCTATTCATCTTCTGCACTTGAAAAAAGTGCAGCAATCTGATGGACCTTATCCTGCTAATTTGGAGAGGA
>Frequency_1_QualityScore_FFHHHHHJIJJJJJJJJJJJJJJJJJJJJJJJJJJHJIJJJJJJJJJJJJJJJJJJHHHHHHFFFFFFFCEFFEEEEDDDDDDDDCDEDDDEEE_Mismatch_1_Sense_+_Library_PoolT
CCGGAGCCATGAGGAACCCTTTTCAACTGGGACAGTTTACAAACATGGCATCCATCTGATTTGATTTGATATTAGGAAAATCATGTTTTGTATA
>Frequency_1_QualityScore_FFHHFHHJJJJJIIJJJJJJJJJJJJJIIIIIGHHIJJJJIJJJJJJJJIIJJIIJJIJIIIJJJJJIIIIIJJJFIJHHHHFDFFFEECEEED_Mismatch_1_Sense_+_Library_PoolT
CAGAATTATCCGTATATTGATATCTCCATAAGTGTAAGTCATAAATATGTATGTTTAAATATAAGTGAGATCTTAATTTTTGGAATAAGATGGA
>Frequency_1_QualityScore_DFAHHHHJJFEGFEHIE@EHIIGIJGEGHGIJHGJIGHFFHHHFFFFDDDBDC@C5>B@DCB:?<AC>C>>@:4>>CCDABCDCDDACDCC_Mismatch_1_Sense_+_Library_PoolT
GGACCTTCAAGGCCAGCGAAGACGAGCCCAAGTTCCTTATCAGGAGCGATAAGAGTGGCAAAGAAGTTATCAGAAAGCCTGATACTCTCAG
>Frequency_1_QualityScore_FFHHHHHJJIJJJJJIJJJJJJHIIJJJJJJJJJJJIIJJJJJJJJJJJHIJJJJJJJJJJIJJJJHJJHHHHHHHHHFFFFFFEEDEEEEEFF_Mismatch_1_Sense_+_Library_PoolT
ACAATGGAGAATAAGGAACCAGTGTTAAGCCCATTGTCTCTGATTGTCCATCATCAGAATTATCCGTATATTGATATCTCCATAAGTGTAAGTC
>Frequency_1_QualityScore_FFHHHHHJJJJJIIJJIJJJJJJJJJJJJJJJJJJJJJHIIJJJJJJJJJJJJJGIJJJJJJJIJJJGHEHHHHFFFFDEDEEDEEFDDDDDDD_Mismatch_1_Sense_+_Library_PoolT
TGTCTCTGCTTGTATTCATCTTCTGCACTTCAAAAAAGTGCAGCAATCTTATGGACCTTATCCTGCTAATTTGGAGAGGAAATGTGTCCTGACC
>Frequency_1_QualityScore_FFHFGHHJJJJJJFHHJJJJJJJJJJJJJJJJJJJJJJJJJIIJJJJJJJIIJJJJJJJEHHIJHHHHHEEFFFFFECEEEEDDDDDDDDDDDD_Mismatch_1_Sense_+_Library_PoolT
CACTTCAAAAAAGTGCAGCAATCTGATGGACCTTATCCTGCTAATTTGGAGAGGAAATGTGTCCTGACCTCTTTAAAGAATTGACAATGGAGAA
>Frequency_1_QualityScore_DDFHHHGEGGIGIIIGIJGHGIIIGIIIIJJJGIIGGHHBFEHGGGJJGHAAHEEHHCCFBF7?ADE@CCAC>CADDFE<@ACCCCACDCDDDD_Mismatch_0_Sense_+_Library_PoolT
AGACCCGGAGCCATGAGGAACCCTTTTCAACTGGGACAGTTTACAAACATGGCATCCATCTGATTTGATTTGATATTAGGAAAATCTTGTTTTG
>Frequency_1_QualityScore_BDHDFDFIGACFFHHEHIEG@CEHGIG>CFGGCDFDEHD<F?FB?BDD?9?BFFHEH=CAAFGA>;EH;==(:453>C@;;CCE>>=<A?(>:C_Mismatch_2_Sense_+_Library_PoolT
AGGAAAATCATGTTTTGTATATACCTGAATTGTTGCTTCAGATAAATAGAATTTTTGTTTAGTTTGTAACCCGGTCTCTGTAAAACCCTGATTC
>Frequency_1_QualityScore_FFHHHHHJIIJJIJJIJJJIIJJJJGGJJJJJJJJJJJJ<FIIEIJJJJJJJIIJJIJJIJJIJJHHCEAEEEFFFFEEEEEECDCDEDDCD>C_Mismatch_0_Sense_+_Library_PoolT
AGTTTACAAACATGGCATCCATCTGATTTGATTTGATATTAGGAAAATCTTGTTTTGTATATACCTGAATTGTTGCTTCAGATAAATAGAAGTT
>Frequency_1_QualityScore_FFHHHHHIJIJJJJJJJJJJJJJJJJHHHHJJJJJJJJJJJJJHGIIIIIJJJJJJJIJJJGIIJIIJJJIJJJJJJEHHEHHEFFFCFEEECE_Mismatch_0_Sense_+_Library_PoolT
TATCCGTATATTGATATCTCCATAAGTGTAAGCCATAAATATGTATGTTTAAATATAAGTGAGATCTTAATTTTTGGAATAAGATGGACTAGTT
>Frequency_1_QualityScore_FFHGHHHJJJIIJJJJJJJJJJJJJJJJJJJJJIIIJJJJJJJJJJJJJIIJIJJIIFHIHIIJHHHHFFFFFEEDDDDDDDDDDDDDDDDDDD_Mismatch_1_Sense_+_Library_PoolT
ATGATATGAGTTCTCCTGAAGATGGCATCATGGAGACCAAAGATGGAGGAGCAGCAGATGTTGGGAATGGAAAACCAGATGGAGACCCGGAGCC
>Frequency_1_QualityScore_EFFHHHHJJJIJJJFIIJJJJJJJIJJJJIJIJJJJJJJIIIJJJJJJJJJGJJJJJJJJJIJJJJHFHHJJJJJHHHHGHHHDFFCFFEEACE_Mismatch_1_Sense_+_Library_PoolT
CAAACATGGCATCCATCTGATTTGATTTGATATTAGGAAAATCATGTTTTGTATATACCTGAATTGTTGCTTCAGATAAATAGAAGTTTTGTTT
>Frequency_1_QualityScore_B>DDD:DE;;BC><:333A2<<C4C?EE?EEFFIB990?<B0990?@BDBDDEEAD;;@DECDAA4@ACCD:C@)).7?3>;AA>A>>AAABB<_Mismatch_1_Sense_+_Library_PoolT
TGGAGAGGAAATGTGTCCTGACCTCTTTAAAGAATTGACAATGGAGAATAAGGAACCAGTGTTAAGCCCATTGTCTCTGATTGTCCATCATCAG
>Frequency_1_QualityScore_FDHHGHGJJJJIHCHCGHGHEGIGIGGJIIEFHGHDGCCFIHGGEIGGGIJJJIGDGIJJHI=;@EHEH_Mismatch_0_Sense_+_Library_PoolT
CAACTGGGACAGTTTACAAACATGGCATCCATCTGATTTGATTTGATATTAGGAAAATCTTGTTTTGTA
>Frequency_1_QualityScore_FFHHFHHGIJJJJJIJJJIJIJJJIJJJHIIJJJJIJIIIGIJJJJJIGHGGIJJJJIJJIJJJJGIIA?EH_Mismatch_0_Sense_+_Library_PoolT
CCAGTGTTAAGCCCATTGTCTCTGATTGTCCATCATCAGAATTATCCGTATATTGATATCTCCATAAGTGTA
>Frequency_1_QualityScore_DDHHFBF>FII@BDFFFIHIGHGGGHEGEFHGHGI???HGGGFHGGIGDGFGGGGEBFFGGHGIIC<FHGGGCHIGHGC7=DDEE6;;?C_Mismatch_1_Sense_+_Library_PoolT
CATCAGAATTATCCGTATATTGATATCTCCATAAGTGTAAGTCATAAATATGTATGTTTAAATATAAGTGAGATCTTAATTTTTGGAATA
>Frequency_1_QualityScore_FFHHHHHJJJJJJJIJJJJJJJGJGIJJJJJJJJJJJJJJJJJJJJJJJJJJJJJJJJJIJJIJJJJJIHHFHHHFFFFFFEEEEEFEEDDCCD_Mismatch_1_Sense_+_Library_PoolT
TGAGGAACCCTTTTCAACTGGGACAGTTTACAAACATGGCATCCATCTGATTTGATTTGATATTAGGAAAATCATGTTTTGTATATACCTGAAT
>Frequency_1_QualityScore_DFGGGGGI<CDGHIGJIIIIGHJGGFHE@HFHHJJIIIJIHJIG_Mismatch_0_Sense_+_Library_PoolT
ATAAATATGTATGTTTAAATATAAGTGAGATCTTAATTTTTGGA
>Frequency_1_QualityScore_FFHHHHFIIJIJJJJJJJJGJIJJIJIIHHDHGHIJIJJJJJIHHIGIGHIIHGIJJIHICDHIIHHHF@DFFFFFEEEDEEEDDDDDEEDFEE_Mismatch_1_Sense_+_Library_PoolT
ACCTGAATTGTTGCTTCAGATAAATAGAAGTTTTGTTTAGTTTGTAACCCGGTCTCTGTAAAACCCTGATTCATTGTCTCTGCTTCTATTCATC
>Frequency_1_QualityScore_FFHHGHHJJGGGJIJJJIJJJJJJJJIIJJJJJJIJJJJJJJJJJJHIIIIIJJJJJJIJHHIIIIFHHFGGHIJHHGHHHF_Mismatch_2_Sense_+_Library_PoolT
TTTGATTTGTTATTAGGAAAATATTGTTTTGTATATACCTGAATTGTTGCTTCAGATAAATAGAAGTTTTGTTTAGTTTGTA
>Frequency_1_QualityScore_DDHFD?D@FF>FHIDHGHDAFEG?EEED<DGAHIGIIDFCF4B<8D@F?FADBHIICFCHEF>EH<C@E?EAAEEEEE@;;ACCCCCCCDECCD_Mismatch_2_Sense_+_Library_PoolT
TACAATGGAGAATAAGGAACCAGTGTTAAGCCCATTGTCTCTGATTGTCCATCATCAGAATTATCCGTATATTGATATCTCCATAAGTGTAAGT
>Frequency_1_QualityScore_FFHHHHFIIEHIIJJGHIJJJJJJJJFIJFGIJJJFIJJJIJJJIGGIJJJGIIJJJIJJIIIIIHHFFFECCEEDDDDCDDECDDDDCCDDDD_Mismatch_1_Sense_+_Library_PoolT
ATAACCCGGTCTCTGTAAAACCCTGATTCATTGTCTCTGCTTGTATTCATCTTCTGCACTTCAAAAAAGTGCAGCAATCTGATGGACCTTATCC
>Frequency_1_QualityScore_FFHHHHHJJJJJJJJJJJJJJJJJJJJJJJJJJJJJJJIJJJJJJJJFHIJIJJHIJIJJJJJIIJIHHHHHFFFFFFEEEEECDDEEDDDCCD_Mismatch_0_Sense_+_Library_PoolT
TAAAACCCTGATTCATTGTCTCTGCTTGTATTCATCTTCTGCACTTCAAAAAAGTGCAGCAATCTGATGGACCTTATCCTGCTAATTTGGAGAG
>Frequency_1_QualityScore_FFHHHGHJJJJJIJJJJHHHIJJJJJJJJJJJJJHIIJJJIIHIIJJJHJIIIJIJIJJIJJJJJIJIGFFIHIJJIDHIFFHCEHFFFFFFFC_Mismatch_1_Sense_+_Library_PoolT
ATTGATATCTCCATAAGTGTAAGTCATAAATATGTATGTTTAAATATAAGTGAGATCTTAATTTTTGGAATAAGATGGACTAGTTTTATTAACA
>Frequency_1_QualityScore_FFHGHHHJJJJFJHJJJHIJJIJIJJJJIIJJIJJIJJJJJJJJIJIJJJJJIJIJJJJJJIJJJJJJIHIJJIIJJEHHHHHHHHFFFFFECE_Mismatch_1_Sense_+_Library_PoolT
ATCTCCATAAGTGTAAGTCATAAATATGTATGTTTAAATATAAGTGAGATCTTAATTTTTGGAATAAGATGGACTAGTTTTATTAACAAAAGTA
>Frequency_1_QualityScore_FFFFFFHIGIGIFGGAFDH>CBHD<AFHGFGFGIIIIIDGGCFHIIGHHIGIGGIIG@CFGIIEGCHIIEGACAEECDBFFCECEEDBBBACB?_Mismatch_1_Sense_+_Library_PoolT
AGATAGGCCTAGTCATGAAGATGGTGGCAATGACTCTGATGATATGAGTTCTCCTGAAGATGGCATCATGGAGACCAAAGATGGAGGAGCAGCA
>Frequency_1_QualityScore_FFHHHHHJJJJJJJJJJJJJJJJJJJJJJJJJJJJJJGIJJJIJJJJJJJJJJHHHHHHFEFFFFDEEEEDEEEFEEDDDDDDDDDDCDDDDBE_Mismatch_1_Sense_+_Library_PoolT
TCCCGGAGCCATGAGGAACCCTTTTCAACTGGGACAGTTTACAAACATGGCATCCATCTGATTTGATTTGATATTAGGAAAATCTTGTTTTGTA
>Frequency_1_QualityScore_<@;DHHFHIIDEHBGGHIBEF*1CDG3?CFB3BBE@FD*9BAFAEAGFG<4FBGG>FC)@=CHH;>.777=;B6@CEDCAC>CCC>>(;;?:::_Mismatch_1_Sense_+_Library_PoolT
CCTTTTCAACTGGGACAGTTTACAAACATGGCATCCATGTGATTTGATTTGATATTAGGAAAATCTTGTTTTGTATATACCTGAATTGTTGCTT
>Frequency_1_QualityScore_FFHHHHHJJIJJIJJIJGIJJJIIIJGJJJJJJJJJJJJIIJJJJIIJIJJIJJJJJJJGHIJIJJJIJIIIICEHGHHHFEFFDDEDEAECDD_Mismatch_0_Sense_+_Library_PoolT
AACATGGCATCCATCTGATTTGATTTGATATTAGGAAAATCTTGTTTTGTATATACCTGAATTGTTGCTTCAGATAAATAGAAGTTTTGTTTAG
>Frequency_1_QualityScore_FFHHHHHIJIJJJJJJJJJJJJJJJJFHGIIJJJIJJJJJIJJIJIJJJJJIJJJJJIJHJJIIIJIIIJHJJJJJHHHHFFFFFFECDEDDCD_Mismatch_1_Sense_+_Library_PoolT
TATCCGTATATTGATATCTCCATAAGTGTAAGTCATAAATATGTATGTTTAAATATAAGTGAGATCTTAATTTTTGGAATAAGATGGACTAGTT
>Frequency_1_QualityScore_FFHHHHHJIJIJJHIIJJJJJJJJJJJJIJJIJJJJJJJJJJJJIIJJJJJJJIJJJJJJJIHHFHHHFFFFFE_Mismatch_1_Sense_+_Library_PoolT
TGGAGAGGAAATGTGTCCTGACCTCTTTAAAAAATTGACAATGGAGAATAAGGAACCAGTGTTAAGCCCATTGA
>Frequency_1_QualityScore_FFDHHHDCGG<FHGIHGGIEHHHIHIJGEHFGHIGGHHGGIEFFHJBGHHJJJDHGGFDDHG@FHGGHG@@EEECEHEFE>?><>>:>AACACF_Mismatch_2_Sense_+_Library_PoolT
ATTTGATATTAGGAAAATCATGTTTTTTATATACCTGAATTGTTGCTTCAGATAAATAGAAGTTTTGTTTAGTTTGTAACCCGGTCTCTGTAAA
>Frequency_1_QualityScore_FDHDBHDHIIIGIIGIIIJJJJIGGEHIHFHHIGGIIJIGIIIJJJGEHGGHHFFFFBDDDDDDDDDACAB<BDDDCDDCDDDDDDDDDACDDD_Mismatch_2_Sense_+_Library_PoolT
GAGACCAAATATGGAGGAGCAGCAGATGTTGGGATTGGAAAACCAGATGGAGACCCGGAGCCATGAGGAACCCTTTTCAACTGGGACAGTTTAC
>Frequency_1_QualityScore_DDF<FB?HIGGGGIEHCHGIGGGGIGGIIIIIIGGEHGFEHBGIJGHFIGGIJJJJJCGEHIJIIJJHHFFFFFFCECDEC;ACDD@CCBDB@@_Mismatch_0_Sense_+_Library_PoolT
GTGCAGCAATCTGATGGACCTTATCCTGCTAATTTGGAGAGGAAATGTGTCCTGACCTCTTTAAAAAATTGACAATGGAGAATAAGGAACCAGT
>Frequency_1_QualityScore_FFHHHHHJJGIJJJIJJIJIJIJJJJIJJIJHIJJJJJJJJIIJJJJIJJJJJJJJJJIIGIIJJJJJJCFEHIIIHHHFHHHFFFFDFEDCDB_Mismatch_0_Sense_+_Library_PoolT
TCTGATTTGATTTGATATTAGGAAAATCTTGTTTTGTATATACCTGAATTGTTGCTTCAGATAAATAGAAGTTTTGTTTAGTTTGTAACCCGGT
>Frequency_1_QualityScore_FFHHHBHIIJJIIJJJJJJIGIJIJJHIGIIIHJJJJIJGHIJIJJJJIIIIIEHIJJAHEHGFFFFFFF>C@@CEECDC@CACDDFEEDFCCD_Mismatch_2_Sense_+_Library_PoolT
GAGAAGAAGGAACCAGTGTTAAGCCCATTGTCTCTGATTGTCCATCATCAGAATTATCCGTATATTGATATCTCCATAAGTGTAAGTCATAAAT
>Frequency_1_QualityScore_FFHHHHHGIJIJJJJJJJJIJJJJJJJJJJJJJJJJIIIIJJJGIJJJIJIIIHIIIIIIFHHHHHFFFEFFEDEEDDDDDDDDDDDDDDCDCD_Mismatch_1_Sense_+_Library_PoolT
AAAAAAGTGCAGCAATCTGATGGACCTTATCCTGCTAATTTGGAGAGGAAATGTGTCCTGACCTCTTTAAAGAATTGACAATGGAGAATAAGGA
>Frequency_1_QualityScore_DFDHHGHIBHHB@BHCGGEEHIIGGEHGGIIIGIIIIIIDFFEIIFGIIC_Mismatch_1_Sense_+_Library_PoolT
ACCTCTTTAAAGAATTGACAATGGAGAATAAGGAACCAGTGTTAAGCCCA
>Frequency_1_QualityScore_FFHGHHHJJJJJJJIJJJJIJJJJJIJJIJJJJJJJJJJIIJJJGIJIJJJJIJJJJJJJIJJJJJJJJGHJHHHHHFFFFFEEEEEDDDCDAC_Mismatch_1_Sense_+_Library_PoolT
CAGCAATCTGATGGACCTTATCCTGCTAATTTGGAGAGGAAATGTGTCCTGACCTCTTTAAAGAATTGACAATGGAGAATAAGGAACCAGTGTT
>Frequency_1_QualityScore_2A+A:A<AE:AA4AD?+AEDB,3A<<?FE>EEDDE*?D90?<;DD>DADDED4_Mismatch_0_Sense_+_Library_PoolT
TTAAATATAAGTGAGATCTTAATTTTTGGAATAAGATGGACTAGTTTTATTAA
>Frequency_1_QualityScore_FDHFFHDGHJJEHHJJIJJJJJJIIJJJJJJJJJJJJJJJJJJJJJJJJHHHHFFFF@DEEEDDDDDDCCDDDDDDBCDDDDDDDDDDDDCDDD_Mismatch_1_Sense_+_Library_PoolT
CAGATGTTGGGATTGGAAAACCAGATGGAGACCCGGAGCCATGAGGAACCCTTTTCAACTGGGACAGTTTACAAACATGGCATCCATCTGATTT
>Frequency_1_QualityScore_FFHHHDDIIJGHJIIJIJJIJJJJJHIFHJEHIEHIIGIJJJJJHIJJJJJIIJJGIIIGEEEEHHE@??@CCCECCA@BBDDDDCEDDDC_Mismatch_1_Sense_+_Library_PoolT
GATGGACCTTATCCTGCTAATTTGGAGAGGAAATGTGTCCTGACCTCTTTAAAAAATTGACAATGGAGAATAAGGAACCAGTGTTAAGCCA
>Frequency_1_QualityScore_EFHHHHGIIIIIICHICEHIIDHH@F>EBFFHHIEHEGIIIIIDGHIGFHIEDHGIIIIEFGGCGIIIIEDHHHIEEHGCHHB?@DEF@ACA@_Mismatch_0_Sense_+_Library_PoolT
ACATGGCATCCATCTGATTTGATTTGATATTAGGAAAATCTTGTTTTGTATATACCTGAATTGTTGCTTCAGATAAATAGAAGTTTTGTTTAG
>Frequency_1_QualityScore_FFHDHHHJJJHIJIIJJGIJJJJGGBGHFHIJJFHIJJIIJJJIJJIJJJIJGHHHFDDBDDDDDDDDDDDDDDDDDDDDDDDDDDDDDCCEED_Mismatch_1_Sense_+_Library_PoolT
GAGACCAAAGATGGAGGAGCAGCAGATGTTGGGATTGGAAAACCAGATGGAGACCCGGAGCCATGAGGAACCCTTTTCAACTGGGACAGTTTAC
>Frequency_1_QualityScore_BEHFHHHJIJJIJIGIIJJJFGHIJGIIIIIIHGGJJJJIIIIJJGGHICHJIIJJJIIJJJJGHEHGIFHHGFFDBEFECDECEDB_Mismatch_1_Sense_+_Library_PoolT
ACCTTATCCTGCTAATTTGGAGAGGAAATGTGTCCTGACCTCTTTAAAGAATTGACAATGGAGAATAAGGAACCAGTGTTAAGCCCA
>Frequency_1_QualityScore_FFHHHHDHIIIGICHIIHHIIIIIEGGGGDFIFHGIIIIIGIIIIIHHBBFHGGDFGFFGHHHHHIGCGGGDG_Mismatch_0_Sense_+_Library_PoolT
ATATTAGGAAAATCTTGTTTTGTATATACCTGAATTGTTGCTTCAGATAAATAGAAGTTTTGTTTAGTTTGTA
>Frequency_1_QualityScore_FFHHHHHJJJJJJIJJJJHJJJJFGIIJJJJJJIJJJJJJIJJJJIJJIJJJJJJJJJJIHIJJIJJIJJIJJJIJJHHHHHHHFBEFFECEEE_Mismatch_0_Sense_+_Library_PoolT
TGGCATCCATCTGATTTGATTTGATATTAGGAAAATCTTGTTTTGTATATACCTGAATTGTTGCTTCAGATAAATAGAAGTTTTGTTTAGTTTG
>Frequency_1_QualityScore_F?FH?BFHIGGEDHHHIIJCHIHJJJDHIIIIIJGJIJJJIJGFHHJFHIBF@CFHEHDHG?EFHF6;@@C;>A@A?BB?CDD>CCDDDDDDBD_Mismatch_2_Sense_+_Library_PoolT
GATGATATGAGTTCTCCTGAAGATGGCATCATGGAGACCAAAGATGGAGGAGCAGCAGATGTTGGGAATGGAAAACCAGATGGATACCCGGAGC
>Frequency_1_QualityScore_EDCDHHCFGHGIIIEGGBFHHIIGEIICHIIIIIIIIIIIIII4BHHGIEHGFHIIBHGHGIIIGIHB>AHDCB@CCCCCCCCCCECDC@>ACC_Mismatch_2_Sense_+_Library_PoolT
AGTTTGTAACCCGGTCTCTGTAAAACCCTGATTCATTGTCTCTGCTTCTATTCATCTTCTGCACTTGAAAAAAGTGCAGCAATCTGATGGACCT
>Frequency_1_QualityScore_FFHHHHHJJJJIJJJIJJGIJJJJFHFHJIIJJGHJJJJGIJJJJJJJJJJJJIIJHHDFDDDDDDDDDDDDDDDDDDDDDDDDDDDDDDCCEE_Mismatch_1_Sense_+_Library_PoolT
GGAGACCAAAGATGGAGGAGCAGCAGATGTTGGTAATGGAAAACCAGATGGAGACCCGGAGCCATGAGGAACCCTTTTCAACTGGGACAGTTTA
>Frequency_1_QualityScore_B?=C<CA@FA<:FAH4<AF+2A9FFH99*:9C9D6)0999?*?F???;8B<F=C=@C(.=C=?AEE>=)7_Mismatch_2_Sense_+_Library_PoolT
TTGGAGAGGAAATGTGTCCTGACCTCTTTAAAAAAGTGACAATGGAGAATAAGGAACCAGTGTTAAGCCA
>Frequency_1_QualityScore_FFHHHHHJGGIJJJJIJIIJJJJJJIIIGHGIIJJJJIIGIJIJJGIIJIJJJIJIJIIGIIJIIGJFIDGHIIJJHHHD_Mismatch_0_Sense_+_Library_PoolT
ATTATCCGTATATTGATATCTCCATAAGTGTAAGCCATAAATATGTATGTTTAAATATAAGTGAGATCTTAATTTTTGGA
>Frequency_1_QualityScore_B4DBF<FGF@E@FCFH>ACHEIFI:A4+2<<<FG>BEFGEEFGI_Mismatch_0_Sense_+_Library_PoolT
TAAATATGTATGTTTAAATATAAGTGAGATCTTAATTTTTGGAA
>Frequency_1_QualityScore_FFHHGHHJJJJGHHIIJGJFHIIIIJGIDHHIHIIJIJIJJIJJGGFHGIECHIHIHIGGGIGJJJHGIEE>EHAEF@DFFEFEF_Mismatch_2_Sense_+_Library_PoolT
ATCTCCACATGTGTAAGCCATAAATATGTATGTTTAAATATAAGTGAGATCTTAATTTTTGGAATAAGATGGACTAGTTTTATTA
>Frequency_1_QualityScore_DD8:<C73EE4EBB3<A<+ADA99CAEEECECDEI**::B9?9?B>8?D8D*?=>68C)=CCAE@AD@_Mismatch_2_Sense_+_Library_PoolT
GGAGAGGAAATGTGTCCTGACCTCTTTAAAGAATTGACAATGGAGAATAAGGAACCAGTGTTAAGCCA
>Frequency_1_QualityScore_FFHHHHHJJJJIJJJJJJIJJJJJJJJJIIIIJJJJJJIJJJJJJIJJJJJJJJJJJJJJJJJJJFHHHADFFFDEDEEEEDDDDDDDDDDDDD_Mismatch_2_Sense_+_Library_PoolT
CTTATCCTGCTAATTTGGAGAGGAAATGTGTCCTGACCTCTTTAAAGAATTGACAATGGAGAATAAGGAACCAGTGTCAAGCCCATTGTCTCTG
>Frequency_1_QualityScore_FFHHHHFIIJJFHIJJEJIJFIIIIJJJIJJIIHIJIJHIJIJIJJJGHIIJJGHIIJJJJIFHHIGGIHIHI@EHJIEFEHHCDDFFD_Mismatch_1_Sense_+_Library_PoolT
CATCTGATTTGATTTGATATTAGGAAAATCTTGTTTTGTATATACCTGAATTGTTGCTTCAGATAAATAGAAGTTTTGTTTAGTTTGGA
>Frequency_1_QualityScore_FFGHHHHJGJJJIIIJJJJJJJIJIGIJJJJJGIIJIIJJJJJIIIJJJJJJIJJJJJIJJJJIJJJJIHHHHHFFFEFEEEEEEDDDCDCDDE_Mismatch_2_Sense_+_Library_PoolT
GCAATCTGATGGACCTTATCCTGCTAATTTGGAGAGGAAATGTGTCCTGACCTCTTTAAAGAATTGACAATGGAGAATAAGGAACCAGTGTCAA
>Frequency_1_QualityScore_FFHHHHHGHGIJJJJJJJJJJJJJHIIJJIJJIJJJJJJJIJJIHIJJJJJJJJJJJJIJIJJJJJJJIGHJJGIJJHHHHH_Mismatch_1_Sense_+_Library_PoolT
CCATAAGTGTAAGTCATAAATATGTATGTTTAAATATAAGTGAGATCTTAATTTTTGGAATAAGATGGACTAGTTTTATTAA
>Frequency_1_QualityScore_FFHHHHHIJIJIJJJJJJJJIJJHIJJJJJJIJJJJJJHIJJJJJJJJJJJIJJJJJIIJGIIGHIJJIHHGIHIIJHH_Mismatch_1_Sense_+_Library_PoolT
GATTTGATATTAGGAAAATCATGTTTTGTATATACCTGAATTGTTGCTTCAGATAAATAGAAGTTTTGTTTAGTTTGTA
>Frequency_1_QualityScore_FAFHH,2AFGIIJIIIIIJIIHDAHIIFHIJJJJIJIJIIJJGJJJJJIJJJIHHHIIJJJJJJJJJJI@FHH_Mismatch_2_Sense_+_Library_PoolT
GTATAATGATATCTCCATAAGTGTAAGTCATAAATATGTATGTTTAAATATAAGTGAGATCTTAATTTTTGGA
>Frequency_1_QualityScore_FFHHHHFJJJJJJJIIIFHJIJJJJJIJJJIIJIHJJHIJIJJIIIJJJJIGIIIIIHGHICHHGIHEHGIIJJ_Mismatch_1_Sense_+_Library_PoolT
TGTAAGTCATAAATATGTATGTTTAAATATAAGTGAGATCTTAATTTTTGGAATAAGATGGACTAGTTTTATTA
>Frequency_1_QualityScore_FFHHHHHJJIJIJJJIJJJJEHHIIJJJGHIJJJIJJJJJJJJJJIJJJJJJJIHFFFFFEEEEEDDDDCCDDDDDDDDDDDBDCDEDDDD_Mismatch_1_Sense_+_Library_PoolT
CAAAGATGGAGAAGCAGCAGATGTTGGGAATGGAAAACCAGATGGAGACCCGGAGCCATGAGGAACCCTTTTCAACTGGGACAGTTTACAA
>Frequency_1_QualityScore_FFHGHHGJJJIJIJIJIJJJJIGGGIJJEHGHHIJJJIIIIIJIIIIGIIJHFHIIIGIIEGHHHHHHHFFFFFFEEEDDDDDDDECDDEEDDC_Mismatch_1_Sense_+_Library_PoolT
CTCTTTAAAGAATTGACAATGGAGAATAAGGAACCAGTGTTAAGCCCATTGTCTCTGATTGTCCATCATCAGAATTATCCGTATATTGATATCT
>Frequency_1_QualityScore_DDHHHHHIJJJIJJJJJJJIJHIIHJJJJJJJJJJJJJJJJJJJJJJJJJJJIIJIJJJJJIJJJJHHHHHHHFFFFDEEEEEDDDDDEDDDED_Mismatch_2_Sense_+_Library_PoolT
TGCTAATTTGGAGAGGAAATGTGTCCTGACCTCTTTAAAGAATTGACAATGGAGAATAAGGAACCAGTGTCAAGCCCATTGTCTCTGATTGTCC
>Frequency_1_QualityScore_FFHHHHHJJIJJJJJEHHJJIJIJJJJJIJIJJJJGIJJIIJJIJJJJJJJJIJJJJJJGIJIJJJJJJHIJHHHHGGF@DDFFFDEECDC_Mismatch_1_Sense_+_Library_PoolT
AGAATAAGGAACCAGTGTCAAGCCCATTGTCTCTGATTGTCCATCATCAGAATTATCCGTATATTGATATCTCCATAAGTGTAAGCCATAA
>Frequency_1_QualityScore_FFGHHGHIJJJJHIHIJJJJJJJIJIJIIIJJJJJJJJJJJIJHJIJJJJJIHHIJJJHIIJJJIJJJH_Mismatch_1_Sense_+_Library_PoolT
GGAGAGGAAATGTGTCCTGACCTCTTTAAAGAATTGACAATGGAGAATAAGGAACCAGTGTTAAGCCCA
>Frequency_1_QualityScore_FFFBHGGGIJIJGGGEHGIBHHJDHGI@GCCEGIIIIIIIGJI@GAHHIGIIEIHIIIGIICHBGHIJJHHGHIIJIIJHHHGH?EHFCDDBDB_Mismatch_1_Sense_+_Library_PoolT
GTTAAGCCCATTGTCTCTGATTGTCCATCATCAGAATTATCCGTATATTGATATCTCCATAAGTGTAAGTCATAAATATGTATGTTTAAATATA
>Frequency_1_QualityScore_FFHHHHHGIFHIHIJJJJIIJJJJGJJJJJJJJJJJIJJJJJJJJJJJHIIJJIJIJJJJJJJJJGIHGCEEEFFFFEEEEEECDDDDEDCEDC_Mismatch_2_Sense_+_Library_PoolT
AATTTGGAGAGGAAATGTGTCCTGACCTCTTTAAAGAATTGACAATGGAGAATAAGGAACCAGTGTCAAGCCCATTGTCTCTGATTGTCCATCA
>Frequency_1_QualityScore_DDFFHFFIIHIGIJIGHJJJGIIIBHGGEGIIGHHIIIFFFIHC_Mismatch_1_Sense_+_Library_PoolT
CTCTGATTGTCCATCATCAGAATTATCCGTATATTGATATCTCA
>Frequency_1_QualityScore_DFHHFDDHJJHGHHJIJGIJJIIHGIGHIHIIHGIHGEHHIBGHIGBHGIIHIEIICEHIIJGCCEEHG??;;>?BDEDECEEDEDDDDDA:5>_Mismatch_1_Sense_+_Library_PoolT
TGGACCTTATCCTGCTAATTTGGAGAGGAAATGTGTCCTGACCTCTTTAAAGAATTGACAATGGAGAATAAGGAACCAGTGTTAAGCCCATTGT
>Frequency_1_QualityScore_FFHHHHHJJJJJJJIJJJJJJJJJJJJIJJJJJJJJJJJJJFHIJJJJJJIJJGIJIIIJJJJJJJHHHHHFFFFFFEECDDDDDDDDEDDDDD_Mismatch_0_Sense_+_Library_PoolT
CATTGTCTCTGCTTGTATTCATCTTCTGCACTTCAAAAAAGTGCAGCAATCTGATGGACCTTATCCTGCTAATTTGGAGAGGAAATGTGTCCTG
>Frequency_1_QualityScore_FFHHHHHJJJJJJJJJHHJJJJIJJJJJJJJJIIJJJIJJJJJJJJIJJIJJJJJIJJIIJJJJJJJGG_Mismatch_0_Sense_+_Library_PoolT
TTGATATCTCCATAAGTGTAAGCCATAAATATGTATGTTTAAATATAAGTGAGATCTTAATTTTTGGAA
>Frequency_1_QualityScore_FDHHHHHJJJIJJGGIFHIIJJJJGGIJJHIJJJJJJJJJJJJEHHIJIGFFFFECEEEDDDDDDDDDDCDDDDDDDDDDDDEDDDDDDDDDDD_Mismatch_0_Sense_+_Library_PoolT
GATGGAGGAGCAGCAGATGTTGGGAATGGAAAACCAGATGGAGACCCGGAGCCATGAGGAACCCTTTTCAACTGGGACAGTTTACAAACATGGC
>Frequency_1_QualityScore_FFHHHHHJJJJJJJJJJJJJJI?FGGHIJJJJJJJJJJJJJJJJJJJJJJJIJJJJJJJ_Mismatch_0_Sense_+_Library_PoolT
CATCTTCTGCACTTCAAAAAAGTGCAGCAATCTGATGGACCTTATCCTGCTAATTTGGA
>Frequency_1_QualityScore_DEHHHHHJJJIIJJIIJIIGGGIJIGIIGGIIIIGIHIIJGGIGHIIJJIJGIIHIJJJIGIIEIIJJIFHHIIJJIJFHEHHHHGFFFFFFEE_Mismatch_1_Sense_+_Library_PoolT
ATTGTCTCTCATTGTCCATCATCAGAATTATCCGTATATTGATATCTCCATAAGTGTAAGCCATAAATATGTATGTTTAAATATAAGTGAGATC
>Frequency_1_QualityScore_FFHFGHGGJJJJIGHIIJJJHIJJIEIJJJJIJJJIJJJJIJJHHJJJIJJIHFHFCHIGGGGIHGEHHCEEEHFFFFFD>;;>;@CEEDFDDD_Mismatch_2_Sense_+_Library_PoolT
AATGGAGAATAAGGAACCAGTGTTAAGCCCATTGTCTCTGATTGTCCATCATCAGAATTATCCGTATATTGATATCTCCATAAGTGTAAGTCAA
>Frequency_1_QualityScore_FFHHHHFHFHHIFIHIJJHIIJIIIIIJFIIJJHIIIIIIIJJIGHIIJIJHIDGHHIJIJHIIJJIHFHHCDHHHHHHHHEHDDCEEFCEEDF_Mismatch_2_Sense_+_Library_PoolT
AGAACCAGTGTTAAGCCCATTGTCTCTGATTGTCCATCATCAGAATTATCCGTATATTGATATCTCCATAAGTGTAAGTCATAAATATGTATGT
>Frequency_1_QualityScore_DEHGHHGJIIJEGHEGGIJFIIGHGGHIIIIIH@HGIDBEGHFHEBGIIHJJEBHGJGGDFHHEHIJJA=AHHCHFEDECEDECCC;ADDEEED_Mismatch_1_Sense_+_Library_PoolT
CTGACCTCTTTAAAGAATTGACAATGGAGAATAAGGAACCAGTGTTAAGCCCATTGTCTCTGATTGTCCATCATCAGAATTATCCGTATATTGA
>Frequency_1_QualityScore_FFGHHHHJJIJJJJJJJJJIIIIJIIIGIJJJJJJIJJGIJJGHIJJIIJIIIJJJJJJJIJJJJJCGIGHHHHHFFFFFFDEEEEDCCCDDDD_Mismatch_1_Sense_+_Library_PoolT
AAAGTGCAGCAATCTGATGGACCTTATCCTGCTAATTTGGAGAGGAAATGTGTCCTGACCTCTTTGAAAAATTGACAATGGAGAATAAGGAACC
>Frequency_1_QualityScore_DEHHGHGJFHIIIIIIJJGGHJJ9AEHIJJIEFIIIEGIHHHIJJJJIJJIGHIIJGFDGHGGHJJJJJIJG@GHGIEEEE<5?DECC_Mismatch_0_Sense_+_Library_PoolT
TAAATATGTATGTTTAAATATAAGTGAGATCTTAATTTTTGGAATAAGATGGACTAGTTTTATTAACAAAAGTAGATTGGGGTATGCA
>Frequency_1_QualityScore_FFHHHHHIJGJJJJGIJEIIHIIJGIIJJJJJJJJJJJIJJJJJJJIIJJIJJGGIIFCGGHGCC?HHHDDFFC_Mismatch_0_Sense_+_Library_PoolT
AATTTGGAGAGGAAATGTGTCCTGACCTCTTTAAAAAATTGACAATGGAGAATAAGGAACCAGTGTTAAGCCCA
>Frequency_1_QualityScore_FFHHHHHJJJJJJJIJJHHHJJJIJJJJJJIGIJFIIIHIJJIIJJJJIJIJIJJJJIJIJJIIIIJIJ_Mismatch_0_Sense_+_Library_PoolT
ATTGATATCTCCATAAGTGTAAGCCATAAATATGTATGTTTAAATATAAGTGAGATCTTAATTTTTGGA
>Frequency_1_QualityScore_DFHGHHGGGIJ@GGHGIJJJJJIIJJEHGHGIJ>EGHG<FFHHIBHHHDGHHD?DFHIEFFHHIIHHFH;CFCFCG=CEA=@ECECEFAEBDCE_Mismatch_1_Sense_+_Library_PoolT
CATTGTCTCTGATTGTCCATCATCAGAATTATCCGTATATTGATATCTCCATAAGTGTAAGTCATAAATATGTATGTTTAAATATAAGTGAGAT
>Frequency_1_QualityScore_FFHHHHHJJJJIJJJIJJJJJJJJIJJJJJJJJJJJJJJJJJJJJJJJJJJIIHIHJIJJJIJIIJJJIEFHIIJJIJJIIHEFFHHGFFFFFF_Mismatch_0_Sense_+_Library_PoolT
CATTGTCTCTGATTGTCCATCATCAGAATTATCCGTATATTGATATCTCCATAAGTGTAAGCCATAAATATGTATGTTTAAATATAAGTGAGAT
>Frequency_1_QualityScore_FFHHHHHJJJJJIJJJJJJJJJJJJJJJJJJJJJJJJJJJJJJJJJJJJJIIIJIJJJJJJJJJJJJGIFCHIJJHJHHHHHHHEEFFFDDDDD_Mismatch_1_Sense_+_Library_PoolT
CTGATTTGATTTGATATTAGGAAAATCATGTTTTGTATATACCTGAATTGTTGCTTCAGATAAATAGAAGTTTTGTTTAGTTTGTAACCCGGTC
>Frequency_1_QualityScore_FFHHHHHJIJJJJJJJJJJJJJJJJFHHIIJJJJJJJJJJJJIIJJIJJJJJIJJJJJIJJJIJIJJIIHIJJJJHHH_Mismatch_0_Sense_+_Library_PoolT
ATCCGTATATTGATATCTCCATAAGTGTAAGCCATAAATATGTATGTTTAAATATAAGTGAGATCTTAATTTTTGGAA
>Frequency_1_QualityScore_DDDDDDD+CEEC@F@<?>3CD+ABEEECFDE@DFIIEIADDEI4?DC??D?B9B8BCC8_Mismatch_1_Sense_+_Library_PoolT
TGTTTTGTATATACCTGAATTGTTGCTTCAGATAAATAGAAGTTTTGTTTAGTTTGTAC
>Frequency_1_QualityScore_FFHHHHHJIJFIJIJIIFIJIIJJJJIJJJJJJJJJJJGJIFFIIHIGGIJIGHHHEFFFFFFECDEEDEDDDDACDCFDECC@CCDDDDDCAC_Mismatch_1_Sense_+_Library_PoolT
TGAGACCCGGAGCCATGAGGAACCCTTTTCAACTGGGACAGTTTACAAACATGGCATCCATCTGATTTGATTTGATATTAGGAAAATCTTGTTT
>Frequency_1_QualityScore_FFHGHHHJJIIJGIIJJJIIEGHGHIJJFHIJJIJJJJJJJJJIJJJJJJJJHHFFDEEEEDDDDDDDDDDDDDDDDDDDDDDDCDDEDCD_Mismatch_1_Sense_+_Library_PoolT
CAAAGATGGAGGAGCAGCAGATGTTGGGATTGGAAAACCAGATGGAGACCCGGAGCCATGAGGAACCCTTTTCAACTGGGACAGTTTACAA
>Frequency_1_QualityScore_FFHHHHHJJJJJHIIIIJJGIJIIHJJJJGFGGIJJJJJJJJJIJJIIHHHHHHFFFFEEEEE_Mismatch_2_Sense_+_Library_PoolT
GGAGAGGAAATGTGTCCTGACCTCTTTAAAGAATTGACAATGGAGAATAAGGAACCAGTGTCA
>Frequency_1_QualityScore_FFFFDDHCFGCH@HGGHIJGHIJEG9CBGG9FDGIIG>EGIGH?DGG>AFG*B@?/8;@FC@@=CEEA;;=CEEF=ACB;;BB>ACCCEEDAAC_Mismatch_0_Sense_+_Library_PoolT
ATGAAAGTGAAGATGATCAGGACCAGATTAGAGATAGGCCTAGTCATGAAGATGGTGGCAATGACTCTGATGATGTGAGTTCTCCTGAAGATGG
>Frequency_1_QualityScore_FFHHHHHJJJJJJJJJJJGIJGHIIIIJJIJIJJJJJJJJJJJJJJJIHJJJJJJIJJJGHGHJJHGIIGHIIJJIJIJ_Mismatch_0_Sense_+_Library_PoolT
TAAGTGTAAGCCATAAATATGTATGTTTAAATATAAGTGAGATCTTAATTTTTGGAATAAGATGGACTAGTTTTATTAA
>Frequency_1_QualityScore_FFFHHFHFHIJJHJJJJGJIIJIJIIIIJIIJJJJJJJJIJJJIGIJIIJHHHHHHHFFFFDDCCEEDDCCDDDDCDDDDDDDDDDCEDEDEDD_Mismatch_2_Sense_+_Library_PoolT
TGTTGTGATTGGAAAACCAGATGGAGACCCGGAGCCATGAGGAACCCTTTTCAACTGGGACAGTTTACAAACATGGCATCCATCTGATTTGATT
>Frequency_1_QualityScore_DDDFFFFII<FE<FB>4<3<F9EACHG@C?BFGC?FGDGIEIIIC=@D2(9B<D>=BFEFFCFEDE?AEEEEDD;@A>2.->35==@B@ABB?>_Mismatch_2_Sense_+_Library_PoolT
ATGACTCTGATGATATGAGTTCTCCTGAAGATGGCATCATGGAGACCAAAGATGGAGGAGCAGCAGATGTTGGGATTGGAAAACCAGATGGAGA
>Frequency_1_QualityScore_FFHAFHHIIGHHI)1@DFHII)?DHGIEFIIIIIAHHI1@EEEHEEH=?D@CCCCCCDDDDD(-5>CCDAA@C>CAC:C:>AC39@(4>C?8AC_Mismatch_2_Sense_+_Library_PoolT
GAGACCCGGAGCCGTGAGGAACCCTTTTCAACTGGGACAGTTTACAAACATGGCATCCATCTGATTTGATTTGATATTAGGAAAATGTTGTTTT
>Frequency_1_QualityScore_FFHGHHHJJJJJJIJGIJJJJJGIIIGJJIIJJJJIJGIIFHIJJIJHHHBEEFFFDDEEEDDDDDDBDDDDDDDDDDDCDDDBDDDDDDDDDD_Mismatch_1_Sense_+_Library_PoolT
GATGGCATCATGGAGACCAAAGATGGAGGAGCAGCAGATGTTGGGATTGGAAAACCAGATGGAGACCCGGAGCCATGAGGAACCCTTTTCAACT
>Frequency_1_QualityScore_FFHHHHHJIJJJJJJJJJGIJJJJJJJIIJJJIJJJJJJJJJJJJJJJJJJIJJEIJIIJIJEHGIIJJIGIHHHHHHHFFFDFEFEEEEEDED_Mismatch_1_Sense_+_Library_PoolT
TGGAGAATAAGGAACCAGTGTTAAGCCCATTGTCTCTGATTGTCCATCATCAGAATTATCCGTATATTGATATCTCCATAAGTGTAAGTCATAA
>Frequency_1_QualityScore_DFHGHHGJJJJJJJJIJJJJDGIIJIIJJJIIJIGGEGHJJJIJJJJJIJJIJJJJJJJGIIJJIGIIJHIEGGJHHEHEHBCEFDDECCE_Mismatch_0_Sense_+_Library_PoolT
AGAATAAGGAACCAGTGTTAAGCCCATTGTCTCTGATTGTCCATCATCAGAATTATCCGTATATTGATATCTCCATAAGTGTAAGCCATAA
>Frequency_1_QualityScore_FFHHHHHJJJIJJJJJJJJIIJJIJJJJJJJJJJGIHGIJJJJJIJJJIIIJJJFGHHHHHFEFFFFFEEEEEEEDDDDBBDEFEDDEFDEDDD_Mismatch_1_Sense_+_Library_PoolT
TTAAAAAAATTGACAATGGAGAATAAGGAACCAGTGTTAAGCCCATTGTCTCTGATTGTCCATCATCAGAATTATCCGTATATTGATATCTCCA
>Frequency_1_QualityScore_FFHHHHHIJJJJJJJJJJJJJJJJJJJGHIJJJIJJJJJJJJJJIJIIIJJJJIIIIJJJIIIJIJJJJHIIJJJJJHHFHHFFFFFFEEEEEC_Mismatch_2_Sense_+_Library_PoolT
CTATCCGTATATTGATATCTCCATAAGTGTAAGTCATAAATATGTATGTTTAAATATAAGTGAGATCTTAATTTTTGGAATAAGATGGACTAGT
>Frequency_1_QualityScore_FFHHHGHJJJIHIIJJJJJJJJJJJIJJJJJIJJJIJIJJJJJJIIHGIJIJJJJJJJJJJJJJJJJJIEHIIFHEHEHHFFFFFFFEEEEEEF_Mismatch_1_Sense_+_Library_PoolT
TAAGGAACCAGTGTTAAGCCCATTGTCTCTGATTGTCCATCATCAGAATTATCCGTATATTGATATCTCCATAAGTGTAAGTCATAAATATGTA
>Frequency_1_QualityScore_FFHHHHHIIJJHIIJJHJHIIIJIJJJIJJJJJHJJJJIJJJJJJJJJIIIJJIIJIJJJJIFIHGIHIHHGHEHIIJHHHHHHFFFFF_Mismatch_0_Sense_+_Library_PoolT
CATCTGATTTGATTTGATATTAGGAAAATCTTGTTTTGTATATACCTGAATTGTTGCTTCAGATAAATAGAAGTTTTGTTTAGTTTGTA
>Frequency_1_QualityScore_BDHHHHHFHIJJJJJJJJJIHIJJDHGJIJJJJJJIJJJJJJJJJJJHHHHGHFFFFFDEEDDCDEEDD@CDDDDDDDDDDDDDDDCEDEDDDD_Mismatch_0_Sense_+_Library_PoolT
TGTTGGGAATGGAAAACCAGATGGAGACCCGGAGCCATGAGGAACCCTTTTCAACTGGGACAGTTTACAAACATGGCATCCATCTGATTTGATT
>Frequency_1_QualityScore_DFHHGHBFIHGEHAHHEEGEIGGGIIGIIIIGIGHIIDGDGGE=ECEFECEFFFFBCECEECDDCD@>ADDDDDECEDCDDCDCCCDDDCCDDE_Mismatch_1_Sense_+_Library_PoolT
ATGGAGACCCGGAGCCATGAGGAACCCTTTTCAACTGGGACAGTTTACAAACATGGCATCCATCTGATTTGATTTGATATTAGGAAAATCATGT
>Frequency_1_QualityScore_FFHHHHHJJJIJJJJJIJJJIIJJIJJJJIIIJJJJJJJJIJJJJJJJJIJJJJJIIJJJGIIJJJGIJGIJJJIIHEHHHHHHFDFFEFFEEE_Mismatch_0_Sense_+_Library_PoolT
AAGCCCATTGTCTCTGATTGTCCATCATCAGAATTATCCGTATATTGATATCTCCATAAGTGTAAGCCATAAATATGTATGTTTAAATATAAGT
>Frequency_1_QualityScore_DDDHHHHJJEGAEHGIGIIBHIICHIIJJJHIJJIHGHCGGGIFGGGHGGCEDGCGGIJIICHEHGHGCEAHHCH@@_Mismatch_2_Sense_+_Library_PoolT
TGCTAATTTGGAGAGGAAATGTGTCCTGACCTCTTTAAAGAATTGACAATGGAGAATAAGGAACCAGTGTTAAGCCA
>Frequency_1_QualityScore_FFHHHHHJJIJJJJJJJJJJJJIJIJJJJJJIJJJJJIJJJJJJIHHHHHHHFFFFFFDDDDDBBDCC@>@DDDDDDDDDDDEDEEDDDDDDDD_Mismatch_0_Sense_+_Library_PoolT
AAGCTGAACACAAGGACCTTTAAGGCCAGCGAAGACGAGCCCAAGTTCCTTATCAGGAGCGATAAGAGTGGCAAAGAAGTTATCAGAAAGCCTG
>Frequency_2_QualityScore_FFHHHHGJJJJJJJIIJJIIJJHIJJJJJJJJJJJJJIHIJJJJIJJJJJIIJJJJJIJIJIJJIJJHHHGHHFFFFFFEDDEEDEEEDEEEDE_Mismatch_0_Sense_+_Library_PoolC
CTCTTTAAAAAATTGACAATGGAGAATAAGGAACCAGTGTTAAGCCCATTGTCTCTGATTGTCCATCATCAGAATTATCCGTATATTGATATCT
>Frequency_2_QualityScore_CDGEBAEDCHGGAFCEEGCGIGAECGEAGHHEGCEGGIEGGDGGAEFEGGFCEEHFHEEEAEGEGGGG_Mismatch_0_Sense_+_Library_PoolC
TTGATATCTCCATAAGTGTAAGCCATAAATATGTATGTTTAAATATAAGTGAGATCTTAATTTTTGGA
>Frequency_1_QualityScore_FFHHGHHHIGGHHIJJJGIIJJJJIJJJJJJJJJJJJJJJJIJJIIJJHHHHHFFFFEEEDEEDDDDDDDADDDDEEDDDDDDDDCDDDDDDAC_Mismatch_1_Sense_+_Library_PoolC
GAGCAGCAGATGTTGGGATTGGAAAACCAGATGGAGACCCGGAGCCATGAGGAACCCTTTTCAACTGGGACAGTTTACAAACATGGCATCCATC
>Frequency_1_QualityScore_DDHHHHFIIJIFJCEHIFHJGJJIIIIJFIIGEFCHJJJJJJJJHGIJHIHCHIJJIHIIJIG_Mismatch_1_Sense_+_Library_PoolC
ATCTCCATAAGTGTAAGTCATAAATATGTATGTTTAAATATAAGTGAGATCTTAATTTTTGGA
>Frequency_1_QualityScore_EEHHHHHJJJJJJJJIJJHJJJJJJIJJJIJJJJIIIJIJJJJJJJJJJJJJIJ_Mismatch_0_Sense_+_Library_PoolC
GTGTAAGCCATAAATATGTATGTTTAAATATAAGTGAGATCTTAATTTTTGGAA
>Frequency_1_QualityScore_FFHHHHHJHHIJIJJJHHIIJIIIJJJIIJJJJIJJIJIJJJJJJJHHGHHFFDDDDDDDDDDDDDDDDBDDDDDDDDDDDDDDDDEDDDDDDD_Mismatch_2_Sense_+_Library_PoolC
GCGAGGGGTCATGTGGTGGAGAAGCTCACCCAGGCCAAGAAGCTGAACACACGGACCTTCAAGGCCAGCGAAGACGAGCCCAAGTTCCTTATCA
>Frequency_1_QualityScore_FFHHHHHJJJIJJJJJIIJHJJIJJJJJJJJJIHIIJHHFHJJIJIIIFIIJJIJGI_Mismatch_0_Sense_+_Library_PoolC
ATGTTTAAATATAAGTGAGATCTTAATTTTTGGAATAAGATGGACTAGTTTTATTAA
>Frequency_1_QualityScore_BD<AF?F9C?<?EFGBH<F3CF??<?@E@C@F>??GAFHCHGEG?_Mismatch_1_Sense_+_Library_PoolC
GTGAGATCTTAATTTTTGGAATAAGATGGACTAGTTTTATTAGCA
>Frequency_1_QualityScore_FFHHHHHJJJJJJJHJIJJJJJJJIJJJIJJJJJJJJJIJJJJJIJJIJIIJJJJJJJIIIIJHHHHHHFEFFFFFFEDEEFEEDDDCDDDEDF_Mismatch_1_Sense_+_Library_PoolC
GAATAAGGAACCAGTGTCAAGCCCATTGTCTCTGATTGTCCATCATCAGAATTATCCGTATATTGATATCTCCATAAGTGTAAGCCATAAATAT
>Frequency_1_QualityScore_BB:DD?,<:C<?+AFAF??A?9<2CEFIII<9CE*:::DEB9:BD9DD4?D<D*/89/9//8)/)=C)8==@C;C;=77=A_Mismatch_1_Sense_+_Library_PoolC
CAGAATTATCCGTATATTGATATCTCCATAAGTGTAAGCCATAAATATGTATGATTAAATATAAGTGAGATCTTAATTTTT
>Frequency_1_QualityScore_FFHHHHHJJIJIJJJJEGIIJJJJJJJJJJJJJJJIJJJJJJJJJJJJJJJIIJJJJJIJHIJJJJJJGEHHFHHFFFFFCEDEEECEDDDCDD_Mismatch_1_Sense_+_Library_PoolC
GAGAATAAGGAACCAGTGTTAAGCCCATTGTCTTTGATTGTCCATCATCAGAATTATCCGTATATTGATATCTCCATAAGTGTAAGCCATAAAT
>Frequency_1_QualityScore_FFHHHHHJJJ3CFGIIJJJJJJJJJJIJJJJJJIJJJJJJGHIJJJJJJJJJGIIJJJJIJIIJJJHHHHCHFFFF@CACDBDCDDCDEDDDDD_Mismatch_1_Sense_+_Library_PoolC
ATTGTCTCTGGTTGTATTCATCTTCTGCACTTCAAAAAAGTGCAGCAATCTGATGGACCTTATCCTGCTAATTTGGAGAGGAAATGTGTCCTGA
>Frequency_1_QualityScore_ADFFHFDEGDGGIIIIIIE<4C<FGFGDEGIIIII@FHIABH@FFBFHIH>G=AFHAC;ADGC=ACEEC;7;.77.6;CAE(;;5;1(55<D;5_Mismatch_2_Sense_+_Library_PoolC
CCTGACATCTTTAAAAAATTGACAATGGAGAATAAGGAACCAGTGTTAAGCCCATTGTCTCTGATTGTCCATCATCAGAATTATCCGAATATTG
>Frequency_5_QualityScore_FFHHHHHJJJJJJIJJJJIJJJIIIIIIIJJJJIJJJJJJJJJHIIHIJJJJJJJIJJIHIIIIHIIIIHGGGGGFFFFEFEEDEEEDCBDDCC_Mismatch_0_Sense_+_Library_PoolT
AGCAATCTGATGGACCTTATCCTGCTAATTTGGAGAGGAAATGTGTCCTGACCTCTTTAAAGAATTGACAATGGATAAGAATAAGGAACCAGTG
>Frequency_5_QualityScore_FFHHHHHJJJJJFHIIIJJJJJJJIJJJJJJJJJJJJJJJJJIIJJJJHJHIJHIJJJHHHIIIHHGGFDEFEFEEEEEEDDDDDDDDDDCDDD_Mismatch_1_Sense_+_Library_PoolT
ACTTGAAAAAAGTGCAGCAATCTGATGGACCTTATCCTGCTAATTTGGAGAGGAAATGTGTCCTGACCTCTTTAAAGAATTGACAATGGATAAG
>Frequency_3_QualityScore_CDEGCFFFHFHCIHIH?DFHFGHHGIHIIEGFHBEEHIIFHF;BG==C@GDFEHHIIGGDGGHHGGBC@CEGEFEEACDDE?CBBBDBBACC@C_Mismatch_0_Sense_+_Library_PoolT
AAAGTGCAGCAATCTGATGGACCTTATCCTGCTAATTTGGAGAGGAAATGTGTCCTGACCTCTTTAAAGAATTGACAATGGATAAGAATAAGGA
>Frequency_3_QualityScore_FFHHHHHJJJJJJEGHJJJJJJJJJIJJJJJJJJJJJJJJJJIGIIJJJIJGIIJIIHIHHHIIGGGGGDDEEEEEDCDDDDDDDDDDDDDDED_Mismatch_1_Sense_+_Library_PoolT
CACTTGAAAAAAGTGCAGCAATCTGATGGACCTTATCCTGCTAATTTGGAGAGGAAATGTGTCCTGACCTCTTTAAAGAATTGACAATGGATAA
>Frequency_3_QualityScore_FFHFHHHJJIJJJJJJJIFIIJIHJJJIJJJJJJJJJJJJJJJJJIJIIJJJJJHJJJIIJJJJJJIGIIIIIFGGGGFFFEFEBEFECEEDDD_Mismatch_2_Sense_+_Library_PoolT
CAGTGTTAAGCCCATTGTCTTTGATCGTCCATCATCAGAATTATCCGTATATTGATGTCTCCACATGTGTAAGCCATAAATATGTATGTTTAAA
>Frequency_3_QualityScore_FFHHHHHJFHIJJJJJJJJHIJIJIJJJJJJJJJJJJJHIJIJJIJIJIIIJJIGHHHIIIIHGGGGGGFFFEEEEEEEDDDDDDDDEDDDCCD_Mismatch_1_Sense_+_Library_PoolT
GAAAAAAGTGCAGCAATCTGATGGACCTTATCCTGCTAATTTGGAGAGGAAATGTGTCCTGACCTCTTTAAAGAATTGACAATGGATAAGAATA
>Frequency_3_QualityScore_FFHHHHHFHHJJJJJJJJJIJJJIJJJJJJJJJJJJJJIJJJJIJIJJIIIIIHHHIIHIHHHGGGGFFFEEDEEEEEEDDDDDDDEDDDDDDD_Mismatch_0_Sense_+_Library_PoolT
AAAAAAGTGCAGCAATCTGATGGACCTTATCCTGCTAATTTGGAGAGGAAATGTGTCCTGACCTCTTTAAAGAATTGACAATGGATAAGAATAA
>Frequency_2_QualityScore_FFHGHHHJIJGIIIIJJIJIIJJJIJIIIJIIJIJJJJJGIIIIIIIIGIIIIEHIFHIHIIIIHHGHGDEFCEFCEEEEEDDDDDDDCEDDCD_Mismatch_1_Sense_+_Library_PoolT
TTGAAAAAAGTGCAGCAATCTGATGGACCTTATCCTGCTAATTTGGAGAGGAAATGTGTCCTGACCTCTTTAAAGAATTGACAATGGATAAGAA
>Frequency_2_QualityScore_FFHHHHHJJJJJIJJIJIJJIIIJJIJIIIJJJJJJJIJIJJJIIIJJJJJJIIJIIJJJJIIIJIJJIFGGHGGGGFDEEEEDEDCCDECEDC_Mismatch_0_Sense_+_Library_PoolT
CTGATGGACCTTATCCTGCTAATTTGGAGAGGAAATGTGTCCTGACCTCTTTAAAGAATTGACAATGGATAAGAATAAGGAACCAGTGTTAAGC
>Frequency_2_QualityScore_FFHHHGHJJJJIJJJJJIJJJIJJIIIIIJJJJJJJIJJJJJJIJIJJJJIIJJJJJIHIIJJJIIIIIGHGGGGEEFEEEEEDDEEDEEDDDD_Mismatch_1_Sense_+_Library_PoolT
ATCCTGCTAATTTGGAGAGGAAATGTGTCCTGACCTCTTTAAAGAATTGACAATGGATAAGAATAAGGAACCAGTGTTAAGCCCATTGTCTTTG
>Frequency_2_QualityScore_DFHHHHHGIEIIIGIIJIIHIIIHGIIJIIIJJJIJIIIIGIIIIIIIIIHFIIIIIEEGIIJIIICEHCEGGEEFECEDCDDEDCCCDDDDDA_Mismatch_2_Sense_+_Library_PoolT
AATTTGGAGAGGAAATGTGTCCTGACCTCTTTAAAGAATTGACAATGGATAAGAATAAGGAACCAGTGTTAAGCCCATTGTCTTTGATCGTCCA
>Frequency_2_QualityScore_FFHGGGGI8EGIIEGICGIIGIIIIIIIIIIHIHGIIGGGEGFGFGGEEEECCCAC?CCCCCCCBCCC?=CCCCCCCCCACACA?CDCCAABCE_Mismatch_0_Sense_+_Library_PoolT
GCGAGGGGTCATGTGGTGGAGAAGCTCACCCAGGCCAAGAAGCTGAACACACGGACCTTCAAGGCTAGTGAAGAGGAGCCCAAGTTCCTTATCA
>Frequency_2_QualityScore_FFHHHGGIIIGIIJJJJJIIHIJIIIJJJJJJJJIIJJJJJJIIJJJIJJJJJJIJJJIJJIJJJIIHHHGHHGFFFEEEEEEEECDDDDDDDD_Mismatch_1_Sense_+_Library_PoolT
TAATTTGGAGAGGAAATGTGTCCTGACCTCTTTAAAGAATTGACAATGGATAAGAATAAGGAACCAGTGTTAAGCCCATTGTCTTTGATCGTCC
>Frequency_2_QualityScore_FFHHHHHJJJJJIJJJJIJJJJJJJIIIIJJJIJIJJJJJJJIJJIJJJIJIJIJJJIIIIIJJJJIIJIIIHHHHHGFEEEFFEEEEDDDCCE_Mismatch_0_Sense_+_Library_PoolT
GCAATCTGATGGACCTTATCCTGCTAATTTGGAGAGGAAATGTGTCCTGACCTCTTTAAAGAATTGACAATGGATAAGAATAAGGAACCAGTGT
>Frequency_2_QualityScore_E?GFGHGIIGIIIGIIIIIIGIIIHGIIIIIIIGHGEIIIIGIGGIIIIJIIJGIGIIIIIIIFIGIIICCEGHGFFFFFEEEEDEDEEEDEEE_Mismatch_2_Sense_+_Library_PoolT
GTTAAGCCCATTGTCTTTGATCGTCCATCATCAGAATTATCCGTATATTGATATCTCCACATGTGTAAGCCATAAATATGTATGTTTAAATATA
>Frequency_2_QualityScore_DEFEGEGICH9=EGGGGCICCGIEDHHIIDGHHIHHGHIGGEEFIECHGIIGCCGIIEGIEEIIGIID?;>?CE@BDEA?<@@BC;?BEDEBCD_Mismatch_2_Sense_+_Library_PoolT
AAGGAACCAGTGTTAAGCCCATTGTCTTTGATCGTCCATCATCAGAATTATCCGTATATTGATGTCTCCACATGTGTAAGCCATAAATATGTAT
>Frequency_2_QualityScore_FFHFEGHIIIIEGIIIHEHIIGGEHGIFIIGIHIIIIHII?EGIIIIHIGIIEIIIIGGGHHHHFEGGGEEEEEEEECDDDDDCCCCCCCECCC_Mismatch_1_Sense_+_Library_PoolT
CTTGAAAAAAGTGCAGCAATCTGATGGACCTTATCCTGCTAATTTGGAGAGGAAATGTGTCCTGACCTCTTTAAAGAATTGACAATGGATAAGA
>Frequency_2_QualityScore_EEGFEGFIIIICIIIEHIIIEGIGGGGGHDHGHDEDEFGECGIIIHHGIIIIIIHFIIGHIIHIGIFGG;CGGHGG=C?AC@CDC?ADDC?ACC_Mismatch_0_Sense_+_Library_PoolT
GCAGCAATCTGATGGACCTTATCCTGCTAATTTGGAGAGGAAATGTGTCCTGACCTCTTTAAAGAATTGACAATGGATAAGAATAAGGAACCAG
>Frequency_2_QualityScore_FCGFHG@HIIJIIIJIIFGIJIIGEIIGIGGGIIIIJEHIIIGIIIIIGEGGIIJJJJHIIIGHGGGHGFFEGFEEEDDCABACEECCDCCDDD_Mismatch_0_Sense_+_Library_PoolT
GTGCAGCAATCTGATGGACCTTATCCTGCTAATTTGGAGAGGAAATGTGTCCTGACCTCTTTAAAGAATTGACAATGGATAAGAATAAGGAACC
>Frequency_2_QualityScore_FFHHHHHJJJJJJJJJJIIIIJIJIIIJJJJJJJJIIIJJJIJJIIJJJIIIIIJJJJIIJJIIIGHIJFHIHHHHGFFFEDDCDEEEECDDDC_Mismatch_0_Sense_+_Library_PoolT
ATGGACCTTATCCTGCTAATTTGGAGAGGAAATGTGTCCTGACCTCTTTAAAGAATTGACAATGGATAAGAATAAGGAACCAGTGTTAAGCCCA
>Frequency_2_QualityScore_FFHHHHHJJJIJJJJIJJJJJJJIJJJJJJJJIJJJJJJJIIIIJJJJJJJJJJJJHJIIJJJJIGGIHHIHGGGGGGEEEEEEEEDEDCDEED_Mismatch_0_Sense_+_Library_PoolT
AATCTGATGGACCTTATCCTGCTAATTTGGAGAGGAAATGTGTCCTGACCTCTTTAAAGAATTGACAATGGATAAGAATAAGGAACCAGTGTTA
>Frequency_2_QualityScore_FFHFGHHIIGHIJIIBGIIGIIIHGIJJJHJIJIJIJJHIIJJJIHIJIIIIIIHIIJIIGIIIIIIGHEHHFEEFDEFDEEEEDDEEEEEEEE_Mismatch_2_Sense_+_Library_PoolT
AGGAACCAGTGTTAAGCCCATTGTCTTTGATCGTCCATCATCAGAATTATCCGTATATTGATGTCTCCACATGTGTAAGCCATAAATATGTATG
>Frequency_2_QualityScore_FFGHHHHJJIJJIIJJJJJJJJJJJJJIJJJJGIIIIJJJJJJJJJJJJGIIJIJIJIJJIIIJIIIIHHHHJIIGIIIIGGGEEEECDDEEEC_Mismatch_0_Sense_+_Library_PoolT
CAGAATTATCCGTATATTGATATCTCCATAAGTGTAAGCCATAAATATGTATGTTTAAATATAAGTGAGATCTTAATTTTTGGTTTAAATATAA
>Frequency_2_QualityScore_EEGCHHGIIIIIIGFIGGEEGIIIIIIIGIIIHHHIIIIGHFEF==EGHIGIIGGHGHGIIGGIIIIIGDEDEGGEEFFFEECCDDEADCCDBB_Mismatch_0_Sense_+_Library_PoolT
CAGCAATCTGATGGACCTTATCCTGCTAATTTGGAGAGGAAATGTGTCCTGACCTCTTTAAAGAATTGACAATGGATAAGAATAAGGAACCAGT
>Frequency_2_QualityScore_CDECDEDBFHEIGGGIICGGGGFBGHCGHIGGHDEEGFHFGHACHGDGGFE9?;C;;CAAAA@AAFB@C?DGEGGAC?CCDCCCEDACCCCCAC_Mismatch_0_Sense_+_Library_PoolT
AAAAGTGCAGCAATCTGATGGACCTTATCCTGCTAATTTGGAGAGGAAATGTGTCCTGACCTCTTTAAAGAATTGACAATGGATAAGAATAAGG
>Frequency_2_QualityScore_EFHHHHHJJJJJJJJJIIJJJIJHIIIIJIJJJIIIJJJJIJJJJJJJIJIJJJJIJJIJHIJJJIIIJHIJHHHHGFFFFDDEEEEEDCDDDD_Mismatch_0_Sense_+_Library_PoolT
TGGACCTTATCCTGCTAATTTGGAGAGGAAATGTGTCCTGACCTCTTTAAAGAATTGACAATGGATAAGAATAAGGAACCAGTGTTAAGCCCAT
>Frequency_2_QualityScore_ADFGFHGIIIIDIIIIIIIHIIIIIGHGI?EGIIIGIIGIIIGGIIIIIIGIIGIIIIECGGGHDAECEC?DEEEDEEDCCECCCCCCCCCCCA_Mismatch_2_Sense_+_Library_PoolT
TTCTATTCATCTTCTGCACTTGAAAAAAGTGCAGCAATCTGATGGACCTTATCCTGCTAATTTGGAGAGGAAATGTGTCCTGACCTCTTTAAAG
>Frequency_2_QualityScore_FFHHHHHJJJJJJJJJJJIJJJJJJIJJJJJIJJJIIJIJJJIIIJIIIJJJJIJJJJJJIJJJJGHHHGGFFFFFEEDEEDDDCCDEDEDDDD_Mismatch_0_Sense_+_Library_PoolT
GATGGACCTTATCCTGCTAATTTGGAGAGGAAATGTGTCCTGACCTCTTTAAAGAATTGACAATGGATAAGAATAAGGAACCAGTGTTAAGCCC
>Frequency_2_QualityScore_FFHHHHHJJJJJJJJJGIGIIIIJJJEIHIJJIJJJJJJJJJJJJIIIJJIJJJIJIJIJIJJIJJJJJJJHHHGGFFFFFFEEDDEDDDEDCD_Mismatch_1_Sense_+_Library_PoolT
TATCCTGCTAATTTGGAGAGGAAATGTGTCCTGACCTCTTTAAAGAATTGACAATGGATAAGAATAAGGAACCAGTGTTAAGCCCATTGTCTTT
>Frequency_1_QualityScore_FFHHHHHJJGGGEGDHIJIIFHIGIIIJGHIJJJHDHEGGIJJJIIJIJIIIIJHICGIIJJIJJJJJGBEFHGGHHFFFFFDEEEEEDDDDDD_Mismatch_1_Sense_+_Library_PoolT
CTAATTTGGAGAGGAAATGTGTCCTGACCTCTTTAAAGAATTGACAATGGATAAGAATAAGGAACCAGTGTTAAGCCCATTGTCTTTGATCGTC
>Frequency_1_QualityScore_FFHGGHHIJJJJIFHCGHHIHGHGIGGGJIGGDHHIIIFGHJGGHHJIJJIIHJ@GHIIJI_Mismatch_1_Sense_+_Library_PoolT
CCTGCTAATTTGGAGAGGAAATGTGTCCTGACCTCTTTAAAGAATTGACAATGGATAAGAA
>Frequency_1_QualityScore_FFHHHHHJIIJJJJJJJJJJJJJJJJJJIJIJJJJJJJIIIJJJJJJJJJJJJJJJJIIJJJJJJJJJJIIJHHHHHHFFFFFEDEDCCDDDED_Mismatch_0_Sense_+_Library_PoolT
TCTGATGGACCTTATCCTGCTAATTTGGAGAGGAAATGTGTCCTGACCTCTTTAAAGAATTGACAATGGATAAGAATAAGGAACCAGTGTTAAG
>Frequency_1_QualityScore_FFHHHHHJHIJJJJJJJJJJJIIJJJJJJJJJIJJJJJJJJJJGHJJJJJJJJIJFIJIJJJJJI_Mismatch_2_Sense_+_Library_PoolT
GGAACCAGTGTTAAGCCCATTGTCTTTGATCGTCCATCATCAGAATTATCCGTATATTGATATCA
>Frequency_1_QualityScore_FFHHHHHJJJJJJJIJJJJHIIJGII+CGIJJJJJIJJJGHIJJJHIJJJJIIIIJHHIJJJJHHIHHHIIJIIJJIJIGHHHHHHFFFE_Mismatch_2_Sense_+_Library_PoolT
CCATCATCAGAATTATCCGTATATTGATATCTCCACATGTGTAAGCCATAAATATGTATGTTTAAATATAAGTGAGATCTTAATTTTTGA
>Frequency_1_QualityScore_FFHHHHHJJJJJJJJJJJJJJJJJJJJFIIJJJJJJJJJJJJJJJJGIJJJIJJJJJJIIJJJHIJJJJJJJHHHHEFFFFFFEEDD_Mismatch_1_Sense_+_Library_PoolT
TTATCCTGCTAATTTGGAGAGGAAATGTGTCCTGACCTCTTTAAAGAATTGACAATGGATAAGAATAAGGAACCAGTGTTAAGCCCA
>Frequency_1_QualityScore_FFHHHHHJJJJJJIJIJJJJIJJJJIIJJGIIJJIIJIIIIJJIJJIJJIIIGIIIJIIHIIGGIIGGIIHFHHGFFFFFEFEEEEEECC>_Mismatch_2_Sense_+_Library_PoolT
AGAATAAGGAACCAGTGTTAAGCCCATTGTCTTTGATCGTCCATCATCAGAATTATCCGTATATTGATGTCTCCACATGTGTAAGCCATAA
>Frequency_1_QualityScore_FFHGHHHJGGIIIJJJJGJGIHJEIJJJJIIIIIJJJJJJJJJJJHIIJJIHGGHHFFEFDEDE@CBDDDADDDBDDDEDCACCDDCC@B?BBD_Mismatch_1_Sense_+_Library_PoolT
TCATGTGGTGGAGAAGCTCACCCAGGCCAAGAAGCTGAACACACGGACCTTCAAGGCTAGTGAAGAGGAGCCCAAGTTCCTTATCAGGAGCGAT
>Frequency_1_QualityScore_FFHHHHHFHHHJJJJJJJJJJHJJIIIJIJJJJJJIIJIJHJIJJJJJJJHJJJJJJIHIIIIJJJJJJGGIJEHJJIJHHHGGHFFFDDD_Mismatch_1_Sense_+_Library_PoolT
CCATAAGTGTAAGTCATAAATATGTATGTTTAAATATAAGTGAGATCTTAATTTTTGGAATAAGATGGACTAGTTTTATTAACAAAAGTCA
>Frequency_1_QualityScore_FFHHHHHJJJJJHIJJJIIJIJJAHGHHHDDDDDD;@BDDEDDDDDDDEDDCCCDDDDD?BDDB@DDDDCDDCDDDDDDDDDDDDDDCDCDDD?_Mismatch_1_Sense_+_Library_PoolT
GTAGCATGGCGGTTCGGCAGCGGAGAGGCGAGGGGTCATGTGGTGGATAAGCTCACCCAGGCCAAGAAGCTGAACACACGGACCTTCAAGGCCA
>Frequency_1_QualityScore_FFHHHHHJIJIIIJIIJJIIIIIIJIIJJJJJJIJJJJJJGIGIIJJJJJJHHEHCDDEFFDCEDDDDDDDBCCCDDDCDEDDCBDDDDD@C:A_Mismatch_2_Sense_+_Library_PoolT
TGGTGGAGAAGCTCACCCAGGCCAAGAAGCTGAACACACGGACCTTCAAGGCTAGTGAAGAGGAGCCCAAGCTCCTTATCAGGAGCGATAAGAG
>Frequency_1_QualityScore_FFGHHHHGIJJJIIIFEHIJJJGIGHJJGIIIGIHIIJJEGJIJIGIGHHHIJJJJIIIIIGHCEHHHFDEFFEEDEDCCCDDDDDDDDDCCCC_Mismatch_1_Sense_+_Library_PoolT
AGACCTTATCCTGCTAATTTGGAGAGGAAATGTGTCCTGACCTCTTTAAAAAATTGACAATGGAGAATAAGGAACCAGTGTTAAGCCCATTGAA
>Frequency_1_QualityScore_FFHHHHHJJJJJJJJJJJIGIJJIJGIHJJIJJJJIIIJJJJJJJJJJJJIJIIIJIJJIJIJJIJIIJHGHHHHHHFFFFFCDCEECCDDDDD_Mismatch_0_Sense_+_Library_PoolT
GATGGACCTTATCCTGCTAATTTGGAGAGGAAATGTGTCCTGACCTCTTTAAAGAATTGACAATGGATAAGAATAAGGAACCAGTGTTAAGCCA
>Frequency_1_QualityScore_ADHFHFHDFDGGE>FGADEIGGGGGBF>HEIICGEGHHI2DF@CHGHIGGEFADD@GIGEHEHEHEDB@D@DEEDECE@CDA@CDCCDECEC>:_Mismatch_2_Sense_+_Library_PoolT
CCCATTGTCTTTGATCGTCCATCATCAGAATTATCCGTATATTGATATCTCCACATGTGTAAGCCATAAATATGTATGTTTAAATATAAGTGAG
>Frequency_1_QualityScore_FFHHHHHJIJJJJIJJJJGIIJJIJJJJJJJJJJJJJJJJJJJJJJJJIJHHHHFFFFFFEEEEDDDDDDDDDDDDDDDDDDDDDDDDDDDCED_Mismatch_0_Sense_+_Library_PoolT
AGCAGATGTTGGGAATGGAAAACCAGATGGAGACCCGGAGCCATGAGGAACCCTTTTCAACTGGGACAGTTACAAACATGGCATCCATCTGATT
>Frequency_1_QualityScore_FFHHHHHJJJJJJJJHIJJJJJJJJJJJJJJJJJIJJJJJJIJJIIJJJJJIJIIJJGJJJGHHHHHHHDFFFFFEEEEDEDDDDDDDDDDDDD_Mismatch_1_Sense_+_Library_PoolT
TGCACTTGAAAAAAGTGCAGCAATCTGATGGACCTTATCCTGCTAATTTGGAGAGGAAATGTGTCCTGACCTCTTTAAAGAATTGACAATGGAT
>Frequency_1_QualityScore_::4C,23E@;:CE4AEE9+ACF@D9+2?EE)9CDD1??9:B9*09??DDDDB@AA=BD44)47=7=;7@;A6=7?)).;@2@_Mismatch_2_Sense_+_Library_PoolT
CTGAAGGACCTTATCCTGCTAATTTGGAGAAGAAATGTGTCCTGACCTCTTTAAAGAATTGACAATGGAGAATAAAGAACCA
>Frequency_1_QualityScore_FFHHHHHJJJJJJJJHIJJJJJJJJJJJJJJJJJJIJJJIJIJJJJJJJJHIJJJJJJJJIJIJJJJJGCEFHH_Mismatch_2_Sense_+_Library_PoolT
AGAATAAGGAACCAGTGTTAAGCCCATTGTCTTTGATCGTCCATCATCAGAATTATCCGTATATTGATATCTCA
>Frequency_1_QualityScore_FFHHHGHJJJFHJJJJGIJJJJJIHJJJJJJJIGHIJJJJJJIJJIJJIJIIJIHIIIJJJIIJIJIJJCEHHHEECEFFFFDDEEEEEFEDEE_Mismatch_2_Sense_+_Library_PoolT
AAGGAACCAGTGTTAAGCCCATTGTCTTTGATCGTCCATCATCAGAATTATCCGTATATTGATATCTCCACATGTGTAAGCCATAAATATGTAT
>Frequency_1_QualityScore_FFHHHHHJJJJJJJJJJJJIIJJJJJJJJJJJJJJJJJJJJJJJJJJJJJJJJJJJIJIIJJJJJHHHHGDFEFFFFEEEEEEEEEDEEEDEED_Mismatch_2_Sense_+_Library_PoolT
ACCAGTGTTAAGCCCATTGTCTTTGATCGTCCATCATCAGAATTATCCGTATATTGATGTCTCCACATGTGTAAGCCATAAATATGTATGTTTA
>Frequency_1_QualityScore_FFHHHHHJJJJJJJJJJJIJJJJJJIIJJJJJJJJJJJJJJJJJIJJJJJJJIJJJIJIGHHIJIJIJJHGIJJJJJJHHHFE_Mismatch_0_Sense_+_Library_PoolT
GTGTAAGCCATAAATATGTATGTTTAAATATAAGTGAGATCTTAATTTTTGGTTTAAATATAAGTGAGATCTTAATTTTTGGA
>Frequency_1_QualityScore_FDHHGHGJJ=GIIIIJJJJJJJIJJJIJIIJJJGIIGIIIIJJJJIIIIJJJJJIJJJJJJJJJJJJIHIHHHHHFFFFFEDEEDDDEDDDDBD_Mismatch_1_Sense_+_Library_PoolT
TGATGGACCCTATCCTGCTAATTTGGAGAGGAAATGTGTCCTGACCTCTTTAAAGAATTGACAATGGAGAATAAGGAACCAGTGTTAAGCCCGA
>Frequency_1_QualityScore_FFHHGHDGFHGHIGIIIJJIHIIFGGIFIIJJJJJJJJJJIHJIIJIJJIIIJJJJJHIJI_Mismatch_0_Sense_+_Library_PoolT
CATAAGTGTAAGCCATAAATATGTATGTTTAAATATAAGTGAGATCTTAATTTTTGGTTGA
>Frequency_1_QualityScore_FFHHHHHJJHIJIJJJJJJJJIJIJIJJJJIJJJJJJJHGIJJJJJIIJIJJJJJHIIJJJJIJHFHHHHFFFFEDEEEEEECCDDDDED_Mismatch_1_Sense_+_Library_PoolT
TGAAAAAAGTGCAGCAATCTGATGGACCTTATCCTGCTAATTTGGAGAGGAAATGTGTCCTGACCTCTTTAAAGAATTGACAATGGATAA
>Frequency_1_QualityScore_FFHHHHHJJJJJHHJJJIJJJIJJJJIIJJJJJJJJJJJJJJJJJJJJIJJJJJJJJJJJJJJJJHHHHHHHFFFFDEEFEEEEDDDDDEEEED_Mismatch_2_Sense_+_Library_PoolT
ATAAGGAACCAGTGTTAAGCCCATTGTCTTTGATCGTCCATCATCAGAATTATCCGTATATTGATATCTCCACATGTGTAAGCCATAAATATGT
>Frequency_1_QualityScore_FFHHGHHJJJJJIIIGHHIGIIJJGIGHHIIJIJJJJJJIIIIIHIGIJJIJJJIIIJJIJIJJIIJJJHHFHAEFFFFFFECDDDDEEDDCDC_Mismatch_1_Sense_+_Library_PoolT
TCCTGCTAATTTGGAGAGGAAATGTGTCCTGACCTCTTTAAAGAATTGACAATGGATAAGAATAAGGAACCAGTGTTAAGCCCATTGTCTTTGA
>Frequency_1_QualityScore_D3<8AD>@4AEEFEE1*1:9?D9DDD**B*00BB=)BD<D?DEC8<B>;ADAC;=7=2?C3?)7;;@;?;6;AAAA>A>A>A?(5:>>AA::>:_Mismatch_2_Sense_+_Library_PoolT
CTGCACTTGAAAAAAGTGCAGCAATCTGAAGGACCTTATCCTGCTAATTTGGAGAGGAAATGTGTCCTGACCTCTTTAAAGAATTGACAATGGA
>Frequency_1_QualityScore_FFHHHHHJJJIIJIJJJJJJJIIJJJIIIIGIIIJJJIHIGJJJIIIJJJIJJJJJJIIIJJJJJJJJJHGIJHHHH@CDDFFEDCCDDDDCDD_Mismatch_1_Sense_+_Library_PoolT
CTTATCCTGCTAATTTGGAGAGGAAATGTGTCCTGACCTCTTTAAAGAATTGACAATGGATAAGAATAAGGAACCAGTGTTAAGCCCATTGTCT
>Frequency_1_QualityScore_?D4)C:A4?FF?@E>FECDHFF>FG;?E>9EBF>D<1?9C90?D9D?F>@DF>?<9B9BF>8)/8/)..8=@@4@@DE_Mismatch_1_Sense_+_Library_PoolT
TTTGATATTAGGAAAATCATGTTTTGTATATACCTGAATTGTTGCTTCAGATAAATAGAAGTATTGTTTAGTTTGTAC
>Frequency_1_QualityScore_FFHHHHHIJIIJJHEHGIHIGIIJJBHGHIJJJJIIJIHIIJJIIFGIBFHHFDDBHBEHH>BHEGHIJHIIJJJJJFAEHFF_Mismatch_0_Sense_+_Library_PoolT
TTATCCGTATATTGATATCTCCATAAGTGTAAGCCATAAATATGTATGTTTAAATATAAGTGAGATCTTAATTTTTGGTTTAC
>Frequency_1_QualityScore_DEHHHHHJJJJJHJIJJJJJJJJJJJIJJJIJJIJIIIIJJJJJJJGIJJJJJJJIIIIIIIJIIIHJIJGCHHHHHFFFFFFEEEDDCEDDED_Mismatch_2_Sense_+_Library_PoolT
ATAAGGAACCAGTGTTAAGCCCATTGTCTTTGATCGTCCATCATCAGAATTATCCGTATATTGATGTCTCCACATGTGTAAGCCATAAATATGT
>Frequency_1_QualityScore_FFHHFHHIGIIIJJIJJJJJJJJIJJJJJJIIJJJJJBGFGEHHIJIGIJJJJJJJJIIIEIIIJIGIHGHGHHHGFFCDDEDDD_Mismatch_0_Sense_+_Library_PoolT
CTGATGGACCTTATCCTGCTAATTTGGAGAGGAAATGTGTCCTGACCTCTTTAAAGAATTGACAATGGATAAGAATAAGGAACCA
>Frequency_1_QualityScore_FFHHHHCGHIIIJJJJJJJJHIIJJJGIIIJJJJJJJJJJJJIJIGEHIIFGFHIIJJHIFHFHIEHIGD?C)=CHEFFDFFEDEEC>CCA5;A_Mismatch_2_Sense_+_Library_PoolT
AACCAGTGTTAAGCCCATTGTCTTTGATCGTCCATCATCAGAATTATCCGTATATTGATATCTCCACATGTGTAAGCCATAAATATGTATGTTT
>Frequency_1_QualityScore_FFHHGHGJJJIJJJJIJJIJJIIGIIIJJIIFFFHIJJJJJJJIJJJJJJJJIIIJIIIJIJIJJIJIJHHHHHGHFFF_Mismatch_1_Sense_+_Library_PoolT
GACCTTATCCTGCTAATTTGGAGAGGAAATGTGTCCTGACCTCTTTAAAGAATTGACAATGGATAAGAATAAGGAACCA
>Frequency_1_QualityScore_FFHHHHHJJJJJJJJJJHIIJJJGIJJIJJJJIJIJJJJJJJJJJJJHIIJJJJGCHHIIHHE>CECDFBF?AACC@AC=BDDDDDEDEDDEDE_Mismatch_0_Sense_+_Library_PoolT
GAGATCTTAATTTTTGGAATAAGATGGACTAGTTTTATTAACAAAAGTAGATTGGGGTATGCAAATTCGGTGCATTTTTTTTAATTTGTTATAA
>Frequency_1_QualityScore_FFFDHH?FGHFIGIEIIIIGIIGIIIGGFHIIIGHIHHIIIIIIIGHIGIIHG@4CFIIGEHIII@AHC=@CA>ECHFFFFCC>;@CC@C;?BB_Mismatch_0_Sense_+_Library_PoolT
TGATGGACCTTATCCTGCTAATTTGGAGAGGAAATGTGTCCTGACCTCTTTAAAGAATTGACAATGGAGAATAAGGAACCAGTGTTAAGCCCGA
>Frequency_1_QualityScore_2A:CFABEEED?@>FDH<D<4C;FA7BDCC**111:::?;3DB9??FGE>DEG4*88BB=)8=@AFFEECC>A;AAB7??;@D>@(;@A_Mismatch_2_Sense_+_Library_PoolT
GACCTTATCCTGCTAATTTGGAGAGGAAATATGTCCTGACCTCTTTAAAGAATTGACAATGGAGAATAAGGAACCAGTGTTAAGCACAT
>Frequency_1_QualityScore_DBHHHHDIIIIIFHHGH<CDHIE<HHEEHGIBH>?D?1?D:BDGFEGD)?FCGGGDHFE>FBBFC=BGA=@@CFGAHCHICEEFA?A@D>9>>@_Mismatch_2_Sense_+_Library_PoolT
TCCATCATCAGAATTATCCGTATATTGATATCTCCACATGTGTAAGCCATAAATATGTATGTTTAAATATAAGTGAGATCTTAATTTTTGGAAA
>Frequency_1_QualityScore_DDHF+CFHGIIHGIGGHIDBF?CACGAFBEEFFGGIIIIA@DGIDIEIGGAEHGGGIBGGAFHHHIGCEEEHCCECC_Mismatch_2_Sense_+_Library_PoolT
TGCTGATTTGGAGAGGAAATGTGTCCTGACCTCTTTAAAGAATTGACAATGGAGAATAAGGAACCAGTGTTAAGCCA
>Frequency_1_QualityScore_FEHHHHHJJJJJJJJGIIJJJIIJJGIJJJIIJJEIIGIJJJJJJJJJJJJJJJIIIJIJJJJJJGHHHHGHHFFFFFFEEEEEFEEEEDD_Mismatch_2_Sense_+_Library_PoolT
GTGTTAAGCCCATTGTCTTTGATCGTCCATCATCAGAATTATCCGTATATTGATATCTCCACATGTGTAAGCCATAAATATGTATGTTTAA
>Frequency_1_QualityScore_BEDFGDDHGIEDIGIHIGDBFFAH@GIIIIEIGEHBHGHIGFEIIDBEH>B>HHC@BCFACA=CFGEE@CEHF==A?E:CEFBDAA9;;?BACC_Mismatch_1_Sense_+_Library_PoolT
CAACTGGAACAGTTTACAAACATGGCATCCATCTGATTTGATTTGATATTAGGAAAATCTTGGTTTGTATATACCTGAATTGTTGCGTCAGATA
>Frequency_1_QualityScore_FDHHHHHJJGIJJJJIIJJJJJJJJJJIJJJJJJJJJJJJJJJJJJJJJJJIJJJJJIJJJJIJIIHFFFBEEEEDEEDDEDEDDDDDDDDDDD_Mismatch_1_Sense_+_Library_PoolT
GTAACCCGGTCTCTGTAAAACCCTGATTCATTGTCTCTGCTTCTATTCATCTTCTGCACTTGAAAAAAGTGCATCAATCTGATGGACCTTATCC
>Frequency_1_QualityScore_FFGHHHHIJJIIJJIJJGJIJJJJIJGIIIIIFIGGJJIJIJJJJJJJIJIHGGHAGIIIGIIJJEHGHCHGHHGHHGHECCDD@EFDCACCEA_Mismatch_2_Sense_+_Library_PoolT
ATTGTCTTTGATCGTCCATCATCAGAATTATCCGTATATTGATATCTCCACATGTTTAAGCCATAAATATGTATGTTTAAATATAAGTGAGATC
>Frequency_1_QualityScore_FFHHHHHJJJJJJHHIJJJJIJJIJJJIJJJJJJJJJJJJJJJJJJJGJIJJJJJJJIJJJJJJGJJJJGHHHHHHFDFFFFEEEE_Mismatch_2_Sense_+_Library_PoolT
AATAAGGAACCAGTGTTAAGCCCATTGTCTTTGATCGTCCATCATCAGAATTATCCGTATATTGATGTCTCCACATGTGTAAGCCA
>Frequency_1_QualityScore_F@FHHHHJJIJJIJIJJJJIJIIIIGIEGDGGHIJJJGIHGIJIJJIIJIIJJJJJJJJJHHHHHHFFDDFFDDEDECDDDDDDDDDDDDDEDD_Mismatch_1_Sense_+_Library_PoolT
GTGATGGACCTTATCCTGCTAATTTGGAGAGGAAATGTGTCCTGACCTCTTTAAAGAATTGACAATGGATAAGAATAAGGAACCAGTGTTAAGC
>Frequency_1_QualityScore_FFHHHHHJJIJJJJJIIIFJJJJJJJIGIIHIIIJIJIJIIJJJJJJJJJJJJJJIIJJJJJGIIIIJIHIJJJJJJJJJEHHHH_Mismatch_1_Sense_+_Library_PoolT
AATTATCCGTATATTGATATCTCCATAAGTGTAAGTCATAAATATGTATGTTTAAATATAAGTGATATCTTAATTTTTGGAATGA
>Frequency_1_QualityScore_FFHGHGGIGJIIIIIGIGIIIIIIJIIICGGFIJJJJIJFHHIJJHGHIGIIJIGIIIIGIIGHGHIEHGGHHGGGIHHDFFD_Mismatch_0_Sense_+_Library_PoolT
ATTATCCGTATATTGATATCTCCATAAGTGTAAGCCATAAATATGTATGTTTAAATATAAGTGAGATCTTAATTTTTGGTTCA
>Frequency_1_QualityScore_FFHHHHFIJJJJJJJJJJIJJJIJJJJJJJJJJJJIGHJJJJJIIJJIJJJJHHIJJJJJJJJJJHHHHHEFFFFFFDEDEEEDDEDDDDDDDD_Mismatch_1_Sense_+_Library_PoolT
AAAAAGTGCATCAATCTGATGGACCTTATCCTGCTAATTTGGAGAGGAAATGTGTCCTGACCTCTTTAAAGAATTGACAATGGATAAGAATAAG
>Frequency_1_QualityScore_FFHHHHHJIIJJJJJJJJIJJJJJJJJJJJJJJJJIJJJHIJJJJJJJJIJIIIJJJJICHIJIJGIJHEHHHHHFDFFFFFFDCEDEFEEDDD_Mismatch_2_Sense_+_Library_PoolT
AGCCCATTGTCTTTGATCGTCCATCATCAGAATTATCCGTATATTGATATCTCCACATGTGTAAGCCATAAATATGTATGTTTAAATATAAGTG
>Frequency_1_QualityScore_FFHHHHHJIJJJJIJJJIJJJJJIJIJIJJJJJJJJJJJJJJJJJJJJJJJJJJJJJJJJJJJJJHHEHHHHFFFFFECEEEFEDFEEDEEDCD_Mismatch_2_Sense_+_Library_PoolT
CAGTGTTAAGCCCATTGTCTTTGATCGTCCATCATCAGAATTATCCGTATATTGATATCTCCACATGTGTAAGCCATAAATATGTATGTTTAAA
>Frequency_1_QualityScore_FFHHHHHJJIJIJJJIIJJJJIJGHIIIIIJJHIIJJJJJIJJIIIJJJIJJJIIJJIIHIJJJGIJJJIHHEFEDEFFFFE_Mismatch_1_Sense_+_Library_PoolT
CCTGCTAATTTGGAGAGGAAATGTGTCCTGACCTCTTTAAAGAATTGACAATGGATAAGAATAAGGAACCAGTGTTAAGCCA
>Frequency_1_QualityScore_FFHHHHHJJIJHIJIIJJJJIIJJIIJJIJJEIJJJJIIJJJJJJJIJJJJJJJIIIJJJJJGIJIJIJEFFHGHEDFFFFFEEEEDDEEEECD_Mismatch_2_Sense_+_Library_PoolT
TAAGGAACCAGTGTTAAGCCCATTGTCTTTGATCGTCCATCATCAGAATTATCCGTATATTGATGTCTCCACATGTGTAAGCCATAAATATGTA
>Frequency_1_QualityScore_:<CD<:CFFEAFHE<CFGH9?;?CFH4C*:?BF>GGGC@@>DDHGIIIIAF3==FH>C@AEGGGC;;EE));B2;B?;6@>>A>@C=?_Mismatch_1_Sense_+_Library_PoolT
CTTATCCTGCTAATTTGGAGAGGAAATGTGTCCTGACCTCTTTAAAGAATTGACAATGGATAAGAATAAGGAACCAGTGTTAAGCCCA
>Frequency_1_QualityScore_FFHHHGHJJJJJJHJIIJIJJIIJJJJJJJJJJHHIIJJGIJJJJIJJJJGIIJHIJJJJJJJJJJIGHHHJIIJIIIIIJHGHFFDF_Mismatch_0_Sense_+_Library_PoolT
TCAGAATTATCCGTATATTGATATCTCCATAAGTGTAAGCCATAAATATGTATGTTTAAATATAAGTGAGATCTTAATTTTTGGTTGA
>Frequency_1_QualityScore_FFHHHHHJJJJJJJJJJHJJJJJIJJJJJJJJJJJJJJIJJJIJJJJJIIIJJJJJJJJJIJJJJJJJGCGG_Mismatch_1_Sense_+_Library_PoolT
ATTGATATCTCCATAAGTGTAAGTCATAAATATGTATGTTTAAATATAAGTGAGATCTTAATTTTTGGAGCA
>Frequency_1_QualityScore_DFDAHHGIIGGHIIGGHIGECFIEGGHGIIIIIJJGEHJGEGGJGIFFGFGG?FGG>4E8B=FIAHEFFC>>CCEE_Mismatch_2_Sense_+_Library_PoolT
CTGATATTAGGAAAATCATGTTTTGTATATACCTGAATTGTTGCTTCAGATAAATAGAAGTTTTTTTTAGTTTGTA
>Frequency_1_QualityScore_FFHHHHHJIJJJJHHHIJJIIJJJJJJIIJJJJJJJIHIJIJJJJJJIJIIIIIJJJIJJIIJJJIJJJGIHHGHHHFFFFFFFEDDEEEDDEE_Mismatch_2_Sense_+_Library_PoolT
AATAAGGAACCAGTGTTAAGCCCATTGTCTTTGATCGTCCATCATCAGAATTATCCGTATATTGATATCTCTACATGTGTAAGCCATAAATATG
>Frequency_1_QualityScore_FFHHHHHJJJJJIHJJJJJJJIJIIJIJJJIJJJJJJJJJJJJIJJIJJJJJJJIJIIJIJJJIIGIGIGIHHHHHHHFFDFFFFFDEEEEEEE_Mismatch_2_Sense_+_Library_PoolT
GTTAAGCCCATTGTCTTTGATCGTCCATCATCAGAATTATCCGTATATTGATGTCTCCACATGTGTAAGCCATAAATATGTATGTTTAAATATA
>Frequency_1_QualityScore_FFHHHHHJJJJJJJJJJJJJJIJJIJJJJJJJJIJJHIJIIJIJJJJJJJJJGIJJIJIHJIJJJJJJFIHIHGGHGFFFFDCEDDEEDDDDDD_Mismatch_0_Sense_+_Library_PoolT
TGGACCTTATCCTGCTAATTTGGAGAGGAAATGTGTCCTGACCTCTTTAAAGAATTGACAATGGATAAGAATAAGGAACCAGTGTTAAGCCCAA
>Frequency_1_QualityScore_FFHHHHHJJJIIJJJJJIJJJJJJIJJIJJJJJJJIIGIIJJJIJJJIIJJJJIJGGIIIJGGIJJJIJGHEHHHGHFBCDFEFFCCEEEEEED_Mismatch_2_Sense_+_Library_PoolT
TAAGCCCATTGTCTTTGATCGTCCATCATCAGAATTATCCGTATATTGATATCTCCACATGTGTAAGCCATAAATATGTATGTTTAAATATAAG
>Frequency_1_QualityScore_FFHHHHHJJIJJJJJJJJIJIJJJIJJJJJJJJJIJJJJJIJJJJJJJIHIIJJJJJIJIIJIJIIJIGDEHHHHHHHFEFFFFFFEACEDEED_Mismatch_2_Sense_+_Library_PoolT
TTAAGCCCATTGTCTTTGATCGTCCATCATCAGAATTATCCGTATATTGATGTCTCCACATGTGTAAGCCATAAATATGTATGTTTAAATATAA
>Frequency_1_QualityScore_FFHHDHABDCFBBEHA@GCFEC>FAAHGHAFHA?D@FHC@CHICGB@B@FEDHCADHGDEHHHFEFDB>@>;@=ABABD9A@:>>AA<A:9ABD_Mismatch_2_Sense_+_Library_PoolT
AGAAGATGGTGGCAATGACTCTGATGATATGAGTTCTCCTGAAGATGGCATCATGGAGACCAAAGATGGAGGAGCAGCAGATGTTGGGATTGGA
>Frequency_1_QualityScore_FFHHHHHJJJIJJJIJJJJJJJJJJJJJJJJJJIGGIJJJJJJJIJJJJJJIJJIJIJJJJJJJJJJJJHCDGGGEHHHHHHHFFFFEFFEEEE_Mismatch_2_Sense_+_Library_PoolT
ATTGTCTTTGATCGTCCATCATCAGAATTATCCGTATATTGATATCTCCACATGTGTAAGCCATAAATATGTATGTTTAAATATAAGTGAGATC
>Frequency_1_QualityScore_DDDFHHDGGGGEF?<DEHHGIIIIEHII@CGACGHHHHIBFFGI@EDFGII@DGG<=FG=FA@CCGICHC=ACH>>C@@B@B>>ACCACAC??C_Mismatch_0_Sense_+_Library_PoolT
TGATGGACCTTATCCTGCTAATTTGGAGAGGAAATGTGTCCTGACCTCTTTAAAGAATTGACAATGGAGAATAAGGAACCAGTGTTAAGCCAAA
>Frequency_1_QualityScore_FFHHHHHJJJJJJJJIIJJJJJJIJJIJJJJIJJJJJJGIIIIIIIJIIJIHIIIIIGGIHEGGGJJJIIIJIJHHFE_Mismatch_2_Sense_+_Library_PoolT
TATCCGTATATTGATATCTCCACATGTGTAAGCCATAAATATGTATGTTTAAATATAATTGAGATCTTAATTTTTGGA
>Frequency_1_QualityScore_FFHHHHHJJJJJJJIJGIJJJJIJIJJJJJJJJJJIJJJIJJJJJJJJJJJJJJJJJJIIJJIJHHHHHHHFFFFFFFEEEEEEEDDDDDDDDC_Mismatch_1_Sense_+_Library_PoolT
TTCAGATAAATAGGAGTTTTGTTTAGTTTGTAACCCGGTCTCTGTAAAACCCTGATTCATTGTCTCTGCTTCTATTCATCTTCTGCACTTGAAA
>Frequency_1_QualityScore_DDFDD?CG@FEGHHGG7CGGGHI<GBFEE@?DDGB;FF6;@@E@9=;EHE?=21=3;?6??/82088(2:@3>CCCCC::>:??-)<5<@CC_Mismatch_2_Sense_+_Library_PoolT
GTGGAGAAGCTCACCCAGGCCAAGAAGCTGAACACACGGACCTTCAAGGCCAGCGAAGACGAGCCCAAGTTCCTTATCAGGAGCGCTAAGAG
>Frequency_1_QualityScore_EFHHHHHJJJJJJJJJJIJJHJIJJJJJIJJJJJJJJJJJJJJIJJJJJIJJJJJIJJIJJJJJIEGIJJIJIJJ_Mismatch_2_Sense_+_Library_PoolT
ATATTGATATCTCCACATGTGTAAGCCATAAATATGTATGTTTAAATATAAGTGAGATCTTAATTTTTGGAATTA
>Frequency_1_QualityScore_DDHDFFH>CFHGGEDHEIIIBHIBEHIFIGIIIIDH9D?D99?BFHCBDFHHEGGGGGHIAGHIIIIIIGCCCE@HCBBBD@C@;@>;CCCCCC_Mismatch_0_Sense_+_Library_PoolT
TCTGATGGACCTTATCCTGCTAATTTGGAGAGGAAATGTGTCCTGACCTCTTTAAAGAATTGACAATGGAGAATAAGGAACCAGTGTTAAGCAA
>Frequency_1_QualityScore_FFHFHHHJJJJJIGHIEEHIIJGGIGIJIJIJGIIIIJJEIIIJJIJIHJJIIGIJGIJIIHIJJGIJIDGIFHHFFFEEEFFFFFDCEDFEEE_Mismatch_2_Sense_+_Library_PoolT
TAAGCCCATTGTCTTTGATCGTCCATCATCAGAATTATCCGTATATTGATGTCTCCACATGTGTAAGCCATAAATATGTATGTTTAAATATAAG
>Frequency_1_QualityScore_FFHHHHHJJJIIIIIGIIJIJEEHGHIGIIGIGIJIJJJIJJJIIJJJJJDHIJJJGJJJJIJFIJJJJECEEECCHDFFFFCECEEEDCDDD<_Mismatch_1_Sense_+_Library_PoolT
TGCTAATTTGGAGAGGAAATGTGTCCTGACCTCTTTAAAGAATTGACAATGGATAAGAATAAGGAACCAGTGTTAAGCCCATTGTCTTTGATCG
>Frequency_1_QualityScore_FFHHHGHIJJJJJJJJGGIIHIIIIEHGHIJJJJJJJIIIJJIIJJJIIJJJIJIGIIJJGGGGHIIGGCAEHHHHFFFFFFEDEDEDEED_Mismatch_0_Sense_+_Library_PoolT
CTGATGGACCTTATCCTGCTAATTTGGAGAGGAAATGTGTCCTGACCTCTTTAAAGAATTGACAATGGATAAGAATAAGGAACCAGTGTTA
>Frequency_1_QualityScore_FFHHHHHJJIJJJJJIJJJJJJJJJJJJJJJJJJJJHIJJJIJIJJJJJJGJJJJJHHHHHHHFFFFFFCBDDDEEDDDDDDDDEECCDDDBEE_Mismatch_1_Sense_+_Library_PoolT
TCCGGAGCCATGAGGAACCCTTTTCAACTGGGACAGTTTACAAACATGGCATCCATCTGATTTGATTTTTTATTAGGAAAATATTGTTTTGTAT
>Frequency_1_QualityScore_FFHHHGHJJIJJIJJJCHHIIIJJJJJJJJIGGIJJJFJJJJGIJJJJJJIJJJI_Mismatch_0_Sense_+_Library_PoolT
GTAAGCCATAAATATGTATGTTTAAATATAAGTGAGATCTTAATTTTTGGTTTAC
>Frequency_1_QualityScore_FFHHHHHJJJJJJI4FHHJJJIIIJIGIJJJJJJJIJJIJJJGIHIFHGHHIIJJJJJJIJJJGHHEHFDFFFFEEEEEEDDDDDDDCDDDD@C_Mismatch_2_Sense_+_Library_PoolT
CGCAGCAATCTGATAGACCTTATCCTGCTAATTTGGAGAGGAAATGTGTCCTGACCTCTTTAAAGAATTGACAATGGAGAATAAGGAACCAGTG
>Frequency_1_QualityScore_DBCFBFBGB2<EIFGF>FGHEHHIIIBCFGIHHG<::?F@FFIIIFHIIIHFHIIBB?FD=CEE>78=A@=DEH_Mismatch_0_Sense_+_Library_PoolT
ATTAGGAAAATCTTGTTTTGTATATACCTGAATTGTTGCTTCAGATAAATAGAAGTTTTGTTTAGTTTGTAGGA
