# Supplementary material for: Differential Gene Expression Reveals Candidate Genes for Drought Stress Response in Abies alba (Pinaceae)
Source: PLoS One. 2015 Apr 29;10(4):e0124564. doi: 10.1371/journal.pone.0124564 (PMC4414588; doi:10.1371/journal.pone.0124564)
Supplement: S3 File — (GZ) [file pone.0124564.s003.gz › comp17390_c0_seq1.fa]

>comp17390_c0_seq1 len=629 path=[1:0-449 774:450-469 471:470-628] : tr|A9NU68|A9NU68_PICSI Putative uncharacterized protein OS=Picea sitchensis PE=2 SV=1 e-value: 1e-35 blast score:  150
TCCAAGTGATAATCACATATCCTTCCAGTGTGAAAGCATGCAGATGGTGGAGATGAGGCTGCAAGATATGAGAATAAAGTATGTTAAACGTAGAGTAGAGGAAGGGGGATTGTACGTGGATCAGTTCTTCTTTCATGACCCTGATGGCTTTATGATTGAAATGTGTAACTGTGAGAATCTTCCTGTGGTGCCATTGGTCTCTACTTCTCAGGTTTGCAGGTTCCCATCGGCCATTATTTCAAAGCCGCACATGATAAATTTCTGCCCACCAAACCAGCAGGAAATAGCGAAGCCATCATTTCTACCTCAGGAAATGCTCAAGTTCAGTACTGCCAGCCCAGGACATGAGGCCGAATTTGCCATGGTTATATGATTTAGCAATTCCCCAAATTCATATGTATATCTGATAACAGATTTAGAGTGTCCCCAAATCCTAGGGAATCAGAGGGACATGACTCATCGATGAGTTTGAGTCTGTCACTACAAATTTCCTATTGTGGATAGAATTCTGGTCGATCTGATGATCACATTTTTAAATGGTTTAATAAAATTTGTTATGCAATGGCTTTGGCTGTCATCATATCCAGCAATTGTTCAGTTTTGGAATTTTGTATTTAACAATTTTGTTT

>Frequency_2_QualityScore_ECCE?DGFGC:EAEAEEBD:9A=EGIHGCEEDGIF:=AF=<9A<9A<ACGF>;E?@EDGA???C=?AA?=9?79=@==AA9<5??=AAA@?:;=_Mismatch_0_Sense_+_Library_PoolT
GCCGAATTTGCCATGGTTATATGATTTAGCAATTCCCCAAATTCATATGTATATCTGATAACAGATTTAGAGTGTCCCCAAATCCTAGGGAATC
>Frequency_2_QualityScore_EFHHHHHJJJJIIIJIJIJJJJIJJJIJIIIJJIJJJIIJIJJJIIIIIJJJIJJJJJHIHIIHHHHGFFFFEEEEEDDCCDDDCDCDCCDDDD_Mismatch_0_Sense_+_Library_PoolT
ATGGTTATATGATTTAGCAATTCCCCAAATTCATATGTATATCTGATAACAGATTTAGAGTGTCCCCAAATCCTAGGGAATCAGAGGGACATGA
>Frequency_2_QualityScore_FFHGHHGIGIIHGIIHIIHGGHGHIIJIIIIIIIIIJJJIIJIHIIIIGIIIIIIIGHIIIIIJIIIIIIIHHHGHGFFFCDEEEECDECDDED_Mismatch_1_Sense_+_Library_PoolT
ATTCATCGATGAGTTTGAGTCTGTCACTACAAATTTCCTATTGTGGATAGAATTCTGGTCGATCTGATGATCACATTTTTAAATGGTTTAATAA
>Frequency_2_QualityScore_FFGHHHHJJIIJIIIIJIJIHGIAGIIJIIIJJJIJIIJIIIIJJJIIHGGIIGIIIJIJIHIJEICFGGGHCFFEEFFFDCEEECCDDDDDCD_Mismatch_1_Sense_+_Library_PoolT
ATCTGATAACAGATTTAGAGTGTCCCCAAATCCTAGGGAATCAGAGGGACATGATTCATCGATGAGTTTGAGTCTGTCACTACAAATTTCCTAT
>Frequency_2_QualityScore_FFHHHHHJIJIJJJJIJJJIJJJIJJIJGIIJJJJGGHIIIJIIIIIJJIIIIJJIJJIIIHGGG=>@AEECEDBCDCDDDDDDDDDDDCCDDE_Mismatch_0_Sense_+_Library_PoolT
CAGGAAATAGCGAAGCCATCATTTCTACCTCAGGAAATGCTCAAGTTCAGTACTGCCAGCCCAGGACATGAGGCCGAATTTGCCATGGTTATAT
>Frequency_2_QualityScore_EFHHHHHIIJJJJJIJJJHHJIGHIGIJJJIJJIIIIIIIGIIIIIJJIIIIIIJJJJJGFHEIIGGHIGIIHHGGGGFDEFEEEE_Mismatch_0_Sense_+_Library_PoolT
TGTCACTACAAATTTCCTATTGTGGATAGAATTCTGGTCGATCTGATGATCACATTTTTAAATGGTTTAATAAAATTTGTTATGCA
>Frequency_2_QualityScore_FEHHHHHIJJJJJJJJJJJJJJIIIJJIIJJJEIJJJJJJJJJIIGGIIIIGIIJIIJJJJJIHGGHHGEGFFFFEEDEEEEEEEEEEEDDCDD_Mismatch_1_Sense_+_Library_PoolT
GTCCCCAAATCCTAGGGAATCAGAGGGACATGACTCATCGATGAGTTTGAGTCTGTCACTACAAATTTCCTATTGTGGATATAATTCTGGTCGA
>Frequency_2_QualityScore_EFHGGHHFHIIIJJIIJJIJJJIJJIJJJJJJJIJHIIIJJJIJIIJJIIIGIGIIIJJEIIJIHGGGHEEFFFFFEEEDEEEDCDCDEDCCDD_Mismatch_1_Sense_+_Library_PoolT
TTTAGAGTGTCCCCAAATCCTAGGGAATCAGAGGGACATGATTCATCGATGAGTTTGAGTCTGTCACTACAAATTTCCTATTGTGGATAGAATT
>Frequency_2_QualityScore_FFHHHHGJJJJJJJJJJIJJJIIIJHIJJJIJJJJJJIJJIJIJJIIJIIJJJIJIHHHHHGFFFFFFEDEDDDDDCCDDDDDDDDDDCDDDCD_Mismatch_0_Sense_+_Library_PoolT
GGTCTCTACTTCTCAGGTTTGCAGGTTCCCATCGGCCATTATTTCAAAGCCGCACATGATAAATTTCTGCCCACCAAACCAGCAGGAAATAGCG
>Frequency_2_QualityScore_EEHHHHHJJDGHIJJJJJJJIJJJIIJIJJJJJJJJIIHIIJIIIJIJJJJIJHIGGIIIIGIIIIHHHFGFFEFEEEEEEDEEDDDDDCEDEE_Mismatch_1_Sense_+_Library_PoolT
GATTTAGAGTGTCCCCAAATCCTAGGGAATCAGAGGGACATGACTCATCGATGAGTTTGAGTCTGTCACTACAAATTTCCTATTGTGGATATAA
>Frequency_1_QualityScore_FFFHHHHJHIIIIJJJJIJJJJGJJIIJJJJGIIIJJIJIJJGJJJIJIFHIIIIIIEBGCGCHHIIIEH=EEFFFDBC@CEECD@BBDDCCD3_Mismatch_0_Sense_+_Library_PoolT
TGTAACTGTGAGAATCTTCCTGTGGTGCCATTGGTCTCTACTTCTCAGGTTTGCAGGTTCCCATCGGCCATTATTTCAAAGCCGCACATGATAA
>Frequency_1_QualityScore_DAFHGDBGGGHEHHADG@E@HHEHFGGIGIIGIIIIIII??DGDGGCDGGIGGGHIIIII_Mismatch_1_Sense_+_Library_PoolT
TAGAATTCTGGTCGATCTGATGATCACATTTTTAAATGGTTTAATAAAATTTTTTATGCA
>Frequency_1_QualityScore_FFHHHHHJJJJJJJJJJJJJIJJIIIJJFHJJJJJJIJJIJIIIJHI=FIIJJJJIGIJ@EHHHHHFDEDFFFDEEEEEEEFEEEDDDDDDDDD_Mismatch_1_Sense_+_Library_PoolT
CCAAATCCTAGGGAATCAGAGGGACATGACTCATCGATGAGTTTGAGTCTGTCACTACAAATTTCCTATTGTGGATATAATTCTGGTCGATCTG
>Frequency_1_QualityScore_ABADFHHJJJJJJJJJIJIJJJJJJGJJJJIIJJIIJJJJIJJJJJJJJIJJJJJJGIIIIIJGIJJJIEH>HHHFFFF?BCAEDDCBDDDCCD_Mismatch_0_Sense_+_Library_PoolT
ACATGAGGCCGAATTTGCCATGGTTATATGATTTAGCAATTCCCCAAATTCATATGTATATCTGATAACAGATTTAGAGTGTCCCCAAATCCTA
>Frequency_1_QualityScore_DFHHHHHJJJJJJJJJJJJIIJJJIJJJJJJJJJIJJJIJIGGGIJJICHIJIHJIGIJJIJJEEHHHHEEFCBDFEEEEEEACDDCA>BDDDD_Mismatch_1_Sense_+_Library_PoolT
CCCAAATCCTAGGGAATCAGAGGGACATGATTCATCGATGAGTTTGAGTCTGTCACTACAAATTTCCTATTGTGGATAGAATTCTGGTCGATCT
>Frequency_1_QualityScore_DAFD+<ACAABF<A<HFCG9BCFE<@CEEF6BGEI9B483BFFIAFEFF@F4;-.77@)7=C;A=A>@@3@@?>CA;;6;?@BDBADB@A>53>_Mismatch_2_Sense_+_Library_PoolT
AGTGGCCCCAAATCCTAGGGAATCAGAGGGACATGACTCATCGATGAGTTTGAGTCTGTCACTACAAATTTCCTATTGTGGATATAATTCTGGT
>Frequency_1_QualityScore_FFHHHHHIFGFGIJJJJJJJIJJHGJJJJJJJJJIIJJDDFHIHIIGIJJJJJJJJIJJHHHHHHFFFFDEFEEEDEDDDDDDDDBDDDDEEEE_Mismatch_0_Sense_+_Library_PoolT
CCTCAGGAAATGCTCAAGTTCAGTACTGCCAGCCCAGGACATGAGGCCGAATTTGCCATGGTTATATGATTTAGCAATTCCCCAAATTCATATG
>Frequency_1_QualityScore_FFHFHHGIHIJIJIJJJIJJJJJGHHHGEGGIIJIJJJJJJJEHIIIJIIGIIJJJJJEHIJJIH@GHHEEGHAHHFEFFFFFFCEEEEEDCDC_Mismatch_0_Sense_+_Library_PoolT
GAGTCTGTCACTACAAATTTCCTATTGTGGATAGAATTCTGGTCGATCTGATGATCACATTTTTAAATGGTTTAATAAAATTTGTTATGCAATG
>Frequency_1_QualityScore_FFHDHHHIJJJIJJIGIJJJIIJHIIJJJJJJJJJJJJJJJJJJJIJJIIJEHIIIGHIJJJJJGGH=A7?EEDD?>C@>ACCECCDDDDCCC@_Mismatch_1_Sense_+_Library_PoolT
TATATCTGATAACAGATTTAGAGTGTCCCCAAATCCTAGGGAATCAGAGGGACATGATTCATCGATGAGTTTGAGTCTGTCACTACAAATTTCC
>Frequency_1_QualityScore_FFHHHHHJJJJJJJHIJJHIIEGGHIGJJJJIJHJJIIJJJIJJIIIHIJJIJJJIIJIIJEHIJIIHHHHHHFFFFFFEEDEEEEDDDDDDDD_Mismatch_1_Sense_+_Library_PoolT
ACTACAAATTTCCTATTGTGGATATAATTCTGGTCGATCTGATGATCACATTTTTAAATGGTTTAATAAAATTTGTTATGCAATGGCTTTGGCT
>Frequency_1_QualityScore_FFHHHHHJJIJIJJJJJJIIJJJGIIBCDFHIIJIIIJIIJJJJJIIJJHGIJJJJJJJJHGHHHHFFFEFECBCCEDEEEEDDDEEEEECEDD_Mismatch_0_Sense_+_Library_PoolT
CTCAAGTTCAGTACTGCCAGCCCAGGACATGAGGCCGAATTTGCCATGGTTATATGATTTAGCAATTCCCCAAATTCATATGTATATCTGATAA
>Frequency_1_QualityScore_DDHHHHHIJJJJJIJJJJJHGIIIJJGIIGGIJJJIJJJJJGIIHIJJIIIJIGGIJIIJIJJIJFIJDDGIHGHHC@DEFEEEDDDDDCCCDE_Mismatch_1_Sense_+_Library_PoolT
TGGCTTTATGATTGAAATGTGTAACTGTGAGAATCTTCCTGTGGTGCCATTGGTCTCTACTTCTCAGGTTTGCAGGTTCCCATCGGCCATTAAT
>Frequency_1_QualityScore_FFHHHFHJJJJJJJJJJJJJJIIFHHIHIHIJJJJJJJJJJJJJJJIIJIIJIIIIGJIGEHGHHFFFFFDDDDDCDEDEEDEDDDDEEDACDE_Mismatch_1_Sense_+_Library_PoolT
GAGGGACATGATTCATCGATGAGTTTGAGTCTGTCACTACAAATTTCCTATTGTGGATAGAATTCTGGTCGATCTGATGATCACATTTTTAAAT
>Frequency_1_QualityScore_FFHHHHGGIGIJJIJIJJJIJIJJJJDIJJIIHJJJJIJIGHIEEFGIJJJJJIGIJJGH=??@CFDCCAD?B@@DDCDCDDD>@CCEEEEDDD_Mismatch_0_Sense_+_Library_PoolT
AATAGCGAAGCCATCATTTCTACCTCAGGAAATGCTCAAGTTCAGTACTGCCAGCCCAGGACATGAGGCCGAATTTGCCATGGTTATATGATTT
>Frequency_1_QualityScore_FFHHHHHJJJIJJJJJIJHHHJJJJJJJJJJJJJJJGIJJJJJIJJHHGIJIJJJJJJJCHJIJGIIHHHHHFFFFFFFCEEEDEDDDEDCDDD_Mismatch_1_Sense_+_Library_PoolT
CTGATAACAGATTTAGAGTGTCCCCAAATCCTAGGGAATCAGAGGGACATGATTCATCGATGAGTTTGAGTCTGTCACTACAAATTTCCTATTG
>Frequency_1_QualityScore_FFHHHHHJJJIJHHIJJJJJJJIJJJJJJJIJJJJJJIJJJJJJJJJJJJJJJJJIHHHHHHFFEFFFECEEEEEDDDDDDDEDCDDDEDDDDD_Mismatch_1_Sense_+_Library_PoolT
ACAGATTTAGAGTGTCCCCAAATCCTAGGGAATCAGAGGGACATGATTCATCGATGAGTTTGAGTCTGTCACTACAAATTTCCTATTGTGGATA
>Frequency_1_QualityScore_ADHHGGFB<FHGGCDHIE>HIBFCGIGIJF<DEBDGGJGGGDHG7BGGEEAC@F@FG@GEGIJGFEE>HEDDFDB@C>@CDEE@CBDADDDDDD_Mismatch_0_Sense_+_Library_PoolT
ATGAGGCCGAATTTGCCATGGTTATATGATTTAGCAATTCCCCAAATTCATATGTATATCTGATAACAGATTTAGAGTGTCCCCAAATCCTAGG
>Frequency_1_QualityScore_FFHHHHHJJIJIIJJJJJJI@HIEHBGHIIJGHIIIJIJIIJJJJJIJJIJJIJIHHIHHIJJHIJIJJIHHHDDEEECCCDFDEDDDDEEDDC_Mismatch_1_Sense_+_Library_PoolT
CAGAGGGACATGACTCATCGATGAGTTTGAGTCTGTCACTACAAATTTCCTATTGTGGATATAATTCTGGTCGATCTGATGATCACATTTTTAA
>Frequency_1_QualityScore_FFHHHHHJIIIJJJJJHHIJIJJJJJJJJJJJJJGIIJJJJJJJJJJJJJJIJJJJJJJJIJJJIJJFHEHHHFFFFFFFEDDDDDDDDDEEDE_Mismatch_1_Sense_+_Library_PoolT
CTAGGGAATCAGAGGGACATGATTCATCGATGAGTTTGAGTCTGTCACTACAAATTTCCTATTGTGGATAGAATTCTGGTCGATCTGATGATCA
>Frequency_1_QualityScore_FFHHHHHJJJJJJJJJJJJJJJJIGIJJJJIJHHHIJJJIIJJJJJIJJJIJIIJJJJJIIIJJJIIIJGHHGFGHFF@CFFEDEEDCCDDDDC_Mismatch_0_Sense_+_Library_PoolT
ATTCATATGTATATCTGATAACAGATTTAGAGTGTCCCCAAATCCTAGGGAATCAGAGGGACATGACTCATCGATGAGTTTGAGTCTGTCACTA
>Frequency_1_QualityScore_FFHHHHHJJJHIFHHIJJJJJJJJJIHIJJHIIJJJJJJJIIHIJCHIHIIJJJJJIIEHHHEHEFFFFFFEECEEEDDDDDEDCDDDDDDCCD_Mismatch_0_Sense_+_Library_PoolT
ACAGATTTAGAGTGTCCCCAAATCCTAGGGAATCAGAGGGACATGACTCATCGATGAGTTTGAGTCTGTCACTACAAATTTCCTATTGTGGATA
>Frequency_1_QualityScore_FFHHHHGJJJJJJJJJJJJJJJJJJJJJJJJJGGGGHIJJJJJJJJJIIJJJJJJJFIGHGF;;;CCAEEDDDBDDDDDDDDDDDDDDDEEEDE_Mismatch_0_Sense_+_Library_PoolT
GAAATAGCGAAGCCATCATTTCTACCTCAGGAAATGCTCAAGTTCAGTACTGCCAGCCCAGGACATGAGGCCGAATTTGCCATGGTTATATGAT
>Frequency_1_QualityScore_FFHHGGHIJIJIJDHHJJJIJIJJJJJJJJJJJJJJJIJJIIIJJIGIJJJJJJIJJJJIJIIJHHHHHHFFEFCDEEEEEEEEDDDDDEDDDD_Mismatch_0_Sense_+_Library_PoolT
AACAGATTTAGAGTGTCCCCAAATCCTAGGGAATCAGAGGGACATGACTCATCGATGAGTTTGAGTCTGTCACTACAAATTTCCTATTGTGGAT
>Frequency_1_QualityScore_FFHHHHHJJJJJJFHHIIJJJJIJJJJJJJJIJJJJJJJJJJIJJJJJIJJJJJJJJGJDHIJEHEHHHFFFFFFDECEEEDDEDCDCCACDCC_Mismatch_0_Sense_+_Library_PoolC
AACAGATTTAGAGTGTCCCCAAATCCTAGGGAATCAGAGGGACATGACTCATCGATGAGTTTGAGTCTGTCACTACAAATTTCCTATTGTGGAT
>Frequency_1_QualityScore_FFHHHHHJJJJJJJIJJJJJIJFGHIJJJJIJJJIJIIJJIJJJJJGIIJJIIJJIJIIHFHHGFFFE?@CEEDEECDDDDDDDDDCDCCDDED_Mismatch_0_Sense_+_Library_PoolT
ATATCTGATAACAGATTTAGAGTGTCCCCAAATCCTAGGGAATCAGAGGGACATGACTCATCGATGAGTTTGAGTCTGTCACTACAAATTTCCT
>Frequency_1_QualityScore_DDDDDHHIGBEEIEC@BHH4FHBGHG<CAGCEHGGCH0BDFCFEHGIBFFICHGIGG8BFFG8@@DHGGEDGHHFH=?@DB@>_Mismatch_0_Sense_+_Library_PoolT
CACTACAAATTTCCTATTGTGGATAGAATTCTGGTCGATCTGATGATCACATTTTTAAATGGTTTAATAAAATTTGTTATGCA
>Frequency_1_QualityScore_FFHHHHHJJIJJJJJJJJJJJJJJGIJJJJJJHHIJJJJJIJJJJJJJJJIJJJJJJJJJJIIJJIJJJHIJHEHHGFBEFFFDEEEEEDDDDD_Mismatch_1_Sense_+_Library_PoolT
ATTCATATGTATATCTGATAACAGATTTAGAGTGTCCCCAAATCCTAGGGAATCAGAGGGACATGATTCATCGATGAGTTTGAGTCTGTCACTA
>Frequency_1_QualityScore_FFHHHHHJJJJJJJJJJHIIIJJJJJJJJJJJJJJJJJJJIJJJJJJJJJIJJIJJHHGHHHHFFFFFFEECE@CDEDDDDDBDDDDDDDDDDD_Mismatch_0_Sense_+_Library_PoolT
GGCCGAATTTGCCATGGTTATATGATTTAGCAATTCCCCAAATTCATATGTATATCTGATAACAGATTTAGAGTGTCCCCAAATCCTAGGGAAT
>Frequency_1_QualityScore_FFGHHFHGHIJGHIGIGDGGIIJJJIIJGGGHIIFHGIIJGGHIIJIJFGIJJJI_Mismatch_0_Sense_+_Library_PoolT
TTCTGGTCGATCTGATGATCACATTTTTAAATGGTTTAATAAAATTTGTTATGCA
>Frequency_1_QualityScore_FFHHHHHJJJJJIJJJIJJJJJGGHIJFHGIIGJJJJHJJHIIGH=CHHDHHIJJJJJHHHHHHCEFDDBCECCC@CDDDEDDDDDDEDDDDDB_Mismatch_1_Sense_+_Library_PoolT
GTCCCCAAATCCTAGGGAATCAGAGGGACATGATTCATCGATGAGTTTGAGTCTGTCACTACAAATTTCCTATTGTGGATAGAATTCTGGTCGA
>Frequency_1_QualityScore_DFDFFHDFGHHEHIIHI@HCHHGGGGHHFEFHIGHGHIHIIIIGIHIHGII?HECDCB@FGCCG@GGCH_Mismatch_0_Sense_+_Library_PoolT
TCCAAGTGATAATCACATATCCTTCCAGTGTGAAAGCATGCAGATGGTGGAGATGAGGCTGCAAGATAT
>Frequency_1_QualityScore_FFHHHHHJJJJJIJJJJJJJJIJJIJIJJJJJJJIJHGGIIJJJJJJJJJJIJJIJIJIJIJIIJGIFHHHHGFFFFFDEDECEEDDDDDDDDD_Mismatch_0_Sense_+_Library_PoolT
CCAAATTCATATGTATATCTGATAACAGATTTAGAGTGTCCCCAAATCCTAGGGAATCAGAGGGACATGACTCATCGATGAGTTTGAGTCTGTC
>Frequency_1_QualityScore_FFHHHHHGGGJJIJJJJJJJIJJJJIJJJJIIJIIIIJJJIIJJJIIJHIJJJIJIJJJJJEIFHIIFGGGHGIIHGHHHFFFFFEEDEDDDBB_Mismatch_0_Sense_+_Library_PoolT
GCCATGGTTATATGATTTAGCAATTCCCCAAATTCATATGTATATCTGATAACAGATTTAGAGTGTCCCCAAATCCTAGGGAATCAGAGGGACA
>Frequency_1_QualityScore_FFHHHHHJJJJJJJJJJIJJIIJIJJIJJJJJIJJIJIJJJJJJJJJJJJIJJJIJJJJJFGHIIJJJJJJJHHHHHHFFF_Mismatch_0_Sense_+_Library_PoolT
CTACAAATTTCCTATTGTGGATAGAATTCTGGTCGATCTGATGATCACATTTTTAAATGGTTTAATAAAATTTGTTATGCA
>Frequency_1_QualityScore_FFHHHHHJJIJIJIJJIJIJJJJIIJJIJJJJJJJJHI@FHIIJIJIGIIIIJIJJJJIJGHI=BFHIIEGHHHGE=EHHEFDDDEDCEEDDDD_Mismatch_1_Sense_+_Library_PoolT
TTATGATTGAAATGTGTAACTGTGAGAATCTTCCTGTGGTGCCATTGGTCTCTACTTCTCAGGTTTGCAGGTTCCCATCGGCCATTAATTCAAA
>Frequency_1_QualityScore_FFHHHHHJJJJJJJJJGJJJJJJJHIJJJJJJJJJJJJJJJJJJIJJJJJJJJJJJJJJIIJIJIIJJJJJJGJJJHGHHFHHFFDFFDEEEED_Mismatch_0_Sense_+_Library_PoolT
TTCTTTCATGACCCTGATGGCTTTATGATTGAAATGTGTAACTGTGAGAATCTTCCTGTGGTGCCATTGGTCTCTACTTCTCAGGTTTGCAGGT
>Frequency_1_QualityScore_FFHHHHHJJIJJIJJHIIJIJIIIIJJJJJJJJIJJJJJJJJJIJJIIJJIJIJJGIJJJJGIIIIFGGCEHHGHBDFFFFDEDEDDDDDDDDD_Mismatch_0_Sense_+_Library_PoolT
GAGGCCGAATTTGCCATGGTTATATGATTTAGCAATTCCCCAAATTCATATGTATATCTGATAACAGATTTAGAGTGTCCCCAAATCCTAGGGA
>Frequency_1_QualityScore_FFHHHHFFGHJIJJIJJJJJJJJJJIJJJIJJJJJJJJJJJJJJJJJIIHJIIJJJJIJJJJHIJHHHHHHHFFFFFFEEEECEE>CCDDDDDD_Mismatch_0_Sense_+_Library_PoolT
CCCAGGACATGAGGCCGAATTTGCCATGGTTATATGATTTAGCAATTCCCCAAATTCATATGTATATCTGATAACAGATTTAGAGTGTCCCCAA
>Frequency_1_QualityScore_FFHHHHHIJIJJJJJJJJJJJJJIJJJJJJHHIJJJJJJJJJJJJJJJFHHJJJIJJJJJIJIIIJJJJGIHHHHHDEEFFFCEEEEEEDDDDD_Mismatch_1_Sense_+_Library_PoolT
TCATATGTATATCTGATAACAGATTTAGAGTGTCCCCAAATCCTAGGGAATCAGAGGGACATGATTCATCGATGAGTTTGAGTCTGTCACTACA
>Frequency_1_QualityScore_FFHHHHHJJJJIJJJJJJJJJJHIJJJJJJIJJJJJJJJJJJJJJJJJJJJJIJJJIJEIJJJIJJJIJIHGHHHHFFCDEFEEDEDDDDDDDC_Mismatch_0_Sense_+_Library_PoolT
CATGAGGCCGAATTTGCCATGGTTATATGATTTAGCAATTCCCCAAATTCATATGTATATCTGATAACAGATTTAGAGTGTCCCCAAATCCTAG
>Frequency_1_QualityScore_FFDHHHFJJJJJJJJJIJHIJJJJJJJJJJJJIJIJJJJJJJJJJJJJJIJJJII_Mismatch_1_Sense_+_Library_PoolT
GATCACATTTTTAAATGGTTTAATAAAATTTGTTATGCAATGGCTTTGGCTGCCA
>Frequency_1_QualityScore_FFGHHHGIHIJIGHJHIIGHHHGGIJJJJJJJJJJJJIJHGIJJJIJIJHHHHGHGFFFFEBCEEEEEDDCCCDACDEDDDDDDDDDDDDDDDC_Mismatch_0_Sense_+_Library_PoolT
GGGGATTGTACGTGGATCAGTTCTTCTTTCATGACCCTGATGGCTTTATGATTGAAATGTGTAACTGTGAGAATCTTCCTGTGGTGCCATTGGT
>Frequency_1_QualityScore_FFGFCHCGGIGGJIJHHAHGDHGJJJJJJICHIJIIJJBHGEHIGEHGFFHGGHIIJJIIFIHGGFDDCCCC@DC>@DDDCDCD<@BBBDDDD<_Mismatch_1_Sense_+_Library_PoolT
CTGTGGTGCCATTGGTCTCTACTTCTCAGGTTTGCAGGTTCCCATCGGCCATTAATTCAAAGCCGCACATGATAAATTTCTGCCCACCAAACCA
>Frequency_1_QualityScore_FFHGDFHGGJJIJJGGGGGHGIBHGIJGIIIJJIJJGGIJJGIIJJJEGIIIJJGIHIIJJGIJIIJJJHEGAEFHHFFFD@CEEEE_Mismatch_0_Sense_+_Library_PoolT
ATTGTGGATAGAATTCTGGTCGATCTGATGATCACATTTTTAAATGGTTTAATAAAATTTGTTATGCAATGGCTTTGGCTGTCATCA
>Frequency_1_QualityScore_FDHHGFFDGGHFHGGGHGEEHGGJJIHGHHGHGGEGGGGHGIBGGIIIJAGHIIBFEHIIGGIJGIJGIGGHHHGHHHFEFFDEEDDB?ACEDC_Mismatch_0_Sense_+_Library_PoolT
ATTTCCTATTGTGGATAGAATTCTGGTCGATCTGATGATCACATTTTTAAATGGTTTAATAAAATTTGTTATGCAATGGCTTTGGCTGTCATCA
>Frequency_1_QualityScore_FFHHFHHJJJJJJIJJIJJJJJJGIJJJGJJJJJJIGIIEHDGHIIJHIIJJJJJIIIJIJJJIJJJIJHHHHHFFFFFFFFDEEEEEDDDDDD_Mismatch_2_Sense_+_Library_PoolT
CCAAATCCTAGGGAATCAGAGGGACATGATTCATCGATGAGTTTGAGTCTGTCACTACAAATTTCCTATTGTTGATAGAATTCTGGTCGATCTG
>Frequency_1_QualityScore_FFHHFHFJJJJJIJIIIHHIJIIBHIIJIIJJHIJEHIJJJJJIJIB9?DGIGIJJJJGJHGJIJBDGIEFFHFHHFDFFFFFEDCCCCCDDDD_Mismatch_1_Sense_+_Library_PoolT
CATGACTCATCGATGAGTTTGAGTCTGTCACTACAAATTTCCTATTGTGGATATAATTCTGGTCGATCTGATGATCACATTTTTAAATGGTTTA
>Frequency_1_QualityScore_FFHHHHFIJJIIJGJJJJJJJJJJJIJJIJJJJJJJJJJJJJJJJJJIIJJJJGIIJIIJJIJJJJJJJHIJJIHHHHHFFFFFEEDDDD_Mismatch_2_Sense_+_Library_PoolT
TTTCCTATTGTGGATATAATTCTGGTCGATCTGATGATCACATTTTTAAATGGTTTAATAAAATTTGTTATGCAATGGCTTTGGCTGGCA
>Frequency_1_QualityScore_EFHHHFDGECHIJJJIJJJJIIGIJIJJJJIJJJJJ?BBFGIIIJJJJIJJJJJJJJJJEHGHHHFFFFEFFED@EEEEDDDBDDDDDEEEEDC_Mismatch_0_Sense_+_Library_PoolT
TCAGGAAATGCTCAAGTTCAGTACTGCCAGCCCAGGACATGAGGCCGAATTTGCCATGGTTATATGATTTAGCAATTCCCCAAATTCATATGTA
>Frequency_1_QualityScore_DFHHGHHIJJJJIJJIIJJIGIGJJJIIJJJJJJJJJJDGHIJIGIIJJJJJJJIJJJJIIIGIJJGIECEHHHFFFFFFFDCECDDDDDDDED_Mismatch_1_Sense_+_Library_PoolT
AATCCTAGGGAATCAGAGGGACATGACTCATCGATGAGTTTGAGTCTGTCACTACAAATTTCCTATTGTGGATATAATTCTGGTCGATCTGATG
>Frequency_1_QualityScore_DAB;DFFBGG;>?FFHCHHCC>@FEHIIGAFF>DAG4?D>*?;;DHHIIB9FH_Mismatch_0_Sense_+_Library_PoolT
TCACATTTTTAAATGGTTTAATAAAATTTGTTATGCAATGGCTTTGGCTGTCA
>Frequency_1_QualityScore_DDA?DDD?2C+1AA;CCED@EBE9C?9?D33?DDCEI?:B?8?*==8=8/)@==4@7@AACC77??DAA;@DD@A_Mismatch_1_Sense_+_Library_PoolT
AGATTTAGAGGGTCCCCAAATCCTAGGGAATCAGAGGGACATGACTCATCGATGAGTTTGAGTCTGTCACTACAA
>Frequency_1_QualityScore_FEHGHHHJJIJIJJIJJIJIIJIIIIIJJJJJJIGGHJJFHIJJJJIIIIJIJFHIIJJIIJJJJIJJJHHGHDFFFFF_Mismatch_0_Sense_+_Library_PoolT
TAGAATTCTGGTCGATCTGATGATCACATTTTTAAATGGTTTAATAAAATTTGTTATGCAATGGCTTTGGCTGTCATCA
>Frequency_1_QualityScore_FFHHHHHJHIIJGIFJIJJEIIIIGIJIJJJIJGGGIGJIJJJJGGIIJJJJIEGGIGGGGIIIJJI;==FHHI=GEHEHGGCFDBDFDEDCCD_Mismatch_0_Sense_+_Library_PoolT
AATTTGCCATGGTTATATGATTTAGCAATTCCCCAAATTCATATGTATATCTGATAACAGATTTAGAGTGTCCCCAAATCCTAGGGAATCAGAG
>Frequency_1_QualityScore_FFHHHHHJJJJJGJJCEHGIHIJJJJIGIJJJJJIJJJHHHIIJJHIJJJJJHHHHHHFFFFCEEEEEECDFEEDDEFEDEDDDDDDDDDDCDD_Mismatch_0_Sense_+_Library_PoolT
TACTGCCAGCCCAGGACATGAGGCCGAATTTGCCATGGTTATATGATTTAGCAATTCCCCAAATTCATATGTATATCTGATAACAGATTTAGAG
>Frequency_1_QualityScore_FFHHHGHJJJIIJJJJJJIJJJFIJJJFHIJJJJJIIJGHHGIJHDGIJJJJJJJJJJIEHHHHHHFFFDFFDCEDEEEEEEEEDDDDDDDDDC_Mismatch_1_Sense_+_Library_PoolT
CAAATCCTAGGGAATCAGAGGGACATGACTCATCGATGAGTTTGAGTCTGTCACTACAAATTTCCTATTGTGGATATAATTCTGGTCGATCTGA
>Frequency_1_QualityScore_FFHHHHHJJIJJJJJJJJJJJJHIIJIJHIJJIJJJJJJJJJJJJJJJIJJJIJIJJJJIJJJJJIIGIHHHHHFFFFFFFEEEEEEEDDCDEE_Mismatch_1_Sense_+_Library_PoolT
AGGGACATGACTCATCGATGAGTTTGAGTCTGTCACTACAAATTTCCTATTGTGGATATAATTCTGGTCGATCTGATGATCACATTTTTAAATG
>Frequency_1_QualityScore_FDDFDFFGD>BFGH@FHGIEHCHHD@BGGCHGGIIIHIIGIIIABGGHIIHHHGIIIIIGIIIGGA@GHI_Mismatch_0_Sense_+_Library_PoolT
CTATTGTGGATAGAATTCTGGTCGATCTGATGATCACATTTTTAAATGGTTTAATAAAATTTGTTATGCA
>Frequency_1_QualityScore_FFHHHHGJIJJJCFGHGHGIJJIJIIJJHIIGIIIHIIJJJIHIJJIDGIIJJJGIIIHHHHHFFFFFFBDEFEEEEEEDDDDDDDDDCDD@CC_Mismatch_0_Sense_+_Library_PoolT
TGCCAGCCCAGGACATGAGGCCGAATTTGCCATGGTTATATGATTTAGCAATTCCCCAAATTCATATGTATATCTGATAACAGATTTAGAGTGT
>Frequency_1_QualityScore_FFHGHFFIIFHJJIGIFGIJJIJJJJJJJJJJJJJIIJJJJGHIJIJJJJJJJJJGHG_Mismatch_0_Sense_+_Library_PoolT
GATAGAATTCTGGTCGATCTGATGATCACATTTTTAAATGGTTTAATAAAATTTGTTA
>Frequency_1_QualityScore_FFHHHHHJJJJJJJJJJIJJJHIJIIJJJJJJJJJJIJJIJJJJJJJJJJJJJJJJJJIGIIJJEHIHHEHHHHFFFFFFEEEEE_Mismatch_0_Sense_+_Library_PoolT
GTCACTACAAATTTCCTATTGTGGATAGAATTCTGGTCGATCTGATGATCACATTTTTAAATGGTTTAATAAAATTTGTTATGCA
>Frequency_1_QualityScore_FFHHHGFIIJGHHJJJJJIJGIDHGIJIJJHJJJJJGJJGHIJGHIIJJJJJJJJJIIDGIJHGCHHHCEHFFFFF>>CEEDDCCCC@BDCDAD_Mismatch_1_Sense_+_Library_PoolT
AGATTTAGAGTGTCCCCAAATCCTAGGGAATCAGAGGGACATGACTCATCGATGAGTTTGAGTCTGTCACTACAAATTTCCTATTGTGGATATA
>Frequency_1_QualityScore_FFHHHHHJJIJGIJJJJJJJJJJJJJJJJJJIJJJIJJHIIIHIJJJJJJJJJJJJJJIIJJJJJJJJJIIJIHHEHHEFFFFFFEECEEEEED_Mismatch_1_Sense_+_Library_PoolT
ATGAGTTTGAGTCTGTCACTACAAATTTCCTATTGTGGATATAATTCTGGTCGATCTGATGATCACATTTTTAAATGGTTTAATAAAATTTGTT
>Frequency_1_QualityScore_FFHHHHHJIJIIJIIEHGHEFG@FGHIJIJDFGGGIJJJJJJIJJJJJJJJJDDHGIG=FGIGHGIIJHGDHGHHHHGFFFFFFEEEEEDDDBD_Mismatch_0_Sense_+_Library_PoolT
ACAAATTTCCTATTGTGGATAGAATTCTGGTCGATCTGATGATCACATTTTTAAATGGTTTAATAAAATTTGTTATGCAATGGCTTTGGCTGTC
>Frequency_1_QualityScore_BDF?FF<E?EC<BFEGG1:EGIIIGHIHIDHGHEIA9?DGGBGB?DDBDGGG@=CFHIGECHADHEEEA=CEEDBD@@CCCCC:A39;<=;998_Mismatch_1_Sense_+_Library_PoolT
CCCAGGACATGAGGCCGAATTTGCCATGGTTATATGATTTAGCAATTCCCCAAATTCATATGTATATCTGATAACAGATTTAGAGCGTCCCCAA
>Frequency_1_QualityScore_FFHHGHHIIJJJJJJJIJIJIJJIJJJI?GHIJIICIIIIIIIIJJIGIGGIHHIJIJIIJIGIIIIIIIGHHHHFFFFDEEEDCCC=BB?@DD_Mismatch_0_Sense_+_Library_PoolT
CATGGTTATATGATTTAGCAATTCCCCAAATTCATATGTATATCTGATAACAGATTTAGAGTGTCCCCAAATCCTAGGGAATCAGAGGGACATG
>Frequency_1_QualityScore_DFHHHHFIEGIIIIGIJIGHIHIJJJGHGGIJJIFHHCHIJDHIEGBH:?CEEFF@EFFFEAEDCE?@?CDCDDDDDDCCEECDEDDDDCCDBB_Mismatch_0_Sense_+_Library_PoolT
CCGCACATGATAAATTTCTGCCCACCAAACCAGCAGGAAATAGCGAAGCCATCATTTCTACCTCAGGAAATGCTCAAGTTCAGTACTGCCAGCC
>Frequency_1_QualityScore_FFHHHHHJJJJJJJGIJIJIGHFHHJJGJIJJJJJIHIJJIJJJJJJJJJ?BBEHHJIJGIHFFFFFFFFFEECEEEEEFEEEEDCDDDDCDDA_Mismatch_0_Sense_+_Library_PoolT
CCATCATTTCTACCTCAGGAAATGCTCAAGTTCAGTACTGCCAGCCCAGGACATGAGGCCGAATTTGCCATGGTTATATGATTTAGCAATTCCC
>Frequency_1_QualityScore_FFHHHGHJJJJJJJJIJJJJIIJJJIJJJJJJJJJ?BFHIIIIJJJJGJHIJJJGIJJEHHHHHHHFFFDFFFDEEEEEDDDDDDDDEEEEEEE_Mismatch_0_Sense_+_Library_PoolT
CAGGAAATGCTCAAGTTCAGTACTGCCAGCCCAGGACATGAGGCCGAATTTGCCATGGTTATATGATTTAGCAATTCCCCAAATTCATATGTAT
>Frequency_1_QualityScore_FFHHHHHJJJJJJJJJIJJJJIGGJHJJJJJFHJJJJJJIJJJJJJJJJJJJJJIJJIJFHIJIJIJIJIJJHHHHHHFFFFFFEEEEEDDDDD_Mismatch_0_Sense_+_Library_PoolT
TACAAATTTCCTATTGTGGATAGAATTCTGGTCGATCTGATGATCACATTTTTAAATGGTTTAATAAAATTTGTTATGCAATGGCTTTGGCTGT
>Frequency_1_QualityScore_FFHHHHHJJJJJJJJJJ3FHIIIJJJIJJJJJJJJJJIJGIIIIJHIJJJJJJJJJJJJJJJJJJIJJHHHHHHFFFFFFFEEEEEDDDDDDDE_Mismatch_1_Sense_+_Library_PoolT
AAATCCTAGGGAATCAGAGGGACATGACTCATCGATGAGTTTGAGTCTGTCACTACAAATTTCCTATTGTGGATATAATTCTGGTCGATCTGAT
>Frequency_1_QualityScore_FFHHHHHHIJJJJJIJIJJJJJCCFGHIIJJJJJJJJJIJJJJJJHJJJJJJJJIJJIJJFJJHHHHGFFFFFEEDFEEDEDFEEEDEDDDDCD_Mismatch_0_Sense_+_Library_PoolT
AGTTCAGTACTGCCAGCCCAGGACATGAGGCCGAATTTGCCATGGTTATATGATTTAGCAATTCCCCAAATTCATATGTATATCTGATAACAGA
>Frequency_1_QualityScore_FFHHHHHJJJJJJJJJJGJJJHIIIJJJJJJJJJJJJJJJJJJEIJJIJJJJJIIJJIJJGJJIJGHJIIJIHHHHHHHFFFFFFEEEEE>CDD_Mismatch_1_Sense_+_Library_PoolT
CATGATTCATCGATGAGTTTGAGTCTGTCACTACAAATTTCCTATTGTGGATAGAATTCTGGTCGATCTGATGATCACATTTTTAAATGGTTTA
>Frequency_1_QualityScore_FFHHFHFHHJJJJJJJIJJJIJJJHIJJJJJJJJIIIJJJJJJJJJJFJJGIHIJJGIIJJJJHHHHHHFFFFFFEEEEEEEEDDDDECDCDDC_Mismatch_1_Sense_+_Library_PoolT
TTAGAGTGTCCCCAAATCCTAGGGAATCAGAGGGACATGATTCATCGATGAGTTTGAGTCTGTCACTACAAATTTCCTATTGTGGATAGAATTC
>Frequency_1_QualityScore_FFHHHHHJJJJJJJJJJJJJJJJJJJJJJJJJJJJJJJJJJJJJJJFHIJJJFHJJGIJJIJJJIEHGGEHHHFFFFFDEEEDDDDDEEDDDDD_Mismatch_2_Sense_+_Library_PoolT
TGTCCCCAAATCCTAGGGAATCAGAGGGACATGACTCATCGATGAGTTTGAGTCTGTCACTACAAATTTCCTATTTTGGATATAATTCTGGTCG
>Frequency_1_QualityScore_FFFHGFHIEDHGIIIJIJIIGGHEHCFHGCDBGBAGIJGJBF<=CAG6=CE=DEH8B<2>@CEEAC@AC;@A>>55@<CC>:>@C:4:A@CCED_Mismatch_0_Sense_+_Library_PoolT
ATTTCAAAGCCGCACATGATAAATTTCTGCCCACCAAACCAGCAGGAAATAGCGAAGCCATCATTTCTACCTCAGGAAATGCTCAAGTTCAGTA
>Frequency_1_QualityScore_FFHHHHHIIIJJJJJJJIJJHGHIIJFHJIJJJJIJIIJJJJIJIJJJJJJJJJJIIIFGIJHIJIJHHGGEFFCDEECEBDDDDDD5>C<@CD_Mismatch_0_Sense_+_Library_PoolT
CTTCCAGTGTGAAAGCATGCAGATGGTGGAGATGAGGCTGCAAGATATGAGAATAAAGTATGTTAAACGTAGAGTAGAGGAAGGGGGATTGTAC
>Frequency_1_QualityScore_FFHHHHHJIJJJJJJJJJJJJHIJIJIIJIIIJJJJIJJJJJJJIIJJIJJJGIJJJJHIJIJJ@GHJJHIHHGHHHHFFFFFFEEEEEEDDDD_Mismatch_0_Sense_+_Library_PoolT
GTCACTACAAATTTCCTATTGTGGATAGAATTCTGGTCGATCTGATGATCACATTTTTAAATGGTTTAATAAAATTTGTTATGCAATGGCTTTG
>Frequency_1_QualityScore_FFHHDFFHIHIJJJJJJJJJJJJIJJJGHIGJJJJJJJJJJJJIJJIJJJJJIIJJJJJJHIJIJJJJHEHHHHFFFFFFDCECCEECDDDBDD_Mismatch_0_Sense_+_Library_PoolT
CAGGACATGAGGCCGAATTTGCCATGGTTATATGATTTAGCAATTCCCCAAATTCATATGTATATCTGATAACAGATTTAGAGTGTCCCCAAAT
>Frequency_1_QualityScore_FFHGHHHJJJJIJJJJJJJJJIIJJJJIJJJJJJJJJJJJJJJJJHIIIJJIIEHFFFEEEEEEFEEEDDDDDDDDDDDDDDDDDDEDEEDEED_Mismatch_1_Sense_+_Library_PoolT
TTTCAAAGCCGCACATGATAAATTTCTGCCCACCAAACCATCAGGAAATAGCGAAGCCATCATTTCTACCTCAGGAAATGCTCAAGTTCAGTAC
>Frequency_1_QualityScore_FDHHHHHJJJJJJJJJJJJJJHIJJIJJHIJIIJIJIIIJHJJGHJJJIJJIJIJIGIIJJJEHIIIJDAHFHHFFFFFFFDEECEEDEDDDDD_Mismatch_0_Sense_+_Library_PoolT
GTCTGTCACTACAAATTTCCTATTGTGGATAGAATTCTGGTCGATCTGATGATCACATTTTTAAATGGTTTAATAAAATTTGTTATGCAATGGC
>Frequency_1_QualityScore_FFHHHHHEEFHHIJJIJJJIIJJJIJJJJJIJJJJJJIJJJJJJJIJJJIIJJJIJJIJJIJJIHHHHHHHGFFFFFFEEDEEDEDCCCECDDD_Mismatch_2_Sense_+_Library_PoolT
ACCCAGGACATGAGGCCGAATTTGCCATGGTTATATGATTTAGCAATTCCCCAAATTCATATGTATATCTTATAACAGATTTAGAGTGTCCCCA
>Frequency_1_QualityScore_FFFHHHHJJJJJIJJJJIJJJJJJJJIJJJJJCDFGHGIJJJJFIIJJEHIGIJJGHJJHHHHHHHHFFEFFFEEEEEDDDDDDEDFEEEEEEE_Mismatch_0_Sense_+_Library_PoolT
GAAATGCTCAAGTTCAGTACTGCCAGCCCAGGACATGAGGCCGAATTTGCCATGGTTATATGATTTAGCAATTCCCCAAATTCATATGTATATC
>Frequency_1_QualityScore_FFGHHHHJJJHIJJHIJEIJJIHGJJJJJGIJJJIJJGJJJJJJJJJJJJJIHJJJICGHIJIJIJJJJIHHHFHHFFFFFFEEEEDDCDDDCC_Mismatch_1_Sense_+_Library_PoolT
CAAATTTCCTATTGTGGATATAATTCTGGTCGATCTGATGATCACATTTTTAAATGGTTTAATAAAATTTGTTATGCAATGGCTTTGGCTGTCA
>Frequency_1_QualityScore_FFHGGHHJJJFHIJIJJJJJJJJJIJJJIJIJJJJJJJJIGIJJIJJJJJJJJJIIFHIIIJHHJJHHHEHHFFFFEFEDEEDEEDDDDDDEDC_Mismatch_2_Sense_+_Library_PoolT
AGATATAGAGTGTCCCCAAATCCTAGGGAATCAGAGGGACATGATTCATCGATGAGTTTGAGTCTGTCACTACAAATTTCCTATTGTGGATAGA
>Frequency_1_QualityScore_FFHHHHHJJJJJJJJJGIIIFHHIIIJJJJJIJJJJJJJJJJJJJIJJJIIJJJJJJJJJG<BHIJIJGGGIGHHHHHHFFFFEFDEEEECBDD_Mismatch_1_Sense_+_Library_PoolT
ATGATTCATCGATGAGTTTGAGTCTGTCACTACAAATTTCCTATTGTGGATAGAATTCTGGTCGATCTGATGATCACATTTTTAAATGGTTTAA
>Frequency_1_QualityScore_FFHGHHHIJJJGIIJJJJJIIJJJJIHGHIGJJJJJIIJIJGJJJJJIJJJIHGEF?BCCECEEDDD=B?BDDDDDDDDCCCDEED@DDEDDDD_Mismatch_0_Sense_+_Library_PoolT
GCGAAGCCATCATTTCTACCTCAGGAAATGCTCAAGTTCAGTACTGCCAGCCCAGGACATGAGGCCGAATTTGCCATGGTTATATGATTTAGCA
>Frequency_1_QualityScore_FFHHGHHJHHIJJJJJIJJJIJIJJJJIJGIFHIJJJJJJJJJJJIIJJJJJJJJIIJJJGIJJIIJIIGHHHHHGF@DDFFDCEEEDDDDDDD_Mismatch_1_Sense_+_Library_PoolT
TTCATATGTATATCTGATAACAGATTTAGAGTGTCCCCAAATCCTAGGGAATCAGAGGGACATGATTCATCGATGAGTTTGAGTCTGTCACTAC
>Frequency_1_QualityScore_FFHHHHHJJJJJFIIJJJJIFECGHGHJIJJJIJJJJJJJJJJIIJJJJJIJJJIJIIJHHHHHHFFFFEEDEEEE@DEEEDDDCDDCDDDCDD_Mismatch_0_Sense_+_Library_PoolT
TTCAGTACTGCCAGCCCAGGACATGAGGCCGAATTTGCCATGGTTATATGATTTAGCAATTCCCCAAATTCATATGTATATCTGATAACAGATT
>Frequency_1_QualityScore_B3=:2A?EHGIG@FHEFABEE@H9?B2?EFEH>BD4D@BGGHDHGC@GC>:FEDCBBFFHF@A_Mismatch_0_Sense_+_Library_PoolT
GATCTGATGATCACATTTTTAAATGGTTTAATAAAATTTGTTATGCAATGGCTTTGGCTGTCA
>Frequency_1_QualityScore_FFHCDDDGHJJJJJJJJJJJIJJJJIIIJJJJJ??BFHGIJIJJJJIIJIIIDHIJGIIJJHHGHGHFFDDFFFEEEEEDBDDDDEEEDDDDEE_Mismatch_0_Sense_+_Library_PoolT
GGAAATGCTCAAGTTCAGTACTGCCAGCCCAGGACATGAGGCCGAATTTGCCATGGTTATATGATTTAGCAATTCCCCAAATTCATATGTATAT
>Frequency_1_QualityScore_FFHHHHHJJJJJJJJJJJJFIJJIJJJJJJJJJJIJJJJJJJJJJJJGIJJJJHGJJJJJIJJJHHHHHFEFFEFFEEEDEEEDEEFEE@DDDD_Mismatch_1_Sense_+_Library_PoolT
GTGTCCCCAAATCCTAGGGAATCAGAGGGACATGACTCATCGATGAGTTTGAGTCTGTCACTACAAATTTCCTATTGTGGATATAATTCTGGTC
>Frequency_1_QualityScore_FDHHHHHJJJJJJIJJIJJJJJJIJJJJJJJJJJIJJJJJJJJJJIJFHIJJJFIIJJJJIJFFHGHHFDFFFBEEDDEDDCEDDEEEEEEDDD_Mismatch_1_Sense_+_Library_PoolC
GTGTCCCCAAATCCTAGGGAATCAGAGGGACATGACTCATCGATGAGTTTGAGTCTGTCACTACAAATTTCCTATTGTGGATATAATTCTGGTC
>Frequency_1_QualityScore_FFGHHHGJJJJJJJJJJJJIJIJJJJJIJJJJJJJIGIJJJIJIJJJJJIIIJJJJJGHBE?@DFFFFEEEECEEDDEDEDDDDDDDDBDB889_Mismatch_0_Sense_+_Library_PoolT
TGATAAATTTCTGCCCACCAAACCAGCAGGAAATAGCGAAGCCATCATTTCTACCTCAGGAAATGCTCAAGTTCAGTACTGCCAGCCCAGGACA
>Frequency_1_QualityScore_FFHHHGGIIJJIJJIJJJJIIJGIIJIFIJIJIJIJJJJG@GHIIJJIIGHGIJJJJJJJHIGDDGH@EHEEEEEFECEFDFCEEEECEDDDD>_Mismatch_1_Sense_+_Library_PoolT
AGTCTGTCACTACAAATTTCCTATTGTGGATATAATTCTGGTCGATCTGATGATCACATTTTTAAATGGTTTAATAAAATTTGTTATGCAATGG
>Frequency_1_QualityScore_FFHHHHHJJJJIJJJJJJJHHGIJJJJJJJJJJJJJJJIJJJJJJIJIJJJJJJIJJJJJIJJJJEEHHHHDFFFFFEEEEEEDDDDDDEDDDD_Mismatch_0_Sense_+_Library_PoolT
TCTGATAACAGATTTAGAGTGTCCCCAAATCCTAGGGAATCAGAGGGACATGACTCATCGATGAGTTTGAGTCTGTCACTACAAATTTCCTATT
>Frequency_1_QualityScore_FFHHFHHJJJJJIJJJJJJJJJIJIJIJJJJJJGIJJDHHIJJJJJJJJJHIJJJJHIJJJJIJHHHHHFFFFFFFEEEEECDDDEDEEEEEEE_Mismatch_1_Sense_+_Library_PoolT
AGAGTGTCCCCAAATCCTAGGGAATCAGAGGGACATGACTCATCGATGAGTTTGAGTCTGTCACTACAAATTTCCTATTGTGGATATAATTCTG
>Frequency_1_QualityScore_FFHGHHHIIIHJIJJJJJJJJIJGIJJJJJJJIJJIIJJIIJJJJJJJJIJHIIIJJJJHJHHHHHHHFDFFFDCEEEE>CBDCDEDDDEDDDE_Mismatch_0_Sense_+_Library_PoolT
GATGAGTTTGAGTCTGTCACTACAAATTTCCTATTGTGGATAGAATTCTGGTCGATCTGATGATCACATTTTTAAATGGTTTAATAAAATTTGT
>Frequency_1_QualityScore_FFHHHHHJJIJJJJJJJJJJJJJIJJJJJ?CCFHHIJJJJJIJJJJJJJIJJHJJJJJJJJJJHHHHHHFFFFFEDCEEDDEEEEFDEEFEFED_Mismatch_0_Sense_+_Library_PoolT
ATGCTCAAGTTCAGTACTGCCAGCCCAGGACATGAGGCCGAATTTGCCATGGTTATATGATTTAGCAATTCCCCAAATTCATATGTATATCTGA
>Frequency_1_QualityScore_DBDDCFHIIIGG>CGCEF?FAFHHFHEHHIIDH?@DF<DGG=FD;FEDHI>DHGFCEHEEED@DDBCCC@ACCCBCCCCC>CCACCCCCDDDCC_Mismatch_0_Sense_+_Library_PoolT
AAAGTATGTTAAACGTAGAGTAGAGGAAGGGGGATTGTACGTGGATCAGTTCTTCTTTCATGACCCTGATGGCTTTATGATTGAAATGTGTAAC
>Frequency_1_QualityScore_DD>FHDHGIHI>HIC<<FHCBE>HEHAD>?EF9FDEFD?DDFDGHD@GDE<BFDFDA<;C=@E)=D:DCAA).7=BBDE@DC(6>@@A@CACA>_Mismatch_0_Sense_+_Library_PoolT
ATCGATGAGTTTGAGTCTGTCACTACAAATTTCCTATTGTGGATAGAATTCTGGTCGATCTGATGATCACATTTTTAAATGGTTTAATAAAATT
>Frequency_1_QualityScore_FFHHHHHJJJJJJJJJJJJJJJJJIJJJJJJJJJJJJGIJJJFHIIJJDHIJJJIJIIIIGIJJJJHHHHHHHFFFFFEEEEEEEEDDDDDDDD_Mismatch_1_Sense_+_Library_PoolT
CCCAAATCCTAGGGAATCAGAGGGACATGACTCATCGATGAGTTTGAGTCTGTCACTACAAATTTCCTATTGTGGATATAATTCTGGTCGATCT
>Frequency_1_QualityScore_FFHHHHHJJJJJJJJJJIJJGIJJGIJJJJJJJJJJJJJJJJJIGHJJJIIJJIGIIJJJJJIJJJJHHHHHHFFF@CEECEDCBDDDDDDDCD_Mismatch_0_Sense_+_Library_PoolT
TGAGGCCGAATTTGCCATGGTTATATGATTTAGCAATTCCCCAAATTCATATGTATATCTGATAACAGATTTAGAGTGTCCCCAAATCCTAGGG
>Frequency_1_QualityScore_DFHBFDHEGGIDHFHFFGCFGGGGGHGHIIIIIIIIIFHIIIIBGIIIIIIIIIIIIIHHHGHH_Mismatch_1_Sense_+_Library_PoolT
TGGATATAATTCTGGTCGATCTGATGATCACATTTTTAAATGGTTTAATAAAATTTGTTATGCA
>Frequency_1_QualityScore_FFHHHHHJJJJJJJJJJEHIJIJJJJIJIJJJJJJJJJJJJHJJJJJJIHIJJHIIIJJJJJGGGEHHHFHHDFFFDDDDDDDDECCEA@CEDD_Mismatch_1_Sense_+_Library_PoolT
TGAGAATCTTCCTGTGGTGCCATTGGTCTCTACTTCTCAGGTTTGCAGGTTCCCATCGGCCATTAATTCAAAGCCGCACATGATAAATTTCTGC
>Frequency_1_QualityScore_FFHHHHHJJJJJJIIJDHIJJJJJJIJJJJJJJJIJIJJJIIIJJIJJIFHHHHHHFFFFFECEEEEDDCCDDDDDDDDDDCDDDDEDCCDDCD_Mismatch_1_Sense_+_Library_PoolT
GATAACAGATTTAGAGTGTCCCCAAATCCTAGGGAATCAGAGGGACATGATTCATCGATGAGTTTGAGTCTGTCACTACAAATTTCCTATTGTG
>Frequency_1_QualityScore_FFHHHHHJJIJJJJJJJJJJJJJHHJJJJIJJJJJJJIIJJJJJJJJJJJJJJJJJJJJI_Mismatch_0_Sense_+_Library_PoolT
CTGATGATCACATTTTTAAATGGTTTAATAAAATTTGTTATGCAATGGCTTTGGCTGTCA
>Frequency_1_QualityScore_FFHFHHGJJJJGGHJJIIJIJJJJJIJJJIJJIJJJIJJJJIIIJJJIICGHIGIGGIICHIJJHHGGHBCDFFFFEECACDDDEDDDEEEEEC_Mismatch_1_Sense_+_Library_PoolT
GAGTGTCCCCAAATCCTAGGGAATCAGAGGGACATGACTCATCGATGAGTTTGAGTCTGTCACTACAAATTTCCTATTGTGGATATAATTCTGG
>Frequency_1_QualityScore_DAFDHF?EAFBDHGEHHEIDFGEEHICHGIGBGFHIGIJIGGCGGHJJBE8BF@FF3=C;A;@;==@B8?BBBD>CCBADCCDDCAA=;ACCC5_Mismatch_1_Sense_+_Library_PoolT
GGACATGATTCATCGATGAGTTTGAGTCTGTCACTACAAATTTCCTATTGTGGATAGAATTCTGGTCGATCTGATGATCACATTTTTAAATGGT
>Frequency_1_QualityScore_FFHHHGHJGHIIJIJJJIJGGIIIGIIJHIJJJIJJJJJIJJJIJGHIIJJGIJJJGHIIJIJJJGICHHHHHFFEFBCEDEEEDDDDDDDDCD_Mismatch_1_Sense_+_Library_PoolT
ATGGCTTTATGATTGAAATGTGTAACTGTGAGAATCTTCCTGTGGTGCCATTGGTCTCTACTTCTCAGGTTTGCAGGTTCCCATCGGCCATTAA
>Frequency_1_QualityScore_FFHHDHHIIIJHIJJIJJJIIJJJJJIIIHJJJGIIJEIJGIJJJEHIIIJIGIJJGIIICGHGIIIIIGEHHHEFEH@BDFDECCCD8??CCC_Mismatch_1_Sense_+_Library_PoolT
ATGGTTATATGATTTAGCAATTCCCCAAATTCATATGTATATCTGATAACAGATTTAGAGTGTCCCCAAATCCTAGGGAATCAGAGGGAAATGA
>Frequency_1_QualityScore_FFDFHHHIJJIDHGIJIIJIIJGIGGGGGIIIIJJBFHGIJIJGIIJIHHIIHHCGGGIHGIIGGHHEHHDFFFFFFDDEDEDEDEEEEEEEDD_Mismatch_1_Sense_+_Library_PoolT
AGTGTCCCCAAATCCTAGGGAATCAGAGGGACATGACTCATCGATGAGTTTGAGTCTGTCACTACAAATTTCCTATTGTGGATATAATTCTGGT
>Frequency_1_QualityScore_FFHHHHHJJJJJJGIJJJJJJJJJJJJJJJHIJJJJJJ>GIJJIJJJJJIJIJJIJJJJHHHFHHFFFFFFFEDEDEDEDEEEFEE>CACBBDD_Mismatch_1_Sense_+_Library_PoolT
CCCCAAATCCTAGGGAATCAGAGGGACATGACTCATCGATGAGTTTGAGTCTGTCACTACAAATTTCCTATTGTGGATATAATTCTGGTCGATC
>Frequency_1_QualityScore_FFHFHHHJIJJJJIJJIJIJJJGEGGDEHIGIIJJIJIGIIFGHIGJHIIIJJJJJIJJIGEHIII@EIEGHHHHHHFFFCDFFDED_Mismatch_0_Sense_+_Library_PoolT
CTGTCACTACAAATTTCCTATTGTGGATAGAATTCTGGTCGATCTGATGATCACATTTTTAAATGGTTTAATAAAATTTGTTATGCA
>Frequency_1_QualityScore_FFHGHHHIDFHJIJIIIIIJJJIGGIIJJFHGGIHIEHIIIJGGHICDFGIGGGGEHHHH>?AD@DEDFDEDCDDDDBA<ACBB@B?CDD<@3>_Mismatch_0_Sense_+_Library_PoolT
TCTCTACTTCTCAGGTTTGCAGGTTCCCATCGGCCATTATTTCAAAGCCGCACATGATAAATTTCTGCCCACCAAACCAGCAGGAAATAGCGAA
>Frequency_1_QualityScore_FFHGHHHJJJJJJJJIJEJIJIJHHIJIIIJJJJIJJJJJJJJIJJJFHIJJJIHIIJJIJJHJGIJJJGIEFFHFFGEFFFFFDCCEEE>ADD_Mismatch_2_Sense_+_Library_PoolT
AATGATTCATCGATGAGTTTGAGTCTGTCACTACAAATTTCCTATTGTGGATAGAATTCTGGTCGATCTGATGATCACATTTTTAAATGGTTTA
>Frequency_1_QualityScore_FFHHHGHJJJJJJJJJGHJJJJIJJIJJJJJJJJJJJJJJJJJJJJJJDHIJJJJJJJJJJJJJJJIIIHJJIHHHFFFFFCEFEEEEDDDECD_Mismatch_1_Sense_+_Library_PoolT
TTTAGCAATTCCCCAAATTCATATGTATATCTGATAACAGATTTAGAGTGTCCCCAAATCCTAGGGAATCAGAGGGACATGATTCATCGATGAG
>Frequency_1_QualityScore_FFGHHGHJJJJJIIJGHBFHEFHIGIIAGIGJJHI?DHEHHIIJICHIIGGJEGHGGIIEI=BA?EDEBBDFDEEECDE:C;@CACDCCDDCCC_Mismatch_0_Sense_+_Library_PoolT
CAAATTCATATGTATATCTGATAACAGATTTAGAGTGTCCCCAAATCCTAGGGAATCAGAGGGACATGACTCATCGATGAGTTTGAGTCTGTCA
>Frequency_1_QualityScore_FFHHHHHIJJJJJIJJJJJIJJJJJJJJIJJJJJJJJJJJJJJJIJJJJJJJJJGIJJJIIJFGHIJJIDEIIFHHHGFFFFFEEDCEDDDDDD_Mismatch_0_Sense_+_Library_PoolT
CCATGGTTATATGATTTAGCAATTCCCCAAATTCATATGTATATCTGATAACAGATTTAGAGTGTCCCCAAATCCTAGGGAATCAGAGGGACAT
>Frequency_1_QualityScore_FFHFDGHIJJIJJGGHHHGIGHGIGGIIHIGIIJJJJIJIIIHIJJIJJIIJIJIIJHIJJJJJJIJIJEHHIHHGHHBEFFFFEEDCEECCDD_Mismatch_1_Sense_+_Library_PoolT
GGATTGTACGTGGATCAGTTCTTCTTTCATGACCCTGATTGCTTTATGATTGAAATGTGTAACTGTGAGAATCTTCCTGTGGTGCCATTGGTCT
>Frequency_1_QualityScore_FFHHHHHJJJJJJJJJIJJJJJJIIJJJJJJJJJJHJJJJJJJJJJJJJJJJJJJJJJJJJJJFHIJJIHHHHHHHFFFFFFEEEEEDDDDDDD_Mismatch_1_Sense_+_Library_PoolT
GCACTACAAATTTCCTATTGTGGATAGAATTCTGGTCGATCTGATGATCACATTTTTAAATGGTTTAATAAAATTTGTTATGCAATGGCTTTGG
>Frequency_1_QualityScore_BDDHFHHIEHGBECGGHEIIIIHH_Mismatch_0_Sense_+_Library_PoolT
ATGCAATGGCTTTGGCTGTCATCA
>Frequency_1_QualityScore_FFGGHHHJIJJJJJJJJJJIJJJGHIIJJJJJJIJJJJJJJJJIJJIJJJJJJ=@CDHGHFHHFD?CDECDDDDDDCDDDEDEDEEEDDDDCDD_Mismatch_0_Sense_+_Library_PoolT
AAGCCATCATTTCTACCTCAGGAAATGCTCAAGTTCAGTACTGCCAGCCCAGGACATGAGGCCGAATTTGCCATGGTTATATGATTTAGCAATT
>Frequency_1_QualityScore_FFHHHHHJJJJJJJJJJJHJJIIJIIJJJJJJJHIJIJJJJJJJJJJJJJJJJJIFFHIJJCGIIJJJJIIJHHHEHHFFFF_Mismatch_0_Sense_+_Library_PoolT
ACTACAAATTTCCTATTGTGGATAGAATTCTGGTCGATCTGATGATCACATTTTTAAATGGTTTAATAAAATTTGTTATGCA
>Frequency_1_QualityScore_FFHHHHHIJJJHIIJJJJJIJJGIHIJIJJHIJJJJJJJGJJIJJJJJJJIJJJIIIHIJIIJJJJJIIIIHHHFFFFFEEEEEEEDDFEDDDD_Mismatch_1_Sense_+_Library_PoolT
AGAGGGACATGACTCATCGATGAGTTTGAGTCTGTCACTACAAATTTCCTATTGTGGATATAATTCTGGTCGATCTGATGATCACATTTTTAAA
>Frequency_1_QualityScore_DDHHDBFHID<EC>BEGDHIBHEHDCGDBCGHIGBFHIICAHEGIGGIHIGDF>GGGIFGHEGGEGEEHHFFHDEEEEECCCCCCDCCCECCCA_Mismatch_1_Sense_+_Library_PoolT
GATGAGTTTGAGTCTGTCACTACAAATTTCCTATTGTGGATATAATTCTGGTCGATCTGATGATCACATTTTTAAATGGTTTAATAAAATTTGT
>Frequency_1_QualityScore_FFHHHHHJIJJC?CGHGIJJJGIIJJJIIJIJJJGGIJJJJIIJJGIHHHHHHFFFFDEEEEDEEEEEFCDFEEEDEDCDDDDDDDDDDD@ACD_Mismatch_0_Sense_+_Library_PoolT
GCCAGCCCAGGACATGAGGCCGAATTTGCCATGGTTATATGATTTAGCAATTCCCCAAATTCATATGTATATCTGATAACAGATTTAGAGTGTC
>Frequency_1_QualityScore_FFHHHHHIJJIJJJIJIJHJJJIJJJJJJJJJJJJJJJJJJJGIIJJJJJJJIJJJIGHIJJJJJJJJJHJGJGHHHHHFEFFFFCEEDE_Mismatch_1_Sense_+_Library_PoolT
CTCATCGATGAGTTTGAGTCTGTCACTACAAATTTCCTATTGTGGATATAATTCTGGTCGATCTGATGATCACATTTTTAAATGGTTTAA
>Frequency_1_QualityScore_FFHHHHHJJJJJJJJJJIJJIJJGJIJJJJJJGJJIJJJJJJJJJIJJJJGJJJJJJGHEHHFFFFFDECAEDEFEDDCDDCDDDDDDD??CCD_Mismatch_0_Sense_+_Library_PoolT
ATAAATTTCTGCCCACCAAACCAGCAGGAAATAGCGAAGCCATCATTTCTACCTCAGGAAATGCTCAAGTTCAGTACTGCCAGCCCAGGACATG
>Frequency_1_QualityScore_FFHHGHHJJJJJJJJHIIJJJJJJJJJJJJJJJJJJJJJIJJJJJIJJIIJJJJJJJIJJJJHHHHHHFEEBCDEEECEBDDDDDDDDDCDDDD_Mismatch_0_Sense_+_Library_PoolT
CCGAATTTGCCATGGTTATATGATTTAGCAATTCCCCAAATTCATATGTATATCTGATAACAGATTTAGAGTGTCCCCAAATCCTAGGGAATCA
>Frequency_1_QualityScore_FFHHHHHJJJJJJJJJIGIJJIJIJJJJJJJJJJJJJIGIIIIJJFGIHIJJJIIJJIGGGIHGIJJIJIJJIIJHHHHHHHFFFF?BCCEECD_Mismatch_0_Sense_+_Library_PoolT
CTTCTTTCATGACCCTGATGGCTTTATGATTGAAATGTGTAACTGTGAGAATCTTCCTGTGGTGCCATTGGTCTCTACTTCTCAGGTTTGCAGG
>Frequency_1_QualityScore_FFHHHHGIJJJIIIJJJJJJGIJJHIJGIJJIJJJJJFIFHHEGIJIJJJIJIJIGIJIIJAHGJDIHGBEHHFHHHHFFFFFFECEE_Mismatch_0_Sense_+_Library_PoolT
TCTGTCACTACAAATTTCCTATTGTGGATAGAATTCTGGTCGATCTGATGATCACATTTTTAAATGGTTTAATAAAATTTGTTATGCA
>Frequency_1_QualityScore_DBHFHHHEBDHIDGB<DFE>E<ECFGH9EGGDGGHDDHGHGGEH?F>FGHGGHIIGGHGBHEGIGHEGGD?>_Mismatch_0_Sense_+_Library_PoolT
ATTCTGGTCGATCTGATGATCACATTTTTAAATGGTTTAATAAAATTTGTTATGCAATGGCTTTGGCTGTCA
>Frequency_1_QualityScore_FFDAACF@FBFGHEIIGIGIIGGHGDFFFCIIGHIIJ@DFHIIJJIIJHGDGIIJIJJIIICGIJIJJHEFHH>DFFFF>CEEAEEDDDBDCAA_Mismatch_0_Sense_+_Library_PoolT
GGACATGAGGCCGAATTTGCCATGGTTATATGATTTAGCAATTCCCCAAATTCATATGTATATCTGATAACAGATTTAGAGTGTCCCCAAATCC
>Frequency_1_QualityScore_FFHHHHHJJJJJJJJJJJJJJJGJJJJJJJJJJJJJJJJJJJJIIIJJHJJJIJJHHEHHHFFFFFFFEEEDDDDDD?ACDDDDCDBDDBDDDD_Mismatch_0_Sense_+_Library_PoolT
CCACCAAACCAGCAGGAAATAGCGAAGCCATCATTTCTACCTCAGGAAATGCTCAAGTTCAGTACTGCCAGCCCAGGACATGAGGCCGAATTTG
>Frequency_1_QualityScore_FFHHHHHJJIIIJJJJJJJHJJHIIIJIJJJJJIJJJJJJJHGHIJJFHJJIJJJIJJJJJJJJJJJIGIFHHHHFFFFFDC_Mismatch_1_Sense_+_Library_PoolT
ATTGTGGATAGAATTCTGGTCGATCTGATGATCACATTTTTAAATGGTTTAATAAAATTTGTTATGCAATGGCTTTGGCTGA
>Frequency_1_QualityScore_FFGHHHHJJJJDHIJJEGIIIIJJJJIIIHHIJIIDGHIIJIJJJJJJJIJJJJJ:FGIGIJGHFHHHHHFFEFDFDDDDDDDEDCFCDACDDE_Mismatch_1_Sense_+_Library_PoolT
GAATCAGAGGGACATGACTCATCGATGAGTTTGAGTCTGTCACTACAAATTTCCTATTGTGGATATAATTCTGGTCGATCTGATGATCACATTT
>Frequency_1_QualityScore_FFHHHHHJJJJJJJJJIJJIJGIIJGJHHJJIJJJJJJJJJJIJJJJHJJJIIJIHIIIJGIJIIJHEEGHHHGHFFFFFFFEDEEEEAACDDD_Mismatch_1_Sense_+_Library_PoolT
GGGACATGATTCATCGATGAGTTTGAGTCTGTCACTACAAATTTCCTATTGTGGATAGAATTCTGGTCGATCTGATGATCACATTTTTAAATGG
>Frequency_1_QualityScore_DDHHFHGI9?FEHCDDGHGFFFHDGCGEDADGGEHF>FC9BBF)78=FGG@@CEECAEEC9?667;6;6=;,;ACCCC@CD@CCDCCC_Mismatch_1_Sense_+_Library_PoolT
CAATTCCCCAAATTCATATGTATATCTGATAACAGATTTAGAGAGTCCCCAAATCCTAGGGAATCAGAGGGAAATGATGATTCATCGA
>Frequency_1_QualityScore_FFHHHFHIJJJJJJJJJJJJJJJJJJJJJJJJJJJIJJJJJJJJJJJJJJJJGBHGIJIIJJJGIJHIJJIHHHHHHFFFFFFFCCEEEDEACD_Mismatch_0_Sense_+_Library_PoolT
AATGGTTTAATAAAATTTGTTATGCAATGGCTTTGGCTGTCATCATATCCAGCAATTGTTCAGTTTTGGAATTTTGTATTTAACAATTTTGTTT
>Frequency_1_QualityScore_DFHHHHHJJJJJJJJJJJJJJJJJIIJJJJIJFHIJJJJJJJIJJJJJJJJJJJJJIJJJHIJGJJJJJJJIGHHHGFFFFDFFECDEEDCCCD_Mismatch_0_Sense_+_Library_PoolT
ATTCATATGTATATCTGATAACAGATTTAGAGTGTCCCCAAATCCTAGGGAATCAGAGGGAAATGATGATTCATCGATGAGTTTGAGGAGTCTG
>Frequency_1_QualityScore_FFHHHHHJJJJJJJJJJJFHHJJJJJIHJJJJJJJJIJIJJJGJJJHIJIJJIIIJJJJJJJGHHEHEHCEFFFEDCCEDDDCDDCDDDDDDDC_Mismatch_1_Sense_+_Library_PoolT
CTGATAACAGATTTAGAGTGTCCCCAAATCCTAGGGAATCAGAGGGAAATGATGATTCATCGATGAGTTTGAGGAGTCTGTCACTACAAATTTC
>Frequency_1_QualityScore_FFHHHHHJJJJJJJJJGHIJIIIJJIJJIJJJJJJJJJJJIJJJJJJJBFHIJJIIIIJIJJJIJJIJIDGHFHHHBEFFEDEEEEEEDEEDCB_Mismatch_0_Sense_+_Library_PoolT
TTTAGCAATTCCCCAAATTCATATGTATATCTGATAACAGATTTAGAGTGTCCCCAAATCCTAGGGAATCAGAGGGAAATGATGATTCATCGAT
>Frequency_1_QualityScore_FFDHHHGIJJJJGHJJJGIHGIGIHIIJJJFFFHHIIIJJJDHIJIJIJJHGIHHIGJJGIJIIJIIJIEGIGHHHHEFBDFFCDEDC;?ACCD_Mismatch_0_Sense_+_Library_PoolT
TCATATGTATATCTGATAACAGATTTAGAGTGTCCCCAAATCCTAGGGAATCAGAGGGAAATGATGATTCATCGATGAGTTTGAGGAGTCTGTC
>Frequency_1_QualityScore_DFGDBFFGHIHGHIBEEHFHHBFHHCHEHHIE>FGGIGGDFDH?B<D8DFBEEHIAGHHII4;3=7@EEHEHHFDECCEEECCDFDDCDDCCCE_Mismatch_1_Sense_+_Library_PoolC
TTAGCGATTCCCCAAATTCATATGTATATCTGATAACAGATTTAGAGTGTCCCCAAATCCTAGGGAATCAGAGGGACATGATGATTCATCGATG
