# Supplementary material for: Differential Gene Expression Reveals Candidate Genes for Drought Stress Response in Abies alba (Pinaceae)
Source: PLoS One. 2015 Apr 29;10(4):e0124564. doi: 10.1371/journal.pone.0124564 (PMC4414588; doi:10.1371/journal.pone.0124564)
Supplement: S3 File — (GZ) [file pone.0124564.s003.gz › comp4038_c0_seq1.fa]

>comp4038_c0_seq1 len=245 path=[1:0-244] : sp|Q52QH4|NAC68_ORYSJ NAC domain-containing protein 68 OS=Oryza sativa subsp. japonica GN=NAC68 PE=2 SV=1 e-value: 3e-33 blast score:  136
AAGAATGGTACTTTTTCAGTCCACGAGATAGAAAATACCCAAATGGGTCGCGTCCCAACCGAGCTGCGGGATCTGGGTATTGGAAAGCTACTGGAACGGATAAACCTGTTACGGCTGGAGCTAACAGGTTTAAGGTCGGAGTGAAGAAGGCTCTGGTGTTTTACAAAGGGAAGGCTCCCAAAGGCGTCAAGACAAATTGGATAATGCATGAGTATCGTCTCGCCGATAGTGCTAGTAAAGCAGCA

>Frequency_3_QualityScore_EEHHGGHHIIJBGDEHHIJFIIIIGDGGHIHHIIJIJGHFIHHHIIHHHGHIGGGGGFFFDDDFEED@CBBBBABDDCCBAC>A?ABCCBCADB_Mismatch_0_Sense_+_Library_PoolT
GAAGGCTCTGGTGTTTTACAAAGGGAAGGCTCCCAAAGGCGTCAAGACAAATTGGATAATGCATGAGTATCGTCTCGCCGATAGTGCTAGTAAA
>Frequency_2_QualityScore_FFHHHHGIIIJJJIIJJIJCGGHIIIIIIJJJJJCGEHIIIIIJJJIJHIIHHHHFFGGEEEEDCCDDCCCCDCDDDDDDDDDDDDECDDBCCE_Mismatch_0_Sense_+_Library_PoolT
AACAGGTTTAAGGTCGGAGTGAAGAAGGCTCTGGTGTTTTACAAAGGGAAGGCTCCCAAAGGCGTCAAGACAAATTGGATAATGCATGAGTATC
>Frequency_2_QualityScore_FFHHGHHJJJJGGIIJIIIIJJIJAGIIIIIJJHHIIJHJIIHHGEDACCDCDD?ACEDDDDDDDDCDCCDDDDDDDDCDCCDDDDCDCDDDCC_Mismatch_0_Sense_+_Library_PoolT
CGAGATAGAAAATACCCAAATGGGTCGCGTCCCAACCGAGCTGCGGGATCTGGGTATTGGAAAGCTACTGGAACGGATAAACCTGTTACGGCTG
>Frequency_2_QualityScore_FFHHEHHICGEGIIIJJJJJJJGIIIGHIIJIJIJJIJGHEHIGIIIGIIIGHGGGGEFFFFBCAADDCAACDCCCA@?CD;BADCC?ADDCCC_Mismatch_0_Sense_+_Library_PoolT
GGCTCTGGTGTTTTACAAAGGGAAGGCTCCCAAAGGCGTCAAGACAAATTGGATAATGCATGAGTATCGTCTCGCCGATAGTGCTAGTAAAGCA
>Frequency_2_QualityScore_FFHHHHHIIJJIJJEGIJIJJAGHIIIHIJJJJIIJJJIJJIHGHFFFFFEEEEEEDDDDDC<ABABCCCCD7>A;A?BACCC=A9??BCACCC_Mismatch_0_Sense_+_Library_PoolT
AACCGAGCTGCGGGATCTGGGTATTGGAAAGCTACTGGAACGGATAAACCTGTTACGGCTGGAGCTAACAGGTTTAAGGTCGGAGTGAAGAAGG
>Frequency_2_QualityScore_FFHHHHHJJJGHIIJJJCGHJJJIJJIJJJJIJJIJJIJIIIIIIHHHGGGGFFEEDD=?>=>BCCDA.7?>AAC7?>@<?2;<AA?AACACCA_Mismatch_0_Sense_+_Library_PoolT
GAGCTGCGGGATCTGGGTATTGGAAAGCTACTGGAACGGATAAACCTGTTACGGCTGGAGCTAACAGGTTTAAGGTCGGAGTGAAGAAGGCTCT
>Frequency_2_QualityScore_FFHHHGHIIJIJIJJHIIIIJJGHIJGJGHIIJIIIGIIJIJJCGAGIIJJIJIJJIGHHFFFFEDCDEBCDDDDDDDDDDCABCDDCCECCDD_Mismatch_1_Sense_+_Library_PoolT
GCTGGAGCTAACAGGTTTAAGGTCGGAGTGAAGAAGTCTCTGGTGTTTTACAAAGGGAAGGCTCCCAAAGGCGTCAAGACAAATTGGATAATGC
>Frequency_2_QualityScore_FFGHHGHJJJJJJDGEGGIIFGIAEHEHHJEHIJIIFGGIIGIIIGIIIJJADAEGGEFDDCCDDACCDACDDDCDDCCDDCC?CDCCCCCDCC_Mismatch_0_Sense_+_Library_PoolT
CTGTTACGGCTGGAGCTAACAGGTTTAAGGTCGGAGTGAAGAAGGCTCTGGTGTTTTACAAAGGGAAGGCTCCCAAAGGCGTCAAGACAAATTG
>Frequency_2_QualityScore_FFGHHHHJJJJJCFHGFIHCGI?FGCGHI?EGIGIBFEIIGIJIEIIJJJ?B@EHGCEEFFCEDACADBCDDC?CDCDBCBC@@BACACCCCCD_Mismatch_0_Sense_+_Library_PoolT
TGTTACGGCTGGAGCTAACAGGTTTAAGGTCGGAGTGAAGAAGGCTCTGGTGTTTTACAAAGGGAAGGCTCCCAAAGGCGTCAAGACAAATTGG
>Frequency_1_QualityScore_FFHHHHHJJJJJJJJGHIIJJJJJJGIJJJJJJJJHHFBBBDDDD?CDEDDDDDDDDDDDDDDDDDDDDDDDDDDB@BDDDDDDDD<AC?@CC>_Mismatch_1_Sense_+_Library_PoolT
AAATACCCAAATGGGTCGCGTCCCAACCGAGCTGCGGGATCTGGGTATTGGAAAGCTACTGGAACGGATAAACCGGTTACGGCTGGAGCTAACA
>Frequency_1_QualityScore_=BFHDFHIJIIJIIFIJJJJIIIIJIGGHIIJIHIHIGGGIGHIJ=@7=?EHEDB;@CCECCACBD:@89>@A>CCDBCBCCC4?+8?CCC_Mismatch_0_Sense_+_Library_PoolT
TGGGTATTGGAAAGCTACTGGAACGGATAAACCTGTTACGGCTGGAGCTAACAGGTTTAAGGTCGGAGTGAAGAAGGCTCTGGTGTTTTAC
>Frequency_1_QualityScore_FFHHHHFIJJJJJJIJJIIJJJIJJBGHGHIIGIJBGHDHHI@EHHBD?BDFEACCABDBDCD5<5?CDCC_Mismatch_0_Sense_+_Library_PoolT
GAACGGATAAACCTGTTACGGCTGGAGCTAACAGGTTTAAGGTCGGAGTGAAGAAGGCTCTGGTGTTTTAC
>Frequency_1_QualityScore_DDGHHGHIHJHIJJHHGJIJ@FHGGEIJJJIJJJJFHFHIJJJJIIJIIIIJIJIJHHHGGFEFDCDDDCCCCDCCDDDDDDDDCDDEDDDACD_Mismatch_1_Sense_+_Library_PoolT
TAACATGTTTAAGGTCGGAGTGAAGAAGGCTCTGGTGTTTTACAAAGGGAAGGCTCCCAAAGGCGTCAAGACAAATTGGATAATGCATGAGTAT
>Frequency_1_QualityScore_FFGHHHGJJJJJJJCGGHIIJIJJIFHIIHIJJIIIJJJJJJIIHIJJJGHIJHHHHGHFFFFFFEEECACEDEDDDBDDDDDDDDDCDDDDDD_Mismatch_0_Sense_+_Library_PoolT
GAAGAAGGCTCTGGTGTTTTACAAAGGGAAGGCTCCCAAAGGCGTCAAGACAAATTGGATAATGCATGAGTATCGTCTCGCCGATAGTGCTAGT
>Frequency_1_QualityScore_FFHHHHHJJJJJCH@G;FFGEHGIIJJJDHHIIJJIHFF<BBDDCC;;@CDCD>ADDDDDD>>9A?;@B<BCDDCD@:ACC?_Mismatch_0_Sense_+_Library_PoolT
AAAATACCCAAATGGGTCGCGTCCCAACCGAGCTGCGGGATCTGGGTATTGGAAAGCTACTGGAACGGATAAACCTGTTACG
>Frequency_1_QualityScore_DB2AFFHHGIIIIFFFGHDFE:??EBGIEDFFGHHGHG>FH@DFHG;AEHH;ABDAB@BCCDDD59?CCAC9@CCAA>:>8?CDDDCCCCCB@8_Mismatch_0_Sense_+_Library_PoolT
GGTACTTTTTCAGTCCACGAGATAGAAAATACCCAAATGGGTCGCGTCCCAACCGAGCTGCGGGATCTGGGTATTGGAAAGCTACTGGAACGGA
>Frequency_1_QualityScore_>@?D?ADC<E12+2AED)?)1:*1:3BD<*?_Mismatch_1_Sense_+_Library_PoolT
AACCTGTTACGTCTGGAGCTAACAGGTTTAA
>Frequency_1_QualityScore_FFHHGHHJJJJJJJJJIJJJGIIIIIIJJJJJJJJDDDEHIIGHI=CF=CEH7CHHBB5>@CCACCBBC=CCC:?9?CCCCCDDCCD?BBD@CB_Mismatch_0_Sense_+_Library_PoolT
AAAGCTACTGGAACGGATAAACCTGTTACGGCTGGAGCTAACAGGTTTAAGGTCGGAGTGAAGAAGGCTCTGGTGTTTTACAAAGGGAAGGCTC
>Frequency_1_QualityScore_FFHFHHHJJJJJJJIJJJJJGHGIJIJJJIJIJJJJJJJJJJGHIJJIJIFHGFFFDFEEEEB@B?BDDCDDACDEDCDDDDDDDDDDDDCDDD_Mismatch_1_Sense_+_Library_PoolT
TGGTACTTTTTCAGTCCACGAGATAGAAAATACCCAAATGGGTCGCGTCCCAACCTAGCTGCGGGATCTGGGTATTGGAAAGCTACTGGAACGG
>Frequency_1_QualityScore_FFHHHHDGIIJIJJIJIIJJJCFFHIJIJJJJJJJHJIJIJJJJGIJJJJJHHFFFFEEECEEDDDDEDDDDDEDDDCCDEDDDDDCDDD@DDD_Mismatch_0_Sense_+_Library_PoolT
TCGGAGTGAAGAAGGCTCTGGTGTTTTACAAAGGGAAGGCTCCCAAAGGCGTCAAGACAAATTGGATAATGCATGAGTATCGTCTCGCCGATAG
>Frequency_1_QualityScore_FFHHHGHIJJJIJJJJJJJJDGHIJJJCGGJJJIJJJJJJJHHHHHFFFBCDDDDDDDDDDDDBDDDDAAC@CDDDDD4>@>CCD3:<59@2<:_Mismatch_0_Sense_+_Library_PoolT
CGTCCCAACCGAGCTGCGGGATCTGGGTATTGGAAAGCTACTGGAACGGATAAACCTGTTACGGCTGGAGCTAACAGGTTTAAGGTCGGAGTGA
>Frequency_1_QualityScore_FFHHHHHJJJJJIJJJJ;EDGGHEFGH?FHBGHHBGAGAF5CFGGEHIIIHHHHH;B?DEECEEEEDDDDDDDBDDDDCDDADDD>BBDDCD>C_Mismatch_0_Sense_+_Library_PoolT
AAACCTGTTACGGCTGGAGCTAACAGGTTTAAGGTCGGAGTGAAGAAGGCTCTGGTGTTTTACAAAGGGAAGGCTCCCAAAGGCGTCAAGACAA
>Frequency_1_QualityScore_=BAA?AFEHGIIIGGGGGHIHIIIIIIIIGGGHHGIIGGDDAH>F;=DGHH?>?CEEDDD)6(.3382\,,:(5?>8<@<?4>:?8<<?@A_Mismatch_2_Sense_+_Library_PoolT
TGGGTATTGGAAAGCTACTGGAACGGATAAACCTGTTACGGCTGGAGCTAACAGGTTTAAGGACGGAGAGAAGAAGGCTCTGGTGTTTTAC
>Frequency_1_QualityScore_FFHHHHHJJJIIIJJIJJJJJJJJJJJJJJGGHIIJJJJJBGHIJJJ=FHIEH?BDFECEEEDDDDDD;;9?CDDDDDDDDDDDDDDDDDDDDD_Mismatch_1_Sense_+_Library_PoolT
GACTGGAACGGATAAACCTGTTACGGCTGGAGCTAACAGGTTTAAGGTCGGAGTGAAGAAGGCTCTGGTGTTTTACAAAGGGAAGGCTCCCAAA
>Frequency_1_QualityScore_FFHHHHHJJJJJIJJHHIIJJJGIJJJJGHIIJJJJJJIJJJJFFCHIJJIJJJJHHHHFFFFEDDEDDDDDDDDDDDDCCCCDDDDDCEDDDD_Mismatch_0_Sense_+_Library_PoolT
GCTGGAGCTAACAGGTTTAAGGTCGGAGTGAAGAAGGCTCTGGTGTTTTACAAAGGGAAGGCTCCCAAAGGCGTCAAGACAAATTGGATAATGC
>Frequency_1_QualityScore_FFCFHHHJJFHJJIJEGIIIGIIIJJJJJJFGGHJJIJJJJJJJJJJJIJJJIGEEHHFFDDDDCCCCDDDDDDDDEDDDDDEDDD>CDEDDDD_Mismatch_0_Sense_+_Library_PoolT
GGTTTAAGGTCGGAGTGAAGAAGGCTCTGGTGTTTTACAAAGGGAAGGCTCCCAAAGGCGTCAAGACAAATTGGATAATGCATGAGTATCGTCT
>Frequency_1_QualityScore_FFHHFHHIJIJJJGIIJGEGGHIIGJIBHHHFFF@DFFEEEEEDDDDDDDDDDDDDDDDDDDDDD@CCDBDDDBD2<9?3:A4:?+:A(:>A4:_Mismatch_0_Sense_+_Library_PoolT
TGGGTCGCGTCCCAACCGAGCTGCGGGATCTGGGTATTGGAAAGCTACTGGAACGGATAAACCTGTTACGGCTGGAGCTAACAGGTTTAAGGTC
>Frequency_1_QualityScore_DA1CAD+AFCFFE>HBHEEF<FCG<BGIDIADGEEDFFFBFBDEDFFICFF@AEEDDD7@@C@;??@BB=\:@<:@(44>3>::@BBB.8<BBB_Mismatch_1_Sense_+_Library_PoolT
GCTAACAGGTTTAAGGTCGGAGTGAAGAAGGCTCTGGTGTTTTACAAAGGGAAGGCTCCCAAAGGCGTCAAGACAAATTGGATAATGCGTGAGT
>Frequency_1_QualityScore_FFHHGHHJJJJJEIJJJJJDGHIIJGGIJJJIIJJJJJJJJIJHHHHHHFFFFFDDDDDD?<?ACD>5><4>C>@A@:ABD9>+8:@A>CCAAC_Mismatch_0_Sense_+_Library_PoolT
CCGAGCTGCGGGATCTGGGTATTGGAAAGCTACTGGAACGGATAAACCTGTTACGGCTGGAGCTAACAGGTTTAAGGTCGGAGTGAAGAAGGCT
>Frequency_1_QualityScore_FFHHHHGJJJJJJJIJJJJJJJIJJDEGIGIJIGICBGHIII8CG>EH;@DDFC@CCCCDDDD5=;?CDCDDDDDDDDDDDDDDDDDDACDDD9_Mismatch_0_Sense_+_Library_PoolT
GAACGGATAAACCTGTTACGGCTGGAGCTAACAGGTTTAAGGTCGGAGTGAAGAAGGCTCTGGTGTTTTACAAAGGGAAGGCTCCCAAAGGCGT
>Frequency_1_QualityScore_FFHHHHHJI)CGHIJJJJIJIJJIIIEB@DFGHIJGGG=CFGGIJ@GHJGH?>CFE>CCEDDDCCD;?<?CCCDD@CCDDBBBDDDBD@<?ACC_Mismatch_1_Sense_+_Library_PoolT
CTGGAACGGGTAAACCTGTTACGGCTGGAGCTAACAGGTTTAAGGTCGGAGTGAAGAAGGCTCTGGTGTTTTACAAAGGGAAGGCTCCCAAAGG
>Frequency_1_QualityScore_D;D?21CE@?:<+AF4AFDEE<@):3BB?@9900?D3?BD;;@A6>?>A>;5359<>?>>>(5<>(<A(:>AA<<82+(<>?<<>A>?_Mismatch_1_Sense_+_Library_PoolT
ACGGATAAACCTGTTACGGCTGGAGCTAACAGGTTTAAGGGCGGAGTGAAGAAGGCTCTGGTGTTTTACAAAGGGAAGGCTCCCAAAG
>Frequency_1_QualityScore_FFHFHHHJJJGIJJIJFGIIIHGIJJJJJJJDGGIJJJJJJJJJJJJJJJHHHHFFFFEDDBDDDDDCDDDDDDDDDEDDDDDEDDDACDDDCD_Mismatch_0_Sense_+_Library_PoolT
AGGTTTAAGGTCGGAGTGAAGAAGGCTCTGGTGTTTTACAAAGGGAAGGCTCCCAAAGGCGTCAAGACAAATTGGATAATGCATGAGTATCGTC
>Frequency_1_QualityScore_FDFDH?FFF@GADHGGCEGEHHB?BFHGC??FGHGEHDEDF@C@BBBCDDDD<BBCCDDACCDDD@@>B>AC@:>>>>A9@8<B>3:<384>>A_Mismatch_0_Sense_+_Library_PoolT
GTCCACGAGATAGAAAATACCCAAATGGGTCGCGTCCCAACCGAGCTGCGGGATCTGGGTATTGGAAAGCTACTGGAACGGATAAACCTGTTAC
>Frequency_1_QualityScore_FFHHHHHJFHIIJJJJJJJJJIIJJIJJJJJJJJIJJJJJIJJJJJJJJJJJJJJHHHHFFDDDDDDDDD>BBDDDD?CDEDDDDDDDDDDDCC_Mismatch_1_Sense_+_Library_PoolT
AAGAATGGTACTTTTTCAGTCCACGAGATAGAAAATACCCAAATGGATCGCGTCCCAACCGAGCTGCGGGATCTGGGTATTGGAAAGCTACTGG
>Frequency_1_QualityScore_FFHHHHHHIJJJJJHJJJIJBGEHJHJJJJJJJIJBFGIIJJJJJGJIJJJJJJJHHHHFFFFFDDBDDADCCCDDDDDDDCDDDDDDDCDCCD_Mismatch_0_Sense_+_Library_PoolT
TAACAGGTTTAAGGTCGGAGTGAAGAAGGCTCTGGTGTTTTACAAAGGGAAGGCTCCCAAAGGCGTCAAGACAAATTGGATAATGCATGAGTAT
>Frequency_1_QualityScore_FFGHHHHJJJGGIJJJJGHJFHIDGHJHIIIGIFHEHHGIIJJJJJJJDGCHFHHFFFFFFDCEDDCDDBBCCDDDDDDDBDDCDDDDDDDDDD_Mismatch_0_Sense_+_Library_PoolT
TTACGGCTGGAGCTAACAGGTTTAAGGTCGGAGTGAAGAAGGCTCTGGTGTTTTACAAAGGGAAGGCTCCCAAAGGCGTCAAGACAAATTGGAT
>Frequency_1_QualityScore_FFHHDFHIJJJIGIFFHFGIIJIGGIGGGEHCGHIIGFAHGGFHIGHGGHHHIEHHHHHFFFFFFEEECCC>;@CDCDDDDBBDBBDDDEDC@>_Mismatch_1_Sense_+_Library_PoolT
AGAAGAAGGCTCTGGTGTTTTACAAAGGGAAGGCTCCCAAAGGCGTCAAGACAAATTGGATAATGCATGAGTATCGTCTCGCCGATAGTGCTAG
>Frequency_1_QualityScore_DDAHDHAE>EBAE<CFHDH?FHA?FFHHH@DHHD9B???DHHIIIHHFCCHGEHHEE7;@3?;<,;;BCA?_Mismatch_0_Sense_+_Library_PoolT
AACAGGTTTAAGGTCGGAGTGAAGAAGGCTCTGGTGTTTTACAAAGGGAAGGCTCCCAAAGGCGTCAAGAC
>Frequency_1_QualityScore_FFHHHFHGIJIJIJJGGIJIGIIIH6BDFEED>CCDDDDDDDCDDCCD:CCDDBB@BCDDDDDDDCCBD@@>@(8<8@CCC:2(4>>A_Mismatch_0_Sense_+_Library_PoolT
GGTCGCGTCCCAACCGAGCTGCGGGATCTGGGTATTGGAAAGCTACTGGAACGGATAAACCTGTTACGGCTGGAGCTAACAGGTTTAA
>Frequency_1_QualityScore_FFHHHHHJJJJJJJJJJJJJFGHIJIJJJIIJJJJJIIHHHFD?BDDDDDACDEDDCDDDDDDDDDDCDCBDBDDDDDDCD@CDDBDDDBD8?C_Mismatch_0_Sense_+_Library_PoolT
ATAGAAAATACCCAAATGGGTCGCGTCCCAACCGAGCTGCGGGATCTGGGTATTGGAAAGCTACTGGAACGGATAAACCTGTTACGGCTGGAGC
>Frequency_1_QualityScore_FFHHFHHIIJJGGIJIJDHIJJJJJJIJJJJJFFFHIJJJJHHHHFFFFDDEEDDDDDDDDDBDBBDDDDDDDDDDDDEDDDDDEDDDCCDDDD_Mismatch_0_Sense_+_Library_PoolT
CAGGTTTAAGGTCGGAGTGAAGAAGGCTCTGGTGTTTTACAAAGGGAAGGCTCCCAAAGGCGTCAAGACAAATTGGATAATGCATGAGTATCGT
>Frequency_1_QualityScore_FFHHHHHJJJJJJJJJJJJ;FEHGHEBGF?FGDHHFBFGHGH;CGIGCHGIEHHHHH7?6@CCA@CEDD?@=??BBCBD@ACDCCB>5>@>CDD_Mismatch_0_Sense_+_Library_PoolT
ATAAACCTGTTACGGCTGGAGCTAACAGGTTTAAGGTCGGAGTGAAGAAGGCTCTGGTGTTTTACAAAGGGAAGGCTCCCAAAGGCGTCAAGAC
>Frequency_1_QualityScore_FFHHGFHJJIJ@GFGGGHJJGIIJIIIJJJJIIHFFDEEDECCDEDCDDDDDDDDDDDDDDDBBDBCDDCAA>CCDDDDDDD8<<A:@CCCB:A_Mismatch_1_Sense_+_Library_PoolT
CCCCAAATGGGTCGCGTCCCAACCGAGCTGCGGGATCTGGGTATTGGAAAGCTACTGGAACGGATAAACCTGTTACGGCTGGAGCTAACAGGTT
>Frequency_1_QualityScore_DA3ADDHCECCGHIGCFAH@HAAEECC?@DA=DHG<@FGGD>D>D7@FII(@36)7=E:C);B_Mismatch_0_Sense_+_Library_PoolT
GGATCTGGGTATTGGAAAGCTACTGGAACGGATAAACCTGTTACGGCTGGAGCTAACAGGTTT
>Frequency_1_QualityScore_DFHHHHHFHIJJJJJJJJJJJJJJGIJJJJJJJJIIJHIIIGJIIIHHIIJJHHHHFFFDDDDDDDDDDDDDDDDDCDDEDDDDDDDDDDDDDD_Mismatch_0_Sense_+_Library_PoolT
AGAATGGTACTTTTTCAGTCCACGAGATAGAAAATACCCAAATGGGTCGCGTCCCAACCGAGCTGCGGGATCTGGGTATTGGAAAGCTACTGGA
>Frequency_1_QualityScore_FFHHHHHJJJJJJIJJDHIGHIGCGH?FHGIJJFHJJIJCGGIIJJHHHHFFFF;@=ACECDDDDDDDBADDDDDDDCDDDDDDBBDDDDD_Mismatch_0_Sense_+_Library_PoolT
AACCTGTTACGGCTGGAGCTAACAGGTTTAAGGTCGGAGTGAAGAAGGCTCTGGTGTTTTACAAAGGGAAGGCTCCCAAAGGCGTCAAGAC
>Frequency_1_QualityScore_FFHHHHHJJJIJJJJJJJJJJJJJJJJIIJIJJJ<EHJJHHFFDDEDDDDBDDDDDDCCDEDDDDDDDDDDDDDDDDDDDDDDCDDDDDDDDDD_Mismatch_0_Sense_+_Library_PoolT
CCACGAGATAGAAAATACCCAAATGGGTCGCGTCCCAACCGAGCTGCGGGATCTGGGTATTGGAAAGCTACTGGAACGGATAAACCTGTTACGG
>Frequency_1_QualityScore_FFHHHHHJJIJJJIJJJJJJJJJJJJJJGIIGIJIBEH8CFFGGG@FHGEE;@BBCCEEEBEDDCD;=(89<ACCC@:CBABBDBDDDD<C<9A_Mismatch_0_Sense_+_Library_PoolT
CTGGAACGGATAAACCTGTTACGGCTGGAGCTAACAGGTTTAAGGTCGGAGTGAAGAAGGCTCTGGTGTTTTACAAAGGGAAGGCTCCCAAAGG
>Frequency_1_QualityScore_FFHHHHHJIJJJJJJEHIGGIGHIJ3DHHIJJEHIJJICFHIJGIJJIJIJJJ?CEHFFFFFEECEDDD@BBDDDDCDDCDBDBBBDDDDDDDD_Mismatch_0_Sense_+_Library_PoolT
ACCTGTTACGGCTGGAGCTAACAGGTTTAAGGTCGGAGTGAAGAAGGCTCTGGTGTTTTACAAAGGGAAGGCTCCCAAAGGCGTCAAGACAAAT
>Frequency_1_QualityScore_DDHHAFCFGGGIJGGDFGGHIJ)?DFHIBGBHEIHIIJICCHIH?EECDE>C@@C>;?BDDD@(5(((43:>?09<(++4+45<@@??(:@:39_Mismatch_2_Sense_+_Library_PoolT
CAACCGAGCTGCGGGATCTGGGTATTGGAAAGCTACTGGAACGGATAAACCTGTTACGGCTGGAGCTAACAGGGTTAAGGTCGGAGTGCAGAAG
>Frequency_1_QualityScore_FFHHHHFGGIJJJJJJIJJJIJJJJJJJJJJJJJJJJIJIJJIIJJJJJJJJIJHHHHHHHFEFFFDEDCEDDDDBDDDACDEDDDEEDDDDCB_Mismatch_0_Sense_+_Library_PoolT
CTCTGGTGTTTTACAAAGGGAAGGCTCCCAAAGGCGTCAAGACAAATTGGATAATGCATGAGTATCGTCTCGCCGATAGTGCTAGTAAAGCAGC
>Frequency_1_QualityScore_FFHHHHHJJJJJJJJHIIJJJJDGIIJJJJJJJJIJJJJIJHHHFFFFEEEEEDDDDDDDDDD?BCBCDACCB4>CACCD>CBD@B<ACDDCCD_Mismatch_0_Sense_+_Library_PoolT
CAACCGAGCTGCGGGATCTGGGTATTGGAAAGCTACTGGAACGGATAAACCTGTTACGGCTGGAGCTAACAGGTTTAAGGTCGGAGTGAAGAAG
>Frequency_1_QualityScore_FFHHHHHIJJJJGIIJIIJIJIJJIJJJJJEDHGGGIJ@FGBFHEGHIFGGG>A5?BDFDCEEDCDCDDC?9?CC@CDACACDA?@DACBBDCD_Mismatch_0_Sense_+_Library_PoolT
CTACTGGAACGGATAAACCTGTTACGGCTGGAGCTAACAGGTTTAAGGTCGGAGTGAAGAAGGCTCTGGTGTTTTACAAAGGGAAGGCTCCCAA
>Frequency_3_QualityScore_FDHHHHHJJJJJJJJJJJJJJJJJJJJJJHJJJJJIJIJJJJJJJJJJJJJJJGIDFHHGHGFFEDDCB@BCBDDDCDDDEDDDDDDC_Mismatch_0_Sense_+_Library_PoolT
GTTTTACAAAGGGAAGGCTCCCAAAGGCGTCAAGACAAATTGGATAATGCATGAGTATCGTCTCGCCGATAGTGCTAGTAAAGCAGCA
>Frequency_2_QualityScore_ECEFEFFGEGGG>G=EFEDGCGGGEEGGGGGIEEEGAGG?;CGEBCEEG<EE=AABBBDB?AA;?AABB??;?_Mismatch_0_Sense_+_Library_PoolT
GGCTCCCAAAGGCGTCAAGACAAATTGGATAATGCATGAGTATCGTCTCGCCGATAGTGCTAGTAAAGCAGCA
>Frequency_1_QualityScore_FFHHHHHJJJJJJJJJJJAHGGIHG<DGBFHDHGIBGHIHG;CGIIGIIIFJHHHH?B;BEECECEEDCBA??BCDCDDDDBDDDDDCADDEDD_Mismatch_0_Sense_+_Library_PoolT
TAAACCTGTTACGGCTGGAGCTAACAGGTTTAAGGTCGGAGTGAAGAAGGCTCTGGTGTTTTACAAAGGGAAGACTCCCGGCTTCTTAAATTTT
>Frequency_1_QualityScore_FFGGHHHJIJJJJIJJJJIJIIHJJIIJJJJJJGJJJJJJJJJJIJFHGEGHHHHHFFDDDDDCDDECCCCDDDDCCBB_Mismatch_0_Sense_+_Library_PoolT
AGGGAAGGCTCCCAAAGGCGTCAAGACAAATTGGATAATGCATGAGTATCGTCTCGCCGATAGTGCTAGTAAAGCAGCA
>Frequency_1_QualityScore_FDFHHHHJJJJGGIJJJFHIJJIIIGIIJIJIIJIIJJJIJCHFEHJIGHGHHIHDDBDDCDCACCCDDCCCDDDD_Mismatch_0_Sense_+_Library_PoolT
GAAGGCTCCCAAAGGCGTCAAGACAAATTGGATAATGCATGAGTATCGTCTCGCCGATAGTGCTAGTAAAGCAGCA
>Frequency_1_QualityScore_FFHHHHHJJJJJJJIJJJJJJJJJEIIJJIJIJJJJJJJJJIJIJFHIJJJJJJFGHFCDDDADDDDC@ACCACDCDB_Mismatch_0_Sense_+_Library_PoolT
GGGAAGGCTCCCAAAGGCGTCAAGACAAATTGGATAATGCATGAGTATCGTCTCGCCGATAGTGCTAGTAAAGCAGCA
>Frequency_1_QualityScore_FFHHHHHJIIIJJJJJJIIJJJJJJJIJIIJJJJIJJHIIJIIJIGHIHBHEFDEEFFDC>@DD@CD?AA_Mismatch_0_Sense_+_Library_PoolT
TCCCAAAGGCGTCAAGACAAATTGGATAATGCATGAGTATCGTCTCGCCGATAGTGCTAGTAAAGCAGCA
>Frequency_1_QualityScore_FFHHHDFFHJJJJJJIJJJGJJJJJJJJJJJJJJJIIJJJJIJJJJJJJJHHHHHHFFFFFCDCDDEDDCDDDDDDDDCDDEDDDDEDDDDDDD_Mismatch_0_Sense_+_Library_PoolT
TCTGGTGTTTTACAAAGGGAAGGCTCCCAAAGGCGTCAAGACAAATTGGATAATGCATGAGTATCGTCTCGCCGATAGTGCTAGTAAAGCAGCA
