# Supplementary material for: Differential Gene Expression Reveals Candidate Genes for Drought Stress Response in Abies alba (Pinaceae)
Source: PLoS One. 2015 Apr 29;10(4):e0124564. doi: 10.1371/journal.pone.0124564 (PMC4414588; doi:10.1371/journal.pone.0124564)
Supplement: S3 File — (GZ) [file pone.0124564.s003.gz › comp10916_c0_seq1.fa]

>comp10916_c0_seq1 len=764 path=[1:0-603 605:604-660 662:661-684 686:685-763] : tr|A9NK88|A9NK88_PICSI Putative uncharacterized protein OS=Picea sitchensis PE=2 SV=1 e-value: 9e-44 blast score:  178
CATCGGATGTTATAGCGGAGAATGTGAATGAATTGATAGAAACGGAAGTATGCATCAACGCATGTGCGGTGGAGAGGATGACAGTGGGGATATCTACCGATACTCTAGCGGAACCTGGTTTCACGAAGAAATTATGCTCTCCGCAGTGTTACAACAAGTGCCCGAACATCATCGACCTCTACTTCAATCTTGCTGCAGGGGAAGGTATCTTCTTGCCCCGCCTCTGCGAGGATCACAGAAGCGCAGAACGGCGGAAGATAAGCGAGGTTATAATACCTGCTTCTAAATCAAGCATAACCGCCGAATCATTGGCTGTTGCCCCTACAACAATTGGTTCTGGAATCATAAAAATCTCTCCCACTTCGGCTCCGTCTCCTGTTTCTTTATAGTTCATCATTAAAGTAACTGTCTTCAATATATTCATCGATTGGACGCCATTTGCGGAAGCAGAAATCTAACTACATAAATATCGCGCTGACTCTAGTTGCTTTCACGGAGAAGGCAGGTCGCGGCTCTTTACTTTCTGGATAACAGGTGTTATCAAGGGCGACCGACCTTATAATTCAACCCATTCTTTAACACTACGAATAATATTTCGTTCCTCTTGTGCTACTAGTAAATAAATTCTACACAGGGACTGGTTGTGCATACTAATTTGTGAGAGACTCTTTTAATAATACTCTTTTCAATCAATAAAAAATCCTATGTATTTTGTTTGCATTTTGTGGATGCATTATTAATCACTCTAAAGAGACTTAATCTGA

>Frequency_22_QualityScore_FFGFGGGIIIIIJIIJIJJIIJJIIIIIJIIIIIIIIHIIIIIIIIIIHFGEGGGGGGFCEDDDCCCCCCCCDDCDCDBBCCDCDDDC>A@ACD_Mismatch_0_Sense_+_Library_PoolT
CAGAAATCTAACTACATAAATATCGCGCTGACTCTAGTTGCTTTCACGGAGAAGGCAGGTCGCGGCTCTTTACTTTCTGGATAACAGGTGTTAT
>Frequency_14_QualityScore_FFGGGHGIIIIIDGHHHIIHHIIIGHGHIIIHIGGIHHHHGADCEEGFFEDDCCCCCDDCCCCDDDDDECCDDDDDCCDDDEDDDCCDDDCCBC_Mismatch_0_Sense_+_Library_PoolT
GGAGAAGGCAGGTCGCGGCTCTTTACTTTCTGGATAACAGGTGTTATCAAGGGCGACCGACCTTATAATTCAACCCATTCTTTAACACTACGAA
>Frequency_11_QualityScore_FFGHHHEHHHHIHHHHIIFEGHHFGEGFHHHHGGH@EBEGHGGFGGFEEDDDCBDDBDDDDEEECBDDD@ACDEEEDCCCDCDCDCBCCCCCDD_Mismatch_0_Sense_+_Library_PoolT
GGCAGGTCGCGGCTCTTTACTTTCTGGATAACAGGTGTTATCAAGGGCGACCGACCTTATAATTCAACCCATTCTTTAACACTACGAATAATAT
>Frequency_10_QualityScore_FFHHHHHJJIJJJGIHIIIHIIJEGIJJIJJJIJIIIIIIHGGGFGGFFEFEBCBBDDDEDDDDDDCDDBCDDDDDDDEEEEDEDCDCDDEEED_Mismatch_0_Sense_+_Library_PoolT
GTTGCTTTCACGGAGAAGGCAGGTCGCGGCTCTTTACTTTCTGGATAACAGGTGTTATCAAGGGCGACCGACCTTATAATTCAACCCATTCTTT
>Frequency_9_QualityScore_EFHGHGGHIFHHIHIIIEGHHHIGGIIIIGHIIIIIHHHIIHHHHGBC@CEEDDCDDCCCCDCDAACCDCBCDDDCCDCCDCDDEEECCCCCBB_Mismatch_0_Sense_+_Library_PoolT
TTCACGGAGAAGGCAGGTCGCGGCTCTTTACTTTCTGGATAACAGGTGTTATCAAGGGCGACCGACCTTATAATTCAACCCATTCTTTAACACT
>Frequency_9_QualityScore_FFHHHHHIJIJJJIJJJIIJJJIJIJJIJJJJJJIGIIIJJIJHIJJIIIHHHIHHGGGGGGEEDDDDDCCDDDDDDDDDDDDDDDCAD=BCCC_Mismatch_0_Sense_+_Library_PoolT
CTTCAATATATTCATCGATTGGACGCCATTTGCGGAAGCAGAAATCTAACTACATAAATATCGCGCTGACTCTAGTTGCTTTCACGGAGAAGGC
>Frequency_9_QualityScore_FFGEGGGIIGHIIIIHIIIJIIHIGIIJJJIIDGFGHHIIIIIHIHFEDDDDDDDDDDDEEDCDDDDCDBDEEDDDCDDDDDCACCCDEDDEED_Mismatch_0_Sense_+_Library_PoolT
AGGTCGCGGCTCTTTACTTTCTGGATAACAGGTGTTATCAAGGGCGACCGACCTTATAATTCAACCCATTCTTTAACACTACGAATAATATTTC
>Frequency_8_QualityScore_EFHGHHHHIIJJIIJJJHIIGGIIHIGIIJJJIJIJJJJIIIIIIIIIIHGEECDDDDDDDEDDDDDDDBCCBC?BCDDDDDBCCDBCCBCCCC_Mismatch_0_Sense_+_Library_PoolT
CGATTGGACGCCATTTGCGGAAGCAGAAATCTAACTACATAAATATCGCGCTGACTCTAGTTGCTTTCACGGAGAAGGCAGGTCGCGGCTCTTT
>Frequency_8_QualityScore_FFHHHGHJJJIJJJIJIIJJJJIIIIIJJJJJJJJIIIHIIIIIIIIIIHGHHHGGGGFEFEEEEEEECBDDEEDDEEDEEDDDCC@BCCCCCB_Mismatch_0_Sense_+_Library_PoolT
GACCGACCTTATAATTCAACCCATTCTTTAACACTACGAATAATATTTCGTTCCTCTTGTGCTACTAGTAAATAAATTCTACACAGGGACTGGT
>Frequency_8_QualityScore_EFGHHGGIIHIIJJIIHHGGGIIHIICFFHHIHIIHGGGIGHHGEEDDDDDDEEEEDEDDCCDDEEDDCBCCDDCDC?BCBCDEEDEEDACCDD_Mismatch_0_Sense_+_Library_PoolT
CGGCTCTTTACTTTCTGGATAACAGGTGTTATCAAGGGCGACCGACCTTATAATTCAACCCATTCTTTAACACTACGAATAATATTTCGTTCCT
>Frequency_7_QualityScore_FFHHHHHJJJIJIIIJJJIIJJJJJIIJJJHIIJJJJJJJJIJJJJJJJIIJJIIIIJIIIHIIIHIDECEEEEDDDDDDDDDDDDDECCDDEE_Mismatch_0_Sense_+_Library_PoolT
GTTTCTTTATAGTTCATCATTAAAGTAACTGTCTTCAATATATTCATCGATTGGACGCCATTTGCGGAAGCAGAAATCTAACTACATAAATATC
>Frequency_7_QualityScore_EFHHHGHJJJIJHHIIIJJIIJDGFHIIJJJJJJJJIIHHHIIFGGGGGFFFDEEECDEDEEEDDCDDDCDDCCCCCCDDEDDECACDCDDDCC_Mismatch_0_Sense_+_Library_PoolT
TCTTTACTTTCTGGATAACAGGTGTTATCAAGGGCGACCGACCTTATAATTCAACCCATTCTTTAACACTACGAATAATATTTCGTTCCTCTTG
>Frequency_7_QualityScore_FFHHHHHJJJJJJJJJJJJJJIIIJJJJJJJJJJJJJJJJIJIJJJJJJJJIIJIIJJJJIIIJIHIIHHGGEFEECEDCCDEEDDDDDDEDDD_Mismatch_0_Sense_+_Library_PoolT
AACCCATTCTTTAACACTACGAATAATATTTCGTTCCTCTTGTGCTACTAGTAAATAAATTCTACACAGGGACTGGTTGTGCATACTAATTTGT
>Frequency_7_QualityScore_FFHHFGHJJEIHIJGIJIIHJJFEHGFIHHHHHIHHIIIIJHGHHHHIIHGGFEDDDDDDDDDDDDDDDDDDDCBB?BDCDCDDBDDDDCABCD_Mismatch_0_Sense_+_Library_PoolT
ATCGATTGGACGCCATTTGCGGAAGCAGAAATCTAACTACATAAATATCGCGCTGACTCTAGTTGCTTTCACGGAGAAGGCAGGTCGCGGCTCT
>Frequency_7_QualityScore_FFGHHHGJIJIIJJIJJJJHIIIJJGGHIJIIJIJJJIIIIIIHHGGFEEEDEEEEEEDDDCCCDDDDDCCDDDDCDDEEDDEDDEEDEEDDDD_Mismatch_0_Sense_+_Library_PoolT
ATCAAGGGCGACCGACCTTATAATTCAACCCATTCTTTAACACTACGAATAATATTTCGTTCCTCTTGTGCTACTAGTAAATAAATTCTACACA
>Frequency_7_QualityScore_FFHHHHHIJJJJJJJIHIIIJJJJJJJJJIJJIIJIHJJJHIJIIIIIIJJIIJIJJIIIIIJIIIIIIFGGHGHGFFFFEFEEEEEDEDCDDD_Mismatch_0_Sense_+_Library_PoolT
CTCTTGTGCTACTAGTAAATAAATTCTACACAGGGACTGGTTGTGCATACTAATTTGTGAGAGACTCTTTTAATAATACTCTTTTCAATCAATA
>Frequency_7_QualityScore_FFHHFGHJIJHIIIIIIGIIHIHIHFHIIHHIIIGIIHIJIHIIIIJIHIIHGIGGHHIEHHGHHFGHGFGFFFEFDDDDDDBDCCCDCCCCBC_Mismatch_0_Sense_+_Library_PoolT
TACGAATAATATTTCGTTCCTCTTGTGCTACTAGTAAATAAATTCTACACAGGGACTGGTTGTGCATACTAATTTGTGAGAGACTCTTTTAATA
>Frequency_7_QualityScore_EEHGGHHIHIIIIIHFHHIIIIIIIIIIIIIIIHIIIHIIHHHHHGGGDDDDDDDEEDDCACCCDCCDCBCBCCDCDCCDEDDDCCDDDCCCDC_Mismatch_0_Sense_+_Library_PoolT
TATCAAGGGCGACCGACCTTATAATTCAACCCATTCTTTAACACTACGAATAATATTTCGTTCCTCTTGTGCTACTAGTAAATAAATTCTACAC
>Frequency_7_QualityScore_FFGHHHHJIHIHHIJJIIHIHIIIJIIJIIIIIIHIIHIIIHIIJIHHIIHIIIIIIJIHHHHHGHGGGFGGFFEFDDEEDDBDCCCC@?BCCC_Mismatch_0_Sense_+_Library_PoolT
GACCTTATAATTCAACCCATTCTTTAACACTACGAATAATATTTCGTTCCTCTTGTGCTACTAGTAAATAAATTCTACACAGGGACTGGTTGTG
>Frequency_7_QualityScore_FFHHHHHJJJJIJJJJIIIJIIIJIIIJDGGHIJJJJJJJJJIHGEDDDDDDDDEEEEDEDDDDDDEEECDDDDDDDDDBDCDDEEEEEEDCDD_Mismatch_0_Sense_+_Library_PoolT
CGCGGCTCTTTACTTTCTGGATAACAGGTGTTATCAAGGGCGACCGACCTTATAATTCAACCCATTCTTTAACACTACGAATAATATTTCGTTC
>Frequency_7_QualityScore_FFGGHHHHIIJJJIHIIJIIIJIHIIIJIIJJJIIHIIIIIHIIJIIHHFFHHGHGGCDEDCBCCCCDDDDDDDDDDBCDCCCCDCABAABDDE_Mismatch_0_Sense_+_Library_PoolT
GAAATCTAACTACATAAATATCGCGCTGACTCTAGTTGCTTTCACGGAGAAGGCAGGTCGCGGCTCTTTACTTTCTGGATAACAGGTGTTATCA
>Frequency_6_QualityScore_FFHHHHHJJJJJIIIJJJJJIIIJHIGIIJIJIIGIIIIIHFFEEEEEEEEEECCCDDDDCDDACBBCEDEDDD@CCCDDDCDDCDDCDEDDCC_Mismatch_0_Sense_+_Library_PoolT
CGCTGACTCTAGTTGCTTTCACGGAGAAGGCAGGTCGCGGCTCTTTACTTTCTGGATAACAGGTGTTATCAAGGGCGACCGACCTTATAATTCA
>Frequency_6_QualityScore_EEGGGGFIGIIGHHIIIHIII@EGHHIHIIHHIFIGGGIFIEFFEGGEFEECDEEBACCEEEDDCCCDDCDCAACCCDEDDDDCBCBBCCCABC_Mismatch_0_Sense_+_Library_PoolT
CTTTACTTTCTGGATAACAGGTGTTATCAAGGGCGACCGACCTTATAATTCAACCCATTCTTTAACACTACGAATAATATTTCGTTCCTCTTGT
>Frequency_6_QualityScore_FEHHHHHJJJJJJIJIJJJIHIGIIJJJJJEGGIIJJIJJJJIIHGEDCDDDDDDDEEEEDEDDDDDDEDEDDDDDDDDDDDCDDDEEEEEDDC_Mismatch_0_Sense_+_Library_PoolT
GTCGCGGCTCTTTACTTTCTGGATAACAGGTGTTATCAAGGGCGACCGACCTTATAATTCAACCCATTCTTTAACACTACGAATAATATTTCGT
>Frequency_6_QualityScore_FFHHHHHJJIJIJJJJJJJGHIIJJIIJJJJIJJJJIJIIHHHGGFGF@CCCEEEDDDCCCDDDDDCDDCCDDDEEEEDEDDDBCDEEEDDCDC_Mismatch_0_Sense_+_Library_PoolT
CTTTCACGGAGAAGGCAGGTCGCGGCTCTTTACTTTCTGGATAACAGGTGTTATCAAGGGCGACCGACCTTATAATTCAACCCATTCTTTAACA
>Frequency_6_QualityScore_FFGHHHHJJJJJJIJJJJJHIJIJJJIIJJJJJJJHIJIJJIJJJJJIIIIIJIIIIIHIHHHHGFGGGEGEDEEEEEEDEDDCCCCDDDBCCC_Mismatch_0_Sense_+_Library_PoolT
CGACCTTATAATTCAACCCATTCTTTAACACTACGAATAATATTTCGTTCCTCTTGTGCTACTAGTAAATAAATTCTACACAGGGACTGGTTGT
>Frequency_6_QualityScore_FFHHHGGJIJJJJJJJIJJJJJJJIIJJIIIJJIHIJIIIHIIIIIIJIIJIHIGHGGGFEECDDDDDDCCDDCDDDDEDDCDCDEDDDDD@BA_Mismatch_0_Sense_+_Library_PoolT
AAGCAGAAATCTAACTACATAAATATCGCGCTGACTCTAGTTGCTTTCACGGAGAAGGCAGGTCGCGGCTCTTTACTTTCTGGATAACAGGTGT
>Frequency_6_QualityScore_FFGHHHHGHIIJJHIJIIEGGIIIGGIIJJJIHGIHHIJJIHIGGIHHGFHIIIGFHHGGGGEEFFEFFDDDD?ACDEDCCDCABCBCCCDDCC_Mismatch_0_Sense_+_Library_PoolT
TGCCCCTACAACAATTGGTTCTGGAATCATAAAAATCTCTCCCACTTCGGCTCCGTCTCCTGTTTCTTTATAGTTCATCATTAAAGTAACTGTC
>Frequency_6_QualityScore_EEHGHHHJJJJJJIIIJIJIIIIIIJHIJIIJJJIIHIFIEGIIIIIHEGGFDCCDDDDDCCDDEDDCCDDECCDDD=A@?CEDECCDCDCCDD_Mismatch_0_Sense_+_Library_PoolT
CTACATAAATATCGCGCTGACTCTAGTTGCTTTCACGGAGAAGGCAGGTCGCGGCTCTTTACTTTCTGGATAACAGGTGTTATCAAGGGCGACC
>Frequency_6_QualityScore_FFHHHHHJJJJJJJEGHIJJIIJJJJJJJJJJJJJJIIIIIIIHGGGGFEEEFEEEEDEEDDDDDDDDDDEDEEEEDDDDDDDDDDDDDDDDDD_Mismatch_0_Sense_+_Library_PoolT
TTCTGGATAACAGGTGTTATCAAGGGCGACCGACCTTATAATTCAACCCATTCTTTAACACTACGAATAATATTTCGTTCCTCTTGTGCTACTA
>Frequency_6_QualityScore_FFHHHHHJJJJIJJJJJJJIJJJFIGIJJJIJJGIIJIIHGFFFFEEEEEEECCDDEDDDDD?BAADEDDDDDDDDDDDDCDDDDDDDEEEEDE_Mismatch_0_Sense_+_Library_PoolT
GCTGACTCTAGTTGCTTTCACGGAGAAGGCAGGTCGCGGCTCTTTACTTTCTGGATAACAGGTGTTATCAAGGGCGACCGACCTTATAATTCAA
>Frequency_6_QualityScore_FFHHGHHJHHIIHHHIGGHIGIIIHIIIJIJJIJJJJIIIIIJIJJIHHIHHGGHHGGFECCACDDCCCBCCDCABCCDCBCDDDDEDDBCBDE_Mismatch_0_Sense_+_Library_PoolT
ATTTGCGGAAGCAGAAATCTAACTACATAAATATCGCGCTGACTCTAGTTGCTTTCACGGAGAAGGCAGGTCGCGGCTCTTTACTTTCTGGATA
>Frequency_6_QualityScore_FFHHHHHIJJJJJJJJJJJJJIJDGGHHJJJJIHIIIIIIIIIHGEGFGEEFFFEEEDDDDEEEDDDDDCCDDDCCCCCEEEEEEDBCCDDDCD_Mismatch_0_Sense_+_Library_PoolT
CTCTTTACTTTCTGGATAACAGGTGTTATCAAGGGCGACCGACCTTATAATTCAACCCATTCTTTAACACTACGAATAATATTTCGTTCCTCTT
>Frequency_6_QualityScore_FFHHHHHIIIIJIJIIIJJHJIIJJJJDGGHIJIJJIIJIIHHGFDEDDDDDDEEEEDEDDDDDDEEEDDDDDDDDDDDDCDDEEEEEEDCDDD_Mismatch_0_Sense_+_Library_PoolT
GCGGCTCTTTACTTTCTGGATAACAGGTGTTATCAAGGGCGACCGACCTTATAATTCAACCCATTCTTTAACACTACGAATAATATTTCGTTCC
>Frequency_6_QualityScore_EEGGHGGIJJJJJIIJJIIIJEFFIIIIJIIHHHIIJIIJIIJIIJJIGGHGHGHIGHGFHHHIHIIEEDFFFFFDEEEFEEEECDCDDCCDDD_Mismatch_0_Sense_+_Library_PoolT
GAATAATATTTCGTTCCTCTTGTGCTACTAGTAAATAAATTCTACACAGGGACTGGTTGTGCATACTAATTTGTGAGAGACTCTTTTAATAATA
>Frequency_6_QualityScore_EBHHHGGIJIJGIJJIHIIJIIIIHIJIIJIIIGIIJIHIIJJIIHIJIIIJIIIIIIIGIIIGHHIHIGHHGGGGGGFEDDDCCDDCBDCCCD_Mismatch_0_Sense_+_Library_PoolT
ACCTTATAATTCAACCCATTCTTTAACACTACGAATAATATTTCGTTCCTCTTGTGCTACTAGTAAATAAATTCTACACAGGGACTGGTTGTGC
>Frequency_6_QualityScore_FFHHHHHJJJJJJJJJIIIIJJIIIJEHIJIIIJJJJJIIIHHHGGGFFFFFFEDAC@ADEDEDDDDDDDCDDDDDDDDDDDEEEDEDDDDDDE_Mismatch_0_Sense_+_Library_PoolT
CTAGTTGCTTTCACGGAGAAGGCAGGTCGCGGCTCTTTACTTTCTGGATAACAGGTGTTATCAAGGGCGACCGACCTTATAATTCAACCCATTC
>Frequency_5_QualityScore_FFHHHHHJJEGGHIJIIIJJJIJIIJIIIIJJIIHGHHHGGGGFEFFFEEEDDEDDDDDDCDDDDEEEECDDCDDDDDDDDDDDDDDDDDCEDD_Mismatch_0_Sense_+_Library_PoolT
GATAACAGGTGTTATCAAGGGCGACCGACCTTATAATTCAACCCATTCTTTAACACTACGAATAATATTTCGTTCCTCTTGTGCTACTAGTAAA
>Frequency_5_QualityScore_FFHHHHHJJJJJJJJJJJJJJJJJIIJJIJJJJIJJIJJJJIJJIJIJHIHIIIHHGFCEEDCDDCDDDCDD>CDDDDDDDEDDDDD@BB@CDD_Mismatch_0_Sense_+_Library_PoolT
AGAAATCTAACTACATAAATATCGCGCTGACTCTAGTTGCTTTCACGGAGAAGGCAGGTCGCGGCTCTTTACTTTCTGGATAACAGGTGTTATC
>Frequency_5_QualityScore_FFHHHHHJIJGIIJIICGGEHHIIJIJIIHHIIGHIIIHIHEDHHHGEGFHIIHEDGGHHFGHGGCFFGACEEEDEDDCDEDEC>A@BCC@CCC_Mismatch_0_Sense_+_Library_PoolT
CAACAATTGGTTCTGGAATCATAAAAATCTCTCCCACTTCGGCTCCGTCTCCTGTTTCTTTATAGTTCATCATTAAAGTAACTGTCTTCAATAT
>Frequency_5_QualityScore_FFHHHHHJJJJIIJJJHIJIIEHIIJIIJJJHIJGFIIIIIJIHIIIJJIIJJIIHFGGGFFFFCCCCDCCDDDEECCCDDDCCCAAC<@BBBC_Mismatch_0_Sense_+_Library_PoolT
TTCAATATATTCATCGATTGGACGCCATTTGCGGAAGCAGAAATCTAACTACATAAATATCGCGCTGACTCTAGTTGCTTTCACGGAGAAGGCA
>Frequency_5_QualityScore_FFGGGBBDGGHGGGEGICFFHIFHCCCGHHHFHH>D?DFGFGGGHGFDCCCBBCCBCCCCDCDCCDBCB@BCDECC?ABBBCBCCABCCCCCAC_Mismatch_0_Sense_+_Library_PoolT
GCAGGTCGCGGCTCTTTACTTTCTGGATAACAGGTGTTATCAAGGGCGACCGACCTTATAATTCAACCCATTCTTTAACACTACGAATAATATT
>Frequency_5_QualityScore_FFHHHHHJJJJJJJJHJIJJJIJJJCGGHIJJJJJJJJJIIIGGFFEEEEEEFEEDEDDDDDDEEEDDDCDDDDDDBCCDDEEEEEEDDDDDDD_Mismatch_0_Sense_+_Library_PoolT
GGCTCTTTACTTTCTGGATAACAGGTGTTATCAAGGGCGACCGACCTTATAATTCAACCCATTCTTTAACACTACGAATAATATTTCGTTCCTC
>Frequency_5_QualityScore_E@FGFGCHDEGGIHHIFHHHHHHHEFDCCFFGHHHDEGHHFE@B@AABCDCDCBCCBBDBCBCC>B;>A?BBBA?@@>><???<?@BBC>CBCD_Mismatch_0_Sense_+_Library_PoolT
GCGCTGACTCTAGTTGCTTTCACGGAGAAGGCAGGTCGCGGCTCTTTACTTTCTGGATAACAGGTGTTATCAAGGGCGACCGACCTTATAATTC
>Frequency_5_QualityScore_EEEGBCFEGHFFFHHHHGHIGHEHHGGIHFHIIHGHIFIIIFHFGGEGHGGHGGEGHHHDFDFGGGFGG@EEGFFEC;=A@BBBCCCCB@CCCC_Mismatch_0_Sense_+_Library_PoolT
TCCGTCTCCTGTTTCTTTATAGTTCATCATTAAAGTAACTGTCTTCAATATATTCATCGATTGGACGCCATTTGCGGAAGCAGAAATCTAACTA
>Frequency_5_QualityScore_FFHHGHHHIHIIIJJHFHFIHIIIIIIDGGIIICGHHHIHIHIIIHIGHHIIHIHHFEGGGGFEDDBDD@CACDDDBBBBBC>BCDDDDCDDBA_Mismatch_0_Sense_+_Library_PoolT
ATTGGCTGTTGCCCCTACAACAATTGGTTCTGGAATCATAAAAATCTCTCCCACTTCGGCTCCGTCTCCTGTTTCTTTATAGTTCATCATTAAA
>Frequency_5_QualityScore_FFHHHHHJJJIIIJJJJJJJIHIHIJJIJIJJJIJIIIIJIIIJJGHIHHJIIIIJIHIIIIHHHHGGFEDEEEEEEEEEEEEDDCDDDDDDDD_Mismatch_0_Sense_+_Library_PoolT
CGTTCCTCTTGTGCTACTAGTAAATAAATTCTACACAGGGACTGGTTGTGCATACTAATTTGTGAGAGACTCTTTTAATAATACTCTTTTCAAT
>Frequency_5_QualityScore_FFHHHHGIIIIIIIIHIIJIIJIIIIIIJJJIJJJJJJIJIJJIIHIIJHIJGHJIIIJJGHIJJIGHGFFHFGFFFECEDDCDDEEDDCDDDD_Mismatch_0_Sense_+_Library_PoolT
ATTTCGTTCCTCTTGTGCTACTAGTAAATAAATTCTACACAGGGACTGGTTGTGCATACTAATTTGTGAGAGACTCTTTTAATAATACTCTTTT
>Frequency_5_QualityScore_FFHHHGHJJIJIIJIIJIJIIIIHIJJIIJIJHIJIIJIJIJJJIJHHHIIIHIHHIFHGGGGGFGDEFADEEDEEDDEDDDDC>@CCCCCABB_Mismatch_0_Sense_+_Library_PoolT
CCGACCTTATAATTCAACCCATTCTTTAACACTACGAATAATATTTCGTTCCTCTTGTGCTACTAGTAAATAAATTCTACACAGGGACTGGTTG
>Frequency_5_QualityScore_FFHHHHHJJJIIJIIIJJJJIJJHIJIJJIIJJJJJJJJJJJJIJJIJIIIIHGEDDEDEDDDDDDDDDCDDDDCDDBDDDDDDDACDDDDCCD_Mismatch_0_Sense_+_Library_PoolT
CATCGATTGGACGCCATTTGCGGAAGCAGAAATCTAACTACATAAATATCGCGCTGACTCTAGTTGCTTTCACGGAGAAGGCAGGTCGCGGCTC
>Frequency_5_QualityScore_EFHGHHHIJJJIJJJJJJHJIJJIIJJIJJJJJJJJJJIIHIIIHHHHGGGFFFEEEEEEEDDDDDDDDCCDDDEEDCEEDEEDDDDC>ACDBC_Mismatch_0_Sense_+_Library_PoolT
GCGACCGACCTTATAATTCAACCCATTCTTTAACACTACGAATAATATTTCGTTCCTCTTGTGCTACTAGTAAATAAATTCTACACAGGGACTG
>Frequency_5_QualityScore_FFHHHHHJJJJIJIJJJJJJJJJJJJJJJJJJIJJJJJJJJIIJIJJJHJJJJJJJJJJHIIIJIIHIHGFFFFFFFEDEEEEEEDDDDDDDDD_Mismatch_0_Sense_+_Library_PoolT
TTAACACTACGAATAATATTTCGTTCCTCTTGTGCTACTAGTAAATAAATTCTACACAGGGACTGGTTGTGCATACTAATTTGTGAGAGACTCT
>Frequency_5_QualityScore_FFHHGHHJJJJJJJJJJJJJJJJJBFFHHJJJJJJJJJJJJIHHGGFFFFFFFEEEEEDDDDEEEDDDDCDDDDDBDDDDEEEEEEDDCDDDDD_Mismatch_0_Sense_+_Library_PoolT
GCTCTTTACTTTCTGGATAACAGGTGTTATCAAGGGCGACCGACCTTATAATTCAACCCATTCTTTAACACTACGAATAATATTTCGTTCCTCT
>Frequency_5_QualityScore_FEHHHHHJJJIJJJEFIJIJGIIIJJIJJJIIJJIIIJIIIHIIIIHIIIJJJIIIHHGGGFFFEEEEDCCDDEDCECDEEEEDDDDDDBCDDC_Mismatch_0_Sense_+_Library_PoolT
GTTCATCATTAAAGTAACTGTCTTCAATATATTCATCGATTGGACGCCATTTGCGGAAGCAGAAATCTAACTACATAAATATCGCGCTGACTCT
>Frequency_5_QualityScore_FFHHHHHJJJJIJIJJIIJJJIIJIIIIJJIIJJJHIFIJJJJJJGIIGFDDDCDDDDDCDECDCDCCDACCBB<@=ACAAACACBBABBCBCD_Mismatch_0_Sense_+_Library_PoolT
CATAAATATCGCGCTGACTCTAGTTGCTTTCACGGAGAAGGCAGGTCGCGGCTCTTTACTTTCTGGATAACAGGTGTTATCAAGGGCGACCGAC
>Frequency_5_QualityScore_FFHHHHHJEGHHIJIIIJJIIHHIIGGIIIJHHIGIIIJIIIHGGGFFFFFFEDDEEEDCDCDDEEEEEDCCDCDDDDDDCDDDDDDDDCDECE_Mismatch_0_Sense_+_Library_PoolT
ATAACAGGTGTTATCAAGGGCGACCGACCTTATAATTCAACCCATTCTTTAACACTACGAATAATATTTCGTTCCTCTTGTGCTACTAGTAAAT
>Frequency_5_QualityScore_FFHHHHHJJJIJJJIJJJIHIIJIJJIJHIJJJJJIJJJJJJJJJHIIIHIIIFHIIIIIIJIJIHIIJFGHGGFHFFFFEEEECDDEDDEDDC_Mismatch_0_Sense_+_Library_PoolT
TAATATTTCGTTCCTCTTGTGCTACTAGTAAATAAATTCTACACAGGGACTGGTTGTGCATACTAATTTGTGAGAGACTCTTTTAATAATACTC
>Frequency_5_QualityScore_FFHHHHHJJJJJJJJJJJJJIIIJJIJJJJJJJJIJHIJJJJJJGHIJGFDDDDDDDDDDEDDCDDDEDCCDDABABCDDDDDDDDDCDDDDDD_Mismatch_0_Sense_+_Library_PoolT
ATAAATATCGCGCTGACTCTAGTTGCTTTCACGGAGAAGGCAGGTCGCGGCTCTTTACTTTCTGGATAACAGGTGTTATCAAGGGCGACCGACC
>Frequency_5_QualityScore_FFHHHHHJJJJJJJJJJJIJJJFIHIJJJJJJGHIIIJIHHGGGGGFFEEEEEDDEDDDDDACABDEDEBCDDDDDDDDCDDDDDDDDEEEDDD_Mismatch_0_Sense_+_Library_PoolT
CTGACTCTAGTTGCTTTCACGGAGAAGGCAGGTCGCGGCTCTTTACTTTCTGGATAACAGGTGTTATCAAGGGCGACCGACCTTATAATTCAAC
>Frequency_5_QualityScore_FFHHHHHJJJIJJIJJGIIJJJIIHJJIIJJJJJIJJJJJJIJHHHHHGEFEDEEEEEEEDCCDDDDDDDDDDDDDDDDBDDDEEDCEDDEEDC_Mismatch_0_Sense_+_Library_PoolT
TTATCAAGGGCGACCGACCTTATAATTCAACCCATTCTTTAACACTACGAATAATATTTCGTTCCTCTTGTGCTACTAGTAAATAAATTCTACA
>Frequency_5_QualityScore_FFHGHHHJJIIIJFHHIHHIEGGHIFHHIIHHEGGHGHHHGGADCDEEDEDDDCCBBDDD=>ACDDDDDDDDDDDDDACDDCCCCDDDDDDBCD_Mismatch_0_Sense_+_Library_PoolT
CGGAGAAGGCAGGTCGCGGCTCTTTACTTTCTGGATAACAGGTGTTATCAAGGGCGACCGACCTTATAATTCAACCCATTCTTTAACACTACGA
>Frequency_4_QualityScore_FEHGGGHIJIJJHIIIHIJJGIIJHIJIIJIGIIIIIJIIIICGHGIIIIIIFHHHGHEGHFHFHIHGGEFEGGGGGEEEBCACCCCCAACCEE_Mismatch_0_Sense_+_Library_PoolT
AAAATCTCTCCCACTTCGGCTCCGTCTCCTGTTTCTTTATAGTTCATCATTAAAGTAACTGTCTTCAATATATTCATCGATTGGACGCCATTTG
>Frequency_4_QualityScore_FFHHHHGJJHIIJJJIJIJJJJJJJJJJJJJIIIJJJJJJJJJIIJJJJIIJIJJJIIIIIHIJIHIJIHIIIHGFGGFCFEDEDDACCCDDEE_Mismatch_0_Sense_+_Library_PoolT
CTTATAATTCAACCCATTCTTTAACACTACGAATAATATTTCGTTCCTCTTGTGCTACTAGTAAATAAATTCTACACAGGGACTGGTTGTGCAT
>Frequency_4_QualityScore_CEGGHGGIIGHHIIIIIJHGHIHIHIIIIIJIJIIHHHIHIIHEHGGHHHIGIIIIIHIIGHGIIIIIGEGGGGFFEEEEEEDDDDDDEDDEDC_Mismatch_0_Sense_+_Library_PoolT
TTCCTCTTGTGCTACTAGTAAATAAATTCTACACAGGGACTGGTTGTGCATACTAATTTGTGAGAGACTCTTTTAATAATACTCTTTTCAATCA
>Frequency_4_QualityScore_DEGGFHEGIHIGHHGIIIIIIIIIIIIJIHIIIIIJHIIIIIHIIIIGGIIIIGIHIGIHIGEGHIIHIAGGFHHFFFEEFFEEDEDD_Mismatch_0_Sense_+_Library_PoolT
TGTGCTACTAGTAAATAAATTCTACACAGGGACTGGTTGTGCATACTAATTTGTGAGAGACTCTTTTAATAATACTCTTTTCAATCAA
>Frequency_4_QualityScore_FFHHGHHIIJJJJJJJJJJJJJIJJJJJJJJIIIJJJIIIIIIIIIIHHGGGGGFEEEAEEDDDDDBDCCDDCCDDDDDDDDEDDCCCCDDDDC_Mismatch_0_Sense_+_Library_PoolT
GCGGAAGCAGAAATCTAACTACATAAATATCGCGCTGACTCTAGTTGCTTTCACGGAGAAGGCAGGTCGCGGCTCTTTACTTTCTGGATAACAG
>Frequency_4_QualityScore_C?EDEEGHIHAFFGEHGEGDBABEEFHFHEHIHEGGGHGDDEFEGBDFABF?GEHHGDGGHEEEAD@<BDCEEDB@<:=@<??;<:=9ABBB@@_Mismatch_0_Sense_+_Library_PoolT
TAATTCAACCCATTCTTTAACACTACGAATAATATTTCGTTCCTCTTGTGCTACTAGTAAATAAATTCTACACAGGGACTGGTTGTGCATACTA
>Frequency_4_QualityScore_FEGFFFHIIGIHIIHHEHIEHIJBGCBCFGIIIIIJHIJIGIGIGIHIHIIHIIIIIIGHHGHHGGHHGGFFEECCDEEECD=@AAA?:B@9AC_Mismatch_0_Sense_+_Library_PoolT
TCGGCTCCGTCTCCTGTTTCTTTATAGTTCATCATTAAAGTAACTGTCTTCAATATATTCATCGATTGGACGCCATTTGCGGAAGCAGAAATCT
>Frequency_4_QualityScore_FEHHGHHJJJCGGHIIJIJIJIIIHIJIIIIIHIHIGHHGGHGFGEEEEEEEEEDDEEEDDABCCDEEEEEEDCDDDDDCDDCDDCDCDCCDDD_Mismatch_0_Sense_+_Library_PoolT
GGATAACAGGTGTTATCAAGGGCGACCGACCTTATAATTCAACCCATTCTTTAACACTACGAATAATATTTCGTTCCTCTTGTGCTACTAGTAA
>Frequency_4_QualityScore_FEHHHHGJJJJIIIIIIIIJIJIIJJJJIIIIJJJJJIJJJCIFGIIJIJIHHGFDDDDCDDDCDDDEDDDCDDEDDDDDACA@CDDEDDDDCC_Mismatch_0_Sense_+_Library_PoolT
TAACTACATAAATATCGCGCTGACTCTAGTTGCTTTCACGGAGAAGGCAGGTCGCGGCTCTTTACTTTCTGGATAACAGGTGTTATCAAGGGCG
>Frequency_4_QualityScore_FFHHHHHIJIJIJJJJJJJJIJJJIIJJJGIIIIJIIIJJJJIGIGHJIIIIIDGGECCCDDDDDDDDDCCDDDDCCCDCDD@CBADEDDDDDC_Mismatch_0_Sense_+_Library_PoolT
TCTAACTACATAAATATCGCGCTGACTCTAGTTGCTTTCACGGAGAAGGCAGGTCGCGGCTCTTTACTTTCTGGATAACAGGTGTTATCAAGGG
>Frequency_4_QualityScore_FFHGHGHIIJJJJIJHJJHIIJJJGIIJIIGHHHHIIIIIIIIIIJJIIHIIJIHIIIHGGFGEEEEEBABBCDEBCAADDCBDEDDE@CCCCD_Mismatch_0_Sense_+_Library_PoolT
GGCTGTTGCCCCTACAACAATTGGTTCTGGAATCATAAAAATCTCTCCCACTTCGGCTCCGTCTCCTGTTTCTTTATAGTTCATCATTAAAGTA
>Frequency_4_QualityScore_FFHHHHGJJJJJJJJJJJJJJIIJJGIJJJJJIHIJJJJJJIIHIJIJJIJJJIIIHIIIIIGIIIHGGFGGGGFFFFFEEDECDDDCDDDDDE_Mismatch_0_Sense_+_Library_PoolT
AAAAATCTCTCCCACTTCGGCTCCGTCTCCTGTTTCTTTATAGTTCATCATTAAAGTAACTGTCTTCAATATATTCATCGATTGGACGCCATTT
>Frequency_4_QualityScore_CEEGGGGIIGIIIHEHHHHGHIIIJIJJIIIIIIIIIIJIIIIIIIIGHHHFGHHIHIIHHIICGHHHGDBEFFGF_Mismatch_0_Sense_+_Library_PoolT
TGCATACTAATTTGTGAGAGACTCTTTTAATAATACTCTTTTCAATCAATAAAAAATCCTATGTATTTTGTTTGCA
>Frequency_4_QualityScore_EFHHGHHJJJJJJJJJJJJJJIDGIGHHIIIIIIIIHHHHHGGGFEEEEEEEEEDCCDCDDDCCCCADDDCDDDDEEDEEDDECCCEDDDD??>_Mismatch_0_Sense_+_Library_PoolT
AAGGGCGACCGACCTTATAATTCAACCCATTCTTTAACACTACGAATAATATTTCGTTCCTCTTGTGCTACTAGTAAATAAATTCTACACAGGG
>Frequency_4_QualityScore_FFGHHHHJHIHIIIIIIGIIIIIIIIJIJIJIJIIGIGHIIIEHIFGIGHIIIIIIIIJGIHIIIJIIIFGHGFGFFFFFEECCCDEEDDDDDD_Mismatch_0_Sense_+_Library_PoolT
TCCTCTTGTGCTACTAGTAAATAAATTCTACACAGGGACTGGTTGTGCATACTAATTTGTGAGAGACTCTTTTAATAATACTCTTTTCAATCAA
>Frequency_4_QualityScore_EEGGGFADHGHIIGIIGIIGHIFHIGIIHGHGEFFHGHGGGEFFFHHGHHBGIIGIIIHGEEGGHGHFBEGDEED@??=@CDDDCCCCCEDCDC_Mismatch_0_Sense_+_Library_PoolT
ACCCATTCTTTAACACTACGAATAATATTTCGTTCCTCTTGTGCTACTAGTAAATAAATTCTACACAGGGACTGGTTGTGCATACTAATTTGTG
>Frequency_4_QualityScore_FEHHFGGJIJIIJJJJIJGHIGGIGIJIIIHGIHIJJJJIJJJJIIIIIGGFFFEEEEDEECDDDDDDCCBC@BCBBCCC@BCCCABBCCCDDD_Mismatch_0_Sense_+_Library_PoolT
ATTGGACGCCATTTGCGGAAGCAGAAATCTAACTACATAAATATCGCGCTGACTCTAGTTGCTTTCACGGAGAAGGCAGGTCGCGGCTCTTTAC
>Frequency_4_QualityScore_EEHCEGHIIJIIIHIFHGIIHHIHIIJJJGHIIIGIIEHIIGHGHGGEDCEDCCCCCCDEEEDDEDBCCABCDDCDCDDDDDDDCDEDEEDCEE_Mismatch_0_Sense_+_Library_PoolT
AGGTGTTATCAAGGGCGACCGACCTTATAATTCAACCCATTCTTTAACACTACGAATAATATTTCGTTCCTCTTGTGCTACTAGTAAATAAATT
>Frequency_4_QualityScore_FFHHHHHJJJJJHIJIIJJJJJJJJJJJJJJJJJJJJJJIIIJJIIIGGGGGGFEEEEEEDEDDCCBCDCDDDDCDCDDCDCDDDDDDDDEDDC_Mismatch_0_Sense_+_Library_PoolT
CGCCATTTGCGGAAGCAGAAATCTAACTACATAAATATCGCGCTGACTCTAGTTGCTTTCACGGAGAAGGCAGGTCGCGGCTCTTTACTTTCTG
>Frequency_4_QualityScore_FFHFHGFHIGIHHHIIIIGGIIIIIGHIIGFGHGHHHGGEGEGGFFGFFEFFCCEDCDDEDCDCDCCDDCDCDDDEEDDEEDEDCCCDB>@CCC_Mismatch_0_Sense_+_Library_PoolT
GGCGACCGACCTTATAATTCAACCCATTCTTTAACACTACGAATAATATTTCGTTCCTCTTGTGCTACTAGTAAATAAATTCTACACAGGGACT
>Frequency_4_QualityScore_FFHHHHHIIIIIIIJJIJIIJJJJJIIJJIIIIIIJJJJJGIIIGFDDDDDDDDDDEDDDDCDEDDDDCDBCBDEDEDDDCCCCDDDBCDDDCC_Mismatch_0_Sense_+_Library_PoolT
ATATCGCGCTGACTCTAGTTGCTTTCACGGAGAAGGCAGGTCGCGGCTCTTTACTTTCTGGATAACAGGTGTTATCAAGGGCGACCGACCTTAT
>Frequency_4_QualityScore_EEGFGGGIJJIIHIGIGHIIEFGIEHIGIIGDGIGGGHFHGGFGGGGGFEEEEDCCCCEECDACDDCCDCBBCBBCCDDCDA@ACCCCDDAABD_Mismatch_0_Sense_+_Library_PoolT
TTTACTTTCTGGATAACAGGTGTTATCAAGGGCGACCGACCTTATAATTCAACCCATTCTTTAACACTACGAATAATATTTCGTTCCTCTTGTG
>Frequency_4_QualityScore_CCFEGGEGGHIBDGFGGHCEEHIDFHHIHIEGEEACGGGG?CADEEGCCBBECAAAAB@@AAACCCDDDB=AB?ACCCBCDCCABCCCCCBCBB_Mismatch_0_Sense_+_Library_PoolT
GAGAAGGCAGGTCGCGGCTCTTTACTTTCTGGATAACAGGTGTTATCAAGGGCGACCGACCTTATAATTCAACCCATTCTTTAACACTACGAAT
>Frequency_4_QualityScore_FFHHHHHJJJJIIIHIJEHGIIIIHIIIJJJJIIIIHIIIIIIIIIHHGHGEEDCDDDDEDDDCCCCCCCCDCCCCDDDCCDCDCDDDCD@CDC_Mismatch_0_Sense_+_Library_PoolT
GCGGAAGATAAGCGAGGTTATAATACCTGCTTCTAAATCAAGCATAACCGCCGAATCATTGGCTGTTGCCCCTACAACAATTGGTTCTGGAATC
>Frequency_4_QualityScore_FFHHHHHJJJJJJJJIJJJIJIJJJJJJJHIJJJJJIIIIHGGGGGFFCEEEEEEEEDBCBBDEDEDDDADDCDDDCDDDDDDDDEEEDEDDDD_Mismatch_0_Sense_+_Library_PoolT
ACTCTAGTTGCTTTCACGGAGAAGGCAGGTCGCGGCTCTTTACTTTCTGGATAACAGGTGTTATCAAGGGCGACCGACCTTATAATTCAACCCA
>Frequency_4_QualityScore_EEGHHHHIJJJGIIIIIIJJIIJJJJIIIJJJJJJGIHIIIIIIJIJJJJIJJGIIIHGGGFGGFFEEEEEEDEEEEEEECCDDDDCDDDDDDC_Mismatch_0_Sense_+_Library_PoolT
CATCATTAAAGTAACTGTCTTCAATATATTCATCGATTGGACGCCATTTGCGGAAGCAGAAATCTAACTACATAAATATCGCGCTGACTCTAGT
>Frequency_4_QualityScore_FFHHHHHIIIIIJJJJJJIJJIJIJJJIIJJJIIJIJJJJJIJIIJJJJIIIJJJJJJIJJJJJIIHIIHHGGGGGFFFEEEEEEEEDCDDDDD_Mismatch_0_Sense_+_Library_PoolT
CTACTAGTAAATAAATTCTACACAGGGACTGGTTGTGCATACTAATTTGTGAGAGACTCTTTTAATAATACTCTTTTCAATCAATAAAAAATCC
>Frequency_4_QualityScore_EEGGHGHIIHIIGIJIIJIIIIJGIIGIIIIIIIHIHIIGHIIIGIIHHHIHGIGHIIIHIIEGGFEECADCCCACDDD=@BCCDEEEECACB@_Mismatch_0_Sense_+_Library_PoolT
TTTATAGTTCATCATTAAAGTAACTGTCTTCAATATATTCATCGATTGGACGCCATTTGCGGAAGCAGAAATCTAACTACATAAATATCGCGCT
>Frequency_4_QualityScore_FFHHHHHIIJJJJIJJJJJJJIIJIJIIJJJJJJJJJJJJJJJJJJJJIHHIJIHHIHHGGFGFFFEEEEEEEEEEDDCDCDDDDDDDDDDDDD_Mismatch_0_Sense_+_Library_PoolT
ATTAAAGTAACTGTCTTCAATATATTCATCGATTGGACGCCATTTGCGGAAGCAGAAATCTAACTACATAAATATCGCGCTGACTCTAGTTGCT
>Frequency_4_QualityScore_FEGHHHHIJJJJJJIJJJJIIJJIJJJJJJJJJJJIIJJJJJJJIIIIIIIIIHGIJIIIJJJJIJIIIIHGGGEFFEDEDCDDEEDDDDCDEE_Mismatch_0_Sense_+_Library_PoolT
TCAACCCATTCTTTAACACTACGAATAATATTTCGTTCCTCTTGTGCTACTAGTAAATAAATTCTACACAGGGACTGGTTGTGCATACTAATTT
>Frequency_4_QualityScore_FFHHHHHJJJJJJJJJJJJIJJIJIHIJJJJIIIIJJJJJJIJHIJIJJJIJJJJIJIJJIIIIHIIIEDGGEEEEEEEDEEEEEEDDDDDCDC_Mismatch_0_Sense_+_Library_PoolT
CTTTAACACTACGAATAATATTTCGTTCCTCTTGTGCTACTAGTAAATAAATTCTACACAGGGACTGGTTGTGCATACTAATTTGTGAGAGACT
>Frequency_4_QualityScore_FFHHHHBFFHIIJJJJJJIJGIJIHJJIJJJJIJJJJJJIIHHGGFGGDEFEEEEEDCCCCDEEEEFEDDDDDDDDDDDDDDDDDDDCEE_Mismatch_0_Sense_+_Library_PoolT
AACAGGTGTTATCAAGGGCGACCGACCTTATAATTCAACCCATTCTTTAACACTACGAATAATATTTCGTTCCTCTTGTGCTACTAGTAA
>Frequency_4_QualityScore_FFHGHHGIJJJJIIJJJJJJIJJIJJJJJJJJJJIIIIIIIIHGGFFEEEEEEEEEDBCDDDDCCDDDDCDDDDDCEEDEEDDDECEEDCDDC@_Mismatch_0_Sense_+_Library_PoolT
CAAGGGCGACCGACCTTATAATTCAACCCATTCTTTAACACTACGAATAATATTTCGTTCCTCTTGTGCTACTAGTAAATAAATTCTACACAGG
>Frequency_4_QualityScore_E?DEEGGHIJIIGHHHIICGEGGHGGGEFGGEEEDCEEFDEDBEECEACDE@BCCCCDEECDCBACBA@@ACCAACBCCCCCAACCDECADCCC_Mismatch_0_Sense_+_Library_PoolT
GTGTTATCAAGGGCGACCGACCTTATAATTCAACCCATTCTTTAACACTACGAATAATATTTCGTTCCTCTTGTGCTACTAGTAAATAAATTCT
>Frequency_4_QualityScore_FFHHHGGIIIIJJJIIIJIIIIGIJJJJIIIIIIJJHIJJJJIIIJIJJJJIIHIFGCDEECDDC?BCDCCCCDDDCCDDCDDDDCCDDCDDDC_Mismatch_0_Sense_+_Library_PoolT
CGGAAGCAGAAATCTAACTACATAAATATCGCGCTGACTCTAGTTGCTTTCACGGAGAAGGCAGGTCGCGGCTCTTTACTTTCTGGATAACAGG
>Frequency_4_QualityScore_FFHHHHHJJJJJJJJJJJJJIJJIIIJJJJJJJHHIIIJJJJIJJIIIIIJIIIIIIJGHIIIIHGGHGGGGFFFEEFDDEDECDDDDDDDCED_Mismatch_0_Sense_+_Library_PoolT
ACGAATAATATTTCGTTCCTCTTGTGCTACTAGTAAATAAATTCTACACAGGGACTGGTTGTGCATACTAATTTGTGAGAGACTCTTTTAATAA
>Frequency_4_QualityScore_FFHHHHHIJJIJIJFIIHIIIHIDHIEEHHIHIHGGFGGHGGGACCDDEEEDCCCDCACCCCCCCCCDDDEDEDECCCCDDEEEDCCDDDDDDC_Mismatch_0_Sense_+_Library_PoolT
ACGGAGAAGGCAGGTCGCGGCTCTTTACTTTCTGGATAACAGGTGTTATCAAGGGCGACCGACCTTATAATTCAACCCATTCTTTAACACTACG
>Frequency_4_QualityScore_FFHHHHHIIHIIIJIJIIHIIIIJIHIFIIIIJIJJJIIIJIIIIEHIIIIGHIIGHGGGGGFFEEEEEDFECCDCDDADDDCDDDDDDDCCDD_Mismatch_0_Sense_+_Library_PoolT
AAGTAACTGTCTTCAATATATTCATCGATTGGACGCCATTTGCGGAAGCAGAAATCTAACTACATAAATATCGCGCTGACTCTAGTTGCTTTCA
>Frequency_4_QualityScore_FFHHHHHHIIJJIJJJJIJJIIJJJIJJJJIJIJJHIJJJJJIHIIJJJIIHHIIFGGGGGGFFFEFEEECCCCDDDDDDDDDEECDDDDDDDD_Mismatch_0_Sense_+_Library_PoolT
GTAACTGTCTTCAATATATTCATCGATTGGACGCCATTTGCGGAAGCAGAAATCTAACTACATAAATATCGCGCTGACTCTAGTTGCTTTCACG
>Frequency_3_QualityScore_FFHHHGHJJJJDHIJJJJJIJIJJJGHJJIIIJJJJJJJGIJJJJJJEHHJJJEHIJHHGHHGGFFFFFEEEEEDDCDDCCDDDDDDEEDDACD_Mismatch_0_Sense_+_Library_PoolT
TAAAGTAACTGTCTTCAATATATTCATCGATTGGACGCCATTTGCGGAAGCAGAAATCTAACTACATAAATATCGCGCTGACTCTAGTTGCTTT
>Frequency_3_QualityScore_FFHHHHHJJJIJJIJJIJJJJIGFIFIIJJHJJAEDHIIHJJJJJJHGFDDCDDDDDDDEEEEDEDDDABCEEEDDDDDDDDDDABCDDEEDEE_Mismatch_0_Sense_+_Library_PoolT
CAGGTCGCGGCTCTTTACTTTCTGGATAACAGGTGTTATCAAGGGCGACCGACCTTATAATTCAACCCATTCTTTAACACTACGAATAATATTT
>Frequency_3_QualityScore_FFHHHGHIJJJJJJHHIJIIJJJHEHHIIJHJIIIJJHHIIEHEHIHIJIHHHIIGGGFFFGFFFEFCB@BCCDCDDDDDDCCDDDCCDCDC>?_Mismatch_0_Sense_+_Library_PoolT
AACTGTCTTCAATATATTCATCGATTGGACGCCATTTGCGGAAGCAGAAATCTAACTACATAAATATCGCGCTGACTCTAGTTGCTTTCACGGA
>Frequency_3_QualityScore_FFHHHHHJJJHIHIJJIJJJGHHIIJJJJJJJJJJJJJIHHGHGHGGFFACBCEEEEDDDCDDDDDDCDBCBDDDCDEEDEDDDDDDEEEDDDD_Mismatch_0_Sense_+_Library_PoolT
GCTTTCACGGAGAAGGCAGGTCGCGGCTCTTTACTTTCTGGATAACAGGTGTTATCAAGGGCGACCGACCTTATAATTCAACCCATTCTTTAAC
>Frequency_3_QualityScore_FFHHHHHJJJJJJJJJJJJJJGIIIJJIJJJJIIJJJJJJJJJJIJJJFHFGFDDEDDDDDDDDDDDDDDCDDCCACDCCCDD?CCBCCCDBDC_Mismatch_0_Sense_+_Library_PoolT
TCGATTGGACGCCATTTGCGGAAGCAGAAATCTAACTACATAAATATCGCGCTGACTCTAGTTGCTTTCACGGAGAAGGCAGGTCGCGGCTCTT
>Frequency_3_QualityScore_FFHHHHHJJJJJJJJJJJJJJJJIJJHJJJJJJJJJJJIIJJJJJJJIJJJJIJIJHIJJIJIJJJIJJHHHHHEGFEEDDCDCBCDEEDDDDA_Mismatch_0_Sense_+_Library_PoolT
AATTCAACCCATTCTTTAACACTACGAATAATATTTCGTTCCTCTTGTGCTACTAGTAAATAAATTCTACACAGGGACTGGTTGTGCATACTAA
>Frequency_3_QualityScore_FDGGHHHIIHEHIIIIIIIIGHHHIJIGIJJJJIJIHGHHHHIIGHHFGHIJJIJHHHIIHHGGEFGFGCDFFFFEEEDDEEEDCDDDDDDDDD_Mismatch_0_Sense_+_Library_PoolT
GTTCCTCTTGTGCTACTAGTAAATAAATTCTACACAGGGACTGGTTGTGCATACTAATTTGTGAGAGACTCTTTTAATAATACTCTTTTCAATC
>Frequency_3_QualityScore_CEHHGGGIIIHEHHHIGHEGFEHEG@FGEGHGHGFEDFGHIIIHIEDFHEGHHHGEGHEHCEHFEHIIHHCFFEFEA>AAABCBBDDBB@B@=A_Mismatch_0_Sense_+_Library_PoolT
TCTCCCACTTCGGCTCCGTCTCCTGTTTCTTTATAGTTCATCATTAAAGTAACTGTCTTCAATATATTCATCGATTGGACGCCATTTGCGGAAG
>Frequency_3_QualityScore_FFHGHHHJJJIJHHIHHIJJJJJJJJJJJJIJJJJJJHIJJJJJJJJJJCHIIIHIIIIJJJJIJIJJIHGGHHHHGFFFFFFEEEEEE_Mismatch_0_Sense_+_Library_PoolT
TTGTGCTACTAGTAAATAAATTCTACACAGGGACTGGTTGTGCATACTAATTTGTGAGAGACTCTTTTAATAATACTCTTTTCAATCAA
>Frequency_3_QualityScore_EFGEDFEHGDHFIFHHGHHHHGIIHIHGD?ABBBBCBB@>?=6?>BCBDDBBCCCCBBB>?B@ABC??@>@C<>AB>@AAB=BBDACCCB?B>@_Mismatch_0_Sense_+_Library_PoolT
GCGAGGATCACAGAAGCGCAGAACGGCGGAAGATAAGCGAGGTTATAATACCTGCTTCTAAATCAAGCATAACCGCCGAATCATTGGCTGTTGC
>Frequency_3_QualityScore_EEGGHHHJJJJJJIIJJJJJJJIJJJHIIJJJHIJJJJJIIJIJJJJJJIGEIIIIIIJIIHHIIHHG?BBDDDDDDDDDDDDDDDDDEDDEEE_Mismatch_0_Sense_+_Library_PoolT
TGTTTCTTTATAGTTCATCATTAAAGTAACTGTCTTCAATATATTCATCGATTGGACGCCATTTGCGGAAGCAGAAATCTAACTACATAAATAT
>Frequency_3_QualityScore_EFHHHHHJJJJJJJJJIIHIIIIIHIIFHEFIIIIFHJJHIGIJHIIJJJJJJFIFHHHGFFEBDDCDB@CCCDDDDDDDDDBBCCEDDDDC?A_Mismatch_0_Sense_+_Library_PoolT
GAAGCAGAAATCTAACTACATAAATATCGCGCTGACTCTAGTTGCTTTCACGGAGAAGGCAGGTCGCGGCTCTTTACTTTCTGGATAACAGGTG
>Frequency_3_QualityScore_FFHHHHHJJJJJIJIJIJJIJIIJJJIJJIJJJIIEHIIJJJJHHIIHFDCDADDDDDDEDDDCDDDDDBDCBB?ACBCB>BBBBCBCCBACCA_Mismatch_0_Sense_+_Library_PoolT
TAAATATCGCGCTGACTCTAGTTGCTTTCACGGAGAAGGCAGGTCGCGGCTCTTTACTTTCTGGATAACAGGTGTTATCAAGGGCGACCGACCT
>Frequency_3_QualityScore_EEGGHGGJIIJIIFFFHGFGIJFGGFGIHIHIHHFEHHHGIHGFEECDEDCCDCDBDBBDDCDDDAB?@AABCCDACBABACDDCCCDDDDEDD_Mismatch_0_Sense_+_Library_PoolT
ACGCCATTTGCGGAAGCAGAAATCTAACTACATAAATATCGCGCTGACTCTAGTTGCTTTCACGGAGAAGGCAGGTCGCGGCTCTTTACTTTCT
>Frequency_3_QualityScore_EEHHGHHIIIIIHGIIIIIHIFGGIIIGHHIIIHIFIHIHIIJGIHJIIJJJJIGEGIIHHHEHGGFEGCEFFFEEEEDCDDDDDCDDDDDDDC_Mismatch_0_Sense_+_Library_PoolT
CACTACGAATAATATTTCGTTCCTCTTGTGCTACTAGTAAATAAATTCTACACAGGGACTGGTTGTGCATACTAATTTGTGAGAGACTCTTTTA
>Frequency_3_QualityScore_FFHHHHHJIJJJIJJJJIJJJJJJJJIIJJJIJHJJJJJJJHIJJHFDDDDDDDDDDEDDDDDDEDDDDCCBBCDEDEDDDDDDDCDCCDCDDD_Mismatch_0_Sense_+_Library_PoolT
AATATCGCGCTGACTCTAGTTGCTTTCACGGAGAAGGCAGGTCGCGGCTCTTTACTTTCTGGATAACAGGTGTTATCAAGGGCGACCGACCTTA
>Frequency_3_QualityScore_FFHHHHHJJJJIHIHHHIJJJJJIIIIHIJJJJHJJJIIHIIHIHHGGFFGFEFEEEEDDECBDA@CBB@BBABCCCBCCCCDCDDDCDDDB=@_Mismatch_0_Sense_+_Library_PoolT
GCCATTTGCGGAAGCAGAAATCTAACTACATAAATATCGCGCTGACTCTAGTTGCTTTCACGGAGAAGGCAGGTCGCGGCTCTTTACTTTCTGG
>Frequency_3_QualityScore_FFHHHHHJJJJJJJJJJJJJJJJJJJJJJJJJJJJJJJJJJJJJJJIJJJJJJIJHIJJJJJIJJIJIIGHHGDFFEFEDDEDCCDEEDDDDCD_Mismatch_0_Sense_+_Library_PoolT
ATTCAACCCATTCTTTAACACTACGAATAATATTTCGTTCCTCTTGTGCTACTAGTAAATAAATTCTACACAGGGACTGGTTGTGCATACTAAT
>Frequency_3_QualityScore_FFHHHHHIJJJJJJJHIIHIIJJJJJJIJJJJJJIJJJJJJIIIIIHFGFEEEEEEEDDDDDDDDDDCDDCDDDDDD@CCDCDCDDDDDDDDDE_Mismatch_0_Sense_+_Library_PoolT
GGACGCCATTTGCGGAAGCAGAAATCTAACTACATAAATATCGCGCTGACTCTAGTTGCTTTCACGGAGAAGGCAGGTCGCGGCTCTTTACTTT
>Frequency_3_QualityScore_FEHHHHHJJGHIJJJJJJJJJHHIIJIJIJIJJJJIIJFHGHFFGFGGDEEDDDDDCDDDDDDDEEEEDDDCDCDDEEEDDDDDDDDDD?CDCD_Mismatch_0_Sense_+_Library_PoolT
GAAGGCAGGTCGCGGCTCTTTACTTTCTGGATAACAGGTGTTATCAAGGGCGACCGACCTTATAATTCAACCCATTCTTTAACACTACGAATAA
>Frequency_3_QualityScore_FFHHHHGIJJJIJJJEFHHJJJJJJIJJIIJJJIJJJIIIIHIHGGGGGEEFEFEEEEEDDDDDDDCDDCDDEEEFEDDDDDDDDDDDDDDDDD_Mismatch_0_Sense_+_Library_PoolT
TTTCTGGATAACAGGTGTTATCAAGGGCGACCGACCTTATAATTCAACCCATTCTTTAACACTACGAATAATATTTCGTTCCTCTTGTGCTACT
>Frequency_3_QualityScore_EFHGGHHIJJJJIIJIIJIIJJHGFHHIIIGIIJJJIJJIIHIJJJJJJIHIJJIIIIIIHHHHHIIGFDEGGGGGFEDEEDCECBCDCDDDED_Mismatch_0_Sense_+_Library_PoolT
AAATCTCTCCCACTTCGGCTCCGTCTCCTGTTTCTTTATAGTTCATCATTAAAGTAACTGTCTTCAATATATTCATCGATTGGACGCCATTTGC
>Frequency_3_QualityScore_EFHGGGGIHHIIJIIJJHIIIIIIHIHIHIHJJIIHIIIIIJIEHHIGIIIEGIIIIHIIIHGHHIHHHGCCEFGDDEEEDDCDDEDDEDCCDD_Mismatch_0_Sense_+_Library_PoolT
ATATTTCGTTCCTCTTGTGCTACTAGTAAATAAATTCTACACAGGGACTGGTTGTGCATACTAATTTGTGAGAGACTCTTTTAATAATACTCTT
>Frequency_3_QualityScore_FFHHHHHJJJJBGHIIJJJJJJJHJIJJJIJJJIIIIHIIIHHHGGFFEFFEEEEDDEDDDDCCDDDEDCEDEDCDDDDDDDDDDDDDDDDDCE_Mismatch_0_Sense_+_Library_PoolT
TGGATAACAGGTGTTATCAAGGGCGACCGACCTTATAATTCAACCCATTCTTTAACACTACGAATAATATTTCGTTCCTCTTGTGCTACTAGTA
>Frequency_3_QualityScore_FFHHHHHDGHHIJJJJJJJJJJJJJIJJJJJJJJJJJJJJIIGHGGGGFFFFEFEEEDCDCDDEEFEEEDDDDDDDDDDDDDDDDDDDDEE_Mismatch_0_Sense_+_Library_PoolT
TAACAGGTGTTATCAAGGGCGACCGACCTTATAATTCAACCCATTCTTTAACACTACGAATAATATTTCGTTCCTCTTGTGCTACTAGTAA
>Frequency_3_QualityScore_DEGGEGFHGGIIHJIIIHHFHGHHIHHHHEFFGHHHHIIHIHIIHGE@CCCDCDDEDEDDEDCCCDDEECDCDBBCDDCC@CDCDDDDCCB>>>_Mismatch_0_Sense_+_Library_PoolT
TCGCGGCTCTTTACTTTCTGGATAACAGGTGTTATCAAGGGCGACCGACCTTATAATTCAACCCATTCTTTAACACTACGAATAATATTTCGTT
>Frequency_3_QualityScore_FFHHHHHIIJJJJJJJJJJHIJJJJIJJJJJJJIJJJJJJJJJJJJJIIIJJJIJJJJJJIFFGFFEEEEDDDDDDDDDDDFDDEEFECDDDDD_Mismatch_0_Sense_+_Library_PoolT
TTATAGTTCATCATTAAAGTAACTGTCTTCAATATATTCATCGATTGGACGCCATTTGCGGAAGCAGAAATCTAACTACATAAATATCGCGCTG
>Frequency_3_QualityScore_FFHHGHHIIJGHIIIIIJIIJJJHIJIJJGIJHIIJJIIIJJJJIJJHIIJIJJHJJJHIIIIIIDGDECDDDEEEDDCDDDDDDDDDDEFECB_Mismatch_0_Sense_+_Library_PoolT
TTCTTTATAGTTCATCATTAAAGTAACTGTCTTCAATATATTCATCGATTGGACGCCATTTGCGGAAGCAGAAATCTAACTACATAAATATCGC
>Frequency_3_QualityScore_FFHHHHHJJJJIJIJJJIJJJGHHHIJJJJJJJJJJIIIHHHHFGFFFEEACCCDEDEDDDCDDDDDDCACDDDDDDEEEDEDDDDDDEEEDDD_Mismatch_0_Sense_+_Library_PoolT
TGCTTTCACGGAGAAGGCAGGTCGCGGCTCTTTACTTTCTGGATAACAGGTGTTATCAAGGGCGACCGACCTTATAATTCAACCCATTCTTTAA
>Frequency_3_QualityScore_EFHHGGHHHIGGHHHEHHHGHIHJIIIGGHGGHGFGIHHHHHGHFGDCEHIHHHEHHIIIFIIIIIHHIHGFGEEDCDEDAAABAAB@>ABADC_Mismatch_0_Sense_+_Library_PoolT
CCTTATAATTCAACCCATTCTTTAACACTACGAATAATATTTCGTTCCTCTTGTGCTACTAGTAAATAAATTCTACACAGGGACTGGTTGTGCA
>Frequency_3_QualityScore_DEDGGCGIHIJEEIIIJCE@GDHDE?EHIIIHIJGEEIFHHHG?FFHIIFDD=AFDDGFEFFDFFFCED?CDDEC??ACCDCBB;<?>BCCCCC_Mismatch_0_Sense_+_Library_PoolT
CTACGAATAATATTTCGTTCCTCTTGTGCTACTAGTAAATAAATTCTACACAGGGACTGGTTGTGCATACTAATTTGTGAGAGACTCTTTTAAT
>Frequency_3_QualityScore_FFHHHHHJJJJJIJJJGHIJJJJIIJJJJJJHJJJJHIJJIHHHH@AADFFEEEEEDDDDCDCCDDDDDCDDEDEDEDCDCDDEEEDCDDDDDD_Mismatch_0_Sense_+_Library_PoolT
TCACGGAGAAGGCAGGTCGCGGCTCTTTACTTTCTGGATAACAGGTGTTATCAAGGGCGACCGACCTTATAATTCAACCCATTCTTTAACACTA
>Frequency_3_QualityScore_FFHHHHHJJJJJJJJJJJJJJJJHJJJJJJJJIIIJJJJJJJJJJJJJJJIJJJJJJGIIHIHIGGGGFGGGFFEEEDDDDDDDDDDDDDDEDE_Mismatch_0_Sense_+_Library_PoolT
CGAATAATATTTCGTTCCTCTTGTGCTACTAGTAAATAAATTCTACACAGGGACTGGTTGTGCATACTAATTTGTGAGAGACTCTTTTAATAAT
>Frequency_3_QualityScore_FFHHHHHIIJJJJJJHJJJJIJHIJJJJJIIIJHHIIJJJJJIIGIHIJJJJGIIJJJJIJIJIJJJIHHGHGGEFFEDDCCDEDCDC>BDCDD_Mismatch_0_Sense_+_Library_PoolT
CCCACTTCGGCTCCGTCTCCTGTTTCTTTATAGTTCATCATTAAAGTAACTGTCTTCAATATATTCATCGATTGGACGCCATTTGCGGAAGCAG
>Frequency_3_QualityScore_EFHHHHGJIIIJHJIJIIIIGGHIJIHGHHIIHIJJJJFGIJJIIJJIJIIFIHHIHHIIHFGIHHIHFFGHGHFGDEEEEDCDCCACDE>@B?_Mismatch_0_Sense_+_Library_PoolT
TCTCTCCCACTTCGGCTCCGTCTCCTGTTTCTTTATAGTTCATCATTAAAGTAACTGTCTTCAATATATTCATCGATTGGACGCCATTTGCGGA
>Frequency_3_QualityScore_FFHHHGGIJHIIIIIIJJIJIIJIIIJJJJJJJJJJJJJJIJIIIIIHHHHGGFGFFEFEDCCACDBCCBCBCCBCCDDBDDDDDDDEDDDCDD_Mismatch_0_Sense_+_Library_PoolT
CATTTGCGGAAGCAGAAATCTAACTACATAAATATCGCGCTGACTCTAGTTGCTTTCACGGAGAAGGCAGGTCGCGGCTCTTTACTTTCTGGAT
>Frequency_3_QualityScore_FFHHHHHIIJJJHIJIIIIJJIJIIJJJJIJJIIJJJJJJJJJIJIJJJJJIJJJJJJJJJJHIIHIJHGFCEFEEEEDDEFEDDADDDDC_Mismatch_0_Sense_+_Library_PoolT
CACAGGGACTGGTTGTGCATACTAATTTGTGAGAGACTCTTTTAATAATACTCTTTTCAATCAATAAAAAATCCTATGTATTTTGTTTGCA
>Frequency_3_QualityScore_BEGGGGGJJGGFHFGHHCJIIHHIIJHJIJIIHHIJHHGEGIHHHGHHJHHIHJIIHGGGFFFFFEEDBAABBABCCACDECCCCCCAAB?@B=_Mismatch_0_Sense_+_Library_PoolT
CTGTCTTCAATATATTCATCGATTGGACGCCATTTGCGGAAGCAGAAATCTAACTACATAAATATCGCGCTGACTCTAGTTGCTTTCACGGAGA
>Frequency_3_QualityScore_FFHHHHHJHIJJJJJIIHIIJJJJJIJJIHJJHHIJJJIIJJJJJIJJIJJJJJJJHJIJJHIJJIIIIHHGHFBCDDDDCDDDDCDDDDDDDD_Mismatch_0_Sense_+_Library_PoolT
GTCTCCTGTTTCTTTATAGTTCATCATTAAAGTAACTGTCTTCAATATATTCATCGATTGGACGCCATTTGCGGAAGCAGAAATCTAACTACAT
>Frequency_3_QualityScore_FFHHHHHJJJJJJJIJJDGIHIJJJJJJJJIJIJJIJJJJJJJHHHHHHHFFFEEEEEEEEDDDDDDDDCCDDDEEEEEDCDDDDDDDDDDDDD_Mismatch_0_Sense_+_Library_PoolT
ACTTTCTGGATAACAGGTGTTATCAAGGGCGACCGACCTTATAATTCAACCCATTCTTTAACACTACGAATAATATTTCGTTCCTCTTGTGCTA
>Frequency_3_QualityScore_FFHHHHHJIJHIIIJJJJFHHHIIJJJIJJJJJJJJJHHIJHHHHHF?DDEDEEEEEDDDDDDDACDDCBCDDEEEEDEDCDDCDEEEDDDDDD_Mismatch_0_Sense_+_Library_PoolT
TTTCACGGAGAAGGCAGGTCGCGGCTCTTTACTTTCTGGATAACAGGTGTTATCAAGGGCGACCGACCTTATAATTCAACCCATTCTTTAACAC
>Frequency_3_QualityScore_EFHHHHHJJJJJIJJJJJJJJHIIIJJJJJJJJJIIJJJJJIHJJJIIJJJJIJIIJIIIJJJGIGHHHGGGGGFFFEFEEEEEEDDDDDDDDD_Mismatch_0_Sense_+_Library_PoolT
TCGTTCCTCTTGTGCTACTAGTAAATAAATTCTACACAGGGACTGGTTGTGCATACTAATTTGTGAGAGACTCTTTTAATAATACTCTTTTCAA
>Frequency_3_QualityScore_FFGGHHHJJJJJJJHIIJJJJIJIIIIJJJJEGGIJJJJIJJIIIGEEDCDDDDDDDEEEEDEDDDDDDCDEDDDDDDDDDDACCDDEEEEEED_Mismatch_0_Sense_+_Library_PoolT
GGTCGCGGCTCTTTACTTTCTGGATAACAGGTGTTATCAAGGGCGACCGACCTTATAATTCAACCCATTCTTTAACACTACGAATAATATTTCG
>Frequency_2_QualityScore_FFHHHHHJJJJJJIIJJJIIIIIIIJJIIGIHIIIJJIIIIIIIHIIIJJIIIEIIIJIJJIJJJJJIIDDHGEGFEDCDDEECCDACDDCDCD_Mismatch_0_Sense_+_Library_PoolT
CACTTCGGCTCCGTCTCCTGTTTCTTTATAGTTCATCATTAAAGTAACTGTCTTCAATATATTCATCGATTGGACGCCATTTGCGGAAGCAGAA
>Frequency_2_QualityScore_EFHHHHHJJJJJJIJJJIJHIJJIJJJGIJJJJJIIIIIIHGGGGGGEDEEEEEEDACCBCEDEDDDCDCDDDDDDDDCDCDEEEEDEDDDDDD_Mismatch_0_Sense_+_Library_PoolT
TCTAGTTGCTTTCACGGAGAAGGCAGGTCGCGGCTCTTTACTTTCTGGATAACAGGTGTTATCAAGGGCGACCGACCTTATAATTCAACCCATT
>Frequency_2_QualityScore_FFHHHHHIJJJJIJJJIJIJJGIIIIJHIIIJJJJIIIIIJIJIIGGIJJJJIIIIIJJIJJIIIJIHGHGHGFFFEEEEEEDCEEDEDDCCCC_Mismatch_0_Sense_+_Library_PoolT
TTCTTTAACACTACGAATAATATTTCGTTCCTCTTGTGCTACTAGTAAATAAATTCTACACAGGGACTGGTTGTGCATACTAATTTGTGAGAGA
>Frequency_2_QualityScore_EEHHEGFEAAEFEEEFFIHICGGHICEGIIIGHIIIIIIIIIIII@CFEEHIFIEDCEIGCDGIHGGEDDDEDDBE@?AC@CCDEDC?C=ABC?_Mismatch_1_Sense_+_Library_PoolT
TACACAGGGACTGGTTGTGCATACTAATTTGTGAGAGACTCTTTTAATAATACTCTTTTCAATCAATAAAAAATCCTATGTATTTTGTTTGCAA
>Frequency_2_QualityScore_DDGGEFGIIHHFGEFGIGIIIIIIIIIICIFAECGGIIDEGCDHAEGHGGGIGIIHIIGIHGHCEFGGIGEGHGGGEEEEFFEEEEEEDC_Mismatch_0_Sense_+_Library_PoolT
CTTGTGCTACTAGTAAATAAATTCTACACAGGGACTGGTTGTGCATACTAATTTGTGAGAGACTCTTTTAATAATACTCTTTTCAATCAA
>Frequency_2_QualityScore_FFHHHHHJJJJJJJIIJJJJIIJIIJIJIIIJJJJJIIIIIIJJJJJJJJJJIJJIIIJIIIIHIIGGGGGEEEEDEEEEEEBECCCDCCDDDD_Mismatch_0_Sense_+_Library_PoolT
ACACTACGAATAATATTTCGTTCCTCTTGTGCTACTAGTAAATAAATTCTACACAGGGACTGGTTGTGCATACTAATTTGTGAGAGACTCTTTT
>Frequency_2_QualityScore_FFHGHHFHIIJJIJJJJJJIIJJIIHGHIHEGIHIJJIJJJIIIJJJIIIJGIIIIIJJJIIIHIIIJIEGHHHGGFFFFFFDEDDDCBCCCDD_Mismatch_0_Sense_+_Library_PoolT
ACTAGTAAATAAATTCTACACAGGGACTGGTTGTGCATACTAATTTGTGAGAGACTCTTTTAATAATACTCTTTTCAATCAATAAAAAATCCTA
>Frequency_2_QualityScore_DEFGHHHGIIIIJJIIIHIIHHEGGGGGGIIIIJIHGIIIIHGIDHCGGHHEEGGGGFFCEEC?ADDDC?BBACC?B?ACCCCCD?AAACCCCA_Mismatch_0_Sense_+_Library_PoolT
AATACCTGCTTCTAAATCAAGCATAACCGCCGAATCATTGGCTGTTGCCCCTACAACAATTGGTTCTGGAATCATAAAAATCTCTCCCACTTCG
>Frequency_2_QualityScore_EFHFHHGIJIIHIJIIJIJJJJIFIIIIJIIIIIIIJIJIJJAGIIIIHHHEGFFFEEEEDEDDDDCDDCDDDEEDCEEDEEDCDDBADDBDCD_Mismatch_0_Sense_+_Library_PoolT
CGACCGACCTTATAATTCAACCCATTCTTTAACACTACGAATAATATTTCGTTCCTCTTGTGCTACTAGTAAATAAATTCTACACAGGGACTGG
>Frequency_2_QualityScore_FFHHHHHJJJIIIJJIJJIIIJIIJIJJJIIIIIIJJJIIJIIJJFHIJJJJGHIJII_Mismatch_2_Sense_+_Library_PoolT
AAACTCTTTTAATAATACTCTTCTCAATCAATAAAAAATCCTATGTATTTTGTTTGCA
>Frequency_2_QualityScore_FFGHHHGJIJHFHIIIIIJIIIIIIIIJJJJJIJIIIJIIIIIIGIIIIJIIIIGHIGCGFGGHGHIHGGGFFEFEECEECEEEEDDDCDBCAC_Mismatch_0_Sense_+_Library_PoolT
TCTTTAACACTACGAATAATATTTCGTTCCTCTTGTGCTACTAGTAAATAAATTCTACACAGGGACTGGTTGTGCATACTAATTTGTGAGAGAC
>Frequency_2_QualityScore_EFFHHHGIIIJIJIJJJIJIIIIJJJIJJIJJJJJJIIIIJIIIJIIIIIIIIHIJCGIJJJJFIIGGGHGGGGFFFEFFFEEDEEEEEEEECC_Mismatch_0_Sense_+_Library_PoolT
GTTCTGGAATCATAAAAATCTCTCCCACTTCGGCTCCGTCTCCTGTTTCTTTATAGTTCATCATTAAAGTAACTGTCTTCAATATATTCATCGA
>Frequency_2_QualityScore_FFHHGHHJJIIIGHHIIIIJJJJGIJIIIIIIIIIIGGIIIHGHGGFFEEEEEEDEEEDCDDDCDDDDEDEEEEACCCCDDDDDDDCDDDCCA?_Mismatch_0_Sense_+_Library_PoolT
CTGGATAACAGGTGTTATCAAGGGCGACCGACCTTATAATTCAACCCATTCTTTAACACTACGAATAATATTTCGTTCCTCTTGTGCTACTAGT
>Frequency_2_QualityScore_FFHGHGHJJJJJJJIJIIJIIIJIIIIHJIIIIJIJJJIIJIJIJJIHIIIIJIGIIIIIJIIJGGIIIDCEBGEEDEEEEEEECDECCBCDEE_Mismatch_2_Sense_+_Library_PoolT
CATTCTTTAACACTACGAATAATATTTCGTTCCTCTTGTGCTACTAGTAAATAAATTCTACACAGGGACTGGTTGTGCATACTAATTTGTGATC
>Frequency_2_QualityScore_FFHHHHHIJJJIJJJFHGIIJJJIIIJIJIJJJJIIIIIIHHHHBEEFFFEEEEEDDDDDDDDDDDDDDDEEEECEDDDCDDEEEDCDDDDDDD_Mismatch_0_Sense_+_Library_PoolT
CACGGAGAAGGCAGGTCGCGGCTCTTTACTTTCTGGATAACAGGTGTTATCAAGGGCGACCGACCTTATAATTCAACCCATTCTTTAACACTAC
>Frequency_2_QualityScore_FFHGGHHJIIJJJJJJIJJJIJJJJJJJJJJJGIFHIJJJJIGIJIHFDDDDDCDDDDEDDDDDDEDDDDCBCCCDEDEDDDDDCDDDCBDDCC_Mismatch_0_Sense_+_Library_PoolT
AAATATCGCGCTGACTCTAGTTGCTTTCACGGAGAAGGCAGGTCGCGGCTCTTTACTTTCTGGATAACAGGTGTTATCAAGGGCGACCGACCTT
>Frequency_2_QualityScore_EEGFEFFGGIHGIGIGFGIDCD;ECEGGEGFHGHFEGIHIIIFIGGEGGGFFEEEDEDCDDDDCCCCBC=A=>7??ABCA@:AA@C5=>B?BBC_Mismatch_0_Sense_+_Library_PoolT
GATTGGACGCCATTTGCGGAAGCAGAAATCTAACTACATAAATATCGCGCTGACTCTAGTTGCTTTCACGGAGAAGGCAGGTCGCGGCTCTTTA
>Frequency_2_QualityScore_FFHHHHHJJJIJJJJJJJIFGHIIJJIIJIIJIIJJJJJIJJIHHGHHHHGFFFEEEEEEDDDDDDDDDBCDDDDEEEEEEDDDDDCCBCDCCD_Mismatch_0_Sense_+_Library_PoolT
TTACTTTCTGGATAACAGGTGTTATCAAGGGCGACCGACCTTATAATTCAACCCATTCTTTAACACTACGAATAATATTTCGTTCCTCTTGTGC
>Frequency_2_QualityScore_EFHEHHGJJGIHIIIIFGIAGIHIIIJIGIIIIIIHIIIIIIJJJIJIIIJJIIJIIIIIIIHIJIHIGHHGHGECDEECECDD_Mismatch_0_Sense_+_Library_PoolT
TCTACACAGGGACTGGTTGTGCATACTAATTTGTGAGAGACTCTTTTAATAATACTCTTTTCAATCAATAAAAAATCCTATGTA
>Frequency_2_QualityScore_FFHHHHHJIJIJJHIIJJHIJIIIIJGIIJIJIIIIJJJJIJIJJJJJJJJJIJHHFDDDDCDDDDBDCCDDDDDDDDBDCBDDDDDDCDDDCD_Mismatch_0_Sense_+_Library_PoolT
ATTCATCGATTGGACGCCATTTGCGGAAGCAGAAATCTAACTACATAAATATCGCGCTGACTCTAGTTGCTTTCACGGAGAAGGCAGGTCGCGG
>Frequency_2_QualityScore_EFHHHHHJGHIIIJIIIIJJGIIIJIHGIIIIIJJJJEEEGIIHHGHGGFDDDDDCCDDCDDDEEEEDEDDDDDDEEEDDDDDDDDDDDDCDCE_Mismatch_0_Sense_+_Library_PoolT
AAGGCAGGTCGCGGCTCTTTACTTTCTGGATAACAGGTGTTATCAAGGGCGACCGACCTTATAATTCAACCCATTCTTTAACACTACGAATAAT
>Frequency_2_QualityScore_FFHHGHHJJJJJIIIJJJIJIIHIIIIJIIJIJJJJIJJIGIIIIJJIIIIIJIIJJJIIIIIJHIIIGGHHGEEEFEFEDEEEEDCBCCDDDC_Mismatch_0_Sense_+_Library_PoolT
TTCGTTCCTCTTGTGCTACTAGTAAATAAATTCTACACAGGGACTGGTTGTGCATACTAATTTGTGAGAGACTCTTTTAATAATACTCTTTTCA
>Frequency_2_QualityScore_FFHHHHHJJJJJJJJJJIJIJJJJIJJJIJIIIJIJJJGIJJHGDDDDDDDDDDEDDCCCDEDDDDDBCDBDEDEDDDDDDBDDDCDDACDCDD_Mismatch_0_Sense_+_Library_PoolT
ATCGCGCTGACTCTAGTTGCTTTCACGGAGAAGGCAGGTCGCGGCTCTTTACTTTCTGGATAACAGGTGTTATCAAGGGCGACCGACCTTATAA
>Frequency_2_QualityScore_FFHGHHHIGIHJIHIEIIEHIJEGEGAGGIIIIHIEHHIEGIIIIIIIIIGIIJJIIIHIIGIFFGFIGBEEEEDEDBBCD;?CBDDCDCCCCC_Mismatch_0_Sense_+_Library_PoolT
CGGCTCCGTCTCCTGTTTCTTTATAGTTCATCATTAAAGTAACTGTCTTCAATATATTCATCGATTGGACGCCATTTGCGGAAGCAGAAATCTA
>Frequency_2_QualityScore_FFHHHGHJJJGIIJJJJ?GHIIJIIJJJJJIJJHJIJIIJJIJJIIEHIIIIIIGIIGGGGGGEEEFEEDEEEDDDDDDDDCDDDCDECDDDCD_Mismatch_0_Sense_+_Library_PoolT
AAAGTAACTGTCTTCAATATATTCATCGATTGGACGCCATTTGCGGAAGCAGAAATCTAACTACATAAATATCGCGCTGACTCTAGTTGCTTTC
>Frequency_2_QualityScore_FFHGHHGJJJEGIIHIIIJJJJIIIJIJIIIIIIIJJGI@CAEGIHGHHFFFDCCDCDDDCDDDDEEEECEDCDCDDEECCCCDDDDCDD@CCD_Mismatch_0_Sense_+_Library_PoolT
AGAAGGCAGGTCGCGGCTCTTTACTTTCTGGATAACAGGTGTTATCAAGGGCGACCGACCTTATAATTCAACCCATTCTTTAACACTACGAATA
>Frequency_2_QualityScore_FFHHHHHJJIIJJJIJJIJJIJJJJJHIJJJJJIJJJJJJJHGHFFFFEFEEEEDEDDDDDDDDDDDDDCCDCEEDEEDDEEDEECDDCCACDA_Mismatch_0_Sense_+_Library_PoolT
GGGCGACCGACCTTATAATTCAACCCATTCTTTAACACTACGAATAATATTTCGTTCCTCTTGTGCTACTAGTAAATAAATTCTACACAGGGAC
>Frequency_2_QualityScore_FFHHHHHJJIJJJIIJJJJIIJIIIIJEGIIJJJJIIJIJJJJJJJIIIJIJJIIHGFDDCDDDDCCCCCCDDDDDDDDCD=ACCCCDDACDDD_Mismatch_0_Sense_+_Library_PoolT
TATTCATCGATTGGACGCCATTTGCGGAAGCAGAAATCTAACTACATAAATATCGCGCTGACTCTAGTTGCTTTCACGGAGAAGGCAGGTCGCG
>Frequency_2_QualityScore_EEHGCHHIHGIFIIEEGIHGIHEEGGIGIIGEGGCFGHEHHEDIIIHGHGHGGIBGECE?ECGEGGEECCCCCCC>A>@C?=C?CC?CCCDDCA_Mismatch_0_Sense_+_Library_PoolT
CGTCTCCTGTTTCTTTATAGTTCATCATTAAAGTAACTGTCTTCAATATATTCATCGATTGGACGCCATTTGCGGAAGCAGAAATCTAACTACA
>Frequency_2_QualityScore_=EFEEBGCGEHHAGDGECEACFGIHGGGIHEA?:EEEAEDDEGCEEHECGECE9?;>9A;CF=CD7ABDBBCC@AA@=C7=5675;=9ACCACC_Mismatch_0_Sense_+_Library_PoolT
TCATCATTAAAGTAACTGTCTTCAATATATTCATCGATTGGACGCCATTTGCGGAAGCAGAAATCTAACTACATAAATATCGCGCTGACTCTAG
>Frequency_2_QualityScore_FFHHHHHJJJIIJJIIIJHIJIIJJJJIJJJIIIIJJJJJJJJJJJJIIJJJJIIIJJJJJIIJJJJJIIGHHFEEEEEEECDFEEEDBCDDDE_Mismatch_0_Sense_+_Library_PoolT
CTACACAGGGACTGGTTGTGCATACTAATTTGTGAGAGACTCTTTTAATAATACTCTTTTCAATCAATAAAAAATCCTATGTATTTTGTTTGCA
>Frequency_2_QualityScore_FFHHHHHJJJJJJJJJJJJJJIJIJHIJJJJJJJIJJJJJJJJJJJIJIJIIIIJIJJJIIJJJJJIJIIHGGGEFECECDDDEEDDDDDDEED_Mismatch_0_Sense_+_Library_PoolT
CAACCCATTCTTTAACACTACGAATAATATTTCGTTCCTCTTGTGCTACTAGTAAATAAATTCTACACAGGGACTGGTTGTGCATACTAATTTG
>Frequency_2_QualityScore_EEGHHHHIJIJIIIJIHGIIGIGFIIFIJIIIIJIJIJGIIIGIIGGEGGEHIGGCEDECDDCBDCDDDCCDCCCDCCCDDCC=6;7>ACCEDC_Mismatch_0_Sense_+_Library_PoolT
AATCTAACTACATAAATATCGCGCTGACTCTAGTTGCTTTCACGGAGAAGGCAGGTCGCGGCTCTTTACTTTCTGGATAACAGGTGTTATCAAG
>Frequency_2_QualityScore_CCAC@FCEAD+>;@EAAA?ECC9C76??AAADEECB@?AAAAA??=?=A@>>A>BBAAA>=7=??BCB==?@?=>??BBAA?:;ABAABB?BAA_Mismatch_1_Sense_+_Library_PoolT
GGATAACAGGGGTTATCAAGGGCGACCGACCTTATAATTCAACCCATTCTTTAACACTACGAATAATATTTCGTTCCTCTTGTGCTACTAGTAA
>Frequency_2_QualityScore_FFHHHHHIIJJJJJJJJIJJJJIICHIJIGIIHIIJJJJIJIIJJJIIHGIIJJIJJIJIIIIIIGHHGGGGGFGEEEEEE_Mismatch_0_Sense_+_Library_PoolT
CTAGTAAATAAATTCTACACAGGGACTGGTTGTGCATACTAATTTGTGAGAGACTCTTTTAATAATACTCTTTTCAATCAA
>Frequency_2_QualityScore_FFHHHHHJGIIJJJJJIIIIIIJIJIJJIIIJJIIIIIJIJJJJGHIIIJHIIJIIIJIIJIJIIIIIHEGHGEHHHFFFFFFEDCCDDCDDDD_Mismatch_0_Sense_+_Library_PoolT
GCTACTAGTAAATAAATTCTACACAGGGACTGGTTGTGCATACTAATTTGTGAGAGACTCTTTTAATAATACTCTTTTCAATCAATAAAAAATC
>Frequency_2_QualityScore_FFHHHHHJJJJHIIJJJJIHICHFIIIIIJHIJJIJFGIIJIIIJIIIIIIJIJJGIIJGIHHHFFECEADCBCCCDCDCDCCBCCCDDEECCE_Mismatch_0_Sense_+_Library_PoolT
ATCATTGGCTGTTGCCCCTACAACAATTGGTTCTGGAATCATAAAAATCTCTCCCACTTCGGCTCCGTCTCCTGTTTCTTTATAGTTCATCATT
>Frequency_2_QualityScore_EEGHGGHIFHIIIIIGHFIIIEIFIIIGGIIIIGCGFFIIIIHICEIIIHCE=CEDCDDD?ACBCDCDCACCCBC?CCCCB?A;;BECEDCCBA_Mismatch_0_Sense_+_Library_PoolT
CTAACTACATAAATATCGCGCTGACTCTAGTTGCTTTCACGGAGAAGGCAGGTCGCGGCTCTTTACTTTCTGGATAACAGGTGTTATCAAGGGC
>Frequency_2_QualityScore_FEHGGHHIIIHIJGIJIHIIIJIGGIIIIIJIJGIGIHIJIIJJIF==@AEHIIIIIJJIIIGIIIIIGDGGEGGFFEEDDDADDEDDCB4=@A_Mismatch_0_Sense_+_Library_PoolT
CTCCCACTTCGGCTCCGTCTCCTGTTTCTTTATAGTTCATCATTAAAGTAACTGTCTTCAATATATTCATCGATTGGACGCCATTTGCGGAAGC
>Frequency_2_QualityScore_FFHHHHHIIJJJIJJJIJIIJIIIJJGIIJJGIJJHIJJJJHIJIIIIIIHGGFFFFC?ACACCDDDCAACCCDDDCDCDCC@C7;;??>C?>>_Mismatch_0_Sense_+_Library_PoolT
ATCGACCTCTACTTCAATCTTGCTGCAGGGGAAGGTATCTTCTTGCCCCGCCTCTGCGAGGATCACAGAAGCGCAGAACGGCGGAAGATAAGCG
>Frequency_2_QualityScore_EEFHHHHIIIIIHIHCCGEHIHGIEGICGHIIIHGEGIIIIIIGGIIIGGIHIIHAGGHIIIGIIIIIGIHHGGFDDEEDEECCCECCC?@CCC_Mismatch_0_Sense_+_Library_PoolT
TCTACACAGGGACTGGTTGTGCATACTAATTTGTGAGAGACTCTTTTAATAATACTCTTTTCAATCAATAAAAAATCCTATGTATTTTGTTTGC
>Frequency_2_QualityScore_FFHHHHHJJJJIJJJJJJJJJJJJJIJJJJJJJJJIJJJJIJJJJIJIIIHHHHGFFFFFEEEEEEEDEDDDDDDDDDDDDDDCCDDDDDDACC_Mismatch_0_Sense_+_Library_PoolT
TCAAGCATAACCGCCGAATCATTGGCTGTTGCCCCTACAACAATTGGTTCTGGAATCATAAAAATCTCTCCCACTTCGGCTCCGTCTCCTGTTT
>Frequency_2_QualityScore_E99BE:9>EEEGHGFGIGGCE?HCFFEE9=DACEAADGBEHIIGHGHHHEHDEC?CCCGEEFEEGIEEGGGEEEFEFEEEECBCCAA_Mismatch_0_Sense_+_Library_PoolT
GTGCTACTAGTAAATAAATTCTACACAGGGACTGGTTGTGCATACTAATTTGTGAGAGACTCTTTTAATAATACTCTTTTCAATCAA
>Frequency_2_QualityScore_EFHHHHHJIIJJJJJIIIIIJIJJJFGIJJJIJJJJIIIJJJHHGGGHFFFFFEACBBEEDEDDDDDDDDDDDDDDDDDDEEEEDEDDDDDDEE_Mismatch_0_Sense_+_Library_PoolT
TAGTTGCTTTCACGGAGAAGGCAGGTCGCGGCTCTTTACTTTCTGGATAACAGGTGTTATCAAGGGCGACCGACCTTATAATTCAACCCATTCT
>Frequency_2_QualityScore_FFHHHHGJJJJGIGIIJIJJIIIJJJIJJJJIIGGIIIIHIIIIGHIJJJJJIGIHIGIJIIHGIGGHHGGFEEFEFFFFEECCABCDCDDDCD_Mismatch_0_Sense_+_Library_PoolT
TAAAAATCTCTCCCACTTCGGCTCCGTCTCCTGTTTCTTTATAGTTCATCATTAAAGTAACTGTCTTCAATATATTCATCGATTGGACGCCATT
>Frequency_2_QualityScore_DEHHHGGIIFGGIHIIFHIIIIIIIGGEGGGGFGHIJDHIGIHGIEIIIGHCGCGGGIIJJIGIHGIIHGFGGGHHHEEFEFFFE_Mismatch_0_Sense_+_Library_PoolT
TGCTACTAGTAAATAAATTCTACACAGGGACTGGTTGTGCATACTAATTTGTGAGAGACTCTTTTAATAATACTCTTTTCAATCA
>Frequency_2_QualityScore_FFGHHGHJIIJJJJIIJJJIJJJJIJJJIJJJIGIJJJJJJJJJJJJIJJIIIJIJGHHHHGFFFFFFDDEC@ADEECBCCBCCCCDDDCCEDC_Mismatch_0_Sense_+_Library_PoolT
CATTAAAGTAACTGTCTTCAATATATTCATCGATTGGACGCCATTTGCGGAAGCAGAAATCTAACTACATAAATATCGCGCTGACTCTAGTTGC
>Frequency_2_QualityScore_CEDGHBECHEGCHEHIGHIIIE=D?GHHIIIIIIIIIIGIIIIEHIIGFIIGGHGE_Mismatch_0_Sense_+_Library_PoolT
ACTGGTTGTGCATACTAATTTGTGAGAGACTCTTTTAATAATACTCTTTTCAATCA
>Frequency_2_QualityScore_EEFGHHGJIJIIIJIJHGIIIIIIIJIIIJIHIGIAEGIGGGIIEFEHIIIHIHICGGGIHHIHIEGGEA=CEEACEFFEEEEEEEDEEEEDCB_Mismatch_0_Sense_+_Library_PoolT
TTCTGGAATCATAAAAATCTCTCCCACTTCGGCTCCGTCTCCTGTTTCTTTATAGTTCATCATTAAAGTAACTGTCTTCAATATATTCATCGAT
>Frequency_2_QualityScore_FFHHHHHJIIIIJJJJJJIJIIJJGIIJJJIIJJJJIJJIIIJJIIIJHIIIJIIIJIIIJIIJIGHGG?EEFEEECCEEDCCECCCEECBCCC_Mismatch_0_Sense_+_Library_PoolT
CCATTCTTTAACACTACGAATAATATTTCGTTCCTCTTGTGCTACTAGTAAATAAATTCTACACAGGGACTGGTTGTGCATACTAATTTGTGAG
>Frequency_2_QualityScore_FFHHHHGJJJJJIGIGGFHIIGEEEF;ACECEEEEDEEDDDDDDCCCCCDDDCCDDDDDCDDADDDCCECDDDD=CABDDCABBBCC:>ABCCA_Mismatch_0_Sense_+_Library_PoolT
CGCAGAACGGCGGAAGATAAGCGAGGTTATAATACCTGCTTCTAAATCAAGCATAACCGCCGAATCATTGGCTGTTGCCCCTACAACAATTGGT
>Frequency_2_QualityScore_FFHHGHGJJJJJIJIIIJJJJIIIGIJJIJJJIJIIJJJJJJJIIJJJJIJJIJJIHIIIHGGEGGGCEDEEEEEEDEEEEDDCCCDCCAAC<A_Mismatch_0_Sense_+_Library_PoolT
ACCGACCTTATAATTCAACCCATTCTTTAACACTACGAATAATATTTCGTTCCTCTTGTGCTACTAGTAAATAAATTCTACACAGGGACTGGTT
>Frequency_2_QualityScore_FFGHHHGIJJIIJJGHIIIIIIIIIIIIGIHIIJIJJJJJJJIIIJJJJJJJJJJJJJIJJJJIIIGHGEEEEEEEECCEEEECBCDCCC_Mismatch_0_Sense_+_Library_PoolT
ACAGGGACTGGTTGTGCATACTAATTTGTGAGAGACTCTTTTAATAATACTCTTTTCAATCAATAAAAAATCCTATGTATTTTGTTTGCA
>Frequency_2_QualityScore_FFHHHGGJGIHIIIHIIGIHHIIGIHIIIIEGIIDFHGIIIGEGHIIGG?FIHIHGDHBGEBHGHGIHAADCCACD>?BCCCACCCC;BCDDCC_Mismatch_0_Sense_+_Library_PoolT
CCGTCTCCTGTTTCTTTATAGTTCATCATTAAAGTAACTGTCTTCAATATATTCATCGATTGGACGCCATTTGCGGAAGCAGAAATCTAACTAC
>Frequency_2_QualityScore_FFGHFGGIIGIHGGHGFGIIIIHIJIEHIJJIGIIIJIIIIIJIIIJIIJJJJJJIGIJJIJIIGEGFEACEDEECEEEEEDCCCDCD_Mismatch_0_Sense_+_Library_PoolT
AGGGACTGGTTGTGCATACTAATTTGTGAGAGACTCTTTTAATAATACTCTTTTCAATCAATAAAAAATCCTATGTATTTTGTTTGCA
>Frequency_2_QualityScore_FFHHHHHJJJJJJJJJJJJJJJJJJJJJJIJJJIJJJJJJJIIIJJJJJJJJJJJJIJJJIIIIIJIIJIGHHHGHGFDFDCEDDBCCCDCEED_Mismatch_0_Sense_+_Library_PoolT
TTATAATTCAACCCATTCTTTAACACTACGAATAATATTTCGTTCCTCTTGTGCTACTAGTAAATAAATTCTACACAGGGACTGGTTGTGCATA
>Frequency_2_QualityScore_FEEGHFHIIIGGGGGGEHIIIIIIIJIIIIIIIIIIHGHHIGHDFGGHGGAEEGFEEEDDCCCCAAAAA?B?ACCDDDDDDDDCCC?CDDCCCC_Mismatch_0_Sense_+_Library_PoolT
CCATTTGCGGAAGCAGAAATCTAACTACATAAATATCGCGCTGACTCTAGTTGCTTTCACGGAGAAGGCAGGTCGCGGCTCTTTACTTTCTGGA
>Frequency_2_QualityScore_FEGGFEHIIIIIJIIIHJJIIEEIIIIHJJIJIIIIIIIGHGGHGGEEFEFEEECCCBCCDEEEEB??A=A?CCCCABCCCCDCDBDDCACBCD_Mismatch_0_Sense_+_Library_PoolT
CAGGTGTTATCAAGGGCGACCGACCTTATAATTCAACCCATTCTTTAACACTACGAATAATATTTCGTTCCTCTTGTGCTACTAGTAAATAAAT
>Frequency_2_QualityScore_FFHHHGGJJJIIIIJJIIJJJJJJIJIJJJJJJJJJJJGGIJIJIJJJJJJJGIIJJHHGGGFFFFFFEDEEEECEEFEDDDDDDCDDCDDDCC_Mismatch_0_Sense_+_Library_PoolT
ATCATTAAAGTAACTGTCTTCAATATATTCATCGATTGGACGCCATTTGCGGAAGCAGAAATCTAACTACATAAATATCGCGCTGACTCTAGTT
>Frequency_2_QualityScore_EEHFGFHIHGIIHIIIFIJHIIJGGIHIIIIIJHJEGGIJGIIJIHFHIHGEFEEDCCEEEDDDDBCCCACCCDDCCCCCCDCCECCBDCC;<?_Mismatch_0_Sense_+_Library_PoolT
CGAAGAAATTATGCTCTCCGCAGTGTTACAACAAGTGCCCGAACATCATCGACCTCTACTTCAATCTTGCTGCAGGGGAAGGTATCTTCTTGCC
>Frequency_2_QualityScore_FFHHGHHJJJJJIJJJJJJJJHIJJIJJJJHIIIIJJIJJJJJIJJJJGIIIIJJHIIIIJIIIIJIIHHHGHHFFEFFECCEEEEDDCEDEED_Mismatch_0_Sense_+_Library_PoolT
AATAATATTTCGTTCCTCTTGTGCTACTAGTAAATAAATTCTACACAGGGACTGGTTGTGCATACTAATTTGTGAGAGACTCTTTTAATAATAC
>Frequency_2_QualityScore_FFHHHGHIIIJJIJIHIJIIIJIJIJIIJJJIJJJIIIJJJHIIGGGGGFEEEEEEEEEDCADACDCDDBCCAACDCCBCCCCCBCDDCDCCDE_Mismatch_0_Sense_+_Library_PoolT
CGAGGTTATAATACCTGCTTCTAAATCAAGCATAACCGCCGAATCATTGGCTGTTGCCCCTACAACAATTGGTTCTGGAATCATAAAAATCTCT
>Frequency_2_QualityScore_CEHHHHHGGIIIIIIIIIIIGIGGGIFIIIIFIIIIIIIIIIIIIIIIIIIIIIEHIIIHGIIDIIIIHHGHEEGFEEEDDC?ACEECDCACDD_Mismatch_0_Sense_+_Library_PoolT
TTCAACCCATTCTTTAACACTACGAATAATATTTCGTTCCTCTTGTGCTACTAGTAAATAAATTCTACACAGGGACTGGTTGTGCATACTAATT
>Frequency_2_QualityScore_FFHHHHHJJJJJJJJJJJIIHIJJJIIJHIJJJIIIIIJIJIHHHHHGFFFEFFEEDCDCBDECABDDDBCDDDCDDDDCDCCCEEEDEDCCDD_Mismatch_0_Sense_+_Library_PoolT
CTCTAGTTGCTTTCACGGAGAAGGCAGGTCGCGGCTCTTTACTTTCTGGATAACAGGTGTTATCAAGGGCGACCGACCTTATAATTCAACCCAT
>Frequency_2_QualityScore_EFHHHHHJJJJJHIIIJIIHIJIIHHIIJJIJIGIIIIHIIIGIIIIIIHIIJIIJEIIFGHIIHGIFHEEEEEFEEDCCEEEECDCCCCBDDC_Mismatch_0_Sense_+_Library_PoolT
TTTAACACTACGAATAATATTTCGTTCCTCTTGTGCTACTAGTAAATAAATTCTACACAGGGACTGGTTGTGCATACTAATTTGTGAGAGACTC
>Frequency_2_QualityScore_FFHHGHGJJJIJJIIIHEGGHIHIIIIIIIIIIIIIJIJIJIIIIHGFFFEEEEEECCEEDCDDDB?A@ACDCDDDACCBDCCDDCDCDDDDED_Mismatch_0_Sense_+_Library_PoolT
GACGCCATTTGCGGAAGCAGAAATCTAACTACATAAATATCGCGCTGACTCTAGTTGCTTTCACGGAGAAGGCAGGTCGCGGCTCTTTACTTTC
>Frequency_2_QualityScore_FFHHHHGHIIIIIIIIHGFIGIHIIHIJJIIIIGIIJIJHIJIJJJIIIJIIJJIHGHGHGFFCDCADCCDDCBDDCCDDDCDCD;@7?C?@CB_Mismatch_0_Sense_+_Library_PoolT
TCAATATATTCATCGATTGGACGCCATTTGCGGAAGCAGAAATCTAACTACATAAATATCGCGCTGACTCTAGTTGCTTTCACGGAGAAGGCAG
>Frequency_2_QualityScore_FFHHGHGIJIIIJJJJJIIJIIIIIIJIJIIJHHHIIIJJHIIIHIIIHIIIGIHHHHHGFEEFFEEEECEDCDAACCC?CECCDDDDDDDDDC_Mismatch_0_Sense_+_Library_PoolT
AGAAATTATGCTCTCCGCAGTGTTACAACAAGTGCCCGAACATCATCGACCTCTACTTCAATCTTGCTGCAGGGGAAGGTATCTTCTTGCCCCG
>Frequency_2_QualityScore_FEHGHGGIIIIIIJJJIIIIIIHIIIIIIIJGIIIIIIIIGIIIIIIIIJIIJIIJIHHIIHIIIGIGH@GFFFFFCEDEEEEEDCDDBCDCDD_Mismatch_0_Sense_+_Library_PoolT
TAACACTACGAATAATATTTCGTTCCTCTTGTGCTACTAGTAAATAAATTCTACACAGGGACTGGTTGTGCATACTAATTTGTGAGAGACTCTT
>Frequency_2_QualityScore_FFHHHHHJJJJJJJJJJJJHIIIJIIJIIIIJJIIIIIIIJIIIJIJJJJJJJJJIJJJJIJJIIJJJJGFHHHH_Mismatch_0_Sense_+_Library_PoolT
AAATAAATTCTACACAGGGACTGGTTGTGCATACTAATTTGTGAGAGACTCTTTTAATAATACTCTTTTCAATCA
>Frequency_2_QualityScore_FFHHHHHIJJJJJIJIJIJIJJIJIIJJJJJJJJIIIJIIJJJJJIBGIHFDDDDCDDDDDDEDDDCCDDCCDDDACAACEDEDDCDDDDDDDC_Mismatch_0_Sense_+_Library_PoolT
ACATAAATATCGCGCTGACTCTAGTTGCTTTCACGGAGAAGGCAGGTCGCGGCTCTTTACTTTCTGGATAACAGGTGTTATCAAGGGCGACCGA
>Frequency_2_QualityScore_EEHHHHHGEIEGGGIIIGIIIIGFHIIIIDIGIECHIIIIEHHGIIIIIGIIIJC_Mismatch_0_Sense_+_Library_PoolT
CTCTTTTAATAATACTCTTTTCAATCAATAAAAAATCCTATGTATTTTGTTTGCA
>Frequency_2_QualityScore_FFHHGHHJJJJJJJIIGIIJIIJIIJJJJJJJIIIIIJJGIJHIIIIIIJJJJJJJIIHHFIIIIIJJJGHHGHHGGFFFFFEEEEEEEEDCDD_Mismatch_0_Sense_+_Library_PoolT
TCTTGTGCTACTAGTAAATAAATTCTACACAGGGACTGGTTGTGCATACTAATTTGTGAGAGACTCTTTTAATAATACTCTTTTCAATCAATAA
>Frequency_2_QualityScore_FFGGHHHIIJJJJJIJIJFHIIFIIJJJHIJJJJJIGIJIIJIJJJGIIGGIIIIJIHJIIIJGFEFGIEGGHFEEFEEEEEDEDEEDCACCCD_Mismatch_0_Sense_+_Library_PoolT
ATTCTTTAACACTACGAATAATATTTCGTTCCTCTTGTGCTACTAGTAAATAAATTCTACACAGGGACTGGTTGTGCATACTAATTTGTGAGAG
>Frequency_2_QualityScore_EFHHGHHIIIHIJJIIJJJIJIIHIJIIIJIJGIIIJIIIHIIJIFIIJJIIIJIEIIIJIIJAEGFFFFFEEEECECDDCDDECDEEEEBDBC_Mismatch_0_Sense_+_Library_PoolT
CTTTATAGTTCATCATTAAAGTAACTGTCTTCAATATATTCATCGATTGGACGCCATTTGCGGAAGCAGAAATCTAACTACATAAATATCGCGC
>Frequency_1_QualityScore_FFHGHHHJIJJJIJJJFGIJJ4CHIIJJIJFJJIIJIIJJHHFHDHEFFFFDEEEEEEDDDCDDDDBBDBBDEEEDDDDAABCDDDD_Mismatch_1_Sense_+_Library_PoolT
CTTTCTGGATAACAGGTGTTATCAAGGGCGACCGACCTTATAATTCAACCCATTCTTTAACACTACGAATAATATTTCGTTCCTCTA
>Frequency_1_QualityScore_FFHFHFHGIIFHIIJJJJJIJJJGHIJJEFHHGHGHIIJIJJJJIIIEIJJIIJJGIJIEGIJJIIJJIGIGEHGHHFFF_Mismatch_0_Sense_+_Library_PoolT
TAGTAAATAAATTCTACACAGGGACTGGTTGTGCATACTAATTTGTGAGAGACTCTTTTAATAATACTCTTTTCAATCAA
>Frequency_1_QualityScore_FFHHHHHJJJJJJJJJJJJJJJJHHJJJHHIHJJJJJIJIGJJJJJJGIJJJJJIJJJJJJIJIJJJIIHJHHHHHHHFEEFFFEEDDDDDDDD_Mismatch_0_Sense_+_Library_PoolT
TAGTAAATAAATTCTACACAGGGACTGGTTGTGCATACTAATTTGTGAGAGACTCTTTTAATAATACTCTTTTCAATCAATAAAAAATCCTATG
>Frequency_1_QualityScore_FDFDHHFGIJJHH)?FGHJIIGIIIJJIJJIIIJFIJJJIFHHEEFFDB@BBBACDDC>@CCCCDDDEDCC@?:>ABDCCDCAC?@&09>B@BD_Mismatch_1_Sense_+_Library_PoolT
ATAAATATCGCGCGGACTCTAGTTGCTTTCACGGAGAAGGCAGGTCGCGGCTCTTTACTTTCTGGATAACAGGTGTTATCAAGGGCGACCGACC
>Frequency_1_QualityScore_FFHGHHHJJIIIJIIJJIJJJJJIJIIJGHIIJJJJJIIGGGGDGHIJGHHEHHBDDDFF@ACEEDDDDC@CCDDDDDCDDECCCDDDDDDDDD_Mismatch_0_Sense_+_Library_PoolT
ACCTGCTTCTAAATCAAGCATAACCGCCGAATCATTGGCTGTTGCCCCTACAACAATTGGTTCTGGAATCATAAAAATCTCTCCCACTTCGGCT
>Frequency_1_QualityScore_FFHHHHHJJJJIJJJIJJJJIIJJJJJJJJJJJJJJJJJGGIIJJJJIJJJIIBHHHHHFFEEDDDDDDDDDDDDCDEDDDDDDEDDCDDAC@B_Mismatch_0_Sense_+_Library_PoolT
AGCAGAAATCTAACTACATAAATATCGCGCTGACTCTAGTTGCTTTCACGGAGAAGGCAGGTCGCGGCTCTTTACTTTCTGGATAACAGGTGTT
>Frequency_1_QualityScore_FFHHHHHJEFHIIJJJJJJJJJGIJJEIJJJJJJIJJJJJJJHHHHFFFFFFFEEEEEDDDDDDEEFEEECDDD_Mismatch_1_Sense_+_Library_PoolT
ATAACAGGTGTTATCAAGGGCGACCGACCTTATAATTCAACCCATTCTTTAACACTACGAATAATATTTCGTTA
>Frequency_1_QualityScore_FDHHHGHJJJJIJIIJJIHJJJIJIJIIJJJJJJJJJJJJJJJGGHHFHFFFDDEDEEEEDDDDDDDDDCCEDDDDDDCCCDEDEEDDEEDDED_Mismatch_1_Sense_+_Library_PoolT
GTTATCAAGGGCGACCGACCTTATAATTCAACCCATTCTTTAACACTACGAATAATATTTCGTTCCTATTGTGCTACTAGTAAATAAATTCTAC
>Frequency_1_QualityScore_FFHHHHHJJJJIJJJJJJJIIJIIJJIIJJJJJJIJJJIIIIIJIJJJJJIJJJIIJJJJJGGIGIF_Mismatch_0_Sense_+_Library_PoolT
ATTTGTGAGAGACTCTTTTAATAATACTCTTTTCAATCAATAAAAAATCCTATGTATTTTGTTTGCA
>Frequency_1_QualityScore_FFHHHHHJJJJJJJJJJJJIIIIJJJJJJJJJJJJJJJJJFHJJIJHHHHHHFFBFFFEEEEEEDDDDDCDBDDDDDDDDDDCDCCCDDACCCD_Mismatch_0_Sense_+_Library_PoolT
TAACCGCCGAATCATTGGCTGTTGCCCCTACAACAATTGGTTCTGGAATCATAAAAATCTCTCCCACTTCGGCTCCGTCTCCTGTTTCTTTATA
>Frequency_1_QualityScore_FFHDHFGHGIIIHIIIBHH@HHGHGG<CFHHGAAGGHJIJJAGEEEECEDFFFDEEEAEECCDCDBBAABDDEDDDDCACBDDDDDCDDDDC>:_Mismatch_2_Sense_+_Library_PoolT
TTTCTGGATAACAGGTGTTATCAAGGGCGACCGACCTTATAATTCAACCCATTCTTTAACACTACGAATAATATTTCGTTCCTCTTGTGCTAAA
>Frequency_1_QualityScore_FFHHHHHIHIJIJGIJJJJIJIIGGHHIHGIJGIIIIJJJIIIIGIGIGIGIJJJGGJJIGIIIJJIIIIGJHHHHHHFFFFFFEDEDDCDCCD_Mismatch_1_Sense_+_Library_PoolT
CTAGTAAATAAATTCTACACAGGGACTGGTTGTGCATACTAATTTGTAAGAGACTCTTTTAATAATACTCTTTTCAATCAATAAAAAATCCTAT
>Frequency_1_QualityScore_:A<@CF8A<11<)1?<94:?G6688B).8C<B47@7787@A4@;=DEEE9<>@B?BBB@A;@5>B>>A:>?>590<??8<0>(4-9@9@>><:>_Mismatch_1_Sense_+_Library_PoolT
CGATTGGACGCCCTTTGCGGAAGCAGAAATCTAACTACATAAATATCGCGCTGACTCTAGTTGCTTTCACGGAGAAGGCAGGTCGCGGCTCTTT
>Frequency_1_QualityScore_FFHHHHHJJJJIJJJJIIIJJIIIDIH9BEFFFFEEEEEEDDDDDEDDDDDDDDDDDDDDDDD>BDDDDDDDDDDBCCCCDD??A@ADBDDDDC_Mismatch_1_Sense_+_Library_PoolT
CCGCAGAACGGCGGAAGATAAGCGAGGTTATAATACCTGCTTCTAAATCAAGCATAACCGCCGAATCATTGGCTGTTGCCCCTACAACAATTGG
>Frequency_1_QualityScore_FFHHHHHJJJJJJJJJJJJJJJJJJJJJJJIJIIJJJJJJJJJJIJIIJJJJJHEHFFDDDDDDDDDDDDEDDDDDDEDDDDD>C@BDEDEDDD_Mismatch_0_Sense_+_Library_PoolT
ATCTAACTACATAAATATCGCGCTGACTCTAGTTGCTTTCACGGAGAAGGCAGGTCGCGGCTCTTTACTTTCTGGATAACAGGTGTTATCAAGG
>Frequency_1_QualityScore_1D<?3:C@)<E@DI:6:B?B88=B84))8;9ACC@92(-)7=C)..;;5=/\,38)00;A::(>BE34::898>4>:44>>:>A>9>808>?A>_Mismatch_2_Sense_+_Library_PoolT
AAGGCAGGGCGCGGCTCTTTACTTTCTGGATAACAGGAGTTATCAAGGGCGACCGACCTTATAATTCAACCCATTCTTTAACACTACGAATAAT
>Frequency_1_QualityScore_FFHHHHHJJJJJIJJJIIIJJJJJJIJJJJJIJJJIJJJJIJJJJJJJIJJJJIJJIIIJJJJIJHHHHFDCCDDDDDDDDDDDDDDDDDD_Mismatch_0_Sense_+_Library_PoolT
TCCTGTTTCTTTATAGTTCATCATTAAAGTAACTGTCTTCAATATATTCATCGATTGGACGCCATTTGCGGAAGCAGAAATCTAACTACAT
>Frequency_1_QualityScore_FFGHHGHGHHGGIIHIGIJJIJJJJIJJJJIIJIIEGGHIIIGIBEHEDEFFFFDECCCCCBD@DDDDBBCCDDDBDDDDACCACAC>>>@8@C_Mismatch_0_Sense_+_Library_PoolT
AGCGAGGTTATAATACCTGCTTCTAAATCAAGCATAACCGCCGAATCATTGGCTGTTGCCCCTACAACAATTGGTTCTGGAATCATAAAAATCT
>Frequency_1_QualityScore_FDHHHHHJIEHIF)?FHIGJJGIJJIJJGJIJIJJJJJFFCGIIJJGGIJJHFFDDDDDDDDDCCDEECDDDDBDDEEEDDDDDDDDDD.?<@C_Mismatch_1_Sense_+_Library_PoolT
GAAGGCAGGTCGCAGCTCTTTACTTTCTGGATAACAGGTGTTATCAAGGGCGACCGACCTTATAATTCAACCCATTCTTTAACACTACGAATAA
>Frequency_1_QualityScore_FFHHHHHJJJJJJJJJJJJJJJJJJGIJJJJJJJJJIIJEIJJJJJJHIJHFDDDDDDDDDDDEDDCDCADDDCDDCCABDECDDCDDDDDDDD_Mismatch_0_Sense_+_Library_PoolT
TACATAAATATCGCGCTGACTCTAGTTGCTTTCACGGAGAAGGCAGGTCGCGGCTCTTTACTTTCTGGATAACAGGTGTTATCAAGGGCGACCG
>Frequency_1_QualityScore_FFHHHHDGHIJJJJJJJJJJJJJIGIJJJJJJJJJJJJJJJHHHHHFFDFFFFEEEDDDDBDEEEEFEDDCDDDDDDDDDDDDDDDCDD_Mismatch_0_Sense_+_Library_PoolT
AACAGGTGTTATCAAGGGCGACCGACCTTATAATTCAACCCATTCTTTAACACTACGAATAATATTTCGTTCCTCTTGTGCTACTAGTA
>Frequency_1_QualityScore_FDHHGHFEGGGGDHIJJIIJJIJGIIGGGIJJIIIJJJGGIIJIJJJJIJIIHHHHHFFFDCEDDDDDB>==>BDDDDDCCCDDEDCCDDDDDD_Mismatch_0_Sense_+_Library_PoolT
TTGCGGAAGCAGAAATCTAACTACATAAATATCGCGCTGACTCTAGTTGCTTTCACGGAGAAGGCAGGTCGCGGCTCTTTACTTTCTGGATAAC
>Frequency_1_QualityScore_ADHHHDDEGGIIGIICGICH<?BG9?FHDHCEDH@FA?B?D<?E@FF?FHIC@ABC;CGGHIIIIIIIHCEHEFDCDDDCCDD?8=<>A9A>AC_Mismatch_1_Sense_+_Library_PoolT
CTCGGCTCCGTCTCCTGTTTCTTTATAGTTCATCATTAAAGTAACTGTCTTCAATATATTCATCGATTGGACGCCATTTGCGGAAGCAGAAATC
>Frequency_1_QualityScore_FFHHHHGJJJJIJJJIJJIHIJIJIIIJJJJJJJJJIGIIJHHHHHFFFFFFEEEEEDEDEEEEDDDDDDDDDDDDDDEDDDDDDCDDD@B@DD_Mismatch_0_Sense_+_Library_PoolT
GTCTTCAATATATTCATCGATTGGACGCCATTTGCGGAAGCAGAAATCTAACTACATAAATATCGCGCTGACTCTAGTTGCTTTCACGGAGAAG
>Frequency_1_QualityScore_FFHGHHHJIJJJEIJJJJJIJJJIIJJIIJIJIJJJIJJJJIJJIJIIHGGIIJJJIFHHHHGFDF_Mismatch_1_Sense_+_Library_PoolT
CCGACCTTATAATTCAACCCATTCTTTAACACTACGAATAATATTTCGTTCCTCTTGTGCTACTAA
>Frequency_1_QualityScore_FFHHHHHIJJJJJIJJJJJJJJIIIJJJJJJJJJJJJJJIJJJHIJJJJJHIJJJJJIJJJGIJHHHHHHGDEFFFFFEEEDEEEEDEDDEFEE_Mismatch_0_Sense_+_Library_PoolT
AATTGGTTCTGGAATCATAAAAATCTCTCCCACTTCGGCTCCGTCTCCTGTTTCTTTATAGTTCATCATTAAAGTAACTGTCTTCAATATATTC
>Frequency_1_QualityScore_FFHHHHHJJIJIJJJJJJJIHGIJJJHHIGHIFHGIEGHIJJIJJJJIIJIJIJJJIHIHFHFH@DDEFFFEEEEEFEEEEDDDDCCACCCDDD_Mismatch_0_Sense_+_Library_PoolT
GTTGCCCCTACAACAATTGGTTCTGGAATCATAAAAATCTCTCCCACTTCGGCTCCGTCTCCTGTTTCTTTATAGTTCATCATTAAAGTAACTG
>Frequency_1_QualityScore_FFHHHHHJJJJJJJJIHIIJIJJJJJIIJJJJJIJIJJJJJIIJIJJJJJHHHHHHFFFFFFEECDDDBBDDDDDDDAC@DBDDDDDDDDDDCD_Mismatch_1_Sense_+_Library_PoolT
GGACACCATTTGCGGAAGCAGAAATCTAACTACATAAATATCGCGCTGACTCTAGTTGCTTTCACGGAGAAGGCAGGTCGCGGCTCTTTACTTT
>Frequency_1_QualityScore_ED>BHHHIBFEGHGI>FGG@FEHGIGGHII4=FFH)7)77=77;>EC.;)5?A;(;A3553;;=00)9>ACC:ACC:>C((8<CA>>CC>CACC_Mismatch_1_Sense_+_Library_PoolT
TTTCACGGAGAAGGCAGGTCGCGGCTCTTTACTTTCTGGATAACAGGTGTTATCAAGGGCGACCGACCTTATAATTCAAACCATTCTTTAACAC
>Frequency_1_QualityScore_FFGHHHHJJHIJIJIIIHIIJJJJJGIIJJJIJIIJJIJJJJIJJIIIJIIJJJJJJIJJJJJJI_Mismatch_0_Sense_+_Library_PoolT
TACACAGGGACTGGTTGTGCATACTAATTTGTGAGAGACTCTTTTAATAATACTCTTTTCAATCA
>Frequency_1_QualityScore_FFGGHG:CGGIIJJIIIIIGGGIIHIIGJGJJGGIGHGJIJGHHHHHHFFFFFFEEDCDDDDECDEFEDDDDDDDDDDDCDDDDDDCDD_Mismatch_1_Sense_+_Library_PoolT
AACAGGTGTTATCAAGGGCGACCGACCTTATAATTCAACCCATTCTTTAACACTACGAATAATATTTCGTTCCTCTTGTGCTACTAGCA
>Frequency_1_QualityScore_1B;CD?4C:<<E,,<C99CC@F?FG4E<*?1*?*:DBDB4B99?F<DD<(867CEC@==--5=??=;?_Mismatch_1_Sense_+_Library_PoolT
CGAATAATATTTTGTTCCTCTTGTGCTACTAGTAAATAAATTCTACACAGGGACTGGTTGTGCATACT
>Frequency_1_QualityScore_D)CDA81DD@D<BDIIDE??8DDC<?=88(=A)8A7A;=D9;C99<;;288<>>:A3>B::A4(08>::>3::::44>A9>?(2<>ADE>>49>_Mismatch_2_Sense_+_Library_PoolT
GGCGCGGCTCTTTACTTTCTGGATAACAGGTGCTATCAAGGGCGACCGACCTTATAATTCAACCCATTCTTTAACACTACGAATAATATTTCGT
>Frequency_1_QualityScore_FFGGFDHIIJEDHIJJGIIIJJJIIJEIJIGIGHIHFGIHGGFFCHFEBCCBCDDBDDDBDBB@:@CDB?@D&8>:CDD@CCACD@CCDDDD>A_Mismatch_0_Sense_+_Library_PoolT
CAGGGGAAGGTATCTTCTTGCCCCGCCTCTGCGAGGATCACAGAAGCGCAGAACGGCGGAAGATAAGCGAGGTTATAATACCTGCTTCTAAATC
>Frequency_1_QualityScore_FFHHHHHJJJJJCGHHIJJJJJJJIJIJJJGJJJJJJIJHHHHHHFFFFEFEEEEEEDDDDDDDDDDDEDFDEEDDDDDDDDDDDDDDDDDDDD_Mismatch_1_Sense_+_Library_PoolT
TTGGATAACAGGTGTTATCAAGGGCGACCGACCTTATAATTCAACCCATTCTTTAACACTACGAATAATATTTCGTTCCTCTTGTGCTACTAGT
>Frequency_1_QualityScore_FFHHHHHJJJJJJJGJJJJIIJIJIJIGIJIIJJJJHHJJJJGJJJJJJJJJJIJIJIGGIJJJIIIJHHH_Mismatch_1_Sense_+_Library_PoolT
AATTCTACACAGGGACTGGTTGTGCATACTAATTTGTGAGAGACTCTTTTAATAATACTCTTTTCAATCGA
>Frequency_1_QualityScore_FFHHHHHJJJJJJJJIJJJJJJJGIIJIJJJJIIIJJJJIIJIJJIGGGHIIIJJJJJGIJJIIJHIIHEHHHHHF_Mismatch_2_Sense_+_Library_PoolT
ACTAATTTGTGAGAGACTCTTTTAATAATACTCTTTTCAATCAATAAAAAATCCTATGTATTTTGTTTGCATTTAA
>Frequency_1_QualityScore_FFHGHHHJJJIIIIJIJJJJJJJJJJIJJJJJIJJJJJJJJJJJHHHHBEFFDDEFFEEDBDDDDDDDDDCDDDDDDDCEEDEEDDEEDEECCC_Mismatch_1_Sense_+_Library_PoolT
TATCAAGGGCGACCGACCTTATAATTCAACCCATTCTTTAACACTACGAATAATATTTCGTTCCTATTGTGCTACTAGTAAATAAATTCTACAC
>Frequency_1_QualityScore_DDFHBDC?GFDH<@EHHIIIIIICD>GIG?FHI@GIIEGIIGHGIEBDGCFHIEHGEH_Mismatch_0_Sense_+_Library_PoolT
GACTGGTTGTGCATACTAATTTGTGAGAGACTCTTTTAATAATACTCTTTTCAATCAA
>Frequency_1_QualityScore_FFHGHHHBGHJIIJIJJJJJJJJIJJJJIJIJJJIJJJJJJJJJJIJJHIIJJHHHHHHFFDDEDDDDDBAABDDDDDDDDDDDDDEDDDCCAC_Mismatch_1_Sense_+_Library_PoolT
ATTTGCGAAAGCAGAAATCTAACTACATAAATATCGCGCTGACTCTAGTTGCTTTCACGGAGAAGGCAGGTCGCGGCTCTTTACTTTCTGGATA
>Frequency_1_QualityScore_DBHFHHH?H<GGG@DD@GHGGEFGDGHGC@GHGIIIIEGIIIICEEEDFEFEEEEFDCBA@=CCCCC@@5;>CCCCCC_Mismatch_0_Sense_+_Library_PoolT
TCAAGGGCGACCGACCTTATAATTCAACCCATTCTTTAACACTACGAATAATATTTCGTTCCTCTTGTGCTACTAGTA
>Frequency_1_QualityScore_FFHHHHHJIIJJJJJJJJJFGHHIIJJIIJJJJJJJJIJJJJHHHEHHHFFFFDCEEEEEDDDDDDDDDDDDDDDEEEEEEDACDDE_Mismatch_1_Sense_+_Library_PoolT
TTACTTTCTGGATAACAGGTGTTATCAAGGGCGACCGACCTTATAATTCAACCCATTCTTTAACACTACGAATAATATTTCGTTCCA
>Frequency_1_QualityScore_DDCFHHBDHGGIGIIE@GHH6@FHHGHDGIJIJIGHGEEEEFHECDDFDFCED;BBDCDEEEEDDBC?5>@ACACCCCCCCC_Mismatch_0_Sense_+_Library_PoolT
GGTGTTATCAAGGGCGACCGACCTTATAATTCAACCCATTCTTTAACACTACGAATAATATTTCGTTCCTCTTGTGCTACTA
>Frequency_1_QualityScore_4DHHHGHJJJIJJJJJJJJIIJJJJJJJJJJJJJJJJJJJIJJJJJJJIIJJIJJJJJJJJJJJJIJIJJGHGHHGFFEEDEEEEED_Mismatch_2_Sense_+_Library_PoolT
TCCATTCTTTAACACTACGAATAATATTTCGTTCCTCTTGTGCTACTAGTAAATAAATTCTACACAGGGACTGGTTGTGCATACTTA
>Frequency_1_QualityScore_FFHHHHHIJJJJJIIJJJJJGGIGJIIJJIJJFHIJJJJJIJJIIJJHIEHIHGEGIIIIGHIHEHHHECBDDEFCFEEDDDFEEEECC@DBDD_Mismatch_0_Sense_+_Library_PoolT
GGAATCATAAAAATCTCTCCCACTTCGGCTCCGTCTCCTGTTTCTTTATAGTTCATCATTAAAGTAACTGTCTTCAATATATTCATCGATTGGA
>Frequency_1_QualityScore_FFHHHHHJJJJJHIJIIJJJJJIJJJJJJIGIJJJJIJJJJJJJJJJJJJJIIIIJIJJJJIGIIIIIJHFEDFFFEDADEFEEDACCDD_Mismatch_1_Sense_+_Library_PoolT
CACAGGGACTGGTTGTGCATACTAATTTGTGAGAGACTCTTTTAATAATACTCTTTTCAATCAATAAAAAATCCTATGTATTTTGTTTGA
>Frequency_1_QualityScore_FFFHHHHJJJJJJJIJIHIJJJJJJJJJJJJEIJJJJJIJJJJJJJJIJJJJJJJJJJJJJJIJJHIJJHHIHHHHHE_Mismatch_0_Sense_+_Library_PoolT
TGTGCATACTAATTTGTGAGAGACTCTTTTAATAATACTCTTTTCAATCAATAAAAAATCCTATGTATTTTGTTTGCA
>Frequency_1_QualityScore_?D:CDDDE<6;ED=FBE:*?0?0?;DEIE9)@AC7C7==AC;=?D>..7;?A>A@A<5=??88;>?59>>>A:BD:>4425<AAAA_Mismatch_0_Sense_+_Library_PoolT
TTCACGGAGAAGGCAGGTCGCGGCTCTTTACTTTCTGGATAACAGGTGTTATCAAGGGCGACCGACCTTATAATTCAACCCATTCT
>Frequency_1_QualityScore_FDFHHFHJJJJJJJJJJGGGGGIGIJIHGF9A>CADFEDDDCDDDDDDEDDDDDDDDCDDDDDDBDBDD?CDDDDDDDDDCDCDDDDDCDCDAC_Mismatch_0_Sense_+_Library_PoolT
GAAGCGCAGAACGGCGGAAGATAAGCGAGGTTATAATACCTGCTTCTAAATCAAGCATAACCGCCGAATCATTGGCTGTTGCCCCTACAACAAT
>Frequency_1_QualityScore_FFHHHHHJJJJJJIJJIIJJIJJJIIJJJHGIJJJJJJHIIIJJJIJJJJ_Mismatch_1_Sense_+_Library_PoolT
ACACTACGAATAATATTTCGTTCCTCTTGTGCTACTAGTAAATAAATTCA
>Frequency_1_QualityScore_FFHHHHHJJJJJJIJIJJJIIFEEFHDDFACD>BDDEEFE@CDDDDDDDDEDD@CDDDDDDDDDDDDDDBDDDDEDDDDD?CA@CCD??BCDCD_Mismatch_0_Sense_+_Library_PoolT
CAGAAGCGCAGAACGGCGGAAGATAAGCGAGGTTATAATACCTGCTTCTAAATCAAGCATAACCGCCGAATCATTGGCTGTTGCCCCTACAACA
>Frequency_1_QualityScore_FFHHHHHJJJJJJIJJJJJJJJJJJJJJJJJJJJJJJJJJJHJJJJJJJJIJJJJIIJJHJJJJJJIJJHIIHGHGHEFFFEDDEEDDDDEDDD_Mismatch_0_Sense_+_Library_PoolT
TATAATTCAACCCATTCTTTAACACTACGAATAATATTTCGTTCCTCTTGTGCTACTAGTAAATAAATTCTACACAGGGACTGGTTGTGCATAC
>Frequency_1_QualityScore_FFFHGHHJJJJJJJJIJJGFHIGGGIJJJJJJJJJJJJJJJJIJJIJJIJIJJJJJIIJJJJJIIIJJHEHHHHHFFFFFE_Mismatch_0_Sense_+_Library_PoolT
GGTTGTGCATACTAATTTGTGAGAGACTCTTTTAATAATACTCTTTTCAATCAATAAAAAATCCTATGTATTTTGTTTGCA
>Frequency_1_QualityScore_FFHHHHHJJJHGGEHIJJJIIIJGJIGHIGJJJJJJJJJJJJJJIJJJJJJJJJJJJIJJJ_Mismatch_0_Sense_+_Library_PoolT
CAGGGACTGGTTGTGCATACTAATTTGTGAGAGACTCTTTTAATAATACTCTTTTCAATCA
>Frequency_1_QualityScore_DFHHHGHIJJJJJJJJFGGIJIJIIIIIJIIHIIJIJJJGEHHFFB@DDDDDDDCACDCD>CCCCDDD>:>?CDDEDCDDDD@DDDBD>5ACDD_Mismatch_0_Sense_+_Library_PoolT
TATCGCGCTGACTCTAGTTGCTTTCACGGAGAAGGCAGGTCGCGGCTCTTTACTTTCTGGATAACAGGTGTTATCAAGGGCGACCGACCTTATA
>Frequency_1_QualityScore_FFHHHHFHHIFIJJJJJIJJAHGJIJJJJJJIGIJIIJJJJHGHHHHFFFFFFEDEDBDDDDEEEEEEDDDDDDDDDDDDDDD_Mismatch_0_Sense_+_Library_PoolT
AACAGGTGTTATCAAGGGCGACCGACCTTATAATTCAACCCATTCTTTAACACTACGAATAATATTTCGTTCCTCTTGTGCTA
>Frequency_1_QualityScore_FFHHHDHIBHHIIIIIICGHHGIIIIIIIIIGGGIIIIIIIIIIIIIIIIIIHHHHFFFCECBDDDB?C@BBBDDDDDDDDDDDDDCCDCDDDD_Mismatch_0_Sense_+_Library_PoolT
TGCGGAAGCAGAAATCTAACTACATAAATATCGCGCTGACTCTAGTTGCTTTCACGGAGAAGGCAGGTCGCGGCTCTTTACTTTCTGGATAACA
>Frequency_1_QualityScore_DFFGFHFJJEGGHGGIJJJIHIIJJFIIJIJJJJJIIIJJJJIIIJHIGIIJJGHJJICFHJIIGHIIJFE@HEHCFEEFFCCEE>CECDCDDD_Mismatch_0_Sense_+_Library_PoolT
TATTTCGTTCCTCTTGTGCTACTAGTAAATAAATTCTACACAGGGACTGGTTGTGCATACTAATTTGTGAGAGACTCTTTTAATAATACTCTTT
>Frequency_1_QualityScore_FFHHHHHJJJJJJJJJJJJJJJJJIJJJJJJJGJJJJJJJJJJJJJJJIJGIJIJJJHIJHHHHHHFFDDDAEDD>CDDDDEDDDDCDDDDDCD_Mismatch_1_Sense_+_Library_PoolT
CCCCATTCTTTAACACTACGAATAATATTTCGTTCCTCTTGTGCTACTAGTAAATAAATTCTACACAGGGACTGGTTGTGCATACTAATTTGTG
>Frequency_1_QualityScore_DEHHHFFHGGIGGHAGEHEH;FBEGIGIJJJJJJJJJJJJJJJJJIIGI_Mismatch_0_Sense_+_Library_PoolT
TGCATACTAATTTGTGAGAGACTCTTTTAATAATACTCTTTTCAATCAA
>Frequency_1_QualityScore_DDHHHHHCGHIJJJJJJJJJJIJJJIJJJJJJJGIJJJHHHHFFFFFFEEEEEEEDDDDDDDDEDFFEECDDDDDDDDDEDDDDDDDDDE_Mismatch_1_Sense_+_Library_PoolT
TAACAGGTGTTATCAAGGGCGACCGACCTTATAATTCAACCCATTCTTTAACACTACGAATAATATTTCGTTCCTATTGTGCTACTAGTA
>Frequency_1_QualityScore_FFGHGHHJJIJJHGEEGIHIJICDFHIGIGEHIICGIIHGG9A>=AA=@CDDD6,6;;@CCDDDDDBDDBD<@CDCADC@CACDB@BCCCDDC>_Mismatch_0_Sense_+_Library_PoolT
TTGCTTTCACGGAGAAGGCAGGTCGCGGCTCTTTACTTTCTGGATAACAGGTGTTATCAAGGGCGACCGACCTTATAATTCAACCCATTCTTTA
>Frequency_1_QualityScore_FFHHHHHJJJJJJIJJJJJJJJJJJJJJJJJHIIJJJJJJJJJJJJJJHIIIHJJJIJJJJJIIIIIADCHHHHHHFFFFFDCEEEDEDDEDEE_Mismatch_1_Sense_+_Library_PoolT
AAATAATATTTCGTTCCTCTTGTGCTACTAGTAAATAAATTCTACACAGGGACTGGTTGTGCATACTAATTTGTGAGAGACTCTTTTAATAATA
>Frequency_1_QualityScore_FFHHHHHIJJJJGIIJJJIIIJIIIIIIIJFGIIHIIJJJJIJJJJJJFHIIJIJIJHHHHHFFFFFFFEEEEEEDDDDDDBDCDDDDDEDDDD_Mismatch_0_Sense_+_Library_PoolT
TTAAAGTAACTGTCTTCAATATATTCATCGATTGGACGCCATTTGCGGAAGCAGAAATCTAACTACATAAATATCGCGCTGACTCTAGTTGCTT
>Frequency_1_QualityScore_FFGHHHHJJJJJJJJJJJJHHJJJHJJIJJJJJIJIIJJJJIJJJJJJJJJJJIJIJJJJJJJJIJJHHHHHHHFFFFFFEEDDDDDDDDDDEF_Mismatch_0_Sense_+_Library_PoolT
AAATAAATTCTACACAGGGACTGGTTGTGCATACTAATTTGTGAGAGACTCTTTTAATAATACTCTTTTCAATCAATAAAAAATCCTATGTATT
>Frequency_1_QualityScore_AFFHFBDFAGHIGCEHGEHEFH<FGHCFHHDD?FHBBFHF@FG9BGFHH@FHGIIIIIBHGE@=FDC=6=@C;EBBA8;6@CCBD8@8A:<_Mismatch_0_Sense_+_Library_PoolT
ACTTCGGCTCCGTCTCCTGTTTCTTTATAGTTCATCATTAAAGTAACTGTCTTCAATATATTCATCGATTGGACGCCATTTGCGGAAGCAG
>Frequency_1_QualityScore_FFHHHHHJJJJJJJJIJIJJIDHIJJIIJJJJJJJJJJJJJJHHHHHHHFFFFDACDDDEEFFFEDDDDCCDDDDDDDDDDDDDCEEDEEDCDE_Mismatch_1_Sense_+_Library_PoolT
AGGTGTTATCAATGGCGACCGACCTTATAATTCAACCCATTCTTTAACACTACGAATAATATTTCGTTCCTCTTGTGCTACTAGTAAATAAATT
>Frequency_1_QualityScore_FFHHHHHJJJJJJJJJFGHIJJJJJJJJJJJJJJJJJJHHHHHHHHFFFFDDEEEEEDDDDDDDDDDDDBDDEEEEEEDDDDDDDDDDDDDDCC_Mismatch_0_Sense_+_Library_PoolT
CTTTCTGGATAACAGGTGTTATCAAGGGCGACCGACCTTATAATTCAACCCATTCTTTAACACTACGAATAATATTTCGTTCCTCTTGTGCTAC
>Frequency_1_QualityScore_BD?:AD<A<?A,+33AB<CH@@<F<E:?E?CC@F6??:??@BBFDFFCE>D<FFC4)@@;@=CFEIEIEEDAA7?;A;B?755;;;BB;9<B_Mismatch_1_Sense_+_Library_PoolT
CTTATAATTCAGCCCATTCTTTAACACTACGAATAATATTTCGTTCCTCTTGTGCTACTAGTAAATAAATTCTACACAGGGACTGGTTGTGC
>Frequency_1_QualityScore_FFHHHHHEIJGIGHGHGHGGGIHJIHIIJJJGIGIIIJJ9DGFHIJJJJGIJJIJJIJGGHIGJIIFGEHADEFF@DFE@ADDE@CCCCDBCDC_Mismatch_1_Sense_+_Library_PoolT
TTTAACACTACGAATAATATTTCGTTCCTCTTGTGCTACAAGTAAATAAATTCTACACAGGGACTGGTTGTGCATACTAATTTGTGAGAGACTC
>Frequency_1_QualityScore_FFHHHHHJJJIJJJJJJJJJJJJJJJJJJJJJJJJJJJJJJJJJJJJJHIHJJJIJJJJIHIJJJHHHHHGHFBEFFFDEEEEEEEDDEDDEEE_Mismatch_0_Sense_+_Library_PoolT
TTGGTTCTGGAATCATAAAAATCTCTCCCACTTCGGCTCCGTCTCCTGTTTCTTTATAGTTCATCATTAAAGTAACTGTCTTCAATATATTCAT
>Frequency_1_QualityScore_FFHHHHFJHIJJGIEII@FHGJIGIJGHII@FHIJGAFGHIIJJJICGHGIJJIEIIHGFFDBBDDDDDCDEDDDDDACABB>@<B<BD@B><A_Mismatch_0_Sense_+_Library_PoolT
ATATATTCATCGATTGGACGCCATTTGCGGAAGCAGAAATCTAACTACATAAATATCGCGCTGACTCTAGTTGCTTTCACGGAGAAGGCAGGTC
>Frequency_1_QualityScore_FFAFHHHJJJJJJJJJJJJJIJIJJJJJJJJJJJJJJJJJJJJIIJIJJIDHJJHHHHFFFFFDDDEEDDBDDDDCCDDDDDDDDDDCDDDDDD_Mismatch_0_Sense_+_Library_PoolT
GGTTATAATACCTGCTTCTAAATCAAGCATAACCGCCGAATCATTGGCTGTTGCCCCTACAACAATTGGTTCTGGAATCATAAAAATCTCTCCC
>Frequency_1_QualityScore_FFHHHHHJJIIJJJJJJJJJIJIJJIIIEHJIJIJJJJJIJIJJIJJGGIIIIJIJIIIGJJJIHGHIICHHHHHGFDFDEFFE_Mismatch_0_Sense_+_Library_PoolT
GCTACTAGTAAATAAATTCTACACAGGGACTGGTTGTGCATACTAATTTGTGAGAGACTCTTTTAATAATACTCTTTTCAATCA
>Frequency_1_QualityScore_FFHHHHHJJJJJJJIIIJJJJIJJJJJJJJJJJJJIIJJJJIJJHIJIIJJIJJJIJJJJJJIJIJJHHFFFFFFEDEEDEC_Mismatch_1_Sense_+_Library_PoolT
TCTTTAACACTACGAATAATATTTCGTTCCTCTTGTGCTACTAGTAAATAAATTCTACACAGGGACTGGTTGTGCATACTCA
>Frequency_1_QualityScore_D2A:AB<A3AAEDHECFIAFCAFHFIF<F@EFFFB<??CBFA<B?9BCFEBFGIEFC@F;C>E>_Mismatch_2_Sense_+_Library_PoolT
GTGAGAGACTCTTTTAATAATACTCTTTTCAATCAATAAAAAATCCTATGTATTTTGTTTGCGA
>Frequency_1_QualityScore_FFHHHHHDGIJJJJJIHJJEHEGFHIJHIJI@GIEIJJHHHHHHHFFFDD?CCEDCD@CCBDDDDDD>>:@CCDDDDCC>:CDDD>CC>CC_Mismatch_0_Sense_+_Library_PoolT
TATCAAGGGCGACCGACCTTATAATTCAACCCATTCTTTAACACTACGAATAATATTTCGTTCCTCTTGTGCTACTAGTAAATAAATTCTA
>Frequency_1_QualityScore_FFHHHGHJJJJJJJJJJJJJJJJJJJJJJJIJIJIJJJJJJJHHIHHFDDDDDDDDDDEDDDDDCDDDCCDCAABDEDECDCDDDBDDDDDDDD_Mismatch_1_Sense_+_Library_PoolT
AAATATCGCGCTGACCCTAGTTGCTTTCACGGAGAAGGCAGGTCGCGGCTCTTTACTTTCTGGATAACAGGTGTTATCAAGGGCGACCGACCTT
>Frequency_1_QualityScore_EEHGHHHJIGIGIGIIJJJIIJIJJIGIGIIIIFGGGIIIJJJHEGFGHIJJIJGIGGIIHGIIG_Mismatch_0_Sense_+_Library_PoolT
ACCTTATAATTCAACCCATTCTTTAACACTACGAATAATATTTCGTTCCTCTTGTGCTACTAGTA
>Frequency_1_QualityScore_FFHHHHHJJJJJJJJJJJJJJIJJJDHFHIJJJJJIJJJJJFFDEEEEDDDEDDDDDCEDDDDDAC@BC>CCCDDDDDDDDBDDDDDDCDEEDE_Mismatch_1_Sense_+_Library_PoolT
CCGCTGACTCTAGTTGCTTTCACGGAGAAGGCAGGTCGCGGCTCTTTACTTTCTGGATAACAGGTGTTATCAAGGGCGACCGACCTTATAATTC
>Frequency_1_QualityScore_DFHHHHHJJJIJJJJJJJJHHJJJJJJJHGIJJIJIJJIJJJJJJIJJHHIJJFHIGIIIIIJJIIJJIHGHGGFFEFFFFFEECC_Mismatch_0_Sense_+_Library_PoolT
TAATATTTCGTTCCTCTTGTGCTACTAGTAAATAAATTCTACACAGGGACTGGTTGTGCATACTAATTTGTGAGAGACTCTTTTAA
>Frequency_1_QualityScore_FFGHHGGJIIJJJGIIFIHHI@@FHIJIIIJJJGGJJJJGHHHHHHHFFFDDDDBCDDDACDDDDDDDDDCBD@B<BDDDDDDADDBDDDDDDC_Mismatch_1_Sense_+_Library_PoolT
CCGATTGGACGCCATTTGCGGAAGCAGAAATCTAACTACATAAATATCGCGCTGACTCTAGTTGCTTTCACGGAGAAGGCAGGTCGCGGCTCTT
>Frequency_1_QualityScore_FFHHHHHJJJJJJJJJJJEHIHIHIJJJJJJJJJJIJJJJJJJJJIJJJJJIJJJJJJIJJJIJJIIHHHFHHFFFDEEDDDDDCDEFFED?CD_Mismatch_0_Sense_+_Library_PoolT
ATTCTACACAGGGACTGGTTGTGCATACTAATTTGTGAGAGACTCTTTTAATAATACTCTTTTCAATCAATAAAAAATCCTATGTATTTTGTTT
>Frequency_1_QualityScore_FFHHHHHJJJJJJJJJJJJJJJJJJJJJJJJJJJJJJJJJJJJJJJJHJJJJJJJJIJJJJJJJJHIHHEHHHHFFFFFFDECCDDBDDDCDDD_Mismatch_1_Sense_+_Library_PoolT
CGACCTTATAATTCAACCCATTCTTTAACACTACTAATAATATTTCGTTCCTCTTGTGCTACTAGTAAATAAATTCTACACAGGGACTGGTTGT
>Frequency_1_QualityScore_FFHHHGHIIJJJIIIJJJJJJJJIIFHJJIJIJJJJIGGIJIIJIJJJJHHHHHFDDDDDDDDDDEDDDCDDDDDDDDD>BDDDBDDACDDDDD_Mismatch_0_Sense_+_Library_PoolT
TTCATCGATTGGACGCCATTTGCGGAAGCAGAAATCTAACTACATAAATATCGCGCTGACTCTAGTTGCTTTCACGGAGAAGGCAGGTCGCGGC
>Frequency_1_QualityScore_FFHHHHHJIIIIIJJJJIJJJEEGGIJJJHHHFD9ACCDECDDDDDDDDDDDEDDDDDDDDDDDDDDDD@>@DDCCDDDDDDDCCDDDDDDDAC_Mismatch_2_Sense_+_Library_PoolT
ACCAGAAGCGCAGAACGGCGGAAGATAAGCGAGGTTATAATACCTGCTTCTAAATCAAGCATAACCGCCGAATCATTGGCTGTTGCCCCTACAA
>Frequency_1_QualityScore_F<CFHDHEFGICHGGIGHGEHHIIIIGHIII_Mismatch_2_Sense_+_Library_PoolT
AAACTCTTTTAATAATACTCTTCTCAATCAA
>Frequency_1_QualityScore_FFHHHHHJJJJJJIGHIHIJJIJIJGIIIJJIJIIIJJIIIJJJGIJJJJJIJJJJIJJJIJJJJIIJJAHHH_Mismatch_1_Sense_+_Library_PoolT
GGCTCCTTCTCCTGTTTCTTTATAGTTCATCATTAAAGTAACTGTCTTCAATATATTCATCGATTGGACGCCA
>Frequency_1_QualityScore_FFHHHHHJ?EFGIIJIJJJJJJIIJJIJJJJJJJJJJJJJJHHHHFFFFFFFEEEEEDDDDDDDEEEEFDCBCDDDDDDDCCDDCDDDDDD_Mismatch_1_Sense_+_Library_PoolT
ATAACAGGTGTTATCAAGGGCGACCGACCTTATAATTCAACCCATTCTTTAACACTACGAATAATATTTCGTTCCTCTTGTGCTACTAGCA
>Frequency_1_QualityScore_BBDDDDF><E???3A+ABCAFBF9*?811C?DII9B?BD9DD?DDBDDE@DDEI=)8=;;@_Mismatch_0_Sense_+_Library_PoolT
GAATCATTGGCTGTTGCCCCTACAACAATTGGTTCTGGAATCATAAAAATCTCTCCCACTT
>Frequency_1_QualityScore_FFHHHHHJJIJJJJJJJJFGHIJJJJJJJIJJJJJJJJJJJHHHHHHHFFFFFDEEEEEDDDDDDDDDDDDBDCEEEEEEDDDDDDDDDDDDDD_Mismatch_1_Sense_+_Library_PoolT
GACTTTCTGGATAACAGGTGTTATCAAGGGCGACCGACCTTATAATTCAACCCATTCTTTAACACTACGAATAATATTTCGTTCCTCTTGTGCT
>Frequency_1_QualityScore_FFHHHHHIJJJJJJIJJJJJHGJJHIJJJJJJJIJIIIIJJJGIJIIIIGIGIGIIJIJJJIJJJJJJIHHHFFFFFDD;?BDCDCDDCDDDDD_Mismatch_1_Sense_+_Library_PoolT
GCTCCGTCTCCTGTTTCTTTATAGTTTATCATTAAAGTAACTGTCTTCAATATATTCATCGATTGGACGCCATTTGCGGAAGCAGAAATCTAAC
>Frequency_1_QualityScore_FFHHHHHJJJJJJJJIJJJJJJJJJJJJJJJJJJIJJIJJIJJJJIIHIIJJJJIJIJFHIIJJIIECECEHHFFFFFEEEDCEDEDEFEFFED_Mismatch_0_Sense_+_Library_PoolT
TGGTTCTGGAATCATAAAAATCTCTCCCACTTCGGCTCCGTCTCCTGTTTCTTTATAGTTCATCATTAAAGTAACTGTCTTCAATATATTCATC
>Frequency_1_QualityScore_FFHHHFHIJIIEHIIIGCGGGIJJJIJGIGIJJIIJIIEHHDHHEEHFHFFFFFFDCDDDDEEECDDDDCA?ACCCACCACDDCACCDD_Mismatch_1_Sense_+_Library_PoolT
ACATGTGTTATCAAGGGCGACCGACCTTATAATTCAACCCATTCTTTAACACTACGAATAATATTTCGTTCCTCTTGTGCTACTAGTAA
>Frequency_1_QualityScore_AAFHHFDGIADEAFH>BGEHFCGIBFHDGGHFAGGHGIHF;@@>@GH7===?CEDDDFECACC@C@A@;_Mismatch_0_Sense_+_Library_PoolT
ACCGACCTTATAATTCAACCCATTCTTTAACACTACGAATAATATTTCGTTCCTCTTGTGCTACTAGTA
>Frequency_1_QualityScore_FFHHHHHJJJJJJIIJJHIJHIJIJIIJJJJJJJIJIIJJJJIIJJJJJJJIJJJJJGJJJJJIJJJJHEHGHHFDEEEEDDDED_Mismatch_0_Sense_+_Library_PoolT
TTCTACACAGGGACTGGTTGTGCATACTAATTTGTGAGAGACTCTTTTAATAATACTCTTTTCAATCAATAAAAAATCCTATGTA
>Frequency_1_QualityScore_FFHHHHHCGHIJJJJJJJJIJIIJJIJJJJIJJJJJJJJJJJHHHHHHHFFFFFFEEDDDDDDEEEFFECDDDDDDDDDDDDDDDDDDDD_Mismatch_0_Sense_+_Library_PoolT
TAACAGGTGTTATCAAGGGCGACCGACCTTATAATTCAACCCATTCTTTAACACTACGAATAATATTTCGTTCCTCTTGTGCTACTAGTA
>Frequency_1_QualityScore_FDHHGHGJJJJJIJJJGGIIJJJIJJJJJJJJJJJJJIIJIJIJJJJGGGHGGGIJIJJJJIJJJJJJHFHHHFFFDEEDCEDD_Mismatch_1_Sense_+_Library_PoolT
CATTCTTTAACACTACGAATAATATTTCGTTCCTCTTGTGCTACTAGTAAATAAATTCTACACAGGGACTGGTTGTGCATACCA
>Frequency_1_QualityScore_)@FF<CDFF+<E>E<?FBFE+?CF0?:6::*9**90)08B9B??CBB44)8@C@=@:C)77;=3)7?E;?;;;B=@>=?-5=??A3;;@>AA:>_Mismatch_2_Sense_+_Library_PoolT
TTCAACCCAATCTTTAACACCACGAATAATATTTCGTTCCTCTTGTGCTACTAGTAAATAAATTCTACACAGGGACTGGTTGTGCATACTAATT
>Frequency_1_QualityScore_D:A22<A;8)<)?DD<6D9?DAEE<?@C9;CEC>78;=4=@C?ACC?==?AAA_Mismatch_0_Sense_+_Library_PoolT
TCAAGGGCGACCGACCTTATAATTCAACCCATTCTTTAACACTACGAATAATA
>Frequency_1_QualityScore_FFHHHHHJHIIJJJJJIIJJJIHHGIJJIJJJIJJJJJJJIJJJJGJJJJIIIJJI_Mismatch_1_Sense_+_Library_PoolT
ACTGGTTGTGCATACTAATTTGTGAGAGACTCTTTTAATAATACTCTTTTCAAGCA
>Frequency_1_QualityScore_FFHHHHHIJGHBHIJHHFIIIGGIIJCGHIGGIIJJFHIFHIIJJJIGIJJJJIHHHHGFBCDDDCDB?A>@CCC>CC?<BBDDCDEDDBBDDD_Mismatch_0_Sense_+_Library_PoolT
TTATAGCGGAGAATGTGAATGAATTGATAGAAACGGAAGTATGCATCAACGCATGTGCGGTGGAGAGGATGACAGTGGGGATATCTACCGATAC
>Frequency_1_QualityScore_FFHHHHHJJJJJJIIIIJJJJJIHIJJGIIJJJJJIJJJJJJJJJJJJJIJIJJJJJJIJJJHHHHHHDCEEEDDDCDDEFEDBDDDDE_Mismatch_0_Sense_+_Library_PoolT
CAGGGACTGGTTGTGCATACTAATTTGTGAGAGACTCTTTTAATAATACTCTTTTCAATCAATAAAAAATCCTATGTATTTTGTTTGCA
>Frequency_1_QualityScore_FFHHHHHJJIJJJIGIIIJJIIIJJJHHHGHHFFFFFFFEEDDDDDDEEFEDFDBCDDDDDDDCDDDDDAC_Mismatch_1_Sense_+_Library_PoolT
GGGCGACCGACCTTATAATTCAACCCATTCTTTAACACTACGAATAATATTTCGTTCCTATTGTGCTACTA
>Frequency_1_QualityScore_FFHHHHHJJJGGHIJJIJJJJJIJJJJJJJJJJJJJJJJJIJHHHHFFFFFFEEEEEEDDDDDDDDEEEDDEDDDDDDDDDDDDDDDDDDCDEE_Mismatch_1_Sense_+_Library_PoolT
GGATAACAGGTGTTATCAAGGGCGACCGACCTTATAATTCAACCCTTTCTTTAACACTACGAATAATATTTCGTTCCTCTTGTGCTACTAGTAA
>Frequency_1_QualityScore_FFGHHHHJJIJJJJIIJJJJJJIIJJJIIIJJIJJJJJJJIJJJJJJJJJJIIIIEIJEEHHHHCEFFF@CECEEEEDEDDEEEEDDBDDDDDD_Mismatch_0_Sense_+_Library_PoolT
TAGTTCATCATTAAAGTAACTGTCTTCAATATATTCATCGATTGGACGCCATTTGCGGAAGCAGAAATCTAACTACATAAATATCGCGCTGACT
>Frequency_1_QualityScore_FDFHHDFJIJIJIJJGIJ@GGGIEIIJJEIJIGJJEGGGJJGIIJIJIIIIICHIGFHFGFFDDDCDDDCCEEDDCDDCDCDDBB@BC@BBD>8_Mismatch_0_Sense_+_Library_PoolT
AATATATTCATCGATTGGACGCCATTTGCGGAAGCAGAAATCTAACTACATAAATATCGCGCTGACTCTAGTTGCTTTCACGGAGAAGGCAGGT
>Frequency_1_QualityScore_FFHH6@FEIIGIIIJJJJJIIJIJJJJJJJIJJJJJJJJJJIGGGIIJIJJJIJHHHFFEDDDEDDDDB=BDDDDDDDCCDCEDDCDDCDCDDD_Mismatch_2_Sense_+_Library_PoolT
ACGGGAGCAGAAATCTAACTACATAAATATCGCGCTGACTCTAGTTGCTTTCACGGAGAAGGCAGGTCGCGGCTCTTTACTTTCTGGATAACAG
>Frequency_1_QualityScore_FFHHHHHJJJJJIIJJJGIJIIJJJJJJJJJJJJJJJJJJJJIIJJJJHIIJJJJJJJJJJJJJJJJIJGHGHHHFEEEEEEDCDEFEEDBDDD_Mismatch_0_Sense_+_Library_PoolT
TTCTACACAGGGACTGGTTGTGCATACTAATTTGTGAGAGACTCTTTTAATAATACTCTTTTCAATCAATAAAAAATCCTATGTATTTTGTTTG
>Frequency_1_QualityScore_BDHHHGHHIJHIIJGGHIIIIJIEIIIIJJJIJJJIJHIJJJHJIJJIJJJJJJIHIJJJIJIJIJIJJHIHF<ADDEDCDDDDDDDDCDDCCC_Mismatch_0_Sense_+_Library_PoolT
TCTCCTGTTTCTTTATAGTTCATCATTAAAGTAACTGTCTTCAATATATTCATCGATTGGACGCCATTTGCGGAAGCAGAAATCTAACTACATA
>Frequency_1_QualityScore_FFHHHGHJJJJJJJJIJJJJJJIJJJJJJJJJJJJJJIIJDDIIIJIIIJIJG_Mismatch_0_Sense_+_Library_PoolT
CTTTTAATAATACTCTTTTCAATCAATAAAAAATCCTATGTATTTTGTTTGCA
>Frequency_1_QualityScore_FFHFHHHJJJJIIIJJIJIDGEHIGGIJJJJJJIJIIJJIJJIGIJIHFDFFEEDEEEEDDDDDDDDDDB@BDDDDBBACDDDB<@BCCCCDDD_Mismatch_0_Sense_+_Library_PoolT
TGGACGCCATTTGCGGAAGCAGAAATCTAACTACATAAATATCGCGCTGACTCTAGTTGCTTTCACGGAGAAGGCAGGTCGCGGCTCTTTACTT
>Frequency_1_QualityScore_FDHHHHHJ<GHHJJJGIIJIJJJIIJJJJIJJJJJJJJJJJJJJIHIIIHIJGIJJJIJJJJJJJIJJJHGHHHGHH_Mismatch_0_Sense_+_Library_PoolT
GTGCATACTAATTTGTGAGAGACTCTTTTAATAATACTCTTTTCAATCAATAAAAAATCCTATGTATTTTGTTTGCA
>Frequency_1_QualityScore_DDHAHHFIIIHEGHIIIGDGBEHHEHIIIGGGHI@DHEEGHIIIIIHIICHIGIIIII@_Mismatch_1_Sense_+_Library_PoolT
TAGACTCTTTTAATAATACTCTTTTCAATCAATAAAAAATCCTATGTATTTTGTTTGCA
>Frequency_1_QualityScore_FFHHHGHJHGIJJJIJJJIIIJIJJJIGGIJIJJIII@DCGFHCEHHDBFCBBBBBDDDCDDDDEDDDDCDDDDCDEEDCCDCDB?_Mismatch_1_Sense_+_Library_PoolT
AAGGCAGGTCGCGGCTCTTTACTTTCTGGATAACAGGTGTTATCAAGGGCGACCGACCTTATAATTCAACCCATTCTTTAACACCA
>Frequency_1_QualityScore_FFHHHHHIJJJJIIIIJJJIJHIIIIIJIJJIJIIIFHJIGHFDDDCDCCDDDCDDC@CDCDCCBAC@@CDDDCDDDDDBBBBBBBDDDCD@DD_Mismatch_0_Sense_+_Library_PoolT
CGCGCTGACTCTAGTTGCTTTCACGGAGAAGGCAGGTCGCGGCTCTTTACTTTCTGGATAACAGGTGTTATCAAGGGCGACCGACCTTATAATT
>Frequency_1_QualityScore_ADDCDDD94,<4CFFDACAEF>EBEF*9:ED?<4CDBDDCDE<B?DEEB4?D4*BBBB8=CCDD(5(-=(=?C7=D>@AAAA@AAAAA53>A>>_Mismatch_1_Sense_+_Library_PoolT
ATTCTTTAATACTACGAATAATATTTCGTTCCTCTTGTGCTACTAGTAAATAAATTCTACACAGGGACTGGTTGTGCATACTAATTTGTGAGAG
>Frequency_1_QualityScore_FFHHHHHJJJJJIIIGJGJJJJHIIIJIJJJJIJJJIJJJAHGJJJIJIHHHHGHFFFFFFEEEEEEDDDDDDDDDDDDDDEDDDCCCCCDBDB_Mismatch_0_Sense_+_Library_PoolT
ACTGTCTTCAATATATTCATCGATTGGACGCCATTTGCGGAAGCAGAAATCTAACTACATAAATATCGCGCTGACTCTAGTTGCTTTCACGGAG
>Frequency_1_QualityScore_FFHHHHHJJJJJJJJJJJJJJJJJJJJJJJJJJJJJJIIJIJJJJJJJJIJIGIJJHHHFFFDDDDDDDDDDDDDEDDDDDDEDDDDDCCCDCD_Mismatch_1_Sense_+_Library_PoolT
CAGAAATCTAATTACATAAATATCGCGCTGACTCTAGTTGCTTTCACGGAGAAGGCAGGTCGCGGCTCTTTACTTTCTGGATAACAGGTGTTAT
>Frequency_1_QualityScore_FFHHHHHJJJJJJJJJJIJJJGIIJJIJIIJJJJJJJJJJJJHIJIJJJIHIHHFDDDDDDDDDDDEDDDDDDDDDDDDCCCDDEDDDDDDDDD_Mismatch_0_Sense_+_Library_PoolT
AACTACATAAATATCGCGCTGACTCTAGTTGCTTTCACGGAGAAGGCAGGTCGCGGCTCTTTACTTTCTGGATAACAGGTGTTATCAAGGGCGA
>Frequency_1_QualityScore_FFHHHHHJJJJJJJJJJIJJJJJJJJJIJJJJIJJJIJHIJJIJJJJJJJJIGHHHHFFFAEDDDDDDDDDDDDDDEDDDDDCECCDDDCCCBD_Mismatch_1_Sense_+_Library_PoolT
CCAGAAATCTAACTACATAAATATCGCGCTGACTCTAGTTGCTTTCACGGAGAAGGCAGGTCGCGGCTCTTTACTTTCTGGATAACAGGTGTTA
>Frequency_1_QualityScore_FFHFHHHJJJIIJIHHIIJJJIIJJIJIJJJJJGGIIJIIJJJJJJJJIJIGHIIIHIJJJFG>EHHFFD@BBDD?CDCACDDDDDDDDEC_Mismatch_0_Sense_+_Library_PoolT
CTGTTTCTTTATAGTTCATCATTAAAGTAACTGTCTTCAATATATTCATCGATTGGACGCCATTTGCGGAAGCAGAAATCTAACTACATAA
>Frequency_1_QualityScore_?:FFF@?:CD9499C?D<>AD?)?<B88***?BFFIC;-.=;)=@)..?)\,;?>A@@CABB3>(5@>,55>>>@>A@B@;;A?>@8(+288?@_Mismatch_1_Sense_+_Library_PoolT
GACCGACCTTATAATTCAACCCATTCTTTAACACTACGAATAATATTTCGCTCCTCTTGTGCTACTAGTAAATAAATTCTACACAGGGACTGGT
>Frequency_1_QualityScore_FFHHHGFHIJJJHHHIJIJIJIJJJJJJJJJJIJJJJJJIJFGIIJJIGGHGIG_Mismatch_1_Sense_+_Library_PoolT
TCTTTTAATAATACTCTTCTCAATCAATAAAAAATCCTATGTATTTTGTTTGCA
>Frequency_1_QualityScore_FFHHHHHJIJJJJJJJIJJJJJJJJJJJJAHIJGHJJJJJJJJJJJJJHFFFEEEDDDDBDDDDDDCAAABDDDDDDDDDDDDD9A@>C@@>BB_Mismatch_0_Sense_+_Library_PoolT
CGACCTCTACTTCAATCTTGCTGCAGGGGAAGGTATCTTCTTGCCCCGCCTCTGCGAGGATCACAGAAGCGCAGAACGGCGGAAGATAAGCGAG
>Frequency_1_QualityScore_FFHHGHHJGIIIIJJIEIJCFHHGIIIGGIJJJIIIJJIJJJJJHAHHHHHFFFFEDEEEEEDDDDDDD_Mismatch_0_Sense_+_Library_PoolT
TTACTTTCTGGATAACAGGTGTTATCAAGGGCGACCGACCTTATAATTCAACCCATTCTTTAACACTAC
>Frequency_1_QualityScore_FFHHHHFHGIIIIIJJJJJIJJIJIJIJJJJJJJJJJJJJJIJIJHHHHHHFFFFDEEEEDBBDDDDDDDACDCBDDDDADDDDDDDDDDDDDD_Mismatch_0_Sense_+_Library_PoolT
GCGAGGTTATAATACCTGCTTCTAAATCAAGCATAACCGCCGAATCATTGGCTGTTGCCCCTACAACAATTGGTTCTGGAATCATAAAAATCTC
>Frequency_1_QualityScore_FFHHHHHJIJJJJJJJJJJJIJJJJJJJJJJJJJJJJJHIJIJJJJIJJJJJIJJJJJJIJJJHIHHHHFFFFFF_Mismatch_1_Sense_+_Library_PoolT
ACACTACGAATAATATTTCGTTCCTCTTGTGCTACTAGTAAATAAATTCTACACAGGGACTGGTTGTGCATACCA
>Frequency_1_QualityScore_FFHHHHHJJIJJJJJJJJJJJIJJJJJIJJJJJJJJJJJJJJJIJJHHHHHFFFFFEEEECEEDDDDDDDBDDEEEFEEDDDDDDDDDDDDDDD_Mismatch_1_Sense_+_Library_PoolT
ACTTTCTGGATAACAGTTGTTATCAAGGGCGACCGACCTTATAATTCAACCCATTCTTTAACACTACGAATAATATTTCGTTCCTCTTGTGCTA
>Frequency_1_QualityScore_?DAFD<<AFBGGFGFHDEFHGGGE*9?AE@DGCG@FGHIIHGGC@@DHE>DEEEFHEDEEEE:CC@A>>=B<CCC@C>>CCCC@C@C?B_Mismatch_0_Sense_+_Library_PoolT
GTCTTCAATATATTCATCGATTGGACGCCATTTGCGGAAGCAGAAATCTAACTACATAAATATCGCGCTGACTCTAGTTGCTTTCACGG
>Frequency_1_QualityScore_DDHACBDFGHHHIIJIJFGIIJIJGGIIGIJJJJJJJEGHJJJHGHIJJDCHH?EHH@DDEDF@C@BC@@CCDDDCCDDEEDECCDEDC>?BCB_Mismatch_0_Sense_+_Library_PoolT
CTGGAATCATAAAAATCTCTCCCACTTCGGCTCCGTCTCCTGTTTCTTTATAGTTCATCATTAAAGTAACTGTCTTCAATATATTCATCGATTG
>Frequency_1_QualityScore_FFHHHHHJJJJJJJIJJJJJJJJJJJIJJJJJJJJIHIJIJJJJIJIJJJHIJIGIIJHHGHFDDDBAC@CDDDEDDCDDCDDDCDDCCC<@DD_Mismatch_1_Sense_+_Library_PoolT
AGAAATCTAACTACATAAATATCTCGCTGACTCTAGTTGCTTTCACGGAGAAGGCAGGTCGCGGCTCTTTACTTTCTGGATAACAGGTGTTATC
>Frequency_1_QualityScore_FFHHHGGIJJIGIJJIJJGHEGGGJECHFFD3@CDEEFEDDDDDCDDDDEDDDDDDDDDDDCCDDDDDB?BCDECDDDDBD@CCDDDDDCDDBD_Mismatch_0_Sense_+_Library_PoolT
AGAAGCGCAGAACGGCGGAAGATAAGCGAGGTTATAATACCTGCTTCTAAATCAAGCATAACCGCCGAATCATTGGCTGTTGCCCCTACAACAA
>Frequency_1_QualityScore_FFHHHHHJJHIGIIJJJJJJJJJJJIJIJIIJJJHJJIJJIIJJJHIJJJJIJGIJJJJJIJJJJJJJIGIHHHGHHFFFFFFFEE_Mismatch_0_Sense_+_Library_PoolT
TGCTACTAGTAAATAAATTCTACACAGGGACTGGTTGTGCATACTAATTTGTGAGAGACTCTTTTAATAATACTCTTTTCAATCAA
>Frequency_1_QualityScore_FFHHHHHJIIGHIJJHIJJIIIJIIJJIGGHIJJIJJJJHGIIJJIJJIIIJJIJIIHIJHGIIEHHHFDCEFFFECEEEEECCCDCDDDDCCC_Mismatch_0_Sense_+_Library_PoolT
AACACTACGAATAATATTTCGTTCCTCTTGTGCTACTAGTAAATAAATTCTACACAGGGACTGGTTGTGCATACTAATTTGTGAGAGACTCTTT
>Frequency_1_QualityScore_FFHHHGHJIJJJJIIJIJJJJJGIJJJJJJJJJJIJJJJJJJIJGJJJHHHHHFFFFFFEEEECEEDDCADDEEDDEEDEEDDDDBBBDDDDDC_Mismatch_1_Sense_+_Library_PoolT
GACCGACCTTATAATTCAACCCATTCTTTAACACTACGAATAATATTTCGTTCCTATTGTGCTACTAGTAAATAAATTCTACACAGGGACTGGT
>Frequency_1_QualityScore_+2+=A2<A::CCF>A@F4?3<CAE:DD6?@DD*?9;?B88B>7);;A27@AA27=>;...7;>63;6;>:((>;>3::>A3(55>AA0;9<?_Mismatch_1_Sense_+_Library_PoolT
TGCTTCTAAATCAAGCATAACCGCCGAATCATTGGCTGTTGCCCCTACAACAATTGGTTCTGGAATCATAAAAATCTCTCCTACTTCGGCTC
>Frequency_1_QualityScore_FFHHHGHJJJJJJJJJJIJJJJJIJIIJJJJJJIIBGHIIJIIJJJIIHFD=BDBCDDACD?BD5<@C@>3:@CDCBCDDD@DCDCACC@<CCD_Mismatch_1_Sense_+_Library_PoolT
GGTATCTTCTTGCCCCGCCTCTGCGAGGATCACAGAAGCTCAGAACGGCGGAAGATAAGCGAGGTTATAATACCTGCTTCTAAATCAAGCATAA
>Frequency_1_QualityScore_FFHHHHHJJJJJJJJIJJJJIIJJJJJJJJJJJJJJJJJJJJJJJJIJJGIJJJJJHHJJJI_Mismatch_0_Sense_+_Library_PoolT
TGAGAGACTCTTTTAATAATACTCTTTTCAATCAATAAAAAATCCTATGTATTTTGTTTGCA
>Frequency_1_QualityScore_FFFFHHHJJJJJJJJJJJJJJJJJJJJGIJJJJJJJJJJJJJJJGJJJIJJJJJJJJIJJJJJJJJGIJHHHHHHHFF_Mismatch_0_Sense_+_Library_PoolT
AGTAAATAAATTCTACACAGGGACTGGTTGTGCATACTAATTTGTGAGAGACTCTTTTAATAATACTCTTTTCAATCA
>Frequency_1_QualityScore_DDHFFHDEAFCFEEAEHIIEHIDDBCBFEACDED?HDGBDHGGHDHCHG8?B<=B@GH<@_Mismatch_0_Sense_+_Library_PoolT
ATAATTCAACCCATTCTTTAACACTACGAATAATATTTCGTTCCTCTTGTGCTACTAGTA
>Frequency_1_QualityScore_FFHHHHHJJJJIJFHHIJJJJIJJJJJJJJJJJJJJJJJJHHHHHHFFFFDFEEEEEDDDDDDDDDDDDEDFFEEDDDDDDDDDDDDDDDDDDD_Mismatch_1_Sense_+_Library_PoolT
TCTGGATAACAGGTGTTATCAAGGGCGACCGACCTTATAATTCAACCCATTCTTTAACACTACGAATAATATTTCGTTCCTATTGTGCTACTAG
>Frequency_1_QualityScore_FFHHHGHEGGIJGH;GGED@GFEFGHCCG<DCHJJIJI4BE9?FGGIJG@CGGGIGGIIIEI@DDEGGEEEEHHEF_Mismatch_0_Sense_+_Library_PoolT
AAATAAATTCTACACAGGGACTGGTTGTGCATACTAATTTGTGAGAGACTCTTTTAATAATACTCTTTTCAATCAA
>Frequency_1_QualityScore_FFGHHHHJGGHJJJIIIJJIIGHGIIIGGIJJJJIJIIFGHIGJIIHHFFF@DEEEEEDDDCDDDDDBBBDDDDCD<>BDDDDDDEDDDDEDDC_Mismatch_0_Sense_+_Library_PoolT
CGATACTCTAGCGGAACCTGGTTTCACGAAGAAATTATGCTCTCCGCAGTGTTACAACAAGTGCCCGAACATCATCGACCTCTACTTCAATCTT
>Frequency_1_QualityScore_FFHHHHHIIJJJIJJJJIJJJIJJJJJJJJJJJJJJJJJJJJHIJIIIHIJJJIGIJJJIJIIJJJJJIJHHHHHHFFFFFFFEEEEECC_Mismatch_0_Sense_+_Library_PoolT
TCCTCTTGTGCTACTAGTAAATAAATTCTACACAGGGACTGGTTGTGCATACTAATTTGTGAGAGACTCTTTTAATAATACTCTTTTCAA
>Frequency_1_QualityScore_FFHHHHHJJIJJJJJJIIGHIJJJJIJIJJJJJJJJJJJJJJJJJFHIHJJJHIIHHJJIGIIIGIIHHEHFHFFFFFEEECEEDCEDEEDDDD_Mismatch_0_Sense_+_Library_PoolT
AATATTTCGTTCCTCTTGTGCTACTAGTAAATAAATTCTACACAGGGACTGGTTGTGCATACTAATTTGTGAGAGACTCTTTTAATAATACTCT
>Frequency_1_QualityScore_FFHHHHHJIJJJJJJJJIJJJJJJJJJJIJIIIIIJJJHIJJJIJHHIJIJJJIJHHHF<BEEDEDDACBBDDDDDCDDDDCDDDDDDCADCDD_Mismatch_1_Sense_+_Library_PoolT
TGCGTAAGCAGAAATCTAACTACATAAATATCGCGCTGACTCTAGTTGCTTTCACGGAGAAGGCAGGTCGCGGCTCTTTACTTTCTGGATAACA
>Frequency_1_QualityScore_=?D1@CDFBB?A@<1C??CA6@:AFFF9C>EF)=C=(:CA>>)7;B@@B:>;;(,5;?3;A>(,;55:99@AA(:::>(4((+:+:BB:>BAA>_Mismatch_1_Sense_+_Library_PoolT
AGGGGTTATCAAGGGCGACCGACCTTATAATTCAACCCATTCTTTAACACTACGAATAATATTTCGTTCCTCTTGTGCTACTAGTAAATAAATT
>Frequency_1_QualityScore_FFHDHAHGGIIDGHIIA<BFBGCHGCGG9BBGFHGGIIIIIBEHFCBBB@CCCCADFDCDCBCBCCEE>A>ACCCCC_Mismatch_0_Sense_+_Library_PoolT
CGCGGCTCTTTACTTTCTGGATAACAGGTGTTATCAAGGGCGACCGACCTTATAATTCAACCCATTCTTTAACACTA
>Frequency_1_QualityScore_EFHHFHHJ)CGFHIIIGIJJJGIIIJJIJJJJJJJJJFIJIJJIJGIIGIAAGHHHFEFDDEDFFDEEC>CEFDDDECCDEDDDDB<?DBBBD>_Mismatch_1_Sense_+_Library_PoolT
GACCGACCATATAATTCAACCCATTCTTTAACACTACGAATAATATTTCGTTCCTCTTGTGCTACTAGTAAATAAATTCTACACAGGGACTGGT
>Frequency_1_QualityScore_FFGGGGHJJAFBGIIGGIJJJIJJJJGGFHGIJJJJGI=C@HHIIJIHHHFECDDD=BDDDDDCDDEEDDDDDDDDEDEDDDDDDDDCDDDDDC_Mismatch_1_Sense_+_Library_PoolT
TAAGGCAGGTCGCGGCTCTTTACTTTCTGGATAACAGGTGTTATCAAGGGCGACCGACCTTATAATTCAACCCATTCTTTAACACTACGAATAA
>Frequency_1_QualityScore_DDFFBAFHB9FEC@C<?EC4?G49DEHH9@GFHIIH<G4?DDFA>A;CAGIIFH<B8;>C=;@CC@>>A@CA<>3,5>>BD?B>BB@<+:A@AC_Mismatch_1_Sense_+_Library_PoolT
GCATCATTAAAGTAACTGTCTTCAATATATTCATCGATTGGACGCCATTTGCGGAAGCAGAAATCTAACTACATAAATATCGCGCTGACTCTAG
>Frequency_1_QualityScore_FFHHHGGJJJJJJJJJIGHIJJJIIIIIJHIIJJJIJJJJIBGIJHIIIJJJJDGIIJJHEHFFFFFCCCEEEDCCACCCAAD@CCCCC>CDDC_Mismatch_0_Sense_+_Library_PoolT
GCTGTTGCCCCTACAACAATTGGTTCTGGAATCATAAAAATCTCTCCCACTTCGGCTCCGTCTCCTGTTTCTTTATAGTTCATCATTAAAGTAA
>Frequency_1_QualityScore_FFHFFHHGIGGIGIC:CHI@HIICDFCH_Mismatch_0_Sense_+_Library_PoolT
CTCTTGTGCTACTAGTAAATAAATTCTA
>Frequency_1_QualityScore_FFHHHHHIJJIJJJJJHIHJJJJJJJJJJJJJJJHIJJJGIJJJIIJJJJJJEHHHHHFFEEFFEEECEACDEDDEEEEDDDDDDD_Mismatch_0_Sense_+_Library_PoolT
ATCATTAAAGTAACTGTCTTCAATATATTCATCGATTGGACGCCATTTGCGGAAGCAGAAATCTAACTACATAAATATCGCGCTGA
>Frequency_1_QualityScore_FFHHDHHIFIIIIIII?CCCH@EHBHHIIIIIIIIIIIIIIEAHHHHHFFFFEEEEEEEDDDDDD_Mismatch_0_Sense_+_Library_PoolT
CTTTCTGGATAACAGGTGTTATCAAGGGCGACCGACCTTATAATTCAACCCATTCTTTAACACTA
>Frequency_1_QualityScore_FFHHHHHJIJJJJJIJJJJJJJIGIJJJJJJJGJJJJJJIEGHIIIJJJJJJFHIJJJJHIIJJJ_Mismatch_1_Sense_+_Library_PoolT
CTGTGAGAGACTCTTTTAATAATACTCTTTTCAATCAATAAAAAATCCTATGTATTTTGTTTGCA
>Frequency_1_QualityScore_FFFFHHDFGEIIJJHIHIGGIGHHIIJJJJIJGGEGIIIJJDHIIIIIIGHEHGIJJJJJGIIIJJJIFEHECHBDEEFFFDEEEEEEDEDDCC_Mismatch_1_Sense_+_Library_PoolT
CCTCTTGTGCTACTAGTAAATAAATTCTACACAGGGACTGGTTGTGCATACTAATTTGTGAGAGACTCTTTTAATAATACTCTTTTCAATCAAA
>Frequency_1_QualityScore_FFHHHHHJJIJJJJJJJGIJJJHIIIIJJIJJJJJJJJJIIJJJJIIJJJJJJJJJJJJIJJJJJIJJHEEHHHFFFFFFDDDDCDCDDDFFEE_Mismatch_0_Sense_+_Library_PoolT
ATAAATTCTACACAGGGACTGGTTGTGCATACTAATTTGTGAGAGACTCTTTTAATAATACTCTTTTCAATCAATAAAAAATCCTATGTATTTT
>Frequency_1_QualityScore_FFHHHHHJJJJJJJJHIJJJJIJJJJJJJJJJJJJJJJJJJJJJJJJJIJJIIIIJJHHEHHGFFFFFFDEEEEEEEEEEDDDDDDDEDCCDDD_Mismatch_0_Sense_+_Library_PoolT
CCCTACAACAATTGGTTCTGGAATCATAAAAATCTCTCCCACTTCGGCTCCGTCTCCTGTTTCTTTATAGTTCATCATTAAAGTAACTGTCTTC
>Frequency_1_QualityScore_FFHHHHHGIJJJJJJJJJIIHHIJJJHIIJJJJ_Mismatch_0_Sense_+_Library_PoolT
TTTATAGTTCATCATTAAAGTAACTGTCTTCAA
>Frequency_1_QualityScore_FFHHHHHJJJJJIJJJJJJJJJJIIJJJJIJJJIJJIIJJJJJIJJJIIJJJJJJJJJJJJJJJIJJIJHGHHFFFFDDDDDCDCDDCDDDDDD_Mismatch_0_Sense_+_Library_PoolT
CTCCGTCTCCTGTTTCTTTATAGTTCATCATTAAAGTAACTGTCTTCAATATATTCATCGATTGGACGCCATTTGCGGAAGCAGAAATCTAACT
>Frequency_1_QualityScore_FFHHHHHIJ7FHIJIIIJJJJJIJJIJJJJJJJJJJJJJJJJJJJJJJJJJJHHHHHHHFFFFFEEEEEACDDDDDDDEFDEEDDEEDEDDDDD_Mismatch_1_Sense_+_Library_PoolT
ATCAAGGGCCACCGACCTTATAATTCAACCCATTCTTTAACACTACGAATAATATTTCGTTCCTCTTGTGCTACTAGTAAATAAATTCTACACA
>Frequency_1_QualityScore_342=<C:+2<A?BFIEHFCFHF+2+<)1):?)1:):B*??4**?**/9/09B<8B;=;)=4@F@CA;;;DC_Mismatch_2_Sense_+_Library_PoolT
CTACTAGAAAATAAATTCTACACAGGCACTGGTTGTGCATACTAATTTGTGAGAGACTCTTTTAATAATAC
>Frequency_1_QualityScore_FFHHHHHJJJJJJJJJJJJJJIHIJJJIGJJJJJJJJJJJJJJJJJJJJ_Mismatch_1_Sense_+_Library_PoolT
AGAGACTCTTTTAATAATACTCTTTTCAATCAATAAAAAATCCTATGCA
>Frequency_1_QualityScore_EADFAHDHHIGEHGAHIGHIGIDH>BFGHIIIIGIIIIIIIIIIGGEIHD?CFGGHGCFHHI_Mismatch_2_Sense_+_Library_PoolT
GTGAGAGACTCTTTTAATAATACTCTTTTCAATCAATAAAAAATCCTATGTATTTTGTTTAT
>Frequency_1_QualityScore_FFHHHHHJJJJJJJJIJJJJJJJJJJJJHIIJJJHIJJJJJJJJJJJJJJJJJJJJJJJJIIIIJJJGHHFFDDDEDDDDDDDDDDDDDDECDD_Mismatch_1_Sense_+_Library_PoolT
GCTGTTTCTTTATAGTTCATCATTAAAGTAACTGTCTTCAATATATTCATCGATTGGACGCCATTTGCGGAAGCAGAAATCTAACTACATAAAT
>Frequency_1_QualityScore_FFHGHHHJIJJJGIJJIJJHCHJJEHIHJIJJJJBGHJC@GG;G>FG@BGIIEHIIJJJIHHFHGFFFFDFCCECEECDCDDDEDDEDDDDDBB_Mismatch_0_Sense_+_Library_PoolT
TATAGTTCATCATTAAAGTAACTGTCTTCAATATATTCATCGATTGGACGCCATTTGCGGAAGCAGAAATCTAACTACATAAATATCGCGCTGA
>Frequency_1_QualityScore_FFHHHHHJJJJJJJIJJJJJJJIIJJJJJJJJJJJJJJJJJJJJJJIJFIIIIIIJJJJJJIIJIGIJI;CHHHHFFFEEEEEECCDEEDEDDE_Mismatch_1_Sense_+_Library_PoolT
CCATTCTTTAACACTACGAATAATATTTCGTTCCTCTTGTGCTACTAGTAAATAAATTCTACACAGGGACTGGTTGTGCATACTAATTTGTGAT
>Frequency_1_QualityScore_2A<:D6FAHHHHIIIGGHIGHGH@G@FEDDFFHGGGHHGGD>D7BDDC>=@?=ACC@CCCECDC89BC@CD<CCCCCCCCCBB???CC@DCDE_Mismatch_0_Sense_+_Library_PoolT
GGTCGCGGCTCTTTACTTTCTGGATAACAGGTGTTATCAAGGGCGACCGACCTTATAATTCAACCCATTCTTTAACACTACGAATAATATTTC
>Frequency_1_QualityScore_FFHHHHHJJJJJJJJIJJJJHIIJIIJHIJJJJJJJIJIIJJJJJJJIIJJFHGIJJIIJJJJGIJIJJIHHHHHFFFFFFEDDDD_Mismatch_0_Sense_+_Library_PoolT
TCTCTCCCACTTCGGCTCCGTCTCCTGTTTCTTTATAGTTCATCATTAAAGTAACTGTCTTCAATATATTCATCGATTGGACGCCA
>Frequency_1_QualityScore_FFGHHHHJJJJJJIJIJJJIJGJIJJJJJJJJJJJJJJJJJJJJJJHHFDDDCDDDDDDEDDDDCCDDBBDDBDDDDDDD?CBDDDDDDDCDDD_Mismatch_1_Sense_+_Library_PoolT
CTTGGACGCCATTTGCGGAAGCAGAAATCTAACTACATAAATATCGCGCTGACTCTAGTTGCTTTCACGGAGAAGGCAGGTCGCGGCTCTTTAC
>Frequency_1_QualityScore_FBFFHHGJJJJIJJJIIJGGGIJJIIIGIJJJIJIJJJJIHHHHGHHFFFFDDDDDDEEFEEEDDDDDDDDDDDCDDDDDDDAC_Mismatch_1_Sense_+_Library_PoolT
GTGTTATCAAGGGCGACCGACCTTATAATTCAACCCATTCTTTAACACTACGAATAATATTTCGTTCCTATTGTGCTACTAGTA
>Frequency_1_QualityScore_FFGFHDDGGEIIIAEHBHGIII@GGHGIIHHIIFIEGIJI@EHFHFEFDEBCCCEDDDEDCB9A>>C>::@CDDDDCAD_Mismatch_0_Sense_+_Library_PoolT
ATCAAGGGCGACCGACCTTATAATTCAACCCATTCTTTAACACTACGAATAATATTTCGTTCCTCTTGTGCTACTAGTA
>Frequency_1_QualityScore_ADCFFFAHIIGIIJJJIIJJIIIJIIJJIJJJIGGIGJIJGGJJJJIFIIIGHHHHHFFFFFFCCDEEEDDDCDCCDDDDDCDCDEEDDEDDDE_Mismatch_1_Sense_+_Library_PoolT
TGTTATCAAGGGCTACCGACCTTATAATTCAACCCATTCTTTAACACTACGAATAATATTTCGTTCCTCTTGTGCTACTAGTAAATAAATTCTA
>Frequency_1_QualityScore_FFHHHHHJIJJJJJJJHHHIJJJJJJJJJJJJJJGIJJJIJIGHHHHHHHFFFEEEEDEEDDDDDDDDDABDEDEEFEDDDDDDCDDDCCDDCD_Mismatch_2_Sense_+_Library_PoolT
TTTTCTGGATAACAGGTGTTATCAAGGGCGACCGACCTTATAATTCAACCCATTCTTTAACACTACGAATAATATTTCGTTCCTATTGTGCTAC
>Frequency_1_QualityScore_FFHHHHHJJJIJIJJFIIIIJJJJJIJJEHFEEFFFECCBD3?CCDDECDDDDDDDDDDEDCCCDDDBDCDDDDDDDDDDDCDEDDDDDBCACC_Mismatch_0_Sense_+_Library_PoolT
CGAGGATCACAGAAGCGCAGAACGGCGGAAGATAAGCGAGGTTATAATACCTGCTTCTAAATCAAGCATAACCGCCGAATCATTGGCTGTTGCC
>Frequency_1_QualityScore_DAHDA7C;C@CB=@EE<B?:D9CFG?D<BBF49?BBDBDEFGEGEAC@GIHIGACHDC@EE_Mismatch_1_Sense_+_Library_PoolT
CAGGGACTGGTTGTGCATACTAATTTGTGAGAGACTCTTTTAATAATACTCTTTTCAAGCA
>Frequency_1_QualityScore_FFHHHHHIJJJIJEHIJJHHJEGIIJJJIIIIJJJHIJJJJGIJJJJJIEHIGIIJJIJIJJJJJJJJJIHHHHEEDEEEEEDDADDDEDDDDD_Mismatch_2_Sense_+_Library_PoolT
ATTCTACACAGGGACTGGTTGTGCATACTAATTTGTGAGAGACTCTTTTAATAATACTCTTTTCAATCAATAAAAAATCCTATGTATTTTGTCA
>Frequency_1_QualityScore_FFHHGHHJJIJJJIJJJJJHJJJJJJJJJIJJJJJJJJJJJJJJIJJJJJJJJJJJJJHHHHFFFFFFFECEEEEDCCDDFECBDDDDDDDDDD_Mismatch_0_Sense_+_Library_PoolT
TTCATCATTAAAGTAACTGTCTTCAATATATTCATCGATTGGACGCCATTTGCGGAAGCAGAAATCTAACTACATAAATATCGCGCTGACTCTA
>Frequency_1_QualityScore_FFGHHGHIIJIIJJHGIGIIIIJ>FIIIJDI@HICGCGIJGGGCCHJJJCHC@GGGGAHIJG_Mismatch_0_Sense_+_Library_PoolT
ACAGGGACTGGTTGTGCATACTAATTTGTGAGAGACTCTTTTAATAATACTCTTTTCAATCA
>Frequency_1_QualityScore_FFFHHHHJJJGIGHJJJJJJIIGEFHIJIJIIHJJJJJJJJIJJIGEHHHHHHHFFFFFFEEDDBB@BDB??<??CDDDDDDBDDDDDCAACDC_Mismatch_1_Sense_+_Library_PoolT
CGTCATTTGCGGAAGCAGAAATCTAACTACATAAATATCGCGCTGACTCTAGTTGCTTTCACGGAGAAGGCAGGTCGCGGCTCTTTACTTTCTG
>Frequency_1_QualityScore_@)<8<C?:EF7CGI<9F?<***9:?DAGE?@?<FFFIE@@=.7;=@EE=BD@;A>;;@?\\55>@>:@AB@_Mismatch_0_Sense_+_Library_PoolT
GTTTCACGAAGAAATTATGCTCTCCGCAGTGTTACAACAAGTGCCCGAACATCATCGACCTCTACTTCAAT
>Frequency_1_QualityScore_FFHHHHHJJIJJJJIJJJJIJIIIJJGIJJIIJJJIJHIJJJIJJIJIJGIHCEHJGIJHHHFDCDDDDCCDDDDEDDCDACDDDDDDAC>BCD_Mismatch_1_Sense_+_Library_PoolT
CAGAAATCTAACTACATAAATATCTCGCTGACTCTAGTTGCTTTCACGGAGAAGGCAGGTCGCGGCTCTTTACTTTCTGGATAACAGGTGTTAT
>Frequency_1_QualityScore_FFHHHHHIHIFGJHIHIIIJJJIIJHIIIIJJJIJIJJJIIIIIDGIIJIJEFHIJJJJGHFHGEHGIJHHHHEEHFFFEDFEEEEDEEDDDCC_Mismatch_1_Sense_+_Library_PoolT
CTCTTGTTCTACTAGTAAATAAATTCTACACAGGGACTGGTTGTGCATACTAATTTGTGAGAGACTCTTTTAATAATACTCTTTTCAATCAATA
>Frequency_1_QualityScore_FFHHHHHGIHHGIJIIJIHHGIIJBGGIJIJJJJIJJJJJJJJIJGIJ@GIJJJHHHHHFFDDDCEDDDD@BDDCDDDDDCDDDDCDDDDDDDD_Mismatch_0_Sense_+_Library_PoolT
CATCGGATGTTATAGCGGAGAATGTGAATGAATTGATAGAAACGGAAGTATGCATCAACGCATGTGCGGTGGAGAGGATGACAGTGGGGATATC
>Frequency_1_QualityScore_FFCFDFHJJJJJJJIJGIJIEIJJJJJJIJJJJJJJJHHHHHHFFFFFFFEEDDDDDDEEFEEEDDDDDCDDDDDDDDDDDDCDEEDDDDDEED_Mismatch_0_Sense_+_Library_PoolT
GGTGTTATCAAGGGCGACCGACCTTATAATTCAACCCATTCTTTAACACTACGAATAATATTTCGTTCCTCTTGTGCTACTAGTAAATAAATTC
>Frequency_1_QualityScore_FFHHHHHJJJJJJJJIJJJIJIJIJIIBGFHIJJJJIIJIJJJHFDDDDDDDDDDFEDEDDDDDDDDEDDC_Mismatch_1_Sense_+_Library_PoolT
GCGGCTCTTTACTTTCTGGATAACAGGTGTTATCAAGGGCGACCGACCTTATAATTCAACCCATTCTTTAC
>Frequency_1_QualityScore_FFHHHHHJJIHIIJJJHJJJJJJJJIIIIIJIJJJJJJJIJJJJJJIIJJJIJJIJJJJJIJJJJIJIIIHHHHHHHFFFFFFEE_Mismatch_1_Sense_+_Library_PoolT
AGCTACTAGTAAATAAATTCTACACAGGGACTGGTTGTGCATACTAATTTGTGAGAGACTCTTTTAATAATACTCTTTTCAATCA
>Frequency_1_QualityScore_FFHHHHHJJJJJJJJJJJJJJJJJJJIJJJJJJJIJJJHIJJJJJJJJJJIIJJJJJJIIJIHHHHGHHEFFFFFFFFEFEEDCEDCDDBDDDD_Mismatch_0_Sense_+_Library_PoolT
AATCATAAAAATCTCTCCCACTTCGGCTCCGTCTCCTGTTTCTTTATAGTTCATCATTAAAGTAACTGTCTTCAATATATTCATCGATTGGACG
>Frequency_1_QualityScore_FFHHHHHJJJJJJJJJJJJJJJJJJJIJJJJJJJJIIJJJJJJJJJJIJJJJJJJJJIJIIGIGIHIIJEIIHHHHHHHFFFEBDDDDDDCDDD_Mismatch_1_Sense_+_Library_PoolT
AGACCTTATAATTCAACCCATTCTTTAACACTACGAATAATATTTCGTTCCTCTTGTGCTACTAGTAAATAAATTCTACACAGGGACTGGTTGT
>Frequency_1_QualityScore_D>FDA?)C@EG@H@CGIEDD@FHIIIFEH=BFEEEEECBB>B=ACCDCFDACCCBCC>CAC@@C>CCC<@A@4@9BBB<<<?@AC:AC_Mismatch_0_Sense_+_Library_PoolT
GCGAGGATCACAGAAGCGCAGAACGGCGGAAGATAAGCGAGGTTATAATACCTGCTTCTAAATCAAGCATAACCGCCGAATCATTGGC
>Frequency_1_QualityScore_FFHHHHHIIIIHIIIFHEHI@GFGGIIIJJHHHHHFFFFCFFDEEEEEDDDCDDDDDBDDDDEDDDDDA@CCDDDD?BACDBACCCC:ACC@C:_Mismatch_0_Sense_+_Library_PoolT
ACGGCGGAAGATAAGCGAGGTTATAATACCTGCTTCTAAATCAAGCATAACCGCCGAATCATTGGCTGTTGCCCCTACAACAATTGGTTCTGGA
>Frequency_1_QualityScore_DDHFHFHIIHGG1:?DDG>CDGFGFGGIIIIGE@FHCEHDI@BHIAAEHEHFBDEBECEC@CBB??\5<<?9?BA@9>BBBBC>AC(4>:@A>@_Mismatch_1_Sense_+_Library_PoolT
CGCCATTTGCGGAAGCAGAAATCTAACTACATAAATATCGCGCTGACTCTAGTTGCTTTCACGGAGAAGGCAGGTCGCGGCTCTTTCCTTTCTG
>Frequency_1_QualityScore_FFHHHHHJIJJIJIIIGIIJGIEGIIGIJIHIJIJJJGIIJJJHIJJJFHIIJIJJIJJIJIJJEHHHHFDBCEEEDBB?BDDDDDDDDDDDDD_Mismatch_0_Sense_+_Library_PoolT
GCTCCGTCTCCTGTTTCTTTATAGTTCATCATTAAAGTAACTGTCTTCAATATATTCATCGATTGGACGCCATTTGCGGAAGCAGAAATCTAAC
>Frequency_1_QualityScore_FFHHHHHJJJJJJJJJJJJJJJJJJIIIJJJJJJHJJJIJJJJIJIIJJJJJJJIEIIHIJJJJJJJGIGHHGHHHHFFFFFFDEDEEDBDDDD_Mismatch_1_Sense_+_Library_PoolT
ATAAAAATCTCTCCCACTTCGGCTCCGTCTCCTGTTTCTTTATAGTTCATCATTAAAGTAACTGTCTTCAATATATTCATCGATTGGACGCCAA
>Frequency_1_QualityScore_FFHHHHHJJJJJJJJGHJJJHIJFHIJJJJJJJJJJJIIJJJJJJJJJJJJJJIJJJJJJIJJJJJJJHEHHFHFFFFDEDDDDDDCDCDDDDA_Mismatch_0_Sense_+_Library_PoolT
AAATTCTACACAGGGACTGGTTGTGCATACTAATTTGTGAGAGACTCTTTTAATAATACTCTTTTCAATCAATAAAAAATCCTATGTATTTTGT
>Frequency_1_QualityScore_FFGHHGGAFFGIJJJJIJIJGGIJIJJ>HIIIGIJJJJJJJHHHHFFFFFFFEEEEEDDDBDDEDEEDDCBCDDDDDCDCCCDDDCCCDD_Mismatch_1_Sense_+_Library_PoolT
TAACAGGTGTTATCAAGGGCGACCGACCTTATAATTCAACCCATTCTTTAACACTACGAATAATATTTCGTTCCTCTTGTGCTACTAGCA
>Frequency_1_QualityScore_FFHHHGHJJJJJJJJJJJJJJGIIIJJJGIJJJJ_Mismatch_0_Sense_+_Library_PoolT
CAATCAATAAAAAATCCTATGTATTTTGTTTGCA
>Frequency_1_QualityScore_FFHHHHHJJJJJJJJJJJIJJJIIIJGGIJJJJIJJJJJJJJI_Mismatch_2_Sense_+_Library_PoolT
CTTCTCAATCAATAAAAAATCCTATGTATTTTGTTTGCATTTA
>Frequency_1_QualityScore_FFHHHHHJJJJJJJJJJJJJJIJJJJJJJJIJJJJJJJIIIJJJIJJJJJIJHHHFDDDDDDDDDDDDEDDDCDCDDDDDD@CCBCDDECCDBD_Mismatch_1_Sense_+_Library_PoolT
TTAACTACATAAATATCGCGCTGACTCTAGTTGCTTTCACGGAGAAGGCAGGTCGCGGCTCTTTACTTTCTGGATAACAGGTGTTATCAAGGGC
>Frequency_1_QualityScore_FFGHHHHJJJJJJJJJJJJJJJJJJJJJIJJJJJJJJJJJJJIJJJJJHIJJJJJJJIJJJHHHHHHFFCDFEFEEEEEEEDDDDDDDDDDCCD_Mismatch_2_Sense_+_Library_PoolT
GCGACCTTATAATTCAACCCATTCTTTAACACTACGAATAATATTTCGTTCCTATTGTGCTACTAGTAAATAAATTCTACACAGGGACTGGTTG
>Frequency_1_QualityScore_FFHHHAFEHGGGBHEIJGIGIIEGHJG@CHIGIG@G@EGIJJIHGGHFCDDDBDDDCDCCCDDEDEDDDBCCEEDCCACCCCC_Mismatch_0_Sense_+_Library_PoolT
GCAGGTCGCGGCTCTTTACTTTCTGGATAACAGGTGTTATCAAGGGCGACCGACCTTATAATTCAACCCATTCTTTAACACTA
>Frequency_1_QualityScore_FFHHHHFHIIIJJJJJJJJJJIJIJJHGJJJGHGGIJIJIJJGHIJIJDHEIGIIJIGIJIJGGGHIJJIHEEHHHHDFFFD_Mismatch_0_Sense_+_Library_PoolT
TACTAGTAAATAAATTCTACACAGGGACTGGTTGTGCATACTAATTTGTGAGAGACTCTTTTAATAATACTCTTTTCAATCA
>Frequency_1_QualityScore_FFHHFHHJJJJJJJJJJJJJJIJJJJJJJJJIJJJJJIJJJJJJIJJJJJJJJJJJIGHIJIJIJJJJHHHEHHHHFDEFEEEE_Mismatch_2_Sense_+_Library_PoolT
CTGGTTGTGCATACTAATTTGTGAGAGACTCTTTTAATAATACTCTTTTCAATCAATAAAAAATCCTATGTATTTTGTTTGCTA
>Frequency_1_QualityScore_FFHHHHHJJJIJJJJIIIJJHJJJGJGIGIIIIJIJJIJJIGIJJIJJJJIIGIJJJJJJJJJIJHIJIEHHFFDDDDECDDDBBBDCD?CDCD_Mismatch_0_Sense_+_Library_PoolT
TTCGGCTCCGTCTCCTGTTTCTTTATAGTTCATCATTAAAGTAACTGTCTTCAATATATTCATCGATTGGACGCCATTTGCGGAAGCAGAAATC
>Frequency_1_QualityScore_FFGHHHHJJJJIIJJJJJJJJJIJJJJJJJJJJJJJJJJJJJJHHHFFFFFFFFFEDDDDDDDDDDDDDDDDDDEDEDEEDDEEDEEDDDDDDD_Mismatch_1_Sense_+_Library_PoolT
AAGGGCGACCGACCTTATAATTCAACCCATTCTTTAACACTACGAATAATATTTCGTTCCTCTTGTGCTACTATTAAATAAATTCTACACAGGG
>Frequency_1_QualityScore_FFHHHHCFIIIIJIJIJJJJIJJIJJJJJJIIIJHHGIJIIIJJIJEGHIJJJIGHFFFFFDEDDBDCDCDDDDDEDDDDDDDDDD?BDBBBBC_Mismatch_0_Sense_+_Library_PoolT
ACCTGGTTTCACGAAGAAATTATGCTCTCCGCAGTGTTACAACAAGTGCCCGAACATCATCGACCTCTACTTCAATCTTGCTGCAGGGGAAGGT
>Frequency_1_QualityScore_FFHHHHHJJJJJJCGIIJJJJJJJJJJJJJJJJJJJJJJIJJJIJHHHFFFFFFFEEEEEEDDDDDBDDCDFEEEDDDDDDDDDDDDDDDDDDD_Mismatch_0_Sense_+_Library_PoolT
TCTGGATAACAGGTGTTATCAAGGGCGACCGACCTTATAATTCAACCCATTCTTTAACACTACGAATAATATTTCGTTCCTCTTGTGCTACTAG
>Frequency_1_QualityScore_D+C:DDBE<EAEBFCBC@E:A4,2<<CAED6)099B4B?DBDEII48=BD@A/(5:;,5/;@3\\\35594:(>A(>>AA34:443+><A:><>_Mismatch_2_Sense_+_Library_PoolT
GCAGAAATCTAACTACATAAATATCGCGCTGACTCTAGTTGCTTTCACGGAGGAGGCAGGTCGCGGCTCTTTACTGTCTGGATAACAGGTGTTA
>Frequency_1_QualityScore_DD1D@80CAE?EFIBE<<9E?EECEED?DDDEIIIIIIIIIIIID>D@AAAFA>BDEAEAA??AAEEEABAAAAAAA?>?_Mismatch_0_Sense_+_Library_PoolT
GCGGCTCTTTACTTTCTGGATAACAGGTGTTATCAAGGGCGACCGACCTTATAATTCAACCCATTCTTTAACACTACGAA
>Frequency_1_QualityScore_FFHHHHHJJIJJJIJIJEGIJIJGIJJJJIJJJJJJJIJJIJJIJJIIHHEFFFFEEEEEEEDDDDDDDBBBDDDDDDDBDDDDDDDDDDDCDD_Mismatch_0_Sense_+_Library_PoolT
TTGGACGCCATTTGCGGAAGCAGAAATCTAACTACATAAATATCGCGCTGACTCTAGTTGCTTTCACGGAGAAGGCAGGTCGCGGCTCTTTACT
>Frequency_1_QualityScore_DD+2<2<AEECBC<C@D:EE@)?DCDD??@@:AAAA?CCCDD;?DD>7;A6;AA@?(5-5>>>;(:A=8559>?;-95>A_Mismatch_1_Sense_+_Library_PoolT
TCGAGTTGCTTTCACGGAGAAGGCAGGTCGCGGCTCTTTACTTTCTGGATAACAGGTGTTATCAAGGGCGACCGACCTTA
>Frequency_1_QualityScore_FFHHGGHJJJJIJJJJJIGJIJJIJJJJJJJJJJJJJJJIJJJHHHFFFFFFFDEDDCDDCC_Mismatch_1_Sense_+_Library_PoolT
CAAGGGCGACCGACCTTATAATTCAACCCATTCTTTAACACTACGAATAATATTTCGTTCCA
>Frequency_1_QualityScore_DDHAFHHBGAGGG<FGG>GCH@DFGGGIIIIIIIIHIIIEGHG@DGEEGHGHHGFBDA@ABB?BBBCBB@BB@@CCCCCCC>ACCCCCDCA_Mismatch_0_Sense_+_Library_PoolT
CGGAAGCAGAAATCTAACTACATAAATATCGCGCTGACTCTAGTTGCTTTCACGGAGAAGGCAGGTCGCGGCTCTTTACTTTCTGGATAAC
>Frequency_1_QualityScore_FFHHHHHIJJJJJJJJJJJIIJJJJJJIJHIJIJJJIJJIJJJJIIIIJJIJJJHIJIIJIJJJJJEGIDEHHHHHFFFFEEEECEECDDEEDD_Mismatch_0_Sense_+_Library_PoolT
ATAATATTTCGTTCCTCTTGTGCTACTAGTAAATAAATTCTACACAGGGACTGGTTGTGCATACTAATTTGTGAGAGACTCTTTTAATAATACT
>Frequency_1_QualityScore_6ACC?F:<:<<AFHIEGFHE7;9:B8:?9?@HC<F4*00?D4B??8?B=CF88C==)@().;=/?=(4(6;AC(((-;@CC@_Mismatch_0_Sense_+_Library_PoolT
AATCATTGGCTGTTGCCCCTACAACAATTGGTTCTGGAATCATAAAAATCTCTCCCACTTCGGCTCCGTCTCCTGTTTCTTT
>Frequency_1_QualityScore_FFHHGHHJJJJJJJJJJIJIJJIJJJJJJJJIJIJJJIIIJJJFHEGIJJIHHHHFFFFFEEAACCCDCCCDDDDCCCDDDDDEDDDDDDDDD?_Mismatch_1_Sense_+_Library_PoolT
ATACCTGCTTCTAAATCAAGCATAACCGCCGAATCATTGGCTGTTGCCCCTACAACAATTGGTTCTGGAATCATAAAAATCTCTCCCACTTCGT
>Frequency_1_QualityScore_FFHHHHHJIJJJJJIJJIIIJJJJJCHFHIJJJJJJJGJJJJJHFFDEEEEEEFEDEDDDDDDEEEDDCACDDDDDDBDBDEADEEEDBDDDDD_Mismatch_1_Sense_+_Library_PoolT
GGCTCTTTACTTTCTGGATAACAGGTGTTATCAAGGGCGACCGACCTTATAATTCAACCCATTCTTTAACACTACGAATAATATTTCGTTCCTA
>Frequency_1_QualityScore_FFFGHHHJJIJJIJJJJJJJJJIJJGIJJJIGIJJJJJJJJIIJJJIJIHIJJFFDDDDDDDDDDEDDDCDDEDDDDDCCCDCDDDCDDBDDDD_Mismatch_1_Sense_+_Library_PoolT
ACTACATAAATATCGCTCTGACTCTAGTTGCTTTCACGGAGAAGGCAGGTCGCGGCTCTTTACTTTCTGGATAACAGGTGTTATCAAGGGCGAC
>Frequency_1_QualityScore_FFHHHHHJJJJGIJJIJJJJJIJJJJGIJJJJHGHIIJGIIJJJGJJIJJHHHHHGFFFFFFEEEEEDDBDDDDDDDDDDDCCCDDDDCDDECC_Mismatch_0_Sense_+_Library_PoolT
ACCGCCGAATCATTGGCTGTTGCCCCTACAACAATTGGTTCTGGAATCATAAAAATCTCTCCCACTTCGGCTCCGTCTCCTGTTTCTTTATAGT
>Frequency_1_QualityScore_EEFFBFHIGGIJEGIIIGGBCFGGIIIHGIIGFHIEIIIFGHIJJHIEIGHIIJCHIHII_Mismatch_0_Sense_+_Library_PoolT
AGAGACTCTTTTAATAATACTCTTTTCAATCAATAAAAAATCCTATGTATTTTGTTTGCA
>Frequency_1_QualityScore_DDFFHGFFHGEHIGCHHIGAEEF@E?9CDGIIIGGHIIIIGHHIBGHAGHIHIHDIIIIIIIFGGIEEEAEE<=BC@ACB8;@BD<9>CDCC>C_Mismatch_0_Sense_+_Library_PoolT
GGCTCCGTCTCCTGTTTCTTTATAGTTCATCATTAAAGTAACTGTCTTCAATATATTCATCGATTGGACGCCATTTGCGGAAGCAGAAATCTAA
>Frequency_1_QualityScore_FFHHHHHIJIJJJIIHICHIJJJJIJIIJJGIIJJJJIIHIIIIJJJJJJIGIJIJJJDHJIIJFIJJIDEEEDDDEDD>CDCDDDDDDDDDFD_Mismatch_0_Sense_+_Library_PoolT
CTCCTGTTTCTTTATAGTTCATCATTAAAGTAACTGTCTTCAATATATTCATCGATTGGACGCCATTTGCGGAAGCAGAAATCTAACTACATAA
>Frequency_1_QualityScore_FFHHHHHJJJJIGGIJIIJJBFGIJJGIJJGIJIJIIJJFIJJIIJJIJJJIICGEGII_Mismatch_0_Sense_+_Library_PoolT
GAGACTCTTTTAATAATACTCTTTTCAATCAATAAAAAATCCTATGTATTTTGTTTGCA
>Frequency_1_QualityScore_FFGHHHGJIIJJJJJJJEHIIIIIIJJJJJJJJJJJJJJJJJHHEHHFFFDDDDEEEFEEEDBDDDDCDDDDCCDDDDCDCDDDEEDDEEDEEC_Mismatch_0_Sense_+_Library_PoolT
GTTATCAAGGGCGACCGACCTTATAATTCAACCCATTCTTTAACACTACGAATAATATTTCGTTCCTCTTGTGCTACTAGTAAATAAATTCTAC
>Frequency_1_QualityScore_FFHHHHHIIJJJJJJJJJJIIIJFEHCGIJJJJIGHFHHHFDB;BCC@C<;AD@C@CCCC?CCDEDACD?BCD?BBD@80(883:>4(+:@@>A_Mismatch_0_Sense_+_Library_PoolT
GCATAACCGCCGAATCATTGGCTGTTGCCCCTACAACAATTGGTTCTGGAATCATAAAAATCTCTCCCACTTCGGCTCCGTCTCCTGTTTCTTT
>Frequency_1_QualityScore_FFHFHHHJJIJJHIJIIJJHJHIGIGGIIIIJJJJIJJJJJJIJIJGHIIIJJIIIJIJJJIJGIGIFHHHEEFFFFDCEEDEEEADDDDDDCD_Mismatch_1_Sense_+_Library_PoolT
GCGTTCCTCTTGTGCTACTAGTAAATAAATTCTACACAGGGACTGGTTGTGCATACTAATTTGTGAGAGACTCTTTTAATAATACTCTTTTCAA
>Frequency_1_QualityScore_FFHHHHHJJJJJJJJJJJIJJCHIJJJJJJJJJJJIJJJIJJJJJJHHHFFFFFEEEED?DCCDDDDBDBBDDDDDDCDDDDDDDECDDCDDDD_Mismatch_1_Sense_+_Library_PoolT
CGATACTCTAGCGGAACCTGGTTTCACGAAGAAATTATGCTCTCCGCATTGTTACAACAAGTGCCCGAACATCATCGACCTCTACTTCAATCTT
>Frequency_1_QualityScore_FFHHHHHJEGGIJIJJJJJIJJJJJJJJJJJIJJJJJJJGJJJJIIHHHHHFFFFFEEEEEEDDDDDDD?ADDDDCBDDDDCCCDDCDDDCCBC_Mismatch_0_Sense_+_Library_PoolT
AAGCGAGGTTATAATACCTGCTTCTAAATCAAGCATAACCGCCGAATCATTGGCTGTTGCCCCTACAACAATTGGTTCTGGAATCATAAAAATC
>Frequency_1_QualityScore_FFHHHHHJJJIJJJJIJIIIJJJJJJJJJJIJIIIIJIJJJJJJIJIIIJJJIIJJIIIIIIHHHHFFD@BABCD_Mismatch_0_Sense_+_Library_PoolT
CTTTAACACTACGAATAATATTTCGTTCCTCTTGTGCTACTAGTAAATAAATTCTACACAGGGACTGGTTGTGCA
>Frequency_1_QualityScore_DDFHHHGIJGIGHGIIGJIJGFIDCGHIIJEHGIJCFFF6@@FGII=ED<CCAEEEDDDCBDDD=CCBDD><9<BAC>C::589@BDDC:ADA@_Mismatch_0_Sense_+_Library_PoolT
TTCAATCTTGCTGCAGGGGAAGGTATCTTCTTGCCCCGCCTCTGCGAGGATCACAGAAGCGCAGAACGGCGGAAGATAAGCGAGGTTATAATAC
>Frequency_1_QualityScore_FFHHHHHJJJJJJJJJJJJJJIJIIJJJIHIJJJJJJJJJJJJJJJJHGIIIJJJJJJJIIJJJJJIGIDEHHHFFFFEEDEEEEDEEDEDDDD_Mismatch_0_Sense_+_Library_PoolT
CATTCTTTAACACTACGAATAATATTTCGTTCCTCTTGTGCTACTAGTAAATAAATTCTACACAGGGACTGGTTGTGCATACTAATTTGTGAGA
>Frequency_1_QualityScore_FFHHHHHJJJJJJJIJJJJJJJJIJJHIIJJJJJJJIJJJJJHFFEEEEEEEEDDDDDDECDDDDCCCDCDDEDDCDDDDDDDDDDDCDDCDDD_Mismatch_1_Sense_+_Library_PoolT
AGCGCTGACTCTAGTTGCTTTCACGGAGAAGGCAGGTCGCGGCTCTTTACTTTCTGGATAACAGGTGTTATCAAGGGCGACCGACCTTATAATT
>Frequency_1_QualityScore_FDFHGGHEGHHGHIIIIIIIIIIIGIIGHIDGIIIIIIFHIIGHIIIIIIGIDF@FHBCHIIGIIGICGHHFHHGHHFFFFCDEEE_Mismatch_0_Sense_+_Library_PoolT
GTGCTACTAGTAAATAAATTCTACACAGGGACTGGTTGTGCATACTAATTTGTGAGAGACTCTTTTAATAATACTCTTTTCAATCA
>Frequency_1_QualityScore_FFHHHHHJHIJHIJJJJIJJJJJJJGGIJJJJJJJJJJJJJJJJJJJJJIJJIJIJJHGHGHHFFFDEDACDDDEE_Mismatch_0_Sense_+_Library_PoolT
GGGACTGGTTGTGCATACTAATTTGTGAGAGACTCTTTTAATAATACTCTTTTCAATCAATAAAAAATCCTATGTA
>Frequency_1_QualityScore_FFHHHFHGIIJIJJJGIGGIIJIIIJGGGFHIIJIIHGFGGGIGAHIGGIGHGHEDEFEDCEEEDDCDDDCDDDDCDDDDDBBDDA@>CDDCCD_Mismatch_0_Sense_+_Library_PoolT
TCACGAAGAAATTATGCTCTCCGCAGTGTTACAACAAGTGCCCGAACATCATCGACCTCTACTTCAATCTTGCTGCAGGGGAAGGTATCTTCTT
>Frequency_1_QualityScore_FFHHHHHJJEHIIIJJJIIJJJJJJJIIJJJJJJJJJJJJJJJJJJJJJJJJJJIIJJJJJIGGGIIHHHFFEFFFE_Mismatch_0_Sense_+_Library_PoolT
AGGGACTGGTTGTGCATACTAATTTGTGAGAGACTCTTTTAATAATACTCTTTTCAATCAATAAAAAATCCTATGTA
>Frequency_1_QualityScore_FFHHHGHJJJJJJJJIJJJJIJJJJJIIJIJJJJJJIJJJJJGJJJJJ@GIHHHHHHFFFFDDDDDDDCCCFEEDDDDDDDDDDDDDDCDBBDD_Mismatch_0_Sense_+_Library_PoolT
CTCCGCAGTGTTACAACAAGTGCCCGAACATCATCGACCTCTACTTCAATCTTGCTGCAGGGGAAGGTATCTTCTTGCCCCGCCTCTGCGAGGA
>Frequency_1_QualityScore_FFHHFFHIJIJJJJJIJFJIIJIIJJJIJJIJJJJIIIJJJJJIIJJIIJJIJFIIEGDFFFDEDDDDDBDDDBDDCCDDDDEDDDDD<CCDDC_Mismatch_1_Sense_+_Library_PoolT
ACGGAAGCAGAAATCTAACTACATAAATATCGCGCTGACTCTAGTTGCTTTCACGGAGAAGGCAGGTCGCGGCTCTTTACTTTCTGGATAACAG
>Frequency_1_QualityScore_FFHGHHHJJJIJJJJJJIJJFEHIIJJJIJJJJJJJJJJJJHHHHGFFFFFFFEDDEDEEDDDDDDDDDDDDDDBDECEDEECBDDDDDDDDDD_Mismatch_1_Sense_+_Library_PoolT
TTTACTTTCTGGATAACAGGTGTTATCAAGGGCGACCGACCTTATAATTCAACCCATTCTTTAACACTACGAATAATATTTCGTTCCTCTTGTT
>Frequency_1_QualityScore_FFHHHHHJJJJJJJJJJJJJJJJJJJJJJJJJJJJJJJJJJJJJJJJJJJJJJIIJIIHJJJJGIIIIJIJJJHHHHFEEFCDEEDDDDDDDDD_Mismatch_0_Sense_+_Library_PoolT
ATAATTCAACCCATTCTTTAACACTACGAATAATATTTCGTTCCTCTTGTGCTACTAGTAAATAAATTCTACACAGGGACTGGTTGTGCATACT
>Frequency_1_QualityScore_FFHHHHHJHIJJJJJJIJIJJJIJJJGIJJJIJJJJIJJJJJJJHIIJJJGIBHIJHHHHHHFFEFFFFCEDDDDDDDDDDDDDCCDDDDDDCD_Mismatch_1_Sense_+_Library_PoolT
TGTAACTGTCTTCAATATATTCATCGATTGGACGCCATTTGCGGAAGCAGAAATCTAACTACATAAATATCGCGCTGACTCTAGTTGCTTTCAC
>Frequency_1_QualityScore_AD?<BFFBFDD<C>HH<BFCACAFE?EC1??9D@*BBF@@A@BFEFFFCE:@<BD\;>@AABABA9>@B=BABB_Mismatch_0_Sense_+_Library_PoolT
CTCTACTTCAATCTTGCTGCAGGGGAAGGTATCTTCTTGCCCCGCCTCTGCGAGGATCACAGAAGCGCAGAACG
>Frequency_1_QualityScore_FFHHHHHGHIGHIFHIGDBFH@F>G@CCHIIHHH@EEDCEDFFCDEEDEDDDDDDD?;B?BDAC@CDCD8>4>@CBBBB4>CDDDCCC:?>:>C_Mismatch_0_Sense_+_Library_PoolT
AACGGCGGAAGATAAGCGAGGTTATAATACCTGCTTCTAAATCAAGCATAACCGCCGAATCATTGGCTGTTGCCCCTACAACAATTGGTTCTGG
>Frequency_1_QualityScore_FFHHHHHJJJJJHDBDDDDDDDCD@BD0ACDDEEEDDDDDDDDDDEDDDDDCDDDDDDDDDDDDDDDDCACDDDDA:>CCDD?BDCCDDDCDCC_Mismatch_0_Sense_+_Library_PoolT
GCGCAGAACGGCGGAAGATAAGCGAGGTTATAATACCTGCTTCTAAATCAAGCATAACCGCCGAATCATTGGCTGTTGCCCCTACAACAATTGG
>Frequency_1_QualityScore_FFHHHHHJJJJJJJGHHIJJJJJJJJJJJJJJJIIJJJJJJJJJJGIJJJHHFFFFFEDCEDDDCDCCDDDDDDDBDDDDD:ACCCCC@CDDCC_Mismatch_0_Sense_+_Library_PoolT
GAAGATAAGCGAGGTTATAATACCTGCTTCTAAATCAAGCATAACCGCCGAATCATTGGCTGTTGCCCCTACAACAATTGGTTCTGGAATCATA
>Frequency_1_QualityScore_D?FAF??D).76)BCFFIF;8@@D4@;.))==C7?B@BC;;\;;(;ADD;BA95>(,(5>(+:(+>(4:@4(:B@>B:3>3>AA_Mismatch_1_Sense_+_Library_PoolT
GGCGACCGGCCTTATAATTCAACCCATTCTTTAACACTACGAATAATATTTCGTTCCTCTTGTGCTACTAGTAAATAAATTCTA
>Frequency_1_QualityScore_FFHHHHHJJJJJJJIJJJJIIEHIGJIJJJJJJJJJIGIJJJHIIGHDHIHEHHHFFFFFDDDDDDDEECDDDDDDDDDDDDDDBDBDDDD@CB_Mismatch_0_Sense_+_Library_PoolT
ATGAATTGATAGAAACGGAAGTATGCATCAACGCATGTGCGGTGGAGAGGATGACAGTGGGGATATCTACCGATACTCTAGCGGAACCTGGTTT
>Frequency_1_QualityScore_FDBFHGFEGHGEHGIJJHGECFGGGI>FIIJI>A>E>DDB88@8A9@@C5+5@08::3ADCC@CDBD@A>:@>AC::4>B>:A::@<B39<<?>_Mismatch_0_Sense_+_Library_PoolT
GCCCCGCCTCTGCGAGGATCACAGAAGCGCAGAACGGCGGAAGATAAGCGAGGTTATAATACCTGCTTCTAAATCAAGCATAACCGCCGAATCA
>Frequency_1_QualityScore_FFHHHHHJJJJJJJJJJJJJJHHIIJJJJIJJIJIIJJJJJJHHHHFEFFFFFFFDDEEEEEDDDDDDDDDDBBBDDEDEDEED?CDDE_Mismatch_2_Sense_+_Library_PoolT
CTTTACTTTCTGGATAACAGGTGTTATCAAGGGCGACCGACCTTATAATTCAACCCATTCTTTAACACTACGAATAATATTTCGTTTCA
>Frequency_1_QualityScore_FFHHHHHJJJJJJJJIIJJJJJJJJJJIJIIJJJJJJGIJJJHFDDDDDDDDDEDDDDDDEDDDDDDDD@DEDEDDDDDDDDDDDDDDDDDDDE_Mismatch_0_Sense_+_Library_PoolT
TCGCGCTGACTCTAGTTGCTTTCACGGAGAAGGCAGGTCGCGGCTCTTTACTTTCTGGATAACAGGTGTTATCAAGGGCGACCGACCTTATAAT
>Frequency_1_QualityScore_?DAAFF?G<FB?:?B4CFFB<BB@F>?FFA8=B6.=AF8<6?@>(>;:@:@A;(:(5:5?:4<:::<:33:>:(+890<<3<<9@:(4+>@:@B_Mismatch_1_Sense_+_Library_PoolT
CGCTGACTCTAGTTGCTTTCACGGAGAAGGCAGGTCGCGGCTCTTTACTTTCTGGCTAACAGGTGTTATCAAGGGCGACCGACCTTATAATTCA
>Frequency_1_QualityScore_FDHHHGHHJIIIJJJJJJJJJJJJJJJGIJJJFGGHHIGIJJJIHIJJJJJGIJJJIIJJJJJGIIJHHHHGGFFFFFFFEEE_Mismatch_1_Sense_+_Library_PoolT
GTACTAGTAAATAAATTCTACACAGGGACTGGTTGTGCATACTAATTTGTGAGAGACTCTTTTAATAATACTCTTTTCAATCA
>Frequency_1_QualityScore_FFHHHHHJJJGHIJJHIIHIJIIGHJIJJJJJIJJJJJJIJJJJJJIJJJJJJHIJJJJJJIIJJJ_Mismatch_0_Sense_+_Library_PoolT
CTACACAGGGACTGGTTGTGCATACTAATTTGTGAGAGACTCTTTTAATAATACTCTTTTCAATCA
>Frequency_1_QualityScore_FFFHHHHJJJJIJJJJJJJJJJJJJJIJJJJJJJHHFFFFFFEEEEEEEDDDDCBD@DDDDDDD?CDDDDDDDDDDDDDDEDDCCDDEDDDDDC_Mismatch_0_Sense_+_Library_PoolT
GGAAGCAGAAATCTAACTACATAAATATCGCGCTGACTCTAGTTGCTTTCACGGAGAAGGCAGGTCGCGGCTCTTTACTTTCTGGATAACAGGT
>Frequency_1_QualityScore_DDFHGHG:CGG>FHICHHGIGIGGGFGEBC?GHGEGGIIICGGICHHIGCFFHIIIII_Mismatch_0_Sense_+_Library_PoolT
TAATTTGTGAGAGACTCTTTTAATAATACTCTTTTCAATCAATAAAAAATCCTATGTA
>Frequency_1_QualityScore_FFHHHDHHIJGIIJJJJJJJIIGIIJJJIIIIJJIJJIICDHIGHHHDEBCECACAACEDDDDDDDB@DCDDDDCDDBDDDEDDBDBDDCDDDD_Mismatch_1_Sense_+_Library_PoolT
GACAGTGGGGATATCTACCGATACTCTAGCGGAACCTGGTTTCACGAAGAAATTATGCTCTCCGCAGTGTTACAACAAGTTCCCGAACATCATC
>Frequency_1_QualityScore_FFHHHHHJIJJJJJJJJJIJIJJJEGIIJHHIIIJJJIIIIHJJJJJJIHIJJJIIJJJIIJIJIJJJJGIHHHHHHHFFFFFDEEEDDDDDDD_Mismatch_0_Sense_+_Library_PoolT
CTAGTAAATAAATTCTACACAGGGACTGGTTGTGCATACTAATTTGTGAGAGACTCTTTTAATAATACTCTTTTCAATCAATAAAAAATCCTAT
>Frequency_1_QualityScore_FFHHHHFIIIJJIJIIJJJJJJJJJCHJJJGHJIIJGGGIIIIIJJJHIIJJJHIIJJJJJHIIJJJIJHFHHHHHHFFFF_Mismatch_0_Sense_+_Library_PoolT
ACTAGTAAATAAATTCTACACAGGGACTGGTTGTGCATACTAATTTGTGAGAGACTCTTTTAATAATACTCTTTTCAATCA
>Frequency_1_QualityScore_DDHHHGHGIBDAEHAGCFCCCHIEIIAHIEBDHIE>BDGEAEGEEH>C>CBDFE:CCCA@?BB?BBCBB?BB8@>@3@BBB9:AACCCAA_Mismatch_0_Sense_+_Library_PoolT
CCATTTGCGGAAGCAGAAATCTAACTACATAAATATCGCGCTGACTCTAGTTGCTTTCACGGAGAAGGCAGGTCGCGGCTCTTTACTTTC
>Frequency_1_QualityScore_BDFFHHH@FDBFEEDHI@EE>F;BGICDGDH><??D?>G@AFGHI?BDGHIGHIIGCGHGIIGIIIEH_Mismatch_0_Sense_+_Library_PoolT
TTCAACCCATTCTTTAACACTACGAATAATATTTCGTTCCTCTTGTGCTACTAGTAAATAAATTCTAC
>Frequency_1_QualityScore_FFHHHHHJHIIJJIJJGIJJJJJJJJJJJJIJIJJJJJJIJJJJJJJIJJJJJJJJJJJHIIJJJIIIIHEFFFEEEEEEF_Mismatch_0_Sense_+_Library_PoolT
ACACAGGGACTGGTTGTGCATACTAATTTGTGAGAGACTCTTTTAATAATACTCTTTTCAATCAATAAAAAATCCTATGTA
>Frequency_1_QualityScore_FFHHHHHJJJJJJJJJJJJJJJIJJIHIJJJJJJIFGIJJJJJIIJJJJGJJHGGIJJJJHIJJIIGFGEHH_Mismatch_0_Sense_+_Library_PoolT
CTACGAATAATATTTCGTTCCTCTTGTGCTACTAGTAAATAAATTCTACACAGGGACTGGTTGTGCATACTA
>Frequency_1_QualityScore_FFHHHHHIIIIIIIIGIIJJJIGGHEGIJJJJJJIJJJIJIJIJJIHHFHHFFDDDBDDDDDDDEDDCCCCDDDDDBDBC@DDBB8A>BBDDDD_Mismatch_1_Sense_+_Library_PoolT
GATCGATTGGACGCCATTTGCGGAAGCAGAAATCTAACTACATAAATATCGCGCTGACTCTAGTTGCTTTCACGGAGAAGGCAGGTCGCGGCTC
>Frequency_1_QualityScore_FFHHHHHJJJJJJJJJJGHIGIIIJJGHJJFGIJHJFHIIIJJIJJJJBHHHFFFFD>CDBCCDCACCDACDDDB9CCDDDBD09>A@:A@@B0_Mismatch_0_Sense_+_Library_PoolT
TCGACCTCTACTTCAATCTTGCTGCAGGGGAAGGTATCTTCTTGCCCCGCCTCTGCGAGGATCACAGAAGCGCAGAACGGCGGAAGATAAGCGA
>Frequency_1_QualityScore_DDDBFHHFA:F@FGE<CG?FCGIIEHHIEI6@FCHGIGII@FHIFECBBCAC>CCCDCA3>:>>CC:AB3:(2>@CC>@@@<B99@_Mismatch_0_Sense_+_Library_PoolT
ATATCGCGCTGACTCTAGTTGCTTTCACGGAGAAGGCAGGTCGCGGCTCTTTACTTTCTGGATAACAGGTGTTATCAAGGGCGACC
>Frequency_1_QualityScore_FFHHDAFHIJIJJIGIHJJGGIG@GGHFFHJIIHAH>FEFGGHFDEDCEEDDDDFDDDECDDBDDDDEDC@ACDDDA?BBBDCEDEEEACACBC_Mismatch_1_Sense_+_Library_PoolT
GCGGCTCTTTACTTTCTGGATAACAGGTGTTATCAAGGGCGACCAACCTTATAATTCAACCCATTCTTTAACACTACGAATAATATTTCGTTCC
>Frequency_1_QualityScore_FDFHDHHIGIFDDHIGHGGIIIIIJJJIJJEIGHJJEDEGGHGFECADD@BDDFEDDCBDCDCDDCCCCCCCCCDEEDDDACDDACDD@CDB_Mismatch_1_Sense_+_Library_PoolT
AAGGGCGACCGACCTTATAATTCAACCCATTCTTTAACACTACGAATAATATTTCGTTCCTATTGTGCTACTAGTAAATAAATTCTACACAG
>Frequency_1_QualityScore_FFHHHGHIIIIJJIIJJJJJJJJJGIIJJIJJJJJJJGIJIIJHHGEDDFFEEFFEFEDDDDDDDDDDDDDDDDDDCDEDEEDDEECDEDDDDD_Mismatch_0_Sense_+_Library_PoolT
TCAAGGGCGACCGACCTTATAATTCAACCCATTCTTTAACACTACGAATAATATTTCGTTCCTCTTGTGCTACTAGTAAATAAATTCTACACAG
>Frequency_1_QualityScore_FFHHHHHJJJIIJJGIJJJJJJJJJFIJJJIJJJJJJJJJIJJJJ_Mismatch_0_Sense_+_Library_PoolT
ATACTAATTTGTGAGAGACTCTTTTAATAATACTCTTTTCAATCA
>Frequency_1_QualityScore_DFHHDHBBHHEAFHGGIJJJBGGA>FGIIIGGGGJEEHHFF@CCDCEEC<>C@?@@BBDDBDDDCCD@DBDDDCDBDDCEEEDA_Mismatch_0_Sense_+_Library_PoolT
GGAGAAGGCAGGTCGCGGCTCTTTACTTTCTGGATAACAGGTGTTATCAAGGGCGACCGACCTTATAATTCAACCCATTCTTTA
>Frequency_1_QualityScore_FFDHFFDHHIIGEAFCFGFHHDEIGIGFH?BDHGIHGG@HGFCHGHHIGIIIGIBHGGHHEEFFD37(6>@:>C(;,,5>3;@(;A>(5::>:A_Mismatch_1_Sense_+_Library_PoolT
GCTGTTGCCCCTACAACAATTGGTTCTGGAATCATAAAAATCTCTCCCACTTCGGCTCCGTCTCCTGTTTCTTTTTAGTTCATCATTAAAGTAA
>Frequency_1_QualityScore_FFHHHHHJJJJJJJJJJFIJJJJJJGIJIJFFHIIIGIIJIJJJJJJJGIIGGHGGJJIJJJJIIFAEFFFFCACEDEDDDDDDDDDDDDDEEB_Mismatch_0_Sense_+_Library_PoolT
TTTCTTTATAGTTCATCATTAAAGTAACTGTCTTCAATATATTCATCGATTGGACGCCATTTGCGGAAGCAGAAATCTAACTACATAAATATCG
>Frequency_1_QualityScore_DDFDHHHIHGBGHEGIIJGIJE;E?FIIIJIJJJJJIFGIIJIIGBHIGHEEFGHEEFEFACCBDDBCDCDFDCDBDBDDDDCDD>B@DBBCBB_Mismatch_0_Sense_+_Library_PoolT
TGAATGAATTGATAGAAACGGAAGTATGCATCAACGCATGTGCGGTGGAGAGGATGACAGTGGGGATATCTACCGATACTCTAGCGGAACCTGG
>Frequency_1_QualityScore_FFHHGHGHHIJJIFEHIJFGGIJ?GDHGCEGIIIGIIJIJHIIJFIJJJJEGIGAHGJJJIIIBHGIGIHHHHCHDFDDFEDBDDDDCC>BDD>_Mismatch_0_Sense_+_Library_PoolT
AATAAATTCTACACAGGGACTGGTTGTGCATACTAATTTGTGAGAGACTCTTTTAATAATACTCTTTTCAATCAATAAAAAATCCTATGTATTT
>Frequency_1_QualityScore_FFHHHHHJJIJIJJJJJJJJJJJJJJJJJJJHIJJJJJJIIJIJJJJJJJJJIJIJJJJJJIIJJHHHHCEE_Mismatch_0_Sense_+_Library_PoolT
TAACACTACGAATAATATTTCGTTCCTCTTGTGCTACTAGTAAATAAATTCTACACAGGGACTGGTTGTGCA
>Frequency_1_QualityScore_FFGFDHDHHIDFDFDGHID>GIEGG@GBDFHIGGIJBCGGGIFFEFBACCECCDFCADEDDDDDDDDDDCACDCCDDDDDDDDEDCDD:A<?AC_Mismatch_1_Sense_+_Library_PoolT
GCGGCTCTTTACTTTCTGGATAACAGGTGTTATCAAGGGCGACCTACCTTATAATTCAACCCATTCTTTAACACTACGAATAATATTTCGTTCC
>Frequency_1_QualityScore_FFHHHHHJJIJJJJJJJJJJJJJJJIJJJJJJJJJJJJIJJJJIJJJJJHIJJIJJJJJJJJIFIIIIIHCHHFEFFDDEEEDDDCC_Mismatch_1_Sense_+_Library_PoolT
CCCATTCTTTAACACTACGAATAATATTTCGTTCCTCTTGTGCTACTAGTAAATAAATTCTACACAGGGACTGGTTGTGCATACTTA
>Frequency_1_QualityScore_DFHHHHGIIIIIIIJIJJJJIJJIIJJHIIJIJJICHIJIIHIEHFHIJIJIJIIEGIGGGHGIHIJJIHHHHHCEDFFFFFDDEDECDDDDDD_Mismatch_0_Sense_+_Library_PoolT
ATAAAAATCTCTCCCACTTCGGCTCCGTCTCCTGTTTCTTTATAGTTCATCATTAAAGTAACTGTCTTCAATATATTCATCGATTGGACGCCAT
>Frequency_1_QualityScore_FFGHGHGJJGEG?GHJIJJJJIFGIIJIJIJJJJJIIJEEIJJJIIGJIIHHHHEFFFFFFDDDDDDDD?BBCDDDDDDBDDDDDDDCCDCDDD_Mismatch_2_Sense_+_Library_PoolT
AATTTGCGGAAGCAGAAATCTAACTACATAAATATCGCGCTGACTCTAGTTGCTTTCACGGAGAAGGCAGGTCTCGGCTCTTTACTTTCTGGAT
>Frequency_1_QualityScore_FFHHHHHJJJJJJJJJJJJJJJJJJ_Mismatch_0_Sense_+_Library_PoolT
TTTTAATAATACTCTTTTCAATCAA
>Frequency_1_QualityScore_FFFHHHFGIEIJGIGIJIIGIGAGGGIIJIIGIHGGIIJGGHHGGIJBEIHE?EEFEFCDFECEEEEEDAACCDDDCCBBCDBBDDDDDDDDDD_Mismatch_0_Sense_+_Library_PoolT
CTAAATCAAGCATAACCGCCGAATCATTGGCTGTTGCCCCTACAACAATTGGTTCTGGAATCATAAAAATCTCTCCCACTTCGGCTCCGTCTCC
>Frequency_1_QualityScore_FFHHHHHEHIJJJJJJJJJJJJJJJFIHIJJJIJJIHIIJJJJJIJIGIDHGGIIJJJIIJJJJJIGHIHHHGGHHFFFFFFC_Mismatch_0_Sense_+_Library_PoolT
CTACTAGTAAATAAATTCTACACAGGGACTGGTTGTGCATACTAATTTGTGAGAGACTCTTTTAATAATACTCTTTTCAATCA
>Frequency_1_QualityScore_FFHGHHHJJJJJJJJJJJJIJJJIJJJJJIJIJJJJJJJIJJJJJIJIJHIJIJIJJJJJJJJJJIIHHHCHHFCEFCDEEDDDDDCDEECDDC_Mismatch_0_Sense_+_Library_PoolT
CCCATTCTTTAACACTACGAATAATATTTCGTTCCTCTTGTGCTACTAGTAAATAAATTCTACACAGGGACTGGTTGTGCATACTAATTTGTGA
>Frequency_1_QualityScore_DFGFBFDEECDDHHBAHH>G+@FH:CGGG9?09?FBDFGIG@09EFHGHHHIJ>F=CGIFE=@FCHIHECECE@EEHHHFBD?AECD@@=?@A@_Mismatch_1_Sense_+_Library_PoolT
AAAATCTCTTCCACTTCGGCTCCGTCTCCTGTTTCTTTATAGTTCATCATTAAAGTAACTGTCTTCAATATATTCATCGATTGGACGCCATTTG
>Frequency_1_QualityScore_FFHHHHHJJJJJJIJJJJJJJJJJJJFHJJJHIJIJJJJJIJJJIJJJGHJJJJJHIJJJJIJJGJIIJIHHHHHHFFFFFFFEECEDEDDCDD_Mismatch_0_Sense_+_Library_PoolT
TACTAGTAAATAAATTCTACACAGGGACTGGTTGTGCATACTAATTTGTGAGAGACTCTTTTAATAATACTCTTTTCAATCAATAAAAAATCCT
>Frequency_1_QualityScore_DFHHHHHIIJJJIJJJJIJJIJJIJGIIJJJJJJJJJJJJJJJJJJIIJJJJIGHFCDDEDDDDDEEDDCDCDDDDDDDBDDDDDBDBDDDDDD_Mismatch_1_Sense_+_Library_PoolT
TTCATCGATTGGACGCCATTTGCGGAAGCAGAAATCTAACTACATAAATATCGCGCTTACTCTAGTTGCTTTCACGGAGAAGGCAGGTCGCGGC
>Frequency_1_QualityScore_FFDHHHGIJJGGGIIFHIGGGGIIIGHIIGJJJ@GGHDGIIIJJIGIJGIHGEHH@BDCDDC>ACCCA>>@>CBCCCEDDCCBDDC?B>DBD<8_Mismatch_2_Sense_+_Library_PoolT
CCTTCTAAATCAAGCATAACCGCCGAATCATTGTCTGTTGCCCCTACAACAATTGGTTCTGGAATCATAAAAATCTCTCCCACTTCGGCTCCGT
>Frequency_1_QualityScore_FDGHHHGIJIIJIGIJIICHH)@FIIIIJIIJJIJFFGJEHGHIJJJIJJIJJJJIIJGGIJJJEHHJH_Mismatch_0_Sense_+_Library_PoolT
ATTCTACACAGGGACTGGTTGTGCATACTAATTTGTGAGAGACTCTTTTAATAATACTCTTTTCAATCA
>Frequency_1_QualityScore_DDDHGGBFBEG@GEAFHCHGGGEHFHEEIEAHFFDECGIHGIHHIIGF?FGGIGIIIIHGGFCEHIHDDD@BEEAECAEDE@CCCCD_Mismatch_0_Sense_+_Library_PoolT
GGGACTGGTTGTGCATACTAATTTGTGAGAGACTCTTTTAATAATACTCTTTTCAATCAATAAAAAATCCTATGTATTTTGTTTGCA
>Frequency_1_QualityScore_FFHHHHHGIDGGHIJIJHIEGIIJGG@DHIJGHIIJ;FHIIJJGFDHBDBCDDBBDBDDDDDBED>4ACABBCCEDEDACDDDDDDBBDBBCCC_Mismatch_0_Sense_+_Library_PoolT
AGGCAGGTCGCGGCTCTTTACTTTCTGGATAACAGGTGTTATCAAGGGCGACCGACCTTATAATTCAACCCATTCTTTAACACTACGAATAATA
>Frequency_1_QualityScore_DFHHHGHJJIJJIJJJJJIIG>GGHIGJJIJJJJJJIIIIJJJJJJIGHFFFEEEEEEEDDDDDDDDDDDDDBDBDDDDDDDDDBDDDDCCCCD_Mismatch_1_Sense_+_Library_PoolT
GTGGACGCCATTTGCGGAAGCAGAAATCTAACTACATAAATATCGCGCTGACTCTAGTTGCTTTCACGGAGAAGGCAGGTCGCGGCTCTTTACT
>Frequency_1_QualityScore_ADDDFFHDHIGFIJIIJJJJJIJIGIGHDIIGIIIDHHIIJ_Mismatch_1_Sense_+_Library_PoolT
CTCTTCTCAATCAATAAAAAATCCTATGTATTTTGTTTGCA
>Frequency_1_QualityScore_DFB?FFDGEHG<CHGIIIGAFHEIIHHGGIECGDGIIFHHIIIIIIIIGG>GIIIGGGGGIIE_Mismatch_1_Sense_+_Library_PoolT
GGGACTGGTTGTGCATACTAATTTGTGAGAGACTCTTTTAATAATACTCTTTTCAATCAATGA
>Frequency_1_QualityScore_FFHHFHHIIJIJJIJIJJIFHGIIIGIJJJJJJGGIGIIJJJJJJIJJIJJJI_Mismatch_0_Sense_+_Library_PoolT
GGTTGTGCATACTAATTTGTGAGAGACTCTTTTAATAATACTCTTTTCAATCA
>Frequency_1_QualityScore_FFHGHHHJIIIIGGIHIGEDHEGCCHGIIJJHIGGIIJJJEEIIJIHJFIICHIIJ@FCAAHE_Mismatch_0_Sense_+_Library_PoolT
GAATAATATTTCGTTCCTCTTGTGCTACTAGTAAATAAATTCTACACAGGGACTGGTTGTGCA
>Frequency_1_QualityScore_DFFHHFHJIJIIIJJJIGGGJJJJJJJJJJJJJJIJIJIJIIJJJIJIIIJIIJGIHIGIIJJIEIJIHECEFFFFFFEEEFFEEEDDDDCDCC_Mismatch_0_Sense_+_Library_PoolT
TGTGAGAGACTCTTTTAATAATACTCTTTTCAATCAATAAAAAATCCTATGTATTTTGTTTGCATTTTGTGGATGCATTATTAATCACTCTAAA
>Frequency_1_QualityScore_FFHHHHHJJJJJJJJJJJJJJJJJJJHIIJJJIJJJJJJJJJJJJJIJJIJJJJJJJJJJJJJJJIJJHFEFF_Mismatch_0_Sense_+_Library_PoolT
TGTTTCTTTATAGTTCATCATTAAAGTAACTGTCTTCAATATATTCATCGATTGGACGCCATTTGCGGAAGCA
>Frequency_1_QualityScore_FDHHHHHIJJJJJIIIIJAGIJGIJJJIJJIIEHIJJJJICHGIIIJIIIHEH_Mismatch_0_Sense_+_Library_PoolT
GTTGTGCATACTAATTTGTGAGAGACTCTTTTAATAATACTCTTTTCAATCAA
>Frequency_1_QualityScore_FFHHGHGJIIJJJJJJIJJJJJJJJJJJJJIJJJJJIJJJJJJJJJJJJJJJIJJJJJJJJJJI_Mismatch_0_Sense_+_Library_PoolT
ACACAGGGACTGGTTGTGCATACTAATTTGTGAGAGACTCTTTTAATAATACTCTTTTCAATCA
>Frequency_1_QualityScore_FFHHHHFIIGIHIGHIJJJIJJIFHGJJIJJIJJJJJJJJJIJJIIHIJJIJIIIJIIJJJJJJICCHHADFCDFEFFDCECEDD_Mismatch_0_Sense_+_Library_PoolT
GACTGGTTGTGCATACTAATTTGTGAGAGACTCTTTTAATAATACTCTTTTCAATCAATAAAAAATCCTATGTATTTTGTTTGCA
>Frequency_1_QualityScore_FFHHHHHJJJJJJJJJJJJJJIJJJJJJJJJJIJJJJIJJJJJJJJJJJJGIJIJJJIJJJJJIJJJIDGHHHFFEFFDDEDDDDDDCDEEDED_Mismatch_1_Sense_+_Library_PoolT
ACCCATTCTTTAACACTACGAATAATATTTCGTTCCTATTGTGCTACTAGTAAATAAATTCTACACAGGGACTGGTTGTGCATACTAATTTGTG
>Frequency_1_QualityScore_FFFHHHHJJJJGHJGIJJIIJIIIIIJJJJIGHHIIGIIJJJIIIJJAGIIIJHIJJJJJJIJJIJJJJAEEFHHHFFFFFFD@DED_Mismatch_0_Sense_+_Library_PoolT
TGTGCTACTAGTAAATAAATTCTACACAGGGACTGGTTGTGCATACTAATTTGTGAGAGACTCTTTTAATAATACTCTTTTCAATCA
>Frequency_1_QualityScore_FFHHHHHJJJJJJJJJJJJJJJJJJJJIJJJJJJJJJJJIJJJJJJJJJJJJJJIJJJJJJJJGIJIIJIGIHGHHHGFFFFDE_Mismatch_1_Sense_+_Library_PoolT
ACCTTATAATTCAACCCATTCTTTAACACTACGAATAATATTTCGTTCCTCTTGTGCTACTAGTAAATAAATTCTACACAGGTA
>Frequency_1_QualityScore_BDFFFFFII9EB1EF?EFGFCEF><:CEEFCFCDEEC@00?D4BFFICEFFCFGCFEFIF:@C@BFFDD?2;>A>AAABB_Mismatch_0_Sense_+_Library_PoolT
GAATCATTGGCTGTTGCCCCTACAACAATTGGTTCTGGAATCATAAAAATCTCTCCCACTTCGGCTCCGTCTCCTGTTTC
>Frequency_1_QualityScore_FFHHGHHJJJJJIJJJJIIJJIJJJJJIJJJJJJIIIIGJIJJIJIHJIIIJHIIIJJJJIHHIJJJJJIGEHHDDD;@?>@DEEDDDDDCDDD_Mismatch_1_Sense_+_Library_PoolT
AAACCCATTCTTTAACACTACGAATAATATTTCGTTCCTCTTGTGCTACTAGTAAATAAATTCTACACAGGGACTGGTTGTGCATACTAATTTG
>Frequency_1_QualityScore_FFDHHHHJJIIJGGGIIGIIICEGGIJJJEIEGHIGGGIGJJJJIIIE>CHFFDFFF>ACCCCCCCDDDCCCCDDACCACCCCD@CDBDDDBDB_Mismatch_0_Sense_+_Library_PoolT
TGCTTCTAAATCAAGCATAACCGCCGAATCATTGGCTGTTGCCCCTACAACAATTGGTTCTGGAATCATAAAAATCTCTCCCACTTCGGCTCCG
>Frequency_1_QualityScore_FFHHHHHJJJIJJJJJJIJJJJJIJJJJJJJGHIJIJJJJJHHHHHHFFFFFFEEEEEED>CA@CDDEDCDDDDDDDDDDBBDDDDEEDDDDDD_Mismatch_0_Sense_+_Library_PoolT
TGACTCTAGTTGCTTTCACGGAGAAGGCAGGTCGCGGCTCTTTACTTTCTGGATAACAGGTGTTATCAAGGGCGACCGACCTTATAATTCAACC
>Frequency_1_QualityScore_FFHHHHHIJJJJJJJHHIJIJJJJJJJJJJJJJJJIIJJJHIIIJJIJJJJJJJJIJIJIJJJJJIJJJHIHHHHHHHFFFFFFEEECEEEDDD_Mismatch_1_Sense_+_Library_PoolT
CTCTTGTGCTACTAGTAAATAAATTCTACACAGGGACTGGTTGTTCATACTAATTTGTGAGAGACTCTTTTAATAATACTCTTTTCAATCAATA
>Frequency_1_QualityScore_FFHHHHHJJJJIJJJHIJIJJJJJJJJJJJJJIIJJJJJJJJJJJJJJJJJJJJJGIJJJJIIJJIIJJIHHHFFEEEEEEDDDEFEDDCD_Mismatch_2_Sense_+_Library_PoolT
CTACACAGGGACTGGTTGTGCATACTAATTTGTGAGAGACTCTTTTAATAATACTCTTTTCAATCAATAAAAAATCCTATGTATTTTGTCA
>Frequency_1_QualityScore_AEDFHFDHIF>FHEGIIIIHIIEFFEDHDF<FHGCB<BFHEHEGIIIIIIGHGGEE=BBCD@CD@CCCC>@CC:@C>C<<BB5A?A?<2<2>>B_Mismatch_0_Sense_+_Library_PoolT
ATATTCATCGATTGGACGCCATTTGCGGAAGCAGAAATCTAACTACATAAATATCGCGCTGACTCTAGTTGCTTTCACGGAGAAGGCAGGTCGC
>Frequency_1_QualityScore_FFHHHHHJJJJGHJJJJJJJJJJJJJJJJJIJJJIJIJJJJJJJJJJJJJIJJJJJJJHEHHGFFFFFFEEEEEEDEEFEDDDDDDDDDDDDDC_Mismatch_1_Sense_+_Library_PoolT
CATCATTAAAGTAACTTTCTTCAATATATTCATCGATTGGACGCCATTTGCGGAAGCAGAAATCTAACTACATAAATATCGCGCTGACTCTAGT
>Frequency_1_QualityScore_FFGHHHHJJJCGHIIJIJIIIJJJFIIGJJJJJJIJGIJIJJJHHHGFFFFFFFDECEEEDBDDDDEEEDEFDBCBDDCCDDDDDDD_Mismatch_0_Sense_+_Library_PoolT
GGATAACAGGTGTTATCAAGGGCGACCGACCTTATAATTCAACCCATTCTTTAACACTACGAATAATATTTCGTTCCTCTTGTGCTA
>Frequency_1_QualityScore_FFHGHHGIJIJJIJJJIIJJJJEHIGIGIJJJJJJJGEIIIJJIJJJJJIJJJJJJJIJJJHHIGIGHHHEHD@DFFFFEDDDEBDCCDDDDCD_Mismatch_0_Sense_+_Library_PoolT
ACTACGAATAATATTTCGTTCCTCTTGTGCTACTAGTAAATAAATTCTACACAGGGACTGGTTGTGCATACTAATTTGTGAGAGACTCTTTTAA
>Frequency_5_QualityScore_FFHHHHHIIJJIIIJIIIIJJIHIIIHIJHJHHJJJIIIJHJJJIIIJHGIIHIJIFHHHHIHIHHHGEBFGFFFEFFECBDECDDDDDCCCDD_Mismatch_0_Sense_+_Library_PoolT
GAATAATATTTCGTTCCTCTTGTGCTACTAGTAAATAAATTCTACACAGGGACTGGTTGTGCATACTAATTTGTGATCTAAACTCTTTTAATAA
>Frequency_5_QualityScore_FFHHHHHJJJIJJIJHHIIIIJJJJIJJJIJIIIIGGIJJGHIIIJIIIIIHFIIJIIJHIIJGIHIHIFFGHFFGEFFFFFEEEEDEECCDDC_Mismatch_0_Sense_+_Library_PoolT
CTCTTGTGCTACTAGTAAATAAATTCTACACAGGGACTGGTTGTGCATACTAATTTGTGATCTAAACTCTTTTAATAATACTCTTCTCAATCAA
>Frequency_4_QualityScore_AAEDDGGEHDHGHIIHCAAGHEHHIIGIHIIGGHBEAEEEDHGHGGIIGHFIGGHHHDEFGHFEGGHHFDFDEFEFEEEFEEECDD@BCDCCCC_Mismatch_0_Sense_+_Library_PoolT
CCTCTTGTGCTACTAGTAAATAAATTCTACACAGGGACTGGTTGTGCATACTAATTTGTGATCTAAACTCTTTTAATAATACTCTTCTCAATCA
>Frequency_4_QualityScore_EFGHGGGIJIJJJIIIJJJHIIJJIHIJJJIJJIIIJJJJIIHGIIIIIJIIIJHIIIIIHGHFHIIGCADEDEEFFFEEDEEEDDDDEEECCD_Mismatch_0_Sense_+_Library_PoolT
CTTTAACACTACGAATAATATTTCGTTCCTCTTGTGCTACTAGTAAATAAATTCTACACAGGGACTGGTTGTGCATACTAATTTGTGATCTAAA
>Frequency_4_QualityScore_FFHGHHHIIJJIIJJIIJJHJJIIIHIIIJJJIIIJJJIJIIIFGGHIIGGIIHIIIIJIIIFHIIJIJHHHHHHGFEEEFFEECDECDDCCDD_Mismatch_0_Sense_+_Library_PoolT
TATTTCGTTCCTCTTGTGCTACTAGTAAATAAATTCTACACAGGGACTGGTTGTGCATACTAATTTGTGATCTAAACTCTTTTAATAATACTCT
>Frequency_4_QualityScore_FFHHHHHJJJJJIJJJJJJJJHIJIIJJJJIJJIJJJIJJJJJJJIJIGIIIIIIGIIJJJIIJJJJIIGIHHGHHGFFFFFEDEEEEDECEDE_Mismatch_0_Sense_+_Library_PoolT
AATAATATTTCGTTCCTCTTGTGCTACTAGTAAATAAATTCTACACAGGGACTGGTTGTGCATACTAATTTGTGATCTAAACTCTTTTAATAAT
>Frequency_3_QualityScore_DEGFFFFIIIJJIIHIIIHJHHHHGHHFHGHIHIJIIIIIEIIHIIIIIIIIHIJHIJEFIIIHIIIHHDFGGGGFEFGFDE_Mismatch_2_Sense_+_Library_PoolT
TAGTAAATAAATTCTACACAGGGACTGGTTGTGCATACTAATTTGTGATCTAAACTCTTTTAATAATACTCTTCTCAATCAA
>Frequency_3_QualityScore_EFGHGHGJIJIIIJIHIJJJJJIIHHHIJJIGJJIJJIJJJGDGIIHHHDGGFHHIHIHIGFHIIIDFHCFGHHGGFEEDEECDCDDDEDCCCD_Mismatch_0_Sense_+_Library_PoolT
ATTTCGTTCCTCTTGTGCTACTAGTAAATAAATTCTACACAGGGACTGGTTGTGCATACTAATTTGTGATCTAAACTCTTTTAATAATACTCTT
>Frequency_3_QualityScore_EEHHGGFIGIIJJIHIIHHIIIJHIFIGHHIIIIIJJHIHIJJJIIHIFHIIIJIACCECDEBEEFFDEBDDEDECDEDDDDCCEECCDDBBDD_Mismatch_0_Sense_+_Library_PoolT
CACTACGAATAATATTTCGTTCCTCTTGTGCTACTAGTAAATAAATTCTACACAGGGACTGGTTGTGCATACTAATTTGTGATCTAAACTCTTT
>Frequency_3_QualityScore_FFHHHHHJJHJIJJHHIIJHIHIIJJIJJJIIGHIHIHHHIJJJJGHJJIJIJIJJIIIGHHHIFGHGGGGEFEEBCDEEEDEBDDDB@BCBDD_Mismatch_0_Sense_+_Library_PoolT
AACACTACGAATAATATTTCGTTCCTCTTGTGCTACTAGTAAATAAATTCTACACAGGGACTGGTTGTGCATACTAATTTGTGATCTAAACTCT
>Frequency_3_QualityScore_FFHHHHHJJJJJIJJJJJJJJJJJJJJIJJJJJJJJIIHIIJJJJJJJJIIIJIGIIIHHIFGIHHHHHGGGEFFFFFEEEEEEDCDDDCDDDD_Mismatch_0_Sense_+_Library_PoolT
ACTACGAATAATATTTCGTTCCTCTTGTGCTACTAGTAAATAAATTCTACACAGGGACTGGTTGTGCATACTAATTTGTGATCTAAACTCTTTT
>Frequency_3_QualityScore_FFHHHHHJJJJJJIJJIIJJJJJIJIJJJJJIJIIJJJHIIHIJJJJJJJIJJJJHIHIIJJIIIHIIIGGHGFGGGGGEFFEEEEECEEEDCE_Mismatch_0_Sense_+_Library_PoolT
CTTGTGCTACTAGTAAATAAATTCTACACAGGGACTGGTTGTGCATACTAATTTGTGATCTAAACTCTTTTAATAATACTCTTCTCAATCAATA
>Frequency_2_QualityScore_EEHHHHGJJJJIJJIJJJGGIIIIJJGHIEIGIIIIIIJIGIIIIGIHGIJIIIIIIIGIIIGGIIGIIGEHGEEEFFDEEEEEEEDEDCDDED_Mismatch_0_Sense_+_Library_PoolT
TTCTTTAACACTACGAATAATATTTCGTTCCTCTTGTGCTACTAGTAAATAAATTCTACACAGGGACTGGTTGTGCATACTAATTTGTGATCTA
>Frequency_2_QualityScore_FFHHHHHJJJJJJJJJIJJIIJJJIIIJJJJJJIHIIIJJJIJJJIJIIIJJIIJHIIIGIIJJJJHHHEHGHFFFFFFEEEEDEECDDDDDCD_Mismatch_0_Sense_+_Library_PoolT
TACGAATAATATTTCGTTCCTCTTGTGCTACTAGTAAATAAATTCTACACAGGGACTGGTTGTGCATACTAATTTGTGATCTAAACTCTTTTAA
>Frequency_2_QualityScore_EEHEGHHGIGIEIGIIGGGBGEGGHICFIIIEICDFHGBCDBEGIECEHIFGIIECECCEHGEGI9CEFE9?C?ECCDC?BA?@CC?A;ABCBC_Mismatch_0_Sense_+_Library_PoolT
TCGTTCCTCTTGTGCTACTAGTAAATAAATTCTACACAGGGACTGGTTGTGCATACTAATTTGTGATCTAAACTCTTTTAATAATACTCTTCTC
>Frequency_2_QualityScore_FFHHHHHJJJJIJJIJJJJIHIIIIJIIJJJJIJJJJIHIIHIIJIIJIIJIJJJIIIJIIIIIIIIHHHGGGEGGEEEEEEEEEEDECEDCDE_Mismatch_0_Sense_+_Library_PoolT
CGTTCCTCTTGTGCTACTAGTAAATAAATTCTACACAGGGACTGGTTGTGCATACTAATTTGTGATCTAAACTCTTTTAATAATACTCTTCTCA
>Frequency_2_QualityScore_FFGHHHHJJJJJJJHHJGGIJJIJIJIJJJJIIIJJIIIIIIIJJIJIJJJJJJJJIJHIIIJIIJGIIGHIGGHHHHGFFFFFFEEEEEEEDD_Mismatch_0_Sense_+_Library_PoolT
TCTTGTGCTACTAGTAAATAAATTCTACACAGGGACTGGTTGTGCATACTAATTTGTGATCTAAACTCTTTTAATAATACTCTTCTCAATCAAT
>Frequency_2_QualityScore_FFGHHGHJJJJIJJJJJJJJIIJJJJJIJIIIIJJJJJJJJJJJJIIIIIHIJJGIJJIJIJIJIJHIIGHGGGGGFFFEEEEEEEEEECEDEE_Mismatch_0_Sense_+_Library_PoolT
ATAATATTTCGTTCCTCTTGTGCTACTAGTAAATAAATTCTACACAGGGACTGGTTGTGCATACTAATTTGTGATCTAAACTCTTTTAATAATA
>Frequency_2_QualityScore_EEGGGFHIIICHHIIIFHIIIIIIIIIIIIIAEGIIHIIIIIIIIIIGIIIIIIIIHGEIIHHIIEGHG@EEEEEEECDEECDDCEEECCCCBB_Mismatch_0_Sense_+_Library_PoolT
TAACACTACGAATAATATTTCGTTCCTCTTGTGCTACTAGTAAATAAATTCTACACAGGGACTGGTTGTGCATACTAATTTGTGATCTAAACTC
>Frequency_2_QualityScore_FFHHHHHIIIIJJJJJJJJJJJJJJJIIJJJGIJIJIJJIIIIIJJJJIJJIIJJJJJJJJJJIIJIIIFIIHHHHGGHFEFFFFDEEEEDDCD_Mismatch_0_Sense_+_Library_PoolT
TACTAGTAAATAAATTCTACACAGGGACTGGTTGTGCATACTAATTTGTGATCTAAACTCTTTTAATAATACTCTTCTCAATCAATAAAAAATC
>Frequency_2_QualityScore_EEGHHHHJIJJIJJIJJJJJJJJIJJJJJJIJJIIJIJHIIIIJIIIJJJJIJIIIIIIIIJJFIIHHHGEHFFEEFFEEEEEEEEDCDDCDCC_Mismatch_0_Sense_+_Library_PoolT
ACACTACGAATAATATTTCGTTCCTCTTGTGCTACTAGTAAATAAATTCTACACAGGGACTGGTTGTGCATACTAATTTGTGATCTAAACTCTT
>Frequency_2_QualityScore_FFHHHHHJJJJJIJJJJJJJJJIGGJIJJJIIIIIIJIIJJJJJJIJJJIIJJIJJJGIJJIJIIIIHHHHHGFFFFFEEEEEEEDDDDDDDCE_Mismatch_0_Sense_+_Library_PoolT
CGAATAATATTTCGTTCCTCTTGTGCTACTAGTAAATAAATTCTACACAGGGACTGGTTGTGCATACTAATTTGTGATCTAAACTCTTTTAATA
>Frequency_2_QualityScore_FFHHHHHJJIHIJJJJJJJJIIIIIJIJIJJJJIJIIGIIIIJJIIIJIJIJJIIIIIIIIIIGIIHGGGEDEGGGEEEEEEEEDDEEEECDDC_Mismatch_0_Sense_+_Library_PoolT
GTTCCTCTTGTGCTACTAGTAAATAAATTCTACACAGGGACTGGTTGTGCATACTAATTTGTGATCTAAACTCTTTTAATAATACTCTTCTCAA
>Frequency_2_QualityScore_FFHHHHHJJJJJIIIJIJJJIJIIIIJJJIIJJIIIIJJIIIJHIIIGHHIIIGIHIIFGIIJJIJIIIGHGHGHHFFEFFDEDEDEEDCCDCD_Mismatch_0_Sense_+_Library_PoolT
TTCGTTCCTCTTGTGCTACTAGTAAATAAATTCTACACAGGGACTGGTTGTGCATACTAATTTGTGATCTAAACTCTTTTAATAATACTCTTCT
>Frequency_2_QualityScore_FFHGHHHJJJJJJJJJJJJJJIIJJJJJIIJJJJJJIIJJJJJJJJIIJJJJIIIJIJJIIJIHGIGGGGFFGFEEEEEEEEDCEEEDEDDEEE_Mismatch_0_Sense_+_Library_PoolT
ATTCTTTAACACTACGAATAATATTTCGTTCCTCTTGTGCTACTAGTAAATAAATTCTACACAGGGACTGGTTGTGCATACTAATTTGTGATCT
>Frequency_1_QualityScore_FFHGHFFHIJJJIIIIJJJJIJIJJIHJIJFHIGGIIJJJIGIIIJJJJGHIIIIEHEIIIJIGGHIJJIJIGGHHHHFFFFFF_Mismatch_0_Sense_+_Library_PoolT
ACTAGTAAATAAATTCTACACAGGGACTGGTTGTGCATACTAATTTGTGATCTAAACTCTTTTAATAATACTCTTCTCAATCAA
>Frequency_1_QualityScore_B=C+0A?E>>E@B@?DDD68@D(8884)))/8=C>)7@;C>C37?A3?7)7?(;>>BD_Mismatch_2_Sense_+_Library_PoolT
GTGGTATCAAGGGCGACCGACCTTATAATTCAACCTATTCTTTAACACTACGTATAAT
>Frequency_1_QualityScore_FDHHHHGJJHGIIHIJJIJIJIIIJJGFHIIIJJIJJGHIJJIIJJJJIIIFHIJJJJJJJJJJJJJJJGHHHHHGGHFFFFFFEEEE_Mismatch_0_Sense_+_Library_PoolT
TGCTACTAGTAAATAAATTCTACACAGGGACTGGTTGTGCATACTAATTTGTGATCTAAACTCTTTTAATAATACTCTTCTCAATCAA
>Frequency_1_QualityScore_FFHHHHHJIJJJIJJJIGGJJJJJJJHIJJJJJJJJJJIJJJJIFHJIJJJHIJHHJJIJIIIGIJJJIGHHHHHHHFFFFFFEEECDEDEDCD_Mismatch_0_Sense_+_Library_PoolT
ATATTTCGTTCCTCTTGTGCTACTAGTAAATAAATTCTACACAGGGACTGGTTGTGCATACTAATTTGTGATCTAAACTCTTTTAATAATACTC
>Frequency_1_QualityScore_FFHHHHHJJJJJJJJJJJJIHIJJJJJJJJJJJJJJJJJJIJJIJJJGIIHIHHIJJIJGHIJJJJCHIHHHHHHGFFFFFFEEEEEEECA_Mismatch_0_Sense_+_Library_PoolT
ATAATATTTCGTTCCTCTTGTGCTACTAGTAAATAAATTCTACACAGGGACTGGTTGTGCATACTAATTTGTGATCTAAACTCTTTTAGCA
>Frequency_1_QualityScore_FFHHHHHJJJIJIIJJJJJJIJJJJJIIJJJJIJJJJJIHHIJJIJJIIJJIIIJIJIIJJDGIJJJIHHHHGHHGHFFFFFFFECDEEEEDCC_Mismatch_1_Sense_+_Library_PoolT
GTTCCTATTGTGCTACTAGTAAATAAATTCTACACAGGGACTGGTTGTGCATACTAATTTGTGATCTAAACTCTTTTAATAATACTCTTTTCAA
>Frequency_1_QualityScore_+2=CFHHAEFFBGC;<AC@CBEA?FH@EEBEEHIEBD9:DDBD?FHG@FBG67?C;FHIA5@=C7@C@=?=?ECEDCCDE@3@@>>;;>5;>;>_Mismatch_1_Sense_+_Library_PoolT
CAATAATATTTCGTTCCTCTTGTGCTACTAGTAAATAAATTCTACACAGGGACTGGTTGTGCATACTAATTTGTGATCTAAACTCTTTTAATAA
>Frequency_1_QualityScore_EFGHHHHJJJJJJJJIJIIIIJJGIIJJJJJJJIJCFGHIJIJJEHIJJIJIE2;FBEEHFHGGGHHHEAEHFFFFD@DEEDECCEDCCCCCCC_Mismatch_0_Sense_+_Library_PoolT
CTACGAATAATATTTCGTTCCTCTTGTGCTACTAGTAAATAAATTCTACACAGGGACTGGTTGTGCATACTAATTTGTGATCTAAACTCTTTTA
>Frequency_1_QualityScore_FFGHHGGJIJIJJIJJIHHIJEHIHIHIJJJJJIJJJJJIGIJJHGGHIJGFHIJGIHIHGHFFEHIIG@CEHHEHGFFFFFFEACECEEEDDC_Mismatch_1_Sense_+_Library_PoolT
ATATTTCGTTCCTATTGTGCTACTAGTAAATAAATTCTACACAGGGACTGGTTGTGCATACTAATTTGTGATCTAAACTCTTTTAATAATACTC
>Frequency_1_QualityScore_FFHHHHHJJJJJJJJIIJJJJJJJIJJJJJJJJHIJIJJJJJJJJJJJJJIJJJIJJJIJJJJJJJHHHHGHFFFFFFFEEEEEEDDDDDDDDD_Mismatch_0_Sense_+_Library_PoolT
ACGAATAATATTTCGTTCCTCTTGTGCTACTAGTAAATAAATTCTACACAGGGACTGGTTGTGCATACTAATTTGTGATCTAAACTCTTTTAAT
>Frequency_1_QualityScore_FFHHHDHIIIIJIIIJJGIIJJJJIJJJJJJJJIJGIIHJJJIIJIIJIJJJJJJIJJJHIIIJJIHHHHHHFFFEFFDEEEEDEDDDDDEDDD_Mismatch_1_Sense_+_Library_PoolT
TCCTCCTGTGCTACTAGTAAATAAATTCTACACAGGGACTGGTTGTGCATACTAATTTGTGATCTAAACTCTTTTAATAATACTCTTCTCAATC
>Frequency_1_QualityScore_FFHHHHHJJJJJJJIJJIJJIIIJIJIJJJJJJJJJJJJIJJJJGHIIIJIJJJJIJIIJJJGIIJJJJJHHHFFFFFFFEEEEEEECDEEEDD_Mismatch_1_Sense_+_Library_PoolT
TCTTTAACACTACGAATAATATTTCGTTCCTATTGTGCTACTAGTAAATAAATTCTACACAGGGACTGGTTGTGCATACTAATTTGTGATCTAA
>Frequency_1_QualityScore_FFHHHFAFHIIICHI+CFHCGHGGIFGGI:FHIIIIIIGIIFHHGHGFEFFFFEEEEECECCCCCBBBB?ACDCACD?BCBCCCCCC>@CCCCC_Mismatch_0_Sense_+_Library_PoolT
TTTCTGGATAACAGGTGTTATCAAGGGCGACCGACCTTATAATTCAACCCATTCTTTAACACTACGAATAATATTTCGTTCCTATTGTGCTAAA
>Frequency_1_QualityScore_FFHHHHHJJJJJJJJJJJJJJJJJJJJJJIJJJJJJJJIIJJJJJJJJJJJJJJJJHIHIIJJHJJHHHHFFFFFFFEEDEEEEEEDDDDDDDD_Mismatch_1_Sense_+_Library_PoolT
GCACTACGAATAATATTTCGTTCCTCTTGTGCTACTAGTAAATAAATTCTACACAGGGACTGGTTGTGCATACTAATTTGTGATCTAAACTCTT
>Frequency_1_QualityScore_FFHHHHHHIIIIJJJJJJJJJJJJJJJJJJJIHIJJJJJJIJJIJJJJIHIIJIJJGIJIJJJJJJJJIIHHHFFHGFFFDDFEE_Mismatch_0_Sense_+_Library_PoolT
CTACTAGTAAATAAATTCTACACAGGGACTGGTTGTGCATACTAATTTGTGATCTAAACTCTTTTAATAATACTCTTCTCAATCA
>Frequency_1_QualityScore_FFHHHHHJJJJJJJJJJJJJJJJJJJJJJJJJJJJJJJJJHIJJJJIJJJJJJIJJJIHIJHJIJGGIHAEHFFFFDFEEEEEEEEEEDDDDCC_Mismatch_1_Sense_+_Library_PoolT
TAACACTACGAATAATATTTCGTTCCTATTGTGCTACTAGTAAATAAATTCTACACAGGGACTGGTTGTGCATACTAATTTGTGATCTAAACTC
>Frequency_1_QualityScore_FFHHGHHJJJ@GIIJIIJJIJJJHIJJJJIIJHIJJJJIJJGGIJJJJJJIIJJJJJJJJJJHGIIIJIIEEHGHHGFCFDFFFDEEEEEEDDD_Mismatch_2_Sense_+_Library_PoolT
TTAACACTACAAATAATATTTCGTTCCTATTGTGCTACTAGTAAATAAATTCTACACAGGGACTGGTTGTTCATACTAATTTGTGATCTAAACT
>Frequency_1_QualityScore_FFHHHHHIJJJJJJJJJJJJJJJJJJJIIJJJIJJIJJJJJJJJJJJJJJJJIJJJJJJJIIJJJJJHHHHHHHFFFFFFFEEEDE_Mismatch_0_Sense_+_Library_PoolT
CTACTAGTAAATAAATTCTACACAGGGACTGGTTGTGCATACTAATTTGTGATCTAAACTCTTTTAATAATACTCTTCTCAATCAA
>Frequency_1_QualityScore_BDFFFDFHEHGGHHGDFBHHCEGGFEGGGHCB=FBHC?DC6DFD@FFHGGHIEG>FBEGHJIIJGH<CC=DHFE:?=7@;;7@CDCEEED>CDA_Mismatch_0_Sense_+_Library_PoolT
TTGTGCTACTAGTAAATAAATTCTACACAGGGACTGGTTGTGCATACTAATTTGTGATCTAAACTCTTTTAATAATACTCTTCTCAATCAATAA
>Frequency_1_QualityScore_FFHHHHHGIGGIJIJJJJJJIHIJJFIIIHFHHJJJJJJIGIIJJHEIJIJIIEGIIJHGHGIG@HEAEEF@DDFC>;@CEEEEDEDA;ACCDD_Mismatch_1_Sense_+_Library_PoolT
AACACTACGAATAATATTTCGTTCCTATTGTGCTACTAGTAAATAAATTCTACACAGGGACTGGTTGTGCATACTAATTTGTGATCTAAACTCT
>Frequency_1_QualityScore_BAFDAFHIIIIEIFEAEHGC@BEHIGCGE37EFF=F?B@?DG@@GHGIIBFF<F>FHEGGHG=@CGH4C@A:=>>AE>;7@@@DFC>AAA_Mismatch_0_Sense_+_Library_PoolT
TGTGCTACTAGTAAATAAATTCTACACAGGGACTGGTTGTGCATACTAATTTGTGATCTAAACTCTTTTAATAATACTCTTCTCAATCAA
>Frequency_1_QualityScore_FFHHHHHJJJIIIIJJJJJJJJJJJJJJIJHIIJJHJJJIJJIJJJJJJJIJIJHIJIIGIJJJJJJJGGEHHGHHGHFFFFFFEEEED_Mismatch_0_Sense_+_Library_PoolT
GTGCTACTAGTAAATAAATTCTACACAGGGACTGGTTGTGCATACTAATTTGTGATCTAAACTCTTTTAATAATACTCTTCTCAATCAA
>Frequency_1_QualityScore_FDFHHFHIGHGGHIIGHIHHEHGFFEEGCIGGGGHEHIIJJGIGIFFHHIHIGIJGGHF@CFHGEHGHEHAEHECEFFBDFFFCE_Mismatch_1_Sense_+_Library_PoolT
AATTTCGTTCCTCTTGTGCTACTAGTAAATAAATTCTACACAGGGACTGGTTGTGCATACTAATTTGTGATCTAAACTCTTTTAA
>Frequency_1_QualityScore_FFHHHHHJJJJIJJIJIJJJIIIJIIJJJJHGIJJJJJHGIIIIIJJJJIIJJIIIIIJJJIIJJJJJJHGHHHHGGHFBFFFDEEDECEC_Mismatch_0_Sense_+_Library_PoolT
CTTGTGCTACTAGTAAATAAATTCTACACAGGGACTGGTTGTGCATACTAATTTGTGATCTAAACTCTTTTAATAATACTCTTCTCAATGA
>Frequency_1_QualityScore_FFHHHHHJJJJJJJJJJJIJJJJJJJJJJJJJJJIJJJIJJIJJJJJJJJIJJJJIJJJJJJJJJIIJJIHGJFHGHHHHEFFFFFCEEEEDDD_Mismatch_1_Sense_+_Library_PoolT
ATTGTGCTACTAGTAAATAAATTCTACACAGGGACTGGTTGTGCATACTAATTTGTGATCTAAACTCTTTTAATAATACTCTTTTCAATCAATA
>Frequency_1_QualityScore_DDHFFHFGIIJJJIIIGIGJIGGIIGGIHIIGIIJGIJIJJJJIHGGIGHIJJJGCEHEHJJIJJIJIGC>DGFEHHFHFFFFFFFEEDDCDCD_Mismatch_2_Sense_+_Library_PoolT
TAGTAAATAAATTCTACACAGGGACTGGTTGTGCATACTAATTTGTGATCTAAACTCTTTTAATAATACTCTTCTCAATCAATAAAAAATCCTA
>Frequency_1_QualityScore_FFHHHHHJJJJJJJJJJJJJJJJJJHIJJJIJJJJJJJJJJIIJJJJGIIHIIGIHHGIJJJIHIIIJIJJHGHHHHFFFFFFDDEEECCBBDD_Mismatch_0_Sense_+_Library_PoolT
ACTAGTAAATAAATTCTACACAGGGACTGGTTGTGCATACTAATTTGTGATCTAAACTCTTTTAATAATACTCTTCTCAATCAATAAAAAATCC
>Frequency_1_QualityScore_FFHHHHHJJJJJJJIIJJJJJJJHIJIJJJJJJJJIJJJJIHIIIJIJFHJJJJJJJJJJIIJJJJJHIHEHEEHHFFFFFDEEEEEDEECDDD_Mismatch_0_Sense_+_Library_PoolT
TTTCGTTCCTCTTGTGCTACTAGTAAATAAATTCTACACAGGGACTGGTTGTGCATACTAATTTGTGATCTAAACTCTTTTAATAATACTCTTC
>Frequency_1_QualityScore_FFHHHHHJHHHIIJIJJJJJJJJJIIIJJJJJJDHIIJJJJJJJIJJJJJJJIJJJJJJJJJJJJIJIGHIIIHHHHHHFFFFFFEE_Mismatch_0_Sense_+_Library_PoolT
GCTACTAGTAAATAAATTCTACACAGGGACTGGTTGTGCATACTAATTTGTGATCTAAACTCTTTTAATAATACTCTTCTCAATCAA
>Frequency_1_QualityScore_FFHHHGHJJJJGIJJJIJJJGHIJJJJJJHGJJJJJIIJJJJJJJJJJJIJIJIFGIHIIIJIIIGGIJDHEHHHHHHFFFFFFEEDEEEDDEE_Mismatch_1_Sense_+_Library_PoolT
ATAATATTTCGTTCCTATTGTGCTACTAGTAAATAAATTCTACACAGGGACTGGTTGTGCATACTAATTTGTGATCTAAACTCTTTTAATAATA
>Frequency_1_QualityScore_EAHHHHDIIIIIFFGHIIIHHGIEGGGIIIIHGIIIIIIIIIIHHIBGIGGHHCHHEHIIIIIIGEGHHH_Mismatch_0_Sense_+_Library_PoolT
AAAAAATCCTATGTATTTTGTTTGCATTTTGTGGATGCATTATTAATCACTCTAAAGAGACTTAATCTGA
>Frequency_1_QualityScore_FFHHHHHJJJJEHHIIJIJIIBHIJIJIIJJHHHHHFFFFDDDDDDDEDDDDEDDDDDCDDDDDDD;@BB?CDDEEDEDDDDDBDDDDDCDD@<_Mismatch_2_Sense_+_Library_PoolT
GCTCTCCGCAGTGTTACAACAATTGCCCCAACATCATCGACCTCTACTTCAATCTTGCTGCAGGGGAAGGTATCTACTTGCCCCGCCTGTGCGA
>Frequency_1_QualityScore_EFHGHHGJJJJIIIIIJJJJJHIHIJIJJJJJJJJJIGIGIHIJIIJJHIJIIIIJJJHGHGGIGIIJEHEHHFFFFFFFEDEEDEEEEDCDDC_Mismatch_1_Sense_+_Library_PoolT
TTAACACTACGAATAATATTTCGTTCCTATTGTGCTACTAGTAAATAAATTCTACACAGGGACTGGTTGTTCATACTAATTTGTGATCTAAACT
>Frequency_1_QualityScore_:?@C+A4<CG@FFE91)1CB9*:?FB*?@F994?FFFIB9=4B>CE7=.=(;@E??..;45(;@6;A@35;>A;5;>;ABA@AABBBBA@A@A@_Mismatch_1_Sense_+_Library_PoolT
GAATCATATTTCGTTCCTCTTGTGCTACTAGTAAATAAATTCTACACAGGGACTGGTTGTGCATACTAATTTGTGATCTAAACTCTTTTAATAA
>Frequency_1_QualityScore_:8CC@DDDB;?3D0*:60?@;@ACDDADDDEDD@@>DD(.;;>;;5=>>>>AA>??:<7>>>-9>AAA3>>BD:>A<>>AABAAAA(:A:AA><_Mismatch_2_Sense_+_Library_PoolT
ACGGAGAAGGCAGTTCGCGGCTCTTTACTTTCTGGATAGCAGGTGTTATCAAGGGCGACCGACCTTATAATTCAACCCATTCTTTAGCACTACG
>Frequency_1_QualityScore_DFHHHHFGGIGIIJGGHGBFHAHCHIHIIHJJEGIJJJJIIGGDFHIIHIIIHGGCHIIIJGIIIHGBGEHHHHHHGFFDCFFECEDEEECDD@_Mismatch_1_Sense_+_Library_PoolT
TTTCGTTCCTATTGTGCTACTAGTAAATAAATTCTACACAGGGACTGGTTGTGCATACTAATTTGTGATCTAAACTCTTTTAATAATACTCTTT
>Frequency_1_QualityScore_FFHHHHHJJJJJIJJJJJJJJJIJJJJJJIIJJHIJJHJJJJJIIJJJIIJJIJHIIJJJIIJJIJIJJGIJFHHHHHHGFFFFFFEEEDCCCC_Mismatch_1_Sense_+_Library_PoolT
TTGTTCTACTAGTAAATAAATTCTACACAGGGACTGGTTGTGCATACTAATTTGTGATCTAAACTCTTTTAATAATACTCTTTTCAATCAATAA
>Frequency_1_QualityScore_FFHHHHHIJJJJJJJJJJJJJIIIIJJJJJIIJJJJIIIIJJIJIJJJIIJIIJJJIIJIIJHIGHIEGDHHHHHFHHFFFFFFDEEEECEADD_Mismatch_2_Sense_+_Library_PoolT
GAATAATATTTCGTTCCTATTGTGCTACTAGTAAATAAATTCTACACAGTGACTGGTTGTGCATACTAATTTGTGATCTAAACTCTTTTAATAA
>Frequency_1_QualityScore_FFHHHHHJJJJIJJJJJJJJJJJIJIJJJJJJJJJJJJJJJHJJJJJJIJJJIJJJJJIJJHIIJJJJHHHFFFFFFFEEEEEEDDEEEDDDDD_Mismatch_0_Sense_+_Library_PoolT
TTAACACTACGAATAATATTTCGTTCCTCTTGTGCTACTAGTAAATAAATTCTACACAGGGACTGGTTGTGCATACTAATTTGTGATCTAAACT
>Frequency_1_QualityScore_DEHHHHHJJIJJJJJJJJHJJIIIJJJJJJIJIJJJJJJGGIJHHHIIJIIIJJJGIJJJHIHIIII;@CEHFHHHHFFFFEFFEDDECEEEDC_Mismatch_0_Sense_+_Library_PoolT
TTCCTCTTGTGCTACTAGTAAATAAATTCTACACAGGGACTGGTTGTGCATACTAATTTGTGATCTAAACTCTTTTAATAATACTCTTCTCAAT
>Frequency_1_QualityScore_FFHHHHHJJJHIJGHIJJIJIJIIIIJFHGJJJJJIJJJJJIJJJJJJIJJJJIJJIIJJJJJHHHHHFACEDEDDCDEFDDDDDDDDDCDDD?_Mismatch_0_Sense_+_Library_PoolT
CAGGGACTGGTTGTGCATACTAATTTGTGAGAGACTCTTTTAATAATACTCTTTTCAATCAATAAAAAATCCTATGTAAAAAAAAAAGATCGGA
>Frequency_1_QualityScore_FFHHHHHJIIBGGIJIJJGCEEHFHGGHEGGGIIIIJJGGIGGIJFGGBFHIJIIGIIGHIGHHFEEHHFFEDDFF@>ACEEDDDDCC>@5;@A_Mismatch_0_Sense_+_Library_PoolT
TAATATTTCGTTCCTCTTGTGCTACTAGTAAATAAATTCTACACAGGGACTGGTTGTGCATACTAATTTGTGATCTAAACTCTTTTAATAATAC
>Frequency_1_QualityScore_FFHHHHHJJJJJJJJJIJJJJIIIJJJJHIJJJJJJJJJJJJJJJJHJJJJJJGIIJJIJIJJGHIJHIGHHHGFFFFFEEDDEEEEDEDDEEE_Mismatch_1_Sense_+_Library_PoolT
ATTCTTTAACACTACGAATAATATTTCGTTCCTATTGTGCTACTAGTAAATAAATTCTACACAGGGACTGGTTGTGCATACTAATTTGTGATCT
>Frequency_1_QualityScore_FFHHHGFHIJJJJJJJJJJJJJIJJJIJJJJGGIIJJJJJJJJIJJJJIJJJJJJJJJJIJJJJJIJJJHIIFFHHHHFFFFFFEEEEEEEDDD_Mismatch_0_Sense_+_Library_PoolT
TACTAGTAAATAAATTCTACACAGGGACTGGTTGTGCATACTAATTTGTGATCTAAACTCTTTTAATAATACTCTTTTCAATCAATAAAAAATC
>Frequency_1_QualityScore_FFHHHHHJGIJJJJJJIIJJJJJJJJJJJJJIJJIJIIHJJJHIJIJJJJJIJIIIJJIIJHJJJJJJHFHHHHHFFFFFFDEDECEDDDEDDD_Mismatch_0_Sense_+_Library_PoolT
TCCTCTTGTGCTACTAGTAAATAAATTCTACACAGGGACTGGTTGTGCATACTAATTTGTGATCTAAACTCTTTTAATAATACTCTTCTCAATC
>Frequency_1_QualityScore_FFHHHHHJJJJJIJJJJJJHJJJIJJJJJJJJJJJJJJJJJJJJJIJJIHGIJGIJJJJJJJJIIJJJJHFHHFHHFFFFEEEEEDEEDEEDDD_Mismatch_0_Sense_+_Library_PoolC
TAATATTTCGTTCCTCTTGTGCTACTAGTAAATAAATTCTACACAGGGACTGGTTGTGCATACTAATTTGTGAGAGACTCTTTTAATAATACTC
>Frequency_1_QualityScore_FFHHHHHJJJJJJJJJJIJIIJJJJIJJJIJJJJIJJJJJJIJHIIJJJJJIIJJJJJIJIGIIHHHHC@BEDEEEDEDCCDEEDDDDDDDDDC_Mismatch_0_Sense_+_Library_PoolC
CTTTAACACTACGAATAATATTTCGTTCCTCTTGTGCTACTAGTAAATAAATTCTACACAGGGACTGGTTGTGCATACTAATTTGTGAGAGACT
>Frequency_1_QualityScore_DDHHFHHIJICGGGBHIGGGGIGGIIGIGIJJIJIGGFGIIJJCGEHFB>@BCCD(:CCEDD@C>>>C::>B@ACDDEDCDCDDDDDDD>BDDD_Mismatch_0_Sense_+_Library_PoolC
TAAATATCGCGCTGACTCTAGTTGCTTTCACGGAGAAGGCAGGTCGCGGCTCTTTACTTTCTGGATAACAGGTGTTATCAAGGGCGACCGACCT
>Frequency_1_QualityScore_FFHHHHHCGHHIJJJJJJJJJIIJIIJJJJJIHJIJIJJJJJHHHHHFFFFFFFEEEDDDDDDEEEEEFCDDDDDDDDDCDDDCCDCDCED_Mismatch_0_Sense_+_Library_PoolC
TAACAGGTGTTATCAAGGGCGACCGACCTTATAATTCAACCCATTCTTTAACACTACGAATAATATTTCGTTCCTCTTGTGCTACTAGTAA
>Frequency_1_QualityScore_FFHHHHHIJIJJIJJHIJJJJJJIJIIJJJGGIHIJJJJJJJJJJJJIJJJJJJJJJJJJJIJIJIJJHHGHHHFFFFFFFEEECAEDDDCDDD_Mismatch_0_Sense_+_Library_PoolC
ACTAGTAAATAAATTCTACACAGGGACTGGTTGTGCATACTAATTTGTGAGAGACTCTTTTAATAATACTCTTTTCAATCAATAAAAAATCCTA
>Frequency_1_QualityScore_FFHHHHHJJJJJJJJJJJJIJJJJJJJJJIJJJJJJJJJJJJIJJIIIJJJJIJJJJIGHHHHGHFFFDFDFEEEEEDEDDDACDCDEFEEEDD_Mismatch_0_Sense_+_Library_PoolC
GTTCTGGAATCATAAAAATCTCTCCCACTTCGGCTCCGTCTCCTGTTTCTTTATAGTTCATCATTAAAGTAACTGTCTTCAATATATTCATCGA
>Frequency_1_QualityScore_DFHHHFHIIGJJIIJJJJJJJJJJJJIJJJJJJJJJIJJJJIJJJJJJHHHHHFFCEFEDDDDDDDBDDCCCCDDDDDCDCDDDDDDDDDDDCD_Mismatch_0_Sense_+_Library_PoolC
CGAGGTTATAATACCTGCTTCTAAATCAAGCATAACCGCCGAATCATTGGCTGTTGCCCCTACAACAATTGGTTCTGGAATCATAAAAATCTCT
>Frequency_1_QualityScore_FFHHHHHJJJJJIJIJJJIIJJFHGIIJIIJIJJJJJHHHHGHFFFFFFED@C@@CEDDDDDDDDBBDDDDDDDDD:CDEDDEDDDBDDEEDDD_Mismatch_0_Sense_+_Library_PoolC
TTGCTTTCACGGAGAAGGCAGGTCGCGGCTCTTTACTTTCTGGATAACAGGTGTTATCAAGGGCGACCGACCTTATAATTCAACCCATTCTTTA
>Frequency_1_QualityScore_FFHHHHHJJIJJJJJJJJJJJJJJJJJJJJJJJJJJJJJIJIJJJIJJIJIIJJJJJJJJIJJJGIHHFBDFFFFFEEEEEDEDDDDDDDCDDD_Mismatch_0_Sense_+_Library_PoolC
AACACTACGAATAATATTTCGTTCCTCTTGTGCTACTAGTAAATAAATTCTACACAGGGACTGGTTGTGCATACTAATTTGTGAGAGACTCTTT
>Frequency_1_QualityScore_FFGHHHHJJJJJJCGFHIJJJIJJJIIHIJJGHJJJJJJJJJJHHHHHFFFFFFEEEEEEDDDDDDDDDCDDEFDDBDDDDDDDDCDDDCDDDD_Mismatch_0_Sense_+_Library_PoolC
TCTGGATAACAGGTGTTATCAAGGGCGACCGACCTTATAATTCAACCCATTCTTTAACACTACGAATAATATTTCGTTCCTCTTGTGCTACTAG
