# Supplementary material for: Differential Gene Expression Reveals Candidate Genes for Drought Stress Response in Abies alba (Pinaceae)
Source: PLoS One. 2015 Apr 29;10(4):e0124564. doi: 10.1371/journal.pone.0124564 (PMC4414588; doi:10.1371/journal.pone.0124564)
Supplement: S3 File — (GZ) [file pone.0124564.s003.gz › comp20084_c0_seq1 #or# comp20084_c0_seq2 #or# comp20084_c0_seq3.fa]

>comp20084_c0_seq1 len=444 path=[331:0-11 895:12-19 1101:20-63 413:64-81 431:82-102 452:103-126 476:127-182 532:183-245 595:246-443]
TTGGTGTAGACCCAGGAAGCAACCTTAGCTGTTAACAATAATTGGGTAGCGCCTCTTGATCTGATCAAAATAACCAATAAAGTGATCGAGGCTATAGTAATAATTACCAGAGCAGAGCAGAGCAGTATTCGGAACAAAATTCTGCCCCTAATAAAATAAAACAACAAATTTCGCATAGAGAATTTTCTTTTTTCAACACTCTTATGGTTAGGATTTCAACTTTCTCGTTCAAAATATCCAACAGGGTTTCCACTCTCTTGAAAACATCTAATAAAAAATCCAAGAAACTTAAACGCTTCGACTCCAAAAAATTACATTGGTGATTAAATTGAATGCGTCAAACGGTCGTCATATTTGAACGTGAATAGATCATTCTATTGGTGACCATCAAATTCAAAGAAACCGACAACTCTTGTTGTTCACATACATAAAAAAAATATATAA
>comp20084_c0_seq2 len=461 path=[331:0-11 895:12-19 903:20-47 380:48-48 381:49-49 382:50-72 405:73-80 413:81-98 431:99-119 452:120-143 476:144-199 532:200-262 595:263-460]
TTGGTGTAGACCCAGGAAGCAACCTTAGCTGTTAACAATAATTAGGTGGCGCCTCTTGATCTCATCAAAATAGTTCATATTTCAAAATAACCAATAAAGTGATCGAGGCTATAGTAATAATTACCAGAGCAGAGCAGAGCAGTATTCGGAACAAAATTCTGCCCCTAATAAAATAAAACAACAAATTTCGCATAGAGAATTTTCTTTTTTCAACACTCTTATGGTTAGGATTTCAACTTTCTCGTTCAAAATATCCAACAGGGTTTCCACTCTCTTGAAAACATCTAATAAAAAATCCAAGAAACTTAAACGCTTCGACTCCAAAAAATTACATTGGTGATTAAATTGAATGCGTCAAACGGTCGTCATATTTGAACGTGAATAGATCATTCTATTGGTGACCATCAAATTCAAAGAAACCGACAACTCTTGTTGTTCACATACATAAAAAAAATATATAA
>comp20084_c0_seq3 len=607 path=[186:0-89 1051:90-100 852:101-119 306:120-120 307:121-144 331:145-156 343:157-193 380:194-194 931:195-218 405:219-226 413:227-244 431:245-265 452:266-289 476:290-345 532:346-408 595:409-606] : sp|Q6K8R2|CHI6_ORYSJ Chitinase 6 OS=Oryza sativa subsp. japonica GN=Cht6 PE=2 SV=1 e-value: 4e-14 blast score: 74.7
AACAGCAATTGCCACACTGCTATTACATCTGGTCAGGGATTCGGGGCAACCATTCAAGCAATCAACGGAGCAGTAGAATGCAACGGTGGAGACAGCGCGGAAGTTAGTGACCGCGTCAGTCTTTACACCAACTACTGCAGTGACCTTGGTGTAGACCCAGGAAGCAACCTTAGCTGTTAAAGAATAATTAGCTAGCGCCTCTTGATCTCATCAAAATACTTCATATTTCAAAATAACCAATAAAGTGATCGAGGCTATAGTAATAATTACCAGAGCAGAGCAGAGCAGTATTCGGAACAAAATTCTGCCCCTAATAAAATAAAACAACAAATTTCGCATAGAGAATTTTCTTTTTTCAACACTCTTATGGTTAGGATTTCAACTTTCTCGTTCAAAATATCCAACAGGGTTTCCACTCTCTTGAAAACATCTAATAAAAAATCCAAGAAACTTAAACGCTTCGACTCCAAAAAATTACATTGGTGATTAAATTGAATGCGTCAAACGGTCGTCATATTTGAACGTGAATAGATCATTCTATTGGTGACCATCAAATTCAAAGAAACCGACAACTCTTGTTGTTCACATACATAAAAAAAATATATAA

>Frequency_9_QualityScore_EEFGGFBEHHIGGGGHHIGHHEFGGHIHHIIGHHHIHHHGHGHGFHIHIEFHHHGGHGGGGFEEFDECCCDCCCDCCCCCCC@CCCBCCCCBCC_Mismatch_0_Sense_+_Library_PoolT
ATAAAGTGATCGAGGCTATAGTAATAATTACCAGAGCAGAGCAGAGCAGTATTCGGAACAAAATTCTGCCCCTAATAAAATAAAACAACAAATT
>Frequency_5_QualityScore_FFHHHFHIIIGIJHIIHFIHEHIHJJIJIIIJIIIIJJIIIIIGIIJIEHHIIIIIIIHIIGGGHEEFECDCDCDDDDDEDCDDDCDCCABCCD_Mismatch_0_Sense_+_Library_PoolT
TAAAGTGATCGAGGCTATAGTAATAATTACCAGAGCAGAGCAGAGCAGTATTCGGAACAAAATTCTGCCCCTAATAAAATAAAACAACAAATTT
>Frequency_5_QualityScore_FFHHHHHJJJJJJJJJJEHHJJJHIIIIJJJJIIIJJJJJJJJJJIIIIIJJJJJJIIHIDGHHHGGGFCDDDDEDDDDDDDDDDD_Mismatch_0_Sense_+_Library_PoolT
CAAAATAACCAATAAAGTGATCGAGGCTATAGTAATAATTACCAGAGCAGAGCAGAGCAGTATTCGGAACAAAATTCTGCCCCTAA
>Frequency_5_QualityScore_FFGGGFFIAGFHHIHIJGGGGIHCGIIIHIHIJIJIIIHIJIHHIHHFGHHFHHIHHGHFHGGGFGDEEDCDDCCDDDCDDCDDDCCDDD_Mismatch_0_Sense_+_Library_PoolT
CAATAAAGTGATCGAGGCTATAGTAATAATTACCAGAGCAGAGCAGAGCAGTATTCGGAACAAAATTCTGCCCCTAATAAAATAAAACAA
>Frequency_4_QualityScore_ECGGHFFFHIHAFHHIHGHFGGGGGIEGFHHIHHIIGHGIHGGGIGIIIGGIGGCDEGIHFHDEECDDDCDECCDBCBCCDCCDCCCCCDDCCC_Mismatch_0_Sense_+_Library_PoolT
AACCAATAAAGTGATCGAGGCTATAGTAATAATTACCAGAGCAGAGCAGAGCAGTATTCGGAACAAAATTCTGCCCCTAATAAAATAAAACAAC
>Frequency_4_QualityScore_EEGGGHGHIGIHIGIHGGFHHGGIIIIGIJGGIHHIIJIIIIJHIGHIFFHHIHGIIIEFHGGHHFEDCDBBCACDDB@BBBCC_Mismatch_0_Sense_+_Library_PoolT
AAATAACCAATAAAGTGATCGAGGCTATAGTAATAATTACCAGAGCAGAGCAGAGCAGTATTCGGAACAAAATTCTGCCCCTAA
>Frequency_4_QualityScore_EEFGGFGIFBBFHHFIIIGHHFFGHHIGIGIIIIIJGHIHIIGGHIHFCEEEGIIHGHGDGEFD?CDADAACCCCCABBCCCCCCCCA@CCCCA_Mismatch_0_Sense_+_Library_PoolT
AAGTGATCGAGGCTATAGTAATAATTACCAGAGCAGAGCAGAGCAGTATTCGGAACAAAATTCTGCCCCTAATAAAATAAAACAACAAATTTCG
>Frequency_4_QualityScore_FFHHHHHJJJJJJFHIIJIIIIJJJJJJHIJJJJJJJJJJJJJJJJJJJJJIIJJIGGIIJIHHEGGFEEEEEEEEEDDDCD_Mismatch_0_Sense_+_Library_PoolT
ATAACCAATAAAGTGATCGAGGCTATAGTAATAATTACCAGAGCAGAGCAGAGCAGTATTCGGAACAAAATTCTGCCCCTAA
>Frequency_4_QualityScore_EFHHHHHJJJJJJJJJIJGHIIIFHIJIIJJJJHIIIIJJIJJJJIHIJIJJJIJIIJIJIGHIIHGFEEDEEEDDECDBCCCDCCD_Mismatch_0_Sense_+_Library_PoolT
TCAAAATAACCAATAAAGTGATCGAGGCTATAGTAATAATTACCAGAGCAGAGCAGAGCAGTATTCGGAACAAAATTCTGCCCCTAA
>Frequency_3_QualityScore_FFHHHHHJJJJJGHIJIIJJJJJJJJJHIIJJJJJIIJJJJJJJJJJJJJIJJJJHHHHJJHHHFFFFDCEDEEDDDDDCD_Mismatch_1_Sense_+_Library_PoolT
TAACCAATAAAGTGATCGAGGCTATAGTAATAATTACCAGAGCAGAGCAGAGCAGTGTTCGGAACAAAATTCTGCCCCTAA
>Frequency_3_QualityScore_FFEGGFGIHIJJJIJJIEGHGIIJJIJJJJJIJJJJJJIJHIIIJGGIIIJJJJIIIHHHGGGFGFEEEEDDEEDDEDDDDDCDDDDCDDDCCC_Mismatch_0_Sense_+_Library_PoolT
AGTGATCGAGGCTATAGTAATAATTACCAGAGCAGAGCAGAGCAGTATTCGGAACAAAATTCTGCCCCTAATAAAATAAAACAACAAATTTCGC
>Frequency_3_QualityScore_FFEGHHHJJJJJJJJJIIJIIIJJJJJIIJHHJIJJJIJJIJIIIEGGIJJJHIIJIHFHGGFEFFEEDDCCDDDDECDDDDBCCDDCDCDDDD_Mismatch_1_Sense_+_Library_PoolT
AGTGATCGAGGCTATAGTAATAATTACCAGAGCAGAGCAGAGCAGTGTTCGGAACAAAATTCTGCCCCTAATAAAATAAAACAACAAATTTCGC
>Frequency_3_QualityScore_FFHHHGHJJFHHJIIHIJJJIIJJHHIJHJJJJJJJJJJIIJIJJIIIJJIIHIIJIIIHGGGFDDFFECEDEDDDCCDDDDDDDDCDDCCCCB_Mismatch_0_Sense_+_Library_PoolT
CCAATAAAGTGATCGAGGCTATAGTAATAATTACCAGAGCAGAGCAGAGCAGTATTCGGAACAAAATTCTGCCCCTAATAAAATAAAACAACAA
>Frequency_2_QualityScore_FFGHHHGIJJJJJIIIIJJIJIIJIIIJIJJJIJJJIJJIJJHIIIIIIJJJJJJIEGIIJJHHGFFFFDDEDEEDCCDDCC_Mismatch_1_Sense_+_Library_PoolT
ATAACCAATAAAGTGATCGAGGCTATAGTAATAATTACCAGAGCAGAGCAGAGCAGTGTTCGGAACAAAATTCTGCCCCTAA
>Frequency_2_QualityScore_FFHHHHHIJJJJJJGIIJJIJJJJJJJIIIIJJJJJIJJIJJJJIIIJIIJJJJJIIFGIJJIIGGEFFEEEEEEEEEDDDDD_Mismatch_0_Sense_+_Library_PoolT
AATAACCAATAAAGTGATCGAGGCTATAGTAATAATTACCAGAGCAGAGCAGAGCAGTATTCGGAACAAAATTCTGCCCCTAA
>Frequency_2_QualityScore_FCEGGHGGIIIJIJJJIIIIIJJIIIJIJGIJIIIIJJIIJIJJHIIHIIJIIIIIGIGHHEEEGEFEDECBCEDCBCCDDCDDCCACCDCACD_Mismatch_0_Sense_+_Library_PoolT
GTGATCGAGGCTATAGTAATAATTACCAGAGCAGAGCAGAGCAGTATTCGGAACAAAATTCTGCCCCTAATAAAATAAAACAACAAATTTCGCA
>Frequency_2_QualityScore_EEHGGHGIJIIIIJEADIHIIIGIGIICHFEGHIHIIIIJFHDFCHGGIIEHIIIHIIEDE?EE;CDFECCCECBDCCCACCCD_Mismatch_1_Sense_+_Library_PoolT
AAATAACCAATAAAGTGATCGAGGCTATAGTAATAATTACCAGAGCAGAGCAGAGCAGTGTTCGGAACAAAATTCTGCCCCTAA
>Frequency_2_QualityScore_FDHHHHHJJJJJJJJIGIIJJJJJJJJJJJJJJJIJJJJIJJJJHIJJJJJJJJIIHHGGGFFFEEDDDEECDDDEDDDDDDDDDCADDDCCCC_Mismatch_1_Sense_+_Library_PoolT
GTGATCGAGGCTATAGTAATAATTACCAGAGCAGAGCAGAGCAGTGTTCGGAACAAAATTCTGCCCCTAATAAAATAAAACAACAAATTTCGCA
>Frequency_1_QualityScore_FFHHHHHJJJJJIJJJEHGIIJIIIJJJJJJIIJJJJJJJJJJJIJJJJJIJJJJJJJJHHHIJHHFFFEEEDDDDEEDDDDDDD_Mismatch_1_Sense_+_Library_PoolT
AAAATAACCAATAAAGTGATCGAGGCTATAGTAATAATTACCAGAGCAGAGCAGAGCAGTGTTCGGAACAAAATTCTGCCCCTAA
>Frequency_1_QualityScore_FFHHHHHIIJJJJJGIIHHIGIIJJIJEIIIGIIIJIIIGGIJJIDHGGIIJJJIJJJEHHGHHDFFFFDE_Mismatch_0_Sense_+_Library_PoolT
AGTGATCGAGGCTATAGTAATAATTACCAGAGCAGAGCAGAGCAGTATTCGGAACAAAATTCTGCCCCTAA
>Frequency_1_QualityScore_DDHHHHFA@FFB??CBHBFGGH:CCAHGIGCGFGHIGFIGIIIIIHGGEGFHHHGCG(;B@BEFF@AE@>AAB?BCCCCACDCCCCCCCCCC?C_Mismatch_0_Sense_+_Library_PoolT
AATAAAGTGATCGAGGCTATAGTAATAATTACCAGAGCAGAGCAGAGCAGTATTCGGAACAAAATTCTGCCCCTAATAAAATAAAACAACAAAT
>Frequency_1_QualityScore_FDFHHHFGGGHIIJGIGIFGGEGEFFDFCHHJIJFHHIG_Mismatch_0_Sense_+_Library_PoolT
AACCAATAAAGTGATCGAGGCTATAGTAATAATTACCAG
>Frequency_1_QualityScore_FFHHHHHJJJJJJJJJHHIJJJJJJJJJJJJIIJJIJJJJJJJJJJJJJJJIJJFJIJIHIJJHHHHFFFEEDEEDEECDDDDDC_Mismatch_0_Sense_+_Library_PoolT
AAAATAACCAATAAAGTGATCGAGGCTATAGTAATAATTACCAGAGCAGAGCAGAGCAGTATTCGGAACAAAATTCTGCCCCTAA
>Frequency_1_QualityScore_DDFHDF,<A@FEHA@A?@G@GHIICGEHIIFIIIGEGDFDHHCGCEG>F=F@FFDG;AH@?@=@;@CCCCBBBBCCC;>ADCCCCC@?_Mismatch_1_Sense_+_Library_PoolT
ATAAAGTGATCGAGGCTATAGTAATAATTACCAGAGCAGAGCAGAGCAGTGTTCGGAACAAAATTCTGCCCCTAATAAAATAAAACAA
>Frequency_1_QualityScore_FAFDHHHJIIGHIJJJCHHIGJJGGGHDHIIIIGHIIIGGGIJIIJGJGIIIJJIJJJH=CEEFFFFFDCEDDDDDEDDDDDD_Mismatch_1_Sense_+_Library_PoolT
AAAATAACCAATAAAGTGATCGAGGCTATAGTAATAATTACCAGAGCAGAGCAGAGCAGTATTCGGAACAAAATTCTGCCCCA
>Frequency_1_QualityScore_FFHHFHHJIIJEIHHIJJJIIIJIIIH>GDFFFHCIHI_Mismatch_0_Sense_+_Library_PoolT
AATAACCAATAAAGTGATCGAGGCTATAGTAATAATTA
>Frequency_1_QualityScore_D<C:<CA<A<<EFI?A:EE>B9@GF@FFIIEBF<?D9DD@BFDF8==B=FFAFAEEAC>EFDBBDDC@\;;@ABBDBBB@B?<B?B<BBBBBB9_Mismatch_1_Sense_+_Library_PoolT
GTGATCGAGGCTATAGTAATAATTACCAGAGCAGAGCAGAGCAGTATTCGGAACAAAATTCTGCCCCTCATAAAATAAAACAACAAATTTCGCA
>Frequency_1_QualityScore_D;BD<FD4A+<;A?)8FB6D*:1919BBGF9BG<?*0BFFFEI?9FF=FAFFCC=@D(/-5\.;>;@A>3;@A@=BBBA:>AB>@ABBBBB<?B_Mismatch_2_Sense_+_Library_PoolT
CCAATAAAGCGATCGAGGCTATAGTAATAATTACCAGAGCAGAGCAGAGCAGTGTTCGGAACAAAATTCTGCCCCTAATAAAATAAAACAACAA
>Frequency_1_QualityScore_DD:CDDDEE;=<FECE9?+@EEBECE<DCFDDD<9BDDBDI@DDEDDCDECDI75AD=C??A>AA>>??;5;;>>3;>>:3>A2<??99>>A_Mismatch_1_Sense_+_Library_PoolT
AAGTGATCGAGGCTATAGTAATAATTACCAGAGCAGAGCAGAGCAGTGTTCGGAACAAAATTCTGCCCCTAATAAAATAAAACAACAAATTT
>Frequency_1_QualityScore_?BDD>A+1222CAA8:::1:C11C<D?B?BDDA?B?BDB?889B88==@CC>7@@_Mismatch_1_Sense_+_Library_PoolT
ATAAAGCGATCGAGGCTATAGTAATAATTACCAGAGCAGAGCAGAGCAGTATTCG
>Frequency_1_QualityScore_D>:AFH?;@FFG;FCEHFHG_Mismatch_0_Sense_+_Library_PoolT
AGTGATCGAGGCTATAGTAA
>Frequency_1_QualityScore_FFHGHHHJJJIJIIIIFGFGEIIJIIIJJIIFIGIIJJGIJJJJJJJJJJJDIJIJGHIIJEDCHHHGEDBECEDDDDEECDDDDDD_Mismatch_1_Sense_+_Library_PoolT
TCAAAATAACCAATAAAGTGATCGAGGCTATAGTAATAATTACCAGAGCAGAGCAGAGCAGTGTTCGGAACAAAATTCTGCCCCTAA
>Frequency_1_QualityScore_FFHHHFHIJIEIIJIIIGGGEHIEIJIHIHHIJIIIJJIIGIJJJIGIIHIJJJIIJJGGHHHEHDCEEBADDEEDDDCDDCDDDDD_Mismatch_0_Sense_+_Library_PoolT
TAAAGTGATCGAGGCTATAGTAATAATTACCAGAGCAGAGCAGAGCAGTATTCGGAACAAAATTCTGCCCCTAATAAAATAAAACAA
>Frequency_1_QualityScore_FFHHHHHJIJFHIJJJJJIJJJJIICHIJJJJJJJJJJJJJ3EHIJJJGJJIIGHEHIHHFFFEEEDEDCDDDDDDB?CDDCDDEDDDDCDBBD_Mismatch_1_Sense_+_Library_PoolT
ACCAATAAAGTGATCGAGGCTATAGTAATAATTACCAGAGCAGAGCAGAGCAGTGTTCGGAACAAAATTCTGCCCCTAATAAAATAAAACAACA
>Frequency_1_QualityScore_FDFHHHHJJJJHGHGHBHIJJJHIJIJJIJIDIIGIJJJIJGHJJJJIIGIIIJ;DDHHHEHGEFFEFAACDDCCDEEDDDDB@_Mismatch_0_Sense_+_Library_PoolT
AAAATAACCAATAAAGTGATCGAGGCTATAGTAATAATTACCAGAGCAGAGCAGAGCAGTATTCGGAACAAAATTCTGCCCCTA
>Frequency_1_QualityScore_BDHFHGGIEHGIG+AAGGGHIB>GADBFG<BGA<@BDBDGEFHHAGIIBB3=@E@E.7@EAAAA;?BDC2>ACCACABBBBC_Mismatch_1_Sense_+_Library_PoolT
ATAACCAATAAAGGGATCGAGGCTATAGTAATAATTACCAGAGCAGAGCAGAGCAGTATTCGGAACAAAATTCTGCCCCTAA
>Frequency_1_QualityScore_FFHHHHHJJJHIJJJJIJJJJJJJJGIJJJJJJIJJJJJJJJJJJIJJJJJJJHIJJJJJJGHHFFFFEEEEEEDDDDDDDDDDCCCDDDDDDD_Mismatch_0_Sense_+_Library_PoolT
ACCAATAAAGTGATCGAGGCTATAGTAATAATTACCAGAGCAGAGCAGAGCAGTATTCGGAACAAAATTCTGCCCCTAATAAAATAAAACAACA
>Frequency_1_QualityScore_FFDHHHHJJJJJJJJJJFHIJIIIJJJJJJIIGIIIIJJJJJJGIGIJJJGIJJJIIIIJDHHGHGFFFAECDDDDCEEDDDDDBD_Mismatch_1_Sense_+_Library_PoolT
CAAAATAACCAATAAAGTGATCGAGGCTATAGTAATAATTACCAGAGCAGAGCAGAGCAGTGTTCGGAACAAAATTCTGCCCCTAA
>Frequency_1_QualityScore_FFHHHHHJIIIJJJHHIJJJJJJJJJJGIIIGIJJJJIIJIJIJJJJGJJJJIIJIIFHHIIIHHGDFDBDEEEEEDDDDBB_Mismatch_2_Sense_+_Library_PoolT
AATAACCAATAAAGTGATCGAGGCTATAGTAATAATTACCAGAGCAGAGCAGAGCAGTGTTCGGAACAAAATTCTGCCCCCA
>Frequency_1_QualityScore_FFHHHHGICGGIJJJJJJGGIIJHIGIJJJJJJJIJJJJJJIIJIJIIIJJEFHJJJJGIJIJHFHGFFFFFFDDCECDCACDCDDDDDD_Mismatch_1_Sense_+_Library_PoolT
CAATAAAGTGATCGAGGCTATAGTAATAATTACCAGAGCAGAGCAGATCAGTATTCGGAACAAAATTCTGCCCCTAATAAAATAAAACAA
>Frequency_1_QualityScore_FFHHHHGJJJJJJJHIJJJIJJJJJJJJJGIIIIJJJJIJIJJJJJJIIJJJJJJIHEHHHHFFDDDDDDDDDDDDDDDDDDD_Mismatch_1_Sense_+_Library_PoolT
AATAACCAATAAAGTGATCGAGGCTATAGTAATAATTACCAGAGCAGAGCAGAGCAGTGTTCGGAACAAAATTCTGCCCCTAA
>Frequency_1_QualityScore_FFHHHHFHIJJJIJJJJJJJJFGIHJJJJJJJJJJJJJJJJJJJJJJJJFHHJJIIJFHHFFFFFEEEEEDDDBDDDDDDEDDDDDDDDDDBDD_Mismatch_1_Sense_+_Library_PoolT
ATAAAGTGATCGAGGCTATAGTAATAATTACCAGAGCAGAGCAGAGCAGTGTTCGGAACAAAATTCTGCCCCTAATAAAATAAAACAACAAATT
>Frequency_1_QualityScore_FFHHFHHJJJJJJJJJJIJIIIJJJJJJJJJJJJJJIJJJJJJJJJJHIIJJJIGIFHHHFFFFFFEEDCDDDCDDDDDDDDDDDDDDDBDCDD_Mismatch_1_Sense_+_Library_PoolT
AAAGTGATCGAGGCTATAGTAATAATTACCAGAGCAGAGCAGAGCAGTGTTCGGAACAAAATTCTGCCCCTAATAAAATAAAACAACAAATTTC
>Frequency_1_QualityScore_FFHHHHHJGHJJJJIJJJJJJJJIHGJJJJJJJJJJJJJJJIJJJJGJJJJIIHGIJJIJGHHHFFFFFFEEEEEDDDDDDDEDDEEDDD_Mismatch_0_Sense_+_Library_PoolT
CAATAAAGTGATCGAGGCTATAGTAATAATTACCAGAGCAGAGCAGAGCAGTGTTCGGAACAAAATTCTGCCACTCGTAAAATATAACAA
>Frequency_1_QualityScore_DFHHHHHHIJJJIJJJJJJJJIIIGJJIJJJJJJJJJJJIJJJJJJJJJHHFHIIJJJJHHFHFFFFFFFEEEEDDDDDDEDEEEDDDDDDDDC_Mismatch_0_Sense_+_Library_PoolT
ATAAAGTGATCGAGGCTATAGTAATAATTACCAGAGCAGAGCAGAGCAGTGTTCGGAACAAAATTCTGCCACTCGTAAAATATAACAACAAATT
>Frequency_1_QualityScore_FFHHHFHIJJIJJJJJJJIJHIJIJJJJJJJIJJJJJJJJJJJJJJJJCFHJJIJJIIIJEEHGHGFFFFCDB@CCDDDDDDACDBDBDDD<?B_Mismatch_0_Sense_+_Library_PoolT
TAAAGTGATCGAGGCTATAGTAATAATTACCAGAGCAGAGCAGAGCAGTATTCGGAACAAAATTCTGCCCCTAATAAAATAAAAAAGATCGGAA
>Frequency_1_QualityScore_FFHHHFHJJJJJJJJIJJJJIIJJJJJJJJJJJIJJJJIJJJJJJJJJHIJJJJIJHFDDDDDDDEDDEDDDDDDDDDDDDDEDDDDDDDDDDD_Mismatch_1_Sense_+_Library_PoolT
TAAAGTGATCGAGGCTATAGTAATAATTACCAGAGCAGAGCAGAGCAGTGTTCGCGGGAATAAAATTCTGCCCCTCGTAAAATAAAACAACAAT
>Frequency_1_QualityScore_DFFHHHHIGJGFHIGIIJJJJJEIGJIJJIIJJJJJJIJIJJJIIGIIGHIGIGIIIIGHEHFHFFFEBDADDDDDDDDCDCDDDD@BD@><8:_Mismatch_0_Sense_+_Library_PoolT
ATAAAGTGATCGAGGCTATAGTAATAATTACCAGAGCAGAGCAGAGCAGTATTCGGAACAAAATTCTGCCCCTAATAAAATAAAAAAAAAAGAT
>Frequency_1_QualityScore_FFFHHHHIEGHHIJCHGIGGGGIGIJJJJIIJJIJIIIJIGHAHGIJIJJFIFHFHGEHHEEFFFFEEECEDDDDD@CCCCCDDD@ACCBBBBB_Mismatch_0_Sense_+_Library_PoolT
AATAACCAATAAAGTGATCGAGGCTATAGTAATAATTACCAGAGCAGAGCAGTGTTCGGAACAAAATTCTGCCCCTAATAAAATAAAACAACAA
>Frequency_1_QualityScore_FFHHHHHFHIJJJIJJJJJJJJFIIJJJJJJJJJJJJJJJJJJJJJIIJJIHIJJJJJHD@BBDCDCDDCDDDDDDDDDDDDBDEDD_Mismatch_0_Sense_+_Library_PoolT
AATAAAGTGATCGAGGCTATAGTAATAATTACCAGAGCAGAGCAGAGCAGTGTTCGCGGGAATAAAATTCTGCCCCTCGTAAAATAA
>Frequency_1_QualityScore_FFHHHHHJJJJHIJJJJJJJJJIJIJHHIJJJJJJJJJJJJJJJJJJJJJJIJJHHHIJHHHEFFEDDEEDEEDDDDDDDD8ABDEDEEEDDDD_Mismatch_0_Sense_+_Library_PoolT
AACCAATAAAGTGATCGAGGCTATAGTAATAATTACCAGAGCAGAGCAGAGCAGTGTTCGGAACAAAATTCTGCCACTCGTAAAATATAACAAC
>Frequency_1_QualityScore_DDFBD??GBHGIIAB<E<:,A4<FB:DGDBFA??DH@?BF4?DD??D;CFEB9FHE@E=C(63?AE;B(,;;>AC;>@@(;AB?B_Mismatch_1_Sense_+_Library_PoolC
CAAAATAACCAATAAAGTGATCGAGGCTATAGTAATAATTACCAGAGCAGAGCAGAGCAGCATTCGGAACAAAATTCTGCCCCTA
