# Supplementary material for: Differential Gene Expression Reveals Candidate Genes for Drought Stress Response in Abies alba (Pinaceae)
Source: PLoS One. 2015 Apr 29;10(4):e0124564. doi: 10.1371/journal.pone.0124564 (PMC4414588; doi:10.1371/journal.pone.0124564)
Supplement: S3 File — (GZ) [file pone.0124564.s003.gz › comp15475_c0_seq1 #or# comp15475_c0_seq2.fa]

>comp15475_c0_seq1 len=486 path=[1:0-37 39:38-88 90:89-192 194:193-485] : gi|148908605|gb|ABR17412.1| unknown [Picea sitchensis] e-value: 1e-05 blast score: 50.4
GCGTAAGCTTTCAGAGAGGTGAAACAGCTGTTACAGATAATTCATCCTCGTCTCCATCTTCATGTGGAAAAGAGGTTCAGAAAATTTCGATAATAACAGAGCCATGGTACAGAAATCTTATGCAGTGCCTTCTGTTACTGTTTGGCTAACGGCCGCACCGCTGGGAATACCTTGGCAACATGGGACTAACCTCTCACTCAAATGTTGGAAATTAATTTCTCCCGCCTGTCAGTGCTTATTGTAATTTAGCTTCTCTTAGAAGTCTTTTCATAGATGTTTATAGATATCTGGAAGTCTTTTCATAGTTGTTTATAGATATCTGGATCTTTCCAGATGAACTTCTTTATATCAATATGAGTTCTTGGTTTAATAGAATTCTGAAAGCTGAGTTGAGAGGCAGTCTGCGAGCAGAAGCTCTGTGTGTACAGTTTAAAAGCAGAAGCTGTGTGTGTTAGTGTGTTCAATATTCAAATTTGTTGTTTATCA
>comp15475_c0_seq2 len=513 path=[1:0-37 39:38-88 464:89-219 194:220-512]
GCGTAAGCTTTCAGAGAGGTGAAACAGCTGTTACAGATAATTCATCCTCGTCTCCATCTTCATGTGGAAAAGAGGTTCAGAAAATTTCGATAATAACAGAGCCATGGTACAGTAAGCTTATGCAGTGGATTCTCTGCGAATCGATGCCGTGGACCAACAGCCATCCTTGGGAATCGATTCTGTATACTAACAGCCATCCTGGGAACATGGGACTAGCAGTTCACTCAAATGTTGGAAATTAATTTCTCCCGCCTGTCAGTGCTTATTGTAATTTAGCTTCTCTTAGAAGTCTTTTCATAGATGTTTATAGATATCTGGAAGTCTTTTCATAGTTGTTTATAGATATCTGGATCTTTCCAGATGAACTTCTTTATATCAATATGAGTTCTTGGTTTAATAGAATTCTGAAAGCTGAGTTGAGAGGCAGTCTGCGAGCAGAAGCTCTGTGTGTACAGTTTAAAAGCAGAAGCTGTGTGTGTTAGTGTGTTCAATATTCAAATTTGTTGTTTATCA

>Frequency_3_QualityScore_EFGHGHHIIIJJJJIIJJJIJIJJJJJJJJJJJHIJIHIJJJJJJJJIIIGIJGJJIJJIIJJJJCHHGEGHIIIHHHJGIHFGGFFGFFEFFE_Mismatch_0_Sense_+_Library_PoolT
TGTCAGTGCTTATTGTAATTTAGCTTCTCTTAGAAGTCTTTTCATAGATGTTTATAGATATCTGGAAGTCTTTTCATAGTTGTTTATAGATATC
>Frequency_2_QualityScore_FFHHHHHJJJJJJJJHIJJJJJJJJJHIJIJJJJIIJJJJJJJJJIJIJJJJJJIJJHIJIJIJJJJJIGIIIIJJJIIEGGGHGGEGFEEEEE_Mismatch_0_Sense_+_Library_PoolT
ATAGATATCTGGAAGTCTTTTCATAGTTGTTTATAGATATCTGGATCTTTCCAGATGAACTTCTTTATATCAATATGAGTTCTTGGTTTAATAG
>Frequency_2_QualityScore_FFHHHHHJJJJJJJJJJJJIJJJJJJJJIJJJIJJIJJJJJJJJJJJJJIIIJGIJJJJJJIIJJJJIIGIHJIIIHHHHHFGFFFEEEEEEEE_Mismatch_0_Sense_+_Library_PoolT
AATTAATTTCTCCCGCCTGTCAGTGCTTATTGTAATTTAGCTTCTCTTAGAAGTCTTTTCATAGATGTTTATAGATATCTGGAAGTCTTTTCAT
>Frequency_2_QualityScore_FFGHHHHJJJGIIIIJJIIIIHIIIIJIJJJJJIJJJJJJJIGIIJJJJJJIIGIIIIIIIJHJIJIIIIIHIHJHIJJJIGHHHHHEFEEFFE_Mismatch_0_Sense_+_Library_PoolT
CTCTTAGAAGTCTTTTCATAGATGTTTATAGATATCTGGAAGTCTTTTCATAGTTGTTTATAGATATCTGGATCTTTCCAGATGAACTTCTTTA
>Frequency_2_QualityScore_EEGEEBEIIGEHIFGF=;AGEGA>@DHHCGIHGGFEGCGIGEIIG:FGGFEGBGCAEIIGHCEGIE9AE@ABC77?ABCC>ACDC@?ADCA=?C_Mismatch_0_Sense_+_Library_PoolT
GTAAGCTTTCAGAGAGGTGAAACAGCTGTTACAGATAATTCATCCTCGTCTCCATCTTCATGTGGAAAAGAGGTTCAGAAAATTTCGATAATAA
>Frequency_2_QualityScore_FEHHHHHJIJIJGIIIJJJJIJJJJJJJJJIIJJJJJIJIJIJIIJJJJJJJIJHIJIIIHIJGIGIIIGHIGIIIIIIGGGHGGGGEEFEEEE_Mismatch_0_Sense_+_Library_PoolT
GTCTTTTCATAGTTGTTTATAGATATCTGGATCTTTCCAGATGAACTTCTTTATATCAATATGAGTTCTTGGTTTAATAGAATTCTGAAAGCTG
>Frequency_1_QualityScore_FFHHHHHJJJJJJJJIJIIJJJJJJJIIJJJJJJJJJJJJJJJJJIJJJJJJJJJIJIHIIJJJJJJHIFHHIIIJJIGHIIGGHHEFFD_Mismatch_1_Sense_+_Library_PoolT
ATAGATATCTGGAAGTCTTTTCATAGTTGTTTATAGATATCTGGATCTTTCCAGATGAACTTCTTTGTATCAATATGAGTTCTTGGTTTA
>Frequency_1_QualityScore_FFHHHHHJJJJIJIJJJJJJJJJJJJJJJJJJJJJHHIJIJJJJJIJJJJJIJJJJJJJJJJJJIJJJJJJIJJJFJIJIIIHHAHEDFFFFFC_Mismatch_2_Sense_+_Library_PoolT
AGATATCTGGAAGTCTTTTCATAGTTGTTTATAGGTATCTGGATCTTTCCAGATGAACTTCTTTATATCAATATGAGTTCTTGGTTTAATAGGA
>Frequency_1_QualityScore_FFHHHHHJJJJJJGIHHIIIIIIJGIHIIJJIJHIIGHIII_Mismatch_0_Sense_+_Library_PoolT
GATGAACTTCTTTATATCAATATGAGTTCTTGGTTTAATAG
>Frequency_1_QualityScore_FFHHHHHJIJJJJJJIJIIHJIJJJIJJJJJJJJJJJJJIIIJJJJJIJIJHIJJJJIJJJJIJJIJJJHHIJJJJIJIIJJIHHHHGGFFEED_Mismatch_0_Sense_+_Library_PoolT
CTTAGAAGTCTTTTCATAGATGTTTATAGATATCTGGAAGTCTTTTCATAGTTGTTTATAGATATCTGGATCTTTCCAGATGAACTTCTTTATA
>Frequency_1_QualityScore_FFHHHHHJJJJJJIJJJJJJJJJJIJJJHIJIJJJJJJIJIJJJJJJJJJJJJJJJJJGGHIJGIJJJIGJGIIJJGFHGHFFFFFFFEEDEED_Mismatch_0_Sense_+_Library_PoolT
AATTTCTCCCGCCTGTCAGTGCTTATTGTAATTTAGCTTCTCTTAGAAGTCTTTTCATAGATGTTTATAGATATCTGGAAGTCTTTTCATAGTT
>Frequency_1_QualityScore_FFHGHH?EFFHIGIFHDJIGEHHGGIIIGHIIJJJIJJIIJJIJHCGHHGGIJHIJIJJGIFHIJJJJGDEHGIJGHHHHHHFBDDFFEECDAC_Mismatch_1_Sense_+_Library_PoolT
TTTCATAGTTGTTTATAGGTATCTGGATCTTTCCAGATGAACTTCTTTATATCAATATGAGTTCTTGGTTTAATAGAATTCTGAAAGCTGAGTT
>Frequency_1_QualityScore_FFFHHHHJIIJJIJJJJJIJJJIIIJJJJJJIIIIJEGIIHJEHEGIJJJJCFHGFGFH_Mismatch_1_Sense_+_Library_PoolT
GGTATCTGGATCTTTCCAGATGAACTTCTTTATATCAATATGAGTTCTTGGTTTAATAG
>Frequency_1_QualityScore_FFHHHHHJJJJJIJJJJJJJJJJGJJIJHHIJHIJJJJJJJJJJJJJIJJJJJJJJJIJJJJGHIJJHHHHHHHF_Mismatch_0_Sense_+_Library_PoolT
AATGTTGGAAATTAATTTCTCCCGCCTGTCAGTGCTTATTGTAATTTAGCTTCTCTTAGAAGTCTTTTCATAGAT
>Frequency_1_QualityScore_FFHHFHHJHGIIJGEGHIIJIJIJJIIJJHGIHDGIIJJJFIEGGCHCIIIHJJIJIJIIGFHIJIIJJ@EHCGEHFHHBHBEDBFFFFCAA@A_Mismatch_0_Sense_+_Library_PoolT
GCTTATTGTAATTTAGCTTCTCTTAGAAGTCTTTTCATAGATGTTTATAGATATCTGGAAGTCTTTTCATAGTTGTTTATAGATATCTGGATCT
>Frequency_1_QualityScore_FFHFDHHJJJIIJJJJJJGIHHIIJIJJJJJJJIIJIJGIIGII@GGHIJIIIHJGIEHGJ_Mismatch_1_Sense_+_Library_PoolT
GAGATATCTGGATCTTTCCAGATGAACTTCTTTATATCAATATGAGTTCTTGGTTTAATAG
>Frequency_1_QualityScore_FFHHHHHJJJJJJJJJJIIJHIIJJJJHIHHGIIIJJJJJJJJJJJJJJJIIJJJJJJIJJJIJJJJIJIIIIJJJHIGIHH@EAEHFFFFFDE_Mismatch_0_Sense_+_Library_PoolT
TGTTTATAGATATCTGGAAGTCTTTTCATAGTTGTTTATAGATATCTGGATCTTTCCAGATGAACTTCTTTATATCAATATGAGTTCTTGGTTT
>Frequency_1_QualityScore_FFHHHHHJIJJJGHIIJJJJFJJHIIHGHIJJIJJJJJJIIIIJFJJJJIJJJJJJIJIIJJJJJIIJGGFHIJIICEGIGGGEHDFFFFF_Mismatch_0_Sense_+_Library_PoolT
GATATCTGGAAGTCTTTTCATAGTTGTTTATAGATATCTGGATCTTTCCAGATGAACTTCTTTATATCAATATGAGTTCTTGGTTTAATAG
>Frequency_1_QualityScore_FFHHHHHJJJJJJJJJIJJJJJJJJJJJJJJJJJJJJJJJJJIJJJJJIJIJJJGIIJJIJIJIJIICHFHIJJHIGJJ_Mismatch_0_Sense_+_Library_PoolT
AAGTCTTTTCATAGTTGTTTATAGATATCTGGATCTTTCCAGATGAACTTCTTTATATCAATATGAGTTCTTGGTTTAA
>Frequency_1_QualityScore_FFHHHHHJJJJHIJJJJJIJJJHGIIIJJJJJJJJJJJJJJJJIJJJJJJJJHIHIJJIJJIJIJIJIJIJJJJJJJIJJJIFHGHHHGFFFFF_Mismatch_0_Sense_+_Library_PoolT
TCTCTTAGAAGTCTTTTCATAGATGTTTATAGATATCTGGAAGTCTTTTCATAGTTGTTTATAGATATCTGGATCTTTCCAGATGAACTTCTTT
>Frequency_1_QualityScore_FFHHHHHJIJJJJJJJJJJJJJJJJJJJJJIJJIJIJJJJJJIJHJIIJJJIIJIJJJJJJJIJJIGJJHHIHIIJGIIHIHFFGFHHEFFFFF_Mismatch_1_Sense_+_Library_PoolT
CAGTGCTTATTGTAATTTAGCTTCTCTTAGAAGTCTTTTCATAGATGTTTATAGATATCTGGAAGTCTTTTCATAGTTGTTTATAGGTATCTGG
>Frequency_1_QualityScore_FFHHHHHJJJJJIJJJJJGHHIIIJIICGIIJJGGIIIIJIIGIIGIIIHJJJJIJIJIJIJIGIJIGFHFDECEEDDDDDDDCDBDDDDBCDD_Mismatch_0_Sense_+_Library_PoolT
CTTCTTTATATCAATATGAGTTCTTGGTTTAATAGAATTCTGAAAGCTGAGTTGAGAGGCAGTCTGCGAGCAGAAGCTCTGTGTGTACAGTTTA
>Frequency_1_QualityScore_FFHHHHHIIIJJJJJJJJJJJJJJJIJIJJJJJIJJJIJIJJGIJJJJJJIJJIJJJJJJJJIDFHGHIEHGHHHGEEEFFFFFFFEDEDDEED_Mismatch_0_Sense_+_Library_PoolT
ACTCAAATGTTGGAAATTAATTTCTCCCGCCTGTCAGTGCTTATTGTAATTTAGCTTCTCTTAGAAGTCTTTTCATAGATGTTTATAGATATCT
>Frequency_1_QualityScore_FFHHHGHHJJJIJJIIHHIFGIHGEHIJJJIIJJJJJJJJJJIJIJFJJJHJJIJHHHFHGEFFCFFFECCCCDD>ACDDCCDDDDDDCBFDDD_Mismatch_0_Sense_+_Library_PoolT
GCGTAAGCTTTCAGAGAGGTGAAACAGCTGTTACAGATAATTCATCCTCGTCTCCATCTTCATGTGGAAAAGAGGTTCAGAAAATTTCGATAAT
>Frequency_1_QualityScore_FFHHHBFIJJIJJJJJJJJJJJIJJJJJJJJJJJJGHIJJJJJFIJJJJJIJJJJJJIJJJJJJIHIHIGGGGIGGIGGIIEHHFCHFCB@CDD_Mismatch_1_Sense_+_Library_PoolT
GTCAGTGCTTATTGTAATTTAGCTTCTCTTAGAAGTCTTTTCATAGATGTTTATAGATATCTGGAAGTCTTTTCATAGTTGTTTATAGGTATCT
>Frequency_1_QualityScore_FFHHGHHJJJJJIIJJJHHIIJJIJJHJJJJJJJJJJIJJJJJJJIJIJJJJJJIJJJGJIGGIIJIIIHIJIIIGFHHEEEFFFFFFEECECC_Mismatch_0_Sense_+_Library_PoolT
TTTCTCCCGCCTGTCAGTGCTTATTGTAATTTAGCTTCTCTTAGAAGTCTTTTCATAGATGTTTATAGATATCTGGAAGTCTTTTCATAGTTGT
>Frequency_1_QualityScore_FFHHHHHJHIJIJJIJJJJJIIJJIJJJJHIIJJJJJJJFHIJGIJIJJJHIJJJJJIJGHHGIJIJJJFHJHIIHIJJJGHHEHHFFFDDDFC_Mismatch_1_Sense_+_Library_PoolT
GCTTATTGTAATTTAGCTTCTCTTAGAAGTCTTTTCATAGATGTTTATAGATATCTGGAAGTCTTTTCATAGTTGTTTATAGGTATCTGGATCT
>Frequency_1_QualityScore_FBFHHFFGABFHGIIIFIEHGHGIIIHIIIIGIGHGCHIIIIIIGGGBFIGGHGEGGHIIIGGGECDHIFCEHHIIIIEEHHFHFFDFFDCEAE_Mismatch_0_Sense_+_Library_PoolT
ATTTAGCTTCTCTTAGAAGTCTTTTCATAGATGTTTATAGATATCTGGAAGTCTTTTCATAGTTGTTTATAGATATCTGGATCTTTCCAGATGA
>Frequency_1_QualityScore_FFFHFDHGIJIBAHFHHIJJICHBHFFHFEIJIGJIIIJIGHGDHIJJEII>FHCDDBFHGHDHIIIHJGGGHGIIGC@D:EEHHED@DFFEAC_Mismatch_0_Sense_+_Library_PoolT
TAGATATCTGGAAGTCTTTTCATAGTTGTTTATAGATATCTGGATCTTTCCAGATGAACTTCTTTATATCAATATGAGTTCTTGGTTTAATAGA
>Frequency_1_QualityScore_FFHHHHHJIJIJJJJJIJJJJJIIJJJJIJJIIJJJJJIIIIIIJIJJIIJJJIIJJIJIJJJJJIJJJGIJJJJJIJIGIJGGHGHFFDDBDC_Mismatch_0_Sense_+_Library_PoolT
CTTTTCATAGATGTTTATAGATATCTGGAAGTCTTTTCATAGTTGTTTATAGATATCTGGATCTTTCCAGATGAACTTCTTTATATCAATATGA
>Frequency_1_QualityScore_FFHHHHHIIJHGIJJIJJJIJJJIJIIJJJJJJJIIJIJJIJJIJJJIJJJJJIIJJJJJJJJJIJJJIGIHHHHHHFFFFFFFFEEDEEDEDD_Mismatch_0_Sense_+_Library_PoolT
CGCCTGTCAGTGCTTATTGTAATTTAGCTTCTCTTAGAAGTCTTTTCATAGATGTTTATAGATATCTGGAAGTCTTTTCATAGTTGTTTATAGA
>Frequency_1_QualityScore_FFHHHHHIIHIJJJJJIJJJIIJJJJJJJJJIJJJJJJJJIHHIFFIIIJIJJIIIJJJHIIJJJJJIGGGJIIJIJIIIHHGHGHHEFFFFFF_Mismatch_0_Sense_+_Library_PoolT
TTTTCATAGATGTTTATAGATATCTGGAAGTCTTTTCATAGTTGTTTATAGATATCTGGATCTTTCCAGATGAACTTCTTTATATCAATATGAG
>Frequency_1_QualityScore_FFHHHHDHFHIJJIIJJHIJJJJJJIJJJJJJJJJJJJIJJJJJJJJJJIJJGIIJIJIGIGIIJJJJJEGGIHHHHHHEFDDDCFEDCEDDEE_Mismatch_0_Sense_+_Library_PoolT
CCTGTCAGTGCTTATTGTAATTTAGCTTCTCTTAGAAGTCTTTTCATAGATGTTTATAGATATCTGGAAGTCTTTTCATAGTTGTTTATAGATA
>Frequency_1_QualityScore_FDHHHHHJJJJJJJJJJJJJJJJJJJJJJJJJJJJJJJJJJJJJJJJIIJGIIJIJJJJJJIJJJJIII_Mismatch_0_Sense_+_Library_PoolT
GTTGTTTATAGATATCTGGATCTTTCCAGATGAACTTCTTTATATCAATATGAGTTCTTGGTTTAATAG
>Frequency_1_QualityScore_FFHHHHGJIIGJJJJJJJJJJJJIJIJJJJJJJJJJJHIJJJJJJJJIJJJJJJJIJJJIIIGJIIGCFHGGGHGJJJIEHHGGHFFCFFFFEE_Mismatch_1_Sense_+_Library_PoolT
ACTGGAAGTCTTTTCATAGTTGTTTATAGATATCTGGATCTTTCCAGATGAACTTCTTTATATCAATATGAGTTCTTGGTTTAATAGAATTCTG
>Frequency_1_QualityScore_FFHHHHHJJJJJIJJJIJGJJJJJJJJJJJJJHIIIHGIIJIJJJGIEIHIIJIIJIJJJJGG@GHGIJGGIIEEHFHHHFFFFFFFEECEDEE_Mismatch_0_Sense_+_Library_PoolT
CTCAAATGTTGGAAATTAATTTCTCCCGCCTGTCAGTGCTTATTGTAATTTAGCTTCTCTTAGAAGTCTTTTCATAGATGTTTATAGATATCTG
>Frequency_1_QualityScore_FFHHHHHJJJIJJJJJJJJJJJIJJJJJJJJJJJJJJJIJJJJIJJJJJJJJJJJGGBFHIJIJHIIGJFHHIJJJJJJGHHHHGHFFDFFFCD_Mismatch_0_Sense_+_Library_PoolT
ATAGTTGTTTATAGATATCTGGATCTTTCCAGATGAACTTCTTTATATCAATATGAGTTCTTGGTTTAATAGAATTCTGAAAGCTGAGTTGAGA
>Frequency_1_QualityScore_DFHDDDFIEEHE>BG@ECHEGF@FEHG?FDGGEGEGGGIIFDDHGEGIGGI>EGEHEHHHFFFFFBCD>@@DA>CCBC??CCCCCCCCBBBBCC_Mismatch_0_Sense_+_Library_PoolT
CTTGGTTTAATAGAATTCTGAAAGCTGAGTTGAGAGGCAGTCTGCGAGCAGAAGCTCTGTGTGTACAGTTTAAAAGCAGAAGCTGTGTGTGTTA
>Frequency_1_QualityScore_DDBDFD<EGEEG4C<AC?@?CFAFHECHIE@GIFEBCE91:?BFB3:?DDGEGFGEFEGGID@C@8@AFF;@4@>EI<EF_Mismatch_0_Sense_+_Library_PoolT
CTGGATCTTTCCAGATGAACTTCTTTATATCAATATGAGTTCTTGGTTTAATAGAATTCTGAAAGCTGAGTTGAGAGGCA
>Frequency_1_QualityScore_FFHHHHHJJIIJGJIIJIDHIJGIJEHHHGIEFIIJIJJJIIJIJIIIJJIIGHHIJIIEHFGIIGIIEDDGACEHHHGGDDFFFFFEEDEEEC_Mismatch_0_Sense_+_Library_PoolT
ATGTTGGAAATTAATTTCTCCCGCCTGTCAGTGCTTATTGTAATTTAGCTTCTCTTAGAAGTCTTTTCATAGATGTTTATAGATATCTGGAAGT
>Frequency_1_QualityScore_FFHHHHGJJJGHJJJJJJJIJJJIHIJJJJGIJJJJJJJJJJJJJIJJJJJJIJIHIIIIIJJJGIHHHHFFAHDFFFFFDECDDDDDDDDDDD_Mismatch_0_Sense_+_Library_PoolT
TTCAGAGAGGTGAAACAGCTGTTACAGATAATTCATCCTCGTCTCCATCTTCATGTGGAAAAGAGGTTCAGAAAATTTCGATAATAACAGAGCC
>Frequency_1_QualityScore_FFHHHFHIJJJJIJJIHIJJJJHIIJIJJJJJJJJJJIIJJJJJJJJJGIIGHIIJJIHIIJJJIIIIIEGIHHGGHGFFFFFFFEDEDDEEED_Mismatch_0_Sense_+_Library_PoolT
AGAAGTCTTTTCATAGATGTTTATAGATATCTGGAAGTCTTTTCATAGTTGTTTATAGATATCTGGATCTTTCCAGATGAACTTCTTTATATCA
>Frequency_1_QualityScore_FFHHHHHJJJJJJJIJHHIIIJHIIJJHIJJJJJIJJJJJJJJJJJJJJJJJJJJJJJJJJIJIJJJIJIGHIIJJIJIIHHHG_Mismatch_1_Sense_+_Library_PoolT
GGAAGTCTTTTCATAGTTGTTTATAGGTATCTGGATCTTTCCAGATGAACTTCTTTATATCAATATGAGTTCTTGGTTTAATAG
>Frequency_1_QualityScore_FFHHHHHJJJIJJJJJJJJJIIJGIJJIJIIHIJIJJJHIJJIIIJJJJJIJIIJIHIJJIIIIJIIJIHGIJHFHHHFFCDDDCDDDDDDDCD_Mismatch_0_Sense_+_Library_PoolT
TTCCAGATGAACTTCTTTATATCAATATGAGTTCTTGGTTTAATAGAATTCTGAAAGCTGAGTTGAGAGGCAGTCTGCGAGCAGAAGCTCTGTG
>Frequency_1_QualityScore_FFHGHHGJJJIJJJJJJJJJJIJGHIIGHIJJIJJJIIJJJJJIJJIJIJJJJIHJJHIJJJJJJJIJIEHIHHHHHHHFFFFFFFCCEEDEED_Mismatch_0_Sense_+_Library_PoolT
TGGAAATTAATTTCTCCCGCCTGTCAGTGCTTATTGTAATTTAGCTTCTCTTAGAAGTCTTTTCATAGATGTTTATAGATATCTGGAAGTCTTT
>Frequency_1_QualityScore_D?4A,ADFFEF<:<?F::F?4FD?B?>E@E@F9C?F?DF?D9?F>D9?FEBBF?9DFEAFCB@BFF@;)_Mismatch_1_Sense_+_Library_PoolT
ATAGTTGTTTATAGATATCTGGATCTTTCCAGATGAACTTCTTTATATCAATATGAGTTCTTGGTTTAT
>Frequency_1_QualityScore_FFHHHHHGIIJJJJJJHIJJJJIJJJJJJJJJJJJJJGHJJJJJJJJJIIJJJJJJIIJJJJJJJJIJIJHHIJJJHHHHHHEDFFFFFDEEEE_Mismatch_2_Sense_+_Library_PoolT
CTGTCAGTGCTTATTGTAATTTAGCTTCTCTTAGAAGTCTTTTCACATATGTTTATAGATATCTGGAAGTCTTTTCATAGTTGTTTATAGATAT
>Frequency_1_QualityScore_FFHHHBFIHIJJJJJJJJJJJJJIJJJJIJJJIJJJHIJJJJJJJIIIJJJJIIJJGHDFGIJJIHJJIHEDGIIJJHHHFHHFFFFEDEEEEE_Mismatch_0_Sense_+_Library_PoolT
CATAGTTGTTTATAGATATCTGGATCTTTCCAGATGAACTTCTTTATATCAATATGAGTTCTTGGTTTAATAGAATTCTGAAAGCTGAGTTGAG
>Frequency_1_QualityScore_FFHFHHHJJJJJGJJHIHHJGIIGIJJJJJJJIJJJJJJJJJIIJIJJIJJIJJIJJJJIJJJJJJIFHFGIIIIJJHHHHHGHFFFFFFFEEE_Mismatch_0_Sense_+_Library_PoolT
AAGTCTTTTCATAGTTGTTTATAGATATCTGGATCTTTCCAGATGAACTTCTTTATATCAATATGAGTTCTTGGTTTAATAGAATTCTGAAAGC
>Frequency_1_QualityScore_FFHHHHHJJJJJJJJIJJHIJJJIJJJGIIJJJJJIJJJJJJJJIHGHFHHIJIIIJJJJJJIJJJJJIHIIJJJHHGFFFDFFFFFFEEDDDE_Mismatch_0_Sense_+_Library_PoolT
ATTTCTCCCGCCTGTCAGTGCTTATTGTAATTTAGCTTCTCTTAGAAGTCTTTTCATAGATGTTTATAGATATCTGGAAGTCTTTTCATAGTTG
>Frequency_1_QualityScore_FFHHHHHJJJJJJJIIJJJJJJJJIJJJJJJJJIJJJJIJJIIIJJJIJHGIJJJIJIJIIHJJIJJGJFHIHJJJJJEHHHHHFFFFDDDEDD_Mismatch_0_Sense_+_Library_PoolT
TTATAGATATCTGGATCTTTCCAGATGAACTTCTTTATATCAATATGAGTTCTTGGTTTAATAGAATTCTGAAAGCTGAGTTGAGAGGCAGTCT
>Frequency_1_QualityScore_FFHHGHHJJJJJJJJJJJJJJJJJJJIJJIJIHHIIJIIIJJJJJJFHIEGIII_Mismatch_0_Sense_+_Library_PoolT
CTGGATCTTTCCAGATGAACTTCTTTATATCAATATGAGTTCTTGGTTTAATAG
>Frequency_1_QualityScore_FFHHHHHJJJJHJJJJJJJJJJJJJJJJJIJJHIIJJJJIJIJHIJIIJJJJJJJJJJJJJGIJIIJJJHIJIIJFHIHIJIIGHHHHHHFFFF_Mismatch_0_Sense_+_Library_PoolT
AGTGCTTATTGTAATTTAGCTTCTCTTAGAAGTCTTTTCATAGATGTTTATAGATATCTGGAAGTCTTTTCATAGTTGTTTATAGATATCTGGA
>Frequency_1_QualityScore_FFHGHHHJJJIJJJJFIIIJJJJJIJHIGIIIJJJJJIJFIIJIJIHHHIIJJJHGJIJJI@GHIJIJGCFGIEHGHEEHFDDFFEDDDDDDDD_Mismatch_0_Sense_+_Library_PoolT
CTGGATCTTTCCAGATGAACTTCTTTATATCAATATGAGTTCTTGGTTTAATAGAATTCTGAAAGCTGAGTTGAGAGGCAGTCTGCGAGCAGAA
>Frequency_1_QualityScore_FFHHHHHIJJJJJJJJHIGJJJJIJIJIJJIJJJJJJJJJJJJIJJJJJJJJJJJJJJJJJJJJIJJGIJHIIEHJJJIJGHHHGHHFFFF_Mismatch_0_Sense_+_Library_PoolT
TATAGATATCTGGAAGTCTTTTCATAGTTGTTTATAGATATCTGGATCTTTCCAGATGAACTTCTTTATATCAATATGAGTTCTTGGTTTA
>Frequency_1_QualityScore_FFHHHHHHIJJJJJIIHJHIIIIJIJIJJJJJJJJJJJJJJJJJJIJJJJJJIJJJJJJJIIJHIJJJJIHGHIJJJJHHHHFFFFFFFEEEEE_Mismatch_0_Sense_+_Library_PoolT
CTGGAAGTCTTTTCATAGTTGTTTATAGATATCTGGATCTTTCCAGATGAACTTCTTTATATCAATATGAGTTCTTGGTTTAATAGAATTCTGA
>Frequency_1_QualityScore_FFHHHHHJJJJJJJJJHHEGFHIJJGIIJJJJJJJIJJJJJJIHFHGHGIHHGIHHFGHIIJIIHHHHHHHFFDFFEDEEEED_Mismatch_0_Sense_+_Library_PoolT
GCGAGCAGAAGCTCTGTGTGTACAGTTTAAAAGCAGAAGCTGTGTGTGTTAGTGTGTTCAATATTCAAATTTGTTGTTTATCA
>Frequency_1_QualityScore_FFHHHHHIJIJHHIFHHJJIJJJIGGIJJJJJJJJJJJIIJJJJJJJJJJJIJGIIJJIIIFDGHJHGHBDDFEDEEEDEDDDEEDCDDDDCDC_Mismatch_2_Sense_+_Library_PoolT
AGCTTTCAGAGAGGTGAAACAGCTGTTACAGATTGTTCATCCTCGTCTCCATCTTCTTGTGGAAAAGACGTTCAGAAAATTTCCATAATAACAG
