# Supplementary material for: Differential Gene Expression Reveals Candidate Genes for Drought Stress Response in Abies alba (Pinaceae)
Source: PLoS One. 2015 Apr 29;10(4):e0124564. doi: 10.1371/journal.pone.0124564 (PMC4414588; doi:10.1371/journal.pone.0124564)
Supplement: S3 File — (GZ) [file pone.0124564.s003.gz › comp17383_c0_seq1.fa]

>comp17383_c0_seq1 len=625 path=[1:0-345 348:346-624] : tr|D5A9F4|D5A9F4_PICSI Putative uncharacterized protein OS=Picea sitchensis PE=2 SV=1 e-value: 2e-23 blast score:  110
CTCGCCCCTGACGATCATAACGATTCCGCCGCGCTCTCCTGCACTCGAACGCTGCACCCTCAGCAGCAGTGGGGAGCTGCTCCCGATCAGAAGGTCTCCGCATTTACTTCCGTGCCGGCTTTGGAATCAAGCAAAAGACGTAAAGCTTGCTTGGGAAACCGCCGCCGGCTCGAGTTCGAGTCTCGTAATCATTCTCTCTGCGCCGCGTTTTCTGACCAGAAGGCCTTTTCCTTTCCGCGGAAAACCCCTCTACTGCTGGATCTCAATCTGCCCCCTTCTGCGGATCAGGAGAACGAGAACGAGAGCTCGGCTCTGTAGTATTAATGGAAACTATTTTGTAAGGGTTGTCTCTTTGTGTTTTTTACTCCAATTCTGGTGTGTCAAGGCGCACAACCAGTGGGTATCATTTTTACAAACTTATGTACAGCTTCAAAAAGTAAAATCTTCATGCTTCTTTTCTGGTTATTTCCATTATTCTGTTTATCTCATAATTTTGTTTAAATAAAGATGTCTCTTTGTACGTGCCACTGTGCCAAAATGAATTAGGCAACTATACCACGTCTTGTCCACGTGTACTAATCGTTATAAGGAAATAAACTTTTCACGTCTAATCATCTTCTTATCA

>Frequency_9_QualityScore_FFGHHHHJJIJJJJIJIIJHIJIIIIIJJIIIIJJIIJJIJJIHIIIIIIHGGGEDECDDDDCBCCDDDBCCDDDCCDCDEECDCDCCCDDDDC_Mismatch_0_Sense_+_Library_PoolT
AAAACCCCTCTACTGCTGGATCTCAATCTGCCCCCTTCTGCGGATCAGGAGAACGAGAACGAGAGCTCGGCTCTGTAGTATTAATGGAAACTAT
>Frequency_8_QualityScore_FFHGHHHIJIJJJJJJIJJJIIJJIIJJIIIJJIIIIIIJIIIIIIFGDEEEEDDCDDDDCCCACDDDEACCCDDDDCDEDDDCDDDCC;@ACB_Mismatch_2_Sense_+_Library_PoolT
CTGGATCTCAATCTGCCCCCTTCTGCGGATCAGGAGAACGAGAACGAGAGCTCGGCTCTGTAGTATTAATGGAAACTATTTTGTAAGGGTTGGT
>Frequency_8_QualityScore_EEGGFGGIIHIIEHIIIIHGIIIJIIIIIIIIIIIHIIHIIIGGECBDDDCCCCCDDDECDDCCCCDDDCCCCDECDCCCDCDDDDCCABCCCC_Mismatch_0_Sense_+_Library_PoolT
CTCTGCGCCGCGTTTTCTGACCAGAAGGCCTTTTCCTTTCCGCGGAAAACCCCTCTACTGCTGGATCTCAATCTGCCCCCTTCTGCGGATCAGG
>Frequency_7_QualityScore_FFHHHHHJJIJIIIHIJJIHJIIIIHIIIJIIJGHIJFHHJIIJJJIIHIHIIIIHHGGGGGGGFFFEDEEDDCCDDDECDDEEEDDDEDDDDD_Mismatch_1_Sense_+_Library_PoolT
CTCCAATTCTGGTGTGCCAAGGCGCACAACCAGTGGGTATCATTTTTACAAACTTATGTACAGCTTCAAAAAGTAAAATCTTCATGCTTCTTTT
>Frequency_7_QualityScore_FFHHHHHJJJJJHJIIIIJJJIHIJIJJJJJIIJJJHIIJJJJJGIIIIHHHHFFEDDDDDCDDBCDDCDCCDDDDDDDDDCDDCBCEEEDCED_Mismatch_0_Sense_+_Library_PoolT
CTCTACTGCTGGATCTCAATCTGCCCCCTTCTGCGGATCAGGAGAACGAGAACGAGAGCTCGGCTCTGTAGTATTAATGGAAACTATTTTGTAA
>Frequency_6_QualityScore_FFHHHHHJJJJJJJJJJJJJJJJIIJJJIHIJIJJIJGIIJJIJIIHGGEDEEEDDCCDDDCDDDEDEDECDDCDDDDCDEEEDDEDDDDACCD_Mismatch_1_Sense_+_Library_PoolT
GCTGGATCTCAATCTGCCCCCTTCTGCGGATCAGGAGAACGAGAACGAGAGCTCGGCTCTGTAGTATTAATGGAAACTATTTTGTAAGGGTTGG
>Frequency_6_QualityScore_FFEHHHHJJIJJJJJJJIIIIJJJJJJJJJIGIJIGHIIIIIIGGGGGFFEFEDEEEDEDDDDDEDCCC@CCDDDDCCACDCDDDDBCDBCCCC_Mismatch_0_Sense_+_Library_PoolT
CGTTTTCTGACCAGAAGGCCTTTTCCTTTCCGCGGAAAACCCCTCTACTGCTGGATCTCAATCTGCCCCCTTCTGCGGATCAGGAGAACGAGAA
>Frequency_6_QualityScore_FFHHHGHJJJJJJJJJJJJIJJJJIJJJJJIIIIIIJIIIJIIHHHGFBCDDDDCDDCDDCDDCDDCDCBCDDDDDDDDDCDDCCDDCDDDDCD_Mismatch_0_Sense_+_Library_PoolT
CGCGGAAAACCCCTCTACTGCTGGATCTCAATCTGCCCCCTTCTGCGGATCAGGAGAACGAGAACGAGAGCTCGGCTCTGTAGTATTAATGGAA
>Frequency_6_QualityScore_FFHHFHHIIHIJIHIIIFHHIIGIIHHIIIHIGGIJJGIEGHHHGFEDDEECDDCCCDCDDCCCCCDCB@@BBABBCCCCCCCCDECCCBA?AC_Mismatch_0_Sense_+_Library_PoolT
CTCGAGTTCGAGTCTCGTAATCATTCTCTCTGCGCCGCGTTTTCTGACCAGAAGGCCTTTTCCTTTCCGCGGAAAACCCCTCTACTGCTGGATC
>Frequency_5_QualityScore_FFHHHHHJJJJJJJJJJJJJJJJJJJJJJJJJJJJIJJIHIJIIIIIGIIHHGFEFDDDBCCDDDDDDDDDCDDDDDEEEEDDDDDDDCDDEED_Mismatch_0_Sense_+_Library_PoolT
CCCCTCTACTGCTGGATCTCAATCTGCCCCCTTCTGCGGATCAGGAGAACGAGAACGAGAGCTCGGCTCTGTAGTATTAATGGAAACTATTTTG
>Frequency_1_QualityScore_FFHHHHGGIBGCIIJJJJIIJIJIIGIIJJIJJJJGJIEBGGHCEHFFFDCCDDDDDBDDDDDDB5@B@CDAD::@CDD@DDCDDCCCDCDDED_Mismatch_0_Sense_+_Library_PoolC
CCCCTCTACTGCTGGATCTCAATCTGCCCCCTTCTGCGGATCAGGAGAACGAGAACGAGAGCTCGGCTCTGTAGTATTAATGGAAACTATTTTG
>Frequency_5_QualityScore_EEHFGFGGGFFFIIIGHGGHHFFIHGHIHFHIFHHHIHIJIHIGHHGGFEDEBDCDCDB@B@BCBBBC@@?BABBCCDC@BB@AC@@AA@BCB@_Mismatch_0_Sense_+_Library_PoolT
GCCTTTTCCTTTCCGCGGAAAACCCCTCTACTGCTGGATCTCAATCTGCCCCCTTCTGCGGATCAGGAGAACGAGAACGAGAGCTCGGCTCTGT
>Frequency_5_QualityScore_ADGGHEFFIGIIHIJIHIHDGHHIEEDEEFHGGHIGGGGHFCEFGEFAADCDCCD?@ABBCCBBBAA>A?ACCCC=ACAB@=AB@>@ABCBA@=_Mismatch_0_Sense_+_Library_PoolT
CAGAAGGCCTTTTCCTTTCCGCGGAAAACCCCTCTACTGCTGGATCTCAATCTGCCCCCTTCTGCGGATCAGGAGAACGAGAACGAGAGCTCGG
>Frequency_5_QualityScore_EFHHHHGIJJJJJJJIJJJJJJJIJJJJJJJJJJIJIJJJIIIIHHIHGGEFFFEDDDBCDCDDCDBCDBBCBDDDCCBCCDDACDDDDDBDDB_Mismatch_0_Sense_+_Library_PoolT
TTTTCCTTTCCGCGGAAAACCCCTCTACTGCTGGATCTCAATCTGCCCCCTTCTGCGGATCAGGAGAACGAGAACGAGAGCTCGGCTCTGTAGT
>Frequency_5_QualityScore_FFGHHGGGIIIIHHHIIJIHIIIGIIIHHHIJIIIHGHIHHGHFHFGHIIHFEEEDDCDCDDCCDCBCDCCB@AADCACBB@@BACCCDCCCBB_Mismatch_0_Sense_+_Library_PoolT
CCTCTACTGCTGGATCTCAATCTGCCCCCTTCTGCGGATCAGGAGAACGAGAACGAGAGCTCGGCTCTGTAGTATTAATGGAAACTATTTTGTA
>Frequency_5_QualityScore_FFHGGHFHIIJJJIHJJIJIIJIJIIIIHHIJJIJIIIIGEEEDDDDDDDDDEDDDDDCDDDDDCDDDEBDDDDDDDDDDDDCDDDDCDCABDD_Mismatch_0_Sense_+_Library_PoolT
GCCGCGTTTTCTGACCAGAAGGCCTTTTCCTTTCCGCGGAAAACCCCTCTACTGCTGGATCTCAATCTGCCCCCTTCTGCGGATCAGGAGAACG
>Frequency_5_QualityScore_FFHHHHHIJJJJIIIJJJIIIJFIHJIIHIJJJJJJIIJJIHIIHHGGFFFEEDCCDDBCDDDDBBCDDCDDBDDDDDBCCCDDDDDDDDCCDD_Mismatch_0_Sense_+_Library_PoolT
CGGAAAACCCCTCTACTGCTGGATCTCAATCTGCCCCCTTCTGCGGATCAGGAGAACGAGAACGAGAGCTCGGCTCTGTAGTATTAATGGAAAC
>Frequency_5_QualityScore_FFHHHHHIIJIJIJJJJJJJIJJJJJEHIIJJJJJJJIIIIJHHHGHGGGFFFFEDDDCBBDDDDCDDDDDDEDDDDDACCDDDDDDDEDCDDD_Mismatch_0_Sense_+_Library_PoolT
CTCGTAATCATTCTCTCTGCGCCGCGTTTTCTGACCAGAAGGCCTTTTCCTTTCCGCGGAAAACCCCTCTACTGCTGGATCTCAATCTGCCCCC
>Frequency_5_QualityScore_FFHHHHHJJJJJJIJIJJJIJIIJJJJJJJIIIIHIIIIIIIIIIHHHHHHGGFFFEEDCDDDDDCDCDBBCCDDDDCDDDCDEDEECCDDDDD_Mismatch_0_Sense_+_Library_PoolT
GGAAAACCCCTCTACTGCTGGATCTCAATCTGCCCCCTTCTGCGGATCAGGAGAACGAGAACGAGAGCTCGGCTCTGTAGTATTAATGGAAACT
>Frequency_4_QualityScore_EEGGGGGIHIJGIIJJGHIIHIIIIJJIJIJJJIGGIIJJIIHGIIIIHHGGGEEDDCEDCCDDCDDACA?ACCCDDDDDDDDDCDEEEDCDED_Mismatch_0_Sense_+_Library_PoolT
TCTACTGCTGGATCTCAATCTGCCCCCTTCTGCGGATCAGGAGAACGAGAACGAGAGCTCGGCTCTGTAGTATTAATGGAAACTATTTTGTAAG
>Frequency_4_QualityScore_F?GHGHHIIJIJIJJJGIDGIJ=EHIIIJJJJIJJIIIJJJJJIIJJIIIIIIHIHHGEEFFFFEEEEEDEDEEDDDDCDDDDCCCDCCDCDEE_Mismatch_2_Sense_+_Library_PoolT
GCCAAGGCGCACAACCAGTGGGTATCATTTTTACAAACTTATGTACAGCTTCAAAAAGTAAAATCTTCATGCTTCTTTTCTGGTTTTTTCCATT
>Frequency_4_QualityScore_EFHGHGGHHFHIJIIIIIJIIJJJHIFGFHHIIIJHIIIIJIIJJIJIIEEGG=BEEEEEEEEDDDDDCBDDDDEEDEEBCCDCCCCCCAA_Mismatch_1_Sense_+_Library_PoolT
CTCTTTGTGTTTTTTACTCCAATTCTGGTGTGCCAAGGCGCACAACCAGTGGGTATCATTTTTACAAACTTATGTACAGCTTCAAAAAGTA
>Frequency_1_QualityScore_FFGHHHHFFHJIJJJJIJJJJJJIJJIJIIIIIJJIJJJJJJJJIJJHHEHDFDCEDEEEEEDDDDDDDCCDDDFDEEEDCDDDDCDDDC@_Mismatch_1_Sense_+_Library_PoolC
CTCTTTGTGTTTTTTACTCCAATTCTGGTGTGCCAAGGCGCACAACCAGTGGGTATCATTTTTACAAACTTATGTACAGCTTCAAAAAGTA
>Frequency_4_QualityScore_FFHHHHGIIIIJIJIJJIGIIIIIJIJIIFHIJFGIIHIJIJJJJJIIJJJJJJIIIIHGHGGGFFEFEEEEEEEDDDEEEDDDEDDDDDDDDD_Mismatch_1_Sense_+_Library_PoolT
AATTCTGGTGTGCCAAGGCGCACAACCAGTGGGTATCATTTTTACAAACTTATGTACAGCTTCAAAAAGTAAAATCTTCATGCTTCTTTTCTGG
>Frequency_4_QualityScore_FFGHFHHIJJIIJJJIIJJJHJIIIIIIHIHHHHHHGGGFFFEEECDDDDEDDDDDCDDDDDDDDDECDCDDDCDDDDCDCDDCDCDCACCCDD_Mismatch_0_Sense_+_Library_PoolT
CGCGTTTTCTGACCAGAAGGCCTTTTCCTTTCCGCGGAAAACCCCTCTACTGCTGGATCTCAATCTGCCCCCTTCTGCGGATCAGGAGAACGAG
>Frequency_1_QualityScore_FFHHHGHIJIJJGIJGHGB?DCGIGGG<D@CHGGHGGHBEEHFFFFCECEECC@;@95>ACDDDC:>:5<?BBDAA>>@B@@BDDDDDDDDDDD_Mismatch_0_Sense_+_Library_PoolC
CGCGTTTTCTGACCAGAAGGCCTTTTCCTTTCCGCGGAAAACCCCTCTACTGCTGGATCTCAATCTGCCCCCTTCTGCGGATCAGGAGAACGAG
>Frequency_4_QualityScore_FFHHHHGIJJGGEHHIIIIIIIIIIIJJJIIGHIIDFHEGIIIJJIHJHIIHIIHIGGIFGGGFGFFEEDABCED@AACCDEEDCCDDCCCDDD_Mismatch_0_Sense_+_Library_PoolT
CCAATTCTGGTGTGTCAAGGCGCACAACCAGTGGGTATCATTTTTACAAACTTATGTACAGCTTCAAAAAGTAAAATCTTCATGCTTCTTTTCT
>Frequency_4_QualityScore_FFHGGHHJJJJJJIJJIJIIJJGIFHIJDGIJJJJJJJJJJJJJJJJJJIIIIIHHGGGGGFEEBCEDBACBDEEEDDDEDDDDDDDDDCCCCC_Mismatch_2_Sense_+_Library_PoolT
TGGTGTGCCAAGGCGCACAACCAGTGGGTATCATTTTTACAAACTTATGTACAGCTTCAAAAAGTAAAATCTTCATGCTTCTTTTCTGGTTTTT
>Frequency_4_QualityScore_FFGGGHHJJJJJJJJJJJJJJJJIIHHIIIIIJIJJJIJIIJIIEGIJDEGHHHHGFFFFFEEDEEDDDEDEEEDDDDDCCDDDCCDDDECDDE_Mismatch_0_Sense_+_Library_PoolT
TGTGTTTTTTACTCCAATTCTGGTGTGTCAAGGCGCACAACCAGTGGGTATCATTTTTACAAACTTATGTACAGCTTCAAAAAGTAAAATCTTC
>Frequency_4_QualityScore_FFHHGHGIIJJJJJJJJJJJJIJJJIIGHIIJJJJJIJJIJJIJIIEGHHCDEFGFEFEEEEEEDDDDDCCDEEEECDDDDDDDDCBCDDDECC_Mismatch_0_Sense_+_Library_PoolT
TTTGTGTTTTTTACTCCAATTCTGGTGTGTCAAGGCGCACAACCAGTGGGTATCATTTTTACAAACTTATGTACAGCTTCAAAAAGTAAAATCT
>Frequency_4_QualityScore_EEHHHHHIHIIIHIJIIIHIIJIIIIJIIIIIJIHIHIIIIIGGHHGGEFFFECDEDECDDDCDCBACCCBDCDDDCA>@CDCCCABCAAABAA_Mismatch_0_Sense_+_Library_PoolT
GTTTTCTGACCAGAAGGCCTTTTCCTTTCCGCGGAAAACCCCTCTACTGCTGGATCTCAATCTGCCCCCTTCTGCGGATCAGGAGAACGAGAAC
>Frequency_4_QualityScore_FFGGHHHIIFGIJIJJIJJJIIJIIIJJJJJJJJJJIIJIGEDCCDDCCCDDDDDEDDCDDDCDDDDDCCCEDDCDDCCDDDDDDCCDCDDCC>_Mismatch_0_Sense_+_Library_PoolT
TGCGCCGCGTTTTCTGACCAGAAGGCCTTTTCCTTTCCGCGGAAAACCCCTCTACTGCTGGATCTCAATCTGCCCCCTTCTGCGGATCAGGAGA
>Frequency_4_QualityScore_FFHHHGEGHIJJJJJIJJJJJJIJIJIIJIJJIIIJHIJIJIJJJIIEGGGCEFGFFFFEEDEEDDDDDCBCCDEEEDDDDDDCDCDBCDDDED_Mismatch_1_Sense_+_Library_PoolT
CTTTGTGTTTTTTACTCCAATTCTGGTGTGCCAAGGCGCACAACCAGTGGGTATCATTTTTACAAACTTATGTACAGCTTCAAAAAGTAAAATC
>Frequency_4_QualityScore_FFHHHHHJJJJJJJIJJJJIJJJJJJJJIJJJJJJJJJGIJJJJJJIIIIIGGGFEDDCCDDDDDDCCDCDEDDDDEEEECCBDDDDDDEEEDC_Mismatch_0_Sense_+_Library_PoolT
CCCTCTACTGCTGGATCTCAATCTGCCCCCTTCTGCGGATCAGGAGAACGAGAACGAGAGCTCGGCTCTGTAGTATTAATGGAAACTATTTTGT
>Frequency_4_QualityScore_FFGHHGHHIIJIJJGGHIIHIIGGGGGIHIJJJJJJHIIJJJIIIIHGHGFFFEEEEEEECDDDCCCBBCCDDDDDDDDDDDEDDDDCCCCDDC_Mismatch_0_Sense_+_Library_PoolT
GAGTTCGAGTCTCGTAATCATTCTCTCTGCGCCGCGTTTTCTGACCAGAAGGCCTTTTCCTTTCCGCGGAAAACCCCTCTACTGCTGGATCTCA
>Frequency_1_QualityScore_FFHHHHHJJIIIJFGGIJIIIIIJGIJIJIJJJJJJAHHIJJIIGHHHEFFFFDEEEEEDDDDDDDDDDDDDDDBDDDDDDDDDDDDDDDDDDC_Mismatch_0_Sense_+_Library_PoolC
GAGTTCGAGTCTCGTAATCATTCTCTCTGCGCCGCGTTTTCTGACCAGAAGGCCTTTTCCTTTCCGCGGAAAACCCCTCTACTGCTGGATCTCA
>Frequency_4_QualityScore_FFHHHHHJJJJJIJIIIIJJJJJIIJJJJJJJJIJGHIJEGIIIJJJJJJIJIJJJIHGHGHHGFFFFFDDEEDDBCCDDEBCDEEEDDDECDD_Mismatch_1_Sense_+_Library_PoolT
TACTCCAATTCTGGTGTGCCAAGGCGCACAACCAGTGGGTATCATTTTTACAAACTTATGTACAGCTTCAAAAAGTAAAATCTTCATGCTTCTT
>Frequency_4_QualityScore_FFHHHGHJJIJJJJJIJIJJJIJIIIJJJJJIIIIIJJJJJJIJIIIIIHHHGGGFEEDDEDCCCDCDDBCCCDDDCEDBDCDCDDCDCCDDDD_Mismatch_0_Sense_+_Library_PoolT
GAAAACCCCTCTACTGCTGGATCTCAATCTGCCCCCTTCTGCGGATCAGGAGAACGAGAACGAGAGCTCGGCTCTGTAGTATTAATGGAAACTA
>Frequency_4_QualityScore_FFHHGGGHIIJJIJJJJJJIIIJHIHHIJEGHIJJJIJJJIJIJJJJIIIHIIIIHIGGGFFGEECDEDDCDDEEEEDDDEDDDDCDDDDDDCD_Mismatch_0_Sense_+_Library_PoolT
CTGGTGTGTCAAGGCGCACAACCAGTGGGTATCATTTTTACAAACTTATGTACAGCTTCAAAAAGTAAAATCTTCATGCTTCTTTTCTGGTTAT
>Frequency_4_QualityScore_EFHHGGGJJJJHIIIIIIIIIIJJJIJJGIIJIHIJJJIIIJIJJIIIIIHEEEDDBDCDCDCDDCDDCCCDDEDDCCDDDDCDEECDCCCCCC_Mismatch_0_Sense_+_Library_PoolT
TACTGCTGGATCTCAATCTGCCCCCTTCTGCGGATCAGGAGAACGAGAACGAGAGCTCGGCTCTGTAGTATTAATGGAAACTATTTTGTAAGGG
>Frequency_4_QualityScore_FFHHHGHGIFGHIIIIJIIIIIIIIJEHFGIICGGHIIJJJJJIIIHIIIIIIGIGHHHGGGGFEFEEC?CEDDDCDEEEDDDEDCDDDDDABC_Mismatch_0_Sense_+_Library_PoolT
ATTCTGGTGTGTCAAGGCGCACAACCAGTGGGTATCATTTTTACAAACTTATGTACAGCTTCAAAAAGTAAAATCTTCATGCTTCTTTTCTGGT
>Frequency_4_QualityScore_FFGGHHGIJJJJJJHHHIJJJJIJJIIHIJIJJIJIIHIIIIHIIIIJHHGGGEEEEEDC?CDDDEEEEBCCDCCCDDCDDDEEDEDDDDD_Mismatch_2_Sense_+_Library_PoolT
GGTTGGTCTCTTTGTGTTTTTTACTCCAATTCTGGTGTGTCAAGGCGCACAACCAGTGGGTATCATTTTTACAAACTTATGTACAGCTTCA
>Frequency_1_QualityScore_FFHHHHHJJJJJJJHHHIJJJJJJJJJIJJJJJJJIIIIIJJJJJJIJIJHHHFFFEEEDCEDDEEEFECDDDDDDDDCDDFEDEEDDDDC_Mismatch_2_Sense_+_Library_PoolC
GGTTGGTCTCTTTGTGTTTTTTACTCCAATTCTGGTGTGTCAAGGCGCACAACCAGTGGGTATCATTTTTACAAACTTATGTACAGCTTCA
>Frequency_3_QualityScore_EDHGGHFIIHIIIIIIHIIIHHIIIGIIJIIJIIIIIJJJJJHIHHFEFGFFFEEEDDABBBCDBDCBBAACDCACBCDCCCABB@BCDABCDC_Mismatch_0_Sense_+_Library_PoolT
CCAGAAGGCCTTTTCCTTTCCGCGGAAAACCCCTCTACTGCTGGATCTCAATCTGCCCCCTTCTGCGGATCAGGAGAACGAGAACGAGAGCTCG
>Frequency_1_QualityScore_FFHHHHGIIHIJIJFHIIIIGIIHJJJJJJJIJJJJJJGHHHFFFFFFFEEDEEEDDDDDDDDDD>:@@>BADDCDBDCDDDDDDDDDDD8A@B_Mismatch_0_Sense_+_Library_PoolC
CCAGAAGGCCTTTTCCTTTCCGCGGAAAACCCCTCTACTGCTGGATCTCAATCTGCCCCCTTCTGCGGATCAGGAGAACGAGAACGAGAGCTCG
>Frequency_3_QualityScore_FFHHGHHJJJJJJJJJJJJJJIJJJGHIJGHIIHJJJJJJIIJJIHHHDHEEFEFFFEEEEDEDDCDCDCCCBCCDDDDDDABCDDCDCCDCCC_Mismatch_0_Sense_+_Library_PoolT
TTCTGACCAGAAGGCCTTTTCCTTTCCGCGGAAAACCCCTCTACTGCTGGATCTCAATCTGCCCCCTTCTGCGGATCAGGAGAACGAGAACGAG
>Frequency_3_QualityScore_FFHHHHGHIIJJJJJJJHHHJJJJJHIJJJJJJIJJHIIIHHIIHHIJIJJIHGGGEEECDED?CDDEECEEDDDDCDCDDDDDEEDDEDDDDD_Mismatch_0_Sense_+_Library_PoolT
TAAGGGTTGTCTCTTTGTGTTTTTTACTCCAATTCTGGTGTGTCAAGGCGCACAACCAGTGGGTATCATTTTTACAAACTTATGTACAGCTTCA
>Frequency_3_QualityScore_FDFHGGHIIHHIJJJJJIGHFFHIEDFFGGIIIJIJJFIJHJJJHIIJJJIIJJHGGIIH@EDEFGFEFCEEDADDECDDDDDDDBBCDDDBCC_Mismatch_0_Sense_+_Library_PoolT
GTGTCAAGGCGCACAACCAGTGGGTATCATTTTTACAAACTTATGTACAGCTTCAAAAAGTAAAATCTTCATGCTTCTTTTCTGGTTATTTCCA
>Frequency_3_QualityScore_EDHGHGBIIJFHIIJGEIHHIIIIHJFFHHIIHIIIIIFHIIGIIGHGFBDCEFCEEDDDCCC?@ACCB@BBA@CBACA=BDCACCCA@ABAAB_Mismatch_0_Sense_+_Library_PoolT
TGACCAGAAGGCCTTTTCCTTTCCGCGGAAAACCCCTCTACTGCTGGATCTCAATCTGCCCCCTTCTGCGGATCAGGAGAACGAGAACGAGAGC
>Frequency_3_QualityScore_EFHHHHHJJJJJJHHHHHHJJIJIJJJJJIJJIJFIIJFGHIIJJJJJJJJFIJJJIHGHGHHHFEFFFFEEDDCDCDDEDDDEEEDCDEBDDD_Mismatch_0_Sense_+_Library_PoolT
ACTCCAATTCTGGTGTGTCAAGGCGCACAACCAGTGGGTATCATTTTTACAAACTTATGTACAGCTTCAAAAAGTAAAATCTTCATGCTTCTTT
>Frequency_3_QualityScore_FFHHHHHJJJJJJJJJIIGIIJJIJJJJJJJJJJJJJHIJJGHIIJJJJIIIIIGHGGGGGFFEFFFEEDEDDEDDDBDDDDDCCDEEEDDDED_Mismatch_0_Sense_+_Library_PoolT
TTTACTCCAATTCTGGTGTGTCAAGGCGCACAACCAGTGGGTATCATTTTTACAAACTTATGTACAGCTTCAAAAAGTAAAATCTTCATGCTTC
>Frequency_3_QualityScore_FFGHHHHJJJGHHIJJJJJJJJJJJJJJJIJIJIJJJJIJIJJJIIIIIHGGEFFFBCEEEEEFEDDDDDDDDDDDDEEEEEDDDDCCDDCCBC_Mismatch_2_Sense_+_Library_PoolT
GGTCTCTTTGTGTTTTTTACTCCAATTCTGGTGTGCCAAGGCGCACAACCAGTGGGTATCATTTTTACAAACTTATGTACAGCTTCAAAAAGTA
>Frequency_3_QualityScore_EEGHHGGGIGFEIIIIHIIJJIIIJHIJIGIGGHHJHIIJIIIGIHCEEECDDEEDCDDCDDDC>BABB>@A@A@BCDDDBCC@CDCCBCDDCA_Mismatch_0_Sense_+_Library_PoolT
TTTCTGACCAGAAGGCCTTTTCCTTTCCGCGGAAAACCCCTCTACTGCTGGATCTCAATCTGCCCCCTTCTGCGGATCAGGAGAACGAGAACGA
>Frequency_3_QualityScore_EEHHHHHJJJJJJJJJJJJJJJJJJJIJJJHIJJJJJJIJJIJJJJIHEFDEEDEDDDDDDDDDDCDEFEEDDDDDDDDDDEEEDDEEDDDABC_Mismatch_0_Sense_+_Library_PoolT
TGCTGGATCTCAATCTGCCCCCTTCTGCGGATCAGGAGAACGAGAACGAGAGCTCGGCTCTGTAGTATTAATGGAAACTATTTTGTAAGGGTTG
>Frequency_3_QualityScore_DCAFGGFDFEHHGHEGEGEHFEFHHIHHBHHHHFGGFFDGEHHIEIIHFE>EFHIFGHCFGGFEFEECB@>?BCDDDACBCCCCCBA?C@ACBC_Mismatch_0_Sense_+_Library_PoolT
CTCCAATTCTGGTGTGTCAAGGCGCACAACCAGTGGGTATCATTTTTACAAACTTATGTACAGCTTCAAAAAGTAAAATCTTCATGCTTCTTTT
>Frequency_3_QualityScore_FFHHGGGIJJJJJJJJJJJJJIJIIIJJJJJJJJJJJJJJJJJJIJHHIH@FFGGFFFFFEDEDEDDDCBCEFEDEDDDDDCCCCCBCCCBCBB_Mismatch_1_Sense_+_Library_PoolT
TTTGTGTTTTTTACTCCAATTCTGGTGTGCCAAGGCGCACAACCAGTGGGTATCATTTTTACAAACTTATGTACAGCTTCAAAAAGTAAAATCT
>Frequency_3_QualityScore_FFHHHHHJJJJHJJIJJJIIIHJIIHHIIIGIIJIHIJJHFIHHHFGHGEEECCCCDDDDCBBCBDCDDCA?@=ABCDCCCCDDDACB7=BCCD_Mismatch_0_Sense_+_Library_PoolT
CTTTCCGCGGAAAACCCCTCTACTGCTGGATCTCAATCTGCCCCCTTCTGCGGATCAGGAGAACGAGAACGAGAGCTCGGCTCTGTAGTATTAA
>Frequency_3_QualityScore_FDGGGFDHIIIHHIHHIGHIIJJEGIJIIDHHIIGGHIIGGGHHHHFFGGGEDEDDDACCDBCCCDDCDDCDDDDBCCCDDDDDDDCDCDCDDD_Mismatch_0_Sense_+_Library_PoolT
GTAATCATTCTCTCTGCGCCGCGTTTTCTGACCAGAAGGCCTTTTCCTTTCCGCGGAAAACCCCTCTACTGCTGGATCTCAATCTGCCCCCTTC
>Frequency_3_QualityScore_??EGGEGIIHIFIIIIFFFFEFHHBE@CCDGIHGBEGHGIIEEHF@CCD>DEFEEEEEECDDDDCDDDDCEEEEDCDCDDDCDCCABCDDECDD_Mismatch_0_Sense_+_Library_PoolT
TTGTGTTTTTTACTCCAATTCTGGTGTGTCAAGGCGCACAACCAGTGGGTATCATTTTTACAAACTTATGTACAGCTTCAAAAAGTAAAATCTT
>Frequency_3_QualityScore_FFHHHHHJJJJJJJIJJJIJJIIJIIJJJIJJJJJJJJJJJIJDHHHEGGFFFFFFFDDEDEDDDDDDEBDEEDDDDDDCDDDCCDDDEBDDEE_Mismatch_1_Sense_+_Library_PoolT
GTGTTTTTTACTCCAATTCTGGTGTGCCAAGGCGCACAACCAGTGGGTATCATTTTTACAAACTTATGTACAGCTTCAAAAAGTAAAATCTTCA
>Frequency_3_QualityScore_EBGFGFGGHHIIIIHFBGGGEEDHFIHGICBFGIHEF?DGIIGHF?DEBBDDDCDDDCA@?AC:=@;@@9?@CCCDCAAA?:;;?ACCCCCECC_Mismatch_0_Sense_+_Library_PoolT
AGTCTCGTAATCATTCTCTCTGCGCCGCGTTTTCTGACCAGAAGGCCTTTTCCTTTCCGCGGAAAACCCCTCTACTGCTGGATCTCAATCTGCC
>Frequency_1_QualityScore_FFHHHHHJJJJJJJJJJJJJJJJJJJJJJHJJJJJJIJJJJJJJIJHHHHHFFFFFFDDDDBDDDD3?BBDDDDDEDDDDDBDDDDDCDDDEDD_Mismatch_0_Sense_+_Library_PoolC
AGTCTCGTAATCATTCTCTCTGCGCCGCGTTTTCTGACCAGAAGGCCTTTTCCTTTCCGCGGAAAACCCCTCTACTGCTGGATCTCAATCTGCC
>Frequency_3_QualityScore_FFHHHHHIIIJIIJJJJJJIJJJJJJJJIIIJIJJJJJJJIHHHHHGEEFFEFEEDEEEEDDDDCDDDDCCDCCDCDDDDCCDDDCDDDDBDAC_Mismatch_0_Sense_+_Library_PoolT
CTGACCAGAAGGCCTTTTCCTTTCCGCGGAAAACCCCTCTACTGCTGGATCTCAATCTGCCCCCTTCTGCGGATCAGGAGAACGAGAACGAGAG
>Frequency_3_QualityScore_FFHHHHHJJJJJJJJJJJJJJJGIJJJJJJJJJJHJJJJJJJIIIIIHHGGGEEDCDDDDDDDDDDDDEDDDDDDDDDDDDDDDEDDDDDDCDD_Mismatch_0_Sense_+_Library_PoolT
TAATCATTCTCTCTGCGCCGCGTTTTCTGACCAGAAGGCCTTTTCCTTTCCGCGGAAAACCCCTCTACTGCTGGATCTCAATCTGCCCCCTTCT
>Frequency_3_QualityScore_EEHHHHGIIIIHAGAFGEEFCEDHD<=EFFEGIDEFFGA>D@ACAA?.8>B@@??BCCBBCCCB@CCCCCCBBCCB?ABC8:>BCBCCCBC@CD_Mismatch_0_Sense_+_Library_PoolT
GCCGCCGGCTCGAGTTCGAGTCTCGTAATCATTCTCTCTGCGCCGCGTTTTCTGACCAGAAGGCCTTTTCCTTTCCGCGGAAAACCCCTCTACT
>Frequency_1_QualityScore_DDHHGHHGBDGD:D??BDFGHE>@A(5@@EHAE>EAHBC9?=AA>@B/:BB@C>(+9:8293<<?C4>C>>C@C:@<9B-005?+829<5(3@>_Mismatch_0_Sense_+_Library_PoolC
GCCGCCGGCTCGAGTTCGAGTCTCGTAATCATTCTCTCTGCGCCGCGTTTTCTGACCAGAAGGCCTTTTCCTTTCCGCGGAAAACCCCTCTACT
>Frequency_3_QualityScore_FFHGGGGHIHIIHJIIIIIJJIIJGHIIHIGHJJIIGIHIIJJIJJJIGDEIGDFGFFFFFFFDDEDEDBCDDDEEEDEDDDDCCCDDACC_Mismatch_0_Sense_+_Library_PoolT
CTCTTTGTGTTTTTTACTCCAATTCTGGTGTGTCAAGGCGCACAACCAGTGGGTATCATTTTTACAAACTTATGTACAGCTTCAAAAAGTA
>Frequency_3_QualityScore_FFHHHHHJJJJIJIIIIIIIJJJJJJJJIJJJJJJJGIJJDFHIJJJJJJJJHGGIHHHHHHGFFFEEFCEEDEDCDDDDCDCCCEEEDDDDDD_Mismatch_1_Sense_+_Library_PoolT
TTACTCCAATTCTGGTGTGCCAAGGCGCACAACCAGTGGGTATCATTTTTACAAACTTATGTACAGCTTCAAAAAGTAAAATCTTCATGCTTCT
>Frequency_3_QualityScore_FFGHHHHJJJJJJJJJJJJJJIIJJIJJIIJJHIIJJJJHHIJJJIHHHHHGGFFDDEDDDDDCCDDDDDDDBCDDDCDCCCCBCDCDDCCDCD_Mismatch_0_Sense_+_Library_PoolT
AAGGCCTTTTCCTTTCCGCGGAAAACCCCTCTACTGCTGGATCTCAATCTGCCCCCTTCTGCGGATCAGGAGAACGAGAACGAGAGCTCGGCTC
>Frequency_3_QualityScore_EDFGHFGIHGIIJJGIIIHIIJIHHIIIIIIIJHHIHHEFGGFGFFEFACCCCDDEDECDCB?BCBDCC@;>ABCAA???@ACACAC?@CBCDC_Mismatch_0_Sense_+_Library_PoolT
GGCCTTTTCCTTTCCGCGGAAAACCCCTCTACTGCTGGATCTCAATCTGCCCCCTTCTGCGGATCAGGAGAACGAGAACGAGAGCTCGGCTCTG
>Frequency_3_QualityScore_FFHHHHHJJJJJJGGHJJJIJJJJJJJJJJJJJJJJJJGIIJJJJJJIJHIJJJJIHJ@EHIJJIJHIJGHIHIJJHHGHHHGFFFEEFDEEEE_Mismatch_0_Sense_+_Library_PoolT
CAGCTTCAAAAAGTAAAATCTTCATGCTTCTTTTCTGGTTATTTCCATTATTCTGTTTATCTCATAATTTTGTTTAAATAAAGATGTCTCTTTG
>Frequency_3_QualityScore_EEHHHHGIJJJIIJJJJJJJJJJIIJHIJJJJJJJJJJJIJJJJJJIJJJIIIIIJIIJJJJJJJJJIJGHIGGHHEEFEEEEDEEDBCDDEEE_Mismatch_0_Sense_+_Library_PoolT
CTCATAATTTTGTTTAAATAAAGATGTCTCTTTGTACGTGCCACTGTGCCAAAATGAATTAGGCAACTATACCACGTCTTGTCCACGTGTACTA
>Frequency_3_QualityScore_FFHHHHHJJJJJJJJJIJJJJJJJIJJIJHIJGIIJJJJJJJIIIHHHFGGEEEEDEDDBCBCDDDDDDB@CDCDDDADCDDCDCCCDDDDBDC_Mismatch_0_Sense_+_Library_PoolT
CTTTTCCTTTCCGCGGAAAACCCCTCTACTGCTGGATCTCAATCTGCCCCCTTCTGCGGATCAGGAGAACGAGAACGAGAGCTCGGCTCTGTAG
>Frequency_1_QualityScore_FFHHHHHJJJJJIIJJJIIJIJJJIIIIJJJJJIJIJJIJFIJJJJJHHHFFFEDEEDDDDDDDDDDDDABDDDDDDBDBBDDDDDDDDDDCDD_Mismatch_0_Sense_+_Library_PoolC
CTTTTCCTTTCCGCGGAAAACCCCTCTACTGCTGGATCTCAATCTGCCCCCTTCTGCGGATCAGGAGAACGAGAACGAGAGCTCGGCTCTGTAG
>Frequency_3_QualityScore_FFHHGHGIHHBFHIGIJJIJFHHIJJJGIGHHICGHHGIIJJJJIGHGIGIHHIIIIIIHHHGFFFCDDEDDCBCBDDDDEDDDDCDDCCCDDC_Mismatch_0_Sense_+_Library_PoolT
AATTCTGGTGTGTCAAGGCGCACAACCAGTGGGTATCATTTTTACAAACTTATGTACAGCTTCAAAAAGTAAAATCTTCATGCTTCTTTTCTGG
>Frequency_3_QualityScore_FEHHGHHJJJJJJJIIJJJJJJJIIJJJJJIJJJJJJJJJJJJJJIIGGEFFEDCBCEDDDDBDC?CBDCDDDBCDCDDBCCBDDCBCCCCBCB_Mismatch_0_Sense_+_Library_PoolT
GCGGAAAACCCCTCTACTGCTGGATCTCAATCTGCCCCCTTCTGCGGATCAGGAGAACGAGAACGAGAGCTCGGCTCTGTAGTATTAATGGAAA
>Frequency_3_QualityScore_FFHHHHHIIIJJJJJJJJJJJJJJJIJIJJJJJJJJJJJJJJJJJJJJGHIHDGGFFFFFFFDDDDDDDCCDDFEEEEDDDDDDCDDDCD_Mismatch_1_Sense_+_Library_PoolT
TCTTTGTGTTTTTTACTCCAATTCTGGTGTGCCAAGGCGCACAACCAGTGGGTATCATTTTTACAAACTTATGTACAGCTTCAAAAAGTA
>Frequency_1_QualityScore_FFHHHHHHHIJJJJJJJJJJJJJJ@HHHHFHFHHIIIJIIIIJJJJGIGIHHHHFFFFFFFFCDDCEDDCDDDFEDEECDDDDDD@BBCD_Mismatch_1_Sense_+_Library_PoolC
TCTTTGTGTTTTTTACTCCAATTCTGGTGTGCCAAGGCGCACAACCAGTGGGTATCATTTTTACAAACTTATGTACAGCTTCAAAAAGTA
>Frequency_2_QualityScore_DE=CGCFCEAGGFIEFIIIHGGC8@GIHHIEGGFEDGEGEGECFDADE?BCCAACA=;A>CCCC=B5?>BAACA;;?;=99=C@=9;BABCBAA_Mismatch_0_Sense_+_Library_PoolT
AGAAGGCCTTTTCCTTTCCGCGGAAAACCCCTCTACTGCTGGATCTCAATCTGCCCCCTTCTGCGGATCAGGAGAACGAGAACGAGAGCTCGGC
>Frequency_2_QualityScore_EEGGGGGIFHHACGDDGGAHIIIIFGFFGIIIIIIIIIIIIICHGGGEGIIIIGGCGCGECEECABCABCA?ACBC@ADDCCCCCC@CCCC;;A_Mismatch_0_Sense_+_Library_PoolT
CTATTTTGTAAGGGTTGTCTCTTTGTGTTTTTTACTCCAATTCTGGTGTGTCAAGGCGCACAACCAGTGGGTATCATTTTTACAAACTTATGTA
>Frequency_2_QualityScore_EEGGEFEGIIIIIIIIIIHIIIIEIAGHICFHIIIIIIIIIIIIIIIIIIFGHIIIHGGGGGGED==ACBB?ACEEECCCECC==ACCCC?CBC_Mismatch_2_Sense_+_Library_PoolT
CTGGTGTGCCAAGGCGCACAACCAGTGGGTATCATTTTTACAAACTTATGTACAGCTTCAAAAAGTAAAATCTTCATGCTTCTTTTCTGGTTTT
>Frequency_2_QualityScore_FFHHHHHJJJJJJJGIIJJJIJJIJJJJJJJIJJJJJJJIIIGHGFDDDDDDDDDDDDDDEDDDDDDDDCDDDDDDEDDDDCDDCDDCDDDDDC_Mismatch_0_Sense_+_Library_PoolT
CTCTCTGCGCCGCGTTTTCTGACCAGAAGGCCTTTTCCTTTCCGCGGAAAACCCCTCTACTGCTGGATCTCAATCTGCCCCCTTCTGCGGATCA
>Frequency_2_QualityScore_FFHHHHHIJJJJJJJJJJJJGIJJJJJJIIJJIIJJJJIIIIGGGGEEDDEDCEDADEEEEEDDDDDDDDDEEEDDEEDDDBDDBDDDDDDDDD_Mismatch_0_Sense_+_Library_PoolT
CAATCTGCCCCCTTCTGCGGATCAGGAGAACGAGAACGAGAGCTCGGCTCTGTAGTATTAATGGAAACTATTTTGTAAGGGTTGTCTCTTTGTG
>Frequency_2_QualityScore_CEHHEGHIIIIGDADECEGGIGIGEHIIGIEFGEHGGEGHGDGHAEE?E?;5>BA?A??;A?;@?AC5@?;:@?BC;;?AC?AACC@=ABCAAD_Mismatch_0_Sense_+_Library_PoolT
CCTTTTCCTTTCCGCGGAAAACCCCTCTACTGCTGGATCTCAATCTGCCCCCTTCTGCGGATCAGGAGAACGAGAACGAGAGCTCGGCTCTGTA
>Frequency_2_QualityScore_FFHHHGHJIIHIJJIJJJJJIIIJJJIJJJJJJJJJJJIJJHFDDDDDCDDDDDDDEDDDDDCCDCDDCCCDEDCDDDDDDDDDDDCCDDDDCC_Mismatch_0_Sense_+_Library_PoolT
CTGCGCCGCGTTTTCTGACCAGAAGGCCTTTTCCTTTCCGCGGAAAACCCCTCTACTGCTGGATCTCAATCTGCCCCCTTCTGCGGATCAGGAG
>Frequency_2_QualityScore_FFHHHHHJJJJIJJJIIHHHIJJGIIIIJJJJJJGIGHIIJIJJIJJIIJIJJIIHFGGGGGGFGECECACADDDDACDC=CCDEEEEEDDCCB_Mismatch_0_Sense_+_Library_PoolT
TAATGGAAACTATTTTGTAAGGGTTGTCTCTTTGTGTTTTTTACTCCAATTCTGGTGTGTCAAGGCGCACAACCAGTGGGTATCATTTTTACAA
>Frequency_2_QualityScore_EEGFGCDGIIIIIIGIGIIIGFCGEEGGHGIGIIIIIHECEGHGC@EFFECBCDEECCCDCCACCEECCCCBAACCACCD_Mismatch_1_Sense_+_Library_PoolT
TTGTGTTTTTTACTCCAATTCTGGTGTGCCAAGGCGCACAACCAGTGGGTATCATTTTTACAAACTTATGTACAGCTTCA
>Frequency_2_QualityScore_EEGHHHHGGEGIH=FGHGGHIJIGGIIIJGGHGGGIIIIIIIIGIGIIHEGIGII=EGEIEEFEGDECECDEDC?CC_Mismatch_1_Sense_+_Library_PoolT
CACAACCAGTGGGTATCATTTTTACAAACTTATGTACAGCTTCAAAAAGTAAAATCTTCATGCTTCTTTTCTGGTCA
>Frequency_2_QualityScore_FFHHHHHJJGIIJJJJJJJJJJIJJJIJJJIJIIIJIIJJJJJIJIIIHHHEEGFCCEEEEEEEEDDEDDBDDDDDEEEEEDDDDDDDDDDCCD_Mismatch_0_Sense_+_Library_PoolT
GTCTCTTTGTGTTTTTTACTCCAATTCTGGTGTGTCAAGGCGCACAACCAGTGGGTATCATTTTTACAAACTTATGTACAGCTTCAAAAAGTAA
>Frequency_2_QualityScore_FFHHHHHJJIJJJJJJJJJJJJJJEHIJJJIJIJJJJJJJJJJJJJJJJHIIIJJJJJJJIIJJJJIIJGEIIIJIIGIIJHHEGHFFFFEFEE_Mismatch_0_Sense_+_Library_PoolT
AAACTTATGTACAGCTTCAAAAAGTAAAATCTTCATGCTTCTTTTCTGGTTATTTCCATTATTCTGTTTATCTCATAATTTTGTTTAAATAAAG
>Frequency_2_QualityScore_EFHHHHHJJJJJJJJIJIJIIIJJJIJJJJJJJJIJJJJJHIJJCFIIGHHHHHGGFEFFEEEEEEEEEEDDDDCDCDDDCDCCDDCDDEEEDD_Mismatch_1_Sense_+_Library_PoolT
TTTTTTACTCCAATTCTGGTGTGCCAAGGCGCACAACCAGTGGGTATCATTTTTACAAACTTATGTACAGCTTCAAAAAGTAAAATCTTCATGC
>Frequency_2_QualityScore_FEHHHGHJJJIIIIIIGIEIIJIJIIIJIIJIGCDCCC?AC=@CCB?>AACCCDDECCDC;??BDCB@9?@BCC?=?A?@7AAA5?=BCC;?A?_Mismatch_0_Sense_+_Library_PoolT
GTAAAGCTTGCTTGGGAAACCGCCGCCGGCTCGAGTTCGAGTCTCGTAATCATTCTCTCTGCGCCGCGTTTTCTGACCAGAAGGCCTTTTCCTT
>Frequency_2_QualityScore_FFHHHHHIIIHDGDGCB=ECEGFC=EEACDGGIGGDF=;C<CECCC8;ABCC?ACC?CACCCA?CCCC?ACCCBCAC=A6<=ACBCCCCACCC?_Mismatch_0_Sense_+_Library_PoolT
CCGCCGGCTCGAGTTCGAGTCTCGTAATCATTCTCTCTGCGCCGCGTTTTCTGACCAGAAGGCCTTTTCCTTTCCGCGGAAAACCCCTCTACTG
>Frequency_1_QualityScore_FFHHHHHJJJE<F?DFHEGHGGGA;FHHIIGIGJJFHEHGFFDCDB8=BBCC@CCDCBBDAB?ACCDDCCCCDCDBDDBBBDD?BDD@B3>CAC_Mismatch_0_Sense_+_Library_PoolC
CCGCCGGCTCGAGTTCGAGTCTCGTAATCATTCTCTCTGCGCCGCGTTTTCTGACCAGAAGGCCTTTTCCTTTCCGCGGAAAACCCCTCTACTG
>Frequency_2_QualityScore_FFHHHGGJJJJJJJJIJJIIHIIIIJJJJJIJJIJJJIIEGIIEIIJJJJJJJIIIIIHHHHGGEEEEFEEDEEEEEDDCDDDCECDDEEEDDC_Mismatch_0_Sense_+_Library_PoolT
TTTTTACTCCAATTCTGGTGTGTCAAGGCGCACAACCAGTGGGTATCATTTTTACAAACTTATGTACAGCTTCAAAAAGTAAAATCTTCATGCT
>Frequency_2_QualityScore_EECGGECEGEGIIGIIGIIIIIIHIHEIIFIIIIIFHIIGIIEEGGIICFGGIIIHGICGEH?ACGEAEEEECEE_Mismatch_2_Sense_+_Library_PoolT
AGTGGGTATCATTTTTACAAACTTATGTACAGCTTCAAAAAGTAAAATCTTCATGCTTCTTTTCTGGTTTTTTCA
>Frequency_2_QualityScore_FFHGHHHIJJJJJJIIJJIIIJJJJJJIJIIJJJJJJIIIIJJJIJIIHGFFEDEEDCDDDDDCDCCCEBCEDCDCDDDDCCDEEDDEECD>=?_Mismatch_0_Sense_+_Library_PoolT
CTGCTGGATCTCAATCTGCCCCCTTCTGCGGATCAGGAGAACGAGAACGAGAGCTCGGCTCTGTAGTATTAATGGAAACTATTTTGTAAGGGTT
>Frequency_2_QualityScore_FFHGHHHHIIJDHHIJIJJJJIJIGIJJJJJJIJJJJJIJJIIIJJIIIIIIJHIJJIIJIJHIIIIIIFIGGEFGGFFEEEEEEEEEEEEECC_Mismatch_0_Sense_+_Library_PoolT
CAACCAGTGGGTATCATTTTTACAAACTTATGTACAGCTTCAAAAAGTAAAATCTTCATGCTTCTTTTCTGGTTATTTCCATTATTCTGTTTAT
>Frequency_2_QualityScore_DEFFGCGIIIDIHCHGIHIIIIIIIIIIBGIIIIIIIIIIIIIIIGIIIIIIIGEH_Mismatch_0_Sense_+_Library_PoolT
TTACAAACTTATGTACAGCTTCAAAAAGTAAAATCTTCATGCTTCTTTTCTGGTTA
>Frequency_2_QualityScore_FFHHHHHHIIJJJJIJJJJJJJJJJJJJJJJJIIIIJJJJCHIGHIJJJIIIAFHIIIIIIIJJJJGIIIIGHGGFHGFFEFFFEEEEE_Mismatch_1_Sense_+_Library_PoolT
CAAAAAGTAAAATCTTCATGCTTCTTTTCTGGTTATTTCCATTATTCTGTTTATCTCATAATTTTGTTTAAATAAAGATGTCTCTTTGA
>Frequency_2_QualityScore_FFHHGHGIE=FAEDEBEEGCGE;DC?C?BGGGGDG@?BEEHCCA9=CCCA?ACCBAAACCBCCCCCCCA=A?BBC9=9@9ACCCCCCACC?BC?_Mismatch_0_Sense_+_Library_PoolT
GCCGGCTCGAGTTCGAGTCTCGTAATCATTCTCTCTGCGCCGCGTTTTCTGACCAGAAGGCCTTTTCCTTTCCGCGGAAAACCCCTCTACTGCT
>Frequency_2_QualityScore_FFHHGGGIIJJJIJJJIIIJIIIIIIGIJJJJJJIJJJJJJJJIIIGGGECDDDDCCCCCABCDC@CCDDCDCCCCCCCDDDDDDDB@CDDCCC_Mismatch_0_Sense_+_Library_PoolT
GTGGGGAGCTGCTCCCGATCAGAAGGTCTCCGCATTTACTTCCGTGCCGGCTTTGGAATCAAGCAAAAGACGTAAAGCTTGCTTGGGAAACCGC
>Frequency_2_QualityScore_FFHHHHHJJJIFIIIIJJIIIIIIIIIHIIJJJIIIIJJIIJHFDACDCBDDDDDDDEDDDCDACDDDDCCCDEDCDDDCDDCCDCD;ACCDDD_Mismatch_0_Sense_+_Library_PoolT
TCTGCGCCGCGTTTTCTGACCAGAAGGCCTTTTCCTTTCCGCGGAAAACCCCTCTACTGCTGGATCTCAATCTGCCCCCTTCTGCGGATCAGGA
>Frequency_2_QualityScore_FFHHHHHJJHIFGGIJIJJJJIJIIJJJIJGIIJFGIIJJJJJJJJIIJIJJIJJIIIHHHHHHFFFFFACDEEEECDCEEEDDDECDDDDDDD_Mismatch_0_Sense_+_Library_PoolT
CAATTCTGGTGTGTCAAGGCGCACAACCAGTGGGTATCATTTTTACAAACTTATGTACAGCTTCAAAAAGTAAAATCTTCATGCTTCTTTTCTG
>Frequency_2_QualityScore_FFHHHHHIJIJJJIJJJJJJJJJJJJIJIIIGGIIJJJJJJIJJIHHHHGFFFFFEEEEEEEDDDDDDDDDDDDDDCCDCDACDDCDCCDDABC_Mismatch_0_Sense_+_Library_PoolT
TCTGACCAGAAGGCCTTTTCCTTTCCGCGGAAAACCCCTCTACTGCTGGATCTCAATCTGCCCCCTTCTGCGGATCAGGAGAACGAGAACGAGA
>Frequency_2_QualityScore_FFHHHHHJJJIJHIJIIJJJJJIIJJIJJJJIIJJJJIIJIIIIIGGFEEEEEDDDDDDDDCDCDDDDDCDDDDDDDDDDDDDCDCCCEDCDEE_Mismatch_0_Sense_+_Library_PoolT
TCCTTTCCGCGGAAAACCCCTCTACTGCTGGATCTCAATCTGCCCCCTTCTGCGGATCAGGAGAACGAGAACGAGAGCTCGGCTCTGTAGTATT
>Frequency_2_QualityScore_EEGCCECEIICBECGIIII?BBEG:EAGAFBFFCEFEGGHGHHHABCEGFG=C=CFE7ACCCEEEECAAACC@CCBCCBDEEACCCC?CCCCC?_Mismatch_2_Sense_+_Library_PoolT
TGGTCTCTTTGTGTTTTTTACTCCAATTCTGGTGTGCCAAGGCGCACAACCAGTGGGTATCATTTTTACAAACTTATGTACAGCTTCAAAAAGT
>Frequency_1_QualityScore_DEHHHHHJJJJIIIJJJJJJJJJJJJJJJJJJGIJJJIJJJJJJJGJJJJHGHEFFFFEEEEEEFEDDCDDDDDDCDDDFEEEDDDDCC@CDDA_Mismatch_2_Sense_+_Library_PoolC
TGGTCTCTTTGTGTTTTTTACTCCAATTCTGGTGTGCCAAGGCGCACAACCAGTGGGTATCATTTTTACAAACTTATGTACAGCTTCAAAAAGT
>Frequency_2_QualityScore_FFEHHHGIHGIIIIIHGGGIIGEHIGIIIIIGEIEEGHHGGACEAEEEEFDD<ACACBCCEDCCCCDAC?A:>@CCCCDDDBC?CCDD@CDDDA_Mismatch_0_Sense_+_Library_PoolT
CTTCTGCGGATCAGGAGAACGAGAACGAGAGCTCGGCTCTGTAGTATTAATGGAAACTATTTTGTAAGGGTTGTCTCTTTGTGTTTTTTACTCC
>Frequency_2_QualityScore_FFGHHHHJJIJIJJIIIIIIJHHHGIIJJJJJIIIIJJJJIIJJIJJJJJJJIEHGHIIIIIHHFFFCDDDDDCBCDDACCDEEEEEDDCDCDC_Mismatch_0_Sense_+_Library_PoolT
ATGGAAACTATTTTGTAAGGGTTGTCTCTTTGTGTTTTTTACTCCAATTCTGGTGTGTCAAGGCGCACAACCAGTGGGTATCATTTTTACAAAC
>Frequency_2_QualityScore_FFHHHHHJIIJIIJIIIJJIIJJJJJJIJJJIJJJIIJJIIIJJIJIGHGGFFFFFCEDDDDCDDDDDDDDDDDDDDDDACCDDDC?CDDCDDD_Mismatch_0_Sense_+_Library_PoolT
ACCCTCAGCAGCAGTGGGGAGCTGCTCCCGATCAGAAGGTCTCCGCATTTACTTCCGTGCCGGCTTTGGAATCAAGCAAAAGACGTAAAGCTTG
>Frequency_2_QualityScore_FFHHHHHJIIIIIHIIIIJJJJIFIIIJIJIJIIGHII=GIIIJJIJJIJIIIJIJIHHHHHGHFFFFFEEEDDCCDDDECCDEEEDDCCCCDD_Mismatch_1_Sense_+_Library_PoolT
ACTCCAATTCTGGTGTGCCAAGGCGCACAACCAGTGGGTATCATTTTTACAAACTTATGTACAGCTTCAAAAAGTAAAATCTTCATGCTTCTTT
>Frequency_2_QualityScore_FFHGHHHIIJHIJJIJIIIIJIIIGIIJJJJJCGIIJJJIJJIHGHHFFFFEEDEEEEDDDBACCAADDDDDCDDCCDEDDCDCDDDDDCDCCD_Mismatch_0_Sense_+_Library_PoolT
TCGAGTCTCGTAATCATTCTCTCTGCGCCGCGTTTTCTGACCAGAAGGCCTTTTCCTTTCCGCGGAAAACCCCTCTACTGCTGGATCTCAATCT
>Frequency_2_QualityScore_ECGHHFGIIIIJJJJIJJJIIJJIIJHHIIJJJJJJJIJJJCGIIGIGIIJJIIIJJIIIIJIHIIDGHCFFFE_Mismatch_2_Sense_+_Library_PoolT
GTGGGTATCATTTTTACAAACTTATGTACAGCTTCAAAAAGTAAAATCTTCATGCTTCTTTTCTGGTTTTTTCA
>Frequency_2_QualityScore_FFHHHHHJJJIIJJJJJJJJJJJIIEGIIIIJJJJJJJIJJIIJJJJJJIHIGIIJIIHHIGHGIIIHIECFHIIIEGEGGGGGEEEEE_Mismatch_0_Sense_+_Library_PoolT
CAAACTTATGTACAGCTTCAAAAAGTAAAATCTTCATGCTTCTTTTCTGGTTATTTCCATTATTCTGTTTATCTCATAATTTTGTTTAA
>Frequency_2_QualityScore_EFHHHHHJJJJJJJIJJJJJJJJIIIIJJJJIIJJJJJJJJJHIJJGGHHHHHHHFFFFFEDEEEEDEECEEDDDDDCDDDDCDDDDECCDEEE_Mismatch_1_Sense_+_Library_PoolT
TGTTTTTTACTCCAATTCTGGTGTGCCAAGGCGCACAACCAGTGGGTATCATTTTTACAAACTTATGTACAGCTTCAAAAAGTAAAATCTTCAT
>Frequency_2_QualityScore_FFHHHHHJJJJIIJIGHJJJJJJGIJIIJIJJIII=EHIJIJJIJJJJJIIJJJIIJJIJJIJIGGIIIGIHH_Mismatch_1_Sense_+_Library_PoolT
ATGCTTCTTTTCTGGTTTTTTCCATTATTCTGTTTATCTCATAATTTTGTTTAAATAAAGATGTCTCTTTGTA
>Frequency_2_QualityScore_FFHHHHGIJJIJJJJJJJJJJJJJJJJJJIIJJJJJIJJJJJJIJJIIIFHIIIIIJIIIIIIGIIIJJDGGGIIJIIIHIHIIGHHHGEFFEE_Mismatch_0_Sense_+_Library_PoolT
AAAGTAAAATCTTCATGCTTCTTTTCTGGTTATTTCCATTATTCTGTTTATCTCATAATTTTGTTTAAATAAAGATGTCTCTTTGTACGTGCCA
>Frequency_2_QualityScore_DFHHHHGIJJJJIJJJJJIJIJJJJIJJJJJJJIJJIIIIHGGGGGEEEEEEEEEEEEDDDDEDDDDDDBCDDDDCABCCDACD@BCCCBDCDD_Mismatch_0_Sense_+_Library_PoolT
TTTTCTGACCAGAAGGCCTTTTCCTTTCCGCGGAAAACCCCTCTACTGCTGGATCTCAATCTGCCCCCTTCTGCGGATCAGGAGAACGAGAACG
>Frequency_2_QualityScore_FFHHHGHJJJJHIIIJIIJIHIGIEGIIJJIJJGHIJJIJIIIIHGHGEFEEEEEEEEEDDCDDDDC?BBCDDDDDDDDEDDDDDDDDDDCCDD_Mismatch_0_Sense_+_Library_PoolT
TTCGAGTCTCGTAATCATTCTCTCTGCGCCGCGTTTTCTGACCAGAAGGCCTTTTCCTTTCCGCGGAAAACCCCTCTACTGCTGGATCTCAATC
>Frequency_2_QualityScore_FFGHHHGIJJJIIJJJJJJJJJJJIJJJJJJJJJJJIGEEC>A?ACDCD?CCCC?BDBDCCDACCDDC@ACACA@@1=BCCC?=BCAAACBA>C_Mismatch_0_Sense_+_Library_PoolT
CAAAAGACGTAAAGCTTGCTTGGGAAACCGCCGCCGGCTCGAGTTCGAGTCTCGTAATCATTCTCTCTGCGCCGCGTTTTCTGACCAGAAGGCC
>Frequency_2_QualityScore_EEFEHGHJGIIIIIIIJGIIIHIFGEIIAHCGGGGGGEEGGEAEDFECEED?B?CCEEEA=A??ACCC@@BCCCCDDCDCCA>CB?BCCCCACC_Mismatch_0_Sense_+_Library_PoolT
GAGTCTCGTAATCATTCTCTCTGCGCCGCGTTTTCTGACCAGAAGGCCTTTTCCTTTCCGCGGAAAACCCCTCTACTGCTGGATCTCAATCTGC
>Frequency_2_QualityScore_DEFHHHGIIIIIIIIIGIIIIIHIIIIIIIIIIIIIIIHIIHIIIIIIIIIIGDGIIIIIIGFGHGGECCCEDDCCCCDCC?CCDCCBCDEEEE_Mismatch_0_Sense_+_Library_PoolT
AGTATTAATGGAAACTATTTTGTAAGGGTTGTCTCTTTGTGTTTTTTACTCCAATTCTGGTGTGTCAAGGCGCACAACCAGTGGGTATCATTTT
>Frequency_2_QualityScore_FFHGFHHJIIJHHIIIJJJIJIIJIIIAGIIIIIIIIJJIIIIIIFHGGGIIEHHIIIIG_Mismatch_2_Sense_+_Library_PoolT
TACAAACTTATGTACAGCTTCAAAAAGTAAAATCTTCATGCTTCTTTTCTGGTTTTTTCA
>Frequency_2_QualityScore_FFGHHHHIIIHIEGIHIIIJIHIHHIHHHIGIIHIIIGIGIIIIIIIIHIIHIIFJI=EGIHIHIFIIICGAFIIGHHHGGGHGGEABEDDEED_Mismatch_0_Sense_+_Library_PoolT
AGCTTCAAAAAGTAAAATCTTCATGCTTCTTTTCTGGTTATTTCCATTATTCTGTTTATCTCATAATTTTGTTTAAATAAAGATGTCTCTTTGT
>Frequency_2_QualityScore_EEGGGHHJIIIIIIIIIIIIIIIIGIIIJJIJIGIHIIGIIIIJJIIJHFDDDCB;?<;7;=?5?CCC<?AACACA@DBCCA>A;:@;AA-7?B_Mismatch_0_Sense_+_Library_PoolT
GCTTTGGAATCAAGCAAAAGACGTAAAGCTTGCTTGGGAAACCGCCGCCGGCTCGAGTTCGAGTCTCGTAATCATTCTCTCTGCGCCGCGTTTT
>Frequency_2_QualityScore_FFHHHHHIJJJJJJIJJJJJIJIJJIJJJJJHIJJJJIJJIIHHGGGFEDDDDDDCDCDDDCDCDDDCCCBDDDDDDCDDDCEDCDDEDDEDDD_Mismatch_0_Sense_+_Library_PoolT
CCGCGGAAAACCCCTCTACTGCTGGATCTCAATCTGCCCCCTTCTGCGGATCAGGAGAACGAGAACGAGAGCTCGGCTCTGTAGTATTAATGGA
>Frequency_2_QualityScore_FFGHHHHJJJIJJJJJHIJJJIJJHIJIJJIIE?C=AECDECDCCC7>ABDBCDACC6=<7<??B79;-5=ACCA=BC;?A?BB4=?CCCAC?C_Mismatch_1_Sense_+_Library_PoolT
GTAAAGCTTGCTTGGGAAGCCGCCGCCGGCTCGAGTTCGAGTCTCGTAATCATTCTCTCTGCGCCGCGTTTTCTGACCAGAAGGCCTTTTCCTT
>Frequency_2_QualityScore_FFHHGHHJJIJGHFGHIIJJJHJIIJJJJJIIGHIJCGGIHIIIJGIHIIIJJJJIIGIGGHGGGFFFCDEDEEEEDEDDDEEEDDDEDDDDDD_Mismatch_0_Sense_+_Library_PoolT
TCCAATTCTGGTGTGTCAAGGCGCACAACCAGTGGGTATCATTTTTACAAACTTATGTACAGCTTCAAAAAGTAAAATCTTCATGCTTCTTTTC
>Frequency_2_QualityScore_FFGGGHHIJJJIJJJIIJJJJGICGIJDHIJIIJJJJJJJJJJJJIJJIIIIJIIIIIHGGGFCEEECEDCDEEEEDDEDDDDDDDDDDDD_Mismatch_0_Sense_+_Library_PoolT
GGTGTGTCAAGGCGCACAACCAGTGGGTATCATTTTTACAAACTTATGTACAGCTTCAAAAAGTAAAATCTTCATGCTTCTTTTCTGGTTA
>Frequency_2_QualityScore_FFHHHHHJJJJIJFGIIGIIIJIJJJJJJJIJIJJJJJJJJJJJIIIIIIHHGGGGGGGEGFGGEEEEEEE?CDEEEDDDD_Mismatch_0_Sense_+_Library_PoolT
GGCGCACAACCAGTGGGTATCATTTTTACAAACTTATGTACAGCTTCAAAAAGTAAAATCTTCATGCTTCTTTTCTGGTTA
>Frequency_2_QualityScore_FFHHHGHJJJJJJJIJIJJJJJJJIJJJJIJJGIIIJIIJGGIJJHHHFFEDDDDDDDDDDDCCCDDCC@ACEDDDCCDDDDDEEEDDECCCDC_Mismatch_0_Sense_+_Library_PoolT
ACTGCTGGATCTCAATCTGCCCCCTTCTGCGGATCAGGAGAACGAGAACGAGAGCTCGGCTCTGTAGTATTAATGGAAACTATTTTGTAAGGGT
>Frequency_2_QualityScore_EFHGGGHIJJIIIHIIEIGIGIHIGIGHIIIIIIIJIIIIIJIGIEGHI=DGGEEEFEFDCDDCCEDDCDEEEDEDDCDDD?CCDCDCDCDC;B_Mismatch_1_Sense_+_Library_PoolT
TTGTGTTTTTTACTCCAATTCTGGTGTGCCAAGGCGCACAACCAGTGGGTATCATTTTTACAAACTTATGTACAGCTTCAAAAAGTAAAATCTT
>Frequency_2_QualityScore_FFHHGHHJJJJGIIJEGIIGIIJIJIJJJIJJJJJJIIJIJJJJJJJJJJIEGHIIIJJJJIIHHGHHGFFFFFFECEEDDDDDEEEDEEEEEC_Mismatch_1_Sense_+_Library_PoolT
CGCACAACCAGTGGGTATCATTTTTACAAACTTATGTACAGCTTCAAAAAGTAAAATCTTCATGCTTCTTTTCTGGTTTTTTCCATTATTCTGT
>Frequency_2_QualityScore_FFHGHHGIIIIJJJIJJJJIIIJIIJJJJJJJIIIIHGGEDDDDDDDDDDDDDDEDDDDDDCDDDDDDDCECDDDDDDDDDCCDDBCDCDDDDD_Mismatch_0_Sense_+_Library_PoolT
GCGCCGCGTTTTCTGACCAGAAGGCCTTTTCCTTTCCGCGGAAAACCCCTCTACTGCTGGATCTCAATCTGCCCCCTTCTGCGGATCAGGAGAA
>Frequency_2_QualityScore_FFHHHHHIIJJJJIIIJJJIJIIIIJJIIIIJIJJJJJGIIIJJHGHGEFFCDDDDDDDDCDDCDDDDDB@CA?CBCCBCCCDDCCCCDEEDEE_Mismatch_0_Sense_+_Library_PoolT
TTTCCGCGGAAAACCCCTCTACTGCTGGATCTCAATCTGCCCCCTTCTGCGGATCAGGAGAACGAGAACGAGAGCTCGGCTCTGTAGTATTAAT
>Frequency_2_QualityScore_;CFFGFGECGHHG?;CGHBGGHCC>CAEDEGFIHGHEAGHHECG?EAEGEGGIIIIGGGHAGGGFE@FE7;@EEB9;?DA?9?CE=AACCAA<A_Mismatch_0_Sense_+_Library_PoolT
TTTCTGGTTATTTCCATTATTCTGTTTATCTCATAATTTTGTTTAAATAAAGATGTCTCTTTGTACGTGCCACTGTGCCAAAATGAATTAGGCA
>Frequency_2_QualityScore_FFHHGHHIJJIIJJJIIIIIJIIIGHIJJJJJJJIIGIIIIIIIHHGHHHFFFDDDDCDCDDCDDCDDDCEDDDCDDDDDDDCBA;?CCDDCDB_Mismatch_0_Sense_+_Library_PoolT
CGTAATCATTCTCTCTGCGCCGCGTTTTCTGACCAGAAGGCCTTTTCCTTTCCGCGGAAAACCCCTCTACTGCTGGATCTCAATCTGCCCCCTT
>Frequency_2_QualityScore_FFHFHHHIIIIIIIGIIFGGIIIIIIGHICGHIGIIIEHIIIIIIGIIIGIIGIFHFHIIIE_Mismatch_1_Sense_+_Library_PoolT
TTTACAAACTTATGTACAGCTTCAAAAAGTAAAATCTTCATGCTTCTTTTCTGGTTATTTCA
>Frequency_2_QualityScore_FFHHHHHJJJIJJJJJJJJJJJJJJJIJJJJJJIJIJJJJJJJJJJJJJIHHGFFDCEEDDDDDDDCEDEEEEEEEDDCDCDCCDEEEDDECCD_Mismatch_0_Sense_+_Library_PoolT
CTACTGCTGGATCTCAATCTGCCCCCTTCTGCGGATCAGGAGAACGAGAACGAGAGCTCGGCTCTGTAGTATTAATGGAAACTATTTTGTAAGG
>Frequency_2_QualityScore_FFHHHHGHGHHIJJJIIJJIIIJJJIJHIIJGHIIJJIJJIJJJJJJJJJJJIJIHIJHHHHHHFFFCECEEEEEDEEECDDECDDCCDCCCCC_Mismatch_0_Sense_+_Library_PoolT
TTCTGGTGTGTCAAGGCGCACAACCAGTGGGTATCATTTTTACAAACTTATGTACAGCTTCAAAAAGTAAAATCTTCATGCTTCTTTTCTGGTT
>Frequency_2_QualityScore_FFHGHHHIIIIGIHIIIIIIJJIIIIGGIIIIGHIIIIIGIGIIIIIIIIIGII_Mismatch_0_Sense_+_Library_PoolT
ACAAACTTATGTACAGCTTCAAAAAGTAAAATCTTCATGCTTCTTTTCTGGTTA
>Frequency_2_QualityScore_FFHHHGHJIFEHIJIIJIJJJIJJJIJJIJJJIJIIIJJJJJIJJIIIJJIEIIEGIIIIIIGIIIJIHHIJJIIIIIJIIHHGHGGGFFDFEE_Mismatch_2_Sense_+_Library_PoolT
TTCAAAAAGTAAAATCTTCATGCTTCTTTTCTGGTTATTTCCATTATTCTGTTTATCTCATAATTTTGTTTAAATAAAGATGTCTCTTTGTAAA
>Frequency_2_QualityScore_FDHGGEGHHIIIIJJIIIJJIIIIIIIIJIIIIIIJJIJJIEFIIHIIIJJIJIGHIIGEE?FFIIFEG?BBEDE_Mismatch_1_Sense_+_Library_PoolT
GTGGGTATCATTTTTACAAACTTATGTACAGCTTCAAAAAGTAAAATCTTCATGCTTCTTTTCTGGTTTTTTCCA
>Frequency_2_QualityScore_FFGHHHHJJJJJJJJJJJJIJIIIIIIJJIJJJJJJJJJJJJIIGIJJGGHHHHHGFFFFFEEDEEEEDFFEEEDDDDDDCCDDDDDDCCCCDE_Mismatch_1_Sense_+_Library_PoolT
TGTGTTTTTTACTCCAATTCTGGTGTGCCAAGGCGCACAACCAGTGGGTATCATTTTTACAAACTTATGTACAGCTTCAAAAAGTAAAATCTTC
>Frequency_2_QualityScore_FFHHHHHJIJIJIIJJJJJJJJIIIHIJJIIGIJJCGIJJJJJJJIIIIIJIHGHHHEFFFFFFEEEDCACACCCBCBCDEEEDDDEDDDDDDD_Mismatch_1_Sense_+_Library_PoolT
CCAATTCTGGTGTGCCAAGGCGCACAACCAGTGGGTATCATTTTTACAAACTTATGTACAGCTTCAAAAAGTAAAATCTTCATGCTTCTTTTCT
>Frequency_2_QualityScore_FFHHHHHJJJJJJJJJJJJJIJIJJJJIJJJJJJJIIJJIIIIIHGGGGGGEEEEEDDDDDDDDDBDDDCDDDBDDDDCDDDDDCDDCDDDDDD_Mismatch_0_Sense_+_Library_PoolT
GAAGGCCTTTTCCTTTCCGCGGAAAACCCCTCTACTGCTGGATCTCAATCTGCCCCCTTCTGCGGATCAGGAGAACGAGAACGAGAGCTCGGCT
>Frequency_1_QualityScore_FFHHHHHJJJJJJJJGIJIJJJJJJJJIJJEIIJJJIIIJJJJJJJHHFHHHHFFFDDEDDDDDDDDDDDCDDDBDDBDDDDDDDBDDCCB9@B_Mismatch_0_Sense_+_Library_PoolC
GAAGGCCTTTTCCTTTCCGCGGAAAACCCCTCTACTGCTGGATCTCAATCTGCCCCCTTCTGCGGATCAGGAGAACGAGAACGAGAGCTCGGCT
>Frequency_2_QualityScore_FFHHHGHIJJJJJJJJJJIJIJJJJJJJJIIJIJJJJIJJJJJIJJJJHHGFDDDDDDDDDDDDDDEDDDDDCDCDDDDDDDEDDDDDDCCDCC_Mismatch_0_Sense_+_Library_PoolT
ATCATTCTCTCTGCGCCGCGTTTTCTGACCAGAAGGCCTTTTCCTTTCCGCGGAAAACCCCTCTACTGCTGGATCTCAATCTGCCCCCTTCTGC
>Frequency_2_QualityScore_EEGEHGGIGGFIIJIIJIIIJJJIHGIEGGGGEEIIJIHFGGIIIJJIIICCGGAEBEFFFEEEDDCBCACCDDCEDEEDCCCCDCBBCBABCA_Mismatch_1_Sense_+_Library_PoolT
TCTCTTTGTGTTTTTTACTCCAATTCTGGTGTGCCAAGGCGCACAACCAGTGGGTATCATTTTTACAAACTTATGTACAGCTTCAAAAAGTAAA
>Frequency_2_QualityScore_EDGHHHHIIJIIJIIIIJJHIGIJIBGHIIIJJJJJJIIIIJJIIJIIIJJJIIIIHFHGFFEFEEEEDDDEEEDDEDDDDDDDCDCDCDDEEE_Mismatch_0_Sense_+_Library_PoolT
TGTGTCAAGGCGCACAACCAGTGGGTATCATTTTTACAAACTTATGTACAGCTTCAAAAAGTAAAATCTTCATGCTTCTTTTCTGGTTATTTCC
>Frequency_2_QualityScore_DEHHGHDFGFHHHIEFIIGECFAEGGEIIFIIICHIBCHCHCHIF7ACCE?EHCEEEEEECDDDCCECEDCCCCCCACCBC=?BCCC;ACCDDA_Mismatch_1_Sense_+_Library_PoolT
GTTTTTTACTCCAATTCTGGTGTGCCAAGGCGCACAACCAGTGGGTATCATTTTTACAAACTTATGTACAGCTTCAAAAAGTAAAATCTTCATG
>Frequency_2_QualityScore_FFHHHHHIJJJJJJJHHGHIIJJJJJJJJIJJJJJJIIIJGGIIJJJJIJJIIIIIIIGHHHHHHFFFFCEEEEDDCDDDDEBCCEEEDCDEDD_Mismatch_0_Sense_+_Library_PoolT
TTACTCCAATTCTGGTGTGTCAAGGCGCACAACCAGTGGGTATCATTTTTACAAACTTATGTACAGCTTCAAAAAGTAAAATCTTCATGCTTCT
>Frequency_2_QualityScore_FFHHHHGJJJJJJJJIJGHIJEGIJGIJJJJIJJIJJJJJJJIJJJJJJIJJJIIJJHHHHGGGFGFFFFFEEEEEEEEDDDCCDDDEEEEEEC_Mismatch_0_Sense_+_Library_PoolT
TCAAGGCGCACAACCAGTGGGTATCATTTTTACAAACTTATGTACAGCTTCAAAAAGTAAAATCTTCATGCTTCTTTTCTGGTTATTTCCATTA
>Frequency_2_QualityScore_FEHFHHHEHIIIIIJJJIJJJIJIJIIJIJJJJJJJJJJJJIIEGIIIIIJJJJJJIJIJJJIJJJJJGCEHIIHGGGGGGFFEEDEE?BDEEE_Mismatch_0_Sense_+_Library_PoolT
CAGTGGGTATCATTTTTACAAACTTATGTACAGCTTCAAAAAGTAAAATCTTCATGCTTCTTTTCTGGTTATTTCCATTATTCTGTTTATCTCA
>Frequency_2_QualityScore_EACFEGGIIIIIIIIGGIGH?F=CFGIIIHIIGIIIGEGIIEGGHAEIEGHHGFGFFECEDEECDCCDEDDCCDDDDCCDCDDDDCEBCCDEDC_Mismatch_0_Sense_+_Library_PoolT
GTTTTTTACTCCAATTCTGGTGTGTCAAGGCGCACAACCAGTGGGTATCATTTTTACAAACTTATGTACAGCTTCAAAAAGTAAAATCTTCATG
>Frequency_2_QualityScore_FFHGHHHJJJIJJIJIJJJIJJJJJIIJJJJJJIJIIIGIIHHGGFEEEEEEEEEDDDDDCCCDDEDDDCCDDDDDCCCBDDDDCCC@CCCDDB_Mismatch_0_Sense_+_Library_PoolT
GCGTTTTCTGACCAGAAGGCCTTTTCCTTTCCGCGGAAAACCCCTCTACTGCTGGATCTCAATCTGCCCCCTTCTGCGGATCAGGAGAACGAGA
>Frequency_1_QualityScore_FFHFHHGJIJJJIIIIIJJIJJIJJJJJJJJJJJJIGIJIHHHFFFFEEEEEEDDDDDDDDCDDDDDDD?BDDDDDCDD@BDDD@C@ABCB@3>_Mismatch_0_Sense_+_Library_PoolC
GCGTTTTCTGACCAGAAGGCCTTTTCCTTTCCGCGGAAAACCCCTCTACTGCTGGATCTCAATCTGCCCCCTTCTGCGGATCAGGAGAACGAGA
>Frequency_2_QualityScore_EEHHGFHIIIGIHIGIHIIHIIIIIIIIICGGIIJGGIIIJIGIIIIIIIIIIGAGGIGIHIIIHIIJGGEEGICEEFHIIGGGEFFEADEEAE_Mismatch_0_Sense_+_Library_PoolT
TTTACAAACTTATGTACAGCTTCAAAAAGTAAAATCTTCATGCTTCTTTTCTGGTTATTTCCATTATTCTGTTTATCTCATAATTTTGTTTAAA
>Frequency_2_QualityScore_FFHHHHHIHIHHIIJJIIIJIIIIJGHIJHIGIIIJIJIJJIJJJIIJIHDGGGACEFFEEEEEDCDCD@CDCDDEDEEEDDDDDDCACCCCCD_Mismatch_0_Sense_+_Library_PoolT
TCTCTTTGTGTTTTTTACTCCAATTCTGGTGTGTCAAGGCGCACAACCAGTGGGTATCATTTTTACAAACTTATGTACAGCTTCAAAAAGTAAA
>Frequency_2_QualityScore_FFGHHHHJJJIJFGGHIIJJIJIJJIHJJJJJJJJIIIIIJIIJJJIIIIHIGGDFFECDEEEEEEEEDCDCDDCDDDDEDEEEDDDDC_Mismatch_2_Sense_+_Library_PoolT
TTGGTCTCTTTGTGTTTTTTACTCCAATTCTGGTGTGTCAAGGCGCACAACCAGTGGGTATCATTTTTACAAACTTATGTACAGCTTCA
>Frequency_1_QualityScore_@DFHHHHJJJHHFHIJJJJGIIJIIGJGHGHHIHGGHJGFHFFFDDDDDDDDCDDD;@CDDEEEEDDDDDCDDDDDDEEEEECDDDDDDDBDCC_Mismatch_0_Sense_+_Library_PoolT
TGTCTCTTTGTGTTTTTTACTCCAATTCTGGTGTGTCAAGGCGCACAACCAGTGGGTATCATTTTTACAAACTTATGTACAGCTTCAAAAAGTA
>Frequency_1_QualityScore_FFHDHHHJJJIJIIFIGIIJIFIIJJJJIJJJIFIIFGIJJIJJJJJIJJJIJJHIIHJJIFFHIIGIGE_Mismatch_1_Sense_+_Library_PoolT
TATCATTTTTACAAACTTATGTACAGCTTCAAAAAGTAAAATCTTCATGCTTCTTTTCTGGTTTTTTCCA
>Frequency_1_QualityScore_FDHHGHHJJJJJJJJJIJFGIJCFHIGIJJJJJJJJJIJIJJJIJJIJJJJJJJJJIHEHGHHHFFFFFFFEEEEEEDDDDDDCCDDDDEEDCD_Mismatch_2_Sense_+_Library_PoolT
GTCAAGGCGCACAACCAGTGGGTATCATTTTTACAAACTTATGTACAGCTTCAAAAAGTAAAATCTTCATGCTTCTTTTCTGGTTATTTCCAAA
>Frequency_1_QualityScore_FFGGHHGIIJJJJGHGAGHIIGIIIJIGHEHHIHIIIJJJJJJJIHEIHGHHHHFFFFDD@CDDDBBDD<BBBDDBD5<32>?2<+9C@C_Mismatch_0_Sense_+_Library_PoolT
CTCCGCATTTACTTCCGTGCCGGCTTTGGAATCAAGCAAAAGACGTAAAGCTTGCTTGGGAAACCGCCGCCGGCTCGAGTTCGAGTCTCG
>Frequency_1_QualityScore_DEDAHDHIIIGGGGIIC<FGIHG8BDGHIIIIIIIDIIIGCDGFGEAEBDBBBBDBD705+8488<:9::90288@:(::4>3@_Mismatch_0_Sense_+_Library_PoolT
CCGGCTTTGGAATCAAGCAAAAGACGTAAAGCTTGCTTGGGAAACCGCCGCCGGCTCGAGTTCGAGTCTCGTAATCATTCTCTC
>Frequency_1_QualityScore_FFHHHHHJJJJJJJJIJJJIJGHGJJJIJJIJJJJJIIJ?FIIIJJJJJJJIJHHJJIJJIGIIIJIGGCEHJIJJF_Mismatch_0_Sense_+_Library_PoolT
CTTCATGCTTCTTTTCTGGTTATTTCCATTATTCTGTTTATCTCATAATTTTGTTTAAATAAAGATGTCTCTTTGTA
>Frequency_1_QualityScore_FFGGHHHJJJJIJJJJJJFHJJIGIIJJIJJJJJJJJJHHHHHFFCEFDDDDDDEECDDD=CDDDDBDDBCDCCACDDCDDDD>CDBC>@?BDD_Mismatch_1_Sense_+_Library_PoolT
CTGCACGCTCAGCAGCAGTGGGGAGCTGCTCCCGATCAGAAGGTCTCCGCATTTACTTCCGTGCCGGCTTTGGAATCAAGCAAAAGACGTAAAG
>Frequency_1_QualityScore_FFHHHHFHIJCFHIJJJJJJJJJJGJJJJEHHIIJJJJJJJJJJJJJIJJJJIJJJJJJIJHHHHHHHFFFED_Mismatch_2_Sense_+_Library_PoolT
AACCAGTGGGTATCATTTTTACAAACTTATGTACAGCTTCAAAAAGTAAAATCTTCATGCTTCTTTTCTGGCA
>Frequency_1_QualityScore_DDHHHHHJJJJJJIJJJFHFHHIIJJJIIJJJJJJIHIBFGH<BFHGIJJJGIIJIHHHHHHFDFFFFFEEEEECDDD@CDDDECCDEEEDDCE_Mismatch_1_Sense_+_Library_PoolT
TTTTACTCCAATTCTGGTGTGCCAAGGCGCACAACCAGTGGGTATCATTTTTACAAACTTATGTACAGCTTCAAAAAGTAAAATCTTCATGCTT
>Frequency_1_QualityScore_DFFFFFHJJJGH<CDE@DEGIIJJJJGGGIEGIIGIJGIIJJJGEHIGHIIIIIIGGGGEEHHHHGFFF?@DEDEECCCD_Mismatch_0_Sense_+_Library_PoolT
GCGCACAACCAGTGGGTATCATTTTTACAAACTTATGTACAGCTTCAAAAAGTAAAATCTTCATGCTTCTTTTCTGGTTA
>Frequency_1_QualityScore_FFHGFHDHHIJJIJIIFGIGGIIGHDEHJFHIJGIGGJIJIJIJJIJJIJGJJJIHHHHHHFDFFCEEECCACCEEEDACDDCDDDDDDDDDCD_Mismatch_2_Sense_+_Library_PoolT
CTGGTGTGTCAAGGCGCACAACCAGTGGGTATCATTTTTACAAACTTATGTACAGCTTCAAAAAGTAAAATCTTCATGCTTCTTTTCTGGTCAA
>Frequency_1_QualityScore_FFHHHHHJIJJJJIDGIEIEIJJEIIJJGIGGHIEHIJIJIHCEHEEHEEFD>CEECCDDDD@BBBBDD@CDCCDCCCADCACCCC<AB@?BAC_Mismatch_0_Sense_+_Library_PoolT
CTGCACCCTCAGCAGCAGTGGGGAGCTGCTCCCGATCAGAAGGTCTCCGCATTTACTTCCGTGCCGGCTTTGGAATCAAGCAAAAGACGTAAAG
>Frequency_1_QualityScore_DDHGHHHJGHIJJJJJJJJHIHJJJJJJJJJJJJJJJJJIHHHIIJJIJJJGJHGFFFDDDCDDDDDDDCDEEEDDCDCCDDDCDDCDDDEDDD_Mismatch_0_Sense_+_Library_PoolT
TGTAAGGGTTGTCTCTTTGTGTTTTTTACTCCAATTCTGGTGTGTCAAGGCGCACAACCAGTGGGTATCATTTTTACAAACTTATGTACAGCTT
>Frequency_1_QualityScore_FFHFHHHEGIIJJJJJJJJJJJJJJJJJIIJJIJJJJJJIIJJFHIJJJJIJJIIIJJJIJIJIJHHHEHHFFDEEE_Mismatch_1_Sense_+_Library_PoolT
CAGTGGGTATCATTTTTACAAACTTATGTACAGCTTCAAAAAGTAAAATCTTCATGCTTCTTTTCTGGTTTTTTCCA
>Frequency_1_QualityScore_FFHHHHHJJJIJJHHHHJJ?GGHGHIJJJJIJIJJJJJJJJJJIJIJJJJJIJBGEGHIEEEHHHHFFFFEEFEDECEEDACC_Mismatch_0_Sense_+_Library_PoolT
AAGGCGCACAACCAGTGGGTATCATTTTTACAAACTTATGTACAGCTTCAAAAAGTAAAATCTTCATGCTTCTTTTCTGGTTA
>Frequency_1_QualityScore_FFHHHHHJJHIIJJJJJJJJIJJIJJJJJGIJJJJGHIJJJJJJJJIHEGIJJJJJJJIJEIJJJJHFHGEFFFCFDDDDDBDDDDDD@CDDBA_Mismatch_0_Sense_+_Library_PoolT
GCTCTGTAGTATTAATGGAAACTATTTTGTAAGGGTTGTCTCTTTGTGTTTTTTACTCCAATTCTGGTGTGTCAAGGCGCACAACCAGTGGGTA
>Frequency_1_QualityScore_FFHHHHHJJJJJJJJJJJJJJJJJJJJJJJJJJJIJJFHIIJJJJJJJJJJHJJJJJJJJJJJJJIIGIHJIJIJ_Mismatch_0_Sense_+_Library_PoolT
TCATGCTTCTTTTCTGGTTATTTCCATTATTCTGTTTATCTCATAATTTTGTTTAAATAAAGATGTCTCTTTGTA
>Frequency_1_QualityScore_FFGHHHHJJIHIIHGIIJIJIJJJIIII9CGHHIJIJIIJJJJJJJJJJFFIJJJIJIIJJ_Mismatch_1_Sense_+_Library_PoolT
AAACTTATGTACAGCTTCAAAAAGTAAAATCTTCATGCTTCTTTTCTGGTTTTTTCCATTA
>Frequency_1_QualityScore_FFHDHHHIIIJFGGIJJJJIJJIGBFGIDDHIJIIIJJJJJJJJJJJIJGEIIJJJHHHHHHFFDCEECA@CEDEECDDCCC_Mismatch_2_Sense_+_Library_PoolT
TGGTGTGCCAAGGCGCACAACCAGTGGGTATCATTTTTACAAACTTATGTACAGCTTCAAAAAGTAAAATCTTCATGCTTCA
>Frequency_1_QualityScore_FFHHHHHJJJJJJJJJJJJJJJJJIJJJJJJJJJJJHHIJIJJJJJJJJJJJIJJJJJJJIJJJ_Mismatch_1_Sense_+_Library_PoolT
TATCATTTTTACAAACTTATGTACAGCTTCAAAAAGTAAAATCTTCATGCTTCTTTTCTGGCTA
>Frequency_1_QualityScore_DDFF?+CEDF?EHFAFDGE<FHGIDGFGBGDGFFFF<>C@FEFBEFFIII;C@EE>AA=E?EB?@7?BB>;;ACB>A>AABAAADAABABDBB:_Mismatch_2_Sense_+_Library_PoolT
TACTCCAATTCTGGTGTGTCAAGGCGCACAACCAGTGGGTATCATTTTTACAAACTTATGTACAGCTTCAAAAAGTAAAATCTTCATGCTTCAA
>Frequency_1_QualityScore_FFHHGHHJJIJJJJJJJJJJJFHIJGIHHIJJJIJIJGIJJJJJJJIIH_Mismatch_0_Sense_+_Library_PoolT
CTTATGTACAGCTTCAAAAAGTAAAATCTTCATGCTTCTTTTCTGGTTA
>Frequency_1_QualityScore_FFHHHHHJJJJIJJJJGIJIJJJJJJJGEHAEDFDFEEEEC;?B@@ACDDEDDDCACBBBB@B05;BCD>>CCDDBDCBABDDDD@CDDD>@@@_Mismatch_0_Sense_+_Library_PoolT
GCTTGCTTGGGAAACCGCCGCCGGCTCGAGTTCGAGTCTCGTAATCATTCTCTCTGCGCCGCGTTTTCTGACCAGAAGGCCTTTTCCTTTCCGC
>Frequency_1_QualityScore_EFHHGHHHIIJIJHHIJJJIHIGGIJIJIJJJJIIJIIJIIJIJJHEDHIIAEHHEEFFFFFCECCDCCDCCDDDCDCDDDDCCDBBCDDDDED_Mismatch_0_Sense_+_Library_PoolT
CTTTGTGTTTTTTACTCCAATTCTGGTGTGTCAAGGCGCACAACCAGTGGGTATCATTTTTACAAACTTATGTACAGCTTCAAAAAGTAAAATC
>Frequency_1_QualityScore_DD@DFFHGGJJJJIFGGGGGGIJBGFIFFHGHIIJJJJBDHIJICHCIJGECGIEIGIIEEFEHH_Mismatch_1_Sense_+_Library_PoolT
GGTATCATTTTTACAAACTTATGTACAGCTTCAAAAAGTAAAATCTTCATGCTTCTTTTCTGGTA
>Frequency_1_QualityScore_;B>FFBFFEACG@?CCCCC<D<)?D?B;)?*90?(*9DFDE@<C=;F))()77=77@ECEF@?_Mismatch_0_Sense_+_Library_PoolT
CAATTCTGGTGTGTCAAGGCGCACAACCAGTGGGTATCATTTTTACAAACTTATGTACAGCTT
>Frequency_1_QualityScore_DFHGHFHIJJIJJJJJJJIJJJJJJJJJJJJJJJIIJJJJGGHIHIJIJJIJJJJJIJIJJIIGGDGII_Mismatch_2_Sense_+_Library_PoolT
TGGGTATCATTTTTACAAACTTATGTACAGCTTCAAAAAGTAAAATCTTCATGCTTCTTTTCTGGTTTA
>Frequency_1_QualityScore_DFGHFDFIIIGEGIHGAGBEGHGIGGCGIIIJIJJJJ?DHIGHGIJIJGIJGEGHGHHDFGGCEFFEEFDCCACE@D;CCCCCCDDEDCCCDCC_Mismatch_2_Sense_+_Library_PoolT
TTTACTCCAATTCTGGTGTGTCAAGGCGCACAACCAGTGGGTATCATTTTTACAAACTTATGTACAGCTTCAAAAAGTAAAATCTTCATGCTCA
>Frequency_1_QualityScore_FFHHHGHJJJJJJJJJJJJJJJJJJJJJJJJJJJJJJIIJJJJJJHHHFFDDEEDDDDDDDDEDCDDEEFCDDDDDDDDDEEEDDDDDDDABDD_Mismatch_0_Sense_+_Library_PoolT
GCTGGATCTCAATCTGCCCCCTTCTGCGGATCAGGAGAACGAGAACGAGAGCTCGGCTCTGTAGTATTAATGGAAACTATTTTGTAAGGGTTGT
>Frequency_1_QualityScore_FFHHHHHIJJJJHIJJIJJIJJIJIIJJJJJJJJIIJJJJJIHHDBBDDDDDDDDDDDEDDDDDDDCDDDDCDDEDCDDDDDDDDDDDDDDDDD_Mismatch_1_Sense_+_Library_PoolT
CTCTGCGCCGCGTTTTCTGACCAGAAGGCCTTTTCCTTTCCGCGGAAAACCCCTCTACTTCTGGATCTCAATCTGCCCCCTTCTGCGGATCAGG
>Frequency_1_QualityScore_FFHHGHHJJJJJJJJJJJJJJJJJJJJJHIJJJJHFFDDDDDDDD8BAB>BAC>CCCC?BDBC@AC@CCCCC@CBBBBDD-9@DCC::@CC??C_Mismatch_1_Sense_+_Library_PoolT
CAAGCAAAAGACGTAAAGCTTGCTTGGGAAGCCGCCGCCGGCTCGAGTTCGAGTCTCGTAATCATTCTCTCTGCGCCGCGTTTTCTGACCAGAA
>Frequency_1_QualityScore_A=?AFD<AFGCFGC<<ACBC+??08?B?B?D9??8F=F=BFCBFC@=;F>C3=D7==A;77=;77);66;3655>BAA>5;;;AAAB_Mismatch_2_Sense_+_Library_PoolT
CCAATTCTGGTGTGCCAAGGCGCACAACCAGTGGGTATCATTTTTACAAACTTATGTACAGCTTCAAAAAGTAAAATCTTCATGCTA
>Frequency_1_QualityScore_FFHHHHGIGHHIGIJJJIJIIGJJIJJIIGIIGGHIJJJIJIHJJJIJGIIIJ?DGHIIJIGIJJJGFG@GHJJIJIIJJGEHHEHHFFFF_Mismatch_0_Sense_+_Library_PoolT
TCAAAAAGTAAAATCTTCATGCTTCTTTTCTGGTTATTTCCATTATTCTGTTTATCTCATAATTTTGTTTAAATAAAGATGTCTCTTTGTA
>Frequency_1_QualityScore_FFHHHHHJJJGHIJJJJJJJJHHHIJJJJJJJJJIJJJJJIJGIHHIJJIJJJIHHFFFDDDDCCDD?CACEEEFECDDDDDDCDDDDDEEEED_Mismatch_0_Sense_+_Library_PoolT
TTTGTAAGGGTTGTCTCTTTGTGTTTTTTACTCCAATTCTGGTGTGTCAAGGCGCACAACCAGTGGGTATCATTTTTACAAACTTATGTACAGC
>Frequency_1_QualityScore_FFHHHHHJJJHHFHGHJJJJFIIIIJJJIJJGIJJFHIJJJJJJJJJJJJJJJJJJHHHHHHHFFFFFFEECEEEDEDDDEEEDDDEDDDDDDD_Mismatch_1_Sense_+_Library_PoolT
CCAATTCTGGTGTGTCAAGGCGCACAACCAGTGGGTATCATTTTTACAAACTTATGTACAGCTTCAGAAAGTAAAATCTTCATGCTTCTTTTCT
>Frequency_1_QualityScore_FDFHGGGJJGHIIJJBGFGCC=D;AEHFBEF?>CCDEECDDDDCDDD@DB07<BAC::CD>AACCBA@C>CCCCACCCCBB>@0<@?9@BDDDD_Mismatch_0_Sense_+_Library_PoolT
ACCGCCGCCGGCTCGAGTTCGAGTCTCGTAATCATTCTCTCTGCGCCGCGTTTTCTGACCAGAAGGCCTTTTCCTTTCCGCGGAAAACCCCTCT
>Frequency_1_QualityScore_DDFAB=2C4AE??:3CGFCG3?<CBFFGDD@;:0?@\@@F5@8@67AAA);?;@2>.(.6;@AADB_Mismatch_0_Sense_+_Library_PoolT
CGTTTTCTGACCAGAAGGCCTTTTCCTTTCCGCGGAAAACCCCTCTACTGCTGGATCTCAATCTGC
>Frequency_1_QualityScore_DDH??DHBBFHG?FEHCCHGGCHGIB@;BFA@FGHIIGHEDCC3\;>@(,5(>53@3((((++:>((44+44453<355)09@CCCD>CC1?A9_Mismatch_0_Sense_+_Library_PoolT
AAGCAAAAGACGTAAAGCTTGCTTGGGAAACCGCCGCCGGCTCGAGTTCGAGTCTCGTAATCATTCTCTCTGCGCCGCGTTTTCTGACCAGAAG
>Frequency_1_QualityScore_FFHHHHHJJJJJJJJJJJIJJJJJJJJJJJJJJJJJJIJJIJJHHHHHGFFFFFDDDDDDDDDBBDDDDCCDBBDDDDDDDB@BDDDCDBDDDB_Mismatch_1_Sense_+_Library_PoolT
CAGGCCTTTTCCTTTCCGCGGAAAACCCCTCTACTGCTGGATCTCAATCTGCCCCCTTCTGCGGATCAGGAGAACGAGAACGAGAGCTCGGCTC
>Frequency_1_QualityScore_FFHHHHHJJJJJJJJJJJJJJHIIJJJJJJJJJJJJJJJJJHHFFFFFFEDEFFEFEDDDDDDDDDEEECDE_Mismatch_0_Sense_+_Library_PoolT
TGCCCCCTTCTGCGGATCAGGAGAACGAGAACGAGAGCTCGGCTCTGTAGTATTAATGGAAACTATTTTGTA
>Frequency_1_QualityScore_A6D)<+<AE@EEBECEBD?DE>41?D9?00?D9??DDD>DD@BD@=<<=CE@==ACD_Mismatch_2_Sense_+_Library_PoolT
GGGAATCATTTTTACAAACTTATGTACAGCTTCAAAAAGTAAAATCTTCATGCTTCA
>Frequency_1_QualityScore_ABFFDFHIG@AEGC>A?8FF;D?CDFGHEE>DGGBHCFGCHBHGEA?EHF;7\??9?A/\\3:@>:5:::@CCBA>99?C@8822>C:>ABCAA_Mismatch_0_Sense_+_Library_PoolT
TCAGCAGCAGTGGGGAGCTGCTCCCGATCAGAAGGTCTCCGCATTTACTTCCGTGCCGGCTTTGGAATCAAGCAAAAGACGTAAAGCTTGCTTG
>Frequency_1_QualityScore_FFHHHHHJIIIJJJJJJJJJEIIJIJJJJGHJJJJJJJJJIJJJJJIJJDGHJJIIJJJJJJIHIJJIIBGHHHGHHHEFFFFFFEE_Mismatch_1_Sense_+_Library_PoolT
AAAGTAAAATCTTCATGCTTCTTTTCTGGTTTTTTCCATTATTCTGTTTATCTCATAATTTTGTTTAAATAAAGATGTCTCTTTGTA
>Frequency_1_QualityScore_FFHHHHHJJJJJJJJJJJJJJJJJHIGIJJDGHJJJJJJJJJJJJJJJJJJIJJJJHHHHHHFFFFEEEEEECDDEEEDDDECDDCDDDDDAAB_Mismatch_2_Sense_+_Library_PoolT
TCTGGTGTGCCAAGGCGCACAACCAGTGGGTATCATTTTTACAAACTTATGTACAGCTTCAAAAAGTAAAATCTTCATGCTTCTTTTCTGGTTT
>Frequency_1_QualityScore_FFHHHHHIJEGIIJJJJJJJJJJJJJJJJJIIJJJJJJJJJJJJJJHIJGIJIJJJJJIIJIIIJIIHHHHHHE_Mismatch_0_Sense_+_Library_PoolT
ACCAGTGGGTATCATTTTTACAAACTTATGTACAGCTTCAAAAAGTAAAATCTTCATGCTTCTTTTCTGGTTAT
>Frequency_1_QualityScore_FDHHGHHIJFIIIGIIIGIJIGHHHIJIGIFGIGIIJJIJJGJIEHEHBDDDBDDD3577>?><AC43>43(+28@(:A44:4:::ABBB_Mismatch_0_Sense_+_Library_PoolT
CCGGCTTTGGAATCAAGCAAAAGACGTAAAGCTTGCTTGGGAAACCGCCGCCGGCTCGAGTTCGAGTCTCGTAATCATTCTCTCTGCGCC
>Frequency_1_QualityScore_FFAHHHHJIJJJJJJJIJI<E=CEFAEADFFE?AECECADCCCCCC3>AC@@DB5;BBCC@:CC:8?>9<?AADDDCCCCCCCDDBD-0<CD?B_Mismatch_1_Sense_+_Library_PoolT
GGAAACCGCCGCCGGCTCGAGTTCGAGTCTCGTAATCATTCTCTCTGCTCCGCGTTTTCTGACCAGAAGGCCTTTTCCTTTCCGCGGAAAACCC
>Frequency_1_QualityScore_FFHHHHHJJJJJJJJHIIJJJJJIJIGIJJJJIJJFGHIGJGJIGIIIIHHIJGJGGGGIEIGGG@HDGGGGGIJIJHGF_Mismatch_1_Sense_+_Library_PoolT
GTGCTTCTTTTCTGGTTATTTCCATTATTCTGTTTATCTCATAATTTTGTTTAAATAAAGATGTCTCTTTGTACGTGCCA
>Frequency_1_QualityScore_FFHHHHHJJJIIJIIJIJJJJIIIJIIJJJJJJJJJJJJJJJJJJJJHHFFFFFEEDEDEDDDDDDDDDDDDDDDDDDDDDDDCDDDBDDDDDD_Mismatch_0_Sense_+_Library_PoolT
GCACCCTCAGCAGCAGTGGGGAGCTGCTCCCGATCAGAAGGTCTCCGCATTTACTTCCGTGCCGGCTTTGGAATCAAGCAAAAGACGTAAAGCT
>Frequency_1_QualityScore_FFHHHHHJJJJHIIJJJJJJJJJJJJJJJJJJHIIIJJJJJJJJJIIJIJJJHHHHHBDFFFEEFEEDDDDDDDDDDDFEEEEDDDDDDCDDDD_Mismatch_1_Sense_+_Library_PoolT
TGGTCTCTTTGTGTTTTTTACTCCAATTCTGGTGTGTCAAGGCGCACAACCAGTGGGTATCATTTTTACAAACTTATGTACAGCTTCAAAAAGT
>Frequency_1_QualityScore_FFHHHHHJJJJHIIJ?FGIIIHJJJIJJIJJIJJJJDHGIGIIJJIIIJJJGIEIIIHJJHHHGHHHFFFFFFDEE@AADBDDCD_Mismatch_1_Sense_+_Library_PoolT
CGCACAACCAGTGGGTATCATTTTTACAAACTTATGTACAGCTTCAAAAAGTAAAATCTTCATGCTTCTTTTCTGGTTTTTTCCA
>Frequency_1_QualityScore_FFHHHHGJJJJJJJIHIJJJJJJJJJJJIJJJJJJJJJJIJJJJJHHDDDDDDDDDDDDDDEDDDDDDDDCDDDDDDEDDDDDDDDDDDBBBDD_Mismatch_0_Sense_+_Library_PoolT
TCTCTCTGCGCCGCGTTTTCTGACCAGAAGGCCTTTTCCTTTCCGCGGAAAACCCCTCTACTGCTGGATCTCAATCTGCCCCCTTCTGCGGATC
>Frequency_1_QualityScore_DFHHHGHJJJJJJJJAHIJJJFIIJGJJJJJIJJJJJJJJJJJIGHFDDBDDDDDDDDDDDEDDCDDBDDDDDDDDDECDBDDDDDDCCDDDBD_Mismatch_0_Sense_+_Library_PoolC
TCTCTCTGCGCCGCGTTTTCTGACCAGAAGGCCTTTTCCTTTCCGCGGAAAACCCCTCTACTGCTGGATCTCAATCTGCCCCCTTCTGCGGATC
>Frequency_1_QualityScore_FFHGHHHJJIEGIGHHIGIIGIGICHJJJJJIBHIIJJJIIJJIGHHGBDFFFFFEECCEEDDBDBD@DC@BDDDDCDEDDDCDBC@ACCCCDD_Mismatch_1_Sense_+_Library_PoolT
TCGAGTCTCGTAATCATTCTCTCTGCGCCGCGTTTTCTGACAAGAAGGCCTTTTCCTTTCCGCGGAAAACCCCTCTACTGCTGGATCTCAATCT
>Frequency_1_QualityScore_FFGHGDFHHJGIJIIJJJJJJJIJFHIJFHIJJJJJIJJIJJJJJJJJJGHGIJJJJJJHHHGFFFFFFCCEEEEEDCDEDDDDCDDDDDDCDD_Mismatch_0_Sense_+_Library_PoolT
TGGTGTGTCAAGGCGCACAACCAGTGGGTATCATTTTTACAAACTTATGTACAGCTTCAAAAAGTAAAATCTTCATGCTTCTTTTCTGGTTATT
>Frequency_1_QualityScore_FFHHHHHJJJJJJJJJIIIIIJJJJJJJJJJJHHIJIJJJJJJJJJFIIIIIJJJJJGIJ_Mismatch_0_Sense_+_Library_PoolT
ATTTTTACAAACTTATGTACAGCTTCAAAAAGTAAAATCTTCATGCTTCTTTTCTGGTTA
>Frequency_1_QualityScore_FDHGHHHFIGGIIJJJJHIIJJIBHIBFHJIIIIJJJJJJJJJJIIHHHFDDDDDDDDDDDCCDD?ACDDDDBDDDCCD>CBDDD?B(<?BDDD_Mismatch_1_Sense_+_Library_PoolT
GTGGGGAGCTGCTCCCGATCAGAAGGTCTCCGCATTTACTTCCGTGCCGGCTTTGGAATCAAGCAAAAGACGTAAAGCTTGCTTGGGCAACCGC
>Frequency_1_QualityScore_DFHFHFFIIIIIJJJJJFHEIEIHI@FGIIJFHIGHIEGHIGHIJEGHIIIFEHCGHGHHGGEHIIIIJGGHHJGGJIGIFHHHGFFFBD_Mismatch_0_Sense_+_Library_PoolT
TCATGCTTCTTTTCTGGTTATTTCCATTATTCTGTTTATCTCATAATTTTGTTTAAATAAAGATGTCTCTTTGTACGTGCCACTGTGCCA
>Frequency_1_QualityScore_FFHHHHHJJJJJJJIJJJIJGHIJDHIJJJIJJJJJJIJJJJJJJHIIJJIGJJJJJIJHFHHHHHFFFBEFDEEEEEEDDDDDDDDD_Mismatch_0_Sense_+_Library_PoolT
GTGTCAAGGCGCACAACCAGTGGGTATCATTTTTACAAACTTATGTACAGCTTCAAAAAGTAAAATCTTCATGCTTCTTTTCTGGTTA
>Frequency_1_QualityScore_FFHHGHGEIJIJIJFIJJGIIJEGIIJIBHGGIGGJGCGBBHGHEHFEFFCCEDDBDBCDCC@DCDEEA>CCCCCDADA:@DDB>CC<??B_Mismatch_0_Sense_+_Library_PoolT
CTGGATCTCAATCTGCCCCCTTCTGCGGATCAGGAGAACGAGAACGAGAGCTCGGCTCTGTAGTATTAATGGAAACTATTTTGTAAGGGTT
>Frequency_1_QualityScore_;DADFDFDEF;DG9ACEECEFGIF)BDD9::FF@A<BCCC6\,:<:??_Mismatch_2_Sense_+_Library_PoolT
CAAAAGACGTAAAGCTTGCTTGGGCAGCCGCCGCCGGCTCGAGTTCGA
>Frequency_1_QualityScore_FFHHHHHHHIIJJJJJJJJJJJJJJHIDHIJHHJJJJJJJJJJIJJIJJJJJJJIJJJJHHHHHHFFDFFEEECEEEEEDDDEDDDDDDDDDDD_Mismatch_1_Sense_+_Library_PoolT
TTCTGGTGTGTCAAGGCGCACAACCAGTGGGTATCATTTTTACAAACTTATGTACAGCTTCAAAAAGTAAAATCTTCATGCTTCTTTTCTGGCT
>Frequency_1_QualityScore_FFHHHHHJJJJJJJIJJIJJJJJJJJJJIJJJHHJJJJJJJJIJIJJJJJJJJJJJJIJJJJJJJJ_Mismatch_0_Sense_+_Library_PoolT
ATTTTTACAAACTTATGTACAGCTTCAAAAAGTAAAATCTTCATGCTTCTTTTCTGGTTATTTCCA
>Frequency_1_QualityScore_FFFHHHHJGH6GFGGGFGGHIJHIJFGGIIIIJJJGJIIHIJGIIGIJJJJ@EFH??CEFFFDE@CCDDBBDDDDDDDDDEEDDD?BBDDDCDD_Mismatch_0_Sense_+_Library_PoolT
CGAGAACGAGAGCTCGGCTCTGTAGTATTAATGGAAACTATTTTGTAAGGGTTGTCTCTTTGTGTTTTTTACTCCAATTCTGGTGTGTCAAGGC
>Frequency_1_QualityScore_FFFHHGHEEHGGIGHIIJIIIFGEH@FHEEIIIIIJGIJJIJJJIJJFIIJAEHFFDEDBCEECACD?B?DCDDDDDCDDEDCCDDDDC>CCCD_Mismatch_0_Sense_+_Library_PoolC
CGAGAACGAGAGCTCGGCTCTGTAGTATTAATGGAAACTATTTTGTAAGGGTTGTCTCTTTGTGTTTTTTACTCCAATTCTGGTGTGTCAAGGC
>Frequency_1_QualityScore_FFHHGGGGGIIJJJJJJJHHIJJJJJIJJJGJJJJHHH:BFGIJIIHIJJIJGHHIGIIJ>GICHGFGHDGIGJHHHHH_Mismatch_2_Sense_+_Library_PoolT
TTCATGCTTCTTTTCTGGTTTTTTCCATTATTCTGTTTATCTCATAATTTTGTTTAAATAAAGATGTCTCTTTGTACGA
>Frequency_1_QualityScore_FFHHHHHIJIJJJJJIJJJJJJIJHHJJIJJJJJJJJIGGIGFHIJHFDDDDDDDDBDAB><<CC?CD38?A@DDADDECCDC>AD@BB_Mismatch_1_Sense_+_Library_PoolT
GGCTTTGGAATCAAGCAAAAGACGTAAAGCTTGCTTGGGAAGCCGCCGCCGGCTCGAGTTCGAGTCTCGTAATCATTCTCTCTGCGCCG
>Frequency_1_QualityScore_DFHFHHHJ<FHIJJGBHHH@HHJGIIJHCEGGHJIGGHIGGEIHEEHE?CCEF<ACDDDDDDDCA@DBD?>DDDDC@A:4:::>ACB>999??@_Mismatch_1_Sense_+_Library_PoolT
GAACGCTGCACCCTCAGCAGCAGTGGGAAGCTGCTCCCGATCAGAAGGTCTCCGCATTTACTTCCGTGCCGGCTTTGGAATCAAGCAAAAGACG
>Frequency_1_QualityScore_FFHHHHHIIIJJHIJFHIJIIJJIJJJJJIJJJJJJJJJJJJJIIIIJJJIIJ_Mismatch_0_Sense_+_Library_PoolT
TCCATTATTCTGTTTATCTCATAATTTTGTTTAAATAAAGATGTCTCTTTGTA
>Frequency_1_QualityScore_FFHHHHGJJJJGHIJEGIJJJJJJJIJIJJJJJJJJJJJJJJJJJJIJIJIFGIIHHIGIJHHHGHHFFE_Mismatch_1_Sense_+_Library_PoolT
CGCACAACCAGTGGGTATCATTTTTACAAACTTATGTACAGCTTCAAAAAGTAAAATCTTCATGCTTCTA
>Frequency_1_QualityScore_FFHHHGGJJIJJJHIJIJIFIIJJJEHJIJGIJJJJJJJJJJEHHHEHFFFFFDFDCDDDDDDDDDB@???CCDDB?@>@BDDDDD@BBBCC@B_Mismatch_1_Sense_+_Library_PoolT
CAGAAGGCCTTTTCCTTTCCGCGGAAAACCCCTCTACTGCTGGATCTCAATCTGCCCCCTTCTTCGGATCAGGAGAACGAGAACGAGAGCTCGG
>Frequency_1_QualityScore_FFHHHHGJJJJJJJIJJJIGIIJIIIJJJJIIIJJJJIJJJJJJIIHHHFFFFFFEDEEEDDDDDCDDB@BDDDDDDDBBD:?CBDDAC>C><?_Mismatch_0_Sense_+_Library_PoolT
GTCTCCGCATTTACTTCCGTGCCGGCTTTGGAATCAAGCAAAAGACGTAAAGCTTGCTTGGGAAACCGCCGCCGGCTCGAGTTCGAGTCTCGTA
>Frequency_1_QualityScore_FDHHHHHJJJIJI,CGIJJJJJJJJEIJJJIJJJJJJJJJJJIFGAHGGHHFFDCEECFDDDDFCDDCDDCDCDCDDDEDDEEDDDABBBCCDC_Mismatch_1_Sense_+_Library_PoolT
GATCTCAATCTGCTCCCTTCTGCGGATCAGGAGAACGAGAACGAGAGCTCGGCTCTGTAGTATTAATGGAAACTATTTTGTAAGGGTTGTCTCT
>Frequency_1_QualityScore_FFHHHHHJJJJJJJJJJJJJJJJJJJJJJGHGJJJJJJJJGIIJJJJJJHIJIJIJHJJJJJJJJJJJIGHIIHHHHHFFFFDEEEDEDDDDDD_Mismatch_0_Sense_+_Library_PoolT
TATCTCATAATTTTGTTTAAATAAAGATGTCTCTTTGTACGTGCCACTGTGCCAAAATGAATTAGGCAACTATACCACGTCTTGTCCACGTGTA
>Frequency_1_QualityScore_FFHHHHHJJJJJIJIIJIGIHIJIJGIJJIIJJIHIIGGHGHHHHCDFFFDDCBBDFEDDDDDDDDDDD<BDDDDDDDCCCDDBDDDC?CDD@B_Mismatch_0_Sense_+_Library_PoolT
CGCTGCACCCTCAGCAGCAGTGGGGAGCTGCTCCCGATCAGAAGGTCTCCGCATTTACTTCCGTGCCGGCTTTGGAATCAAGCAAAAGACGTAA
>Frequency_1_QualityScore_FFHFFFHEHGIIIJJJJJGIJGIJEGGDFGGIGIIGGIIJJIJHHHHFFF@BBBDCDDDCDDDDDDDDC>?CBBBBBCCDDDDDDDD???BDDD_Mismatch_0_Sense_+_Library_PoolT
AGTGGGGAGCTGCTCCCGATCAGAAGGTCTCCGCATTTACTTCCGTGCCGGCTTTGGAATCAAGCAAAAGACGTAAAGCTTGCTTGGGAAACCG
>Frequency_1_QualityScore_FFHHHHGIIJHGGHGFHEHCHIIHJIJIIFG>FEGIJJJJJJJGIGHJJIJJJHHGIEHIJBHGEHHGFCFFFFDDDDDDEDDCCCDDDDCCAC_Mismatch_1_Sense_+_Library_PoolT
ATGTCTCTTTGCACGTGCCACTGTGCCAAAATGAATTAGGCAACTATACCACGTCTTGTCCACGTGTACTAATCGTTATAAGGAAATAAACTTT
>Frequency_1_QualityScore_FFHHHHHJJJJJJJIJJJJJHIJJJJJJJJJJJJIJJIJHIJJFHIJJIIJHHHHHHFFFFFEEEEFEEEDDDDDDDDDDDDCDECDDEEDDDD_Mismatch_1_Sense_+_Library_PoolT
TTTTTACTCCAATTCTGGTGTGCCAAGGCGCACAACCAGTGGGTATCATTTTTACAAACTTATGTACAGCTTCAAAAAGTAAAATCTTCATGCT
>Frequency_1_QualityScore_EFH<DHHIJJJJIIHGHIJJIGHGHIIJIJJIJIIIJJJJHIEIIIIJJJJJJIJIJJJIIJJIFHH_Mismatch_2_Sense_+_Library_PoolT
GGGTATCATTTTTACAAACTTATGTACAGCTTCAAAAAGTAAAATCTTCATTCTTCTTTTCTGGTCA
>Frequency_1_QualityScore_FFHHHHHJJJJJJJJJJJJIIJJJJIIJJJJJJJIJIJIIIJJIJJJJHIJIJJHGGHHFFFDDEEEEDCCDDCDDDDDDDDDCCCDDDEEDCD_Mismatch_0_Sense_+_Library_PoolT
TCAGGAGAACGAGAACGAGAGCTCGGCTCTGTAGTATTAATGGAAACTATTTTGTAAGGGTTGTCTCTTTGTGTTTTTTACTCCAATTCTGGTG
>Frequency_1_QualityScore_FFGHHHHJJJJIJJJJJJJJCHHJJJJJIJJJJJIJIIIJIJIIJJJIGI>GFHIJIIIIGI_Mismatch_1_Sense_+_Library_PoolT
TTATTTCCATTATTCTGTTTATCTCATAATTTTGTTTAAATAAAGATGTCTCTTTGTACGTA
>Frequency_1_QualityScore_FFHHHHGJIJJJHHEHDHJIJJIJIJJJJJJJJGHIJFGHGJIJJJJJIJIJIJJJJHHHHHHHFFFFFFEDDCEDDDE@CCEEECACDDDDDD_Mismatch_2_Sense_+_Library_PoolT
GTCCAATTCTGGTGTGTCAAGGCGCACAACCAGTGGGTATCATTTTTACAAACTTATGTACAGCTTCAAAAAGTAAAATCTTCATGCTTCTTTC
>Frequency_1_QualityScore_FFHHHHHJIJJJHIIJJJJIIFHIJJIHIGJJJJIJJJJJJJJIJHHHHEFFCD@BDDDDDDDDDCDEDCCDDBDDDDCCDDDEACDDDDDDDD_Mismatch_0_Sense_+_Library_PoolT
AATCATTCTCTCTGCGCCGCGTTTTCTGACCAGAAGGCCTTTTCCTTTCCGCGGAAAACCCCTCTACTGCTGGATCTCAATCTGCCCCCTTCTG
>Frequency_1_QualityScore_FFHGHHHJIIJGI@CHI??FHIIIJIIGIJIEGEGGHJBBDGGIGIIDDHIGGDDEEDGHGHGCEHEFFDDFECEEED@@CDDDDEEEDD_Mismatch_0_Sense_+_Library_PoolT
GGCGCACAACCAGTGGGTATCATTTTTACAAACTTATGTACAGCTTCAAAAAGTAAAATCTTCATGCTTCTTTTCTGGTTATTTCCATTA
>Frequency_1_QualityScore_FFHHHHHIHIGHGIJFGIIJJJJIGIIJJJJJJJJIHBFDCEECEDDDDDDDDDBDDDDDDDDDDDDDDB@BDDDDDCBDDDDEDDDCDDDDDD_Mismatch_0_Sense_+_Library_PoolT
CGAGTTCGAGTCTCGTAATCATTCTCTCTGCGCCGCGTTTTCTGACCAGAAGGCCTTTTCCTTTCCGCGGAAAACCCCTCTACTGCTGGATCTC
>Frequency_1_QualityScore_FFHHHHHJIIJIJJJIJJJJJJJJJJJJJJIIJIJJJIIIHGIJJJIHFDDBDDD?BDDDDDDEDDCDCDDDDDDDDCCDCCDDBDBCCDCB<B_Mismatch_0_Sense_+_Library_PoolT
ATTCTCTCTGCGCCGCGTTTTCTGACCAGAAGGCCTTTTCCTTTCCGCGGAAAACCCCTCTACTGCTGGATCTCAATCTGCCCCCTTCTGCGGA
>Frequency_1_QualityScore_FFHDHFFGHCEGGHIGIIICGEEHGIGIIFFIIIDGGGGG@DDHEBBHGGHGGIHJHHGGIIJJJEIIIECHIGHFFFEEECDDEEECCCDDDC_Mismatch_1_Sense_+_Library_PoolT
ACCAGTGGGTATCATTTTTACAAACTTATGTACAGCTTCAAAAAGTAAAATCTTCATGCTTCTTTTCTGGTTTTTTCCATTATTCTGTTTATCT
>Frequency_1_QualityScore_DAFFFFFBGBFFGCDG::D=8DG<*?FCADFBC=BFCFAAFA=FFIICAEIFFFED;?7?>BACCADDCABDBBBB@AABA@AA_Mismatch_0_Sense_+_Library_PoolT
CAAGGCGCACAACCAGTGGGTATCATTTTTACAAACTTATGTACAGCTTCAAAAAGTAAAATCTTCATGCTTCTTTTCTGGTTA
>Frequency_1_QualityScore_FFHHHHHIJIIJIJJJJJJJJJJJJJHIFHJJFGIJJJJJJJIJIGIJJJJJJHGHHHHHFFFFFFDDE@CDDEDDDEEEDDDEDDDDDDDDCC_Mismatch_1_Sense_+_Library_PoolT
ATTCTGGTGTGTCAAGGCGCACAACCAGTGGGTATCATTTTTACAAACTTATGTACAGCTTCAAAAAGTAAAATCTTCATGCTTCTTTTCTGGA
>Frequency_1_QualityScore_FFHHGHFHIGIJIIIIJIJJJJIIIIGGHIIJIJIJIJJJJJHHIJJJJIJJJJJIIJIJJIJJJJIHJEHIJJJI_Mismatch_0_Sense_+_Library_PoolT
AGTGGGTATCATTTTTACAAACTTATGTACAGCTTCAAAAAGTAAAATCTTCATGCTTCTTTTCTGGTTATTTCCA
>Frequency_1_QualityScore_FFHHHHHJJJJJJJJJJJJJJJJJJJJJJJGHIJJJJJJJJJJJJJJJJJJJJJJHIJJJJII_Mismatch_1_Sense_+_Library_PoolT
TTTTACAAACTTATGTACAGCTTCAAAAAGTAAAATCTTCATGCTTCTTTTCTGGTTATTTCA
>Frequency_1_QualityScore_FDHHHHHIIIJGIFHIJDGIGJGGJIJGGIGGIJJJJJGHJIIIJJJJIGGGIEHHCHHFFFFFFFDEECCCEDDDDD>@BDDDDDB_Mismatch_1_Sense_+_Library_PoolT
GGCGCACAACCAGTGGGTATCATTTTTACAAACTTATGTACAGCTTCAAAAAGTAAAATCTTCATGCTTCTTTTCTGGTTTTTTCCA
>Frequency_1_QualityScore_FFHHHHHIJJJIJJJJJHGHIIJIIGIJJIIIJJJJIJJJJJJJJJJIHHHHHHFFFFFDDDEDDDDDDDDDDDDDDB@B4<A<AC:CCC9<BD_Mismatch_0_Sense_+_Library_PoolT
TCTCCGCATTTACTTCCGTGCCGGCTTTGGAATCAAGCAAAAGACGTAAAGCTTGCTTGGGAAACCGCCGCCGGCTCGAGTTCGAGTCTCGTAA
>Frequency_1_QualityScore_FFHHHHHJIJJJCEHIJJJJJJJJJIJJJJJJJJJJJJJJJJJJJJJJFGIIJJJJJJJJJIJJIIJJJCHHHEHHFF_Mismatch_2_Sense_+_Library_PoolT
ACAACCAGTGGGTATCATTTTTACAAACTTATGTACAGCTTCAAAAAGTAAAATCTTCATGCTTCTTTTCTGGTTCTA
>Frequency_1_QualityScore_FFHHHHHJIJJJIICEHHGIIJDIIGBEIGE<8?DF=\,9?BC:<<<<CCDCDDACC34:55@;B@9592@::>>CCBBD3888>@C_Mismatch_2_Sense_+_Library_PoolT
AAAGCTTGCTTGGGAAGCCGCCGCCGGCTCGAGTTCGCGTCTCGTAATCATTCTCTCTGCGCCGCGTTTTCTGACCAGAAGGCCTTT
>Frequency_1_QualityScore_FDFHHHHJJIJJFHFHIJJJHJJJIEDHIIJJJFHGGHFGHIIIHIIIIHFFEFDEED>@AEEEECEDDACCCDCDCDDFEEEECDDDD_Mismatch_0_Sense_+_Library_PoolT
GTTGTCTCTTTGTGTTTTTTACTCCAATTCTGGTGTGTCAAGGCGCACAACCAGTGGGTATCATTTTTACAAACTTATGTACAGCTTCA
>Frequency_1_QualityScore_FFGHHHHIIJIHJIJIJAFAFIGGIIJJJJIHIEHG?FHIHICGIGIIGEHIIGGGEGHIGDFH_Mismatch_0_Sense_+_Library_PoolT
TATCATTTTTACAAACTTATGTACAGCTTCAAAAAGTAAAATCTTCATGCTTCTTTTCTGGTTA
>Frequency_1_QualityScore_FFHFHHHJIJJJJJGHIIIJJJJJJJJJJJJJIIJIIIJJJJJJJJJHHFFFDDDDCCDDBCDDEEEFECDDDDDDDDDDDDEEEEDDDDD_Mismatch_0_Sense_+_Library_PoolT
GGGTTGTCTCTTTGTGTTTTTTACTCCAATTCTGGTGTGTCAAGGCGCACAACCAGTGGGTATCATTTTTACAAACTTATGTACAGCTTCA
>Frequency_1_QualityScore_FFHHHHHJJJJJJIEGBFGEGIFHCGG@EHHGGGFEFFFFC>CDDDBDDBDDDDDDCDDDDDDDDBDDDCCCCACDDDDDDB<BBDDDDDDDCD_Mismatch_0_Sense_+_Library_PoolT
CCGCCGCCGGCTCGAGTTCGAGTCTCGTAATCATTCTCTCTGCGCCGCGTTTTCTGACCAGAAGGCCTTTTCCTTTCCGCGGAAAACCCCTCTA
>Frequency_1_QualityScore_DDD:D:?+CFFFIE@E=@?E@DFIF>FA<E:B<.;;1=?55;@A5(58@_Mismatch_1_Sense_+_Library_PoolT
AAAGCTTGCTTGGGAAGCCGCCGCCGGCTCGAGTTCGAGTCTCGTAATC
>Frequency_1_QualityScore_FDHHHHHJJGHFIIJJJIJJJIJJJJIJHIHGIJJJJJJJJIJIJJIJIIJHHHHDDEFFFEFDEDCDDDBCDDDDCCDDEDCDDDDCDBD@CC_Mismatch_2_Sense_+_Library_PoolT
GTCTCTTTGTGTTTTTTACTCCAATTCTGGTGTGCCAAGGCGCACAACCAGTGGGTATCATTTTTACAAACTTATGTACAGCTTCAAAAAGTAC
>Frequency_1_QualityScore_ADFH@FHIJJJJJJJJIJJJJJJJJHIJJJJJJJJJJJJJFGHJJJJJJJJJJJGIJJJJIJJJJHGE_Mismatch_0_Sense_+_Library_PoolT
TGGGTATCATTTTTACAAACTTATGTACAGCTTCAAAAAGTAAAATCTTCATGCTTCTTTTCTGGTTA
>Frequency_1_QualityScore_FFFHFHFJJIJGAHFHIIIIJGGGIJJJJIIGIJJIIGHIHIJJIEIHGHIHEIJJIEIJJJJGGGIJFEFHHHFFFDCEEEEDDEEEDDDDCD_Mismatch_1_Sense_+_Library_PoolT
AGCTTCAAAAAGTAAAATCTTCATGCTTCTTTTCTGGTTTTTTCCATTATTCTGTTTATCTCATAATTTTGTTTAAATAAAGATGTCTCTTTGT
>Frequency_1_QualityScore_FFGHGHHFIJJIJIIJJJJJIIJIJIIJJIJIIJIIJIHFDDDDDDDDDDDDDEDDDDDDDDDDD@CDDDDDDDDDDDDDDDBBBDDCDDBDDD_Mismatch_0_Sense_+_Library_PoolT
CGCCGCGTTTTCTGACCAGAAGGCCTTTTCCTTTCCGCGGAAAACCCCTCTACTGCTGGATCTCAATCTGCCCCCTTCTGCGGATCAGGAGAAC
>Frequency_1_QualityScore_FFHHHHDIIIIG;A=FEG9D@C@AA;;A?>;?CCEC@A>9>@@BB=<&59@>A:3>?:A8>>?<A>CAC:@3>A4@8>95&009>@BB<B_Mismatch_0_Sense_+_Library_PoolT
GCCGCCGGCTCGAGTTCGAGTCTCGTAATCATTCTCTCTGCGCCGCGTTTTCTGACCAGAAGGCCTTTTCCTTTCCGCGGAAAACCCCTC
>Frequency_1_QualityScore_FFHHFHHJJJJJJJJJJJJHHIJJJJJJJJJJJJJJJJJJJJI_Mismatch_1_Sense_+_Library_PoolT
TATGTACAGCTTCAAAAAGTAAAATCTTCATGCTTCTTTTCTA
>Frequency_1_QualityScore_FFHHHHHJJJJJJIJGHIIFHIJJJJJJJJJJJIJJJJJJJJJJJJJJJJJJJJJHHHHHHFDFFFFFEEEEEEEDDDDDCDDDDEEED_Mismatch_0_Sense_+_Library_PoolT
AAGGCGCACAACCAGTGGGTATCATTTTTACAAACTTATGTACAGCTTCAAAAAGTAAAATCTTCATGCTTCTTTTCTGGTTATTTCCA
>Frequency_1_QualityScore_FFDHFHHJJIIJJGIII;FGIFHIJJIJJIEFABHIHG<FFGHEHHCHIEGHJJDDEHJHHH:AHEFFDFFDCCCECCECCCDDDDDDE_Mismatch_1_Sense_+_Library_PoolT
AAGGCGCACAACCAGTGGGTATCATTTTTACAAACTTATGTACAGCTTCAAAAAGTAAAATCTTCATGCTTCTTTTCTGGTTTTTTCCA
>Frequency_1_QualityScore_FFHHHHHJJJJJJJJJJJJJJGIJJJIJIIJJJIIIGDGFGGIIIJFIJJJJJJIH_Mismatch_1_Sense_+_Library_PoolT
CATTTTTACAAACTTATGTACAGCTTCAAAAAGTAAAATCTTCATGCTTCTTTTCA
>Frequency_1_QualityScore_FDHDCDFGHGHIJIIIIFGCFFGGIGGIJIIIGIJGIJJJJJHIFDGIEHHGI_Mismatch_0_Sense_+_Library_PoolT
TATGTACAGCTTCAAAAAGTAAAATCTTCATGCTTCTTTTCTGGTTATTTCCA
>Frequency_1_QualityScore_FFHHHHFIJJCGIJIJJJJJJJJJIJJJJJJJJJJJJJJJJJJJJJFHIJJJIIJJJJJJJJJJIJJIHGGEHHHHDEEE_Mismatch_2_Sense_+_Library_PoolT
AACCAGTGGGTATCATTTTTACAAACTTATGTACAGCTTCAAAAAGTAAAATCTTCATGCTTCTTTTCTGGTTTTTTCTA
>Frequency_1_QualityScore_FFHHHHHIJJJJIIJJJIJJJJJJJJJJIJJJJJIJJGIIJJJJJJHHHHHHFFFFDDDDDDDDDDDDDACDDDDDDDDCBDDDDDBCDDDDDD_Mismatch_0_Sense_+_Library_PoolT
CCTCAGCAGCAGTGGGGAGCTGCTCCCGATCAGAAGGTCTCCGCATTTACTTCCGTGCCGGCTTTGGAATCAAGCAAAAGACGTAAAGCTTGCT
>Frequency_1_QualityScore_FFHHHHHJIIJIGIFHGC=F=CFGG@DGECAEHHGHHFC@D@CC;==2:@BC@:>CCCDDDCCCDDDDDDDDDD@ABDB>9BDCCDDB?BCACD_Mismatch_1_Sense_+_Library_PoolT
GCCGCCGGCTCGAGTTCGAGTCTCGTAATCATTCTCTCTGCGCCGCGTTTTCTGACCAGAAGTCCTTTTCCTTTCCGCGGAAAACCCCTCTACT
>Frequency_1_QualityScore_FFHHHHHJJHIJJJJJIGIIJGGIGIIIHIJJJIJJJJJJJJJJJIIJIGFGHIJHHHHHHHFCFFDDDBDDDDCCDDDEDDDDBDDDC<CCD>_Mismatch_0_Sense_+_Library_PoolT
GAGAACGAGAGCTCGGCTCTGTAGTATTAATGGAAACTATTTTGTAAGGGTTGTCTCTTTGTGTTTTTTACTCCAATTCTGGTGTGTCAAGGCG
>Frequency_1_QualityScore_FFHHHGGIIEGABDED?B?FEH;7BFCHGCFGEHID@AGEFHFCB8=B@C>ACCCCCBA?BBCCACC4@CAC>C?B>@<B<C9?BB@BCCCA>C_Mismatch_0_Sense_+_Library_PoolT
CGCCGGCTCGAGTTCGAGTCTCGTAATCATTCTCTCTGCGCCGCGTTTTCTGACCAGAAGGCCTTTTCCTTTCCGCGGAAAACCCCTCTACTGC
>Frequency_1_QualityScore_D?A>FDBIA@EEGFBFGGEG9BFH=BDEHDBFDGH@FGGGA=FHAG=FGIIEGGEGBEECDECCCCCCCCC?CCCBB?CCCCCCAACDEC_Mismatch_0_Sense_+_Library_PoolT
AGGAGAACGAGAACGAGAGCTCGGCTCTGTAGTATTAATGGAAACTATTTTGTAAGGGTTGTCTCTTTGTGTTTTTTACTCCAATTCTGG
>Frequency_1_QualityScore_FDHHHHGJJJJIJIJJHHJIJJJJJJJJJIJJJJJJJJJJJGHIJJIIJJJJHHJJJJHIJ=FHIIIGIIHJGHFEEHFFFFFDCCEEEEDE@C_Mismatch_1_Sense_+_Library_PoolT
GTACAGCTTCAAAAAGTAAAATCTTCATGCTTCTTTTCTGGTTTTTTCCATTATTCTGTTTATCTCATAATTTTGTTTAAATAAAGATGTCTCT
>Frequency_1_QualityScore_FFHHHHHJJJJJJHIJJJJJJIJJFIIIJJIJJBGIIJJJJJJJJJIJIIIJJIIJIJJJJIIGIHHHHHH_Mismatch_1_Sense_+_Library_PoolT
GCTTCTTTTCTGGTTTTTTCCATTATTCTGTTTATCTCATAATTTTGTTTAAATAAAGATGTCTCTTTGTA
>Frequency_1_QualityScore_FFHHHHHJJJJJJJJFHHIJJJJJJJJJJJJJJIJJJJJJGHIJJJJIJJJJJJJJJHJJ=FHIJJIIIGIJHHHHHFFFFFFFDEDEEDDDDD_Mismatch_1_Sense_+_Library_PoolT
TACAGCTTCAAAAAGTAAAATCTTCATGCTTCTTTTCTGGTTTTTTCCATTATTCTGTTTATCTCATAATTTTGTTTAAATAAAGATGTCTCTT
>Frequency_1_QualityScore_FFHHHHHJJJJJJJJJJJJIJJIHHGGJJJIJJJIJJJJJJJHHGFFEFDDBDDDDDADBDDBDDDDDDBB>BBCDBBBDDDDCDDCBDDECCC_Mismatch_0_Sense_+_Library_PoolT
TTCCGCGGAAAACCCCTCTACTGCTGGATCTCAATCTGCCCCCTTCTGCGGATCAGGAGAACGAGAACGAGAGCTCGGCTCTGTAGTATTAATG
>Frequency_1_QualityScore_ADFHHH@CEFHGIIJGGIGEEHHIGHGIIJGGJIIJIGA?FFHIJA9BFHHGJIIJJIJJJJJJI_Mismatch_1_Sense_+_Library_PoolT
AGTGGGTATCATTTTTACAAACTTATGTACAGCTTCAAAAAGTAAAATCTTCATGCTTCTTTTCA
>Frequency_1_QualityScore_DBBDFDDIBGIE:+CFFF:@:?GBGBBGBEFDDFD?DF?FA;FFACCCDC;>AAEB;;?B@>BBBB;BB@BB_Mismatch_1_Sense_+_Library_PoolT
GCATTTACTTCCGTGCCGGCTTTGGAATCAAGCAAAAGACGTAAAGCTTGCTTGGGAAGCCGCCGCCGGCTC
>Frequency_1_QualityScore_FDDFHHHECGIDGHIA<AF<FEF9C:EFHGC?F?:CHDHIGIDGHD4?FH@A=_Mismatch_0_Sense_+_Library_PoolT
TAATTTTGTTTAAATAAAGATGTCTCTTTGTACGTGCCACTGTGCCAAAATGA
>Frequency_1_QualityScore_FFHHHHGIGFHJIIJEHGIIIF>DEHGIJIJGGIJFIGGHHGHHFFFFDEEEECDCDDDDDD@BB9@DA@B@@BCCDDDCDDCDDDDDADC>CC_Mismatch_0_Sense_+_Library_PoolT
CGAGTCTCGTAATCATTCTCTCTGCGCCGCGTTTTCTGACCAGAAGGCCTTTTCCTTTCCGCGGAAAACCCCTCTACTGCTGGATCTCAATCTG
>Frequency_1_QualityScore_FFHHHHHJJJJJJJJJHGIJJJGIJIIJJIJJIJJJJHHGIFEHIJIIIJ_Mismatch_1_Sense_+_Library_PoolT
GTACAGCTTCAAAAAGTAAAATCTTCATGCTTCTTTTCTGGTTTTTTCCA
>Frequency_1_QualityScore_FFHHHHHJJJJJJJJJJJJJJJJJJIJJIIJJJGHIJJJJJJJIJJJJJJJJJIJJJJHIIJJJJJJJJIGIIJJHJJEGHGHHHHHFFFFFFE_Mismatch_0_Sense_+_Library_PoolT
CATTTTTACAAACTTATGTACAGCTTCAAAAAGTAAAATCTTCATGCTTCTTTTCTGGTTATTTCCATTATTCTGTTTATCTCATAATTTTGTT
>Frequency_1_QualityScore_FFFHGHHJJJJJJJJJJJJJGGIIJIIIJJJJJJIGIJIJJIJEHJJJGHHEGHFFFFFEDDCDCDDADBBDDDDDDDDB<<48>BAC@ACC_Mismatch_0_Sense_+_Library_PoolT
GGTCTCCGCATTTACTTCCGTGCCGGCTTTGGAATCAAGCAAAAGACGTAAAGCTTGCTTGGGAAACCGCCGCCGGCTCGAGTTCGAGTCTC
>Frequency_1_QualityScore_FFHHHHHGIJIGHHGIIIGDFEFG8@GDHHHFHFFFCCEAC@CDEEED;ACDDDDDEED?CCCCDDBD@@CCDCDD@CDACCBBDDACDDDDCD_Mismatch_0_Sense_+_Library_PoolT
GCGGATCAGGAGAACGAGAACGAGAGCTCGGCTCTGTAGTATTAATGGAAACTATTTTGTAAGGGTTGTCTCTTTGTGTTTTTTACTCCAATTC
>Frequency_1_QualityScore_FFHFFHHIJJIIJGJJJJJJIJHHIJDHIJJIJJIIIJIGIIIIIJIGGIIIJJJIIJHHHHBCDFFFEAEEDEDCDEDD_Mismatch_1_Sense_+_Library_PoolT
GTGTGTCAAGGCGCACAACCAGTGGGTATCATTTTTACAAACTTATGTACAGCTTCAAAAAGTAAAATCTTCATGCTTCA
>Frequency_1_QualityScore_FFHHHGH+BCEEGIIIIGHHGHGGIJGIBFHJ<CGIIJJJJJJJIGIJHHHHHEHFFFFFFEEDECDDC>@CDDDDDEEECDDEDDDDDDDDDC_Mismatch_1_Sense_+_Library_PoolT
ATTCTGGCGTGTCAAGGCGCACAACCAGTGGGTATCATTTTTACAAACTTATGTACAGCTTCAAAAAGTAAAATCTTCATGCTTCTTTTCTGGT
>Frequency_1_QualityScore_FFHHHHHJJJIJJJJJJJJIJIJJIHHIJJJJIJJJJJJJIJJJJJJIJIHHI_Mismatch_0_Sense_+_Library_PoolT
CAAACTTATGTACAGCTTCAAAAAGTAAAATCTTCATGCTTCTTTTCTGGTTA
>Frequency_1_QualityScore_FDFDDFHIIBFGIGHEGGEHGHIGIJ@FGHHIJJJ>F@?GHHGAGIIGIIGIIGIJGGIJIIIJJC@DGH_Mismatch_2_Sense_+_Library_PoolT
GTGGGTATCATTTTTACAAACTTATGTACAGCTTCAAAAAGTAAAATCTTCATGCTTCTTTTCTGGTTTA
>Frequency_1_QualityScore_FFHGHFHIJJJJJJJJJGIIJGIIIHHJJJJJJJJJ<FIJIIJJJJJIJJJIJJJIJIIJJJJIIIHHEEEEHFFFFDDDDEEDDDDDDDDDDD_Mismatch_0_Sense_+_Library_PoolT
AGATGTCTCTTTGTACGTGCCACTGTGCCAAAATGAATTAGGCAACTATACCACGTCTTGTCCACGTGTACTAATCGTTATAAGGAAATAAACT
>Frequency_1_QualityScore_D?F:?FBH<AEBFF=ABAEAEHGEGCE??FG;BBG@FDGIBFHGECCE;C===A=?BCDEEEECCCA>C@CAC>>;BCAC@CCCC_Mismatch_1_Sense_+_Library_PoolT
TCTCTTTGTGTTTTTTACTCCAATTCTGGTGTGTCAAGGCGCACAACCAGTGGGTATCATTTTTACAAACTTATGTACAGCTCCA
>Frequency_1_QualityScore_DDF?DHDGGIIGIIICFHHIIIGFGCIGIIIIIFGIGHGGDGIIIIIIHGGHIGDBEEHGEGII;CC=AAEECEBDDACECCECCCCCCCCCAC_Mismatch_0_Sense_+_Library_PoolT
ATGTCTCTTTGTACGTGCCACTGTGCCAAAATGAATTAGGCAACTATACCACGTCTTGTCCACGTGTACTAATCGTTATAAGGAAATAAACTTT
>Frequency_1_QualityScore_FFHHHHHIIJHIIIIJJJJJJJJJBHIJJJHIIJJJHHJIJIJJJJJHIGGIJIJJJJJGHHHHHFFFFCECECEEDDDDDDDDDDDDDCDDD@_Mismatch_0_Sense_+_Library_PoolT
GGCTCTGTAGTATTAATGGAAACTATTTTGTAAGGGTTGTCTCTTTGTGTTTTTTACTCCAATTCTGGTGTGTCAAGGCGCACAACCAGTGGGT
>Frequency_1_QualityScore_FFHHHHHJJIJJJJJJJJIIHJJJJJJJJJJJJJJFHIJJJIJJJJJJJJJJJJJJJJJJHHJJJIJJJGIJIJJJJIJJHHHFHHHFFFFFEF_Mismatch_0_Sense_+_Library_PoolT
ATCATTTTTACAAACTTATGTACAGCTTCAAAAAGTAAAATCTTCATGCTTCTTTTCTGGTTATTTCCATTATTCTGTTTATCTCATAATTTTG
>Frequency_1_QualityScore_FFHHHHHJJJIJJJJJJJJJJJJIJJJJJIJJJJJJJJJJJJBGIIJIHHEHHHFFCDEDBD;@BDDDDBDBDDABC@CDDCDDDDDDCDDDDE_Mismatch_0_Sense_+_Library_PoolT
AAACCCCTCTACTGCTGGATCTCAATCTGCCCCCTTCTGCGGATCAGGAGAACGAGAACGAGAGCTCGGCTCTGTAGTATTAATGGAAACTATT
>Frequency_1_QualityScore_>DBDDF<E?C:EAFGIFEGDFFAGDFFE@DF6F@EEB>33(5>?=<:(:@_Mismatch_1_Sense_+_Library_PoolT
AAGACGTAAAGCTTGCTTGGGAAACCGCCGCCGGCTCGAGATCGAGTCTC
>Frequency_1_QualityScore_FFHHGHGJJJJIIJJJIJJJJJJJJJJHIGIJIJJJJJJJJJJHHGEHFFFFDEFEEEEDDDDDDDDDDBBBDDDDCD<BCDDDDBDDBDBDDC_Mismatch_0_Sense_+_Library_PoolT
GACCAGAAGGCCTTTTCCTTTCCGCGGAAAACCCCTCTACTGCTGGATCTCAATCTGCCCCCTTCTGCGGATCAGGAGAACGAGAACGAGAGCT
>Frequency_1_QualityScore_FFHHHHHJJJIJJJJJJJHIIJJJJJJJJGIJJIJHIJ?GHIIJJJEHIJJJJJJJIHGIJIIGIIHGIGC_Mismatch_1_Sense_+_Library_PoolT
TTCATGCTTCTTTTCTGGTTATTTCCATTATTCTGTTTATCTCATAATTTTGTTTAAATAAAGATGTCTCA
>Frequency_1_QualityScore_FFHHHHHIJJJJJJJJJIJJJGIJJJJJJJJJJJHHFD?CCBCDBDCDDDA<BDBDCCECDDDD>4@@B>9@B<BBDDDCCCCAAAC?BBBCDD_Mismatch_1_Sense_+_Library_PoolT
AAGACGTAAAGCTTGCTTGGGAAGCCGCCGCCGGCTCGAGTTCGAGTCTCGTAATCATTCTCTCTGCGCCGCGTTTTCTGACCAGAAGGCCTTT
>Frequency_1_QualityScore_FFHGHHHJIIJJJJIJJJIDGIIJJJGIJGIHGGHBHGHA@GGHIJJHHGHHFFFFFDEEDDACDDBBDBDBBDDDDDD5>4<A<894<:C?_Mismatch_0_Sense_+_Library_PoolT
GTCTCCGCATTTACTTCCGTGCCGGCTTTGGAATCAAGCAAAAGACGTAAAGCTTGCTTGGGAAACCGCCGCCGGCTCGAGTTCGAGTCTCG
>Frequency_1_QualityScore_FFHHHHHJJIJJJIJJJJJJJJJJIJJIJJIIHHIJFHIJJJJJJJJIJIIJHHHHHHHFFFFFFEDECCBDDDDDDEDDDEEEDDDEDDDDDD_Mismatch_2_Sense_+_Library_PoolT
TCCAATTCTGGTGTGCCAAGGCGCACAACCAGTGGGTATCATTTTTACAAACTTATTTACAGCTTCAAAAAGTAAAATCTTCATGCTTCTTTTC
>Frequency_1_QualityScore_FFFFHHHJJIJJJJJJIJIJJGIGIHHJJJIJJIIJJJJJIJGIHIIJ:=EHFFFFFFFDECCCDDCDDEEDEEDDCCCCCCDDCC_Mismatch_0_Sense_+_Library_PoolT
TGTGTTTTTTACTCCAATTCTGGTGTGTCAAGGCGCACAACCAGTGGGTATCATTTTTACAAACTTATGTACAGCTTCAAAAAGTA
>Frequency_1_QualityScore_DDDHDDHIGII?EHHGIGHIGIGIIIIHGGDHIIIIIIIIIIIIBHIIHIIIGEHGGIIIFHHFFHFEE>CEECCCCCCCCCCEEE_Mismatch_1_Sense_+_Library_PoolT
GGCGCACAACCAGTGGGTATCATTTTTACAAACTTATGTACAGCTTCAAAAAGTAAAATCTTCATGCTTCTTTTCTGGTTATTTCA
>Frequency_1_QualityScore_FFGHGHHJJJJJIGJJJJGJJJJJIJEHJIIIIIIJJJIJJJJJIJJIJIHHHHFDDDDDDDDBB-54?>B(9:<CC98<?<@3:@@ACDC_Mismatch_0_Sense_+_Library_PoolT
TTCCGTGCCGGCTTTGGAATCAAGCAAAAGACGTAAAGCTTGCTTGGGAAACCGCCGCCGGCTCGAGTTCGAGTCTCGTAATCATTCTCTC
>Frequency_1_QualityScore_DDHHFADHIGGFHDFHIIIIIIIIIIEHEAHIGEADGDHIIIGIHI9?GFGGGBAFGHHIEHH@@FIIEC@CCG??ECHHEDDF@B;>_Mismatch_1_Sense_+_Library_PoolT
GTAAAATCTTCATGCTTCTTTTCTGGTTATTTCCATTATTCTGTTTATCTCATAATTTTGTTTAAATAAAGATGTCTCTTTGTACGTA
>Frequency_1_QualityScore_FFHHFHHJJIJIJJJJIJJJJIJGHJJDHIJJIJJJJJJJJJJJJJJJHGGIJJJJJIHHHHHBDFFFFDECEEEDDDEDDDDDDDDDDDCDDE_Mismatch_0_Sense_+_Library_PoolT
GGTGTGTCAAGGCGCACAACCAGTGGGTATCATTTTTACAAACTTATGTACAGCTTCAAAAAGTAAAATCTTCATGCTTCTTTTCTGGTTATTT
>Frequency_1_QualityScore_FFHHHHHJJJJJJJJJJJJJJJJJJJJJJJJJJJJJJHHHHHHFFFFFEEDDDDDDDDDDD?BDDCDDDDDDDBDDDDDDD@BDDDDDDDDDDC_Mismatch_2_Sense_+_Library_PoolT
GGCCTTTCCTTTCCGCGGAAAACCCCTCTACTGCTGGATCTCAATCTGCCCCCTTCTGCGGATCAGGAGAACGAGAACGAGAGCTCGGCTCTGT
>Frequency_1_QualityScore_DDHHHGHIJJJHIJJJEIJEHJIJJJJGIHHGIIIIJJJGIJIJIJJIIJIHIGHGHHJJIIE_Mismatch_0_Sense_+_Library_PoolT
TTTACAAACTTATGTACAGCTTCAAAAAGTAAAATCTTCATGCTTCTTTTCTGGTTATTTCCA
>Frequency_1_QualityScore_FFHHHHHIIIJJJJJJJIJJIJJJJJJJHIIJFHIJJJJJJJJJJGJJJJJJJIJIJJHHHHGHFFFFA@_Mismatch_1_Sense_+_Library_PoolT
ATTCTGGTGTGCCAAGGCGCACAACCAGTGGGTATCATTTTTACAAACTTATGTACAGCTTCAAAAAGTA
>Frequency_1_QualityScore_FFHHHHHJJJJJJJJJJJJJJJJIJJIIJJJIJJJJJJJJJJJHHHHHFFDDDDDDDDDDDDDDDDDDDBDDDDDDDDDDDDCECCDDDDEDDD_Mismatch_0_Sense_+_Library_PoolT
TCCGCGGAAAACCCCTCTACTGCTGGATCTCAATCTGCCCCCTTCTGCGGATCAGGAGAACGAGAACGAGAGCTCGGCTCTGTAGTATTAATGG
>Frequency_1_QualityScore_FFHHHHHJJJJJJIIHIIJJJIHJJJJJJIJJJJIJGHJJAGHIJJJJJJJIJJJJJHHHHEHFHFFFFFC_Mismatch_1_Sense_+_Library_PoolT
TTACTCCAATTCTGGTGTGCCAAGGCGCACAACCAGTGGGTATCATTTTTACAAACTTATGTACAGCTTCA
>Frequency_1_QualityScore_DFHDAFDEHEHGIGICFHHHHGIIIGIIDHIIIIIIFGIGIEEHHDFHAAFDGCHHIGGHHHHGFFCDB?C;@CECEDCDCEEDC_Mismatch_0_Sense_+_Library_PoolT
CGCACAACCAGTGGGTATCATTTTTACAAACTTATGTACAGCTTCAAAAAGTAAAATCTTCATGCTTCTTTTCTGGTTATTTCCA
>Frequency_1_QualityScore_FFHHHHDIJJJJJJJJJJJJIJJJJJJJJJJJJJJIJJHHIJJJIJJJJJJJJJJJJJJJJJIHHI_Mismatch_0_Sense_+_Library_PoolT
GGTATCATTTTTACAAACTTATGTACAGCTTCAAAAAGTAAAATCTTCATGCTTCTTTTCTGGTTA
>Frequency_1_QualityScore_FFHHHHHJJJJJJJJEHHJJJJJIJJJJJJJJJJJJJJJJHIJJJJJJJJJJJJJJJIJJ@FHHIJIJIGIJJHHHHHFFFFFFFEEEECDCDD_Mismatch_0_Sense_+_Library_PoolT
TACAGCTTCAAAAAGTAAAATCTTCATGCTTCTTTTCTGGTTATTTCCATTATTCTGTTTATCTCATAATTTTGTTTAAATAAAGATGTCTCTT
>Frequency_1_QualityScore_FFHHHHHJJJJJJJJFHHJJJJJJJJJJJJJJJJJJJJJJGHJJJJJJJJJGIJJJJJJJBGGIJJJGIGIIJJEHIIIHFHHHFFFFFFFFED_Mismatch_0_Sense_+_Library_PoolC
TACAGCTTCAAAAAGTAAAATCTTCATGCTTCTTTTCTGGTTATTTCCATTATTCTGTTTATCTCATAATTTTGTTTAAATAAAGATGTCTCTT
>Frequency_1_QualityScore_FDHHHHHJJJJJJJJIJJIJIGGIJJJIJIIIFHIFDHGIJJJIIJIIIBHIJJJJJJIJGIIGEGHCHFH=CEC=C_Mismatch_1_Sense_+_Library_PoolT
ATGCTTCTTTTCTGGTTATTTCCATTATTCTGTTTATCTCATAATTTTGTTTAAATAAAGATGTCTCTTTGTACGTA
>Frequency_1_QualityScore_FFHHHGHJJJJJJJJJJJJJJJJJIIJJJJJJJJIJJIIIJJJJJJJJJJJJJJJIJJIJJIJIIJJJJJJGIHHEHFFFFEED_Mismatch_0_Sense_+_Library_PoolT
TCATAATTTTGTTTAAATAAAGATGTCTCTTTGTACGTGCCACTGTGCCAAAATGAATTAGGCAACTATACCACGTCTTGTCCA
>Frequency_1_QualityScore_FFBFHHHGGIGIHIJGIJIJJJJJJJJGHIIJJJJIJJIJJJJJFIJFFHIJJJJGIJJJIHGIJJGGGHGGGIIGBGGHHFFHH_Mismatch_0_Sense_+_Library_PoolT
AGTAAAATCTTCATGCTTCTTTTCTGGTTATTTCCATTATTCTGTTTATCTCATAATTTTGTTTAAATAAAGATGTCTCTTTGTA
>Frequency_1_QualityScore_FFAFHHHIJ<CFHIJJJHIIJJIIIJJIIIIIIH<BDGEGEEHIJII_Mismatch_0_Sense_+_Library_PoolT
ATTCTGTTTATCTCATAATTTTGTTTAAATAAAGATGTCTCTTTGTA
>Frequency_1_QualityScore_FFHHHHHJJJJJJIIJJJJJJJJJIJJJJJJIJJJJJJJJJJJJIJJHHFFFFFDDDDDDDDDDDBCDDDBDDDDDBDDDDBDDDDDDDECCDD_Mismatch_0_Sense_+_Library_PoolT
TTCCTTTCCGCGGAAAACCCCTCTACTGCTGGATCTCAATCTGCCCCCTTCTGCGGATCAGGAGAACGAGAACGAGAGCTCGGCTCTGTAGTAT
>Frequency_1_QualityScore_FFHHHHHJJJJJJJIJIJJJJJJJDIIJHJJJJJIIIJJJJIHHHHHHFFFFFFFEECEDDDCDDDDDDACCDDDDDDDDDDDDDDEEDCDDDD_Mismatch_0_Sense_+_Library_PoolT
GGAGAACGAGAACGAGAGCTCGGCTCTGTAGTATTAATGGAAACTATTTTGTAAGGGTTGTCTCTTTGTGTTTTTTACTCCAATTCTGGTGTGT
>Frequency_1_QualityScore_32:C?<4<A4CFE?BE>EC3?@9AEEEFGFFHECE@B<DHB:?BDAGB*9?8?B?4B@FHIAHI@@CEG_Mismatch_1_Sense_+_Library_PoolT
GTGGGTATCATTTTTACAAACTTATGTACAGCTTCAAAAAGTAAAATCTTCATGCTTCTTTTCTGGCTA
>Frequency_1_QualityScore_=)<C1DBDAF<:CAA8CHCEFCGFIIII<FA1()8==A7@@>E;=EEEEFFA(.;@;777?B:(;;AA(;(5;5;35A>>>;;ABAAB@@@AB3_Mismatch_2_Sense_+_Library_PoolT
CCCCAATTCTGGTGTGCCAAGGCGCACAACCAGTGGGTATCATTTTTACAAACTTATGTACAGCTTCAAAAAGTAAAATCTTCATGCTTCTTTT
>Frequency_1_QualityScore_FFHHHHGIJJIJJJJGHJJJIIJJJJJJJJJJIIJJJJIIJIIJJHHHHHHFFFFFEEDEDBDDDDDCDCBDDDDD<CDDDDDDDDDBDD<BB0_Mismatch_1_Sense_+_Library_PoolT
CTCCCGATCAGAAGGTCTCCGCATTTACTTCCGTGCCGGCTTTGGAATCAAGCAAAAGACGTAAAGCTTGCTTGGGAAGCCGCCGCCGGCTCGA
>Frequency_1_QualityScore_BDFH=AC@DGBB8EG>CE<C;DGG>0DDFHGGBHEIIG<;ABEE@CC?:?@DEECCCC@AACC>>;@5;@CCB9?99:AC@@AC4<3>?CBBBC_Mismatch_0_Sense_+_Library_PoolT
CCCCTTCTGCGGATCAGGAGAACGAGAACGAGAGCTCGGCTCTGTAGTATTAATGGAAACTATTTTGTAAGGGTTGTCTCTTTGTGTTTTTTAC
>Frequency_1_QualityScore_FFHHHHHJIJJJFHGHIJFHIJGIIJJJIJJJJJJJIJJJJJJJJJJJJJGIJJHHHHGHHFFFFFFFEEEEEEDDDDDDDCDDEEEEEEACDE_Mismatch_0_Sense_+_Library_PoolT
AGGCGCACAACCAGTGGGTATCATTTTTACAAACTTATGTACAGCTTCAAAAAGTAAAATCTTCATGCTTCTTTTCTGGTTATTTCCATTATTC
>Frequency_1_QualityScore_FFHGHFHIIIIJGJHGHG8CFHIIJJJJGGJIIJIIIIJHJJIJIJJJGIIJJI@DHHHHFFHFFFFDF@CCEEEDCCDCDDDDEDEEFFDDDD_Mismatch_0_Sense_+_Library_PoolC
AGGCGCACAACCAGTGGGTATCATTTTTACAAACTTATGTACAGCTTCAAAAAGTAAAATCTTCATGCTTCTTTTCTGGTTATTTCCATTATTC
>Frequency_1_QualityScore_FFHHHHHJJJJJJJIJJJJJJIHIHJJIJJJJJIIIJJJJJJJJJCIIJFHFGFFFFFFDDEEDBBCDDDBDBDDDDDDDDB9B4<C??C@CCC_Mismatch_1_Sense_+_Library_PoolT
AAGGTCTCCGCATTTACTTCCGTGCCGGCTTTGGAATCAAGCAAAAGACGTAAAGCTTGCTTGGGAAGCCGCCGCCGGCTCGAGTTCGAGTCTC
>Frequency_1_QualityScore_FFFHGFFHIIIIII??CGHGHIIIIIIIEIIIIIIFGGIGIIIIIGHIIIDEIGHFFGEHEEFFFFECC@AEECC>@;_Mismatch_0_Sense_+_Library_PoolT
GCACAACCAGTGGGTATCATTTTTACAAACTTATGTACAGCTTCAAAAAGTAAAATCTTCATGCTTCTTTTCTGGTTA
>Frequency_1_QualityScore_FFHHHGFHHHIJJJJJIJIJJGGJJHIHIJJHHIJJJJJJJJJJJIJJJJJJJJJJJJJHHHHHHFFFFEEEEEEEEEEDDDEDDDDDDDDDCD_Mismatch_2_Sense_+_Library_PoolT
TTCTGGTGTGTCAAGGCGCACAACCAGTGGGTATCATTTTTACAAACTTATGTACAGCTTCAAAAAGTAAAATCTTCATGCTTCTTTTCTGGAA
>Frequency_1_QualityScore_DDFFFAAFAECC8C*??DF1DG?4B@D*9?*BDEFDFFDA?=?<C@3;@BBB@<B<@?<BABB3::AB@@@&095<9@A0?@?@<>(:A3@AB<_Mismatch_0_Sense_+_Library_PoolT
GGCTCGAGTTCGAGTCTCGTAATCATTCTCTCTGCGCCGCGTTTTCTGACCAGAAGGCCTTTTCCTTTCCGCGGAAAACCCCTCTACTGCTGGA
>Frequency_1_QualityScore_DBDFHDDEHBEHHCGI@@EGE?@F:@@GEF789?=FABGEHGIICHGEC;CEEEEE>D>D>3?@CA@@@@ABC(;@>@CC@>A@@CCDCCCCCC_Mismatch_1_Sense_+_Library_PoolT
TCCAATTCTGGTGGGTCAAGGCGCACAACCAGTGGGTATCATTTTTACAAACTTATGTACAGCTTCAAAAAGTAAAATCTTCATGCTTCTTTTC
>Frequency_1_QualityScore_2BFH<CH@EAAECAA<A<CEEGGIIGAGICDBBG?999FFBB/BFH=AGIB=EE=?;?;AC\;;;5>A@;@BC@3:?3::>A>BCD@:(4@_Mismatch_0_Sense_+_Library_PoolT
AGGGTTGTCTCTTTGTGTTTTTTACTCCAATTCTGGTGTGTCAAGGCGCACAACCAGTGGGTATCATTTTTACAAACTTATGTACAGCTTC
>Frequency_1_QualityScore_FFHHHHHJJJJJJJJJIJJIJJJJJIIIIIJJHF?D@?A??C;=CCC?@BBACCCA>>>>44>90;5>BB9<@C>3(:CC?1998(83>CDCD<_Mismatch_0_Sense_+_Library_PoolT
CGTAAAGCTTGCTTGGGAAACCGCCGCCGGCTCGAGTTCGAGTCTCGTAATCATTCTCTCTGCGCCGCGTTTTCTGACCAGAAGGCCTTTTCCT
>Frequency_1_QualityScore_FFHFFDFGHDGIGDGGCHB8?GDEH?G?FEC8FGFFHEGIIIIA=CEIIFGC=?CAAC3@);;;;;>>A@C>>;@CDECCCC>5>5:AACCA_Mismatch_2_Sense_+_Library_PoolT
TTCTGGTGTGCCAAGGCGCACAACCAGTGGGGATCATTTTTACAAACTTATGTACAGCTTCAAAAAGTAAAATCTTCATGCTTCTTTTCTGG
>Frequency_1_QualityScore_FFHHHHHJFHIJFHIJIJJJJJJJJJJJJIJJJIJIJJJJJJIIJHIIDFIJIJJJJJJJJJIJIJGGJHHHHEHFFFDEDDDFD_Mismatch_1_Sense_+_Library_PoolT
ACAACCAGTGGGTATCATTTTTACAAACTTATGTACAGCTTCAAAAAGTAAAATCTTCATGCTTCTTTTCTGGTTTTTTCCATTA
>Frequency_1_QualityScore_:+CDBB>GFFFFD<?CC882+2????F:?G??F?BF<AF6AF7\;5B86)7,\,5355-55(;;>BB;:>>ABA:>::>4>+:A_Mismatch_0_Sense_+_Library_PoolT
GGATCTCAATCTGCCCCCTTCTGCGGATCAGGAGAACGAGAACGAGAGCTCGGCTCTGTAGTATTAATGGAAACTATTTTGTAA
>Frequency_1_QualityScore_FFHHHHHJJFJJJJJJJJJJJJJJJJJJJJJJJJJJIJJJJJJJHIJJJJJJJJHGFFFEEDDDDDDDDEDDEEEDEDDCDDDDDACDDDDDDD_Mismatch_1_Sense_+_Library_PoolT
CTCTACTGCTGGATCTCAATCTGCCCCCTTCTTCGGATCAGGAGAACGAGAACGAGAGCTCGGCTCTGTAGTATTAATGGAAACTATTTTGTAA
>Frequency_1_QualityScore_FFHHHHHJJIJJIJJJJHJIIJIJJJJJJJJJJJJJJJJJIJIIJJJIIJJJJDIJJJJJJJHIJJJJJIJGIIIIGIJGHHEEHHEEFFEECC_Mismatch_0_Sense_+_Library_PoolT
TGTACAGCTTCAAAAAGTAAAATCTTCATGCTTCTTTTCTGGTTATTTCCATTATTCTGTTTATCTCATAATTTTGTTTAAATAAAGATGTCTC
>Frequency_1_QualityScore_FFHHCFHIHJJJJJJJJJJJJJIJJGIIJJIJJJJJJJJJHIJIGIJJJJJJJJJJJJJJJJJJJEHIJGDFFFFFEEEEFEEEDA@CDDDEDC_Mismatch_1_Sense_+_Library_PoolT
TGGGTATCATTTTTACAAACTTATGTACAGCTTCAAAAAGTAAAATCTTCATGCTTCTTTTCTGGTTTTTTCCATTATTCTGTTTATCTCATAA
>Frequency_1_QualityScore_DBFFHFFHGEHGIII@BFGEGIG<FHCGHEGHHCBGGIFFHGEHHHE@@>;B2;>@B?CCCC(:@@CCC5;BB5>BCC?@BBB?>C::ACC3<A_Mismatch_1_Sense_+_Library_PoolT
GCTCGAGTTCGAGTCTCGTAATCATTCTCTCTGCGCCGCGTTTTCTGACCAGAAGGCCTTTTGCTTTCCGCGGAAAACCCCTCTACTGCTGGAT
>Frequency_1_QualityScore_FFHGHHHJJJIJJHEGHIJJJJJIJJIIIJJIIIJIJGHJGIAEEECDBDDFAECDDACDDDBBBBDDDDBDDD9>@B>@BC>34>>8??8>C>_Mismatch_1_Sense_+_Library_PoolT
CGCATTTACTTCCGTGCCGGCTTTGGAATCAAGCAAAAGACGTAAAGCTTGCTTGGGAAGCCGCCGCCGGCTCGAGTTCGAGTCTCGTAATCAT
>Frequency_1_QualityScore_FFHHHHHJJJIJJJIIJJJJJJJJJJJJJJIJDHIIJJFJJJJJIIJJIJJJJJJJJIJEHIJIJJGIGCHIJJIIJCEHHHGGHADFFFFFEE_Mismatch_0_Sense_+_Library_PoolT
ATTTTTACAAACTTATGTACAGCTTCAAAAAGTAAAATCTTCATGCTTCTTTTCTGGTTATTTCCATTATTCTGTTTATCTCATAATTTTGTTT
>Frequency_1_QualityScore_FFHHHHHJIJJJJJJJJJJIJJJHIJJJJJJIJJGJJJJJIGIEGGIJJIIFFEGGGGHIJGJIJIJ@HDC;E>EE>EEDFFFBEBDCCDD@CD_Mismatch_1_Sense_+_Library_PoolT
AAATCTTCATGCTTCTTTTCTGGTTTTTTCCATTATTCTGTTTATCTCATAATTTTGTTTAAATAAAGATGTCTCTTTGTACGTGCCACTGTGC
>Frequency_1_QualityScore_FFHHHHHJGHII@HHIJJJJJJJJJJJJJJIJJIJJJJJJJJJJJJJJHGJJFFGHIIJJJIJJIIIJIEHHHHHF_Mismatch_0_Sense_+_Library_PoolT
ACAACCAGTGGGTATCATTTTTACAAACTTATGTACAGCTTCAAAAAGTAAAATCTTCATGCTTCTTTTCTGGTTA
>Frequency_1_QualityScore_FFHFFHHJJIFHIJJJJJJJIGGJIJJIJIJFHHIIIIGIEGIJJJJJJIJHACEFBCFFEEEFEEDDCCCBCCDDDEEEDDDDCDDCCC@BDD_Mismatch_1_Sense_+_Library_PoolT
GGTCTCTTTGTGTTTTTTACTCCAATTCTGGTGTGTCAAGGCGCACAACCAGTGGGTATCATTTTTACAAACTTATGTACAGCTTCAAAAAGTA
>Frequency_1_QualityScore_FEHHHHHJJJJJJJJIJJJJJIIIHHIIIIJJJJJJJJHGHGICGIJGHHHGHHHFFFFFFDCCEEEDFDDDDCDDDDCCCDDCCCDACCCCDD_Mismatch_0_Sense_+_Library_PoolT
GTGTTTTTTACTCCAATTCTGGTGTGTCAAGGCGCACAACCAGTGGGTATCATTTTTACAAACTTATGTACAGCTTCAAAAAGTAAAATCTTCA
>Frequency_1_QualityScore_FFFHHCFHGGHGHIGIHIJGGIIGIBGHGIJJJGIGIGEGGHGGIICFGHGIJGICHGHIGIGEEHGDHEEHFFFDBFCCCCECDEEDDDDDDD_Mismatch_1_Sense_+_Library_PoolT
TCTGGTTTTTTCCATTATTCTGTTTATCTCATAATTTTGTTTAAATAAAGATGTCTCTTTGTACGTGCCACTGTGCCAAAATGAATTAGGCAAC
>Frequency_1_QualityScore_FFHHHHFIJJJIIJIJJEFFHGGGIJIIJJJJJJJJJJGHJJBEHHEEHHHHFFECFDEEEEEEFEEEDCCDDDACDB>CCDDEDCDEEEDDDD_Mismatch_0_Sense_+_Library_PoolT
TTTTACTCCAATTCTGGTGTGTCAAGGCGCACAACCAGTGGGTATCATTTTTACAAACTTATGTACAGCTTCAAAAAGTAAAATCTTCATGCTT
>Frequency_1_QualityScore_FFHHHHGJJJIIJBFHIIJJJIGEGCGIIAFCH@FHIIJIJHGIGIJGHHHH3A>;BBCCDBDDDDD>-<@@D>9@><@<BD_Mismatch_1_Sense_+_Library_PoolT
CGCATTTACTTCCGTGCCGGCTTTGGAATCAAGCAAAAGACGTAAAGCTTGCTTGGGAAGCCGCCGCCGGCTCGAGTTCGAG
>Frequency_1_QualityScore_FFHHHHHJJJIHIIJIIIIIJIGIJJJIJEHJEHIIEIJJJJJJJJJJIJJJGGHHFFDDD@BDDDDDDBBDB@BCB?C>ACCC?@D<AACC:>_Mismatch_0_Sense_+_Library_PoolT
ATTTACTTCCGTGCCGGCTTTGGAATCAAGCAAAAGACGTAAAGCTTGCTTGGGAAACCGCCGCCGGCTCGAGTTCGAGTCTCGTAATCATTCT
>Frequency_1_QualityScore_FFHHHHHJJJJJJJJJJJJJJJJJJJJJHHIJJIJJJJJIJJJJJIJJIJJJJJJIIJIIIIFHGIGIEHIIGEHGEFFEFFFEEE_Mismatch_1_Sense_+_Library_PoolT
AAGTAAAATCTTCATGCTTCTTTTCTGGTTTTTTCCATTATTCTGTTTATCTCATAATTTTGTTTAAATAAAGATGTCTCTTTGTA
>Frequency_1_QualityScore_FFHHHHHJIIJJCHHIJJJJJJJJJJJJJJIJJGIIIJJJJJIEIGGGHIJIIIJIHGJJJIIJJJJIJHIHHHHGHFFFFFFFE_Mismatch_0_Sense_+_Library_PoolT
ACAACCAGTGGGTATCATTTTTACAAACTTATGTACAGCTTCAAAAAGTAAAATCTTCATGCTTCTTTTCTGGTTATTTCCATTA
>Frequency_1_QualityScore_FDHHHFHIJIIJJJJJJJJIJJJJJJIJIJJJJJJJJJJJJIIJJJJIIJJIJJIJJGJJIJJJJJIII_Mismatch_0_Sense_+_Library_PoolT
GTGGGTATCATTTTTACAAACTTATGTACAGCTTCAAAAAGTAAAATCTTCATGCTTCTTTTCTGGTTA
>Frequency_1_QualityScore_FFHHHHHJJJJJJIJIJJIDHIIJJJJJJJJJJJJJJFHIJJJJJHFFCDDDDB7B:?AB8A@CCC92222>(4@C_Mismatch_1_Sense_+_Library_PoolT
CTTTGGAATCAAGCAAAAGACGTAAAGCTTGCTTGGGAAGCCGCCGCCGGCTCGAGTTCGAGTCTCGTAATCATTC
>Frequency_1_QualityScore_FFHHHHFIJJJJJJJJJJJJJJJJJIIGHIIIJJJJIJJJJJJJIJHHHHBDFFFFFFEEDCEDDDDDDCDFFEEEDDDDCDCDDDAC_Mismatch_0_Sense_+_Library_PoolT
TTTGTGTTTTTTACTCCAATTCTGGTGTGTCAAGGCGCACAACCAGTGGGTATCATTTTTACAAACTTATGTACAGCTTCAAAAAGTA
>Frequency_1_QualityScore_FFHHHHHIJGIJGIJJIJIJJJIJJIJFHIJGGHHGIJJJJIJJJIIHHIJJIIJI_Mismatch_1_Sense_+_Library_PoolT
TACAAACTTATGTACAGCTTCAAAAAGTAAAATCTTCATGCTTCTTTTCTGGTTAA
>Frequency_1_QualityScore_FFHHHHHJJJJIJJJJJJJJJJJJJJIIJJJJJJJJJJJJJJJJJBGHHGIBFIIJJIJJJJEHJJJJ=CG7CGHJJJJHFHHHF@DDFF_Mismatch_0_Sense_+_Library_PoolT
ACAAACTTATGTACAGCTTCAAAAAGTAAAATCTTCATGCTTCTTTTCTGGTTATTTCCATTATTCTGTTTATCTCATAATTTTGTTTAA
>Frequency_1_QualityScore_BBFHDHDE@<CGGI@B<BHAHIGC=G:??FEFHIDHHDDBBFH<BFGFHHAFHDB@DDAGEH:BGHBC)=C87=@GHECHEEHHA;?BEE_Mismatch_0_Sense_+_Library_PoolC
ACAAACTTATGTACAGCTTCAAAAAGTAAAATCTTCATGCTTCTTTTCTGGTTATTTCCATTATTCTGTTTATCTCATAATTTTGTTTAA
>Frequency_1_QualityScore_FFHHHHGJIJIJJJJJJJJJJIIIJJHJJJJJIJIJJJJJJIIJHGGFFFF@CEEEDDBDDDEEDDDDDDDDDDBDDDDDDDCDCDCDD@_Mismatch_0_Sense_+_Library_PoolT
CTCGAACGCTGCACCCTCAGCAGCAGTGGGGAGCTGCTCCCGATCAGAAGGTCTCCGCATTTACTTCCGTGCCGGCTTTGGAATCAAGCA
>Frequency_1_QualityScore_FFHHHHHEFHJJJJJJJJIJIJJJJIJJJJJJJJIJJJJJJJJEHIJJJJJJJIJJJJJJJJJJJJJJGHHHJFFFEFFDEEEEEEED>CDDDD_Mismatch_1_Sense_+_Library_PoolT
CAGTGGGTATCATTTTTACAAACTTATGTACAGCTTCAAAAAGTAAAATCTTCATGCTTCTTTTCTGGTTTTTTCCATTATTCTGTTTATCTCA
>Frequency_1_QualityScore_FFHHHHHJJHJJJJJJJJJJJJJJJJJJJJJJJJJJJJIJJJJJHGHHHFFFFFDEDEEEEDDDEDDDDBDDDDDDDDDDDDDDDDBDDDDBBD_Mismatch_1_Sense_+_Library_PoolT
AGTTTTCTGACCAGAAGGCCTTTTCCTTTCCGCGGAAAACCCCTCTACTGCTGGATCTCAATCTGCCCCCTTCTGCGGATCAGGAGAACGAGAA
>Frequency_1_QualityScore_FFHHHHHIJJJJIIIJIJJJJJJJHIJJFHIJJJJJJJJJJGIJJJIJJJIIJJJJJHGHHHFFCEFDEECEDEEEDDDEDDDDDDDDDCCDDD_Mismatch_2_Sense_+_Library_PoolT
TGGTGTGTCAAGGCGCACAACCAGTGGGTATCATTTTTACAAACTTATGTACAGCTTCAAAAAGTAAAATCTTCATGCTTCTTTTCTGGTTAAG
>Frequency_1_QualityScore_FFGHHHHJJJJJJJJJJJJJGIJJJJJJJJJJJJJIIJFHJIJJJJJJJJJJJJJJIHIJGHI_Mismatch_0_Sense_+_Library_PoolT
ATCATTTTTACAAACTTATGTACAGCTTCAAAAAGTAAAATCTTCATGCTTCTTTTCTGGTTA
>Frequency_1_QualityScore_FFHHHHHJIJJJIJJJJJIJJJJIIJJIJFHIIFFHJJJJIJJJJIIJJJIIIJIIIIJHHHHH_Mismatch_1_Sense_+_Library_PoolT
AATTCTGGTGTGCCAAGGCGCACAACCAGTGGGTATCATTTTTACAAACTTATGTACAGCTTCA
>Frequency_1_QualityScore_DDDHDH?AEGE<FH3AC@FI;@8B8DH@G@:?9BFGEA@?B/;A@GEBECBBBB\8,2@BBC(3@_Mismatch_0_Sense_+_Library_PoolT
CTTTGGAATCAAGCAAAAGACGTAAAGCTTGCTTGGGAAACCGCCGCCGGCTCGAGTTCGAGTCT
>Frequency_1_QualityScore_FDHHHHHJJJJJJJJJJJIJCGIJFHIJJJJJJJJJJIIJJJJJJHIIJJJJJJJEIJGHEHFEHFFFFDFEEEEEEEDDDDDDCDDD_Mismatch_1_Sense_+_Library_PoolT
GTGTCAAGGCGCACAACCAGTGGGTATCATTTTTACAAACTTATGTACAGCTTCAAAAAGTAAAATCTTCATGCTTCTTTTCTGGCTA
>Frequency_1_QualityScore_FFBDHHHIIIIIGGGBHGEF@GGH@GGEEG?DGDBFHIIIDGICDGIFHHGH@E@CEHHHE_Mismatch_2_Sense_+_Library_PoolT
TCTGGTGTGCCAAGGCGCACAACCAGTGGGTATCATTTTTACAAACTTATGTACAGCTCCA
>Frequency_1_QualityScore_DEHDCFDHHIIJGHIIJIIHGIIDGCFHGIEGIHGIJIJJI@FHEH=DGABCEF>DFFFFAEECCDDCDACCCDCD<@ACCAC<9>>@CC_Mismatch_0_Sense_+_Library_PoolT
TTTGTGTTTTTTACTCCAATTCTGGTGTGTCAAGGCGCACAACCAGTGGGTATCATTTTTACAAACTTATGTACAGCTTCAAAAAGTAAA
>Frequency_1_QualityScore_FFHHHHFICFHIHHHIGHIJJJIJJIJJIJJJJIGGIJIJIJGIIGIIDFGIJJIJJJIJJIIJJJJJJEHHGHFEFFFFFFFFEEEEEEEED@_Mismatch_0_Sense_+_Library_PoolT
ACAACCAGTGGGTATCATTTTTACAAACTTATGTACAGCTTCAAAAAGTAAAATCTTCATGCTTCTTTTCTGGTTATTTCCATTATTCTGTTTA
>Frequency_1_QualityScore_FFHHHHHIJJJIIJJJJJIIIJJJIJJJGIFHII@FHJJJJJJJJIIIJJJJJJIIIGHHHHGFFFFFFACACCDECDDEEDDDDECDDDDDDD_Mismatch_1_Sense_+_Library_PoolT
CAATTCTGGTGTGCCAAGGCGCACAACCAGTGGGTATCATTTTTACAAACTTATGTACAGCTTCAAAAAGTAAAATCTTCATGCTTCTTTTCTG
>Frequency_1_QualityScore_FFHHHHHJJJJJJJHIIJJJJJIJJJJJJJJHIJHIJJJJJJJIJJIJHIJJIJIJJJIJJJIIIIJJJHIHGIGJJJIJHHHHHH_Mismatch_1_Sense_+_Library_PoolT
TGCTTCTTTTCTGGTTATTTCCATTATTCTGTTTATCTCATAATTTTGTTTAAATAAAGATGTCTCTTTGTACGTGCCACTGTGCA
>Frequency_1_QualityScore_FFHHHHHJJJJJJJJJJJIIJJE8B=CBDBECEEECA?BDDDDDACCCC>:ABBDDDD8@BBCCA>C?CBB?9AAAADDDCD>CDCCBB<<59B_Mismatch_1_Sense_+_Library_PoolT
CTTGGGAAGCCGCCGCCGGCTCGAGTTCGAGTCTCGTAATCATTCTCTCTGCGCCGCGTTTTCTGACCAGAAGGCCTTTTCCTTTCCGCGGAAA
>Frequency_1_QualityScore_FFHHDHHJJJJJJJJIIHJJJJJIJJJJJJJJJJJJJJIHIJIIJJJJJJHHFFFFDAEEDBCCDEEEEDDDDDCCDDDDDDEEEEEDDDDDDD_Mismatch_0_Sense_+_Library_PoolT
AGGGTTGTCTCTTTGTGTTTTTTACTCCAATTCTGGTGTGTCAAGGCGCACAACCAGTGGGTATCATTTTTACAAACTTATGTACAGCTTCAAA
>Frequency_1_QualityScore_FFHHHHHJJJFHJIBHIJIJJJJJJJJJIJJJJJJHJIJJJJDH_Mismatch_0_Sense_+_Library_PoolT
CTTCAAAAAGTAAAATCTTCATGCTTCTTTTCTGGTTATTTCCA
>Frequency_1_QualityScore_FFHHHHHJIJJJJJIJJIJJJJJJJJGIJJJJJJJJJJHFFDD@BABCD<A@C@CC??BBCCCA@DDCC>@CBDDDBB<>@DCD@@CCDD8??B_Mismatch_1_Sense_+_Library_PoolT
AGCAAAAGACGTAAAGCTTGCTTGGGAAGCCGCCGCCGGCTCGAGTTCGAGTCTCGTAATCATTCTCTCTGCGCCGCGTTTTCTGACCAGAAGG
>Frequency_1_QualityScore_FFHHHGHJJJJJJJJJJJJJJJJJJJJJJJJJJJJJJJJIGHHHHHHFFFFFDDDDDDDDDDDDDDDCDDDBDDDDBDDDDDDDDDDDDDDDDD_Mismatch_0_Sense_+_Library_PoolT
AGGCCTTTTCCTTTCCGCGGAAAACCCCTCTACTGCTGGATCTCAATCTGCCCCCTTCTGCGGATCAGGAGAACGAGAACGAGAGCTCGGCTCT
>Frequency_1_QualityScore_FFDHHHHJJIJJJIIJIJJJJJFGHIJJJGJIIJJJIIJBEHHFFDDDDDDDDACDCDDDD_Mismatch_0_Sense_+_Library_PoolT
GGAGCTGCTCCCGATCAGAAGGTCTCCGCATTTACTTCCGTGCCGGCTTTGGAATCAAGCA
>Frequency_1_QualityScore_FFHFFHHJJJJJJJJJJJJJJJJJIIJJJJJJJJJJJJIIHIJJJIIJJJHGIJJJJJJJJIIJFHIIJAEHHEFDFFFFFDEE@CECDDDCCD_Mismatch_1_Sense_+_Library_PoolT
GGGTATCATTTTTACAAACTTATGTACAGCTTCAAAAAGTAAAATCTTCATGCTTCTTTTCTGGTTTTTTCCATTATTCTGTTTATCTCATAAT
>Frequency_1_QualityScore_BDH<CDFBGIIIIGEEAFEHIGIIEHHFIIIIICHHIIH?BFGDAHCHGEHCEGHIIIEGHIGIIHIIIEHEEDFFDDFFFA@C6@CCCDEDCC_Mismatch_1_Sense_+_Library_PoolC
GGGTATCATTTTTACAAACTTATGTACAGCTTCAAAAAGTAAAATCTTCATGCTTCTTTTCTGGTTTTTTCCATTATTCTGTTTATCTCATAAT
>Frequency_1_QualityScore_FFHHHHGJIJJJJJJJHIIHIJJJJJJJJIIIJJJIJGHIIAFHIJJJJIIJFHHHHHHFFFCFFFEDEACEDDDDDDDDDDECDCEEEDDDED_Mismatch_1_Sense_+_Library_PoolT
TTTACTCCAATTCTGGTGTGCCAAGGCGCACAACCAGTGGGTATCATTTTTACAAACTTATGTACAGCTTCAAAAAGTAAAATCTTCATGCTTC
>Frequency_1_QualityScore_:A?<2C;EGDE@AF<<ADCEC@9<<+:ECEE<D9*?1?FGE>F99DDBGFEGDFF=F6@@;DFC=C@DFFFE?=C@@BB@7;B;>A@@@B@_Mismatch_1_Sense_+_Library_PoolT
TACAAACTTATGTACAGCTTCAAAAAGTAAAATCTTCATGCTTCTTTTCTGGTTTTTTCCATTATTCTGTTTATCTCATAATTTTGTTTAA
>Frequency_1_QualityScore_DDFHHFBCFAACFHICF;FDGBGGGCDGDC9D0BDH==FHGIGA>FGEGHIICIAEFHEHCDEC>7;<..6>AACCCDEECCC_Mismatch_2_Sense_+_Library_PoolT
ATTCTGGTGTGCCAAGGCGCACAACCAGTGGGTATCATTTTTACAAACTTATGTACAGCTTCAAAAAGTAAAATCTTCATGCA
>Frequency_1_QualityScore_DEGFFFHIJIJGHJIIJIGFEHHIIIGHI>EEBHGIGIIGIJIIB?BGE_Mismatch_2_Sense_+_Library_PoolT
TTATGTACAGCTTCAAAAAGTAAAATCTTCATGCTTCTTTTCTGGTTTA
>Frequency_1_QualityScore_FFFHGHHJJIJJIJJJGIJGHFHIJ@GIJJJJJJJJJJJJJJJJJJJIJJJJJJJJJJJHHEHFFFFFFCDEEEEEECDDDDDDDDC@A_Mismatch_0_Sense_+_Library_PoolT
TGTGTCAAGGCGCACAACCAGTGGGTATCATTTTTACAAACTTATGTACAGCTTCAAAAAGTAAAATCTTCATGCTTCTTTTCTGGTTA
>Frequency_1_QualityScore_FFHHHHHJJJJJIJJJJJIFGCHHIGHEHHHFBFFDEDEECDDDCACCDDDDDD5<BDDDCDDDCDDDDDBB@CDDDDCDDCCDDDB@BDDCDD_Mismatch_1_Sense_+_Library_PoolT
GGAAGCCGCCGCCGGCTCGAGTTCGAGTCTCGTAATCATTCTCTCTGCGCCGCGTTTTCTGACCAGAAGGCCTTTTCCTTTCCGCGGAAAACCC
>Frequency_1_QualityScore_DBAHDF?EBGBBHGGGGGGIIIGGG>F>?BBFECGGCGG7@@EGGHEBFD>BACBB@B@>CBBBC@BCBBC<>@39?>C30<<&9@>:C:4>CD_Mismatch_0_Sense_+_Library_PoolT
CCTTTCCGCGGAAAACCCCTCTACTGCTGGATCTCAATCTGCCCCCTTCTGCGGATCAGGAGAACGAGAACGAGAGCTCGGCTCTGTAGTATTA
>Frequency_1_QualityScore_FFGFDCF;@FBHEHIHCHGIB;FHIIFHGCEIGGHGCGGGECHGEHFFFDFEAC?BDB>>3?99>>&59>>@3><BDDDBBBBBCCACC@CDDC_Mismatch_0_Sense_+_Library_PoolC
CCTTTCCGCGGAAAACCCCTCTACTGCTGGATCTCAATCTGCCCCCTTCTGCGGATCAGGAGAACGAGAACGAGAGCTCGGCTCTGTAGTATTA
>Frequency_1_QualityScore_FFHHDFHBEGGHJIJJJJIIIIJIIJIDG<FGAFFHIGH>FHGEFFCA.?@>DBBDDDCDDDC@:@CBD<<@B9<CDDCDCCDDCCB>><CBC3_Mismatch_0_Sense_+_Library_PoolT
GAACGCTGCACCCTCAGCAGCAGTGGGGAGCTGCTCCCGATCAGAAGGTCTCCGCATTTACTTCCGTGCCGGCTTTGGAATCAAGCAAAAGACG
>Frequency_1_QualityScore_DDHHBA?FH:AFEAEHFAH>1CDHBBBBGHG>?DEGED2BFGGEDEGAEEEH?AEBDE:<8;@?305>99548:8<ACCC@>8?<8@>CD::4>_Mismatch_2_Sense_+_Library_PoolT
TTACTTCCGTGCCGGCTTTGTAATCAAGCAAAAGACGTAAAGCTTGCTTGGGAAGCCGCCGCCGGCTCGAGTTCGAGTCTCGTAATCATTCTCT
>Frequency_1_QualityScore_AD8CB4C:AE<ACE:<I:CEHI@FAHCA+<CDCG@CADDGB@C?FD?B?DGCD99?BGGIDDF8).8=B4>;@F@=EEFAEED?;A_Mismatch_2_Sense_+_Library_PoolT
GTAAAATCTTCATGCTTCTTTTCTGGTTATTTCCATTATTCTGTTTATCTCATAATTTTGTTTAAATAAAGATGTCTCTTTGTAGA
>Frequency_1_QualityScore_BABFFHAHGIICGFCHEHEBF?C9CDBA?CACHIGHHIG@FBDEGG@<DBG@F?BFEA=C@_Mismatch_0_Sense_+_Library_PoolT
CATTTTTACAAACTTATGTACAGCTTCAAAAAGTAAAATCTTCATGCTTCTTTTCTGGTTA
>Frequency_1_QualityScore_FFHHHHHJJJJJJJJJJFHIJJJIJJJJJJJJJJJJJJJJJJIJJJJJJJIIJIIJJJJHIJ=DHIHHHFFHHFFFFFFEEEEEEEDDDDEDDD_Mismatch_1_Sense_+_Library_PoolT
TGTACAGCTTCAAAAAGTAAAATCTTCATGCTTCTTTTCTGGTTTTTTCCATTATTCTGTTTATCTCATAATTTTGTTTAAATAAAGATGTCTC
>Frequency_1_QualityScore_FFHHHHHJJJJJJJJJJJJJJJJJJFHJJJJJJJIJJJJIJJJJJHHHFFFDDDDDDCEDADDEFEEDDDDDDDDDEEEDDECDDDBBDDDDDD_Mismatch_0_Sense_+_Library_PoolT
GATCTCAATCTGCCCCCTTCTGCGGATCAGGAGAACGAGAACGAGAGCTCGGCTCTGTAGTATTAATGGAAACTATTTTGTAAGGGTTGTCTCT
>Frequency_1_QualityScore_DFGHHFFGHGIGHGIIEIIIGIFEH@G>EGGGIIIIIGGG;DAGGCHE>EHHEFFBDD?BDDD8?9@@CCCD>AA@CBCCCDDCA@CA>C2?<<_Mismatch_0_Sense_+_Library_PoolT
TCGTAATCATTCTCTCTGCGCCGCGTTTTCTGACCAGAAGGCCTTTTCCTTTCCGCGGAAAACCCCTCTACTGCTGGATCTCAATCTGCCCCCT
>Frequency_1_QualityScore_FFHGHHDIIJIJJIJJJIJJJJJJJJJJJJFEGIIJJJGIIJIIIIJIEHFFFFEDDDBDDDDDDCFFEDEEDDDDDDDDDEEEDDE_Mismatch_0_Sense_+_Library_PoolT
TGCTGGATCTCAATCTGCCCCCTTCTGCGGATCAGGAGAACGAGAACGAGAGCTCGGCTCTGTAGTATTAATGGAAACTATTTTGTA
>Frequency_1_QualityScore_FFHHHHHJJJJJJIJIIJJJIJJIIJJJJJJJJJJGIIJJJJJJJHHDDDDD?BABDDAC>CCCC<88<:4>CCACCCC:@<@@@B9)9@DCC:_Mismatch_0_Sense_+_Library_PoolT
TTGGAATCAAGCAAAAGACGTAAAGCTTGCTTGGGAAACCGCCGCCGGCTCGAGTTCGAGTCTCGTAATCATTCTCTCTGCGCCGCGTTTTCTG
>Frequency_1_QualityScore_FFFHHHHJJJJJJJGHJJJJJIJJJJJJJJJGDHIJJJJIIIIIJGFHHHHFFFDCEDEDD?BDDDDDDBDDDDB?CDDDDBDDDDBDDDDB0<_Mismatch_1_Sense_+_Library_PoolT
TCCCGATCAGAAGGTCTCCGCATTTACTTCCGTGCCGGCTTTGGAATCAAGCAAAAGACGTAAAGCTTGCTTGGGAAGCCGCCGCCGGCTCGAG
>Frequency_1_QualityScore_DFHHHHHJJJJJJJJJJJIJJJJIIFICHIIJJIIJJJJJEIJJJIIHCHIEEHFDDDDDDDDDD@@3?@?<ACCCDA8880:@A>>@:3:@:A_Mismatch_2_Sense_+_Library_PoolT
TTCCGTTCCGGCTTTGGAATCAAGCAAAAGACGTAAAGCTTGCTTGGGAAGCCGCCGCCGGCTCGAGTTCGAGTCTCGTAATCATTCTCTCTGC
>Frequency_1_QualityScore_DDFGBFHHIDFEH<EHHJJJIIGIIIJGGCGIHIJIIIGGJJEIIIEGGIIIG<FGHE7CHBDD@:CADHH?CCDECEE_Mismatch_2_Sense_+_Library_PoolT
AACCAGTGGGTATCATTTTTACAAACTTATGTACAGCTTCAAAAAGTAAAATCTTCATGCTTCTTTTCTGGTTTTTTCA
>Frequency_1_QualityScore_?DBFFFCDEF,AACHGGGCEGCHIIIIIGECDHG_Mismatch_0_Sense_+_Library_PoolT
AAAAAGTAAAATCTTCATGCTTCTTTTCTGGTTA
>Frequency_1_QualityScore_FFHHHHHIJJJJFHIJGHIGIJJJJJJJJJJJJJGIJIGIIIIJJJJJHEII@CHIJJJJHHHHHHHFFFFFFEEDCEEDDDDDC_Mismatch_2_Sense_+_Library_PoolT
GCGCACAACCAGTGGGTATCATTTTTACAAACTTATGTACAGCTTCAAAAAGTAAAATCTTCATGCTTCTTTTCTGGTTTTTTCA
>Frequency_1_QualityScore_:22=?)CEEEA?FFCAF?+*1CE<?4::BDBDICB4B@D?DD?DE@9B@5.=8AA@@@=A;.=6..7?;?@;(;AAA>>A>>;A<55=?_Mismatch_1_Sense_+_Library_PoolT
GTGCCGCTGTGCCAAAATGAATTAGGCAACTATACCACGTCTTGTCCACGTGTACTAATCGTTATAAGGAAATAAACTTTTCACGTCTA
>Frequency_1_QualityScore_BDHFFDHGGGGCGFHH<FC<E<FFEHHEGCGDFCGGIFEGD9?D>GIIEGGEEG>FED>7CGECGGGGE?CEE?EB@D@);@:@AAF6@C?_Mismatch_1_Sense_+_Library_PoolT
TTTTTACAAACTTATGTACAGCTTCAAAAAGTAAAATCTTCATGCTTCTTTTCTGGTTTTTTCCATTATTCTGTTTATCTCATAATTTTGT
>Frequency_1_QualityScore_FFHHHHHJJJJJJJJJJJJJJJIJJJJJJJIJJJHHGIJJIJJJJJJJIJJJJJJJJIJHIJJJJJII_Mismatch_1_Sense_+_Library_PoolT
TCATTTTTACAAACTTATGTACAGCTTCAAAAAGTAAAATCTTCATGCTTCTTTTCTGGTTTTTTCCA
>Frequency_1_QualityScore_FFHHHHHJJJJJIJJJJJJJJGIFGIJBEHIIJJJJJJJJJJJJJJJJJJJJHHHHHHFFFFDEEEEEEDDDEEEDDDEDDDDDDDDDDDDCDD_Mismatch_2_Sense_+_Library_PoolT
GGTGTGTCAAGGCGCACAACCAGTGGGTATCATTTTTACAAACTTATGTACAGCTTCAAAAAGTAAAATCTTCATGCTTCTTTTCTGGTTATAA
>Frequency_1_QualityScore_FFHHGHHJHIHIIJGHIJJJJJJJJJJIJJJJJJJIIJJJJJJJJIJJIIHHIJJJIJJJHHHHHHHFFEFFFEE@CEDDDDDEFEDEFEFEDD_Mismatch_1_Sense_+_Library_PoolT
GCACAACCAGTGGGTATCATTTTTACAAACTTATGTACAGCTTCAAAAAGTAAAATCTTCATGCTTCTTTTCTGGTTTTTTCCATTATTCTGTT
>Frequency_1_QualityScore_FFHHHHHJJJIIJJFHIIJIJJJJGIJJIIJJJJJIJJJIJJIJIJJJJIFGIIHIJJJJJJJJJJJJJHHHHHHHFFFFDDDEDD@CDEEEDD_Mismatch_1_Sense_+_Library_PoolC
GCACAACCAGTGGGTATCATTTTTACAAACTTATGTACAGCTTCAAAAAGTAAAATCTTCATGCTTCTTTTCTGGTTTTTTCCATTATTCTGTT
>Frequency_1_QualityScore_FFFHH>DGHJJJJJJJJJIJJJJJJJJJJJJJJIJJJJJJJIJ_Mismatch_0_Sense_+_Library_PoolT
TGTTTATCTCATAATTTTGTTTAAATAAAGATGTCTCTTTGTA
>Frequency_1_QualityScore_ADHFHFDGHDHIIIIIIIJEHIIJEGBDHGFHIJJJJIJJIJIIJIHGIFHEHHHGHFFFFFFEDD>CDDCD@CCDDEDCDDCDD>AC_Mismatch_2_Sense_+_Library_PoolT
TCTGGTGTGCCAAGGCGCACAACCAGTGGGTATCATTTTTACAAACTTATGTACAGCTTCAAAAAGTAAAATCTTCATGCTTCTTTTA
>Frequency_1_QualityScore_FFHHHFHGIJJJJJJJJJJJJJJJJJHIHIJJJJJJJJJIJJJJJHHEHHHDEFFFEEEEEDDDCDDDDDDDEEEEEDDDDCDDDDDCCCDCDC_Mismatch_1_Sense_+_Library_PoolT
CTTTGTGTTTTTTACTCCAATTCTGGTGTGTCAAGTCGCACAACCAGTGGGTATCATTTTTACAAACTTATGTACAGCTTCAAAAAGTAAAATC
>Frequency_1_QualityScore_DABFHGFIIGIGHIIGIICDDH?FFFGGHDHIIDIIIIICGHG=FHIG>FDGIIIIII?CHHHG@@CFFF@C@CACCCCCC@CACD_Mismatch_1_Sense_+_Library_PoolT
GTCAAGGCGCACAACCAGTGGGTATCATTTTTACAAACTTATGTACAGCTTCAAAAAGTAAAATCTTCATCCTTCTTTTCTGGTTA
>Frequency_1_QualityScore_FFHHHHHJJIJIIJJJJJJJJJJJJJFHIJJJJJJJJJJJJJJJJJJJJJJBFHHJIIJ_Mismatch_2_Sense_+_Library_PoolT
ACAAACTTATGTACAGCTTCAAAAAGTAAAATCTTCATGCTTCTTTTCTGGTTTTTTCA
>Frequency_1_QualityScore_FFHHHHHJJJJJJJJJJJJIIJJJJJIJJJJJJJJJJJJFHIJ@FHIJIJJJJHGGEEHFFFFFFFEEECEEDD_Mismatch_1_Sense_+_Library_PoolT
TTTTTACTCCAATTCTGGTGTGCCAAGGCGCACAACCAGTGGGTATCATTTTTACAAACTTATGTACAGCTTCA
>Frequency_1_QualityScore_FDHFHHHJIIIGIJIIHIJJJIDHII?FGIJJJJIJJIIIJJJIJJIEGGIJJJHHHHGHFFCCEEEECACDEEDDDEDDDDDDDDDCDDCDEE_Mismatch_0_Sense_+_Library_PoolT
GTGTGTCAAGGCGCACAACCAGTGGGTATCATTTTTACAAACTTATGTACAGCTTCAAAAAGTAAAATCTTCATGCTTCTTTTCTGGTTATTTC
>Frequency_1_QualityScore_FFHHHHHJHIJJJJJJJJJJIJJJJJJJJJJJJJJJJJJJJJJJJJJJJJJJJJJIJIIIJIHHHHHHFBDEEEEEDEDDDDDDDDDDDDDDDD_Mismatch_0_Sense_+_Library_PoolT
TTTGTACGTGCCACTGTGCCAAAATGAATTAGGCAACTATACCACGTCTTGTCCACGTGTACTAATCGTTATAAGGAAATAAACTTTTCACGTC
>Frequency_1_QualityScore_FFHHHHHJJJJJJIJJJJGIFGHI?FGIJJJJJJIJJIJJJJJIJHIIIIJJJJF_Mismatch_1_Sense_+_Library_PoolT
GTGCCAAGGCGCACAACCAGTGGGTATCATTTTTACAAACTTATGTACAGCTTCA
>Frequency_1_QualityScore_FDFHFBHGBFFAGHIEHGHHC@@GHIIIGDHGFGGHEEG>FEIIHIIDHIEGIIIIIG<FCCGIHG:FGEGGGII@CECEFFHF_Mismatch_0_Sense_+_Library_PoolT
CATTTTTACAAACTTATGTACAGCTTCAAAAAGTAAAATCTTCATGCTTCTTTTCTGGTTATTTCCATTATTCTGTTTATCTCA
>Frequency_1_QualityScore_FFHHHHHJJJJJIJJJJJEGEGGIJJJJJJJJJJIJJIHFHIJ@FHIJJJJIJJJJIGHFHGHFFFFFFFEEEDCCEDDDDDCDECCDEEEDDD_Mismatch_2_Sense_+_Library_PoolT
CCTTTACTCCAATTCTGGTGTGTCAAGGCGCACAACCAGTGGGTATCATTTTTACAAACTTATGTACAGCTTCAAAAAGTAAAATCTTCATGCT
>Frequency_1_QualityScore_DA?D88@EDE>EEA;E*:C;:BD6(9?D?=CA8A/@=C)=2=7?_Mismatch_1_Sense_+_Library_PoolT
GCACGCTCAGCAGCAGTGGGGAGCTGCTCCCGATCAGAAGGTCT
>Frequency_1_QualityScore_DDFDFHHIGDIIE9GHI<EDH9BAEEGIEBDDEHGDGIG<FGCDGDFGHIGHCAGGHIIG;)=;EHHH_Mismatch_2_Sense_+_Library_PoolT
ATCATTTTTACAAACTTATGTACAGCTTCAAAAAGTAAAATCTTCATGCTTCTTTTCTGGTTTTTTCA
>Frequency_1_QualityScore_FFHHHHHIIJJJJJJIIJIJJJJJJJHJJJIJIJJJJJJIIJGGIJJJIJJHIJJJIJG_Mismatch_2_Sense_+_Library_PoolT
ACAAACTTATTTACAGCTTCAAAAAGTAAAATCTTCATGCTTCTTTTCTGGTTATTTCA
>Frequency_1_QualityScore_FFHHHHHJJJJJJJJJJJJJJJJJJIIIIJJJJJJJIIIIJJJJJIJIGIIJIJJIHJIJJJJJIJHHIHIJJJIGHGHHGFCCDFDCEDDDDD_Mismatch_0_Sense_+_Library_PoolT
TTCTGTTTATCTCATAATTTTGTTTAAATAAAGATGTCTCTTTGTACGTGCCACTGTGCCAAAATGAATTAGGCAACTATACCACGTCTTGTCC
>Frequency_1_QualityScore_<0<CBAABGB<<E<<E<HHIEE>FIA?E<GGHIHII9?DFE>D:FGHH?BFD_Mismatch_0_Sense_+_Library_PoolT
GTAAAATCTTCATGCTTCTTTTCTGGTTATTTCCATTATTCTGTTTATCTCA
>Frequency_1_QualityScore_FFHHHHHHHHEHIIIGIJJHHIJJIHGGHHJFGHIGGGJJIJIIJIJJIIIIJJJIGJIJJGIEEHHFFDFFFDDDDBD?BBDDCD?B<CCDEE_Mismatch_0_Sense_+_Library_PoolT
TGTAGTATTAATGGAAACTATTTTGTAAGGGTTGTCTCTTTGTGTTTTTTACTCCAATTCTGGTGTGTCAAGGCGCACAACCAGTGGGTATCAT
>Frequency_1_QualityScore_FDHHHHHJIJJJJJJJJJIJFHIJDHIJJJJJJJJIJJJJJJJJJHIIHIJJJJIJJJIHEHEEHFFFF_Mismatch_2_Sense_+_Library_PoolT
GTGTCAAGGCGCACAACCAGTGGGTATCATTTTTACAAACTTATGTACAGCTTCAAAAAGTAAAATCCA
>Frequency_1_QualityScore_?BB@?DFDDHEGCC:BB<DBGBAGHGGGDHGDEHBGHBH>DECC>38\,9;\039@@>(8?2::ADDC@4:A>:93>390099?>@AC@?CB?9_Mismatch_2_Sense_+_Library_PoolT
AAAGCAAAAGACGTAAAGCTTGCTTGGGAAACCGCCGCCGGCTCGAGGTCGAGTCTCGTAATCATTCTCTCTGCGCCGCGTTTTCTGACCAGAA
>Frequency_1_QualityScore_FFHHFFDGHHIJJIGIJFIGIJJHIIIIJ?FHGGIJIJJJIIJJJJJJIIJIJIHIIGHHGHHFFBDEEECACCEDECDDEDDCDDDCCDCDDD_Mismatch_1_Sense_+_Library_PoolT
CTGGTGTGTCAAGGCGCACAACCAGTGGGTATCATTTTTACAAACTTATGTACAGCTTCAAAAAGTAAAATCTTCATGCTTCTTTTCTGGTTAA
>Frequency_1_QualityScore_A>FFFF@CEEHHIGH2C??B?CGAGEBBHG>F6?BFEEABHE@===AE7;);3@>@>>=?BB95<:>:>:<CAA@BB?<+8<59@BBB9@9>@_Mismatch_0_Sense_+_Library_PoolT
CTCCCGATCAGAAGGTCTCCGCATTTACTTCCGTGCCGGCTTTGGAATCAAGCAAAAGACGTAAAGCTTGCTTGGGAAACCGCCGCCGGCTCG
>Frequency_1_QualityScore_FFGHGHGJIIGGGEHIJJ?DHGGHIJJJJIJJIIIJJJJJJJIJIFJIIIGG@<??CCEDFEFFFFEEEDCECCCCCDDCDDDD_Mismatch_2_Sense_+_Library_PoolT
AGGCGCACAACCAGTGGGTATCATTTTTACAAACTTATGTACAGCTTCAAAAAGTAAAATCTTCATGCTTCTTTTCTGGTTTTA
>Frequency_1_QualityScore_DFGHDHBFGHJJIG?FEHGIJGIIIFHIIGHIIJJIJJIIIJIJIIJIIIIIJJJGGHHHHGHFFFFEEEECEDEEEDDDEDDDDDDDDDDDCC_Mismatch_2_Sense_+_Library_PoolT
CTGGTGTGTCAAGGCGCACAACCAGTGGGTATCATTTTTACAAACTTATGTACAGCTTCAAAAAGTAAAATCTTCATGCTTCTTTTCTGGGTAA
>Frequency_1_QualityScore_FFHHHHHJJJJJJIJFHJJHHIJJJJJJJJJJJJJJJJJJJJJJJJJJJJJJJJJIIJJHHHHHHFFFFFFFEEEEEEEDDDCDDEEED_Mismatch_2_Sense_+_Library_PoolT
AAGGCGCACAACCAGTGGGTATCATTTTTACAAACTTATTTACAGCTTCAAAAAGTAAAATCTTCATTCTTCTTTTCTGGTTATTTCCA
>Frequency_1_QualityScore_F8CFHCFHIJIIJJJIIIJJJJJGIIHIJIJIIIJJIIJJJHGIIJJJIJJJJJJJJJIJJHHHHGHFFDDFDFEFFEEDEEECDDDDDDCCCD_Mismatch_2_Sense_+_Library_PoolT
GTGGGTATCATTTTTACAAACTTATGTACAGCTTCAAAAAGTAAAATCTTCATGCTTCTTTTCTGGTTATTTCCATTATTCTGTTTATCCCAAA
>Frequency_1_QualityScore_FDHHHHGJJJJJJJIJJJIJIJIJJIIJJIJIJIIIJJJJIIIJIIJJHHFFDDDDDDDDDBDABCDBDC?@@>8?BBC:ADC@A@@ACA<<B>_Mismatch_1_Sense_+_Library_PoolT
GTGCCGGCTTTGGAATCAAGCAAAAGACGTAAAGCTTGCTTGGGAAGCCGCCGCCGGCTCGAGTTCGAGTCTCGTAATCATTCTCTCTGCGCCG
>Frequency_1_QualityScore_DFHHHHHJJJJJJJJJJJIJJIJJJJJJJJJJJJJJHHIJJJJJJJJJJJJJJJIJJJJJJHIIJJJIIIIJHIJJJHEHH?CHEFFFFFFFEE_Mismatch_0_Sense_+_Library_PoolT
TATCATTTTTACAAACTTATGTACAGCTTCAAAAAGTAAAATCTTCATGCTTCTTTTCTGGTTATTTCCATTATTCTGTTTATCTCATAATTTT
>Frequency_1_QualityScore_FFDHDFFIIIJJJJJJJJJJHJIIJJIJJJJJIEIJJIIIJGIHHHHFEBDDEDEEDDDDDDDBDDDDDBDDDDDDBDDD5<:8A?<C>ACCC8_Mismatch_0_Sense_+_Library_PoolT
GGTCTCCGCATTTACTTCCGTGCCGGCTTTGGAATCAAGCAAAAGACGTAAAGCTTGCTTGGGAAACCGCCGCCGGCTCGAGTTCGAGTCTCGT
>Frequency_1_QualityScore_FFFHGHHJICFGI:FFHHGIIJFIIJJJJJIIJGBFIIIJIIIJJIGII?EFHIJGHGIJJJIDHEGGCHFHEHADECDFEFCEE@AEDDE;AA_Mismatch_0_Sense_+_Library_PoolT
CACAACCAGTGGGTATCATTTTTACAAACTTATGTACAGCTTCAAAAAGTAAAATCTTCATGCTTCTTTTCTGGTTATTTCCATTATTCTGTTT
>Frequency_1_QualityScore_FFHHHHHJJJJJJJJJJJJJJJJJJJJJIIJHIJHIHIIGGIJJJJJJIJIIIJJGGIJHHIIJJ_Mismatch_2_Sense_+_Library_PoolT
TCATTTTTACAAACTTATGTACAGCTTCAAAAAGTAAAATCTTCATGCTTCTTTTCTGGTTTTTA
>Frequency_1_QualityScore_FFHHHHHJJJJIIJJJJJJJIIJJJIJIJJJJJJJJJJHGIIJJJGIJHFDDDDD=B>?CBBC@CCCD@BBBE>ACACCCDA>@9@@<@>09@B_Mismatch_1_Sense_+_Library_PoolT
GCTTTGGAATCAAGCAAAAGACGTAAAGCTTGCTTGGGAAGCCGCCGCCGGCTCGAGTTCGAGTCTCGTAATCATTCTCTCTGCGCCGCGTTTT
>Frequency_1_QualityScore_DDFHFHADGHGGGF:BBHGEHFAHCGGHHGEC@HHJIIII_Mismatch_2_Sense_+_Library_PoolT
AAAAAGTAAAATCTACATGCTTCTTTTCTGGTTTTTTCCA
>Frequency_1_QualityScore_FFHHHHHJJJJJJJJJI<FCGFHDECHIIE?AEBBDDFBCC>A@>>>;@6=<07<BCC::A?>A<ACDDBACDDCDDDDCC@@390<BDDDDDD_Mismatch_1_Sense_+_Library_PoolT
AAGCCGCCGCCGGCTCGAGTTCGAGTCTCGTAATCATTCTCTCTGCGCCGCGTTTTCTGACCAGAAGGCCTTTTCCTTTCCGCGGAAAACCCCT
>Frequency_1_QualityScore_FFHFCDDHGGGHIHCHHGIJGHIIIIIIEGGHIEHIGIIEHJEGGGHIIGHGIGGIJJIGGED@FIIJJCEHIJJHF?EEA@CDDFFF?@C_Mismatch_1_Sense_+_Library_PoolT
AAAGTAAAATCTTCATGCTTCTTTTCTGGTTATTTCCATTATTCTGTTTATCTCATAATTTTGTTTAAATAAAGATGTCTCTTTGTACGTA
>Frequency_1_QualityScore_FFHHHHHJJJJJJJJJJGHGIJJJJIIJJJHHFDBCABCDBDACDDC?@BBCCCCACCDD@@CB@DDBDBDBBCCCCCCDDACD@DDC>CDD@A_Mismatch_1_Sense_+_Library_PoolT
CGTAAAGCTTGCTTGGGAAGCCGCCGCCGGCTCGAGTTCGAGTCTCGTAATCATTCTCTCTGCGCCGCGTTTTCTGACCAGAAGGCCTTTTCCT
>Frequency_1_QualityScore_BDFDF?3CA<DF?FAABHIFCHE>2CFEFEFFBG4<8?6@:CCD=AE@E\\549;B?_Mismatch_1_Sense_+_Library_PoolT
CCCTCTACTGCTGGATCTCAATCTGCCCCCTTCTGCGGATCAGGAGAACGCGAACGA
>Frequency_1_QualityScore_FFHHHHHJJIJFHIJ?GIJJJIJJJJIJGIJJJIJJIJIJJJIJJJIJJJHEHHHFFDFFFFEEEEEDEDDDDDDDC@?BDDDC_Mismatch_2_Sense_+_Library_PoolT
CGCACAACCAGTGGGTATCATTTTTACAAACTTATGTACAGCTTCAAAAAGTAAAATCTTCATGCTTCTTTTCTGGTTTTTTCA
>Frequency_1_QualityScore_FFHHHCFGHIJJJJGIIJJJJJGJIFHHHGIIDBGIGIJIJJIIHGIJJIIJIFHIIJJJIIHHEIJJJIIIEEHGIEEHDHFECFFFFFDCCC_Mismatch_0_Sense_+_Library_PoolT
TCTGGTTATTTCCATTATTCTGTTTATCTCATAATTTTGTTTAAATAAAGATGTCTCTTTGTACGTGCCACTGTGCCAAAATGAATTAGGCAAC
>Frequency_1_QualityScore_FFHDHHHJIJJJIJJJJIJJJFHJJJJIIIJJIJJJJJGHIBGHIIIJJIIIJJJHHIGHIIJIJJJJIIEIJHHHHHHHFBD_Mismatch_2_Sense_+_Library_PoolT
ATCTTCATGCTTCTTTTCTGGTTTTTTCCATTATTCTGTTTATCTCATAATTTTGTTTAAATAAAGATGTCTCTTTGTACGTA
>Frequency_1_QualityScore_FFHHHHHJIIJJJJJJIJJJJIJJJIIFHIJAHIJIGJJJJJIJGIJIJJJJHIIJIJHHHHHFFFFFEEEDEDDDEEEDDDEDDDCCCCDDCC_Mismatch_1_Sense_+_Library_PoolT
TTCTGGTGTGCCAAGGCGCACAACCAGTGGGTATCATTTTTACAAACTTATGTACAGCTTCAAAAAGTAAAATCTTCATGCTTCTTTTCTGGTT
>Frequency_1_QualityScore_FFGHGHHHJIIIHIIJJJJJIIGIHJDIJJJJHIJJFHHHIIJJJJJJIJJJJJJHHHHHHHHFFFFDCCDCCDDCDEDDDEEEDDDEDDDDDC_Mismatch_1_Sense_+_Library_PoolT
TCCAATTCTGGTGTGCCAAGGCGCACAACCAGTGGGTATCATTTTTACAAACTTATGTACAGCTTCAAAAAGTAAAATCTTCATGCTTCTTTTC
>Frequency_1_QualityScore_?DFFF8CFG@EC?DHF,A?B9F>EHIIC8CE991:1:11?**1::?D?DF<F_Mismatch_0_Sense_+_Library_PoolT
CCATTATTCTGTTTATCTCATAATTTTGTTTAAATAAAGATGTCTCTTTGTA
>Frequency_1_QualityScore_FFHHHHHJGIJIJJGGJJJJJIJJJJJIIFHIJHHIJJIJJIJIIEGIJJJJJJHIIIJHFHHHHFFFFCCCEEECDCEEEDDDEDD_Mismatch_2_Sense_+_Library_PoolT
AATTCTGGTGTGCCAAGGCGCACAACCAGTGGGTATCATTTTTACAAACTTATGTACAGCTTCAAAAAGTAAAATCTTCATGCTTCA
>Frequency_1_QualityScore_DAFHFHHIHIIGIHGEIG>FHIIEFHFHGCHIIIIIIIGIIEGDHGIIIIIGGGIGIIIIIIIIHHHHDFDFFCCBBBCBCCBCCCB<CCCDDE_Mismatch_0_Sense_+_Library_PoolT
GTAGTATTAATGGAAACTATTTTGTAAGGGTTGTCTCTTTGTGTTTTTTACTCCAATTCTGGTGTGTCAAGGCGCACAACCAGTGGGTATCATT
>Frequency_1_QualityScore_FFHHHHHJJJJJJJJJJJJJJGHHGGIJJJIJIJJJJJJJJJEGIIECEHHFFFFFFDCEEDDDDCDFEBDDDDDDDD_Mismatch_1_Sense_+_Library_PoolT
TGTTTTTTACTCCAATTCTGGTGTGTCAAGGCGCACAACCAGTGGGTATCATTTTTACAAACTTATGTACAGCTTCGA
>Frequency_1_QualityScore_FFHFHHHIGIIIIIJJIEJHJJFHIJJJJJJJJIJJJJJJJJIIJ_Mismatch_0_Sense_+_Library_PoolT
TGTACAGCTTCAAAAAGTAAAATCTTCATGCTTCTTTTCTGGTTA
>Frequency_1_QualityScore_DDHFFFDGBGD<F=FG8@E8:1:C;?@9D)?<FHGGGGH9BF<)=@DHHICHGGIIIIFCEECDBECDE@>CECDDCCCDD:(5:>@@@C_Mismatch_1_Sense_+_Library_PoolT
CTGGTGTGCCAAGGCGCACAACCAGTGGGTATCATTTTTACAAACTTATGTACAGCTTCAAAAAGTAAAATCTTCATGCTTCTTTTCTGG
>Frequency_1_QualityScore_FFHGHFHIJCEHIJJIJIIIJJIJJJJIJFGGGJJJJJJGGEGJJHHJJIIIJJJIJJJJJJJJJJJHHHHHHFFDEDEEEDEEEEEDDDDDDC_Mismatch_2_Sense_+_Library_PoolT
GCCAGTGGGTATCATTTTTACAAACTTATGTACAGCTTCAAAAAGTAAAATCTTCATGCTTCTTTTCTGGTTTTTTCCATTATTCTGTTTATCT
>Frequency_1_QualityScore_FFHHHHGIJJJJJJIJJJJJHIJJJJJJIIJJJJJJJJJJJJIJJJHHHFFFDDDDDDDDDDDCDDDDDDDDBCCDCDACDDDDDDDDDBADDD_Mismatch_2_Sense_+_Library_PoolT
GCAGTGGGGAGCTGCTCCCGATCAGAAGGTCTCCGCATTTACTTCCGTGCCGGCTTTGGAATCAAGCAAAAGACTTAAAGCTTGCTTGGGAAGC
>Frequency_1_QualityScore_FFHHHHHJJJJJJJJJJJJJIJJJJIJJJJJJJJJGGIJIJIJJJIJJJJJJJJJJJJJJGGGIJJJJJGHGHHHHHDFF?BEFEEEEDEEEDD_Mismatch_1_Sense_+_Library_PoolT
ATCATTTTTACAAACTTATGTACAGCTTCAAAAAGTAAAATCTTCATGCTTCTTTTCTGGTTTTTTCCATTATTCTGTTTATCTCATAATTTTG
>Frequency_1_QualityScore_DFGFHHHIJJEIEIIGIJJJJIGIFHH9CHGJGGHI<FGHGJIEI:BFGHIIIJCGCHGFHHEBBGE_Mismatch_1_Sense_+_Library_PoolT
TAAAATCTTCATGCTTCTTTTCTGGTTATTTCCATTATTCTGTTTATCTCATAATTTTGTTTAAGTA
>Frequency_1_QualityScore_FFHHHHHJJJIIIHGHIIJJJJIIJJJJJJJJJHJJJJJHHIGIJJJJJJFGCHIJIIJJJHHHHHFFFFFFEABEEDECDBDDDDDDDDDDAC_Mismatch_0_Sense_+_Library_PoolT
CTCGGCTCTGTAGTATTAATGGAAACTATTTTGTAAGGGTTGTCTCTTTGTGTTTTTTACTCCAATTCTGGTGTGTCAAGGCGCACAACCAGTG
>Frequency_1_QualityScore_FFHHHHHJJJJIJJIJGIJJJGHIJJJJJJJBHIJIJJJJJHIHHHHFEFDDEEEDDDBCDDDDBDDDDCDDBCDDCCDDDCDDDCDDDBDDDD_Mismatch_1_Sense_+_Library_PoolT
GCACGCTCAGCAGCAGTGGGGAGCTGCTCCCGATCAGAAGGTCTCCGCATTTACTTCCGTGCCGGCTTTGGAATCAAGCAAAAGACGTAAAGCT
>Frequency_1_QualityScore_FFHHHHHIJEHIJFHIJJJJJJJJJJJJJJJJJJIJJJJJJJJJJJIJJGHIJIJJJJJJJHHHHHHFFDEFFFDEDE_Mismatch_2_Sense_+_Library_PoolT
CACAACCAGTGGGTATCATTTTTACAAACTTATGTACAGCTTCAAAAAGTAAAATCTTCATGCTTCTTTTCTGGTTGA
>Frequency_1_QualityScore_FDHHHDDIIIJGGGEHHIGGIGGEGG@FEHJEHEIEHJJIJ_Mismatch_2_Sense_+_Library_PoolT
ACAGCTTCAAAAAGTAAAATCTTCATGCTTCTTTTCTGGCA
>Frequency_1_QualityScore_?ADDB?:EE>2C<33<F;E4<F+98C1D0::6)080BB;0.=8=B)/@CDAD@7A>..?3?7C77)?;AD_Mismatch_0_Sense_+_Library_PoolT
TACTCCAATTCTGGTGTGTCAAGGCGCACAACCAGTGGGTATCATTTTTACAAACTTATGTACAGCTTCA
>Frequency_1_QualityScore_?DFD<CFGEFEBFF?F*:BA?;FAFFFFFFEFFEEFFIIB?@B?ABBBBB?AAAB@A>32>@AAB(4@BB:>@B@@B?B@A0>9<B?BB_Mismatch_1_Sense_+_Library_PoolT
CGCCGCGTTTTCTGACCAGAAGGCCTTTTCCTTTCCGCGGAAAACCCCTCTACTGCTGGATCTCACTCTGCCCCCTTCTGCGGATCAGG
>Frequency_1_QualityScore_FFHGGGFIJJJJJJJIJJJJJJIJJJJJIJJJIEGGHGHHJHGIHFDCD@6;>?@<?CCA@C?<?BBDC>C>>44:A:@<9@B@D99@D_Mismatch_2_Sense_+_Library_PoolT
GGAATCAAGCAAAAGACTTAAAGCTTGCTTGGGAAGCCGCCGCCGGCTCGAGTTCGAGTCTCGTAATCATTCTCTCTGCGCCGCGTTTT
>Frequency_1_QualityScore_FFHHHHHJJJJJJHHIIJIJJJJIJIJJJJJJJJJJJJFHIJIJIJJJIJJJJJJIJIJJIJJJJIIIIHHHHHFEFFFFFCDEDEEDEDDDDD_Mismatch_1_Sense_+_Library_PoolT
CAGCTTCAAAAAGTAAAATCTTCATGCTTCTTTTCTGGTTTTTTCCATTATTCTGTTTATCTCATAATTTTGTTTAAATAAAGATGTCTCTTTG
>Frequency_1_QualityScore_FADFFFHGIJIIJJIIJGJJJJFHGIIIJJIGIIJIJJIGIJIIJJHHFFFFFDEEDECABCCCD??=<<ABDDAD>?CCDDBBCBCDBBB>@B_Mismatch_0_Sense_+_Library_PoolT
GGAGCTGCTCCCGATCAGAAGGTCTCCGCATTTACTTCCGTGCCGGCTTTGGAATCAAGCAAAAGACGTAAAGCTTGCTTGGGAAACCGCCGCC
>Frequency_1_QualityScore_?:D?:CDEA1+A?CECBEE+<ABCEA?EDDDADIC99BD@DDAE_Mismatch_1_Sense_+_Library_PoolT
CTTCAAAAAGGAAAATCTTCATGCTTCTTTTCTGGTTATTTCCA
>Frequency_1_QualityScore_FFHHHHHJJJJJJJJIJJIJJJJJIJHIJJFHIJJIIJJJJJJJJJJJGIIIJJJJJHGHG_Mismatch_1_Sense_+_Library_PoolT
TCTGGTGTGCCAAGGCGCACAACCAGTGGGTATCATTTTTACAAACTTATGTACAGCTTCA
>Frequency_1_QualityScore_FEHGHH@HIIJJJJJJJGIJJJIGIJHIIJJJJJIJIJJJJIIIHGHHFFDDDDDDDCDDDDDDDCDDDDCDDDDADDDCDDDDDDDA>BBDBB_Mismatch_1_Sense_+_Library_PoolT
GTGGGGAGCTGCTCCCGATCAGAAGGTCTCCGCATTTACTTCCGTGCCGGCTTTGGAATCAAGCAAAAGACGTAAAGCTTGCTTGGGAAGCCGC
>Frequency_1_QualityScore_FDFHHHHJJJJJJJJIIJJJJHIIIJJGHJJJJJJJJIGHHIJJJJJJIJJIJJJIJJJIIHHHHFFFF?ADDDDDDDDDCDDDDCCDEEEEED_Mismatch_0_Sense_+_Library_PoolT
GTATTAATGGAAACTATTTTGTAAGGGTTGTCTCTTTGTGTTTTTTACTCCAATTCTGGTGTGTCAAGGCGCACAACCAGTGGGTATCATTTTT
>Frequency_1_QualityScore_FFHHHGHJEIIIIJHIHHHGEHIIIGGIJIIGGGGGIJJJBED>BDDDDACDDDDBDDDDDDDDDDDDDCCCDDBD>DDD?BBDBDDDDEDDDD_Mismatch_0_Sense_+_Library_PoolT
CCGGCTCGAGTTCGAGTCTCGTAATCATTCTCTCTGCGCCGCGTTTTCTGACCAGAAGGCCTTTTCCTTTCCGCGGAAAACCCCTCTACTGCTG
>Frequency_1_QualityScore_DDHAFFHIGHGGHHGHIG@EFHH<AGIIIBEF41:DHCGGEHIGCH2DGEHIHD4?F>CCGAG>GGH@CA_Mismatch_0_Sense_+_Library_PoolT
CTTCTTTTCTGGTTATTTCCATTATTCTGTTTATCTCATAATTTTGTTTAAATAAAGATGTCTCTTTGTA
>Frequency_1_QualityScore_EFGFFHFHIF<CIGIIGDGG<FC?E>EHAHHEAFGGGC?DC@FHIGE_Mismatch_0_Sense_+_Library_PoolT
ATCTTCATGCTTCTTTTCTGGTTATTTCCATTATTCTGTTTATCTCA
>Frequency_1_QualityScore_DFHHHHHJIJJJJIJJJJJJJIIIJJJIIJJJJIJJJIIJJJJJGGGCEEFFFDDDDDEEDDDDDDDDDDDCDDDDDDCDDDDDDDDDCCBDDD_Mismatch_0_Sense_+_Library_PoolT
AACGCTGCACCCTCAGCAGCAGTGGGGAGCTGCTCCCGATCAGAAGGTCTCCGCATTTACTTCCGTGCCGGCTTTGGAATCAAGCAAAAGACGT
>Frequency_1_QualityScore_FFHHHHHJJIJHIJJJGIIGIFGIIIJJJGHIJJJJJJHIJJJHHHHHHFFFFEDDEEDDDDDDDDDDDBBDDDDDDDDDBCCCCCDACAACCD_Mismatch_0_Sense_+_Library_PoolT
TCGAGTTCGAGTCTCGTAATCATTCTCTCTGCGCCGCGTTTTCTGACCAGAAGGCCTTTTCCTTTCCGCGGAAAACCCCTCTACTGCTGGATCT
>Frequency_1_QualityScore_FFHHHHHJJJFHIJJJIJIJJJJIIJABE7@BEDECCEECDDDDCCACCDC@C:>C7;BBBB09BBCDCDDC>A8?>B?ACDDD@CCCD@@@D>_Mismatch_1_Sense_+_Library_PoolT
CTTGCTTGGGAAGCCGCCGCCGGCTCGAGTTCGAGTCTCGTAATCATTCTCTCTGCGCCGCGTTTTCTGACCAGAAGGCCTTTTCCTTTCCGCG
>Frequency_1_QualityScore_FFHHHHHJJJJJJJJJJJFHIJ:FHIJJJJJJJJJIJJJJJJJHIJJIJIJJJJJJGHHHHHFFFFFFFCEECEEEEDDD_Mismatch_1_Sense_+_Library_PoolT
GTCAAGGCGCACAACCAGTGGGTATCATTTTTACAAACTTATGTACAGCTTCAAAAAGTAAAATCTTCATGCTTCTTTAC
>Frequency_1_QualityScore_FFFFGHHIFJGGIHIIIJIJADHIIGIAHHIGGGGCCGEGH@FG>@4ABBB>?BD:7B_Mismatch_2_Sense_+_Library_PoolT
CGGCTTTGGAATCAAGCAAAAGACGTAAATCTTGCTTGGGAAGCCGCCGCCGGCTCGA
>Frequency_1_QualityScore_FFHHHHHJJJJJJJJJJGIHHIJDHIJJJJJJJJJJIJJJIJJJJJIJJIJJJJIJJJHHHHHHFFFFFFEEEEEDEDDDDDDDCCDDDDCDEE_Mismatch_2_Sense_+_Library_PoolT
TGCCAAGGCGCACAACCAGTGGGTATCATTTTTACAAACTTATGTACAGCTTCAAAAAGTAAAATCTTCATGCTTCTTTTCTGGTTTTTTCCAT
>Frequency_1_QualityScore_DDCFHG@EHIIGIJJJJJJJJIJIIJJGIIJJJJJJGIJJJJEHIJIJJJIJCIEHGGIJJJJJJJJCHCEHFFFFFFEEDDDDAED3>CCDDE_Mismatch_1_Sense_+_Library_PoolT
AGTGGGTATCATTTTTACAAACTTATGTACAGCTTCAAAAAGTAAAATCTTCATGCTTCTTTTCTGGTTTTTTCCATTATTCTGTTTATCTCAT
>Frequency_1_QualityScore_EFHHHHHHHIJIJJJJIJIJEHIGAG@C?CCC;?@CEACED@@CDEEACCDCDBBB;@B57;@CDD@CDCA?CCDBDACCDCC>CDDC<<@@<9_Mismatch_0_Sense_+_Library_PoolT
GCTTGGGAAACCGCCGCCGGCTCGAGTTCGAGTCTCGTAATCATTCTCTCTGCGCCGCGTTTTCTGACCAGAAGGCCTTTTCCTTTCCGCGGAA
>Frequency_1_QualityScore_FFHHHHGIJJJJJJJCHCGIJ?FHIIIJJJJJJIGIJJJJJJJJIIJIJJJHIGGJHHHFHHFFFFFDFEEEEEECDDDDDDACBDDBDDDDDC_Mismatch_2_Sense_+_Library_PoolT
CCAAGGCGCACAACCAGTGGGTATCATTTTTACAAACTTATGTACAGCTTCAAAAAGTAAAATCTTCATGCTTCTTTTCTGGTTTTTTCCATTA
>Frequency_1_QualityScore_FFHHHHHJJIJJJJJIGJJHIJJJJHJJIJIJJJJJJJJ:BGHIIJJIJJJIJHIGIIIIHGIJEIIHICHGJIHHGF_Mismatch_2_Sense_+_Library_PoolT
CTTCATGCTTCTTTTCTGGTTTTTTCCATTATTCTGTTTATCTCATAATTTTGTTTAAATAAAGATGTCTCTTTGTAG
>Frequency_1_QualityScore_FFHHHHCCCFHIJJFGJIJIJIIFIGGFEHIHHIGHGIHIIIJIIEAC7@HHBCFEFFFFFEDCCCEDCCCCDDEDDDCDDDC_Mismatch_1_Sense_+_Library_PoolT
TCTTTGTGTTTTTTACTCCAATTCTGGTGTGCCAAGGCGCACAACCAGTGGGTATCATTTTTACAAACTTATGTACAGCTTCA
>Frequency_1_QualityScore_>DF;D<+A@EE4FEFFEEGFIIE;FGEFIDDFICCFCFIFEIIF?FBF<<BF@>CFF>>AFFFC>DAC;?=A_Mismatch_2_Sense_+_Library_PoolT
CCAGTGGGTATCATTTTTACAAACTTATGTACAGCTTCAAAAAGTAAAATCTTCATGCTTCCTTTCTGGTCA
>Frequency_1_QualityScore_FFFHAHFGIIIJIIGEFBFCBGGIGGGJGIIIJJJJJJJGEHI>@BGIHIIJJJJEED@AEHHACEEECCDCDCDCA>?ABDDDEDDBBD>>BD_Mismatch_0_Sense_+_Library_PoolT
CGAGAGCTCGGCTCTGTAGTATTAATGGAAACTATTTTGTAAGGGTTGTCTCTTTGTGTTTTTTACTCCAATTCTGGTGTGTCAAGGCGCACAA
>Frequency_1_QualityScore_FFDFHHHJJJJJJJJIIJJJGIGIGIJJIJJJJJIJIIIIGJHGGGIIJIIIJJIJJJJJJJJG_Mismatch_1_Sense_+_Library_PoolT
GGTATCATTTTTACAAACTTATGTACAGCTTCAAAAAGTAAAATCTTCATGCTTCTTTTCTGGA
>Frequency_1_QualityScore_FFHHHHHJJJJIJHHJJDHHJJJJJJJIJJIJJJJJJJJIJIIJJJJJJGHHHFFFFDEFEDEEEEEDECDDDDDDDDDDB_Mismatch_2_Sense_+_Library_PoolT
GGCGCACAACCAGTGGGTATCATTTTTACAAACTTATGTACAGCTTCAAAAAGTAAAATCTTCATGCTTCTTTTCTGGCGA
>Frequency_1_QualityScore_FFHHHHHJJJJJJJJIJJJJJJJIJJJIGBEEDBDDECEEDC=BDDECCCCDDDDCCC=@BBBB59BBCC@>CC@A?C>ABBDDDD>CACC>>@_Mismatch_0_Sense_+_Library_PoolT
AGCTTGCTTGGGAAACCGCCGCCGGCTCGAGTTCGAGTCTCGTAATCATTCTCTCTGCGCCGCGTTTTCTGACCAGAAGGCCTTTTCCTTTCCG
>Frequency_1_QualityScore_FFHGHHGJIIJJJIHJJJIJGJIGGJIIJJIJJJIJJJDGGIHJJJFIJIJIIIJJJJJJJJJHIJIGFHFHGGDDBEFEBCECEEEEDEDCDF_Mismatch_2_Sense_+_Library_PoolT
AGTATCATTTTTACAAACTTATGTACAGCTTCAAAAAGTAAAATCTTCATGCTTCTTTTCTGGTTTTTTCCATTATTCTGTTTATCTCATAATT
>Frequency_1_QualityScore_FFHHHHHIJJJGJHHIJEFIIJJJJJJJJJIIJJJJJJJIIIJJJIJJJJJJJHGHIIJJJHHHHHHHFFFFFFEEEEEEED_Mismatch_0_Sense_+_Library_PoolT
GGCGCACAACCAGTGGGTATCATTTTTACAAACTTATGTACAGCTTCAAAAAGTAAAATCTTCATGCTTCTTTTCTGGTTAT
>Frequency_1_QualityScore_FFGHFHGBGIGIJGGIEFH<F@GGGGGIBHIIJJGH@@EG@CEEEHEBDC;?CCEEAC>CCBABDDDCC@CDDDDDCDDDDDDDDDCCDACDD=_Mismatch_0_Sense_+_Library_PoolT
GATCAGGAGAACGAGAACGAGAGCTCGGCTCTGTAGTATTAATGGAAACTATTTTGTAAGGGTTGTCTCTTTGTGTTTTTTACTCCAATTCTGG
>Frequency_1_QualityScore_BA?FDH>HGIGGIGIIE?FFAG@@G8??FGIGGEGGIIGFBEEFCC@ACC=5@CCC8?BBBCEECCC><>8<A>>9@BCA>C@C>AC>A?_Mismatch_2_Sense_+_Library_PoolT
CTCGGACGCTGCACGCTCAGCAGCAGTGGGGAGCTGCTCCCGATCAGAAGGTCTCCGCATTTACTTCCGTGCCGGCTTTGGAATCAAGCA
>Frequency_1_QualityScore_FFHHHHHJIHIHIJJJJJJIJJJJJJJJJJIJJJJJJJJJJJJIIJJJHHHEEFFBCECEEEFEDDDDDDDDDDDDDDDFEDDDDC_Mismatch_1_Sense_+_Library_PoolT
GTCTCTTTGTGTTTTTTACTCCAATTCTGGTGTGCCAAGGCGCACAACCAGTGGGTATCATTTTTACAAACTTATGTACAGCTTCA
>Frequency_1_QualityScore_FFHHHHHJJJIJJJJJJIJJJJJJJJJJJJIJJJIJJJJJJJJJJIJJHHHHHHFFFFDDDEDDDDDDDBDDDDDDB5@:?CBBD@CCDC<<A@_Mismatch_1_Sense_+_Library_PoolT
CTCCGCATTTACTTCCGTGCCGGCTTTGGAATCAAGCAAAAGACGTAAAGCTTGCTTGGGAAGCCGCCGCCGGCTCGAGTTCGAGTCTCGTAAT
>Frequency_1_QualityScore_ADHGAHDHGGIGGIEEHGHGIIIIIEGGIEIIIICHIHFEDFFFFDD>B@BCD>@<9ABBBDDDB@>@BDDCBDD?BDDCCC44>>CBCCC33>_Mismatch_1_Sense_+_Library_PoolT
GCGGAAAACCCCTCTACTGCTTGATCTCAATCTGCCCCCTTCTGCGGATCAGGAGAACGAGAACGAGAGCTCGGCTCTGTAGTATTAATGGAAA
>Frequency_1_QualityScore_FFHHHHHJGHJJFHIJIJJJJJIJJJJJJJJJJIJJJJJJJJJJJJJJHHIJJJJJJJJJJJJJIJJIIHHJJHHHHFDEEEFFDEEEFEDDDD_Mismatch_1_Sense_+_Library_PoolT
ACAACCAGTGGGTATCATTTTTACAAACTTATGTACAGCTTCAAAAAGTAAAATCTTCATGCTTCTTTTCTGGTTTTTTCCATTATTCTGTTTA
>Frequency_1_QualityScore_FFHHHHHGIIJ@HHJJJJJJJJJJJJJJJJJJIJJJJJJJJJJJJGHFGFFBBCCFHIJJIIIJIIJII@GHEHHHH_Mismatch_2_Sense_+_Library_PoolT
CAACCAGTGGGTATCATTTTTACAAACTTATGTACAGCTTCAAAAAGTAAAATCTTCATGCTTCTTTTCTGGTTTTA
>Frequency_1_QualityScore_BDHHFFDE@FFCA<FHGGGG<GH@@GDFCB?DBG?DCGDCGEHHICHGGCCCGEGCECEFEEFFBDE;B<>@_Mismatch_1_Sense_+_Library_PoolT
CAATTCTGGTGTGCCAAGGCGCACAACCAGTGGGTATCATTTTTACAAACTTATGTACAGCTTCAAAAAGTA
>Frequency_1_QualityScore_2=DBC>D9<C?C<,,<FE>BEB>)1*?4???4?D**9<DDBDD00?DD8**9<@C8=BC==7@7@@CA:).7=_Mismatch_2_Sense_+_Library_PoolT
CCAGTGGGTATCATTTTTACAAAATTATGTACAGCTTCAAAAAGTAAAATCTTCATGCTTCTTTTCTGGTTAC
>Frequency_1_QualityScore_FDFHHHHJJJJJJJJJJJJJJJIGIJJJJJJJJIGIIIIJJJJJJJJJJJJJJJJJJJJJJJHII_Mismatch_0_Sense_+_Library_PoolT
GTATCATTTTTACAAACTTATGTACAGCTTCAAAAAGTAAAATCTTCATGCTTCTTTTCTGGTTA
>Frequency_1_QualityScore_EFHHHHHJJJJIIJIJJJJJJJJJJJJJJJJJJJJJJJJIJIJJJJIJJJIJHHHFFFFFDDBDDDDDDDDBBD:?ADDDCDDDD?BDDECDEE_Mismatch_1_Sense_+_Library_PoolT
CATTTACTTCCGTGCCGGCTTTGGAATCAAGCAAAAGACGTAAAGCTTGCTTGGGAAGCCGCCGCCGGCTCGAGTTCGAGTCTCGTAATCATTC
>Frequency_1_QualityScore_FFHHHHHIIIJJJHHGIIJJJGIIJJJJJJJJJJJJHHIIJJJJJHHFFDEDDDDDDDDBDDDEEEFEDDDDDDDDDDDDEEEEEDDDDD_Mismatch_2_Sense_+_Library_PoolT
GTTGGTCTCTTTGTGTTTTTTACTCCAATTCTGGTGTGTCAAGGCGCACAACCAGTGGGTATCATTTTTACAAACTTATGTACAGCTTCA
>Frequency_1_QualityScore_FFHHHGHJJJJJGIJJJJJGHIIIIJJJJIHGIJJJJJJJHFDDDDBBB@@@@ADCDDC?2<ABDCCECACCA>:@@BB>>B-5@BA:4:CCCD_Mismatch_1_Sense_+_Library_PoolT
ATCAAGCAAAAGACGTAAAGCTTGCTTGGGAAGCCGCCGCCGGCTCGAGTTCGAGTCTCGTAATCATTCTCTCTGCGCCGCGTTTTCTGACCAG
>Frequency_1_QualityScore_FFHHGHHIJIGIG0@?FA=(@@ADCA;;DEAAAEEE;;?;;?<<BBB@55<B@@((:?:A<A?BABCCDC:CCCC>>?<5955>CCBDD?D<>C_Mismatch_0_Sense_+_Library_PoolT
CGCCGCCGGCTCGAGTTCGAGTCTCGTAATCATTCTCTCTGCGCCGCGTTTTCTGACCAGAAGGCCTTTTCCTTTCCGCGGAAAACCCCTCTAC
>Frequency_1_QualityScore_FDHHFHHIJJGIJJIIGIJJCHGHHJ@FHIJJJJJJGIJGHIIJJJIIJJJJJJIJJHHHHFEFFFFFECEEEEEDDDDDDDDDDDDACDDDDD_Mismatch_2_Sense_+_Library_PoolT
GTGTGCCAAGGCGCACAACCAGTGGGTATCATTTTTACAAACTTATGTACAGCTTCAAAAAGTAAAATCTTCATGCTTCTTTTCTGGTTTTTTC
>Frequency_1_QualityScore_FFHGGHGJJJJJIIEAFCGGCFH==@@C5;EHHCBD>@DFEECCDDBBBB&5<BC::>>>ABDAA<18:@CCCCCDD@CBD5<&5<CC<@@?BC_Mismatch_1_Sense_+_Library_PoolT
GCCGCCGCCGGCTCGAGTTCGAGTCTCGTAATCATTCTCTCTGCGCCGCGTTTTCTGACCAGAAGGCCTTTTCCTTTCCGCGGAAAACCCCTCT
>Frequency_1_QualityScore_FFGHHFFGIGEHBFGIIJJCFGGHJJIGIGIGIIIJIJJJJIJJJFHHIFGDFGIGIIIJJHIJJIJJJJIHH_Mismatch_0_Sense_+_Library_PoolT
ACCAGTGGGTATCATTTTTACAAACTTATGTACAGCTTCAAAAAGTAAAATCTTCATGCTTCTTTTCTGGTTA
>Frequency_1_QualityScore_FFHHHHHJJJJJJJIJJJJJJIJJIJIJJJJJJIIHGIJHHIIJJJJJJJJJJJJIHHHHHGFFFFFEDEEEEDDCDDDDECDDEEEDDADCDD_Mismatch_2_Sense_+_Library_PoolT
TACTCCAATTCTGGTGTGCCAAGGCGCACAACCAGTGGGTATCATTTTTACAAACTTATGCACAGCTTCAAAAAGTAAAATCTTCATGCTTCTT
>Frequency_1_QualityScore_FFHHHHHJJJJIJIJJJCHGIIIJIGJJJJJIJJJIIIJJJJJJJIIIJJJIJII_Mismatch_0_Sense_+_Library_PoolT
TTTCCATTATTCTGTTTATCTCATAATTTTGTTTAAATAAAGATGTCTCTTTGTA
>Frequency_1_QualityScore_DFGFHHBFHEFEHIJIHIIBDHJEGGGGBD?DH@GG>DHFBGGGCDDD:?BDFHE_Mismatch_2_Sense_+_Library_PoolT
AAACTTATGTACAGCTTCAAAAAGTAAAATCTTCATGCTTCTTTTCTGGTTTTTA
>Frequency_1_QualityScore_?BD:A?DEE>2AEBFFFFC@<<CF?CFEE>?EEBB?DDD>BDDDCDE>DEID<</..=BDAACCCD:;C@CDCC>A37?DD@A@AA>AAA??=>_Mismatch_0_Sense_+_Library_PoolT
TTATCTCATAATTTTGTTTAAATAAAGATGTCTCTTTGTACGTGCCACTGTGCCAAAATGAATTAGGCAACTATACCACGTCTTGTCCACGTGT
>Frequency_1_QualityScore_FFHHHHHJJJJJJJIJJJJJJJEHJJIJGIHJJJJJJIJIIIHHHHFFDDDDDDADDACDFEEEDDDCCCCDDDEECDEEDDDABDBDDDDDDD_Mismatch_0_Sense_+_Library_PoolT
CTCAATCTGCCCCCTTCTGCGGATCAGGAGAACGAGAACGAGAGCTCGGCTCTGTAGTATTAATGGAAACTATTTTGTAAGGGTTGTCTCTTTG
>Frequency_1_QualityScore_DA1<CAD:EEEEEEI3:C?A@DAD8??BEEDDI@7@CEADA()7=?AA@DDD>?@????>>A2<9<;?AAAAAAAA?AAAAA:>A>A>><<;9>_Mismatch_1_Sense_+_Library_PoolT
CGGAATCATTCTCTCTGCGCCGCGTTTTCTGACCAGAAGGCCTTTTCCTTTCCGCGGAAAACCCCTCTACTGCTGGATCTCAATCTGCCCCCTT
>Frequency_1_QualityScore_FFHGHHHJJJJJIJJJJJJJIIJJJIJJJIIJJJJHIIIJJIJJJJIJHJJJJJJJJJJJJI_Mismatch_2_Sense_+_Library_PoolT
ATCATTTTTACAAACTTATGTACAGCTTCAAAAAGTAAAATCTTCATGCTTCTTTTCTGGCA
>Frequency_1_QualityScore_FFHHHHHIJJJJJJJJJJJJJJIJJJJJJJJJJJJJJHHHHHHFFFFFEEEEEEEEDDDDDDDDDDDDDDDBDCDDDDBCDDDBBDDBDBDDDD_Mismatch_0_Sense_+_Library_PoolT
ACCAGAAGGCCTTTTCCTTTCCGCGGAAAACCCCTCTACTGCTGGATCTCAATCTGCCCCCTTCTGCGGATCAGGAGAACGAGAACGAGAGCTC
>Frequency_1_QualityScore_?DH<FFFACG@ECHIFGGCEEHIIIG*?CGDHGGIEGHDEC:B@-5:(9C:9>@>B0?8:4@@44:@:>:@B9@B<9&0<@AC_Mismatch_1_Sense_+_Library_PoolT
GCAAAAGACGTAAAGCTTGCTTGGGAAGCCGCCGCCGGCTCGAGTTCGAGTCTCGTAATCATTCTCTCTGCGCCGCGTTTTCT
>Frequency_1_QualityScore_FFHHHHHJJJJJJJJJJJJJIJJJJJJHIJJJJJJJJJJHFDDD>BA@@@BCACACDBDDDDDCDACCCCC@CDBDDDB5<@BCCCACDDDDDC_Mismatch_1_Sense_+_Library_PoolT
AAGCAAAAGACGTAAAGCTTGCTTGGGAAGCCGCCGCCGGCTCGAGTTCGAGTCTCGTAATCATTCTCTCTGCGCCGCGTTTTCTGACCAGAAG
>Frequency_1_QualityScore_FFHHHHHJIJJJJJIJJJAFGHGIGGHIGHGIJIJJJJJJIIJJHEDDDB=B@BCBACCDCD?8??@DDCDDDDCCCCCDDD@@B09@BCCCCC_Mismatch_0_Sense_+_Library_PoolT
GGAATCAAGCAAAAGACGTAAAGCTTGCTTGGGAAACCGCCGCCGGCTCGAGTTCGAGTCTCGTAATCATTCTCTCTGCGCCGCGTTTTCTGAC
>Frequency_1_QualityScore_FFHHHHHJIIJJJIJEGHICDHIIJJJJJJJJJJJJJJJJIJIJJJIJJJJJJJIEGIHHHHHHHFFFFFFEEEEEEE_Mismatch_1_Sense_+_Library_PoolT
AAGGCGCACAACCAGTGGGTATCATTTTTACAAACTTATGTACAGCTTCAAAAAGTAAAATCTTCATGCTTCTTTTCA
>Frequency_1_QualityScore_DDHHHHHJJJJJJJJJJJJIIJJJJJJJJJJJJJJJJJJJJJJJHIIIJJIIJJJIIIJJJHIJ?CHFHHFFCDEFFFEEEECDDDCDCDDDCA_Mismatch_1_Sense_+_Library_PoolT
TATGTACAGCTTCAAAAAGTAAAATCTTCATGCTTCTTTTCTGGTTTTTTCCATTATTCTGTTTATCTCATAATTTTGTTTAAATAAAGATGTC
>Frequency_1_QualityScore_FFHGFHHJJIJJCFFGGIJJJJJIGHJIJ_Mismatch_1_Sense_+_Library_PoolT
AGCTTCAAAAAGTAAAATCTTCATGCTTA
>Frequency_1_QualityScore_FFHHHHHJJJFHGIJJIJJIJJHHGIIJJJJIJJIIIGHHHHHEFFFFFFEEEACEEEDBCDDDD?AB?_Mismatch_1_Sense_+_Library_PoolT
GCGGATCAGGAGAACGAGAACGAGAGCTCGGCTCTGTAGTATTAATGGAAACTATTTTGTAAGGGTTGA
>Frequency_1_QualityScore_DFHHHHHJIJJJJJJJJJJJIJJJJJJJJJJJJJJJJJJJJJJJJHIGIJJJJJJJIJJIJJIIJ6BGHEHGIGHHHHGHFFFFFDFEDEEEDD_Mismatch_1_Sense_+_Library_PoolT
TTATGTACAGCTTCAAAAAGTAAAATCTTCATGCTTCTTTTCTGGTTATTTCCATTATTCTTTTTATCTCATAATTTTGTTTAAATAAAGATGT
>Frequency_1_QualityScore_DDFFAFH<@CFEEHGIEH9DG8D?B<?DBBGBBBG>C7;C@A><\=CEDECCCD;@_Mismatch_0_Sense_+_Library_PoolC
TTTTTTACTCCAATTCTGGTGTGTCAAGGCGCACAACCAGTGGGTATCATTTTTAC
>Frequency_1_QualityScore_FDDCDFHGIJJJIJIJIJIIJGIJIIIIEGHIHEIH@GGIJIJJJJBFHHGHHEHHEJGGFGBFGDD@@GAG>FEHIIIIHHGHHHGB>C==AE_Mismatch_0_Sense_+_Library_PoolC
AAGTAAAATCTTCATGCTTCTTTTCTGGTTATTTCCATTATTCTGTTTATCTCATAATTTTGTTTAAATAAAGATGTCTCTTTGTACGTGCCAC
>Frequency_1_QualityScore_FFHHHHHJJJJIGHJJAHIJIJJJJJHIJIIJJJIJIJIJJJJJJJJJIJIJHIFHFHEHEFFFFFFEECEEEEDDDCDDDDDDDEEEDEEEEE_Mismatch_1_Sense_+_Library_PoolC
GCGCACAACCAGTGGGTATCATTTTTACAAACTTATGTACAGCTTCAAAAAGTAAAATCTTCATGCTTCTTTTCTGGTTTTTTCCATTATTCTG
>Frequency_1_QualityScore_FFHHHHHJIJJJJJJJJJJHJJJJJJJJJJJJJJIGIJJJJJJJJJJJJJIJJJJJJJIHJJIIHHHHHHEEFFFFFFFDEECEEEDCDDEDDD_Mismatch_1_Sense_+_Library_PoolC
TCATTTTTACAAACTTATGTACAGCTTCAAAAAGTAAAATCTTCATGCTTCTTTTCTGGTTTTTTCCATTATTCTGTTTATCTCATAATTTTGT
>Frequency_1_QualityScore_DFHACFDBFHEHHGGIHHGHI9HGIHHFIIIIIGHGIBDBFHGHIIJJGGGHEHIIJIJJCHGAGGHJ_Mismatch_0_Sense_+_Library_PoolC
GGGTATCATTTTTACAAACTTATGTACAGCTTCAAAAAGTAAAATCTTCATGCTTCTTTTCTGGTTAT
>Frequency_1_QualityScore_DDFFFHGDGIBGEG@EGIGGG6@@BGBEHA?DBAC>;3;?5;=?ACCD>>C@CCD@@BDBBB;;BB>:>ACCABAC3<8?3>@@>:>CAC@BDB_Mismatch_2_Sense_+_Library_PoolC
CTTGCTTGGGAAGCCGCCGCCGGCTCGAGGTCGAGTCTCGTAATCATTCTCTCTGCGCCGCGTTTTCTGACCAGAAGGCCTTTTCCTTTCCGCG
>Frequency_1_QualityScore_DD<)??FHDGBBFHGBBBFGCGGH@FHGDCH@D9@)=?:CA7@EEB@CDDDCACACACCCAC:CCCC_Mismatch_0_Sense_+_Library_PoolC
GGGTATCATTTTTACAAACTTATGTACAGCTTCAAAAAGTAAAATCTTCATGCTTCTTTTCTGGTTA
>Frequency_1_QualityScore_FDHGHHHJJJJJIJJJJJJIJJIJJJJJHJIJJJJJJJJGIJIIIHHHGHFFFFFFDDDDDDBDDDDBBDDDDDEDDDDDACDDDDCDDDDDDD_Mismatch_0_Sense_+_Library_PoolC
GTCTCGTAATCATTCTCTCTGCGCCGCGTTTTCTGACCAGAAGGCCTTTTCCTTTCCGCGGAAAACCCCTCTACTGCTGGATCTCAATCTGCCC
>Frequency_1_QualityScore_22A?DDE;AA?CFBEE4EEE?C?DDDIIEEDA?DADD7CCC@@AD5??=CDDDEDDDAA;>A@>>ADABA>:>A>>ABA??:>AAAD(::>>A_Mismatch_1_Sense_+_Library_PoolC
GTTTTTTACTCCAATTCTGGTGTGTCAAGGCGCACAACCAGTGGGTATCATTTTTACAAACTTATGTACAGCTTCAAAAAGTAAAATATTCAT
>Frequency_1_QualityScore_FFDFFHHJJJJJJIJJIJJJJJJEGGHHJJJJIJJJJJJJJJJJDHIJBHHHHHFFFFFFCEDDEEDDDDCCDEDDDDD_Mismatch_1_Sense_+_Library_PoolC
TGTGTTTTTTACTCCAATTCTGGTGTGCCAAGGCGCACAACCAGTGGGTATCATTTTTACAAACTTATGTACAGCTTCA
>Frequency_1_QualityScore_FFGHHHDFIJHIIJJIJJJJHIIJIJJJJJJIIJJJJJJJIJIJJJFFHIJJJJJJJJIJIJJJJJIIJHHHHHHFDEEEEEDEEEEEEDDCCC_Mismatch_1_Sense_+_Library_PoolC
AACCAGTGGGTATCATTTTTACAAACTTATGTACAGCTTCAAAAAGTAAAATCTTCATGCTTCTTTTCTGGTTTTTTCCATTATTCTGTTTATC
>Frequency_1_QualityScore_ADFDAF<2??BGGAGDAF;:D@???*070AFIIFI@5(.74<?6?39;@982>5;\585>>B>@4(4:+44>:3(:(:+>>>A@?>A_Mismatch_1_Sense_+_Library_PoolC
GCTGGATCTCAATCTGCCCCCTTCTGCGGATCAGGAGAACGAGAACGAGAGCTCGGCTCTGTAGTATTAATGGAAAGTATTTTGTAA
>Frequency_1_QualityScore_DDFFHHHJJJJJJJJJJIJIJHIHHGIIJJJJJJJIJJJJJJGIJJEEHHHHHHFFFFFFEDEECEDDECDDDDDDDDDCBBCCCD4:>>CDEE_Mismatch_0_Sense_+_Library_PoolC
TGTTTTTTACTCCAATTCTGGTGTGTCAAGGCGCACAACCAGTGGGTATCATTTTTACAAACTTATGTACAGCTTCAAAAAGTAAAATCTTCAT
>Frequency_1_QualityScore_DDF?BDHEF?F@AHBHH9BFFIIGDHG<?FD@DEHG>FIIIIICBF>B6FHFFFGFGHD@CGHGICEHHAEHB@;@BD_Mismatch_2_Sense_+_Library_PoolC
CACAACCAGTGGGTATCATTTTTACAAACTTATGTACAGCTTCAAAAAGTAAAATCTTCATGCTTCTTTTCTGGTTTA
>Frequency_1_QualityScore_FFHHHHHJIHHIJJJJJJJJIJJJJJIJJHHIJJJJJJJJJIJJJEIJHHHHFFFBCEEEEEEEDDDDDDDDDDDDDEEEEDDDDDDCDDDCCD_Mismatch_1_Sense_+_Library_PoolC
GTCTCTTTGTGTTTTTTACTCCAATTCTGGTGTGCCAAGGCGCACAACCAGTGGGTATCATTTTTACAAACTTATGTACAGCTTCAAAAAGTAA
>Frequency_1_QualityScore_FFHHHHHJIIGIGIIIJEGGC?DBFEGHIJIJIGIFEEFD?CE@EDBCDCDDDFEDDDDDCBDCDCCDDEADDCCDDD@CDD4@C>@CDDDEEA_Mismatch_2_Sense_+_Library_PoolC
TTTTTTTTACTCCAATTCTGGTGTGCCAAGGCGCACAACCAGTGGGTATCATTTTTACAAACTTATGTACAGCTTCAAAAAGTAAAATCTTCAT
>Frequency_1_QualityScore_FFGHHHHJJJIJJJJJGIJIGIJJJIJIJ_Mismatch_0_Sense_+_Library_PoolC
TCATTTTTACAAACTTATGTACAGCTTCA
>Frequency_1_QualityScore_FFDFHHHJJJJIGIIIIHIHEGHIIGGIIJIIEGIIBFCIJJIJIJJJCH<BFEGGGIIIJIFEHIJ_Mismatch_1_Sense_+_Library_PoolC
GGTTTTTTCCATTATTCTGTTTATCTCATAATTTTGTTTAAATAAAGATGTCTCTTTGTACGTGCCA
>Frequency_1_QualityScore_FFHDHHDHIIIIJIJJJJJJEAFHHJJGGBIJJIJJJJJGIJJJJJJJHJJJJJJJJJJJJJJIJICAF@FIEGGHIIJJEHHHFHFEFC>CC>_Mismatch_0_Sense_+_Library_PoolC
CTTATGTACAGCTTCAAAAAGTAAAATCTTCATGCTTCTTTTCTGGTTATTTCCATTATTCTGTTTATCTCATAATTTTGTTTAAATAAAGATG
>Frequency_9_QualityScore_FFHHHHHIIIIIIIIIIJIJIGICGIIIIIJIIJJGHIGHHIGGGGHFFFFFEEEEEEDEEDDC@BBBAABCDDCDBC@BDDDDDDCDDDCCCC_Mismatch_0_Sense_+_Library_PoolT
CGGATCAGGAGAACGAGAACGAGAGCTCGGCTCTGTAGTATTAATGGAAACTATTTTGTAAGGGTTGGTCTCTTTGTGTTTTTTACTCCAATTC
>Frequency_9_QualityScore_FEHGHHGJIIIJJIIIIIIIIIFGHHIHHIHIIIHIIIHHGGEEFGGFEDCCDDBBB?BBCBDDBCBBB?@BBDDDCCDCCCC??AA?@BCDDC_Mismatch_0_Sense_+_Library_PoolT
CTCAATCTGCCCCCTTCTGCGGATCAGGAGAACGAGAACGAGAGCTCGGCTCTGTAGTATTAATGGAAACTATTTTGTAAGGGTTGGTCTCTTT
>Frequency_8_QualityScore_FFHHHHGJJJJJJJJJJJHIGIIIIIJJJJJJHIIGIIJIIJIIIIIIIIIIIHHGGGGGFCDDDCDDDBCDDCDBCDDDDDDDDDDDDDDEDD_Mismatch_0_Sense_+_Library_PoolT
ATCAGGAGAACGAGAACGAGAGCTCGGCTCTGTAGTATTAATGGAAACTATTTTGTAAGGGTTGGTCTCTTTGTGTTTTTTACTCCAATTCTGG
>Frequency_8_QualityScore_FFHHHHHJIJJJJJIIHIJIJJIJIJJJIJJHIIJIIJJJJJJJIIIJJJIHHHHHGDEEECDDDDDDDDCCDDDDDDDDDDDDDDDEDDCDDD_Mismatch_0_Sense_+_Library_PoolT
GGAGAACGAGAACGAGAGCTCGGCTCTGTAGTATTAATGGAAACTATTTTGTAAGGGTTGGTCTCTTTGTGTTTTTTACTCCAATTCTGGTGTG
>Frequency_8_QualityScore_FFHHHHHIJIJJJJJJJJJJJHHIHIIJIIJJJIJJJJJJJJIIHIIIJIHHIHFGGFFFFFEECEEEDACCDDDDCDDDEDDDDCCDCCCCDC_Mismatch_0_Sense_+_Library_PoolT
GAGAACGAGAGCTCGGCTCTGTAGTATTAATGGAAACTATTTTGTAAGGGTTGGTCTCTTTGTGTTTTTTACTCCAATTCTGGTGTGCCAAGGC
>Frequency_7_QualityScore_FFGGHHGIJJJJJIIJJIJJHIIIIJIIEHIIIIJJIJHGDGGFGEDDDCDEBDC?CCDCCDDDCDCCDCDEEECBCDDDD>ABCACDCCDCCC_Mismatch_0_Sense_+_Library_PoolT
CAATCTGCCCCCTTCTGCGGATCAGGAGAACGAGAACGAGAGCTCGGCTCTGTAGTATTAATGGAAACTATTTTGTAAGGGTTGGTCTCTTTGT
>Frequency_7_QualityScore_DCEGGGHIHIIIIGHIHHHHIIHGHHIHIGHGFFGHGDEGCEDEDEA@DDCDEDCBDDDB@AB@ACB>AABCC=?>?@BACDABC@A?ABCABC_Mismatch_0_Sense_+_Library_PoolT
CCCCTTCTGCGGATCAGGAGAACGAGAACGAGAGCTCGGCTCTGTAGTATTAATGGAAACTATTTTGTAAGGGTTGGTCTCTTTGTGTTTTTTA
>Frequency_7_QualityScore_FFHHHHHJHIIIIIJIIIIJJIGHHGIHIIIIJJIIIJJHIJJJJIIIIIIEGHGFFFFFFFEEECDDDBCCDDDDDDDDDECCCDCCDDCCCD_Mismatch_0_Sense_+_Library_PoolT
CGAGAACGAGAGCTCGGCTCTGTAGTATTAATGGAAACTATTTTGTAAGGGTTGGTCTCTTTGTGTTTTTTACTCCAATTCTGGTGTGCCAAGG
>Frequency_6_QualityScore_FFHGHHHJJJJJJJJJJJJJJJJJJJJHIIJJJIJIJJJIJJIJIGGFFFFEEDDDDDDCCDBDDDDEDCDDDCDCDDDEEDDEDDDCACDDBD_Mismatch_0_Sense_+_Library_PoolT
TGGATCTCAATCTGCCCCCTTCTGCGGATCAGGAGAACGAGAACGAGAGCTCGGCTCTGTAGTATTAATGGAAACTATTTTGTAAGGGTTGGTC
>Frequency_6_QualityScore_FFHHHGHIJJJJIJJJJJJHHIGHIIHIJIJIIJJJIJJIJJIIIJJIBGHHGHHHGGGFEFCDEEDDCCDDDCDDDDEDCCDCCDDCCCCDDD_Mismatch_0_Sense_+_Library_PoolT
GAACGAGAGCTCGGCTCTGTAGTATTAATGGAAACTATTTTGTAAGGGTTGGTCTCTTTGTGTTTTTTACTCCAATTCTGGTGTGCCAAGGCGC
>Frequency_6_QualityScore_FFHHGGHIJJGHHIJIIHIIIIHHDGGHHHGGGGGGEEFADFGFFFFECEDEEEEEDDDDDCCDD>BCDCDCCDDDDCCACCDDDCDDCDDDDD_Mismatch_0_Sense_+_Library_PoolT
GCGGATCAGGAGAACGAGAACGAGAGCTCGGCTCTGTAGTATTAATGGAAACTATTTTGTAAGGGTTGGTCTCTTTGTGTTTTTTACTCCAATT
>Frequency_1_QualityScore_FFHHHHHJJJIJJJJJJJJJJJJJIJIIJJJJJJJJGIIHHHHHHHHHFFFFFEEEEEECEEDDDDBDDDCCDDDDDCCCDDDDDDDDDDDDDD_Mismatch_0_Sense_+_Library_PoolC
GCGGATCAGGAGAACGAGAACGAGAGCTCGGCTCTGTAGTATTAATGGAAACTATTTTGTAAGGGTTGGTCTCTTTGTGTTTTTTACTCCAATT
>Frequency_6_QualityScore_FFHHHHHJJJJJJJJJJJIJJJJHIIIJJJIJJJJJIJJJIIIIHHHGFEDDDDDCEDCDEEDEEDDDDCCDCDEEEDCEEDDDABDDCDDDDD_Mismatch_0_Sense_+_Library_PoolT
TCTCAATCTGCCCCCTTCTGCGGATCAGGAGAACGAGAACGAGAGCTCGGCTCTGTAGTATTAATGGAAACTATTTTGTAAGGGTTGGTCTCTT
>Frequency_5_QualityScore_FFHGHFGJIHFGIHJJIHHGHIDDFBEGHIHIJJIHIHHHIIIJIHGHIIHDEFFDEEEEEEECCCDDD?BCDCDDDDCBCDDBCDBCCDCBCB_Mismatch_0_Sense_+_Library_PoolT
CGAGAACGAGAGCTCGGCTCTGTAGTATTAATGGAAACTATTTTGTAAGGGTTGGTCTCTTTGTGTTTTTTACTCCAATTCTGGTGTGTCAAGG
>Frequency_5_QualityScore_FFHHHHHIJIIJJJJJHHIHHIIHIIJJIJHIJIIIJJJIJIIIJAEHGGHHIIIJJGHEGGFFDDECDBCCDDDECCCDCDCDDCCDBBBCDB_Mismatch_2_Sense_+_Library_PoolT
CGAGAGCTCGGCTCTGTAGTATTAATGGAAACTATTTTGTAAGGGTTGGTCTCTTTGTGTTTTTTACTCCAATTCTGGTGTGTCAAGGCGCACA
>Frequency_4_QualityScore_FFHHGHHJJJJIJJJJJIIIJJIIIJJJJIJHIJJJIJIIIHGEFGCEEFFEEEEDCDDDCDEEEDCECACCBBBCCDDDCDDDCCACCCCDCD_Mismatch_0_Sense_+_Library_PoolT
CCCTTCTGCGGATCAGGAGAACGAGAACGAGAGCTCGGCTCTGTAGTATTAATGGAAACTATTTTGTAAGGGTTGGTCTCTTTGTGTTTTTTAC
>Frequency_4_QualityScore_FFHHHHHJJJJJJJJJJHIIGIHIIIJJJIJJJJIJJJJJIIJJIJHHIIHIIIIIIIHFFGGFEDDDCCDDDDDDEDCDDCDDDDCCCCCDCC_Mismatch_1_Sense_+_Library_PoolT
ACGAGAGCTCGGCTCTGTAGTATTAATGGAAACTATTTTGTAAGGGTTGGTCTCTTTGTGTTTTTTACTCCAATTCTGGTGTGCCAAGGCGCAC
>Frequency_4_QualityScore_FFHHHHHJJJJJJJJJIJJJJJIJIJJJJJJJJJJJIHIHIGGEEEEECEECEEEEEEDDDDDDDDDEECCDEEDDDBBCDCCDDDDDDDCBCD_Mismatch_0_Sense_+_Library_PoolT
CTGCCCCCTTCTGCGGATCAGGAGAACGAGAACGAGAGCTCGGCTCTGTAGTATTAATGGAAACTATTTTGTAAGGGTTGGTCTCTTTGTGTTT
>Frequency_1_QualityScore_FFHHHHHJJJJJJIJJIJJJJJIJIJJJJJJJJJHJIJJJHHFFFDEEEFEEEFECDDDDDDDDDDDEEDDDDEDDDBDBDDDDDDDDDDDCDC_Mismatch_0_Sense_+_Library_PoolC
CTGCCCCCTTCTGCGGATCAGGAGAACGAGAACGAGAGCTCGGCTCTGTAGTATTAATGGAAACTATTTTGTAAGGGTTGGTCTCTTTGTGTTT
>Frequency_4_QualityScore_EEGGGGGIIJIJJHIJJJJIGHIIIIJJIIIHIGIHHIIGFFEEEEED@CBCDEEDDCDCCCCCCCDDACDCCC;?<?@ACDCACDCC?CACCC_Mismatch_0_Sense_+_Library_PoolT
CCCCCTTCTGCGGATCAGGAGAACGAGAACGAGAGCTCGGCTCTGTAGTATTAATGGAAACTATTTTGTAAGGGTTGGTCTCTTTGTGTTTTTT
>Frequency_4_QualityScore_FFHHHGHJJJJJJIIJJHGHGIIIHIIJJJJJJJJJJJJJIIIIIJFGIIIIIJJIJJIGGHHGFDDEEDDDDDDDEECCCCDCDDDDDCDDCC_Mismatch_1_Sense_+_Library_PoolT
ACGAGAGCTCGGCTCTGTAGTATTAATGGAAACTATTTTGTAAGGGTTGGTCTCTTTGTGTTTTTTACTCCAATTCTGGTGTGTCAAGGCGCAC
>Frequency_4_QualityScore_FFHGHHHJIIIJIIJJIJIJHIGIJJJJJJJIIIIIHFGHHGHHHGGGGGGGFFFFFEEEEEE?ADCCCBCCDDDCCCDDDDDDDCDDDCDDCE_Mismatch_0_Sense_+_Library_PoolT
GGATCAGGAGAACGAGAACGAGAGCTCGGCTCTGTAGTATTAATGGAAACTATTTTGTAAGGGTTGGTCTCTTTGTGTTTTTTACTCCAATTCT
>Frequency_4_QualityScore_EEHHHHHJJJJJJJJIIGIIIIIIJJIJJHHIIIIJIIIJIIIIIIIIIHIHGGGGGGDDDCCDCDDDDCCCCDDDCDDDCDCCCCDDEDDDDC_Mismatch_0_Sense_+_Library_PoolT
AGGAGAACGAGAACGAGAGCTCGGCTCTGTAGTATTAATGGAAACTATTTTGTAAGGGTTGGTCTCTTTGTGTTTTTTACTCCAATTCTGGTGT
>Frequency_4_QualityScore_EEFHGGHGIHIHEHIIHIICFHFIGGGIIIIHHGFHHIGHIGIIFIIFGHIIHGCCEGFG>ACCBDDCDCCCCAAACCCDDDCCCCCDCCDCBB_Mismatch_0_Sense_+_Library_PoolT
TCAGGAGAACGAGAACGAGAGCTCGGCTCTGTAGTATTAATGGAAACTATTTTGTAAGGGTTGGTCTCTTTGTGTTTTTTACTCCAATTCTGGT
>Frequency_3_QualityScore_FFHHHHHJIJIJJJJJIIJIIHHIHIIJIHJJHIIJIIIGIIIGGFCEFDDEDBDDBDEEEEEDDDDDDDCCDDDDCDDDCCBBC@=?BCCDDC_Mismatch_0_Sense_+_Library_PoolT
TCAATCTGCCCCCTTCTGCGGATCAGGAGAACGAGAACGAGAGCTCGGCTCTGTAGTATTAATGGAAACTATTTTGTAAGGGTTGGTCTCTTTG
>Frequency_3_QualityScore_FFGHHHHJJIJIHJIIJJJJJIJJJJHIIGIIJIJJJIIJJJJIJJJJJIIHIIHGGGFEFEEEEEEEDDDDDDDCCDDDDDDDDEDDDDDDDD_Mismatch_0_Sense_+_Library_PoolT
AGAACGAGAACGAGAGCTCGGCTCTGTAGTATTAATGGAAACTATTTTGTAAGGGTTGGTCTCTTTGTGTTTTTTACTCCAATTCTGGTGTGCC
>Frequency_1_QualityScore_FFHHHHHJJJJJIJGJJJJJJJJJJJJJJIJIJJIJJJGIJJJJJJJJIHIIIIHHHFFFEEEEEEEDDDDDDDDDDDDDDDDDDEDDDDDDDD_Mismatch_0_Sense_+_Library_PoolC
AGAACGAGAACGAGAGCTCGGCTCTGTAGTATTAATGGAAACTATTTTGTAAGGGTTGGTCTCTTTGTGTTTTTTACTCCAATTCTGGTGTGCC
>Frequency_3_QualityScore_CDGHGHCEBFFEEGHIGFGHFBEBB@EEGGHFGFFGFEGHHIJHICFFGADGHGDEGHGHFBCCEDDCCBDAC?BCDCDD;@?@>@BCB@BB@A_Mismatch_0_Sense_+_Library_PoolT
AGAACGAGAGCTCGGCTCTGTAGTATTAATGGAAACTATTTTGTAAGGGTTGGTCTCTTTGTGTTTTTTACTCCAATTCTGGTGTGCCAAGGCG
>Frequency_3_QualityScore_FFHHHHHJJHHIIJJGIHIJIIGIIIHIJIHIGIIIIHIIHGGGCFFGCEDCEEEDDDEDEEEDCCDDDCBA@BBDDDDDCCBA;BACCCCDDD_Mismatch_0_Sense_+_Library_PoolT
CTTCTGCGGATCAGGAGAACGAGAACGAGAGCTCGGCTCTGTAGTATTAATGGAAACTATTTTGTAAGGGTTGGTCTCTTTGTGTTTTTTACTC
>Frequency_3_QualityScore_FFHHGGHHIIIGIIHJIJIGEEDGGHEHIIHHIJJJIIJJJIGIIHIICGEGGIIIIIHHEGECEFD>:;?BCDBDCACD>;?;>=BCBC>=@B_Mismatch_0_Sense_+_Library_PoolT
GAACGAGAGCTCGGCTCTGTAGTATTAATGGAAACTATTTTGTAAGGGTTGGTCTCTTTGTGTTTTTTACTCCAATTCTGGTGTGTCAAGGCGC
>Frequency_3_QualityScore_FFHHHHHJJJJJJJJJJJJJJJJJJHIJJJJJJJJJJJIJIIJIJHGGFFFDDDCDDCDDADEEEEDDDDDDDDDDEEEDDEDCDB@ABBBDCD_Mismatch_0_Sense_+_Library_PoolT
GATCTCAATCTGCCCCCTTCTGCGGATCAGGAGAACGAGAACGAGAGCTCGGCTCTGTAGTATTAATGGAAACTATTTTGTAAGGGTTGGTCTC
>Frequency_3_QualityScore_FEHHGGGIJIIIJJIIIIIIHHIJIIJJJJJJIJIJJJJHHGFFFEEFEEEEEEEDDDBCDDDDDEEEDCEECCC?ACDBCDDDDDDAC@CCDD_Mismatch_0_Sense_+_Library_PoolT
GCCCCCTTCTGCGGATCAGGAGAACGAGAACGAGAGCTCGGCTCTGTAGTATTAATGGAAACTATTTTGTAAGGGTTGGTCTCTTTGTGTTTTT
>Frequency_3_QualityScore_EEGEGGGHIIIHIIHIIHHIIHIHFIBFHIGHIIJHIIIIHIIGHIHGIGHIEFFFEDDFCEEEDDADEDCBCDDDDDDDDDECDCC=BCDCCD_Mismatch_0_Sense_+_Library_PoolT
ACGAGAACGAGAGCTCGGCTCTGTAGTATTAATGGAAACTATTTTGTAAGGGTTGGTCTCTTTGTGTTTTTTACTCCAATTCTGGTGTGTCAAG
>Frequency_2_QualityScore_FFHHHHHHIJJJJIJIJJIIIJIIJIIIIJJIJJJIJJJIIIHEHHHGGGFFFEEEEEEEEEDEEDDD?=@DCDDDDDDDCDCDDDDDDDCDDD_Mismatch_0_Sense_+_Library_PoolT
TCTGCGGATCAGGAGAACGAGAACGAGAGCTCGGCTCTGTAGTATTAATGGAAACTATTTTGTAAGGGTTGGTCTCTTTGTGTTTTTTACTCCA
>Frequency_2_QualityScore_FFHHHHHJJJGIJJJIJJIJJJIJJJJJIIIIIHIHHGGGGGFFFFFFEEFEEEEEEEEDDEEEDDEEDCDBBDCCCDDDDDDDCCDDDDDDDD_Mismatch_0_Sense_+_Library_PoolT
CCTTCTGCGGATCAGGAGAACGAGAACGAGAGCTCGGCTCTGTAGTATTAATGGAAACTATTTTGTAAGGGTTGGTCTCTTTGTGTTTTTTACT
>Frequency_2_QualityScore_FFHHHHHJJJJJJJJJJJJJIJJJIIJJJJJJIJJJJJJJJJJIIHGGFFDDDDDDCEDCEEEEFEDDCCCCDCDEEEDDEEDDDCDDDDDCCD_Mismatch_0_Sense_+_Library_PoolT
ATCTCAATCTGCCCCCTTCTGCGGATCAGGAGAACGAGAACGAGAGCTCGGCTCTGTAGTATTAATGGAAACTATTTTGTAAGGGTTGGTCTCT
>Frequency_2_QualityScore_FFHHHHHJJJJJJJJJJJIJJJJJIJJJJJIJJIJIJJIJIJIHGFFEEEDEEDEEEEEEDDDDDDDDDDEEDDEEDDD?CDDDCCCDDDDCDC_Mismatch_0_Sense_+_Library_PoolT
ATCTGCCCCCTTCTGCGGATCAGGAGAACGAGAACGAGAGCTCGGCTCTGTAGTATTAATGGAAACTATTTTGTAAGGGTTGGTCTCTTTGTGT
>Frequency_2_QualityScore_FFHHHHHJJJJIJIJJJIJJJJJIIGIIJIJJJIIIIGGGGGFGEGGGGEEEEEEEEEEEEEECDDBCDACDDDDDDDCCCDDDDDDDDDCDDD_Mismatch_0_Sense_+_Library_PoolT
TGCGGATCAGGAGAACGAGAACGAGAGCTCGGCTCTGTAGTATTAATGGAAACTATTTTGTAAGGGTTGGTCTCTTTGTGTTTTTTACTCCAAT
>Frequency_2_QualityScore_FFGHFHHIJEHGIIIIJIIIIJHIIHIIIJGIJIJJIIIJIIGHFFFEEEEEEEECCCCCDACCCCCCBACC@CDCAC>?@@ACCCDDDCAB=C_Mismatch_0_Sense_+_Library_PoolT
TCTGCCCCCTTCTGCGGATCAGGAGAACGAGAACGAGAGCTCGGCTCTGTAGTATTAATGGAAACTATTTTGTAAGGGTTGGTCTCTTTGTGTT
>Frequency_2_QualityScore_FFHHHHHIJJIJHIJHHIIIIIIJHHIGIIIIIIIIIIIIHIIIJGIGGHFIIEHHGFEFFFFEEADBDBCCCDDCCCDCCDCEECBCBDDCCE_Mismatch_0_Sense_+_Library_PoolT
AACGAGAACGAGAGCTCGGCTCTGTAGTATTAATGGAAACTATTTTGTAAGGGTTGGTCTCTTTGTGTTTTTTACTCCAATTCTGGTGTGTCAA
>Frequency_2_QualityScore_FFHHHHGIJJJJJJIIJJJHIIJJJIIJJJJJJJJJJIIFGFFEEDDDDDDCEDDEEEEEEDDDDDDDDCEEEACECDDDCCDDDDCDDDDDDD_Mismatch_0_Sense_+_Library_PoolT
AATCTGCCCCCTTCTGCGGATCAGGAGAACGAGAACGAGAGCTCGGCTCTGTAGTATTAATGGAAACTATTTTGTAAGGGTTGGTCTCTTTGTG
>Frequency_1_QualityScore_DFHHHHHJJJJJJJJEIJJIIJIJJJJJJJJJJJJJJJIHIJGHHFFFDDECEE>BFDDDDDDCCDDDDDDDEDDEECDD?BBDBDDDCCACCC_Mismatch_0_Sense_+_Library_PoolC
AATCTGCCCCCTTCTGCGGATCAGGAGAACGAGAACGAGAGCTCGGCTCTGTAGTATTAATGGAAACTATTTTGTAAGGGTTGGTCTCTTTGTG
>Frequency_2_QualityScore_FFHGHGHIIJIJJIIAHIHIIGIIIIJGHIGIHIIIIIIIIGGGGHHHGGFFEGGGCFFEDEDEEEEED?BCCDDDDDDDDDCDDDEECCCCDD_Mismatch_0_Sense_+_Library_PoolT
GAGAACGAGAACGAGAGCTCGGCTCTGTAGTATTAATGGAAACTATTTTGTAAGGGTTGGTCTCTTTGTGTTTTTTACTCCAATTCTGGTGTGT
>Frequency_2_QualityScore_FDGGHGGIIIIIJJIJIIIIEGHIBFIIIIIJJJJJJIIIIJIIJGEHIJIIJJJIIIHHEGGFCDCDEBCEDCDEDCABCCCDDACACCBDCC_Mismatch_1_Sense_+_Library_PoolT
GTGCCAAGGCGCACAACCAGTGGGTATCATTTTTACAAACTTATGTACAGCTTCAAAAAGTAAAATCTTCATGCTTCTTTTCTGGTTTTTTCAA
>Frequency_2_QualityScore_FFHHGHHJJJJJJJJIJJJJJHIIJJIJIJJJJGIHIJIIHGFFEEEEEEEEEEFEECDCCDDDDDEEEDDEEDDDBBDDCCCCCDDDA@>AAC_Mismatch_0_Sense_+_Library_PoolT
TGCCCCCTTCTGCGGATCAGGAGAACGAGAACGAGAGCTCGGCTCTGTAGTATTAATGGAAACTATTTTGTAAGGGTTGGTCTCTTTGTGTTTT
>Frequency_2_QualityScore_FFHHHHHIIIIJJJJJJJJJJIJJJJJJJJJJJIIIGIIIIIIIIGGGGGGGEEEEEEEEEECCDDCDDDDDDDDDCCDDDCDDCDDDDDDDEE_Mismatch_0_Sense_+_Library_PoolT
GATCAGGAGAACGAGAACGAGAGCTCGGCTCTGTAGTATTAATGGAAACTATTTTGTAAGGGTTGGTCTCTTTGTGTTTTTTACTCCAATTCTG
>Frequency_1_QualityScore_FFHHHHGEHIHIJBDHIGIHGIIIFHJGIIIIJFHIBCDGIIECGGHIGJIJHFHHAA;BDF?ACDBCCCACA@@C9?ACDDBDCCDCACDDDC_Mismatch_0_Sense_+_Library_PoolC
GATCAGGAGAACGAGAACGAGAGCTCGGCTCTGTAGTATTAATGGAAACTATTTTGTAAGGGTTGGTCTCTTTGTGTTTTTTACTCCAATTCTG
>Frequency_2_QualityScore_EFEHGGHIIIIIIIIIJJIFGEGGIGGIJIEGIJJIIIJJIIIJIJI?DGGHIIGHIHGGHDGFFEDDDCCCCCDDDEEDCDDDCDDEDDBDDC_Mismatch_0_Sense_+_Library_PoolT
AACGAGAGCTCGGCTCTGTAGTATTAATGGAAACTATTTTGTAAGGGTTGGTCTCTTTGTGTTTTTTACTCCAATTCTGGTGTGTCAAGGCGCA
>Frequency_1_QualityScore_FFHGFFFHIIIEHIGIIGAGHIIIGI9DFI?FHHIIJJIIGIJHIJJIGHHHGHFHHGFFEEDFFD@CCCCDDDCDDDDDDEDDDDDDDAACCA_Mismatch_1_Sense_+_Library_PoolT
TCTGGTGTGCCAAGGCGCACAACCAGTGGGTATCATTTTTACAAACTTATGTACAGCTTCAAAAAGTAAAATCTTCATGCTTCTTTTCTGGCAA
>Frequency_1_QualityScore_:8@6DAAG@AF;BF9*998)B0:;5\=DA8=?=B@6;3>.;;>;BB@>(;;ABBBDDA(,,,:@88299?A>AA:@@B9+99??@@@@ABB9AB_Mismatch_1_Sense_+_Library_PoolT
GCGGATCAGGAGAACAAGAACGAGAGCTCGGCTCTGTAGTATTAATGGAAACTATTTTGTAAGGGTTGGTCTCTTTGTGTTTTTTACTCCAATT
>Frequency_1_QualityScore_FFHHHHHJIIJIIJJJJJJJIIHHIJGHIHJIJJJJIJJJJJJJJJIJIIJIIJJJJJIJHHHHFDFFFCEEEEDECEDDDDDDDDDCCBC_Mismatch_1_Sense_+_Library_PoolT
GTGTGCCAAGGCGCACAACCAGTGGGTATCATTTTTACAAACTTATGTACAGCTTCAAAAAGTAAAATCTTCATGCTTCTTTTCTGGTTTA
>Frequency_1_QualityScore_::CFDDFGIHI<9B>@FFFBA88;BF1;@;C;;@>D>;C<EF@@>\,8<A@3>:?C8?A982(4:@:+:>@A@><99@BBBC(9<??A3:CCCC_Mismatch_2_Sense_+_Library_PoolT
GGCCGGCTCGAGTTCGAGTCTCGTAATCATTCTCTCTGCGCCGCGCTTTCTGACCAGAAGGCCTTTTCCTTTCCGCGGAAAAACCCTCTACTGC
>Frequency_1_QualityScore_FFHHHHHJJJJJJJJIIFJJJIJIJJJJJJJJJJJJJJJJJHHHHFFDDDDDDDDDDDDDDDDDDDDDBACEDDDDDDDDDDDCDDDCDDDDDD_Mismatch_0_Sense_+_Library_PoolT
CCCTGACGATCATAACGATTCCGCCGCGCTCTCCTGCACTCGAACGCTGCACCCTCAGCAGCATCCTGATCTGAACGCCTCCAATTTTGCTTCC
>Frequency_1_QualityScore_22000<<12<:11)0))?@@=)//887A7@DI;..=;7.77C3.)..;ADAA<.;AAA;5--->35:AA>A>>:>AAA::<>?>AAA_Mismatch_2_Sense_+_Library_PoolT
GGCGCACAACCAGGGGGTATCCTTTTTACAAACTTATGTACAGCTTCAAAAAGTAAAATCTTCATGCTTCTTTTCTGGTTTTTTCCA
>Frequency_1_QualityScore_FFHHGGHIJIGIJGJJJJJGGJJJ<FHGIJJJJHHHGFFFFEEEEEDDDCDDCDDDEDDDDDDDBDDD>>ACCDDDCDCBDCDDDDBDBDDDCC_Mismatch_2_Sense_+_Library_PoolT
CGATTCCGCCGCGCTCTCCTGCACTCGAACGCTGCACCCTCAGCAGCATCCTGATCTGAACGCCTCCAATTTTGCTTCCGTTTCGTCTTTCTTA
>Frequency_1_QualityScore_2AFFD?DF<?:@FF@FFF9DF;10?6)?DFFA@5=F>@<5(-?>?D@7);7>>(;;6(-;;@BA:>;?D((5(,55(2+>@ABAB>999<BB9?_Mismatch_0_Sense_+_Library_PoolT
CCCCTTCTGCGGATCAGGAGAACGAGAACGAGAGCTCGGCTCTGTAGTATTAATGGAAACTATTTTGTAAGGTTTGGTCTCTTTGTGTTTTTTA
>Frequency_1_QualityScore_FFHHHHGJJJIJJJJJJJJJJIJIJJJJJJJGHJJFFIJGJJJJJIIJIIJJJJHHEHGHHFFFFFFEEBDECDDDDDDCEEEDDDEDDDDDCC_Mismatch_1_Sense_+_Library_PoolT
CCAATTCTGGTGTGCCAAGGCGCACAACCAGTGGGTATCATTTTTACAAACTTATGTACAGCTTCAAAAAGTAAAATCTTCATGCTTCTTTACA
>Frequency_1_QualityScore_FFHHHHHJJJJJJJJJIIJIIJJIJFHJJDHIJJJJJJJJJJIJJJJJJJJHIIJJIHHGHHHFFCDEEDECEEEEEDDDEDD_Mismatch_2_Sense_+_Library_PoolT
ATGGTGTGCCAAGGCGCACAACCAGTGGGTATCATTTTTACAAACTTATGTACAGCTTCAAAAAGTAAAATCTTCATGCTTCA
>Frequency_1_QualityScore_D?AFB>+<CGA<C@FHADGEFHGIIIGIIEGIEGEC@;?9?GGDF<DFD:F@FCHIGI<FHGEGGGHEC@??E>A;ADE?BCDCCCCCDD;;C=_Mismatch_1_Sense_+_Library_PoolT
AAAAAGTAAAATCTTCATGCTTCTTTTCTGGTTTTTTCCATTATTCTGTTTATCTCATAATTTTGTTTAAATAAAGATGTCTCTTTGTACGTAA
>Frequency_1_QualityScore_FFHHHHHJJJJIJIJJJJJJJJJIJHIJGIIJJJJJJHIIJJIJJJJJIJJHHHHHFFCEEEEEDDDDCCDDDDDDDDDDDDDDEEDDDBDDDD_Mismatch_0_Sense_+_Library_PoolT
GAACGAGAACGAGAGCTCGGCTCTGTAGTATTAATGGAAACTATTTTGTAAGGGTTGGTCTCTTTGTGTTTTTTACTCCAATTCTGGTGTGTCA
>Frequency_1_QualityScore_?BFFDAHI)AFHGGDGEEFHGIIDHIGII@FHHI@EFHEHIIBHF@FH@FGGHG@FFGHHHF_Mismatch_1_Sense_+_Library_PoolT
CCAGTGGGGATCATTTTTACAAACTTATGTACAGCTTCAAAAAGTAAAATCTTCATGCTTAC
>Frequency_1_QualityScore_FFHHHHHGGIJIIIIGIJJJIJJJIIJHIJHJJJJJJJJJJJJJJJIJJHEHGHHFBEDDDDDDDDDDD?CCDDDDDDCDDDDDDDECDDDBDD_Mismatch_0_Sense_+_Library_PoolT
GAGAACGAGAACGAGAGCTCGGCTCTGTAGTATTAATGGAAACTATTTTGTAAGGGTTGGTCTCTTTGTGTTTTTTACTCCAATTCTGGTGTGC
>Frequency_1_QualityScore_FFGHHHHJJJJJJHIGJJJJJJJJIJJJIJIIIIIIIJJIJIJJJJJJJIJJJJHHHHFFDEEEEEDDDAACDDDDDDDDDDDDDDEEDDDDDD_Mismatch_0_Sense_+_Library_PoolC
GAGAACGAGAACGAGAGCTCGGCTCTGTAGTATTAATGGAAACTATTTTGTAAGGGTTGGTCTCTTTGTGTTTTTTACTCCAATTCTGGTGTGC
>Frequency_1_QualityScore_FFHHHHHIIIJIGIJJJJJJJJJIIIGICGHIIJIHJIJIEGGJIJHEEHHHBBFDBEECCDDDDDDDDDDDDDCCDCDDDDEDDDDDDCACCA_Mismatch_0_Sense_+_Library_PoolT
ACGAGAACGAGAGCTCGGCTCTGTAGTATTAATGGAAACTATTTTGTAAGGGTTGGTCTCTTTGTGTTTTTTACTCCAATTCTGGTGTGCCAAG
>Frequency_1_QualityScore_FFHHHHHJJJJGHHIJJJJJJJJJJJJJJJJJGHGHIIJJJJIJJJIJJJJIHAEHFBDFFEEEEEEDDCDDDDDDDDDEDEECDDEDACD@BC_Mismatch_2_Sense_+_Library_PoolT
CAGTCTCTTTGTGTTTTTTACTCCAATTCTGGTGTGTCAAGGCGCACAACCAGTGGGTATCATTTTTACAAACTTATGTACATCTTCAAAAAGT
>Frequency_1_QualityScore_FFHHHHHJJJJIJIJJIJJJIIJJBGGIJJIJJJJJJJEIIHHGHHHHHFFFFFFEDEEEEDEECDDDD@@DDCCDDDDDDCDDDDDDDDDDDD_Mismatch_1_Sense_+_Library_PoolT
TTGCGGATCAGGAGAACGAGAACGAGAGCTCGGCTCTGTAGTATTAATGGAAACTATTTTGTAAGGGTTGGTCTCTTTGTGTTTTTTACTCCAA
>Frequency_1_QualityScore_FFHHHHHJJHHIJDEHJIIIJIJJJIJIHIJGIJGIIEIIJIJIJJJJJGGIJIJIJIIJJIIJJFHHFAEFFFEDFF_Mismatch_1_Sense_+_Library_PoolT
CACAACCAGTGGGTATCATTTTTACGAACTTATGTACAGCTTCAAAAAGTAAAATCTTCATGCTTCTTTTCTGGTCTA
>Frequency_1_QualityScore_FFHHHHHJJJJJIIHIJJJJJJJJJJHIIGIIIJJIIJJIIIJJJJJJJJIHHJJHHHFFFDCEEEECEDDDDDDDDDDDDDDDDDECDDDDDD_Mismatch_0_Sense_+_Library_PoolT
AGAACGAGAACGAGAGCTCGGCTCTGTAGTATTAATGGAAACTATTTTGTAAGGGTTGGTCTCTTTGTGTTTTTTTACTCCAATTCTGGTGTGC
>Frequency_1_QualityScore_FFHHHHHJJJJJJJJIJJJIJHHIJDHIIJJJJJJIIHIJIJJJJJJJIJJJIJIIIEIHHECHFFFFDFDEEEEEEED_Mismatch_1_Sense_+_Library_PoolT
TGTGCCAAGGCGCACAACCAGTGGGTATCATTTTTACAAACTTATGTACAGCTTCAAAAAGTAAAATCTTCATGCTTAG
>Frequency_1_QualityScore_FFHHGHHJJJJJJJIJJJHIJGIIJJJJJJJJJJJIIJJJJIIGIJJHHIJJJJJJHHHHHHFFFFDDDCDDDCDDDEEDDDDDDDDDDDDDDD_Mismatch_0_Sense_+_Library_PoolT
AACGAGAGCTCGGCTCTGTAGTATTAATGGAAACTATTTTGTAAGGGTTGGTCTCTTTGTGTTTTTTACTCCAATTCTGGTGTGCCAAGGCGCA
>Frequency_1_QualityScore_FFHHHHHIJEIIJIJIJJIJJAHDHIJJJJJJJJJHIIHHIHHHHHHHFFFFFFEEEEEEEDDDBDDDBDACDDDDDDCCDDDDDDDCCCCCDD_Mismatch_0_Sense_+_Library_PoolT
CGGATCAGGAGAACGAGAACGAGAGCTCGGCTCTGTAGTATTAATGGAAACTATTTTGTAAGGGTTGGTCTCTTTGTGTTTTTTTACTCCAATT
>Frequency_1_QualityScore_FFHHGGHJJJGIGIJIJGGIIIJFEIJIBHEGGGGG?FHJIJ:BGGEHEFFEFDDD@B9A5>CDDEDEEDDCCDDCDCCEDEDDCDDCB8?BDD_Mismatch_0_Sense_+_Library_PoolT
CTGGATCTCAATCTGCCCCCTTCTGCGGATCAGGAGAACGAGAACGAGAGCTCGGCTCTGTATTATTAATGGAAACTATTTTGTAAGGGTTGGT
>Frequency_1_QualityScore_FFHHHHHIJJJIJJJIIJIJJJJJHIDHIJDHHJJJJJJJJJJJIJJJJJJHGHIJJIJJIHHHGFCBDDFEEEEEEEDDDEDDDDDDCDDCCD_Mismatch_2_Sense_+_Library_PoolT
TCTGGTGTGCCAATGCGCACAACCAGTGGGTATCATTTTTACAAACTTATGTACAGCTTCAAAAAGTAAAATCTTCATGCTTCTTTTCTGGTTT
>Frequency_1_QualityScore_FFHHHHHJJJJJJJJJJJJFHIJDFIJJJJJJJJJJJJJIJJJJIJIJIIJJJIIIJJHHHHHHHFFFFEFEEDEDEEDDDDDDDD_Mismatch_1_Sense_+_Library_PoolT
AGTCAAGGCGCACAACCAGTGGGTATCATTTTTACAAACTTATGTACAGCTTCAAAAAGTAAAATCTTCATGCTTCTTTTCTGGCA
>Frequency_1_QualityScore_FFH?FFHIJIIJJJJJICGEHHIJGGIJJJJIJIIIIJJFGHIFHIIIIIIJIIJJGID>AGHHC3CGHEH_Mismatch_0_Sense_+_Library_PoolT
GGGTATCATTTTTACAAACTTATGTACAGCTTCAAAAAGTAAAATCTTCATGCTTCTTTTCTGGTTTTTAG
>Frequency_1_QualityScore_FFHHHHHJJJJJJJJJJJIJJIIJIJJJJJJJJIJHJJJJJHHFFFFEEEEEEEEFEDDDDDDDDDEEECDDEDDDBBDDDDDDDDDDCDCCDD_Mismatch_1_Sense_+_Library_PoolT
AGCCCCCTTCTGCGGATCAGGAGAACGAGAACGAGAGCTCGGCTCTGTAGTATTAATGGAAACTATTTTGTAAGGGTTGGTCTCTTTGTGTTTT
>Frequency_1_QualityScore_DDFCFHHEHJJJGDBHIDIJIJFHIJ@FHIEIIJJJIJIHAF@FHHGGHIIIJIHGIHBHHHFFDFCD@>CEEDECDEDDDDDDDDDCCDDDDD_Mismatch_0_Sense_+_Library_PoolT
GTGTGTCAAGGCGCACAACCAGTGGGTATCATTTTTACAAACTTATGTACAGCTTCAAAAAGTAAAATCTTCATGCTTCTTTTCTGGTTAACAA
>Frequency_1_QualityScore_FFHHGHHJJJJJJJJIIIIJJJJJJJJDGGHGFHIIGIJJFIJJJJJIJGJJIGIJJJHHHHHHFFFCCCEEECEDEEEDCCCCDCDDCDCCCD_Mismatch_1_Sense_+_Library_PoolT
TTCTGGTGTGCCAAGGCGCACAACCAGTGGGTATCATTTTTACAAACTTATGTACAGCTTCAAAAAGTAAAATCTTCATGCTTCTTTTCTGGCA
>Frequency_1_QualityScore_FFHHHHHJIJJIJJJGIDHHI@GHIGIJJJJIJJJIJJJ8FHIJJJJJIIJIIIJIHEHHHFFFFFFEEEEEEEDDDDDDDDC_Mismatch_2_Sense_+_Library_PoolT
CCAAGGCGCACAACCAGTGGGTATCATTTTTACAAACTTATTTACAGCTTCAAAAAGTAAAATCTTCATGCTTCTTTTCTGGA
>Frequency_1_QualityScore_DDF?:DD<FH<@):?GCHAHBFFH*0?B9**0?/)/8//=8@CGGIEEBEC>@7?BEDCC;@655=?@CC?C?CC@C4349?@C>@:@?BB>@<_Mismatch_2_Sense_+_Library_PoolT
ACGAGAGCTCGGGTCTGTAGTATTAATGGAAACTATTTTGTAAGGGTTGGTCTCTTTGTGTTTTTTACTCCAATTCTGGTGTGCCAAGGCGCAC
>Frequency_1_QualityScore_FFGHHGHIJIJJJJIJIIIHIJIDHIIIIJJJJHGIEGIJJIIJHJIJIIIJJHGGGIHAEHHFFDFFFFECEEEDDDDDCDDDCCBBDDDDDD_Mismatch_1_Sense_+_Library_PoolT
TGCCAAGGCGCACAACCAGTGGGTATCATTTTTACAAACTTATGTACAGCTTCAAAAAGTAAAATCTTCATGCTTCTTTTCTGGTTTTTTCCAA
>Frequency_1_QualityScore_FFHHHHHJIJJJJJJJJJJJJJIIJJJJJJJJJJJIJJJIJJHHHHHHHFDFFFFFEEEEEEDDDDEEECDEEDDDBBDDDDDDDDDDCCCDDD_Mismatch_1_Sense_+_Library_PoolT
TGCCCCCTTCTGCGGATCAGGAGAACGAGAACGAGAGCTCTGCTCTGTAGTATTAATGGAAACTATTTTGTAAGGGTTGGTCTCTTTGTGTTTT
>Frequency_1_QualityScore_FEDFHGDIGGIJIJIIJHCIJJGHGGJJEHGEIGIIIIIIHIGGHHHHDFCCECEBCDEDECDDCD@CDACADECDA<@C@>A<<>B?C>CDDD_Mismatch_1_Sense_+_Library_PoolT
CTCAATCTGCCCCCTTCTGCGGATCAGGAGAACGATAACGAGAGCTCGGCTCTGTAGTATTAATGGAAACTATTTTGTAAGGGTTGGTCTCTTT
>Frequency_1_QualityScore_DDFBDF<?FEFFCFHBFFDFF3??DF*9?9D>@BG)8*?DD?@D>FFI<8CF=78CFEGI@E4.7@==???C3_Mismatch_2_Sense_+_Library_PoolT
ATGCTTCTTTTCTGGTTTTTTCCATTATTCTGTTTTTCTCATAATTTTGTTTAAATAAAGATGTCTCTTTGCA
>Frequency_1_QualityScore_FFHHGHHIIIJHIJIJJJJJJJJHIIIJJJGIIJJJJJJJJJJJJJIJJJJJEGEHDDEFFFEECC>@CCDDDDDDDCCDDDEDDCDBBCCDDD_Mismatch_1_Sense_+_Library_PoolT
CCGAGAACGAGAGCTCGGCTCTGTAGTATTAATGGAAACTATTTTGTAAGGGTTGGTCTCTTTGTGTTTTTTACTCCAATTCTGGTGTGCCAAG
>Frequency_1_QualityScore_DDBCFDFIE<F<G:;?B:D76?9?*999BF?BFFF<BFF@8@;=7@D6@A>>A.=<=566(666;-5,55;88?A>53>_Mismatch_0_Sense_+_Library_PoolT
AACGAGAACGAGAGCTCGGCTCTGTAGTATTAATGGAAACTATTTTGTAAGGGTTGGTCTCTTTGTGTTTTTTACTCCA
>Frequency_1_QualityScore_DFHFHHHIEEEHDGHJBHDFGI?FGDGGIJJIJIIAGGGHDHEHD@GIIIGJHHA?2=;BCD@ACEEC_Mismatch_1_Sense_+_Library_PoolT
GCCAAGGCGCACAACCAGTGGGTATCATTTTTACAAACTTATGTACAGCTTCAAAAAGTAAAATCTCA
>Frequency_1_QualityScore_>D7DDFBF<FGIIIIGAFBF@GB;BFFFB?DBDFDF<F<)))).87@DEEFE;=A3(.;??=>>AABBBBB@BBBBB<:>>34+444@BBBBBB_Mismatch_1_Sense_+_Library_PoolT
GGAGAACGAGAACGAGAGCTCGGCTCTGTAGTATTAATGGTAACTATTTTGTAAGGGTTGGTCTCTTTGTGTTTTTTACTCCAATTCTGGTGTG
>Frequency_1_QualityScore_FFHHGHHJJIIJBHIJJJEIBFHGHDGDGIIJJJJIIJJIJIJJIIIEHHGFEAA9<=CCCCEEDCD?C=C@BADDDDDDDDDEDDD?8?CCDC_Mismatch_1_Sense_+_Library_PoolT
GACGAGAACGAGAGCTCGGCTCTGTAGTATTAATGGAAACTATTTTGTAAGGGTTGGTCTCTTTGTGTTTTTTACTCCAATTCTGGTGTGCCAA
>Frequency_1_QualityScore_FFHHHHHJJJJJJJJJJJJFHJJJJJJJJIJJJJJJHIJFHIJJJJIIJJJJJHJGIIJIIFHGHJJHICHIJHHCEE_Mismatch_1_Sense_+_Library_PoolT
CTTCATGCTTCTTTTCTGGTTTTTTCCATTATTCTGTTTATCTCATAATTTTGTTTAAATAAAGATGTCTCTTTGTGA
>Frequency_1_QualityScore_FFHHHHHJIJJJJJJJJJJIIIJGIJIIJJJJJJJJJJIJAEHEHHHHHHFFFFFEEEDEEEDDEDDCB1<@BDDDDCDDDDDCCDDDDDDDDD_Mismatch_0_Sense_+_Library_PoolT
TTCTGCGGATCAGGAGAACGAGAACGAGAGCTCGGCTCTGTAGTATTAATGGAAACTATTTTGTAAGGGCTGGTCTCTTTGTGTTTTTTACTCC
>Frequency_1_QualityScore_FFFFFDHIJIJIIJGGHHIGHDHJEGGIIFGIIGIIIGJJGEGIHIIAGGIJIFJJJJJJJIEHIGCGD@@@@AH??CED_Mismatch_1_Sense_+_Library_PoolT
CAACCATTGGGTATCATTTTTACAAACTTATGTACAGCTTCAAAAAGTAAAATCTTCATGCTTCTTTTCTGGTTTTTTCA
>Frequency_1_QualityScore_FFHHHHHGIJJJJIJJHIJHIIJIIJJJJIIJJIJJJJIHIJIIJEHGJIIIJIFHHEHDFFFFDDDDDCDCDDDEDACDDDDDDDBDDBDDBD_Mismatch_2_Sense_+_Library_PoolT
CGAGAGCTCGGCTCTGTAGTATTAATGGAAACTATTTTGTAAGGGTTGGTCTCTTTGTGTTTTTTACTCCAATTCTGGTGTGCCAAGGCGCACA
>Frequency_1_QualityScore_FFHHHHHJJIIJJJIJJIIJJJJJJJFHFHIJBGGHIIJJJJJJJFHIIJJJJHIIJIJHHHHHFFFFECCEEDEDDEEEFEEEDDDDDDD_Mismatch_1_Sense_+_Library_PoolT
ATTCTGGTGTGCCAAGGCGCACAACCAGTGGGTATCATTTTTACAAACTTATGTACAGCTTCAAAAAGTAAAATCTTCATTCTTCTTTTCA
>Frequency_1_QualityScore_FFHHHHHJJJIJJIJJJJJJIIIJJJIJJJJJJJHHHFFFFFEEEEDDDDDDDDDDDDDDDDDDDDDDDDDDDDDDEDDCDDDDBDDDCDDDDD_Mismatch_0_Sense_+_Library_PoolT
CTCGCCCCTGACGATCATAACGATTCCGCCGCGCTCTCCTGCACTCGAACGCTGCACCCTCAGCAGCATCCTGATCTGAACGCCTCCAATTTTG
>Frequency_1_QualityScore_DDHHHDHGE9?D6F6FGHI75=;@BB49BDBAC?BB>A=BB7<>9>99((3>3>>A<3>:9>:ADEC38(4+:@2?><843:A@C>:<99?CBB_Mismatch_2_Sense_+_Library_PoolT
CCCCCTTCTGCGAATCAGGAGAACGAGAACGAGAGCTCGGCTCTGTAGGATTAATGGAAACTATTTTGTAAGGGTTGGTCTCTTTGTGTTTTTT
>Frequency_1_QualityScore_FDGHHCDHIJJJIIFIGIIJJJGGHGIJ?DGHIIIJJJIJIGIJIJEGGIEEHGHHHFF@@>?B@CCC>-5;>CDEDCCEDCCACCCDDC:ABB_Mismatch_2_Sense_+_Library_PoolT
TGGTGGGCCAAGGCGCACAACCAGTGGGTATCATTTTTACAAACTTATGTACAGCTTCAAAAAGTAAAATCTTCATGCTTCTTTTCTGGTTTTT
>Frequency_1_QualityScore_FFHHHHHJJJJJJJJJJIJIJJJJGJDIIJIJJJJHHHHHHCEFFFFFFEDEEEECDEEEDDEEDDD9?=BBDCCDDDDCC<CDDDDDDDDDDD_Mismatch_0_Sense_+_Library_PoolT
CTGCGGATCAGGAGAACGAGAACGAGAGCTCGGCTCTGTAGTATTAATGGAAACTATTTTGTAAGGGTTGGTCTCTTTGTGTTTTTTACTCCAA
>Frequency_1_QualityScore_FFHHHFHIIJJJJJJJJJIJIIHIFGGIJJJJJIJIJJJHJJIIIJJJJJJJJJJJJJJ_Mismatch_0_Sense_+_Library_PoolT
CCACGTGTACTAATCGTTATAAGGAAATAAACTTTTCACGTCTAATCATCTTCTTATCA
>Frequency_1_QualityScore_FFHHHHHJJJJJIJIIJJJJJJIJJJHIIIIIJIIJJJIJJJIIIJJJJHIIHIJDHHFDFFFFEEECEEDDDDDDDDDDDDDDDEDDDDDDDD_Mismatch_1_Sense_+_Library_PoolT
TGAACGAGAACGAGAGCTCGGCTCTGTAGTATTAATGGAAACTATTTTGTAAGGGTTGGTCTCTTTGTGTTTTTTACTCCAATTCTGGTGTGCC
>Frequency_1_QualityScore_FFHHHHHJJJJJJFGHIJJJJIJJJJIJJJJJJJJJHHHIJJIIJJJJIGIJHHHEEFFDCEEEEEFEDDCDCDDDDDD:BDDEDDCDDD_Mismatch_2_Sense_+_Library_PoolT
GTTGGTCTCTTTGTGTTTTTTACTCCAATTCTGGTGTGTCAAGGCGCACAACCAGTGGGTATCATTTTTACAAACTTATATACAGCTTCA
>Frequency_1_QualityScore_FFHGHHHJJJJJJJIGIFHIJJJJJJJJIHIIHIIJIIJJJIJJJJEIHHHHHHHFFFDFDDDDDDDDDCCCCDDDDDDDCDDDDDDDEEDDDD_Mismatch_1_Sense_+_Library_PoolT
CGGAGAACGAGAACGAGAGCTCGGCTCTGTAGTATTAATGGAAACTATTTTGTAAGGGTTGGTCTCTTTGTGTTTTTTACTCCAATTCTGGTGT
>Frequency_1_QualityScore_FDFHHHHIJJJFJJIIHHIIGGGGEIIIJIJIJIIIGJFIIBHEGHICH?AEBDFEECCEEEC?ACDDDACDDDDDCCDDEDCDBDDDDDDCBD_Mismatch_0_Sense_+_Library_PoolT
AGAACGAGAGCTCGGCTCTGTAGTATTAATGGAAACTATTTTGTAAGGGTTGGTCTCTTTGTGTTTTTTACTCCAATTCTGGTGTGTCAAGGCG
>Frequency_1_QualityScore_FFHHHHHJJJJJJJJJJIIJJIJJJJJIJIJJJJJIIJJIHHHHHHHHFFFFFFEEEEEEEEEDDDDDDDBBDDDDDDDDDDCDCDDDDCDDCD_Mismatch_0_Sense_+_Library_PoolT
CTTCTGCGGATCAGGAGAACGAGAACGAGAGCTCGGCTCTGTAGTATTAATGGAAACTATTTTGTAAGGGTTGGTCTCTTTGTGTTTTTTTACT
>Frequency_1_QualityScore_FFGHHGHJIIIICEHHJJIGIIJIIHHIGIIHGIJJJIHIGJEHJIIII<@GIJIIHHHHGHGHFFFFDE@AACDDCCDACCEDECDDDDD@AC_Mismatch_1_Sense_+_Library_PoolC
CTCCAATTCTGGTGTGCCAAGGCGCACAACCAGTGGGTATCATTTTTACAAACTTATGTACAGCTTCAAAAAGTAAAATCTTCATGCTTCTAAA
>Frequency_1_QualityScore_DDBFFDFHEGIGGG<B?C?GH>H@G::F6?BGIG@@;@;@@)=.==A=77@:@>DAC:@>>3>=(5;@@9<@B?(:@C>CCC?C39C@BB>4:A_Mismatch_0_Sense_+_Library_PoolC
TTCTGCGGATCAGGAGAACGAGAACGAGAGCTCGGCTCTGTAGTATTAATGGAAACTATTTTGTAAGGGTTGGTCTCTTTGTGTTTTTTACTCC
>Frequency_1_QualityScore_FFHHGGHIIGIIIICHIIAFHIIIGIIIIIIGCBGGIIBEHIEGIIGEGGGHGECAEEFDDDCBCCCDC>@>AACDDDDBCDCCCCDCDECC>9_Mismatch_0_Sense_+_Library_PoolC
CAGGAGAACGAGAACGAGAGCTCGGCTCTGTAGTATTAATGGAAACTATTTTGTAAGGGTTGGTCTCTTTGTGTTTTTTACTCCAATTCTGGTG
>Frequency_1_QualityScore_FFFHHHHJJIJIFGIICHIJIJIGGEHIJIJIGG9?BF@CHGIJIIIIJIJ<DHHHEHHEFFFDFFFCE;AEDDAA;>CDDDCDEECCCDCDAC_Mismatch_1_Sense_+_Library_PoolC
ACTCCAATTCTGGTGTGCCAAGGCGCACAACCAGTGGGTATCATTTTTACAAACTTATGTACAGCTTCAAAAAGTAAAATCTTCATGCTTCAAA
