# Supplementary material for: Differential Gene Expression Reveals Candidate Genes for Drought Stress Response in Abies alba (Pinaceae)
Source: PLoS One. 2015 Apr 29;10(4):e0124564. doi: 10.1371/journal.pone.0124564 (PMC4414588; doi:10.1371/journal.pone.0124564)
Supplement: S3 File — (GZ) [file pone.0124564.s003.gz › comp30639_c0_seq1.fa]

>comp30639_c0_seq1 len=680 path=[1:0-679]
CCAGAGTATATATATACCCACTACTTGATGCAGCAATTGCGGGTCGTGATGGCCACCTTGGAGTGTACCTTGGTCAACAGGTATTTCGGAGTTATAAAGTTCTGGGTATGATGTCTACTCTGCGTTGATGCCGTGATATATAATCTTACTGTATTTGATGCACCCTGACTTCTTTAAGAGTCTGCTAGCATGATACACTACTCTGCTGACCCCTTTATGTAATGTGTCTACTATTACTCGATGTGCCTCCAAATGCAATGTCTATTATGTTTTGACATGATGGTTTCCCGAGGGTAAATGTTTTATGTGATTGATGTAGTGGCATCTAGGTCATGCGTAGGTTTATTGCAAGTGAAGTGCCCAACTATAGGGTTTACACCTATCAACGGGATTCGATGCATTATTCTTCAGGTTGAATAACCTAGTTGCATTGTTGTATCGACTCCCTGGGTACACATATATAATTACGGCCATTTGCCTTTGATGTAAAGCCTACTGTGAACTGATGCAGAAGTTATATTTATGTACGCATGACTTTTTTGTAATTGAATCTACTGCACATTGATGTAACGAATTCCGGATTACACATGTATATATAGAACTGTTTTGCACTTACAACTATTGTGCATTGATGTGAGGATTCCCATAGGCATATATATATATATTTTCTTGCATTTGAA

>Frequency_3_QualityScore_FFHHHHHJJGHIIJJJJJJJJIJJJJJJJJJJIIJJJJJIJIJJJJJJIHHIIIIIJJJIIIGHFFFGGEGFFEEEFCCDCDDDDDCDCCDDCC_Mismatch_0_Sense_+_Library_PoolT
ACTATAGGGTTTACACCTATCAACGGGATTCGATGCATTATTCTTCAGGTTGAATAACCTAGTTGCATTGTTGTATCGACTCCCTGGGTACACA
>Frequency_3_QualityScore_FFGGHGHJJJIIFFHHIJJJIIIHIHJIJJIFHIIIIIHGHIGIJIHGHGDHHHHIIHIIGGHHIHHGDBCDDEDDCDDDCDDDDEDD>BCDDD_Mismatch_0_Sense_+_Library_PoolT
ATTCTTCAGGTTGAATAACCTAGTTGCATTGTTGTATCGACTCCCTGGGTACACATATATAATTACGGCCATTTGCCTTTGATGTAAAGCCTAC
>Frequency_2_QualityScore_FDHGHHHGGHGIIGGIIJIIJIJJFHIIJIJEHIIDGIIIJJJJIJIJIIIGGIIJGIJIIHGFHGCFGEFEEEEEEEDACAACDDDDDEBDCC_Mismatch_0_Sense_+_Library_PoolT
GTGATTGATGTAGTGGCATCTAGGTCATGCGTAGGTTTATTGCAAGTGAAGTGCCCAACTATAGGGTTTACACCTATCAACGGGATTCGATGCA
>Frequency_2_QualityScore_FFGHGHGJIJJIJIGIIIHIIGGIHIJGIIIIIIJIIIIIIJJIJIIIGIJJIGIGHHIIJIIFIIJJGHFFFHEDEEFFEEEDEECDEDCCCD_Mismatch_0_Sense_+_Library_PoolT
TATGATGTCTACTCTGCGTTGATGCCGTGATATATAATCTTACTGTATTTGATGCACCCTGACTTCTTTAAGAGTCTGCTAGCATGATACACTA
>Frequency_2_QualityScore_FFHHHHHJJJIJIJJJIJJIJJJJJGHIIIJJJJJJJJJJIIIIJIIIIIJJIIIIIIIHHHGGGDGEEEEEEEEECEEEDDDEEDDDDDDEEC_Mismatch_0_Sense_+_Library_PoolT
GCAAGTGAAGTGCCCAACTATAGGGTTTACACCTATCAACGGGATTCGATGCATTATTCTTCAGGTTGAATAACCTAGTTGCATTGTTGTATCG
>Frequency_1_QualityScore_FFHHHHHJJJJJJJJJJJJJJHIJIJJJJJJJJJJJJIJIIIJJHJJJJJJJJJJJJJJJJHHHHHHFFFEFFECEEEEEEDCCDDDDEDDDDD_Mismatch_0_Sense_+_Library_PoolT
GTGAAGTGCCCAACTATAGGGTTTACACCTATCAACGGGATTCGATGCATTATTCTTCAGGTTGAATAACCTAGTTGCATTGTTGTATCGACTC
>Frequency_1_QualityScore_FFHHFHHJFHIIIJJJIIIJJIJJHIJGHEIIIJJJJIJIJJJJJJIJHIJJJGHIIIIGCAHHHDFFFCDDDEEEEEEDEDDCCDDDDCCDDD_Mismatch_0_Sense_+_Library_PoolT
GCACATTGATGTAACGAATTCCGGATTACACATGTATATATAGAACTGTTTTGCACTTACAACTATTGTGCATTGATGTGAGGATTCCCATAGG
>Frequency_1_QualityScore_:AB+A2AE:A<EF:A3C<C::C<EB?+AB@1?_Mismatch_0_Sense_+_Library_PoolT
TTTTGTAATTGAATCTACTGCACATTGATGTA
>Frequency_1_QualityScore_?DBCCB?GIEDEGDHGGGGAAAFCCEHGIHDGGHHGGFFGC_Mismatch_1_Sense_+_Library_PoolT
GATGCAGAAGTTATATTTATGTACGCATGACTTTTTTGTAG
>Frequency_1_QualityScore_FFHHHHHJJJJJJJJJJJJJJJJJJIJJJJJJJJJJJJJJIJJJJJJJJJJJIJJGJIJJJJJJJIIJHHHGHHFFFFFDDDDEDDDDDDDDCD_Mismatch_0_Sense_+_Library_PoolT
TACTGTGAACTGATGCAGAAGTTATATTTATGTACGCATGACTTTTTTGTAATTGAATCTACTGCACATTGATGTAACGAATTCCGGATTACAC
>Frequency_1_QualityScore_FFHHHFHIJJJJJJJJJJJJJJIJJJJJJJJJIIJJJJJJJJJJJJJJJIJJJJJIJIJJFGHGIIJHHHHHHFFFFFFD_Mismatch_0_Sense_+_Library_PoolT
TACTGTGAACTGATGCAGAAGTTATATTTATGTACGCATGACTTTTTTGTAATTGAATCTACTGCACATTGATGTAACGA
>Frequency_1_QualityScore_FFHHHHHJJJJIIJJJJJJJJJJJJJJIJJJJJJJJJJIJHHIJJJJJJJJJJJJJIJJIJIJJJJJJIHIJJHHHGHFFFFFFDEFEEEEEDE_Mismatch_2_Sense_+_Library_PoolT
ACATCTTACTGTATTTGATGCACCCTGACTTCTTTAAGAGTCTGCTAGCATGATACACTACTCTGCTGACCCCTTTATGTAATGTGTCTACTAT
>Frequency_1_QualityScore_FFHHHHHJJJJJJJIIJIJJJJJIGHJHIJJIJJIHHJGGIJJGGIJJJIJIGHGJJIIJJIIIIJJIJGHGHDFEEEEEECCDCDDDADCFDD_Mismatch_0_Sense_+_Library_PoolT
CATTATTCTTCAGGTTGAATAACCTAGTTGCATTGTTGTATCGACTCCCTGGGTACACATATATAATTACGGCCATTTGCCTTTGATGTAAAGC
>Frequency_1_QualityScore_FFFFHHHJJJJJJJJJJJJJJIJJJJJJJJJIJJJJJJJIJJJJJJJJJGJIJJJJJIIJJJHIIHHHHGHHHGFFEDFFDDDDDDDDDDDDDD_Mismatch_0_Sense_+_Library_PoolT
GGTACACATATATAATTACGGCCATTTGCCTTTGATGTAAAGCCTACTGTGAACTGATGCAGAAGTTATATTTATGTACGCATGACTTTTTTGT
>Frequency_1_QualityScore_FFHHHHHIJJJJJJIJJIJJJJJJJJJJJJJJJJIJJJJJJJJJJJJJJJIJIJJJJJJIHGHHHFFFFCEDDDDDDDDDDDDDDDDDFEDDDD_Mismatch_0_Sense_+_Library_PoolT
CAGAAGTTATATTTATGTACGCATGACTTTTTTGTAATTGAATCTACTGCACATTGATGTAACGAATTCCGGATTACACATGTATATATAGAAC
>Frequency_1_QualityScore_DDHFFFDF??E>FB1@FDDGGD@DHGIIEGEDCFGAHGIIGGEBFFIGIIGGHIGH=GHDDHCHHHEHDADEB?BAABCC@CCCC;=5@ADDCC_Mismatch_0_Sense_+_Library_PoolT
CATATATAATTACGGCCATTTGCCTTTGATGTAAAGCCTACTGTGAACTGATGCAGAAGTTATATTTATGTACGCATGACTTTTTTGTAATTGA
>Frequency_1_QualityScore_FFHHHHHJIJJJJJJIIJJJJJJJJJJJJJIJIIJJJJJJJJJIJIHIIJJJJJJJJJI_Mismatch_0_Sense_+_Library_PoolT
GGCCATTTGCCTTTGATGTAAAGCCTACTGTGAACTGATGCAGAAGTTATATTTATGTA
>Frequency_1_QualityScore_FFHHHHHJHIJJGIIIJJIJJIJJJGIJIJJJJJJJJJIJJJIJJJJJJIIJJIJIJJJJJJGGEHHHFFFFFFCDEFEDECDDDDDDEEDDDD_Mismatch_0_Sense_+_Library_PoolT
GGGATTCGATGCATTATTCTTCAGGTTGAATAACCTAGTTGCATTGTTGTATCGACTCCCTGGGTACACATATATAATTACGGCCATTTGCCTT
>Frequency_1_QualityScore_FFHHHHHJJJIJIJJJJJJJHIJJJJJJJJJJIIJJJJJJJJJJJJJJJJJIJJJJIJJJHHFFEEEEFEEDDDD@CCCDDDDDDDDEDFEECB_Mismatch_0_Sense_+_Library_PoolT
CTTTGATGTAAAGCCTACTGTGAACTGATGCAGAAGTTATATTTATGTACGCATGACTTTTTTGTAATTGAATCTACTGCACATTGATGTAACG
>Frequency_1_QualityScore_FFHHHHHJJJHIJHEHIJJJJJJJJJFIJI_Mismatch_0_Sense_+_Library_PoolT
CTGCACATTGATGTAACGAATTCCGGATTA
>Frequency_1_QualityScore_FFHHHHHJJJJJJJJHIIJIJJIJJJJJIJIHHGJJIIJJJJIJJIJIJJJIIJJJJJJHHIIJJIHHHHHHFFFFFFEEEEEEEE_Mismatch_0_Sense_+_Library_PoolT
ATGTAAAGCCTACTGTGAACTGATGCAGAAGTTATATTTATGTACGCATGACTTTTTTGTAATTGAATCTACTGCACATTGATGTA
>Frequency_1_QualityScore_FFHHHHHJJJJIIIJJJJJGJIJJJJJJJJJJJJJJJJJIJJJJJJJIJJJJJJJIJJJJJJJJIJIJHHGFFFFFDDDDDDDDDDDEE_Mismatch_0_Sense_+_Library_PoolT
TGATGCAGAAGTTATATTTATGTACGCATGACTTTTTTGTAATTGAATCTACTGCACATTGATGTAACGAATTCCGGATTACACATGTA
>Frequency_1_QualityScore_FFHHHHHIJJJJJJJJIJJJJFHHIIJJGIJIFHIJJJJIJIJHJJJJIIJJJJJJIIJJJJJEHHHHHEFFFFFFCEDBBDDDDDCDDDDEED_Mismatch_0_Sense_+_Library_PoolT
ATTGATGTAGTGGCATCTAGGTCATGCGTAGGTTTATTGCAAGTGAAGTGCCCAACTATAGGGTTTACACCTATCAACGGGATTCGATGCATTA
>Frequency_1_QualityScore_FFHHHHHJJJJJJJJJJJJJJJJJJJJJJJJJJJJJJJJJJJJJJIIIGHIJJIJJJJJJJHIIJGIHHEHHHHGFFFDDEEDDDDDDDDEEDF_Mismatch_0_Sense_+_Library_PoolT
CACATATATAATTACGGCCATTTGCCTTTGATGTAAAGCCTACTGTGAACTGATGCAGAAGTTATATTTATGTACGCATGACTTTTTTGTAATT
>Frequency_1_QualityScore_FFHHHHHJJJJIJJJJJIJGJIIJJJIIJJGHIIJJJIJJJIJIJIGJJIJJJJJJJJJGJJJIIGGIGJIIHHEEHHFHHFFFFFFEEDACEB_Mismatch_0_Sense_+_Library_PoolT
GTATTTGATGCACCCTGACTTCTTTAAGAGTCTGCTAGCATGATACACTACTCTGCTGACCCCTTTATGTAATGTGTCTACTATTACTCGATGT
>Frequency_1_QualityScore_FFHHHHHJJJJJIIJJJJJJJJJJJIJJJIJJJJJJJJJJJJJJJJJJJJJHHIJJJJJIJJJJJJJJGHHFFFEEEEEEEDDDDDEEEEDDDD_Mismatch_0_Sense_+_Library_PoolT
TTATTCTTCAGGTTGAATAACCTAGTTGCATTGTTGTATCGACTCCCTGGGTACACATATATAATTACGGCCATTTGCCTTTGATGTAAAGCCT
>Frequency_1_QualityScore_FEHHHHHIJJJIJJJFHJJJJJAHIJBFHIIJGIJJJJJJIIIJIJJJJJJIJJJIJJJIIJHHGHGHFFFDD>AEDDDDDCCDDDDEDDD@CC_Mismatch_0_Sense_+_Library_PoolT
GTTTTGACATGATGGTTTCCCGAGGGTAAATGTTTTATGTGATTGATGTAGTGGCATCTAGGTCATGCGTAGGTTTATTGCAAGTGAAGTGCCC
>Frequency_1_QualityScore_FFHHHHFHIJJJJJJIJHJJJJJJJJJJIJIJGHIJJJJJJJJJJJJJJHIJIJJJJJJJJHHHFHHHFFFDFFEEEDECDCDDDDDDDDCDCD_Mismatch_0_Sense_+_Library_PoolT
ACCTAGTTGCATTGTTGTATCGACTCCCTGGGTACACATATATAATTACGGCCATTTGCCTTTGATGTAAAGCCTACTGTGAACTGATGCAGAA
>Frequency_1_QualityScore_EFGGFHHJJJJIJJGHGGGGEHEHJJJJIJJJIJI?DGIJJJJJIJJIJJJGGGEGGHIJIGHHGFFFFDEFFCEEEEEDDEDCCCCCCACCDD_Mismatch_0_Sense_+_Library_PoolT
TAGGTTTATTGCAAGTGAAGTGCCCAACTATAGGGTTTACACCTATCAACGGGATTCGATGCATTATTCTTCAGGTTGAATAACCTAGTTGCAT
>Frequency_1_QualityScore_FFHGHHFHHIJJJJJJJIJJJJJJIJJJJJICIJJIJJJIIJJJJJJJIGIJJFHIGJHGGGHGIHIEHHEHFHFFFFFFCCCEEBD=ACCDBC_Mismatch_0_Sense_+_Library_PoolT
ATGCCGTGATATATAATCTTACTGTATTTGATGCACCCTGACTTCTTTAAGAGTCTGCTAGCATGATACACTACTCTGCTGACCCCTTTATGTA
>Frequency_1_QualityScore_FFHHHHHGIIIIIIJJJJJIJJJJIIJJJIIJJJJIJIJIGIIJJJJIIJIIIIJJJIJJJJIJIGJJFDEHHHHHFFFFFEEEDDDDCDDFDE_Mismatch_0_Sense_+_Library_PoolT
TGCCGTGATATATAATCTTACTGTATTTGATGCACCCTGACTTCTTTAAGAGTCTGCTAGCATGATACACTACTCTGCTGACCCCTTTATGTAA
>Frequency_1_QualityScore_FFHHHHHJJIIJJJJJJJJIJJJJJJJJJJJJJJJJIJJJIIJJJJJJIJIJJJJJJJJIJGHHAHHGFEFFFFFEEEDDDDDDDDDDDDDDBD_Mismatch_0_Sense_+_Library_PoolT
GTACACATATATAATTACGGCCATTTGCCTTTGATGTAAAGCCTACTGTGAACTGATGCAGAAGTTATATTTATGTACGCATGACTTTTTTGTA
>Frequency_1_QualityScore_FFHGHHHJJJJJHGIJJJJJJIIBGIIJJGIJJJJJJJJJHI_Mismatch_0_Sense_+_Library_PoolT
CTGATGCAGAAGTTATATTTATGTACGCATGACTTTTTTGTA
>Frequency_1_QualityScore_FFHHHHHJJJJJJIIJJJJJJGIGHIHIJJFHIHIJIIIJJDGHJJIIIJIFHIHIFHIJHIJHHGHGHEEFFFFEEEEEEDDDDDDDCDDDDD_Mismatch_0_Sense_+_Library_PoolT
TGCAATGTCTATTATGTTTTGACATGATGGTTTCCCGAGGGTAAATGTTTTATGTGATTGATGTAGTGGCATCTAGGTCATGCGTAGGTTTATT
>Frequency_1_QualityScore_FFHHHHHJJJJJJJJJJJJJJJJJJJJJJJJIJJJJJIGJJJJJJHIJJJJJJIJJIIIIIJIJHHHHHHFDDEEDFEDDDDDDDDEDDDDDDD_Mismatch_0_Sense_+_Library_PoolT
GCCATTTGCCTTTGATGTAAAGCCTACTGTGAACTGATGCAGAAGTTATATTTATGTACGCATGACTTTTTTGTAATTGAATCTACTGCACATT
>Frequency_1_QualityScore_FFHHHHHIIIJJJJJJJJJJJIJJIJIIHIIJJJJJGGIJJJIJIJJJJJIFHJJJJIIJFD?EFFFFFDDECEEFFEEEDDEDEEEECBDDDD_Mismatch_0_Sense_+_Library_PoolT
ATTACTCGATGTGCCTCCAAATGCAATGTCTATTATGTTTTGACATGATGGTTTCCCGAGGGTAAATGTTTTATGTGATTGATGTAGTGGCATC
>Frequency_1_QualityScore_EFHDHFHIJJHIJHBHGIIJJJGJBHIIHIJJJFJJIJHJIIJJJEHIJEHHIJJJJJIHIJCHGIHGHBDEFECADACCD@>CCDEDCDEDED_Mismatch_0_Sense_+_Library_PoolT
TACACCTATCAACGGGATTCGATGCATTATTCTTCAGGTTGAATAACCTAGTTGCATTGTTGTATCGACTCCCTGGGTACACATATATAATTAC
>Frequency_1_QualityScore_FFHHHHHJJIJIJJJIJJIJJJJJGIJIIJJJJJJJJJJJHIJJJJJGIIJJJJIJJJJJJJJJHHHHHBFFFFFEEDEEEDEEDDDDDDEFDD_Mismatch_0_Sense_+_Library_PoolT
CAAGTGAAGTGCCCAACTATAGGGTTTACACCTATCAACGGGATTCGATGCATTATTCTTCAGGTTGAATAACCTAGTTGCATTGTTGTATCGA
>Frequency_1_QualityScore_FFHHGHFHHIIJIJJJJJJ3FGFIJIIJJJJIJJJHIJJIJJIIIJIJJHFHHHFFFFFEECCABCDEDDDDDDDDDDDDDACDEEEDD<@<CC_Mismatch_0_Sense_+_Library_PoolT
CCAGAGTATATATATACCCACTACTTGATGCAGCAATTGCGGGTCGTGATGGCCACCTTGGAGTGTACCTTGGTCAACAGGTATTTCGGAGTTA
>Frequency_1_QualityScore_FFHHHHHJJJJJIJJJIJJJJJJJGIJIJJJJJJJJJJEGHJIIJJJJJJJJJJJJJJIJJHHHHHHFFEEFFFDEECEEDDDDDCDCDDDDDD_Mismatch_0_Sense_+_Library_PoolT
TGAATAACCTAGTTGCATTGTTGTATCGACTCCCTGGGTACACATATATAATTACGGCCATTTGCCTTTGATGTAAAGCCTACTGTGAACTGAT
>Frequency_1_QualityScore_FFHHHHHJJHJJJJJJIIJIJJJJJJHIJGIJIJJJJJJJJJJJJJJJJJJJJJJJJJJJJJJHHACEFDFFFEEEEEFEEDDDDDDDDEEDDD_Mismatch_0_Sense_+_Library_PoolT
CGGGATTCGATGCATTATTCTTCAGGTTGAATAACCTAGTTGCATTGTTGTATCGACTCCCTGGGTACACATATATAATTACGGCCATTTGCCT
>Frequency_1_QualityScore_FFHGHHHIJJJJJJJJJIJIJJJHIIJHHJIJJJJIJJJJJIH<HBDGFHHIJJIJIJIIIGIJJHHFFBDFFFEECCECEDDECDDDDDDDFC_Mismatch_0_Sense_+_Library_PoolT
TTCAGGTTGAATAACCTAGTTGCATTGTTGTATCGACTCCCTGGGTACACATATATAATTACGGCCATTTGCCTTTGATGTAAAGCCTACTGTG
>Frequency_1_QualityScore_FFHHHHHJJJJJJJJJJFHJJIIJIJJJJJJIJJJIJJJJJJJJJJJJIJIJJJJIJJJJJJJIJJJJGFHHHHFFFFEEEDEEEDDCDDDCCD_Mismatch_0_Sense_+_Library_PoolT
AGTTATAAAGTTCTGGGTATGATGTCTACTCTGCGTTGATGCCGTGATATATAATCTTACTGTATTTGATGCACCCTGACTTCTTTAAGAGTCT
>Frequency_1_QualityScore_FFHHHHHIJJJJJJJJJJJJJJJJJJJIIJHIJJJJJJJJJIIIJFHIJIJJIJJJJJJJJJIJJHHFFDFFFFEEDEEEEEEECDDDDDDDDD_Mismatch_1_Sense_+_Library_PoolT
ATCAGGTTGAATAACCTAGTTGCATTGTTGTATCGACTCCCTGGGTACACATATATAATTACGGCCATTTGCCTTTGATGTAAAGCCTACTGTG
>Frequency_1_QualityScore_FFHGDAHIIHEHIEHJACHIGGHIHIGIIGGIIJGGIIJ>FDFHH</BGHGEHIG==;A\5@D>?>?659ACCE@DECDC@ACACC@CC:@3>C_Mismatch_0_Sense_+_Library_PoolT
TACCTTGGTCAACAGGTATTTCGGAGTTATAAAGTTCTGGGTATGATGTCTACTCTGCGTTGATGCCGTGATATATAATCTTACTGTATTTGAT
>Frequency_1_QualityScore_FFHHHHHJJJJJIIJJHIIJGIIIJJJIJJJJJIJIJIIJHIIJJJJJJJJJIIJIIJJIIJHIIHIJHEHGHFFDDEEEEDDDDDDDDDEEEE_Mismatch_0_Sense_+_Library_PoolT
TGCATTATTCTTCAGGTTGAATAACCTAGTTGCATTGTTGTATCGACTCCCTGGGTACACATATATAATTACGGCCATTTGCCTTTGATGTAAA
>Frequency_1_QualityScore_DEFFHHHIGBFHHHGIEIJIIJIJJJJJIIJJH_Mismatch_0_Sense_+_Library_PoolT
TACACATGTATATATAGAACTGTTTTGCACTTA
>Frequency_1_QualityScore_FDHHFHFHHIJJJJJIJJFHIJJIJEHIJGGHIJJIJJJJHHJJGDFHHIJIJJJJJGIICGGHHGHHFFEFFDEDAD@DDDDEFEDCEEDDEE_Mismatch_0_Sense_+_Library_PoolT
GATGTAGTGGCATCTAGGTCATGCGTAGGTTTATTGCAAGTGAAGTGCCCAACTATAGGGTTTACACCTATCAACGGGATTCGATGCATTATTC
>Frequency_1_QualityScore_FFHHHHHJJJJJJJJJJJHIJIJIJJJJJJJJJIJJJJJJJIJJJHIJJJJIIJJJJJJJJJIHHHHHHFFFFFFCEEEEEDDDEEBBDDDDDD_Mismatch_0_Sense_+_Library_PoolT
AAGTGCCCAACTATAGGGTTTACACCTATCAACGGGATTCGATGCATTATTCTTCAGGTTGAATAACCTAGTTGCATTGTTGTATCGACTCCCT
>Frequency_1_QualityScore_D??<:DBDFF92<EHDFGFHFEFII9**1?<GB4CFFA??GFFIIE>?FE:<DF@8@CC@=EF@=7AC>??D@DBB;A>>6@_Mismatch_0_Sense_+_Library_PoolT
AAAGCCTACTGTGAACTGATGCAGAAGTTATATTTATGTACGCATGACTTTTTTGTAATTGAATCTACTGCACATTGATGTA
>Frequency_1_QualityScore_FFHHHHHJIJJJJJJJJJJIJIIJIJJJJJGJJJJJIJJJJJJJJJJJJJIJJJJJJJIJJJJJJJGHHHHHGHFFFFFFDCDDDDDDBDDDDC_Mismatch_0_Sense_+_Library_PoolT
CTACTGTGAACTGATGCAGAAGTTATATTTATGTACGCATGACTTTTTTGTAATTGAATCTACTGCACATTGATGTAACGAATTCCGGATTACA
>Frequency_1_QualityScore_DDHBFHHGIIDHIEHE?FGIIIIEHFE:@DA::?AFGHIDG?DE?BGBB4<C78=@HGGHIIIFHEE?EDDDEDAA9=>CDCCC>@CC>::5>>_Mismatch_0_Sense_+_Library_PoolT
ATTATGTTTTGACATGATGGTTTCCCGAGGGTAAATGTTTTATGTGATTGATGTAGTGGCATCTAGGTCATGCGTAGGTTTATTGCAAGTGAAG
>Frequency_1_QualityScore_DDFD?DFE;1@C<CF>CEADA>HFG<C::CDDAGEFG9DFEIIBD@DCFGGBDAFE4@;@5:A?@BCDC=3;A@>>;>;CA@(-;?C>@@@@AC_Mismatch_0_Sense_+_Library_PoolT
GTCATGCGTAGGTTTATTGCAAGTGAAGTGCCCAACTATAGGGTTTACACCTATCAACGGGATTCGATGCATTATTCTTCAGGTTGAATAACCT
>Frequency_1_QualityScore_DFHGHHHJGGJIIJJIIJJEHHIIJIGIJIIJHHIIGIJIIGIIJIIJIJIJIIJJJJJGIEHBDFEFFDEEEEEECDDDDDDCCDEDEDDDDD_Mismatch_0_Sense_+_Library_PoolT
TTTGATGTAAAGCCTACTGTGAACTGATGCAGAAGTTATATTTATGTACGCATGACTTTTTTGTAATTGAATCTACTGCACATTGATGTAACGA
>Frequency_1_QualityScore_FFDHHHHJIJJJJJICHHIIIJJGICFGIJGIJJJJJJBHFFGI@DHIIIGHIDHH<AFHAHGGI>EABB@CDCDC@CCDDDDDDDDDCDFAAA_Mismatch_0_Sense_+_Library_PoolT
ACCTTGGTCAACAGGTATTTCGGAGTTATAAAGTTCTGGGTATGATGTCTACTCTGCGTTGATGCCGTGATATATAATCTTACTGTATTTGATG
>Frequency_1_QualityScore_FFHHHHHJJJJJJJJJJIJJJJJJJJJJHJIIJJJJJJJJJJJJJJJJJJJJJJGIFHIIIJJIJIJGIEHHHHFFDDEDEDDDDDDDDDDFEE_Mismatch_0_Sense_+_Library_PoolT
ATGCATTATTCTTCAGGTTGAATAACCTAGTTGCATTGTTGTATCGACTCCCTGGGTACACATATATAATTACGGCCATTTGCCTTTGATGTAA
>Frequency_1_QualityScore_FFHHHHHJJJJJJJIJFIJJJIJJIJJIJJJJIIJIJJJJJJJJJJJJJJJIJIJJJJIGIJJJJJJJIGHGIJHHHEHHHFFFEFEEECECCB_Mismatch_0_Sense_+_Library_PoolT
ATACACTACTCTGCTGACCCCTTTATGTAATGTGTCTACTATTACTCGATGTGCCTCCAAATGCAATGTCTATTATGTTTTGACATGATGGTTT
>Frequency_1_QualityScore_DEHHHHFHIIJJJJIJJJJGIJHIIIIJGIJJJJJJIJJJJJJIIJJJJJGGIJJJIJGIIJJJJJEHHHHHHHFFFF_Mismatch_0_Sense_+_Library_PoolT
CTACTGTGAACTGATGCAGAAGTTATATTTATGTACGCATGACTTTTTTGTAATTGAATCTACTGCACATTGATGTAA
>Frequency_1_QualityScore_FFHHGHHJJJJJIJJJJHIJGJHJIJHIJJIJIIJIJJJJDHHJJJJIJJHIIJJIJJIJJGEHHFHHGDFEFFFFEEEEEEDDEDBDDBDDDD_Mismatch_0_Sense_+_Library_PoolT
AGTGCCCAACTATAGGGTTTACACCTATCAACGGGATTCGATGCATTATTCTTCAGGTTGAATAACCTAGTTGCATTGTTGTATCGACTCCCTG
>Frequency_1_QualityScore_EFFFFHDGEGHGGIFFHDFEHGHGGCHIGGFHJGGHJIGGDHIJIGGIGFBG_Mismatch_0_Sense_+_Library_PoolT
TATTTATGTACGCATGACTTTTTTGTAATTGAATCTACTGCACATTGATGTA
>Frequency_1_QualityScore_FFHHHHHJJJJJJIIJIJJJJJJJJJJIJIJJIJJJGIJJJJJGHJJCHGJIJFHJJJJJGJEHIHHHHHHFFFFFDEEEDEDCDDDDDDDDDD_Mismatch_0_Sense_+_Library_PoolT
TCCAAATGCAATGTCTATTATGTTTTGACATGATGGTTTCCCGAGGGTAAATGTTTTATGTGATTGATGTAGTGGCATCTAGGTCATGCGTAGG
>Frequency_1_QualityScore_DFHHFHHIIIJICGHHHDGIHJJJJJJEGCFHIICGFHGGFGIJGDIIEIIIIGG>HHAE>CEECAADFFDFFCCCDDFEDCCCDDCDBD?CDD_Mismatch_0_Sense_+_Library_PoolT
CAGGTATTTCGGAGTTATAAAGTTCTGGGTATGATGTCTACTCTGCGTTGATGCCGTGATATATAATCTTACTGTATTTGATGCACCCTGACTT
>Frequency_1_QualityScore_FFHHHHHJJJJJJJJJJJJJJGIJGJJIIJJHIJJJIJJJJJIJIJJJJJJJJJJJJJJJJJJHHHHHDFFEEEEEEEEEEFEFEEDDDDDDDD_Mismatch_0_Sense_+_Library_PoolT
ATCAACGGGATTCGATGCATTATTCTTCAGGTTGAATAACCTAGTTGCATTGTTGTATCGACTCCCTGGGTACACATATATAATTACGGCCATT
>Frequency_1_QualityScore_FFHHHHHFHHJHJJJJJJJJIJIIJIJJJJJJJJHIIIJJJJJJJJJJJJJJJGJJIJJJJJFIHIJJHEHHGHFFFEFFDECEEEEDDDDEDD_Mismatch_0_Sense_+_Library_PoolT
TTCTGGGTATGATGTCTACTCTGCGTTGATGCCGTGATATATAATCTTACTGTATTTGATGCACCCTGACTTCTTTAAGAGTCTGCTAGCATGA
>Frequency_1_QualityScore_FFHHHHHJJJJJJJJJJJJJJJJJJIIJHGJJJJJJJJJJJJJJJJIJIJJJIIJJJJJJJGHIHHHGHHFFFFFDDDDEDDBDDDDDCDDDDC_Mismatch_0_Sense_+_Library_PoolT
GTGAACTGATGCAGAAGTTATATTTATGTACGCATGACTTTTTTGTAATTGAATCTACTGCACATTGATGTAACGAATTCCGGATTACACATGT
>Frequency_1_QualityScore_FFHHHHHJJHHJJJJJJJJJIJJIJJJJJJJJJIJFGIJJJIJJJJJIJJJJJJJJJJIJJJHHHHHHHEFFFFFFEEEEEDEDEEDDDDDDDD_Mismatch_0_Sense_+_Library_PoolT
ATAACCTAGTTGCATTGTTGTATCGACTCCCTGGGTACACATATATAATTACGGCCATTTGCCTTTGATGTAAAGCCTACTGTGAACTGATGCA
>Frequency_1_QualityScore_FFHHHHHJJJIHIJJJJJJIJIJJJJJJJJJJJJJHIJJIJJIJIJJJHIJJJJJJJJJIIJJJJHHHHEFFBBCCEEDDDDEEFEEEEEDBBD_Mismatch_0_Sense_+_Library_PoolT
ACCTATCAACGGGATTCGATGCATTATTCTTCAGGTTGAATAACCTAGTTGCATTGTTGTATCGACTCCCTGGGTACACATATATAATTACGGC
>Frequency_1_QualityScore_DEHHGGHJJIIEGHJJJJJJJIIGIIEEHGHIJJIIJJDHIIIJIGHHIGGHBGHDIJJBGGI5?=CHFD@DDBBEEECEEECDDDDDACBBCC_Mismatch_0_Sense_+_Library_PoolT
TATTACTCGATGTGCCTCCAAATGCAATGTCTATTATGTTTTGACATGATGGTTTCCCGAGGGTAAATGTTTTATGTGATTGATGTAGTGGCAT
>Frequency_1_QualityScore_FFHHHHHJJJJJJJJJJJJJJJJJJHGJJJJJJJJJIJJJJJJJJJJJJJJHHIJJIJJJJJJJJJJJJHHFFFFEEEEEEEDDDDFEDFDDDD_Mismatch_1_Sense_+_Library_PoolT
TTATTCTTCAGGTTGAATAACCTAGTTTCATTGTTGTATCGACTCCCTGGGTACACATATATAATTACGGCCATTTGCCTTTGATGTAAAGCCT
>Frequency_1_QualityScore_FFHHHHHJJJJJJJJJJJJJJFIJIJJJJJJJJJJJJJJJJIJJJJIJJJJJJJIJJJJJIJJJIIJJJIJJJJJJJJHHHHHHHEF_Mismatch_0_Sense_+_Library_PoolT
ATATAGAACTGTTTTGCACTTACAACTATTGTGCATTGATGTGAGGATTCCCATAGGCATATATATATATATTTTCTTGCATTTGAA
>Frequency_1_QualityScore_DDFAHFHJJJJJHIIJIIHJIIJEGHGGGIFHIIIJIDGGHIJBHCHIJGIJJJIGIDGHGFFFFDCE@CCCCDCCCDDDDDDDDDDCC;@CAC_Mismatch_0_Sense_+_Library_PoolC
GTTGAATAACCTAGTTGCATTGTTGTATCGACTCCCTGGGTACACATATATAATTACGGCCATTTGCCTTTGATGTAAAGCCTACTGTGAACTG
