# Supplementary material for: Differential Gene Expression Reveals Candidate Genes for Drought Stress Response in Abies alba (Pinaceae)
Source: PLoS One. 2015 Apr 29;10(4):e0124564. doi: 10.1371/journal.pone.0124564 (PMC4414588; doi:10.1371/journal.pone.0124564)
Supplement: S3 File — (GZ) [file pone.0124564.s003.gz › comp21289_c0_seq1.fa]

>comp21289_c0_seq1 len=688 path=[1:0-631 633:632-687]
CGGCAATGACACAGCACGCTCAATGGAATACTGGAGGAGAGCCTTCTCCTTTTGGAACATTCGGGAATCTTAATCCCGCAATTTCATCTCAGACACACCAATGGCGCCCTACTAGTTCCGACACCGACAGATTTCCATGGCATCCGAGTTCTGTTAATCAGATACACCAGCTGCCTGCCCCACAGCCGCCAAATTTGTCCGACTCTACTCAGTCCGGATATCTACCCAATTTGCCAAACGTCCATCGTTCTCCATCAATAACATCTGGATCCGATAGGGGTCGCCAGTTAGGCCAATCTGAACAGCCGCCTTCTTCTGGTCCATCAACTTGGCGGCAGATAGACCCTCGACCGCCAGGATGATTACAAATTTTGGTTTATCTATATTTTTTATGTTTATTTCGCATACAACTTGAGCCACTTGGATATTGAATATTACATAAACTCTGAGACTCACGAGAATCCCACAGTATAGCTTATTTATAAACCAGGCAGCATTTGATTGTTTCGAGATTTTTTCATTAAATTATAAAAATAATAAATACCATTTATAGTGAATTCTTTTTAGTCACAGAAATTTGCTCTTCCATTGTTCTTCTGACATCTCTGGTTTTGGTTAGAGATCTTTCATGGTTTTGGGTTTTGGTTAGTACTGTTGAATGGCTTCCTGCTATTCAACATTATAACAT

>Frequency_12_QualityScore_EFHHEGFIIHIHIIIIHIIHIIIIIIIIIHIHHHHHHHHHHHHFFGGGGGFFFEEEEDCCCCBDCCCDDABCBAACACCAABACDCDDDCBCBC_Mismatch_0_Sense_+_Library_PoolT
GGGGTCGCCAGTTAGGCCAATCTGAACAGCCGCCTTCTTCTGGTCCATCAACTTGGCGGCAGATAGACCCTCGACCGCCAGGATGATTACAAAT
>Frequency_12_QualityScore_FEHHHHGJIIIIJJIIHIJIIJJIIIIIJIIIIDHIIIIJIIIIIHIIHIHHFGGGGFEEDCDBCDDCDCBCDDDEDCCDDCCCDCCBDCDDCC_Mismatch_0_Sense_+_Library_PoolT
CCCAATTTGCCAAACGTCCATCGTTCTCCATCAATAACATCTGGATCCGATAGGGGTCGCCAGTTAGGCCAATCTGAACAGCCGCCTTCTTCTG
>Frequency_9_QualityScore_FFHHHGHJIIIJJIIJJJIJIIIIIIIJJIIIJIIIJIJIHIJIIIIIIIIIHHFECBCBDDDDDDCCDCDDDDDDACDBCDCEEEDCDCDDDD_Mismatch_0_Sense_+_Library_PoolT
GTCGCCAGTTAGGCCAATCTGAACAGCCGCCTTCTTCTGGTCCATCAACTTGGCGGCAGATAGACCCTCGACCGCCAGGATGATTACAAATTTT
>Frequency_9_QualityScore_EFGGGGGHIIIGEHHHGGHGIFHGGCEGGEFDEEEDEEEDECCAACBC@ABCCBCDDCDEEDCCCCCABACCCDAABCCCCCCCCAACBCCCCB_Mismatch_0_Sense_+_Library_PoolT
CTTGGCGGCAGATAGACCCTCGACCGCCAGGATGATTACAAATTTTGGTTTATCTATATTTTTTATGTTTATTTCGCATACAACTTGAGCCACT
>Frequency_8_QualityScore_FEHHHHHJIJJHIJJJJJJJJJIJJJJJIIJJJJHHIJJJJHIJIJIJJIIHHGHHGGFFEDDDDDDDDBDDDCDDDEDDDDDDDDDDDDDC@B_Mismatch_0_Sense_+_Library_PoolT
GTTCTCCATCAATAACATCTGGATCCGATAGGGGTCGCCAGTTAGGCCAATCTGAACAGCCGCCTTCTTCTGGTCCATCAACTTGGCGGCAGAT
>Frequency_8_QualityScore_FFHHHHHJJJJJJJJJIJJIIIIIJIHIHIIIIJIJJJIHIJIIIFEDEEEEDECDDDCDDDDCACDACACDCEDDCCCDDDDCABBCDDCDEB_Mismatch_0_Sense_+_Library_PoolT
GCCAATCTGAACAGCCGCCTTCTTCTGGTCCATCAACTTGGCGGCAGATAGACCCTCGACCGCCAGGATGATTACAAATTTTGGTTTATCTATA
>Frequency_7_QualityScore_FFHHHHHJJJJJJIIIIHJIHIIJEHHHIJHIGEEECDEDEEEEDDDDDDDDCACDDDDDCEDEEEEDDDDDCDEDDDEDBCCDDDDDDDDDDD_Mismatch_0_Sense_+_Library_PoolT
ATCAACTTGGCGGCAGATAGACCCTCGACCGCCAGGATGATTACAAATTTTGGTTTATCTATATTTTTTATGTTTATTTCGCATACAACTTGAG
>Frequency_7_QualityScore_EEGHGGGHIIJJEGGHIGGHIHIIIIHIHIIIIJIJIHIIHFFGGFFFFFFEEECDDDCDDDDCCDBCC??CCCCCCCDCCCBBCCC?BC@CCA_Mismatch_0_Sense_+_Library_PoolT
ATCCGATAGGGGTCGCCAGTTAGGCCAATCTGAACAGCCGCCTTCTTCTGGTCCATCAACTTGGCGGCAGATAGACCCTCGACCGCCAGGATGA
>Frequency_7_QualityScore_FFHHHHHJJJIIIJJJIJJJJJJJJJJJJJJJJIJJJHIIJIJJJJIIIIIIGEDDDCDDDDBCCCCBCABDDCDDBCCCDDDCDDCDDDDDDA_Mismatch_0_Sense_+_Library_PoolT
GCCAGTTAGGCCAATCTGAACAGCCGCCTTCTTCTGGTCCATCAACTTGGCGGCAGATAGACCCTCGACCGCCAGGATGATTACAAATTTTGGT
>Frequency_7_QualityScore_FFGHHGHJIIIJIIIHIIIIIHIFHIJIJJIIIHHHIIIIIHEGIGEFFGGFEBDDDDDEDDDDCDCCDCDBCBAB@BCCDDDDDCDDDEDDDD_Mismatch_0_Sense_+_Library_PoolT
CAAACGTCCATCGTTCTCCATCAATAACATCTGGATCCGATAGGGGTCGCCAGTTAGGCCAATCTGAACAGCCGCCTTCTTCTGGTCCATCAAC
>Frequency_6_QualityScore_FEHGHGHIIIIJIIIJIIIJIIIJJJJJJJJIIIIJJJJJIIJIIIIJIGEDCDEEDDDDDDDDDDDDDBCCBCDCCDDDDDCDDDDDD@ACCD_Mismatch_0_Sense_+_Library_PoolT
GTTAGGCCAATCTGAACAGCCGCCTTCTTCTGGTCCATCAACTTGGCGGCAGATAGACCCTCGACCGCCAGGATGATTACAAATTTTGGTTTAT
>Frequency_6_QualityScore_FFGHHHGIIJJJJIJJGIIIJJIJIIIIJJJIJIJIHIHDEHIIIIHIJIGHHGFGFFFFDEEEDCCCDCCDDDDDDCCDDDEDDDDDDDCCCB_Mismatch_0_Sense_+_Library_PoolT
CCATCGTTCTCCATCAATAACATCTGGATCCGATAGGGGTCGCCAGTTAGGCCAATCTGAACAGCCGCCTTCTTCTGGTCCATCAACTTGGCGG
>Frequency_6_QualityScore_FEGHGHGHIHGHHGGHIIIIHIIIIGHIGIIIHEEHCFFFEGFECCCCBC?ACACCCACDCCB?BCDC?@ABA?AABCBCCDCCCACCAABAAB_Mismatch_0_Sense_+_Library_PoolT
CCGCCTTCTTCTGGTCCATCAACTTGGCGGCAGATAGACCCTCGACCGCCAGGATGATTACAAATTTTGGTTTATCTATATTTTTTATGTTTAT
>Frequency_6_QualityScore_FFHGHGGJIJIJIHIIGIIFGIFFGFGIIIIIHIIJJJIGGHIIIIHIGHHGGGEEEEEDEDEDEEDCDACDDDDDDCCDDDDDDDDDDCCCDD_Mismatch_0_Sense_+_Library_PoolT
AGATAGACCCTCGACCGCCAGGATGATTACAAATTTTGGTTTATCTATATTTTTTATGTTTATTTCGCATACAACTTGAGCCACTTGGATATTG
>Frequency_6_QualityScore_FFHHHHHJIJIIJIHIJIHHIIJIHIGIIIIJHIIIIHIGIHIHIIHHGHGHFGEEECCBCDDDEEDCDDCCCDDDDDCDDCCDDDEDCABCCD_Mismatch_0_Sense_+_Library_PoolT
CAGATACACCAGCTGCCTGCCCCACAGCCGCCAAATTTGTCCGACTCTACTCAGTCCGGATATCTACCCAATTTGCCAAACGTCCATCGTTCTC
>Frequency_6_QualityScore_FEGGGHHJIIJJIHIGHIIIIJJIJJHHDEGGGGEGGGGGEFFFFACCACDBCBACB?@CDDDBBCCBCCBA@ACCACDEEEDEEDCCCCABCC_Mismatch_0_Sense_+_Library_PoolT
GCCGCCTTCTTCTGGTCCATCAACTTGGCGGCAGATAGACCCTCGACCGCCAGGATGATTACAAATTTTGGTTTATCTATATTTTTTATGTTTA
>Frequency_6_QualityScore_FFHHHHHJJIIJIJJJJJJJJGIJJJJGIJJJJJJJJJIIGGGGGFFEEEDCDDDDDBDDBDDCEEEDDCCDDDDDDACDDDDDEEEEEEEDDD_Mismatch_0_Sense_+_Library_PoolT
TGAACAGCCGCCTTCTTCTGGTCCATCAACTTGGCGGCAGATAGACCCTCGACCGCCAGGATGATTACAAATTTTGGTTTATCTATATTTTTTA
>Frequency_5_QualityScore_FFHHGHHIIJGIJBHIHIIHIIJIJJJJIJHIIJJJJJJJJJJJJJHHHGHHGFFFFFEDDDDDDDDDDBDDDDDDDDDDDDDEEDDDDEEEDD_Mismatch_0_Sense_+_Library_PoolT
CTCGACCGCCAGGATGATTACAAATTTTGGTTTATCTATATTTTTTATGTTTATTTCGCATACAACTTGAGCCACTTGGATATTGAATATTACA
>Frequency_5_QualityScore_FFGHHGHHIFIIIIJJGHFIGIHIJFHIIJIIHGIIIIIJHIJIIIIIIIHHIIIFGFFFFEEEDACDDCDDDDDDDDDDDDCCCDBC@@BBCB_Mismatch_0_Sense_+_Library_PoolT
ATTTGTCCGACTCTACTCAGTCCGGATATCTACCCAATTTGCCAAACGTCCATCGTTCTCCATCAATAACATCTGGATCCGATAGGGGTCGCCA
>Frequency_5_QualityScore_FFHHHHHJJJJJJJJJJJJIIJJIJJIJJJJJJJJHIJJJJJJJJJJJJJIFEDDDDDDDDDDDDDDDDCB@CDADDCEEEDDDDDDDDCD@CD_Mismatch_0_Sense_+_Library_PoolT
CAGTTAGGCCAATCTGAACAGCCGCCTTCTTCTGGTCCATCAACTTGGCGGCAGATAGACCCTCGACCGCCAGGATGATTACAAATTTTGGTTT
>Frequency_5_QualityScore_FFHHHHHJJJJJJJJJJJIIJDGIHJJJJJJHIJIJJIHIHIJIIHGHHHHHHEEEEEEEDDDEDCCDDCCDCDDDDDDDCCDDDDDCCDDEDD_Mismatch_0_Sense_+_Library_PoolT
GATAGACCCTCGACCGCCAGGATGATTACAAATTTTGGTTTATCTATATTTTTTATGTTTATTTCGCATACAACTTGAGCCACTTGGATATTGA
>Frequency_5_QualityScore_FFHHHGGJIIIIHHGIJHIHHIFIHIIIIIHHFIIIIIIJIHIIHIIIIIHIIIEGHIJHIHHIIHHHHFGGEFEDDDDCCDDDDEDDD?BCCB_Mismatch_0_Sense_+_Library_PoolT
GCCACTTGGATATTGAATATTACATAAACTCTGAGACTCACGAGAATCCCACAGTATAGCTTATTTATAAACCAGGCAGCATTTGATTGTTTCG
>Frequency_5_QualityScore_FFHHHHHJJJIJFIIJIJJJJJJJIJJJJJJJJJJJJJJJJJJJJJJHHJJJJJJJJJJJIHHHHHGFFEEFFFEEEEDEEEDDEEDDDDDEEF_Mismatch_0_Sense_+_Library_PoolT
AGAATCCCACAGTATAGCTTATTTATAAACCAGGCAGCATTTGATTGTTTCGAGATTTTTTCATTAAATTATAAAAATAATAAATACCATTTAT
>Frequency_5_QualityScore_BDGGGGFHIIEIGIIHIHIFHGH>DEHHHHIIIHIIIHIIIHIGFHHFGHHHIIJHHGAFBFGGEDDECAC>BBC?CCCEDCDDEECC@CCDDC_Mismatch_0_Sense_+_Library_PoolT
TGAGACTCACGAGAATCCCACAGTATAGCTTATTTATAAACCAGGCAGCATTTGATTGTTTCGAGATTTTTTCATTAAATTATAAAAATAATAA
>Frequency_5_QualityScore_FEHHHGGJJJJJJJJJHIIJJGHHJJJJJJJJJJIIJJJJJJJHIIJIIHIGHGGGFFEFEADEEDDDDDDCDDDDDDCCCDCCABCDDDD@CD_Mismatch_0_Sense_+_Library_PoolT
GTCCGACTCTACTCAGTCCGGATATCTACCCAATTTGCCAAACGTCCATCGTTCTCCATCAATAACATCTGGATCCGATAGGGGTCGCCAGTTA
>Frequency_5_QualityScore_FFHHHHHJJJIIJJJJJGHHJJIJIJJJJJJJJJJJJJJJJJJJJJHHFFFFFFEEDEEDEDDDDDDDDBCDDDDCDDDDDDDDDDDDDDDD?A_Mismatch_0_Sense_+_Library_PoolT
TCTGGATCCGATAGGGGTCGCCAGTTAGGCCAATCTGAACAGCCGCCTTCTTCTGGTCCATCAACTTGGCGGCAGATAGACCCTCGACCGCCAG
>Frequency_5_QualityScore_FFHHHHHJJJJJJJIJJJJJHJIIJJJJJJJJIIJJJJJJJJJJIJJJJJJJJIIJIJJJJJJIIEHHHFHHGGGFFFFEEEEDDDDDDDDDDD_Mismatch_0_Sense_+_Library_PoolT
ATACAACTTGAGCCACTTGGATATTGAATATTACATAAACTCTGAGACTCACGAGAATCCCACAGTATAGCTTATTTATAAACCAGGCAGCATT
>Frequency_5_QualityScore_FFGGHHHIJJFIHJJIIJJIIIIIJIJIIGIIIIJJJHHJHHHIJIIJJJFHIJJIJJIHHGGGGFFFBCDCABCDCDCDCCCCCDDCDDCDDB_Mismatch_0_Sense_+_Library_PoolT
CTCAGTCCGGATATCTACCCAATTTGCCAAACGTCCATCGTTCTCCATCAATAACATCTGGATCCGATAGGGGTCGCCAGTTAGGCCAATCTGA
>Frequency_5_QualityScore_FEGHFGHIIIJJHIJIHGIIIJJIIHIIIIIIJJIHHHHHIGHGHIGIHHIFCHHHHDGGGDFEEEDFDBBE?DDDDDBBDDDDEDDCCBCB?C_Mismatch_0_Sense_+_Library_PoolT
CGCATACAACTTGAGCCACTTGGATATTGAATATTACATAAACTCTGAGACTCACGAGAATCCCACAGTATAGCTTATTTATAAACCAGGCAGC
>Frequency_4_QualityScore_FFHHHHHIJJJJJJGIJJJIIJJIIIIJJJJJIJJJJHIIJJIJHHIHGHGGFGFFEEEEEEDCDDDDDBDDDDCDCDDDEDDDDDCCCC@ACC_Mismatch_0_Sense_+_Library_PoolT
ATCGTTCTCCATCAATAACATCTGGATCCGATAGGGGTCGCCAGTTAGGCCAATCTGAACAGCCGCCTTCTTCTGGTCCATCAACTTGGCGGCA
>Frequency_4_QualityScore_FEHHHFGIJJJIIHIEGHIHIIIHIHIHIIIIIIIIIIHHIGGIIIIFGIEGIIIIJGHHGHGFEEEEDCEEEDEECECDCCBBDDDBDCCDCD_Mismatch_0_Sense_+_Library_PoolT
ACGAGAATCCCACAGTATAGCTTATTTATAAACCAGGCAGCATTTGATTGTTTCGAGATTTTTTCATTAAATTATAAAAATAATAAATACCATT
>Frequency_4_QualityScore_FFHHGHHJIIIIIIJIJIJIIHIGHIJJHHIJJJJIIIIIJIIIIJIIJJJHIIIHHHGEFEFEEEEEA@CDDDDDCDCCDCDCCCDCA?@AAB_Mismatch_0_Sense_+_Library_PoolT
CAAATTTGTCCGACTCTACTCAGTCCGGATATCTACCCAATTTGCCAAACGTCCATCGTTCTCCATCAATAACATCTGGATCCGATAGGGGTCG
>Frequency_4_QualityScore_DCEGFFGIGGEEGHGHGHHHFEFGHGIHGIEFHFFFFEGGEGGGGHGEFGEGEGGHGIEGGFEFGFDCEEFECDCDABDDC@BCCCDCDDBBAB_Mismatch_0_Sense_+_Library_PoolT
GTTTATTTCGCATACAACTTGAGCCACTTGGATATTGAATATTACATAAACTCTGAGACTCACGAGAATCCCACAGTATAGCTTATTTATAAAC
>Frequency_4_QualityScore_EFGHHHHJJIJJJJIIIJIIJIIIIIIIIIHIIIIIIIHIHIIIIIIIIIIIJIIHIIJJIIIIJEHIHEGHGGGFFFFFDCDACDDDDCCBCB_Mismatch_0_Sense_+_Library_PoolT
TTATCTATATTTTTTATGTTTATTTCGCATACAACTTGAGCCACTTGGATATTGAATATTACATAAACTCTGAGACTCACGAGAATCCCACAGT
>Frequency_4_QualityScore_FFHHHHHJJJJJJJIJIJJJJIJIIJJJJJJEIIJJJJJJJJJJIJJJHIIIJJGHGFEEDCCEEDDDDCCDDEDDDDDCDDDCDDDCDDDDDC_Mismatch_0_Sense_+_Library_PoolT
CAATTTGCCAAACGTCCATCGTTCTCCATCAATAACATCTGGATCCGATAGGGGTCGCCAGTTAGGCCAATCTGAACAGCCGCCTTCTTCTGGT
>Frequency_4_QualityScore_FFHHHHHJJJJIJJJJJJJJJJJIJJJJJJJJJJJJJJHIIJIIIIIIHIHHGEDDDCDDDDDDDDDDCCCDDDCCCBCDCEEEDCDDDDDDDC_Mismatch_0_Sense_+_Library_PoolT
CGCCAGTTAGGCCAATCTGAACAGCCGCCTTCTTCTGGTCCATCAACTTGGCGGCAGATAGACCCTCGACCGCCAGGATGATTACAAATTTTGG
>Frequency_4_QualityScore_FFHGHGHIIJJIIIJJIIJIJIIJJJJJJIJJJJJJJIIJJJJJHIIIIHHGGGGFEEDDDDDDDDDDDBBDCBBDDCCDCCCACDBCDCD_Mismatch_0_Sense_+_Library_PoolT
AGGGGTCGCCAGTTAGGCCAATCTGAACAGCCGCCTTCTTCTGGTCCATCAACTTGGCGGCAGATAGACCCTCGACCGCCAGGATGATTAC
>Frequency_4_QualityScore_FFHHHHHIJJJJJIJJJIJJJJJJJJJJJJJJJJJJIJJJIJJJJJJIJJJJJJIIIIIIIHIHHHGGGFFEFEEEEEEEDEEDEEEEDDEDDD_Mismatch_1_Sense_+_Library_PoolT
CACAGTATAGCTTATTTATAAACCAGGCAGCATTTGATTGTTTCGAGATTTTTTCATTAAATTATAAAAATAATAAATACCATTTATAGTGAAA
>Frequency_4_QualityScore_FFHHHHHJJIJJJJJJJIIJHIIJIIIJJJJJJJJJIIJGIIJIIJJJIIIHIJJIHIJIIIIIGGGGGDEFFFEEEEEEEEEDDDCDDCDDCD_Mismatch_0_Sense_+_Library_PoolT
ATGATTACAAATTTTGGTTTATCTATATTTTTTATGTTTATTTCGCATACAACTTGAGCCACTTGGATATTGAATATTACATAAACTCTGAGAC
>Frequency_4_QualityScore_FFHHHHHJIJJJJJJJJJJIJHIIJIIJIJJIJJJJIJJJJJJJJJJJJJJJIIHIIJIIGHFHDHHHGGFGFGGEEFFEEEDDCDDDDDBCDD_Mismatch_0_Sense_+_Library_PoolT
TACAACTTGAGCCACTTGGATATTGAATATTACATAAACTCTGAGACTCACGAGAATCCCACAGTATAGCTTATTTATAAACCAGGCAGCATTT
>Frequency_4_QualityScore_EEGGFGGIIGIFFHIIGIIDFIGGHGHIFEIEGIIIHIHGEE>BCADDCEDCCCCCCCDDCB=<AAC@AACCCDDDCCCDDDDECDCDB@ACCB_Mismatch_0_Sense_+_Library_PoolT
TTCTGGTCCATCAACTTGGCGGCAGATAGACCCTCGACCGCCAGGATGATTACAAATTTTGGTTTATCTATATTTTTTATGTTTATTTCGCATA
>Frequency_4_QualityScore_FFHHHHHJJJHIJIJJJJJJIIJJJJJHIJJJJJJJIJJJJJJJIIIIIIIIHHHGFEEEEEEEEECEDCDDDDDDDDEDEEDDDEEEEDDEEC_Mismatch_0_Sense_+_Library_PoolT
GACCGCCAGGATGATTACAAATTTTGGTTTATCTATATTTTTTATGTTTATTTCGCATACAACTTGAGCCACTTGGATATTGAATATTACATAA
>Frequency_4_QualityScore_FFHHHHHJJJIJIIHHIIJJIJIIJJHIIJJJJJIJJJJJIIIJJJHIIHIIIIIJGIIIIIGFFFFEEEEEDEEEEDDCDDEEDDEEDDDDDE_Mismatch_0_Sense_+_Library_PoolT
CGAGAATCCCACAGTATAGCTTATTTATAAACCAGGCAGCATTTGATTGTTTCGAGATTTTTTCATTAAATTATAAAAATAATAAATACCATTT
>Frequency_4_QualityScore_FFHHHHHJJJJJHIJJJJIJJJJJJJJJJJJJJJJJIIJIIIHIGEDDCCDCDDDEEEDDDCDDDDDDBABCDDDEEDEEEEDDACDCEEDDDE_Mismatch_0_Sense_+_Library_PoolT
GCCTTCTTCTGGTCCATCAACTTGGCGGCAGATAGACCCTCGACCGCCAGGATGATTACAAATTTTGGTTTATCTATATTTTTTATGTTTATTT
>Frequency_4_QualityScore_FFHHHHHJJJJIJJIJJJIIIIJJJJIICGIIJIJJJIIJJJJJJIIIIIIHIGGGFEEEEEEEDDDDDCDDDDDDDDDDDDCDDDDDDDDDDD_Mismatch_0_Sense_+_Library_PoolT
TTTGCCAAACGTCCATCGTTCTCCATCAATAACATCTGGATCCGATAGGGGTCGCCAGTTAGGCCAATCTGAACAGCCGCCTTCTTCTGGTCCA
>Frequency_4_QualityScore_FFGHHHHIJIJIHIIIJJJIJIIIIIIIIJJIHIJJHIHIJIJIGIIIHJIIIJIIIIIGHIIIIIEEGCDEEEEEDACDDDDDCCCBDCEEDD_Mismatch_0_Sense_+_Library_PoolT
ATATTTTTTATGTTTATTTCGCATACAACTTGAGCCACTTGGATATTGAATATTACATAAACTCTGAGACTCACGAGAATCCCACAGTATAGCT
>Frequency_4_QualityScore_EEHHHGGHIIIIIHIJIIHIIJIIIIIJJIIIJJJIIIJIIIIIJIIIIIIIIHHIIHGIGIIIHIIGFEEFFEFBCDCCCCCCCACDDEDDDC_Mismatch_0_Sense_+_Library_PoolT
ATTTTTTATGTTTATTTCGCATACAACTTGAGCCACTTGGATATTGAATATTACATAAACTCTGAGACTCACGAGAATCCCACAGTATAGCTTA
>Frequency_4_QualityScore_FFHHHGHIJJJJJHIIIJIJIIIIIJIJJJJJIIJIJJJJIJJJJJIJJJJIIJJJJJJJJJJIGHHHGGEFFFFFFEEEEEEDDDCCDDDDDD_Mismatch_0_Sense_+_Library_PoolT
TTACAAATTTTGGTTTATCTATATTTTTTATGTTTATTTCGCATACAACTTGAGCCACTTGGATATTGAATATTACATAAACTCTGAGACTCAC
>Frequency_4_QualityScore_FFHHHHGJIJJJJJJJJJJJJJIHHHIHIHIJJJIIJHHFEDDACDDEEEDDDCCDDCCDBCCDDDDEEEDDEEDDDDDDEEDDDECBCCDDDD_Mismatch_0_Sense_+_Library_PoolT
CTGGTCCATCAACTTGGCGGCAGATAGACCCTCGACCGCCAGGATGATTACAAATTTTGGTTTATCTATATTTTTTATGTTTATTTCGCATACA
>Frequency_4_QualityScore_EFHHGHGJIIJIJJFIIIJJJJJIIIIJJJJJJJJJJIIJJIJJHFGEGIIJIHIIHIIIIIIEHIHGGECEEFFEEDCCDEEDDEEDCDDCCC_Mismatch_0_Sense_+_Library_PoolT
TTCGCATACAACTTGAGCCACTTGGATATTGAATATTACATAAACTCTGAGACTCACGAGAATCCCACAGTATAGCTTATTTATAAACCAGGCA
>Frequency_4_QualityScore_FFGGHHHJJJHIJJJIJIIJIJIHIJJJIIIIIIJAHIHIIIJIIIIJIJIIJIIIIIIIIIJIIIIIFGGGGFEECECDDEEDDDCCEDEDCC_Mismatch_0_Sense_+_Library_PoolT
ATGTTTATTTCGCATACAACTTGAGCCACTTGGATATTGAATATTACATAAACTCTGAGACTCACGAGAATCCCACAGTATAGCTTATTTATAA
>Frequency_4_QualityScore_FFHHHHHJJJJJIIHIFHIIJJJJHIJJJJIJJIIIIIIJJJJJJJJJJJJHIIJJGIHIHIIHFFEEEEDEEEEEEECCDCDDEEDDEEDCCD_Mismatch_0_Sense_+_Library_PoolT
CACGAGAATCCCACAGTATAGCTTATTTATAAACCAGGCAGCATTTGATTGTTTCGAGATTTTTTCATTAAATTATAAAAATAATAAATACCAT
>Frequency_4_QualityScore_EFHEGHHIJIIHIJJIIJJJJHIIJHHIIIIJIHGIJJIIIII@FHIIIIJIIJIJIIICBEEDDB@>??@BCBCCCBBCCACDCEAACCAACC_Mismatch_0_Sense_+_Library_PoolT
CGGATATCTACCCAATTTGCCAAACGTCCATCGTTCTCCATCAATAACATCTGGATCCGATAGGGGTCGCCAGTTAGGCCAATCTGAACAGCCG
>Frequency_4_QualityScore_FFHHHHHIIGHIIIHIIJIJIIJIJIJJJJJJJJIJJJIIHIHHGGGGEFFEFEEEEDEEDDDDDDDCDDDCDDDDDCCCDDDD@CC@CDCBBC_Mismatch_0_Sense_+_Library_PoolT
CGATAGGGGTCGCCAGTTAGGCCAATCTGAACAGCCGCCTTCTTCTGGTCCATCAACTTGGCGGCAGATAGACCCTCGACCGCCAGGATGATTA
>Frequency_4_QualityScore_DEGFGHGHIHHHIIGHIGDHGIIHHIIIIJIIHFHIIIIFHGIIIFHIHF@CECEEEDEAC;AA?ACAABBC?>ACCDCC@AC@CACCCC?A==_Mismatch_0_Sense_+_Library_PoolT
CAGCTGCCTGCCCCACAGCCGCCAAATTTGTCCGACTCTACTCAGTCCGGATATCTACCCAATTTGCCAAACGTCCATCGTTCTCCATCAATAA
>Frequency_4_QualityScore_FFHHGHHJJJJIJJIIJIIJJIIJIJIIIJJJJJIJJJIJJJJIIIIIJJJIIHJJIIIIJIHIIIIIGFGHGGFFFDCCCDDDDDCCCADDEE_Mismatch_0_Sense_+_Library_PoolT
CTATATTTTTTATGTTTATTTCGCATACAACTTGAGCCACTTGGATATTGAATATTACATAAACTCTGAGACTCACGAGAATCCCACAGTATAG
>Frequency_4_QualityScore_FFHHHGHIJJJJJJJJJIJIIJIJJJJJJIJJJJJJJJJJJJJJJJIJHIDGGIIJJIIIIIIHIHIIIEGGGGEEEDEEEECDC@CCCCCDCB_Mismatch_0_Sense_+_Library_PoolT
CTTGGATATTGAATATTACATAAACTCTGAGACTCACGAGAATCCCACAGTATAGCTTATTTATAAACCAGGCAGCATTTGATTGTTTCGAGAT
>Frequency_4_QualityScore_EEGGGGGIIIIIIIIHIGIFGHIIHIGIIIGIIIJIJIJJJIIIIJIIGHIHGGIIIIIJJJIIEHFFGEGED?CEEEEEEDEEEEEDDCCCCA_Mismatch_0_Sense_+_Library_PoolT
TATTTCGCATACAACTTGAGCCACTTGGATATTGAATATTACATAAACTCTGAGACTCACGAGAATCCCACAGTATAGCTTATTTATAAACCAG
>Frequency_4_QualityScore_EFHHHHHJJIIJJJJIIIIIIJIIIIJIJJJJIIJIJJJJJIJJJJJIIHIGIIHHIIHIFHIIJIIIIGHHGGGGGFEEEDCCDCDDCCCDDD_Mismatch_0_Sense_+_Library_PoolT
ACTTGAGCCACTTGGATATTGAATATTACATAAACTCTGAGACTCACGAGAATCCCACAGTATAGCTTATTTATAAACCAGGCAGCATTTGATT
>Frequency_4_QualityScore_FFGHHHHIHIJJJIIIJJIJIIGHIJJJJJIJJJJJIIGGHGHHGGFFFEEDDDDDCDBCCACDDEEEDCDCDDDDCCCCCDDDDEEEEEDEDC_Mismatch_0_Sense_+_Library_PoolT
CTGAACAGCCGCCTTCTTCTGGTCCATCAACTTGGCGGCAGATAGACCCTCGACCGCCAGGATGATTACAAATTTTGGTTTATCTATATTTTTT
>Frequency_4_QualityScore_FFHHHHHJJGIJJJJJJJJJJIJJJJJJJJJJJJJIJJJJIJJJIIJJJJJIJJJJJJJJJIIHHHHHGGGFFFEEEEEECEEDDDDDEEFEDD_Mismatch_0_Sense_+_Library_PoolT
ATCCCACAGTATAGCTTATTTATAAACCAGGCAGCATTTGATTGTTTCGAGATTTTTTCATTAAATTATAAAAATAATAAATACCATTTATAGT
>Frequency_4_QualityScore_EFHGHHHIIHIIIIIGHHIIJGGFGICGFHHIIHIGHHIIHGGHIGGGFDECDEEEEDDDCCDCEDDDDCCDDCACACCBDCABCDDCA>@CC>_Mismatch_0_Sense_+_Library_PoolT
AACATCTGGATCCGATAGGGGTCGCCAGTTAGGCCAATCTGAACAGCCGCCTTCTTCTGGTCCATCAACTTGGCGGCAGATAGACCCTCGACCG
>Frequency_3_QualityScore_FFHHHHHJJJJJJJJJJJJJJJIJHIIJIJJJJJJJJJJIJJJJJJJJIJJJJJJJJJJJJJJJIHHGHBFGGFFFFEEFEEEEDDDDDDDDDD_Mismatch_0_Sense_+_Library_PoolT
GCATACAACTTGAGCCACTTGGATATTGAATATTACATAAACTCTGAGACTCACGAGAATCCCACAGTATAGCTTATTTATAAACCAGGCAGCA
>Frequency_3_QualityScore_FDHGEGGHGIIIGHIHGHGHGHIIHIJJIJIIIIIDGHIIJFHHHIHGHHFFEECCEEEDDDDCCDCCCCCDDCCDDDCDCDDCBDDCDECCCD_Mismatch_0_Sense_+_Library_PoolT
AGACCCTCGACCGCCAGGATGATTACAAATTTTGGTTTATCTATATTTTTTATGTTTATTTCGCATACAACTTGAGCCACTTGGATATTGAATA
>Frequency_3_QualityScore_FFHHGHHJIIIIIJGIIIDHHHIFGIIIIIJJJIIJIJJJJFHIIJIH>EFGGGGFEFEEEDCDDDCDDACDCDCDDDDDDDDDEDDDDDD@BC_Mismatch_0_Sense_+_Library_PoolT
GTCCATCGTTCTCCATCAATAACATCTGGATCCGATAGGGGTCGCCAGTTAGGCCAATCTGAACAGCCGCCTTCTTCTGGTCCATCAACTTGGC
>Frequency_3_QualityScore_FEHFFFHIIJIIHIJHIIJJIHIIIHJJJIJJJHHJJJIIIJIHIGIIHIJJIIIIIJIIJIIIIHEGHGHGFFFFFFEDEEEEEEDBCD_Mismatch_0_Sense_+_Library_PoolT
CAGTATAGCTTATTTATAAACCAGGCAGCATTTGATTGTTTCGAGATTTTTTCATTAAATTATAAAAATAATAAATACCATTTATAGTGA
>Frequency_3_QualityScore_FFHHHHHJJJJIJJJHIIJJIJJJJJHIIJJHJIIJJJJJIIIIJJIJIIGHHGGGEEFFDCBCDDDDDCD@CCCDDDDDDDDDDDCCCCDDBC_Mismatch_0_Sense_+_Library_PoolT
CGCCAAATTTGTCCGACTCTACTCAGTCCGGATATCTACCCAATTTGCCAAACGTCCATCGTTCTCCATCAATAACATCTGGATCCGATAGGGG
>Frequency_3_QualityScore_EEDFHDFHHGHGIIIJJIDGFFHHBFHHFEFEFFGFEGFGDEFGGFHFGFFFGGGHFAEFGGGFGFFDDEDEACDDEDDDDDDCC@=@CC@CCC_Mismatch_0_Sense_+_Library_PoolT
GGTTTATCTATATTTTTTATGTTTATTTCGCATACAACTTGAGCCACTTGGATATTGAATATTACATAAACTCTGAGACTCACGAGAATCCCAC
>Frequency_3_QualityScore_FEHGHHHIIJJJJJJIIIIFHIIGIIJJHIIGIJIHIHIJJHIIJJJJJIIJJGIHIHIJJJIIIIGEGEGFEEBBDECCDEDDEEEEDDEDCC_Mismatch_0_Sense_+_Library_PoolT
TTATTTCGCATACAACTTGAGCCACTTGGATATTGAATATTACATAAACTCTGAGACTCACGAGAATCCCACAGTATAGCTTATTTATAAACCA
>Frequency_3_QualityScore_EEHFEEDGHHHFFEHIFGGCHGEGIGDAEFGIDHIIGFEHHHEHHFFEECDEDCB?ACCAAACBAB>?>@A?>=@C>ACBDCBCCAACCCA>>C_Mismatch_0_Sense_+_Library_PoolT
CTGGATCCGATAGGGGTCGCCAGTTAGGCCAATCTGAACAGCCGCCTTCTTCTGGTCCATCAACTTGGCGGCAGATAGACCCTCGACCGCCAGG
>Frequency_3_QualityScore_BEGGFEAGGGGGIGHGGIEHIHIEHGHECFIGBFHFGFFHIIJDHHHFEFGHHGHGEEEHGFECDFEEDCDCC>:::>@?A@@>>;AAABBBCC_Mismatch_0_Sense_+_Library_PoolT
CTACTCAGTCCGGATATCTACCCAATTTGCCAAACGTCCATCGTTCTCCATCAATAACATCTGGATCCGATAGGGGTCGCCAGTTAGGCCAATC
>Frequency_3_QualityScore_EEFGEEGIIHHJGIJIJIEGHCHIHFHGGIHGHIIIIBDF_Mismatch_0_Sense_+_Library_PoolT
TTCATTAAATTATAAAAATAATAAATACCATTTATAGTGA
>Frequency_3_QualityScore_ECDGGGCGHFIHDHGIIIHHIHHIJHGHIGDGEGGHHHJIIIFGGFEADFDDFDBEEEDBCCBBBCCC>A@BCCCBA>?BCBCDA>??@CCCCC_Mismatch_0_Sense_+_Library_PoolT
GTTCCGACACCGACAGATTTCCATGGCATCCGAGTTCTGTTAATCAGATACACCAGCTGCCTGCCCCACAGCCGCCAAATTTGTCCGACTCTAC
>Frequency_3_QualityScore_FFHHHHHJIJIIIIHDFHGIGHGHIIIHJIGHGFFCEEFEEDDDDEDDCBCCCDDCDECDFEEDDDDDDACCDDEEDDDDCCBCDDDDDDDDBD_Mismatch_0_Sense_+_Library_PoolT
ACTTGGCGGCAGATAGACCCTCGACCGCCAGGATGATTACAAATTTTGGTTTATCTATATTTTTTATGTTTATTTCGCATACAACTTGAGCCAC
>Frequency_3_QualityScore_FFHHHHHJJJJJJIJIJHHIJJJJJIIJJJJIIJJJJJJJJJJJJJJJIJJJIJJJJIJHHIIHHEEEECEDDEEDEEEEDDDDDEEDDEEDDD_Mismatch_0_Sense_+_Library_PoolT
TCACGAGAATCCCACAGTATAGCTTATTTATAAACCAGGCAGCATTTGATTGTTTCGAGATTTTTTCATTAAATTATAAAAATAATAAATACCA
>Frequency_3_QualityScore_FFHHGHHJJIJJJJJJJJIIJJIJJJJJJJJIJJJJJJJJJJJJJIIHIGIIJJJJJIJJJJJIJJJIJGHHHGFFFFFEEEEEDDDDCCDCCD_Mismatch_0_Sense_+_Library_PoolT
TTGGATATTGAATATTACATAAACTCTGAGACTCACGAGAATCCCACAGTATAGCTTATTTATAAACCAGGCAGCATTTGATTGTTTCGAGATT
>Frequency_3_QualityScore_FFHHHHHIIIJIHIIIHIIHGIIJIIHHIJIJHIIHIJJJJJIIJIGEIIJIIIIHIIIGIDGG_Mismatch_0_Sense_+_Library_PoolT
AGCATTTGATTGTTTCGAGATTTTTTCATTAAATTATAAAAATAATAAATACCATTTATAGTGA
>Frequency_3_QualityScore_EEGHFHHIHGIHFDHFGGFGIIFHIIJGGHIHHHGIFGIIEEGFGHGIHIHGIFFDBD>ABAAC?CC?>>@BDDDCCCDDDDCBA;<BCDDDBB_Mismatch_0_Sense_+_Library_PoolT
TCCATGGCATCCGAGTTCTGTTAATCAGATACACCAGCTGCCTGCCCCACAGCCGCCAAATTTGTCCGACTCTACTCAGTCCGGATATCTACCC
>Frequency_3_QualityScore_EFHHHGHJIHIIJHHFHIIJHIJIGIIJJJIJIJIJIIJIJIIHJIJJJIIHHGHGFEGFFEEEEEDDD;@CCDDDDDDDDDCCDCCBCCC>?>_Mismatch_0_Sense_+_Library_PoolT
CCAAATTTGTCCGACTCTACTCAGTCCGGATATCTACCCAATTTGCCAAACGTCCATCGTTCTCCATCAATAACATCTGGATCCGATAGGGGTC
>Frequency_3_QualityScore_FFHEHHFIJIIJJIJJJJJJIIJIJJJJJHIJJJJJJJJIIJJJJJJIHIJJIIJJJJJHIIIGGGGGGFEFFFEDEEEEEFDDEEDDDDDDDD_Mismatch_0_Sense_+_Library_PoolT
AGGATGATTACAAATTTTGGTTTATCTATATTTTTTATGTTTATTTCGCATACAACTTGAGCCACTTGGATATTGAATATTACATAAACTCTGA
>Frequency_3_QualityScore_FFGHGHHJJJIJJJJJJJJJJJJIJJJJJJFIJJJJJJJJJJJJJJJJJJJHJHHGFEEDDEEDDDDDDBCDEDDDDDCDDDDDDDCCDDDDDD_Mismatch_0_Sense_+_Library_PoolT
AATTTGCCAAACGTCCATCGTTCTCCATCAATAACATCTGGATCCGATAGGGGTCGCCAGTTAGGCCAATCTGAACAGCCGCCTTCTTCTGGTC
>Frequency_3_QualityScore_FFHHHHHJJJJJIJJJJJIIJJHIHCFGFGGGFFFEEDEEEEEDDCDDDDDDEEEEEEEDDDDDDDDDDDEDDDDDDDCDDDDCDDDDDDDDDC_Mismatch_0_Sense_+_Library_PoolT
GGCGGCAGATAGACCCTCGACCGCCAGGATGATTACAAATTTTGGTTTATCTATATTTTTTATGTTTATTTCGCATACAACTTGAGCCACTTGG
>Frequency_3_QualityScore_FFHHHHHIJJJJJJIHIIIJIJIHIJHIJJJJIIJIIJHIJJJHGEHIIIGGGHFFEFEFEEEEDDDDDBCCDDDDDCDDDDDDDDDDCCCCCC_Mismatch_0_Sense_+_Library_PoolT
CATCGTTCTCCATCAATAACATCTGGATCCGATAGGGGTCGCCAGTTAGGCCAATCTGAACAGCCGCCTTCTTCTGGTCCATCAACTTGGCGGC
>Frequency_3_QualityScore_FFHHHHHHIJIJJJJJJJJJJJJJIJJIJJJJJIJJJJJJJIJIJJJJJJJIJJJJHHHHHGGGGFFDEDEEDDDCDEEDDDEEFEDDEFCDDD_Mismatch_0_Sense_+_Library_PoolT
CGCCAGGATGATTACAAATTTTGGTTTATCTATATTTTTTATGTTTATTTCGCATACAACTTGAGCCACTTGGATATTGAATATTACATAAACT
>Frequency_3_QualityScore_FFHHHHHJJJJJJIJJJJHIJIJHHIIJJJJJJJJJJJIJJJJJJIIGGEFFFEEEDDEDDFDDDDDDDDDCDDCDDDDDDDDDDDDCDCCCDA_Mismatch_0_Sense_+_Library_PoolT
ATCTGGATCCGATAGGGGTCGCCAGTTAGGCCAATCTGAACAGCCGCCTTCTTCTGGTCCATCAACTTGGCGGCAGATAGACCCTCGACCGCCA
>Frequency_3_QualityScore_FFHHHHHIJJJJJJJJJIIFHIIJJJJJJJIJIIIJIJIIJIJJJJJJHIHHJJJJJIJIJIIJIIIIIGGGGGGFFFFEEDCDBCDDDDDDDC_Mismatch_0_Sense_+_Library_PoolT
TTTATCTATATTTTTTATGTTTATTTCGCATACAACTTGAGCCACTTGGATATTGAATATTACATAAACTCTGAGACTCACGAGAATCCCACAG
>Frequency_3_QualityScore_FDGHHGGHIIIIJICCGGGFGFEIGHHGGHHIIIIEIIIHIIIGHHFGGEEDEFEDEDBCBBCCBAABCDBCCCD@CCCCCACDD@DDCCCCAA_Mismatch_0_Sense_+_Library_PoolT
CAGCCGCCAAATTTGTCCGACTCTACTCAGTCCGGATATCTACCCAATTTGCCAAACGTCCATCGTTCTCCATCAATAACATCTGGATCCGATA
>Frequency_3_QualityScore_EFEGGHHJJIIJJJJHIIIIHIIICIIEGGIIGHIIHBFCFCEDFGGFEFFFDDDCC?ABDDEECDBD?ACDDDDDDACDBBCCEDABCDCDDD_Mismatch_0_Sense_+_Library_PoolT
GATACACCAGCTGCCTGCCCCACAGCCGCCAAATTTGTCCGACTCTACTCAGTCCGGATATCTACCCAATTTGCCAAACGTCCATCGTTCTCCA
>Frequency_3_QualityScore_FFHHHHHJJHIHHGIIHJJJJHJJJIJJIIIJJJJJJJJJJJJJJJJIHIIJHFIHIHIIIGEDEFEFFDEEEEEEDDDDDEEDDEEDDCDDEE_Mismatch_0_Sense_+_Library_PoolT
GAGAATCCCACAGTATAGCTTATTTATAAACCAGGCAGCATTTGATTGTTTCGAGATTTTTTCATTAAATTATAAAAATAATAAATACCATTTA
>Frequency_3_QualityScore_FFHHHHHJJJJJJJJJJJJJJJJJJJJHJJJJJJIJJJJJJJJJHFFFFFEEEDEDDDDDDDDCDDCDDDEEEDDDCCDDDDDCDDDDDDEEDE_Mismatch_0_Sense_+_Library_PoolT
CCAATCTGAACAGCCGCCTTCTTCTGGTCCATCAACTTGGCGGCAGATAGACCCTCGACCGCCAGGATGATTACAAATTTTGGTTTATCTATAT
>Frequency_3_QualityScore_FFFGHHGFHHIIIDHEGHIHFEHIHIGIHIHIIIGGIJIIHIJJJHIGFHHGGHHHIHEGGIHHHHGHHEFGFFGEEECD?CCCCDDCDDCDCA_Mismatch_0_Sense_+_Library_PoolT
TTGAGCCACTTGGATATTGAATATTACATAAACTCTGAGACTCACGAGAATCCCACAGTATAGCTTATTTATAAACCAGGCAGCATTTGATTGT
>Frequency_3_QualityScore_FFHHHHHJJIJJJJJJJJJJJJJJGIIIJJJJJJJJJJIIJJJJJJJIJIIJJJJJJJJGIHIHHGGGGCEFDDDEEECDEEDEEEEDDDCCEE_Mismatch_0_Sense_+_Library_PoolT
CTGAGACTCACGAGAATCCCACAGTATAGCTTATTTATAAACCAGGCAGCATTTGATTGTTTCGAGATTTTTTCATTAAATTATAAAAATAATA
>Frequency_3_QualityScore_FFHHHHHJJJIJJJHIJJJJJIJGIHIJJIIJJJJJJJIJJIIGIIIIIGHHHGGGFFFEDDEEEDDDDDACDDDDDDDDCDDDDDDCCDC@@=_Mismatch_0_Sense_+_Library_PoolT
GCCAAATTTGTCCGACTCTACTCAGTCCGGATATCTACCCAATTTGCCAAACGTCCATCGTTCTCCATCAATAACATCTGGATCCGATAGGGGT
>Frequency_3_QualityScore_FFGHGHFIIIIIIIIIJHIIIIIJJFHFIIIIHIHHIJJIHIJIIHFIIGGFFEDCDEDDDDDDDCCDEBDDDDDDDCDCDCD@BDDBCBCDDD_Mismatch_0_Sense_+_Library_PoolT
CAATAACATCTGGATCCGATAGGGGTCGCCAGTTAGGCCAATCTGAACAGCCGCCTTCTTCTGGTCCATCAACTTGGCGGCAGATAGACCCTCG
>Frequency_3_QualityScore_EFHHHHHIIJJJJJIIJGIIJJIIIJIIJJJJJJJJJIIIIJJIIIIJHIJJIJFIIIIJJIGFGHHFGEEBDEFEEDEDDEEEEDDDDDCCBC_Mismatch_0_Sense_+_Library_PoolT
TTTCGCATACAACTTGAGCCACTTGGATATTGAATATTACATAAACTCTGAGACTCACGAGAATCCCACAGTATAGCTTATTTATAAACCAGGC
>Frequency_3_QualityScore_DEGHHGHJJIJJJJJJJJJJJJIIJIIIFHHIIIHIIJJGIIGFDCDCACCCDDDDCCACCDDCCACCDACDEEBDEEEDCCDDCDEDDCD>@A_Mismatch_0_Sense_+_Library_PoolT
TTCTTCTGGTCCATCAACTTGGCGGCAGATAGACCCTCGACCGCCAGGATGATTACAAATTTTGGTTTATCTATATTTTTTATGTTTATTTCGC
>Frequency_3_QualityScore_DEGHGEFEEEEFFHIIHIFGGIEAGIHHHIHIJIHIJGGIIIHCGGGGECGGFFGGGCFCEFECCFDFDBACDDDECCCDCEDDDDDCBD_Mismatch_0_Sense_+_Library_PoolT
GAGACTCACGAGAATCCCACAGTATAGCTTATTTATAAACCAGGCAGCATTTGATTGTTTCGAGATTTTTTCATTAAATTATAAAAATAA
>Frequency_3_QualityScore_EEHHGGGIIIIHIIJFHIGHIIIHIHIFHIHIHIHHIFHIHIHGHFGFHIIFGGFHEDDFECCDEDBCB>ACCCCCDDCA>8@BBDCD@AAACB_Mismatch_0_Sense_+_Library_PoolT
CTAGTTCCGACACCGACAGATTTCCATGGCATCCGAGTTCTGTTAATCAGATACACCAGCTGCCTGCCCCACAGCCGCCAAATTTGTCCGACTC
>Frequency_3_QualityScore_FFHHHHHJJJHIJJJJJJIJJJJJJJJJIIIJJDFHIJIIIIJJJGIIIHHIHGHHHGFFEDDCDDDDDCDCCDDCDDDDDCDDBBCCA?>ACC_Mismatch_0_Sense_+_Library_PoolT
TTCTCCATCAATAACATCTGGATCCGATAGGGGTCGCCAGTTAGGCCAATCTGAACAGCCGCCTTCTTCTGGTCCATCAACTTGGCGGCAGATA
>Frequency_3_QualityScore_FFGHHHHJIJJHIJJIJJJJHIJJJJJIJJIIIJIHHGGGFFFFFFDDDDCCCDDD@CDBDDCEECDDCCDDDDDD?BCDDDDEEEEEEEDC@C_Mismatch_0_Sense_+_Library_PoolT
GAACAGCCGCCTTCTTCTGGTCCATCAACTTGGCGGCAGATAGACCCTCGACCGCCAGGATGATTACAAATTTTGGTTTATCTATATTTTTTAT
>Frequency_3_QualityScore_FFHHHHHJJIIJIJJIJJJJIJJJJJGHJJJJJJJIJJJJJJJJJHIJIJJJIHIHHGFFFFFFFDDEDCDDDDDDCCDEECDDEEEEDDE_Mismatch_0_Sense_+_Library_PoolT
ACCGCCAGGATGATTACAAATTTTGGTTTATCTATATTTTTTATGTTTATTTCGCATACAACTTGAGCCACTTGGATATTGAATATTACAT
>Frequency_3_QualityScore_FFGHHHHJJJJJJJJJJJIJJIIJIHIJJJJJJJJIGGDEDCDDDFEEDDDDDDDDDDBCDDDDDEEEECDEDDDDDDEEDDDEDDDBBBDDDD_Mismatch_0_Sense_+_Library_PoolT
GGTCCATCAACTTGGCGGCAGATAGACCCTCGACCGCCAGGATGATTACAAATTTTGGTTTATCTATATTTTTTATGTTTATTTCGCATACAAC
>Frequency_3_QualityScore_EDGGFFGBHBGADGHHHIJDEHIFHGGHEFFHFHHHEFGIHEFHHIECGHHFGCCBDGHHHIHFG=BEDDDBBA>BCCCED>BDD?A>AAA@CC_Mismatch_0_Sense_+_Library_PoolT
GAATCCCACAGTATAGCTTATTTATAAACCAGGCAGCATTTGATTGTTTCGAGATTTTTTCATTAAATTATAAAAATAATAAATACCATTTATA
>Frequency_3_QualityScore_FFGHHGGIIIJJJJJJHIJJJJIJIHIIJIJIIJJJIJIIIHGIHIIIIIHGHIIHJHHIHFGFGFGFEEEEEEDFECDDEEFEDDEEDDDDDD_Mismatch_0_Sense_+_Library_PoolT
CCAGGATGATTACAAATTTTGGTTTATCTATATTTTTTATGTTTATTTCGCATACAACTTGAGCCACTTGGATATTGAATATTACATAAACTCT
>Frequency_3_QualityScore_FFHHHHHJJJJJJJCHIJJJJJJJJHJJJJJJJJJJJIJIJJJJJIJJJIJJJJJIIIIIIIIHGGGGGGGGEFFFEEEDEEEDDDDDDDACDD_Mismatch_0_Sense_+_Library_PoolT
TTTTGGTTTATCTATATTTTTTATGTTTATTTCGCATACAACTTGAGCCACTTGGATATTGAATATTACATAAACTCTGAGACTCACGAGAATC
>Frequency_3_QualityScore_FFHHHHHJJJJJJJJJJJJJJIJJJJHIJJJJIIGCEEDEEDEDEDDDDDDDDDDABCDDDDEEDEEEEDDDDDDEEDDDEECDDCCDCCDDDD_Mismatch_0_Sense_+_Library_PoolT
CCATCAACTTGGCGGCAGATAGACCCTCGACCGCCAGGATGATTACAAATTTTGGTTTATCTATATTTTTTATGTTTATTTCGCATACAACTTG
>Frequency_3_QualityScore_FFHHHHHJJJJJJJJJJIIIIIIIJIJIHJJJJJJJJJJJJJJJHIJJJJJJJJJHIJIHFFDEEEDEECDCCCDDDCDEDDDDDDDCACCCCE_Mismatch_0_Sense_+_Library_PoolT
GATTTCCATGGCATCCGAGTTCTGTTAATCAGATACACCAGCTGCCTGCCCCACAGCCGCCAAATTTGTCCGACTCTACTCAGTCCGGATATCT
>Frequency_3_QualityScore_FFHGGGGIJIJIHIFHIIIGIIIFIIGIHIJJJHGDCEHGHGIHFGEHHIHHIFGIIEE@@BCDBCDDCACCDDCDACDBCACABB9;>;<B@B_Mismatch_0_Sense_+_Library_PoolT
CTACCCAATTTGCCAAACGTCCATCGTTCTCCATCAATAACATCTGGATCCGATAGGGGTCGCCAGTTAGGCCAATCTGAACAGCCGCCTTCTT
>Frequency_3_QualityScore_FFHHHHHJEHIJJIJIIJJJJJJJJJJJJJJJJJJJJJJJJJJJJJIHIHHHGGGFFFFFEDDDCCCDDDDDDDDDDDDDDDDACDBDDCEEDD_Mismatch_0_Sense_+_Library_PoolT
GATAGGGGTCGCCAGTTAGGCCAATCTGAACAGCCGCCTTCTTCTGGTCCATCAACTTGGCGGCAGATAGACCCTCGACCGCCAGGATGATTAC
>Frequency_3_QualityScore_FFHHHHHJFIIIJJJJJJJJJJJJJGGIJJJJJJJJJJJJJJJJHIJJJJJJJJJIIHHGGGGFFFDEDBDDEDDDECEEDDDDEEDDDDECDD_Mismatch_0_Sense_+_Library_PoolT
CCGCCAGGATGATTACAAATTTTGGTTTATCTATATTTTTTATGTTTATTTCGCATACAACTTGAGCCACTTGGATATTGAATATTACATAAAC
>Frequency_3_QualityScore_EFHHHHHIJJJJJJJJJIJIJJJJIIJIJJJIJJJJJJJJJJJJJJJHGEEEEDDDDDDDDCDDCDD?CC?CDCDECDDDCCDDDDCBDDDDDD_Mismatch_0_Sense_+_Library_PoolT
TAGGCCAATCTGAACAGCCGCCTTCTTCTGGTCCATCAACTTGGCGGCAGATAGACCCTCGACCGCCAGGATGATTACAAATTTTGGTTTATCT
>Frequency_3_QualityScore_FEHGGHHJJJJJJJJJJIJJJJJJFIIJJJJHIJJJJJJJJJJJHIIIIHIGFEDDDDDDDDDDDDDE>BCDDDCDCABCCCCDDDDDDDDDCC_Mismatch_0_Sense_+_Library_PoolT
AATAACATCTGGATCCGATAGGGGTCGCCAGTTAGGCCAATCTGAACAGCCGCCTTCTTCTGGTCCATCAACTTGGCGGCAGATAGACCCTCGA
>Frequency_3_QualityScore_FFHHHHHIIJIJJJIJJJJJIIJJIJJJJJJJJJJJJJJJIJJJJJJIIIJHIIIJJJJHHIJIGHHHGFFFEEFEEEEEEEDDDEEDCDDDDD_Mismatch_0_Sense_+_Library_PoolT
CAGGATGATTACAAATTTTGGTTTATCTATATTTTTTATGTTTATTTCGCATACAACTTGAGCCACTTGGATATTGAATATTACATAAACTCTG
>Frequency_3_QualityScore_FDFHGEGGIGHFIHDHIHIHIHIHEHHIJJIHIIIIJIIHIIJIIIIHGHGFGFCEEFDDDDADDDDDDDCDDDCDDDCCDCCDDEDCCDEDED_Mismatch_0_Sense_+_Library_PoolT
CCTCGACCGCCAGGATGATTACAAATTTTGGTTTATCTATATTTTTTATGTTTATTTCGCATACAACTTGAGCCACTTGGATATTGAATATTAC
>Frequency_3_QualityScore_EEFGEFFHHGGFHGGGIHGHIFDHGHIIJFFHIGIIJGIHHIIHEFHIDEBBEDGFEDD=ABCAACBAB@CDBDBDCCBACCCBCCDADBDD?@_Mismatch_0_Sense_+_Library_PoolT
ATTTGCCAAACGTCCATCGTTCTCCATCAATAACATCTGGATCCGATAGGGGTCGCCAGTTAGGCCAATCTGAACAGCCGCCTTCTTCTGGTCC
>Frequency_3_QualityScore_FFHHHHHIJJJJJIJJJJJJIJIIJJIJJJJJJJJJJJJJJJIIJJJJJJJJJJIJJJJIIIIIHGHHGGFFFFFFEEDEEDDDDCDDCDDDDD_Mismatch_0_Sense_+_Library_PoolT
TTGGTTTATCTATATTTTTTATGTTTATTTCGCATACAACTTGAGCCACTTGGATATTGAATATTACATAAACTCTGAGACTCACGAGAATCCC
>Frequency_2_QualityScore_FFHHHHHIIJIIHIIIJIJJIJEIJJJIIJJJIIJIIIIIJIIIIHGIHHHGGGFFEEEDDEEEECCCDDDDDDDDDDDDDDCDCDDDEDDDDD_Mismatch_0_Sense_+_Library_PoolT
AAACGTCCATCGTTCTCCATCAATAACATCTGGATCCGATAGGGGTCGCCAGTTAGGCCAATCTGAACAGCCGCCTTCTTCTGGTCCATCAACT
>Frequency_2_QualityScore_DEFCFGCHEFIIGHHIDDHGGCGGGGEGEIFEEHEHFHIIIHHGEFHGHGIHGHIHHIHICFIGEEGFE?CBCBCCDAACCCCC;ACC?A?ABC_Mismatch_0_Sense_+_Library_PoolT
TTTTTTATGTTTATTTCGCATACAACTTGAGCCACTTGGATATTGAATATTACATAAACTCTGAGACTCACGAGAATCCCACAGTATAGCTTAT
>Frequency_2_QualityScore_FFGGHGGIIIIIIIEGDGEGEGIIIIIIIHIIIGFGHHIIIHIIIEHIHIIIHDBGIIIIGEHGGGEEEDDEDCEECEEDECCCCCEDCCEEC?_Mismatch_0_Sense_+_Library_PoolT
CTCACGAGAATCCCACAGTATAGCTTATTTATAAACCAGGCAGCATTTGATTGTTTCGAGATTTTTTCATTAAATTATAAAAATAATAAATACC
>Frequency_2_QualityScore_FFHHHHHJJJJGIIEIIHIIIIJIJJJJJIJJIJFIIGHHHHHGGFFFFDDEDDEEDDDEEDDDDDDDDCDDDCDDDCDCDDDDCEDEDCDDEE_Mismatch_0_Sense_+_Library_PoolT
GACCCTCGACCGCCAGGATGATTACAAATTTTGGTTTATCTATATTTTTTATGTTTATTTCGCATACAACTTGAGCCACTTGGATATTGAATAT
>Frequency_2_QualityScore_FFHHHHHJJJJJJJJJJJIJIIIJIJJIJJJJJJJJIJJJIJJJJIIIJIJHEDDDDDCDDCDDDCDDDBDDDDDDDDCEEEDDCDDDDDDDAC_Mismatch_0_Sense_+_Library_PoolT
CCAGTTAGGCCAATCTGAACAGCCGCCTTCTTCTGGTCCATCAACTTGGCGGCAGATAGACCCTCGACCGCCAGGATGATTACAAATTTTGGTT
>Frequency_2_QualityScore_FFHHHGGIIIIIJJJJJJIIIIIJIJIJIIIJJJJIJIIIIIJIJJJIJJJJJJJIJJIJGIDGIIIHHEGGGGGFFFFEECDCCDDDDCDDCC_Mismatch_0_Sense_+_Library_PoolT
CAACTTGAGCCACTTGGATATTGAATATTACATAAACTCTGAGACTCACGAGAATCCCACAGTATAGCTTATTTATAAACCAGGCAGCATTTGA
>Frequency_2_QualityScore_FFHHHHHJIJJJJJJJJIIIIIJJHIJJJJJJJJJJJJJJJJIJIJIIJJJJJIEHHGGGFFFECEEEEEEDDDDCDDDDCDACBBDDCDDDCD_Mismatch_0_Sense_+_Library_PoolT
TTTGTCCGACTCTACTCAGTCCGGATATCTACCCAATTTGCCAAACGTCCATCGTTCTCCATCAATAACATCTGGATCCGATAGGGGTCGCCAG
>Frequency_2_QualityScore_FFHHHHHJJIIJIJJJJJJJJJJJJIIIJJJJIIJJJIJIIIJJJJJJIIIHGHGGFFEDDDDDDDDDDDDDDDDEDDDDDDCCDCCDCDACDD_Mismatch_0_Sense_+_Library_PoolT
TCTCCATCAATAACATCTGGATCCGATAGGGGTCGCCAGTTAGGCCAATCTGAACAGCCGCCTTCTTCTGGTCCATCAACTTGGCGGCAGATAG
>Frequency_2_QualityScore_FFHHHHHIIIIIJJJJJJJJJIIIJIIJJ?GIIIJJJJIJJJJJJJIJJIIIJFGIJJIJJIIJJJIIIIIHGFGFEEDEEEEEEDDDACDDDC_Mismatch_0_Sense_+_Library_PoolT
CCACTTGGATATTGAATATTACATAAACTCTGAGACTCACGAGAATCCCACAGTATAGCTTATTTATAAACCAGGCAGCATTTGATTGTTTCGA
>Frequency_2_QualityScore_FFHHGHGIHIGIIIJIIJIIJJHIIIIIIIIIJIIIIJJJIIJJJGHIIIIJGIIJJIJIIIHHHHHHFEEEFFEEEEEEEEEEDDDDDEEEED_Mismatch_0_Sense_+_Library_PoolT
AATCCCACAGTATAGCTTATTTATAAACCAGGCAGCATTTGATTGTTTCGAGATTTTTTCATTAAATTATAAAAATAATAAATACCATTTATAG
>Frequency_2_QualityScore_FFHHHHHJJJJJJJJIJJGIJJJJIIJJJJJJJJICHIJJJJJJIJJJJJJIIIJJJJHHFDDDDDDDDDDDDDDDDEDCDDDDDDDDDDDDDD_Mismatch_0_Sense_+_Library_PoolT
TACCCAATTTGCCAAACGTCCATCGTTCTCCATCAATAACATCTGGATCCGATAGGGGTCGCCAGTTAGGCCAATCTGAACAGCCGCCTTCTTC
>Frequency_2_QualityScore_EEHEHFGDIHDGIIHIEDGGGHGEGDGGGCAECEECECEDECCCCCCBBCABCBACCCEEEDEEDCCCCCDDECBCDCCCCCCCCACCBA=AA>_Mismatch_0_Sense_+_Library_PoolT
CAACTTGGCGGCAGATAGACCCTCGACCGCCAGGATGATTACAAATTTTGGTTTATCTATATTTTTTATGTTTATTTCGCATACAACTTGAGCC
>Frequency_2_QualityScore_FCEHGFHGGGFGFEHIIIIIIIIIEFEEF_Mismatch_0_Sense_+_Library_PoolT
TATCTATATTTTTTATGTTTATTTCGCAT
>Frequency_2_QualityScore_FFHHHGHJJJJJJIIJJJIIIJJIIIJJJIIJJJIJJJJJJJIIJIJHHGHHHFFFFEDDDEDDCDDDCCDDDDACDDDDDCCBCCDDDDDDDD_Mismatch_0_Sense_+_Library_PoolT
AGCCGCCAAATTTGTCCGACTCTACTCAGTCCGGATATCTACCCAATTTGCCAAACGTCCATCGTTCTCCATCAATAACATCTGGATCCGATAG
>Frequency_2_QualityScore_FFHHHHHJJJEIIIIIJIJJJJIJJJIIIJJIJJJIJJJJIHHHHGGFFEFEEEEEEEEDDDCDDDDDABACDDDDCDCCDDDDDCDDBDDCEE_Mismatch_0_Sense_+_Library_PoolT
CCGATAGGGGTCGCCAGTTAGGCCAATCTGAACAGCCGCCTTCTTCTGGTCCATCAACTTGGCGGCAGATAGACCCTCGACCGCCAGGATGATT
>Frequency_2_QualityScore_FFHHGHHJIJIJJJIIIIJJHIIJHGIIJIJJJJIIIIIGIIGGGGGGEEEEEEEEEEEDDDCDDCDEDCDDDDDDDCDCACCCCDDCDDCCCB_Mismatch_0_Sense_+_Library_PoolT
CCCCACAGCCGCCAAATTTGTCCGACTCTACTCAGTCCGGATATCTACCCAATTTGCCAAACGTCCATCGTTCTCCATCAATAACATCTGGATC
>Frequency_2_QualityScore_FFHHHHGJIIIJIJEHGGIGHIIIJIIIIJGIJJIGIIJIIJIHGGFFEEEEDEACDFDCCCCDCCCCCBCDCDDCCDCCDDDCCCCCCAA;=A_Mismatch_0_Sense_+_Library_PoolT
GGATCCGATAGGGGTCGCCAGTTAGGCCAATCTGAACAGCCGCCTTCTTCTGGTCCATCAACTTGGCGGCAGATAGACCCTCGACCGCCAGGAT
>Frequency_2_QualityScore_FFHHHHHJJJJJJJIJJIJJIJJJJJJJJJIIJIJJJIJJJJJJJJJJGIHIJHIIIJIIIJIJIIIIHHHFGFEFFEEDDCCCDDDDDCCDCC_Mismatch_0_Sense_+_Library_PoolT
TATCTATATTTTTTATGTTTATTTCGCATACAACTTGAGCCACTTGGATATTGAATATTACATAAACTCTGAGACTCACGAGAATCCCACAGTA
>Frequency_2_QualityScore_CEHHFHHEIIIIIIIHIIIIIGIIIGEIIICGGGGDHGIHGIIIIHHIIIGIIIIIIIIGIIGIIIGGHHFGEFEFEECDDD_Mismatch_0_Sense_+_Library_PoolT
CTTATTTATAAACCAGGCAGCATTTGATTGTTTCGAGATTTTTTCATTAAATTATAAAAATAATAAATACCATTTATAGTGA
>Frequency_2_QualityScore_EEHGGHGIGIGIDICHHIHGHCGIDGIGHGHGEEDEEEDCDCDDCCB??@CCCCDEEEEEECCCCCEEEACCECCCCCCCCCCCCCCCCCCCCC_Mismatch_0_Sense_+_Library_PoolT
TTGGCGGCAGATAGACCCTCGACCGCCAGGATGATTACAAATTTTGGTTTATCTATATTTTTTATGTTTATTTCGCATACAACTTGAGCCACTT
>Frequency_2_QualityScore_FFHGHEHJJJJJIGIJJIIIJJJJIJJIJIIIJIJIIHIIJIHHHIGIIHHHHGFFFFFEEEDDDDDDDCCDDDDCDDDEDDCDDDBCCBCDDD_Mismatch_0_Sense_+_Library_PoolT
TCGTTCTCCATCAATAACATCTGGATCCGATAGGGGTCGCCAGTTAGGCCAATCTGAACAGCCGCCTTCTTCTGGTCCATCAACTTGGCGGCAG
>Frequency_2_QualityScore_FFHHGGHJJJIJJJIJJJJJJJIJIJIIIJJJJJHIJJJIJJJICIIJIJJIJJIJJJIIHGFEEEDCC?CCDDCCDDDDDDBDDDECDCDDCD_Mismatch_0_Sense_+_Library_PoolT
CCGGATATCTACCCAATTTGCCAAACGTCCATCGTTCTCCATCAATAACATCTGGATCCGATAGGGGTCGCCAGTTAGGCCAATCTGAACAGCC
>Frequency_2_QualityScore_FFGHHGHJJJJJJJJJJJJJJJIIIJJIJIJIJJJIJJIIIGIIJJJIJJIIJIIIJHIEGEGFEEDDDDDDDDCDDDDDDDDDDDDDDCCDCC_Mismatch_0_Sense_+_Library_PoolT
GATATCTACCCAATTTGCCAAACGTCCATCGTTCTCCATCAATAACATCTGGATCCGATAGGGGTCGCCAGTTAGGCCAATCTGAACAGCCGCC
>Frequency_2_QualityScore_FEHHHHHIIIIJJJJJJJJIJJJJGIIHIJIJJIIJIIIIIHIIJJJEIIIIHIHHHHHEGGGEGGGGGDEEEEEEECEEECEDDCDDDDDDCC_Mismatch_0_Sense_+_Library_PoolT
AATTTTGGTTTATCTATATTTTTTATGTTTATTTCGCATACAACTTGAGCCACTTGGATATTGAATATTACATAAACTCTGAGACTCACGAGAA
>Frequency_2_QualityScore_EEGEHFFIIIHICFIGIGEIIEIGIHIIIGIBAGIIIIIIIEGHGIIHGGEEEEEACCDDCACB??6ACCC@ACCC@;BC;?CCADCCCBEEEE_Mismatch_0_Sense_+_Library_PoolT
CCCTCGACCGCCAGGATGATTACAAATTTTGGTTTATCTATATTTTTTATGTTTATTTCGCATACAACTTGAGCCACTTGGATATTGAATATTA
>Frequency_2_QualityScore_EFGHHGHJJIIIJJIJIIIIIIIIJIIJJIIJJJJJIIIIIIGGEEFEEDEDEDCBCCDDDCCBCDDDDCCCDDCCDCDDDABCCDDCEEDEEE_Mismatch_0_Sense_+_Library_PoolT
AATCTGAACAGCCGCCTTCTTCTGGTCCATCAACTTGGCGGCAGATAGACCCTCGACCGCCAGGATGATTACAAATTTTGGTTTATCTATATTT
>Frequency_2_QualityScore_AEHEGFGHHEEEBEEGEEGDEAECEGBFEEEGEDGHHICAAEGGEEEC;DDHHHEIFHIHFECEGGGEC@CAC?:?ACCAAAC;=?CB?AA=?A_Mismatch_0_Sense_+_Library_PoolT
TGGATATTGAATATTACATAAACTCTGAGACTCACGAGAATCCCACAGTATAGCTTATTTATAAACCAGGCAGCATTTGATTGTTTCGAGATTT
>Frequency_2_QualityScore_EFHHHHGJJJIJJJJJIJJJIJIJIJJJJJJJJIIJJIJJIJJJJJJJIIJJIJJJIIIIIJIIHGGGGDEFFFEEEEEEEEEEE_Mismatch_0_Sense_+_Library_PoolT
TAGCTTATTTATAAACCAGGCAGCATTTGATTGTTTCGAGATTTTTTCATTAAATTATAAAAATAATAAATACCATTTATAGTGA
>Frequency_2_QualityScore_EFHHHGHIJJJIIJJJJJIJIIJJJIJJIJJJJJJJJJJJJJIJIJJJIJJIJIIJIIJJIIGIIIHHGEEFCEFFEEEECEEEEEDEEDDCDD_Mismatch_0_Sense_+_Library_PoolT
ATTTCGCATACAACTTGAGCCACTTGGATATTGAATATTACATAAACTCTGAGACTCACGAGAATCCCACAGTATAGCTTATTTATAAACCAGG
>Frequency_2_QualityScore_EFHHHGFIIJIIJJIIFIIIGCGHIIEHGGIIIHIICGGIIIJIIEHGIIGEEGFHGGFFFECCCCCACABBCCDCDCDACCDCDCDDECBCCC_Mismatch_0_Sense_+_Library_PoolT
ACACCGACAGATTTCCATGGCATCCGAGTTCTGTTAATCAGATACACCAGCTGCCTGCCCCACAGCCGCCAAATTTGTCCGACTCTACTCAGTC
>Frequency_2_QualityScore_CAFDEEGE;AGFDECGHIHHEA9?AEEEEACCFG?CCEEE>@B?BBCC=@BCCB;;AACA=A>???BAAAA<?CB@CBAAACC;668?@?_Mismatch_0_Sense_+_Library_PoolT
CTGGTCCATCAACTTGGCGGCAGATAGACCCTCGACCGCCAGGATGATTACAAATTTTGGTTTATCTATATTTTTTATGTTTATTTCGCA
>Frequency_2_QualityScore_FFGGFFHIIIIEGHGHHIIIIFIIIEGIIIIIIIGIIIIIIIGIIIIIIIIHEEIGIIIEHEIIIHHHGEEEECADA_Mismatch_0_Sense_+_Library_PoolT
TTATAAACCAGGCAGCATTTGATTGTTTCGAGATTTTTTCATTAAATTATAAAAATAATAAATACCATTTATAGTGA
>Frequency_2_QualityScore_FFHHHHHJJIJJJJJJIIJJIIJIIIJJJJJIJJJJJJJJJJIJJIIHIIHHHHHGFFEEDDDEDDADDCDDDDDDBCDDDDDDDDDDDDDDDC_Mismatch_0_Sense_+_Library_PoolT
ACAGCCGCCAAATTTGTCCGACTCTACTCAGTCCGGATATCTACCCAATTTGCCAAACGTCCATCGTTCTCCATCAATAACATCTGGATCCGAT
>Frequency_2_QualityScore_FFHHHHHJJJJJJJIJJIIJJJJIJJJIJIIIJJJJJJJJJJIIIGEECEEEEECDDDDDDDDDDCDDBCCCEEEDDDCDDDDDDABDDDDCDE_Mismatch_0_Sense_+_Library_PoolT
GGCCAATCTGAACAGCCGCCTTCTTCTGGTCCATCAACTTGGCGGCAGATAGACCCTCGACCGCCAGGATGATTACAAATTTTGGTTTATCTAT
>Frequency_2_QualityScore_FFHHHHHIJIIJJEHHIIIJIIIIIHIIJIIGGIJJIJHIHHGFFDDDDCDDADDDEEEDDCCDCDCDDCBBDDDDEEEEEEEDCDDDCDECDC_Mismatch_0_Sense_+_Library_PoolT
CGCCTTCTTCTGGTCCATCAACTTGGCGGCAGATAGACCCTCGACCGCCAGGATGATTACAAATTTTGGTTTATCTATATTTTTTATGTTTATT
>Frequency_2_QualityScore_EEGHHEHIGHIHGIFB@FHIIGHGIGIIIIGHDEGCHIGGIIIIIIIIIGEGIIIG@FEHGHFFEGEEEEEDACBCA=A>?A=ABBBCCCAACC_Mismatch_0_Sense_+_Library_PoolT
ACTCTACTCAGTCCGGATATCTACCCAATTTGCCAAACGTCCATCGTTCTCCATCAATAACATCTGGATCCGATAGGGGTCGCCAGTTAGGCCA
>Frequency_2_QualityScore_FFHHHHHJJJJJJJJGIIIIHIIJIJJJJJJJJJJJJJJJJJJIHHHHFFFFFFEEEEFEDDDDDDDDDDCDDDDDDDDDDDDDCDDDDDACCB_Mismatch_0_Sense_+_Library_PoolT
TGGATCCGATAGGGGTCGCCAGTTAGGCCAATCTGAACAGCCGCCTTCTTCTGGTCCATCAACTTGGCGGCAGATAGACCCTCGACCGCCAGGA
>Frequency_2_QualityScore_FFHHHGHIJJIIIIIIIIIIJJJJEHIJJIHGEACEEEFEEDECCDDDDDCDDDDDDEFEEEEEDDDDDEEEDDDEDCCBCCDDDDCCCCDCDC_Mismatch_0_Sense_+_Library_PoolT
AACTTGGCGGCAGATAGACCCTCGACCGCCAGGATGATTACAAATTTTGGTTTATCTATATTTTTTATGTTTATTTCGCATACAACTTGAGCCA
>Frequency_2_QualityScore_EEGHHGHIIIIHEIAEEEHIIIFDHIIIIIEGIGFEHIIIIGHGECCCBCAC@;ACDCCCBCCCCCC=CACCCCCCCEEEDCCCCCDEDCCCEE_Mismatch_0_Sense_+_Library_PoolT
CCTTCTTCTGGTCCATCAACTTGGCGGCAGATAGACCCTCGACCGCCAGGATGATTACAAATTTTGGTTTATCTATATTTTTTATGTTTATTTC
>Frequency_2_QualityScore_FFFGHHGJJHIJIIIIIJIIIJJJJIIJIIIIIJJIIIGGIIFIIJJIFIIIIJJIJJIIIIIGGGHHGEEEEFFEFEEEEECDDDDDDDDDDC_Mismatch_0_Sense_+_Library_PoolT
AAATTTTGGTTTATCTATATTTTTTATGTTTATTTCGCATACAACTTGAGCCACTTGGATATTGAATATTACATAAACTCTGAGACTCACGAGA
>Frequency_2_QualityScore_FFHHHHHIJJJIIHJJIIJIJIGHIIJIIIIIEIIIJJIIIIIHGHGECEDDEEEECDEEDCCCACDCDCCDDDDDCCDDCDDCDDDDD@CDAD_Mismatch_0_Sense_+_Library_PoolT
CAATGGCGCCCTACTAGTTCCGACACCGACAGATTTCCATGGCATCCGAGTTCTGTTAATCAGATACACCAGCTGCCTGCCCCACAGCCGCCAA
>Frequency_2_QualityScore_FFGFHFEEGGAGCGIIIIGCIHIIHGIIGHIIIIIIIIGGIEIIIGIIIIIEHIHIIGFGHIIIIIIHEHEGHFEFEFEDCCCCCBCCACCCCC_Mismatch_0_Sense_+_Library_PoolT
TGGTTTATCTATATTTTTTATGTTTATTTCGCATACAACTTGAGCCACTTGGATATTGAATATTACATAAACTCTGAGACTCACGAGAATCCCA
>Frequency_2_QualityScore_FFHHHHHJJJJJJJJJJJJJIJJJJJJJJJJJJJJJJJJJJJJJJJJJIJJIJIIJJJJJJIIIIIIHGGHGFFFCEEFEEEEEDEEEEDEEDD_Mismatch_0_Sense_+_Library_PoolT
TTTATTTCGCATACAACTTGAGCCACTTGGATATTGAATATTACATAAACTCTGAGACTCACGAGAATCCCACAGTATAGCTTATTTATAAACC
>Frequency_2_QualityScore_FFHHHHFIJIJJIJJJJJJJJJIIIIIJJJJJIJJJJJJJJJIJJJJIJJIIIIIIIIIIIGGGGGGEEEEEECEEEEEEDEEEEDDEEDDDDD_Mismatch_0_Sense_+_Library_PoolT
GCCAGGATGATTACAAATTTTGGTTTATCTATATTTTTTATGTTTATTTCGCATACAACTTGAGCCACTTGGATATTGAATATTACATAAACTC
>Frequency_2_QualityScore_EEGGACCGGIEIGCHIFIHGDFEHG=EHHGGGAGEFHEGGIGHGHIFCDCGEEECDCEECCBCCCCCCCBCCCCABCAACBA?ABBCCCCCCAB_Mismatch_0_Sense_+_Library_PoolT
ACCAGCTGCCTGCCCCACAGCCGCCAAATTTGTCCGACTCTACTCAGTCCGGATATCTACCCAATTTGCCAAACGTCCATCGTTCTCCATCAAT
>Frequency_2_QualityScore_EEHHFGGIIIIIHIIIIIFIIGIEIGIIIIIHEEEEDEEBCDEECBBCCBBB=ACCCBCCAD@CCCCCC?CBDEABC?A;=CCCCCCCCCCCBC_Mismatch_0_Sense_+_Library_PoolT
TCAACTTGGCGGCAGATAGACCCTCGACCGCCAGGATGATTACAAATTTTGGTTTATCTATATTTTTTATGTTTATTTCGCATACAACTTGAGC
>Frequency_2_QualityScore_EFHHHHHJJJJJJJJJJJIJIJJJIIJJIIJJJIJIJJJJJJJJJJJJJJJJJJIJJJJJJJJIIHHHFEGFFFFFFEEE_Mismatch_0_Sense_+_Library_PoolT
TATTTATAAACCAGGCAGCATTTGATTGTTTCGAGATTTTTTCATTAAATTATAAAAATAATAAATACCATTTATAGTGA
>Frequency_2_QualityScore_EFHHHHGJGIIJIIJJJIIJJIIIJJHIJJJIJIJJIIIJJIGIIHHHGGGFEEEEEEEEEEDDDCDCDDCDACDDDDDDDDCCDDDDDCCDDC_Mismatch_0_Sense_+_Library_PoolT
TGCCCCACAGCCGCCAAATTTGTCCGACTCTACTCAGTCCGGATATCTACCCAATTTGCCAAACGTCCATCGTTCTCCATCAATAACATCTGGA
>Frequency_2_QualityScore_FEHHHHGIJJJIIIJHIJJHJJIIIIIIIJJGGI_Mismatch_0_Sense_+_Library_PoolT
AAATTATAAAAATAATAAATACCATTTATAGTGA
>Frequency_2_QualityScore_FFHHFHFIIIIIIIIJJIHIIIJIIJIIJJIJJIJJJIJIHFFDDDDDDCEEEDDDDDDDDDDACDDDDCEEEEEEEDDDDDDEEDDDEEDDDD_Mismatch_0_Sense_+_Library_PoolT
CTTCTGGTCCATCAACTTGGCGGCAGATAGACCCTCGACCGCCAGGATGATTACAAATTTTGGTTTATCTATATTTTTTATGTTTATTTCGCAT
>Frequency_2_QualityScore_EFHGEHHIJJJJJJJJJIIIGIJIJJIJJJIIIIJJIJIGIIFIIJHHFFFFEEADEDCCDDDDDDDCDCDDDDEEEDDCCCD?@CD?ACEDEC_Mismatch_0_Sense_+_Library_PoolT
CGGGAATCTTAATCCCGCAATTTCATCTCAGACACACCAATGGCGCCCTACTAGTTCCGACACCGACAGATTTCCATGGCATCCGAGTTCTGTT
>Frequency_2_QualityScore_FEHGHHHJJJJJIJJIIIIIIIIIJJIJJJJJJJJIHEFFAEEEEEEDDDDDDDDDDCBCDDDDEEEEECECDDDDCDECCCEECDDCDDDDDD_Mismatch_0_Sense_+_Library_PoolT
GTCCATCAACTTGGCGGCAGATAGACCCTCGACCGCCAGGATGATTACAAATTTTGGTTTATCTATATTTTTTATGTTTATTTCGCATACAACT
>Frequency_2_QualityScore_FFHHHHGJJJJJIJJJJJJJIJJJJJJJJJJIJJJJJJJIIJJJJIJJJJJJJIGII_Mismatch_0_Sense_+_Library_PoolT
GATTGTTTCGAGATTTTTTCATTAAATTATAAAAATAATAAATACCATTTATAGTGA
>Frequency_2_QualityScore_EE@GCGGFEHIIIIGGGIECCEGAG=G?G9EEEIGHIGIHFIIIFEEGCGEEHI>EHIG9;>@A=AC?A?<?B;=ACBCCC@?ACCCC>@CAB?_Mismatch_0_Sense_+_Library_PoolT
TATCTACCCAATTTGCCAAACGTCCATCGTTCTCCATCAATAACATCTGGATCCGATAGGGGTCGCCAGTTAGGCCAATCTGAACAGCCGCCTT
>Frequency_2_QualityScore_FFHHHHHIJIJIJIJIJJJJJIIJJIJJJJJJJJJJIIJJJGIHGGGGGFEEEDEEEEEEDDDDDDDDECDBDDDDDDDDC?CDDDDCDDDDDD_Mismatch_0_Sense_+_Library_PoolT
GCCCCACAGCCGCCAAATTTGTCCGACTCTACTCAGTCCGGATATCTACCCAATTTGCCAAACGTCCATCGTTCTCCATCAATAACATCTGGAT
>Frequency_2_QualityScore_FFHHHGFIIIJIIIIIIIIGIEIIFFGHIIIIIIJJJIJJHIIIJIIIJFHIFGHIIIHEHDGGDGEGGDEFGGGCEEEEECCBDBCDDCCEAB_Mismatch_0_Sense_+_Library_PoolT
AACTTGAGCCACTTGGATATTGAATATTACATAAACTCTGAGACTCACGAGAATCCCACAGTATAGCTTATTTATAAACCAGGCAGCATTTGAT
>Frequency_1_QualityScore_FFHHHHHJJJJJJJIJJJJHJIJJJJJJJJJJJJJJJJJJJJJJJJJJJJJJJIJJJJHIJEHJJIIJJHHHHHHEFFFFFDDDDDDDDDDEDD_Mismatch_0_Sense_+_Library_PoolC
AACTTGAGCCACTTGGATATTGAATATTACATAAACTCTGAGACTCACGAGAATCCCACAGTATAGCTTATTTATAAACCAGGCAGCATTTGAT
>Frequency_2_QualityScore_EFGHGHHJJJJJIJJJJJJIIIIJJJIIIIIIIJJJJJJJJJJJJIGFEFFFFFEEEDCDEEDDDDDDDCDDDEDDDDDCDDDDDDABBCCDDD_Mismatch_0_Sense_+_Library_PoolT
TGCCTGCCCCACAGCCGCCAAATTTGTCCGACTCTACTCAGTCCGGATATCTACCCAATTTGCCAAACGTCCATCGTTCTCCATCAATAACATC
>Frequency_2_QualityScore_FFHHGHHJJIGIIIJIJJIIIGIIJIIJJIJJIIJJIJIJIJIFFDCDCACDCEEEDDDBCCDDCCAACCCDDECDEEEEDDDCCCCEDDCECC_Mismatch_0_Sense_+_Library_PoolT
CTTCTTCTGGTCCATCAACTTGGCGGCAGATAGACCCTCGACCGCCAGGATGATTACAAATTTTGGTTTATCTATATTTTTTATGTTTATTTCG
>Frequency_2_QualityScore_EFHGFFFIIEEIHGIIIGGIEIIIIIGIIGIIIIIIGIGGGIIIGA=E_Mismatch_0_Sense_+_Library_PoolT
GAGATTTTTTCATTAAATTATAAAAATAATAAATACCATTTATAGTGA
>Frequency_2_QualityScore_EFHHGHHIIIJJIIGIIIHIGICIGGIG_Mismatch_1_Sense_+_Library_PoolT
ATTGAATATTACATAAACTCTGAGACTA
>Frequency_2_QualityScore_FFHGHHHJIJJJJIJJJJJJIFIGHGGIIJIJIIIIIIJIIJIIJIIJIIJGIIJJJJJJHIIIGHGECCEFFDDDEEECCEEDEEEEDDDCDE_Mismatch_0_Sense_+_Library_PoolT
TCTGAGACTCACGAGAATCCCACAGTATAGCTTATTTATAAACCAGGCAGCATTTGATTGTTTCGAGATTTTTTCATTAAATTATAAAAATAAT
>Frequency_2_QualityScore_FFGHHHHJJJJJJJJJJJJJJJIIJJJJJJJJFIIJJJJIJJJJJJJJIJIIJJJIIGFEEDCEDEDDDACCDDECDDDDDDDDDDDDDDDDDD_Mismatch_0_Sense_+_Library_PoolT
CCAATTTGCCAAACGTCCATCGTTCTCCATCAATAACATCTGGATCCGATAGGGGTCGCCAGTTAGGCCAATCTGAACAGCCGCCTTCTTCTGG
>Frequency_2_QualityScore_EFHHHHHJJJJIIJIIIJJJJGIIIJJIJJJIJIJIJIIHJIJJGIIIIIJIIIIJHIIHIIIGIHHHHEHDEFFFFECDDECEDDDDA<BCCC_Mismatch_0_Sense_+_Library_PoolT
TTTGGTTTATCTATATTTTTTATGTTTATTTCGCATACAACTTGAGCCACTTGGATATTGAATATTACATAAACTCTGAGACTCACGAGAATCC
>Frequency_2_QualityScore_FFHGHHHIJJJJJJJJJJJJIIIJJJJJJJJJJJJIJIIJJIJJJJJJIIIHDHIIIJJJJJJJJJJIJHGGHFFFFDEEEEEEDDDACCDDDD_Mismatch_0_Sense_+_Library_PoolT
CACTTGGATATTGAATATTACATAAACTCTGAGACTCACGAGAATCCCACAGTATAGCTTATTTATAAACCAGGCAGCATTTGATTGTTTCGAG
>Frequency_2_QualityScore_DBBFFCGCGIHDCAGIHABE>C>CGCHBGED9AEEFFHAAGEHFGEHGCCACCCCGEGBA9@E?CE?7?9>A?ACDDBCCC5=?AC;99?CBC@_Mismatch_0_Sense_+_Library_PoolT
TACAAATTTTGGTTTATCTATATTTTTTATGTTTATTTCGCATACAACTTGAGCCACTTGGATATTGAATATTACATAAACTCTGAGACTCACG
>Frequency_2_QualityScore_FFFHHGHJJJJJHIJJJJJIJJJJJJJJJIJIIJJIIIJIIIHIIIHGGGFGFGGEEEEEEDDDDCDDCCCDDDCDDDEDCDDDDCCCCBDDDD_Mismatch_0_Sense_+_Library_PoolT
CGTTCTCCATCAATAACATCTGGATCCGATAGGGGTCGCCAGTTAGGCCAATCTGAACAGCCGCCTTCTTCTGGTCCATCAACTTGGCGGCAGA
>Frequency_2_QualityScore_EEGGFEGGGGGEGGDFGHFEGFIIIHIEGHCHGGHHGHIGHIHIEEHHGEGIHIIGEGGIGFEEFEBCBC?CEDCDCCCBABBC?BBCCC?A@@_Mismatch_0_Sense_+_Library_PoolT
ACAAATTTTGGTTTATCTATATTTTTTATGTTTATTTCGCATACAACTTGAGCCACTTGGATATTGAATATTACATAAACTCTGAGACTCACGA
>Frequency_2_QualityScore_FFHHHHHJJJIJJJJJJJJJJIJJJJJGHIJIIJHIJJJJJJIIIIGHHHHHGFFEEDDEDDDDDCCCDCEDDDDDDDDCCDDDDBCDDDDDDD_Mismatch_0_Sense_+_Library_PoolT
ATCAATAACATCTGGATCCGATAGGGGTCGCCAGTTAGGCCAATCTGAACAGCCGCCTTCTTCTGGTCCATCAACTTGGCGGCAGATAGACCCT
>Frequency_2_QualityScore_FFHHHHHJJIJJJJJJJJJIIJJJIJJJJJJIIIJIIIJIJJJJJJJJJGIIJJJJJJJIIHHHHFFDDEEDDDDDDDDCDCCDDDDDDDDEDD_Mismatch_0_Sense_+_Library_PoolT
TCAGTCCGGATATCTACCCAATTTGCCAAACGTCCATCGTTCTCCATCAATAACATCTGGATCCGATAGGGGTCGCCAGTTAGGCCAATCTGAA
>Frequency_2_QualityScore_FFHHHHHJIJJJJJJIGJIJJIJJIIJIJIJJJJJIIJJJJJIIJJJJIIJJJIJGHIJHIIIIHHFGGGGFFFEEEEEEEECEECDCDDCDDD_Mismatch_0_Sense_+_Library_PoolT
TGATTACAAATTTTGGTTTATCTATATTTTTTATGTTTATTTCGCATACAACTTGAGCCACTTGGATATTGAATATTACATAAACTCTGAGACT
>Frequency_2_QualityScore_FFHHHGGIIIJJJFHIIJIIDGHIIIJIJIIIIJJJJIJIJJIFHGGFFFFEEEEEEEEEDDDDDDDDDDCCDDDDDDDDDDDDDDDDDDDCDD_Mismatch_0_Sense_+_Library_PoolT
GATCCGATAGGGGTCGCCAGTTAGGCCAATCTGAACAGCCGCCTTCTTCTGGTCCATCAACTTGGCGGCAGATAGACCCTCGACCGCCAGGATG
>Frequency_2_QualityScore_FFHHHHHJJJJJJJJIJJJJJJJJIJJJJJJJJJIIJJJIJJJJJJIIIJJIJJIHHHHGFFFFEEEEEDEDDEEEECDEEDDDCCDDCCDDDD_Mismatch_0_Sense_+_Library_PoolT
GATTACAAATTTTGGTTTATCTATATTTTTTATGTTTATTTCGCATACAACTTGAGCCACTTGGATATTGAATATTACATAAACTCTGAGACTC
>Frequency_2_QualityScore_EEGGHHHJJJIIJJIIIIIJJEHHIJIDGIIHIIIFGIGIHIEEGGGEEEDEEEEECEEDDCDCCCCDD@BCCDDDCDCDDCDCCDDDDCC@@C_Mismatch_0_Sense_+_Library_PoolT
AATGGCGCCCTACTAGTTCCGACACCGACAGATTTCCATGGCATCCGAGTTCTGTTAATCAGATACACCAGCTGCCTGCCCCACAGCCGCCAAA
>Frequency_2_QualityScore_CBCGCGEIIICFICCHEB9AEEGBAHCEFGIEEGIIGGD@>?ACCBABBCCCC??B=?>8=;AA?BDDECADECCBCCACCC_Mismatch_0_Sense_+_Library_PoolT
TGGTCCATCAACTTGGCGGCAGATAGACCCTCGACCGCCAGGATGATTACAAATTTTGGTTTATCTATATTTTTTATGTTTA
>Frequency_2_QualityScore_FFHHHHHIJIIIIIJIEIIIJIIIHIJIJJIHGIGIIJIIIIIIIIIIIIIIIJIJJIHGFDEEDDEADCCBACBCDCEDCDCDDDBDCCCCDC_Mismatch_0_Sense_+_Library_PoolT
ATTTCCATGGCATCCGAGTTCTGTTAATCAGATACACCAGCTGCCTGCCCCACAGCCGCCAAATTTGTCCGACTCTACTCAGTCCGGATATCTA
>Frequency_2_QualityScore_EEHHHGFIIIHHJJJIJIIHGIIHHIIGIIIJIIGIIIJIJJJIIIIIIJIIIIIIHHIIIJIGIGIIGHGHGGDEEEEEDDDCCBDCDDDCDC_Mismatch_0_Sense_+_Library_PoolT
GTTTATCTATATTTTTTATGTTTATTTCGCATACAACTTGAGCCACTTGGATATTGAATATTACATAAACTCTGAGACTCACGAGAATCCCACA
>Frequency_2_QualityScore_EEGHGFHIIIIIIIIIEIIEEHHIIEHIIIIIIIIIEGIIIJJIIIIIJIIFFFFEEEDEEECCCDDDDDCDDDCCCACCCDCCDCBEDEEDDD_Mismatch_0_Sense_+_Library_PoolT
TAGACCCTCGACCGCCAGGATGATTACAAATTTTGGTTTATCTATATTTTTTATGTTTATTTCGCATACAACTTGAGCCACTTGGATATTGAAT
>Frequency_2_QualityScore_EEHGFCGGEGIGGII?EGHEHHAGGIEHGGIEHGIIGDEEHGGIIEGGGHIIIHGGEGGDEGHHEECEAAB_Mismatch_0_Sense_+_Library_PoolT
ACCAGGCAGCATTTGATTGTTTCGAGATTTTTTCATTAAATTATAAAAATAATAAATACCATTTATAGTGA
>Frequency_2_QualityScore_FFHHHHHJJJJJJIIIJJJGIIIIHJGHIJJJJJIJJJJJJJJJIJIHGFEEEEEEEEDEDDEDDDDDDDDCDDDDDCDDDDDDDDDBDDDDDC_Mismatch_0_Sense_+_Library_PoolT
CATCTGGATCCGATAGGGGTCGCCAGTTAGGCCAATCTGAACAGCCGCCTTCTTCTGGTCCATCAACTTGGCGGCAGATAGACCCTCGACCGCC
>Frequency_2_QualityScore_FFHHHGHIFIIIIIIHIIJJIIJICHIJJJJJJJJIIIIIIIGEGGFEFEECCCBDDCDD;@C?CC@CCBACCBCCDC?A;ACCCCCCECDCDC_Mismatch_0_Sense_+_Library_PoolT
ATCTGAACAGCCGCCTTCTTCTGGTCCATCAACTTGGCGGCAGATAGACCCTCGACCGCCAGGATGATTACAAATTTTGGTTTATCTATATTTT
>Frequency_1_QualityScore_FDD?AFDFHAGBIIIECH<FHHIIIEEFHGGII@GBGEGIGHIIEHHIGGCHDDB@CDCFGGEHGEGHED?CCE=?BDCAACCCD>CCCCCCCB_Mismatch_1_Sense_+_Library_PoolT
GCCACTTGGATATTTAATATTACATAAACTCTGAGACTCACGAGAATCCCACAGTATAGCTTATTTATAAACCAGGCAGCATTTGATTGTTTCG
>Frequency_1_QualityScore_FFHHHHHJJJJJJJJJIJJGIJBHIDGIHIJJJJJIJJJJJJHIIHHHHHHFFFFFFDDDDDEEDDDEECDB_Mismatch_0_Sense_+_Library_PoolT
GGCAGATAGACCCTCGACCGCCAGGATGATTACAAATTTTGGTTTATCTATATTTTTTATGTTTATTTCGCA
>Frequency_1_QualityScore_DDDDFHHBGGHGH<<DCHFCHHHBFFEHEGHEHC@AFCDFEHIHCFHDACFIGIIB@@DCGGGGHGHEFHHFFF_Mismatch_0_Sense_+_Library_PoolT
TAAACCAGGCAGCATTTGATTGTTTCGAGATTTTTTCATTAAATTATAAAAATAATAAATACCATTTATAGTGA
>Frequency_1_QualityScore_FFGHHHHJJJJIIIIJJJJCGHHIJIIJIAFHIJIHIJIIJJJIJJIIGGGCDDHIGGJHIJIIHHFGFCCECDDEEEC>A@BDBCDDDDC@AA_Mismatch_0_Sense_+_Library_PoolT
CTCTTCCATTGTTCTTCTGACATCTCTGGTTTTGGTTAGAGATCTTTCATGGTTTTGGGTTTTGGTTAGTACTGTTGAATGGCTTCCTGCTATT
>Frequency_1_QualityScore_FFHHHHHJJJJJJJJJJJJJJJJJIJJJJJJIIJJJJJJIJJJJJJJJJJJJJJJJJJJJIJJJEHGHHHHFFFFFFF_Mismatch_0_Sense_+_Library_PoolT
TACAACTTGAGCCACTTGGATATTGAATATTACATAAACTCTGAGACTCACGAGAATCCCACAGTATAGCTTATTTAT
>Frequency_1_QualityScore_FFHHHHHJJJJJJJJJJJJJJJJIJJJJJJJJJJJJJJJJJHHGEFFFFFEEEEDEDDDDDBDDDDDDEDDEEEEDDDDDDDED_Mismatch_1_Sense_+_Library_PoolT
TCTGGTCCATCAACTTGGCGGCAGATAGACCCTCTACCGCCAGGATGATTACAAATTTTGGTTTATCTATATTTTTTATGTTTA
>Frequency_1_QualityScore_FFFHHGHJJIIHIIIDGHIJIJIIIIJJJJJJJJJJJIJJJIJJJJHHHHFFFFDDEEDDDDCDEDDDDCDDDDDDDDDDDDDDDBDDDDDD@C_Mismatch_1_Sense_+_Library_PoolT
GGTCCGACTCTACTCAGTCCGGATATCTACCCAATTTGCCAAACGTCCATCGTTCTCCATCAATAACATCTGGATCCGATAGGGGTCGCCAGTT
>Frequency_1_QualityScore_FFHHHHHJJJJJIIJJIJJJJJIJJJJJJIJJJJJJJJJJJJJJJIJJJIIJJJJJJJIJJJJJHHHHHHHFFFF_Mismatch_1_Sense_+_Library_PoolT
TAAACCAGGCAGCATTTGATTGTTTCGAGATTTTTTCATTAAATTATAAAAATAATAAATACCATTTATAGTGGA
>Frequency_1_QualityScore_FFHHGHHJIIJJIJJJJJIJJJGJJIJJIJIIJJJJJJJIHIIJJJJJJIHHHHHFFFFEDDDDDDDDDDDDDDCDDDDDDDDDDDDDDDEDDD_Mismatch_1_Sense_+_Library_PoolT
GGACACCGACAGATTTCCATGGCATCCGAGTTCTGTTAATCAGATACACCAGCTGCCTGCCCCACAGCCGCCAAATTTGTCCGACTCTACTCAG
>Frequency_1_QualityScore_FBFHHHGJGHIJJJJIIJJJEIIIGIEIGIGIGIIIGGIIGIHEGEIIFFHIJ_Mismatch_0_Sense_+_Library_PoolT
GTTTCGAGATTTTTTCATTAAATTATAAAAATAATAAATACCATTTATAGTGA
>Frequency_1_QualityScore_FFHFHAHIIJHHJJJIIJGJGICHIJJJJJJJJJJJIJIJIIIJJJJIIIIJJJJIJJJJJIHIIJG_Mismatch_0_Sense_+_Library_PoolT
GGCAGCATTTGATTGTTTCGAGATTTTTTCATTAAATTATAAAAATAATAAATACCATTTATAGTGA
>Frequency_1_QualityScore_FFHHHHHJJJJJJJJIIJJJJJIJJJJIJJJJJJIJJJJJJJFJJJJJJJJJIIIIIJJJIJGHHHGGHHFFFFFFFDEEECEEDDDDDCDDDD_Mismatch_1_Sense_+_Library_PoolT
AATTACAAATTTTGGTTTATCTATATTTTTTATGTTTATTTCGCATACAACTTGAGCCACTTGGATATTGAATATTACATAAACTCTGAGACTC
>Frequency_1_QualityScore_DDHGGHGEIGGICG@DBHHHG>FHG<<FHCGHHAFB<DHBDGIGDGHIIGCEBGGHIIIIIIIIIFHEHCEHCF;@D@DA>ADEEECCCCECCC_Mismatch_0_Sense_+_Library_PoolT
TTATAAACCAGGCAGCATTTGATTGTTTCGAGATTTTTTCATTAAATTATAAAAATAATAAATACCATTTATAGTGAATTCTTTTTAGTCACAG
>Frequency_1_QualityScore_FFHHHGHJJJJJJJIJJIJJJJJJJJJJJJJIJJJJJJJJIIIIJJJIIJJJJJJGFHFFFFDDDDDCDCCDDDDDDDDDDDDEDDDDDDDBDB_Mismatch_0_Sense_+_Library_PoolT
GACAGATTTCCATGGCATCCGAGTTCTGTTAATCAGATACACCAGCTGCCTGCCCCACAGCCGCCAAATTTGTCCGACTCTACTCAGTCCGGAT
>Frequency_1_QualityScore_FFHFHGHHIGHGIJIGGIJI@ECDCHIJHIGIIJJJIJJJJDIJGAE=ADDDDBCDDDCDDD?ACCD@CCC?AD>BB>BDCCCDDDDDDDEDDD_Mismatch_0_Sense_+_Library_PoolT
CCAAACGTCCATCGTTCTCCATCAATAACATCTGGATCCGATAGGGGTCGCCAGTTAGGCCAATCTGAACAGCCGCCTTCTTCTGGTCCATCAA
>Frequency_1_QualityScore_FFHHHHHJJJJJJJJIIIJIIIJIHIJJJJJJJJIIJIJFJIGGIJIJIIIHHHHGHEBDDDADCDCDDCDDDDDDDDDDDDBBDBD<BCCCDC_Mismatch_0_Sense_+_Library_PoolT
ACCCAATTTGCCAAACGTCCATCGTTCTCCATCAATAACATCTGGATCCGATAGGGGTCGCCAGTTAGGCCAATCTGAACAGCCGCCTTCTTCT
>Frequency_1_QualityScore_FFHHGHHJJJJJIJIJJJJIIIIHIJIJIIEHGJJJJJJJIIEIIIGHIIIIJJIGIIIJJJJIHHFHCA?BEFF_Mismatch_1_Sense_+_Library_PoolT
ATAAACCAGGCAGCATTTGATTGTTTCGAGATTTTTTCATTAAATTATAAAAATAATAAATACCATTTATAGCGA
>Frequency_1_QualityScore_DFHHHHGIGJIGGHIGGJIBHIEHF<BDBCEEEEEDDDDDDDDDDDDDCDDDEEEEDEEDDDDDDDEDD@CDCBBB_Mismatch_1_Sense_+_Library_PoolT
GGCGGCAGATAGACCCTCGACCGCCAGGATGATTACAAATTTTGGTTTATCTATATTTTTTATGTTTATTTCGCAC
>Frequency_1_QualityScore_FFHHHHHIJJJIJJJJJJJJJJJJJJJJJJJJIJIJJIJJJJJJJJJAGEGIJJJJJJIIHHHGFFDEEDDDDDDDDDCDDDDDDBDDDECDDD_Mismatch_0_Sense_+_Library_PoolT
AGTCCGGATATCTACCCAATTTGCCAAACGTCCATCGTTCTCCATCAATAACATCTGGATCCGATAGGGGTCGCCAGTTAGGCCAATCTGAACA
>Frequency_1_QualityScore_FFHHHHHJJJJJJJJJJJJJJJJJJJJJJJJIJJJJJJHIJJJJJIJJAHIJJJJJJFIHHHHHFFACC?BDBDDDBDDDDDDDDDDDDDEDDD_Mismatch_1_Sense_+_Library_PoolT
AAGTCCGGATATCTACCCAATTTGCCAAACGTCCATCGTTCTCCATCAATAACATCTGGATCCGATAGGGGTCGCCAGTTAGGCCAATCTGAAC
>Frequency_1_QualityScore_FFHHHHHJJJJJJJJJHJJJJJJJIJJJJJJJJJJGIJJJJJJJJJJJJJIHFDDEDDDDDDDDDDDDDDDDDDBDDDADDDDDCDDDDDBDDD_Mismatch_1_Sense_+_Library_PoolT
CAGTTAGGCCAATCTGAACAGCCGCCTTCTTCTGGTCCATCAACTTGGCGGCAGATAGACCCTCGACCGCCAGGATGATTACAAATTTTGTTTT
>Frequency_1_QualityScore_FFHGHHHJIJJIIIIJJJJJJJJIJJJJJJJJJIIJJJJJJJGIIJJJJJHHHHFFFFDFECBDBDDDD@CCCCDDCDDDDDDDDDDDDDBBCD_Mismatch_0_Sense_+_Library_PoolT
CCGCCAAATTTGTCCGACTCTACTCAGTCCGGATATCTACCCAATTTGCCAAACGTCCATCGTTCTCCATCAATAACATCTGGATCCGATAGGG
>Frequency_1_QualityScore_DFHADHHIEIJDGE,AHCHIIHC8ECEGGHIGGG?9D;FGGI<BEHG>D@FFHIHIHGIGICGICGAEE_Mismatch_0_Sense_+_Library_PoolT
CTATATTTTTTATGTTTATTTCGCATACAACTTGAGCCACTTGGATATTGAATATTACATAAACTCTGA
>Frequency_1_QualityScore_FFHHHHHJJJIJJJJJHIJJJJJJJJJIJJHIJFIGIJJJHFHHHFFDDDDD8=A<ACC3>ACDDDD3>>>B<ABCCDCDEDE@CEDDBD3:@D_Mismatch_1_Sense_+_Library_PoolT
AGCCGCCTTCTTCTGGTCCATCAACTTGGCGGCAGATAGACCCTCGACCGCCAGGATGATTACAAATTTTGGTTTATCTATATTTTTTATGTCT
>Frequency_1_QualityScore_DFHHHHHJJJJJJJJJJJIJJJJJJJJJJJJJJJJJJJIJJJJJJJJJIJJJJJJJJGGIIJJHHHHHFFDEFFEEECEEEEEDDDDCDDDDDD_Mismatch_0_Sense_+_Library_PoolT
TCGCATACAACTTGAGCCACTTGGATATTGAATATTACATAAACTCTGAGACTCACGAGAATCCCACAGTATAGCTTATTTATAAACCAGGCAG
>Frequency_1_QualityScore_FFHHHHGJJJIJJJJJJEJIEHEHIJJJJJJJJJJJJJJJJJJJIJJJHJJJJJJIJJJJHHFFDEEEECDDDDDDDDDDDDDDDDDDDDDDDD_Mismatch_0_Sense_+_Library_PoolT
GCTCAATGGAATACTGGAGGAGAGCCTTCTCCTTTTGGAACATTCGGGAATCTTAATCCCGCAATTTCATCTCAGACACACCAATGGCGCCCTA
>Frequency_1_QualityScore_FFHGHHHJJJJJJHHIJJIJIGIGJIJJJJJJJJIIJJ\5BGHIJIHHEEEHFFCDDCCDEDCBDDDCCCCDDDDDD?B@BDDDDBBDDDDDCD_Mismatch_0_Sense_+_Library_PoolT
ACACCAGCTGCCTGCCCCACAGCCGCCAAATTTGTCCGACTCTACTCAGTCCGGATATCTACCCAATTTGCCAAACGTCCATCGTTCTCCATCA
>Frequency_1_QualityScore_FFHGHHHJJDHIIHGIJGIHCHIJIJJIJJJJJJJIIJIJJJJIIJJIJHHHHFFFFFEEEEDBBDDDBDBDBDDACDDDEDCB0<@BCCDDDC_Mismatch_0_Sense_+_Library_PoolT
CCGACACCGACAGATTTCCATGGCATCCGAGTTCTGTTAATCAGATACACCAGCTGCCTGCCCCACAGCCGCCAAATTTGTCCGACTCTACTCA
>Frequency_1_QualityScore_FFHHFFHIIIJGGGIGIIIFIJGIIGIIJJJFGIIIHIGGGIGIIIJHHHHGHDDFFDDDCC_Mismatch_0_Sense_+_Library_PoolT
CCTCGACCGCCAGGATGATTACAAATTTTGGTTTATCTATATTTTTTATGTTTATTTCGCAT
>Frequency_1_QualityScore_FFHHHHHJJIJJJJJJJIJJIJJJJJJJJJJJJJIJJJJJJIJJJJJJJJHFDDEDEDDDDDDDDDDDD@<BDBDDCEEDDDDDDDDDDDDDDD_Mismatch_0_Sense_+_Library_PoolT
AGTTAGGCCAATCTGAACAGCCGCCTTCTTCTGGTCCATCAACTTGGCGGCAGATAGACCCTCGACCGCCAGGATGATTACAAATTTTGGTTTA
>Frequency_1_QualityScore_FFGHHHHJHIIGIJIIIJJJIJJIGJGIIJIJJJJJJIIIIJJJJIEEHGHIHHHHHHHFFFFEFDDDDDDDDDDDDEDDDDADDDDDDDDCDD_Mismatch_0_Sense_+_Library_PoolT
GGATATTGAATATTACATAAACTCTGAGACTCACGAGAATCCCACAGTATAGCTTATTTATAAACCAGGCAGCATTTGATTGTTTCGAGATTTT
>Frequency_1_QualityScore_FFHHHHHJJJJJJJIJJJJJIJJJJJJJJJJJJJJJJJJJJJJIJHJIJJIJJJJJJJJGIIJJIJJJIEFHHHFFDFFFEEEEF_Mismatch_1_Sense_+_Library_PoolT
ATATTGAATATTACATAAACTCTGAGACTCACGAGAATCCCACAGTATAGCTTATTTATAAACCAGGCAGCATTTGATTGTTTCA
>Frequency_1_QualityScore_FFHHHHHIJJJJJJIIJJIIJJIJIJGIIIJJJJIJJJIJJJJHHFFFFFFEDEDDDBDBDD@DDDDDDDCDDDDDDDDDDDBDDDDDDEECDE_Mismatch_1_Sense_+_Library_PoolT
CAATCTGGACAGCCGCCTTCTTCTGGTCCATCAACTTGGCGGCAGATAGACCCTCGACCGCCAGGATGATTACAAATTTTGGTTTATCTATATT
>Frequency_1_QualityScore_FFHHHHHIJIJJJJJJJJJJJJJJGIJJHIJJJJJIJJJJJJJJIHHHHHFFFFFDEEEEEEDDDDDDDDBFDDDDBDDDDDDDCCCDDDDDDD_Mismatch_0_Sense_+_Library_PoolT
CCTGCCCCACAGCCGCCAAATTTGTCCGACTCTACTCAGTCCGGATATCTACCCAATTTGCCAAACGTCCATCGTTCTCCATCAATAACATCTG
>Frequency_1_QualityScore_FFHHHHHIJJJJJJJJJJJJJJJIJJIJJJIJJJJJJJJJHFDDDD?CDCEDDDDDDDDDDCDBDDCDDCDEEEEEEDDDDDDEEDDDEDC>>>_Mismatch_1_Sense_+_Library_PoolT
CTTCTGGTCCATCAACTTGGCGGCAGATAGACCCTCGACCGCCAGGATGATTACAAATTTTGGTTTATCTATATTTTTTATGTTTATTTCGCAA
>Frequency_1_QualityScore_DDHHHHFIIIJJJJJHIJIJIJJJJGGGJJJIGJGIIGIIJEDBHIGGIJJJJHIIIGHGEIIDEEFGHEEFFFFFFFEEEEEECDCDCDCCCC_Mismatch_2_Sense_+_Library_PoolT
TATTACAAATTTTGGTTTATCTATATTTTTTATGTTTATTTCGCATACAACTTGAGCCACTTGGATATTGAATATTACATAAACTCTGAGACAC
>Frequency_1_QualityScore_FDHHHHHJJJJJJIJJIJJJJGJJJIJJJJJJJJJJIIJJJJJJJIJIJJIEIJJIJJICIH_Mismatch_0_Sense_+_Library_PoolT
GTTTATTTCGCATACAACTTGAGCCACTTGGATATTGAATATTACATAAACTCTGAGACTCA
>Frequency_1_QualityScore_FFHHHHHIJJJJJIGJJJJJJJJIJJJJJJJJJIJJJJJJJIJJJJJIJJIIJJJIIIJHHHGHFFFFFEFEEEFFEEEEDDDDDDDCDDCDDC_Mismatch_1_Sense_+_Library_PoolT
ATTACAAATTTTGGTTTATCTATATTTTTTATGTTTATTTCGCATACAACTTGAGCCACTTGGATATTGAATATTACATAAACTCTGAGACTAA
>Frequency_1_QualityScore_FFHHHHHJJJJJJJJJJJJJJGIGIIJIJJJJJJJJJIJIIJJJGFIIIIIIGJIIIIIJJIHGFHHFFCEFFFEEEEFEDCDDCDDCCDDDDD_Mismatch_1_Sense_+_Library_PoolT
GATGATTACAAATTTTGGTTTATCTATATTTTTTATGTTTATTTCGCATACAACTTGAGCCACTTGGATATTGAATATTACATAAACTCTTAGA
>Frequency_1_QualityScore_FBFFFHHJIGIJJJIJJIHGIIIFEGGHEH@FFHIGIBCHIFIIJEHIIJJCHFFEEDBCCBADDDD>ACCCCCDDDDDDD>CBDDBB?C@C>C_Mismatch_0_Sense_+_Library_PoolT
TCCATCAATAACATCTGGATCCGATAGGGGTCGCCAGTTAGGCCAATCTGAACAGCCGCCTTCTTCTGGTCCATCAACTTGGCGGCAGATAGAC
>Frequency_1_QualityScore_FFHHGHHJJJJJGIIJJJHJIIGIGIJJJJJJJJJJJIJIIIJJJIJJJIIJHHFFECCEEEECDDDDDCCDDDDDCCCDBDDDDDEEDDDDBD_Mismatch_0_Sense_+_Library_PoolT
ATGGCATCCGAGTTCTGTTAATCAGATACACCAGCTGCCTGCCCCACAGCCGCCAAATTTGTCCGACTCTACTCAGTCCGGATATCTACCCAAT
>Frequency_1_QualityScore_FFHHHDHIJIJIJJJJJIJJJJJJJJIJJIJJJJJJJJJJJJIJJJJJJJIJJIJJHHHHHFFFFFFEEEEEDDEDFEDDDDEFFDDEFCDDDC_Mismatch_1_Sense_+_Library_PoolT
GCCAGTATGATTACAAATTTTGGTTTATCTATATTTTTTATGTTTATTTCGCATACAACTTGAGCCACTTGGATATTGAATATTACATAAACTC
>Frequency_1_QualityScore_FFGHFHHJIGEGJIIIIIIJEFIIJIHHIJJJJJJGIJJJJGIIJIIIJGHIIJIJJIIEGIEIIGGGG?ACCCEFFFFFFFDEEDDBBBBBBD_Mismatch_0_Sense_+_Library_PoolT
CATACAACTTGAGCCACTTGGATATTGAATATTACATAAACTCTGAGACTCACGAGAATCCCACAGTATAGCTTATTTATAAACCAGGCAGCAT
>Frequency_1_QualityScore_BB?FF?FFF4ABFAHII>HC9BBBF9F99<?<FG@E;B::@FG<??BFC8BBF84.B@FCGIGC@FE;EC;(6-(.;;?BDC@;AC_Mismatch_0_Sense_+_Library_PoolT
TTGGATATTGAATATTACATAAACTCTGAGACTCACGAGAATCCCACAGTATAGCTTATTTATAAACCAGGCAGCATTTGATTGTT
>Frequency_1_QualityScore_FFHHHHHJJJJJJJJIIGJJJIJHIJJJJJJJJJJJJJJJJJJJJIJJJJJJJJJJJJJJJIJIJIJH_Mismatch_0_Sense_+_Library_PoolT
AGGCAGCATTTGATTGTTTCGAGATTTTTTCATTAAATTATAAAAATAATAAATACCATTTATAGTGA
>Frequency_1_QualityScore_DDHFFHHG<FG>:IHEIGEH?FEHIIECEGGIIIIEHIIIIIIIFIGIIIIIBFGIIBFEGGCGGHIIIGHHFEHEEEECCCEDCCCCCCCBBC_Mismatch_1_Sense_+_Library_PoolT
TACTTGGATATTGAATATTACATAAACTCTGAGACTCACGAGAATCCCACAGTATAGCTTATTTATAAACCAGGCAGCATTTGATTGTTTCGAG
>Frequency_1_QualityScore_FFHHHHHJJJJJJIJJIJJJJJJJJJJJJJJJJJJIIJJJJJGIJJJJJJJJJJJGJJII_Mismatch_0_Sense_+_Library_PoolT
TGATTACAAATTTTGGTTTATCTATATTTTTTATGTTTATTTCGCATACAACTTGAGCCA
>Frequency_1_QualityScore_FFHHHHHJJJJIJJJJIIGIJJJIJJJHIIJJJJJJJJJJJJIJJIIJJJJJJJJJJJJJJJJHHHHHHFFFFFFFEEE_Mismatch_0_Sense_+_Library_PoolT
ATTTATAAACCAGGCAGCATTTGATTGTTTCGAGATTTTTTCATTAAATTATAAAAATAATAAATACCATTTATAGTGA
>Frequency_1_QualityScore_DDB?FAFG@EHGIBGHIHHEHHIIIGCHFH9?FCFBHBHGIBAHIIGI>FCHDHIIHGGIGGCEEHF>H?DDBD_Mismatch_2_Sense_+_Library_PoolT
ATAAACCAGGCAGCATTTGATTGTTTCGAGATTTTTTCATTAAATTATAAAAATAATAAATACCATTTATAGGA
>Frequency_1_QualityScore_DDFHHHFGEGGBHEBE<AHG?G?:DE>BFEHI>FAFGCDHADHDEBFCG>AEDGHEBEECDDC@>B@>;>AACCA>?BB?B=CBB5>>>@?9:C_Mismatch_0_Sense_+_Library_PoolT
TGTCCGACTCTACTCAGTCCGGATATCTACCCAATTTGCCAAACGTCCATCGTTCTCCATCAATAACATCTGGATCCGATAGGGGTCGCCAGTT
>Frequency_1_QualityScore_??FB7FDFEG<:FC7@9?FAADE=FC>GF*0?D9??<0@;A;@EI??9ACA)77?;@;(.;;888@@7A>4:>(+4?08-9&0&058?@(>>>A_Mismatch_2_Sense_+_Library_PoolT
CGATAGGGGTCGCCAGTTAGGCCAATCTGCACAGCCGCCTTCTTCTGGTCCATCAACTTGGCGGCAGATAGACACTCGACCGCCAGGATGATTA
>Frequency_1_QualityScore_FFHHHHHGIIJJJJJJIJEHIGJJJHHIJJIJJJJJHIIJJIJJIHHIIJJJJJJJJJEHJH_Mismatch_2_Sense_+_Library_PoolT
GCATTTGATTGTTTCGAGATTTTTTCATTAAATTATAAAAATAATAAATACCATTTATAGCA
>Frequency_1_QualityScore_A?F>F<DGHBHHG<EHIIEHCCHECHIGG_Mismatch_0_Sense_+_Library_PoolT
TTGAGCCACTTGGATATTGAATATTACAT
>Frequency_1_QualityScore_FFHHHHHJJJJJJJHIJJJJJJJJIJJJJJJJJJIJJJJJJIJJIJJJJJJJIIJJIIJIJIJJIJJHFEHHHF_Mismatch_1_Sense_+_Library_PoolT
CTATATTTTTTATGTTTATTTCGCATACAACTTGAGCCACTTGGATATTGAATATTACATAAACTCTGAGACTA
>Frequency_1_QualityScore_FFHHFHHJJJJJJJJJJJJJJJJJJJJJJJJJJJJHJJJIIJJJJJJJJJJJJJIJJJJJJJJJHHHHGHFFFFFFEEEEEEEEEEDDDDDDEE_Mismatch_0_Sense_+_Library_PoolT
ACAGTATAGCTTATTTATAAACCAGGCAGCATTTGATTGTTTCGAGATTTTTTCATTAAATTATAAAAATAATAAATACCATTTATAGTGAATT
>Frequency_1_QualityScore_FFFHHHHIIJIIJJIIEIGIGGJIIII@DFHIGIGIIIEGII@@FFHHGEEHEGIJJJJJGGGIIHHHHDDFDE=CEDECDDCCDDDB@9?CDD_Mismatch_1_Sense_+_Library_PoolT
CGATATTGAATATTACATAAACTCTGAGACTCACGAGAATCCCACAGTATAGCTTATTTATAAACCAGGCAGCATTTGATTGTTTCGAGATTTT
>Frequency_1_QualityScore_DDFHGHFIIIIBHEGEEGGIFGG<HHICGH@EIIIGIDEGGIIJEHG<GIIJIGGBGHGGGGGHGHCCHEFCCEEFFFFD_Mismatch_1_Sense_+_Library_PoolT
CATACAACTTGAGCCACTTGGATATTTAATATTACATAAACTCTGAGACTCACGAGAATCCCACAGTATAGCTTATTTAT
>Frequency_1_QualityScore_D>??CA?FAEHEIIGGEGI>GIAD499??DH@CBAFE6@FFHE==;CGA@HH;A)(5=6=;=CA?=<<<:>>>@>3>(444::@:@(:><@@05_Mismatch_1_Sense_+_Library_PoolT
CAGCCGCCAAATTTGTCCGACTCTACTCAGTCCGGATATCTACCCAATTTGCCACACGTCCATCGTTCTCCATCAATAACATCTGGATCCGATA
>Frequency_1_QualityScore_AFHHHGHJJJJIIGIJEIIGHJGGEGIGEHHEEEEDFFEEEDEDDCBBDDDDDDEEEEEEEDBDDDBCDCDDDCCDDB_Mismatch_0_Sense_+_Library_PoolT
TTGGCGGCAGATAGACCCTCGACCGCCAGGATGATTACAAATTTTGGTTTATCTATATTTTTTATGTTTATTTCGCAT
>Frequency_1_QualityScore_FFHHHHHJJJJIJJJJJJJJIJIJGJJJJJJJJJJJJJIJJJJIJJIJJI_Mismatch_0_Sense_+_Library_PoolT
TACAACTTGAGCCACTTGGATATTGAATATTACATAAACTCTGAGACTCA
>Frequency_1_QualityScore_FFHHHHHJJJJIJJJJJJJJJJJIJJJJJJJJJJJJJJJJJIIJ_Mismatch_0_Sense_+_Library_PoolT
TTTTTTCATTAAATTATAAAAATAATAAATACCATTTATAGTGA
>Frequency_1_QualityScore_3D;8FF3AFF7G@3C1?:C@):??<?4?*?FFF3=AFF9C).(5:5\9@BCC_Mismatch_1_Sense_+_Library_PoolT
CTGGATCCGATAGGGGTCGCAAGTTAGGCCAATCTGAACAGCCGCCTTCTTC
>Frequency_1_QualityScore_FFHHHHHJJJHJJJJJJJJJJJJJJJJJJIJJJJJJJJJJJJJJJJJJJJJIJJJJJJJGHG_Mismatch_0_Sense_+_Library_PoolT
CATTTGATTGTTTCGAGATTTTTTCATTAAATTATAAAAATAATAAATACCATTTATAGTGA
>Frequency_1_QualityScore_DDHHFHHIIIIBH@GHHHIGIIAGIFGIIIIIIIIIHHHHFFDDFEEEEFEEEFEEDDDDDBDEDDDEECBDDDDDDDDCDCCCCDDC@ACDCE_Mismatch_0_Sense_+_Library_PoolT
GGCAGATAGACCCTCGACCGCCAGGATGATTACAAATTTTGGTTTATCTATATTTTTTATGTTTATTTCGCATACAACTTGAGCCACTTGGATA
>Frequency_1_QualityScore_DFDHFGHEGHIJJJI>HHHIJEGBG@FFIGGIHHIGIJJJJJIEIGIIJGHGIJJGIGHHIG_Mismatch_0_Sense_+_Library_PoolT
TTTCGAGATTTTTTCATTAAATTATAAAAATAATAAATACCATTTATAGTGAATTCTTTTTA
>Frequency_1_QualityScore_D;A:CB?FGEHEHIHHECHEGDEIIIC@G?FBFH;C8::DH<?F??0?DB?FH@F>=F8@=8C@==;D2=AA=7;C>)776.;@>;1;\3,:<?_Mismatch_1_Sense_+_Library_PoolT
GATATTGAATATTACATAAACTCTGAGACTCACGAGAATCCCACAGTATAGCTTATTTATAAACCAGGCAGCATTTGATTGTTTCGAGGTTTTT
>Frequency_1_QualityScore_FFHHHHHJJJJJJJIJJIIJJJIJJHJJJJJHHFFFFEFFEEEEDDDDDDDABDDDDDFEEEFEEDDDDCCDEDDDEEDDDD_Mismatch_0_Sense_+_Library_PoolT
CAACTTGGCGGCAGATAGACCCTCGACCGCCAGGATGATTACAAATTTTGGTTTATCTATATTTTTTATGTTTATTTCGCAT
>Frequency_1_QualityScore_FFHHHHHJIJJJJJJIGJIJJIJIIJJJJIJJIJJJJJJIIJJIJJJJJJIGIIJJJJJJ_Mismatch_1_Sense_+_Library_PoolT
TTTGATTGTTTCGAGATTTTTTCATTAAATTATAAAAATAATAAATACCATTTATAGCGA
>Frequency_1_QualityScore_D:C2<BF<EEFE:G?BBFIC@B9EE3;GA3<:BG<FDDCFGDFF@FFIDEECBC@F;FD_Mismatch_0_Sense_+_Library_PoolT
ATGTTTATTTCGCATACAACTTGAGCCACTTGGATATTGAATATTACATAAACTCTGAG
>Frequency_1_QualityScore_FFHHHHHIJJJJJJJJJJJJJJJHIJJJJJJJJJJJJJJJJJJGHHHHHHFFFFFEEEEEEDDDDDDDD?DDDBDDDDDDDDD:CDDDDDDDDC_Mismatch_0_Sense_+_Library_PoolT
CTGCCCCACAGCCGCCAAATTTGTCCGACTCTACTCAGTCCGGATATCTACCCAATTTGCCAAACGTCCATCGTTCTCCATCAATAACATCTGG
>Frequency_1_QualityScore_FADFHGDIBGGHIIGIIIIJGGHB9FHHGIBFHI6FGHIGHIGHHHFFFCDFDEEACC??B@BDDACE@ACCDDDA@>CDADDBDDC>A::(8?_Mismatch_0_Sense_+_Library_PoolT
TCTCAGACACACCAATGGCGCCCTACTAGTTCCGACACCGACAGATTTCCATGGCATCCGAGTTCTGTTAATCAGATACACCAGCTGCCTGCCC
>Frequency_1_QualityScore_DBFHFHHIJIIJGGIIGFHIIHHJGGEHFHIIJJJGGIGIAHIIJJJFGGIJJIJIGIIJJIGHHGHHEC:=?_Mismatch_1_Sense_+_Library_PoolT
AAACCAGGCAGCATTTGATTGTTTCGAGATTTTTTCATTAAATTATAAAAATAATAAATACCATTTATAGCGA
>Frequency_1_QualityScore_FFHHHHHJJJJJJJJJJJJJJJJJJJJJJJJIJJJIJJJJJJJJJJJJJJJJJJJJJJJJJHHHHHHFFCEFECDDDDDDDDDDDD@DDDECDD_Mismatch_0_Sense_+_Library_PoolT
TATTTTTTATGTTTATTTCGCATACAACTTGAGCCACTTGGATATTGAATATTACATAAACTCTGAGACTCACGAGAATCCCACAGTATAGCTT
>Frequency_1_QualityScore_FFHHHHHJJJJJJJIJJJJJJJJJJJJJJJJJJJJJJJJIIIJ_Mismatch_0_Sense_+_Library_PoolT
TTTTTCATTAAATTATAAAAATAATAAATACCATTTATAGTGA
>Frequency_1_QualityScore_FFHHHBHIIIIIJGIJGIGGFIJJFHGIIJJJJJJJIFEHGHHIIGIGHIIJGGEEDA?A?@DB?CDDDDEEA?ACDDCBD<@8ADDDCCCDDD_Mismatch_0_Sense_+_Library_PoolT
ATCTTAATCCCGCAATTTCATCTCAGACACACCAATGGCGCCCTACTAGTTCCGACACCGACAGATTTCCATGGCATCCGAGTTCTGTTAATCA
>Frequency_1_QualityScore_FFHHGHHJJJIJJIEGIIIJBIHFHIIGGIJIJJIIIJIJJBGIJHFHHHHFFFFFEEEECEDDDD?BDCDDDDDDCCCAC34>AC:@ACCCDC_Mismatch_1_Sense_+_Library_PoolT
TCCCCACAGCCGCCAAATTTGTCCGACTCTACTCAGTCCGGATATCTACCCAATTTGCCAAACGTCCATCGTTCTCCATCAATAACATCTGGAT
>Frequency_1_QualityScore_EFHHDHFJIJGIIHIIJFIGIIGEHIGGGIEIIJFGJJJIIJJIIJGEHIIJJJIGGEFH_Mismatch_0_Sense_+_Library_PoolT
CGCATACAACTTGAGCCACTTGGATATTGAATATTACATAAACTCTGAGACTCACGAGAA
>Frequency_1_QualityScore_FFHHHHHHJJJJJJJJIJGIIJGJJJGJJJJIJJJJIIIJJJIIIIIBGIIJJJJJJJJIIJCHIJJIJIIGEFFFFFEEDECDDEDCDCDDED_Mismatch_0_Sense_+_Library_PoolT
TTTTATGTTTATTTCGCATACAACTTGAGCCACTTGGATATTGAATATTACATAAACTCTGAGACTCACGAGAATCCCACAGTATAGCTTATTT
>Frequency_1_QualityScore_FFHHHHHJJJJJJJJJJJJJJJJFHIIJJJIIJJJJGJJJJJJJJJJJJIHHFFDCEEEDDDDDDDEDDCCDDDDDDDDDDDCDDDDDDDDDBD_Mismatch_0_Sense_+_Library_PoolT
ATAACATCTGGATCCGATAGGGGTCGCCAGTTAGGCCAATCTGAACAGCCGCCTTCTTCTGGTCCATCAACTTGGCGGCAGATAGACCCTCGAC
>Frequency_1_QualityScore_FFHHHHHJJJJIIJJJJJFIJJJJJJJJJJJJIJJJJJJIJIIJJIHDEEEHGFFFF?CEEEEDDDDDDBDDDBDDDDDDDCCDDEDDDDDDCC_Mismatch_0_Sense_+_Library_PoolT
CGTCCATCGTTCTCCATCAATAACATCTGGATCCGATAGGGGTCGCCAGTTAGGCCAATCTGAACAGCCGCCTTCTTCTGGTCCATCAACTTGG
>Frequency_1_QualityScore_DDBD:DD9A:A3<CF+<:911:??D<DEDEIADEAD?BDDEDE<C<BC@)=A:;@AC4)._Mismatch_1_Sense_+_Library_PoolT
ATTTGATTGTTTCGAGATTTTTTCATTAAATTATAAAAATAATAAATACCATTTATAGAG
>Frequency_1_QualityScore_FFHHHHHJJJJJJJJJIJJJJJJJJIGIJJIJJJJJJJJJJJJJJJJJJJJJJIIJJIJJHHHHHFFFEDCEEEDDDEEEDDEEDE_Mismatch_0_Sense_+_Library_PoolT
CTCTGAGACTCACGAGAATCCCACAGTATAGCTTATTTATAAACCAGGCAGCATTTGATTGTTTCGAGATTTTTTCATTAAATTAT
>Frequency_1_QualityScore_FFHHHHHJIJJJJJIIIIJJJGIGIDFIIJIJJJJJJJJ_Mismatch_0_Sense_+_Library_PoolT
TCTGAGACTCACGAGAATCCCACAGTATAGCTTATTTAT
>Frequency_1_QualityScore_FFHHHHHJJJJJJJJIJJJHJJJJJIJJJJJJJJJJJJJJJJJJJIJJJIIJJIJJJJJJ_Mismatch_0_Sense_+_Library_PoolT
TTCGCATACAACTTGAGCCACTTGGATATTGAATATTACATAAACTCTGAGACTCACGAG
>Frequency_1_QualityScore_FFDHHHHIIEGHEFHJJCAHIGGGIGHHGHJICHIJHIJIGEHGGFCHGEGG@DAHBEHBE89;=B3(5>CCCB?CCCDC>5:??ADBD@_Mismatch_0_Sense_+_Library_PoolT
CTACCCAATTTGCCAAACGTCCATCGTTCTCCATCAATAACATCTGGATCCGATAGGGGTCGCCAGTTAGGCCAATCTGAACAGCCGCCT
>Frequency_1_QualityScore_FFHHHHHJJJJJJJJJJJJJJJIIIJJJJJJJJJJJJGIJJJJJGIJJJJJJJJJIJJJJJJJJJJHHHHHHFFFFFFEEDEFFEDDDD_Mismatch_2_Sense_+_Library_PoolT
ATTATAGCTTATTTATAAACCAGGCAGCATTTGATTGTTTCGAGATTTTTTCATTAAATTATAAAAATAATAAATACCATTTATAGCGA
>Frequency_1_QualityScore_FFHHHHHIJGIIJJJJJJJJJJJJJJJIJJJJJJJJJJJJJJJJJJJJJJIJJJJJJJHHHHHHHFFFFDEEEDEEEEDD_Mismatch_0_Sense_+_Library_PoolT
TTTATCTATATTTTTTATGTTTATTTCGCATACAACTTGAGCCACTTGGATATTGAATATTACATAAACTCTGAGACTCA
>Frequency_1_QualityScore_FFHHHHHJJJJJGHIJJJJJJJJJJJJJJJJJIJJJJJJJJJHHHHHFFFFDEEEEEEEDDDDDDDDDD@DDEDDDDDDDDDDDDDDDDDDDDC_Mismatch_1_Sense_+_Library_PoolT
ATCCGATAGGGGTCGCCAGTTAGGCCAATCTGAACAGCCGCCTTCTTCTGGTCCATCAACTTGGCGGCATATAGACCCTCGACCGCCAGGATGA
>Frequency_1_QualityScore_FFHHHHHJJJJJJIJJJHIJJIIJIJJJJJJJJJHHFFFFFEEDEDDBDDDDD<BD<CCCCDDDDDDDDDCDDBDDCDDDEEDDEEEDDBDDCD_Mismatch_0_Sense_+_Library_PoolT
CAGCCGCCTTCTTCTGGTCCATCAACTTGGCGGCAGATAGACCCTCGACCGCCAGGATGATTACAAATTTTGGTTTATCTATATTTTTTATGTT
>Frequency_1_QualityScore_FFHHGHHJJJJJIJIJJIIJJJJJJJJHEHGHGJHHIGIJJJIJJGBGIJJJIJHHEEFFFFFCDDAB>;;BBDD@CDCDDDDDDCDEDDDDCB_Mismatch_1_Sense_+_Library_PoolT
CCCGGATATCTACCCAATTTGCCAAACGTCCATCGTTCTCCATCAATAACATCTGGATCCGATAGGGGTCGCCAGTTAGGCCAATCTGAACAGC
>Frequency_1_QualityScore_DDFDFFAFHIIIIDGHIIFIGGIIIIIICHHGCFFFDFEEDEDE>/;AACDDD@CCDDEDDDDDDDEEDDDEAC>B@BDAAAC@ACDDCCCDDD_Mismatch_1_Sense_+_Library_PoolT
TGGCGGCAGATAGACCCTCGACCGCCAGGATGATTACAAATTTTGGTTTATCTATATTTTTTATGTTTATTTCGCATACAACTTGAGCTACTTG
>Frequency_1_QualityScore_FFHHHHHJJJJJJJJJJJJJJIJJJHJJJJJJJIJJIJJJJIJJJJJJJJJJJJJJJJFIHGHHHHFFFFFEFECCEE_Mismatch_0_Sense_+_Library_PoolT
TTATAAACCAGGCAGCATTTGATTGTTTCGAGATTTTTTCATTAAATTATAAAAATAATAAATACCATTTATAGTGAA
>Frequency_1_QualityScore_FFHHHHHJJJIJJJJJJJJJIIJHII_Mismatch_0_Sense_+_Library_PoolT
AAAATAATAAATACCATTTATAGTGA
>Frequency_1_QualityScore_FFHHHHHJJJJJJJJJIJJIIJJGIHHJJJJHHFFDFEEEEEEEDDDDDDDDDDDDDDDDEDEEEEDDDCCBDEDDDEEDDDDDDCDDDDDCCD_Mismatch_1_Sense_+_Library_PoolT
CCAACTTGGCGGCAGATAGACCCTCGACCGCCAGGATGATTACAAATTTTGGTTTATCTATATTTTTTATGTTTATTTCGCATACAACTTGAGC
>Frequency_1_QualityScore_FFHHHHHJJJJJJJIJIJJJIJGIJJGJJIIIGGIJHHFBCDCEDCEFEDDDDDDDDDDDDDDDDDEEDCDDDDDDDDDEEDDDEEDDD_Mismatch_0_Sense_+_Library_PoolT
TGGTCCATCAACTTGGCGGCAGATAGACCCTCGACCGCCAGGATGATTACAAATTTTGGTTTATCTATATTTTTTATGTTTATTTCGCA
>Frequency_1_QualityScore_FFHHHHHJJJJJJJJJJJJJJJJJJJJJJJJJJJJJJJJJJJJJJJJJJJJJJJJJJJJJJJJJJJJJJHHHHFFFFFDEEEFFEDDDDDEEED_Mismatch_0_Sense_+_Library_PoolT
TTATGTTTATTTCGCATACAACTTGAGCCACTTGGATATTGAATATTACATAAACTCTGAGACTCACGAGAATCCCACAGTATAGCTTATTTAT
>Frequency_1_QualityScore_FFHHHHHJIIJJJIJJHJI_Mismatch_0_Sense_+_Library_PoolT
TAAATACCATTTATAGTGA
>Frequency_1_QualityScore_DDFFH?FHGHGIIIIEHFCFAAC7BGG@FG<DFE@4DGD?9?DFG8D48C@.=C@=C=C@=D@E;7_Mismatch_2_Sense_+_Library_PoolT
GGCAGCATTTGATTGTTTCGAGATTTTTTCATTAAATTATAAAAATAATAAATACCATTTATAGGA
>Frequency_1_QualityScore_FFHHHHHJJIIJJJJJJJJJJJJIJGIIJJJJJJJJJIJJJJJHFHFFFFFFEDDDDDDDDBDDDDDDEBDCDDDDDDDDDDDDDDDDDEEEEE_Mismatch_1_Sense_+_Library_PoolT
GATCTGAACAGCCGCCTTCTTCTGGTCCATCAACTTGGCGGCAGATAGACCCTCGACCGCCAGGATGATTACAAATTTTGGTTTATCTATATTT
>Frequency_1_QualityScore_FFHHHHHJJJJJJJJJIIJJJGIGIIJJJJJIJJJJIHIJJJJJIIJHGHHHHFFFFFDDEDDDEDDDDBDDDDDDCCD@CDDDDDDDDDDCDD_Mismatch_0_Sense_+_Library_PoolT
CACAGCCGCCAAATTTGTCCGACTCTACTCAGTCCGGATATCTACCCAATTTGCCAAACGTCCATCGTTCTCCATCAATAACATCTGGATCCGA
>Frequency_1_QualityScore_FFHHHGHJJJJJJIJIHIJIGHIGIJJGIIIGIGHIJJJJJJJI_Mismatch_0_Sense_+_Library_PoolT
AAATTATAAAAATAATAAATACCATTTATAGTGAATTCTTTTTA
>Frequency_1_QualityScore_FFHHHHHJJJJJJJJIIGIJJJJJJJGIJJJJJJIHHHHHFFFFFFEEEEEEDDBDDDDDDEFDEEFEDBDDDDEEDDDEDDDDDDDDDDDDDD_Mismatch_1_Sense_+_Library_PoolT
CATCAACTTGGCGGCAGATAGACCCTGGACCGCCAGGATGATTACAAATTTTGGTTTATCTATATTTTTTATGTTTATTTCGCATACAACTTGA
>Frequency_1_QualityScore_FFHHHHHJJJJIIIJJJJJIIHIIHJJHIIJJJJJJJJJJIJJJIIJHHFFCDDDDDDDDEEEDDDDDDDD?BBBDEDEDDDDDDDCDDDDDCD_Mismatch_0_Sense_+_Library_PoolT
CCGCAATTTCATCTCAGACACACCAATGGCGCCCTACTAGTTCCGACACCGACAGATTTCCATGGCATCCGAGTTCTGTTAATCAGATACACCA
>Frequency_1_QualityScore_FFHHHHHJIJIJJJJIJIIIHGIJFGIHIGHIIJJGHHHGHFFFEDECEEDEEEEFEEDDDCDEDEDDDCDCDDBDDDDDDDD@@CDCDDDDDA_Mismatch_0_Sense_+_Library_PoolT
GCGGCAGATAGACCCTCGACCGCCAGGATGATTACAAATTTTGGTTTATCTATATTTTTTATGTTTATTTCGCATACAACTTGAGCCACTTGGA
>Frequency_1_QualityScore_FFHHGHGJIJJIJJJJJIJJGGJIGIJJJJJJJJJJJHIJIIJJJJJJJJJHFFFFEEDEEEEFDDDDDCCCDDDDDDDDDDDDDDD@CCDEDD_Mismatch_0_Sense_+_Library_PoolT
ATAGACCCTCGACCGCCAGGATGATTACAAATTTTGGTTTATCTATATTTTTTATGTTTATTTCGCATACAACTTGAGCCACTTGGATATTGAA
>Frequency_1_QualityScore_FFHHHGHIJJJIJIIJJJJJJIJIJIJJJJIIJJHIJJJJJGHIIJJGIJJJJJJJJJJJJIJJJGHHHHHHFFFFFFEEEEEDDD_Mismatch_1_Sense_+_Library_PoolT
ATAGCTTATTTATAAACCAGGCAGCATTTGATTGTTTCGAGATTTTTTCATTAAATTATAAAAATAATAAATACCATTTATAGCGA
>Frequency_1_QualityScore_FFHHHHHIJJIJJIJJIIIJJJJIGJJJJJGHHDFFFFFEEEEEEDDDDDDDDDDDDFEFEFFEDDDDDEEEDDDEEDDD_Mismatch_0_Sense_+_Library_PoolT
AACTTGGCGGCAGATAGACCCTCGACCGCCAGGATGATTACAAATTTTGGTTTATCTATATTTTTTATGTTTATTTCGCA
>Frequency_1_QualityScore_DFHHHGHJJJJJGIJJIGHHIJIIJIIIIIJJJIIJJFII@GGGGHIIJJHHEHHFFFFF>CEEEEDDD;;?CCDDDDCCC@CDDDCDDDD@CD_Mismatch_0_Sense_+_Library_PoolT
TCCATCGTTCTCCATCAATAACATCTGGATCCGATAGGGGTCGCCAGTTAGGCCAATCTGAACAGCCGCCTTCTTCTGGTCCATCAACTTGGCG
>Frequency_1_QualityScore_DFHHHHHJJJJIJJJJJIJIJHIIJJIJJJJJJJJJIJJJJJIJJJJJJJJJGIJJHIJIJJJGHHHHFBEEEFEDDEEDEEEEDDDCDDEDDE_Mismatch_0_Sense_+_Library_PoolT
AGACTCACGAGAATCCCACAGTATAGCTTATTTATAAACCAGGCAGCATTTGATTGTTTCGAGATTTTTTCATTAAATTATAAAAATAATAAAT
>Frequency_1_QualityScore_FFGHHHHJJJJJJEHIJJJIJJJJJJJJJJJJJJJJJJJJJJJHHHHFFFFFFEEEEEEEDDDDCDDDDBBDCDDDDDDDDDDDDDDDDDDDCD_Mismatch_1_Sense_+_Library_PoolT
GATCCGATAGGGGTCGCCAGCTAGGCCAATCTGAACAGCCGCCTTCTTCTGGTCCATCAACTTGGCGGCAGATAGACCCTCGACCGCCAGGATG
>Frequency_1_QualityScore_FFHHHHHJJJJJJJJJJJJJJJJJJJJIIHHJJJJJJJJJJIJJJJJIIGIJHHHHFFDDDDDDDDDDCACDDDDDDDDDDCDDDDD?CDDDDD_Mismatch_0_Sense_+_Library_PoolT
CCATCAATAACATCTGGATCCGATAGGGGTCGCCAGTTAGGCCAATCTGAACAGCCGCCTTCTTCTGGTCCATCAACTTGGCGGCAGATAGACC
>Frequency_1_QualityScore_FFHHHHHIJJJJJJJJJJJJJJJJJJJJJJJJJJJIJIJJJJJJJJJJJJJJJJJJJJJJIIJJIJIJJIH_Mismatch_0_Sense_+_Library_PoolT
TTTATGTTTATTTCGCATACAACTTGAGCCACTTGGATATTGAATATTACATAAACTCTGAGACTCACGAG
>Frequency_1_QualityScore_FFHFHHHJIJJIGHJJJJJIJJIIJIJJJIJJJJIJJJJJJJJJJJIJJJJJIJJJJJJJJIJJHHHHHHHFFFFFFEEEEEE_Mismatch_0_Sense_+_Library_PoolT
TGGTTTATCTATATTTTTTATGTTTATTTCGCATACAACTTGAGCCACTTGGATATTGAATATTACATAAACTCTGAGACTCA
>Frequency_1_QualityScore_FFHHHHHJJJJJJJJJJJGIJJJIJJJJJJIJJIIJJJJJJJJIJJHFDCEEEEDDDDDDDDDDDDDDDBDDDEEEDDDDDDDDDDBDDCDDDD_Mismatch_0_Sense_+_Library_PoolT
AGGCCAATCTGAACAGCCGCCTTCTTCTGGTCCATCAACTTGGCGGCAGATAGACCCTCGACCGCCAGGATGATTACAAATTTTGGTTTATCTA
>Frequency_1_QualityScore_FFHHHHHJJJJJJJJJJJJJIJGIJJJJJJJJJJIJJJJJIIJJJJJJJJJJIJJJJHIIJJJJII_Mismatch_0_Sense_+_Library_PoolT
ATTTTTTATGTTTATTTCGCATACAACTTGAGCCACTTGGATATTGAATATTACATAAACTCTGAG
>Frequency_1_QualityScore_FFGHHHGBHGDHHIGIGGEHHHIJIIJIJJJJJJJJJIJJJJJIJJIJJIJHJJGGHIGE@FG_Mismatch_0_Sense_+_Library_PoolT
GCATTTGATTGTTTCGAGATTTTTTCATTAAATTATAAAAATAATAAATACCATTTATAGTGA
>Frequency_1_QualityScore_FFHHHHGJJJIIJJIJJJJIIJJJIJIJIJGIHHIHGIJJIIIJJJIHDF@CEEEEEEEDDDDCDDBDBBADDDDDEEDDACDDDCCCDDDDCD_Mismatch_0_Sense_+_Library_PoolT
ATTTCATCTCAGACACACCAATGGCGCCCTACTAGTTCCGACACCGACAGATTTCCATGGCATCCGAGTTCTGTTAATCAGATACACCAGCTGC
>Frequency_1_QualityScore_)A;:ACD8E@FGC?GBBDE>4CAD?6BFIFAFD7CF@C=)=AA>BBDDCC5=@D<A>@>>>A>>AA>ABA9@BA@38>B@8@?<&8??_Mismatch_0_Sense_+_Library_PoolT
CAATGGCGCCCTACTAGTTCCGACACCGACAGATTTCCATGGCATCCGAGTTCTGTTAATCAGATACACCAGCTGCCTGCCCCACAGC
>Frequency_1_QualityScore_FFHHHHHJIJJJJJJJJIJJJJJJJJJJIJJJJJJJJJJJJJJJJJJHJJJJJJJJJEHFHHHFFFFFFDEEDDDDDDDDDDDDDDDCDD:CDD_Mismatch_0_Sense_+_Library_PoolT
GACTCTACTCAGTCCGGATATCTACCCAATTTGCCAAACGTCCATCGTTCTCCATCAATAACATCTGGATCCGATAGGGGTCGCCAGTTAGGCC
>Frequency_1_QualityScore_FFHHHHHJJJJJJJJJJJJJJJJIJJJIJHHHFFFFFFEEEEDEDDDDDADDDDDDFEEEFEEDDDDDDADD_Mismatch_2_Sense_+_Library_PoolT
ACTTGGCGGCAGATAGACCCTCGACCGCCAGGATGATTACAAATTTTGGTTTATCTATATTTTTTATGTTAT
>Frequency_1_QualityScore_FFHHHHHJJJJJJJJHIJJJJJJJIJJJJJIJJJHIJJJJIJIGIFHIIJJJJIIIIIJJJJJHHGHHHDFEFFFFEEEEEEEFDEDEDDDDEA_Mismatch_0_Sense_+_Library_PoolT
CAGTATAGCTTATTTATAAACCAGGCAGCATTTGATTGTTTCGAGATTTTTTCATTAAATTATAAAAATAATAAATACCATTTATAGTGAATTC
>Frequency_1_QualityScore_ADDF:AFEEEG<C<C<C?<B>HEA<@F<EE;F=:))?B>@GDBBDFFFE<<CFD>C)@7@D@766(.?(5@@@B3;;>B_Mismatch_1_Sense_+_Library_PoolT
TATTGAATATTACATAAACTCTGAGACTCACGAGAATCCCACAGTATAGCTTATTTCTAAACCAGGCAGCATTTGATTG
>Frequency_1_QualityScore_FFHHHHHJJJJJJJJJJJJJJJJJJJJJJJJJJJJJJJJJJJJJJJIJIJJIJJJJJJIJJJJJJHHHFFFEEEEEDDDCDEEEDDDCDEEFFE_Mismatch_0_Sense_+_Library_PoolT
TATGTTTATTTCGCATACAACTTGAGCCACTTGGATATTGAATATTACATAAACTCTGAGACTCACGAGAATCCCACAGTATAGCTTATTTATA
>Frequency_1_QualityScore_FFHHHHHJJJJJJJJJJJJJJJGHGJJIJGHJJJJJJJJJJJJIJJJJHHFFDDDEEDDDDDDDDFDDDCDDDDDDDDBDDDDDCDDDDDDDBB_Mismatch_0_Sense_+_Library_PoolT
TAACATCTGGATCCGATAGGGGTCGCCAGTTAGGCCAATCTGAACAGCCGCCTTCTTCTGGTCCATCAACTTGGCGGCAGATAGACCCTCGACC
>Frequency_1_QualityScore_FDBFGHHEHGIJIGIJJIFHGIHIJJJJIIIGIGGFHIGIIJJIIHGAFGIIIGGIJGAGD>E@EE3?EAA@DFFFDD>BCED_Mismatch_0_Sense_+_Library_PoolT
GATGATTACAAATTTTGGTTTATCTATATTTTTTATGTTTATTTCGCATACAACTTGAGCCACTTGGATATTGAATATTACAT
>Frequency_1_QualityScore_FFHHHHHJJJJJJHJJJJJJJJJJJJJJJJJJIJJJJJJJJJJIJJJJJJJJIJJJJJJJJJJHGHHHHHFFFFFFFEEEEEEEDDCDCC_Mismatch_0_Sense_+_Library_PoolT
TTACAAATTTTGGTTTATCTATATTTTTTATGTTTATTTCGCATACAACTTGAGCCACTTGGATATTGAATATTACATAAACTCTGAGAC
>Frequency_1_QualityScore_FFHHHHHJJJJJJJJJJIIJJJJIJJJJJJJJJJJJJJJJJHHHHHHFFFFDDDDDDDDDBBDDDDEEECDDDDDDDDDDDDDDDDEEEEEEED_Mismatch_0_Sense_+_Library_PoolT
TCTGAACAGCCGCCTTCTTCTGGTCCATCAACTTGGCGGCAGATAGACCCTCGACCGCCAGGATGATTACAAATTTTGGTTTATCTATATTTTT
>Frequency_1_QualityScore_FFHHHHGJJJJJIJIJJJGGIIJIIJIIIJJJJJJJIGGJJJJJGIJJJJJJJJJIIIGGGGGIEFFHHHEFEFFFFEFEEDEEDDD>ACDCDD_Mismatch_0_Sense_+_Library_PoolT
GATGATTACAAATTTTGGTTTATCTATATTTTTTATGTTTATTTCGCATACAACTTGAGCCACTTGGATATTGAATATTACATAAACTCTGAGA
>Frequency_1_QualityScore_FFHHHHGIGJJJIIIJIIJJGFHIGIJJJIGHIJJJJJJJGHJIIJIIJHHHHFFFFFEEECDBDDDDD?BDDBDDDDDEDDDBDDDDDDDDDD_Mismatch_0_Sense_+_Library_PoolT
CGACACCGACAGATTTCCATGGCATCCGAGTTCTGTTAATCAGATACACCAGCTGCCTGCCCCACAGCCGCCAAATTTGTCCGACTCTACTCAG
>Frequency_1_QualityScore_DDBF<DF;@@BGIIG<B?EH>CHGGIA@HHCEFGGEDA;@7@GGGE;CGBHEHCA=@@@@>B6@36;;68=@CCC@A:34:4:@C>@C:A:>?_Mismatch_0_Sense_+_Library_PoolT
TCCATCGTTCTCCATCAATAACATCTGGATCCGATAGGGGTCGCCAGTTAGGCCAATCTGAACAGCCGCCTTCTTCTGGTCCATCAACTTGGC
>Frequency_1_QualityScore_FFHHHFHJJFHIJJIIJJJIJJIJJJJJJJIIJJJIIJJJJJJJIJJJJJJJJJJJJJJJJJHHHHHHFFFFFFFEEDCEEEEDDDDDEEEEC@_Mismatch_1_Sense_+_Library_PoolT
CTCCCACAGTATAGCTTATTTATAAACCAGGCAGCATTTGATTGTTTCGAGATTTTTTCATTAAATTATAAAAATAATAAATACCATTTATAGT
>Frequency_1_QualityScore_FFHHHHHJJIJJJJJJJJJJJJJJJJJJJJJJJJIHIJJJJJJJJEHJJJJJJJIJJJJJHHFFFDECD;BDBDDCDDDDCDDDDDDDDDDDDD_Mismatch_0_Sense_+_Library_PoolT
TCCGGATATCTACCCAATTTGCCAAACGTCCATCGTTCTCCATCAATAACATCTGGATCCGATAGGGGTCGCCAGTTAGGCCAATCTGAACAGC
>Frequency_1_QualityScore_FFHHHHHJJJJJJJJJJJJJJJIJJJJJGJJJJJJJJJJJJHHFFFFFFEEEEEEDDDDDD@DDFDEDDDEDDDDDDDDDDDDDDDDBDDDDDD_Mismatch_0_Sense_+_Library_PoolT
CTCAGACACACCAATGGCGCCCTACTAGTTCCGACACCGACAGATTTCCATGGCATCCGAGTTCTGTTAATCAGATACACCAGCTGCCTGCCCC
>Frequency_1_QualityScore_FFHHHHHJJJJJJJIJJJJJGIJJIHIIJIJJJJJJJJJJJJJJJJIIIJIIIJIJJJJJJJJJJGHJHEHFEEDFFFF_Mismatch_1_Sense_+_Library_PoolT
TATCTATATTTTTTATGTTTATTTCGCATACAACTTGAGCCACTTGGATATTGAATATTACATAAACTCTGAGACTCAG
>Frequency_1_QualityScore_FFHHGGHJJIJJIJJJJJJJJJJJIJJJJJJJJJJJIJJJIIJJJJJHHHHGHFFFFFDDDBDDDEEDD?C?CDDDDDCDDDDDDDDDDDBDDB_Mismatch_0_Sense_+_Library_PoolT
TCAGATACACCAGCTGCCTGCCCCACAGCCGCCAAATTTGTCCGACTCTACTCAGTCCGGATATCTACCCAATTTGCCAAACGTCCATCGTTCT
>Frequency_1_QualityScore_FFHHHHHJJJJJJJJGIJJJJJJJJJIJJJJJJJJJJIJIJJJJJJJJJJHHHHHFFDDDDDDDDDDDDDEEEDDDDDDDDDDDDDEDDDDDED_Mismatch_0_Sense_+_Library_PoolT
AATCTTAATCCCGCAATTTCATCTCAGACACACCAATGGCGCCCTACTAGTTCCGACACCGACAGATTTCCATGGCATCCGAGTTCTGTTAATC
>Frequency_1_QualityScore_FFHHHHHJJJJJJJJJJJJJJJIJJHJJJJJJJJJJJJJJJJIHHHFFEFFDEDCBDDDDDBDDDDDDEDDDDDDDDDDDDABDDDDDC_Mismatch_1_Sense_+_Library_PoolT
AATCTGAACAGCCGCCTTCTTCTGGTCCATCAACTTGGCGGCAGATAGACCCTCGACCGCCAGGATGATTACAAATTTTGGTTTATCCA
>Frequency_1_QualityScore_FFHHHHHJJJJJJJJJJJJJGIJFGIIIJJJJIJJJJJJJIIJJJJJHHGHHHHFDDEEFEEDDDEEDDDDDDCDDDDDDDDDDDDDDCDCEDE_Mismatch_0_Sense_+_Library_PoolT
CAGATAGACCCTCGACCGCCAGGATGATTACAAATTTTGGTTTATCTATATTTTTTATGTTTATTTCGCATACAACTTGAGCCACTTGGATATT
>Frequency_1_QualityScore_FFGGHBHHIEGHIIGIIIGIIIIJFGGJIIIIJJJJIGJFHIIIGIIJJFFHHFDDDDDDDDCDDDDD@BBD>B>99B8@CAA@CCCDCCCDCD_Mismatch_0_Sense_+_Library_PoolT
TCGCCAGTTAGGCCAATCTGAACAGCCGCCTTCTTCTGGTCCATCAACTTGGCGGCAGATAGACCCTCGACCGCCAGGATGATTACAAATTTTG
>Frequency_1_QualityScore_;DHFHFDGGIBHGHDDEHGHAFEHIIIIIIGIIIBHBHIIGIIIIIIIIGGIGHGEIHIIEG3@DDCEHFEAEFFDBBC@CD>CDDBDDECDDC_Mismatch_0_Sense_+_Library_PoolT
TATATTTTTTATGTTTATTTCGCATACAACTTGAGCCACTTGGATATTGAATATTACATAAACTCTGAGACTCACGAGAATCCCACAGTATAGC
>Frequency_1_QualityScore_FFHHHHHJJJJIJJJJHIIJJJJIJJIJJJJJJJJJIJJGIJJJJJIJJJJJGHHH>EFFFFFFDEEEEDCBDDDDCBDDDDDDDDDDDEDCCC_Mismatch_1_Sense_+_Library_PoolT
ACTCTACTCAGTCCGGATATCTACCCAATTTGCCAAACGTCCATCGTTCTCCATCAATAACATCTGGATCCGATAGGGGTCGCCAGTTATGCCA
>Frequency_1_QualityScore_;BDD4<2C:?E9:1CDEED>EBD9:?D9*?BD;:B**9(0\;;@CC>A).(?A_Mismatch_1_Sense_+_Library_PoolT
ATCTGAACAGCCGCCTTCTTCTGGTCCATCAACTTGCCGGCAGATAGACCCTC
>Frequency_1_QualityScore_;D>DAA?C?CEGGG>E9EH?A<FHGHH11:?CC@DFBFGCHCGG@*9???A0<BC@DE6@D@)7?AE==?C@DEECC@(;>;-;5>AC;>C_Mismatch_0_Sense_+_Library_PoolT
ATTGTTCTTCTGACATCTCTGGTTTTGGTTAGAGATCTTTCATGGTTTTGGGTTTTGGTTAGTACTGTTGAATGGCTTCCTGCTATTCAAC
>Frequency_1_QualityScore_FFHHHHHJJJJJJJJJIJJJJJIJJJJJJJJIJJJHJJJJJJHJJJJJJJJJJJJJJJJJJJJIJHGHHHHFFFFFFFEEEEEEDDE_Mismatch_0_Sense_+_Library_PoolT
TATAGCTTATTTATAAACCAGGCAGCATTTGATTGTTTCGAGATTTTTTCATTAAATTATAAAAATAATAAATACCATTTATAGTGA
>Frequency_1_QualityScore_FFHHHHHJJJJJIJJJJJIJJIJJIEGIIJJJIJJJJJJJJJIJJJJJHHHFFFDEEEEEDDDDDDDEDDDDDDDDDDDDDDDDDDDDDDDEDD_Mismatch_0_Sense_+_Library_PoolT
GCCAAACGTCCATCGTTCTCCATCAATAACATCTGGATCCGATAGGGGTCGCCAGTTAGGCCAATCTGAACAGCCGCCTTCTTCTGGTCCATCA
>Frequency_1_QualityScore_FFHHHHHJIIJJJJJJJJJJIJJJJJJJJJJJJJIJJJJJJIJJJJJJJJJJJJJHHHHHHFEFFFFEEEDDDBDDDDDDDDDCDDEEDDDDDE_Mismatch_0_Sense_+_Library_PoolT
TTTTTATGTTTATTTCGCATACAACTTGAGCCACTTGGATATTGAATATTACATAAACTCTGAGACTCACGAGAATCCCACAGTATAGCTTATT
>Frequency_1_QualityScore_FFHHHHHIJJIJIIJJJIJIJJJJJJJJJJJIJJJJJJJJJIJJJJJJIJHHHHGHFFFFBBDDDDDEDDDDDDDD=BDDDEECDDDBCCDDDC_Mismatch_0_Sense_+_Library_PoolT
ATCCGAGTTCTGTTAATCAGATACACCAGCTGCCTGCCCCACAGCCGCCAAATTTGTCCGACTCTACTCAGTCCGGATATCTACCCAATTTGCC
>Frequency_1_QualityScore_FFHHHHHJGGJIIIJJJIIJIFHIJJIJJJJJJIJJJJJJJIJJJJJJJJJJJJJHEFHFFFFFEECDDEDDDDDDDDDDDD@BDDDDDBB@BD_Mismatch_0_Sense_+_Library_PoolT
AATTTGTCCGACTCTACTCAGTCCGGATATCTACCCAATTTGCCAAACGTCCATCGTTCTCCATCAATAACATCTGGATCCGATAGGGGTCGCC
>Frequency_1_QualityScore_FFHHHHHHIGJJJJJJIJIIJIHGIJJJJJJJJJJJJJJJIIIJJIJJFHGIIIIGFDDDDDDDCDDDDBDDDDDDDDDDDCD@DEECDDCCDD_Mismatch_0_Sense_+_Library_PoolT
GGTCGCCAGTTAGGCCAATCTGAACAGCCGCCTTCTTCTGGTCCATCAACTTGGCGGCAGATAGACCCTCGACCGCCAGGATGATTACAAATTT
>Frequency_1_QualityScore_FFHHHHHJJJJJJJJJJJJJFIIIIIJJJJJJJJJJJJJIJJJJJIJJJJJJJJJGIJJJIJEHHHHHDEEEEEDDEEDEDDEDDDDDEED_Mismatch_0_Sense_+_Library_PoolT
GACTCACGAGAATCCCACAGTATAGCTTATTTATAAACCAGGCAGCATTTGATTGTTTCGAGATTTTTTCATTAAATTATAAAAATAATAA
>Frequency_1_QualityScore_FFHHHHHJJJJJJJJJJIJJJJJJJJJJJJJIJIGJJJJJJJJJJJJGIJJJIIIJJG_Mismatch_0_Sense_+_Library_PoolT
ATTTCGCATACAACTTGAGCCACTTGGATATTGAATATTACATAAACTCTGAGACTCA
>Frequency_1_QualityScore_FFHHHHHJJJJJIJJJIJJIIJJJGHIJJJJIJJJJJJJJJIHHHFFFFFFDDDDDDDDDDDDACCDEEDCCCAACCDDDDDDCDDE_Mismatch_1_Sense_+_Library_PoolT
ATCTGAACAGCCGCCTTCTTCTGGTCCATCAACTTGGCGGCAGATAGACCCTCGACCGCCAGGATGATTACAAATTTTGGTTTATCA
>Frequency_1_QualityScore_FFHHHHHJJJJJJJJJHIJJIJJJJIIHIJJJJJJJJJJJJJJJJJJJIJJJJJJJHHHHHHHFFFFFFFCE_Mismatch_0_Sense_+_Library_PoolT
AACCAGGCAGCATTTGATTGTTTCGAGATTTTTTCATTAAATTATAAAAATAATAAATACCATTTATAGTGA
>Frequency_1_QualityScore_D=FA<C?EGBFCEDGGCHABFGGEIEGGGDEAHIIIIGCCEH97@DEHEHH>?C>:@8;?B@@A>4>CC<CA@<BBBBB@BB(2<84>CCCCAC_Mismatch_1_Sense_+_Library_PoolT
GGGGTCGCCAGTTAGGCCAATCTGAACAGCCGCCTTCTTCTGGTCCATCAACTTGGCGGCAGATAGACCCTCGACCGCCAGGCTGATTACAAAT
>Frequency_1_QualityScore_AA+=1CD::GCCBBCHE?FBF@GHEDGE3)8@FHGH94).88@;))==7CCA=;>B?@;;?A_Mismatch_1_Sense_+_Library_PoolT
GGCCGCCAGTTAGGCCAATCTGAACAGCCGCCTTCTTCTGGTCCATCAACTTGGCGGCAGAT
>Frequency_1_QualityScore_FFHHHFHJJJJJJJJJJJIJJJJJJJJJJJJJJJJIJJJFHIIJJ_Mismatch_0_Sense_+_Library_PoolT
ACAGTATAGCTTATTTATAAACCAGGCAGCATTTGATTGTTTCGA
>Frequency_1_QualityScore_FFHHHHHJJHIHJJJHIIJFJJJJJJJJJJJJJGIJJJJJJJJJJJJJJJJJJIJJJIJJJJJJJJIJJGIIJJJDGIIHHHFFFFDFECEEDE_Mismatch_0_Sense_+_Library_PoolT
TAATAAATACCATTTATAGTGAATTCTTTTTAGTCACAGAAATTTGCTCTTCCATTGTTCTTCTGACATCTCTGGTTTTGGTTAGAGATCTTTC
>Frequency_1_QualityScore_FFHHHHHJJJJJJJJJJJJJJJJJJJJJJJJJJJJJJJJJJJJJJJJJJJJJJJHIJJJJJJJJJJII_Mismatch_0_Sense_+_Library_PoolT
GCCACTTGGATATTGAATATTACATAAACTCTGAGACTCACGAGAATCCCACAGTATAGCTTATTTAT
>Frequency_1_QualityScore_DDHDFHDGIGBFHGCA?DGHI86AHHBH4<?\6=(6>CACCCCCCCCB(,95>C>>@@DDCDCB<CABC>@CCDCC>B@BCC@C@CCCAC>993_Mismatch_1_Sense_+_Library_PoolT
CTTGGCGGCAGATAGACCCTCGACCGCCAGGGTGATTACAAATTTTGGTTTATCTATATTTTTTATGTTTATTTCGCATACAACTTGAGCCACT
>Frequency_1_QualityScore_FFGHHHHJIJIJJJIJIJJJJJJJIJIJJJIIJJIIJJJJIHGGGHJJHFFDEDEEEDDDDDDDDDBDBBBDDCDEDCDCCCDDDDCB<ADDDD_Mismatch_0_Sense_+_Library_PoolT
TTAGGCCAATCTGAACAGCCGCCTTCTTCTGGTCCATCAACTTGGCGGCAGATAGACCCTCGACCGCCAGGATGATTACAAATTTTGGTTTATC
>Frequency_1_QualityScore_FFGHGFHJJJGJJIEGGGGGFGGDHGIJGHFHHFFFFFFEDCCEEEDBADDDDDDEEDDEDEDDDDDBDACCDDDCBDDDDDDCACCDDDDDDD_Mismatch_1_Sense_+_Library_PoolT
CTTGGCGGCAGATAGACCCTCGACCGCCAGGATGATTACAAATTTTGGTTTATCTATATTTTTTATGTTTATTTCGCATACAACTTGATCCACT
>Frequency_1_QualityScore_FFHHHHHJJHIJJJJJJJJJJIIIJJJJJJJJIIJJIGIJJJJJIJJJIJJIJJJJIIJJJJJHHHHHHHFFFFFDEEEEEEEDDDDDEEFEDD_Mismatch_1_Sense_+_Library_PoolT
ATCCCACAGTATAGCTTATTTATAAACCAGGCAGCATTTGATTGTTTCGAGATTTTTTCATTAAATTATAAAAATAATAAATACCATTTATAGC
>Frequency_1_QualityScore_FFHHHHHJJJIGEHIGJIIIJIJGHHIIIIEGGIIJJIIGIGIJJJJJIIJJJJJIGGCFIJJIIGGGIAHHHFCCDDEDCCEEEDDCDCDEEE_Mismatch_0_Sense_+_Library_PoolT
TTTATGTTTATTTCGCATACAACTTGAGCCACTTGGATATTGAATATTACATAAACTCTGAGACTCACGAGAATCCCACAGTATAGCTTATTTA
>Frequency_1_QualityScore_FFHGFHHJJJIJIGGIGIJJJJGEGIGHGJFGIGJJJIIJIJIIDIIIIIIJJJJJGHFHFHGFFFFFEEEEEDDEDCDDCCDEED;>C_Mismatch_0_Sense_+_Library_PoolT
AGTATAGCTTATTTATAAACCAGGCAGCATTTGATTGTTTCGAGATTTTTTCATTAAATTATAAAAATAATAAATACCATTTATAGTGA
>Frequency_1_QualityScore_ADDDDDBEEDEEICFDEE:CFCEECDAFEEEEDADDADEDIDDCDIIEEEEEIIEC_Mismatch_0_Sense_+_Library_PoolT
TTGAATATTACATAAACTCTGAGACTCACGAGAATCCCACAGTATAGCTTATTTAT
>Frequency_1_QualityScore_FFHHHHHHIJJJJJJJJJJIJJJIJJIJJJJJJJJJJJJIJJJJJJIJJIGIJJJJJIJJJJJJJHHHHHFGFFFFFFEECEEEDDDDD@D_Mismatch_0_Sense_+_Library_PoolT
ATTTTGGTTTATCTATATTTTTTATGTTTATTTCGCATACAACTTGAGCCACTTGGATATTGAATATTACATAAACTCTGAGACTCACGAG
>Frequency_1_QualityScore_FFHHGHGGIGJJJJJJJJJJJGIJJGEHJIJJJJIJGIGIJJJJIJJJFIIJJJIJGGGIFHHHHGFFFFFFCDFEEA>3;_Mismatch_0_Sense_+_Library_PoolT
TTATTTATAAACCAGGCAGCATTTGATTGTTTCGAGATTTTTTCATTAAATTATAAAAATAATAAATACCATTTATAGTGA
>Frequency_1_QualityScore_FFHHHHHJJJJJJJIGIJJJJJJJJHIJJJJJJIJJJJIIJJJJJIIIJIJJIJJJJJIJJJJJIJJHHHHHHFFFFFFFDEEDEDDDBB_Mismatch_1_Sense_+_Library_PoolT
ATTTGGTTTATCTATATTTTTTATGTTTATTTCGCATACAACTTGAGCCACTTGGATATTGAATATTACATAAACTCTGAGACTCACGAG
>Frequency_1_QualityScore_FFHHHHHIJJJJJJJJJJJJJJJIJJJJJJJJJJJJJJJJJJJJJJJJJJJHHHHFFFFFEEECEEDDDCDDDDDDDDDDDDDDDDDDBDDDD>_Mismatch_2_Sense_+_Library_PoolT
GAGTCCGACTCTACTCAGTCCGGATATCTACCCAATTTGCCAAACGTCCATCGTTCTCCATCAATAACATCTGGATCCGATAGGGGTCGCCAGT
>Frequency_1_QualityScore_DDDD4,<:CBC?<CA?C9FFE@F?CCDD*:?BBD3:?D9DDBDDEEE4BC<CCC)@A>8@DC477==?;=3=>;;??@@/3>A:;;<?=A5>>A_Mismatch_1_Sense_+_Library_PoolT
CTATAGTTTTTATGTTTATTTCGCATACAACTTGAGCCACTTGGATATTGAATATTACATAAACTCTGAGACTCACGAGAATCCCACAGTATAG
>Frequency_1_QualityScore_ABBFBHFEIHIGIHIGGBFAHIII;C@DH@:@DHIIHIGGBBHE=F7=CC=@G>?CECDEEECC@C@CC@@>AB@@ACCCCCCBBBB@BC@A:A_Mismatch_1_Sense_+_Library_PoolT
TCCATCAATAACATCTGGATCCGATAGGGGTCGCCAGTTAGGCCAATCTGAACAGCCACCTTCTTCTGGTCCATCAACTTGGCGGCAGATAGAC
>Frequency_1_QualityScore_FFHGHHGJIJJJIJJJIIJJJJJIJJJJIJJJJJJJIIJJJJJJJIJJIJJJJIJJJEHIJGHIIEHHHCHHFFFFFFDE@CCEDDDDDDDDDD_Mismatch_0_Sense_+_Library_PoolT
AGGCAGCATTTGATTGTTTCGAGATTTTTTCATTAAATTATAAAAATAATAAATACCATTTATAGTGAATTCTTTTTAGTCACAGAAATTTGCT
>Frequency_1_QualityScore_FFHHHHHJJIJJJJIJHHJJHIIIIJJIJJJJGJJJJJIJJJJJIJJGJIIJIHIHIGIFHIAHIJJ@HEHEHEEFHFFFFDCDDBDDDD>CCD_Mismatch_0_Sense_+_Library_PoolT
CTTGAGCCACTTGGATATTGAATATTACATAAACTCTGAGACTCACGAGAATCCCACAGTATAGCTTATTTATAAACCAGGCAGCATTTGATTG
>Frequency_1_QualityScore_?DHHFCCAC<CD<FB?<CAHHIGCFHDGGGHIDHGHGGHIIIIAEHHIGGHHIIGGGDAEHA>CCD@@?>CCA@C>CDC@CDDACCCCB>>CCC_Mismatch_2_Sense_+_Library_PoolT
ACCAGTATGATTACAAATTTTGGTTTATCTATATTTTTTATGTTTATTTCGCATACAACTTGAGCCACTTGGATATTGAATATTACATAAACTC
>Frequency_1_QualityScore_FFHHHHGIIIJJJIIJJJJJJJIJJJIIIIIEHJJJIJJJJJGIJHHFFFFEDEEEEDDDDCDDDDCDDDDDDBDDDABDDDDDDDDDCEDDDD_Mismatch_0_Sense_+_Library_PoolT
CTGCCTGCCCCACAGCCGCCAAATTTGTCCGACTCTACTCAGTCCGGATATCTACCCAATTTGCCAAACGTCCATCGTTCTCCATCAATAACAT
>Frequency_1_QualityScore_FFBHHGHJIJIJJIJIJJJJJJIIGIGIJ@FHIIHHGGGIJJJJJJJH>AEEEFFFDDDDDDDDDDDDCCCDFDDDDDDDDDDDD&59@BCCCD_Mismatch_1_Sense_+_Library_PoolT
CCATCAATAACATCTGGATCCGATAGGGGTCGCCAGTTAGGCCAATCTGAACAGCCGCCTTCTTCTGGTCCATCAACTTGGCGGCGGATAGACC
>Frequency_1_QualityScore_8DFF=F3EGGIIEIEI@HHIEI>FDEDFEIFIDFIIIBEFEFIIIFEFFGF_Mismatch_0_Sense_+_Library_PoolT
TTCGAGATTTTTTCATTAAATTATAAAAATAATAAATACCATTTATAGTGA
>Frequency_1_QualityScore_FFHHHHHJIJJJJJJJJJIJJJJJJJGJJJJJJJIIJIJJJJHJIJJIJJJJJJIJJJJJIIIIJHHHHHHFFFFFFEEEFFEE_Mismatch_0_Sense_+_Library_PoolT
TATAGCTTATTTATAAACCAGGCAGCATTTGATTGTTTCGAGATTTTTTCATTAAATTATAAAAATAATAAATACCATTTATAG
>Frequency_1_QualityScore_AAD;C3+2@@C8?18:0BD<D?D?DDCAB@CD;AEEDDCD8:<<\;@>6>;(-(55>>AA?AAA_Mismatch_0_Sense_+_Library_PoolT
GATCCGATAGGGGTCGCCAGTTAGGCCAATCTGAACAGCCGCCTTCTTCTGGTCCATCAACTTG
>Frequency_1_QualityScore_FFHHHHHJJJJJJJJJJGJIIJJJIJGHIJJJJIIJJJJJJJJJJJHHHHHFFFDDEEEFDDDDDDDDD>CDDDDDDDBDEDDABDDDDDCDDA_Mismatch_0_Sense_+_Library_PoolT
CACCAGCTGCCTGCCCCACAGCCGCCAAATTTGTCCGACTCTACTCAGTCCGGATATCTACCCAATTTGCCAAACGTCCATCGTTCTCCATCAA
>Frequency_1_QualityScore_DDHHHHHJGIJDHJGIJHIJJJIJJJJJJJJJJJJJJIIJIIGIJIJHHHEHHFFFFFFDD_Mismatch_0_Sense_+_Library_PoolT
CCTCGACCGCCAGGATGATTACAAATTTTGGTTTATCTATATTTTTTATGTTTATTTCGCA
>Frequency_1_QualityScore_FFHHHHHJJJIJJJJJJJJJJJJIJIJJJJJJJJJJHHFEDDCEDDFEEDDDDDDDDDDABDDDDDEEEDDEEDDDDDCDEDDDEEDDDDDDDD_Mismatch_0_Sense_+_Library_PoolT
TGGTCCATCAACTTGGCGGCAGATAGACCCTCGACCGCCAGGATGATTACAAATTTTGGTTTATCTATATTTTTTATGTTTATTTCGCATACAA
>Frequency_1_QualityScore_FFHHHHHJJJJJJJJJJJJJJJJJJJJJJJJJJJ_Mismatch_0_Sense_+_Library_PoolT
ACAACTTGAGCCACTTGGATATTGAATATTACAT
>Frequency_1_QualityScore_2BCDABD+AB4+A3C@CAC+)<?C<3?CC?>*:B9D?D9D?<?D@*0*//?9(.2;5=@AD;;..7A>=7,536=A@AA;>AA>;>5>>A;_Mismatch_1_Sense_+_Library_PoolT
ATAAACTTTGAGACTCACGAGAATCCCACAGTATAGCTTATTTATAAACCAGGCAGCATTTGATTGTTTCGAGATTTTTTCATTAAATTAT
>Frequency_1_QualityScore_DDDHHD?DFGIE?FAEFDFDDFIGHIIG:A@A@AEDAEEEA?9;;@DA;ABBA:;>@CDDA@:@CCCCA5<8<CCC?C@@???BB??BBB_Mismatch_1_Sense_+_Library_PoolT
CAATGGCGCCCTACGAGTTCCGACACCGACAGATTTCCATGGCATCCGAGTTCTGTTAATCAGATACACCAGCTGCCTGCCCCACAGCCG
>Frequency_1_QualityScore_FFHGHHHJJJJJJJJJJJJJIJJJIJJHIJJJJJJJJIJJJJJJJJJJGIJJIGIGIJJHHHFDDDDADCCDDDDDDDDEDDDDDDD3@BBDDD_Mismatch_0_Sense_+_Library_PoolT
TCTACCCAATTTGCCAAACGTCCATCGTTCTCCATCAATAACATCTGGATCCGATAGGGGTCGCCAGTTAGGCCAATCTGAACAGCCGCCTTCT
>Frequency_1_QualityScore_FFHHHHHJJJJJJJJJJJJJJJIJJJJJJJJJJJJJJJJJJJJJJJJJJJJJIJJJIJJJJJJJIIJIHCHHF_Mismatch_1_Sense_+_Library_PoolT
TGTTTATTTCGCATACAACTTGAGCCACTTGGATATTGAATATTACATAAACTCTGAGACTCACGAGAATCCA
>Frequency_1_QualityScore_FFHHHHHIIGJJJJDEHGIJFIIJIIHGIGDHGHJGIIEIHIIJJIJIJIGIIJJIIJFGIIIJGECHHFEFFFFFFFCC@AEA@C@>;AC?CC_Mismatch_0_Sense_+_Library_PoolT
CTTATTTATAAACCAGGCAGCATTTGATTGTTTCGAGATTTTTTCATTAAATTATAAAAATAATAAATACCATTTATAGTGAATTCTTTTTAGT
>Frequency_1_QualityScore_FFHHHGHJFIJJFAHIJJIJJJJJJIHIIJJJJJJJJJJJIJJIJHIIIJHHJJJJIGDGIIJIJJIG=@EHIHHHHFFFFEDFCEEEEEE>CD_Mismatch_0_Sense_+_Library_PoolT
TACCATTTATAGTGAATTCTTTTTAGTCACAGAAATTTGCTCTTCCATTGTTCTTCTGACATCTCTGGTTTTGGTTAGAGATCTTTCATGGTTT
>Frequency_1_QualityScore_FDHGDBFHGIHGGIHGJJGIIIIJHHHIGIDHIJIDFBEGGHIEIJJGFHAHHDFDDDCDEECCBDACCACDDCDDDDDB?BCCDABDDCCDDC_Mismatch_0_Sense_+_Library_PoolT
TACACCAGCTGCCTGCCCCACAGCCGCCAAATTTGTCCGACTCTACTCAGTCCGGATATCTACCCAATTTGCCAAACGTCCATCGTTCTCCATC
>Frequency_1_QualityScore_FFHHHGHIJJJJJJJJJJJJJJJJJJJJJJJJJJJJJJJJJJJJJHIJHHHHHHFFFFFDDDDDDDDDDDDDDDDDDDDDDBBDDDDDDEEDDD_Mismatch_0_Sense_+_Library_PoolT
TAGGGGTCGCCAGTTAGGCCAATCTGAACAGCCGCCTTCTTCTGGTCCATCAACTTGGCGGCAGATAGACCCTCGACCGCCAGGATGATTACAA
>Frequency_1_QualityScore_FFHHHHHIBHCEFHIHHHDHIGCHIGIIIIIIIIGHIGIIIIIIIFCHHIGGIIIIIIIIHFHHEHHHFBFCEFCEECCAACEEDCDDDFC_Mismatch_1_Sense_+_Library_PoolT
AATCCCACAGTATAGCTTATTTATAAACCAGGCAGCATTTGATTGTTTCGAGATTTTTTCATTAAATTATAAAAATAATAAATACCATTCA
>Frequency_1_QualityScore_FFHHHHHJJJJJJJJJJJJJJJJJJIJGIIIIJJIJJJJJJJJHHHHHHFFFFFFDDD_Mismatch_0_Sense_+_Library_PoolT
GACCGCCAGGATGATTACAAATTTTGGTTTATCTATATTTTTTATGTTTATTTCGCAT
>Frequency_1_QualityScore_FFHGHHHJJJJHHJJJJJJJJJJGJIJJJJJ_Mismatch_0_Sense_+_Library_PoolT
ACCATTTATAGTGAATTCTTTTTAGTCACAG
>Frequency_1_QualityScore_FFHHHHHIJJJJJJJJJJHIJJJGIJJJJJJJJJJJJJIIJJIJJJJJIJJJJIJHHHHHFFFDFFEEEEEEDDDDDDDBDDDDDDDDDDDDDC_Mismatch_0_Sense_+_Library_PoolT
TTGTCCGACTCTACTCAGTCCGGATATCTACCCAATTTGCCAAACGTCCATCGTTCTCCATCAATAACATCTGGATCCGATAGGGGTCGCCAGT
>Frequency_1_QualityScore_FFGHHHHIJJIJJJJJJIJJJJJJIHGIGJJJHIFIJIJJJJAAHEHJJJJJJIDHEGHIIGHDDFFDB;?BDDCDDCCBDCDDEDDDDD@DDD_Mismatch_0_Sense_+_Library_PoolT
GGATATCTACCCAATTTGCCAAACGTCCATCGTTCTCCATCAATAACATCTGGATCCGATAGGGGTCGCCAGTTAGGCCAATCTGAACAGCCGC
>Frequency_1_QualityScore_:@;CDFB9CCFFIFIHEEEEEE9??GEEF_Mismatch_0_Sense_+_Library_PoolT
ATAAAAATAATAAATACCATTTATAGTGA
>Frequency_1_QualityScore_FFHHHGHJIJJJJIJIJIEGHJGIIHHIJIJJJJJIJIIJIJJJJIIIIJJIJIJJJIGHIJJIJGHCEE_Mismatch_0_Sense_+_Library_PoolT
CCAGGCAGCATTTGATTGTTTCGAGATTTTTTCATTAAATTATAAAAATAATAAATACCATTTATAGTGA
>Frequency_1_QualityScore_FFHHHHHJJJJJJFHIIIJJJJJJJJJJJJIJIJJJJIJIJJJJJJHHHEHHGFFFFFFDDDDDDDDDDACDDD_Mismatch_0_Sense_+_Library_PoolT
CTCGACCGCCAGGATGATTACAAATTTTGGTTTATCTATATTTTTTATGTTTATTTCGCATACAACTTGAGCCA
>Frequency_1_QualityScore_FFHHHHGJJJJJJIIJIJJJJJJJIJJJJJJIIIIGIGIJJ<?DHHJJEJJIJGIIJJJJHHFHFDDBD=BDDDCDDDDDDDCDECDDDD?BBD_Mismatch_1_Sense_+_Library_PoolT
GGATATCTACCCAATTTGCCAAACGTCCATCGTTCTCCATCTATAACATCTGGATCCGATAGGGGTCGCCAGTTAGGCCAATCTGAACAGCCGC
>Frequency_1_QualityScore_FFHHHHHJJJJJJIJJJJJJJJJIJJJJJJJJJJJIJJJJBFHJJJJJIIJJJJJJJJJJJJJJHHHHHHFFFFFFFEEEEEEDEEEEDDF_Mismatch_1_Sense_+_Library_PoolT
CACAGTATAGCTTATTTATAAACCAGGCAGCATTTGATTGTTTCGAGATTTTTTCATTAAATTATAAAAATAATAAATACCATTTATAGTA
>Frequency_1_QualityScore_FFHFHGHJIJJJJJIJJJGIJJJJJJIJJIJJJIJJIJJJJJGJIGGHJIIEEHFFEFFEEC@CCBD:B?CDDFCCDDDDDDDBCDDCBBDB?B_Mismatch_0_Sense_+_Library_PoolT
CTGTTAATCAGATACACCAGCTGCCTGCCCCACAGCCGCCAAATTTGTCCGACTCTACTCAGTCCGGATATCTACCCAATTTGCCAAACGTCCA
>Frequency_1_QualityScore_FFHHHHHJJJJJIJJJJJJJJJJJJJJJJJJJJJJJJJJJJJJJJJJJJJJJJHHFFFFFFEEDDDDDDCDDEDDDDDDDDBBDDDEEDDDDDD_Mismatch_1_Sense_+_Library_PoolT
GTGGCATCCGAGTTCTGTTAATCAGATACACCAGCTGCCTGCCCCACAGCCGCCAAATTTGTCCGACTCTACTCAGTCCGGATATCTACCCAAT
>Frequency_1_QualityScore_FFHHHHHJIJJJJJIJJJHIHFIJJJJJJJJJJJJJJJJJJJJJJJIJHJJJJJJIIIIJIJIJJHHHHHHFFFFFFFEEEEEEDEEDEDDDBC_Mismatch_1_Sense_+_Library_PoolT
CCACAGTATAGCTTATTTATAAACCAGGCAGCATTTGATTGTTTCGAGATTTTTTCATTAAATTATAAAAATAATAAATACCATTTATAGTGGA
>Frequency_1_QualityScore_FFHHHHHJJJIJJGIJJIJJGI_Mismatch_0_Sense_+_Library_PoolT
ATTTTTTATGTTTATTTCGCAT
>Frequency_1_QualityScore_FFHHHHHJJJJJJJJJIIGGIIIJJJJJJIJJJJIJJJJJJJIJIJJJDHGHHHFFFDFEEEDDDDDDDCDDDBCDCCDDDCCDDDDDDDDDDD_Mismatch_0_Sense_+_Library_PoolT
TTAATCAGATACACCAGCTGCCTGCCCCACAGCCGCCAAATTTGTCCGACTCTACTCAGTCCGGATATCTACCCAATTTGCCAAACGTCCATCG
>Frequency_1_QualityScore_FFHHHHHJJJJIJJJJIJIIGJJJJJJJJJJJJJJJJJGIJJJJJIJEGIIIHIIGHHFFFEEEEEEDDDDDDDDDDEEDDDDBDDDDDDDDDD_Mismatch_0_Sense_+_Library_PoolT
GAGTTCTGTTAATCAGATACACCAGCTGCCTGCCCCACAGCCGCCAAATTTGTCCGACTCTACTCAGTCCGGATATCTACCCAATTTGCCAAAC
>Frequency_1_QualityScore_FFHHGHHGIJJJJJJGIIIHIIIJJJJJJJJJJJJJIJJJJJIJIGIIIJJJJJHJJJHGHEFFFFFDDDEEEDDEEDDDDDDDDDDDEDDEED_Mismatch_0_Sense_+_Library_PoolT
ACTCACGAGAATCCCACAGTATAGCTTATTTATAAACCAGGCAGCATTTGATTGTTTCGAGATTTTTTCATTAAATTATAAAAATAATAAATAC
>Frequency_1_QualityScore_FFHHHHHIIJJIJGIIJJIJIJJJIIJJJJJJJJJJJJIJIJJJJJJJFIJJJJHHHH>EFEFFFFECEEEEDDDDDDDDDBDDDDDBACDDDD_Mismatch_0_Sense_+_Library_PoolT
CGACTCTACTCAGTCCGGATATCTACCCAATTTGCCAAACGTCCATCGTTCTCCATCAATAACATCTGGATCCGATAGGGGTCGCCAGTTAGGC
>Frequency_1_QualityScore_FFHHHGGIIIJJJJIJJJIJIJIJIJJJJIJJIFGI_Mismatch_0_Sense_+_Library_PoolT
TTAAATTATAAAAATAATAAATACCATTTATAGTGA
>Frequency_1_QualityScore_FFHAHHHJJJJJJJHIIJJJJIJJIJJJIJJJJIJIJJJJJJJJIJJJJEHHHHHGFFF@DDEEEEDEDDDDDDDDDDDCDDDDDDDDDCDDDD_Mismatch_0_Sense_+_Library_PoolT
CCGACTCTACTCAGTCCGGATATCTACCCAATTTGCCAAACGTCCATCGTTCTCCATCAATAACATCTGGATCCGATAGGGGTCGCCAGTTAGG
>Frequency_1_QualityScore_FDFHHHDHIEHGIGHIIGIGHACGHIGI@1BGFHHIIGIGIIIHDEIHHIGIIIIIIIIHCE=<>CD6AC@CC3>><8399A@CDCCCDCA?9@_Mismatch_1_Sense_+_Library_PoolT
CGACAGATTTCCATGGCATCCGAGTTCTGTTAATCAGATGCACCAGCTGCCTGCCCCACAGCCGCCAAATTTGTCCGACTCTACTCAGTCCGGA
>Frequency_1_QualityScore_FDHHHHHIGEHIJJJEIIIJJEHEB;GBB>FGIJIHIHGFEGIIIIJIIHIGG@GIFHHHFEBADDDD@83?CAAADDDD-9<@CCCDDAC:@C_Mismatch_1_Sense_+_Library_PoolT
CACCGACAGATTTCCATGGCATCCGAGTTCTGTTAATCAGATACACCAGCTACCTGCCCCACAGCCGCCAAATTTGTCCGACTCTACTCAGTCC
>Frequency_1_QualityScore_FFHHHHHJJJJJJJJJJJJJJJJJJJGGIJJJJJJJJJJJIJJJJJJJJIJJJJJJIHJIJGIFHHH_Mismatch_0_Sense_+_Library_PoolT
CTCTGAGACTCACGAGAATCCCACAGTATAGCTTATTTATAAACCAGGCAGCATTTGATTGTTTCGA
>Frequency_1_QualityScore_FFHHHHHJJJJJJJIJJIJJIFHJJJJIJJJJIHEEFBEEEEFEEDDCDDDDDDBDDDDDDEFEEEEEDDDDDEEB_Mismatch_1_Sense_+_Library_PoolT
CATCAACTTGGCGGCAGATAGACCCTCGACCGCCAGGATGATTACAAATTTTGGTTTATCTATATTTTTTATGTTA
>Frequency_1_QualityScore_=,CABDFDEEEI1):E18D9?**:*9)0*?/B???4BC@BE<BB>9CAF>BD)?A>AB@>>AB@?@?&&02:@@:4(2??_Mismatch_0_Sense_+_Library_PoolT
ATCCGATAGGGGTCGCCAGTTAGGCCAATCTGAACAGCCGCCTTCTTCTGGTCCATCAACTTGGCGGCAGATAGACCCTC
>Frequency_1_QualityScore_FFHHHHHJJJJJJIIIJIJJJJJJJJJJJJJJJIIJIJJJJIJJJJJIIJJJJIJJJHHHHHFFFFFFFEEEEEFEDDEFDDDDDDDDDDDDDD_Mismatch_0_Sense_+_Library_PoolT
ATTACAAATTTTGGTTTATCTATATTTTTTATGTTTATTTCGCATACAACTTGAGCCACTTGGATATTGAATATTACATAAACTCTGAGACTCA
>Frequency_1_QualityScore_DD:<BFA4<<?@E1F<<FFEB?EBBC???C?9C?F<BDDF?DBBFBF>HII8*?8=B<FH)=@CDHB8AA=?BDEEC6>;@>>;@;@>@B@_Mismatch_0_Sense_+_Library_PoolT
TGTTTATTTCGCATACAACTTGAGCCACTTGGATATTGAATATTACATAAACTCTGAGACTCACGAGAATCCCACAGTATAGCTTATTTAT
>Frequency_1_QualityScore_FFFDHHHJGIDHHEHGIIGIEHGJII@AEFHGGHIIIIGGIIJJIIIFIDFHHG?FHIHGGIGHHH<HECEDFD@@CEEC_Mismatch_0_Sense_+_Library_PoolT
AGAATCCCACAGTATAGCTTATTTATAAACCAGGCAGCATTTGATTGTTTCGAGATTTTTTCATTAAATTATAAAAATAA
>Frequency_1_QualityScore_FFGHD?BGGIJJJIIGIJIIJGJEGGIIJFGIIGGJFIIIIJHJIFHGIDHCE<@>FHGHJJGHEGHGHEC>EEFFD_Mismatch_0_Sense_+_Library_PoolT
ATCTATATTTTTTATGTTTATTTCGCATACAACTTGAGCCACTTGGATATTGAATATTACATAAACTCTGAGACTCA
>Frequency_1_QualityScore_FFHHHHHIHIJJJJGIJJJIIJJJJIIJJJJJJJJJJJJJJIIJJJJJJJJJJJJJIJJJIJJJJHHHGHHFFFFFFEEEEEEEDEEEEDCDBD_Mismatch_1_Sense_+_Library_PoolT
CCACAGTATAGCTTATTTATAAACCAGGCAGCATTTGATTGTTTCGAGATTTTTTCATTAAATTATAAAAATAATAAATACCATTTATAGCGAA
>Frequency_1_QualityScore_FFHHHHHJJJJJJJJJJJIJIIIJJJJJJJJJJJIJJGIIJJJFGHHHFFFCEEDEEDDDDDEDDDCCDBDDDDDDDDDDDDCDDDDDCCDDDA_Mismatch_1_Sense_+_Library_PoolT
CCGTCCATCGTTCTCCATCAATAACATCTGGATCCGATAGGGGTCGCCAGTTAGGCCAATCTGAACAGCCGCCTTCTTCTGGTCCATCAACTTG
>Frequency_1_QualityScore_FFHHHFFGIIIIIGGIIIJJGGIIFGGIJFGIIIJJJJIJEHGHEGDDE@?FHIJFH_Mismatch_2_Sense_+_Library_PoolT
AGATTGTTTCGAGATTTTTTCATTAAATTATAAAAATAATAAATACCATTTATAGTA
>Frequency_1_QualityScore_FFHHGGGIJJJJJJJIJJHIJJGIGIIJJIJJJJJJGFHHHGFFFFDDDDDDDD;BDBCCCEEDDDDDD@CCCDBBBCDDDEEEEEEEDDDDDD_Mismatch_0_Sense_+_Library_PoolT
ACAGCCGCCTTCTTCTGGTCCATCAACTTGGCGGCAGATAGACCCTCGACCGCCAGGATGATTACAAATTTTGGTTTATCTATATTTTTTATGT
>Frequency_1_QualityScore_FFHHHHHJJHIHIJJJJJJJJJJJJJJJJJJJJJIJJJJHHHHHHFFFFFFEEEEEDDDDDDDDDDDDDADDDDDDDDD@BDBDDCDDEDDDCC_Mismatch_1_Sense_+_Library_PoolT
GGGGTCGCCAGTTAGGCCAATCTGAACATCCGCCTTCTTCTGGTCCATCAACTTGGCGGCAGATAGACCCTCGACCGCCAGGATGATTACAAAT
>Frequency_1_QualityScore_EFFFHHHIJIJIJIJJHIIGIHGIGIJJJJJGGJIJJJJJJJJIJJJHIIIJGHFDDDCDDDDDDCD@DCDDDDDDCB@B@DCDDEDCCDDDDD_Mismatch_1_Sense_+_Library_PoolT
CTTAATCCCGCAATTTCATCTCAGACACACCAATGGCGCCCTACTAGTTCCGACACCCACAGATTTCCATGGCATCCGAGTTCTGTTAATCAGA
>Frequency_1_QualityScore_BD<D,2<<EA2AC:@FF>?FC>FA@F9CCAC<D9BDD9?D9?;;DEBDEC4B=B8BDIEECC4A@D;CA=AAA;CD_Mismatch_0_Sense_+_Library_PoolT
TTATCTATATTTTTTATGTTTATTTCGCATACAACTTGAGCCACTTGGATATTGAATATTACATAAACTCTGAGAC
>Frequency_1_QualityScore_DFFHDHHJIFIEGI6FBGIIIIJECEEDFDBDB?BD<CC>@BDDDC@CCDDDDAABCCCCDCBDDDCC@8>CCCDACCCDABB?BCCCCD>>@A_Mismatch_1_Sense_+_Library_PoolT
ATCAACTTGGCGGCGGATAGACCCTCGACCGCCAGGATGATTACAAATTTTGGTTTATCTATATTTTTTATGTTTATTTCGCATACAACTTGAG
>Frequency_1_QualityScore_DDFHHDA9A@ABE@IDHIIGI>@@HAEGH9E9<?CFG@C6@GIICEE<8?B888B@<=C:F;;=@;=D>==A=<BEBECACDC@A>->;@?BBB_Mismatch_1_Sense_+_Library_PoolT
ACTTGGATATTGAATATTACATAAACTCTGAGACTCACGAGAATCCCACAGTATAGCTTATTTATAAACCAGGCAGCATTTGATTGTTTCGAAA
>Frequency_1_QualityScore_FFHHHHHJJHIJGIIIJIJJJJIJJJJIJHIJJJJJJJJJJJJJJJJHHHHGHHFFFFDDDEDDDDDDDCDDDDDDDDDDEDEEDDDEEDDDDE_Mismatch_0_Sense_+_Library_PoolT
TCGACCGCCAGGATGATTACAAATTTTGGTTTATCTATATTTTTTATGTTTATTTCGCATACAACTTGAGCCACTTGGATATTGAATATTACAT
>Frequency_1_QualityScore_FFHHHHHJJIJJJJJIGIHJJJCHHIGIIIJJJJJJJJJGII_Mismatch_0_Sense_+_Library_PoolT
CTCTGAGACTCACGAGAATCCCACAGTATAGCTTATTTATAA
>Frequency_1_QualityScore_FFHHGFHGHIIJJJJIJJIIJJJIJIJJIJJIJJJJHHHHFFFFFFEEEEEEDDDDDDDDDDDDDDDDDCCDDDDDBDDDDDDDDBDDDEEEDD_Mismatch_0_Sense_+_Library_PoolT
ATAGGGGTCGCCAGTTAGGCCAATCTGAACAGCCGCCTTCTTCTGGTCCATCAACTTGGCGGCAGATAGACCCTCGACCGCCAGGATGATTACA
>Frequency_1_QualityScore_FFHHHHHJJHIJIJJJJJJIIJJJJJHJJJJJJJJJJJJJJJJJJFIIIJJJJIJHHHFFFFFEECEEEDCDDDDDDDDFEDDDEEEF_Mismatch_0_Sense_+_Library_PoolT
ACCGCCAGGATGATTACAAATTTTGGTTTATCTATATTTTTTATGTTTATTTCGCATACAACTTGAGCCACTTGGATATTGAATATTA
>Frequency_1_QualityScore_DDFDHHDBHB@GII3D3C@GIIAGIIIFEEDG>FGAC<BA@4CHGCCCEEFHBDBBBC;ACDDC>(555<<?B?8?CC@(9>>B<<8:>A>A@C_Mismatch_1_Sense_+_Library_PoolT
GAATACTAGAGGAGAGCCTTCTCCTTTTGGAACATTCGGGAATCTTAATCCCGCAATTTCATCTCAGACACACCAATGGCGCCCTACTAGTTCC
>Frequency_1_QualityScore_FFGHDHHJJJJJIJIGHBHIJJJIHIJIIIJJGHGEIIIGEGIIIIGIJBCGGHIIHIIIG_Mismatch_0_Sense_+_Library_PoolT
ATTTGATTGTTTCGAGATTTTTTCATTAAATTATAAAAATAATAAATACCATTTATAGTGA
>Frequency_1_QualityScore_DDFHFDFHAGHIIHIIIIIHIICHEIIIEHIIIIIIIIFIIIIIIGEIEHIIGGGIIIGIIII_Mismatch_0_Sense_+_Library_PoolT
GGATGATTACAAATTTTGGTTTATCTATATTTTTTATGTTTATTTCGCATACAACTTGAGCCA
>Frequency_1_QualityScore_FFHHHHHJJJIJJJJJJJJJJJJJJJJJJIJIJJJJJJJJJJJHFDDDDBDDDEEEDDDDDDDDDDDDDDDDDEEADEEEDDDDDDEED_Mismatch_0_Sense_+_Library_PoolT
CTTCTTCTGGTCCATCAACTTGGCGGCAGATAGACCCTCGACCGCCAGGATGATTACAAATTTTGGTTTATCTATATTTTTTATGTTTA
>Frequency_1_QualityScore_EEHHHHHJJIJJJJJJJJJJJJJJJIJIIJJJIGJIJIJJIIJIJJJJJIIGHG_Mismatch_0_Sense_+_Library_PoolT
TGTTTCGAGATTTTTTCATTAAATTATAAAAATAATAAATACCATTTATAGTGA
>Frequency_1_QualityScore_FFGHHHFEHHIIGIGIIGJJGIIIIGHIIBEGII8FHI@FHIIIJJ9C=EEFFFFFFBBBDECABCDDBA???BAA@DBB>99>CDCDDA@BDB_Mismatch_0_Sense_+_Library_PoolT
ACTAGTTCCGACACCGACAGATTTCCATGGCATCCGAGTTCTGTTAATCAGATACACCAGCTGCCTGCCCCACAGCCGCCAAATTTGTCCGACT
>Frequency_1_QualityScore_FFHHHHHJJJIIJJIJJIIIJHHJJIJIJJJIIJJJIIJIIIIJJJJJIIEECHEHEFFFDCCEEDDDDDDDBDDDDDDDDDBCDDDDEDC<<<_Mismatch_0_Sense_+_Library_PoolT
TACTAGTTCCGACACCGACAGATTTCCATGGCATCCGAGTTCTGTTAATCAGATACACCAGCTGCCTGCCCCACAGCCGCCAAATTTGTCCGAC
>Frequency_1_QualityScore_FFHHHHHJJJJJJJJJJJJJJJJJJIHIIJJJJJIJJIJJJJJJJJJJJJJJHHHHEFFFEEEEEE@CDDCCDDDDDDDDDDDDDBDDDDDDDD_Mismatch_1_Sense_+_Library_PoolT
TATTTGTCCGACTCTACTCAGTCCGGATATCTACCCAATTTGCCAAACGTCCATCGTTCTCCATCAATAACATCTGGATCCGATAGGGGTCGCC
>Frequency_1_QualityScore_FFHHHHHJJJJJJIJJJJJJJJJJHIJJJJJJJJJJJJJJJJJJJIJJIJJJJJJIJJJIJJGIJJJH_Mismatch_2_Sense_+_Library_PoolT
CAGGCAGCATTTGATTGTTTCGAGATTTTTTCATTAAATTATAAAAATAATAAATACCATTTATAGGA
>Frequency_1_QualityScore_DDHHHHHJJJJJJJJJJJJJJFGHGIIIHJIJJJJJJJHFFBDDBDDDFEEDDDDDDDDDDBDDDDDDECDDEEEDDDDDDEEDDDEEDDDDBD_Mismatch_0_Sense_+_Library_PoolT
TCTGGTCCATCAACTTGGCGGCAGATAGACCCTCGACCGCCAGGATGATTACAAATTTTGGTTTATCTATATTTTTTATGTTTATTTCGCATAC
>Frequency_1_QualityScore_BBF<??HI@FHIIE9EEGGG?<@1:?@*?0@A:;F@=7@@.=7=59=<88?/\(53:@:::@((3:(>3>??<B3::+>>:>(4((58:A@:CC_Mismatch_1_Sense_+_Library_PoolT
GCCGCCTTCTTCTGGTCCATCAACTTGGCGGCAGATAGACCCTCGACCGCCAGGATGATTACAAATGTTGGTTTATCTATATTTTTTATGTTTA
>Frequency_1_QualityScore_<A;CFFBEF@@BH9+A?A<CGBEDDFD<<@FBBGBG*9BBFFIC@AFFE==C=C))7CEIE:CEEFFFD@@;7;;>=@??@BB(:>?B?_Mismatch_0_Sense_+_Library_PoolT
CTATATTTTTTATGTTTATTTCGCATACAACTTGAGCCACTTGGATATTGAATATTACATAAACTCTGAGACTCACGAGAATCCCACAG
>Frequency_1_QualityScore_FDHHHHHJJJJJJJJJIJJIJJJIJJJJJIIJJJJJIJJJJJJJJJJIJJJJJJJJJJIGHHHHHHFFFFFFEEEEEEDDDBDDDDDDDDDCDD_Mismatch_1_Sense_+_Library_PoolT
GTCTATATTTTTTATGTTTATTTCGCATACAACTTGAGCCACTTGGATATTGAATATTACATAAACTCTGAGACTCACGAGAATCCCACAGTAT
>Frequency_1_QualityScore_FFHHHHHIJIJJJGIJDIGIIJJJGIIJHJJIJJJIJJIJJIIJJJIJIJJJIJJJJJJJIGI@EHH_Mismatch_1_Sense_+_Library_PoolT
AACTCTGAGACTCACGAGAATCCCACAGTATAGCTTATTTATAAACCAGGCAGCATTTGATTGTTTA
>Frequency_1_QualityScore_ADHFGHHGIFGIJFHGHEH@FGIJIIIHGDGHGHIAGBCGHGGBBEFF@CEEDBCCDD?CD@CCC<<AB?BDDCCCDDDDDDDDEDCDDCD_Mismatch_0_Sense_+_Library_PoolT
GTCCATCGTTCTCCATCAATAACATCTGGATCCGATAGGGGTCGCCAGTTAGGCCAATCTGAACAGCCGCCTTCTTCTGGTCCATCAACTT
>Frequency_1_QualityScore_FFHHHHHJJJJJJJJJJIJJJJJJJJJJJJJHIJJJJJJJJJJJGIJJJJJJJJJJIJJJIJIJIJGIHHHHFFFFFFEEEEEEEDDEEEE_Mismatch_1_Sense_+_Library_PoolT
TGTTTATTTCGCATACAACTTGAGCCACTTGTATATTGAATATTACATAAACTCTGAGACTCACGAGAATCCCACAGTATAGCTTATTTAT
>Frequency_1_QualityScore_FFHHHHHIJJJIIJJJJJIJJJJJJJIJJJJJJJIIIIJIIHIJJJIHHHHFFFFFFEEEDDDDDDDDDCDCCCCDCDDCDDDDCDDDDDBDBC_Mismatch_1_Sense_+_Library_PoolT
GTTCTCCATTAATAACATCTGGATCCGATAGGGGTCGCCAGTTAGGCCAATCTGAACAGCCGCCTTCTTCTGGTCCATCAACTTGGCGGCAGAT
>Frequency_1_QualityScore_8DDB8D<EFG<FCH+3ABBF?AF@?E@?C?@B))?D:?@F@C)@>=;75A<=B>@B?B>AC>B@>8?;>@@DBB<B5<AB>B:3@32<B?@BD_Mismatch_0_Sense_+_Library_PoolT
GTTAATCAGATACACCAGCTGCCTGCCCCACAGCCGCCAAATTTGTCCGACTCTACTCAGTCCGGATATCTACCCAATTTGCCAAACGTCCAT
>Frequency_1_QualityScore_FFHHHHHJJJJJJJJIJJJJJJJJJIIJJJJJIJJIIJJJJJJJJIJIIHIJHHHFFFEEEEEDEDDDDDDDDDEEDDDDDDDDDDDCDDDDDD_Mismatch_0_Sense_+_Library_PoolT
TTCTGTTAATCAGATACACCAGCTGCCTGCCCCACAGCCGCCAAATTTGTCCGACTCTACTCAGTCCGGATATCTACCCAATTTGCCAAACGTC
>Frequency_1_QualityScore_FFHHGHHJJJJIIJJGIIJIJIJJJJJJGJJJJJJJJJJJGIJJJJJJJJJGIJJGJIJJFGIGFHGHGCEFFFFFFDCDECDDDDDDDDDDDD_Mismatch_2_Sense_+_Library_PoolT
TACAAATTTTGGTTTATCTATATTTTTTATGTTTATTTCGCATACAACTTGAGCCACTTGGATATTGAATATTACATAAACTCTGAGACTCAAA
>Frequency_1_QualityScore_FFHHHHHJJJIJJIJJJJJJJJIJIIJJJIJJJJJJJJIJJJGIHHHFFFFFFCEEDDBDDDDEEDDDDDDDDCDDDDDDDDDDDEDDBDBDDD_Mismatch_2_Sense_+_Library_PoolT
GGATACACCAGCTGCCTGCCCCACAGCCGCCAAATTTGTCCGACTCTACTCAGTCCGGATATCTACCCAATTTGCCAAACGTCCATCGTTCTTC
>Frequency_1_QualityScore_FFHHHHHJJJJJJJJJJJJJJJJJJIJJJJJGHIJJIIJJJIJJJJJJHHHHHHFFFFDDDDDDDDDDDDDDDDFDDDDDDDDDDDDDDBDCDD_Mismatch_0_Sense_+_Library_PoolT
CTCCATCAATAACATCTGGATCCGATAGGGGTCGCCAGTTAGGCCAATCTGAACAGCCGCCTTCTTCTGGTCCATCAACTTGGCGGCAGATAGA
>Frequency_1_QualityScore_FFHHGGHJIJJJIJGIIIJIJIJJIGIJJHHHGFFFFFFEEEEEEDDD?BDDDDDEFEEEDDDDDDDCDCD_Mismatch_0_Sense_+_Library_PoolT
CTTGGCGGCAGATAGACCCTCGACCGCCAGGATGATTACAAATTTTGGTTTATCTATATTTTTTATGTTTA
>Frequency_1_QualityScore_FFHGGHHIJJJIJJIIJJJJJJJJIJGJJJJJJJJIJJJJIJJJJJJJIEFHHHFFEBDBCBBDCDEDDDDCDDBBDDDDEEDDDCBCCDCDDA_Mismatch_0_Sense_+_Library_PoolT
TCCGAGTTCTGTTAATCAGATACACCAGCTGCCTGCCCCACAGCCGCCAAATTTGTCCGACTCTACTCAGTCCGGATATCTACCCAATTTGCCA
>Frequency_1_QualityScore_FFHHHHHIJGIJJIJIIJIIHIIIIIJJIIGIJJIIIGJIJIIFHIIIJGIIIGIIJJGJIJAGIJ_Mismatch_0_Sense_+_Library_PoolT
CAGCATTTGATTGTTTCGAGATTTTTTCATTAAATTATAAAAATAATAAATACCATTTATAGTGAA
>Frequency_1_QualityScore_FFHHHHHIIJJJGIJJJJJJHHIIIJJJJJJJJJJJJJJJJJGIIJJJJJJJJIJIJJJJJHIHHHHHHEHHHFFFFDDDEEDDDDDDD?CDCE_Mismatch_0_Sense_+_Library_PoolT
ACAACTTGAGCCACTTGGATATTGAATATTACATAAACTCTGAGACTCACGAGAATCCCACAGTATAGCTTATTTATAAACCAGGCAGCATTTG
>Frequency_1_QualityScore_FFHHHFHJJJJJJJJJIIIJIIJJJJIJIJIJHIJJJIJJJIJJIJFHD_Mismatch_0_Sense_+_Library_PoolT
CGAGATTTTTTCATTAAATTATAAAAATAATAAATACCATTTATAGTGA
>Frequency_1_QualityScore_DDHFFDHI<EHHHIIIGIIGIFIIDFE_Mismatch_0_Sense_+_Library_PoolT
AAAAATAATAAATACCATTTATAGTGA
>Frequency_1_QualityScore_B0ADAA:4CEDBFCBA:?<BBA@EDEE@@DDEEB>DD?4?DDB?BDECDE>CED>=C7=@4@DCA;>=AAADD>AA3;AA>>DAA>(5;>B;AD_Mismatch_0_Sense_+_Library_PoolT
AGTATAGCTTATTTATAAACCAGGCAGCATTTGATTGTTTCGAGATTTTTTCATTAAATTATAAAAATAATAAATACCATTTATAGTGAATTCT
>Frequency_1_QualityScore_FFHHHHHJJJJJIJJJHJJJHJJ_Mismatch_0_Sense_+_Library_PoolT
ATAATAAATACCATTTATAGTGA
>Frequency_1_QualityScore_FFHHHHHJJJJJJJJIIJJJIJIIJJGJJIHHHFFFFFFFEEEEEEDDDDDDDDDDEEEEEFEDDDDDDCDDDDEEDDDDDDDDDDDDCDDDDD_Mismatch_1_Sense_+_Library_PoolT
TCTTGGCGGCAGATAGACCCTCGACCGCCAGGATGATTACAAATTTTGGTTTATCTATATTTTTTATGTTTATTTCGCATACAACTTGAGCCAC
>Frequency_1_QualityScore_FFHHHHGIIJIJJJJJJJJJJIJJJJIJJJJJJJJJJJJJJJJJJHIJJJJJIJJGHJJGHHHHHFFFFEDCDDDDDDDDDDDDBCCCDDDDDD_Mismatch_0_Sense_+_Library_PoolT
CTCTACTCAGTCCGGATATCTACCCAATTTGCCAAACGTCCATCGTTCTCCATCAATAACATCTGGATCCGATAGGGGTCGCCAGTTAGGCCAA
>Frequency_1_QualityScore_EFHHHHHJJJIIJJJIIGIJJJIIJJGHFHIJJHHFFBFECFDEEDCCDDDDD?ABBDDDDFFEEEEED>BDDDEEDDDEE@BBDBDDCDDDDD_Mismatch_0_Sense_+_Library_PoolT
CATCAACTTGGCGGCAGATAGACCCTCGACCGCCAGGATGATTACAAATTTTGGTTTATCTATATTTTTTATGTTTATTTCGCATACAACTTGA
>Frequency_1_QualityScore_FFHHGHHJJJJJJJIJJJJJJEHGGHGHIFIJJIJJJIJJJIHIJJJJJJIJBECHFHEFFFBEDDD?BDDCDDEDDDCDDDDDDDDBDDDBBD_Mismatch_0_Sense_+_Library_PoolT
GCACGCTCAATGGAATACTGGAGGAGAGCCTTCTCCTTTTGGAACATTCGGGAATCTTAATCCCGCAATTTCATCTCAGACACACCAATGGCGC
>Frequency_1_QualityScore_FFHHFHHJJJIJJJIIIIJJI>GGGHGIJJJJJJJIIJIHHHFBEEEEEDEEEDDDDDDDDDDDBDDDDBCDDDDDDDDDBDDDD@B?A:@CC>_Mismatch_0_Sense_+_Library_PoolT
GCCCTACTAGTTCCGACACCGACAGATTTCCATGGCATCCGAGTTCTGTTAATCAGATACACCAGCTGCCTGCCCCACAGCCGCCAAATTTGTC
>Frequency_1_QualityScore_FFHHHHHJJJJJJJJJJJJIIJJIIJJIJJJJJJJJJIJJJJJJIJJIHIIJIHHEFFFEEEEEDDDDDDDDDDDDDDDDDDDDDDDDDDDDDD_Mismatch_0_Sense_+_Library_PoolT
TTGCCAAACGTCCATCGTTCTCCATCAATAACATCTGGATCCGATAGGGGTCGCCAGTTAGGCCAATCTGAACAGCCGCCTTCTTCTGGTCCAT
>Frequency_1_QualityScore_FFHHHHHJJJJJJIIIJJJIJIJJJJJJJJJJJJJJJJJJJJJJJJJJJJJJJIJIIHIJJJJJJJJJJHHHHHHHFFFDDDDDDDDEEDDDDD_Mismatch_0_Sense_+_Library_PoolT
TGAGCCACTTGGATATTGAATATTACATAAACTCTGAGACTCACGAGAATCCCACAGTATAGCTTATTTATAAACCAGGCAGCATTTGATTGTT
>Frequency_1_QualityScore_FFHHGHGJJJJJJJGGDGEGFGJJIJICDGIIIJHFDFFDFFDEDBDDDDDD@DBACCCDDCCCCDDDD@ABBDDCDDCDC:CDBDCDBCC>CC_Mismatch_0_Sense_+_Library_PoolT
AGCCGCCTTCTTCTGGTCCATCAACTTGGCGGCAGATAGACCCTCGACCGCCAGGATGATTACAAATTTTGGTTTATCTATATTTTTTATGTTT
>Frequency_1_QualityScore_FFHHHHHJJJJJJJIJJJEHHIJJJIIJJJJJJJJJJJHHHHHHFFDDDDDDDDDDDDDDDEDDDDDCCCCDDDDDDDDEEEDDDDDDDDDDDD_Mismatch_1_Sense_+_Library_PoolT
ATCTGGATCCGATAGGGGTCGCCAGTTAGGCCAATCTGAACAGCCGCCTTCTTCTGGTCCATCAACTTGGCGGCAGATATACCCTCGACCGCCA
>Frequency_1_QualityScore_FFHHGHHJJJIIJJJJJIJJ+CGHIJIJJIJJJJJJJJJJIJJJJDIJJHFHDHFFDDEDEEDDDDDDDDBDBDDEECCDDDD@CCCCCDDDDB_Mismatch_0_Sense_+_Library_PoolT
GTTCTGTTAATCAGATACACCAGCTGCCTGCCCCACAGCCGCCAAATTTGTCCGACTCTACTCAGTCCGGATATCTACCCAATTTGCCAAACGT
>Frequency_1_QualityScore_FFHHGHHJJHIJJJJJJJGEHIJJJJJJJJJJJJJJJJJJJJGHIJIIIHHHFHHHFFFFFFEEEDDDDBDDDDDDDDDDDDDDDEDDDDDDDD_Mismatch_1_Sense_+_Library_PoolT
AGTCCATCGTTCTCCATCAATAACATCTGGATCCGATAGGGGTCGCCAGTTAGGCCAATCTGAACAGCCGCCTTCTTCTGGTCCATCAACTTGG
>Frequency_1_QualityScore_FDHHDFDHIG?BDEHIDE?FG@BDFGGEH<DFDGGEGGGIIGGFICCHIDEGEGC>GHHCE7=<>@(;>;?B?(>BCC>>;AC>CCCA>CCCCB_Mismatch_1_Sense_+_Library_PoolT
CATTTCGCATACAACTTGAGCCACTTGGATATTGAATATTACATAAACTCTGAGACTCACGAGAATCCCACAGTATAGCTTATTTATAAACCAG
>Frequency_1_QualityScore_?DAD<FBFG9EDFGAAFFFHHIIIH<??D?F4?8D;DH(9DCAGIIE@HIIG@:@;DCAE;B\.68;92388;CCC>C34<<AACCCC:C3285_Mismatch_1_Sense_+_Library_PoolT
CGGATATCTACCCAATTTGCCAAACGTCCATCGTTCTCGATCAATAACATCTGGATCCGATAGGGGTCGCCAGTTAGGCCAATCTGAACAGCCG
>Frequency_1_QualityScore_FFHHHHHIJJJJJJJJJJJJIJJJJJJJJJJJJJJJJIJJJIJJJIIJGIJJJJJJIJJIJJJJHHGGHHHFFFFFFEEEEEEEDEFDDDEDCC_Mismatch_0_Sense_+_Library_PoolT
CCACAGTATAGCTTATTTATAAACCAGGCAGCATTTGATTGTTTCGAGATTTTTTCATTAAATTATAAAAATAATAAATACCATTTATAGTGAA
>Frequency_1_QualityScore_FDFHHFHIIHHIGIIJJIGEG?@GGGIA=EEBFFCDF>ACC@CCCC>;=B?CCCDD@ACCDCCBDDDDCDDCCD(39B@_Mismatch_0_Sense_+_Library_PoolT
CTTGGCGGCAGATAGACCCTCGACCGCCAGGATGATTACAAATTTTGGTTTATCTATATTTTTTATGTTTATTTCGCAT
>Frequency_1_QualityScore_FDFHFHHJJIJJJJGIIIJJJJEGJIIJJGIIIIFHIJJJJJJJIDGHJIFFDDCDCDDCBCDBDDDDD<<BABCCDDDDDDDDCDCCDD<ABD_Mismatch_1_Sense_+_Library_PoolT
AGTTAGGCCAATCTGAACAACCGCCTTCTTCTGGTCCATCAACTTGGCGGCAGATAGACCCTCGACCGCCAGGATGATTACAAATTTTGGTTTA
>Frequency_1_QualityScore_DBCC,A?CCGFBDH@F?H<F<<FF@FBF@F<;FDDGEFF)8?6<AFF4====C3?ED/9>C;@ABB;;@18==@BBDDA(<ABBAA>>>BBBB5_Mismatch_0_Sense_+_Library_PoolT
AGTTCTGTTAATCAGATACACCAGCTGCCTGCCCCACAGCCGCCAAATTTGTCCGACTCTACTCAGTCCGGATATCTACCCAATTTGCCAAACG
>Frequency_1_QualityScore_FFHHHHHJJJJJJJJJJJJIJJJIJJJJIJIJIJJJJJJJJIJJJJJJIIJJJJJIJJIJJIJGHHHHGCHFDDC_Mismatch_0_Sense_+_Library_PoolT
ATAAACCAGGCAGCATTTGATTGTTTCGAGATTTTTTCATTAAATTATAAAAATAATAAATACCATTTATAGTGA
>Frequency_1_QualityScore_FFHGHHHJIJJJIJJJJIIIJIEIJJJJJJJJJIHIJJIJHHHHHHFFFFFEEEDEEDDDDDDDDEDDDBBBCCCDDCCCDDDDDCDDDCCDDB_Mismatch_0_Sense_+_Library_PoolT
CCACAGCCGCCAAATTTGTCCGACTCTACTCAGTCCGGATATCTACCCAATTTGCCAAACGTCCATCGTTCTCCATCAATAACATCTGGATCCG
>Frequency_1_QualityScore_FFHHHHHJJJJJJJIJJIJJJJJJJJ_Mismatch_0_Sense_+_Library_PoolT
CTATATTTTTTATGTTTATTTCGCAT
>Frequency_1_QualityScore_FFHHHHHJJJIJJJIGIIJJJJJJJJHIJJJJJJIHHGHFFFEEEEDEDDDDDDDCCDBDDDEDD@@BCCDCDEDDDDDDBDDDDEEEDDCCDD_Mismatch_0_Sense_+_Library_PoolT
CGGCAATGACACAGCACGCTCAATGGAATACTGGAGGAGAGCCTTCTCCTTTTGGAACATTCGGGAATCTTAATCCCGCAATTTCATCTCAGAC
>Frequency_1_QualityScore_FFGHHHHJIJJJJJJJJJJJIIJIJJJJJJJJIIJJJJJJHIJJJIIJHHHHHHHFDEEAEEEDDEECDDB_Mismatch_0_Sense_+_Library_PoolT
CAGATAGACCCTCGACCGCCAGGATGATTACAAATTTTGGTTTATCTATATTTTTTATGTTTATTTCGCAT
>Frequency_1_QualityScore_FFHHHHHJJJJJJJJHHHIIJJJJJJJIJJJJJJIJFIIJJJJJJJJJJJIJJJJJJJJJJJJJJJJHHHHHHFFFFFCDEEEDDDDEFEDDEE_Mismatch_1_Sense_+_Library_PoolT
ATTACATAAACTCTGTGACTCACGAGAATCCCACAGTATAGCTTATTTATAAACCAGGCAGCATTTGATTGTTTCGAGATTTTTTCATTAAATT
>Frequency_1_QualityScore_B#2<DFFEGGFHIDHHHGIGEBEFEFDHHGCDHFG;F0BGGIIGFHHIIHEFGFHCDHGCEEECCAA@@CBDDEEEA>CCCA_Mismatch_1_Sense_+_Library_PoolT
CNTATTTATAAACCAGGCAGCATTTGATTGTTTCGAGATTTTTTCATTAAATTATAAAAATAATAAATACCATTTATAGTGA
>Frequency_1_QualityScore_FFHHHHHJJJJJJJJJJJIJJJJJJJIGJJJJJJJJJJIJJJJJJJJJJJJJJJJJJIJJJHHHHHHGFFFFFFEEEFEEEEE_Mismatch_0_Sense_+_Library_PoolT
GCTTATTTATAAACCAGGCAGCATTTGATTGTTTCGAGATTTTTTCATTAAATTATAAAAATAATAAATACCATTTATAGTGA
>Frequency_1_QualityScore_FFHHHGHJJJFIJHHHEHIJII1CGGIJIJJJC@GIICHIJIJGJGJGCFEHGHJIIIIJJIJGCHGGEEHFFFFFFDDDDDDACBDDCDEFED_Mismatch_1_Sense_+_Library_PoolT
TATATTTTTTATGTTTATTTCGGATACAACTTGAGCCACTTGGATATTGAATATTACATAAACTCTGAGACTCACGAGAATCCCACAGTATAGC
>Frequency_1_QualityScore_FFHHHHHJJIJJJJJJIJJJIJJJJIJHGIJJJJJJJJJJJJJJJJJJIJJIIIJJIHHHFFFEDDDDDDDDDDDDDDDDDDDDDDDEDACACC_Mismatch_0_Sense_+_Library_PoolT
CACCGACAGATTTCCATGGCATCCGAGTTCTGTTAATCAGATACACCAGCTGCCTGCCCCACAGCCGCCAAATTTGTCCGACTCTACTCAGTCC
>Frequency_1_QualityScore_FFHHHHHJJJJJGJJJIJJJIJIJJJJJJJJJJJJIJJJJIIJIGIIJJJJJJJJJJJJJJGJIJGIHHHHFHEFFFFFDDEEEEEEDEEE_Mismatch_0_Sense_+_Library_PoolT
ACAGTATAGCTTATTTATAAACCAGGCAGCATTTGATTGTTTCGAGATTTTTTCATTAAATTATAAAAATAATAAATACCATTTATAGTGA
>Frequency_1_QualityScore_AA?DFFHGGHGCEFH3CFGGH?AG/AEHEECAEHEEFDE@DEEC6=@C@CCDDEECDECBBCCCCDC_Mismatch_0_Sense_+_Library_PoolT
GCGGCAGATAGACCCTCGACCGCCAGGATGATTACAAATTTTGGTTTATCTATATTTTTTATGTTTA
>Frequency_1_QualityScore_FFHHHHHIJJJJJJJJJJJJHIJJIJIJJJJIJJJIIJIJJHHHHHHFFFFDDDDDEDEDDEEDDDDDDCDDDDDDCDDDDDDDBDDDDDDDDD_Mismatch_0_Sense_+_Library_PoolT
CACCAATGGCGCCCTACTAGTTCCGACACCGACAGATTTCCATGGCATCCGAGTTCTGTTAATCAGATACACCAGCTGCCTGCCCCACAGCCGC
>Frequency_1_QualityScore_DA=<<:<CA:<E??1<<CFID10):?)0B?9D8BCF;8.==F=).7@24><D36@>66@_Mismatch_0_Sense_+_Library_PoolT
AACATCTGGATCCGATAGGGGTCGCCAGTTAGGCCAATCTGAACAGCCGCCTTCTTCTG
>Frequency_1_QualityScore_FFHHHHHJJJJJJJJJJJIIJIIJJJJJJJJJJJJIJJJJJJIJJIJJJIJJHJIJJJJJGIJJFJIIJHHHHFFFFDDEEEECDDDCDDDDCC_Mismatch_2_Sense_+_Library_PoolT
CACTTGGATATTGAATATTACATAAACTCTGAGACTCACGAGAATCCCACAGTATAGCTTATTTATAAACCAGGCAGCATTTGATTGTTTCAAA
>Frequency_1_QualityScore_FFHHFHHJJJJJJIJJJJJIIFEGGIGIJJGIIIJJIJEIGIIJJIIJJHHHHHHHFFFFFDDDCDDDCBDDDDDDDDDDCDEDDDDDDDDDD@_Mismatch_0_Sense_+_Library_PoolT
GGAGAGCCTTCTCCTTTTGGAACATTCGGGAATCTTAATCCCGCAATTTCATCTCAGACACACCAATGGCGCCCTACTAGTTCCGACACCGACA
>Frequency_1_QualityScore_FFHHHHHJJJJJIJJJGJJGIJJIJJIJIHIJJJJJIIJJJIIJIEGIIGEHEHHFDDDBECCCEEBD>8@CCDEDDDDDCDC@CCDCDDDDBD_Mismatch_0_Sense_+_Library_PoolT
TCTGTTAATCAGATACACCAGCTGCCTGCCCCACAGCCGCCAAATTTGTCCGACTCTACTCAGTCCGGATATCTACCCAATTTGCCAAACGTCC
>Frequency_1_QualityScore_FFGGGHHDEHIJIDHIGHFHIIDGCDGIJJJIIJJJDGIIGIIJJJIJIGGHIIJJJIGGFFFFEHHH@_Mismatch_0_Sense_+_Library_PoolT
CAGGCAGCATTTGATTGTTTCGAGATTTTTTCATTAAATTATAAAAATAATAAATACCATTTATAGTGA
>Frequency_1_QualityScore_FFHHHHHJJJJJJIJJJJIIJJIGIIJJJIJJJJHHFFFDEEEEEDDDDDDDDDDDABDDDDDEEEEEEDDDDDDDEEDDDEDDDDDDD_Mismatch_0_Sense_+_Library_PoolT
TCCATCAACTTGGCGGCAGATAGACCCTCGACCGCCAGGATGATTACAAATTTTGGTTTATCTATATTTTTTATGTTTATTTCGCATAC
>Frequency_1_QualityScore_DDHHHHHJGHIGIIIGIEDGHGIJJIJIIJIIIJIEGAEEHJEHHEHEHFF6>ACCECACBCDDCDCDDAAA?9ABDDEDDDDDDDCCCCA<>@_Mismatch_0_Sense_+_Library_PoolT
CCAGCTGCCTGCCCCACAGCCGCCAAATTTGTCCGACTCTACTCAGTCCGGATATCTACCCAATTTGCCAAACGTCCATCGTTCTCCATCAATA
>Frequency_1_QualityScore_DFHGDFHHIDIGGBHIIIIIGGIIIIIIIGG?DFHBDGGDH@DEIIIIIIIICGHHIGCHHEHFFB@298;?=@B@:ACCCDDDBCC:@CCDCD_Mismatch_0_Sense_+_Library_PoolT
GTCCGGATATCTACCCAATTTGCCAAACGTCCATCGTTCTCCATCAATAACATCTGGATCCGATAGGGGTCGCCAGTTAGGCCAATCTGAACAG
>Frequency_1_QualityScore_A:C?4CDE:AEE;<)<@?*?EE<99D>*1::B1)?0?8?/8=8==B@C@C/@7A;)?CC29\,;6;((.-5(5=??/8AAADDDAA>A_Mismatch_1_Sense_+_Library_PoolT
AATGACACAGCACGCTCAATGGAATACTGGAGGAGAGCCTTCTCCTTTTGGAACATTCGGGAATCTCAATCCCGCAATTTCATCTCAG
>Frequency_1_QualityScore_FFHHHHHJJJJJIGIIJIJJJIIIGIIJIJGIJJJJJJJGIJ_Mismatch_0_Sense_+_Library_PoolT
TTTTCATTAAATTATAAAAATAATAAATACCATTTATAGTGA
>Frequency_1_QualityScore_FFHHHHHJJJGJJJJJIJJJJIJJJJJJJJJIJJJJJJJJIGHGFFFFDEEEACC@CDDDD@B?BDEDEACDDDDCCDDDDCDDDDDDCDDCDD_Mismatch_0_Sense_+_Library_PoolT
ATCTCAGACACACCAATGGCGCCCTACTAGTTCCGACACCGACAGATTTCCATGGCATCCGAGTTCTGTTAATCAGATACACCAGCTGCCTGCC
>Frequency_1_QualityScore_FFHHHHHJJJJJJJJJJJJJJJJJJJJJJJIJJJIJJJFJJHIJIHHDFDDDDDDDDDDDDEEDCCDCDCDDDDB@CDD@CDEEDDDDDDDDDC_Mismatch_0_Sense_+_Library_PoolT
CCCGCAATTTCATCTCAGACACACCAATGGCGCCCTACTAGTTCCGACACCGACAGATTTCCATGGCATCCGAGTTCTGTTAATCAGATACACC
>Frequency_1_QualityScore_=A:2C>DBEEEEFEA?@)2AF+AEEEADCEFDD9BDDABD6BD@D=BCBC7;AC;====@;AA?CCDC@A?D@_Mismatch_0_Sense_+_Library_PoolT
CTCTACTCAGTCCGGATATCTACCCAATTTGCCAAACGTCCATCGTTCTCCATCAATAACATCTGGATCCGAT
>Frequency_1_QualityScore_FFHHHHHJJJJJJJJJJIIJJJJJJIJJJIIIJJJJJJJIIJJJJJIJJJIJIJJIHHHHHFFFDEEEDBBDDDDDDDDCEECDDBDDDDDDDB_Mismatch_0_Sense_+_Library_PoolT
GAGAGCCTTCTCCTTTTGGAACATTCGGGAATCTTAATCCCGCAATTTCATCTCAGACACACCAATGGCGCCCTACTAGTTCCGACACCGACAG
>Frequency_1_QualityScore_FFHHHHHJJJJJJJJIIIJJJJJJJJJJJJJJJJJJJJJIJJJJIIIJJIJJIJJJJHFFEFEEEDEEDDDDDDDDEDDDDDCDDDDDDDDEDD_Mismatch_0_Sense_+_Library_PoolT
TTCCATGGCATCCGAGTTCTGTTAATCAGATACACCAGCTGCCTGCCCCACAGCCGCCAAATTTGTCCGACTCTACTCAGTCCGGATATCTACC
>Frequency_1_QualityScore_FFHHHGHJJIJJJJJJJIIJJJGIJJJIJJJJJJJJJJJJJJJJJIJJIIIJIIHHHHHFFFBDFEEEDAEEDDDDDDD@BDDDDDDBDDDDCC_Mismatch_1_Sense_+_Library_PoolT
AGTCCGACTCTACTCAGTCCGGATATCTACCCAATTTGCCAAACGTCCATCGTTCTCCATCAATAACATCTGGATCCGATAGGGGTCGCCAGTT
>Frequency_1_QualityScore_FFGHGHHIIJEHGIIGIIIIJJJGIJJJIJFGGHIJJIIJJGIJJBGFGGHJIIIIJJIJJJJJHHHHHHHFFFFFDEEEEEEEDDDDDEEEDD_Mismatch_1_Sense_+_Library_PoolT
AATCCCACAGTATATCTTATTTATAAACCAGGCAGCATTTGATTGTTTCGAGATTTTTTCATTAAATTATAAAAATAATAAATACCATTTATAG
>Frequency_1_QualityScore_FF2=DFHIHJIGIJIIIJIIJJGIIGIIIGHEFFFFFFEEDEEEEDDD;?BCDDDEEDEEEEDDDDDCECCCDEDCBBB_Mismatch_1_Sense_+_Library_PoolT
CTTGGCGGCAGATAGACCCTCGACCGCCAGGATGATTACAAATTTTGGTTTATCTATATTTTTTATGTTTATTTCGCAC
>Frequency_1_QualityScore_@<8@8CDE?9C@D9188BBDEGIFD)087\;F@EEAEF@??E3=;?.;BDD:>6\2;&0(4:@A@@_Mismatch_0_Sense_+_Library_PoolC
GTCGCCAGTTAGGCCAATCTGAACAGCCGCCTTCTTCTGGTCCATCAACTTGGCGGCAGATAGACC
>Frequency_1_QualityScore_FFHHHHHJJHIJJJIJIJJJJJJJJJIJIIGGJJJJGIJIHGHGGIJJJGHHHHHHFFFFFFDDDDDDD@CDDDDDDDDDDDDDBD?CDDDEDD_Mismatch_0_Sense_+_Library_PoolC
CCCTACTAGTTCCGACACCGACAGATTTCCATGGCATCCGAGTTCTGTTAATCAGATACACCAGCTGCCTGCCCCACAGCCGCCAAATTTGTCC
>Frequency_1_QualityScore_FFHHHHHJHIJIJIJJJIJJJJJJGJJIJJH_Mismatch_0_Sense_+_Library_PoolC
AATTTTGGTTTATCTATATTTTTTATGTTTA
>Frequency_1_QualityScore_FFHGHHHJJJJIJJJJJGIIIHHIJJIIHIJJJIIJJJJIIJHFJJJIBHIIGIIJJIIIJGFHGHHHH@ACEDFFEDDDDD_Mismatch_0_Sense_+_Library_PoolT
AAACCAGGCAGCATTTGATTGTTTCGAGATTTTTTCATTAAATTATAAAAATAATAAATACCATTTATAGTGAAAAAAATTA
>Frequency_1_QualityScore_FFHHHHHJJJJJJHIJJJJJJJIJIIJJJJJJJJJJGHIIJJJFHJJJJIIIIIIJJJHIHEHHHHFFFFFEEEDEEDEFEDDDDDEEEDDDDE_Mismatch_1_Sense_+_Library_PoolT
ATGACATCTCTGGTTTTGGTTAGAGATCTTTCATGGTTTTGGGTTTTGGTTAGTACTGTTGAATGGCTTCCTGCTATTCAACATTATAACATTT
>Frequency_1_QualityScore_FFHHHHHIJJJJJJJJIJJJJJJJJJJJJJJJJJJIIJGIJGIIJIJIJJJJJJJJJIJHIIBEHHFF??DECEEEEDDDDDDDDDDD@CDD9@_Mismatch_0_Sense_+_Library_PoolT
TTTGGGTTTTGGTTAGTACTGTTGAATGGCTTCCTGCTATTCAACATTATAACATTTTTGGGTTTTGGTTAGTACTGTTGAAAGATGGTGGGTT
>Frequency_1_QualityScore_B>8@:ACA9@<?C;ABBFCFE4CC<?<:?FD***:BF>F9FFF>/BDFGDGGFE_Mismatch_0_Sense_+_Library_PoolT
TGGGTTTTGGTTAGTACTGTTGAATGGCTTCCTGCTATTCAACATTATAACATT
>Frequency_1_QualityScore_FFHHHHHJJJJJJJJJJJJJJJJJJJJJJJJJJIJJJJJJJIJIIJIJJJJJJGIIJIJIJJJHGHHHHHFFFFFFFEEEDEEDDDDCDDDDDD_Mismatch_0_Sense_+_Library_PoolT
ATTACAAATTTTGGTTTATCTATATTTTTTATGTTTATTTCGCATACAACTTGAGCCACTTGGATATTGAATATTACATAAACTCTGAGGCAAA
>Frequency_1_QualityScore_FFHHHHHJJJJJJJJJJJJJJJJJJJIJJJJJIJJJJJIJJJJJGIJJJHHFFFFFFEDEDDDDDBDDDDDDDDDEEEDDDDDDDDDDDDDDDD_Mismatch_0_Sense_+_Library_PoolT
AACGTCCATCGTTCTCCATCAATAACATCTGGATCCGATAGGGGTCGCCAGATAGACCCTCGACCGCCAGGATGATTACAAATTTTGGTTTATC
>Frequency_1_QualityScore_FFHHHHHIJJJJJIJIJHIJJJJJJJJJJJJJJJJJJJJJJJJJJJJJJJJJIJJIJGIEIJHHHFDEEDFEDDEEDEEEEDDDDDEEDDEEDD_Mismatch_0_Sense_+_Library_PoolT
TCACGAGAATCCCACAGTATAGCTTATTTATAAACCAGGCAGCATTTGATTGTTTCGAGATTTTTTTCATTAAATTATAAAAATAATAAATACC
