# Supplementary material for: Differential Gene Expression Reveals Candidate Genes for Drought Stress Response in Abies alba (Pinaceae)
Source: PLoS One. 2015 Apr 29;10(4):e0124564. doi: 10.1371/journal.pone.0124564 (PMC4414588; doi:10.1371/journal.pone.0124564)
Supplement: S3 File — (GZ) [file pone.0124564.s003.gz › comp18975_c0_seq2.fa]

>comp18975_c0_seq2 len=457 path=[1:0-196 198:197-232 1036:233-456] : tr|D5A9F4|D5A9F4_PICSI Putative uncharacterized protein OS=Picea sitchensis PE=2 SV=1 e-value: 6e-10 blast score: 64.3
TCGAACGCTGCACCCTCAGCAGCATCCTGATCTGAACGCCTCCAATTTTGCTTCCGTTTCGTCTTTCTTATCAAATAAGAGACGTGAAGTTTCTTATCGAAGCGACCGGCTTGCGTTCGAATCTGCTCGTAATTCTCTCAGCGTTGCCCCCTCTGAGCAAAAGGTTTCTTCCTCCCCGCGGAAGGCCCGTTTCTTGTTGGATCTTAATCTTCCTCCCACCGCTGATCAGGAGAGCTAAAACGCGGTTCTTAAAATTAACGGAAACGATTTTCTTGAGGGTTTGGTCTTTTGTACTCTAATTCTGGCGTGCCAAAGCAAACAGCATTCGGTAACATTTTATCAGCATTTGCAAAAGATATGTATAGCTTCCCAACATTAAGTTTTAAATTCTTGTTATTTCCATAATTTTGGTTACCCTTTTTTTTAACAGAACTTATGTCTGTCTACGTCTGCTCTA

>Frequency_4_QualityScore_FFGHHHHIIJIIHIIJHIFIHGHHIHGIIJJJIIJIIIIIEFHIIIIIIJIJJHIIJIIJIIIHIHHGFGGEEFEEEEEEEEDCCCDDDCDCDE_Mismatch_0_Sense_+_Library_PoolT
TGTACTCTAATTCTGGCGTGCCAAAGCAAACAGCATTCGGTAACATTTTATCAGCATTTGCAAAAGATATGTATAGCTTCCCAACATTAAGTTT
>Frequency_4_QualityScore_FEHGGGHIIIIHIIIIIIIIJIIIIHIIIHIJJIGGGIIIJIIIIIIIIIJJIIIHFHHGGIIIEGEGFEGGGEDEECCEEDCDACDDDCDEEC_Mismatch_0_Sense_+_Library_PoolT
TAATTCTGGCGTGCCAAAGCAAACAGCATTCGGTAACATTTTATCAGCATTTGCAAAAGATATGTATAGCTTCCCAACATTAAGTTTTAAATTC
>Frequency_4_QualityScore_FFGHHHHJCGHIJJJJJJJJJHIJICEIJJJIIBDFGFFEEEECCDDDDEDEDDDEDDCDCCCBCDCC@ABBCCBC@BBCACCDDCCCC=??CC_Mismatch_0_Sense_+_Library_PoolT
GCAAAAGGTTTCTTCCTCCCCGCGGAAGGCCCGTTTCTTGTTGGATCTTAATCTTCCTCCCACCGCTGATCAGGAGAGCTAAAACGCGGTTCTT
>Frequency_3_QualityScore_FFHHHHHJJIJJJIJJJJJJJJIJIJJJJJJGHIJJJJJJJJJJJJJJJJJJJIJJIJJIIIIHIHHHGFGGFFFEDEEDCE?CDDDDDEEDEE_Mismatch_0_Sense_+_Library_PoolT
ATTCTGGCGTGCCAAAGCAAACAGCATTCGGTAACATTTTATCAGCATTTGCAAAAGATATGTATAGCTTCCCAACATTAAGTTTTAAATTCTT
>Frequency_3_QualityScore_FEHHEGHJGIJJHIJJJJHHIIHFGHHIHHEGGGGHHHEFFGFFFFEEEEEEEDDDDDDDDDDDDCDC>;@CCDCCDEDDDDCCCDDDDABBCD_Mismatch_0_Sense_+_Library_PoolT
GCGGAAGGCCCGTTTCTTGTTGGATCTTAATCTTCCTCCCACCGCTGATCAGGAGAGCTAAAACGCGGTTCTTAAAATTAACGGAAACGATTTT
>Frequency_3_QualityScore_FFHHHHHJHHIJJJJJIJJJIIJIIJJJJJGGIJIJJJJJHJJJJJJJJJJIIGIIIIIJIIHHHHHGGGGEFFECEEDDDCDEDDDDEECEED_Mismatch_0_Sense_+_Library_PoolT
TTCTGGCGTGCCAAAGCAAACAGCATTCGGTAACATTTTATCAGCATTTGCAAAAGATATGTATAGCTTCCCAACATTAAGTTTTAAATTCTTG
>Frequency_3_QualityScore_FFHHHGHJJJJJJJHIIJJJJJJJJJJJJJJJJJJJHHIJJJIJJHJJJJJIJJJJJHIGIIGGFGHHHCEFFFFFDEEEDDDDDDCCDEDDDD_Mismatch_0_Sense_+_Library_PoolT
CTCTAATTCTGGCGTGCCAAAGCAAACAGCATTCGGTAACATTTTATCAGCATTTGCAAAAGATATGTATAGCTTCCCAACATTAAGTTTTAAA
>Frequency_3_QualityScore_FFHHHHHJJJIJJIIJJJJHIJJGHIIJIIJJJJJIJJJJJHHIJIJJJJJJJJJJJJJJJIHFHHHGGFFFFFFFEEEEEEDDDDDDDDDC?C_Mismatch_0_Sense_+_Library_PoolT
TTGTACTCTAATTCTGGCGTGCCAAAGCAAACAGCATTCGGTAACATTTTATCAGCATTTGCAAAAGATATGTATAGCTTCCCAACATTAAGTT
>Frequency_3_QualityScore_EEHHGHHJJJJIJJJJJJJJHIJIJIIJJJJJJFHFHGIHJJGHGHHIECDEEEFFDEDDCDCCDDCDB?CCCCCCDCDDDC@ACCBBCDDDDD_Mismatch_0_Sense_+_Library_PoolT
TGGATCTTAATCTTCCTCCCACCGCTGATCAGGAGAGCTAAAACGCGGTTCTTAAAATTAACGGAAACGATTTTCTTGAGGGTTTGGTCTTTTG
>Frequency_3_QualityScore_EEGGHHHHIIJIJHHJFHHIEHIIIJGIJJJIIJJIIDGGGFFFD=ACDDDDDDCCACBDDDDEDDDEDACB@BCDCCCCCDCDC@@@?BCDCB_Mismatch_1_Sense_+_Library_PoolT
TGCCCCCTCTGAGCAGAAGGTTTCTTCCTCCCCGCGGAAGGCCCGTTTCTTGTTGGATCTTAATCTTCCTCCCACCGCTGATCAGGAGAGCTAA
>Frequency_3_QualityScore_FFHHHHHJJHIJJJIJIIIJJHJHIIIJJJJJJJJIJIJJJIIJBEHIJIHHHIIHFGEBC<@CDDCDDCAADDDDDDCABCDDDDDDBCDCCD_Mismatch_0_Sense_+_Library_PoolT
ATCTGCTCGTAATTCTCTCAGCGTTGCCCCCTCTGAGCAAAAGGTTTCTTCCTCCCCGCGGAAGGCCCGTTTCTTGTTGGATCTTAATCTTCCT
>Frequency_3_QualityScore_EEHHGHHJJJJJJIJJIJGIJJIJJICHHIJIHIHIGFGGGGEDEDEFFEEDDCCCCBCDDDDDDCCBBA@?CCBCDDCCCA;@ADC@@BCCBD_Mismatch_0_Sense_+_Library_PoolT
GTTTCTTCCTCCCCGCGGAAGGCCCGTTTCTTGTTGGATCTTAATCTTCCTCCCACCGCTGATCAGGAGAGCTAAAACGCGGTTCTTAAAATTA
>Frequency_3_QualityScore_FFHHGHHJJJJJJJJJJHIJJJHIIJJJJJJJJJJIJJJJJJIIJIIIJJIIIHGFGFFFFEEEEEECCCDDDDEEEDDEEDDDDDEDD_Mismatch_0_Sense_+_Library_PoolT
AACGATTTTCTTGAGGGTTTGGTCTTTTGTACTCTAATTCTGGCGTGCCAAAGCAAACAGCATTCGGTAACATTTTATCAGCATTTGCA
>Frequency_3_QualityScore_FFHHHGHJJJJJJJJJIJJJJIJJJJIJJJJJJJJJIJJEGHIIIIIIHHGGGGGFFFFFFEEEEDDCDCDDDDDDDDDDDDDDDDDEDDDDDD_Mismatch_0_Sense_+_Library_PoolT
CGCGGTTCTTAAAATTAACGGAAACGATTTTCTTGAGGGTTTGGTCTTTTGTACTCTAATTCTGGCGTGCCAAAGCAAACAGCATTCGGTAACA
>Frequency_3_QualityScore_FFHHHGGIJIJIIJJJJJJJJIGIIJGIIJJJJJJJJJIJIIJIHHIJIJJJJJIJIJIHHIIHHHGGE@DEFFFEDEEEDDDDDDDDDDDDDC_Mismatch_0_Sense_+_Library_PoolT
CTTTTGTACTCTAATTCTGGCGTGCCAAAGCAAACAGCATTCGGTAACATTTTATCAGCATTTGCAAAAGATATGTATAGCTTCCCAACATTAA
>Frequency_3_QualityScore_FFHHHHHGHIJJGIJJJJJIJJIJJHIJJJJJIJJIIJJJJJJJJIIIIJJJJJJJIGHHHGGGGGGFFDEFFEEEEEEDDDDDDDEDDDEEED_Mismatch_1_Sense_+_Library_PoolT
TTGAGGGTTTGGTCTTTTGTACTCTAATTCTGGCGTGCCAAAGCAAACAGCATTTGGTAACATTTTATCAGCATTTGCAAAAGATATGTATAGC
>Frequency_3_QualityScore_FFHHGFHIIIIIJJJJJIHIIGGHHIIJJHHIIIIIFDFGGFFFFFEFEEEEEEDDDDCDDCCCCDDDCCCDC@CDCCCDCCCDDAABDDB_Mismatch_0_Sense_+_Library_PoolT
AAGGTTTCTTCCTCCCCGCGGAAGGCCCGTTTCTTGTTGGATCTTAATCTTCCTCCCACCGCTGATCAGGAGAGCTAAAACGCGGTTCTTA
>Frequency_2_QualityScore_FFHHHHHIJJIJJJGIJIJIIIIIJCHIJJJIJJJJGIIIIIHGGFEEDDEEEDDDDCDDDCDCDDDDDC?ACDDDBCDEDDDDBDDCDDDBCB_Mismatch_0_Sense_+_Library_PoolT
CCGCGGAAGGCCCGTTTCTTGTTGGATCTTAATCTTCCTCCCACCGCTGATCAGGAGAGCTAAAACGCGGTTCTTAAAATTAACGGAAACGATT
>Frequency_2_QualityScore_FEHHHHHJIIJIIIJIIJHHIJJJFIIIJHIJIGIIGIEIHIIIIEHHGFHGEA=AEEEEEEEECCCDBAA@BDDCDDC=@CDCBCACABACCC_Mismatch_0_Sense_+_Library_PoolT
TTGCGTTCGAATCTGCTCGTAATTCTCTCAGCGTTGCCCCCTCTGAGCAAAAGGTTTCTTCCTCCCCGCGGAAGGCCCGTTTCTTGTTGGATCT
>Frequency_2_QualityScore_FFHHHHHIJJJJJJJJJJGIJIJJJIJJIJJJJGIIJIIJIJJIJIEEGGEEEEEEEEEEDDCDDDCCCCDDEDDDBCCD?BCDDDCDDDDDDE_Mismatch_0_Sense_+_Library_PoolT
GATCTTAATCTTCCTCCCACCGCTGATCAGGAGAGCTAAAACGCGGTTCTTAAAATTAACGGAAACGATTTTCTTGAGGGTTTGGTCTTTTGTA
>Frequency_2_QualityScore_CCFHDCCHFEEGCHHIGIIGHHCGGIGGGAEGHGHIGIIIIIGIIGIIHIII_Mismatch_0_Sense_+_Library_PoolT
AAAGATATGTATAGCTTCCCAACATTAAGTTTTAAATTCTTGTTATTTCCAT
>Frequency_2_QualityScore_ECGHHEGGGHGIIEFIGIIIICAEGHEFHIIHIIEGGEGCHIIHHIIIIIGGHEGGGGIEEIHGGIGHCDHGFCDEGEEECEDEECCCCDCECD_Mismatch_0_Sense_+_Library_PoolT
TGCCAAAGCAAACAGCATTCGGTAACATTTTATCAGCATTTGCAAAAGATATGTATAGCTTCCCAACATTAAGTTTTAAATTCTTGTTATTTCC
>Frequency_2_QualityScore_FFHHHHHJJIJJJIJJJJJJJJGIIJJJJJJJJJIJJIJCGFFEEDDBDDDDDDDDDCBCDDDEEEDDDDDDDDDDDCDDDCCDDCCCDDDCCD_Mismatch_0_Sense_+_Library_PoolT
GTTGCCCCCTCTGAGCAAAAGGTTTCTTCCTCCCCGCGGAAGGCCCGTTTCTTGTTGGATCTTAATCTTCCTCCCACCGCTGATCAGGAGAGCT
>Frequency_2_QualityScore_EFGHHGHJJIIIJJIJIIJJIIJIHIGIJIIIJJJIIIIIJJJIIJJJGFHIIJIIIIIIIFGGGGGGFGGEEEDEDEEEEEEECDDACCCDCD_Mismatch_0_Sense_+_Library_PoolT
TGGTCTTTTGTACTCTAATTCTGGCGTGCCAAAGCAAACAGCATTCGGTAACATTTTATCAGCATTTGCAAAAGATATGTATAGCTTCCCAACA
>Frequency_2_QualityScore_FFHHGHHJJJJIIJHIJJJJJJGIJJJJJJJIIIIIIHGHGGGGFFFEEDDEDDDDDCDDEDDCDCBDDCDDDDCDDD=ACDDCDDDEDDDDDC_Mismatch_0_Sense_+_Library_PoolT
CTTCCTCCCCGCGGAAGGCCCGTTTCTTGTTGGATCTTAATCTTCCTCCCACCGCTGATCAGGAGAGCTAAAACGCGGTTCTTAAAATTAACGG
>Frequency_2_QualityScore_FFGGHFFIIGJIIJIIJIIFEGGEHIIJIJIJJJIIJJJIJJFIGHIHIIHIIIIIIGHIIIIIIIJJJECEHGHGHHGCEEEDEEEDEEEEEE_Mismatch_1_Sense_+_Library_PoolT
CAAAGCAAACAGCATTTGGTAACATTTTATCAGCATTTGCAAAAGATATGTATAGCTTCCCAACATTAAGTTTTAAATTCTTGTTATTTCCATA
>Frequency_2_QualityScore_EEECGGGEDIIGIICEGGCHGEEIGIIIIIIGIGIIEHGGGICEHFHHACHGE>GEGGFCGGFFEEB?C<CCEECCCC@CBCACDCA==@CCDD_Mismatch_0_Sense_+_Library_PoolT
CGATTTTCTTGAGGGTTTGGTCTTTTGTACTCTAATTCTGGCGTGCCAAAGCAAACAGCATTCGGTAACATTTTATCAGCATTTGCAAAAGATA
>Frequency_2_QualityScore_EEGHGGGIIEIGIHIIGIIHHEHHHIGIIIIIIIGIIIIGGGHGGGHGGECDDEDCDDDCEDDDCCCC?9?BBACDCDDDDDEEDCCBBDEEEC_Mismatch_0_Sense_+_Library_PoolT
CCTCCCACCGCTGATCAGGAGAGCTAAAACGCGGTTCTTAAAATTAACGGAAACGATTTTCTTGAGGGTTTGGTCTTTTGTACTCTAATTCTGG
>Frequency_2_QualityScore_FFHHHHHJJJJIJIJJJIJIJIJJIJJJJIIIJJJJJJIJIJJIIGGIJIJJJJIIGECDCDDDDCDEDCDCDCCACCCBCDCDEDDDCCCD=A_Mismatch_0_Sense_+_Library_PoolT
CGTTTCTTGTTGGATCTTAATCTTCCTCCCACCGCTGATCAGGAGAGCTAAAACGCGGTTCTTAAAATTAACGGAAACGATTTTCTTGAGGGTT
>Frequency_2_QualityScore_FFHHHHHIIIJJHHIJJHIJJJJIIIJJJJJIJIJIJJIJIJJJJIIJIJJJJIJJIIJIHHGGFFFFFEEEEEEEEDDDDEDDCCDCCDCEDC_Mismatch_0_Sense_+_Library_PoolT
TTTTCTTGAGGGTTTGGTCTTTTGTACTCTAATTCTGGCGTGCCAAAGCAAACAGCATTCGGTAACATTTTATCAGCATTTGCAAAAGATATGT
>Frequency_2_QualityScore_FFHHGHGIIIIIJJJIHIJIIFIIHIHHIIIJIJIIIJJJJIIIIIIHIIGGIIIJIIIHIHIIIIIIIIGHHIIIIFGEGEEEEEEEDDDCCC_Mismatch_0_Sense_+_Library_PoolT
TTTTATCAGCATTTGCAAAAGATATGTATAGCTTCCCAACATTAAGTTTTAAATTCTTGTTATTTCCATAATTTTGGTTACCCTTTTTTTTAAC
>Frequency_2_QualityScore_ACEFEFDHBDDCFG;?>=@B=AFB@:BC=CEFGEEEICCCBCEBACDECA=A@BA=AA??B?A?;AA757529==?=??A@BA;??CAAAADA>_Mismatch_0_Sense_+_Library_PoolT
CTTCCTCCCACCGCTGATCAGGAGAGCTAAAACGCGGTTCTTAAAATTAACGGAAACGATTTTCTTGAGGGTTTGGTCTTTTGTACTCTAATTC
>Frequency_2_QualityScore_FFHHHGHIIGIIIJJJJJIIIIJJJJJIIIIFHIIIIIIIIJIIIIJIJIIIIIIIJHIEHGFFEEEEEEECBDDDDDDEDCCDCCDDEEEDDE_Mismatch_0_Sense_+_Library_PoolT
TTAAAATTAACGGAAACGATTTTCTTGAGGGTTTGGTCTTTTGTACTCTAATTCTGGCGTGCCAAAGCAAACAGCATTCGGTAACATTTTATCA
>Frequency_2_QualityScore_EDHHHHHJJIHIJJGHIIJIIHIJJIHIIIIIIIIJJJJIJJIIJIJHIIJJJIIIIHGHHGGFFFEEECEEEEDEEEEDDDDEDDCCCAACCE_Mismatch_0_Sense_+_Library_PoolT
GATTTTCTTGAGGGTTTGGTCTTTTGTACTCTAATTCTGGCGTGCCAAAGCAAACAGCATTCGGTAACATTTTATCAGCATTTGCAAAAGATAT
>Frequency_2_QualityScore_FFHHHGHJJIIJJIIJIJJJJJIJEIIIIIJIHHHGHHGFFFEDDDDDDDDEDDDDCDDDCDCDDDDDDDACDDCDDCEDDDDDDD@ACDCDCD_Mismatch_0_Sense_+_Library_PoolT
CGCGGAAGGCCCGTTTCTTGTTGGATCTTAATCTTCCTCCCACCGCTGATCAGGAGAGCTAAAACGCGGTTCTTAAAATTAACGGAAACGATTT
>Frequency_1_QualityScore_FFHHHHHJJJIJJDHIIJJJHIGIAHIJIIJJJJJJJHHHHEFFEDDDBCCDDCDDA@DDCCDDDDCDDDBBDDDDCDEDDDCDDDDBCB>?AB_Mismatch_0_Sense_+_Library_PoolC
CGCGGAAGGCCCGTTTCTTGTTGGATCTTAATCTTCCTCCCACCGCTGATCAGGAGAGCTAAAACGCGGTTCTTAAAATTAACGGAAACGATTT
>Frequency_2_QualityScore_FFHHHGHJIIIHIIJIJJIIIJJJIJHIJJJIIIJIIIJGIIIJIHHGHHHFFFFDDCDDAACDCEDDDCCCDCCCDDDDCDDDDDDEEDDCCE_Mismatch_0_Sense_+_Library_PoolT
ATCTTCCTCCCACCGCTGATCAGGAGAGCTAAAACGCGGTTCTTAAAATTAACGGAAACGATTTTCTTGAGGGTTTGGTCTTTTGTACTCTAAT
>Frequency_2_QualityScore_FFHHHHHJJJGIJJIJJJIJJIJIIJIJJJJIHHIJIJJJJJJJJJJJIJJJJJIJJIJJIJIHIHHGGEGGFFFEDDEEDDDCEEDDDDEEDE_Mismatch_0_Sense_+_Library_PoolT
AATTCTGGCGTGCCAAAGCAAACAGCATTCGGTAACATTTTATCAGCATTTGCAAAAGATATGTATAGCTTCCCAACATTAAGTTTTAAATTCT
>Frequency_2_QualityScore_CEGHGHGIIIIIIIIIFIIHIIIII?EHIIIIIIIIIIIHIFACDDDCDDACCCDDDCCDDCDDDCEEECDDEDDDDDDDCDDDCCCDECCCDA_Mismatch_1_Sense_+_Library_PoolT
AGCGTTGCCCCCTCTGAGCAGAAGGTTTCTTCCTCCCCGCGGAAGGCCCGTTTCTTGTTGGATCTTAATCTTCCTCCCACCGCTGATCAGGAGA
>Frequency_2_QualityScore_FFHHHHHJJIJJIIJJJJIJJIJJIJGIJJJJJIIIJIGIIJIIJIJGHIIIIJJIIHHGFDDCBDDDDCBDBCCDDDDDDDDDDDCDEDEDDD_Mismatch_0_Sense_+_Library_PoolT
CGAATCTGCTCGTAATTCTCTCAGCGTTGCCCCCTCTGAGCAAAAGGTTTCTTCCTCCCCGCGGAAGGCCCGTTTCTTGTTGGATCTTAATCTT
>Frequency_2_QualityScore_FFHGHHGIIIJIIIJJJJJIJJJJJGIIIIIIIIIIIIJIIJJJIIJJJHGGEFFFEEDEEEDECDCCC7==ACBCCCCC??CB>ABCDBCCCC_Mismatch_0_Sense_+_Library_PoolT
GTTGGATCTTAATCTTCCTCCCACCGCTGATCAGGAGAGCTAAAACGCGGTTCTTAAAATTAACGGAAACGATTTTCTTGAGGGTTTGGTCTTT
>Frequency_2_QualityScore_FFHHHGHJJIJJIIHIJEGIIHIIIIJJIIJJGIJIHFHHGHHFFFEFDEEDBCDDCCCEDDDCBBDDACCCDDDDC@BCCCBCCCECCDDC@A_Mismatch_0_Sense_+_Library_PoolT
TTCCTCCCCGCGGAAGGCCCGTTTCTTGTTGGATCTTAATCTTCCTCCCACCGCTGATCAGGAGAGCTAAAACGCGGTTCTTAAAATTAACGGA
>Frequency_2_QualityScore_FFEGFHGJIIJJJJJIIIJJJIIHIIIJJJJJJIGIEGIHIIIJIIIIGIIIGGGIGIHGGFFEEEEDDDDDDDCDDCDCCDDDECDCDDDCBD_Mismatch_1_Sense_+_Library_PoolT
GGTTCTTAAAATTAACGGAAACGATTTTCTTGAGGGTTTGGTCTTTTGTACTCTAATTCTGGCGTGCCAAAGCAAACAGCATTTGGTAACATTT
>Frequency_2_QualityScore_FFHHHHHJJHIIJIJJJIIIIIIIIIIIGIIIIIIGHHGGGGFFEEEDDDDDDDDEDDDDCDCDCCCDDBCDC?CDDDCDDCDCCDDCCACDCD_Mismatch_0_Sense_+_Library_PoolT
TCCCCGCGGAAGGCCCGTTTCTTGTTGGATCTTAATCTTCCTCCCACCGCTGATCAGGAGAGCTAAAACGCGGTTCTTAAAATTAACGGAAACG
>Frequency_2_QualityScore_FFHGHGHIGIIIGIFIIJGIIIIIIIIJJJJIJIIIIJJIIJFIIJIHGGHG?BCDDCEEDDDDDEEEDCCDEEEEECCCBCDDDCDCCCC_Mismatch_0_Sense_+_Library_PoolT
AGGAGAGCTAAAACGCGGTTCTTAAAATTAACGGAAACGATTTTCTTGAGGGTTTGGTCTTTTGTACTCTAATTCTGGCGTGCCAAAGCAA
>Frequency_2_QualityScore_FFHHGGHJJJJJJIJJJJJGIGIJJIIIJJJJJJJJIJJIIIIHIIJIJJJJJJJJJJJIIIIHGGIGGEFEEEEEFEECEEEEEDDDDDDDDD_Mismatch_1_Sense_+_Library_PoolT
TTTTGTACTCTAATTCTGGCGTGCCAAAGCAAACAGCATTTGGTAACATTTTATCAGCATTTGCAAAAGATATGTATAGCTTCCCAACATTAAG
>Frequency_2_QualityScore_FFHHHHHJJIIIJJJJJJJJIJJGIJJJJJJJJJJJJIIJJJJJIIIHHHHHGFFFE@CDDDCCDDDDDDEEEDDDDEEEEEDDDCDDDDDDCD_Mismatch_0_Sense_+_Library_PoolT
TGATCAGGAGAGCTAAAACGCGGTTCTTAAAATTAACGGAAACGATTTTCTTGAGGGTTTGGTCTTTTGTACTCTAATTCTGGCGTGCCAAAGC
>Frequency_2_QualityScore_ECGHHGHGGIIIIIJIIGGFGIIG:G9DEHGIGFIGGIIHGEEIIFFCH_Mismatch_0_Sense_+_Library_PoolT
GATATGTATAGCTTCCCAACATTAAGTTTTAAATTCTTGTTATTTCCAT
>Frequency_2_QualityScore_EFHHGHHIJIJIIIIIIIJIGHIJJJIIIIIIIHGDFIIIJJJIIJJJGIIHIIIIIGGHIGHIIGHIGGHGFGGFFFEDDECCBC>CCCDDDD_Mismatch_1_Sense_+_Library_PoolT
TCTAATTCTGGCGTGCCAAAGCAAACAGCATTTGGTAACATTTTATCAGCATTTGCAAAAGATATGTATAGCTTCCCAACATTAAGTTTTAAAT
>Frequency_2_QualityScore_FFHHHHHJJJIJIJJJJJJJIGIJIIJJIIJJJIJJHIJJIIIJJJJJIEGGEEEEEEEEEEECDDDDDABDDDDEDDCCCCD=@CCCDDDDDD_Mismatch_0_Sense_+_Library_PoolT
TTGGATCTTAATCTTCCTCCCACCGCTGATCAGGAGAGCTAAAACGCGGTTCTTAAAATTAACGGAAACGATTTTCTTGAGGGTTTGGTCTTTT
>Frequency_2_QualityScore_FFHHHHHIJIJJGIIJIIJIIJIIIIJJJJJJIJGGIFIIIJJIIJJJJJJJIJJJIHJIIIIIIHGGGHGGGFFFEEDDEEDCCBDEDDCCEE_Mismatch_0_Sense_+_Library_PoolT
CTAATTCTGGCGTGCCAAAGCAAACAGCATTCGGTAACATTTTATCAGCATTTGCAAAAGATATGTATAGCTTCCCAACATTAAGTTTTAAATT
>Frequency_2_QualityScore_FFHHHHEGIIIJJJJIJJJJJJJJJJJJJJJJJIJJJIIJIJJJJIJJIJJJJJJIIGIJJJIJJJIIJGHIIJJJHGG_Mismatch_0_Sense_+_Library_PoolT
ATTCGGTAACATTTTATCAGCATTTGCAAAAGATATGTATAGCTTCCCAACATTAAGTTTTAAATTCTTGTTATTTCCA
>Frequency_2_QualityScore_CEHFHHGIHIIEIIIIGIIICEEIIGIIIIIGIIIIE?FICGGIIIIGEDCFEIHDC>AC@A?>A9;??AA?<?=CBCCCCDBC;A<AAAAA=;_Mismatch_0_Sense_+_Library_PoolT
GCTCGTAATTCTCTCAGCGTTGCCCCCTCTGAGCAAAAGGTTTCTTCCTCCCCGCGGAAGGCCCGTTTCTTGTTGGATCTTAATCTTCCTCCCA
>Frequency_2_QualityScore_FDGHGHHIJIIJIIIJJIJIIJJIHIIIJJJIJJIIIIJJIIJJIJIIHIIIIIGGECEDEEEEDCEDDCCDDDDDDDCDDDDEDDDBCCD;AA_Mismatch_0_Sense_+_Library_PoolT
GTTTCTTGTTGGATCTTAATCTTCCTCCCACCGCTGATCAGGAGAGCTAAAACGCGGTTCTTAAAATTAACGGAAACGATTTTCTTGAGGGTTT
>Frequency_2_QualityScore_FFGFGBEIIIIEIIGEIGGIIIIGGGFIGGCEFHIIGEIGIIGIHGEECEAA?;ABEECCCCCC3;=AA@BC6<?B>CD??BCCDCCD?ABBAA_Mismatch_0_Sense_+_Library_PoolT
CCACCGCTGATCAGGAGAGCTAAAACGCGGTTCTTAAAATTAACGGAAACGATTTTCTTGAGGGTTTGGTCTTTTGTACTCTAATTCTGGCGTG
>Frequency_2_QualityScore_FFHHHHHJJJJJJJJGIIJIIJJJIJJJIJJIJJJJJHIJJIJJJJJJJIJJIJJJJJJIIIIIIIHHHDHHGGFFFFEEEDDEDDCDAEECDD_Mismatch_1_Sense_+_Library_PoolT
ACTCTAATTCTGGCGTGCCAAAGCAAACAGCATTTGGTAACATTTTATCAGCATTTGCAAAAGATATGTATAGCTTCCCAACATTAAGTTTTAA
>Frequency_2_QualityScore_FFGGHHGGIIJGHGIJJJIIJJJIJJJJJJJJIJIIJJGJIIIJJJIIJJGGGIIIEDFGGGGFGEEEEEEEDDDEDDCCCCDCCECCDDEEDB_Mismatch_0_Sense_+_Library_PoolT
TGAGGGTTTGGTCTTTTGTACTCTAATTCTGGCGTGCCAAAGCAAACAGCATTCGGTAACATTTTATCAGCATTTGCAAAAGATATGTATAGCT
>Frequency_2_QualityScore_FFHGHHHJJJIIIIJIIJIIIIJJJJIJJIFHIIHIIJIGGIIJIJIIIIIIGGECBCDCCBDC=ACCDCCCDCDCCDCCDDECCCDCDDCACD_Mismatch_0_Sense_+_Library_PoolT
CTCGTAATTCTCTCAGCGTTGCCCCCTCTGAGCAAAAGGTTTCTTCCTCCCCGCGGAAGGCCCGTTTCTTGTTGGATCTTAATCTTCCTCCCAC
>Frequency_2_QualityScore_FFHGGHHEGACHGGFIIHIFGGF:=CGHIGIIIGBEGIGHEEGHHH;A?B=BB?CDCBB7?BCCCCDDDCBCCDD@;??B3=B?5?BCABC<AA_Mismatch_0_Sense_+_Library_PoolT
CCGGCTTGCGTTCGAATCTGCTCGTAATTCTCTCAGCGTTGCCCCCTCTGAGCAAAAGGTTTCTTCCTCCCCGCGGAAGGCCCGTTTCTTGTTG
>Frequency_2_QualityScore_FFHHHHHJJGIIJJIIJJJJJJJJJIJJJJGIJJJJJJJIJJJEHHHGDFFFFEEEEEEEDDDEEEEEDCBCDDCDCDDDDDDDDDDDDDDEDC_Mismatch_0_Sense_+_Library_PoolT
AAAACGCGGTTCTTAAAATTAACGGAAACGATTTTCTTGAGGGTTTGGTCTTTTGTACTCTAATTCTGGCGTGCCAAAGCAAACAGCATTCGGT
>Frequency_1_QualityScore_FFHGHHHJJJJJJJIJJIJJJJJJJJJJJJGIJJJJJJIIJGH@CHEHEHHFFFFFFEEDEEDEEEEED@B@BDDDDDDDDCDDBDDDDDCDA?_Mismatch_0_Sense_+_Library_PoolC
AAAACGCGGTTCTTAAAATTAACGGAAACGATTTTCTTGAGGGTTTGGTCTTTTGTACTCTAATTCTGGCGTGCCAAAGCAAACAGCATTCGGT
>Frequency_2_QualityScore_EEEHCF=GGIIIIICIIEGCGFEEGFIIIFICIIGIIIIIHIEGGIGGGEG;CDACCDDDCC??AACCA?ACD<@ACB;=@ACCCCCCCCCCCC_Mismatch_0_Sense_+_Library_PoolT
GGAGAGCTAAAACGCGGTTCTTAAAATTAACGGAAACGATTTTCTTGAGGGTTTGGTCTTTTGTACTCTAATTCTGGCGTGCCAAAGCAAACAG
>Frequency_2_QualityScore_FFGGGGGIIIGIIFGIIIHHIIJJIHIIIIJJIJIIIIFIIHIIIJJJJJJJJIJJJIIIIIEGGFEFFEEEFEEEEEEDDDEDECBCBCDDEC_Mismatch_0_Sense_+_Library_PoolT
ATTTTCTTGAGGGTTTGGTCTTTTGTACTCTAATTCTGGCGTGCCAAAGCAAACAGCATTCGGTAACATTTTATCAGCATTTGCAAAAGATATG
>Frequency_1_QualityScore_FFHHHHGIJIJJJJIJGIIIJJJJJJIJJJGGGIIEIJJDGIIJIJJJGGHHJFFCDBBDDDDB0<CCC@C@CDDCDCDDACDDDDDDD@?BC?_Mismatch_1_Sense_+_Library_PoolT
CTCGTAATTCTCTCAGCGTTGCCCCCTCTGAGCAGAAGGTTTCTTCCTCCCCGCGGAAGGCCCGTTTCTTGTTGGATCTTAATCTTCCTCCCAC
>Frequency_1_QualityScore_FFHHHHHJJJJIIJJJJJJIJJJJJJJJJJJJJIIJJJJJJJIJJJJJIJJIJJJGIJIIJIIIHIEHCEHHGHFFFFDDEEEECDEDDADEED_Mismatch_1_Sense_+_Library_PoolT
TAATTCTGGCGTGCCAAAGCAAACAGCATTTGGTAACATTTTATCAGCATTTGCAAAAGATATGTATAGCTTCCCAACATTAAGTTTTAAATTC
>Frequency_1_QualityScore_BDHGHFFEIIIIFFFHIIIIIGGGGGIIIIIIIHGHHGHIIIIIGHHIIGIIDHICHIIIHIIG@GHIID=CAAECECDEFDFFFF>>;_Mismatch_1_Sense_+_Library_PoolT
AAACAGCATTCGGTAACATTTTATCAGCATTTGCAAAAGATATGTATAGCTTCCCAACATTAAGTTTTAAATTCTTGTTATTTCCATGA
>Frequency_1_QualityScore_FFHHHHHJJJJJJJIIJJJJJJJJIGHJJJJJJJJJJJJJJJJJJJJIHIIIJJJJJJJJIJJHIGIJIHIJJIIJJHGHHFFFFFDEEEEEDD_Mismatch_0_Sense_+_Library_PoolT
AACATTTTATCAGCATTTGCAAAAGATATGTATAGCTTCCCAACATTAAGTTTTAAATTCTTGTTATTTCCATAATTTTGGTTACCCTTTTTTT
>Frequency_1_QualityScore_FFHHHHHJIJJJJJJJGHHIIIIJJIJJJJJJJJJJJJJJJIJJJJJJJIJJIJJJJJIJIJJJJEHCGEHIGIHHGHHHEFEFFFFEEE_Mismatch_1_Sense_+_Library_PoolT
AGCAAACAGCATTTGGTAACATTTTATCAGCATTTGCAAAAGATATGTATAGCTTCCCAACATTAAGTTTTAAATTCTTGTTATTTCCAT
>Frequency_1_QualityScore_FFHGHHHJEIJIJJJJJIGIIHEHGHGIIIIHIAHIIIJIJIJGIHIGHHFFFDDCCDCDDDCCCCD?A?BDACCDDDDDEDDCDDDEEEEDDC_Mismatch_0_Sense_+_Library_PoolT
CTCCCACCGCTGATCAGGAGAGCTAAAACGCGGTTCTTAAAATTAACGGAAACGATTTTCTTGAGGGTTTGGTCTTTTGTACTCTAATTCTGGC
>Frequency_1_QualityScore_FFHHHHHJJJJJJJJJJJJJJJJIJJJJJJJJJJJJJHIJJJJJJJJJJJJJJJJJJJJIJJHHJIJJGEEIJHHHHHFFFFFEEEEECFEDDD_Mismatch_2_Sense_+_Library_PoolT
ACTCTAATTCTGTCGTGCCAAAGCAAACAGCATTTGGTAACATTTTATCAGCATTTGCAAAAGATATGTATAGCTTCCCAACATTAAGTTTTAA
>Frequency_1_QualityScore_DDFHHHHHGGGIJJGIIJ<D@FGIIIFHIJJIIIIGAEHGHFECF?@DDEEEEBCBDDDDDDDDDDD@@B@BDDCDCCD?AB8?ACDDEDCDAC_Mismatch_1_Sense_+_Library_PoolT
GTTTCTTCCTCCCCGCGGAAGGCCCGTTTCTTGTTGGATCTTAATCTTCCTCCCACCGCTGATCAGGAGAGCTAAAACGTGGTTCTTAAAATTA
>Frequency_1_QualityScore_;4A:@<+AAEEEDH;EHGBB@HIGCBFGGFGFHID@??@AGCCIG@G?CCAHIIIIG8:<>3;(;@CCCC>>CCA13<BB@5@88(:4:>>C><_Mismatch_1_Sense_+_Library_PoolT
GCCCGTTTCTTGTTGGATCTTAATCTTCCTCCCACCGCTGATCAGGAGAGCTAAAACGCGGTTCTTAAAATTAACGCAAACGATTTTCTTGAGG
>Frequency_1_QualityScore_FFHHHHHJJJJJJIJJJJJJJJIJJJGHIJJIJJJJJJJJJIJJIJJJIJJJJHHFFFEEEEEDDDDDDBDDDDEDDDDDDDDEEEDDEEDDDD_Mismatch_0_Sense_+_Library_PoolT
ATTAACGGAAACGATTTTCTTGAGGGTTTGGTCTTTTGTACTCTAATTCTGGCGTGCCAAAGCAAACAGCATTCGGTAACATTTTATCAGCATT
>Frequency_1_QualityScore_FFHHHHHJIJJJIJJJJJJJJJJJJJJJJJJJGIJJJJJJJJJJJIJJJJJJJJJJJIJJJJJIHHHHHEFFFFDDDDDDDD_Mismatch_0_Sense_+_Library_PoolT
GCAAAAGATATGTATAGCTTCCCAACATTAAGTTTTAAATTCTTGTTATTTCCATAATTTTGGTTACCCTTTTTTTTAACAG
>Frequency_1_QualityScore_FFHHHHHJJJHIJJCGHGIHHIIIJIHIIJJJJIJJJJJJIJHHIJJIJJJGGIHHHHFFFFFFCEEEECCDEDDDEEDDDDDEDDCCDDBDDE_Mismatch_1_Sense_+_Library_PoolT
GATTTTCTTGAGGGTTTGGTCTTTTGTACTCTAATTCTGGCGTGCCAAAGCAAACAGCATTTGGTAACATTTTATCAGCATTTGCAAAAGATAT
>Frequency_1_QualityScore_FFHHHHHJJJJGIHHIFIJIJGIJIHIIIJJJGIJ_Mismatch_0_Sense_+_Library_PoolT
CCCAACATTAAGTTTTAAATTCTTGTTATTTCCAT
>Frequency_1_QualityScore_FFHHHHGJJJJGEGGIJJJJIFIJJIIJJIIIGIIJJIIJIIJJJIHGIIIJBFHJJJIJIIJJJEGHGEHFEE_Mismatch_1_Sense_+_Library_PoolT
ATAACATTTTATCAGCATTTGCAAAAGATATGTATAGCTTCCCAACATTAAGTTTTAAATTCTTGTTATTTCCA
>Frequency_1_QualityScore_FFHHHHHJJJJJFIJIJJJJJJJJJJJJJJGHJJJJJJJJJJJJJIJIIIJJJJJJHHHHHHHFFFFFEADEEDD_Mismatch_1_Sense_+_Library_PoolT
TTTAAATTCTTGTTATTTCCATAATTTTGGTTACCCTTTTTTTTAACAGAACTTATGTCTGTCTACGTCTGCTCA
>Frequency_1_QualityScore_FFHHHGHJJHHIIJEHIJJJIHIIIJJGIJJJJJJJJHIJJJJJJJJIJJJJJJJJJJJEHAHEEEFFFCFEEEEDEEEDCC@CCBDDEDFFEE_Mismatch_1_Sense_+_Library_PoolT
TCTTGAGGGTTTGGTCTTTTGTACTCTAATTCTGGCGTGCCAAAGCAAACAGCATTTGGTAACATTTTATCAGCATTTGCAAAAGATATGTATA
>Frequency_1_QualityScore_FBFHGHHJJJIJIIJIJIHIIGIJJJJJJJIJIJJJIIJEHIHGCFHIHHIJJJHHFCDDDDC>ACDDDDCDDDDDDDDBDDDEDDD:ACDBBB_Mismatch_1_Sense_+_Library_PoolT
GTTTCTTGTTGGATCTTAATCTTCCTCCCACCGCTGATCAGGAGAGCTAAAACGCGGTTCTTAAAATTAACGGAAACGATTTTCTTGAGGGTTA
>Frequency_1_QualityScore_FFHHHHHJIJIJJJJJJGIJIJJIJJJJJJJJJJGJJJEIHFDFFEEEEEEDDCDDDCDDEDDDDDDDDDDDBDDDDCDDEDDDD@BDCC_Mismatch_1_Sense_+_Library_PoolT
CCCCTCTGAGCAGAAGGTTTCTTCCTCCCCGCGGAAGGCCCGTTTCTTGTTGGATCTTAATCTTCCTCCCACCGCTGATCAGGAGAGCTA
>Frequency_1_QualityScore_FFHHHHHJJJJHDHHHGIIGIFIIEFHHGJJIIHIIIJIIIGJGGCGHCFHJJJJIEE_Mismatch_1_Sense_+_Library_PoolT
CCCAACATTAAGTTTTAAATTCTTGTTATTTCCATAATTTTGGTTACCCTTTTTTTAA
>Frequency_1_QualityScore_EFHHHHHJGIIIJJJJIIIIIIEGIEHCHHHFD@DBCDCEEECDCDDBB@BBCCCC@CD<@DCCCCCDBBDDB@BDD>@CCEDCDABBB?>CBB_Mismatch_0_Sense_+_Library_PoolT
CCCCGCGGAAGGCCCGTTTCTTGTTGGATCTTAATCTTCCTCCCACCGCTGATCAGGAGAGCTAAAACGCGGTTCTTAAAATTAACGGAAACGA
>Frequency_1_QualityScore_FFGHHHHJIJJJJJJJJJJJJJJJJJIJJJJJIFIJJJJIJJJJJJJGHHHHFFFFFFFEEDDDDDDDDDDDDEDDDDDDDBDDDDBCDDDDDD_Mismatch_0_Sense_+_Library_PoolT
GGATCTTAATCTTCCTCCCACCGCTGATCAGGAGAGCTAAAACGCGGTTCTTAAAATTAACGGAAACGATTTTCTTGAGGGTTTGGTCTTTTGT
>Frequency_1_QualityScore_FFHHHHHIJJJHIJJJJJJIJJJJJJGIJIJIIJJJJJJIJIJJJJJJJJJJJJJIJHHHHHHFFFFFFFEEFEDDDDDDDDC_Mismatch_1_Sense_+_Library_PoolT
CATTAAGTTTTAAATTCTTGTTATTTCCATAATTTTGGTTACCCTTTTTTTTAACAGAACTTATGTCTGTCTACGTCTGCTCA
>Frequency_1_QualityScore_FFHHHHHIIJJJJJJJJJJCHGIIGIIJFHJJIJJIJJIJIIIGGGIJJIIIJHHHIJJGGIIHJJHHHEHFFFFEEEECEDDCCDDEDEEDCC_Mismatch_0_Sense_+_Library_PoolT
CTGGCGTGCCAAAGCAAACAGCATTCGGTAACATTTTATCAGCATTTGCAAAAGATATGTATAGCTTCCCAACATTAAGTTTTAAATTCTTGTT
>Frequency_1_QualityScore_FFHHHHFGIJJJJJJJJJJJJJJJJJJJIIJJJIJJJIIJJJJJJJJJJJJJJJJIIHIJJIJJJJJJJHIGIJJHHHHHHHFFFFFDDDEDDD_Mismatch_0_Sense_+_Library_PoolT
ATTCGGTAACATTTTATCAGCATTTGCAAAAGATATGTATAGCTTCCCAACATTAAGTTTTAAATTCTTGTTATTTCCATAATTTTGGTTACCC
>Frequency_1_QualityScore_FFHHHHHGIIJHIJJGIIHICIIGIJFHIIIGIGAGGGIGHHEIIGJEHJIIGHHIHGFDCBBD@A>CD@CCCDBD@B@CB@D?BCCDDDCAAB_Mismatch_1_Sense_+_Library_PoolT
CCCGTTTCTTGTTGGATCTTAATCTTCCTCCCACCGCTGATCAGGAGAGCTAAAACGCGGTTTTTAAAATTAACGGAAACGATTTTCTTGAGGG
>Frequency_1_QualityScore_FFHGHFHIIJJIJJJJJJIIJJ>GIJJJJJFHIJJJHHGHFBDFFFFCEEEEEEDDDDCDDDDDDDDDEDCCDDDDCDDDDDDDDD@BBDC@CD_Mismatch_1_Sense_+_Library_PoolT
GAAGGTTTCTTCCTCCCCGCGGAAGGCCCGTTTCTTGTTGGATCTTAATCTTCCTCCCACCGCTGATCAGGAGAGCTAAAACGCGGTTCTTAAA
>Frequency_1_QualityScore_FDDFGDDGGHGBE@FC@GHGIGE<GG@FGGFGGGGIEIIIIFIEHE?BEDDEECECAACD5<BB79>AC@>@ACDDCDDDD>>D@:45095ACD_Mismatch_0_Sense_+_Library_PoolT
CGCTGATCAGGAGAGCTAAAACGCGGTTCTTAAAATTAACGGAAACGATTTTCTTGAGGGTTTGGTCTTTTGTACTCTAATTCTGGCGTGCCAA
>Frequency_1_QualityScore_FFHHHHHJJJJJJJJJJJJJJJJJJJJJJJJGIIJJJJJIJJJJJHHHFFFDCDDDDEDDDDDDD@DDDBDCDDDDDDEEEDDDDEEEEEDCDD_Mismatch_0_Sense_+_Library_PoolT
CCCACCGCTGATCAGGAGAGCTAAAACGCGGTTCTTAAAATTAACGGAAACGATTTTCTTGAGGGTTTGGTCTTTTGTACTCTAATTCTGGCGT
>Frequency_1_QualityScore_FFFHHHHJJJJJJJJFHIJJHIIJJJJIIJJJJJJJJJIJJJJJJJJJJEHJIIHHHHFFFFFFEBDDDDDDEEED_Mismatch_1_Sense_+_Library_PoolT
CGATTTTCTTGAGGGTTTGGTCTTTTGTACTCTAATTCTGGCGTGCCAAAGCAAACAGCATTCGGTAACATTTTAA
>Frequency_1_QualityScore_FFHHHGHJJJJJIJJIJJJIIJJJIJIIJJJGIIIGHGHGIJHIGGIGEGHHIIIG_Mismatch_0_Sense_+_Library_PoolT
TAACATTTTATCAGCATTTGCAAAAGATATGTATAGCTTCCCAACATTAAGTTTTA
>Frequency_1_QualityScore_DDFBFFDIIE4E@GEDG:D=@DDAGH:*)7\-\54?;=E=?_Mismatch_2_Sense_+_Library_PoolT
GAAGTTTCTTATCGAAGCGACCGGCTTTCGGTCGAATCTGC
>Frequency_1_QualityScore_FFFHHHHIIIIJIFGEHJHHGIGEHIFHJIHIIIHFBHIIIGGDHGIHIIJEIFHHIGGIHE@DHECHGIHIGEEHFHFFDDD?@CCC?@CCDD_Mismatch_0_Sense_+_Library_PoolT
GCATTTGCAAAAGATATGTATAGCTTCCCAACATTAAGTTTTAAATTCTTGTTATTTCCATAATTTTGGTTACCCTTTTTTTTAACAGAACTTA
>Frequency_1_QualityScore_FFHHHHHJJIJIJJJJJJJJIGIIJJJHIIJJJIJJJJJJJJJJJJJJJJJJIGIJJIHGHHHHHHHFFFECDEEEEDADEDDDDEECEEDCDD_Mismatch_0_Sense_+_Library_PoolT
TGGCGTGCCAAAGCAAACAGCATTCGGTAACATTTTATCAGCATTTGCAAAAGATATGTATAGCTTCCCAACATTAAGTTTTAAATTCTTGTTA
>Frequency_1_QualityScore_DFHHHHHJJJJJJJJJJJJJIJJJJJJFHIJJJJJJJJJJJJJJJJJJIHGJHHHHHHEFFFFFFEEEEEEDDDDDCDDDEDDDDEEDEEDCDC_Mismatch_0_Sense_+_Library_PoolC
TGGCGTGCCAAAGCAAACAGCATTCGGTAACATTTTATCAGCATTTGCAAAAGATATGTATAGCTTCCCAACATTAAGTTTTAAATTCTTGTTA
>Frequency_1_QualityScore_FFHGHHHIIA;@FGGGGGG?D>?B@D?@FGICGGGIGGIIII8AHHHFFFCE>>@CCDDDB,:AACDDDC@ABB>BB<99>888?@<BDDC@@:_Mismatch_0_Sense_+_Library_PoolT
GACCGGCTTGCGTTCGAATCTGCTCGTAATTCTCTCAGCGTTGCCCCCTCTGAGCAAAAGGTTTCTTCCTCCCCGCGGAAGGCCCGTTTCTTGT
>Frequency_1_QualityScore_FF>FHHHJJJJIJJJJJJFCGHIJJJJJJJJJJJJJJJJJJJJJJJJJJIIJJJIIJJJJJJJJJJJIJIHIHHHHHGHFFFFFFEEEFEE_Mismatch_0_Sense_+_Library_PoolT
AAAGCAAACAGCATTCGGTAACATTTTATCAGCATTTGCAAAAGATATGTATAGCTTCCCAACATTAAGTTTTAAATTCTTGTTATTTCCA
>Frequency_1_QualityScore_FFHHHHHJJJJJJJJJJJJJJHIJJJJJJJJJJJFHHJJGHIJJJJJJJJIJJJJIJJJJIHHFFFEEECEDDDDDDDDDDDEDBCDDDDDEEE_Mismatch_1_Sense_+_Library_PoolT
TTCTTAAAATTAACGGAAACGATTTTCTTGAGGGTTTGGTCTTTTGTACTCTAATTCTGGCGTGCCAAAGCAAACAGCATTTGGTAACATTTTA
>Frequency_1_QualityScore_FFHHHHGJJIIIIJHHHIIIIJJIDIIFGHIJJJIJGJGHGIIJJGIJIGIHJJJJJJHEC_Mismatch_0_Sense_+_Library_PoolT
TTCCCAACATTAAGTTTTAAATTCTTGTTATTTCCATAATTTTGGTTACCCTTTTTTTTAA
>Frequency_1_QualityScore_FFHHFHHJJJIJJJJFIIIIFIJGIIHIJIJJJJJJJJJGIHIIIJJGIEHIIHHHHFDD@BDDDADDCACCDCDDBDDDDBDDDDEDDDDCDD_Mismatch_0_Sense_+_Library_PoolT
CCCGTTTCTTGTTGGATCTTAATCTTCCTCCCACCGCTGATCAGGAGAGCTAAAACGCGGTTCTTAAAATTAACGGAAACGATTTTCTTGAGGG
>Frequency_1_QualityScore_FFDFHHHJJJJIJJJJJJJJJJJJJJJJJJJJJJJJJJJJJJJJJJJJJJJJIFIIJJJJJJJJJIIJIGIJJJI_Mismatch_0_Sense_+_Library_PoolT
GGTAACATTTTATCAGCATTTGCAAAAGATATGTATAGCTTCCCAACATTAAGTTTTAAATTCTTGTTATTTCCA
>Frequency_1_QualityScore_FFHGHGGJIJGIFJGHGJJIIIJJJIGGJJJJJJJFIIJIJJJJJJJIBGGIJJIIIH_Mismatch_0_Sense_+_Library_PoolT
TTTGCAAAAGATATGTATAGCTTCCCAACATTAAGTTTTAAATTCTTGTTATTTCCAT
>Frequency_1_QualityScore_FFFHHHHJJJJIJJJHIJJJGGIJJJJIJJIJJJJIJJJJJIJIIJJIJJJJIJJIHHHHHFFFFDDEDEEDFEEDDEEDDDCDDDDCCCCBDC_Mismatch_1_Sense_+_Library_PoolT
CGATTTTCTTGAGGGTTTGGTCTTTTGTACTCTAATTCTGGCGTGCCAAAGCAAACAGCATTTGGTAACATTTTATCAGCATTTGCAAAAGATA
>Frequency_1_QualityScore_FFHHHHHJJJJJJGFHIJJJJJJJJJJJJJJJIJJGJJJJJJJJIIJHIGHIJJJIIJJJJJJJGIJJJ_Mismatch_0_Sense_+_Library_PoolT
AAACAGCATTCGGTAACATTTTATCAGCATTTGCAAAAGATATGTATAGCTTCCCAACATTAAGTTTTA
>Frequency_1_QualityScore_FFCFFFFHIIJJJGGEGHGIIJJGIIIIGIIJJJJJGGGGIHIIEFGGGGHHHFHEGIEHIGIJGIAHIDCAGHF?_Mismatch_0_Sense_+_Library_PoolT
GGTAACATTTTATCAGCATTTGCAAAAGATATGTATAGCTTCCCAACATTAAGTTTTAAATTCTTGTTATTTCCAT
>Frequency_1_QualityScore_FFHGHHHBGGIIFHHIIJIHIIJJJIJJJJJJGJJJJJIJJJJJJJJJJJJIJJJIJHHHHHHHFFFEFEEEEEEEEDEDDDDDDDEDFEEEDD_Mismatch_0_Sense_+_Library_PoolT
TTGAGGGTTTGGTCTTTTGTACTCTAATTCTGGCGTGCCAAAGCAAACAGCATTCGGTAACATTTTATCAGCATTTGCAAAAGATATGTATAGC
>Frequency_1_QualityScore_FFHHHHHJIJIHIIJJJIJGIJJJJIHIIFEHJIJFHHHHHHFFFFFEEDBDDDBDDEDDDDDDDDDCDCCDBDD@@BDDCDCDEDCDDDDBBD_Mismatch_0_Sense_+_Library_PoolT
CCTCCCCGCGGAAGGCCCGTTTCTTGTTGGATCTTAATCTTCCTCCCACCGCTGATCAGGAGAGCTAAAACGCGGTTCTTAAAATTAACGGAAA
>Frequency_1_QualityScore_ADHHD?22CFBFGGG?EEGH@HGGGGGGGGEGGAB1.6;=:BDEED@>CCCA>;@>(;;>@A;CCC3??9?59B9B:@@>3>7<<?:@:@_Mismatch_1_Sense_+_Library_PoolT
CCTCTGAGCAGAAGGTTTCTTCCTCCCCGCGGAAGGCCCGTTTCTTGTTGGATCTTAATCTTCCTCCCACCGCTGATCAGGAGAGCTAAA
>Frequency_1_QualityScore_DDHHHHHJJJJJIJJJIJJJJJ0?:6CCBAED==?E>A=8BD=@;@@>C@;>;,<;;CDDD@BCD4>>@A<?CB+>A:@C>A:>CDD>B_Mismatch_1_Sense_+_Library_PoolT
TTCTTATCGAAGCGACCGGCTTGCGTTCGAATCTGCTCGTAATTCTCTCAGCGTTGCCCCCTCTGAGCAGAAGGTTTCTTCCTCCCCGC
>Frequency_1_QualityScore_FFHHHHHJJJJJJJIJJJJJJIJJJJIJJIJJJJJJJIJGHIIJJIJJIJJJJIJJJJJJIJCHIJJIJGHHJJIJGHHHHDDDDCDCD_Mismatch_0_Sense_+_Library_PoolT
AGCATTTGCAAAAGATATGTATAGCTTCCCAACATTAAGTTTTAAATTCTTGTTATTTCCATAATTTTGGTTACCCTTTTTTTTAACAG
>Frequency_1_QualityScore_DFHFHF:EBFH@HHJIICHGGJAHGGG<GIGJJJJBGHIJ5@EHIEHHFHHF@DEFFFEEEEEEDDDD?=BBCCCDDCCDDDDD?CDDED@DDD_Mismatch_0_Sense_+_Library_PoolT
ACGCGGTTCTTAAAATTAACGGAAACGATTTTCTTGAGGGTTTGGTCTTTTGTACTCTAATTCTGGCGTGCCAAAGCAAACAGCATTCGGTAAC
>Frequency_1_QualityScore_FDHGHHHJIJIIIJJJJJFFHIIIJJJJIJIJJJJJIIJIBGIIIJJJJGHIIJJJIJJIJJJJIIEHHIIIHHHHHHHEEFFFFECEDEEEAC_Mismatch_0_Sense_+_Library_PoolT
AAAGCAAACAGCATTCGGTAACATTTTATCAGCATTTGCAAAAGATATGTATAGCTTCCCAACATTAAGTTTTAAATTCTTGTTATTTCCATAA
>Frequency_1_QualityScore_FFHHHHHJJJJJJJJJIJJJJJIJJJJBGIJJJJJJJIJJJJJHFFDDDDDDBDDDDDDCCDBCDDDCECCCDDEDDDDBDDDDDBDBDDED>C_Mismatch_0_Sense_+_Library_PoolT
TCAGCGTTGCCCCCTCTGAGCAAAAGGTTTCTTCCTCCCCGCGGAAGGCCCGTTTCTTGTTGGATCTTAATCTTCCTCCCACCGCTGATCAGGA
>Frequency_1_QualityScore_DDFHHHHA@FHGBEHGGIIIGAHIIGIIIIIIIIIDGGIIIGHIIIIIIIGGHI@GGHIIEHHEHCEHHEEDDDECCCCCBCCCCCDDCCCCCE_Mismatch_1_Sense_+_Library_PoolT
ACTAATTCTGGCGTGCCAAAGCAAACAGCATTCGGTAACATTTTATCAGCATTTGCAAAAGATATGTATAGCTTCCCAACATTAAGTTTTAAAT
>Frequency_1_QualityScore_FFHHHHHJJJJJJBGFHIDGIIJJJIFGIIJIJJIJJGGGFGIIHHFHGEDCEEEEEEDDDED=@CCDCCEDDDDDCCDDCCDCDDCDDDDDDD_Mismatch_1_Sense_+_Library_PoolT
ATTTTCTTGAGGGTTTGGTCTTTTGTACTCTAATTCTGGCGTGCCAAAGCAAACAGCATTTGGTAACATTTTATCAGCATTTGCAAAAGATATG
>Frequency_1_QualityScore_FFHH+AFHGIJJJJJJJJEIIIHHGHIIIIJHHIJIJJJJJJIJJJJIJJGHIIJIJIIJJJJJJJIJJHFDACCDD_Mismatch_1_Sense_+_Library_PoolT
AGATTTGTATAGCTTCCCAACATTAAGTTTTAAATTCTTGTTATTTCCATAATTTTGGTTACCCTTTTTTTTAACAG
>Frequency_1_QualityScore_FFHHGHFHJJJJJJJJJJIGIJJJJJIIIJIIGII?DFGGIJGIIHIGIJJJGGIIIJJIHHEFFFDDDDDDDB_Mismatch_1_Sense_+_Library_PoolT
GCCTCCAATTTTGCTTCCGTTTCATCTTTCTTATCAAATAAGAGACGTGAAGTTTCTTATCGAAGCGACCGGCT
>Frequency_1_QualityScore_FFFHHHHJICGHHIHJIIJHIBGEFHGIIHGIJJJJGGGGHGJJJIIIBHHF_Mismatch_0_Sense_+_Library_PoolT
GTCTTTCTTATCAAATAAGAGACGTGAAGTTTCTTATCGAAGCGACCGGCTT
>Frequency_1_QualityScore_FFHHFFGIJJJJIIJJJJJIIIIJJJHGIIJJJJJJJJJJJJJJJJJIJJJJJIJIIGHJJJJJHHHHHCEFFEEEEAEEDDDDEECEEDDDCD_Mismatch_0_Sense_+_Library_PoolT
GGCGTGCCAAAGCAAACAGCATTCGGTAACATTTTATCAGCATTTGCAAAAGATATGTATAGCTTCCCAACATTAAGTTTTAAATTCTTGTTAT
>Frequency_1_QualityScore_FFHHHHHGHIJJIIJJIJJHGJIJJJJJJJJJGIJIIJJJJJJIJJJJJIJJJIIJIHEHHFHHFFFFFCFEEECEEEE_Mismatch_0_Sense_+_Library_PoolT
TTGAGGGTTTGGTCTTTTGTACTCTAATTCTGGCGTGCCAAAGCAAACAGCATTCGGTAACATTTTATCAGCATTTGCA
>Frequency_1_QualityScore_FFHFGHHCEGHEHIJJJJJIJJGHJJJJIEGGGCHGHHIDGHHIJJIIGIJJJIJIGJFHGIIIIIGIEHGEHJIGHHHFGEDFDFDCCBDEDD_Mismatch_0_Sense_+_Library_PoolT
CATTCGGTAACATTTTATCAGCATTTGCAAAAGATATGTATAGCTTCCCAACATTAAGTTTTAAATTCTTGTTATTTCCATAATTTTGGTTACC
>Frequency_1_QualityScore_DFAHHHHJJIIGHIJIIJJJJJJIJIEGDHGIGEHHHFHGIJJGIIJIIDIHFCBDDDDBBDBDDCCDDDCDDCDDCDDDDCCDDDDDD?CBDD_Mismatch_0_Sense_+_Library_PoolT
CGTAATTCTCTCAGCGTTGCCCCCTCTGAGCAAAAGGTTTCTTCCTCCCCGCGGAAGGCCCGTTTCTTGTTGGATCTTAATCTTCCTCCCACCG
>Frequency_1_QualityScore_FFHHGHHJIIIJIGIHGHGHIGJEHIGIJJJJJGIJJJIJJJHJGG/;?8?_Mismatch_0_Sense_+_Library_PoolT
CTTATCAAATAAGAGACGTGAAGTTTCTTATCGAAGCGACCGGCTTGCGTT
>Frequency_1_QualityScore_FFHHHHHIJJJJJJJJJJJGIIJJJJJJFHIIJJJJJJJJIJJJHEDDDDDDDDDDDDDDCDBDDDDDDEEEDDDDDDDCDDDDDCDBBDDECD_Mismatch_0_Sense_+_Library_PoolT
CTCAGCGTTGCCCCCTCTGAGCAAAAGGTTTCTTCCTCCCCGCGGAAGGCCCGTTTCTTGTTGGATCTTAATCTTCCTCCCACCGCTGATCAGG
>Frequency_1_QualityScore_FFHHHHHJJJJJJGHIJJIJJJIJHIIIJIGJJJIJJJJJJJJJJJJJJGDIIHIJIJJJJJIIEIIJJHIIHGHGIFEHHDFFDDAEECC@DD_Mismatch_0_Sense_+_Library_PoolT
ACATTTTATCAGCATTTGCAAAAGATATGTATAGCTTCCCAACATTAAGTTTTAAATTCTTGTTATTTCCATAATTTTGGTTACCCTTTTTTTT
>Frequency_1_QualityScore_FFHHHHHIJJIIIJJJJJJJJJHIJJJJJJJIJJJJJJJJJIJJGHIJIIJJJJIJIJJJJJJJJJJHHHHHFFFFFFFEEEEEEEDDDDDDDC_Mismatch_1_Sense_+_Library_PoolT
CTTTTGTACTCTAATTCTGGCGTGCCAAAGCAAACAGCATTTGGTAACATTTTATCAGCATTTGCAAAAGATATGTATAGCTTCCCAACATTAA
>Frequency_1_QualityScore_FFHHHHHIIIJJJJIJJJJJJJJJJJJJJJJJJIJJIJJJGCHIJIBDHHIJHF@BDDDDCDDEDDDDDDDDDDDDDDDDEDDDDCDDBBDDDD_Mismatch_1_Sense_+_Library_PoolT
TCTTGTTGGATCTTAATCTTCCTCCCACCGCTGATCAGGAGAGCTAAAACGCGGTTTTTAAAATTAACGGAAACGATTTTCTTGAGGGTTTGGT
>Frequency_1_QualityScore_FFHHHHHJJJJJJJJJGIJJIJJIFJJJJJJJJJJJJJHFIJIJJJJJJJJJJJJJJJJIJIJJHIJHHHHGHHFFFFFFEEDCDDDDDDFEDD_Mismatch_1_Sense_+_Library_PoolT
TACTCTAATTCTGGCGTGCCAAAGCAAACAGCATTTGGTAACATTTTATCAGCATTTGCAAAAGATATGTATAGCTTCCCAACATTAAGTTTTA
>Frequency_1_QualityScore_FFHFHHDHIIGIIIIIGGGGIIEHIGHIIIIIIIBHGGGIHGGHHIGGIIIIIIGHEEDABBBDAACADCDDDBBDDDD@BBDDCEDDD<C?B8_Mismatch_1_Sense_+_Library_PoolT
CCGTTTCTTGTTGGATCTTAATCTTCCTCCCACCGCTGATCAGGAGAGCTAAAACGCGGTTTTTAAAATTAACGGAAACGATTTTCTTGAGGGT
>Frequency_1_QualityScore_BDDDHHFHHBBGIBHEGHAF<E:BBDG@AGHA8CDADH:?FHG@B>BBD>BFHBGEHG@D_Mismatch_1_Sense_+_Library_PoolT
GCATTTGCAAAAGATATGTATATCTTCCCAACATTAAGTTTTAAATTCTTGTTATTTCCA
>Frequency_1_QualityScore_FFHHHHHJJIHIJJJJJJJJJJGHIIJIIIJIJIJJJJHIJIJGHIHHHHHHHFFF?@CDDDDDDDDDBCCDDDDDEEEEEDDDBDDDD@CCDD_Mismatch_0_Sense_+_Library_PoolT
GATCAGGAGAGCTAAAACGCGGTTCTTAAAATTAACGGAAACGATTTTCTTGAGGGTTTGGTCTTTTGTACTCTAATTCTGGCGTGCCAAAGCA
>Frequency_1_QualityScore_FFHHHHHJJJJJJJJJIHJJJJJJJHIGFHIJIIJHIIJJJIJIJJJJJGGHGGFHHHHHFFFFFFFECD_Mismatch_1_Sense_+_Library_PoolT
TAAGTTTTAAATTCTTGTTATTTCCATAATTTTGGTTACCCTTTTTTTTAACAGAACTTATGTCTGTCAA
>Frequency_1_QualityScore_FFHHGHHJGIIIJJJJJJJJJJJJJJJJJGIJJIJJJJGEIJHIIJGHHCHFFFFFFFEEEEEEEEEDCBBDDDDDDDDDDDDDDDCDDDEDBD_Mismatch_0_Sense_+_Library_PoolT
AAACGCGGTTCTTAAAATTAACGGAAACGATTTTCTTGAGGGTTTGGTCTTTTGTACTCTAATTCTGGCGTGCCAAAGCAAACAGCATTCGGTA
>Frequency_1_QualityScore_FFHGHHHJIJJJIIGJIJJJIJGIHIGHIJIJJJIJJJJJIJIIHIJJJIIIJGHGIJJJJJJJGHIJIEGHHHHHHFFFFFDDDA@CCC?CCD_Mismatch_0_Sense_+_Library_PoolT
CAGCATTTGCAAAAGATATGTATAGCTTCCCAACATTAAGTTTTAAATTCTTGTTATTTCCATAATTTTGGTTACCCTTTTTTTTAACAGAACT
>Frequency_1_QualityScore_D?DHHHBFEHIGHGIIG@HAG@F9FHHFHIE<FFFDECDBDFH@<DD?FDGIHIIIGFGB>DEIIECCF@=_Mismatch_2_Sense_+_Library_PoolT
TTTTATCAGCATTTTCAAAAGATATGTATAGCTTCCCAACATTAAGTTTTAAATTCTTGTTATTTCCATGA
>Frequency_1_QualityScore_FFHFHGFIJIJJJJJIJJJJJHIHIIIJJIJIGIJJJJJIJGIGHIDFCGFFGGGCHJEIJGIIDHFF<9;@BD6?BBB05<?@BC:ACC_Mismatch_0_Sense_+_Library_PoolT
CCTCCAATTTTGCTTCCGTTTCGTCTTTCTTATCAAATAAGAGACGTGAAGTTTCTTATCGAAGCGACCGGCTTGCGTTCGAATCTGCTC
>Frequency_1_QualityScore_FFHHHHHIJJJHHIIIGHIJJJJIFIJIJHIIJIJJEIJGHHDHJJJJIIIGIIJJJJJJHGFDFFFFFBEEEDEEEDDDDDDCDCCDDCEDDE_Mismatch_0_Sense_+_Library_PoolT
TTTCTTGAGGGTTTGGTCTTTTGTACTCTAATTCTGGCGTGCCAAAGCAAACAGCATTCGGTAACATTTTATCAGCATTTGCAAAAGATATGTA
>Frequency_1_QualityScore_DDA?<:;F9+211:?F<DF39*:F?F>BGF?FF;=B=4.).=4)).4@7=7;(,;;@;@CAA:(6(;@B;@_Mismatch_0_Sense_+_Library_PoolT
GCACCCTCAGCAGCATCCTGATCTGAACGCCTCCAATTTTGCTTCCGTTTCGTCTTTCTTATCAAATAAGA
>Frequency_1_QualityScore_FFHHHHHJJJJJJJJJJJJIIJJJJJJJJJJJIIIJJJJJJI_Mismatch_0_Sense_+_Library_PoolT
ATAGCTTCCCAACATTAAGTTTTAAATTCTTGTTATTTCCAT
>Frequency_1_QualityScore_FFHHHHHIIJJJJJJJJJJJIJJJJJJJJHHIJJJJJJJJJJJJJJJJJJJJIJIHIIJJIJJJJJHHHHHFFFFEDEDEAEEDDDDEEDEEDC_Mismatch_0_Sense_+_Library_PoolT
TCTGGCGTGCCAAAGCAAACAGCATTCGGTAACATTTTATCAGCATTTGCAAAAGATATGTATAGCTTCCCAACATTAAGTTTTAAATTCTTGT
>Frequency_1_QualityScore_FFHHHHHJIJJJJJJJJJJJJJGJJIJIJJJJJIJHIEIIJIHIHIHIHFDADCDBDDDEDDDDDDDDDCBDDDDDEDDDDDCB@BDDDBDDDD_Mismatch_1_Sense_+_Library_PoolT
GTTGGATCTTAATCTTCCTCCCACCGCTGATCAGGAGAGCTAAAACGCGGTTTTTAAAATTAACGGAAACGATTTTCTTGAGGGTTTGGTCTTT
>Frequency_1_QualityScore_FFGHHHHJHHIIIIJJJJJJJJJIIJJJJJGIIIGJIJGGIIIGIJJJJJJJIJJIJIJHIJIJIJHHHEEFHFFFFFFFEE_Mismatch_0_Sense_+_Library_PoolT
GCATTCGGTAACATTTTATCAGCATTTGCAAAAGATATGTATAGCTTCCCAACATTAAGTTTTAAATTCTTGTTATTTCCAT
>Frequency_1_QualityScore_FFGHHHHJIJIHEGIGGHJJIGIIIJGGGEEIIJJGHJJJHEIJHGHJGIJGGDHGDHHHGHFFED??>ACEEFEDCDEDDCCDDEDEDCCCBC_Mismatch_1_Sense_+_Library_PoolT
ACGATTTTCTTGAGGGTTTGGTCTTTTGTACTCTAATTCTGGCGTGCCAAAGCAAACAGCATTTGGTAACATTTTATCAGCATTTGCAAAAGAT
>Frequency_1_QualityScore_FFHHHHHJJJJJJIIJIIJIIIJJGIJIHJIJFGHIJIIIJJJJIIIJJIIGJJIIJHHHFFDDEEEDDDDDDBDDDDDDECACCDDDDEEEDD_Mismatch_1_Sense_+_Library_PoolT
CTTAAAATTAACGGAAACGATTTTCTTGAGGGTTTGGTCTTTTGTACTCTAATTCTGGCGTGCCAAAGCAAACAGCATTTGGTAACATTTTATC
>Frequency_1_QualityScore_2::DDCDF@4CEDHFEIE94AA<?2<8?9C9?:4C@@4CAAFFIFIFD@FG<BB*?D*?<C=FFFFD_Mismatch_2_Sense_+_Library_PoolT
TAACATTTTATCAGCATTTGCAAAAGATATGTATAGCTTCCCAACATTAAGTTTTAAATTCTTGCCA
>Frequency_1_QualityScore_FFHHHHHJJJJJJJJJIJJJJJJJJJJJIIJAHIJEIIJJJIJJEGHHHHFHHFFFFFDDDDDDDDDDDCDCDDCDDD@BDDDDCDDDDDDEEE_Mismatch_0_Sense_+_Library_PoolT
TCTTAATCTTCCTCCCACCGCTGATCAGGAGAGCTAAAACGCGGTTCTTAAAATTAACGGAAACGATTTTCTTGAGGGTTTGGTCTTTTGTACT
>Frequency_1_QualityScore_FFHHHHHJJJJJJJJJJJJJJCGHGIJJJJJJJJJJIJJJJJIJIJJJJJJJGHGIJGIIJJJEGGIHHHEHHHFFF_Mismatch_0_Sense_+_Library_PoolT
GCCAAAGCAAACAGCATTCGGTAACATTTTATCAGCATTTGCAAAAGATATGTATAGCTTCCCAACATTAAGTTTTA
>Frequency_1_QualityScore_FFHGHHHJJJJHIIJJIJJJJJIJIIIGIIJJIJIJJJJJIIIJJCEHHGFFFFFFEEDEDEDCDEEEEEDCDDDDDDCDDDDDDDDDDDDDDE_Mismatch_0_Sense_+_Library_PoolT
CTAAAACGCGGTTCTTAAAATTAACGGAAACGATTTTCTTGAGGGTTTGGTCTTTTGTACTCTAATTCTGGCGTGCCAAAGCAAACAGCATTCG
>Frequency_1_QualityScore_FFHHHGDGHIJGJIIGGGGHAEH?FEGIJIJGIJJGJIGIDGGFHGAE>993?=?=?>?C_Mismatch_0_Sense_+_Library_PoolT
TTCTTATCAAATAAGAGACGTGAAGTTTCTTATCGAAGCGACCGGCTTGCGTTCGAATCT
>Frequency_1_QualityScore_FFHHHHGJJJJJJJJJJJIJIJHGHJIJIJJJJIJIIJJJJJJJIIJJJJJJJHHIJHIIJIJJIIJFIEHHHHHHFEFFFFCDEEEEADCEEE_Mismatch_1_Sense_+_Library_PoolT
AGCCAAAGCAAACAGCATTCGGTAACATTTTATCAGCATTTGCAAAAGATATGTATAGCTTCCCAACATTAAGTTTTAAATTCTTGTTATTTCC
>Frequency_1_QualityScore_FFHHHHHJJIHIJJJJJHIIJGIIHIGHJJJJJJJJJJIJJJJJJIJIGIJJJJHHGHHFFFFDDDBDDCCDEDDEDDDDDDDDDDDBDDDDED_Mismatch_1_Sense_+_Library_PoolT
GGAAGGCCCGTTTCTTGTTGGATCTTAATCTTCCTCCCACCGCTGATCAGGAGAGCTAAAACGCGGTTCTTAAAATTAACGCAAACGATTTTCT
>Frequency_1_QualityScore_FFGHHHHJJJJJGFHHIJJJJIJJJJJJJIJJJJJJJJJJJJIIIIJJIJJJJJJJJJJJJJJEHIHHHFHGFFFFDFFDCEEEEE_Mismatch_0_Sense_+_Library_PoolT
AACAGCATTCGGTAACATTTTATCAGCATTTGCAAAAGATATGTATAGCTTCCCAACATTAAGTTTTAAATTCTTGTTATTTCCAT
>Frequency_1_QualityScore_FFHHHHHHIJJJIJJJJJJJJJJIJJJJHIJJJJJJJIJJJHHJHHHFFFFFFEEEEEECCEEEEECCDDDDDDDDDDDDDDDDDDDDDEDDDD_Mismatch_2_Sense_+_Library_PoolT
AACGCGGTTTTTAAAATTAACGGAAACGATTTTCTTGAGGGTTTGGTCTTTTGTACTCTAATTCTGGCGTGCCAAAGCAAACAGCATTTGGTAA
>Frequency_1_QualityScore_FFHHHHFGIJEHIJIIJJIJJIJJJJJJJJJJJIJJJJIJJIJIJJIJGIJJJIJEIBHIJIJIJIJJJGHIGIJIJJJH_Mismatch_1_Sense_+_Library_PoolT
ATTTGGTAACATTTTATCAGCATTTGCAAAAGATATGTATAGCTTCCCAACATTAAGTTTTAAATTCTTGTTATTTCCAT
>Frequency_1_QualityScore_FFHHHHFGIJDHIGFGIIJJJIIFE7@@EHFHHCHFBEFFFDEEDDDDBBDD@CDA@?@BDCCCDCBDD>09@DD8:@CDCC:@B>??BDDBD@_Mismatch_1_Sense_+_Library_PoolT
CCGCGGAAGGCCCGTTTCTTGTTGGATCTTAATCTTCCTCCCACCGCTGATCAGGAGAGCTAAAACGCGGTTTTTAAAATTAACGGAAACGATT
>Frequency_1_QualityScore_FFHHHHHJIIJJIJJJIJJJIIIJJJJJJJIIJJJJJJJGJIJJJHJJJJJJJIJIGIEHJHGHHICEHHHHHFFFFCEEEEFEDD_Mismatch_1_Sense_+_Library_PoolT
TTCTGGCGTGCCAAAGCAAACAGCATTTGGTAACATTTTATCAGCATTTGCAAAAGATATGTATAGCTTCCCAACATTAAGTTTTA
>Frequency_1_QualityScore_EDHGHHHIGJJJIJJJJGHJJJJIJIJIJJJJJJJJJJJFFHIJHJJJIJJJJJIJGJJIJGIIHIJHHHHHHHHFFFFFEEECDDDDDDDDDC_Mismatch_1_Sense_+_Library_PoolT
GTACTCTAATTCTGGCGTGCCAAAGCAAACAGCATTTGGTAACATTTTATCAGCATTTGCAAAAGATATGTATAGCTTCCCAACATTAAGTTTT
>Frequency_1_QualityScore_FFGHHHHIIIJIIIIIIIJJJJEHIFGIJGJJIJFIFHHHFHGFFFFFEDCDDDDDDDA@CDDDBDCDCCCBDDB5>@CDCDCDEDDDDBDB@<_Mismatch_1_Sense_+_Library_PoolT
CCTCCCCGCGGAAGGCCCGTTTCTTGTTGGATCTTAATCTTCCTCCCACCGCTGATCAGGAGAGCTAAAACGCGGTTCTTAAAATTAACGCAAA
>Frequency_1_QualityScore_FFHHHHHGIJJJJHHIJIJJJJJJJJJJJJIJJJJJJJJJJJJJJIJJJIIJJJJIJJJJJJIIGHJJJGHHHGHHFFFFFFFFEEE_Mismatch_0_Sense_+_Library_PoolT
AAACAGCATTCGGTAACATTTTATCAGCATTTGCAAAAGATATGTATAGCTTCCCAACATTAAGTTTTAAATTCTTGTTATTTCCAT
>Frequency_1_QualityScore_DFHHHHHJJJJIJJJJJIJJIJJJIJJIJJJJJJIJ@HIJJIJJJEHFFFFEDFEEEEEDDDDDDDBDD@CEDDDCCDDBBDDDDCCCDDDDEE_Mismatch_0_Sense_+_Library_PoolT
ATCTTAATCTTCCTCCCACCGCTGATCAGGAGAGCTAAAACGCGGTTCTTAAAATTAACGGAAACGATTTTCTTGAGGGTTTGGTCTTTTGTAC
>Frequency_1_QualityScore_FFHHHHHJIJJJHHIIJHIIJJJIIFIIJJFHIJIIJJJJIIIJJJJIJJJJIIIIHHHHGHEFDFFFFFEEEEEEDDDDDDDED>CCDDDEDE_Mismatch_1_Sense_+_Library_PoolT
TTTTCTTGAGGGTTTGGTCTTTTGTACTCTAATTCTGGCGTGCCAAAGCAAACAGCATTTGGTAACATTTTATCAGCATTTGCAAAAGATATGT
>Frequency_1_QualityScore_FFHHHHHJJJJJHHIJJFHIJJJJIJJJJJIIJJJJJJJIHIJJJIJIIJJIIJJJJIJHHHHHHFFFFDFFEEEEEEEDDEDEDDDDDDDEDE_Mismatch_1_Sense_+_Library_PoolC
TTTTCTTGAGGGTTTGGTCTTTTGTACTCTAATTCTGGCGTGCCAAAGCAAACAGCATTTGGTAACATTTTATCAGCATTTGCAAAAGATATGT
>Frequency_1_QualityScore_FFHHHHGJJJGJJJJJIIJIJEHGIIGIJIJJBHJJJJIJIIJIJIJJGIJHHHHFFBDFEEDDDDBDDDCDDDDEDDDDDDDDDDDBDDDDDD_Mismatch_0_Sense_+_Library_PoolT
GGAAGGCCCGTTTCTTGTTGGATCTTAATCTTCCTCCCACCGCTGATCAGGAGAGCTAAAACGCGGTTCTTAAAATTAACGGAAACGATTTTCT
>Frequency_1_QualityScore_FFHHHHHJJJJJJJJJJJJJJJJJGIJJJJJJJHHJJJJJJJJJJJJJHFDDDDDDDD@DDDDCDDDDDDDDDDEEEDDDEDDDDDCDDDDDDD_Mismatch_1_Sense_+_Library_PoolT
ATTCTCTCAGCGTTGCCCCCTCTGAGCAGAAGGTTTCTTCCTCCCCGCGGAAGGCCCGTTTCTTGTTGGATCTTAATCTTCCTCCCACCGCTGA
>Frequency_1_QualityScore_FFHGHGHDIJJIJHGIIDHGIGGGEAHIGIJIJJIIHGHIGJJJIJIICGHJJIJHHHHDDB3>?CDDDCCC@CDDBB?BDDDB?BBCCDDCC@_Mismatch_0_Sense_+_Library_PoolT
GGCCCGTTTCTTGTTGGATCTTAATCTTCCTCCCACCGCTGATCAGGAGAGCTAAAACGCGGTTCTTAAAATTAACGGAAACGATTTTCTTGAG
>Frequency_1_QualityScore_FFHHHHHJJJJJJJIJJJJJIJJIIJJJFHHIJIJIJJJJJJJJJJJJJJJJJJJJJHHHH@DFFEEDEBCBDDDDEDDDDDDDDFEFDDEEDD_Mismatch_0_Sense_+_Library_PoolT
AAATTAACGGAAACGATTTTCTTGAGGGTTTGGTCTTTTGTACTCTAATTCTGGCGTGCCAAAGCAAACAGCATTCGGTAACATTTTATCAGCA
>Frequency_1_QualityScore_FFHHHHHJJJJJJJIJGIJJJJJJJJJJJDHIJJJJJJJJJJJJJIHHHFFFDDEEEEDDDDDBDDDDDACDDDDDEEEDDCDEEEEDDCDDDD_Mismatch_0_Sense_+_Library_PoolT
CACCGCTGATCAGGAGAGCTAAAACGCGGTTCTTAAAATTAACGGAAACGATTTTCTTGAGGGTTTGGTCTTTTGTACTCTAATTCTGGCGTGC
>Frequency_1_QualityScore_FEGHHHHJJJJJIJIIJJJJIJIIJJJJJGIJJJJJJIJGIHIJJJJIJJGHGIHFHHHHFFFDDDDBD@DDDDD<BCDDDDDDDBDDDCCDEE_Mismatch_0_Sense_+_Library_PoolT
GTTCGAATCTGCTCGTAATTCTCTCAGCGTTGCCCCCTCTGAGCAAAAGGTTTCTTCCTCCCCGCGGAAGGCCCGTTTCTTGTTGGATCTTAAT
>Frequency_1_QualityScore_FFHGHHHJJJJJJJJIJJJJJJJJIFGHFIHIIIIIJIJIJIJIIJJJGIIIGGIJIJJHIJIIJJIJJEHFDDDDDDCDDDDCDDFFEDDDDD_Mismatch_0_Sense_+_Library_PoolT
AAGATATGTATAGCTTCCCAACATTAAGTTTTAAATTCTTGTTATTTCCATAATTTTGGTTACCCTTTTTTTTAACAGAACTTATGTCTGTCTA
>Frequency_1_QualityScore_DEHHFDFIJIGGG9FHHGDD?FGGGHIJGHDHG;@AGIIGHIJICHEE4?BBEDADD@CDDC(;:><9<8?B8CCCCCDDEEDCDCCAD@CD>@_Mismatch_2_Sense_+_Library_PoolT
CTCCCACCGCTGAGCAGGAGAGCTAAAACGCGGTTCTTAAAATTAACGGAAACGATTTTCTTCAGGGTTTGGTCTTTTGTACTCTAATTCTGGC
>Frequency_1_QualityScore_FFHHHHGGHIGHJIGIHI@GAGIIIJIJJGIJJJIJIIJIJIHHHHHHFFDEDDEEEDDDDDDDDBDDACDDEDDDDBDBDDDDDBBDDEDDCC_Mismatch_2_Sense_+_Library_PoolT
CGGCCCGTTTCTTGTTGGATCTTAATCTTCCTCCCACCGCTGATCAGGAGAGCTAAAACGCGGTTCTTAAAATTAACGCAAACGATTTTCTTGA
>Frequency_1_QualityScore_FFHHHHHJJJJ2IIIIHHHIJJIIJIJIIIIGJJJJJIJJJJJJIJJJJJJJJJ_Mismatch_0_Sense_+_Library_PoolT
CAAAAGATATGTATAGCTTCCCAACATTAAGTTTTAAATTCTTGTTATTTCCAT
>Frequency_1_QualityScore_DAFFBDFGHFHGGHGBHHIIB?@GHBEC?C@FHEHIIDGGGII@FIIGA>F_Mismatch_0_Sense_+_Library_PoolT
AAGATATGTATAGCTTCCCAACATTAAGTTTTAAATTCTTGTTATTTCCAT
>Frequency_1_QualityScore_FFHHHHHJJJJFHIJIJJJJJJJJJJJJJIJJJJJIJJJJIIIEIHHHHEDDFDDEEEEEEDDDDCEEEDCCDBDDBDCDDDDDDBDDDCAACD_Mismatch_2_Sense_+_Library_PoolT
CTAAAACGCGGTTCTTAAAATTAACGCAAACGATTTTCTTGAGGGTTTGGTCTTTTGTACTCTAATTCTGGCGTGCCAAAGCAAACAGCATTTG
>Frequency_1_QualityScore_FFHHHHHJJJJIIJJJJJJJJIJJGIJJJJIJIJJJJJJJJIJJJIJHHHHHHFDFFFAEDDDDDDDDDCDDEEDDDDEEEEEDDDDDDBDCDC_Mismatch_0_Sense_+_Library_PoolT
CTGATCAGGAGAGCTAAAACGCGGTTCTTAAAATTAACGGAAACGATTTTCTTGAGGGTTTGGTCTTTTGTACTCTAATTCTGGCGTGCCAAAG
>Frequency_1_QualityScore_FFHHGHHIIIJIJIJJGGIJJJJJJIJIJJJIJIJJIJJFJJFIIJJHIJJIJJJIJJJJIHGIIIIGHDGIHGHGHHHGFFFFFFDECEE@CE_Mismatch_0_Sense_+_Library_PoolT
AGCAAACAGCATTCGGTAACATTTTATCAGCATTTGCAAAAGATATGTATAGCTTCCCAACATTAAGTTTTAAATTCTTGTTATTTCCATAATT
>Frequency_1_QualityScore_FFHHHHHJJJJJIJJIJJJJJJJJIIJIGHIJJGIJJJJJIJIJJJIJJJJJJGIJIHHHFFFFFEDEEEDDDDDDEDDDDDDDDEEFDDE_Mismatch_0_Sense_+_Library_PoolT
AAATTAACGGAAACGATTTTCTTGAGGGTTTGGTCTTTTGTACTCTAATTCTGGCGTGCCAAAGCAAACAGCATTCGGTAACATTTTATCA
>Frequency_1_QualityScore_DEHHHHHJJJIGHIJIHJJJJJJJIJJIJJIJIJIIIHIJHGIJJJJJJIIHIJJJJIGGHGIIIJJFHHGIIIEHHHFDDDDDDDDDDDDDDD_Mismatch_0_Sense_+_Library_PoolT
ATTTGCAAAAGATATGTATAGCTTCCCAACATTAAGTTTTAAATTCTTGTTATTTCCATAATTTTGGTTACCCTTTTTTTTAACAGAACTTATG
>Frequency_1_QualityScore_FFHHHHHJJJJJJJJIJJJJJJJJJJJJJJJJJJIJJIJIJIIJJJJJJIJJJHHFFFEEEEEEEDDDDDDDDDDBDDDDEDDDCDDD8?BBDD_Mismatch_0_Sense_+_Library_PoolT
TCTTGTTGGATCTTAATCTTCCTCCCACCGCTGATCAGGAGAGCTAAAACGCGGTTCTTAAAATTAACGGAAACGATTTTCTTGAGGGTTTGGT
>Frequency_1_QualityScore_FFHHHHHJJJIJJJJJJJJIJJJHIIJIHJJJJJJJJJJJIGIIJJJJJJIHIHHHHFFFFFEEEEEDDDDEDACDDDDDFEEDDEDDDDDDED_Mismatch_1_Sense_+_Library_PoolT
AACGGAAACGATTTTCTTGAGGGTTTGGTCTTTTGTACTCTAATTCTGGCGTGCCAAAGCAAACAGCATTTGGTAACATTTTATCAGCATTTGC
>Frequency_1_QualityScore_FFHHHHHJJJJJJJJJJJIJIJJJJJJJJJJJJJJJJJJIJJIJJJJJJJIIJIJ_Mismatch_0_Sense_+_Library_PoolT
TTAAGTTTTAAATTCTTGTTATTTCCATAATTTTGGTTACCCTTTTTTTTAACAG
>Frequency_1_QualityScore_FFHHHHHJJJIJJJJJJJJJIJJJIJJJJJJJJGHIJJIIIJJJJJJJJJJIIJJJJJJJHHHFFFFEECEEDDDDDDDDDEDBBDDDDDEEED_Mismatch_0_Sense_+_Library_PoolT
TCTTAAAATTAACGGAAACGATTTTCTTGAGGGTTTGGTCTTTTGTACTCTAATTCTGGCGTGCCAAAGCAAACAGCATTCGGTAACATTTTAT
>Frequency_1_QualityScore_FFHHHHHJJJJJJJJJIJJHIIHJIIIJJJJJJJJIJJJJIJJJJJJJHHHHHDDFDDDEEDDDDDEEEDDDCEEEEEDCDDDDDDDCCDDDDD_Mismatch_0_Sense_+_Library_PoolT
CAGGAGAGCTAAAACGCGGTTCTTAAAATTAACGGAAACGATTTTCTTGAGGGTTTGGTCTTTTGTACTCTAATTCTGGCGTGCCAAAGCAAAC
>Frequency_1_QualityScore_DDHFF?FGFGHI3CFGGHIGGGHIEGHBHIII@FGIGHIIFGEH>EIDAA>7???CB;A;;@C@@;;;53=B@>559@?ABB58ACCCAACBB3_Mismatch_1_Sense_+_Library_PoolT
GGCTTGCGTTCGAATCTGCTCGTAATTCTCTCAGCGTTGCCCCCTCTGAGCAGAAGGTTTCTTCCTCCCCGCGGAAGGCCCGTTTCTTGTTGGA
>Frequency_1_QualityScore_FFHFHHHJJEIIGHHIJJJJJJFGIGHIGGJIGHHHFDDBDDDBDDD@BCCDDDCCDDCDDDDEEEDDDDDCCDBCD@BDBB@DDCCDDDDDDD_Mismatch_1_Sense_+_Library_PoolT
GTTGCCCCCTCTGAGCAGAAGGTTTCTTCCTCCCCGCGGAAGGCCCGTTTCTTGTTGGATCTTAATCTTCCTCCCACCGCTGATCAGGAGAGCT
>Frequency_1_QualityScore_FFHHHHHJJJJJJJIJJJJJJJJJJJJHIIJJIJJJJJJJJIJJJGIJJJJIJJJIHGHFFFFFEEEEEDDDCCDEDDDDDDDDFEEDDEEDDD_Mismatch_1_Sense_+_Library_PoolT
AATTAACGGAAACGATTTTCTTGAGGGTTTGGTCTTTTGTACTCTAATTCTGGCGTGCCAAAGCAAACAGCATTTGGTAACATTTTATCAGCAT
>Frequency_1_QualityScore_DBD;FAD@A<F<FB@,CCE>929C?GG>FC4:CGE>BF@BDFFFF4DFF>B4?<*=FFF8@6C)=@ECE=;>B?B;@BBB_Mismatch_0_Sense_+_Library_PoolT
AAAAGATATGTATAGCTTCCCAACATTAAGTTTTAAATTCTTGTTATTTCCATAATTTTGGTTACCCTTTTTTTTAACAG
>Frequency_1_QualityScore_FFHHHHHJJJJJJJJJGGGGHGIIIIIJJIIIJIGGGFHEHHIGHIHIJIGEGIGIJGIHGIIGIIIHI_Mismatch_1_Sense_+_Library_PoolT
TTTTATCAGCATTTGCAAAAGATATGTATAGCTTCCCAACATTAAGTTTTAAATTCTTGTTATTTCCAC
>Frequency_1_QualityScore_FFHHHGHJIJJGIIGGGHJJIIEFHJJGGIIJIIGGFCFHCFGGFHIGHJIGEEGCHHHGHFFFFFEDDCEDCACC;@ACCDDDDDDCADDDDC_Mismatch_0_Sense_+_Library_PoolT
ACTCTAATTCTGGCGTGCCAAAGCAAACAGCATTCGGTAACATTTTATCAGCATTTGCAAAAGATATGTATAGCTTCCCAACATTAAGTTTTAA
>Frequency_1_QualityScore_BBF<CFHHGIIIGGGIGGHIFIID>HHIHGIGIIGEHEGIIGIIIIFIGI5=FEHHGIIIIEFHHHHEEEDEEECCCCCECCCDEDCCCCCCAC_Mismatch_0_Sense_+_Library_PoolT
TTTGGTCTTTTGTACTCTAATTCTGGCGTGCCAAAGCAAACAGCATTCGGTAACATTTTATCAGCATTTGCAAAAGATATGTATAGCTTCCCAA
>Frequency_1_QualityScore_FFHHHHHJJJIIJIIIIJHJJIJJIJJJJJGJJJJIIJJJJJJHHFHEEFFDDEEEDDDDEEEDDDDEEEEEDDDDDDDDDCDDDDDDDDDDDD_Mismatch_0_Sense_+_Library_PoolT
AGCTAAAACGCGGTTCTTAAAATTAACGGAAACGATTTTCTTGAGGGTTTGGTCTTTTGTACTCTAATTCTGGCGTGCCAAAGCAAACAGCATT
>Frequency_1_QualityScore_FFHHHHHJJIIJJJJJJJJJJJJJJHJJJJIJJJJIJJJJJJJCEHHHFFFFFEEEEEEEDDDEEEEEC@BBDBDDDDDDDDDB@CDDDDDEDD_Mismatch_2_Sense_+_Library_PoolT
AAAACGCGGTTTTTAAAATTAACGGAAACGATTTTCTTGAGGGTTTGGTCTTTTGTACTCTAATTCTGGCGTGCCAAAGCAAACAGCATTTGGT
>Frequency_1_QualityScore_FFHHHHGII@GIIIJJGIIJJIGFGIGJIJJJIFIJJGGGIHHHFDEEEAEEDDD?CB;ACCDDDDDDC<<9B@D9>DDBDDD5?CCCCCCCAD_Mismatch_0_Sense_+_Library_PoolT
CGGCTTGCGTTCGAATCTGCTCGTAATTCTCTCAGCGTTGCCCCCTCTGAGCAAAAGGTTTCTTCCTCCCCGCGGAAGGCCCGTTTCTTGTTGG
>Frequency_1_QualityScore_FFHHHHHJJGIJJJJIJIJJGGIIJIJJJJJJJJJJJJJJJJIJJJJJJJIJIJHHHHGHFFFDD>BBDCDDDDEDDDDBBBDDDDDBBDDEDD_Mismatch_0_Sense_+_Library_PoolT
GAAGGCCCGTTTCTTGTTGGATCTTAATCTTCCTCCCACCGCTGATCAGGAGAGCTAAAACGCGGTTCTTAAAATTAACGGAAACGATTTTCTT
>Frequency_1_QualityScore_FFHHHHHJJJJJJJJJJJJJJJJJJIJJJJJJJJJJJJJJJJIJJJJJJJJJJJJJJJGIGIGHGHFFFBCEDEEEEEDD@DDDDDDDDDDDD_Mismatch_0_Sense_+_Library_PoolT
CAGCATCCTGATCTGAACGCCTCCAATTTTGCTTCCGTTTCGTCTTTCTTATCAAATAAGAGACGTGAAGTTTCTTATCGAAGCGACCGGCTT
>Frequency_1_QualityScore_FFHHFFDHIIIJIIJHHIJJJJJJJJJJIJJJGHIJJIHF8BDCCAECCDDCDDDDEDCDDDEDDDCDDDDDDDDDDDEDDDDDDDDCDCDDDD_Mismatch_0_Sense_+_Library_PoolT
CCTCTGAGCAAAAGGTTTCTTCCTCCCCGCGGAAGGCCCGTTTCTTGTTGGATCTTAATCTTCCTCCCACCGCTGATCAGGAGAGCTAAAACGC
>Frequency_1_QualityScore_FDHHHHHJJJJJJJJJJIHJJJJGHIJJJJJJJJJJJJJJIJJJJGHHIIJJJJIJJJJJJIJJJJHHHEFFFFCEFEEEEEEEEEDCDCEDEF_Mismatch_0_Sense_+_Library_PoolT
GTGCCAAAGCAAACAGCATTCGGTAACATTTTATCAGCATTTGCAAAAGATATGTATAGCTTCCCAACATTAAGTTTTAAATTCTTGTTATTTC
>Frequency_1_QualityScore_FFHHHHGJJJGIJJJJJJJJJJ>GHIJJJJJGIJJJJJJJIIJE;AEHFFFFFFEEEEEFDDDDEEEEEDDDDDDDDDDDDDDDBDDDDCDDDB_Mismatch_1_Sense_+_Library_PoolT
TAAAACGCGGTTCTTAAAATTATCGGAAACGATTTTCTTGAGGGTTTGGTCTTTTGTACTCTAATTCTGGCGTGCCAAAGCAAACAGCATTCGG
>Frequency_1_QualityScore_BDFD>FFHAE;FCFHHIB>8A;HEHIGHIIEG>CHIIIEG<FD>DFA<DGHIIIEGEG>FGGGIIIIIG@@ECHHEFEEED@B?ACD@DCDCAA_Mismatch_0_Sense_+_Library_PoolT
CAAAGCAAACAGCATTCGGTAACATTTTATCAGCATTTGCAAAAGATATGTATAGCTTCCCAACATTAAGTTTTAAATTCTTGTTATTTCCATA
>Frequency_1_QualityScore_FFGHHHGHIGBGHIJIIGEHIIHIHIIGIJJICHIFFHGGHHFHHIJFHGIGEGIHCHHHCEDDDDDACCCCDDDDDDDCDDDDDBCCCCA@CD_Mismatch_1_Sense_+_Library_PoolT
GTTCTTAAAATTAACGGAAACGATTTTCTTGAGGGTTTGGTCTTTTGTACTCTAATTCTGGCGTGCCAAAGCAAACAGCATTTGGTAACATTTT
>Frequency_1_QualityScore_FFHHHHHJJJJJJJJIJJJJJJIJJIJJIJIJJJJJIIHIIHIIHHHHFFFFFFEEEEEEDEEDDDDCDBBDDDDDDDDDDDDDDDCCCDD@B?_Mismatch_0_Sense_+_Library_PoolT
AACGCGGTTCTTAAAATTAACGGAAACGATTTTCTTGAGGGTTTGGTCTTTTGTACTCTAATTCTGGCGTGCCAAAGCAAACAGCATTCGGTAA
>Frequency_1_QualityScore_FFHHHHHJJIJJJJJJJJJJJIJJJJGIJJIJJHEEFFFFFEEEDEDDDDEEEDDDEDDDDDDDDDDD@BDDEDDDDDDDDDDDDDDBDB<@DC_Mismatch_1_Sense_+_Library_PoolT
AGCAGAAGGTTTCTTCCTCCCCGCGGAAGGCCCGTTTCTTGTTGGATCTTAATCTTCCTCCCACCGCTGATCAGGAGAGCTAAAACGCGGTTCT
>Frequency_1_QualityScore_FFHHHHHJJJJJJJJJHJJJJJJJJIJJJJJJJJJJJJJJJJJJJJGHHHFFEDDDEEEDDDDEEEDDDDDDEEEDCDBDDDDDDDDD>CBDDD_Mismatch_0_Sense_+_Library_PoolT
GAGAGCTAAAACGCGGTTCTTAAAATTAACGGAAACGATTTTCTTGAGGGTTTGGTCTTTTGTACTCTAATTCTGGCGTGCCAAAGCAAACAGC
>Frequency_1_QualityScore_FFHHHFFIJJJJJJJJJJJJIIJJIJJIJJJJJJGIIIJJJIIJJJJJJJJJJJIIGHJJJIIJJIJGIJHIHHHHHH_Mismatch_0_Sense_+_Library_PoolT
TTCGGTAACATTTTATCAGCATTTGCAAAAGATATGTATAGCTTCCCAACATTAAGTTTTAAATTCTTGTTATTTCCA
>Frequency_1_QualityScore_EDHFDHFCFDFGIGGIIIIHGGGCAEHIIGEHIGIGIIGIGEFEH8BFHIIIGEGIIGGDGIGGIGIIFE@EDDEB?DEBA@ACCC?CCBBCCC_Mismatch_1_Sense_+_Library_PoolT
TCTTTTGTACTCTAATTCTGGCGTGCCAAAGCAAACAGCATTTGGTAACATTTTATCAGCATTTGCAAAAGATATGTATAGCTTCCCAACATTA
>Frequency_1_QualityScore_F?FFHHHIIIIIIIIIII3DGEIIIIIIIIIIIIIHDDFCCAB>ACCCCCCCB@@AACCEDE>ACCC@CCBCB9<>B@BCACAAC8A??CC_Mismatch_0_Sense_+_Library_PoolT
CCCCCTCTGAGCAAAAGGTTTCTTCCTCCCCGCGGAAGGCCCGTTTCTTGTTGGATCTTAATCTTCCTCCCACCGCTGATCAGGAGAGCTA
>Frequency_1_QualityScore_FFHGHHHIFGEIJJJJIJJIIJJJHIIJJJGIIJJJJIJHGHIFHIIBGHHGHIDIJJJIHGHCHGEBD8?BD@B_Mismatch_0_Sense_+_Library_PoolT
GCCTCCAATTTTGCTTCCGTTTCGTCTTTCTTATCAAATAAGAGACGTGAAGTTTCTTATCGAAGCGACCGGCTT
>Frequency_1_QualityScore_FFHHHHHJJJJJJJJJHIJIJJJJIIJJJGIIJJIIIJJJJJJJJJJIIJJJIJJIHHHFFFFEDEDEDABDDDDDDEDDDDDDDDEEEDDEED_Mismatch_0_Sense_+_Library_PoolT
AAAATTAACGGAAACGATTTTCTTGAGGGTTTGGTCTTTTGTACTCTAATTCTGGCGTGCCAAAGCAAACAGCATTCGGTAACATTTTATCAGC
>Frequency_1_QualityScore_4:,=DFBDGIFB>EFIFEFHIH9AHEBB@D??CG:CCD?4?*9BGE9?D4?B?/8B?*=3==@FEEDDA_Mismatch_0_Sense_+_Library_PoolT
TGTATAGCTTCCCAACATTAAGTTTTAAATTCTTGTTATTTCCATAATTTTGGTTACCCTTTTTTTTAA
>Frequency_1_QualityScore_DDADHDFCGGE@F@EEA?;FGHIIB<<*?F18?DAHGGDHIIGGEGGGI@FADHIIIH8?<DECCECECA;?=AC:@CDCACCCCCCDD@@C@>_Mismatch_2_Sense_+_Library_PoolT
TAAAATTAACGCAAACGATTTTCTTGAGGGTTTGGTCTTTTGTACTCTAATTCTGGCGTGCCAAAGCAAACAGCATTTGGTAACATTTTATCAG
>Frequency_1_QualityScore_DDFD?DFFGG@FGC3AFHHIIII9EGHHIHIEIIIGGGFGCHIHIDGBCHBHIDGIBBCFHIIIGGIGIIGGHHHHE?H@D_Mismatch_1_Sense_+_Library_PoolT
CAAACAGCATTTGGTAACATTTTATCAGCATTTGCAAAAGATATGTATAGCTTCCCAACATTAAGTTTTAAATTCTTGTTA
>Frequency_1_QualityScore_FFHHHHHIIJJGIJJJGJJIJJJGIJIJJHJIJJHHGHHBGHIIHHIJJGIGGGIJHDDDBB_Mismatch_1_Sense_+_Library_PoolT
CTTCCGTTTCGTCTTTCTTATCAAATGAGAGACGTGAAGTTTCTTATCGAAGCGACCGGCTT
>Frequency_1_QualityScore_FFHHHHHIJJJJJJJJJJJJJJJJJJIJJJJJIJJIJJJBFIIJHHHHHHFFFFFFEEEEEEEEDDBBBBDDDDDDDDDDDDDDCCDEDBD_Mismatch_0_Sense_+_Library_PoolT
CGCGGTTCTTAAAATTAACGGAAACGATTTTCTTGAGGGTTTGGTCTTTTGTACTCTAATTCTGGCGTGCCAAAGCAAACAGCATTCGGTA
>Frequency_1_QualityScore_FFHFHHHJIIJJJJGHJIJJGJJGHIIIJJJJJJJIJIJHFFDDDDDD??CCDDDDDDDDDDDDEDECDDEDDDDDDDBDDDD@@CDDCDD8<B_Mismatch_0_Sense_+_Library_PoolT
CGTTGCCCCCTCTGAGCAAAAGGTTTCTTCCTCCCCGCGGAAGGCCCGTTTCTTGTTGGATCTTAATCTTCCTCCCACCGCTGATCAGGAGAGC
>Frequency_1_QualityScore_FFHHHHHJJIIJJJJJJIJJJIJJJJJJJJGHIJJJJJJJJJJJJJGFDDDDDDD@BCDDDDDDDDDDDDADDDDDCEDCDDDDDBDDDDDCDD_Mismatch_0_Sense_+_Library_PoolT
CTCTCAGCGTTGCCCCCTCTGAGCAAAAGGTTTCTTCCTCCCCGCGGAAGGCCCGTTTCTTGTTGGATCTTAATCTTCCTCCCACCGCTGATCA
>Frequency_1_QualityScore_FFHHHHHJJJJJJJJJJIIIJHIJJJJJJHIJJJJJJJJJJJIJJJJHHHHDHFFDFDDDBCDDDDDDEACCDDCDEEEECCDBDDDDDCDDDD_Mismatch_0_Sense_+_Library_PoolT
ATCAGGAGAGCTAAAACGCGGTTCTTAAAATTAACGGAAACGATTTTCTTGAGGGTTTGGTCTTTTGTACTCTAATTCTGGCGTGCCAAAGCAA
>Frequency_1_QualityScore_FFHHHHHJJGJJJJJIJGIGHGIEHJIIJJJJIIIHHGHHFF>B@DCEEDAECDDCDB@BBD?CCCACC?B??CC>A>CBDDB-5?CC>:CDED_Mismatch_0_Sense_+_Library_PoolT
GGTTTCTTCCTCCCCGCGGAAGGCCCGTTTCTTGTTGGATCTTAATCTTCCTCCCACCGCTGATCAGGAGAGCTAAAACGCGGTTCTTAAAATT
>Frequency_1_QualityScore_FFA?FHHGIDGHEEGFHFDHDGDHGGIIHIHEHGAGFFHIIIIIHHFC=FHIHAADGCGIIHHHHDFC7;;@CEAC;>>;@;@CCCCD@D_Mismatch_0_Sense_+_Library_PoolT
AAGCAAACAGCATTCGGTAACATTTTATCAGCATTTGCAAAAGATATGTATAGCTTCCCAACATTAAGTTTTAAATTCTTGTTATTTCCA
>Frequency_1_QualityScore_DEHHFHHIJJJIJJJJJJJJJFHIJIJIJJIJJJIHIJJJJJJJJJGIJHIJJJIJJJJJJHHHHHGFFDFFFFEDDDEDFEEFECCD@CDDDD_Mismatch_0_Sense_+_Library_PoolT
TTGGTCTTTTGTACTCTAATTCTGGCGTGCCAAAGCAAACAGCATTCGGTAACATTTTATCAGCATTTGCAAAAGATATGTATAGCTTCCCAAC
>Frequency_1_QualityScore_FFHHHHHJJJJHJJJIIJJJJJGGHHHIIJIIJJIIIJJIJJJJJJJJIJIJJIJHHFDDDD6,\,5,&2<38::CCC_Mismatch_0_Sense_+_Library_PoolT
CTTCCGTTTCGTCTTTCTTATCAAATAAGAGACGTGAAGTTTCTTATCGAAGCGACCGGCTTGCGTTCGAATCTGCTC
>Frequency_1_QualityScore_FFHGHHHJIIJIJJFHIIIGJIIIIJIGIIIJJJJJJJIJJJIHIJIIJIJHGFHHGHEB>BABDBBCCDEDADCDACBBBDDC<9ABBCDCC@_Mismatch_0_Sense_+_Library_PoolT
AAGGCCCGTTTCTTGTTGGATCTTAATCTTCCTCCCACCGCTGATCAGGAGAGCTAAAACGCGGTTCTTAAAATTAACGGAAACGATTTTCTTG
>Frequency_1_QualityScore_FFHHHHHJJJJJJJJJJJIIJJJJJJJJJJJJJJJJJJGIJJJJJJJJJJJIJI_Mismatch_0_Sense_+_Library_PoolT
GCATTTGCAAAAGATATGTATAGCTTCCCAACATTAAGTTTTAAATTCTTGTTA
>Frequency_1_QualityScore_FFHHHHHJJBHIJIJJJIJJIIIJJIIGIJJJJJJJJJJJJJIJIJJJIJIIJJIIIJGHHHGHHFFFFE?C;CEEEEDDDDDBD8@@CDEDDC_Mismatch_1_Sense_+_Library_PoolT
GAACGCTGCACCCTCAGCAGCATCCTGATCTGAACGCCTCCAATTTTGCTTCCGTTTCATCTTTCTTATCAAATAAGAGACGTGAAGTTTCTTA
>Frequency_1_QualityScore_FFHHHHHJIGHJJJJIJJJJJJJIJJJJJIJJJJJJJJJJJJJJJJJJJJIIIIJJJJJIHHIIIJJIIGIHFDD_Mismatch_0_Sense_+_Library_PoolT
AAAGATATGTATAGCTTCCCAACATTAAGTTTTAAATTCTTGTTATTTCCATAATTTTGGTTACCCTTTTTTTTA
>Frequency_1_QualityScore_FFHHHHHJJIIIJJJJIJJJJIHHIIJJIIJJJJGGHGIIJJJGIIJJJGJJJIJJHF?B=BDDDDDD9<CDDDDCCD?>CCDC@A@CDDDDCC_Mismatch_1_Sense_+_Library_PoolT
TCTGCTCGTAATTCTCTCAGCGTTGCCCCCTCTGAGCAGAAGGTTTCTTCCTCCCCGCGGAAGGCCCGTTTCTTGTTGGATCTTAATCTTCCTC
>Frequency_1_QualityScore_FFHHHHHJJJIJJJJJJJJHIJJJJJJIIIJJIHJJJHIIJJJJJJJIJJIJJJJJJJJHGFFFFEEEEEDDDBDDDDDDEDBCCDDDDEEEDD_Mismatch_2_Sense_+_Library_PoolT
CTTAAAATTAACGCAAACGATTTTCTTGAGGGTTTGGTCTTTTGTACTCTAATTCTGGCGTGCCAAAGCAAACAGCATTTGGTAACATTTTATC
>Frequency_1_QualityScore_FFHHHHHJFHIJJJJJJJJJJIJJJJJJJJJ_Mismatch_0_Sense_+_Library_PoolT
ACATTAAGTTTTAAATTCTTGTTATTTCCAT
>Frequency_1_QualityScore_FFHHHHHJJJJJJIJIIIIGIIIJIJJJJJJJJJJJJDGHIIJJJJJJJJIJJJJJJJJJJIIEHEHHHADBEFFFFEEDEDDDDDDD@CDDDD_Mismatch_1_Sense_+_Library_PoolT
ACTCTAATTCTGGCGTGCCAAAGCAAACAGCATTCGGTAACATTTTATCAGCATTTGCAAAAGATATGTATATCTTCCCAACATTAAGTTTTAA
>Frequency_1_QualityScore_DFHHHHHJJJJGIJJJJJJJJJJJJJJJEIIJIIIJEHHFFFFCEED>CEDDDDEDDDEDDCDDDDBDDDDDDDEDDCDABBDCCDCCDDDD59_Mismatch_0_Sense_+_Library_PoolT
TGAGCAAAAGGTTTCTTCCTCCCCGCGGAAGGCCCGTTTCTTGTTGGATCTTAATCTTCCTCCCACCGCTGATCAGGAGAGCTAAAACGCGGTT
>Frequency_1_QualityScore_FFHHHHHJIJJJIJJIJJJJIHGIIIJJJIJIJFHJJJJJIJIHHIJJJJJJIJJJIIJIIJHHHFHGE=CEFEEEDEECDDDDDDDDDDDDDD_Mismatch_0_Sense_+_Library_PoolT
TTTTGTACTCTAATTCTGGCGTGCCAAAGCAAACAGCATTCGGTAACATTTTATCAGCATTTGCAAAAGATATGTATAGCTTCCCAACATTAAG
>Frequency_1_QualityScore_FFHHHHHJJJJJJJJJJJJJJIJJGJJJJJJJJJJJJJJJIJJJJIJJJGHIIJJJHHHHHFFDBD;BDDDDDD>BDDDDDDDDDCDDDDECDD_Mismatch_1_Sense_+_Library_PoolT
TTCGAATCTGCTCGTAATTCTCTCAGCGTTGCCCCCTCTGAGCAGAAGGTTTCTTCCTCCCCGCGGAAGGCCCGTTTCTTGTTGGATCTTAATC
>Frequency_1_QualityScore_FFHHDHHJJIJJHIJJJJJJJJJJJJJJJGIIIJIJHBDDDDFFEEACCDDDCE@DDDDEDDDDDDDDDBB@BCDDDDCDDDBCCDDDDDD<95_Mismatch_0_Sense_+_Library_PoolT
CTGAGCAAAAGGTTTCTTCCTCCCCGCGGAAGGCCCGTTTCTTGTTGGATCTTAATCTTCCTCCCACCGCTGATCAGGAGAGCTAAAACGCGGT
>Frequency_1_QualityScore_FD:CFFHIFGGHCH>I@HHHGGED<<FEGG>FFIGBGIHCBHAEAGGEHGIAEICGGI<4CHIJJGHIGEHFHA_Mismatch_2_Sense_+_Library_PoolT
TGTAACATTTTATCAGCATTTGCAAAAGATATGTATAGCTTCCCAACATTAAGTTTTAAATTCTTGTTATTTCA
>Frequency_1_QualityScore_FFHHHHHJJJJJJJJJJJJJGHJJGIIJJJJJJJJJJJJJJJHHJJJJJJJIJJJJJJJJJJJIJJJGHHFHFFFFFFFFEEEEEDDDDDDCD>_Mismatch_1_Sense_+_Library_PoolT
TTTGTACTCTAATTCTGGCGTGCCAAAGCAAACAGCATTTGGTAACATTTTATCAGCATTTGCAAAAGATATGTATAGCTTCCCAACATTAAGT
>Frequency_1_QualityScore_FFHHHHHJJJJJJJJJJJJJJJIJJJIJJJJJJJJJJJJJIIIIJIIGHHHFFFFFEEEEEDDDDDDDDDDDDEDDDDDDB@ADDDDDDDDDDD_Mismatch_1_Sense_+_Library_PoolT
GGATCTTAATCTTCCTCCCACCGCTGATCAGGAGAGCTAAAACGCGGTTTTTAAAATTAACGGAAACGATTTTCTTGAGGGTTTGGTCTTTTGT
>Frequency_1_QualityScore_FFHHHHFIAHIIHHHCHHGIHIIIJJJIGJGGIGHIJIJIJJIJF_Mismatch_0_Sense_+_Library_PoolT
TTTAAATTCTTGTTATTTCCATAATTTTGGTTACCCTTTTTTTTA
>Frequency_1_QualityScore_FFHHHHHJJJJIJJHIJJJGIJJJJJJJJJJJJJJIJJJIJJJJJGJJ?AEFFFFEEEEEEEEDDDDDECDEEDDDBDDDDDDDDDDDDDDDDC_Mismatch_0_Sense_+_Library_PoolT
GAGCTAAAACGCGGTTCTTAAAATTAACGGAAACGATTTTCTTGAGGGTTTGGTCTTTTGTACTCTAATTCTGGCGTGCCAAAGCAAACAGCAT
>Frequency_1_QualityScore_DFHHHHHJJIJJJJIJJIJJJJJJJJIIIIJJJIJJJJJJJJJJJJJFIJJJJIHICHGHHHAHIJIIJJHHHHHHHE_Mismatch_1_Sense_+_Library_PoolT
TTTGGTAACATTTTATCAGCATTTGCAAAAGATATGTATAGCTTCCCAACATTAAGTTTTAAATTCTTGTTATTTCCA
>Frequency_1_QualityScore_FFGHHHHDIIIIJIE@FHCGIH@EHIGCHGIJJGIIGDFDE>HGF@FGFHBHIIHIJIJEGIGGIHFHEAHHGFFFFFCCEDDDCCDCADCDDD_Mismatch_2_Sense_+_Library_PoolT
ACTCTAATTCTGGCGTGCCAAAGCAAACAGCATTTGGTAACATTTTATCAGCATTTGCAAAAGATATGTATAGCTTCCCAACATTAAGTTCTAA
>Frequency_1_QualityScore_FFHHHHHJJJJJJJJJJJHIIJJHJJJJJJJJJJJJJIJJJJJJJJIJHIJIJJJJHHHHHFFFFFFEB?BDCDDFEEDDEEDDDDDEDD_Mismatch_0_Sense_+_Library_PoolT
AAACGATTTTCTTGAGGGTTTGGTCTTTTGTACTCTAATTCTGGCGTGCCAAAGCAAACAGCATTCGGTAACATTTTATCAGCATTTGCA
>Frequency_1_QualityScore_FFHHHHHJJJJJJJIJJJJJIJJJJJJBGIJJIJIJJJJJJJJJJJJJJJJJJJHHHFFFFDEEEEDDDCBDDDDEDBBBDCDDEDEDDEEDDD_Mismatch_0_Sense_+_Library_PoolT
AATTAACGGAAACGATTTTCTTGAGGGTTTGGTCTTTTGTACTCTAATTCTGGCGTGCCAAAGCAAACAGCATTCGGTAACATTTTATCAGCAT
>Frequency_1_QualityScore_B:C?2A:C@EEEF+<CC@A+*1@9??1C@DAC@)8?@AAA5(6?@@_Mismatch_1_Sense_+_Library_PoolT
TGCCCCCTCTGAGCAGAAGGTTTCTTCCTCCCCGCGGAAGGCCCGT
>Frequency_1_QualityScore_FFHHHHHJJJJJJIJJJJJJJJJJJIJJJJHIJJJJJJJJJJJJJIJJJJJJJJIJIJJJIIIJJJJJHDDDCCEDDDDDDCCCCCCCACD_Mismatch_0_Sense_+_Library_PoolT
ATATGTATAGCTTCCCAACATTAAGTTTTAAATTCTTGTTATTTCCATAATTTTGGTTACCCTTTTTTTTAACAGAACTTATGTCTGTCTA
>Frequency_1_QualityScore_FFHHHHHJJJIJJJIJJIGIJJJJIHIIIIJJJHHHHHHHFFFFFDEEDDDDDDDDEDDDDDDDDDDDDCBBDDBBDDDDDDDDDDDDDDBDDD_Mismatch_0_Sense_+_Library_PoolT
CTCCCCGCGGAAGGCCCGTTTCTTGTTGGATCTTAATCTTCCTCCCACCGCTGATCAGGAGAGCTAAAACGCGGTTCTTAAAATTAACGGAAAC
>Frequency_1_QualityScore_FFHHHHHIJJJIJJJI+AGHIJJJJJJJJHIJJIJJJJJJJJJJ<FHIIIJJHIIIJJJJHHJJIIJJHHHGGFDFFEEEEFEEDDDDEDEEDD_Mismatch_1_Sense_+_Library_PoolT
TCTGGCGTGCCAAAGCAAACAGCATTTGGTAACATTTTATCAGCATTTGCAAAAGATATGTATAGCTTCCCAACATTAAGTTTTAAATTCTTGT
>Frequency_1_QualityScore_FFHGHHHJJJIJJIJIHJ8AFHIHJIJJJJJJJJIHGGHIIJJJJEGIIFFGIJJFFHJJJJJJJIJIHEHIEHHHHHHFFD@DFEEEFEEDEC_Mismatch_1_Sense_+_Library_PoolT
AAAGCAAACAGCATTTGGTAACATTTTATCAGCATTTGCAAAAGATATGTATAGCTTCCCAACATTAAGTTTTAAATTCTTGTTATTTCCATAA
>Frequency_1_QualityScore_FFGGGHHJIGGJJHIIJGAFBHHGIIJJJJIIJJJJJJIJJIIIIJJJIIJIIHIJJJJJJDGHIJHGIIGIHHEHHHGFFF@DBEEEEECCCC_Mismatch_1_Sense_+_Library_PoolC
AAAGCAAACAGCATTTGGTAACATTTTATCAGCATTTGCAAAAGATATGTATAGCTTCCCAACATTAAGTTTTAAATTCTTGTTATTTCCATAA
>Frequency_1_QualityScore_DDHHFFDIIIEDHIGIIH>FFG8?DF>@C?BFAHIHHGIIEEAGFFHGHGE>9A??BBBB8?CCCCA@C?A3:ACCAACCCCDCCC9@9?B@BB_Mismatch_0_Sense_+_Library_PoolT
TAATTCTCTCAGCGTTGCCCCCTCTGAGCAAAAGGTTTCTTCCTCCCCGCGGAAGGCCCGTTTCTTGTTGGATCTTAATCTTCCTCCCACCGCT
>Frequency_1_QualityScore_FDHHGGHHIJJJJIIJJJJJJJJIJJJJJJJJJJJJIJJJJJJJJIJJJJJHGGIIJJJJHHHHHHFFFDFFFEEEEDDDEDEFEFEDDDDDDD_Mismatch_0_Sense_+_Library_PoolT
GTTTGGTCTTTTGTACTCTAATTCTGGCGTGCCAAAGCAAACAGCATTCGGTAACATTTTATCAGCATTTGCAAAAGATATGTATAGCTTCCCA
>Frequency_1_QualityScore_B?D?@FH@EE:ECHC3BEHHEEGHII4:?@B:@DGFB;=AEB7<=ACCCCCA>=((,,:AD:>CCCAC:>>2??BB7&&&4(>>>:2??@CCC@_Mismatch_0_Sense_+_Library_PoolT
GCCCCCTCTGAGCAAAAGGTTTCTTCCTCCCCGCGGAAGGCCCGTTTCTTGTTGGATCTTAATCTTCCTCCCACCGCTGATCAGGAGAGCTAAA
>Frequency_1_QualityScore_FFHHHHHJJHIJJJJJJJJJJJJJJJIIIGIJJJJJJJJJJJHIJJJJJJJJIJJJIJJJIIJJJJJJJHIHFDDD_Mismatch_0_Sense_+_Library_PoolT
AAAGATATGTATAGCTTCCCAACATTAAGTTTTAAATTCTTGTTATTTCCATAATTTTGGTTACCCTTTTTTTTAA
>Frequency_1_QualityScore_FFHFFHHJIJJJIJJJJJJIJJIIJJJJJJJIJJJJJJJJJJJJJICIJJJJIJGIIIIJJJIJJJIJJIIIIJJJJHHGG_Mismatch_2_Sense_+_Library_PoolT
CGGTAACATTTTATCAGCATTTGCAAAAGATATGTATAGCTTCCCAACATTAAGTTTTAAATTCTTGTTATTTCCATAGTA
>Frequency_1_QualityScore_FFHHHHHJJJJJGJJJJJJJJEGHIIJJJJJJJJJJJJJJJJJIIJJJJJJJHIJJJJJJJJJIJJJJJHHHHHHHHFFFFFFFEEEDEEEFED_Mismatch_0_Sense_+_Library_PoolT
GCCAAAGCAAACAGCATTCGGTAACATTTTATCAGCATTTGCAAAAGATATGTATAGCTTCCCAACATTAAGTTTTAAATTCTTGTTATTTCCA
>Frequency_1_QualityScore_FFHHHHHJJJJGHIIJEHJJIIJJIIHIJJJJJGDGHEFHIIJIIIJIIEIHHJIGIJJICGGIIJIIGCEIIIJEHEHFFFFFFFFFFEECCA_Mismatch_1_Sense_+_Library_PoolT
ACAGCATTTGGTAACATTTTATCAGCATTTGCAAAAGATATGTATAGCTTCCCAACATTAAGTTTTAAATTCTTGTTATTTCCATAATTTTGGT
>Frequency_1_QualityScore_FFHHGHHHIEHIJJHIJJJJIIIJIJJJJJIIGIJGI/(5\-\,)7.6;;>@;;\5;8@33;5:555\2899AABB_Mismatch_1_Sense_+_Library_PoolT
TAAGAGACGTGAAGTTTCTTATCGAAGCGACCGGCTTGCGTTTGAATCTGCTCGTAATTCTCTCAGCGTTGCCCCC
>Frequency_1_QualityScore_FFHHHHHJJJJJJJJIJIJJJJJJHIJJJJJJJJJJJJJJJFFDDCDDDDDDDDDDDDDDDDDDDEDEDCDEDDDDDDDDDDDD<CDEDDDD?B_Mismatch_1_Sense_+_Library_PoolT
GCGTTGCCCCCTCTGAGCAGAAGGTTTCTTCCTCCCCGCGGAAGGCCCGTTTCTTGTTGGATCTTAATCTTCCTCCCACCGCTGATCAGGAGAG
>Frequency_1_QualityScore_DDFBFDFHIHIBF???CD?@DFHB999??BFH@FCEH8AEE<ABBBBB?=AACCC:@><8>>:44>(:>:@>ACC?89<B<@>55@@:>@A@8?_Mismatch_1_Sense_+_Library_PoolC
GCGTTGCCCCCTCTGAGCAGAAGGTTTCTTCCTCCCCGCGGAAGGCCCGTTTCTTGTTGGATCTTAATCTTCCTCCCACCGCTGATCAGGAGAG
>Frequency_1_QualityScore_FFHHHHHJJIJJJJIIIJIGGIJIJJIJJJIJJJJJGIIIIIHIJJIJIJJJGJJJJJJJJGIGIJJJGBAAEFEFFEFFDDD?BD_Mismatch_0_Sense_+_Library_PoolT
AGCATTTGCAAAAGATATGTATAGCTTCCCAACATTAAGTTTTAAATTCTTGTTATTTCCATAATTTTGGTTACCCTTTTTTTTAA
>Frequency_1_QualityScore_8B<?CDDAAD0@DDDABAADE@CEIA;@DC47=CDC>C3;;;7)6=(;39:=;?:(;(,:<???>AAAAA?_Mismatch_0_Sense_+_Library_PoolT
CTCCCCGCGGAAGGCCCGTTTCTTGTTGGATCTTAATCTTCCTCCCACCGCTGATCAGGAGAGCTAAAACG
>Frequency_1_QualityScore_FFHHHHFJJJJJJJJJJJJIJIIJIJJJJIIJJJJJJIJJJJJIJIJIJJJJJJIIJIGIGIIIHBHHH??B?AECEEDDD@CDDBD@DDD@@B_Mismatch_0_Sense_+_Library_PoolT
CTCAGCAGCATCCTGATCTGAACGCCTCCAATTTTGCTTCCGTTTCGTCTTTCTTATCAAATAAGAGACGTGAAGTTTCTTATCGAAGCGACCG
>Frequency_1_QualityScore_FFHHHHHJHIJJJJIGIGIJJJIIJJJJJJHHJIIJIJJJJJIJJJJJJIJGHHGGCFEHIGGIGIIJHHHHGFFFFECCEEEEDDCDEEDEED_Mismatch_1_Sense_+_Library_PoolT
TTCTGGCGTGCCAAAGCAAACAGCATTTGGTAACATTTTATCAGCATTTGCAAAAGATATGTATAGCTTCCCAACATTAAGTTTTAAATTCTTG
>Frequency_1_QualityScore_;;FCFHDFFGFGCHGFHHIIBEGGGGIDCGECHEHIGD@F>>F>CGGIIIGG@A<BB?@998=0+94:>:@CBBACCAC>CD:>CDC:@9?AA<_Mismatch_0_Sense_+_Library_PoolT
TCGTAATTCTCTCAGCGTTGCCCCCTCTGAGCAAAAGGTTTCTTCCTCCCCGCGGAAGGCCCGTTTCTTGTTGGATCTTAATCTTCCTCCCACC
>Frequency_1_QualityScore_FFHHHHHJJJJJJGIJJJJJJJJJGJJJJJJJJJJJJJJJGIJIJIJJJFHIJJJJJJJJHHFFDDBBD@DDDD>BCDDDDCDDDDDDDDEDED_Mismatch_2_Sense_+_Library_PoolT
TTCGAATCTGCTCATAATTCTCTCAGCGTTGCCCCCTCTGAGCAGAAGGTTTCTTCCTCCCCGCGGAAGGCCCGTTTCTTGTTGGATCTTAATC
>Frequency_1_QualityScore_FFHHHGHJGJJJJJJJJJJJJIJJIJJJJJJJIJJJJJJJIIIJJGIJJJJJHHFFFFEEEEEEEDDDDDDDDDDDDDDEDDDDDCDBDDDDDD_Mismatch_1_Sense_+_Library_PoolT
CTTGTTGGATCTTAATCTTCCTCCCACCGCTGATCAGGAGAGCTAAAACGCGGTTCTTAAAATTAACGCAAACGATTTTCTTGAGGGTTTGGTC
>Frequency_1_QualityScore_FFHHHHHJJJJJHJJJJJJJJJJJJGHJJJJJJJJJJJJJJJJGHJJJJJJIJIJJHHHHFFFFFECEEEDDDEDBBDDDDDEEDDDEEDDDDD_Mismatch_0_Sense_+_Library_PoolT
TTAACGGAAACGATTTTCTTGAGGGTTTGGTCTTTTGTACTCTAATTCTGGCGTGCCAAAGCAAACAGCATTCGGTAACATTTTATCAGCATTT
>Frequency_1_QualityScore_DFGGGFFBHHGGHGIGGIIHGG>HGDFGGICHHHIHIJJIGHJIGBFICFEEIFHGHCAGEE>C@>BD_Mismatch_0_Sense_+_Library_PoolT
ATTTTGCTTCCGTTTCGTCTTTCTTATCAAATAAGAGACGTGAAGTTTCTTATCGAAGCGACCGGCTT
>Frequency_1_QualityScore_FFHHHHHJJJJJJJJJJIJJHIJJJJJJJJJJJJJJJIJHHHFFDCEEDDDDDDDDDDDDDCCDACDDDACDDDDDDDDDDDDECDDD@BDCCC_Mismatch_0_Sense_+_Library_PoolT
TGCCCCCTCTGAGCAAAAGGTTTCTTCCTCCCCGCGGAAGGCCCGTTTCTTGTTGGATCTTAATCTTCCTCCCACCGCTGATCAGGAGAGCTAA
>Frequency_1_QualityScore_DFDFFFDFGIIIJJIFIIJJIJJI@EGGIIFHDHGIIIJIJJHGICHIJJGGIDH=FECEIJGEFEEFB;?BDDAEEEEBBCDDDBBBB<BD_Mismatch_0_Sense_+_Library_PoolT
CAGCATCCTGATCTGAACGCCTCCAATTTTGCTTCCGTTTCGTCTTTCTTATCAAATAAGAGACGTGAAGTTTCTTATCGAAGCGACCGGCT
>Frequency_1_QualityScore_DDHHFFHJFIGGHJJGGGHICHBGHFBCAGGGICEDGHAFC9E@CE@FGGIGGGFEEEEC;5?>A@=B59888<<0?>CCCCC>?BDCAACDEC_Mismatch_1_Sense_+_Library_PoolT
GTTCGAATCTGCTCGTAATTCTCTCAGCGTTGCCCCCTCTGAGCAGAAGGTTTCTTCCTCCCCGCGGAAGGCCCGTTTCTTGTTGGATCTTAAT
>Frequency_1_QualityScore_FFHHGHHJJJJJJI@HHHHJIJIIIIJJIIGGIEIIGIIJJIGJHHGHIGGHCHIGGICIIJCH=CHGEDEGIFIIEAEEHFHFDFFFDFDA@C_Mismatch_1_Sense_+_Library_PoolT
AAACAGCATTTGGTAACATTTTATCAGCATTTGCAAAAGATATGTATAGCTTCCCAACATTAAGTTTTAAATTCTTGTTATTTCCATAATTTTG
>Frequency_1_QualityScore_FFHHHHHIJJJJGIJJJJJJJJJJJIIHIJJJJJJJIJJJHIJJJJIHHHHHFFFFCDDDDDDDDDEDDDCCCD@BDDDDDDDDCDDEEEDDDD_Mismatch_0_Sense_+_Library_PoolT
AATCTTCCTCCCACCGCTGATCAGGAGAGCTAAAACGCGGTTCTTAAAATTAACGGAAACGATTTTCTTGAGGGTTTGGTCTTTTGTACTCTAA
>Frequency_1_QualityScore_ADFCFDFGHIIIIIIIEGGIIIIGBGHGIIIIIIIIIIFHEGIIIHGH:BED@A@ACDECCCCCCCCBCBBBBCDACCC<CB?ABBBAC@CCCC_Mismatch_1_Sense_+_Library_PoolT
TGGATCTTAATCTTCCTCCCACCGCTGATCAGGAGAGCTAAAACGCGGTTCTTAAAATTAACGCAAACGATTTTCTTGAGGGTTTGGTCTTTTG
>Frequency_1_QualityScore_FDHFHHHIJJJJJJIJJJJJJJJIIJJJJJJJJJJJGIIJHGIJJGFHIIJJIJEIHGHHHHFFFFFFEDECDEDEDFDEEACCDDDDDDBDCD_Mismatch_0_Sense_+_Library_PoolC
GTCTTTTGTACTCTAATTCTGGCGTGCCAAAGCAAACAGCATTCGGTAACATTTTATCAGCATTTGCAAAAGATATGTATAGCTTCCCAACATT
>Frequency_1_QualityScore_FFHHHHHJIJIHHJIIJJJJJJJIGIJIIJIIIJIHHHFFFFFFEECCEDDDEDDDDDEDDDDDDDDDD@D@CCEDDCB?BDDCCDDDDDDB9>_Mismatch_1_Sense_+_Library_PoolC
TGAGCAGAAGGTTTCTTCCTCCCCGCGGAAGGCCCGTTTCTTGTTGGATCTTAATCTTCCTCCCACCGCTGATCAGGAGAGCTAAAACGCGGTT
>Frequency_1_QualityScore_FFDFHHFGEEGEFGIGHECC;FHGHEH@DDGIIDFHEEFHGGIGIIFIAHIGIA<8=CF;@GGGAECHCA:?=C?@_Mismatch_1_Sense_+_Library_PoolC
TAATTCTGGCGTGCCAAAGCAAACAGCATTTGGTAACATTTTATCAGCATTTGCAAAAGATATGTATAGCTTCCCA
>Frequency_1_QualityScore_FFHGHHHJIJJJJJIJJJJJJIJJJJJJJJJJJJJJJIJJJJJJGIJJJJIIHDFFEEEECDCCCDDDDBBDDDBBDDDEDDCDCDD<??@@<>_Mismatch_0_Sense_+_Library_PoolC
CTTGTTGGATCTTAATCTTCCTCCCACCGCTGATCAGGAGAGCTAAAACGCGGTTCTTAAAATTAACGGAAACGATTTTCTTGAGGGTTTGGTC
>Frequency_1_QualityScore_FFHHHHHJIJJJJJJJJJJJJJJJJIJJEHIIHHIJJJJJJEIIJJJJJIIIJIJJJJJIIJJIIJJJJJHFDDC_Mismatch_0_Sense_+_Library_PoolC
AAGATATGTATAGCTTCCCAACATTAAGTTTTAAATTCTTGTTATTTCCATAATTTTGGTTACCCTTTTTTTTAA
>Frequency_1_QualityScore_ADHHHHHJJIJJHJJJJIJJIJIJJJJDFIJJJJIJJJJJJJIJJJJJJJJHHFHFFFFFFFEEEEEEEDDDDDDDDDCDEDDCCDEDEEDDDD_Mismatch_1_Sense_+_Library_PoolC
TGGCGTGCCAAACCAAACAGCATTCGGTAACATTTTATCAGCATTTGCAAAAGATATGTATAGCTTCCCAACATTAAGTTTTAAATTCTTGTTA
>Frequency_1_QualityScore_FFHHHHHJJJIJJJIHJJJJJJJJJIJJGHIJJHIJJJJJIJJJJJJJJJJJIIJHHHFFFDEEEEEDDDDDDDDDEDBCDDDDDEEEDDEEDD_Mismatch_1_Sense_+_Library_PoolC
AAATTAACGGAAACGATTTTCTTGAGGGTTTGGTCTTTTGTACTCTAATTCTGGCGTGCCAAAGCAAACAGCATTTGGTAACATTTTATCAGCA
>Frequency_1_QualityScore_FFHHHHHJJIHIJJJHIJJIJJJJJJHIJJJJJJJJJJJJJIDHCHHGFFEFFEEEEEEDDDDDEEEEEDCDBDDDDDCCDDCDBBDDDDCCAC_Mismatch_1_Sense_+_Library_PoolC
TAAAACGCGGTTCTTAAAATTAACGGAAACGATTTTCTTGAGGGTTTGGTCTTTTGTACTCTAATTCTGGCGTGCCAAAGCAAACAGCATTTGG
>Frequency_1_QualityScore_DFDFHFHIIJJHGHIJIGCEIIIIJFIJJJIJJJJJJEHIIJIJJIHHHGHGHIIIJJ<HECDDDD?8A<99ACDCDDCCBDDDCCCDEECDCC_Mismatch_1_Sense_+_Library_PoolC
GAATCTGCTCGTAATTCTCTCAGCGTTGCCCCCTCTGAGCATAAGGTTTCTTCCTCCCCGCGGAAGGCCCGTTTCTTGTTGGATCTTAATCTTC
>Frequency_1_QualityScore_FFH@DFFIIJJJGGHIJIJGGJJJHGHJIIIJJIJJJ7BFHIFGHHIJE@EHHHHHGFFFFFFFD=?BDDDDDDDDDDBDDD::@>C8ACDDC@_Mismatch_1_Sense_+_Library_PoolC
CGGTTCTTAAAATTAACGGAAACGATTTTCTTGAGGGTTTGGTCTTTTGTACTCTAATTCTGGCGTGCCAAAGCAAACAGCATTTGGTAACATT
>Frequency_1_QualityScore_FFHHHHHJIGIJDFHGEBGIJJ*9?(9(-=C35C4.7@C4?C;?);7773.6?65((55?B_Mismatch_1_Sense_+_Library_PoolT
TTCTTATCGAAGCGACCGGCTTTCGTTCGAATCTGCTCGTAATTCTCTCACCGTTGGCCCC
>Frequency_1_QualityScore_FFHHHHHJJJJJJJJJJJJJIJIIJJJJJJJJJJJJJJJJJIJJJJIJHHHHHHHFFFFDEEDEEDDD_Mismatch_0_Sense_+_Library_PoolT
CTTGTTATTTCCATAATTTTGGTTACCCTTTTTTTTAACAGAACTTATGTCTGTCTACGTCTGCTCTA
>Frequency_1_QualityScore_FFHHHHHJJJJJJJJJJJJJHIJJJJJJJJJJJJJJJJJJJJJJJJJIIIJIJIIIJJJJJIIIIJJIIIHEHHHHHFFFFFFFEDDEEEEEDD_Mismatch_2_Sense_+_Library_PoolT
GCAAAGCAAACAGCATTTGGTAACATTTTATCAGCATTTGCAAAAGATATGTATAGCTTCCCAACATTAAGTTTTAAATTCTTGTTATTTCCAA
>Frequency_1_QualityScore_FFHGFHHIJJIJJJJJJEFGHJJJJJJJJJIJJJJJJJIJIJIIGHHIIEIJIIJJJJJJJJGJJJGH@=DGHHHGHHHHFFBEFFEEFEEDCC_Mismatch_1_Sense_+_Library_PoolT
AAGCAAACAGCATTTGGTAACATTTTATCAGCATTTGCAAAAGATATGTATAGCTTCCCAACATTAAGTTTTAAAATTCTTGTTATTTCCATAA
>Frequency_1_QualityScore_FFHHHHHJJJJJJJJJJJJIJJJJJJJJIJJIJJIGHIJJJGIJJJJJJJJIJJIIHHHHHHFFFFFFFEEDEEDDDDDCC_Mismatch_0_Sense_+_Library_PoolT
TAAGTTTTAAATTCTTGTTATTTCCATAATTTTGGTTACCCTTTTTTTTAACAGAACTTATGTCTGTCTACGTCTGCTCTA
>Frequency_1_QualityScore_DFHHHHHJJJJJIJJJJIJJIJGIJJJJJJJJJIIDHIHJJJJJJJJIJICHHHGHHHFFFFCACDDDCCCDDDCABDDDDDDEDDCCCDDCED_Mismatch_2_Sense_+_Library_PoolT
TTTTTTAAAATTAACGGAAACGATTTTCTTGAGGGTTTGGTCTTTTGTACTCTAATTCTGGCGTGCCAAAGCAAACAGCATTTGGTAACATTTT
>Frequency_1_QualityScore_FFHHGFHJIJJJJIJJJEHIJGGHJJHIJJJJJIIJJJJGJJJJJJJJJIJHHHHHFFFFFEEEEDDDDDDBCDDDDDEEEDDEEDACDDEDED_Mismatch_2_Sense_+_Library_PoolT
CGCAAACGATTTTCTTGAGGGTTTGGTCTTTTGTATTCTAATTCTGGCGTGCCAAAGCAAACAGCATTTGGTAACATTTTATCAGCATTTGCAA
>Frequency_1_QualityScore_FAFHHFHIJJIJIJJJJJJJGIJJJJJIIJJJJJJJJJJJJJIIJJDIIJIHFHJJJIJJIHHJJJJJFEGHHHFG_Mismatch_0_Sense_+_Library_PoolT
GTAACATTTTATCAGCATTTGCAAAAGATATGTATAGCTTCCCAACATTAAGTTTTAAAATTCTTGTTATTTCCAT
>Frequency_1_QualityScore_FFHHHHHJJJJJFIIJIJJJJJJJJJJJJJJJJJJJJJJJJJJIJJJJJJJJJJIIJIJJJJJFHIIJJIJIJIJJJHHGHHHHFFD_Mismatch_1_Sense_+_Library_PoolT
AACAGCATTTGGTAACATTTTATCAGCATTTGCAAAAGATATGTATAGCTTCCCAACATTAAGTTTTAAAATTCTTGTTATTTCCAT
>Frequency_1_QualityScore_BDFHHFFFE<EFH)@CDEEGIIIC<:??DDGGHGEGH9DFHFHBDGCG;D>D>DEEE;@BDDD6>AAAC>BCCACEDCCCCCEC@>A?C@CCDC_Mismatch_2_Sense_+_Library_PoolT
TTTTTCTTGAGGGGTTGGTCTTTTGTACTCTAATTCTGGCGTGCCAAAGCAAACAGCATTTGGTAACATTTTATCAGCATTTGCAAAAGATATG
>Frequency_1_QualityScore_FFHHGGHJJJFHIJIIJJIJJJJJJJIJJJJJIIJJJJJJJJJJJIIJHIJJJIGIJIJIJJJJIJJGEEEHHFFFFDCEEEE>CDDDDDDEDC_Mismatch_1_Sense_+_Library_PoolT
AATTCTGGCGTGCCAAAGCAAACAGCATTTGGTAACATTTTATCAGCATTTGCAAAAGATATGTATAGCTTCCCAACATTAAGTTTTAAAATTC
>Frequency_1_QualityScore_FFHHHHHJJJJJJFHIJIJHJJJJJJJJJJJJJJJJJIIJJJJJJJJJJIJIJJJJIJIJJJIIFHHGIEAGIIIFHHHGFHFFFFFFF_Mismatch_2_Sense_+_Library_PoolT
AAACATCATTTGGTAACATTTTATCAGCATTTGCAAAAGATATGTATAGCTTCCCAACATTAAGTTTTAAATTCTTGTTATTTCCATTA
