# Supplementary material for: Differential Gene Expression Reveals Candidate Genes for Drought Stress Response in Abies alba (Pinaceae)
Source: PLoS One. 2015 Apr 29;10(4):e0124564. doi: 10.1371/journal.pone.0124564 (PMC4414588; doi:10.1371/journal.pone.0124564)
Supplement: S3 File — (GZ) [file pone.0124564.s003.gz › comp19369_c0_seq1.fa]

>comp19369_c0_seq1 len=795 path=[1:0-386 388:387-547 549:548-621 623:622-626 628:627-794] : tr|B8LR76|B8LR76_PICSI Putative uncharacterized protein OS=Picea sitchensis PE=2 SV=1 e-value: 5e-38 blast score:  159
AGATTCTAATAGCACAGATGCTTACTATAGGAAAATGCTGCAAGCTGATCCTGGCAACCCACTTCTGTTAACGAATTATGCAAGGTTCCTGCTGGAGGTCCAACACGATCTGGAAAAAGCTGAGGAATATTATGGGAGGGCCATACTAGCCAGTCCTGGCGATGGGGATGTCCTCTCTCTTTATGCCAATTTTATATGGGATGTTCATAAAGATGCACCTCGTGCAGAATCTTACTATGAACAAGCTGTTGAGGTTGCCTCAGATGATTGCAATGTTCTTGGATCATATGCCCATTTTATATGGAGTGCTGAAGGTGATGAAGAGTGTCAGGATGCTTCTCAGCAGAAGAAAATGGCATCCCTGGCCTATTCTGGAACTCCGACTACTGCAGCCACCTGATCACATCAGGGGCTTAATTGCAATTTGGTTTCAATGAACGGGCACATTAAACTCGCCAAGCCTCTCTGATTTTGTCATCATCAAATCATCCCTTTATACAGAAATCGTATGCCTAGATGATCTTAGCATGCAGTGTTTGAAAAAAAAATGTTGTTTGGAGATTCATGAATGTGATATGGCTCTTCCATCTGCAAAAGTTTCAAGCCATGTTTTCTGGTGATATCCTCATTAGCTTATTTTGGTCTTACATCATCATGGTGATGGATGATAAAAAAGAAAAAAACTCATTGAAATTTTTATCATTTATGTTATTTTATATGGTTGTGAAGTTTGGGTTTTTATAAGTTCCTATTATCTTAAAATTAAAAGAAATATACCTGATTTTATCATTCTCA

>Frequency_4_QualityScore_FFHHHHHJJJJJJJJJIIJJJJJJJJJJIJIIIJJJJEHIIIIIJJJJIJJIJIIIHIGGGGGEEEDCCBCDDDDDDCEDEDDCDEEDDDDDCD_Mismatch_0_Sense_+_Library_PoolT
GCCACCTGATCACATCAGGGGCTTAATTGCAATTTGGTTTCAATGAACGGGCACATTAAACTCGCCAAGCCTCTCTGATTTTGTCATCATCAAA
>Frequency_4_QualityScore_EEGGFGGIHGHGHHIHIIIIIHIHHHHIIHIGHFF@FHIHGIIIIGGEFCFHHEHHGGHGGGCDC?ABB@CCCCCBCACCCCCCCCCCCABCCC_Mismatch_0_Sense_+_Library_PoolT
CACCTGATCACATCAGGGGCTTAATTGCAATTTGGTTTCAATGAACGGGCACATTAAACTCGCCAAGCCTCTCTGATTTTGTCATCATCAAATC
>Frequency_3_QualityScore_EEHHHGHJJJJJIJJJJIIJIHJJJJCFGIIJJJJJJIJJJJJIIIIHIIIHGFHHGFFFEFEEEEDEEDDCDDEEDDDDDDCCDDDDDDDDDC_Mismatch_0_Sense_+_Library_PoolT
ACATCAGGGGCTTAATTGCAATTTGGTTTCAATGAACGGGCACATTAAACTCGCCAAGCCTCTCTGATTTTGTCATCATCAAATCATCCCTTTA
>Frequency_3_QualityScore_EEFHHHHIFHBGHGFIHHECFGHHEDFEB?AFCHIJJIHIIIIIIIHBDGGEFIIJHCGFCEEEECBDDDBCCC?BBCAACCDDDCDCADEBA@_Mismatch_0_Sense_+_Library_PoolT
GACTACTGCAGCCACCTGATCACATCAGGGGCTTAATTGCAATTTGGTTTCAATGAACGGGCACATTAAACTCGCCAAGCCTCTCTGATTTTGT
>Frequency_3_QualityScore_EEHHGHHIIHGIIIJJIIJJJJEHIIJJJJIJIIHIICHIIJJHIIJJIEFHHFGGFEFFEEEDDDEDDDDEDDBACBBDDDDBC@CCDDDEDE_Mismatch_0_Sense_+_Library_PoolT
CAGGGGCTTAATTGCAATTTGGTTTCAATGAACGGGCACATTAAACTCGCCAAGCCTCTCTGATTTTGTCATCATCAAATCATCCCTTTATACA
>Frequency_3_QualityScore_FCGGHHHJJHICHIIIIJGHJHHIHIHIIHIIIJJJIJIHIJJJIIIJGIJJJIIIIIIIIIJJJIHIE?CDFFBCDEEDBDCCDDDDEDDDDD_Mismatch_0_Sense_+_Library_PoolT
GTGATGAAGAGTGTCAGGATGCTTCTCAGCAGAAGAAAATGGCATCCCTGGCCTATTCTGGAACTCCGACTACTGCAGCCACCTGATCACATCA
>Frequency_2_QualityScore_FFGFHHFICEEGHHIHIIHIHGIGGGIIHHIHIIJIICGGGIIIIJHDIIJGIJIJIJHHIIIIIIHGEDEEEEDEDACDDCCCDEDDDDCDCA_Mismatch_0_Sense_+_Library_PoolT
ATGAAGAGTGTCAGGATGCTTCTCAGCAGAAGAAAATGGCATCCCTGGCCTATTCTGGAACTCCGACTACTGCAGCCACCTGATCACATCAGGG
>Frequency_2_QualityScore_9CCBFEEDHFFFFEFIIIIHAEGCGGEGHFEGGGEEEHGGE=EEEGGGIIIGHIFEGGGAGGCBEFFGHFFEFCDFFEEBC<ACCCCACCCDCC_Mismatch_1_Sense_+_Library_PoolT
GGCTCTTCCCTCTGCAAAAGTTTCAAGCCATGTTTTCTGGTGATATCCTCATTAGCTTATTTTGGTCTTACATCATCATGGTGATGGATGATAA
>Frequency_2_QualityScore_FFHGGGFIGIIIIIIIJIJIGGIGIJIIIIIIGIFGHEGCFHICHEGIIIJIHIBFGGIIIJIIGEIIJHIIIIIIHFGGEEEEEEEEEEEEEE_Mismatch_0_Sense_+_Library_PoolT
CATGAATGTGATATGGCTCTTCCATCTGCAAAAGTTTCAAGCCATGTTTTCTGGTGATATCCTCATTAGCTTATTTTGGTCTTACATCATCATG
>Frequency_2_QualityScore_FFGHGGHJIIIIJGGIGEIIIJJHIIIIIIJJIEGIIIIIJJIIIGHIIHJJGIGGDBEGEECEEEEEDDDCDCCEDCDCCCCDBC@CCDDCCC_Mismatch_1_Sense_+_Library_PoolT
CCCTGGCCTATTGTGGAACTCCGACTACTGCAGCCACCTGATCACATCAGGGGCTTAATTGCAATTTGGTTTCAATGAACGGGCACATTAAACT
>Frequency_2_QualityScore_FFHHHHHJJJJJJIIJJIIJHIIIIIIJJIIIIGHIGHHGHHGGGGGGFFFFEEEEEEEBDDDEEDDDDCCDEEDDDDDCCCDEEDEEDDDEED_Mismatch_1_Sense_+_Library_PoolT
GAAAAAAAAATGTTGTTTGGAGATTCATGAATGTGATATGGCTCTTCCCTCTGCAAAAGTTTCAAGCCATGTTTTCTGGTGATATCCTCATTAG
>Frequency_2_QualityScore_ADCEGAFACEEDGECIIIFHHHFGGHICEGIIHIGHIIEDHFGHGGGHEAGFGIGIGFFCEEAA9ABA=??ACC??ACBAABCCCCCCBAACCC_Mismatch_0_Sense_+_Library_PoolT
ACCTGATCACATCAGGGGCTTAATTGCAATTTGGTTTCAATGAACGGGCACATTAAACTCGCCAAGCCTCTCTGATTTTGTCATCATCAAATCA
>Frequency_2_QualityScore_FFFHHGHJJIJIIJIIIIJJIGHHGIIGGGFIGFGHIIEGIIIHGGHGIIGHIEIIIJJIFDEDBCCCC?BBCDDDDDDEDDCECBCDEEECCC_Mismatch_0_Sense_+_Library_PoolT
CATCCCTTTATACAGAAATCGTATGCCTAGATGATCTTAGCATGCAGTGTTTGAAAAAAAAATGTTGTTTGGAGATTCATGAATGTGATATGGC
>Frequency_2_QualityScore_FFHHHHGIJJIJGHIJJJJJIIIJJJIJJIJJIJJJJJIJJIJIJJJJIJJJHIGIIHGHHGGFFFFFECEEEEEDDDDDDEDECDDDDDDCDC_Mismatch_0_Sense_+_Library_PoolT
ATTGCAATTTGGTTTCAATGAACGGGCACATTAAACTCGCCAAGCCTCTCTGATTTTGTCATCATCAAATCATCCCTTTATACAGAAATCGTAT
>Frequency_2_QualityScore_FFHHHHHJJJJJJGIJJJJJJJJJJJGIJFHIJJJJJJJJIJIIJIIIIJJJH?;BHGGFFFFEEEEEECDEC_Mismatch_0_Sense_+_Library_PoolT
TAGCTTATTTTGGTCTTACATCATCATGGTGATGGATGATAAAAAAGAAAAAAACTCATTGAAATTTTTATCA
>Frequency_2_QualityScore_FFHHHGHJJJJIJJJJJJJJJJJJJIJJIJJJJJJJJJJJIJJJJJJJIJJIIIIJJJIIJIIJJJJIIGGGHIHHGHHGFDDDDDDDECCDDD_Mismatch_0_Sense_+_Library_PoolT
CTCTGATTTTGTCATCATCAAATCATCCCTTTATACAGAAATCGTATGCCTAGATGATCTTAGCATGCAGTGTTTGAAAAAAAAATGTTGTTTG
>Frequency_2_QualityScore_FEGHGHHJJJJJJJJJIJJIJIIEEHIIIIIIJIIJJIIIIICHIIIIIJJGIGGGIACFGGFEEEEECDCDACCDDDDDDCCBCCCACAACDC_Mismatch_1_Sense_+_Library_PoolT
GTGGAACTCCGACTACTGCAGCCACCTGATCACATCAGGGGCTTAATTGCAATTTGGTTTCAATGAACGGGCACATTAAACTCGCCAAGCCTCT
>Frequency_2_QualityScore_FFHHHHHJJIJJJIJJJJIJIIJJIIIJJJHIJJJJJJIJJIJJJIHIIIIIIIHIIII>EFGFFEEEEECCDDDDDDDDDDDDDDDDDBDCDD_Mismatch_0_Sense_+_Library_PoolT
TTCTGGAACTCCGACTACTGCAGCCACCTGATCACATCAGGGGCTTAATTGCAATTTGGTTTCAATGAACGGGCACATTAAACTCGCCAAGCCT
>Frequency_2_QualityScore_FFHHHHHJJJIIIJJJJJJFIIIIIIIIIHIIJJJJJIJJJJJIJDGIIIIIJJJJIHIIJJJJJFGGIGHIIHGHHHGFFFFFEEEEEDCCDC_Mismatch_1_Sense_+_Library_PoolT
GTTTGGAGATTCATGAATGTGATATGGCTCTTCCCTCTGCAAAAGTTTCAAGCCATGTTTTCTGGTGATATCCTCATTAGCTTATTTTGGTCTT
>Frequency_2_QualityScore_ECCEGHDIIHGEGII8EEGIEGHGEEGGFIGFGIIIFHGHIIGCEDGGEE<CECGFACEGEAA>;==BB;9=?CA@;A>9:6;BACCCB?CCDC_Mismatch_0_Sense_+_Library_PoolT
CCGACTACTGCAGCCACCTGATCACATCAGGGGCTTAATTGCAATTTGGTTTCAATGAACGGGCACATTAAACTCGCCAAGCCTCTCTGATTTT
>Frequency_2_QualityScore_FFHHHHHJJJJJJJJJIJJIIIJJIJIIJJJJJJJJJJIJJJJJJJJJIJJJIIJJIJJIIIIIFGGGFGEEEEEEEDEEEEEDEDDDDCCCDD_Mismatch_0_Sense_+_Library_PoolT
CATTAAACTCGCCAAGCCTCTCTGATTTTGTCATCATCAAATCATCCCTTTATACAGAAATCGTATGCCTAGATGATCTTAGCATGCAGTGTTT
>Frequency_2_QualityScore_FFHHGHHJJJJJJJJJJIJJJJJJFHIIJJJJJJJJJJJIJJIJJJJJIHIIJIIJJJIJIIIIIEGGHGHHGGGGGGFFFDDCEDDDDAACCD_Mismatch_0_Sense_+_Library_PoolT
AAAGTTTCAAGCCATGTTTTCTGGTGATATCCTCATTAGCTTATTTTGGTCTTACATCATCATGGTGATGGATGATAAAAAAGAAAAAAACTCA
>Frequency_2_QualityScore_FFHHHHHJJIJIJJJJJIIJJJJJJIIJIIJJJJIJJIIIIJIIHIIJIJJIIJIJJJJHHHHHFFFFFCFCEEEECDCDDCDDDDCCDDDEDE_Mismatch_0_Sense_+_Library_PoolT
TTCAATGAACGGGCACATTAAACTCGCCAAGCCTCTCTGATTTTGTCATCATCAAATCATCCCTTTATACAGAAATCGTATGCCTAGATGATCT
>Frequency_2_QualityScore_FFHHGHHJJJJJJIIIIIIIIJJJJGGIJJJJIIJJIIIIIHIGIIIIIHHIIHHJIIFFIIIEECCDD?CCDCCDCCDCCCDEDDCECCEEED_Mismatch_0_Sense_+_Library_PoolT
AAATCATCCCTTTATACAGAAATCGTATGCCTAGATGATCTTAGCATGCAGTGTTTGAAAAAAAAATGTTGTTTGGAGATTCATGAATGTGATA
>Frequency_2_QualityScore_FFHGHGHJJIJGGHJJJIIJJIJIHIGIIIIJIIJJGIIIJHIJJJJJIIJJDGGHIJGHIIIIIIIIICEGGGEA?@BCDDEDDCCCCDDDDD_Mismatch_0_Sense_+_Library_PoolT
ATGTTTTCTGGTGATATCCTCATTAGCTTATTTTGGTCTTACATCATCATGGTGATGGATGATAAAAAAGAAAAAAACTCATTGAAATTTTTAT
>Frequency_2_QualityScore_FEHCFHEIIIJHIEHIIIIHGHHGIIIIIIHIIIIIJGIGIIJEHIIIJHIGIHFHHEAEGHEEEEECECDDCEECCAACBCCBCCCC_Mismatch_0_Sense_+_Library_PoolT
TGGTTTCAATGAACGGGCACATTAAACTCGCCAAGCCTCTCTGATTTTGTCATCATCAAATCATCCCTTTATACAGAAATCGTATGCC
>Frequency_2_QualityScore_FFHHHHGJIIIJIIHIIIJIGIIHIIJIJIJIJJJJJJIIEFIEGIHIJJIIGIIJIIIIGHHGIFIIIGIIHFGGGGEEGGECDADDEEEEED_Mismatch_0_Sense_+_Library_PoolT
GAGATTCATGAATGTGATATGGCTCTTCCATCTGCAAAAGTTTCAAGCCATGTTTTCTGGTGATATCCTCATTAGCTTATTTTGGTCTTACATC
>Frequency_2_QualityScore_EFHHHGHJJJJJJJJIIIJJJIIHDIICGIIJFHHIIIJIJFGHIIJIGGIIJIIHFFFFFFDEDCCCCCCDDEDDCECCEEEEFBCACACBAC_Mismatch_0_Sense_+_Library_PoolT
TTTATACAGAAATCGTATGCCTAGATGATCTTAGCATGCAGTGTTTGAAAAAAAAATGTTGTTTGGAGATTCATGAATGTGATATGGCTCTTCC
>Frequency_2_QualityScore_FFHHHHGJIJIJJJIIIIIIIGIIIIIIJIJJJIJJJJJJJJJJIJIIIIIJIIIIJIJGDEEEEECCCCCCDDDDDDECDDECADDEEEACCD_Mismatch_0_Sense_+_Library_PoolT
ATCCCTTTATACAGAAATCGTATGCCTAGATGATCTTAGCATGCAGTGTTTGAAAAAAAAATGTTGTTTGGAGATTCATGAATGTGATATGGCT
>Frequency_2_QualityScore_FFHHHHHJJJJJJJJIIJJJJJJJJIJJIJJJJJJJJIJJJJIIJIJJJJJIIHIIHHGGGFFFFEEEEEEACDCEDEDDDDDBCCDCDDCDDD_Mismatch_1_Sense_+_Library_PoolT
ATCCCTGGCCTATTGTGGAACTCCGACTACTGCAGCCACCTGATCACATCAGGGGCTTAATTGCAATTTGGTTTCAATGAACGGGCACATTAAA
>Frequency_2_QualityScore_FFGHHHHJJJJJJIJIJJJJJJIJJIJJJJJJJJJJJJJIJJIJJJJJJJIIHIIHHHGGGGFEEEEEEDDEDDDDDDDDDDDDACEEDDDCDD_Mismatch_0_Sense_+_Library_PoolT
GATGCTTCTCAGCAGAAGAAAATGGCATCCCTGGCCTATTCTGGAACTCCGACTACTGCAGCCACCTGATCACATCAGGGGCTTAATTGCAATT
>Frequency_2_QualityScore_EFHGHHHJJJIIIJJJIJJJJIJIIJJJJIJJJIJJJIJIJIIIIIIJH>A<?E?D@EGEC?CI>@CGH?A?CGGHGHHHDDDDBB5=A;@CCA_Mismatch_0_Sense_+_Library_PoolT
TCTGATTTTGTCATCATCAAATCATCCCTTTATACAGAAATCGTATGCCTAGATGATCTTAGCATGCAGTGTTTGAAAAAAAAATGTTGTTTGG
>Frequency_2_QualityScore_EFHHHHHIJJIIIGGIIIJIIJJJJEGIGIIIIEGHIIEGGGIGIGIIHGECEGGGFCECEECCDEEEDCDBCCCCB=ACCCCCDDDDDBDDCC_Mismatch_0_Sense_+_Library_PoolT
TCTTAGCATGCAGTGTTTGAAAAAAAAATGTTGTTTGGAGATTCATGAATGTGATATGGCTCTTCCATCTGCAAAAGTTTCAAGCCATGTTTTC
>Frequency_2_QualityScore_FFHGHHHIGIGEIGDEGCEGIIIIGIFE:BFIIIIGIECGEHEIHHGFIIGIGIIIGECAFHCGEIGIIGGGIF?EDGHHGD?CECED?BDDCD_Mismatch_0_Sense_+_Library_PoolT
ATTCATGAATGTGATATGGCTCTTCCATCTGCAAAAGTTTCAAGCCATGTTTTCTGGTGATATCCTCATTAGCTTATTTTGGTCTTACATCATC
>Frequency_2_QualityScore_FFHHHHHJJIIJJIJJJJIJGHIJJJJJJJJJHIIJJJIJGGGIIIIJJIIIJIIGIIIIGGFGGFGGGFEFGFFFFEEEC?CCCCECEECEDD_Mismatch_2_Sense_+_Library_PoolT
GGCTCTTCCATCTGCAAAAGTTTCAAGCCATGTTTTCTGGTGATACCCTTATTAGCTTATTTTGGTCTTACATCATCATGGTGATGGATGATAA
>Frequency_2_QualityScore_FFGHHGHIIIIHGFHIGIIIGHIEDI;EBGGIJJICIHEHIGGEGEHFHIIIEBDEGGHEHGGCGEFBC<>CCACCCCCC?CDCDCCBB>BDD@_Mismatch_0_Sense_+_Library_PoolT
GAATTATGCAAGGTTCCTGCTGGAGGTCCAACACGATCTGGAAAAAGCTGAGGAATATTATGGGAGGGCCATACTAGCCAGTCCTGGCGATGGG
>Frequency_2_QualityScore_FFHHHHHJJJJJJIIIJJJJJIJCIIIJIJJJJJJJJJJIIEGIIEGIIJHIIIIJIIIGHIIIJIIJJHHFDDDDEEDDDDDCDDDDDCDEDC_Mismatch_0_Sense_+_Library_PoolT
TCATCATCAAATCATCCCTTTATACAGAAATCGTATGCCTAGATGATCTTAGCATGCAGTGTTTGAAAAAAAAATGTTGTTTGGAGATTCATGA
>Frequency_2_QualityScore_FFHHHHHJJJGHIJJIJJJJJJJJIJJIJJJJJJIIIJIJIJJJIJJIJIIIIIIIHHGGGGGFFEEEEEEEEDEDDCDDCECDBCDDDDCCDD_Mismatch_0_Sense_+_Library_PoolT
TGCAATTTGGTTTCAATGAACGGGCACATTAAACTCGCCAAGCCTCTCTGATTTTGTCATCATCAAATCATCCCTTTATACAGAAATCGTATGC
>Frequency_2_QualityScore_FCHGHFHIIIIJIIGHIEIIIGIIGGGIHIIIIIIHHIJIIGIHIGGIHHIGEEHCGIII=BFIFIHHGDGC>BEEFEDEECBB=>CCCCCCCC_Mismatch_0_Sense_+_Library_PoolT
CAGATGCTTACTATAGGAAAATGCTGCAAGCTGATCCTGGCAACCCACTTCTGTTAACGAATTATGCAAGGTTCCTGCTGGAGGTCCAACACGA
>Frequency_2_QualityScore_FFHHHHHJJJJJJJJJJJJIJJIIJJJJJJJJIJIJJJIJJIJJIJJJIIJIJJJJIIJIHHHGFFFFFEEEEEEECDDCDCDEEDDDCDDDDD_Mismatch_1_Sense_+_Library_PoolT
GCTTCTCAGCAGAAGAAAATGGCATCCCTGGCCTATTGTGGAACTCCGACTACTGCAGCCACCTGATCACATCAGGGGCTTAATTGCAATTTGG
>Frequency_2_QualityScore_FEHHHHHJJJIIIIGIIIIJJJIIJIIJJJJGIIIIJIJIIJGIJIIJFGHHHGFFEEEEECDEDCCECDCCDEECCDDDCDDDCDDDDCC_Mismatch_0_Sense_+_Library_PoolT
AATCGTATGCCTAGATGATCTTAGCATGCAGTGTTTGAAAAAAAAATGTTGTTTGGAGATTCATGAATGTGATATGGCTCTTCCATCTGCA
>Frequency_2_QualityScore_FFGHCGHIIGFII?GHIIGHIEG5EEHGIIGIIGJJIIIIIIHIHEGFIGHFIIIIIIIJIIIIIIGIHHGGG=@DEEECACD?CCDDCDDA<?_Mismatch_0_Sense_+_Library_PoolT
GGAGTGCTGAAGGTGATGAAGAGTGTCAGGATGCTTCTCAGCAGAAGAAAATGGCATCCCTGGCCTATTCTGGAACTCCGACTACTGCAGCCAC
>Frequency_2_QualityScore_FFHHHHHJIJJHIGIJHJIIIJIJJJJJJIIIIHIIIJJJIIIIIIIIIIHHGHGEFCFEDEEEEECCBADDEECCCDDDDDDDEDDCDD_Mismatch_0_Sense_+_Library_PoolT
ATCGTATGCCTAGATGATCTTAGCATGCAGTGTTTGAAAAAAAAATGTTGTTTGGAGATTCATGAATGTGATATGGCTCTTCCATCTGCA
>Frequency_2_QualityScore_FFHHHHHJJJJIJJJJIIIJJJJIJGIIIJJJJJIIJIIJJJIJJIGIHIGGGGGGEEEEEEECEEEEEEDDDCDDDDDCDDDDDDCDD@CDEE_Mismatch_1_Sense_+_Library_PoolT
ATGCCTAGATGATCTTAGCATGCAGTGTTTGAAAAAAAAATGTTGTTTGGAGATTCATGAATGTGATATGGCTCTTCCCTCTGCAAAAGTTTCA
>Frequency_2_QualityScore_FFHHHHHJJJGIIJIJJJJJIJJIJJJJJJJJJJJHIJJIIIIJJJJIIJJEFGIIIJJIJJIIIIIGIGGGGFA=;BCCCEDDCCDDDDDDDD_Mismatch_0_Sense_+_Library_PoolT
TGTTTTCTGGTGATATCCTCATTAGCTTATTTTGGTCTTACATCATCATGGTGATGGATGATAAAAAAGAAAAAAACTCATTGAAATTTTTATC
>Frequency_2_QualityScore_DEHHGHHIIJIJJJJJJJIIIIIIIJJJJJJIIIIIIIIIIIGGGGGGCGEEEEEEEEEEDDDDDDDD9=ADEDDDDDDDACDDDDDDBCDCEE_Mismatch_1_Sense_+_Library_PoolT
GCAGTGTTTGAAAAAAAAATGTTGTTTGGAGATTCATGAATGTGATATGGCTCTTCCCTCTGCAAAAGTTTCAAGCCATGTTTTCTGGTGATAT
>Frequency_1_QualityScore_FFHHHHFJJJJJIJJJJJJJJJJJJJJJJJJJJJJJJJJJJJJJJIJJJJJGFB?FB@<EEHAAGIIGAEHEGHGHHFHGFFCDDDDCCDDDDD_Mismatch_0_Sense_+_Library_PoolT
TCTCTGATTTTGTCATCATCAAATCATCCCTTTATACAGAAATCGTATGCCTAGATGATCTTAGCATGCAGTGTTTGAAAAAAAAATGTTGTTT
>Frequency_1_QualityScore_FFHHHHHJJJJJJJJJJHIGIJGIJJJJJJIIJIIIJJJJIIIIHHIIIIJIJJIJ@B@3B87/=CH477@=>CHHEB@DEFC_Mismatch_0_Sense_+_Library_PoolT
AAGCCTCTCTGATTTTGTCATCATCAAATCATCCCTTTATACAGAAATCGTATGCCTAGATGATCTTAGCATGCAGTGTTTGA
>Frequency_1_QualityScore_DDDHGHBHGIIIII@HIGHGHGCHGIICCEAGHGGIG@FHHIIHIGIHGCGGDDGAHHI@EGHIIHEHHCCH>CBCF@@CCEECCCCB@?B@BC_Mismatch_0_Sense_+_Library_PoolT
CAAGCCTCTCTGATTTTGTCATCATCAAATCATCCCTTTATACAGAAATCGTATGCCTAGATGATCTTAGCATGCAGTGTTTGAAAAAAAAATG
>Frequency_1_QualityScore_FFHHHHGIIJJIJIJJJJGGJJJJJJIIJJJJIJJJJCHIJJJJJJJJJJJIIJIJHHHHHHFFFFFFFCEEEEEDDDDDDDDDCCDDDECDDD_Mismatch_0_Sense_+_Library_PoolT
CAATGAACGGGCACATTAAACTCGCCAAGCCTCTCTGATTTTGTCATCATCAAATCATCCCTTTATACAGAAATCGTATGCCTAGATGATCTTA
>Frequency_1_QualityScore_FFHHHHDGHHJJJGIJIJJIIIJJJJJIJJJJJJGIJJJJJJJJIJIJIIJJJIJJIJIJJJJHHFFFFEEEEEDDDDDDDDDEDDDDDDDDDD_Mismatch_1_Sense_+_Library_PoolT
GAAGAGTGTCAGGATGCTTCTCAGCAGAAGAAAATGGCATCCCTGGCCTATTGTGGAACTCCGACTACTGCAGCCACCTGATCACATCAGGGGC
>Frequency_1_QualityScore_FFHHHHHJJJJJJJJJJJJJJJJJJJJJJJJJJJJJJJIJJJJJJJJJJJIJJJJJJJJHHHHHFFFFFFEEEEEEDDDDDDD_Mismatch_0_Sense_+_Library_PoolT
TCAATGAACGGGCACATTAAACTCGCCAAGCCTCTCTGATTTTGTCATCATCAAATCATCCCTTTATACAGAAATCGTATGCC
>Frequency_1_QualityScore_FFHHHHHJJJJJJJIJJJJJGIJJJJJJJJJJJJJJJJJJJJJJJJJJJJJJHHHHHFFFFFFEEEEEECDDDDDDDDDDDDDDDDDDDEDED>_Mismatch_0_Sense_+_Library_PoolT
GGGGCTTAATTGCAATTTGGTTTCAATGAACGGGCACATTAAACTCGCCAAGCCTCTCTGATTTTGTCATCATCAAATCATCCCTTTATACAGA
>Frequency_1_QualityScore_FFHHHHHJJJJIJJJIIJIGIIJIIIJJIJJJJJJJIJJJIJJIHGHIIJJJJJIJIFFDEDDDDDBDDBDDDDCDDEDDDEDDDEDEECCBCD_Mismatch_0_Sense_+_Library_PoolT
TCCCTTTATACAGAAATCGTATGCCTAGATGATCTTAGCATGCAGTGTTTGAAAAAAAAATGTTGTTTGGAGATTCATGAATGTGATATGGCTC
>Frequency_1_QualityScore_FFHHHHHJJJJJJJJJGIJIIJJIIJJJJJJJIJJJJJIHHIJJJJJIGHIJHHGEHH_Mismatch_0_Sense_+_Library_PoolT
AAAAAAGAAAAAAACTCATTGAAATTTTTATCATTTATGTTATTTTATATGGTTGTGA
>Frequency_1_QualityScore_FDFHFHHIJGJJJGEHHHHIJJJJIIIIIIIJJJIAGIIJIIJBFDFCDHEFGDGGHHICGHIGHGGGC=?CHCAC;B?@CBACECE@;>DC@C_Mismatch_0_Sense_+_Library_PoolT
GTTGAGGTTGCCTCAGATGATTGCAATGTTCTTGGATCATATGCCCATTTTATATGGAGTGCTGAAGGTGATGAAGAGTGTCAGGATGCTTCTC
>Frequency_1_QualityScore_FFHHHHHJJJJJIJJJJJJIJJJIJIJJJJJJJJJFFIIJJJJJJJJJJIJ?FHIIJJJJJJJHJJJJJJHEHHGHFFFFFFFEEEDEDDDEEE_Mismatch_1_Sense_+_Library_PoolT
AATGTTGTTTGGAGATTCATGAATGTGATATGGCTCTTCCCTCTGCAAAAGTTTCAAGCCATGTTTTCTGGTGATATCCTCATTAGCTTATTTT
>Frequency_1_QualityScore_FFHHHHHJJJJJJJJJJJJJIJJJGIJJJJJJJJJJDHIJIIJJJJJJFIHIJIJJHFFHFHFFDDABD?CDDDDDCDDEDDDDEEDDDDDDCC_Mismatch_1_Sense_+_Library_PoolT
ACACCTGATCACATCAGGGGCTTAATTGCAATTTGGTTTCAATGAACGGGCACATTAAACTCGCCAAGCCTCTCTGATTTTGTCATCATCAAAT
>Frequency_1_QualityScore_BD<AFF<A?AFEEGIIIIIIIBHGBHFHIGIDEHHI@AGGDFHEGICDFFHGHG?FGHDHHGEHIEACA?A68>@;AACCCACCCCC<ACD_Mismatch_0_Sense_+_Library_PoolT
TTCTGGTGATATCCTCATTAGCTTATTTTGGTCTTACATCATCATGGTGATGGATGATAAAAAAGAAAAAAACTCATTGAAATTTTTATCA
>Frequency_1_QualityScore_FDFHHHHIIGIIICCB?EB<FGII?DDGGHIIIGGFHGIGGIGGGIHFFFCDEECECBCC<CC>CDCCCCCCDDDDFCCCCCCCCCACCCCCCA_Mismatch_0_Sense_+_Library_PoolT
GAAATCGTATGCCTAGATGATCTTAGCATGCAGTGTTTGAAAAAAAAATGTTGTTTGGAGATTCATGAATGTGATATGGCTCTTCCATCTGCAA
>Frequency_1_QualityScore_FFHHHHHJJJJJAFHIJJJJJDHIIIJJIJGGHGGHBEHHHHHGFHFFFFFFCEEE_Mismatch_0_Sense_+_Library_PoolT
ACATCATCATGGTGATGGATGATAAAAAAGAAAAAAACTCATTGAAATTTTTATCA
>Frequency_1_QualityScore_DFBDAH?BEEHIIIIIAHIIIIIHGDCHGDCHHIGB>@CG_Mismatch_0_Sense_+_Library_PoolT
GATGGATGATAAAAAAGAAAAAAACTCATTGAAATTTTTA
>Frequency_1_QualityScore_FFHHGHHJJJJJJJJJJJJJJJJJIJJJJJIJJJJJJJJJJJJJJJJJJJJJJIJIIGHIJJJIJHHFH;>))7)).;AE;>>C@@CCCCDCDD_Mismatch_2_Sense_+_Library_PoolT
CATTAAACTCGCCAAGCCTCTCTGATTTTGTCATCATCAAATCATCCCTTTATACAGAAATCGTATGCCTAGATGATCTTAGCATGCAATATTT
>Frequency_1_QualityScore_FFHHHGHJHIIIJJJJJJJJJJJJIB??GHGCHHIGHIJIIJIJGDFEGIJJJIIIIGFBD@DE@ADDDD=(:>CDEDDDEDAC@CFDCAA?CC_Mismatch_0_Sense_+_Library_PoolT
CCCTTTATACAGAAATCGTATGCCTAGATGATCTTAGCATGCAGTGTTTGAAAAAAAAATGTTGTTTGGAGATTCATGAATGTGATATGGCTCT
>Frequency_1_QualityScore_DDCFH?FGGGGIGIJEGBEA@\)).)=);B@B@@>;_Mismatch_2_Sense_+_Library_PoolT
GGATGATAAAAAAAAAAAAAACTCATTGAAATTTTA
>Frequency_1_QualityScore_DFFFHHHIIIEFI>IHIHHHIGIIIHDGFCGIBGGGIIIIGIIIIHHEEEHHHB@CDFFFEDE:@AC>A@@CDDDDDD>_Mismatch_1_Sense_+_Library_PoolT
AGATGATCTTAGCATGCAGTGTTTGAAAAAAAAATGTTGTTTGGAGATTCATGAATGTGATATGGCTCTTCCCTCTGCA
>Frequency_1_QualityScore_FFGHHHHJJJJJJJJIGHIJJJJJJJIJJJJJIJJIJJJJJJIJIIJJJJ_Mismatch_0_Sense_+_Library_PoolT
GATAAAAAAGAAAAAAACTCATTGAAATTTTTATCATTTATGTTATTTTA
>Frequency_1_QualityScore_@DF<<DC<ACGIE@DGEDD9??BGHD?BCFGGIG;78@C==CGGGECE>AE@CDBEECCA@@>5>CCCCDCACBCCC@AC?CCCCCCCCEECEE_Mismatch_0_Sense_+_Library_PoolT
GTGTTTGAAAAAAAAATGTTGTTTGGAGATTCATGAATGTGATATGGCTCTTCCATCTGCAAAAGTTTCAAGCCATGTTTTCTGGTGATATCCT
>Frequency_1_QualityScore_DDFDHADGFGEH>EEGHC>F@??39?9CFCGBG4BB@DGH;8B*=CC=F=@G>CH7@DHCCE>BEAC@>ACCCB@ABBACCCDCC>>:4@_Mismatch_0_Sense_+_Library_PoolT
AAGAGTGTCAGGATGCTTCTCAGCAGAAGAAAATGGCATCCCTGGCCTATTCTGGAACTCCGACTACTGCAGCCACCTGATCACATCAGG
>Frequency_1_QualityScore_FDABAAAEBAEHIIIEGIGHGHEHIIGIFEEHIIIIIIIIIIIIIIGIIIIIGHDEFHIIIAHIDAEHHECCEFEFFFCCEFEEC_Mismatch_0_Sense_+_Library_PoolT
CCAAGCCTCTCTGATTTTGTCATCATCAAATCATCCCTTTATACAGAAATCGTATGCCTAGATGATCTTAGCATGCAGTGTTTGA
>Frequency_1_QualityScore_FFHHHHHIIIIJJJIJIJJIIHIGHJHJJJJGIIJJJJIIIIIIJJJIIJIJJIHHFDFFFDEEDDDCDCDDDDCDDDCEDDCDACBDCDDDDD_Mismatch_2_Sense_+_Library_PoolT
TTATACAGAAATCGTATTCCTAGATGATCTTAGCATGCAGTGTTTGAAAAAAAAATGTTGTTTGGAGATTCATGAATGTGATATGGCTCTTCCC
>Frequency_1_QualityScore_FFHHHHFIJJJJJIHHEGHIHGHHGGIBGHIIJGIJJJII?GIGHIIIIIIJFEGIJIIJGHGIJEIII@GFHFGGGFFFFFFFD=CEDDDDDC_Mismatch_1_Sense_+_Library_PoolT
GAGATTCATGAATGTGATATGGCTCTTCCCTCTGCAAAAGTTTCAAGCCATGTTTTCTGGTGATATCCTCATTAGCTTATTTTGGTCTTACATC
>Frequency_1_QualityScore_FFHGHGHJJJJJJJJJJJJJJHGFIGJIJHIJJJIJIJGHIIJIIJJJFFHIIJJGIIIJIJJIGIIIJHHHHFFFDEFEEDEEDDDDDDDDCC_Mismatch_0_Sense_+_Library_PoolT
CTTGGATCATATGCCCATTTTATATGGAGTGCTGAAGGTGATGAAGAGTGTCAGGATGCTTCTCAGCAGAAGAAAATGGCATCCCTGGCCTATT
>Frequency_1_QualityScore_FFHHHHGGGGHHJIJHIIIIIJIIJJJJGIHIJJJIGIDGHIIJJIIIIHGIEI@HGJGEIIJJHHEHHEDFFFDBC_Mismatch_1_Sense_+_Library_PoolT
AAAAATGTTGTTTGGAGATTCATGAATGTGATATGGCTCTTCCCTCTGCAAAAGTTTCAAGCCATGTTTTCTGGTGA
>Frequency_1_QualityScore_FFHHHHHJJJJJJJJGHHJJJJJJJJJIJJJFGHIJJJJJJJJJJJJJJJIJJJJHHHHFFFFFFEEEECEDDDEEEFEFDFEE_Mismatch_0_Sense_+_Library_PoolT
ATTAGCTTATTTTGGTCTTACATCATCATGGTGATGGATGATAAAAAAGAAAAAAACTCATTGAAATTTTTATCATTTATGTTA
>Frequency_1_QualityScore_DDHHFFHIIEHGIIG:CDGIIIIIEEHGIGGGICH9FEHIGGHGEIGIIIIGIICHIGIGIIIDEHHCEC_Mismatch_0_Sense_+_Library_PoolT
ACATTAAACTCGCCAAGCCTCTCTGATTTTGTCATCATCAAATCATCCCTTTATACAGAAATCGTATGCC
>Frequency_1_QualityScore_FFHHHHHJJJFIJJGIGIJJIIIJJBGIIIIJJIJJJGIJJJIJJDGH_Mismatch_0_Sense_+_Library_PoolT
GATATGGCTCTTCCATCTGCAAAAGTTTCAAGCCATGTTTTCTGGTGA
>Frequency_1_QualityScore_FFHHHHHJJJJJJFHIJJJJJJJJJJJJJJJJJJJJJJJIJJJIIJJIJIIJJIIJJHHHHHHHFFFFDDEEEEEEDDDDDDEDECDDDDDDDB_Mismatch_0_Sense_+_Library_PoolT
AATTGCAATTTGGTTTCAATGAACGGGCACATTAAACTCGCCAAGCCTCTCTGATTTTGTCATCATCAAATCATCCCTTTATACAGAAATCGTA
>Frequency_1_QualityScore_FFDHHGHJJIIIJIJJJIJJJIIJJJJJJJFIJIIJJIJJJGJJGCHIIJJIHHFFFFFFECDEDDDDDDDEDDDDDDDDDDDDC@CDDDDCDD_Mismatch_2_Sense_+_Library_PoolT
GAGGCTTCTCAGCAGAAGAAAATGGCATCCCTGGCCTATTGTGGAACTCCGACTACTGCAGCCACCTGATCACATCAGGGGCTTAATTGCAATT
>Frequency_1_QualityScore_FEHFHHHJJJGIJJIFHGIJJJIIGIHIGIHHIJIDGHIIJIIIIGHIIIIJHDGGHIIIBGIJGGGGIHHIGHIHCEHHHFFFFFF_Mismatch_0_Sense_+_Library_PoolT
TTCCATCTGCAAAAGTTTCAAGCCATGTTTTCTGGTGATATCCTCATTAGCTTATTTTGGTCTTACATCATCATGGTGATGGATGAT
>Frequency_1_QualityScore_DDFDFCFB;A@?BF>FF3A<CB8?00?GDGB3BD?FFFEEBFFCFFC;F=3C;CDFEE=A>=?B@B7;;;>;;;6@(>(5(5?<?<@?BB33::_Mismatch_1_Sense_+_Library_PoolT
GGGCCATACTAGCCAGTCCTGGCGATGGAGATGTCCTCTCTCTTTATGCCAATTTTATATGGGATGTTCATAAAGATGCACCTCGTGCAGAATC
>Frequency_1_QualityScore_FFHHHHHJJJJJJJJJJJJJJJJIJJJJJJJJJJJJJJJIGIIJJJJJJJJJIIJJIJJIIHHHHFFFFFDEEEEE3>CDDDDEDDDDACCCDD_Mismatch_0_Sense_+_Library_PoolT
ATTAAACTCGCCAAGCCTCTCTGATTTTGTCATCATCAAATCATCCCTTTATACAGAAATCGTATGCCTAGATGATCTTAGCATGCAGTGTTTG
>Frequency_1_QualityScore_FFHHHHHJJJJJJJJJJJJJJJJJJJJGJJJJJJJJJJJJJIJJJJJJJJJJHHHHHHFDFFFFFADEEFDEDDDDDDDDDDDDDDDDDCDDDD_Mismatch_0_Sense_+_Library_PoolT
GGCCTATTCTGGAACTCCGACTACTGCAGCCACCTGATCACATCAGGGGCTTAATTGCAATTTGGTTTCAATGAACGGGCACATTAAACTCGCC
>Frequency_1_QualityScore_FFHHHHHJJCGHJJJJJIJCHHIIIJGHIIJJJJJJJJJJIJIIJJIIJJJJJJJJJJJJJJJJIJIJHHHHHHFFFDDDDDDDCDDDDDDDDC_Mismatch_0_Sense_+_Library_PoolT
TGCTGAAGGTGATGAAGAGTGTCAGGATGCTTCTCAGCAGAAGAAAATGGCATCCCTGGCCTATTCTGGAACTCCGACTACTGCAGCCACCTGA
>Frequency_1_QualityScore_DFHHHHHJJJJJJJJJHJJJJJJJJJEHIJJJJJJJJJJJIJFHIJJJJJJJJJIJJJJJJJHIIJJJIIHJHHHHGHHFFFFFFEDDDEDEDD_Mismatch_1_Sense_+_Library_PoolT
TGGAGATTCATGAATGTGATATGGCTCTTCCCTCTGCAAAAGTTTCAAGCCATGTTTTCTGGTGATATCCTCATTAGCTTATTTTGGTCTTACA
>Frequency_1_QualityScore_DFFHGHFEHHIIIIJGIIIIJIIJEEHHGEIIIFHGIJIJHIIIGGGIIICCHHIGHHH_Mismatch_1_Sense_+_Library_PoolT
CCTGATCACATCAGGGGCTTAATTGCAATTTGGTTTCAATGAACGGGCACATTAAACTA
>Frequency_1_QualityScore_FFHHHDFHIJIJHGIJIIGHHGHIJIDIJIJJJJIJJJJJIIIIJJIJIJHIJIIEEIIIHGHFFDEECCDDDDDDDDDCDDEDCCDCCCDDDD_Mismatch_0_Sense_+_Library_PoolT
AAGAGTGTCAGGATGCTTCTCAGCAGAAGAAAATGGCATCCCTGGCCTATTCTGGAACTCCGACTACTGCAGCCACCTGATCACATCAGGGGCT
>Frequency_1_QualityScore_FFHHBF?FHEGGIHGGHIBG>DGICHCGIJIJIJIJGJGGIJJIJIJIIIIIJGHEFFDD<>=ABDDDD;>CCDDDCAC?9<CC@AC@>@BB>@_Mismatch_0_Sense_+_Library_PoolT
AAAATGGCATCCCTGGCCTATTCTGGAACTCCGACTACTGCAGCCACCTGATCACATCAGGGGCTTAATTGCAATTTGGTTTCAATGAACGGGC
>Frequency_1_QualityScore_FFGDDDAEGGGHGCGGHC>FHII>B>FHECHH*BF>BGHIIIIDGGHBE;B@7=B9?ACC3;(;;3;A>@:>C>B@,><<(+>CDCCDDDCCCD_Mismatch_1_Sense_+_Library_PoolT
AAATCGTATGCCTAGATGATCTTAGCATGCAGTGTTTGAAAAAAAAATGTTGTTTGGAGATTCATGAATGTGATATGGCTCTTCCCTCTGCAAA
>Frequency_1_QualityScore_FFHHHHHJJJJJJJJJJJJJJJJJJJJJJJJJJJBIIJJJJJJJJJJJIJJJJJJJJJHHHHHEFFFFFDEEDDDDDDDDDDDDDDEDEDDDDD_Mismatch_0_Sense_+_Library_PoolT
TGAACGGGCACATTAAACTCGCCAAGCCTCTCTGATTTTGTCATCATCAAATCATCCCTTTATACAGAAATCGTATGCCTAGATGATCTTAGCA
>Frequency_1_QualityScore_DEFHHHHJJJJJJJJJJHJJJJJJJJJJJJJJJC??9B?99FEI<?BFDGGCHCGGHIJJHGCEE>BBDCDCCDDDDDCCDDDDDDDDCDDCEE_Mismatch_0_Sense_+_Library_PoolT
TCAAATCATCCCTTTATACAGAAATCGTATGCCTAGATGATCTTAGCATGCAGTGTTTGAAAAAAAAATGTTGTTTGGAGATTCATGAATGTGA
>Frequency_1_QualityScore_FFHHGDDGGIGGHEJJIGJJIHI>_Mismatch_0_Sense_+_Library_PoolT
GTTTCAAGCCATGTTTTCTGGTGA
>Frequency_1_QualityScore_FFFHHHHJJGIIJJIIHGGJIJJJJIJJJJJIJJIJJJJJJJJJJJJJI_Mismatch_0_Sense_+_Library_PoolT
ATAAAAAAGAAAAAAACTCATTGAAATTTTTATCATTTATGTTATTTTA
>Frequency_1_QualityScore_FFHHHHHIJJJJJJJJGHBFHEIIIIJJIJJJJIA??9B?9:BHI*?9EDFDGGFHEGGHIJJIJJHDDBCDDDDDDDDDDDDDDDDDDDEDCE_Mismatch_0_Sense_+_Library_PoolT
ATCAAATCATCCCTTTATACAGAAATCGTATGCCTAGATGATCTTAGCATGCAGTGTTTGAAAAAAAAATGTTGTTTGGAGATTCATGAATGTG
>Frequency_1_QualityScore_FFGHHHHIJJJJIJJIJIJIFJFGAHIJJJJJJJJIJHJJJJIJJIGIJJJICHJJJJHHHHHHFFFFFDDDDDDDDDCDDDDDDDDBDDDDDD_Mismatch_0_Sense_+_Library_PoolT
TCTGGAACTCCGACTACTGCAGCCACCTGATCACATCAGGGGCTTAATTGCAATTTGGTTTCAATGAACGGGCACATTAAACTCGCCAAGCCTC
>Frequency_1_QualityScore_D::A+AAAEEEE@<<+<<33<<FDE?B*CD@DF_Mismatch_0_Sense_+_Library_PoolT
CATCCCTTTATACAGAAATCGTATGCCTAGATG
>Frequency_1_QualityScore_FFHHHGHJJJJJJJJJJFHJJJJJJJJJJJJJIJIJJJJJJJIJJJJJJJHHHHHHFFFFFFFDEEEEECDFDDCCDDDDDCCDEDCDDDD_Mismatch_0_Sense_+_Library_PoolT
ATGATCTTAGCATGCAGTGTTTGAAAAAAAAATGTTGTTTGGAGATTCATGAATGTGATATGGCTCTTCCATCTGCAAAAGTTTCAAGCCA
>Frequency_1_QualityScore_FFHHHHHJJJJJJJJJJJJJGIJJJJJJJJJJJJIIIHIIJGIIJJJJJJHHHHHHFFFFDEEEEEDEDDDEDCDEEEECCDDDCDDDDEDDDD_Mismatch_0_Sense_+_Library_PoolT
CAGAAATCGTATGCCTAGATGATCTTAGCATGCAGTGTTTGAAAAAAAAATGTTGTTTGGAGATTCATGAATGTGATATGGCTCTTCCATCTGC
>Frequency_1_QualityScore_FFHHHHHJJJJIJGHJJJJIJJCGHIIJJIGGEGHIIJJJJJGIJJJJIIJJJGIJJJJJGGIJJJJJJHIHHHGEFFFFFDDEEEDDDBDDDD_Mismatch_1_Sense_+_Library_PoolT
ATTTTATATGGAGTGCTGAAGGTGATGAAGAGTGTCAGGATGCTTCTCAGCAGAAGAAAATGGCATCCCTGGCCTATTGTGGAACTCCGACTAC
>Frequency_1_QualityScore_FFHHHHHJIIIIJ:CFHIIGGHC:B9?DHEGIJDIIGIGIJJBGHGEGGIIIGEBEHEHFFFFFECEEEC@CDDDDDDDDDDDBCDDDDDDBBD_Mismatch_1_Sense_+_Library_PoolT
GGAGTGCTGAAGGTGATGAAGAGTGTCAGGATGCTTCTCAGCAGAAGAAAATGGCATCCCTGGCCTATTGTGGAACTCCGACTACTGCAGCCAC
>Frequency_1_QualityScore_FFHGHFHGHIIHIJJJJIIJIJCHFGIJJGHIICFGHIIJHHI?DGGGIJFGGHGIJJJEHJGHAAHEIDH>EHHGHFFFDCBEEEDDDEEEDC_Mismatch_0_Sense_+_Library_PoolT
ATCATATGCCCATTTTATATGGAGTGCTGAAGGTGATGAAGAGTGTCAGGATGCTTCTCAGCAGAAGAAAATGGCATCCCTGGCCTATTCTGGA
>Frequency_1_QualityScore_FDHGHHHJIJJJIIGGHJGGJIIJIIIIGIJJJIF><>>;>@@6>C;@CCD>5:3>ADC>>CFDB_Mismatch_2_Sense_+_Library_PoolT
ACATCATCATGGTGATGGATGATAAAAAAAAAAAAAGCTCATTGAAATTTTTATCATTTATGTTA
>Frequency_1_QualityScore_EFDDHHGJJJGHHIIJJIIJJIBGGIIJJJJIIJJGIGHEHJJEIIGHGGCHIJIJ=CEEEHHHDDDBBACBDDDDC@ACDCBDDDB?BBDDDD_Mismatch_1_Sense_+_Library_PoolT
TGGAACTCCGACTATTGCAGCCACCTGATCACATCAGGGGCTTAATTGCAATTTGGTTTCAATGAACGGGCACATTAAACTCGCCAAGCCTCTC
>Frequency_1_QualityScore_FFHHHHHJJIJIJJJJIEGHJIJJIIGGHGIJJJJJJJJJIDHFGIIIJGGHHFFFFFFFEEEECEEEDFDCDDDDDDCCFDDDDDDDCD::AD_Mismatch_0_Sense_+_Library_PoolT
TATGCCTAGATGATCTTAGCATGCAGTGTTTGAAAAAAAAATGTTGTTTGGAGATTCATGAATGTGATATGGCTCTTCCATCTGCAAAAGTTTC
>Frequency_1_QualityScore_FFHHHHHJJJJJJJJJJJCHFHHIHIIJJJIHJJJJIIJJJJIHIJHHHHHHFFFFFFDCEEEEEEEDDDDDDEEFDEEFDDDDDDD_Mismatch_0_Sense_+_Library_PoolT
GGTCTTACATCATCATGGTGATGGATGATAAAAAAGAAAAAAACTCATTGAAATTTTTATCATTTATGTTATTTTATATGGTTGTGA
>Frequency_1_QualityScore_DDHHGFFGIGHIHHCFGECHHHHEIGIIIGIIIGIIIIEGGIJHG?FD<@BGGGHIG<CGGAF@GIGIJGIGEAEAEEDCBC;==/8>ACCAAC_Mismatch_0_Sense_+_Library_PoolT
TTTCAAGCCATGTTTTCTGGTGATATCCTCATTAGCTTATTTTGGTCTTACATCATCATGGTGATGGATGATAAAAAAGAAAAAAACTCATTGA
>Frequency_1_QualityScore_FFHHHHHJJJIIIJJJJIJJJJJJJAHIJJIDGIFHJJJJJIJJJJIJIJJIIIJJJIHGHHGHFFFCDCEEEEEDCDDDCDDDDDDBD@DC?C_Mismatch_1_Sense_+_Library_PoolT
AGGGCCATACTAGCCAGTCCTGGCGATGGGGATGTCCTCTCTCTCTATGCCAATTTTATATGGGATGTTCATAAAGATGCACCTCGTGCAGAAT
>Frequency_1_QualityScore_FFHHHHHIIJJJJJJJJJJGEHHJJJFHIIIJJJJJJJJJJIJIJJJJJJJJJJJHHHFFFFFFFEEEEEEEDDEEDDDDDDDDDDDDDDDDDD_Mismatch_1_Sense_+_Library_PoolT
ACATCAGGGGCTTAATTGCAATTTGGTTTCAATGAACGGGCACATTAAACTCGCCAAGTCTCTCTGATTTTGTCATCATCAAATCATCCCTTTA
>Frequency_1_QualityScore_FDBHHFFEHJJIIEDHHIJJI<EHGBGGGE@GHG@GEHICDCCHAGI@GFF;BHHGHEGG>CFEA:CHEAACCAE>>@BBBEC@@(6@CDCDD@_Mismatch_1_Sense_+_Library_PoolT
CATAAAGATGCACCTCGTGCAGAATCTTACTATGAACAAGCTGTTGAGGTTGCCTCAGATGATTGCAATGTTCTTGGATCATATGACCATTTTA
>Frequency_1_QualityScore_FFHHHHHJJJIJJJJJJJHJJJJJJJJJJJJJJJJJIJIJJIJJDGIJJJJJJJJJJJJJJJJGHIJJIEHIIJIHHHHHHHFFFFFFDDEEEE_Mismatch_1_Sense_+_Library_PoolT
TTTGGAGATTCATGAATGTGATATGGCTCTTCCCTCTGCAAAAGTTTCAAGCCATGTTTTCTGGTGATATCCTCATTAGCTTATTTTGGTCTTA
>Frequency_1_QualityScore_FDHHHHHIJIIJJJJJJIIIIIIIIIJJIJIIJJGGIIIJJJEGIIHHAHEFFFFFEECCC_Mismatch_1_Sense_+_Library_PoolT
GCAGTGTTTGAAAAAAAAATGTTGTTTGGAGATTCATGAATGTGATATGGCTCTTCCATCA
>Frequency_1_QualityScore_DFFHHFFIBGGEHBHIIIGIIJJJJCGGJGIIIJFHHGIJGIFGGHECHGGGEHICH@GHDCDECGEGHAECAHFFBDF3(.;ADCDDCC;;5=_Mismatch_1_Sense_+_Library_PoolT
GCACCTCGTGCAGAATCTTACTATGAACAAGCTGTTGAGGCTGCCTCAGATGATTGCAATGTTCTTGGATCATATGCCCATTTTATATGGAGTG
>Frequency_1_QualityScore_FFHGHHHIIJJJJJIJJJJIHIBHHFDIJJIJIEIDHHIIIIIJJJIGCHGGIGHG;BEB?CEDDEDDDD@CDCDEDDEDEE>::ACD9A3(9C_Mismatch_1_Sense_+_Library_PoolT
TATACAGAAATCGTATGCCTAGATGATCTTAGCATGCAGTGTTTGAAAAAAAAATGTTGTTTGGAGATTCATGAATGTGATATGGCTCTTCCCT
>Frequency_1_QualityScore_FFHHHHHGHGIIJIJJJJJJJJJJJJJHIJJJJJJJJJJJJIJJJJJJJJJJJJHHHHHHHFFFFFFFEEEEDDDCDDCDEDDD?BDDDDCDDD_Mismatch_0_Sense_+_Library_PoolT
ATCATGGTGATGGATGATAAAAAAGAAAAAAACTCATTGAAATTTTTATCATTTATGTTATTTTATATGGTTGTGAAGTTTGGGTTTTTATAAG
>Frequency_1_QualityScore_FFHGGHHJJEHIJJJJJJIJGIIJJGHHIGIGGGIIJJHGIIBFHHHH?FBD?DGGHIIGHIIIGHIIFCEGI<ACEEEFCCFFCCEE?CCDBD_Mismatch_0_Sense_+_Library_PoolT
TGTTCTTGGATCATATGCCCATTTTATATGGAGTGCTGAAGGTGATGAAGAGTGTCAGGATGCTTCTCAGCAGAAGAAAATGGCATCCCTGGCC
>Frequency_1_QualityScore_FFHHHHGJJJJJJIIJGHJJJJJJJHIJGIJJJJJJJJJJJJJJJJJJJJJJJIJJJJIIJJJJIJGJGCHIJHHHHHHEFFDFFCE@CCEDDD_Mismatch_0_Sense_+_Library_PoolT
GAACAAGCTGTTGAGGTTGCCTCAGATGATTGCAATGTTCTTGGATCATATGCCCATTTTATATGGAGTGCTGAAGGTGATGAAGAGTGTCAGG
>Frequency_1_QualityScore_FFGHHHHJJJIJJJJHIHHIIJJIJJJJJJJJJJIHIJJJJJJIIJJJJJHGHHHHFFFFFCFDEEEEDACDDD_Mismatch_2_Sense_+_Library_PoolT
ATGATCTTAGCATGCAGTGTTTGAAAAAAAAATGTTGTTTGGAGATTCATGAATGTGATATGGCTCTTCCACCA
>Frequency_1_QualityScore_DDDFD>FGIIF<CEH@BHC@HB<FA@+:EBGG>FHGGG@BFDDHGEHIIGEGCEEE?ECDEEEEBCCAC@CDECCCDCACCCDA@_Mismatch_1_Sense_+_Library_PoolT
CTTATTTTGGTCTTACATCATCATGGTGATGGATGATAAAAAAGAAAAAAACTCATTGAAATTTTTATCATTTATGTTATTTTAC
>Frequency_1_QualityScore_FFHHHHHJJJIJJJJIJHJIJIJJJJJJJJJJIIJJJJJJJJJFGIJJJJJJIJJHHJJJIJJFHIJJJHIJJJHHHHHHFFFFFFDDCEEDED_Mismatch_0_Sense_+_Library_PoolT
TTGGAGATTCATGAATGTGATATGGCTCTTCCATCTGCAAAAGTTTCAAGCCATGTTTTCTGGTGATATCCTCATTAGCTTATTTTGGTCTTAC
>Frequency_1_QualityScore_FFHHHHHJJJJJJJJJJJIIJJJJJJIJJJJJJJJJJJJJJIJJJJJJJJHHHHHHHFFFFFFFEEDDCCCDDDDDDDDDDDDDACEEEDDDDD_Mismatch_1_Sense_+_Library_PoolT
TAGATGATCTTAGCATGCAGTGTTTGAAAAAAAAATGTTGTTTGGAGATTCATGAATGTGATATGGCTCTTCCCTCTGCAAAAGTTTCAAGCCA
>Frequency_1_QualityScore_FEHHHGHJIJJIJJIIIFIHIIIJIJJIGJJGIIIJJGIJJJJJJJIJIJHHGGHHFFFFFFE>CCEEDDCBDDDEEDDDDDDACDDEDDEEDD_Mismatch_1_Sense_+_Library_PoolT
GTTTGAAAAAAAAATGTTGTTTGGAGATTCATGAATGTGATATGGCTCTTCCATCTGCAAAAGTTTCAAGCCATTTTTTCTGGTGATATCCTCA
>Frequency_1_QualityScore_FFGHHHHJGHGIHHIJJJHJJIJJJJJJJJJJGJHE39>@CDEDDDDDDDCD<ACD_Mismatch_1_Sense_+_Library_PoolT
ACATCATCATGGTGATGGATGATAAAAAAAAAAAAAACTCATTGAAATTTTTATCA
>Frequency_1_QualityScore_FFHHHHGJIIJJJJJJJJJJJJGBHIJJJFHJIIJJIJJJJJJIJJJJJGIIJJJJHHFFDDDEDDDDDDEDEDDDDEEDDCDDDDDDDDDCDD_Mismatch_1_Sense_+_Library_PoolT
ATCACATCAGGGGCTTAATTGCAATTTGGTTTCAATTAACGGGCACATTAAACTCGCCAAGCCTCTCTGATTTTGTCATCATCAAATCATCCCT
>Frequency_1_QualityScore_FFGHHHHJGIIJIAHIJJHIJJJJIIIJJJJJJIJJJIJJIJIJJJIJJJJJJIJJJJJIJIJIJJJJJGEEHGHFFFDFFFDCD_Mismatch_1_Sense_+_Library_PoolT
CCAAGCCTCTCTGATTTTGTCATCATCAAATCATCCCTTTATACAGAAATCGTATGCCTAGATGATCTTAGCATGCAGTTTTTGA
>Frequency_1_QualityScore_FFHHHHHJJJJJJJIJFHIIJJJJJJJJIJJJJJJJHIIJJIJJJJJJJJJIJJIJJJJJJHIIIJIJJIJJJJHHHEHHFFFFFFEE_Mismatch_1_Sense_+_Library_PoolT
CTTCCCTCTGCAAAAGTTTCAAGCCATGTTTTCTGGTGATATCCTCATTAGCTTATTTTGGTCTTACATCATCATGGTGATGGATGAT
>Frequency_1_QualityScore_FFHHHHHIIJJJJJJJJJJJJIIIJJIJJJGIJIJJJJJJJJJHIJIJJIGGHHHFFFFFFFEEEECEDDDDEEDDDDDDDDDEDDDDDCDDDE_Mismatch_0_Sense_+_Library_PoolT
TGCAGTGTTTGAAAAAAAAATGTTGTTTGGAGATTCATGAATGTGATATGGCTCTTCCATCTGCAAAAGTTTCAAGCCATGTTTTCTGGTGATA
>Frequency_1_QualityScore_FFHHHHHIJJJJJJIIIIJJJJDIIGHGJJJJJIJJJJJIGIJJJJJIJJJIIJJIIJJGHHHHFFFFECECEEDDDDDDDDDDDDECCDDCDD_Mismatch_1_Sense_+_Library_PoolT
GATGCTTCTCAGCAGAAGAAAATGGCATCCCTGGCCTATTGTGGAACTCCGACTACTGCAGCCACCTGATCACATCAGGGGCTTAATTGCAATT
>Frequency_1_QualityScore_FDFHGHHJIJJJJJIGHIJIHIJJGJIIIJJCFHIJJJJJJIJHIJIJIIGIIEHBHHHFFFFFFEDEEEDE_Mismatch_1_Sense_+_Library_PoolT
ATTAGCTTATTTTGGTCTTACATCATCATGGTGATGGATGATAAAAAAGAAAAAAACTCATTGAAATTTTCA
>Frequency_1_QualityScore_FFHHHHHHIHHIIJJIJIIJGGIIGHJIJIIIGGHIIIJGGECHGHIICEHHAHE=BDDFFECECCA_Mismatch_2_Sense_+_Library_PoolT
CATGCAGTGTTTGAAAAAAAAATGTTGTTTGGAGATTCATGAATGTGATATGGCTCTTCCCTCTTCA
>Frequency_1_QualityScore_FFHHHHHJJJJJJIJJJJJJJJJJJDHIJJJJJJJJIJJJIJJJJJJJJJJHHFFDDDDDDDDDDDEDECDDDEDDDDDDDDDDDDDDDDDDDD_Mismatch_0_Sense_+_Library_PoolT
CATCAGGGGCTTAATTGCAATTTGGTTTCAATGAACGGGCACATTAAACTCGCCAAGCCTCTCTGATTTTGTCATCATCAAATCATCCCTTTAT
>Frequency_1_QualityScore_FFHHHHHJJIJJJJJJJHIJJJJJJJJJJDHIJJJJIGHIIJJJJJJJJJJJJJJIJJJJJJHIIJJIJHJJJJJHHHEHEDFFFFFEE_Mismatch_1_Sense_+_Library_PoolT
TCTTCCCTCTGCAAAAGTTTCAAGCCATGTTTTCTGGTGATATCCTCATTAGCTTATTTTGGTCTTACATCATCATGGTGATGGATGAT
>Frequency_1_QualityScore_FFHFDHFIIIHHFGHHIIJJJIGGHJIJIIIGIIJIEIJJJGCHHGIEHH=CCCAH?DDEEDCCC>>>BA_Mismatch_2_Sense_+_Library_PoolT
CTTAGCATGCAGTGTTTGAAAAAAAAATGTTGTTTGGAGATTCATGAATGTGATATGGCTCTTCCATCCA
>Frequency_1_QualityScore_FFHHHHHJJJJJJJJJJJJIJJJGJJJJJIJJJJJIHHIJJIIJJFHIDHIJJJIDFHHIJJIJJJJJJIJIJJJHHHHHFFFDFEDEEEDDDD_Mismatch_0_Sense_+_Library_PoolT
CAATGTTCTTGGATCATATGCCCATTTTATATGGAGTGCTGAAGGTGATGAAGAGTGTCAGGATGCTTCTCAGCAGAAGAAAATGGCATCCCTG
>Frequency_1_QualityScore_FFHHFHHIIIJFHIGGHGFH4CDHGGJIJJJJEEGGGIIIJIHIJGIEHGGFHIGIIJJJHEFFFEDEECECDDDDDDCDDEDCAC:>ABBB@B_Mismatch_1_Sense_+_Library_PoolT
AGAGTGTCAGGATGCTTCTCAGCAGAAGAAAATGGCATCCCTGGCCTATTGTGGAACTCCGACTACTGCAGCCACCTGATCACATCAGGGGCTT
>Frequency_1_QualityScore_FFHHHHHJJIJIIJJJJJIHIJJIIJJJJJJJJJJHHIIIJJJJIIIJGIHHHHHHHFFFFFEDDECEEDDDDDDDDDDDDD@CADFDDDDDDD_Mismatch_1_Sense_+_Library_PoolT
GATGATCTTAGCATGCAGTGTTTGAAAAAAAAATGTTGTTTGGAGATTCATGAATGTGATATGGCTCTTCCCTCTGCAAAAGTTTCAAGCCATG
>Frequency_1_QualityScore_FFHHHHHJJIJJJIJJIJJJJJJJJJJJIJIJJJJJJJIJJJIJJIJJIJJJJJJJHHHHHFFFFFFDEEDDDDDCDDEDDDDDDDDDA@BDED_Mismatch_0_Sense_+_Library_PoolT
CAGCAGAAGAAAATGGCATCCCTGGCCTATTCTGGAACTCCGACTACTGCAGCCACCTGATCACATCAGGGGCTTAATTGCAATTTGGTTTCAA
>Frequency_1_QualityScore_FFHHHHHJJJJJJJJJJJJJJJJJJHIIJJJJJJIIJJIJHIJJJJFIIJJJJJJIJJJJHHHFFFFFFEEEDDDDDBDDDDDDDDCDDEDDDD_Mismatch_0_Sense_+_Library_PoolT
ACTACTGCAGCCACCTGATCACATCAGGGGCTTAATTGCAATTTGGTTTCAATGAACGGGCACATTAAACTCGCCAAGCCTCTCTGATTTTGTC
>Frequency_1_QualityScore_BDFHHHHIJJHHIJJJJJJIJJJIIHGJJIJJJJJJJJJJJJJJJJIIJFGIIIHIJJJIJHIJJJJJFIGEH_Mismatch_1_Sense_+_Library_PoolT
TGTTGTTTGGAGATTCATGAATGTGACATGGCTCTTCCATCTGCAAAAGTTTCAAGCCATGTTTTCTGGTGAT
>Frequency_1_QualityScore_DD8FB?DGDBF?FF?CC?DF999CFH:::?DHCD8.=@3;7@@7@DC7).7?AEDE>3A)3;>((6--5;??;::_Mismatch_1_Sense_+_Library_PoolT
GATCTTAGCATGCAGTGTTTGAAAAAAAAATGTTGTTTGGAGATTCATGAATGTGATATGGCTCTTCCCTCTGCA
>Frequency_1_QualityScore_DFHHHHGHIIIJJJIJJJJJJJIIGHIJIJJJJJJJJJIJIGJIIJJJGIIJIJGHIJIJIIJJJJHGGEEHFEFFFFECEDEDCDDCDDDDDB_Mismatch_0_Sense_+_Library_PoolT
TTCTAATAGCACAGATGCTTACTATAGGAAAATGCTGCAAGCTGATCCTGGCAACCCACTTCTGTTAACGAATTATGCAAGGTTCCTGCTGGAG
>Frequency_1_QualityScore_BD?FH>BEEDBAFAHDHCG:A?FBA<F@GIHI@GG>?D*?*:**9?DD448<>FCBFGGGHIIIII>6=53;=C@@ACBC??A<>ACCCCCC@@_Mismatch_1_Sense_+_Library_PoolT
ATCATCAAATCATCCCTTTATACAGAAATCGTATGCCTAGATCATCTTAGCATGCAGTGTTTGAAAAAAAAATGTTGTTTGGAGATTCATGAAT
>Frequency_1_QualityScore_DEHHHHHJJJJJIJJJIJJJJJJJJIJIJJJGIJJJJIJIJIJJI_Mismatch_0_Sense_+_Library_PoolT
TTTGTCATCATCAAATCATCCCTTTATACAGAAATCGTATGCCTA
>Frequency_1_QualityScore_FDBFHH<FGHIJIGGIJJJJJGHIGGGIJJIGICHHGGEGGIJIIJJJICDEEH?CDFFEFCEEDE_Mismatch_1_Sense_+_Library_PoolT
ATGCAGTGTTTGAAAAAAAAATGTTGTTTGGAGATTCATGAATGTGATATGGCTCTTCCCTCTGCA
>Frequency_1_QualityScore_FFHHHHHJJJJJIJJJJJJJJJJJDIIJJJIJIJJJIJJJJJJJJJJJJJBGHIJJJJJIIIFHIJJJJJEGHHHHHHHFFFFFFEEEEEEEED_Mismatch_0_Sense_+_Library_PoolT
ATGTTGTTTGGAGATTCATGAATGTGATATGGCTCTTCCATCTGCAAAAGTTTCAAGCCATGTTTTCTGGTGATATCCTCATTAGCTTATTTTG
>Frequency_1_QualityScore_FFHHHGHIJJJIJJJIJJJJJJIJJEFIIJJJIJGIJJIJJHGIIIIIJJJJJJJJJJJIIHIG_Mismatch_1_Sense_+_Library_PoolT
GGAGATTCATGAATGTGATATGGCTCTTCCCTCTGCAAAAGTTTCAAGCCATGTTTTCTGGTGA
>Frequency_1_QualityScore_FFHGHHHGJJJJJJIJJJJGIJJJJJIIJIJJJJJIIIIJIJJJIJIGIJJJIHGEHFHHHFFFFDDDD@CCCDDDDDDDDD@@BBDDDDDCDA_Mismatch_0_Sense_+_Library_PoolT
AACTCCGACTACTGCAGCCACCTGATCACATCAGGGGCTTAATTGCAATTTGGTTTCAATGAACGGGCACATTAAACTCGCCAAGCCTCTCTGA
>Frequency_1_QualityScore_FFHHHHHJJJJJJJJJJGIIJBHHIJJJJJJIJIJJJJJJIJJJJJIJIJJJJJHHHHHHFFFFFFFFEDEDEDEDDDE_Mismatch_0_Sense_+_Library_PoolT
TTTGGTCTTACATCATCATGGTGATGGATGATAAAAAAGAAAAAAACTCATTGAAATTTTTATCATTTATGTTATTTTA
>Frequency_1_QualityScore_FFHHHHHJFIIJJJIJJIJJGJJIJJJJJJJJFGIJJJIGIIGGIHIIIJJJJDHIJJJIGG_Mismatch_1_Sense_+_Library_PoolT
AGTTTGGGTTTTTATAAGTTCCTATTATCTTAAAATTAAAAGAAATATACCTGATTTTACCA
>Frequency_1_QualityScore_FFHHHHHJJJJJIIIJGCHIJIGGGIIIIIJJJGCEGIIGIGIIIIDGIJGIIJIIJIIGHGFFFFFFEEEDB@DBDB(:@@CDDCCD@CCDDD_Mismatch_1_Sense_+_Library_PoolT
ACTACTGCAGCCACCTGATCACATCAGGGGCTTAATTGCAATTTGGTTTCAATGAACGGGCACATTAAACTCGCCAAGTCTCTCTGATTTTGTC
>Frequency_1_QualityScore_FFHHHHHJJJJIJJJJJJEHIIJIJJJIJJJJJJJJJJJHIJJJIJJIJJIJJGIIJEHCHIGIGIIEHEHHEHEFFF@@ABEEE>ACCCCDEE_Mismatch_2_Sense_+_Library_PoolT
CCATAAAGATGCACCTCGTGCAGAATCTTACTATGAACAAGCTGTTGAGGCTGCCTCAGATGATTGCAATGTTCTTGGATCATATGCCCATTTT
>Frequency_1_QualityScore_DDDHFDHCHI<F@FD,A<CHHEH@FGG*1??EDHI@B>DDH?@FAEHD@HHFA1.?>B@>AC>@C>CCD;(5@:><?>ACCC?C?CCC_Mismatch_2_Sense_+_Library_PoolT
TCGTATGCCTAGATGATCTTAGCATGCAGTGTTTGAAAAAAAAATGTTGTTTGGAGATTCATGAATGTGATATGGCTCTTCCCTCTGA
>Frequency_1_QualityScore_FFHHHHHIGIJIJEIIJIIJGGIHBHDGGIIFHDEHHIIJIIJIJGHHGHFFFFDDEACC>@ADCDDDC:>@>CF>C@CDCCCDDEDDCD_Mismatch_2_Sense_+_Library_PoolT
AATCGTATGCCTAGATGATCTTAGCATGCAGTGTTTGAAAAAAAAATGTTGTTTGGAGATTCATGAATGTGATATGGCTCTTCCATCTAG
>Frequency_1_QualityScore_FFHHHHHIIIIJJJJCHIIJJJIIIJJJJJJJJJJJJIIJJJJJGIHHJIJGEHI?DHGHGHHGI@FFHGHJIJJHHHFGHFFFFFCE_Mismatch_0_Sense_+_Library_PoolT
CAGATGATTGCAATGTTCTTGGATCATATGCCCATTTTATATGGAGTGCTGAAGGTGATGAAGAGTGTCAGGATGCTTCTCAGCAGAA
>Frequency_1_QualityScore_FFHHHHHIHIIIJJJJJJJJJIJJIHIJJIJJJIJJJJJJJJJJJJJJJJHHHAEFFFFFFEEED_Mismatch_1_Sense_+_Library_PoolT
TGCAGTGTTTGAAAAAAAAATGTTGTTTGGAGATTCATGAATGTGATATGGCTCTTCCCTCTGCA
>Frequency_1_QualityScore_FFHHHHHJJJJJJJIJIJJJIJICEHIIJJJGIIJJIJJIGHJJJJJJGIJJJJ=CEHHGHFFFFFDDDDBCDDCCDDDDDDBD>BDDDDDDDC_Mismatch_0_Sense_+_Library_PoolT
GAACTCCGACTACTGCAGCCACCTGATCACATCAGGGGCTTAATTGCAATTTGGTTTCAATGAACGGGCACATTAAACTCGCCAAGCCTCTCTG
>Frequency_1_QualityScore_FFBHFDFFHGEHAGEGIEGGEAGGGFHJGGIJGGGGECAEGHIIEGE@==FHCHG=CHEEEE?C;@BAB>B@CCCC::@@:?B>B9(2<CC>AC_Mismatch_0_Sense_+_Library_PoolT
GGAACTCCGACTACTGCAGCCACCTGATCACATCAGGGGCTTAATTGCAATTTGGTTTCAATGAACGGGCACATTAAACTCGCCAAGCCTCTCT
>Frequency_1_QualityScore_FFGHHHHJIJJJJJJJJIJJJJJIJJJIJJJJ*CGIJJJJJJJJJIIIIIJIJJIJHIJHHJIJIJGIHEHHHHHFFFFFFEEEEDEDDDBDDD_Mismatch_0_Sense_+_Library_PoolT
ATGGGATGTTCATAAAGATGCACCTCGTGCAGAATCTTACTATGAACAAGCTGTTGAGGTTGCCTCAGATGATTGCAATGTTCTTGGATCATAT
>Frequency_1_QualityScore_DFDHHHHJJJJIIJIJJJJJJIJJJJJJJJJJJJJJJJJJJJJJJJIJJJJJJJHIHHHHHHHFFFF?CAEEEEDDDDDDDDDDDDDDDDDDDB_Mismatch_1_Sense_+_Library_PoolT
CTGGCCTATTGTGGAACTCCGACTACTGCAGCCACCTGATCACATCAGGGGCTTAATTGCAATTTGGTTTCAATGAACGGGCACATTAAACTCG
>Frequency_1_QualityScore_FFHHHHHJJIIJJJJJJHICHFHIGAHGIIJIJIGIIIIJIIJIHFHHA-5=EEHHHFEFDFFFFDEAC_Mismatch_1_Sense_+_Library_PoolT
TTATTTTGGTCTTACATCATCATGGTGATGGATGATAAAAAAGAAAAAAACTCATTGAAATTTTTACCA
>Frequency_1_QualityScore_DAF>?FCAECBFH;GEA9EHDBB@GGIGGHIGEGA>F;F?DEGGGGGIE<_Mismatch_1_Sense_+_Library_PoolT
AAAAATGTTGTTTGGAGATTCATGAATGTGATATGGCTCTTCCCTCTGCA
>Frequency_1_QualityScore_FFGHHGHJJJJGGIIIJJJIJIJJJJJJIIJJJJIJIJIIGJJIIIJHHHGHGHHFFFFFEEDEEDDDDDCDDDD@CDDECCDDDDD>DDDDDD_Mismatch_0_Sense_+_Library_PoolT
TTAGCATGCAGTGTTTGAAAAAAAAATGTTGTTTGGAGATTCATGAATGTGATATGGCTCTTCCATCTGCAAAAGTTTCAAGCCATGTTTTCTG
>Frequency_1_QualityScore_FFHHHHHIJJJJJJJJIIIGJJJJJIIIIIJFIJJJJJJJIJJJJJJJJJJJJJJJIJJJJJIGIIJIIHCHFHFFFFEEEDEDDCCDDDDDDD_Mismatch_0_Sense_+_Library_PoolT
AGATTCTAATAGCACAGATGCTTACTATAGGAAAATGCTGCAAGCTGATCCTGGCAACCCACTTCTGTTAACGAATTATGCAAGGTTCCTGCTG
>Frequency_1_QualityScore_DDHHHHHJJJJJJJIJHIJJJIJIJI_Mismatch_1_Sense_+_Library_PoolT
CTTCCCTCTGCAAAAGTTTCAAGCCA
>Frequency_1_QualityScore_FFHGHHHJJIJJJJJJGFCFHIJ>FEGIJJJJJCFIJJJIJJJIGBFIIJJJJGGEIIJJJJJJJIIFIIGHIHHFHHDFBDFDEEEEDEACCD_Mismatch_1_Sense_+_Library_PoolT
ATGAATGTGATATGGCTCTTCCCTCTGCAAAAGTTTCAAGCCATGTTTTCTGGTGATATCCTCATTAGCTTATTTTGGTCTTACATCATCATGG
>Frequency_1_QualityScore_FFHHHHHJJJJJJJJJJJJJJJJJJJJJJJJJJJIJJJJJJJJJJJJJJJJJJJJJJHHHHFFFFFFEEDEEDDDDDCDEEDDDDDDDDD8ABD_Mismatch_1_Sense_+_Library_PoolT
CTCAGCAGAAGAAAATGGCATCCCTGGCCTATTGTGGAACTCCGACTACTGCAGCCACCTGATCACATCAGGGGCTTAATTGCAATTTGGTTTC
>Frequency_1_QualityScore_FFHHHHHIJJJJGIJJJJIJGHEEHIDHIIJHGIIIJFGIIGJHIJGHGIGH_Mismatch_2_Sense_+_Library_PoolT
AAAAAAAATGTTGTTTGGAGATTCATGAATGTGATATGGCTCTTCCCTCTGA
>Frequency_1_QualityScore_DFHHHHHJJJJJJJJJJJJJHIJJIJJJJJJJJIJJJJIJJJJJJIJJJJJJJJJJJJJJJCGGIIJJJGIIIIIGHFFDEEEEDDDDDDDEDD_Mismatch_1_Sense_+_Library_PoolT
TTTCAAGCCATGTTTTCTGGTGATATCCTCATTAGCTTATTTTGGTCTTACATCATCATGGTTATGGATGATAAAAAAGAAAAAAACTCATTGA
>Frequency_1_QualityScore_FFHHHHHGHIHIJHJJJJGJJIJICHGIIIIJIGHIGIIJJJHHGCHHHFFFFFFCCEEEDDDDDC_Mismatch_2_Sense_+_Library_PoolT
CATGCAGTGTTTGAAAAAAAAATGTTGTTTGGAGATTCATGAATGTGATATGGCTCTTCCCTCTGA
>Frequency_1_QualityScore_FFHHHHHJJJJJIJIJJJJJJIJIIJJJJJJJJJJJJJJJJGJJJJJJJJGHGIJJJJIJJIHFDEEEECCDDDDDDDDDCDDDDCDDDDEEEE_Mismatch_0_Sense_+_Library_PoolT
AATCATCCCTTTATACAGAAATCGTATGCCTAGATGATCTTAGCATGCAGTGTTTGAAAAAAAAATGTTGTTTGGAGATTCATGAATGTGATAT
>Frequency_1_QualityScore_FFHHHHHJJJJJJJJJJJJJJJJJJJJJJJJJJJIJJJJJJJJJJIJJJJJEGIJJIHHHHHFFFDDDDCDDDCDDDDDDDDDDDDDDDDD>CC_Mismatch_0_Sense_+_Library_PoolT
CTCCGACTACTGCAGCCACCTGATCACATCAGGGGCTTAATTGCAATTTGGTTTCAATGAACGGGCACATTAAACTCGCCAAGCCTCTCTGATT
>Frequency_1_QualityScore_DFFHHHBHFHIIGJJJJJIJIIIJIGIJIJJIJIIHIIGIIJJJIJHIIIJFCHHGFFFFF;@CEEEE_Mismatch_0_Sense_+_Library_PoolT
GCATGCAGTGTTTGAAAAAAAAATGTTGTTTGGAGATTCATGAATGTGATATGGCTCTTCCATCTGCA
>Frequency_1_QualityScore_FFHHHHHJJJIJJJJEGIEIJGIJIGJJJJJIIJJJGGHFHJJIIIJJJJIJIGHIAHHIJGIIJHCEEFHFFFFEDCECEC_Mismatch_0_Sense_+_Library_PoolT
AGCCTCTCTGATTTTGTCATCATCAAATCATCCCTTTATACAGAAATCGTATGCCTAGATGATCTTAGCATGCAGTGTTTGA
>Frequency_1_QualityScore_DFFFDFHEGAFHIEHEGEIGGIGD@HHIGHHCDGHB?BFHIEFFHIGAHIEEDGCDHEEFFCEBCF>@;>>ACC?;ACDCC_Mismatch_0_Sense_+_Library_PoolT
AATGAACGGGCACATTAAACTCGCCAAGCCTCTCTGATTTTGTCATCATCAAATCATCCCTTTATACAGAAATCGTATGCC
>Frequency_1_QualityScore_FFHHHHHJJJJIJJIIGGIGIIJIJIGDEHIIJIGIGIJJJGHHGIHHFGHHHFFFFFFFEEDDEDD@CCEDDCCDDDDDCACCCDCDDDDCDE_Mismatch_0_Sense_+_Library_PoolT
TGATCTTAGCATGCAGTGTTTGAAAAAAAAATGTTGTTTGGAGATTCATGAATGTGATATGGCTCTTCCATCTGCAAAAGTTTCAAGCCATGTT
>Frequency_1_QualityScore_FFHFHH?HGGIIIHIIGIIIJJGIJEHHIGHIHIJIIHFEGIIGGIHHGHIIJIHDHHGHDDCBEDCA>A??@BBD?CCA>CCCCB@@D9?BDD_Mismatch_1_Sense_+_Library_PoolT
TTGTGGAACTCCGACTACTGCAGCCACCTGATCACATCAGGGGCTTAATTGCAATTTGGTTTCAATGAACGGGCACATTAAACTCGCCAAGCCT
>Frequency_1_QualityScore_DFGAFFFHIIGGFI<FDHHEBHABEG@FHHGEGGEGHDHICHGHICHIEHIEGIJGGGIJJJJGHJHIHEHHEHEDFFFFDD?BBCD:>CCCDB_Mismatch_0_Sense_+_Library_PoolT
TGGAGTGCTGAAGGTGATGAAGAGTGTCAGGATGCTTCTCAGCAGAAGAAAATGGCATCCCTGGCCTATTCTGGAACTCCGACTACTGCAGCCA
>Frequency_1_QualityScore_FFHHHHHJJGHIIJJJJJJJJIGJJJJJJHHIJJJJJJJJJJJJJJJIJJJJJJIJJJJIJJJJJJJIJIEHHHHHGHFFF_Mismatch_0_Sense_+_Library_PoolT
CTGCAAAAGTTTCAAGCCATGTTTTCTGGTGATATCCTCATTAGCTTATTTTGGTCTTACATCATCATGGTGATGGATGAT
>Frequency_1_QualityScore_FDHHHHHJJIJJIJJIGIIIJJJJIJJJJJJIJJJIJJJIIGIJJJJJIIIIIJJHHHHHGFFFDD_Mismatch_2_Sense_+_Library_PoolT
GTTTCAATGAACGGGCACATTAAACTCGCCAAGCCTCTCTGATTTTGTCATCATCAAATCACCCCA
>Frequency_1_QualityScore_FFHHHHHJJIJJJJIJJJJJJHIIJJJJJJJJJJJJJJJJJJJJJJJJJJJHHHFFFFFEECEEEEDDDEFDDDDDDDDDDDDDDDDDDDDCDD_Mismatch_0_Sense_+_Library_PoolT
AGGGGCTTAATTGCAATTTGGTTTCAATGAACGGGCACATTAAACTCGCCAAGCCTCTCTGATTTTGTCATCATCAAATCATCCCTTTATACAG
>Frequency_1_QualityScore_DFHGHHHJIJGHIJIGIJIJJIIJIIIIIJJJJJJIIJJIIEGHFHIGIIJJJIGIJHGFFFFEEEEEC6>CDDDABDDECDDDDDBBDDDDCD_Mismatch_0_Sense_+_Library_PoolT
TGGCATCCCTGGCCTATTCTGGAACTCCGACTACTGCAGCCACCTGATCACATCAGGGGCTTAATTGCAATTTGGTTTCAATGAACGGGCACAT
>Frequency_1_QualityScore_FFHFHGHJJIJGHIJJIJJJ>GHGIIIIIGEGHHIJJIIJIJJJJJIIJJJIJGGIIJJJJJGIJJIGIEHHFEFFFDEEDCEDDEDDDDDDDC_Mismatch_0_Sense_+_Library_PoolT
TTTATATGGAGTGCTGAAGGTGATGAAGAGTGTCAGGATGCTTCTCAGCAGAAGAAAATGGCATCCCTGGCCTATTCTGGAACTCCGACTACTG
>Frequency_1_QualityScore_FFHHHHHJJJGIJJJJJJJJIJJJJIIJJJJJJJIIJJJJJJJJJJJJJJJIJIJJJIIJIHHHHHHFFEFDFEEDEEEEEDDDDACCDDDCCD_Mismatch_0_Sense_+_Library_PoolT
AAACTCGCCAAGCCTCTCTGATTTTGTCATCATCAAATCATCCCTTTATACAGAAATCGTATGCCTAGATGATCTTAGCATGCAGTGTTTGAAA
>Frequency_1_QualityScore_FDHHHFDHHHGIIJGICHGGCGCHIJJGHGIIIJIIIGIGIIHIFGHHHIGDGHG\;BACADDEDDDDDCCDDDDDDDCCDDDEEDEEC>?CCD_Mismatch_1_Sense_+_Library_PoolT
CCCTTTATACAGAAATCGTATGCCTAGATGATCTTAGCATGCAGTGTTTGAAAAAAAAATGTTTTTTGGAGATTCATGAATGTGATATGGCTCT
>Frequency_1_QualityScore_ADFFHCFAEH@F??EF+AAAEDCB+C221:EEH?3CF?DEBB@HGDDHGFGIGEBBDHGIIIIGFGGHEEFECE=A;;@CBC?<9>??CCCCC>_Mismatch_0_Sense_+_Library_PoolT
TATGGAGTGCTGAAGGTGATGAAGAGTGTCAGGATGCTTCTCAGCAGAAGAAAATGGCATCCCTGGCCTATTCTGGAACTCCGACTACTGCAGC
>Frequency_1_QualityScore_FFHHHFHJIJJJJIGHHIIIIGIJGIJIIH?FHGIGGEGJJIJJJIJJJJJJIJBAEEHFDFFFFECCECBDCD_Mismatch_0_Sense_+_Library_PoolT
TTAGCTTATTTTGGTCTTACATCATCATGGTGATGGATGATAAAAAAGAAAAAAACTCATTGAAATTTTTATCA
>Frequency_1_QualityScore_FFHHHHHJJGHIIIIJJJJHIIIJJGGIJJJJJIJFHIJJJJJJJJJGIIJJJIJHIJJJIJJJJGIJJHIHHHHHHHFFDEEEEEEEEDDDDD_Mismatch_1_Sense_+_Library_PoolT
TCATGAATGTGATATGGCTCTTCCCTCTGCAAAAGTTTCAAGCCATGTTTTCTGGTGATATCCTCATTAGCTTATTTTGGTCTTACATCATCAT
>Frequency_1_QualityScore_FFHHHHHJJJJJJJGIJIJJJIGGIJJJJJJJJJJJIJJJJJJJJJJGGGIIJJJJJJJGHHHFFFFFFFEDDDDDDDCDDDDDDDDDDBDDDD_Mismatch_1_Sense_+_Library_PoolT
ATTGTGGAACTCCGACTACTGCAGCCACCTGATCACATCAGGGGCTTAATTGCAATTTGGTTTCAATGAACGGGCACATTAAACTCGCCAAGCC
>Frequency_1_QualityScore_FFHHHHHJJJJJJJIGIJFHIIJJJJJJJJJJJIJJJIJJJJJJBHIJIHHIJJIJGHIJJJJJFFHJIH_Mismatch_2_Sense_+_Library_PoolT
TTTGGAGATTCATGAATGTGATATGGCTCTTCCATCTGCAAAAGTTTCAAGCCATGTTTTCTGGTGATGA
>Frequency_1_QualityScore_??CDADF@DBGBFE9<BHHIHCAH>GF@?9CCB9<DGD>FDF6GEFIF:8DFGGF@@CB=F@FFD@DEIECCEC==9=6>@(\\8(5>@>@B@A_Mismatch_0_Sense_+_Library_PoolT
TCAAGCCATGTTTTCTGGTGATATCCTCATTAGCTTATTTTGGTCTTACATCATCATGGTGATGGATGATAAAAAAGAAAAAAACTCATTGAAA
>Frequency_1_QualityScore_FFHHHHHJJJJIJJJJHJJJJJJJJJJJJJJJJJJJJJJJJJJIJJJJJIJJJJJJJGJHHHHHFEFFFDDDDCCDEDDDDDDDDDBDDDEDED_Mismatch_0_Sense_+_Library_PoolT
GCAGAAGAAAATGGCATCCCTGGCCTATTCTGGAACTCCGACTACTGCAGCCACCTGATCACATCAGGGGCTTAATTGCAATTTGGTTTCAATG
>Frequency_1_QualityScore_DFFFFGG@FHIGIGIGAHIIFHHHHGIIIIHGFHIIGGIEHCGHFDGIGGIIIIGII_Mismatch_0_Sense_+_Library_PoolT
CATTGAAATTTTTATCATTTATGTTATTTTATATGGTTGTGAAGTTTGGGTTTTTAT
>Frequency_1_QualityScore_FFHHHHHIJJJJJIJHHIJIGJIJCFHIJIJIIJDGGGIJJIJJJJJJJIJJJJJHIIIJJIHDHJJIJHHGHHHFFFFFEEEDCEDDDDDDDD_Mismatch_1_Sense_+_Library_PoolT
CCATTTTATATGGAGTGCTGAAGGTGATGAAGAGTGTCAGGATGCTTCTCAGCAGAAGAAAATGGCATCCCTGGCCTATTGTGGAACTCCGACT
>Frequency_1_QualityScore_EFGHGHFHJJJIJJJJJJJJJJEGIHIJJIJIJIIJGIJJIIJJHIIIIJDHEHHHFFFFFEFECE_Mismatch_0_Sense_+_Library_PoolT
ATGCAGTGTTTGAAAAAAAAATGTTGTTTGGAGATTCATGAATGTGATATGGCTCTTCCATCTGCA
>Frequency_1_QualityScore_FFHHHHHJGHIJIJGDEFHGDGGIIGIGIIIGFHDGGIJJJJJJJJJJHHD;@CB?CCBEDDACCD@CCCEC>CD>C>ACBDCCCCDDCC<CCD_Mismatch_1_Sense_+_Library_PoolT
AGAAATCGTATGCCTAGATGATCTTAGCATGCAGTGTTTGAAAAAAAAATGTTGTTTGGAGATTCATGAATGTGATATGGCTCTTCCCTCTGCA
>Frequency_1_QualityScore_FFHHHHHJJIJJJJJJIJJJIJJJJJJJJJJJJJJJJJJJIJJJJJJJIJJJJJJHHHHHHHFFFFFDDCEDDDDDCDDDCBCDDEDDDEDCCC_Mismatch_0_Sense_+_Library_PoolT
GGGCACATTAAACTCGCCAAGCCTCTCTGATTTTGTCATCATCAAATCATCCCTTTATACAGAAATCGTATGCCTAGATGATCTTAGCATGCAG
>Frequency_1_QualityScore_>:A:4A4+<C<GEFEA?F3*?4408B*?FEIE9=BFFEF>;=77@E_Mismatch_0_Sense_+_Library_PoolT
CAGTGTTTGAAAAAAAAATGTTGTTTGGAGATTCATGAATGTGATA
>Frequency_1_QualityScore_FFHHHHHJJJJJJJJJJJJIIJJJJHIIJJJJJJIJJJJJHJJJJJJJJHHHHHFFFFFEC_Mismatch_2_Sense_+_Library_PoolT
AGTGTTTGAAAAAAAAATGTTGTTTGGAGATTCATGAATGTGATATGGCTCTTCCCTCTGA
>Frequency_1_QualityScore_FFHHHHHIJIJJJJIJJJJJJIJIIJJJJDHIJJJJJJJIJJJJJJJJJJJIJJJJJHHFFFFEEEEEEDEDEDDDDEEDDDDDCDDDDDDDDD_Mismatch_0_Sense_+_Library_PoolT
ATCACATCAGGGGCTTAATTGCAATTTGGTTTCAATGAACGGGCACATTAAACTCGCCAAGCCTCTCTGATTTTGTCATCATCAAATCATCCCT
>Frequency_1_QualityScore_1?D<?AF>?E4E:CFCHGGG8*1:19D*090?DDBAG49<B88=82;--()7).)=3>;7;).;=B;35;;AC;;\88595A@::ACCC?BBB>_Mismatch_2_Sense_+_Library_PoolT
CCTATTCTGGAACTCCGACTACTGCAGCCACCTGATCACATCAGGGGCTTCATTGCAATTTGGTTTCAATGAACGCGCACATTAAACTCGCCAA
>Frequency_1_QualityScore_FFHHHHHIHJGHGGEHGIJEGHHIJJJHIGHIJIIJGEHJJJJIIIJJJJJGHIJIIIJIDIJJJHHHHHFFFFEECEDEDDDDDDDBDBDDDD_Mismatch_1_Sense_+_Library_PoolT
TTATATGGAGTGCTGAAGGTGATGAAGAGTGTCAGGATGCTTCTCAGCAGAAGAAAATGGCATCCCTGGCCTATTGTGGAACTCCGACTACTGC
>Frequency_1_QualityScore_FFHHFHHJJJJJJJJJJJJJJJIIJJJJJHIJJJJJJJJJJJJJJFHIJJJJJJJIIIJJJJJJHHHGDB@CDDDEDDDDDDDDDDDDDD_Mismatch_1_Sense_+_Library_PoolT
CTGGTGATATCCTCATTAGCTTATTTTGGTCTTACATCATCATGGTGATGGATGATAAAAAAGAAAAAAACTCATTGAAATTTTTATCAA
>Frequency_1_QualityScore_FFHHHHHEGIJJJJIHICEFJHIJHHIJIJJIJJJJJJJJIIJJJGHIJJJJJJJJIJHCGGGG@GGHHAEHFFDDDDDDCDDCCDDDD@CDDD_Mismatch_1_Sense_+_Library_PoolT
CTGAAGGTGATGAAGAGTGTCAGGATGCTTCTCAGCAGAAGAAAATGGCATCCCTGGCCTATTGTGGAACTCCGACTACTGCAGCCACCTGATC
>Frequency_1_QualityScore_FFHHHHHIJJJJJJJIJJIJJJJJJJFHIJJJJJJJJJJJJJIJIJJJJJJHIIJJIJIJJJJJIJJEEEHHGFFFFFFFDEEBDBDDDBDDBC_Mismatch_0_Sense_+_Library_PoolT
CAAAAGTTTCAAGCCATGTTTTCTGGTGATATCCTCATTAGCTTATTTTGGTCTTACATCATCATGGTGATGGATGATAAAAAAGAAAAAAACT
>Frequency_1_QualityScore_FFGHHHHJJJIIIEGEJIGJIJICFHHHIJJIIJJJJIJEIIF@GGJGGHGDHIFHJ@BEEGIIJJJDICA@@H@EHFC@EHFDFFEEEEEECC_Mismatch_1_Sense_+_Library_PoolT
AGATTCATGAATGTGATATGGCTCTTCCCTCTGCAAAAGTTTCAAGCCATGTTTTCTGGTGATATCCTCATTAGCTTATTTTGGTCTTACATCA
>Frequency_1_QualityScore_FFHHHHGJJJJJJJJIJJIIJJJJJJJJJJJIJJJJJJGGIGIIHJJJJIJJJJJIJJJJJJJGHGGIJIJJJHCHEHHFDFFFFDDDDDDCDC_Mismatch_0_Sense_+_Library_PoolT
GCCTCTCTGATTTTGTCATCATCAAATCATCCCTTTATACAGAAATCGTATGCCTAGATGATCTTAGCATGCAGTGTTTGAAAAAAAAATGTTG
>Frequency_1_QualityScore_FFHFHHHJJJJJJJJJJJJIJJJEHHIJJJJJJJJJJIJJJJJJJJJJGHIJJJJJJJJJHIJJFFGHJJJJJJHHFHHHFDDEDDDBB?CCDD_Mismatch_0_Sense_+_Library_PoolT
AAGTTTCAAGCCATGTTTTCTGGTGATATCCTCATTAGCTTATTTTGGTCTTACATCATCATGGTGATGGATGATAAAAAAGAAAAAAACTCAT
>Frequency_1_QualityScore_D;BFHFHGHEGGIIHIIBEEHCH9CFE4ECDCHIIHC>D<BFCDFHHHGCGHFHI88BEF=F>C=F774CAEA>=AEHE@37?_Mismatch_0_Sense_+_Library_PoolT
AGGTTGCCTCAGATGATTGCAATGTTCTTGGATCATATGCCCATTTTATATGGAGTGCTGAAGGTGATGAAGAGTGTCAGGAT
>Frequency_1_QualityScore_DDF?FHHGHIIDHACAEEGGICHHIIIGGIFIEH?EGD@FEHGI)=DHHHFCEHC@BDEDC6>A@C?(5;;A3_Mismatch_1_Sense_+_Library_PoolT
TCTTAGCATGCAGTGTTTGAAAAAAAAATGTTGTTTGGAGATTCATGAATGTGATATGGCTCTTCCCTCTGCA
>Frequency_1_QualityScore_FD?HHFHIGGEEAEBE?BBHBEAHAB?FG>BDGGG3CGHE@F=@G@A;DCGC?=.?=;;;@@@CC;>6>>A@C?@CD(5;:>?3>CDAAC>A34_Mismatch_1_Sense_+_Library_PoolT
TAGCATGCAGTGTTTGAAAAAAAAATGTTGTTTGGAGATTCATGAATGTGATATGGCTCTTCCCTCTGCAAAAGTTTCAAGCCATGTTTTCTGG
>Frequency_1_QualityScore_FFHGHHHJJJJJJIEHHJJJIJJJJJJJEHEGIIIJIJIJJEGIJJIJIHHHHHHHFFFFFE6;CCCDDDCDDD_Mismatch_1_Sense_+_Library_PoolT
ATCTTAGCATGCAGTGTTTGAAAAAAAAATGTTGTTTGGAGATTCATGAATGTGATATGGCTCTTCCCTCTGCA
>Frequency_1_QualityScore_FFHHHHHJJJJJJJJJJJJJJEIJHIJJJJJIJIJJJJJIJJJJJJIJJJJIJJJJJJJIJJJJJJJJIEHIHHHHHFFFFEEDEEECEDDDDD_Mismatch_0_Sense_+_Library_PoolT
CTTACTATGAACAAGCTGTTGAGGTTGCCTCAGATGATTGCAATGTTCTTGGATCATATGCCCATTTTATATGGAGTGCTGAAGGTGATGAAGA
>Frequency_1_QualityScore_FFHGHHHJIJJJJJJJJJIIIIIJIJJIIJJJJIJJIJIJJJJJJIIIJJIJJGHFADC_Mismatch_0_Sense_+_Library_PoolT
TAAAAAAGAAAAAAACTCATTGAAATTTTTATCATTTATGTTATTTTATATGGTTGTGA
>Frequency_1_QualityScore_FFHHHFHIJJJJJJHIIJJJJJJJJJJJJJJIIJJJJJJJJJJJJJJJGJHHEHGHHFFFFFEEEEEEFCDDDDDDDD@CDEFDCDDDDDDEEC_Mismatch_0_Sense_+_Library_PoolT
ATCTTAGCATGCAGTGTTTGAAAAAAAAATGTTGTTTGGAGATTCATGAATGTGATATGGCTCTTCCATCTGCAAAAGTTTCAAGCCATGTTTT
>Frequency_1_QualityScore_FFHHHHHIIJJJJJJJJJIJJJJHIIJJJIJJJJJJJIHGIJJJJGIIJJJJIIIJJJJIIIHFGFFFFDDDEECDEEE>CCCDDDCCCDDCDE_Mismatch_2_Sense_+_Library_PoolT
ATTAAACTCGCCAAGCCTCTCTGATTTTGTCATCATCAAATCATCCCTTTATACAGAAATCGTATGCCTAGATGATCTTAGCATGCAATATTTG
>Frequency_1_QualityScore_FFFDHFHFIJIJIJIJJJJJIIIIGIJJIIGIJJJJIJJJJJIJHIIIIEGGHIIGAGHHDHIHEHHHFFFFDDDCEDCCEECCDD@A>BCDCD_Mismatch_0_Sense_+_Library_PoolT
TAAACTCGCCAAGCCTCTCTGATTTTGTCATCATCAAATCATCCCTTTATACAGAAATCGTATGCCTAGATGATCTTAGCATGCAGTGTTTGAA
>Frequency_1_QualityScore_FFHHHHHJJJFIIJIJJJIIFHJJJIIIJJJIJIJJJIJJJJJJJJJJJJGHHHHHHFCFFFFFCEDEEEDDDDEDDDDDDDDDDDEEEDDDDD_Mismatch_0_Sense_+_Library_PoolT
TAGATGATCTTAGCATGCAGTGTTTGAAAAAAAAATGTTGTTTGGAGATTCATGAATGTGATATGGCTCTTCCATCTGCAAAAGTTTCAAGCCA
>Frequency_1_QualityScore_FFHHHHHJJJJJJJIJJJJJJIJJJJJJJJJJJIJJJJJIIIJJJJJJJJJJJJJJJIHHHHHFFFFFDEEEEEDDDDDDDDEDDDDDDDDDD8_Mismatch_0_Sense_+_Library_PoolT
CTTCTCAGCAGAAGAAAATGGCATCCCTGGCCTATTCTGGAACTCCGACTACTGCAGCCACCTGATCACATCAGGGGCTTAATTGCAATTTGGT
>Frequency_1_QualityScore_BA3CF?>CF+2<3AA@HAHFIEFA)90*0)0/81B=C@A)/==@@>@7=CEF>7.;;)7;)6((66>AA>AB3,,;>BA_Mismatch_2_Sense_+_Library_PoolT
AGCATGCAGAGTTTGAAAAAAAAATGTTGTTTGGAGATTCATGAATGTGATATGGCTCTTCCCTCTGCAAAAGTTTCAA
>Frequency_1_QualityScore_FFHHHHHHIJJJJJIJJJJIIIIGIJJJIIJJIJJJJJJJIJJJJJJIIJJJJJJJJJIHHHHFFFFFDEEEEDDDDEDDDDDDDDDDDDCDEE_Mismatch_1_Sense_+_Library_PoolT
TGTCAGGATGCTTCTCAGCAGAAGAAAATGGCATCCCTGGCCTATTGTGGAACTCCGACTACTGCAGCCACCTGATCACATCAGGGGCTTAATT
>Frequency_1_QualityScore_FFHHHHHJIJJIJJJJIJJJJIJJJIIJJJJJJJJJJJJJJIJJHIJIJJIJJJIHHFFFFFFEEDEDDDDDDDDDDDDDDDDDDDDCCEECDD_Mismatch_1_Sense_+_Library_PoolT
CAGGATGCTTCTCAGCAGAAGAAAATGGCATCCCTGGCCTATTGTGGAACTCCGACTACTGCAGCCACCTGATCACATCAGGGGCTTAATTGCA
>Frequency_1_QualityScore_FFHHHHHJJJJJIJJJJJJJJJJJGIJJJJJIJIJJJJJJJJJIHHIHIIJIHIJJJJFHIJJIGHEHHCHFFFFFFFCEEEEEEEDD_Mismatch_0_Sense_+_Library_PoolT
AAAAAACTCATTGAAATTTTTATCATTTATGTTATTTTATATGGTTGTGAAGTTTGGGTTTTTATAAGTTCCTATTATCTTAAAATTA
>Frequency_1_QualityScore_FFAFFHGIIJJIJJJJJJJJIIJJJJGGIIJJJJJJJJJJJJJJJJJJJJJJJJJ_Mismatch_0_Sense_+_Library_PoolT
GGTGATGGATGATAAAAAAGAAAAAAACTCATTGAAATTTTTATCATTTATGTTA
>Frequency_1_QualityScore_:+++ADAE<<C?AFE<CF<A:,:+A+22:1:CFA<D?DDDD0?:*:090??B9*??;)8888=7@A==@=A47@7ACDDCDADD;96>>;>AAE_Mismatch_1_Sense_+_Library_PoolT
GGAGATTCATGAATGTGATATGGCTCTTCCATCTGCAAAAGTTTCAAGCCATGGTTTCTGGTGATATCCTCATTAGCTTATTTTGGTCTTACAT
>Frequency_1_QualityScore_DDD?DBHIHIHIEHIIII>BEFFHIIAHIDE:CHDHIADGGGGGHIDFHEHHGEGGGHGHIIIIIIGGICCEHHCCECDE@>@CCCCB8=BBCC_Mismatch_1_Sense_+_Library_PoolT
TTTTATATGGAGTGCTGAAGGTGATGAAGAGTGTCAGGATGCTTCTCAGCAGAAGAAAATGGCATCCCTGGCCTATTGTGGAACTCCGACTACT
>Frequency_1_QualityScore_FFFHHHHJGIIIJGIIGGIGJGHGIJJJJJJIIJCHGGIJJGEHHIJDDFGGHHIHIIHJIGGGIHIIGHIHIEHHEHDADBBDDEDABDCBCC_Mismatch_0_Sense_+_Library_PoolT
TGATTTTGTCATCATCAAATCATCCCTTTATACAGAAATCGTATGCCTAGATGATCTTAGCATGCAGTGTTTGAAAAAAAAATGTTGTTTGGAG
>Frequency_1_QualityScore_FFHHHHHJJJJJJJJFHIIJJIIIIJJJJJJHJJJJJJJJJJJGHIJJJJJHHEHFHHHFFEFFFEEEEEEEEEDDDDDCEDDEDCDDCDDDCC_Mismatch_1_Sense_+_Library_PoolT
GAATGTGATATGGCTCTTCCCTCTGCAAAAGTTTCAAGCCATGTTTTCTGGTGATATCCTCATTAGCTTATTTTGGTCTTACATCATCATGGTG
>Frequency_1_QualityScore_FDHHHHGJJJJJJJJJJJJJJHHIIJJJJJJJJJJJJJJJJJJJJJHJJJJJJJJIJJJJJJHHIJJJJIIJJIHHHHFDDDED@?88ACDDED_Mismatch_0_Sense_+_Library_PoolT
GTTTCAAGCCATGTTTTCTGGTGATATCCTCATTAGCTTATTTTGGTCTTACATCATCATGGTGATGGATGATAAAAAAGAAAAAAACTCATTG
>Frequency_1_QualityScore_FFHHHHHJJIIIJJHHIG4CCFGGCHIIJJIIIIJIJIIIEH;@FGIJJGIJIHGHHH_Mismatch_1_Sense_+_Library_PoolT
GGTCTTACATCATCATGGTGATGGATGATAAAAAAGAAAAAAACTCATTGAAATTTTA
>Frequency_1_QualityScore_FAAFHHHGIGGIDFEIIJJIFHIJJIIIGGGCFGFFEIIBEHIIIJGGHEGIIFIGEHEFEEB;BDFCECCACCDCCDD<CC>CACCCCCDDDC_Mismatch_0_Sense_+_Library_PoolT
GGCACATTAAACTCGCCAAGCCTCTCTGATTTTGTCATCATCAAATCATCCCTTTATACAGAAATCGTATGCCTAGATGATCTTAGCATGCAGT
>Frequency_1_QualityScore_FFHHHHHJJJJHIJIIJJIJJIJIIIJJJJJJJJJJJJJHIJIIIJGIGHJJIJGHJJJGHEG@EECHHFCDF@B@DDCCAEDDDEDDCDCDDB_Mismatch_1_Sense_+_Library_PoolT
GGCTGCCTCAGATGATTGCAATGTTCTTGGATCATATGCCCATTTTATATGGAGTGCTGAAGGTGATGAAGAGTGTCAGGATGCTTCTCAGCAG
>Frequency_1_QualityScore_FFHHHHHJIJJJJJJJJJIIIJJIGIGHJJJHGIJBGIIIIIIHIFGGGHIHGJJJIJJJJIJJJJJHHEHHFFFFFEEEEDDDDDDDDDDDAC_Mismatch_1_Sense_+_Library_PoolT
GGATCATATGCCCATTTTATATGGAGTGCTGAAGGTGATGAAGAGTGTCAGGATGCTTCTCAGCAGAAGAAAATGGCATCCCTGGCCTATTGTG
>Frequency_1_QualityScore_FFHHHHHJIJJIJJJJJIJJJJJGIJJJJJGJJJJJJFJJJJJIJJJJJCHIJIIJJHHHHHEFFFDDDACCCDDDDDDDDDDABDDDDEDCDD_Mismatch_1_Sense_+_Library_PoolT
GAAGAAAATGGCATCCCTGGCCTATTGTGGAACTCCGACTACTGCAGCCACCTGATCACATCAGGGGCTTAATTGCAATTTGGTTTCAATGAAC
>Frequency_1_QualityScore_DDHHHGHJHJJIJJJIJGIIIIIIJIJJJHIJIIJJJJIJIJJJJIIJAFIGIIJJJJHHFFFEEEDEEBDDDDDDDDEDCDDDDDDDDDDDDE_Mismatch_1_Sense_+_Library_PoolT
GTGTCAGGATGCTTCTCAGCAGAAGAAAATGGCATCCCTGGCCTATTGTGGAACTCCGACTACTGCAGCCACCTGATCACATCAGGGGCTTAAT
>Frequency_1_QualityScore_AD?<222:?CG@?C?FB<3CHCEED>FE@FEGCC?FFGAFC@DFEFDGIB>FBE>CBFC==;5@E=E(=B;5>A@AAABA:>@@@?A>;_Mismatch_0_Sense_+_Library_PoolT
CTGGTGATATCCTCATTAGCTTATTTTGGTCTTACATCATCATGGTGATGGATGATAAAAAAGAAAAAAACTCATTGAAATTTTTATCA
>Frequency_1_QualityScore_FDHHHHFGJJJJJJJJJIHHEHIJIIHHHHHFFFFFFFEEEEEFECDDDDDDDDDFDDDDD_Mismatch_0_Sense_+_Library_PoolT
GTGTTTGAAAAAAAAATGTTGTTTGGAGATTCATGAATGTGATATGGCTCTTCCATCTGCA
>Frequency_1_QualityScore_FFHHHHHJJJIJIJIIJJIJJJJJIEFIGGIJJJJIJEGIJJJIJFHHHIIJJJJIJJJJJJIJJJJIIGHHHHHGHHHFFFFFFE>CEEEDDD_Mismatch_0_Sense_+_Library_PoolT
GATATGGCTCTTCCATCTGCAAAAGTTTCAAGCCATGTTTTCTGGTGATATCCTCATTAGCTTATTTTGGTCTTACATCATCATGGTGATGGAT
>Frequency_1_QualityScore_FFFHGDDHGGIGHGIJJJJIGIGGGEHGIIJJIJIIIJJJIGBFGHGGGIIEGHIICGHIGGIIIIGFGEEHHFFFFFFEEECCCECCCDDDDE_Mismatch_1_Sense_+_Library_PoolT
ATGGCTCTTCCCTCTGCAAAAGTTTCAAGCCATGTTTTCTGGTGATATCCTCATTAGCTTATTTTGGTCTTACATCATCATGGTGATGGATGAT
>Frequency_1_QualityScore_FFGBDHHHIIJCFEIIJGFHJJIJJJJIJIIIJJG:@GHIJJJJJJJIJJJJJJG_Mismatch_0_Sense_+_Library_PoolT
CATCATCATGGTGATGGATGATAAAAAAGAAAAAAACTCATTGAAATTTTTATCA
>Frequency_1_QualityScore_FFHHHHHJJJJJJIICHIGIHHIHHIJIIJJJGHIJJJI_Mismatch_0_Sense_+_Library_PoolT
AAATCGTATGCCTAGATGATCTTAGCATGCAGTGTTTGA
>Frequency_1_QualityScore_FDHHHHHIIIJJIJJJIGGHIIJJJIIJHIIJIJ><?*?9*:BGH*?*?<D3DB9?=FHH_Mismatch_1_Sense_+_Library_PoolT
ATCAAATCATCCCTTTATACAGAAATCGTATGCCTAGATGATCTTAGCATGCAGTGTTTA
>Frequency_1_QualityScore_FFHGHHHJJIJJFGGGJJJJHIIJIJJIJJJIJ@GHIGIJJJJJJGIJIGIJJIJIJJHHFFFDDCDDDCDDDCDDEDDDDEEDDCDD:ACDDD_Mismatch_0_Sense_+_Library_PoolT
CCTGATCACATCAGGGGCTTAATTGCAATTTGGTTTCAATGAACGGGCACATTAAACTCGCCAAGCCTCTCTGATTTTGTCATCATCAAATCAT
>Frequency_1_QualityScore_ABFDHFF@>EF@EAHEIHCDCHIIIEGFHHI9FGGAHGIGIGIGGCGIBHCHG@84BF>GHG;F=FHGG_Mismatch_1_Sense_+_Library_PoolT
TTTTGTCATCATCAAATCATCCCTTTATACAGAAATCGTATGCCTAGATGATCTTAGCATGCAGTGTTA
>Frequency_1_QualityScore_FFHHHHHJJJJIJJJJJIIJJJJJJJIJJJJJGJJJGIJJJJJJJJJJJIGIFGGHIJJJJJJJIJIJJHIHHHHHFFFFFFFEEEEEEECDEE_Mismatch_1_Sense_+_Library_PoolT
AAATGTTGTTTGGAGATTCATGAATGTGATATGGCTCTTCCCTCTGCAAAAGTTTCAAGCCATGTTTTCTGGTGATATCCTCATTAGCTTATTT
>Frequency_1_QualityScore_FFHHHHHIJJJJJJJJJJJJIJJJJJIJIJJJIJJHGHHGIIJJJGHHIJJJ_Mismatch_1_Sense_+_Library_PoolT
TCCCTTTATATAGAAATCGTATGCCTAGATGATCTTAGCATGCAGTGTTTGA
>Frequency_1_QualityScore_?DHFHHDGHIIG<ABGEGIFEHHIIEEHIIIIICB;DCEGHHG@EEHI_Mismatch_2_Sense_+_Library_PoolT
AAAATGTTGTTTGGAGATTCATGAATGTGATATGGCTCTTCCCTCTGA
>Frequency_1_QualityScore_DFFGFHHHIJJHJEHIHGEGHHHJJC@H>BCCGEFGEGII9DCHH9B)?DF:@FCG_Mismatch_0_Sense_+_Library_PoolT
CCTCTCTGATTTTGTCATCATCAAATCATCCCTTTATACAGAAATCGTATGCCTAG
>Frequency_1_QualityScore_FFHHHHHJJHIJJJJJJJIJIJJIJJJJJJJJJJJJJJJJJJJJJJJJJIJJJJJJJHHHHHHHFFFFFEEEDEEDDDDDEDCDDDDDDDDDDD_Mismatch_0_Sense_+_Library_PoolT
GCAATTTGGTTTCAATGAACGGGCACATTAAACTCGCCAAGCCTCTCTGATTTTGTCATCATCAAATCATCCCTTTATACAGAAATCGTATGCC
>Frequency_1_QualityScore_FFHHHHHGGHHJIGIJIIJIJIIJGIJIIIIICGHGHGHIGIJJG@GHIGHEHHHFFFFFEFDEECEEDCCCCEEFDDDD?_Mismatch_0_Sense_+_Library_PoolT
CATGCAGTGTTTGAAAAAAAAATGTTGTTTGGAGATTCATGAATGTGATATGGCTCTTCCATCTGCAAAAGTTTCAAGCCA
>Frequency_1_QualityScore_BDDDDFHGGGCHEIEHIGHIIGIGEGC>AEHBDHEHHIGEGHHEHGBBFHCDDHGGGGIEGIIHFGGGGCHEAEF>?BCFDCCBCD@ACCCCDD_Mismatch_0_Sense_+_Library_PoolT
TTGTCATCATCAAATCATCCCTTTATACAGAAATCGTATGCCTAGATGATCTTAGCATGCAGTGTTTGAAAAAAAAATGTTGTTTGGAGATTCA
>Frequency_1_QualityScore_DEDHFGHJDGIJJGIIIJIJEHGHGIIGIDGHD@GC:??CFGEDFHG?GFHHIGHHCG;@ABEDFFECCCCEEDDD@DDEEEEED@;ACC:;A;_Mismatch_0_Sense_+_Library_PoolT
TCCTCATTAGCTTATTTTGGTCTTACATCATCATGGTGATGGATGATAAAAAAGAAAAAAACTCATTGAAATTTTTATCATTTATGTTATTTTA
>Frequency_1_QualityScore_AAADAFHG<<ACDEEEGDBBFHGIIIJ9D?FH=CFF8=CF@F=FDHHI6AAHHE;BCCCB;;_Mismatch_0_Sense_+_Library_PoolT
AGTGTTTGAAAAAAAAATGTTGTTTGGAGATTCATGAATGTGATATGGCTCTTCCATCTGCA
>Frequency_1_QualityScore_FFHHHHHJJJJJJJIIHIIDIJJIJJJJJIJJJJJIJJIJGJJIJJJJIJIIIGGIJHJHFHIIGIIJC@EHHEHHFG?BDFDFDCEE@CDCDC_Mismatch_1_Sense_+_Library_PoolT
GTTGAGGCTGCCTCAGATGATTGCAATGTTCTTGGATCATATGCCCATTTTATATGGAGTGCTGAAGGTGATGAAGAGTGTCAGGATGCTTCTC
>Frequency_1_QualityScore_FFHHHHHIJJIJJJIJJJJJICHGHGHIJJJJJJJJJDGHIJIIIJJJJJJJJIIIHGIIHFFCFEEEEACEDCCDDD_Mismatch_0_Sense_+_Library_PoolT
ATCCTCATTAGCTTATTTTGGTCTTACATCATCATGGTGATGGATGATAAAAAAGAAAAAAACTCATTGAAATTTTTA
>Frequency_1_QualityScore_FFHHHHHIIJJIIEFGAHGCHICGHGIIGIGG?FFGGDGHCGIICHGJIIIGG3BBCGIIJGIHIJIIGEHHGHHFFFFBCBCDDCECBDBDDD_Mismatch_0_Sense_+_Library_PoolT
ATTTTATATGGAGTGCTGAAGGTGATGAAGAGTGTCAGGATGCTTCTCAGCAGAAGAAAATGGCATCCCTGGCCTATTCTGGAACTCCGACTAC
>Frequency_1_QualityScore_FFHGHHHJJJJJJJIIJJJGJHJJJHIGIJJJIIJJGHIJJJJIHIGHHHIIJGIJIJJJJJJJJJJIJGIIHHFHHFFFFFDEEDDDDDDDEE_Mismatch_0_Sense_+_Library_PoolT
TGGATCATATGCCCATTTTATATGGAGTGCTGAAGGTGATGAAGAGTGTCAGGATGCTTCTCAGCAGAAGAAAATGGCATCCCTGGCCTATTCT
>Frequency_1_QualityScore_DAFHHDFFFGHFCFCGBEGHGGEEFGHGIGEHBFDBFHHIGGFHG@FFBHHGGIIGGEHFFFFF@DDDEC<A;BCCCACCCCCCCCC<ABCDCD_Mismatch_0_Sense_+_Library_PoolT
AGCAGAAGAAAATGGCATCCCTGGCCTATTCTGGAACTCCGACTACTGCAGCCACCTGATCACATCAGGGGCTTAATTGCAATTTGGTTTCAAT
>Frequency_1_QualityScore_FFHHHHHJJJJJJJHIJJJJJJJJJIJJJJJJJJJJJJJJJJJJJJJJJJJJJGDB?F<<8CGHACCHFAEHIDGHEHHHHFFFDBDDDDDCCD_Mismatch_0_Sense_+_Library_PoolT
CCTCTCTGATTTTGTCATCATCAAATCATCCCTTTATACAGAAATCGTATGCCTAGATGATCTTAGCATGCAGTGTTTGAAAAAAAAATGTTGT
>Frequency_1_QualityScore_FFHHFHHIJIJJGIIJJJHEGHHIJJJJJJJJJJGHDHHICHDGIGIIIEHEHHFHHDEFFFFBB?ECECDCDEDDCDC_Mismatch_0_Sense_+_Library_PoolT
AGATGATCTTAGCATGCAGTGTTTGAAAAAAAAATGTTGTTTGGAGATTCATGAATGTGATATGGCTCTTCCATCTGCA
>Frequency_1_QualityScore_FFGHDFFCDFEHIJIJIHIFIIIGIIJJIIJIJJJJIJIIJJJIJJIJJGIIJIGJHHHHHGHFFFFFDED@CEEDEDDDDDDDDDBBDCCCDC_Mismatch_0_Sense_+_Library_PoolT
AATTTGGTTTCAATGAACGGGCACATTAAACTCGCCAAGCCTCTCTGATTTTGTCATCATCAAATCATCCCTTTATACAGAAATCGTATGCCTA
>Frequency_1_QualityScore_FFHHGHHJJJJJJJJJJJJJIIJIGIIJJJJJJIJJJJJJJJIJFHHFIIJJJJJJJIJJJJJJHHHHHEHHFFFFFFFEEEEEEEEDBDDDDE_Mismatch_0_Sense_+_Library_PoolT
TTTGGAGATTCATGAATGTGATATGGCTCTTCCATCTGCAAAAGTTTCAAGCCATGTTTTCTGGTGATATCCTCATTAGCTTATTTTGGTCTTA
>Frequency_1_QualityScore_FFHHHHHJJIJJJJJJJJJJJJIGGI>GIJJJJIJJJJJJJHIJIJJJJIJJJJJJJIJIFHHHFHHFFEFFFEEEEDBDDDCCCDDDDEDCEE_Mismatch_0_Sense_+_Library_PoolT
ACTAGCCAGTCCTGGCGATGGGGATGTCCTCTCTCTTTATGCCAATTTTATATGGGATGTTCATAAAGATGCACCTCGTGCAGAATCTTACTAT
>Frequency_1_QualityScore_?DDHHFHBGGIGIBACAGHGIBG@@DFHFHCHEHHGD*/??CFDFHGIHIIICHGHGHIE;CBBBBAC>5@CCCAA?\;138<843>CA@A>@>_Mismatch_0_Sense_+_Library_PoolT
TCCGACTACTGCAGCCACCTGATCACATCAGGGGCTTAATTGCAATTTGGTTTCAATGAACGGGCACATTAAACTCGCCAAGCCTCTCTGATTT
>Frequency_1_QualityScore_FDHFHHHJJJJJJJJJJJJHIJJJJJJJJJJIIJJJJJJGHIIJJJJJJJJJJIJIJGIJJJJJHIIJJIHJHHHHHHGF@DDFFEEEEEE_Mismatch_1_Sense_+_Library_PoolT
GCTCTTCCCTCTGCAAAAGTTTCAAGCCATGTTTTCTGGTGATATCCTCATTAGCTTATTTTGGTCTTACATCATCATGGTGATGGATGAT
>Frequency_1_QualityScore_DFHHHFHJJJJJJJJJJJJJJJIJJJJJJJJJJJJJJJJJJJJJJIJJJJJJIJJJHHHHHHFFFFFFDEEEEDECDDDDDDDDDDDDDDDDCD_Mismatch_0_Sense_+_Library_PoolT
TTTGGTTTCAATGAACGGGCACATTAAACTCGCCAAGCCTCTCTGATTTTGTCATCATCAAATCATCCCTTTATACAGAAATCGTATGCCTAGA
>Frequency_1_QualityScore_FFHHHHGJIIJFHIIIIJJJIJIJIJJEHIIFIIGJIHIIJIIIIJHHGIJGIJJGGIJIGCEEHHHEFC@DEFDCEEEECDECDD_Mismatch_0_Sense_+_Library_PoolT
TTAAACTCGCCAAGCCTCTCTGATTTTGTCATCATCAAATCATCCCTTTATACAGAAATCGTATGCCTAGATGATCTTAGCATGCA
>Frequency_1_QualityScore_FFHHHHGJJJIIJJJJJJJIJJIJJIJJJJJJIJJIJJJIIIIJJJJJJIJIJJJJIIJJGHHHCEFFDCDDACDDDDDDDDDDDADBCDDDDD_Mismatch_0_Sense_+_Library_PoolT
CAGAAGAAAATGGCATCCCTGGCCTATTCTGGAACTCCGACTACTGCAGCCACCTGATCACATCAGGGGCTTAATTGCAATTTGGTTTCAATGA
>Frequency_1_QualityScore_FFHHHHHJJJJJHIJJJJJJJJJJJJJJJHIJIJJJJJJJJJJHHHHHHHDFFFFFDEDECEDDDDDDDDDDDDDDCDEEFDDDDDDDDEECCD_Mismatch_2_Sense_+_Library_PoolT
CTTAGCATGCAGTGTTTGAAAAAAAAATGTTGTTTGGACATTCATGAATGTGATATGGCTCTTCCCTCTGCAAAAGTTTCAAGCCATGTTTTCT
>Frequency_1_QualityScore_FFHHHHHJJJJJJJJJJJJJJJJJJJJJJJJJJJJJJJJJJJJJJJJGJIJJJJJJJJJHHHHHHFFFDBDDDEEDDDACDDDDABDDEDEDDD_Mismatch_0_Sense_+_Library_PoolT
AGAAGAAAATGGCATCCCTGGCCTATTCTGGAACTCCGACTACTGCAGCCACCTGATCACATCAGGGGCTTAATTGCAATTTGGTTTCAATGAA
>Frequency_1_QualityScore_FFHHHHHJJJJJJJJJJJJIJJJJJIJJJJJJJJJJJJJJJJJJJJJJJJIJJJJJJJJIIJJHHHHHHDEFFFFFEEEEEEDDCDCFDDD_Mismatch_0_Sense_+_Library_PoolT
AACTCGCCAAGCCTCTCTGATTTTGTCATCATCAAATCATCCCTTTATACAGAAATCGTATGCCTAGATGATCTTAGCATGCAGTGTTTGA
>Frequency_1_QualityScore_FFHHHHHJJJJJJCGHIJJJJJJJJJJIJJJJJJJJJJHIIJJIJJJJJJJIIIFJIJIHGIHIIIHHIHHHHHFFFDDDDCDDEDDC:ACDDD_Mismatch_0_Sense_+_Library_PoolT
CCATGTTTTCTGGTGATATCCTCATTAGCTTATTTTGGTCTTACATCATCATGGTGATGGATGATAAAAAAGAAAAAAACTCATTGAAATTTTT
>Frequency_1_QualityScore_FFDBHHHIGEFGBGHIIIFCHIIEBGGIEHHEHIIFHICHIEIECAFBCEEG_Mismatch_0_Sense_+_Library_PoolT
CTCTCTGATTTTGTCATCATCAAATCATCCCTTTATACAGAAATCGTATGCC
>Frequency_1_QualityScore_FFHHHHHHIIJJJJJJJJJJJJIJJJJIJJIJJJJJJJJJJJJJJIIJJJJHHHHHFFFFFFEEDDEEDCD>CDEDDDDDCDDDDEDDDDDCDC_Mismatch_0_Sense_+_Library_PoolT
CATGCAGTGTTTGAAAAAAAAATGTTGTTTGGAGATTCATGAATGTGATATGGCTCTTCCATCTGCAAAAGTTTCAAGCCATGTTTTCTGGTGA
>Frequency_1_QualityScore_FFHHGHHJJJJJJJJJJJJGIJIJIJJJJJJJJIIGIIJJIJJJJIJJHGHHHHHFFFFFFFEECDEDDCDDDDDDDDCDDDDACEEEDDDDCD_Mismatch_1_Sense_+_Library_PoolT
AGATGATCTTAGCATGCAGTGTTTGAAAAAAAAATGTTGTTTGGAGATTCATGAATGTGATATGGCTCTTCCCTCTGCAAAAGTTTCAAGCCAT
>Frequency_1_QualityScore_FFHHHHHJJJJJJJJJIJJJJJJJJJJJJJJJJJJJJJJJJJJJJJJIJIIJJIHHHFCDDEFFEDDBB@DD_Mismatch_1_Sense_+_Library_PoolT
TAAAAAAGAAAAAAACTCATTGAAATTTTTATCATTTATGTTATTTTATATGGTTGTGAAGTTTGGGTTTTA
>Frequency_1_QualityScore_FFHHHHHJHIIIJIJJGHIGIJIJIFIIJIGIIGIGAEH?DGGGHIJJHEGCGCFHHJIIGIJIFJHAHCHHFEFDEEEEEEEEDDCDEDDDDA_Mismatch_1_Sense_+_Library_PoolT
AAAAAATGTTGTTTGGAGATTCATGAATGTGATATGGCTCTTCCCTCTGCAAAAGTTTCAAGCCATGTTTTCTGGTGATATCCTCATTAGCTTA
>Frequency_1_QualityScore_FFHFFHHJGHIJFGHIJIJJGIEHFIIIIEHIIJIIJIGGGHHGIJHIJIIIJIGHIJJJGJJIIIJJJJHBEHFFFFFBDBBDDCD@?A?<CB_Mismatch_1_Sense_+_Library_PoolT
GAGTGCTGAAGGTGATGAAGAGTGTCAGGATGCTTCTCAGCAGAAGAAAATGGCATCCCTGGCCTATTGTGGAACTCCGACTACTGCAGCCACC
>Frequency_1_QualityScore_FFHHHHHJJJJIJJHIIJJIIJJJJJJJJJJJJJGHHIIIJJJJJJJGIIIJJIIJJJIGHHIIJJJJEHGIIIHAEHHHDDFFFE_Mismatch_2_Sense_+_Library_PoolT
TCCATCTGCAAAAGTTTCAAGCCATGTTTTCTGGTGATACCCTTATTAGCTTATTTTGGTCTTACATCATCATGGTGATGGATGAT
>Frequency_1_QualityScore_FFHHFHHJJJJJJJJJJJJJJJIJJJJJJHIJJJIJJJJJJIJJJFHHHJJGIJJJIJJJJJJGJJHHFDACDDDEDDDCCDD@CDDCDEEEEE_Mismatch_0_Sense_+_Library_PoolT
CTGGTGATATCCTCATTAGCTTATTTTGGTCTTACATCATCATGGTGATGGATGATAAAAAAGAAAAAAACTCATTGAAATTTTTATCATTTAT
>Frequency_1_QualityScore_DFHHHHHJGIJJJJJDHIJJJJJJJJJIIJJCHHIJJHIIGIIIJIJJJJJHDDDBBDDCCACC_Mismatch_1_Sense_+_Library_PoolT
ATTAGCTTATTTTGGTCTTACATCATCATGGTGATGGATGATAAAAAAAAAAAAAACTCATTGA
>Frequency_1_QualityScore_FFGHHHHCFHHIJJHGIIJGGEHCFGCHEHJIIJIIHIIIJJIJIGHJJJIIIIFGI@GHJJJFHHFFD;@CCEED<CBDDCCCDDDCDDCCDB_Mismatch_1_Sense_+_Library_PoolT
TGAAGAGTGTCAGGATGCTTCTCAGCAGAAGAAAATGGCATCCCTGGCCTATTGTGGAACTCCGACTACTGCAGCCACCTGATCACATCAGGGG
>Frequency_1_QualityScore_2A<D8CFFEBDEAACCEGGGIIEEHEGBD9DB<FGBB90B@8?B8BDAFHG=B4;8AHE7=??E7.7;99;3;?BAC>?CACC>CC><>A@@@>_Mismatch_0_Sense_+_Library_PoolT
TGCAGCCACCTGATCACATCAGGGGCTTAATTGCAATTTGGTTTCAATGAACGGGCACATTAAACTCGCCAAGCCTCTCTGATTTTGTCATCAT
>Frequency_1_QualityScore_DFHHHHHGHHIGIBCBGIJI4FHI@@@GGEHIJ?DCFGII_Mismatch_0_Sense_+_Library_PoolT
GAAATCGTATGCCTAGATGATCTTAGCATGCAGTGTTTGA
>Frequency_1_QualityScore_FFHHGHHGGGGHHIEIIGIIIIGBFHGIGEGIHGEGIJJIGIJJIIGJIGIJGEHHHFFCFFECDEEEEADDEDDCDDCDCDDDDDDDDDDDCC_Mismatch_0_Sense_+_Library_PoolT
TCAGGGGCTTAATTGCAATTTGGTTTCAATGAACGGGCACATTAAACTCGCCAAGCCTCTCTGATTTTGTCATCATCAAATCATCCCTTTATAC
>Frequency_1_QualityScore_DDHHHFBFHIGHIIGIICHHIEEHEIGDH@FGIIIGHEIGEGGHIGHDHGI4B=B>GH=;=C.@;CEAA=?AHBFFFFDC>@;@CCC>ACCA;A_Mismatch_1_Sense_+_Library_PoolT
GCTGCCTCAGATGATTGCAATGTTCTTGGATCATATGCCCATTTTATATGGAGTGCTGAAGGTGATGAAGAGTGTCAGGATGCTTCTCAGCAGA
>Frequency_1_QualityScore_FFHHHHHJJJJJJJIJHHGIJIJJJJJJJJJIJIGGHDIIJIIIJJJJIJHHHHHGFFFFDEFD6;ACC=>AB_Mismatch_2_Sense_+_Library_PoolT
TGATCTTAGCATGCAGTGTTTGAAAAAAAAATGTTGTTTGGAGATTCATGAATGTGATATGGCTCTTCCCTCA
>Frequency_1_QualityScore_FFHHHHHJJJJJJJHIJFGGJIIJJJJJJJJIJJJJJJJJIJJJJJHIIJJJJIJJJJJIJIIHGIHHFEHHEFFFFFEDEEEEEDDDEEDDEF_Mismatch_0_Sense_+_Library_PoolT
AAAGATGCACCTCGTGCAGAATCTTACTATGAACAAGCTGTTGAGGTTGCCTCAGATGATTGCAATGTTCTTGGATCATATGCCCATTTTATAT
>Frequency_1_QualityScore_FFFHHHGIJJIGIJJIJIGFHEGCEFHIGIAGGGGIIIGEGGHIHFIHJIJJHEFGGHI_Mismatch_1_Sense_+_Library_PoolT
TGTTGTTTGGAGATTCATGAATGTGACATGGCTCTTCCATCTGCAAAAGTTTCAAGCCA
>Frequency_1_QualityScore_FFHHHHHJJIJJJJJJJIJJJIJJHIIJJJJJJJJJJJJJJJJJFHIJIGHHHHFFFFFFFEEEEEEEACBCDDDDDDFDDDDDDDDD@CDEED_Mismatch_0_Sense_+_Library_PoolT
TGCCTAGATGATCTTAGCATGCAGTGTTTGAAAAAAAAATGTTGTTTGGAGATTCATGAATGTGATATGGCTCTTCCATCTGCAAAAGTTTCAA
>Frequency_1_QualityScore_FFFHHHFGIGGIICHHGHFIJIJIJJIJJIJIJDFGHGIHIIHHIJJJIJIJJIJJIIIIJJJIGIIIEIJIIH>CHEHFFDCEF_Mismatch_1_Sense_+_Library_PoolT
CCCTCTGCAAAAGTTTCAAGCCATGTTTTCTGGTGATATCCTCATTAGCTTATTTTGGTCTTACATCATCATGGTGATGGATGAT
>Frequency_1_QualityScore_DDDHHBFGGGE@AFHEGG>ABF;+C?GH9?CGIBFDH?B@?BGHEHB:FFEGGIII;@DHEBE;;CC@>>CCC>3;@BBBC5@CCCCCACC>42_Mismatch_1_Sense_+_Library_PoolT
CTTCTCAGCAGAAGAAAATGGCATCCCTGGCCTATTGTGGAACTCCGACTACTGCAGCCACCTGATCACATCAGGGGCTTAATTGCAATTTGGT
>Frequency_1_QualityScore_DDHHGHHHGIIAFFIIIGIIGEIIGEGIIEGHGII(?BFEFHIGGGIJJJIF_Mismatch_0_Sense_+_Library_PoolT
CATCATCATGGTGATGGATGATAAAAAAGAAAAAAACTCATTGAAATTTTTA
>Frequency_1_QualityScore_FFHHHH?GGHIIJGHJIJGIGIGIIIIGIJEIJIJJJJJJJJJIJIJJHIGJJGJJJJJJJJGGHHFFFBEFEEDCDDDCDDDEDCCDCDCABD_Mismatch_0_Sense_+_Library_PoolT
GAAGAGTGTCAGGATGCTTCTCAGCAGAAGAAAATGGCATCCCTGGCCTATTCTGGAACTCCGACTACTGCAGCCACCTGATCACATCAGGGGC
>Frequency_1_QualityScore_FFHHHHHIJIJJJJJJJJJJJJJJJJJJJJJJJIJJJJJJIJJIJJJJJJIHHHHHHFFFFDFF?ACEEDDDDDCBB6@BDDDDDDDCDDD<@D_Mismatch_0_Sense_+_Library_PoolT
GCCTATTCTGGAACTCCGACTACTGCAGCCACCTGATCACATCAGGGGCTTAATTGCAATTTGGTTTCAATGAACGGGCACATTAAACTCGCCA
>Frequency_1_QualityScore_FFHHHHHJJJJJJJJJJJJJJJHHHHIJJJJJJJJJJJJJHIJIJJJHGHAEHFFFFFFEECEEEEEACBC>CCCDDDDDDDC_Mismatch_1_Sense_+_Library_PoolT
GCCTAGATGATCTTAGCATGCAGTGTTTGAAAAAAAAATGTTGTTTGGAGATTCATGAATGTGATATGGCTCTTCCCTCTGCA
>Frequency_1_QualityScore_FFHFHHHJIIJIJJGJFHIGIJIII?EHIIIHIGHCFFHIJJEEIJJIJJJIJJJG@GGHGGEHJDGIIEHHHFFFFFECEEEEDCCDDDDD=B_Mismatch_0_Sense_+_Library_PoolT
CCCATTTTATATGGAGTGCTGAAGGTGATGAAGAGTGTCAGGATGCTTCTCAGCAGAAGAAAATGGCATCCCTGGCCTATTCTGGAACTCCGAC
>Frequency_1_QualityScore_FFHHHHDIJJJJJJIJJJJIJJJJJJJGHJJJJIGHJJJJFGIJIJIJJJJJJJJJIGHGHHHFFFFDDDDDDDDDDDDDCDDEDDDDEEDDDD_Mismatch_0_Sense_+_Library_PoolT
GCAGCCACCTGATCACATCAGGGGCTTAATTGCAATTTGGTTTCAATGAACGGGCACATTAAACTCGCCAAGCCTCTCTGATTTTGTCATCATC
>Frequency_1_QualityScore_FDHHFHHIBBFHGHIGG@FDB@CFDFHBCFHIH=87=FCHG7CEHGGGC9=@BDE;CCC;@CCCCC(5;>ADC(5?CA>;(;9:>:::A@_Mismatch_0_Sense_+_Library_PoolT
CAGTGTTTGAAAAAAAAATGTTGTTTGGAGATTCATGAATGTGATATGGCTCTTCCATCTGCAAAAGTTTCAAGCCATGTTTTCTGGTGA
>Frequency_1_QualityScore_FFHHHHHJJJJJJJJJIIIJJJJJJJJJJJIIJJJJJIJJJJIJJJJIIJJJJJJJIJHHHHFFFFFFEEEEEEDDDDDDDEEDDDCDDDDD?B_Mismatch_0_Sense_+_Library_PoolT
TTCTCAGCAGAAGAAAATGGCATCCCTGGCCTATTCTGGAACTCCGACTACTGCAGCCACCTGATCACATCAGGGGCTTAATTGCAATTTGGTT
>Frequency_1_QualityScore_FFHHHHHIIJHIJHIJJJEIHIHIJIJJJJJIJJIJJJJJJJJJJJJJJJJJIJJJJJJJJJJGIGHIHHHEHH@CEFFEEEEEAACDDDDCCD_Mismatch_0_Sense_+_Library_PoolT
CAAGCTGTTGAGGTTGCCTCAGATGATTGCAATGTTCTTGGATCATATGCCCATTTTATATGGAGTGCTGAAGGTGATGAAGAGTGTCAGGATG
>Frequency_1_QualityScore_DDHHHHDGHIIJJJJJGGIJJJIGHJI:CFIIIHGHIHGDGHHIJJIDFGHHIIIIGGIIJIFIJGIIJHHHHGFFFFFFFEEECDCD@@CDDD_Mismatch_1_Sense_+_Library_PoolT
GTGACATGGCTCTTCCATCTGCAAAAGTTTCAAGCCATGTTTTCTGGTGATACCCTTATTAGCTTATTTTGGTCTTACATCATCATGGTGATGG
>Frequency_1_QualityScore_FFHHHHHJJJJJJJJIJIJJJJJJJJJJJJJJJJJJJIJIJJJGIIIIJIIJJJJ))))8.))8CH7=D@>C=ECHHHFFFFFFFBDDDDCCCD_Mismatch_0_Sense_+_Library_PoolT
AGCCTCTCTGATTTTGTCATCATCAAATCATCCCTTTATACAGAAATCGTATGCCTAGATGTTCTTAGCATGCAATATTTGAAAAAAAATTGTT
>Frequency_1_QualityScore_FFGGBCFHHIIJJJIHEIIIJJIIIIIJHGGIIJJIIJJJIGGIIGIGIHIJHDAHHEGGHGGICGFCHGGCEHGBCD@BDDCDDCDDDDDCDC_Mismatch_0_Sense_+_Library_PoolT
TTTTGTCATCATCAAATCATCCCTTTATACAGAAATCGTATGCCTAGATGATCTTAGCATGCAGTGTTTGAAAAAAAAAATGTTGTTTGGAGAT
>Frequency_1_QualityScore_FFDHDDFHEEHGGEGCGBHFEGEGGIIIIIHIHFFHIIGIJFIBDGGJIJJJJDIGHHIIEHJFHIJI7=AEEFFFFBCEDEEEEEEB=ACDED_Mismatch_2_Sense_+_Library_PoolT
TTGGAGATTCATGAATGTGACATGGCTCTTCCAACTGCAAAAGTTTCAAGCCATGTTTTCTGGTGATACCCTTATTAGCTTATTTTGGTCTTAC
>Frequency_1_QualityScore_FFHHHHHJJJJJJJIJJJJJJJJJJJGJIIJJIJJJJIJGIEHIIGGHIIJGJIHIIIJIGIIJJJJIIEGGCECHEHHDBCEDCDBBCCCDDD_Mismatch_0_Sense_+_Library_PoolT
CCTCTCTGATTTTGTCATCATCAAATCATCCCTTTATACAGAAATCGTATGCCTAGATGATCTTAGCATGCAATATTTGAAAAAAAATTGTTGT
>Frequency_1_QualityScore_BAFDFHFGIJJBEHGHEHIJIEHIIGDGGHIIGFHGHHIF>F9GC<4?FFGA4BBE@HI=ADAEHHGI@CEDACCC>A?=(5:?CDDCC>@CDD_Mismatch_0_Sense_+_Library_PoolT
TCATCATCAAATCATCCCTTTATACAGAAATCGTATGCCTAGATGATCTTAGCATGCAATATTTGAAAAAAAATTGTTGTTTGGAGATTCATGA
>Frequency_1_QualityScore_FFHHHDFHIJJJIIJJHGIHHIGIJJCHGGGIGJJGIJIIJHIGIIHHBEHFFFFDDDDECCCEDCDDDDCCDDDDDDDCCDDDDDDDCCDEDD_Mismatch_0_Sense_+_Library_PoolT
CTAGATGATCTTAGCATGCAGTGTTTGAAAAAAAAATGTTGTTTGGAGATTCATGAATGTGATATGGCTCTTCCCTCTGCAAACAACATTTTTT
>Frequency_1_QualityScore_FDFHHB=C@FEHIGAFE>ECEG@EFG>F>B>GECGCGCHGGII@@0AHE<###,,5=(;=@#,58<<>CC3>#,+#+((28>C@(<@C9(4@@C_Mismatch_0_Sense_+_Library_PoolT
GAAATCGTATGCCTAGATGATCTTAGCATGCAGTGTTTGAAAAAAAAATGNNNTTTGAGATNCATGAATGTGNTANGGCTCTTCCCTCTGCAAA
>Frequency_1_QualityScore_FFHHHGHJJIJJJJJJJJJJJJJJJJGIJHJJJJJJJJJJJIJJIJIJHBGIIJJJJJJJJJJJJJJJIHIGJJHHHHHFFFFFFFEEEECEDD_Mismatch_1_Sense_+_Library_PoolT
ATGTGACATGGCTCTTCCATCTGCAAAAGTTTCAAGCCATGTTTTCTGGTGATACCCTTATTAGCTTATTTTGGTCTTACATCATCATGGTGAT
>Frequency_1_QualityScore_FFHHDFFIIIGIIIGIFEHAFHIGIIIGGHEFHIIIEEIIIIIDGIIIIIIIIGEIIIIIICHHHIIIIEHHGHHHGHFFFEFFFEEDAECDEC_Mismatch_1_Sense_+_Library_PoolT
TTGGAGATTCATGAATGTGACATGGCTCTTCCATCTGCAAAAGTTTCAAGCCATGTTTTCTGGTGATACCCTTATTAGCTTATTTTGGTCTTAC
>Frequency_1_QualityScore_FFHHHHHIIIGGGIII>AB?FCBCHHIEGGIEGFIIIEHIEGHIIIIHIEHIIDHHHGHFFFDECECDDECDECCDEDDDACBCCDDDDCEDDD_Mismatch_2_Sense_+_Library_PoolT
ACAGAAATCGTATGCCTAGATGATCTTAGCATGCAATATTTGAAAAAAAATTGTTGTTTGGAGATTCATGAATGTGACATGGCTCTTCCATCTG
>Frequency_1_QualityScore_DEFHHHHIIJJIIJJJJGIJIIJJJJIJ?GIGJJJJJJJJIJJJJJJJFHJIIIJJJJIJJIJJJJJIJHIJJHGHHHHFFFFFFFEEEACCCD_Mismatch_1_Sense_+_Library_PoolT
TGTGACATGGCTCTTCCATCTGCAAAAGTTTCAAGCCATGTTTTCTGGTGATACCCTTATTAGCTTATTTTGGTCTTACATCATCATGGTGATG
>Frequency_1_QualityScore_FFHHHHHJHIJHIJGHHIJJJJEHIJJJJJJJIJJJJJJJJJJJJJJJJJJJJJJJJJJJIJJJJHHHHHHFFFFFFFFEED_Mismatch_1_Sense_+_Library_PoolT
CTATATGGTTGTGAAGTTTGGGTTTTTATAAGTTCCTATTATCTTAAAATTAAAAGAAATATACCTGATTTTATCATTCTCA
>Frequency_1_QualityScore_FFHHHHHJJJJIJJJJJJJJIEIJGIJJJJJJGJHIIJJJJIIJIJJJJJJJIJIJJJJJIJJHHGFFDEFFEEDECDDDDDEDDCDCDDDCDD_Mismatch_0_Sense_+_Library_PoolT
AAATCATCCCTTTATACAGAAATCGTATGCCTAGATGATCTTAGCATGCAATATTTGAAAAAAATTGTTGTTTGGAGATTCATGAATGTGACAT
>Frequency_1_QualityScore_FFHHHHHJJJJJJJIJJJJJJJJJJJJJJJJJJJJJJJJJJJJJJJJJJJJJJIIJJJJ))))7))).@B).)=)..?CFDDDEED_Mismatch_0_Sense_+_Library_PoolT
GCCAAGCCTCTCTGATTTTGTCATCATCAAATCATCCCTTTATACAGAAATCGTATGCCTAGTTCTGCTTAGCATGCAATATTTGA
>Frequency_1_QualityScore_FFHHHHHJJJJJJJJJJJJIIFHIJJJJJJJJJIIJJJJJJHIIIJJJJJJJJJJIIJJJJJJJJJIIJHIGIIHHHHHHHFBDDFFEEEECCC_Mismatch_1_Sense_+_Library_PoolT
TGGCTCTTCCATCTGCAAAAGTTTCAAGCCATGTTTTCTGGTGATACCCTTATTAGCTTATTTTGGTCTTACATCATCATGGTGATGGATGAAA
>Frequency_1_QualityScore_FFHHHHHJJJJJJJJJJIJJJJJJJIJJJIJIIGHIJJJIIJJJJGIHHHHHHFFFFEDDEEEDEDDDDCCDDEEFDDDDACDCCDDDDDDDDD_Mismatch_0_Sense_+_Library_PoolT
GAAATCGTATGCCTAGATGATCTTAGCATGCAGTGTTTGAAAAAAAAATGTTGTTTGAGATTCATGAATGTGATATGGCTCTTCCCTCTGCAAA
>Frequency_1_QualityScore_FFHHHHHJJJJIJJJIJJEHHIIIIJJJJJIJJIDGHIJJJIJHJIIJJIIJJFDDDDD;05<4@4>A>>CCCDDDC2(3@_Mismatch_1_Sense_+_Library_PoolT
CTTATTAGCTTATTTTGGTCTTACATCATCATGGTGATGGATGATAAAAAAAAAAAAAAAAGCTCATTGAAATTTTTATCA
>Frequency_1_QualityScore_FFHHHHHJIJGHIJJJGIJJJJJJIJJJJJJJJJJIIJIIIGIHIJJJJJJJJJJ4..)8.))7CE7=CEEH>EHFFFFFFB@;ABB@DBCAA:_Mismatch_1_Sense_+_Library_PoolT
CGCCTCTCTGATTTTGTCATCATCAAATCATCCCTTTATACAGAAATCGTATGCCTAGATGATCTTAGCATGCAATATTTGAAAAAAAATTGTT
>Frequency_1_QualityScore_EFGHFHHJJJJGIJIIIJFFHEGIJJJJIIJJIFCDHIIGIIGGIHIJJJJIIEFB>8;?3((5,(5>3:>CCC8@CC_Mismatch_1_Sense_+_Library_PoolT
CTTATTAGCTTATTTTGGTCTTACATCATCATGGTGATGGATGATAAAAAAAAAAAAAGCTCATTGAAATTTTTATCA
>Frequency_1_QualityScore_FFHHHHHJIJJJJJIJJJJJJJIJIJJJJJJJJJJJJJJJJJJJJJJHIJJJJ48).=)).=FH)77D;==EH=A?EEFF_Mismatch_1_Sense_+_Library_PoolC
CCTCTCTGATTTTGTCATCATCAAATCATCCCTTTATACAGAAATCGTATGCCTAGATCATCTTAGCATGCAGTGTTTGA
>Frequency_1_QualityScore_FFHHHHHJJIIIJJIJEGHJJIJIJJIJJIIJIJJJJIJJJJJGIJJIIJIJJIJGFHHHGEFFFFFFFC6>CCECDDCBDDDCDCDCCCDDDC_Mismatch_0_Sense_+_Library_PoolC
CTTAATTGCAATTTGGTTTCAATGAACGGGCACATTAAACTCGCCAAGCCTCTCTGATTTTGTCATCATCAAATCATCCCTTTATACAGAAATC
