# Supplementary material for: Differential Gene Expression Reveals Candidate Genes for Drought Stress Response in Abies alba (Pinaceae)
Source: PLoS One. 2015 Apr 29;10(4):e0124564. doi: 10.1371/journal.pone.0124564 (PMC4414588; doi:10.1371/journal.pone.0124564)
Supplement: S3 File — (GZ) [file pone.0124564.s003.gz › comp8821_c0_seq1.fa]

>comp8821_c0_seq1 len=541 path=[1:0-540]
GCTTCTTTGTTTACAAGCCGCGGAACAAAAGCTGCGATTCTTGTTTGCGAAGCCCTGAGATTGGAACTGTAGACCTCGTTCATGGCTCCCACGGCGTCGATGTTGTCTGTGTTATATATCCGTCAAAGGAACCCCAAAGCAATTACGAGGGCCTCGGCCTCGGCCTCCTCCATTACCGCAGAAGGAGGAAACGAAGTCCCCAAAAACGGAGCAACCGGTCAATCTTGGCAGACAGGTTACCATTATTCACCTCACAACAGTGACGATCATAATGAAGCAAATGAAGCCGAAAAGCAATTTGAGGAGGCCCTGCTTCTCAGCTGTTGGTCCTTGTAATCTTTAGTTTCCTTCTGTAGAATCAATGGAGTACTGTGGGTCTTTTATTGGGTGTAAAACTGGCACATAATGATATGTATTATTCATTTTCTTGTCCCAAATTCTCTCTGTGGATGTGAAACTAAATTATTATTTGTGTTTTGTAGTTTATTTATGGGAAACCAAATTCAAAGTTCACGGCACAGAAACTCCATTTTGTTTTCGA

>Frequency_4_QualityScore_FFGGGGGIIIIIJJJIIHIIIIIGHHFGHHIEGIFIIGIGFGFIIIIIHEGFHGGFCCCEEECEEEEECCCCB?@AACACDDCCCCCDCDDCAA_Mismatch_0_Sense_+_Library_PoolT
GGTTACCATTATTCACCTCACAACAGTGACGATCATAATGAAGCAAATGAAGCCGAAAAGCAATTTGAGGAGGCCCTGCTTCTCAGCTGTTGGT
>Frequency_4_QualityScore_DEGHGHGIIIIIIICFGGHHHIIIJHFIIIIIIIIIGFFIGIHGIGFEECCEEDDDDDDCCACDCCDACB@CDDEEDCCDDCCCBCCA?ACCCB_Mismatch_0_Sense_+_Library_PoolT
ATTACCGCAGAAGGAGGAAACGAAGTCCCCAAAAACGGAGCAACCGGTCAATCTTGGCAGACAGGTTACCATTATTCACCTCACAACAGTGACG
>Frequency_3_QualityScore_FFHHHHHJJJJJIJIJJIJJJJJJJJJJJJIJJJJIJJJJJJJJIIIIGHIIIGIGGGGEEEDDDEEDDCEDDDDCDDDBDDDDDDDEEEDDDD_Mismatch_0_Sense_+_Library_PoolT
ACCTCACAACAGTGACGATCATAATGAAGCAAATGAAGCCGAAAAGCAATTTGAGGAGGCCCTGCTTCTCAGCTGTTGGTCCTTGTAATCTTTA
>Frequency_3_QualityScore_FFHHHHHJJJJIIJJJJJJJHIIJJJJJJIIJHFIHHHIIHJIIHIIJIJHIJJJIHIIIIIHJIJIIIDFFHHHGFFFFFFFEFEEEEEEEFE_Mismatch_0_Sense_+_Library_PoolT
GTAATCTTTAGTTTCCTTCTGTAGAATCAATGGAGTACTGTGGGTCTTTTATTGGGTGTAAAACTGGCACATAATGATATGTATTATTCATTTT
>Frequency_3_QualityScore_FFHHHGHJJJJJJJJJIJIJJJJJGIIHIIJJJJIJJJJJJJJJIJJJIHGHIGFGFGGFEEEEEEDDECDDDDDDEEDEDDDDDDDDCDBCDE_Mismatch_0_Sense_+_Library_PoolT
CAAATGAAGCCGAAAAGCAATTTGAGGAGGCCCTGCTTCTCAGCTGTTGGTCCTTGTAATCTTTAGTTTCCTTCTGTAGAATCAATGGAGTACT
>Frequency_3_QualityScore_FFHHHHHJHIJJIJIIJJIIJFHGHIFIJIJJJJJIIIJJJJJJJJJJJJIIIIIHGGGGFFFEFEEDDCCDDDDDDDDEDDDDDDDDCDDDDD_Mismatch_0_Sense_+_Library_PoolT
CCATTATTCACCTCACAACAGTGACGATCATAATGAAGCAAATGAAGCCGAAAAGCAATTTGAGGAGGCCCTGCTTCTCAGCTGTTGGTCCTTG
>Frequency_3_QualityScore_FFHHHHGJIIIIJJJIJJJIJHGEHIHIIJJJGIIEIIHIHHIIIHHGGGEFFEEEDEDEFEEDDCCDDCDCCCCDDDCCDDDDDDDDDDDDBC_Mismatch_0_Sense_+_Library_PoolT
GGAAACGAAGTCCCCAAAAACGGAGCAACCGGTCAATCTTGGCAGACAGGTTACCATTATTCACCTCACAACAGTGACGATCATAATGAAGCAA
>Frequency_3_QualityScore_FFHGHHHJJJJJJJIIIJJJJJJJIIIJJJJJJGIJHIGIIIJHIJJGIIJJJHIJJIJHHHIHJJJIIHHHFGGGFEFFFFFEFEEEEEEEEE_Mismatch_0_Sense_+_Library_PoolT
CTTGTAATCTTTAGTTTCCTTCTGTAGAATCAATGGAGTACTGTGGGTCTTTTATTGGGTGTAAAACTGGCACATAATGATATGTATTATTCAT
>Frequency_3_QualityScore_EDEGCFGGHGEHEGIIIIIJDEGG?FHDHHHGICFHFFAFEBB>ACDEEECDCCC@CDDDDDEEECDAACBCBA?ABCCDCBBC@BAACD>ABB_Mismatch_0_Sense_+_Library_PoolT
GAGGAAACGAAGTCCCCAAAAACGGAGCAACCGGTCAATCTTGGCAGACAGGTTACCATTATTCACCTCACAACAGTGACGATCATAATGAAGC
>Frequency_3_QualityScore_FFHHHHHJJJJJJJJJHHIIJIJJJJJJJJJJJJJJJJJJJJJJJIIJJJIHHIJJJJHHHGFFFDDEDCDDDDEDDDDDDDDDDDDDDDDEEE_Mismatch_0_Sense_+_Library_PoolT
ATTCACCTCACAACAGTGACGATCATAATGAAGCAAATGAAGCCGAAAAGCAATTTGAGGAGGCCCTGCTTCTCAGCTGTTGGTCCTTGTAATC
>Frequency_3_QualityScore_FFHHHHHJJJIJIJJIIIIIHIIIJIIJJIJIJJIIJJJJJJJJJJJJHHIJHIIFGGGHGFFFFFFFDABDEEEDDDDDDEDDDDDDDDDCAB_Mismatch_0_Sense_+_Library_PoolT
AGCAAATGAAGCCGAAAAGCAATTTGAGGAGGCCCTGCTTCTCAGCTGTTGGTCCTTGTAATCTTTAGTTTCCTTCTGTAGAATCAATGGAGTA
>Frequency_2_QualityScore_DFHGHHHJJIIJJIJJJJIIIIJGIIIJGHIIIIIJJJJJIJJJIIIIIIIHCGIHHGGFEEEEEEEECBCDDCDDCCDDCBDDDCCCCDCDCD_Mismatch_0_Sense_+_Library_PoolT
GAGCAACCGGTCAATCTTGGCAGACAGGTTACCATTATTCACCTCACAACAGTGACGATCATAATGAAGCAAATGAAGCCGAAAAGCAATTTGA
>Frequency_2_QualityScore_FFHHHHHJHIJJJJJJJJIJJJJIIJIIIIJIJJJJJJIJJJJIJIIJIIHIJJJIIHGGGFFFFEEEEDCEEDCDDDCABCCDDCCDDDDCCC_Mismatch_0_Sense_+_Library_PoolT
GCAACCGGTCAATCTTGGCAGACAGGTTACCATTATTCACCTCACAACAGTGACGATCATAATGAAGCAAATGAAGCCGAAAAGCAATTTGAGG
>Frequency_2_QualityScore_EFHHHHHJJIIIIJIIJJIJHIJHIIIIIIJIHIIJIIIGGHIHIIIIIIIIIGF?GGGFFGGDEEEAB:=A??ABD@@@CCC?AC;?CCCD<A_Mismatch_0_Sense_+_Library_PoolT
AGGTTACCATTATTCACCTCACAACAGTGACGATCATAATGAAGCAAATGAAGCCGAAAAGCAATTTGAGGAGGCCCTGCTTCTCAGCTGTTGG
>Frequency_2_QualityScore_FFHHHHHIJJJJJJIJJJIIJIJIIIJJJJJJJJJJJJJHIJJIFHGGEEEEEDDDDDDDDDDDBDDDDDDDDDDDDBDDDDDDDDCDDCEDDD_Mismatch_0_Sense_+_Library_PoolT
CCCAAAGCAATTACGAGGGCCTCGGCCTCGGCCTCCTCCATTACCGCAGAAGGAGGAAACGAAGTCCCCAAAAACGGAGCAACCGGTCAATCTT
>Frequency_2_QualityScore_FFGHHHGJJIIJIIIIHIIIJIIIIIJIIIIJJJJIJJIJJJIIJIIIIGIGIIIGGGGGEEEBCCDCC==?;@D?AC5?BCA@?AACBABCCE_Mismatch_1_Sense_+_Library_PoolT
AAAGCTGCGATTCTTGTTTGCGAAGACCTGAGATTGGAACTGTAGACCTCGTTCATGGCTCCCACGGCGTCGATGTTGTCTGTGTTATATATCC
>Frequency_2_QualityScore_EEHHHFFHIIIIIIIIIHIIIIIIIIIIIHIGGEIIHEHIFHHIIIIIIIIIIIIIIEGIIIIGIIIIGGGHHHGHFBCFFFFFCEEFDDEECC_Mismatch_0_Sense_+_Library_PoolT
TCTTTAGTTTCCTTCTGTAGAATCAATGGAGTACTGTGGGTCTTTTATTGGGTGTAAAACTGGCACATAATGATATGTATTATTCATTTTCTTG
>Frequency_2_QualityScore_FFHHHHGJJJJJJJJJJGIGIIJJIJJJGIJJIJIIJJJIGIIIIJJJIJIIIIIIIIIEHIIJJIGGIHHHHHHHHHHFFFEFFE_Mismatch_1_Sense_+_Library_PoolT
TTCTGTAGAATCAATGGAGTACTGTGGGTCTTTTATTGGGTGTAAAACTGGCACATAATGATATGTATTATTCATTTTCTTGTCCA
>Frequency_2_QualityScore_EEFHGFFHIHHEAGGFIIDIEIIG?GGEGFIBAFGGHECGG9DGHHHIHGIHIDGGGGEGHDECEEIHGEGGFFEEED>??AB@B@CBCA@CBC_Mismatch_0_Sense_+_Library_PoolT
ATCTTTAGTTTCCTTCTGTAGAATCAATGGAGTACTGTGGGTCTTTTATTGGGTGTAAAACTGGCACATAATGATATGTATTATTCATTTTCTT
>Frequency_2_QualityScore_FFHHHFFHIJJJJIJHIJJIJJIGHGIIIEEFEGGGGEEEGGGGGEFEFFFECDDCCDDDDD?ABCCCCBBCCCCACCCDACCCDDDDCADCED_Mismatch_0_Sense_+_Library_PoolT
GCCTCGGCCTCCTCCATTACCGCAGAAGGAGGAAACGAAGTCCCCAAAAACGGAGCAACCGGTCAATCTTGGCAGACAGGTTACCATTATTCAC
>Frequency_2_QualityScore_FFGHHHGJIHIIJJIIIEHIIIGGIIJEIGIIIIIIJJ:EIIIIGIJIJJIGGFHEDCCCEEFECC@DDDDEEDCCACCDC>?>?C>ACACACA_Mismatch_0_Sense_+_Library_PoolT
AGCAACCGGTCAATCTTGGCAGACAGGTTACCATTATTCACCTCACAACAGTGACGATCATAATGAAGCAAATGAAGCCGAAAAGCAATTTGAG
>Frequency_2_QualityScore_FFHHHHHIJJIIJJJJIJJIHIJJIJIJJIJJJJJJIJIIJJIIIIIJJJIJJJIJJIIJJJIHGIJJJJJIIJJJJJJJHHHHGEFFFDDCEE_Mismatch_0_Sense_+_Library_PoolT
ATGTATTATTCATTTTCTTGTCCCAAATTCTCTCTGTGGATGTGAAACTAAATTATTATTTGTGTTTTGTAGTTTATTTATGGGAAACCAAATT
>Frequency_2_QualityScore_FFHHGHHJJIIJIIJJJJJIIJJHIJJIJJJJJJIIIIHGGGGGFEEEDDDDDDDDCCCCCDDCCCCDDCECEDDDDDBCDDEDDDDDDDCCDC_Mismatch_0_Sense_+_Library_PoolT
GCTTCTTTGTTTACAAGCCGCGGAACAAAAGCTGCGATTCTTGTTTGCGAAGCCCTGAGATTGGAACTGTAGACCTCGTTCATGGCTCCCACGG
>Frequency_2_QualityScore_FEHEGHFGHHGIIIEGIGIIIGHFHIHHHIJIIGHIFGIIHIIIIGIIIGGHGGGGEECHIIIIIIHGGAGEHEGGFFFACACDECCCCCDDDA_Mismatch_0_Sense_+_Library_PoolT
CTGTTGGTCCTTGTAATCTTTAGTTTCCTTCTGTAGAATCAATGGAGTACTGTGGGTCTTTTATTGGGTGTAAAACTGGCACATAATGATATGT
>Frequency_2_QualityScore_FFHHHHHJIJJJJJJHIIIIIIIIIJIJJJJJJJJJIJIJJJJJIIIIIIIJIIIGHFHEFFECDCEDDDDDDEDDDDCDDDDDDDCCCCEEED_Mismatch_0_Sense_+_Library_PoolT
TTCACCTCACAACAGTGACGATCATAATGAAGCAAATGAAGCCGAAAAGCAATTTGAGGAGGCCCTGCTTCTCAGCTGTTGGTCCTTGTAATCT
>Frequency_1_QualityScore_FFHHHHHJIJJJJGJHHIJJIJJGGIJJJJJJJJJJJJJJJJJJJAHIJJJJJHHHHHFCFFDDDDDDDCDDDEDDDDDDDDBDDDCDDDDEED_Mismatch_0_Sense_+_Library_PoolC
TTCACCTCACAACAGTGACGATCATAATGAAGCAAATGAAGCCGAAAAGCAATTTGAGGAGGCCCTGCTTCTCAGCTGTTGGTCCTTGTAATCT
>Frequency_2_QualityScore_FFHHHHGIJJJJJJJJIJHIJJIIIIJJJJJJIJGIIIJJJJJIIIGIIGIHEIIHHGHGIJJGIIIGECGHIIHHGHGFFEEDECDCCDCDDC_Mismatch_0_Sense_+_Library_PoolT
CTGCTTCTCAGCTGTTGGTCCTTGTAATCTTTAGTTTCCTTCTGTAGAATCAATGGAGTACTGTGGGTCTTTTATTGGGTGTAAAACTGGCACA
>Frequency_2_QualityScore_FEHHEHGIGIHIIIIIHHIIIGFIIIIJAHHIIIJHIIIGHFDDDDDDDDDCCDDDDCDDCAACECCDDC@ACCECCCCCCCCC?AC@?B;96A_Mismatch_0_Sense_+_Library_PoolT
GTTTACAAGCCGCGGAACAAAAGCTGCGATTCTTGTTTGCGAAGCCCTGAGATTGGAACTGTAGACCTCGTTCATGGCTCCCACGGCGTCGATG
>Frequency_2_QualityScore_FFHHHHHJJJJJJIJJJIJJJIIJJIJIHIIIJJJJJJJJJJJJJJJHHHHGFFFFFEEEEEEEEDDDDCEDDDDDCEECEDDDCBCDDCCACC_Mismatch_0_Sense_+_Library_PoolT
GCAAATGAAGCCGAAAAGCAATTTGAGGAGGCCCTGCTTCTCAGCTGTTGGTCCTTGTAATCTTTAGTTTCCTTCTGTAGAATCAATGGAGTAC
>Frequency_2_QualityScore_FFHHHGGJIJIJJIJJIIIIJIIJGIIIJJJJJJJIJIIIIIIJJIJJJJIIJJIIJJJJIJJIIHHFFDEEECCDDDDDCCDDCDDDDDDDDD_Mismatch_0_Sense_+_Library_PoolT
CTTGGCAGACAGGTTACCATTATTCACCTCACAACAGTGACGATCATAATGAAGCAAATGAAGCCGAAAAGCAATTTGAGGAGGCCCTGCTTCT
>Frequency_2_QualityScore_FFGHGHHIJJJIIIIIHHIIIJJIIIJGIIJJGIIIIIIJJIIGGIHIIIIJJHIIIJJJIFGIGCGCG@EFCDGE@DCECECEDECD?B?BCE_Mismatch_0_Sense_+_Library_PoolT
GAGGAGGCCCTGCTTCTCAGCTGTTGGTCCTTGTAATCTTTAGTTTCCTTCTGTAGAATCAATGGAGTACTGTGGGTCTTTTATTGGGTGTAAA
>Frequency_2_QualityScore_FFHHHHHJJJJJJJJJJJJIIJJHIIIIJJIJIJIIJJIIIJJJIIIHGFEEEEDDCDDDEDDCDDDDDDDDDDCBCDDDDDDEEEEDCDDCCC_Mismatch_0_Sense_+_Library_PoolT
GCCTCCTCCATTACCGCAGAAGGAGGAAACGAAGTCCCCAAAAACGGAGCAACCGGTCAATCTTGGCAGACAGGTTACCATTATTCACCTCACA
>Frequency_2_QualityScore_FFHHHHGJJJJJJJJJJJIJIJIIJJJJJJJIIIIJJJIHIIIJIIJIIIIHHHHGGFFFFFEEDCEDDCDCACCCCDDDDCDEEDDDDDCADD_Mismatch_0_Sense_+_Library_PoolT
ACGATCATAATGAAGCAAATGAAGCCGAAAAGCAATTTGAGGAGGCCCTGCTTCTCAGCTGTTGGTCCTTGTAATCTTTAGTTTCCTTCTGTAG
>Frequency_2_QualityScore_EEDDHEEGGIHIIGFDGIHIGIIEGIFGGGDGGEDGGIIIIHIIGII?EDCEFFFDGEDADDACABD@AABA?A?BCEDCBBCCCBAC?BBCA;_Mismatch_0_Sense_+_Library_PoolT
GTGACGATCATAATGAAGCAAATGAAGCCGAAAAGCAATTTGAGGAGGCCCTGCTTCTCAGCTGTTGGTCCTTGTAATCTTTAGTTTCCTTCTG
>Frequency_2_QualityScore_EFFHHHGJJIGEICGGIJIGIJGEGHIIIIIIIIFGGGIIHIJJHGIIHIIIIGIJIIICEIIHIJIGIGHHGGGGGFFF_Mismatch_1_Sense_+_Library_PoolT
AGAATCAATGGAGTACTGTGGGTCTTTTATTGGGTGTAAAACTGGCACATAATGATATGTATTATTCATTTTCTTGTCCA
>Frequency_2_QualityScore_FFGHGHHJJJIIJIIIIJIIDHHIIIIJJJJHGIIIJJJIJJJIIIIIIGIIIGHIIIHGEGGGGGFDGEEEEDACCDCDDDDBBCAA?A;A?A_Mismatch_0_Sense_+_Library_PoolT
GGTCAATCTTGGCAGACAGGTTACCATTATTCACCTCACAACAGTGACGATCATAATGAAGCAAATGAAGCCGAAAAGCAATTTGAGGAGGCCC
>Frequency_2_QualityScore_FFHHGHHIIIIIGIIIIJIJJJIJJIJIIICIIJIIIIIHIIIJJJIIIHIIIJJJIJJJIIIGGEEEEEECDDCCDCCDBCCDDCDDDDCCDD_Mismatch_0_Sense_+_Library_PoolT
GGCAGACAGGTTACCATTATTCACCTCACAACAGTGACGATCATAATGAAGCAAATGAAGCCGAAAAGCAATTTGAGGAGGCCCTGCTTCTCAG
>Frequency_1_QualityScore_FFHHGHHHIJJHJJIIIGIIIGIJJIGIJIJIJJIDGIJJJIIIIJEIGIJJJJJJIIJJEGHHHFFDECDDDCDDEDDDBDD<?BDDDCDDDE_Mismatch_0_Sense_+_Library_PoolT
TGGCAGACAGGTTACCATTATTCACCTCACAACAGTGACGATCATAATGAAGCAAATGAAGCCGAAAAGCAATTTGAGGAGGCCCTGCTTCTCA
>Frequency_1_QualityScore_FFGHHGHIJJJJJJJJJJHJJJJJJJJJJJJIJJJJJJJJJIIJJJJJJJJIJIIJJIIIJJJIJIJJJHIJIJJJJGHEHHHHFFFEFFFDEE_Mismatch_0_Sense_+_Library_PoolT
CTGGCACATAATGATATGTATTATTCATTTTCTTGTCCCAAATTCTCTCTGTGGATGTGAAACTAAATTATTATTTGTGTTTTGTAGTTTATTT
>Frequency_1_QualityScore_ADHFHHHJJJJJJJJJJJJJJJJJJIJJJJJJJJJJJJIJJJJJJIJJJHGEHHFFFDDDEDDDDDDDDDDDDDDDCDDDDDDDDDDDDDBDDD_Mismatch_0_Sense_+_Library_PoolT
CTGTGTTATATATCCGTCAAAGGAACCCCAAAGCAATTACGAGGGCCTCGGCCTCGGCCTCCTCCATTACCGCAGAAGGAGGAAACGAAGTCCC
>Frequency_1_QualityScore_FFHHHHHJJJIJJIJJJJJJJIJIJJJJJJIAHIIJJIIJIFIIJJJJJJHJJHHFHHFFFFFFFECECCCEDDCDDDDDEFCEDDDDDDDDDD_Mismatch_0_Sense_+_Library_PoolT
GAAGCAAATGAAGCCGAAAAGCAATTTGAGGAGGCCCTGCTTCTCAGCTGTTGGTCCTTGTAATCTTTAGTTTCCTTCTGTAGAATCAATGGAG
>Frequency_1_QualityScore_FFHHHHHJJJJJJJJJJJJIJJJJJJJJJJJJJIJJJJJIHHHHFFDDDDDDDDDDCDDBDDDDDCDDECDDDDBDDDEDDDDDDDDD@DDDBD_Mismatch_0_Sense_+_Library_PoolT
CTTTGTTTACAAGCCGCGGAACAAAAGCTGCGATTCTTGTTTGCGAAGCCCTGAGATTGGAACTGTAGACCTCGTTCATGGCTCCCACGGCGTC
>Frequency_1_QualityScore_FFHHHHHJIJJJJIJJIJJJJJJJJIJJJGIJJJIJIIJJJJJJJJJJJJJJIJJJIJJIHHHFFEFFEEEDEEDDDDDDDDDDDDDEDDDDDD_Mismatch_0_Sense_+_Library_PoolT
ACAGGTTACCATTATTCACCTCACAACAGTGACGATCATAATGAAGCAAATGAAGCCGAAAAGCAATTTGAGGAGGCCCTGCTTCTCAGCTGTT
>Frequency_1_QualityScore_A?<<C?FHI@A?FB?AFAEF??FFHIG?GA?G>4??DDD>9?B?BDB>FCFCDBBFEAHEH;>EH_Mismatch_0_Sense_+_Library_PoolT
TGTGGGTCTTTTATTGGGTGTAAAACTGGCACATAATGATATGTATTATTCATTTTCTTGTCCCA
>Frequency_1_QualityScore_FFFFHFHGIJJJJIIBHHHDGBFGIIJJHJJGGIJEHIIIJIGIJIGIJJJJIIIHFFDCEABDDDDBDDDDDDDDDCD>CCCDD@B9>?BAB@_Mismatch_0_Sense_+_Library_PoolT
CGTCGATGTTGTCTGTGTTATATATCCGTCAAAGGAACCCCAAAGCAATTACGAGGGCCTCGGCCTCGGCCTCCTCCATTACCGCAGAAGGAGG
>Frequency_1_QualityScore_FFHHHHHJJJJJJJJJJJHIIJJJJJJJJIJJJJJJIIIIJJJJIJJJIJHHHHFFFFFECEEEDDDDDCCDDDDDDDDDDDDDDDDDD<_Mismatch_0_Sense_+_Library_PoolT
CAAAAACGGAGCAACCGGTCAATCTTGGCAGACAGGTTACCATTATTCACCTCACAACAGTGACGATCATAATGAAGCAAATGAAGCCGA
>Frequency_1_QualityScore_FFHHHHHJJJJJJJJJJIJJJJJJIJJJJJJJJJJJJJJJJJJJJJIHJJJJJJIJHHHHHHHFFFFFFFEEEEFDEDDDDDDDDDBCDCEDDD_Mismatch_0_Sense_+_Library_PoolT
ATGAAGCCGAAAAGCAATTTGAGGAGGCCCTGCTTCTCAGCTGTTGGTCCTTGTAATCTTTAGTTTCCTTCTGTAGAATCAATGGAGTACTGTG
>Frequency_1_QualityScore_FFHHHHHJJJJJJJJJJJJJJIJIJGIJJJJJJJJIIJJJJJJJJJJIJJIJHHHHHFFFFFFEEEDDDCCDDDDDDEDDDDDDDDEDDDDDDE_Mismatch_0_Sense_+_Library_PoolT
TGACGATCATAATGAAGCAAATGAAGCCGAAAAGCAATTTGAGGAGGCCCTGCTTCTCAGCTGTTGGTCCTTGTAATCTTTAGTTTCCTTCTGT
>Frequency_1_QualityScore_FFHHHHHJJJJJJJJJJJJJJIJJJIJJJJJIJJJIJJJJIIJJJIJGIJHHGHHFFFFFFEECDDDDDCDDDDEEEDDCDDCCDEDDDDDDEE_Mismatch_0_Sense_+_Library_PoolT
GACGATCATAATGAAGCAAATGAAGCCGAAAAGCAATTTGAGGAGGCCCTGCTTCTCAGCTGTTGGTCCTTGTAATCTTTAGTTTCCTTCTGTA
>Frequency_1_QualityScore_FFHGHHHJJIJJIJJJJJJJJJJJJJJJJJJJJGIJIJJJIJJJJHHIJJJJJJHHHHFFFFDEDDEEDBBBDDD>BDADC<CACCDDDDEDEE_Mismatch_0_Sense_+_Library_PoolT
ACAAAAGCTGCGATTCTTGTTTGCGAAGCCCTGAGATTGGAACTGTAGACCTCGTTCATGGCTCCCACGGCGTCGATGTTGTCTGTGTTATATA
>Frequency_1_QualityScore_FFHHHHHJJJJJJJJJJJJJJJJJJJIJJJJJJJJJJIIIGHIJJIIJJHGIJJJIJJJIJHGHJHIJJGHHHHGHFEFFFFFEEEEEEFEFFE_Mismatch_0_Sense_+_Library_PoolT
TCCTTGTAATCTTTAGTTTCCTTCTGTAGAATCAATGGAGTACTGTGGGTCTTTTATTGGGTGTAAAACTGGCACATAATGATATGTATTATTC
>Frequency_1_QualityScore_DDHFDHFEBEHIIIGIJJCGGHJGIIIIIDHGGCGHFHIIJAAGGGGDDHHFHAHEDFBA>A:A=B@B;ACCDACDCCCDCCACCCDD_Mismatch_0_Sense_+_Library_PoolT
CAAAAACGGAGCAACCGGTCAATCTTGGCAGACAGGTTACCATTATTCACCTCACAACAGTGACGATCATAATGAAGCAAATGAAGCC
>Frequency_1_QualityScore_FFHHHHHJJJIJJJJIJJJHIIJJJJJJJJJJJJIIJJJJJJJJJIJJGIGIIHIJIGIGGHIJHJIIACGIHHHHHHFFDFC_Mismatch_1_Sense_+_Library_PoolT
CCTGCTTCTCAGCTGTTGGTCCTTGTAATCTTTAGTTTCCTTCTGTAGAATCAATGGAGTACTGTGGGTCTTTTATTGGGTGA
>Frequency_1_QualityScore_FFHHHHHJJJHHGHIJJJJJJGHHIJJJJJJJJGHHIJIJJJJIIIIIJJIJJJJIIJGGIJIJJJIJHHHHGHHFFFFFEEEEEECDDDDDDD_Mismatch_0_Sense_+_Library_PoolT
GAATCAATGGAGTACTGTGGGTCTTTTATTGGGTGTAAAACTGGCACATAATGATATGTATTATTCATTTTCTTGTCCCAAATTCTCTCTGTGG
>Frequency_1_QualityScore_BFDHFBDHGIDBFH@<CAEHHEBEGIEGHBGIEHGGIEHI:*?FHCFH98BFHICHGIIGGC>7CGC:D@EHDE?@ECDCCEF_Mismatch_1_Sense_+_Library_PoolT
CTGTAGAATCAATGGAGTACTGTGGGTCTTTTATTGGGTGTAAAACTGGCACATAATGATATGTATTATTCATTTTCTTGTCA
>Frequency_1_QualityScore_FFHHHHHJJJJJJJJJJJJJJIJFHJHIJJJJJJJJJJJJJGJJJHIJFHHIJJJIHHHHHHHFFFFFFFEEEEDCDCDCCDCCDCDCD>CCED_Mismatch_0_Sense_+_Library_PoolT
AAATGAAGCCGAAAAGCAATTTGAGGAGGCCCTGCTTCTCAGCTGTTGGTCCTTGTAATCTTTAGTTTCCTTCTGTAGAATCAATGGAGTACTG
>Frequency_1_QualityScore_FFHHHHHJJJIIJJIJJJJJJJJIJJJJJJJIJIJJJIJIJIIJGGIIJJJJJHIIJJJIJJIJIGHGIHHHHHHFFDEDECCEEEEEFDFDDE_Mismatch_0_Sense_+_Library_PoolT
TTGGTCCTTGTAATCTTTAGTTTCCTTCTGTAGAATCAATGGAGTACTGTGGGTCTTTTATTGGGTGTAAAACTGGCACATAATGATATGTATT
>Frequency_1_QualityScore_FFHHHHHIJJJIJJJJJJJJJIIJJJJJJJJJJJJJJIJJIJJJJJJJJJJHHHFFFFBEEEEEEDDDDDDDDDDDDDDDDEEEDDDDDCDDED_Mismatch_0_Sense_+_Library_PoolT
CAACAGTGACGATCATAATGAAGCAAATGAAGCCGAAAAGCAATTTGAGGAGGCCCTGCTTCTCAGCTGTTGGTCCTTGTAATCTTTAGTTTCC
>Frequency_1_QualityScore_FFHHHHHJJJJHIJJJJJJJJJJJJJJHIJJJJJJJJJJJJJJJJJIJJIIGIIJJJJIJFGIJJJJJJJJHHHFFFFFFEEEDDDDDDDDDDD_Mismatch_1_Sense_+_Library_PoolT
ACAGCTGTTGGTCCTTGTAATCTTTAGTTTCCTTCTGTAGAATCAATGGAGTACTGTGGGTCTTTTATTGGGTGTAAAACTGGCACATAATGAT
>Frequency_1_QualityScore_FFBHHFBBAEGGGIJIIIJIIJJHIIGIJJIIBDGGGEGIJIJJIIIJJJJIIGGGIGEGIHC=<BDFC;AA9>>@>>@A>?=?,88?8>C>CC_Mismatch_0_Sense_+_Library_PoolT
TTGGCAGACAGGTTACCATTATTCACCTCACAACAGTGACGATCATAATGAAGCAAATGAAGCCGAAAAGCAATTTGAGGAGGCCCTGCTTCTC
>Frequency_1_QualityScore_FFFFDDHIHGGHG?FACDEDDEGG?GFHJIAHHGHGBDFGIGIJJIJJIJJIHIIIGHGJJJGIJIIIJGDEHHAEHFDFBBD_Mismatch_0_Sense_+_Library_PoolT
GTAGAATCAATGGAGTACTGTGGGTCTTTTATTGGGTGTAAAACTGGCACATAATGATATGTATTATTCATTTTCTTGTCCCA
>Frequency_1_QualityScore_FFHHHHHJJJIJJJIIJGIIJJJJJJJJJJJJJJJJJJJJIJJJJJJJJIJJJJJJHIIIJJJJJJJIHHHHHHFFFFEECEEEEEDDDBDDDD_Mismatch_1_Sense_+_Library_PoolT
TGAAAAGCAATTTGAGGAGGCCCTGCTTCTCAGCTGTTGGTCCTTGTAATCTTTAGTTTCCTTCTGTAGAATCAATGGAGTACTGTGGGTCTTT
>Frequency_1_QualityScore_?;3<CDBBC+AE@FED>A<39+<2ADF4C*11?C?4*?D9**00::809?D*98??-.88@C>CC:);@:\7))).;?;=@A@A_Mismatch_2_Sense_+_Library_PoolT
CTGTTGGTCCTTGTAATCTTTAGTTTCCTTCTGTAGAATCAATGGAGTACTGTGGGTCTTTTATTGCGTGTAATACTGGCACAT
>Frequency_1_QualityScore_FFHFHHHEFHHBAGFE?CHHGIGCHHGFHGEHGGGHEHFFFHHIGHIIIIIIGEHDGGED_Mismatch_1_Sense_+_Library_PoolT
ATCTTTTATTGGGTGTAAAACTGGCACATAATGATATGTATTATTCATTTTCTTGTCCCA
>Frequency_1_QualityScore_D=AD<FCFE?<:CHCH:CFHFF):FDFF@FFIEEIIIFFF=FFEFID@CEIFCEFCFFCEEEE@;@@?_Mismatch_2_Sense_+_Library_PoolT
GTACTGTGGGTCTTTTATTGGGGGTAAAACTGGCACATAATGATATGTATTATTCATTTTCTTGTCCA
>Frequency_1_QualityScore_FFHGHHHJIJJJJIJJJJJHJJIJJJJJJJJJGIJJJJHHHHHFFDDDBDDDDCDDDDDDDDDDDCECDCDDDDADDDEDCDDDDDCD>BDDBB_Mismatch_1_Sense_+_Library_PoolT
CTTTGTTTACAAGCCGCGGAACAAAAGCTGCGATTCTTGTTTGCGAAGACCTGAGATTGGAACTGTAGACCTCGTTCATGGCTCCCACGGCGTC
>Frequency_1_QualityScore_FFHHHDHJIIJIJJJIJJIGGIJJJIJJIJJJGIJJIJIFGHCHFF?A9CDDCDCC>@CDDDDDDDECDCDDDDBBDCDDDDDCB?3<5<@@99_Mismatch_1_Sense_+_Library_PoolC
CTTTGTTTACAAGCCGCGGAACAAAAGCTGCGATTCTTGTTTGCGAAGACCTGAGATTGGAACTGTAGACCTCGTTCATGGCTCCCACGGCGTC
>Frequency_1_QualityScore_FDHHHHHEGIEGGIIJIHIJJJCFFGGIIHJGGIIGGIJJJJGEIJJJHIIGIIGHHGGIGIIIGHH_Mismatch_1_Sense_+_Library_PoolT
GTACTGTGGGTCTTTTATTGGGTGTAAAACTGGCACATAATGATATGTATTATTCATTTTCTTGTCA
>Frequency_1_QualityScore_FFHHGHGIJJJJJHGGIJJJGJIIJIJJJIFGIJIGIIJIGIIJJIJJJJIJJHH=CHFFFDCCEEDDDDDDDDDDDDDDDDDDDBDDDDDCCC_Mismatch_0_Sense_+_Library_PoolT
ACGGAGCAACCGGTCAATCTTGGCAGACAGGTTACCATTATTCACCTCACAACAGTGACGATCATAATGAAGCAAATGAAGCCGAAAAGCAATT
>Frequency_1_QualityScore_FFHHHHHJJJJJIIGHFHIIJIJJJDHIJJJIJJJJJHHHGHIIIJJJJJJIJIIIJJJ4CGHGHHHHHHHFFFFFFFEEEEEE_Mismatch_0_Sense_+_Library_PoolT
TGTAGAATCAATGGAGTACTGTGGGTCTTTTATTGGGTGTAAAACTGGCACATAATGATATGTATTATTCATTTTCTTGTCCCA
>Frequency_1_QualityScore_AD?FHFHEHGGEGIEH+AFDHEHIH:3CGHHIEGEHCG<@DDHGHGHIBHCBGGHHI>EEGI@E;@>EFHFFHEEEEEDDCCAC_Mismatch_0_Sense_+_Library_PoolC
TGTAGAATCAATGGAGTACTGTGGGTCTTTTATTGGGTGTAAAACTGGCACATAATGATATGTATTATTCATTTTCTTGTCCCA
>Frequency_1_QualityScore_DDFFD?C@DCFFFFABF<9??GFF<DFBBFFFIEAFFECEEEFFED6?B>AACCC=@:?BB8?@;BBB9?9@?<BBBBBB?>B@B>BB59<BBB_Mismatch_0_Sense_+_Library_PoolT
CGGCGTCGATGTTGTCTGTGTTATATATCCGTCAAAGGAACCCCAAAGCAATTACGAGGGCCTCGGCCTCGGCCTCCTCCATTACCGCAGAAGG
>Frequency_1_QualityScore_FFHGHHHJJJJJJJJIIJIIJJJJIHIJJJJJIIJJIEHCGHIGFHIIFGIJJJJJJIJJ@AHIIIIJIEHHHGFFFFFFEEEEDEAEDEEDDF_Mismatch_0_Sense_+_Library_PoolT
CCTTGTAATCTTTAGTTTCCTTCTGTAGAATCAATGGAGTACTGTGGGTCTTTTATTGGGTGTAAAACTGGCACATAATGATATGTATTATTCA
>Frequency_1_QualityScore_FFHHGHHJFHIFJGIHIIJJGIGDHIJGGIIGHIGIJJJIGIJDDGHIJJHIJJJJIIIHIJJJIIJJDDCHEHHEFHFFFFFFFEEECE_Mismatch_0_Sense_+_Library_PoolT
TCCTTCTGTAGAATCAATGGAGTACTGTGGGTCTTTTATTGGGTGTAAAACTGGCACATAATGATATGTATTATTCATTTTCTTGTCCCA
>Frequency_1_QualityScore_FDFFDHGIIIGIJFGFHGIIJIIFGGIIGIIIIGHIIGEGIIHIJGDHIIJJIJEFHIHE_Mismatch_0_Sense_+_Library_PoolT
GTCTTTTATTGGGTGTAAAACTGGCACATAATGATATGTATTATTCATTTTCTTGTCCCA
>Frequency_1_QualityScore_FFHHHGHGGIIEHJIJHGHGIIIIEHEDHGIJJJJJJJGEEGIJJBHHIHHCHGJHGGIJII_Mismatch_0_Sense_+_Library_PoolT
ACTAAATTATTATTTGTGTTTTGTAGTTTATTTATGGGAAACCAAATTCAAAGTTCACGGCA
>Frequency_1_QualityScore_FFHHHHHJJJJJJJJJJJJJJJJJIJJJJJJIJJJJJJJJJJJHHHHFFFFFEDEEEEEEEEDDDDDDDDDDDCDDDDDDDDDDDDDDDDDDDD_Mismatch_0_Sense_+_Library_PoolT
GAAACGAAGTCCCCAAAAACGGAGCAACCGGTCAATCTTGGCAGACAGGTTACCATTATTCACCTCACAACAGTGACGATCATAATGAAGCAAA
>Frequency_1_QualityScore_FFHHHHHJJJJJIIJJJJJHHHIIIJJJJJJJJIJJJJJJJJJJIGIIHGIJIJHIIJHH@HHFFFDCCDBDDDDDDEDDDDCDDDDDDDDDDD_Mismatch_0_Sense_+_Library_PoolT
ATTATTCACCTCACAACAGTGACGATCATAATGAAGCAAATGAAGCCGAAAAGCAATTTGAGGAGGCCCTGCTTCTCAGCTGTTGGTCCTTGTA
>Frequency_1_QualityScore_FFHHHHHJJIJIJJJJFHIIIJJJJJIJJJIGJJGIJIJJJJJJJJJJJJJJHHHHFFDEFEDCDDDDDCCDDCCDDDCDDDDCDDDBDDDDDD_Mismatch_0_Sense_+_Library_PoolT
AAAACGGAGCAACCGGTCAATCTTGGCAGACAGGTTACCATTATTCACCTCACAACAGTGACGATCATAATGAAGCAAATGAAGCCGAAAAGCA
>Frequency_1_QualityScore_FFGGHHHIHIJIIJJJJJIIIJBHIIIJJIJJJJIJJJJHHHHHHDD><ADDDDD@CCDDDD=>@ACA>@:>@C:A78?BDDACB(:??_Mismatch_0_Sense_+_Library_PoolT
CTTCTTTGTTTACAAGCCGCGGAACAAAAGCTGCGATTCTTGTTTGCGAAGCCCTGAGATTGGAACTGTAGACCTCGTTCATGGCTCCC
>Frequency_1_QualityScore_FFHHHHGJJJJJJJGJJJJJIJIJJJJJIJJJJDIJHHHHFFFFFFCEDEEEDCDDDDDDDABDDCC@B?C@B9<9>BBB<59?C8A>ACCCCC_Mismatch_2_Sense_+_Library_PoolT
ACGCGGAACAAAAGCTGCGATTCTTGTTTGCGAAGACCTGAGATTGGAACTGTAGACCTCGTTCATGGCTCCCACGGCGTCGATGTTGTCTGTG
>Frequency_1_QualityScore_DDHHGHHJJGHJIJJJJJJJJJJJJJJJJJJJJJJIGIJGIGIJIGGIIJGIIJJHHHFFFFDEEEEEEDDDDDDDBDDDDDDCDDEDDDDDCD_Mismatch_0_Sense_+_Library_PoolT
TCACAACAGTGACGATCATAATGAAGCAAATGAAGCCGAAAAGCAATTTGAGGAGGCCCTGCTTCTCAGCTGTTGGTCCTTGTAATCTTTAGTT
>Frequency_1_QualityScore_DEFHCFHIJJGJJJIIBFCFIJJJJJJJIJJJJIJJIIIJJHIIIIJJJJJJJJJJJJGIII_Mismatch_1_Sense_+_Library_PoolT
TGGGTCTTTTATTGGGTGTAAAACTGGCACATAATGATATGTATTATTCATTTTCTTGTCCA
>Frequency_1_QualityScore_DFHHDFDEIAGHII>DEDH+AFHGIIIIIIEHGGIEGGIIIGIIIIIIEGGIGIIGGHGGGIIIGHI_Mismatch_0_Sense_+_Library_PoolT
ACTGTGGGTCTTTTATTGGGTGTAAAACTGGCACATAATGATATGTATTATTCATTTTCTTGTCCCA
>Frequency_1_QualityScore_FFFHFHHJJJJIJJJJJJJJJJGJIIHIJIJJJJJJJJJJIIJJJJIJJIJJHHHHHFFFFDEEEEECDCDDDDDDDDDDDDDDDDDDDDDDDD_Mismatch_0_Sense_+_Library_PoolT
GGAGCAACCGGTCAATCTTGGCAGACAGGTTACCATTATTCACCTCACAACAGTGACGATCATAATGAAGCAAATGAAGCCGAAAAGCAATTTG
>Frequency_1_QualityScore_BBBHFD?AFGGGG<CFHG<CCFAE<FFFHEEECHGHHII>FIHGHGGG<DGHHGIGG@)8@FHCHEC)6;:=?EDE:@?@A@ACCCCCCACDD@_Mismatch_0_Sense_+_Library_PoolT
GCTGTTGGTCCTTGTAATCTTTAGTTTCCTTCTGTAGAATCAATGGAGTACTGTGGGTCTTTTATTGGGTGTAAAACTGGCACATAATGATATG
>Frequency_1_QualityScore_FFHHHGHJJJJJJJJIIJIJJJJJJJJJJJJJJJJJJJJJJJJJJIIHIJJJJJJHHHHDFFDDDBDD@BDACCACCC@C@CDEEEEEED@BBD_Mismatch_1_Sense_+_Library_PoolT
CTGCGATTCTTGTTTGCGAAGACCTGAGATTGGAACTGTAGACCTCGTTCATGGCTCCCACGGCGTCGATGTTGTCTGTGTTATATATCCGTCA
>Frequency_1_QualityScore_EDHFBHGJJJIIFEHFHGIJJJGGIJJBD@@FGIIIDGGIIGGHFC@;7?BEECDACCCDCDCDDD@CCACAAAC@@DDDDDCDDDDBCCCCC@_Mismatch_0_Sense_+_Library_PoolT
AAGGAGGAAACGAAGTCCCCAAAAACGGAGCAACCGGTCAATCTTGGCAGACAGGTTACCATTATTCACCTCACAACAGTGACGATCATAATGA
>Frequency_1_QualityScore_DFAFFHHIID@FGIIIE9BFGEG@FHGIGGH?GDGEDGEBGIGGGFH@BHGIBDGHIGDHIIGHIIGHEEHHD;BDE>CEECBCCCCC>CCCC?_Mismatch_0_Sense_+_Library_PoolT
CAATTTGAGGAGGCCCTGCTTCTCAGCTGTTGGTCCTTGTAATCTTTAGTTTCCTTCTGTAGAATCAATGGAGTACTGTGGGTCTTTTATTGGG
>Frequency_1_QualityScore_DDFHDFHICHGGGHIII<FF?DHIGGIGGGAHGGAGGGAEHGGEGFCHBCFFF@CCCCBABB;AAABCA<8C9)5@@5>B50>8AC_Mismatch_0_Sense_+_Library_PoolT
GCGGAACAAAAGCTGCGATTCTTGTTTGCGAAGCCCTGAGATTGGAACTGTAGACCTCGTTCATGGCTCCCACGGCGTCGATGTTG
>Frequency_1_QualityScore_FFHHHHHJJJJIJJJJIGIJJJJIIJJJIJJJJJJJIJJJIJIJJHHFHFFDEFEEEEDEEFEEDDDDDBDDDDDDDDCDBBDDDCC@CACCDC_Mismatch_0_Sense_+_Library_PoolT
AGGAAACGAAGTCCCCAAAAACGGAGCAACCGGTCAATCTTGGCAGACAGGTTACCATTATTCACCTCACAACAGTGACGATCATAATGAAGCA
>Frequency_1_QualityScore_FFHHHHHJJJJJJGIIJJJIJJJJJJJIJHIJJJJJJJJIJJJJJJJJJIJIJ@GJJJHIJJFGHJJJJDHHHHHFFFDEEEEEEDDDDDDDDD_Mismatch_0_Sense_+_Library_PoolT
TCTCAGCTGTTGGTCCTTGTAATCTTTAGTTTCCTTCTGTAGAATCAATGGAGTACTGTGGGTCTTTTATTGGGTGTAAAACTGGCACATAATG
>Frequency_1_QualityScore_A44=?CBFHBHGGGIIAFHIGEGHHGCHHGGH_Mismatch_0_Sense_+_Library_PoolT
TAATGATATGTATTATTCATTTTCTTGTCCCA
>Frequency_1_QualityScore_FFHGHHHGIJIJJJIFIJJJJIJJIIJJJIIIJJGHIJJHHHHHFDEDBB?BDDDDDDDCAA>CC>C@C:CDCCCBD@BCDDDBCD?BCB@BBB_Mismatch_0_Sense_+_Library_PoolT
TTCTTTGTTTACAAGCCGCGGAACAAAAGCTGCGATTCTTGTTTGCGAAGCCCTGAGATTGGAACTGTAGACCTCGTTCATGGCTCCCACGGCG
>Frequency_1_QualityScore_DDHHHHHIIIIJJJJGIIHHEAGHIJIJHIIEIJJIJIJEGIHDCHHHHHAEHFFFFFFDDEEEDDDDDB>@@@??BDDDDDDDCDDDDD?@CC_Mismatch_0_Sense_+_Library_PoolT
ACGAAGTCCCCAAAAACGGAGCAACCGGTCAATCTTGGCAGACAGGTTACCATTATTCACCTCACAACAGTGACGATCATAATGAAGCAAATGA
>Frequency_1_QualityScore_FFHHHHHJJJIJJGIJJJJJJJJJJJJIJJJJIJJJIJJJJJIJJJJJJJJJHIJJJJJHHHHHFHFFFFFFEEEE@CCEDEDDD@CCDDD_Mismatch_1_Sense_+_Library_PoolT
AAGCAATTTGAGGAGGCCCTGCTTCTCAGCTGTTGGTCCTTGTAATCTTTAGTTTCCTTCTGTAGAATCAATGGAGTACTGTGGGTCTTTA
>Frequency_1_QualityScore_FFHHHHHJJJJJIJJJJJJIJJJIJIJJJJJJJJJJJJJJJJJJIIIJJIJJGHHHFFFFFEEEDB?BBBBDBDB>?DBCDCDDDDDCDDEEED_Mismatch_1_Sense_+_Library_PoolT
ACAAAAGCTGCGATTCTTGTTTGCGAAGACCTGAGATTGGAACTGTAGACCTCGTTCATGGCTCCCACGGCGTCGATGTTGTCTGTGTTATATA
>Frequency_1_QualityScore_FFHHHHHJJJJIJJJJIJJIJJJIGIIJIJJJJJJJJIJJJJIJHIIGJJJJJJGIIIJJJIJIIJIJEACHHHHFFBEEEEDEEDDDDBD@CC_Mismatch_0_Sense_+_Library_PoolT
TGAGGAGGCCCTGCTTCTCAGCTGTTGGTCCTTGTAATCTTTAGTTTCCTTCTGTAGAATCAATGGAGTACTGTGGGTCTTTTATTGGGTGTAA
>Frequency_1_QualityScore_FFHHHHHJJJJJJJJJIJJJJJIJJIJJJJJGHJJJJIJJJJJJJJJJIJJJHHHHHFFFFFFEEEEEDDDDDDDDDEFEDDDCDDDEEDDDDD_Mismatch_0_Sense_+_Library_PoolT
AGTGACGATCATAATGAAGCAAATGAAGCCGAAAAGCAATTTGAGGAGGCCCTGCTTCTCAGCTGTTGGTCCTTGTAATCTTTAGTTTCCTTCT
>Frequency_1_QualityScore_FFHHHHHJJIJJJJJJIJJGIIJJJIJJJJJJJJJJJJHHIJIJJJJJJJJJJIJGGHHHHGHFFFFFDBCEEEEEDDDDDDCCCDDDDDD?CD_Mismatch_0_Sense_+_Library_PoolT
GCCGAAAAGCAATTTGAGGAGGCCCTGCTTCTCAGCTGTTGGTCCTTGTAATCTTTAGTTTCCTTCTGTAGAATCAATGGAGTACTGTGGGTCT
>Frequency_1_QualityScore_FFHHHHHIJJJIIJIJIJJJJJJJJJJJIJGHIJJIIJJFGHIJJJJJIJJGHHIJJJJGIIJJJJJCH?EEEFFFCFFFFFEEEEFFEECCAC_Mismatch_0_Sense_+_Library_PoolT
CTTTAGTTTCCTTCTGTAGAATCAATGGAGTACTGTGGGTCTTTTATTGGGTGTAAAACTGGCACATAATGATATGTATTATTCATTTTCTTGT
>Frequency_1_QualityScore_FFHHHHHJJJJJJIHIJJJJJJJJHIJJJJJJIJJJHHHIIJJIJGIDHGIJIIJGHIJIIHIJJGJJIGHEHFHFFFFFFFFDCEFEEEEDEE_Mismatch_1_Sense_+_Library_PoolT
TTTGTAATCTTTAGTTTCCTTCTGTAGAATCAATGGAGTACTGTGGGTCTTTTATTGGGTGTAAAACTGGCACATAATGATATGTATTATTCAT
>Frequency_1_QualityScore_DDFFF:3<+2+ACAH@>:EFC))1?CGF<?*0:9?GG@9@D?BFF*9D:??B)8)B848;;78)7.7_Mismatch_1_Sense_+_Library_PoolT
ACTGTGGGCCTTTTATTGGGTGTAAAACTGGCACATAATGATATGTATTATTCATTTTCTTGTCCCA
>Frequency_1_QualityScore_FFHHHHHJJJJJJIJJJJJJJJJJJJHIGHHJJIJIJGHIJJJIJJIIJIHHIJJJJJJJJIGIIHGEHGHGHHDFFFFFFFFEFEEEEEDDDD_Mismatch_0_Sense_+_Library_PoolT
TTAGTTTCCTTCTGTAGAATCAATGGAGTACTGTGGGTCTTTTATTGGGTGTAAAACTGGCACATAATGATATGTATTATTCATTTTCTTGTCC
>Frequency_1_QualityScore_FFHGHHHGIJJJJJJJJJGIJJJIJJJJIHHIJJJJJJJJGIJJHHHHHHFFFFEEEDECDDDDDDDEFEDDDDDDDDDDDDCDDDDDDDDDCD_Mismatch_0_Sense_+_Library_PoolT
CAGAAGGAGGAAACGAAGTCCCCAAAAACGGAGCAACCGGTCAATCTTGGCAGACAGGTTACCATTATTCACCTCACAACAGTGACGATCATAA
>Frequency_1_QualityScore_FFHHHHHJJJJIJJJJJJJIJJFHJJJJJJJJJJJJJIJJJIIJIGIIJJJIJJJJHHHHHEHFFFFFFEEEECEEEDCDDDDCDCDDEDDDDD_Mismatch_0_Sense_+_Library_PoolT
GAAGCCGAAAAGCAATTTGAGGAGGCCCTGCTTCTCAGCTGTTGGTCCTTGTAATCTTTAGTTTCCTTCTGTAGAATCAATGGAGTACTGTGGG
>Frequency_1_QualityScore_DDHFFHDDHIJIIIGIIJIEHHIJD@FHGIJGHIIDHHIIJDH>G@GHFFGHIJIJIGIJJ<B8CBCHFDDCCGIIEGGIHCEAA=DEFD<CCC_Mismatch_1_Sense_+_Library_PoolT
TGTATTATTCATTTTCTTGTCCCAAATTCTCTCTGTGGATGTGAAACTAAATTATTATTTGTGTTTTGTAGTTTATTTATGGGAAACTAAATTC
>Frequency_1_QualityScore_FFHHHHHJJJHIJJJJJJJJJJHICGHIJIJJJHJJJIJGIIJJJHHGIJJJJJJJIJIIJIJJIJJJHHHGHHHHFFFFFFFFEEEEEDD_Mismatch_1_Sense_+_Library_PoolT
TTTCCTTCTGTAGAATCAATGGAGTACTGTGGGTCTTTTATTGGGTGTAAAACTGGCACATAATGATATGTATTATTCATTTTCTTGTCCA
>Frequency_1_QualityScore_FFHHHHHJJJJJJJJJJJJJJIJJJGHFGHIJIJJJHHIJJIJIJHJJFHEGIJJIJJJJJIHGFGHHFDFFFFFEEEEEEEEFFEEDDDDDDD_Mismatch_0_Sense_+_Library_PoolT
TAGTTTCCTTCTGTAGAATCAATGGAGTACTGTGGGTCTTTTATTGGGTGTAAAACTGGCACATAATGATATGTATTATTCATTTTCTTGTCCC
>Frequency_1_QualityScore_FFHHFHHJJJJ@HGIHIJIJGIJJIJJJJJJIJEHIJCHHIJJJIGIJJGIJJJFHGGFFEFEDECEDDDDDDDDDDB?CCCDC>CDADDDDDD_Mismatch_0_Sense_+_Library_PoolT
CCTCACAACAGTGACGATCATAATGAAGCAAATGAAGCCGAAAAGCAATTTGAGGAGGCCCTGCTTCTCAGCTGTTGGTCCTTGTAATCTTTAG
>Frequency_1_QualityScore_FFHHHHHJJJJJIJGIJJJJJJJJJJJJJJJJJJJJHIJIIHHGHHHFFDFDEDECDDDDDDDEEEEDDDDDDDDDDBCCCDD@BDDDDDDDCC_Mismatch_0_Sense_+_Library_PoolT
AGGAGGAAACGAAGTCCCCAAAAACGGAGCAACCGGTCAATCTTGGCAGACAGGTTACCATTATTCACCTCACAACAGTGACGATCATAATGAA
>Frequency_1_QualityScore_FFHHHHHHJIJJIJJJJJJJJJJJJJJJJJJIHIJIJJJJJJJIIIGIIJJJJJJHGIJJGIIJIJJHHHHHHFHFFFFFDEEEEEDDDEDDED_Mismatch_0_Sense_+_Library_PoolT
TGTTGGTCCTTGTAATCTTTAGTTTCCTTCTGTAGAATCAATGGAGTACTGTGGGTCTTTTATTGGGTGTAAAACTGGCACATAATGATATGTA
>Frequency_1_QualityScore_FFHHHHHJJJJJJJJJJJJJJJJIJJJJJJJJJJJIJJJJIIIJIJJHHHHFFFACDDBCDDDDDDDCECDDDDDDDBDDDDDDDCDDDDDEED_Mismatch_0_Sense_+_Library_PoolT
CGGCCTCGGCCTCCTCCATTACCGCAGAAGGAGGAAACGAAGTCCCCAAAAACGGAGCAACCGGTCAATCTTGGCAGACAGGTTACCATTATTC
>Frequency_1_QualityScore_DD>>DFFGIGIIFEHGG?CCAHHCGHDDHEHECGCEGEIGDGIIFGDCCEHGH:AE?;?BCBCDDC>CCACDDDDCDCD@C>>CDCDEEEDDDD_Mismatch_1_Sense_+_Library_PoolT
ACATCACAACAGTGACGATCATAATGAAGCAAATGAAGCCGAAAAGCAATTTGAGGAGGCCCTGCTTCTCAGCTGTTGGTCCTTGTAATCTTTA
>Frequency_1_QualityScore_FFHHHHHJIJJJJJJJJJJIJJIJJJJJIJJJJJJJJJIJHHHHFFFDEDDDDDDDDDDDDDDBDDDEDCDDDDDDDDDDDCDDDDDDDDEEDD_Mismatch_1_Sense_+_Library_PoolT
CGCCTCGGCCTCCTCCATTACCGCAGAAGGAGGAAACGAAGTCCCCAAAAACGGAGCAACCGGTCAATCTTGGCAGACAGGTTACCATTATTCA
>Frequency_1_QualityScore_FFHHHHHJJJJJJJJJJJJJIJJJJJJJIJJJJJJIJIJJJJJJIJJJJIJJJFHHHHFFFFFFEEEEEDDCDDDDDDEEEDDDDDDDEEDDDD_Mismatch_0_Sense_+_Library_PoolT
CAGTGACGATCATAATGAAGCAAATGAAGCCGAAAAGCAATTTGAGGAGGCCCTGCTTCTCAGCTGTTGGTCCTTGTAATCTTTAGTTTCCTTC
>Frequency_1_QualityScore_DFHHHGHJIIJJJGIJJJIIGIJJJIHIJGIJIJHIJGIHIJGGIJIJIJIIJJHHGHFFFCDDEDD@B>@@B@BD>DC1>CACCCCDC?CCAC_Mismatch_1_Sense_+_Library_PoolT
AACAAAAGCTGCGATTCTTGTTTGCGAAGACCTGAGATTGGAACTGTAGACCTCGTTCATGGCTCCCACGGCGTCGATGTTGTCTGTGTTATAT
>Frequency_1_QualityScore_FFHHHHHJJJJHIGIJJJJJJJJIJJJJJJJJJJJJIIJJIJJJJJJJJJJJJJJJIG_Mismatch_1_Sense_+_Library_PoolT
TTTTTATTGGGTGTAAAACTGGCACATAATGATATGTATTATTCATTTTCTTGTCCCA
>Frequency_1_QualityScore_FFHHHHHJJJIJJJJJIJJJJJJJJJIJJJJJJJJJJJJJJIJJJJJJJJHHHHHHHFFFFDDDECDDD@DDDDDDDDDDDDDDDDDDDDDDDD_Mismatch_0_Sense_+_Library_PoolT
GTCCCCAAAAACGGAGCAACCGGTCAATCTTGGCAGACAGGTTACCATTATTCACCTCACAACAGTGACGATCATAATGAAGCAAATGAAGCCG
>Frequency_1_QualityScore_D?<??DDE@EE:C3CFDDEFFD:CBE?AACAEBEDB?::??9?DEA?DBD?D6?B@DA8=B8B@5--=C).7=7)6.?@D?7>@6@;;@;>BAD_Mismatch_0_Sense_+_Library_PoolT
TGGTCCTTGTAATCTTTAGTTTCCTTCTGTAGAATCAATGGAGTACTGTGGGTCTTTTATTGGGTGTAAAACTGGCACATAATGATATGTATTA
>Frequency_1_QualityScore_FFHHHGHJJJJJJJJJJJHIIIJGIJJJIJIJHIJJJJJJJJJJJFIHHGJJJJHHIHHGHHHFFFDDDBDDDDDDEDDDDCDDDBDDDDDDDE_Mismatch_0_Sense_+_Library_PoolT
TTATTCACCTCACAACAGTGACGATCATAATGAAGCAAATGAAGCCGAAAAGCAATTTGAGGAGGCCCTGCTTCTCAGCTGTTGGTCCTTGTAA
>Frequency_1_QualityScore_FFHHHHHJJIJJIIIIGEHGHGIIJGIJJJJJJJJIJJJJJGIJJGHIIIIIGGBHEDDDCCD@@@B@DDBDDDDDEDDDBDDD>CC?BBDDBD_Mismatch_0_Sense_+_Library_PoolT
CGATGTTGTCTGTGTTATATATCCGTCAAAGGAACCCCAAAGCAATTACGAGGGCCTCGGCCTCGGCCTCCTCCATTACCGCAGAAGGAGGAAA
>Frequency_1_QualityScore_FFHHHHHJJJHGJHGJJHGHJJ@GFGGIJGJJJGHJHJJIJJIJJFHIH_Mismatch_0_Sense_+_Library_PoolT
TTTCCTTCTGTAGAATCAATGGAGTACTGTGGGTCTTTTATTGGGTGTA
>Frequency_1_QualityScore_DDHGHHHJJCFGHIJJJJIJJJIJIJJJJJIGGGDHHHGJIIIIIGGIHIJI=EEB?BEDEDDDDDDDDCCCACCBBCDCCDCDECDDDDCC_Mismatch_0_Sense_+_Library_PoolT
TCACAACAGTGACGATCATAATGAAGCAAATGAAGCCGAAAAGCAATTTGAGGAGGCCCTGCTTCTCAGCTGTTGGTCCTTGTAATCTTTAG
>Frequency_1_QualityScore_EFHGHHHJJJJJJJJJJJJJJJJJJJJIIJJJJJJHHIJJIIJHJHHHEFFFFDDDBDDDDDDDDBBDDDCDDDDDCDDDDDDCDDCCDDDDEE_Mismatch_0_Sense_+_Library_PoolT
TCGGCCTCGGCCTCCTCCATTACCGCAGAAGGAGGAAACGAAGTCCCCAAAAACGGAGCAACCGGTCAATCTTGGCAGACAGGTTACCATTATT
>Frequency_1_QualityScore_B,,=CDDI=?C?F@EBDEE3CEADD:@*B?BC<BB?C1BA@==AC7@C@@AD>>?D;@@DDDA@@A;>A>?>=??AAAAAAAA>AAAAAAAA_Mismatch_1_Sense_+_Library_PoolT
ATTCCCCAAAAACGGAGCAACCGGTCAATCTTGGCAGACAGGTTACCATTATTCACCTCACAACAGTGACGATCATAATGAAGCAAATGAAG
>Frequency_1_QualityScore_FFHHHHHJJJIJJJJJJJJJIJJJJJJJJJJJJJHHGIJIJJJGHHJJJJJJJJJHHJJJJJIJJJJJGHFHHHHFFFFFEEFDEEEEFEFFEE_Mismatch_1_Sense_+_Library_PoolT
CAATCTTTAGTTTCCTTCTGTAGAATCAATGGAGTACTGTGGGTCTTTTATTGGGTGTAAAACTGGCACATAATGATATGTATTATTCATTTTC
>Frequency_1_QualityScore_FFHHHHHJJJJJJJIJJIJJJJJJIJJJJJJJJJJJJJIIJJJJJHJIJHHHHHHHFFFFFEEDDDCDD>BDDDDDDDDDDDDDDDDDDDDDDD_Mismatch_0_Sense_+_Library_PoolT
AGTCCCCAAAAACGGAGCAACCGGTCAATCTTGGCAGACAGGTTACCATTATTCACCTCACAACAGTGACGATCATAATGAAGCAAATGAAGCC
>Frequency_1_QualityScore_FFHHA@FHHEEGGHEGBGEDGGFFEHCHJGGEHGB@@DCE<=<?BDFDAAC;@A@A;?<ABB=B@BBDC<ABD>B@>@A@>:AC@?@A8?@_Mismatch_1_Sense_+_Library_PoolT
AGAGGGCCTCGGCCTCGGCCTCCTCCATTACCGCAGAAGGAGGAAACGAAGTCCCCAAAAACGGAGCAACCGGTCAATCTTGGCAGACAGG
>Frequency_1_QualityScore_FFDHHHHJJJJJHJJJIJJJJGIIGHCFHIHGIJJHHJJIIHIJJJIHGFHICGIJJIIHIIIJHHHFGEHFFFFFEFFFEEEEDDEDDDDDCC_Mismatch_1_Sense_+_Library_PoolT
AGTTTCCTTCTGTAGAATCAATGGAGTACTGTGGGTCTTTTATTGGGTGTAAAACTGGCACATAATGATATGTATTATTCATTTTCTTGTCCAA
>Frequency_1_QualityScore_FFHHHHGIJIJJJJJJJIJJJJJJJJJJJJGJJJIIIIJJJIIIJJIJJJHHIJJJJJJJJJIIGGEHGEHHHHFFFFFFEEEEEFEFDEFDDF_Mismatch_0_Sense_+_Library_PoolT
GTCCTTGTAATCTTTAGTTTCCTTCTGTAGAATCAATGGAGTACTGTGGGTCTTTTATTGGGTGTAAAACTGGCACATAATGATATGTATTATT
>Frequency_1_QualityScore_FFHHHHHJJJJJGIEHIIIIJIIJJJJIJJIIJJJJJJJIJJJIJIIIGIJIIHIIJGHIJIIIIJEHHGHFFACBCDCCCDDDDDD@BDDDDD_Mismatch_0_Sense_+_Library_PoolT
GTCAATCTTGGCAGACAGGTTACCATTATTCACCTCACAACAGTGACGATCATAATGAAGCAAATGAAGCCGAAAAGCAATTTGAGGAGGCCCT
>Frequency_1_QualityScore_FFHHHHHJJJJJIIJGIJJJJJJJJJJJJIJJJJIJIJHHIJJJJJIJJJJJIJIIJJJJJJJJJJIGIEHHFHHFCDBDCECEEED>CDDDCC_Mismatch_0_Sense_+_Library_PoolT
AAAAGCAATTTGAGGAGGCCCTGCTTCTCAGCTGTTGGTCCTTGTAATCTTTAGTTTCCTTCTGTAGAATCAATGGAGTACTGTGGGTCTTTTA
>Frequency_1_QualityScore_FFHHGHHJIIIJJJJJJJJGIJJJJJGIJJJJEHIJHIJGGIIHHHFEDDFD@BBDDDDDBDDDDDBBBDDD>DCD:CDDAB@BBCDCCDCD3@_Mismatch_0_Sense_+_Library_PoolT
GGCCTCGGCCTCGGCCTCCTCCATTACCGCAGAAGGAGGAAACGAAGTCCCCAAAAACGGAGCAACCGGTCAATCTTGGCAGACAGGTTACCAT
>Frequency_1_QualityScore_DBBAFBFGEBHEEECHBE<>+<BBEFGAFGGGIGBGHB@B*?DDHG?B@DAHIGGIA37@@@E@?_Mismatch_0_Sense_+_Library_PoolT
AATCTTGGCAGACAGGTTACCATTATTCACCTCACAACAGTGACGATCATAATGAAGCAAATGAA
>Frequency_1_QualityScore_FFFHHHHJJJJIJJJJIJJJIHIIICHIIJIHHIHHHHHDEBFDFFFFEEEEFDEDDDDDDDDABACDECDDDDBCDDDDDDDCDD?BBC_Mismatch_0_Sense_+_Library_PoolT
GGAGGCCCTGCTTCTCAGCTGTTGGTCCTTGTAATCTTTAGTTTCCTTCTGTAGAATCAATGGAGTACTGTGGGTCTTTTATTGGGTGTA
>Frequency_1_QualityScore_FFHHHGHJJJJJIJJJJJJJJJIIGJJJJJJJJJJJJJJJJJJJJJHHHHHFFFFFFFEFEEEEDDDDBDDDDDDDDDDDDDDDDDDDDDDDDD_Mismatch_0_Sense_+_Library_PoolT
AACGAAGTCCCCAAAAACGGAGCAACCGGTCAATCTTGGCAGACAGGTTACCATTATTCACCTCACAACAGTGACGATCATAATGAAGCAAATG
>Frequency_1_QualityScore_DFDFFHHIGIGGIJGIIGIJJIJIHIEGHIJGGIIDHHIJJIJJJJJBFHDFGEHIJFGHJEHAHHEHGEHCBDFFEFFFEDFEEEEECDDCDD_Mismatch_0_Sense_+_Library_PoolT
AGTTTCCTTCTGTAGAATCAATGGAGTACTGTGGGTCTTTTATTGGGTGTAAAACTGGCACATAATGATATGTATTATTCATTTTCTTGTCCCA
>Frequency_1_QualityScore_FFHHGHDIIJJJJIJIIIEHHGIIE?FHIIIGIIIHFHGFFFECDECEEEDDAC@AACCBA@?CDCDDCDDD?A@9@<>550?A8:C<CA@4@>_Mismatch_0_Sense_+_Library_PoolT
CGCGGAACAAAAGCTGCGATTCTTGTTTGCGAAGCCCTGAGATTGGAACTGTAGACCTCGTTCATGGCTCCCACGGCGTCGATGTTGTCTGTGT
>Frequency_1_QualityScore_)@DD:?CAEEEEEDDE91?D4BDD?D@D>;B8@ADE@5AD?C;);;;>@_Mismatch_0_Sense_+_Library_PoolT
GGCCTCGGCCTCCTCCATTACCGCAGAAGGAGGAAACGAAGTCCCCAAA
>Frequency_1_QualityScore_FFHHHHHJJJJJJJJGIIIJIJFHIIIIJJJJJJIJIJJJJJJJJIJJJJIIJHHHFFFFFEEEDCDDD@BDDDDDDDDDEDDDDCDDDBCDCC_Mismatch_0_Sense_+_Library_PoolT
ACCATTATTCACCTCACAACAGTGACGATCATAATGAAGCAAATGAAGCCGAAAAGCAATTTGAGGAGGCCCTGCTTCTCAGCTGTTGGTCCTT
>Frequency_1_QualityScore_FFHHHHDIIGIJJIJJJJJJJJIGHHFHIJIIJJIIJJFHFFFEEEECCCC@CBCDDCDCFDEDCCCDA?BDEDCDDDDD?A9>>@0595?D?C_Mismatch_1_Sense_+_Library_PoolT
TTACAAGCCGCGGAACAAAAGCTGCGATTCTTGTTTGCGAAGACCTGAGATTGGAACTGTAGACCTCGTTCATGGCTCCCACGGCGTCGATGTT
>Frequency_1_QualityScore_DFHGHHGGGGGIGGCHIHIGIDIIIEGDEHIGHIG@AGHGAFGG86@6CHFDEFECCEECDC@B:B6>?BDA98??CBB?DDDC@A??188998_Mismatch_0_Sense_+_Library_PoolT
ATATCCGTCAAAGGAACCCCAAAGCAATTACGAGGGCCTCGGCCTCGGCCTCCTCCATTACCGCAGAAGGAGGAAACGAAGTCCCCAAAAACGG
>Frequency_1_QualityScore_DED:AFDEHEHIIIJHHFGIHIIGIJ?EGGIGGIIIJJIIIIIFGIJJGIIIJJJJIHIGJJ_Mismatch_0_Sense_+_Library_PoolT
GGGTCTTTTATTGGGTGTAAAACTGGCACATAATGATATGTATTATTCATTTTCTTGTCCCA
>Frequency_1_QualityScore_DEHGHHHJJJJJGIJIJJJFIJJJJGGGGGGIJJJIHJIEIJJJJEHIHHGFFFDDDDDDDDCEDDDDDDDB>?B?BDDDDDDD??@CDCDC??_Mismatch_0_Sense_+_Library_PoolT
GTTATATATCCGTCAAAGGAACCCCAAAGCAATTACGAGGGCCTCGGCCTCGGCCTCCTCCATTACCGCAGAAGGAGGAAACGAAGTCCCCAAA
>Frequency_1_QualityScore_FFHHHHHJJJJIJJJJJJIIJJJGGCGHIJGIJJHEHJJJJJJIJJIIHIJIJJJJJIJJIJJJJIIGHHHHFHHHFFFFFFFFEEEEDEDDCA_Mismatch_0_Sense_+_Library_PoolT
GTTTCCTTCTGTAGAATCAATGGAGTACTGTGGGTCTTTTATTGGGTGTAAAACTGGCACATAATGATATGTATTATTCATTTTCTTGTCCCAA
>Frequency_1_QualityScore_BB1@:2+<C6BEAB@8E1:?C9?DD@DC)?(70\=8=@A/@AADD<ADDA965;>=;>;>A>(5>(:A>A_Mismatch_0_Sense_+_Library_PoolT
CAGAAGGAGGAAACGAAGTCCCCAAAAACGGAGCAACCGGTCAATCTTGGCAGACAGGTTACCATTATTC
>Frequency_1_QualityScore_D:CFFFFGEDFEE3C<AFHFAHII:?FDHHDGHIIIBFHIGADHHFF=GHGH>@FFIIIHII@DHIHEEAH?E_Mismatch_2_Sense_+_Library_PoolT
GTAGAATCAATGGAGTACTGTGGGTCTTTTATTGGGTGTAAAACTGGCACATAATGATATGTATTATTCAGTA
>Frequency_1_QualityScore_FEHHHHHJIJJJIIHIJJJJJGJIGIJHIJJJJJJGIIJJJHGIIIJIIJHIJJHHCHFFFFFECEDD?BBBBB9@D9?A<CCCDCDCC>CADD_Mismatch_1_Sense_+_Library_PoolT
GAACAAAAGCTGCGATTCTTGTTTGCGAAGACCTGAGATTGGAACTGTAGACCTCGTTCATGGCTCCCACGGCGTCGATGTTGTCTGTGTTATA
>Frequency_1_QualityScore_FDAFFFDEHIJJJIIIIHEGGIJIGGIIIDFHIIJIGH<FHHGIIHGGHIIEHII=C==?CDFFF@DDC>CCEED;A@CCCDDCCCDDCDACCA_Mismatch_0_Sense_+_Library_PoolT
ATAATGAAGCAAATGAAGCCGAAAAGCAATTTGAGGAGGCCCTGCTTCTCAGCTGTTGGTCCTTGTAATCTTTAGTTTCCTTCTGTAGAATCAA
>Frequency_1_QualityScore_FFGHHHHJJJJJJIIIGIIEIJBHIEIJIIIIGIJJJIJIIJIJJJJIIJIHHHFHHHHFEFEDFEDCACCEDCCCDDB>ACDDCDDD=ACCCC_Mismatch_2_Sense_+_Library_PoolT
GAAAAGCAATTTGAGGAGGCCCTGCTTCTCAGCTGTTGGTCCTTGTAATCTCTATTTTCCTTCTGTAGAATCAATGGAGTACTGTGGGTCTTTT
>Frequency_1_QualityScore_FFHHHHHJJJIJJJGIJJJJJIJHIIJJJJJJJJJJJIJJJJJJJJIJJJJJJJIGIIHHHHHHEFFFFCDDDDDDDDDDDDDDDDDDDDDDDD_Mismatch_0_Sense_+_Library_PoolT
TACCATTATTCACCTCACAACAGTGACGATCATAATGAAGCAAATGAAGCCGAAAAGCAATTTGAGGAGGCCCTGCTTCTCAGCTGTTGGTCCT
>Frequency_1_QualityScore_FFHHHHHJJJJIJJJIIJJJFHIIJIIJIJIJJJIJJIIJJIIIJJJJJJJJJJIIEHHHHEHFFFDDDBDDDDDDCDEDDDDDDCDDDDDDDD_Mismatch_0_Sense_+_Library_PoolT
CATTATTCACCTCACAACAGTGACGATCATAATGAAGCAAATGAAGCCGAAAAGCAATTTGAGGAGGCCCTGCTTCTCAGCTGTTGGTCCTTGT
>Frequency_1_QualityScore_FFHHHHHJJJJJJJJIJJJFHHIJIHGJJJJJJJJHIJJJJJJJJJJJIJJJJHIJJHIFHHIIGIJIB@GHHHGHHHHFFFCDEEEDDDDDDD_Mismatch_0_Sense_+_Library_PoolT
CCTGCTTCTCAGCTGTTGGTCCTTGTAATCTTTAGTTTCCTTCTGTAGAATCAATGGAGTACTGTGGGTCTTTTATTGGGTGTAAAACTGGCAC
>Frequency_1_QualityScore_BDFF8CF@@AGAB9D@FEGIGGHF*B=BCBA@AHE>AH7).7?>>@;@@>ACD@3>5>@B?BBCD>>A?_Mismatch_1_Sense_+_Library_PoolT
CGCGGAACAAAAGCTGCGATTCTTGTTTGCGAAGACCTGAGATTGGAACTGTAGACCTCGTTCATGGCT
>Frequency_1_QualityScore_FFHHHHHJJJIJJJJJJJJJIJIJJJJJJJIIJJJHHHHHDFFFFCDDBDDDDDDDDCDDDDDDCDDDDDDDDDD?BBDDCDDDCDDDDDDDDD_Mismatch_0_Sense_+_Library_PoolT
TCTTTGTTTACAAGCCGCGGAACAAAAGCTGCGATTCTTGTTTGCGAAGCCCTGAGATTGGAACTGTAGACCTCGTTCATGGCTCCCACGGCGT
>Frequency_1_QualityScore_FFHHHHHJJJJJJJIJIJJIIIIJJIJJIJJJIJJJJJJJJJIJJIHHHHHFFFFFEEEEEEEDDDDACADDDDDDDEDCDDDDDDCDDDDACD_Mismatch_1_Sense_+_Library_PoolT
GCAAATGAAGCCGAAAAGCAATTTGAGGAGGCCCTGCTTCTCAGCTTTTGGTCCTTGTAATCTTTAGTTTCCTTCTGTAGAATCAATGGAGTAC
>Frequency_1_QualityScore_FFHHHHHJJJJJJJJJGIJJJJJJJJJJJJIJJJJJJJIJJJIHHHHFFFFFEDEDDDDDBDDDDBDBDCDDD?@BDDDDCDDDDDBDDDDDDD_Mismatch_0_Sense_+_Library_PoolT
GTCAAAGGAACCCCAAAGCAATTACGAGGGCCTCGGCCTCGGCCTCCTCCATTACCGCAGAAGGAGGAAACGAAGTCCCCAAAAACGGAGCAAC
>Frequency_1_QualityScore_FFHHHGHJJJIJJEHGIIHJJIJJIIJGHIIJJJIJJJJIJJIJJJJIHGIJHHHHHFFFDDCDDDDDDCCDDDDDDDDDBCDDDDCCDDEDDD_Mismatch_0_Sense_+_Library_PoolT
CACCTCACAACAGTGACGATCATAATGAAGCAAATGAAGCCGAAAAGCAATTTGAGGAGGCCCTGCTTCTCAGCTGTTGGTCCTTGTAATCTTT
>Frequency_1_QualityScore_DDHHHDHIG>F?CF?BD8?<?FHIDF?FEGGIGHIIIIIIIIHFEHFEEDBCCCCCCCCCCB?BBBBBB?@>B9@BB>BBBBBCCC?A@CC:>B_Mismatch_0_Sense_+_Library_PoolT
CTCCCACGGCGTCGATGTTGTCTGTGTTATATATCCGTCAAAGGAACCCCAAAGCAATTACGAGGGCCTCGGCCTCGGCCTCCTCCATTACCGC
>Frequency_1_QualityScore_BDH?ADHH@E,AH??BEDHFE@FGIADFE?@GIGCEGGIHIGIIIHI@CE@CCCBDBEEEECC@CACC?=@>@CC<?<<?C@CCCCCCCCCCCC_Mismatch_1_Sense_+_Library_PoolT
AACGAAGTCCTCAAAAACGGAGCAACCGGTCAATCTTGGCAGACAGGTTACCATTATTCACCTCACAACAGTGACGATCATAATGAAGCAAATG
>Frequency_1_QualityScore_FFHHHHHJJJJJJJJIIJJJJJJJJJJJJIJJJJJJIJJHHHFFDDEDDDDDDDDDDDDDDDDDDDDDDCDBDDDEDDDDDDDDDBDDDDDDBD_Mismatch_0_Sense_+_Library_PoolT
TGTTTACAAGCCGCGGAACAAAAGCTGCGATTCTTGTTTGCGAAGCCCTGAGATTGGAACTGTAGACCTCGTTCATGGCTCCCACGGCGTCGAT
>Frequency_1_QualityScore_FFHHHHHIIJJIIJJIJJ@GHJIIIIJIJEHIIIJJDEGGIIJHHHHHHHFFFFDEEDCD>CCCBBDDD@CDDDDDDDDDDDCCCCDDDD_Mismatch_1_Sense_+_Library_PoolT
CAAAAACGGGGCAACCGGTCAATCTTGGCAGACAGGTTACCATTATTCACCTCACAACAGTGACGATCATAATGAAGCAAATGAAGCCGA
>Frequency_1_QualityScore_;AFD4<:C;E9G<CIEIEAD@GE>?1?B9:D??986D;FCFE88=@FFC>7=7=;A(7...?;;B;;;@;(,,>=A@B;@AA>BBABBABBA@:_Mismatch_1_Sense_+_Library_PoolT
ATGAAGCAAATGAAGCCGAAAAGCAATTTGAGGAGGCCCTGCTTCTCAGCTGTTGGTCCTTGTAATCTTTCGTTTCCTTCTGTAGAATCAATGG
>Frequency_1_QualityScore_FFHHHHGIIJGHGHGEFHIJIJIJIJJJJBEGJIJJHIIGIJGHGGIJJJJGGEHHDEEFFFDCECEEDCCDDACDD@CDDCDDDDDDDDDDDD_Mismatch_0_Sense_+_Library_PoolT
CTCACAACAGTGACGATCATAATGAAGCAAATGAAGCCGAAAAGCAATTTGAGGAGGCCCTGCTTCTCAGCTGTTGGTCCTTGTAATCTTTAGT
>Frequency_1_QualityScore_DDFHHGFGJJJJJJEGIDHGFHI<?DBCGEHHDEFAFGCA@EHJEFAHB<?C@3@>>C35>;8\\392<?5&25-(((+0028CCAACCC:><>_Mismatch_2_Sense_+_Library_PoolT
CTCCCACGGCGTCGATGTTGTCTGTGTTATATATCCGTCAAAGGAACCCCAAAGCAATTACGAGGGCATCGGACTCGGCCTCCTCCATTACCGC
>Frequency_1_QualityScore_FFHHHHHJJIJGHGHIJIIJJIIIJHIHIIIIIJJJJJIJIIIJIIJJIIIGGHIGGGHI@FHGIICHIJJJHHHDCFEFFEEBACCCCCCDDC_Mismatch_0_Sense_+_Library_PoolT
TCAGCTGTTGGTCCTTGTAATCTTTAGTTTCCTTCTGTAGAATCAATGGAGTACTGTGGGTCTTTTATTGGGTGTAAAACTGGCACATAATGAT
>Frequency_1_QualityScore_FFHHHHHJIGGFHIIJJIJJJGICHIGIFDFFHFHEGCDFHGGHCGIGGDF@BCGFHGGHJIGGJJJJJHGGHHEEHFBDFEDEFEEEECEECD_Mismatch_1_Sense_+_Library_PoolT
TTAGTTTCCTTCTGTAGAATCAATGGAGTACTGTGGGTCTTTTATTGGGTGTAAAACTGGCACATAATGATATGTATTATTCATTTTCTTGTCA
>Frequency_1_QualityScore_FDHHFHHJIIJIIJIFDDFGIIJJGGJJHIJJJHGEHHFFFDDCBDDDDDDDDDDDDCCDCCDDDDDDCBDD@ACDA?<ABB38>@B@9@998:_Mismatch_1_Sense_+_Library_PoolT
GTTTACAAGCCGCGGAACAAAAGCTGCGATTCTTGTTTGCGAAGACCTGAGATTGGAACTGTAGACCTCGTTCATGGCTCCCACGGCGTCGATG
>Frequency_1_QualityScore_FFHHDHHJJJIIJJGIIJGIGGIIJHIIIJJIGIIIJGIIIJJIJJHIIJJIJIIHHGHB?CDDBBB;B><CDCCCDACCDDEDECDDDDDD8>_Mismatch_0_Sense_+_Library_PoolT
TGCGATTCTTGTTTGCGAAGCCCTGAGATTGGAACTGTAGACCTCGTTCATGGCTCCCACGGCGTCGATGTTGTCTGTGTTATATATCCGTCAA
>Frequency_1_QualityScore_FFHHHHHIJIJJJJJJJJJJJGIJJJIGIJGIJJJJJJJJJJJJJJJJJGHIIIHHHHHHFDEFFFFEEEEEEEDDDDDEDDDDDDDDDDDDDC_Mismatch_0_Sense_+_Library_PoolT
AAGCAAATGAAGCCGAAAAGCAATTTGAGGAGGCCCTGCTTCTCAGCTGTTGGTCCTTGTAATCTTTAGTTTCCTTCTGTAGAATCAATGGAGT
>Frequency_1_QualityScore_FFHHGHHJJIIJJJJJJJJJJJJJJJIIIJIJJJJJIJJJJJHIIIJJHHHFFFDEEEEDEDDDDDDDB?CDDDD?BDDBB?BBDDDDD_Mismatch_0_Sense_+_Library_PoolT
ATATATCCGTCAAAGGAACCCCAAAGCAATTACGAGGGCCTCGGCCTCGGCCTCCTCCATTACCGCAGAAGGAGGAAACGAAGTCCCCA
>Frequency_1_QualityScore_FFHHHHHGHIIJJJIIJFFHJJJFHIHHJHHIGIJJJIJIJIIIJHIIJJJJIIHIJJJJJJJJJJJIJEGFHF_Mismatch_2_Sense_+_Library_PoolT
CAATGGAGTACTGTGGGTCTTTTATTGGGTGTAAAACTGGCACATAATGATATGTATTATTCATTTTCTTGCCA
>Frequency_1_QualityScore_FDHHHHHJIJJJJJIFHIIJIIJJDHIJJJIJJJJJIJJJIJJJJJIJJIJIJIIJJIJJJJJJJIJJJHHHHHHHH_Mismatch_1_Sense_+_Library_PoolT
GTAGAATCAATGGAGTACTGTGGGTCTTTTATTGGGTGTAAAACTGGCACATAATGATATGTATTATTCATTTTCTA
>Frequency_1_QualityScore_FFHHHHHJJFIDHHIJJJJJCFFHIJHIIIIGGGHGIJJJJJJJJIGIGIJJJJJJJGGIJIIDIIIJGFFHHGHFEDB_Mismatch_0_Sense_+_Library_PoolT
AATCAATGGAGTACTGTGGGTCTTTTATTGGGTGTAAAACTGGCACATAATGATATGTATTATTCATTTTCTTGTCCCA
>Frequency_1_QualityScore_FFFHGHHJIJJICHFHIIGIFIJIGGIJIJJGGIJGCGHICBEEE=EFFFFECEDCDCCDBDDD@CDDDDB@BCA@DDBBCCCAD@BBDBDBD@_Mismatch_0_Sense_+_Library_PoolT
ATCCGTCAAAGGAACCCCAAAGCAATTACGAGGGCCTCGGCCTCGGCCTCCTCCATTACCGCAGAAGGAGGAAACGAAGTCCCCAAAAACGGAG
>Frequency_1_QualityScore_FFHGHHFIJJJJJJJJJJJJJJJHJJJIJJJIJJJIJJJHJIIJJIIIJJJJJJJJJJIJJJJJJIHGHFGIIIJHIJGGHHHHHFFFFCDEDD_Mismatch_0_Sense_+_Library_PoolT
GATATGTATTATTCATTTTCTTGTCCCAAATTCTCTCTGTGGATGTGAAACTAAATTATTATTTGTGTTTTGTAGTTTATTTATGGGAAACCAA
>Frequency_1_QualityScore_FFHHHHHJJIIIJJJGEHJJJIJIJJJJJJJIJJJJJJJJJIJHHHHF?DFEDDDDDDDDDDDDDDDBDBBDDDDDDDDDDDEDDDDDDDDBDD_Mismatch_0_Sense_+_Library_PoolT
AATTACGAGGGCCTCGGCCTCGGCCTCCTCCATTACCGCAGAAGGAGGAAACGAAGTCCCCAAAAACGGAGCAACCGGTCAATCTTGGCAGACA
>Frequency_1_QualityScore_FFHHHHHJJJJJJIJJJJJJIJIJIJJJJJJJJJHJJJJJJJJJJJJJJJJJJJIJHHHHHFFFFFFFECEEACEEEDDDDDDDEDCDDDDDDD_Mismatch_0_Sense_+_Library_PoolT
AATGAAGCAAATGAAGCCGAAAAGCAATTTGAGGAGGCCCTGCTTCTCAGCTGTTGGTCCTTGTAATCTTTAGTTTCCTTCTGTAGAATCAATG
>Frequency_1_QualityScore_FFHHHHHJJJBHIJJJIJJJJCGHJJJIJJJIJJJIJHGGGJIJIJJJJIGJIJHIJJJGJHIHHHGHHEBDEEEECEEDCDDDDDADCCDDCB_Mismatch_0_Sense_+_Library_PoolT
GCCCTGCTTCTCAGCTGTTGGTCCTTGTAATCTTTAGTTTCCTTCTGTAGAATCAATGGAGTACTGTGGGTCTTTTATTGGGTGTAAAACTGGC
>Frequency_1_QualityScore_FFHHHHHJJJJJIJJIJJJJJIJJIIGJJJJJJIJJJJJIIJJJJJIIJJJEIIJHHHHFFFDDDDDD3?CACCCDDDDDCCCCDECB@A@BB@_Mismatch_0_Sense_+_Library_PoolT
CTGCGATTCTTGTTTGCGAAGCCCTGAGATTGGAACTGTAGACCTCGTTCATGGCTCCCACGGCGTCGATGTTGTCTGTGTTATATATCCGTCA
>Frequency_1_QualityScore_FFHHHHHJJJJIJJIJJJJJJFGGJJIJJJIIJJJJJJJIJIIIJGHHHGHEFFFFFFEDECEEDDDDDBBBCCCDDDDCDDDDDDCCDDDDDD_Mismatch_0_Sense_+_Library_PoolT
AAACGAAGTCCCCAAAAACGGAGCAACCGGTCAATCTTGGCAGACAGGTTACCATTATTCACCTCACAACAGTGACGATCATAATGAAGCAAAT
>Frequency_1_QualityScore_FFHHGHHHIIIJJJJJJJHIJJJIJIJHIJJJIIJJJIIFHIIBGHIGJJEHEHHFFFFDDCDDDDDDDEDDDDDBBD>CBBBD8<CC@@BB?C_Mismatch_0_Sense_+_Library_PoolT
GTCTGTGTTATATATCCGTCAAAGGAACCCCAAAGCAATTACGAGGGCCTCGGCCTCGGCCTCCTCCATTACCGCAGAAGGAGGAAACGAAGTC
>Frequency_1_QualityScore_FFHHHHHJJJJJJJIJJJJJJJJIJJIIJJJIJJJIJHIHIJIJJJDGGIJJJJJJIJHIIJIIJJIJJHHHGGDFFFFFFEEEDDFEEEEEEE_Mismatch_0_Sense_+_Library_PoolT
TTGTAATCTTTAGTTTCCTTCTGTAGAATCAATGGAGTACTGTGGGTCTTTTATTGGGTGTAAAACTGGCACATAATGATATGTATTATTCATT
>Frequency_1_QualityScore_FFHHGHHIJIJJJJJGHJJIJHIHHGGGIHHCEHJIJIJJJIIIHHGHIJHIIHHFHIGIIIEIFCHGIDHGEHEHEBBDDBECCCEDDDCD>A_Mismatch_0_Sense_+_Library_PoolC
CTTCTCAGCTGTTGGTCCTTGTAATCTTTAGTTTCCTTCTGTAGAATCAATGGAGTACTGTGGGTCTTTTATTGGGTGTAAAACTGGCACATAA
>Frequency_1_QualityScore_FFHGHHHIHIIJIJJJJJJJEHCGHIJGCHIDHHJJIIJJJJJBFHEGIJJIIJJHHHGEEDFFFFEFCCDFFEFEEEEEEEDDDDDDDC_Mismatch_1_Sense_+_Library_PoolC
CCCTTCTGTAGAATCAATGGAGTACTGTGGGTCTTTTATTGGGTGTAAAACTGGCACATAATGATATGTATTATTCATTTTCTTGTCCCA
>Frequency_1_QualityScore_FFHHHHHJJJJJJJJJJIJJHJJJJHIHIJJJJJJJIIJJJJJJJJJIIJJJJJGHJJJIJIGIIJIJJGHFFFFFEEDDEEDFEEDADDDDDD_Mismatch_0_Sense_+_Library_PoolT
GGATGTGAAACTAAATTATTATTTGTGTTTTGTAGTTTATTTATGGGAAACCAAATTCAAAGTTCACGGCACAGAAACTCCATTTTGTTTTCGA
