# Supplementary material for: Differential Gene Expression Reveals Candidate Genes for Drought Stress Response in Abies alba (Pinaceae)
Source: PLoS One. 2015 Apr 29;10(4):e0124564. doi: 10.1371/journal.pone.0124564 (PMC4414588; doi:10.1371/journal.pone.0124564)
Supplement: S3 File — (GZ) [file pone.0124564.s003.gz › comp11197_c0_seq1.fa]

>comp11197_c0_seq1 len=496 path=[1:0-495]
ATGGGCAAATCCTTAGAAGATCTCTCAGGTGAGAACGAAGAAAAGCAAGGAGTCGAACTCGAACACTCCCGCAAGCAGAACCACACAAATGAAATAGCTGGAAAAATCTCATTTTTTTCCCGAACTGGAGAATGGTAAGTAAGATCATGAGGCAATAACTATCTCCCAGTTTCCCAGAGACATCTATCATCTCCCAATTTCCCAGACCATGAGACAGTTACCATCTGCTATAGCCATATCCAGTGCCAAAATCTGCTCAAGACCATCTGCTTTCTGAATCAAGGAAAAACACACTTTACTAAAACAAAGTTGTAAAATGATTTGCAGAAAAATGGAATTATAGTGCTCTAAAGCACTACTATAATGTTACAGATGCAAAGATTTGATCAATAGTATAATCCTTATCATGTACAATATTTTACAGATTGTAACCTAAAATGTGATTGTTCCATGGCCTTCGGTTTGTTAAGTGGAAAAATATATATTTTTGTTTGGA

>Frequency_1_QualityScore_FFHHHHHJJJJJJJJJJJJIIHHIHIIJJJJJJIIJJIJJJJJJJJJJJJJIJIJIJIJJJJJEHIJJJHHGHHHGHHEFFFFF@CEEEDEECC_Mismatch_0_Sense_+_Library_PoolT
ACACACTTTACTAAAACAAAGTTGTAAAATGATTTGCAGAAAAATGGAATTATAGTGCTCTAAAGCACTACTATAATGTTACAGATGCAAAGAT
>Frequency_4_QualityScore_FFHHGHHIJHIHJIIHIIIIHIIIJJIJHIIIHJIIHIIGIIIIIFHGHHHIIFEGGIIIIIIIIGGHGCEGIIFHHGGFEEBEEECDEEEDDE_Mismatch_0_Sense_+_Library_PoolC
CTAAAACAAAGTTGTAAAATGATTTGCAGAAAAATGGAATTATAGTGCTCTAAAGCACTACTATAATGTTACAGATGCAAAGATTTGATCAATA
>Frequency_3_QualityScore_FFHHHGHJJHJJJJJJHHJIJJJJJJJJJJIJJJIIJIIJJJJJIIIIJIFHIIIJJIJIIIIIHIIJIGHIIHIHGHGGHGFFEEFDEEEEEE_Mismatch_0_Sense_+_Library_PoolC
CTTTACTAAAACAAAGTTGTAAAATGATTTGCAGAAAAATGGAATTATAGTGCTCTAAAGCACTACTATAATGTTACAGATGCAAAGATTTGAT
>Frequency_3_QualityScore_FFHHHHHJJIJIJJIIJJIJJJJJGHHIIJJJJJJJJJHHIJJJJJJJJJJJJJIJIJIJHJJIIJJIJIJJJIHIIIIHGGGGFCFDEEEDEE_Mismatch_0_Sense_+_Library_PoolC
CTACTATAATGTTACAGATGCAAAGATTTGATCAATAGTATAATCCTTATCATGTACAATATTTTACAGATTGTAACCTAAAATGTGATTGTTC
>Frequency_3_QualityScore_EEGHHGHFIIHIIHHHHHHHIIGHIJJIIIIEGIHHHIHFHHHIIII=EFFEFHFIIHIIEFFHFHHGGBDDEDCDEFFFCACCCDDDDDDBDD_Mismatch_0_Sense_+_Library_PoolC
CCATCTGCTTTCTGAATCAAGGAAAAACACACTTTACTAAAACAAAGTTGTAAAATGATTTGCAGAAAAATGGAATTATAGTGCTCTAAAGCAC
>Frequency_3_QualityScore_DEDGGDGGIHHCEFIHIFIEEFHCIHIJGIHHHIIHHEEEGIHHIIIGHIJIIFEHFFHGHGCADFFFFDCDFFECDDECCCCACCCCDD_Mismatch_0_Sense_+_Library_PoolC
CTATCTCCCAGTTTCCCAGAGACATCTATCATCTCCCAATTTCCCAGACCATGAGACAGTTACCATCTGCTATAGCCATATCCAGTGCCA
>Frequency_3_QualityScore_FFHHHHHJJJJJJJJJJJJJJJJIIJJJJJJJJJJJHIIIIIIIGHHHIJJJJJIHIJJJIJIGHIIJIFGHHGHFFFCEEEDDEEBDDDDDDD_Mismatch_0_Sense_+_Library_PoolC
TCTGCTTTCTGAATCAAGGAAAAACACACTTTACTAAAACAAAGTTGTAAAATGATTTGCAGAAAAATGGAATTATAGTGCTCTAAAGCACTAC
>Frequency_3_QualityScore_FFHGHHHJJJJJJJJIHJJJJJIIJIIJIJJJIJJJJJIHGIHIIJIHIJIJJJJJHIIIJJIGHHHGIHGHGGFGGFFEEFFEEEEDDDC_Mismatch_0_Sense_+_Library_PoolC
AACACACTTTACTAAAACAAAGTTGTAAAATGATTTGCAGAAAAATGGAATTATAGTGCTCTAAAGCACTACTATAATGTTACAGATGCAA
>Frequency_2_QualityScore_FFHHGHHIIJJJIIIJJJJIIIJIJIJJIIIIIIJIIJGIHIIHIGIJIJIIIJJIIJIIIIIIIJJGGGGHGGEFFFFFEEACCCDCCCDCEC_Mismatch_0_Sense_+_Library_PoolC
CTTTCTGAATCAAGGAAAAACACACTTTACTAAAACAAAGTTGTAAAATGATTTGCAGAAAAATGGAATTATAGTGCTCTAAAGCACTACTATA
>Frequency_2_QualityScore_FFHHHHHJJJJJJJJJJJJJJJJJIIJJJIJJJIJJJJJJJIJJJJHIJJJJJIIJIJJJJJJIIJIJIIIJJJIIIJJJIIHHGHHGEFFFFE_Mismatch_0_Sense_+_Library_PoolC
CTAAAGCACTACTATAATGTTACAGATGCAAAGATTTGATCAATAGTATAATCCTTATCATGTACAATATTTTACAGATTGTAACCTAAAATGT
>Frequency_2_QualityScore_FFHHHGHJIJJJJJJJJJJJJJIJJJJIIJIJJJJJIIJIJJJIJIIHIIIIJJIIJIJJJIIIIJIJJGHGGGGFFFFFEEEDEEECDDCDDD_Mismatch_0_Sense_+_Library_PoolC
GGAAAAACACACTTTACTAAAACAAAGTTGTAAAATGATTTGCAGAAAAATGGAATTATAGTGCTCTAAAGCACTACTATAATGTTACAGATGC
>Frequency_2_QualityScore_FECFGGFIIIIIIIIIJHIIFIIIIIGIHIJJIJIJIIIJIIIIIHIIIAFHIIIIIHIICEDGHGFGGHIFGEGFGFEFEECEECDACCCCAC_Mismatch_0_Sense_+_Library_PoolC
AGTTACCATCTGCTATAGCCATATCCAGTGCCAAAATCTGCTCAAGACCATCTGCTTTCTGAATCAAGGAAAAACACACTTTACTAAAACAAAG
>Frequency_2_QualityScore_FFHHGHHJJJJJIIIJJIJJJJJIJJIJIJIJJJJJJIJIIIIIIJIIJGIIIIIIIJIIJJJIJIIGHHHIIIJIEHHGHGFGGEFFFFEEEE_Mismatch_0_Sense_+_Library_PoolC
AAAATGATTTGCAGAAAAATGGAATTATAGTGCTCTAAAGCACTACTATAATGTTACAGATGCAAAGATTTGATCAATAGTATAATCCTTATCA
>Frequency_2_QualityScore_DEGGEAEGHGIECIIIGIGGCGG:CF?EGIAG9AGIEGEEEEEEEAECGEIGGIGGCFEEGACGGEGGA6AC>BCECDECC@DC?CCCCCA?CC_Mismatch_0_Sense_+_Library_PoolC
AGGCAATAACTATCTCCCAGTTTCCCAGAGACATCTATCATCTCCCAATTTCCCAGACCATGAGACAGTTACCATCTGCTATAGCCATATCCAG
>Frequency_2_QualityScore_FFHHHHHJJGIJJIIJJJJIJIJIIJJIJJJJJJIJJJJJJJJIIIJJJJIIJGIJJJIJJJIIIIIIIGGGGGGGGEEEEDEEEEECDDDCDD_Mismatch_0_Sense_+_Library_PoolC
GGAGAATGGTAAGTAAGATCATGAGGCAATAACTATCTCCCAGTTTCCCAGAGACATCTATCATCTCCCAATTTCCCAGACCATGAGACAGTTA
>Frequency_2_QualityScore_DEAFGGCEGIIIGGEGFGGEGEGHEEFCFGIEGIEIGGIHIIIIGIIIF9CCE@9<AECGIGIGICEEGGFECEGDEAAEEC>@CCDDABBABC_Mismatch_0_Sense_+_Library_PoolC
CAATAACTATCTCCCAGTTTCCCAGAGACATCTATCATCTCCCAATTTCCCAGACCATGAGACAGTTACCATCTGCTATAGCCATATCCAGTGC
>Frequency_2_QualityScore_FFHHGHHIJIIJJJJJJJJIIIJJJJGIIIJJJJJJIIJJJIIJIJJJIIIJIIIIHIIJGHIIHJIGIFHEGGHGFCEEFFEBDEEECDCDCC_Mismatch_0_Sense_+_Library_PoolC
GAAAAACACACTTTACTAAAACAAAGTTGTAAAATGATTTGCAGAAAAATGGAATTATAGTGCTCTAAAGCACTACTATAATGTTACAGATGCA
>Frequency_2_QualityScore_FFHHHHEGIIIJIJIIIIJJJGGIIIJJJGIIJJJIJJIJJJJJJJJIIIGGFFFFEEDEDDDDDCDDDDDDCCDDDCDCDDCCDDDDEECEDD_Mismatch_1_Sense_+_Library_PoolC
CTCAGGTGAGAACGAAGAAAAGCAAGGAGTCGAACTCGAACACTCCCGCAAGCAGAACCACACAAATGAAATAGCTGGAAAAATCTCATTATTT
>Frequency_2_QualityScore_CCGGHGGGHEIIIHHHIIHEHIHHEHGIIGIHIHIGGGIIIIGIHIIIICEGCHGGIIGHEGAFGGGGGFCBEEECD?ACEECBDEECCCC?CC_Mismatch_0_Sense_+_Library_PoolC
GACCATCTGCTTTCTGAATCAAGGAAAAACACACTTTACTAAAACAAAGTTGTAAAATGATTTGCAGAAAAATGGAATTATAGTGCTCTAAAGC
>Frequency_2_QualityScore_FFHHHHHJJJJJIJJJJJJJJJJIIJIJEIIJJJJJJJJJJJJJIIIJJJJIIIIIJIJJJIIIIIIIIGGGGGEEEEEEECEEEEEDEDDCCD_Mismatch_0_Sense_+_Library_PoolC
AAGACCATCTGCTTTCTGAATCAAGGAAAAACACACTTTACTAAAACAAAGTTGTAAAATGATTTGCAGAAAAATGGAATTATAGTGCTCTAAA
>Frequency_2_QualityScore_FFGHHHHJJJJJJJIJIJJJJJJIJJJJIJJJJJJJJJIJIIJJJJIJJIJJJJJJJGIJJJIJJJIGHHHHGFGFFFFEECEEEDDDDDDDDD_Mismatch_0_Sense_+_Library_PoolC
AGACCATGAGACAGTTACCATCTGCTATAGCCATATCCAGTGCCAAAATCTGCTCAAGACCATCTGCTTTCTGAATCAAGGAAAAACACACTTT
>Frequency_2_QualityScore_EEEGCGGIIFIGGIIIFGGGBEHGFGHIIIHIEGEIIEIIIIGIIHIHGIEGCFIIIIIIGGIIIIIHIGDCDDEEGAEEDBEE@AACDCACCA_Mismatch_0_Sense_+_Library_PoolC
TATCTCCCAGTTTCCCAGAGACATCTATCATCTCCCAATTTCCCAGACCATGAGACAGTTACCATCTGCTATAGCCATATCCAGTGCCAAAATC
>Frequency_2_QualityScore_FFHHHHHJJJJIJIJIGIIHHIIGIIIIJIIJJJJIIIJIJIJHIIHFHHHEFFFFFEEEDDDDCCDCCADDDDDCDDDDBDCDDDDDDCDDCC_Mismatch_0_Sense_+_Library_PoolC
AACTCGAACACTCCCGCAAGCAGAACCACACAAATGAAATAGCTGGAAAAATCTCATTTTTTTCCCGAACTGGAGAATGGTAAGTAAGATCATG
>Frequency_2_QualityScore_FFGGGGGIIIEIHGIIIIJGIGIIIIJIIIIGGIIJGICEGGHIIHHIJIIJIHHGIGIIGIIHIGIIIHHEGHGEEEFABEDDCDDDDDCCCD_Mismatch_0_Sense_+_Library_PoolC
TTCTGAATCAAGGAAAAACACACTTTACTAAAACAAAGTTGTAAAATGATTTGCAGAAAAATGGAATTATAGTGCTCTAAAGCACTACTATAAT
>Frequency_2_QualityScore_ECGFGGBGEEHFIICGEHECHHGIIIIHGGGGCFGEGHEIGHF?GHHHGIEGFHGGHICGHGGEGGCBB>CEFFFDDEEEDDDCEBCCCCCCCC_Mismatch_0_Sense_+_Library_PoolC
ATCAAGGAAAAACACACTTTACTAAAACAAAGTTGTAAAATGATTTGCAGAAAAATGGAATTATAGTGCTCTAAAGCACTACTATAATGTTACA
>Frequency_2_QualityScore_FFHGHHHJJJJIIIIICGIIJJIHGIIIJJIIIIIIIIIIIIIGGIJJIIIJJJGIICHIIIGIDGGHGHHHGGEFFFFFEEEEEDCCDDCDDC_Mismatch_0_Sense_+_Library_PoolC
CCAAAATCTGCTCAAGACCATCTGCTTTCTGAATCAAGGAAAAACACACTTTACTAAAACAAAGTTGTAAAATGATTTGCAGAAAAATGGAATT
>Frequency_1_QualityScore_FFHHHHGJIJJJJJJJIIIJGGIJJJIJJJJJJIJJIIJJIJIIEHJJJJJJJIJJJJJJJJJJHCHHHEFFDFFFFDEEEDEEDDDDDDDDDD_Mismatch_0_Sense_+_Library_PoolC
GCCAAAATCTGCTCAAGACCATCTGCTTTCTGAATCAAGGAAAAACACACTTTACTAAAACAAAGTTGTAAAATGATTTGCAGAAAAATGGAAT
>Frequency_1_QualityScore_FFAHDHHIJJJDEGIGEHHEHIIIHHGIHHIJIIHIIGHIHHJIJJIIJJGE@GJGHGHHIIEGIEGIICCDHHG=FGEHDCHHFACEHCEEBD_Mismatch_0_Sense_+_Library_PoolC
TAATGTTACAGATGCAAAGATTTGATCAATAGTATAATCCTTATCATGTACAATATTTTACAGATTGTAACCTAAAATGTGATTGTTCCATGGC
>Frequency_1_QualityScore_FFHHHHHJJJJJIJJJJJJJIIIIIJIIJJIJIJJJIJGIIIJJJJJJJJJJIIIDGHIJJIEIJDGIJIIJJJJHHEHHFFFFDDDDDDDDDD_Mismatch_0_Sense_+_Library_PoolC
ACCATGAGACAGTTACCATCTGCTATAGCCATATCCAGTGCCAAAATCTGCTCAAGACCATCTGCTTTCTGAATCAAGGAAAAACACACTTTAC
>Frequency_1_QualityScore_FFHHHGHJJJJJJJHIJJJJJIJJJJJIJJIJJJJIJJJJIFIJJIIJJIJIJJJIEJJJIJHGIIIIGDHHHHHGGHFFFFFFEEEEACECCC_Mismatch_0_Sense_+_Library_PoolC
TAACTATCTCCCAGTTTCCCAGAGACATCTATCATCTCCCAATTTCCCAGACCATGAGACAGTTACCATCTGCTATAGCCATATCCAGTGCCAA
>Frequency_1_QualityScore_FFFHFHHGIGIJHIIIJJIJIIIIHJJFIJGHIIIIJJIJJIEGIEHIGHIJHIICFGGIJGIEGJJIGHHHDFFFD>;>@CCEDC>CA@C@CD_Mismatch_0_Sense_+_Library_PoolC
CAAGACCATCTGCTTTCTGAATCAAGGAAAAACACACTTTACTAAAACAAAGTTGTAAAATGATTTGCAGAAAAATGGAATTATAGTGCTCTAA
>Frequency_1_QualityScore_DD<CF:?CE>@FGCGEHIFGIGIIGI=G?DDHHIEI9DBAGH<DGEHICFBB@BFEC@HCC@C@GHADGEHHHFHEDEBC@CDCCBCCCDCCCC_Mismatch_0_Sense_+_Library_PoolC
CAAGGAAAAACACACTTTACTAAAACAAAGTTGTAAAATGATTTGCAGAAAAATGGAATTATAGTGCTCTAAAGCACTACTATAATGTTACAGA
>Frequency_1_QualityScore_FFHHHHHJJJJJJJJJJJJJJJJJJJIIJJJJJJJJJJJJJJJIJJJJIJJJJJJJIJJJJIJJJJJIIFHHIIIIJJJJJJJHHHHGHDFFFD_Mismatch_0_Sense_+_Library_PoolC
TACAGATGCAAAGATTTGATCAATAGTATAATCCTTATCATGTACAATATTTTACAGATTGTAACCTAAAATGTGATTGTTCCATGGCCTTCGG
>Frequency_1_QualityScore_FFHHHHHJJJJJJJJJJJJJJJJJJJJHGIIJJJJJJIJJJJJJJHJJJJJIJGIJJJJJJIIJIJJIIJIHHHHGFFFFFFFCEEEEEEDDDD_Mismatch_1_Sense_+_Library_PoolC
GTAAAAACACACTTTACTAAAACAAAGTTGTAAAATGATTTGCAGAAAAATGGAATTATAGTGCTCTAAAGCACTACTATAATGTTACAGATGC
>Frequency_1_QualityScore_FFHHHHGJIIIJJJJJJJJIJJJIJJGHIJJJIJHIJJIJJJJJJJJJJIJJJJJJJJJJJIJJJHHGHEHGFFFFFEEEDDDDDDDDDDDECD_Mismatch_0_Sense_+_Library_PoolC
TGAGACAGTTACCATCTGCTATAGCCATATCCAGTGCCAAAATCTGCTCAAGACCATCTGCTTTCTGAATCAAGGAAAAACACACTTTACTAAA
>Frequency_1_QualityScore_FFHHHGHIJJEGGEIIJGGFFHCHGGGGGI@GFCGHIIJJGEHIIJJJJJIIJGGB@GGGGHIIJIIJGGHDDEHEGCHHHEHFFFFFFFFEDE_Mismatch_0_Sense_+_Library_PoolC
TGCAGAAAAATGGAATTATAGTGCTCTAAAGCACTACTATAATGTTACAGATGCAAAGATTTGATCAATAGTATAATCCTTATCATGTACAATA
>Frequency_1_QualityScore_DDHDFGHJIHIJFIJIGIEHHII@@HGIGIIGEG@DHIIGJGGEB>GIFDBGHECG>BG;7=CEEHIGFAE@>CCCD@CBC@AA@>@CCCDBBD_Mismatch_1_Sense_+_Library_PoolC
TATCATCTCCCAATTTCCCAGACCATGAGACAGTTACCATCTGCTATAGCCATATCCAGTGCCAAAATCTGCTCAAGACCATCTGCTTTTTGAA
>Frequency_1_QualityScore_DDHA<BFGIIFE<DG@GIHI@HIGIG?EHHCEHIIII<DHHGIBGGHGGIIDHEACGBD@>FHIIIGEHIHB_Mismatch_0_Sense_+_Library_PoolC
TAGTGCTCTAAAGCACTACTATAATGTTACAGATGCAAAGATTTGATCAATAGTATAATCCTTATCATGTAC
>Frequency_1_QualityScore_FBHHHHHJJJIIJJIJJIJJJIJIIGIJIIGIIJIIGIGHGHHBHHHIJIJDGIIIJJIGIJIEHIIBHFGI_Mismatch_0_Sense_+_Library_PoolC
GTGCTCTAAAGCACTACTATAATGTTACAGATGCAAAGATTTGATCAATAGTATAATCCTTATCATGTACAA
>Frequency_1_QualityScore_DDCDFFFHI?CEAIAIGGHGIEEHAFHBHD<EBEHHICEDHIIHID@F?BF<BDGCDGBGG?_Mismatch_1_Sense_+_Library_PoolC
TAAAGCACTACTATAATGTTACAGATGCAAAGATTTGATCAATAGTATAATCCTTATCATGA
>Frequency_1_QualityScore_DFFHHHGJIJJJJJJJJIJJJJJJIIIJIJJIJJJIJJIIIIIJJJJJIIJJGHIJIJJJJJJJIIJJJHGIJJGJJJJIIGFHHHHEFF_Mismatch_0_Sense_+_Library_PoolC
AGTGCTCTAAAGCACTACTATAATGTTACAGATGCAAAGATTTGATCAATAGTATAATCCTTATCATGTACAATATTTTACAGATTGTAA
>Frequency_1_QualityScore_FFHHHHHJJJJJJJJJJJIJJIJJJGIGIIJJJIIIJIIJJJJHIJJJJIJJIJFIHIJIJIJIIIJHGFHFFFFCDFFEEEEEEDCDADEDDD_Mismatch_0_Sense_+_Library_PoolC
GATCATGAGGCAATAACTATCTCCCAGTTTCCCAGAGACATCTATCATCTCCCAATTTCCCAGACCATGAGACAGTTACCATCTGCTATAGCCA
>Frequency_1_QualityScore_FFHHHHHJJJJJJJJJJJJJJJJJIJJJJIIJJJJJJJJJJJJJJJJJJIJJHJJJJJIJJJIJIJJJJIHHHHHHFFFEFFFFEEEEEEDDEE_Mismatch_0_Sense_+_Library_PoolC
AAATGATTTGCAGAAAAATGGAATTATAGTGCTCTAAAGCACTACTATAATGTTACAGATGCAAAGATTTGATCAATAGTATAATCCTTATCAT
>Frequency_1_QualityScore_DD<:CFAECFGFFBEAC:4:<<<CAA1):9<E@<BFCGICF>DEF@9B@*BFF9=CAC>@CC;C@@3=;(6=.7?@B37?AC@(;AAA;A_Mismatch_0_Sense_+_Library_PoolC
ATCCAGTGCCAAAATCTGCTCAAGACCATCTGCTTTCTGAATCAAGGAAAAACACACTTTACTAAAACAAAGTTGTAAAATGATTTGCAG
>Frequency_1_QualityScore_FFHHHHHJJJJJJJJJJJJJJIJJJJJJJJIJJJJJJJJJJJIJJJJJJIJJJJGJJIJJJJJIJJJJIHIIHHEHHFFFFFFFDCEEEDDDDD_Mismatch_0_Sense_+_Library_PoolC
AGAGACATCTATCATCTCCCAATTTCCCAGACCATGAGACAGTTACCATCTGCTATAGCCATATCCAGTGCCAAAATCTGCTCAAGACCATCTG
>Frequency_1_QualityScore_FFHHGHHIJJIIJJJJJJJIIIJJJJJJJJIJIJJIIIJIJIIJJJIIJIJJHIIJJJJGIJJJIHIIGGIIIHHHHHGFFFFFEEEEEEDDCD_Mismatch_0_Sense_+_Library_PoolC
ATCTATCATCTCCCAATTTCCCAGACCATGAGACAGTTACCATCTGCTATAGCCATATCCAGTGCCAAAATCTGCTCAAGACCATCTGCTTTCT
>Frequency_1_QualityScore_FDHHHHFGIGIGHIGIJIIJIGIICGDFGHIIIIJIJJGGIGHIIJJGIIHGHIJJJJJJ@EHGIJEHECEFFFFFFF_Mismatch_0_Sense_+_Library_PoolC
GAAAAACACACTTTACTAAAACAAAGTTGTAAAATGATTTGCAGAAAAATGGAATTATAGTGCTCTAAAGCACTACTA
>Frequency_1_QualityScore_FFHHHHHJJJJJJJJJJIJJIJIIJJJJJIJJJIIJJJJJJJJJJJJIJJIJJJJIGIJJJJIJJJJJJFHIJIJJJJGGHFHHFFFFFFFFEE_Mismatch_0_Sense_+_Library_PoolC
TGTAAAATGATTTGCAGAAAAATGGAATTATAGTGCTCTAAAGCACTACTATAATGTTACAGATGCAAAGATTTGATCAATAGTATAATCCTTA
>Frequency_1_QualityScore_FFGHHHHJJJJJJJJJJJJJJJJJGJIJJJIJIIIIIJJJJIJJIJJJJJJGJJJIJEIJJJJJJJJIIGIEGGJIJHHFHHHFFFFFFFFDDE_Mismatch_0_Sense_+_Library_PoolC
TTGTAAAATGATTTGCAGAAAAATGGAATTATAGTGCTCTAAAGCACTACTATAATGTTACAGATGCAAAGATTTGATCAATAGTATAATCCTT
>Frequency_1_QualityScore_D?FFF8D::AA:A+34A:?@,CH@4CGB>EDGIFA@?FDD9@FB?FFFIAFFI9).).=CFI))77).))7=_Mismatch_1_Sense_+_Library_PoolC
CTCAAGACCATCTGCTTTCTGAATCAAGGAAAAACACACTTTACTAAAACAAAGATGTAAAATGATTTGCAG
>Frequency_1_QualityScore_BDFFHBDGEAFDHIIIEGGG@HCEAEAEEF@G<DHICHGGHIIHIIIIIIIII>BDGEHEGGEIEGEGI@GHEE??CAHFHHFBEFFFEE>ACE_Mismatch_0_Sense_+_Library_PoolC
ATTTGCAGAAAAATGGAATTATAGTGCTCTAAAGCACTACTATAATGTTACAGATGCAAAGATTTGATCAATAGTATAATCCTTATCATGTACA
>Frequency_1_QualityScore_FFHHHHHIJJJJJJJJJJJJJJJJIJJJJJJIJJJJIJJJJJJJIIJJJJJIJJJJJJJJJJJJJJIIJIIJIJJIJJJJJIHHHHHFFFFDFF_Mismatch_0_Sense_+_Library_PoolC
AAAGCACTACTATAATGTTACAGATGCAAAGATTTGATCAATAGTATAATCCTTATCATGTACAATATTTTACAGATTGTAACCTAAAATGTGA
>Frequency_1_QualityScore_D;ACFDHG>:CFIGIHGCGGCCGE:EGHHCFCEEGHGIGDDBDBGD>?B9DFGEHIIC@GEAHGIIIG?)=?EEECBC>@>>AC<CDCCDCCCD_Mismatch_0_Sense_+_Library_PoolC
GAATCAAGGAAAAACACACTTTACTAAAACAAAGTTGTAAAATGATTTGCAGAAAAATGGAATTATAGTGCTCTAAAGCACTACTATAATGTTA
>Frequency_1_QualityScore_==?FB<4CDFFBE>4A<,A@3+<+<C+<+*?C::1*1?C?B**::*9)?DDB:<40?<B<B>4))=F7FC;=>\=(.9;??>;;A_Mismatch_0_Sense_+_Library_PoolC
GTTACCATCTGCTATAGCCATATCCAGTGCCAAAATCTGCTCAAGACCATCTGCTTTCTGAATCAAGGAAAAACACACTTTACTA
>Frequency_1_QualityScore_DBHHHHDIIBHHJIIJHGGGGIIIGHGIIIJGGGCDGH@?DFGHIHHIHGGIJIJJIJJGEGHGHDGIHHH>CEBDCDEACCDDCDDDCCE_Mismatch_0_Sense_+_Library_PoolC
GAGACAGTTACCATCTGCTATAGCCATATCCAGTGCCAAAATCTGCTCAAGACCATCTGCTTTCTGAATCAAGGAAAAACACACTTTACTA
>Frequency_1_QualityScore_FFHHHHHIJJJJJJIJJJEHFHIIJJJEHGIJJJJJIJJJJIGHIIJFIJIIJJJDIJHIJJJGH_Mismatch_0_Sense_+_Library_PoolC
TCTAAAGCACTACTATAATGTTACAGATGCAAAGATTTGATCAATAGTATAATCCTTATCATGTA
>Frequency_1_QualityScore_DDFHBFF991CF;FAE>H@>BHIIDGEBEH>FGBDFGHIGICIIIGGHGDEHICFCCA@AFHG=@GGF>A>CEEEEDEAAC@@CCC;A@D:@;>_Mismatch_0_Sense_+_Library_PoolC
ATCATGAGGCAATAACTATCTCCCAGTTTCCCAGAGACATCTATCATCTCCCAATTTCCCAGACCATGAGACAGTTACCATCTGCTATAGCCAT
>Frequency_1_QualityScore_FFHHHHHJJJJJJJJJJIJJJIJJIJIJIIJJJJIIIJIIJJJJJJJJJJJHHJJJJIJJIIJJJJJJJFHIJEEHJHHGGGHHHFFFFFFFEE_Mismatch_0_Sense_+_Library_PoolC
AATGATTTGCAGAAAAATGGAATTATAGTGCTCTAAAGCACTACTATAATGTTACAGATGCAAAGATTTGATCAATAGTATAATCCTTATCATG
>Frequency_1_QualityScore_FFHHHHFJJJJJJIJJJIJJIJJJJJJJJJJJJIJIJJJIHIJJJIHIJJJJJJIIIJJJJJIHIJJHHEGGHGHIIGHHHHHHC_Mismatch_1_Sense_+_Library_PoolC
GAAAAATGGAATTATAGTGCTCTAAAGCACTACTATAATGTTACAGATGCAAAGATTTGATCAATAGTATAATCCTTATCATGGA
>Frequency_1_QualityScore_FFHHHHHJJJJJJJJJIIJJJJJIJJJJJJJJJJJHIJIJJJJJJJJJJJJJJJJJJJJJJJJJJJJHHGHHFGFFFFFFEEEEEDDEDDFDDE_Mismatch_0_Sense_+_Library_PoolC
TGAATCAAGGAAAAACACACTTTACTAAAACAAAGTTGTAAAATGATTTGCAGAAAAATGGAATTATAGTGCTCTAAAGCACTACTATAATGTT
>Frequency_1_QualityScore_FFGHHHHIJJJIJGIJJJJIJJJJIJJJJIIJJJJJJJJIIJJJJIJJIJIIJGIEFHIJGJIJJJJIHHHHEHHFFFFFEAEEEDDDDDDCDD_Mismatch_0_Sense_+_Library_PoolC
GACCATGAGACAGTTACCATCTGCTATAGCCATATCCAGTGCCAAAATCTGCTCAAGACCATCTGCTTTCTGAATCAAGGAAAAACACACTTTA
>Frequency_1_QualityScore_FFHFHHHJIJJJJJJJJJJJIIJJIIIJJJJJJJJIJEEHHIIJJJJJIIJJIIJJJJJJJIIIIEGIJIJJIIIBHHHHFFFFDDDDCCCDDD_Mismatch_0_Sense_+_Library_PoolC
CCATGAGACAGTTACCATCTGCTATAGCCATATCCAGTGCCAAAATCTGCTCAAGACCATCTGCTTTCTGAATCAAGGAAAAACACACTTTACT
>Frequency_1_QualityScore_FFHFF>DGGEGIJJCHHIJJIIGCHDCD?DHIIGGGGGEGGEGIGHIIGICHHIIJJJJEEGGGHDECEABFBCEDCEEEDCB@CDDDCCCCDD_Mismatch_0_Sense_+_Library_PoolC
AAAAACACACTTTACTAAAACAAAGTTGTAAAATGATTTGCAGAAAAATGGAATTATAGTGCTCTAAAGCACTACTATAATGTTACAGATGCAA
>Frequency_1_QualityScore_FFHHHHHJJIJJJJJJJJJJJIIJJJJJJJJIJIJJJJJJJJJJIIIJIJIHJJJGEHIJJJIJJIIJJJIJ_Mismatch_1_Sense_+_Library_PoolC
GATCAATAGTATAATCCTTATCATGTACAATATTTTACAGATTGTAACCTAAAATGTGATTGTTCCATGGCA
>Frequency_1_QualityScore_FFHHHHHIJJJJJJJJJJJJJJJJJJJJJJJJJJJJHIIJJJJIJJJIJIJJIIJJJIJJJJJFHJJJIHHCHGHFFFFFFEEDCEEDDDDDDD_Mismatch_1_Sense_+_Library_PoolC
TGTAAGTAAGATCATGAGGCAATAACTATCTCCCAGTTTCCCAGAGACATCTATCATCTCCCAATTTCCCAGACCATGAGACAGTTACCATCTG
>Frequency_1_QualityScore_FFHHHHHJJJJGIJJJIJIJJJJJJJJIJJJJJJJJJJJJJJJJJJJJJJJJJIJJJJJJJIIJHIIJJEHEHHHHFFFDFFEEEEEDDDDDEE_Mismatch_0_Sense_+_Library_PoolC
AAATCTGCTCAAGACCATCTGCTTTCTGAATCAAGGAAAAACACACTTTACTAAAACAAAGTTGTAAAATGATTTGCAGAAAAATGGAATTATA
>Frequency_1_QualityScore_FFHGFHHGIIIGIIJIIJJEGIIJIGIJHIGIIIIJGIIHJBGGHGIJJCHE@GGAFHG@HIGGIHEEHEEBDDFFFEEEDCECDCDCADDCCD_Mismatch_0_Sense_+_Library_PoolC
GCAATAACTATCTCCCAGTTTCCCAGAGACATCTATCATCTCCCAATTTCCCAGACCATGAGACAGTTACCATCTGCTATAGCCATATCCAGTG
>Frequency_1_QualityScore_FFHHFHHIIJJJJJJJJJJJIIIJJJJJIJJJJJJJJJIJJJJJJJJJJJJJJIJJHHJJJJJIIJJHHHHHHFFFFFEEEEEDEEDCDDEDDD_Mismatch_0_Sense_+_Library_PoolC
TCAAGACCATCTGCTTTCTGAATCAAGGAAAAACACACTTTACTAAAACAAAGTTGTAAAATGATTTGCAGAAAAATGGAATTATAGTGCTCTA
>Frequency_1_QualityScore_FFHHHHHJJJJJJJJJJJJJJIJJJJJIJJJJJJJJJJJJJJJJJJJJJJJJJIJJJJJIIJJIJJJJJEHHHHHFFFEEEEEEEDDDDBDDDC_Mismatch_0_Sense_+_Library_PoolC
GTTACCATCTGCTATAGCCATATCCAGTGCCAAAATCTGCTCAAGACCATCTGCTTTCTGAATCAAGGAAAAACACACTTTACTAAAACAAAGT
>Frequency_1_QualityScore_FFHHHHHJJJJIJJJJIJJJJIIJFHJJJIIIJJJJJJJIJJJJJJIJJJJJJIHHHHHEFDFFFFECDDACDDDDEDDEDBCDDD?CDDCDDD_Mismatch_1_Sense_+_Library_PoolC
ATTTTTTTCCCGAACTGGAGAATTGTAAGTAAGATCATGAGGCAATAACTATCTCCCAGTTTCCCAGAGACATCTATCATCTCCCAATTTCCCA
>Frequency_1_QualityScore_DDHAFHFFGIBDA<CHGIIHBDFG@@:?D@ECFGBGGCBFFGFHGIIGIIBGGC3?ECE?C@;C>C(;;>>C>@3>@C@C<<??CCC@CDCCDC_Mismatch_1_Sense_+_Library_PoolC
CTGGAAAAATCTCATTTTTTTCCCGAACTGGAGAATTGTAAGTAAGATCATGAGGCAATAACTATCTCCCAGTTTCCCAGAGACATCTATCATC
>Frequency_1_QualityScore_FFHHHHHJIIHHIJJJJJJJIGJJJJJJJJJJIJJJJHIGGHJJJIJIJJJJEHHIIDGCHIIHHJIIGGIIJJIIJJGHHHBDFFFFEEE_Mismatch_0_Sense_+_Library_PoolC
TGATCAATAGTATAATCCTTATCATGTACAATATTTTACAGATTGTAACCTAAAATGTGATTGTTCCATGGCCTTCGGTTTGTTAAGTGGA
>Frequency_1_QualityScore_FFHHHHHJIJJJJJJJJJJJJJJJJJJJJJJJJJJJJJJJJJIJJIJJJJJJJIIJJJGIJJJJJGIJIHIJJJIIGJGIDIIHHHHG_Mismatch_1_Sense_+_Library_PoolC
AATTATAGTGCTCTAAAGCACTACTATAATGTTACAGATGCAAAGATTTGATCAATAGTATAATCCTTATCATGTACAATATTTTGCA
>Frequency_1_QualityScore_FFHHHHHJJJJJIJJJJJJJJJJJJJJJJJJJJJJJJJJJJJJIJJJJJJJIJJJJIJJJJHIJJJJIIFHGIJJJJG_Mismatch_1_Sense_+_Library_PoolC
GATTTGATCAATAGTATAATCCTTATCATGTACAATATTTTACAGATTGTAACCTAAAATGTGATTGTTCCATGGCCA
>Frequency_1_QualityScore_FFHHHHHJIJHJJJJJJJJJJJIFIHIIJJJIIIJIJIJFJGGIIIJIHIIHGIIIJJJJ_Mismatch_0_Sense_+_Library_PoolC
AACAAAGTTGTAAAATGATTTGCAGAAAAATGGAATTATAGTGCTCTAAAGCACTACTAT
>Frequency_1_QualityScore_DDHFFHHGIGH2C<FGIIB>EHIIIGEEHIGGGE9BDHHIGHCEGGGCG@CDBADB<=BCCCC?BBBBB@?:3>AC>CC>AAC?C@C<8:AAA@_Mismatch_1_Sense_+_Library_PoolC
GATCTCTCAGGTGAGAACGAAGAAAAGCAAGGAGTCGAACTCGAACACTCCCGCAAGCAGAACCACACAAATGAAATAGCTTGAAAAATCTCAT
>Frequency_1_QualityScore_FFHFDHHED@GHABHGGIEFEBECDHFDHGHEHDCFHHIIGIHIIHIICGGHHIIGIIIIIIHIIIIGHFHIHIGIFHFFFHDFFFFCC?BBBB_Mismatch_0_Sense_+_Library_PoolC
ATGCAAAGATTTGATCAATAGTATAATCCTTATCATGTACAATATTTTACAGATTGTAACCTAAAATGTGATTGTTCCATGGCCTTCGGTTTGT
>Frequency_1_QualityScore_FFHHHHHJHIJJJJJJJJJJJJJJJJJJIJJIJJJJJJJJJJJIIGIJJJJJJJIJJIGIIJJJJJIJJIJJJJJJFIIIIIHHHHGHHFFFFF_Mismatch_0_Sense_+_Library_PoolC
AATTATAGTGCTCTAAAGCACTACTATAATGTTACAGATGCAAAGATTTGATCAATAGTATAATCCTTATCATGTACAATATTTTACAGATTGT
>Frequency_1_QualityScore_FFHHGHHIJJJIIJIIIJGGIJJJJIIJJGEGIJJCEHGDIGIJJHHHBFGIJJIGIIGIICGHJJIGGEEHEECDFEC;7@ACCEDCCCDCDC_Mismatch_0_Sense_+_Library_PoolC
ATCTGCTTTCTGAATCAAGGAAAAACACACTTTACTAAAACAAAGTTGTAAAATGATTTGCAGAAAAATGGAATTATAGTGCTCTAAAGCACTA
>Frequency_1_QualityScore_DDF:?D<?3B?<AFEB;CBHEHII9AA<@B9CFF>FFFFBFFFE>D:F<?D>FBF>FGEE@<8?B=CFGBBAAFF77.7@>D=7A?>>_Mismatch_0_Sense_+_Library_PoolC
ATGTTACAGATGCAAAGATTTGATCAATAGTATAATCCTTATCATGTACAATATTTTACAGATTGTAACCTAAAATGTGATTGTTCCA
>Frequency_1_QualityScore_FDDDFFBGHFGGIF>D?EHI9BFHCFHGEAAFGHH9C<DGFH9CFHHFIIAFBDFHIEFC<7@AHCC477=@D3A3?ABDFDB?@DEEECBCCA_Mismatch_0_Sense_+_Library_PoolC
CTTATCATGTACAATATTTTACAGATTGTAACCTAAAATGTGATTGTTCCATGGCCTTCGGTTTGTTAAGTGGAAAAATATATATTTTTGTTTG
>Frequency_1_QualityScore_FFHHHHHJJJJJJHIJJJJJJJJJGIJJJJJJGJJJIJJJIJIIJJIJHIIGIIJJJJIIJGJGIJJIJGIJJGHHHHHH_Mismatch_1_Sense_+_Library_PoolC
AATGGAATTATAGTGCTCTAAAGCACTACTATAATGTTACAGATGCAAAGATTTGATCAATAGTATAATCCTTATCATGA
>Frequency_1_QualityScore_FFHHHHHJJJJJJJJJJJJJJJJJIJJGIJIJIJJJJJJJJJJJIJJIJJJJJIJJJJJIJIJJIJJJIIHHHGHFFFFFFFFCEEEEDD_Mismatch_0_Sense_+_Library_PoolC
GGAAAAACACACTTTACTAAAACAAAGTTGTAAAATGATTTGCAGAAAAATGGAATTATAGTGCTCTAAAGCACTACTATAATGTTACAG
>Frequency_1_QualityScore_FFHHGHHJJJGJGIIJJIJJJIIIJJJJJFHIHIJJJJJIGJJJJIJJIIJJJIIIJIIJJIJJJJIJJHHGFEHFFFEFEEDEEDBEEDDCDD_Mismatch_0_Sense_+_Library_PoolC
AAGGAAAAACACACTTTACTAAAACAAAGTTGTAAAATGATTTGCAGAAAAATGGAATTATAGTGCTCTAAAGCACTACTATAATGTTACAGAT
>Frequency_1_QualityScore_DFHFHHGIJGIJIGIIIJJJJJJJIIJJJJJIJIIJIIGIGJHIIIIJEIFGIJIIJJIJIIICHHIHHGIJJGHGCHHHD_Mismatch_1_Sense_+_Library_PoolC
AATGGAATTATAGTGCTCTAAAGCACTACTATAATGTTACAGATGCAAAGATTTTATCAATAGTATAATCCTTATCATGTA
>Frequency_1_QualityScore_DDHHGAFGHIGHIHEB>EFGBHIGE@DGHCHGIFHEGHCEEHBCAG@DFFEHHGIIHHHGEHIIICG_Mismatch_0_Sense_+_Library_PoolC
TGTAAAATGATTTGCAGAAAAATGGAATTATAGTGCTCTAAAGCACTACTATAATGTTACAGATGCA
>Frequency_1_QualityScore_FFHHHHHJJIJIJJJJJJFJJJJJJJJFIIJJJJJJJJJJJJJJJJIJIJHIJIJJEIIJJJJIIIJJIHGIEEHGHFGGHHHHFFFFFFFEEC_Mismatch_0_Sense_+_Library_PoolC
ATGATTTGCAGAAAAATGGAATTATAGTGCTCTAAAGCACTACTATAATGTTACAGATGCAAAGATTTGATCAATAGTATAATCCTTATCATGT
>Frequency_1_QualityScore_2AA:DF>?E@EG>F9CGB3@;FFFEIEBG<FE?BCGIEIF<?BDFBFF<4B<FAF3B@F@@@;=@===7=?CCEFDBD@D@CCACCC@BB;@_Mismatch_0_Sense_+_Library_PoolC
TGAATCAAGGAAAAACACACTTTACTAAAACAAAGTTGTAAAATGATTTGCAGAAAAATGGAATTATAGTGCTCTAAAGCACTACTATAATG
>Frequency_1_QualityScore_FFHHHHHJJJJJJHIIIIIJJJJIIJJJJJJJJJJJJJJJJJIIJJJJJJJJJJIIJJJJJJFFFIJJJIJIJJHHHGHHHFFFFFFFDEFDEE_Mismatch_0_Sense_+_Library_PoolC
AATGGAATTATAGTGCTCTAAAGCACTACTATAATGTTACAGATGCAAAGATTTGATCAATAGTATAATCCTTATCATGTACAATATTTTACAG
>Frequency_1_QualityScore_FFHHHHGGHDGGCEGGBEEGIIIIGIIGIICDGGIHEHIIFHGGIGEDEAFGH:CGGCEGIGIIIIIGIIIIIII_Mismatch_0_Sense_+_Library_PoolC
ATTATAGTGCTCTAAAGCACTACTATAATGTTACAGATGCAAAGATTTGATCAATAGTATAATCCTTATCATGTA
>Frequency_1_QualityScore_FFHHHHGIJIGIJHHGJJJJJJJIJIJIHJJJJJJJJIJJJJJJIHHIJJJJJIJJJJJJIJIJJIIHGEGEEHHHHFFFFFEEEEEDEEDCDD_Mismatch_0_Sense_+_Library_PoolC
TAAAACAAAGTTGTAAAATGATTTGCAGAAAAATGGAATTATAGTGCTCTAAAGCACTACTATAATGTTACAGATGCAAAGATTTGATCAATAG
>Frequency_1_QualityScore_FFHHHHHIJJJJGIJJJJJJJJJJJJJJJJJJJJJJJJJIJIJJJJIIIJIJJJIJIIIJJJJJJCGHFFHFFDDFFFE@EEEEEDCDDED_Mismatch_0_Sense_+_Library_PoolC
TATCCAGTGCCAAAATCTGCTCAAGACCATCTGCTTTCTGAATCAAGGAAAAACACACTTTACTAAAACAAAGTTGTAAAATGATTTGCAG
>Frequency_1_QualityScore_FFHHHHHJJJJIJJJJJJJJJJJJGIJJJIJJIJJIHGJJJJJJJJIJJJJIJHHGHFCEFFFEEEEEECCCDDDDDDBDDDDDDDCDDDDDDD_Mismatch_0_Sense_+_Library_PoolC
GGAAAAATCTCATTTTTTTCCCGAACTGGAGAATGGTAAGTAAGATCATGAGGCAATAACTATCTCCCAGTTTCCCAGAGACATCTATCATCTC
>Frequency_1_QualityScore_DDFF<D<AF?E2AIHC<A+ABFEIBF3+:CG>GFF4DD*::CF@BG9:F9BFAD*?BFFFFGEI_Mismatch_1_Sense_+_Library_PoolC
CTACTATAATGTTACAGATGCAAAGATTTGATCAATAGTATAATCCTTATCATGTACAATATTA
>Frequency_1_QualityScore_FFHHHHHJJJJJJJJJJJJIJJJIJJHJJFGIIIJJIJJJJJJJJJJJJIJJHHIGGHHHFDFFDEEEDDBDDDDDDDCDDDDDDDDDDDDDDD_Mismatch_1_Sense_+_Library_PoolC
ATGGGCAAATCCTTAGAAGATCTCTCAGGTGAGAACGAAGAAAATCAAGGAGTCGAACTCGAACACTCCCGCAAGCAGAACCACACAAATGAAA
>Frequency_1_QualityScore_DF>CFHFGHGHBEEEBF@EBBHFCABEGIIIIEFFH:FH@BG;CHI@F=.)=@=AEEFEHFDEDB@?BA>C@C@@C@CCCCCC>@C>CA>@AB9_Mismatch_0_Sense_+_Library_PoolC
AAATGAAATAGCTGGAAAAATCTCATTTTTTTCCCGAACTGGAGAATGGTAAGTAAGATCATGAGGCAATAACTATCTCCCAGTTTCCCAGAGA
>Frequency_1_QualityScore_FFHHHHHJJJJHIJGHIJJJJJJJJJJJJJJJJJJJJJJJJJJJJFGHIIIJJJJJJGGIIIJJJJJJGEGGIIHHHHF_Mismatch_0_Sense_+_Library_PoolC
CTAAAACAAAGTTGTAAAATGATTTGCAGAAAAATGGAATTATAGTGCTCTAAAGCACTACTATAATGTTACAGATGCA
>Frequency_1_QualityScore_FFHHHHHJJJJJJJJIJJJJJJIJJJJJJJJJJJJJJJJJJJJIIJHJJJJJJHHIJJJIJIJGJJJJJIJJGIJJIIJJHHHHHHFFFFFFFE_Mismatch_1_Sense_+_Library_PoolC
AAGCACTACTATAATGTTACAGATGCAAAGATTTGATCAATAGTATAATCCTTAACATGTACAATATTTTACAGATTGTAACCTAAAATGTGAT
>Frequency_1_QualityScore_FFGHHGHJIJJJJIJJGIIIJIGFGGIIJC?FEHFHIGIIIIIGEGGGGHIIGIGHHHHHCEFFDFDECAEEDDDDDDD@CDDDEDCDDDDDDC_Mismatch_0_Sense_+_Library_PoolC
ATCTCATTTTTTTCCCGAACTGGAGAATGGTAAGTAAGATCATGAGGCAATAACTATCTCCCAGTTTCCCAGAGACATCTATCATCTCCCAATT
>Frequency_1_QualityScore_DEFHHHHJIJIJJJIJJIJJIGGIEHIJIIJJHIIJIJJJJJIJJJJJ?FFIIJJJIIJIJFGJIIJGIDHHJJFIHHHHHGFDDFDCEDDEED_Mismatch_0_Sense_+_Library_PoolC
TTACTAAAACAAAGTTGTAAAATGATTTGCAGAAAAATGGAATTATAGTGCTCTAAAGCACTACTATAATGTTACAGATGCAAAGATTTGATCA
>Frequency_1_QualityScore_FFHHHHHJJJJJJJJIJJJJJIJIGJJJJIIJJJJJJJJJJIJIIJJJJJJJJJJJIIIJGIJJJIIJJJIIJIIIIJHHHHHHHFFFFFFFFE_Mismatch_0_Sense_+_Library_PoolC
TTTGCAGAAAAATGGAATTATAGTGCTCTAAAGCACTACTATAATGTTACAGATGCAAAGATTTGATCAATAGTATAATCCTTATCATGTACAA
>Frequency_1_QualityScore_FFCFHHHIJJJJJJJJIIIIHGGIJJJJJIIJJJJJGHJJJJJJJJJJJJJJJJIIJIIJJJJEHGHHHFFFFFDEEECDDDDDCCDDDDDDDD_Mismatch_0_Sense_+_Library_PoolC
GGTAAGTAAGATCATGAGGCAATAACTATCTCCCAGTTTCCCAGAGACATCTATCATCTCCCAATTTCCCAGACCATGAGACAGTTACCATCTG
>Frequency_1_QualityScore_FFHHHHHJJJJJJEGGIGIIJJJIJJJJJJJJJJJJIIJJJJIJJIJJJJJJJJHGFDCDEDDDCDDDD?B?BDDDDDDDDDDDCDDDDDDDDD_Mismatch_0_Sense_+_Library_PoolC
AAGATCTCTCAGGTGAGAACGAAGAAAAGCAAGGAGTCGAACTCGAACACTCCCGCAAGCAGAACCACACAAATGAAATAGCTGGAAAAATCTC
>Frequency_1_QualityScore_FFHHHHHJJJJJJJJJGGIGIJIJJJJJJHIIJJJJIJJJJJJJJIJJIJJIJJJIGIJIJJJJIJIIIIJJHHHHGFFFDDEEDDEEEDADCC_Mismatch_0_Sense_+_Library_PoolC
ATCTCCCAATTTCCCAGACCATGAGACAGTTACCATCTGCTATAGCCATATCCAGTGCCAAAATCTGCTCAAGACCATCTGCTTTCTGAATCAA
>Frequency_1_QualityScore_FFHHHHHJIJIJIJJJJJJJJJJIIJIJJIJJIJJJJJJJJJJJJJJJJJJJJJJIJEHJJHHHHHHFFDFFFFEEEEEDDDDDDDDDDDCDDC_Mismatch_0_Sense_+_Library_PoolC
CTGCTCAAGACCATCTGCTTTCTGAATCAAGGAAAAACACACTTTACTAAAACAAAGTTGTAAAATGATTTGCAGAAAAATGGAATTATAGTGC
>Frequency_1_QualityScore_DF?HHHHGIJIJIJJIIHJJJECDHIIJIIJJEEHEGFC@BFGGBEICHIIG<@DBFGIGIEGIGIIIIGHIJJ;=@GHI:CEH>EBADFFF>6_Mismatch_0_Sense_+_Library_PoolC
CACTACTATAATGTTACAGATGCAAAGATTTGATCAATAGTATAATCCTTATCATGTACAATATTTTACAGATTGTAACCTAAAATGTGATTGT
>Frequency_1_QualityScore_FFHHHHHJIJJJJJJJJJIJDIIII?DHHGIIIJJIJJJJJIIHIJJJJJJJJIIJJJJGHIIJJJGHGFFFFFFFFEEEEDEEDDDDDDDEDC_Mismatch_1_Sense_+_Library_PoolC
ATTATTTTCCCGAACTGGAGAATGGTAAGTAAGATCATGAGGCAATAACTATCTCCCAGTTTCCCAGAGACATCTATCATCTCCCAATTTCCCA
>Frequency_1_QualityScore_D:CFBDFGI@:?:08:BFDFFF?F@D?/?BF<88CCB=D=)8=556=CF>?7=7?DB).66>AD(;B:=9(55:@A@B@@ABB::A?33:A:A3_Mismatch_1_Sense_+_Library_PoolC
CATTTTTTTCCCGAACTGGAGAATTGTAAGTAAGATCATGAGGCAATAACTATCTCCCAGTTTCCCAGAGACATCTATCATCTCCCAATTTCCC
>Frequency_1_QualityScore_DAHFHF2CGGBFIIH<9?CFGGI@HAFHH???CBFFEEGGGGG9G?DBBFDDBG:FHGEDFF<FHICHH:F_Mismatch_1_Sense_+_Library_PoolC
TTATAGTGCTCTAAAGCACTACTATAATGTTACAGATGCAAAGATTTGATCAATAGTATAATCCTTATCAC
>Frequency_1_QualityScore_FFDHHHF<CGIGGGJEFIIJJEEDEHIJJ<FHHEIJIGICGIHIJHHGGHHI@FGGGGGIICHGIGIHIECGHEGHFCHHFECEFFFDFF@BDE_Mismatch_0_Sense_+_Library_PoolC
AAAGTTGTAAAATGATTTGCAGAAAAATGGAATTATAGTGCTCTAAAGCACTACTATAATGTTACAGATGCAAAGATTTGATCAATAGTATAAT
>Frequency_1_QualityScore_DFHHHHHIJJJJJJJJIJJJJIIJJJJJJJJJJJIJIIJJJIJJJJJIIJJIIFGGIIJIJJIIIIIJII_Mismatch_2_Sense_+_Library_PoolC
TAATAGTATAATCCTTATCATGTACAATATTTTACAGATTGTAACCTAAAATGTGATTGTTCCATGGCCA
>Frequency_1_QualityScore_=?+C<DDE@EEEEEED>BE?E<CFCEII<1?@9DDDAD>DD8?BDD>>D<D**-:BACAEDIAEIA>A>=AC??@?D@AA>A@>>A>55>>AAA_Mismatch_1_Sense_+_Library_PoolC
CACTTTACTAAAACAAAGTTGTAAAATGATTTGCAGAAAAATGGAATTATAGCGCTCTAAAGCACTACTATAATGTTACAGATGCAAAGATTTG
>Frequency_1_QualityScore_FFHHHHHJJJJJJJJJJJJJJJJJJJJJJJJJJJJJJJIJJJJJJJJJIIIJIJGGHGGFFDFFFCFEEEEEDDDDDDDD?CDDDDDDDDDCDD_Mismatch_1_Sense_+_Library_PoolC
GCAGAACCACACAAATGAAATAGCTGGAAAAATCTCATTATTTTCCCGAACTGGAGAATGGTAAGTAAGATCATGAGGCAATAACTATCTCCCA
>Frequency_1_QualityScore_FFHHHHHJJIJJJJIJJJJIIJJJJIFIJIIIJJJIIJIICHIJIJIIEHHHHHFFFFFEEEEDEECDD@BCDDDDDDDDDDDCDCDDCDECCD_Mismatch_1_Sense_+_Library_PoolC
AGGAGTCGAACTCGAACACTCCCGCAAGCAGAACCACACAAATGAAATAGCTGGAAAAATCTCATTTTTTTCCCGAACTGGAGAATTGTAAGTA
>Frequency_1_QualityScore_FFHHHHHJJIJJJJJIIIJJJJJJJJJJJIJJJJJJJJJIJHIJJIJIIIJIJIJJIJJIJJJHHHHHHHFFFFEEEECCECDDCDDDBDDDDD_Mismatch_0_Sense_+_Library_PoolC
CAGACCATGAGACAGTTACCATCTGCTATAGCCATATCCAGTGCCAAAATCTGCTCAAGACCATCTGCTTTCTGAATCAAGGAAAAACACACTT
>Frequency_1_QualityScore_FFHHHHHJJJJJHIJJJJJJJJJJJJIJJJJJJJJJJJJJJJJJJIIJJJJJJHJJJIJIJJJJJJJJIIIIJJIHHHHHHEFDEFEDEEEDCC_Mismatch_0_Sense_+_Library_PoolC
ACTAAAACAAAGTTGTAAAATGATTTGCAGAAAAATGGAATTATAGTGCTCTAAAGCACTACTATAATGTTACAGATGCAAAGATTTGATCAAT
>Frequency_1_QualityScore_?DHFFHHIGGGFHHIIIIGICHIGGICHDGGHIIIIIIII)9?BGBGHEGHEIEGGIGGHGIGC>ECHIEEEHHHFFDD?CCCEEECCCCCCC>_Mismatch_0_Sense_+_Library_PoolC
GAGACATCTATCATCTCCCAATTTCCCAGACCATGAGACAGTTACCATCTGCTATAGCCATATCCAGTGCCAAAATCTGCTCAAGACCATCTGC
>Frequency_1_QualityScore_DDFBFDF@B?<CB@HHIIEIIIF:?CEFIIIABFD?*90BBGFFIIF??FFFAGEGC8<<@@@FEGE<DD>EE>ECEFD@7;?;BBCBCBBBBB_Mismatch_0_Sense_+_Library_PoolC
AAACACACTTTACTAAAACAAAGTTGTAAAATGATTTGCAGAAAAATGGAATTATAGTGCTCTAAAGCACTACTATAATGTTACAGATGCAAAG
>Frequency_1_QualityScore_DDFHHHHJJGCGIJIJJJGHHIBHIGIIEEGIGIIIIIJJIJIJIJIIDBFEHFGIIJJJGGHGGHIIGGHGIGHF>EEEDCDBECCCACCC>A_Mismatch_0_Sense_+_Library_PoolC
ACACTTTACTAAAACAAAGTTGTAAAATGATTTGCAGAAAAATGGAATTATAGTGCTCTAAAGCACTACTATAATGTTACAGATGCAAAGATTT
>Frequency_1_QualityScore_FFHGHGHJJJJJJJIGGHJJIGIDIJIIIJIIIJJIIJIIIIFDGGIEIJIIIGFHIIGJIDHJIIGFHHEEFHFFDEFFFECCCCECDDDDD@_Mismatch_0_Sense_+_Library_PoolC
TGCTTTCTGAATCAAGGAAAAACACACTTTACTAAAACAAAGTTGTAAAATGATTTGCAGAAAAATGGAATTATAGTGCTCTAAAGCACTACTA
>Frequency_1_QualityScore_FFGHHHHJGJJJJIJIJJJJJJJIIJJJJJJJIIIJJJJGFHIJJIJGHHIIJJJJJIJHHHHEFFFFFADDDDDDDDDDECDDDDBADCCCCD_Mismatch_0_Sense_+_Library_PoolC
CCATCTGCTATAGCCATATCCAGTGCCAAAATCTGCTCAAGACCATCTGCTTTCTGAATCAAGGAAAAACACACTTTACTAAAACAAAGTTGTA
>Frequency_1_QualityScore_FFHHHHHJJJJJJIJJJJJJIHIJJJJJJJJJJJIJJJJIIJJIIJIJIJJJJJJIJJJJIJIJGIJJJHGIJJJJJJHGGHHFDFFFFDEDCC_Mismatch_0_Sense_+_Library_PoolC
AGCACTACTATAATGTTACAGATGCAAAGATTTGATCAATAGTATAATCCTTATCATGTACAATATTTTACAGATTGTAACCTAAAATGTGATT
>Frequency_1_QualityScore_FFHHHHHJJJJJJIJJIJJJJJJJJJJJJIJJIJJJJJJGIJIJIJJJJJJIJJJIJJIIIIJJIJIJIDGHIIIIJHHGGGAEDDFEDFFDCC_Mismatch_0_Sense_+_Library_PoolC
GTAAAATGATTTGCAGAAAAATGGAATTATAGTGCTCTAAAGCACTACTATAATGTTACAGATGCAAAGATTTGATCAATAGTATAATCCTTAT
>Frequency_1_QualityScore_FFHHHHHJGIJJJJIJJJJJJJJJJJJJJJJJJJJJJJJJIIIJJIJIJJJJJJJJJJGIJJJJJJIJJHHIJ_Mismatch_2_Sense_+_Library_PoolC
AATTATAGTGCTCTAAAGCACTACTATAATGTTACAGATGCAAAGATTTGATCAATAGTATAATCCTTATCTA
>Frequency_1_QualityScore_FFHHHHHJJJJJJJJIJJJJJJIJJIJJJJJJJJJJJJJJJJJJIJJJJJJJJJJJJJJJIIJJJJJGCEHFEFFFFFFEEDFEEEED_Mismatch_0_Sense_+_Library_PoolC
CCAGTGCCAAAATCTGCTCAAGACCATCTGCTTTCTGAATCAAGGAAAAACACACTTTACTAAAACAAAGTTGTAAAATGATTTGCAG
>Frequency_1_QualityScore_ADFDBF:A4CGHGCH><@FGHHIBD@CG9GGHG@HGGBB9?<?:9?DBAF<DDG>FHCG>>@CFGEEGEECAC47=A=?EA?DEDDE@@_Mismatch_0_Sense_+_Library_PoolC
ACAAAGTTGTAAAATGATTTGCAGAAAAATGGAATTATAGTGCTCTAAAGCACTACTATAATGTTACAGATGCAAAGATTTGATCAATA
>Frequency_1_QualityScore_FFHHHHHHIIGGHIJHIIIIJJJIGIIJBHJJJGEIGIIJJIGJJDGIGHHHHHHHE@DFDEDEEEDDCCACDDC@A@DCDDDDDDDDDDCCED_Mismatch_0_Sense_+_Library_PoolC
TAGCTGGAAAAATCTCATTTTTTTCCCGAACTGGAGAATGGTAAGTAAGATCATGAGGCAATAACTATCTCCCAGTTTCCCAGAGACATCTATC
>Frequency_1_QualityScore_DDHHHHHIJJGIGJIJGHJEGHBGIEGIJGIGHGGIIFDHGIHIJHEEIEGHIJGACHGHHEH_Mismatch_1_Sense_+_Library_PoolC
TACTATAATGTTACAGATGCAAAGATTTGATCAATAGTATAATCCTTATCATGTACAATATAT
>Frequency_1_QualityScore_FFHHHHHJJJJJJJJIJIJJJIIGIIIIIGIIJJJIJJJIJJJJJJJJIJJJJJJJJJJJJJJIGIJGHFHHHIIJGFHHHHGEHFFFFFFFEE_Mismatch_0_Sense_+_Library_PoolC
TGATTTGCAGAAAAATGGAATTATAGTGCTCTAAAGCACTACTATAATGTTACAGATGCAAAGATTTGATCAATAGTATAATCCTTATCATGTA
>Frequency_1_QualityScore_FFGHHHHJJJJJJJJIJJJJJJJJJIJIJJJJIJJIJJJJJJIJIJJJJJJJJJJIJJHGHGIIJJIIIHCEHHHFFFFFFDEEECCCEEDCCD_Mismatch_0_Sense_+_Library_PoolC
AAAACACACTTTACTAAAACAAAGTTGTAAAATGATTTGCAGAAAAATGGAATTATAGTGCTCTAAAGCACTACTATAATGTTACAGATGCAAA
>Frequency_1_QualityScore_FDHHHHHIGIIJIEHIGEHHHGIJJGIJJIIJIJJIJIJJJIEIIHHGGGIAHGIHGICECH?>CHGFFFEDFEEDD?CCDCDDDCCDDDDCA>_Mismatch_1_Sense_+_Library_PoolC
GAACCACACAAATGAAATAGCTGGAAAAATCTCATTATTTTCCCGAACTGGAGAATGGTAAGTAAGATCATGAGGCAATAACTATCTCCCAGTT
>Frequency_1_QualityScore_FFHHHHHJJGIHIJJJJJJIHIJJIIJJIIJJJJJJJJJJJJJIIIIIIJIJHJIIJJIIIJIIIJJIHHHHHFFFFDEEDDEECEDDDFEDDE_Mismatch_0_Sense_+_Library_PoolC
GCCATATCCAGTGCCAAAATCTGCTCAAGACCATCTGCTTTCTGAATCAAGGAAAAACACACTTTACTAAAACAAAGTTGTAAAATGATTTGCA
>Frequency_1_QualityScore_FFGHHHHJGJIIJJIJJJJJIHIIIJJJJIJJJJJIJIIJJJJGIJIJIJJJJJJJIJHGIJIIGHIJGHCHGIGIIJJGGHHHF_Mismatch_1_Sense_+_Library_PoolC
ATGCAAAGATTTGATCAATAGTATAATCCTTATCATGTACAATATTTTACAGATTGTAACCTAAAATGTGATTGTTCCATGGCCA
>Frequency_1_QualityScore_FFHHHHHJJJJIJJJJJJJJJJJJIJJIIJJJJIJJJIJJJJJJJJIJJEBGIJGIJJJJIJIJJJJJJHGI_Mismatch_0_Sense_+_Library_PoolC
ATAGTGCTCTAAAGCACTACTATAATGTTACAGATGCAAAGATTTGATCAATAGTATAATCCTTATCATGTA
>Frequency_1_QualityScore_FFHHHHGJJJJJIJJIIIJIJJJJJIJIIJJJJHIIIJJJGIJJJJJIIIJJJJEEHIJJIJJIJIJIGDHGEHHFFFFFECCDEEEDDDDDDD_Mismatch_0_Sense_+_Library_PoolC
AAGTAAGATCATGAGGCAATAACTATCTCCCAGTTTCCCAGAGACATCTATCATCTCCCAATTTCCCAGACCATGAGACAGTTACCATCTGCTA
>Frequency_1_QualityScore_FFHHHHHJJJJJJJJJJIIJJJJJJJJJJJJJJJJIJJJJIIJJJJJJJJJJJJJJJJJJJJIJJJJEHFGIJJJJJHHHHHHHFFFDFEFEFE_Mismatch_0_Sense_+_Library_PoolC
GAAAAATGGAATTATAGTGCTCTAAAGCACTACTATAATGTTACAGATGCAAAGATTTGATCAATAGTATAATCCTTATCATGTACAATATTTT
>Frequency_1_QualityScore_FFFHHHHGIHIJJJJJJJIIJJJJJJJJHGIHHIJJJJJJJFFFGGF@FFCFHGHIGIGJJJJHHHHEHHCB?BCCEEEEDDDDDCDDEDDDCC_Mismatch_0_Sense_+_Library_PoolC
CATATCCAGTGCCAAAATCTGCTCAAGACCATCTGCTTTCTGAATCAAGGAAAAACACACTTTACTAAAACAAAGTTGTAAAATGATTTGCAGA
>Frequency_1_QualityScore_FFHHHHHJJIJJJJJJJJJIJJJJJJJJJJJJJJJIJIJJIJJJJJJJJJJJIIIJJJJJJJAEGIJJJHHHHHHFFFFFFDDCEACCDD_Mismatch_0_Sense_+_Library_PoolC
CTGCTATAGCCATATCCAGTGCCAAAATCTGCTCAAGACCATCTGCTTTCTGAATCAAGGAAAAACACACTTTACTAAAACAAAGTTGTA
>Frequency_1_QualityScore_FFHHHHHIIJJIIIJJIIJHHIIIBHIJJJJJJIJHG_Mismatch_0_Sense_+_Library_PoolC
GCAAAGATTTGATCAATAGTATAATCCTTATCATGTA
>Frequency_1_QualityScore_FFHHHHFHJJJJJJJJJJJJJJJJJJJJJJJJJJJJJJJJJJJJJJJJGJIJJJJGIIGIIIIJJJHH;7))(;_Mismatch_0_Sense_+_Library_PoolC
GCTCAAGACCATCTGCTTTCTGAATCAAGGAAAAACACACTTTACTAAAACAAAGTTGTAAAATGATTGCAGGA
>Frequency_1_QualityScore_FFHGHGHGIJIIIFIIIJGIIIHGJJIJGGDHEEHIGIHIGIIIGCH?GGHFHCHIFFHGIIIGHD4=DDEEH:AHDFF<AA_Mismatch_0_Sense_+_Library_PoolC
TATTTTACAGATTGTAACCTAAAATGTGATTGTTCCATGGCCTTCGGTTTGTTAAGTGGAAAAATATATATTTTTGTTTGGA
>Frequency_1_QualityScore_FFHGHHHJJJJJJJJIJJJJJJJJJJJJJJJJJJJJJJJJJJGIJJJJHJJJJJJJJJJJJJJJIHIIJJHIJJJJJJHHHHHHHFFEEFFFFE_Mismatch_0_Sense_+_Library_PoolC
CAGAAAAATGGAATTATAGTGCTCTAAAGCACTACTATAATGTTACAGATGCAAAGATTTGATCAATAGTATAATCCTTATCATGTACAGTAAA
