# Supplementary material for: Differential Gene Expression Reveals Candidate Genes for Drought Stress Response in Abies alba (Pinaceae)
Source: PLoS One. 2015 Apr 29;10(4):e0124564. doi: 10.1371/journal.pone.0124564 (PMC4414588; doi:10.1371/journal.pone.0124564)
Supplement: S3 File — (GZ) [file pone.0124564.s003.gz › comp20293_c0_seq2.fa]

>comp20293_c0_seq2 len=648 path=[1:0-117 119:118-121 1689:122-142 144:143-145 147:146-183 1732:184-249 1786:250-268 270:269-290 292:291-293 295:294-295 297:296-454 456:455-506 1922:507-516 1932:517-523 1939:524-524 1088:525-528 1092:529-531 533:532-580 1371:581-647] : tr|A9NKN5|A9NKN5_PICSI Putative uncharacterized protein OS=Picea sitchensis PE=2 SV=1 e-value: 1e-18 blast score: 94.4
TGGAGTTCAAGAGTTCAGATGACGATGAGAATGAAATTGGGGGAGCTCCACCCAAGCGTTCCAAGTCTCTAAGGGGACCTTTGACTCCAGAGAAAGCAAAATTACTGAGAAAAAACCTCCGGGACACTTCTCCGTTTCATGAGACCATGTATCATTCTGCCATTGCTTCTCGTCTTGCTTCACCGGATAACTAAGGTCACGGGTGAAAACTTCGAGAAATATGGGCTTTGAGGGCGTTACAGTAAATTGTAACAAGTCTAGGATTATTTATAGCCATTCTTGTTTTAATCAGAGTTGGCAGCTAAATTTATCTCTACCGCTCTATGCGTATGGTACGCAGTGGTAGTGTGTCCCATCCATAATAGGCTAGAATATTTTGAATTTTAATTTAAATTAGATTTTTAGGATTTACGAGTATACGAAGAATTTTCAAAAATTATACTTTTATACTCGAGTCAAAGATTTTCTAGCTTGTACTTTTACACTTCAAACAATTCTCAAAGATTTATAGCTTGTGATGTAAAGTTACTTTATCATATTTGTGTAGAAAATGTAAATTGAGTTCTTTATCATGCACTAATGCAATAATAGAGTTCTATTAACACTTCTCATAGAGTTCTGTTAGCACTTCTCCTATTATAGTAGCAT

>Frequency_5_QualityScore_FEHHHHGIJJIJJJJIIJJJJIJIJDHIIJJJCGIIIIJJJJJIIHIJIIIIHHHHGFFEEEDDDBCDDCCDDDDEEDDDDDDDDCDEDDDDDD_Mismatch_0_Sense_+_Library_PoolT
GTCTTGCTTCACCGGATAACTAAGGTCACGGGTGAAAACTTCGAGAAATATGGGCTTTGAGGGCGTTACAGTAAATTGTAACAAGTCTAGGATT
>Frequency_5_QualityScore_FFHHHHHHIIIIJHIJIIJJHJJJJJIIJIJJJHIJJIIJJIIHIFGGFHIIJJJIIIJJIJJJJJJJJHHHHHFFEEFCCDEDCDDCDCDBCD_Mismatch_0_Sense_+_Library_PoolT
TAACAAGTCTAGGATTATTTATAGCCATTCTTGTTTTAATCAGAGTTGGCAGCTAAATTTATCTCTACCGCTCTATGCGTATGGTACGCAGTGG
>Frequency_4_QualityScore_FFHGGGHJJJJJJJIIHIIIJIIJIIJIJJJJJJJJJJJJIJJJIIJJIJIIIJJHHIIIGGEFFCEEEADDCDDDCDDCCDABCCCDDDDCCC_Mismatch_0_Sense_+_Library_PoolT
CTTGTTTTAATCAGAGTTGGCAGCTAAATTTATCTCTACCGCTCTATGCGTATGGTACGCAGTGGTAGTGTGTCCCATCCATAATAGGCTAGAA
>Frequency_4_QualityScore_FFGGGGGIGGIIIIIIHGDFEHIIJFHIIIJJJJJJIIIJHHIJIJIIIJIJIHHHGEEEEEEEDEEEDCCCDEDDDCCCEDDDDCDCDEEEEE_Mismatch_2_Sense_+_Library_PoolT
TTCACCGGATAACTAAGGTCACCGGTGAAAACTTCGAGAAATATGGGCTTTGAGGGCTTTACAGTAAATTGTAACAAGTCTAGGATTATTTATA
>Frequency_4_QualityScore_EEHGGHHIIJJIJJIJJGIIIJJIHIIJIIJJIIGIGGHGIIIIIIIIIIJIJIIIJJIIJIJJJJIIHGGEEFFCDEDDDDADDCDDCDDDCD_Mismatch_0_Sense_+_Library_PoolT
TAGGATTATTTATAGCCATTCTTGTTTTAATCAGAGTTGGCAGCTAAATTTATCTCTACCGCTCTATGCGTATGGTACGCAGTGGTAGTGTGTC
>Frequency_4_QualityScore_FFHHHFGIIIIJJIIJIJJJIIIIIIIIJJJIIHIIIIIIIJIIIJJGIHIIIHIIHIJJIIHIJIIIHFGHGCFEEEEEDEDDD?BBCDDDCC_Mismatch_1_Sense_+_Library_PoolT
CTTCGAGAAATATGGGCTTTGAGGGCTTTACAGTAAATTGTAACAAGTCTAGGATTATTTATAGCCATTCTTGTTTTAATCAGAGTTGGCAGCT
>Frequency_4_QualityScore_FEGGGGHJJJJIJJJHIIJJJJJJJFHEHIIJIHIIIIJIJJIGIGHHGGGGGGFGFFEEEE@CACCCCCDDDDCBCDDEEDDDDDDCCDDDCD_Mismatch_2_Sense_+_Library_PoolT
GTCTTGCTTCACCGGATAACTAAGGTCACCGGTGAAAACTTCGAGAAATATGGGCTTTGAGGGCTTTACAGTAAATTGTAACAAGTCTAGGATT
>Frequency_4_QualityScore_CEGGHGGIIIHIIIIIIIIIIIGIIIGDHIIIIIHGHHGGHGIIIIGHHHIIGIIGIGEHIIIIIGIHGGEGFDEEDDEDDDCDCDCACDBCDC_Mismatch_0_Sense_+_Library_PoolT
TCTAGGATTATTTATAGCCATTCTTGTTTTAATCAGAGTTGGCAGCTAAATTTATCTCTACCGCTCTATGCGTATGGTACGCAGTGGTAGTGTG
>Frequency_3_QualityScore_FEHHHHHJJJIDHGIJJJGIJJJJJJJJJIJHIIJIIJGIJJIJJIJJIIGHHHGGGEFFFEFFEEEEDEDDDEDDDCDDCDEEEEEDDDDDDE_Mismatch_2_Sense_+_Library_PoolT
GATAACTAAGGTCACCGGTGAAAACTTCGAGAAATATGGGCTTTGAGGGCTTTACAGTAAATTGTAACAAGTCTAGGATTATTTATAGCCATTC
>Frequency_3_QualityScore_FFHHHHHJJIJJIIJJIIIJJJIJJJJJJGIIJJJJJJJHIIIJFIIIIJIJJJJJJJJJJJJJIIJJJGGGHGFFFEEEDEECDDDBDDDDDD_Mismatch_0_Sense_+_Library_PoolT
AAGTCTAGGATTATTTATAGCCATTCTTGTTTTAATCAGAGTTGGCAGCTAAATTTATCTCTACCGCTCTATGCGTATGGTACGCAGTGGTAGT
>Frequency_3_QualityScore_EFFHHGHJJIHFGHIJJJJIIJJJIHHJEFHIGIIJIGIIJJJJHIIIIHHCFHIGJIIIHIHHIIJIIFGHGEGEE@DEEDEEECDDDACCDD_Mismatch_1_Sense_+_Library_PoolT
AAAACTTCGAGAAATATGGGCTTTGAGGGCTTTACAGTAAATTGTAACAAGTCTAGGATTATTTATAGCCATTCTTGTTTTAATCAGAGTTGGC
>Frequency_3_QualityScore_FFHGHGHGHHHIJIJIJJJJIJJJGJIJJJJJJJJJJJIHIHIIHIIIHGHIJIIGIHFHHGEDFEEFECEEEEDDDDDDDDDDCDDDCCDCCA_Mismatch_0_Sense_+_Library_PoolT
TAATCAGAGTTGGCAGCTAAATTTATCTCTACCGCTCTATGCGTATGGTACGCAGTGGTAGTGTGTCCCATCCATAATAGGCTAGAATATTTTG
>Frequency_3_QualityScore_FFGHEGGIIIJBGGIFFHHJGI>FEFGHGIHIHIGHGHEHGHGHEFHGEEFECEEEEEEDEDDDCDEDDDCDDCDEEEEDDCCCDCDEEDCDDD_Mismatch_1_Sense_+_Library_PoolT
AAGGTCACGGGTGAAAACTTCGAGAAATATGGGCTTTGAGGGCGTTACAGTAAATTGTAACAAGTCTAGGATTATTTCTAGCCATTCTTGTTTT
>Frequency_3_QualityScore_FFHHHHHJJJJJJJIJJJJJJJJGIIIIJIJIJEHHIIJJAEHIJJIIJJIFHGGFFFFFEEDEDDDCCCCCDBCDDDDDDCDEEDDEEDDDDC_Mismatch_0_Sense_+_Library_PoolT
TGCTTCTCGTCTTGCTTCACCGGATAACTAAGGTCACGGGTGAAAACTTCGAGAAATATGGGCTTTGAGGGCGTTACAGTAAATTGTAACAAGT
>Frequency_3_QualityScore_EEGC>FGGFGEHIEGGFDBHFHIGFFHIIFBFFGGIIJJGHHGHAAGHHIHIEFDFGBEABABA>@ACBBCBBDDCC?BA@BBCCDCCC@ACAC_Mismatch_0_Sense_+_Library_PoolT
CTTGCTTCACCGGATAACTAAGGTCACGGGTGAAAACTTCGAGAAATATGGGCTTTGAGGGCGTTACAGTAAATTGTAACAAGTCTAGGATTAT
>Frequency_3_QualityScore_EEFFCGEHBFCGEFIIFH@ADHGGDGCHBEFGDFF8?@DCECGGGGCFBCCADEAEDB<CCBB@CB@?=8:@BC?AB:@A?@@CCCC:@@C>@C_Mismatch_0_Sense_+_Library_PoolT
CTCGTCTTGCTTCACCGGATAACTAAGGTCACGGGTGAAAACTTCGAGAAATATGGGCTTTGAGGGCGTTACAGTAAATTGTAACAAGTCTAGG
>Frequency_3_QualityScore_FFHHHHHGIJHIJJIJHJJJGIJHIJJHHIJIIJJIJHIHIIHIIIJIHIIIIIJJIIJJIIIIJIIIHFGFGEEEEDDEEDDBCBCDCDDDDC_Mismatch_0_Sense_+_Library_PoolT
GTCTAGGATTATTTATAGCCATTCTTGTTTTAATCAGAGTTGGCAGCTAAATTTATCTCTACCGCTCTATGCGTATGGTACGCAGTGGTAGTGT
>Frequency_3_QualityScore_EEHHGHHJJIJHIJIIHIIIGIIIJAFHIIIIIFIBHHHGHIDDCHHEGGGHHCEFFFEFFFFDDDCEDCBCCBBBBCCDDCEDDDEDBCCCCD_Mismatch_2_Sense_+_Library_PoolT
ATTGCTTCTCGTCTTGCTTCACCGGATAACTAAGGTCACCGGTGAAAACTTCGAGAAATATGGGCTTTGAGGGCTTTACAGTAAATTGTAACAA
>Frequency_3_QualityScore_EFHHHHHJJJJJJJJJJJJJFHHIIIHIIJFHIJJJJBEHIJJIJJJIGHEHHHGGGFFEFDDEEDDDD>@BCCDDDDDDEEDDEEDCDDCCED_Mismatch_0_Sense_+_Library_PoolT
TTCTCGTCTTGCTTCACCGGATAACTAAGGTCACGGGTGAAAACTTCGAGAAATATGGGCTTTGAGGGCGTTACAGTAAATTGTAACAAGTCTA
>Frequency_3_QualityScore_FFHHHHHJJHIIHIJHHIJJIJIJIIGIGIIIJIJIIIIIJJJIJHIIJIIJIJIJJJJGIIIGGGGDFCCEDDADDBCDBCDDCDDCDDBC@C_Mismatch_0_Sense_+_Library_PoolT
TTTATAGCCATTCTTGTTTTAATCAGAGTTGGCAGCTAAATTTATCTCTACCGCTCTATGCGTATGGTACGCAGTGGTAGTGTGTCCCATCCAT
>Frequency_3_QualityScore_FFHHHHHJJJGHIJJJJBFHIIGIJJJJJJIJIJJIJHJJIJJIIGIHIIGGGEEEDEEEEEEDEDDDDBCDDDDDDDDDDEEEEEDDDDDDEE_Mismatch_1_Sense_+_Library_PoolT
ATAACTAAGGTCACGGGTGAAAACTTCGAGAAATATGGGCTTTGAGGGCGTTACAGTAAATTGTAACAAGTCTAGGATTATTTCTAGCCATTCT
>Frequency_3_QualityScore_FFHHHHHJJJJJJJJJJIJJHIJJHJIJJJJJJIJJJHIJJIIJJIJHIGGIHIJIJJIJJJJJJIJHIGHIIHHFFEEFEEDDDDDDCDDDDD_Mismatch_0_Sense_+_Library_PoolT
ATTGTAACAAGTCTAGGATTATTTATAGCCATTCTTGTTTTAATCAGAGTTGGCAGCTAAATTTATCTCTACCGCTCTATGCGTATGGTACGCA
>Frequency_3_QualityScore_FFHHHHHJJJJJJJEHIIJJJDHHIJJJJJJJIJIIJJJJJJJJJJJJHIHHGFFFFEEEEEDDFEDDEDCDDDBCEDDDBDDCDEEEEEDDDD_Mismatch_2_Sense_+_Library_PoolT
CCGGATAACTAAGGTCACCGGTGAAAACTTCGAGAAATATGGGCTTTGAGGGCTTTACAGTAAATTGTAACAAGTCTAGGATTATTTATAGCCA
>Frequency_3_QualityScore_EEHHHHHJHIJJJJJJJJJIJJHJHJJJJJJJJIIIIIIIJJJJHHGHGHGHHGEFHGHGEFFFEEDABBDDDDCDDCDDCDDEDECCDCDDDD_Mismatch_2_Sense_+_Library_PoolT
GTCACCGGTGAAAACTTCGAGAAATATGGGCTTTGAGGGCTTTACAGTAAATTGTAACAAGTCTAGGATTATTTATAGCCATTCTTGTTTTAAT
>Frequency_2_QualityScore_FFHHHHGJJJJJJJJJGIHIIJJBGGIIJJJJJJIJIJJJIJIJJJJJIIIHHFFDCDDDDDCECCEEDCDCDDCCCCEDCCDDDCDEEEEECD_Mismatch_1_Sense_+_Library_PoolT
CACCGGATAACTAAGGTCACGGGTGAAAACTTCGAGAAATATGGGCTTTGAGGGCGTTACAGTAAATTGTAACAAGTCTAGGATTATTTCTAGC
>Frequency_2_QualityScore_FFHHHHHJJIJJJJIIIIIIJJJIJJIJIJJJJIJIJJJJIIJJJJJJJIIJJJIJIJJJIIHHHHHGFDFEEEEDDDDDDCDDDDDDDDDEDD_Mismatch_2_Sense_+_Library_PoolT
AAATATGGGCTTTGAGGGCGTTACAGTAAATTGTAACAAGTCTAGGATTATTTATAGCCATTCTTGTTTTAATCCGACTTGGCAGCTAAATTTA
>Frequency_2_QualityScore_FFHGHHHIIIJJJIJIJJJJIIJFGIIJJJIIIJJJJJGIJIJIIIIIIJIJIIHGHGGEFEEDEEECDEEDDDEDCDEDDCDCCEDDDDDCDD_Mismatch_2_Sense_+_Library_PoolT
CTTGCTTCACCGGATAACTAAGGTCACCGGTGAAAACTTCGAGAAATATGGGCTTTGAGGGCTTTACAGTAAATTGTAACAAGTCTAGGATTAT
>Frequency_2_QualityScore_FFHHHHHJHIIJJJIIJJJJJJJJIJJIIJIJIJIJIIJIIIJIHIJIIIIIIIIIIGIGIIIIGIIGGGFFGFGE@CEEDEDDCDCC@BCDCD_Mismatch_1_Sense_+_Library_PoolT
AAACTTCGAGAAATATGGGCTTTGAGGGCTTTACAGTAAATTGTAACAAGTCTAGGATTATTTATAGCCATTCTTGTTTTAATCAGAGTTGGCA
>Frequency_2_QualityScore_FFHHHHHIIIIJJJJJIJJGIFHIIJGIIIIJJJJJJIJIJIIJJIJJJJIIIIGGGFFEEEEEECEDCADDDEEDDDDCCEDDDBCDCDEEEE_Mismatch_2_Sense_+_Library_PoolT
CTTCACCGGATAACTAAGGTCACCGGTGAAAACTTCGAGAAATATGGGCTTTGAGGGCTTTACAGTAAATTGTAACAAGTCTAGGATTATTTAT
>Frequency_2_QualityScore_FFHHHFHIJJJJJJJJIJIJJIHIJIJJJJJJJJJIIHIIJJJJIIIJIIHHHHGHFFCEFFEECEEEECEEEEDDDDDDEEEDCCCCCDDDDC_Mismatch_2_Sense_+_Library_PoolT
ACGGGTGAAAACTTCGAGAAATATGGGCTTTGAGGGCGTTACAGTAAATTGTAACAAGTCTAGGATTATTTCTAGCCATTCTTGTTTTAATCCG
>Frequency_2_QualityScore_FFHHHHHIJIIJJJIIIJIJIIGIIIIIIIJJJJJGIIJJIIJIIHIIIIJJIIIJJJIJJIJJJJIJJHHGGFFDEEEEDDDDDDCEDDDDDC_Mismatch_2_Sense_+_Library_PoolT
TGTAACAAGTCTAGGATTATTTATAGCCATTCTTGTTTTAATCCGACTTGGCAGCTAAATTTATCTCTACCGCTCTATGCGTATGGTACGCAGT
>Frequency_2_QualityScore_FFHGHHHJJJJIGIGIIIIJIJJIHIJIIJJJJJJJIJJJIIIHIJJIIIIIIIIHGHHHGGGGEGGGFGEEEEEEEEEDCDDDDDDDDDCDBC_Mismatch_1_Sense_+_Library_PoolT
GTGAAAACTTCGAGAAATATGGGCTTTGAGGGCTTTACAGTAAATTGTAACAAGTCTAGGATTATTTATAGCCATTCTTGTTTTAATCAGAGTT
>Frequency_2_QualityScore_FFHHHHGIIIIIIIJJJJJJIJJIIIIJJJJJIJIIIJJJHIIJJJIFGIIJIIHHGHGGHHGEEDCEECDECDCDDCCDCCCDDCDCACDDAA_Mismatch_0_Sense_+_Library_PoolT
AATCAGAGTTGGCAGCTAAATTTATCTCTACCGCTCTATGCGTATGGTACGCAGTGGTAGTGTGTCCCATCCATAATAGGCTAGAATATTTTGA
>Frequency_2_QualityScore_FFGHHHHJIIEGIIJJJGIIIJIJIJJJIIIIIJJJIIIJIIIIIIJIJIIJIIIIEEHHGGGEEEFEECABDCEECCDCDEEDEEDDDDDDDD_Mismatch_2_Sense_+_Library_PoolT
ATAACTAAGGTCACCGGTGAAAACTTCGAGAAATATGGGCTTTGAGGGCTTTACAGTAAATTGTAACAAGTCTAGGATTATTTATAGCCATTCT
>Frequency_2_QualityScore_EEGGHHHIJJJIJIJJIIJJIJJJIIIJGIIJGIEHIIIJJIIIJIIIJIIIJIJJIJIIHIHGGHGGGGGEEEEDCDACDCCCCDEDBCDCDD_Mismatch_0_Sense_+_Library_PoolT
ATTATTTATAGCCATTCTTGTTTTAATCAGAGTTGGCAGCTAAATTTATCTCTACCGCTCTATGCGTATGGTACGCAGTGGTAGTGTGTCCCAT
>Frequency_2_QualityScore_FFHHHHHJJJJJJJJJJJJJIIJJJJJIJJJJIJIIJJJJIJJJJJJIIIJJIIJJIJJJGIIJJIJJJHFHGEGHGFFFEDECEEECEDCDEE_Mismatch_1_Sense_+_Library_PoolT
GGGCTTTGAGGGCTTTACAGTAAATTGTAACAAGTCTAGGATTATTTATAGCCATTCTTGTTTTAATCAGAGTTGGCAGCTAAATTTATCTCTA
>Frequency_2_QualityScore_FFHHHHGJJJJJJJIIIIIJJHIJJJJJIIJJIJIIJIJJJJIJIIJJJJJJJJGIIIEIIJIIIJGHIHGGHHHHHGGFFFFFEEEEEECDDD_Mismatch_1_Sense_+_Library_PoolT
TGAGGGCTTTACAGTAAATTGTAACAAGTCTAGGATTATTTATAGCCATTCTTGTTTTAATCAGAGTTGGCAGCTAAATTTATCTCTACCGCTC
>Frequency_2_QualityScore_FFHHHHHJJIJJJJJJJJJGIGHIJJCGIJJJJJJJJIIIIJJJJJJIIHHGGGFFEDDDDCDDDEEDDCDDDEEDDDDDCEDDCDDDCDEEEE_Mismatch_1_Sense_+_Library_PoolT
CTTCACCGGATAACTAAGGTCACGGGTGAAAACTTCGAGAAATATGGGCTTTGAGGGCGTTACAGTAAATTGTAACAAGTCTAGGATTATTTCT
>Frequency_2_QualityScore_FFHGDHGIJJJHIJJJJJJJJJIIIJJJIIJJJJJJJJIJJJJJJJJJIIHIHIIIIIIGFGEFFEEEEEEEECEEEEEEDDDDDDEEEDCCDD_Mismatch_2_Sense_+_Library_PoolT
AAGGTCACCGGTGAAAACTTCGAGAAATATGGGCTTTGAGGGCTTTACAGTAAATTGTAACAAGTCTAGGATTATTTATAGCCATTCTTGTTTT
>Frequency_2_QualityScore_@EGFCGDBFEIHI@EGHIHIIIIIEIIIIIIIIACGIIIEIGICECEEGHDEACEEEEDCDCDDCCCCE?C?ACCCCEDECDCBABCBCDCCCC_Mismatch_1_Sense_+_Library_PoolT
CTAAGGTCACGGGTGAAAACTTCGAGAAATATGGGCTTTGAGGGCGTTACAGTAAATTGTAACAAGTCTAGGATTATTTCTAGCCATTCTTGTT
>Frequency_2_QualityScore_FFHHHHHJIIJJJJJJJIJJJIIJJIIJJJJIIGIIIIIIJJJJJJIIJCHIIIJIJIJIJIGHIFHGGCEECEEDDDDBCDBCDCCCCCDDCC_Mismatch_0_Sense_+_Library_PoolT
GATTATTTATAGCCATTCTTGTTTTAATCAGAGTTGGCAGCTAAATTTATCTCTACCGCTCTATGCGTATGGTACGCAGTGGTAGTGTGTCCCA
>Frequency_2_QualityScore_FFHHGHHIJJJIIJJJJJJIIIJGHGIIJJIJIJIJJJJIIJJJJJJIIJJIHIIIIIIIIGFGGGEEECDEDEDCDCDCDDDCDDDDCCBCBC_Mismatch_0_Sense_+_Library_PoolT
AGCCATTCTTGTTTTAATCAGAGTTGGCAGCTAAATTTATCTCTACCGCTCTATGCGTATGGTACGCAGTGGTAGTGTGTCCCATCCATAATAG
>Frequency_2_QualityScore_FFFHHGHHIIIIIHIIJIIIIIIIJGIIHIIHIGIIGIJIIIGIJIJEGIIFIIJJGIHHGGEEFGEEEBCEDBDEECCDDCCCCDCDCDCDDD_Mismatch_2_Sense_+_Library_PoolT
CTTCGAGAAATATGGGCTTTGAGGGCGTTACAGTAAATTGTAACAAGTCTAGGATTATTTATAGCCATTCTTGTTTTAATCCGACTTGGCAGCT
>Frequency_2_QualityScore_FFHHHFHGIIIIJIIJJIJGFGIIGIIGIEHIIJJJGIHIJIIIJIIGHHIIHHHDGFFFEECEDEDCDCCCDCDDEDDEEDDEEDDDDABDDD_Mismatch_2_Sense_+_Library_PoolT
TCTCGTCTTGCTTCACCGGATAACTAAGGTCACCGGTGAAAACTTCGAGAAATATGGGCTTTGAGGGCTTTACAGTAAATTGTAACAAGTCTAG
>Frequency_2_QualityScore_FFHHHHHJJJIIIAGGIIJJEGIJJJJIIJJIIIIJJJJIJIIJIIJIJIJHGHGGHGFDFFFFEEDEECEEDCCEDDDDDDCCEEEEECCCCC_Mismatch_2_Sense_+_Library_PoolT
CGGATAACTAAGGTCACCGGTGAAAACTTCGAGAAATATGGGCTTTGAGGGCTTTACAGTAAATTGTAACAAGTCTAGGATTATTTATAGCCAT
>Frequency_2_QualityScore_FFHHHHHIIJJIJHIJIJJIJJIIIJEIIIJJJJJJJJJHIJIIJJJIJGIGHIIJJJIJJIGIIJIJIGIIJIGHHGFEEEEEDCCDDCCDDD_Mismatch_0_Sense_+_Library_PoolT
AAATTGTAACAAGTCTAGGATTATTTATAGCCATTCTTGTTTTAATCAGAGTTGGCAGCTAAATTTATCTCTACCGCTCTATGCGTATGGTACG
>Frequency_2_QualityScore_EEEAFCCDGHHIIGDIIHFFFB?EEGHCGDG?EHED?AEEED;EEEEHHEGFECCEFGFGCGEEGHE?CDAA;=BA;736:?==?@CCABCCCC_Mismatch_1_Sense_+_Library_PoolT
ATGGGCTTTGAGGGCTTTACAGTAAATTGTAACAAGTCTAGGATTATTTATAGCCATTCTTGTTTTAATCAGAGTTGGCAGCTAAATTTATCTC
>Frequency_2_QualityScore_FFHHHHHGHIIIJIIIIGIIIIIIIIGIIIIIIGIIIIIIGIHIIIIGGIIF=@FIIIIIJHIGIHGEEHEFEDEDECBBCCCCCCCCDCCACC_Mismatch_2_Sense_+_Library_PoolT
TAACAAGTCTAGGATTATTTATAGCCATTCTTGTTTTAATCCGACTTGGCAGCTAAATTTATCTCTACCGCTCTATGCGTATGGTACGCAGTGG
>Frequency_2_QualityScore_FFHHHHHIJJIIJJJHIIJIJHIIHHIJJJJIJJJIJJJIJIJJJHIHIJIIEIIHGGHHGHGEDGGGGEEFFGFEFDEDDDDDECDCDDDCAC_Mismatch_2_Sense_+_Library_PoolT
GTAAATTGTAACAAGTCTAGGATTATTTATAGCCATTCTTGTTTTAATCCGACTTGGCAGCTAAATTTATCTCTACCGCTCTATGCGTATGGTA
>Frequency_2_QualityScore_FFHHHHHJJJJJIIJJDHIIIIJJJJIIJJJJIJJIIJJJJJJJJJJJJJJJHIIIJJIJIIGIGGHIIIHIHGGGGGGFFEEEEEEEDDDDDD_Mismatch_1_Sense_+_Library_PoolT
AGGGCTTTACAGTAAATTGTAACAAGTCTAGGATTATTTATAGCCATTCTTGTTTTAATCAGAGTTGGCAGCTAAATTTATCTCTACCGCTCTA
>Frequency_2_QualityScore_FFHHHHHJJJJJJJJGIIIJJJ@EHIIIIJJJJIJIIIJIIJJJJJJIIHHGGFDDDDDDDDEDDEEDDDEDDDDCDEDDDCCDDDEEEEEDDD_Mismatch_1_Sense_+_Library_PoolT
ACCGGATAACTAAGGTCACGGGTGAAAACTTCGAGAAATATGGGCTTTGAGGGCGTTACAGTAAATTGTAACAAGTCTAGGATTATTTCTAGCC
>Frequency_2_QualityScore_FFGGGCFHIJJIGIIIJJJIJJJEICHIIJIHIIJIIJIIJIIIIIJJIIIGHIGGHIFIGHGGGCEEFEEEEEDEEEEEEDDDDDDDEEC?CC_Mismatch_2_Sense_+_Library_PoolT
TAAGGTCACCGGTGAAAACTTCGAGAAATATGGGCTTTGAGGGCTTTACAGTAAATTGTAACAAGTCTAGGATTATTTATAGCCATTCTTGTTT
>Frequency_2_QualityScore_EEFCFGBGIHIIIHCG>EGEI;EEEHA:GC:=BGDGIIIIIE@EGIICFEGCGFACG?DGACAA=BC8AACCEDCCCCA==?A?;8AAC?ACAA_Mismatch_0_Sense_+_Library_PoolT
TTCTTGTTTTAATCAGAGTTGGCAGCTAAATTTATCTCTACCGCTCTATGCGTATGGTACGCAGTGGTAGTGTGTCCCATCCATAATAGGCTAG
>Frequency_2_QualityScore_FFHHHHHJJJJJIJIIGIJJIIJJJJEIIJJJJJIJHIIJJJJGHHIIIHHGGGEEDEEEEEEEECDDDCDDDDDD@CDDDDDEDDEEDDEEDD_Mismatch_0_Sense_+_Library_PoolT
CATTGCTTCTCGTCTTGCTTCACCGGATAACTAAGGTCACGGGTGAAAACTTCGAGAAATATGGGCTTTGAGGGCGTTACAGTAAATTGTAACA
>Frequency_2_QualityScore_EEGFFHCIIFCIEEGCGIIIHAGCEHIG8CEHEFGEGEACF@>?DGDGGDGGEGEFFDEEC@??AACDCCBADCBDECCCCACCCCC?CC?CCA_Mismatch_0_Sense_+_Library_PoolT
TGCTTCACCGGATAACTAAGGTCACGGGTGAAAACTTCGAGAAATATGGGCTTTGAGGGCGTTACAGTAAATTGTAACAAGTCTAGGATTATTT
>Frequency_2_QualityScore_EFHHHHHIIIIJJIIIJJHIJJJIIJIEIIJJJIJIIJIIJIIIIGIIFGHIIGGGEGFEEGGEEDEEECACEEDEECDDDACCCBAAACCCCC_Mismatch_2_Sense_+_Library_PoolT
AAACTTCGAGAAATATGGGCTTTGAGGGCGTTACAGTAAATTGTAACAAGTCTAGGATTATTTATAGCCATTCTTGTTTTAATCCGACTTGGCA
>Frequency_2_QualityScore_EEGFHGGHFIIIIIGIGIIIIIIIIIIIHGIIIIIIIIIIIIGHIHCGDGIECGIIIIIEHIIIIIIIGFGHGCGHEEECBBCADCACDCCCCD_Mismatch_1_Sense_+_Library_PoolT
AGAAATATGGGCTTTGAGGGCTTTACAGTAAATTGTAACAAGTCTAGGATTATTTATAGCCATTCTTGTTTTAATCAGAGTTGGCAGCTAAATT
>Frequency_2_QualityScore_FFHGHHHJEIIIJJJGIIIIIIJIJJEHFGIJJIJJJJJIJJIIIIIHIHHGFFEEFFEEEEEEEEDCCACCCDDDCCDEEEEEDDDCCDDDEC_Mismatch_1_Sense_+_Library_PoolT
AACTAAGGTCACGGGTGAAAACTTCGAGAAATATGGGCTTTGAGGGCGTTACAGTAAATTGTAACAAGTCTAGGATTATTTCTAGCCATTCTTG
>Frequency_2_QualityScore_DEHGGGHJJICHIIIIGIIIIHIIIJIIJJJIIIIIIJIIIIJIIJGIIIICGIIIJIEHGCEDEEDECCDCDEDDDDCCDEDDCDDDCCCBBA_Mismatch_0_Sense_+_Library_PoolT
TTTTAATCAGAGTTGGCAGCTAAATTTATCTCTACCGCTCTATGCGTATGGTACGCAGTGGTAGTGTGTCCCATCCATAATAGGCTAGAATATT
>Frequency_2_QualityScore_FFHHHHGJIJJJJJIIIGHIJDIIIJJJJJJJJJJJJJJIIIIJIIJIHIHIIIGIIJJJJJJJJIIHIHHGFEEEEEDDDCCDDDEDDCDCBC_Mismatch_2_Sense_+_Library_PoolT
GTAACAAGTCTAGGATTATTTATAGCCATTCTTGTTTTAATCCGACTTGGCAGCTAAATTTATCTCTACCGCTCTATGCGTATGGTACGCAGTG
>Frequency_1_QualityScore_FFHHHHHJJJJJJJJIIJJJJJJJJIJHIIJJJJJJJJJIJJJJJJJJHIJJJJJJJJJJJIJJJJHHIEHHFDFFEEEEECEDDDDDDDDDDD_Mismatch_1_Sense_+_Library_PoolT
TTATAGCCATTCTTGTTTTAATCAGAGTTGGCAGCTAAATTTATCTCTACAGCTCTATGCGTATGGTACGCAGTGGTAGTGTGTCCCATCCATA
>Frequency_1_QualityScore_FFHFHGGGIJGIFHEHIJIIIJJIIIFHGJJJGIJJIJ*BGGCHEHHJGHIIGHIIIIIJJJGI@FGIIEIHEH_Mismatch_1_Sense_+_Library_PoolT
AGGGCTTTACAGTAAATTGTAACAAGTCTAGGATTATTTATAGCCATTCTTGTTTTAATCAGAGTTGGCAGCTA
>Frequency_1_QualityScore_FFFHHHHJJJIJJJJIJJJJJJJJJJJJJJJJJJJJJJJJJJJIJJIJJJJJJHGIJJJHEHFDEFEFDAEEEEDDDDDDDCCDDDDDDDCDDC_Mismatch_0_Sense_+_Library_PoolT
TGTTTTAATCAGAGTTGGCAGCTAAATTTATCTCTACCGCTCTATGCGTATGGTACGCAGTGGTAGTGTGTCCCATCCATAATAGGCTAGAATA
>Frequency_1_QualityScore_FFHHHHHJJJJIJJJJJJJJJGHIIJJJIIIJJJJJJJJJJJJJJJJJIIHIHHHHFFFFEDEEEDDDEDDFEDDEEDDCDCCEDDDDDDCDEE_Mismatch_2_Sense_+_Library_PoolT
TGCTTCACCGGATAACTAAGGTCACCGGTGAAAACTTCGAGAAATATGGGCTTTGAGGGCTTTACAGTAAATTGTAACAAGTCTAGGATTATTT
>Frequency_1_QualityScore_AD2AC<B@FBD@CEC9E9<CCFGFIBEG@D;BFEFIG<BDCFFBF@FF8B<<@;@8=CA@>;=@)=?EA=?7;B;B@@ADBCBC@>_Mismatch_1_Sense_+_Library_PoolT
GGTGAAAACTTCGAGAAATATGGGCTTTGAGGGCTTTACAGTAAATTGTAACAAGTCTAGGATTATTTATAGCCATTCTTGTTTTA
>Frequency_1_QualityScore_FFHHHHHJGIIIJJIIIJJJIJJIIHIHGJJJJJJJJJJJJJJJJJJJIJJJJJJJJIJJJJIHHHEHFEFDDCDDCCDDDDDDDDDDCDDDDD_Mismatch_0_Sense_+_Library_PoolT
TTATAGCCATTCTTGTTTTAATCAGAGTTGGCAGCTAAATTTATCTCTACCGCTCTATGCGTATGGTACGCAGTGGTAGTGTGTCCCATCCATA
>Frequency_1_QualityScore_ADD?CFDGA@1<FDHBGHIIIIIGEDF0:?4D;DDGF9F=FHGGIHDEEEE>?C@@>CCCCCC;ACC>;:@:A@@>BAA@CCCCCCDCC>C?CC_Mismatch_0_Sense_+_Library_PoolT
AGGTCACGGGTGAAAACTTCGAGAAATATGGGCTTTGAGGGCGTTACAGTAAATTGTAACAAGTCTAGGATTATTTATAGCCATTCTTGTTTTA
>Frequency_1_QualityScore_FFHHGGHFGIJJJJJJJJHHGJIIJJJJJJJJJJJJJIJJHHHHHHHFFFFFFFEEEEEECCEDDDDDDDDEEEEEDDDCDDEEEDCCDDDDDD_Mismatch_1_Sense_+_Library_PoolT
TCACGGGTGAAAACTTCGAGAAATATGGGCTTTGAGGGCGTTACAGTAAATTGTAACAAGTCTAGGATTATTTCTAGCCATTCTTGTTTTAATC
>Frequency_1_QualityScore_FFHGHFHGIJIJJJJJGGGIJGGIJJJIGIJIIIJJIGIJJJJJJJJJJJIHIIGIJI@CHHHF?DEFDDDFEEEEECCDEEEDACDDDCCDCC_Mismatch_2_Sense_+_Library_PoolT
ACCGGTGAAAACTTCGAGAAATATGGGCTTTGAGGGCTTTACAGTAAATTGTAACAAGTCTAGGATTATTTATAGCCATTCTTGTTTTAATCAG
>Frequency_1_QualityScore_FFHHHHHJJJJJJJJJJJJJJJJJJJJJGJJJIJJJJJJJHIJJJJJJJJJJIJHGHHHHHFFFFFFFFEEEEEDDEEEDACDDDDDDC_Mismatch_2_Sense_+_Library_PoolT
GTGAAAACTTCGAGAAATATGGGCTTTGAGGGCTTTACAGTAAATTGTAACAAGTCTAGGATTATTTATAGCCATTCTTGTTTTAACCA
>Frequency_1_QualityScore_FFHHHHHJJIJIJJJJJJJHJIIIJJJJJJJIIJJJJJJIJJJJIJJJJJJJJIJIJJJIIGHHHEFFEEEEEEDEDDDDDDDDDDDDCDDCDD_Mismatch_1_Sense_+_Library_PoolT
CCATTCTTGTTTTAATCAGAGTTGGCAGCTAAATTTATCTCTACAGCTCTATGCGTATGGTACGCAGTGGTAGTGTGTCCCATCCATAATAGGC
>Frequency_1_QualityScore_BDAF?DCEFGGII?EEBCDH<EGDGHIIC?GHC:?7;@FFH@FFHIIIADCAEE??C;CCEEDCC:>CC;;@C?CCE@:>A:>CCCCCCCCCC@_Mismatch_2_Sense_+_Library_PoolT
GGTGAAAACTTCGAGAAATATGGGCTTTGAGGGCGTTACAGTAAATTGTAACAAGTCTAGGATTATTTCTATCCATTCTTGTTTTAATCAGAGT
>Frequency_1_QualityScore_FFHFFHHJJJJJJJJJJJJJJJJJJJJJJJJJJJJJJJJJJJJJJIJJJJIJJGCEHHHGFDDECCC@CECBDDDDDDDDDDCDEDCDDDDDDD_Mismatch_0_Sense_+_Library_PoolT
TTGTTTTAATCAGAGTTGGCAGCTAAATTTATCTCTACCGCTCTATGCGTATGGTACGCAGTGGTAGTGTGTCCCATCCATAATAGGCTAGAAT
>Frequency_1_QualityScore_FDHFDDHJJJJGIIIJGIHIIJJIIJGGHFGDIHHECHIIJGIIJIHIJJJIIIJJJJIJJHGHGHIGGCCEC_Mismatch_1_Sense_+_Library_PoolT
ATATGGGCTTTGAGGGCTTTACAGTAAATTGTAACAAGTCTAGGATTATTTATAGCCATTCTTGTTTTAATCA
>Frequency_1_QualityScore_FDHHHHHJJJJGIIIJJJJJJJJIGIJJIIIJJJGGIIG_Mismatch_1_Sense_+_Library_PoolT
TAGGATTATTTATAGCCATTCTTGTTTTAATCAGAGTTA
>Frequency_1_QualityScore_FFHHHHHJJJIJJJJIJJJJJJJJJJJJJJJIJJJJJIHIIJJJJHIJJJIJIIJJJJJJJJJJJIJJHHHHHHEDFFEFEEEEEEC_Mismatch_1_Sense_+_Library_PoolT
GAAAACTTCGAGAAATATGGGCTTTGAGGGCTTTACAGTAAATTGTAACAAGTCTAGGATTATTTATAGCCATTCTTGTTTTAATCA
>Frequency_1_QualityScore_DEHHHHHJJJJJEHIJJJJJJJJHIHIJJJJJIJJJJJJIJ2CHIFHIJJJIHHHHHHHHFFFFFFEEEEEEDDDDEEEEEDDDDDDEEEDCDC_Mismatch_2_Sense_+_Library_PoolT
TAAGGTCACGGGTGAAAACTTCGAGAAATATGGGCTTTGAGAGCGTTACAGTAAATTGTAACAAGTCTAGGATTATTTCTAGCCATTCTTGTTT
>Frequency_1_QualityScore_FDBCAFFEG@FHEDDEHHGH=FADHECGGAFFIGIJJGIJGGAEAHEEEDFEFFFEECECEDDDEC;@@AA>CDDFC@C@?CDDACDCCC??CC_Mismatch_1_Sense_+_Library_PoolT
GGTCACGGGTGAAAACTTCGAGAAATATGGGCTTTGAGGGCGTTACAGTAAATTGTAACAAGTCTAGGATTATTTCTAGCCATTCTTGTTTTAA
>Frequency_1_QualityScore_B322<CDEII>AF?CFEFE?C@FF4FE?1C???91111CD_Mismatch_0_Sense_+_Library_PoolT
TGTAACAAGTCTAGGATTATTTATAGCCATTCTTGTTTTA
>Frequency_1_QualityScore_FFHHHHHJJJJJJJJJJJJIJJJJIJIJJJJJJIJJJJJJJJJJJJJIJJJJJIJJJJJGIJJIJJJIJCHHHHGHHHFFFFFEEEEECECEEC_Mismatch_1_Sense_+_Library_PoolT
GGCTTTGAGGGCTTTACAGTAAATTGTAACAAGTCTAGGATTATTTATAGCCATTCTTGTTTTAATCAGAGTTGGCAGCTAAATTTATCTCTAC
>Frequency_1_QualityScore_FFDFHHHJJIIIIJJJJJJIEGHGIJIJJJJJJJIJJJIJJIHHHHHHFFFBDFFEDEECDDCCCDDDCCCDDEEDDEDACCCDADDDCCDDCD_Mismatch_2_Sense_+_Library_PoolT
GGTCACCGGTGAAAACTTCGAGAAATATGGGCTTTGAGGGCTTTACAGTAAATTGTAACAAGTCTAGGATTATTTATAGCCATTCTTGTTTTAA
>Frequency_1_QualityScore_FFHHHHFIJIJJJIJJJI_Mismatch_0_Sense_+_Library_PoolT
ATAGCCATTCTTGTTTTA
>Frequency_1_QualityScore_FFHHHHHJJJJJJJIJIJJIIJJJJJJJJJJIJJJJJJJJJJHJJJHIJJJJJJIHHHHHHFFFFDFEEEDEEDEDDDEEEDCDDDDDDDDCCD_Mismatch_2_Sense_+_Library_PoolT
CGGTGAAAACTTCGAGAAATATGGGCTTTGAGGGCTTTACAGTAAATTGTAACAAGTCTAGGATTATTTATAGCCATTCTTGTTTTAATCAGAG
>Frequency_1_QualityScore_FFHHGGHJEGGHECGIGIHEGHGGIG@GGIIIJGIFGAGIJIJJEHFH?BEEFDDEEEDDDCCBDDBDDCCDCDDDDCCDDDEEDDDDCDEDDD_Mismatch_2_Sense_+_Library_PoolT
CTCGTCTTGCTTCACCGGATAACTAAGGTCACCGGTGAAAACTTCGAGAAATATGGGCTTTGAGGGCTTTACAGTAAATTGTAACAAGTCTAGG
>Frequency_1_QualityScore_BB:22<A4AEA:<C333<,<3<:2CE9<9EEE*1*1?D==;909?D>D4DDED>A*-\-;==@C;@5;AA@D@?=65\=A_Mismatch_0_Sense_+_Library_PoolT
ATTATTTATAGCCATTCTTGTTTTAATCAGAGTTGGCAGCTAAATTTATCTCTACCGCTCTATGCGTATGGTACGCAGTG
>Frequency_1_QualityScore_FFHHHHHJJJIIGGGIJJIHIJJIHIIIJJJJJJDGIIJIJGHIJJJJIGHHFHFFFFEEEEEECDDDDDDDDDDDDDDDEEDDEEDCEEDDDD_Mismatch_0_Sense_+_Library_PoolT
TTGCTTCTCGTCTTGCTTCACCGGATAACTAAGGTCACGGGTGAAAACTTCGAGAAATATGGGCTTTGAGGGCGTTACAGTAAATTGTAACAAG
>Frequency_1_QualityScore_FFHHHHHJJJJJJIJJJIJIJJJJJJFHJJJJIJJJJJIJJJJJJJJJJJJJFIJJJJJJJJIJJJJIIHHIJFHFGHHHFFFFFFFCCDDDDD_Mismatch_2_Sense_+_Library_PoolT
AGGGCTTTACAGTAAATTGTAACAAGTCTAGGATTATTTATAGCCATTCTTGTTTTAATCAGATTTGGCAGCTAAATTTATCTCTACCGCTCTA
>Frequency_1_QualityScore_FFHHGHHJJJJJFHIJJJJHIJJJJJJJJJHGGJJJJJJJJJJJJJJJJJHHHFFFFFFFEEEEDEEEDDDDDDEDDDDDDDDEEEEEDDDDDD_Mismatch_2_Sense_+_Library_PoolT
GGATAACTAAGGTCACCGGTGAAAACTTCGAGAAATATGGGCTTTGAGGGCTTTACAGTAAATTGTAACAAGTCTAGGATTATTTATAGCCATT
>Frequency_1_QualityScore_FFHHHHHJJIIJJIJIIHIJIJEHIJJIJJJJJJJJJIJJJJJJJJJJIJJIJJJJHIJHHFFEEEEEEEDEDDDDDCDDDDCDCDEDDDDDDD_Mismatch_0_Sense_+_Library_PoolT
TCTTGTTTTAATCAGAGTTGGCAGCTAAATTTATCTCTACCGCTCTATGCGTATGGTACGCAGTGGTAGTGTGTCCCATCCATAATAGGCTAGA
>Frequency_1_QualityScore_FFHHHFHHIIJJJJJJJIJJJJJIJJJJJIJJJJJJJJJGHIJJGHHIJJIEHIDHIEHHHHFFFFFFEEECEEEDDDDDDDDDDDFEEADCDE_Mismatch_0_Sense_+_Library_PoolT
CAGAGTTGGCAGCTAAATTTATCTCTACCGCTCTATGCGTATGGTACGCAGTGGTAGTGTGTCCCATCCATAATAGGCTAGAATATTTTGAATT
>Frequency_1_QualityScore_FFHHHHHJIIIJJJJGIJJIJJJJJJJJJJGIJJIJJJJJIJJHJIJJJJGIJIJJIHHHEHHEEFFFFEDEEEEEEEDDEEDACDDCDDDDCD_Mismatch_2_Sense_+_Library_PoolT
CCGGTGAAAACTTCGAGAAATATGGGCTTTGAGGGCTTTACAGTAAATTGTAACAAGTCTAGGATTATTTATAGCCATTCTTGTTTTAATCAGA
>Frequency_1_QualityScore_FFHHHHHJJJJJJJJJJJHHJJJJJ@GIJJJJJJJJJJJJJJJJJIJJJJJJHHHHFDDDDDDDDEDCECDDEEDDDDDDEDDDDDDCDEEEEE_Mismatch_1_Sense_+_Library_PoolT
TTCACCGGATAACTAAGGTCACGGGTGAAAACTTCGAGAAATATGGGCTTTGAGGGCGTTACAGTAAATTGTAACAAGTCTAGGATTATTTCTA
>Frequency_1_QualityScore_FFHHHHHJJJIJJJJJJJJEGIHFHIJJGIHJJJIIIJJJJJDFEIIIGHIIJIIIJJIJIIJHHFGHEC_Mismatch_2_Sense_+_Library_PoolT
AGAAATATGGGCTTTGAGGGCGTTACAGTAAATTGTAACAAGTCTAGGATTATTTCTAGCCATTCTTGTA
>Frequency_1_QualityScore_FFHHHHGEHGGFHCHGIGCHIJIEHGJJJJIJIGGDGGIJJIGIGIJHIBEHGIEIGHGGGIHGJGFGEACEHFHHDC>@?CEECCC>ACCCAB_Mismatch_1_Sense_+_Library_PoolT
AACTTCGAGAAATATGGGCTTTGAGGGCTTTACAGTAAATTGTAACAAGTCTAGGATTATTTATAGCCATTCTTGTTTTAATCAGAGTTGGCAG
>Frequency_1_QualityScore_FFHHHHHGIJJJJJJJJJJIHIIJGIJJJJJJHIIGHHIJIJJIJJJIJIJJJJI_Mismatch_0_Sense_+_Library_PoolT
ATTATTTATAGCCATTCTTGTTTTAATCAGAGTTGGCAGCTAAATTTATCTCTAC
>Frequency_1_QualityScore_FFHHHHHJJJJJJJIJIJJJJJJJJJIJIJJJJJJIJJJFGIIJJJJJGIIIJJJJJJJIJJIJJJJIHIIJJHHHHF_Mismatch_1_Sense_+_Library_PoolT
AGAAATATGGGCTTTGAGGGCTTTACAGTAAATTGTAACAAGTCTAGGATTATTTATAGCCATTCTTGTTTTAATCAG
>Frequency_1_QualityScore_FFHHHHHJJJIJIIIGIJJJJJJJJJJJJJJJJJJJJIHIIJJJJJJIIJJJIIJIJIJIJIHHHGHHHBDFFFFEEECCEDDDDDDDCDCCDD_Mismatch_1_Sense_+_Library_PoolT
GAAAACTTCGAGAAATATGGGCTTTGAGGGCTTTACAGTAAATTGTAACAAGTCTAGGATTATTTATAGCCATTCTTGTTTTAATCAGAGTTGG
>Frequency_1_QualityScore_FFHHHHHJJJJJJIJJJJJJIIGIGIIJJJJJJJJJEHFGIJJIHJJIIJJGIIIJJJJJIJJIFHIJIHHJJGEHAEEEFFFDDEDCEDCDED_Mismatch_1_Sense_+_Library_PoolT
ATATGGGCTTTGAGGGCTTTACAGTAAATTGTAACAAGTCTAGGATTATTTATAGCCATTCTTGTTTTAATCAGAGTTGGCAGCTAAATTTATC
>Frequency_1_QualityScore_FFHHHHHJJJJJJGIJGIIIJJJGICHIJJJJJJJJJJJJJJJJJJJJJJJHHHFFFFFEDEEDECFEDDEEDDDDDDEDDDCDCCCDDCDDCD_Mismatch_2_Sense_+_Library_PoolT
CACCGGATAACTAAGGTCACCGGTGAAAACTTCGAGAAATATGGGCTTTGAGGGCTTTACAGTAAATTGTAACAAGTCTAGGATTATTTATAGC
>Frequency_1_QualityScore_FFHHHHHJJIJIJJIJJJJJJJIJDGHJJJJGHIJJJJJIJIJJIJIGIJJFEHCHFFFFDDDD@@BBDDDDDCDEDDEDDDDDCCEDDDDCCD_Mismatch_0_Sense_+_Library_PoolT
TCTTGCTTCACCGGATAACTAAGGTCACGGGTGAAAACTTCGAGAAATATGGGCTTTGAGGGCGTTACAGTAAATTGTAACAAGTCTAGGATTA
>Frequency_1_QualityScore_BDHHHFHIIIJIHIIJJJJGIIJIJGIJJJJJJJGIJJJJJJJJJIJJJIIIJJJ@HFFFGIGIJJIJIGGHHIJJHHH_Mismatch_0_Sense_+_Library_PoolT
TACAGTAAATTGTAACAAGTCTAGGATTATTTATAGCCATTCTTGTTTTAATCAGAGTTGGCAGCTAAATTTATCTCTA
>Frequency_1_QualityScore_FFHHGHHIJGIIFEFGHIHIIJJJIHGIIIJIJFHGIHIJJJIJIJIIGIHJJIJJJIIJJ>GGIJJIGAEHBBDDACEDDDD=CCCDDCC@CB_Mismatch_0_Sense_+_Library_PoolT
CTAGGATTATTTATAGCCATTCTTGTTTTAATCAGAGTTGGCAGCTAAATTTATCTCTACCGCTCTATGCGTATGGTACGCAGTGGTAGTGTGT
>Frequency_1_QualityScore_FFHHHHHJHHJJJJJJJJJJJJJIJJJJJJJJJJJJJGIJJJJGIJJIJJJJJJHHHHHHHHFFFFFFE_Mismatch_0_Sense_+_Library_PoolT
AATCAGAGTTGGCAGCTAAATTTATCTCTACCGCTCTATGCGTATGGTACGCAGTGGTAGTGTGTCCCA
>Frequency_1_QualityScore_FFHHHHHJHIJJGJJJGIJJHJFIHIEHGIJJJJIIJJJJJJJJJJJJJJJJIIJJJGIJIJJHHHHFFDDEECEDCDDDDDDDDDDDDDDDDE_Mismatch_0_Sense_+_Library_PoolT
TAGCCATTCTTGTTTTAATCAGAGTTGGCAGCTAAATTTATCTCTACCGCTCTATGCGTATGGTACGCAGTGGTAGTGTGTCCCATCCATAATA
>Frequency_1_QualityScore_FFHHHHHIIJJJJJFHIJJJJJJJIJJJJIJJJJJJJJJJJJIGJJJJHHFFFFFFFEEEEEEEDDDDDDCDDDDDDDEEFFEDDDDDDEEEDC_Mismatch_0_Sense_+_Library_PoolT
ACTAAGGTCACGGGTGAAAACTTCGAGAAATATGGGCTTTGAGGGCGTTACAGTAAATTGTAACAAGTCTAGGATTATTTATAGCCATTCTTGT
>Frequency_1_QualityScore_FFHDHDDIFGIJIIIHIGIFHIFIIFGIHGGGIIGIJJDAGGIGGHGIGIIGHIEGIIJHGFHHEHDFFBC@CEEC_Mismatch_0_Sense_+_Library_PoolT
TCGAGAAATATGGGCTTTGAGGGCGTTACAGTAAATTGTAACAAGTCTAGGATTATTTATAGCCATTCTTGTTTTA
>Frequency_1_QualityScore_FFHGHHHJJJIIJJJIJIJJIIJJJBHIIJJIJJJHGJJJIJFGIIJIIJJJIGGEFFFFFFEEEEDDDDDCDDDDDDDDDEECDEEDDEEDDD_Mismatch_0_Sense_+_Library_PoolT
ATTGCTTCTCGTCTTGCTTCACCGGATAACTAAGGTCACGGGTGAAAACTTCGAGAAATATGGGCTTTGAGGGCGTTACAGTAAATTGTAACAA
>Frequency_1_QualityScore_FFHHHGHICGGGIIGFHEHGIJJJJFGIEEGGIIHIBDIGHEBGGCHH;AHFFFDFFFDDDEECECCDC>@CDDDDDDDEEECD_Mismatch_1_Sense_+_Library_PoolT
AACTAAGGTCACGGGTGAAAACTTCGAGAAATATGGGCTTTGAGGGCGTTACAGTAAATTGTAACAAGTCTAGGATTATTTCTA
>Frequency_1_QualityScore_FFHHHHHJJJJJJJJJIIHEHGHDGIJJJJJJJFIIJIGHHIIJJIIIIJJIJJIJJHIIIJFGHHHFHH_Mismatch_0_Sense_+_Library_PoolT
AATATGGGCTTTGAGGGCGTTACAGTAAATTGTAACAAGTCTAGGATTATTTATAGCCATTCTTGTTTTA
>Frequency_1_QualityScore_FFFHHHGJIIGIJJGIJIHHHHJIEIGEGIIIJHIJJJIJJJJJIJJIIHJJIJCGHGEHIGHIJJJJJGGHHHHEHGFFFDDDDDDDDDBDDC_Mismatch_2_Sense_+_Library_PoolT
ACAGTAAATTGTAACAAGTCTAGGATTATTTCTATCCATTCTTGTTTTAATCAGAGTTGGCAGCTAAATTTATCTCTACCGCTCTATGCGTATG
>Frequency_1_QualityScore_FFHHHHHIIJJJIJJHHIIJJJJJJJJJIIJJJJJIJJJJJHJJJIHIJJIGHBFGGIIJJFGIJIJJIEEEHHHHGFFDDDCDDDDDBDDDCD_Mismatch_0_Sense_+_Library_PoolT
GTAAATTGTAACAAGTCTAGGATTATTTATAGCCATTCTTGTTTTAATCAGAGTTGGCAGCTAAATTTATCTCTACCGCTCTATGCGTATGGTA
>Frequency_1_QualityScore_FFGFHHFIIEGHFHII@FHIGIJHGIGHGGIJJGIJIJIIGIJJJJIIGIAEHFGEHF;BDFCDCCCCECCDCDDACAACFEDDEDCDCCDDEE_Mismatch_2_Sense_+_Library_PoolT
TAACTAAGGTCACCGGTGAAAACTTCGAGAAATATGGGCTTTGAGGGCTTTACAGTAAATTGTAACAAGTCTAGGATTATTTATAGCCATTCTT
>Frequency_1_QualityScore_FFHHHHHJJJJJJHHGIJJJCGHIJJIJJJJIJJJGIJJJIJJJJJJJIHJHFBDDDEDEEDDEEDDEECCDDDDEDDDDDDCDEEEEEDDDDD_Mismatch_0_Sense_+_Library_PoolT
CGGATAACTAAGGTCACGGGTGAAAACTTCGAGAAATATGGGCTTTGAGGGCGTTACAGTAAATTGTAACAAGTCTAGGATTATTTATAGCCAT
>Frequency_1_QualityScore_FFHHHHHJIIJJIIJJJJJJHIIJIJJJJJJJJJJJJJJJJJJJJJJJJJJJJJHJIIJHGIIHHHEFFFCEDEEEDDDCDDDDCDCDDDCDDD_Mismatch_0_Sense_+_Library_PoolT
CATTCTTGTTTTAATCAGAGTTGGCAGCTAAATTTATCTCTACCGCTCTATGCGTATGGTACGCAGTGGTAGTGTGTCCCATCCATAATAGGCT
>Frequency_1_QualityScore_FFHHHHHJJIIJJJJJIHIJJJIJJHIJJIIJJJJJJJFIJJIIJJJIJJJJGHJJIJJJJJJJJIJJJIHHHHHHHFFFDCDDDECDBBDDDA_Mismatch_2_Sense_+_Library_PoolT
AGTAAATTGTAACAAGTCTAGGATTATTTATAGCCATTCTTGTTTTAATCCGACTTGGCAGCTAAATTTATCTCTACCGCTCTATGCGTATGGT
>Frequency_1_QualityScore_DFHHHHHGHIJJJJHHHHJJIJJIJJJJJJJJJJ_Mismatch_0_Sense_+_Library_PoolT
TAAATTGTAACAAGTCTAGGATTATTTATAGCCA
>Frequency_1_QualityScore_FFHHHHHIIJJJJJIJJIJJJIJJJJFHIJJJJDGIJJIJJJJJJIIJIJHFHHFEFFFFFDEDDDBBD?CDDEDDEEDCDDDDDDCCDDCDDD_Mismatch_0_Sense_+_Library_PoolT
CGTCTTGCTTCACCGGATAACTAAGGTCACGGGTGAAAACTTCGAGAAATATGGGCTTTGAGGGCGTTACAGTAAATTGTAACAAGTCTAGGAT
>Frequency_1_QualityScore_ADHHHGFCGFBGHHIIIHHIIHGGDHCHIIEHICG>FG<DHHIEFDFEEGGFFGGHIIII@HGIIGHIGEHHHFGFFCDCDC@_Mismatch_2_Sense_+_Library_PoolT
AAAACTTCGAGAAATATGGGCTTTGAGGGCTTTACAGTAAATTGTAACAAGTCTAGGATTATTTATAGCCATTCTTGTTTTAT
>Frequency_1_QualityScore_FAFHH<DFBEHICHHHIIGHIEHIE?FHIGGGIGIHIHIEGGIIIEGIIGIIGIIIGGGGIGHHHDDDCB<ABDCC>>C?BBDBDDACDCACCB_Mismatch_1_Sense_+_Library_PoolT
GTAGGATTATTTATAGCCATTCTTGTTTTAATCAGAGTTGGCAGCTAAATTTATCTCTACCGCTCTATGCGTATGGTACGCAGTGGTAGTGTGT
>Frequency_1_QualityScore_FFHHCFHJJJJJJJJIIJJJJJJJJJJIJJJJJJJJJIIIIIICHEHHHHFFFFFFEEEECEECDDACEDFEEEDDDDEEEEDCDDDDDDDDDD_Mismatch_2_Sense_+_Library_PoolT
CGGGTGAAAACTTCGAGAAATATGGGCTTTGAGGGCGTTACAGTAAATTGTAACAAGTCTAGGATTATTTCTATCCATTCTTGTTTTAATCAGA
>Frequency_1_QualityScore_BDDFFGHHIJHGGH>FHHIJIDHEHGDH@F:BFGHGI?FGEEGIGGEH2@HHHHEHFFFFFDECEDCDDDDCCDDDDDDDEDDCDDCCCCCCDC_Mismatch_2_Sense_+_Library_PoolT
TTCTCGTCTTGCTTCACCGGATAACTAAGGTCACCGGTGAAAACTTCGAGAAATATGGGCTTTGAGGGCTTTACAGTAAATTGTAACAAGTCTA
>Frequency_1_QualityScore_8BD+<;DEEE2@BEEIIIC9BCBD>DCCEEDDDDIEIDDICDADDDDA:?>DADA>A@AAAA?>AAAAA>A>>>BDDEAAAAAAADEEA::<?>_Mismatch_1_Sense_+_Library_PoolT
AGGCCACGGGTGAAAACTTCGAGAAATATGGGCTTTGAGGGCGTTACAGTAAATTGTAACAAGTCTAGGATTATTTATAGCCATTCTTGTTTTA
>Frequency_1_QualityScore_FFHHHHHJIJJJJJJJIJJJJJHIJJJJGIJJJJJJJJIIJGIJJJJJHEFHJJJJJJIJIIIGIJJJJJJIJJJHFHGHHHFFFDDDDDDECD_Mismatch_1_Sense_+_Library_PoolT
CTTTACAGTAAATTGTAACAAGTCTAGGATTATTTATAGCCATTCTTGTTTTAATCAGAGTTGGCAGCTAAATTTATCTCTACCGCTCTATGCG
>Frequency_1_QualityScore_FFHHHFHIJJEHIBFJJ@HBHHIEHIIJJJFHIJJIJJJJHIGHGIJIJIJJJIIGIJJJJJJJJIJJJEHHHDHFFFDCECEDDDDDDDDCDD_Mismatch_2_Sense_+_Library_PoolT
CAAGTCTAGGATTATTTCTATCCATTCTTGTTTTAATCAGAGTTGGCAGCTAAATTTATCTCTACCGCTCTATGCGTATGGTACGCAGTGGTAG
>Frequency_1_QualityScore_FFHHHHHJJJJJJJJJIIJIEHHIIJAFHJIGHIGJDHIIIJJFHIJJJHHHGHFFFFECEDEEDDDDDCDDDDBDD?CDDDDEDCEDDDEEDD_Mismatch_2_Sense_+_Library_PoolT
CATTGCTTCTCGTCTTGCTTCACCGGATAACTAAGGTCACCGGTGAAAACTTCGAGAAATATGGGCTTTGAGGGCTTTACAGTAAATTGTAACA
>Frequency_1_QualityScore_FDHHHHHJHIJIJJHIJJJJJIJJJJJIJJJJJJGIJJJJJJJJJJHIIJJIJJJIJJJJJJIJJJJJJIHGHHFFFFFDBADDDDEDDDDDDC_Mismatch_1_Sense_+_Library_PoolT
GTAACAAGTCTAGGATTATTTATAGCCATTCTTGTTTTAATCAGAGTTGGCAGCTAAATTTATCTCTACCGCTCTATGCGTATGGTACGCAGTT
>Frequency_1_QualityScore_FFHHHHHJJIJJJIIJJHIJJJJJIJJJJJJHHJHJJIJJJJJJJJJIIIJIJJJJJFGIJIJIJHHCHFHHFFFFDECECEEDDEDDDEEDDD_Mismatch_1_Sense_+_Library_PoolT
CTTTGAGGGCTTTACAGTAAATTGTAACAAGTCTAGGATTATTTATAGCCATTCTTGTTTTAATCAGAGTTGGCAGCTAAATTTATCTCTACCG
>Frequency_1_QualityScore_FF@FHFHGHGIJJJIJJJIJGIJJJJIICHIJIJIIJIGIJIIJCHHHHIIIJIIIIJJIIJJJJHHHHA?EFFFFFECEDEEEDDDDDDCCCC_Mismatch_2_Sense_+_Library_PoolT
CGTGAAATATGGGCTTTGAGGGCTTTACAGTAAATTGTAACAAGTCTAGGATTATTTATAGCCATTCTTGTTTTAATCAGAGTTGGCAGCTAAA
>Frequency_1_QualityScore_FFHHHFHJJJJJFHIJJJJJJJJIIHJJJJJJJJJJJJJJJJIJJIIGHHHFFFFFFFEEDEDEDCCEDDDDDDDDFEEEEDDDDDDEEEDCDD_Mismatch_1_Sense_+_Library_PoolT
TAAGGTCACGGGTGAAAACTTCGAGAAATATGGGCTTTGAGGGCGTTACAGTAAATTGTAACAAGTCTAGGATTATTTCTAGCCATTCTTGTTT
>Frequency_1_QualityScore_FFGHHGHIJIJJJIDIHHJJJJAHIJJJJIIJJJJJHGJIJIIJJIIJJJJJJJJJJJGIIICHHFHHFDFFFFACCAEEDDDDDDDEDDECCD_Mismatch_2_Sense_+_Library_PoolT
ATGGGCTTTGAGGGCGTTACAGTAAATTGTAACAAGTCTAGGATTATTTCTATCCATTCTTGTTTTAATCAGAGTTGGCAGCTAAATTTATCTC
>Frequency_1_QualityScore_FDHHHHHJJJJJJJJJJIJJJJJIJJJIJGIIJJIJJIJJHJJJJIIIIIJIGIHGIGHHHHHHFFFFFBFDDEEEEEDDACDDDDDDDDDDDD_Mismatch_2_Sense_+_Library_PoolT
GTGAAAACTTCGAGAAATATGGGCTTTGAGGGCGTTACAGTAAATTGTAACAAGTCTAGGATTATTTATAGCCATTCTTGTTTTAATCCGACTT
>Frequency_1_QualityScore_FFHGFHHJIJJJJJJJJGJJJJJJJHJJJJJIHIJJJJJJJGIIIJJJIGIIJJIJIJJIJIJIJIJJJJJJHHHHHHF_Mismatch_2_Sense_+_Library_PoolT
GAGAAATATGGGCTTTGAGGGCTTTACAGTAAATTGTAACAAGTCTAGGATTATTTATAGCCATTCTTGTTTTAATCAC
>Frequency_1_QualityScore_FFHFHHHJJJJJJIJJJGIJIJIFIIJCGIJIII?FHGGGIJJJIJJJIJHFHHHHFFFFDCBCDBBBDDDDDEDDDDDCCDCCDDC:@DCDDD_Mismatch_0_Sense_+_Library_PoolT
TCGTCTTGCTTCACCGGATAACTAAGGTCACGGGTGAAAACTTCGAGAAATATGGGCTTTGAGGGCGTTACAGTAAATTGTAACAAGTCTAGGA
>Frequency_1_QualityScore_FFHHHHHJIJHIGHJJIJJJIHIJHIHIHIIIJJJJJJJJIJJJJIJJJJJJIJJJJIJJJJJJJHHEHHFFFDDEEDDDDDEDDCDDDDDDDC_Mismatch_1_Sense_+_Library_PoolT
TTTATATCCATTCTTGTTTTAATCAGAGTTGGCAGCTAAATTTATCTCTACCGCTCTATGCGTATGGTACGCAGTGGTAGTGTGTCCCATCCAT
>Frequency_1_QualityScore_FFDDFDBF<CFGIIICEHIIEG>ECCGAEA>FGAHIIIIIGHGGFAFGIIEGEHEGG@;FGIEGHF7=CBDDCB@CCCCAC>@AC@CCACBCCA_Mismatch_1_Sense_+_Library_PoolT
TTATAGTCATTCTTGTTTTAATCAGAGTTGGCAGCTAAATTTATCTCTACCGCTCTATGCGTATGGTACGCAGTGGTAGTGTGTCCCATCCATA
>Frequency_1_QualityScore_FFHHHHHJFHIJJJJJJJJJJJJJIJJJJJJJJJJJJGIJJIIIHHHHHHHFFFFFFFEEECEECDDDDCCDEEEEEDDDDDDEEEDCDDDDDD_Mismatch_0_Sense_+_Library_PoolT
GTCACGGGTGAAAACTTCGAGAAATATGGGCTTTGAGGGCGTTACAGTAAATTGTAACAAGTCTAGGATTATTTATAGCCATTCTTGTTTTAAT
>Frequency_1_QualityScore_FFHHHDFHHGHIIBHJJJ@DEEGHGIIJJJJIIJJJJJJJJIJJJFHIJIGIJJJJJJJHHHHHHFEEFFECEEEEEEDDDDDDDDCCDDDDDD_Mismatch_2_Sense_+_Library_PoolT
TCGAGAAATATGGGCTTTGAGGGCGTTACAGTAAATTGTAACAAGTCTAGGATTATTTATAGCCATTCTTGTTTTAATCCGACTTGGCAGCTAA
>Frequency_1_QualityScore_DDFDHHFII@@<@DGGIEIDGGIGGIGDDHIGDHIIGIBGEFIIIHHE=CGIFF>E?DBABBBBCCDDA@BCACCCACCCCCDCCCCCCCCEED_Mismatch_0_Sense_+_Library_PoolT
GCTTCACCGGATAACTAAGGTCACGGGTGAAAACTTCGAGAAATATGGGCTTTGAGGGCGTTACAGTAAATTGTAACAAGTCTAGGATTATTTA
>Frequency_1_QualityScore_FFHHHHHJJJJJIJJJHJJJJJJJJJJJHIIJJJJJJJJIJJJJJJJJJJIIJIJJJJJJIJJJIJJHHHHHGFDFEEEEEEECBDDCDCDDDD_Mismatch_1_Sense_+_Library_PoolT
TTTATAGCCATTCTTGTTTTAATCAGAGTTGGCAGCTAAATTTATCTCTACAGCTCTATGCGTATGGTACGCAGTGGTAGTGTGTCCCATCCAT
>Frequency_1_QualityScore_FFHHHHHJJJJJHIJJJJJEHIIJJJJJJJIJGJJJJJJIJIJJJJIJIIIHEDFFDECEEEDEDDEEDCDDCCEDDDDDDCDDEEEEDDDDDD_Mismatch_0_Sense_+_Library_PoolT
GGATAACTAAGGTCACGGGTGAAAACTTCGAGAAATATGGGCTTTGAGGGCGTTACAGTAAATTGTAACAAGTCTAGGATTATTTATAGCCATT
>Frequency_1_QualityScore_FAFHGH1?FGGIIIIIIEGCEH@GEHIIIIIIIIIGGHIEHHFHFDDFFDEEEDEECEDDCEDDDDCCCCDEEFEDDDDDDDDEDCCDDDDDDD_Mismatch_2_Sense_+_Library_PoolT
GACGGGTGAAAACTTCGAGAAATATGGGCTTTGAGGGCGTTACAGTAAATTGTAACAAGTCTAGGATTATTTATAGCCATTCTTGTTTTAATCC
>Frequency_1_QualityScore_DDFHGGHGGGIIHEHCHGCGIICHG?GHHIIG??BGGEI@FHIIIIGIGGIIF@@FGA=CHEFHFHHFFD;;?;;CCCDDDDD>CCD@ACCDCC_Mismatch_1_Sense_+_Library_PoolT
GCTTTGAGGGCTTTACAGTAAATTGTAACAAGTCTAGGATTATTTATAGCCATTCTTGTTTTAATCAGAGTTGGCAGCTAAATTTATCTCTACC
>Frequency_1_QualityScore_BDFHHHHIJJJJJIJJJIJJIJJJGIJJJJJJJJIJIJIIJJJJJIJJJJJJIJJJIH_Mismatch_2_Sense_+_Library_PoolT
TAGGATTATTTATAGCCATTCTTGTTTTAATCCGACTTGGCAGCTAAATTTATCTCTA
>Frequency_1_QualityScore_D?:2+<C;B4CEEF@HB33+<C<<++9CAFE?FBFE9:F?4?GEF@DDECF:?D?3884.9BC1=@FC@@4@=;=7=CE3/\,\.>>;A>;??@_Mismatch_1_Sense_+_Library_PoolT
ACAGCAAATTGTAACAAGTCTAGGATTATTTATAGCCATTCTTGTTTTAATCAGAGTTGGCAGCTAAATTTATCTCTACCGCTCTATGCGTATG
>Frequency_1_QualityScore_FFFHHHHGBGEHDHIEGGHGIG9FGEB@CHIJBG<FHGHIIGIIIJJGDGHHEEC3@CDEFBCC@AEACCC@;ACCCDCCDDCCCCC;A(::A:_Mismatch_2_Sense_+_Library_PoolT
ACTTCGAGAAATATGGGCTTTGAGGGCTTTACAGTAAATTGTAACAAGTCTAGGATTATTTATAGCCATTCTTGTTTTAATCAGAGTTGTCAGC
>Frequency_1_QualityScore_FFHHGHHGEFDHGBF6CEGH<FHIFH@HFGH@GDGDHIIHBCCF94@EAAE>EECHEDBB<AA;@B@BDC5>CCDDDDDDCDDCD@DDDCCCC_Mismatch_0_Sense_+_Library_PoolT
TCTTGCTTCACCGGATAACTAAGGTCACGGGTGAAAACTTCGAGAAATATGGGCTTTGAGGGCGTTACAGTAAATTGTAACAAGTCTAGGATT
>Frequency_1_QualityScore_FFHAHHGJIJGIJJIGJJIJJJGHIJJIJIIGHHHGIGIEIIDGHGIDHIGGEBGIJIIIHHHH3?ADDDFFCCECCCBDCCCCABCDDD:@CD_Mismatch_1_Sense_+_Library_PoolT
GCCATTCTTGTTTTAATCAGAGTTGGCAGCTAAATTTATCTCTACCGCTCTATGCGTATGGTACACAGTGGTAGTGTGTCCCATCCATAATAGG
>Frequency_1_QualityScore_FFHHHGGJJJJJJJJJHIJIJJJ@GFHIGIJJJJJJIIJJJIIGIJJGBGHGFGFCCDDDDDDEDDEEDDDDDDDDCDEDDDDDCACDDEEDED_Mismatch_2_Sense_+_Library_PoolT
CACCGGATAACTAAGGTCACGGGTGAAAACTTCGAGAAATATGGGCTTTGAGGGCGTTACAGTAAATTGTAACAAGTCTAGGATTATTTCTATC
>Frequency_1_QualityScore_?DFAAHGAFIIIIGEHFGGI0@DHIIIIFEHHIIIIIICECGEEHHHFFFFC?9@BBCCCECCFE@CDECCCCCCCCCCCCCCCDCDDEDCCCC_Mismatch_2_Sense_+_Library_PoolT
CGGATAACTAAGGTCACGGGTGAAAACTTCGAGAAATATGGGCTTTGAGGGCGTTACAGTAAATTGTAACAAGTCTAGGATTATTTCTATCCAT
>Frequency_1_QualityScore_FFHHHHHJJJJJIIJJJJJJJIJIJGIJIJJJJJJJJJJGIIJIJJJJJJIJJIJJJIGJIJJJIFHIJIIIHGHHHEEEFEFDDEECDDDCCE_Mismatch_1_Sense_+_Library_PoolT
AATATGGGCTTTGAGGGCTTTACAGTAAATTGTAACAAGTCTAGGATTATTTATAGCCATTCTTGTTTTAATCAGAGTTGGCAGCTAAATTTAT
>Frequency_1_QualityScore_FFHHHHHJJJIJJJJJJJJJHIHIIIJIGIJJJJJJJJJJJJJJJGIJIJJIIEHIJJJJJHIJHFFFDBCEEEEEDDDDDDDDDDCCCDDDDC_Mismatch_0_Sense_+_Library_PoolT
GCCATTCTTGTTTTAATCAGAGTTGGCAGCTAAATTTATCTCTACCGCTCTATGCGTATGGTACGCAGTGGTAGTGTGTCCCATCCATAATAGG
>Frequency_1_QualityScore_FFHGGHHJJJJJHHIJJJIJJJIJIJHIJJJJFHIFGIIJJGIJJJIJJJJJHIIIHIJJIGIGGHHHHHHFFFFFEEECFEEDEEDCDDDDDD_Mismatch_2_Sense_+_Library_PoolT
AGGGCGTTACAGTAAATTGTAACAAGTCTAGGATTATTTCTATCCATTCTTGTTTTAATCAGAGTTGGCAGCTAAATTTATCTCTACCGCTCTA
>Frequency_1_QualityScore_FFHHHHHJJJJJJJJJJJJJJIIJJJJJJJIFHJJIJJFHIJIJIGIIGIJJHHHHHFFFFFDECEBCB?BDBDDDDDDCDEEDDEEDDDD@CD_Mismatch_0_Sense_+_Library_PoolT
CTTCTCGTCTTGCTTCACCGGATAACTAAGGTCACGGGTGAAAACTTCGAGAAATATGGGCTTTGAGGGCGTTACAGTAAATTGTAACAAGTCT
>Frequency_1_QualityScore_FFHHHHFHJJJJIIJJJJJJHJJJJJIIJJJJJIIJJJJJJJJJJJIJJJJJJJJJIJFHIJJJJJIJJIJJJJJJJHG_Mismatch_2_Sense_+_Library_PoolT
TTACAGTAAATTGTAACAAGTCTAGGATTATTTATAGCCATTCTTGTTTTAATCAGAGTTGGCAGCTAAATTTATCCCA
>Frequency_1_QualityScore_FFHHHHHJJJJJJJJJJJJIIJIJJJJEHIJJJJJIJJJJJJJIJJJJJJJJJIJJJIIJJIGHIDEFHFHEFFFEE@DEEFECDEEDDBDDDD_Mismatch_1_Sense_+_Library_PoolT
GAGGGCTTTACAGTAAATTGTAACAAGTCTAGGATTATTTATAGCCATTCTTGTTTTAATCAGAGTTGGCAGCTAAATTTATCTCTACCGCTCT
>Frequency_1_QualityScore_FFGF:DHGGEHHEHHIGGIHGI@FEABH@B<EGFHIIIGGGI>*?FA?DGGHBGIGG)@CEHGGEEAEDBBACECCA>C;AA>@CCCDACC@>C_Mismatch_0_Sense_+_Library_PoolT
ATAGCCATTCTTGTTTTAATCAGAGTTGGCAGCTAAATTTATCTCTACCGCTCTATGCGTATGGTACGCAGTGGTAGTGTGTCCCATCCATAAT
>Frequency_1_QualityScore_FFHHHHHJFHIIJJJJJJJJJJJJJJIJJIJJJIIIDHIIIJHHFHDDDDFDDEEDECEEDDDEDDDCCACCDEEEEDDDDDDEEDDCDDDDDD_Mismatch_1_Sense_+_Library_PoolT
GTCACGGGTGAAAACTTCGAGAAATATGGGCTTTGAGGGCGTTACAGTAAATTGTAACAAGTCTAGGATTATTTCTAGCCATTCTTGTTTTAAT
>Frequency_1_QualityScore_FFHHHHHJIJJJJJIJJJJJJJJJJJJJJJJJIJIJJJJJJIJJJJJJHIIJIHHHHHHFFFFFFFEEEEEEEDCDDDDDDDD_Mismatch_1_Sense_+_Library_PoolT
ACTTCGAGAAATATGGGCTTTGAGGGCTTTACAGTAAATTGTAACAAGTCTAGGATTATTTATAGCCATTCTTGTTTTAATCA
>Frequency_1_QualityScore_DFHHHFHIJIJJIIJJJJHJJGHIJIJIJJJJJJJJIJHIJJJIIJJDGIIJJIJIJIGHIIJJIIIGHGHHHHHFFDDEEEDDBBDDDCCDBD_Mismatch_2_Sense_+_Library_PoolT
AATTGTAACAAGTCTAGGATTATTTATAGCCATTCTTGTTTTAATCCGACTTGGCAGCTAAATTTATCTCTACCGCTCTATGCGTATGGTACGC
>Frequency_1_QualityScore_FFHHHHHJIIJIIIIGHFHIIJGHIHJJJGIIJIJJIJJIJIJJIIJJIJJGGIIJIGGIJJJIIIJGIGHCHFEHFCFDFDDC:@CBDDCDAC_Mismatch_1_Sense_+_Library_PoolT
GAGAAATATGGGCTTTGAGGGCTTTACAGTAAATTGTAACAAGTCTAGGATTATTTATAGCCATTCTTGTTTTAATCAGAGTTGGCAGCTAAAT
>Frequency_1_QualityScore_FFHHGFHJGJIJHGGIFIJHIIIIJIHIIIFIGIHFHIIIIGGIJJIJJJJIHIJJFGHGHICHEEFEHDBBDCCEEEEDECDDEEDCDDD_Mismatch_2_Sense_+_Library_PoolT
GGGGCTTTACAGTAAATTGTAACAAGTCTAGGATTATTTATAGCCATTCTTGTTTTAATCAGAGTTGGCAGCTAAATTTATCTCTACCGCT
>Frequency_1_QualityScore_FFHHHHHJJJJJIJJJJJJJJJJJJJJJJIJJIIJJJJJJJJJJJJIJIJIJJGIIIJJJJIJJIJIJHHFFFEEEDDDDDDDDEDDDBDDDDC_Mismatch_2_Sense_+_Library_PoolT
AACAAGTCTAGGATTATTTATAGCCATTCTTGTTTTAATCCGACTTGGCAGCTAAATTTATCTCTACCGCTCTATGCGTATGGTACGCAGTGGT
>Frequency_1_QualityScore_FFHHHHHIGGHGIIJIJIJJJJJJJIJIJJJJIIIIJJJJJJIIJIJJIHIJJJJJJJHHHHFHEFFEFCEEEDACCCCDCCCDDDCDCDEDDC_Mismatch_0_Sense_+_Library_PoolT
TTAATCAGAGTTGGCAGCTAAATTTATCTCTACCGCTCTATGCGTATGGTACGCAGTGGTAGTGTGTCCCATCCATAATAGGCTAGAATATTTT
>Frequency_1_QualityScore_FFHHHHHJJJJJJJJJJHJJJJGHHGHHIGHIIIGHJJIJGIHJGJJJIIJIJIJJJJEGHGJIJHHHHEEFFDDDDDCDDCDDDDDDCDDDDD_Mismatch_0_Sense_+_Library_PoolT
ATTTATAGCCATTCTTGTTTTAATCAGAGTTGGCAGCTAAATTTATCTCTACCGCTCTATGCGTATGGTACGCAGTGGTAGTGTGTCCCATCCA
>Frequency_1_QualityScore_FFHHHHHJJJJJJJJJIJJJJJJIJIJJIJJJIJJJJJJJJJJJIJIJJJJJJJJJJJHHHHHHFFFFFDFEFEEDEEDDEEEDCDDDDD_Mismatch_2_Sense_+_Library_PoolT
ACCGGTGAAAACTTCGAGAAATATGGGCTTTGAGGGCTTTACAGTAAATTGTAACAAGTCTAGGATTATTTATAGCCATTCTTGTTTTAA
>Frequency_1_QualityScore_FFHHGHHJJJJJJJJJJJIJJJIIIJIJGIJJJJIJJJJJJJJIJFHHIJGIIHHHHFEFFEEEEEEDDBDDDDDDBBBBDDDDDEDDEEDCDE_Mismatch_0_Sense_+_Library_PoolT
GCCATTGCTTCTCGTCTTGCTTCACCGGATAACTAAGGTCACGGGTGAAAACTTCGAGAAATATGGGCTTTGAGGGCGTTACAGTAAATTGTAA
>Frequency_1_QualityScore_FFHHHHHJJJJJJJJJJJJIGIFHHJJJJHJJJIIJJJJJHIIGGJIJIJJJJDHHHHFFFFDEECCD>>CCFEDDEDCCCDCACDCDDDDDDE_Mismatch_2_Sense_+_Library_PoolT
TTGCTTCACCGGATAACTAAGGTCACCGGTGAAAACTTCGAGAAATATGGGCTTTGAGGGCTTTACAGTAAATTGTAACAAGTCTAGGATTATT
>Frequency_1_QualityScore_FFHHHGHJIJIJJJJJIJJJJIJJJJJJGIJIGIJHHHJJIJBFGHHIIIIJJIJJJIJIJJJHJIHGHHHFFC_Mismatch_1_Sense_+_Library_PoolT
AGAAATATGGGCTTTGAGGGCTTTACAGTAAATTGTAACAAGTCTAGGATTATTTATAGCCATTCTTGTTTTAA
>Frequency_1_QualityScore_FFGHHHHJJJJJIJIJIJIGHGJJJJJJJJGIGIJJJJJJJJJJJIIIIJIHBDFDEDFEEDEEDDEEDCDDDDEDDDDDDCDEEEEEDDCCDD_Mismatch_1_Sense_+_Library_PoolT
GGATAACTAAGGTCACGGGTGAAAACTTCGAGAAATATGGGCTTTGAGGGCGTTACAGTAAATTGTAACAAGTCTAGGATTATTTCTAGCCATT
>Frequency_1_QualityScore_FFGFBFFGIGIJIFGHIJIJJJIJJIJGIEDEH@F@CFG??BDHIHGHEHH*?D89EGGIIIJEADGCG;CDH_Mismatch_0_Sense_+_Library_PoolT
AAATTGTAACAAGTCTAGGATTATTTATAGCCATTCTTGTTTTAATCAGAGTTGGCAGCTAAATTTATCTCTA
>Frequency_1_QualityScore_FFHHHGHIIJ<HIIJIIJIJFHJIIJJ?GGIJJJJIJJIIHIJGIJJJJJHHHGHFFFFDBBDDDDDECCCDCDEEDCDDCCDCDDDDDCDEEE_Mismatch_1_Sense_+_Library_PoolT
GCTTCACCGGATAACTAAGGTCACGGGTGAAAACTTCGAGAAATATGGGCTTTGAGGGCGTTACAGTAAATTGTAACAAGTCTAGGATTATTTC
>Frequency_1_QualityScore_FFHHHHHGIJJIJJJJJHIGIHIIIJIJJJJJJJJJJIJIJJJJIDIJJJJJJIIIJJHHIIHHFDFFDAEEEDEDDDCDDDDCDDCDDDDDDD_Mismatch_0_Sense_+_Library_PoolT
ATTCTTGTTTTAATCAGAGTTGGCAGCTAAATTTATCTCTACCGCTCTATGCGTATGGTACGCAGTGGTAGTGTGTCCCATCCATAATAGGCTA
>Frequency_1_QualityScore_FFHHHHHJJJJJJJJJJJJJJJJJJJJJIJJJJIJJJJJJJIIJJJHIJJJJJIIJGIHHFFHFFFFFFEEDEEEDEDDDDDDDDDCEFEEDBD_Mismatch_0_Sense_+_Library_PoolT
ATCAGAGTTGGCAGCTAAATTTATCTCTACCGCTCTATGCGTATGGTACGCAGTGGTAGTGTGTCCCATCCATAATAGGCTAGAATATTTTGAA
>Frequency_1_QualityScore_FFGGHHGIIJJEHGIIJIHJIGEHIDGGHIIJJJJJJJIIIJJJJIIIIIJIEIHHGHGHFFDCDEDDDB@ACCCDEDD@CACDA_Mismatch_2_Sense_+_Library_PoolT
GGGCGTTACAGTAAATTGTAACAAGTCTAGGATTATTTATAGCCATTCTTGTTTTAATCCGACTTGGCAGCTAAATTTATCTCTA
>Frequency_1_QualityScore_FDHHHHHJJJJHIHJJJJJJJJJJJJJIJJJJJJJJIJJJJJIJJJJJJJJJGHIJJIJEHHEEFEDBDEEEEEEDDCDCDDEDDDDDD:CCCA_Mismatch_0_Sense_+_Library_PoolT
GTTTTAATCAGAGTTGGCAGCTAAATTTATCTCTACCGCTCTATGCGTATGGTACGCAGTGGTAGTGTGTCCCATCCATAATAGGCTAGAATAT
>Frequency_1_QualityScore_FFHHHHHIIJJJ@HGJJJJIIHIFHIJJJJGHIGIJJIJJJHIEGJJIIJJIJIHHHGDEDDDBD@BDDEEDDEECCDCCDDDCCDDDCCDDDD_Mismatch_1_Sense_+_Library_PoolT
CTTGCTTCACCGCATAACTAAGGTCACGGGTGAAAACTTCGAGAAATATGGGCTTTGAGGGCGTTACAGTAAATTGTAACAAGTCTAGGATTAT
>Frequency_1_QualityScore_A:D?D:<?C>:EEE:+<<AA<3+AE><21??EED>DDFD@B<B@DDB??DD@@A:=CC@@_Mismatch_2_Sense_+_Library_PoolT
TTATAGCCATTCTTGTTTTAATCAGAGTTGGCAGCTAAATTTATCTCTACCGCTCTATAA
>Frequency_1_QualityScore_FFHHHHHJJJJJIJJJJJJJJJGHGIIJJ@FHIGIJJJJJGIHJJJJJGIIIHHHHFFFFDDDDDDDDCDDDEEDDEEDDDDDCEDDDCDDCDE_Mismatch_0_Sense_+_Library_PoolT
TTGCTTCACCGGATAACTAAGGTCACGGGTGAAAACTTCGAGAAATATGGGCTTTGAGGGCGTTACAGTAAATTGTAACAAGTCTAGGATTATT
>Frequency_1_QualityScore_FFFHGHHJJIIJJJJJGHJJJJJJJJJJJJJJIJJJJJGJIIGIJIJJJJJIJJ@FBCGHIIJIIIGJJFGIJJJIJCEEFFDEEEDD@BDDDC_Mismatch_0_Sense_+_Library_PoolT
AGTAAATTGTAACAAGTCTAGGATTATTTATAGCCATTCTTGTTTTAATCAGAGTTGGCAGCTAAATTTATCTCTACCGCTCTATGCGTATGGT
>Frequency_1_QualityScore_FFGHHHHIJJJJJJJJJHHIJJJJCGFFHIJJJIIHIHHIJJIJJHIJJJIIHHHFFDDDDCDCDCDDDCDCCCDCDCCEDCCDDDCDDDEEED_Mismatch_1_Sense_+_Library_PoolT
TCACCGGATAACTAAGGTCACGGGTGAAAACTTCGAGAAATATGGGCTTTGAGGGCGTTACAGTAAATTGTAACAAGTCTAGGATTATTTCTAG
>Frequency_1_QualityScore_FFFHHHHIIJJIIJJGJEHHIJEHJGIDGIIJJJHGIGIIJIIIIFEDHHHHHFHHFFFFECDEDDDDDDDDDDEDDEEDDEEDDDDDDEDDDC_Mismatch_2_Sense_+_Library_PoolT
TCGTCTTGCTTCACCGGATAACTAAGGTCACCGGTGAAAACTTCGAGAAATATGGGCTTTGAGGGCTTTACAGTAAATTGTAACAAGTCTAGGA
>Frequency_1_QualityScore_FFHHGHHJJIJJJGGGJJIIJJIJJIJGIIJJJIIIJDHIJJJJAGIGHGHHHFFDFDDEEEEEDBDDDDDD@C?@DDDDDDDEDDDEDDDEED_Mismatch_0_Sense_+_Library_PoolT
CCATTGCTTCTCGTCTTGCTTCACCGGATAACTAAGGTCACGGGTGAAAACTTCGAGAAATATGGGCTTTGAGGGCGTTACAGTAAATTGTAAC
>Frequency_1_QualityScore_FFHHHHHJJIJJJJJIIJIJJJJJJJHIJJIJIJHIIIJJJIJJJIJJJJJIJJJJJIJJJJJIJJFHHEHFFFFFDDDD@DDDDDCDDDDDDD_Mismatch_0_Sense_+_Library_PoolT
GGATTATTTATAGCCATTCTTGTTTTAATCAGAGTTGGCAGCTAAATTTATCTCTACCGCTCTATGCGTATGGTACGCAGTGGTAGTGTGTCCC
>Frequency_1_QualityScore_DFGHHHHJJJIJIJJJJJJJJJJJIJHIHIJJJJJJJJJJIJIIJJJJJJJJJJJJJIJHHHFFFEFEDCDDBDDCDDDDEDDDDDDDDDDDDD_Mismatch_0_Sense_+_Library_PoolT
TATAGCCATTCTTGTTTTAATCAGAGTTGGCAGCTAAATTTATCTCTACCGCTCTATGCGTATGGTACGCAGTGGTAGTGTGTCCCATCCATAA
>Frequency_1_QualityScore_FFHHHHHJJJJIJJJJJJHIJJJIGIJIJJJHIJJJJJIJIJJJHIIJHIJJIJIJHIJJJJJJJJJIJHIJJJJJJHHHFFFDDCEEEDDBDD_Mismatch_0_Sense_+_Library_PoolT
ACAGTAAATTGTAACAAGTCTAGGATTATTTATAGCCATTCTTGTTTTAATCAGAGTTGGCAGCTAAATTTATCTCTACCGCTCTATGCGTATG
>Frequency_3_QualityScore_EBGGHHGGIIJJHIIJJJIIJJIIJJJJIHIJIJIIIHJJGIIIIJJIIIHIHIGHIIIHGGGEGFFFFEEEEDDDEEEDCDDDDDDDDCCCDD_Mismatch_0_Sense_+_Library_PoolT
GTGAAAACTTCGAGAAATATGGGCTTTGAGGGCGTTACAGTAAATTGTAACAAGTCTAGGATTATTTCTAGCCATTCTTGTTTTAATCCGACTT
>Frequency_3_QualityScore_FFHHHEGHHHIIIJJIJJJJJIIJHIIHJIHGIGIFIIIIIHHFGDGFHIIHGHHHHHEFFGGGFEDEEECEDBDCCCDDDDC@?@BBCDDACD_Mismatch_0_Sense_+_Library_PoolT
CTTCGAGAAATATGGGCTTTGAGGGCGTTACAGTAAATTGTAACAAGTCTAGGATTATTTCTAGCCATTCTTGTTTTAATCCGACTTGGCAGCT
>Frequency_2_QualityScore_FFHGFHFHIIJJJIIIIIIFHIIIEHIIJIIGIIIIHFGHIIJIJJJIIJIFIIIDHGGGIGGIGHFHHCEEEFDDDDDACDDCDCDCDDDCCD_Mismatch_0_Sense_+_Library_PoolT
ATATGGGCTTTGAGGGCGTTACAGTAAATTGTAACAAGTCTAGGATTATTTCTAGCCATTCTTGTTTTAATCCGACTTGGCAGCTAAATTTATC
>Frequency_2_QualityScore_FFHHHGGIIIJJIJJJJJJJJIIJIJJJIIJJJJIIIJJIIIIIIJJJGHIIJJJJIIHHHHHFGFFFFDEEEEDEEDDCDDDCCDDCCACDDD_Mismatch_0_Sense_+_Library_PoolT
ACTTCGAGAAATATGGGCTTTGAGGGCGTTACAGTAAATTGTAACAAGTCTAGGATTATTTCTAGCCATTCTTGTTTTAATCCGACTTGGCAGC
>Frequency_2_QualityScore_FFHHHHGJIJJJJJJIJJIJJJJJIJJJIIJJIJJJIJIIJJIFIIIIIIIIJJIJJIIIJIIIIIGHGEEEFEDDDDDCDCDDDCBCD?CCED_Mismatch_2_Sense_+_Library_PoolT
AGTCTAGGATTATTTATAGCCATTCTTGTTTTAATCCGACTTGGCAGCTAAATTTATCTCTACCGCTCTATGCGTATGGTACGCAGTGGTAATG
>Frequency_2_QualityScore_DFHHHFHIIIJIJIJIIFIIIIIJJHHIGHIGGHIJIIHIIIJJJIIIIIIGDGGGGFEEEEEEEEEEECDCCDEEEDACCDDDCCCCCDDBD@_Mismatch_0_Sense_+_Library_PoolT
GAAAACTTCGAGAAATATGGGCTTTGAGGGCGTTACAGTAAATTGTAACAAGTCTAGGATTATTTCTAGCCATTCTTGTTTTAATCCGACTTGG
>Frequency_2_QualityScore_FFGHGHHIJJJJJJJJIIIJJJHIIIIJJIIJJJIIIIIIJJIJJJIJJJJJIJJIIIJJJJGHHGHHGFFFFCDDDCCDDDDDDDDEDDEDDD_Mismatch_1_Sense_+_Library_PoolT
ATGGGCTTTGAGGGCGTTACAGTAAATTGTAACAAGTCTAGGATTATTTCTAGCCATTCTTGTTTTAATCCGACTTGGCAGCTAAATTTATCTC
>Frequency_2_QualityScore_EDGGHCGGIGHIIIIIBEHGGIIGIICHIIA=ADGGIGCEHIIIIHGHIEGIIGICACGHGB?CCBA???=C6?AAC?BCECBDECCBB;=>A?_Mismatch_2_Sense_+_Library_PoolT
TTTATAGCCATTCTTGTTTTAATCCGACTTGGCAGCTAAATTTATCTCTACCGCTCTATGCGTATGGTACGCAGTGGTAATGTGTCCCATCCAT
>Frequency_2_QualityScore_FFHHHHHIJJJJJJJJJJJJIJJJIIJJJJJJJJIIJJJJJJJJJIIJIIJJJIIIIJJIJIJHHHHGFFFDDEECCDDDDDDDDCCDEDCDEC_Mismatch_2_Sense_+_Library_PoolT
TAGGATTATTTATAGCCATTCTTGTTTTAATCCGACTTGGCAGCTAAATTTATCTCTACCGCTCTATGCGTATGGTACGCAGTGGTAATGTGTC
>Frequency_2_QualityScore_FEHHHHGJIJJJIJJJJIJJJIJJJJJJJHIJJJJJJJIJJJJGHIIJIIIIIGIIHGGGGGFEEEEEEDDDEECDDCDDDCDCDDCDDDDDDD_Mismatch_0_Sense_+_Library_PoolT
GAGAAATATGGGCTTTGAGGGCGTTACAGTAAATTGTAACAAGTCTAGGATTATTTCTAGCCATTCTTGTTTTAATCCGACTTGGCAGCTAAAT
>Frequency_2_QualityScore_FFHHHHHJJJJIIIIIIJJJJIJJIJJIIIJJJIIJJHIGIIIJJIIJJJIIJGIIIIIHHHGGGFFFFEEEEEEEEEDACDDCDDDDDADDDD_Mismatch_0_Sense_+_Library_PoolT
TGAAAACTTCGAGAAATATGGGCTTTGAGGGCGTTACAGTAAATTGTAACAAGTCTAGGATTATTTCTAGCCATTCTTGTTTTAATCCGACTTG
>Frequency_2_QualityScore_FFHHHGHJJIJHJJJJJJJIJIIIIGHJIJJIIIJJJJIIJJJIIIIJJIJIIJIIJJJHHHHHHFFEEEEDEEEEEECCCBCCDCCDCCDCCD_Mismatch_0_Sense_+_Library_PoolT
TCGAGAAATATGGGCTTTGAGGGCGTTACAGTAAATTGTAACAAGTCTAGGATTATTTCTAGCCATTCTTGTTTTAATCCGACTTGGCAGCTAA
>Frequency_2_QualityScore_EEHHHHGJJJIIJJIIIHIJIIJGIJJJJJIJJJJJJHIIIIIIJIJJJIJJJJJJJJIJIHGHGHFFFBEEDDDDDDDCCDDDCDDDEDDDDD_Mismatch_0_Sense_+_Library_PoolT
TATGGGCTTTGAGGGCGTTACAGTAAATTGTAACAAGTCTAGGATTATTTCTAGCCATTCTTGTTTTAATCCGACTTGGCAGCTAAATTTATCT
>Frequency_1_QualityScore_FFHHDHHJIIJEHIIJJJHHJIEGEHCHHGIJEIJDHGHJJJJJHIIIHIIIJJJJHFHGJJJJFAHIJ@DDECHEHHCDDDDDDDDEDDBDBB_Mismatch_1_Sense_+_Library_PoolT
ACAGTAAATTGTAACAAGTCTAGGATTATTTCTAGCCATTCTTGTTTTAATCCGAGTAGGCAGCTAAATTTATCTCTACCGCTCTATGCGTGTG
>Frequency_1_QualityScore_BD:CFDFII@EEFFC?EFBFDBDGGEEIBGFDFIBDE@4DDFIIIBFEA@@;AFDFADFF@A7??>@DBD??@?5@?@??BA@ABDA@B:@>>>_Mismatch_1_Sense_+_Library_PoolT
GGGCTTTGAGGGCGTTACAGTAAATTGTAACAAGTCTAGGATTATTTCTAGCCATTCTTGTTTTAATCCGACTTGGCAGCTAAATTTATCTCTA
>Frequency_1_QualityScore_DDA:6=FE@=BEHHBADCD@7??C@@CCD>CC35;>ADEEE@>:?5:>>CC@>CCCCCC@:829@?(++488?>@AA@CCDCCC>C3459@@B:_Mismatch_2_Sense_+_Library_PoolT
GGGGCGTTACAGTAAATTGTAACAAGTCTAGGATTATTTCTAGCCATTCTTGTTTTAATCCGAGTAGGCAGCTAAATTTATCTCTACCGCTCTA
>Frequency_1_QualityScore_FFHHHHHIIJJGIHHJIJJIJJJJJJJJJJJJJJJJIJJHIJJJJJJJIJJIJJIIJJJJIJJJJJJHHHHH_Mismatch_2_Sense_+_Library_PoolT
AAATTGTAACAAGTCTAGGATTATTTCTAGCCATTCTTGTTTTAATCCGACTTGGCAGCTAAATTTATCTCA
>Frequency_1_QualityScore_DDHDFH?FHIBFDFFHHGH@HHE<FHIEHEGIGDGGHBGFGHGHDGIGIIIGB==B=CHEGGFEEECEFEBBAC;@CB>;;?CC@CCCA>A;>A_Mismatch_2_Sense_+_Library_PoolT
AGGATTATTTATAGCCATTCTTGTTTTAATCCGACTTGGCAGCTAAATTTATCTCTACCGCTCTATGCGTATGGTACGCAGTGGTAATGTGTCC
>Frequency_1_QualityScore_EFHHHHHIJJJJJIHIIJJJJJJJJJIIJJJJJJJJJJJJIJJJJJIJJIJIJJJJJIJFIHHHHHHHFCFFFFEDDDDDDCDDDDDDDDDEDD_Mismatch_0_Sense_+_Library_PoolT
AAATATGGGCTTTGAGGGCGTTACAGTAAATTGTAACAAGTCTAGGATTATTTCTAGCCATTCTTGTTTTAATCCGACTTGGCAGCTAAATTTA
>Frequency_1_QualityScore_FFHHGHHJJIIJJGIIIIJJJGHIIIJIIJJJJJJIJIJJJIJJJJJJJJJJIIIJGGHHGHHHFFFFFDBDDDDCCCDDDDDDDDDDDEDCDE_Mismatch_1_Sense_+_Library_PoolT
TGGGCTTTGAGGGCGTTACAGTAAATTGTAACAAGTCTAGGATTATTTCTAGCCATTCTTGTTTTAATCCGACTTGGCAGCTAAATTTATCTCT
>Frequency_1_QualityScore_FFHGHHHJIIJIIJIIJJJJJJJGIIIIIIJJJJJJIJDGIIIJJJJJGGHHGGJI<GGHIJGGIJHHHHECEBEFFFDEDECEDDDDBDCDCD_Mismatch_1_Sense_+_Library_PoolT
CGTTACAGTAAATTGTAACAAGTCTAGGATTATTTCTAGCCATTCTTGTTTTAATCCGACTTGGCAGCTAAATTTATCTCTACCGCTCTATGCG
>Frequency_1_QualityScore_FFHHHHHIJJJJJJJHJJJIJIIJIJJJJIJJJJJGHIIJJJIJJJJJJJJJIIJFHJJIIIHHHHFFFDEEEDDDDDCDDDDEDDDEEDDDDD_Mismatch_1_Sense_+_Library_PoolT
TTGAGGGCGTTACAGTAAATTGTAACAAGTCTAGGATTATTTCTAGCCATTCTTGTTTTAATCCGAGTAGGCAGCTAAATTTATCTCTACCGCT
>Frequency_1_QualityScore_FFFHHHHJJIJIJJJJIJJJJJHIJJJJJJIFJJJJIJJJJJHIJJIIJJJJIIIJJIJJJIJJJIJJIHFHHHHH_Mismatch_1_Sense_+_Library_PoolT
AGTAAATTGTAACAAGTCTAGGATTATTTCTAGCCATTCTTGTTTTAATCCGACTTGGCAGCTAAATTTATCTCTA
>Frequency_1_QualityScore_FFHHHHHJJJJJJJGIJJJJJIIIIJJJHHJIIJJJJIJJJJJIJJJIJJJJJJHIJJIJJJIHHFFFCCCEDDDDDCDEDDEDDDEDC_Mismatch_1_Sense_+_Library_PoolT
TGAGGGCGTTACAGTAAATTGTAACAAGTCTAGGATTATTTCTAGCCATTCTTGTTTTAATCCGACTTGGCAGCTAAATTTATCTCTGA
>Frequency_1_QualityScore_EFGHHHHGBHIJJJJIJJIFHJIIJFJEGIIJJJFGIJIBHIGIJJJJECHJH=BHBIIIJHH<EDFFFC;@CDDDDBDC>CCDCDDFDDCACD_Mismatch_2_Sense_+_Library_PoolT
TTATTTATAGCCATTCTTGTTTTAATCCGACTTGGCAGCTAAATTTATCTCTACCGCTCTATGCGTATGGTACGCAGTGGTAATGTGTCCCATC
>Frequency_1_QualityScore_FFHDFHHJJIJ>DECHHJGEEGGIIGGIEG<?FGIIJIJFGGIIGCFFHIJHIJJJJJIGBDEEF>DCA=ACC;;>@CCDCDDECCC@BDDBDC_Mismatch_1_Sense_+_Library_PoolT
GGGCGTTACAGTAAATTGTAACAAGTCTAGGATTATTTCTAGCCATTCTTGTTTTAATCCGACTTGGCAGCTAAATTTATCTCTACCGCTCTAT
>Frequency_1_QualityScore_FFHHHHFJJJJJIJJJJJIJJJIJIIJJJJIIFHJJJJJJJIJJJJJIIJIIJJJHHHCHFEFDFFFDD>BBDDDDDDDDDDCDCDEDDDEEDD_Mismatch_0_Sense_+_Library_PoolT
GCTTTGAGGGCGTTACAGTAAATTGTAACAAGTCTAGGATTATTTATAGCCATTCTTGTTTTAATCCGACTTGGCAGCTAAATTTATCTCTAAA
>Frequency_1_QualityScore_FFHHHHHJJJJJJJJJJJJJJJJIJJJJJIJJJJJJJJJJJJJJJIJJJJJJJJJIJJJJHIJJHGFFFEEEEDDDDDDDEDDEDDDEEDDDDD_Mismatch_1_Sense_+_Library_PoolT
TTGAGGGCGTTACAGTAAATTGTAACAAGTCTAGGATTATTTCTAGCCATTCTTGTTTTAATCCGACTTGGCAGCTAAATTTATCTCTACCGCT
>Frequency_1_QualityScore_FFHFHHHJJJGHJJJJIGJIIIJJFHIJJJIJJJJJJJJIHIJJIJJJJJIJJJIJJJJJCHFFFDEEDCCDDDDEDDEDDDEEDCDDDDDDDD_Mismatch_1_Sense_+_Library_PoolT
GGCGTTACAGTAAATTGTAACAAGTCTAGGATTATTTCTAGCCATTCTTGTTTTAATCCGACTTGGCAGCTAAATTTATCTCTACCGCTCTATG
>Frequency_1_QualityScore_FFGHGHHJJJHIIIHJJJGJIIJGIIJJGIIJJJGIIHIJJIJJJJJJJJJJJJJJJIGFHIIIIJJJIIIIIHGGHHFFFFFFDEC_Mismatch_1_Sense_+_Library_PoolT
TGAGGGCTTTACAGTAAATTGTAACAAGTCTAGGATTATTTATAGCCATTCTTGTTTTAATCAGATTTGGCAGCTAAATTTATCTCA
>Frequency_1_QualityScore_FFHGGHHJJJJJIIIJJJJJJJJJJJJGGIJJJIIGGIJJJJIJJJJJHIIIJJJJJJIGGEFFDEFDDDDBDD@CDEDEEDDDDDCDDDCDDD_Mismatch_2_Sense_+_Library_PoolT
ATAGCCATTCTTGTTTTAATCCGACTTGGCAGCTAAATTTATCTCTACCGCTCTATGCGTATGGTACGCAGTGGTAATGTGTCCCATCCATAAT
>Frequency_1_QualityScore_DDHHH>D<AFGIIIIBE?HIBFAHGGEHIIIIEGHEGIGIIFBFGGIIGCHIIIICGGIIIIIFHFEHEADEBDC@CACBBBCCCCBBCCCCC@_Mismatch_0_Sense_+_Library_PoolT
AGAAATATGGGCTTTGAGGGCGTTACAGTAAATTGTAACAAGTCTAGGATTATTTCTAGCCATTCTTGTTTTAATCCGACTTGGCAGCTAAATT
>Frequency_1_QualityScore_FFHHHHHJJJHJJJJJHJJJJJIIJJJJJIJJJJJJIHJIJJJIJJIJJJJJJJJJJJIIJJHHHHFEFFFFACCBDDDDDDDDDCDEDDEDDD_Mismatch_1_Sense_+_Library_PoolT
ATGGGCTTTGAGGGCGTTACAGTAAATTGTAACAAGTCTAGGATTATTTCTAGCCATTCTTGTTTTAATCCGAGTAGGCAGCTAAATTTATCTC
>Frequency_1_QualityScore_FDFHHHHIHIJJJJJHIIIJJIJJJJJJJJJJJJJIJJJJJIIJJHGIJIJIJJJJHIIJJIGEHHHHFCEFFF_Mismatch_2_Sense_+_Library_PoolT
GTAAATTGTAACAAGTCTAGGATTATTTCTAGCCATTCTTGTTTTAATCCGACTTGGCAGCTAAATTTATCTCA
>Frequency_1_QualityScore_EFHHHFHIIJFHIJJIIJJJGGJJJJHIJIJJIJJJJJJIJGJJJJIJJJJJIGJJJIIHHAEHHFFFFDFFEECEECCDDDDDDDDDDCDDDA_Mismatch_0_Sense_+_Library_PoolT
TTCGAGAAATATGGGCTTTGAGGGCGTTACAGTAAATTGTAACAAGTCTAGGATTATTTCTAGCCATTCTTGTTTTAATCCGACTTGGCAGCTA
>Frequency_1_QualityScore_FFHHHHHJJJJIIJIJJJJIJJJIJJIJJJJJJJJJJJJJJJJJJIJIJJJJJJJJJHHEFHHFFFDEEEEDDDDDDDDCDDEDEEEDDDDDDD_Mismatch_2_Sense_+_Library_PoolT
TATTTATAGCCATTCTTGTTTTAATCCGACTTGGCAGCTAAATTTATCTCTACCGCTCTATGCGTATGGTACGCAGTGGTAATGTGTCCCATCC
>Frequency_1_QualityScore_FFHHHHHJJJJJJJJJJJJJIJJIJJJJJJIHJJJJJJJJJJJJJJIJJIJJJJJJGIJJHHHHHFFFDCECDDDDDDDDDEDDFDDDEEDCDD_Mismatch_1_Sense_+_Library_PoolT
TTTGAGGGCGTTACAGTAAATTGTAACAAGTCTAGGATTATTTCTAGCCATTCTTGTTTTAATCCGACTTGGCAGCTAAATTTATCTCTACCGC
>Frequency_1_QualityScore_FFHHHHHIJJJJJJHIJJJJJIJJIJJJJJJJJJJJJIJJJJJJJJJJJJJIIJJIJIIJJJJJJHHHHHFFFFFFFEEEEC_Mismatch_0_Sense_+_Library_PoolT
GTTACAGTAAATTGTAACAAGTCTAGGATTATTTATAGCCATTCTTGTTTTAATCCGACTTGGCAGCTAAATTTATCTCTGA
>Frequency_1_QualityScore_FFHHHHHJJJJJJJJJJJJIJIIJJJJJJJJJJJIJJJJJJHHIJJJJJJJJJJJJJJJHHHHHHHFCFFDEEEEEDDDDDDDDDDDDDDDDED_Mismatch_0_Sense_+_Library_PoolT
GAAATATGGGCTTTGAGGGCGTTACAGTAAATTGTAACAAGTCTAGGATTATTTCTAGCCATTCTTGTTTTAATCCGACTTGGCAGCTAAATTT
>Frequency_1_QualityScore_FFHHHHHIJIJIJJJJJJIHIIJJHJJIJIJJJIIIIJIJJJJJGIIJIGIIIIIIJJJGHEEEHGGFFHFGHHFFFEFDDDDDBCDDCBDDDD_Mismatch_1_Sense_+_Library_PoolT
ACAGTAAATTGTAACAAGTCTAGGATTATTTCTAGCCATTCTTGTTTTAATCCGACTTGGCAGCTAAATTTATCTCTACCGCTCTATGCGTATG
>Frequency_1_QualityScore_DFHGHHHJIGIJJIIJJJJJJJEJJJHIJJJJJJJJJJIJGIIJJJIIJJJJJJIIJIJIIIIJJHHHFFFFDCCEDDEDDDBDDDDDCDEDED_Mismatch_2_Sense_+_Library_PoolT
TCTAGGATTATTTATAGCCATTCTTGTTTTAATCCGACTTGGCAGCTAAATTTATCTCTACCGCTCTATGCGTATGGTACGCAGTGGTAATGTG
>Frequency_1_QualityScore_FFHHHHHJJJJIJIHIIJJJJJIJJJJJJJJJJJJJJJJIJJJJJJJJGIJJJIIJJJJIJJIJJJJIIHHHHHFFFFDDCDEDDBDDDDDDDB_Mismatch_2_Sense_+_Library_PoolT
AAATTGTAACAAGTCTAGGATTATTTCTAGCCATTCTTGTTTTAATCCGACTTGGCAGCTAAATTTATCTCTACCGCTCTATGCGTATGGTACG
>Frequency_1_QualityScore_FFHHHHHIJJJJJJJJJJJHJIIIJJHIJJJJJJJJJJJJJIJJJGIJJJJJFHJIJJHHFHDFFDEEECBDDCDDDEDDEDDDEEDDDBDDDC_Mismatch_1_Sense_+_Library_PoolT
AGGGCGTTACAGTAAATTGTAACAAGTCTAGGATTATTTCTAGCCATTCTTGTTTTAATCCGACTTGGCAGCTAAATTTATCTCTACCGCTCTA
>Frequency_1_QualityScore_DDDDFDHIDDDGH<AAIEGHIG@HHIIIIIIGEHDFFGHIII?DHGIIIEGGGIIF=B@DHAGAGIHDH;?CHC;_Mismatch_1_Sense_+_Library_PoolT
AGTAAATTGTAACAAGTCTAGGATTATTTCTAGCCATTCTTGTTTTAATCCGACTTGGCAGCTAAATTTATCTCA
>Frequency_1_QualityScore_FFHHHHHJJJJJIJGIJJIJHIJJJJJHIJJJJJJJJJJJIJJJJJJJJJJJJJJJJJJJCHHHHHFFFFDDCDDDDDDDDDDDDEDDEDDDEE_Mismatch_2_Sense_+_Library_PoolT
GGGCTTTGAGGGCGTTACAGTAAATTGTAACAAGTCTAGGATTCTTTCTAGCCATTCTTGTTTTAATCCGAGTTGGCAGCTAAATTTATCTCTA
>Frequency_1_QualityScore_FFHHHGHGIIGIJJJJIJJJGJJJJJJIJJJJIIIJIIIIJJIEIGIJJJIIIJIJFIIJIJHHFFFDDCEDDB@BDDCDDDDDDBDDCDACCB_Mismatch_2_Sense_+_Library_PoolT
GTCTAGGATTATTTATAGCCATTCTTGTTTTAATCCGACTTGGCAGCTAAATTTATCTCTACCGCTCTATGCGTATGGTACGCAGTGGTAATGT
>Frequency_1_QualityScore_FFHHHHHJIJJIIJJGHIHGHIIJEIIHIJJJJJJJJJJJJJJJHJJJJHIJJJJIJJJHIJJJJJJGHHHFHHFFFFF_Mismatch_1_Sense_+_Library_PoolT
ACAGTAAATTGTAACAAGTCTAGGATTATTTCTAGCCATTCTTGTTTTAATCCGACTTGGCAGCTAAATTTATCTCTAG
>Frequency_1_QualityScore_AAFF<C?FBHGEE>HACECAACBACCFH><ECCA?C?DB3?GG;D???@FCFHEHIH;;F@B@E=EDCC>=5=;?;CC@?8=855>@5>@_Mismatch_2_Sense_+_Library_PoolT
TAGGATTATTTATAGCCATTCTTGTTTTAATCCGACTTGGCAGCTAAATTTATCTCTACCGCTCTATGCGTATGGTACGCAGTGTTAATG
>Frequency_1_QualityScore_DDFFFDFIF9EEC?B4*1CD?*:D<*?GDD@BFFEEBFFEFEFFFFFFFFFGICCDF=>)?ACBB@>?>.6=1>ABAAAB;B@>>>A_Mismatch_1_Sense_+_Library_PoolT
GAGGGCTTTACAGTAAATTGTAACAAGTCTAGGATTATTTATAGCCATTCTTGTTTTAATCAGAGTTGGCAGCTAAATTTATCCCAA
>Frequency_1_QualityScore_FFHHHHHJJJJJJJJJJJJIJJJIJJJJJJJHJJJJJJJJJJIJJGHHHHHHFFFFFFFEEEEEEEDEEDDCDDDCDDDDDDDDDDDDDDDDDD_Mismatch_1_Sense_+_Library_PoolT
CCGAGAAATATGGGCTTTGAGGGCGTTACAGTAAATTGTAACAAGTCTAGGATTATTTCTAGCCATTCTTGTTTTAATCCGACTTGGCAGCTAA
>Frequency_1_QualityScore_FEHHHHHJJJJJJJJIJJJIJJJJIJJIIJJJJJJIIJJJJHIJJJJIIJJJJJJJJJJJHHHHHHHFFDFFFDEDDDDDDDDDDDDDDDCDED_Mismatch_0_Sense_+_Library_PoolT
GAAATATGGGCTTTGAGGGCGTTACAGTAAATTGTAACAAGTCTAGGATTATTTATAGCCATTCTTGTTTTAATCCGACTTGGCATCTAAATTT
>Frequency_1_QualityScore_>D)<C:D::@;A3ACF;FDE9CE<91?DD:((0?C@CEI)=)))88)@7@;7@C3..7=;AA?;)7?_Mismatch_2_Sense_+_Library_PoolT
ACCTCGAGAAATATGGGCTTTGAGGGCGTTACAGTAAATGGTAACAAGTCTAGGATTATTTCAGGCA
>Frequency_1_QualityScore_FFHHFHFIIIJJJJJGHJIJJGHHEIJJJJFIIJJJJJJJJIJJJJIIHIGHHIJGIJJJJJJJIJJIJIHHHHHHHFFDDDDDEDDDDDDD@C_Mismatch_2_Sense_+_Library_PoolT
GTAAATTGTAACAAGTCTAGGATTATTTCTAGCCATTCTTGTTTTAATCCGACTTGGCAGCTAAATTTATCTCTACCGCTCTATGCGTATGGTA
>Frequency_1_QualityScore_FFHHHHHJHIJJJJJGHIJJJJJJIJJJJJJJJJJJJIJJJFHJJIIIJJJGIFHJJIJJJJIIJJJIJHIJHHHHHFFFDDDDEDDDDBDDDD_Mismatch_2_Sense_+_Library_PoolT
GTAAATTGTAACAAGTCTAGGATTATTTCTAGCCATTCTTGTTTTAATCCGAGTAGGCAGCTAAATTTATCTCTACCGCTCTATGCGTGTGGTA
>Frequency_1_QualityScore_DFHGHHHIJJIJJJGIIJHIIJJJIGGIJIJIJIJIJJJJFIJIHIIIJJJHIJHIIGIJI<B?CHHFGDFFFEEEEEEEDDDEEDD@BBDBDD_Mismatch_1_Sense_+_Library_PoolT
GGGCGTTACAGTAAATTGTAACAAGTCTAGGATTATTTCTAGCCATTCTTGTTTTAATCCGAGTAGGCAGCTAAATTTATCTCTACCGCTCTAT
