# Supplementary material for: Differential Gene Expression Reveals Candidate Genes for Drought Stress Response in Abies alba (Pinaceae)
Source: PLoS One. 2015 Apr 29;10(4):e0124564. doi: 10.1371/journal.pone.0124564 (PMC4414588; doi:10.1371/journal.pone.0124564)
Supplement: S3 File — (GZ) [file pone.0124564.s003.gz › comp20136_c0_seq3.fa]

>comp20136_c0_seq3 len=497 path=[1:0-118 2313:119-119 2314:120-125 2320:126-163 2349:164-169 171:170-232 234:233-237 239:238-496] : tr|A9NQN6|A9NQN6_PICSI Putative uncharacterized protein OS=Picea sitchensis PE=2 SV=1 e-value: 1e-12 blast score: 73.6
AAGACATTGGTGCAGAAATGGTGGAACATATACAATGACCCCTCTCTGGTTCACCTTGGATCAGGAGACACAATTTCGGAGGCGGGCAGAAAATCAAATGATCTGCAACAAGCGGTTGCAAATTCTTTCCTTGCTGCGATGCCAACGCCCCCCAACTTGATGCCTGCTCCGCCTGCAGCTTAATATATTTCAAATTTTCAAAACAGTAGCCTGGACTGTATATATATTATATTCCACGGTCCGAAGTGGGGACAATTTGTATATAGGGAAGATAACAGCGTAGATCTTAAAAGATTGCGTTGACAGTTATTGTTTGTAAATTAATTCAAATAATATTTTTGTAAATTTACAAATTGCCAAAATTGTCAATATGTGTGATTTGGTGTCCATGGCTACTTTTTCTTTTTCTTTATTTGATTTTATTTATTTATTTAAATCTACATTATTTAATAAGATCACACAGCATCAATGTGTATAGAGGTTATTAACTGCTCCTA

>Frequency_18_QualityScore_FFHHHHHJIIIJHIIEGIIJFHHIIHHHFFGHIIIIJIIIIIJIJIJIIHGGFFFFFDDEDDDDDDDDB@CCDDDCDCEDDCDDDCEEDDEDCD_Mismatch_0_Sense_+_Library_PoolT
TTCCACGGTCCGAAGTGGGGACAATTTGTATATAGGGAAGATAACAGCGTAGATCTTAAAAGATTGCGTTGACAGTTATTGTTTGTAAATTAAT
>Frequency_17_QualityScore_EEGGGGGIIIIIIIIHIIJHIHIIIIHHGHIHHHIHHIIIGGIHIIIHIIIIHIIIHIIHIGHHGFDFC@EDCCABBBACBCCCDDDCCCCCCB_Mismatch_0_Sense_+_Library_PoolT
CTTAATATATTTCAAATTTTCAAAACAGTAGCCTGGACTGTATATATATTATATTCCACGGTCCGAAGTGGGGACAATTTGTATATAGGGAAGA
>Frequency_16_QualityScore_FFHGHHHJJIIIIIIIJIJIIIIIIIJGHIJIJHIJIIJJJIIIJJIIHIFHHFGFGEEECDDDCCDCDCDCCDDDDDDDDCCBCCDDCDDDCC_Mismatch_1_Sense_+_Library_PoolT
GAAAATCAAATGATCTGCAACAAGCGGTTGCAAATTCTTTCCTCGCTGCGATGCCAACGCCCCCCAACTTGATGCCTGCTCCGCCTGCAGCTTA
>Frequency_1_QualityScore_FDHHHF?HIJICIHIIIJFIEHIC=GGDAHIJGHAHGHJJJJJJIJJJJJEIJHHHEGFFDDDDDDBDDCCDCDCCDD<C@C@BB@@BCCDCDD_Mismatch_1_Sense_+_Library_PoolC
GAAAATCAAATGATCTGCAACAAGCGGTTGCAAATTCTTTCCTCGCTGCGATGCCAACGCCCCCCAACTTGATGCCTGCTCCGCCTGCAGCTTA
>Frequency_15_QualityScore_EFGHHHGIIIHIIHGHIIIIIIGIIIIIIIIIHHHHGFFFFFEEDEDCCCCDCCDDDCDDEEDEDEEEDCCCCCDDDCDCCCCDCBCCBBBCCC_Mismatch_1_Sense_+_Library_PoolT
CTTTCCTCGCTGCGATGCCAACGCCCCCCAACTTGATGCCTGCTCCGCCTGCAGCTTAATATATTTCAAATTTTCAAAACAGTAGCCTGGACTG
>Frequency_15_QualityScore_FFHHHHHIJIJJJJJJJJJIIIIJIJJJJGHJJJIHJJJJJJJJJJJJIIIJEGGGFFFEEDDDDDDDC@CDCCCDDCDDDDDDDCCDCDCDDD_Mismatch_1_Sense_+_Library_PoolT
CAGAAAATCAAATGATCTGCAACAAGCGGTTGCAAATTCTTTCCTCGCTGCGATGCCAACGCCCCCCAACTTGATGCCTGCTCCGCCTGCAGCT
>Frequency_14_QualityScore_DEGFFGGIHIIHIHIHIIHHHIIIIHIHHGHIIGHIEGGIIGHHHIHIIFHHGHHIHGDEFDEDBDEEDABCBCDCDDCCBCCCCDCCC@CCCC_Mismatch_0_Sense_+_Library_PoolT
CTGGACTGTATATATATTATATTCCACGGTCCGAAGTGGGGACAATTTGTATATAGGGAAGATAACAGCGTAGATCTTAAAAGATTGCGTTGAC
>Frequency_14_QualityScore_FFHGGHGIJIJHIIIHGICGHIIGHHIIIJIGHHHIIHIIIIIHIIIIIIHHGFGEEEEECDDCDCDCCAAABCCCCDBDCECDBCCDCDCDDD_Mismatch_0_Sense_+_Library_PoolT
ATATTCCACGGTCCGAAGTGGGGACAATTTGTATATAGGGAAGATAACAGCGTAGATCTTAAAAGATTGCGTTGACAGTTATTGTTTGTAAATT
>Frequency_14_QualityScore_FFGHGHHJJJIJIJIIIIHIIHIIIIIIIIJIIJJJIJIIJJJJIIIIJIIHHHHIIIJIIJIGHGHHHFFGGFFFFFEFEEDCDDCCBCC@BC_Mismatch_0_Sense_+_Library_PoolT
CTTGATGCCTGCTCCGCCTGCAGCTTAATATATTTCAAATTTTCAAAACAGTAGCCTGGACTGTATATATATTATATTCCACGGTCCGAAGTGG
>Frequency_13_QualityScore_FFHHHGGIIIIIIHIJIIHHIHIJIIIJIIIIJIIHHIHHHGGGGGFGFFFEECEEEEEDDCDDCDBDCCBCDCCDDDBDCCDDEDEEDDDDED_Mismatch_0_Sense_+_Library_PoolT
GCCAACGCCCCCCAACTTGATGCCTGCTCCGCCTGCAGCTTAATATATTTCAAATTTTCAAAACAGTAGCCTGGACTGTATATATATTATATTC
>Frequency_12_QualityScore_FFHHHHHJJIIJJIIJDGIIIGIIIJJJJHIIIIJJIJIJJIJIJIIIIIHGGFEFFFFEEDECDDDDCCCCDDDDCCCDDDCDDDCEEEDEDA_Mismatch_0_Sense_+_Library_PoolT
ATTCCACGGTCCGAAGTGGGGACAATTTGTATATAGGGAAGATAACAGCGTAGATCTTAAAAGATTGCGTTGACAGTTATTGTTTGTAAATTAA
>Frequency_1_QualityScore_FFHHHHHJJJJJJIIJFGHJIHGGIIJJJIIIGIHHIIJIIJIIJGJJJHHEDBFFFFEEEEEDDDDDDDDDBCDCCDDEDDDDDDDDDDDED4_Mismatch_0_Sense_+_Library_PoolC
ATTCCACGGTCCGAAGTGGGGACAATTTGTATATAGGGAAGATAACAGCGTAGATCTTAAAAGATTGCGTTGACAGTTATTGTTTGTAAATTAA
>Frequency_12_QualityScore_EEGGGGCHIHHHGHGIGIHHFHHFHGIIHGHIHHIEGFFFEEFEEDEDDDDDBACCCCBCCCCCCDCDCCCDBCCCCCCCDCCBCCCCCCABCC_Mismatch_1_Sense_+_Library_PoolT
CAAATTCTTTCCTCGCTGCGATGCCAACGCCCCCCAACTTGATGCCTGCTCCGCCTGCAGCTTAATATATTTCAAATTTTCAAAACAGTAGCCT
>Frequency_12_QualityScore_FEGGGGGIGGGGGHIHIIIHIIIIHIJGHIIIFGHIIIIIIIIHJIIHHIEGHHIHGHFGEDDDCCDDDCDBCCCDDDDDCDBCCCCBCCCDCC_Mismatch_0_Sense_+_Library_PoolT
GAAAATCAAATGATCTGCAACAAGCGGTTGCAAATTCTTTCCTTGCTGCGATGCCAACGCCCCCCAACTTGATGCCTGCTCCGCCTGCAGCTTA
>Frequency_12_QualityScore_EFHHGHHIIIIGIIFGHIIEHHGIJIIFFHIIIIJIGIIIIJIIIIIHFGGFFFFFECDDDCDDDDCBCABCCDCDDEDDCCCCCDDDDDD@CD_Mismatch_0_Sense_+_Library_PoolT
TCCACGGTCCGAAGTGGGGACAATTTGTATATAGGGAAGATAACAGCGTAGATCTTAAAAGATTGCGTTGACAGTTATTGTTTGTAAATTAATT
>Frequency_12_QualityScore_FFHGGHFIIHIHIIIHHGIIHHHIIHIIIIIIHIIHGGGGFFGFEEEEDBACACCCDDCCCDEDEDDEDDDCCDCBCDDCCCCCDCDCCCDCCC_Mismatch_1_Sense_+_Library_PoolT
ATTCTTTCCTCGCTGCGATGCCAACGCCCCCCAACTTGATGCCTGCTCCGCCTGCAGCTTAATATATTTCAAATTTTCAAAACAGTAGCCTGGA
>Frequency_12_QualityScore_FFHHHGHJIJIIJIIJJJJJJJIIJJIIGIIIIHHIJIIIJJIJJIJJIIIFHHHGGGFFEDDDDDCDDDDDDDDDDDDCDDDCBCDDDDDDDC_Mismatch_1_Sense_+_Library_PoolT
AGAAAATCAAATGATCTGCAACAAGCGGTTGCAAATTCTTTCCTCGCTGCGATGCCAACGCCCCCCAACTTGATGCCTGCTCCGCCTGCAGCTT
>Frequency_11_QualityScore_FFHHHHHJJJJJJJJIJJHIGIIIHJIIJJJJJJJIJJJJJGIJIJJIIIHGFEDDDDDDDDCCDDDDDBDDDCBCDDDCDDDDDCDCDCDEEE_Mismatch_1_Sense_+_Library_PoolT
ATGATCTGCAACAAGCGGTTGCAAATTCTTTCCTCGCTGCGATGCCAACGCCCCCCAACTTGATGCCTGCTCCGCCTGCAGCTTAATATATTTC
>Frequency_11_QualityScore_DEGGGHGHHIIIIJGIIIIGGHHHIHHHIIIGFHIIIGHHHGEFGGGEEEDFEDDEDDDDDCBBBAA@BABBCCCBBCCBDCCCCDCDDDCDDD_Mismatch_0_Sense_+_Library_PoolT
TGCCAACGCCCCCCAACTTGATGCCTGCTCCGCCTGCAGCTTAATATATTTCAAATTTTCAAAACAGTAGCCTGGACTGTATATATATTATATT
>Frequency_11_QualityScore_FFHHHGHIJIIIIIJIIIJIIJJJIHJIJIIIHHIIIIJJIJIJHIIIJJJIJJJJIIIJIIIIIIIIHGGFCEEEDCCCCDDDDCDDDEEDDC_Mismatch_0_Sense_+_Library_PoolT
GCAGCTTAATATATTTCAAATTTTCAAAACAGTAGCCTGGACTGTATATATATTATATTCCACGGTCCGAAGTGGGGACAATTTGTATATAGGG
>Frequency_11_QualityScore_FFHHHHHJJJJJJJJJIJJJJIIJJJJIJJJJJIIJJJIJIIIHHHHHHGFFFFFFFEEEEDDDEDDDDCDDDDDCDDEEEEDEEEEEEEEEED_Mismatch_0_Sense_+_Library_PoolT
AACGCCCCCCAACTTGATGCCTGCTCCGCCTGCAGCTTAATATATTTCAAATTTTCAAAACAGTAGCCTGGACTGTATATATATTATATTCCAC
>Frequency_11_QualityScore_EEHHHHHIIJIJJIJHIJGIIIJJHIJIIIJJIIJJJIIIJGIIIIIJJHIIHFEDBCDDDDCDCDDDDCCDDDCCDCDCCDDDCDDDDCEEED_Mismatch_0_Sense_+_Library_PoolT
ATGATCTGCAACAAGCGGTTGCAAATTCTTTCCTTGCTGCGATGCCAACGCCCCCCAACTTGATGCCTGCTCCGCCTGCAGCTTAATATATTTC
>Frequency_11_QualityScore_FFHGHHHJJIJIJGGIIIIHIIHIJIHIJIJJJIIIGIIHIIJIIIIIGFDCDCDDDDDDDDDDDDDDBCBCDCCCDDDCDDDEDDEEEDCCDC_Mismatch_0_Sense_+_Library_PoolT
CTGCAACAAGCGGTTGCAAATTCTTTCCTTGCTGCGATGCCAACGCCCCCCAACTTGATGCCTGCTCCGCCTGCAGCTTAATATATTTCAAATT
>Frequency_10_QualityScore_FFGGHHHJIIIIJJIJIJIJIJJIJIJJJJJJJIJJJJIIIIIIIIIIIIHIHIIIIIIJIIIIIIIHHGFGFEDBCCADDCCCBCBCDDDCDD_Mismatch_0_Sense_+_Library_PoolT
CCGCCTGCAGCTTAATATATTTCAAATTTTCAAAACAGTAGCCTGGACTGTATATATATTATATTCCACGGTCCGAAGTGGGGACAATTTGTAT
>Frequency_10_QualityScore_FFHHHHHJJJJJJJJJJJJJJJJJJJJJJJJIIIIJJJJIIJJIIJJJJJIJJIIIJJJJJJJJJJJJGGGBEFFDDCDCDDDDDDDDDDDDDC_Mismatch_0_Sense_+_Library_PoolT
CAGCTTAATATATTTCAAATTTTCAAAACAGTAGCCTGGACTGTATATATATTATATTCCACGGTCCGAAGTGGGGACAATTTGTATATAGGGA
>Frequency_10_QualityScore_EEGHGHHIIHIIIIIIIIIIIJJHIIIFHIFGIIIIIIHIIIIGGHIIIIIIHHHGHIHGHGGFCDDCECEDEDDDDCDDDCCACDCDDDCCCD_Mismatch_0_Sense_+_Library_PoolT
TGTATATATATTATATTCCACGGTCCGAAGTGGGGACAATTTGTATATAGGGAAGATAACAGCGTAGATCTTAAAAGATTGCGTTGACAGTTAT
>Frequency_10_QualityScore_FFHHHHHJJIJJJIIIIJIJIHIJJJJJHIIIIIHIGGGGGFEFEEDDDDDDDDDDDDEEEEEDEEEDDCCCDEDCCDDDDCDCCDDDCDDDDB_Mismatch_1_Sense_+_Library_PoolT
TTTCCTCGCTGCGATGCCAACGCCCCCCAACTTGATGCCTGCTCCGCCTGCAGCTTAATATATTTCAAATTTTCAAAACAGTAGCCTGGACTGT
>Frequency_10_QualityScore_FFHHHHGIIJJIIJJJJJIIIIJJIJIIJIJIJIIIHHGGFFFEEEEEEEEEEEEEEDBDDDDEDDDDDBDCDDDDDDDDDDCBCDEEEEEEEE_Mismatch_0_Sense_+_Library_PoolT
GCGATGCCAACGCCCCCCAACTTGATGCCTGCTCCGCCTGCAGCTTAATATATTTCAAATTTTCAAAACAGTAGCCTGGACTGTATATATATTA
>Frequency_10_QualityScore_FFHHHHGJJJJJJJJIJJJJIJJJHIJJGHIFHIIIHIIIIIJJGHHHIIIIIIIIHHHHHHHGFEDDCDCDDDDDDDDDDDDDBCDCDDDCDC_Mismatch_0_Sense_+_Library_PoolT
CTGTATATATATTATATTCCACGGTCCGAAGTGGGGACAATTTGTATATAGGGAAGATAACAGCGTAGATCTTAAAAGATTGCGTTGACAGTTA
>Frequency_9_QualityScore_EFHHHGGIIJJJIIIJIIHIHIIHIIIJIIIIHIIIHIIIIIIJHHIIHIIIHGHIHGFHEGHGFFDEEBCEEDDDDEDCDCCBCCCCCDDDCB_Mismatch_0_Sense_+_Library_PoolT
ATTTCAAATTTTCAAAACAGTAGCCTGGACTGTATATATATTATATTCCACGGTCCGAAGTGGGGACAATTTGTATATAGGGAAGATAACAGCG
>Frequency_9_QualityScore_EEHEGGGIIHHIIHHHHIIHIIIHIIIHIIIIIIIIGHIGIIIIIIIIHHHIIIJIIIIJIIHIHIIHHFFFGEEEACCCCCCDBDDDDCCCCD_Mismatch_0_Sense_+_Library_PoolT
GCCTGCAGCTTAATATATTTCAAATTTTCAAAACAGTAGCCTGGACTGTATATATATTATATTCCACGGTCCGAAGTGGGGACAATTTGTATAT
>Frequency_9_QualityScore_FFHHHHHJJIJIJJJJIIIJHIIJHIIGHIJIIHIIIIJJHHIHIIHIIHIIHIIIIGGFFEEDCEDEDDDCDDDDDDDCBCDBCCDCDDEDDC_Mismatch_0_Sense_+_Library_PoolT
ATATATATTATATTCCACGGTCCGAAGTGGGGACAATTTGTATATAGGGAAGATAACAGCGTAGATCTTAAAAGATTGCGTTGACAGTTATTGT
>Frequency_9_QualityScore_FFHHHHHJIJIJJIIJJJJIIIIJJGIIJIJIIJJJJIIJIIIIIIIIGGGGGFFFFEEEEDEDCDDDDDCDDCDDEEEEEEEDEDEEEDEDCC_Mismatch_0_Sense_+_Library_PoolT
CGCCCCCCAACTTGATGCCTGCTCCGCCTGCAGCTTAATATATTTCAAATTTTCAAAACAGTAGCCTGGACTGTATATATATTATATTCCACGG
>Frequency_1_QualityScore_FFHHHHHJJJJJJIIJBEHBFHCHGIIJIIJGIJJJFHGJJJJJJJJJGFHHHHGFFFFFEEEEEEEDDDACDCDEDDEEEEDEECCDCDE@<<_Mismatch_0_Sense_+_Library_PoolC
CGCCCCCCAACTTGATGCCTGCTCCGCCTGCAGCTTAATATATTTCAAATTTTCAAAACAGTAGCCTGGACTGTATATATATTATATTCCACGG
>Frequency_9_QualityScore_FEGGGGHHHIHIIIHIIGHGIJIIIIIIHIIJHIIDEHIIIHHHHHIIFGHHIHGHHHHHFGFFFEEECDCCCDDEDDCBCDCCDCCC@CDDCC_Mismatch_0_Sense_+_Library_PoolT
TGGACTGTATATATATTATATTCCACGGTCCGAAGTGGGGACAATTTGTATATAGGGAAGATAACAGCGTAGATCTTAAAAGATTGCGTTGACA
>Frequency_9_QualityScore_FFHHHHHJJHIJJJJJJIIJJJJJIJJJJJIIIHHHHGGGGEEDDDDDDDDDDDEEEEEEEEEDCDDDDEDDDDDDDDDDDDDDDCDDDDDDDD_Mismatch_1_Sense_+_Library_PoolT
CTCGCTGCGATGCCAACGCCCCCCAACTTGATGCCTGCTCCGCCTGCAGCTTAATATATTTCAAATTTTCAAAACAGTAGCCTGGACTGTATAT
>Frequency_8_QualityScore_DEFFEEGIIIHHIIIIHHIIIIIHGIIIGIHFIIGGGGHGEGFGGFGGFFEDEEEEDDEACDDCCDCDCBB@ACDCCCDDDEEEEDECDDCDCD_Mismatch_0_Sense_+_Library_PoolT
CAACGCCCCCCAACTTGATGCCTGCTCCGCCTGCAGCTTAATATATTTCAAATTTTCAAAACAGTAGCCTGGACTGTATATATATTATATTCCA
>Frequency_8_QualityScore_FEGEFGFIGIHGHIIIIIFHIHHGEGFEGHHHHHGDFFCCEDDDEEDDEDEEEDEDDCCDDDDEDCCCBBCCCCCCDBBCCCCBCCDDDDDDDD_Mismatch_2_Sense_+_Library_PoolT
GCGATGCCAACGCCCCCCAACTTGATGCCTGCTCCGCCTGCAGCTTAATATATTTCAAATTTTCAAAACAGTAGCCTGGACTGTATATATATAT
>Frequency_8_QualityScore_EEGGDCFHIIHGIGGIHHIIGFIGIHHHGFHHHHHIGHHGGDBCCDDCCCCDDDCCCCB?@CABCCDDCBBCCCDDECCCCCCCDCDC@_Mismatch_1_Sense_+_Library_PoolT
GCGGTTGCAAATTCTTTCCTCGCTGCGATGCCAACGCCCCCCAACTTGATGCCTGCTCCGCCTGCAGCTTAATATATTTCAAATTTTCA
>Frequency_8_QualityScore_EEGGHGGIIIEGHIIIIIIIIIJIIGIHHIIIIGHHIIGHIGHGHHHDCCCCCCBCCBBBCCCCA@BAABAACCCCCCCCCDDDEEECBCCCCD_Mismatch_0_Sense_+_Library_PoolT
CAACAAGCGGTTGCAAATTCTTTCCTTGCTGCGATGCCAACGCCCCCCAACTTGATGCCTGCTCCGCCTGCAGCTTAATATATTTCAAATTTTC
>Frequency_8_QualityScore_FFHGGHHJJIJJJGIIJJJJIJHIJJIIIJJJIIJJHIJIIIIIJIHFDECCDDDDDCDDDDDCCDDDCCADDDCDDDDCDDEEDDEEEECCCD_Mismatch_1_Sense_+_Library_PoolT
CTGCAACAAGCGGTTGCAAATTCTTTCCTCGCTGCGATGCCAACGCCCCCCAACTTGATGCCTGCTCCGCCTGCAGCTTAATATATTTCAAATT
>Frequency_8_QualityScore_EEGHGGGIHIIIHGGHIIIIIGIIHIIHGIHHIIIIIIHGGFEEDDEDDEDEEEEEEEEECCDDDDEDCCCCCDCDDCCCBCCCDCBDDDDDCD_Mismatch_0_Sense_+_Library_PoolT
GCTGCGATGCCAACGCCCCCCAACTTGATGCCTGCTCCGCCTGCAGCTTAATATATTTCAAATTTTCAAAACAGTAGCCTGGACTGTATATATA
>Frequency_8_QualityScore_EFHHHGHIIGHHIIIIGIIIHGHJJIIJIIHIIIGGHDGHIIGIIHIIIIGHHHIGGGGGGEEEEEEDDBCACCCEDEDDCBCCCDCCCC@BBC_Mismatch_0_Sense_+_Library_PoolT
CCTGGACTGTATATATATTATATTCCACGGTCCGAAGTGGGGACAATTTGTATATAGGGAAGATAACAGCGTAGATCTTAAAAGATTGCGTTGA
>Frequency_8_QualityScore_FFGGGHHJJJIJJJHIIIJIIIJJIJJJJJJJJIJIJJJHHIGHHIIIIJIJJIJGHHHHHHGGFFEFECEEEEDDDDDCEDEDEDDDDCDDDD_Mismatch_0_Sense_+_Library_PoolT
AGTAGCCTGGACTGTATATATATTATATTCCACGGTCCGAAGTGGGGACAATTTGTATATAGGGAAGATAACAGCGTAGATCTTAAAAGATTGC
>Frequency_8_QualityScore_FFHHHHHJJIJJJJJHIJJJIJJIJIJJJJJJIJJJJJJJJJJJJHIIIJJJJIIJJGIIIJIIIIIIHGHHGGGGFEEEDDBCD@CDDDCCCC_Mismatch_0_Sense_+_Library_PoolT
GCCTGCTCCGCCTGCAGCTTAATATATTTCAAATTTTCAAAACAGTAGCCTGGACTGTATATATATTATATTCCACGGTCCGAAGTGGGGACAA
>Frequency_8_QualityScore_EEGFGGGIIIJJIIIIJHGHBFHIIHIIHIJIJGIIIIIHHIIIIHIIGIIIHGGHFEEFFEEBDCDCCACCB@CCCDDCCCCDDDBCDDCEBD_Mismatch_0_Sense_+_Library_PoolT
TTATATTCCACGGTCCGAAGTGGGGACAATTTGTATATAGGGAAGATAACAGCGTAGATCTTAAAAGATTGCGTTGACAGTTATTGTTTGTAAA
>Frequency_8_QualityScore_FFHHHHHJJJJJJJJIIJJJJJJHIJJHIJJJJJJJJJJJJJJJJJIJIJJJHHIFHHHHFGFEFEEEDDDDEEDDDDCCCDDCDDDDDCDDCE_Mismatch_0_Sense_+_Library_PoolT
AAATTTTCAAAACAGTAGCCTGGACTGTATATATATTATATTCCACGGTCCGAAGTGGGGACAATTTGTATATAGGGAAGATAACAGCGTAGAT
>Frequency_8_QualityScore_EEHGFHGIIIJIIJHIIIIIHGIJJIIIHGIIIIIIIHIHIHGIIIGHIIIIIIIJIIGIIGHHIGHGIEFEEDBDD?CCACACDDDCDCDDDD_Mismatch_0_Sense_+_Library_PoolT
CTGCAGCTTAATATATTTCAAATTTTCAAAACAGTAGCCTGGACTGTATATATATTATATTCCACGGTCCGAAGTGGGGACAATTTGTATATAG
>Frequency_7_QualityScore_FEHHHHHJJJJJJJJIJJIJJIHIIJIHIGHIIIIIIIJJJJHHIHIIIIIIIIJIHHHHGGFEDDCEDDDEDDDDCDDDDDCDDDDDDCDCDD_Mismatch_0_Sense_+_Library_PoolT
GTATATATATTATATTCCACGGTCCGAAGTGGGGACAATTTGTATATAGGGAAGATAACAGCGTAGATCTTAAAAGATTGCGTTGACAGTTATT
>Frequency_7_QualityScore_FEFGHGGIIIJIHIIIIIGHIIIIGHHIIHIJIIIIJIIHIIHIJJIIFGGHHHIHHHHICFGFFGHHHEFGGFGGGFEDA@BCCBCB;@@BCC_Mismatch_0_Sense_+_Library_PoolT
GATGCCTGCTCCGCCTGCAGCTTAATATATTTCAAATTTTCAAAACAGTAGCCTGGACTGTATATATATTATATTCCACGGTCCGAAGTGGGGA
>Frequency_7_QualityScore_EFGHHHFHJIHIIIGHIIHGIDGHIHGHIGIIIIFFHHHHHHHHHIIIIIHGHHFFEDCDDEDDCCCCBBCCCCACDCDDCABCDBBABCDCDD_Mismatch_0_Sense_+_Library_PoolT
ATTATATTCCACGGTCCGAAGTGGGGACAATTTGTATATAGGGAAGATAACAGCGTAGATCTTAAAAGATTGCGTTGACAGTTATTGTTTGTAA
>Frequency_7_QualityScore_FFHHHHHJIIJIIIJJJJIIIIIIFIIJJIJJJJJIJJJJIGIIJIJIIIJIIIHIIIJIJIIIJIHFGEGGGGGGFFFFFFEEDDDCDDCBCC_Mismatch_0_Sense_+_Library_PoolT
CAACTTGATGCCTGCTCCGCCTGCAGCTTAATATATTTCAAATTTTCAAAACAGTAGCCTGGACTGTATATATATTATATTCCACGGTCCGAAG
>Frequency_7_QualityScore_FFHHGHHJIJHHIIHIIJIIJJIJJJJJIFHIJJJIJJJJIJJJIIIIIIIJGHIHHHGGGEEDDDDBC@CDD?CDCDDDDDDDCBCCCDCCDD_Mismatch_0_Sense_+_Library_PoolT
CAGAAAATCAAATGATCTGCAACAAGCGGTTGCAAATTCTTTCCTTGCTGCGATGCCAACGCCCCCCAACTTGATGCCTGCTCCGCCTGCAGCT
>Frequency_7_QualityScore_FFHHHHHIJJJIJIJIIJIIIIIJGHIIJJGHIIIIIIIJIIJIJIIHIIIIHHGFGGGFDEEEEEEDDACDCDDEEEEDEEEEEEEED@CBBC_Mismatch_0_Sense_+_Library_PoolT
GCCCCCCAACTTGATGCCTGCTCCGCCTGCAGCTTAATATATTTCAAATTTTCAAAACAGTAGCCTGGACTGTATATATATTATATTCCACGGT
>Frequency_7_QualityScore_FEHGHHHJJIGHHHIIIHIJHHIIIJIJJJIIIIIHFHCFHHIIIIHIIIJGGGHHIHHGGGFCEEDEDDDDBDCCEDEDBBBCDDDDCCC@CC_Mismatch_0_Sense_+_Library_PoolT
GCCTGGACTGTATATATATTATATTCCACGGTCCGAAGTGGGGACAATTTGTATATAGGGAAGATAACAGCGTAGATCTTAAAAGATTGCGTTG
>Frequency_7_QualityScore_FFHHHGGIIIIIIHIJJJJJHHIIHHHIIIIIIJJIJGHGGGFDEFEDCDDEEDEEEEDCDDDDDEDD@@AABCDCCDCBCCDCDCDDDEDDDD_Mismatch_0_Sense_+_Library_PoolT
CTGCGATGCCAACGCCCCCCAACTTGATGCCTGCTCCGCCTGCAGCTTAATATATTTCAAATTTTCAAAACAGTAGCCTGGACTGTATATATAT
>Frequency_1_QualityScore_FFHHHHGJIJJJJJJJJJJJJJJJJGIIJJJJJJIIJJHHFFFFFEEDCCEEEDEFFFEDDDDDDDDDCDABDDDDDDDDDDDDDDEEADDDED_Mismatch_0_Sense_+_Library_PoolC
CTGCGATGCCAACGCCCCCCAACTTGATGCCTGCTCCGCCTGCAGCTTAATATATTTCAAATTTTCAAAACAGTAGCCTGGACTGTATATATAT
>Frequency_7_QualityScore_EDGDGGFHIIIIIIHIIIJJFIIIGHHIIHIIIIIJGHIHHGHGGGGGEEEFDCCCBCBBCCCCCDDDCCDEEDCBCCDDEDCC@BAACCCACC_Mismatch_0_Sense_+_Library_PoolT
CAAATTCTTTCCTTGCTGCGATGCCAACGCCCCCCAACTTGATGCCTGCTCCGCCTGCAGCTTAATATATTTCAAATTTTCAAAACAGTAGCCT
>Frequency_7_QualityScore_EEFFGHGIIIHIHIIIIFFGHIHFIIGHHIIHHIIIIHHIHIIHHIIIGGEFEBCDCCBCCBBABBDDCBCBB@BBCCCDDCDCDDDCCDCCDE_Mismatch_1_Sense_+_Library_PoolT
TGATCTGCAACAAGCGGTTGCAAATTCTTTCCTCGCTGCGATGCCAACGCCCCCCAACTTGATGCCTGCTCCGCCTGCAGCTTAATATATTTCA
>Frequency_7_QualityScore_FFHHHHGHIIJJJJIJJGIIIHHIHFFHIIIIHIIIJJHHHIIIIIIHHIIIHHIIIGHFFDCDEDEDDCCCCDDDDCBDDDDDDBCDECDBCD_Mismatch_0_Sense_+_Library_PoolT
ATATATTATATTCCACGGTCCGAAGTGGGGACAATTTGTATATAGGGAAGATAACAGCGTAGATCTTAAAAGATTGCGTTGACAGTTATTGTTT
>Frequency_7_QualityScore_FFHHHGHIJJIHIJJJJJJJIGHIIHIJCHIGIJIIIIIIIHHIGIIJIIHIIIIIIHHGGGCDBCEDDDDDDDCCDDDDC@BCBCDDBDBDBD_Mismatch_0_Sense_+_Library_PoolT
TATATATATTATATTCCACGGTCCGAAGTGGGGACAATTTGTATATAGGGAAGATAACAGCGTAGATCTTAAAAGATTGCGTTGACAGTTATTG
>Frequency_7_QualityScore_EFHHHHHJIJJJJIJJJJIJJIHJIIIIGHIJIIIIJJIJJJJJJJJJJHIIIJJIJIIIIIHGGGDFFEDDACCEDDDDDDDDEDCCDDCCDD_Mismatch_0_Sense_+_Library_PoolT
TAATATATTTCAAATTTTCAAAACAGTAGCCTGGACTGTATATATATTATATTCCACGGTCCGAAGTGGGGACAATTTGTATATAGGGAAGATA
>Frequency_7_QualityScore_FFHHHHHJJJJJJJJJJJJJJJJJJJJJHJJJJJJJJJJJIIFEEEEEEDEDDDDDDDDDDDDDDDDDDDDDDDEEDEEEEEDCDDDDED_Mismatch_0_Sense_+_Library_PoolT
AGCGGTTGCAAATTCTTTCCTTGCTGCGATGCCAACGCCCCCCAACTTGATGCCTGCTCCGCCTGCAGCTTAATATATTTCAAATTTTCA
>Frequency_7_QualityScore_EEHHHHHIJIGIIIHIIHHFFGHHHHHHIIIIIHIHGFIIIGIHHGECACCBCCCCCBCBBCCCBAABB?ABCBCACCDDECDEEDEABBCDDD_Mismatch_1_Sense_+_Library_PoolT
CAACAAGCGGTTGCAAATTCTTTCCTCGCTGCGATGCCAACGCCCCCCAACTTGATGCCTGCTCCGCCTGCAGCTTAATATATTTCAAATTTTC
>Frequency_7_QualityScore_FFHHHHHJJJJJIJJJJJJJJJJJJJJJJJJJJJJJJIIJGHJJJIIJGIJJJGIIGIHHHHGFFFFFECEEEDCDDCECEDEDDDDDDDDDD@_Mismatch_0_Sense_+_Library_PoolT
TAGCCTGGACTGTATATATATTATATTCCACGGTCCGAAGTGGGGACAATTTGTATATAGGGAAGATAACAGCGTAGATCTTAAAAGATTGCGT
>Frequency_7_QualityScore_FFGGGFGIHGIHIIIFGHIIIIHHIHIIIIHHIJHHIHIIGHGEGHIHFFGGHHHFFGFFEEEEECDDCACDDCCCDCCDBCCDDCBB@CACCD_Mismatch_0_Sense_+_Library_PoolT
CAGTAGCCTGGACTGTATATATATTATATTCCACGGTCCGAAGTGGGGACAATTTGTATATAGGGAAGATAACAGCGTAGATCTTAAAAGATTG
>Frequency_7_QualityScore_FFHHGHHHIIIJJJIJIHHIIFFFFFFFEEDEEEEEBCCBBBC?BBCCCDCDDEDDDCDDBBCCCD@CCCDCCBCCBBBCCACCDDBACCACDD_Mismatch_1_Sense_+_Library_PoolT
ATTTCGGAGGCGGGCAGAAAATCAAATGATCTGCAACAAGCGGTTGCAAATTCTTTCCTCGCTGCGATGCCAACGCCCCCCAACTTGATGCCTG
>Frequency_7_QualityScore_FFHGHGHJJJJHIIIIJHIJJJIJIJJHJJJJJJIJJJJJJJIJJJJHIJIJJJIIIJJHIIJJJIIIIGHHHGGHGGFEDDDCBBC@CDCCBB_Mismatch_0_Sense_+_Library_PoolT
ATGCCTGCTCCGCCTGCAGCTTAATATATTTCAAATTTTCAAAACAGTAGCCTGGACTGTATATATATTATATTCCACGGTCCGAAGTGGGGAC
>Frequency_6_QualityScore_FFHGHHHJIIIIIJGIIIJIIIIIHIJJJJJHIJIJJJJIJIJJHIIIJJJIIIJJHHHHIJIHIJJIIHHIGHHGFFFDDBBC@CCCDBBCAD_Mismatch_0_Sense_+_Library_PoolT
CCTGCTCCGCCTGCAGCTTAATATATTTCAAATTTTCAAAACAGTAGCCTGGACTGTATATATATTATATTCCACGGTCCGAAGTGGGGACAAT
>Frequency_6_QualityScore_FFHHHHHJJJJJJJJJJJIIJJIIIJJJJJIJJJIIJIJJIJJJIIIJJJJJJIIIJJIHIIDGGHGEEDCDEEEDEDEEDDDDCBCBDCCCDD_Mismatch_0_Sense_+_Library_PoolT
ATATTTCAAATTTTCAAAACAGTAGCCTGGACTGTATATATATTATATTCCACGGTCCGAAGTGGGGACAATTTGTATATAGGGAAGATAACAG
>Frequency_6_QualityScore_FFGHHFHIJIIFIIGIIIHHHIIEIIHIHHHDFGGHHIIIGGDDDDDBBACDDDDCCCDCA>AABC?ABCCDDDDDCDEEDDDCCCCDEC_Mismatch_1_Sense_+_Library_PoolT
AGCGGTTGCAAATTCTTTCCTCGCTGCGATGCCAACGCCCCCCAACTTGATGCCTGCTCCGCCTGCAGCTTAATATATTTCAAATTTTCA
>Frequency_6_QualityScore_FFHHHHHIJJJJJJJJJJJJJJJHJIJIIJJIIJGHIJJJIIIJJJIHHIIIHIIIIHGGGGGFFFEDDBCDEDEDEEDDDDDDDDDBDCDDDD_Mismatch_0_Sense_+_Library_PoolT
GGACTGTATATATATTATATTCCACGGTCCGAAGTGGGGACAATTTGTATATAGGGAAGATAACAGCGTAGATCTTAAAAGATTGCGTTGACAG
>Frequency_6_QualityScore_FFHGHGGGHHIIHIIIIIIHHHHIGIIJJJJJJJJIIIIIIIJIIFGDGHGIHHHFGGGGCEEEEFFEEEDCCCDCDDDCCCCDCEDEDE_Mismatch_0_Sense_+_Library_PoolT
AAAACAGTAGCCTGGACTGTATATATATTATATTCCACGGTCCGAAGTGGGGACAATTTGTATATAGGGAAGATAACAGCGTAGATCTTA
>Frequency_6_QualityScore_FFHHHHHJJJJJJJJJJJJJJJJJJJJJIJJJJJJJJIIJJJJJJJJIIIJJJIJJJJJJJJHIIEHGHEFCDDEDDDDEEDEEDDDCCCCCDD_Mismatch_1_Sense_+_Library_PoolT
AATATATTTCAAATTTTCAAAACAATAGCCTGGACTGTATATATATTATATTCCACGGTCCGAAGTGGGGACAATTTGTATATAGGGAAGATAA
>Frequency_6_QualityScore_FFHHHHHJJJJGIIIIJIHIIIIIIIIIJJJHHIIJIIICGHHIIIIIIHHIFGHGHGGGFFEEEEEEEDDECACCDEDEDEEDDCCCCCCB@B_Mismatch_0_Sense_+_Library_PoolT
AGCCTGGACTGTATATATATTATATTCCACGGTCCGAAGTGGGGACAATTTGTATATAGGGAAGATAACAGCGTAGATCTTAAAAGATTGCGTT
>Frequency_6_QualityScore_FFHFHHGJIJJJIIIIIIJIIIIIHIEHHIIJIJIJJIHHFEDEDDEDDCDDDDDDDDDDDDDDBCDCCCCCDEDEEEEDD>CDDDEDCCCCCC_Mismatch_1_Sense_+_Library_PoolT
CGGTTGCAAATTCTTTCCTCGCTGCGATGCCAACGCCCCCCAACTTGATGCCTGCTCCGCCTGCAGCTTAATATATTTCAAATTTTCAAAACAG
>Frequency_6_QualityScore_FFHHHHHIJJJJJJJJJJJIJJJJIJJJJJJJJJJJJIIJJJJJIGIIJHIIIJJIIJJIJIIIIIIIIGGGFEDCDACDDDDCCCDDDDDDDC_Mismatch_0_Sense_+_Library_PoolT
CGCCTGCAGCTTAATATATTTCAAATTTTCAAAACAGTAGCCTGGACTGTATATATATTATATTCCACGGTCCGAAGTGGGGACAATTTGTATA
>Frequency_6_QualityScore_EEGHGHGIIIJIIIIFGHHIHIIIHGIHHGIIIHIIIHDHHIIHIIGGGGCCCABCDCCCCCCDCCDDCCACBCDDBCDCDCDDDDCDDDDEB?_Mismatch_1_Sense_+_Library_PoolT
ATCTGCAACAAGCGGTTGCAAATTCTTTCCTCGCTGCGATGCCAACGCCCCCCAACTTGATGCCTGCTCCGCCTGCAGCTTAATATATTTCAAA
>Frequency_6_QualityScore_FFHHHHHJIIIIIIIIIIIJIJIIIJJJJJJJIJIJJIJJIJJJIHIIIJIIIHIIJHIIIIIIIIIIIGFGEGFFFEEEEDBBC?CCCDBBCB_Mismatch_1_Sense_+_Library_PoolT
GCCTGCTCCGCCTGCAGCTTAATATATTTCAAATTTTCAAAACAGTAGCCTGGACTGTATATATATTATATTCCACTGTCCGAAGTGGGGACAA
>Frequency_6_QualityScore_FFHHHGHJJJJJJJIJJHIJJIIJIIIIIJIIIIIJJIHIIIHHIIIIIIJIIIIIJIIHJHIHIJIGCBDFEFDCCDBDDDDDDDCDDCDCCA_Mismatch_0_Sense_+_Library_PoolT
AGCTTAATATATTTCAAATTTTCAAAACAGTAGCCTGGACTGTATATATATTATATTCCACGGTCCGAAGTGGGGACAATTTGTATATAGGGAA
>Frequency_6_QualityScore_EFHGGHHIIIIJJIIIIIIHIIIIHIIIHHIJIGIIIIIIHIHIIIHIHIIIIHFFGECDGCEGGECCDCCBCDDCDCDDCCCDBBACABDCCC_Mismatch_0_Sense_+_Library_PoolT
TATTTCAAATTTTCAAAACAGTAGCCTGGACTGTATATATATTATATTCCACGGTCCGAAGTGGGGACAATTTGTATATAGGGAAGATAACAGC
>Frequency_6_QualityScore_FFGFGHFIIIIIIIHJIIIHIJIIIIHIIIIIIIDGIIIGIIHIIIIHIJIHHIHJHIIIIIIIJIIGFFHGGGFEBBC>BACCCAC?CCDDCC_Mismatch_0_Sense_+_Library_PoolT
TCCGCCTGCAGCTTAATATATTTCAAATTTTCAAAACAGTAGCCTGGACTGTATATATATTATATTCCACGGTCCGAAGTGGGGACAATTTGTA
>Frequency_6_QualityScore_FFHHHHHJJJJJJJJJJJJJIJJJJJJIIJJJJIIIIJJJIIIJJHIIIIJJJJJIJIJJJIJJIJIIIFFGGCEEFDDDDBDDDDDEDDEEDD_Mismatch_0_Sense_+_Library_PoolT
TGCAGCTTAATATATTTCAAATTTTCAAAACAGTAGCCTGGACTGTATATATATTATATTCCACGGTCCGAAGTGGGGACAATTTGTATATAGG
>Frequency_5_QualityScore_FFHHHHHJJJJHHIIJJIJIIJJJJJJJJJJJJJHIJJJIJJIJIGGFDDDDDDDDDDDDDDDDDDDDD?CDCCDDDDDDEEDDEEEEDDDDDD_Mismatch_1_Sense_+_Library_PoolT
GCAACAAGCGGTTGCAAATTCTTTCCTCGCTGCGATGCCAACGCCCCCCAACTTGATGCCTGCTCCGCCTGCAGCTTAATATATTTCAAATTTT
>Frequency_5_QualityScore_FFHHHHHJJJIIJIIIJIJHIIJHIIJJJJJIJJJIJJJIIJIJJJJJEFGDHHIIIHHHHHGFCEEFFECDDDDDCDDDDDDDDCDDCEDDCC_Mismatch_0_Sense_+_Library_PoolT
TTTCAAAACAGTAGCCTGGACTGTATATATATTATATTCCACGGTCCGAAGTGGGGACAATTTGTATATAGGGAAGATAACAGCGTAGATCTTA
>Frequency_5_QualityScore_DEEFHEGHIIHIHGIGHHHGHHADHHHHIIIHGHHCGHGIHHGFFGHIHIHHHFGDCCCCEECDDDDDCCCDABA@A@BDDDBCCEDDCCBDCD_Mismatch_0_Sense_+_Library_PoolT
TATTATATTCCACGGTCCGAAGTGGGGACAATTTGTATATAGGGAAGATAACAGCGTAGATCTTAAAAGATTGCGTTGACAGTTATTGTTTGTA
>Frequency_5_QualityScore_FFGHHHGGHHIIJJHHIJHIIIJIHIIIIIJIJHIHIJIJIIIIIHIIIIIIIIHIHGHFHGFGGHDEFEDFFFEFFFEFFEDEDCCCDDCABC_Mismatch_1_Sense_+_Library_PoolT
CAACTTGATGCCTGCTCCGCCTGCAGCTTAATATATTTCAAATTTTCAAAACAATAGCCTGGACTGTATATATATTATATTCCACGGTCCGAAG
>Frequency_5_QualityScore_FFHHHHHJJJJJJJJIHIJJIJJJJJJJIGIIIIIJIHIIIIJJJJJJJJJJJJJJJJJJIIIHHGEFDACDDDCBCDDDDDCDDEEDDCCDCD_Mismatch_0_Sense_+_Library_PoolT
GCTTAATATATTTCAAATTTTCAAAACAGTAGCCTGGACTGTATATATATTATATTCCACGGTCCGAAGTGGGGACAATTTGTATATAGGGAAG
>Frequency_5_QualityScore_FFHHHHGJIIIJJIJJIJJJIIIJJIJJJJIJJJJJJJJJJJIJJHIIGHIIJIHIGGHGGFFEFEEEEDEDCDDDDDDDDDDDDDEDEDD_Mismatch_0_Sense_+_Library_PoolT
CAAAACAGTAGCCTGGACTGTATATATATTATATTCCACGGTCCGAAGTGGGGACAATTTGTATATAGGGAAGATAACAGCGTAGATCTTA
>Frequency_5_QualityScore_FEGGBFFIIIHHIIGFIDFGGGGHGHGEHIFHIHGHEHHEHIHIIGIGGCGDFFCEFFFD?DCDBBCCAAACCBCCDBCADDDCBCCBEBACDC_Mismatch_0_Sense_+_Library_PoolT
TATTCCACGGTCCGAAGTGGGGACAATTTGTATATAGGGAAGATAACAGCGTAGATCTTAAAAGATTGCGTTGACAGTTATTGTTTGTAAATTA
>Frequency_5_QualityScore_EFBGGFGIFEDHIIHHGGGHGEDGHIICDEHIHIHIIHGDHHIIFGHGHHIIHHHCGHGFEDFGDFFGGFGEFGFEFFD@BCDCCCBAB@AB>B_Mismatch_0_Sense_+_Library_PoolT
ACTTGATGCCTGCTCCGCCTGCAGCTTAATATATTTCAAATTTTCAAAACAGTAGCCTGGACTGTATATATATTATATTCCACGGTCCGAAGTG
>Frequency_5_QualityScore_FFHHHHHIJJJJJIIJIJIHHIJJIIIJJJIIIIIIGHHGFFFFFEEEFFEEEDEEDDDDDDDDCDDDCBCCCCDDCCBDEEEEEEEEEEEEEE_Mismatch_1_Sense_+_Library_PoolT
GCCAACGCCCCCCAACTTGATGCCTGCTCCGCCTGCAGCTTAATATATTTCAAATTTTCAAAACAATAGCCTGGACTGTATATATATTATATTC
>Frequency_5_QualityScore_FFHHGHHIIIIGIIIIIIIHIIDGIFGHFHHIIHIIHHHIIJHHGBFGHIHHGBEFFFFFEEEEECCDDABDDDDEDEEEEDEEDDDCCBBCBC_Mismatch_0_Sense_+_Library_PoolT
CCCCCAACTTGATGCCTGCTCCGCCTGCAGCTTAATATATTTCAAATTTTCAAAACAGTAGCCTGGACTGTATATATATTATATTCCACGGTCC
>Frequency_5_QualityScore_FFGHHHGJJJJIIIIHHIIJIJJGIIHHIHIJJIIJJJJIJJIIIIIJIIIFFFGGGFFFEDEEEEDDDCCCDDEFEEEEFEEDEEDDDDABBA_Mismatch_0_Sense_+_Library_PoolT
CCCCCCAACTTGATGCCTGCTCCGCCTGCAGCTTAATATATTTCAAATTTTCAAAACAGTAGCCTGGACTGTATATATATTATATTCCACGGTC
>Frequency_5_QualityScore_EFHFHGHJJIIJGHHHIIIIJJIHIGHIIJIHFHIHIHIHIHIHIHGGGGFGFGE?DEDDDCCBCDBBC=@BCDDCCDBCCDDDDCCABCCDCB_Mismatch_1_Sense_+_Library_PoolT
GGGCAGAAAATCAAATGATCTGCAACAAGCGGTTGCAAATTCTTTCCTCGCTGCGATGCCAACGCCCCCCAACTTGATGCCTGCTCCGCCTGCA
>Frequency_5_QualityScore_FFHHHHHJJJJJJJJJJJJJIJIIJJHIJJJJJJJJJJJJJJJIJJJIIJJIJJJJHIIJJJJIHHHHFEFFFFFFFFEFDEEFEEDDDDDDDB_Mismatch_0_Sense_+_Library_PoolT
CCCAACTTGATGCCTGCTCCGCCTGCAGCTTAATATATTTCAAATTTTCAAAACAGTAGCCTGGACTGTATATATATTATATTCCACGGTCCGA
>Frequency_5_QualityScore_FFHHHHHJJJIIJJIIIJJJJJIJJJIJJJJJJJJJJIJJJJJJJJIJIIJGIIDGHHHGGFFEEEEDEACDEDDDDDDDDDDDDDDDCDDDED_Mismatch_0_Sense_+_Library_PoolT
AATTTTCAAAACAGTAGCCTGGACTGTATATATATTATATTCCACGGTCCGAAGTGGGGACAATTTGTATATAGGGAAGATAACAGCGTAGATC
>Frequency_5_QualityScore_EFHHHGHJIIJJJJJIJJIJJGIJJJIIIJIIGHIIJIFHIHHGFHGGEFFFFFEDEDEEEDDBDDCDBACDDDDDDDDDCDDEEDDDEEEEEE_Mismatch_0_Sense_+_Library_PoolT
ATGCCAACGCCCCCCAACTTGATGCCTGCTCCGCCTGCAGCTTAATATATTTCAAATTTTCAAAACAGTAGCCTGGACTGTATATATATTATAT
>Frequency_5_QualityScore_FFGHGGFIIJIIJJIHHHHGGIHHHGGIGHGIHJHGFIIHIGHHHIIHHFCDDDFCFGDGFGCDEEEDE@CD@BCADEDCEDCBBB@?@B@A?=_Mismatch_0_Sense_+_Library_PoolT
CCAACTTGATGCCTGCTCCGCCTGCAGCTTAATATATTTCAAATTTTCAAAACAGTAGCCTGGACTGTATATATATTATATTCCACGGTCCGAA
>Frequency_5_QualityScore_FFHFFFHHHIIJJIGGIIIJHGEHIHIIJHHIIIIHIIIHHGEGGECDDCCDBAABCCCDDECEEDEE>?@BCDDCBCBBCDCECDCDDAABDD_Mismatch_0_Sense_+_Library_PoolT
CTTTCCTTGCTGCGATGCCAACGCCCCCCAACTTGATGCCTGCTCCGCCTGCAGCTTAATATATTTCAAATTTTCAAAACAGTAGCCTGGACTG
>Frequency_5_QualityScore_DEGHHGHIIIJJHHIJGHIDGHJIEHIGIJJJFHHIIIJJIIIIJIIIIIIIIFEEDEEFEEDDDCBDDBCCBCDCDDDBCDEDDDDDDCDDED_Mismatch_0_Sense_+_Library_PoolT
TATATTCCACGGTCCGAAGTGGGGACAATTTGTATATAGGGAAGATAACAGCGTAGATCTTAAAAGATTGCGTTGACAGTTATTGTTTGTAAAT
>Frequency_5_QualityScore_FFHHHHHIJJIJJIJJIHIIIIIIIJJIIJJJJJJJJJIJJJHIIFGHIIIJIIIHHHFGHGGFFFFED@BDEDDDDDCACDCEDEDDDDDDCD_Mismatch_0_Sense_+_Library_PoolT
AACAGTAGCCTGGACTGTATATATATTATATTCCACGGTCCGAAGTGGGGACAATTTGTATATAGGGAAGATAACAGCGTAGATCTTAAAAGAT
>Frequency_5_QualityScore_EEGGHHHJHIIHIIIIIGIHIIHHIHIIIHHHHGHHHIGHHGHGGGGFDCBAACD@?CCCCCDDEBCEEDCCBCCDCDBBBBCCCCCBBCCCAC_Mismatch_0_Sense_+_Library_PoolT
ATTCTTTCCTTGCTGCGATGCCAACGCCCCCCAACTTGATGCCTGCTCCGCCTGCAGCTTAATATATTTCAAATTTTCAAAACAGTAGCCTGGA
>Frequency_5_QualityScore_EFHHHHHJJJIJIIIJHHIJJIJJIJJJJJIIIIIJJJJIIIJJIJIIIIIJJJHIIJGGIIIIIHHHHGGGGGFGGDDDDDDCAC?CCBDCBD_Mismatch_0_Sense_+_Library_PoolT
TGCCTGCTCCGCCTGCAGCTTAATATATTTCAAATTTTCAAAACAGTAGCCTGGACTGTATATATATTATATTCCACGGTCCGAAGTGGGGACA
>Frequency_5_QualityScore_FFHHHHHJIIIIIHGIIIJJIIJJJIHIIIJIJHIIIIIIHHHGGGGGFFGEFFEEDEDDDDDDBCDCDCBDBCDDDDDEDEDEDEDDEEEDCC_Mismatch_1_Sense_+_Library_PoolT
CGCCCCCCAACTTGATGCCTGCTCCGCCTGCAGCTTAATATATTTCAAATTTTCAAAACAATAGCCTGGACTGTATATATATTATATTCCACGG
>Frequency_5_QualityScore_FFGHHGHIJJJIJJHIJJHIIIJJJIIJIJJJJJJJJIJIIIIGHIFHHIJIIHHHHHGGFFEEEFEEEDBCDDDDDDDDCCDCEDEDD_Mismatch_0_Sense_+_Library_PoolT
AAACAGTAGCCTGGACTGTATATATATTATATTCCACGGTCCGAAGTGGGGACAATTTGTATATAGGGAAGATAACAGCGTAGATCTTA
>Frequency_5_QualityScore_EFGHHHGIJIIHIJIIIJIHIIIIIIEHIJIIGIJIIIIIHIIIIIJIIDGGHFGGFFEDCDDDCBDDDBCDDDDDDDDDCDACDDDCCDDDBC_Mismatch_1_Sense_+_Library_PoolT
AAAATCAAATGATCTGCAACAAGCGGTTGCAAATTCTTTCCTCGCTGCGATGCCAACGCCCCCCAACTTGATGCCTGCTCCGCCTGCAGCTTAA
>Frequency_5_QualityScore_FFHHHHHJJJJJJJJJIIIIIJJJIIJJIJJIJJIIHGHHGGFFFEEECDCDDDDDDDDCDEEFEEEDEDDDDDDDEDDCDDDDDDDCDDCCDD_Mismatch_1_Sense_+_Library_PoolT
TTCTTTCCTCGCTGCGATGCCAACGCCCCCCAACTTGATGCCTGCTCCGCCTGCAGCTTAATATATTTCAAATTTTCAAAACAGTAGCCTGGAC
>Frequency_4_QualityScore_EFHHHHHJJJJJJIJJJJJJJJJIIJIJJJJJJHIIJIJJIJJIIJJIIIIJJIGIIJIIICGGHGEEEDEEEEDEDEEEDDCDDCDDDDDDDC_Mismatch_1_Sense_+_Library_PoolT
TATTTCAAATTTTCAAAACAATAGCCTGGACTGTATATATATTATATTCCACGGTCCGAAGTGGGGACAATTTGTATATAGGGAAGATAACAGC
>Frequency_4_QualityScore_EFHHHHHJJJJJJIIJJJJJJHIIIHIJJJJJJJJJJJJJJJIJJJJJJJGFIFGIJIIGHEFFFFEEEECEEEDDDCDDDCDDDCDCDDCDDD_Mismatch_0_Sense_+_Library_PoolT
ATTTTCAAAACAGTAGCCTGGACTGTATATATATTATATTCCACGGTCCGAAGTGGGGACAATTTGTATATAGGGAAGATAACAGCGTAGATCT
>Frequency_4_QualityScore_FFHHGGHJJHIJJJJIJIIJIJHIHIJIJJIJEHIGGHIJIJIIGECCCCDDDDDCDDDDDDDDAABACABCDCDDDEEEEBCCEEDBCDCCDC_Mismatch_1_Sense_+_Library_PoolT
AACAAGCGGTTGCAAATTCTTTCCTCGCTGCGATGCCAACGCCCCCCAACTTGATGCCTGCTCCGCCTGCAGCTTAATATATTTCAAATTTTCA
>Frequency_4_QualityScore_EDEGFEGIFIGHCHHHIIEFGIHIIFGGHEGGFGDEGGGGEDCCBA@@@BCBCCCBDD>CCCDBC=>@==AAC=AA?A@BAC@=A?@ACA?BCC_Mismatch_1_Sense_+_Library_PoolT
CCTCGCTGCGATGCCAACGCCCCCCAACTTGATGCCTGCTCCGCCTGCAGCTTAATATATTTCAAATTTTCAAAACAGTAGCCTGGACTGTATA
>Frequency_4_QualityScore_EEEGHGGIIIJJJJJIIIICHIHIGHIAFGGIJIIHHHIIFHHGGGFFFCDBCCCBBBDDDDCCDCEEEDECDCCCDCDECDDCCCCCDDCACC_Mismatch_0_Sense_+_Library_PoolT
AAATTCTTTCCTTGCTGCGATGCCAACGCCCCCCAACTTGATGCCTGCTCCGCCTGCAGCTTAATATATTTCAAATTTTCAAAACAGTAGCCTG
>Frequency_4_QualityScore_EFHHHGHIJIJIIIIIIIIIIIIIIIJJIJJIIIIIIGGHGHGEFFFFEEDDCCDCCCACCDCDEEDCECBCCC@CCDDDBCCDBCDCDCCCDC_Mismatch_1_Sense_+_Library_PoolT
AAATTCTTTCCTCGCTGCGATGCCAACGCCCCCCAACTTGATGCCTGCTCCGCCTGCAGCTTAATATATTTCAAATTTTCAAAACAGTAGCCTG
>Frequency_4_QualityScore_FFHHHHHJGIJJJJIIJIJIIIIIIIIJJJIGIJIJJJJIIJJHGCCDDCDDCDDDDDDDDDDDDDDDDDDCDDCCCDECEEEEDCBDCCDEDD_Mismatch_1_Sense_+_Library_PoolT
ACAAGCGGTTGCAAATTCTTTCCTCGCTGCGATGCCAACGCCCCCCAACTTGATGCCTGCTCCGCCTGCAGCTTAATATATTTCAAATTTTCAA
>Frequency_4_QualityScore_EEFCEEDGCF>CGFHABEGI?<?A?ADGEFEFEAABC@BBACCCBCACDCCCBCBBCCCA<??=AAA?:;??@AB>=>;?BACACCA=@BAC@>_Mismatch_0_Sense_+_Library_PoolT
GAGGCGGGCAGAAAATCAAATGATCTGCAACAAGCGGTTGCAAATTCTTTCCTTGCTGCGATGCCAACGCCCCCCAACTTGATGCCTGCTCCGC
>Frequency_4_QualityScore_FFHHHHHJJJJJHIJJIJIIJJJJJJJJJJJJJJJJJJJJJJJIJJJJJJIIJJJJIJJJHHIIIIIHHGGGGGGGFFEEDDDDCBCC>CDCDD_Mismatch_1_Sense_+_Library_PoolT
GATGCCTGCTCCGCCTGCAGCTTAATATATTTCAAATTTTCAAAACAATAGCCTGGACTGTATATATATTATATTCCACGGTCCGAAGTGGGGA
>Frequency_4_QualityScore_FFGGHHGIJJIJIIJJIIJJIHIIIIGGGGFEEEFEDD@CDDDDDDDDEEDDDDDDDDCDDBCDCDDDCBCBCCDCDDDDDDCDDDDDDCDDDC_Mismatch_1_Sense_+_Library_PoolT
GGAGGCGGGCAGAAAATCAAATGATCTGCAACAAGCGGTTGCAAATTCTTTCCTCGCTGCGATGCCAACGCCCCCCAACTTGATGCCTGCTCCG
>Frequency_4_QualityScore_FFHHHHHIJJIIIHIIIIIJHIIIJIIIIHIJJIJIIIIIIJJIIIIJIIIHGGEACCBCCDDCABCCDCCBCDDCBACCDABDDCCCDDEEEE_Mismatch_1_Sense_+_Library_PoolT
AAATGATCTGCAACAAGCGGTTGCAAATTCTTTCCTCGCTGCGATGCCAACGCCCCCCAACTTGATGCCTGCTCCGCCTGCAGCTTAATATATT
>Frequency_4_QualityScore_FFHHHHHJJJJJJIJJIJJJJIIJJJJJJJJJJJHIJJJJJIHHHHFFEDEEEEDDDDEEEEEEEEEDDBCDDEDDACCDDDDCDDDCDCCDDC_Mismatch_1_Sense_+_Library_PoolT
TTTCCTTGCTGCGATGCCAACGCCCCCCAACTTGATGCCTGCTCCGCCTGCAGCTTAATATATTTCAAATTTTCAAAACAATAGCCTGGACTGT
>Frequency_4_QualityScore_FFHHGGGIJJJJIJJJJJJJIIIIJJIIIJIJGIIIIIIIIIGHGGGGGGEEFFFEEDDDEDDDDDDCDCCCCCDDDEEEEDEEEDEEEEEDEE_Mismatch_1_Sense_+_Library_PoolT
CAACGCCCCCCAACTTGATGCCTGCTCCGCCTGCAGCTTAATATATTTCAAATTTTCAAAACAATAGCCTGGACTGTATATATATTATATTCCA
>Frequency_4_QualityScore_FFHHHHHJJJJJJIIIJJIJJGIIIJJJIIIJJIIJIJJJJJIJGIIIIIIHGFEEDDDCCDDDDCDDDCDDDDDDCBCDDDDDDDDDDEEEDD_Mismatch_1_Sense_+_Library_PoolT
CAAATGATCTGCAACAAGCGGTTGCAAATTCTTTCCTCGCTGCGATGCCAACGCCCCCCAACTTGATGCCTGCTCCGCCTGCAGCTTAATATAT
>Frequency_4_QualityScore_FFHHHHHIJJJJJJJJJEIIJGIJJJJJJIJJFHIJJIIIIIJJJHHIHIIJJJIJIIIHHHGGGFDDDDEDEDEEDDDDDDDDDBCDDDDDCD_Mismatch_0_Sense_+_Library_PoolT
ACTGTATATATATTATATTCCACGGTCCGAAGTGGGGACAATTTGTATATAGGGAAGATAACAGCGTAGATCTTAAAAGATTGCGTTGACAGTT
>Frequency_4_QualityScore_FFGGGHHJJJJIJJJJIJJJJIJIIJIIJJIIJJJJJJJJIIJJIJJIJJJIIJJGHHFHIIHGEEEEECDDEDDDEDDCCDDDDDDDDDDDBC_Mismatch_1_Sense_+_Library_PoolT
TTCAAATTTTCAAAACAATAGCCTGGACTGTATATATATTATATTCCACGGTCCGAAGTGGGGACAATTTGTATATAGGGAAGATAACAGCGTA
>Frequency_4_QualityScore_EFHHHHHJJJIIIIJIJJHIJIIIJJJJJJJJJJJJJJIJJJJJIIIIHIGHIIJIJHHHHHGEFFFFFEEEEEDDDDDDDDCDCCDCECEDDD_Mismatch_0_Sense_+_Library_PoolT
TTCAAAACAGTAGCCTGGACTGTATATATATTATATTCCACGGTCCGAAGTGGGGACAATTTGTATATAGGGAAGATAACAGCGTAGATCTTAA
>Frequency_4_QualityScore_CEGGGGGIGIIIIIIFGEDGIIGHIGGHIGGIGHHEHGAAFCEEF=??CCCCCCCCBCCDEDDDCCEECB:?ABCCCBCCCCCC@?==A@CCAB_Mismatch_1_Sense_+_Library_PoolT
CTTTCCTTGCTGCGATGCCAACGCCCCCCAACTTGATGCCTGCTCCGCCTGCAGCTTAATATATTTCAAATTTTCAAAACAATAGCCTGGACTG
>Frequency_4_QualityScore_EEGFHFGHIIIIIIIGIHGIIIJIGIIJIFIIIIIFGHIIHHGFGEFGGEFEDEEEEEDDDCCCCBCCCBCCCBCCAACCDDDDECCEEEDEEE_Mismatch_0_Sense_+_Library_PoolT
CCAACGCCCCCCAACTTGATGCCTGCTCCGCCTGCAGCTTAATATATTTCAAATTTTCAAAACAGTAGCCTGGACTGTATATATATTATATTCC
>Frequency_4_QualityScore_FFHHHHHJJJJIJJJJIJJJIJJJJJFIJJJIIJJIHHHHHGFFEDDDDCDDDCCCEEEDEEEEEDBDDCDEDDDDDDDDEDCDDDDCCDDCDD_Mismatch_1_Sense_+_Library_PoolT
TCCTCGCTGCGATGCCAACGCCCCCCAACTTGATGCCTGCTCCGCCTGCAGCTTAATATATTTCAAATTTTCAAAACAGTAGCCTGGACTGTAT
>Frequency_4_QualityScore_FFGHHHHJJJIIJJJJIIJIIIIIIIIIJJJJIJIIIJJJJIIJIFHHAEGHHGGGEGGFFEEEEEEEDBCDCDDDDDDDCDCCDBDCEDE_Mismatch_1_Sense_+_Library_PoolT
CAAAACAATAGCCTGGACTGTATATATATTATATTCCACGGTCCGAAGTGGGGACAATTTGTATATAGGGAAGATAACAGCGTAGATCTTA
>Frequency_4_QualityScore_FFHHHGHJJJJIIIIJJJIJIIIJJJJDGIIIJEIIHHHHHGFFECDCDDCDDDDCDEEECEEEEDDDDBCDEDCDDCBCACCDDDDDCDDDCD_Mismatch_1_Sense_+_Library_PoolT
TTCCTCGCTGCGATGCCAACGCCCCCCAACTTGATGCCTGCTCCGCCTGCAGCTTAATATATTTCAAATTTTCAAAACAGTAGCCTGGACTGTA
>Frequency_4_QualityScore_FFHHHHHJJIIIIIIIJJIJIJJHHIIJJJJJJIJIJJIJIGHIJJJJJIIJJJGIIGHHHHFFEFFEEEEEEECBCDCEDEDEDDDCDDDDDD_Mismatch_1_Sense_+_Library_PoolT
ATAGCCTGGACTGTATATATATTATATTCCACGGTCCGAAGTGGGGACAATTTGTATATAGGGAAGATAACAGCGTAGATCTTAAAAGATTGCG
>Frequency_4_QualityScore_EFHHHHHJJJIJJIJJHIJJJJJJIJJJJJJIJJIJJGHJIJIHHHHGFFEDDEDDDDDDDEEEDEFEEEDDDDDDEDDDDCCCDDDDDDDCCD_Mismatch_1_Sense_+_Library_PoolT
TTCTTTCCTTGCTGCGATGCCAACGCCCCCCAACTTGATGCCTGCTCCGCCTGCAGCTTAATATATTTCAAATTTTCAAAACAATAGCCTGGAC
>Frequency_4_QualityScore_FFHHHHHJJJJJJJJHIJJJJJIIJJIJJJJJGIHIIIGHIIHHHHGGGEGGGEEEEEEEDEEDDDDDDCCACCCDEDEEEEEEEEDEEEDEDC_Mismatch_0_Sense_+_Library_PoolT
ACGCCCCCCAACTTGATGCCTGCTCCGCCTGCAGCTTAATATATTTCAAATTTTCAAAACAGTAGCCTGGACTGTATATATATTATATTCCACG
>Frequency_4_QualityScore_FFHHHHHJJJJIJJJJJJJJJJJJIIIIJJJJJJJJIJJJJJJJJJJJIJJJJJJIJJJJJIHIEHIHFFCDCEEDDDDDDEDDDDCCCCCDDD_Mismatch_0_Sense_+_Library_PoolT
ATATATTTCAAATTTTCAAAACAGTAGCCTGGACTGTATATATATTATATTCCACGGTCCGAAGTGGGGACAATTTGTATATAGGGAAGATAAC
>Frequency_4_QualityScore_FFHHGHHJJJJJGIIJGIIIIJJJIJIJJJJJJJJJJIIIJIIJEGIJJIIIIJJIIGGGHHGGFFEFDDEEEDDDCDCDDCEDEDEDDDDCDD_Mismatch_1_Sense_+_Library_PoolT
ACAATAGCCTGGACTGTATATATATTATATTCCACGGTCCGAAGTGGGGACAATTTGTATATAGGGAAGATAACAGCGTAGATCTTAAAAGATT
>Frequency_4_QualityScore_FFHHHHHJJJJJJIIIIJJJJJIIIJJJJJJIIJJIJIJJJHIJIIIJIIJJIIJJJJJJIJJJIJHGHEFFFEDCDCDDDDDDDCEEDDDCCC_Mismatch_1_Sense_+_Library_PoolT
GCTTAATATATTTCAAATTTTCAAAACAATAGCCTGGACTGTATATATATTATATTCCACGGTCCGAAGTGGGGACAATTTGTATATAGGGAAG
>Frequency_4_QualityScore_EEGGHHHJGIFHIHGHIIIIIGIIJIIIIIJGIIFDFGDFDCECCCECCCCDDBCDEECDEFAABABDDCA@=@AACBCBBCCCCCCCCCDCDC_Mismatch_0_Sense_+_Library_PoolT
CCTTGCTGCGATGCCAACGCCCCCCAACTTGATGCCTGCTCCGCCTGCAGCTTAATATATTTCAAATTTTCAAAACAGTAGCCTGGACTGTATA
>Frequency_4_QualityScore_FFHHHHHJJJJJJJIJJIIJJJJJJJJJJJJJJJJJJJJJIJJJJJJJIJJIHFDDDDDDDDDDDDDDDCDDDDDDDDDDDDDDCEEECEEEEE_Mismatch_0_Sense_+_Library_PoolT
TGATCTGCAACAAGCGGTTGCAAATTCTTTCCTTGCTGCGATGCCAACGCCCCCCAACTTGATGCCTGCTCCGCCTGCAGCTTAATATATTTCA
>Frequency_1_QualityScore_FFHHHHHIIIJJJJIJJGIJJJJIIJIJJJJJJJJJJIJJGIJJIJJIGJIHHFDDDDDDDCDDDDCCDCDDD<@BDDCDDDDDDEEEADDEED_Mismatch_0_Sense_+_Library_PoolC
TGATCTGCAACAAGCGGTTGCAAATTCTTTCCTTGCTGCGATGCCAACGCCCCCCAACTTGATGCCTGCTCCGCCTGCAGCTTAATATATTTCA
>Frequency_4_QualityScore_FFHHHHHJJJJJJJJJJJJJJJJJJJJIHIIJJJJIIJJIIJJJIIIJJIIIJJJIIJHIIIIJGFHDFGFEECDCDDDDDEDDEEDDCDCCDD_Mismatch_0_Sense_+_Library_PoolT
TTAATATATTTCAAATTTTCAAAACAGTAGCCTGGACTGTATATATATTATATTCCACGGTCCGAAGTGGGGACAATTTGTATATAGGGAAGAT
>Frequency_4_QualityScore_FFHHGHHIJIJJHIJJJJGIJIJJJJJIJJJJJJJGIIIJIIJIJIHFFDCCDDDDCDDDDDDDDDDDB>ACDCCDDDCBDEEDEEEEECCDDD_Mismatch_1_Sense_+_Library_PoolT
TGCAACAAGCGGTTGCAAATTCTTTCCTCGCTGCGATGCCAACGCCCCCCAACTTGATGCCTGCTCCGCCTGCAGCTTAATATATTTCAAATTT
>Frequency_4_QualityScore_FFHGGGGIIIHIIIJHIIHHIGIIIIHIIJJIJJJIIIIJJIJIGIIIIJJJIHIIIIJIIIIFGIIHGGGGGGFFEEEEFECDCCDC@AC@CC_Mismatch_1_Sense_+_Library_PoolT
CTTGATGCCTGCTCCGCCTGCAGCTTAATATATTTCAAATTTTCAAAACAATAGCCTGGACTGTATATATATTATATTCCACGGTCCGAAGTGG
>Frequency_4_QualityScore_FFHHHHHJJJJJJJJJJJJJIIJFGHJJIJJIIJJJGIIIIIIJJHIIGIHGIIIHGGEEEEDEEEEDDACCDDDDCDDDDDDCCCEDDCCDDD_Mismatch_0_Sense_+_Library_PoolT
ATATTATATTCCACGGTCCGAAGTGGGGACAATTTGTATATAGGGAAGATAACAGCGTAGATCTTAAAAGATTGCGTTGACAGTTATTGTTTGT
>Frequency_4_QualityScore_EFHHGHHJIJJJJJJJJJJIJJJIHIJIIJJJJJIIIJJIIGEEEEEEDEEDDDCCDDDCCDDDCCDDC@CCCEEDDDEECDDDCCCCD_Mismatch_0_Sense_+_Library_PoolT
GCGGTTGCAAATTCTTTCCTTGCTGCGATGCCAACGCCCCCCAACTTGATGCCTGCTCCGCCTGCAGCTTAATATATTTCAAATTTTCA
>Frequency_4_QualityScore_FFGGGHHJIJJJJJJJJJIJIJIIIIIJJJJIIIIJIIIIIIJJJJGIIJIHHIIHIIIIIIIIHIIIIFGFEFDAAC@CCDDCBCCDDDDCDE_Mismatch_1_Sense_+_Library_PoolT
CCGCCTGCAGCTTAATATATTTCAAATTTTCAAAACAATAGCCTGGACTGTATATATATTATATTCCACGGTCCGAAGTGGGGACAATTTGTAT
>Frequency_4_QualityScore_FFHHHHHJIJJJIIIIIHIIIGFFGEECDEEEEEEEEEEDDDCDBCDDDDDDDDEEDDDDDDDDDDDDDCDDDDCDDDDCDDCCDDDDDDDDDD_Mismatch_0_Sense_+_Library_PoolT
AATTTCGGAGGCGGGCAGAAAATCAAATGATCTGCAACAAGCGGTTGCAAATTCTTTCCTTGCTGCGATGCCAACGCCCCCCAACTTGATGCCT
>Frequency_4_QualityScore_EFGHHHHJJJJIJJHIIJJJJJJIJJJIIJIJJJJJJHIJIIJJJIIHFEEDDCDCDDCDDDDDDDDDDCBCDDDDDDDDCDDDEDEEEEECCD_Mismatch_1_Sense_+_Library_PoolT
TCTGCAACAAGCGGTTGCAAATTCTTTCCTCGCTGCGATGCCAACGCCCCCCAACTTGATGCCTGCTCCGCCTGCAGCTTAATATATTTCAAAT
>Frequency_4_QualityScore_EEHHHHHJJJJJJJJGIJIJIJIIIJJJIIHIIGHIHHIHHHGGGGFEEDDDECDDDDDDEEEEEFEEECDDDDDEDDCDCCDDDCBCDCCDCD_Mismatch_1_Sense_+_Library_PoolT
TCTTTCCTTGCTGCGATGCCAACGCCCCCCAACTTGATGCCTGCTCCGCCTGCAGCTTAATATATTTCAAATTTTCAAAACAATAGCCTGGACT
>Frequency_3_QualityScore_FFHHHHHJJJJJJJJJJJJIJIJJJJJJJJJHJJJJJJJJJJJJJJJJJJJJJJJJIHIHHHIGGEEEEDDEEEDDDDDDDDDDDDDDDDDCDD_Mismatch_0_Sense_+_Library_PoolT
TTTCAAATTTTCAAAACAGTAGCCTGGACTGTATATATATTATATTCCACGGTCCGAAGTGGGGACAATTTGTATATAGGGAAGATAACAGCGT
>Frequency_3_QualityScore_FFHHHHHJJJJJJJHJJJJJJJHIJJJJJJJJJJJIIJJJJHHHHHGFFEDEDEDDDDDEEEEEFEEEDCCDDDEDDDDDDDDEDCDCBCCCDD_Mismatch_2_Sense_+_Library_PoolT
CTTTCCTTGCTGCGATGCCAACGCCCCCCAACTTGATGCCTGTTCCGCCTGCAGCTTAATATATTTCAAATTTTCAAAACAGTAACCTGGACTG
>Frequency_3_QualityScore_FFHHHHHJIIJJJJHJJJJJJJJJJHIJJIJIJJJJJIIIHHGHHFGGFFFFFFFEEEEDDDDDDCDDCDCDDCDDEEDDDEEEEEEEEECCCD_Mismatch_2_Sense_+_Library_PoolT
CGCCCCCCAACTTGATGCCTGTTCCGCCTGCAGCTTAATATATTTCAAATTTTCAAAACAGTAACCTGGACTGTATATATATTATATTCCACGG
>Frequency_3_QualityScore_FFHHHHHJJJJJJJJJJJJJJJJIIJJJJGIJJJJJJJJJJIGEDCDDDDDDDCDDDDDDDDDCDDDDDBDDCDEEEDEEEEEDBDDDDED_Mismatch_1_Sense_+_Library_PoolT
AAGCGGTTGCAAATTCTTTCCTCGCTGCGATGCCAACGCCCCCCAACTTGATGCCTGCTCCGCCTGCAGCTTAATATATTTCAAATTTTCA
>Frequency_3_QualityScore_EEHHHHHJJJJJIHJJJJIJJJIJJJJJHIJIJJIIIIIIIIGGEFEEEDEACDDDDDDDEDEFFEEDDBCDDEDDDCCDDCDDDDDDBDDDDC_Mismatch_0_Sense_+_Library_PoolT
TTTCCTTGCTGCGATGCCAACGCCCCCCAACTTGATGCCTGCTCCGCCTGCAGCTTAATATATTTCAAATTTTCAAAACAGTAGCCTGGACTGT
>Frequency_3_QualityScore_FFHHHHHJJJJJJJJJJJJJJJJJJJJJIJJJJJJJIIJJJJJJIJJIIJJIIJHJJJJIIJJIJJJJJFGHGEEBDEDDCCCBDDDDBDDDDD_Mismatch_0_Sense_+_Library_PoolT
CCTGCAGCTTAATATATTTCAAATTTTCAAAACAGTAGCCTGGACTGTATATATATTATATTCCACGGTCCGAAGTGGGGACAATTTGTATATA
>Frequency_3_QualityScore_FFHGHHGJJJJJJJJJJJJJIIJHIJIJIIJJJJJJJIHHGGEEDEEFEEEEEEDDDDDCDDDDDDDDEDDDEEEEEDCDDDDEDDDDCDDCDD_Mismatch_1_Sense_+_Library_PoolT
TTGCAAATTCTTTCCTCGCTGCGATGCCAACGCCCCCCAACTTGATGCCTGCTCCGCCTGCAGCTTAATATATTTCAAATTTTCAAAACAGTAG
>Frequency_3_QualityScore_FFHHHHHIJJJJJJJJJHIJJJGHHHIJJJJIJIIJJJIIHHHHGFFFFFFEFFEEDDEDDDEDDDDDDCDDDDDDDDCCDDDDEEEEEDDEDE_Mismatch_0_Sense_+_Library_PoolT
CGATGCCAACGCCCCCCAACTTGATGCCTGCTCCGCCTGCAGCTTAATATATTTCAAATTTTCAAAACAGTAGCCTGGACTGTATATATATTAT
>Frequency_3_QualityScore_FFHHHHHJJJJJJJJJJJJJHIJJJJJJIIJJJJJJJJJJIIIHHHGGFFFFEDDDDDDDDDDDDEEEDCFFFEDDDDDDEDDCDDCABDCBDD_Mismatch_1_Sense_+_Library_PoolT
CAAATTCTTTCCTTGCTGCGATGCCAACGCCCCCCAACTTGATGCCTGCTCCGCCTGCAGCTTAATATATTTCAAATTTTCAAAACAATAGCCT
>Frequency_3_QualityScore_FFHHHHHJJJJJJJIJJJJIJJJJJJJJIJJJJJJJJJJJJJJIJJHIIIJJJJJJIJIJJJJJJHHIJHHFDFCDEDDDCCCDDDDDEDDDED_Mismatch_1_Sense_+_Library_PoolT
CTGCAGCTTAATATATTTCAAATTTTCAAAACAATAGCCTGGACTGTATATATATTATATTCCACGGTCCGAAGTGGGGACAATTTGTATATAG
>Frequency_3_QualityScore_EEHGFFEHIHIHHHJIJIIHFIJEHIIIIIJJIIIGHIIIIIHIHIEFGHHHIGGEFFEDDCCDDCCCCBCDCDBDDDDDDDCDABCDCDCCCD_Mismatch_0_Sense_+_Library_PoolT
ATCAAATGATCTGCAACAAGCGGTTGCAAATTCTTTCCTTGCTGCGATGCCAACGCCCCCCAACTTGATGCCTGCTCCGCCTGCAGCTTAATAT
>Frequency_3_QualityScore_FFHHHHHJHIJJJJJJJJJHIJJJJHHIJIJJJJJIJJJJIJIJJJJJIJJJJJIJJJIJJJJJIIHHGCFGGFFFFFFFFDEEDECCCCCDBA_Mismatch_1_Sense_+_Library_PoolT
CCAACTTGATGCCTGCTCCGCCTGCAGCTTAATATATTTCAAATTTTCAAAACAATAGCCTGGACTGTATATATATTATATTCCACGGTCCGAA
>Frequency_3_QualityScore_FFHHGFGIHIIIGGGHIHGHGEFFFFGFGFFDEE>@ABDDDDDCEEDDDDD@CCCDC@CCACDDDCDADCCC?BCCCCBCDCCDDCCDDCAC@C_Mismatch_1_Sense_+_Library_PoolT
GCGGGCAGAAAATCAAATGATCTGCAACAAGCGGTTGCAAATTCTTTCCTCGCTGCGATGCCAACGCCCCCCAACTTGATGCCTGCTCCGCCTG
>Frequency_3_QualityScore_FFHGGGHJHIIFIJHHJJJGHIHJJIHIIJJGIIJIIJJJJIJJJIIGGHHHGFGFFFEDECEEDCDCDDCDDBDEEEEEEEEEEEEEEDDDBD_Mismatch_1_Sense_+_Library_PoolT
CGCCCCCCAACTTGATGCCTGCTCCGCCTGCAGCTTAATATATTTCAAATTTTCAAAACAGTAGCCTGGACTGTATATATATTATATTCCACTG
>Frequency_3_QualityScore_FFHHHHHJJIIIIIJJIIJJJJIIJJHJJJJIJJJJJJIJJJJJJIJJJJJIIIFHIJIGGGFFFFFEFBDEEEECDCCCDDDDDDDDDCDCEC_Mismatch_1_Sense_+_Library_PoolT
AATTTTCAAAACAATAGCCTGGACTGTATATATATTATATTCCACGGTCCGAAGTGGGGACAATTTGTATATAGGGAAGATAACAGCGTAGATC
>Frequency_3_QualityScore_FFHHGHHJJJJIIGIIJJJIJJJIJJHIIIJJJJJJJJIIIJIJJJJJHIJJJJJIJJJIJJJFHIGIIHHGGFFFFFEEEEDEFEDDCCCDDD_Mismatch_1_Sense_+_Library_PoolT
TAATATATTTCAAATTTTCAAAACAGTAGCCTGGACTGTATATATATTATATTCCACTGTCCGAAGTGGGGACAATTTGTATATAGGGAAGATA
>Frequency_3_QualityScore_EEGGGHGGGHFIIJHGIIIGIIIFIHIJHHGHIHGIHIJJJIIIIIIIIIIFHEFCEGHFGFGGFFFDFAEEDCDCEEEEEDEEEDDDDDDC>B_Mismatch_1_Sense_+_Library_PoolT
CCAACTTGATGCCTGCTCCGCCTGCAGCTTAATATATTTCAAATTTTCAAAACAGTAGCCTGGACTGTATATATATTATATTCCACTGTCCGAA
>Frequency_3_QualityScore_FFHFHHHIIJIJIJIHIIIIGHIJEGHHIIIIIJFIIJGIHIHHHGHGGHHHHHGGGEDEEEEDDDDDD@CBCDEDEDEEEECDACEEDECBCC_Mismatch_1_Sense_+_Library_PoolT
GCCCCCCAACTTGATGCCTGCTCCGCCTGCAGCTTAATATATTTCAAATTTTCAAAACAATAGCCTGGACTGTATATATATTATATTCCACGGT
>Frequency_3_QualityScore_EEHHHHHJJJJJIJJJJIJJIJJEIIIJJIJJJJJJJJJIIIIIIIHHGGGGGGFFFEEEEEEEDDDDDCCCDDEEDDEEEEEEEEEEEDDDDD_Mismatch_1_Sense_+_Library_PoolT
CCCCCCAACTTGATGCCTGCTCCGCCTGCAGCTTAATATATTTCAAATTTTCAAAACAGTAGCCTGGACTGTATATATATTATATTCCACTGTC
>Frequency_3_QualityScore_DEGGHEHJJHIJJJJJJIJJJIJIHFHIIHJJIJIIIGIHHJJJJJIHIHJIHIIJJIJIHIEGHFHGIGGFDADEFFEDDBDEDDC@BCCCDD_Mismatch_1_Sense_+_Library_PoolT
AATATATTTCAAATTTTCAAAACAGTAGCCTGGACTGTATATATATTATATTCCACTGTCCGAAGTGGGGACAATTTGTATATAGGGAAGATAA
>Frequency_3_QualityScore_FFGHHHHJJJJJJIIIIIIHIIJJGJIJJIJJJIJJIIJJIIIJIJJIJJHIHJJIIIIIJHIJJJIJIHHHGHGHDFEFFDDDCCCCDACDBC_Mismatch_0_Sense_+_Library_PoolT
TGATGCCTGCTCCGCCTGCAGCTTAATATATTTCAAATTTTCAAAACAGTAGCCTGGACTGTATATATATTATATTCCACGGTCCGAAGTGGGG
>Frequency_3_QualityScore_FFHHHHHJJJJIJJJJIJJJJJJJIJJJJJJIJJJJJIJJJJIHHHHGEFCDDEDDDDDDDEEEDEEEEEDCDDDDEDDDDDDDCDDCDDCCDD_Mismatch_0_Sense_+_Library_PoolT
TTCTTTCCTTGCTGCGATGCCAACGCCCCCCAACTTGATGCCTGCTCCGCCTGCAGCTTAATATATTTCAAATTTTCAAAACAGTAGCCTGGAC
>Frequency_3_QualityScore_FFHHHHHJJJJJJJJIIJJJJJHJJJJJJJHHIGHIJJJJJJJIIIHIIIIIIIHGFFGGGFFEEEDCC?CEDEDEDDDDDDDDDDACCCDDDC_Mismatch_0_Sense_+_Library_PoolT
GACTGTATATATATTATATTCCACGGTCCGAAGTGGGGACAATTTGTATATAGGGAAGATAACAGCGTAGATCTTAAAAGATTGCGTTGACAGT
>Frequency_3_QualityScore_EEGGHGGHGHIIHJIIHIIIIHHIIJGHIIJJHJJIJIJJIJJGIIIIIIIJEIIIHHGEFDDDCDDDDCBCDDDCCCDD@BCCACCDDDDCDD_Mismatch_0_Sense_+_Library_PoolT
AAAATCAAATGATCTGCAACAAGCGGTTGCAAATTCTTTCCTTGCTGCGATGCCAACGCCCCCCAACTTGATGCCTGCTCCGCCTGCAGCTTAA
>Frequency_3_QualityScore_FFHHHHHJJJJJIIJJJJJJIIIJHIJJJJJJJJJJJJJJJJJJJJJJJHHIGHIIIHFGGGFFFEFFEADEDEDDDCDDDDDDDDDDCBDDED_Mismatch_0_Sense_+_Library_PoolT
TTTTCAAAACAGTAGCCTGGACTGTATATATATTATATTCCACGGTCCGAAGTGGGGACAATTTGTATATAGGGAAGATAACAGCGTAGATCTT
>Frequency_3_QualityScore_FFHHHHHJJJGIJJJJJJJJIJIIJGIJJJJJJJJIIHJJJJIIJJJHJJJIJIIJJIJJHGHFHGGFD@BCDCDDCDDDEEDDCDDDDDDDDD_Mismatch_0_Sense_+_Library_PoolT
TATATTTCAAATTTTCAAAACAGTAGCCTGGACTGTATATATATTATATTCCACGGTCCGAAGTGGGGACAATTTGTATATAGGGAAGATAACA
>Frequency_3_QualityScore_EEFGGEGCHGIGFGEHIHGGIIHGFGIIIEHIGIJIFIHIIJJHIIHIIIIIIJJHIIHHIJFGHIIIFFGGHFECCEBDA?BACBCCCCBBDD_Mismatch_0_Sense_+_Library_PoolT
CTGCTCCGCCTGCAGCTTAATATATTTCAAATTTTCAAAACAGTAGCCTGGACTGTATATATATTATATTCCACGGTCCGAAGTGGGGACAATT
>Frequency_3_QualityScore_FFHHHHHJHIJJJJJJJJJJJJJIJJIJIJIIJJJJJJIHHHGFFEFEDEEEDEEEEEEEEEDDDDDDEDDDDCCDDEDDDDDDDDDDCDDEDD_Mismatch_0_Sense_+_Library_PoolT
TTGCTGCGATGCCAACGCCCCCCAACTTGATGCCTGCTCCGCCTGCAGCTTAATATATTTCAAATTTTCAAAACAGTAGCCTGGACTGTATATA
>Frequency_3_QualityScore_DEGFGHHHIJIJJHHGIJJJFIIIJIJJJJIJJJJIHIIIJJJIJIIIHJIIFIIIJHIIIIGHHIIIIHHGHHGGGCDDDEDCCDDDCC=BCC_Mismatch_1_Sense_+_Library_PoolT
TTGATGCCTGCTCCGCCTGCAGCTTAATATATTTCAAATTTTCAAAACAATAGCCTGGACTGTATATATATTATATTCCACGGTCCGAAGTGGG
>Frequency_3_QualityScore_FFHHHHHJJIIJJJJIIJJJJJIJJJJJJJJJJJJJJJJJIJJJJJJIIJJJJJJJJIHIGGHHHHGGFFFFFFFEDDDDDDACD@DDDDDCDC_Mismatch_1_Sense_+_Library_PoolT
GCCTGCTCCGCCTGCAGCTTAATATATTTCAAATTTTCAAAACAATAGCCTGGACTGTATATATATTATATTCCACGGTCCGAAGTGGGGACAA
>Frequency_3_QualityScore_EEFHFGHGIHFGFHHHGGGFHIIIHIIIHIIIJHJIIIIIIGHGEEEDDDDDCCDCDCBCDFCCCCCDDCCC@BCCB<ACCCD?BACDC??AAC_Mismatch_0_Sense_+_Library_PoolT
CTTGCTGCGATGCCAACGCCCCCCAACTTGATGCCTGCTCCGCCTGCAGCTTAATATATTTCAAATTTTCAAAACAGTAGCCTGGACTGTATAT
>Frequency_3_QualityScore_FFHHHHHJJJJJJJJJJJJJJJJJJJJJIJJJJJJJJJIJJJJJJJJJJJJJJJJJJJJJJJJHIJEHHGFECDCDDDDCDDDEEDDDDDDDDD_Mismatch_1_Sense_+_Library_PoolT
TAATATATTTCAAATTTTCAAAACAATAGCCTGGACTGTATATATATTATATTCCACGGTCCGAAGTGGGGACAATTTGTATATAGGGAAGATA
>Frequency_3_QualityScore_FFHHHHHJJGIJJJJJJJIJJJJJJJIJJJJJJJJJIIJJJJJJJJJJJJJJJJJJJJJJJHIIFHGFEECCCDDDDDDDDEDDDDBCCCDDCD_Mismatch_1_Sense_+_Library_PoolT
ATATATTTCAAATTTTCAAAACAATAGCCTGGACTGTATATATATTATATTCCACGGTCCGAAGTGGGGACAATTTGTATATAGGGAAGATAAC
>Frequency_3_QualityScore_EEGHEGHJIIIIIIGIEHIIHIJHIIGIIIGHECFBGIIHIIIEHHHIJJIIIHHGEEDDDDDCBCCCC?CCCCDDD@CDDDDDCDCCCBCCCC_Mismatch_0_Sense_+_Library_PoolT
CGGGCAGAAAATCAAATGATCTGCAACAAGCGGTTGCAAATTCTTTCCTTGCTGCGATGCCAACGCCCCCCAACTTGATGCCTGCTCCGCCTGC
>Frequency_3_QualityScore_EEHHHHHJJJJJJJJJJIIJJIIJFHIJJIJJJJJJJHIIIIIIJIJJJIIJIJJJHHGFFEDDEEEEECCCDDDDDBCDDDDDCDDEDDDCDD_Mismatch_0_Sense_+_Library_PoolT
TATATTATATTCCACGGTCCGAAGTGGGGACAATTTGTATATAGGGAAGATAACAGCGTAGATCTTAAAAGATTGCGTTGACAGTTATTGTTTG
>Frequency_3_QualityScore_ECGHHHGGIIHIIIIIJDGIIGHHEGFHHIHIJGHFGFIICFHIIGDGIHIIHFHG@EBDBE=<>9;@A>;=@??<B>;<?CB@BBCCAACCCC_Mismatch_0_Sense_+_Library_PoolT
AATATATTTCAAATTTTCAAAACAGTAGCCTGGACTGTATATATATTATATTCCACGGTCCGAAGTGGGGACAATTTGTATATAGGGAAGATAA
>Frequency_3_QualityScore_EEHHGEFGIIJJHGIIIIJGIHHHEHHGGIHHHEGGIHHCFFEFFFEDDEEECDEEEEDDDDDDEDDDDABBBCDDDCCCBADCACDBDEEDEB_Mismatch_0_Sense_+_Library_PoolT
TGCGATGCCAACGCCCCCCAACTTGATGCCTGCTCCGCCTGCAGCTTAATATATTTCAAATTTTCAAAACAGTAGCCTGGACTGTATATATATT
>Frequency_3_QualityScore_FEGHHHGJJHIIIIHIIIHIJIIIHIIJGIJJIIGIIIIIJJIIIIIIIIJIJJEHHHGGGFEDDDCCDDDDDDDDDDDCDCDCBCCDDDDDDD_Mismatch_0_Sense_+_Library_PoolT
AGAAAATCAAATGATCTGCAACAAGCGGTTGCAAATTCTTTCCTTGCTGCGATGCCAACGCCCCCCAACTTGATGCCTGCTCCGCCTGCAGCTT
>Frequency_3_QualityScore_EFHHHHHJJIJJJJJGIIJHIIHIIJJJJJJJJJJJIJJJIIJJGHHFIIIIHHGFGGGGDEEFEEEEDDEDDDDDDDDCCDDDDEDEDE_Mismatch_1_Sense_+_Library_PoolT
AAAACAATAGCCTGGACTGTATATATATTATATTCCACGGTCCGAAGTGGGGACAATTTGTATATAGGGAAGATAACAGCGTAGATCTTA
>Frequency_3_QualityScore_EDGHHHHEIIHIIIHIHGGIIEGIIJJJIIIJHGHIIEGFHIJJHJIIGHFIIIHGGHHEDGEGGFEEDBCDADDDBDECAABA?@CDCBDDAC_Mismatch_1_Sense_+_Library_PoolT
ATTTCAAATTTTCAAAACAATAGCCTGGACTGTATATATATTATATTCCACGGTCCGAAGTGGGGACAATTTGTATATAGGGAAGATAACAGCG
>Frequency_3_QualityScore_FFHHHHHJJJJJJJJJJHJIHJJHIJIJJJJJJJJJJJJJIIJJJJJIHIIJJJIHGIJJJJJIIHHHGEEFFGGGFFFFFFFEDDDDCDCBCA_Mismatch_1_Sense_+_Library_PoolT
AACTTGATGCCTGCTCCGCCTGCAGCTTAATATATTTCAAATTTTCAAAACAATAGCCTGGACTGTATATATATTATATTCCACGGTCCGAAGT
>Frequency_3_QualityScore_FFHHHHHJJJJJJJJJHIJJJJJJGIIJHIIJJJJJJJJJJJJJJJJJIJJIJJJJHIJIHHFFDEEEEEEDEEEDDDDCDCDDDDDDDDDDDD_Mismatch_0_Sense_+_Library_PoolT
CAAATTTTCAAAACAGTAGCCTGGACTGTATATATATTATATTCCACGGTCCGAAGTGGGGACAATTTGTATATAGGGAAGATAACAGCGTAGA
>Frequency_3_QualityScore_FFHHHHHJJJJJJIJGHIJJJJJJIJJJJJIIIIIIIHIIHHHGGGGEEEDDDDDDDDDDEEEDEEEEECBDDDDEDDDDCCDCDCDCDCCDDD_Mismatch_0_Sense_+_Library_PoolT
TCTTTCCTTGCTGCGATGCCAACGCCCCCCAACTTGATGCCTGCTCCGCCTGCAGCTTAATATATTTCAAATTTTCAAAACAGTAGCCTGGACT
>Frequency_3_QualityScore_FFHHHHHIJJJJJGHHIIIFHHGFGFGGGGFFFFEADDDDDDDDDEEDCDDDDCCBCAACCDDDDDCDDACDD?BCDDDCDDDDDDDDDDBCDD_Mismatch_1_Sense_+_Library_PoolT
GGCGGGCAGAAAATCAAATGATCTGCAACAAGCGGTTGCAAATTCTTTCCTCGCTGCGATGCCAACGCCCCCCAACTTGATGCCTGCTCCGCCT
>Frequency_3_QualityScore_EFHHHHHJJJJJIJJJJIIJJJIJJJIJJIJJJJIIIJJIJJIIHIIJJJIIHIHIIJIJJJJJHHHIJJIJHFHGFFDBBC@DCB?A@CABCD_Mismatch_0_Sense_+_Library_PoolT
TGCTCCGCCTGCAGCTTAATATATTTCAAATTTTCAAAACAGTAGCCTGGACTGTATATATATTATATTCCACGGTCCGAAGTGGGGACAATTT
>Frequency_3_QualityScore_FFHHHHHJJJJJJJJJJJJJJJJIJJJJIJJJIIJJJJJIJJJJJJJJJIIIHGGECDCDEDDDDDDDDACCDDDDDCDDDDDDDDDDCCCDDD_Mismatch_1_Sense_+_Library_PoolT
CGGGCAGAAAATCAAATGATCTGCAACAAGCGGTTGCAAATTCTTTCCTCGCTGCGATGCCAACGCCCCCCAACTTGATGCCTGCTCCGCCTGC
>Frequency_3_QualityScore_FFHHHHHHIIHHHIHJJHIIHHGGFGEEEEEFEEEDDDBDCDD@CDDDDDDDDDEDDDDDDDDCDC?BCCDCDDCDDDDDDCDDDDBADDDCCC_Mismatch_0_Sense_+_Library_PoolT
ATTTCGGAGGCGGGCAGAAAATCAAATGATCTGCAACAAGCGGTTGCAAATTCTTTCCTTGCTGCGATGCCAACGCCCCCCAACTTGATGCCTG
>Frequency_3_QualityScore_FFHHHHFIJJJJJIIIIJJJJJIJJJJHIJJJJJJJJIIHGGFFEEEDEEEEEEEEEEEDDCDDDDDDCBCCCCDDDCDDCBBCDDDDEDDDEC_Mismatch_1_Sense_+_Library_PoolT
GCTGCGATGCCAACGCCCCCCAACTTGATGCCTGCTCCGCCTGCAGCTTAATATATTTCAAATTTTCAAAACAATAGCCTGGACTGTATATATA
>Frequency_3_QualityScore_FFHHHHHJJJJJJJJJJJJJJJIJJJJJJJIIJJJJJIJJIIIHHHGGGFFFFFDDDDDDDDDDDDDEEDDFEFFEDDDDDDEDDDDCCCDDDD_Mismatch_1_Sense_+_Library_PoolT
TGCAAATTCTTTCCTTGCTGCGATGCCAACGCCCCCCAACTTGATGCCTGCTCCGCCTGCAGCTTAATATATTTCAAATTTTCAAAACAATAGC
>Frequency_3_QualityScore_FFHHHHHJJJJJJIJJJJJJJJIJIJJJJJJJJJJJJJJJJJJJJJJIIIEHIJJIHHGGGGFEFFFFEDEEDECDDDDDDDDCCDDDEDEDED_Mismatch_1_Sense_+_Library_PoolT
TTCAAAACAATAGCCTGGACTGTATATATATTATATTCCACGGTCCGAAGTGGGGACAATTTGTATATAGGGAAGATAACAGCGTAGATCTTAA
>Frequency_3_QualityScore_EFHHHHGIHIJJJJJJJHIJJJJHIJJJJJJHJIJJJJJJJJJJJJJIIIGIIIGIJJJJJHIIIHHIGCEGGGGGGEFDEDFEDCDDDDC>B=_Mismatch_0_Sense_+_Library_PoolT
AACTTGATGCCTGCTCCGCCTGCAGCTTAATATATTTCAAATTTTCAAAACAGTAGCCTGGACTGTATATATATTATATTCCACGGTCCGAAGT
>Frequency_3_QualityScore_FFHHHHHJJJJJJJIJJJJJHIIIHIIIJJJJJJJIIJJJJIJJJJJJJHHIIJIIJIHIJIJJHHHGEEEFGFFFFFEEEEDEEDDBBCCCDA_Mismatch_1_Sense_+_Library_PoolT
CCCAACTTGATGCCTGCTCCGCCTGCAGCTTAATATATTTCAAATTTTCAAAACAATAGCCTGGACTGTATATATATTATATTCCACGGTCCGA
>Frequency_3_QualityScore_EEFGHHHJJIJJJJFGIHJJIJIIJJJJJJJJJJJJIJJJJIJIIJJEIIHHJJIHIJIIJJGGHIIHIFHFHHGGGFFFFECCDDBB@C>BCC_Mismatch_0_Sense_+_Library_PoolT
TTGATGCCTGCTCCGCCTGCAGCTTAATATATTTCAAATTTTCAAAACAGTAGCCTGGACTGTATATATATTATATTCCACGGTCCGAAGTGGG
>Frequency_3_QualityScore_EEFFDGHGIGIHGFEHIJFGHHEIIJJGIIHJGCFEFFIHBGEHIGFIIJHGIIJHHEGHGC>@BCEDGA>@@BBDCCCDBDDCCDCEEDDCCC_Mismatch_1_Sense_+_Library_PoolT
AGCTTAATATATTTCAAATTTTCAAAACAATAGCCTGGACTGTATATATATTATATTCCACGGTCCGAAGTGGGGACAATTTGTATATAGGGAA
>Frequency_3_QualityScore_FFHHHHCDEEGGGDDFEGABBCBFBDCFFFFFEGFBDCCCDEDDDEEDBCBDBDDACB?BCCDACCCDC?BDD>BCCCCBCCCCBCCDCC>?BA_Mismatch_0_Sense_+_Library_PoolT
GGCGGGCAGAAAATCAAATGATCTGCAACAAGCGGTTGCAAATTCTTTCCTTGCTGCGATGCCAACGCCCCCCAACTTGATGCCTGCTCCGCCT
>Frequency_3_QualityScore_EEHGFHEAHEHHIHIIHIJIEHCHIIGHIGIIJJIJJJJJIGGIIGIHHIIIIHFHIIJIIIIIIJIJHGFGGFFFBDDEECACDCCBBBCCAC_Mismatch_1_Sense_+_Library_PoolT
TGCTCCGCCTGCAGCTTAATATATTTCAAATTTTCAAAACAGTAGCCTGGACTGTATATATATTATATTCCACTGTCCGAAGTGGGGACAATTT
>Frequency_3_QualityScore_EECGGGEHFHHIDGHIEBGDFGIEIIIIGHGHHIJJDDHFH?FH=DEBEEFGGIHGGA@DGFFFEEDDBCABCDDDCABBCBCBDCDCCBDBCC_Mismatch_0_Sense_+_Library_PoolT
ACAGTAGCCTGGACTGTATATATATTATATTCCACGGTCCGAAGTGGGGACAATTTGTATATAGGGAAGATAACAGCGTAGATCTTAAAAGATT
>Frequency_3_QualityScore_EFHHHHHJJJJJJJJJJHIJJJJJJJJJJIJIIIJJJJJJJJJJJJJIJJJIIIIIIEHIIHHGFFFEECDDEEEFDDCDDDCDDDDDDCCBCD_Mismatch_0_Sense_+_Library_PoolT
TCAAATTTTCAAAACAGTAGCCTGGACTGTATATATATTATATTCCACGGTCCGAAGTGGGGACAATTTGTATATAGGGAAGATAACAGCGTAG
>Frequency_3_QualityScore_FFHHHHHJJIIJJJJJJJIJIJJGIIIJIIJJJJJJJJJJJIHIJJIIJIJGHHIJIIJJIJJJJJJHJGIGGGFFBCD?ACBCCCDCDDDDCD_Mismatch_1_Sense_+_Library_PoolT
TCCGCCTGCAGCTTAATATATTTCAAATTTTCAAAACAATAGCCTGGACTGTATATATATTATATTCCACGGTCCGAAGTGGGGACAATTTGTA
>Frequency_3_QualityScore_FFHHGHHJJJJJJJIIJJJJIIJJIJJJJJJJJIJIIJJIIJGHJJJJJJJIIIIGIHFGGGGGEEEEDDEEEEDCCDDDEDEDDDDDDDDDDD_Mismatch_1_Sense_+_Library_PoolT
AATAGCCTGGACTGTATATATATTATATTCCACGGTCCGAAGTGGGGACAATTTGTATATAGGGAAGATAACAGCGTAGATCTTAAAAGATTGC
>Frequency_3_QualityScore_EEHHHHHJJIJJJJJJIJIDIIIIFGGIHIHIHIGEIJJHIIJJJIJIIIHJJJFFGAGIGIBEFFEEDBCCDDDACBDDDBC@BCDDDCDDDD_Mismatch_1_Sense_+_Library_PoolT
ATATTTCAAATTTTCAAAACAATAGCCTGGACTGTATATATATTATATTCCACGGTCCGAAGTGGGGACAATTTGTATATAGGGAAGATAACAG
>Frequency_2_QualityScore_FFHGHHGJJIJIIJJJJJJIIJJIIIGGIIJIJJIIIJJIIJIIGIIIIIIIHIIJJIGHFFFCEEEEEEDDDDDCDDCBDDCCDDCDCDCCCD_Mismatch_0_Sense_+_Library_PoolT
TATATATTATATTCCACGGTCCGAAGTGGGGACAATTTGTATATAGGGAAGATAACAGCGTAGATCTTAAAAGATTGCGTTGACAGTTATTGTT
>Frequency_2_QualityScore_CEEEGGEGAGBHHGAEGEHG99DEG99CCCCAGHIIIFHGGE>CA9A=ABCCB>AA@CACA=55886===;ACCB?@CAC<AABACCCCEECA?_Mismatch_1_Sense_+_Library_PoolT
TGCCAACGCCCCCCAACTTGATGCCTGCTCCGCCTGCAGCTTAATATATTTCAAATTTTCAAAACAATAGCCTGGACTGTATATATATTATATT
>Frequency_2_QualityScore_EFGHGGHJJIIJJJJJJJJJJJIIIIIJIIIIIIIJJIIGIGIIIIIIIHHFDDDDCDDDCDDDDCCDDDDCDCDDDCCCDCDDEEECEEEEEC_Mismatch_1_Sense_+_Library_PoolT
GATCTGCAACAAGCGGTTGCAAATTCTTTCCTCGCTGCGATGCCAACGCCCCCCAACTTGATGCCTGCTCCGCCTGCAGCTTAATATATTTCAA
>Frequency_2_QualityScore_EDGHGHHJIIGIIJJJIIIJIJIIJGIGGIIGFHEHIIHFGEGFEFEEFEEFEFEECDCCEEDCCDDDDDEDCDCDBCDDDDEEEEEDEEEDEE_Mismatch_0_Sense_+_Library_PoolT
GATGCCAACGCCCCCCAACTTGATGCCTGCTCCGCCTGCAGCTTAATATATTTCAAATTTTCAAAACAGTAGCCTGGACTGTATATATATTATA
>Frequency_2_QualityScore_EBEBEEGEIFAEGGHCIIIIHIFIHIGGFGGCGGGDHGIIIIIIIIIIIIEEEGEHGGC?ACD@CCCA?=?CCBBBCBCBCACCBA?BB=ACCC_Mismatch_0_Sense_+_Library_PoolT
GCAGAAAATCAAATGATCTGCAACAAGCGGTTGCAAATTCTTTCCTTGCTGCGATGCCAACGCCCCCCAACTTGATGCCTGCTCCGCCTGCAGC
>Frequency_2_QualityScore_EEEFEGGGECEICGEEGEEDEFIHFHGEIEHHGIIGGIGIC?CGHGDC@B>?ACAACCCACCCECDDCBA?@ACCC?BACCABACCCAA?<?;;_Mismatch_1_Sense_+_Library_PoolT
AATTCTTTCCTTGCTGCGATGCCAACGCCCCCCAACTTGATGCCTGCTCCGCCTGCAGCTTAATATATTTCAAATTTTCAAAACAATAGCCTGG
>Frequency_2_QualityScore_EFGGHHHJGIIIHIIGGGFFGGEGGEEEEEEEEEEEEDDD@CCC?BCDDDCCCDEEDDCCCBDDDDDDD>ACDDCDDDCCDDDCDDCCCCCCCD_Mismatch_1_Sense_+_Library_PoolT
AATTTCGGAGGCGGGCAGAAAATCAAATGATCTGCAACAAGCGGTTGCAAATTCTTTCCTCGCTGCGATGCCAACGCCCCCCAACTTGATGCCT
>Frequency_2_QualityScore_FFHHHHHIIIJIJIHIJJJJJJIJIJJJJIIIIIIIIIJGIIIJIJIIIIIIIIIGIIIIHHII=EGCEHGFECDCEDDDEEEDDECCDCDDDC_Mismatch_1_Sense_+_Library_PoolT
TTAATATATTTCAAATTTTCAAAACAATAGCCTGGACTGTATATATATTATATTCCACGGTCCGAAGTGGGGACAATTTGTATATAGGGAAGAT
>Frequency_2_QualityScore_FFHGHGHJJJIJJJIJJIJJJIJIIIJIJGIIJIIIIJJIJIIJJJJJHHHIIIIEHEGGIFHHFEFFFCCEEEEEEDDCDDDDDCCDDDDCDD_Mismatch_1_Sense_+_Library_PoolT
TCAAATTTTCAAAACAATAGCCTGGACTGTATATATATTATATTCCACGGTCCGAAGTGGGGACAATTTGTATATAGGGAAGATAACAGCGTAG
>Frequency_2_QualityScore_FFHHHHHJJJJJIIJJJJJJJJIJJJJJJJJIJJJJJJJJHIIJIJJIJJIIIIIJJJIJIIIIIIIGEBGFEDCDDDDDDEEEEEEDDCDDBD_Mismatch_1_Sense_+_Library_PoolT
CTTAATATATTTCAAATTTTCAAAACAATAGCCTGGACTGTATATATATTATATTCCACGGTCCGAAGTGGGGACAATTTGTATATAGGGAAGA
>Frequency_2_QualityScore_FDFBFHHIJIIJHIIJIIIIIIIIEGHAGIIIHJHIIIJIJIJHIIIIIIIIJHGFFCDCDCDDACDBCBCDDDDD?CCDDCCDDDCBCD;5?B_Mismatch_0_Sense_+_Library_PoolT
AAATGATCTGCAACAAGCGGTTGCAAATTCTTTCCTTGCTGCGATGCCAACGCCCCCCAACTTGATGCCTGCTCCGCCTGCAGCTTAATATATT
>Frequency_2_QualityScore_FFGHHGHJJIJIIIIJJIJJJJJJIJIJJJJIHIJIIIIIIGGGEEEEEECEEDEEFEEEEEEDDCCDCDCDCCDDDDECDDDCACDDDBCECD_Mismatch_2_Sense_+_Library_PoolT
CTTGCTGCGATGCCAACGCCCCCCAACTTGATGCCTGTTCCGCCTGCAGCTTAATATATTTCAAATTTTCAAAACAGTAACCTGGACTGTATAT
>Frequency_2_QualityScore_FFHHHHHJJJJJJJJJHIIJIIIIJJJJIIIIIJJJJJIIJIJIJJJJGIIJIJIIJJJIIJJJJJJIIGGHGFFECEEDDDCDCDCDDCEDDE_Mismatch_1_Sense_+_Library_PoolT
GCCTGCAGCTTAATATATTTCAAATTTTCAAAACAATAGCCTGGACTGTATATATATTATATTCCACGGTCCGAAGTGGGGACAATTTGTATAT
>Frequency_2_QualityScore_EFHGGHHJGHIIJIGIIIIJJIIJJJIIJIIIIIIJIIJIIJJIJJJIIGIIJIIIIIGIIGIHIGFEFEDDEEEEDEEEDDCCDDCDDCDDDD_Mismatch_1_Sense_+_Library_PoolT
TATTTCAAATTTTCAAAACAGTAGCCTGGACTGTATATATATTATATTCCACGGTCCGAAGTGGGGACAATTTGTATATAGGTAAGATAACAGC
>Frequency_2_QualityScore_FFHHHHHJJJJJJJJJJJGIIIJIIJJJJJJJJHIJHHHGHHGFFFFEEEDDDDDDCDCDCDCEDEEEECEEDCDDDDEDCCDCCCCEDCDDDD_Mismatch_1_Sense_+_Library_PoolT
AATTCTTTCCTCGCTGCGATGCCAACGCCCCCCAACTTGATGCCTGCTCCGCCTGCAGCTTAATATATTTCAAATTTTCAAAACAGTAGCCTGG
>Frequency_2_QualityScore_FEHHHGGJFIGFFGIIIIIIIJIIJIIIIIIIHIIIIJFIGEIIGIEECCEECDDDDDDDDDDCBCDDDBCDDDDDDEEEEEEEEEDDDDDDED_Mismatch_1_Sense_+_Library_PoolT
AACAAGCGGTTGCAAATTCTTTCCTTGCTGCGATGCCAACGCCCCCCAACTTGATGCCTGTTCCGCCTGCAGCTTAATATATTTCAAATTTTCA
>Frequency_2_QualityScore_@EGEFDGIIIGIHGIIIIGIEEHIIIGGDCEGEIIHIIGCEEDCCEEDDDEEEEEECACCCCBC;ACBCCBAACC;ACCCACCBCBCEACADAC_Mismatch_1_Sense_+_Library_PoolT
CTGCGATGCCAACGCCCCCCAACTTGATGCCTGCTCCGCCTGCAGCTTAATATATTTCAAATTTTCAAAACAATAGCCTGGACTGTATATATAT
>Frequency_2_QualityScore_FFGEGGGIIIIIIIJIJJIIJIIIIJJJJJJJJIJJJJIIIJJJIIJJGIIGIIGGEDDDDDDDDCDDDCCDDDDD@CDDDDCDDDCCCEDEEE_Mismatch_0_Sense_+_Library_PoolT
CAAATGATCTGCAACAAGCGGTTGCAAATTCTTTCCTTGCTGCGATGCCAACGCCCCCCAACTTGATGCCTGCTCCGCCTGCAGCTTAATATAT
>Frequency_2_QualityScore_FFHGGGHIIIIIIGHHHFGGEEEEEEEDEEEDECDDDDC=ABDDDCCCCEECCDCACDDD=C=@C?CCCACDCDDDCDDDDDDCDDBACACCDC_Mismatch_1_Sense_+_Library_PoolT
CGGAGGCGGGCAGAAAATCAAATGATCTGCAACAAGCGGTTGCAAATTCTTTCCTCGCTGCGATGCCAACGCCCCCCAACTTGATGCCTGCTCC
>Frequency_2_QualityScore_FFHHHHHHIIJIIJJJJHIIIJJJJIIIGIIIIJIJIIGIGIIJJIJIIJIIJJGHIJJJIIIIIHIHGEGFEFEDCEEEDCDEEEFCCDCDCD_Mismatch_1_Sense_+_Library_PoolT
CTTAATATATTTCAAATTTTCAAAACAGTAGCCTGGACTGTATATATATTATATTCCACTGTCCGAAGTGGGGACAATTTGTATATAGGGAAGA
>Frequency_2_QualityScore_EFHHHHHJJJJJJJJJJJJJIJIJJJJIJJIIIIJJJIJJIJJHHGGGHHGFFFDEFEEEEEEECDDCEDDDDDDCDDDDEEEEDDDEEEEEEE_Mismatch_2_Sense_+_Library_PoolT
TGCCAACGCCCCCCAACTTGATGCCTGTTCCGCCTGCAGCTTAATATATTTCAAATTTTCAAAACAGTAACCTGGACTGTATATATATTATATT
>Frequency_2_QualityScore_EEHGGHGJIJJIJIGIIIIIHIJIJJJJJJJJJJJJIGIIJJIJHIGIIIGGGGHGHGFFGGDGGGGGGEGGGFFGFGEEEEEEEEC??A?CCD_Mismatch_1_Sense_+_Library_PoolT
TTGATGCCTGCTCCGCCTGCAGCTTAATATATTTCAAATTTTCAAAACAGTAGCCTGGACTGTATATATATTATATTCCACTGTCCGAAGTGGG
>Frequency_2_QualityScore_FFHHHHHJGIIJJJHIJJJJIIJJJJJJJJJIIJIJIJJJIIJJIFEDDEEDCDDDDDCDDDDDDDDDDCCDDDDCECEDEEEEEDCDDDDEDD_Mismatch_0_Sense_+_Library_PoolT
ACAAGCGGTTGCAAATTCTTTCCTTGCTGCGATGCCAACGCCCCCCAACTTGATGCCTGCTCCGCCTGCAGCTTAATATATTTCAAATTTTCAA
>Frequency_2_QualityScore_@CDCEGGIIDGECGCFCEGEBCGEFHCEGHGEFHEGHHHGGHGGGEEHIGGEECFE?@CEGEEGEGGFABCA@EEEECDEEEEACCC?AAA>BC_Mismatch_2_Sense_+_Library_PoolT
CCCAACTTGATGCCTGTTCCGCCTGCAGCTTAATATATTTCAAATTTTCAAAACAGTAACCTGGACTGTATATATATTATATTCCACGGTCCGA
>Frequency_2_QualityScore_FFHHHFHIJGIIJIJJIIIFIIIIIIIIIGGIIIIJIIIIIHIIFHGDCCDDDCDDDCCDDCDDBA?ACCCCDDDCCCEEEDEEEEDACCDDDE_Mismatch_1_Sense_+_Library_PoolT
CAACAAGCGGTTGCAAATTCTTTCCTTGCTGCGATGCCAACGCCCCCCAACTTGATGCCTGTTCCGCCTGCAGCTTAATATATTTCAAATTTTC
>Frequency_2_QualityScore_FFHGGHHJJJJJIJJJIJJJJIJJJJIIJJJJJJHIIJJJJJJIJJGIIIJIIIJJJJIIIJJJJIIIIHHFGFBEEDDDDDCCDDDCDEDEDC_Mismatch_1_Sense_+_Library_PoolT
CTGCAGCTTAATATATTTCAAATTTTCAAAACAGTAACCTGGACTGTATATATATTATATTCCACGGTCCGAAGTGGGGACAATTTGTATATAG
>Frequency_2_QualityScore_EFHHHHHJJJJIIJJJIJJIIJIIIIIJIIIJIJIJJJJIJJJIGIIJJJJIJFIIIJJIJJJJHHGGFACEEEFEEEEFEEEEEEEEDDDDDD_Mismatch_1_Sense_+_Library_PoolT
CCCCCAACTTGATGCCTGCTCCGCCTGCAGCTTAATATATTTCAAATTTTCAAAACAATAGCCTGGACTGTATATATATTATATTCCACGGTCC
>Frequency_2_QualityScore_FFGHHHGJIJJJJIIIIJJJJJJJJJIJJIIIIHHHHGFFFEDDDDDDDDDDDEEEEFFEEEDCDDDDECCDDDDDDEDDDDDDDDDDCECEDE_Mismatch_1_Sense_+_Library_PoolT
TCGCTGCGATGCCAACGCCCCCCAACTTGATGCCTGCTCCGCCTGCAGCTTAATATATTTCAAATTTTCAAAACAGTAGCCTGGACTGTATATA
>Frequency_2_QualityScore_FEFGGGGJIIHIIIHIIEIGHIIIIIEIIHIJEIIIIIGIIIIIHGGGDCEEBCCDCCCDDDEEEEEEEDDCDCDDCDCBCBCCDAAABBCDCC_Mismatch_1_Sense_+_Library_PoolT
ATTCTTTCCTTGCTGCGATGCCAACGCCCCCCAACTTGATGCCTGCTCCGCCTGCAGCTTAATATATTTCAAATTTTCAAAACAATAGCCTGGA
>Frequency_2_QualityScore_FEHHHHHJJJJJJJJIIJJJJJJIJJGGIIIJIIIJIIIGIIIGHHGGEFGEGEEEEEEEDDEECDDDDDDDDDDDDEEEEDEEEEEEEEEECC_Mismatch_1_Sense_+_Library_PoolT
ACGCCCCCCAACTTGATGCCTGCTCCGCCTGCAGCTTAATATATTTCAAATTTTCAAAACAATAGCCTGGACTGTATATATATTATATTCCACG
>Frequency_2_QualityScore_FFHHHHHIJJIJJJIIJJJJJIIIJJJJIIIIIIIHGGGFEEEDEEEECDDDEEEDEEEEEDCCDCDEDCDDCDDDECCDDDCDDDDDDEEEDE_Mismatch_1_Sense_+_Library_PoolT
CGCTGCGATGCCAACGCCCCCCAACTTGATGCCTGCTCCGCCTGCAGCTTAATATATTTCAAATTTTCAAAACAGTAGCCTGGACTGTATATAT
>Frequency_2_QualityScore_FFHHHHHIJIJIIIIIIIIIJIGIIIHIHIIJIIJJIJIJJJJJJIIJIIIGIHGGGGFEGGGGGFEEEDDDEEEEEDEDEEEFEEEEDCDCDC_Mismatch_1_Sense_+_Library_PoolT
CCCCCAACTTGATGCCTGCTCCGCCTGCAGCTTAATATATTTCAAATTTTCAAAACAGTAGCCTGGACTGTATATATATTATATTCCACTGTCC
>Frequency_2_QualityScore_FFHHHHHIIIIIIJIJJFIJJIIIHIIJIJJJJJJJIIIIIIIIJJJIIEGIIIIIHGGGGGDEEEFEEEEEEDDDDCCDDCDCBCDEDEDCCC_Mismatch_0_Sense_+_Library_PoolT
TCAAAACAGTAGCCTGGACTGTATATATATTATATTCCACGGTCCGAAGTGGGGACAATTTGTATATAGGGAAGATAACAGCGTAGATCTTAAA
>Frequency_2_QualityScore_FFHHHHHJJJJJIJJJJIIJJJIIIIJJJJJJIIIJJJJJIIJIIIIIIIIIJJJJJJIHIIIIIIGIIEEGHGGGGGFEDDDDBBDACDDCDC_Mismatch_1_Sense_+_Library_PoolT
ATGCCTGCTCCGCCTGCAGCTTAATATATTTCAAATTTTCAAAACAATAGCCTGGACTGTATATATATTATATTCCACGGTCCGAAGTGGGGAC
>Frequency_2_QualityScore_FFHHHHHJJJJJJJJJJIJJJJJIIJJJJIJJJJJJIIIIIHGGGGGGEEEEFEEEEEEEEEEDDDDDDDCDDCDDDDDDDDCEEEEEEEEEEE_Mismatch_1_Sense_+_Library_PoolT
CGATGCCAACGCCCCCCAACTTGATGCCTGCTCCGCCTGCAGCTTAATATATTTCAAATTTTCAAAACAATAGCCTGGACTGTATATATATTAT
>Frequency_2_QualityScore_CEFGGHHHIIIHHGIIIIFIHEFIGHGGIIGIIIIGEFDEEDEDEABBCACCBBCCBCC@CDCCCACACDCEEEEDB?CC?CCA??C@A<?ABC_Mismatch_1_Sense_+_Library_PoolT
GCAAATTCTTTCCTCGCTGCGATGCCAACGCCCCCCAACTTGATGCCTGCTCCGCCTGCAGCTTAATATATTTCAAATTTTCAAAACAGTAGCC
>Frequency_2_QualityScore_DA??;DGABAC=8=AAFG57ACE=79=@CAA?CACB?@@=??;=B?>?@9;@@ABBAA?AAB>7BB?@>><763;AB@9=?3;5=<?>AA:???_Mismatch_0_Sense_+_Library_PoolT
TCGGAGGCGGGCAGAAAATCAAATGATCTGCAACAAGCGGTTGCAAATTCTTTCCTTGCTGCGATGCCAACGCCCCCCAACTTGATGCCTGCTC
>Frequency_2_QualityScore_FFHHHHHJJJJIJJJJJJIJJJJJJJIJJIJJIJIHJJHIJIJJJIJJJJIJJIIJJIIJIIJEGI;CGHEECDDEEDDEDECCEDDDCDACCC_Mismatch_1_Sense_+_Library_PoolT
TAATATATTTCAAATTTTCAAAACAGTAACCTGGACTGTATATATATTATATTCCACGGTCCGAAGTGGGGACAATTTGTATATAGGGAAGATA
>Frequency_2_QualityScore_EFHHGHHIJIHIIJIHIJJIJIHIIIIIIIGHGGEE@?ACCEDDDDEEDDDCCDCDDDDCCDDDDDDCDCDDDDBDDDDDDCCCCCACCCDC?B_Mismatch_1_Sense_+_Library_PoolT
AGGCGGGCAGAAAATCAAATGATCTGCAACAAGCGGTTGCAAATTCTTTCCTCGCTGCGATGCCAACGCCCCCCAACTTGATGCCTGCTCCGCC
>Frequency_2_QualityScore_FFHHHGHIIJIJJIJJJJJIIIIJJHIIJIJIJJIJIIIJJJEIIJJIIJIHGFDDCACDCDDACDDDDCCDDDDDDDDDADDDDACDCEECEE_Mismatch_1_Sense_+_Library_PoolT
AATGATCTGCAACAAGCGGTTGCAAATTCTTTCCTCGCTGCGATGCCAACGCCCCCCAACTTGATGCCTGCTCCGCCTGCAGCTTAATATATTT
>Frequency_2_QualityScore_FFHHHHHJJJJJJIJJJJHIIJJJJIJIIIIIJJJJIJIJIIIIIIIJIIJJJJJIIIIJIIIIIGIIIGGGEBCEDDCCCCDDDDCEEEEEDD_Mismatch_1_Sense_+_Library_PoolT
TGCAGCTTAATATATTTCAAATTTTCAAAACAATAGCCTGGACTGTATATATATTATATTCCACGGTCCGAAGTGGGGACAATTTGTATATAGG
>Frequency_2_QualityScore_FFHGHHHIJJIIJJJJJIIJJJJJIIIIIJIJJJIJJJJJIIIHHHHHHHGFFFFFEEDECEDCCEDDDABCDCDDCBCEEEEEECDEEEEEED_Mismatch_2_Sense_+_Library_PoolT
CAACGCCCCCCAACTTGATGCCTGTTCCGCCTGCAGCTTAATATATTTCAAATTTTCAAAACAGTAACCTGGACTGTATATATATTATATTCCA
>Frequency_2_QualityScore_FFHGHHHJJIIJJJJJJJJJJJIJJJIJJJJIIIIJJJJJHGFFEEEEEEEEDDDDDDDDDDDDDDDDDDDEEECEEEEEDCDDDCEDCCCCDC_Mismatch_0_Sense_+_Library_PoolT
CGGTTGCAAATTCTTTCCTTGCTGCGATGCCAACGCCCCCCAACTTGATGCCTGCTCCGCCTGCAGCTTAATATATTTCAAATTTTCAAAACAG
>Frequency_2_QualityScore_EFHHHHHJJJJJHJJIJIIJIIJIIIIIFGIJIIIJJIIJJIIIIIJIIJJHIHHHFFFFDDCDDDDDDDDDCDDDDDDDDDDBBCDDDCACDC_Mismatch_1_Sense_+_Library_PoolT
AGAAAATCAAATGATCCGCAACAAGCGGTTGCAAATTCTTTCCTTGCTGCGATGCCAACGCCCCCCAACTTGATGCCTGCTCCGCCTGCAGCTT
>Frequency_2_QualityScore_FFGGHHHJJJJIIGFHIGHIIJIJIGIIIGIIHIIIJIJJIJJJIIIIIIIHHHGCEFFFEEECBCCDDACCDDDCCDDDDDDCDDACACACAB_Mismatch_0_Sense_+_Library_PoolT
GGGCAGAAAATCAAATGATCTGCAACAAGCGGTTGCAAATTCTTTCCTTGCTGCGATGCCAACGCCCCCCAACTTGATGCCTGCTCCGCCTGCA
>Frequency_2_QualityScore_EEHHHHHJJJIJJIJJJJJJJIJJIIIJJJJJIJJJJJJJJJIGHGGHGFFFFFEECDCDCCCDDDCDC>BCCEEEEDCCCCDDECDACCCBCD_Mismatch_1_Sense_+_Library_PoolT
GTTGCAAATTCTTTCCTTGCTGCGATGCCAACGCCCCCCAACTTGATGCCTGCTCCGCCTGCAGCTTAATATATTTCAAATTTTCAAAACAATA
>Frequency_2_QualityScore_FFHHHHHJIJJJJJJJJJJIJJHIJIJJJJJIJJIIJIHHGGGEFFFEEEEEED9ACCDDDDDDCCDEECCDEEEEDCCDDDEDDCCCDCCDDC_Mismatch_1_Sense_+_Library_PoolT
TGCAAATTCTTTCCTCGCTGCGATGCCAACGCCCCCCAACTTGATGCCTGCTCCGCCTGCAGCTTAATATATTTCAAATTTTCAAAACAGTAGC
>Frequency_2_QualityScore_FFGHHHHIJJJJJJIJJJJJIJJJJJJGIJJJJJJIIJJGIIIIIIJJJJJJJJJJIJIIIIIIFGGAFEGEECCADDDDDEDEDEDDDCCACC_Mismatch_1_Sense_+_Library_PoolT
TTAATATATTTCAAATTTTCAAAACAGTAACCTGGACTGTATATATATTATATTCCACGGTCCGAAGTGGGGACAATTTGTATATAGGGAAGAT
>Frequency_2_QualityScore_FFHHHHHIJJJJJIJJJHIJIIJJJJJJIIIIJJJJJIIIJJIIIGHIJJIIJHHHHHGHFEFFFFFCE?CDDDDDDBCCCDDEDECEACDDDD_Mismatch_1_Sense_+_Library_PoolT
AACAATAGCCTGGACTGTATATATATTATATTCCACGGTCCGAAGTGGGGACAATTTGTATATAGGGAAGATAACAGCGTAGATCTTAAAAGAT
>Frequency_2_QualityScore_FFHHHHHJJJIIIGIJIIJIIIIIIIJIIIIIIIIJIJIJIJIHIHHHHHFHGFFFFFFEEDDEDDCDDDDDDDDCEDEEEEEEEEDEEECDDD_Mismatch_1_Sense_+_Library_PoolT
AACGCCCCCCAACTTGATGCCTGCTCCGCCTGCAGCTTAATATATTTCAAATTTTCAAAACAATAGCCTGGACTGTATATATATTATATTCCAC
>Frequency_2_QualityScore_FFHHHHHIIJJJJJIFHIIJJIHHHHHFFFFFFDDDDDDDDDD?CDDDDCDDDEEDDDDDCCDDCCCDDDCDDDCDDDDDDACDDDDCDDDCDD_Mismatch_1_Sense_+_Library_PoolT
ATTTCGGAGGCGGGCAGAAAATCAAATGATCCGCAACAAGCGGTTGCAAATTCTTTCCTTGCTGCGATGCCAACGCCCCCCAACTTGATGCCTG
>Frequency_2_QualityScore_EEDGFHGHICGHJGIIGIIIIHIJIIIGIGGIIIGIGEGIJEIHIIHIIIIHIIIIGCIIIIIIIICGIGDHGHECBCEEDECECCCDDBBAAC_Mismatch_1_Sense_+_Library_PoolT
GCTTAATATATTTCAAATTTTCAAAACAGTAGCCTGGACTGTATATATATTATATTCCACTGTCCGAAGTGGGGACAATTTGTATATAGGGAAG
>Frequency_2_QualityScore_EEHHGHGIIIIIIGEGIIDIGIIIIIIIIIGIIIGIIHIGGBEGGGIHHIGHHGFCCCCCCCCCCCCCCAABCC3=?AACCCCCCADDC?CDCD_Mismatch_1_Sense_+_Library_PoolT
ATGATCTGCAACAAGCGGTTGCAAATTCTTTCCTTGCTGCGATGCCAACGCCCCCCAACTTGATGCCTGTTCCGCCTGCAGCTTAATATATTTC
>Frequency_2_QualityScore_FFHHHHHIJJJJJJJJJIJJIJJGIJIJJIJJIIHIJJJJJIJJIIEIJIIIJJIIHHFDDDDDDDDDDCDCCDDCDCDDDDCCCCDCCCCEDE_Mismatch_1_Sense_+_Library_PoolT
ATCAAATGATCTGCAACAAGCGGTTGCAAATTCTTTCCTTGCTGCGATGCCAACGCCCCCCAACTTGATGCCTGTTCCGCCTGCAGCTTAATAT
>Frequency_2_QualityScore_FFHHHHHJJJJJJJJEIJJJJIJIJJJJJJJJJJJJGHHHHHFFFFECDDDDDCDDDDCDEEEEEFEEEDDDDCDEDDDDDDDDECDDDDDDDD_Mismatch_1_Sense_+_Library_PoolT
TCTTTCCTCGCTGCGATGCCAACGCCCCCCAACTTGATGCCTGCTCCGCCTGCAGCTTAATATATTTCAAATTTTCAAAACAGTAGCCTGGACT
>Frequency_2_QualityScore_FFHGGHGEHIIEGEEGIIHGEHHHGECDEFEFEDCCDCCC<ACCCCCCCCEECCCCA@CCCCCBCB:ACBCCBBCCCCCCCCCCCCCCCCCCCC_Mismatch_1_Sense_+_Library_PoolT
TCGGAGGCGGGCAGAAAATCAAATGATCTGCAACAAGCGGTTGCAAATTCTTTCCTCGCTGCGATGCCAACGCCCCCCAACTTGATGCCTGCTC
>Frequency_2_QualityScore_FFHHHHGJIIIJJIJIJJJIIIIJIHJJJJJJJJJJJJJIJIJJJJIIIIHIIFIIJJIHGGFFFFEEFDDEEEEEDDDDDCDDDDCCCDCEDE_Mismatch_1_Sense_+_Library_PoolT
ATTTTCAAAACAATAGCCTGGACTGTATATATATTATATTCCACGGTCCGAAGTGGGGACAATTTGTATATAGGGAAGATAACAGCGTAGATCT
>Frequency_2_QualityScore_FFHHGHGJGJJIIIIGHGIJJJIIJIJIIIIIIGIJIIFIIIIIIIDHIIGHDDDDCCCCCC@CCDDDCC??ACCDCDCDCCCBDEEEEEEEDC_Mismatch_0_Sense_+_Library_PoolT
ATCTGCAACAAGCGGTTGCAAATTCTTTCCTTGCTGCGATGCCAACGCCCCCCAACTTGATGCCTGCTCCGCCTGCAGCTTAATATATTTCAAA
>Frequency_2_QualityScore_CFEGFBGHIIIJJIIGEIIIIAGDHIIIFEFGGGGIIIEEIFEBDDCEDEDCDCCCCA?ACDDCCCCCC?>ACCAEEEEEEAACBAACBDC_Mismatch_0_Sense_+_Library_PoolT
AAGCGGTTGCAAATTCTTTCCTTGCTGCGATGCCAACGCCCCCCAACTTGATGCCTGCTCCGCCTGCAGCTTAATATATTTCAAATTTTCA
>Frequency_2_QualityScore_FFHGHGHJJIJJJIJJJIJJIIJIJIGIIIGHIHHIHIJIJIIIIIIJJJJIIIJDHHCCGCGEFFEEEAC?CECDCCCD?CACCCDDDDDDDD_Mismatch_0_Sense_+_Library_PoolT
TTCAAATTTTCAAAACAGTAGCCTGGACTGTATATATATTATATTCCACGGTCCGAAGTGGGGACAATTTGTATATAGGGAAGATAACAGCGTA
>Frequency_2_QualityScore_FFGFGGHIIEHFGGGCGIIIGGFFIIHGEIAGDEHEGHIHHGIDGEHGG=C?CACE=ADCDC=CACCCC?CACCBCCEEDDEACCCCCA?CCCC_Mismatch_1_Sense_+_Library_PoolT
ACGCCCCCCAACTTGATGCCTGCTCCGCCTGCAGCTTAATATATTTCAAATTTTCAAAACAGTAGCCTGGACTGTATATATATTATATTCCACT
>Frequency_2_QualityScore_FFGHHHHJGIIJJJIIJGIIJJFHIIGIIIIIIIJIJIHIIIHIIJIGIIGGIIIIIIJJJJIJGIEEGEDEEDDCCBACCBDDBDCCCCCCBC_Mismatch_1_Sense_+_Library_PoolT
CCGCCTGCAGCTTAATATATTTCAAATTTTCAAAACAGTAACCTGGACTGTATATATATTATATTCCACGGTCCGAAGTGGGGACAATTTGTAT
>Frequency_2_QualityScore_FFHHHHHJJJJJIIIIJHIJJJJIJIJJJJGIIJJIIJJIIJJJJIJIJJIHIGGGFFFEEDCDDDDDCACDDDCDCDDCDDDDCDDDDCDDDC_Mismatch_1_Sense_+_Library_PoolT
GCAGAAAATCAAATGATCTGCAACAAGCGGTTGCAAATTCTTTCCTCGCTGCGATGCCAACGCCCCCCAACTTGATGCCTGCTCCGCCTGCAGC
>Frequency_2_QualityScore_FFHHHHHJJJIJIIIIIJJJJDHIGHIGIIIIGIIJJGIIJJJJGIJIIJIJIHJJJIIIJIIIGHGGGGGEEEEFEEEEEEEEEDEDCCBCCC_Mismatch_0_Sense_+_Library_PoolT
CCCCAACTTGATGCCTGCTCCGCCTGCAGCTTAATATATTTCAAATTTTCAAAACAGTAGCCTGGACTGTATATATATTATATTCCACGGTCCG
>Frequency_2_QualityScore_FFHHHHHJJJJJJJJIIJIJJJJIIJJJJJIJJJJIJJJJJIIHHHHGFFEDEEEDDDDDEEEEEFEEECCCDDDEDDDDDDDCECDDDDDDDD_Mismatch_2_Sense_+_Library_PoolT
TCTTTCCTTGCTGCGATGCCAACGCCCCCCAACTTGATGCCTGTTCCGCCTGCAGCTTAATATATTTCAAATTTTCAAAACAGTAACCTGGACT
>Frequency_2_QualityScore_AEHHHHHJJJIJHIJIIIHGIGHICCGIGIHAHIIJIIIJGIIIIIIHIIJEGGGGGGGEADEEEEEDCBCCCEEDEBDCEEEEDCFECECCCD_Mismatch_1_Sense_+_Library_PoolT
GCCCCCCAACTTGATGCCTGCTCCGCCTGCAGCTTAATATATTTCAAATTTTCAAAACAGTAGCCTGGACTGTATATATATTATATTCCACTGT
>Frequency_2_QualityScore_EFFHHHGJJJIIJJJJJJJJJJJJJGJJJJJJJJJJJIJGGFEEEEEEEDEEDDDDDCDDDDDDDDDCDCCEEDEEEEEDDDDDCCCCDDCDCB_Mismatch_1_Sense_+_Library_PoolT
GGTTGCAAATTCTTTCCTCGCTGCGATGCCAACGCCCCCCAACTTGATGCCTGCTCCGCCTGCAGCTTAATATATTTCAAATTTTCAAAACAGT
>Frequency_2_QualityScore_FFHGHGEGGIIJHIIIIFHHHGGGGIIHEGGGEE?CDCDDCDDCBCDCDDDCCCCDD?CCDCCDCBCD@9@B@BDCCCCCCCDCCDDCCCBDCD_Mismatch_0_Sense_+_Library_PoolT
GCGGGCAGAAAATCAAATGATCTGCAACAAGCGGTTGCAAATTCTTTCCTTGCTGCGATGCCAACGCCCCCCAACTTGATGCCTGCTCCGCCTG
>Frequency_2_QualityScore_FFHHHHHJJJJJJJJJJJIIJJGIIHIJHIJIJJJJJJIJJJJJJIJJJJJIHIJIIHHHHGGFFFCEDBCEEEEEEEEFEEEEEEEEDCDCCD_Mismatch_2_Sense_+_Library_PoolT
CCCCCAACTTGATGCCTGTTCCGCCTGCAGCTTAATATATTTCAAATTTTCAAAACAGTAACCTGGACTGTATATATATTATATTCCACGGTCC
>Frequency_2_QualityScore_FFHHGHFIIIHHIIJIIJIIIIIJJIIIGIIJJJIIIJJJJJJJIJIJIGIIJEGIJIIJHJJJJJJHIIIIGBCEFDDCDACCDDAAABBCDD_Mismatch_0_Sense_+_Library_PoolT
GCTCCGCCTGCAGCTTAATATATTTCAAATTTTCAAAACAGTAGCCTGGACTGTATATATATTATATTCCACGGTCCGAAGTGGGGACAATTTG
>Frequency_2_QualityScore_FCGHEHHJJHIIJGIIIIGIIIJGIIIJJIGIIIIIIIBHIFHHGIGIIIIIIHGGEGGGGGFEECDEDEDDEDCBDDCECDDDDDDDCCBCCD_Mismatch_0_Sense_+_Library_PoolT
GTAGCCTGGACTGTATATATATTATATTCCACGGTCCGAAGTGGGGACAATTTGTATATAGGGAAGATAACAGCGTAGATCTTAAAAGATTGCG
>Frequency_1_QualityScore_FFGFHDFEEGIJ@DGIIGGIGIGIIIIGGIGIIJJIIIGGGIIJGGIJGEGHHIIGIJJIGHIIJIIGGFEEEHEDEDDD?B@CCBBBDD?DCD_Mismatch_1_Sense_+_Library_PoolT
TGCTCCGCCTGCAGCTTAATATATTTCAAATTTTCAAAACAATAGCCTGGACTGTATATATATTATATTCCACGGTCCGAAGTGGGGACAATTT
>Frequency_1_QualityScore_DFHHFHDHIJJIJGIJJIIEGEGIFIJHIEIIIJJIJJJJJFACDEEDCDDDDDDDCDDDDB@DDCDDDACDEEEDDCDB>CACDDCDC_Mismatch_1_Sense_+_Library_PoolT
TCGGTTGCAAATTCTTTCCTTGCTGCGATGCCAACGCCCCCCAACTTGATGCCTGCTCCGCCTGCAGCTTAATATATTTCAAATTTTCA
>Frequency_1_QualityScore_FDFFHFHIGIHIJIIGIDEIIJJIGGGIIJJJJIIEFIIIJJIIJJJJIJJIIGHECHGGFHGHGDDHCAEEEHHGHFF@DCEFDBABDBDBD<_Mismatch_1_Sense_+_Library_PoolT
TACTTGATGCCTGCTCCGCCTGCAGCTTAATATATTTCAAATTTTCAAAACAGTAGCCTGGACTGTATATATATTATATTCCACGGTCCGAAGT
>Frequency_1_QualityScore_DF)CBFFG?FEHBHEFHADGC<<DCGBHEEGE@FGHIGGHF:BFH@@F@5@A2:;B?DCCE@@@@;BDC(;>A?BCCCCC@29@?5<CADCC_Mismatch_2_Sense_+_Library_PoolT
TCGAAACAATAGCCTGGACTGTATATATATTATATTCCACGGTCCGAAGTGGGGACAATTTGTATATAGGGAAGATAACAGCGTAGATCTTA
>Frequency_1_QualityScore_FFHHHHHJJIJJJJJJJJHJJJJJJJJJJJJJIJJJIJJJIJJJJJFDDDEDDDDDDDDDDDDDDDDDDBDDDDDDDEEEEEEEEEDDDDDDEC_Mismatch_1_Sense_+_Library_PoolT
AACAAGCGGTTGCAAATTCTTTCCTTTCTGCGATGCCAACGCCCCCCAACTTGATGCCTGCTCCGCCTGCAGCTTAATATATTTCAAATTTTCA
>Frequency_1_QualityScore_FFGHHHHJJJJJJJJJJJJIJIIJIIIJJIJIJJJJJJJJJJJIIGIJJIJJJJGIBHIGGHIFFFEBECECCDCDDFDCDDDDDCDDCDDBDB_Mismatch_1_Sense_+_Library_PoolT
TTTCAAATTTTCAAAACAATAGCCTGGACTGTATATATATTATATTCCACGGTCCGAAGTGGGGACAATTTGTATATAGGGAAGATAACAGCGT
>Frequency_1_QualityScore_FFHHHHHIJJJJGIJGHJJJJJIJJIJJGHIGHHIJJJJJHHHFFFFFEEEEEEEEEFEEEDCDDDDEDCDDDDDDCDDDDDDDDDDCCDDEAD_Mismatch_1_Sense_+_Library_PoolT
TGCTGCGATGCCAACGCCCCCCAACTTGATGCCTGCTCCGCCTGCAGCTTAATATATTTCAAATTTTCAAAACAATAGCCTGGACTGTATATAT
>Frequency_1_QualityScore_FFHHHHHJJJJJJJJJIJJJJIJJJJIJJIJJJJJFFDDEEEDDDDDDDDDDDDDDDDDCDDDDDDDDDDEEEEEDDDDDDEDDDDDDDDDDDD_Mismatch_0_Sense_+_Library_PoolT
GCAAATTCTTTCCTTGCTGCGATGCCAACGCCCCCCAACTTGATGCCTGCTCCGCCTGCAGCTTAATATATTTCAAATTTTCAAAACAGTAGCC
>Frequency_1_QualityScore_@ADADDDI>?C?D<0*:00090*6(768=DA@=ACICE@D9CCADDF3??A;AADDD@@(6((-5(5=5:9:B>DAABB>3;;A_Mismatch_0_Sense_+_Library_PoolT
CCCCCCAACTTGATGCCTGCTCCGCCTGCAGCTTAATATATTTCAAATTTTCAAAACAGTAGCCTGGACTGTATATATATTATA
>Frequency_1_QualityScore_FFHHHHHJIJJJJJJJJJIJIJJJJJJJJJJJJJJJGGIJJIHHCHIJJFHIJJJJHIJHHHHGHFFFFBDDDDEDEDEDDDDDDDDDDDDDDD_Mismatch_1_Sense_+_Library_PoolT
CTGGACTGTATATATATTATATTCCACGGTCCGAAGTGGGGACAATTTGTATATAGTGAAGATAACAGCGTAGATCTTAAAAGATTGCGTTGAC
>Frequency_1_QualityScore_FFHHGGHJJIIJJJJJGIJJJIJIJJIJGCGCGGGHJIIFHHGFFFFFFCEECEC@DD@DDDCCCCDDDDDCDEDDDDDDDDDEDCCCBBCCDC_Mismatch_2_Sense_+_Library_PoolT
TTGCAAATTCTTTCCTCGCTGCGATGCCAACGCCCCCCAACTTGATGCCTGCTCCGCCTGCAGCTTAATATATTTTAAATTTTCAAAACAGTAG
>Frequency_1_QualityScore_FFHHHHHJJJJJIJJIJJJJIHHHHHGDFFFFFFEEDEDDDDDDDDDDDDDEEDDDDDDDDDDDBDDDDDDDDDDDDDDDDDDDDDDDDDDDDD_Mismatch_1_Sense_+_Library_PoolT
TTCGGAGGCGGGCAGAAAATCAAATGATCTGCAACAAGCGGTTGCAAATTCTTTCCTCGCTGCGATGCCAACGCCCCCCAACTTGATGCCTGCT
>Frequency_1_QualityScore_FFHHHHHJJJJJJJJJJFHIIHGFGGIJJJJJJJJJJJIJJIIIJJGIIGHIJJDHFEFFFFDEECCEEEDDBBDDDDDDDDDDDDDEDEDEDD_Mismatch_1_Sense_+_Library_PoolT
TCAAAACAATAGCCTGGACTGTATATATATTATATTCCACGGTCCGAAGTGGGGACAATTTGTATATAGGGAAGATAACAGCGTAGATCTTAAA
>Frequency_1_QualityScore_FFHHHHHJJJJIJJJJIIJIIJIIIJI@GIIJJJJJJJJJJJJJJIJJJJDIJGHHHFFDDCBDDDDDDCDACCCDDDDDDCBBDDDDCDDCDC_Mismatch_1_Sense_+_Library_PoolT
GAAAATCAAATGATCCGCAACAAGCGGTTGCAAATTCTTTCCTTGCTGCGATGCCAACGCCCCCCAACTTGATGCCTGCTCCGCCTGCAGCTTA
>Frequency_1_QualityScore_FFHHHHHJJIJJJJJJJJJJJJJJJJIJJJJJJJJJJJJJJJJHIJJJJJJJJJJJJJJJJJJJJJJJIHHCHFFDCCDBDDDDCDDFFEDDDC_Mismatch_1_Sense_+_Library_PoolT
CAGCTTAATATATTTCAAATTTTCAAAACAGTAACCTGGACTGTATATATATTATATTCCACGGTCCGAAGTGGGGACAATTTGTATATAGGGA
>Frequency_1_QualityScore_FFFHHGHIJJJJJJJJJJJJJJJJJJJJJJJIIIJHIGIGIJJHGHHFGHIJJJJJJIGGBGHIIJGIH@EHHBDAEEDDD?BBDCDC>CADC@_Mismatch_1_Sense_+_Library_PoolT
CCTGCAGCTTAATATATTTCAAATTTTCAAAACAGTAACCTGGACTGTATATATATTATATTCCACGGTCCGAAGTGGGGACAATTTGTATATA
>Frequency_1_QualityScore_DDA@D??GHIII@FFDH?DGEGFGGB:DGG@BF@FGIHBHD9A=9;55>@C@CCBC::;?BBBB?CCCC@ACDDECDAC4@CCACAAC_Mismatch_0_Sense_+_Library_PoolT
CGGTTGCAAATTCTTTCCTTGCTGCGATGCCAACGCCCCCCAACTTGATGCCTGCTCCGCCTGCAGCTTAATATATTTCAAATTTTCA
>Frequency_1_QualityScore_??FFFFFDGEG:;?)?EGG7?BGFIIID???FBFFFCFEA>@FFIIIEECEDDDEDD>>AACABBBB9<;<@BBABBABBEBB??AADB:@_Mismatch_0_Sense_+_Library_PoolT
TCCACGGTCCGAAGTGGGGACAATTTGTATATAGGGAAGATAACAGCGTAGATCTTAAAAGATTGCGTTGACAGTTATTGTTTGTAAATTA
>Frequency_1_QualityScore_FFHHHHHJJJJJJJHIJJJJJJJJJJJJJJJJJJJJJJJJJJJJJJJJJHHDDDDDDDDDDDDDDDDDDDD@DDDDDDDDDDEEEEDEEEDDCD_Mismatch_0_Sense_+_Library_PoolT
TCTGCAACAAGCGGTTGCAAATTCTTTCCTTGCTGCGATGCCAACGCCCCCCAACTTGATGCCTGCTCCGCCTGCAGCTTAATATATTTCAAAT
>Frequency_1_QualityScore_FFHHHHHJJJJIIJJJJJJIJJJIJIGIJGIIJGGEHGJIGGIHGGGHHHHHHHDDFFFEEEEDCD?BDAAADEDEEEEEEEEDEDDDDDDB@B_Mismatch_1_Sense_+_Library_PoolT
CCCCCCAACTTTATGCCTGCTCCGCCTGCAGCTTAATATATTTCAAATTTTCAAAACAGTAGCCTGGACTGTATATATATTATATTCCACGGTC
>Frequency_1_QualityScore_FFHHGHHIGIIJGEHIJIJJFIIHIEGIIGIGGIIJGIIGGHGJIIIIIJGGIHFFFFDDBBBDCCCCCCCCDDDCCCBBBBDDACCCC>AACD_Mismatch_1_Sense_+_Library_PoolT
ATCAAATGATCTGCAACAAGCGGTTGCAAATTCTTTCCTCGCTGCGATGCCAACGCCCCCCAACTTGATGCCTGCTCCGCCTGCAGCTTAATAT
>Frequency_1_QualityScore_B:=C:+,<CF?><FGIAF:EFCBED?11?9DFFIIGCD4?DDCCF>FEEFE/=C<FFEFEFAE7CE@E:==AEDEE=;;7)7??5(59;?8@BB_Mismatch_1_Sense_+_Library_PoolT
CTTGATGCCTGCTCCGCCTGCAGCTTAATATATTTCAAATTTTCAAAACAGTAGCCTGGACTGTATATATATTATATTCCACGGTTCGAAGTGG
>Frequency_1_QualityScore_FFHHGHHJJJJJJJJJIJJJJJJJJGIJJJJDHIJJJJIJJIJJJIJIJJJJJHEFFFFEEDDDDDDDDDDDDDDDDDDDDDDDDDDDBDDDDD_Mismatch_1_Sense_+_Library_PoolT
GGCAGAAAATCAAATGATCTGCAACAAGCGGTTGCAAATTCTTTCCTCGCTGCGATGCCAACGCCCCCCAACTTGATGCCTGCTCCGCCTGCAG
>Frequency_1_QualityScore_FFGHHHDIJJJJJIIJIEIIJJJHIJFGHIIIIIJJJIJJEIJJJJIGCFGHCFCHEGIJIJHHHA=ABBDBFDFFDDDEEEEEDDDDC?B?@8_Mismatch_1_Sense_+_Library_PoolT
AACTTGATGCCTGCTCCGCCTGCAGCTTAATATATTTCAAATTTTCAAAACAGTAGCCTGGACTGTATATATATTATATTCCACTGTCCGAAGT
>Frequency_1_QualityScore_FFHHFHHJJJJIJJJJJJJGIIJIIJJIJJJJJJJGIJJJHFDDDCDDCDDDDDDBDDDBDD@BDDDDCCDDEEEECCDEDCCDDDDEC_Mismatch_2_Sense_+_Library_PoolT
GCGGTTGCAAATTCTTTCCTCGCTGCGATGCCAACGCCCCCCAACTTGATGCCTGCTCCGCCTGCATCTTAATATATTTCAAATTTTCA
>Frequency_1_QualityScore_;AFFD4DFGHGGHGIIEIGHC<?CEHHHHFGGIIIGGGGIIIIIIIIGEGEIGGGGHE@GG@E>@EHBEB;ACC>CDCDDC3?CB?@C@@@_Mismatch_0_Sense_+_Library_PoolT
TATTTCAAATTTTCAAAACAGTAGCCTGGACTGTATATATATTATATTCCACGGTCCGAAGTGGGGACAATTTGTATATAGGGAAGATAAC
>Frequency_1_QualityScore_DFHHHHHJJJJJJJJJJJJJIJJJJJJIJJJJJJJJHGHHHHFFFDCDDDDDDDDDDEEEEFEEEEDCDCDDEDCDCBBDDDCADDDDDDDDCD_Mismatch_1_Sense_+_Library_PoolT
TTCCTTGCTGCGATGCCAACGCCCCCCAACTTGATGCCTGCTCCGCCTGCAGCTTAATATATTTCAAATTTTCAAAACAATAGCCTGGACTGTA
>Frequency_1_QualityScore_FFHHHHHJJJJJJJJJJJJJJJJJJJJJJJJJJJJJJJJJJJJJJIJJJJJJJHIJJIJHHHFFDDDDDDBDDDCDDDDDDDDDDDDDDDBCDD_Mismatch_1_Sense_+_Library_PoolT
GCAGAAAATCAAATGATCTGCAACAAGCGGTTGCAAATTCTTTCCTTGCTGCGATGCCAACGCCCCCCAACTTGATGCCTGTTCCGCCTGCAGC
>Frequency_1_QualityScore_FFHHHHHEHIIJJIJIIIGJIIJHIJJIIJJJJIJJIJJJJJJJJJJJJIJJJJJGIIJJHHHHHHHHFCEFFEDDCDDDDBD@CDDDDDDDDD_Mismatch_1_Sense_+_Library_PoolT
CTGCTCCGCCTGCAGCTTAATATATTTCAAATTTTCAAAACAATAGCCTGGACTGTATATATATTATATTCCACGGTCCGAAGTGGGGACAATT
>Frequency_1_QualityScore_D@AF?DAEECBHHDEHIIGEC7;>CACEACDEDEECAC???BCCCCCCACDEDDEDCCCAC:>AC>>:>88@C>:3>CBB?BCB@:@DC@@@CA_Mismatch_2_Sense_+_Library_PoolT
GGCGATGCCAACGCCCCCCAACTTGATGCCTGCTCCGCCTGCAGCTTAATATATTTCAAATTTTCAAAACATTAGCCTGGACTGTATATATATT
>Frequency_1_QualityScore_FFHHHHHJJJJJIJJHIIJJJJJJIJJJJJJJJJIJJJJJJJJGHIIJJJJGGHHHEEFFFFFFEEDDDDDDDDDDDDDDDEDEDEEDDCDDDD_Mismatch_1_Sense_+_Library_PoolT
CAATAGCCTGGACTGTATATATATTATATTCCACGGTCCGAAGTGGGGACAATTTGTATATAGGGAAGATAACAGCGTAGATCTTAAAAGATTG
>Frequency_1_QualityScore_DDF>ACCCFE@FBFE3CF:@8CFEE@D1;FE<:DB@(5DE>7@>?CA?(;@7\,59??=AB>5:>>;;;;;@>>::+:A@4:>34<(2>@44>B_Mismatch_2_Sense_+_Library_PoolT
CAAATTCTTTCCTTGCTGCGATGCCAACGCCCCCCAACTTGATGCCTGCTCCGCCTGCAGCTGAATATATTTCAAATTTTCAAAACAATAGCCT
>Frequency_1_QualityScore_FFHHHHHJJJJJJIJJJJIJJJIJJJJIJIJJJJJJJJIJJJJJJIJJJJIJJIIJJJJJJJJEHIEHHHFFCDDEDDDDEEFEEDDDDDDDDD_Mismatch_1_Sense_+_Library_PoolT
AAATATATTTCAAATTTTCAAAACAGTAGCCTGGACTGTATATATATTATATTCCACGGTCCGAAGTGGGGACAATTTGTATATAGGGAAGATA
>Frequency_1_QualityScore_FDHDBFAFAGFGDBEHCGFBGICII@>BGH@AGGCBD>FGHGIBFFDHGCCCG7CEEE>FGEEIGCDHEAAHABED>C??>5>:<8@BDDDAAC_Mismatch_2_Sense_+_Library_PoolT
GTTCCGCCTGCAGCTTAATATATTTCAAATTTTCAAAACAGTAACCTGGACTGTATATATATTATATTCCACGGTCCGAAGTGGGGACAATTTG
>Frequency_1_QualityScore_FFHHDDFHHIIJJJJJJJIJIIJHGJIJJJJJJJJJJJIJJIJJJIAHIGIIJJJJHHFDDDDDDDDDDDDDCDDDDDDDDDDDDDDDCDDC@C_Mismatch_1_Sense_+_Library_PoolT
ATCAAATGATCTGCAACAAGCGGTTTCAAATTCTTTCCTTGCTGCGATGCCAACGCCCCCCAACTTGATGCCTGCTCCGCCTGCAGCTTAATAT
>Frequency_1_QualityScore_FFHHHHHGJJJJIJJJJJJJJJJJJJJJJJJJJIIIIJJIJJJJJJJJIJJJJJJJJJJJGIJHHEEFDCCEEEDDCFEDDDCBBDCDDDDDDD_Mismatch_1_Sense_+_Library_PoolT
ATTTCAAATTTTCAAAACATTAGCCTGGACTGTATATATATTATATTCCACGGTCCGAAGTGGGGACAATTTGTATATAGGGAAGATAACAGCG
>Frequency_1_QualityScore_DDHDF?4CGGEGH>HABGGCHCGEHH@GDFDFFHGAGGIGIII<DGHIHGGCGGGIIHGE@DCCCHCHHCDCDEDEDCCA>>;8;?B@BB:8>@_Mismatch_2_Sense_+_Library_PoolT
CTTGATGCCTGTTCCGCCTGCAGCTTAATATATTTCAAATTTTCAAAACAGTAACCTGGACTGTATATATATTATATTCCACGGTCCGAAGTGG
>Frequency_1_QualityScore_FFHHHHGJJJJJJJJJJJJJJJJHIJJJJJFHIJJIJJJJJJJIJJJJJJJJJJJIJJHHHHHFFDDDECDDEDDDDDCDDDD?BDDDDDDDCE_Mismatch_1_Sense_+_Library_PoolT
AGTATATATATTATATTCCACGGTCCGAAGTGGGGACAATTTGTATATAGGGAAGATAACAGCGTAGATCTTAAAAGATTGCGTTGACAGTTAT
>Frequency_1_QualityScore_8)C?DB>AD4<A:3,ADE>EA4AEEE>?9??D8?9?B<0?8;D?D>EEE@D:B<8BCDIIEI:=45@AA=<4?@5;((,5>>A>:::(;;;BAA_Mismatch_1_Sense_+_Library_PoolT
CTGCAGCTTAATATATTTCAAATTTTCAAAACAGTAGCCTGGACTGTATATATATTATATTCCACGGTCCGAAGTGGTGACAATTTGTATATAG
>Frequency_1_QualityScore_AAHDD1?BBGGFBFHGHBB@ABEEGHF@;)).=;.=EA<<;9=9@C9>@CA@D;@5>B@CCC>@AA@A::@ABCCC:@CC?B@A>BA3:>C>C_Mismatch_0_Sense_+_Library_PoolT
GCTGCGATGCCAACGCCCCCCAACTTGATGCCTGCTCCGCCTGCAGCTTAATATATTTCAAATTTTCAAAACAGTAGCCTGGACTGTATATAT
>Frequency_1_QualityScore_FFHHHHHJEIJJJIJJIJJGIJGGIDHIIJIJJIIIIJJGHIJJJJJGHIJJJJJHGHHHHFDBEFFEFCEFEEFEFEFEEECDEDDDDDDB=B_Mismatch_2_Sense_+_Library_PoolT
CTAACTTGATGCCTGCTCCGCCTGCAGCTTAATATATTTCAAATTTTCAAAACAGTAGCCTGGACTGTATATATATTATATTCCACTGTCCGAA
>Frequency_1_QualityScore_FFHHHHHJJJJJJJJJJJJJJJJIIJJIJJJJJJJJJJJJJJJJJJJJGIJJHIJGHIJHHFFFFEEEDCDEEFDDDDDDDDDDDDDDDDDDDE_Mismatch_1_Sense_+_Library_PoolT
AAATTTTCAAAACAATAGCCTGGACTGTATATATATTATATTCCACGGTCCGAAGTGGGGACAATTTGTATATAGGGAAGATAACAGCGTAGAT
>Frequency_1_QualityScore_FFHHHHHHIJJJJJJJJJIJJJIJJJJJJJIJJJJJIIJJJJJHDDDDDDDCCDDDDDDDDDDDDDDDDCCDDCDDEDDEEEEEDCDDDDEDDC_Mismatch_1_Sense_+_Library_PoolT
CAAGCGGTTGCAAATTCTTTCCTCGCTGCGATGCCAACGCCCCCCAACTTGATGCCTGCTCCGCCTGCAGCTTAATATATTTCAAATTTTCAAA
>Frequency_1_QualityScore_DDDD8CFBFHGEA18@@?DGGDH<9D98?@=FB8@FH;AGE3.7?)77?);@@C@>>>CAACC:>>;C<?(,;5:@:<<?ACBCDDD:@CDCB>_Mismatch_1_Sense_+_Library_PoolT
GCGATGCCAACGCACCCCAACTTGATGCCTGCTCCGCCTGCAGCTTAATATATTTCAAATTTTCAAAACAGTAGCCTGGACTGTATATATATTA
>Frequency_1_QualityScore_DDH?:DAG>FHFIIEH<CBE3?:DG<?AF8;DGEG37=??E7@CD>8<ACB@9>C?@C:5;CAC5;;;>:A:3:@@@CAA?9:A@@ACB=ABCB_Mismatch_2_Sense_+_Library_PoolT
CTTTCCTCTCTGCGATGCCAACGCCCCCCAACTTGATGCCTGCTCCGCCTGCAGCTTAATATATTTCAAATTTTCAAAACAGTAGCCTGGACTG
>Frequency_1_QualityScore_FFHHHHHJJJJJIJJJJJIJIIIJJJGJJJJJJJJJJJJJHFFFFEEEEEEDDDCDDDDDDDDDDDDDDDDEEEEEEEEEDCDDDDEDDDDDDD_Mismatch_1_Sense_+_Library_PoolT
CGGTTGCAAATTCTTTCCTTGCTGCGATGCCAACGCCCCCCAACTTGATGCCTGTTCCGCCTGCAGCTTAATATATTTCAAATTTTCAAAACAG
>Frequency_1_QualityScore_DD<+2ACE:@ED?38)?@*81?DDDDA\59@A7).>;6@;?>AA?8<8<?<:A9>A(:A>>BDE:3((+4>>AA>:A889A_Mismatch_2_Sense_+_Library_PoolT
TTCCTCGCTGCGATGCCAACGCCCCCCCACTTGATGCCTGCTCCGCCTGCAGCTTAATATATTTCAAATTTTCAAAACAGT
>Frequency_1_QualityScore_AB8FBC?CEHGCEG@AICFCACEBEDB6B)?@C)?090BD1@;C9).=.8)@EIEHGI==A=@DEFBBC?;;=@;AC>>CCCB355:>&+5ACC_Mismatch_1_Sense_+_Library_PoolT
TGGACTGTATATACATTATATTCCACGGTCCGAAGTGGGGACAATTTGTATATAGGGAAGATAACAGCGTAGATCTTAAAAGATTGCGTTGACA
>Frequency_1_QualityScore_AA3AD?006000?9/9@BB)=B)8)=C4@C=@C((-=<9(;@AA3(-(;>5>>>>A35328584>A>80&0&59??89:4>:4>>AA<A:>35>_Mismatch_1_Sense_+_Library_PoolT
AGGCGGGCAGAAAATCAAATGATCTGCAACAAGGGGTTGCAAATTCTTTCCTTGCTGCGATGCCAACGCCCCCCAACTTGATGCCTGCTCCGCC
>Frequency_1_QualityScore_FFHHHHHJHIJJJJJIIJJJJHHHHAEDDEFFFFEEEEEDDDDDBDDDDDDDDDEEDDDDDDDDDDD@D@BDDDDBDDBDDDDDDDDDCDDDDD_Mismatch_1_Sense_+_Library_PoolT
TATTTCGGAGGCGGGCAGAAAATCAAATGATCTGCAACAAGCGGTTGCAAATTCTTTCCTTGCTGCGATGCCAACGCCCCCCAACTTGATGCCT
>Frequency_1_QualityScore_FFHHHHHJJJJJJJJJJJJJJJJJJJJJJJJJJJIIJJJIJJJJIJHHHHHHFFFFDADDDDDDDDDDDBBDDDDDDDDDDDDDDDDDDDDDDD_Mismatch_1_Sense_+_Library_PoolT
GCGGGCAGAAAATCAAATGATCTGCAACAAGCGGTTGCAAATTCTTTCCTTGCTGCGATGCCAACGCCCCCCAACTTGATGCCTGTTCCGCCTG
>Frequency_1_QualityScore_FFHHHHHJJJHIJJJIJJJJJJJJIJJJJJJJJJIJJJJJIJJJJJJJGIJJIIIIJJJGIIJJJJJJJHIGIGHHHDBD?CCDD?BBBDDDDC_Mismatch_1_Sense_+_Library_PoolT
CTCCGCCTGCAGCTTAATATATTTCAAATTTTCAAAACAGTAGCCTGGACTGTATATATATTATATTCCACTGTCCGAAGTGGGGACAATTTGT
>Frequency_1_QualityScore_FFHHHHHJJJJJJJJJJJJJJJJHIEGIJJJJIJJJJJJJJJJJJJJJJJJJJJJJJIJJEHHADFFDD?BBDDDDEDDDDFDDDDDDDDDDDD_Mismatch_1_Sense_+_Library_PoolT
TATATTTCAAATTTTCAAAACAGTAGCCTGGACTATATATATATTATATTCCACGGTCCGAAGTGGGGACAATTTGTATATAGGGAAGATAACA
>Frequency_1_QualityScore_FFHHHHHJJJJJJIJJJGIGIIJIJJJJJIJJJJIIIJJJJJHHHGHHFFFFFCDDDDDDDDDDDDDEEEEEEFEDDDDDDEDDCCBDADDCDD_Mismatch_1_Sense_+_Library_PoolT
GCAAATTCTTTCCTTGCTGCGATGCCAACGCCCCCCAACTTGATGCCTGCTCCGCCTGCAGCTTAATATATTTCAAATTTTCAAAACAATAGCC
>Frequency_1_QualityScore_DFHHHHHJJJJJJJJJJJJIIIJJJIIJJIGIJJHHIJJJJJAHGIJIIJJJJIJJGIJIJIIJIJJIJDEECD?CCDDB@D@CDDDDEECDDC_Mismatch_1_Sense_+_Library_PoolT
CTGCAGCTTAATATATTTCAAATTTTCAAAACAGTAGCCTGGACTGTATATATATTATATTCCACTGTCCGAAGTGGGGACAATTTGTATATAG
>Frequency_1_QualityScore_ADHHHHGIGGGFEHIIHIHIHFGHECHIJGIJJGGJJJIJBAFBHIHEBHBFGEHGGIIEIC9CGE=3AACHCDDFFFFFEE@@C=>?@BBD@;_Mismatch_2_Sense_+_Library_PoolT
GAACTTGATGCCTGCTCCGCCTGCAGCTTAATATATTTCAAATTTTCAAAACAATAGCCTGGACTGTATATATATTATATTCCACGGTCCGAAG
>Frequency_1_QualityScore_FFHHHHHJJJJJJJJJJJIJJJJJJJJJJJJJJJIJJJJJJIJHIJJJJJJJIIJJIJJJJJJJJJJJJGEEEFFDCDDDDDDDDDDDEFDDDD_Mismatch_1_Sense_+_Library_PoolT
CAGCTTAATATATTTCAAATTTTCAAAACAATAGCCTGGACTGTATATATATTATATTCCACGGTCCGAAGTGGGGACAATTTGTATATAGGGA
>Frequency_1_QualityScore_FFHHHHHHHJJJJIJJJJJJJJJJIJJJJJIJJJJIJJJJJJJHFDDDDDDDDDDDDDDDDDDDDDDDCCDDCCDDDEDEEEECDCCDCDEDDC_Mismatch_0_Sense_+_Library_PoolT
CAAGCGGTTGCAAATTCTTTCCTTGCTGCGATGCCAACGCCCCCCAACTTGATGCCTGCTCCGCCTGCAGCTTAATATATTTCAAATTTTCAAA
>Frequency_1_QualityScore_DFHHHHHHIJJJJJJJIJJJJJJJJJJJJJJJJJJJJJJHHHFFFFFEEEEEEEEEFEEEEDDDDDDEDDDDDDDDECDDDDBDDDBDDECEDE_Mismatch_0_Sense_+_Library_PoolT
TGCTGCGATGCCAACGCCCCCCAACTTGATGCCTGCTCCGCCTGCAGCTTAATATATTTCAAATTTTCAAAACAGTAGCCTGGACTGTATATAT
>Frequency_1_QualityScore_FFFHHHGJJJIJJJIJJJJIIIJJIJJJJJJFHIJJJHHHHHHFFFFFFEEEEDDDDDDDDDDDDDDDDDDDDDDDDDDDDDDDDDDDDDDDDD_Mismatch_0_Sense_+_Library_PoolT
GGCAGAAAATCAAATGATCTGCAACAAGCGGTTGCAAATTCTTTCCTTGCTGCGATGCCAACGCCCCCCAACTTGATGCCTGCTCCGCCTGCAG
>Frequency_1_QualityScore_D??AAFDHIACA?AEE<F?<:CGBHEBGDD*?:9BFCFGIICDG9?A\85CA@>DCH<??>B;8?CCCAA33:>ABAA:592982+9>>C44>C_Mismatch_2_Sense_+_Library_PoolT
AATCAAATTATCTGCAACAAGCGGTTGCAACTTCTTTCCTTGCTGCGATGCCAACGCCCCCCAACTTGATGCCTGCTCCGCCTGCAGCTTAATA
>Frequency_1_QualityScore_FFHGHHGJJJJJIJJJJJJJJJJJJJJJJIJJJJJJHHHHFFFFEEDEEEEDFEEEEDDDDDDEDDDCDDDDEDDDDDDDDDDDEEEDEDEEDE_Mismatch_1_Sense_+_Library_PoolT
CCGATGCCAACGCCCCCCAACTTGATGCCTGCTCCGCCTGCAGCTTAATATATTTCAAATTTTCAAAACAGTAGCCTGGACTGTATATATATTA
>Frequency_1_QualityScore_+@BD=><2+CE::<CF<?AEBDE+AED9ECE4CBDBDD>9?D>A2BBD?DA>DDEACCBC>8==CE:;ACCC=<(5,.7;\59;=A>AA55>3;_Mismatch_1_Sense_+_Library_PoolT
GCCTGCAGCTTAATATATTTCAAATTTTCAAAACAGTAGCCTGGACTGTATATATATTATATTCCACTGTCCGAAGTGGGGACAATTTGTATAT
>Frequency_1_QualityScore_FFHHHHHJJJJJJJJJJJJJJIJJJJJJJJJJJJJJJJIJIJJJJJIJIHFFDDDDDDDDDDDDDDDCDDDDDDDDCDDDDCDDDEEEEEEED@_Mismatch_1_Sense_+_Library_PoolT
ATCTGCAACAAGCGGTTGCAAATTCTTTCCTTGCTGCGATGCCAACGCCCCCCAACTTGATGCCTGTTCCGCCTGCAGCTTAATATATTTCAAA
>Frequency_1_QualityScore_FFHHHHHJJJJJJJJJJJJJJHIJJJJJJJJJJJJJJJJJJJJJJIJJJJJIJIJJJJJIHHHEHGFFDBEFFFEEEFFEEEDDDDDDB@B@CD_Mismatch_1_Sense_+_Library_PoolT
CTTGATGCCTGCTCCGCCTGCAGCTTAATATATTTCAAATTTTCAAAACAGTAGCCTGGACTGTATATATATTATATTCCACTGTCCGAAGTGG
>Frequency_1_QualityScore_FFHHHHHIJJJJJJJJJJJJJJJJJIIJJJJJJJJHIIJJJJJJJJIJIJJJIJJJJJJJJJJEHHHFFBDDDDDDDDDEDEDCDCDDBCDDDD_Mismatch_1_Sense_+_Library_PoolT
TATATTTCAAATTTTCAAAACAATAGCCTGGACTGTATATATATTATATTCCACGGTCCGAAGTGGGGACAATTTGTATATAGGGAAGATAACA
>Frequency_1_QualityScore_FFHHHHHJJJJJJJJJJJJIJJJJJJJIJJJJJJJIJJJJIHHHHHHFFFFCDDDDDDDDDDDDEEEEEDEFEDDDDDDEDDDDDDDDDDDDDD_Mismatch_1_Sense_+_Library_PoolT
AAATTCTTTCCTTGCTGCGATGCCAACGCCCCCCAACTTGATGCCTGCTCCGCCTGCAGCTTAATATATTTCAAATTTTCAAAACAATAGCCTG
>Frequency_1_QualityScore_?DHDFF)<:ACG>FAGCFGEGFG9?FDEHDBHEGBBGE@EBHEA9=?CCCCCCCCCCBCCC;58@A??CA>@AC>CCCBDED@CCCC:CCC_Mismatch_1_Sense_+_Library_PoolT
AAGCGGGTGCAAATTCTTTCCTTGCTGCGATGCCAACGCCCCCCAACTTGATGCCTGCTCCGCCTGCAGCTTAATATATTTCAAATTTTCA
>Frequency_1_QualityScore_DFH??CFBHEHIIGGHIIIFHBHBGGCFGGIIIEIICHGIIIIII8@AEHI>ECDFCC@BBBBCCCCCCCCCCCCCC<@BBBB?CCCCA>CDED_Mismatch_1_Sense_+_Library_PoolT
TCAAATGATCTGCAACAAGCGGTTGCAAATTCTTTCCTCGCTGCGATGCCAACGCCCCCCAACTTGATGCCTGCTCCGCCTGCAGCTTAATATA
>Frequency_1_QualityScore_D)<C3ACBFIICFEC9@@CFFCDD<?FB<DB@FFI>@F:;=@=BC:ACC@3;@BBDD@@B<(;?9>;;>3:9??BB7::AADDB:ABB@AA50<_Mismatch_1_Sense_+_Library_PoolT
ACCCTGGACTGTATATATATTATATTCCACGGTCCGAAGTGGGGACAATTTGTATATAGGGAAGATAACAGCGTAGATCTTAAAAGATTGCGTT
>Frequency_1_QualityScore_DEHHDHHIIGJIIJGJJDGEHIFFIJJJD@@6@GIJJJ>DCHHFEHHE@DDDDDABBDDCDDDDDDEFDBC@DEDCDD>>CACDDBDDCDDACC_Mismatch_2_Sense_+_Library_PoolT
CAAATTCTTTCCTTGCTGCGATGCCAACGCCCCCCAACTTGATGCCTGTTCCGCCTGCAGCTTAATATATTTCAAATTTTCAAAACAGTAACCT
>Frequency_1_QualityScore_FFHHHHHJIJJJJJJJJJJJJJJJIJJJJJJJJJJJJJJJHHHFFFFEEEEEEEEFEFEEFEDDDDDDEDCDDDDDDEDDDDDDDDDDDEEEDD_Mismatch_2_Sense_+_Library_PoolT
TTGCTGCGATGCCAACGCCCCCCAACTTGATGCCTGTTCCGCCTGCAGCTTAATATATTTCAAATTTTCAAAACAGTAACCTGGACTGTATATA
>Frequency_1_QualityScore_FFHHHHFHIJJJGIJJJJJIJJJIIIIJJIGIIJJHGHFFDDDDBDDDDDDDDDDDDDDDDDDDDDDDDCCDDDEEEEEEEEEDDDDDDED_Mismatch_1_Sense_+_Library_PoolT
AGGCGGTTGCAAATTCTTTCCTTGCTGCGATGCCAACGCCCCCCAACTTGATGCCTGCTCCGCCTGCAGCTTAATATATTTCAAATTTTCA
>Frequency_1_QualityScore_FFHHHHHJJJJJJJJJIJJIJJIGIGIIIDFHIIJJJIJJIJJIIGJJIGIJEHHHHGFFDDDDDDDBD@DDD@CDDDDDCDDDDDDDDDCCCC_Mismatch_1_Sense_+_Library_PoolT
CAGAAAATCAAATGATCTGCAACAAGCGGTTGCAAATTCTTTCCTTGCTGCGATGCCAACGCCCCCCAACTTGATGCCTGTTCCGCCTGCAGCT
>Frequency_1_QualityScore_FFHHHHHJJIJJJJJJJJIJJJJIJJJJJJIJJJHHHFFFFEDEEEEEDFEFFEEEDDDDDDEDDDDDDDDEDDDDDDDDDDDEDEDDEDEEEE_Mismatch_2_Sense_+_Library_PoolT
CGATGCCAACGCCCCCCAACTTGATGCCTGTTCCGCCTGCAGCTTAATATATTTCAAATTTTCAAAACAGTAACCTGGACTGTATATATATTAT
>Frequency_1_QualityScore_FFHHHHHJHIJIIJJIIIJHHHHGHDEFDFFEEEEDDDDDDDDDDDDDDDDDDDEEDDDDDDDDDDDBDBDDDDDDDDDDDDDDDDCDCDDCDD_Mismatch_1_Sense_+_Library_PoolT
AATTTCGGAGGCGGGCAGAAAATCAAATGATCTGCGACAAGCGGTTGCAAATTCTTTCCTTGCTGCGATGCCAACGCCCCCCAACTTGATGCCT
>Frequency_1_QualityScore_FFGHHHFJJJJJIJJIJDIIJIIIGGIJIJIJIHIIIJJJJJJJIHIIIJIJIJJJJIJEIIJJIGIGJHIIGCACEFFDDDCEAC@CDEFECC_Mismatch_1_Sense_+_Library_PoolT
TGCAGCTTAATATATTTCAAATTTTCAAAACAGTAGCCTGGACTGTATATATATTATATTCCACTGTCCGAAGTGGGGACAATTTGTATATAGG
>Frequency_1_QualityScore_FFHHHHHJJJJJJIJJIIIJIIIJIJJJJJJJJJJJJJJJJJJGIJJJIIJJIJJJJJJJJHHHHHHHHFFFDDDDDBBDBDDDDDBDBDDDDE_Mismatch_0_Sense_+_Library_PoolT
CTCCGCCTGCAGCTTAATATATTTCAAATTTTCAAAACAGTAGCCTGGACTGTATATATATTATATTCCACGGTCCGAAGTGGGGACAATTTGT
>Frequency_1_QualityScore_A>DDD:+<<CADFA@FD?<C@FC<F<988::1*1CDD3))?D<?09BD4BD9?BDD8?DDB_Mismatch_1_Sense_+_Library_PoolT
AGCTTAATATATTTCAAATTTTCAAAACAGTAGCCTGGCCTGTATATATATTATATTCCAC
>Frequency_1_QualityScore_DDFDFHDFDG?DCECCGHDGECGGG@EFHE9??BFGDF<FG@D?D?DGGBCDC@GFGIHEGIIIII:CD@4@@A=A,;58=?B?CAB8<B8AC:_Mismatch_1_Sense_+_Library_PoolT
ATGCTCCGCCTGCAGCTTAATATATTTCAAATTTTCAAAACAGTAGCCTGGACTGTATATATATTATATTCCACGGTCCGAAGTGGGGACAATT
>Frequency_1_QualityScore_FFHHHHHGIJGIJIIIJJJJJJFII@HIGGJIIJJJGIGAHHFFFEEEEECDEEEDFEEFEDCDDDDEDDCDDDDDDCCDDDDDDDDDACCDEE_Mismatch_1_Sense_+_Library_PoolT
GGCTGCGATGCCAACGCCCCCCAACTTGATGCCTGCTCCGCCTGCAGCTTAATATATTTCAAATTTTCAAAACAGTAGCCTGGACTGTATATAT
>Frequency_1_QualityScore_FFHHH:CGIJJIJJJJJIJIJJJJIJJJIJJJJJIJIJJIJJJJIJJJJIIEHIIJJIDHJHHHHHFFFFFDCEEDCDDDDFEDEEEDEFEEED_Mismatch_1_Sense_+_Library_PoolT
CAACGTCCCCCAACTTGATGCCTGCTCCGCCTGCAGCTTAATATATTTCAAATTTTCAAAACAGTAGCCTGGACTGTATATATATTATATTCCA
>Frequency_1_QualityScore_FFHHHHHJJJJJJJJJJJJJJHJJJJJJJGIJJHIJJJJJIJJJJJJJJJJJJJIIJJGIJGGHJHHFFFFEEEEEEFDEDDDDDDDDDDDDDD_Mismatch_1_Sense_+_Library_PoolT
TATTTCAAATTTTCAAAACAGTATCCTGGACTGTATATATATTATATTCCACGGTCCGAAGTGGGGACAATTTGTATATAGGGAAGATAACAGC
>Frequency_1_QualityScore_3BFDDHHJJJIJJIJJJJGIIJJJJFIJJFIJJJFGIJJIIGIIIIJIJIIJIGJJJJIJIIHIGIIJIFE=@EDDDBB?CDDDDEDDCFCDDD_Mismatch_1_Sense_+_Library_PoolT
TAGCTTAATATATTTCAAATTTTCAAAACAGTAGCCTGGACTGTATATATATTATATTCCACGGTCCGAAGTGGGGACAATTTGTATATAGGGA
>Frequency_1_QualityScore_FFHHHHGHHIIJJJIGIIJJJJFGHHEHJJJBHGHJJGIJHHHFHEFFFFD;B@CEDEEEEDDDDD?>@ACCDDBABDBCDEECCCDDDEEEDC_Mismatch_1_Sense_+_Library_PoolT
AGCCAACGCCCCCCAACTTGATGCCTGCTCCGCCTGCAGCTTAATATATTTCAAATTTTCAAAACAGTAGCCTGGACTGTATATATATTATATT
>Frequency_1_QualityScore_FFFHGHGJJJGIJJJJIIIJJJJJJIJJJJJJJJJJIHHHHHFFFDDECCDDDCDEEEDDFEDCCCDDDDDCDDDDBCDDDDDDDDDDDDDDEE_Mismatch_2_Sense_+_Library_PoolT
CCTCGCTGCGATGCCAACGCCCCCCAACTTGATTCCTGCTCCGCCTGCAGCTTAATATATTTCAAATTTTCAAAACAGTAGCCTGGACTGTATA
>Frequency_1_QualityScore_FFHHHH8FGIJIJJJJJIJJJJJJIJJJIIIJHIJHHJJJJJJIIIGJIIIGHCHIJIHHEHFEFEFDDDDDBEDEDDDACC@CDCDD>BDDCD_Mismatch_1_Sense_+_Library_PoolT
TGGACTATATATATATTATATTCCACGGTCCGAAGTGGGGACAATTTGTATATAGGGAAGATAACAGCGTAGATCTTAAAAGATTGCGTTGACA
>Frequency_1_QualityScore_FFHHHHGJJJJJJIJJIIJJIIJIJJJJJJJJJJIJJJJIIIIJDGHIFHGHJJEFEFHFD?CEFFFEDECEDDDDDDDDDDBDDDEDEDE_Mismatch_1_Sense_+_Library_PoolT
CAAAACATTAGCCTGGACTGTATATATATTATATTCCACGGTCCGAAGTGGGGACAATTTGTATATAGGGAAGATAACAGCGTAGATCTTA
>Frequency_1_QualityScore_FFHHHFHIJIJIJJJJJJJJJIJJJJIJIJJJJJJIJJJJJJJJIJGIJJIJJHIJJJJIJJJIJJJJJEEGHFFFDDDDD=CCDDDDD?CDCC_Mismatch_1_Sense_+_Library_PoolT
GCTCCGCCTGCAGCTTAATATATTTCAAATTTTCAAAACAATAGCCTGGACTGTATATATATTATATTCCACGGTCCGAAGTGGGGACAATTTG
>Frequency_1_QualityScore_FFHHHHHJJJJJJJJJJJJGIJIJJJJIJIIJJIJJJJJJJJJJJJJGIIIIIJJJJJIIJJJIIJIIIDHFEBDBEEDD@B(<ACDDADCDEF_Mismatch_1_Sense_+_Library_PoolT
CCTGCAGCTTAATATATTTCAAATTTTCAAAACAATAGCCTGGACTGTATATATATTATATTCCACGGTCCGAAGTGGGGACAATTTGTATATA
>Frequency_1_QualityScore_FFHHHHHJJJJJJJJJJJJJJJJJEHIIJJJJJJJJJJJJJJJJJJJJJJJJJJGGJJJJJIGIJJHHHHHFHHFFFFFFFFEEEEEEEDDBBD_Mismatch_1_Sense_+_Library_PoolT
CAACTTGATGCCTGCTCCGCCTGCAGCTTAATATATTTCAAATTTTCAAAACAGTAGCCTGGACTGTATATATATTATATTCCACTGTCCGAAG
>Frequency_1_QualityScore_FFHHHHHJJJIJJIJIIJIJIIJJJJJHIGIJJGIIIJEIIHHFHBDDDEECEDDCDDEEDFFDFEC>ACDCDD@CCDBDDECCDDDB<?CDDD_Mismatch_0_Sense_+_Library_PoolT
TTCCTTGCTGCGATGCCAACGCCCCCCAACTTGATGCCTGCTCCGCCTGCAGCTTAATATATTTCAAATTTTCAAAACAGTAGCCTGGACTGTA
>Frequency_1_QualityScore_FFHHHHHJJJJJJJJIJJHIJIJJEHIJJJJJJJIJJJJJJGGIIHIJJJJJHFFDDDDDDDDDDDDDCBCCDDDDDDDDDDDDCDCDDDEEEE_Mismatch_1_Sense_+_Library_PoolT
ATGATCTGCAACAAGCGGTTGCAAATTCTTTCCTTGCTGCGATGCCAACGCCCCCCAACTTGATGCCTGCTCCGCCTGCATCTTAATATATTTC
>Frequency_1_QualityScore_FFHHHHHJJJJJJJJIJJJJIJJIJJJJJJIIJJJJJJJJJHHHHHFFFDDDECDDDDDDEEFEFFEEEDACDDDEDCDDDDDDDCCDDDDDDD_Mismatch_2_Sense_+_Library_PoolT
GCTTTCCTTGCTGCGATGCCAACGCCCCCCAACTTGATGCCTGCTCCGCCTGCAGCTTAATATATTTCAAATTTTCAAAACAATAGCCTGGACT
>Frequency_1_QualityScore_FFHHHHHJJIGHJJHIJFGIJJDHGIJJJJIIIIJGIJIJJJIJJJJIJHGHFFBEEEDEDEDDDDDDDBBDDDDDDCDDEDDDDDDDEEEDEC_Mismatch_1_Sense_+_Library_PoolT
GATTCCACGGTCCGAAGTGGGGACAATTTGTATATAGGGAAGATAACAGCGTAGATCTTAAAAGATTGCGTTGACAGTTATTGTTTGTAAATTA
>Frequency_1_QualityScore_FFHHHHHHIJJJJJJJJJJIIFHIIJJJJIJJJIJJJHHFHFFFFFFCEECCCBDDBDDCCACCDDEEEDDDEDECDDCDDDDCCD@BDDDA>@_Mismatch_2_Sense_+_Library_PoolT
GCAGATTCTTTCCTTGCTGCGATGCCAACGCCCCCCAACTTGATGCCTGCTCCGCCTGCAGCTTAATATATTTCAAATTTTCAAAACAATAGCC
>Frequency_1_QualityScore_FFHHHHHJJGHIJJJJGIIJ2CGIHHIHIJJIIIIGIJJJHIIHIHIJJIIIIJJJHHHHFFFDDEEEDEEDDDDDDDDD@BDBDDDCDCDDDD_Mismatch_1_Sense_+_Library_PoolT
TTATATATTATATTCCACGGTCCGAAGTGGGGACAATTTGTATATAGGGAAGATAACAGCGTAGATCTTAAAAGATTGCGTTGACAGTTATTGT
>Frequency_1_QualityScore_DFGHGHFEGHEIGIIIJHJIJJJJJJJJJI?FGHGGIGGHIJGHIIIJHIICIGGIIJJIIJIJGGEAAA;E@EEDDBDE;@A>@;@DCDDDDD_Mismatch_2_Sense_+_Library_PoolT
AGCTTAATATATTTCAAATTTTCAAAACAGTAGCCTGGACTGTATATATATTATATTCCACTGTCCGAAGTGGGGACAATCTGTATATAGGGAA
>Frequency_1_QualityScore_FFHHHHGJIJJIJJJJJJGIJJJJIJJJJJJJIJJHIIHHHHFFFFFFCDDEEEFFEDDDDDDEDDDDDDBCDDDDDDDDDDDCDCDADDDDED_Mismatch_1_Sense_+_Library_PoolT
GCGATGCCAACGCCCCCCAACTTGATGCCTGCTCCGCCTGCAGCTTAATATATTTCAAATTTTCAAAACAATAGCCTGGACTGTATATATATTA
>Frequency_1_QualityScore_FFFHHHHJIGGHIGJIJJJFHGIJIJJCDGHG8FHFHHGGHJEFHHFAEF?DDCDABDCCCDACD:B>BCCDCC@CCDCCAAA:8?<CCCCCC?_Mismatch_2_Sense_+_Library_PoolT
AAATTCTTTCCTTGCTGCGATGCCAACGCCCCCCAACTTGATGCCTGTTCCGCCTGCAGCTTAATATATTTCAAATTTTCAAAACAGTAACCTG
>Frequency_1_QualityScore_FFFHHHHIIEHGFEFFFFFFDEEEDDDDDDBDDB@@BDDDCCDCDEECCDDCCCCDDDD@BBDDDDDDDD>BDDDDBDDDCDDDDDDDDCDDDD_Mismatch_1_Sense_+_Library_PoolT
GGCGGGCAGAAAATCAAATGATCCGCAACAAGCGGTTGCAAATTCTTTCCTTGCTGCGATGCCAACGCCCCCCAACTTGATGCCTGCTCCGCCT
>Frequency_1_QualityScore_FFHHGHHJJJIJJJJJJJJJJJJJJIHJJJIJJJJIJJJJJJJJJJJJJJJJJJJIIIGIJJHHDFEEE@CCEEEEEDDDDDDDDDCCCDDDDB_Mismatch_2_Sense_+_Library_PoolT
ATCAAATTTTCAAAACAATAGCCTGGACTGTATATATATTATATTCCACGGTCCGAAGTGGGGACAATTTGTATATAGGGAAGATAACAGCGTA
>Frequency_1_QualityScore_D?CFDHHDGIIDGGACDE??FHGGIIIHIEHIIFGGGHI?BFGBFHFHDGBEBH<@?@C;?A:B>@>CAB?AC>:A@CBBB?@?:A>>C_Mismatch_1_Sense_+_Library_PoolT
AAACAATAGCCTGGACTGTATATATATTATATTCCACGGTCCGAAGTGGGGACAATTTGTATATAGGGAAGATAACAGCGTAGATCTTA
>Frequency_1_QualityScore_FFHHHFFIIJJJJJJJJJJJJJJJIJJJIJJJJFIJIJJJHFDDDDDDDACDDDDCCDDDDDDDDD?CDDCDDEEDDEEEEDD>CDDDED_Mismatch_1_Sense_+_Library_PoolT
AGCGGTTGCAAATTCTTTCCTTGCTGCGATGCCAACGCCCCCCAACTTGATGCCTGTTCCGCCTGCAGCTTAATATATTTCAAATTTTCA
>Frequency_1_QualityScore_FFHHHHHJJJJGIJJJJJJJIJJJJJJJJJJJJJIIJJJJJJIJJJIHFDDDDDDDDDDDDDDDDDDDDBDDCDDDDDDEEEEEDEEDDCDDDD_Mismatch_0_Sense_+_Library_PoolT
GCAACAAGCGGTTGCAAATTCTTTCCTTGCTGCGATGCCAACGCCCCCCAACTTGATGCCTGCTCCGCCTGCAGCTTAATATATTTCAAATTTT
>Frequency_1_QualityScore_FFHGHGHIIJJGHIIIIJHIIIIIJJJIIIIGJJGIHGHHHFFFCAAABCCDDDDDEDFEEEFEEDDDDCCDDDCCDB?CDDCCDCCDDDCCDE_Mismatch_2_Sense_+_Library_PoolT
TCCTCGCTGCGATGCCAACGCCCCCCAACTTGATGCCTGCTCCGCCTGCAGCTTAATATATTTCAAATTTTCAAAACAGTAGCCTTGACTGTAT
>Frequency_1_QualityScore_FFHHHHHJJJJJJJJJJJJJJJJHIIJHJJJJJJJJJJJJJJJIJJJIIJIIIAFCGHIHGHFFFFFFCDEEEFEEBD_Mismatch_0_Sense_+_Library_PoolT
AAATTTTCAAAACAGTAGCCTGGACTGTATATATATTATATTCCACGGTCCGAAGTGGGGACAATTTGTATATAGGGA
>Frequency_1_QualityScore_FFHHHHHJJJJJIJJJJIJJJJJJIJJJJJJJJJJJJJHHHHFFFDEEECDDCDEEFDEFEEEDDDDDDDDDDDDDDDEDDDDDDDDDDCDDDE_Mismatch_2_Sense_+_Library_PoolT
CTCGCTGCAATGCCAACGCCCCCCAACTTGATGCCTGCTCCGCCTGCAGCTTAATATATTTCAAATTTTCAAAACAGTAGCCTGGACTGTATAT
>Frequency_1_QualityScore_FAFHFHDHHIGIIIJJGGGEGHIGEGCGHIGJJJIGGGHHHHDFFFFDEEDFEEEEFEDDDDCDEDCCDABCCDACDDBDDDDDCCDEEEEDEE_Mismatch_1_Sense_+_Library_PoolT
TGCGATGCCAACGCCCCCCAACTTGATGCCTGCTCCGCCTGCAGCTTAATATATTTCAAATTTTCAAAACAGTAGCCTGGACTGTATATATATA
>Frequency_1_QualityScore_FFHGHHHIJJJJJJJJJJJJJIJGIJJJJJIJJJJJJIJIJJIJHIJJHIGIJIJJJIJIIJIIIJHIJIHHHBDF?CCDD?@BBDDDDDDDDD_Mismatch_1_Sense_+_Library_PoolT
CCCTGCAGCTTAATATATTTCAAATTTTCAAAACAGTAGCCTGGACTGTATATATATTATATTCCACGGTCCGAAGTGGGGACAATTTGTATAT
>Frequency_1_QualityScore_3B;?FDFE>@FFE93A>BEHDCH<?@+2:EFFGFEFF?:DGG9BB9DAFBFFFGIIFI4C@=;CA@@55-;?@?C;>=?ABBBEBA>B;AB@>?_Mismatch_1_Sense_+_Library_PoolT
AGCTTAATATATTTCAAATTTTCAAACCAGTAGCCTGGACTGTATATATATTATATTCCACGGTCCGAAGTGGGGACAATTTGTATATAGGGAA
>Frequency_1_QualityScore_DDBF?3C@FB91?<CEEDGIE@FEFFICAF9?D**)0BFAFADB;8FB<B89==>A@3;,5@A@BB53;9?BB(+9@3:>ADAB::B:BD3:>:_Mismatch_1_Sense_+_Library_PoolT
CTGCAACAAGCGGTTGCAAATTCTTTCCTTGCTGCGATGCCAACGCCCCCCAACTTGATGCCTGTTCCGCCTGCAGCTTAATATATTTCAAATT
>Frequency_1_QualityScore_BA=ADH>CDE<EEHD@E@CCE@E@;CGI>BBBHAHIFB4A??;B?;?D;>CA@C>;8;8?B9>:ACCC>@B@3:BB>>3:@:AC_Mismatch_1_Sense_+_Library_PoolT
TTGCAAATTCTTTCCTCGCTGCGATGCCAACGCCCCCCAACTTGATGCCTGCTCCGCCTGCAGCTTAATATATTTCAAATTTTC
>Frequency_1_QualityScore_7BDD?B?:ECEDFA3A@FCE;8:DA@?DBBDEIC98?DE<B@C@DDD>=A;7765?;?()(;66(>AA?AAAA:,(325,>4:>:AA_Mismatch_1_Sense_+_Library_PoolT
ATTATATTCCACGGTCCGAATTGGGGACAATTTGTATATAGGGAAGATAACAGCGTAGATCTTAAAAGATTGCGTTGACAGTTATTG
>Frequency_1_QualityScore_FFHFHHHIJHJJGHIIIJIJGGIGHIIIJJIIJHIIJIJIIIHIJJJJJJJJJGGEHIHHGIHFHADCDDDB?ACDCDD@CDDCCCDCDDDDDA_Mismatch_1_Sense_+_Library_PoolT
AATATATTTCAAATTTTCAAAACAGTAACCTGGACTGTATATATATTATATTCCACGGTCCGAAGTGGGGACAATTTGTATATAGGGAAGATAA
>Frequency_1_QualityScore_FFHHHHHJJJJJJJJJJJJJJJJJJJIJJJJJIJJJHHHHFFFEEEEEDDADDFEFEFFEDDDDDDECCCCDBCCD@CDDDDBDDDDDEDEEEE_Mismatch_2_Sense_+_Library_PoolT
GCTGCGATGCCAACGCCCCCCAACTTGATGCCTGTTCCGCCTGCAGCTTAATATATTTCAAATTTTCAAAACAGTAACCTGGACTGTATATATA
>Frequency_1_QualityScore_FFHHHHHJJJJJJJIJJJIJJJJJJJJJJJJJJJJJJJJJJJIJHHHHHHFFDDDEDDDDDDDEEEDFEDFEDDDDDDECCDCDDDDEDCDDDD_Mismatch_2_Sense_+_Library_PoolT
AATTCTTTCCTCTCTGCGATGCCAACGCCCCCCAACTTGATGCCTGCTCCGCCTGCAGCTTAATATATTTCAAATTTTCAAAACAGTAGCCTGG
>Frequency_1_QualityScore_FFHHHHGIJJJJFGGIIJJGHIGIJIIJJJJJGIIJJJJJIJHIIIJJHIJJIHHIIIIIEIIJGFFF?CECEEEEEEDDDDDBDBCDCDDDDD_Mismatch_1_Sense_+_Library_PoolT
ATTTCAAATTTTTAAAACAGTAGCCTGGACTGTATATATATTATATTCCACGGTCCGAAGTGGGGACAATTTGTATATAGGGAAGATAACAGCG
>Frequency_1_QualityScore_FFHHFHHIJJJJJJJJJJJJIJJGIIJJJJGJJIJJJJJJJJIHHHHFFFFFFEEAEEEBDBBDBCDDDACDDDECDEEEEDCDCDDED_Mismatch_2_Sense_+_Library_PoolT
GCGGTTGCAAATTCTTTCCTTGCTGCTATGCCAACGCCCCCCAACTTGATGCCTGTTCCGCCTGCAGCTTAATATATTTCAAATTTTCA
>Frequency_1_QualityScore_FFGHH)8DFHIIJIIJIJGIIJJJJIJIJJIIHJHHHHHFFFFFEDEEEDCDEDEDFEEFEFEEEEEFDDBDDDD<<@?CDDDDBBBDDDDEEE_Mismatch_1_Sense_+_Library_PoolT
CCGCCAGCAGCTTAATATATTTCAAATTTTCAAAACAGTAGCCTGGACTGTATATATATTATATTCCACGGTCCGAAGTGGGGACAATTTGTAT
>Frequency_1_QualityScore_B>FFF<<A<AAEH?EBFF@<FH>FB@<AFGC1??FDDHFDDGGGFHHGGIGIIGIEGCAGACEEHBDBE<?AC>;ACCC@?>>>AB8?5?AC_Mismatch_1_Sense_+_Library_PoolT
GACTGTATATATATTATATTCCACGGTCCGAATTGGGGACAATTTGTATATAGGGAAGATAACAGCGTAGATCTTAAAAGATTGCGTTGACA
>Frequency_1_QualityScore_2+22<AA:EEEI?F?43AE9<+C2CE@31?EDD3*1*0B*?*BDD4DEEE@B_Mismatch_1_Sense_+_Library_PoolT
TATATTTCAAATTTTCAAAACAGTAGCCTGGACTATATATATATTATATTCC
>Frequency_1_QualityScore_DFHHHHHIIJIIJJJJJJJJJIJJJIJJJJHIJJJJJJJJJJIIIJJJJJJIIJJIGIIJJFIJJJJIHE?BDECDBBDCDDDADECDFDDDCD_Mismatch_1_Sense_+_Library_PoolT
AGCTTAATATATTTCAAATTTTCAAAACAGTAACCTGGACTGTATATATATTATATTCCACGGTCCGAAGTGGGGACAATTTGTATATAGGGAA
>Frequency_1_QualityScore_FFHHHHHJJJJJJJJIJIHIIJJJIIJJJJJJJJJJJJJIIGIIJJJJJIJJJHHDDDDDDDDDDDDDDDDDDDDBDDDDCDCDDDDEEEEDEE_Mismatch_2_Sense_+_Library_PoolT
CTGATCTGCAACAAGCGGTTGCAAATTCTTTCCTTGCTGCGATGCCAACTCCCCCCAACTTGATGCCTGCTCCGCCTGCAGCTTAATATATTTC
>Frequency_1_QualityScore_DFHHHFFGABFHHGCBGHGHAFFHIIEGEEFEHFF<<>6@CCDDACDDADCDACDDCBBD;?CCDDDDD@<BB<BDCCDDDDDDDDDDC>>BDD_Mismatch_1_Sense_+_Library_PoolT
GGCGGGCAGAAAATCAAATGATCTGCAACAAGCGGTTGCAAATTCTTTCCTTGCTGCGATGCCAACGCCCCCCAACTTGATGCCTGTTCCGCCT
>Frequency_1_QualityScore_FFHHHHHJJJJJJIJIJIJJJJJIJJJJJJJJJJJJIHHHHHHFFFFDDDDDDDDDDCDDEEDDFEEED@CDDDDEDDDDBDDCDDDDDDDDDE_Mismatch_2_Sense_+_Library_PoolT
TCTTTCCTCGCTGCGATGCCAACGCCCCCCAACTTGATGCCTGCTCCGCCTGCAGCTTAATATATTTCAAATTTTCAAAACAGTAGCCTGTACT
>Frequency_1_QualityScore_FFHHHHHJJJGJJJIJJJFHBGIIIJJJJJJJJIJHHHHFFFFFFEEECEDDDDDDCDDCDDDDDEEEEDDEDDDDDDEDDCDDDDDDCDDDDB_Mismatch_2_Sense_+_Library_PoolT
AATTCTTTCCTCGCTGCGATGCCAACGCCCCCCAACTTGATGCCTGCTCCGCCTGCAGCTTAATATATTTCAAATTTTCAAAACATTAGCCTGG
>Frequency_1_QualityScore_FFHHHHHJJJJJJJJIJJJJHJJJJJJJIJJJJJJJJJJJJJJJJJJJJIJFJJHFFDDDDDDDDDDDDCCDDDDDDDDDDCDDDDCDDDEDEE_Mismatch_1_Sense_+_Library_PoolT
AAATGATCTGCAACAAGCGGTTGCAAATTCTTTCCTTGCTGCGATGCCAACGCCCCCCAACTTGATGCCTGTTCCGCCTGCAGCTTAATATATT
>Frequency_1_QualityScore_DDHHAFHGCFGHIEII@GGGGFIII:;FHIIAEHIIGHHHG>EHHFCEFFFFEEA_Mismatch_1_Sense_+_Library_PoolT
CGCCCCCCAACTTGATGCCTGCTCCGCCTGCAGCTTAATATATTTCAAATTTTGA
>Frequency_1_QualityScore_FDH<FBFGIJIGIIJJJIJJJGGIGBGHIHGI?FHIGGGIIIJJICEHHHIJIIGJIGIHEEEHGFDCCDEDEDEDCDDDDCCCD@DDDDCD@C_Mismatch_1_Sense_+_Library_PoolT
ACTATATATATATTATATTCCACGGTCCGAAGTGGGGACAATTTGTATATAGGGAAGATAACAGCGTAGATCTTAAAAGATTGCGTTGACAGTT
>Frequency_1_QualityScore_FFHHHGHIJJIJJIJJJJJJJIIIJIJIJIJJJIIJJIJJJJJIJIJJJIJIIGGIIFIIJJJJI>EHHHFDEFFFCFFEEDFDFEEDDDDDDD_Mismatch_1_Sense_+_Library_PoolT
CCCCAACTTGATGCCTGCTCCGCCTGCAGCTTAATATATTTCAAATTTTCAAAACAGTAGCCTGGACTGTATATATATTATATTCCACTGTCCG
>Frequency_1_QualityScore_FFHGGHHIJJJJJIJJJJJJJJIIJJIJJJJJJJIHIJIJJJJJJIIJFIIJJHGHIJIIJJIBFGAEIHE?B?AEEEEEDDDFCDDB?B?ACD_Mismatch_1_Sense_+_Library_PoolT
TAATATATTTCAAATTTTCAAAACAGTATCCTGGACTGTATATATATTATATTCCACGGTCCGAAGTGGGGACAATTTGTATATAGGGAAGATA
>Frequency_1_QualityScore_FFHGHGHIIIIJJJIJJIJIJJJJIJJJJJJJJHHHFFFDEEDEDDEEDDDDDDDDDDDBDDDDDDDDDBDDDDDDDDCDCDDDDDDDDDDDDD_Mismatch_2_Sense_+_Library_PoolT
AGGCGGGCAGAAAATCAAATGATCTGCAACAAGCCGTTGCAAATTCTTTCCTCGCTGCGATGCCAACGCCCCCCAACTTGATGCCTGCTCCGCC
>Frequency_1_QualityScore_F#2ACFHIHIEHFHIICHFEEHGGBGI>BEGGCCCDFBGBFGG?FH?F?DF?*0BDHIGB@E@BAECBECBB=>ACAC;A;>;ACBCB@ACCCC_Mismatch_1_Sense_+_Library_PoolT
ANATATTTCAAATTTTCAAAACAGTAGCCTGGACTGTATATATATTATATTCCACGGTCCGAAGTGGGGACAATTTGTATATAGGGAAGATAAC
>Frequency_1_QualityScore_FFHGHHGJIJIJJJJJJJJIJJJJJJJJJJJJJJJIJJJJJJJJJJJJJJJJJJJIJJJJJGIJJJJHJEHHGHGHHHHFFFFFFFDBBDDDDD_Mismatch_2_Sense_+_Library_PoolT
CCAACTTGATGCCTGTTCCGCCTGCAGCTTAATATATTTCAAATTTTCAAAACAGTAACCTGGACTGTATATATATTATATTCCACGGTCCGAA
>Frequency_1_QualityScore_FFHHHHHJJJJJJJJJJJIJJJJJJJJJJIJJJJJJJJJJJJJJJJJJJJJJGEIIJJJHHHFFDDDDD@CDDCCDDDDDDDDDDBBDDDCDDD_Mismatch_2_Sense_+_Library_PoolT
CAGAAAATCAAATGATCTGCAACAAGCTGTTGCAAATTCTTTCCTCGCTGCGATGCCAACGCCCCCCAACTTGATGCCTGCTCCGCCTGCAGCT
>Frequency_1_QualityScore_DDFHHHFIGIIICIGGI@EGGHIDEIIIBHIIIIIIIFIIBGDGHDHGBGHHGHHEGGHIGIIIIGIGGIEHFFGHHHHFFFFFD>CBBB@BB8_Mismatch_2_Sense_+_Library_PoolT
AACTTGATGCCTGTTCCGCCTGCAGCTTAATATATTTCAAATTTTCAAAACAGTAACCTGGACTGTATATATATTATATTCCACGGTCCGAAGT
>Frequency_1_QualityScore_FFHHHHHJJJIIHGIIIJJJJIJIJIJJJJJJJIJJJJJJIJIIIJIJIJJIJJEIIIGIJJHHHHGHHFEFEFFFFDDDDBD@BDBCCDDDBD_Mismatch_1_Sense_+_Library_PoolT
CGCCTGCTCCGCCTGCAGCTTAATATATTTCAAATTTTCAAAACAGTAGCCTGGACTGTATATATATTATATTCCACGGTCCGAAGTGGGGACA
>Frequency_1_QualityScore_:22ADDDE9A:CBEF9<C@DF;3+)1:?3)8??B*B<B?8=C=<C4@;\=;CD)).49>8?;=?88>>:((44>>((++:;?<;<<<3>AAA44_Mismatch_2_Sense_+_Library_PoolT
AAATCAAATGATCTGCAACAAGCGGTTGCGAATTCTTTCCTTGCTGCGATGCCTACGCCCCCCAACTTGATGCCTGCTCCGCCTGCAGCTTAAT
>Frequency_1_QualityScore_FFHHHHHJJJJIJJIJJJJIIJJJJJJJJJJIGIIIJIJIJHFEDFFDEEEEDDDDEEEEFEEDEDDDDCCDDDDDDDDDDDCDDDBBBCDCDD_Mismatch_1_Sense_+_Library_PoolT
TCCTTGCTGCGATGCCAACGCCCCCCAACTTGATGCCTGCTCCGCCTGCAGCTTAATATATTTCAAATTTTCAAAACAATAGCCTGGACTGTAT
>Frequency_1_QualityScore_FFHHHHGJJJJIJJJJJJJJJJJJDHIIJJJJJJIJJJFFDDEEECDDDCDDDDDDDDDDDDCDDDDDD@CDEEEEEED>CCDDEDDACBDDDE_Mismatch_1_Sense_+_Library_PoolT
GTTGCAAATTCTTTCCTCGCTGCGATGCCAACGCCCCCCAACTTGATGCCTGCTCCGCCTGCAGCTTAATATATTTCAAATTTTCAAAACAGTA
>Frequency_1_QualityScore_DDHHHHHIGHIIJGHIJJIGHJJIJJJIGHIIJIJIHGIIJJJJJJJJIFHIJJIIIGIHHHHFFFDFFC?BBDECDDEEDDDDDDDDD@BBDD_Mismatch_1_Sense_+_Library_PoolT
CTGGACTGTATATATATTATATTCCATGGTCCGAAGTGGGGACAATTTGTATATAGGGAAGATAACAGCGTAGATCTTAAAAGATTGCGTTGAC
>Frequency_1_QualityScore_FFGHHHHJJJJJJJGIJJJIGJJJJJJJJFHIJJHEHHHHFFFFFFDDDDDDCDDDDCDEEEEEEDDEDDDDDDEDDDDBDDDEDDDDDDDDDD_Mismatch_2_Sense_+_Library_PoolT
CTCTCCTCGCTGCGATGCCAACGCCCCCCAACTTGATGCCTGCTCCGCCTGCAGCTTAATATATTTCAAATTTTCAAAACAGTAGCCTGGACTG
>Frequency_1_QualityScore_FFHHHHHGDGBFFFEGGGGIGEGFHGGIIGIGIGIIIIDGGIJGGHGGHIICGGFEHFHHFFFDDCEEEEBBBDBBDDEDEEDDDDCCDCDBBB_Mismatch_1_Sense_+_Library_PoolT
GCCTGAACTGTATATATATTATATTCCACGGTCCGAAGTGGGGACAATTTGTATATAGGGAAGATAACAGCGTAGATCTTAAAAGATTGCGTTG
>Frequency_1_QualityScore_FFHHHHHJJJJIJJJJJJJJJJJJJJJJJJJJJJJJJJJJJJJJIJJJJJJIJJJJIJIIIIIIJJJIIIIIHHHFFFFDDBDDBCDDDDBD?C_Mismatch_1_Sense_+_Library_PoolT
CCTGCTCCGCCTGCATCTTAATATATTTCAAATTTTCAAAACAGTAGCCTGGACTGTATATATATTATATTCCACGGTCCGAAGTGGGGACAAT
>Frequency_1_QualityScore_FF3AFHHIIGIJJJJJHJIHIIJIJJIJJJJJJJJIJIJJJJIIGIIJHHFHEHJJJEHFHHHGHFFFFECEEEEDDDDDDDECEDDDDCDBDD_Mismatch_2_Sense_+_Library_PoolT
ACTATAGCCTGGACTGTATATATATTATATTCCACGGTCCGAAGTGGGGACAATTTGTATATAGGGAAGATAACAGCGTAGATCTTAAAAGATT
>Frequency_1_QualityScore_FFHHDHHJJJFGHHFFFFFDEDEDEDDDDDDDDDDDDDDDDDDDDDDDDEEDDDDDDDDDDDBDBDDDCDDDDDDDDBBDDDDCDCDDCCDDDD_Mismatch_1_Sense_+_Library_PoolT
CGGAGGCGGGCAGAAAATCAAATGATCCGCAACAAGCGGTTGCAAATTCTTTCCTTGCTGCGATGCCAACGCCCCCCAACTTGATGCCTGCTCC
>Frequency_1_QualityScore_FFHHHHHJJJJJJJJJJJJJJJJHIJJIJJJJJJJJJJJJJJJJJJIJHHHHHHFFFFFEEEEEEDDDDCDDEEEFEFEEFEEEEEFEEEDCDD_Mismatch_1_Sense_+_Library_PoolT
CCCCCCAACTTGATGCCTGCTCCGCCTGCAGCTTAATATATTTCAAATTTTCAAAACAGTAGCCTGGACTGTATATATATTATATTCCATGGTC
>Frequency_1_QualityScore_FFHHHHHIJGIJJHIJJJIJIJJBHGIHGGIGIHIIIGIJJIJHAAECHEFEFEFDDDDDCCD@C>CCDADEEDE>CDCDDDDDC@CCDDDCCD_Mismatch_1_Sense_+_Library_PoolT
TTGCAAATTCTTTCCTTGCTGCGATGCCAACGCCCCCCAACTTGATGCCTGCTCCGCCTGTAGCTTAATATATTTCAAATTTTCAAAACAGTAG
>Frequency_1_QualityScore_DDD>CCFIBGE9ICHI<FEHFECEFGAFFFIFIFIEB@;EECE9?EDBDDB>AC?B?8?=BBB>AAA>B@;>;@>:4>ABBA@:A@(8@8>B@:_Mismatch_2_Sense_+_Library_PoolT
TGCAAATTCTTACCTTGCTGCGATGCCAACGCCCCCCAACTTGATGCCTGCTCCGCCTGCAGCTTAATATATTTCAAATTTTCAAAACAATAGC
>Frequency_1_QualityScore_FFHHHGHJJJJJJJJJJJJJJJJJJJJJHIJJJJIIJJJJJJJJJJJIJJJGJJJJJJHGHFFDDDDDDDDCCDDDDDCCDDDDDDDDDDDDDC_Mismatch_1_Sense_+_Library_PoolT
AGAAAATCAAATGATCTGCAACAAGCGGTTGCAAATTCTTTCCTTGCTGCGATGCCAACGCCCCCCAACTTGATGCCTGTTCCGCCTGCAGCTT
>Frequency_1_QualityScore_DFHFHHFIJJJEIIJIJJIJJJJJJJICGHIJJJIIIJJJIJIJIJJJJIJIJGIIGHHFFDDD@BDDDACCDDDDDDCDDCDDDDDDDDDDDD_Mismatch_1_Sense_+_Library_PoolT
GAAAATCAAATGATCTGCAACAAGCGGTTGCAAATTCTTTCCTTGCTGCGATGCCAACGCCCCCCAACTTGATGCCTGTTCCGCCTGCAGCTTA
>Frequency_1_QualityScore_FDHHHHGJEHIIJIIGIIIIJJJJIIIJIJJ@AEEIJHCHFGFCEFCCCEEEADEEEDFECDDACDDDDCACCBDDCDDADDDBBBDDDEEDDD_Mismatch_2_Sense_+_Library_PoolT
TCGCTGCGATGCCAACGCCCCCCAACTTGATGCCTGCTCCTCCTGCAGCTTAATATATTTCAAATTTTCAAAACAGTAGCCTGGACTGTATATA
>Frequency_1_QualityScore_FFFHFFFHIICHIICGBFHIII9CFEHGEFGG9:CEGGEGHGHHHHF@@BBGCEFHHIBCHF:6;@EGC8-=B96;>==ACCCECC>CDCCDAB_Mismatch_2_Sense_+_Library_PoolT
AGCTTAATATATTTCAAATTTTCAAAACAATAGCCTGGACTATATATATATTATATTCCACGGTCCGAAGTGGGGACAATTTGTATATAGGGAA
>Frequency_1_QualityScore_BDF)<CFFEFD9CBB<:EFGGE@GEA?DFFIIIFA<@<=A?@B?>>@A;ABBABB:>B@@B5?8??>3(4:@A(:>(44:ABA@>>::>:48<?_Mismatch_2_Sense_+_Library_PoolT
CGGGTGCAAATTCTTTCCTCGCTGCGATGCCAACGCCCCCCAACTTGATGCCTGCTCCGCCTGCAGCTTAATATATTTCAAATTTTCAAAACAG
>Frequency_1_QualityScore_FFHHHFHIJIJIJJJIJJJJJJJJJJJJJJJJJJJJJJJJJJJJJHIJJJJJJGIIIIIJIJIIJJJJIHIJJFGHFFFFDDDDD?CCDDD@BB_Mismatch_2_Sense_+_Library_PoolT
GCCTGTTCCGCCTGCAGCTTAATATATTTCAAATTTTCAAAACAGTAACCTGGACTGTATATATATTATATTCCACGGTCCGAAGTGGGGACAA
>Frequency_1_QualityScore_FFGGHHHJJJJJJJJJJJJIIJJJJJJJJJJJJHHGHFFFFFFEEEEEEDDDDDDCDCDDDDDDEEEEEEEEEDCDDDDEDCCDDDDDDDCDDD_Mismatch_2_Sense_+_Library_PoolT
AAATTCTTTCCTCGCTGCGATGCCAACGCCCCCCAATTTGATGCCTGCTCCGCCTGCAGCTTAATATATTTCAAATTTTCAAAACAGTAGCCTG
>Frequency_1_QualityScore_FFHHHHGJIGCHIIIJIJJJGIHEHGBHIJJIJJIJJJJJIJJGIIJJJIIIIJHHFHHHFFFFEDDDECDDEFEEEEEEEEEEEECDBDB@D>_Mismatch_1_Sense_+_Library_PoolT
GCCAACTTGATGCCTGCTCCGCCTGCAGCTTAATATATTTCAAATTTTCAAAACAGTAGCCTGGACTGTATATATATTATATTCCACGGTCCGA
>Frequency_1_QualityScore_FFHHHHHJJJJJIJJJJJJFHJIJJJJJJJJJJJJJIJHGHFFFFFEEEEEEEFEEFDDDDDDDECDDDBDDDDDDDDDDDDDDCDDDDEEEEE_Mismatch_1_Sense_+_Library_PoolT
TGCGATGCCAACGCCCCCCAACTTGATGCCTGCTCCGCCTGCAGCTTAATATATTTCAAATTTTCAAAACAATAGCCTGGACTGTATATATATT
>Frequency_1_QualityScore_DDFDABDGGGHEHHHHECFFFFFCDEEEEEDDDDDDBD@BDDDDDDDDEEDDDDDDDC>@BBBBBDDDDDDDDDDDDDDDDD:ACDDCCDDDAB_Mismatch_2_Sense_+_Library_PoolT
GGAGGCGGGCAGAAAATCAAATGATCTGCAACAAGCGGTTGCAAATTCTTTCCTCTCTGCGATGCCAACGCCCCCCAACTTGATGCCTGCTCCG
>Frequency_1_QualityScore_FFHHHHHJJJIJJJJJJJJJJJJJJJJJJIHIJJJJJJIJJJJIJJJIJIJJJJIJJJJJJJJJJJJJGBEEHHFFDDCEDDDDEEDEEDDDCD_Mismatch_1_Sense_+_Library_PoolT
AGCTTAATATATTTCAAATTTTCAAAACAGTAGCCTGGACTGTATATATATTATATTCCACTGTCCGAAGTGGGGACAATTTGTATATAGGGAA
>Frequency_1_QualityScore_FDFHHHHJJJIIJJJIIJJJIGCGGHIIJIJJGIJJJIIEHIIGHGIEBDECDDBDDDDDCDCC@@>BCCD@<BDDDDDDDDDDDDEEEE>CCC_Mismatch_0_Sense_+_Library_PoolT
GATCTGCAACAAGCGGTTGCAAATTCTTTCCTTGCTGCGATGCCAACGCCCCCCAACTTGATGCCTGCTCCGCCTGCAGCTTAATATATTTCAA
>Frequency_1_QualityScore_FFDHHFHIGGEHIJJIGEFBGHFHIIIJIJJGHHIJJJJIIHIGIIJIJIIIFHIGIIJIIGGHCEHGGEHHFHHHHEDDFDFFCEEDDD@B?C_Mismatch_1_Sense_+_Library_PoolT
ACTTGATGCCTGCTCCGCCTGCAGCTTAATATATTTCAAATTTTCAAAACAGTAGCCTGGACTGTATATATATTATATTCCACTGTCCGAAGTG
>Frequency_1_QualityScore_DFAAF?>GCFGHICE:?A?<FDGI@GGG<>BFGDGGIIGGGIGDC)/.5A=5?ADCBDBEDC@CAA@BB;;AACA>@ACCCDCCCB@ACCD@:>_Mismatch_2_Sense_+_Library_PoolT
TTCCAAGGTCCGAAGTGGGGACAATTTGTATATAGGGAAGATAACTGCGTAGATCTTAAAAGATTGCGTTGACAGTTATTGTTTGTAAATTAAT
>Frequency_1_QualityScore_FFFHHHHJJJJHIJJIJJJJJJJJJHJIJJJJJJJJJJHFDDDDDDDDDDDDDDDDDDDDDDDDDDDDDCDEEEEEEEEDDDDDDEDDCCDDD>_Mismatch_1_Sense_+_Library_PoolT
GGTTGCAAATTCTTTCCTTGCTGCGATGCCAACGCCCCCCAACTTGATGCCTGTTCCGCCTGCAGCTTAATATATTTCAAATTTTCAAAACAGT
>Frequency_1_QualityScore_FFDHHHGJIJJJIIJJJGIIBEHII?DHIIIIGIIGGIJIJJJIIGIIG?EEFFFFDDBDDDDDDD?ACCDDDDDCDDDDBD@BAB?CDDDC::_Mismatch_1_Sense_+_Library_PoolT
AAATCAAATGATCTGCAACAAGCGGTTGCAAATTCTTTCCTCGCTGCGATGCCAACGCCCCCCAACTTGATGCCTGCTCCGCCTGCAGCTTAAT
>Frequency_1_QualityScore_FFHHHHGJIJJEHIJIGJIIJJIIGIIJJJJIG9@ABHIHHBHDFFBCFEEEEDCEEEDDDDDAC>C@AACCDCDDDDBAB@A@DDEACDDEEE_Mismatch_2_Sense_+_Library_PoolT
GCGATGCCAACGCCCCCCAACTTGATGCCTGTTCCGCCTGCAGCTTAATATATTTCAAATTTTCAAAACAGTAACCTGGACTGTATATATATTA
>Frequency_1_QualityScore_:?<<A?D:C:CE:A<,,AFEEDC@)1?:0)0?0*?D@B@;CCC78.8=7@@@@2C95.7?ADDDA/=???>AA>AAA>A?>A_Mismatch_0_Sense_+_Library_PoolT
ACTGTATATATATTATATTCCACGGTCCGAAGTGGGGACAATTTGTATATAGGGAAGATAACAGCGTAGATCTTAAAAGATT
>Frequency_1_QualityScore_FFHHGHHGIBEGCHHIGEHGIJJJEGGHCFHBB@GIJJJJFHIIFGIIJGIIJEGCFFHFHIIICGIIIEFFFFFFDBD@DDCCC>>;@@>CC9_Mismatch_1_Sense_+_Library_PoolT
GCAGCTTAATATATTTCAAATTTTCAAAACAGTAGCCTGGACTGTATATATATTATATTCCACTGTCCGAAGTGGGGACAATTTGTATATAGGG
>Frequency_1_QualityScore_FFHHHHHJJJJJJJJJJJJIJHIIJJGIIJJJJJJJIIEHIJJJIIHIJJJJJJJJJJJJJJJIJJJJJIHFHHHHHHFFFFFDDDDD??BBCA_Mismatch_1_Sense_+_Library_PoolT
CTTGATGCCTGCTCCGCCTGCAGCTTAATATATTTCAAATTTTCAAAACAGTAGCCTGGACTGTATATATATTATATTCCACGGTCCGAAGTGT
>Frequency_1_QualityScore_FFHHHHHJJJJJIJIJIGGGIJJIJIGGIJJJIJJJJJIIJJJJJJJJJJJJIIIIHHHHGFEFFFDDEEDDEEEDEFEFDFEEFEEEEDBDDD_Mismatch_1_Sense_+_Library_PoolT
CCCCCCAACTTGATGCCTGCTCCGCCTGCAGCTTAATATATTTCAAATTTTCAAAACAATAGCCTGGACTGTATATATATTATATTCCACGGTC
>Frequency_1_QualityScore_2<<DDB3CEEEAE>CCEE4CC9?:DCCBDE3@@9@(?C>;BA8;A<\95=>AAA>>>AA:>:>>?(+8<(4>394:>A>>>DDA(4:>>:>A>_Mismatch_2_Sense_+_Library_PoolT
AACAAGCGGTTGCAAATTCTTTCCTTGCTGCGATGCCAACGCCCCCCAACTTGATGCCTGTTCCGTCTGCAGCTTAATATATTTCAAATTTTC
>Frequency_1_QualityScore_FFHH>FHJJJIIJJJJJJJIJJJHIIJJJJJFIIJIJJJJIGIJJJIJIJJIJJJJJJJJJJG@EHGFE@BDEEEDCDDEFEDDDDDDDDCDDD_Mismatch_1_Sense_+_Library_PoolT
TATACTTCAAATTTTCAAAACAGTAGCCTGGACTGTATATATATTATATTCCACGGTCCGAAGTGGGGACAATTTGTATATAGGGAAGATAACA
>Frequency_1_QualityScore_FFGHHHGGIIJGIGIJJJJJIJIIHIIEGHIFGGGEGGEHIGIGGGH/=1=?:-((,8(559@C58>0588(+4?3>3+:4:@C:+>A@ACCC>_Mismatch_2_Sense_+_Library_PoolT
CAACAAGCGGTTGCAAATTCTTTCCTTGCTGCGATGCCAACGCCCCCCAACTTGAGGCCTGCTCCGCTTGCAGCTTAATATATTTCAAATTTTC
>Frequency_1_QualityScore_DBFHHDHJJJJJJJJIJIIHIIIIJIJJIJJIGGIIJJJJJJEHIFHIIJJJJHFFDDDDDDDCCDCDDDDDDDDDDDDBCCDDDCCDDDDDDE_Mismatch_0_Sense_+_Library_PoolT
AATGATCTGCAACAAGCGGTTGCAAATTCTTTCCTTGCTGCGATGCCAACGCCCCCCAACTTGATGCCTGCTCCGCCTGCAGCTTAATATATTT
>Frequency_1_QualityScore_FFHHHHHJJJJJJJJJJJJJJJJJIHIJIJIIIGIJJJGIIJJJJJIJJIGIJJIIJIJHHHEFFFFFDFECDEEEDD?BDDDDDBCADDDDDD_Mismatch_2_Sense_+_Library_PoolT
ATATATTATATTCCACGGTCCTAAGTGGGGACAATTTGTATATAGGGAAGATAACAGCGTAGATCTTAAAAGATTGCGTTTACAGTTATTGTTT
>Frequency_1_QualityScore_DFHHHHHHJHHJJHIJJJJJJJJDGHEGIIJIGJIHIIHHHFFFCFFECEEEDDCB@DDDDCCCCCC>@CDDDDDDDCACDDDECDCCDDDDAD_Mismatch_0_Sense_+_Library_PoolT
TTGCAAATTCTTTCCTTGCTGCGATGCCAACGCCCCCCAACTTGATGCCTGCTCCGCCTGCAGCTTAATATATTTCAAATTTTCAAAACAGTAG
>Frequency_1_QualityScore_BBF><:<AEE>AA<CEA?@3<:*@E1):00?D@FH@7;@ECA;A=7=;;?9>;=5(;((5:CCDECD(55>CCCA>(+4@CCCBBC44:4>>?>_Mismatch_1_Sense_+_Library_PoolT
AATTCTTTCCTTGCTGCGATGCCAACGCCCCCCAACTTGATGCCTGCTCCGCCTGCAGCTTAATATATTTCAAATTTTCAAAACAGTAGCCTGT
>Frequency_1_QualityScore_DBFAF:?F:CF@F;BEHBF92+@*?9EBACFEE9<D@D:D@FG>0?F<B@BFFFECFCC>=@@)@@7=>@EA@CE_Mismatch_2_Sense_+_Library_PoolT
CATGCTCCGCCTGCATCTTAATATATTTCAAATTTTCAAAACAGTAGCCTGGACTGTATATATATTATATTCCAC
>Frequency_1_QualityScore_FFHHHHHJJJJJJJJJGGJJJIJJBHIJIJJJJJJJJJJJJJJJJIJJJJIIJEHIIIIHFFFDCEEEEEEDDFFDDDDDDDDDDDDDDDDDDD_Mismatch_1_Sense_+_Library_PoolT
GAAATTTTCAAAACAGTAGCCTGGACTGTATATATATTATATTCCACGGTCCGAAGTGGGGACAATTTGTATATAGGGAAGATAACAGCGTAGA
>Frequency_1_QualityScore_FFHHGGHJGGIJIIGCE@HHFGGEFHCGHI@FGIIJJJJIGIIICGAICEHHFBE;FA;@;D/ADDFC@CCD_Mismatch_2_Sense_+_Library_PoolT
TTCAAATTTTCAAAACAATAGCCTGGACTGTATATATATTATATTCCACGGTCCGAAGTGGGGACAATTTGA
>Frequency_1_QualityScore_==A?BFFEEFBFFED<CE@F)?)8?@:;;B;FFF;==7=CD>CAEE?DC?A;;>AA;;AD@5;>BDD3>5>@AA>_Mismatch_0_Sense_+_Library_PoolT
TTTCCTTGCTGCGATGCCAACGCCCCCCAACTTGATGCCTGCTCCGCCTGCAGCTTAATATATTTCAAATTTTCA
>Frequency_1_QualityScore_FFHHHHHJJGIJJJJJJJJJJJJIIJJJJFIIGIJJJJIJIIJJJIJJJJJJJJIJJHIJJJJJJJJJHHHHHHHFFFFFFDDDD?CCDDBBDD_Mismatch_2_Sense_+_Library_PoolT
GCCTGCTCCGCCTGCAGCTTAATATATTTCAAATTTTCAAAACAGTATCCTGGACTGTATATATATTATATTCCACTGTCCGAAGTGGGGACAA
>Frequency_1_QualityScore_FFHHHHHJJJJJJJJJGJJIJJJJHIJJJJJJIJJJJJJIJJHHHEHFFFFFFEEEDDDDDDDDDDDDDCDFDFEEEEDCDDDDEDDDDDDDCD_Mismatch_0_Sense_+_Library_PoolT
GTTGCAAATTCTTTCCTTGCTGCGATGCCAACGCCCCCCAACTTGATGCCTGCTCCGCCTGCAGCTTAATATATTTCAAATTTTCAAAACAGTA
>Frequency_1_QualityScore_DEHFHHHJJJJJGGIJJJJDHIJJJJEHIIJJJIIJJJIIHHHHFFFDEEEECDDDDEDEEFEDDCACDCDDD@>ABDDCDCDDCD@BBDDCC>_Mismatch_0_Sense_+_Library_PoolT
TCCTTGCTGCGATGCCAACGCCCCCCAACTTGATGCCTGCTCCGCCTGCAGCTTAATATATTTCAAATTTTCAAAACAGTAGCCTGGACTGTAT
>Frequency_1_QualityScore_FFHHHHGJJJJJJJJJJJJJJJJJHIJJJJIJJIJJJJJJJJJJJJJIIJJJJJHGFFDDDDDDDDDDDDDDDDDDDDDBDDDDDDDDDDDDDE_Mismatch_1_Sense_+_Library_PoolT
AATCAAATGATCTGCAACAAGCGGTTGCAAATTCTTTCCTCGCTGCGATGCCAACGCCCCCCAACTTGATGCCTGCTCCGCCTGCAGCTTAATA
>Frequency_1_QualityScore_DFHFFHGIIGGGGGFHI3@GGAGEGIIJIFGIIB@FHG\-@GIGEDHIJHHFF?CEEEACED(5>@DCD@BB@CCDCACCDDACDDBDEEEEDC_Mismatch_2_Sense_+_Library_PoolT
ATTCCACGGTCCGAAGTGGGGACAATTTGTATATAGGGGAGATAACAGCGTAGATCTTAAAATATTGCGTTGACAGTTATTGTTTGTAAATTAA
>Frequency_1_QualityScore_FFFHHHHHIJBHGGIJIJJJDAFHIDGHJIJJEDHIJJIIIBGHGIGIID@FH@EGAHIIJHCHHHFHGEEE@BCCDBBBD?C>BDBDDBC@CD_Mismatch_1_Sense_+_Library_PoolT
GCTCCGCCTGCAGCTTAATATATTTCAAATTTTCAAAACAGTAGCCTGGACTGTATATATATTATATTCCACTGTCCGAAGTGGGGACAATTTG
>Frequency_1_QualityScore_FFHHHGGIHIJJJJJJJJIIJJJJJHIJJJJJJJJJJJJJJJJJJJHIIJHIJJJJJJJJJJJIJJJJJHHHHHFDFDBEEDDBDBDDDDDDEE_Mismatch_1_Sense_+_Library_PoolT
CCGCCTGCAGCTTAATATATTTCAAATTTTCAAAACAGTAGCCTGGACTGTATATATATTATATTCCACTGTCCGAAGTGGGGACAATTTGTAT
>Frequency_1_QualityScore_FFHHHHHJJJJJJJJJJIIJJJJIJIJJJJJJJJJJJJJJJJJJJJJJJJJJJIJJJJJJJJJJHHEHGHFFFFFFFFFDEEEEDDDDDDB@B@_Mismatch_1_Sense_+_Library_PoolT
AACTTGATGCCTGCTCCGCCTGCAGCTTAATATATTTCAAATTTTCAAAACAGTAGCCTGGACTGTATATATATTATATTCCACGTTCCGAAGT
>Frequency_1_QualityScore_FFHHHHHJJJJJJJJJIJJJJJJJIIIJJJJJJJJJJHHHHHHFFFFFFFFEEEEEEEEDDDDDDDCEDCDDDDBBDDDEEDEEEEEEDEEDDE_Mismatch_2_Sense_+_Library_PoolT
GCCAACGCCCCCCAACTTGATGCCTGTTCCGCCTGCAGCTTAATATATTTCAAATTTTCAAAACAGTAACCTGGACTGTATATATATTATATTC
>Frequency_1_QualityScore_DF@FAHHGGHGIGDG;FHGFGIGE@BHIIFIIIGGIHEIIGHHIEGG7BGGGIHCCECHH?BDDCDEEECCABCCCCCCBC@B=BCCCCE_Mismatch_2_Sense_+_Library_PoolT
AAAACAATAGCCTGGACTGTATATATATTATATTCCATGGTCCGAAGTGGGGACAATTTGTATATAGGGAAGATAACAGCGTAGATCTTA
>Frequency_1_QualityScore_FFHHHHHJIIIJJGGIIJJGIJJEGBHGIJJJIJJJIJJJJJGHJHIJJJFHHFDDD@DDDDDDDDDDDCDDDDDBDDDD?DDDDCDCDE@DDE_Mismatch_2_Sense_+_Library_PoolT
TATGATCTGCAACAAGCGGTTGCAAATTCTTTCCTCGCTGCGATGCCAACGCCCCCCAACTTGATGCCTGCTCCGCCTGCAGCTTAATATATTT
>Frequency_1_QualityScore_FFHDDDFFHIJJJJJJJIJJJJGIJIJIIJJJJJJJJJJJJJJJJAHGHIJJJJJHHFDDDDDDDD@CDCDDDDDDDDDDDDBCCDDDDDDCDC_Mismatch_0_Sense_+_Library_PoolT
TCAAATGATCTGCAACAAGCGGTTGCAAATTCTTTCCTTGCTGCGATGCCAACGCCCCCCAACTTGATGCCTGCTCCGCCTGCAGCTTAATATA
>Frequency_1_QualityScore_FFFHHHHJJJJIIIJJJIJEGHEEHHHHFFFFFDEDDDBDDDDDDDDDEEDDDDDDDDDDDBDDDDDDDBDDDDDDDBDDCDCDDDDDDDDDDB_Mismatch_0_Sense_+_Library_PoolT
GGAGGCGGGCAGAAAATCAAATGATCTGCAACAAGCGGTTGCAAATTCTTTCCTTGCTGCGATGCCAACGCCCCCCAACTTGATGCCTGCTCCG
>Frequency_1_QualityScore_FFHHHHHJHIJJJJJJJJJIJHIIIFHJJJJJJJJJJJJJJJJJJJJJJJIJJJJJJJJJJJIGIJHHHCEHHHFFFFFFFFEEFECDDDDDBD_Mismatch_1_Sense_+_Library_PoolT
ACAACTTGATGCCTGCTCCGCCTGCAGCTTAATATATTTCAAATTTTCAAAACAGTAGCCTGGACTGTATATATATTATATTCCACGGTCCGAA
>Frequency_1_QualityScore_FFFBHHGJJGJIEIGGIGGEHJICHIJJJJJJJJJIJIIGBHGIJIHIIGHFFDDDDDDDDDDDDDDDDCDDBDDDDDDCDDDDDADDACDEEE_Mismatch_1_Sense_+_Library_PoolT
TGATCCGCAACAAGCGGTTGCAAATTCTTTCCTTGCTGCGATGCCAACGCCCCCCAACTTGATGCCTGCTCCGCCTGCAGCTTAATATATTTCA
>Frequency_1_QualityScore_FFHHHHHJJJJJJJJJJJJJJJJJJJGIIJJJIJJJJJJJJJJJJJJJJJJJJJJJJHHFFDDDDDDDDDDDDDDDDDDDDCDDDDDDDDDCDD_Mismatch_1_Sense_+_Library_PoolT
AAAATCAAATGATCTGCAACAAGCGGTTGCAAATTCTTTCCTTGCTGCGATGCCAACGCCCCCCAACTTGATGCCTGTTCCGCCTGCAGCTTAA
>Frequency_1_QualityScore_DDFDHF?E<D?FEEHGAH9<FDHGC@GHIIGID@DGE@FGF@7BF-=FEF;@D@AEHF)=??B3;7;(>?BCA>@;A?;,865;@CC:C_Mismatch_1_Sense_+_Library_PoolT
AACAATAGCCTGGACTGTATATATATTATATTCCACGGTCCGAAGTGGGGACAATTTGTATATAGGGAAGATAACAGCGTAGATCTTAA
>Frequency_1_QualityScore_;A?<DBFGI;+1)<)AE?E<FFFFDCB*:?:BF:@7B:1==@FA8=:?B>>;?(,5@A((55@@@>@;<?58833>9A@A>::>B>(::>>A_Mismatch_1_Sense_+_Library_PoolT
TGCAACAAGCGGTTGCAAATTCTTTCCTCGCTGCGATGCCAACGCCCCCCAACTTGATGCCTGCTCCGCCTGCAGCTTAATATATTTCAAAT
>Frequency_1_QualityScore_FFGHHHGJJJJJJJJHIGIJJJIJJJJJIJJJJJJJIJJJIIJHIIJIHIHHHGHHFFFFFFFEDECDDCCDDDDBDDDDDEDEDEACCABCCC_Mismatch_1_Sense_+_Library_PoolT
AAGTAGCCTGGACTGTATATATATTATATTCCACGGTCCGAAGTGGGGACAATTTGTATATAGGGAAGATAACAGCGTAGATCTTAAAAGATTG
>Frequency_1_QualityScore_FFHGHFBHIJGIIJJJIHIJIIHIIIIHIJJJIJIJIIFIJIJJJEIIJIJJJJCGIJJJIIGIDDHGFEEFFHGGFFDFDDFC@CBDDB?B8@_Mismatch_1_Sense_+_Library_PoolC
ACTTGATGCCTGCTCCGCCTGCAGCTTAATATATTTCAAATTTTCAAAACAATAGCCTGGACTGTATATATATTATATTCCACGGTCCGAAGTG
>Frequency_1_QualityScore_DD<CFDDI=A=FB)1??FFEGFGIF>FDBFFFFDB;4@5C>A;A1=B>@BBB?@B>:A>ABBA@?BBA59?<8<??ABAA>@@B3::>BDA@>:_Mismatch_2_Sense_+_Library_PoolC
CTGCAACAAGCGGGTGCAAATTCTTTCCTCGCTGCGATGCCAACGCCCCCCAACTTGATGCCTGCTCCGCCTGCAGCTTAATATATTTCAAATT
>Frequency_7_QualityScore_EEHHGHGHIIJJJIIIIJIIHIIIHHIIHIIHIIIIHIHHHHGFGGFFEFEFEDDCDDDDDDDDCDCDCBBBBBCDCCADDDDDEEEEDDEDDD_Mismatch_0_Sense_+_Library_PoolT
GCCAACGCCCCCCAACTTGATGCCTGCTCCGCCTGCAGCTTAATATATTTCAAATTTTCAAAACAGTAGCCTGGACTGTATATATATATATATA
>Frequency_5_QualityScore_EFHGFFHIIJIJJIIIIIJIGHHIIIIIIIIHHIIIIHIHHHGGGHHEFFFFFEEEDDDEECCDDCD;@A@CCCCCCBBBDDEEDEDDEDDEEE_Mismatch_0_Sense_+_Library_PoolT
TGCCAACGCCCCCCAACTTGATGCCTGCTCCGCCTGCAGCTTAATATATTTCAAATTTTCAAAACAGTAGCCTGGACTGTATATATATATATAT
>Frequency_4_QualityScore_FFHHHHHJJJJJJJIJIJJIJJJJJJIIJIGIIJJJIJIJJIIIHGGHHGGGFFFFFFEDEEDDDCCEECEEEDDDDDCDDCCECDDDDEDDDE_Mismatch_2_Sense_+_Library_PoolT
GCCAACGCCCCCCAACTTGATGCCTGCTCCACCTGCAGCTTAAGATATTTGAAATTTTCCAGAAGTCTTCATACCAACATGTGACATGTTGTAT
>Frequency_3_QualityScore_FEGHFHGHIIIIIIJJHIIIIIIIIHIIJIIJIIHIIIIHIIIHFGGFGFGFFFFFFFDDDDDEECCD@?BDDEDECDDDDCDDBDDDD>?ADD_Mismatch_2_Sense_+_Library_PoolT
GATGCCAACGCCCCCCAACTTGATGCCTGCTCCACCTGCAGCTTAAGATATTTGAAATTTTCCAGAAGTCTTCATACCAACATGTGACATGTTG
>Frequency_3_QualityScore_EDGHGHHJIJJJJJHIHJIIIIHIIGIIHJJHIJJJIJJIJHIHHIGEFGFGFGFDDDECDBDCBDDDCDBDDBCBDDCDFEEDDDEEBDDDDD_Mismatch_0_Sense_+_Library_PoolT
CGCCCCCCAACTTGATGCCTGCTCCGCCTGCAGCTTAATATATTTCAAATTTTCAAAACAGTAGCCTGGACTGTATATATATATATATATATAT
>Frequency_2_QualityScore_FFGHHHHIJIIJJJIJJGIJJJJJIJJIJJJJJJIIJIIIIGHHGDDEEEEDEEDEEDEEEEEDDDDDDECDCCDDACDECEEEDCDDCDDDBC_Mismatch_1_Sense_+_Library_PoolT
CTTGCTGCGATGCCAACGCCCCCCAACTTGATGCCTGCTCCACCTGCAGCTTAAGATATTTGAAATTTTCCAGAAGTCTTCATACCAACATGTG
>Frequency_2_QualityScore_FFHHHHHJJJJJJJJJIJJJJIJIIJJJJIIJJJJJJIJJJIIJIJIJJJJJIJJIJJJIEEGIIHCGC@BF;197=>8?A9ACC@AB?;A;AB_Mismatch_0_Sense_+_Library_PoolT
GCTTAATATATTTCAAATTTTCAAAACAGTAGCCTGGACTGTATATATATATATATATATATTATATCCCACGGTCCGAAGTGGGGACAATTTG
>Frequency_2_QualityScore_FFHHHHGJJJJJJJJJJJJJJIIIIJIIJJJJJJJIIJIIIHGGGGFFFEFFEEEEEEEEEECDBCDDCDCDCDDDDDDDDC;BDDEEEEEEEE_Mismatch_0_Sense_+_Library_PoolT
GATGCCAACGCCCCCCAACTTGATGCCTGCTCCGCCTGCAGCTTAATATATTTCAAATTTTCAAAACAGTAGCCTGGACTGTATATATATATAT
>Frequency_2_QualityScore_FFHHHHHJJJJJJJJJJJIIIIJJIJIJIIIIJJJHIJJIGHHHHEGFFFFEEEEEEEDCCDDDDCEDCCCDDCDDDCECDEDEDDEDDDEECE_Mismatch_0_Sense_+_Library_PoolT
CCAACGCCCCCCAACTTGATGCCTGCTCCGCCTGCAGCTTAATATATTTCAAATTTTCAAAACAGTAGCCTGGACTGTATATATATATATATAT
>Frequency_2_QualityScore_EE=EFF@GEHFGGEDFEC9AGEFIBEHHGIHEGGGCEDCD@CCDBACEA?ACB??C?6?CAA<AA=AC@??BCCCA?C?CB>B:ABCCCCCC>B_Mismatch_1_Sense_+_Library_PoolT
TTCTTTCCTTGCTGCGATGCCAACGCCCCCCAACTTGATGCCTGCTCCACCTGCAGCTTAAGATATTTGAAATTTTCCAGAAGTCTTCATACCA
>Frequency_2_QualityScore_FFHHHHHJJJJIIJIIIIJJIIIJIIGHGHIIIIIJIJJIJIICHIIIJJGIIIIIIIIEGIIHGIHHHADEEEFFFFEFFEEEEEEEEEEEDE_Mismatch_0_Sense_+_Library_PoolT
CCCAACTTGATGCCTGCTCCGCCTGCAGCTTAATATATTTCAAATTTTCAAAACAGTAGCCTGGACTGTATATATATATATATATATATTATAT
>Frequency_2_QualityScore_EFFHHGHIJJJJJJJJJIIJJIIHIIGIIIIIIIIJJHIIHGGGDEFEEECEEEEEECECDDEDDCCDDBCDDDDDDDCDDCAACCDEECCCEE_Mismatch_0_Sense_+_Library_PoolT
CGATGCCAACGCCCCCCAACTTGATGCCTGCTCCGCCTGCAGCTTAATATATTTCAAATTTTCAAAACAGTAGCCTGGACTGTATATATATATA
>Frequency_2_QualityScore_EFHHHHHJJJJJIJIJJJJJJIJJJJJJIJJJJJIJIJJJJJIIJJIIJJJJJJJIJJJIIIJJJIIIJIHJIGIHIBCCAEDDAA=CCDBBBB_Mismatch_0_Sense_+_Library_PoolT
CTGCAGCTTAATATATTTCAAATTTTCAAAACAGTAGCCTGGACTGTATATATATATATATATATATTATATCCCACGGTCCGAAGTGGGGACA
>Frequency_2_QualityScore_FFGGHHHJIIJJIJIIIJHIGIIIIIJJJJIJJJIIJEIIJJJJJIJIIJJIJIJJJIIIJJIJJIIIIHHHHHGGGGFFFEEEEEEEEEEEEC_Mismatch_0_Sense_+_Library_PoolT
TTGATGCCTGCTCCGCCTGCAGCTTAATATATTTCAAATTTTCAAAACAGTAGCCTGGACTGTATATATATATATATATATATTATATCCCACG
>Frequency_2_QualityScore_FFHHGHGJIJIJJGIIJJIJJJIIIJJJIIIIJJJIIJJIJJIIIIIJJJIIIJIIHIIIJJJJJIIIIGIIIGGGGGGGGG?CEEABCCDDAA_Mismatch_0_Sense_+_Library_PoolT
CTGCTCCGCCTGCAGCTTAATATATTTCAAATTTTCAAAACAGTAGCCTGGACTGTATATATATATATATATATATTATATCCCACGGTCCGAA
>Frequency_2_QualityScore_FFHGHHHJJJIJJJJIJJJJJJIIJJIIIIIJIIIIIJIIIIIJIHHHGGGHFFFFFEEDCEDECCDDCBDDDDDEECDCDDEEEEEEEDDDCD_Mismatch_0_Sense_+_Library_PoolT
ACGCCCCCCAACTTGATGCCTGCTCCGCCTGCAGCTTAATATATTTCAAATTTTCAAAACAGTAGCCTGGACTGTATATATATATATATATATA
>Frequency_1_QualityScore_FFHHHHHJJJJJJJJJJJJJJJJJJJJJJJJJJJJJJJJJJJHHHHHHHFFFFFFFFEEEDEDEDDDDDDDDDDDDEEEDFEEEEEEEEEEEEE_Mismatch_0_Sense_+_Library_PoolC
ACGCCCCCCAACTTGATGCCTGCTCCGCCTGCAGCTTAATATATTTCAAATTTTCAAAACAGTAGCCTGGACTGTATATATATATATATATATA
>Frequency_2_QualityScore_ECGGGGFEHCICGIIIIIIIIIIIIGGIIIIGIIIIIIIIIIGIHIGIIIEIEIIIIIIGGIFIIIIHI?@CEGEBEEEE<8=3>ACC8??=AA_Mismatch_0_Sense_+_Library_PoolT
CAGCTTAATATATTTCAAATTTTCAAAACAGTAGCCTGGACTGTATATATATATATATATATATTATATCCCACGGTCCGAAGTGGGGACAATT
>Frequency_2_QualityScore_CDGHFFGGGIIGGGIGIEIIIIDHIIGIIIIIICGGCEFFGFCGGHHDEAACCDDDCCACACCCDCCBEDECCA?ACBACCCACCADC<A?CB;_Mismatch_1_Sense_+_Library_PoolT
ATTCTTTCCTTGCTGCGATGCCAACGCCCCCCAACTTGATGCCTGCTCCACCTGCAGCTTAAGATATTTGAAATTTTCCAGAAGTCTTCATACC
>Frequency_1_QualityScore_FFHHHHHJJJJJJJJJJJJJJJJJJJJJJJJJJJJJJJJJJJJHHHGHFFFFEEEEDEDDDDCDFFEEDDCDDDECEDDDDCDEEDEEEDDDDD_Mismatch_1_Sense_+_Library_PoolT
CTTTCCTTGCTGCGATGCCAACGCCCCCCAACTTGATGCCTGCTCCACCTGCAGCTTAAGATATTTGAAATTTTCCAGAAGTCTTCATACCAAC
>Frequency_1_QualityScore_FFHHBHFGIJJJIJIDGIIIHIIEHIHHDGFGIEGIIEHGGGGIIEGGIGHHHCHFFFCDDDDCDCDDECD>CCDB<CDCCCCDDECDD@C>AC_Mismatch_0_Sense_+_Library_PoolT
TTCCACGGTCCGAAGTGGGGACAATTTGTATATAGGGAAGATAACAGCGTAGATTGCGTTGACAGTTATTGTTTGTAAATTAATTCAAATAATA
>Frequency_1_QualityScore_DDAF@F?HGIGIIGGIEGEHIIGIGIHIEHIIECEGGCGHEHB>GGGCHIE@DHGECHHIGGIEI@FHIDGE4=AEHDB?CCBBB?C><?15?8_Mismatch_0_Sense_+_Library_PoolT
TCCGCCTGCAGCTTAATATATTTCAAATTTTCAAAACAGTAGCCTGGACTGTATATATATATATATTATATCCCACGGTCCGAAGTGGGGACAA
>Frequency_1_QualityScore_FFHHHHHIJGIJJJJJJJJJJIIJIJJJJHIIJJJJJJJJJJJJJJJJJJJJJJJJJJIJJJIJIIJCIIGHIHEBB;>A>???CCDD@B@8CC_Mismatch_0_Sense_+_Library_PoolT
GCTTAATATATTTCAAATTTTCAAAACAGTAGCCTGGACTGTATATATATATATATATATATATTATATCCCACGGTCCGAAGTGGGGACAATT
>Frequency_1_QualityScore_FFHHHHHJJJIJJJJJJJJJJJJJJJJJJJJJJJJJIIJJJJJJHIJJJJJJJJJJIIJJJIJJJJJJJIJHHGHHHHGFEDFFFCABBDDB?B_Mismatch_0_Sense_+_Library_PoolT
CCTGCTCCGCCTGCAGCTTAATATATTTCAAATTTTCAAAACAGTAGCCTGGACTGTATATATATATATATATATTATATCCCACGGTCCGAAG
>Frequency_1_QualityScore_FFHHHHHIJIJJGIIJIHIJIJJJIGIIGIIJGIJJJJJJIIJIJJJJJJJJJJJJJJJJJJJAEHHGGEHBDCDCC??BD@?@?CCDB@BDAC_Mismatch_0_Sense_+_Library_PoolT
GCAGCTTAATATATTTCAAATTTTCAAAACAGTAGCCTGGACTGTATATATATATATATATATATTATATCCCACGGTCCGAAGTGGGGACAAT
>Frequency_1_QualityScore_B;D?+<?@F<E3?@GG?CA99;:??FFCG41::CFD>>FE?DBGFDFBDFF><B@BFC@F=@;DEECEEEEFDFFC;A7;?;?DDDD_Mismatch_0_Sense_+_Library_PoolT
GATGCCTGCTCCGCCTGCAGCTTAATATATTTCAAATTTTCAAAACAGTAGCCTGGACTGTATATATATATATATATATATTATATC
>Frequency_1_QualityScore_DDHHGHHIIGIJIJJJJIGIIIGIIIJJJEIIJJJJIGIHIIFGIFHHGGIGJIHIIGIJJJEIIJIJIGGHHCHHCEEEFBBA6=?@DBB;5:_Mismatch_0_Sense_+_Library_PoolT
TGCTCCGCCTGCAGCTTAATATATTTCAAATTTTCAAAACAGTAGCCTGGACTGTATATATATATATATATATTATATCCCACGGTCCGAAGTG
>Frequency_1_QualityScore_FFHHHHHJIJJJJGJJJJJJJJJJIJJJJJFEHJJFGHIIJJJJJJJJIJJIIJIIIGGFIIIJCHICFEE8AG=<EB?D?@>?:=?(,:@C3>_Mismatch_1_Sense_+_Library_PoolT
CTTAATATATTTCAAATTTTCAAAACAGTAGCCTGGACTGTATATATATATATATATATATTATATCCCACGGTCCGAAGTGGGGACAATTTGT
>Frequency_1_QualityScore_FFHHHHHJJJJJJIJJJJJJJIJJJJJJIJJJJJIHIJJJJJJIIJJHIIJJIJGJJJIJJJEIIJJIIJIGIIIIJH>4?BFC>BD?CCDDBB_Mismatch_0_Sense_+_Library_PoolT
CCTGCAGCTTAATATATTTCAAATTTTCAAAACAGTAGCCTGGACTGTATATATATATATATATATATTATATCCCACGGTCCGAAGTGGGGAC
>Frequency_1_QualityScore_:ACFFF?9CGBEBG)8C@B@>B?FG49?GBDGIC>BD4?DDCD9F<B80=8=8=B86=(6@EDE@EFE37?EFED>)?DEB_Mismatch_1_Sense_+_Library_PoolT
TTGATACCTGCTCCGCCTGCAGCTTAATATATTTCAAATTTTCAAAACAGTAGCCTGGACTGTATATATATATATATATAT
>Frequency_1_QualityScore_BDFFAF?C:<ED>GD3CF?FCCB*?<????C?B<?<:*009?;989B8F;;F;8CF@48=7@@ACEACE)=A;?C_Mismatch_0_Sense_+_Library_PoolT
CTGCTCCGCCTGCAGCTTAATATATTTCAAATTTTCAAAACAGTAGCCTGGACTGTATATATATATATATATATA
>Frequency_1_QualityScore_EDHHHGHJIGGGEHJJJHGIGIIIIIJJJCHGHIJIGGGDGIGIJIGGGDGEHIFHHIEEHEEHIEGGCHEHHBHGHHHGD;BEFDDDDDDD<@_Mismatch_0_Sense_+_Library_PoolT
TGCTCCGCCTGCAGCTTAATATATTTCAAATTTTCAAAACAGTAGCCTGGACTGTATATATATATATATATATATTATATCCCACGGTCCGAAG
>Frequency_1_QualityScore_FFHHHHHJJJJJJJJJJHJJJJJJJJJJJJHIJJJJJJJJJIGHJJJJIIJJJIIIJJJJJIGIIIIJICFHGBGGABEBDAAC3=;BBDBCCA_Mismatch_0_Sense_+_Library_PoolT
AGCTTAATATATTTCAAATTTTCAAAACAGTAGCCTGGACTGTATATATATATATATATATATTATATCCCACGGTCCGAAGTGGGGACAATTT
>Frequency_1_QualityScore_FFHHHHHJJJJJJJJJJJJJJJJIIJJJJJJJJJJJJJJJJJJHHHHHHHFFFFFFFEEEEEEEDDDCDCDDEEEDDDDDDDDDDDDDDDDEDD_Mismatch_2_Sense_+_Library_PoolT
ATGCCAACGCCCCCCAACTTGATGCCTGCTCCACCTGCAGCTTAAGATATTTGAAATTTTCCAGAAGTCTTCATACCAACATGTGACATGTTGT
>Frequency_1_QualityScore_FFHHHHHJJJJJJJJJIJJIJ?GHIIJHIHIJJGIIJIJIJGHHHHHHHFFFFFFEEEEEDD@CDDDDEDDEDDDDDDCDEDDDCCDDCCEDEE_Mismatch_1_Sense_+_Library_PoolT
AACGCCCCCCAACTTGATGCCAGCTCCGCCTGCAGCTTAATATATTTCAAAATTTCCAAAAGTTTTCATAGTAACATGTGACATGTTGTATATA
>Frequency_1_QualityScore_FFHHHHHJJJJJJJJJJJJJJJJJJJIHJJJJJJJJJJJIJJJJIJJJIJJJIJIIIJJIIJJGIIGIEF6-;;=EBFD=ACADDBD?CDCDED_Mismatch_2_Sense_+_Library_PoolT
TTAATATATTTCAAATTTTCAAAACAGTAGCCTGGACTGTATATATATATATATATATATTATATCCCACGGTCCGAAGTGGGGACAATTTGTA
>Frequency_1_QualityScore_FFHHHHGIJJJJJIIHHHIJJIJIJJJJIJJJIJJJFIIIJJJIEIJJHIJJJJJJGIJJJIJJJJJIJIGEEHEHE@DCFCBA;;>@@B<>AD_Mismatch_0_Sense_+_Library_PoolT
GCCTGCAGCTTAATATATTTCAAATTTTCAAAACAGTAGCCTGGACTGTATATATATATATATATATATATTATATCCCACGGTCCGAAGTGGG
>Frequency_1_QualityScore_DDHHHHHJJJJJJJJIJJJJIIJJJJIHHHFFFFEEEEEEEFEFFEEEDDDDDDDEEDDDD@CCDDDEEDEDEDDDDDDDDDCCCDDDDDDEEE_Mismatch_1_Sense_+_Library_PoolT
ACGCCCCCCAACTTGATGCCAGCTCCGCCTGCAGCTTAATATATTTCAAAATTTCCAAAAGTTTTCATAGTAACATGTGACATGTTGTATATAC
>Frequency_1_QualityScore_DDDBDDDEDBEED+<CE8AFF9AEEEIEIIFFDCFEI??DDDDDDIE<8@;A@=ACDD7=@B7;@@A;>;>;>5>A>;888?=AAD(:4::9<A_Mismatch_2_Sense_+_Library_PoolT
AACAGTAGCCTGGGCTGTATAGATATTATATTCCACGGTCCGAAGTGGGGACAATTTGTATATAGGGAAGATAACAGCGTAGATCTGAAAAGAT
>Frequency_1_QualityScore_FFHHHHHIIIJIIIIDGIIIIIGIJGGIHGJJJJJJJICIJJJJIJJJJIJJJJJAFGGHGGIIHGGCHEDCEFEEFFA@DDEEFEDCAACAC;_Mismatch_0_Sense_+_Library_PoolT
CCAACTTGATGCCTGCTCCGCCTGCAGCTTAATATATTTCAAATTTTCAAAACAGTAGCCTGGACTGTATATATATATATATATATATTATATC
>Frequency_1_QualityScore_FFHHHGHJJJJIIJJJIJJIJGIJJIJJJIJJJJJJJJJJJJJJJJJJJJJJJJJIJJIJIJIJJIJJJHIIIHHHHEHF@DDFDBC@@D;?@?_Mismatch_0_Sense_+_Library_PoolT
GCTCCGCCTGCAGCTTAATATATTTCAAATTTTCAAAACAGTAGCCTGGACTGTATATATATATATATATATATTATATCCCACGGTCCGAAGT
>Frequency_1_QualityScore_FFHHHHHJJJJJJJJJJIJJJIJJGIJJJJJJJJJJJJJJIJHHHHHFFFFFEEEEDDDDDDDDDEEFFEDDDDDDEDEDDDDCCDDDEEEDDD_Mismatch_2_Sense_+_Library_PoolT
TTCTTTTCTTGCTGCGATGCCAACGCCCCCCAACTTGATGCCTGCTCCACCTGCAGCTTAAGATATTTGAAATTTTCCAGAAGTCTTCATACCA
>Frequency_1_QualityScore_FFHHGHHJJIJJJIJGIJJJIJJIIJJJJJJJIHHIJIIIIJJJIJJFIIIHJIIJIGGIGIJJGGIIIEHEHEHHHFFDEF>ADDDDBB?<CA_Mismatch_0_Sense_+_Library_PoolT
TCCGCCTGCAGCTTAATATATTTCAAATTTTCAAAACAGTAGCCTGGACTGTATATATATATATATATATATTATATCCCACGGTCCGAAGTGG
>Frequency_1_QualityScore_FFHHGGHJJJJJIJJIJIIGGHGIGJJIJJJJJJJIJJJJIIJGIJJJJJJJIJIJJFJJJJJJIJJJJHIC;CHHG;?);;?_Mismatch_0_Sense_+_Library_PoolT
CTCCGCCTGCAGCTTAATATATTTCAAATTTTCAAAACAGTAGCCTGGACTGTATATATATATATATATATATTATATCACAC
>Frequency_1_QualityScore_FFHHHHHJJJJJJJIJJJJJJJJGJJJJJJJJJJJJIJJIJHHHHHFFFFFEEEEDEFEEEDDDDDDDDDCCCDCCEEDEEEDCDDDDDDDDED_Mismatch_1_Sense_+_Library_PoolT
TGCTGCGATGCCAACGCCCCCCAACTTGATGCCTGCTCCACCTGCAGCTTAAGATATTTGAAATTTTCCAGAAGTCTTCATACCAACATGTGAC
>Frequency_1_QualityScore_FFGHHHHJJJIGGGGGIHIIIJJJIICGGEHHIGEGIHFHHHFFFFBDEF@;@CECCEDDDDDC>ACCCAABAACDCCCCCDEEEEDDEDDDDD_Mismatch_1_Sense_+_Library_PoolT
GAACGCCCCCCAACTTGATGCCTGCTCCGCCTGCAGCTTAATATATTTCAAATTTTCAAAACAGTAGCCTGGACTGTATATATATATATATATA
>Frequency_1_QualityScore_FFHHHHHIJJJJJJJJJJJJJJJJJJJJJJJJJJJHHHHFFFFFEEEEEEEEEEEEDDDDDDEDEDCDDDCDEDEEEDCDDDDDDDDDDDDDDD_Mismatch_2_Sense_+_Library_PoolT
CGATGCCAACGCCCCCCAACTTGATGCCTGCTCCACCTGCAGCTTAAGATATTTGAAATTTTCCAGAAGTCTTCATACCAACATGTGACATGTT
>Frequency_1_QualityScore_FFGHHHHJJJJJJJJJJJJHIJJJGJJJJJJJJJJJJIIJJHHHHHHFFFFDEEEEEDDDDDDDDDDDE@CDEDDDDDCEDED:CCCCEEDEDD_Mismatch_1_Sense_+_Library_PoolT
CAATTCTTTCCTTGCTGCGATGCCAACGCCCCCCAACTTGATGCCTGCTCCACCTGCAGCTTAAGATATTTGAAATTTTCCAGAAGTCTTCATA
>Frequency_1_QualityScore_DDDBDFFEGIGGIJJJJJJIJJJJJGGIIJJJJGJJIJJGHHHHHFFFFFEEEECECDDCDDEDDDDCDA@CDDADDCCEDDEEEDDDDDDDDD_Mismatch_1_Sense_+_Library_PoolT
CCTTGCTGCGATGCCAACGCCCCCCAACTTGATGCCTGCTCCACCTGCAGCTTAAGATATTTGAAATTTTCCAGAAGTCTTCATACCAACATGT
>Frequency_1_QualityScore_FFHHHHHJJJJJJJJJJJJJJJJIIJJJJJJJJJJJJJJJHHHHHFFFFEEEEEEEDEFEEEDDDDDDECDDDDDDDEEDEEEDDDDDDDDCDE_Mismatch_1_Sense_+_Library_PoolT
TTGCTGCGATGCCAACGCCCCCCAACTTGATGCCTGCTCCACCTGCAGCTTAAGATATTTGAAATTTTCCAGAAGTCTTCATACCAACATGTGA
>Frequency_1_QualityScore_FFDHHHHJJJJJJIJGJJJJHIJJJJJJIIJGIJJJIIIJJIIHHHGGHHHHFEFFFFE@CEEEDDCDEDDEEEDACDDDDCDCDDDDCDEDDC_Mismatch_2_Sense_+_Library_PoolT
TGCCAACGCCCCCCAACTTGATGCCTGCTCCACCTGCAGCTTAAGATATTTGAAATTTTCCAGAAGTCTTCATACCAACATGTGACATGTTGTA
>Frequency_1_QualityScore_FFHHHHHJJJJJJJJJIJJJJJHIJIJJJJJJJJJJJJJJIJJJJIIJJIIJIJJJJJJJIJIJICHGGCHCEFHGHFFFFFF))7@B_Mismatch_0_Sense_+_Library_PoolT
ACTTGATGCCTGCTCCGCCTGCAGCTTAATATATTTCAAATTTTCAAAACAGTAGCCTGGACTGTATATATATATATATATATAATAT
>Frequency_1_QualityScore_FFHHGHHJJJJJJIJJJJGIJJJJJIIJJJJJJJJJHHHFHHFFFFFFEEDDDDDDDDDDDACEEEEFFFEEDDDDDDEDCDCDDDDDDDDDDD_Mismatch_2_Sense_+_Library_PoolT
GATTCTTTCCTTGCTGCGATGCCAACGCCCCCCAACTTGATGCCTGTTCCGCCTGCAGCTTAATATATTTCAAATTTTCAAAACAGTAACCTGG
>Frequency_1_QualityScore_FFHHHHHJJJJJJJIJJJIJJJJJJIEHIJIGIIIHHHHHHFFFCDDBACCDDDDDADFEEEDDDDDDEDD@CDDDDEDDDDDDBDDDDCCDEE_Mismatch_1_Sense_+_Library_PoolT
CCTCGCTGCGATGCCAACGCCCCCCAACTTGATGCCTGCTCCGCCTGCAGCTTAATATTTCAAATTTTCAAAACAGTAGCCTGGACTGTATATA
>Frequency_1_QualityScore_FDHHHHHIGIIIIIJJIIIIIIJJJJIIIJJJJJJIIGIJHIHIJJJJGJJJGGIIJJJJJIIIIGIJHEHFHHGHDDF:@DBB>?@DBBB@<A_Mismatch_0_Sense_+_Library_PoolT
CTCCGCCTGCAGCTTAATATATTTCAAATTTTCAAAACAGTAGCCTGGACTGTATATATATATATATATATATTATATCCCACGGTCCGAAGTG
>Frequency_1_QualityScore_DDB<A?FHDAEAGFEHFBHE??DHHEFEH>?C:;FBHF=CA;=??;EEHEDD>@@;BCCAD@3(5;;;5;:>>>@?BB:?:4>:>@DDD:@:CD_Mismatch_0_Sense_+_Library_PoolT
ATGCCAACGCCCCCCAACTTGATGCCTGCTCCGCCTGCAGCTTAATATATTTCAAATTTTCAAAACAGTAGCCTGGACTGTATATATATATATA
>Frequency_1_QualityScore_FFHHHHHIJIJJJJIJJJIJIJJJGGIEAEHGECDDEFCEECEBACDCCDDDCDDDADEEEFDDDCC@CDCDCDDD::@>ADDC:<ADDDCCAC_Mismatch_2_Sense_+_Library_PoolC
CTTGCTGCGATGCCAACCCCCCCCAACTTGATGCCTGCTCCACCTGCAGCTTAAGATATTTGAAATTTTCCAGAAGTCTTCATACCAACATGTG
