# Supplementary material for: Differential Gene Expression Reveals Candidate Genes for Drought Stress Response in Abies alba (Pinaceae)
Source: PLoS One. 2015 Apr 29;10(4):e0124564. doi: 10.1371/journal.pone.0124564 (PMC4414588; doi:10.1371/journal.pone.0124564)
Supplement: S3 File — (GZ) [file pone.0124564.s003.gz › comp20318_c0_seq2.fa]

>comp20318_c0_seq2 len=874 path=[1:0-74 76:75-226 228:227-353 1508:354-366 1521:367-380 382:381-381 383:382-405 1547:406-416 418:417-437 439:438-444 1564:445-461 1205:462-493 446:494-515 1605:516-535 488:536-541 494:542-611 1657:612-649 1675:650-663 616:664-688 1712:689-689 642:690-692 645:693-708 661:709-731 1727:732-811 764:812-873] : sp|Q9SZN7|HIP26_ARATH Heavy metal-associated isoprenylated plant protein 26 OS=Arabidopsis thaliana GN=HIPP26 PE=1 SV=1 e-value: 5e-23 blast score:  105
CGTGAGAGAAAAGTGAAGAAAGCATTAACTTCCATGAAAGGAGTTAGTACGGTAGAAGTGGAGAGAAAGCAGTTCAAGGTAACGGTGACTGGGTACGTGGATGCCAACAAGGTGGTGAAGAGAGTGAGGCGAACGGGGAAGAAAGCAGAATTGTGGCCTTACAAGCCATACCATCTGGTTTACTATCCATACACCGCTCAGGTGTATGATAAGAAGGCTCCCTCTGGTTATGTTCGGAACGTGGATCCCACTTTCCCCACTTACTCCCGTGACAGTAACAACCCTCCTCATGAAATATACAGTTCACTCTTCAGCGACGATAATCCAAACGCTTGCACTATTATGTAGAGGCCAGCAGGTTCTGTAATGTAATATACTGTTGGTTGGGCCAGCTTTAATGTTGGATGAACAAATTATCTGTTCATAGGTTGGTTGGGTCAGTTTCAATGTTGGATGAAAAAATTATCTGTTTATAGGTTGGTTGGGTCGGTTTTAATGTTGGATGAAAAAACTATCTGGTTCACAAAATAGGATGTATTTATGTGTATAGGTTGGAGCTAGAGCTAGCCAGAGCGAGCCAGCTCCATTGTTACAAAGATCTACCACAAATAGAATCTTGCCACCCAAAATATACAAAGCTGTACCAAACTTGTTATACAATTTGTATATATGTATTTATGTTTTGTATGTAACAACAACAACAGAAAGCTGATGGGGATTCTTTGAAGTTCATCATCAAGTTGAGGGGACTCAAAGTGAGGCTAATCCCTTGGACTGACTTCTTGTAATACTGTAAAAATAAATATTATCAGACTGTCTTACACGTTACAAATTTGTGCAGACTGGTTTACTATCAGACTCTGTTACACGTTAA

>Frequency_3_QualityScore_EFHGHHHJIIJJJJJJJIJJIGIIJIJJJJJJJJJJIIHIHIIIJAFHIJJJJHHIJJJJGGIIHIIHHHHIFGFFEFFFEEDDDDDDDACCB>_Mismatch_2_Sense_+_Library_PoolT
TATATATGTATTTATGTTTTGTATGTAACAACAACAAGAGAAAGGTGATGGGGATTCTTTGAAGTTCATCATCAAGTTGAGGGGACTCAAAGTG
>Frequency_2_QualityScore_EEGHHHHJJJIJJJIHGIHIJIJJJJJIJJJJIIIIJII?FGIJIIJIIIJIJJIJJJIIIJIJJIIIGEFGHHHGEEDCCDDDDDACCDDDCD_Mismatch_2_Sense_+_Library_PoolT
TGTATTTATGTTTTGTATGTAACAACAACAAGAGAAAGGTGATGGGGATTCTTTGAAGTTCATCATCAAGTTGAGGGGACTCAAAGTGAGGCTA
>Frequency_2_QualityScore_FFHHHHHJJJJJJJJJJIJIJIIIJJJJJJJIJJJJIIJHIIIJJJJIIIJJIJJJIJIIIJJIJJIIIEHHIIIGHGGHGFFFCCEECEDDCC_Mismatch_0_Sense_+_Library_PoolT
CAAAGCTGTACCAAACTTGTTATACAATTTGTATATATGTATTTATGTTTTGTATGTAACAACAACAACAGAAAGCTGATGGGGATTCTTTGAA
>Frequency_2_QualityScore_FFHHHHHIJJIJIJJJJJJJJJGIIHIIJJIIIJJIJJIIJJJHIIJIIIIJJIJJJIIIEIGHIIJBEGGIIHHGEFFFFEECEEEEEEEEDD_Mismatch_2_Sense_+_Library_PoolT
ACCAAACTTGTTATACAATTTGTATATATGTATTTATGTTTTGTATGTAACAACAACAAGAGAAAGGTGATGGGGATTCTTTGAAGTTCATCAT
>Frequency_2_QualityScore_FFFHHFEGGDIIIIIGIAEHGIGIIGIIIGIIIIIIIDGIIGIIIEIIIIHGIIHIIIIIGGIIEGIGGGIIIIACECCCCDEDDCDECCCDDC_Mismatch_2_Sense_+_Library_PoolT
AAGCTGTACCAAACTTGTTATACAATTTGTATATATGTATTTATGTTTTGTATGTAACAACAACAAGAGAAAGGTGATGGGGATTCTTTGAAGT
>Frequency_2_QualityScore_EEFFEGHIEFIGIIIIIBEGIIIIIIIIIIIIGFHIIIGIIGIIIIHIIFIIGIGGIHGEGDDEGEGGEGEEEEDCBAACBDC?BACCCDBCCA_Mismatch_2_Sense_+_Library_PoolT
GCCAGCTTTAATGTTGGATGAACAAATTATATGTTCATAGGTTGGTTGGGCCAGTTTCAATGTTGGATGAAAAAATTATCTGTTTATAGGTTGG
>Frequency_2_QualityScore_FFHHHHHJJJJJJJJJJIIIJGHGIJIJJJJJJJJJJJIJIJJHHIIIJJHIIIJJIIIJIIIJIIIIJHIIGIIJJHHHHGHGFFFFFDDDDD_Mismatch_1_Sense_+_Library_PoolT
ATAGAATCTTGCCACCCAAAGTATACAAAGCTGTACCAAACTTGTTATACAATTTGTATATATGTATTTATGTTTTGTATGTAACAACAACAAC
>Frequency_2_QualityScore_FFHHGHHJJJIIJJJJIJJJJIJJIJJIIIJJJHHIJJJJJIIJJIIJJIIJJJIIIIIIIIJIIIJJIJGIGGGGGGGGEEEEEDDDCDDEDD_Mismatch_0_Sense_+_Library_PoolT
TACAAAGCTGTACCAAACTTGTTATACAATTTGTATATATGTATTTATGTTTTGTATGTAACAACAACAACAGAAAGCTGATGGGGATTCTTTG
>Frequency_2_QualityScore_FFHGHHHJIIIIJJJIIJJJJIIIJJJGIIIJJIJGHIJJJIJHIIIJHIHIIIJIIJIIHIIIIGIHHHHIDFHGHHHFEFECEEEEDDBBCE_Mismatch_2_Sense_+_Library_PoolT
GCTGTACCAAACTTGTTATACAATTTGTATATATGTATTTATGTTTTGTATGTAACAACAACAAGAGAAAGGTGATGGGGATTCTTTGAAGTTC
>Frequency_2_QualityScore_CECGGFGBGIFGEEHIGFIGCCCGEGF7ACHEFGEADGGIIHHGG:;AAEGGICHHCC?@ECEGCGA@A?CCD=ACC?BBCCABBCC;?@ABCC_Mismatch_2_Sense_+_Library_PoolT
TTGTATGTAACAACAACAAGAGAAAGGTGATGGGGATTCTTTGAAGTTCATCATCAAGTTGAGGGGACTCAAAGTGAGGCTAATCCCTTGGACT
>Frequency_2_QualityScore_FFHHHHHJIJJJIIJJJJJJHIIIIJIJJIJJIIIJJJIJGIIJIJIJGIIIJHGIIIIIIIIIIIGJGCDGFGGGGCCEEEEEEDDEEDEDDC_Mismatch_2_Sense_+_Library_PoolT
ACAAAGCTGTACCAAACTTGTTATACAATTTGTATATATGTATTTATGTTTTGTATGTAACAACAACAAGAGAAAGGTGATGGGGATTCTTTGA
>Frequency_2_QualityScore_FFHHHHHJIJJJJIJJIIJJJJIIJJJJJJJIJJJJIIJJJJIJIIJIJJJJJIIJIGHIIJHIIIGHF?BCDEECEDEDDDACDDDDDDDDDD_Mismatch_0_Sense_+_Library_PoolT
TTTGTATGTAACAACAACAACAGAAAGCTGATGGGGATTCTTTGAAGTTCATCATCAAGTTGAGGGGACTCAAAGTGAGGCTAATCCCTTGGAC
>Frequency_1_QualityScore_FFHHGHHJJJJJIJJJJIJJIJJJJIJJJJJJJHJIJJJIGIJJJJJJJJJJJJIJJJJJJIIJJHHHHEFFFFFFEEEEEDEDDDDDDDDDDC_Mismatch_1_Sense_+_Library_PoolT
TTATACAATTTGTATATATGTATTTATTTTTTGTATGTAACAACAACAACAGAAAGCTGATGGGGATTCTTTGAAGTTCATCATCAAGTTGAGG
>Frequency_1_QualityScore_FFHHHHHJJJJJJJJIJJJJGIJIJJJJJJIJJIJJIIJJJIJIJHJJJJIJJJIJIIFIGHGGG@FHJHIJJFFEHFFFFFFFEEEEEEEDDD_Mismatch_2_Sense_+_Library_PoolT
CAAACTTGTTATACAATTTGTATATATGTATTTATGTTTTGTATGTAACAACAACAAGAGAAAGGTGATGGGGATTCTTTGAAGTTCATCATCA
>Frequency_1_QualityScore_FFHHHHHJJJJJJJJJJJJJHIIIIIJJIIJJJIJJIJJJJJJJJIIJIJJIIHIJJIJJIJJJJJJJJJHHHGFFFFEEEEDEEDEEEEDDDD_Mismatch_0_Sense_+_Library_PoolT
CAAACTTGTTATACAATTTGTATATATGTATTTATGTTTTGTATGTAACAACAACAACAGAAAGCTGATGGGGATTCTTTGAAGTTCATCATCA
>Frequency_1_QualityScore_FFHHHHHJJJJJHIJGIJJJHHJIHIJGIJJIJIIJJIHIJIIJIIJJHGIJJGJJJJJJHEEFHHFFFFCDCBB@BD?CD?9BDBDDDD:>CD_Mismatch_2_Sense_+_Library_PoolT
ACAAATTATATGTTCATAGGTTGGTTGGGCCAGTTTCAATGTTGGATGAAAAAATTATCTGTTTATAGGTTGGTTGGGTCGGTTTTAATGTTGG
>Frequency_1_QualityScore_FFHHHHHJJJJJJIJJJJJJJJJIJJFHIJHIJIJJJJJHIJIIIJJJJJJJJJJIJJJHFFFFFFECECCCDDCCCDD?ABDDDDDD9BDDCD_Mismatch_2_Sense_+_Library_PoolT
GGATGAACAAATTATATGTTCATAGGTTGGTTGGGCCAGTTTCAATGTTGGATGAAAAAATTATCTGTTTATAGGTTGGTTGGGTCGGTTTTAA
>Frequency_1_QualityScore_FFHHGHHJJJJJJJJJJJJJJJIJJJJJJJHIJIJJJJJJJJJJJJJJJJJGIIJJJJJJIJJJJHHHHEHHHEFFFFFFFEEEEEEEEEFFED_Mismatch_1_Sense_+_Library_PoolT
CTACCACAAATAGAATCTTGCCACCCAAAGTATACAAAGCTGTACCAAACTTGTTATACAATTTGTATATATGTATTTATGTTTTGTATGTAAC
>Frequency_1_QualityScore_FFGGGHDHIIJJJJJJJJJIFIJGIIIIIIJJIIJJJJJIIGIIDGHIJJIIJIIIIGGIJJIGIJIHHHHHHHFFFFFFDDDDDDDDDDDCDC_Mismatch_2_Sense_+_Library_PoolT
ATATATGTATTTATGTTTTGTATGTAACAACAACAAGAGAAAGGTGATGGGGATTCTTTGAAGTTCATCATCAAGTTGAGGGGACTCAAAGTGA
>Frequency_1_QualityScore_DDFDFDDHIGGHEIIHIIEGIJHEDG?FHGHICHGGJJJICFG@FHIIJGHIIGGG@GGIJFHHHIHIGGIIIJJHGEHFFFECCEFF_Mismatch_1_Sense_+_Library_PoolT
CACAAATAGAATCTTGCCACCCAAAGTATACAAAGCTGTACCAAACTTGTTATACAATTTGTATATATGTATTTATGTTTTGTATGTA
>Frequency_1_QualityScore_FFHHHHHJJHIIJJJJJJJJIJIJJIIJJJJJIGHIJHHIIIHIIIHIJHFEHHHFFFEFFCEEEEDDDCCCDEDACDCCCCCCDCDDCDDDED_Mismatch_2_Sense_+_Library_PoolT
TAATGTTGGATGAAAAAATTATCTGTTTATAGGTTGGTTGGGTCGGTTTTAATGTTGGATGAAAAAACTATCTGGTTCAGAAAATAGGATGTAT
>Frequency_1_QualityScore_FAFHHHHJJJJJJJJJJJIJIJJIJ:CGHIJJJJJJJJJIJJIJIJJJIHJJJJIIGIIGIIIH<DEFEDEEEEDDDDDCACCCDDDDDDDDDD_Mismatch_2_Sense_+_Library_PoolT
GTATGTAACAACAACAAGAGAAAGGTGATGGGGATTCTTTGAAGTTCATCATCAAGTTGAGGGGACTCAAAGTGAGGCTAATCCCTTGGACTGA
>Frequency_1_QualityScore_FFHHHGHJIJJJJHGIIJJJJHIJJJJJJHGIJJIJJJIJ_Mismatch_0_Sense_+_Library_PoolT
GTTATACAATTTGTATATATGTATTTATGTTTTGTATGTA
>Frequency_1_QualityScore_ADHDH?FGA@<?F@H>EDBHBBB@B?FCHAB<GDB@AH6@F87@@7=@C7A>?EB@B<>;@CCC;@(99<<((5<5:::@>>:@@_Mismatch_2_Sense_+_Library_PoolT
ATGAAAAAATTATCTGTTTATAGGTTGGTTGGGTCGGTTTTAATGTTGGATGAAAAAACTATCTGGGTCAGAAAATAGGATGTAT
>Frequency_1_QualityScore_F#2<CFHGIJHIJJJIIIIIIJJJJJJJJJJJJJIJGIGHJGIJJJJGHHJJIIJGEHHIIIHHHHHHF?BCFFDED@>?ADCDCCCDC<?@BC_Mismatch_0_Sense_+_Library_PoolT
TNTATTTATGTTTTGTATGTAACAACAACAACAGAAAGCTGATGGGGATTCTTTGAAGTTCATCATCAAGTTGAGGGGACTCAAAGTGAGGCTA
>Frequency_1_QualityScore_FFHHHHHHGIJJJJIJHGJJIIJJJJJIHIJIJJIJJJJJJJJIJIJJIJHJDGHIIIIJEIIJIHIIIHIHHHHHHHHFFFFDFECEEDDDDD_Mismatch_2_Sense_+_Library_PoolT
CAATTTGTATATATGTATTTATGTTTTGTATGTAACAACAACAAGAGAAAGGTGATGGGGATTCTTTGAAGTTCATCATCAAGTTGAGGGGACT
>Frequency_1_QualityScore_FFHHHHHJIJJJJGIIJJJJJJIJJJJIIJJJDHIIJBGIJGIJJGIJIGGIIJIIHIJIGJJIJJGIHGHGHHFFDBCDDCCCCCDDBDDDDC_Mismatch_2_Sense_+_Library_PoolT
TATTTATGTTTTGTATGTAACAACAACAAGAGAAAGGTGATGGGGATTCTTTGAAGTTCATCATCAAGTTGAGGGGACTCAAAGTGAGGCTAAT
>Frequency_1_QualityScore_FFHHHHHIJJJGHHIJJJJIIIIGIJJIIJJJGIJIGIIIJJJJJJJJJIIGIIJJJJJJJJIGHGH<DDEFFFC;CCEDEDDDDDDACCDDCB_Mismatch_0_Sense_+_Library_PoolT
TATACAATTTGTATATATGTATTTATGTTTTGTATGTAACAACAACAACAGAAAGCTGATGGGGATTCTTTGAAGTTCATCATCAAGTTGAGGG
>Frequency_1_QualityScore_FFHGHHHJJGHIIJIJJHJJJIIJJIJCHIIIJJIIJJJJJIJJJJJHJJJJIIBFGHJIJJJJJJFIJHIIHEHHHHHFFFFDFCEEDDEDDD_Mismatch_2_Sense_+_Library_PoolT
TACAATTTGTATATATGTATTTATGTTTTGTATGTAACAACAACAAGAGAAAGGTGATGGGGATTCTTTGAAGTTCATCATCAAGTTGAGGGGA
>Frequency_1_QualityScore_)@8FHDFFGIGHHEDGI@GHIIIGIIIIICHCGHGEGGHEEG5:ACACCD<>B;@CDCD@CC@CCDCCCCCBB=BBACACC:@AC@B8@@C3@@_Mismatch_1_Sense_+_Library_PoolT
GTATGTTTTGTATGTAACAACAACAACAGAAAGCTGATGGGGATTCTTTGAAGTTCATCATCAAGTTGAGGGGACTCAAAGTGAGGCTAATCCC
>Frequency_1_QualityScore_DFHHHHHJIJJIJJJJHIJJJJJIJJJJJJJJJJJJJJJIGHIJJJJIHIIJJIJJJJJEHIJJJJJJJHHHHHHFFFDDDDDDDDDDDDDDDD_Mismatch_2_Sense_+_Library_PoolT
ATGTATTTATGTTTTGTATGTAACAACAACAAGAGAAAGGTGATGGGGATTCTTTGAAGTTCATCATCAAGTTGAGGGGACTCAAAGTGAGGCT
>Frequency_1_QualityScore_FFHHHHHJJJJJJJJJIJJHIIJIJJJJJJJIJJJJJJJIIJJJJJJIIJJJJJJJJJJIGHIJJJJIJIIGIJHHEHHFFFFDDDEDDEDDCD_Mismatch_2_Sense_+_Library_PoolT
CAAAGCTGTACCAAACTTGTTATACAATTTGTATATATGTATTTATGTTTTGTATGTAACAACAACAAGAGAAAGGTGATGGGGATTCTTTGAA
>Frequency_1_QualityScore_FFHHHHHJJIJJJJJJJJJJJJJJJJIJJJJJJJIGIJJJJJIIJJJIIIJIJJIJJJJJIJJIGIGIIEH?CHHHHFFFCEEEEEDDDDDDEE_Mismatch_2_Sense_+_Library_PoolT
CTGTACCAAACTTGTTATACAATTTGTATATATGTATTTATGTTTTGTATGTAACAACAACAAGAGAAAGGTGATGGGGATTCTTTGAAGTTCA
>Frequency_1_QualityScore_DFDHHHHGHIGHIIIABEHIIIIIGIGIEGGIIGGHIIHGIIHIIIIIIEHIIIIEEGIIIIIIIIFGIIGHGHHHGEFF7@@DEDEFECECDB_Mismatch_0_Sense_+_Library_PoolT
CACAAATAGAATCTTGCCACCCAAAATATACAAAGCTGTACCAAACTTGTTATACAATTTGTATATATGTATTTATGTTTTGTATGTAACAACA
>Frequency_1_QualityScore_FFHHHHHJJJJJJJIJIJJIJJIJJJGIIJJIJJJJJJJJJIJIJJIJJIIJJJIJJHGJJJJJJCHGIHHIJJJ_Mismatch_1_Sense_+_Library_PoolT
CTTGCCACCCAAAATATACAAAGCTGTACCAAACTTGTTATACAATTTGTATATATGTATTTATGTTTTGTATAT
>Frequency_1_QualityScore_FFHHHHHJJJIJJJJJJJJJIIJJGHIJDGIIJJJJJJJJIIJJJJJJJJJHIJJIIJGHHHHHHHFFFCFFFFFFEEEFEEDDDEEEEECDDD_Mismatch_2_Sense_+_Library_PoolT
ACAACAAATAGAATCTTGCCACCCAAAGTATACAAAGCTGTACCAAACTTGTTATACAATTTGTATATATGTATTTATGTTTTGTATGTAACAA
>Frequency_1_QualityScore_DDHDDHHJJJIIIIIFHJGHHJGIGIIIGIIIIIIGFFFHIJIIIJJIJIIGHHI>BHEHFHIIIGIJIGEHGHHHFEHCDEFFFFEDECECCD_Mismatch_2_Sense_+_Library_PoolT
TTGTTATACAATTTGTATATATGTATTTATGTTTTGTATGTAACAACAACAAGAGAAAGGTGATGGGGATTCTTTGAAGTTCATCATCAAGTTG
>Frequency_1_QualityScore_FDFFHHGIIFFHHJIIIJIJIII@AFDHFHGHGHBH?GDDFFHHIGHIJJIGHIEHGI@GAHCEHEEHGEHIGFEFHAECEFFFDDDDDC?CD@_Mismatch_0_Sense_+_Library_PoolT
GTATATATGTATTTATGTTTTGTATGTAACAACAACAACAGAAAGCTGATGGGGATTCTTTGAAGTTCATCATCAAGTTGAGGGGACTCAAAGT
>Frequency_1_QualityScore_FFHHHHHJJJIJJJJIJHIIJJJJJJJIJJJJJJJJJJJJHHIIJJJJIGHIHIJFIJJJFAHIIGIJDEHHIEHHHGG_Mismatch_1_Sense_+_Library_PoolT
AATCTTGCCACCCAAAGTATACAAAGCTGTACCAAACTTGTTATACAATTTGTATATATGTATTTATGTTTTGTATGTA
>Frequency_1_QualityScore_FFHHHHHJJJJJJJJJJJJJJJIJJJJGIJJJJJJJJJJIIJJJJJJIHIJJJJJHIJJJHHIJJJJJIGHHHGFFFFFCEEEECCDDDDDDBD_Mismatch_2_Sense_+_Library_PoolT
AAAATATACAAAGCTGTACCAAACTTGTTATACAATTTGTATATATGTATTTATGTTTTGTATGTAACAACAACAAGAGAAAGGTGATGGGGAT
>Frequency_1_QualityScore_FFHHHHHIIIIJGJJJJJIIIJJJJJJJIJJJJJJJJJIIFGHJIJJJJJJIIJJJJJJJJIIHHJIJGEFDBBEEEDDACDDDDDDDDDDDDD_Mismatch_0_Sense_+_Library_PoolT
ATGTTTTGTATGTAACAACAACAACAGAAAGCTGATGGGGATTCTTTGAAGTTCATCATCAAGTTGAGGGGACTCAAAGTGAGGCTAATCCCTT
>Frequency_1_QualityScore_FFHHHHHJJJJJJJJJJJJJJJJIIJJIJIJIIIJJJJJIJJJJJJIJJJJJJIJJJIJIIIIIJGJJHCHIIJHHGFFFFFFEDEEEEEEEED_Mismatch_2_Sense_+_Library_PoolT
TACCAAACTTGTTATACAATTTGTATATATGTATTTATGTTTTGTATGTAACAACAACAAGAGAAAGGTGATGGGGATTCTTTGAAGTTCATCA
>Frequency_1_QualityScore_DFHHHHHHIIIJJIJJHIHIHIJJJJHJJJJHIJJGIJIJJJJJHIJJGIJJJIJJIJJJHHHHFFEEECEEEDDDDDDDCDDDDDDDDDDDD<_Mismatch_2_Sense_+_Library_PoolT
ATGTTGGATGAACAAATTATATGTTCATAGGTTGGTTGGGCCAGTTTCAATGTTGGATGAAAAAATTATCTGTTTATAGGTTGGTTGGGTCGGT
>Frequency_1_QualityScore_FFHHHHHJJJJJJJJJJJJJJIJEHIJJJJJJJJJJIIJJJIJIJJJJIJIJIIJJJJHJIIJGIIIGIHIIJJIJJHHHHHHFFFFFFDDDDD_Mismatch_1_Sense_+_Library_PoolT
AAATAGAATCTTGCCACCCAAAGTATACAAAGCTGTACCAAACTTGTTATACAATTTGTATATATGTATTTATGTTTTGTATGTAACAACAACA
>Frequency_1_QualityScore_FFHHHHHJIIJIJJJIJJJIJJJJICHIIJJJJIJJJJJJIFHIJJHJJJJIIJJJJJJIIJJIJDIIIG@@DHIFHGHFFFFFDECEDEEEEE_Mismatch_2_Sense_+_Library_PoolT
TGTACCAAACTTGTTATACAATTTGTATATATGTATTTATGTTTTGTATGTAACAACAACAAGAGAAAGGTGATGGGGATTCTTTGAAGTTCAT
>Frequency_1_QualityScore_FFHHHHFHIJJJJJJGIGJJJIIEHGGHHJCFHIIJJIIJJJJJJJJJJJJJJJJJJJJGIGHIIIDIHFFFFEEEECEDDDDDD>ACCDDDDC_Mismatch_2_Sense_+_Library_PoolT
GTTTTGTATGTAACAACAACAAGAGAAAGGTGATGGGGATTCTTTGAAGTTCATCATCAAGTTGAGGGGACTCAAAGTGAGGCTAATCCCTTGG
>Frequency_1_QualityScore_FFHHHHHJJJJJJJJJJJJIJJICHIJJJJJJJJJJJIJJJJIJJIJIJJDGIJJJJIFHIJJIIGIIID_Mismatch_0_Sense_+_Library_PoolT
CCCAAAATATACAAAGCTGTACCAAACTTGTTATACAATTTGTATATATGTATTTATGTTTTGTATGTAA
>Frequency_1_QualityScore_FFHHHGHGIJJIHIJHIFJEFHIFBFBGG:BFFFHHJJ_Mismatch_0_Sense_+_Library_PoolT
AAAAATTATCTGTTTATAGGTTGGTTGGGTCGGTTTTA
>Frequency_1_QualityScore_FFHHHHHJJJIJJJJJIJJJJJIIIJJIJJIJJJJHJJIJJJJIIJJJJJJIJJJJJJJJJJJJJJJJIIIIHHHHFFFFEEEDEEEDEEEEDD_Mismatch_0_Sense_+_Library_PoolT
ACCAAACTTGTTATACAATTTGTATATATGTATTTATGTTTTGTATGTAACAACAACAACAGAAAGCTGATGGGGATTCTTTGAAGTTCATCAT
>Frequency_1_QualityScore_FFHHHHHJJJIJJJJJJIJJJJIGIIJJIJIIJJJJIJIJJIJHJJJJIJJJJJIIHHGIJJJIIIJJJIJIIHHHFFFFFFECECCCEEEEDD_Mismatch_1_Sense_+_Library_PoolT
AACAAACTTGTTATACAATTTGTATATATGTATTTATGTTTTGTATGTAACAACAACAACAGAAAGCTGATGGGGATTCTTTGAAGTTCATCAT
>Frequency_1_QualityScore_FFGHHHHJJIJIJJJJJJJJJJJJIIJJIJJJJJJJIIJJHHJJJJJIIJJIJIIJJIIJJIIEHIIEHCGCHHHHHHHFFFFFFEEEFFE_Mismatch_1_Sense_+_Library_PoolT
ACCACAAATAGAATCTTGCCACCCAAAATATACAAAGCTGTACCAAACTTGTTATACAATTTGTATATATGTATTTATGTTTTGTATGTAG
>Frequency_1_QualityScore_FFHHHHHJJJJJJJJJIJJJJ?FHIIJJJHIJJJJJJJJJJJJJJJJJJJIJHIJJJJJIHHHHFFFFE>CEEDDDDDDDDDDDDCDDDDDDDD_Mismatch_2_Sense_+_Library_PoolT
GTAACAACAACAAGAGAAAGGTGATGGGGATTCTTTGAAGTTCATCATCAAGTTGAGGGGACTCAAAGTGAGGCTAATCCCTTGGACTGACTTC
>Frequency_1_QualityScore_DDHHB>FII<<BGEDD?CH?CF8CFBDGHGCHHGEBGBG>DFEBHIIII@GCHIGDF;@AFCHGIGG7=CEEABDA<AC@A@A>CCC@8?CCA:_Mismatch_1_Sense_+_Library_PoolT
ATTTATGTTGTGTATGTAACAACAACAACAGAAAGCTGATGGGGATTCTTTGAAGTTCATCATCAAGTTGAGGGGACTCAAAGTGAGGCTAATC
>Frequency_1_QualityScore_FFHHHHFHIJJJJJJJJJJIJJJJJJJJIHIJJJJJJJJJJIJJJJJJJIJIJJJJJHIJJJHJJJHGIFGIIJJJIFHHHFFFFFFDEEEEDD_Mismatch_1_Sense_+_Library_PoolT
CCAAAGTATACAAAGCTGTACCAAACTTGTTATACAATTTGTATATATGTATTTATGTTTTGTATGTAACAACAACAACAGAAAGCTGATGGGG
>Frequency_1_QualityScore_FFHHHGGJJIJIJIJJIHHJIHIIIJJJJJJJJIJGIDDHHHIII8BFECGGIIGAED?BCDEDDCDDDBDDDDDDD29@CDACCEC@ACACCD_Mismatch_2_Sense_+_Library_PoolT
TTGGGCCAGTTTCAATGTTGGATGAAAAAATTATCTGTTTATAGGTTGGTTGGGTCGGTTTTAATGTTGGATGAAAAAACTATCTGGTTCAGAA
>Frequency_1_QualityScore_FFHHHHHJJJIJJJJJJJIJIJJJJJIIIIJJJIJJJJJIIIJJJJIJJIJJJJJJJIJIJGHIGGEEFEDCEEEDC@CCCBBDDDDDDDDCDD_Mismatch_0_Sense_+_Library_PoolT
GTTTTGTATGTAACAACAACAACAGAAAGCTGATGGGGATTCTTTGAAGTTCATCATCAAGTTGAGGGGACTCAAAGTGAGGCTAATCCCTTGG
>Frequency_1_QualityScore_DFHHGHHJJJHIIIJJJIJJJJJIJJGJJJJJJJJJJJJJJJJJJJJJIJJJJJJBFHIIJJJJJIJJIHIIHHHHHHHFFFFFFFDEECCEDD_Mismatch_2_Sense_+_Library_PoolT
ATACAATTTGTATATATGTATTTATGTTTTGTATGTAACAACAACAAGAGAAAGGTGATGGGGATTCTTTGAAGTTCATCATCAAGTTGAGGGG
>Frequency_1_QualityScore_FFHGHHHJJJJJJJJJGIIHJHIJJCGIJJIJJJIIHJHGIIHIJIIJIJIJJJJIJIJJHHHHHGHCDDE@DDDDDDDDDDD@BDBCDDDEDD_Mismatch_2_Sense_+_Library_PoolT
AACAAATTATATGTTCATAGGTTGGTTGGGCCAGTTTCAATGTTGGATGAAAAAATTATCTGTTTATAGGTTGGTTGGGTCGGTTTTAATGTTG
>Frequency_1_QualityScore_DFHHHHHHIIIIJJIJIIIIDIGIIJHIIJJJJJIHIGJJIIIJIDIHIGGGIHIGIIIIJIIJJIIIGIEHHFBDFFFFEDECEEDDEDCDDC_Mismatch_0_Sense_+_Library_PoolT
AAACTTGTTATACAATTTGTATATATGTATTTATGTTTTGTATGTAACAACAACAACAGAAAGCTGATGGGGATTCTTTGAAGTTCATCATCAA
>Frequency_1_QualityScore_FFHHHHHJHIJJJJJJJJJJJJJJIJJJJJJIJJJJJJJIJJJIJJJJJJJHIIJJIJJIJJJJJJJJJGIIIHHHHFFFFDEEEEDDDDDDDD_Mismatch_1_Sense_+_Library_PoolT
ACCCAAAGTATACAAAGCTGTACCAAACTTGTTATACAATTTGTATATATGTATTTATGTTTTGTATGTAACAACAACAACAGAAAGCTGATGG
>Frequency_1_QualityScore_FFFHHHHJJJJJJIJJJJIIJGIGHIFHIJFGGIJBHIJGHIIJJJJHIIHGHHHHFFFDDDDDDDECC>CDDCCCCDDCCDDDCDEDDEECCD_Mismatch_2_Sense_+_Library_PoolT
GGATGAAAAAATTATCTGTTTATAGGTTGGTTGGGTCAGTTTTAATGTTGGATGAAAAAACTATCTGGTTCAGAAAATAGGATGTATTTATGTG
>Frequency_1_QualityScore_FFGGHFHGIIJJJJJJJDHIEGIJJJGGGGGIJJIJJJJJJJJJIJJJHIIJIIJJIIIIJJJJIJJJIHIIJJIIHGGFFFEEDFFFDCCCC?_Mismatch_1_Sense_+_Library_PoolT
CAAAGTATACAAAGCTGTACCAAACTTGTTATACAATTTGTATATATGTATTTATGTTTTGTATGTAACAACAACAACAGAAAGCTGATGGGGA
>Frequency_1_QualityScore_FFHHHHHJJJJJJJJJJJJJJJIJJJJJJDGIIJJJJJJIJIJJJIJJHIJJJJJJJJJIHHIIJJHFFBAEECDC@CDDDDBCDDDDDDDDDD_Mismatch_2_Sense_+_Library_PoolT
TTTTGTATGTAACAACAACAAGAGAAAGGTGATGGGGATTCTTTGAAGTTCATCATCAAGTTGAGGGGACTCAAAGTGAGGCTAATCCCTTGGA
>Frequency_1_QualityScore_FFDHHGHICGHIJJEHJIJIJJFIJJJJJJIIJJIJJJGHJJHHJJJGHFIABHFEEDFCDEDEEEEDDDDDDDDDDDEDCDDDD_Mismatch_1_Sense_+_Library_PoolT
AGTTTCAATGTTGGATGAAAAAATTATCTGTTTATAGGTTGGTTGGGTCGGTTTTAATGTTGGATGAAAAAACTATCTGGTTCAG
>Frequency_1_QualityScore_FFHHHHHJIJJJJJJJJIJIIJJJJIJJJJJJJGHIIIJIJJJIIIJJJIHIIIGIIGIHHHCHEHHFFFFDFDEEFEFEEEDDEEEEDDCDDB_Mismatch_0_Sense_+_Library_PoolT
CCACAAATAGAATCTTGCCACCCAAAATATACAAAGCTGTACCAAACTTGTTATACAATTTGTATATATGTATTTATGTTTTGTATGTAACAAC
>Frequency_1_QualityScore_FFHHFFHJ<FHHIJIIJFIEHGHCFHHHGIIJHIJJDHIJJIIJJGHIIHIIGFFGIHIIJIJGHFFFEDEEEEEDCDDCDACCBBBBDBBDBD_Mismatch_2_Sense_+_Library_PoolT
AATGTTGGATGAACAAATTATATGTTCATAGGTTGGTTGGGCCAGTTTCAATGTTGGATGAAAAAATTATCTGTTTATAGGTTGGTTGGGTCGG
>Frequency_1_QualityScore_FFHHHHHGIIJJIJJJJJJHGJJJJJJJJJHHIJJJJJIJJJIIIJJJJJEHIJJIJJGJIJJGJJJHJHGIEGGIGHGFFFFFCEEEEDDDDD_Mismatch_1_Sense_+_Library_PoolT
CCCAAAGTATACAAAGCTGTACCAAACTTGTTATACAATTTGTATATATGTATTTATGTTTTGTATGTAACAACAACAACAGAAAGCTGATGGG
>Frequency_1_QualityScore_FFHHHHHJJJHHIJJJJJJJJIIIJJJJJIJJJJGHJJJJJJIJJJJJJJIIJJJJJJJJJJJJJIJJIHHHFFDDEEEDDDDDDDDDDDDDDD_Mismatch_2_Sense_+_Library_PoolT
TTATGTTTTGTATGTAACAACAACAAGAGAAAGGTGATGGGGATTCTTTGAAGTTCATCATCAAGTTGAGGGGACTCAAAGTGAGGCTAATCCC
>Frequency_1_QualityScore_FFHHHHHIJJJJGHIIHJJJJJJJJJJJJJJIIJJJJJIIJIJJGGIJIIJJJJJJJJIIJJJJJJIHJFGHHFFDDEDDDCDCCDDDDDDCDD_Mismatch_0_Sense_+_Library_PoolT
ATTTATGTTTTGTATGTAACAACAACAACAGAAAGCTGATGGGGATTCTTTGAAGTTCATCATCAAGTTGAGGGGACTCAAAGTGAGGCTAATC
>Frequency_1_QualityScore_DAFHFHDGGGGEGIHEIIHHIIGHIGFFIIGGIIIJIGIGGGGGEGHGHGIIIIEHGCHIJJIGICEHGI_Mismatch_1_Sense_+_Library_PoolT
GTATATATGTATTTATGTTTTGTATGTAACAACAACAACAGAAAGCTGATGGGGATTCTTTGAAGTTCAA
>Frequency_1_QualityScore_DDHHHHHJJIIJJJIJJJJJJIJJJGJJJJJIJIJIJJDGIJJJJJJJJJJJJJIJJIJJJJJJJJJJIJHHHHHFFCDCDDDDDDDCDDDDDD_Mismatch_2_Sense_+_Library_PoolT
GTATTTATGTTTTGTATGTAACAACAACAAGAGAAAGGTGATGGGGATTCTTTGAAGTTCATCATCAAGTTGAGGGGACTCAAAGTGAGGCTAA
>Frequency_1_QualityScore_DDGGHFHJJHIJJIJJJJJJJJJJJJJIJJJJJJJIJJJJJIJJJJIJJJJJJJJJJJIJJJJJIHHHHHFFDDEDDCCDDCDDDDDDDDDDDD_Mismatch_0_Sense_+_Library_PoolT
TATGTTTTGTATGTAACAACAACAACAGAAAGCTGATGGGGATTCTTTGAAGTTCATCATCAAGTTGAGGGGACTCAAAGTGAGGCTAATCCCT
>Frequency_1_QualityScore_FFHHHHHJJJJJJJJJEHIJJJJJJJJJHJHHGIGIJJJHIJJJJJFIJJJIIIJJFIIFFGIJIJJHJIHHFHHHFFFFFFDDDCCDDDD_Mismatch_1_Sense_+_Library_PoolT
ATCTTGCCACCCAAAGTATACAAAGCTGTACCAAACTTGTTATACAATTTGTATATATGTATTTATGTTTTGTATGTAACAACAACAACAG
>Frequency_1_QualityScore_FFHFFHHJIJIIJJJFHGIIHGIIJJIIGIJJJJJIIGIIIEHIJJJJFHGIJIJJJJIIJCFHIEGIJGFHAEEEDFDDDBDCCDCCDDD?BB_Mismatch_0_Sense_+_Library_PoolT
ATGTATTTATGTTTTGTATGTAACAACAACAACAGAAAGCTGATGGGGATTCTTTGAAGTTCATCATCAAGTTGAGGGGACTCAAAGTGAGGCT
>Frequency_1_QualityScore_DDHFDHHGGIIIJJIIIIIIGHIIJJGGHIIGHIIGHHIEIIGHIJIJJJIIGHGIJFHHHIIJIGFHHHIIIJHIF_Mismatch_0_Sense_+_Library_PoolT
CTTGCCACCCAAAATATACAAAGCTGTACCAAACTTGTTATACAATTTGTATATATGTATTTATGTTTTGTATGTAA
>Frequency_1_QualityScore_FFHHHHHJJJJJHIJJJJJJJJJJIHJJJJJJJJJJJJJJIJJJIJJJJDGIGJJJJEHIJJJJJIJJHEHHHHHFFFDEBDEACCCDDDDDDC_Mismatch_2_Sense_+_Library_PoolT
TTTGTATATATGTATTTATGTTTTGTATGTAACAACAACAAGAGAAAGGTGATGGGGATTCTTTGAAGTTCATCATCAAGTTGAGGGGACTCAA
>Frequency_1_QualityScore_FFHHHHHJJJJJHIJJJJJJJJJHIJJJIJJJJFHJGHJJJIJJJJJJJHJHHHHFFFFFFEEECEEDD;BDCDDDEDACDDC_Mismatch_1_Sense_+_Library_PoolT
TTTCAATGTTGGATGAAAAAATTATCTGTTTATAGGTTGGTTGGGTCGGTTTTAATGTTGGATGAAAAAACTATCTGGTTCAG
>Frequency_1_QualityScore_FFHHHHHJIJJJJJJJJJJJJJIJJJJJJJJJJJJJJJJIJJIJJJJJIGIJJJIJJJJJJJIIJJJJJHGIJIIHHHHGHHGFFFFFDDDEDD_Mismatch_1_Sense_+_Library_PoolT
AGAATCTTGCCACCCAAAATATACAAAGCTGTACCAAACTTGTTATACAATTTGTATATATGTATTTATGTTTTGTATGTAACAACAACAAGAG
>Frequency_1_QualityScore_BDFADDBDA<AEFEHE<C@HBHG?F>CE?CB<CGDGEEEBGHDFFHGHCCGICFHHGGICCCDH@@C=A=AA6DHEE;EEHEDDBDBCCCB_Mismatch_1_Sense_+_Library_PoolT
ATCTTGCCACCCAAAATATACAAAGCTGTACCAAACTTGTTATACAATTTGTATATATGTATTTATGTTTTGTATGTAACAACAACAAGAG
>Frequency_1_QualityScore_FFHHHHHIJIJJJJJJJJGHGIJJIJJIJJJJJJJIJJIJGIJJIJHIIJJIIJIJJIIJJIIIDGGIIHIHHHFFFFFFEDDCCEEEEDDDCD_Mismatch_1_Sense_+_Library_PoolT
GAACTTGTTATACAATTTGTATATATGTATTTATGTTTTGTATGTAACAACAACAACAGAAAGCTGATGGGGATTCTTTGAAGTTCATCATCAA
>Frequency_1_QualityScore_FFHHHHHJJJJHJJJJIJJIIIJJJJJIIJJJIJJJIJIIJJJJJJJJJJJIJIIFIJGIJGIJIJJIJHIJHHHHHH_Mismatch_1_Sense_+_Library_PoolT
TATACAATTTGTATATATGTATTTATGTTTTGTATGTAACAACAACAACAGAAAGCTGATGGGGATTCTTTGAAGTTA
>Frequency_1_QualityScore_DDHFDHHGDF@FCDDH?FD@HDHHHIIIIIIIIGHG@FH<FHAGEE?F=;D3B;BBFH<BCF>3(@5ACEE:AA:ECC>C>DD>ACCCCD>;>C_Mismatch_2_Sense_+_Library_PoolT
GTTATACAATTTGTATATATGTATTTATGTTTTGTATGTAACAACAACAAGAGAAAGGTGATGGGGATTCTTTGAAGTTCATCATCAAGTTGAG
>Frequency_1_QualityScore_FFHHHHHHIJHJIIGJJIGHHIIJJJJJJJJJJJJIJHGIIJEGGIJJIJFHIIIJGIIGJJGJJIJIIHHHHHHHFGFFDACBCCCCDA@CD<_Mismatch_2_Sense_+_Library_PoolT
ATATGTATTTATGTTTTGTATGTAACAACAACAAGAGAAAGGTGATGGGGATTCTTTGAAGTTCATCATCAAGTTGAGGGGACTCAAAGTGAGG
>Frequency_1_QualityScore_FFHHHHHJJJJJJJJJJJJJJJIIIJJJJJJJJIHIIJIJJJJJJJIJJJJJJJJJIJJIIJJJHIJJJHJJIIJHHHHGFFFFEFFCDDCBDD_Mismatch_2_Sense_+_Library_PoolT
TTAGAATCTTGCCACCCAAAATATACAAAGCTGTACCAAACTTGTTATACAATTTGTATATATGTATTTATGTTTTGTATGTAACAACAACAAG
>Frequency_1_QualityScore_FFHHHHHJJJJJJJJJJJJJJJJAFHIJJJJJJJIJJJJIJJIJJJJJJJJIIJFHIJJJJJJHGHFFFEEFFEEDDDDDDDDDDDDCDDDDDD_Mismatch_2_Sense_+_Library_PoolT
ATGTAACAACAACAAGAGAAAGGTGATGGGGATTCTTTGAAGTTCATCATCAAGTTGAGGGGACTCAAAGTGAGGCTAATCCCTTGGACTGACT
>Frequency_1_QualityScore_FFHHHHHIJJJJJGIIIIIIHIJIHJ?FHHJJJJJJJIJJJJIJJIIGIJJIJJIHGGHJEHIJHFFFEEDEEEDDDDDDCDDDDDDDDDDDDD_Mismatch_2_Sense_+_Library_PoolT
TGTATGTAACAACAACAAGAGAAAGGTGATGGGGATTCTTTGAAGTTCATCATCAAGTTGAGGGGACTCAAAGTGAGGCTAATCCCTTGGACTG
>Frequency_1_QualityScore_FFHHHHHIIJJJJJJJJJJHJJJIJJJJJJJJJJJJIJJJJJJFGHJJJJJJJJJJJJJGJJJJJJJJJGIJGHHHHDFFFDDDDDDCDDDDDD_Mismatch_2_Sense_+_Library_PoolT
TATATGTATTTATGTTTTGTATGTAACAACAACAAGAGAAAGGTGATGGGGATTCTTTGAAGTTCATCATCAAGTTGAGGGGACTCAAAGTGAG
>Frequency_1_QualityScore_FFHHHGHJJJJJJJIJIJJJJJJJJJIJHIIJJJJJIJJJJJJJHIIJJJJJJJJJJJJJJJJJJJJJJJJIIJHHHHFFFEDEEEEEEDDDDD_Mismatch_0_Sense_+_Library_PoolT
AGCTGTACCAAACTTGTTATACAATTTGTATATATGTATTTATGTTTTGTATGTAACAACAACAACAGAAAGCTGATGGGGATTCTTTGAAGTT
>Frequency_1_QualityScore_FDHHHHHIIIJJJJJFIGG<EFEHGGHGIIHJIIJIIIJJJJGIIIIJIJGIIGGIGIJJFHFFFFCEEEEEDDDDDDDDDDDACDCCCDCDDD_Mismatch_2_Sense_+_Library_PoolT
TGTAACAACAACAAGAGAAAGGTGATGGGGATTCTTTGAAGTTCATCATCAAGTTGAGGGGACTCAAAGTGAGGCTAATCCCTTGGACTGACTT
>Frequency_1_QualityScore_FFHHHHHFHIIJIIJJJJJJFIIJIGJJJJIJIIIJCHIIIIJJJIIDHHHHFFFFFFFFEEFEEFECD;>CCDDDDDDCDDCDDDDDCCDDEE_Mismatch_1_Sense_+_Library_PoolT
GGGTCGGTTTTAATGTTGGATGAAAAAACTATCTGGTTCAGAAAATAGGATGTATTTATGTGTCTAAGTTGGAGCTAGAGCCAGCCAGTTTCAT
>Frequency_1_QualityScore_FFHHFHHHIHIJHHIJGIGIJGHIJ@GHIIIJJIIJJIJJIJJIIIJHHHHHHFEFFFFDCEDEEDDDDCDDEFEFFDDFDDDEDDDDDDDDDD_Mismatch_0_Sense_+_Library_PoolT
TCTGTTTATAGGTTGGTTGGGTCGGTTTTAATGTTGGATGAAAAAACTATCTGGTTCAGAAAATAGGATGTATTTATGTGTCTAAGTTGGAGCT
>Frequency_1_QualityScore_DBDFDB>CFHFAFHCD<<CAACAFABEHIIDDFFH?FHGHIIIIGDAFGG;B?@DHDGEEGFGGIGDGH@@E:@?7?AHEDEEFDDBCCE<A;@_Mismatch_0_Sense_+_Library_PoolT
AAACTTGTTATACAATTTGTATATATGTATTTATGTTTTGTATGTAACAACAACAGAAAGCTGATGGGGATTCTTTGAAGTTCATCATCAAGTT
>Frequency_1_QualityScore_FFHHHHHIJJJJIIJIJIJJHHIJDHIJJHIJJGIJJJJJJHHJJGIJHHHHHFDEEEEDEDCCDDDCDCDDDDDDDDDEEEEDEDCDCCDECD_Mismatch_0_Sense_+_Library_PoolT
AAAAATTATCTGTTTATAGGTTGGTTGGGTCGGTTTTAATGTTGGATGAAAAAACTATCTGGTTCAGAAAATAGGATGTATTTATGTGTCTAAG
>Frequency_1_QualityScore_DD?=4D<AF:<A:<<IIIIG4FB<3,CHB<F?4CF@F9C<?<CGH>B88B?8BB9?B;88(-\;@82;?\7;));;;(.(.5@C@CCC>:3>A:_Mismatch_0_Sense_+_Library_PoolT
TTGTTATACAATTTGTATATATGTATTTATGTTTTGTATGTAACAACAACAAGAGAAAGGCGATGGGGATTCTTTGAAGGTCATCATCAAGTTG
>Frequency_1_QualityScore_FFHHHGHJIIJJGIIHIJJJJIIBHIIJJHIJJIIIJJJJJJJJJJIIJJJJJIIIIJIJJJJJJIIJFIHHHHHFFFFCCEEEDFEFDEDDCD_Mismatch_1_Sense_+_Library_PoolT
TTTTAATGTTGGATGAAAAAACTATCTGGTTCAGAAAATAGGATGTATTTATGTGTCTAAGTTGGAGCTAGAGCCAGCCAGTTTCATTGTTACA
>Frequency_1_QualityScore_FFHHHHHIIGIJJIJEHGIGIAGIJFHHHIDDHF@FHHJJJIHHHHHFFFFFFEBDDDDDDDDACCDCCDCDCDDCDDDDEEEEEDCBDDCCDD_Mismatch_0_Sense_+_Library_PoolT
AAAAAATTATCTGTTTATAGGTTGGTTGGGTCGGTTTTAATGTTGGATGAAAAAACTATCTGGTTCAGAAAATAGGATGTATTTATGTGTCTAA
>Frequency_1_QualityScore_EFHHHHHJIIJIJJIJJIIJJJJIIIJJJJJIIJJJJJJIJJIJIJIJIJGIGIIJJJIIIIIJJJJJJHIIHFHGFFFFFFFEEEEDEEDDDD_Mismatch_1_Sense_+_Library_PoolT
TACCAAACATGTTATACAATTTGTATATATGTATTTATGTTTTGTATGTAACAACAACAGAAAGCTGATGGGGATTCTTTGAAGTTCATCATCA
>Frequency_1_QualityScore_FFHHHHFHFIHHIJJGHHIFHIJJIIJHIIJGIJJJJJJJJJIJJJJJHIHHHHGHFFFFFFEEEEEFEFEDFDDDDEDDCDDDCDDDDDDDDD_Mismatch_1_Sense_+_Library_PoolT
TATAGGTTAGTTGGGTCGGTTTTAATGTTGGATGAAAAAACTATCTGGTTCAGAAAATAGGATGTATTTATGTGTCTAGGTTGGAGCTAGAGCC
>Frequency_1_QualityScore_DDHHHHFIGIIIJJHGHHIJJJIIJJJIJJJJJJJJJJJIGCGIIJJJJJJGJHGIJJIJIGIJIJIJIFHHGGHHFFFFFFEEDCECEEACCB_Mismatch_0_Sense_+_Library_PoolT
TGTTATACAATTTGTATATATGTATTTATGTTTTGTATGTAACAACAACAGAAAGCTGATGGGGATTCTTTGAAGTTCATCATCAAGTTGAGGG
>Frequency_1_QualityScore_@DADH<:B@:?@IBB4EH?BF,ACEHGGIG8CGHIECADGGG=BGIICHIGIIIGHG=@BGE<4CCHEH_Mismatch_1_Sense_+_Library_PoolT
TACAATTTGTATATATGTATTTATGTTTTGTATGTAACAACAACAAGAGAAAGGTGATGGGGATTCTTA
>Frequency_1_QualityScore_FFHHHHHJJGHIJJGIIIHIJJIIJJIJJIJIJIJJJIJJJHHHHHHADFFFDEEEEEEEDDDDEFEEEFDEEEDDFDDEEDDCDDBCDCDDDD_Mismatch_0_Sense_+_Library_PoolT
ATAGGTTGGTTGGGTCGGTTTTAATGTTGGATGAAAAAACTATCTGGTTCAGAAAATAGGATGTATTTATGTGTCTAAGTTGGAGCTAGAGCCA
>Frequency_1_QualityScore_DFHHHHHHHJJEIEIIIJJIJJIJIIIHGHHGEGIFGGHDHEIIDGGGBEHHHHFF;BDFDC?ABCCDDB5>CDDDDBCCBCCCDB@CBCDDBD_Mismatch_0_Sense_+_Library_PoolT
TTCAATGTTGGATGAAAAAATTATCTGTTTATAGGTTGGTTGGGTCGGTTTTAAGGTAACGGTGACTGGGTACGTGGATGCCAACAAGGTGGTG
>Frequency_1_QualityScore_FFHHHHHJJJJIIIJJHGHJFHIJJFHIJFHIJIJJJJJJJIJJIJJJGHHHHHFFFFFFEEECEDDDDDCDDD@CFEEFECDFDCDECDDDDC_Mismatch_0_Sense_+_Library_PoolT
ATTATCTGTTTATAGGTTGGTTGGGTCGGTTTTAATGTTGGATGAAAAAACTATCTGGTTCAGAAAATAGGATGTATTTATGTGTCTAAGTTGG
>Frequency_1_QualityScore_FFHHHHHIJJGHHJIIIJCHIGIJJJIJJJJJJJHIIGHGHJDHHHIJIJJFGIJ@EHEDFFFFFEDCECCDDDBDDDCCDDEDCCDCC_Mismatch_2_Sense_+_Library_PoolT
GGCCAGTTTCAATGTTGGATGAAAAAATTATCTGTTTATAGGTTAGTTGGGTCGGTTTTAATGTTGGATGAAAAAACTATCTGGTTCAG
>Frequency_1_QualityScore_FFHHHHHJIIIIHHIJJJJJJJJIGJJJIJGHJJJJJJJJJJIIJIJJJHJJJJHGIIIIIGIIJJIIICGHHHFHFFFFEEEEEEDEFDEDDD_Mismatch_2_Sense_+_Library_PoolT
GTTTTAATGTTGAATGAAAAAACTATCTGGTTCAGAAAATAGGATGTATTTATGTGTCTAAGTTGGAGCTAGAGCCAGCCAGTTTCATTGTTAC
>Frequency_1_QualityScore_FFHFHHHJJJJJHIJJIIJJJIJJGIIHIJJJJJJJJJJJHIJJJHGJEHIHAHDFD?CDDBDDDDDDDCCCCDDBBBDDDDD?CDDDDC@DCD_Mismatch_1_Sense_+_Library_PoolT
TGGTTGGGCCAGTTTCAATGTTGGATGAAAAAATTATCTGTTTATAGGTTGGTTGGGTCGGTTTTAAGGTAACGGTGACTGGGTACGTGGATGC
>Frequency_1_QualityScore_A:22@?D9<2<E@FC<E>9:CEC39??DFBBDD>EE<DD?BB=BD=B@=;;CC;4=5?<<9?>?AAA>,(_Mismatch_1_Sense_+_Library_PoolT
GGTTGGGCCAGTTTCAATGTTGGATGAAAAAATTATCTGTTTATAGGTTGGTTGGGTCGGTTTTAAGGTA
>Frequency_1_QualityScore_FFHHHHHHJJHIJJFHIJJIIJJFHIJGFHIIIJJGIJGHIJIJIIJHHHHHHFFFFDFDCEECEDDDDDDFEEEDFEEDDDDDEEDDCDDDDD_Mismatch_0_Sense_+_Library_PoolT
TGTTTATAGGTTGGTTGGGTCGGTTTTAATGTTGGATGAAAAAACTATCTGGTTCAGAAAATAGGATGTATTTATGTGTCTAAGTTGGAGCTAG
>Frequency_1_QualityScore_DEFHHDDFFGGBHHIHHIGFFHHD>CHGHGIIGIIDCG@D>DCFBDGI>A=FGAHIHHE@GH=CAHHEDEEFEHCEEFCE;>A@BCCCCC@A@C_Mismatch_2_Sense_+_Library_PoolC
TATATGTATTTATGTTTTGTATGTAACAACAACAAGAGAAAGGTGATGGGGATTCTTTGAAGTTCATCATCAAGTTGAGGGGACTCAAAGTGAG
