# Supplementary material for: Differential Gene Expression Reveals Candidate Genes for Drought Stress Response in Abies alba (Pinaceae)
Source: PLoS One. 2015 Apr 29;10(4):e0124564. doi: 10.1371/journal.pone.0124564 (PMC4414588; doi:10.1371/journal.pone.0124564)
Supplement: S3 File — (GZ) [file pone.0124564.s003.gz › comp6660_c0_seq1.fa]

>comp6660_c0_seq1 len=611 path=[1:0-261 263:262-610]
AGGTGGGATGTCAAAATTGAAATTTGAAGTGGCGTAGTTACTCTTGATTAATCATTTGCGTACTCTACCAAAGATGGAGCTACTGTGCCGGAGAGGAACAGGAAAGTCTCCCTGTATTCTTGGCCGTTTGAATGGAAAGGACATAGGGAGAGTTGGAACATCAAAGTCTCCCTGTATTCTTGGCTCTTTGAATGGAAAATACGAGGAATATGATGAAAAGTTCCCGGGATCATGATGATGTAAAGCAATCGTGTTATGCAGTCAGGCATCTCATATTGTTATATAATATGTTCCTCTTGTATTTCCTATCTTATGATAGGAAAACTGCGTCATTTTTTTTTTTTTTAAATTTCTCTAGTTTCTGGTTTCATAGATAGGTTTGTGTACCAATTACATCTTCTCAACCGTCTCTTTCTGTCATGCAACTGGCTGGCGTTATGCATGCATTAATAGATTTCTATGGCCTTGTTACCACAATGACAGGATGGGCAAAAGAGGGTCAAGTCTGTTTTTGCTAGGTTCAATTTTATTTTTTCTTACATTGTATGGAGACCTCATCTTTATTTTGGTAATAGAGATATGTTCACTGTTTTATCTTTGGCATTATGCTA

>Frequency_3_QualityScore_FFHHHHHJJJJJJHJJJIJJIIIJJIIJJJJJJJJJJJJJJJJJJJJJIJJJJIIIHIIHIIGGGGGEEBC=BDDDBDED?CDDDDDDEDDBCD_Mismatch_0_Sense_+_Library_PoolT
GCTGGCGTTATGCATGCATTAATAGATTTCTATGGCCTTGTTACCACAATGACAGGATGGGCAAAAGAGGGTCAAGTCTGTTTTTGCTAGGTTC
>Frequency_2_QualityScore_BEC=CECHCGGHFECGBEGIGIGFHHIIGGEFGEGFIH=AHG?AGACAG@ECAECEGFGEFGGFFEBA=?=BCCCCCCCCCBA?CCCCAA??;>_Mismatch_0_Sense_+_Library_PoolT
ATCTTCTCAACCGTCTCTTTCTGTCATGCAACTGGCTGGCGTTATGCATGCATTAATAGATTTCTATGGCCTTGTTACCACAATGACAGGATGG
>Frequency_2_QualityScore_=DEEECFEDEEDFCEEBACG:DGGFCCCEEGCBHFFEE=C3><@@CCBE?EGHFGCCDCDCAEECGGEECCC@CE?A?C@CABCADDC@=A?;?_Mismatch_0_Sense_+_Library_PoolT
ATGGCCTTGTTACCACAATGACAGGATGGGCAAAAGAGGGTCAAGTCTGTTTTTGCTAGGTTCAATTTTATTTTTTCTTACATTGTATGGAGAC
>Frequency_2_QualityScore_FFHHHHGIJJJGHIIGGEIIIGIIIGIGIIIIIJIIJJIIIJIJIIIJJIJIIIHIIJIIHIJIIHHF=?ACCCCCCBACCACECDCEEDDEDD_Mismatch_0_Sense_+_Library_PoolT
TCATAGATAGGTTTGTGTACCAATTACATCTTCTCAACCGTCTCTTTCTGTCATGCAACTGGCTGGCGTTATGCATGCATTAATAGATTTCTAT
>Frequency_2_QualityScore_FFGGHGHJJHIIJJJIIIJIJJJIIJJJJJJJIJIIIIIIHIIIJIJJIJIJJJJ?EGFIFIIIGGGGGEEEEEEBCEEEEEDDEDDEEDDDDD_Mismatch_0_Sense_+_Library_PoolT
CATTAATAGATTTCTATGGCCTTGTTACCACAATGACAGGATGGGCAAAAGAGGGTCAAGTCTGTTTTTGCTAGGTTCAATTTTATTTTTTCTT
>Frequency_2_QualityScore_EFHGHGHIIIIJGIIIIEIIHEGEHHIGIIIGIIJJIIIIJIJJAHEHGIJJJIJJIHIHGIIHIIIIECFFFE:AAA=ACEDC5?CCDEDDBC_Mismatch_0_Sense_+_Library_PoolT
CTGGTTTCATAGATAGGTTTGTGTACCAATTACATCTTCTCAACCGTCTCTTTCTGTCATGCAACTGGCTGGCGTTATGCATGCATTAATAGAT
>Frequency_2_QualityScore_FFHHHHHJJIJJJJJIIFIIIIIIJIIHJJIJJJIIJIIJJJJIJIIJJIIIJIJIIIHIIIIGGHEEEFDDDCEEDCDDC:AACC?CECACCA_Mismatch_0_Sense_+_Library_PoolT
CATGCAACTGGCTGGCGTTATGCATGCATTAATAGATTTCTATGGCCTTGTTACCACAATGACAGGATGGGCAAAAGAGGGTCAAGTCTGTTTT
>Frequency_2_QualityScore_FEHHHHHIJJJIJJJJJJJJJJJJJJJJJJIIJJJJJJJIIIIIJIIIJIIJJJJJJIJIIIJHICHHHBGHGFCEFFEDEEEDDCCDDDEEDD_Mismatch_0_Sense_+_Library_PoolT
GTTATGCATGCATTAATAGATTTCTATGGCCTTGTTACCACAATGACAGGATGGGCAAAAGAGGGTCAAGTCTGTTTTTGCTAGGTTCAATTTT
>Frequency_2_QualityScore_FFHHHHHJJJJJJIIJJ?GHIJIIIIGIJJJJJJJJJHHIJJJJIJIIJJJJIHHGGGGFFFEEEEEEEEDDDDDDDDDDDDDEEDDCDCDDDA_Mismatch_0_Sense_+_Library_PoolT
GGATGGGCAAAAGAGGGTCAAGTCTGTTTTTGCTAGGTTCAATTTTATTTTTTCTTACATTGTATGGAGACCTCATCTTTATTTTGGTAATAGA
>Frequency_2_QualityScore_FFHHHHHIJIJIJJJIJIGIIIIJIJIJJJJGIJJIGGGIIGIIJIJIHIJJIIHIIIIIGIIJJJJIIGHGGHFFEEEEECEEDDDCA=?CCC_Mismatch_0_Sense_+_Library_PoolT
AATTTCTCTAGTTTCTGGTTTCATAGATAGGTTTGTGTACCAATTACATCTTCTCAACCGTCTCTTTCTGTCATGCAACTGGCTGGCGTTATGC
>Frequency_2_QualityScore_FEHHHHHJJJJJIJJJIJIIJIIIIJJIJJJJJJJIJJJJJJJJJIIGHIIIIFIIIIJJIIIIJIIFHDGH_Mismatch_0_Sense_+_Library_PoolT
AATTTTATTTTTTCTTACATTGTATGGAGACCTCATCTTTATTTTGGTAATAGAGATATGTTCACTGTTTTA
>Frequency_2_QualityScore_CEFHCFGIIDFIIIHIJIIJJIIICGEIGIHIIGIIIIJIJJIHGFHHGHIIIHIHGHGFGGGGGGFEFEEEEDCEEEEECCCDCECBBDDDDC_Mismatch_0_Sense_+_Library_PoolT
AGGGTCAAGTCTGTTTTTGCTAGGTTCAATTTTATTTTTTCTTACATTGTATGGAGACCTCATCTTTATTTTGGTAATAGAGATATGTTCACTG
>Frequency_2_QualityScore_FFHHHHHGIGIIIIIIJJJJIIJJJJJHIJJJIIJJJJJJJIIJIIJJIEHIIIJJJIJIGGEDEEEFECBDEEEEECCEEDDEDECCCCDCDC_Mismatch_0_Sense_+_Library_PoolT
AGGTTTGTGTACCAATTACATCTTCTCAACCGTCTCTTTCTGTCATGCAACTGGCTGGCGTTATGCATGCATTAATAGATTTCTATGGCCTTGT
>Frequency_2_QualityScore_FFGHHGHJIHIIJJIIEHIIIIJJIJIHGIIIIIEGGIIIGHGIIIIGHIIIIIEHHII_Mismatch_0_Sense_+_Library_PoolT
CTTACATTGTATGGAGACCTCATCTTTATTTTGGTAATAGAGATATGTTCACTGTTTTA
>Frequency_2_QualityScore_FFHHHHHJIJIJIJIJHIIJJJIJHIJJJJJJJJJJJJJJJJIIIIIGIHIIJIIIJIIHHHHGFFFFEEDEEEEEDDEEDDEEFEEEEDCDCD_Mismatch_0_Sense_+_Library_PoolT
GGAATATGATGAAAAGTTCCCGGGATCATGATGATGTAAAGCAATCGTGTTATGCAGTCAGGCATCTCATATTGTTATATAATATGTTCCTCTT
>Frequency_2_QualityScore_FFHHHGHJHIIJIJJJIIIIJHIJIHHHIIIIIJJJJHIIIIJJJJHIIJGIIJIJJJIJJIHGGHGIIEHHGHEFECCDCCCCBCCCCDDACD_Mismatch_0_Sense_+_Library_PoolT
GTTTCTGGTTTCATAGATAGGTTTGTGTACCAATTACATCTTCTCAACCGTCTCTTTCTGTCATGCAACTGGCTGGCGTTATGCATGCATTAAT
>Frequency_2_QualityScore_FFHHGHHIIIJJJJJJJJJJJIJIGIJIJJIJIIIIIJIJJJJIIJIJIIIGGGGGGFEEEEEEEEEEEDCDD?CDDCDDCDDDDCDDDDDDDD_Mismatch_0_Sense_+_Library_PoolT
ATTTGCGTACTCTACCAAAGATGGAGCTACTGTGCCGGAGAGGAACAGGAAAGTCTCCCTGTATTCTTGGCCGTTTGAATGGAAAGGACATAGG
>Frequency_1_QualityScore_FFHGHHHJJJHIIJIJDHFHJIJIIIJIIJIIIJJ?FFIIIIJGIIIJFHHIHIHIIEH_Mismatch_1_Sense_+_Library_PoolT
TCTTACATTGTATGGAGACCTCATCTTTATTTTGGTAATAGAGATATGTTCACTGTTTA
>Frequency_1_QualityScore_FDHFHHHJJJJJJJJJJJJJJJJJJJHIJJJJJJJJJJJJJJJIIJHIJJJJJJIBHIIFEHHHHFFFFCFFDEEEEEEEDCDDDDDCCCDDDD_Mismatch_0_Sense_+_Library_PoolT
GTGTACCAATTACATCTTCTCAACCGTCTCTTTCTGTCATGCAACTGGCTGGCGTTATGCATGCATTAATAGATTTCTATGGCCTTGTTACCAC
>Frequency_1_QualityScore_FFHGHHHJFHIIJHHIJJJJJJJIJJJJGHIIIJJJIJJJJJJIJIJJIIJJJIJJJJJJJIJJHHHHHHFFFFFFFDDEEDEDDDDCDEDDDE_Mismatch_0_Sense_+_Library_PoolT
AAAGAGGGTCAAGTCTGTTTTTGCTAGGTTCAATTTTATTTTTTCTTACATTGTATGGAGACCTCATCTTTATTTTGGTAATAGAGATATGTTC
>Frequency_1_QualityScore_FFHHHHHJJJJIJJIHIJJJJJJJJJJJJJJJJJJJJJJJHIIJJIIIHJJJJIIJJJJJIIJJ_Mismatch_1_Sense_+_Library_PoolT
TTTTTTCTTACATTGTATGGAGACCTCATCTTTATTTTGGTAATAGAGATATGTTCACTGTTTA
>Frequency_1_QualityScore_FFHHHHHJJJJJJJIJJGIJJJJJJJIJJJJJJJJJJIHHIJHJJJIJJJIJIJJIJJJJJIGIIIIAHHEHHHFFFFFFFEEDEDCACDD_Mismatch_1_Sense_+_Library_PoolT
AGTCTGTTTTTGCTAGGTTCAATTTTATTTTTTCTTACATTGTATGGAGACCTCATCTTTATTTTGGTAATAGAGATATGTTCACTGTTTA
>Frequency_1_QualityScore_FFHHHHHIIIJJJJJJJJJHIJIJJJJJIJJJJJJJJIJJIJJJIGIIIIJHIJHHHHHECDECEEEBECEDDEDEEEEDD_Mismatch_0_Sense_+_Library_PoolT
ACGAGGAATATGATGAAAAGTTCCCGGGATCATGATGATGTAAAGCAATCGTGTTATGCAGTCAGGCATCTCATATTGTTA
>Frequency_1_QualityScore_FFHHHHHJJJJJJIJJJJJIIIIJIJJJIJJJJJJJJGHIIJJJIJIJJIJIIGGIJIJHHHGHHFFDFDEEDEDDDCDCDDDDDDDCDEDEEE_Mismatch_0_Sense_+_Library_PoolT
TCTTTGAATGGAAAATACGAGGAATATGATGAAAAGTTCCCGGGATCATGATGATGTAAAGCAATCGTGTTATGCAGTCAGGCATCTCATATTG
>Frequency_1_QualityScore_E=D>FFHIIEEG@EHHI>F>ACG;F81C??DDB?FBFD@BDBG?DHEECEHGFHIGGGGIDA=?=>A;76?BC>@CCEEC?B;?8??12<??A8_Mismatch_0_Sense_+_Library_PoolT
GTCAAAATTGAAATTTGAAGTGGCGTAGTTACTCTTGATTAATCATTTGCGTACTCTACCAAAGATGGAGCTACTGTGCCGGAGAGGAACAGGA
>Frequency_1_QualityScore_FFFHHFHJJJJJJJIIJJIGIJJIJIJJJJJJJJJJJJJJIJJJJJJJJJJJJJJJJJIJIJGIIJIIIGIIGHHHHHFFFFFFFFDDCECEDD_Mismatch_0_Sense_+_Library_PoolT
TGATGATGTAAAGCAATCGTGTTATGCAGTCAGGCATCTCATATTGTTATATAATATGTTCCTCTTGTATTTCCTATCTTATGATAGGAAAACT
>Frequency_1_QualityScore_FFHHHHGJJJJJJHIJJGJIJHIJJJIJJJJJJJJJJ_Mismatch_1_Sense_+_Library_PoolT
ATCTTTATTTTGGTAATAGAGATATGTTCACTGTTTA
>Frequency_1_QualityScore_FFFHHHHJJJJJHIJJHHHJJGIIJJJJJIJJIIJJDFHIIIIIIFHIJJJJJJJJHIJJIJJHHH>EHHFDEEEEDDEEDEEDEDDDDDDDDD_Mismatch_0_Sense_+_Library_PoolT
CCTTGTTACCACAATGACAGGATGGGCAAAAGAGGGTCAAGTCTGTTTTTGCTAGGTTCAATTTTATTTTTTCTTACATTGTATGGAGACCTCA
>Frequency_1_QualityScore_FFHHHHHJJJJJJJJJJJJJJHHJJJJJJJJJJJJJJJJIJJJJJJJJIJJJJJJJJJJ_Mismatch_1_Sense_+_Library_PoolT
CATGATGATGTAAAGCAATCGTGTTATGCAGTCAGGCATCTCATATTGTTATATAATAA
>Frequency_1_QualityScore_FFHHHHHJJJJJJJJJJIJHIJIJJJJJJJJJJJJJJFHJJJIDIJJIIJIJJIJJIJJJI_Mismatch_1_Sense_+_Library_PoolT
TTTCTTACATTGTATGGAGACCTCATCTTTATTTTGGTAATAGAGATATGTTCACTGTTTA
>Frequency_1_QualityScore_AAHH?FDCBBFHIEHGBEAH?H<F4CEDH:C@CFGHFHGHGI_Mismatch_1_Sense_+_Library_PoolT
CTCATCTTTATTTTGGTAATAGAGATATGTTCACTGTTTTAG
>Frequency_1_QualityScore_FBHHAHHJJJGHEFHEHGGGIJGIGEIJJJIJJIIIHJJJJEHIGFEHIEHIGIIIJJGCGGIJIIH@G@GGHHGHHHBCEEHFDFEFE3@EED_Mismatch_0_Sense_+_Library_PoolT
GATGATGTAAAGCAATCGTGTTATGCAGTCAGGCATCTCATATTGTTATATAATATGTTCCTCTTGTATTTCCTATCTTATGATAGGAAAACTG
>Frequency_1_QualityScore_DDGHHHHJJJJJJJJJJGJJJJJJJJIJJJJJJJJJJJJEIJJJJJHIJGIJGIGHGIIHGIIJJJGIFH_Mismatch_1_Sense_+_Library_PoolT
ATTTTATTTTTTCTTACATTGTATGGAGACCTCATCTTTATTTTGGTAATAGAGATATGTTCACTGTTTA
>Frequency_1_QualityScore_D>BDFBDHBFB@FB>CCFE>B<;?EC:F9CD>D6GHF<FDFEC?BF=F@FH@CFHIE@GGGIHCHHFEFACCCC@CDCCDDECCC?:??:@CCC_Mismatch_0_Sense_+_Library_PoolT
TTGTTACCACAATGACAGGATGGGCAAAAGAGGGTCAAGTCTGTTTTTGCTAGGTTCAATTTTATTTTTTCTTACATTGTATGGAGACCTCATC
>Frequency_1_QualityScore_A?CFFHHIIIII>F@)=F@))).)7=?>?;;A?CB@_Mismatch_0_Sense_+_Library_PoolT
TTTTTTTTTTTTTAAATTTCTCTAGTTTCTGGTTTC
>Frequency_1_QualityScore_FFHHGGHJJJJJIJJJJJGIJJEHHIJJJJIGHJJJJJJJJJGHJJIJJJJIJJJJJJJHHHHHHFFFFBDFCCCDDDDDDCDDDCDDEEDDDD_Mismatch_0_Sense_+_Library_PoolT
TGACAGGATGGGCAAAAGAGGGTCAAGTCTGTTTTTGCTAGGTTCAATTTTATTTTTTCTTACATTGTATGGAGACCTCATCTTTATTTTGGTA
>Frequency_1_QualityScore_FDHHHHGIGDHGIIGJIIHEBBCFCHIIJIFHJGIIIJJIJIJJIFFCGHIJHGJIGGJDFGECHHJGIIGGIIJEHEDDDDBBDD<>:ADC3:_Mismatch_0_Sense_+_Library_PoolT
GTCAGGCATCTCATATTGTTATATAATATGTTCCTCTTGTATTTCCTATCTTATGATAGGAAAACTGCGTCATTTTTTTTTTTTTTAAATTTCT
>Frequency_1_QualityScore_FFHHHHHJJJJJJIJJJIIJIIIIGJJJJJJJJJIIJJJJJJEIIIJJJJJJJJGIIIIIGHHHFEFFFCDEEEEDDDDDDDDDDDDEDFECCC_Mismatch_2_Sense_+_Library_PoolT
TTTGAATGGAAAATACGAGGAATATGATGAAAAGTTCCCGGGATCATGATGATGTAAAGCAATCGTGTTATGCAGTTAGGCATCTCATATGGTT
>Frequency_1_QualityScore_FEF?FHHIGEFHGGIII<HHHHHGFEGGGIDGEGDGHEHI@DHIHGEGHGIFGE>=C=@CHBEACEG>E@DCHHC_Mismatch_1_Sense_+_Library_PoolT
GTTCAATTTTATTTTTTCTTACATTGTATGGAGACCTCATCTTTATTTTGGTAATAGAGATATGTTCACTGTTTA
>Frequency_1_QualityScore_B?A?)<CEEDE)<AE=1CEEEEIIDDIIDED09<DDADEE9??BDEDEICD===7@=C.7=;AA@DAAAAA:A>5;>>>:;55>>;A>A_Mismatch_1_Sense_+_Library_PoolT
GCAAAAGAGGGCCAAGTCTGTTTTTGCTAGGTTCAATTTTATTTTTTCTTACATTGTATGGAGACCTCATCTTTATTTTGGTAATAGAG
>Frequency_1_QualityScore_FFHHHHFHIJJIIJJHJJJJJJJJJJFIJJJJJJJIJJJJJJJJIJJJJJJIJJJJJIJJJHHHHHHFFFFFFFEDDEDDDCCCDACCCCDEED_Mismatch_0_Sense_+_Library_PoolT
AGAGGGTCAAGTCTGTTTTTGCTAGGTTCAATTTTATTTTTTCTTACATTGTATGGAGACCTCATCTTTATTTTGGTAATAGAGATATGTTCAC
>Frequency_1_QualityScore_FFHFHHHJJIJJJJJJJJHJIGJIGIJJJJJJJJJJIJFIJJJJJJJJJJJJIEGJJI_Mismatch_0_Sense_+_Library_PoolT
TCATGCAACTGGCTGGCGTTATGCATGCATTAATAGATTTCTATGGCCTTGTTACCAC
>Frequency_1_QualityScore_FFHHHHHJJJJIIJJJCFIJJJJJIGJJJJJJJJJJIIJJIJJJJJJJJJJJJJJJIJJJJIHHHHHHFDFFEDEEEEEDDDEEDDDDDDFCCD_Mismatch_0_Sense_+_Library_PoolT
GATGGGCAAAAGAGGGTCAAGTCTGTTTTTGCTAGGTTCAATTTTATTTTTTCTTACATTGTATGGAGACCTCATCTTTATTTTGGTAATAGAG
>Frequency_1_QualityScore_FFHHHHGJGIJIJJIJJIJIJIJJJGIIJJJIJJJJIHIIIJIIIJHJJJJGIIGHIJIGHJHIHGIGIIIIJJIJHHFFFFFFDDDDDDDDDB_Mismatch_0_Sense_+_Library_PoolT
TTATGCAGTCAGGCATCTCATATTGTTATATAATATGTTCCTCTTGTATTTCCTATCTTATGATAGGAAAACTGCGTCATTTTTTTTTTTTTTA
>Frequency_1_QualityScore_FFHHHGHJJJJJJJJJHIJJJIJHIJJJJJJJJIJJJJJJIGHJIIJJJJJIJJJJJIJJJHIII_Mismatch_1_Sense_+_Library_PoolT
ATTTTTTCTTACATTGTATGGAGACCTCATCTTTATTTTGGTAATAGAGATATGTTCACTGTTTA
>Frequency_1_QualityScore_FFHHHHHJJJJIJJJJJIJJIIIJJJHJJJJJJ_Mismatch_0_Sense_+_Library_PoolT
TGCATTAATAGATTTCTATGGCCTTGTTACCAC
>Frequency_1_QualityScore_FFHHHHHJJJHIJJJJJJJIJJJJJJJIGIJJJJIIJJJIJIJJJJJJJIJJJJJJJJGIHHHIIFCHIGEHGCHHGFFD?CFFE_Mismatch_0_Sense_+_Library_PoolT
TTTTGCTAGGTTCAATTTTATTTTTTCTTACATTGTATGGAGACCTCATCTTTATTTTGGTAATAGAGATATGTTCACTGTTTTA
>Frequency_1_QualityScore_DFFHDHDEGDG?EGAFGGFGEICEGHBIGIIHBGIJJ@GC@FCHHEBEHEHIGJDCHGGIHG>?=BFFECACEDB5;ACC>@CC(>CCDDDDDD_Mismatch_0_Sense_+_Library_PoolT
ACTGGCTGGCGTTATGCATGCATTAATAGATTTCTATGGCCTTGTTACCACAATGACAGGATGGGCAAAAGAGGGTCAAGTCTGTTTTTGCTAG
>Frequency_1_QualityScore_BDFHGHHIIIIIIIIIGAHIIGIEFEGEHFGHGGGIFCGGGII?FHII_Mismatch_0_Sense_+_Library_PoolT
TGGAGACCTCATCTTTATTTTGGTAATAGAGATATGTTCACTGTTTTA
>Frequency_1_QualityScore_FFHFHHHJJIJJJJJIJIJIJJJJJJJIJJGGHIHIJJJIIJJJIGIJHIJJIJIJHIJIJJIHHHHHFDEFFFEEDDEEDDDDDBDDDDDDEE_Mismatch_0_Sense_+_Library_PoolT
CTTGGCCGTTTGAATGGAAAGGACATAGGGAGAGTTGGAACATCAAAGTCTCCCTGTATTCTTGGCTCTTTGAATGGAAAATACGAGGAATATG
>Frequency_1_QualityScore_FFHHHHHJJJJJJJJJIJJJJHHIIIJJJIJJJJEHIJHJGGIJIJJJJJIJJJJJJJJJJIHHHFFFFFFEEEEEEEEDDDDDDDDDDDD@BB_Mismatch_0_Sense_+_Library_PoolT
TTAAATTTCTCTAGTTTCTGGTTTCATAGATAGGTTTGTGTACCAATTACATCTTCTCAACCGTCTCTTTCTGTCATGCAACTGGCTGGCGTTA
>Frequency_1_QualityScore_DE=DHHHIIBHIGIIIIIIIHIIIIIIGHGHHIHIEGHIIHIIIGGHHIIIG_Mismatch_0_Sense_+_Library_PoolT
TGTATGGAGACCTCATCTTTATTTTGGTAATAGAGATATGTTCACTGTTTTA
>Frequency_1_QualityScore_FFFHHHHIIIJJJJJJJJJJIJIIJJJJJIJHIJJJJJJJJJJJJJJJIIJJJJJJJJHHFFFFEDDDCEEDCDDEDCDEDDEEEECDDDDDDD_Mismatch_0_Sense_+_Library_PoolT
GGTTTGTGTACCAATTACATCTTCTCAACCGTCTCTTTCTGTCATGCAACTGGCTGGCGTTATGCATGCATTAATAGATTTCTATGGCCTTGTT
>Frequency_1_QualityScore_FFHHHFHIJJHHJHIIHGHIJJIIIJIIIGIJIHIJIJGIGGIIHIHIJIJJJJJGGHIIIJJI;AHEHHFFFFFFFDDEEEDDCCDCDEEDDE_Mismatch_0_Sense_+_Library_PoolT
TTATGCATGCATTAATAGATTTCTATGGCCTTGTTACCACAATGACAGGATGGGCAAAAGAGGGTCAAGTCTGTTTTTGCTAGGTTCAATTTTA
>Frequency_1_QualityScore_FFHHHHHJJJJJJJHJJJJJJJJJJJJJJJJJJJJJJJJJJJGIHGHIGHJJHHFHHGFFEFFFFEEEEEDEDDDDDDDDDDDDDDDDDDDDDC_Mismatch_0_Sense_+_Library_PoolT
CATCTTCTCAACCGTCTCTTTCTGTCATGCAACTGGCTGGCGTTATGCATGCATTAATAGATTTCTATGGCCTTGTTACCACAATGACAGGATG
>Frequency_1_QualityScore_DDFDHHHIJIGIJJJJJIIJEHJIJCICFHIIJGIIIJIJJJJJJJJJIII_Mismatch_1_Sense_+_Library_PoolT
TGTATGGAGACCTCATCTTTATTTTGGTAATAGAGATATGTTCACTGTTTA
>Frequency_1_QualityScore_D?FF?ADADG:AFE?<??BFBEGHH=BC9DHHIFGBDFDFEGEH?FHG/888CGCGG<FAHGG@7=)7A=??_Mismatch_0_Sense_+_Library_PoolT
TCTGTCATGCAACTGGCTGGCGTTATGCATGCATTAATAGATTTCTATGGCCTTGTTACCACAATGACAGGA
>Frequency_1_QualityScore_FFHHHHHJJIIJIJJJJJJJJJJJJIGIJJJJJJIJIJJJJJJJJJJJJJJJJJGGIFHHHHFFFFFFEEEEEDCDDDDECDEDCDDDEFDEFE_Mismatch_2_Sense_+_Library_PoolT
GAAAATACGAGGAATATGATGAAAAGTTCCCGGGATCATGATGATGTAAAGCAATCGTGTTATGCAGTTAGGCATCTCATATGGTTATATAATA
>Frequency_1_QualityScore_FFHHHHGJJJJJIJJJJJJJJIJJJJIJJJEIGHIIGIJIGIJJJJJJIJJIJJIJIJIJJJHEHHHHFDFDFEEEEEDDDDDDBCBDDCDDDD_Mismatch_0_Sense_+_Library_PoolT
CGTCTCTTTCTGTCATGCAACTGGCTGGCGTTATGCATGCATTAATAGATTTCTATGGCCTTGTTACCACAATGACAGGATGGGCAAAAGAGGG
>Frequency_1_QualityScore_FFFHFFHJIHHIJJJIIJJJJ_Mismatch_0_Sense_+_Library_PoolT
AGAGATATGTTCACTGTTTTA
>Frequency_1_QualityScore_DFHHHHHGGDGFBEDCGHAEBGGFEEGDFEGGGHIEGIHGHIIIIEGHGIIIGHGHGHE@CEECHHHD@BCEACACEAACCCCCADA89:ACDC_Mismatch_0_Sense_+_Library_PoolT
AGGATGGGCAAAAGAGGGTCAAGTCTGTTTTTGCTAGGTTCAATTTTATTTTTTCTTACATTGTATGGAGACCTCATCTTTATTTTGGTAATAG
>Frequency_1_QualityScore_FFHHHHHJJJJJJJJJJJJJJJJGHGIJJJJJJJJJJJHIJJJJJJIJJJJJJJJJHHFFFFEEEEEEDDDDDDDDDDDDDDDDCDDDDDDDDD_Mismatch_0_Sense_+_Library_PoolT
CAAAGATGGAGCTACTGTGCCGGAGAGGAACAGGAAAGTCTCCCTGTATTCTTGGCCGTTTGAATGGAAAGGACATAGGGAGAGTTGGAACATC
>Frequency_1_QualityScore_FFHHHHHJJJJJJHIAGHGC@=CDEHIGGHHFEHDFDCDDEDEEDEEEDDD?DDDDCDDDCDECCCACCDCDDD?BBCDDCCDDDDCDDDDCCD_Mismatch_1_Sense_+_Library_PoolT
TTTTTTTTTTTTTAAATTTCTCTAGTTTCTGGTTTCATAGATAGGTTTTTGTACCAATTACATCTTCTCAACCGTCTCTTTCTGTCATGCAACT
>Frequency_1_QualityScore_FFHHHHHJJJJJJJIJJJJJJJJJJJIJJJIJJJJJJHJJJJJJJIJJJJJJJJJIJJJJJIJIJIIIHDHHHHHEHFFFFFFEEEEED_Mismatch_0_Sense_+_Library_PoolT
CTAGGTTCAATTTTATTTTTTCTTACATTGTATGGAGACCTCATCTTTATTTTGGTAATAGAGATATGTTCACTGTTTTATCTTTGGCA
>Frequency_1_QualityScore_DFFHFHHIJIJJJJGIIJJGJJGHGGIHIHIJJJJJJIIHIJJJIIIICEGGHIBHGGGHHFHFFFFFFDECECEEDACCDCDDDBDACCCCDD_Mismatch_0_Sense_+_Library_PoolT
TTTGTGTACCAATTACATCTTCTCAACCGTCTCTTTCTGTCATGCAACTGGCTGGCGTTATGCATGCATTAATAGATTTCTATGGCCTTGTTAC
>Frequency_1_QualityScore_FFHHHHHJIJIJIHIJJJJJIIJIIJJJFHIIJFIIEIIGEHJJHHIJIIIJIJIIJGGCGEIHHHHFECDFFDEDEEDCDDDEEEDCDDDEED_Mismatch_0_Sense_+_Library_PoolT
CATGCATTAATAGATTTCTATGGCCTTGTTACCACAATGACAGGATGGGCAAAAGAGGGTCAAGTCTGTTTTTGCTAGGTTCAATTTTATTTTT
>Frequency_1_QualityScore_FFHHHHHJJJIJJJJIJGIIIIICHGIIJJIIJIJJJIJIJJ_Mismatch_0_Sense_+_Library_PoolT
CCTCATCTTTATTTTGGTAATAGAGATATGTTCACTGTTTTA
>Frequency_1_QualityScore_FFHHHHHHIIJJJJCIJJJJJJJJGGEIIIHIJJGJGIIJJGJJIGHIJJHIHIJFHIJIJIIJJIGHE?EHHHHDFEF_Mismatch_1_Sense_+_Library_PoolT
CTAGGTTCAATTTTATTTTTTCTTACATTGTATGGAGACCTCATCTTTATTTTGGTAATAGAGATATGTTCACTGTTTA
>Frequency_1_QualityScore_FFHHHHHJJJJJJJJIGHFHHIJJJIJJJJIIIJIGIIJJIIGIJJJJJJJJJJJJJJGIJJJIHHGHHEFFFDDBDCEEEEDEDDDDCCDDDD_Mismatch_0_Sense_+_Library_PoolT
TGGAAAGGACATAGGGAGAGTTGGAACATCAAAGTCTCCCTGTATTCTTGGCTCTTTGAATGGAAAATACGAGGAATATGATGAAAAGTTCCCG
>Frequency_1_QualityScore_FFHHHHHIJJJJJJJIIIJJJJJJJJJJJJJJJJJJJJJJJJJJJJJIGHIJJJJJJJJJJJIJJJHHFDCDECDDDDEFDFEEEDDDDDDDBB_Mismatch_0_Sense_+_Library_PoolT
ATCAAAGTCTCCCTGTATTCTTGGCTCTTTGAATGGAAAATACGAGGAATATGATGAAAAGTTCCCGGGATCATGATGATGTAAAGCAATCGTG
>Frequency_1_QualityScore_FFHHHHHJJIIJJJJJJJJIJIJJIHGIIJIIIJJJIJJJIJJGIJJJJJHIIIIJHGIIJIJHJJIJJGEHHHH_Mismatch_0_Sense_+_Library_PoolT
TTCAATTTTATTTTTTCTTACATTGTATGGAGACCTCATCTTTATTTTGGTAATAGAGATATGTTCACTGTTTTA
>Frequency_1_QualityScore_FFHHHHHJIJJJJJJHIJJGIIJJGIJJJJJIJJJIJHIHHDHIIIJJJJJIJIJGHGJJJHHHHHHFFDFFFDEEEECCCDDDCDCDDDDDDD_Mismatch_0_Sense_+_Library_PoolT
CTGTATTCTTGGCCGTTTGAATGGAAAGGACATAGGGAGAGTTGGAACATCAAAGTCTCCCTGTATTCTTGGCTCTTTGAATGGAAAATACGAG
>Frequency_1_QualityScore_FFHGHHAHIGIJJJJGIJIIIEFDHIIGGCGHJIIIIJJFJJJHHHIFGHIIEHH<BHIHFHGJCHI@CDEHHGGHHEFFF_Mismatch_1_Sense_+_Library_PoolT
AATTTTATTTTTTCTTACATTGTATGGAGACCTCATCTTTATTTTGGTAATAGAGATATGTTCACTGTTTTATCTTTGCCA
>Frequency_1_QualityScore_FFHHHHHJJJJJJIJIJJJJJJJJJIJJGHIJJGIJJHIJJJJJJJJJHIJJIIJJJJJJJJJFFFFFFEEFEEEEEDCDDDDCDDDCDDDCDD_Mismatch_0_Sense_+_Library_PoolT
CCACAATGACAGGATGGGCAAAAGAGGGTCAAGTCTGTTTTTGCTAGGTTCAATTTTATTTTTTCTTACATTGTATGGAGACCTCATCTTTATT
>Frequency_1_QualityScore_DFHHHHHIIJJJJJHHIJJJJJJJJIJJJJJJGHJJJIHIGIIJJHIIHIIIIJJJJ_Mismatch_0_Sense_+_Library_PoolT
TACATTGTATGGAGACCTCATCTTTATTTTGGTAATAGAGATATGTTCACTGTTTTA
>Frequency_1_QualityScore_FDHHHFHIIHFHHHHIJJJJJJHHIDGHJGJJJJJJJJJJJJJJJIJJJJI_Mismatch_1_Sense_+_Library_PoolT
GAGGGTCAAGTCTGTTTTTGCTAGGTTCAATTTTATTTTTTCTTACATTGA
>Frequency_1_QualityScore_FFHHHHHJJJJJJJIJIFIHIGIIIJIIIIHJIIJGIJJIIIJHJJJJIJIIIJJJJJJIJIJJGEHHH?BDFDCDEDDDD;>ACDEDED@CCD_Mismatch_1_Sense_+_Library_PoolT
CATTCAACTGGCTGGCGTTATGCATGCATTAATAGATTTCTATGGCCTTGTTACCACAATGACAGGATGGGCAAAAGAGGGTCAAGTCTGTTTT
>Frequency_1_QualityScore_FEHHHFHIJJJJJJJJHIJJJJJJJJJJJJJJJJJJIIJJJJJJJJJIDHIGIJJIJIJJJJJIJGHFFCDEDEFFCEECDEDEDDCCDDDDDC_Mismatch_0_Sense_+_Library_PoolT
GTCTGTTTTTGCTAGGTTCAATTTTATTTTTTCTTACATTGTATGGAGACCTCATCTTTATTTTGGTAATAGAGATATGTTCACTGTTTTATCT
>Frequency_1_QualityScore_BDFHHHHJJJJJJJJJJIJJJJJIJJJJJIIIHIJJIGIJIIJJGIJIJJBHBCHEFFFFDDECECDEDCDDDDDDFDFEDCDDDDDDBDADDD_Mismatch_0_Sense_+_Library_PoolT
TCTTGATTAATCATTTGCGTACTCTACCAAAGATGGAGCTACTGTGCCGGAGAGGAACAGGAAAGTCTCCCTGTATTCTTGGCCGTTTGAATGG
>Frequency_1_QualityScore_ADFDF8BDF>FC:)3+3CBE<E?AH@EG4?:C<1:?D_Mismatch_2_Sense_+_Library_PoolT
ATCTTTATTTTGGGAATAGAGATATGTTCACTGTTTA
>Frequency_1_QualityScore_FFHHHHHJJJJJIJIIJIIIJJJIJJJHIJJJJJJJJJJJJJJJJJJGHHHHHHHFFFFFEEEEDDDDDDB@BACDDDDDDDDDDCDCCCDD>3_Mismatch_0_Sense_+_Library_PoolT
CTACTGTGCCGGAGAGGAACAGGAAAGTCTCCCTGTATTCTTGGCCGTTTGAATGGAAAGGACATAGGGAGAGTTGGAACATCAAAGTCTCCCT
>Frequency_1_QualityScore_FFHHHHHJJJJJJJGJIJJIJJIJGIIFHIJJIJJJJJIJJJJJJJJHIIJJJJJJJIGIIIHHHHFFFFDEDEDDDD;ABDDDDED>CCDDDD_Mismatch_0_Sense_+_Library_PoolT
GCAACTGGCTGGCGTTATGCATGCATTAATAGATTTCTATGGCCTTGTTACCACAATGACAGGATGGGCAAAAGAGGGTCAAGTCTGTTTTTGC
>Frequency_1_QualityScore_FFHHHFHJJJJJJJJJJJIJEIIJIIJIJJIJJJIGHIIJJIJIIIIIJJIJJIJJJJHIGHHGHFBD?>CDEEDCCDDDCCDCDDDDEDDADC_Mismatch_0_Sense_+_Library_PoolT
CTTTGAATGGAAAATACGAGGAATATGATGAAAAGTTCCCGGGATCATGATGATGTAAAGCAATCGTGTTATGCAGTCAGGCATCTCATATTGT
>Frequency_1_QualityScore_FFHHHFHJJIIHIIJIIIJIIEGGGIIJJJJJJJHHIIIJIGIJGIJJGIIJIIIJJIJIHGEDFDEEE@CDCCD@CEDDADDCDEDD@CDDDD_Mismatch_0_Sense_+_Library_PoolT
ATAGGTTTGTGTACCAATTACATCTTCTCAACCGTCTCTTTCTGTCATGCAACTGGCTGGCGTTATGCATGCATTAATAGATTTCTATGGCCTT
>Frequency_1_QualityScore_FDFHDDHIIEGIIIG:FHHEIIIJIJJGIIJIJJGGIJIJIJJIF4BFIJJJJGGIIDGGEHGGD@DHEEECEEFF;;?CCDEEA;BC_Mismatch_1_Sense_+_Library_PoolT
TCTGTTTTTGCTAGGTTCAATTTTATTTTTTCTTACATTGTATGGAGACCTCATCTTTATTTTGGTAATAGAGATATGTTCACTGTAT
>Frequency_1_QualityScore_FFGHHHHJGIJJJJIJJIJIJJJJJJJIIJJHHHIJJJJJJJJJJJJJJJJJIJIJJJHIJJJJHHHGHFHEFFFFFFEECEFFCEDDDDDEED_Mismatch_0_Sense_+_Library_PoolT
TTCCCGGGATCATGATGATGTAAAGCAATCGTGTTATGCAGTCAGGCATCTCATATTGTTATATAATATGTTCCTCTTGTATTTCCTATCTTAT
>Frequency_1_QualityScore_DFHHHHHJJJJJJJJIJJJJJJJJJJIJJJBGGHIHHIIFHIJJJJJGIJHIJJJJJJJJJJJJHFFFFFDDEFEEEEEDDDDDDDDDDDDDDD_Mismatch_0_Sense_+_Library_PoolT
TACCACAATGACAGGATGGGCAAAAGAGGGTCAAGTCTGTTTTTGCTAGGTTCAATTTTATTTTTTCTTACATTGTATGGAGACCTCATCTTTA
>Frequency_1_QualityScore_FDFHFFFHGGE@EHGI?FBHDHHGG?FHHIIIIHIDEFEGGBFGFGGH9CGGIIIGIGIIIIFIIB?HC=AADBD@C@CEDEDDEECCCA_Mismatch_1_Sense_+_Library_PoolT
GTCTGTTTTTGCTAGGTTCAATTTTATTTTTTCTTACATTGTATGGAGACCTCATCTTTATTTTGGTAATAGAGATATGTTCACTGTTTA
>Frequency_1_QualityScore_FDFHDHHJJIIIJJICCEDHHGIGIIJGIIIIJIIAGHIJJJJJGIJJICCAFHIGGIIEH?ADFFFFFEEEEEECCECCDCCCCCDDEDDCDC_Mismatch_0_Sense_+_Library_PoolT
AGAGGAACAGGAAAGTCTCCCTGTATTCTTGGCCGTTTGAATGGAAAGGACATAGGGAGAGTTGGAACATCAAAGTCTCCCTGTATTCTTGGCT
>Frequency_1_QualityScore_FFHHHHHJJJJJJJJIEFHHHIJJJIJJJIIJJJJJJIJJIJHHIJJJJJJJIJJJJJJJJIIJJJHHG=BBCDDCADC>@DDCDEDDDDDCDE_Mismatch_0_Sense_+_Library_PoolT
TTTCATAGATAGGTTTGTGTACCAATTACATCTTCTCAACCGTCTCTTTCTGTCATGCAACTGGCTGGCGTTATGCATGCATTAATAGATTTCT
>Frequency_1_QualityScore_FFHHHHHJJJJJJJEHIJJJJJIHIJJJJJJJJJIIJJJJJJJIJJJJJJJJJIIJJJJJJJHHGHHFF@DFECEEEDEDEEDDBDDCCCCCCC_Mismatch_0_Sense_+_Library_PoolT
TGGGCAAAAGAGGGTCAAGTCTGTTTTTGCTAGGTTCAATTTTATTTTTTCTTACATTGTATGGAGACCTCATCTTTATTTTGGTAATAGAGAT
>Frequency_1_QualityScore_FFHHHHHJJJJJJJJJJIJJJJJJJIJJJJJJJJJJJIJJJJJJJIJJHIJIJJIHIJJJJIJDHIHHHAEHEEFFFDEEEEDDDDDDEEDDDD_Mismatch_0_Sense_+_Library_PoolT
TATGCATGCATTAATAGATTTCTATGGCCTTGTTACCACAATGACAGGATGGGCAAAAGAGGGTCAAGTCTGTTTTTGCTAGGTTCAATTTTAT
>Frequency_1_QualityScore_FFHHHHHJJJJJJJCHGHFHHIIJGIIJJJJJJJJJJJJJJIJIIJIJJIJIJJIJJJJJJJIFIIJHHHFDDCDCCDDDDCEEDDEEDDEECD_Mismatch_0_Sense_+_Library_PoolT
GTTTCATAGATAGGTTTGTGTACCAATTACATCTTCTCAACCGTCTCTTTCTGTCATGCAACTGGCTGGCGTTATGCATGCATTAATAGATTTC
>Frequency_1_QualityScore_FFFHHHHJJJJIJJJJJJJJJJJIJJJIJJJIJJJJJIJJJJJJIIIJJIJJGGIHIIIJJIDGIHHJIGHHH_Mismatch_1_Sense_+_Library_PoolT
GGTTCAATTTTATTTTTTCTTACATTGTATGGAGACCTCATCTTTATTTTGGTAATAGAGATATGTTCACTGA
>Frequency_1_QualityScore_FFHHHHHJIJJJJJJJJJJJJJJJJJIJJJIJJJJIJJJJJJJJJGGGJIHIJJIJIJIHIJHHGGFFFFFFFFEEEEEEEEDEEEEEEEEDDD_Mismatch_0_Sense_+_Library_PoolT
GAGGAATATGATGAAAAGTTCCCGGGATCATGATGATGTAAAGCAATCGTGTTATGCAGTCAGGCATCTCATATTGTTATATAATATGTTCCTC
>Frequency_1_QualityScore_:B<BDC?@<<<A:A:@@B?E<H@F?CFBE;FFCE@<?DBDDFFIEDACFDBDFEGGEFG:C7@@8@D:=77=CE_Mismatch_1_Sense_+_Library_PoolT
TTCAATTTTATTTTTTCTTACATTGTATGGAGACCTCATCTTTATTTTGGTAATAGAGATATGTTCACTGTTTA
>Frequency_1_QualityScore_FFHHHHHJGJJJJJIIHIJJJIIIHJIJJJJJJJJJIJIJJJJJIJIJJJIJJIHJJJJJJJJHIJJJJIIFDDDDDDDD?C>DDDDC@>ACCC_Mismatch_0_Sense_+_Library_PoolT
CATCTCATATTGTTATATAATATGTTCCTCTTGTATTTCCTATCTTATGATAGGAAAACTGCGTCATTTTTTTTTTTTTTAAATTTCTCTAGTT
>Frequency_1_QualityScore_ABFHHHHIJJJJJHHHIJJJJJIIJJJJJJJJJJJJJIJJJJEAGHIJIIJIJJJJJJJIIGICHFHHHCFFFFFFDEEEEEEE_Mismatch_1_Sense_+_Library_PoolT
TGTTTTTGCTAGGTTCAATTTTATTTTTTCTTACATTGTATGGAGACCTCATCTTTATTTTGGTAATAGAGATATGTTCACTGA
>Frequency_1_QualityScore_FFHHHHHJFJJJJJJJJJJIJIJIJEIJJJJJIIIIJJJJJJJJJJJJJJJIJJJJJJHHGHHFFFFFECEDDDCDDDDDDDDDDDDDCCEDAC_Mismatch_0_Sense_+_Library_PoolT
GTCATGCAACTGGCTGGCGTTATGCATGCATTAATAGATTTCTATGGCCTTGTTACCACAATGACAGGATGGGCAAAAGAGGGTCAAGTCTGTT
>Frequency_1_QualityScore_FFHGGHHJJJJJGHGHGHGIIJJJJJJJJJIJJJJJJJHJJJJJJJJJJJJJJJHIJJJJJJJFJJHHHFFFDEEEEEEDDDDDDDEDDDDDDD_Mismatch_1_Sense_+_Library_PoolT
CAGGACATAGGGAGAGTTGGAACATCAAAGTCTCCCTGTATTCTTGGCTCTTTGAATGGAAAATACGAGGAATATGATGAAAAGTTCCCGGGAT
>Frequency_1_QualityScore_FFHHHHHJJIIJJJJJJJJJJJJJIIJJJJIJJJJJJJJJJJJIJJJJJJIJJIIJIJJJIJJJJJJJJHHIHHHHHHHFFFFD_Mismatch_0_Sense_+_Library_PoolT
TTCAATTTTATTTTTTCTTACATTGTATGGAGACCTCATCTTTATTTTGGTAATAGAGATATGTTCACTGTTTTATCTTTGGCA
>Frequency_1_QualityScore_FFHHHHFHIJJJIJJJJJJHIIH@GFHIIHIJJJJJJJJJJIIIJJJJHIJJJIIJIJIJJIIJGIIJJFEHHFFDAA>BCDDDDDCDDCDEEC_Mismatch_0_Sense_+_Library_PoolT
TTCTGGTTTCATAGATAGGTTTGTGTACCAATTACATCTTCTCAACCGTCTCTTTCTGTCATGCAACTGGCTGGCGTTATGCATGCATTAATAG
>Frequency_1_QualityScore_FFHHHHHJJJJJJJJJJJJJIIJIJJGIJJJHIIJJJJJJJJIJIIJIGIJJIJJIJCHHHHHFEFFFFCEEDEEDDDDDDEEDEDDDDCCCDD_Mismatch_0_Sense_+_Library_PoolT
GAACAGGAAAGTCTCCCTGTATTCTTGGCCGTTTGAATGGAAAGGACATAGGGAGAGTTGGAACATCAAAGTCTCCCTGTATTCTTGGCTCTTT
>Frequency_1_QualityScore_FFHHHHHJJJJCGIJJGJJIIJJJIJJJJIJHIJIIJJJJJJJJJJJJJJIIJJIJGJJHFFGEFFFFECCEEECDDEDDDBDCDDCCCCDDDD_Mismatch_0_Sense_+_Library_PoolT
GCAAAAGAGGGTCAAGTCTGTTTTTGCTAGGTTCAATTTTATTTTTTCTTACATTGTATGGAGACCTCATCTTTATTTTGGTAATAGAGATATG
>Frequency_1_QualityScore_ADHDA;BGHI@EHEHIIIIIIIIGIE6A;>AA>>@(5@;A>3((,5:A<53;A_Mismatch_0_Sense_+_Library_PoolT
GAAAACTGCGTCATTTTTTTTTTTTTTAAATTTCTCTAGTTTCTGGTTTCATA
>Frequency_1_QualityScore_FFGHHHHJJJJJJJJJJJJJIJJIJJJJIJJJJJJJJJFHIIJIIJJHIIJJJJJJJIGIJHFHHHHHFFFFFDEDDDDDEEFEEDDDDDDDDD_Mismatch_1_Sense_+_Library_PoolT
GGCCTTGTTACCACAATGACAGGATGGGCAAAAGAGGGTCAAGTCTGTTTTTGCTAGGTTCAATTTTATTTTTTCTTACATTTTATGGAGACCT
>Frequency_1_QualityScore_DEHHHHFGHIGGIGIJIJJICHIGIJIJCIGIJJIJJJJIJJJIJIIJJIIJJIIGHIJGIIGFGHFFFCBCDDDDDDDDDED:CDDDDDDEDD_Mismatch_0_Sense_+_Library_PoolT
CTGGCTGGCGTTATGCATGCATTAATAGATTTCTATGGCCTTGTTACCACAATGACAGGATGGGCAAAAGAGGGTCAAGTCTGTTTTTGCTAGG
>Frequency_1_QualityScore_FFHHHHHJIIGHIJJIIIJIIIIJIJJIJJJJJJJIIIIJJBHIJIIIJIIIIJJJJJJHFDDDDDBCA:@CCDA@D@>CA>ACA4@BCDDC>A_Mismatch_0_Sense_+_Library_PoolT
ATATAATATGTTCCTCTTGTATTTCCTATCTTATGATAGGAAAACTGCGTCATTTTTTTTTTTTTTAAATTTCTCTAGTTTCTGGTTTCATAGA
>Frequency_1_QualityScore_FFHHHHHGHJJJIIJIHGJJJJJJJJJFGIJIJJJJJJJJJJJJJJJJIIJJJIJJJGJJJJJHHHHHHCDFFFFFEDEEEEDDDDDDDDCDEE_Mismatch_1_Sense_+_Library_PoolT
AAGAGGGTCAAGTCTGTTTTTGCTAGGTTCAATTTTATTTTTTCTTACATTGTATGGAGACCTCATCTTTAATTTGGTAATAGAGATATGTTCA
>Frequency_1_QualityScore_FFHHHHHJJJHIJJJJJIJJJJIIIJGIIJIIJGGIJIJJJJJJIJIIIJJHIJHHG>FFGCHIGHGGHBDCEHHH_Mismatch_0_Sense_+_Library_PoolT
GTTCAATTTTATTTTTTCTTACATTGTATGGAGACCTCATCTTTATTTTGGTAATAGAGATATGTTCACTGTTTTA
>Frequency_1_QualityScore_FFHHHHHIIJHIHIJJIIJJJJJIIJJJJJJJIJJHJJJJJJJJJIJIJJJIIJIJJHHHHFFDDDDDDDDDDDDECDEEDCDDDDEEEDDDDC_Mismatch_0_Sense_+_Library_PoolT
GATAGGTTTGTGTACCAATTACATCTTCTCAACCGTCTCTTTCTGTCATGCAACTGGCTGGCGTTATGCATGCATTAATAGATTTCTATGGCCT
>Frequency_1_QualityScore_FFHGHHHIIGIJIIJJJJIIJJJGAFFIGGIIIJJHIIJJIIGFIHIJGIIFGGEHIIGHIJGGIFFHEHCBDFDEEC@DDDDDDBC9;(>ADC_Mismatch_0_Sense_+_Library_PoolT
CTTTCTGTCATGCAACTGGCTGGCGTTATGCATGCATTAATAGATTTCTATGGCCTTGTTACCACAATGACAGGATGGGCAAAAGAGGGTCAAG
>Frequency_1_QualityScore_FFGHHHHJJJIJIJJJHHJJJJJIGJIJJJJJJIJJJGJIJJJJJJIIIJIJJJJJJJIJJJJJGGGHIIJIIJJJIIHHHGHGHFFFFDECED_Mismatch_0_Sense_+_Library_PoolT
TGATGTAAAGCAATCGTGTTATGCAGTCAGGCATCTCATATTGTTATATAATATGTTCCTCTTGTATTTCCTATCTTATGATAGGAAAACTGCG
>Frequency_1_QualityScore_FFGGHHHJJJJJIJJJJJJJJJJJJIJJJJJIHGHIIJJJJJJIJJJFHJJJFHII@HIIHHHFDFF@DCEDDEEEEDDEDDDDDDDDDEEDDE_Mismatch_0_Sense_+_Library_PoolT
GATTTCTATGGCCTTGTTACCACAATGACAGGATGGGCAAAAGAGGGTCAAGTCTGTTTTTGCTAGGTTCAATTTTATTTTTTCTTACATTGTA
>Frequency_1_QualityScore_FFHHHHHJJJJJJJJJJJJJJJJJJIJJJJJJJJJJJJJIIIJJJIIJJJJJIHIIJJHHFFDDDEDDDDDDDDCCDCDDDDD@CDDDEDDDCB_Mismatch_0_Sense_+_Library_PoolT
CGTAGTTACTCTTGATTAATCATTTGCGTACTCTACCAAAGATGGAGCTACTGTGCCGGAGAGGAACAGGAAAGTCTCCCTGTATTCTTGGCCG
>Frequency_1_QualityScore_FFHHHHHJJJJJJJJJJFHGIJGHIJJJJFIJJJJJJBFGIJIJJJIJIJJJJJIJJHHIIIHHHHHHHDFFDEEDCCCEDDEEEEDDDDDDDD_Mismatch_0_Sense_+_Library_PoolT
GCCTTGTTACCACAATGACAGGATGGGCAAAAGAGGGTCAAGTCTGTTTTTGCTAGGTTCAATTTTATTTTTTCTTACATTGTATGGAGACCTC
>Frequency_1_QualityScore_FFHHHHHJJJJJJJJJIJJJJJJJIJJJJJJJJJJJJJJJJJJJJHFDDDBC@CDC>ACDCCDDEDCCAACBCAD@CCCDCA>CC<23(4>C:>_Mismatch_0_Sense_+_Library_PoolT
TTGTATTTCCTATCTTATGATAGGAAAACTGCGTCATTTTTTTTTTTTTTAAATTTCTCTAGTTTCTGGTTTCATAGATAGGTTTGTGTACCAA
>Frequency_1_QualityScore_FFHHHHHJJJJJJJJJJJJIIIJIJJIJJJJJJJJJJJJJJJJJGHIIIJJIIJIIIFHIJJJJHIIJ_Mismatch_1_Sense_+_Library_PoolT
TTTATTTTTTCTTACATTGTATGGAGACCTCATCTTTATTTTGGTAATAGAGATATGTTCACTGTTTA
>Frequency_1_QualityScore_FFHHHHHJJJJJJIJJJIJJJJJJJJJIJJJJJIJJIIIJJJJJJJJJJIIJJIJGHGHFFFEEEDEDDACCCDDDDDDDEEEEEDDDDDDDDD_Mismatch_0_Sense_+_Library_PoolT
GTTACTCTTGATTAATCATTTGCGTACTCTACCAAAGATGGAGCTACTGTGCCGGAGAGGAACAGGAAAGTCTCCCTGTATTCTTGGCCGTTTG
>Frequency_1_QualityScore_FDFFGHHGGHGIGEHICIGHHIEHIIFHIIIIGEGIJJ_Mismatch_0_Sense_+_Library_PoolT
ATCTTTATTTTGGTAATAGAGATATGTTCACTGTTTTA
>Frequency_1_QualityScore_FFHHHHHJJJJJJJJHIIIGGJJIIIJJJJJJJJJJIJJJJIJHIJJIGIJJJJHIJJJJJJJII_Mismatch_0_Sense_+_Library_PoolT
GATGTAAAGCAATCGTGTTATGCAGTCAGGCATCTCATATTGTTATATAATATGTTCCTCTTGTA
>Frequency_1_QualityScore_FFHHHHFHJJJJJJJIJJJJJIIJJJJIJJJIJJJJIJJJJJJJIJICGIJJJJIJCHIIJJIHGGHIIHHHHHHHAEDFFFFFFE_Mismatch_1_Sense_+_Library_PoolT
GCTAGGTTCAATTTTATTTTTTCTTACATTGTATGGAGACCTCATCTTTATTTTGGTAATAGAGATATGTTCACTGTTTTATCTTA
>Frequency_1_QualityScore_FFHHHHHJJJJJJIJJJIJJJJJJJIJIIJJJJJJIIDHFHIJJIJJIJIJJJIIIGIJHHHFHHHFFFFFFEEEEEEDDDDCDDDDDDDBDDB_Mismatch_0_Sense_+_Library_PoolT
GTATTCTTGGCCGTTTGAATGGAAAGGACATAGGGAGAGTTGGAACATCAAAGTCTCCCTGTATTCTTGGCTCTTTGAATGGAAAATACGAGGA
>Frequency_1_QualityScore_F@FHHHHHGBEGGBBHGIEHIIH4?DHHIJFCFEGGGIBCCHAED;@DHFECHHHDBBEDEEE@;>;?;5>C:ACACDDDDD>::4@CCC@C>C_Mismatch_1_Sense_+_Library_PoolT
GTGCCGGAGAGGAACAGGAAAGTCTCCCTGTATTCTTGGCCGTTTGAATGTAAAGGACATAGGGAGAGTTGGAACATCAAAGTCTCCCTGTATT
>Frequency_1_QualityScore_FFHHHHHJJJJJJJJIJJHJJJIJJJJJJJJJJJJJIIIJJHIJJJJHFHHHHFFFFFFEEEFEEEDDDCDBDDDCDDDDDCDDDDDDDDDDDD_Mismatch_0_Sense_+_Library_PoolT
TTGCGTACTCTACCAAAGATGGAGCTACTGTGCCGGAGAGGAACAGGAAAGTCTCCCTGTATTCTTGGCCGTTTGAATGGAAAGGACATAGGGA
>Frequency_1_QualityScore_FFHHHHHJJJJIGJJJJJJJJJJJIJJJJJJJJJJIIJJJJJJJJJJIIJJJJIIJJIHHHHHFFFFFFEFCEEEEEEDDDDDDDDDDDDDDDD_Mismatch_0_Sense_+_Library_PoolT
ACCAATTACATCTTCTCAACCGTCTCTTTCTGTCATGCAACTGGCTGGCGTTATGCATGCATTAATAGATTTCTATGGCCTTGTTACCACAATG
>Frequency_1_QualityScore_FFHGHHHJJIJIJJJJJJJGIGIJJJJJDGJJJ>FHIGJIJJJJHIEG5@DHHGIJGHHHHFDFF@CE;;@CDCEDDDDDDEDDDDDCDCDDAD_Mismatch_0_Sense_+_Library_PoolT
AGATTTCTATGGCCTTGTTACCACAATGACAGGATGGGCAAAAGAGGGTCAAGTCTGTTTTTGCTAGGTTCAATTTTATTTTTTCTTACATTGT
>Frequency_1_QualityScore_DDHDCDDFH2AGGFHGIIHIBEFG?DDB4CGHEDBGHHIGGBF><8=F:BFG@<=2)5;>=EHCAACEFEED;<;@>@BCCACCCCC;>CDCCC_Mismatch_1_Sense_+_Library_PoolT
AGGGTCAAGGCTGTTTTTGCTAGGTTCAATTTTATTTTTTCTTACATTGTATGGAGACCTCATCTTTATTTTGGTAATAGAGATATGTTCACTG
>Frequency_1_QualityScore_FFGHHHHIJJIJHIIIIIGIIHIJJIGHJJJJIJJIEHEIJJIJJJJ_Mismatch_1_Sense_+_Library_PoolT
TCTTGTATTTCCTATCTTATGATAGGAAAACTGCGTCATTTTTTTTA
>Frequency_1_QualityScore_FFHHHHHJJJIJJJIIJJJJICGHGFHFHIIIJJIGIIJJJIIJJ_Mismatch_1_Sense_+_Library_PoolT
GAGACCTCATCTTTATTTTGGTAATAGAGATATGTTCACTGTTTA
>Frequency_1_QualityScore_FDHHHHHJJHIJJJJJIJJJJIJJJEHHJJHIJJIJJJIJIHIIIHIJJJHIJJJGIIIIJJJFEEEFFFEEEFEFEFECDDDDDDBDABCDDD_Mismatch_0_Sense_+_Library_PoolT
GTCTCCCTGTATTCTTGGCTCTTTGAATGGAAAATACGAGGAATATGATGAAAAGTTCCCGGGATCATGATGATGTAAAGCAATCGTGTTATGC
>Frequency_1_QualityScore_FFHHGHHIIJJIHIIJIIJJIGIGIIGIIJJJJJJJJIJJJJJIJJJJJIJJIJGFHFHHFFFCCAEDD?BD8ABDCDDCDACDDDBDDEDDCC_Mismatch_0_Sense_+_Library_PoolT
GGCTGGCGTTATGCATGCATTAATAGATTTCTATGGCCTTGTTACCACAATGACAGGATGGGCAAAAGAGGGTCAAGTCTGTTTTTGCTAGGTT
>Frequency_1_QualityScore_FFHGHHHJIIJJFHGJJJIJHIJJIJJJJJJJIJJIIJJJIJIJJFHJIIIJIIIJJFEFHGCHEEFDFDEDCDBDBBCDDCDEDCDDDDCDDC_Mismatch_0_Sense_+_Library_PoolT
GGAACATCAAAGTCTCCCTGTATTCTTGGCTCTTTGAATGGAAAATACGAGGAATATGATGAAAAGTTCCCGGGATCATGATGATGTAAAGCAA
>Frequency_1_QualityScore_FFHHHHHHIJIJJHIGJIIJJJIIJJJJJJJJGIIJJJJJIIJJIJJJIJJJIJJJJJJJJJIIIJJJJGHFCDDDDDDDD@DED@ACDCACDC_Mismatch_0_Sense_+_Library_PoolT
ATCTCATATTGTTATATAATATGTTCCTCTTGTATTTCCTATCTTATGATAGGAAAACTGCGTCATTTTTTTTTTTTTTAAATTTCTCTAGTTT
>Frequency_1_QualityScore_FFHGHHFHIIJIJJJJJJJJIJJJJIJGGIIGIJIJJJHIJIJHIJJJIJJJJIJJHIIIJJDHIJJJJJHHDHHH=BDF_Mismatch_1_Sense_+_Library_PoolT
GCTAGGTTCAATTTTATTTTTTCTTACATTGTATGGAGACCTCATCTTTATTTTGGTAATAGAGATATGTTCACTGTTTA
>Frequency_1_QualityScore_FFHHHHHJJJJJJJJJJJIJJJGHIJIHGIIJJJJJJJJJJJFFHIGHIJJHIJJJIIJJIICEHHEHFFFFFFFEEDDDDDCDDFDEDEEDCB_Mismatch_0_Sense_+_Library_PoolT
CTATGGCCTTGTTACCACAATGACAGGATGGGCAAAAGAGGGTCAAGTCTGTTTTTGCTAGGTTCAATTTTATTTTTTCTTACATTGTATGGAG
>Frequency_1_QualityScore_FFHHHHHJJJJHJJJJJJJJJIIJIIJJJJJIJJJJJJJGIJIIIJJJJJIIJGHGIJJHHHHDFGFFFDFEEECEEDDDDDDCDCDBBCDDDB_Mismatch_0_Sense_+_Library_PoolT
CTTCTCAACCGTCTCTTTCTGTCATGCAACTGGCTGGCGTTATGCATGCATTAATAGATTTCTATGGCCTTGTTACCACAATGACAGGATGGGC
>Frequency_1_QualityScore_FFHHHHHJJJJHIJJJJJJJJJJJJIJJJJJJJIJJJJJGIGIIJGIIIJIJJJJJJJJHHHHHHEFFFFDECEEEEEDD?CDCCCCBBCDDDD_Mismatch_0_Sense_+_Library_PoolC
CTTCTCAACCGTCTCTTTCTGTCATGCAACTGGCTGGCGTTATGCATGCATTAATAGATTTCTATGGCCTTGTTACCACAATGACAGGATGGGC
>Frequency_1_QualityScore_FFHHHHHIJJJJGHIIIJGIIHGGIIJJIIIJIJJIIIIIJJJJICHHGIIJIJGJIJGGGIIHIJJJIIHFHHHFDDDDDDDDBC3@CD:34>_Mismatch_0_Sense_+_Library_PoolT
CAGGCATCTCATATTGTTATATAATATGTTCCTCTTGTATTTCCTATCTTATGATAGGAAAACTGCGTCATTTTTTTTTTTTTTAAATTTCTCT
>Frequency_1_QualityScore_EFHHHFHEGDHFDFGIJHIGIJI_Mismatch_0_Sense_+_Library_PoolT
ATAGAGATATGTTCACTGTTTTA
>Frequency_1_QualityScore_FFHHHHHJJJJIJIJJJJIGIJJIJJIJJJJJIJJJJJJIJJJJJJJJJIIIJJJIJIJJJHHHHFFFCAEEEDDDD=CBCCCCEDCDDDDDDD_Mismatch_0_Sense_+_Library_PoolT
CAACTGGCTGGCGTTATGCATGCATTAATAGATTTCTATGGCCTTGTTACCACAATGACAGGATGGGCAAAAGAGGGTCAAGTCTGTTTTTGCT
>Frequency_1_QualityScore_DDHHHGHJIEHHGHIGIJIIIJGJGGGGIJJIGHHGEGIJGGFCHIIFIIHJIHEIEIIGICHEEHGHHEDBEEFFFDEEEE_Mismatch_0_Sense_+_Library_PoolT
GTTCCCGGGATCATGATGATGTAAAGCAATCGTGTTATGCAGTCAGGCATCTCATATTGTTATATAATATGTTCCTCTTGTA
>Frequency_1_QualityScore_DDFHHDHEBGHHGHHEAB@CBFFHCDFHGGHGEDHG:99B?B@FF?DF<9?BGGB@/==GD_Mismatch_1_Sense_+_Library_PoolT
TTCTTACATTGTATGGAGACCTCATCTTTATTTTGGTAATAGAGATATGTTCACTGTTTAA
>Frequency_1_QualityScore_DAFGHDHFG:A@?DHGIFHIGIIEGIGC@?DHEDFGGIGIIGIIGIGHGIHHIICGHIIIIACEEHGCE@CCCFCEDCBACCDFCCCCCCECCD_Mismatch_0_Sense_+_Library_PoolT
AAAAGAGGGTCAAGTCTGTTTTTGCTAGGTTCAATTTTATTTTTTCTTACATTGTATGGAGACCTCATCTTTATTTTGGTAATAGAGATATGTT
>Frequency_1_QualityScore_EFHHHFFGHEIIIIGFCFFHGHIJJJJJJJIIJIGJJJJIJIJIIIIIGGIIHIIJIJIEIGHHGEC@D@DFEFF@ACECDCDDDDDDDDCDCD_Mismatch_0_Sense_+_Library_PoolT
CAATTACATCTTCTCAACCGTCTCTTTCTGTCATGCAACTGGCTGGCGTTATGCATGCATTAATAGATTTCTATGGCCTTGTTACCACAATGAC
>Frequency_1_QualityScore_FFHHHHHJJJJHHIJJJJJJIJJJJJJJJJJJIIJJIJJJIJJJJJJJJJJJJJJJJJJJJIJJGIHHGHGGHFEFFFFFEEEEE_Mismatch_1_Sense_+_Library_PoolT
TTTTTGCTAGGTTCAATTTTATTTTTTCTTACATTGTATGGAGACCTCATCTTTATTTTGGTAATAGAGATATGTTCACTGTTTA
>Frequency_1_QualityScore_AD;FDFHHEFAGFCEHHGG>EHGGDHGIIIIIIIIFIGIIIEGG)=F;AAFHIGGGEAEDEDE6A/==;,<??A9<(9@A@CCCC@+:A@BCDC_Mismatch_0_Sense_+_Library_PoolT
GTGGCGTAGTTACTCTTGATTAATCATTTGCGTACTCTACCAAAGATGGAGCTACTGTGCCGGAGAGGAACAGGAAAGTCTCCCTGTATTCTTG
>Frequency_1_QualityScore_FFHHHHHJJJJJJIJJJIJJJJJJIJJJJJJJJJJJJJJJJJHIFIHHHJJIIIJJJJJJJJFHJJ_Mismatch_1_Sense_+_Library_PoolT
TATTTTTTCTTACATTGTATGGAGACCTCATCTTTATTTTGGTAATAGAGATATGTTCACTGTTTA
>Frequency_1_QualityScore_FFFHHHHJJJJJJJJJJIJJJJJIJJJIJJJIJJGIJIJJJJJIJJJJFHIJJJJJJHHHHHFFFFFFFDFEEEEEDDDDDBDDEDDCCACDDD_Mismatch_0_Sense_+_Library_PoolT
TGTATTCTTGGCTCTTTGAATGGAAAATACGAGGAATATGATGAAAAGTTCCCGGGATCATGATGATGTAAAGCAATCGTGTTATGCAGTCAGG
>Frequency_1_QualityScore_FFFHHHHJJJJJJIJJJJJJJJDIJJJJJJJJJJJJJJIJHIGHJHIJIHHIJJJJJJJJJHHEFHFFFEFFECEEEEEEDDDACDDDDDDFEE_Mismatch_2_Sense_+_Library_PoolT
TGTTTTTGCTAGGTTCAATTTTATTTTTTCTTACATTGTATGGAGACCTCATCTTTATTTTGGTAATAGAGATATGTTCACTGTTTTATCTTAA
>Frequency_1_QualityScore_DDFFHHHJJJJIFIGIIJJJEHIEHHHIJIFIIGIJGBFEHIJGEGGGHJJIJGGIIIIIDEFGHHED?@CECEEDEDCCCC?CBDDDDDECDD_Mismatch_0_Sense_+_Library_PoolT
CTCTTTGAATGGAAAATACGAGGAATATGATGAAAAGTTCCCGGGATCATGATGATGTAAAGCAATCGTGTTATGCAGTCAGGCATCTCATATT
>Frequency_1_QualityScore_FFHHHHHJJJJJJJJJJJJIJIIIJJJJJJJJIJJJJJJJJJJJJIJGHJIJJJJIJJJIFHIJIJJGICH_Mismatch_1_Sense_+_Library_PoolT
AATTTTATTTTTTCTTACATTGTATGGAGACCTCATCTTTATTTTGGTAATAGAGATATGTTCACTGTTTA
>Frequency_1_QualityScore_EFHCFHHGIIJJJJJJIIJIIHGHJJIGHFHJJIHGIIIIIIIJJJFHIJIIJIHIJJGIJHHHFFFFFFCDCCEDDABC?CDDDED>CDDDD>_Mismatch_0_Sense_+_Library_PoolT
AGGTGGGATGTCAAAATTGAAATTTGAAGTGGCGTAGTTACTCTTGATTAATCATTTGCGTACTCTACCAAAGATGGAGCTACTGTGCCGGAGA
>Frequency_1_QualityScore_FFHHHHHIIJJJJJJIJJJIJGJJGIGHIGIJJJJJJJJJIIJJBGIJJIJJIHGGJJJJHFHHHHFFFCFFEDEEEEEDDDDDCDEEDDDEED_Mismatch_0_Sense_+_Library_PoolT
TTCTATGGCCTTGTTACCACAATGACAGGATGGGCAAAAGAGGGTCAAGTCTGTTTTTGCTAGGTTCAATTTTATTTTTTCTTACATTGTATGG
>Frequency_1_QualityScore_FFHHHHHIIGIGIHG>FF@CFGGEGIGDHBHDGIIIFHCDGIIFI>G998?BGIIIHCDB_Mismatch_1_Sense_+_Library_PoolT
TTCTTACATTGTATGGAGACCTCATCTTTATTTTGGTAATAGAGATATGTTCACTGTTTA
>Frequency_1_QualityScore_FFHHDHHIJJJJJIJJJIJJIHGGHIIJIJJJIJJJJJJJJJJJJJJJJJJHHGHHDFFFDEEEDDDD??BACDDEDCDDDDDDDDDDCDDDDE_Mismatch_0_Sense_+_Library_PoolT
GGCGTTATGCATGCATTAATAGATTTCTATGGCCTTGTTACCACAATGACAGGATGGGCAAAAGAGGGTCAAGTCTGTTTTTGCTAGGTTCAAT
>Frequency_1_QualityScore_FFHFHHHJJJJJJJJJHHJIHIGIJJIJJJJJJJJJJJJIIJJJJHIJJJJJJIJJJIJJJIJIIIJHHHHFFACBDCCDEDDCDDCCEDDCDD_Mismatch_0_Sense_+_Library_PoolT
TGGTTTCATAGATAGGTTTGTGTACCAATTACATCTTCTCAACCGTCTCTTTCTGTCATGCAACTGGCTGGCGTTATGCATGCATTAATAGATT
>Frequency_1_QualityScore_FFHHHHHJJJJJJJJJJJJJJJJJIJJIIJJIJIJIIHJIJJJJJJJJIIGEHHEHHFFFFECEEDEDDCDDDCEEEEEDDDDD@BCDCDDDCC_Mismatch_0_Sense_+_Library_PoolT
CTTGATTAATCATTTGCGTACTCTACCAAAGATGGAGCTACTGTGCCGGAGAGGAACAGGAAAGTCTCCCTGTATTCTTGGCCGTTTGAATGGA
>Frequency_1_QualityScore_FFHHHHGJJJJJIJJJIJJBG@GGHEIJJJJJJJIIIHIIIJJJIIIJJJJJJJIJJJJJJHGHIJGIGHEHHFFFD<;ACDEEAD@AA@CCDE_Mismatch_0_Sense_+_Library_PoolT
GAATGGAAAGGACATAGGGAGAGTTGGAACATCAAAGTCTCCCTGTATTCTTGGCTCTTTGAATGGAAAATACGAGGAATATGATGAAAAGTTC
>Frequency_1_QualityScore_FFHHHHHGHJJJJJJJJJJJJIJIJJJJIHIIJJJJJGIJJIIJIFHIJJJIIJJJJIGJJHIHHFHHHHFFFFFFEEEEDDBDDDDDDDDDDE_Mismatch_0_Sense_+_Library_PoolT
GGGAGAGTTGGAACATCAAAGTCTCCCTGTATTCTTGGCTCTTTGAATGGAAAATACGAGGAATATGATGAAAAGTTCCCGGGATCATGATGAT
>Frequency_1_QualityScore_DDHHDHHGE?FEHGGIIIII<HEHIBG:?GGIIGGDFDGCGFAFHGABGGIIG_Mismatch_1_Sense_+_Library_PoolT
TGTATGGAGACCTCATCTTTATTTTGGTAATAGAGATATGTTCACTGTTTTAC
>Frequency_1_QualityScore_FFHHHHHJJJJJJJJGIJJFHIIIGIJIHIJJJJJJJJJGHJJIIJJJIJIJJJJJJJJJHHHHHHHFFFEFDDEEEDDDDDDDDEEDDBDCDD_Mismatch_0_Sense_+_Library_PoolT
CAGGATGGGCAAAAGAGGGTCAAGTCTGTTTTTGCTAGGTTCAATTTTATTTTTTCTTACATTGTATGGAGACCTCATCTTTATTTTGGTAATA
>Frequency_1_QualityScore_FFGGHHHJJIIJJJJIIJJIJJHHIFGII@HIIIJIIGJHIJJJJJHHIIGEHIIJHHHGHHHFFFCDEA?AA?C@CCDDDDDC?CDDDCDD@C_Mismatch_0_Sense_+_Library_PoolT
GGCTCTTTGAATGGAAAATACGAGGAATATGATGAAAAGTTCCCGGGATCATGATGATGTAAAGCAATCGTGTTATGCAGTCAGGCATCTCATA
>Frequency_1_QualityScore_DDFFHGHIEGIJIGHHFIGIJDIIJIJJIJJJJJJIJIIEFDHCGGIGGIGIGFHEEHIJIGEGI_Mismatch_2_Sense_+_Library_PoolT
TTTTTTCTTACATTGTATGGAGACCTCATCTTTATTTTGGTAATAGAGATATGTTCACTGTTTAT
>Frequency_1_QualityScore_DEDHHHHJJJJJJJJJJJJJJJJJJIJJJGIIJJJJIJIJJJJIJIIIIJIJJIIIGGHIEIIFCHIIJEAEHHHH_Mismatch_1_Sense_+_Library_PoolT
TTCAATTTTATTTTTTCTTACATTGTATGGAGACCTCATCTTTATTTTGGTAATAGAGATATGTTCACTGTTTTAA
>Frequency_1_QualityScore_FFHHHHHJJJIJGHHIJJIJJJJJJJJJGHIJJJJJHIJJJJJJJJJJIJIJHIJJJJJIJJIJJIHGFEFFFFEEEEEDEDCCDDCDDBDDDD_Mismatch_0_Sense_+_Library_PoolC
GGACATAGGGAGAGTTGGAACATCAAAGTCTCCCTGTATTCTTGGCTCTTTGAATGGAAAATACGAGGAATATGATGAAAAGTTCCCGGGATCA
>Frequency_1_QualityScore_FFHHHHHJJIJJJHHJJJGGIIIJJJJJJJJJJJJJJJJJJJJJJJJJJJJJJIJJHHHHHHFEFFFDECCDEDDDDDDEDCB?CDDDCCCCDD_Mismatch_0_Sense_+_Library_PoolC
GGGCAAAAGAGGGTCAAGTCTGTTTTTGCTAGGTTCAATTTTATTTTTTCTTACATTGTATGGAGACCTCATCTTTATTTTGGTAATAGAGATA
>Frequency_1_QualityScore_FFHHHHHHHJJJIJJJJJHIJIJJJJJGJJJJJJJJIJJJJJJGIJJJJJJJJJJJIJJJJJJJJIJIEEHHGHFFFDFFECDEEEEE@CDDCD_Mismatch_0_Sense_+_Library_PoolC
AAGTCTGTTTTTGCTAGGTTCAATTTTATTTTTTCTTACATTGTATGGAGACCTCATCTTTATTTTGGTAATAGAGATATGTTCACTGTTTTAT
>Frequency_1_QualityScore_FFHHHHHJJJJJJIIJJJJJJJJIJIJIJJJHIHIGGIJJJFIIHIIIIIJJIIJJIJJJIIIJJGIIH@GGHHHGHFFFFFDDDBEEEDDBDD_Mismatch_0_Sense_+_Library_PoolC
ATCGTGTTATGCAGTCAGGCATCTCATATTGTTATATAATATGTTCCTCTTGTATTTCCTATCTTATGATAGGAAAACTGCGTCATTTTTTTTT
>Frequency_1_QualityScore_FFHHFHHJJJJJIJJJJJJJIJIIJIIIJJJIJJJIJIIJFIJJJHFDDDDD?@:>CD@@:@:@>>@:>>>>@AC@>@CCDDCCAAA_Mismatch_0_Sense_+_Library_PoolT
CTTGTATTTCCTATCTTATGATAGGAAAACTGCGTCATTTTTTTTTTTTTTTAAATTTCTCTAGTTTCTGGTTTCATAGATAGGTTT
>Frequency_1_QualityScore_FFHHHHHJHJFHHIIJJJJJJJJJJJJJJJJJIJJIJJJJJJJJJJJHIJIIJIJJJJJJIJJJJHDDDBDDDDDBCDDEDCCCDCCDDEECDD_Mismatch_1_Sense_+_Library_PoolT
ATATTTTTATATAATATGTTCCTCTTGTATTTCCTATCTTATGATAGGAAAACTGCGTCATTTTTTTTTTTTTTTAAATTTCTCTAGTTTCTGG
>Frequency_1_QualityScore_FFHFHHHJJJJJJJJJHIJIIJJJJJJJJJJJJJIJIJJJJJIGIIIJJJJJJJIJIHHGHHGHFFFFE>BECCDDDEDBDDEDDD:@CDDDCD_Mismatch_0_Sense_+_Library_PoolT
GTCTGTTTTTGCTAGGTTCAATTTTATTTTTTCTTACATTGTATGGAGACCTCATCTTTATTTTGGTAATAGAGATATGTTCACTGTTTTGAAA
>Frequency_1_QualityScore_DDHHHHHIIGIJIIIIIJJJJJHJJJICHIJIIJIIJJJIIJJJIIJIIJIJJJIJJJGJJJJJJHFDDBDD@DADEDDEDDDDDDEACDCACD_Mismatch_0_Sense_+_Library_PoolT
TATTGTTATATAATATGTTCCTCTTGTATTTCCTATCTTATGATAGGAAAACTGCGTCATTTTTTTTTTTTTAAATTTCTCTAGTTTCTGGTTT
>Frequency_1_QualityScore_FFHHHHHJJJJIJJIIJJIGIJJGJFHJJJIJJJJJIJJJJJJHIJJJJJJJJJJJEHJIJIJIGIJJJIJHHHFGFFFFFFFEE_Mismatch_0_Sense_+_Library_PoolT
TTATTTTTTCTTACATTGTATGGAGACCTCATCTTTATTTTGGTAATAGAGATATGTTCACTGTTTTATCTTTGGCATTATGCTA
>Frequency_1_QualityScore_FFGHH:CGGGIIGIJIGGIJJIJFCEGGIGHHHFHGDDIGIGHBFGIJIJJ_Mismatch_2_Sense_+_Library_PoolT
AAGAGACCTCATCTTTATTTTGGTAATAGAGATATGTTCACTGTTTTATCA
