# Supplementary material for: Differential Gene Expression Reveals Candidate Genes for Drought Stress Response in Abies alba (Pinaceae)
Source: PLoS One. 2015 Apr 29;10(4):e0124564. doi: 10.1371/journal.pone.0124564 (PMC4414588; doi:10.1371/journal.pone.0124564)
Supplement: S3 File — (GZ) [file pone.0124564.s003.gz › comp22857_c0_seq1.fa]

>comp22857_c0_seq1 len=528 path=[1:0-527] : sp|Q43011|ASNS_ORYSJ Asparagine synthetase [glutamine-hydrolyzing] OS=Oryza sativa subsp. japonica GN=Os06g0265000 PE=2 SV=3 e-value: 3e-08 blast score: 54.7
AAGGACATGGATGGACACTTCTTCTTTGTGCTTTTTGACACTAAACGCACCACTGTATTTGCAGCAGTGGATGGTGATGGGTCAGTGCCATTGTTCTGGGGGACGGCAGTTGATGGATCTCTTGTTTTCTCTGACGATCCAGACATCTTACAGGATGGATGCGGAAAATCTTTTGCACCCTTTCCAGCAGGATGCATGTTTTGGAATGGTGGGGGATTGCAGAGCTTCGAGCACCCTTTGAATATGATGAAAGCCATGCCAAGAGTAGACAGCGAGGGCAATGAGTGTGGAGCAACTTTCAAAGTGGACAAATTTACGAGGATCAATAGCATTCGTCGAGTGGATAGTGCAGCCAATTGGGCAACCTCTGTCTGATAGGGCTCCAATTCGTATTTTTTTTCCTTCCAGTTCTTTTGCTCATAAATGTGGATTAGGCTTTCCACGATGATGAATATAACGTGCTCTGCCTTTAGTGTTTACTGTTATTTATATATGAAAGTGTGGTGTGCAATGGAGTTTTCTCTTCTA

>Frequency_6_QualityScore_EEHHGHGIJIIJIHIIIJGGHIIJJJIIGGIIHIIJGIIJJJIIIIJIIHHHGHGGGGGGGFFFDEEEEBCCCDCCECCCDEDEEDABCCBDCC_Mismatch_0_Sense_+_Library_PoolT
TGATAGGGCTCCAATTCGTATTTTTTTTCCTTCCAGTTCTTTTGCTCATAAATGTGGATTAGGCTTTCCACGATGATGAATATAACGTGCTCTG
>Frequency_5_QualityScore_FFHHHHHJJIJJJHIJHIJJJJJJIJJIJJIIJJJJJJJIJJJIIJJGHCGHFGGGADEEFEFEEEEADBCBCCCCDCB@BCC?CBCCDCBBB=_Mismatch_0_Sense_+_Library_PoolT
GCAACTTTCAAAGTGGACAAATTTACGAGGATCAATAGCATTCGTCGAGTGGATAGTGCAGCCAATTGGGCAACCTCTGTCTGATAGGGCTCCA
>Frequency_4_QualityScore_FDGGGHHJIJIJJJJJJIIJHIIHIIJJJJJJJJIJIIJJJIJJJIIIIIJHIIGHCFHHGGF?BEEEEABCDDDCCCDDDCDDCDADDC=CAC_Mismatch_0_Sense_+_Library_PoolT
GTGTGGAGCAACTTTCAAAGTGGACAAATTTACGAGGATCAATAGCATTCGTCGAGTGGATAGTGCAGCCAATTGGGCAACCTCTGTCTGATAG
>Frequency_4_QualityScore_EEGHHHHIJEHCGIGIIHDHHEFGIHIGIIIIHIHIIHIHIHHIGEHHIIHGIIIAFGGEGACEEEEFDAC?CDCCCBCBCCDCDDBCDCCCCC_Mismatch_0_Sense_+_Library_PoolT
CATTCGTCGAGTGGATAGTGCAGCCAATTGGGCAACCTCTGTCTGATAGGGCTCCAATTCGTATTTTTTTTCCTTCCAGTTCTTTTGCTCATAA
>Frequency_4_QualityScore_FEHHFGGIIIIIIJJIIBEHII@GGIJIIIIIGHIIGIIIIIIIHEGFEEEEECDDCDEEEDDDD@CBDCDDCACBBC?BCDCDCCCCDDCBBC_Mismatch_0_Sense_+_Library_PoolT
CAGGATGCATGTTTTGGAATGGTGGGGGATTGCAGAGCTTCGAGCACCCTTTGAATATGATGAAAGCCATGCCAAGAGTAGACAGCGAGGGCAA
>Frequency_4_QualityScore_FFHHHHHJEIDFHGIIHCGGFHHIEHHIGIJIIIIIJJIIFIIIEHGHIIIIHIEEGGGG?BDEFFFDDC?BCDCC>B?ACDCDDCCBCAC_Mismatch_0_Sense_+_Library_PoolT
ATTCGTCGAGTGGATAGTGCAGCCAATTGGGCAACCTCTGTCTGATAGGGCTCCAATTCGTATTTTTTTTCCTTCCAGTTCTTTTGCTCAT
>Frequency_4_QualityScore_FFHHHHHJJJJJJJJIJJJJJJIIJJJJJJJJIICGIIIJIEHIIIIIIJIJHHIIIGGGFFEEDEEDCCCDDEDDCCACCDDC@CCDEDCCCD_Mismatch_0_Sense_+_Library_PoolT
GACAAATTTACGAGGATCAATAGCATTCGTCGAGTGGATAGTGCAGCCAATTGGGCAACCTCTGTCTGATAGGGCTCCAATTCGTATTTTTTTT
>Frequency_1_QualityScore_FFHHHHHJJJJJJJJJJJJJJJJJJJJJJIIJIJGHIIJJIGGIGIJJJIGJJIJHHHHFFFFFEEECCECCDDDDDB@CCDDDCDDDEEDDDD_Mismatch_0_Sense_+_Library_PoolC
GACAAATTTACGAGGATCAATAGCATTCGTCGAGTGGATAGTGCAGCCAATTGGGCAACCTCTGTCTGATAGGGCTCCAATTCGTATTTTTTTT
>Frequency_3_QualityScore_FFHGHHHJJJJJJIJJJJJJJJJIJJGJJJJJJJJJIJJJJJGGIJJJJJHEEEDEEDDDCDDEDDDDDBDDDCBDDEBDDDDDDDDDDDDDDE_Mismatch_0_Sense_+_Library_PoolT
GCAGCCAATTGGGCAACCTCTGTCTGATAGGGCTCCAATTCGTATTTTTTTTCCTTCCAGTTCTTTTGCTCATAAATGTGGATTAGGCTTTCCA
>Frequency_3_QualityScore_FFHHHHHJJJJJJHHHJIJJIJFIJJJJJJJJJGHGHJJJJJJJJJJJHHHIHIHGFFFFFEEEEDDDDDDDDDDEDDDEDDEDDDCC>BCDCE_Mismatch_0_Sense_+_Library_PoolT
GCCATGCCAAGAGTAGACAGCGAGGGCAATGAGTGTGGAGCAACTTTCAAAGTGGACAAATTTACGAGGATCAATAGCATTCGTCGAGTGGATA
>Frequency_3_QualityScore_EDGHGHFHIJIIJJJIJIIFIIGHHIIIIJJHHIIIIIJJIIJIJJIIIFHIIHHCEGEGHFADDEFCEBBBCCABBABCCDDCDCDDDCCCBB_Mismatch_0_Sense_+_Library_PoolT
TGTGGAGCAACTTTCAAAGTGGACAAATTTACGAGGATCAATAGCATTCGTCGAGTGGATAGTGCAGCCAATTGGGCAACCTCTGTCTGATAGG
>Frequency_3_QualityScore_FFHHHHHJJJJJJJJJJJIIJFHAFHHHIHFHHJJJJGIIIIIJIJHIIHIIHGGHFDGFGGFEEEEACACDDACDDEEDDDDABDDCD?BCDD_Mismatch_0_Sense_+_Library_PoolT
GAGGATCAATAGCATTCGTCGAGTGGATAGTGCAGCCAATTGGGCAACCTCTGTCTGATAGGGCTCCAATTCGTATTTTTTTTCCTTCCAGTTC
>Frequency_3_QualityScore_EEGDGFGIJIJJHIIFH?DEEIHGFIGHJHHIJHHIIFEDGHIIIHHIIIIHHFGEEFFEDDDEDDDBBAABC=BCBCCECCCECCB>@@;@=@_Mismatch_0_Sense_+_Library_PoolT
GAAAGCCATGCCAAGAGTAGACAGCGAGGGCAATGAGTGTGGAGCAACTTTCAAAGTGGACAAATTTACGAGGATCAATAGCATTCGTCGAGTG
>Frequency_3_QualityScore_FFHHHHHJJJJJJIHIIIJEHHHIIJJIHHIJJJJJJJJEHHIJJJJJIJIIJHGHHHEEDDEEFEEEDADCBCCDDDDDDEDDDECCEDDDCC_Mismatch_0_Sense_+_Library_PoolT
ATGAAAGCCATGCCAAGAGTAGACAGCGAGGGCAATGAGTGTGGAGCAACTTTCAAAGTGGACAAATTTACGAGGATCAATAGCATTCGTCGAG
>Frequency_3_QualityScore_FDFHHHHGIIIJIJIIIIGIJHIDGHIHIJIIJIIJIIIHHGIIIIIIIJJIIIGFFGHDGFFFFEEEEDEDDDDDCCCCDDD>CBDEEEDBDC_Mismatch_0_Sense_+_Library_PoolT
CTGTCTGATAGGGCTCCAATTCGTATTTTTTTTCCTTCCAGTTCTTTTGCTCATAAATGTGGATTAGGCTTTCCACGATGATGAATATAACGTG
>Frequency_3_QualityScore_FFHHHHHJJGIIHIJJJJJJJJJIJJHJJJJJJJJJJJJJJIJHH@EHCHIIDGHHHHHGEGGEFEEEEBCDDDDBCDDBDDDDDDCDD@ACCC_Mismatch_0_Sense_+_Library_PoolT
CTTTCAAAGTGGACAAATTTACGAGGATCAATAGCATTCGTCGAGTGGATAGTGCAGCCAATTGGGCAACCTCTGTCTGATAGGGCTCCAATTC
>Frequency_3_QualityScore_FFHHHHHJJJIJJHIIJJJIJJIJJJJHJJGHEGHHIIIBGIIJIJIFHJHIHIHFGGGGEFDDDDBDDCDCDDDDBBDDCD@ACCDDDDCD@C_Mismatch_0_Sense_+_Library_PoolT
CAAATTTACGAGGATCAATAGCATTCGTCGAGTGGATAGTGCAGCCAATTGGGCAACCTCTGTCTGATAGGGCTCCAATTCGTATTTTTTTTCC
>Frequency_3_QualityScore_EFGFHGHHIGGIEIHHHIIIDAFHIGBEGHIIIIGIFGGIIHEHEHGHIIIHIIFDEEGFGFDEFEECCBDCDDDAABDCBC@ABBAB?AACDA_Mismatch_0_Sense_+_Library_PoolT
CCTCTGTCTGATAGGGCTCCAATTCGTATTTTTTTTCCTTCCAGTTCTTTTGCTCATAAATGTGGATTAGGCTTTCCACGATGATGAATATAAC
>Frequency_3_QualityScore_FFGHDFGHHIHDFFGFGIGIHHFHIGEHHIGIHHHIIIHGIGIIGIII?CGGGGAFFGFHFCCD@CBCBAACCCBDDDC?CDDCDCCDDDDCCA_Mismatch_0_Sense_+_Library_PoolT
CGAGTGGATAGTGCAGCCAATTGGGCAACCTCTGTCTGATAGGGCTCCAATTCGTATTTTTTTTCCTTCCAGTTCTTTTGCTCATAAATGTGGA
>Frequency_3_QualityScore_DEHHHHFHEFHGIIGBGHHGFGGIIJGIJFIHHIEHGHIHIFFHGGIHIIIJHHFGHIDFFEGFECCC@ACCBCCB@CCCDDDCCDCCCABDEE_Mismatch_0_Sense_+_Library_PoolT
TCGTCGAGTGGATAGTGCAGCCAATTGGGCAACCTCTGTCTGATAGGGCTCCAATTCGTATTTTTTTTCCTTCCAGTTCTTTTGCTCATAAATG
>Frequency_2_QualityScore_FEHHGHHJGHHIIIIJIJJIIIJJJIJJIGIIJIIIGIIJIJJIIHHHGGGDFFEEDEEEEEDDCDCDCDCDDDDDEDDDDBDDDDDDCDC;@A_Mismatch_0_Sense_+_Library_PoolT
GTGATGGGTCAGTGCCATTGTTCTGGGGGACGGCAGTTGATGGATCTCTTGTTTTCTCTGACGATCCAGACATCTTACAGGATGGATGCGGAAA
>Frequency_2_QualityScore_FFHHGHGJJJJJIIJIIJEGHGGIGCGIIHIJJIIJHIIIIJHIIIIIEGIIGIHIIIIIGG@EEGEEBCEDEEDDDDCDDCCDCCACCEDDDA_Mismatch_0_Sense_+_Library_PoolT
TCAATAGCATTCGTCGAGTGGATAGTGCAGCCAATTGGGCAACCTCTGTCTGATAGGGCTCCAATTCGTATTTTTTTTCCTTCCAGTTCTTTTG
>Frequency_2_QualityScore_FFHHHHHJGIEGHHIGIIIJJJJIJHIJJFIJGHGIIJJJJJIIIIHIIIIJIIIIJIJIIIGBEACCCADB=CCDCDDACBCCCDDCBACCCC_Mismatch_0_Sense_+_Library_PoolT
GGGCAATGAGTGTGGAGCAACTTTCAAAGTGGACAAATTTACGAGGATCAATAGCATTCGTCGAGTGGATAGTGCAGCCAATTGGGCAACCTCT
>Frequency_2_QualityScore_DDCDEFEEIGGEHHCCFEGEG@EGDDGIIFHEGGIGFEGCCGGGG@=DGGGHHFA9?CCBBAD?AABBCABC?<=AABCBA>??AACC=;;A@?_Mismatch_0_Sense_+_Library_PoolT
AGTGCAGCCAATTGGGCAACCTCTGTCTGATAGGGCTCCAATTCGTATTTTTTTTCCTTCCAGTTCTTTTGCTCATAAATGTGGATTAGGCTTT
>Frequency_2_QualityScore_EEHGFHFIIJIIIJIIIIIIGGHIIJJJJJIIJIJJIIHIIIIIHHHHHHHGGGGGDGFEFFEECEEEEDDEEDDDDDECCCEEEEEBCCCDCD_Mismatch_0_Sense_+_Library_PoolT
TCTGATAGGGCTCCAATTCGTATTTTTTTTCCTTCCAGTTCTTTTGCTCATAAATGTGGATTAGGCTTTCCACGATGATGAATATAACGTGCTC
>Frequency_2_QualityScore_FFHHHHHJJJJJJJJJJJJJIJGIIIIIJJJIJJJJIJJJIJJIJJIIIJIJIIHIIJIJJJJJJJJIIIGGHHG_Mismatch_0_Sense_+_Library_PoolT
CCAGTTCTTTTGCTCATAAATGTGGATTAGGCTTTCCACGATGATGAATATAACGTGCTCTGCCTTTAGTGTTTA
>Frequency_2_QualityScore_FFHGHHGIIIIIIIJJIIJIIJJJJJIIJJIHIIIIIIIIGGIJJIHIIIJJJIJFEFFFEEEEADEEDCDCDDDDDCDCEECDCDDDDDCDDD_Mismatch_0_Sense_+_Library_PoolT
TAGTGCAGCCAATTGGGCAACCTCTGTCTGATAGGGCTCCAATTCGTATTTTTTTTCCTTCCAGTTCTTTTGCTCATAAATGTGGATTAGGCTT
>Frequency_2_QualityScore_EFHHHHHJIIIHIIGIIIIIHIEECGGIIGGIIGIIIGHIIHIHIIIIIIIIJIEGGEGGHGGGGHGGECACEEGEEE@CDECEEEEDEEECCC_Mismatch_0_Sense_+_Library_PoolT
CCAGTTCTTTTGCTCATAAATGTGGATTAGGCTTTCCACGATGATGAATATAACGTGCTCTGCCTTTAGTGTTTACTGTTATTTATATATGAAA
>Frequency_2_QualityScore_FFHGHHGJJIJIIIJIJJIJHIICG@EGGIIIGIIIIIJIGHIGIIIGIIHIIGGCFGGAHGCDFEECCEEDDCC?@CDEEDDDD?CCDABAC?_Mismatch_0_Sense_+_Library_PoolT
ACGAGGATCAATAGCATTCGTCGAGTGGATAGTGCAGCCAATTGGGCAACCTCTGTCTGATAGGGCTCCAATTCGTATTTTTTTTCCTTCCAGT
>Frequency_2_QualityScore_FFHHHHHJIJJIJJJJIIJGIBEHGIIIEHHIJJIGIIJGIIIJIIIHIGIGIHHEHGIIHGGGF?AEECA@CDEEEDDDD?CCCCC?C@CCBC_Mismatch_0_Sense_+_Library_PoolT
GGATCAATAGCATTCGTCGAGTGGATAGTGCAGCCAATTGGGCAACCTCTGTCTGATAGGGCTCCAATTCGTATTTTTTTTCCTTCCAGTTCTT
>Frequency_2_QualityScore_FFHHHHHJIJJIIFGFGIIJJIIJIJJJIHJJGHIIIIIIJJJIJJIIIGGHHHFGGFFFFEEDDC@C?<?CCECACCBCD@CCCDCCDCDDDD_Mismatch_0_Sense_+_Library_PoolT
CGAGGGCAATGAGTGTGGAGCAACTTTCAAAGTGGACAAATTTACGAGGATCAATAGCATTCGTCGAGTGGATAGTGCAGCCAATTGGGCAACC
>Frequency_2_QualityScore_EEGFGHFIGEHIIIIIIIIHIIIIDGIIIIIGIGIIIIIIIHIHCFIIIHHIHHGIIHHGHGFFEEEECADEEEECCCCCCCCCCCCCCCCCCA_Mismatch_0_Sense_+_Library_PoolT
CCAATTCGTATTTTTTTTCCTTCCAGTTCTTTTGCTCATAAATGTGGATTAGGCTTTCCACGATGATGAATATAACGTGCTCTGCCTTTAGTGT
>Frequency_2_QualityScore_ECGGHEGIGDIIIGGCADECEBGGHIIGEGICIHHEFCEGIIIIIIIA?AECECC@CEEEFDACBDDCCCCCCA;AA?BCBBBBCCBCDBBBCC_Mismatch_0_Sense_+_Library_PoolT
CAATTGGGCAACCTCTGTCTGATAGGGCTCCAATTCGTATTTTTTTTCCTTCCAGTTCTTTTGCTCATAAATGTGGATTAGGCTTTCCACGATG
>Frequency_2_QualityScore_FFHHHHCGIIFGGCGGHFIIGHHIGIJIJIIIIIJJJJIIHIJIJJJIJJIIIIGHADEGHIHEDDDCDCCCCDBCCEDCDCCCCCCAABCECD_Mismatch_0_Sense_+_Library_PoolT
GTCGAGTGGATAGTGCAGCCAATTGGGCAACCTCTGTCTGATAGGGCTCCAATTCGTATTTTTTTTCCTTCCAGTTCTTTTGCTCATAAATGTG
>Frequency_2_QualityScore_FFHHHHHJJJJIJJJFGHIJJJJJJEHIJJJIJIIJJJJJIJJIJJJIIIIGHIHGGGGGFEEEEEEECDCDDEDEDEEEEEDDCCDDDDDDCD_Mismatch_0_Sense_+_Library_PoolT
TAGGGCTCCAATTCGTATTTTTTTTCCTTCCAGTTCTTTTGCTCATAAATGTGGATTAGGCTTTCCACGATGATGAATATAACGTGCTCTGCCT
>Frequency_2_QualityScore_EEGFFHEGIIIJJJJJIIIJJIHIHIGIJJJIIJJIIIGHHHCGIGGIIIIIIJJIHGHGEFFFEEDDAACDECDDDAACDABCCCCCCCCAAC_Mismatch_0_Sense_+_Library_PoolT
AATTCGTATTTTTTTTCCTTCCAGTTCTTTTGCTCATAAATGTGGATTAGGCTTTCCACGATGATGAATATAACGTGCTCTGCCTTTAGTGTTT
>Frequency_2_QualityScore_DEGFGFGGEAEGIECFGHIIFEHGEIEHIIIIGGGC=EGHGHEGHIFGGHAC=AADGIIIFC??@CCA?A=A>=BCCA@CCCCCABCB??A=BC_Mismatch_0_Sense_+_Library_PoolT
AGTGGATAGTGCAGCCAATTGGGCAACCTCTGTCTGATAGGGCTCCAATTCGTATTTTTTTTCCTTCCAGTTCTTTTGCTCATAAATGTGGATT
>Frequency_2_QualityScore_DEGFGGG?DBGGBFDFGB;ADFEEGGEHHFHDCGFGHGGHEFEEFFEEEDDECABBA=ACCAA?BBAA7;A?A;@>B79=AB?@BACC?BABBC_Mismatch_0_Sense_+_Library_PoolT
GTTTTGGAATGGTGGGGGATTGCAGAGCTTCGAGCACCCTTTGAATATGATGAAAGCCATGCCAAGAGTAGACAGCGAGGGCAATGAGTGTGGA
>Frequency_2_QualityScore_FFDFHDHEFGGIIIDHHHGGHGHHIEIIIIJIJIJGHGIIIDGEIIIIIIIEGGEIH?BEHGGGDDDBCACBC?CCCCEDDDCCDDCD?CCEBA_Mismatch_0_Sense_+_Library_PoolT
CGTCGAGTGGATAGTGCAGCCAATTGGGCAACCTCTGTCTGATAGGGCTCCAATTCGTATTTTTTTTCCTTCCAGTTCTTTTGCTCATAAATGT
>Frequency_2_QualityScore_FFHHHHHIIJJIJJJJJJIIIIIIJJJJGIEGHIIJGFIHIIIJIJIIHIJIIGIHGHGGEECECEEEEC=CCCACDDCC?ACDEEDDDB3?BC_Mismatch_0_Sense_+_Library_PoolT
AATTTACGAGGATCAATAGCATTCGTCGAGTGGATAGTGCAGCCAATTGGGCAACCTCTGTCTGATAGGGCTCCAATTCGTATTTTTTTTCCTT
>Frequency_2_QualityScore_EFHGHCGHIIHEEGIIIIIIIEGGGGIHIEGIGIIGIIIGIGFHIIGGIGIIFGGGHGHGGFFFECCCCBAEA?CCECB?=3=9BBABCCCCCC_Mismatch_0_Sense_+_Library_PoolT
GCTCCAATTCGTATTTTTTTTCCTTCCAGTTCTTTTGCTCATAAATGTGGATTAGGCTTTCCACGATGATGAATATAACGTGCTCTGCCTTTAG
>Frequency_2_QualityScore_FFGHHHEEGHIFHIIHGGIEGEEGIIFGEEGHFEE?CDGFIEEHIIGIGHGEGCCDEEECBCDEDAA@CAC??CDCCDCCDD?ABCAAAA@@CA_Mismatch_0_Sense_+_Library_PoolT
ATTGGGCAACCTCTGTCTGATAGGGCTCCAATTCGTATTTTTTTTCCTTCCAGTTCTTTTGCTCATAAATGTGGATTAGGCTTTCCACGATGAT
>Frequency_2_QualityScore_FFHHHHHJJJIIHHIJJIJIJIIIIJIJJIIJDGFHIIIJIJJIJJJJJJJGGHHHHGFFFFFEDDDDCCCCCDEDCDEDDECDD@B?ABCCDC_Mismatch_0_Sense_+_Library_PoolT
CCATGCCAAGAGTAGACAGCGAGGGCAATGAGTGTGGAGCAACTTTCAAAGTGGACAAATTTACGAGGATCAATAGCATTCGTCGAGTGGATAG
>Frequency_2_QualityScore_FFHHHHHJJJJJJIIIJIJIHIJIIGIIJJJJJIJIJJJJJJGHIJIIIJJIJGGGGEEECECECDCCDBCCCDDDDACACCDDDCCCCCCCCE_Mismatch_0_Sense_+_Library_PoolT
GCTTCGAGCACCCTTTGAATATGATGAAAGCCATGCCAAGAGTAGACAGCGAGGGCAATGAGTGTGGAGCAACTTTCAAAGTGGACAAATTTAC
>Frequency_2_QualityScore_EFEGGGGGHBGGHIGIIIIGHIIIIHIIDGEIIIIIIIJIIJHIIGHHIEGIIFCGGHGHFF=B@BCCCCCCDCCDDCDCCCCBCC@@CCDDCC_Mismatch_0_Sense_+_Library_PoolT
GGCAATGAGTGTGGAGCAACTTTCAAAGTGGACAAATTTACGAGGATCAATAGCATTCGTCGAGTGGATAGTGCAGCCAATTGGGCAACCTCTG
>Frequency_2_QualityScore_FFGHHHHIEGIGGIIHIHIJJIIJJJIJEGGIJIJJIIIIIJJJJIIEGHHGEGFFFFEEDDDDACDDDCEDDBEDDECCB?CABBDCEB<@CC_Mismatch_0_Sense_+_Library_PoolT
GCCAAGAGTAGACAGCGAGGGCAATGAGTGTGGAGCAACTTTCAAAGTGGACAAATTTACGAGGATCAATAGCATTCGTCGAGTGGATAGTGCA
>Frequency_2_QualityScore_FFHHHHHGHIIIIJJJIIJIIJIJIIIGHHIIJJJJJJIJJJIIJJGIJJHIIGHHHHHFFFDDEEDDDECDDEDDECCDBDAADCDEDDEDDD_Mismatch_0_Sense_+_Library_PoolT
CCAAGAGTAGACAGCGAGGGCAATGAGTGTGGAGCAACTTTCAAAGTGGACAAATTTACGAGGATCAATAGCATTCGTCGAGTGGATAGTGCAG
>Frequency_2_QualityScore_FFHHHHHJJJJJIIIJGIIGIIJJIHHIJJJGIIJJHJFGIJIJIIIIIIGGGGEEEEACBCCCDCCCDCDDDDDDDCDCCDDDCCDDDECCDD_Mismatch_0_Sense_+_Library_PoolT
CGAGCACCCTTTGAATATGATGAAAGCCATGCCAAGAGTAGACAGCGAGGGCAATGAGTGTGGAGCAACTTTCAAAGTGGACAAATTTACGAGG
>Frequency_2_QualityScore_FFHHGHGJIJJIJIIIGIIIIJJJJEEHIIEGIJIJJIIJJJJJIIHIIGHGFFEDDDDDDCDDEEEEECDCCDCCCCCCCDCCCC@CCCCCCC_Mismatch_0_Sense_+_Library_PoolT
CTTTCCAGCAGGATGCATGTTTTGGAATGGTGGGGGATTGCAGAGCTTCGAGCACCCTTTGAATATGATGAAAGCCATGCCAAGAGTAGACAGC
>Frequency_2_QualityScore_FFGHGGHJIIIJIIJJIIJIGIJIIIIIIIIIIIJIFEGIIIJJJIGIIIHHHHEEFFFFFFEEEDEDCCCDCEDDCCCDDDDDCDDEDDDDDD_Mismatch_0_Sense_+_Library_PoolT
AATTGGGCAACCTCTGTCTGATAGGGCTCCAATTCGTATTTTTTTTCCTTCCAGTTCTTTTGCTCATAAATGTGGATTAGGCTTTCCACGATGA
>Frequency_2_QualityScore_EEHGAGEHFFIIIIIIIIACGEF?EHGIIEHIIIII?EEGG?A@DCFACD?ADDDCDDEEDDACCC@CCCA?C?CC@A;;ACCCC?CAB?B;A@_Mismatch_0_Sense_+_Library_PoolT
GCAGGATGCATGTTTTGGAATGGTGGGGGATTGCAGAGCTTCGAGCACCCTTTGAATATGATGAAAGCCATGCCAAGAGTAGACAGCGAGGGCA
>Frequency_2_QualityScore_FFHHHHHJJJIIJJJJIJHIHIJJJIJJIIJIIIIJEIIIJJIIJIJIJJIHIIIHHHHGGFFFFFEEDEDDDDDDDDDDDDDCCEEC_Mismatch_1_Sense_+_Library_PoolT
TATTTTTTTTCCTTCCAGTTCTTTTGCTCATAAATGTGGATTAGGCTTTCCACGATGATGAATATAACGTGCTCTGCCTTTAGTGTTA
>Frequency_2_QualityScore_FFHHHHHJIJJIIJJJJIJJIJJJJJHIJHICGGIIIIFHIGIGIIIJJJIJIIIGHHHFGGGEFDEDECCCEDD=AACCA=BCCEEDDCD>CC_Mismatch_0_Sense_+_Library_PoolT
AAATTTACGAGGATCAATAGCATTCGTCGAGTGGATAGTGCAGCCAATTGGGCAACCTCTGTCTGATAGGGCTCCAATTCGTATTTTTTTTCCT
>Frequency_2_QualityScore_FFHHGGHIJJJJJJJJJIJJJJJJJIJJIJIIIIJIJGHIIJEGGIIIGHHFHGHFFFFFEDCEDDDDDACDDCCDEDEEEDEDDDDDDDDDCC_Mismatch_0_Sense_+_Library_PoolT
ATCTTTTGCACCCTTTCCAGCAGGATGCATGTTTTGGAATGGTGGGGGATTGCAGAGCTTCGAGCACCCTTTGAATATGATGAAAGCCATGCCA
>Frequency_2_QualityScore_FFHHHHHJJJJIIJIJJJJJIJIJJIIJJJJJJJJJJJJJIJJJJIIFHIIJJIIIGGFEEEDEEEECCDCDDACDCDCDDDDCDDCCCCC_Mismatch_0_Sense_+_Library_PoolT
GCAGAGCTTCGAGCACCCTTTGAATATGATGAAAGCCATGCCAAGAGTAGACAGCGAGGGCAATGAGTGTGGAGCAACTTTCAAAGTGGAC
>Frequency_1_QualityScore_FFFHHFBGEGEFFHIIIEHIIJJIJGGHCHGHGIIHIGIBGIIJGHGGEGHIGHEEGEA?;@DEEBDA@@A@A>ABDDCCCD@??@BDDDDDED_Mismatch_0_Sense_+_Library_PoolT
CTTTGAATATGATGAAAGCCATGCCAAGAGTAGACAGCGAGGGCAATGAGTGTGGAGCAACTTTCAAAGTGGACAAATTTACGAGGATCAATAG
>Frequency_1_QualityScore_DDHHHHHJJJJJJJIJJJIIJGIIJJJJJJGIJJJJIIJIJHHHHHHHDFFFEEEEDEDDACDDDADCDCDDEDDDD@DCDDCEDDCDCDEDDD_Mismatch_0_Sense_+_Library_PoolT
TGATGAAAGCCATGCCAAGAGTAGACAGCGAGGGCAATGAGTGTGGAGCAACTTTCAAAGTGGACAAATTTACGAGGATCAATAGCATTCGTCG
>Frequency_1_QualityScore_FFHGHHHJJJIJJJJJJIJJJJJIJJIGIEHIIJJJJJJJJJJJFGGIJJJJJHIJJJJJJIJIJJIGEBDEEHHHHDDDEFEEEC_Mismatch_0_Sense_+_Library_PoolT
ATTAGGCTTTCCACGATGATGAATATAACGTGCTCTGCCTTTAGTGTTTACTGTTATTTATATATGAAAGTGTGGTGTGCAATGGA
>Frequency_1_QualityScore_FFHHHHHJJJJIJJJCGIDGGIIJJIJEGIIIGIJJIIGHFHIJJJJJGIJJIJHHHAEEDFFFDEEEECDDDDDDDDDCEDDDEDDEDDDBD@_Mismatch_0_Sense_+_Library_PoolT
TGAAAGCCATGCCAAGAGTAGACAGCGAGGGCAATGAGTGTGGAGCAACTTTCAAAGTGGACAAATTTACGAGGATCAATAGCATTCGTCGAGT
>Frequency_1_QualityScore_FFHHHHHJJJJIJJJJJIJJJJHIIIJJJJJJJJJJJJJJJJJJJJJIIIIIIJIIIJIJJJJJJJJJJGEHHH_Mismatch_2_Sense_+_Library_PoolT
CCAGTTCTTTTGCTCATAAATGTGGATTAGGCTTTCCACGATGATGAATATAACGTGCTCTGCCTTTAGTGCTA
>Frequency_1_QualityScore_FFHHHHHHJJJJJJJJJJJJJGIHGHJJJJJJJJJJIIIJJGJJJJJJIJJJJIJJHGHFDFFFFDEEECEEDBABBBDDDDDDDDDDACDEDD_Mismatch_0_Sense_+_Library_PoolT
ATTCGTATTTTTTTTCCTTCCAGTTCTTTTGCTCATAAATGTGGATTAGGCTTTCCACGATGATGAATATAACGTGCTCTGCCTTTAGTGTTTA
>Frequency_1_QualityScore_FFGHHHHJJIJJJJIIJJIGJGIIJIJJJJJIJJJIIJIJJFHIJJJIJHFFEEEEEACCCDFDDDDDDCDDDDDEECDDDDDDCCDDDDACDD_Mismatch_0_Sense_+_Library_PoolT
CAGCCAATTGGGCAACCTCTGTCTGATAGGGCTCCAATTCGTATTTTTTTTCCTTCCAGTTCTTTTGCTCATAAATGTGGATTAGGCTTTCCAC
>Frequency_1_QualityScore_22=4CB2CAA<ECEFIEEEE?EE?EEEDFFII@;DDDIIIIED/)99?B=A4==@?@@?@A6;@@@;>;-;>>A3>ADA(53>AAA>>AA>>AA_Mismatch_0_Sense_+_Library_PoolT
TGCAGCCAATTGGGCAACCTCTGTCTGATAGGGCTCCAATTCGTATTTTTTTTCCTTCCAGTTCTTTTGCTCATAAATGTGGATTAGGCTTTCC
>Frequency_1_QualityScore_FFHHHHHJJJJJJJHGIIJJJJJJJJJJJJJJJJIJJJJJJJJJIHIJJJGIJHHHHHFFFFFFEEEDDBDDFDEDEDDEEDDDDDDDDDDDDD_Mismatch_1_Sense_+_Library_PoolT
AGGGCTCCAATTCGTATTTTTTTTCCTTCCATTTCTTTTGCTCATAAATGTGGATTAGGCTTTCCACGATGATGAATATAACGTGCTCTGCCTT
>Frequency_1_QualityScore_FFHGHHHJJJJJJJJJJJJJJIIIJJJJJJJJJJJJJJJJJJJJJJHIJJJJDHHHHCEFFDDDDDDDDDDDDDDDDBDDDDDDBDDCCD@DDE_Mismatch_0_Sense_+_Library_PoolT
GGATGGATGCGGAAAATCTTTTGCACCCTTTCCAGCAGGATGCATGTTTTGGAATGGTGGGGGATTGCAGAGCTTCGAGCACCCTTTGAATATG
>Frequency_1_QualityScore_FFHHHHHJJIIJIIJJIJJJIJGJIIJIIJJJJJJJIIHIJJJJJJJJGFFHHFFFFFFECDCCDDDAC@BDBBDDDDDDDBCCDDBDDDDDAB_Mismatch_0_Sense_+_Library_PoolT
ACATCTTACAGGATGGATGCGGAAAATCTTTTGCACCCTTTCCAGCAGGATGCATGTTTTGGAATGGTGGGGGATTGCAGAGCTTCGAGCACCC
>Frequency_1_QualityScore_FFHFHHHJJJJJJJJJJIJIJIJGIIIJIJJJJJJIJIJHIJIJJIJGJJJJJHHGHFFFFFEEEEEEECDDDDDDDDCDDDDDDDCDDDDDDD_Mismatch_0_Sense_+_Library_PoolT
TCGTATTTTTTTTCCTTCCAGTTCTTTTGCTCATAAATGTGGATTAGGCTTTCCACGATGATGAATATAACGTGCTCTGCCTTTAGTGTTTACT
>Frequency_1_QualityScore_FFCFHHHJJJJJJJJIJJJJJJJJIJJJJJJJJJJJIJJJJJGIJJHHHHFFFFFDEECEEDDDDDDDDDDDDDDDDDCDDDDDDDDDDDDDDD_Mismatch_0_Sense_+_Library_PoolT
GGTGGGGGATTGCAGAGCTTCGAGCACCCTTTGAATATGATGAAAGCCATGCCAAGAGTAGACAGCGAGGGCAATGAGTGTGGAGCAACTTTCA
>Frequency_1_QualityScore_FFHHCFHIJJIIEIJJGFHIJIJJDIIGGIIIIJIFIGIIIJJIGHGHHHHGFF@DFDEE@>CDDDDBDDDDDDDDDDCDCCACDDBDDCDDDD_Mismatch_0_Sense_+_Library_PoolT
ATGGTGGGGGATTGCAGAGCTTCGAGCACCCTTTGAATATGATGAAAGCCATGCCAAGAGTAGACAGCGAGGGCAATGAGTGTGGAGCAACTTT
>Frequency_1_QualityScore_FFHHHHHJJJJJJIIJJJJJJJJJJJIDFDHIHIIIBBGGHIJ<GHIIIICHJJHHGGHFFFD;BDECECE@@ACCCCD?ACCDEDDDD9>:A@_Mismatch_0_Sense_+_Library_PoolT
ATTTACGAGGATCAATAGCATTCGTCGAGTGGATAGTGCAGCCAATTGGGCAACCTCTGTCTGATAGGGCTCCAATTCGTATTTTTTTTCCTTC
>Frequency_1_QualityScore_FFHHHHHIIJIJJJJJJIJJFHHHIJJJJJJJJJIJJJIIFHHHIHHJHHHHFFFFFFFEEEEEEDDDDDDDDDDDDDDDDDDDDDEDDEDDDD_Mismatch_0_Sense_+_Library_PoolT
GATGAAAGCCATGCCAAGAGTAGACAGCGAGGGCAATGAGTGTGGAGCAACTTTCAAAGTGGACAAATTTACGAGGATCAATAGCATTCGTCGA
>Frequency_1_QualityScore_DFHHHHHJJJJJJJIJJIJJJJJIIJGIGHIIIJIHIJJJIJJJJJGDIIJJIJJJHHFGHFHFFECECACDCCDDDD??CDFEDDDD?CCCCC_Mismatch_0_Sense_+_Library_PoolT
TTTACGAGGATCAATAGCATTCGTCGAGTGGATAGTGCAGCCAATTGGGCAACCTCTGTCTGATAGGGCTCCAATTCGTATTTTTTTTCCTTCC
>Frequency_1_QualityScore_DDDHDHHJGIDIIJJIGIJIIFDFHIBGHIGIIJEIIGEHHEH>@DHGGJJHGHGFFDECDECDCCCDDCEDDD=B@ADDCEC>>>CCCD@DDD_Mismatch_0_Sense_+_Library_PoolT
GTAGACAGCGAGGGCAATGAGTGTGGAGCAACTTTCAAAGTGGACAAATTTACGAGGATCAATAGCATTCGTCGAGTGGATAGTGCAGCCAATT
>Frequency_1_QualityScore_FFGHHHHBHHIJFIJJJJJJJJJJJIJIIJJIIJJJJIIIJJJJJJJJJJJJJIFHFHJJ_Mismatch_2_Sense_+_Library_PoolT
ATAAATGTGGATTAGGCTTTCCACGATGATGAATATAACGTGCTCTGCCTTTAGTGTTAT
>Frequency_1_QualityScore_DDFDFDDGBA<B>??FGEB:DCD<FFGGC>BFG7?BD99DDDHFECEGCG;4=7C>;A7;@BE7?=</38;(+:44>834(:9<3)9<8??CAC_Mismatch_0_Sense_+_Library_PoolT
CTTACAGGATGGATGCGGAAAATCTTTTGCACCCTTTCCAGCAGGATGCATGTTTTGGAATGGTGGGGGATTGCAGAGCTTCGAGCACCCTTTG
>Frequency_1_QualityScore_FFHHHHHJHIJJJJJJJJJJJJJJJIJJJJJJJJJJJJIJJIGHDHIJJII@GIIIIJJJHHHGHFDFF@EEEEACDDCEDCDDCDDDCDDDDD_Mismatch_1_Sense_+_Library_PoolT
TTTCAAAGTGGACAAATTTACGAGGATCAATATCATTCGTCGAGTGGATAGTGCAGCCAATTGGGCAACCTCTGTCTGATAGGGCTCCAATTCG
>Frequency_1_QualityScore_DDFDH;A?DEFGHGHHGC:<AC@GA@@FHGCGFAG>GGIGHIIGIH<?BFE4;=CDCCE=77==@BB@CCC;@=5;=??:?C:,;CCCDCCABC_Mismatch_0_Sense_+_Library_PoolT
TGGAGCAACTTTCAAAGTGGACAAATTTACGAGGATCAATAGCATTCGTCGAGTGGATAGTGCAGCCAATTGGGCAACCTCTGTCTGATAGGGC
>Frequency_1_QualityScore_FFHHHHHJJIJJJIJJJJIJFHFHIGJJJJJJJJJIJJJIIJGHHJJJJJJJHHFFFFFEEEEEEDEDDDDDDDDCABCDECADCDDDDDCDDD_Mismatch_0_Sense_+_Library_PoolT
TAGACAGCGAGGGCAATGAGTGTGGAGCAACTTTCAAAGTGGACAAATTTACGAGGATCAATAGCATTCGTCGAGTGGATAGTGCAGCCAATTG
>Frequency_1_QualityScore_FFHHHHHJJJJJJIJFJJIIJJJJIJJJIGEHIJJJIJJJIIIIJJJIGHIJJJJIJJJJJJFHEEIIJEHHFGHHHFF_Mismatch_1_Sense_+_Library_PoolT
TTTTGCTCATAAATGTGGATTAGGCTTTCCACGATGATGAATATAACGTGCTCTGCCTTTAGTGTTTACTGTTATTTAC
>Frequency_1_QualityScore_FFHGHHBHIGGIJJJJIIHGGIIGHIGGIGJGIJJIJJGIIJBIHIIJEHIIJJ@AAEHEHHHFFFFFFDCEEDDECCCDBBDDDCDD@@CDBB_Mismatch_0_Sense_+_Library_PoolT
TGATGGATCTCTTGTTTTCTCTGACGATCCAGACATCTTACAGGATGGATGCGGAAAATCTTTTGCACCCTTTCCAGCAGGATGCATGTTTTGG
>Frequency_1_QualityScore_DFBHHFGIGGIIIIJJJJJJGGIJGG?GHIJIFHIJJIJIIIIIIJGIIJGCHG:7A?EDEFD@DEDEDCDEDEEDBDDDBDCCCCCDDCD@CD_Mismatch_1_Sense_+_Library_PoolT
CCAATTCGTATTTTTTTTCCTTCCAGTTCTTTTGCTCATAAATGTGGATTAGGCTTTCCACGATGATGAATATAACGTGCTCTGCCTTTAGTGA
>Frequency_1_QualityScore_DFHHHHFIFHJIJIJIJJIJIIJJJJ<GHGGJIIJIJJJJIGIJGHIGJJIJIJJIJIJHHJHHHHHFFCEFFCECDDE_Mismatch_1_Sense_+_Library_PoolT
CCTTCCAGTTCTTTTGCTCATAAATGTGGATTAGGCTTTCCACGATGATGAATATAACGTGCTCTGCCTTTAGTGTTGA
>Frequency_1_QualityScore_FFHHHHHJJJJJJJJJJJJJJJJJJJJJJJJJJJJJHJJIJJJIJJJJIJJIJJJHHHHHHFFFFFFFDEBDDDDDDDDDDDDCDEEDD_Mismatch_2_Sense_+_Library_PoolT
TATTTTTTTTCCTTCCAGTTCTTTTGCTCATAAATGTGGATTAGGCTTTCCACGATGATGAATATAACGTGCTCTGCCTTTAGTGTCCA
>Frequency_1_QualityScore_FFHHHGGIJJJJJJJJJJJJJJIJJJJJJJIJJJJIJJJJJIJJIIJJIIHGIJJJIJHFEEECEEDDCACFDDDDDDDDDC@CDECDADDDCD_Mismatch_0_Sense_+_Library_PoolT
TGGATAGTGCAGCCAATTGGGCAACCTCTGTCTGATAGGGCTCCAATTCGTATTTTTTTTCCTTCCAGTTCTTTTGCTCATAAATGTGGATTAG
>Frequency_1_QualityScore_DAAHDDDFHB@EC?FBAGHGIEGCHGACHGBFGFECHGIIIIDDG>FHFH>7@GCCC@EHE>;C>BAA_Mismatch_1_Sense_+_Library_PoolT
AGCTCCAATTCGTATTTTTTTTCCTTCCAGTTCTTTTGCTCATAAATGTGGATTAGGCTTTCCACGAT
>Frequency_1_QualityScore_FFHHHHFIJIJJGJJJIJIJJJIJIFIJIGHDDHIJJIGGEHIIGGIFIIDGGGIGFFHGFFFFFCDAECBCD@BCCDCCDCAACFDDDDDDC@_Mismatch_2_Sense_+_Library_PoolT
AAATTTACGAGGATCAATAGCATTCGTCGAGTGGATAGTGCAGCCAATTGGGCAACCTCTGTCTGATAGGGCTCCAATTCGTATTTTTTTTTCC
>Frequency_1_QualityScore_DDHFHHDHBFHHEGGGFGGHGG@GEDF@GFGGIIEFI<BBFHGIGEIGGGBBA>>B?>66>@>CADDDDAA?A@CDA@CC:@C@CCBCC@:@A<_Mismatch_0_Sense_+_Library_PoolT
CTTCGAGCACCCTTTGAATATGATGAAAGCCATGCCAAGAGTAGACAGCGAGGGCAATGAGTGTGGAGCAACTTTCAAAGTGGACAAATTTACG
>Frequency_1_QualityScore_FBFFHHHIHIIGGIEBGHJH9FIIGCH?F7?E8DFA_Mismatch_0_Sense_+_Library_PoolT
GTTTACTGTTATTTATATATGAAAGTGTGGTGTGCA
>Frequency_1_QualityScore_FFHHGHHIGIGEHIEBFHIJIGIIGJIIFEIFCFHGIICHIIEHIGGB8A@CEHCAD;@DFFCACCCCCCA?CBBDDDDDDDCCCDCCCDDDBB_Mismatch_1_Sense_+_Library_PoolT
CGCAACTTTCAAAGTGGACAAATTTACGAGGATCAATAGCATTCGTCGAGTGGATAGTGCAGCCAATTGGGCAACCTCTGTCTGATAGGGCTCC
>Frequency_1_QualityScore_FFHHHHHJJJJJJJJJJJJJIIJHHIIJJJJJHIJJJIJIJJIGIGIJIIJJJHHHHHGDFFFFFEEEDEDDDDEDDDDDDDDDDEDDDEDDED_Mismatch_0_Sense_+_Library_PoolT
TATGATGAAAGCCATGCCAAGAGTAGACAGCGAGGGCAATGAGTGTGGAGCAACTTTCAAAGTGGACAAATTTACGAGGATCAATAGCATTCGT
>Frequency_1_QualityScore_DABFHHFIB9EHHCC>F?C<B<9C+:CDG@9C9<DGB)?D7?BB9*?<BHA>B88@FHHGHIH>=@7=3=;_Mismatch_2_Sense_+_Library_PoolT
AGTTCTTTTGCTCATAAATGTGGATTAGGCTTTCCACGATGATGAATATAACGTGCTCTGCCTTTAGTGGA
>Frequency_1_QualityScore_DDHHBHDHBBG@GEHIEI@CAHEBGBFA@GGGEHGGII@HEHGCCF>CHGHIH>EA@CE>CCHAEDFFC>A@>@@BBBC<C<:@CCAC:ACBBC_Mismatch_1_Sense_+_Library_PoolT
TCCAGACATCTTACAGGATGGATGCGGAAAATCTTTTGCACCCTTTCCATCAGGATGCATGTTTTGGAATGGTGGGGGATTGCAGAGCTTCGAG
>Frequency_1_QualityScore_FFHHHHHJJJJJJJJJJIJJJJJIJJJJJJJFHIJJJJJJJJJJJJJJJJIEHHHHHHFFFFFEEEEEECCCCCCDDDDDDDDBBDDDDDDDDE_Mismatch_0_Sense_+_Library_PoolT
CCTTTGAATATGATGAAAGCCATGCCAAGAGTAGACAGCGAGGGCAATGAGTGTGGAGCAACTTTCAAAGTGGACAAATTTACGAGGATCAATA
>Frequency_1_QualityScore_FFHHHHHJIJJJJJJJJJJJJJIJJJIJIJJGIIJJIIJ<FGHIGIIJHIGIJIIIIHIFGHFHFFEFEEEDEDDCDCCDDDBBDCCCDDBCCC_Mismatch_1_Sense_+_Library_PoolT
TAAAGTGGACAAATTTACGAGGATCAATAGCATTCGTCGAGTGGATAGTGCAGCCAATTGGGCAACCTCTGTCTGATAGGGCTCCAATTCGTAT
>Frequency_1_QualityScore_DD8CFAFAHGGAE9<CCHICDFGGGHIG9:BB:???B9B(.(<=FC@C@;78=DGC@>:B\9,92,,<AC4@@:9@C>4:4>(:?9>>@CC@:9_Mismatch_1_Sense_+_Library_PoolT
AAACGCACCACTGTATTTGCAGCAGTGGATGGTGATGGGGCAGTGCCATTGTTCTGGGGGACGGCAGTTGATGGATCTCTTGTTTTCTCTGACG
>Frequency_1_QualityScore_DDDFFFFDGF<<)::6@D?*9BGFCF@FFFFFFB;;@FCD@E@DACEECEDDDB6@;6;@AB-;>AADA;5@9A>@AA>A@A>BABBBBBABBB_Mismatch_1_Sense_+_Library_PoolT
GCATTCGTCGAGGGGATAGTGCAGCCAATTGGGCAACCTCTGTCTGATAGGGCTCCAATTCGTATTTTTTTTCCTTCCAGTTCTTTTGCTCATA
>Frequency_1_QualityScore_FFHHGHGJJJJJJJJJJJJIIIGICGIIJJHIIJJJGIGJIDGHIIJHHEFFFFFFDEDECDCDDDBDD?CDCCDEEEDEDEDDDDDDDDCCDD_Mismatch_0_Sense_+_Library_PoolT
TCTTTTGCACCCTTTCCAGCAGGATGCATGTTTTGGAATGGTGGGGGATTGCAGAGCTTCGAGCACCCTTTGAATATGATGAAAGCCATGCCAA
>Frequency_1_QualityScore_FFHHHHHIJJJGJJJJCFHHIAFHIJJHIJJJJJJJIJJJIIJJJJHHHHFFDFEFFEDEEDEDDDDDDDDDDDDDDCCDDCDDDDDDDDD?BC_Mismatch_0_Sense_+_Library_PoolT
AGGATGCATGTTTTGGAATGGTGGGGGATTGCAGAGCTTCGAGCACCCTTTGAATATGATGAAAGCCATGCCAAGAGTAGACAGCGAGGGCAAT
>Frequency_1_QualityScore_?DD1<)8?;EC?4?*8?8))0B)?D@D<D*9?8)8)=A)=@DAD7=C=:59.;@A_Mismatch_1_Sense_+_Library_PoolT
GCGAGGGCAATGAGGGTGGAGCAACTTTCAAAGTGGACAAATTTACGAGGATCAA
>Frequency_1_QualityScore_FFHHHHHJIJJJJJJJJJJJIJJIJJJJJJJJJJJJJJJJJJJJJBGIIIIJJJIIJHFFFFECEAECDDDDDDDDDDDDDDDDDDCDDCDCCD_Mismatch_0_Sense_+_Library_PoolT
AGAGCTTCGAGCACCCTTTGAATATGATGAAAGCCATGCCAAGAGTAGACAGCGAGGGCAATGAGTGTGGAGCAACTTTCAAAGTGGACAAATT
>Frequency_1_QualityScore_FFFHCFFIIGHHIGIJJJIIGGGFHGAG8?FHHGGIJJJGIEHGHCGIIIGGIGGHH/=7;=CCEE>CA>C>?ADACC:<B9?<A>C>>::A@4_Mismatch_1_Sense_+_Library_PoolT
TGAGTGTGGAGCAACTTTCAAAGTGGACGAATTTACGAGGATCAATAGCATTCGTCGAGTGGATAGTGCAGCCAATTGGGCAACCTCTGTCTGA
>Frequency_1_QualityScore_FFHHGCFHJJJHJJJIJIIJJJJJJGJIJJJIJJJJHIJJJJJJJIJJHHHHHFFFFFDEECEDDDDDDDDDDDDDDDDDDCCCDDDDDDDBDD_Mismatch_0_Sense_+_Library_PoolT
AATGGTGGGGGATTGCAGAGCTTCGAGCACCCTTTGAATATGATGAAAGCCATGCCAAGAGTAGACAGCGAGGGCAATGAGTGTGGAGCAACTT
>Frequency_1_QualityScore_DDDFFHHE+<?C@E9EHIG:@08B;?D98B=8;F@@FHEE>@@CEE?=7;CBDECC@6@;;?@38:3<C@CCAC:@@_Mismatch_1_Sense_+_Library_PoolT
GCCAAGAGGAGACAGCGAGGGCAATGAGTGTGGAGCAACTTTCAAAGTGGACAAATTTACGAGGATCAATAGCATTC
>Frequency_1_QualityScore_FFHHHHHHJJJJJJJJJIJJIJJHIJJJJJJJJJJJIIIJHIFHIHIJIFHIIJJJJHHHHHFFFFDEEAEDDDDDDECDDDC@BBACCCCB?A_Mismatch_0_Sense_+_Library_PoolT
TCAAAGTGGACAAATTTACGAGGATCAATAGCATTCGTCGAGTGGATAGTGCAGCCAATTGGGCAACCTCTGTCTGATAGGGCTCCAATTCGTA
>Frequency_1_QualityScore_FFHHHHHJJJIJJJJJIIIJJJJJJJJJJJJJJIJHIIIIJJIIHIIJJJJJJGICHHHGFFFFEEEDECCDDDDDDDDDDDDDDDEDDDDDDD_Mismatch_0_Sense_+_Library_PoolT
GCACCCTTTGAATATGATGAAAGCCATGCCAAGAGTAGACAGCGAGGGCAATGAGTGTGGAGCAACTTTCAAAGTGGACAAATTTACGAGGATC
>Frequency_1_QualityScore_FFHHHHHIGBGIGIGIJJJGHEHGGIG_Mismatch_1_Sense_+_Library_PoolT
ATATAACGTGCTCTGCCTTTAGTGTTA
>Frequency_1_QualityScore_FFHHHHHJGHIJIJHHIJIIJJJJIJJJJJHIJJIJJJJIJJJJJJJJJJIJHHG;CFDFEFEEEEDDDBDDDDDDDDDDDDDDD@>_Mismatch_1_Sense_+_Library_PoolT
TTTTTTTTCCTTCCAGTTCTTTTGCTCATAAATGTGGATTAGGCTTTCCACGATGATGAATATAACGTGCTCTGCCTTTAGTGTTAA
>Frequency_1_QualityScore_FFHHHHHJJJJJJJJIJJJJIJJIJJJGHIJIJJJJJGIJIJJJJGIFHFHIJIJHHHHHHFFFFFDEEECCDDDDDDEDDDDDDDDDDEDDDE_Mismatch_0_Sense_+_Library_PoolT
TGAATATGATGAAAGCCATGCCAAGAGTAGACAGCGAGGGCAATGAGTGTGGAGCAACTTTCAAAGTGGACAAATTTACGAGGATCAATAGCAT
>Frequency_1_QualityScore_FAHDFFFIGIAFHCHIIFIEHHIIGIIIIIGGBFHGHIJJGJFHIJJJJIJIGHEHEHFHDDBFDD?CDACCECCCDDDEDDDBB:ABACCC3>_Mismatch_0_Sense_+_Library_PoolT
ATGCCAAGAGTAGACAGCGAGGGCAATGAGTGTGGAGCAACTTTCAAAGTGGACAAATTTACGAGGATCAATAGCATTCGTCGAGTGGATAGTG
>Frequency_1_QualityScore_FFHHHHHJJJJJ4IHIJJJJJJJJJJJJJHIJJJJJJJHJIIJJJJJJJHIIGHHHHFFFFFFEEEEEC>CCCCDDDDDDDDDDD<CCDCDDDD_Mismatch_1_Sense_+_Library_PoolT
TTTGAATATGATCAAAGCCATGCCAAGAGTAGACAGCGAGGGCAATGAGTGTGGAGCAACTTTCAAAGTGGACAAATTTACGAGGATCAATAGC
>Frequency_1_QualityScore_FFFBFHAHEGHHIIGGFHIIG<FHCHIGGGGIIJJIGHIJJJJGFGCFEAGCACHCE;@AAEHFDBDDF?;>CDDDCCAC>CCAABCBDD3>4@_Mismatch_0_Sense_+_Library_PoolT
ACTTTCAAAGTGGACAAATTTACGAGGATCAATAGCATTCGTCGAGTGGATAGTGCAGCCAATTGGGCAACCTCTGTCTGATAGGGCTCCAATT
>Frequency_1_QualityScore_DFHHHHHJJJJJJJJJJJJJJJJIJJJIJIHJJIGIJJJJJGIIIJJJJIJJJJHHHHHHHFFFFFFDDBDDDDDDDDDCDCCCDDDDDDDDCE_Mismatch_0_Sense_+_Library_PoolT
TTTTTTTTCCTTCCAGTTCTTTTGCTCATAAATGTGGATTAGGCTTTCCACGATGATGAATATAACGTGCTCTGCCTTTAGTGTTTACTGTTAT
>Frequency_1_QualityScore_FFHHHGGJIJFFHIIIGIIJJJJJEHIJJJJJHHGIJIJJJIIGEHFFFFDDECCEDDDDDCBDDB?CCBBD<5@<CCCCDDDDEDA@BCDCC@_Mismatch_0_Sense_+_Library_PoolT
GTTCTGGGGGACGGCAGTTGATGGATCTCTTGTTTTCTCTGACGATCCAGACATCTTACAGGATGGATGCGGAAAATCTTTTGCACCCTTTCCA
>Frequency_1_QualityScore_EEHGGG?FFGHGIIHGHIIJGIIJDHGEBHHICBBFFHGGIJIJJIGIGCIICDHGIIJJJIJJIJJCDEHEHHFE_Mismatch_2_Sense_+_Library_PoolT
TTCCAGTTCTTTTGCTCATAAATGTGGATTAGTCTTTCCACGATGATGAATATAACGTGCTCTGCCTTTAGTGTTA
>Frequency_1_QualityScore_FFHHHHHJJJJIIIJJJJJJJJIJGIJJJIIJJJJJFIJJIJJJFIJIIJIJJHGHIJJJIJJJJJIHHHFHHFFFFFCEEEEEDEDCDDEDC@_Mismatch_1_Sense_+_Library_PoolT
TTTCCTTCCAGTTCTTTTGCTCATAAATGTGGATTAGGCTTTCCACGATGATGAATATAACGTGCTCTGCCTTTAGTGTTTACTGTTATTTAAA
>Frequency_1_QualityScore_FDDFHHHJJJJIIIIIIIJIJJJIIJGGGIIJG>CGHIJJIIEHGIIIIIHGHJJIHFFHHGFFFFFFFCECDBDDDDCCCCDDCDE_Mismatch_1_Sense_+_Library_PoolT
GTATTTTTTTTCCTTCCAGTTCTTTTGCTCATAAATGTGGATTAGGCTTTCCACGATGATGAATATAACGTGCTCTGCCTTTAGTGA
>Frequency_1_QualityScore_FFHHFHHJJJJJJIIJIJJJIJJIJJJJJJJJJIIIJJJJHIJJJJJJJJIJJJJIJHHFFFFFFEEEEEEEDDDDDDDDDDDDDDDDDEDCDD_Mismatch_0_Sense_+_Library_PoolT
TTCGTATTTTTTTTCCTTCCAGTTCTTTTGCTCATAAATGTGGATTAGGCTTTCCACGATGATGAATATAACGTGCTCTGCCTTTAGTGTTTAC
>Frequency_1_QualityScore_DDHHHCFHGGIJIJIJJJJJJIGI<HGDGHIIHI@HII@AFHIJJJJICEHGIJJJJJAHEHGEHFE?>EDD)?(;6;63;;;?=?CDC>>C>A_Mismatch_1_Sense_+_Library_PoolT
ATGAGTGTGGAGCAACTTTCAAAGTGGACAAATTTACGAGGATCAATAGCATTCGTCTAGTGGATAGTGCAGCCAATTGGGCAACCTCTGTCTG
>Frequency_1_QualityScore_FFGF?FHJIJGD>FHDGEEHIIEGGGIEGIJJIIIBGHAGHEGGGIICHIIJHGFGCFHEHGIFHCEGIGGHEEHE@E:B@>BDDABAACCCAD_Mismatch_0_Sense_+_Library_PoolT
ATAAATGTGGATTAGGCTTTCCACGATGATGAATATAACGTGCTCTGCCTTTAGTGTTTACTGTTATTTATATATGAAAGTGTGGTGTGCAATG
>Frequency_1_QualityScore_FFHHHHHIJJIJEHHIJJJJJJBFDH@F@FCGCGHIJAGHE@G>EHEE>CD?@EB@CCCCECDDC?89?ABAACDDDDEA?CBB@CDDCDCCD@_Mismatch_0_Sense_+_Library_PoolT
GGCTCCAATTCGTATTTTTTTTCCTTCCAGTTCTTTTGCTCATAAATGTGGATTAGGCTTTCCACGATGATGAATATAACGTGCTCTGCCTTTA
>Frequency_1_QualityScore_FBDHHHGFJGGIIFI<FD9AEEHGGGGBD<D*0:DEHHIGGAEGCAEHEHHFDF@<@A=ACCACCDEEC>ACDC@CC<<::?>@4<(++:>@AA_Mismatch_1_Sense_+_Library_PoolT
CCCTTTCCAGCAGGATGCAGGTTTTGGAATGGTGGGGGATTGCAGAGCTTCGAGCACCCTTTGAATATGATGAAAGCCATGCCAAGAGTAGACA
>Frequency_1_QualityScore_FFHHHHHJJJJJJJJJIJJJIGEGIFGIIJJJJJJJJJJJJJJJJIJJJJJJIJIJIHHHHHHFF@CCEA@CDDDD@BDDDDDCDCDDDBBCDD_Mismatch_0_Sense_+_Library_PoolT
CAGACATCTTACAGGATGGATGCGGAAAATCTTTTGCACCCTTTCCAGCAGGATGCATGTTTTGGAATGGTGGGGGATTGCAGAGCTTCGAGCA
>Frequency_1_QualityScore_FFHHHHHJJIIGJJJJJJJJJIJJJJJJJHGIGJIBFGHJHIHIIJIGHHHFHFFDFDECDEDDDDDDDACCCCDDDCEDDDDDDDDDDDCDD?_Mismatch_1_Sense_+_Library_PoolT
CTTTTGCACCCTTTCTAGCAGGATGCATGTTTTGGAATGGTGGGGGATTGCAGAGCTTCGAGCACCCTTTGAATATGATGAAAGCCATGCCAAG
>Frequency_1_QualityScore_FFHHHHHJJHIHIJJJJJJGIIJJJGIHIJIJJJIJJJJJJJJJJIIJJJJIJJIJHHHHHHFFFDEFEEEEEEEEDDDDDDDDDDDDDDDDCC_Mismatch_0_Sense_+_Library_PoolT
TCCAATTCGTATTTTTTTTCCTTCCAGTTCTTTTGCTCATAAATGTGGATTAGGCTTTCCACGATGATGAATATAACGTGCTCTGCCTTTAGTG
>Frequency_1_QualityScore_FFHGDFBGEHIHIIIHIJJIIIJGIJJIIJJJGHJJJIIIIIEHHGHHFFFFFFFEEEEEEDDCDB?BDBDDCBBDDCDDCDDDBCD@CCDBD@_Mismatch_0_Sense_+_Library_PoolT
ATGGTGATGGGTCAGTGCCATTGTTCTGGGGGACGGCAGTTGATGGATCTCTTGTTTTCTCTGACGATCCAGACATCTTACAGGATGGATGCGG
>Frequency_1_QualityScore_FFHHHHHJHIJHIJJJJJJJJJJIJJIJJJJJIJJIJJJJIIJJJJJJIJJJJJJEFFHIJ_Mismatch_0_Sense_+_Library_PoolT
CATAAATGTGGATTAGGCTTTCCACGATGATGAATATAACGTGCTCTGCCTTTAGTGTTTA
>Frequency_1_QualityScore_FFHHHHHJJJJJJJJJJJJIJIHHIJJJJJJJJJHJHIIGIJJJJGIGIJIJJJIJJJJIIJFGFIJHIIHGE_Mismatch_0_Sense_+_Library_PoolT
TTCCACGATGATGAATATAACGTGCTCTGCCTTTAGTGTTTACTGTTATTTATATATGAAAGTGTGGTGTGCA
>Frequency_1_QualityScore_DFHHHHHJJJJJJJJIJGIIJJJJDIJJJJGGIJIIIIJJJIJJJIJJJJIJJGFHHHHHFFFFFFFDEACBDDDDCDDDDDCCADDE_Mismatch_1_Sense_+_Library_PoolT
ATTTTTTTTCCTTCCAGTTCTTTTGCTCATAAATGTGGATTAGGCTTTCCACGATGATGAATATAACGTGCTCTGCCTTTAGTGTTCA
>Frequency_1_QualityScore_:=FHFHHIIIIIFHEEDHIIIIHIIAH@GIEGBFG<BFGHCGI@DEEGII8@EICE@CEEFFFEBC?=A>ACCCCCACC@A;@CCCCCBAC_Mismatch_0_Sense_+_Library_PoolT
TTTTTTCCTTCCAGTTCTTTTGCTCATAAATGTGGATTAGGCTTTCCACGATGATGAATATAACGTGCTCTGCCTTTAGTGTTTACTGTTA
>Frequency_1_QualityScore_DFFHHGHJJJGIIJHIJIIIIGIIGIJIIIGFHHIIJJIIEGIGGH@EAEHFFFFFFFCCCC;>CADDDC@@CDDDDDDDDCAB5A<ADD>A>C_Mismatch_0_Sense_+_Library_PoolT
GCAACCTCTGTCTGATAGGGCTCCAATTCGTATTTTTTTTCCTTCCAGTTCTTTTGCTCATAAATGTGGATTAGGCTTTCCACGATGATGAATA
>Frequency_1_QualityScore_FFGHHHHJJIJIIIJGGGHIIHIJJIIFHIIICGIJGIJIIIGIIGIJGEHGFFEDEDDDCDC@ACCDACDDCCDDDDCDDDDDC@BD@CCDDD_Mismatch_0_Sense_+_Library_PoolT
CCCTTTCCAGCAGGATGCATGTTTTGGAATGGTGGGGGATTGCAGAGCTTCGAGCACCCTTTGAATATGATGAAAGCCATGCCAAGAGTAGACA
>Frequency_1_QualityScore_FFHHFGHJIIIIJJIGI4C?DFGHIIJIEHEEHHIGJIIIIDHIHBHHEFFFFF@A;ACCDDDCA>>>>?BBBBDC8:@CC(4>@CBDD<.<A@_Mismatch_1_Sense_+_Library_PoolT
GAAAGCCATGCCAAGAGTAGACAGCGAGGGCAATGAGTGTGGAGCAACTTTCAAAGTGGACAAATTTACGAGGATCAATAGAATTCGTCGAGTG
>Frequency_1_QualityScore_FFHHHHHJJJJJJJJJJJJIIJJJJJJIJIJIJJJIJJJJJGIIIJHIJJIJJIIIHHHHHECFFFECCCEDDDDCDDDDBCCCDDACDDDDBB_Mismatch_0_Sense_+_Library_PoolT
GTTTTCTCTGACGATCCAGACATCTTACAGGATGGATGCGGAAAATCTTTTGCACCCTTTCCAGCAGGATGCATGTTTTGGAATGGTGGGGGAT
>Frequency_1_QualityScore_FFHHHHHJJJIJJJJJJJJJGHIIJCGIJJJGJJJJJJJJIJJJJIIHHHFFFFEEEEEEEEEEDEDDDCDDDDDDDDDDDCDDDDDDDDDDDB_Mismatch_0_Sense_+_Library_PoolT
CAGCAGGATGCATGTTTTGGAATGGTGGGGGATTGCAGAGCTTCGAGCACCCTTTGAATATGATGAAAGCCATGCCAAGAGTAGACAGCGAGGG
>Frequency_1_QualityScore_FFHHHFHJJJJJJJJJJJJJIIJJJJIJJJIIJJIIJJJJIJJJIJJJIHHHHFFFFFCEEFEEEEDDDDDDDDEDCDCCCDDCDDDDDCDEDD_Mismatch_0_Sense_+_Library_PoolT
AGCCAATTGGGCAACCTCTGTCTGATAGGGCTCCAATTCGTATTTTTTTTCCTTCCAGTTCTTTTGCTCATAAATGTGGATTAGGCTTTCCACG
>Frequency_1_QualityScore_FFHHHHHJJIJCHIIJCFHIJIGHIIIJJJJIGIJJJJIGHHFFFFE>CEEEECDDDDDDDDDDDDDCDB<?>CDCCDDDDDDDDDDDDDCDAC_Mismatch_0_Sense_+_Library_PoolT
GCATGTTTTGGAATGGTGGGGGATTGCAGAGCTTCGAGCACCCTTTGAATATGATGAAAGCCATGCCAAGAGTAGACAGCGAGGGCAATGAGTG
>Frequency_1_QualityScore_DFFDHHDEGGGIIIIJIIIADFGGIIJHI;?@DHHGHHIJIIGGGGIJJJJIJIE?AEHCHEEFD@AACCECBDDDDECDDEEEEED@?A?@A@_Mismatch_0_Sense_+_Library_PoolT
CTGATAGGGCTCCAATTCGTATTTTTTTTCCTTCCAGTTCTTTTGCTCATAAATGTGGATTAGGCTTTCCACGATGATGAATATAACGTGCTCT
>Frequency_1_QualityScore_DDHFHF?A<F>*1?FHB>0\)=<F9FF@GHCB2A66B?BCAC9C6@AC>(;>>>::?B?CC35@@<<?@:>>>CCB>0&0<9823>@@CA_Mismatch_0_Sense_+_Library_PoolT
GTTTTGGAATGGTGGGGGATTGCAGAGCTTCGAGCACCCTTTGAATATGATGAAAGCCATGCCAAGAGTAGACAGCGAGGGCAATGAGTG
>Frequency_1_QualityScore_DDFFHHHJIIIIJGHGIJGIIJJJJJJJJHGGIIIJIJGGJJJJIHIGHGGIIJIIIJII@E@D_Mismatch_1_Sense_+_Library_PoolT
TTGCTCATAAATGTGGATTAGGCTTTCCACGATGATGAATATAACGTGCTCTGCCTTTAGTGTA
>Frequency_1_QualityScore_BDD<BFFEECEE?F3<BF?B;C<@EHBHFGDG<DH9??DGGIGII@=F<FH@36=CD@=;@EE;?;?@DBECB:(5>@AA:>>CCCCCC3>ACC_Mismatch_0_Sense_+_Library_PoolT
TAGCATTCGTCGAGTGGATAGTGCAGCCAATTGGGCAACCTCTGTCTGATAGGGCTCCAATTCGTATTTTTTTTCCTTCCAGTTCTTTTGCTCA
>Frequency_1_QualityScore_FFHHHHHJJJJJIJJJJIJJIIJIJJJJJJIJJJJIJJIIJJJJJJJJIJFHHHHHFFFFFFDACEDD;;?BDD@BDDDDDDDDDDDD?CDDB@_Mismatch_1_Sense_+_Library_PoolT
GACATCTTACAGGATGGATGCGGAAAATCTTTTGCACCCTTTCCAGCAGGATTCATGTTTTGGAATGGTGGGGGATTGCAGAGCTTCGAGCACC
>Frequency_1_QualityScore_DDF?,AF9?F<E9:CIA?3CCA;?FFF@F:EG@?:??6D@FF:FIA3FA8==75@=3?E@;).;BCCB(((;@BBB>;(;>8@;299?BB:A@_Mismatch_0_Sense_+_Library_PoolT
TTTGAATATGATGAAAGCCATGCCAAGAGTAGACAGCGAGGGCAATGAGTGTGGAGCAACTTTCAAAGTGGACAAATTTACGAGGATCAATAG
>Frequency_1_QualityScore_FFGFDHHGGHIEEGEFCHEHEHGHGHIGIGIIHIHDHIGHGDEGHDBFACECFGDCHAGII==/@DC_Mismatch_0_Sense_+_Library_PoolT
TTTGCTCATAAATGTGGATTAGGCTTTCCACGATGATGAATATAACGTGCTCTGCCTTTAGTGTTTA
>Frequency_1_QualityScore_FFHHHHHIJJIIJJJJJJJJJJJJIJJJJJIJJJJJJJJJJGIFGGHGGIHHIIJIJIIHHFHHFFFFEEECEEDDDCDDDDDDDDD>CCCDDA_Mismatch_0_Sense_+_Library_PoolT
TTCAAAGTGGACAAATTTACGAGGATCAATAGCATTCGTCGAGTGGATAGTGCAGCCAATTGGGCAACCTCTGTCTGATAGGGCTCCAATTCGT
>Frequency_1_QualityScore_FFHHHHHIIJJIHHJJJJJIJJJJJIJHIHIJJJIJJJJJJJJJIJJJJIJIJHIHHIGHHHIH_Mismatch_0_Sense_+_Library_PoolT
GATGAATATAACGTGCTCTGCCTTTAGTGTTTACTGTTATTTATATATGAAAGTGTGGTGTGCA
>Frequency_1_QualityScore_DAFHDHHIIIIIGIIIIIIEEHG@EHGIIIIGGGIIIIECDDHFHIGEHIICGHIIIIIIGHIIIIGHE?E_Mismatch_1_Sense_+_Library_PoolT
GTTCTTTTGCTCATAAATGTGGATTAGGCTTTCCACGATGATGAATATAACGTGCTCTGCCTTTAGTGTTA
>Frequency_1_QualityScore_?DFAHAAEHG;CCGEEDFFGHGIB@AFHIEGHGHGC3DE;=CGCCGGCE6AAE?;>;@B>CCCC>A?9?@?@CCD:5;:@A@A?CCC::?(3<?_Mismatch_0_Sense_+_Library_PoolT
GCGAGGGCAATGAGTGTGGAGCAACTTTCAAAGTGGACAAATTTACGAGGATCAATAGCATTCGTCGAGTGGATAGTGCAGCCAATTGGGCAAC
>Frequency_1_QualityScore_FFHHGHHJJJJJJJJJJJJJJJJJJJJJJFHIJIIJJJHJJJJFHIJIJHHHHHFHHHFFFFFEEEEEECCCCCDDDDDDEDCDDBDDDDDEDD_Mismatch_0_Sense_+_Library_PoolT
TTTGAATATGATGAAAGCCATGCCAAGAGTAGACAGCGAGGGCAATGAGTGTGGAGCAACTTTCAAAGTGGACAAATTTACGAGGATCAATAGC
>Frequency_1_QualityScore_FFDDHHHJJJJJJIJIJJHIFHGGIJJJJJEHIHGIHIDDEIIJIHIIIJIIIGGHHGHHHFFFFFCFDCDCBBBDDDDDDDCDD@CDFDDDDD_Mismatch_1_Sense_+_Library_PoolT
AGTATTTTTTTTCCTTCCAGTTCTTTTGCTCATAAATGTGGATTAGGCTTTCCACGATGATGAATATAACGTGCTCTGCCTTTAGTGTTTACTG
>Frequency_1_QualityScore_FFHHHHFHJJIIIIJJJJJJIGJJJJJIJJJJJIJJIIJJJJJHIJJIJDHIIJJJHFDCEDDDDDD>CCFDDDDDDDDDCCDEECEDDDDDCC_Mismatch_0_Sense_+_Library_PoolT
GGATAGTGCAGCCAATTGGGCAACCTCTGTCTGATAGGGCTCCAATTCGTATTTTTTTTCCTTCCAGTTCTTTTGCTCATAAATGTGGATTAGG
>Frequency_1_QualityScore_FFHHHHHJJJJJJJJIJIJIJGIJJJIJJJJJJJJIJJIJGIIIIIJJHIGIGGIGGHHHF?DCFFAE?BBD;@CDCDACDBDCA>A?BDDDDB_Mismatch_1_Sense_+_Library_PoolT
CATCTTACAGGATGGATGCGGAAAATCTTTTGCACCCTTTCCAGCAGGATGCATGTTTTGGAATGGTGGGGGATTTCAGAGCTTCGAGCACCCT
>Frequency_1_QualityScore_FFHGHDHIIIJIJJGGCGI@HGGHIICHGHIGHGCGHIGIJIIGJG?GHIIIJIIHJJIJHHFGI_Mismatch_1_Sense_+_Library_PoolT
TTGCTCATAAATGTGGATTAGGCTTTCCACGATGATGAATATAACGTGCTCTGCCTTTAGTGTTA
>Frequency_1_QualityScore_2=BD;FH>FEEEFHHIHEGEIIIIIII39?FF;BBBC@FGHIIEGIH@C?7=C?CEDEEB>CCCCCCC5;?\9?>BCDCCCDDAC??B@<CAC_Mismatch_0_Sense_+_Library_PoolT
GATAGGGCTCCAATTCGTATTTTTTTTCCTTCCAGTTCTTTTGCTCATAAATGTGGATTAGGCTTTCCACGATGATGAATATAACGTGCTCTG
>Frequency_1_QualityScore_FFGHHHHJJJJJJJJJHJJJJJIJJIJIJJIJIHIFEIIGIIBGHIIIJJIJJIJJIFHGHFFFFFFEEDDDDDDDDDDCDDDCDC<ACDEDDD_Mismatch_0_Sense_+_Library_PoolT
GGACAAATTTACGAGGATCAATAGCATTCGTCGAGTGGATAGTGCAGCCAATTGGGCAACCTCTGTCTGATAGGGCTCCAATTCGTATTTTTTT
>Frequency_1_QualityScore_FFHHHHHJJJJJJJJJJJJIJJIIGEGIJIJJJIIJJIJJFHHIJJJJIGIJJIJJJJJJJJJJJJDEDCGEEHEFFFFFEE_Mismatch_0_Sense_+_Library_PoolT
GGCTTTCCACGATGATGAATATAACGTGCTCTGCCTTTAGTGTTTACTGTTATTTATATATGAAAGTGTGGTGTGCAATGGA
>Frequency_1_QualityScore_FFHHHHHIJHIJJJJJIJJJHIGIIJJIJJJJIJJJJJJIGIJJIHGIGIJHIIIJJIJIHIJIJJJJGIJHEHHHHFF_Mismatch_1_Sense_+_Library_PoolT
TCCTTCCAGTTCTTTTGCTCATAAATGTGGATTAGGCTTTCCACGATGATGAATATAACGTGCTCTGCCTTTAGTGTTA
>Frequency_1_QualityScore_FDHHHHHJJJJJJJJJJJJIJIJJJJJJIHJJJIJJJJJJJJJJJJJJFGHIJJJHFDECEDDDCDCDDDDDDDDDDDDCCDEEDEDDDDDDCD_Mismatch_0_Sense_+_Library_PoolT
GATAGTGCAGCCAATTGGGCAACCTCTGTCTGATAGGGCTCCAATTCGTATTTTTTTTCCTTCCAGTTCTTTTGCTCATAAATGTGGATTAGGC
>Frequency_1_QualityScore_FFHHHHHJJHJJJJIJJJJIGIIIIFHJJJJJJJIGGIJJEIJFHHGIJJJJJIFHHEHHHBDFFFFEECEEDDDDEDDDDDCEDEDEEEEEDD_Mismatch_0_Sense_+_Library_PoolT
CTCTGTCTGATAGGGCTCCAATTCGTATTTTTTTTCCTTCCAGTTCTTTTGCTCATAAATGTGGATTAGGCTTTCCACGATGATGAATATAACG
>Frequency_1_QualityScore_FFGHCFHHIJIJJIJJJJEIJAHIIJIJJJJJJJIIJJGHFFHEHGIIIIJDGIHJJIIGHGHFFFFEDCECEDCEDDDBDDDDCCCCDBACCC_Mismatch_0_Sense_+_Library_PoolT
AAAGTGGACAAATTTACGAGGATCAATAGCATTCGTCGAGTGGATAGTGCAGCCAATTGGGCAACCTCTGTCTGATAGGGCTCCAATTCGTATT
>Frequency_1_QualityScore_DDHHHHHJJJIJJIJJJJJJIJJIJJJJJJJIIIJIJIJJHIJJIJJJIJJJIHHHEEEFFFFDDDDDD@BBDDCDCDDDDDDDDDBDCDDDCD_Mismatch_1_Sense_+_Library_PoolT
TTGGGGATTGCAGAGCTTCGAGCACCCTTTGAATATGATGAAAGCCATGCCAAGAGTAGACAGCGAGGGCAATGAGTGTGGAGCAACTTTCAAA
>Frequency_1_QualityScore_DDF>F<ABBEBBHG>FHIEGBFEEFGBEGGEIIIBFGGEDECGGGG@F@@FCBBB8CF_Mismatch_1_Sense_+_Library_PoolT
TAAATGTGGATTAGGCTTTCCACGATGATGAATATAACGTGCTCTGCCTTTAGTGTTA
>Frequency_1_QualityScore_FFHHHHHJEEEHIGIIJJJJJJJJIJJGIJJIJJJJJJJJIJJJIJJJIIJJIJIHHHHHFEDACDDDECCACCCCDBCDDCCDDCBDDCDCC@_Mismatch_0_Sense_+_Library_PoolT
GCAATGAGTGTGGAGCAACTTTCAAAGTGGACAAATTTACGAGGATCAATAGCATTCGTCGAGTGGATAGTGCAGCCAATTGGGCAACCTCTGT
>Frequency_1_QualityScore_FFHHHHHJJIIJJJJJIIIIJJGIIIJJJJJIJIJJJJFHIIJJJJJFDDFFFCEEEEEEDDDDDCDDDDDDEEFEDDDDDDDDDDDDDEDDDD_Mismatch_0_Sense_+_Library_PoolT
CCAATTGGGCAACCTCTGTCTGATAGGGCTCCAATTCGTATTTTTTTTCCTTCCAGTTCTTTTGCTCATAAATGTGGATTAGGCTTTCCACGAT
>Frequency_1_QualityScore_FDHDHHHIIGGH@HJGHII3FBFHH@GIJEHIJIDHIAAEBBFEHII<DBFCBEGIJFHGG>CGICCE_Mismatch_1_Sense_+_Library_PoolT
CTTTTGCTCATAAATGTGGATTAGGCTTTCCACGATGATGAATATAACGTGCTCTGCCTTTAGTGTTA
>Frequency_1_QualityScore_FFHHHHHJJJJJJIJHIHHIHIIGBFHHIIJIIJJIJJJIIJJJJJIIJJJGIIJJJIIIHEFHHGFCDCCEEEDDDACDDDDDDCCDEDDDCC_Mismatch_0_Sense_+_Library_PoolT
CAATAGCATTCGTCGAGTGGATAGTGCAGCCAATTGGGCAACCTCTGTCTGATAGGGCTCCAATTCGTATTTTTTTTCCTTCCAGTTCTTTTGC
>Frequency_1_QualityScore_FFHHGHHJJIJHIHJIIJJJJJGGJJJJJJJJJIIIIGIFGIGGHJIIHIJJJ_Mismatch_0_Sense_+_Library_PoolT
TCTGCCTTTAGTGTTTACTGTTATTTATATATGAAAGTGTGGTGTGCAATGGA
>Frequency_1_QualityScore_FFHHHHHJHJJJJJJJJJJJJJJJJIJJJJJJJJIJJJJIJJAHFHJJJJJFEGIJJJIHHHHGFFFFDBEECDDDDDDEDDCBDBDBCDDDDD_Mismatch_0_Sense_+_Library_PoolT
TTTCAAAGTGGACAAATTTACGAGGATCAATAGCATTCGTCGAGTGGATAGTGCAGCCAATTGGGCAACCTCTGTCTGATAGGGCTCCAATTCG
>Frequency_1_QualityScore_FFHHHHHJJJJIJIJAFHHJJIIJIJIIJJJIJJIFGFHIJJJJIHIJGIJJJJHEHHHFDFFFFCEDDBBDDCBACDAACDDDDABBDD>A@C_Mismatch_0_Sense_+_Library_PoolT
AAGCCATGCCAAGAGTAGACAGCGAGGGCAATGAGTGTGGAGCAACTTTCAAAGTGGACAAATTTACGAGGATCAATAGCATTCGTCGAGTGGA
>Frequency_1_QualityScore_FDHFHHHBFHHEE<CFBHB<GFEGEGDHGGDGEFFBBGCECHFF@;@@;;>>CCE>;5;=>CDACDDB9@5@>>CABB>90002(3::@CC4:<_Mismatch_2_Sense_+_Library_PoolT
CCTTTTGGAATGGTGGGGGATTGCAGAGCTTCGAGCACCCTTTGAATATGATGAAAGCCATGCCAAGAGTAGACAGCGAGGGCAATGAGTGTGG
>Frequency_1_QualityScore_DAFBFDHBHIIEHCHIGGEHHIFHEBHIIGEEGCGICH@HGH@CH@?CCEHEBEECC7;@C@BCC:>@CC>C9@CBCCA?<@-05A(:@@@C>3_Mismatch_0_Sense_+_Library_PoolT
CAGTGCCATTGTTCTGGGGGACGGCAGTTGATGGATCTCTTGTTTTCTCTGACGATCCAGACATCTTACAGGATGGATGCGGAAAATCTTTTGC
>Frequency_1_QualityScore_DEHHHHHIJJIJIIJJEIJJJIJHIHHIJJJJJJJJIJJHGHIJH_Mismatch_0_Sense_+_Library_PoolT
GCTTTCCACGATGATGAATATAACGTGCTCTGCCTTTAGTGTTTA
>Frequency_1_QualityScore_FFHHHHHIJIIJJJJJJJJJJGHIIJJJJJIJJJJJIIGIJJJJIJJIJJJJJJJEHEHHHHGF?DDFFEDDEEDCDDDDDDDDDDDDDDC@CC_Mismatch_0_Sense_+_Library_PoolT
AGTGTGGAGCAACTTTCAAAGTGGACAAATTTACGAGGATCAATAGCATTCGTCGAGTGGATAGTGCAGCCAATTGGGCAACCTCTGTCTGATA
>Frequency_1_QualityScore_FFHHHHHFHHIJJJIJJJJJJJJJJJHIJJIIIIIJJJJIJJJJJJJJJJJJJJJJIIJHADCDFEEEEEEEDCDDDCDDDDDDDBBBDDDDDD_Mismatch_0_Sense_+_Library_PoolT
CAATGAGTGTGGAGCAACTTTCAAAGTGGACAAATTTACGAGGATCAATAGCATTCGTCGAGTGGATAGTGCAGCCAATTGGGCAACCTCTGTC
>Frequency_1_QualityScore_FFGHHHHIJIJJGIJIJJJJJJJJIJJJIIJJDIJJJJJJIJJIJJIGIJJJJHGGGFFFABDDDDDDDCCDEDDDDCDDD@CDDDDBDDDCDC_Mismatch_0_Sense_+_Library_PoolT
GGCAGTTGATGGATCTCTTGTTTTCTCTGACGATCCAGACATCTTACAGGATGGATGCGGAAAATCTTTTGCACCCTTTCCAGCAGGATGCATG
>Frequency_1_QualityScore_DA6B3?@@B8>88>@8)88-5<??<ABAAA8AAAD>>ABBA>?BB>BB@B?@?+:>B>@?88B;>09@B>:>A(4::2:1(2929>3::>A>:4_Mismatch_0_Sense_+_Library_PoolT
GGGATTGCAGAGCTTCGAGCACCCTTTGAATATGATGAAAGCCATGCCAAGAGTAGACAGCGAGGGCAATGAGTGTGGAGCAACTTTCAAAGTG
>Frequency_1_QualityScore_FFHHHHHJJJJEHIIJIIJJJJJJJJJJIIJJJJJIJJJJJJJIGHHHIIJJJGGGGIFHFFIGIIJHGIIHHHFHHHGFDEFFCECCCCBABC_Mismatch_0_Sense_+_Library_PoolT
GCTCATAAATGTGGATTAGGCTTTCCACGATGATGAATATAACGTGCTCTGCCTTTAGTGTTTACTGTTATTTATATATGAAAGTGTGGTGTGC
>Frequency_1_QualityScore_FDFHHHHJJJJIIJIJJGIHIJJJJJIJJJJIJIJJJGIIJJJJIJJJJJJJJJJHHHHHHFFFFFFFEDEDDDDDDDDDDDDDCCCDD_Mismatch_1_Sense_+_Library_PoolT
GTATTTTTTTTCCTTCCAGTTCTTTTGCTCATAAATGTGGATTAGGCTTTCCACGATGATGAATATAACGTGCTCTGCCTTTAGTGTTA
>Frequency_1_QualityScore_FFHHBFHIJJ@FHICHEHGHGIIGJIJGFGHIJJFIJIIGIJJJJIGIIGIGIII=@GHIDHEHGEB@B@BAC@@C;@>AAACA?CCACCCCA;_Mismatch_0_Sense_+_Library_PoolT
AAGGACATGGATGGACACTTCTTCTTTGTGCTTTTTGACACTAAACGCACCACTGTATTTGCAGCAGTGGATGGTGATGGGTCAGTGCCATTGT
>Frequency_1_QualityScore_BDFB??A?:EG<:<333C3+<AC<:CCFF49DB:DF9?*009?BF89?F==FEF=8FCFAE@CAF>=EFCCCDDE@@A3.(>BBD3(5A@B@7?_Mismatch_1_Sense_+_Library_PoolT
TTTTGCTCATAAATGTGGATTAGGCTTTCCACGATGATTAATATAACGTGCTCTGCCTTTAGTGTTTACTGTTATTTATATATGAAAGTGTGGT
>Frequency_1_QualityScore_ADFADDDH3?C3CA;F<GEGGE6B@<@D*9BFHAFE@)(8..=4@@DEA773?;37@BC>AA?68AC<C>@5>:A3@A929>BC82+:@A_Mismatch_1_Sense_+_Library_PoolT
GCCAAGAGCAGACAGCGAGGGCAATGAGTGTGGAGCAACTTTCAAAGTGGACAAATTTACGAGGATCAATAGCATTCGTCGAGTGGATAG
>Frequency_1_QualityScore_FFFDHHDFAGHIIIGGHHHIJBFHDDGHIJJIHIHIGHFDC>CEDDDCDDDDDDCDACDDDCDDDDDDBBDDCDADDDDDDEDDDC?CCBDDCA_Mismatch_1_Sense_+_Library_PoolT
GGATGGTGATGGTTCAGTGCCATTGTTCTGGGGGACGGCAGTTGATGGATCTCTTGTTTTCTCTGACGATCCAGACATCTTACAGGATGGATGC
>Frequency_1_QualityScore_FFHHFHGEGIIGIJJJIGIIJHHJFG?DDFHGHDBFFGIHIEHIGGIICFHIJIIIEHHE>>?@C?BCD?6@ACCBC=AA@CDDDDACCDDDDD_Mismatch_0_Sense_+_Library_PoolT
TACGAGGATCAATAGCATTCGTCGAGTGGATAGTGCAGCCAATTGGGCAACCTCTGTCTGATAGGGCTCCAATTCGTATTTTTTTTCCTTCCAG
>Frequency_1_QualityScore_FFHHHHHJJIJJIJJJJJIJFHGIGIBDGIIJGFGGIJIJEIJIJIJICHIJJIGHHEHCEDF>BFCB;ACDDDDDCDDDFDCDBDCCADCCCD_Mismatch_0_Sense_+_Library_PoolC
TACGAGGATCAATAGCATTCGTCGAGTGGATAGTGCAGCCAATTGGGCAACCTCTGTCTGATAGGGCTCCAATTCGTATTTTTTTTCCTTCCAG
>Frequency_1_QualityScore_DDFFHHHJJJJJJJJJJJJJJJJJJJIIJJJJJJJHIIJJJJJJJJ_Mismatch_2_Sense_+_Library_PoolT
TGTGGATTAGGCTTTCCACGATGATGAATATAACGTGCTCTGCCCA
>Frequency_1_QualityScore_FFHHHHHJJJJIJJJIJIJIHIJIJJJJJJJJJJJJJJJIHIIJJI_Mismatch_2_Sense_+_Library_PoolT
GGCTTTCCACGATGATGAATATAACGTGCTCTGCCTTTAGTATTGA
>Frequency_1_QualityScore_BD?DH<CGGDHAHIEHIIIECG@DHFGHIGBHIIIIIIII@CHGGGIIID?HIHHCEEDFFCECBCCECACDCCD?@=B@@8?CACCCDCC::A_Mismatch_0_Sense_+_Library_PoolT
AAGAGTAGACAGCGAGGGCAATGAGTGTGGAGCAACTTTCAAAGTGGACAAATTTACGAGGATCAATAGCATTCGTCGAGTGGATAGTGCAGCC
>Frequency_1_QualityScore_DDDHFHGJJIJJJJJJJFHHGGIIJGIIIJGGFFEHIIJJIJJGHIJJHHIIJJJDGIGIHIJHHJJHCEHHCAEFFDCAACACCCDC_Mismatch_0_Sense_+_Library_PoolT
GGATTAGGCTTTCCACGATGATGAATATAACGTGCTCTGCCTTTAGTGTTTACTGTTATTTATATATGAAAGTGTGGTGTGCAATGGA
>Frequency_1_QualityScore_FFHGHHHIJJJJJIJJJJJHIIJIEGIJJJJIJJJJJJJJIJJJJJHHHFFFFEEEEEEEEEEDEDDDDDDDDCDDDBDDACCDDDDDDDDDDD_Mismatch_0_Sense_+_Library_PoolT
AGCAGGATGCATGTTTTGGAATGGTGGGGGATTGCAGAGCTTCGAGCACCCTTTGAATATGATGAAAGCCATGCCAAGAGTAGACAGCGAGGGC
>Frequency_1_QualityScore_FFHHHHHJIJJJJJJJJIIJJGIIJJJJJJJJJJJHHFIIJ_Mismatch_0_Sense_+_Library_PoolT
TCCACGATGATGAATATAACGTGCTCTGCCTTTAGTGTTTA
>Frequency_1_QualityScore_FFHFFHHJJJJJJJJJJJJJJJJJJJJJJIJJJJGHGHIHIJGIIIJJJIJJJJJJHFHFFFFFFFEEEEEDDDDDDDDDDDDDDDDCCDDDDD_Mismatch_2_Sense_+_Library_PoolT
TCGTATTTTTTTTCCTTCCAGTTCTTTTGCTCATAAATGTGGATTAGGCTTTCCACGATGATGAATATAACGTGCTCTGCCTTTAGTGTTTAAA
>Frequency_1_QualityScore_FFHHHHFIIIJJJIJJJJJIJJHJJJJJGHJJIJJJJJJJJJJJJIGIJJJGHHGHGHFCBEFFECCEAAC@CCCDDDDDDDDBDDFDEDCCCD_Mismatch_0_Sense_+_Library_PoolT
AACCTCTGTCTGATAGGGCTCCAATTCGTATTTTTTTTCCTTCCAGTTCTTTTGCTCATAAATGTGGATTAGGCTTTCCACGATGATGAATATA
>Frequency_1_QualityScore_FFHHHHHFGIHJJGCHGGGIIIJIJGIJJJJJJIIJJIIJJIIJJJJIIJJGIJJIIAAEHHHHFDDCDDCDDCDACDFCDDCDDDCDDDDEED_Mismatch_1_Sense_+_Library_PoolT
AGTCGAGTGGATAGTGCAGCCAATTGGGCAACCTCTGTCTGATAGGGCTCCAATTCGTATTTTTTTTCCTTCCAGTTCTTTTGCTCATAAATGT
>Frequency_1_QualityScore_FFHHHHHJIHGHIJJJJJJJIGHIGG?FHIJJJJJJIHIIHIIICHHIJJJIHIGEECEHHHFFEFFFEECEEDDDDDCD=BDCCDACDDDADD_Mismatch_1_Sense_+_Library_PoolT
CCTCTGTCTAATAGGGCTCCAATTCGTATTTTTTTTCCTTCCAGTTCTTTTGCTCATAAATGTGGATTAGGCTTTCCACGATGATGAATATAAC
>Frequency_1_QualityScore_DDHHHHHIIIBHH3FHHIIIIIIIIEHIIIIIIIIIIIIIIIIIIIIIIIIIIIHIIIIIIICFHIIIIIHHHHHHEEEEEECCCCDCCECECA_Mismatch_2_Sense_+_Library_PoolT
TTTTCCTTCCAGTCCTTTTGCTCATAAATGTGGATTAGGCTTTCCACGATGATGAATATAACGTGCTCTGCCTTTAGTGTTTACTGTTATTTAA
>Frequency_1_QualityScore_DEHHHHHIIIJJJIJJIJIIJJJJEIJIJJJGJJIJJJIJJJIJJIJJHIIIHGGIJGIJEIIJIJJJJFHFHHH_Mismatch_2_Sense_+_Library_PoolT
TTCCAGTTCTTTTGCTCATAAATGTGGATTAGGCTTTCCACGATGATGAATATAACGTGCTCTGCCTTTAGTGCA
>Frequency_1_QualityScore_FFHGHHGIIJIJJJIJHIJIBGGIIIJJJJIJIJIIHGIJJJIJIHGHHHFFFFFFFFEEECECCCDC@AADCCCDDDDCCDDDDACEDBDDBC_Mismatch_1_Sense_+_Library_PoolT
AATTGGGCAACCCCTGTCTGATAGGGCTCCAATTCGTATTTTTTTTCCTTCCAGTTCTTTTGCTCATAAATGTGGATTAGGCTTTCCACGATGA
>Frequency_1_QualityScore_FFHHHHHJJJJJJJJJJJJIJJJJJJJJJJJJJJJJIICHIHJII@FGGGIIDHHHHHFFEFDEDEEDC>CCADDDDDDDDDCDDDDD9ACCEE_Mismatch_0_Sense_+_Library_PoolT
AGTGGACAAATTTACGAGGATCAATAGCATTCGTCGAGTGGATAGTGCAGCCAATTGGGCAACCTCTGTCTGATAGGGCTCCAATTCGTATTTT
>Frequency_1_QualityScore_FFHHHHHJJJHHIJJCFHJJJGIIJIIJJJJIJJIJJJHHHHFFFFFDEEEEEEEEDDDDDDCDDDDDDDDCCDDDDDDDBDDDDBDDDDDACC_Mismatch_0_Sense_+_Library_PoolT
CATGTTTTGGAATGGTGGGGGATTGCAGAGCTTCGAGCACCCTTTGAATATGATGAAAGCCATGCCAAGAGTAGACAGCGAGGGCAATGAGTGT
>Frequency_1_QualityScore_FFGHHHHJJIGGHJJJJJIJDHIIHHJJFHIHIGIIIJJIHHCGHGHIEGIJJIIJIHDEEHFFEDDEEEECDEEEDDB?BDDDDCDDDDDDDD_Mismatch_0_Sense_+_Library_PoolT
CTCCAATTCGTATTTTTTTTCCTTCCAGTTCTTTTGCTCATAAATGTGGATTAGGCTTTCCACGATGATGAATATAACGTGCTCTGCCTTTAGT
>Frequency_1_QualityScore_FFHHHHHJJJJJJJJIHIIHJJJJJIJJJJIJJJIJJJJJJJJJJJJIJIJJJJJJJJJJJJJHHHIJH_Mismatch_0_Sense_+_Library_PoolT
CTTTTGCTCATAAATGTGGATTAGGCTTTCCACGATGATGAATATAACGTGCTCTGCCTTTAGTGTTTA
>Frequency_1_QualityScore_+=?;D>DE9EEECD=E<3CF@??AE<E??DB<CDDDEIABDE>E>D>_Mismatch_0_Sense_+_Library_PoolT
AGGCTTTCCACGATGATGAATATAACGTGCTCTGCCTTTAGTGTTTA
>Frequency_1_QualityScore_:?D?4?AD@EEA3CEEF+ACEAD06D)??3*?)8=84(84-6(56A7).);7?D;@>;;@(-,=AA5,>:<92(5,(5:<<>;5;5522>A>>A_Mismatch_0_Sense_+_Library_PoolT
TGCATGTTTTGGAATGGTGGGGGATTGCAGAGCTTCGAGCACCCTTTGAATATGATGAAAGCCATGCCAAGAGTAGACAGCGAGGGCAATGAGT
>Frequency_1_QualityScore_FFHHHHHJJJJJJJJJJJIJJJJJJJIJJJJJJJJIJJJJJJJJJJIJIJIIJJJJJJJJJJJJHIHHH_Mismatch_1_Sense_+_Library_PoolT
TCTTTTGCTCATAAATGTGGATTAGGCTTTCCACGATGATGAATATAACGTGCTCTGCCTTTAGTGTTA
>Frequency_1_QualityScore_DDDF22<:4CBBEAC:@F1DDA?:0?0?DGICFFBFFFFE<<88@7===6@AAE>EEEDDC>@>;>AA@@@A>A:<B:8+2<AA:>4>AA@:88_Mismatch_0_Sense_+_Library_PoolT
AGAGTAGACAGCGAGGGCAATGAGTGTGGAGCAACTTTCAAAGTGGACAAATTTACGAGGATCAATAGCATTCGTCGAGTGGATAGTGCAGCCA
>Frequency_1_QualityScore_DD:ACDFF@EGEG+CHFAC@E@GFIIIIFFFFIEIIIIIIIFFFFIEIIEI@=77=A>E@DB)7;>>>>;A@BBBBDADBEEEEEB?592?AA>_Mismatch_2_Sense_+_Library_PoolT
TGATAGGGCTCCAGTTCGTATTTTTTTTCCTTCCAGTTCTTTTGCTCATAAATGTGGATTAGTCTTTCCACGATGATGAATATAACGTGCTCTG
>Frequency_1_QualityScore_FFHHHHHIJJIIJJJJJJJJJJIJJJJJJJJIJIJJJJJJJJJJJHHHHHFFFFFEAEEEEDDDDDDDDBBDDDDD@AACDDBDDDDCDDDDDD_Mismatch_0_Sense_+_Library_PoolT
TGGGGGATTGCAGAGCTTCGAGCACCCTTTGAATATGATGAAAGCCATGCCAAGAGTAGACAGCGAGGGCAATGAGTGTGGAGCAACTTTCAAA
>Frequency_1_QualityScore_FFGHHHHJJIJIJIJIJJJJJIEIIGJJJJJCFGIJIJJJGIJJIJJIG?AEFHHHFFFFFECCEEE@CACDCDDDDDDDDDEDDDDDDEDDCD_Mismatch_0_Sense_+_Library_PoolT
GGCAACCTCTGTCTGATAGGGCTCCAATTCGTATTTTTTTTCCTTCCAGTTCTTTTGCTCATAAATGTGGATTAGGCTTTCCACGATGATGAAT
>Frequency_1_QualityScore_FFHHHHHJJIJHJFHIIJJIFHGGGIJHIIJJIJJIJJJJJJJIJJIHIJIJJIJIJGGIHGH?EFFFFFDDDACDDDDDDCDDCDDDCDDCDD_Mismatch_0_Sense_+_Library_PoolT
AGCATTCGTCGAGTGGATAGTGCAGCCAATTGGGCAACCTCTGTCTGATAGGGCTCCAATTCGTATTTTTTTTCCTTCCAGTTCTTTTGCTCAT
>Frequency_1_QualityScore_FFHHHHHJJIIGHIJHIIJJJJJJJJJJJIIJIJJJJJIJJJJJJJJJJJIJJJIIJJIJJIIIGI_Mismatch_1_Sense_+_Library_PoolT
TTTGCTCATAAATGTGGATTAGGCTTTCCACGATGATGAATATAACGTGCTCTGCCTTTAGTGTTA
>Frequency_1_QualityScore_FFHHHHHJIJJJIJJJJJIJIJIIIIIJJJJJIJHIIIJI_Mismatch_0_Sense_+_Library_PoolT
CCACGATGATGAATATAACGTGCTCTGCCTTTAGTGTTTA
>Frequency_1_QualityScore_FFHHGHHJJIJJJJIIJJJIIIHGJIIIJJJJJIIHJJJJJJIIJJIIHHDHIGGHIIJIIJJHHIJHHHHHHHDFFDFACABCCCCCDDB@CC_Mismatch_0_Sense_+_Library_PoolT
GTGGATTAGGCTTTCCACGATGATGAATATAACGTGCTCTGCCTTTAGTGTTTACTGTTATTTATATATGAAAGTGTGGTGTGCAATGGAGTTT
>Frequency_1_QualityScore_FFHGHDHHHJHIJJJJJJJJIGIJHHHHIIIJJJJJJJJJIHJJJJIJJJIJIJJIJJHF?EHFFFFCDFEEEDCDDDACBACDDDDDDDDDAC_Mismatch_0_Sense_+_Library_PoolT
ATGAGTGTGGAGCAACTTTCAAAGTGGACAAATTTACGAGGATCAATAGCATTCGTCGAGTGGATAGTGCAGCCAATTGGGCAACCTCTGTCTG
>Frequency_1_QualityScore_FDHHHHHJJJJJJJJJJJHHICHIJJJJJJJJJIJHIJJIJJJJJJJJJJJJ<G@GGHHEE=AEEFDFDCCCEEDBABDDDDCDDDCC5>@CDD_Mismatch_0_Sense_+_Library_PoolT
GTGGAGCAACTTTCAAAGTGGACAAATTTACGAGGATCAATAGCATTCGTCGAGTGGATAGTGCAGCCAATTGGGCAACCTCTGTCTGATAGGG
>Frequency_1_QualityScore_BBDHFAHHIIIIII?GHIGHBEEHCHEHGGHAFHIGIIIGFFHAGGH;;A8AHFHFDBEBC@CE@BCCBABBBCCC>AACCDCCCCCCCA<?>A_Mismatch_0_Sense_+_Library_PoolT
AAAATCTTTTGCACCCTTTCCAGCAGGATGCATGTTTTGGAATGGTGGGGGATTGCAGAGCTTCGAGCACCCTTTGAATATGATGAAAGCCATG
>Frequency_1_QualityScore_DFFFHHHGIGIHIJHJIIGIJIJJIJIJIJIIIIIIIJGIGIJJGGIJJFG@CHHHHGDBACBDBDDDCDC;:@@?CDDDD?CCCCCDDDCCA>_Mismatch_0_Sense_+_Library_PoolT
GATTGCAGAGCTTCGAGCACCCTTTGAATATGATGAAAGCCATGCCAAGAGTAGACAGCGAGGGCAATGAGTGTGGAGCAACTTTCAAAGTGGA
>Frequency_1_QualityScore_FFHHHHHIJJJJJJJJJJJIJJJJIHIJIJJJIJJJJJJIJJJJJJJJIJJJJJJJJJHIJIJJJJJJJHEHEEHHH_Mismatch_1_Sense_+_Library_PoolT
CTTCCAGTTCTTTTGCTCATAAATGTGGATTAGGCTTTCCACGATGATGAATATAACGTGCTCTGCCTTTAGTGTTA
>Frequency_1_QualityScore_FFHHHHGJJJJJJJJJFHIIJJJJJJGGIJJJIIHIJJIJJIJJJJJJJJJJIIJHHHHGFFFFFFEEEDDDDDFDEDEEEEEDDDDDDDDDDD_Mismatch_0_Sense_+_Library_PoolC
ATAGGGCTCCAATTCGTATTTTTTTTCCTTCCAGTTCTTTTGCTCATAAATGTGGATTAGGCTTTCCACGATGATGAATATAACGTGCTCTGCC
>Frequency_1_QualityScore_FFHHHGHIIIIEHHIIIIIIIIIIIIIIIIIIIIIIIIIIIIIGFHGEIIIIIGHGFHEDDDFFEEEDEEDEDDCDEDDFC@CCACCCB<@B?@_Mismatch_1_Sense_+_Library_PoolC
GCTCATAAATGTGGATTAGGCTTTCCACGACGATGAATATAACGTGCTCTGCCTTTAGTGTTTACTGTTATTTATATATGAAAGTGTGGTGTGC
>Frequency_1_QualityScore_FFHHHHHIJJIJ?EDGGGIGGHIJJJJJJJJHHIGHIJJJJJJJJJJJHHHFFFFFFFEDDDCBD@B@BBCDEDADDDCDDDDDDDDDDDDBDD_Mismatch_0_Sense_+_Library_PoolC
GAGGGCAATGAGTGTGGAGCAACTTTCAAAGTGGACAAATTTACGAGGATCAATAGCATTCGTCGAGTGGATAGTGCAGCCAATTGGGCAACCT
>Frequency_1_QualityScore_FFHHHHHJJJJJJHIIJJJJJJJJJJJJJJJJJJJIIJJJJJJIJIJJJJJJJIJJIJIFHGIJIIIIHCEHHHHGHHFFFFFFEEEDDDDDDD_Mismatch_0_Sense_+_Library_PoolT
TGCTCATAAATGTGGATTAGGCTTTCCACGATGATGAATATAACGTGCTCTGCCTTTAGTGTTTAAAGTTAATATATTTCCCAGTTCGACCAAA
>Frequency_1_QualityScore_DDFFHHHJJJJJEHGHHHHIIEHGIJIIGIJIJJIIIGCFHGIJIJIGIEIIGJJGCBEDEEFFFEAEDDEDCDDDDCDDDDD@@CACDDDCAD_Mismatch_0_Sense_+_Library_PoolT
TCGTATTTTTTTTCCTTCCAGTTCTTTTGCTCATAAATGTGGATTAGGCTTTCCACGATGATGAATATAACGTGCTCTGCCTTTAGTGTTGAAA
>Frequency_1_QualityScore_FFHHHHHJGIIJJJJJJJJJJJJJJIJJJJJJJJJJJJJJIHJJJJJJJJJJIJJGHHIJJJJJJHFDDACDDDDDDDDDDD_Mismatch_0_Sense_+_Library_PoolT
CATAAATGTGGATTAGGCTTTCCACGATGATGAATATAACGTGCTCTGCCTTTAGTGTTTAAAAAAAAATAAAAAAAAACCA
>Frequency_1_QualityScore_FFHHHHHIGFHIIJIJJJIJJJJIIJHIDGGGIJIFCEGIJJIDGIDGIEGIIJIGFHFHEFCEDDFFECAC>?CDDD3<CDDDDDBDD9CCDC_Mismatch_0_Sense_+_Library_PoolT
TTTACGAGGATCAATAGCATTCGTCGAGTGGATAGTGCAGCCAATTGGGCAACCTCTGTCTGATAGGGCTCCAATTCGTATTTTTTTTTCCTTC
>Frequency_1_QualityScore_FFHHHHHJDHHHIJJIHIJJI@HHIFHGIJJJGGIJJJIBHGHIHIGEIIJIJHIJJJJJEGIJJ_Mismatch_0_Sense_+_Library_PoolT
CTGCCTTTAGTGTTTACTGTTATTTATATATGAAAGTGTGGTGTGCAATGGAGTTTTCTCTTCTA
