# Supplementary material for: Differential Gene Expression Reveals Candidate Genes for Drought Stress Response in Abies alba (Pinaceae)
Source: PLoS One. 2015 Apr 29;10(4):e0124564. doi: 10.1371/journal.pone.0124564 (PMC4414588; doi:10.1371/journal.pone.0124564)
Supplement: S3 File — (GZ) [file pone.0124564.s003.gz › comp10919_c0_seq1 #or# comp10919_c0_seq3.fa]

>comp10919_c0_seq1 len=385 path=[52:0-23 505:24-27 114:28-92 179:93-166 253:167-384]
ACGCTTCTTGCAATCCAGGATTTGGAACGATTCTGTTATTGTTATCTTGTTATGAACTATAGTGTAAATTGGTTTCTATGGAGATATCATTACTTTTTGTCTAATTTTTTTTCAACTGAAAAGGAACACTTTCCTTATTCACATTGGTTTCTATGGACATATCATTATTTTTGTCGACCGAAAAGGAACACTTTCCTTGTTCACATCGAATCAAAGAAATTCATTGACCCCGGCTTGGAATGGACCCCTAAACTTGTAAAAACCTTATGTAAGAGTCATATCCAACTATTGTTTCATTCTAATGAAAAGTCTACTAAGTTTGTAACACCTGTGGTTTATTTTAATGTTTTTCAATCAATATCAATCTACAAAAAGTGCAAGTTGG
>comp10919_c0_seq3 len=450 path=[21:0-30 52:31-54 76:55-92 114:93-157 179:158-231 253:232-449]
TTGTGTTGTGGGACAGGCATCATAATGCCTTACGCTTCTTGCAATCCAGGATTTGCAACGATTCTGTTATTGTTATTTTGTTATGAACTATAGGATTCTGTTATTGTTATCTTGTTATGAACTATAGTGTAAATTGGTTTCTATGGAGATATCATTACTTTTTGTCTAATTTTTTTTCAACTGAAAAGGAACACTTTCCTTATTCACATTGGTTTCTATGGACATATCATTATTTTTGTCGACCGAAAAGGAACACTTTCCTTGTTCACATCGAATCAAAGAAATTCATTGACCCCGGCTTGGAATGGACCCCTAAACTTGTAAAAACCTTATGTAAGAGTCATATCCAACTATTGTTTCATTCTAATGAAAAGTCTACTAAGTTTGTAACACCTGTGGTTTATTTTAATGTTTTTCAATCAATATCAATCTACAAAAAGTGCAAGTTGG

>Frequency_3_QualityScore_FFHGHHHJIIIHIHIJIIJJIHHJIIIIJIFIHHJJJIJIJJJJJJJJIIJJ_Mismatch_0_Sense_+_Library_PoolT
ATGAACTATAGTGTAAATTGGTTTCTATGGAGATATCATTACTTTTTGTCTA
>Frequency_2_QualityScore_DCFEGAEGFEEEGIHGGDGIEHIGAAGIGIEEGGGHIGHIGEGGGEFFIIICIHGIGHAEGG_Mismatch_0_Sense_+_Library_PoolT
TTATCTTGTTATGAACTATAGTGTAAATTGGTTTCTATGGAGATATCATTACTTTTTGTCTA
>Frequency_2_QualityScore_FFHHGHHJIJIJJJJJIJIJJIIJJIIIJIIGIIIIJJJGH>GIIIJJFIGIIIIIJJJIJJJJJJIJIHIJJJJIHFDECDDDDD_Mismatch_0_Sense_+_Library_PoolT
TGTTATTGTTATCTTGTTATGAACTATAGTGTAAATTGGTTTCTATGGAGATATCATTACTTTTTGTCTAATTTTTTTTCAACTGA
>Frequency_2_QualityScore_CEEAF@GEI>CCEECCBIBH;C?CBAGAEHEA=CEHGEDFGCEBFGICAAFEEEADHGGIGGG_Mismatch_0_Sense_+_Library_PoolT
GTTATCTTGTTATGAACTATAGTGTAAATTGGTTTCTATGGAGATATCATTACTTTTTGTCTA
>Frequency_2_QualityScore_EFHHHHFHGIHHHIFIIIJJJJIIJIIJIIIIIGHIIJIIJJIIIIIIIIIIIIIIJIJJIIIIIJJJJIIGIIHHIJGIFDDDDCDDDD_Mismatch_0_Sense_+_Library_PoolT
ATTCTGTTATTGTTATCTTGTTATGAACTATAGTGTAAATTGGTTTCTATGGAGATATCATTACTTTTTGTCTAATTTTTTTTCAACTGA
>Frequency_2_QualityScore_FFHHHHHJJJJJJJJJJJIJJJJJJJJIJJJIJJJJJJGIJJJIJJJIIIIIIJJJJIJJIJIIJJHHIGECDDCDCDDDDCDDDCDDDDDDEE_Mismatch_2_Sense_+_Library_PoolT
TTTCAACTGAAAAGGAACACTTTCCTTATTCACATTGGTTTCTATGGACATATCATTATTTTTGTCGACCGAAAAGGAACACTTTCTTTATTCA
>Frequency_2_QualityScore_FFHHHHHIIJIIIIHIIGIIIGGHHIJJJJIIIJJJIJJIHIIIJJJJJJJJIIJIJJIIJJIIJJJIIHFEEEEEEEEDDDDDDDDDDDDDDD_Mismatch_0_Sense_+_Library_PoolT
TTATCTTGTTATGAACTATAGTGTAAATTGGTTTCTATGGAGATATCATTACTTTTTGTCTAATTTTTTTTCAACTGAAAAGGAACACTTTCCT
>Frequency_1_QualityScore_FFHHHHHIHJJJJIIJIJJJIIJHIHJHHHIJJIJJJFGIJIJIJJJJJJJIJJJIJIJJJJJJIIJI_Mismatch_0_Sense_+_Library_PoolT
TTATTGTTATCTTGTTATGAACTATAGTGTAAATTGGTTTCTATGGAGATATCATTACTTTTTGTCTA
>Frequency_1_QualityScore_D8@DD>DA>EBEBBD4?3C:D?D9:B9?DB?B??B@/99D_Mismatch_0_Sense_+_Library_PoolT
GTAAATTGGTTTCTATGGAGATATCATTACTTTTTGTCTA
>Frequency_1_QualityScore_DFHHHHHJIIIGJHJGJJJIJJJGHIJJJJJJJJJJJJJJJJJIFIJJJGHJJIGIJJJJJJHHB@EFFECCCECDDBDDDDDDDD_Mismatch_1_Sense_+_Library_PoolT
TTATGAACTATAGTGTAAATTGGTTTCTATGGAGATATCATTACTTTTTGTCTAATTTTTTTTCAACTGAAAAGGAACACTTTCCA
>Frequency_1_QualityScore_FFHHHHHJJJJJJJJJJIJJIIJJJJJJJJJJJJJJIJJJJJHHHHHFFFFFFEE_Mismatch_0_Sense_+_Library_PoolT
GATATCATTACTTTTTGTCTAATTTTTTTTCAACTGAAAAGGAACACTTTCCTTA
>Frequency_1_QualityScore_FFHHHFHHHGHJJJJJJHJJJJJJJIIIJJIJJJJJJJJJJJJJJJIJJJJJJJJJJHGGHHHFFFFFDCEEEDDDDDDDDDDDDD_Mismatch_1_Sense_+_Library_PoolT
ACTATAGTGTAAATTGGTTTCTATGGAGATATCATTACTTTTTGTCTAATTTTTTTTCAACTGAAAAGGAACACTTTCCTTATCCA
>Frequency_1_QualityScore_FDHHHHHJJJJJJJJJIGHJJ_Mismatch_0_Sense_+_Library_PoolT
GATATCATTACTTTTTGTCTA
>Frequency_1_QualityScore_FFHHHHHIJJJJJJJJJJJJJIJJJGIJJJJJJJJJJJJJJJJJJJJJH_Mismatch_0_Sense_+_Library_PoolT
CTTTTTGTCTAATTTTTTTTCAACTGAAAAGGAACACTTTCCTTATTCA
>Frequency_1_QualityScore_FFHHHHGIJJJJJJJJIJJJJJIGJJJJJJFHIJJJJJJJJIJJJJJJJJJJJJJJJIIJJGHIJJJJHFFF@CEEEECDDDDDDDDDDDDDDD_Mismatch_0_Sense_+_Library_PoolT
TATCTTGTTATGAACTATAGTGTAAATTGGTTTCTATGGAGATATCATTACTTTTTGTCTAATTTTTTTTCAACTGAAAAGGAACACTTTCCTT
>Frequency_1_QualityScore_FEHHHHHJJJJJJJJIJIJJIJJJJJIJHIHGIJJJJJHHIJJJJIIJIJIJJJJIJJJJJJJJIHIIGHIIIJJHFFFC_Mismatch_1_Sense_+_Library_PoolT
GTTATTGTTATCTTGTTATGAACTATAGTGTAAATTGGTTTCTATGGAGATATCATTACTTTTTGTCTAATTTTTTTCCA
>Frequency_1_QualityScore_FFHHHHFGIIJJJIIJJJIJJJIIGHEHEFIIIJJJCGHHIJJJIHIHJJJJJJJJJJJJIJJJJJIIJHIIJHFDEEDDDDC>C@CB?CDDDD_Mismatch_0_Sense_+_Library_PoolT
TATTGTTATCTTGTTATGAACTATAGTGTAAATTGGTTTCTATGGAGATATCATTACTTTTTGTCTAATTTTTTTTCAACTGAAAAGGAACACT
>Frequency_1_QualityScore_FFHHGHHJJIJIJJJGIJJJJJJJJ_Mismatch_0_Sense_+_Library_PoolT
CAACTGAAAAGGAACACTTTCCTTA
>Frequency_1_QualityScore_FFHHHHHIJJJJJJJJJJJJJHIHHIIHIJJJJJJHIIJJIJJJIJJJJJJJJJJJJJJJJJIJJI_Mismatch_0_Sense_+_Library_PoolT
ATTGTTATCTTGTTATGAACTATAGTGTAAATTGGTTTCTATGGAGATATCATTACTTTTTGTCTA
>Frequency_1_QualityScore_DDAFB<CEEBDFHGHIEBDHGDAE>GID@BHIIGEAGHGIICEAC@@EHC?AECHC@;???>;;A>A<C>_Mismatch_0_Sense_+_Library_PoolT
ATTACTTTTTGTCTAATTTTTTTTCAACTGAAAAGGAACACTTTCCTTATTCACATTGGTTTCTATGGAC
>Frequency_1_QualityScore_FFHHHHHHHJJJJJJIJJJJJJJJJJIJJJJJJJJJJJJJJJJIIJIJJJJJJJIJJJJHHHHHHFFFFAEEEEDDDDDCDEEE_Mismatch_0_Sense_+_Library_PoolT
TATAGTGTAAATTGGTTTCTATGGAGATATCATTACTTTTTGTCTAATTTTTTTTCAACTGAAAAGGAACACTTTCCTTATTCA
>Frequency_1_QualityScore_FFHGHHHIJJJJJJJJJJJJJIJJHIJJIJIJJJJHIJIJJJIJIHJIJJJJJJJJIIIIIIHICGGF_Mismatch_2_Sense_+_Library_PoolT
CAACTGAAAAGGAACACTTTCCTTATTCACATTGGTTTCTATGGACATATCATTATTTTTGTCGACTA
>Frequency_1_QualityScore_FFHHHHHGHJIJJJJGHHHIFIIJIJIJJJIIJIJJJJIJJJJJJJ>GIIIGJJJJIIJHEHEHEFFFFAAEEEDDDCDCDEEEDDDCDDABDC_Mismatch_0_Sense_+_Library_PoolT
TATAGTGTAAATTGGTTTCTATGGAGATATCATTACTTTTTGTCTAATTTTTTTTCAACTGAAAAGGAACACTTTCCTTATTCACATTGGTTTC
>Frequency_1_QualityScore_FEHHHHHJJHIJIJJJIJJJJJJJJJJJJJJJJJJJJJJJIJJJJJJJJJIJJJJJIIHHHHFFFFFEEEEEDEDEEEE_Mismatch_1_Sense_+_Library_PoolT
GTAAATTGGTTTCTATGGAGATATCATTACTTTTTGTCTAATTTTTTTTCAACTGAAAAGGAACACTTTCCTTATTCAA
>Frequency_1_QualityScore_??AFFDFEF4AA+<F3FC:CA;?+AAE?9FEEFFCDGFIE9DFEI3DDGIF_Mismatch_1_Sense_+_Library_PoolT
TGAACTATAGTGGAAATTGGTTTCTATGGAGATATCATTACTTTTTGTCTA
>Frequency_1_QualityScore_FFHHHHHJJIJIJJJJJJJJJJJJJJJHIII_Mismatch_0_Sense_+_Library_PoolT
TTTCTATGGAGATATCATTACTTTTTGTCTA
>Frequency_1_QualityScore_FFHHHHHJJIJJIJJJJJJJGJIIIJJIJIJIJJIJJJJJJGHIJJIIHIHHIIJJJJJJJJJJJJJJJFGH_Mismatch_0_Sense_+_Library_PoolT
TCTGTTATTGTTATCTTGTTATGAACTATAGTGTAAATTGGTTTCTATGGAGATATCATTACTTTTTGTCTA
>Frequency_1_QualityScore_FFHHHHHJJJJJJJJJJJJIJJJJJJJJJJJJJJJJJJJHIJJJIJJJJJJIJJJJJJIJJIJJJJJIIEEFACDDDDDDDDDDCDDDDDCDDE_Mismatch_2_Sense_+_Library_PoolT
TTTTCAACTGAAAAGGAACACTTTCCTTATTCACATTGGTTTCTATGGACATATCATTATTTTTGTCGACCGAAAAGGAACACTTTCTTTATTC
>Frequency_1_QualityScore_FAFHHHHJJIJJJJJIIJHIHIHHFGIIJJJIGIJJJJJJJJIIJJJJJJIJJJJJJJJIJJJIJJJJJHFDEDDDDDCDDCDBDDDDDDDDDD_Mismatch_2_Sense_+_Library_PoolT
GTTATTTTGTTATGAACTATAGTGTAAATTGGTTTCTATGGAGATATCATTACTTTTTGTCTAATTTTTTTTCAACTGAAAAGGAACACTTTCA
>Frequency_1_QualityScore_FFGGHHFGIIJJJJJCHHI?FHIIJJIGIHHIJJJJIIGIIJJJJJJBIHGIIJJGIIIIJIIJJJJHFFFEEEEC_Mismatch_0_Sense_+_Library_PoolT
ATCTTGTTATGAACTATAGTGTAAATTGGTTTCTATGGAGATATCATTACTTTTTGTCTAATTTTTTTTCAACTGA
>Frequency_1_QualityScore_FFHHHGFIIJJJEHIJGEHIIGHHIIIHIIIJJJIFHIJJIJJIIIIJIHHIJJJJJIIIIJJGGEGGIGIIHFDDC_Mismatch_0_Sense_+_Library_PoolT
ATTGTTATCTTGTTATGAACTATAGTGTAAATTGGTTTCTATGGAGATATCATTACTTTTTGTCTAATTTTTTTTCA
>Frequency_1_QualityScore_FFHHHHHJJJJJGGIJJIJJJJJJIJIIJJJJJJJJJJJJJJJJJJJGIJJJIJHHHHHHFFFFFFFEFEEEDDDDDDDDDDDDDDBDDDCCDD_Mismatch_0_Sense_+_Library_PoolT
CTAATTTTTTTTCAACTGAAAAGGAACACTTTCCTTATTCACATTGGTTTCTATGGACATATCATTATTTTTGTCGACCGAAAAGGAACACTTT
>Frequency_1_QualityScore_FFHHGHHJJJJJJJIJIJGJJJJJJJJJHIJJJJJJIJIIJJJJJJJIJJJJJJJJJJIJJJJJJJHFFFDEEEEDCDDDDDDDDDDDDDDDDD_Mismatch_0_Sense_+_Library_PoolT
TCTTGTTATGAACTATAGTGTAAATTGGTTTCTATGGAGATATCATTACTTTTTGTCTAATTTTTTTTCAACTGAAAAGGAACACTTTCCTTAT
>Frequency_1_QualityScore_FFHHHHHJJJJJJJGHHIHIIJJIIGIHIIIJJJIJJHIJIJGIIJIJHIJJJIJHJIJJJJJJJJJGCFHIJJHFDEDDDDCCCDCDB?CDDD_Mismatch_0_Sense_+_Library_PoolT
TTATTGTTATCTTGTTATGAACTATAGTGTAAATTGGTTTCTATGGAGATATCATTACTTTTTGTCTAATTTTTTTTCAACTGAAAAGGAACAC
>Frequency_1_QualityScore_FFHHHHHJIJJJJJJJJIJIJJIJJJJJJJJJJJJJIJIIJJJIJJJJIIJIJIHHHHHHFFFFFFFEDEEDBDDDBDBDDDDDDDDDDDDDDD_Mismatch_1_Sense_+_Library_PoolT
TTTTTTTTCAACTGAAAAGGAACACTTTCCTTATTCACATTGGTTTCTATGGACATATCATTATTTTTGTCGACCGAAAAGGAACACTTTCTTT
>Frequency_1_QualityScore_FFFHGHHJJIGIJIIGHGHIJIHJIIJJDHGFIIJEFGGICBGFEHGGEHGHICEIHGFHEHFF@DECEEEEACACCCCDCDECEEEDDDBC@B_Mismatch_0_Sense_+_Library_PoolT
ATATCATTACTTTTTGTCTAATTTTTTTTCAACTGAAAAGGAACACTTTCCTTATTCACATTGGTTTCTATGGACATATCATTATTTTTGTCGA
>Frequency_1_QualityScore_?ADFHDHD?CC<A??:?+22AEDG4?:EH;GIA?<??GHIGDH<B?FBFDHBHIIE@GHB737?;3;;>;;;CBB9>@:>AC@_Mismatch_1_Sense_+_Library_PoolT
GAACTATAGTGTAAATTGGTTTCTATGGAGATATCATTACTTTTTGTCTAATTTTTTTTCAACTGAAAAGGAACACTTTCATT
>Frequency_1_QualityScore_FFHHHHHJIIJJJJIIJHICFGIIJJJ?HHJJJJJJJJJJJJJJJJJJJJJJJJIJJJJJJJJJHFDEDDDDDD_Mismatch_0_Sense_+_Library_PoolT
CTTGTTATGAACTATAGTGTAAATTGGTTTCTATGGAGATATCATTACTTTTTGTCTAATTTTTTTTCAACTGA
>Frequency_1_QualityScore_FFGHDFHGGJJIJJIJA<DCHIJJJIIAFDGIJJGGIJJJJJJJJJJICGIIHIHJIJJJJJJJIHFFFFFEEEECEDDDDDDDDDDDDDDDDD_Mismatch_0_Sense_+_Library_PoolT
CTTGTTATGAACTATAGTGTAAATTGGTTTCTATGGAGATATCATTACTTTTTGTCTAATTTTTTTTCAACTGAAAAGGAACACTTTCCTTATT
>Frequency_1_QualityScore_DDHHHFHIJJJJIJJJJJJJJJJJJJIJHIIHGIJIJJJICGEIIHIIJJGHIIGIIGIJJJGGIIIHJFHHIJJJJFDDDAACDCDDCCDDBD_Mismatch_0_Sense_+_Library_PoolT
CTGTTATTGTTATCTTGTTATGAACTATAGTGTAAATTGGTTTCTATGGAGATATCATTACTTTTTGTCTAATTTTTTTTCAACTGAAAAGGAA
>Frequency_1_QualityScore_DFHHFHFHIJJJJJHIIIJGIJJGIFHJJJJJJJJJJJJJIIJJJJJJJJJJJJJJJJHHHHHFFFFFEEEEEDDDE_Mismatch_1_Sense_+_Library_PoolT
ATAGTGTAAATTGGTTTCTATGGAGATATCATTACTTTTTGTCTAATTTTTTTTCAACTGAAAAGGAACACTTTCCA
>Frequency_1_QualityScore_D>D8CDB?CEDE4C@DEECCE@4?BDEIIIAB><_Mismatch_0_Sense_+_Library_PoolT
TGGTTTCTATGGAGATATCATTACTTTTTGTCTA
>Frequency_1_QualityScore_FFHGHHHJJJHEGIIIJJJJJIJIJJJJGHIIHIGI<GIJCGHHHIIJIJIJJJGIJIJIIEGHFCHHIHGHIJIJJJFDDCDDDDDDDDDCDB_Mismatch_0_Sense_+_Library_PoolT
TCTGTTATTGTTATCTTGTTATGAACTATAGTGTAAATTGGTTTCTATGGAGATATCATTACTTTTTGTCTAATTTTTTTTCAACTGAAAAGGA
>Frequency_1_QualityScore_FFHHHHHJJJJJJJJJJJJJJJJJJIJJJJJJIJGHJJJJJIIIJEIIJIJJJJJJIHJGIJIGIGIIIHFFDBBDDDDDDDDDDDDCCCDDCC_Mismatch_2_Sense_+_Library_PoolT
TTTTTCAACTGAAAAGGAACACTTTCCTTATTCACATTGGTTTCTATGGACATATCATTATTTTTGTCGACCGAAAAGGAACACTTTCTTTATT
>Frequency_1_QualityScore_DDHHHHHDFFFBC?FICH@F<CFHFFHIIEGHIGIIEGCFGE@GHCFHIEGIEIEGHFGCHBCGIIII<B@CCCACC_Mismatch_0_Sense_+_Library_PoolT
TATCTTGTTATGAACTATAGTGTAAATTGGTTTCTATGGAGATATCATTACTTTTTGTCTAATTTTTTTTCAACTGA
>Frequency_1_QualityScore_DDHHHHFHHBEIIJJIGGIE@CHIEFHIIIIIIFIJHF?CFH>GDGEHIGCHJJIJJJIIIJIIJHIHIGIIJJJGFDCCCCCCDDDCCDDCDB_Mismatch_0_Sense_+_Library_PoolT
GTTATTGTTATCTTGTTATGAACTATAGTGTAAATTGGTTTCTATGGAGATATCATTACTTTTTGTCTAATTTTTTTTCAACTGAAAAGGAACA
>Frequency_1_QualityScore_FFHHHHHJIJIJJJJJGIIIGJJJJJJJJB<DFF@?FHJGIEH=@GGGIGACEAH7AE?=_Mismatch_0_Sense_+_Library_PoolT
ATATCATTACTTTTTGTCTAATTTTTTTTCAACTGAAAAGGAACACTTTCATTGGTTTCA
>Frequency_1_QualityScore_FFHHHHHJJJJJIJIIJIIJHIJJJGIJJIJJJJJJJJJIJJJJIIIIJJJJIJIIJIEEFB@AEEDDDCDDDDDDCCDEFDDDDDCD@CDDCC_Mismatch_0_Sense_+_Library_PoolT
GGAACACTTTCCTTATTCACATTGGTTTCTATGGACATATCATTATTTTTGTCGACCGAAAAGGAACACTTTCTTTATTCACATTGAATCAAGG
>Frequency_1_QualityScore_FFHDHFHIJJJJJJIIIIJJJJJJJIJJJJJJJJJJIIJJJJIJJJIJJJJIJJJJJJGHHHHHEFFFEBEEEDDDCDFDDDDDDE_Mismatch_0_Sense_+_Library_PoolT
TATAGTGTAAATTGGTTTCTATGGAGATATCATTACTTTTTGTCTAATTTTTTTTCAACTGAAAAGGAACACTTTCATTGGTTTCA
>Frequency_1_QualityScore_D+A:ACCE<EEE?C:CBF@FFFD<BEDABBE@CECCDF>DCDEIEI@DE<<9BBDBDD4A?ACC=7;)?AA@A>(=>>5->ADE>>:5<AA3;:_Mismatch_0_Sense_+_Library_PoolT
TGAACTATAGTGTAAATTGGTTTCTATGGAGATATCATTACTTTTTGTCTAATTTTTTTTCAACTGAAAAGGAACACTTTCATTGGTTTCTAAA
>Frequency_1_QualityScore_FFHHHHHJJJJJHIJJJJIJJJJJJJIJJJJJJJJJJJJJIJJJJHIJJJJJGHHHHHFFFFFFFEEEEEEEDDDDDDADCBDDDDDDEEDDED_Mismatch_0_Sense_+_Library_PoolT
TATTCACATTGGTTTCTATGGACATATCATTATTTTTGTCGACCGAAAAGGAACACTTTCTTTATTCACATTGAATCAAGGAAATTCATAGATC
>Frequency_1_QualityScore_FFHHHHHJJIHIHIIIJJIIFHIIIGIJIIIIJJIJJJIJJJIIJJJGIGIGIJJJJJIHHHHHHFFFFFDCDEDDDDDDDDEDDD@BBDDEED_Mismatch_0_Sense_+_Library_PoolT
TGAACTATAGTGTAAATTGGTTTCTATGGAGATATCATTACTTTTTGTCTAATTTTTTTTCAACTGAAAAGGAACACTTTCATTGGTTTCTATG
>Frequency_1_QualityScore_FFHHHHHJJJJJJJJJEIJJJJJJJIJJJIJJJJJJJJJIJJIJIHIJIIJJJJJHHHHHHFFFBDEEEEEDCAC_Mismatch_0_Sense_+_Library_PoolT
TCTATGGAGATATCATTACTTTTTGTCTAATTTTTTTTCAACTGAAAAGGAACACTTTCATTGGTTTCTATGGAC
>Frequency_1_QualityScore_FFHGHHHIHIJJJJJJHIJJJGIJIJJJJJJIJJJIIIIJJJJJJJJGIJJJJJJHFFFFFFEDEEEDDDBBDDDDDDEDDD@BBDD_Mismatch_0_Sense_+_Library_PoolT
CTATAGTGTAAATTGGTTTCTATGGAGATATCATTACTTTTTGTCTAATTTTTTTTCAACTGAAAAGGAACACTTTCATTGGTTTCA
>Frequency_1_QualityScore_FFHGHHHIJJIIIEIGIEGIJJJIGGHJIIJIGIIEIJJJJJJIJHIHIIIIHEEEFFHFDEDDFEEDEECCDDEECCDDDDDDDDDB<_Mismatch_2_Sense_+_Library_PoolT
TCTATGGACATATCATTATTTTTGTCGACCGAAAAGGAACACTTTCTTTATTCACATTGAATCAAGGAAATTCATAGATCCCGGCTTGA
>Frequency_1_QualityScore_FFFFHFFGIIJJJEHIIJJJJJHIIJIJJJJJJJJJJJJJGIIJGIJJJJIJJIGIIJJHEFHHFFFFECEEDEDDDDDEEEDDDDDD>BDCDA_Mismatch_0_Sense_+_Library_PoolC
TAGTGTAAATTGGTTTCTATGGAGATATCATTACTTTTTGTCTAATTTTTTTTCAACTGAAAAGGAACACTTTCCTTATTCACATTGGTTTCTA
