# Supplementary material for: Differential Gene Expression Reveals Candidate Genes for Drought Stress Response in Abies alba (Pinaceae)
Source: PLoS One. 2015 Apr 29;10(4):e0124564. doi: 10.1371/journal.pone.0124564 (PMC4414588; doi:10.1371/journal.pone.0124564)
Supplement: S3 File — (GZ) [file pone.0124564.s003.gz › comp8834_c0_seq1.fa]

>comp8834_c0_seq1 len=151 path=[155:0-21 24:22-57 131:58-79 81:80-150]
AAGAGAGGAAGGGTATGTTGTAGCGAAGGAAGAAAGGAATGGTATGTTGTAGCGAAGGAAGAGAGGAAGGGTATGTTGTGGTGGACTGTACGAAACAATTTTATGGGAAGTGAGGGGATGATGTAGGTGATACTAGTTGTGTGTGAGTGAG

>Frequency_4_QualityScore_FFGHHHHCEHIIIIHIJJJHIIIHHIGIIGJHIIIJBFGHIIIIIIFHIIIIIHHHGDEGEBCEEEEDDCDCCCC?BACCCDBCCCDDBCDD:A_Mismatch_1_Sense_+_Library_PoolT
GGAATGGTATGTTGTAGCGAAGGAAGAGAGGAAGGGTATGTTGTAGTGGACTGTACGAAACAATTTTATGGGAAGTGAGGGGATGATGTAGGTG
>Frequency_2_QualityScore_EEHFEFHIIIGIIEIIEGGGGBFGGI9CEGHIHGIICEIIIIIFGHIEGGGGFGGEEEEEECBCCACCCACC?BCBDCBDECACC?ACCCCCEC_Mismatch_0_Sense_+_Library_PoolT
GTTGTAGCGAAGGAAGAGAGGAAGGGTATGTTGTGGTGGACTGTACGAAACAATTTTATGGGAAGTGAGGGGATGATGTAGGTGATACTAGTTG
>Frequency_2_QualityScore_FFGGGHGJJCGIJIJIIIIIIIJIJIIIGHGIIIIJJJ?FHIIIJGIIEGHIIHGFGGFEEEDEDEEDDFDDCCCDDAACCDCDBDDCEDCDEC_Mismatch_1_Sense_+_Library_PoolT
AAGGAATGGTATGTTGTAGCGAAGGAAGAGAGGAAGGGTATGTTGTAGTGGACTGTACGAAACAATTTTATGGGAAGTGAGGGGATGATGTAGG
>Frequency_2_QualityScore_FFHHHHHIJIJJIIIIJBFHIIIIHIIEHIJJJJIIJJIJIJJJJJJJIIIJJFIHAEHHGFEDDDDEDEEEDBCCDEDDDDCEDCDCDDDDDC_Mismatch_0_Sense_+_Library_PoolT
AAGGAAGAGAGGAAGGGTATGTTGTGGTGGACTGTACGAAACAATTTTATGGGAAGTGAGGGGATGATGTAGGTGATACTAGTTGTGTGTGAGT
>Frequency_1_QualityScore_FFHHHHHJJJJGHHJFHHEGEFHBFHIJBFHIGIJJJJHIJJJJJJJJJHIJHHFFFFFDFFEECEBCCDCDDDBDDDEDEEEDCDDDEDDDDD_Mismatch_0_Sense_+_Library_PoolT
ATGTTGTAGCGAAGGAAGAGAGGAAGGGTATGTTGTGGTGGACTGTACGAAACAATTTTATGGGAAGTGAGGGGATGATGTAGGTGATACTAGT
>Frequency_1_QualityScore_FFHHHHFIHHIHIIJJ<EHIIJJHGIGHJJJJJJJJIIJJJJJIJJJJJJJJHIIDHHEHHFBCCCEDBCACCCDDEDDDDDEDDBCDBDDDDD_Mismatch_1_Sense_+_Library_PoolT
AGGAAGAGAGGAAGGGTATGTTGTAGTGGACTGTACGAAACAATTTTATGGGAAGTGAGGGGATGATGTAGGTGATACTAGTTGTGTGTGAGTG
>Frequency_1_QualityScore_FFFHHHHAFHGHIGIJJIJIGGIGHJFIIHIIJGGJFDHIGIIHGJJIHHHFEFFEEECD?BDDD5>CCFEDCDDCDDDDDDDDDEEDDDDBDD_Mismatch_2_Sense_+_Library_PoolT
GGAAGGGTATGTTGTAGCGAAGGAAGAAAGGAATGGTATGTTGTAGCGAAGGAAGAGAGGAAGGGTATGTTGTAGTGGACTGTACTAAACAATT
>Frequency_1_QualityScore_FFHHHHHIIJJJEHIIIJIHGJJIBHHJGHIHHFHIIIIIJ=FGGCHHIJIHIJGHHHHHHFDFDDEDDACDEDCDDDDDDCCDDDD9@BCEDD_Mismatch_1_Sense_+_Library_PoolT
AGAAAGGAATGGTATGTTGTAGCGAAGGAAGAGAGGAAGGGTATGTTGTAGTGGACTGTACGAAACAATTTTATGGGAAGTGAGGGGATGATGT
>Frequency_1_QualityScore_EFHFFHHIFHIEHIJJFHIIIIIHIIIIJJIJJIJJJFHIJIIIJJJHIJJJEHHDGEHHHFDDDEFEEEDDCDCCFDDCDCDDDBCBABCDAC_Mismatch_2_Sense_+_Library_PoolT
AGGAAGAGAGGAAGGGTATGTTGTAGTGGACTGTACGAAACAATTTTATTGGAAGTGAGGGGATGATGTAGGTGATACTAGTTGTGTGTGAGTG
>Frequency_1_QualityScore_DDHD:FFG?G@E>3?:ECBDH):BBBFHBDGHDGB=8=88@C@@@=;=ACA@.);B@C3(.->;5?\\,((;@4(:>+4+:@4@CCCDC>03<8_Mismatch_0_Sense_+_Library_PoolT
AGCGAAGGAAGAGAGGAAGGGTATGTTGTGGTGGACTGTACGAAACAATTTTATGGGAAGTGAGGGGATGATGTAGGTGATACTAGTTGTGTGT
>Frequency_1_QualityScore_EDFHFDFHFGIIIJGHIEIICHIIJEGBFFDHIIIIJIGJHGGIIJHIGGH@GEEHHFFBCCEDDEEDC>?BDCDBCDCB?BDDD?CDDDDDDC_Mismatch_1_Sense_+_Library_PoolT
GTATGTTGTAGCGAAGGAAGAAAGGAATGGTATGTTGTAGCGAAGGAAGAGAGGAAGGGTATGTTGTAGTGGACTGTACGAAACAATTTTATGG
>Frequency_1_QualityScore_FFHDHHFGIGIIIIIHGHJDEFGIIGIJJJJHIIIGEHCHAHIIJDIJ?CEHHFFCFFFECCCCDDFDDDDDBCBCCDDDDD:A?A?@CCC<?9_Mismatch_1_Sense_+_Library_PoolT
CGAAGGAAGAAAGGAATGGTATGTTGTAGCGAAGGAAGAGAGGAAGGGTATGTTGTAGTGGACTGTACGAAACAATTTTATGGGAAGTGAGGGG
>Frequency_1_QualityScore_FFHGHHHJJHIIIJJJGIIHIEHHIJDEHJIIJHIJJJHIIJEGHEHHHF@DFDD>ACD@CDDDDEDDCCCDCDDD@DBBDDDDDDEDDDD<AB_Mismatch_1_Sense_+_Library_PoolT
GTTGTAGCGAAGGAAGAAAGGAATGGTATGTTGTAGCGAAGGAAGAGAGGAAGGGTATGTTGTAGTGGACTGTACGAAACAATTTTATGGGAAG
>Frequency_1_QualityScore_FFHHHHFHIJJJJHIJJJGGIJGIIIJGIJJIJJIBFHIHHIGJJGEHEHHHHHFFFFDDEDCDDDEDDDDCDB@CDDDDDBDDDED@CDD4>C_Mismatch_0_Sense_+_Library_PoolT
GAATGGTATGTTGTAGCGAAGGAAGAGAGGAAGGGTATGTTGTGGTGGACTGTACGAAACAATTTTATGGGAAGTGAGGGGATGATGTAGGTGA
>Frequency_1_QualityScore_FFHHFHHJCGHGHHIGGIIJHIHIGIJIIJJJIJHIHFEHGHGIIJJJJIIGHEFHFEDFDCCEDD5;@@DDDDDDCDDBCDDCEDDBBDDDBD_Mismatch_0_Sense_+_Library_PoolT
AGGAAGGGTATGTTGTAGCGAAGGAAGAAAGGAATGGTATGTTGTAGCGAAGGAAGAGAGGAAGGGTATGTTGTGGTGGACTGTACGAAACAAT
>Frequency_1_QualityScore_FFHHHAFHGBFAGHFEEFG1?FHIIGG?HFDHHHHAF>FGFCGIJ2@DHHFGGFFDED7;AC>=>9=BDCCC@CCACD@BCDCAADC:?ABDD>_Mismatch_0_Sense_+_Library_PoolT
CGAAGGAAGAGAGGAAGGGTATGTTGTGGTGGACTGTACGAAACAATTTTATGGGAAGTGAGGGGATGATGTAGGTGATACTAGTTGTGTGTGA
>Frequency_1_QualityScore_FFHHHHHIJJIGIIJJIIJJJCFHIHIJEHJJIIIJJIIIIIIIJGHHHH;BDFEEE>CEDDDDDDDDDABDDDDDBD@CDEDDDDDDD>A@CB_Mismatch_1_Sense_+_Library_PoolT
AGCGAAGGAAGAAAGGAATGGTATGTTGTAGCGAAGGAAGAGAGGAAGGGTATGTTGTAGTGGACTGTACGAAACAATTTTATGGGAAGTGAGG
>Frequency_1_QualityScore_FFHHHHHFHIJJJJHJJJJIJJJHIJIJJJJIJJJJBFHIHIJJIJFHIGHHGHE_Mismatch_1_Sense_+_Library_PoolT
GGAATGGTATGTTGTAGCGAAGGAAGAGAGGAAGGGTATGTTGTGGTGGACTGGA
>Frequency_1_QualityScore_FFHHHHGIHHGIJHHIJIJJJJJIJGJJFGIIIIJIIIIIJG8EHGHIGHHIDHEHHGFDDFFDDDDDB;CDDEDACBCDD:ACDDDBDDDCDC_Mismatch_0_Sense_+_Library_PoolT
AAGAAAGGAATGGTATGTTGTAGCGAAGGAAGAGAGGAAGGGTATGTTGTGGTGGACTGTACGAAACAATTTTATGGGAAGTGAGGGGATGATG
>Frequency_1_QualityScore_FFHFHHHHIIGIJHJFHIJJEFHIIJJIJJJIHJJJHIJIJIIJHIHIJ?EHHHFFFFFEEEEEEDCDDA@DDDDBDDDDEDDDDCDD>CCCDD_Mismatch_1_Sense_+_Library_PoolT
GCGAAGGAAGAAAGGAATGGTATGTTGTAGCGAAGGAAGAGAGGAAGGGTATGTTGTAGTGGACTGTACGAAACAATTTTATGGGAAGTGAGGG
>Frequency_1_QualityScore_FFHHHHHJJJIJJJJJJJJJIJJJIDHIJIIJIJJJJGIIJHIHHHGHIHHHGH;@DFCDECEEEEDDDCBCDDD@BDDCACDDDDDDDDCDDC_Mismatch_1_Sense_+_Library_PoolT
TTGTAGCGAAGGAAGAAAGGAATGGTATGTTGTAGCGAAGGAAGAGAGGAAGGGTATGTTGTAGTGGACTGTACGAAACAATTTTATGGGAAGT
>Frequency_1_QualityScore_FBFHHHHIGIJJJGIHJEEGEG?DH?FHIJ?FHHFIIFHGCFIIIJJFHIIEHHGEEFEFFCEFEE@CDDCCCBBD;@BCDDCDDD>@ACCCDC_Mismatch_1_Sense_+_Library_PoolT
GTATGTTGTAGCGAAGGAAGAGAGGAAGGGTATGTTGTAGTGGACTGTACGAAACAATTTTATGGGAAGTGAGGGGATGATGTAGGTGATACTA
>Frequency_1_QualityScore_DFHHHGHIBHHIJBG<FHHAHIFHGIIIIGIJIIGIGIIAEGHG8CGGHIIJJJGGFGHHHBDFFFDDDCBDCDCDDCCDDDB:>CDDBDDDDD_Mismatch_1_Sense_+_Library_PoolT
GGAAGAAAGGAATGGTATGTTGTAGCGAAGGAAGAGAGGAAGGGTATGTTGTAGTGGACTGTACGAAACAATTTTATGGGAAGTGAGGGGATGA
>Frequency_1_QualityScore_FFHHHGHJIJEGHIJIJJIJIJIJJJIIJJJJJJJIJJJ=CDGHIJHIJEEHHHHHFFFFFDDDDDDDDCDDDDDDDDCD_Mismatch_1_Sense_+_Library_PoolT
AAAGGAATGGTATGTTGTAGCGAAGGAAGAGAGGAAGGGTATGTTGTGGTGGACTGTACGAAACAATTTTATGGGAAGTA
>Frequency_1_QualityScore_FFHHHHHJIIJJHHIGIEFIGIIJJ?BGIGIIHIJFGIGIJJIJJJHIJJHFHHHF@DBCF@AAAA@CDBD?BDCDDDDDDACCCDDCCDCDDC_Mismatch_0_Sense_+_Library_PoolT
TTGTAGCGAAGGAAGAGAGGAAGGGTATGTTGTGGTGGACTGTACGAAACAATTTTATGGGAAGTGAGGGGATGATGTAGGTGATACTAGTTGT
>Frequency_1_QualityScore_FFHHHCFHIIJIGIJFHIJJIIGJJIIIJJJFHJJJJJJJIHIJFHIJJJJGIHHHHHHHFDEDFFEEECCCECDCBDDDDACC_Mismatch_0_Sense_+_Library_PoolT
AAGGGTATGTTGTGGTGGACTGTACGAAACAATTTTATGGGAAGTGAGGGGATGATGTAGGTGATACTAGTTGTGTGTGAGTGA
>Frequency_1_QualityScore_FFHHHDHIIJGGIEHIHJFEGHIJJGGIJJHIIJHIIJIGGIHGIIJ6BCG@EHHHFBDFACEDCCDD?ABDC@CDCD>CACD9>B>CCCBDD<_Mismatch_0_Sense_+_Library_PoolT
GAAGGAAGAAAGGAATGGTATGTTGTAGCGAAGGAAGAGAGGAAGGGTATGTTGTGGTGGACTGTACGAAACAATTTTATGGGAAGTGAGGGGA
>Frequency_1_QualityScore_FFHHHHHJIIJHJJGIHHIGHHIJ?FHIIIJHIIHIJIJJIHIIIFGGIGJJCEHFHHHH@CFDC>CBDBBDDCEDDEEDCCCDDDDCDDDDCB_Mismatch_1_Sense_+_Library_PoolT
TGTAGCGAAGGAAGAGAGGAAGGGTATGTTGTAGTGGACTGTACGAAACAATTTTATGGGAAGTGAGGGGATGATGTAGGTGATACTAGTTGTG
>Frequency_3_QualityScore_FDHHHHGIJJJIJJJIIJJJHGIEGHIJJJHIJIJJHIIJFHIJJJJHIHIJGHEGCEFFAEEFCDEEDDDDEDDDCCCDDDDBCCCEDDEEDD_Mismatch_0_Sense_+_Library_PoolT
GTACGAAACAATTTTATGGGAAGTGAGGGGATGATGTAGGTGATACTAGTTGTGTGTGAGTGAGAAAAGAATTAAGTGAGGGGATGATGTAGAT
>Frequency_2_QualityScore_EDFHGFCIHIIIIIIIGEEBEBGHIIGIIIHIHEIICGGHHGHHIIIIFEDGECAFCFECAGECE?CEBDEDADACBCDACA?CCDEECCCCEC_Mismatch_0_Sense_+_Library_PoolT
GAAACAATTTTATGGGAAGTGAGGGGATGATGTAGGTGATACTAGTTGTGTGTGAGTGAGAAAAGAATTAAGTGAGGGGATGATGTAGATGATA
>Frequency_2_QualityScore_FFHHHHGIJIIIIIHHICGGHIIIEGIIIJIJJJFHIIJIJIIEIHHHEFEGEGCEGGFGGGFECEEEEA?BCEDDCCDDCEDEEEDEDDCECD_Mismatch_0_Sense_+_Library_PoolT
AACAATTTTATGGGAAGTGAGGGGATGATGTAGGTGATACTAGTTGTGTGTGAGTGAGAAAAGAATTAAGTGAGGGGATGATGTAGATGATACT
>Frequency_1_QualityScore_DDDBFF8<A+CC<3A?3C<B6FFEDFF;GEE=DFFDE@(8==/=78@@=CAEF@AEECEDBDB>B:>A@@>AA;=>?:>>>?BB@B?AD::@:3_Mismatch_2_Sense_+_Library_PoolT
AAGGAATGGAATGTTGTAGCGAAGGAAGAGAGGAAGGGTATGTTGTAGTGGACTGTACGAAACAATTTTATGGGAAGTGAGGGGATGATGTAGA
>Frequency_1_QualityScore_FFHHHHHIGHHJJIHIJJJGHIGHGIJIJGJIJJJIGIJHIIJJIJJJHIJIIHIHIIJHHEHEHFFFDECEEEECCACDDDBDDDEDFEDDED_Mismatch_0_Sense_+_Library_PoolT
TACGAAACAATTTTATGGGAAGTGAGGGGATGATGTAGGTGATACTAGTTGTGTGTGAGTGAGAAAAGAATTAAGTGAGGGGATGATGTAGATG
>Frequency_1_QualityScore_FFHHHHHJJJJJHHHCHHHIJJEHIIJJHJJJGGHIIIJHIIJJIJIIFHHIFFGHGHGIIHHHHHHH??CFFDDDDBDFDCDDDDDDEECDCD_Mismatch_0_Sense_+_Library_PoolT
CAATTTTATGGGAAGTGAGGGGATGATGTAGGTGATACTAGTTGTGTGTGAGTGAGAAAAGAATTAAGTGAGGGGATGATGTAGATGATACTAG
>Frequency_1_QualityScore_FFHHHHHIJGHIIJJJHJIJIJIJIGGJJJGJJJJFGIGHGHIJJABHGHIGIJJCGHGGHHEECDEFFCEEECDACDDDDDDDBDDDDCC>CA_Mismatch_2_Sense_+_Library_PoolT
GTGTTGTAGTGGACTGTACGAAACAATTTTATGGGAAGTGAGGGGATGATGTAGGTGATACTAGTTGTGTGTGAGTGAGAAAAGAATTAAGTGA
>Frequency_1_QualityScore_FFHFHDHIGHHIJACGHIIJGHI@GIDHIJGIIJJJJJGIJJJJHHHJJFEE=D@EHHF?BDCFE@DDDCCCDDDDDDCDDDDABBDCC@CCCA_Mismatch_0_Sense_+_Library_PoolT
AAGAGAGGAAGGGTATGTTGTGGTGGACTGTACGAAACAATTTTATGGGAAGTGAGGGGATGATGTAGGTGATACTAGTTGTGTGTGAGTGAGA
>Frequency_1_QualityScore_F:@@DFHBFH>ACFGDGEHGEFFEEGIGDGIIIIIFBFGGHH;CGGG;CE@EEHHHFA>AEECBDDC5>>CAAC@C>>C>?AB?BCCC@>@_Mismatch_1_Sense_+_Library_PoolT
GAGAGGAAGGGTATGTTGTAGTGGACTGTACGAAACAATTTTATGGGAAGTGAGGGGATGATGTAGGTGATACTAGTTGTGTGTGAGTGAG
>Frequency_1_QualityScore_DD:CD=0+1?EEDEDEI:CD*B@3:9DBDD@DEDICDCDC>>@;)5)777;7<3\;>B5(-;A(33,;?>>>AA>A><<>?>A>A_Mismatch_1_Sense_+_Library_PoolT
GGAAGGGTATGTTGTAGTGGACTGTACGAAACAATTTTATGGGAAGTGAGGGGATGATGTAGGCGATACTAGTTGTGTGTGAGCA
>Frequency_1_QualityScore_FFFHHHHJJIJJHIJJJJJIJIIIJJJJJJJJJJJJJJHJIGHHIHIJFHHHJJHIIJDHHHHHHHFCECDFEEEEEDCCCCCCDDDBDDDDDD_Mismatch_1_Sense_+_Library_PoolT
GGTATGTTGTAGTGGACTGTACGAAACAATTTTATGGGAAGTGAGGGGATGATGTAGGTGATACTAGTTGTGTGTGAGTGAGAAAAGAATTAAG
>Frequency_1_QualityScore_FFHHHHHJJJJJJJJJDHHIJEGHDGHHGJJFHIHIIGHIIFGGIJJIIIHGIHGHHHEEHCCDDBDECAABDDDDDDDACDDD?@BCDDDEEE_Mismatch_0_Sense_+_Library_PoolT
TGTACGAAACAATTTTATGGGAAGTGAGGGGATGATGTAGGTGATACTAGTTGTGTGTGAGTGAGAAAAGAATTAAGTGAGGGGATGATGTAGA
>Frequency_1_QualityScore_FFHHFHHJJJJJJJJJJJHIIJJHHIDHHIJJJJJJJJJIIJJCFHIIHGHIGHIHICECHHHCCDFFDCCCDDDDDDD@CCDDDDDBBDEDCD_Mismatch_0_Sense_+_Library_PoolT
ACTGTACGAAACAATTTTATGGGAAGTGAGGGGATGATGTAGGTGATACTAGTTGTGTGTGAGTGAGAAAAGAATTAAGTGAGGGGATGATGTA
>Frequency_1_QualityScore_FEFFHHAFHGHHJFHIFHIIJIIHGIJHIIIIGHIIIGIIJJDDF=FFHIFIEHHCCHEEFF?CDEECCCCCEDDDDDABDCCCCDCCCDA<A>_Mismatch_0_Sense_+_Library_PoolT
GAAGGGTATGTTGTGGTGGACTGTACGAAACAATTTTATGGGAAGTGAGGGGATGATGTAGGTGATACTAGTTGTGTGTGAGTGAGAAAAGAAT
>Frequency_1_QualityScore_FFHHHHHIJJIJJIJJJJJJJJJJJBGHJJDFHHGGHJJJEHHGIJIIIJCGGHEIIGICHHEHHFBEB?>CCC>ACCA=ACCDCDCCCA?B@9_Mismatch_1_Sense_+_Library_PoolT
GTAGTGGACTGTACGAAACAATTTTATGGGAAGTGAGGGGATGATGTAGGTGATACTAGTTGTGTGTGAGTGAGAAAAGAATTAAGTGAGGGGA
>Frequency_1_QualityScore_DBBFFBFGGEGGGGEICHIGFIIIGIJHGIIJGHHIICFHGGGHIGHIIEHEEEHEE;?BDFCE>>AACCDDB?ACD(:@CCDCCC?BD@CC@4_Mismatch_0_Sense_+_Library_PoolT
GTATGTTGTGGTGGACTGTACGAAACAATTTTATGGGAAGTGAGGGGATGATGTAGGTGATACTAGTTGTGTGTGAGTGAGAAAAGAATTAAGT
>Frequency_1_QualityScore_FFHHHHHJJJIJJJJIJJJJGIJJJFHIFGFHIJHFHFFFFDFFECCEEFDDDDADDCDCBBDDDCCCDDDDDDBDDDDCDDCCCDDDDDDDED_Mismatch_0_Sense_+_Library_PoolT
GGACTGTACGAAACAATTTTATGGGAAGTGAGGGGATGATGTAGGTGATACTAGTTGTGTGTGAGTGAGAAAAGAATTAAGTGAGGGGATGATG
>Frequency_1_QualityScore_DAAHH?CHDFHH<E@DG;FF1@@?FGG6)?@@49DDD*B<=C@8=@@F>=C=;667?3==B;;CDC?>.6;;@>>5@;>>CAD>>5,;>;A>@@_Mismatch_0_Sense_+_Library_PoolT
CGAAACAATTTTATGGGAAGTGAGGGGATGATGTAGGTGATACTAGTTGTGTGTGAGTGAGAAAAGAGTTATGAGTATGTGAATCATTTGGATA
>Frequency_1_QualityScore_FFFHHFHIJJAEHGHIJIIIGHIIJJIHJJJIJJJJGIIJJGIGJI@CHFHEGIHHBEDADEDCEE>CCCDCDCDADCCDCDABCD@CCD_Mismatch_1_Sense_+_Library_PoolT
AGAGGAAGGGTATGTTGTAGTGGACTGTACGAAACAATTTTATGGGAAGTGAGGGGATGATGTAGGTGATACTAGTTGTGTGTGAGTGAG
>Frequency_1_QualityScore_DFHGHHHJGIGFHFGHJJEFHAGHFGIJDFGIJJJHIGGIIJHIHIFGBFHIHHIJJHIIJJIHHHHEEDDB@BCEDBCDDEDDEEDDDDCEDD_Mismatch_0_Sense_+_Library_PoolT
TTTATGGGAAGTGAGGGGATGATGTAGGTGATACTAGTTGTGTGTGAGTGAGAAAAGAATTAAGTGAGGGGATGATGTAGATGATACTAGTTGT
>Frequency_1_QualityScore_FFHHHHHJJHIJJJJJHIJJJJJJJJJJJJIJJJJGIIFHHHJJJHIIHIJIJJJHHIJJHHEHHHHFFFFEEEECCDDCDDDCBDDCDCDDDD_Mismatch_1_Sense_+_Library_PoolT
ATGTTGTAGTGGACTGTACGAAACAATTTTATGGGAAGTGAGGGGATGATGTAGGTGATACTAGTTGTGTGTGAGTGAGAAAAGAATTAAGTGA
>Frequency_1_QualityScore_FFHHHHHJJJJIJJFHHIJJIGHIIJJHIJJGHIJJJJJJDGGFHFGGIJJFHIJJJIJJHHHHHFFCDFEEDDDDDDEDFEEEEDDEEDDDDC_Mismatch_0_Sense_+_Library_PoolT
AATTTTATGGGAAGTGAGGGGATGATGTAGGTGATACTAGTTGTGTGTGAGTGAGAAAAGAATTAAGTGAGGGGATGATGTAGATGATACTAGT
>Frequency_1_QualityScore_FFFHHHHJJGIJJJJJJJIIJJJHJJJJIIICGGHIJJHJJJJJHJJJCGHIJJJGIHIJHHHHFECFB;AEEEEEDDBDDDDDAD_Mismatch_0_Sense_+_Library_PoolT
GGTGGACTGTACGAAACAATTTTATGGGAAGTGAGGGGATGATGTAGGTGATACTAGTTGTGTGTGAGTGAGAAAAGAATTAAGTA
>Frequency_1_QualityScore_FFHHHHHIJGIJJJ<FHIIIJFHICGIIJJJJJJJIJJJHIIJJJIIJIIFGHEHHFGHF?BDCFECDDDCCDDEDDDDADDDDDDBDDDACAC_Mismatch_0_Sense_+_Library_PoolT
GAAGAGAGGAAGGGTATGTTGTGGTGGACTGTACGAAACAATTTTATGGGAAGTGAGGGGATGATGTAGGTGATACTAGTTGTGTGTGAGTGAG
>Frequency_1_QualityScore_FFGCDFDHFBFHCDHGGGGIJEGGFHIGGG@F@9D?DFFGGIGIIHHGAEHHADDC@DFED>CCCDDDDBCCCDCCCCCCC<AACCACEDCCBD_Mismatch_2_Sense_+_Library_PoolT
TTGTAGCGGACTGTACGAAACAATTTTATGGGAAGTGAGGGGATGATGTAGGTGATACTAGTTGTGTGTGAGTGAGAAAAGAATTAAGTGAGGG
>Frequency_1_QualityScore_DFHHHADAFHIIHGIIIIIIIIHCDHC?GFHFHGG@GHFHIE9?0B?FFHI8FGEGGHIFFEEHF>DE@DFDECDCCDD>@;@CC>AAC>59@C_Mismatch_1_Sense_+_Library_PoolT
AAGGGTATGTTGTAGTGGACTGTACGAAACAATTTTATGGGAAGTGAGGGGATGATGTAGGTGATACTAGTTGTGTGTGAGTGAGAAAAGAATT
>Frequency_1_QualityScore_FFHHFHHHIIJJBFGHHIJIIIGGIHJJJFIJJHJJJIIJJJJIJJII==FBFCFHIHBEFDFFFEEEC@CEDDDCDCDDC@<AABAC>A@CA>_Mismatch_1_Sense_+_Library_PoolT
AGAGAGGAAGGGTATGTTGTAGTGGACTGTACGAAACAATTTTATGGGAAGTGAGGGGATGATGTAGGTGATACTAGTTGTGTGTGAGTGAGAA
>Frequency_1_QualityScore_DDFHHDHJJJBHHHBFHDHEHDGGII@FHHJIEBCGHIJJIIBEFHHDHGGHHBHEEEDED@)7;@CCFCCDDCCC@BCB<ADD@CCC_Mismatch_1_Sense_+_Library_PoolT
AGGAAGGGTATGTTGTAGTGGACTGTACGAAACAATTTTATGGGAAGTGAGGGGATGATGTAGGTGATACTAGTTGTGTGTGAGTGAG
>Frequency_1_QualityScore_FAFHHHHJIIIEGIHJJJHIGIHIJJJIJJJIGIJJJGGIDGFGIJJGIJIJJHIHHEHFHFFFFFBEEEDECDDCDACDDCCDDCBBDDDDDD_Mismatch_1_Sense_+_Library_PoolT
GTATGTTGTAGTGGACTGTACGAAACAATTTTATGGGAAGTGAGGGGATGATGTAGGTGATACTAGTTGTGTGTGAGTGAGAAAAGAATTAAGT
>Frequency_1_QualityScore_FFHHHHHJJIJJHIJJJEGHDGDGHJJGHIIIJIJIJFHHJJJJHIJIJIHHEHHCEDFFDCEEEEDDDCCDDDCCCDDDBBDDEDDEDDEDDD_Mismatch_0_Sense_+_Library_PoolT
CGAAACAATTTTATGGGAAGTGAGGGGATGATGTAGGTGATACTAGTTGTGTGTGAGTGAGAAAAGAATTAAGTGAGGGGATGATGTAGATGAT
>Frequency_1_QualityScore_FFHHCFHJIIIHIJFHIIJJJHIHIHIJJJJJJJJIJJJJCHHEFGHIHIBEHFFFFFEFACEEEED@CDCDDDCBBDCDCCDDCDDDC@BCDD_Mismatch_1_Sense_+_Library_PoolT
AGGGTATGTTGTAGTGGACTGTACGAAACAATTTTATGGGAAGTGAGGGGATGATGTAGGTGATACTAGTTGTGTGTGAGTGAGAAAAGAATTA
>Frequency_1_QualityScore_FFHHHHHFIHIJJJJJJJGIIGBBEFHJFHGIJEHHBFFHGIGAECAEHIJJICDDDDHHHFECHFFDECCCE@@AC@@CDDBDDDDDC;@CDB_Mismatch_1_Sense_+_Library_PoolT
GTTGTAGTGGACTGTACGAAACAATTTTATGGGAAGTGAGGGGATGATGTAGGTGATACTAGTTGTGTGTGAGTGAGAAAAGAATTAAGTGAGG
>Frequency_1_QualityScore_DDFHH>FHIIAEFHIIEHHIFHIGHGGDHIIGIHIIIIIIIFHIIGCGIFGFGEIH8EDCDE>@CCCCCCDCCCCCCCABC9?BCC:@@C_Mismatch_1_Sense_+_Library_PoolC
AGAGGAAGGGTATGTTGTAGTGGACTGTACGAAACAATTTTATGGGAAGTGAGGGGATGATGTAGGTGATACTAGTTGTGTGTGAGTGAG
>Frequency_1_QualityScore_FFHHHHHIJJJJJJJJIJJJJGIJJJGGHFHHIIJJGIJGIJHIJJ@FHJJJJIJHIHHHHFDEFFACECCEDDDBDDDDDDCCDDDDDDDDDE_Mismatch_0_Sense_+_Library_PoolC
TGGACTGTACGAAACAATTTTATGGGAAGTGAGGGGATGATGTAGGTGATACTAGTTGTGTGTGAGTGAGAAAAGAATTAAGTGAGGGGATGAT
