# Supplementary material for: Differential Gene Expression Reveals Candidate Genes for Drought Stress Response in Abies alba (Pinaceae)
Source: PLoS One. 2015 Apr 29;10(4):e0124564. doi: 10.1371/journal.pone.0124564 (PMC4414588; doi:10.1371/journal.pone.0124564)
Supplement: S3 File — (GZ) [file pone.0124564.s003.gz › comp12110_c0_seq1.fa]

>comp12110_c0_seq1 len=386 path=[1:0-102 104:103-385] : tr|D5AC91|D5AC91_PICSI Putative uncharacterized protein OS=Picea sitchensis PE=2 SV=1 e-value: 5e-22 blast score:  104
GGAGAACTATCTCGATGGAGATTCATTGCCTGATATTATGTATTCGGATACCGTGCATGGCTATGTTGAGAATAGGGAAGTTTCCTATGGGTCTCTGTGGGATGATGATATTTGGCAGTTGAATGAACATCCAGTCATTCAAAATGATTTTGCATCGCCAGAGCAAGAAGGATTTGGAATGAGTGGAGCCGAGTTTCATGACGTTTGGAAGTAGACCATCCAACGTGTGACCGCCAATGAGATGAAAGGATTGATAATTGTAATGTATATACTAAGTAGAAACTTTGCCTCCTATCCAGAGCCGAGATGTAGCTTTATTCCCGATTATGGTTTCGATTTGATTAATTACTTTTATAATTTTACAAAGTGTTCTCTCTGTTTTGTAT

>Frequency_2_QualityScore_FFHHHGHIJGIIJJJIGIIIIHHHEIIIJIIGHHJIIJHIJIJIJJGIHHIIGGHGGGGFFEEEDEDEDDBCDDDDDDDDDDCCCCDCDDDDEE_Mismatch_0_Sense_+_Library_PoolT
GCAAGAAGGATTTGGAATGAGTGGAGCCGAGTTTCATGACGTTTGGAAGTAGACCATCCAACGTGTGACCGCCAATGAGATGAAAGGATTGATA
>Frequency_2_QualityScore_EEHGFGGIIIEGHIIIGIIFIGIHIHFGFHFGIIGGGFHGIHGCHEGIADGGGFEGBCAEDEEEEEEEFBECDCC@?CCCDCDDBCCACDDACC_Mismatch_0_Sense_+_Library_PoolT
TCGGATACCGTGCATGGCTATGTTGAGAATAGGGAAGTTTCCTATGGGTCTCTGTGGGATGATGATATTTGGCAGTTGAATGAACATCCAGTCA
>Frequency_2_QualityScore_FFHGHHHJIIIIIJJIIIJGIIIIJIIIIIIJJJIIIIIIIGGGIIGIHIIEHIIIIICGHIIJHHEE=@ADEEECDDCDDDDCCCACCCDDDD_Mismatch_0_Sense_+_Library_PoolT
AACATCCAGTCATTCAAAATGATTTTGCATCGCCAGAGCAAGAAGGATTTGGAATGAGTGGAGCCGAGTTTCATGACGTTTGGAAGTAGACCAT
>Frequency_1_QualityScore_DFHHHHHJJJIJIJIIIJJJIJJIJJIHIIIIJHIJJJJJJJJJJIJJJIJIJJJGJJJIGIJGIHHEEHHFFFFFDCCEDE@CBCDDDDBD<@_Mismatch_0_Sense_+_Library_PoolT
ATGATGATATTTGGCAGTTGAATGAACATCCAGTCATTCAAAATGATTTTGCATCGCCAGAGCAAGAAGGATTTGGAATGAGTGGAGCCGAGTT
>Frequency_1_QualityScore_FFHHHHHGIJJFHIEHIIHJIJIGIJJIGIIJJJJJIIJJJIIIIJJJJIJ_Mismatch_0_Sense_+_Library_PoolT
CTTTATTCCCGATTATGGTTTCGATTTGATTAATTACTTTTATAATTTTAC
>Frequency_1_QualityScore_ADFFHHHIJBGIIHHFHGBHEHIAHGGIJGHICHIJJJIIIJJGIIIJHIIIJHHHE?BBEEDDABDDDCCDDDDDDDDDBBCCCDDDDCCC>A_Mismatch_0_Sense_+_Library_PoolT
AGGATTTGGAATGAGTGGAGCCGAGTTTCATGACGTTTGGAAGTAGACCATCCAACGTGTGACCGCCAATGAGATGAAAGGATTGATAATTGTA
>Frequency_1_QualityScore_FDHHHHHJJJJJJJJJJJJJJJJJJJJJJJJJJJJIJIJJJJJJIGIJIJJJJJJJJJJJJJHHHHEEFFFDEEDEEEDEDEEEDDDEDDDEEE_Mismatch_0_Sense_+_Library_PoolT
GTATATACTAAGTAGAAACTTTGCCTCCTATCCAGAGCCGAGATGTAGCTTTATTCCCGATTATGGTTTCGATTTGATTAATTACTTTTATAAT
>Frequency_1_QualityScore_FFHHHHHJJIIIJJHJJJJJJJJJJJJJHIJJJJJHIJJJHIJJJHIIIJJJJJJJJJHHHHHHHHF_Mismatch_0_Sense_+_Library_PoolT
CCAGAGCCGAGATGTAGCTTTATTCCCGATTATGGTTTCGATTTGATTAATTACTTTTATAATTTTA
>Frequency_1_QualityScore_FFHHHHHJJIJJJJIJJJJJJIJJGIIIIIJJIIJGIJJIJIIIIIGIIJGFHIIIIIJIH?CCDFFFFFDDDEDDDDDCDDDDDDDDDDDDDA_Mismatch_0_Sense_+_Library_PoolT
AGTCATTCAAAATGATTTTGCATCGCCAGAGCAAGAAGGATTTGGAATGAGTGGAGCCGAGTTTCATGACGTTTGGAAGTAGACCATCCAACGT
>Frequency_1_QualityScore_?D==?FFB+::<C:CHH<BHEGD;8):1???CF<??FFECE??9FF@BBFCC@;B@)7@FFB4@;@;(:=?@_Mismatch_1_Sense_+_Library_PoolT
ATTGCCTGATATTATGTATTCGGATACCGTGCATGGCTATGTTGAGAATAGGGAAGTTTCCTATGGGGCTCT
>Frequency_1_QualityScore_DFHHHHHJJJJIJJJJJFHGJJJHIJJGIIJJJJJJJJJIJJJJEHHJJJJIJJJJJIIJCHIHHHHHHEFFFDDE@ACEEEDDDDDDDDDDDC_Mismatch_0_Sense_+_Library_PoolT
GGGAAGTTTCCTATGGGTCTCTGTGGGATGATGATATTTGGCAGTTGAATGAACATCCAGTCATTCAAAATGATTTTGCATCGCCAGAGCAAGA
>Frequency_1_QualityScore_FFHGHHHIJJJIJHIIIJJIJIJIIIIJJJJDGIIIJIIJJIHGGIIJFIIJDHHGIIGIHIJGGHHHFFFFFFCEEECEDDDCCCCDECDDCC_Mismatch_0_Sense_+_Library_PoolT
ACCGTGCATGGCTATGTTGAGAATAGGGAAGTTTCCTATGGGTCTCTGTGGGATGATGATATTTGGCAGTTGAATGAACATCCAGTCATTCAAA
>Frequency_1_QualityScore_FFHHHHHJJJJJJJJIJJJHIGHIJJIJJJIJJHIIIIIIIHJHIIJFGHIJJJIGIIHEHHGHHHFEEDFFEEEEEDDDDDDDDDDDDDDCDC_Mismatch_1_Sense_+_Library_PoolT
GGAAGTAGACCATCCAACGTGTGACCGCCAATGAGATGAAAGGATTGATAATTGTAATGTATATACTAAGAAGAAACTTTGCCTCCTATCCAGA
>Frequency_1_QualityScore_FFHHHFHJJJJHIJJEHIGIIIIHHIJIJJIGFIJIIJJJJJIIJJIIIIJJJJJJJJIJJGIJJIIIGIJJHHFFDFFCE@CCDDCDDDCDDC_Mismatch_0_Sense_+_Library_PoolT
ATGGGTCTCTGTGGGATGATGATATTTGGCAGTTGAATGAACATCCAGTCATTCAAAATGATTTTGCATCGCCAGAGCAAGAAGGATTTGGAAT
>Frequency_1_QualityScore_FFHHHHHJJJIJGIJIJJIJJJGICHHIJJJJJJFHIIIJJJJIHIIJHHHHBDFFFFEDEEEDDDABCACDDDDDDDDDDDCCCDDCCDDDDD_Mismatch_0_Sense_+_Library_PoolT
AGAGCAAGAAGGATTTGGAATGAGTGGAGCCGAGTTTCATGACGTTTGGAAGTAGACCATCCAACGTGTGACCGCCAATGAGATGAAAGGATTG
>Frequency_1_QualityScore_FFHH?DFHIFJJIEGGIJJJEIIJJIIGHGIIIIGIJGJIIGHHIFHGHIJHEHG@BBFHHIBGGIIJICE>CCEHD?CBB=CDEDDDDCDDCC_Mismatch_1_Sense_+_Library_PoolT
ATTCATTGCCTGATATTATGTATTCGGATACCGTGCATGGCTATGTTGAGAATATGGAAGTTTCCTATGGGTCTCTGTGGGATGATGATATTTG
>Frequency_1_QualityScore_FFHHHHHIJIJIJIJIJJIIGHIJIJEHHIJGIIJIIIJIJIJJJHHIJJGIJEDHIGEHHHBCFBEDEEDEEEDEDDEDDDDDDDDDEDDD>C_Mismatch_1_Sense_+_Library_PoolT
AAGAAGAAACTTTGCCTCCTATCCAGAGCCGAGATGTAGCTTTATTCCCGATTATGGTTTCGATTTGATTAATTACTTTTATAATTTTACAAAG
>Frequency_1_QualityScore_DFFHHFFGIHGGIIIJGHGIGEEGGEGFGDGGFFIIGIIGII@FCGFHIJIJIAHGIIFFHFHFFDFCEDFEEEEEACDCDCDDDD_Mismatch_0_Sense_+_Library_PoolT
AGAAACTTTGCCTCCTATCCAGAGCCGAGATGTAGCTTTATTCCCGATTATGGTTTCGATTTGATTAATTACTTTTATAATTTTAC
>Frequency_1_QualityScore_FFHHHDHIJJJIJIJJJJJJJIJJJJJJJIIJBHHIIGIJJJJJJJJJJJJIFIJIJJDHHHHFFFFFECCEEEEEEDDEDDDEEEEEDDD_Mismatch_0_Sense_+_Library_PoolT
TAAGTAGAAACTTTGCCTCCTATCCAGAGCCGAGATGTAGCTTTATTCCCGATTATGGTTTCGATTTGATTAATTACTTTTATAATTTTAC
>Frequency_1_QualityScore_FFHHHHHJJJJJJJJJJJJJIJJJIJJJJJJHJJJJIIJJJJJJJJJIJJIIJJJJJJJJJIJJHHHHHCEFFFDBDDDDDEEDDDDDDDEEDD_Mismatch_0_Sense_+_Library_PoolT
ACCGCCAATGAGATGAAAGGATTGATAATTGTAATGTATATACTAAGTAGAAACTTTGCCTCCTATCCAGAGCCGAGATGTAGCTTTATTCCCG
>Frequency_1_QualityScore_FFHHHHHJJJJJJJIJJJJJJGCHHIJIJJJJJJJIIJJJJGIJJHIIIJJJJJJJJJJJJJHJJJIJJHHHHHHHFFFFFFEEEEEEEDDDDE_Mismatch_0_Sense_+_Library_PoolT
ATGGCTATGTTGAGAATAGGGAAGTTTCCTATGGGTCTCTGTGGGATGATGATATTTGGCAGTTGAATGAACATCCAGTCATTCAAAATGATTT
>Frequency_1_QualityScore_DDDHHHFGHDHI@IIII<CHHFHACBF8CFECCDDDFCGDFGIIDHEID?DGCDBFF38@FDFGADIGHEECEHHCCE:?>>??_Mismatch_0_Sense_+_Library_PoolT
GGGAAGTTTCCTATGGGTCTCTGTGGGATGATGATATTTGGCAGTTGAATGAACATCCAGTCATTCAAAATGATTTTGCATCGC
>Frequency_1_QualityScore_FFHHFHHIGGIHIJIIIJJJJIGGIJIIJGIIJIFGIIGIDHCHEGIGCCGIG@GGCGJJ=CAGEEHEECA?CDCEDDDBBDDDDDDDDDDCDD_Mismatch_2_Sense_+_Library_PoolT
TGAACATCCAGTCATTCAAAATGATTTTGCATCGCCAGAGCAAGAAGGATTTGGAATGAGTGGAGCCGAGCTTCATGACGTTTGGAACTAGACC
>Frequency_1_QualityScore_DDHHGHGJIIIGHHAECFHIJGBHIJIIGJDGGAFIIIGEGIIJJFGGGCHGJIHIJJIJIHFHHHGEFFFFEDDDCEDCDDDDCDDDDDADDD_Mismatch_1_Sense_+_Library_PoolT
TAGACCATCCAACGTGTGACCGCCAATGAGATGAAAGGATTGATAATTGTAATGTATATACTAAGAAGAAACTTTGCCTCCTATCCAGAGCCGA
>Frequency_1_QualityScore_FFHGGHHJJGIIIGHIFGIJJIIJJJJIGHIHJIJJIG;FHGIJIIIIHHEHFFDDDEEDCCEECBDDD?BDCDDDABDDDDACCDCACCC@CB_Mismatch_0_Sense_+_Library_PoolT
CGCCAGAGCAAGAAGGATTTGGAATGAGTGGAGCCGAGTTTCATGACGTTTGGAAGTAGACCATCCAACGTGTGACCGCCAATGAGATGAAAGG
>Frequency_1_QualityScore_FFHHHHHJJJJJJIJJJFIIJJJIIJGIJHIJJIJJJJJJJJJJJJIJGIJJIIIIFIHDFFFEFEEEECCEEEDDBDDBDDDDDDDDBDDDDD_Mismatch_0_Sense_+_Library_PoolT
GGATTGATAATTGTAATGTATATACTAAGTAGAAACTTTGCCTCCTATCCAGAGCCGAGATGTAGCTTTATTCCCGATTATGGTTTCGATTTGA
>Frequency_1_QualityScore_FFHHHHHJJIJBHHJJJJJJJIIIJCFDHIJJIJJJJJJCGHIICEGIJGIJIIGHHHHHHFFFFFFFFDEEEEDECDDDDDDDDDDCCCCBD@_Mismatch_1_Sense_+_Library_PoolT
ACGTTTGGAAGTAGACCATCCAACGTGTGACCGCCAATGAGATGAAAGGATTGATAATTGTAATGTATATACTAAGAAGAAACTTTGCCTCCTA
>Frequency_1_QualityScore_FFHHHHHJIJJJJJJIJJIIHJJJJJJJJJJJHIIJJJJJIFIIJIIGIIIIJHHIIJFHJHHGHHHHFDDFFEEEEABBACDEDDDDDDDDCD_Mismatch_0_Sense_+_Library_PoolT
GGAGAACTATCTCGATGGAGATTCATTGCCTGATATTATGTATTCGGATACCGTGCATGGCTATGTTGAGAATAGGGAAGTTTCCTATGGGTCT
>Frequency_1_QualityScore_FDHHHHHHJJJJJFHIHIJJJIJHIJJJJJJJJJJJJJIIIFHJJJJJJJIJJJHHHFFFFFDDDDDDDDDDDDDDDDDDDDDCDEDDEDDEEE_Mismatch_0_Sense_+_Library_PoolT
GATTTGGAATGAGTGGAGCCGAGTTTCATGACGTTTGGAAGTAGACCATCCAACGTGTGACCGCCAATGAGATGAAAGGATTGATAATTGTAAT
>Frequency_1_QualityScore_FDHHHHHJJJGHIIHIJJJHIJJJDGIJJJJJJJFGIHIJIIIJJJJJJJIHGIIHGIIIJJJJJJJIJIEHHHFEEFEFFFFFECDEEDBDDD_Mismatch_0_Sense_+_Library_PoolT
GAGAATAGGGAAGTTTCCTATGGGTCTCTGTGGGATGATGATATTTGGCAGTTGAATGAACATCCAGTCATTCAAAATGATTTTGCATCGCCAG
>Frequency_1_QualityScore_FFHHHHHGHIIJJJJJJJIIJJGIJJJIJJJJJJJIJJJJHJJJJJJIIJJJJJJJJJJJIJJJJIJHFEHFFDEFEECEEDDCDCDDCCDDDB_Mismatch_0_Sense_+_Library_PoolT
CTGTGGGATGATGATATTTGGCAGTTGAATGAACATCCAGTCATTCAAAATGATTTTGCATCGCCAGAGCAAGAAGGATTTGGAATGAGTGGAG
>Frequency_1_QualityScore_FFHHHHFHJHJJJJIJFHJJJJJJIJJIJJJJIJHIJIJJJJJJJJJJGHIJJJJHHFFDCEEDDDDDDDDDDDDDDEECDFDCEEEDCDEEEE_Mismatch_0_Sense_+_Library_PoolT
AATGAGTGGAGCCGAGTTTCATGACGTTTGGAAGTAGACCATCCAACGTGTGACCGCCAATGAGATGAAAGGATTGATAATTGTAATGTATATA
>Frequency_1_QualityScore_FFHFHHGHIHIGJIIJJIJFHIIGIJJEIDHIIIIJIIIHGIJIJJJFHIJJJIIJHHHHHBBBDECEB@BB?CCDDDDDCDCDBDCDDCDCCC_Mismatch_1_Sense_+_Library_PoolT
AAGAAGGATTTGGAATTAGTGGAGCCGAGTTTCATGACGTTTGGAAGTAGACCATCCAACGTGTGACCGCCAATGAGATGAAAGGATTGATAAT
>Frequency_1_QualityScore_DA?F8FH@BEG>@FBEE9<?GGG9C?DD?@FB?B<@**?D===4-=F@C@==;CDEHGEHAA=C;3;BE_Mismatch_1_Sense_+_Library_PoolT
TCCAGAGCCGAGATGTAGCTTTATTCCCGATTATGGTTTCGATTTGATTAATTATTTTTATAATTTTAC
>Frequency_1_QualityScore_DDDD:CDEDBAEED)2C)CC?CCDEIIDE@DDDE?@DEI9D@?DEIEIACEDEEC..=@CEICDDDEEA=>?@@A?AA??>?A<(:AA>A_Mismatch_1_Sense_+_Library_PoolT
TGGGTCTCTGTGGGGTGATGATATTTGGCAGTTGAATGAACATCCAGTCATTCAAAATGATTTTGCATCGCCAGAGCAAGAAGGATTTGG
>Frequency_1_QualityScore_FFHHFHHJIJIJIJEIHIIIIIJJIJEFHIJJJJGHBGGIJJJIJJIJJIJGHGHHHHFHHFFFFEEAA?CACDCDDDBDDDDDDDDDDDDDDD_Mismatch_0_Sense_+_Library_PoolT
CCAGAGCAAGAAGGATTTGGAATGAGTGGAGCCGAGTTTCATGACGTTTGGAAGTAGACCATCCAACGTGTGACCGCCAATGAGATGAAAGGAT
>Frequency_1_QualityScore_FFHHHHFIHIIJJGIJJJJJJJGIIGIJIJGIIJHIIIIJJHIIJIGHIJIJHGHHGHFFFFFEEEEEECCDDDDDDDDDCDDDDBBBBDEEED_Mismatch_1_Sense_+_Library_PoolT
CCAACGTGTGACCGCCAATGAGATGAAAGGATTGATAATTGTAATGTATATACTAAGAAGAAACTTTGCCTCCTATCCAGAGCCGAGATGTAGC
>Frequency_1_QualityScore_FFHHHHHHIGIIIIJJJJJJJIJGIJIJIIJGIIGGIIGIIGHGHIGFGGJJJJIJII=DGCGIGHHHE=C@DFFFEEEDEEDDBB?B=?A@DC_Mismatch_0_Sense_+_Library_PoolT
TCCAACGTGTGACCGCCAATGAGATGAAAGGATTGATAATTGTAATGTATATACTAAGTAGAAACTTTGCCTCCTATCCAGAGCCGAGATGTAG
>Frequency_1_QualityScore_FFHHHHHJJIJJJJJJIJIJEGIHIJJJJJJJJJJJJJIJIJIIGHGG;FHJIJJJIIDHCHHGGGHFDD?BEEDDDCDDDDDDDDDCDDCDCD_Mismatch_0_Sense_+_Library_PoolT
TGAACATCCAGTCATTCAAAATGATTTTGCATCGCCAGAGCAAGAAGGATTTGGAATGAGTGGAGCCGAGTTTCATGACGTTTGGAAGTAGACC
>Frequency_1_QualityScore_DFFHGHFIJJGHHIJJGIJJIIEGH@GGHIHHFHGIIHGFHIHICHGHGIFEHHEEDFFFFCCB;?>ACCCBDDB@CDDDCDDDD<ABBD_Mismatch_0_Sense_+_Library_PoolT
AGCAAGAAGGATTTGGAATGAGTGGAGCCGAGTTTCATGACGTTTGGAAGTAGACCATCCAACGTGTGACCGCCAATGAGATGAAAGGAT
>Frequency_1_QualityScore_FFHHHHHJIJCGIHIIJJGHFHIJJJJIJJJJJJJIJJFHIIJJJJJIIJIJEHHHHHHFFDDDDDDDDACCDDDDBDDDDEEDDEDDDEEDCD_Mismatch_0_Sense_+_Library_PoolT
TTGGAATGAGTGGAGCCGAGTTTCATGACGTTTGGAAGTAGACCATCCAACGTGTGACCGCCAATGAGATGAAAGGATTGATAATTGTAATGTA
>Frequency_1_QualityScore_FFHHHHHJJJJJJJJJJJJJJJEHIJJJJJJIJJJJGIHIIJIJJJJHHHHHFFFFFFDEEEEECEDDDDDDEEEDDEFEEFEEDDDDECDDDD_Mismatch_0_Sense_+_Library_PoolT
CGAGTTTCATGACGTTTGGAAGTAGACCATCCAACGTGTGACCGCCAATGAGATGAAAGGATTGATAATTGTAATGTATATACTAAGTAGAAAC
>Frequency_1_QualityScore_FFHHHHHJJJJJHIJJJJJJJJJJJJIJIJJJJJJJJJJJJJJJJIHIGIJJJJHHHHHHHFFFFFEFDCEEEEEEDEEDDDDDDDDDDDDDDD_Mismatch_0_Sense_+_Library_PoolT
GACGTTTGGAAGTAGACCATCCAACGTGTGACCGCCAATGAGATGAAAGGATTGATAATTGTAATGTATATACTAAGTAGAAACTTTGCCTCCT
>Frequency_1_QualityScore_FFHHHHHJHIHIJJJJIJJIJJIGHIJHJIIJJJJJGJJJJJJHIIJJIJJJJJJJJJIHIJJIHHHHHFFFFFFEEEEEEDDDDDD=B@BDEE_Mismatch_0_Sense_+_Library_PoolT
ATCCAACGTGTGACCGCCAATGAGATGAAAGGATTGATAATTGTAATGTATATACTAAGTAGAAACTTTGCCTCCTATCCAGAGCCGAGATGTA
>Frequency_1_QualityScore_FFHHHHHJJJIIIIIFHIJIHGIIJJJJJHIIIIGIDGHJIJJJIIGIIIBGHHHHGFFFFFFFCEEFEEEEFEEEEDDDCCCDCDDDCDDDDD_Mismatch_1_Sense_+_Library_PoolT
CATGACGTTTGGAAGTAGACCATCCAACGTGTGACCGCCAATGAGATGAAAGGATTGATAATTGTAATGTATATACTAAGAAGAAACTTTGCCT
>Frequency_1_QualityScore_D:;8C<C4A?CEF;AF+3<A++8CD4?::1?D<:11)*::0??0DDD3*9/9BD=BEB>);A;)7)77))7=A7?;AA>;:A@_Mismatch_0_Sense_+_Library_PoolT
TGGCTATGTTGAGAATAGGGAAGTTTCCTATGGGTCTCTGTGGGATGATGATATTTGGCAGTTGAATGAACATCCAGTCATTC
>Frequency_1_QualityScore_FFFHHFHIIJJJJIJJHIIIIJHHIJ@GIGIJIIJJJJIIJJJGIIIJIJJIJJJJJGHHHHGGFFFFFFEEEEEEEDEEDBDBDDBDDDDDDD_Mismatch_0_Sense_+_Library_PoolT
GGAAGTTTCCTATGGGTCTCTGTGGGATGATGATATTTGGCAGTTGAATGAACATCCAGTCATTCAAAATGATTTTGCATCGCCAGAGCAAGAA
>Frequency_1_QualityScore_FFHHHHGJJJJJFHIJJJJJJIJJIIIIIJJIJJJJIJJFHIJJJIIIJJFGIJJJJJJJIHHHHHFFDCDFD@CEDCEDCDDDDDDDCDDDDD_Mismatch_0_Sense_+_Library_PoolT
ATTCGGATACCGTGCATGGCTATGTTGAGAATAGGGAAGTTTCCTATGGGTCTCTGTGGGATGATGATATTTGGCAGTTGAATGAACATCCAGT
>Frequency_1_QualityScore_FFHHHHHIJJIJIJJJJIIJJEIHJJJJJJJJIJJJJJJJJIIIJJJJHIIJJJJIIJIJGHIJHHHGHEDFCDFEDEDDDD8?CDFEDDDDDD_Mismatch_0_Sense_+_Library_PoolT
TTGGCAGTTGAATGAACATCCAGTCATTCAAAATGATTTTGCATCGCCAGAGCAAGAAGGATTTGGAATGAGTGGAGCCGAGTTTCATGACGTT
>Frequency_1_QualityScore_FFHHHHHJJJIJJJJDJHIHIJJJJJHIJJJJJJJJJJJIJJJJJJJJIGJIJJGIJJJIIGIJJJJJJHFHHDEFDEECEEDDDDEDDDEDDE_Mismatch_0_Sense_+_Library_PoolT
TTGATAATTGTAATGTATATACTAAGTAGAAACTTTGCCTCCTATCCAGAGCCGAGATGTAGCTTTATTCCCGATTATGGTTTCGATTTGATTA
>Frequency_1_QualityScore_FFHHFHFIJJJJJIJJJJJJJIJJHIIJJJJJJJJJJJHJJJJJJIJGHFHHDFFFFFEEEEEEDDCDDCCFDDEEFDDFEEEEEEDDDDEDDD_Mismatch_0_Sense_+_Library_PoolT
GCCGAGTTTCATGACGTTTGGAAGTAGACCATCCAACGTGTGACCGCCAATGAGATGAAAGGATTGATAATTGTAATGTATATACTAAGTAGAA
>Frequency_1_QualityScore_FDFHHHHJIEHHHFHHIJJIIIEGCGHIJIJJJJIJJJIGIIEGIIJJJJIJJIIIJJJJJDGHEHGGFEACDEEDDDCDDDDDDDDDDCCDDD_Mismatch_0_Sense_+_Library_PoolT
ATGAACATCCAGTCATTCAAAATGATTTTGCATCGCCAGAGCAAGAAGGATTTGGAATGAGTGGAGCCGAGTTTCATGACGTTTGGAAGTAGAC
>Frequency_1_QualityScore_DFHGDHHIJIJJJJJIJJCGHIGJGIIIGJIJJJEIJJJJIFHIIIIJCHGIJBHGHFFGGHHHFFEFDCD@ADDEDEDEACDDDDDDEDADDC_Mismatch_0_Sense_+_Library_PoolT
CTTTGCCTCCTATCCAGAGCCGAGATGTAGCTTTATTCCCGATTATGGTTTCGATTTGATTAATTACTTTTATAATTTTACAAAGTGTTCTCTC
>Frequency_1_QualityScore_FFHHHHHJFHIHIJJJGJGHJJJJJEHJIJJJJHJJHIIJJJJJJJJJJJGIIHHHHFFDDDDDCDDDDDDDDDDDDDDEEDDEDDEEEDDDEE_Mismatch_0_Sense_+_Library_PoolT
GGAATGAGTGGAGCCGAGTTTCATGACGTTTGGAAGTAGACCATCCAACGTGTGACCGCCAATGAGATGAAAGGATTGATAATTGTAATGTATA
>Frequency_1_QualityScore_FFHHHHHIJJJIJJJIJJJJJGGGIIJHIJIJJJJIJFGHJJJHHIJIGIJHHHHEFFFFFFEEEEEDDDDDDDDDDDDDDDDDDDDDCDCCDD_Mismatch_0_Sense_+_Library_PoolT
GCCAGAGCAAGAAGGATTTGGAATGAGTGGAGCCGAGTTTCATGACGTTTGGAAGTAGACCATCCAACGTGTGACCGCCAATGAGATGAAAGGA
>Frequency_1_QualityScore_FFHHHHHJJJJJJFHIGJJJJIJGHJJJJJJJJIJJJJIJJJJJJJJJJJJJJHHEHEFDFFDDDDDDDDCDDDDDDDDDDDDDEEDDEDCDEE_Mismatch_1_Sense_+_Library_PoolT
GATTTGGAATGAGTGGAGCCGAGTTTCATGACGTTTGGAATTAGACCATCCAACGTGTGACCGCCAATGAGATGAAAGGATTGATAATTGTAAT
>Frequency_1_QualityScore_FFHFHHHJJJJJJJJJJJIJJGHIJJJJJJIIJJJHIHIJJJJJJJJJIJJJJJJHHHHHFFFFFFFEEDEEEEDFFFEEDEEDDDDEDDDDDD_Mismatch_0_Sense_+_Library_PoolT
GAGTTTCATGACGTTTGGAAGTAGACCATCCAACGTGTGACCGCCAATGAGATGAAAGGATTGATAATTGTAATGTATATACTAAGTAGAAACT
>Frequency_1_QualityScore_DDFHHHFDHGIIJDGGGHFHIIJIGHBFHGHI>FHIG?BGGGBHHIJGHIJIIIGGFGIEGEHGCAEHECDDFEEAACCBB;?;<CDDECACCC_Mismatch_1_Sense_+_Library_PoolT
CGTGTGACCGCCAATGAGATGAAAGGATTGATAATTGTAATGTATATACTAAGAAGAAACTTTGCCTCCTATCCAGAGCCGAGATGTAGCTTTA
>Frequency_1_QualityScore_FFHHFHFIGGEGHIDGIIIIHIIIGIIIIIIHHDGEHIGEHCHFHIIIEGIIIGIIIIIIIIIIIIFIIBEHFEFFFE@C>CCDA@CACCCDCC_Mismatch_0_Sense_+_Library_PoolT
TGGGTCTCTGTGGGATGATGATATTTGGCAGTTGAATGAACATCCAGTCATTCAAAATGATTTTGCATCGCCAGAGCAAGAAGGATTTGGAATG
>Frequency_1_QualityScore_FFGHHHHIJGIIIGIJIFJJJJC@HDHIIIIGIHIJFHGGIJDHIGHHGIJIJIIIJJIGIIIDHGIGFEHHGHFDDDEDEEEEEDDCDDDDDD_Mismatch_1_Sense_+_Library_PoolT
CATGGCTATGTTTAGAATAGGGAAGTTTCCTATGGGTCTCTGTGGGATGATGATATTTGGCAGTTGAATGAACATCCAGTCATTCAAAATGATT
>Frequency_1_QualityScore_B;<F<FFGB?EE><@ACHE?:A?2AE@F?EDDFHHIIIDHIBIGICG>FHGIIGII_Mismatch_2_Sense_+_Library_PoolT
TGAGATGAAAGGATTGATAATTGTAATGTATATACTAAGAAGAAACTTTGCCTCCA
>Frequency_1_QualityScore_FFHHHHGCGFFHHI@HIGIAGHII>GIIIIIIIIIIIIIDHHIIIGHIIIIIIIG<BGHIGIIIIIIHG@_Mismatch_0_Sense_+_Library_PoolT
ATTCCCGATTATGGTTTCGATTTGATTAATTACTTTTATAATTTTACAAATTGTTCTCTCTGTTTTGTAT
>Frequency_1_QualityScore_FFHHHHHJJJJJJJJJJJJJJJJJJJJJJHIIIJJJIJJIIJJJIJJIHHHHHFFFFFFEEEEEEEEFDEDFEEEEEDDDDDDDDDDCDDCDDD_Mismatch_2_Sense_+_Library_PoolT
CATGACGTTTGGAACTAGACCATCCAACGTGTGACCGCCAATGAGATAAAAGGATTGATAATTGTAATGTATATACTAAGAAGAAACTTTGTTG
>Frequency_1_QualityScore_FFHHGGHJJIJJIJJJIJJJIJJJIJJJJIIIGJJIJBGIGIJJIJJJJJJJIIGHIEHFHEHCHE=CDAEEEEEEEEEDDDEDDDEDEEEDFD_Mismatch_2_Sense_+_Library_PoolT
AACTAATTAGAAACTTTGCCTCCTATCCAGAGCCGAGATGTAGCTTTATTCCCGATTATGGTTTCGATTTGATTAATTACTTTTATAATTTTAA
>Frequency_1_QualityScore_FFHHHHGJJJJJJEHIGJJJJGJJJJJJJJJJJJJJJJJJJJJJJJJJJJJJJJIEHEHFFFFDDDDDDCDDDDDDDDDDDDDDDEDDEDDEEE_Mismatch_2_Sense_+_Library_PoolT
GATTTGGAATGAGTGGAGCCGAGCTTCATGACGTTTGGAACTAGACCATCCAACGTGTGACCGCCAATGAGATAAAAGGATTGATAATTGTAAT
>Frequency_1_QualityScore_:AB8?+22<322A@<3+A++:C;4?10)@0@DIIBDDC8.)==8@@@.7)==)7)).=..=?BA>:@3?_Mismatch_2_Sense_+_Library_PoolT
GGAAGCAGACCATCCAACGTGTGACCGCCAATGAGATGAAAGGATTGATTATTGTTATGTATATACTAA
>Frequency_1_QualityScore_FFHHHHHJJJJJJJJJJJJJJJIJJJJJJJJJIIJJIJJJJJJJJJIJJJJJJHJJIHHHHFFFFFEEEEEEEEEDDDEEEDEDDADDBDDCDC_Mismatch_0_Sense_+_Library_PoolT
AGAAACTTTGCCTCCTATCCAGAGCCGAGATGTAGCTTTATTCCCGATTATGGTTTCGATTTGATTAATTACTTTTATAAAATCGAAACCATAA
>Frequency_1_QualityScore_FFHHHHHIJJJIJJJIIIJJJIJIJJJJJJJJJJJJJIJIGIFHIJCHHHIIJEHIHJIJJ_Mismatch_0_Sense_+_Library_PoolT
TATGGTTTCGATTTGATTAATTACTTTTATAATTTTACAAAGTGTTCTCTCTGTTTTGTAT
