# Supplementary material for: Differential Gene Expression Reveals Candidate Genes for Drought Stress Response in Abies alba (Pinaceae)
Source: PLoS One. 2015 Apr 29;10(4):e0124564. doi: 10.1371/journal.pone.0124564 (PMC4414588; doi:10.1371/journal.pone.0124564)
Supplement: S3 File — (GZ) [file pone.0124564.s003.gz › comp15933_c0_seq1 #or# comp15933_c0_seq2.fa]

>comp15933_c0_seq1 len=197 path=[273:0-46 59:47-102 238:103-113 115:114-196]
TGGATGAGTTCCCCACCATCCTTACCATCCACTGAAGTAGGCAAGTTTGGATGAGTTCCCTTAACTTTCTTCACATGACTTTCTCAAGTTGAAGGCTGTGTCATATTAAATTTTTATTAAATGTTATTGCATATTTAATGTAGTATTTCCTTTTCAAGGAATGATATTGGAATTAATTTTAATTTATGGGATTTAAA
>comp15933_c0_seq2 len=186 path=[273:0-46 59:47-102 115:103-185]
TGGATGAGTTCCCCACCATCCTTACCATCCACTGAAGTAGGCAAGTTTGGATGAGTTCCCTTAACTTTCTTCACATGACTTTCTCAAGTTGAAGGCTGTGTCATATTAAATGTTATTGCATATTTAATGTAGTATTTCCTTTTCAAGGAATGATATTGGAATTAATTTTAATTTATGGGATTTAAA

>Frequency_7_QualityScore_DDFEEFFGHIFHIHIGHGFHIGIGHFGGCFHGHHGGDFGGGHGGGFDGGFGGHFEGIJIHHHHHHHGGGDEGFFEFC>CCCDB@BCCCB>@ACC_Mismatch_1_Sense_+_Library_PoolC
TCCCCACCATCCTTGCCATCCACTGAAGTAGGCAAGTTTGGATGAGTTCCCTTAACTTTCTTCACATGACTTTCTCAAGTTGAAGGCTGTGTCA
>Frequency_6_QualityScore_EFDGGGGIFIHGFIIIIIHGGGHGHIHIGFGHIHHIHIGHHHHIIJIHHHHHHHGHHHIHIHHHIIHHGGFEGFGFGEDDEABCDDDDCDDEDE_Mismatch_1_Sense_+_Library_PoolC
ATCCTTGCCATCCACTGAAGTAGGCAAGTTTGGATGAGTTCCCTTAACTTTCTTCACATGACTTTCTCAAGTTGAAGGCTGTGTCATATTAAAT
>Frequency_4_QualityScore_EEGGHGGIJJJJJJJJIJIJJJIHHIIJIIGHIIIIHHIIHJIJJIIIIIIIJJIIJJJHHIFEHHIIIGHGGGEFGFECDEFEEEEEEEDDDE_Mismatch_1_Sense_+_Library_PoolC
ACCATCCTTGCCATCCACTGAAGTAGGCAAGTTTGGATGAGTTCCCTTAACTTTCTTCACATGACTTTCTCAAGTTGAAGGCTGTGTCATATTA
>Frequency_4_QualityScore_EEEGHGGIIIIIJIJJIIJJIHIIIIJIJJJHIIIIGIIIIIIIJJJJIJJJJJJIJJJJIIJGHHIIIGHFGGGGFEFEEDEDCEEEDEDEEE_Mismatch_1_Sense_+_Library_PoolC
ACCATCCTTACCATCCACTGAAGTAGGCAAGTTTGGATGAGTTCCCTTAACTTTCTTCCCATGACTTTCTCAAGTTGAAGGCTGTGTCATATTA
>Frequency_4_QualityScore_FFHHHHHIJJJJJJIIIJJJHIJIIIJIIJIIJJJJIIGGIIIIIIIIGGIIJIIIIIGIJIIIIHHIGFFGGGFEEEEEDBCDCDDDCDCACC_Mismatch_1_Sense_+_Library_PoolC
GTTCCCCACCATCCTTGCCATCCACTGAAGTAGGCAAGTTTGGATGAGTTCCCTTAACTTTCTTCACATGACTTTCTCAAGTTGAAGGCTGTGT
>Frequency_4_QualityScore_EEHGGHGIJIIJIIJJIIIIJIIJIGHIIIIJJHHIGIIIJIJIHIHIIIIIJIJIIIIIIIJIJIIIHEDFGGEFCEEDEEBCEECCDDDEEE_Mismatch_1_Sense_+_Library_PoolC
CCACCATCCTTACCATCCACTGAAGTAGGCAAGTTTGGATGAGTTCCCTTAACTTTCTTCCCATGACTTTCTCAAGTTGAAGGCTGTGTCATAT
>Frequency_4_QualityScore_CEEEDCGGEHFEEDECGFFCFFEF@EEGABDBCCEACEGFFGGCHGFBEACA@DECHGDDDGEEGGDDCACB@DDCDBCB@@>AB@;<@@BC>A_Mismatch_1_Sense_+_Library_PoolC
AGTTCCCCACCATCCTTACCATCCACTGAAGTAGGCAAGTTTGGATGAGTTCCCTTAACTTTCTTCCCATGACTTTCTCAAGTTGAAGGCTGTG
>Frequency_3_QualityScore_EEGCFEFGEFHGHGIHGIIJJBF@HIH>CDGHHGFHGFHBD?FEEFIJGIGIGHIIEIFHGDEFIHIIGGDFECECFF?AADDD?CC?CDEAAA_Mismatch_1_Sense_+_Library_PoolC
CATCCTTGCCATCCACTGAAGTAGGCAAGTTTGGATGAGTTCCCTTAACTTTCTTCACATGACTTTCTCAAGTTGAAGGCTGTGTCATATTAAA
>Frequency_3_QualityScore_DDFGHHEIHHHIHJGGHGGIIEIHGGFHHIEGFGHHIIHHIGHGCGIIIIJJIFHIIHHHFGFFGIIFFDGGDDDBCFECDECDDAD?BDDDDD_Mismatch_1_Sense_+_Library_PoolC
CACCATCCTTACCATCCACTGAAGTAGGCAAGTTTGGATGAGTTCCCTTAACTTTCTTCCCATGACTTTCTCAAGTTGAAGGCTGTGTCATATT
>Frequency_3_QualityScore_@EFF?FDFHFHFGEGHHCDGGIGFHHJHJIHGIIFHHHHDHHFEEHHGHEGDFFGFHHHGHFGHEGDGG_Mismatch_0_Sense_+_Library_PoolC
TTGCATATTTAATGTAGTATTTCCTTTTCAAGGAATGATATTGGAATTAATTTTAATTTATGGGATTTA
>Frequency_3_QualityScore_EFHGHHHIHIJJIIJJIIIJJJGHIFHIHIIIIGHIIJHHIFHGEHHIJJJJIIIIIIIJIHHIJIIIIGGGGGEFDEEDCEEDEDADCCDEBD_Mismatch_1_Sense_+_Library_PoolC
CCACCATCCTTGCCATCCACTGAAGTAGGCAAGTTTGGATGAGTTCCCTTAACTTTCTTCACATGACTTTCTCAAGTTGAAGGCTGTGTCATAT
>Frequency_3_QualityScore_EFGFEGHIIHIIIIJJJJJGIGIHFIIGIIIEFIHHGHIGIIGHHHIIIGGHIHHIHIHGEHIHIIJFIFFFFFFFFEFCEEEBD@BCBCD@A?_Mismatch_1_Sense_+_Library_PoolC
ATGAGTTCCCCACCATCCTTACCATCCACTGAAGTAGGCAAGTTTGGATGAGTTCCCTTAACTTTCTTCCCATGACTTTCTCAAGTTGAAGGCT
>Frequency_3_QualityScore_EFGGGHGHHIHFHIIGGIIIHHIIHJIIIFHHHIHIIEGGIJHIIHGGGGHIIHHIIGIIFIJFHIJJHGGGGGEFEEEFDCEDCCCBDBABCD_Mismatch_1_Sense_+_Library_PoolC
TTCCCCACCATCCTTGCCATCCACTGAAGTAGGCAAGTTTGGATGAGTTCCCTTAACTTTCTTCACATGACTTTCTCAAGTTGAAGGCTGTGTC
>Frequency_3_QualityScore_FFHHHHHJJIIJIIIHJIIIJIIHIHFHHIIIHIHIIJHGIIHHIIIJJJHHIIJJIIIIIHDFHGFGHEFGGFFDECEDDCDCDEDCDDDCDD_Mismatch_1_Sense_+_Library_PoolC
CCCACCATCCTTACCATCCACTGAAGTAGGCAAGTTTGGATGAGTTCCCTTAACTTTCTTCCCATGACTTTCTCAAGTTGAAGGCTGTGTCATA
>Frequency_3_QualityScore_FFHHHHGIIIJJJJJIJJJIJJJJJJJIJIJJJJJJJHIJJJJJJHJIIJJJIJJJJJJJIJIJJJJJIHHGHHGFFEEECDDDCEDDDDCCDD_Mismatch_1_Sense_+_Library_PoolC
TTCCCCACCATCCTTACCATCCACTGAAGTAGGCAAGTTTGGATGAGTTCCCTTAACTTTCTTCCCATGACTTTCTCAAGTTGAAGGCTGTGTC
>Frequency_3_QualityScore_EEGGHFFHFGHHJJJJIJJJJJGFGIIIHIIIJIHFHIIHIEGIHGIHIHIIIJGIIJJJIHIHIJIIIGHIHGHGGHIHH_Mismatch_0_Sense_+_Library_PoolC
TATTAAATGTTATTGCATATTTAATGTAGTATTTCCTTTTCAAGGAATGATATTGGAATTAATTTTAATTTATGGGATTTA
>Frequency_3_QualityScore_EEHHHHHJJJJJJJJJIJJJJJJIJJJIJJJJJJJJJHIIJJJIJHIJJJJJJJJIJJJIJJIIJIIIHGHHGGFFFEFEEEEDEEDDCCDACC_Mismatch_1_Sense_+_Library_PoolC
TGGATGAGTTCCCCACCATCCTTACCATCCACTGAAGTAGGCAAGTTTGGATGAGTTCCCTTAACTTTCTTCCCATGACTTTCTCAAGTTGAAG
>Frequency_3_QualityScore_FFHHHHHHJJJJJJJJJJJJJIJJJJJJJJJJJIJHIIJJJIJHIIIIIIIHIHIGHHHHHHHGHGGGGGFFFEEEEEEEEEDEDDDCDDDDDD_Mismatch_1_Sense_+_Library_PoolC
GATGAGTTCCCCACCATCCTTACCATCCACTGAAGTAGGCAAGTTTGGATGAGTTCCCTTAACTTTCTTCCCATGACTTTCTCAAGTTGAAGGC
>Frequency_2_QualityScore_FFHHHHHJJJJIIJJJJJJJIJJJJJJJJJJIJJIIIJJJIIHIJJJIIJIJIIIJJIIJJJJJJJJJIHGHHHGFFFFFFEECEEEECCDDDD_Mismatch_1_Sense_+_Library_PoolC
ATGAGTTCCCCACCATCCTTGCCATCCACTGAAGTAGGCAAGTTTGGATGAGTTCCCTTAACTTTCTTCACATGACTTTCTCAAGTTGAAGGCT
>Frequency_2_QualityScore_FFGHGHHJJIIIIJJIJIJGIIHIIIIIIIIHIIIIIIGIIIFGHIIIEHIIIIIIIGIGHICIIJIJIGHFHDGGCEFEFEEAEEEEECEEEE_Mismatch_1_Sense_+_Library_PoolC
CCATCCTTACCATCCACTGAAGTAGGCAAGTTTGGATGAGTTCCCTTAACTTTCTTCCCATGACTTTCTCAAGTTGAAGGCTGTGTCATATTAA
>Frequency_2_QualityScore_FFHHHHHJJJJJJJJJJJJJJJJJJIIJJJIIJJJJIJGHIIJJJJJJGIIJJJJIJJJJJJJJJJIIHHHGHGGFFFFFEDEEDEEDDDDBDD_Mismatch_1_Sense_+_Library_PoolC
GTTCCCCACCATCCTTACCATCCACTGAAGTAGGCAAGTTTGGATGAGTTCCCTTAACTTTCTTCCCATGACTTTCTCAAGTTGAAGGCTGTGT
>Frequency_2_QualityScore_FFHHHHHJJIJJJJJJIJJJJJIIJJJJJJJJIIJIJJIIHIIJJIJJIJIIIIJJJIIJJJJIIHHHHHGFFFFFEEEEEDEEDDDDDDDDDC_Mismatch_1_Sense_+_Library_PoolC
GAGTTCCCCACCATCCTTACCATCCACTGAAGTAGGCAAGTTTGGATGAGTTCCCTTAACTTTCTTCCCATGACTTTCTCAAGTTGAAGGCTGT
>Frequency_2_QualityScore_?CEEEEFHIIFEGIIGIIIIIIGGBGDGHCGIFGGIGHIGGGIIIGHIHIIIIIDIIGIEHGIIIFHIIEGGGIII_Mismatch_0_Sense_+_Library_PoolC
AATGTTATTGCATATTTAATGTAGTATTTCCTTTTCAAGGAATGATATTGGAATTAATTTTAATTTATGGGATTTA
>Frequency_2_QualityScore_FEGGGHHJHIJJJIJJJIIIFHHIIGIIIIIIJIJJIIHIIIIIIIJJJIJJJJIJIIIJGIIJJIJIEACEEGGCEHGEFEEEEEEDEEE?BC_Mismatch_1_Sense_+_Library_PoolC
ATCCTTACCATCCACTGAAGTAGGCAAGTTTGGATGAGTTCCCTTAACTTTCTTCCCATGACTTTCTCAAGTTGAAGGCTGTGTCATATTAAAT
>Frequency_2_QualityScore_EFHGHHHIJJJJHIJJIIJIHIIHHIJIJGIJJIIGIIIHGIIIIIIIIIIIIGIIIHIIIGIIIJIIHGIGHII_Mismatch_1_Sense_+_Library_PoolC
ATGTTATTGCATATTTAATGTAGTATTTCCTTTTCAAGGAATGATATTGGAATTAATTTTAATTTATGGGGTTTA
>Frequency_2_QualityScore_FFHHGHHJIIJIJJJIIIIIJIIIIIGHIIIJIIGIIIIIJIIIIHHIIIJJJJJIIIIIIIJJIIIIDGCGGGHEEDEEFEEDDDC?ABCDEE_Mismatch_1_Sense_+_Library_PoolC
CCCACCATCCTTGCCATCCACTGAAGTAGGCAAGTTTGGATGAGTTCCCTTAACTTTCTTCACATGACTTTCTCAAGTTGAAGGCTGTGTCATA
>Frequency_1_QualityScore_DFHHHHHJJJIJJJJJJJJJJJJJJJJJJJJJJHIJJJJJJJJJJHIJGIJIIIJJJJIJJJHHHHHHHDFFFFEEEEEEEDCDDDDCCDCDDB_Mismatch_1_Sense_+_Library_PoolC
TGAGTTCCCCACCATCCTTACCATCCACTGAAGTAGGCAAGTTTGGATGAGTTCCCTTAACTTTCTTCCCATGACTTTCTCAAGTTGAAGGCTG
>Frequency_1_QualityScore_DDFCFHDBDF?CIEGHG>IHHCHC<EFFCHHHIIG?GEA?FHGBGIEIIIIGIIICIHIGIFHIGGHGCF<=@FG_Mismatch_0_Sense_+_Library_PoolC
ATGTTATTGCATATTTAATGTAGTATTTCCTTTTCAAGGAATGATATTGGAATTAATTTTAATTTATGGGATTTA
>Frequency_1_QualityScore_FFHHHHHJIIIJHGIHIIJJJJJJJJIGHIJHGIJJJJJJJJJJIJJIJJJJJJJJJJJJIJIGJJI_Mismatch_0_Sense_+_Library_PoolC
GCATATTTAATGTAGTATTTCCTTTTCAAGGAATGATATTGGAATTAATTTTAATTTATGGGATTTA
>Frequency_1_QualityScore_FFHHFDHIHGGIIJJJGIJJJJJIJIJGGHIIIJGIIIJJJIIGHIJIGBFGGIJJJJG@GIG_Mismatch_1_Sense_+_Library_PoolC
ATTTAATGTAGTATTTCCTTTTCAAGGAATGATATTGGAATTAATTTTAATTTATGGGATTCA
>Frequency_1_QualityScore_D1DDDDDEE@@EC;+<+C?A@+19C<?8?9?DD?<BDDAED>DDEE9?DACCDBB@DEII38==A@>=A_Mismatch_1_Sense_+_Library_PoolC
CATCCTTGCCATCCACTGAAGTAGGCAAGTTTGGATGAGTTCCCTTAACTTTCTTCACATGACTTTCTC
>Frequency_1_QualityScore_BDF<3<;?FAAD4:ACD<BCC>F<DFF9CE@GE<3199?D?_Mismatch_0_Sense_+_Library_PoolC
CAAGGAATGATATTGGAATTAATTTTAATTTATGGGATTTA
>Frequency_1_QualityScore_FFHHHHHJJJJJJJHIJJIJJJJJJJJJJJJJIIJJJJJJJJJJJIJJIIJJGJIHIJJJJJJJJJJJJHHHHHHFFFFFFCECCEECDCDDDB_Mismatch_1_Sense_+_Library_PoolC
GAGTTCCCCACCATCCTTGCCATCCACTGAAGTAGGCAAGTTTGGATGAGTTCCCTTAACTTTCTTCACATGACTTTCTCAAGTTGAAGGCTGT
>Frequency_1_QualityScore_FFHHHHHJJJJHIJJIGGJJGJJIIIJHIIIJJJJJJJGIIIGJJIJJJJIIJIIJJJJJJJJI_Mismatch_2_Sense_+_Library_PoolC
TGTTATTGCATATTTAATGTAGTATTTCCTTTTCAAGGAATGATATTGGAATTAATTTTAATCA
>Frequency_1_QualityScore_ADD;:C?FHGG@FDGCBHHII<<AF>EFHC?FHGHIGGDHDEGGAFDCFHGF@FB<?3<CHF@_Mismatch_1_Sense_+_Library_PoolC
TTTAATGTAGTATTTCCTTTTCAAGGAATGATATTGGAATTAATTTTAATTTATGGGATTTAC
>Frequency_1_QualityScore_FFHHHHHJIJJJJJJJJIJJJJIJJIGIHIIJJJJJJJJJIJJJGGIJJJJGIJFJJIJJIJJJJJI_Mismatch_0_Sense_+_Library_PoolC
ATTAAATGTTATTGCATATTTAATGTAGTATTTCCTTTTCAAGGAATGATATTGGAATTAATTTTAA
>Frequency_1_QualityScore_D?FFDFAFGFF8:AAFFA<EFHEEFFFD9D4?1?@DG3)?BDFF<BFBFFE===BC=FE@CFGADFIAD>EEE;EDDDDD77>ABCB3;;;;;@_Mismatch_2_Sense_+_Library_PoolC
GAGTTCCCCACCATCCTTACCATCCACTGAAGTAGGCAAGTTTGGATGATTTCCCTTAACTTTCTTCCCATGACTTTCTCAAGTTGAAGGCTGT
>Frequency_1_QualityScore_FFHHHHHJJJJJJJJIJJJIJJJJJJJJJJJJJJJJJJJJJJJJJJJJJJJJJJJC_Mismatch_1_Sense_+_Library_PoolC
TAGTATTTCCTTTTCAAGGAATGATATTGGAATTAATTTTAATTTATGGGATTTAT
>Frequency_1_QualityScore_FFHHHHHJJIJJJJJJJJJJJHHIJJJIJGGIJIIJJJJIIIJJJJGIJJJIJJJJJJJJJIJJJJJJJJJJHHHHFHFFFFFEEEDEEEEEDC_Mismatch_1_Sense_+_Library_PoolC
CATCCTTACCATCCACTGAAGTAGGCAAGTTTGGATGAGTTCCCTTAACTTTCTTCCCATGACTTTCTCAAGTTGAAGGCTGTGTCATATTAAA
>Frequency_1_QualityScore_DFHHHHHIIJJJJJJJJJJIJJHIJJJJJJJJJJJJJJGIJJIHHIJJJIJJJJHIIJI_Mismatch_1_Sense_+_Library_PoolC
ATGTAGTATTTCCTTTTCAAGGAATGATATTGGAATTAATTTTAATTTATGGGGTTTAA
>Frequency_1_QualityScore_DEHHGHHJJJJJIJJJJIJJJJJJJJJJJJJJIJJHIIJJIGIIIIJJJJJEIGGIJJJJJIJJJJJIHEEEHHFFFFFFEEEE_Mismatch_1_Sense_+_Library_PoolC
GATGAGTTCCCCACCATCCTTGCCATCCACTGAAGTAGGCAAGTTTGGATGAGTTCCCTTAACTTTCTTCACATGACTTTCTCA
>Frequency_1_QualityScore_FFHHHHHJJIJIJJJJIJJJJJHHJIHIJIJJJJJJJJJJJIIFIGHHJJJIJJJIJJJJIIIJJJJGIIIIIJHIIJJJF_Mismatch_1_Sense_+_Library_PoolC
TATTAAATGTTATTGCATATTTAATGTAGTATTTCCTTTTCAAGGAATGATATTGGAATTAATTTTAATTTATGGGATTCA
>Frequency_1_QualityScore_FFHHHHHJJJJJIJIJJJIIJJCHHGIIJJJJJJJJJJJJJIJJJIIJJJJFIJIJIFHIIJJIJJJIIGEHGHEHG_Mismatch_1_Sense_+_Library_PoolC
AAATGTTATTGCATATTTAATGTAGTATTTCCTTTTCAAGGAATGATATTGGAATTAATTTTAATTTATGGGGTTTA
>Frequency_1_QualityScore_DFHHHHHJJJJJJIIIFJJJJJJJJJJJJIIJIIJJHJJJJJJJJJJJHJJJJJJJJJJJJIJJJJJI_Mismatch_0_Sense_+_Library_PoolC
TGCATATTTAATGTAGTATTTCCTTTTCAAGGAATGATATTGGAATTAATTTTAATTTATGGGATTTA
>Frequency_1_QualityScore_FFHHHHHJJJJJJJJJJJGHJHGIJJJJJJJJJIJJJG_Mismatch_0_Sense_+_Library_PoolC
GTTATTGCATATTTAATGTAGTATTTCCTTTTCAAGGA
>Frequency_1_QualityScore_BBFBFHCEFCEGGGABCEIGFAAFGAGGFBC?GHGGAFGIEHHCHFGAFCFGGHBHI_Mismatch_0_Sense_+_Library_PoolC
TTAATGTAGTATTTCCTTTTCAAGGAATGATATTGGAATTAATTTTAATTTATGGGA
>Frequency_1_QualityScore_FFHHHHHJJGIJJJJJGJJJIJJJHIIHIJJJJJJJJJJJJJJHJJJJJJJJJJJJJIJHIJJJJJJJJIHIJJIJJJJ_Mismatch_0_Sense_+_Library_PoolC
TTAAATGTTATTGCATATTTAATGTAGTATTTCCTTTTCAAGGAATGATATTGGAATTAATTTTAATTTATGGGATTTA
>Frequency_1_QualityScore_FAAFHFDIIJGEGCHJIJEIJEIIJHHIIJGG?:DHIAGIGFIBDEHIIIJIHEGACGGIGIICGCHIJEHHHFHFFFFF_Mismatch_1_Sense_+_Library_PoolC
CCACCATCCTTACCATCCACTGAAGTAGGCAAGTTTGGATGAGTTCCCTTAACTTTCTTCCCATGACTTTCTCAAGTTGA
>Frequency_1_QualityScore_FFHHHHHJHJIJJIJIJJIJJHGHHII<CHHIJJJJJJJJIHIJHIHIIGGIJJJJJIJJJIJJJIGHIFHHJHGIG_Mismatch_1_Sense_+_Library_PoolC
ATTAAATGTTATTGCATATTTAATGTAGTATTTCCTTTTCAAGGAATGATATTGGAATTAATTTTAATTTATGGGAC
>Frequency_1_QualityScore_BDFFHH@GGHIIIHIEHGIIIIGHHGGDGHHIIIGBDCGBEGGCHIIIIIII3BAEDFCDGEHGIGHHHHH>BDFF:B;CCCECCBCBBCC@CD_Mismatch_1_Sense_+_Library_PoolC
CCCCACCATCCTTACCATCCACTGAAGTAGGCAAGTTTGGATGAGTTCCCTTAACTTTCTTCCCATGACTTTCTCAAGTTGAAGGCTGTGTCAT
>Frequency_1_QualityScore_E;FFHHHIIGGGGIJJJJJJIGFIIF_Mismatch_0_Sense_+_Library_PoolC
AAGGAATGATATTGGAATTAATTTTA
>Frequency_1_QualityScore_FFHHHHHIJJJJJJGIJJJJJJIJGIJJJJJJJJJJJJJJJJJJJJJJJJJJJIGCHHGII_Mismatch_1_Sense_+_Library_PoolC
CTGAAGTAGGCAAGTTTGGATGAGTTCCCTTAACTTTCTTCCCATGACTTTCTCAAGTTGA
>Frequency_1_QualityScore_BBDHDHGIIIIIEBIHCGIHFFHIIIIIIEGIGG>FEEDDADEHGIEIGGGGDHIGIFCFDGCGGH_Mismatch_0_Sense_+_Library_PoolC
CATATTTAATGTAGTATTTCCTTTTCAAGGAATGATATTGGAATTAATTTTAATTTATGGGATTTA
>Frequency_1_QualityScore_FFHHHHFGIHIIJJIIJJJJJJJJIIIJJJJJJJIJJHGGIIIJJFHHECBFIGIJIGHIIJHIGHEHHHHHHFFFFFFEEEEEEECDDCCCCC_Mismatch_1_Sense_+_Library_PoolC
TGGATGAGTTCCCCACCATCCTTGCCATCCACTGAAGTAGGCAAGTTTGGATGAGTTCCCTTAACTTTCTTCACATGACTTTCTCAAGTTGAAG
>Frequency_1_QualityScore_FFHHHHHIJJJIIJIJJJJJJJJJJJJJJJJJJJJJJJJIJJI_Mismatch_1_Sense_+_Library_PoolC
TTCAAGGAATGATATTGGAATTAATTTTAATTTATGGGGTTTA
>Frequency_1_QualityScore_FFHHHHHIJJJJJJIJGJJJJJJJGFIHHIJJIJJJJJJIIJJJ_Mismatch_0_Sense_+_Library_PoolC
TTAAATGTTATTGCATATTTAATGTAGTATTTCCTTTTCAAGGA
>Frequency_1_QualityScore_EFHHHHHJIJIJJJJGIGHJJJIJJHIJIJJJJJJJJJJJIIIIHHGIGHJJJJJJJIJIHHIJJIIIJGHIIGIGIIJJ_Mismatch_0_Sense_+_Library_PoolC
ATTAAATGTTATTGCATATTTAATGTAGTATTTCCTTTTCAAGGAATGATATTGGAATTAATTTTAATTTATGGGATTTA
>Frequency_1_QualityScore_FFHHHHHJJJJJJJJJJJJJJJJJJJJJHJJJJJJJFIJJJJJJJJGHJIJJIJJJJJJIJJIJJJJIIEHHHHHFFFFFF_Mismatch_2_Sense_+_Library_PoolC
TCCCCACCATCCTTGCCATCCACTGAAGTAGGCAAGTTTGGATGAGTTCCCTTAACTTTCTTCACATGACTTTCTCAAGTA
>Frequency_1_QualityScore_FB>BFHHIHHIIEHHIGIGCG@FEHEIIJGII@:?GA@FGGHIFID>GHIJEFEHJJIGEGIIIICHJ7=EE>)7?>77?C@@;@CE@_Mismatch_1_Sense_+_Library_PoolC
TGAGTTCCCCACCATCCTTACCATCCACTGAAGTAGGCAAGTTTGGATGAGTTCCCTTAACTTTCTTCCCATGACTTTCTCAAGTTGA
>Frequency_1_QualityScore_4B:4C,AE?:A;:@3C@EAAHB39??CGEEF3:<?DCE9G2??BDGFF8??=88/))8==@)=@E:EE_Mismatch_0_Sense_+_Library_PoolC
ATGAGTTCCCCACCATCCTTACCATCCACTGAAGTAGGCAAGTTTGGATGAGTTCCCTTAACTTTCTT
>Frequency_1_QualityScore_EFHHHHFHJHIHJJJJJJJJJJJ_Mismatch_0_Sense_+_Library_PoolC
TTAATGTAGTATTTCCTTTTCAA
>Frequency_1_QualityScore_BBDDBDFFIIGHI@DIEIIIIGIIEFGI>EFEHH<BFGF@GHAD@FG_Mismatch_0_Sense_+_Library_PoolC
GCATATTTAATGTAGTATTTCCTTTTCAAGGAATGATATTGGAATTA
>Frequency_1_QualityScore_?DFDDFFEHIIHGHIJJIECFGHIEHAHGHIIIJIIIGEHIGHJGIGIDGGFHDHIIG_Mismatch_1_Sense_+_Library_PoolC
ATGTAGTATTTCCTTTTCAAGGAATGATATTGGAATTAATTTTAATTTATGGGATTGA
>Frequency_1_QualityScore_DDHHDHFIGGBHHGHHIG?FIFH_Mismatch_0_Sense_+_Library_PoolC
GTTATTGCATATTTAATGTAGTA
>Frequency_1_QualityScore_DBAFH:DBGE@;EEHGIIGIEBGHCE@DHHIIEHGIHCHDGIIIIIEHIIGFGGIEHEE@F@FHIIIBGAEEEEHEADB@DCCCCC?CB?CCCC_Mismatch_2_Sense_+_Library_PoolC
TCCCCTCCATCCTTGCCATCCACTGAAGTAGGCAAGTTTGGATGAGTTCCCTTAACTTTCTTCACATGACTTTCTCAAGTTGAAGGCTGTGTCA
>Frequency_1_QualityScore_FFHHHHHJJJJJJJJJJIJJJJJIJJJJJJJJJEHIJJJJJHJJJJJJJJJJJJJJJJIJJJIJIJHHHEHHHFFFFFFEEDEEEEDDDDDDDD_Mismatch_1_Sense_+_Library_PoolC
TGAGTTCCCCACCATCCTTGCCATCCACTGAAGTAGGCAAGTTTGGATGAGTTCCCTTAACTTTCTTCACATGACTTTCTCAAGTTGAAGGCTG
>Frequency_1_QualityScore_?BBFF<D@AEGGDHA:,AFFHB>E@2<??E<GCB*:DDH@B?B*B?F<9D<BFA>F?D:F=CFH<B87@;@CA=D7@_Mismatch_2_Sense_+_Library_PoolC
ATTAAATGTTATTGCATATTTAATGTAGTATTTCCTTTTCAAGGAATGATATTGGAATTAATTTTAATTTATGGGTA
>Frequency_1_QualityScore_3+=CFF>AEFBEBBGEEFHFFFIBFIDFEFIIFG?DEC>BGF@FEFC8=FFCFFD@CFFEE;C;EE@>:.=?BBD@BACCCBBBB5>A>>A9<@_Mismatch_2_Sense_+_Library_PoolC
AGGAGTTCCCCACCATCCTTACCATCCACTGAAGTAGGCAAGTTTGGATGAGTTCCCTTAACTTTCTTCCCATGACTTTCTCAAGTTGAAGGCT
>Frequency_1_QualityScore_FFHGHHHIGHIJFHDBBHEHIIGGGEHHCGIIHHIGIIJEIIIIGBFEII>FHGHIIFHHIEGCCFGI_Mismatch_0_Sense_+_Library_PoolC
GCATATTTAATGTAGTATTTCCTTTTCAAGGAATGATATTGGAATTAATTTTAATTTATGGGATTTAA
>Frequency_1_QualityScore_BDCFHHHCFGIIJGFGIIEGIFCE@HICHEHEHGJ@HIJCHGIIEGIGGBGHI@_Mismatch_0_Sense_+_Library_PoolC
AGTATTTCCTTTTCAAGGAATGATATTGGAATTAATTTTAATTTATGGGATTTA
>Frequency_1_QualityScore_FFHDHHHJIGGDHIEGGCHIGHJEHIIJGGG@DFHI@BG?B@DHC?DFDHC<CHHCHIHGIECGGEEEEAEEFFC@BE@ACC>AC>@C(;@C>@_Mismatch_2_Sense_+_Library_PoolC
TCGATGAGTTCCCCACCATCCTTGCCATCCACTGAAGTAGGCAAGTTTGGATGAGTTCCCTTAACTTTCTTCACATGACTTTCTCAAGTTGAAG
>Frequency_1_QualityScore_FFHHHHHIIJJJJJJJIJJJJJIJJJJJJJJJJJJJHIJJIJIIHIJJJHJJJJJJJJJJGEHHHHFFFFFFEDEECEDDDDDDDCDDCDCCDD_Mismatch_1_Sense_+_Library_PoolC
GGATGAGTTCCCCACCATCCTTACCATCCACTGAAGTAGGCAAGTTTGGATGAGTTCCCTTAACTTTCTTCCCATGACTTTCTCAAGTTGAAGG
>Frequency_1_QualityScore_DEHHHBHJJJJIJJJJJJJHIJJIJJJIIJJJJJIHIJHIIJJJJJJJJJJJJJDIJJJJJJJJIIJGIIGIIJ_Mismatch_1_Sense_+_Library_PoolC
TGTTACTGCATATTTAATGTAGTATTTCCTTTTCAAGGAATGATATTGGAATTAATTTTAATTTATGGGATTTA
>Frequency_1_QualityScore_FFGFHHHEFHGEHCHGIEEHIHGIJGGGGJDGGIJJG@FGIIIE_Mismatch_0_Sense_+_Library_PoolC
TTTCAAGGAATGATATTGGAATTAATTTTAATTTATGGGATTTA
>Frequency_1_QualityScore_FFHHHHHJJBHIIIJGIHIGJIIJJIIIJIJJGIHIJJIJJJIIJJJIGIIJJJJIJGIIIHIGCFHIIHHHHGHHHFEFFEFFFFE_Mismatch_2_Sense_+_Library_PoolC
CCACTGAAGTAGGCAAGTTTGGATGAGTTCCCTTAACTTTCTTCCCATGACTTTCTCAAGTTGAAGGCTGTGTCATATTAAATTTTA
>Frequency_1_QualityScore_FFHHHGHJJJJIIJJJJJIJJJJJIIJJIJIIIIJJJIIJJIJJIIJJJJJJJJJJJJJIJJJJFGGJJGEIGHHEHHHFEFFFEEDCEEDDED_Mismatch_2_Sense_+_Library_PoolC
CACCATCCTTGCCATCCACTGAAGTATGCAAGTTTGGATGAGTTCCCTTAACTTTCTTCACATGACTTTCTCAAGTTGAAGGCTGTGTCATATT
>Frequency_1_QualityScore_FFHHHHHIIGIJJJJJFJJJHIIIFIIIIJJJJJJJJJJHHJJHIJJJJJJJJJIJJJI_Mismatch_0_Sense_+_Library_PoolC
TTAAATGTTATTGCATATTTAATGTAGTATTTCCTTTTCAAGGAATGATATTGGAATTA
>Frequency_1_QualityScore_ADDFDDFHFHJJJJJJJGIIIJJCAHHF;EH?FFFIIJGEEHGGIGIJ?DBGHHIIJJGIIII_Mismatch_0_Sense_+_Library_PoolC
ATTTAATGTAGTATTTCCTTTTCAAGGAATGATATTGGAATTAATTTTAATTTATGGGATTTA
>Frequency_1_QualityScore_FDHHHHHJJJJJIIGJIIJJIJIIEIIJJJIJJJJGHJJJGGHDGHHIHIJJJIGIJIIJIIIIGFHHHEFHHHFFFFFFEEEDAECCDCACCB_Mismatch_1_Sense_+_Library_PoolC
GATGAGTTCCCCACCATCCTTGCCATCCACTGAAGTAGGCAAGTTTGGATGAGTTCCCTTAACTTTCTTCACATGACTTTCTCAAGTTGAAGGC
>Frequency_1_QualityScore_DFHHHHGJJJJJJIJJJIJIJIGIIIIJIIIJJJJJIFGHIJIIHGIHIHGIJJJJJJJJJJJJIIJJJHHHE>AEDF@DFFDEEEDDDDEDFE_Mismatch_2_Sense_+_Library_PoolC
CACCATCCTTGCCATCCACTGAAGTAGGCAATTTTGGATGAGTTCCCTTAACTTTCTTCACATGACTTTCTCAAGTTGAAGGCTGTGTCATATT
>Frequency_1_QualityScore_FFHHHHHJJJJJJIJHIIJJJJJJJJJGGIJHIJJIJJJJJJJJJJJJJJJJJIJJJIJJIJ_Mismatch_1_Sense_+_Library_PoolC
GCATATTTAATGTAGTATTTCCTTTTCAAGGAATGATATTGGAATTAATTTTAATTTATGAG
>Frequency_1_QualityScore_FFHHGHHJJJJJJJJGJJJJIJIJIJIJJJGGIJJJFIIJHIIIJJJJJJJJJJJJJJJJJJJJJIJIHHHGEEEFDCEBACDACCCDDDCDCD_Mismatch_1_Sense_+_Library_PoolC
CCATCCTTGCCATCCACTGAAGTAGGCAAGTTTGGATGAGTTCCCTTAACTTTCTTCACATGACTTTCTCAAGTTGAAGGCTGTGTCATATTAA
>Frequency_1_QualityScore_==AFBDHGG?CFHHEGFHC_Mismatch_0_Sense_+_Library_PoolC
TTTTAATTTATGGGATTTA
>Frequency_1_QualityScore_DBFD?FFHIGGGIHGIIIGIEHGHIGBGIBHIGC>GHIGHIGIEAB<B@FBFHIBFHIGIGGEEGEIFFHHHHCHFFDFFDCECCEBCBBCCCC_Mismatch_1_Sense_+_Library_PoolC
TCCCCACCATCCTTACCATCCACTGAAGTAGGCAAGTTTGGATGAGTTCCCTTAACTTTCTTCCCATGACTTTCTCAAGTTGAAGGCTGTGTCA
>Frequency_1_QualityScore_FFHHHHHJHIJGHJJJIJJJJJJJJJJFHHIIJJJJJJJJJJJJJIJJI_Mismatch_0_Sense_+_Library_PoolC
ATTTAATGTAGTATTTCCTTTTCAAGGAATGATATTGGAATTAATTTTA
>Frequency_1_QualityScore_FFHHHHHIJJJJIJJIJJHIJJJIIIJJJJJJJJJJJIIIIGIGHGGIJJJJIJIJJJJJJJJ_Mismatch_0_Sense_+_Library_PoolC
AAATGTTATTGCATATTTAATGTAGTATTTCCTTTTCAAGGAATGATATTGGAATTAATTTTA
>Frequency_1_QualityScore_2AAAFBAFHICGGGEHIIE<ACAFDEEEFHDHIFIIIGHIIIIIIGGEBGGHIEHGGIIGIECF@FHG;@@FDG_Mismatch_0_Sense_+_Library_PoolC
TGTTATTGCATATTTAATGTAGTATTTCCTTTTCAAGGAATGATATTGGAATTAATTTTAATTTATGGGATTTA
>Frequency_1_QualityScore_FFHHHHHJJJJJJJJIIIJJJIIJJJIJIJJJJJJJJJJJJJJJHIIJJJIJJJJIJJJJIJJJJJHIJGGHIIIG_Mismatch_0_Sense_+_Library_PoolC
ATTAAATGTTATTGCATATTTAATGTAGTATTTCCTTTTCAAGGAATGATATTGGAATTAATTTTAATTTATGGGA
>Frequency_1_QualityScore_FDHHHHHIIJJHIIIDFGHHIIIIIIJJIJIIIJJJIIIIIIIIIHJJIJIJJJJJJJJJIIJIJJFGIHI_Mismatch_1_Sense_+_Library_PoolC
ATTGCATATTTAATGTAGTATTTCCTTTTCAAGGAATGATATTGTAATTAATTTTAATTTATGGGGTTTAG
>Frequency_1_QualityScore_D?DBFFFEFHIIIIIGCFHHHIIIIIIGHGIIIAHGGDFDGHGHGIIIIEGEHGHIIIHGIIIIIIIIGHHGIIIIHIIIHGEHGHGHFFFFCD_Mismatch_1_Sense_+_Library_PoolC
TAACTTTCTTCCCATGACTTTCTCAAGTTGAAGGCTGTGTCATATTAAATTTTTATTAAATGTTATTGCATATTTAATGTAGTATTTCCTTTAA
>Frequency_1_QualityScore_DDBHHHHIGCH@BDF9FGH>BFH<FHG>8CDFGIIB?DFHIG9?BFGEAAFGGFBGDHCB7@FGHGCGGC@CEEFEA==@DEBA;;>B@>CC>;_Mismatch_1_Sense_+_Library_PoolC
CCATCCTTGCCATCCACTGAAGTAGGCAAGTTTGGATGAGTTCCCTTAACTTTCTTCACATGACTTTCTCAAGTTGAAGGCTTGTCATATTAAA
>Frequency_1_QualityScore_FFHHHHHGIJJJJJIJJJJJJJJJJIJJJJJJJJIJIIIIHIGIIJJJJHJIJIIJIJJIIJJJJJJJJIJJIJHIFHHHHHHFFFFFFFEEDC_Mismatch_1_Sense_+_Library_PoolC
GATGAGTTCCCTTAACTTTCTTCCCATGACTTTCTCAAGTTGAAGGCTGTGTCATATTAAATTTTTATTAAATGTTATTGCATATTTAATGCAA
>Frequency_1_QualityScore_FFHHHHHJJJIJJJJJJJJJJJJJJJJJJJJJJJGIIHIJJJJIJJJJJJJJJJJIJJJJJJJG_Mismatch_2_Sense_+_Library_PoolC
GAGTTCCCTTAACTTTCTTCCCATGACTTTCTCAAGTTGAAGGCTTTGTCATATTAAATTTTAC
>Frequency_1_QualityScore_70)AFFHBFHGIIDHIEEGIIBGHEGHGFHGB@??9?D4*9BFDDFBFGGCCHBF)8=FCHHE==CH@EACHEAA?DE<?@CEBDCCCCCC>A>_Mismatch_2_Sense_+_Library_PoolC
AGGTCCCTTAACTTTCTTCACATGACTTTCTCAAGTTGAGGGCTGTGTCATATTAGATGTTATTGCATATTTAATGTAGTATTTCCTTTTCAAG
