# Supplementary material for: Differential Gene Expression Reveals Candidate Genes for Drought Stress Response in Abies alba (Pinaceae)
Source: PLoS One. 2015 Apr 29;10(4):e0124564. doi: 10.1371/journal.pone.0124564 (PMC4414588; doi:10.1371/journal.pone.0124564)
Supplement: S3 File — (GZ) [file pone.0124564.s003.gz › comp20112_c0_seq2.fa]

>comp20112_c0_seq2 len=297 path=[1042:0-88 637:89-99 355:100-102 358:103-144 1120:145-146 1122:147-296]
ATGCTATAAGATTTTGGACACGCATATCCTCTTTAAGGAAGGAGATAGATATGCAATTGGGTAGATTTAAAACACTATTAGATTATGTTCGTTATAGTTGTCCATGGATGATTTTAATAGACCAAGAGGTAGAAATGATTATAGAAGGTGAGAAAGATATTGTTTCTTATATAGAAGCATGGAAAATAAAACAAAGGGATTAATAAAAGTTGATGGATTACAAGAAAATAAATATTTGTTTTAGTGAGAATAATTTTTTGTGAAAATGATTTTTTAAATAAAAAATGTTTAGTTTAA

>Frequency_2_QualityScore_FFGHHHHJJJJIIJJJJJJIJGHIAGHGIJJIIIIIIIIIIIJBGGIIGIIJJIIIJGHIJJIJIJJGIGIIIIIHHGHHFFFFFEEDDEDDDD_Mismatch_0_Sense_+_Library_PoolC
GGATGATTTTAATAGACCAAGAGGTAGAAATGATTATAGAAGGTGAGAAAGATATTGTTTCTTATATAGAAGCATGGAAAATAAAACAAAGGGA
>Frequency_2_QualityScore_FFHHHHHIDGIIJJJJJJJJJJJIIJIJJJJIIJIIJIGGIJIJGIIIJIIJJIJJIJIJIJIJIJJJJFIIIGGGABEEEEEEEDEEEEEDDD_Mismatch_2_Sense_+_Library_PoolC
CAATTGGGTAGATTTAAAACACTATTAGATTATGTTGGTTATAGTTTTCCATGGATGATTTTAATAGACCAAGAGGTAGAAATGATTATAGAAG
>Frequency_2_QualityScore_EEFGCFFEEGECGEHGGIIHEEEHIIIHEGGGGGHGIIIGCCCGHHHIIIE;?@CGIEGCGHEGICEGGCGAB@EEEEFEEEECBC_Mismatch_1_Sense_+_Library_PoolC
TTTTCCATGGATGATTTTAATAGACCAAGAGGTAGAAATGATTATAGAAGGTGAGAAAGATATTGTTTCTTATATAGAAGCATGGA
>Frequency_2_QualityScore_FFHHHHHIJJIIJJIIIJGIIIIGIIIIIJIJIJIIIIJJIIHIIIIIJIJJIIIJAGIIIJIJHIJJJIIIIGGGFEDACDDDDDEFECDCDC_Mismatch_1_Sense_+_Library_PoolC
ACTATTAGATTATGTTCGTTATAGTTGTCCATGGATGATTTTAATAGACCAAGAGGTAGAAATGATTATAGAAGGCGAGAAAGATATTGTTTCT
>Frequency_2_QualityScore_EEHGHGHIIIIGIIGHEIIIGIGGIGGIEGIIIIIIIIIFIIGIHGFHIEFIBGGAFGIIHIGIIIEGIEG@CGHGCEGEEEEEEDDCDDCDCC_Mismatch_2_Sense_+_Library_PoolC
TTAGATTATGTTGGTTATAGTTTTCCATGGATGATTTTAATAGACCAAGAGGTAGAAATGATTATAGAAGGTGAGAAAGATATTGTTTCTTATA
>Frequency_2_QualityScore_FFHHHHHJJJJIIIHIIJHIIIIIIIJIJIIIIJGGIHIJJJJIIIIHIHIIJIIIBFHGJIIIIIIIIIIFGGHADGFGEEEDECEEEBDDDD_Mismatch_2_Sense_+_Library_PoolC
ACTATTAGATTATGTTGGTTATAGTTTTCCATGGATGATTTTAATAGACCAAGAGGTAGAAATGATTATAGAAGGTGAGAAAGATATTGTTTCT
>Frequency_2_QualityScore_FEGHFHHHIIJJJJIJIIIIJIIFHIAFIIIIIIGIIIIGHEGGHGHIIIJIIHIIIJGDGIGIJGIHIIIIJIFHGGGGFEEFFDECCCCDDD_Mismatch_0_Sense_+_Library_PoolC
ATGGATGATTTTAATAGACCAAGAGGTAGAAATGATTATAGAAGGTGAGAAAGATATTGTTTCTTATATAGAAGCATGGAAAATAAAACAAAGG
>Frequency_2_QualityScore_FEHGHHHJJJJJJJJJJJJJFEGIIJJJJJJJJJJJJJJJJIJJJJIIJIIIIJJJIIIIIJJJJIIIIIIIHGGGGGGEEEEEECEDABC_Mismatch_0_Sense_+_Library_PoolC
GAGATAGATATGCAATTGGGTAGATTTAAAACACTATTAGATTATGTTCGTTATAGTTGTCCATGGATGATTTTAATAGACCAAGAGGTAG
>Frequency_2_QualityScore_BCFHFHFFHIIIIIIIIHGGGGIHGIIIIGIIIIIIIEG:EEIIIEDGGEIIGHIIII9BGHIIIIIIIHIIIIIGGGHHHGFFFFFFEEDCCE_Mismatch_1_Sense_+_Library_PoolC
GTTATAGTTTTCCATGGATGATTTTAATAGACCAAGAGGTAGAAATGATTATAGAAGGTGAGAAAGATATTGTTTCTTATATAGAAGCATGGAA
>Frequency_2_QualityScore_FFHHHHHIJJJHIIGIIJJJJJIJJIJIJJFGIJIIJJIJIJIJJIJJIIIIJJJJGIIJHIIJIGIIIGHHGHHGFFFFEFEEEEEEDCDDDD_Mismatch_0_Sense_+_Library_PoolC
TTTAAGGAAGGAGATAGATATGCAATTGGGTAGATTTAAAACACTATTAGATTATGTTCGTTATAGTTGTCCATGGATGATTTTAATAGACCAA
>Frequency_2_QualityScore_FFGHGHHJIIJJGIJGIJIJIJJJIIJIIJJGHIAGIIIIIIIIIIIIIHIIIAFGIHIIJJJIJJICGGHIIIIHGHGGHFFFFFEE_Mismatch_1_Sense_+_Library_PoolC
AGTTTTCCATGGATGATTTTAATAGACCAAGAGGTAGAAATGATTATAGAAGGTGAGAAAGATATTGTTTCTTATATAGAAGCATGGA
>Frequency_1_QualityScore_FDHFHGHIJJHGDICEHGHHGGGIIJFGIGIIEIIJGIIJJJHIGIIIIJJGICCFHIHGGGHGIIGGIIHIIEIHE7?EFFFFFECCCCCA>C_Mismatch_2_Sense_+_Library_PoolC
ACACTATTAGATTATGTTGGTTATAGTTTTCCATGGATGATTTTAATAGACCAAGAGGTAGAAATGATTATAGAAGGTGAGAAAGATATTGTTT
>Frequency_1_QualityScore_FFHHHHHHIJJJJJIJIJJJIJIHIJJJJJJHHHIFHHJHHCGHHGIIJJJHIJHHHH?DFFFFEDEEECBDDDDEEEDDEDDDEEDDDDDDDD_Mismatch_2_Sense_+_Library_PoolC
CTATAGGATTTTGGACACGCATATCCTCTTTAAGGAAGGAGATAGATATGCAATTGGGTAGATTTAAAACACTATTAGATTATGTTGGTTATAG
>Frequency_1_QualityScore_FFHFHHHJJIJJJIGHIJIEGHIIHIJFIGHII?FHCFHIJIJJJJJJIJJJIIJJJJEHEHGHFFDFFFCEDEEFEDCDDDDDDCC_Mismatch_2_Sense_+_Library_PoolC
GTTGTCCATGGATGATTTTAATAGACCAAGAGGTAGAAATGATTATAGAAGGCGAGAAAGATATTGTTTCTTATATAGAAGCATGTA
>Frequency_1_QualityScore_D?CBD>FIEBGFEEFF?EDFGGHFECF@GF@BFECAFGIIBFAFFCFIEIGEGIIIIIFIEFEE:EEDDBBDD@BCDCCCBBBBBB?<@BBBAA_Mismatch_2_Sense_+_Library_PoolC
ATTTTAATAGACCAAGAGGTAGAAATGATTATAGAAGGCGAGAAAGATATTGTTTCTTATATAGAAGCATGTAAAATAAAACAAAGGGATTAAT
>Frequency_1_QualityScore_FFHHHHHJJJFHIJJJJJJJJJJJJJJJJJJJJJJJJJJJIJJJJJIIJJJJJJJJJJJJJJJJJJJJJJIJHHHGFFCEFEEEEEEEFEDEDD_Mismatch_0_Sense_+_Library_PoolC
TGCAATTGGGTAGATTTAAAACACTATTAGATTATGTTCGTTATAGTTGTCCATGGATGATTTTAATAGACCAAGAGGTAGAAATGATTATAGA
>Frequency_1_QualityScore_FFHHHHHJJJJJJIJJIJJJJIIJGIIJIIHIIJJJIJJIJJJIJIJCGGGIJJIJJJJJJIIJHGHGGHHFFFFFDDEDDDDFEDCDCDEDCD_Mismatch_0_Sense_+_Library_PoolC
TGGACACGCATATCCTCTTTAAGGAAGGAGATAGATATGCAATTGGGTAGATTTAAAACACTATTAGATTATGTTCGTTATAGTTGTCCATGGA
>Frequency_1_QualityScore_D?CFAF:?GHBHBFIG3:C+,AFGHHGGAE>B@?:;DEBAG**099DBBBD<F<@FE)8=C:=C>FEGHAEG@E=A:=AEDCCCC@9@;>AC5>_Mismatch_1_Sense_+_Library_PoolC
TTATAGTTTTCCATGGATGATTTTAATAGACCAAGAGGTAGAAATGATTATAGAAGGTGAGAAAGATATTGTTTCTTATATAGAAGCATGGAAA
>Frequency_1_QualityScore_FFHHHGHJJJJJJJJJJIJ<CFGIIGIIIJJIJJGGHGBGHHFHIJIJJJJJHJJIJJIJIIJJIIJJJHHGGHFFFFFFEECAEDDBDDDDDD_Mismatch_0_Sense_+_Library_PoolC
ATTTTAATAGACCAAGAGGTAGAAATGATTATAGAAGGTGAGAAAGATATTGTTTCTTATATAGAAGCATGGAAAATAAAACAAAGGGATTAAT
>Frequency_1_QualityScore_DFDDFHHHG>GHCAGAFF++ACHGIIIEEFFFB?GHIDDIIGB>GCDEGIHBF?CGGDDHIACHDGE@ECE==;;A?ADFCFFCCC?A??CCDE_Mismatch_0_Sense_+_Library_PoolC
TTTTAATAGACCAAGAGGTAGAAATGATTATAGAAGGTGAGAAAGATATTGTTTCTTATATAGAAGCATGGAAAATAAAACAAAGGGATTAATA
>Frequency_1_QualityScore_FFHHHHHIJJIJIJJJJJIJGHIJJCBGIIIJJJJJJJJJJJJIJIJJJJJJJIIHIGIJIIIJHHHHHEHFFFFFFEEEEDEEDDDCBDBDD@_Mismatch_0_Sense_+_Library_PoolC
GGAAGGAGATAGATATGCAATTGGGTAGATTTAAAACACTATTAGATTATGTTCGTTATAGTTGTCCATGGATGATTTTAATAGACCAAGAGGT
>Frequency_1_QualityScore_DDHHGHHGIIJIJIJJJJJJJJIHGGIHJIIJIJJJJJJJJJIHJJFHGJJGIJJIJJJJIJHHHHHHH@DFFCDDACEEEC>CDCDDEDDCCD_Mismatch_2_Sense_+_Library_PoolC
GGACACGCATATCCTCTTTAAGGAAGGAGATAGATATGCAATTGGGTAGATTTAAAACACTATTAGATTATGTTGGTTATAGTTTTCCATGGAT
>Frequency_1_QualityScore_FFHHHHHIJJJJJJJJJJJIJJJGHI?GIIJJJJJJJJJJJJJJJJJGIJJJJJJJJJJJJHHHHHHHFFFFFFEEEEEEFFDEDDCCDDDDDD_Mismatch_2_Sense_+_Library_PoolC
ATGGATGATTTTAATAGACCAAGAGGTAGAAATGATTATAGAAGGCGAGAAAGATATTGTTTCTTATATAGAAGCATGTAAAATAAAACAAAGG
>Frequency_1_QualityScore_FFHHHHHJJJIJJJJJJJJJJJJJJJJJJJJJJJIIIHIJJJJIJJJJJJJJJJJJJIJJJEGHHHHHHFFFFFDEEEEEEDDEDDDDEDD@DC_Mismatch_2_Sense_+_Library_PoolC
ATGCTATAGGATTTTGGACACGCATATCCTCTTTAAGGAAGGAGATAGATATGCAATTGGGTAGATTTAAAACACTATTAGATTATGTTGGTTA
>Frequency_1_QualityScore_FDGHHHHJHIIJAFHHHGIJIJHIEIGIJJJJJJJJJJEIJJJIIJJJHHGIJJJJGIIJJJIHGFG_Mismatch_0_Sense_+_Library_PoolC
GATTATAGAAGGTGAGAAAGATATTGTTTCTTATATAGAAGCATGGAAAATAAAACAAAGGGATTAA
>Frequency_1_QualityScore_FBFFHFDAGBGGGHGGGIIICHGHIIIIGIIIGHIIAGHIGIIIIIIIIIIIGCGGFIIGGGGFHIGGIFGHIIEHHHGFFDDFFAEC(;@_Mismatch_2_Sense_+_Library_PoolC
GAGATAGATATGCAATTGGGTAGATTTAAAACACTATTAGATTATGTTGGTTATAGTTTTCCATGGATGATTTTAATAGACCAAGAGGTAG
>Frequency_1_QualityScore_FFHHHHHJJJFHIAEGHIIJJGIHFHFHFGHIDGGHGIIJJJJJJJIJJJJJJJJJIJIGIJJJJJHIJHHHHHHHFFFFFDACCCDDDCDDDC_Mismatch_1_Sense_+_Library_PoolC
ATAGACCAGGAGGTAGAAATGATTATAGAAGGTGAGAAAGATATTGTTTCTTATATAGAAGCATGGAAAATAAAACAAAGGGATTAATAAAAGT
>Frequency_1_QualityScore_FFHHHHHJJJGIHIGHEGHIIIGEHJIIJJJJJ?FHIJJIIJJJJJJJJIJJIJIIJJJFIJJCEEHHHHHHDFFFFFFEEDEDFEDEDDDCCD_Mismatch_2_Sense_+_Library_PoolC
CTCTTTAAGGAAGGAGATAGATATGCAATTGGGTAGATTTAAAACACTATTAGATTATGTTGGTTATAGTTTTCCATGGATGATTTTAATAGAC
>Frequency_1_QualityScore_FEA>?FAFD@B@FHGGHI>FGGIGCA?<D>DFHGIIIGGDHADG?89BFDHHGHIIEDGG7@;CGDACC;(=?ED??@>;>;;;@>CCDC_Mismatch_2_Sense_+_Library_PoolC
AATTGGGTAGATTTAAAACACTATTAGATTATGTTGGTTATAGTTTTCCATGGATGATTTTAATAGACCAAGAGGTAGAAATGATTATAG
>Frequency_1_QualityScore_FFHHHHHAFHIIIJJJJJJJJIJJJJJJJJJJJJJJJJJJJJJJJJJIIJJIHIJJJJJJIJJIJJIHECEHHHFFFFFFEE_Mismatch_1_Sense_+_Library_PoolC
TAGAAGGTGAGAAAGATATTGTTTCTTATATAGAAGCATGGAAAATAAAACAAAGGGATTAATAAAAGTTCATGGATTACAA
>Frequency_1_QualityScore_FFHHHHHJJJJJIJJJJJIJJJGJGGGIJJJGIJJIJJJJJIJJJJJJJIIIJJHIHGEHCGG=CGHIICGIJHHHHGHHFFFD@DDDDDDDDE_Mismatch_1_Sense_+_Library_PoolC
TTAAAACACTATTAGATTATGTTCGTTATAGTTGTCCATGGATGATTTTAATAGACCAAGAGGTAGAAATGATTATAGAAGGCGAGAAAGATAT
>Frequency_1_QualityScore_FFHHHHHJJJJJIIJJAFH_Mismatch_0_Sense_+_Library_PoolC
AAATGATTATAGAAGGTGA
>Frequency_1_QualityScore_DFHHHHHJIJIIJIJ?FHIJJEHIIJJJJJJJJJJJJJJJJJJJJIIJIJJJIJJJJJJIJJJHHHHFFFFEEEEEEDDDCCDDDDDDDDDDCC_Mismatch_2_Sense_+_Library_PoolC
TAGAAATGATTATAGAAGGCGAGAAAGATATTGTTTCTTATATAGAAGCATGTAAAATAAAACAAAGGGATTAATAAAAGTTGATGGATTACAA
>Frequency_1_QualityScore_FFHHHHHJJHIJCFHIJJJJIJJJJJIJJJIJJIJJJJJJJIJJJHJJJJJIJIJJJJJJJJHHHHHHFDFFFFEDDEEDDDDDCDEDDDDDAC_Mismatch_2_Sense_+_Library_PoolC
TAGACCAAGAGGTAGAAATGATTATAGAAGGCGAGAAAGATATTGTTTCTTATATAGAAGCATGTAAAATAAAACAAAGGGATTAATAAAAGTT
>Frequency_1_QualityScore_FFHHHCFHIJGIFIJJJJIHJJIIJIIGIGIJJJJJJJIIJJJJIJIJIIJJJJJJJJJIIJJIJGHHHHFFFFDEEEEEEDDDDCCDDDDDDD_Mismatch_2_Sense_+_Library_PoolC
AGAGGTAGAAATGATTATAGAAGGCGAGAAAGATATTGTTTCTTATATAGAAGCATGTAAAATAAAACAAAGGGATTAATAAAAGTTGATGGAT
>Frequency_1_QualityScore_FFHGHHGJIJIIIHIIJJIJJJJJGHIJIJJJJJJJIJJIJGIIIHIHGHBFGGGGHGHDIGJIEGIIJC@GHGHHHFFFDCEBCCECECECDD_Mismatch_2_Sense_+_Library_PoolC
AGATTATGTTGGTTATAGTTTTCCATGGATGATTTTAATAGACCAAGAGGTAGAAATGATTATAGAAGGTGAGAAAGATATTGTTTCTTATATA
>Frequency_1_QualityScore_FFGHH<DEBGIIIJJJIIJIIIJIICHIJJJJJJJFGIGJJIHIJJJJGIJJIJDIIIJIJJIJEHHIHEHBC??CDDFEFCCEEEEEACCB;C_Mismatch_2_Sense_+_Library_PoolC
TTGGGTAGATTTAAAACACTATTAGATTATGTTGGTTATAGTTTTCCATGGATGATTTTAATAGACCAAGAGGTAGAAATGATTATAGAAGGTG
>Frequency_1_QualityScore_FFHHHHHJIGIIJJIJIJJJJIIIIIII?GGGHIGHGIJIIIJIHIIBFGHGJEHHIIIJIGICGIGGIIIGGGIIHHFHFD_Mismatch_0_Sense_+_Library_PoolC
CCATGGATGATTTTAATAGACCAAGAGGTAGAAATGATTATAGAAGGTGAGAAAGATATTGTTTCTTATATAGAAGCATGGA
>Frequency_1_QualityScore_FFHHHDHJJHIJ<FEHIIGGGHIGIJIGIJC?CGIJJJIJIJFICBGHIJJJJJIJEIIIJIJIJJJJJIGIIHHHHFFFFDEDDEDEDDCC@C_Mismatch_0_Sense_+_Library_PoolC
TAGACCAAGAGGTAGAAATGATTATAGAAGGTGAGAAAGATATTGTTTCTTATATAGAAGCATGGAAAATAAAACAAAGGGATTAATAAAAGTT
>Frequency_1_QualityScore_FFHHHHHJJHJIIIIHIGGHIGIIJHIJHIJJJJJJIIIIEGHGFHI?FGHGJIJHGIIIJJIIJJJJHDFFEEEDDEFEDDDDDDDCDFEDDC_Mismatch_1_Sense_+_Library_PoolC
TTATGTTCGTTATAGTTGTCCATGGATGATTTTAATAGACCAAGAGGTAGAAATGATTATAGAAGGCGAGAAAGATATTGTTTCTTATATAGAA
>Frequency_1_QualityScore_DAFDBFDGIGGB@HE<E<F9EHAC9AFHGIIIGIGGCH>FII@EIGGIIGIIGGGH@CCGGHHIGIIGIEEEACEDDBEDECCCCCCACCCACC_Mismatch_2_Sense_+_Library_PoolC
AGAGGTAGAAATGATTATAGAAGGTGAGAAAGATATTGTTTCTTATATAGAAGCATGGAAAATAAAACAAAGGGATTAATAAAAGTTCATGGAA
>Frequency_1_QualityScore_ADFHHBH>F?EFCGGHHHGEHCHBFGEEHIGIIFBGHEGG>BGHIHGEHGHIDGGIGIGGIIGHIIIIIEHHEEADEEDEBCCCCCCC_Mismatch_0_Sense_+_Library_PoolC
TGATTATAGAAGGTGAGAAAGATATTGTTTCTTATATAGAAGCATGGAAAATAAAACAAAGGGATTAATAAAAGTTGATGGATTACAA
>Frequency_1_QualityScore_BBAFHH?GBBB+:3<F@C:FHFGHBGIIE?8?D<DGICDDDBHED@DB??8BBDBB8BF@C@@C@@GE@=CE=A>AAHEC;?CE;ACDCCC>?@_Mismatch_2_Sense_+_Library_PoolC
TTTAAGGAAGGAGATAGATATGCAATTGGGTAGATTTAAAACACTATTAGATTATGTTGGTTATAGTTTTCCATGGATGATTTTAATAGACCAA
>Frequency_1_QualityScore_BA<CBBAFFBG9:?:CG:C@C<+CF;E;3):?FFF?*:99B<F4BD9(*/98CFF)=.@)))/.)).)=7?;A=EF?);)..;_Mismatch_1_Sense_+_Library_PoolC
TCCATGGATGATTTTAATAGACCAAGAGGAAGAAATGATTATAGAAGGTGAGAAAGATATTGTTTCTTATATAGAAGCATGGA
>Frequency_1_QualityScore_FFHHHGFIJJJJJJJHIIJHGIIDHFHIJJJJJJJJJIIIIJDGHJJJJIJJJIIIJJJJJJIJJIHH??EHBEFDEE@@AEEDCFDDDDDCCD_Mismatch_0_Sense_+_Library_PoolC
ACGCATATCCTCTTTAAGGAAGGAGATAGATATGCAATTGGGTAGATTTAAAACACTATTAGATTATGTTCGTTATAGTTGTCCATGGATGATT
>Frequency_1_QualityScore_FFHGHHHJJJJJJGIJCGHIJIJJIIJIJJJJJJJBFGIIJJJJJJJJJIJIJJJJJJJJJIJJJJJJDHFHHHHFFFDECEEDDDCDDD_Mismatch_0_Sense_+_Library_PoolC
TTAATAGACCAAGAGGTAGAAATGATTATAGAAGGTGAGAAAGATATTGTTTCTTATATAGAAGCATGGAAAATAAAACAAAGGGATTAA
>Frequency_1_QualityScore_DBFFHAB>GIIBDCHDHG@BEDC?F>?;CFHGDDFHEHHFGG9BFGGGI<<@@FGHHE>EE@ACEEAAEBE>CCDF;>;5;ACCC5>>CCCABA_Mismatch_2_Sense_+_Library_PoolC
TTTGGACACGCATATCCTCTTTAAGGAAGGAGATAGATATGCAATTGGGTAGATTTAAAACACTATTAGATTATGTTGGTTATAGTTTTCCATG
>Frequency_1_QualityScore_FFGGDADHIHIJGIIIBIIGIJIIGG:CGIIHIIJJGJJJIJJIJ0?FHIJHIJCHGGIFEHIIIIIIIGHGHHHHHHFFFFFEEEDEEDDDCC_Mismatch_1_Sense_+_Library_PoolC
ATGGGTGATTTTAATAGACCAAGAGGTAGAAATGATTATAGAAGGTGAGAAAGATATTGTTTCTTATATAGAAGCATGGAAAATAAAACAAAGG
>Frequency_1_QualityScore_FFHHGHHJJGGHHCEHIDHEGHHHIEIJJJJIJJJJIJJJJIIIIJIIIIJIJIIIHHIIIJGJJIHEHCHHHHHHHHFDDFFFEEDDEEFDDE_Mismatch_2_Sense_+_Library_PoolC
ATCCTCTTTAAGGAAGGAGATAGATATGCAATTGGGTAGATTTAAAACACTATTAGATTATGTTGGTTATAGTTTTCCATGGATGATTTTAATA
>Frequency_1_QualityScore_DFHHHHHJJJJJJJJJJJJJJJJJJJJJHJJJJJIJJJJJIIJJIJIIJJJJJJJJJIJJIIIHIJEGHHIGHGFHHHFFFFFFEDDDDDD_Mismatch_1_Sense_+_Library_PoolC
GATTTAAAACACTATTAGATTATGTTCGTTATAGTTGTCCATGGATGATTTTAATAGACCAAGAGGTAGAAATGATTATAGAAGGCGAGAA
>Frequency_1_QualityScore_FFHHHHHIGGHGI3AEEHJIHIJJJJJFIIIJIIHIFFFCDFH?DGIJIBGIJIJIJJJIJJJJJJGIJHEGIJJHHGHHF?BFFEEEEECEED_Mismatch_2_Sense_+_Library_PoolC
ATATGCAATTGGGTAGATTTAAAACACTATTAGATTATGTTGGTTATAGTTTTCCATGGATGATTTTAATAGACCAAGAGGTAGAAATGATTAT
>Frequency_1_QualityScore_FFHHHHHJJIJJJJJJIJJJJJIIJJJJIJJJJIJJJJJJJIJJJJJIIJJIJJ?FHIIJJJIJJJIIJIIIJCGIHHHHHFFFFFFCEEEDEE_Mismatch_2_Sense_+_Library_PoolC
TATTAGATTATGTTGGTTATAGTTTTCCATGGATGATTTTAATAGACCAAGAGGTAGAAATGATTATAGAAGGTGAGAAAGATATTGTTTCTTA
>Frequency_1_QualityScore_FFHHHHHCGHIJJJJJIJIJJJJIJJCGHIJJGIJJJJJJIJJJJJJJJJJJIJJJJJJJIJIJJIIJIEIHHHHFFFFEEEEEEED>ADEEDD_Mismatch_1_Sense_+_Library_PoolC
CAAGAGGTAGAAATGATTATAGAAGGTGAGAAAGATATTGTTTCTTATATAGAAGCATGGAAAATAAAACAAAGGGATTAATAAAAGTTCATGG
>Frequency_1_QualityScore_FFHHHGHIJIJHHIGHHGGIIGHIHGIIJIGIIFGHJJIIIJIJJJJIGIJJIJIJJJJIJJJJJJJEGGHHJGHGFFDFFFDDEEED_Mismatch_0_Sense_+_Library_PoolC
AATAGACCAAGAGGTAGAAATGATTATAGAAGGTGAGAAAGATATTGTTTCTTATATAGAAGCATGGAAAATAAAACAAAGGGATTAA
>Frequency_1_QualityScore_FFHHHHHJJIJIJJIIIIJJJIJJIJJGIJJJJIIJJHIJHIIJJJIJJJJJJIJJHIJFHIGIJIJGIHIHHIFHHHHFEFFEFEEEEEEEDD_Mismatch_2_Sense_+_Library_PoolC
AACACTATTAGATTATGTTGGTTATAGTTTTCCATGGATGATTTTAATAGACCAAGAGGTAGAAATGATTATAGAAGGTGAGAAAGATATTGTT
>Frequency_1_QualityScore_FFHHHHHIJJJJJJJJJIJJJJHJJJGJJJJJHHJIIJJJJJJJJIJJJJJJIIIHHGHIIGEH@FDDGIDHGGHHGCHECDFBDDACEDDDDC_Mismatch_2_Sense_+_Library_PoolC
TTTAAAACACTATTAGATTATGTTAGTTATAGTTGTCCATGGATGATTTTAATAGACCAGGAGGTAGAAATGATTATAGAAGGTGAGAAAGATA
>Frequency_1_QualityScore_FFHFHHHJJJJJIJIGJIGJJFIHHIJJJJJJJJJJJGIIIJJJJGIIGGGIHIGIJHHHIJGJIIGHHCG=CEFHFGFCFFDEDCCEEE>ACA_Mismatch_2_Sense_+_Library_PoolC
GGGTAGATTTAAAACACTATTAGATTATGTTGGTTATAGTTTTCCATGGATGATTTTAATAGACCAAGAGGTAGAAATGATTATAGAAGGTGAG
>Frequency_1_QualityScore_FFCFHHGIJJJGIIJIHJJJGIGJGIIJJIDGJJIJIJIJJJJIJJJIJJIJJJIIJJJGIGIIGIIJJIHGGHHFD_Mismatch_1_Sense_+_Library_PoolC
GGTGAGAAAGATATTGTTTCTTATATAGAAGCATGGAAAATAAAACAAAGGGATTAATAAAAGTTCATGGATTACAA
>Frequency_1_QualityScore_FFHGHHHJJJJJJJJIJJJJIGHJAGHHIJJJGIIJJJJJJJJJJIJFIIJJJJJIJHIIJJHHHHHHHFEFFFFEEEFEEEDDDDDDDDDD_Mismatch_2_Sense_+_Library_PoolC
GGATGATTTTAATAGACCAAGAGGTAGAAATGATTATAGAAGGCGAGAAAGATATTGTTTCTTATATAGAAGCATGTAAAATAAAACAAAGG
>Frequency_1_QualityScore_FFHHHHHJJJHJIJJJJJJIIJJJJJJJJIIJJJJJIIHIJJIIIJIIJJJJJJJJIJIIHEHHFFFFFFFEEDDEDDEEECDEDDDFEEDDDD_Mismatch_0_Sense_+_Library_PoolC
ATGCTATAAGATTTTGGACACGCATATCCTCTTTAAGGAAGGAGATAGATATGCAATTGGGTAGATTTAAAACACTATTAGATTATGTTCGTTA
>Frequency_1_QualityScore_FFHGFHGGIGIIIHEGHGJEEHHGAHGCDEGHG?CFDFBGHCHIBFIIBDGGHB>FGGHIGIJIHICDGEEGJICHHA:CH@DFDE>_Mismatch_1_Sense_+_Library_PoolC
GTTTTCCATGGATGATTTTAATAGACCAAGAGGTAGAAATGATTATAGAAGGTGAGAAAGATATTGTTTCTTATATAGAAGCATGGA
>Frequency_1_QualityScore_FFHHGHHIJGIJIJJJJJJJJJJJJJJJJIGIJGIJJIJJJIJIJIJJJIJJJJIJCHHGIJHHHHHHFEFFFFEEEEEEEDEEDDBDCDEDDE_Mismatch_2_Sense_+_Library_PoolC
ATAGGATTTTGGACACGCATATCCTCTTTAAGGAAGGAGATAGATATGCAATTGGGTAGATTTAAAACACTATTAGATTATGTTGGTTATAGTT
>Frequency_1_QualityScore_FFHHHHHJJJJJJJJJIIJJIJJJJGHIIHIIJCHHIJJJJJJJIJIJHJJJFHIJJIJJJJHHGHHFFFFFFE@CEEEEEDDDDBDDDECDDD_Mismatch_0_Sense_+_Library_PoolC
GATTTTGGACACGCATATCCTCTTTAAGGAAGGAGATAGATATGCAATTGGGTAGATTTAAAACACTATTAGATTATGTTCGTTATAGTTGTCC
>Frequency_1_QualityScore_FFHHHHFIHHGHIJHHJJGHGDGGIJGIJIJJJJIGHGGI?FGFGIJJJJJGIHJIIIFIJHH=HFFFFEEEE@C@CDDCDDEFDDDDDDDDDE_Mismatch_2_Sense_+_Library_PoolC
CGTTATAGTTGTCCATGGATGATTTTAATAGACCAAGAGGTAGAAATGATTATAGAAGGCGAGAAAGATATTGTTTCTTATATAGAAGCATGTA
>Frequency_1_QualityScore_FFHAFHHIJIIIJJIIIJIJJJIJGIGIIIIJJHJJJIJFIIIJIJIJJGJIIJJIIIIJIGIJIIJJJ@G;AEFFGFFFFFFFEDCEEE>@CD_Mismatch_2_Sense_+_Library_PoolC
GGGTAGATTTAAAACACTATTAGATTATGTTAGTTATAGTTGTCCATGGATGATTTTAATAGACCAGGAGGTAGAAATGATTATAGAAGGTGAG
>Frequency_1_QualityScore_FFHHHHHJJJIHIJJJIJJJJJJIJIJJJJCGHJJJJJJJJJJJJJJJJ?FHIGIJJJJJJJJIJJJJJIIJJHHHHHHFFFFF_Mismatch_1_Sense_+_Library_PoolC
TTCCATGGATGATTTTAATAGACCAAGAGGTAGAAATGATTATAGAAGGTGAGAAAGATATTGTTTCTTATATAGAAGCATGGA
>Frequency_1_QualityScore_FFHHHHHJHIIJJJJJJHHIJGHIJGHHHJJJJJJJJJJJJJJJHIJIJJJIJIIJJJJEHJJIIHHFHEHHFFFFDDEEEEDDDDDFDDDDDC_Mismatch_0_Sense_+_Library_PoolC
ACACGCATATCCTCTTTAAGGAAGGAGATAGATATGCAATTGGGTAGATTTAAAACACTATTAGATTATGTTCGTTATAGTTGTCCATGGATGA
>Frequency_1_QualityScore_FFHHHHHJJJIJJJIJGIIIJJJIIJJJJJJJJFHIIJJJJJJJJIJJJJJJJIJJJJJHIIIIJDIJJGEHFHHHHFFFFFEEEEDEEDEDDD_Mismatch_0_Sense_+_Library_PoolC
CTCTTTAAGGAAGGAGATAGATATGCAATTGGGTAGATTTAAAACACTATTAGATTATGTTCGTTATAGTTGTCCATGGATGATTTTAATAGAC
>Frequency_1_QualityScore_FFHHHHHJJJCGHIIJJJJJJJJJJJJJJJJJJJJJIJJIGGJJJJHIJJJJJJJJJJJJJJJJJJJJJHHGHFFFFF>CEEEEDDDDEEDEDD_Mismatch_2_Sense_+_Library_PoolC
TGCAATTGGGTAGATTTAAAACACTATTAGATTATGTTGGTTATAGTTTTCCATGGATGATTTTAATAGACCAAGAGGTAGAAATGATTATAGA
>Frequency_1_QualityScore_FFFHHFHEHHEHIIHIJAFEEFHIIJJIJGIIFGGJHIIIJIIGGJEIHGHFGHIBFHFGGFGHJHIGHCGHHIHHHHAEHFFF>DDEC@CCEE_Mismatch_2_Sense_+_Library_PoolC
CTATTAGATTATGTTGGTTATAGTTTTCCATGGATGATTTTAATAGACCAAGAGGTAGAAATGATTATAGAAGGTGAGAAAGATATTGTTTCTT
>Frequency_1_QualityScore_D4=A?DDEB?EAE+<AFECE@FDDDAEEE>CF>@DFD>??DDD8B2BBD?/?DBBCCBCEEEI>CE<ACADCAC7?DDA;?6>>ABAAAABAAA_Mismatch_1_Sense_+_Library_PoolC
ATATGCAATTGGGAAGATTTAAAACACTATTAGATTATGTTCGTTATAGTTGTCCATGGATGATTTTAATAGACCAAGAGGTAGAAATGATTAT
>Frequency_1_QualityScore_FFHGHHGIJIIIJCGHHIJJJJIJIJIIJJJJJIJJJJIIJJJJJJJJJJJIIJJIJIIIJJJJJJJIJIGHHHHEHFFFFFFEECCCEBD_Mismatch_2_Sense_+_Library_PoolC
TGATTATAGAAGGTGAGAAAGATATTGTTTCTTATATAGAAGCATGGAAAATAAAACAAAGGGATTAATAAAAGTTCATGGATTACAAGGA
>Frequency_1_QualityScore_DEFHFHHJJJJJHHJIJJHHG?EGIBHIJ>GCHHGI?FGH?DDGGGDGFIIG>FIEGIJIGIEGHGAAC@EEHJGFEEEFDFFDF=@CEDDCDA_Mismatch_0_Sense_+_Library_PoolC
TGATTTTAATAGACCAAGAGGTAGAAATGATTATAGAAGGTGAGAAAGATATTGTTTCTTATATAGAAGCATGGAAAATAAAACAAAGGGATTA
>Frequency_1_QualityScore_FFHHHHHJJJJJJJJIJGIJIIIJJJJJJIIIJJIIIHIIJJJJJIJIFHJJJJJJJIJJJJHGHHFFFFBDFEEEAACDDDDDDDDDDD_Mismatch_2_Sense_+_Library_PoolC
AATGATTATAGAAGGCGAGAAAGATATTGTTTCTTATATAGAAGCATGTAAAATAAAACAAAGGGATTAATAAAAGTTGATGGATTACAA
>Frequency_1_QualityScore_B?DD2:AGGFH@HCCC;BHHHDHD?CHCHEFHEF1?9D?DB?DDB99DGH<FF?BFECHHFB@F;872=@@C??A:)=?;DEE@CA>>CCC>>C_Mismatch_2_Sense_+_Library_PoolC
TGGGTAGATTTAAAACACTATTAGATTATGTTGGTTATAGTTTTCCATGGATGATTTTAATAGACCAAGAGGTAGAAATGATTATATAAGGTGA
>Frequency_1_QualityScore_FFHFF=FHGFHIHGIIHIIIJJFEFFHIIGGGHGIJJGHIFHHIJHIJIIJ>GCHEIBCHIJJFECGECCGGHHIHEAEEEFFF@BCAC;.;>A_Mismatch_0_Sense_+_Library_PoolC
AGGAGATAGATATGCAATTGGGTAGATTTAAAACACTATTAGATTATGTTGATTATAGTTATCAATGGATGATTTTAATAGACCAAGAGGTAGA
