# Supplementary material for: Differential Gene Expression Reveals Candidate Genes for Drought Stress Response in Abies alba (Pinaceae)
Source: PLoS One. 2015 Apr 29;10(4):e0124564. doi: 10.1371/journal.pone.0124564 (PMC4414588; doi:10.1371/journal.pone.0124564)
Supplement: S3 File — (GZ) [file pone.0124564.s003.gz › comp16802_c0_seq1.fa]

>comp16802_c0_seq1 len=633 path=[7:0-283 291:284-284 292:285-303 311:304-632]
GTGGTGGTGGTGGTGGTGGTTGGGGTCCCGGTGGAGGAGGACCAGGAGGCCCTGGTTGGGGTGGTGGAGGGCCTTGCGGTTGCGTTGAGCAATGCTGCTGGTTTCTGTGCTGCTGCGGTTTTCTACGATGGTTTTCTTCATGTTGCTGTCCACCGTTCGGCGGCCCTCCTCGTTATTAGTCAAGTCCAGCCTTCCTGTATTGGTGTTGCTGTCCGGGAGGCCATGACAAAAGGATATGGGTGATCAGATCTACATTTGTTTAGTGTTGGAAGGCACAAATAATTATGATTTGTACTGTTTATAGACATCAAATCCTGTTTGATGATGTTATATGTAGTTATTAGCAATATTCTTGAATTGTGAGCTTTTTTTATGTTCATTCCTTGTGGAGAAGAAGGGCAGACTGTTTGACTAGTGTGCCAGCATTTTGCTATATTCAGTATTAGCAGGAAGTACTTTGAGCTCTACATTGCATTCAATGTAATTGGGTTATTGCCAGAGCTAAACATTTTTTGCATTTAATATAATTGGGTTATTCTCAAATCTATGTCTACTAATTTTTTTGCATTTATTGTAATTGGGTTATTGTCAAAGATATGTCTACCAAGTAATTATAAAAATATTGGGATTTGA

>Frequency_25_QualityScore_FFHHHHHJIIIIIJJFHIIIIHHIIIIJJJJJFGIIIIIIIHIIICGHHIHIIHIIHHHHHGFGFFFEEECDCCCCCABCCCCCCA=@ABCACB_Mismatch_0_Sense_+_Library_PoolT
GAGCAATGCTGCTGGTTTCTGTGCTGCTGCGGTTTTCTACGATGGTTTTCTTCATGTTGCTGTCCACCGTTCGGCGGCCCTCCTCGTTATTAGT
>Frequency_1_QualityScore_FFHHHHHJJJIJJJJEHIJIIGIJJJIIJJJI@GHHIIIHJEIIJFHIJJJIJGHHCHFHFFFFFFEC>C?CDDDDD5<B@ADDCD<?@BADEA_Mismatch_0_Sense_+_Library_PoolC
GAGCAATGCTGCTGGTTTCTGTGCTGCTGCGGTTTTCTACGATGGTTTTCTTCATGTTGCTGTCCACCGTTCGGCGGCCCTCCTCGTTATTAGT
>Frequency_21_QualityScore_FFGGGGGGHHIHIIIIIHIIHIIIIIIIHIIIJGHGHHIIIIIIJJIIJJIIHIIIIIHIIIIHIHIHFCFDEDDEEEEDDDDDDDDDEDDDEE_Mismatch_0_Sense_+_Library_PoolT
CTTGTGGAGAAGAAGGGCAGACTGTTTGACTAGTGTGCCAGCATTTTGCTATATTCAGTATTAGCAGGAAGTACTTTGAGCTCTACATTGCATT
>Frequency_20_QualityScore_EEHGGGGIHIIFGFGHHHGHFGGHEHGHEGHHFHIHHGHGGGHIIIHHHHHIIHHHHIIIHIGHHHHHGFFGEEDCDDEEDDBCBCCCCCCCDC_Mismatch_0_Sense_+_Library_PoolT
ATTCCTTGTGGAGAAGAAGGGCAGACTGTTTGACTAGTGTGCCAGCATTTTGCTATATTCAGTATTAGCAGGAAGTACTTTGAGCTCTACATTG
>Frequency_20_QualityScore_FFHHGGGIIIIIIIIIIIFHHIIHGHIIIIIJIIJFGHIIIHHHEHIIBEGHIIIIHHHGGGGGGEFEECDCBCDBCCCCABCCBCCC@;=?AC_Mismatch_0_Sense_+_Library_PoolT
GTTGAGCAATGCTGCTGGTTTCTGTGCTGCTGCGGTTTTCTACGATGGTTTTCTTCATGTTGCTGTCCACCGTTCGGCGGCCCTCCTCGTTATT
>Frequency_19_QualityScore_FFHHHHHJJJJJJJIJJJJJHIIJIJJJJIHIIHHIJIJJIJIIJJJIIJJJJIJJJIIIJHHIIIIIIIFGHIHHHGGFFFFFFEEDEEEEDD_Mismatch_0_Sense_+_Library_PoolT
CAGCATTTTGCTATATTCAGTATTAGCAGGAAGTACTTTGAGCTCTACATTGCATTCAATGTAATTGGGTTATTGCCAGAGCTAAACATTTTTT
>Frequency_1_QualityScore_FFHHHHHJJIJJJJJJJJJJIJJJJJJIJJIJJHHJJJJJJJJJJJJJIJJJJIJJJHIIJIGJJJIJJJGHIJJJHHGFHFFFFFEEEEFEED_Mismatch_0_Sense_+_Library_PoolC
CAGCATTTTGCTATATTCAGTATTAGCAGGAAGTACTTTGAGCTCTACATTGCATTCAATGTAATTGGGTTATTGCCAGAGCTAAACATTTTTT
>Frequency_18_QualityScore_FFHHHHHJJJIIJJIIJIIFHGHIIJJJIIIIJJJJJJIJJJJJIIIJJJJIJJHIIGHIIIIIHHHHHEFGGGGFFEEEEEEEEDEEEEDDCB_Mismatch_0_Sense_+_Library_PoolT
GGGCAGACTGTTTGACTAGTGTGCCAGCATTTTGCTATATTCAGTATTAGCAGGAAGTACTTTGAGCTCTACATTGCATTCAATGTAATTGGGT
>Frequency_1_QualityScore_FFGHFHHIIJJJJJHIJIIIJHIJIIJJIJJJJIIJIGIJJJIGGHIJGJHHGIEGIGHIIJJIIIHHHEFDFFFFFFEEEEDEECEDDECAB?_Mismatch_0_Sense_+_Library_PoolC
GGGCAGACTGTTTGACTAGTGTGCCAGCATTTTGCTATATTCAGTATTAGCAGGAAGTACTTTGAGCTCTACATTGCATTCAATGTAATTGGGT
>Frequency_18_QualityScore_FFGHHHHJJJHIJIJIIHIIJIIIHIIJJJJJJJIJJJJJIIJJIIJIIIHIJGHIIIJJHIIIIIIIIGHIIHHHHGGGGFEFFFEEECCCDD_Mismatch_0_Sense_+_Library_PoolT
AGACTGTTTGACTAGTGTGCCAGCATTTTGCTATATTCAGTATTAGCAGGAAGTACTTTGAGCTCTACATTGCATTCAATGTAATTGGGTTATT
>Frequency_1_QualityScore_FFHHHHHJJJJJJJJHIHHJIJIJIJJJJJJJJJIJJJJJIJJIJJJJJIDHIHIJJJJIJJIIJIJJJIGJJJHHHHHHHFFFFFFFDDDDDD_Mismatch_0_Sense_+_Library_PoolC
AGACTGTTTGACTAGTGTGCCAGCATTTTGCTATATTCAGTATTAGCAGGAAGTACTTTGAGCTCTACATTGCATTCAATGTAATTGGGTTATT
>Frequency_17_QualityScore_EFGGEFGIHEGFHIIIIIJJIFHHHIHHIIIIHIIHIHHHGHIIIHFGGHHFHHHEGFFFGFEECECCDCDDDDDCCDCDDEDDEEEEDDDEEE_Mismatch_0_Sense_+_Library_PoolT
CTTGAATTGTGAGCTTTTTTTATGTTCATTCCTTGTGGAGAAGAAGGGCAGACTGTTTGACTAGTGTGCCAGCATTTTGCTATATTCAGTATTA
>Frequency_1_QualityScore_FFHHFHHIIGIHIIJIJJJJJFHIIJJJJJJJJJIHIIIIIJJIJJJJJJJIIJJHHHHHHHFFFFFFECEEDEDDDEDDDEEEEEFECBCDEE_Mismatch_0_Sense_+_Library_PoolC
CTTGAATTGTGAGCTTTTTTTATGTTCATTCCTTGTGGAGAAGAAGGGCAGACTGTTTGACTAGTGTGCCAGCATTTTGCTATATTCAGTATTA
>Frequency_17_QualityScore_FEHHHGGHHIIJJJJJJJHIIIIIHJJIJJJJIJIHIHIJIJJIIIIIHHIIHIIHGGGGGFFEEFEEECDEEDEDDDEEDEEEEDDDEEEEDD_Mismatch_0_Sense_+_Library_PoolT
GAATTGTGAGCTTTTTTTATGTTCATTCCTTGTGGAGAAGAAGGGCAGACTGTTTGACTAGTGTGCCAGCATTTTGCTATATTCAGTATTAGCA
>Frequency_17_QualityScore_EFHGGHHIIGHIJJIIIIIHIIGGHIIIJIIIIIIIIIIIIIJJIIIIHIGHHIIIIHEGHHIHHHHIHFGGHHGFGFFGFEDBDDDDCDDDDD_Mismatch_0_Sense_+_Library_PoolT
TATATTCAGTATTAGCAGGAAGTACTTTGAGCTCTACATTGCATTCAATGTAATTGGGTTATTGCCAGAGCTAAACATTTTTTGCATTTAATAT
>Frequency_1_QualityScore_FDHDHGGJJFGHIBHIIJIEGHIEGIJJJGIGJJJGGGGIJIJJJJIIGGHIEEHHIEGHIEHIIIGGCFGIJIHHHHHHHDDDCEDEDDDCDD_Mismatch_0_Sense_+_Library_PoolC
TATATTCAGTATTAGCAGGAAGTACTTTGAGCTCTACATTGCATTCAATGTAATTGGGTTATTGCCAGAGCTAAACATTTTTTGCATTTAATAT
>Frequency_17_QualityScore_FEGGHGFHIIIIJIIIIIIGHIIIJDGGHHHIIIIIIFHGHHHIHIIHIHHHHHGFFFFEEEBBBCDDDCCCDDDCCEDDABBBCABBCBCABC_Mismatch_0_Sense_+_Library_PoolT
GTCAAGTCCAGCCTTCCTGTATTGGTGTTGCTGTCCGGGAGGCCATGACAAAAGGATATGGGTGATCAGATCTACATTTGTTTAGTGTTGGAAG
>Frequency_1_QualityScore_FDHHHHHIJIHIJJJJJIJHIJJJJFGFHIJJIIJJJJJDIIIIJJJIIJEHGIHHGHFFFF;>ACDEEDDCDDDDDFEEDDDDDCCDFDBDCC_Mismatch_0_Sense_+_Library_PoolC
GTCAAGTCCAGCCTTCCTGTATTGGTGTTGCTGTCCGGGAGGCCATGACAAAAGGATATGGGTGATCAGATCTACATTTGTTTAGTGTTGGAAG
>Frequency_17_QualityScore_FFGGHHGHHIJJJHIIIIIIIIIIJJIJIJIIIJHIIIJIHIHHIJJIIIIJIJJJJJJJJJJJJJHHHGGFFFFFFEEEEEDEDACBDDEDDD_Mismatch_0_Sense_+_Library_PoolT
AGGAAGTACTTTGAGCTCTACATTGCATTCAATGTAATTGGGTTATTGCCAGAGCTAAACATTTTTTGCATTTAATATAATTGGGTTATTCTCA
>Frequency_1_QualityScore_FFHHHGHIJJJJJIJJJIJIJIIJJJJJJJIJJJJJJJJIJJJJIJJJIJJJIJJJJJJIIJJIJJHHFEFFFFFEEEDEEFEDDBDBDDEDDE_Mismatch_0_Sense_+_Library_PoolC
AGGAAGTACTTTGAGCTCTACATTGCATTCAATGTAATTGGGTTATTGCCAGAGCTAAACATTTTTTGCATTTAATATAATTGGGTTATTCTCA
>Frequency_17_QualityScore_FFHHHHHJJJJHIIIIHIGIIIJJJJJJIJJIIJJJJIJJJJIJIGHGHIIIIIIIIIGGGGEFEEEFEEDDDDDDDDDDDDDDEDDDDEDEEE_Mismatch_0_Sense_+_Library_PoolT
CAATATTCTTGAATTGTGAGCTTTTTTTATGTTCATTCCTTGTGGAGAAGAAGGGCAGACTGTTTGACTAGTGTGCCAGCATTTTGCTATATTC
>Frequency_16_QualityScore_FEHHHHHJJJHIGIIJJJIIJJJJIJIJJIJJJJJHIJIIJJJJJHIIGHHIIIIIIIIIIIJIIIIIIGHIHHHHGHGGGGFFDDDEEDDDDD_Mismatch_0_Sense_+_Library_PoolT
GTTTGACTAGTGTGCCAGCATTTTGCTATATTCAGTATTAGCAGGAAGTACTTTGAGCTCTACATTGCATTCAATGTAATTGGGTTATTGCCAG
>Frequency_1_QualityScore_>ACFHBHB?F2?<AFH>?FBEEGFBGGHIFGEH@CHHIGII@B<368BFCCFAFHHICFCGI>FHIGGCD<DEHHG?)??E;A=BBBCC:AC>>_Mismatch_0_Sense_+_Library_PoolC
GTTTGACTAGTGTGCCAGCATTTTGCTATATTCAGTATTAGCAGGAAGTACTTTGAGCTCTACATTGCATTCAATGTAATTGGGTTATTGCCAG
>Frequency_16_QualityScore_EEGHHGGIHIHIHIJIIIHIIGHIIHIIIHIIIJHHHHIIIIIIIIJIIIIJIHIIIIIGHIIIGHHHGGFGEEEEEEEDCDDDDDCDDDDDDE_Mismatch_0_Sense_+_Library_PoolT
CCTTGTGGAGAAGAAGGGCAGACTGTTTGACTAGTGTGCCAGCATTTTGCTATATTCAGTATTAGCAGGAAGTACTTTGAGCTCTACATTGCAT
>Frequency_15_QualityScore_FFHHHHHIJIIIIIIIJJIIIIIIIIJJJJJIJJJIIGHIIIIFHHHHIIIIHHHFFCDDDDCDDCDDDCCCCCCCDDDDAABBDDCCCDEDDC_Mismatch_0_Sense_+_Library_PoolT
CGGCCCTCCTCGTTATTAGTCAAGTCCAGCCTTCCTGTATTGGTGTTGCTGTCCGGGAGGCCATGACAAAAGGATATGGGTGATCAGATCTACA
>Frequency_1_QualityScore_DDHADHHGGBGGGGHGEGB?<DGB??FHG>FCDEGHGCGHGGE=@@GACHECE>C<>CB6?BDCDDDDDDDDBDCCC3(++5<>ACCDAACDDD_Mismatch_0_Sense_+_Library_PoolC
CGGCCCTCCTCGTTATTAGTCAAGTCCAGCCTTCCTGTATTGGTGTTGCTGTCCGGGAGGCCATGACAAAAGGATATGGGTGATCAGATCTACA
>Frequency_15_QualityScore_FFHHHHHJHIJJJJIIIJHIIFHHIIJJIIJJJJJIJJJJJJJJJIIIIHIIIJIIIHHIIJIIIIIHIGHIIIHGHHGGGDDEEEEDEDDDDE_Mismatch_0_Sense_+_Library_PoolT
ATATTCAGTATTAGCAGGAAGTACTTTGAGCTCTACATTGCATTCAATGTAATTGGGTTATTGCCAGAGCTAAACATTTTTTGCATTTAATATA
>Frequency_1_QualityScore_FFHHHHHJHIJJJJJJJJIJJGHIJJJJJJJIJIIJJJJJJJJJJJJJJJJJJJJJJIIJJJJJJJJIJIIIJGHHHGHFFDDEEEEDEEDEEE_Mismatch_0_Sense_+_Library_PoolC
ATATTCAGTATTAGCAGGAAGTACTTTGAGCTCTACATTGCATTCAATGTAATTGGGTTATTGCCAGAGCTAAACATTTTTTGCATTTAATATA
>Frequency_15_QualityScore_FFHHHHHJJJIJJJJJHIJJIJJIJJGIIHHIIJJJIJJJIJJIJJJJJJJJJIJIJGHIIIJIJGHIIGIIIIIGHHHGGFFFFEEEEDDDEE_Mismatch_0_Sense_+_Library_PoolT
ATTTTGCTATATTCAGTATTAGCAGGAAGTACTTTGAGCTCTACATTGCATTCAATGTAATTGGGTTATTGCCAGAGCTAAACATTTTTTGCAT
>Frequency_15_QualityScore_FFHHHHHIJJJJJHIJJJIJJIIIJJJJJIJIJJIJEFHIJJJIJJJJJIIIIIGGGEGFFEEEECDDDDDCDDDDDDEEEEDDEEEDDDEEDC_Mismatch_0_Sense_+_Library_PoolT
GTTGCTGTCCGGGAGGCCATGACAAAAGGATATGGGTGATCAGATCTACATTTGTTTAGTGTTGGAAGGCACAAATAATTATGATTTGTACTGT
>Frequency_15_QualityScore_EEGGHGFIIIIGHGHIIIIIHIIJJIIIIJIJJIIIHHIIIIIIJIGIIGGHIIIIIIIHIIIIIIIHIHHHIHHHHFGGGGFEECCCDDCDDD_Mismatch_0_Sense_+_Library_PoolT
TGTTTGACTAGTGTGCCAGCATTTTGCTATATTCAGTATTAGCAGGAAGTACTTTGAGCTCTACATTGCATTCAATGTAATTGGGTTATTGCCA
>Frequency_1_QualityScore_FFFFDHHIEEGHHIGHHGHJGIGIJIIGGIJJJJJJHIIJJJJJHIIGGDFHIGJIJJIIJIGIIJJIJGHIJIGIJGHHFEECB??BCECCDC_Mismatch_0_Sense_+_Library_PoolC
TGTTTGACTAGTGTGCCAGCATTTTGCTATATTCAGTATTAGCAGGAAGTACTTTGAGCTCTACATTGCATTCAATGTAATTGGGTTATTGCCA
>Frequency_14_QualityScore_FFHHHHHIJJIIJJJJJIHIJFIHHIHIIJIIIJIIJJHIIIIIJIIHIHHIJIJJIIIIIJIIHIIIIGGGFGGGGFEFFECDDDDDEEDDCC_Mismatch_0_Sense_+_Library_PoolT
TTTTATGTTCATTCCTTGTGGAGAAGAAGGGCAGACTGTTTGACTAGTGTGCCAGCATTTTGCTATATTCAGTATTAGCAGGAAGTACTTTGAG
>Frequency_14_QualityScore_FFHHHHHJJJJJJJJJJJJIJIIIJIIJIJJHIIIIIIJJJIJJJIJIIIJJJJJJJJIIIIGHIIJIIHHGGIIHGHGGFFFFEEEEDEEEED_Mismatch_0_Sense_+_Library_PoolT
CCAGCATTTTGCTATATTCAGTATTAGCAGGAAGTACTTTGAGCTCTACATTGCATTCAATGTAATTGGGTTATTGCCAGAGCTAAACATTTTT
>Frequency_1_QualityScore_FFHHHHHJJJJJJJJJJJJJJJIJJHIJJJJJJJIIJJJJJIIJJJJJJJJJJJJJJJIIIJIJJJJIIIJHIIJIJHHHGHFFFFFCEEEEED_Mismatch_0_Sense_+_Library_PoolC
CCAGCATTTTGCTATATTCAGTATTAGCAGGAAGTACTTTGAGCTCTACATTGCATTCAATGTAATTGGGTTATTGCCAGAGCTAAACATTTTT
>Frequency_14_QualityScore_FEGGHHGIIIIHGHIIIIIIGHHHIGIHIIIIIIHIIIIIIIIIIIIIIIHIIJIIIIIIFHIGGHHHHGGGGGGFFEEEEEEEEEEEDDDCEE_Mismatch_0_Sense_+_Library_PoolT
GAAGAAGGGCAGACTGTTTGACTAGTGTGCCAGCATTTTGCTATATTCAGTATTAGCAGGAAGTACTTTGAGCTCTACATTGCATTCAATGTAA
>Frequency_14_QualityScore_FFGFGGGIIIHFHGHHGHIHGIHHIHIIIEGHIIIFGGHIGHIIIIHIGGHHGHGFGEEEDDCCCBCCDCCCAABCDEDDDDDBBCCDEEABCA_Mismatch_0_Sense_+_Library_PoolT
CTCGTTATTAGTCAAGTCCAGCCTTCCTGTATTGGTGTTGCTGTCCGGGAGGCCATGACAAAAGGATATGGGTGATCAGATCTACATTTGTTTA
>Frequency_14_QualityScore_FEHHHGHIIIJJIIJIIIGIIJIIIIGIIIIGIIIIJIIIHIIJIIJIIIIIJJJIHIIIIIIIIIGHHGFFGGFFFFEEEEEEDDEDDDEEDD_Mismatch_0_Sense_+_Library_PoolT
TGTGGAGAAGAAGGGCAGACTGTTTGACTAGTGTGCCAGCATTTTGCTATATTCAGTATTAGCAGGAAGTACTTTGAGCTCTACATTGCATTCA
>Frequency_14_QualityScore_FFHHHGHIHIJIIJJIIJIIJJIJGIGIIJJJJJJJIIJJJJJIIJJJJHIJJJJJJIIHIIHIHIIIHGGGGGGFFFEFEEEEEEEEEDCDEE_Mismatch_0_Sense_+_Library_PoolT
AAGAAGGGCAGACTGTTTGACTAGTGTGCCAGCATTTTGCTATATTCAGTATTAGCAGGAAGTACTTTGAGCTCTACATTGCATTCAATGTAAT
>Frequency_14_QualityScore_FFGGHHHJIIJJJJJGHIIHGHGIIIIJJJJJIJJIIJIJJJJIIIIJIGGGHIIHIIIIHHGGFEDEEDCDEEECDDDDCDDDCDDDECDDDE_Mismatch_0_Sense_+_Library_PoolT
TTAGCAATATTCTTGAATTGTGAGCTTTTTTTATGTTCATTCCTTGTGGAGAAGAAGGGCAGACTGTTTGACTAGTGTGCCAGCATTTTGCTAT
>Frequency_14_QualityScore_EFHHGHGHIGHGHHIIIHHIIJJIIIIIHIJIIIHIIIIIIIIIGIIFHIIHIHHIHHGHIHIIHHIHIGHHGHHFHHHGGFGCCEEECDDDCC_Mismatch_0_Sense_+_Library_PoolT
TTTGACTAGTGTGCCAGCATTTTGCTATATTCAGTATTAGCAGGAAGTACTTTGAGCTCTACATTGCATTCAATGTAATTGGGTTATTGCCAGA
>Frequency_13_QualityScore_FEGGGGFHHIGIIIIIHIGHHHIIIIIHHIIIGHHHIIIIIHHIIJIIIJIHIIIIIHIIJIHIIHIFGEEEEEFEEEEDDDDDDDDEDDDEED_Mismatch_0_Sense_+_Library_PoolT
TTGTGGAGAAGAAGGGCAGACTGTTTGACTAGTGTGCCAGCATTTTGCTATATTCAGTATTAGCAGGAAGTACTTTGAGCTCTACATTGCATTC
>Frequency_13_QualityScore_FFHGGHHIIIJJIIIIIHHGIIIIJIHIJJJJJJJJIJJJJIGIIIJJIIIIHIHEGHIIIIHHIIIIHGGHHGGGGGGFFFFDDEEEDCCBCC_Mismatch_0_Sense_+_Library_PoolT
GCAGACTGTTTGACTAGTGTGCCAGCATTTTGCTATATTCAGTATTAGCAGGAAGTACTTTGAGCTCTACATTGCATTCAATGTAATTGGGTTA
>Frequency_13_QualityScore_EEHHGEEGIHGGGIHIIIIJIJFHHHIHHIIIIIIIIIIGHFHHIIIHHIHHFHGHFGEFFEFEEDDDDACDDCCCDDEDDDEEDEDEECCDDE_Mismatch_0_Sense_+_Library_PoolT
TCTTGAATTGTGAGCTTTTTTTATGTTCATTCCTTGTGGAGAAGAAGGGCAGACTGTTTGACTAGTGTGCCAGCATTTTGCTATATTCAGTATT
>Frequency_13_QualityScore_FFHHHHHHIIIIIHIIIIIIIHIIDHDGHIGHIIIIIHIIIHIIHHGIHHFGGHHFGFFFFFEFEEEEDCDDEDDDDEEEDCCDBABCCCCCDD_Mismatch_0_Sense_+_Library_PoolT
TTTTTTTATGTTCATTCCTTGTGGAGAAGAAGGGCAGACTGTTTGACTAGTGTGCCAGCATTTTGCTATATTCAGTATTAGCAGGAAGTACTTT
>Frequency_1_QualityScore_FFHHHHHIJJJJJJJJJIJJJJIJGIIJJJJIIJIJJJIJJHIJJJJJIJIJIIJJHHHGGFFFFFFFEEEEFFEFEEFFEDDDDDDDCCCDEE_Mismatch_0_Sense_+_Library_PoolC
TTTTTTTATGTTCATTCCTTGTGGAGAAGAAGGGCAGACTGTTTGACTAGTGTGCCAGCATTTTGCTATATTCAGTATTAGCAGGAAGTACTTT
>Frequency_13_QualityScore_FFHHHGHJJJIIJIJJIJGIGHIIIIIIIIIJIIIIIIIJIIIHIJIIIIIIIHIIGHHHIIHHGGGGGGFFFFFFFFEEEEEEDEEDECCCBB_Mismatch_0_Sense_+_Library_PoolT
GGCAGACTGTTTGACTAGTGTGCCAGCATTTTGCTATATTCAGTATTAGCAGGAAGTACTTTGAGCTCTACATTGCATTCAATGTAATTGGGTT
>Frequency_13_QualityScore_FEGHHHHJJIJIIIIHIIIHIHIHHIIIGHGHIIJJIIJJJIIJJJJIJIIIIFIIIIIIIIIFGGEFFEFFFFEEEEEDDEDEDDDEEDEDDD_Mismatch_0_Sense_+_Library_PoolT
GGAGAAGAAGGGCAGACTGTTTGACTAGTGTGCCAGCATTTTGCTATATTCAGTATTAGCAGGAAGTACTTTGAGCTCTACATTGCATTCAATG
>Frequency_13_QualityScore_FEHHHHHJJIJJIJJIIIIIIJJJJHIJJIJJJIIHGFFEEECDDDDEEDCDCDDDDDDDDDDDDDDAC@CCDBBBCDDDDDDDCBCBCCCCCD_Mismatch_0_Sense_+_Library_PoolT
GTTTTCTTCATGTTGCTGTCCACCGTTCGGCGGCCCTCCTCGTTATTAGTCAAGTCCAGCCTTCCTGTATTGGTGTTGCTGTCCGGGAGGCCAT
>Frequency_13_QualityScore_FFHHGHGIIJJJJIIIJJJJJIJIJJJJJHIJJIJJJJIHIJHHIJJJJIJJJJJIJIJJIJJJJJJHIGHIIIIHHHFGGGFFFFFECDEEDD_Mismatch_0_Sense_+_Library_PoolT
CTAGTGTGCCAGCATTTTGCTATATTCAGTATTAGCAGGAAGTACTTTGAGCTCTACATTGCATTCAATGTAATTGGGTTATTGCCAGAGCTAA
>Frequency_12_QualityScore_EEGGGGGJIGIGGHIIIIIIHIHHHCGHHHIIIIIIHGHIIHIHGIHIIIGHHGEGIIGFHGEGHHHFFGGGFFEFFGFFEECCDBBCEDECED_Mismatch_0_Sense_+_Library_PoolT
TGCTATATTCAGTATTAGCAGGAAGTACTTTGAGCTCTACATTGCATTCAATGTAATTGGGTTATTGCCAGAGCTAAACATTTTTTGCATTTAA
>Frequency_1_QualityScore_FFHHHHFIIJGIEHHJJJJJJJHEIHIJJJJJJJJJJJJIGIIJIJJJJIIIHGEHGIGIJFGGIJJJJGGGHJJHHGHHHFFFFDDDEDDDDD_Mismatch_0_Sense_+_Library_PoolC
TGCTATATTCAGTATTAGCAGGAAGTACTTTGAGCTCTACATTGCATTCAATGTAATTGGGTTATTGCCAGAGCTAAACATTTTTTGCATTTAA
>Frequency_12_QualityScore_EFGGFGGIIIHIHEHGFGHHIIHGIIIIIHIGHHIIIIIGGGGIGGHGGHHGHHIIHIHHIIHGHHHHHGGFFFFFDCDDEDBDDCDDDDDECB_Mismatch_0_Sense_+_Library_PoolT
CAGTATTAGCAGGAAGTACTTTGAGCTCTACATTGCATTCAATGTAATTGGGTTATTGCCAGAGCTAAACATTTTTTGCATTTAATATAATTGG
>Frequency_1_QualityScore_FFHHHGFIJJGIIIJIGHEIIIIIJJJJJJJGHGGIIIJJGIJIGGGIIGCGFFGHGHIJIGGHICHIGGEHIHHHDECEEEED>CDDCCDCCC_Mismatch_0_Sense_+_Library_PoolC
CAGTATTAGCAGGAAGTACTTTGAGCTCTACATTGCATTCAATGTAATTGGGTTATTGCCAGAGCTAAACATTTTTTGCATTTAATATAATTGG
>Frequency_12_QualityScore_EEGHGGHIIIHHIIIHIIHIGGIFGGIHIHGIIIIIIIIIIHHHHIIHIIIHIIGHIIHEGHIHIHIHHDFHHHGGGFFFFEEDCDEEEDEDCE_Mismatch_0_Sense_+_Library_PoolT
CTATATTCAGTATTAGCAGGAAGTACTTTGAGCTCTACATTGCATTCAATGTAATTGGGTTATTGCCAGAGCTAAACATTTTTTGCATTTAATA
>Frequency_12_QualityScore_EFGGGHGIIIIIIIIGHHHIEHHIHHIIIIIIJHIHIHIIIIIIHIHHHHIIHIIIIIIIIHIHHHIIIGGFFGGGGFFEECDDCDDEEDDDCC_Mismatch_0_Sense_+_Library_PoolT
TTTATGTTCATTCCTTGTGGAGAAGAAGGGCAGACTGTTTGACTAGTGTGCCAGCATTTTGCTATATTCAGTATTAGCAGGAAGTACTTTGAGC
>Frequency_1_QualityScore_FFHHHHHJJJJJJJJJJJJJHJIJJJJJJJJJJIIJJIJIJJJJJJJJJJJIJJJJJJJJJJJIJJIJJJIHHHHHHHFFFDFEEEEEEEDDDD_Mismatch_0_Sense_+_Library_PoolC
TTTATGTTCATTCCTTGTGGAGAAGAAGGGCAGACTGTTTGACTAGTGTGCCAGCATTTTGCTATATTCAGTATTAGCAGGAAGTACTTTGAGC
>Frequency_12_QualityScore_FFHHHHHJJJJHIJJIIJJJJIIIGHIIJJJIIIJJJJJJJJJJJJJJIJIJHHIIJIIJHHIIJJJJIFGGHGGGGGFFFFEEDDDEEEDEDD_Mismatch_0_Sense_+_Library_PoolT
GCTATATTCAGTATTAGCAGGAAGTACTTTGAGCTCTACATTGCATTCAATGTAATTGGGTTATTGCCAGAGCTAAACATTTTTTGCATTTAAT
>Frequency_2_QualityScore_DDHHHHHIIIIEIHIHEHIIIEGHGGGGIHHIEIIIIIIIIIGIHHIIEGEHGGEGGABDCEEGIHGGIFGGHHIHGFFFFEEECCCECDCDCB_Mismatch_0_Sense_+_Library_PoolC
GCTATATTCAGTATTAGCAGGAAGTACTTTGAGCTCTACATTGCATTCAATGTAATTGGGTTATTGCCAGAGCTAAACATTTTTTGCATTTAAT
>Frequency_12_QualityScore_FFHGHHGHIGHHIIIIHIIIIIIIIIIIIIJIIIIIIHIIIIIIIGGIIIIIIIIIIJIJJIIIIIIIIEEFEEFFEDDEEDDEEDCCABBDDD_Mismatch_0_Sense_+_Library_PoolT
AGCAGGAAGTACTTTGAGCTCTACATTGCATTCAATGTAATTGGGTTATTGCCAGAGCTAAACATTTTTTGCATTTAATATAATTGGGTTATTC
>Frequency_11_QualityScore_EFHGGHGJJJJJIIHHIIJJFFHIIIIJIJJHHIIJIIIIJHHIIIIIIIHIHGGHGABCEFEEEEDEEDDDEDCCDDCBACCDCCCCDCBCBC_Mismatch_0_Sense_+_Library_PoolT
GTCCAGCCTTCCTGTATTGGTGTTGCTGTCCGGGAGGCCATGACAAAAGGATATGGGTGATCAGATCTACATTTGTTTAGTGTTGGAAGGCACA
>Frequency_11_QualityScore_FFHHHHHIJJJIIJJIJJJJGHGHIJJJJJJJJJJJJJJIJJJJJHIIJJJJIIIHIIHHHIIIIHHHHGGHGFGFFFFFFEEEDEDDDEEDDC_Mismatch_0_Sense_+_Library_PoolT
AGGGCAGACTGTTTGACTAGTGTGCCAGCATTTTGCTATATTCAGTATTAGCAGGAAGTACTTTGAGCTCTACATTGCATTCAATGTAATTGGG
>Frequency_11_QualityScore_FFFGHHGJJJJJHIJFHIIJJJIIJJJJIJJJJJJIIJJIIIJHHHHIHIIGGIIIIIIIIHIIIIIJIHHIIHGFFEEEEEEEDDEEEEECCC_Mismatch_0_Sense_+_Library_PoolT
AGTATTAGCAGGAAGTACTTTGAGCTCTACATTGCATTCAATGTAATTGGGTTATTGCCAGAGCTAAACATTTTTTGCATTTAATATAATTGGG
>Frequency_11_QualityScore_FFHHHHHJJJJIJJIIJJJJJJIJJIJIIIIJJJJJJJJJJJJJJJIJJJIIHIIJIIJJIIHHHGGHHGGGGFFEEFEEEEEDDDEEDEEEDD_Mismatch_0_Sense_+_Library_PoolT
GAGAAGAAGGGCAGACTGTTTGACTAGTGTGCCAGCATTTTGCTATATTCAGTATTAGCAGGAAGTACTTTGAGCTCTACATTGCATTCAATGT
>Frequency_11_QualityScore_FEHHHHGJIIJIIIIIIIJJJIIJIIGHIIIIGHHIIIIJIJJJIJIIJIIHHIHGEEFFEEEEDDDDCB?ACEDDCDDDCDCDEEECDDCCCC_Mismatch_0_Sense_+_Library_PoolT
GTTATTAGTCAAGTCCAGCCTTCCTGTATTGGTGTTGCTGTCCGGGAGGCCATGACAAAAGGATATGGGTGATCAGATCTACATTTGTTTAGTG
>Frequency_11_QualityScore_EDGHHHGHGHHHHHHIGHIHHIHIIIIIHEFHHIHIGIIIIIJJJIHIIHIIHIHIHIIIIHIDGADCEDCDCCABCDCCABCCCCDCDCCBCC_Mismatch_0_Sense_+_Library_PoolT
GTTATATGTAGTTATTAGCAATATTCTTGAATTGTGAGCTTTTTTTATGTTCATTCCTTGTGGAGAAGAAGGGCAGACTGTTTGACTAGTGTGC
>Frequency_11_QualityScore_EEHGFGGIIJHIHFGIIIIIHGHHIIIIJIHIIIJJIIHHIGGHGIIFGEGHHGIIIIIIIIIIHHHIIHHHGEEEDDDDDEDDDBCDECBB@A_Mismatch_0_Sense_+_Library_PoolT
TATTAGCAGGAAGTACTTTGAGCTCTACATTGCATTCAATGTAATTGGGTTATTGCCAGAGCTAAACATTTTTTGCATTTAATATAATTGGGTT
>Frequency_11_QualityScore_FFHHGHGIJJIIIIJJGIIFHIIIJIGIIIJIIJIJJJIIIJJIIJIHHIIIJIJHHHIIIHIIIGIIIGHIIGGGHGFDDDEDDCEDCDDDCD_Mismatch_0_Sense_+_Library_PoolT
ATTCAGTATTAGCAGGAAGTACTTTGAGCTCTACATTGCATTCAATGTAATTGGGTTATTGCCAGAGCTAAACATTTTTTGCATTTAATATAAT
>Frequency_2_QualityScore_;DAGFBAECGCGGGIHEEFHAGABGEACHGGEGGGIIGIEDHHC:AE<AADA9EGAEEHDCGHGGEGGHDABACCEFEFCCCECECCCBCDACD_Mismatch_0_Sense_+_Library_PoolC
ATTCAGTATTAGCAGGAAGTACTTTGAGCTCTACATTGCATTCAATGTAATTGGGTTATTGCCAGAGCTAAACATTTTTTGCATTTAATATAAT
>Frequency_11_QualityScore_FFHHHHHJHIHIJIJJJGGHIHFHGHIIIJIJIIIIJIIIJJJIIIIIGHHDGEHHIHHGHHGGFEDEAACDDDDDCABAABCDDCBCCDEDDC_Mismatch_0_Sense_+_Library_PoolT
TATTAGCAATATTCTTGAATTGTGAGCTTTTTTTATGTTCATTCCTTGTGGAGAAGAAGGGCAGACTGTTTGACTAGTGTGCCAGCATTTTGCT
>Frequency_11_QualityScore_EEHGHHHIIIIJJIGHHHIJJIIHIIJJIJIIIIJJIIJHIJJJJIHIIFHIHHIJJJIGGIIIIIIJIFHHHHHHGFGGEFFFFEEEBCCDDD_Mismatch_0_Sense_+_Library_PoolT
GACTGTTTGACTAGTGTGCCAGCATTTTGCTATATTCAGTATTAGCAGGAAGTACTTTGAGCTCTACATTGCATTCAATGTAATTGGGTTATTG
>Frequency_10_QualityScore_FDGHFGGIIIHIJJHIIHIIIJJJJHIJIIHIHIIIIJJIIJIJJJIIIIIIIHIHGHIIIIHIHEGGEADFFFEEDDEDDDDDEEDDDEEDDC_Mismatch_0_Sense_+_Library_PoolT
GTGGAGAAGAAGGGCAGACTGTTTGACTAGTGTGCCAGCATTTTGCTATATTCAGTATTAGCAGGAAGTACTTTGAGCTCTACATTGCATTCAA
>Frequency_10_QualityScore_FFHGHHHJJJJIIJIHIJHJJIJJIIHIIGHGHIIIIIJJJIIIIJIJIIIHIHIGGFFGGGEEEEEEEDDDDEDEEEEDCDDEEEDCC@>BCC_Mismatch_0_Sense_+_Library_PoolT
TGAGCTTTTTTTATGTTCATTCCTTGTGGAGAAGAAGGGCAGACTGTTTGACTAGTGTGCCAGCATTTTGCTATATTCAGTATTAGCAGGAAGT
>Frequency_10_QualityScore_FFHHGGHJIIJJJJJJIIJIIHIHIIJJJJIJJJJJJJIJIIJJIJIIJJJJJIJIGIIHHIJJJJHHIFGGHGGGGFFEFFEEEEEDEDEECC_Mismatch_0_Sense_+_Library_PoolT
AAGGGCAGACTGTTTGACTAGTGTGCCAGCATTTTGCTATATTCAGTATTAGCAGGAAGTACTTTGAGCTCTACATTGCATTCAATGTAATTGG
>Frequency_10_QualityScore_FFHHHHGJIHIHIIIIIIIHIIHIJJIIJJIIJIJGIHIIIJJJIIJJJJJIJIIJIJJJHIIJIIIIHGGGFCDEEEEEECDCCDDDDDEDDD_Mismatch_0_Sense_+_Library_PoolT
TCCTTGTGGAGAAGAAGGGCAGACTGTTTGACTAGTGTGCCAGCATTTTGCTATATTCAGTATTAGCAGGAAGTACTTTGAGCTCTACATTGCA
>Frequency_10_QualityScore_FFHHHHHJJJJGIIJJJFHHIIIIIIIIIHIGIIIJJJJIIIIIIIIIIIIIHGDEDEEFFDEEEDEDDCEECDDCDCCCDCCCCCCBCCCCCC_Mismatch_0_Sense_+_Library_PoolT
CAGCCTTCCTGTATTGGTGTTGCTGTCCGGGAGGCCATGACAAAAGGATATGGGTGATCAGATCTACATTTGTTTAGTGTTGGAAGGCACAAAT
>Frequency_1_QualityScore_FFHHHHHJJJJHIIIJJFHGIIIJJJJJJIJHIJIIGIJHIIJJGIHEHHHFFF@BAEEEEDDDEDDDDCDECCDCDCDDDDBACCDBBDDBBC_Mismatch_0_Sense_+_Library_PoolC
CAGCCTTCCTGTATTGGTGTTGCTGTCCGGGAGGCCATGACAAAAGGATATGGGTGATCAGATCTACATTTGTTTAGTGTTGGAAGGCACAAAT
>Frequency_10_QualityScore_FFHGHHHIJJIIIJIJHIGIIJJIIHIIJJJJJJJIIJJJIHIHIIIJJJJHIIGHHIIIIHIGHHIHHGHHIIIHHGGFGFEEFFEDDD@ABC_Mismatch_0_Sense_+_Library_PoolT
CAGACTGTTTGACTAGTGTGCCAGCATTTTGCTATATTCAGTATTAGCAGGAAGTACTTTGAGCTCTACATTGCATTCAATGTAATTGGGTTAT
>Frequency_1_QualityScore_FFHHHHHIIJJJJJJJGIIIJJJIJIJJJJJJJIJIJJJJJIIJJJJJIIGHIJIIJJJJJGIGIJJJGHHHHHHFFFFFFFEEDFDEED@B@D_Mismatch_0_Sense_+_Library_PoolC
CAGACTGTTTGACTAGTGTGCCAGCATTTTGCTATATTCAGTATTAGCAGGAAGTACTTTGAGCTCTACATTGCATTCAATGTAATTGGGTTAT
>Frequency_10_QualityScore_FEHHHHGJJIJJJIJJJJJHIIJJJJJJJIIIHHIJJJIIJIJJJJJJIIIJJJJJJIIJHIIIIIHHFAEHIHHIHGFGFFFEEEEDEEEDCD_Mismatch_0_Sense_+_Library_PoolT
AGCATTTTGCTATATTCAGTATTAGCAGGAAGTACTTTGAGCTCTACATTGCATTCAATGTAATTGGGTTATTGCCAGAGCTAAACATTTTTTG
>Frequency_10_QualityScore_FEHGHGHJJJJJJHJIIJIIIJIJJJIIIIGIHIJJJJIIIIIIIIJGIIIIIIHGFGGDEFFFEEEEECDEEEDDEEEEDDDEEEEDDDCCDC_Mismatch_0_Sense_+_Library_PoolT
GTGAGCTTTTTTTATGTTCATTCCTTGTGGAGAAGAAGGGCAGACTGTTTGACTAGTGTGCCAGCATTTTGCTATATTCAGTATTAGCAGGAAG
>Frequency_10_QualityScore_EDGGFFGIIIIHHIIEGFHGHHIIHHHIHIHIHIIHGGHIHGHFGHHHHIHIIHGHHIHGDGHHGHFHHFFFEFFECECCCACEDDBACABCBA_Mismatch_0_Sense_+_Library_PoolT
GTTCATTCCTTGTGGAGAAGAAGGGCAGACTGTTTGACTAGTGTGCCAGCATTTTGCTATATTCAGTATTAGCAGGAAGTACTTTGAGCTCTAC
>Frequency_10_QualityScore_FFHHHGHIIIIIHHIIJJJIIJIIIIIJJJIJJJJJIJIJHIIIIIGIGHHIIIIJJIIJIJJJJJIIIHIIFFFFEEEEEEDEEEEEDCCACC_Mismatch_0_Sense_+_Library_PoolT
ATTAGCAGGAAGTACTTTGAGCTCTACATTGCATTCAATGTAATTGGGTTATTGCCAGAGCTAAACATTTTTTGCATTTAATATAATTGGGTTA
>Frequency_1_QualityScore_FFHHHHHJIIJJJIJJJJIGIIJJIIJJJJJJJJJJJJGJIJJIJHIJIJHJJIJJIJIJJJIJGJJJJHIIFFFFEEECEEEDEEEFCA?<@B_Mismatch_0_Sense_+_Library_PoolC
ATTAGCAGGAAGTACTTTGAGCTCTACATTGCATTCAATGTAATTGGGTTATTGCCAGAGCTAAACATTTTTTGCATTTAATATAATTGGGTTA
>Frequency_10_QualityScore_EFGGHHFIGHHHIJJIIFIIJJIIJIJGIJIIJHIJJIJJIIIHIIHIIIIJIHHJJJJJJIIJJIIIIGHHHHGGGHHGFFCDEEEEEEDDCC_Mismatch_0_Sense_+_Library_PoolT
TTGACTAGTGTGCCAGCATTTTGCTATATTCAGTATTAGCAGGAAGTACTTTGAGCTCTACATTGCATTCAATGTAATTGGGTTATTGCCAGAG
>Frequency_1_QualityScore_FFGGHHHJGIGGIJJJIJJJJJIJIJJIJJJJJIJJJJIIJIJIJIFHHIJJIJIJJJJJJGJJJJJJJFGIJJHJIIFHHHCEFFFDCEDEED_Mismatch_0_Sense_+_Library_PoolC
TTGACTAGTGTGCCAGCATTTTGCTATATTCAGTATTAGCAGGAAGTACTTTGAGCTCTACATTGCATTCAATGTAATTGGGTTATTGCCAGAG
>Frequency_10_QualityScore_FDFHHHHIJJJIIIFHIJIJIIIJIIIJJJJIIIIJIJIIIIGIIIIIHHGGIIIIIIIIIIIJIJIIIGHHHHEEEEEEEEEDEEEEEECDC@_Mismatch_0_Sense_+_Library_PoolT
GTATTAGCAGGAAGTACTTTGAGCTCTACATTGCATTCAATGTAATTGGGTTATTGCCAGAGCTAAACATTTTTTGCATTTAATATAATTGGGT
>Frequency_2_QualityScore_FEHHGHHIIJIGIIHGIJIIIHGIJIIIIIJIJJIIIJIIIJIIIHIGHIGHIIIJIJJJIJIIJJJJEEGIJGFFFCEEEEDEEEEDEED?CC_Mismatch_0_Sense_+_Library_PoolC
GTATTAGCAGGAAGTACTTTGAGCTCTACATTGCATTCAATGTAATTGGGTTATTGCCAGAGCTAAACATTTTTTGCATTTAATATAATTGGGT
>Frequency_10_QualityScore_FFHGHGHJJIIIIJJGIIFHIHHGHIIIHIIHIIIJIJJIHIIIIIIIIFHHIIHIHHHIJIIJIIIHHFFGGGFFEEFEEEDBBBCCCCCCBB_Mismatch_0_Sense_+_Library_PoolT
ATCAAATCCTGTTTGATGATGTTATATGTAGTTATTAGCAATATTCTTGAATTGTGAGCTTTTTTTATGTTCATTCCTTGTGGAGAAGAAGGGC
>Frequency_10_QualityScore_EEGHGGGGHIIIHHEFHHGGIEHIIIIIIIIIIIIHHGHIIIIIHIIFGHFHIIIIHGHHGIIHHGHHIEFHHHHGFGFFGGGFEEDCBDDDDD_Mismatch_0_Sense_+_Library_PoolT
CTGTTTGACTAGTGTGCCAGCATTTTGCTATATTCAGTATTAGCAGGAAGTACTTTGAGCTCTACATTGCATTCAATGTAATTGGGTTATTGCC
>Frequency_10_QualityScore_EFHHHGGJIIIIIJIIIIIIIIIIIGHHGGIIIIIHIIIIIIIIIIIJJJJJIIHHGFIIIIHIEGGIIGHIIIHHGGGGGFFFEEEEDDDEEE_Mismatch_0_Sense_+_Library_PoolT
TTTTGCTATATTCAGTATTAGCAGGAAGTACTTTGAGCTCTACATTGCATTCAATGTAATTGGGTTATTGCCAGAGCTAAACATTTTTTGCATT
>Frequency_1_QualityScore_FFGGHHHJJIIJJJJJJJJJJJIJIFGGEHIJJJJIJJJGJJIIJJJIGIIIHIIJIHIHJIHGGFGGIGIGFHFEFFFDFFFEEDEEDBDEEE_Mismatch_0_Sense_+_Library_PoolC
TTTTGCTATATTCAGTATTAGCAGGAAGTACTTTGAGCTCTACATTGCATTCAATGTAATTGGGTTATTGCCAGAGCTAAACATTTTTTGCATT
>Frequency_10_QualityScore_FFHHHHHJJJJJJIJJJJJJJJJJIJJHIHIJIIJIIJJIIJJJIIJJIIJIIHIHGGHHHFFFFFFEEDDEDEEEEDEEEEEDDDDDBCDCDD_Mismatch_0_Sense_+_Library_PoolT
AGCTTTTTTTATGTTCATTCCTTGTGGAGAAGAAGGGCAGACTGTTTGACTAGTGTGCCAGCATTTTGCTATATTCAGTATTAGCAGGAAGTAC
>Frequency_1_QualityScore_FFHHGHHJJJIJJJJJJJJJJJJGHIJGIGIJJJJIJJJJJHIIHIJJIJIIJIJJJGHHHHFFFFFFEEDDEEEFDDDDDDDDDDCDBBBACC_Mismatch_0_Sense_+_Library_PoolC
AGCTTTTTTTATGTTCATTCCTTGTGGAGAAGAAGGGCAGACTGTTTGACTAGTGTGCCAGCATTTTGCTATATTCAGTATTAGCAGGAAGTAC
>Frequency_10_QualityScore_EFHGHHGIIIIIIIIIIIJIIIHEHFHIIIIIIIIIHIIIGIIIHHIIIGGGHHHIIHGGGGGFGFFFDCEEEEDEEEDDDDDCBCCCCDDDED_Mismatch_0_Sense_+_Library_PoolT
TTTTTTATGTTCATTCCTTGTGGAGAAGAAGGGCAGACTGTTTGACTAGTGTGCCAGCATTTTGCTATATTCAGTATTAGCAGGAAGTACTTTG
>Frequency_1_QualityScore_FFHHHHFIJHGIIJJJJJJJCHHEGHIEIIIHIJJJHIJJFGIIIJJJJICHIJGIIJEHJJJDHHHDHHDFDFCEFFEDEEED7?B@C<>@DD_Mismatch_0_Sense_+_Library_PoolC
TTTTTTATGTTCATTCCTTGTGGAGAAGAAGGGCAGACTGTTTGACTAGTGTGCCAGCATTTTGCTATATTCAGTATTAGCAGGAAGTACTTTG
>Frequency_10_QualityScore_EDGDGEGGGHHIIIIGHIFFGHIHIIGHHIIIHIIIHHIFHEGIIGHGIIIIIIIHFGIHIGHGGGHFDFFGFEGBEEFGEEEDDDCDDDD_Mismatch_0_Sense_+_Library_PoolT
GTGTGCCAGCATTTTGCTATATTCAGTATTAGCAGGAAGTACTTTGAGCTCTACATTGCATTCAATGTAATTGGGTTATTGCCAGAGCTAA
>Frequency_9_QualityScore_EFDGGHHJJIIJIIIIJJIHIHIIIIGHIIIJIIHIGFFEEED?@BCCCDBBDBCCCDAABACCCCBBB@ABAC@A?BACCCABBB?A=?A@@?_Mismatch_0_Sense_+_Library_PoolT
GGTTTTCTTCATGTTGCTGTCCACCGTTCGGCGGCCCTCCTCGTTATTAGTCAAGTCCAGCCTTCCTGTATTGGTGTTGCTGTCCGGGAGGCCA
>Frequency_9_QualityScore_FFHHHGGIIIIIJIIJIIIIIIGHFHHIIJJGIIJJIJIJJIJJJIJHIIJJJJIIIHIIGIHHIIIHIGGGGGGFFFFFEEEEEDDDCEEEDB_Mismatch_0_Sense_+_Library_PoolT
GAAGGGCAGACTGTTTGACTAGTGTGCCAGCATTTTGCTATATTCAGTATTAGCAGGAAGTACTTTGAGCTCTACATTGCATTCAATGTAATTG
>Frequency_9_QualityScore_EFHHHHHJIJJJJJIJJJJJJHIHIIHHIIJJJIJJJJJJIIJJIJJJJJJJIJIHHHHIIIIIGGGFEBEDDEDEDDDCDCDCCDDDDDDDDD_Mismatch_0_Sense_+_Library_PoolT
TAGTTATTAGCAATATTCTTGAATTGTGAGCTTTTTTTATGTTCATTCCTTGTGGAGAAGAAGGGCAGACTGTTTGACTAGTGTGCCAGCATTT
>Frequency_9_QualityScore_FFHGHHHJJJJIIJIJJIHHIJJGIIJIJJJJJJJJJJIJJIIJIJJJIIJIGIFIHIIIHHHGGFFFEEEDDDDEDDCDDDDDDDDDDCCDDD_Mismatch_0_Sense_+_Library_PoolT
TTATTAGCAATATTCTTGAATTGTGAGCTTTTTTTATGTTCATTCCTTGTGGAGAAGAAGGGCAGACTGTTTGACTAGTGTGCCAGCATTTTGC
>Frequency_1_QualityScore_FFHHHHHIJJJJJJJJJJIJJJJJJIJIJJJJJJJIIJEIGIGJJJJJJIJJIIIJIGFGEHFFFDCEECCCDCDDDDCCDACDDDDDDDCDDD_Mismatch_0_Sense_+_Library_PoolC
TTATTAGCAATATTCTTGAATTGTGAGCTTTTTTTATGTTCATTCCTTGTGGAGAAGAAGGGCAGACTGTTTGACTAGTGTGCCAGCATTTTGC
>Frequency_9_QualityScore_FFHHHHHJJJJJJJIJJJIIJIJHHHIJJJJJJJJJJJJJJJJJJJJJHHIJJJJJJJIIIGHIJIJIHGHGHGGFGFFFEEEEEEEEDDDEEE_Mismatch_0_Sense_+_Library_PoolT
AGAAGGGCAGACTGTTTGACTAGTGTGCCAGCATTTTGCTATATTCAGTATTAGCAGGAAGTACTTTGAGCTCTACATTGCATTCAATGTAATT
>Frequency_9_QualityScore_FFHHHFHHHIIIIIIIHHIHHHIHIJHGFHIIHHIHGHHIIIIIIFHFHHHIIIHIHHHGIHIHGHIIIGFFGGGGGFEEDEDBDDCCDCDCDD_Mismatch_0_Sense_+_Library_PoolT
TTATGTTCATTCCTTGTGGAGAAGAAGGGCAGACTGTTTGACTAGTGTGCCAGCATTTTGCTATATTCAGTATTAGCAGGAAGTACTTTGAGCT
>Frequency_9_QualityScore_FFHHHHHJJHIIJIHIIIJJJJJJJJIJJIIJIIIJJJJJJJIIIFHIJJJIHIIIIHGGFHHFEFFEFEDDDEEEDDDDDDEDDDEDDEEFED_Mismatch_0_Sense_+_Library_PoolT
ATATTCTTGAATTGTGAGCTTTTTTTATGTTCATTCCTTGTGGAGAAGAAGGGCAGACTGTTTGACTAGTGTGCCAGCATTTTGCTATATTCAG
>Frequency_9_QualityScore_FFHGHHHJJJJIJIIJJJJJJJJJIIJJIIIJJJJIIIJJIIIJJHIIIHHHHHGGFGFGFFEEEEEEEDDEEDEEEEDEDEEEEDDDDCCDCD_Mismatch_0_Sense_+_Library_PoolT
GAGCTTTTTTTATGTTCATTCCTTGTGGAGAAGAAGGGCAGACTGTTTGACTAGTGTGCCAGCATTTTGCTATATTCAGTATTAGCAGGAAGTA
>Frequency_1_QualityScore_FFHDFFHJJJJIJIIJIIJJIIIJJIJI>FCHHIJJIJJJJJHHHAHFFFFFFEEECCEDDDDDCDDEDCCDDDEEEEDDDEEDDDCCABDB@C_Mismatch_0_Sense_+_Library_PoolC
GAGCTTTTTTTATGTTCATTCCTTGTGGAGAAGAAGGGCAGACTGTTTGACTAGTGTGCCAGCATTTTGCTATATTCAGTATTAGCAGGAAGTA
>Frequency_9_QualityScore_FFHGHHHIHIHIIJJJJJJJHIIIJIIJJJJJJJJJJHIHIIJJJIJIJJIJIIHIIHGGGFFEFEEFEDDDDDDDEDDDEEDEEEEDEDEEED_Mismatch_0_Sense_+_Library_PoolT
TTGAATTGTGAGCTTTTTTTATGTTCATTCCTTGTGGAGAAGAAGGGCAGACTGTTTGACTAGTGTGCCAGCATTTTGCTATATTCAGTATTAG
>Frequency_1_QualityScore_FFHHHGHJGHGJJIJJIJJJIJJIIJJJJJJJJJIJJJJJJJJJJHIIJJJGJJIHHHHHHFFBDEFEECCDEDDDEDDCDEEEEEEDBCDDEE_Mismatch_0_Sense_+_Library_PoolC
TTGAATTGTGAGCTTTTTTTATGTTCATTCCTTGTGGAGAAGAAGGGCAGACTGTTTGACTAGTGTGCCAGCATTTTGCTATATTCAGTATTAG
>Frequency_9_QualityScore_FFGHGHHHIGHIJIIJHIIJJJIJHIIJJIJIIIIJIJIHIIGHIFGHIIGGHIIHIHHIIJJIJIIHIHIHIGHIIHHDFEEDFFDDDDCCCD_Mismatch_0_Sense_+_Library_PoolT
TGACTAGTGTGCCAGCATTTTGCTATATTCAGTATTAGCAGGAAGTACTTTGAGCTCTACATTGCATTCAATGTAATTGGGTTATTGCCAGAGC
>Frequency_1_QualityScore_DEHHHHHHIGIJJJJIJJJJJJJJJJJJJJJJHIJJIJJJJJIJJHHJJJJJJJJJJJJIJJJJJJJJJJJJJJIJJJJHHHFFFFFFEEEEDD_Mismatch_0_Sense_+_Library_PoolC
TGACTAGTGTGCCAGCATTTTGCTATATTCAGTATTAGCAGGAAGTACTTTGAGCTCTACATTGCATTCAATGTAATTGGGTTATTGCCAGAGC
>Frequency_9_QualityScore_FFHHHHHHIJJJJJJJJIJJGIHIJJJIJJJJJJJJJJJJJJJJJIIIGIIIJIIJHHHIJIJJIIHIJHIIIIHHHHGGDDEEEEDEEDDEEE_Mismatch_0_Sense_+_Library_PoolT
TATTCAGTATTAGCAGGAAGTACTTTGAGCTCTACATTGCATTCAATGTAATTGGGTTATTGCCAGAGCTAAACATTTTTTGCATTTAATATAA
>Frequency_9_QualityScore_FEHHHHHJJJJJIJJJJJJHIIJJHIIJJJJJJJJJJJJIIJJJJJJJJJJJIHHHIIJIIHHGGFEEFCDDEEDEDDDCDEDDDDDDDDDDED_Mismatch_0_Sense_+_Library_PoolT
GTTATTAGCAATATTCTTGAATTGTGAGCTTTTTTTATGTTCATTCCTTGTGGAGAAGAAGGGCAGACTGTTTGACTAGTGTGCCAGCATTTTG
>Frequency_9_QualityScore_EFFGHHGIIIIGIGDGGHHHIIIIGGIFGIIGGHHFHIIIGIHFIHIFGHIIIIIIIIIIHIHGIEHHIGHGFFFCDCACBCDDBA@CCCCDDC_Mismatch_0_Sense_+_Library_PoolT
TTCATTCCTTGTGGAGAAGAAGGGCAGACTGTTTGACTAGTGTGCCAGCATTTTGCTATATTCAGTATTAGCAGGAAGTACTTTGAGCTCTACA
>Frequency_8_QualityScore_FEHHHHGIIJJIJJIJJJGIIJJIIJIJJJJIIIJHIIHIJIIHHHIJIIIIIHJJIJJIJJIIJJJJJGIHIIHIIIIIHHGGEDDDDEEEDE_Mismatch_0_Sense_+_Library_PoolT
GATTTGTACTGTTTATAGACATCAAATCCTGTTTGATGATGTTATATGTAGTTATTAGCAATATTCTTGAATTGTGAGCTTTTTTTATGTTCAT
>Frequency_8_QualityScore_EEGGHEGIFHHIGIHIGIHIFHIHIIIHIIIJJJIJHGIIIHIIIIIIIJJIIHIIHIIIJJIIHHHGHEADACEDDCCCCCCBCDCBCCCCCC_Mismatch_0_Sense_+_Library_PoolT
TGATGATGTTATATGTAGTTATTAGCAATATTCTTGAATTGTGAGCTTTTTTTATGTTCATTCCTTGTGGAGAAGAAGGGCAGACTGTTTGACT
>Frequency_8_QualityScore_FFGHHHHJJJJJJIIJJJJJHHIIIHIHJJJJJJJJJJJJIIJIJJJJJJJJJJGHGIIIIIHGGFFEFDEEEEEDDDDDDDEDDDDDDDDDDE_Mismatch_0_Sense_+_Library_PoolT
AGTTATTAGCAATATTCTTGAATTGTGAGCTTTTTTTATGTTCATTCCTTGTGGAGAAGAAGGGCAGACTGTTTGACTAGTGTGCCAGCATTTT
>Frequency_1_QualityScore_FFHHHHHJJJJJJJJJJJJJHGIJIHGHIJJJJJJJJJJJJJJJJJJJJJJJJJGHEGHEHIHHHFFDFAECEEEDDDDDDDDDDDDDDDDDDE_Mismatch_0_Sense_+_Library_PoolC
AGTTATTAGCAATATTCTTGAATTGTGAGCTTTTTTTATGTTCATTCCTTGTGGAGAAGAAGGGCAGACTGTTTGACTAGTGTGCCAGCATTTT
>Frequency_8_QualityScore_EFHHHHHJJJIIIIJJGIIIJIJIHIIJJJIIIIIJIJJIJJJJIIJIJIJJJJJIIIHIHHIIIHHDFCFEFEFE_Mismatch_0_Sense_+_Library_PoolT
TACATTGCATTCAATGTAATTGGGTTATTGCCAGAGCTAAACATTTTTTGCATTTAATATAATTGGGTTATTCTCA
>Frequency_8_QualityScore_FFHHHHHJJJJJJJJJIJJIJJIJJJJJJJJJJHIHIIIJJJJJIJJJIIIJIIHHHGGGGFFFFFEEECDEEEDDEEEEEEEDDDEEEDDDDC_Mismatch_0_Sense_+_Library_PoolT
ATTGTGAGCTTTTTTTATGTTCATTCCTTGTGGAGAAGAAGGGCAGACTGTTTGACTAGTGTGCCAGCATTTTGCTATATTCAGTATTAGCAGG
>Frequency_8_QualityScore_FFHGGHGFHHDHIHIFHHIIFHGGGGIIIIIIIIHIIIJJJEGHIIIIHHIIIJJIIIIIIFHHGIIHIEGGEGFBDCDBCCCBBCCCCCCCBC_Mismatch_0_Sense_+_Library_PoolT
CTGTTTGATGATGTTATATGTAGTTATTAGCAATATTCTTGAATTGTGAGCTTTTTTTATGTTCATTCCTTGTGGAGAAGAAGGGCAGACTGTT
>Frequency_8_QualityScore_EEFHGGFIHHHIIHIIIIIIIHGGHIGHIHHHHIGHIIIIIIIIHGIHIIIHIIIHHIIIHHGHHGHFECCFFFEDDBCBCDEEDC_Mismatch_0_Sense_+_Library_PoolT
CTTTGAGCTCTACATTGCATTCAATGTAATTGGGTTATTGCCAGAGCTAAACATTTTTTGCATTTAATATAATTGGGTTATTCTCA
>Frequency_8_QualityScore_FFHHHHHJJJJIJJIJJJJIJIHIJGIHIIJJJJJIIIHIIJIJIIIHIHIGHGHHHGGGFFEFFEEEEDEEEEEDEDEEEEDDDCBCCCCDEE_Mismatch_0_Sense_+_Library_PoolT
CTTTTTTTATGTTCATTCCTTGTGGAGAAGAAGGGCAGACTGTTTGACTAGTGTGCCAGCATTTTGCTATATTCAGTATTAGCAGGAAGTACTT
>Frequency_8_QualityScore_FFHHHGHHIIJJJJIIJJJIJJIIIJJJJJHIIJJJJJJJHIIIIIJJJJIJJJJJIIJJJIJIJJJIIEGFHIIIHHGFFEEFEEEEDCDEDD_Mismatch_0_Sense_+_Library_PoolT
ACTAGTGTGCCAGCATTTTGCTATATTCAGTATTAGCAGGAAGTACTTTGAGCTCTACATTGCATTCAATGTAATTGGGTTATTGCCAGAGCTA
>Frequency_8_QualityScore_FFFGGHHJIIIJIGIIIJIHIIIIIHDGGIIIIIIIIHIJJJJJHHIIHIIIIIHIIIJIIHGIHIIIHGGHIIIGGHHGFFFFFEDDDEEEDE_Mismatch_0_Sense_+_Library_PoolT
TTGCTATATTCAGTATTAGCAGGAAGTACTTTGAGCTCTACATTGCATTCAATGTAATTGGGTTATTGCCAGAGCTAAACATTTTTTGCATTTA
>Frequency_1_QualityScore_FFFFDFHFHFGIGFHIJJGGHIIGHECHHGIIGCHGIJIJGIGHHGHGIHGDHIGGEHIIJJHHGIIIJFEGHJJHGHGHHFFFFDDDDDCDDD_Mismatch_0_Sense_+_Library_PoolC
TTGCTATATTCAGTATTAGCAGGAAGTACTTTGAGCTCTACATTGCATTCAATGTAATTGGGTTATTGCCAGAGCTAAACATTTTTTGCATTTA
>Frequency_8_QualityScore_FEFGGGGIIIJIIHIIHHHGIIGHFEGHIIIJHGHHIGGEFGGIFGIIHHHGIIHIHHIHIHHIJIIGGCFGEFEFD@BCACDDEEDDCCCCCD_Mismatch_0_Sense_+_Library_PoolT
TGTTCATTCCTTGTGGAGAAGAAGGGCAGACTGTTTGACTAGTGTGCCAGCATTTTGCTATATTCAGTATTAGCAGGAAGTACTTTGAGCTCTA
>Frequency_8_QualityScore_EFHHHHHGHIIIGIGIIIJJJJJJGIIIIJIJJJJJJJIIJIIHIIJJIIJIJJIIHHGHGGGFFEFEEEDEEDEDDDDDEDDDEDDDEEEDDD_Mismatch_0_Sense_+_Library_PoolT
ATTCTTGAATTGTGAGCTTTTTTTATGTTCATTCCTTGTGGAGAAGAAGGGCAGACTGTTTGACTAGTGTGCCAGCATTTTGCTATATTCAGTA
>Frequency_8_QualityScore_FFHHHGHIJJJJJJJJJIJJJJJIJJJJJJJJJJIJIIJJJJJJJJJIIJJHIJIHHHHHGGEFFFFEDEEEEEDDDEEDEEFEDEDEEEDDDD_Mismatch_0_Sense_+_Library_PoolT
AATTGTGAGCTTTTTTTATGTTCATTCCTTGTGGAGAAGAAGGGCAGACTGTTTGACTAGTGTGCCAGCATTTTGCTATATTCAGTATTAGCAG
>Frequency_8_QualityScore_FEHHHHGIIJJHIIJJIJJJJJJJIIJJJJJJHHIIJIIIJJJJJJJJJJJJIJJJJJJJJJJIJIFGGEEGFFFEDDDDDDDCDDDDDDDDDD_Mismatch_0_Sense_+_Library_PoolT
GATGTTATATGTAGTTATTAGCAATATTCTTGAATTGTGAGCTTTTTTTATGTTCATTCCTTGTGGAGAAGAAGGGCAGACTGTTTGACTAGTG
>Frequency_8_QualityScore_FEHHGGGIIIIIHIHIHIHEHHIIIIIIIHIIIIHIIIIJIIIIJIHFGGHHIIIHFFFGDCEFECBCDCCDDCCCABBCCCCCCBBDCCCDEE_Mismatch_0_Sense_+_Library_PoolT
TAGCAATATTCTTGAATTGTGAGCTTTTTTTATGTTCATTCCTTGTGGAGAAGAAGGGCAGACTGTTTGACTAGTGTGCCAGCATTTTGCTATA
>Frequency_8_QualityScore_EFGGGHGGHIHGHHIIIIIJJJJFIHHIIIIIHJIJJIIIFHGHHHIHGGHHIHIIIFGFGGFEEFEEDBCDDDCBCCDECCBDDCDEDECCDE_Mismatch_0_Sense_+_Library_PoolT
TTCTTGAATTGTGAGCTTTTTTTATGTTCATTCCTTGTGGAGAAGAAGGGCAGACTGTTTGACTAGTGTGCCAGCATTTTGCTATATTCAGTAT
>Frequency_8_QualityScore_DEFGGGHJIIHIHIHIIHIIIIGIIIJIHIIIIIIIJIHIIHGHIHHHGEHIIIIIIIIIHIJHIIHIIIIIGGHGFBCDFEEEDEDCCDDCDD_Mismatch_0_Sense_+_Library_PoolT
TAGTGTGCCAGCATTTTGCTATATTCAGTATTAGCAGGAAGTACTTTGAGCTCTACATTGCATTCAATGTAATTGGGTTATTGCCAGAGCTAAA
>Frequency_7_QualityScore_FEFGFDGIIIIGHIIIHIIHHHIIIJJGHIHIGHGHHEHIHGHIJIIIGIIIIIJIIIIIIHIIIHIIGFGHHHGHFFFGHGFFFDDCDDDDCC_Mismatch_0_Sense_+_Library_PoolT
AGTGTGCCAGCATTTTGCTATATTCAGTATTAGCAGGAAGTACTTTGAGCTCTACATTGCATTCAATGTAATTGGGTTATTGCCAGAGCTAAAC
>Frequency_1_QualityScore_FFHHHHHJIJJJJJJJJJJIJIIJJJJIJJJJJJJJJIIJJJJIJJJFJJJIJJIJJJIJIJJJIIIJIFHHIGGFHGHGHEFFFFDDEEEDDD_Mismatch_0_Sense_+_Library_PoolC
AGTGTGCCAGCATTTTGCTATATTCAGTATTAGCAGGAAGTACTTTGAGCTCTACATTGCATTCAATGTAATTGGGTTATTGCCAGAGCTAAAC
>Frequency_7_QualityScore_EEGHGGGIIHFHIHIHIIIIHIIGHIIIHIJIIJIIJIIJIJIIIJHIHFGGHHHIIIIIHIIHGHBFFDGEFFE_Mismatch_0_Sense_+_Library_PoolT
ACATTGCATTCAATGTAATTGGGTTATTGCCAGAGCTAAACATTTTTTGCATTTAATATAATTGGGTTATTCTCA
>Frequency_7_QualityScore_FFHHHGHJJJJJHHIJIHIHIIIIJJJJJIJJIJJJJJJJJJJIJIHIHIIIIIHHIIGGGFGDEFEEECDDDDDDDDDDDDDDDEDDDEEDEE_Mismatch_0_Sense_+_Library_PoolT
GCAATATTCTTGAATTGTGAGCTTTTTTTATGTTCATTCCTTGTGGAGAAGAAGGGCAGACTGTTTGACTAGTGTGCCAGCATTTTGCTATATT
>Frequency_2_QualityScore_DDEGHCGIIIIIAGIIIGIIIIIIGIHIIFGIGIIIIHIIIIIGH?DE;EFEGIIHIIGHHGGAA@ACEADCACACCBCCCCCCCCCCCEECCC_Mismatch_0_Sense_+_Library_PoolC
GCAATATTCTTGAATTGTGAGCTTTTTTTATGTTCATTCCTTGTGGAGAAGAAGGGCAGACTGTTTGACTAGTGTGCCAGCATTTTGCTATATT
>Frequency_7_QualityScore_EEGGGHGGHIGIIIIIIEDFHIIIIHGIEGGHHFEGHHGEHFHGGHHIHHGHGGDFGFHFGGGFEEGCGDCFFGHGFGGGFEEDDBCCCCCBCC_Mismatch_0_Sense_+_Library_PoolT
GCATTTTGCTATATTCAGTATTAGCAGGAAGTACTTTGAGCTCTACATTGCATTCAATGTAATTGGGTTATTGCCAGAGCTAAACATTTTTTGC
>Frequency_1_QualityScore_FFHHHHHJJJIJJJJJIJHIJIGIIHIIHIIEHGIJJJCHJIJJJIJIIJIGIHIIIIIIJGHJHIJ@C@HGIIIEHHHHGFFFFFFEEEEBDD_Mismatch_0_Sense_+_Library_PoolC
GCATTTTGCTATATTCAGTATTAGCAGGAAGTACTTTGAGCTCTACATTGCATTCAATGTAATTGGGTTATTGCCAGAGCTAAACATTTTTTGC
>Frequency_7_QualityScore_FFHHHHHJJJJJJJJJJIIIIIJFHGIJJJJJJJIIIIJJJJJJJIJJIIJJJFGGHHGFACDDEEEEDCDDDDDFEECCDCDCDDDCCBCCDD_Mismatch_0_Sense_+_Library_PoolT
CAAGTCCAGCCTTCCTGTATTGGTGTTGCTGTCCGGGAGGCCATGACAAAAGGATATGGGTGATCAGATCTACATTTGTTTAGTGTTGGAAGGC
>Frequency_7_QualityScore_FFHHHHHJJJJIIHIIIIHIJHIHIJJIJIIIIJIIIIJJJJJJJJJIIIJIIIIHHHHIJIHFDEFGGDFFD_Mismatch_0_Sense_+_Library_PoolT
ATTGCATTCAATGTAATTGGGTTATTGCCAGAGCTAAACATTTTTTGCATTTAATATAATTGGGTTATTCTCA
>Frequency_1_QualityScore_FFHHHHHJJIJJJIIJHJJJJIJJJJJJJJJIJJJJIJJJJJJJJJJJJJJJGIJJIGJJJJJJGHDHHHFHG_Mismatch_0_Sense_+_Library_PoolC
ATTGCATTCAATGTAATTGGGTTATTGCCAGAGCTAAACATTTTTTGCATTTAATATAATTGGGTTATTCTCA
>Frequency_7_QualityScore_EFHHHHHJHIIJIHIIJJJJJJJJJHIJIJJJJJJJJJJIJIIIHJIHIJIIJJIIHHGFFGFEFFFEECDDEEDDDDDDDEDDDEEDEEEEDD_Mismatch_0_Sense_+_Library_PoolT
TATTCTTGAATTGTGAGCTTTTTTTATGTTCATTCCTTGTGGAGAAGAAGGGCAGACTGTTTGACTAGTGTGCCAGCATTTTGCTATATTCAGT
>Frequency_7_QualityScore_FFHHGGHJJIJIJJJHIIGIFHGIHHIHHHIJIJJIJIJIIIJJIJHIJIIIIIIIIIIJIJIHJIJIIIGHHHHGHGECEDCDEEEEDCCCCD_Mismatch_0_Sense_+_Library_PoolT
TATGTTCATTCCTTGTGGAGAAGAAGGGCAGACTGTTTGACTAGTGTGCCAGCATTTTGCTATATTCAGTATTAGCAGGAAGTACTTTGAGCTC
>Frequency_7_QualityScore_FEGGGHHIIIIIIIJGIJJJIJHHHIJHIIIJJJJJJJJJJJIIIIJIIJJJIHHIGHEFGHGGFDFDCDDDEC@CDCDDDDCCCCDDDDCBDD_Mismatch_0_Sense_+_Library_PoolT
GTAGTTATTAGCAATATTCTTGAATTGTGAGCTTTTTTTATGTTCATTCCTTGTGGAGAAGAAGGGCAGACTGTTTGACTAGTGTGCCAGCATT
>Frequency_7_QualityScore_FFHHHHHJJJJIJJIIIJIGIHHJIJIGGIIIJJIIIIJJJJIIJIIJJJJJIJJJJJIEHHIHIIIIHGFFEFFFFFD_Mismatch_0_Sense_+_Library_PoolT
CTCTACATTGCATTCAATGTAATTGGGTTATTGCCAGAGCTAAACATTTTTTGCATTTAATATAATTGGGTTATTCTCA
>Frequency_7_QualityScore_FFHHHHGJJJJJJIIJJGIIJJJHIIJJJJJJJIIIIJIJJIIHIIIJJJIJJIIJJIJJJIHHIJIIHEGGGGGGFEDEEEDDACDDCDCDCD_Mismatch_0_Sense_+_Library_PoolT
ATGTTCATTCCTTGTGGAGAAGAAGGGCAGACTGTTTGACTAGTGTGCCAGCATTTTGCTATATTCAGTATTAGCAGGAAGTACTTTGAGCTCT
>Frequency_7_QualityScore_FFFGHGHJIIHIIIIIHHHIIEFHHHIIHIIIIJIIGHIJIIIIIIHIIFGHHIIIIIIIGGGFFFEDEBDDDDECBCDDDDDDDDDDDEDDDE_Mismatch_0_Sense_+_Library_PoolT
ATTAGCAATATTCTTGAATTGTGAGCTTTTTTTATGTTCATTCCTTGTGGAGAAGAAGGGCAGACTGTTTGACTAGTGTGCCAGCATTTTGCTA
>Frequency_7_QualityScore_EEFFFGGIIIJJJJIIIHGIIJJHHIHEEFFHIHHIJIIHIJIGHIJIHIHIIHIIIHHFHIHHHGCFEEFEDDCCDDDDCDDCCCCCBDDCCA_Mismatch_0_Sense_+_Library_PoolT
TGTAGTTATTAGCAATATTCTTGAATTGTGAGCTTTTTTTATGTTCATTCCTTGTGGAGAAGAAGGGCAGACTGTTTGACTAGTGTGCCAGCAT
>Frequency_7_QualityScore_EFGGHGGHIIGHHIGIIIJIIIGIIIIJIIHIHIIIIIIIIIIJIIIIIIIIIHHHGIIGIIIHHEEDFEFFEE_Mismatch_0_Sense_+_Library_PoolT
CATTGCATTCAATGTAATTGGGTTATTGCCAGAGCTAAACATTTTTTGCATTTAATATAATTGGGTTATTCTCA
>Frequency_7_QualityScore_FFHFHHHIJIIHIJIIHHIJHIIGIIGIIHIIJHIIHHIIJIIJIHHHIJJIJIHHHIIHIHIIHHHIJHGGGGEFFFFEFEEEDDDCCBABBC_Mismatch_0_Sense_+_Library_PoolT
TAGACATCAAATCCTGTTTGATGATGTTATATGTAGTTATTAGCAATATTCTTGAATTGTGAGCTTTTTTTATGTTCATTCCTTGTGGAGAAGA
>Frequency_7_QualityScore_FFHHGGHJIJJIIIFIIGHIHJIHHIIIIIJHIJJHIHHHIHGIIGHHIJIHIGHHIJHHIIHHIIJIIHGIIHHHHFDDEEEEEEDDDDDDEC_Mismatch_0_Sense_+_Library_PoolT
TCAGTATTAGCAGGAAGTACTTTGAGCTCTACATTGCATTCAATGTAATTGGGTTATTGCCAGAGCTAAACATTTTTTGCATTTAATATAATTG
>Frequency_1_QualityScore_FFHHHHHJJJJJJJIJJGIIJJJJIJJJJJIJJJJJIGJJJIJJIIJIJJGGGDHHIJ@HIJJIJIJJIIHG@AH@EDCEEC@CDDDEDCADCC_Mismatch_0_Sense_+_Library_PoolC
TCAGTATTAGCAGGAAGTACTTTGAGCTCTACATTGCATTCAATGTAATTGGGTTATTGCCAGAGCTAAACATTTTTTGCATTTAATATAATTG
>Frequency_7_QualityScore_FFHHHHGJJJJJJJJJJJJJJJIIIJJIJJJJHIJHHIJJJJHJJJJJIIJJJJJJJJJIIIIHIIIIIIHGHGHHHHGGGEFFEEEDEDEDEE_Mismatch_0_Sense_+_Library_PoolT
GCCAGCATTTTGCTATATTCAGTATTAGCAGGAAGTACTTTGAGCTCTACATTGCATTCAATGTAATTGGGTTATTGCCAGAGCTAAACATTTT
>Frequency_7_QualityScore_EEGHFGGHHIIIHEGHHIHIHEHGIGHIJGIGHIIIFFGGIIIHHIIIIHIHHHFGGDDCEDEDCDDDABBCCBCDBCCDDDDBDCDDCDEDDC_Mismatch_1_Sense_+_Library_PoolT
GTTGCTGTCCGGGAGGCCATGACAAAAGGATATGGGTGATCAGATCTACATTTGTTTAGTGTTGGAAGGCACAAATAATTCTGATTTGTACTGT
>Frequency_7_QualityScore_EEGHGCFGDGGHHIFCHHFFHFIGIIHHIIIHDGHHFGHIIGHIDGGHIHHIEHGHIHHIIGHIIIIIFDEEFEECCDDEDEEECCC?@ACCDD_Mismatch_0_Sense_+_Library_PoolT
GCAGGAAGTACTTTGAGCTCTACATTGCATTCAATGTAATTGGGTTATTGCCAGAGCTAAACATTTTTTGCATTTAATATAATTGGGTTATTCT
>Frequency_7_QualityScore_FFHHHGGIIIJJJJJIIIJIIJJJJJHGHIIIJJJIIJJJIIJJJIIIJJIJJJJIIIIIHHFHHHHGGEDDDDDDDCDCDDDDDDBDCCDDDD_Mismatch_0_Sense_+_Library_PoolT
ATATGTAGTTATTAGCAATATTCTTGAATTGTGAGCTTTTTTTATGTTCATTCCTTGTGGAGAAGAAGGGCAGACTGTTTGACTAGTGTGCCAG
>Frequency_7_QualityScore_FFHHHHHJJJJJHHIJJJGGHIIIJIIJJJJIIJJIIJJJIJJIJJJIIIHHHGGCCDEFFEEDEEEDDCFEECDDDDDDDDDDCDDDCDC_Mismatch_0_Sense_+_Library_PoolT
CCAGCCTTCCTGTATTGGTGTTGCTGTCCGGGAGGCCATGACAAAAGGATATGGGTGATCAGATCTACATTTGTTTAGTGTTGGAAGGCAC
>Frequency_7_QualityScore_EEBEGCFGHHIGHIJIHHIGCFHHIG8AE@EGBEDDEECCCC@A@@ACC@@A@BBBACBCDDCDCC=@@ABBDCDCBCCCCBC==@BCDCAA?B_Mismatch_0_Sense_+_Library_PoolT
GGAGGACCAGGAGGCCCTGGTTGGGGTGGTGGAGGGCCTTGCGGTTGCGTTGAGCAATGCTGCTGGTTTCTGTGCTGCTGCGGTTTTCTACGAT
>Frequency_6_QualityScore_FFHGHGHJJIIIIIIIIIJIIJIJJJIIIIIGIJIJIJJGHIIIIIIIIIJJJJJIIJJIJIJIJIIGGEGGGFEEFFFEEDBCCDDEDDD_Mismatch_0_Sense_+_Library_PoolT
AAGTACTTTGAGCTCTACATTGCATTCAATGTAATTGGGTTATTGCCAGAGCTAAACATTTTTTGCATTTAATATAATTGGGTTATTCTCA
>Frequency_6_QualityScore_CEDEFGEGGHHGHGGFEEDGGFDFFIIGCEGFHGHHGGGHGDGCDFEDDGDCGFFHHGEBFGFHGDFGECFEGFGGGEEDDEGGEDCCBCCDC@_Mismatch_0_Sense_+_Library_PoolT
ACTGTTTGACTAGTGTGCCAGCATTTTGCTATATTCAGTATTAGCAGGAAGTACTTTGAGCTCTACATTGCATTCAATGTAATTGGGTTATTGC
>Frequency_6_QualityScore_EEGGGGGHIGIIIHHFGHIIGIIHIHDFFGEHIHFGHGHHIIIFHIHHHIHHEGFGGGGGGDEDEEEDDCDBDEEECDDEEEECCCCACCCCCE_Mismatch_0_Sense_+_Library_PoolT
GCTTTTTTTATGTTCATTCCTTGTGGAGAAGAAGGGCAGACTGTTTGACTAGTGTGCCAGCATTTTGCTATATTCAGTATTAGCAGGAAGTACT
>Frequency_1_QualityScore_DDDHHHHJJIIJJJJCHIJIJJIIJJDHGIIJJJHIJJJIIIJIJJJJJJFIIJGHIHHGHFFFFFFFDCDEDCEECCDDFEEDDDDDDD@ACD_Mismatch_0_Sense_+_Library_PoolC
GCTTTTTTTATGTTCATTCCTTGTGGAGAAGAAGGGCAGACTGTTTGACTAGTGTGCCAGCATTTTGCTATATTCAGTATTAGCAGGAAGTACT
>Frequency_6_QualityScore_EFHHHHGIIIJIJIJHJGIIIJJIHHIIIIIHIJIIJIIJJIIIGIIIIJJIJHGGIIEGEGGGGGFFECEDEDEDDDCCDDDCACBCCCCDCD_Mismatch_0_Sense_+_Library_PoolT
ATGTAGTTATTAGCAATATTCTTGAATTGTGAGCTTTTTTTATGTTCATTCCTTGTGGAGAAGAAGGGCAGACTGTTTGACTAGTGTGCCAGCA
>Frequency_6_QualityScore_FFHGHGHJIIIIIHJIIHIJJIIIIEHHIIHIIJJHIJJJJJIIJJIIIIHJJIIIIIIIIHIGHHHHB>CEFEEEE_Mismatch_0_Sense_+_Library_PoolT
CTACATTGCATTCAATGTAATTGGGTTATTGCCAGAGCTAAACATTTTTTGCATTTAATATAATTGGGTTATTCTCA
>Frequency_6_QualityScore_FFHHEHHJIJIJIFHIIFHIIIIJIIIJIIIJJIIIIIJIJGGIIIIGCDDDDCCDDC?AACCCECCCCA@ACCDCCCDDDCCABDDDDAB@B@_Mismatch_0_Sense_+_Library_PoolT
GCGGTTTTCTACGATGGTTTTCTTCATGTTGCTGTCCACCGTTCGGCGGCCCTCCTCGTTATTAGTCAAGTCCAGCCTTCCTGTATTGGTGTTG
>Frequency_6_QualityScore_FFHHHHHHIIIIIJIJJJJJJIIJIJJJHHIJIHIIJJIIJJIJJJJJHIIJJIJJJJJIIJGGFHGGHGGFEEDDEEDCCDDDDDDDCDDDDD_Mismatch_0_Sense_+_Library_PoolT
TTATATGTAGTTATTAGCAATATTCTTGAATTGTGAGCTTTTTTTATGTTCATTCCTTGTGGAGAAGAAGGGCAGACTGTTTGACTAGTGTGCC
>Frequency_6_QualityScore_FFHHHHHJJIGIIGHHHIIIIJIIHIIIJJIIIJHIIHIGHIIIIJJJHIIIJJJJIIIIIJIIFGIIIGGGGGGEDDEEEEEEBCCDDDCDDD_Mismatch_0_Sense_+_Library_PoolT
TCATTCCTTGTGGAGAAGAAGGGCAGACTGTTTGACTAGTGTGCCAGCATTTTGCTATATTCAGTATTAGCAGGAAGTACTTTGAGCTCTACAT
>Frequency_6_QualityScore_FFGHGFHIHEGHIHIIIEHIHIGIHIHIIIIGHGIIHFIHHCCCCBCBCAABCDCDCABCBCCCABBAA@BBCCCA?CCCCACABABBBBABA?_Mismatch_0_Sense_+_Library_PoolT
CTACGATGGTTTTCTTCATGTTGCTGTCCACCGTTCGGCGGCCCTCCTCGTTATTAGTCAAGTCCAGCCTTCCTGTATTGGTGTTGCTGTCCGG
>Frequency_6_QualityScore_FFHHHGGIIIIHEGHHIIJIHIIIIIIIIIJIJJIJJJHIGHGIJGIHGDEFDFGGGFFFEFEEEDDBCADDBCCCCAA@BCBCCCCCDDCEDD_Mismatch_1_Sense_+_Library_PoolT
TTCCTGTATTGGTGTTGCTGTCCGGGAGGCCATGACAAAAGGATATGGGTGATCAGATCTACATTTGTTTAGTGTTGGAAGGCACAAATAATTC
>Frequency_6_QualityScore_FEHHGGGHGGIIJHHHHIIJIJGHIIIIIIIIHIIHHIIIIEIGHHHIHIHHIHHIIIIIIIIJIJIHGEFFEEEEDEEEEEEDDC@BCDDEDD_Mismatch_0_Sense_+_Library_PoolT
CAGGAAGTACTTTGAGCTCTACATTGCATTCAATGTAATTGGGTTATTGCCAGAGCTAAACATTTTTTGCATTTAATATAATTGGGTTATTCTC
>Frequency_6_QualityScore_FDHGGGFIJHIIIIIIIIIHHHIEHIIHGGIIJIIIIIIHIIIIJIIIIHIIIGHIIFIIIIIGGGHFHFHHHGHGHHHGGGEFEEEEEEEACD_Mismatch_0_Sense_+_Library_PoolT
GTTGGAAGGCACAAATAATTATGATTTGTACTGTTTATAGACATCAAATCCTGTTTGATGATGTTATATGTAGTTATTAGCAATATTCTTGAAT
>Frequency_6_QualityScore_FFHFHHHIJIIIIJJJIHIJIJIIIIIIHIIIIIEFHIIIDFHIIHIHIIHHHGHGHGFFFEFCCCEDDEDDDCCDDDCCCCEEDEDCEEEDDD_Mismatch_0_Sense_+_Library_PoolT
TGGTGTTGCTGTCCGGGAGGCCATGACAAAAGGATATGGGTGATCAGATCTACATTTGTTTAGTGTTGGAAGGCACAAATAATTATGATTTGTA
>Frequency_6_QualityScore_FFHGHHHJJJJJJIIJIIJIIIJIIJJJJHIIIJJIIJIJJJJJJJJJIJJJJJIIJJJJIIJIHHIGHFGGHHGFFFFEEEEEEEDDEEDEED_Mismatch_0_Sense_+_Library_PoolT
TGGAGAAGAAGGGCAGACTGTTTGACTAGTGTGCCAGCATTTTGCTATATTCAGTATTAGCAGGAAGTACTTTGAGCTCTACATTGCATTCAAT
>Frequency_6_QualityScore_FFHHHHHIIIJIIIHHIIJJIIJJJJIIIIJJJHHHJJGHHIJJJIIIIJIIJIJJIIIJJJJJIIIFGDFFGEFDDDDDDDDDCDDDDDDDDC_Mismatch_0_Sense_+_Library_PoolT
TGATGTTATATGTAGTTATTAGCAATATTCTTGAATTGTGAGCTTTTTTTATGTTCATTCCTTGTGGAGAAGAAGGGCAGACTGTTTGACTAGT
>Frequency_6_QualityScore_EFGHGHGIJIJJJJIIIIIIIJIIIIJJIJIIIGIIIIGIIIIIIIIIHIIHIIIIGEGFFGFEFEFEDDDDEEEEDEEEECCDDEEDDDDBAB_Mismatch_0_Sense_+_Library_PoolT
TGTGAGCTTTTTTTATGTTCATTCCTTGTGGAGAAGAAGGGCAGACTGTTTGACTAGTGTGCCAGCATTTTGCTATATTCAGTATTAGCAGGAA
>Frequency_6_QualityScore_FFHHHHHIIIIJJJJJJJJJIIIJJJJFGIIJIJIJJJJJJJJJIJJIJJJJJJJJJJIJIHHGGHGFGGFEFEDEEDCDDDDDDDDCDDDDDD_Mismatch_0_Sense_+_Library_PoolT
TATATGTAGTTATTAGCAATATTCTTGAATTGTGAGCTTTTTTTATGTTCATTCCTTGTGGAGAAGAAGGGCAGACTGTTTGACTAGTGTGCCA
>Frequency_6_QualityScore_DEHHGGGHGHIIHI@FGFHHGHHHIJJIIHIIHHIGHFFEGHHIIHHFHIIIIIIHIJIJHHHHGHEFGDF?EFFFEEEEEEECCDBCDBCABC_Mismatch_0_Sense_+_Library_PoolT
CAAAAGGATATGGGTGATCAGATCTACATTTGTTTAGTGTTGGAAGGCACAAATAATTATGATTTGTACTGTTTATAGACATCAAATCCTGTTT
>Frequency_6_QualityScore_EEEHGGGIJJJJIIEGIHIGGHHIIIIHIIHGHIJHIHIIEHGICEHIHIIIGIIHHFIIHHGGFFFDAABCCCBBAAC@BCAB?;<@BCAC?@_Mismatch_0_Sense_+_Library_PoolT
AGCAATGCTGCTGGTTTCTGTGCTGCTGCGGTTTTCTACGATGGTTTTCTTCATGTTGCTGTCCACCGTTCGGCGGCCCTCCTCGTTATTAGTC
>Frequency_6_QualityScore_FFHGHHHJJJIJJIIIJJJJJJJIIJJJIJJFGIJJJIJJIIJJJJJJIIIIJJJJJJJJIJJIGIIHHDGGGGEEEEEEEEC_Mismatch_0_Sense_+_Library_PoolT
TGAGCTCTACATTGCATTCAATGTAATTGGGTTATTGCCAGAGCTAAACATTTTTTGCATTTAATATAATTGGGTTATTCTCA
>Frequency_6_QualityScore_ECFGGHFHHIIGIIHIIHEFHHGIHHEFFHFHHGIGFFGIIIIIHIIIIIHGGIIIHIHIIIEGGGHGECCDEDEEEF_Mismatch_0_Sense_+_Library_PoolT
TCTACATTGCATTCAATGTAATTGGGTTATTGCCAGAGCTAAACATTTTTTGCATTTAATATAATTGGGTTATTCTCA
>Frequency_1_QualityScore_FFHHHHHJJJIIIIJJJIHJJIIHIIGIJJJJIJJIJJIIIIJHGIIIIJIJJJIJIJIIJIIJJGEGC???CBDDFE_Mismatch_0_Sense_+_Library_PoolC
TCTACATTGCATTCAATGTAATTGGGTTATTGCCAGAGCTAAACATTTTTTGCATTTAATATAATTGGGTTATTCTCA
>Frequency_6_QualityScore_EFHGHHHIIHIIHIGHIIIHGECGDEGHHFDDHEDGHHGHHIIHGIHGEGGIGIIJIHIHHHGGFEFGFCCDDEEEEEDCDDDCCCCCDCCECC_Mismatch_0_Sense_+_Library_PoolT
TTTTTATGTTCATTCCTTGTGGAGAAGAAGGGCAGACTGTTTGACTAGTGTGCCAGCATTTTGCTATATTCAGTATTAGCAGGAAGTACTTTGA
>Frequency_6_QualityScore_FFHHGHHJIIJJHHHIIJIIJIEHHHIIIHIIJIIJJJHIIIIIIIJIJJJJJJIIIHIIJIIGGHGHHEEFFBEECDEEEEEDDDDDDDDDDE_Mismatch_0_Sense_+_Library_PoolT
CATTCCTTGTGGAGAAGAAGGGCAGACTGTTTGACTAGTGTGCCAGCATTTTGCTATATTCAGTATTAGCAGGAAGTACTTTGAGCTCTACATT
>Frequency_2_QualityScore_FFFHHHHJIIJHEHCGIIIIIIIIIIIIIIIJIIHIIIIIHIJJIIIIGIIJJJJIIIJIJJIIIIIGIDEGGGFFECDEEEEECDDDDDCCCC_Mismatch_0_Sense_+_Library_PoolC
CATTCCTTGTGGAGAAGAAGGGCAGACTGTTTGACTAGTGTGCCAGCATTTTGCTATATTCAGTATTAGCAGGAAGTACTTTGAGCTCTACATT
>Frequency_6_QualityScore_FFGHHHHJJDGGIIJJIJJJJIHIJJIGIIHIFHIIIIGHIIIHIIJJIIIIJJJJIIIIJGGIHIFHIIGHGGGGGGFFDEEEEECDEDCDDC_Mismatch_0_Sense_+_Library_PoolT
GGATATGGGTGATCAGATCTACATTTGTTTAGTGTTGGAAGGCACAAATAATTATGATTTGTACTGTTTATAGACATCAAATCCTGTTTGATGA
>Frequency_6_QualityScore_EEHGGGGHIIIIHIIIGIHIHIIIIIIJIHIIIDHGIJIJJDGHJHHJIJIIJIIIIHGGIIHHIHGGGDEEEEEEEEEEEEDCABBDDCDDDB_Mismatch_0_Sense_+_Library_PoolT
GGAAGTACTTTGAGCTCTACATTGCATTCAATGTAATTGGGTTATTGCCAGAGCTAAACATTTTTTGCATTTAATATAATTGGGTTATTCTCAA
>Frequency_6_QualityScore_EEGDFGBHHHHGHGIGGEFHIGIIGHIHHIIIHIIIHCFFHGGHFHIHIHHIGGIIIFHIIIHIIIIHGGEDEACCEDDBABBBCCDC@BCCCC_Mismatch_0_Sense_+_Library_PoolT
TTGATGATGTTATATGTAGTTATTAGCAATATTCTTGAATTGTGAGCTTTTTTTATGTTCATTCCTTGTGGAGAAGAAGGGCAGACTGTTTGAC
>Frequency_1_QualityScore_FFHHHHHIIIJIJIIJHIJJJIJJJJJIJJIJJJJJJGIIJJHIIJJIIJIJJJJJJHIJJJJJJJJJIHFEECEDEFFEDDDDDDDDCDDDDD_Mismatch_0_Sense_+_Library_PoolC
TTGATGATGTTATATGTAGTTATTAGCAATATTCTTGAATTGTGAGCTTTTTTTATGTTCATTCCTTGTGGAGAAGAAGGGCAGACTGTTTGAC
>Frequency_6_QualityScore_FFGHHHGIJIJJJJJJJJJIIJJJJIIJJJIJIIIGIIHIIJJJJIJJIJIJIIJJJJJJJJHIIIHIIEGGHIHHGGGGHGFFEEEDEEDDED_Mismatch_0_Sense_+_Library_PoolT
TGTGCCAGCATTTTGCTATATTCAGTATTAGCAGGAAGTACTTTGAGCTCTACATTGCATTCAATGTAATTGGGTTATTGCCAGAGCTAAACAT
>Frequency_6_QualityScore_DFHHHHHJIJHIIIGIIFHIIIFIHHIGIIIIJJJIHIHIIIIJIJJJFGGIIIIGIIIIJIIJHHIHGDGGGGGFFFEEECBBACCDDDCCCC_Mismatch_0_Sense_+_Library_PoolT
TCAAATCCTGTTTGATGATGTTATATGTAGTTATTAGCAATATTCTTGAATTGTGAGCTTTTTTTATGTTCATTCCTTGTGGAGAAGAAGGGCA
>Frequency_6_QualityScore_FFHHHHHJJJIJJIIIGIHHIGHIGHFGFGGGFFEFEEEEEEDDCCEEDDAABD?CDDDDDDCDADCDC@CCCDCCBCDDBCDCCCC@AABDCC_Mismatch_0_Sense_+_Library_PoolT
CGTTCGGCGGCCCTCCTCGTTATTAGTCAAGTCCAGCCTTCCTGTATTGGTGTTGCTGTCCGGGAGGCCATGACAAAAGGATATGGGTGATCAG
>Frequency_5_QualityScore_FEGHHGHIJIJIJJJJJJJJIIIJJIGIIIGIJHIIHIHFFIIHIHHFGHIIIIHIIHIIJIIICFFGIIHGHHHIIIHGDCDEEEEDEEEECD_Mismatch_1_Sense_+_Library_PoolT
GTACTGTTTATAAACATCAAATCCTGTTTGATGATGTTATATGTAGTTATTAGCAATATTCTTGAATTGTGAGCTTTTTTTATGTTCATTCCTT
>Frequency_5_QualityScore_FFGHHEGIHIJJIIIGIIIIJIIIIIIIHIIHIJJJJIIIIHHHEHIIIHIIIJIIIIIIJIIIIGGGIHGGEFGGGFDDDEDEEDEDDDACCB_Mismatch_0_Sense_+_Library_PoolT
GACTAGTGTGCCAGCATTTTGCTATATTCAGTATTAGCAGGAAGTACTTTGAGCTCTACATTGCATTCAATGTAATTGGGTTATTGCCAGAGCT
>Frequency_5_QualityScore_FFHFGGFIIIJEIHJGGGGHHIHHHHGFDGIHIHGHIJJHIGIIHGFIGHIHJHIHHIDHHGIFGHHGHFHGGHHIIIIEDGHHGGEFEEFEEC_Mismatch_0_Sense_+_Library_PoolT
AAATAATTATGATTTGTACTGTTTATAGACATCAAATCCTGTTTGATGATGTTATATGTAGTTATTAGCAATATTCTTGAATTGTGAGCTTTTT
>Frequency_5_QualityScore_FFHGGHGHIHIGHGHHJIIGIIIIICFHIHHFHIIGIIIIIIBEHGHGFGGDEFE@CCBDDDDEEDCDDCCDCDCDDCC?ADBBCBC@ABABCC_Mismatch_0_Sense_+_Library_PoolT
CGGTTGCGTTGAGCAATGCTGCTGGTTTCTGTGCTGCTGCGGTTTTCTACGATGGTTTTCTTCATGTTGCTGTCCACCGTTCGGCGGCCCTCCT
>Frequency_5_QualityScore_FFHHHGHIJJHIJJIIJJHJJJIIHIJIIJJGHIIJHIIJJJJJJJJJIJJJIJJJJJJJJJIIIGHGGCEGFFEEDDDDDDDDDDDDDDDDDE_Mismatch_0_Sense_+_Library_PoolT
ATGTTATATGTAGTTATTAGCAATATTCTTGAATTGTGAGCTTTTTTTATGTTCATTCCTTGTGGAGAAGAAGGGCAGACTGTTTGACTAGTGT
>Frequency_5_QualityScore_FFHHHHHIJGHFHIJJJHIJJHHIIIIJIJJJJJJIJJJJHHHJJIIJIIIJJJJJJJJIJJJJJHIIIIGHGIHGGFGFGFFFFEFFFEEEED_Mismatch_0_Sense_+_Library_PoolT
CATTTGTTTAGTGTTGGAAGGCACAAATAATTATGATTTGTACTGTTTATAGACATCAAATCCTGTTTGATGATGTTATATGTAGTTATTAGCA
>Frequency_5_QualityScore_FFHHHHHJJJJJJGHIJJJIIIIIJIIJJJEHIJJJIJJIJJJDGIIIIIIIHHGHGHHHFGGGFFEBDCABCCDBBCDDDDC@@BBCD@BBBA_Mismatch_0_Sense_+_Library_PoolT
GCAATGCTGCTGGTTTCTGTGCTGCTGCGGTTTTCTACGATGGTTTTCTTCATGTTGCTGTCCACCGTTCGGCGGCCCTCCTCGTTATTAGTCA
>Frequency_5_QualityScore_DEHHFHGHGHIIJIIHHIIHHGIIIDHIHIIGHFHHIIIIJIIIIIIHJIHHHHIIIJJFGHHIHEGHFEGIHHGEDDEEDEEDEEEDDCBCB@_Mismatch_0_Sense_+_Library_PoolT
GTTTATAGACATCAAATCCTGTTTGATGATGTTATATGTAGTTATTAGCAATATTCTTGAATTGTGAGCTTTTTTTATGTTCATTCCTTGTGGA
>Frequency_5_QualityScore_EFHHGGGIHIDHEEGHGHIGEHGBGHGGHIHIHIHIHIGHGIHHHFHFFHGIIHIGHGGIHFGHHFGIHD@DDDDEEEDEECCCBBCDDDCDCD_Mismatch_0_Sense_+_Library_PoolT
TTCCTTGTGGAGAAGAAGGGCAGACTGTTTGACTAGTGTGCCAGCATTTTGCTATATTCAGTATTAGCAGGAAGTACTTTGAGCTCTACATTGC
>Frequency_2_QualityScore_FFHHGHGIJJJIEIHIJIJIHGIEIIIIIHIIIJJIFGHIJIGIJIIIIJIIIJIJJJJIJIFIIIIIGHCGEEEFFEEEEDCDEDCCCCDECD_Mismatch_0_Sense_+_Library_PoolC
TTCCTTGTGGAGAAGAAGGGCAGACTGTTTGACTAGTGTGCCAGCATTTTGCTATATTCAGTATTAGCAGGAAGTACTTTGAGCTCTACATTGC
>Frequency_5_QualityScore_FFGGHFFIIIIIFHIIJHGIIGIIIIIJIFHIIJIIIIGIIJBGIIIJIIIIIHIGGHIFFEEEGEBDECDC@B>BCDDCCDC>@@BCBCBBBC_Mismatch_0_Sense_+_Library_PoolT
CAATGCTGCTGGTTTCTGTGCTGCTGCGGTTTTCTACGATGGTTTTCTTCATGTTGCTGTCCACCGTTCGGCGGCCCTCCTCGTTATTAGTCAA
>Frequency_5_QualityScore_FFGHGHGIIHHIIIIIJIIIIJIIIJIJJJGHIIJHIIJIJJJJJJIIIJIIJIJIIJJJIHIHHHGGGFFGEEEDDDDCDACDDCDDDDCDBC_Mismatch_0_Sense_+_Library_PoolT
TGTTATATGTAGTTATTAGCAATATTCTTGAATTGTGAGCTTTTTTTATGTTCATTCCTTGTGGAGAAGAAGGGCAGACTGTTTGACTAGTGTG
>Frequency_5_QualityScore_EEGHHHHJJJIJIJIJJJJIIJJGIIGGIGIIIIJJIIIHHIJJJJJIHIIIIIJJIFHIIIGIEHIIIGHHHGFFFEEFEEEEFEDDDDD@A@_Mismatch_0_Sense_+_Library_PoolT
TTATAGACATCAAATCCTGTTTGATGATGTTATATGTAGTTATTAGCAATATTCTTGAATTGTGAGCTTTTTTTATGTTCATTCCTTGTGGAGA
>Frequency_5_QualityScore_FFHGHHHIJJIIIHHIIIIIJJJJJJJIIIJJJJHIIIJGIIJJJJJJJJJJJJIJJJJJJJJJJFHFGDFGFGFFEECCCCCDD@ABDDDDDD_Mismatch_0_Sense_+_Library_PoolT
ATGATGTTATATGTAGTTATTAGCAATATTCTTGAATTGTGAGCTTTTTTTATGTTCATTCCTTGTGGAGAAGAAGGGCAGACTGTTTGACTAG
>Frequency_5_QualityScore_FEFHHHHHHIHIJJHIIJHIJIGIIGHIIIIIIHIIIIHIHHIGEBBBDCCCCC@@BBCDCCBCDDCBCABCCCCDDDCDACBCBC=@=?@BC@_Mismatch_0_Sense_+_Library_PoolT
GTTTTCTACGATGGTTTTCTTCATGTTGCTGTCCACCGTTCGGCGGCCCTCCTCGTTATTAGTCAAGTCCAGCCTTCCTGTATTGGTGTTGCTG
>Frequency_5_QualityScore_FEHGGGHIIGIIJJHIHIIIHIIJJIIJIGHIHJIIIHHHIIJJJIIHIIHIIJIJIIHIIJIHIIIIGGEFFFGFEEEEABBDEEDDD_Mismatch_0_Sense_+_Library_PoolT
GTACTTTGAGCTCTACATTGCATTCAATGTAATTGGGTTATTGCCAGAGCTAAACATTTTTTGCATTTAATATAATTGGGTTATTCTCA
>Frequency_5_QualityScore_FFGGGGGIIII@FFIIIIIJIIIJIJJJJGIIFIGHIHIIHHIJIIIIHHIHGHIGIIIIIIIFGGHIFBEGGHGFEFFFEEBDDEDDCCDDDC_Mismatch_0_Sense_+_Library_PoolT
AAGGATATGGGTGATCAGATCTACATTTGTTTAGTGTTGGAAGGCACAAATAATTATGATTTGTACTGTTTATAGACATCAAATCCTGTTTGAT
>Frequency_5_QualityScore_EEEDEDGDHHIJIIIHHHHHHGHIIIHHHIIHEEEHHHHHHHHIHFFFGFHHGEDFGFDFFEEDDEEDDCCCDCCDDDDECBCBCDDDDCCCB<_Mismatch_0_Sense_+_Library_PoolT
TTGTGAGCTTTTTTTATGTTCATTCCTTGTGGAGAAGAAGGGCAGACTGTTTGACTAGTGTGCCAGCATTTTGCTATATTCAGTATTAGCAGGA
>Frequency_1_QualityScore_FFHHHHHJIJJJJJJIJIIJJIJJJJJJJHIJIIIIJJJJJJIIIHIJJHHJIIHHHHHHFFFFFFDDECEEDDDEEEEEFEDDEFEEEDDDBD_Mismatch_0_Sense_+_Library_PoolC
TTGTGAGCTTTTTTTATGTTCATTCCTTGTGGAGAAGAAGGGCAGACTGTTTGACTAGTGTGCCAGCATTTTGCTATATTCAGTATTAGCAGGA
>Frequency_5_QualityScore_FFHHHCHIEHIFHGFIGIIGIGHFIIEGHFGGHGHHHFGDEGHGG@BBECCBCBCCBBA>@CBCBCCCCBBCACCACDCCBB=?@CDECCCCDA_Mismatch_0_Sense_+_Library_PoolT
GGCGGCCCTCCTCGTTATTAGTCAAGTCCAGCCTTCCTGTATTGGTGTTGCTGTCCGGGAGGCCATGACAAAAGGATATGGGTGATCAGATCTA
>Frequency_5_QualityScore_FFHHGHHHIIGHIFHGIIGHGIIHHFHIHIIJIHHIHHEFHHGGBEDEEFEFEFFEEC<ABABBCDCCCCCCCCBCCCBCD=?<ACDBABCDCC_Mismatch_0_Sense_+_Library_PoolT
GCGGCCCTCCTCGTTATTAGTCAAGTCCAGCCTTCCTGTATTGGTGTTGCTGTCCGGGAGGCCATGACAAAAGGATATGGGTGATCAGATCTAC
>Frequency_5_QualityScore_FFHHHHHJHIIJJJGHIJJJJJIIJJJJIJJIIJJJJJJJJIJJIIJJJIJDFEGHHHFFFFFFEDEEEEDDCDCDDDDDCCDDCCDDCDDDDE_Mismatch_0_Sense_+_Library_PoolT
CCTTCCTGTATTGGTGTTGCTGTCCGGGAGGCCATGACAAAAGGATATGGGTGATCAGATCTACATTTGTTTAGTGTTGGAAGGCACAAATAAT
>Frequency_5_QualityScore_FFHHHHHIJJIJIHJIIJHIHJIHGIIIJJJJJJJJJIJJJJJJGHHJJIIHJJJJJJJJJIIIHIIIIGGGGGGFFFDEABDDEDDDDDDDDD_Mismatch_0_Sense_+_Library_PoolT
ATCCTGTTTGATGATGTTATATGTAGTTATTAGCAATATTCTTGAATTGTGAGCTTTTTTTATGTTCATTCCTTGTGGAGAAGAAGGGCAGACT
>Frequency_5_QualityScore_FFGHHHGJHIHIJHJIJIIHIIIJIIJHIIJJIIIHIIIJIJJJJIIJJJJJJJJJIJJIIJJJIHHGHGFFGFFFFFBCCEDDDDD_Mismatch_0_Sense_+_Library_PoolT
ACTTTGAGCTCTACATTGCATTCAATGTAATTGGGTTATTGCCAGAGCTAAACATTTTTTGCATTTAATATAATTGGGTTATTCTCA
>Frequency_5_QualityScore_DEHBGHHIIJIIHIGIHIIIIIHGIIIFGFHIIHIHGFEEEEDD>@<ACBDCCCCCCCCABBCCDDCBB?BCDBD@A@BBBCDCCCA?@;>B>@_Mismatch_0_Sense_+_Library_PoolT
TGGTTTTCTTCATGTTGCTGTCCACCGTTCGGCGGCCCTCCTCGTTATTAGTCAAGTCCAGCCTTCCTGTATTGGTGTTGCTGTCCGGGAGGCC
>Frequency_5_QualityScore_FFHHFHGJJJIJIIIIJIIIDFDHIIIAEFHIIIHIIHHIGHHHHDGHEGDFFGGHFFFFFEEEEDDDCBEEEEDDDDDDDEEDCDDCDED_Mismatch_2_Sense_+_Library_PoolT
CGGGAGGCCATGACAAAAGGATATGGGTGATCAGATCTACATTTGTTTAGTGTTGGAAGGCACAAATAATTCTGATTTGTACTGTTTATAA
>Frequency_5_QualityScore_FFFHGHHHHIIIIIIGFFEHEGHHIFGIFGGIIIIIIIHIIHIHIIIIIIIHIIIIIIHGIIIIHIHHGGFCCCEEEEDD_Mismatch_0_Sense_+_Library_PoolT
GCTCTACATTGCATTCAATGTAATTGGGTTATTGCCAGAGCTAAACATTTTTTGCATTTAATATAATTGGGTTATTCTCA
>Frequency_1_QualityScore_FFHHHHHIJJIJJJJJIHIGHIJIIHIIFHIJJIIHIJIJJJJJJJJJIIJJJJJJIIJHGIJIIIJJHEH?BDFFFDEE_Mismatch_0_Sense_+_Library_PoolC
GCTCTACATTGCATTCAATGTAATTGGGTTATTGCCAGAGCTAAACATTTTTTGCATTTAATATAATTGGGTTATTCTCA
>Frequency_5_QualityScore_FFHHHHHJJJJIJIIJJJJDGIIIIJJJJJJJJJJJJIIJHIHHIIJJIIJJJJJJJJJJIJJIJJHIICGGHGGGEFFFFEEEEEEDDDDDDD_Mismatch_0_Sense_+_Library_PoolT
CATGACAAAAGGATATGGGTGATCAGATCTACATTTGTTTAGTGTTGGAAGGCACAAATAATTATGATTTGTACTGTTTATAGACATCAAATCC
>Frequency_5_QualityScore_CDEFEGGIHEGHIIFIIIIEFHIHHI@EEFHIGII_Mismatch_0_Sense_+_Library_PoolT
CATTTTTTGCATTTAATATAATTGGGTTATTCTCA
>Frequency_5_QualityScore_FFHHFGGIIJJEHGJHHHJJJJJJIJIJHIIIIIIIHGGEEEDDB@BCCCDDACDDDDBDCCDDBCCDBA?ACDCC@@@BCDDDCDDAA@A?AA_Mismatch_0_Sense_+_Library_PoolT
ATGGTTTTCTTCATGTTGCTGTCCACCGTTCGGCGGCCCTCCTCGTTATTAGTCAAGTCCAGCCTTCCTGTATTGGTGTTGCTGTCCGGGAGGC
>Frequency_5_QualityScore_FEHHHGFIIHHIIIIIIIIIIIIHIHIIHHHIGHGHHIIJCGIIIHFGFEGHHHIHIHJFHHHGFHGFFFDEFFCDEEEEEDDCCBBDEDDCBA_Mismatch_0_Sense_+_Library_PoolT
GAAGTACTTTGAGCTCTACATTGCATTCAATGTAATTGGGTTATTGCCAGAGCTAAACATTTTTTGCATTTAATATAATTGGGTTATTCTCAAA
>Frequency_5_QualityScore_FFHHHHHJJJIJJIIIJJIIIIIJIJGHIIJJJEGHIIJJIIIIJJIIIIIFHHFGDEEFFEEEEDCBCCDDDDDEEEDDBDEEDCDEEDCDDD_Mismatch_0_Sense_+_Library_PoolT
GCTGTCCGGGAGGCCATGACAAAAGGATATGGGTGATCAGATCTACATTTGTTTAGTGTTGGAAGGCACAAATAATTATGATTTGTACTGTTTA
>Frequency_5_QualityScore_FFHGHGHJIIJIIJJJHHIHIIJJIIHIJIJJJIIJJJIJIJJJJJJIIIIIHIIIIJICGHIIHHHG_Mismatch_0_Sense_+_Library_PoolT
ATTCAATGTAATTGGGTTATTGCCAGAGCTAAACATTTTTTGCATTTAATATAATTGGGTTATTCTCA
>Frequency_4_QualityScore_FCGGHGHCEGGHIIIIIIIIIGIIIIHIIHHHGGHHIGHIIHGIADFHIIHGHGFGFFFEEEBEECDCCDABCBCCDABBDABCCCEEEECCBC_Mismatch_0_Sense_+_Library_PoolT
GTATTGGTGTTGCTGTCCGGGAGGCCATGACAAAAGGATATGGGTGATCAGATCTACATTTGTTTAGTGTTGGAAGGCACAAATAATTATGATT
>Frequency_4_QualityScore_FDGHHHHHIHIIIIIIIJIJIIIGIIGHFHHIIJIGHIIIEFGIIIGHIEGHHCDEEFFEEEEEEEDDCCDDDDDCA?A=?<>=@7?BCCCDC=_Mismatch_0_Sense_+_Library_PoolT
GTTGCGTTGAGCAATGCTGCTGGTTTCTGTGCTGCTGCGGTTTTCTACGATGGTTTTCTTCATGTTGCTGTCCACCGTTCGGCGGCCCTCCTCG
>Frequency_4_QualityScore_ECFFGFGIIAGGIHHHHDGAEFGIHGHGIIFHHGGIIGGGIIICCHHIFIHIHEGIIHHGAEEFGHIIHFFEFGEFEBB=?ACDCA<@BCBBCC_Mismatch_0_Sense_+_Library_PoolT
TCCTGTTTGATGATGTTATATGTAGTTATTAGCAATATTCTTGAATTGTGAGCTTTTTTTATGTTCATTCCTTGTGGAGAAGAAGGGCAGACTG
>Frequency_1_QualityScore_FFHHHFHIGIIJIIIHHEEGHIEDFFHIIIIIIIGGHIIIJIGDBGIIIJIJJJJIJJIJJJIJJJIIIEHCHFAC<BB;;>;CC?BBD@BBCC_Mismatch_0_Sense_+_Library_PoolC
TCCTGTTTGATGATGTTATATGTAGTTATTAGCAATATTCTTGAATTGTGAGCTTTTTTTATGTTCATTCCTTGTGGAGAAGAAGGGCAGACTG
>Frequency_4_QualityScore_EEHGGGHHIHIIIIGIGIDGHHIFHGHGIIIIHGAFGHIIIEGGHIIGIIIIAFGGE?BEGADCDEBBD@>AB@BDAA??CC=>BABCDCABAB_Mismatch_1_Sense_+_Library_PoolT
TGCTGTCCGGGAGGCCATGACAAAAGGATATGGGTGATCAGATCTACATTTGTTTAGTGTTGGAAGGCACAAATAATTCTGATTTGTACTGTTT
>Frequency_4_QualityScore_FFHHGHGIIJIJIJIIIIIIGIIJIFHIIIIIIIIIIIIJJJIJIIIIIIGIIIIJJHJJGHHHHHHGGCFFGHHGGGFFFFFFEFEECEEEEC_Mismatch_0_Sense_+_Library_PoolT
GGAAGGCACAAATAATTATGATTTGTACTGTTTATAGACATCAAATCCTGTTTGATGATGTTATATGTAGTTATTAGCAATATTCTTGAATTGT
>Frequency_4_QualityScore_EEGHHEFHIIGIHIIGIIIGHIFHIIIJGIIHIIJCFGIIJIIGIGIIDHIIHIGGHHGBEEECCAB@@>=BBBA9;9<AC;A?A@CCB;>A?C_Mismatch_0_Sense_+_Library_PoolT
GCTGGTTTCTGTGCTGCTGCGGTTTTCTACGATGGTTTTCTTCATGTTGCTGTCCACCGTTCGGCGGCCCTCCTCGTTATTAGTCAAGTCCAGC
>Frequency_4_QualityScore_FFHGHHHJJHIJJJIJJIJJJJJIJGHIIJJJGHHIJIIIIJJJJIIIJJIIIHHGHGGGGEEEEDEEECDDDDEEEEEDEDEDDEEEDEDDCC_Mismatch_1_Sense_+_Library_PoolT
CTGTCCGGGAGGCCATGACAAAAGGATATGGGTGATCAGATCTACATTTGTTTAGTGTTGGAAGGCACAAATAATTCTGATTTGTACTGTTTAT
>Frequency_4_QualityScore_EEGGHHHIIHIIJIJJIJIJIIIJJJIGGIIJIFGGHIIIIIJIJIIIHIEGGHGGFGGEEECADCCDDCA?BCEEDCBCEDDCCDCD@@ACC?_Mismatch_0_Sense_+_Library_PoolT
CGTTATTAGTCAAGTCCAGCCTTCCTGTATTGGTGTTGCTGTCCGGGAGGCCATGACAAAAGGATATGGGTGATCAGATCTACATTTGTTTAGT
>Frequency_4_QualityScore_FFHFHHHJJFHIIIIJIIJJJJJEIIIJJJJJJJJIJJJHIJJJJJEHFHIGGGGGGFFEFFFECDDDDCCDDDDCCDCCDCDCCDCCEEEEEE_Mismatch_1_Sense_+_Library_PoolT
CTGTATTGGTGTTGCTGTCCGGGAGGCCATGACAAAAGGATATGGGTGATCAGATCTACATTTGTTTAGTGTTGGAAGGCACAAATAATTCTGA
>Frequency_4_QualityScore_FFHHHHHJJJJJJJJIIJJGIJEHIIHIIIIJIIIIIIJJJJJJJJIJJJJJJGGIIJHIIIJJIIIJJFGGGEFFFFFFFEEEDE@ABCCBCC_Mismatch_0_Sense_+_Library_PoolT
AGACATCAAATCCTGTTTGATGATGTTATATGTAGTTATTAGCAATATTCTTGAATTGTGAGCTTTTTTTATGTTCATTCCTTGTGGAGAAGAA
>Frequency_4_QualityScore_EDGGFGEHBGGIHFHHIIH8BE;DG>DEGGGHIGHHGCECDCACC@@A<>BCCDDCCCC?ACBCCDCACCCCCCCC=@=AC=<?ABCBA>@@?B_Mismatch_0_Sense_+_Library_PoolT
CAGGAGGCCCTGGTTGGGGTGGTGGAGGGCCTTGCGGTTGCGTTGAGCAATGCTGCTGGTTTCTGTGCTGCTGCGGTTTTCTACGATGGTTTTC
>Frequency_4_QualityScore_EFHHGGGIIJJJIJIIIIIIIIJJIGHIJIGGHIIJJJIIJJHIIGHIIJIJJJJJIIIEGEGFGFHGGBEECEDEDDCDCDDCCACDDDDDDD_Mismatch_0_Sense_+_Library_PoolT
TATGTAGTTATTAGCAATATTCTTGAATTGTGAGCTTTTTTTATGTTCATTCCTTGTGGAGAAGAAGGGCAGACTGTTTGACTAGTGTGCCAGC
>Frequency_4_QualityScore_EEHHGFFGGEDGHIIIIGGHIJHFHHHIIIICGHHIIGGIIGGGHIII;AEEFFEFECCCD=ABBCDCDDDDCCCCACBCCCCBC;@C@ACAC?_Mismatch_0_Sense_+_Library_PoolT
GCCTTGCGGTTGCGTTGAGCAATGCTGCTGGTTTCTGTGCTGCTGCGGTTTTCTACGATGGTTTTCTTCATGTTGCTGTCCACCGTTCGGCGGC
>Frequency_4_QualityScore_EEHFGGGIGGGHIIGHIHIIFGDFFGF@CGDFHIHIJIGHIJHHIHIDIIGIEHHIEEGEGGGHGGHIIHGGHGEHEFDCCDEGEBDDCCDEC@_Mismatch_0_Sense_+_Library_PoolT
TTGGAAGGCACAAATAATTATGATTTGTACTGTTTATAGACATCAAATCCTGTTTGATGATGTTATATGTAGTTATTAGCAATATTCTTGAATT
>Frequency_4_QualityScore_EAEGEFGAGHCFHFHIDFGGHIEGIDFEGII9@DDEGEDFE?BADABACAACABBCC@?ACCCAACCCC@?;?BB?@??ABACBACAA3<?ACC_Mismatch_0_Sense_+_Library_PoolT
GTGGAGGAGGACCAGGAGGCCCTGGTTGGGGTGGTGGAGGGCCTTGCGGTTGCGTTGAGCAATGCTGCTGGTTTCTGTGCTGCTGCGGTTTTCT
>Frequency_1_QualityScore_FBFHFHHHIIGHIJJJIIJIIJIJJBGIJJIBHIEHHHHFFDCDDDDDDBBDDDDDDBDCDDDDCDDDDCDACDDDCDCDDDDDDDDD59>BDC_Mismatch_0_Sense_+_Library_PoolC
GTGGAGGAGGACCAGGAGGCCCTGGTTGGGGTGGTGGAGGGCCTTGCGGTTGCGTTGAGCAATGCTGCTGGTTTCTGTGCTGCTGCGGTTTTCT
>Frequency_4_QualityScore_FFHHHHGJJJJJJJJJIJJJIJIIIJIJJJJJIIJIIIJJJJIJJJJJIIJJJIJJJJJIHIIHIIJJJIHHHEHHGGGGGEEFEEDEDDDDEE_Mismatch_1_Sense_+_Library_PoolT
GCCAGCATTTTGCTATATTCAGTATTAGCAGGAAGTACTTTGAGCTCTACATTGCATTCAATGTAATTGGGTTATTGCCAGAGCCAAACATTTT
>Frequency_4_QualityScore_FFGHHHGIIIHIHIIIJJJIJIIJJHIJJHIIGGIHIIIIIIGHIHIIJJIJJIHIGIIIIIIFGHIIFEEHIIIJIJGEEEDDDEEEDEEDDD_Mismatch_0_Sense_+_Library_PoolT
TACTGTTTATAGACATCAAATCCTGTTTGATGATGTTATATGTAGTTATTAGCAATATTCTTGAATTGTGAGCTTTTTTTATGTTCATTCCTTG
>Frequency_4_QualityScore_EFHHHHHJHHIIIIIIJHIIIEHIFGIFIGHIIJIHIGGIIIIIIIIIGHIIJIIGEHIIHIGIJIIIIGGGGGFEEEEEFEEEEECDBBBAAB_Mismatch_0_Sense_+_Library_PoolT
ATAGACATCAAATCCTGTTTGATGATGTTATATGTAGTTATTAGCAATATTCTTGAATTGTGAGCTTTTTTTATGTTCATTCCTTGTGGAGAAG
>Frequency_4_QualityScore_EEHHHGHIJJIJJJJIGHHHIHIGFHHIHIIIJHHIIIHIHHIIJEHIHGIGIHGHHIIGGGHGHIGGIIGHIGIIJGGFDDFEF?CBDE?B@D_Mismatch_2_Sense_+_Library_PoolT
GAAGGCACAAATAATTCTGATTTGTACTGTTTATAAACATCAAATCCTGTTTGATGATGTTATATGTAGTTATTAGCAATATTCTTGAATTGTG
>Frequency_4_QualityScore_FFHHHHHJJHIIJJJGHIJIJJJIJJJIJIJJJJIJJJIJIJJJJHIIIIIHDGEFFFFEFEEEEDEEEDEDDDDCCEEDCCDDDDCCDC_Mismatch_0_Sense_+_Library_PoolT
GCCTTCCTGTATTGGTGTTGCTGTCCGGGAGGCCATGACAAAAGGATATGGGTGATCAGATCTACATTTGTTTAGTGTTGGAAGGCACAA
>Frequency_4_QualityScore_EEGHHHHJJIJJJIJJIIJIIJIGIIJJIHIIJIIJJJJJIJIJJJJJJJJJIHIJJHIJGHIGGGHHIHIJIIIIIIIGGGGFFFFFFFFDCE_Mismatch_1_Sense_+_Library_PoolT
GTTGGAAGGCACAAATAATTCTGATTTGTACTGTTTATAGACATCAAATCCTGTTTGATGATGTTATATGTAGTTATTAGCAATATTCTTGAAT
>Frequency_4_QualityScore_FFHGGGHJIIHGHHIIIIIHIFGFHIIIIIIIJFHIIIIFIIGIHIGGFGCEEEEDDDDABCC?BBCDDCCEEDDDCDCCDDCBBCCBCDDCB@_Mismatch_0_Sense_+_Library_PoolT
GGGCCTTGCGGTTGCGTTGAGCAATGCTGCTGGTTTCTGTGCTGCTGCGGTTTTCTACGATGGTTTTCTTCATGTTGCTGTCCACCGTTCGGCG
>Frequency_4_QualityScore_EEGEFGGHIGGGHJGIFHHFGFIECDGHIIGFHGGFHGHHHHIGIIIIIGGIHIGHFEFGHGGGFGGDEDEEEFD@@?BDCBDC_Mismatch_0_Sense_+_Library_PoolT
TTGAGCTCTACATTGCATTCAATGTAATTGGGTTATTGCCAGAGCTAAACATTTTTTGCATTTAATATAATTGGGTTATTCTCA
>Frequency_4_QualityScore_FEHHGHHJJJJJJJIJIIIJIJJJIJJGIJIHHIIJJIHJJJJIIIJJIJJJJJJIJIHIJJJJHIGGGHIIIIIIGGGGGFFFFEFDEECDDE_Mismatch_0_Sense_+_Library_PoolT
CATTTTGCTATATTCAGTATTAGCAGGAAGTACTTTGAGCTCTACATTGCATTCAATGTAATTGGGTTATTGCCAGAGCTAAACATTTTTTGCA
>Frequency_4_QualityScore_FFHHHHHJJJJJJIJJJJJJJJJJIJJJIJJJJJIJJIIIJJJJGIJJJJJIIJJIIJJJJJIIIHIIIGHHHFGGGGGGGGEEEEEEEEDDED_Mismatch_0_Sense_+_Library_PoolT
GTGCCAGCATTTTGCTATATTCAGTATTAGCAGGAAGTACTTTGAGCTCTACATTGCATTCAATGTAATTGGGTTATTGCCAGAGCTAAACATT
>Frequency_4_QualityScore_FFGHHHHIIIJIIIIIIGGHIIIHHIIHIJIJJJIIGIIIIIHIGHIJIIIIIIHGEGEEDEDDDCCCCACCBCDDDDD??ABDEDCDDEDDDD_Mismatch_0_Sense_+_Library_PoolT
GGCCCTCCTCGTTATTAGTCAAGTCCAGCCTTCCTGTATTGGTGTTGCTGTCCGGGAGGCCATGACAAAAGGATATGGGTGATCAGATCTACAT
>Frequency_4_QualityScore_FFHHHGHIJJIIJJIIJJJIIJJJJJIIJIIJHIIJJJHIIIJJJIJJIIIFIIGHFGEFEEEEEDECBACCDDCACACEEDDBCEDDCCDEEA_Mismatch_0_Sense_+_Library_PoolT
CTCCTCGTTATTAGTCAAGTCCAGCCTTCCTGTATTGGTGTTGCTGTCCGGGAGGCCATGACAAAAGGATATGGGTGATCAGATCTACATTTGT
>Frequency_4_QualityScore_DCEGEEGIIFEGHIHIIEGCCHHFHFHGIIIGGHIIIHIIGIECEEHIEFGHHGHIJGGIEEFGHHGFC_Mismatch_0_Sense_+_Library_PoolT
CATTCAATGTAATTGGGTTATTGCCAGAGCTAAACATTTTTTGCATTTAATATAATTGGGTTATTCTCA
>Frequency_4_QualityScore_FFGGGGHIJGHIJJJIIJIIIIIIIJHIJIJJHIIIIJIHJIGHIIGIIIIIJHIJJJJIGHHIHFIIIHGIIJJHFEFEDDEEEEEEDDDCCC_Mismatch_0_Sense_+_Library_PoolT
TGTTTATAGACATCAAATCCTGTTTGATGATGTTATATGTAGTTATTAGCAATATTCTTGAATTGTGAGCTTTTTTTATGTTCATTCCTTGTGG
>Frequency_4_QualityScore_FFHHHGGIJJJJJJJJJIJGHIHGIHIIJJJJJJJJFHHIIJIIIEFHIBFHGHHHFFFFFEEEEEEEEACDCACDBBCABA@CCCBCC@:?AB_Mismatch_0_Sense_+_Library_PoolT
CGTTGAGCAATGCTGCTGGTTTCTGTGCTGCTGCGGTTTTCTACGATGGTTTTCTTCATGTTGCTGTCCACCGTTCGGCGGCCCTCCTCGTTAT
>Frequency_4_QualityScore_EEHGHGGIIIGHJIIHHIIHHIIGIGHGIHIIJJJIIJJJHFIIGIIGIIFGEGGHIIIHHHGHIIIHFGFHHIIIJIDEFHGEFEGGEFFFFD_Mismatch_0_Sense_+_Library_PoolT
AATAATTATGATTTGTACTGTTTATAGACATCAAATCCTGTTTGATGATGTTATATGTAGTTATTAGCAATATTCTTGAATTGTGAGCTTTTTT
>Frequency_4_QualityScore_EEHHHEGHHIIHIJJIIIIIJJIJIJIJJIJJJIGIIJJHIIIJJIIIJJJIIIHIJIJGIIIGHIHHHIEFGIIHGHGFEEGGGFFFFDCCDE_Mismatch_0_Sense_+_Library_PoolT
TTTAGTGTTGGAAGGCACAAATAATTATGATTTGTACTGTTTATAGACATCAAATCCTGTTTGATGATGTTATATGTAGTTATTAGCAATATTC
>Frequency_4_QualityScore_FFHHHHHIJJJJJIIIJIIJJHIJJJGIHIIJJJJJJJJJJJJJJJJIJIJHHIJIFHFIIHIIGHIIIEHGGFFFEEFEEDEEEEEEEEEDCD_Mismatch_0_Sense_+_Library_PoolT
AGAAGAAGGGCAGACTGTTTGACTAGTGTGCCAGCATTTTGCTATATTCAGTATTAGCAGGAAGTACTTTGAGCTCTACATTGCATTCAATGTA
>Frequency_1_QualityScore_DEDHGD?EFGAFEHHGGBHHIIIECGCBDGGIG@DDGHIIB@GGGHHGI@A8BHEICGGGIIII@DGGHECCHBCBCCEC>CECEEECDDECCC_Mismatch_0_Sense_+_Library_PoolC
AGAAGAAGGGCAGACTGTTTGACTAGTGTGCCAGCATTTTGCTATATTCAGTATTAGCAGGAAGTACTTTGAGCTCTACATTGCATTCAATGTA
>Frequency_4_QualityScore_FFHHGEGHIJJJJIJJJJJEIIJJIIIIIJJJJJJIIIIJJJDGEGIJIIHIHHGGGGGFEFFCDDEEECCCCDCCDCDDDDDDEEEEEDEDED_Mismatch_1_Sense_+_Library_PoolT
ATTGGTGTTGCTGTCCGGGAGGCCATGACAAAAGGATATGGGTGATCAGATCTACATTTGTTTAGTGTTGGAAGGCACAAATAATTCTGATTTG
>Frequency_4_QualityScore_CEGFGCBGGFHHIHIGGEFGHIIIGGGGCFCEEHEGHEGGEGGGGGGEEFDGGHIFGDHEHHFFGHGIG_Mismatch_0_Sense_+_Library_PoolT
ATTTGTACTGTTTATAGACATCAAATCCTGTTTGATGATGTTATATGTAGTTATTAGCAATATTCTTGA
>Frequency_4_QualityScore_EEGHHGHGHIIIJIIJJIIIIIJIJJJJJJJJIJJJIJJJJIIJIJIIIIJJJJIIJJJJJIIIJHIJHEHHIIIIHHHHHGGGFFFFFEDEDE_Mismatch_2_Sense_+_Library_PoolT
TGTTTAGTGTTGGAAGGCACAAATAATTCTGATTTGTACTGTTTATAAACATCAAATCCTGTTTGATGATGTTATATGTAGTTATTAGCAATAT
>Frequency_4_QualityScore_FFHHGFGIHIIFHIGHIIHGIFGIEHIHHHJJIIIIIIGIIJJJJGGIIIHGHIIIIJIHIJIJJFIIHEEHHGFGFEE?AAACDDBAB@ACBC_Mismatch_0_Sense_+_Library_PoolT
AATCCTGTTTGATGATGTTATATGTAGTTATTAGCAATATTCTTGAATTGTGAGCTTTTTTTATGTTCATTCCTTGTGGAGAAGAAGGGCAGAC
>Frequency_4_QualityScore_FFHHHHHGIIIJIDGGHHIIHIHIIIIGIIIIJJJJJJIGIIIIIIIIIIFHFEFGFFFEEEEEEEEEA@BBCACCECCDDDDCDDDCCCCC@C_Mismatch_0_Sense_+_Library_PoolT
CTTCCTGTATTGGTGTTGCTGTCCGGGAGGCCATGACAAAAGGATATGGGTGATCAGATCTACATTTGTTTAGTGTTGGAAGGCACAAATAATT
>Frequency_1_QualityScore_FFHHHHHIIJJJJFGGHIHJJJJJJJJHIJIJIGIHIIJJJJJGIJHIJJCHEHHHHHFFFFFFFFEEEACCDACDDDDACDDBDDDDDDDDEE_Mismatch_0_Sense_+_Library_PoolC
CTTCCTGTATTGGTGTTGCTGTCCGGGAGGCCATGACAAAAGGATATGGGTGATCAGATCTACATTTGTTTAGTGTTGGAAGGCACAAATAATT
>Frequency_4_QualityScore_EFHHHHHJIIJIIJJJJGIIIJJJGIIHIIJJIIIHGGEEEABCDECECDDDDCCDACCCCCCDCDACCACC?AABBCCCCCCBD?ABCBCCCC_Mismatch_0_Sense_+_Library_PoolT
TTTTCTTCATGTTGCTGTCCACCGTTCGGCGGCCCTCCTCGTTATTAGTCAAGTCCAGCCTTCCTGTATTGGTGTTGCTGTCCGGGAGGCCATG
>Frequency_4_QualityScore_FEGHHHHJJJHIIJJJGGIIJJIJIIJJIIIJJJJJJJJJIJIJIJJJIJIIIEEGGGFFFFFEEEEEECEDDDDDCDDEDDDDDDDDDDC_Mismatch_0_Sense_+_Library_PoolT
AGCCTTCCTGTATTGGTGTTGCTGTCCGGGAGGCCATGACAAAAGGATATGGGTGATCAGATCTACATTTGTTTAGTGTTGGAAGGCACAA
>Frequency_4_QualityScore_EFHGGGHHIJIIIIIJJIIIIIHJJIJJIIIIIJJJJJGGHIJIIIIJJJJJJJIJJJEGIIIIIJJIIHIHFFEEEEEDEDDCDDDDDBCDDC_Mismatch_0_Sense_+_Library_PoolT
TTTGATGATGTTATATGTAGTTATTAGCAATATTCTTGAATTGTGAGCTTTTTTTATGTTCATTCCTTGTGGAGAAGAAGGGCAGACTGTTTGA
>Frequency_4_QualityScore_E?GGGGHJJIIIJJHIJHIIIIIIHIIJIIGIIIJJJIIIIIJJJIIIGIIIJIIIIIIJJHIJJIIIHFHHGGGEEFEEECCA?BCCDDCDCC_Mismatch_1_Sense_+_Library_PoolT
TCAAATCCTGTTTGATGATGTTATATTTAGTTATTAGCAATATTCTTGAATTGTGAGCTTTTTTTATGTTCATTCCTTGTGGAGAAGAAGGGCA
>Frequency_4_QualityScore_FFHHHHHJJJJJJJJJJIIJHIHIIIJIJJGIIJIIIJJJIJJJJIIJJJJJIJIIJJJJJHIIIIIHIFFGGEEEFEEEEE_Mismatch_0_Sense_+_Library_PoolT
GAGCTCTACATTGCATTCAATGTAATTGGGTTATTGCCAGAGCTAAACATTTTTTGCATTTAATATAATTGGGTTATTCTCA
>Frequency_4_QualityScore_FFHHHHHJJJIJJEGHJJJJJJJJIJHIJJJIJJIJHIIIJIIIIJIGIIIIIIIIJIIJIIIIIHIIHGGGGGGGGFFFEEEEEDEDEDCDDD_Mismatch_0_Sense_+_Library_PoolT
AAAAGGATATGGGTGATCAGATCTACATTTGTTTAGTGTTGGAAGGCACAAATAATTATGATTTGTACTGTTTATAGACATCAAATCCTGTTTG
>Frequency_4_QualityScore_E?EGFHHIGGHHIGIAGFIFHIHIIEIIIJJIHIIGGIGIIIHIJIHHIFIHHIHIIJGFGGHGGGE_Mismatch_0_Sense_+_Library_PoolT
TTCAATGTAATTGGGTTATTGCCAGAGCTAAACATTTTTTGCATTTAATATAATTGGGTTATTCTCA
>Frequency_4_QualityScore_FFHHGHHIJJJJIIIIJJIJIJIJJJJJIIJJJJJJJJHIIJJJJIJJIJJJJJJJJJIJJJIJJJJIIGHGEFDFEFEEDDDCCDDDDCDDDD_Mismatch_1_Sense_+_Library_PoolT
TTTGATGATGTTATATTTAGTTATTAGCAATATTCTTGAATTGTGAGCTTTTTTTATGTTCATTCCTTGTGGAGAAGAAGGGCAGACTGTTTGA
>Frequency_4_QualityScore_FEHHGGGIIHHIIIIJIJJJJGGGIIJJEFGIIIIIJJJIIIIIIIEGHFGFGGGGFFEEEDDDEDDDDDDEEEEDEDECEDEEDEDDDDEDED_Mismatch_2_Sense_+_Library_PoolT
CCGGGAGGCCATGACAAAAGGATATGGGTGATCAGATCTACATTTGTTTAGTGTTGGAAGGCACAAATAATTCTGATTTGTACTGTTTATAAAC
>Frequency_4_QualityScore_FEGFGGHHIGIIIIHIICGHGIIHIIIIHIHIIGIGICFGIIIIHIIIIJIGIHIDGGEFCCCDDEDDEDDCCCCCDCCEEDDEDDDEDCDEED_Mismatch_1_Sense_+_Library_PoolT
TGTTGCTGTCCGGGAGGCCATGACAAAAGGATATGGGTGATCAGATCTACATTTGTTTAGTGTTGGAAGGCACAAATAATTCTGATTTGTACTG
>Frequency_2_QualityScore_FFHHGHGJIIJJJJHIJJJIIJIIJJJJJIIIIJJIIEGGHIIJIJJJJIIIIIHHHHGGGFEFEEEEECCDDDDDDDDEEEEEEEDEDEEDED_Mismatch_1_Sense_+_Library_PoolC
TGTTGCTGTCCGGGAGGCCATGACAAAAGGATATGGGTGATCAGATCTACATTTGTTTAGTGTTGGAAGGCACAAATAATTCTGATTTGTACTG
>Frequency_3_QualityScore_FFHHHGHJJIJJJJJJIJJJJJJJJJJJJHIJJJJJIJJHIJIIJJIJJIJIJJJJJJHJJJJIJJJFHFHHIIHIIIIIHGEDCEDDEEEEEE_Mismatch_0_Sense_+_Library_PoolT
TTTGTACTGTTTATAGACATCAAATCCTGTTTGATGATGTTATATGTAGTTATTAGCAATATTCTTGAATTGTGAGCTTTTTTTATGTTCATTC
>Frequency_3_QualityScore_FFHHHHHJJJJJJIIJJIJJIIIIHHIIJJIIIIIIJJJJJJJIHIJJJJJFIIJJIIIJIIJJJJJJHFHHGHGFFFFFFFDEBDCACBCCDC_Mismatch_0_Sense_+_Library_PoolT
ACATCAAATCCTGTTTGATGATGTTATATGTAGTTATTAGCAATATTCTTGAATTGTGAGCTTTTTTTATGTTCATTCCTTGTGGAGAAGAAGG
>Frequency_3_QualityScore_FFCGGHHJJJIJJIIIEGGHHGGHEGFGGHHHDGFGHHHEFDGGEGGGGHGGFFGGFDEEEEBDDECDCCCCDDDDDDDDDEDEEEEDDEDDDD_Mismatch_1_Sense_+_Library_PoolT
GGTGTTGCTGTCCGGGAGGCCATGACAAAAGGATATGGGTGATCAGATCTACATTTGTTTAGTGTTGGAAGGCACAAATAATTCTGATTTGTAC
>Frequency_3_QualityScore_FFHHHHHHIIJJJJJJJJJIJJJJJIJJJJJJJJJJIIHIJJJJJJJJJJJJJIJJIGHHGHHEDEFFFDDDEEEEDDDEEEEFEEDDDEFEDD_Mismatch_0_Sense_+_Library_PoolT
TGAATTGTGAGCTTTTTTTATGTTCATTCCTTGTGGAGAAGAAGGGCAGACTGTTTGACTAGTGTGCCAGCATTTTGCTATATTCAGTATTAGC
>Frequency_3_QualityScore_EFHHHHFHHGHGFHIHIHHHIHHAGIIIIJFCHIJIIGIIIJIIIHIJFHIHHHFEFGGDBDDCDDDDDACDDECDA?DEEDCEEDD?CDBDCD_Mismatch_0_Sense_+_Library_PoolT
GTCCGGGAGGCCATGACAAAAGGATATGGGTGATCAGATCTACATTTGTTTAGTGTTGGAAGGCACAAATAATTATGATTTGTACTGTTTATAG
>Frequency_3_QualityScore_FFHHHGHIJJIJJIJIJIJJJJJJJJJJJJIJJJHIIIIIIIHIIIIHHIIIIJJHIJJJIIJJJGIJGGGHIGIHIIJIJJHFDDDEEEEEEE_Mismatch_0_Sense_+_Library_PoolT
ATTTGTACTGTTTATAGACATCAAATCCTGTTTGATGATGTTATATGTAGTTATTAGCAATATTCTTGAATTGTGAGCTTTTTTTATGTTCATT
>Frequency_3_QualityScore_EAEFGFCFFEEHFCAE<DGDDEAGHIHDDCGGFFDFGFGHEGFFHGGDFGCGGEDGECDFGGC?<=@@?<>>D?EC=:BEFBEC:??CC>CBBB_Mismatch_0_Sense_+_Library_PoolT
GGCACAAATAATTATGATTTGTACTGTTTATAGACATCAAATCCTGTTTGATGATGTTATATGTAGTTATTAGCAATATTCTTGAATTGTGAGC
>Frequency_3_QualityScore_FFHHHGHHHIIJJIJJJJIJJJJIJJJJIJJHIIIJIIIJJIJJIJJJIIIJJJJIIJJJJHJIJHIJHGIHIIIHIHHHHGGFFFFFFEEEEE_Mismatch_0_Sense_+_Library_PoolT
TGTTTAGTGTTGGAAGGCACAAATAATTATGATTTGTACTGTTTATAGACATCAAATCCTGTTTGATGATGTTATATGTAGTTATTAGCAATAT
>Frequency_3_QualityScore_EEFEFGGHFGHIDHIGDGHHFHEHGHFGHHHFGGHHHHDGGIHIHIG_Mismatch_0_Sense_+_Library_PoolT
GCCAGAGCTAAACATTTTTTGCATTTAATATAATTGGGTTATTCTCA
>Frequency_3_QualityScore_EFHFFHHJHICFHIIIHFHIHIFIIHIIIIIFHIFIIEFEHHIIJJIDHHIHIIJJJJGIIHIIHHHHAADHHHFGEFFGFDECDDEEEDCDDD_Mismatch_0_Sense_+_Library_PoolT
ATTTGTTTAGTGTTGGAAGGCACAAATAATTATGATTTGTACTGTTTATAGACATCAAATCCTGTTTGATGATGTTATATGTAGTTATTAGCAA
>Frequency_3_QualityScore_FFHHHHHJJJIIIIIJIJIIHIJJHHGHHGIIGAEFGIIIIHIHIIIHHIIHIIGGFGGGFEBDFDCDEDDDDDDEFEEEEEDEDDEEEDEDDD_Mismatch_1_Sense_+_Library_PoolT
GCTGTCCGGGAGGCCATGACAAAAGGATATGGGTGATCAGATCTACATTTGTTTAGTGTTGGAAGGCACAAATAATTCTGATTTGTACTGTTTA
>Frequency_3_QualityScore_FDGHHHHJJGIJIIJJJIJJIJJJJJIJJJFHJGHIIIHIIIIIIIIHHIJJJJIHHHIJJIJJHFGIJHHFHIJJJJIGDCEDDDDEDEDEDD_Mismatch_0_Sense_+_Library_PoolT
GTACTGTTTATAGACATCAAATCCTGTTTGATGATGTTATATGTAGTTATTAGCAATATTCTTGAATTGTGAGCTTTTTTTATGTTCATTCCTT
>Frequency_3_QualityScore_FFHHHHHIIJJJJJHIIHHJIJJJJJJJJGIIIJJGIIIIJJJJGH@FGGHGFGFEDED@DCCDDDDCDCEEDDDDDDDDDDDBBDABCCC=AC_Mismatch_0_Sense_+_Library_PoolT
CTTGCGGTTGCGTTGAGCAATGCTGCTGGTTTCTGTGCTGCTGCGGTTTTCTACGATGGTTTTCTTCATGTTGCTGTCCACCGTTCGGCGGCCC
>Frequency_3_QualityScore_FFHHGHHIJJJJIJJIJJJJIIIJIJJIJJJJJJJJJHHJIIJJHIJIJIJIJJHIJHIJJJJJJIIIHFHIJIJFHHFHHHIIHGGFGFDDDD_Mismatch_0_Sense_+_Library_PoolT
AATTATGATTTGTACTGTTTATAGACATCAAATCCTGTTTGATGATGTTATATGTAGTTATTAGCAATATTCTTGAATTGTGAGCTTTTTTTAT
>Frequency_3_QualityScore_?CBC@FCE@EHHBHGIIIJGCGBGFEDF?@FFDGFIEFGIEIGFFFBFFHGCEBCDEGFECBDDDDDCCCDDEDBCDDCCAC@BB:ACCCCCCC_Mismatch_0_Sense_+_Library_PoolT
CCGGGAGGCCATGACAAAAGGATATGGGTGATCAGATCTACATTTGTTTAGTGTTGGAAGGCACAAATAATTATGATTTGTACTGTTTATAGAC
>Frequency_3_QualityScore_EFHGHHGIIJIIGGHIIHIIIIIGFGGHHFHHIHIHJHHIIIIDFGIIGGIHHIIFFFEBDBDDED@@BADDCBCCDDDBCDEEACCCDB@ACC_Mismatch_0_Sense_+_Library_PoolT
ATTAGTCAAGTCCAGCCTTCCTGTATTGGTGTTGCTGTCCGGGAGGCCATGACAAAAGGATATGGGTGATCAGATCTACATTTGTTTAGTGTTG
>Frequency_3_QualityScore_FFHHHHHJJJJJHIIJJJJJJJIIIIDFFHIIIHHHHHHHHHGAEFGGFGGGDEEEACDDEDDDEEDDECDDDDDDDCDDCDDDDDCDBCDCDD_Mismatch_0_Sense_+_Library_PoolT
GCGGTTGCGTTGAGCAATGCTGCTGGTTTCTGTGCTGCTGCGGTTTTCTACGATGGTTTTCTTCATGTTGCTGTCCACCGTTCGGCGGCCCTCC
>Frequency_3_QualityScore_FFHHHHGJJJJGIIJJJJJIJIJHIJJJJJJIJJJJHIIJIJJHJJIIGJIJIIHIHIIIJIIJHIIHHGGHJJDGGIJHIHIIHHHGGEDDDD_Mismatch_1_Sense_+_Library_PoolT
ATTCTGATTTGTACTGTTTATAGACATCAAATCCTGTTTGATGATGTTATATGTAGTTATTAGCAATATTCTTGAATTGTGAGCTTTTTTTATG
>Frequency_3_QualityScore_FFHHHHHJIJJJJJJJJJJJJJJJJJJJJJJJJJJHJJJJJJJHIJJJJJJJJJJJJJJJJJJJJJJHGGFFFFFFEEEEEEDEDDACCDCEED_Mismatch_1_Sense_+_Library_PoolT
CAGGAAGTACTTTGAGCTCTACATTGCATTCAATGTAATTGGGTTATTGCCAGAGCTAAACATTTTTTGCATTTAATATAATTGGGTTATTCCC
>Frequency_3_QualityScore_EEHEHGFIHFGHIIGHGHHHHIGGCHGIHJGHIIGGFGHFGEHFHHHHFHHIGHGIEIGGIIJGFFGFCCDGGGGFHFDEGGFEECEFBBDBCF_Mismatch_2_Sense_+_Library_PoolT
CTACATTTGTTTAGTGTTGGAAGGCACAAATAATTCTGATTTGTACTGTTTATAAACATCAAATCCTGTTTGATGATGTTATATGTAGTTATTA
>Frequency_3_QualityScore_ECBFCEEFGIGHGI?FGHHDHFGIGGHHIIIIFGEGHHIIHHIIHIIHIIGFECGHIIHIHF_Mismatch_0_Sense_+_Library_PoolT
TGTAATTGGGTTATTGCCAGAGCTAAACATTTTTTGCATTTAATATAATTGGGTTATTCTCA
>Frequency_3_QualityScore_FFHHHHHJJJJHJJJJJJJJJIJJIIHJJJJJJJJJJIJIJJJJJIIJIJIJHIJJJJIIHHHIIHIHHGHGGFFFFEEEEFEDDDDEEEDEED_Mismatch_1_Sense_+_Library_PoolT
GCTATATTCAGTATTAGCAGGAAGTACTTTGAGCTCTACATTGCATTCAATGTAATTGGGTTATTGCCAGAGCCAAACATTTTTTGCATTTAAT
>Frequency_3_QualityScore_FFGHHHHJIJJJJJJIJJJJJJIIIJJJHJJJHIJIJJIJIIHIJJIIHIJJJJIJJIJHIJJJJJHGHGHHIIJJIJIIHFDDEDEEEEEEEF_Mismatch_1_Sense_+_Library_PoolT
TTGTACTGTTTATAGACATCAAATCCTGTTTGATGATGTTATATTTAGTTATTAGCAATATTCTTGAATTGTGAGCTTTTTTTATGTTCATTCC
>Frequency_3_QualityScore_EEHHHHHIIIIIIJJIJJIIJJHJJIJIIJJJJEIGHIIJIIIJJJJJJJJJJJJIJJJJJJJJIIIIFDECGDEEEECCDCCCDDCDDDDCDD_Mismatch_1_Sense_+_Library_PoolT
GATGATGTTATATTTAGTTATTAGCAATATTCTTGAATTGTGAGCTTTTTTTATGTTCATTCCTTGTGGAGAAGAAGGGCAGACTGTTTGACTA
>Frequency_3_QualityScore_EE>EEGECGFHGHHHHFGIGHIIHHGIGEFHH<CFHGGIIHIIHICGDA?DFHFGFGBDAB@@AC>?@A>CDC@ABBCBDBCDDC>>CB?BA@B_Mismatch_0_Sense_+_Library_PoolT
GGTTTCTGTGCTGCTGCGGTTTTCTACGATGGTTTTCTTCATGTTGCTGTCCACCGTTCGGCGGCCCTCCTCGTTATTAGTCAAGTCCAGCCTT
>Frequency_3_QualityScore_EFHHHHHJJJEGHIJJJJJIJJJIJJJJHIJIJHIIJJJIJJJJJJJJJJJIJJJJJIJJJJJJIIIIHHHHHGGGGGFFFFFEEDDBDDDDDD_Mismatch_2_Sense_+_Library_PoolT
AGGATATGGGTGATCAGATCTACATTTGTTTAGTGTTGGAAGGCACAAATAATTCTGATTTGTACTGTTTATAAACATCAAATCCTGTTTGATG
>Frequency_3_QualityScore_FFHHHHHJJJJJJIJJJHHJJJJJJJIJJJDFIGIIHIJIIIIJJJJIJJIJJIGFIHGFEDBCCDDDDC?ACBCDDDDCCDDDCDC@BCDDDD_Mismatch_0_Sense_+_Library_PoolT
TTTCTGTGCTGCTGCGGTTTTCTACGATGGTTTTCTTCATGTTGCTGTCCACCGTTCGGCGGCCCTCCTCGTTATTAGTCAAGTCCAGCCTTCC
>Frequency_3_QualityScore_FEHHGHFHIIJJIJJJJJJJJJJJJJJJJJIJJJJIJJJJIJJJJJJIJJJJJJJJJJJJIIJJHIJGIGHIIIIIGGGGCFGGFFFFFFDCDE_Mismatch_0_Sense_+_Library_PoolT
GTTTAGTGTTGGAAGGCACAAATAATTATGATTTGTACTGTTTATAGACATCAAATCCTGTTTGATGATGTTATATGTAGTTATTAGCAATATT
>Frequency_3_QualityScore_EEGHGGHIIHIIJIIJJJFFIGGEGIHIIIIJJIIJJHJGHIHGIIIIIFIIIJJJHIGHFHIIIJHGIFFGHHHHIGDEDGFFDEEDBBDDDD_Mismatch_1_Sense_+_Library_PoolT
CTAGTGTGCCAGCATTTTGCTATATTCAGTATTAGCAGGAAGTACTTTGAGCTCTACATTGCATTCAATGTAATTGGGTTATTGCCAGAGCCAA
>Frequency_3_QualityScore_EDGHHHFHIJIJHJHIJIIJIIJJHIHFHHIHIHHIIJIJJJHIIIJJJJJIHIIGGHIIHIJHGGHIIFGHGFFGGFFFEEEDEEECCDEEED_Mismatch_0_Sense_+_Library_PoolT
TTTGCTATATTCAGTATTAGCAGGAAGTACTTTGAGCTCTACATTGCATTCAATGTAATTGGGTTATTGCCAGAGCTAAACATTTTTTGCATTT
>Frequency_3_QualityScore_EFHHHHHJJJJJJJJJJJJJJHJJJJJJIIIJJJJJJJJJJJJJJJJJJJJJJJJJJJJJJJJJIHIHHGHGFEEEEEEEE_Mismatch_0_Sense_+_Library_PoolT
AGCTCTACATTGCATTCAATGTAATTGGGTTATTGCCAGAGCTAAACATTTTTTGCATTTAATATAATTGGGTTATTCTCA
>Frequency_3_QualityScore_EEGHHHGHIJJIJJJJIJJIJJJIJJJJJJJJJIIIJJJJJJIIJIJJIGHIJHIIJI_Mismatch_1_Sense_+_Library_PoolT
ATTGGGTTATTGCCAGAGCTAAACATTTTTTGCATTTAATATAATTGGGTTATTCCCA
>Frequency_3_QualityScore_FFHHGGGFIHIIGGGIIIIJIIIJJJIIIJJJJHIIHFHGGIJIIHHIIIJJJIHHHIHIIGHIHIFGFFFDFEFFDCCCDDDDCCDDDDDDDB_Mismatch_1_Sense_+_Library_PoolT
TGATGTTATATTTAGTTATTAGCAATATTCTTGAATTGTGAGCTTTTTTTATGTTCATTCCTTGTGGAGAAGAAGGGCAGACTGTTTGACTAGT
>Frequency_3_QualityScore_EFGEGFGIIJGHIIHGHIIGHIHJIJGGCGGIHH>FEFGHIJFIGIIIIIIHHGGFGGCEDEDDACDDBBC@?ACDDDDCDEDBA>BDECDDCC_Mismatch_0_Sense_+_Library_PoolT
TCGTTATTAGTCAAGTCCAGCCTTCCTGTATTGGTGTTGCTGTCCGGGAGGCCATGACAAAAGGATATGGGTGATCAGATCTACATTTGTTTAG
>Frequency_3_QualityScore_FFGHHHHJJJJJIJJIIJJJJJIJJJJJJJJJJJJJJJJJIJJIIJIJIJJIIIIJJJJJJIJJJJJJJHHHHHHFDEEEEEEEDEDDDEEDDD_Mismatch_1_Sense_+_Library_PoolT
AGTATTAGCAGGAAGTACTTTGAGCTCTACATTGCATTCAATGTAATTGGGTTATTGCCAGAGCCAAACATTTTTTGCATTTAATATAATTGGG
>Frequency_3_QualityScore_FFHHHFGIJJIIJFHIHHIIJJJHIJJIJJJJJJIJJJJJJJJJJIHHIIJIIIJJGHGIIIHIG_Mismatch_0_Sense_+_Library_PoolT
CAATGTAATTGGGTTATTGCCAGAGCTAAACATTTTTTGCATTTAATATAATTGGGTTATTCTCA
>Frequency_3_QualityScore_FFHGGHHJIJIJHIJJJJJJJHIHIJJJFGGIJJJJJJJJJIIIIIFHHGHFFFGGFFFEEDDCEEEEDDCDDEDDBCECEEEEDCACDDDDCD_Mismatch_1_Sense_+_Library_PoolT
CCGGGAGGCCATGACAAAAGGATATGGGTGATCAGATCTACATTTGTTTAGTGTTGGAAGGCACAAATAATTCTGATTTGTACTGTTTATAGAC
>Frequency_3_QualityScore_FFFHHHHIJEGGIIIIIIGHHIDEHIHHJIHJJIIIIJJJJHIIIIGIIIJHGDBCCCCDDDC@BACBDDDCCCDCCCCDDBCCDDAC@BDDCD_Mismatch_0_Sense_+_Library_PoolT
CTGCTGCGGTTTTCTACGATGGTTTTCTTCATGTTGCTGTCCACCGTTCGGCGGCCCTCCTCGTTATTAGTCAAGTCCAGCCTTCCTGTATTGG
>Frequency_3_QualityScore_FFHHHHHIIJIIIJJJJIJJJJJIJJJJJJJJJJJIIJHIIIJJJJIIJJJJJJJJIJJJJIIJJJJHIIGFFFFFEEEDEEEEEEDDDBCCDD_Mismatch_0_Sense_+_Library_PoolT
TAGCAGGAAGTACTTTGAGCTCTACATTGCATTCAATGTAATTGGGTTATTGCCAGAGCTAAACATTTTTTGCATTTAATATAATTGGGTTATT
>Frequency_3_QualityScore_FFGHHHHJHJJJHHJIHIIHGHHIIGIJHIIJJJJJIJIIIJJJJJHIHIJHHIIJIJJJJJIHHHGGHEFGFFFFEEEECB@BCCCDBCDDCD_Mismatch_0_Sense_+_Library_PoolT
AAATCCTGTTTGATGATGTTATATGTAGTTATTAGCAATATTCTTGAATTGTGAGCTTTTTTTATGTTCATTCCTTGTGGAGAAGAAGGGCAGA
>Frequency_3_QualityScore_EEGHGHFGHIHIIIHIIIIGIHIHIIIIIIGHIIIIIHIIHIHIBHHHEHHCFGEGHHHHIEFHFFFIIIHHHGGGIGFIGF@ADHFDD@CDDD_Mismatch_2_Sense_+_Library_PoolT
CACAAATAATTCTGATTTGTACTGTTTATAAACATCAAATCCTGTTTGATGATGTTATATGTAGTTATTAGCAATATTCTTGAATTGTGAGCTT
>Frequency_3_QualityScore_EFHHHGHJJJJJJJJJJJJJJJJJJJIJIJJJJJJJJJHIJIIIJJJJIJJJJJJIJJJJJJJJJHGHHIIJIHIHHEGEFGEEEEEEDDDDDD_Mismatch_1_Sense_+_Library_PoolT
TAGTGTGCCAGCATTTTGCTATATTCAGTATTAGCAGGAAGTACTTTGAGCTCTACATTGCATTCAATGTAATTGGGTTATTGCCAGAGCCAAA
>Frequency_3_QualityScore_BEHHHHHJJJHIIJJHHIIJJJJJJJJIJJIIJJIJJJJJJJJJGHHIIJJJJIIIIGGGGFEFEEFEEDDDCDEDDDDCDDDDDDDEEDEDEE_Mismatch_0_Sense_+_Library_PoolT
AATATTCTTGAATTGTGAGCTTTTTTTATGTTCATTCCTTGTGGAGAAGAAGGGCAGACTGTTTGACTAGTGTGCCAGCATTTTGCTATATTCA
>Frequency_3_QualityScore_FFHGHHHJHIIJJIJJIJJJIJJJJJJJJJJJJIJJJIJJIIJIIIIHIJIJJHIIJJJJJJJJIJJIJGIHIIJIIJHIJJIHHHFDDDDEDD_Mismatch_2_Sense_+_Library_PoolT
CTGATTTGTACTGTTTATAGACATCAAATCCTGTTTGATGATGTTATATTTAGTTATTAGCAATATTCTTGAATTGTGAGCTTTTTTTATGTTC
>Frequency_3_QualityScore_FFHHHHHJJJJJIJJJJJIJJJJIJIJJJIJJJJJJJIJJJJGIIJIJJGIJHIIIIHIGHIIJIIJJIGGHHHJJJJJJDFHHGHHFGGFFEE_Mismatch_0_Sense_+_Library_PoolT
CAAATAATTATGATTTGTACTGTTTATAGACATCAAATCCTGTTTGATGATGTTATATGTAGTTATTAGCAATATTCTTGAATTGTGAGCTTTT
>Frequency_3_QualityScore_FEGGHHHJJJJIIJIIIJJJJJJJJJJJJJJJJJJJJJJIJJHIIJJJJJIJIJJJJJIIJIIIIIIHIHGGGGEDDEEEEEEDEDEEEEDDD@_Mismatch_1_Sense_+_Library_PoolT
GTATTAGCAGGAAGTACTTTGAGCTCTACATTGCATTCAATGTAATTGGGTTATTGCCAGAGCCAAACATTTTTTGCATTTAATATAATTGGGT
>Frequency_3_QualityScore_EEHHHHHJJJJJIJHJJIJIJIIIIJJJJJJJJJJIIGGHIJHJIIJJJIIIIIIHGGBFFFEEEEEEDCDDDDDDDDDEEEEDDEEDDBDEED_Mismatch_0_Sense_+_Library_PoolT
TGTTGCTGTCCGGGAGGCCATGACAAAAGGATATGGGTGATCAGATCTACATTTGTTTAGTGTTGGAAGGCACAAATAATTATGATTTGTACTG
>Frequency_3_QualityScore_FFHFGGGIJJHIJGIEGIIJJEFIJHIJJGIJFIIJJJJIHJJIIIHJIJJJJJJIIJJIJJIJJJJJJIHHHHHGFGGGGGFFFFFEECDDEE_Mismatch_1_Sense_+_Library_PoolT
TCTACATTTGTTTAGTGTTGGAAGGCACAAATAATTCTGATTTGTACTGTTTATAGACATCAAATCCTGTTTGATGATGTTATATGTAGTTATT
>Frequency_3_QualityScore_EEFGHGGIGHIJIIIIIIIGHHIFGHHHHIIJJIIIIDEEHHIGIIGHFHEEGFFGFGFCCCEDDEDCB@BBCBACDA>@BA?C@CCC@A>5=@_Mismatch_0_Sense_+_Library_PoolT
GCGTTGAGCAATGCTGCTGGTTTCTGTGCTGCTGCGGTTTTCTACGATGGTTTTCTTCATGTTGCTGTCCACCGTTCGGCGGCCCTCCTCGTTA
>Frequency_3_QualityScore_EEHHHHHIJGIJJJJIJJJHJJGHIIJIJJJJJJJJJIJJJJIJJJJJJJGIIIJJJIHIIJJJJJJJIHIIIHHHGGGFFFDDDEEEDEEDEC_Mismatch_1_Sense_+_Library_PoolT
TATATTCAGTATTAGCAGGAAGTACTTTGAGCTCTACATTGCATTCAATGTAATTGGGTTATTGCCAGAGCCAAACATTTTTTGCATTTAATAT
>Frequency_1_QualityScore_FFHHHHHJJJJJJIJJJJJIJJJJJJJJJJJJJJJIJJJJJJJJJJIIIJIIJIJJJJIGIJJJJIIIJIJJJJHHHHHFFFDDDEEEDEEDDD_Mismatch_1_Sense_+_Library_PoolC
TATATTCAGTATTAGCAGGAAGTACTTTGAGCTCTACATTGCATTCAATGTAATTGGGTTATTGCCAGAGCCAAACATTTTTTGCATTTAATAT
>Frequency_3_QualityScore_FFHHHHHJJJJJJJJIJJJIJJJJJJIJJJJJIJJJJJJIJJJIIJIJJIIIJIIJIJJIIJJJJIJHHEFHIJJJJFGIIJIIHHHHHHGFDD_Mismatch_0_Sense_+_Library_PoolT
ATAATTATGATTTGTACTGTTTATAGACATCAAATCCTGTTTGATGATGTTATATGTAGTTATTAGCAATATTCTTGAATTGTGAGCTTTTTTT
>Frequency_3_QualityScore_FFGHHHHJIJIJJJHIJIJJJJHIIIJJJJHJJJJJEGIIIHGHIHGGGGFEE@CDCDDEDDADDD?B@<BCDDEEDCDDDDDDDDDDCC?@CC_Mismatch_0_Sense_+_Library_PoolT
GGAGGGCCTTGCGGTTGCGTTGAGCAATGCTGCTGGTTTCTGTGCTGCTGCGGTTTTCTACGATGGTTTTCTTCATGTTGCTGTCCACCGTTCG
>Frequency_3_QualityScore_EEHHHHHJJJJJJJJJJIJJIIIJJHIJIJJJJHIJJJJJIIIHJJJJJIIJJJJJJIJJJJJIGHHHHGGGGGFFEDCDEEDDD_Mismatch_0_Sense_+_Library_PoolT
TTTGAGCTCTACATTGCATTCAATGTAATTGGGTTATTGCCAGAGCTAAACATTTTTTGCATTTAATATAATTGGGTTATTCTCA
>Frequency_3_QualityScore_EFHFH>DFHHIIIIIIIHHHHIIIIIGHFHHHHIGIIJHJIJJJJIIIIJJJIIJJJIHIJJGIJJJHIJJJHHGHHHHFFFDFEEDEDEEECC_Mismatch_0_Sense_+_Library_PoolT
ATGGGTGATCAGATCTACATTTGTTTAGTGTTGGAAGGCACAAATAATTATGATTTGTACTGTTTATAGACATCAAATCCTGTTTGATGATGTT
>Frequency_3_QualityScore_FFHFGHHJJIJJIJJJGIIJIJJJIIJIIHIIIHIIIJJJEGIEIIIECCDCCDBDCBC@BDBDCDACDCCBDDCCBDDDCDBCCDCC@A@CBC_Mismatch_0_Sense_+_Library_PoolT
CGGTTTTCTACGATGGTTTTCTTCATGTTGCTGTCCACCGTTCGGCGGCCCTCCTCGTTATTAGTCAAGTCCAGCCTTCCTGTATTGGTGTTGC
>Frequency_3_QualityScore_FFHHHHHIJJJJJIJJJJJJIIJJJJJJHJJIIHHHGBEEEEEEDEDDDEDDDDDDDDDDDDACDDCD@=>@BDDDDDDABCACCCCADDBCCC_Mismatch_0_Sense_+_Library_PoolT
CTTCATGTTGCTGTCCACCGTTCGGCGGCCCTCCTCGTTATTAGTCAAGTCCAGCCTTCCTGTATTGGTGTTGCTGTCCGGGAGGCCATGACAA
>Frequency_3_QualityScore_FEHHHHHJJJJJIJJJJJJJJJJIJJJJJJJJJHHHIIJJJJJIJJJIJJJHIJIJJJJJJJIJIIJIJIGGHIGHHHHHGGDEFFEEECEECE_Mismatch_0_Sense_+_Library_PoolT
TGCCAGCATTTTGCTATATTCAGTATTAGCAGGAAGTACTTTGAGCTCTACATTGCATTCAATGTAATTGGGTTATTGCCAGAGCTAAACATTT
>Frequency_3_QualityScore_EEHHFGHJIHHJJJIIJIIJJIHJJIJIJJJJJJHIIJIJII?FGHGIIIJFIHGHGIJIJJGHIIJJJGHIGGIIIHJHIGIIHGHFDDDDDE_Mismatch_0_Sense_+_Library_PoolT
TATGATTTGTACTGTTTATAGACATCAAATCCTGTTTGATGATGTTATATGTAGTTATTAGCAATATTCTTGAATTGTGAGCTTTTTTTATGTT
>Frequency_3_QualityScore_FFHHHHHJJJJJJJJJIJJJJJJIJIJJJJJJGGIJJJJJJ_Mismatch_0_Sense_+_Library_PoolT
GCTAAACATTTTTTGCATTTAATATAATTGGGTTATTCTCA
>Frequency_3_QualityScore_FFHHHHHJJJJJJJJJJJJJJIIJIIIIIJJJJJIJJIIJJJJJJJJJIJJJJJJHIIJJIJIJJJJJJHIHGGGFFFF_Mismatch_0_Sense_+_Library_PoolT
ATAGACATCAAATCCTGTTTGATGATGTTATATGTAGTTATTAGCAATATTCTTGAATTGTGAGCTTTTTTTATGTTCA
>Frequency_3_QualityScore_EFHHHHHIIHIJJJJIIIJJJJJJJJIIIJIIJJJIJJGHIIJJJJJIHIIJJJJJJJJJJJIIHHGGGFGFFEEEFEEDD@CCDDEEDD_Mismatch_0_Sense_+_Library_PoolT
AGTACTTTGAGCTCTACATTGCATTCAATGTAATTGGGTTATTGCCAGAGCTAAACATTTTTTGCATTTAATATAATTGGGTTATTCTCA
>Frequency_3_QualityScore_FFHHGHHGHHJJIIHIGIIIHIIJGIIHIJJIJIIJJIJIHIJJHIIGHHGCCDCCDDDDDAB<BDDECA>BCCCABDDCDDDDDCBBDDCC>B_Mismatch_0_Sense_+_Library_PoolT
GCTGCGGTTTTCTACGATGGTTTTCTTCATGTTGCTGTCCACCGTTCGGCGGCCCTCCTCGTTATTAGTCAAGTCCAGCCTTCCTGTATTGGTG
>Frequency_3_QualityScore_FFEGDGGIFFHIIIIIFHICFFGHH;BC;BCGGGFEGDDDFCD?@@@A@BBBCCCDDDBCCDBCC@A@CCCDCDD?CDCCBC=ACCDDDCCCBA_Mismatch_0_Sense_+_Library_PoolT
GAGGACCAGGAGGCCCTGGTTGGGGTGGTGGAGGGCCTTGCGGTTGCGTTGAGCAATGCTGCTGGTTTCTGTGCTGCTGCGGTTTTCTACGATG
>Frequency_3_QualityScore_FFHHGHHJIHIIIIIIJJJJIIFIIJJJJJJJJJJJJJJIIIJIIJJIFIIIJJIHIGHIJJJG_Mismatch_0_Sense_+_Library_PoolT
AATGTAATTGGGTTATTGCCAGAGCTAAACATTTTTTGCATTTAATATAATTGGGTTATTCTCA
>Frequency_3_QualityScore_FFHHHHGHIIJJJJJIJJJIJJJJJJJJIJJJJJHIIIJJJIHIJJIJIIJJIJJIJJJJJJJJJJHGGGEFFFFFFFECEEDEDCDCDCEEDD_Mismatch_1_Sense_+_Library_PoolT
AGGAAGTACTTTGAGCTCTACATTGCATTCAATGTAATTGGGTTATTGCCAGAGCCAAACATTTTTTGCATTTAATATAATTGGGTTATTCTCA
>Frequency_2_QualityScore_CEHGHEFGEIIIIIIJIIIIGDHIIGEIIIIDHEHAGIIJGCFGEGIEHIIIGIIIIEIGEIGBDGF?CBEBEBCDDECACDBCC??BCBACBC_Mismatch_1_Sense_+_Library_PoolC
AGGAAGTACTTTGAGCTCTACATTGCATTCAATGTAATTGGGTTATTGCCAGAGCCAAACATTTTTTGCATTTAATATAATTGGGTTATTCTCA
>Frequency_3_QualityScore_EEGGFGGHHIDGGGIFHIGHIIIICHHHIJIHJHIJIIIIIIIIHHIDFGIIHGGGGFFFFEDED<ADD@@CCDCCDDDCCCCDCCDCCDDDEE_Mismatch_1_Sense_+_Library_PoolT
CCTGTATTGGTGTTGCTGTCCGGGAGGCCATGACAAAAGGATATGGGTGATCAGATCTACATTTGTTTAGTGTTGGAAGGCACAAATAATTCTG
>Frequency_1_QualityScore_FFHHFHHJJJFHGHIJJJJJJJJJEHIIJIJJJJJJIJJJIIJJJJJDHIHHHHHHFFFFFFFEE@CEA@CACFDDCDDDDDDDDDDCDEEEDE_Mismatch_1_Sense_+_Library_PoolC
CCTGTATTGGTGTTGCTGTCCGGGAGGCCATGACAAAAGGATATGGGTGATCAGATCTACATTTGTTTAGTGTTGGAAGGCACAAATAATTCTG
>Frequency_3_QualityScore_FFGEEGFIHHIFIDFDFHIIHIIHHIHIIHGEHIGFGGFHFIIEHGHIIIGGHIIJJHIIFIGIIGGIIGGEGHFHCCEEEFDBCDDEDDACCD_Mismatch_2_Sense_+_Library_PoolT
AAAAGGATATGGGTGATCAGATCTACATTTGTTTAGTGTTGGAAGGCACAAATAATTCTGATTTGTACTGTTTATAAACATCAAATCCTGTTTG
>Frequency_3_QualityScore_FFHHHHHJJHIIIJJJIIJJJJIJIJJJJJJJJIIJJGIJJJJJJHIIIJJJJJIIJJJJJIJJHIIIIEDEEEEEEEDEEDEEEDDC@AADDD_Mismatch_1_Sense_+_Library_PoolT
AGCAGGAAGTACTTTGAGCTCTACATTGCATTCAATGTAATTGGGTTATTGCCAGAGCCAAACATTTTTTGCATTTAATATAATTGGGTTATTC
>Frequency_3_QualityScore_FFHHGHHJJJJJJJIJJIIIJJJJIJJJJJJJJJJJJJJJJIJJJHIJJJJJJIJIJJJJJJIIIJJIIIHHHHHHGDDEEEEDEECDDDEEED_Mismatch_1_Sense_+_Library_PoolT
TCAGTATTAGCAGGAAGTACTTTGAGCTCTACATTGCATTCAATGTAATTGGGTTATTGCCAGAGCCAAACATTTTTTGCATTTAATATAATTG
>Frequency_3_QualityScore_FFGHHHHJJJIIIIJIIJHIJIIHIIJJIIJJJJJJJJJJJJJIJJJJHIIJIJJGIJHIIIIIIGIIGDHHIHIJJIIGHHHHHHEEEFFEEE_Mismatch_0_Sense_+_Library_PoolT
AAGGCACAAATAATTATGATTTGTACTGTTTATAGACATCAAATCCTGTTTGATGATGTTATATGTAGTTATTAGCAATATTCTTGAATTGTGA
>Frequency_3_QualityScore_FFGHHHHIJJJIIIIHJIHJJJJJJJIJGIHIIGIEHHHIJJIJIJIIHIHJJHIFDGADDFFEEFEDCBCDCCDDDDDDDEDDDDCDDEEDCD_Mismatch_1_Sense_+_Library_PoolT
TTGCTGTCCGGGAGGCCATGACAAAAGGATATGGGTGATCAGATCTACATTTGTTTAGTGTTGGAAGGCACAAATAATTCTGATTTGTACTGTT
>Frequency_3_QualityScore_FFHHHHHIIJJJJJJJJJJJJJJIJHIJJJJHIIIIJJJJJJJJIIJJJJJJJJIJIHHHGFFFFFEEC>BCDEDDDDEDDDDFEEBCCCDBCD_Mismatch_0_Sense_+_Library_PoolT
TTATTAGTCAAGTCCAGCCTTCCTGTATTGGTGTTGCTGTCCGGGAGGCCATGACAAAAGGATATGGGTGATCAGATCTACATTTGTTTAGTGT
>Frequency_3_QualityScore_EEHHGHGIHIGDGIIHHIIIIGGIIIIIIHIJIJJJGHIJIJGIHGHIIHIJIHGHHGIIHII_Mismatch_0_Sense_+_Library_PoolT
ATGTAATTGGGTTATTGCCAGAGCTAAACATTTTTTGCATTTAATATAATTGGGTTATTCTCA
>Frequency_3_QualityScore_FFHHHHHJJIIIIIJJFGGIJIJIJJJJJJJJJJIJJIIGHIIJJIHJIIJJJJJJGHIIIIIHIIIHFDFGGGFFFEFFEEEDEEDDDDDDDB_Mismatch_1_Sense_+_Library_PoolT
GACAAAAGGATATGGGTGATCAGATCTACATTTGTTTAGTGTTGGAAGGCACAAATAATTCTGATTTGTACTGTTTATAGACATCAAATCCTGT
>Frequency_3_QualityScore_FFHHHHHJJJJJJJJJHHIJJJFHHIIIJIIJJIHIIIJJJJHIIIIHJJJIHHGGGGECDDEEEEEDDCDDCDFEECDDDCBCCDCB>BCCBC_Mismatch_0_Sense_+_Library_PoolT
AAGTCCAGCCTTCCTGTATTGGTGTTGCTGTCCGGGAGGCCATGACAAAAGGATATGGGTGATCAGATCTACATTTGTTTAGTGTTGGAAGGCA
>Frequency_3_QualityScore_EFHGHHHJJJJJIJIJJFHJIIHHIIIIJJJJJJFHIJJIHIIGIJJBFGIJJIIIIGEHGHGGEFFFFBCACDDDCCDACCCCCDCC<?BBCA_Mismatch_0_Sense_+_Library_PoolT
TTGAGCAATGCTGCTGGTTTCTGTGCTGCTGCGGTTTTCTACGATGGTTTTCTTCATGTTGCTGTCCACCGTTCGGCGGCCCTCCTCGTTATTA
>Frequency_3_QualityScore_FFHHHHHJJJJJJJJIIJIJJJJJJJJJJJIJJJJIJIJHIJHIJHHIJIIJIIJHHHIIJJJHIHGIHGHIJHHIIIHIFIIIGHHHEDCDDE_Mismatch_1_Sense_+_Library_PoolT
TTCTGATTTGTACTGTTTATAGACATCAAATCCTGTTTGATGATGTTATATGTAGTTATTAGCAATATTCTTGAATTGTGAGCTTTTTTTATGT
>Frequency_3_QualityScore_FFHHHHHJIJIIJIIJJJJIDGIIJJJJJJJJJJJJJJIIIIJHHIIJIJJJJJJJJJIIJIIIHIIHHEGGFFGFCEEEEEEEDDDDDDDDDD_Mismatch_0_Sense_+_Library_PoolT
CCATGACAAAAGGATATGGGTGATCAGATCTACATTTGTTTAGTGTTGGAAGGCACAAATAATTATGATTTGTACTGTTTATAGACATCAAATC
>Frequency_3_QualityScore_FFHHHHHJIIIJJIJJIIHHIIJJJEGHIJJJJI_Mismatch_0_Sense_+_Library_PoolT
ATTTTTTGCATTTAATATAATTGGGTTATTCTCA
>Frequency_3_QualityScore_EFHHHHHJJJJJJJJJJJJJJJJJJEHIJJJJJI_Mismatch_0_Sense_+_Library_PoolC
ATTTTTTGCATTTAATATAATTGGGTTATTCTCA
>Frequency_3_QualityScore_FFHHHHHIIIIHJJJIHJGGHIIII@FGHJIIHIIJIJIJJHIFGIGHGHHHHHGFHIHHHHGDGFFGGDEECEFEECCEECCBDDDECBDBDD_Mismatch_0_Sense_+_Library_PoolT
GGAGGCCATGACAAAAGGATATGGGTGATCAGATCTACATTTGTTTAGTGTTGGAAGGCACAAATAATTATGATTTGTACTGTTTATAGACATC
>Frequency_3_QualityScore_ACGFFGGHHJGDFEFDHGFFHHIFFFIHIFGFGGIGHHGHHHHFGEGHEBGHFGFEHGBEFGGHDGHHGGFEECB?CDDCDCCCD?CBBBBC?B_Mismatch_1_Sense_+_Library_PoolT
TATTAGCAGGAAGTACTTTGAGCTCTACATTGCATTCAATGTAATTGGGTTATTGCCAGAGCCAAACATTTTTTGCATTTAATATAATTGGGTT
>Frequency_3_QualityScore_EFHHHEGHJJJJJJIJJJJHIJHIHIIIJJJIJJJJJJJJJJEHHIIJJJJJHHHHHHHGDEFDEDDDEABCDDDDCDDCDDDDEEEEDCDDED_Mismatch_0_Sense_+_Library_PoolT
ATTGGTGTTGCTGTCCGGGAGGCCATGACAAAAGGATATGGGTGATCAGATCTACATTTGTTTAGTGTTGGAAGGCACAAATAATTATGATTTG
>Frequency_3_QualityScore_FEHHGHGJIIIIIJJJJIHIHIFHIIJJHHIIGIJJIJJJJIJJJJIIIIIGHIIHHIHIJIIIIIIIIHIHIIHGEFFGGFFDFEEFDDEEED_Mismatch_2_Sense_+_Library_PoolT
GATCAGATCTACATTTGTTTAGTGTTGGAAGGCACAAATAATTCTGATTTGTACTGTTTATAAACATCAAATCCTGTTTGATGATGTTATATGT
>Frequency_3_QualityScore_FFHHHHHJIJJJJJJJIJJHIJCHEAGHHHGGGGFFFEFFDEEDDDDDDDCCEEDDDDCDDDDDDDDCBABACCCBDDDDBDDBDC@CDDDDC@_Mismatch_0_Sense_+_Library_PoolT
GTCCACCGTTCGGCGGCCCTCCTCGTTATTAGTCAAGTCCAGCCTTCCTGTATTGGTGTTGCTGTCCGGGAGGCCATGACAAAAGGATATGGGT
>Frequency_3_QualityScore_A?EG:CDEGH@CB7@FEFEFGH>DAFHH;DFHFB@A?B@>BBC@CCBCBB>A@BAB@BC5=@C?9?@1:9?BB?B@:AAC4>=>BCCCBBB<A@_Mismatch_0_Sense_+_Library_PoolT
CTGGTTGGGGTGGTGGAGGGCCTTGCGGTTGCGTTGAGCAATGCTGCTGGTTTCTGTGCTGCTGCGGTTTTCTACGATGGTTTTCTTCATGTTG
>Frequency_3_QualityScore_EEFGHDEHIHIHFFGFFHFFFHFHIIIIBFIHGFHIIGIIJGIIIIBFHIIIJIDBCEGHGGEFEFCDDABDD@CCCDDDDAACBCDDDDECAD_Mismatch_0_Sense_+_Library_PoolT
AGCAATATTCTTGAATTGTGAGCTTTTTTTATGTTCATTCCTTGTGGAGAAGAAGGGCAGACTGTTTGACTAGTGTGCCAGCATTTTGCTATAT
>Frequency_1_QualityScore_FFHGGD>FHCBHHHEHHIHIEHEHHHIIIIGIIFGHIIIEHGHHIGGIBGCEFIGHBEHHFHHECDEFF@>AEEEECCCCCBCCCCECCC@DDD_Mismatch_0_Sense_+_Library_PoolC
AGCAATATTCTTGAATTGTGAGCTTTTTTTATGTTCATTCCTTGTGGAGAAGAAGGGCAGACTGTTTGACTAGTGTGCCAGCATTTTGCTATAT
>Frequency_3_QualityScore_FFHHHHHJJJIJJIIHIJJJJJIJJIHIIIIJIIIJJJJIIJJJIIJJJHJJJJIIJJIJJJJIJJJIIJIHIHIHHHHGEFFFFFFFFEEEEE_Mismatch_0_Sense_+_Library_PoolT
TCTACATTTGTTTAGTGTTGGAAGGCACAAATAATTATGATTTGTACTGTTTATAGACATCAAATCCTGTTTGATGATGTTATATGTAGTTATT
>Frequency_3_QualityScore_FFHGHHHJJJJJJJJJJHIJHJIJJIJJJJHHJHJIIJJJCGFHIIIIIJIHHEFHHGFFFCEBDCEDDDDDCCCCDDDDDDEEEEECDDEDDD_Mismatch_1_Sense_+_Library_PoolT
TGGTGTTGCTGTCCGGGAGGCCATGACAAAAGGATATGGGTGATCAGATCTACATTTGTTTAGTGTTGGAAGGCACAAATAATTCTGATTTGTA
>Frequency_3_QualityScore_FFHHHHHJJJJJJJJJJJGIHHIIJJHIJJJJJJJJJIJJJHJIHJJJJIIIJJJJJIIIIIJJJJJJJGIJJIFHHHGHGDEFFFDEDEFFFE_Mismatch_1_Sense_+_Library_PoolT
TCAGATCTACATTTGTTTAGTGTTGGAAGGCACAAATAATTCTGATTTGTACTGTTTATAGACATCAAATCCTGTTTGATGATGTTATATGTAG
>Frequency_3_QualityScore_B?DDFCFGHI?EFHHIEHIHIGFEFHEFFDAEFFDHHIHIGGHEHHGI=EG=E?CECEDABBD<BBCBD@BCDEECDDECDC;<@BCDB?BCCC_Mismatch_1_Sense_+_Library_PoolT
GTCCGGGAGGCCATGACAAAAGGATATGGGTGATCAGATCTACATTTGTTTAGTGTTGGAAGGCACAAATAATTCTGATTTGTACTGTTTATAG
>Frequency_3_QualityScore_FFHHHHHJJJFGGIJJJJJJJJJIJJJJHIJHIGHIIJJIJJJIIJJJJJJJJJJJJGIJJJIIIIIHIFHGGGEGFFFEEFEEEEDBCCDDDD_Mismatch_1_Sense_+_Library_PoolT
AGGATATGGGTGATCAGATCTACATTTGTTTAGTGTTGGAAGGCACAAATAATTCTGATTTGTACTGTTTATAGACATCAAATCCTGTTTGATG
>Frequency_3_QualityScore_EEHHHHHIIJJJJJJJGIIJJJJIIJHJJIIJIIIIJJJIJIJJIJJIIIIJJJIIIIHIJJJJIIIFGDFFFFEE_Mismatch_1_Sense_+_Library_PoolT
TACATTGCATTCAATGTAATTGGGTTATTGCCAGAGCCAAACATTTTTTGCATTTAATATAATTGGGTTATTCTCA
>Frequency_3_QualityScore_FFGHHHHIJJJJJJJIIJJJJJJIJJJJHIJJJJJJGHIJJJIJJJJJJJJIJIJJJJJJJIIIIIIFGAEFFGGFFFECCCEDEEDD_Mismatch_0_Sense_+_Library_PoolT
TACTTTGAGCTCTACATTGCATTCAATGTAATTGGGTTATTGCCAGAGCTAAACATTTTTTGCATTTAATATAATTGGGTTATTCTCA
>Frequency_3_QualityScore_EEGHGHHJJJJJIJIIIJHHIGHGIIJDHE>FFHIIHII_Mismatch_0_Sense_+_Library_PoolT
TAAACATTTTTTGCATTTAATATAATTGGGTTATTCTCA
>Frequency_3_QualityScore_EEGGHCGIHHIIIGHIJIHIHHIFHGIIHIIJJIJCGHHIIIIIIHHHHHEF9@ACDDCDC?CCC>BCCDDDDDEDEECDDDCCCDDCC@BDC@_Mismatch_0_Sense_+_Library_PoolT
GAGGGCCTTGCGGTTGCGTTGAGCAATGCTGCTGGTTTCTGTGCTGCTGCGGTTTTCTACGATGGTTTTCTTCATGTTGCTGTCCACCGTTCGG
>Frequency_2_QualityScore_FFHHHHGJJIJIIJIIJJIJIHIHIIIJIIIIHJIJJJIJJJJJJJIIIIIJIJIIIJIHIJJIHGGGGGFFE_Mismatch_0_Sense_+_Library_PoolT
ATCAAATCCTGTTTGATGATGTTATATGTAGTTATTAGCAATATTCTTGAATTGTGAGCTTTTTTTATGTTCA
>Frequency_2_QualityScore_FFHHGHGIJJIIIIIJIJIJJJGHIIIJHIHIFIIIIIIIHIIIJJGGIIHIJIJJIHIJJIIHIIIJJIHIHGFFFFFFFEEEEEEEDCCBBC_Mismatch_0_Sense_+_Library_PoolT
TATAGACATCAAATCCTGTTTGATGATGTTATATGTAGTTATTAGCAATATTCTTGAATTGTGAGCTTTTTTTATGTTCATTCCTTGTGGAGAA
>Frequency_2_QualityScore_FFHGEFHGIIHHICGEHEIGEGHHHHIJIIIIIIIEAEEEIIHIIEAGGEFIIIIIIIIHCHIIIIIIHHEEGEGGEBBEEEEDDEBCEECDDD_Mismatch_1_Sense_+_Library_PoolT
AAAAGGATATGGGTGATCAGATCTACATTTGTTTAGTGTTGGAAGGCACAAATAATTCTGATTTGTACTGTTTATAGACATCAAATCCTGTTTG
>Frequency_2_QualityScore_EEHHHHHHHFHGHIJIIJJIIHIJJJHIJJJJJIJJIIGIJJJIIJJIIJIIIJJJJIIIIJIGIIJIJGIIIGGGHGGGFFFEEEEEEEEEEC_Mismatch_0_Sense_+_Library_PoolT
TTTGTTTAGTGTTGGAAGGCACAAATAATTATGATTTGTACTGTTTATAGACATCAAATCCTGTTTGATGATGTTATATGTAGTTATTAGCAAT
>Frequency_2_QualityScore_FFHHHHHJJJJJJJJJIJJJJJIIIJIIJIJJIHJJJIJJJIIJIIJJJJIIHIJIIJJIGHHHIGGGHGHIJJJHFFFFFEEEEEEEEDDDDD_Mismatch_1_Sense_+_Library_PoolT
TGTTTATAGACATCAAATCCTGTTTGATGATGTTATATTTAGTTATTAGCAATATTCTTGAATTGTGAGCTTTTTTTATGTTCATTCCTTGTGG
>Frequency_2_QualityScore_EDEGHHGIIIIICGEIIIIIIIIIFHIIIIGHIHIEGIGGIGIIIEGIIIIIGGIIIIICGGIIIIIIIIHGIHEGGGHFFFFFFDECDADCCC_Mismatch_2_Sense_+_Library_PoolT
AAAGGATATGGGTGATCAGATCTACATTTGTTTAGTGTTGGAAGGCACAAATAATTCTGATTTGTACTGTTTATAAACATCAAATCCTGTTTGA
>Frequency_2_QualityScore_FEHHHHGJJJJJIJJJJIIIIJJJIJIIJIIIIIJIIIJJJFIIGHIJJIIII_Mismatch_0_Sense_+_Library_PoolT
GTTATTGCCAGAGCTAAACATTTTTTGCATTTAATATAATTGGGTTATTCTCA
>Frequency_2_QualityScore_FFHHHHHIIJIIIJIEGGIIIIIIIIJJJJJJIGIJHIFGIIJIIIIIIIIIIIIIHIJJJJIIGIIIHCEEEGGEEEECEECEEECDCCDDBC_Mismatch_1_Sense_+_Library_PoolT
ACAAAAGGATATGGGTGATCAGATCTACATTTGTTTAGTGTTGGAAGGCACAAATAATTCTGATTTGTACTGTTTATAGACATCAAATCCTGTT
>Frequency_2_QualityScore_FFHHGHHIIIIIJHIJJJJJIJJIJJJIJJHIJJHIIGIIIIIIIIIJIIGIIJJIIIIIIIJJIJJIGGIIIIHFGIIJJIIFDDEEEEEEEE_Mismatch_1_Sense_+_Library_PoolT
ATTTGTACTGTTTATAGACATCAAATCCTGTTTGATGATGTTATATTTAGTTATTAGCAATATTCTTGAATTGTGAGCTTTTTTTATGTTCATT
>Frequency_2_QualityScore_EFHHHHHJIJJJJJJIIJJIIJJIIJIIIIIHFFFFEEEEEEEDEEECDDDCDDDDDCDDDCCCCCCCDCCDDDDDDDDDDCCCCCCCDCDCCA_Mismatch_0_Sense_+_Library_PoolT
TGTTGCTGTCCACCGTTCGGCGGCCCTCCTCGTTATTAGTCAAGTCCAGCCTTCCTGTATTGGTGTTGCTGTCCGGGAGGCCATGACAAAAGGA
>Frequency_2_QualityScore_FEHGGGHIIJJJJHIIIGIHJJJIIJIIIIHIEIIIIIIIGHIIJIJJJIIIIIGIIJJIIIJIIHHGGDEEEEFFEEEEEEDABBCCDDCCCC_Mismatch_1_Sense_+_Library_PoolT
GAAGTACTTTGAGCTCTACATTGCATTCAATGTAATTGGGTTATTGCCAGAGCCAAACATTTTTTGCATTTAATATAATTGGGTTATTCTCAAA
>Frequency_2_QualityScore_FFHHHHHIJJJIJJJJIJJJJJJJHIJJJJHIIJJJJJIJJJIJIJIIIJIJJIIGGHGGFFFFEEEBCCCEEDCDCEDDCDEEECCDDDCCCD_Mismatch_0_Sense_+_Library_PoolT
TATTAGTCAAGTCCAGCCTTCCTGTATTGGTGTTGCTGTCCGGGAGGCCATGACAAAAGGATATGGGTGATCAGATCTACATTTGTTTAGTGTT
>Frequency_2_QualityScore_<AEGHHGGGFIIIIIIHFGGHIHHHIIFIIIIIIIIIIGIIIIEIGIIDIAFEHGCCGF_Mismatch_0_Sense_+_Library_PoolT
AATTGGGTTATTGCCAGAGCTAAACATTTTTTGCATTTAATATAATTGGGTTATTCTCA
>Frequency_2_QualityScore_ECFEAEGHBFGEFEHGGIECEHGIIIHIIIIIGCGIGIIIFIGIE?EG?GGGGCGGFEGIG_Mismatch_1_Sense_+_Library_PoolT
GTTTGACTAGTGTGCCAGCATTTTGCTATATTCAGTATTAGCAGGAAGTACTTTGAGCTCA
>Frequency_2_QualityScore_FFHHHHHJJJJJJJIIJIGJIGIIIJIIIJJIIJIIIIJJJJIJIIIIJJJJHIJIJIIIJIJJJJJJHGHHGFFFFFFFEEEEECCBACCCCD_Mismatch_0_Sense_+_Library_PoolT
GACATCAAATCCTGTTTGATGATGTTATATGTAGTTATTAGCAATATTCTTGAATTGTGAGCTTTTTTTATGTTCATTCCTTGTGGAGAAGAAG
>Frequency_2_QualityScore_EEGGEFGGIGHGIDGIEG:DFEEFGGFCBEIGGHAHGIHIGHEGEGIFGGGGHHIIIHFEEGIIIHGGECEGFFEFCGGDEEAEEECEEDDECE_Mismatch_2_Sense_+_Library_PoolT
AGATCTACATTTGTTTAGTGTTGGAAGGCACAAATAATTCTGATTTGTACTGTTTATAAACATCAAATCCTGTTTGATGATGTTATATGTAGTT
>Frequency_2_QualityScore_EEHHHHHIEGACDGDHIIGIIHEGHAEGGIIFIIIIGGEEGGGGGEEEEEEDEEEEEEDCCBDDDCCCCA?CEEECCEEECAACCC;?C<A?AD_Mismatch_1_Sense_+_Library_PoolT
TTTTTTTTATGTTCATTCCTTGTGGAGAAGAAGGGCAGACTGTTTGACTAGTGTGCCAGCATTTTGCTATATTCAGTATTAGCAGGAAGTACTT
>Frequency_2_QualityScore_FFHHHHHJJJJIIJHIHHJIIJIIJJIJJJJIJJJJJJJJHIIJJIIIJJJJJJJJJIJJIJJJIIIIJIIIIIIHHHGGEGFFFFEEFEEEEE_Mismatch_2_Sense_+_Library_PoolT
ATCTACATTTGTTTAGTGTTGGAAGGCACAAATAATTCTGATTTGTACTGTTTATAGACATCAAATCCTGTTTGATGATGTTATATTTAGTTAT
>Frequency_2_QualityScore_FFHGHHHJJIIJJJJIJJIIJIIIJIIIIIIIIIIIJJIIJIJIJIIGHIIIJJJJJJJIJIIIHHGHGGGGFFFECCCEEEEDD_Mismatch_1_Sense_+_Library_PoolT
TTTGAGCTCTACATTGCATTCAATGTAATTGGGTTATTGCCAGAGCCAAACATTTTTTGCATTTAATATAATTGGGTTATTCTCA
>Frequency_2_QualityScore_EEHHHHHJIJIJJJIJIIIIIHIIJIGIJJIJJJIJJIIJIJJJJIJJJJJHIIJIJJHIIIIHIIIIGGHIIIIIGIIHGGGGGGFFEACECC_Mismatch_0_Sense_+_Library_PoolT
TGGAAGGCACAAATAATTATGATTTGTACTGTTTATAGACATCAAATCCTGTTTGATGATGTTATATGTAGTTATTAGCAATATTCTTGAATTG
>Frequency_2_QualityScore_FFHHHGGIIJJICGGIIIIIJIIIIIJJJJIIJHIGHIHIIIIIJJJJJJIJIIFIIIJIJJJJGIJJIIIGGHHGGHHFFFFFFEEEECDDDC_Mismatch_0_Sense_+_Library_PoolT
AAAGGATATGGGTGATCAGATCTACATTTGTTTAGTGTTGGAAGGCACAAATAATTATGATTTGTACTGTTTATAGACATCAAATCCTGTTTGA
>Frequency_2_QualityScore_FFGHEGHIIIIIIIJIIJIIJFGIJIJGIIIHIIDGIIJIJIJIJIIHIJJIIIGEFGCCEEEEDD9?BBDCBCC@@CCDCCCCCCCCCBBCCD_Mismatch_0_Sense_+_Library_PoolT
CTGGTTTCTGTGCTGCTGCGGTTTTCTACGATGGTTTTCTTCATGTTGCTGTCCACCGTTCGGCGGCCCTCCTCGTTATTAGTCAAGTCCAGCC
>Frequency_2_QualityScore_EEHHHHHJJJIIIIIIIIGI=GIIGIGIIJJIIJIIJIJIJIJJHGIJIJJIJIJJJJJJJJIJIIIIIGHHGGGGGFCCCDCDDEDDDDDDDD_Mismatch_1_Sense_+_Library_PoolT
ATCCTGTTTGATGATGTTATATTTAGTTATTAGCAATATTCTTGAATTGTGAGCTTTTTTTATGTTCATTCCTTGTGGAGAAGAAGGGCAGACT
>Frequency_2_QualityScore_FFHHHHHJJJJIIJJIIJJIIJJJJJJIIIIIJHHGGEEEFDEEEEEDCCDDDDDCDDDCCBCECCD=ACADDDDDDDAAC?=@B@ACCCD_Mismatch_0_Sense_+_Library_PoolT
TTCATGTTGCTGTCCACCGTTCGGCGGCCCTCCTCGTTATTAGTCAAGTCCAGCCTTCCTGTATTGGTGTTGCTGTCCGGGAGGCCATGAC
>Frequency_2_QualityScore_FFHHHGHIJIIIIIIIIIIEGGIIIJJIJJJJJIIIJJIIJIIJIIIIIGIIIHFHEHEEEFFEEEEEEEDEEECCDCDCCDCCBBCDDCDDCD_Mismatch_0_Sense_+_Library_PoolT
TCCAGCCTTCCTGTATTGGTGTTGCTGTCCGGGAGGCCATGACAAAAGGATATGGGTGATCAGATCTACATTTGTTTAGTGTTGGAAGGCACAA
>Frequency_2_QualityScore_EECGFHFIIIICGGIIEGFHFEHIIIIGHIGIGEIIIHIIHGGFEHIIIIIIICHIHHHCGFGHIGEGHHECDFEEBCA_Mismatch_1_Sense_+_Library_PoolT
CTCTACATTGCATTCAATGTAATTGGGTTATTGCCAGAGCCAAACATTTTTTGCATTTAATATAATTGGGTTATTCTCA
>Frequency_2_QualityScore_FFGEEFHIGIIIIGIIIBGEAGCGGHGIIIIGIFGIIIGGFIIICFGEGIIIIIHHCHGCGHGIIIFGEDEEACCEFDEDEECCD@A<ACCCAA_Mismatch_1_Sense_+_Library_PoolT
ACATCAAATCCTGTTTGATGATGTTATATTTAGTTATTAGCAATATTCTTGAATTGTGAGCTTTTTTTATGTTCATTCCTTGTGGAGAAGAAGG
>Frequency_2_QualityScore_FFGHHHHJJJIJIJJJIJIIIIJIJJIJJJJJJJJJIHIJJIIIJIJJIJJJJJJJIJJJIIJJIJJJJGEEEFFFFFECDDDDDDDCDDDDDD_Mismatch_1_Sense_+_Library_PoolT
TGATGATGTTATATTTAGTTATTAGCAATATTCTTGAATTGTGAGCTTTTTTTATGTTCATTCCTTGTGGAGAAGAAGGGCAGACTGTTTGACT
>Frequency_2_QualityScore_FEHGGGHIHCGFHIIIJHIIIIIIIIHIIGIGIIIGIIIHIHEGIHIIIIGGGIIIIJJFIIIJIEIIJBGIIIICGGEHGGEGEDEEFFFEC?_Mismatch_2_Sense_+_Library_PoolT
CATTTGTTTAGTGTTGGAAGGCACAAATAATTCTGATTTGTACTGTTTATAAACATCAAATCCTGTTTGATGATGTTATATGTAGTTATTAGCA
>Frequency_2_QualityScore_FFEGHHHICGIEGIEIIJIJJJJJIJ?GIIHHFFFEEEEEEEEEEEDD@CDDDDEDDDDDDDDDD;ADDACBCC?CDDACCBDDDDDECC??BC_Mismatch_0_Sense_+_Library_PoolT
GGTTGGGGTGGTGGAGGGCCTTGCGGTTGCGTTGAGCAATGCTGCTGGTTTCTGTGCTGCTGCGGTTTTCTACGATGGTTTTCTTCATGTTGCT
>Frequency_2_QualityScore_FFGHGGHIIJIJJJIHIJHIJJJIIIJJIIJIIJIIIJIIIGIIIHIJJJJIIIIIJIIIIIFGIHIGIFIJJIIHIHFFFDEDEEEEEEDDDD_Mismatch_0_Sense_+_Library_PoolT
ACTGTTTATAGACATCAAATCCTGTTTGATGATGTTATATGTAGTTATTAGCAATATTCTTGAATTGTGAGCTTTTTTTATGTTCATTCCTTGT
>Frequency_2_QualityScore_EDECB=BEEADEGE==?GEGGFH?E;AEGGGGGA=ECEGCEFEDDEGG?=EFG?9D=CCBCEEEBCED7ABD@CCABDC69;AA=??ACC?<=A_Mismatch_0_Sense_+_Library_PoolT
GTTTGATGATGTTATATGTAGTTATTAGCAATATTCTTGAATTGTGAGCTTTTTTTATGTTCATTCCTTGTGGAGAAGAAGGGCAGACTGTTTG
>Frequency_2_QualityScore_FFHHHHHIIJJJJJCHHIIIIIJIJJJIJJJJIIJIIGHIIIIHIIIIJJJIJJJJJJIJJIIIIJGIIGHGHHGHHFFFFFFEDEEEECDACD_Mismatch_1_Sense_+_Library_PoolT
CAAAAGGATATGGGTGATCAGATCTACATTTGTTTAGTGTTGGAAGGCACAAATAATTCTGATTTGTACTGTTTATAGACATCAAATCCTGTTT
>Frequency_1_QualityScore_DDHFHDFGIIIIIIACGHGIGGGIDIGEHHIIFHHIIGHGGHIBGFHFGICGGHIGIAGCHAHEEEEEDADADDDCECCCCCCCCCCCCCC>::_Mismatch_1_Sense_+_Library_PoolC
CAAAAGGATATGGGTGATCAGATCTACATTTGTTTAGTGTTGGAAGGCACAAATAATTCTGATTTGTACTGTTTATAGACATCAAATCCTGTTT
>Frequency_2_QualityScore_FFGEGHHJJCGEHIJIIGIIIJIGIIFIJJJIJIIIJIIIIJHGHIGGE?EIIIGHGHGGFEFFACDDDDCAACABCDACCDCABB?BCCDBCB_Mismatch_0_Sense_+_Library_PoolT
CTGTATTGGTGTTGCTGTCCGGGAGGCCATGACAAAAGGATATGGGTGATCAGATCTACATTTGTTTAGTGTTGGAAGGCACAAATAATTATGA
>Frequency_2_QualityScore_EFHHHHHJIIJJJJJJIJIIIJFIIIIIIIIJJJIJIJIEGHIJJIIIEIIIEGGFGGGGEEEEEEEEEEEDDDCDCDDDDDCCCDDCCDCD@?_Mismatch_0_Sense_+_Library_PoolT
TTGCGTTGAGCAATGCTGCTGGTTTCTGTGCTGCTGCGGTTTTCTACGATGGTTTTCTTCATGTTGCTGTCCACCGTTCGGCGGCCCTCCTCGT
>Frequency_2_QualityScore_FEGHGHHJJJJJJJJJJJJJJIIJJIIJIJJIJIJJIIHIIIIJIIJJIJIIIJJJJJJGGHIJIIFIIHIJJJHFFEEEEEEEEEECDCCDCC_Mismatch_1_Sense_+_Library_PoolT
GTTTATAAACATCAAATCCTGTTTGATGATGTTATATGTAGTTATTAGCAATATTCTTGAATTGTGAGCTTTTTTTATGTTCATTCCTTGTGGA
>Frequency_2_QualityScore_FFHHHHHIJJIJJJJJJJJJIIJJIIIIGIIIIIJJGIIJJJIJJJJJIJIJJIJIJJJJJJJJIHGHHBGGEFFFFFDCDDDDEEDE_Mismatch_1_Sense_+_Library_PoolT
TACTTTGAGCTCTACATTGCATTCAATGTAATTGGGTTATTGCCAGAGCCAAACATTTTTTGCATTTAATATAATTGGGTTATTCTCA
>Frequency_2_QualityScore_DCEBECFE<=?AEGECA@??EGFHIICFEAACBAEGGCAE?A>CCACCEFG?GCGIAEACAE9=AFDCG=A_Mismatch_0_Sense_+_Library_PoolT
TGCATTCAATGTAATTGGGTTATTGCCAGAGCTAAACATTTTTTGCATTTAATATAATTGGGTTATTCTCA
>Frequency_2_QualityScore_FFGHHHHIJIJJJJJJIJIJJHHIJJHIJJJIJJIIIJIJJJIJJJJIIIIHIIJIIJGIJGIIIGIJJJIGIIIIIHGGGGGFEEFEEEEEEE_Mismatch_2_Sense_+_Library_PoolT
TGGAAGGCACAAATAATTCTGATTTGTACTGTTTATAGACATCAAATCCTGTTTGATGATGTTATATTTAGTTATTAGCAATATTCTTGAATTG
>Frequency_2_QualityScore_FEHGHHHIJIIIIHHCEIIGIIIJEIGGHHIIIIGFHGIHIJJJJGGHEGIIIIIGIHIBHIIJHIEGCCEIIIIIHJIIIGCDEDECEEEECE_Mismatch_0_Sense_+_Library_PoolT
TTGTACTGTTTATAGACATCAAATCCTGTTTGATGATGTTATATGTAGTTATTAGCAATATTCTTGAATTGTGAGCTTTTTTTATGTTCATTCC
>Frequency_2_QualityScore_FFHHHHHIJIGHGIIJJJJIJJIIJIIJJJJJJJJJJJIIIIJIJIEGGIIFIIJJJIIIJJIIIIGHGGECEEEEEEEDEEEEFEDCDABDDC_Mismatch_1_Sense_+_Library_PoolT
TAGCAGGAAGTACTTTGAGCTCTACATTGCATTCAATGTAATTGGGTTATTGCCAGAGCCAAACATTTTTTGCATTTAATATAATTGGGTTATT
>Frequency_2_QualityScore_EFHGHGHJJJIIJJJJJIJJHIHHIJIJJJJIIIJIIJJJJIJJJJJIJJJIJJJJJJJGIIIIHIGHHGGGHEEEEDEEEEE_Mismatch_1_Sense_+_Library_PoolT
TGAGCTCTACATTGCATTCAATGTAATTGGGTTATTGCCAGAGCTAAACATTTTTTGCATTTAATATAATTGGGTTATTCCCA
>Frequency_2_QualityScore_FFHHHHDHIJJJJJJJIJIIJJJJIJJGIHIIIJJIIJJJJJJJJJJJJJJJJIJJJJIIJJJIIIJIJIIIIIHHHGGFFFFCEEEEEEEEDE_Mismatch_0_Sense_+_Library_PoolT
TATGGGTGATCAGATCTACATTTGTTTAGTGTTGGAAGGCACAAATAATTATGATTTGTACTGTTTATAGACATCAAATCCTGTTTGATGATGT
>Frequency_2_QualityScore_FFHGHHHJIIJJIIIFIJJIHIGIIJIIHIIJJJJIIIJJJJJJJJGHIIJIIHIJJJIJJIJJJHHGHGHHGFFFFFECDCEDCDDDCDDDCC_Mismatch_1_Sense_+_Library_PoolT
AAATCCTGTTTGATGATGTTATATTTAGTTATTAGCAATATTCTTGAATTGTGAGCTTTTTTTATGTTCATTCCTTGTGGAGAAGAAGGGCAGA
>Frequency_2_QualityScore_FFFGGEGHIIIIGIIBGHDGIIIIIEHIIIIIIIIIIIIIIIIEGIFHHHFIIGIIGGIIIIIIEIIIGFIIIHHGGGEDEEEEDEEDEC_Mismatch_0_Sense_+_Library_PoolT
TTCAGTATTAGCAGGAAGTACTTTGAGCTCTACATTGCATTCAATGTAATTGGGTTATTGCCAGAGCTAAACATTTTTTGCATTTAATAT
>Frequency_2_QualityScore_FFFDGHG=GEEEGCGE9BADGECG@BCGGFICACD@EDEEB?CDEDCC@?>@ACA@A?==?;A@A?ACC;=A?A=AA=BAB?AA;;?CCCCACA_Mismatch_0_Sense_+_Library_PoolT
TCGGCGGCCCTCCTCGTTATTAGTCAAGTCCAGCCTTCCTGTATTGGTGTTGCTGTCCGGGAGGCCATGACAAAAGGATATGGGTGATCAGATC
>Frequency_2_QualityScore_FFGHGHHIJJIHICGHHHIGGGHIIGEGIIHGIIGHIIJEGGHHIIIJIIIJGIIJIIGIIIGIDGIIJGEEEG;CCACEDCCCCCCCDDC_Mismatch_0_Sense_+_Library_PoolT
TCATTCCTTGTGGAGAAGAAGGGCAGACTGTTTGACTAGTGTGCCAGCATTTTGCTATATTCAGTATTAGCAGGAAGTACTTTGAGCTCTA
>Frequency_2_QualityScore_EEHHHEHHIHIIIIGIGIIIIIIIIIHIIEIIGFHIIIIIIJIIIIIICIGIHIIIIIIIAEGHIHIIIGHIHIGGFFEECDED_Mismatch_0_Sense_+_Library_PoolT
TGTTTATAGACATCAAATCCTGTTTGATGATGTTATATGTAGTTATTAGCAATATTCTTGAATTGTGAGCTTTTTTTATGTTCA
>Frequency_2_QualityScore_FFHGHHHJJIIIIJJJJIIIJJJJBGFGIJJIJJJJJJJJJJIIJCGGIHHIJGGIIJIIIHHGGGFFFEEEEEEEEEEEDECDDDEDDDDDDD_Mismatch_1_Sense_+_Library_PoolT
GAGGCCATGACAAAAGGATATGGGTGATCAGATCTACATTTGTTTAGTGTTGGAAGGCACAAATAATTCTGATTTGTACTGTTTATAGACATCA
>Frequency_2_QualityScore_EECBCEDIFAFC?BGHGGCCAADDCBGFGCGC8=E?AEHGH=AEC:D@CEDGICEBEECFGC=@CC>CECGGEA>BCECCEDAB_Mismatch_0_Sense_+_Library_PoolT
ATTAGCAGGAAGTACTTTGAGCTCTACATTGCATTCAATGTAATTGGGTTATTGCCAGAGCTAAACATTTTTTGCATTTAATAT
>Frequency_2_QualityScore_FEHHHHHJJIJJJIJIIJGIGFIHIJJIIIIJIIIIIJJJGIIHHGGIIJHGJCFEHEIIGHIGIIIJJGGGHIIIIIJIIECEGEDGCEEECC_Mismatch_2_Sense_+_Library_PoolT
ACAAATAATTCTGATTTGTACTGTTTATAAACATCAAATCCTGTTTGATGATGTTATATGTAGTTATTAGCAATATTCTTGAATTGTGAGCTTT
>Frequency_2_QualityScore_FFHHHHHJJIJJJJJJJIJJJIJJJJIJJJHIJJJJJJGIIJJJJJJIJJJJIJJJIJJJIJJIIIHGGGGGGFFEFEEED@CACDEDCC_Mismatch_1_Sense_+_Library_PoolT
AGTACTTTGAGCTCTACATTGCATTCAATGTAATTGGGTTATTGCCAGAGCCAAACATTTTTTGCATTTAATATAATTGGGTTATTCTCA
>Frequency_2_QualityScore_FFHHHGGIIIJIIIIIGHICHGFIGIIIHGGFGGGFFFEEDEEEDCDDDEEDDCCDCCDDCCDCDCD@C@=?=ACCDCCDCDCBCCCBCC9;9A_Mismatch_0_Sense_+_Library_PoolT
CACCGTTCGGCGGCCCTCCTCGTTATTAGTCAAGTCCAGCCTTCCTGTATTGGTGTTGCTGTCCGGGAGGCCATGACAAAAGGATATGGGTGAT
>Frequency_2_QualityScore_FDGHHHHJIJJJJJIIJJJIJJGIGHIIJJJJIJHJJIJIIIJJIIIJIJIJJGIIJIIIJJJJIIIIIHIIIIIGGGEGGGEFFCFEDCEEEF_Mismatch_0_Sense_+_Library_PoolT
GTGATCAGATCTACATTTGTTTAGTGTTGGAAGGCACAAATAATTATGATTTGTACTGTTTATAGACATCAAATCCTGTTTGATGATGTTATAT
>Frequency_2_QualityScore_EFHHHGHIJFIIIIIJGIHGIHHJHIJIIIIIIIIIJIJJIHIIIHIGIGHIJJJJJJIJIIIJJIIIJEGGGGFFFFEEEEEDDDDDDCCCCD_Mismatch_0_Sense_+_Library_PoolT
TGTTTGATGATGTTATATGTAGTTATTAGCAATATTCTTGAATTGTGAGCTTTTTTTATGTTCATTCCTTGTGGAGAAGAAGGGCAGACTGTTT
>Frequency_2_QualityScore_FFHHHHHIIJJJJJJIIJJIIJJJJJJGIHJJJJJIJJJJIJJJIJJIJJJJIJJJJIIJIIIIIIHIIGECE@CEEEE_Mismatch_1_Sense_+_Library_PoolT
CTCTACATTGCATTCAATGTAATTGGGTTATTGCCAGAGCTAAACATTTTTTGCATTTAATATAATTGGGTTATTCCCA
>Frequency_2_QualityScore_FFHGHHHIIIGHIJIIIIIIHHJJJJJIIGIIIIJJJJJJJIJJJJJIIIIIIIJJEIIIIIFGIGEGGGE_Mismatch_1_Sense_+_Library_PoolT
TGCATTCAATGTAATTGGGTTATTGCCAGAGCTAAACATTTTTTGCATTTAATATAATTGGGTTATTCCCA
>Frequency_2_QualityScore_EDGEFGHICDGADBEGGHFGIIIHFGIGHGGGHHHGGIIGIIIIIIIIIIIEFIHIEEGGIGFIHEB@BABEEFEA_Mismatch_1_Sense_+_Library_PoolT
TACATTGCATTCAATGTAATTGGGTTATTGCCAGAGCTAAACATTTTTTGCATTTAATATAATTGGGTTATTCCCA
>Frequency_2_QualityScore_ECEGFEHIAIIEFIIIIFGIHEIIIIFGIIIHIGGGHFCAFEFGFGHIIFIGGIIGHIGFHIIICGIICDGGGAGEFGGAEEEGFFFCC=CDEE_Mismatch_1_Sense_+_Library_PoolT
TGGAAGGCACAAATAATTCTGATTTGTACTGTTTATAGACATCAAATCCTGTTTGATGATGTTATATGTAGTTATTAGCAATATTCTTGAATTG
>Frequency_2_QualityScore_FFHGHHHJJJJGIJJJJJJIIJJJJJADIIIIIHGHHGHGGGGGGGGFFCDEFEEECEDDEEDDDDDDECDEDDEEEDCCDEDEDDDDECCDDD_Mismatch_0_Sense_+_Library_PoolT
GGGAGGCCATGACAAAAGGATATGGGTGATCAGATCTACATTTGTTTAGTGTTGGAAGGCACAAATAATTATGATTTGTACTGTTTATAGACAT
>Frequency_2_QualityScore_AA9BE=BGBEGDBGGDGCEAEEGGGE>EGGGGAGGEEBFBCBAEAEGGICBEEFE@EEFEFEEEECAEGAEIIFEHFGFEGFFAECEFCCA?BC_Mismatch_2_Sense_+_Library_PoolT
GCACAAATAATTCTGATTTGTACTGTTTATAAACATCAAATCCTGTTTGATGATGTTATATGTAGTTATTAGCAATATTCTTGAATTGTGAGCT
>Frequency_2_QualityScore_FFHHFHHIIIJJIJIIJIJJIJHIJJIJJJJIJJJJJGHIIIIGIIGGGGGIIIIAEEHGIIHG_Mismatch_1_Sense_+_Library_PoolT
AATGTAATTGGGTTATTGCCAGAGCCAAACATTTTTTGCATTTAATATAATTGGGTTATTCTCA
>Frequency_2_QualityScore_EEHHEDGHIJIJIIJIIJIIJIIIIJGIEGHHIIIIJIIJJIJJJJIJJIJJIIJIIHIIGHGGHIIHIEIIIHHHGGFFFFCEEDCEEBECBC_Mismatch_1_Sense_+_Library_PoolT
ATGGGTGATCAGATCTACATTTGTTTAGTGTTGGAAGGCACAAATAATTCTGATTTGTACTGTTTATAGACATCAAATCCTGTTTGATGATGTT
>Frequency_2_QualityScore_FFHHFHHJIIJIJIIJIJJJJJJJIJJIJIJJJIJJJIIIHIIHIIJFIIIIIHIIIJIJIIIIJIIJIHIAEGIIIJIJIGHHHHFDCCDFEE_Mismatch_2_Sense_+_Library_PoolT
CTGATTTGTACTGTTTATAAACATCAAATCCTGTTTGATGATGTTATATGTAGTTATTAGCAATATTCTTGAATTGTGAGCTTTTTTTATGTTC
>Frequency_2_QualityScore_FFHHHHGIIJJJJJJJIIJIJJJJJJHJJJJJJJIJJJJJJJJIIIJIHIIIIJJIIIIJJJJIIHIJJGIIHGGGGGFDDEEEEDEECEEDEE_Mismatch_1_Sense_+_Library_PoolT
ATTCAGTATTAGCAGGAAGTACTTTGAGCTCTACATTGCATTCAATGTAATTGGGTTATTGCCAGAGCCAAACATTTTTTGCATTTAATATAAT
>Frequency_2_QualityScore_FFHHHHHJHJJIJJJJGIIJJIJJIJIIJJJ_Mismatch_0_Sense_+_Library_PoolT
ATTCAATGTAATTGGGTTATTGCCAGAGCTA
>Frequency_2_QualityScore_FFHHHHHJJJJJJIJJIJJJJIIIJJICIIJIJJJJJJJJJJJJJJJJJJJIJJIJIIHIIGIIFHGFGGEF_Mismatch_1_Sense_+_Library_PoolT
ATTGCATTCAATGTAATTGGGTTATTGCCAGAGCTAAACATTTTTTGCATTTAATATAATTGGGTTATTCAC
>Frequency_2_QualityScore_EFHHHGHJJIIIHIIJDIIIIIHEGIIIIGGIGIIIIIJJJIIIJIIIIIGGIGIEGGIIHHIIIIGGGAAACCCCEECCC?CCDCCBDCDCDD_Mismatch_0_Sense_+_Library_PoolT
CATCAAATCCTGTTTGATGATGTTATATGTAGTTATTAGCAATATTCTTGAATTGTGAGCTTTTTTTATGTTCATTCCTTGTGGAGAAGAAGGG
>Frequency_2_QualityScore_EFGGGGGIIJIJGIJIIEIIGHGIIIIJIIIIIJIJJGHIIIIIJJIIJIIIEHIIIIIIIHHCGIHGEBFF_Mismatch_0_Sense_+_Library_PoolT
TTGCATTCAATGTAATTGGGTTATTGCCAGAGCTAAACATTTTTTGCATTTAATATAATTGGGTTATTCTCA
>Frequency_2_QualityScore_EFHHHFFIIIIIGICIIGIGFCGGIIIIIIGGFIIIIIIIIIIIIIHIGIIIIIIIIIIHIGGIGGEFEEDEFF_Mismatch_1_Sense_+_Library_PoolT
CATTGCATTCAATGTAATTGGGTTATTGCCAGAGCTAAACATTTTTTGCATTTAATATAATTGGGTTATTCCCA
>Frequency_2_QualityScore_EDGDGGDGIIJHIIIIIIIHGGGGHIJHIIIIIIIIIHHGIIIIJIJIIIIJIHBEHIGHGII_Mismatch_1_Sense_+_Library_PoolT
ATGTAATTGGGTTATTGCCAGAGCCAAACATTTTTTGCATTTAATATAATTGGGTTATTCTCA
>Frequency_2_QualityScore_EEHFHFGIIFGHGIIIIIIIIEGGIIIIII_Mismatch_0_Sense_+_Library_PoolT
TTTGCATTTAATATAATTGGGTTATTCTCA
>Frequency_2_QualityScore_EFHHHHHJJJEGHIIIGIIIJJIIIIGIGHIIIGGGHIJIIIHIIIIHIIIJJJJIIHIIIIGIIIIGHGIHIHEFGGGFEEEDEDECECCCCD_Mismatch_0_Sense_+_Library_PoolT
AGGATATGGGTGATCAGATCTACATTTGTTTAGTGTTGGAAGGCACAAATAATTATGATTTGTACTGTTTATAGACATCAAATCCTGTTTGATG
>Frequency_2_QualityScore_FFHHHGHJJJHIJIIIIIJJJIIIIJIGGIIIIIJIIIIJJJIIIIJIIIIIJJIIIIIJJDGFHGHGHG_Mismatch_1_Sense_+_Library_PoolT
GCATTCAATGTAATTGGGTTATTGCCAGAGCCAAACATTTTTTGCATTTAATATAATTGGGTTATTCTCA
>Frequency_2_QualityScore_FFHHHHHIIIIIIIIIJJJJJJJJIJIJJJJHIHJJJJJJJIIJIIIJJJJIIIIIIIJJJJJIJJIJJJIIIIIJJJIHGHEEFFFFEDCDED_Mismatch_1_Sense_+_Library_PoolT
AACTAGTGTGCCAGCATTTTGCTATATTCAGTATTAGCAGGAAGTACTTTGAGCTCTACATTGCATTCAATGTAATTGGGTTATTGCCAGAGCT
>Frequency_2_QualityScore_FEHHHFHJJIJJJGIIJJJJJIGIIJIJIIIJHGGIIIEGFEDEEDACCCCCACCDCCCCCCDCDCCDDCCCACCCCA@@ACCBABCCA;?:=?_Mismatch_0_Sense_+_Library_PoolT
GATGGTTTTCTTCATGTTGCTGTCCACCGTTCGGCGGCCCTCCTCGTTATTAGTCAAGTCCAGCCTTCCTGTATTGGTGTTGCTGTCCGGGAGG
>Frequency_2_QualityScore_FFHGHGHJHIJIIJIIJJIGIHIIGIIIIIIIGGIGHIJIIJIJJJIIHIIIIJJJIIHIGGHIHIIIGAEHIIGHGFEGFEEEEDEEEDEDCD_Mismatch_1_Sense_+_Library_PoolT
AGCATTTTGCTATATTCAGTATTAGCAGGAAGTACTTTGAGCTCTACATTGCATTCAATGTAATTGGGTTATTGCCAGAGCCAAACATTTTTTG
>Frequency_2_QualityScore_EFHHHHHJGIGIIJJJJJJJJJIIJIJJJJIJJJJJJJIJJJJIJGHHIIIIIHGGGGGFFEEDEEEEC?CEDDCDDDDDDDCDDCCEEEEEEE_Mismatch_1_Sense_+_Library_PoolT
TGTATTGGTGTTGCTGTCCGGGAGGCCATGACAAAAGGATATGGGTGATCAGATCTACATTTGTTTAGTGTTGGAAGGCACAAATAATTCTGAT
>Frequency_2_QualityScore_FFHHHHHJJJJJJJIIIJJJGHIJIJJJIJJJJJHIJJJJIIIIIJIIIIIHGGGGGDCDEEEEDCEEDDCDEEECDDCCCDEEDDACCDDDDD_Mismatch_1_Sense_+_Library_PoolT
GTCAAGCCTTCCTGTATTGGTGTTGCTGTCCGGGAGGCCATGACAAAAGGATATGGGTGATCAGATCTACATTTGTTTAGTGTTGGAAGGCACA
>Frequency_2_QualityScore_FFHHHHGJJJIIIIIIJIJJJJIIJIIIIIIJIHIGHGEEFFCEEEEEECBDDCBCCDCDCDDCAACEDDCBCBDDDDACDCCD?CDDDDDDDC_Mismatch_0_Sense_+_Library_PoolT
TTCTTCATGTTGCTGTCCACCGTTCGGCGGCCCTCCTCGTTATTAGTCAAGTCCAGCCTTCCTGTATTGGTGTTGCTGTCCGGGAGGCCATGAC
>Frequency_2_QualityScore_EFHHHHHIIJIIJJIJIJIIJJJFIIJIIJJJJJHGIIJIJFIJIJJJJJIJJJIIJJJJJJJJIIJIGCEEEFFFEDDDCCDDDCCDDDCDDD_Mismatch_1_Sense_+_Library_PoolT
ATGATGTTATATTTAGTTATTAGCAATATTCTTGAATTGTGAGCTTTTTTTATGTTCATTCCTTGTGGAGAAGAAGGGCAGACTGTTTGACTAG
>Frequency_2_QualityScore_FFHHHHHIIIHIJJJJJIIJJJJIIIJIIIIJJJJHIIIIFIHIIGHHIIIIIIIHIIIIHIIIIGHIIGHJJGHIIJHIIIIHGGHHECDDDC_Mismatch_2_Sense_+_Library_PoolT
TTCTGATTTGTACTGTTTATAAACATCAAATCCTGTTTGATGATGTTATATGTAGTTATTAGCAATATTCTTGAATTGTGAGCTTTTTTTATGT
>Frequency_2_QualityScore_EFHHHGGIJJGIIJIIIIIGHIIEGIJIIJIIIIIIIIJJIJJJJJIEIIIIHFCB?CACDDCC?BBCCACCCDCCCCDDDCBCDCDAA=?AB?_Mismatch_0_Sense_+_Library_PoolT
GCTGCTGCGGTTTTCTACGATGGTTTTCTTCATGTTGCTGTCCACCGTTCGGCGGCCCTCCTCGTTATTAGTCAAGTCCAGCCTTCCTGTATTG
>Frequency_2_QualityScore_FFGFGHHIIGIIIIEIIGIGIGFGGEHIIIGICDEHIIIEIIGII>FIGIIHGCGCECCDDCDEDDEDDCDCCCCEDEDADEECACDDCBCCCD_Mismatch_0_Sense_+_Library_PoolT
CTGTCCGGGAGGCCATGACAAAAGGATATGGGTGATCAGATCTACATTTGTTTAGTGTTGGAAGGCACAAATAATTATGATTTGTACTGTTTAT
>Frequency_2_QualityScore_FFGHHHHJJJIIIIJJIIIJIIJIIIJJIIJJJJIJJIJJJJJJJJJJJJJJJJIJJJJGGIHIGHHGGGGFECEEEEED_Mismatch_1_Sense_+_Library_PoolT
GCTCTACATTGCATTCAATGTAATTGGGTTATTGCCAGAGCCAAACATTTTTTGCATTTAATATAATTGGGTTATTCTCA
>Frequency_2_QualityScore_EFHHHHHJJJJJJHIIJIJJJJJJJJIJJJJJIIJJJIHJIIHJIFEDDDDDCA?@ACDCEDCEDCCCD=CCDCCDDCD>CDDCDCCABCDDDD_Mismatch_0_Sense_+_Library_PoolT
TTTTCTACGATGGTTTTCTTCATGTTGCTGTCCACCGTTCGGCGGCCCTCCTCGTTATTAGTCAAGTCCAGCCTTCCTGTATTGGTGTTGCTGT
>Frequency_2_QualityScore_EACAB==CGB=EC=EGBCGHGAHCHCEEEE==EBBGGFEABBAAAGGEE<ECEAFGGDGFGGIIECCCAA<?CEE?CEEEFCCBDDCDC@CBCC_Mismatch_2_Sense_+_Library_PoolT
TCTACATTTGTTTAGTGTTGGAAGGCACAAATAATTCTGATTTGTACTGTTTATAAACATCAAATCCTGTTTGATGATGTTATATGTAGTTATT
>Frequency_2_QualityScore_FFHHHHHJJIJJJHIJGIIIIIIGIIIJJIIIIJJJJIGIIIJJIJJHGIIJIJGIIIJJJJJJIJIGHHHHHHGGFFFFECCCCEDCDCDDDD_Mismatch_0_Sense_+_Library_PoolT
CAAATCCTGTTTGATGATGTTATATGTAGTTATTAGCAATATTCTTGAATTGTGAGCTTTTTTTATGTTCATTCCTTGTGGAGAAGAAGGGCAG
>Frequency_2_QualityScore_FE<EGGGIIJGIIIIIIHIIIIIGHHIHIIIIIIIIIHIIIGIIGIIJIGHGIIGIIIIFEIHEGGGIJGIIIIGHHGGGFFFCEECDD?AACC_Mismatch_0_Sense_+_Library_PoolT
GGTGATCAGATCTACATTTGTTTAGTGTTGGAAGGCACAAATAATTATGATTTGTACTGTTTATAGACATCAAATCCTGTTTGATGATGTTATA
>Frequency_2_QualityScore_FFCFEEHGIGIGIGIIGHICGCCGGIIIIGGEHICGHGIIIIIIIGIIIIHIHIIIGIIHIIIIIIFGIHIHIIIBCGHGEGDDECEEEEDEBE_Mismatch_0_Sense_+_Library_PoolT
ATCAGATCTACATTTGTTTAGTGTTGGAAGGCACAAATAATTATGATTTGTACTGTTTATAGACATCAAATCCTGTTTGATGATGTTATATGTA
>Frequency_2_QualityScore_FEHGHEEGIGGGIIICHGIIGHIFIIIIIIGGHHGIIGIIIGGHHEGICGIIIIHGG_Mismatch_0_Sense_+_Library_PoolT
TTGGGTTATTGCCAGAGCTAAACATTTTTTGCATTTAATATAATTGGGTTATTCTCA
>Frequency_2_QualityScore_FDHGCGHIIFGGGIGIIGAGEHIHIIIIIIIIHHHIIFHIIIIIIIIIIGGHFFFEEDCCDD?A?ACCDCEEDCDCDCDCCCCCCCCCCA;AAD_Mismatch_0_Sense_+_Library_PoolT
GGCCTTGCGGTTGCGTTGAGCAATGCTGCTGGTTTCTGTGCTGCTGCGGTTTTCTACGATGGTTTTCTTCATGTTGCTGTCCACCGTTCGGCGG
>Frequency_1_QualityScore_FFHHHHHJJJHIJJIJJJGIJJJJJJJJJJJJFHIJJJJJJJJJJJJJH=DFFFEEEDDDDD@CDDDDDDEDDEEDDDDDDDDDDDDDDDDDDD_Mismatch_0_Sense_+_Library_PoolC
GGCCTTGCGGTTGCGTTGAGCAATGCTGCTGGTTTCTGTGCTGCTGCGGTTTTCTACGATGGTTTTCTTCATGTTGCTGTCCACCGTTCGGCGG
>Frequency_2_QualityScore_FFHHHGHJJJIJJIIIJEIHIIIIJEIJIIJJJJIIIIJJJJJGIJJIGIIIJIIIIIIIIIJJJIFIIIIGHEGGGEGEEEEEDDEEEEFEEC_Mismatch_1_Sense_+_Library_PoolT
CAGATCTACATTTGTTTAGTGTTGGAAGGCACAAATAATTCTGATTTGTACTGTTTATAGACATCAAATCCTGTTTGATGATGTTATATGTAGT
>Frequency_2_QualityScore_EFHHHHHJIJJJJJIIIIHIIGIIHIIIIJJJIIGIIIJJIJIIIHIIIJJJGEIHIHIIJIJJJIJIGGGGFGEEEEEFEEEEED<?=@@CCC_Mismatch_1_Sense_+_Library_PoolT
GACATCAAATCCTGTTTGATGATGTTATATTTAGTTATTAGCAATATTCTTGAATTGTGAGCTTTTTTTATGTTCATTCCTTGTGGAGAAGAAG
>Frequency_2_QualityScore_FFHHHHHGHIJJJJJJJJJJJJJJJJJJJJJJJIJHIJJJJJJHIIJJJJJJJJJJIJJJJIJJJJJHHEHFFFFFFEEEEEEEEDCDCDDEED_Mismatch_1_Sense_+_Library_PoolT
GAGGAAGTACTTTGAGCTCTACATTGCATTCAATGTAATTGGGTTATTGCCAGAGCTAAACATTTTTTGCATTTAATATAATTGGGTTATTCTC
>Frequency_2_QualityScore_EFHHHHGIIIJJJIIIJJJJGIJIIIJJJJJJJIJIIJIJJJJFGGHIIIJIIHHHHHGGFDFFEECEEACCCDCDDDDDDDDDDEEEEDDEEE_Mismatch_0_Sense_+_Library_PoolT
TATTGGTGTTGCTGTCCGGGAGGCCATGACAAAAGGATATGGGTGATCAGATCTACATTTGTTTAGTGTTGGAAGGCACAAATAATTATGATTT
>Frequency_2_QualityScore_FFFFHGGHCHHHIIIIHIIHGHI?FHHGI;DG;EGHIGFBCCEEDCC=BCBCCCCACCCDCDDDDDDDDDCACCCCBCDCCCAABC5;<ACCAB_Mismatch_0_Sense_+_Library_PoolT
GGAGGAGGACCAGGAGGCCCTGGTTGGGGTGGTGGAGGGCCTTGCGGTTGCGTTGAGCAATGCTGCTGGTTTCTGTGCTGCTGCGGTTTTCTAC
>Frequency_2_QualityScore_DFECCFGIHIIEGGIHIFGDGGEH?GH?ECEFGGIGGGGFFGECGDECCFIIIGIEAFFCDGCHFIEEEGGGGEFCECEEECEECEED;B?=@>_Mismatch_1_Sense_+_Library_PoolT
ATAGACATCAAATCCTGTTTGATGATGTTATATTTAGTTATTAGCAATATTCTTGAATTGTGAGCTTTTTTTATGTTCATTCCTTGTGGAGAAG
>Frequency_2_QualityScore_EECGGBCFDGEGCGIIGGGIGHIHGGGICGHGIHGGGFGGHIIIIGEGGDGGHGGHHHIGG?DEFDFGEC_Mismatch_0_Sense_+_Library_PoolT
GCATTCAATGTAATTGGGTTATTGCCAGAGCTAAACATTTTTTGCATTTAATATAATTGGGTTATTCTCA
>Frequency_2_QualityScore_FFHHHHHJJJHIJJJJIJJJJIIIIIJIIIJIIJJJJJJJIIJJIIJIIIJJIJJIJIIIGIIIIJIIIIHIIJJIJJEGIIIHGGGHGGFFFD_Mismatch_2_Sense_+_Library_PoolT
AATAATTCTGATTTGTACTGTTTATAAACATCAAATCCTGTTTGATGATGTTATATGTAGTTATTAGCAATATTCTTGAATTGTGAGCTTTTTT
>Frequency_2_QualityScore_FEGHHHHGIIIIEIIIIIIJIIJJIIIJIIJIIIIIIGHHIHIIIIIGIIJGIJEIIGIIJIIFFHHIIGGHGIJHGIHHIIHIGEHHHGCDDC_Mismatch_2_Sense_+_Library_PoolT
AATTCTGATTTGTACTGTTTATAAACATCAAATCCTGTTTGATGATGTTATATGTAGTTATTAGCAATATTCTTGAATTGTGAGCTTTTTTTAT
>Frequency_2_QualityScore_FFHHHHHJJJIIJJJJJJJJJJJIIJJHIJIIJIIIIIIJIIIHIIJJIJJIJJIJIJIJJFGIIIHIHGIGIJJJHFEEEEEEEEEEFDDCCC_Mismatch_0_Sense_+_Library_PoolT
CTGTTTATAGACATCAAATCCTGTTTGATGATGTTATATGTAGTTATTAGCAATATTCTTGAATTGTGAGCTTTTTTTATGTTCATTCCTTGTG
>Frequency_2_QualityScore_FFHHHHEHIJJJJJJJIJIIIIJIIJJJJJJJJJJJHIGFECCDCEDCDCDCEECCEDCCCDCDDDDDD>ABCCDECDCC@CCCDDCDCABC@=_Mismatch_0_Sense_+_Library_PoolT
CGATGGTTTTCTTCATGTTGCTGTCCACCGTTCGGCGGCCCTCCTCGTTATTAGTCAAGTCCAGCCTTCCTGTATTGGTGTTGCTGTCCGGGAG
>Frequency_2_QualityScore_FFHGGHHIGIIIIJIIHICGIHIJIIJJHJJIIIIIIJJJJJIJJJIIIJIJIJJJIJIFIIJJJJIIJEHIGHHHEGGEEFFFFEEFEEEEDE_Mismatch_0_Sense_+_Library_PoolT
AGATCTACATTTGTTTAGTGTTGGAAGGCACAAATAATTATGATTTGTACTGTTTATAGACATCAAATCCTGTTTGATGATGTTATATGTAGTT
>Frequency_2_QualityScore_FEGGHHHJJJIIJJJJJIJIJJJIJJIIJJJJJJJJIIJGHGIIJJJJJJJJJJJJJJJJJJJIIIIGIGIIIJIFHEGHGGFFFEEEEEE_Mismatch_1_Sense_+_Library_PoolT
GTGTGCCAGCATTTTGCTATATTCAGTATTAGCAGGAAGTACTTTGAGCTCTACATTGCATTCAATGTAATTGGGTTATTGCCAGAGCCAA
>Frequency_2_QualityScore_FFHHHHHJJJJJJJGIIIGIIJIJJJIJJIIJJJJIJIIJJIGIIIIJICCDDDDDDDDABDDCCECCCACCCCDCDDCDCCCD??CDCCC@AB_Mismatch_0_Sense_+_Library_PoolT
TGCGGTTTTCTACGATGGTTTTCTTCATGTTGCTGTCCACCGTTCGGCGGCCCTCCTCGTTATTAGTCAAGTCCAGCCTTCCTGTATTGGTGTT
>Frequency_2_QualityScore_EEGHHGHJIIHIJJJJJIIIJJJJJJJJJJJJIJJJJJIIJIJGIIIIJIJG_Mismatch_0_Sense_+_Library_PoolT
TTATTGCCAGAGCTAAACATTTTTTGCATTTAATATAATTGGGTTATTCTCA
>Frequency_2_QualityScore_EADGHHHIIGIGIIIIJIIGGIIIJIIIIJJJJJJJIIJJHHHIIGIIJIJIHIIJIJIJI_Mismatch_0_Sense_+_Library_PoolT
GTAATTGGGTTATTGCCAGAGCTAAACATTTTTTGCATTTAATATAATTGGGTTATTCTCA
>Frequency_2_QualityScore_FFHHHHHIGHIJJJIIJJIIJIIJIJIJJJJJIJJIHIJJJJIJIJIJIJIJJIIJIJJJJJJIJJJIGEEEEEDEEEEEEEEEDDD?ACCCED_Mismatch_1_Sense_+_Library_PoolT
GCAGGAAGTACTTTGAGCTCTACATTGCATTCAATGTAATTGGGTTATTGCCAGAGCCAAACATTTTTTGCATTTAATATAATTGGGTTATTCT
>Frequency_2_QualityScore_FFGHGGHJIIIJIJIGHIGIIIIIJ?FCGIIIIJJJJJGIIJJIIJGIDGGIIJHGGIIIIHHHGHHFFDEFEEEDEEEEEEEDDCDECCCCCD_Mismatch_1_Sense_+_Library_PoolT
GGAGGCCATGACAAAAGGATATGGGTGATCAGATCTACATTTGTTTAGTGTTGGAAGGCACAAATAATTCTGATTTGTACTGTTTATAGACATC
>Frequency_2_QualityScore_EEHFHGGIIIIIHIEHEGIGH=DFGGHDHGHIIIIHHIIFIIIIGHIHIIIIIHFIIIHIGGIIEGGGGCCEEABEEEAADECEEEEDCDCCCD_Mismatch_2_Sense_+_Library_PoolT
GCCATGACAAAAGGATATGGGTGATCAGATCTACATTTGTTTAGTGTTGGAAGGCACAAATAATTCTGATTTGTACTGTTTATAAACATCAAAT
>Frequency_2_QualityScore_ECEGGHHIIIIIIIIHEGGFEGGCEHHHIIIEEHIEHGF?BGDFGHIIIEGEGHFHHHFGDEGFEHGDHGCEGIIGIEGGHGIGHFDCEDDEA@_Mismatch_0_Sense_+_Library_PoolT
TGATTTGTACTGTTTATAGACATCAAATCCTGTTTGATGATGTTATATGTAGTTATTAGCAATATTCTTGAATTGTGAGCTTTTTTTATGTTCA
>Frequency_2_QualityScore_FFHHGGHJIIIIIIIIIIIFHIIJJGIIIIJIIIIJJJJJJJJIIIIGIIIIIIIIHHIIIGGGFHIIIIIIGHHHGGHECDDEEDEE_Mismatch_0_Sense_+_Library_PoolT
ATTCAGTATTAGCAGGAAGTACTTTGAGCTCTACATTGCATTCAATGTAATTGGGTTATTGCCAGAGCTAAACATTTTTTGCATTTAA
>Frequency_2_QualityScore_FFHHHHHJJJHIJJJJJJIJJJJIIJJIIJJJJJIIJJJJIIGEDDDDDDDDDDDDEEDDDDDEDDCCC?ACDDDDBCEECDCCCDDDDDDDDD_Mismatch_0_Sense_+_Library_PoolT
TCTACGATGGTTTTCTTCATGTTGCTGTCCACCGTTCGGCGGCCCTCCTCGTTATTAGTCAAGTCCAGCCTTCCTGTATTGGTGTTGCTGTCCG
>Frequency_2_QualityScore_FFFHHHGJGHIIJJIIJIJJJJCIIJIIIJIJJIHIIJIJJIIIJCGGHIIIHHHHHGFEFFFCEEDEB>CCCCCCDDDCCDCDDDDEEEEDAD_Mismatch_0_Sense_+_Library_PoolT
TGTATTGGTGTTGCTGTCCGGGAGGCCATGACAAAAGGATATGGGTGATCAGATCTACATTTGTTTAGTGTTGGAAGGCACAAATAATTATGAT
>Frequency_2_QualityScore_FFHHHGGIJJJIIIIIIJIIGIIHIIIHIJJJJJIJIIIJIIIIIIGIEGGIIIIIIIGIIIIIGIHHGGGGEEEEEEEEEDDDCDEEDCDABC_Mismatch_1_Sense_+_Library_PoolT
ATTAGCAGGAAGTACTTTGAGCTCTACATTGCATTCAATGTAATTGGGTTATTGCCAGAGCCAAACATTTTTTGCATTTAATATAATTGGGTTA
>Frequency_2_QualityScore_FFHHHHHJJJJJJJJIJIJJJIHHHIJIJJJIIIJIGIIJJJJJJJIJJJIIIIJIHIIIJIJIIJJJIIIJIIJGGHHHGFFFFFEEEEEEEC_Mismatch_0_Sense_+_Library_PoolT
GATCAGATCTACATTTGTTTAGTGTTGGAAGGCACAAATAATTATGATTTGTACTGTTTATAGACATCAAATCCTGTTTGATGATGTTATATGT
>Frequency_2_QualityScore_FFHHHHHJJJJIIIGIIJJIJJJIIJJIIJJIJJJIIJIJHIIIIJJJJJIJJJJJJJIJJJJJIHIIJGGHGHHCEFEEEEEEEDDDDDDDCD_Mismatch_1_Sense_+_Library_PoolT
TTCATTCCTTGTGGAGAAGAAGGGCAGACTGTTTGACTAGTGTGCCAGCATTTTGCTATATTCAGTATTAGCAGGAAGTACTTTGAGCTCTAAA
>Frequency_2_QualityScore_FFHHHHHIJJIFGGIIIJIIIJIJHIJJJIIIIJGHIIJJIIIIIJJJJJJIIJJJJJGIIJJIJJJJGEHGHEHHHHFFFFFFEEEEEEDDDD_Mismatch_1_Sense_+_Library_PoolT
AAGGATATGGGTGATCAGATCTACATTTGTTTAGTGTTGGAAGGCACAAATAATTCTGATTTGTACTGTTTATAGACATCAAATCCTGTTTGAT
>Frequency_2_QualityScore_FFHHHHHJJJJJJJJIIIIIIJJJJHIIJJJJJIIIJJJIIJJJJJJJJJJJJIJJJJIIJIHIIIJHGBCFFFFFF_Mismatch_1_Sense_+_Library_PoolT
CTACATTGCATTCAATGTAATTGGGTTATTGCCAGAGCCAAACATTTTTTGCATTTAATATAATTGGGTTATTCTCA
>Frequency_2_QualityScore_FFHHHHHIIIIIJJJJJJJIJJJJJJHGIJJIIIJIIJJJJJJJJJJJJJJJJJJJJIJIHHIIIIGHFHEFFDEDEEDDDDDDDDCDEDDDDD_Mismatch_1_Sense_+_Library_PoolT
ATATTTAGTTATTAGCAATATTCTTGAATTGTGAGCTTTTTTTATGTTCATTCCTTGTGGAGAAGAAGGGCAGACTGTTTGACTAGTGTGCCAG
>Frequency_2_QualityScore_FFHHHHHJJJJIJJJJJJJJJIJJJIIHIJJJJJJJJIJJHIIIJJJIIIJJIIIJJJJJJIJJIIIJGGIIJIIIIGGGGGFEEEEDEEDEDD_Mismatch_1_Sense_+_Library_PoolT
AGTGTGCCAGCATTTTGCTATATTCAGTATTAGCAGGAAGTACTTTGAGCTCTACATTGCATTCAATGTAATTGGGTTATTGCCAGAGCCAAAC
>Frequency_2_QualityScore_FFGGGGGGGIIIIIIIGGIIIGIIGGDGDIIIIHFHIFAEGIIIIHIEGIIGGFHHGGECFEHGGIIGGEHGEEGEFEGHGGGCADEEEECEED_Mismatch_2_Sense_+_Library_PoolT
TTAGTGTTGGAAGGCACAAATAATTCTGATTTGTACTGTTTATAAACATCAAATCCTGTTTGATGATGTTATATGTAGTTATTAGCAATATTCT
>Frequency_2_QualityScore_FEHHGFEIIIIIIJIIJIIJJJIIIIJJIIIJJJHIIIIJIIJJJIFIIIIJJJJFIIIIIGIIIIIGIEEEGGEFEGFEDEEEEEEEEECCDE_Mismatch_2_Sense_+_Library_PoolT
GTTTAGTGTTGGAAGGCACAAATAATTCTGATTTGTACTGTTTATAGACATCAAATCCTGTTTGATGATGTTATATTTAGTTATTAGCAATATT
>Frequency_2_QualityScore_FEHHHHGIJIJFIIIIHGIHIJIIGIIIGGIJJJIIJIIJJEGHHIGIJHIIIIGIJJIIIIHGGEEDEABCDDDD@AACAB??@BDA?;ABAC_Mismatch_0_Sense_+_Library_PoolT
AATGCTGCTGGTTTCTGTGCTGCTGCGGTTTTCTACGATGGTTTTCTTCATGTTGCTGTCCACCGTTCGGCGGCCCTCCTCGTTATTAGTCAAG
>Frequency_2_QualityScore_=AAFCEFIEDCA>DFEEAAGGGAEEFEEEGIHCACBC?ECF?C9BF?EGC??:@BEFCABC?A6??CCA;A7?C?9A@BB@?>@=4=>7@A_Mismatch_0_Sense_+_Library_PoolT
TTTTTTTATGTTCATTCCTTGTGGAGAAGAAGGGCAGACTGTTTGACTAGTGTGCCAGCATTTTGCTATATTCAGTATTAGCAGGAAGTAC
>Frequency_2_QualityScore_FEGGFGGIFGCCDHFFHH?BEFGEFECGHIIIGGHGEFGEEBGFCCGIIGHDHIHHIIIIIGIIGHIACDDDGCCACDFFFFEDEEEEDCCACC_Mismatch_2_Sense_+_Library_PoolT
ATGACAAAAGGATATGGGTGATCAGATCTACATTTGTTTAGTGTTGGAAGGCACAAATAATTCTGATTTGTACTGTTTATAAACATCAAATCCT
>Frequency_2_QualityScore_FEFHHHGIIGGGHIIIIIJIJJIIIIIGIIIGIIIIJJIIJJIIIIIIHGGIIFHIHIIICEGEHGGGC_Mismatch_1_Sense_+_Library_PoolT
CATTCAATGTAATTGGGTTATTGCCAGAGCCAAACATTTTTTGCATTTAATATAATTGGGTTATTCTCA
>Frequency_2_QualityScore_FFHHHHGIIIJEIIIJJJJJJJIIIIJJIIHJIIIGIIIGIGHGEDDDDCDDAABACCDCBCCCCCDDDCACCBCCCABCECCCCAABCDDBCC_Mismatch_0_Sense_+_Library_PoolT
TTCTACGATGGTTTTCTTCATGTTGCTGTCCACCGTTCGGCGGCCCTCCTCGTTATTAGTCAAGTCCAGCCTTCCTGTATTGGTGTTGCTGTCC
>Frequency_2_QualityScore_FFHGHHHJIJIIICIHIFIGHGIGGGIIIIIIIJIJJIJIIIIJJCCHEGIIIIIIIIIFIIHDGGEGIHIIJGIIHIEHIIGGHGGGFFFFFE_Mismatch_0_Sense_+_Library_PoolT
GCACAAATAATTATGATTTGTACTGTTTATAGACATCAAATCCTGTTTGATGATGTTATATGTAGTTATTAGCAATATTCTTGAATTGTGAGCT
>Frequency_2_QualityScore_EFHHGGHIIIIIJIJIIIIGIHIIEGGIIGIIIIJJIIIIHHIIIIJJJJFIIJIIIIIIGIIIIIHGIGGAGH_Mismatch_0_Sense_+_Library_PoolT
CATCAAATCCTGTTTGATGATGTTATATGTAGTTATTAGCAATATTCTTGAATTGTGAGCTTTTTTTATGTTCA
>Frequency_2_QualityScore_FEHHHHGIIIJJJIJIJJJJJJJJIIJIJIJJJJJJJJIJIHIGIIIJJI_Mismatch_0_Sense_+_Library_PoolT
ATTGCCAGAGCTAAACATTTTTTGCATTTAATATAATTGGGTTATTCTCA
>Frequency_1_QualityScore_A:=A4:CA3A:C>BA?:AEEHEED<?CDGGIDCDA??F@99DFFFFFDFC_Mismatch_0_Sense_+_Library_PoolC
ATTGCCAGAGCTAAACATTTTTTGCATTTAATATAATTGGGTTATTCTCA
>Frequency_2_QualityScore_FFHHGHHJJJJJIJJIJIIJJHHHGIIIJGIIIIJJJIJHIIIJIIHIJJJJJJJIIIIIHIFHHGEGGGFECCCDCEEEE_Mismatch_1_Sense_+_Library_PoolT
AGCTCTACATTGCATTCAATGTAATTGGGTTATTGCCAGAGCCAAACATTTTTTGCATTTAATATAATTGGGTTATTCTCA
>Frequency_2_QualityScore_FFHHHHHIJGGGIJJIIJJIIJIJJJIJJJJJJIIJJJIIIJJIJJJJIIIIJJJJJIIJJJJIJJJHIHHIIIGGHFHHHGEEEFFFEEECDE_Mismatch_1_Sense_+_Library_PoolT
TTTGTTTAGTGTTGGAAGGCACAAATAATTCTGATTTGTACTGTTTATAGACATCAAATCCTGTTTGATGATGTTATATGTAGTTATTAGCAAT
>Frequency_2_QualityScore_FEHHHHHJIJJJJJJHIJIJJJJJJJJJJJJIJIJJIJFGHIJJJIJIIIIIHGGGEFFEEDEEEDDCCBBCDDDDDDDCEEEEDCEEEDDEEE_Mismatch_0_Sense_+_Library_PoolT
GTGTTGCTGTCCGGGAGGCCATGACAAAAGGATATGGGTGATCAGATCTACATTTGTTTAGTGTTGGAAGGCACAAATAATTATGATTTGTACT
>Frequency_2_QualityScore_CEHGHHHJIGIIDIEIIFIIJEFDIFGGIIGIIIIIJGGHIIGIIIIFEGGICHIEGGEGEHIGGIFFGGGEGHII;7CFFFHGGGEEEDEBCD_Mismatch_0_Sense_+_Library_PoolT
TAATTATGATTTGTACTGTTTATAGACATCAAATCCTGTTTGATGATGTTATATGTAGTTATTAGCAATATTCTTGAATTGTGAGCTTTTTTTA
>Frequency_2_QualityScore_FFHHHHHJJJIJJJJJJJJJIJJGHHIJJJJJJJJJJIJJJJJJJJJIIIJHHIIJJJJIIIIJJJJJIIIJIHHHHFFFFFFDDDEEEDEEDE_Mismatch_1_Sense_+_Library_PoolT
CTATATTCAGTATTAGCAGGAAGTACTTTGAGCTCTACATTGCATTCAATGTAATTGGGTTATTGCCAGAGCCAAACATTTTTTGCATTTAATA
>Frequency_2_QualityScore_FFHHHHGGHIIJJIJJJJJJIIJJJIJJJJJIIJJGIIJJJJJGGGIIIIIJIIJJJJJJIJGHHGIGFDFFEEEEEEDEEEEDDDBCBCDEED_Mismatch_1_Sense_+_Library_PoolT
CAGGAAGTACTTTGAGCTCTACATTGCATTCAATGTAATTGGGTTATTGCCAGAGCCAAACATTTTTTGCATTTAATATAATTGGGTTATTCTC
>Frequency_2_QualityScore_EEEGHGEGHIIICEGGGIFCGIIIFIEIIIIGGHIIIIHIIHGGIIGGE?BEFGEGFHGFEFEDEEEEEACEAAACAACCDB=AACDACCCDCD_Mismatch_0_Sense_+_Library_PoolT
TTCCTGTATTGGTGTTGCTGTCCGGGAGGCCATGACAAAAGGATATGGGTGATCAGATCTACATTTGTTTAGTGTTGGAAGGCACAAATAATTA
>Frequency_2_QualityScore_@EHGEFHIIIIIJIIJIJIIJIIIJGHGHIIIIHIIIGIIIIJJJJIIGIIGHGIIFHHIIIGIEIHGGGGGHEEEFEDDEBCCECCEEEDEDE_Mismatch_1_Sense_+_Library_PoolT
TGGGTGATCAGATCTACATTTGTTTAGTGTTGGAAGGCACAAATAATTCTGATTTGTACTGTTTATAGACATCAAATCCTGTTTGATGATGTTA
>Frequency_2_QualityScore_FFGHGFFIIJIJJJJHIIIIJJJIIIJJJJIIJIIIIIIIIIHIIIIIIIIIIIIIIIIIIGIJIJJJDHGIIHIIIIGFIGGFCD_Mismatch_0_Sense_+_Library_PoolT
ATTTGTACTGTTTATAGACATCAAATCCTGTTTGATGATGTTATATGTAGTTATTAGCAATATTCTTGAATTGTGAGCTTTTTTTA
>Frequency_2_QualityScore_FFHHHHHJJJJJJGHIIJJJDGHIJJJIJJJJJJJJJJIIIIIGHHIIIIIIJIIJJIIHIIJJIJJIHGHHGGHFFFFFFFEEEEDEECCBCD_Mismatch_2_Sense_+_Library_PoolT
CCATGACAAAAGGATATGGGTGATCAGATCTACATTTGTTTAGTGTTGGAAGGCACAAATAATTCTGATTTGTACTGTTTATAAACATCAAATC
>Frequency_2_QualityScore_FFHHHHHJIJJIIJJJJJIIJJJIIIEGIIJIJJGGIIIJJJIJGIIIIJJJJJJJJJIIJJIIIIIHFEFGGFGFECCCEEEEDD_Mismatch_1_Sense_+_Library_PoolT
CTTTGAGCTCTACATTGCATTCAATGTAATTGGGTTATTGCCAGAGCTAAACATTTTTTGCATTTAATATAATTGGGTTATTCCCA
>Frequency_2_QualityScore_C@FFEF>;EEGCBAGHG?HHFDGAEGCCEEDGGGG?FGGECEGGGGIAGGGGGEEB9CCBGGEGGGECFFFEAACCCCDBB_Mismatch_1_Sense_+_Library_PoolT
AGCTCTACATTGCATTCAATGTAATTGGGTTATTGCCAGAGCTAAACATTTTTTGCATTTAATATAATTGGGTTATTCCCA
>Frequency_2_QualityScore_FFHHHGHGIJJGIIIJIJJIJFJIJIIHIIIJIIIIIIIIJJJJICEGIIIIGIIIJJIIIIIJIHHIIHHHHHHGFFFABACCDDCDDDDDDD_Mismatch_1_Sense_+_Library_PoolT
AATCCTGTTTGATGATGTTATATTTAGTTATTAGCAATATTCTTGAATTGTGAGCTTTTTTTATGTTCATTCCTTGTGGAGAAGAAGGGCAGAC
>Frequency_2_QualityScore_FFHHHHHJIIIIJIIIIIIIIJJJIGIIIGIIIIIIIHIIIJGIIIIIIJIJJIIHHIIJJJIAGHIIHEGIIIIIIIGEEEEEEEEEEEEDDD_Mismatch_1_Sense_+_Library_PoolT
TACTGTTTATAAACATCAAATCCTGTTTGATGATGTTATATGTAGTTATTAGCAATATTCTTGAATTGTGAGCTTTTTTTATGTTCATTCCTTG
>Frequency_2_QualityScore_FFHHHGHIIJIJJGHIIIJIBGEHIIIIJJIJJJJJJJIJJIIEGIIIHIIIJIJIIIHJIIIIIHIGGGFGFGGFFEEEEEEDCEEEDDDCDD_Mismatch_1_Sense_+_Library_PoolT
CCATGACAAAAGGATATGGGTGATCAGATCTACATTTGTTTAGTGTTGGAAGGCACAAATAATTCTGATTTGTACTGTTTATAGACATCAAATC
>Frequency_2_QualityScore_EFGHGEFGIIIIGIIIFAGGIIIIHIJJIIGIIJJIEGHIHIGGIHIIIIIJJIGGCCFHDEIIHHIEGGIIEHEGEFEEGFEEEEEEEAACDE_Mismatch_2_Sense_+_Library_PoolT
GTTTAGTGTTGGAAGGCACAAATAATTCTGATTTGTACTGTTTATAAACATCAAATCCTGTTTGATGATGTTATATGTAGTTATTAGCAATATT
>Frequency_2_QualityScore_FFHHHHHJIHIJHIIIJJIFGGIIJIJJJJJJIJJJJIJJIIGIIIJJIIJIJIJJJJIIGIJJJJIGIEHHHHGGGFFFFEEECDEEDECCDD_Mismatch_1_Sense_+_Library_PoolT
CATGACAAAAGGATATGGGTGATCAGATCTACATTTGTTTAGTGTTGGAAGGCACAAATAATTCTGATTTGTACTGTTTATAGACATCAAATCC
>Frequency_2_QualityScore_C;AEAEB?ECGCGFI?HBGGEHIIGHEGIADHGIDEDEGDDHFIHGAGGGGGGHIICFGGHIEDCGGEE@EGCBFGEAC9CECAACC?6@C_Mismatch_0_Sense_+_Library_PoolT
TTTGTACTGTTTATAGACATCAAATCCTGTTTGATGATGTTATATGTAGTTATTAGCAATATTCTTGAATTGTGAGCTTTTTTTATGTTCA
>Frequency_2_QualityScore_FFHHHHHIJJIJIJIJIIIHIGJIGGIGIIIIIGEIIIIIIIHIIJIIIIIIIJIJIIIJIIJIIGIIHHGHHHGDEEEEEEDE_Mismatch_1_Sense_+_Library_PoolT
TTGAGCTCTACATTGCATTCAATGTAATTGGGTTATTGCCAGAGCTAAACATTTTTTGCATTTAATATAATTGGGTTATTCCCA
>Frequency_2_QualityScore_FEHHHHHIJJJJJJIJJJIIJJEIJIIIIHGEGEEEEEDEEEEEEDCCDDDDDDDDACEECD>@BDDDCCCCDDDCDCDDDDDCDDDDCDDDCD_Mismatch_0_Sense_+_Library_PoolT
GTTGCTGTCCACCGTTCGGCGGCCCTCCTCGTTATTAGTCAAGTCCAGCCTTCCTGTATTGGTGTTGCTGTCCGGGAGGCCATGACAAAAGGAT
>Frequency_2_QualityScore_FFGHGHHJJJHIJIJJIIIIIIJHIIIJIIIIIIIEGGIIJIII_Mismatch_0_Sense_+_Library_PoolT
AGAGCTAAACATTTTTTGCATTTAATATAATTGGGTTATTCTCA
>Frequency_2_QualityScore_FEHHHHHGHHIJIIIHIIJJJGIIIJIJJJIJJIIJJGIJJJJIDEEIHIHHGHGGFEEFFEACDCDADEBCDCCCCCBCCDCDDDEEEEEEED_Mismatch_1_Sense_+_Library_PoolT
GTATTGGTGTTGCTGTCCGGGAGGCCATGACAAAAGGATATGGGTGATCAGATCTACATTTGTTTAGTGTTGGAAGGCACAAATAATTCTGATT
>Frequency_2_QualityScore_FFHHHHHJJIJHIIJJJJJJJIIIJJJJJGIIIJHIIJIIJJJJIJJJJIJJIJJJJJJJIJJDGEHHFGGFEEEDCEEDACDDDDDDDCCCCC_Mismatch_1_Sense_+_Library_PoolT
GTTATATTTAGTTATTAGCAATATTCTTGAATTGTGAGCTTTTTTTATGTTCATTCCTTGTGGAGAAGAAGGGCAGACTGTTTGACTAGTGTGC
>Frequency_2_QualityScore_FFGHFCHIGIBGHIIIIIIIIEIEAGHIIFGIIIGIIIIIIHIIIIIIIIIIGGCCGIGIFIGGEHGII=BCEGFGGHHHGGGEFFFFCECAAD_Mismatch_1_Sense_+_Library_PoolT
TGTTGGAAGGCACAAATAATTCTGATTTGTACTGTTTATAGACATCAAATCCTGTTTGATGATGTTATATGTAGTTATTAGCAATATTCTTGAA
>Frequency_2_QualityScore_EFHHHGHJJJIIJJJIJJIJIIIJJJJJIJJJJJJGHIJGIJIIIHIHIGHIGIHIIIIJIIJIGHGIJFGIHFGHGIIIHIHGGGGFEDCDDE_Mismatch_0_Sense_+_Library_PoolT
TTATGATTTGTACTGTTTATAGACATCAAATCCTGTTTGATGATGTTATATGTAGTTATTAGCAATATTCTTGAATTGTGAGCTTTTTTTATGT
>Frequency_2_QualityScore_EEGHHHHJHIIIIJCFGIIIIIIIIJIIIJJIEGHIIEGHIIIIJIGHIIIJIIIIIIIIJGIGHGGHGEGEEFFEEEEEEEEDDDDDDCDBCC_Mismatch_2_Sense_+_Library_PoolT
CAAAAGGATATGGGTGATCAGATCTACATTTGTTTAGTGTTGGAAGGCACAAATAATTCTGATTTGTACTGTTTATAAACATCAAATCCTGTTT
>Frequency_2_QualityScore_FFHHHHHJJIIJJJJJFHIJJJ?EH@GIHHIJJJIJJIHFDFDEDDDDDDDDDDDDDDDCDD@CCDDDECCDDDDDDDD@CCCDDEDDCDDD=B_Mismatch_0_Sense_+_Library_PoolT
GACCAGGAGGCCCTGGTTGGGGTGGTGGAGGGCCTTGCGGTTGCGTTGAGCAATGCTGCTGGTTTCTGTGCTGCTGCGGTTTTCTACGATGGTT
>Frequency_2_QualityScore_FFGHHGHIIHIIIIIHIIGHIIJJJGFIIIIIIIJJJJJJJJDFGIGHIIIIIJEHHIIJIIIIIIJJJIIIIGHHHHFDEDEEEECCEEEEEE_Mismatch_0_Sense_+_Library_PoolT
TTCAGTATTAGCAGGAAGTACTTTGAGCTCTACATTGCATTCAATGTAATTGGGTTATTGCCAGAGCTAAACATTTTTTGCATTTAATATAATT
>Frequency_2_QualityScore_DEHHFHHIIJJJJJIJIJIJJJJIIIJJIJIJJIIJJJIJIIIGIGIJJJJJIIJIJIHIJJGIIHIIGGGIIIJIJIHGEHHHHFEFFFFEEE_Mismatch_0_Sense_+_Library_PoolT
TTAGTGTTGGAAGGCACAAATAATTATGATTTGTACTGTTTATAGACATCAAATCCTGTTTGATGATGTTATATGTAGTTATTAGCAATATTCT
>Frequency_2_QualityScore_FFHHHHHJJJJIJJJJIIIIJJIJIJJIJJJJJIJIJJJJJIJJIGIIGIIHIIIIIIIHIIIIIJJIIIIIIIIIJJJGHIIHGHCGGGFFFF_Mismatch_2_Sense_+_Library_PoolT
AAATAATTCTGATTTGTACTGTTTATAAACATCAAATCCTGTTTGATGATGTTATATGTAGTTATTAGCAATATTCTTGAATTGTGAGCTTTTT
>Frequency_2_QualityScore_FEHHHHHIJIIJIIJJJAHIIJJJJJIIIIGIIHIIIIIIIIJJGIIIHIIIGFEHIHIIJIIJEGHIIJIIIIIJJJJGFDEEEEDDEEEEDD_Mismatch_1_Sense_+_Library_PoolT
GTACTGTTTATAGACATCAAATCCTGTTTGATGATGTTATATTTAGTTATTAGCAATATTCTTGAATTGTGAGCTTTTTTTATGTTCATTCCTT
>Frequency_2_QualityScore_FFHGHHHJJJJIJIJJJJJJIHIIIIIIJHIJJJJJIIHIIJJJJJJIJJJJJJJJJJJIIJIJIIIIHHHHEEEFFEDC_Mismatch_1_Sense_+_Library_PoolT
AGCTCTACATTGCATTCAATGTAATTGGGTTATTGCCAGAGCTAAACATTTTTTGCATTTAATATAATTGGGTTATTCAC
>Frequency_2_QualityScore_FEGHGHHIIHIGIHHGIGGGIIGIIGIIIHIIJJJDGGIIGIIIIJJJIJJJIJJHIJGIIJIIIIHFG?C=AADECCACDDBCDDCCDCCCDC_Mismatch_0_Sense_+_Library_PoolT
GATGATGTTATATGTAGTTATTAGCAATATTCTTGAATTGTGAGCTTTTTTTATGTTCATTCCTTGTGGAGAAGAAGGGCAGACTGTTTGACTA
>Frequency_2_QualityScore_FFHHHHHJJJJJJJJJJJJJJJJJJJJIIJIIJJJIIIJJJJJJJIJIIIJJJJJJJJJJJJJIHHHHGGFGFFFFFECCDEDEEDD_Mismatch_1_Sense_+_Library_PoolT
ACTTTGAGCTCTACATTGCATTCAATGTAATTGGGTTATTGCCAGAGCCAAACATTTTTTGCATTTAATATAATTGGGTTATTCTCA
>Frequency_2_QualityScore_FFHHHEHIJJJCGIEGHEGIIIJIIIIJJFGIIGGGFEEEEEEEEDDDDDDACCDDDEDCDDDDDCDD;?ACDDCCDCCDC9AACCDCC?CCCD_Mismatch_0_Sense_+_Library_PoolT
CCTGGTTGGGGTGGTGGAGGGCCTTGCGGTTGCGTTGAGCAATGCTGCTGGTTTCTGTGCTGCTGCGGTTTTCTACGATGGTTTTCTTCATGTT
>Frequency_2_QualityScore_FFHHHHHJIJJJJIJJJJJJIJJIJJJJIJJJJIJJIIIJJHIIIJIIJJIIJJJJJJIJJJJJJIHHHEGFFFEFFEEEEEDD?BCCDEDDDC_Mismatch_1_Sense_+_Library_PoolT
GGAAGTACTTTGAGCTCTACATTGCATTCAATGTAATTGGGTTATTGCCAGAGCCAAACATTTTTTGCATTTAATATAATTGGGTTATTCTCAA
>Frequency_2_QualityScore_FFHHHHHIIJJJIJJJIJJJJJJJJJJJJJJJJHIIIIJJJGIIJJJJJIJIIJJJIJJJJIIIIHFGGGGGGEEEEEDEEEEDACCDDEEDCD_Mismatch_1_Sense_+_Library_PoolT
GGAAGTACTTTGAGCTCTACATTGCATTCAATGTAATTGGGTTATTGCCAGAGCTAAACATTTTTTGCATTTAATATAATTGGGTTATTCCCAA
>Frequency_1_QualityScore_D<8CAHFHF?=CH>=@ACA;@.)=))).7.))5@?;@6>;(66(;;=@?5@_Mismatch_0_Sense_+_Library_PoolT
GGCGGCCCTCCTCGTTATTAGTCAAGTCCAGCCTTCCTGTATTGGTGTTGC
>Frequency_1_QualityScore_FFHHHHHIJJJIJJIIIJIGIJJJJJJJJJJJJIIIJJJJJIIJJIGJJJJJJJ_Mismatch_0_Sense_+_Library_PoolT
GGTTATTGCCAGAGCTAAACATTTTTTGCATTTAATATAATTGGGTTATTCTCA
>Frequency_1_QualityScore_FADFHHHGIGA@EH>ABG@CCBCFGHHGDHII@GGGIGFHG@FHG=CFCHIIIIII@=DHHFHHADB;?CAC6>BBBB9@??B<<5A@ABC@_Mismatch_0_Sense_+_Library_PoolT
GAGCAATGCTGCTGGTTTCTGTGCTGCTGCGGTTTTCTACGATGGTTTTCTTCATGTTGCTGTCCACCGTTCGGCGGCCCTCCTCGTTATTA
>Frequency_1_QualityScore_D:=DD+A?8CD<18):08@AD;A=A;@DA5?,683;/55>:,::AAAAA333:<>>ADA>((:::>>>?>>?AA>A?;8<94:8<A:A>>:::>_Mismatch_1_Sense_+_Library_PoolT
CCTGGTTGGGGTGGCGGAGGGCCTTGCGGTTGCGTTGAGCAATGCTGCTGGTTTCTGTGCTGCTGCGGTTTTCTACGATGGTTTTCTTCATGTT
>Frequency_1_QualityScore_FFHHHHFIJJJJJJJJIJJFHJJJJJJJIJJJJJJJJJJIJJJJJJJHJJJJJIJIIIJJJJJJJJJJJGIJJJJJHHHFDEEEEEEEDEDEDF_Mismatch_1_Sense_+_Library_PoolT
ATTCAGTATTATCAGGAAGTACTTTGAGCTCTACATTGCATTCAATGTAATTGGGTTATTGCCAGAGCTAAACATTTTTTGCATTTAATATAAT
>Frequency_1_QualityScore_FFFHHFHIEIJJJIJIJJJIHIIGIIJJIJJJIJJJJJJJJJGHHGHHHFFFFFFDEDD>BDDDDCDD;?@B:@BBDDDDDDDD@CDDDDDDDD_Mismatch_0_Sense_+_Library_PoolT
GGTGGTGGAGGGCCTTGCGGTTGCGTTGAGCAATGCTGCTGGTTTCTGTGCTGCTGCGGTTTTCTACGATGGTTTTCTTCATGTTGCTGTCCAC
>Frequency_1_QualityScore_FDHHHHHJJJJIIJGIGIIJJEFIJJIHJJJJJJJJJIJIIJJHIHIIJJJJJJJJJJJJGGJJIFEHGEEFFFDDDDEEDDDDDE_Mismatch_0_Sense_+_Library_PoolT
GTATTAGCAGGAAGTACTTTGAGCTCTACATTGCATTCAATGTAATTGGGTTATTGCCAGAGCTAAACATTTTTTGCATTTAATAT
>Frequency_1_QualityScore_DFHHHHHIJJFIIJJJJJJIIJIJJHIIJIJJJJJJJJ_Mismatch_0_Sense_+_Library_PoolT
AGTTATTAGCAATATTCTTGAATTGTGAGCTTTTTTTA
>Frequency_1_QualityScore_FFHHHHHJJJHGIIJJJJJJJJIJJJJJJJJHHGJJIJGIJJJJJIJJJJJIIJJJIJJIJJJJIECEE?EFHFFFDDDEDDDDDDDDDCDDDD_Mismatch_1_Sense_+_Library_PoolT
ATGTTATATGTAGTTATTAGCAATATTCTTGAATTGTGAGCTTTTTTTATGTTCATTCCTTGTGGAGAAGAAGGGCAGACTTTTTGACTAGTGT
>Frequency_1_QualityScore_FEHHHHGJIJJJIIJGJIJJJIIIIJIJJJJJIIJIJJJIHIIJGHJIIJJJJJJJJJJIJJJJJJJJIHHHHGF@DEFEEEDDDDDDDDADDD_Mismatch_1_Sense_+_Library_PoolT
GTTTGATGATGTTATATTTAGTTATTAGCAATATTCTTGAATTGTGAGCTTTTTTTATGTTCATTCCTTGTGGAGAAGAAGGGCAGACTGTTTG
>Frequency_1_QualityScore_FFGHHHHJJIJJJJIJJJIJJJJJJEHIJJIJJJJJJJJJJJJIJJJJFHIIJJIIJJJJJJJJHHHHHHHFFFFFFFEEFEFEDDDECCDDDD_Mismatch_1_Sense_+_Library_PoolT
GAAGGCCATGACAAAAGGATATGGGTGATCAGATCTACATTTGTTTAGTGTTGGAAGGCACAAATAATTATGATTTGTACTGTTTATAGACATC
>Frequency_1_QualityScore_FFHHHHHIJIIGIJIIJJJJJIJJJJJJIIJJJJJHJJJIIIJJJJJIJJIIIIJJJJJIJJJJJGHGJJGIIFHEHGGGFFFFFFFEEEFEEE_Mismatch_2_Sense_+_Library_PoolT
CATTTGTTTAGTGTTGGAAGGCACAAATAATTCTGATTTGTACTGTTTATAGACATCAAATCCTGTTTGATGATGTTATATTTAGTTATTAGCA
>Frequency_1_QualityScore_FFGHHHHJIJJJJJJJJJJJIJJJFHIJJJJGHJJJJJJJIEHIJIJJIJJJJJJJIIGGHIIIIHHHFFFDEECEEDDDDDDDCDDDDDDCDD_Mismatch_1_Sense_+_Library_PoolT
ATGTAGTTATTAGCAATATTCTTGAATTGTGAGCTTTTTTTATTTTCATTCCTTGTGGAGAAGAAGGGCAGACTGTTTGACTAGTGTGCCAGCA
>Frequency_1_QualityScore_BDB3<<B@FF+<FD=:FEFFFAGEFCEE::B:BF0BBBA90BAF@C;FFIIFF>@CCC@AECDAEEEFC?A?BBDBB>ACCCAAA@A;@BBABB_Mismatch_1_Sense_+_Library_PoolT
AGGATATGGGCGATCAGATCTACATTTGTTTAGTGTTGGAAGGCACAAATAATTATGATTTGTACTGTTTATAGACATCAAATCCTGTTTGATG
>Frequency_1_QualityScore_<@2<<AD>BB<CE@EDE>AB>EE??*?EFI@@B@D@DE9B<CCA>>C>ADD>@C36ACD>(=?D<@@>>>>;>>A>3>;>>>>:AA=?_Mismatch_0_Sense_+_Library_PoolT
TTATTAGCAATATTCTTGAATTGTGAGCTTTTTTTATGTTCATTCCTTGTGGAGAAGAAGGGCAGACTGTTTGACTAGTGTGCCAGCA
>Frequency_1_QualityScore_DDHHHHHIII@FH+AGGAHGGGICHIHIIIIEDHIIHI9GDHFHHFCHIIIIDHIIIIIIIICGHH_Mismatch_1_Sense_+_Library_PoolT
CAGTATTAGCAGGAAGTACTTTGAGCTCTACATTGCATTCAATGTAATTGGGTTATTGCCAGAGCA
>Frequency_1_QualityScore_FFHHHHHJJJJJJHJJJJJIJJJJJJJJJJJJJJJJJIJJJIJJJJJJJHHIJJJIJJJJJJIJJJIJJIIJJFFFFFEEEE_Mismatch_0_Sense_+_Library_PoolT
TATTAGCAGGAAGTACTTTGAGCTCTACATTGCATTCAATGTAATTGGGTTATTGCCAGAGCTAAACATTTTTTGCATTTAA
>Frequency_1_QualityScore_FFHHHHHJJHIJJIFHHGIJIJJJIJJJJIHGGJJJJIIJJJJHIGGGHHJIJIIIIJJJJJJJJIGGHGHHHHHHHHHFFFFDFFFECCEEEE_Mismatch_2_Sense_+_Library_PoolT
CTACATTTGTTTAGTGTTGGAAGGCACAAATAATTCTGATTTGTACTGTTTATAGACATCAAATCCTGTTTGATGATGTTATATTTAGTTATTA
>Frequency_1_QualityScore_FFHHHHHIJJJJJJJJJJJJJIJJHIHIJJIJIJJJJJJJIIJJJIJIJJHIHIJJHHHHGFFFFFFFDEDEFFEFEEEEDDDDDDDDCDDEEE_Mismatch_1_Sense_+_Library_PoolT
TTTTTTTATGTTCATTCCTTGTGGAGAAGAAGGGCAGACTGTTTGACTAGTGTGCCAGCATTTTGCTATATTCATTATTAGCAGGAAGTACTTT
>Frequency_1_QualityScore_FFHGHHHGGIJIIIHJIHIGIJIIIGIGIIIJBDFHIIJGIEGEHIHJIJIGIJIIIIJIJIIJJJJHHDFDFEB_Mismatch_0_Sense_+_Library_PoolT
ACATCAAATCCTGTTTGATGATGTTATATGTAGTTATTAGCAATATTCTTGAATTGTGAGCTTTTTTTATGTTCA
>Frequency_1_QualityScore_DDF>??FBGIEED>G@BCHHIIA<A99E<:?G@?B<DB(7?6.=CFAAC4)7@)=CDEHAA7=BB8;=;888=3)0588?A<922<A_Mismatch_1_Sense_+_Library_PoolT
CAATGCTGCTGGTTTCTGTGCTGCTGCGGTTTTCTACGCTGGTTTTCTTCATGTTGCTGTCCACCGTTCGGCGGCCCTCCTCGTTAT
>Frequency_1_QualityScore_FFHGGHHJIEIJJJJJJHG@G<FGIJIJJJJFJJJJEIJJJJHIJJJJHGFHFFF@DEDFEECDDCCC_Mismatch_1_Sense_+_Library_PoolT
GCAGACTGTTTGACTAGTGTGCCAGCATTTTGCTATATTCAGTATTAGCAGGAAGTACTTTGAGCTCA
>Frequency_1_QualityScore_DFHHHHHIIJJJJJJJJJIJIHIJJJGIJJJJJJJJJIIIIJJIJIJJJJJIGIJHIJJJJIIJIJJJHEHHHGHHHHFFFFFFEEFEEE_Mismatch_0_Sense_+_Library_PoolT
TGGAAGGCACAAATAATTATGATTTGTACTGTTTATAGACATCAAATCCTGTTTGATGATGTTATATGTAGTTATTAGCAATATTCTTGA
>Frequency_1_QualityScore_FFHHHHHGJJJJJJJJJJJJJIJJJJJJHIJJJJJIJJJJJJJJJJJJIJJJJJJJIJJJJJJIEIFHHHFFFFDDEDDCDDDDDDDDAADDDD_Mismatch_1_Sense_+_Library_PoolT
CTATATGTAGTTATTAGCAATATTCTTGAATTGTGAGCTTTTTTTATGTTCATTCCTTGTGGAGAAGAAGGGCAGACTGTTTGACTAGTGTGCC
>Frequency_1_QualityScore_DFDDDF??FFHIIFB@FDFHGE_Mismatch_0_Sense_+_Library_PoolT
TAATATAATTGGGTTATTCTCA
>Frequency_1_QualityScore_ABBDFDFIJJCG<6FHBEHGHFGGGIJCFIGIJICEFCHIJGH@EA@E@C?B><;?;@;A>@@?BD@@A<:@CDACD>C:>@:@C:@C_Mismatch_0_Sense_+_Library_PoolT
GGAGGGCCTTGCGGTTGCGTTGAGCAATGCTGCTGGTTTCTGTGCTGCTGCGGTTTTCTACGATGGTTTTCTTCATGTTGCTGTCCAC
>Frequency_1_QualityScore_BDHFHH<FHGIECHDHGGIDEGGA<DGGHGDADGHEBBFFGGCFGGIAEC@C?EHHHBDDEFDCCCE@CCCCDEEECDDDDDDDDDDDDDDEDC_Mismatch_1_Sense_+_Library_PoolT
TCCGGGAGGCCATGACAAAAGGATATGGGTGATCAGATCTACATTTGTTTAGTGTTGGAAGGCACAAATAATTCTGATTTGTACTGTTTATAGA
>Frequency_1_QualityScore_FFGFHHHJJJJJJIJJHIJJJGIIJJJJJJJJJIJJJJJIIJJJJJHIJJJJJEIIDGHIIIJHIJHGIIIJIJIJJIJHGHHHCHFFFEFB@E_Mismatch_2_Sense_+_Library_PoolT
GGCACAAATAATTCTGATTTGTACTGTTTATAAACATCAAATCCTGTTTGATGATGTTATATGTAGTTATTAGCAATATTCTTGAATTGTGAGC
>Frequency_1_QualityScore_FFGHHHGJGHIIJJJJJJJJJJJJJJJJJJJJIJJJIJJJJJJJHIHIJJJJJJJJJJJJJJJJJJJJHFFFFFFFEEEEEEFFDDDBBBDDEE_Mismatch_1_Sense_+_Library_PoolT
ACAGGAAGTACTTTGAGCTCTACATTGCATTCAATGTAATTGGGTTATTGCCAGAGCTAAACATTTTTTGCATTTAATATAATTGGGTTATTCT
>Frequency_1_QualityScore_FFHHHHHJJJJJJJJJJJJJJJJJJJJJJJJJGHIJJJJJJJIJJJJJJJIJJIJJJJJJGIJJJJGIFCDHIJJJGDEHFFF_Mismatch_0_Sense_+_Library_PoolT
AGCATTTTGCTATATTCAGTATTAGCAGGAAGTACTTTGAGCTCTACATTGCATTCAATGTAATTGGGTTATTGCCAGAGCTA
>Frequency_1_QualityScore_FFHHHHGJJJJJJGJJJJJIIJJIJJJJJIIJIJJJIJJJJJJIJJJGIJIJJJJIGIIJIIJGHGHJJFHGGIIJIIJJJI_Mismatch_2_Sense_+_Library_PoolT
ACAAATAATTCTGATTTGTACTGTTTATAAACATCAAATCCTGTTTGATGATGTTATATGTAGTTATTAGCAATATTCTTGA
>Frequency_1_QualityScore_FFHGHHHJJJJJIIIIJJIJJCGEHIIJJJJJJJGDIIIFHHGIEHIGHIJJJIJJJJJJJIJJJJHHHEEHH>@DECAEECEEEEEDDDDDDC_Mismatch_1_Sense_+_Library_PoolT
GCCATGACAAAAGGATATGGGTGATCAGATCTACATTTGTTTAGTGTTGTAAGGCACAAATAATTATGATTTGTACTGTTTATAGACATCAAAT
>Frequency_1_QualityScore_FFHHHHHJJJJJJJJJHJJJJIJJIIJJJJJJJJJJJJJJJJJJJJJJJJJJJJJIJIJJJJJIJJJGECHHHFFDD_Mismatch_0_Sense_+_Library_PoolT
TACATTGCATTCAATGTAATTGGGTTATTGCCAGAGCTAAACATTTTTTGCATTTAATATAATTGGGTTATTCTCAA
>Frequency_1_QualityScore_FFHHHHHJJJJJJJJJJJJJJJIIJJJJJJJIHIJIGIJJJJJIJJJJIIJJJJJJJJJJJIJHIIJJJJHHHFFFFFFCCCDEDDDDDDDDFE_Mismatch_1_Sense_+_Library_PoolT
GCCCGCATTTTGCTATATTCAGTATTAGCAGGAAGTACTTTGAGCTCTACATTGCATTCAATGTAATTGGGTTATTGCCAGAGCTAAACATTTT
>Frequency_1_QualityScore_DDBFFF<<EB>BHIIIEHHEHGCAFHGGBCGBEFB9CFFDFBABGBHHB@GGEGGC?@@F_Mismatch_1_Sense_+_Library_PoolT
GATTTGTACTGTTTATAAACATCAAATCCTGTTTGATGATGTTATATGTAGTTATTAGCA
>Frequency_1_QualityScore_FFGHHHGJJIJJJJIHIIFIIJJJJJGIJJJJJJJJJJJJJJJJJIJJJJJJJIJJIJIJJJJJHFGHGDB?DEEEEE_Mismatch_1_Sense_+_Library_PoolT
TCTACATTGCATTCAATGTAATTGGGTTATTGCCAGAGCCAAACATTTTTTGCATTTAATATAATTGGGTTATTCTCA
>Frequency_1_QualityScore_FDHHBDFGGBGHJIJIJJJGGGHIJJIHGHIIJJJJJJJII=FHIIIIJJHHHGHFFDACDDDDCCDBDDDCCDDCDDDEEDDDDDDDDDCD>A_Mismatch_1_Sense_+_Library_PoolT
GTGGTGGAGGACCTTGCGGTTGCGTTGAGCAATGCTGCTGGTTTCTGTGCTGCTGCGGTTTTCTACGATGGTTTTCTTCATGTTGCTGTCCACC
>Frequency_1_QualityScore_FFHHHHFHJJJJIJJIJJJDHHJHJJJJJJJJJJJJJJJJJJJGIJJJJHDDDDDDDDDDDDDDDEECDDDDDDDDCDBDDDDDDCDEEDDDDD_Mismatch_0_Sense_+_Library_PoolT
CTGCGGTTTTCTACGATGGTTTTCTTCATGTTGCTGTCCACCGTTCGGCGGCCCTCCTCGTTATTAGTCAAGTCCAGCCTTCCTGTATTGGTGT
>Frequency_1_QualityScore_FFCFHHHJJJJJJIJIJIGIJJJJJJFHIJJJHDDDDDDDDDDDDDDDDEDDEDDEDDDDDDCDDDDDCCDDDDCBBDDDDDDDDD+2<@BDDD_Mismatch_1_Sense_+_Library_PoolT
GGTTTTCTTCATGTTGCTGTCCACCGTTCGGCGGCCCTCCTCGTTATTAGTCAAGTCCAGCCTTCCTGTATTGGTGTTGCTGTCCGTGAGGCCA
>Frequency_1_QualityScore_FFHHFHDHGHIGHIJJGHIIIHIJJJJJJIJJIJJJJEGHGIIIIIIJJJJJJJJJJGGIJJJJJJJJIHFFHEFFFEFACDDDDDDEDDDDDD_Mismatch_1_Sense_+_Library_PoolT
TTGATGATGTTATATGTAGTTATTAGCAATATTCTTGAATTGTGAGCTTTTTTTATGTTCATTCCTTGTGGAGAAGAAGGGCATACTGTTTGAC
>Frequency_1_QualityScore_FDHHFHG@GGFGHGHIJIJFIIIJGDHAHIJIIHHHHHFFFBDFECE;>ACCC;CDCDDCCCBD;>@BCCECDBBDD>CB@CDDCADC4>>CCD_Mismatch_0_Sense_+_Library_PoolT
GTTGGGGTGGTGGAGGGCCTTGCGGTTGCGTTGAGCAATGCTGCTGGTTTCTGTGCTGCTGCGGTTTTCTACGATGGTTTTCTTCATGTTGCTG
>Frequency_1_QualityScore_FFHHHHHJJJJJJJJJJIJJJJJJJJJJJJIJJJJJJJJJIIIJJJJJJJHIIJJJJJIJJGJJJJJJJGIJJIJIJJF_Mismatch_2_Sense_+_Library_PoolT
ATTTGTACTGTTTATAGACATCAAATCCTGTTTGATGATGTTATATTTAGTTATTAGCAATATTCTTGAATTGTGAGCA
>Frequency_1_QualityScore_FFHHHHFHJJIIIJJIIJIJJIJIIJHIJJJJHJJHIIIJJJJJIJJJJJJJJJIJIJJJFHIJJIIIJHHHHDEDECEFEDECCED_Mismatch_0_Sense_+_Library_PoolT
TCCTTGTGGAGAAGAAGGGCAGACTGTTTGACTAGTGTGCCAGCATTTTGCTATATTCAGTATTAGCAGGAAGTACTTTGAGCTCTA
>Frequency_1_QualityScore_FDHDDDHFHGFFDHGEHHACFHG?GHGIHEGHGHICGHGGIIGHIGBHFIGIFHI>FFFHHGGGIFCGG=EHIEHGA_Mismatch_0_Sense_+_Library_PoolT
AAGGCACAAATAATTATGATTTGTACTGTTTATAGACATCAAATCCTGTTTGATGATGTTATATGTAGTTATTAGCA
>Frequency_1_QualityScore_FFFGGHHJJGGIIJJJJJIHIEEHGIIEIIIJIHIIIIJJJIIJJJIIJJGIJHGHIGIIHJGDIJJJJHHHHHFFD_Mismatch_0_Sense_+_Library_PoolT
AGACATCAAATCCTGTTTGATGATGTTATATGTAGTTATTAGCAATATTCTTGAATTGTGAGCTTTTTTTATGTTCA
>Frequency_1_QualityScore_FFHHHHFHHHIIJJGJJJIIIJJJIHIJJIJJJJJJJJJIJJJIJJJIHGIJJJJGIJJJJJJJJJJGEEHIJJIHEHHHFHEFDEFECDC>AA_Mismatch_2_Sense_+_Library_PoolT
TTGTTTAGTGTTGGAAGGCACAAATAATTCTGATTTGTACTGTTTATAAACATCAAATCCTGTTTGATGATGTTATATGTAGTTATTAGCAATA
>Frequency_1_QualityScore_FFHGHFHJJIIGHIGHIJJJJIIGIGJHHJJJJJIJJIIHIJJJGHIIDFHFHIIHGGBGIIJIHIIJJJIJJEHGHIIIJIIHHHHHHFFCFF_Mismatch_1_Sense_+_Library_PoolT
AACAAATAATTATGATTTGTACTGTTTATAGACATCAAATCCTGTTTGATGATGTTATATGTAGTTATTAGCAATATTCTTGAATTGTGAGCTT
>Frequency_1_QualityScore_FFHHHHGJJJJJJJJIJJJGIIJJJJJJJJJJJJJJFHIJJIIHIHIII@FGIJIJJIIJHHHHHHHFFFFFDBDEDDDDD7BBBDDCDB<?AA_Mismatch_1_Sense_+_Library_PoolT
AGTTGAGCAATGCTGCTGGTTTCTGTGCTGCTGCGGTTTTCTACGATGGTTTTCTTCATGTTGCTGTCCACCGTTCGGCGGCCCTCCTCGTTAT
>Frequency_1_QualityScore_FFHHHHHJJJJJJGIJFHJJJIIGHIJIIIIIIJJJJJJJIJJJJJJBBGIIIIEIJJJJJJJJJJHHHHHHGFFFFFFFDCC@BCDDDDDDDD_Mismatch_1_Sense_+_Library_PoolT
CAAATCCTGTTTGATGATGTTATATTTAGTTATTAGCAATATTCTTGAATTGTGAGCTTTTTTTATGTTCATTCCTTGTGGAGAAGAAGGGCAG
>Frequency_1_QualityScore_FFHHHHHJJJJJJJJJJJIJJJJIJJJJJJJIHIIJJJJJJIJJJJJJJJJJJJJJIIJHIJJIJJJIJHGIIGIHGEHHFFFFDEEEFEEDDD_Mismatch_1_Sense_+_Library_PoolT
GCATTTTGCTATATTCAGTATTAGCAGGAAGTACTTTGAGCTCTACATTGCATTCAATGTAATTGGGTTATTGCCAGAGCCAAACATTTTTTGC
>Frequency_1_QualityScore_ABCDDHDFAD?<CBDEHH:ACFH><?CA9CDGECGFFHIIEEBDEBBGCBE?9?D??FF?BDCBEHCFFGGIC@;=@@GEGC?=ACCECBB_Mismatch_0_Sense_+_Library_PoolT
TTATGATTTGTACTGTTTATAGACATCAAATCCTGTTTGATGATGTTATATGTAGTTATTAGCAATATTCTTGAATTGTGAGCTTTTTTTA
>Frequency_1_QualityScore_DAHF>BFEH<EDH@<FECHEHB<EF?CGFHIIGDA9BBECGGGGIIIIBGBD?FFGCHC>BC)6(-6@@=@>>C;C??9_Mismatch_1_Sense_+_Library_PoolT
TTTTGCTATATTCAGTATTAGCAGGAAGTACTTTGAGCTCTACATTGCATTCAATGTAATTGGGTTATTGCCAGAGCCA
>Frequency_1_QualityScore_FFHHHHHJIJIHIJIJJJJJJJJJJJJJJJJJJJJJJIJIIJJJJIIHIGJJJJJJIIJIIGHJIJJHHHHFDEEEEDFECEEEDEEDDDBDBD_Mismatch_1_Sense_+_Library_PoolT
TTAGCAGGAAGTACTTTGAGCTCTACATTGCATTCAATGTAATTGGGTTATTGCCAGAGCCAAACATTTTTTGCATTTAATATAATTGGGTTAT
>Frequency_1_QualityScore_FFFFGHHJJJIJJJJJJJJJJIIJFIIJJIIIJJJIJIJJJJJJJJJIIJJJJJHIJJIIJHIIHIIIHEHHHHHHFFFFFFECEEEEEDEDDD_Mismatch_2_Sense_+_Library_PoolT
CGTTGGAAGGCACAAATAATTCTGATTTGTACTGTTTATAGACATCAAATCCTGTTTGATGATGTTATATGTAGTTATTAGCAATATTCTTGAA
>Frequency_1_QualityScore_FDHHHHHIJJJFIIJJIJJIJJFGIIJJJJIGIJIIJJJIJJIIJIJJJJJJJJJHGHJIIGHIJIJJJIIJJJIHIGHHHHHG_Mismatch_0_Sense_+_Library_PoolT
GTGTTGGAAGGCACAAATAATTATGATTTGTACTGTTTATAGACATCAAATCCTGTTTGATGATGTTATATGTAGTTATTAGCA
>Frequency_1_QualityScore_FFHGHHHJIJIJGIHIJIIIJJJJIJJJJJIIIJJIIJJJJIIIIFHIJIJJJIHHJJJJIJJFIGIGEHIGHHHHHDDDEEEDEEDDD_Mismatch_1_Sense_+_Library_PoolT
TCAGTATTAGCAGGAAGTACTTTGAGCTCTACATTGCATTCAATGTAATTGGGTTATTGCCAGAGCCAAACATTTTTTGCATTTAATAT
>Frequency_1_QualityScore_FFHHGHHJJJHHJJJJJJJJJJJFHHJJJJJJJJJJJJJJJJJJJJJJIJJGIJJJJJJHIJJJJJJJIIIJJJ_Mismatch_0_Sense_+_Library_PoolT
CTATATTCAGTATTAGCAGGAAGTACTTTGAGCTCTACATTGCATTCAATGTAATTGGGTTATTGCCAGAGCTA
>Frequency_1_QualityScore_FFHHHHHJJJIJJJJJJJJJIJIJJEIHHHHFFFDDDDEEECDEDDEDDCDDDDDDDDDDCDDCDAB?BACDCACDBBD<BB?B<CD:C_Mismatch_0_Sense_+_Library_PoolT
CATGTTGCTGTCCACCGTTCGGCGGCCCTCCTCGTTATTAGTCAAGTCCAGCCTTCCTGTATTGGTGTTGCTGTCCGGGAGGCCATGAC
>Frequency_1_QualityScore_DDHGHGHIGHHFEHICEIEIGDBG>FCBFGGGIIIIB<BDCFHHHGIIIGIIIIBBCHHEF>@FGH6@AGGGEHHEGEBECEEDFFCDCC?BCE_Mismatch_2_Sense_+_Library_PoolT
GATTTTGCTATATTCAGTATTAGCAGGAAGTACTTTGAGCTCTACATTGCATTCAATGTAATTGGGTTATTGCCAGAGCCAAACATTTTTTGCA
>Frequency_1_QualityScore_FFHHHHHJJJJJJJJJJIIJJJJGIJJJJHHJJIJJJI_Mismatch_0_Sense_+_Library_PoolT
AAACATTTTTTGCATTTAATATAATTGGGTTATTCTCA
>Frequency_1_QualityScore_DDHH;FDEHIIFII@GHIGGIAHGHIDHIFHIGGIGBHIFHFHHAEHH=DHIEEHF?EHEEEDEDECACCCBCCCBBBBB@BBBBBC?>?B28A_Mismatch_1_Sense_+_Library_PoolT
GTTGAGCAATGCTGCTGGTTTCTGTGCTGCTGCGGTTTTCTACGATGGTTTTCTTCATGTTGCTGTCCACCTTTCGGCGGCCCTCCTCGTTATT
>Frequency_1_QualityScore_=BFFD>D:C3E?@FEH?E@3<4<,3A+9+28CBF9C*?D*1?<GGIFFFG<99D>49*9?F=)B)/)(-56=@7)7=7?;CBD)?;7@_Mismatch_2_Sense_+_Library_PoolT
AGCATTTTGCTATATTCAGTATTTGCAGGAAGTACTTTGAGCTCTACATTGCATTCATTGTAATTGGGTTATTGCCAGAGCTAAACAT
>Frequency_1_QualityScore_FFHHGHHJHIJJJJIJIJIJJGIIIJJJIJIJIJIIJJJJJJIJJJJJIGGIIJJJJIJJJIJJJIJJJGHIIHHHHFFFFDDDEEEDEDCDED_Mismatch_1_Sense_+_Library_PoolT
ATATTCAGTATTAGCAGGAAGTACTTTGAGCTCTACATTGCATTCAATGTAATTGGGTTATTGCCAGAGCCAAACATTTTTTGCATTTAATATA
>Frequency_1_QualityScore_FFHHHHHJJJJJJJJJJJJJJJJJJJJIJJJJJJIIJJJJJJI_Mismatch_0_Sense_+_Library_PoolT
GAGCTAAACATTTTTTGCATTTAATATAATTGGGTTATTCTCA
>Frequency_1_QualityScore_FFHHHHHJJJJJJJJJJJJJJJJJJJIJJJJJJJJJJJJHIJJJJJJJJJJJJJJJJJJJJJJIJJJJJGIJIJJDGHHHHHFFFFFEED_Mismatch_0_Sense_+_Library_PoolT
GTGTGCCAGCATTTTGCTATATTCAGTATTAGCAGGAAGTACTTTGAGCTCTACATTGCATTCAATGTAATTGGGTTATTGCCAGAGCTA
>Frequency_1_QualityScore_FFHHHHHIJJJJJIJJJJJJJJJJJJJJJJJJJJHJJJJJJJIIIJJJJJJJIJJJJIJJJJJJJJHHHHFFFFFFFFEEEEEEDDDDDDEFED_Mismatch_1_Sense_+_Library_PoolT
AGGAAGTACTTTGAGCTCTACATTGCATTCAATGTAATTGGGTTATTGCCAGAGCTAAACATTTTTTGCATTTAATATAATTGGGTTATTCTGA
>Frequency_1_QualityScore_FFHHHHHJJJJJIJJJIJJJJJIJJJJJJJJJJIJJJJJJJJJGIJJJIJJHIIJJJIJJIJJJJIIJIHHHHHHFDEEEEDEEDEFEEFEDDB_Mismatch_1_Sense_+_Library_PoolT
CGTATTAGCAGGAAGTACTTTGAGCTCTACATTGCATTCAATGTAATTGGGTTATTGCCAGAGCTAAACATTTTTTGCATTTAATATAATTGGG
>Frequency_1_QualityScore_FFHHHHHJJJJJJJJJJJJJJJJJGIIIJJJJJJJJJJJJJIJIJJJIJIHIJJJJJJJIJJEHIJJJJGHHHHF_Mismatch_1_Sense_+_Library_PoolT
AAGAAGGGCAGACTGTTTGACTAGTGTGCCAGCATTTTGCTATATTCAGTATTAGCAGGAAGTACTTTGAGCTCA
>Frequency_1_QualityScore_FFHHGHHJIJJJJJJIJJGIJHIGIJIIJEHIIHGJJJFGJJJJJFIJJIIGIJIICHIIHBHHGHHHGDCFFDDEEEEDD_Mismatch_2_Sense_+_Library_PoolT
AGCTCTACATTGCATTCAATGTAATTAGGTTATTGCCAGAGCCAAACATTTTTTGCATTTAATATAATTGGGTTATTCTCA
>Frequency_1_QualityScore_FFHHHHHJJJJJJJGJIJJIJHIJIJHIIJJJJJIJJJJJJJIJHJJJJJIJGHJJJHIJIIGHHGFFFB@C@CEDDDDDDCC@CDCCDDDDCC_Mismatch_1_Sense_+_Library_PoolT
TATTTATTAGCAATATTCTTGAATTGTGAGCTTTTTTTATGTTCATTCCTTGTGGAGAAGAAGGGCAGACTGTTTGACTAGTGTGCCAGCATTT
>Frequency_1_QualityScore_FFGHHHGJJJIIJJJIGGIEJJJIIIIJIIJIJJJJJJIIIJJJJJJJGI_Mismatch_0_Sense_+_Library_PoolT
ATCAAATCCTGTTTGATGATGTTATATGTAGTTATTAGCAATATTCTTGA
>Frequency_1_QualityScore_<DFFCFFGDCFEJGIGIEIFGEHIJJJJJJIIIGIIIGHIIIJJJIIJJIHHGIIIHIGIJJJJIIIGGCHEG@GHHHHGHHHDFEFDDCCCEC_Mismatch_2_Sense_+_Library_PoolT
TTTGTTTAGTGTTGGAAGGCACAAATAATTCTGATTTGTACTGTTTATAGACATCAAATCCTGTTTGATGATGTTATATTTAGTTATTAGCAAT
>Frequency_1_QualityScore_FFHHHHHJIJHIIJJJJHIJIIIJIIJJJJJJJJGIIIFGGIJJJJIJIJIJIIJIIIIJJJJJIJIIGDHFDFFFDE_Mismatch_0_Sense_+_Library_PoolT
TAGCAGGAAGTACTTTGAGCTCTACATTGCATTCAATGTAATTGGGTTATTGCCAGAGCTAAACATTTTTTGCATTTA
>Frequency_1_QualityScore_EFHHHHHIIJJJJJJJJJJJJJJJIJJJJJJJJJJJJJJJJJJJJJJJJIGIJJJJJJ_Mismatch_1_Sense_+_Library_PoolT
TTTGGGTTATTGCCAGAGCTAAACATTTTTTGCATTTAATATAATTGGGTTATTCTCA
>Frequency_1_QualityScore_DD?C:?:C@DF<EE<EFBG9C;<FDC1C?@BCF@?0FB:F<FB<C8FC<.=@;AC=?CAE;?:.;3666>>;8,;=BB_Mismatch_0_Sense_+_Library_PoolT
CGTTGAGCAATGCTGCTGGTTTCTGTGCTGCTGCGGTTTTCTACGATGGTTTTCTTCATGTTGCTGTCCACCGTTCGG
>Frequency_1_QualityScore_FFFHHHHJJJJJJJJJHIJJJHGJHIIJJJJJIJJJJJJCHIJJJJJJHHHHHHHFFFFFDEEEEDDDCCDDDDDDDDDDDEFEEDDEEEDEEE_Mismatch_1_Sense_+_Library_PoolT
GGTGTTGCTGTCCGGGAGGCCATGACAAAAGGATATGGGTGATCATATCTACATTTGTTTAGTGTTGGAAGGCACAAATAATTATGATTTGTAC
>Frequency_1_QualityScore_FFHHHHHIHIHIIIJJIIEIHGIJIFHIJGGIIIGHFHIJJJJJJIJJJJJIJJIJJIIFEHIHIJEGFEHEDFFFFFFEDEEE_Mismatch_1_Sense_+_Library_PoolT
CCTTGTGGAGAAGAAGGGCAGACTGTTTGACTAGTGTGCCAGCATTTTGCTATATTCAGTATTAGCAGGAAGTACTTTGAGCTA
>Frequency_1_QualityScore_FFHHHHHJJJJJJJGJIJJIIJJIAHHIIJIJIIJJJJJJIJJJJJJJJJJJJIGIJJGGHIJJJJJJJDHGIJIHHHHHHFFFFFF_Mismatch_2_Sense_+_Library_PoolT
GTGATCAGATCTACATTTGTTTAGTGTTGGAAGGCACAAATAATTATGATTTGTACTGTTTATAGACATCAAATCCTGTTTGATGCA
>Frequency_1_QualityScore_FFHHHHHJJJIIJIJJJHIIJIIJJJJJIJJJJJJJJHHIJJIJIJJJJJJJJJIJJJJJJJJJJJJJJIGHHEHFFFFEDDCDDDDDCDDDCC_Mismatch_1_Sense_+_Library_PoolT
TTGATGATGTTATATTTAGTTATTAGCAATATTCTTGAATTGTGAGCTTTTTTTATGTTCATTCCTTGTGGAGAAGAAGGGCAGACTGTTTGAC
>Frequency_1_QualityScore_FFFHHHHJJJJJIJJJJJJJJJJIJJHJJJJGIIJIGHIIJIJJJJJJJJJJJJJJJIJJGJJIIJIJJGIIJIJJIHHHHHHFFFFFFFFEEE_Mismatch_0_Sense_+_Library_PoolT
AGTGTTGGAAGGCACAAATAATTATGATTTGTACTGTTTATAGACATCAAATCCTGTTTGATGATGTTATATGTAGTTATTAGCAATATTCTTG
>Frequency_1_QualityScore_FFHHGHHJIJIIIJJJJJJIIJIJIJJJJJJJJJHIJJJIJJJJJIJIIJJIJCHIIJIJJJIJHIIIHGIIJJHHHHEHHHFFFFFFFEEEEE_Mismatch_2_Sense_+_Library_PoolT
ATTTGTTTAGTGTTGGAAGGCACAAATAATTCTGATTTGTACTGTTTATAGACATCAAATCCTGTTTGATGATGTTATATTTAGTTATTAGCAA
>Frequency_1_QualityScore_FFHHHHHJJJJIJJJJJJJJHIIHIIJDHIIJIJJJJJJJJJJJIHIJHIGHIIJJIHHHHFFFFEEEEDFEEEDEDEDEDEEDCDDDDEDDDD_Mismatch_1_Sense_+_Library_PoolT
CGGGAGGCCATGACAAAAGGATATGGGTGATCAGATCTACATTTGTTTAGTGTTGGAAGGCACAAATAATTCTGATTTGTACTGTTTATAGACA
>Frequency_1_QualityScore_FFHHHHHIJJJJJIJJJJJJJJJJJJJJJIIJJJJJJJIHIJGGIIIJJJJJIJJJIJJJJJJJJJI@FFHIJJJJJJHHGHFFFFFFEDEEEE_Mismatch_1_Sense_+_Library_PoolT
CTAGTGTGCCAGCATTTTGCTATATTCAGTATTAGCAGGAAGTACTTTGAGCTCTACATTGCATTCAATGTAATTGGGTTATTTCCAGAGCTAA
>Frequency_1_QualityScore_FFHHHGHJJJJJJJJJHIJJJJJJJJJJJGHJGJJJJJJJJJJJJJIJIJJJJJIJICHIJJIIJFGHJIJHIIHGHHHE_Mismatch_0_Sense_+_Library_PoolT
ATTTTGCTATATTCAGTATTAGCAGGAAGTACTTTGAGCTCTACATTGCATTCAATGTAATTGGGTTATTGCCAGAGCTA
>Frequency_1_QualityScore_FFHHHHHJJJJJJJJJJJJJJJJJJHIJJJJJJHHIJJJJJJJIJJJJJJJJJJJJJJJJJJJJGIGHGHHHGGHFFFDEEEEEE_Mismatch_1_Sense_+_Library_PoolT
CTTGAGCTCTACATTGCATTCAATGTAATTGGGTTATTGCCAGAGCTAAACATTTTTTGCATTTAATATAATTGGGTTATTCTCA
>Frequency_1_QualityScore_FFHHHHHJJGIGIJJIJJJJJJJIJIJGIJJJJGIIJJJJJJJJJJJJGIJJJJIGHHHHHFFFFFEEEEC?BDEEDCDDDDDDDEDEDDDDDC_Mismatch_1_Sense_+_Library_PoolT
AGTTATTAGTCAAGTCCAGCCTTCCTGTATTGGTGTTGCTGTCCGGGAGGCCATGACAAAAGGATATGGGTGATCAGATCTACATTTGTTTAGT
>Frequency_1_QualityScore_FFHHHHHJJJJIJJJJGIIJIIHIJJIJJJJJJIJJJJJJIIJJJJIJJJIJJIIJIHEIIJJJIIIIGGHIGJIHIFIHGHHHEEEFFFFFAE_Mismatch_2_Sense_+_Library_PoolT
GGCACAAATAATTCTGATTTGTACTGTTTATAGACATCAAATCCTGTTTGATGATGTTATATTTAGTTATTAGCAATATTCTTGAATTGTGAGC
>Frequency_1_QualityScore_FFHHHHHJJJJJJJJJJJHJJJJIJJCGIJJIJJJJJJJJJJJJJJJJJJJJJJJJJHIGIJIGJIIJHHHGFFFFFFF_Mismatch_1_Sense_+_Library_PoolT
TCTACATTGCATTCAATGTAATTGGGTTATTGCCAGAGCTAAACATTTTTTGCATTTAATATAATTGGGTTATTCTCAG
>Frequency_1_QualityScore_EFHHHHHJJJJJJJJJJJJJGIJJIIEHIHHHHHHFFFFFFFEEDEDDDDDDDEDDDCDDDDDDDDDDDDD<BDDDDDDDCDCABCDBDDCCCB_Mismatch_0_Sense_+_Library_PoolT
TGTCCACCGTTCGGCGGCCCTCCTCGTTATTAGTCAAGTCCAGCCTTCCTGTATTGGTGTTGCTGTCCGGGAGGCCATGACAAAAGGATATGGG
>Frequency_1_QualityScore_FFHHHHHJJJJJJGHHFHGIIJIHIJJJJJJJJJJJJJJJJJJJIJIJJJJJIIJJJJJJJJJJIJHHHHEFFFFFDDDEEEDEEDEFEEFEDD_Mismatch_1_Sense_+_Library_PoolT
CAGTATTAGCAGGAAGTACTTTGAGCTCTACATTGCATTCAATGTAATTGGGTTATTGCCAGAGCCAAACATTTTTTGCATTTAATATAATTGG
>Frequency_1_QualityScore_FFHHHHHJJIJJJJIJJHJJJJJJJHGIJJJJJJJJJIJJJJJJJJJJJJJJJJJJIHHIIHIIIJJHE?BFFFFFF_Mismatch_2_Sense_+_Library_PoolT
CTACATTGCATTCAATGTAATTTGGTTATTGCCAGAGCTAAACATTTTTTGCATTTAATATAATTGGGTTATTCTTA
>Frequency_1_QualityScore_FFHHHGHIIJJIJJHIIJJJJJJIJJJBFHHJJJJJJJJJJJJIJJGGGGIFHIIHHFD@BDBBDCDDA?ABCDDCCDCDEDDDCCDDDDDDCA_Mismatch_1_Sense_+_Library_PoolT
CTGTGCTGCTGCGGTTTTCTACGATGGTTTTCTTCATGTTGTTGTCCACCGTTCGGCGGCCCTCCTCGTTATTAGTCAAGTCCAGCCTTCCTGT
>Frequency_1_QualityScore_DFBB;DFEHEGAEEGFC4FHH;HHGGHCFI<BDEHGIIIIIIIIG@ACGGHIIIIG_Mismatch_1_Sense_+_Library_PoolT
TGGGTTATTGCCAGAGCTAAACATTTTTTGCATTTAATATAATTGGGTTATTCCCA
>Frequency_1_QualityScore_FFHHHHHJJJJJJJJHJJGJJIJHIHIJIIJHIJJJJJJJJJIJJJJJJHHIJJJJJJJJJJJJJJHHHHHHHF_Mismatch_2_Sense_+_Library_PoolT
ATCAAATCCTGTTTGATGATGTTATATGTGGTTATTAGCAATATTCTTGAATTGTGAGCTTTTTTTATGTTCAG
>Frequency_1_QualityScore_FFFHHFHJJJJFHIIIICFHFHIGIIJJIIJGHHHEFFECBDDDDDD?CDDDDDDDDCDDDDDDDDCACACCBD>BBDDDCDD9AB>>:??CDD_Mismatch_0_Sense_+_Library_PoolT
GGAGGCCCTGGTTGGGGTGGTGGAGGGCCTTGCGGTTGCGTTGAGCAATGCTGCTGGTTTCTGTGCTGCTGCGGTTTTCTACGATGGTTTTCTT
>Frequency_1_QualityScore_FFHHHHHJJJJJJJJJJJJJJJJJJJIHGJIIJJJJJJHIIJJJIJJIGIJJJJJJIJJJJJIJJHHHHHHHFFDFFFFEDCABCDEDDD_Mismatch_2_Sense_+_Library_PoolT
AGTACTTTGAGCTCTACATTGCATTCAATGTAATTGGGTTATTGCCAGAGCCAAACATTTTTTGCATTTAATATAATTGGGTTATTCGCA
>Frequency_1_QualityScore_FDHFHHHJJJJJJJJJJJJJJJJJIJJIGJJJIJJJJIJJJJJJJJJJIJJJJIIJJIJJJHIJHIJIIIHIIJIJJJHHHHHHFFFDEFFEEE_Mismatch_2_Sense_+_Library_PoolT
TAGTGTTGGAAGGCACAAATAATTCTGATTTGTACTGTTTATAAACATCAAATCCTGTTTGATGATGTTATATGTAGTTATTAGCAATATTCTT
>Frequency_1_QualityScore_FFHGHFHIJIIIIIIIHEIIHIIHIHGIEFHIIJIJFIGGIIJJIIIGIGCIGIIGHIJIIEIIJJJICAEEDEFFFDED_Mismatch_1_Sense_+_Library_PoolT
GCTCTACATTGTATTCAATGTAATTGGGTTATTGCCAGAGCTAAACATTTTTTGCATTTAATATAATTGGGTTATTCTCA
>Frequency_1_QualityScore_FFHHGFHJJJJJJIEHIIJIJIFGGGIJJJJFIIHIIJJJJJJJJJJIJJIJJ_Mismatch_0_Sense_+_Library_PoolT
GACATCAAATCCTGTTTGATGATGTTATATGTAGTTATTAGCAATATTCTTGA
>Frequency_1_QualityScore_FFHHHHHJIJJJJJJJJJJIHIJGIJGGJJJJJJIJEHIJJJJJFHIDIIIIJJHIJJIIIJJIIJJJJIHFFFDFFFEDEEEEEDDDCD>A?C_Mismatch_1_Sense_+_Library_PoolT
TAGACATCAAATCCTGTTTGATGATGTTATATTTAGTTATTAGCAATATTCTTGAATTGTGAGCTTTTTTTATGTTCATTCCTTGTGGAGAAGA
>Frequency_1_QualityScore_FFHFHHHJJIJJJIJJJJJJJHGIJJJHHEHIJIJJIJJJJGIIJJJIJIIIJJIHHHHDFFFF@BCCEDDDDDECDDDFEECDCCDACDEDDD_Mismatch_0_Sense_+_Library_PoolT
TAGTCAAGTCCAGCCTTCCTGTATTGGTGTTGCTGTCCGGGAGGCCATGACAAAAGGATATGGGTGATCAGATCTACATTTGTTTAGTGTTGGA
>Frequency_1_QualityScore_FFGGHGHHGIIJIIJJJIIIJJJJJJJJJJIJJJJJJJJJIJJJJJJJJIGGGJJJIII_Mismatch_1_Sense_+_Library_PoolT
AATTGGGTTATTGCCAGAGCTAAACATTTTTTGCATTTAATATAATTGGGTTATTCCCA
>Frequency_1_QualityScore_FFHHHHHJJHIIJJJJJJJJJJJJJJJJJJJJJJIJJJJJJJJJHIJHJJJJJJIJJJJJI_Mismatch_0_Sense_+_Library_PoolT
TTTGACTAGTGTGCCAGCATTTTGCTATATTCAGTATTAGCAGGAAGTACTTTGAGCTCTA
>Frequency_1_QualityScore_DFHFHHGHJIHGIDHIJIIJGJGGGGIJIJJIIJGIJJJJJIHHJIHI:GGIIJJJJJJJJGHHHGHHDCDFDFC>A>ACDDCBBDDDDDDDCC_Mismatch_1_Sense_+_Library_PoolT
CTGTTTGATGATGTTATATTTAGTTATTAGCAATATTCTTGAATTGTGAGCTTTTTTTATGTTCATTCCTTGTGGAGAAGAAGGGCAGACTGTT
>Frequency_1_QualityScore_FFHHGHGIJIIJJJIIIJJJJJJGHHIIEHBGGGIJIIIIJIJJIJJJJJJJIHIJJJJJJJJEHHEEHFFFFFFEEEEEECDEDDD_Mismatch_0_Sense_+_Library_PoolT
GGAGAAGAAGGGCAGACTGTTTGACTAGTGTGCCAGCATTTTGCTATATTCAGTATTAGCAGGAAGTACTTTGAGCTCTACATTGCA
>Frequency_1_QualityScore_F1DHDHHIJJJGIJJJJJJIJJJJJJJJJHIIJIJHHHIJJJJJJJJJIGHFFDDEEEDDDCDDDDDDDDDDCBBDEEDDDDEDDCDEEEDDDD_Mismatch_1_Sense_+_Library_PoolT
CGCGTTATTAGTCAAGTCCAGCCTTCCTGTATTGGTGTTGCTGTCCGGGAGGCCATGACAAAAGGATATGGGTGATCAGATCTACATTTGTTTA
>Frequency_1_QualityScore_DFFHHF?EHIIIIDHGDHIIIIIIGIIGIIIIGEHCGGGIGBGHGGHHGHIGIIDHEFDBDHGCHGDCDFH;@CCDECHHGHBCEFFFEEE@CD_Mismatch_2_Sense_+_Library_PoolT
ACCAGCATTTTGCTATATTCAGTATTAGCAGGAAGTACTTTCAGCTCTACATTGCATTCAATGTAATTGGGTTATTGCCAGAGCTAAACATTTT
>Frequency_1_QualityScore_DDAFH8FGGEG4A;CHABF>AFHI9;)?DGIIEGIGHB?*BDDGG/BFD4/8=BCGIIGIG@FHIEGI4==7.7AC>B?@;?CDDE66@C>AAC_Mismatch_2_Sense_+_Library_PoolT
ATCTACATTTGTTTAGTGTTGGAAGGCACAAATAATTCTGATTTGTACTGTTTATAAACATCAAATCCTGTTTGATGATGTTATATGTAGTTAT
>Frequency_1_QualityScore_FFHHHGHIJJJIJHIIJJIIJGIHHIHIJIJJIJJJIIIJJIIJJJJJJGIJIGIIJHIGIJIGHIGEIIIJIHHHGHFFFCFFDFEEEEEEFE_Mismatch_2_Sense_+_Library_PoolT
TGATCAGATCTACATTTGTTTAGTGTTGGAAGGCACAAATAATTCTGATTTGTACTGTTTATAAACATCAAATCCTGTTTGATGATGTTATATG
>Frequency_1_QualityScore_BBBFFHDGCED<DHGHIBCH>;DFHBGGHGGGHHCHIAHHCDFGGGGHGHIIIIGGHGEHIEGIAFG7@=C@ADAEF7A;CEC>ACFFD@B_Mismatch_1_Sense_+_Library_PoolT
TACATTTGTTTAGTGTTGGAAGGCACAAATAATTCTGATTTGTACTGTTTATAGACATCAAATCCTGTTTGATGATGTTATATGTAGTTAT
>Frequency_1_QualityScore_FFGGHHGJJIJIJJGHIIGHGIGIIIGJIJJJJJJJIJJJJJIIHGIJIJJJJIIGIIIIIJJIIIHHHG_Mismatch_1_Sense_+_Library_PoolT
GGGCAGACTGTTTGACTAGTGTGCCAGCATTTTGCTATATTCAGTATTAGCAGGAAGTACTTTGAGCTCA
>Frequency_1_QualityScore_FFHHHGHJJJJIJJJJJJJHIHHIHIJHIJJIJJIJJIGIIJJJJGIJJJJJJJJJJJJJIJIIJJJJGIHIJJJHHHHGHFFFFFFFEDFEFE_Mismatch_2_Sense_+_Library_PoolT
ATCAGATCTACATTTGTTTAGTGTTGGAAGGCACAAATAATTCTGATTTGTACTGTTTATAGACATCAAATCCTGTTTGATGATGTTATATTTA
>Frequency_1_QualityScore_;??2=<;AA<?AACHHH>H??GDHE@>GF?1:EGIAC??CFD4900?F9?G???4B<4BFB=FB8C77788=@7C@A=)?=A>77(;?;A_Mismatch_0_Sense_+_Library_PoolT
CTGTTTGACTAGTGTGCCAGCATTTTGCTATATTCAGTATTAGCAGGAAGTACTTTGAGCTCTACATTGCATTCAATGTAATTGGGTTAT
>Frequency_1_QualityScore_FFHHHHHJJJJJJJJJEHIIJIIJJJJJJIJJJFHIJJJIJJJJJJCHIJJHHHGHHHFFFFFFEDEEE@ADDBDDDDBDDBBB?C<88<A@>C_Mismatch_0_Sense_+_Library_PoolT
TGAGCAATGCTGCTGGTTTCTGTGCTGCTGCGGTTTTCTACGATGGTTTTCTTCATGTTGCTGTCCACCGTTCGGCGGCCCTCCTCGTTATTAG
>Frequency_1_QualityScore_FFHHHHHJJJJJJJJJJJJJJJJJIJJHIJJJJJJHIIJJJJJJJJJJJJJJJJJJJJJJJJJJJJHHHFHHHFFFFFCDDEEEED_Mismatch_1_Sense_+_Library_PoolT
ACTTTGAGCTCTACATTGCATTCAATGTAATTGGGTTATTGCCAGAGCTAAACATTTTTTGCATTTAATATAATTGGGTTATTCTA
>Frequency_1_QualityScore_FDHHHHHJHIJIIIGIJIJJJIJJIIIJJIJJJJJIJIJJJJJIIEHHIJJJJIIJJJJJIJJJIJJHEHEHHHHFFFFFCCDEEEEDDE_Mismatch_1_Sense_+_Library_PoolT
GTACTTTGAGCTCTACATTGCATTCAATGTAATTGGGTTATTGCCAGAGCTAAACATTTTTTGCATTTAATATAATTGGGTTATTCTCTA
>Frequency_1_QualityScore_FFHHHHHJJJJJJJJJJJIIJJJFHIJJJJJJJJJJJJJJJJJJJJIJJJJIIJIIJJJJJJIGHHHHHFFHFFFFFFFEFEEEDEDCDDDDDD_Mismatch_0_Sense_+_Library_PoolT
AGGCCATGACAAAAGGATATGGGTGATCAGATCTACATTTGTTTAGTGTTGGAAGGCACAAATAATTATGATTTGTACTGTTTATAGACATCAA
>Frequency_1_QualityScore_FFDHHGDGH:DGEHIJGIJIBGGHHEBHHFFCACEEDDDCCCDDDD9@BDCCCDCCCDDCCDD9@>BDDCC@>BDD:@<@CDDDEED@C>ACDC_Mismatch_0_Sense_+_Library_PoolT
TTGGGGTGGTGGAGGGCCTTGCGGTTGCGTTGAGCAATGCTGCTGGTTTCTGTGCTGCTGCGGTTTTCTACGATGGTTTTCTTCATGTTGCTGT
>Frequency_1_QualityScore_DD>FB>BGG?DFEFD@I?BE<AEAFHGGFEEHIIIIIFEHH@HG@GEHHIIGGIGIIGCC@FHIEHIFECA15;;BDEC@_Mismatch_1_Sense_+_Library_PoolT
GCTCTACATTGCATTCAATGTAATTGGGTTATTGCCAGAGCTAAACATTTTTTGCATTTAATATAATTGGGTTATTCCCA
>Frequency_1_QualityScore_FFHHHGHJJIJJJJJJIJJJJJJJJJJJJJJJJJJJJJJJJJFHHJJJIJI_Mismatch_1_Sense_+_Library_PoolT
TATTGCCAGAGCTAAACATTTTTTGCATTTAATATAATTGGGTTATTCCCA
>Frequency_1_QualityScore_FFHGHFHGIIGJII+AFGGGGIJIGCHEHIJJJGGIIIIIJJJIJHIIIJJJIIJHJJJIBFIIIEIIGHGFFFFDFFEEEEECCDCDDDDDBD_Mismatch_1_Sense_+_Library_PoolT
ATAGACATCAAATCGTGTTTGATGATGTTATATGTAGTTATTAGCAATATTCTTGAATTGTGAGCTTTTTTTATGTTCATTCCTTGTGGAGAAG
>Frequency_1_QualityScore_FFHHHHHJHIJHIHHJJJJJIJJJJJJIJJJJJJJJJJJJJJIIIJJIJIJJJIJJJJJJJJJJJJIHIEHIHJHHHHHFHFFFEFFFFDEEFE_Mismatch_0_Sense_+_Library_PoolT
TACATTTGTTTAGTGTTGGAAGGCACAAATAATTATGATTTGTACTGTTTATAGACATCAAATCCTGTTTGATGATGTTATATGTAGTTATTAG
>Frequency_1_QualityScore_FFHHHHHJJJJHIFIHHJJGHJJFGIGHGFHIIIIGJHGJJIGIJJJHHJJJJJIIIJIJJIIGJJJHGDGHHHHHHHHGFDFFCFFDEEECDE_Mismatch_0_Sense_+_Library_PoolC
TACATTTGTTTAGTGTTGGAAGGCACAAATAATTATGATTTGTACTGTTTATAGACATCAAATCCTGTTTGATGATGTTATATGTAGTTATTAG
>Frequency_1_QualityScore_>DHHF<CEGGIEFGA<CBHEBCH@HGGIIICGHB>FGII@>FGHIICGGIDGE@HC@<@8@AGIEHEEF_Mismatch_0_Sense_+_Library_PoolT
AATCCTGTTTGATGATGTTATATGTAGTTATTAGCAATATTCTTGAATTGTGAGCTTTTTTTATGTTCA
>Frequency_1_QualityScore_FFFHHHHJJJJJJJJJJGHIIIJJJIJJJIIJJJJJJJJCGIJJJJJHHHHGGFFDBDDDDDEDDDDBDCCBDDDDDEEDEEDDDDDDCDDDDD_Mismatch_0_Sense_+_Library_PoolT
GGTGGAGGGCCTTGCGGTTGCGTTGAGCAATGCTGCTGGTTTCTGTGCTGCTGCGGTTTTCTACGATGGTTTTCTTCATGTTGCTGTCCACCGT
>Frequency_1_QualityScore_FFHHHHHJIJJJJIJIIJGIHGFGGIIHJIHIIJJJJJJJIJJJJIJIJJIIIIC@FH@FGGFIJHIJHEHHH_Mismatch_2_Sense_+_Library_PoolT
AGGGCAGACTGTTTGACTAGTGTGCCAGCATTTTGCTATATTCAGTATTAGCAGGAAGTACTTTGAGCTCTGA
>Frequency_1_QualityScore_FFHHHHHJJJIJJJIJJJGHIHJJJDHHIJJJJJJJJJJJJJJIJJIIHGIHIJGIJIGHHHFFFFFFECEEEEEEDEEEFDEDDDDDEEDDDD_Mismatch_2_Sense_+_Library_PoolT
GGAGGCCATGACAAAAGGATATGGGTGATCAGATCTACATTTGTTTAGTGTTGGAAGGCACAAATAATTCTGATTTGTACTGTTTATAAACATC
>Frequency_1_QualityScore_DFHHHGDEGIIIIJFFIGFHGC?CFF?H?;?CFHHGIGGIDGHIIBAFFGIHGEGDCFAGGIIC=CCFGFGHEIGIGEA>CHHDEDFCFFBCDE_Mismatch_1_Sense_+_Library_PoolT
ATCTACATTTGTTTAGTGTTGGAAGGCACAAATAATTCTGATTTGTACTGTTTATAGACATCAAATCCTGTTTGATGATGTTATATGTAGTTAT
>Frequency_1_QualityScore_FFHHHGFHHIJIJJJIIIIIIIJJIJJJIJJHJIJGIIIIJJJJJIIJIIJIIJJJJJIIIIGJJJJJJGIFIIEHGIJIJJJHFDDEEFEEEE_Mismatch_1_Sense_+_Library_PoolT
TATTTGTACTGTTTATAGACATCAAATCCTGTTTGATGATGTTATATGTAGTTATTAGCAATATTCTTGAATTGTGAGCTTTTTTTATGTTCAT
>Frequency_1_QualityScore_FFHFHHAFFHIIGHIIJHIIGIEFHHIHIIIIIJJIJGIIIGHIIGCHIDIEGHGEGGIHGFBHHGGIC=CGIGEEHFDEEDDEECDCCDDDCC_Mismatch_1_Sense_+_Library_PoolT
CTGTTTATAGACATCAAATCCTGTTTGATGATGTTATATTTAGTTATTAGCAATATTCTTGAATTGTGAGCTTTTTTTATGTTCATTCCTTGTG
>Frequency_1_QualityScore_FFHHHHHJJJJJJJJJJJIIJJHIJIIJIGJJJJJIIJHIJJJJJJJJJJIJJJJJJJ_Mismatch_1_Sense_+_Library_PoolT
TATAGACATCAAATCCTGTTTGATGATGTTATATGTAGTTATTAGCAATATTCTTGAT
>Frequency_1_QualityScore_FFHH4DFIFHJJJJJJJJJJJIJJJJHIIJJJGHIIJJJJJIGJIDGIFJJJJJJIHHHHGFEFDEEEED>=CDDCCDDEDCCDDEEDDDDDAC_Mismatch_1_Sense_+_Library_PoolT
GTTAATAGTCAAGTCCAGCCTTCCTGTATTGGTGTTGCTGTCCGGGAGGCCATGACAAAAGGATATGGGTGATCAGATCTACATTTGTTTAGTG
>Frequency_1_QualityScore_FFGHHHFIJJJJJJHIIJIJJJIJGIJIJJJJJJJJJJJJGIIIJII_Mismatch_0_Sense_+_Library_PoolT
TCAATGTAATTGGGTTATTGCCAGAGCTAAACATTTTTTGCATTTAA
>Frequency_1_QualityScore_FFHHHHHJJJJJJJJGHIJGIIGIIIIIIHJJIJIJIJJJIJJJJJJJJJJJJEGHJJHIHHHHHHHFDDDDDFEEEEFEEDDDCDD@ACBCDD_Mismatch_1_Sense_+_Library_PoolT
AAACATCAAATCCTGTTTGATGATGTTATATGTAGTTATTAGCAATATTCTTGAATTGTGAGCTTTTTTTATGTTCATTCCTTGTGGAGAAGAA
>Frequency_1_QualityScore_FFHHFHHIJJJJIJJJIJEHIIIGIJJJJIIJJJJIIJIJI@FHIGEGGIJJHHHHHHHFFFBDACEDDDDDDDDDDDDBDDDEFEEDDDDDDD_Mismatch_0_Sense_+_Library_PoolT
TTGGTGTTGCTGTCCGGGAGGCCATGACAAAAGGATATGGGTGATCAGATCTACATTTGTTTAGTGTTGGAAGGCACAAATAATTATGATTTGT
>Frequency_1_QualityScore_DDFHHABEEEHGGHGIIIIIIIGHIGGIGIHIIIIIIIGEIIE?GGGGIGCBGIEE_Mismatch_2_Sense_+_Library_PoolT
CCTAGTGTGCCAGCATTTTGCTATATTCAGTATTAGCAGGAAGTACTTTGAGCTCA
>Frequency_1_QualityScore_DDCF@FDGI@GB@GDDHCEB<BFHFFFD?*8=<CFDHIGHI;:AA@B;?DCCCB;@ABA;@>@;>5>CCACA:CCCBBABCB3999>9518?C?_Mismatch_0_Sense_+_Library_PoolT
GGTTGCGTTGAGCAATGCTGCTGGTTTCTGTGCTGCTGCGGTTTTCTACGATGGTTTTCTTCATGTTGCTGTCCACCGTTCGGCGGCCCTCCTC
>Frequency_1_QualityScore_FFHHHHHJJJJJJ)ACFHIIIJIIJJIJJJJEGIIJJJ*?DGHIHEGIIJJJHHIJJJJIJF>GHHFHGEEFFFFFDDDEEEDDED@CDDDECC_Mismatch_1_Sense_+_Library_PoolT
CAGTATTAGCAGGGAGTACTTTGAGCTCTACATTGCATTCAATGTAATTGGGTTATTGCCAGAGCTAAACATTTTTTGCATTTAATATAATTGG
>Frequency_1_QualityScore_FFHHHHHIIJIJJJIIJJJJJJIIJJJIJJJHIJHIJIIIIGIJIIHIIIIJIJJIIJIIJJJJJHHGIHHJJIJJJHHHFDDDDEEEEEEEFD_Mismatch_0_Sense_+_Library_PoolT
TGTACTGTTTATAGACATCAAATCCTGTTTGATGATGTTATATGTAGTTATTAGCAATATTCTTGAATTGTGAGCTTTTTTTATGTTCATTCCT
>Frequency_1_QualityScore_F?FBFFHGIEFHI@HICHIII@H>HHFEHEFHHHCG@ECGDHHGIIEDFFHGFGIIG>FHIHIIH_Mismatch_0_Sense_+_Library_PoolT
CAAATCCTGTTTGATGATGTTATATGTAGTTATTAGCAATATTCTTGAATTGTGAGCTTTTTTTA
>Frequency_1_QualityScore_FFHHHHHJHJJJJIJJJJJIHIJJJJJJJJJJJJJJJHIJHJJIIJJGIJIIIIIIIJJJJHHGGIJJIIJIJIJIGIIIJJHHHHFDDDDDDE_Mismatch_1_Sense_+_Library_PoolT
CTGATTTGTACTGTTTATAGACATCAAATCCTGTTTGATGATGTTATATGTAGTTATTAGCAATATTCTTGAATTGTGAGCTTTTTTTATGTTC
>Frequency_1_QualityScore_FFFHHHHJJ9GHJJJJIJJIJEIJIJJJJJJJHJJJJJJCHHIJJJIJJJHHHFFHHFFFDFCEEEDDCCDDDDDDBBDDDEDDEDCDDECC>C_Mismatch_2_Sense_+_Library_PoolT
GGTGTTGCTATCCGGGAGGCCATGACAAAAGGATATGGGTGATCAGATCTACATTTGTTTAGTGTTGGAAGGCACAAATAATTCTGATTTGTAC
>Frequency_1_QualityScore_FFHHHHHJIJJGJJJJJIIHIJJJIJGHJJJJJIJJJIJIJJJJJIJJIHHIJJJJJJJIJHEEEHFHFFFFFEEEEECECDDEEDEEEDDEEE_Mismatch_1_Sense_+_Library_PoolT
CAGAAGGGCAGACTGTTTGACTAGTGTGCCAGCATTTTGCTATATTCAGTATTAGCAGGAAGTACTTTGAGCTCTACATTGCATTCAATGTAAT
>Frequency_1_QualityScore_FFHHHHHJJIJJJJJFAGHIJIIHJJJJJJJJJJIJJIIHHIJJIIJIJJJIJJJIIJJJJJJIJJIJIGHHHHHHGFFFFFFDEECEEEDDCA_Mismatch_0_Sense_+_Library_PoolT
GACAAAAGGATATGGGTGATCAGATCTACATTTGTTTAGTGTTGGAAGGCACAAATAATTATGATTTGTACTGTTTATAGACATCAAATCCTGT
>Frequency_1_QualityScore_FFHHHHHJJIJJJJJICGHJJIJJJJJJJJJJJJIJJGIIIHIJIHGJIJJHHHHHFFFFFFFAEDEECCDDDDDDDDEDDDDDDDDDDDDDDC_Mismatch_0_Sense_+_Library_PoolC
GACAAAAGGATATGGGTGATCAGATCTACATTTGTTTAGTGTTGGAAGGCACAAATAATTATGATTTGTACTGTTTATAGACATCAAATCCTGT
>Frequency_1_QualityScore_FFHHHHHJJJJJJHIIJJJJIJJIJJIJJJIJJJIJJJJIIIIJJJJJIJJJJJJJJJJJJJJJHJJJJIHHHHFFFFFDEEEECCDCCDDDCD_Mismatch_1_Sense_+_Library_PoolT
TCATTCCTTGTGGAGAAGAAGGGCAGACTGTTTGACTAGTGTTCCAGCATTTTGCTATATTCAGTATTAGCAGGAAGTACTTTGAGCTCTACAT
>Frequency_1_QualityScore_FFHGGHHJJJIGIJJHIJJJHJIJJIJJJJGIJJJJJIJIGHIJIJJIHGGIJIDEHIIIIGGFHHIFHGGHIHFF_Mismatch_1_Sense_+_Library_PoolT
TTTATAGACATCAAATCCTGTTTGATGATGTTATATTTAGTTATTAGCAATATTCTTGAATTGTGAGCTTTTTTTA
>Frequency_1_QualityScore_FFHHHGGIJGGJIJIAGGEECDECEAFEHIIIIIGHHHFFFFFFEAE;AA=ABD;CC>ACDDDDDDBBDCCCCDCC@CDB@>@@CB>@?@DDCA_Mismatch_0_Sense_+_Library_PoolT
GTTCGGCGGCCCTCCTCGTTATTAGTCAAGTCCAGCCTTCCTGTATTGGTGTTGCTGTCCGGGAGGCCATGACAAAAGGATATGGGTGATCAGA
>Frequency_1_QualityScore_FFHHHHHJGBHGHHJJJJJJJJIHIJJIJJJJIHEIIJJJJJIJJIIGJJIJHHIGIIJIIFHHFEFFFEDDFFFED@DDEEDDCCB5?BCDDD_Mismatch_1_Sense_+_Library_PoolT
GCCTTTTTTATGTTCATTCCTTGTGGAGAAGAAGGGCAGACTGTTTGACTAGTGTGCCAGCATTTTGCTATATTCAGTATTAGCAGGAAGTACT
>Frequency_1_QualityScore_FFHHHHHJJIJJHIIJIJIJJJIJJJJJJJJJJJJJJJJJFHIJIJJJIJJIJJJJIGIJJJJHIJJJGIHHHADDBDFFFEEDDEDDDDD_Mismatch_2_Sense_+_Library_PoolT
CATTCCTTGTGGAGAAGAAGGGCAGACTGTTTGACTAGTGTGCCAGCATTTTGCTATATTCAGTATTAGCAGGAAGTACTTTGAGCTCTGA
>Frequency_1_QualityScore_DADHHDBG)@8?;8D??:FF@7BDG?FDBFH4BGFGGBFGGDDHI@HAC>CHHFHEEED7;A>>@>CC==AB>A>55>:58:@:ACCCCDCCCD_Mismatch_2_Sense_+_Library_PoolT
GCTTGTGGGGAAGAAGGGCAGACTGTTTGACTAGTGTGCCAGCATTTTGCTATATTCAGTATTAGCAGGAAGTACTTTGAGCTCTACATTGCAT
>Frequency_1_QualityScore_D<B?DDDEIB4:+<+29CC1)@?*9*:CE@)0?(6BCACCA3@;=@7AC??@;)(),,6@;5>AADAAA_Mismatch_2_Sense_+_Library_PoolT
CCAGCCTTCCTGGATTGGTGTTGCTGTCCGGGAGGCCATGACAAAAGGATATGGGAGATCAGATCTACA
>Frequency_1_QualityScore_?:C8?DAD+2A;::?<:<+C+?<*1**1*:CCDD9**0**?BDED9D?*009/0*98)8;(=(88).===?A:?CA);?>?ADAA;AAA(-;B:_Mismatch_2_Sense_+_Library_PoolT
AAGAAGGGAAGACTGTTTGACTAGTGTGCCAGCATTTTGCTATATTCAGTATTAGCAGGAAGAACTTTGAGCTCTACATTGCATTCAATGTAAT
>Frequency_1_QualityScore_FFHHHHHJJJJJGIJJJJIJJJJJJJHIJJJJJJIJJFHIJJJJJJJJJJGHIGIHHHHHHFFFFFEEECEEEEEEEEEDFDDEFEDDDDDDDD_Mismatch_1_Sense_+_Library_PoolT
TGAGCTTTTTTTATGTTCATTCCTTGTGGAGAAGAAGTGCAGACTGTTTGACTAGTGTGCCAGCATTTTGCTATATTCAGTATTAGCAGGAAGT
>Frequency_1_QualityScore_;;B,==AE:A?@B:A:CEFI@FECFEECFDCB?<@C*1:C<DDEEE*00*0*?BD0?<8*9**?B;B>@))/8)8=@@C>@)7A_Mismatch_2_Sense_+_Library_PoolT
TAATTCTGATTTGTACTGTTTATAAACATCAAATCCTGTTTGATGATGTTATATGTAGTTATTAGCAATATTCTTGAATTGTGA
>Frequency_1_QualityScore_DDHBAFDBDEEE>C@@EFAHHGG9A9FHHE<?DHCHGCEGEGIBGEEGHI@FFAHG@@F7@;CGECBBE?BACC@CCCCCCCC@CCACACC@CC_Mismatch_1_Sense_+_Library_PoolT
TTTAGTTATTAGCAATATTCTTGAATTGTGAGCTTTTTTTATGTTCATTCCTTGTGGAGAAGAAGGGCAGACTGTTTGACTAGTGTGCCAGCAT
>Frequency_1_QualityScore_EFGFHFFGFHGIACAFGH@EH<B;EFAFDFDFHGIECGII_Mismatch_0_Sense_+_Library_PoolT
TTGCTATATTCAGTATTAGCAGGAAGTACTTTGAGCTCTA
>Frequency_1_QualityScore_FFHHHHHJJJJJJJJJJJIIJIGJJJIIJJHIJJJJJJJ_Mismatch_1_Sense_+_Library_PoolT
CAAACATTTTTTGCATTTAATATAATTGGGTTATTCTCA
>Frequency_1_QualityScore_FFHHHHHJJJJJJJJJJJJJJJJJIJJJJJJHIJJJJJIJJJJJIJJIJJJJJJJJJJJHIIHJJJJHIEGIIJIGGEHFFF_Mismatch_0_Sense_+_Library_PoolT
GCATTTTGCTATATTCAGTATTAGCAGGAAGTACTTTGAGCTCTACATTGCATTCAATGTAATTGGGTTATTGCCAGAGCTA
>Frequency_1_QualityScore_DDHHHHHIJJJJJJJIIJJJJJJJJJJJJJJJJHHIJJJJIJJJIJJJJJJJJHIJJJJJJJJJJJJBHEHEFDDEDDDDDDDCCCDDDDDDDD_Mismatch_2_Sense_+_Library_PoolT
TGATGTTATATTTAGTTATTAGCAATATTCTTGAATTGTGAGCTTTTTTTATGTTCATTCCTTTTGGAGAAGAAGGGCAGACTGTTTGACTAGT
>Frequency_1_QualityScore_FFHHHHHJIJJJGHIJJJJJJHIIIBGIJJJJIGJIHIIJJJJIJGIJJIJJHGHFDDDDDDDDDDBD@?CCDCC>CCCDDDDC<3>@CCA@CD_Mismatch_1_Sense_+_Library_PoolT
GTGCTGCTGCGGTTTTCTACGATGGTTTTCTTCATGTTGCTGTCCACCTTTCGGCGGCCCTCCTCGTTATTAGTCAAGTCCAGCCTTCCTGTAT
>Frequency_1_QualityScore_DEHHHHGJJJJJJJJJJJIIJIJIJIIJJIIJJJJJIIJGIIJJJJJIBHDIJIIJIG_Mismatch_0_Sense_+_Library_PoolT
TTATAGACATCAAATCCTGTTTGATGATGTTATATGTAGTTATTAGCAATATTCTTGA
>Frequency_1_QualityScore_FFHHGHHJJJJJJJJJJJJJJJJJJIJJJJJJJIIIIJJJJJJJJJIJJJIJJJJJJJJJJJJJJJIGHGHGGHFFBDDECDDD_Mismatch_1_Sense_+_Library_PoolT
TTTGAGCTCTACATTGCATTCAATGTAATTGGGTTATTGCCAGAGCTAAACATTTTTTGCATTTAATATAATTGGGTTATTCTA
>Frequency_1_QualityScore_FFHGHHHIJIJHIIJJIGHJJJIJIIJJGGIIJJJGIIJJIIJJJIIJJJJJJJJIJJJJJJJIIFHGIJIIIIHCEE_Mismatch_2_Sense_+_Library_PoolT
CTTTTGTTTAGTTTTGGAAGGCACAAATAATTATGATTTGTACTGTTTATAGACATCAAATCCTGTTTGATGATGTTA
>Frequency_1_QualityScore_FFHHHHHJJIJJFIEHIJJJJJJJJJIJJJJJJJJJJJJJIJIIIFHIJJJJIJIJIHHHHDFFDDFDEEEEEEEDDDCDDDEDDDEEDEEFED_Mismatch_1_Sense_+_Library_PoolT
ATATTCTTGAATTGTGAGCTTTTTTTATTTTCATTCCTTGTGGAGAAGAAGGGCAGACTGTTTGACTAGTGTGCCAGCATTTTGCTATATTCAG
>Frequency_1_QualityScore_FFHGFFFGIGIEGIIGH>BHHIIGHJJIIJJJJGJIIJIIGJGIIIGHGECGFHIGHGHGEHEHIIGIH_Mismatch_0_Sense_+_Library_PoolT
GCAGACTGTTTGACTAGTGTGCCAGCATTTTGCTATATTCAGTATTAGCAGGAAGTACTTTGAGCTCTA
>Frequency_1_QualityScore_DFHHHGHGIIIIGGGEGIJJJIJJIJJJIJGIIJGEIJJJ<EFGIJI9FHCH@FAHIIIGIHEEHHFFFFFEFEE_Mismatch_0_Sense_+_Library_PoolT
AGGAAGTACTTTGAGCTCTACATTGCATTCAATGTAATTGGGTTATTGCCAGAGCTAAACATTTTTTGCATTTAA
>Frequency_1_QualityScore_FFHHHHHHJJJJJJJJJJJJJIJJJJJJIIIJHIJJIJJJGHIJJJJIIJIIJJJ_Mismatch_0_Sense_+_Library_PoolT
GAAGTACTTTGAGCTCTACATTGCATTCAATGTAATTGGGTTATTGCCAGAGCTA
>Frequency_1_QualityScore_FFHHHHHJJIJJJJJJJJJJJJJJJJJIIJIJJJJJJJIJIJJJJJJJIJJJJJJJJJJJJJJJIJJJHGHFHGHFFFFFFBDCEDEEDD_Mismatch_1_Sense_+_Library_PoolT
AGTACTTTGAGCTCTACATTGCATTCAATGTAATTGGGTTATTGCCAGAGCTAAACATTTTTTGCATTTAATATAATTGGGTTATTCCCA
>Frequency_1_QualityScore_FFHHHHHJJJJIJJIJIIJIJJGIJJIIJJIJJJJJJJIJIIJJJIJJIJIJJJJJJJIJJJ_Mismatch_0_Sense_+_Library_PoolT
GAGCTCTACATTGCATTCAATGTAATTGGGTTATTGCCAGAGCTAAACATTTTTTGCATTTA
>Frequency_1_QualityScore_DEGH1CHHIJJJJJJJJJIJJGHGHJJJIJJJJIJJJIFHIJHJJIIHIIIJIJJJJGHHHHHHFFFFFEFECEEEEEDDDDBBDCCDEFEDDD_Mismatch_1_Sense_+_Library_PoolT
TTTTTTGTTCATTCCTTGTGGAGAAGAAGGGCAGACTGTTTGACTAGTGTGCCAGCATTTTGCTATATTCAGTATTAGCAGGAAGTACTTTGAG
>Frequency_1_QualityScore_FFHHHHHJJJJJJIJJJJJJJJHIJJJJJJJJJJJJIJJIIJIJIJJJJJJJJJJJJJJJJJIIHHHHHEHFFFFDEEEEEE_Mismatch_1_Sense_+_Library_PoolT
GAGCTCTACATTGCATTCAATGTAATTGGGTTATTGCCAGAGCCAAACATTTTTTGCATTTAATATAATTGGGTTATTCTCA
>Frequency_1_QualityScore_FFHHHHGGIIGJJJJJIJJJIJJJJJIIJIJJIDDHIJJIJI_Mismatch_0_Sense_+_Library_PoolT
AGCTAAACATTTTTTGCATTTAATATAATTGGGTTATTCTCA
>Frequency_1_QualityScore_DDHGDHGIJJJIGGIGEHHHIIGHHIIIGIJJJJJJJJGIJIIJIJIIHHGEHHFHIIIGHJBGIEEFD@DFFE_Mismatch_1_Sense_+_Library_PoolT
CACTGCATTCAATGTAATTGGGTTATTGCCAGAGCTAAACATTTTTTGCATTTAATATAATTGGGTTATTCTCA
>Frequency_1_QualityScore_FFHHHHHJJJJJJJJJJJJJJIJJJJJJJJJJJHHIJJIJJIJEHIJJJIJIJJJJJJJJJJIJJIIFCGDGIJIHHHHGFFFF_Mismatch_0_Sense_+_Library_PoolT
CAGCATTTTGCTATATTCAGTATTAGCAGGAAGTACTTTGAGCTCTACATTGCATTCAATGTAATTGGGTTATTGCCAGAGCTA
>Frequency_1_QualityScore_8D?BFBDHHGH=6E)@GCHDHGGCCGIG9)?DFHBDHBABFC=FHFC9CCG@EGHFEECE7@DEB?@;;?9?ACBACCCED>CC>:@CCD>@CC_Mismatch_1_Sense_+_Library_PoolT
TGTTGCTATCCGGGAGGCCATGACAAAAGGATATGGGTGATCAGATCTACATTTGTTTAGTGTTGGAAGGCACAAATAATTATGATTTGTACTG
>Frequency_1_QualityScore_FFHHHHHJJJJJHIIIJJJJJJJJJJJJJJJJJJJJJIIJJJIJIJJIJJHHHJHIJJJJJJJJJJJJJDHIIJHHHHHHHFFFFFDDDEEDDD_Mismatch_1_Sense_+_Library_PoolT
CTGTTTGACTAGTGTGCCAGCATTTTTCTATATTCAGTATTAGCAGGAAGTACTTTGAGCTCTACATTGCATTCAATGTAATTGGGTTATTGCC
>Frequency_1_QualityScore_DFHHHHHJJJIHIIJIJJCGHIJJJJJJJJJIJJJJIIJJJHIIIIJHHIJJJJJJJJJJJJJJHHGHHHHHFFFFFFFEEEEEEDDDDDDDDD_Mismatch_1_Sense_+_Library_PoolT
ATGACAAAGGGATATGGGTGATCAGATCTACATTTGTTTAGTGTTGGAAGGCACAAATAATTATGATTTGTACTGTTTATAGACATCAAATCCT
>Frequency_1_QualityScore_FDHHHHHJJJJJJJJJIJGIJJIIJJJGIIJJJJHHGIJJIIH_Mismatch_1_Sense_+_Library_PoolT
GAGCCAAACATTTTTTGCATTTAATATAATTGGGTTATTCTCA
>Frequency_1_QualityScore_DFHGHHFBG+AFECHH9H@C<B>C?DHHI>DF@DFHIIII@FHIIIIGI:FCBF@>>FHG@BGBEHFEE?E@ABD3;>A@;;6?BCCC_Mismatch_2_Sense_+_Library_PoolT
CAAATCCTGGTTGATGATGTTATATTTAGTTATTAGCAATATTCTTGAATTGTGAGCTTTTTTTATGTTCATTCCTTGTGGAGAAGAA
>Frequency_1_QualityScore_FDHHHHHJJJIHJIJJJJJJJJIIIIIJIIGIIJJJIJJJHIJIIJIGIHJJJHIIIIJIJJIIGIJIIEGEHJCCGIIFFHFHHFFFFDDDDD_Mismatch_2_Sense_+_Library_PoolT
ATTCTGATTTGTACTGTTTATAAACATCAAATCCTGTTTGATGATGTTATATGTAGTTATTAGCAATATTCTTGAATTGTGAGCTTTTTTTATG
>Frequency_1_QualityScore_EDFHHHHJJIJJJIJJJJGIIIIJIGIHIJJGGGGDGGIJGIIJJJJBGGHJJJJIJJJJJIIIJHHHHHHFFFDDFFACDECECDC_Mismatch_2_Sense_+_Library_PoolT
ACTTTGAGCTCTACATTGCATTCAATGTAATTGGGTTATTGCCAGAGCCAAACATTTTTTGCATTTAATATAATTGGGTTATTCCCA
>Frequency_1_QualityScore_DFFBFFBFHBFEGBFHBCHHFC?DAFEEAGFFH9DG?7@?0:BBFHHIIIHIIGIIIIIGIICHIICGCEEEEAEEECHD@CDBECECCECCCC_Mismatch_1_Sense_+_Library_PoolT
AGTGTGCCAGCATTTTGCTATATTCAGTATTAGCAGGAAGTACTTTGATCTCTACATTGCATTCAATGTAATTGGGTTATTGCCAGAGCTAAAC
>Frequency_1_QualityScore_FDFHHGHJIIJJJJJJJIJJJIGJIBFHIIJIGHIJJIJJJI@FHIJJGIHHFFFB@DCEEEECDDCDC>CCCCCDDDDABD@B<B@@<@BBDC_Mismatch_1_Sense_+_Library_PoolT
CGTTTGCGTTGAGCAATGCTGCTGGTTTCTGTGCTGCTGCGGTTTTCTACGATGGTTTTCTTCATGTTGCTGTCCACCGTTCGGCGGCCCTCCT
>Frequency_1_QualityScore_DDHFH>FHD<GGHIBB>C2?CEGG@1CCGHG<F6A8B;=CCB??2?CDDCA@>:@AC>>9?CC>>::AA:B@CCB2<?>::::A_Mismatch_0_Sense_+_Library_PoolT
GTTTTCTTCATGTTGCTGTCCACCGTTCGGCGGCCCTCCTCGTTATTAGTCAAGTCCAGCCTTCCTGTATTGGTGTTGCTGTCC
>Frequency_1_QualityScore_FFHHHHHJJIJJJJJHJIGIJIJJJIJJIJIIHJJJJJJJJJIJJJJJIHIJJJHIJJJIJJJJJJJJHHHHHHHHFFFFFFDCCCBCDDDBDD_Mismatch_1_Sense_+_Library_PoolT
ATCAAATCCTGTTTGATGATGTTATATGTAGTTATTAGCAATATTCTTGAATTGTTAGCTTTTTTTATGTTCATTCCTTGTGGAGAAGAAGGGC
>Frequency_1_QualityScore_FFHHHHHJJIJJJJJJJJJJJJJJJJJJJIJJJJJJJJJIIIJJJJIJJIIJJJJJJJJIJJJJJJJGGEHIIJIJJIJJJJFDDEECDDD_Mismatch_1_Sense_+_Library_PoolT
TTTGTACTGTTTATAAACATCAAATCCTGTTTGATGATGTTATATGTAGTTATTAGCAATATTCTTGAATTGTGAGCTTTTTTTATGTTCA
>Frequency_1_QualityScore_?:??:CA<<EBC)?EC>D4CFGIA*9<F39?DGDFFFEA8BB@8CC@2)8;=@EEE\5\\;??A@@:::<@B79@BBB>B>>BBAB3:(3:A3>_Mismatch_1_Sense_+_Library_PoolT
CGGCCCTCCTCGGTATTAGTCAAGTCCAGCCTTCCTGTATTGGTGTTGCTGTCCGGGAGGCCATGACAAAAGGATATGGGTGATCAGATCTACA
>Frequency_1_QualityScore_FFHHHHH4EHHHJIJIIHIJJJJIJJJJJJJJJJJJJJJJIIJJJJJJJIJJJHGIJJJJIIIGIIGIJHIJJJJJGHHHHEEFFFFEDBBDED_Mismatch_1_Sense_+_Library_PoolT
AGACTGTATGACTAGTGTGCCAGCATTTTGCTATATTCAGTATTAGCAGGAAGTACTTTGAGCTCTACATTGCATTCAATGTAATTGGGTTATT
>Frequency_1_QualityScore_DD=HB>=@FHII><C@EBBFBFG9?EGFGIAFHEHGBHCDGHB@AEHGIGICG4BFGGGE)CHGG@DEG>DH;CEBD>@DB@BCCB;_Mismatch_1_Sense_+_Library_PoolT
TGCCAGCATTTTGCTATATTCAGTATTAGCAGGAAGTACTTTGAGCTCTACATTGCATTCAATGTAATTGGGTTATTGCCAGAGCCA
>Frequency_1_QualityScore_FFFHFHHHIJGIIGHGHGJJIIJJJJJJJJJJIEHIIGHIGIIHIHIJJJJJJIIJJ_Mismatch_0_Sense_+_Library_PoolT
TGATGTTATATGTAGTTATTAGCAATATTCTTGAATTGTGAGCTTTTTTTATGTTCA
>Frequency_1_QualityScore_FFHHHHHIHIJJHIJJJJJJJJJJJHJJHIJJJJIJIHIGIJJJJJFHIIJIJIIIJJJJJJJIIHHHHGFHFFFFFFEDCDCDDDDDDBDDDB_Mismatch_1_Sense_+_Library_PoolT
AAATCCTGTTTGATGATGTTATACGTAGTTATTAGCAATATTCTTGAATTGTGAGCTTTTTTTATGTTCATTCCTTGTGGAGAAGAAGGGCAGA
>Frequency_1_QualityScore_FFGHHHHIJJJIJGGJJJJIIJGDHHJHHGGJJGIJJJJJIIJJIIJJJJIJJJJJJJJDIHGIIIG)7=CGEH_Mismatch_2_Sense_+_Library_PoolT
ACTGTTTATAGACATCAAATCCTGTTTGATGATGTTATATGTAGTTATTAGCAATATTCTTGAATTGAGAGCTA
>Frequency_1_QualityScore_DFFHHHHJJFHGHIJJHGJJHIHHIJJIJJGHIIJIJJHIJJJJJJJIJJJIJJJJHIJJJIIJHHHHHHDDFDFFFEECECCDDDCDDDACCC_Mismatch_1_Sense_+_Library_PoolT
GGATATGGGTGATCAGATCTACATTTGTTTAGTGTTGGAAGGCACAAATAATTCTGATTTGTACTGTTTATAGACATCAAATCCTGTTTGATGA
>Frequency_1_QualityScore_FFHHHHGJJIJJJJJIIJJJIJIHIIJJJBFHIJIJJJJJJJIJJIJIJIHJGGGHHHH>ADFFFDACECCDEEEDDDDEDEEEFDDDDDDEDD_Mismatch_0_Sense_+_Library_PoolT
TCCGGGAGGCCATGACAAAAGGATATGGGTGATCAGATCTACATTTGTTTAGTGTTGGAAGGCACAAATAATTATGATTTGTACTGTTTATAGA
>Frequency_1_QualityScore_FFHHHHHIJJJGHHJJJJIJJJJJJJJJJIIJHIHIIIJJHIJJJJJJHIHHJJJJJJHJJJJIIJJJIDHIIHEHGHHFFFFFFEEECEEDDD_Mismatch_2_Sense_+_Library_PoolT
AAGGATATGGGTGATCAGATCTACATTTGTTTAGTGTTGGAAGGCACAAATAATTCTGATTTGTACTGTTTATAAACATCAAATCCTGTTTGAT
>Frequency_1_QualityScore_FFHHHFHIJJJJJJJJJJJJIJIJJJJJJJJJJHIJJJJJJGIIJIIJJJJGIJJJJIJJIJJJIIHHHHHFFFFFFFEDECEDBBBCCDDDDA_Mismatch_1_Sense_+_Library_PoolT
GGAAGTACTTTGAGCTCTACATTGCATTCAATGTAATTGGGTTATTGCCAGAGCTAAACATTTTTTGCATTTAATATAATTGGGTTATTCTCGA
>Frequency_1_QualityScore_FDHHHHHI+@EDFEHHJIGEEHEFBHIJIHIJGFGGGDDGHGGIJJJIIIIJJJIJJIIGGGHHHGGFFFEFFFEFECCA?@@D@C@CD_Mismatch_1_Sense_+_Library_PoolT
GTACTTTGCGCTCTACATTGCATTCAATGTAATTGGGTTATTGCCAGAGCTAAACATTTTTTGCATTTAATATAATTGGGTTATTCTCA
>Frequency_1_QualityScore_FFHHGHFEBGBHIJJIIJIIJIJGHGFGIJJJDHHIJJIJGIJJJJJEHHHIJI@GEIIIIGH@DHGEHHHHGDDFFFDCACEEEEEDCDABB?_Mismatch_1_Sense_+_Library_PoolT
AAGAAGGGCAGACTGTTTGACTAGTGTGCCAGCATTTTGCTATATTCAGTATTAGCAGGAAGTACTTTGAGCTCTACATTGCATTCAACGTAAT
>Frequency_1_QualityScore_FFHDFHHIAEGHGHHGIJIIJJJIIJJIJJJJJFHIJHIJHIJJIJJJIIEGIJJJJJGIJGIIEGIJIFFFGHGGF@ECGIJHHGFDDDDFEE_Mismatch_2_Sense_+_Library_PoolT
CTGATTTGTACTGTTTATAGACATCAAATCCTGTTTGATGATGTTATATGTATTTATTAGCAATATTCTTGAATTGTGAGCTTTTTTTATGTTC
>Frequency_1_QualityScore_FDHHHHHJJJIJJJJJJJJJIJJJJJJIJJJJJJJJJJIJIIJJFHGIGIGIJH_Mismatch_1_Sense_+_Library_PoolT
GTTATTGCCAGAGCTAAACATTTTTTGCATTTAATATAATTGGGTTATTCTCGA
>Frequency_1_QualityScore_FFH3DFHIJHIIIIHHIHIGJJIIGIIIIJJJJJJJJJJJJJJHJJJJHIJJJJIJJJJJJJJGIJHHHHHHHFFFFDDCE_Mismatch_1_Sense_+_Library_PoolT
TCCCGTTTGATGATGTTATATGTAGTTATTAGCAATATTCTTGAATTGTGAGCTTTTTTTATGTTCATTCCTTGTGGAGAA
>Frequency_1_QualityScore_DFHHHHHJIJJJJIJJHHIJIIIJJIGIJIGIJJJJGGIJJJIJJJJJIJJJJIIJJIJJJJGJJFGHJFHIIIGHHHHHFFFFFFEEEDDCEE_Mismatch_1_Sense_+_Library_PoolT
ATTTTGCTATATTCAGTATTAGCAGGAAGTACTTTGAGCTCTACTTTGCATTCAATGTAATTGGGTTATTGCCAGAGCTAAACATTTTTTGCAT
>Frequency_1_QualityScore_FFHGHHHJJJJIJJJJJIJJJJIJJJJJGIIJJJJFIIJJJHIHIIHJJJIIGHGGIJJIJJJHGIGGGGHIIJIIIEFFFEEEED_Mismatch_1_Sense_+_Library_PoolT
ACTGTTTATAAACATCAAATCCTGTTTGATGATGTTATATGTAGTTATTAGCAATATTCTTGAATTGTGAGCTTTTTTTATGTTCA
>Frequency_1_QualityScore_FFHHHHHJJJJJIJJJHJJIJJIIIIIJJJIJHIGJIIIJIJJJJJJJJJ>FHIJIJJGHJIIJJIHHHHHHFFFFFFFFECECAACDDDDDDD_Mismatch_1_Sense_+_Library_PoolT
CATCAAATCCTGTTTGATGATGTTATATTTAGTTATTAGCAATATTCTTGAATTGTGAGCTTTTTTTATGTTCATTCCTTGTGGAGAAGAAGGG
>Frequency_1_QualityScore_DFHHHHHJIJJIGIIJJGHHHGHGEHIGHIIGIJIJJJIJJIIIJJJEIIJIIIJJIIEGFGGIJJII3=AEHEFFDCB_Mismatch_1_Sense_+_Library_PoolT
CTCTACATTGCATTCAATGTAATTGGGTTATTGCCAGAGCTAAACATTTTTTGCATTTAATATAATTGGGTTATTCGCA
>Frequency_1_QualityScore_FFHHHHHJIJJJJJJJJJJIJJJJJJJJJJJJJJJJJJJJJJIJIJJJIIJIHIJGHIJJJJIJJHHHHHHFFFFFFFEE_Mismatch_0_Sense_+_Library_PoolT
GCAGACTGTTTGACTAGTGTGCCAGCATTTTGCTATATTCAGTATTAGCAGGAAGTACTTTGAGCTCTACATTGCATTCA
>Frequency_1_QualityScore_FFHHHHHJJJIHJJJJJIJJJGGHHFGGIIJJIGHFHJJIJJGIIJGIJJJJJJJJJJJJJJJJHGHHHGEHFDFFACCEEEDC_Mismatch_2_Sense_+_Library_PoolT
TTTGAGCTCTACATTGCATTCAATGTAATTGGGTTATTTCCAGAGCTAAACATTTTTTGCATTTAATATAATTGGGTTATTCAC
>Frequency_1_QualityScore_FDDHFADIIIJJJIFHEHHIIFHHIGIIIHIGIGHGIJJIGHHIIJIJJIJJJJIJHGIIIFHJJJJI_Mismatch_0_Sense_+_Library_PoolT
TGGGTGATCAGATCTACATTTGTTTAGTGTTGGAAGGCACAAATAATTATGATTTGTACTGTTTATAG
>Frequency_1_QualityScore_FFHHHHHHIJJJJJJJJJJJJJJJJJJIJJJHIJJJHIIIJJIJIIJJJJJJJJJIJJJIJGGIJJJJIIHHHFFFFFFFEEDED_Mismatch_1_Sense_+_Library_PoolT
TTCCTTGTGGAGAAGAAGGGCAGACTGTTTGACTAGTGTGCCAGCATTTTGCTATATTCAGTATTAGCAGGAAGTACTTTGAGCA
>Frequency_1_QualityScore_FFHDHHHIJIGIGIGFHJIIIJGGGGIIIIGGIJJJJJJIBGIHIJIJJIJGGCHIJJJIFIIJJJIJGHHGHGHFDCEDEEEDDEDEDEE-;@_Mismatch_1_Sense_+_Library_PoolT
AGTATTAGCAGGAAGTACTTTGAGCTCTACATTGCATTCAATGTAATTGGGTTATTGCCAGAGCTAAACATTTTTTGCATTTAATATAATTTGG
>Frequency_1_QualityScore_FFHHHHHJIJJJIJJJJJJJIJIJJIIJIJJJJJJJIJJGHJJJJJFGHIJHIIIJJJJJJJJJJJIJHHG_Mismatch_1_Sense_+_Library_PoolT
AAATCCTGTTTGATGATGTTATATGTAGTTATTAGCAATATTCTTGAATTGTGAGCTTTTTTTATGTTCAA
>Frequency_1_QualityScore_FFDFFHFIIGGIIIIGHIIDFG4CFFHGIIIIJIGGIIJIIGICEHGHJIJJJ:GGIIGIGIIIJIHHFDDEDFEEDC_Mismatch_1_Sense_+_Library_PoolT
AGACATCAAATCCTGTTTGATGATGTTATATGTAGTTATTAGCAATATTCTTGAATTGTGAGCTTTTTTTATGTTCAC
>Frequency_1_QualityScore_FFHGHGHJJHIIJJJJJJJJJIJJJJJIJJJJJJIJJJIIHIJJJJJJJJJJHHHHHHFFFFFDCEECEACCDDDDDEDDDD_Mismatch_0_Sense_+_Library_PoolT
CTTGAATTGTGAGCTTTTTTTATGTTCATTCCTTGTGGAGAAGAAGGGCAGACTGTTTGACTAGTGTGCCAGCATTTTGCTA
>Frequency_1_QualityScore_FFHHHHHGJJJJJJJJHIJJJJJJJJJJJJJJJJJJJJJJJIJJJJJJJJJIJIJJJIJFHIJJJHHG_Mismatch_1_Sense_+_Library_PoolT
ATTCAATATAATTGGGTTATTGCCAGAGCTAAACATTTTTTGCATTTAATATAATTGGGTTATTCTCA
>Frequency_1_QualityScore_DDHHHHHGIJGIIJIIIFHHIJFIIIJJJJJJIJJEGIHIAFGEHIJIJJIIIJIJJJICGGIIIJJFJHHGDHHHGFDEFDFFEEDEEEDD:C_Mismatch_2_Sense_+_Library_PoolT
TGACAAAAGGATATGGGTGATCAGATCTACATTTGTTTAGTGTTGGAAGGCACAAATAATTCTGATTTGTACTGTTTATAAACATCAAATCCTG
>Frequency_1_QualityScore_FFAFHAFHCGI?FHIIIAHIIIIIII<DHIII;FGAGGCEHFFDBEEDDD=@DD?<BDAC4>ACC?CDDCDDCABCDD>@CCDCDCC@D>BD@C_Mismatch_0_Sense_+_Library_PoolT
GGTGGAGGAGGACCAGGAGGCCCTGGTTGGGGTGGTGGAGGGCCTTGCGGTTGCGTTGAGCAATGCTGCTGGTTTCTGTGCTGCTGCGGTTTTC
>Frequency_1_QualityScore_FFHHHHHJJJJIJJJJGIBGHGGIIIJIJJHIJJJJJJJJIJJJJJJHFFFFFFEFEEEEEEEDDDBBDCDDEED_Mismatch_0_Sense_+_Library_PoolT
ATTTAATATAATTGGGTTATTCTCAAATCTATGTCTACTAATTTTTTTGCATTTATTGTAATTGGGTTATTGTCA
>Frequency_1_QualityScore_FFHHHHHJJJJJJJJJHHIIJJGGGIJIJJIJJFEHIJIJJJIJJI@FCGIJIIIJJJHHHHHHFEFFFDDDEDDDBB<BBBDDDC@8?ADCDD_Mismatch_2_Sense_+_Library_PoolT
AGATCAATGCTGCTGGTTTCTGTGCTGCTGCGGTTTTCTACGATGGTTTTCTTCATGTTGCTGTCCACCGTTCGGCGGCCCTCCTCGTTATTAG
>Frequency_1_QualityScore_FFFHHDHHIIJJIIIJJIJJHIJIJJIJIIJIJJIJJJJJJGCHFHHFFFFFFDEEEDD?BDDDCEDDDABD@CBDDDDDEEDDEDDDDCCCDD_Mismatch_1_Sense_+_Library_PoolT
CGTGGTGGAGGGCCTTGCGGTTGCGTTGAGCAATGCTGCTGGTTTCTGTGCTGCTGCGGTTTTCTACGATGGTTTTCTTCATGTTGCTGTCCAC
>Frequency_1_QualityScore_FFHHHHHJJIJIJJJJJJJJJJJJJGIIJJIJJFIJJJJJJIJJIJIHIHHHHHHFFFFFCEEEEEEDEEEEEEEDDDEEDDDCCDBDCDDDDD_Mismatch_1_Sense_+_Library_PoolT
CTTTTTTTATGTTCATTCCTTGTGGAGAAGAAGGGCAGACTGTTTGACTAGTGTGCCAGCATTTTGCTATATTCAGTATTAGCAGGAAATACTT
>Frequency_1_QualityScore_FFHHHHHJJJJJJJIJJIJJJJJJJJJJFHHJJJJJIJJJJJJJJHIJJIIIIJHHHHHHHFFFFFEEEEEEEEEFFEDDEEFFEDDDDBDDDD_Mismatch_1_Sense_+_Library_PoolT
TAGCTTTTTTTATGTTCATTCCTTGTGGAGAAGAAGGGCAGACTGTTTGACTAGTGTGCCAGCATTTTGCTATATTCAGTATTAGCAGGAAGTA
>Frequency_1_QualityScore_DAFHDDB?CFHIGIII@BEHHII@GGHAHGGICB:?FFEGHI@_Mismatch_1_Sense_+_Library_PoolT
TAGCTAAACATTTTTTGCATTTAATATAATTGGGTTATTCTCA
>Frequency_1_QualityScore_?DDF?F><E?D+@@:E?CFGGID@<@??>0?B?99998?FEDGG<DFA=FD=7)=@G;=.7=EAB@DDD>3@ADA:;@>>AAC@ACCC(5:C?_Mismatch_2_Sense_+_Library_PoolT
AAGGATATGGGGGATCAGATCTACATTTGTTTAGTGTTGGAAGGCACAAATAATTATGATTTGTACTGTTTATAGACATCAAATCCTGCTTGA
>Frequency_1_QualityScore_FFHHHGHJJJJJJJJJJJIIJJJIIIJJGJJJJJJGJJIJJJHIJJJJHIJJIIIHIIIGGGHHIHIIICHIJIIJIIIBHHHHHHFDEFFFEA_Mismatch_1_Sense_+_Library_PoolT
AAGGCACAAATAATTCTGATTTGTACTGTTTATAGACATCAAATCCTGTTTGATGATGTTATATGTAGTTATTAGCAATATTCTTGAATTGTGA
>Frequency_1_QualityScore_FFGHHHGHIIIIIJJJHIIJJJJJIJGIJJIJIGIFHIJIIJJIJJJJJIJJIJJJJJJJIIJGIDHIIGIHHGJHHHGG_Mismatch_0_Sense_+_Library_PoolT
GCCAGCATTTTGCTATATTCAGTATTAGCAGGAAGTACTTTGAGCTCTACATTGCATTCAATGTAATTGGGTTATTGCCA
>Frequency_1_QualityScore_DF?DFHFHEHIIAHIEHHI@FHEFEEGIIGEHHIIGDGIICBDFBBD=CE@DCACGGHIIIICIHHCEE==AABADBDDBCEE@CCDEDCCBCC_Mismatch_1_Sense_+_Library_PoolT
TTATGTTCATTCCTTGTGGAGAAGAAGGGCAGACTGTTTGACTAGTGTGCCAGCATTTTGCTATATTCAGTATTAGCAGGAAGTACTTTGAGCC
>Frequency_1_QualityScore_DDFFFHHIIFIIII@B@F?F@HIIIIIIIIIFEIIIIIIIIIIGIIGIIHEGIDGHIIIIGIIIHIIHA5?BBCEEC_Mismatch_2_Sense_+_Library_PoolT
CTACATTGCATTCAATGTAATTGGGTTATTGCCAGAGCCAAACATTTTTTGCATTTAATATAATTGGGTTATTCCCA
>Frequency_1_QualityScore_FFHHFFHIJFIJJIIHHIJIFHEHIHIIDBFFIIBGIIIIGIJIJGGIIIIIGIJJGIGHIGIIHGHGHEHGFFFFFCECEADDCDDDBDCCDE_Mismatch_1_Sense_+_Library_PoolT
TTTTGCTATATTCAGTATTAGCAGGAAGTACTTTGAGCTCTACATTGCATTCAATGTAATTGGGTTATTGCCAGAGCCAAACATTTTTTGCATT
>Frequency_1_QualityScore_FFHHHHHJJJJJJJJIIHJIJIJJJHJJGHIIJJJIJJJJJJJJJJJJJJJJIIIJIJIIJIIJDHIJHFFHHHFFFF_Mismatch_1_Sense_+_Library_PoolT
TTTTGCTATATTCAGTATTAGCAGGAAGTACTTTGAGCTCTACATTGCATTCAATGTAATTGGGTTATTGCCAGAGCA
>Frequency_1_QualityScore_FFHFHHFJJHIJJIJJJJJJJJGIJJJIJJJJHHIGGIFGGHIIJHIIGIIJJJJJJJJJIJIIJJHHHHHHGFFFFFFFDAABDDEECD_Mismatch_2_Sense_+_Library_PoolT
AGTACTTTGAGCTCTACATTGCATTCAATTTAATTGGGTTATTGCCAGAGCTAAACATTTTTTGCATTTAATATAATTGGGTTATTCCCA
>Frequency_1_QualityScore_FFHHHHHJJJJJJJHIJJJJJFHIIJJJJIIJJJJJJJJJJJJJJJJJJJIJJGGHHIJJJJJJJCEFHHHFFE_Mismatch_1_Sense_+_Library_PoolT
CATTGCATTCAATGTAATTGGGTTATTGCCAGAGCCAAACATTTTTTGCATTTAATATAATTGGGTTATTCTCA
>Frequency_1_QualityScore_FFHHHHHJJJJJJGIGGJJJJJJJJJJJJJIHGIJJGGFFHJIJJJJJJJHIGIJHHHHFFFFFDED>CCACDDCBBDEEDCDDCCCCDDEECC_Mismatch_0_Sense_+_Library_PoolT
TCCTCGTTATTAGTCAAGTCCAGCCTTCCTGTATTGGTGTTGCTGTCCGGGAGGCCATGACAAAAGGATATGGGTGATCAGATCTACATTTGTT
>Frequency_1_QualityScore_FDFHHHHIIJJJJJIJJJJJGIJJJGJJJJJIJJJJJJIJJJJFHHIJIIJHHHGHHFFFFFFFCECEEBBDCDDDDDDDDDDDDEEEEDCEEE_Mismatch_1_Sense_+_Library_PoolT
GATTGGTGTTGCTGTCCGGGAGGCCATGACAAAAGGATATGGGTGATCAGATCTACATTTGTTTAGTGTTGGAAGGCACAAATAATTATGATTT
>Frequency_1_QualityScore_2ACFHHIJIJJIJJHHGIIIJIJJJJJHIJJJJJJFIIGHIJIJIJJJJIIIJJJIIGICGHHGHHHGHHGHFFFBEEEEEEEEDCDDDCDDD_Mismatch_0_Sense_+_Library_PoolT
TTCATTCCTTGTGGAGAAGAAGGGCAGACTGTTTGACTAGTGTGCCAGCATTTTGCTATATTCAGTATTAGCAGGAAGTACTTTGAGCTCTAC
>Frequency_1_QualityScore_FFHHHHHJJIJHJJJJJJJJJJJJJJJJJJJJJJJJJJJJJJJJJJJJJJJJJJJIGHIIIIHIHHHHFC_Mismatch_2_Sense_+_Library_PoolT
TGCATTCAATGTAATTGGGTTATTGCCAGAGCCAAACATTTTTTGCATTTAATATAATTGGGTTATTCAC
>Frequency_1_QualityScore_>8<D><+,<AACE<F4?CFBFEC9EFCEED19CE?<D<C@CBBDEEEIC<9?DE?DEEEDC<BCDEAEE<=@@=)7@CED>CD@@@AAD_Mismatch_2_Sense_+_Library_PoolT
ATTTGTTCTGTTTATAGACATCAAATCCTGTTTGATGATGTTATATTTAGTTATTAGCAATATTCTTGAATTGTGAGCTTTTTTTATGT
>Frequency_1_QualityScore_DDH2ADHED@FFGG@CDHDGC@BDHHDFGIIIBFGIDHGEGHIIGHIG>E=CHC77?7;?BE<>=(;=C;?;@AA>>;@@C>@AACDDC>>C@C_Mismatch_2_Sense_+_Library_PoolT
CTGGCCGGGAGGCCATGACAAAAGGATATGGGTGATCAGATCTACATTTGTTTAGTGTTGGAAGGCACAAATAATTCTGATTTGTACTGTTTAT
>Frequency_1_QualityScore_FFHHHHHIJGIJJJJJJJJIIJGHJJJJJIJJJIJJJJJJJJJJJJIIJIHIJIJIJJHHIIIIJJIFIHGGGIHHHHHHFFDDEEDEDE_Mismatch_0_Sense_+_Library_PoolT
TATATTCAGTATTAGCAGGAAGTACTTTGAGCTCTACATTGCATTCAATGTAATTGGGTTATTGCCAGAGCTAAACATTTTTTGCATTTA
>Frequency_1_QualityScore_DDHADAD<?BGA43CFDDF<E<C<<CFFHFG@DBDFII4:?FFAF>DFDDGC>*9BBF<D?=/=)8==8>@FH;D7@:77)).=AA_Mismatch_2_Sense_+_Library_PoolT
ATTCTGATTTGTACTGTTTATAAACATCAAATCCTGTTTGATGATGTTATATGTAGTTATTAGCAATATTCTTGAATTGTGAGCTT
>Frequency_1_QualityScore_FFGGHHGJJIIJJJJJJJJJIJJJJGHIJJJJJJJIIJJJJJJJIIJJJJHIJJGIJIJJHIJJIIJIJCEFGHHHHFFFFDFEEEEECCDEDD_Mismatch_2_Sense_+_Library_PoolT
GGAAGGCACAAATAATTCTGATTTGTACTGTTTATAAACATCAAATCCTGTTTGATGATGTTATATGTAGTTATTAGCAATATTCTTGAATTGT
>Frequency_1_QualityScore_FFHHHHDHIHIJHIJFHJJJJIIJIJJJJJGIJJJJFHHEEFBDDDDBBDDDDD;@DDDDDDDDDDDDCCCDCDDD<CBDDDCCDDDDDCDBD5_Mismatch_0_Sense_+_Library_PoolT
TCCCGGTGGAGGAGGACCAGGAGGCCCTGGTTGGGGTGGTGGAGGGCCTTGCGGTTGCGTTGAGCAATGCTGCTGGTTTCTGTGCTGCTGCGGT
>Frequency_1_QualityScore_FFGHHHHGJJIHCHJGFHEHHIJJJJJIJJJJJJJJIGGHGJIIJEHGHJGJJEIIJIJHHGEEHFCFFFEEECEDEDDDCCDADDDCDDADDD_Mismatch_1_Sense_+_Library_PoolT
GAATATTCTTGAATTGTGAGCTTTTTTTATGTTCATTCCTTGTGGAGAAGAAGGGCAGACTGTTTGACTAGTGTGCCAGCATTTTGCTATATTC
>Frequency_1_QualityScore_D<BFD@ABBH8D@GGH@FBFIF<BFFCCBCDGEGIDAHCHAEH>C7ADEEDC:;@CBBBBB:@B?>>>>@A3<CBB@C34(895?ACD:A@C_Mismatch_1_Sense_+_Library_PoolT
GGCGGCCCTCGTCGTTATTAGTCAAGTCCAGCCTTCCTGTATTGGTGTTGCTGTCCGGGAGGCCATGACAAAAGGATATGGGTGATCAGATC
>Frequency_1_QualityScore_A?FAFHHHIJGGH@FHIGFGIJIIGGGHGIDFHHJBGHIIIAGDEIIHIGHD5=ACEECCB>BBB(:ABCC>CDDDDDCDCCACDDDBD<<?5>_Mismatch_1_Sense_+_Library_PoolT
GAGGGCCTTGCGGTTGCGTTGAGCAATGCTGATGGTTTCTGTGCTGCTGCGGTTTTCTACGATGGTTTTCTTCATGTTGCTGTCCACCGTTCGG
>Frequency_1_QualityScore_FFHHHHHJGJFHIIJJCHIJIIJJJJJJJJJJIJJJJJJIIIJJIIJJJIIJJJJJIJJJJJIJGIJJIEHHJJIHFEHHHHFFBCDFFFDEEC_Mismatch_2_Sense_+_Library_PoolT
ATTTGTTTAGTGTTGGAAGGCACAAATAATTCTGATTTGTACTGTTTATAAACATCAAATCCTGTTTGATGATGTTATATGTAGTTATTAGCAA
>Frequency_1_QualityScore_BBBBDBBA?:2CIH<AF@BGIEBHI+CAAFE9?88C4CDGBG?0.(\7556CE_Mismatch_0_Sense_+_Library_PoolT
TTATTAGTCAAGTCCAGCCTTCCTGTATTGGTGTTGCTGTCCGGGAGGCCATG
>Frequency_1_QualityScore_FFHHHHGJJJJJJJJJJJIJIJJJIGIJJJGHJJJIJJJJJJJJJJJJJJHIJJJJJJJJJIH_Mismatch_1_Sense_+_Library_PoolT
GGAAGGCACAAATAATTCTGATTTGTACTGTTTATAGACATCAAATCCTGTTTGATGATGTTA
>Frequency_1_QualityScore_FFHHHHHHJJJJJJIJJIJJJJIJHGIJJHIIJJJJJJJJJJIJHHJJJJJJJJJJJJGHHIIJ@HHHFBDFEEEDEEDDDDDDCDDCDDDDDD_Mismatch_1_Sense_+_Library_PoolT
ATGTAGTTATTAGCAATATTCTTGAATTGTGAGCTTTTTTTATGTTCATTCCTTGTGGAGAAGAAGGGCAGACTTTTTGACTAGTGTGCCAGCA
>Frequency_1_QualityScore_FFHHGHHJJJJJJJJJIJJJJIJJJJHIJJJJJIJJIIIJJJJJJIIJJIJJJJI_Mismatch_1_Sense_+_Library_PoolT
TAAACATCAAATCCTGTTTGATGATGTTATATGTAGTTATTAGCAATATTCTTGA
>Frequency_1_QualityScore_FFHHHHHJJGIJHGHHIJIIJJHIJIIJJJJJJJJJJJJJJJJIJIJJHIIJJJJJJJJJJJJHIJJJJJHHHHGHFDB@D_Mismatch_0_Sense_+_Library_PoolT
TCCTGTTTGATGATGTTATATGTAGTTATTAGCAATATTCTTGAATTGTGAGCTTTTTTTATGTTCATTCCTTGTGGAGAA
>Frequency_1_QualityScore_FFHHHGHIJJJJJIJJJJJJIJIHIDHFHIJJJJJJJIJJJJJJJJJJJJIIJJIIJIIJHEHACHEHFHFFFFFCCEEEFEDDEEDEEEDCEE_Mismatch_1_Sense_+_Library_PoolT
GAAGAAGGGCAGACTGTTTGACTAGTGTGCCAGCATTTTGCTATATTCAGTATTAGCAGGAAGTACTTTGACCTCTACATTGCATTCAATGTAA
>Frequency_1_QualityScore_FFHHHHHJJJJJJJHIJJJJIJJJJJJFHIJIJJJJJJIJIJJJJJJJIIJIJJJGIJJIJJJDHEHHHHEHFEFFFE_Mismatch_1_Sense_+_Library_PoolT
TTTGCTATATTCAGTATTAGCAGGAAGTACTTTGAGCTCTACATTGCATTCAATGTAATTGGGTTATTGCCAGAGCCA
>Frequency_1_QualityScore_DFGHHGGIIIHIJJJJIGHJJJJEIIFHHGGGIIAGIGGHIJIJIIIDEHIIJJIJJJJJJIGHHFHECCDFFFEFDABDDDECDD_Mismatch_1_Sense_+_Library_PoolT
CTTTGAGCTCTACATTGCATTCAATGTAATTGGGTTATTGCCAGAGCCAAACATTTTTTGCATTTAATATAATTGGGTTATTCTCA
>Frequency_1_QualityScore_ADHGHGHIII>EADHHIAFBHGJJIIIJJIIIJJJGIIHGFGBFHIHEGGJIIIIJJJGHGGIHEEHHHHFFFFFFFEEDCCCDDDDDDDCDDD_Mismatch_1_Sense_+_Library_PoolT
TGACAAAAGGATATGGGTGATCAGATCTACATTTGTTTAGTGTTGGAAGGCACAAATAATTCTGATTTGTACTGTTTATAGACATCAAATCCTG
>Frequency_1_QualityScore_=A?CBA<CB<A+A;3A9C9+<CB<:?*14*:1:D:?DDDEEDDD18B???D4?8?BCDEECEIADCAA@;A4=>A=CCDCCA>(=;>@AAAAA>_Mismatch_1_Sense_+_Library_PoolT
TTTGACTAGTGGGCCAGCATTTTGCTATATTCAGTATTAGCAGGAAGTACTTTGAGCTCTACATTGCATTCAATGTAATTGGGTTATTGCCAGA
>Frequency_1_QualityScore_FFGGHGGIIJJIIJJJIJJJHIIBFGHHIJIJJGGIIJJIJJJIFIIIIJJIJJCGHIJJIIJIGIJJJBHHHFEEFF_Mismatch_2_Sense_+_Library_PoolT
TAAACATCAAATCCTGTTTGATGATGTTATATGTAGTTATTAGCAATATTCTTGAATTGTGAGCTTTTTTTATGTCCA
>Frequency_1_QualityScore_FFDFHDFGGIGGIIJFHHGHIIBHHFFFEIHII>EGGHGIIE@H>G<FB>GHI@@FGGHIGF>FCDHGGF==ACC@DCBD6@CECCB;A?5=CD_Mismatch_1_Sense_+_Library_PoolT
AGACATCAAATCCTGTTTGATGATGTTATATTTAGTTATTAGCAATATTCTTGAATTGTGAGCTTTTTTTATGTTCATTCCTTGTGGAGAAGAA
>Frequency_1_QualityScore_FFGHHHHIJJJJJJJJJJJIJJCGIJJJJJJJJJJIJJJIIIJJJGHHIJJJJJIJHHHHHFFFFFFFEEEEEEEEEFDDDDDDEDDDDDDDDD_Mismatch_0_Sense_+_Library_PoolT
GGCCATGACAAAAGGATATGGGTGATCAGATCTACATTTGTTTAGTGTTGGAAGGCACAAATAATTATGATTTGTACTGTTTATAGACATCAAA
>Frequency_1_QualityScore_DFHHHHD@@BG@E:@FHIIEIJIIHJGIJJJFHGHIGHIJIDGIIEGGGGGGIJIIIGJJGIJJGEHFHEHDD@@DB@CCCCEECCDDDDCDDD_Mismatch_2_Sense_+_Library_PoolT
AAAAGGATATGGGTGATCAGATCTACATTTGTTTAGTGTTGGAAGGCACAAATAATTCTGATTTGTACTGTTTATAGACTTCAAATCCTGTTTG
>Frequency_1_QualityScore_FFHBHHHIIHGGHIIGIDFGHCEHIICGIB>CHE<<@GCFDG?CDG>DB9BFDDDEGIGC*9EH>4BFA>=@@DAGBEFD?>@@@>@>;ACC_Mismatch_0_Sense_+_Library_PoolT
TGTTTATAGACATCAAATCCTGTTTGATGATGTTATATGTAGTTATTAGCAATATTCTTGAATTGTGAGCTTTTTTTATGTTCATTCCTTGT
>Frequency_1_QualityScore_FFHHHHHJJJJJJJJJJJIIJGHIGGEHIHHHGGHFFFFFFFEEDDEDCDDDCDEFDDDDABDDDDDDDDBBBBBDB@CCDDDDC@DDBDDDDD_Mismatch_0_Sense_+_Library_PoolT
CTGTCCACCGTTCGGCGGCCCTCCTCGTTATTAGTCAAGTCCAGCCTTCCTGTATTGGTGTTGCTGTCCGGGAGGCCATGACAAAAGGATATGG
>Frequency_1_QualityScore_FFHHGHHJHGHIHJGGAHIJGIGGGGGGIIGGIIIEGGGHIJJIGHIGIIIHIIJJJJJJJJIIFHHIIDHIIJGEE_Mismatch_0_Sense_+_Library_PoolT
ATTTGTTTAGTGTTGGAAGGCACAAATAATTATGATTTGTACTGTTTATAGACATCAAATCCTGTTTGATGATGTTA
>Frequency_1_QualityScore_FFHHHHHJJJJJJJJJJJJJIJJJJHIJJJJJJHIJIJJJJJJJJJJJIJJJJJJJJJJJJIIJJIIHHHHHHHFFFFDEDEEEA_Mismatch_1_Sense_+_Library_PoolT
TTTGAGCTCTACATTGCATTCAATGTAATTGGGTTATTGCCAGAGCTAAACATTTTTTGCATTTAATATAATTGGGTTATTCCCA
>Frequency_1_QualityScore_FFHHHGHIJJJJJJJHHIJJJFGIIJJIJHHJJJJJJJJJJJJJJJJIIJJIHHHHHHBBFFEEEEEEECDDDEEECCCCDCCCFDDDDDDDDD_Mismatch_0_Sense_+_Library_PoolT
AGTCCAGCCTTCCTGTATTGGTGTTGCTGTCCGGGAGGCCATGACAAAAGGATATGGGTGATCAGATCTACATTTGTTTAGTGTTGGAAGGCAC
>Frequency_1_QualityScore_8<3<CC?3EFHIIIEBA<?GD>F?B49B???3)?F?FGD@88C_Mismatch_0_Sense_+_Library_PoolT
AGCTAAACATTTTTTGCATTTAATATAATTGGGTTATTCTCAA
>Frequency_1_QualityScore_DDA<3CD>CE<EF<,A?B<FEBFEBCB1?:CE4?CD<??*?D>B4*?9B@BB?@49B4/=4)=5A(/=))77=6===;);2;66>A@??:;;;>_Mismatch_2_Sense_+_Library_PoolT
TTTGCTATATTCAGAATTAGCAGGAAGTACTTTGAGCTCTACATTGCATTCAATGTAATTGGGTTATTGCCAGAGCCAAACATTTTTTGCATTT
>Frequency_1_QualityScore_FFHHHHHJJJJJJJJJJJJJIIIJJJJJJIIJJJJJJJJJIIIHIJHIIJJJJJI_Mismatch_1_Sense_+_Library_PoolT
AGGTTATTGCCAGAGCTAAACATTTTTTGCATTTAATATAATTGGGTTATTCTCA
>Frequency_1_QualityScore_FFHHHHHJFHIIGJ@GHDHIGGIJJJIJIIJI@EFHFFFDDDECDDDDDDCDDD<AACDDEDDDDDDDDDD<@BDCCDDDBDDD>CDBDDCDDE_Mismatch_0_Sense_+_Library_PoolT
GGCCCTGGTTGGGGTGGTGGAGGGCCTTGCGGTTGCGTTGAGCAATGCTGCTGGTTTCTGTGCTGCTGCGGTTTTCTACGATGGTTTTCTTCAT
>Frequency_1_QualityScore_FFHHHHHJJJJJJJJJIIJJIJJJJJHIJIIJJIIJIJJJJJJJI_Mismatch_0_Sense_+_Library_PoolT
TAGACATCAAATCCTGTTTGATGATGTTATATGTAGTTATTAGCA
>Frequency_1_QualityScore_DDHHHHHIJJJJJJIIJJJJJIIJJJJJJJJJJJIIJJJJJJJJJIJJGHGIHIJJJHHHFFFFFCEEEEEDDDCDDDDDDDDDDDDEDDDDCC_Mismatch_1_Sense_+_Library_PoolT
TAGCAATATTCTTGAATTGTGAGCTTTTTTTATGTTCATTCCTTGTGGAGAAGAAGGGCAGACTGTTTGACTAGTGTGCCAGCATTTTGCTAAA
>Frequency_1_QualityScore_FFHHHHHHIIIJJJJIIJJJJJJJJJJJJJJJIIJJJJJIJIFIIHIIJJJJJJJJJJJIIJJJJJJIJJIHIHJ_Mismatch_0_Sense_+_Library_PoolT
TGACTAGTGTGCCAGCATTTTGCTATATTCAGTATTAGCAGGAAGTACTTTGAGCTCTACATTGCATTCAATGTA
>Frequency_1_QualityScore_FFHHHHHIJJJJJJJJIHJIIJJIIJJJJJJJJJJJIJJJGIJIIJIIJJJIJIIIGHIJJJJJIJJIIFHIJJGHIIJGHGHHHHFFFDDDDD_Mismatch_1_Sense_+_Library_PoolT
TTTATGATTTGTACTGTTTATAGACATCAAATCCTGTTTGATGATGTTATATGTAGTTATTAGCAATATTCTTGAATTGTGAGCTTTTTTTATG
>Frequency_1_QualityScore_DDHH?FFHCFA@CAAGHEGBF4<FBFHHIG@AEHE@FHIHCHGIHEB@GEEDHICEEEGG)/=CDF@CHCG>EGIC@AEHEHHGD@@B??@CCF_Mismatch_2_Sense_+_Library_PoolT
AGAAGAAGTGCAGACTGTTTGACTAGTGTGCCAGCATTTTGCTATATTCAGTATTAGCAGTAAGTACTTTGAGCTCTACATTGCATTCAATGTA
>Frequency_1_QualityScore_FFHHHHHIJJJJIJIIIJJJIJJJJJJJJJJIJIJGIJHIIDHIIIJJJJIFFEIIJJJGEHEHIIJIJJJJHIDHIJDGGIIGEDD_Mismatch_1_Sense_+_Library_PoolT
GATTTGTACTGTTTATAGACATCAAATCCTGTTTGATGATGTTATATTTAGTTATTAGCAATATTCTTGAATTGTGAGCTTTTTTTA
>Frequency_1_QualityScore_BDHDFHGIJFIJJJJJJJJJJJJIGIGIJJJJIGIJJJJIJJJICHIIIIJIIJJIIHHJIJJJJJJIHIHJIIHHIEHHHHHHFF_Mismatch_0_Sense_+_Library_PoolT
TAGTGTTGGAAGGCACAAATAATTATGATTTGTACTGTTTATAGACATCAAATCCTGTTTGATGATGTTATATGTAGTTATTAGCA
>Frequency_1_QualityScore_FFHHHHHJJJJJJJJJJJJJJJJJJJJIIJJJJJJJJIJJHIJJJJJJJJJJJIJIJJJJJJJJIIJJHHIHHHHHFFFFFDEEEEEDDDD_Mismatch_1_Sense_+_Library_PoolT
AGTGTGCCAGCATTTTGCTATATTCAGTATTAGCAGGAAGTACTTTGAGCTCTACATTGCATTCAATGTAATTGGGTTATTGCCAGAGCCA
>Frequency_1_QualityScore_FFGHHHHGIJJIJJJJJJJJIIIIJJJJJJJJJIJJIIJIJJJIHIIGHIIHIIIJJGIGIJJJJJJJICGIIIJACEHIGIEFHHDFFFDDDD_Mismatch_1_Sense_+_Library_PoolT
AATTCTGATTTGTACTGTTTATAGACATCAAATCCTGTTTGATGATGTTATATGTAGTTATTAGCAATATTCTTGAATTGTGAGCTTTTTTTAT
>Frequency_1_QualityScore_;DD:DDB,2A?;F3A+AEE1?<999+<C?C*:1:D18???BBB;D(7\\--=;.@CD:76)((.;;A(6>(6>A>AAA;>>AAA>35,(9>A55_Mismatch_2_Sense_+_Library_PoolT
GTTATTACTCAAGTCCAGCCTTCCTGTATTGGTGTTGCTGTCCGGGAGGCCATGACAAAAGGATATGAGTGATCAGATCTACATTTGTTTAGTG
>Frequency_1_QualityScore_FDFHHHHJJJJIIIJJJJJJIJJJJGJJJJIIIJJJIJJJJJJJJJJJJIIJJJJIJJJHHHFHHHHFFFDFEFFEEEEEEEEDCDEDEEFEDD_Mismatch_2_Sense_+_Library_PoolT
GTGTTGGAAGGCACAAATAATTCTGATTTGTACTGTTTATAGACATCAAATCCTGTTTGATGATGTTATATGTAGTTATTATCAATATTCTTGA
>Frequency_1_QualityScore_FFHHHHHJJJJJJJJJJJGIJJJJJIIHGJJJJJJJJJJJJJIJJJJIIIJJJJHHIIJJJJJJIJJJJIHHHHHHFFDDDEEEDEDDEFDEEE_Mismatch_1_Sense_+_Library_PoolT
TTCAGTATTAGCAGGAAGTACTTTGAGTTCTACATTGCATTCAATGTAATTGGGTTATTGCCAGAGCTAAACATTTTTTGCATTTAATATAATT
>Frequency_1_QualityScore_FFCFHHHJJJJJJJJJJJJIJIJGIHHIJJJJJJJJJJJJJIJJJIJJJHGIJJIJIJJIIJJJJIIJJGHIGHHHHHHEFFFFEEEFEEEEEE_Mismatch_1_Sense_+_Library_PoolT
GGTGATCAGATCTACATTTGTTTAGTGTTGGAAGGCACAAATAATTCTGATTTGTACTGTTTATAGACATCAAATCCTGTTTGATGATGTTATA
>Frequency_1_QualityScore_FFHHHHHJJJJJIJJJJJJJJJJJJJJIIIJJJJJHIIJJJJJJJIJJJJJJJJJJJJJJJJJIJJIHFFHFHHHFFFDCCEEEEDEE_Mismatch_1_Sense_+_Library_PoolT
ACTTTGAGCTCTACATTGCATTCAATGTAATTGGGTTATTGCCAGAGCTAAACATTTTTTGCATTTAATATAATTGGGTTATTCTCAT
>Frequency_1_QualityScore_FFHHHHHJJIJJJJJJJJJJJGGIJJJJJJJJJJJJJJJJGJJJJJIIJJJJJJJJGIJJIIJJJJGFHEHHFFFFFFEEEEEEEEDDEEEEDD_Mismatch_1_Sense_+_Library_PoolT
CAGGGCAGACTGTTTGACTAGTGTGCCAGCATTTTGCTATATTCAGTATTAGCAGGAAGTACTTTGAGCTCTACATTGCATTCAATGTAATTGG
>Frequency_1_QualityScore_7DD@CAF@GEBGHBGHHG<CFHBGG00@;FHIDIFEHDD>C>B9>@AB=@B?CA:9>:CCA@C<A3>?(+>@C>CA@ACC><09-<C>@_Mismatch_0_Sense_+_Library_PoolT
GAGGACCAGGAGGCCCTGGTTGGGGTGGTGGAGGGCCTTGCGGTTGCGTTGAGCAATGCTGCTGGTTTCTGTGCTGCTGCGGTTTTCTA
>Frequency_1_QualityScore_FFHHHHHIJJJJJJJJJJJJJJIIJIIJIIJJJJJIJJIJJGHDIJJJEIJJJJIIJJJJJJJIIIJJJJIIIJGHHEEEFFEEEEDEDCDDDD_Mismatch_2_Sense_+_Library_PoolT
TATTGTGCCAGCATTTTGCTATATTCAGTATTAGCAGGAAGTACTTTGAGCTCTACATTGCATTCAATGTAATTGGGTTATTGCCAGAGCCAAA
>Frequency_1_QualityScore_FDHHHHHJIIJGIJIJIJJIJIJJGHIJJJJJJIIJJJIJJJIJJJJJJJJJGJJJIJGGJIJIIIGECEEHHDDEDDDDDDDCDDDDDDDDCE_Mismatch_1_Sense_+_Library_PoolT
GATGTTATATGTAGTTATTAGCAATATTCTTGAATTGTGAGCTTTTTTTATGTTCATTCCTTGTGGAGAAGAAGGGCAGACTGTTTGACTAGTT
>Frequency_1_QualityScore_D>?AFDDBGBDEBCBE<FHAFCDAGACHIAHGAFHIHG@DA??BDHBBG:B?BFDGGC9FC?BFFCECCBFDGEDFC)7DH@@_Mismatch_2_Sense_+_Library_PoolT
AAATAATTCTGATTTGTACTGTTTATAAACATCAAATCCTGTTTGATGATGTTATATGTAGTTATTAGCAATATTCTTGAATT
>Frequency_1_QualityScore_FFHHHHHJJJJJIJHIJHIGIIIJJJJJJIIJJJJJJJHIJIJHIIHIIJIJJJJJJJJJIJJIIHHHHCEHHFFFFF=ACCEDEEEDDDDCDD_Mismatch_1_Sense_+_Library_PoolT
TTGTTCATTCCTTGTGGAGAAGAAGGGCAGACTGTTTGACTAGTGTGCCAGCATTTTGCTATATTCAGTATTAGCAGGAAGTACTTTGAGCTCT
>Frequency_1_QualityScore_FFHHHHHIIJJIJJJJJJJIJJJJJJJJJJJHJJJJJHIIGIIJIIJIIIIHGIHHHHHFFFFFBCCBEDCDDDCBBDEEDDDDEDDDDDEEEC_Mismatch_1_Sense_+_Library_PoolT
TCCTCGTTATTAGTCAATTCCAGCCTTCCTGTATTGGTGTTGCTGTCCGGGAGGCCATGACAAAAGGATATGGGTGATCAGATCTACATTTGTT
>Frequency_1_QualityScore_D?HDHDFGIG:E?;BEHH9FE<CBF9?7?<FA>9BFGG>GH9??B>GCHIG@GBGCC8@;CHIEHA37??_Mismatch_2_Sense_+_Library_PoolT
GGGCAGACTGTTTGACTAGTGTGCCAGCATTTTGCTATATTCAGTATTAGCAGGAAGTACTTTGAGCCCA
>Frequency_1_QualityScore_DFHHHHHJIJJJJJJJJJFGIJJJJJIJJJJJJJJJIJJJJGHHIJJJIJJJJJJJIIIJJJJJJHHHHHHHFFFDFFFEEEEEEEDDDDDDDD_Mismatch_0_Sense_+_Library_PoolT
ATGACAAAAGGATATGGGTGATCAGATCTACATTTGTTTAGTGTTGGAAGGCACAAATAATTATGATTTGTACTGTTTATAGACATCAAATCCT
>Frequency_1_QualityScore_FFHHHHHJJJJFHIJJIIJJHIJJHIJJJJJJJJJIIJIJJJJJJJJJGIJJIJHDDDDDDDDDDAB<B@BDCCDCDEDDDDDBDDDDDDCCCD_Mismatch_0_Sense_+_Library_PoolT
TGCTGCTGCGGTTTTCTACGATGGTTTTCTTCATGTTGCTGTCCACCGTTCGGCGGCCCTCCTCGTTATTAGTCAAGTCCAGCCTTCCTGTATT
>Frequency_1_QualityScore_FFHHHGHJJIJFHIJIJIJJGIHIDGIIJIJJJJJGJJJJJJJIJJJJFHIIIHFDDDDDDDCDB<<<A@ADCDDCDDDDCCCDDDDDDDC@CD_Mismatch_0_Sense_+_Library_PoolC
TGCTGCTGCGGTTTTCTACGATGGTTTTCTTCATGTTGCTGTCCACCGTTCGGCGGCCCTCCTCGTTATTAGTCAAGTCCAGCCTTCCTGTATT
>Frequency_1_QualityScore_FFHHHHHJJJHIJJJIIJJJJJJJJJJGIJIJJIJJIJJJHIJJJJJJHJJJJJJJJJIIIJHHHFFFDCBDBDDDDDDDDDDDDCDDCCDCCC_Mismatch_1_Sense_+_Library_PoolT
ATGCTGCTGGTTTCTGTGCTGCTGCGGTTTTCTACGATGGTTTTCTTCATGTTGCTGTCCACCGTTCGGCGGCCCTCCTCGTTATTAGTCAAGC
>Frequency_1_QualityScore_FFHCFFHJJJJJJJJJJJJJJIJJEHGHDHIJHIJJJJJJJJJGHIIJJJHHHHHHHHFFFFFFFEECCCEDDDDDDDDDCCDDDDDEFDFDEE_Mismatch_1_Sense_+_Library_PoolT
GGGTGATCAGATCTACATTTGTTTAGTGTTGGAAGGCACAAATAATTCTGATTTGTACTGTTTATAGACATCAAATCCTGTTTGATGATGTTAT
>Frequency_1_QualityScore_FFHHHHHJJJJIIIJIJJJHHHIIJCFEGGIJJJJJJGIGGIIIJIIIIIEGHGIHHHHHFFDEDCEDCEEDDDDDDEDE@CDCDCCCDDDDDD_Mismatch_1_Sense_+_Library_PoolT
GTCAATTCCAGCCTTCCTGTATTGGTGTTGCTGTCCGGGAGGCCATGACAAAAGGATATGGGTGATCAGATCTACATTTGTTTAGTGTTGGAAG
>Frequency_1_QualityScore_FFHHHHHIHIJJJJIJJJJJJJJJIJJJJJJJJJJJJJJJJJJJJJJJJHIJJJJJJJ_Mismatch_0_Sense_+_Library_PoolT
ATTGGGTTATTGCCAGAGCTAAACATTTTTTGCATTTAATATAATTGGGTTATTCTCA
>Frequency_1_QualityScore_FDHDHFHBBDHGFBFGIIJIHGHICEHCEHHIJIIIJJIJJJIIJJIIJJGIHIGIIJI_Mismatch_0_Sense_+_Library_PoolT
TTTATAGACATCAAATCCTGTTTGATGATGTTATATGTAGTTATTAGCAATATTCTTGA
>Frequency_1_QualityScore_FAHHHGHIJJJIGIIJIIJIJJJJHIJJIHHIIIJIIIJJGIIIJJJJDHEHIJJJJGJJJJJHFFFEEEEF_Mismatch_0_Sense_+_Library_PoolT
GAAGTACTTTGAGCTCTACATTGCATTCAATGTAATTGGGTTATTGCCAGAGCTAAACATTTTTTGCATTTA
>Frequency_1_QualityScore_BD4:C:A@FG4?F><CHCHHE<?F<F8<C1?FB??<9?F99BADBB?BBFBBB*?BFFD/8?CF?7@6=8))7=:=6.7?AA;;?D_Mismatch_0_Sense_+_Library_PoolT
ATTTTGCTATATTCAGTATTAGCAGGAAGTACTTTGAGCTCTACATTGCATTCAATGTAATTGGGTTATTGCCAGAGCTAAACATT
>Frequency_1_QualityScore_DFHFDHHIIGFGHIHHIJJGIFHIGHGEDFHIJIJJJJIJJIJJIGIJIGIIJIJIC=BCFFHEEECHIEHEHHFHFFDFFEBDCCEFCCCC?;_Mismatch_1_Sense_+_Library_PoolT
GGGCAGACTGTTTGACTAGTGTGCCAGCATTTTGCTATATTCATTATTAGCAGGAAGTACTTTGAGCTCTACATTGCATTCAATGTAATTGGGT
>Frequency_1_QualityScore_DFHFHFHIIJJGEIJIGIIIJIIGIIJJJFIIJJHGIJJJJIHIIIHIJJJJJIIJJJJCHHIHIJGJIHHGIIJJIHHHHHHHGFFFFFFEEE_Mismatch_1_Sense_+_Library_PoolT
TTTAGTGTTGGAAGGCACAAATAATTCTGATTTGTACTGTTTATAGACATCAAATCCTGTTTGATGATGTTATATGTAGTTATTAGCAATATTC
>Frequency_1_QualityScore_FFHHHHHHHIJJJJJJJJJJJJJJJJJJJJJJIJJIJJJJJJJIIJIJIJJJJJJJJJJJJJJJJJJHHHHFFFFFFFFEEEEEDDBBDDDEEC_Mismatch_2_Sense_+_Library_PoolT
CAGGAAGTACTTTGAGCTCTACATTTCATTCAATGTAATTGGGTTATTGCCAGAGCTAAACATTTTTTGCATTTAATATAATTGGGTTATTCAC
>Frequency_1_QualityScore_FFGHHHHJJJJJJHIJJJHIHHJJJJJJJJJJIJJJJJJJJJCIJIIIIJJJIHGIJJJJJIJJJJGEICEHEGEHHEHHHFDFFFFFEEEECE_Mismatch_2_Sense_+_Library_PoolT
AGATCTACATTTGTTTAGTGTTGGAAGGCACAAATAATTCTGATTTGTACTGTTTATAGACATCAAATCCTGTTTGATGATGTTATATTTAGTT
>Frequency_1_QualityScore_DFHHHHHJIJJJJHHJJJJJJIJJJJJJJJJJJJJJJJIJJJIJJHIJIJIIGIJIJJIJIJJJIJJJJIHIIJJJFAHHJGIJHHHHHHFDDD_Mismatch_2_Sense_+_Library_PoolT
TAATTCTGATTTGTACTGTTTATAAACATCAAATCCTGTTTGATGATGTTATATGTAGTTATTAGCAATATTCTTGAATTGTGAGCTTTTTTTA
>Frequency_1_QualityScore_DD??ACFHIIIIIDGEECFHI@++:?E??441?:C?BFGB_Mismatch_0_Sense_+_Library_PoolT
GTAGTTATTAGCAATATTCTTGAATTGTGAGCTTTTTTTA
>Frequency_1_QualityScore_DFFDHH8FHCCDFGEGG>BDDGIBGGGCGGIEHEIIIGHIIHHHE9>CDFEDC>CECDCCCCDCC;?C@@>:C@B<>:>@2<2?ABCCCDEEEC_Mismatch_0_Sense_+_Library_PoolT
CCTGTATTGGTGTTGCTGTCCGGGAGGCCATGACAAAAGGATATGGGTGATCAGATCTACATTTGTTTAGTGTTGGAAGGCACAAATAATTATG
>Frequency_1_QualityScore_FFHHHHHJJJGGIJJJJJJJJJJJAHGIJJJJIIJIIJJJJJJJJJJCEGIJJHHHHHHFFFFFFDEECCCEEDDDCCDDDDDD@DDDDEEEED_Mismatch_0_Sense_+_Library_PoolC
CCTGTATTGGTGTTGCTGTCCGGGAGGCCATGACAAAAGGATATGGGTGATCAGATCTACATTTGTTTAGTGTTGGAAGGCACAAATAATTATG
>Frequency_1_QualityScore_DDDBDBD>E:++@FF;<F<C4AFA+1???@ECD**1:DCFDCDI4*0?*?90*9*?**9A8;CC7=.7)7?AA>@;7(>;@A?AA(;88=??2>_Mismatch_2_Sense_+_Library_PoolT
ATCCTGTTTGACGATGTTATATGTAGTTATTAGTAATATTCTTGAATTGTGAGCTTTTTTTATGTTCATTCCTTGTGGAGAAGAAGGGCAGACT
>Frequency_1_QualityScore_FFFHHHHJJJJJJJJJJJJJJJJJJJJIJJIJJJJJJJIJIJJJJJJJIIJJJJJJJJJJJJHHHFHFFFFEFFEDFEEEDBDBDDEDDD>_Mismatch_2_Sense_+_Library_PoolT
AGTACTTTGAGCTCTACATTGCATTCAATGTAATTGGGTTATTGCCAGAGCCAAACATTTTTTGCATTTAATATAATTGGGTTATTCTCGA
>Frequency_1_QualityScore_DDFHFFFHGHDGHIJIBHHIJIICGIIIIJ>BCHHHHFFFFFEDEEFECEDACCC>CDDCCDBBDACDB>:ADDDDDDEDDDEDEDDDDDDDDD_Mismatch_2_Sense_+_Library_PoolT
GTCCGGGAGGCCATGACAAAAGGATATGGGTGATCAGATCTACATTTGTTTAGTGTTGGAAGGCACAAATAATTCTGATTTGTACTGTTTATAA
>Frequency_1_QualityScore_FFGHHHDIJJBHFHHIGIIIIIBGIHJIIJJJGIIIIJIJGHIJJIJJGGGGGHIHGIGIJGGIJJGGIEHHFEHGFFFDDEFDEDDDEEEDCD_Mismatch_1_Sense_+_Library_PoolT
TGCTATATTCAGTATTAGCAGGAAGTACTTTGAGCTCTACATTGCATTCAATGTAATTGGGTTATTGCCAGAGCCAAACATTTTTTGCATTTAA
>Frequency_1_QualityScore_FDHHHHHIJJJJJJJJJJJJJJJJJJJJJJJHIJJJJJJJJJJJJJJJIIJIIIJJJJJIHIJJJIIJJIJIJJIJIHHHHGHFDDDDDDEEEE_Mismatch_1_Sense_+_Library_PoolT
GATTTGTACTGTTTATAAACATCAAATCCTGTTTGATGATGTTATATGTAGTTATTAGCAATATTCTTGAATTGTGAGCTTTTTTTATGTTCAT
>Frequency_1_QualityScore_FFHHHHHJGHJJJJJJJIJJJIJIJJJJJJJJJJJJGIGIJJJJHGHIIIJJJIIJJIJJIJHHHHHHDDCDDEDDDCDEDEEEDDDBDDDDED_Mismatch_1_Sense_+_Library_PoolT
GCAGGAAGTACTTTGAGCTCTACATTGCATTCAATGTAATTGGGTTATTGCCAGAGCTAAACATTTTTTGCATTTAATATAATTGGGTTATTCG
>Frequency_1_QualityScore_FFHHHHHHIJJJJJJJJJJIJJIJJIJJIJIJJIJJJJIJIIJFGHJJJJJJJIJJ_Mismatch_1_Sense_+_Library_PoolT
ACTAGTGTGCCAGCATTTTGCTATATTCAGTATTAGCAGGAAGTACTTTGAGCTCA
>Frequency_1_QualityScore_FFHHHHHJJJIIJJJJJJJJIJJJIJJIJJJJJJJJJJJJJJJJIJJIJJJJJHHHIJJIJJ_Mismatch_1_Sense_+_Library_PoolT
TGTAATTGGGTTATTGCCAGAGCTAAACATTTTTTGCATTTAATATAATTGGGTTATTCGCA
>Frequency_1_QualityScore_FFHHHHFIJIIJEIGIGJJGGIDHIHIJHHHHHFCDFFFFFDEEEEDCDCDFCDAB?BDDDDDDC@9BDDDDBDDDDDC>CDDDBDDCDCD9<?_Mismatch_0_Sense_+_Library_PoolT
CCACCGTTCGGCGGCCCTCCTCGTTATTAGTCAAGTCCAGCCTTCCTGTATTGGTGTTGCTGTCCGGGAGGCCATGACAAAAGGATATGGGTGA
>Frequency_1_QualityScore_FFHHHHHGIJIJIJJIJIIJJIJJIIJJJJJJJIJJJJJIIJJIJJJJJJHHGIIJIJJH_Mismatch_2_Sense_+_Library_PoolT
AATTGGGTTATTGCCAGAGCCAAACATTTTTTGCATTTAATATAATTGGGTTATTCTCTA
>Frequency_1_QualityScore_FDFHGHDHGEEH=EHIGHII?GHHIGGFHIIIIIIIGGGGIGEIIIIIGIFGIIIIIIII@EEHHFFDF@>?CCEED_Mismatch_0_Sense_+_Library_PoolT
GAAGAAGGGCAGACTGTTTGACTAGTGTGCCAGCATTTTGCTATATTCAGTATTAGCAGGAAGTACTTTGAGCTCTA
>Frequency_1_QualityScore_FFHHHHFFIJJJ@FHCGHGHIJJJJJJJJJGHIJHHHFFFFDEEEEDDDCDDCCBDDDCDDDDDDDDDDBBDBDDDDDDDDCCDEDECDDEEDD_Mismatch_1_Sense_+_Library_PoolT
CCCTGGTTGGGGTGGTGGAGGGCCTTGCGGTTGCGTTGAGCAATGCTGCTGGTTTCTGTGCTGCTGCGGTTTTCTACGATGATTTTCTTCATGT
>Frequency_1_QualityScore_FFGHHHHJJJJJJCGIIJJJIJJIJJIJJJJIJJJJGHGIIJJJJJJJJJIJJJJJJIJJGIJJJHIIIHHEHHEFFFFFFFEEECDEEDACCD_Mismatch_1_Sense_+_Library_PoolT
AAAAGGATATGGGTGATCATATCTACATTTGTTTAGTGTTGGAAGGCACAAATAATTATGATTTGTACTGTTTATAGACATCAAATCCTGTTTG
>Frequency_1_QualityScore_FFHHHHHJJJJJJJJJJJJJIJJJJJJJJJJJJJIJJJJFIJJJGIIJJJJJJJIIIJJIEGHIFHGIIGIII_Mismatch_0_Sense_+_Library_PoolT
CACAAATAATTATGATTTGTACTGTTTATAGACATCAAATCCTGTTTGATGATGTTATATGTAGTTATTAGCA
>Frequency_1_QualityScore_<DFHF?H?GBHHGIACHH@BFG:DB?@HBFHGHDGCHIIE:BDF@AB@=@<:?CACC>CCAC9:<CC@>4>AC@CCA>9(09?CC>><@_Mismatch_2_Sense_+_Library_PoolT
GACCAGGAGGCCCTTGTTGGGGTGGTGGAGGGCCTTGCGGTTGCGTTGAGCAATGCTGCTGGTTTCTGTGCTGCTTCGGTTTTCTACGA
>Frequency_1_QualityScore_FFHHHHHJJJJJJJJJJJJJHJJHIJGIJJGJJIJJIIJJJJJJIJJJIJJIJJJHIJJHJIJJJJJJJGHGHHDFFF_Mismatch_0_Sense_+_Library_PoolT
TAGACATCAAATCCTGTTTGATGATGTTATATGTAGTTATTAGCAATATTCTTGAATTGTGAGCTTTTTTTATGTTCA
>Frequency_1_QualityScore_FFHHHHHJJJJJJJJJJJJIJJIIJJJJJJJHIIJJJJJJ_Mismatch_1_Sense_+_Library_PoolT
ATAAACATTTTTTGCATTTAATATAATTGGGTTATTCTCA
>Frequency_1_QualityScore_FFHHHHHJJJJJJIIJJJJHIJIIIIJJJJJJJJJJHJJJJJGIJHIJJHIIJJJJIIIJHGHHHHFFFCFFDDDDDBDDBDDDDDDDDBA?AB_Mismatch_1_Sense_+_Library_PoolT
TGTTGAGCAATGCTGCTGGTTTCTGTGCTGCTGCGGTTTTCTACGATGGTTTTCTTCATGTTGCTGTCCACCGTTCGGCGGCCCTCCTCGTTAT
>Frequency_1_QualityScore_>DFBCFF;D@AFHHGIIHGHIIIIGHGIIGGAF6GHGEHIIIGACFECFHHEAHGIGE?@>AHA;EH@@BDEDDEBDDEDACCC?=?@>@:C@C_Mismatch_1_Sense_+_Library_PoolT
CTTTTTTATGTTCATTCCTTGTGGAGAAGAAGGGCAGACTGTTTGACTAGTGTGCCAGCATTTTGCTATATTCAGTATTAGCAGGAAGTACTTT
>Frequency_1_QualityScore_DBF=CFFIFIIIFI33,<9?9A<3*?3FFEGIIIFFEEFIIEIIF>BF@;C@8==CA=CE@EEA);@;@BBC@>AC?AA_Mismatch_1_Sense_+_Library_PoolT
GTAGTTATTAGCAATATTCTTGAATTGTGAGCTTTTTTTATGTTCATTCCTTGTGGAGAAGAAGTGCAGACTGTTTGAC
>Frequency_1_QualityScore_2ACADDBE?AEE3C?<EDEFDFFIEIBEIEECBA9?ED@D@DE>DDIECIE@=BB=ADEC@@=)63;A;7)(\,;8(;;3;>>>AAAAA_Mismatch_0_Sense_+_Library_PoolT
GTTATATGTAGTTATTAGCAATATTCTTGAATTGTGAGCTTTTTTTATGTTCATTCCTTGTGGAGAAGAAGGGCAGACTGTTTGACTAG
>Frequency_1_QualityScore_FFHHHHHJJJJJJJJJJJJJJJJJJJJJJJJJJJJJIIJJIJJIIJJIIIIJJJJJJJGIJIJJJGJJGHHIJIJJIJIIJHHFDDEDDEEEEE_Mismatch_2_Sense_+_Library_PoolT
ATTTGTACTGTTTATAAACATCAAATCCTTTTTGATGATGTTATATGTAGTTATTAGCAATATTCTTGAATTGTGAGCTTTTTTTATGTTCATT
>Frequency_1_QualityScore_FFHHHHHJJJJJIJJJJJJJJJJJJJJJJIJJJJJIJJJIHJJIJJJJIHIIIJJJIIJJGIGIJJIHHCGIJJIIGHHHHHDDDDDEEEEEEE_Mismatch_1_Sense_+_Library_PoolT
TTTGTACTGTTTATAGACATCAAATCCTGTTTGATGATGTTATATTTAGTTATTAGCAATATTCTTGAATTGTGAGCTTTTTTTATGTTCATTC
>Frequency_1_QualityScore_D?CF>D?C9<AFF9+2AF?2::8@@?DF;D?D<.=F=@D@FDFC4..-.7=AA>);;BB>>BD@..;A;(;;>59AB?8?B9?(<:B>>>A_Mismatch_0_Sense_+_Library_PoolT
CTGTATTGGTGTTGCTGTCCGGGAGGCCATGACAAAAGGATATGGGTGATCAGATCTACATTTGTTTAGTGTTGGAAGGCACAAATAATTA
>Frequency_1_QualityScore_FFHHDHHEGIGIIIIJIJJIJJHIJJJIJJJHHHHHFFFFFFEECCEDDDEDDDDDDDDDD?BDDDDDDBBDDDACDDCDDDEEDEEDDDDDDD_Mismatch_0_Sense_+_Library_PoolT
GGGGTGGTGGAGGGCCTTGCGGTTGCGTTGAGCAATGCTGCTGGTTTCTGTGCTGCTGCGGTTTTCTACGATGGTTTTCTTCATGTTGCTGTCC
>Frequency_1_QualityScore_FFGGHHBFGBFFHGIIIHGGIGGIIJJJJJJGFGHBDEFEED>CEC>CCDCDDBDDDDCDCCDDDDAB?8AADD>ACDBD@BBDDDDC>C_Mismatch_0_Sense_+_Library_PoolT
TCATGTTGCTGTCCACCGTTCGGCGGCCCTCCTCGTTATTAGTCAAGTCCAGCCTTCCTGTATTGGTGTTGCTGTCCGGGAGGCCATGAC
>Frequency_1_QualityScore_FFFHHHHJIIJIIJJIJJJJJIGICHGFGIIDGGIIJJJJJJJIIGJJIHHIGHGGEEHHEHFDFFCCCA>CDEEEEEDEDDDEEEDDAACDCD_Mismatch_1_Sense_+_Library_PoolT
TGTCCGGGAGGCCATGACAAAAGGATATGGGTGATCAGATCTACATTTGTTTAGTGTTGGAAGGCACAAATAATTCTGATTTGTACTGTTTATA
>Frequency_1_QualityScore_DFHFHHHJJJIJJJJIJJJJJJJJJJJIIJJGIIJJIJJHIJIJJJJJJIIJJIGIIJIJJJJIHHHHHHHF_Mismatch_0_Sense_+_Library_PoolT
AAGTACTTTGAGCTCTACATTGCATTCAATGTAATTGGGTTATTGCCAGAGCTAAACATTTTTTGCATTTAA
>Frequency_1_QualityScore_:B<CD?A??A+<C:A?:<AFF@AFD@*??*1?DD<D??DE@D??D>@?B@<4?9?DDBDC8./B@8/7==AAEICA@@A>>AAAAD_Mismatch_1_Sense_+_Library_PoolT
TGTTTATAAACATCAAATCCTGTTTGATGATGTTATATGTAGTTATTAGCAATATTCTTGAATTGTGAGCTTTTTTTATGTTCATT
>Frequency_1_QualityScore_DDHDHDHJJII@HFBBFECE?CEHHGE;C?@FHII;B=;B?7;965==>@>>@@C>;@@ACC,55@CCCCACD@C@<8?ACCCCC@(4>??0<<_Mismatch_1_Sense_+_Library_PoolT
TGGTTTTCTTCATGTTGCTGTCCACCGTTCGGCGGCCCTCCTCGTTATTAGTCAAGTCCAGCCTTCCTGTATTGGTGTTGCTGTCCTGGAGGCC
>Frequency_1_QualityScore_FFHHHHHIIJHIHHJJJJJJJJJIIJJJJJJJJJJJIJJJJIJJJJIIJJJJJJJJJJJJJJJJJJGIHHIJJIHHFHEHHHFFFFDEFEEFEE_Mismatch_1_Sense_+_Library_PoolT
ACATTTGTTTAGTGTTGGAAGGCACAAATAATTCTGATTTGTACTGTTTATAGACATCAAATCCTGTTTGATGATGTTATATGTAGTTATTAGC
>Frequency_1_QualityScore_FFHHHHHJJGHIJJJJJJ_Mismatch_0_Sense_+_Library_PoolT
ATAATTGGGTTATTCTCA
>Frequency_1_QualityScore_DBHFHD<EBGHIH+<AHGCG<2AFHBGA?DFHHIIIIIGIIIIIIHEHBHIGHIIIEIEEHEC;?AHHHEDBBCACEDC@_Mismatch_1_Sense_+_Library_PoolT
GCTCTACATTGCAGTCAATGTAATTGGGTTATTGCCAGAGCTAAACATTTTTTGCATTTAATATAATTGGGTTATTCTCA
>Frequency_1_QualityScore_EFHHHHHJJHHIGAEGHIGHHFHIIIIJJGGIIJJJJGGHIFAFAHHDFHIIHJGIHHIGIJIIIJJHFHHCHAEHDDDFF\9;>BBCC??BBB_Mismatch_1_Sense_+_Library_PoolT
CAAATCCTGTTTGATGATGTTATATGTAGTTATTAGCAATATTCTTGAATTGTGAGCTTTTTTTATGTTCATTCCTTGTGGGGAAGAAGGGCAG
>Frequency_1_QualityScore_FDBDDHFIIB@FF:CFGE>BDHIIIIHGIGGGIIGGGIIIGIGGGH>GGGB_Mismatch_0_Sense_+_Library_PoolT
TATTGCCAGAGCTAAACATTTTTTGCATTTAATATAATTGGGTTATTCTCA
>Frequency_1_QualityScore_EFHHHHHJJJJIJJJJJJJHJHHGIIJHJIJIJJIJJJJJJJJJJJJJJJJJJJJIIJJJJIJJJJJJJIIJIJHEHHHHFFDFFDFEDEEFEE_Mismatch_2_Sense_+_Library_PoolT
ATCAGATCTACATTTGTTTAGTGTTGGAAGGCACAAATAATTCTGATTTGTACTGTTTATAAACATCAAATCCTGTTTGATGATGTTATATGTA
>Frequency_1_QualityScore_FFHHHGHJIJJJJJJJJJJJJJJIJJJJJJJJJJJJJJJJJJJJJJJJIIJJIIJJJJJJJJJJJJIJJGHIIJHHHHHHHFFFFFFDDDCDDD_Mismatch_2_Sense_+_Library_PoolT
GACTGTTTGACTAATGTGCCAGCATTTTGCTATATTCAGTATTAGCACGAAGTACTTTGAGCTCTACATTGCATTCAATGTAATTGGGTTATTG
>Frequency_1_QualityScore_BAD?DDD>E:44:<C1++<ABF;<F::??DDDE<DDEDB?BB9?09*?BDCD>88==78@_Mismatch_0_Sense_+_Library_PoolT
TGTTCATTCCTTGTGGAGAAGAAGGGCAGACTGTTTGACTAGTGTGCCAGCATTTTGCTA
>Frequency_1_QualityScore_FFHHHHFGIJJJJJJJJJJJJJIJJJJJJJJJJJHIJJJJJJHIJJJJIHIJJJJJJJJJJJJJJJJHHHHHFFFFFFFFFEEED@BDDDEEDD_Mismatch_1_Sense_+_Library_PoolT
AGGAAGTACTTTGAGCTCTACATTGCATTCAATGTAATTGGGTTATTGCCAGAGCTAAACATTTTTTGCATTTAATATAATTGGGTTATTCCCA
>Frequency_1_QualityScore_FFHHHHHIJJJJJJJJJJJIJJJJJJJJJJJJJJHIJJJJIJIIIJJJIJJIJJJJJJJIJJJJJJJHHHGHHFFFFFFFFEEEDDDBDDEEDD_Mismatch_1_Sense_+_Library_PoolC
AGGAAGTACTTTGAGCTCTACATTGCATTCAATGTAATTGGGTTATTGCCAGAGCTAAACATTTTTTGCATTTAATATAATTGGGTTATTCCCA
>Frequency_1_QualityScore_DFFHFAHIIIIJJIIGEHEDGGA49EHDGHEHHJJIJIIGGGHG@FHGEFGEIEIGCDG<9-;CHEEFD@_Mismatch_2_Sense_+_Library_PoolT
GCATTCAATGTAATTGGGTTATTGCCAGAGCCAAACATTTTTTGCATTTAATATAATTGGGTTATTCCCA
>Frequency_1_QualityScore_FFHHHHHJJJJJJJJJJJIIJJJJJJJJJIGIIJJJJJJI_Mismatch_1_Sense_+_Library_PoolT
TAAACATTTTTTGCATTTAATATAATTGGGTTATTCTCGA
>Frequency_1_QualityScore_FFHHHHHIHIJJJJJJJJJJJJJJJJJJJJJHIJJIJJJJJGIIFGIJJJIJJJHHHHGHFFFFFFFEEECECEDDEDDDBBBCDDDDDCBDDD_Mismatch_1_Sense_+_Library_PoolT
GACTAGTGTGCCAGCATTTTGCTATATTCAGTATTAGCAGGAAGTACTTTGAGCTCTACATTGCATTCAATGTAATTGGGTTATTGCCAGAGCA
>Frequency_1_QualityScore_FFHHHHFIJGIDHIIIIJJIIJIJCHIIIJIIIIIGGDHIHHJIGGGCHIJJGIGI;BEDF?AEECCEACBDDDDDDDD@,;ACCCDCDDACDC_Mismatch_1_Sense_+_Library_PoolT
TGGCCCTCCTCGTTATTAGTCAAGTCCAGCCTTCCTGTATTGGTGTTGCTGTCCGGGAGGCCATGACAAAAGGATATGGGTGATCAGATCTACA
>Frequency_1_QualityScore_FFHHFHHJJJJJJIIJJJJJJIIJJJJJJJIJJJJBGIIJJIJJJJJJIJHH@DFDEEDEDDDDD@ABBCDDDEEDCDCDDDDCCDDBBADD<B_Mismatch_1_Sense_+_Library_PoolT
GAGGACCTTGCGGTTGCGTTGAGCAATGCTGCTGGTTTCTGTGCTGCTGCGGTTTTCTACGATGGTTTTCTTCATGTTGCTGTCCACCGTTCGG
>Frequency_1_QualityScore_FFHHFHHJJGEHIIBHGHIJJJJJJJIJJJJJJ_Mismatch_0_Sense_+_Library_PoolT
ATATTCTTGAATTGTGAGCTTTTTTTATGTTCA
>Frequency_1_QualityScore_DDFHFHHGIEHGGEFAHHGFEH<FEFHCGEGG@CECGBFHIHGGDHGICGIJJ?BFHHFHBFF=FHHIJEEHHBDFC_Mismatch_1_Sense_+_Library_PoolT
AAACATCAAATCCTGTTTGATGATGTTATATGTAGTTATTAGCAATATTCTTGAATTGTGAGCTTTTTTTATGTTCA
>Frequency_1_QualityScore_FFHHHHHJJJJJJJIJJJJJJJJJJJIJJJJJJJJJJJJJJJJJJJJJJJJIIJHGJIJJJJHIIJJJIFHJJJJHHHHFFFFFFEDDDEEEDE_Mismatch_1_Sense_+_Library_PoolT
TTGCTATATTCAGTATTAGCAGGAAGTACTTTGAGCTCTACATTGCATTCAATGTAATTGGGTTATTGCCAGAGCCAAACATTTTTTGCATTTA
>Frequency_1_QualityScore_FFHGHHHJJJHIJJIJIJJGGIJJJIJJIJJJJJJJIJJJJJIJIJJJJJJIJJIJJGHIJJJHHHHGFDFEFFFEEEEEEEEEDDEEEEDDDD_Mismatch_1_Sense_+_Library_PoolT
AGGCAGACTGTTTGACTAGTGTGCCAGCATTTTGCTATATTCAGTATTAGCAGGAAGTACTTTGAGCTCTACATTGCATTCAATGTAATTGGGT
>Frequency_1_QualityScore_FFHF<FFGIGG:A;FGIJICDHIIIGC?DFGBHBFHBHHFE?ABCBDD@\88=?A@B@@8(:ACACCC:4>@C9:ACC<C@(44@C>:&5099?_Mismatch_1_Sense_+_Library_PoolT
CGCTGGAGGAGGACCAGGAGGCCCTGGTTGGGGTGGTGGAGGGCCTTGCGGTTGCGTTGAGCAATGCTGCTGGTTTCTGTGCTGCTGCGGTTTT
>Frequency_1_QualityScore_FFDFHGHJJIJEDHEEGIJJJIFGFGGIJJGHGHHHDDEFFDDEDECECDDBB@@;@CCACB;B@94:A8@CDC@CCDDDDDCDC:>CA9(<?_Mismatch_0_Sense_+_Library_PoolT
GGAGGGCCTTGCGGTTGCGTTGAGCAATGCTGCTGGTTTCTGTGCTGCTGCGGTTTTCTACGATGGTTTTCTTCATGTTGCTGTCCACCGTTC
>Frequency_1_QualityScore_FFHGHHHJJJJJJJJJJJJJJJJJJJEIJJJJJJJJJJJJJHIIJJJJJJJJJJJJJJJJJJJJJHFFFDEEE_Mismatch_0_Sense_+_Library_PoolT
GGAAGTACTTTGAGCTCTACATTGCATTCAATGTAATTGGGTTATTGCCAGAGCTAAACATTTTTTGCATTTA
>Frequency_1_QualityScore_FFHHHHHJJJJIJJJIIJJIJJJJJJJHJJJJJJFHIJJIJJJJJJJJJJHHEHHHFFFDFFDEDEDDDACDDCDDEFEEDCEFEDDEEEDDDD_Mismatch_0_Sense_+_Library_PoolT
TGCTGTCCGGGAGGCCATGACAAAAGGATATGGGTGATCAGATCTACATTTGTTTAGTGTTGGAAGGCACAAATAATTATGATTTGTACTGTTT
>Frequency_1_QualityScore_DDHHGHHJIJJGHHIIHIIJIJCHIJJII_Mismatch_0_Sense_+_Library_PoolT
TTGCATTTAATATAATTGGGTTATTCTCA
>Frequency_1_QualityScore_FFHHHHHJJJJIJJJJJJJJJIJJIJJJJJJJJJJJJJJJJJJJJJJJIJIJIJJJJIJHJJIJJJJJJHBHIJJHHHHHHFFFDDDEEEDEED_Mismatch_1_Sense_+_Library_PoolT
GCTATATTCAGTATTAGCAGGAAGTACTTTGAGCTCTACATTGCATTCAATGTAATTGGTTTATTGCCAGAGCTAAACATTTTTTGCATTTAAT
>Frequency_1_QualityScore_FFHHHHHIIIBHI<FHGIIIIIIIIIIIIIIIIIIIIHHIGIGIIIIIGIHIGGIIIIGC).//88@FIEEEGGHHFHHFHFFFFFFEEEECED_Mismatch_1_Sense_+_Library_PoolT
AAAAGGATATAGGTGATCAGATCTACATTTGTTTAGTGTTGGAAGGCACAAATAATTATGATTTGTACTGTTTATAGACATCAAATCCTGTTTG
>Frequency_1_QualityScore_FFHHGHHJJIJGHIJBHGHIHIHGIJIHGGIGIIJJJJJJJIGHIIIIGEIIJJIIIJIJJJJIGFHHHFFEFFFFFDCECEBAB9ACCCDCD@_Mismatch_2_Sense_+_Library_PoolT
ATCAAATCCTGTTTGATGATGTTATATTTAGTTATTAGCAATATTCTTGAATTGTGAGCTTTTTTTATGTTCATTCCTTGTGGAGAAGAATGGC
>Frequency_1_QualityScore_FFHGHHGGIIIJIIIJJIIIIIIIHI:BFHGIJGGIIIJJIJIGGEHJGGHGIIJGBBDDDBBBDDB??BDDEC>CACD@C@>:ABCCDDCCAC_Mismatch_0_Sense_+_Library_PoolT
TGTGCTGCTGCGGTTTTCTACGATGGTTTTCTTCATGTTGCTGTCCACCGTTCGGCGGCCCTCCTCGTTATTAGTCAAGTCCAGCCTTCCTGTA
>Frequency_1_QualityScore_DDHGHHGJJJJJJJIJJJJJJJGHIJJJHIJJJIJJFIHEHIJJIDIJJJJJJJJIIJJIJJJJJJJFGEEHHFHFFFFEDCEEEDDDC_Mismatch_1_Sense_+_Library_PoolT
TACTTTGAGCTCTACATTGCATTCAATGTAATTGGGTTATTGCCAGAGCTAAACATTTTTTGCATTTAATATAATTGGGTTATTCTCGA
>Frequency_1_QualityScore_FFHHHHHJJJJIJJJJJEHJJIJIJJJHIJIHHIJJJIJJJJJIJJJJJJJIJJIIIJIJJIJJJJIIIFHJJIJJHHHHHFFFFDDFEEDDDE_Mismatch_1_Sense_+_Library_PoolT
CATTTTGCTATATTCAGTATTAGCAGGAAGTACTTTGAGCTCTACATTGCATTCAATGTAATTGGGTTATTGCCAGAGCCAAACATTTTTTGCA
>Frequency_1_QualityScore_FFHHHHHJJHIIFHIJJJJJJJJJJGIJJJJJJJJJIJJJIIJJIJJJFGIJJIJJJJJJJI_Mismatch_1_Sense_+_Library_PoolT
ATTAGCAGGAAGTACTTTGAGCTCTACATTGCATTCAATGTAATTGGGTTATTGCCAGAGCA
>Frequency_1_QualityScore_FFHHHHHJJIJJJJJIFHIIJHGHIGHIJJIJJJJJIJJJIIJGIIGHGHIGHHFHHGADBFDDCECEEEDDDEEEACDCDCDCCDD@CCBBDD_Mismatch_2_Sense_+_Library_PoolT
GGTCAAGCCTTCCTGTATTGGTGTTGCTGTCCGGGAGGCCATGACAAAAGGATATGGGTGATCAGATCTACATTTGTTTAGTGTTGGAAGGCAC
>Frequency_1_QualityScore_FFHHHHHJJJJJJJJJJJJJIIIJJJJJJJFHGDHGIIJJJJJJJJJJIJJJIIIIIGIJJIJJIJJIFFHIIJJHFHGHFFFD_Mismatch_2_Sense_+_Library_PoolT
CAGCATTTTGCTATATTCAGTATTAGCAGGAAGTACTTTGAGCTCTACATTGCATTCAATGTAATTGGTTTATTGCCAGAGCGA
>Frequency_1_QualityScore_?;<DFBBGEFEGDFC>CAF3+CC<A41*?<?F**1?:?DBFE>FFBFFEGE:DD4BDD@F48).8=CFFEA2?@3;@BB>>B(6;;(5@?555>_Mismatch_2_Sense_+_Library_PoolT
TAAACATCAAATCCTGTTTGATGATGTTATATGCAGTTATTAGCAATATTCTTGAATTGTGAGCTTTTTTTATGTTCATTCCTTGTGGAGAAGA
>Frequency_1_QualityScore_FFHHHHHJJJGHJJHJJGIJJJIIHIJHHHIIHJJJIJJJJGJJIJJJBGHIIHGIJIGGGIIJII_Mismatch_0_Sense_+_Library_PoolT
TCAAATCCTGTTTGATGATGTTATATGTAGTTATTAGCAATATTCTTGAATTGTGAGCTTTTTTTA
>Frequency_1_QualityScore_A2CF?B?BE<ACCB:AEHCE?9ACFG;@AFFEAEFBFFEFIIIIIIIECCEE@CFIGFFII_Mismatch_1_Sense_+_Library_PoolT
GTAATTGGGTTATTGCCAGAGCCAAACATTTTTTGCATTTAATATAATTGGGTTATTCTCA
>Frequency_1_QualityScore_3AC=CD><EFEFD@+AF=D?++A@FF4?BBGGB@GFFF?DFEGC49B6B@BD:BBBC)-=7CF7@7@D>..=D3?7=C?=?;?7@?=@_Mismatch_1_Sense_+_Library_PoolT
CTGTTTGACTAGTGGGCCAGCATTTTGCTATATTCAGTATTAGCAGGAAGTACTTTGAGCTCTACATTGCATTCAATGTAATTGGGTT
>Frequency_1_QualityScore_DDFCFHADH<EFCGF8C@GAG;FGEGB@@ACB@;BC93;;?CC@CCCCC5>ACCC3::>@ACCA;9@9>2>@>><9?B@(><?:@A@C_Mismatch_0_Sense_+_Library_PoolT
TGGTTGGGGTGGTGGAGGGCCTTGCGGTTGCGTTGAGCAATGCTGCTGGTTTCTGTGCTGCTGCGGTTTTCTACGATGGTTTTCTTCA
>Frequency_1_QualityScore_DD;FFD?FFEFI+A@@:<<<FHCHEFFFEFF?CB?DAF4?FFBDF??BFGIGGCFDGD@F>CFEBFC;C=DEEAECE9CEBBDBB>A@AACBBA_Mismatch_1_Sense_+_Library_PoolT
GCATTTTGCTATGTTCAGTATTAGCAGGAAGTACTTTGAGCTCTACATTGCATTCAATGTAATTGGGTTATTGCCAGAGCTAAACATTTTTTGC
>Frequency_1_QualityScore_FFHHHHHJJJJJJIJJJJJJJIJJIJGIJFHIJJIJJGJJJJJJJJJIGJJJJJJJJHHHHHHGFFFFFFFDCCDDDEDDD_Mismatch_1_Sense_+_Library_PoolT
AGCTCTACATTGCATTCAATGTAATTGGGTTATTGCCAGAGCTAAACATTTTTTGCATTTAATATAATTGGGTTATTCGCA
>Frequency_1_QualityScore_FFHFDHHIGIJJIJJJEIIJGCIIEIJJHGHGIIJJJIFHIGIJJIIJEFGIGJJJJJJIJIJIJJGIIGHDGF_Mismatch_1_Sense_+_Library_PoolT
TTGTACTGTTTATAAACATCAAATCCTGTTTGATGATGTTATATGTAGTTATTAGCAATATTCTTGAATTGTGA
>Frequency_1_QualityScore_D?FHDD;DDEGHEGHIII9CHGEHCGGHEFHFH>BGGDH>GCH9DEGGC@FFC@CCHIIHIH==AD>E=_Mismatch_2_Sense_+_Library_PoolT
GGCAGACTGTTTGACTAGTGTGCCAGCATTTTGCTATATTCAGTATTAGCAGGAAGTACTTTGAGCCCA
>Frequency_1_QualityScore_DAHHHHHJJJJJJAHHIJGIIJJJJJJJIGDHIGJJII7?FGG38@FH>FHECD7@CEEEEFABDFB;A>9?@=59@BA_Mismatch_0_Sense_+_Library_PoolT
GCAATGCTGCTGGTTTCTGTGCTGCTGCGGTTTTCTACGATGGTTTTCTTCATGTTGCTGTCCACCGTTCGGCGGCCCT
>Frequency_1_QualityScore_DFDHHHHJJIIJJJJIJJJJEJJFHGJJJJJHHIFJJJJJJJIJIJIIJJJJJJJIJJJIIJHHHIIHHAEEHFBDEEEEDCC_Mismatch_1_Sense_+_Library_PoolT
GGAGCTCTACATTGCATTCAATGTAATTGGGTTATTGCCAGAGCTAAACATTTTTTGCATTTAATATAATTGGGTTATTCTCA
>Frequency_1_QualityScore_FFDFHFFIJJJIJGIJJGIJFIGIJIGJJIFCH?FGGIGIGHHCHII_Mismatch_0_Sense_+_Library_PoolT
CAGCATTTTGCTATATTCAGTATTAGCAGGAAGTACTTTGAGCTCTA
>Frequency_1_QualityScore_BDDDBF;;EB@FEFHD99CF*?:4?GF>FDGEFDBD<?DGDFGF9FEFGGF))88<C5=FFFIE=C:E=>A?=BB@BB;AAADCA@A@555@B_Mismatch_0_Sense_+_Library_PoolT
GAAGGGCAGACTGTTTGACTAGTGTGCCAGCATTTTGCTATATTCAGTATTAGCAGGAAGTACTTTGAGCTCTACATTGCATTCAATGTAATT
>Frequency_1_QualityScore_FFHHHHHJJJJJJJJJJHIJJJJJJGHIJJJJJJJIJJJJJJJJJJJJJJJJIJJJIIIJJJJHHGHHDDBFFEEEDC_Mismatch_1_Sense_+_Library_PoolT
CTACATTGCATTCAATGTAATTGGGTTATTGCCAGAGCTAAACATTTTTTGCATTTAATATAATTGGGTTATTCTCGA
>Frequency_1_QualityScore_FFHHHHHJJIJJIJIJJJJJJJJJJJJJJJIJJJJJJJJJIJJJJJJIJJJJJJJJJIIIJGIJJJJIJJHGIJEIGHGFHFFFDEDDEEEEDD_Mismatch_1_Sense_+_Library_PoolT
CAGCATTTTGCTATATTCAGTATTAGCAGGAAGTACTTTGAGCTCTACATTGCATTCAATGTAATTGGGTTATTGCCAGAGCCAAACATTTTTT
>Frequency_1_QualityScore_FFHHHHHIIEIGFHIIGJJIIIJFIIIIJCCCHHHIEHBFFHIJJJJJGHCHIIIJGCHJJJGEHIGIGDHHGABD@CDFEDEACECDDDDCDC_Mismatch_1_Sense_+_Library_PoolT
TATTCCTTGTGGAGAAGAAGGGCAGACTGTTTGACTAGTGTGCCAGCATTTTGCTATATTCAGTATTAGCAGGAAGTACTTTGAGCTCTACATT
>Frequency_1_QualityScore_DDFFHHHIJJJJEIIIIIIIIE@DHIHFHHG@FHEGHEGHGIGGED_Mismatch_0_Sense_+_Library_PoolT
GTAGTTATTAGCAATATTCTTGAATTGTGAGCTTTTTTTATGTTCA
>Frequency_1_QualityScore_FFHHHHHJJJJIIJJJJJJJJJJJIJFIIIJJJJJJJJJJJJJIJIJJJJJHIJJJIJJJJIIJDHHGHEHGHHFFFF_Mismatch_0_Sense_+_Library_PoolT
AGAAGAAGGGCAGACTGTTTGACTAGTGTGCCAGCATTTTGCTATATTCAGTATTAGCAGGAAGTACTTTGAGCTCTA
>Frequency_1_QualityScore_FFHHHHHIJJJJJJJHJIJJJJJIJJJIIJJJJIIJJJJJJGHJJIIJJJJIJJJJJJIIJJJIGIJJJIIGIHHEHHHFFCFFFFFEEEECEE_Mismatch_0_Sense_+_Library_PoolT
GATCTACATTTGTTTAGTGTTGGAAGGCACAAATAATTATGATTTGTACTGTTTATAGACATCAAATCCTGTTTGATGATGTTATATGTAGTTA
>Frequency_1_QualityScore_FFHHFHHIJJIJJJIIJJJJJJJJJJJJHIJJJIJJJJIIJJJJJIJJJJJJJJJJJJGIIJHIJGIIGCEHGIJGHHHHGHHHFFFFFEEFDE_Mismatch_1_Sense_+_Library_PoolT
TTAGTGTTGGAAGGCACAAATAATTCTGATTTGTACTGTTTATAGACATCAAATCCTGTTTGATGATGTTATATGTAGTTATTAGCAATATTCT
>Frequency_1_QualityScore_FFHHHHHIFHHHJJIJIIDGGIJJIJJIJJJJIJJJJIJIJJFHIJJJIJJJJJJJIIJJJIAGGIIJJJIIGHIJHGHHFFHEFFFDFFEEED_Mismatch_2_Sense_+_Library_PoolT
TTGTTTAGTGTTGGAAGGCACAAATAATTCTGATTTGTACTGTTTATAGACATCAAATCCTGTTTGATGATGTTATATTTAGTTATTAGCAATA
>Frequency_1_QualityScore_<DFBDDFGIIIIIIIIBGG@GGGGIIIHGGIGGGGC?FHHIIIIHGGC:BGIIIIIIIIFIIGHCHHHHEHFFFFFFFEDACDCCDEEEDCDDD_Mismatch_1_Sense_+_Library_PoolT
CTATGTTCATTCCTTGTGGAGAAGAAGGGCAGACTGTTTGACTAGTGTGCCAGCATTTTGCTATATTCAGTATTAGCAGGAAGTACTTTGAGCT
>Frequency_1_QualityScore_FFHHHDFIJJJJJGIIJJJJJGIGIIIJJJJJJJJJJJJJJJJJJJJJJJJJJJJJ;DHHIHGHH_Mismatch_1_Sense_+_Library_PoolT
CAATGTAATTGGGTTATTGCCAGAGCTAAACATTTTTTGCATTTAATATAATTGGGTTATTCCCA
>Frequency_1_QualityScore_FDFHHHHJJIFIGGIJIIJHIJJJJIIIJBGIJJG@HFGHJJIEGHJIJIGHIJIIEGGGIHFFFFEFDCCDDDEFECCB?BAC@DDDBD_Mismatch_1_Sense_+_Library_PoolT
GTACTTTGAGCTCTACATTGCATTCAATGTAATTGGGTTATTGCCAGAGCTAAACATTTTTTGCATTTAATATAATTGGGTTATTCTCGA
>Frequency_1_QualityScore_FFGHHHHJFHIGJIIJGGGJIHIIJIJJIIIJIIIIIIIIJJGIHIJDGIIIIJGIJJJGGIGGHGGIHEHHHHHF<B?AACCEDDDDDBDDCC_Mismatch_0_Sense_+_Library_PoolT
CCTGTTTGATGATGTTATATGTAGTTATTAGCAATATTCTTGAATTGTGAGCTTTTTTTATGTTCATTCCTTGTGGAGAAGAAGGGCAGACTGT
>Frequency_1_QualityScore_FFHHHHHJIJJJJGIJJJIJJGJJJJJJIIIJGIGIIJJIJJIJJJIJJJIJIJJIHHHEHHHHEFFFFCAECEDEEECCBDDDCDDDDEDDCC_Mismatch_1_Sense_+_Library_PoolT
GCTTGTGGAGAAGAAGGGCAGACTGTTTGACTAGTGTGCCAGCATTTTGCTATATTCAGTATTAGCAGGAAGTACTTTGAGCTCTACATTGCAT
>Frequency_1_QualityScore_FFHHHHGJIJJJJJJJHIHHIJJ?GFHIJIIJJJJIJJJJJIJJEHHHHIJIIIIIJIIGHIJGHHHHGHHFFFFFFFFEFEEEDEDCDDCDDD_Mismatch_2_Sense_+_Library_PoolT
AGGCCATGACAAAAGGATATGGGTGATCAGATCTACATTTGTTTAGTGTTGGAAGGCACAAATAATTCTGATTTGTACTGTTTATAAACATCAA
>Frequency_1_QualityScore_FFHHHHHJJIJJJJJJIJJJJJJIJJIJJJJJJJGHIIJJJJJGIIJJJJJJJJJJJJIJJJJJIJJJIECHHHHHFFFCEEEEED_Mismatch_1_Sense_+_Library_PoolT
CTTTGAGCTCTACATTGCATTCAATGTAATTGGGTTATTGCCAGAGCTAAACATTTTTTCCATTTAATATAATTGGGTTATTCTCA
>Frequency_1_QualityScore_FFHHHHHIJJJJJJJJJJJJJJJJJJJJJJJJJJIJJJJJJJJJIJJJJJJJIJJJJJJJIIJJJJHFFFFFFFECEEEEEFDDD@BBDDEDDD_Mismatch_2_Sense_+_Library_PoolT
GGGAAGTACTTTGAGCTCTACATTGCATTCAATGTAATTGGGTTATTGCCAGAGCCAAACATTTTTTGCATTTAATATAATTGGGTTATTCTCA
>Frequency_1_QualityScore_FFHHHHHIIJIJJJJHIJJJJJJJJJJJJJJJJIJJJJJJJJJJJJJJJJIJGJJJJJHIIJJJJHH_Mismatch_1_Sense_+_Library_PoolT
TTCAATGTAATTGGGTTATTGCCAGAGCTAAACATTTTTTGCATTTAATATAATTGGGTTATTCCCA
>Frequency_1_QualityScore_FFHDDHHIIJIGGGHEHIIIJEHIGIIIJIJEIIIJEGIIJJHIJJJJIJIGGIEHHGGIJIGJJJIDHEFHHECEFDEFFDEEEEEEEEEDFE_Mismatch_2_Sense_+_Library_PoolT
TACATTTGTTTAGTGTTGGAAGGCACAAATAATTCTGATTTGTACTGTTTATAGACATCAAATCCTGTTTGATGATGTTATATTTAGTTATTAG
>Frequency_1_QualityScore_EFHHHHHJJJJJJJJJJJJIJJJJJJJJJIJIJIJJJJJIJIIIJJJIJJJJJJJIIJJIJJJJJJHHHE_Mismatch_0_Sense_+_Library_PoolT
GGAAGTACTTTGAGCTCTACATTGCATTCAATGTAATTGGGTTATTGCCAGAGCTAAACATTTTTTGCAT
>Frequency_1_QualityScore_FAHHHHGJIIJJIIGHIJIIIIIIIIFH_Mismatch_0_Sense_+_Library_PoolT
GACATCAAATCCTGTTTGATGATGTTAT
>Frequency_1_QualityScore_FFHHHHHJJJJJGHIGJJJCFFHJJJJJJJJJJJJJJIJJIJHHIIIJIJJJIJHIJJJJJJJJJJHJHEHHHHHFFFFFFDEDEDEEDDDDDD_Mismatch_2_Sense_+_Library_PoolT
CATGACAAAAGGATATGGGTGATCAGATCTACATTTGTTTAGTGTTGGAAGGCACAAATAATTCTGATTTGTACTGTTTATAAACATCAAATCC
>Frequency_1_QualityScore_FFHHHHHJJJJ9FHIJJJJJJJJJJJIJIJJJJJJJJIJJ)BGFHIJJJJJJIJGHHHGHHFFFFFFEEDDDEFEEDDDDFEEDDDDBDDACDD_Mismatch_2_Sense_+_Library_PoolT
GCTTTTTTTATATTCATTCCTTGTGGAGAAGAAGGGCAGATTGTTTGACTAGTGTGCCAGCATTTTGCTATATTCAGTATTAGCAGGAAGTACT
>Frequency_1_QualityScore_FFHHGHHJJJJJJJJJIJJFHHIIJJJIIJJJJJJIGJJJJJJJJJJGJJJJJJJDGHJJIGIJJJJIJHGIHGHGHHHDDEEEEDEEDDD_Mismatch_2_Sense_+_Library_PoolT
ATTCAGTATTAGCAGGAAGTACTTTGAGCTCTACATTGCATTCAATGTAATTGGGTTATTGCCAGAGCTAAACATTTTTTGCATTTAATCA
>Frequency_1_QualityScore_DDFHFHHJJJJJJIJJJIJJJJIJJGIIGIFGFHIJJJIIJJJIJJIJJIJJJJJDHIGGGGIIGHGHE=CEHFFCFDEDDEEEEECDDEDDCC_Mismatch_1_Sense_+_Library_PoolT
GTGGAGAAGAAGTGCAGACTGTTTGACTAGTGTGCCAGCATTTTGCTATATTCAGTATTAGCAGGAAGTACTTTGAGCTCTACATTGCATTCAA
>Frequency_1_QualityScore_FFHHGHGJIIIGHGIIIGHIIJDIJIJIFHIJIIGHIGHGIIJGHIGHGIJIJJIGJJJJJJGDEHIIIIGEHHF@BD@@BCCCCECDC_Mismatch_0_Sense_+_Library_PoolT
ATTCCTTGTGGAGAAGAAGGGCAGACTGTTTGACTAGTGTGCCAGCATTTTGCTATATTCAGTATTAGCAGGAAGTACTTTGAGCTCTA
>Frequency_1_QualityScore_FFHHHHHJHJJJJHIIJJJJJIIJJHHJJJJIIJJJJJJJJJIJJFIIGIGIIIIJIJII>FIIIJHGIJHIIIJJG@EHHHHHHFFFFFEDDD_Mismatch_2_Sense_+_Library_PoolT
TAATTCTGATTTGTACTGTTTATAGACATCAAATCCTGTTTGATGATGTTATATTTAGTTATTAGCAATATTCTTGAATTGTGAGCTTTTTTTA
>Frequency_1_QualityScore_FFHHHHHJHIJJJJJJIJJIGJEHJHHHHHHHHFFFFFFFE3@5@5@_Mismatch_0_Sense_+_Library_PoolT
GTCCACCGTTCGGCGGCCCTCCTCGTTATTAGTCAAGTCCAGCCTTC
>Frequency_1_QualityScore_FFHHHHHJJJJJJIJGGHJJJIGIJJJJJJJJJIJJJIJJJJJIJJJJJIJIHIJJIJJJJJJJJJJJJHHHHHHFDEEEEDFEDEEDDEEDCD_Mismatch_1_Sense_+_Library_PoolT
AGTATTAGCAGGGAGTACTTTGAGCTCTACATTGCATTCAATGTAATTGGGTTATTGCCAGAGCTAAACATTTTTTGCATTTAATATAATTGGG
>Frequency_1_QualityScore_F?FDHGFIGGHIGHEHIGHII>FGIA>GHJ<DEF4CG@GAF4BBF?9@@?9DGGBBFC88CCDHIGAC>@D=@;..=CEEAA?BCDFB@@DE>@_Mismatch_0_Sense_+_Library_PoolT
TGTTGGAAGGCACAAATAATTATGATTTGTACTGTTTATAGACATCAAATCCTGTTTGATGATGTTATATGTAGTTATTAGCAATATTCTTGAA
>Frequency_1_QualityScore_FDHHFFFHIJJJJJJJJJJGIIIJJJJIIJJJJIJJJJJJJDHFHHHHGFFFFFFEDD?@DBCCCDDBBBD>CBBDCDDEEDEDDDDDDDDDDB_Mismatch_0_Sense_+_Library_PoolT
GTGGTGGAGGGCCTTGCGGTTGCGTTGAGCAATGCTGCTGGTTTCTGTGCTGCTGCGGTTTTCTACGATGGTTTTCTTCATGTTGCTGTCCACC
>Frequency_1_QualityScore_DAF?D;D9ABFEHIIIF,A<?CBFCFEEFFIIFI3BGEGC9DBEFFIEF>FG@CAAFEGGI>FFGIFIIEECF=?EDDDDEEDACE_Mismatch_2_Sense_+_Library_PoolT
CAGATCTACATTTGTTTAGTGTTGGAAGGCACAAATAATTCTGATTTGTACTGTTTATAAACATCAAATCCTGTTTGATGATGTTA
>Frequency_1_QualityScore_FFHHHHHJJIJJGHIJJJDHIDGICHIJGHGIHHHFEDDEDDDDBDDDCCDDDDDDDDCCDDDDEDDDDDDDDBD55@@CDDCD>BDD:A@BCC_Mismatch_0_Sense_+_Library_PoolT
AGGAGGCCCTGGTTGGGGTGGTGGAGGGCCTTGCGGTTGCGTTGAGCAATGCTGCTGGTTTCTGTGCTGCTGCGGTTTTCTACGATGGTTTTCT
>Frequency_1_QualityScore_?+AC?DDEEBE?<E3C@@EE>E?9AE9@EBCCDBDICDDD4DBDBBBDDEDD<3/9BDE>8BBDB8@@CC))=@C;@DDD8=@;(5>AA_Mismatch_1_Sense_+_Library_PoolT
GCACTGTTTATAGACATCAAATCCTGTTTGATGATGTTATATGTAGTTATTAGCAATATTCTTGAATTGTGAGCTTTTTTTATGTTCAT
>Frequency_1_QualityScore_FFHHHHFHIIJJJJJJIIJJJJJGJIJJJJIJIJJJJJJJJJJJJIJJJFFHJJJIJJ_Mismatch_1_Sense_+_Library_PoolT
ATTGGGTTATTGCCAGAGCCAAACATTTTTTGCATTTAATATAATTGGGTTATTCTCA
>Frequency_1_QualityScore_FFHHHHHJJJJJJGIJIIJJJIIIHJIIIJJIJJJIJIJIJJJJJJJJJJJJJIHIIGIHHHHHBDDFFDCED_Mismatch_1_Sense_+_Library_PoolT
ATTGCATTCAATGTAATTGGGTTATTGCCAGAGCCAAACATTTTTTGCATTTAATATAATTGGGTTATTCTCA
>Frequency_1_QualityScore_FFHHHHHJJJJJJJJJIJJJJIIIIJIJJJJJJGIJJJJJJJJJIJJJIIIJJJJJHIJJIIJIJJIJIGHJJJI_Mismatch_1_Sense_+_Library_PoolT
GGCACAAATAATTCTGATTTGTACTGTTTATAGACATCAAATCCTGTTTGATGATGTTATATGTAGTTATTAGCA
>Frequency_1_QualityScore_AD8DFFF)CEFFGHIHEF9@FFGGFFBGD;BGEGDFAEFFIIFII?DDF=)B@BE@;@CEEDECE>;3==??>BDBD@@ADA66>AAD>@@BBB_Mismatch_1_Sense_+_Library_PoolT
AGGGCAGGCTGTTTGACTAGTGTGCCAGCATTTTGCTATATTCAGTATTAGCAGGAAGTACTTTGAGCTCTACATTGCATTCAATGTAATTGGG
>Frequency_1_QualityScore_2B<<B<C@9EFDFFE;<9?FF<C?DBDCFF<?B@;BF9DBB;;;-(8CE=;@EEF)?=7@.;@;66=@@BBDBA>>>AABDDA,;>5;@ABBBB_Mismatch_1_Sense_+_Library_PoolT
TTGTGAGCTTTTTTTATGTTCATTCCTTGTGGAGAAGAAGGGCAGACTGTTTGACCAGTGTGCCAGCATTTTGCTATATTCAGTATTAGCAGGA
>Frequency_1_QualityScore_FFFHHHHJJJJJJIIJGHHGIIIIJJIJJJJJJHJJJIIJJJHHHIJJIJIJJJJJJJJJJJJIJJJIIHHHHHHFFDFEEECEEEDDDDDDDD_Mismatch_1_Sense_+_Library_PoolT
TGTTCATTCCTTGTGGAGAAGAAGGGCAGACTGTTTGACTAGTGTGCCAGCATTTTGCTATATTCAGTATTAGCAGGAAGTACTTTGAGCTCCA
>Frequency_1_QualityScore_FFHHHHHIJJJJIJJJJJJJHIIJHIIGIGIIJJJJHIGHJJJJJJ_Mismatch_2_Sense_+_Library_PoolT
CAGAGCCAAACATTTTTTGCATTTAATATAATTGGGTTATTCTCTA
>Frequency_1_QualityScore_DFHHHHHJJJIJGHIFHJJJJJGIJJJIIIJJIJIIJJJJJJJIJJIIIIJIIJJIIIJIIIJIJJJJJIJGEHHFDEEEEEEDCEEDEEEDDD_Mismatch_1_Sense_+_Library_PoolT
ATTATTAGCAGGAAGTACTTTGAGCTCTACATTGCATTCAATGTAATTGGGTTATTGCCAGAGCTAAACATTTTTTGCATTTAATATAATTGGG
>Frequency_1_QualityScore_FFHHGHHJJIJJJJJJJJJJJJIJIJJHIJJJIJJIJJJJJJJJJJJJJJJJJJI_Mismatch_0_Sense_+_Library_PoolT
CTCTACATTGCATTCAATGTAATTGGGTTATTGCCAGAGCTAAACATTTTTTGCA
>Frequency_1_QualityScore_FFHHHHHJJJJJJJIJIGGGFIGHICHGHGHHEHHHFFFFFEECECEDFCDABBDBDDDDDDDDDBDDB@BDDCDDDDDDDBDDDDDD+98@DD_Mismatch_0_Sense_+_Library_PoolT
CCGTTCGGCGGCCCTCCTCGTTATTAGTCAAGTCCAGCCTTCCTGTATTGGTGTTGCTGTCCGGGAGGCCATGACAAAAGGATATGGGTGATCA
>Frequency_1_QualityScore_FFHGHDHIGIJIIJGDHGDHICGHGJJFIIIIIIIJJJGFGHGHDBGGCHGGIDHGIGJGIIHEGHFCC=AHF:@CDFFDEEEEDE>CDDDC@@_Mismatch_1_Sense_+_Library_PoolT
GCCATGACAAAAGGATATGGGTGATCAGATCTACATTTGTTTAGTGTTGGAAGGCACAAATAATTCTGATTTGTACTGTTTATAGACATCAAAT
>Frequency_1_QualityScore_FFHHHHHJJJFHIIJJIJJIJIJJGIJDHGJJJIJJIJJ=BGIJJIJJHGIJJGHIJIIGGIGFEFFFDABDBDDDDDCCBBBBDDDDCDDDDD_Mismatch_1_Sense_+_Library_PoolT
ATGCTGCTGGTTTCTGTGCTGCTGCGGTTTTCTACGATGCTTTTCTTCATGTTGCTGTCCACCGTTCGGCGGCCCTCCTCGTTATTAGTCAAGT
>Frequency_1_QualityScore_FFHHGHHJJJJJJGGGIGIIIJEHGIJJJJJIJIJJJJJJJJJJJIIHJJJJJJJJJFHIFGIJGIJIIGHHHH_Mismatch_0_Sense_+_Library_PoolT
GAAGGGCAGACTGTTTGACTAGTGTGCCAGCATTTTGCTATATTCAGTATTAGCAGGAAGTACTTTGAGCTCTA
>Frequency_1_QualityScore_AD1A<FDFFE:?CCAHC?CF@FGE;GFDGIF<4CDGFICE9?D@9B?F@F@EA_Mismatch_0_Sense_+_Library_PoolT
GATGATGTTATATGTAGTTATTAGCAATATTCTTGAATTGTGAGCTTTTTTTA
>Frequency_1_QualityScore_FFHHHFFEHHIIHIJEEGEHIJJBCHIIIIJJFIIJDGHJEIIGGGB@GGGF>GHAGGIAHCHCCEGIJHIJJ:@HHHFBCDD36;6>>>@DA3_Mismatch_1_Sense_+_Library_PoolT
TTCAGTATTAGCAGGAAGTACTTTGATCTCTACATTGCATTCAATGTAATTGGGTTATTGCCAGAGCTAAACATTTTTTGCATTTAATATAATT
>Frequency_1_QualityScore_DEFHFHGGDDGGHGHGEHEHGCHIIIICFHGIEFDFGBGFHDFBFHGGIJJIIEEGIIFHGFGHIGHGIEHEEEHHHFFFFFBCCEC>CC;>CD_Mismatch_2_Sense_+_Library_PoolT
GGATATGGGTGATCAGATCTACATTTGTTTAGTGTTGGAAGGCACAAATAATTCTGATTTGTACTGTTTATAAACATCAAATCCTGTTTGATGA
>Frequency_1_QualityScore_)@02A4CDFFFF@F@BB<ECED*??C:??:@DDAE/49==?;;;9<B?@B@:(>A:3(4>4((3::?:(:>>B@@(8??@_Mismatch_1_Sense_+_Library_PoolT
AGGTTTTCTTCATGTTGCTGTCCACCGTTCGGCGGCCCTCCTCGTTATTAGTCAAGTCCAGCCTTCCTGTATTGGTGTTG
>Frequency_1_QualityScore_FFHHGHHJIJJJIJJIIJJJJJJGIIIIIIJHJJIJJJIIIJJIJGJJJJJHHHHHHFFDFDFDEDDEEDDDDDDDDCDDEFEECDDDEDEEEE_Mismatch_1_Sense_+_Library_PoolT
GTGTTGCTGTCCGGGAGGCCATGACAAAAGGATATGGGTGATCAGATCTACATTTGTTTAGTGTTGGAAGGCACAAATAATTCTGATTTGTACT
>Frequency_1_QualityScore_FFHHHHHJJJJJJJJJJJJJJJJJJJJIIJJJJJJJJIIJJJJJJJJIJJJJJJGIJJGIIGIGHIJJJHHHFFFFDFD_Mismatch_1_Sense_+_Library_PoolT
ATCTACATTGCATTCAATGTAATTGGGTTATTGCCAGAGCTAAACATTTTTTGCATTTAATATAATTGGGTTATTCTCA
>Frequency_1_QualityScore_DDDBHFDHEHHFIGHHFIH>AFBEFFBGCFFGIJJJGG@BDHGGBHHIIIIIIJEIJIEHJDGCGIJIFHAE??BDDFDCEE_Mismatch_1_Sense_+_Library_PoolT
AGCTCTACATTGCATTCAATGTAATTGGGTTATTGCCAGAGCTAAACATTTTTTGCATTTAATATAATTGGGTTATTCTCTA
>Frequency_1_QualityScore_FFGHHHGJJIGIJGFHGGDCBHHJFIDCGGGE=BFED>@BDC@ACDDDDDDDD@<CBDDDDDDDDDDDDDD>@BBDCDDDBDDD@CBBCDDDDE_Mismatch_1_Sense_+_Library_PoolT
CGCCCTGGTTGGGGTGGTGGAGGGCCTTGCGGTTGCGTTGAGCAATGCTGCTGGTTTCTGTGCTGCTGCGGTTTTCTACGATGGTTTTCTTCAT
>Frequency_1_QualityScore_FFGHHHHJJJIJJIIJJJFEGHIICHHIIJJJIIIJGHJJIFGGIIJJEHGIJ1CHIJJJJJJJJIIIIHHHHHGHHFFFFFFEEEEEEDDDDC_Mismatch_2_Sense_+_Library_PoolT
ATGACAAAAGGATATGGGTGATCAGATCTACATTTGTTTAGTGTTGGAAGGCAGAAATAATTCTGATTTGTACTGTTTATAGACATCAAATCCT
>Frequency_1_QualityScore_FDHGHHHGIIIJJGHHHIJJCHIJJJIIIIJIIIIJJIGIJDGGHHIJIJJIJEHIJGGIJDGJJIGHGGHHGFFFEEECEDCCCDDEEC>B?@_Mismatch_1_Sense_+_Library_PoolT
TATTAGAAGGAAGTACTTTGAGCTCTACATTGCATTCAATGTAATTGGGTTATTGCCAGAGCTAAACATTTTTTGCATTTAATATAATTGGGTT
>Frequency_1_QualityScore_FFGHHHHJJIJJJJIJJJIJJJIJJJJJJJJJJJJJJJJJJIIJIIIGGIIIJJJI_Mismatch_0_Sense_+_Library_PoolT
TGGGTTATTGCCAGAGCTAAACATTTTTTGCATTTAATATAATTGGGTTATTCTCA
>Frequency_1_QualityScore_D?=DABD;EG;C;+3<FA:GA>?D7DFBBFE(.83;6:BDDCC?\5;;@9@_Mismatch_0_Sense_+_Library_PoolT
CAGGAGGCCCTGGTTGGGGTGGTGGAGGGCCTTGCGGTTGCGTTGAGCAAT
>Frequency_1_QualityScore_FFHHHHHJJJJJJJJJJJIJJJJJJJJHJIJHIJIIJIIIJIJJIJJIIJJJJJJJJJJJJJJJJGGHIHIIIJJIJJHHFDDEDDEEEEEEFD_Mismatch_1_Sense_+_Library_PoolT
TGTACTGTTTATAAACATCAAATCCTGTTTGATGATGTTATATGTAGTTATTAGCAATATTCTTGAATTGTGAGCTTTTTTTATGTTCATTCCT
>Frequency_1_QualityScore_FFHHHHGJIJJJJJJHIJJJIJJJ_Mismatch_0_Sense_+_Library_PoolT
TTTAATATAATTGGGTTATTCTCA
>Frequency_1_QualityScore_FBDDDHFIIIJGHHIHGHHEHIICHIJJHIIHEGIGIIJFIJFHIIIIJCHCFGGJGGIJJIJJJHHGGACEDFDFFFFAECCCDDDDDDA?BB_Mismatch_1_Sense_+_Library_PoolT
GTCAAATCCTGTTTGATGATGTTATATGTAGTTATTAGCAATATTCTTGAATTGTGAGCTTTTTTTATGTTCATTCCTTGTGGAGAAGAAGGGC
>Frequency_1_QualityScore_FFHHHHHGIJIIIHIIJGEHIGDBFGHHICGH9CFCGBHGIJIIHJEHJJGCHCFHIEIIJHFHHHE>E?CDDF@DDCCBCDDDDC_Mismatch_1_Sense_+_Library_PoolT
CTTTGAGCTCTACATTGCATTCAATGTAATTGGGTTATTGCCAGAGCTAAACATTTTTTGCATTTAATATAATTGGGTTATTCTTA
>Frequency_1_QualityScore_FFHHHHHJJJJJJJJJIIIJJIIJJJJJIIJJJJJJHHIJJJJJJJJJJIIEIIHIJHIGHGHIJHHHHHFFFFEEEEEEEEDDDDEDDDEEDF_Mismatch_1_Sense_+_Library_PoolT
GTTGCTGTCCTGGAGGCCATGACAAAAGGATATGGGTGATCAGATCTACATTTGTTTAGTGTTGGAAGGCACAAATAATTATGATTTGTACTGT
>Frequency_1_QualityScore_FFHHHHHIJJJJIJJJJIIJJJJJJJJIIJJJJJJJJJIIJJJHIJJJJJIJJJJJJJJJJI_Mismatch_0_Sense_+_Library_PoolT
TTTGATGATGTTATATGTAGTTATTAGCAATATTCTTGAATTGTGAGCTTTTTTTATGTTCA
>Frequency_1_QualityScore_FFHGHHHJJIIJFHHHIIJJGHIJIJJIIJHHIIJIIJHGBFHIIIHIHHIHIGIHIJGIIJJGHIHHHAEHEFFDFFDFDDCFEEEEEDDEDF_Mismatch_0_Sense_+_Library_PoolT
CTACATTTGTTTAGTGTTGGAAGGCACAAATAATTATGATTTGTACTGTTTATAGACATCAAATCCTGTTTGATGATGTTATATGTAGTTATTA
>Frequency_1_QualityScore_FFHHHHHJJJJJIJJJJJJJIJIIJJJDHIJJJJJJJJJJJJJJJHIJFHGHHIJJHHHHHFFFBEEDECEEEDDEFEDEEEEDDDDDDDDDDD_Mismatch_0_Sense_+_Library_PoolT
CGGGAGGCCATGACAAAAGGATATGGGTGATCAGATCTACATTTGTTTAGTGTTGGAAGGCACAAATAATTATGATTTGTACTGTTTATAGACA
>Frequency_1_QualityScore_DDF?FDDEGIBCF+3ACF@FH+<FHIIECECE<FFHGDCC?BDGAABBBHEIIIIEEGEGGH)7=AHEHE@29;ACCCCC@@CCCCCCA;>5:@_Mismatch_2_Sense_+_Library_PoolT
GTTATATGTAGTTGTTAGCAATATTCTTGAATTGTGAGCTTTTTTTATGTTCATTCCTTGTGTAGAAGAAGGGCAGACTGTTTGACTAGTGTGC
>Frequency_1_QualityScore_FFHHHHHIJJHJHIIJJJJJJJIJJJJJJJJJJJJJHIJJJIIJJJJJJJJJJIJJJJIIIJJJJJHJIHHIJHHHHHHHFFFFFFFFEEEFED_Mismatch_1_Sense_+_Library_PoolT
CCATTTGTTTAGTGTTGGAAGGCACAAATAATTATGATTTGTACTGTTTATAGACATCAAATCCTGTTTGATGATGTTATATGTAGTTATTAGC
>Frequency_1_QualityScore_FEHHBBFGEGEI@EGGIIEEG8?FB9BBGGGGJGIEB?<DDGIHICCA@==FHEGED;@;BDDD?B<<AA>@A@:>@@ADDC:ABDBCCCC:>@_Mismatch_0_Sense_+_Library_PoolT
GTGCTGCTGCGGTTTTCTACGATGGTTTTCTTCATGTTGCTGTCCACCGTTCGGCGGCCCTCCTCGTTATTAGTCAAGTCCAGCCTTCCTGTAT
>Frequency_1_QualityScore_FFHHHHHJJIJJJJHHHIJJJJJHHJJJJJJJJIJJJJIIIJJJJJJJJGIHFHIJJJJJJJIJJJJHHHHHHFFFEDFFEE_Mismatch_0_Sense_+_Library_PoolT
GACTGTTTGACTAGTGTGCCAGCATTTTGCTATATTCAGTATTAGCAGGAAGTACTTTGAGCTCTACATTGCATTCAATGTA
>Frequency_1_QualityScore_FFHGHHHJJJHHJJJJJIJJJJJJJJJJJJJJJJJIJJHIJJJJJJHHIJJIJIJJJJJJJJJJJJJHHHFDEEEEEEEDEEEDEDDDDB@BDD_Mismatch_1_Sense_+_Library_PoolT
AAGCAGGAAGTACTTTGAGCTCTACATTGCATTCAATGTAATTGGGTTATTGCCAGAGCTAAACATTTTTTGCATTTAATATAATTGGGTTATT
>Frequency_1_QualityScore_FFHHHHGHHIIJJJIIJIJJGIIIJIJJIJJJJJJHGHIIIJIDHGIHIJJGHHIIJJJGJIIIIJIHHFFFFFFDEEEDDEEDDDB@?CDEEE_Mismatch_1_Sense_+_Library_PoolT
CAGGAAGTACTTTGAGCTCTACATTGCATTCAATGTAATTGGGTTATTGCCAGAGCTAAACATTTTTTGCATTTAATATAATTGGGTTATTCTT
>Frequency_1_QualityScore_FFHHHHHIJJJIJJJJJIJJJJJJJJJJIJJJJIIIJJJJJJJJJJJJJJIJGJJJIIHIJJIJJIJJAAHEDFFFFFFDEDEEE_Mismatch_0_Sense_+_Library_PoolT
CTTGTGGAGAAGAAGGGCAGACTGTTTGACTAGTGTGCCAGCATTTTGCTATATTCAGTATTAGCAGGAAGTACTTTGAGCTCTA
>Frequency_1_QualityScore_FFHHHHHJJJJJJJJJJJJJJIJJJJJIIIIJJJIJJJJJJIJJJJIIJJJJIJJGIJJJJIJHIJIJJEHIIGHHHHHFFFFEEEEDDDEEED_Mismatch_1_Sense_+_Library_PoolT
TTTGCTATATTCAGTATTAGCAGGAAGTACTTTGAGCTCTACATTGCATTCAATGTAATTGGGTTATTGCCAGAGCCAAACATTTTTTGCATTT
>Frequency_1_QualityScore_FFHHHHHJJJJJHHIJJHIIJGIJJJJJJJJ_Mismatch_2_Sense_+_Library_PoolT
GCAATATTCTTGAATTGTGAGCTTTTTTTTA
>Frequency_1_QualityScore_FFHHHHHJJGIIJGJJGIJIIIIIIHHGIJIJJJJJJIIJIJJJJJJEHHJJIIJJJIJJGJJIJJJHHEC_Mismatch_0_Sense_+_Library_PoolT
CAAATCCTGTTTGATGATGTTATATGTAGTTATTAGCAATATTCTTGAATTGTGAGCTTTTTTTATGTTCA
>Frequency_1_QualityScore_DDHFGDHGHIIIIIEEGCCFGGG)?F7;@A(;;6;=CD9?<=?\;=;@895>@C:@(:>A:>C_Mismatch_0_Sense_+_Library_PoolT
GGACCAGGAGGCCCTGGTTGGGGTGGTGGAGGGCCTTGCGGTTGCGTTGAGCAATGCTGCTGG
>Frequency_1_QualityScore_FFHHHHHIJJJJJJJJJJJJJJIJIJIIIJFGIJJIIJJJJJJIJ_Mismatch_0_Sense_+_Library_PoolT
GAGCTCTACATTGCATTCAATGTAATTGGGTTATTGCCAGAGCTA
>Frequency_1_QualityScore_FFHFHHHJJJJJGIJJGGIGIIGIIIJJHIIJJJJJI_Mismatch_0_Sense_+_Library_PoolT
AACATTTTTTGCATTTAATATAATTGGGTTATTCTCA
>Frequency_1_QualityScore_FFHHHHHJGIFHJIIJJJJJIJJJJJJJJJJJJJGJJJJIIIJJIIIJIIJGHIJJJJJJJIJJHGIIIGHHIJHHFHHHHHFFFFDFFEEDEC_Mismatch_1_Sense_+_Library_PoolT
ATTTGTTTAGTGTTGGAAGGCACAAATAATTCTGATTTGTACTGTTTATAGACATCAAATCCTGTTTGATGATGTTATATGTAGTTATTAGCAA
>Frequency_1_QualityScore_FFHHHHHJJJJIIIJJJJJJJJGJJGIJHHJJJJJGIJIJJJJJJJIIJIJIJJJJHHIJJIIIJIJJJGIJHHFFFFFFFEEFEDEEDDDBCB_Mismatch_1_Sense_+_Library_PoolT
TATAAACATCAAATCCTGTTTGATGATGTTATATGTAGTTATTAGCAATATTCTTGAATTGTGAGCTTTTTTTATGTTCATTCCTTGTGGAGAA
>Frequency_1_QualityScore_D6CDHFBGBGHFBEHHEHHAHFHEDGGH?FGIGGCE@9?DHCI@BHIEGAGA4@EG_Mismatch_0_Sense_+_Library_PoolT
GATGTTATATGTAGTTATTAGCAATATTCTTGAATTGTGAGCTTTTTTTATGTTCA
>Frequency_1_QualityScore_FDFDDFFHJJJJJJIJJJJJJIJJIGIJJJFHIJJJJJJIJJJIIJIJJJJJJIJGHHJJJJJJJIJJHAEHHHHFFFFFEEEEEEDDDDEDEE_Mismatch_1_Sense_+_Library_PoolT
GTGGAGAAGAAGGGCAGACTGTTTGACTAGTGTTCCAGCATTTTGCTATATTCAGTATTAGCAGGAAGTACTTTGAGCTCTACATTGCATTCAA
>Frequency_1_QualityScore_FFHHHHHJJJJJJJIIHJJJJJJJJJJJJJJJJJJJJJJIIJJJJJJJJHIJIHIJJJJIJJJIJJJJJEIIHHHHHHHFFFFFFFEDCCBDDC_Mismatch_1_Sense_+_Library_PoolT
GACTGTTTGACTAGTGTGCCAGCATTTTGCTATATTCAGTATTAGCAGGAAGTACTTTGAGCTCTACATTGTATTCAATGTAATTGGGTTATTG
>Frequency_1_QualityScore_DDFFF3DB@BGFFF9FEGIFDGIFFFDEEEFEFIFFFAABBBCBBBB>@A@BBABBBBB@9:<@B>>AAB@BBBB<>0558>AAA@BBB_Mismatch_0_Sense_+_Library_PoolT
CCAGGAGGCCCTGGTTGGGGTGGTGGAGGGCCTTGCGGTTGCGTTGAGCAATGCTGCTGGTTTCTGTGCTGCTGCGGTTTTCTACGATG
>Frequency_1_QualityScore_FFHHHHHJIIJJJJJJJJJJJIHIGIGJHIHIIJJJIIIJJJGJJJJJJJIHHHEHDFDFFEEEEC>ACADCCCDEDDCDFEECDDCDCCABAB_Mismatch_0_Sense_+_Library_PoolT
TTAGTCAAGTCCAGCCTTCCTGTATTGGTGTTGCTGTCCGGGAGGCCATGACAAAAGGATATGGGTGATCAGATCTACATTTGTTTAGTGTTGG
>Frequency_1_QualityScore_FFHHHHHJJJJJJJJJJJJJJJJJEHIHIJIJJJJIJIJJGIJJJJIJGIJJJJJJJJFHIJJHJIJIJIIJJJFFFFDFFEEEEEEEDDDBCB_Mismatch_1_Sense_+_Library_PoolT
TTTATAAACATCAAATCCTGTTTGATGATGTTATATGTAGTTATTAGCAATATTCTTGAATTGTGAGCTTTTTTTATGTTCATTCCTTGTGGAG
>Frequency_1_QualityScore_FFHHFHHIJJJIIIJJJIIJJJJIGEHJJJIJJIJJJJJJIJJJJJIJJJJJJJJHEHHGDHHIJGIGH?EHHFFEFFFEEEEDEEDDDEECDE_Mismatch_1_Sense_+_Library_PoolT
GTGGAGAAGAAGGGCAGACTGTTTGACTAGTTTGCCAGCATTTTGCTATATTCAGTATTAGCAGGAAGTACTTTGAGCTCTACATTGCATTCAA
>Frequency_1_QualityScore_FEGDHDHIJIJFGIIIJJJJIJJJJIIJJJIIIIIGHIIJIJHIGIJJJJJHJJJJJGIIJJHIIFHEGEHIHIJFFGHHHHFFFFFE@CEDEC_Mismatch_0_Sense_+_Library_PoolT
GTGTTGGAAGGCACAAATAATTATGATTTGTACTGTTTATAGACATCAAATCCTGTTTGATGATGTTATATGTAGTTATTAGCAATATTCTTGA
>Frequency_1_QualityScore_DA?<C?C<3+2<+A<CAECE<:DDDCBEADEEA<<DD18?DCDEE=@@@;ADIDD=CDDDA>AD;>;>>;AA?=5>5>>>:;AA>BDBAD>DA>_Mismatch_1_Sense_+_Library_PoolT
CTTGAATTGAGAGCTTTTTTTATGTTCATTCCTTGTGGAGAAGAAGGGCAGACTGTTTGACTAGTGTGCCAGCATTTTGCTATATTCAGTATTA
>Frequency_1_QualityScore_DDHHBBFIBHIIIIIEIGGEGGIIGHCHDCGGICHIGIGCHGIIEFGEHGCCHIIIG@EHI:CGEGAECEDDCDCC_Mismatch_1_Sense_+_Library_PoolT
ACATTGCATTCAATGTAATTGGGTTATTGCCAGAGCTAAACATTTTTTGCATTTAATATAATTGGGTTATTCTCAT
>Frequency_1_QualityScore_F<DBFFFHGGIIEGEEIIEHGIEFFHHGHI@?GGHGGEHIGI@FHIIIIHIIIFGGGGHHIEGHEGGHECHFEHBDBEFBCCCEE@CCFA>@DD_Mismatch_2_Sense_+_Library_PoolT
GTGATCAGATCTACATTTGTTTAGTGTTGGAAGGCACAAATAATTCTGATTTGTACTGTTTATAAACATCAAATCCTGTTTGATGATGTTATAT
>Frequency_1_QualityScore_FFHHHHHJJJJJJJJJHJJJJJJIJJIJJ_Mismatch_0_Sense_+_Library_PoolT
TAGACATCAAATCCTGTTTGATGATGTTA
>Frequency_1_QualityScore_FFHHHHHJJIHIJJJJJJHIIEIFGIIIIJIJ@DHHHHHFHGFFFFFDD>BDBDCADBBDDD44<B@@CCDDA(>@CCC:@>>+85??CDDD<<_Mismatch_1_Sense_+_Library_PoolT
GGCCTTGCGGTTGCGTTTAGCAATGCTGCTGGTTTCTGTGCTGCTGCGGTTTTCTACGATGGTTTTCTTCATGTTGCTGTCCACCGTTCGGCGG
>Frequency_1_QualityScore_FFHDFHDGIEHIGHHGBB@DGIJJJJB0?DFHI-@E;;EEDD>>?=;CCDD?//<;7@BAACD?CCDCD>AC>+42>@34:@(>CCCD&0)5<B_Mismatch_0_Sense_+_Library_PoolT
CGGTGGAGGAGGACCAGGAGGCCCTGGTTGGGGTGGTGGAGGGCCTTGCGGTTGCGTTGAGCAATGCTGCTGGTTTCTGTGCTGCTGCGGTTTT
>Frequency_1_QualityScore_FFHHGHHJIJIIJJIJJJIIIIIJJIIJJIIJJJGGHIIJJJJJIIJJIJJJJIIJJJJGIJGJJJ/:BDBDDDDEEEDDDDDDDDDDDDDDDE_Mismatch_1_Sense_+_Library_PoolT
CCTTGTGGAGAAGAAGGGCAGACTGTTTGACTAGTGTGCCAGCATTTTGCTATATTCAGTATTAGCGGGAAGTACTTTGAGCTCTACATTGCAT
>Frequency_1_QualityScore_DDFHDBHBBHIIIFEB3A@HEGEE?GIHGIJIBFGIIJGIICCH9FGGIGBB7BDFIGEHG<@CGIH_Mismatch_1_Sense_+_Library_PoolT
CAGTATTAGCAGGAAGTACTTTGAGCTCTACATTGCATTCAATGTAATTGGGTTATTGCCAGAGCCA
>Frequency_1_QualityScore_FFHHHHHJJJJJJJJJJHIJJJJJJIJJJJJJJJJGIIJEIIJJJJJJJJJJJGHFDDDDDDDDDDDDDCDBDDDDDDCBDDEEDDDDEDDDDE_Mismatch_0_Sense_+_Library_PoolT
GCCCTCCTCGTTATTAGTCAAGTCCAGCCTTCCTGTATTGGTGTTGCTGTCCGGGAGGCCATGACAAAAGGATATGGGTGATCAGATCTACATT
>Frequency_1_QualityScore_DFHHGGHJIGHAGIJGEFHHEHIIEHJCFHGIJJGIHIJGHGJIJJJIJJJJIGHGIIJGGHHFEFFFDA@B@BDDDDCDB8?BDDEDDCDACC_Mismatch_1_Sense_+_Library_PoolT
TTGCTGCTGGTTTCTGTGCTGCTGCGGTTTTCTACGATGGTTTTCTTCATGTTGCTGTCCACCGTTCGGCGGCCCTCCTCGTTATTAGTCAAGT
>Frequency_1_QualityScore_DDHHHHGGIFGFIHGHHGFHII<HGGGIIGIGGIHIIIGIJGHIBHIGHIIIIHGGJJJJGGGIIJJGH@EHGEHH?AEEEEFDDCEEECEAC?_Mismatch_1_Sense_+_Library_PoolT
TTTGACTAGTGTGGCAGCATTTTGCTATATTCAGTATTAGCAGGAAGTACTTTGAGCTCTACATTGCATTCAATGTAATTGGGTTATTGCCAGA
>Frequency_1_QualityScore_FFHHBHHJJIFIDGHGIJJIJJJJIJJJGHIJEIIIIJJIDHIIIGGIJIJIJJJIJGHIGGAHIJGIIAFHGGIJJJIHIIAEHFFFFDEFFD_Mismatch_1_Sense_+_Library_PoolT
AATAATTCTGATTTGTACTGTTTATAGACATCAAATCCTGTTTGATGATGTTATATGTAGTTATTAGCAATATTCTTGAATTGTGAGCTTTTTT
>Frequency_1_QualityScore_DBFFFFFFHIJIJJJJJJJGIIJJJJIGHGGHIJJIJGBHIHIDHHGIJJJJJIJJJJIGIJIHIIJBIGGHHGHHGHFFFFF?CCEEEE@DCD_Mismatch_1_Sense_+_Library_PoolT
AATGGGTGATCAGATCTACATTTGTTTAGTGTTGGAAGGCACAAATAATTATGATTTGTACTGTTTATAGACATCAAATCCTGTTTGATGATGT
>Frequency_1_QualityScore_D>FADFBBCCBGD<BDAGGCEAA@FF99CCEBGCBECH@DEHGEHG>@?BGGCAGGB@;F@FHGHHHAEEED>_Mismatch_1_Sense_+_Library_PoolT
ATTGCATTCAATGTAATTGGGTTATTGCCAGAGCTAAACATTTTTTGCATTTAATATAATTGGGTTATTCGCA
>Frequency_1_QualityScore_FFFHHHHIIGHIGFHGIJJJJJJJJJFEHIGGIEIHHHIGIIIIIHIHHIHGEGIJGJIIJJJI@FGHIGGGIGGIIIGFDDEEBCDDEDECDC_Mismatch_1_Sense_+_Library_PoolT
CTACTGTTTATAGACATCAAATCCTGTTTGATGATGTTATATGTAGTTATTAGCAATATTCTTGAATTGTGAGCTTTTTTTATGTTCATTCCTT
>Frequency_1_QualityScore_D;?D?A<?<FEEH@HGE>GHF;FGDHDA<_Mismatch_1_Sense_+_Library_PoolT
TTGCATTTAATATAATTGGGTTATTCCCA
>Frequency_1_QualityScore_FDHHH2<EGGEGIJJIJJIJEGGFHIJIHIJJIIIJJIJJGJJIJIIIHIJIIHCHIIGIJIGHHEHIH>?EHHHHFFFFFFCCCCEDFEDDDD_Mismatch_1_Sense_+_Library_PoolT
GTTGGCAGGCACAAATAATTATGATTTGTACTGTTTATAGACATCAAATCCTGTTTGATGATGTTATATGTAGTTATTAGCAATATTCTTGAAT
>Frequency_1_QualityScore_FDHHHHHJJJJJJIJJJJJJJJJJJJHIJJJJJJIIIJJJJJJJJJJJJJJJJJJJJJJJJJJJJHHHHEEHHFFFDFECEEEDED_Mismatch_2_Sense_+_Library_PoolT
CTTTGAGCTCTACATTGCATTCAATGTAATTGGGTTATTGCCAGAGCCAAACATTTTTTGCATTTAATATAATTGGTTTATTCTCA
>Frequency_1_QualityScore_FFHHHHHJJGHIGHJFHI;GHHIJIJJJJIJJJFGHIIJ@EEDDDDDDDDDDDDDDD@BBDDDDDBCCDCDDDDDDDDDAABDDDECDDDDDDD_Mismatch_0_Sense_+_Library_PoolT
GGGTCCCGGTGGAGGAGGACCAGGAGGCCCTGGTTGGGGTGGTGGAGGGCCTTGCGGTTGCGTTGAGCAATGCTGCTGGTTTCTGTGCTGCTGC
>Frequency_1_QualityScore_FFHGHHHFHIGIHIHHIJIJJJIGIIJJIIIJJJJJIJJJJIJJJJJJJJIJIHJJJJJJJJJJJJHIJEHIIGGHEHHHHHHFFFDFFFEEEE_Mismatch_2_Sense_+_Library_PoolT
ACATTTGTTTAGTGTTGGAAGGCACAAATAATTCTGATTTGTACTGTTTATAGACATCAAATCCTGTTTGATGATGTTATATTTAGTTATTAGC
>Frequency_1_QualityScore_FDHHHHHJGIIDEGHGGGAGHHGII:DHGIIGGIJJIJEGIJJEGIHIGHI>ABHED=B@ABB?C0+8A?@>CCCACC@CCC@CBCCDCCC_Mismatch_0_Sense_+_Library_PoolT
GTGCTGCTGCGGTTTTCTACGATGGTTTTCTTCATGTTGCTGTCCACCGTTCGGCGGCCCTCCTCGTTATTAGTCAAGTCCAGCCTTCCTG
>Frequency_1_QualityScore_FFHHHHHJJJJJJHIJJJJJJGIIJIJJJJJJIJJJJJGHIJIJJJJJGIIIIIJFIIIIIJJJIJJIIEHIIJJI_Mismatch_1_Sense_+_Library_PoolT
TAATTATGATTTGTACTGTTTATAGACATCAAATCCTGTTTGATGATGTTATATGTAGTTATTAGCAATATTCTAG
>Frequency_1_QualityScore_FFHHHHHJHIIJJJJJJJJJIIJJJJJIJJJJJIJJJJJJJIJIIIIJJJIJJIJJIJJJJJJIIIJJIHIHHIJJIJGIJJHHHHFDDDDDEE_Mismatch_0_Sense_+_Library_PoolT
ATGATTTGTACTGTTTATAGACATCAAATCCTGTTTGATGATGTTATATGTAGTTATTAGCAATATTCTTGAATTGTGAGCTTTTTTTATGTTC
>Frequency_1_QualityScore_FFHHHHFIEDHEFHEEEEICHGHHGJIIJJGIJIIIJJJJECHII<DGEHIJIIJIIJIJCHIGJGIJJEH?CEDFFFDCEAADBBDCDDECCC_Mismatch_1_Sense_+_Library_PoolT
TGTTTGATGATGTTATATGTAGTTATTAGCAATATTCTTGAATTGTGAGCTTTTTTTATGTTCATTCCTTGTGGAGAAGAAGGGCATACTGTTT
>Frequency_1_QualityScore_FFHHHHHJJJJJGIJIIIJJGIIJJJJIJJJJJJFHJJJIIJJJJJJJIJHHFFFEEEEDBDDD;@BDDCCDDEDEEDDDDDDCDDDDBDDDDD_Mismatch_0_Sense_+_Library_PoolT
AGGGCCTTGCGGTTGCGTTGAGCAATGCTGCTGGTTTCTGTGCTGCTGCGGTTTTCTACGATGGTTTTCTTCATGTTGCTGTCCACCGTTCGGC
>Frequency_1_QualityScore_?BFHHHFGEEFHHIIIJIGIIIAFEHCDHIIIJIJGGGIIIJJJDGGGEGHGHGGHHGCH7FGHGIIJJHHGFCDDDEFCEDECDC_Mismatch_1_Sense_+_Library_PoolT
TCCTTGTGGAGAAGAAGGGCAGACTGTTTGACTAGTGTGCCAGCATTTTGCTATATTCAGTATTAGCAGGAAGTACTTTGAGCTCA
>Frequency_1_QualityScore_FFHHHHHJGIIJJJJIJJJJJJJJFIIGHIJJIJFHIHIJGIJJIJJJJJGIIJJJJIJIJCFHGFHIGGIIIHIGGHHHHFFFFFEEEEDEDD_Mismatch_1_Sense_+_Library_PoolT
CTGCCAGCATTTTGCTATATTCAGTATTAGCAGGAAGTACTTTGAGCTCTACATTGCATTCAATGTAATTGGGTTATTGCCAGAGCTAAACATT
>Frequency_1_QualityScore_8@FFDAFFGF?C:<?HH@?ECFFF@EG@FDGBA9BGGCGEBDFGIEEFCFF4=CE_Mismatch_1_Sense_+_Library_PoolT
ATGTTATATGTAGTTATTAGCAATATTCTTGAATTGTGAGCTTTTTTTATGTCCA
>Frequency_1_QualityScore_FDHFHGHIJIJJFIHHIJJJJJIJJJIJJHIJJJIJJJJJIJIIIHJJJJJIJJJJHHCECBBEFFFEECCCCEDDDDCDDDEDDDEDDEEFED_Mismatch_1_Sense_+_Library_PoolT
GTATTCTTGAATTGTGAGCTTTTTTTATGTTCATTCCTTGTGGAGAAGAAGGGCAGACTGTTTGACTAGTGTGCCAGCATTTTGCTATATTCAG
>Frequency_1_QualityScore_FFHHHHHJIJJJIJJJJJJJJJJJJJIIJIJIGIIJIJJJJJJJJIJJJJJJJJJJHJJJJGIGIJJIJGHIJIJJJHHGHHHHFFFFFFEFEE_Mismatch_2_Sense_+_Library_PoolT
AGTGTTGGAAGGCACAAATAATTCTGATTTGTACTGTTTATAAACATCAAATCCTGTTTGATGATGTTATATGTAGTTATTAGCAATATTCTTG
>Frequency_1_QualityScore_FFHHHHHJJJJJJJJJJJHIJIJJJJGHIJJJJJJJJJJJJJJJJIJJJJJJJJJJIIJIIJJJIJHHHHDDFFFFEDE_Mismatch_1_Sense_+_Library_PoolT
TCTACATTGCATTCAATGTAATTGGGTTATTGCCAGAGCTAAACATTTTTTGCATTTAATATAATTGGGTTATTCTCTA
>Frequency_1_QualityScore_FDHHHHHJJJJIJIHIJJGJJIJJJJGIJJJJJJJJIJJIJJIJJIJIIJIIJJJJJJIIJJIJJJJJJJHHFFFFFEDEDDEEEEDCDDDDBD_Mismatch_1_Sense_+_Library_PoolT
GTAGCAGGAAGTACTTTGAGCTCTACATTGCATTCAATGTAATTGGGTTATTGCCAGAGCTAAACATTTTTTGCATTTAATATAATTGGGTTAT
>Frequency_1_QualityScore_FFHHFHHJGIIHGIJIIJGGIEHIIJJJHHIIIIJJJJJJJJJJJGIJIGIGJJJJJJIIIIEECHFFFFFDDDDDDDDCDDDDDDDDCCDCCD_Mismatch_1_Sense_+_Library_PoolT
TTATATTTAGTTATTAGCAATATTCTTGAATTGTGAGCTTTTTTTATGTTCATTCCTTGTGGAGAAGAAGGGCAGACTGTTTGACTAGTGTGCC
>Frequency_1_QualityScore_DDD?ADBEEDDDD+AEFEF@+<F<EEEEIE><@DAF<DDBEB99BDD?DEDD@;)=@AE;@CCA@AEIEDDD;CADDDDDADAA:>@_Mismatch_1_Sense_+_Library_PoolT
ATGACAAAAGGATATGGGTGATCAGATCTACATTTGTTTAGTGTTGGAAGGCACAAATAATTCTGATTTGTACTGTTTATAGACATC
>Frequency_1_QualityScore_D:D4ADB@:<<CBHB?HHIC<ECEEEAH>BCF?:9?B<?1?DF<D?D>B:9?DFFEI>BF*0BCCEEEFFFF;CFC;C@DFD>ACCDBBBBB>:_Mismatch_1_Sense_+_Library_PoolT
ATGATTTGTACTGTTTATAGACATCAAATCCTGTTTGATGATGTTATATGTAGTTATTAGCAATATTCTTGAATTGTGAGCTTTTTTTATGTTA
>Frequency_1_QualityScore_FFHHHHHJJJJJJJJJJHJJBHIIJJIJJJJJJJJJJJJJJJJJJ_Mismatch_0_Sense_+_Library_PoolT
TATTCAGTATTAGCAGGAAGTACTTTGAGCTCTACATTGCATTCA
>Frequency_1_QualityScore_DFGHHHHJJGIJJ<FCEHHGIHIEHIGGIHHGIGGIJJIIIJJIJJJGIIJJJIGGIJIJJIIJIIJEEHHHHHFFFFF@CEBCACDDCBBBBD_Mismatch_1_Sense_+_Library_PoolT
CAAATCCTGTTTGTTGATGTTATATGTAGTTATTAGCAATATTCTTGAATTGTGAGCTTTTTTTATGTTCATTCCTTGTGGAGAAGAAGGGCAG
>Frequency_1_QualityScore_FFHHHHHJIJJJJJIJJJJJJ?EGIJJJJJJJJJJJJJJIJJHIHIJJIJIJJFIJJIFIJHHHHHHHFFFFFEBDEEEEEEDDDDDCDDCDD@_Mismatch_0_Sense_+_Library_PoolT
GCCATGACAAAAGGATATGGGTGATCAGATCTACATTTGTTTAGTGTTGGAAGGCACAAATAATTATGATTTGTACTGTTTATAGACATCAAAT
>Frequency_1_QualityScore_FFHHHHHJJJJJJIJJJJJJJGIJJJIJIIJJJJJJJJJJJJJJJJHIJJJHHJJJJJJJJFIJGHIHHHHHHFFFFFFEEFEEEEEDEEEDDD_Mismatch_1_Sense_+_Library_PoolT
AGAATAAGGGCAGACTGTTTGACTAGTGTGCCAGCATTTTGCTATATTCAGTATTAGCAGGAAGTACTTTGAGCTCTACATTGCATTCAATGTA
>Frequency_1_QualityScore_FFHHHHHJJJJJJGJJJJJJJIJJIJGIIJJJJJJJJJJJJJIJJGIJJJJJJJJJJJJJJEIIDHIIJHIHHHHHFFFEFFEEEEEEC_Mismatch_1_Sense_+_Library_PoolT
AGAAGAAGGGCAGACTGTTTGACTAGTGTGCCAGCATTTTGCTATATTCAGTATTAGCAGGAAGTACTTTGAGCTCTACATTGCATGCA
>Frequency_1_QualityScore_EFHHHHHJJJJJJJJJIJJIIJIIJIIJJJJHJHGJJJJJIJJJJJJJJJJJJJJIIJJJJJJJJJHHHHHHHHFFFFFEEEEDDDEDDDDEDE_Mismatch_1_Sense_+_Library_PoolT
TGTTGAGAAGAAGGGCAGACTGTTTGACTAGTGTGCCAGCATTTTGCTATATTCAGTATTAGCAGGAAGTACTTTGAGCTCTACATTGCATTCA
>Frequency_1_QualityScore_FFHHHHHJIJJFIIIIJJJIJJJJJJJJJJJJIJJJJIJJJJJIJJJJJJJIIIIGIJIJIGHIJJIHIHHIIHEEHEHFFEFFFFFFEDEEEE_Mismatch_2_Sense_+_Library_PoolT
TACATTTGTTTAGTGTTGGAAGGCACAAATAATTCTGATTTGTACTGTTTATAAACATCAAATCCTGTTTGATGATGTTATATGTAGTTATTAG
>Frequency_1_QualityScore_FFFDHHHCHHFGHIJIIJJEGIHIJJIFGCGHHJIGJJIEHGJJJIIIDFH:;FGIIIIHHG_Mismatch_1_Sense_+_Library_PoolT
TGTAATTGGGTTATTGCCAGAGCTAAACATTTTTTGCATTTAATATAATTGGGTTATTCCCA
>Frequency_1_QualityScore_DFFHHHHJIJJJJJIJJJJJJJJJJIIIJGIJJJJJJIJIJJJJIIJJIJJIJJJJJJJJIJHHHHHHFEDFFFFFEEEDCDBDDEEDE_Mismatch_1_Sense_+_Library_PoolT
GTACTTTGAGCTCTACATTGCATTCAATGTAATTGGGTTATTGCCAGAGCCAAACATTTTTTGCATTTAATATAATTGGGTTATTCTCA
>Frequency_1_QualityScore_FFHHGHHJJIIJJGIJGIIJIAHIEGGIJIGIIJJIJJEHGHIIJJGIJHGHD@=AC@HAD@ADFFEDDBDBD@BC@CEEEACCEEED>;ACC:_Mismatch_1_Sense_+_Library_PoolT
GTTGCTGTCCGGGAGGCCATGACAAAAGGATATGGATGATCAGATCTACATTTGTTTAGTGTTGGAAGGCACAAATAATTATGATTTGTACTGT
>Frequency_1_QualityScore_FFHHHHHJJIJJJJIIIJJICHICGHIIJJIIJJIJHIJJJJJJIGHJJJJJJJ<FGIIJJGHIIJJEIHHHHFFFFD_Mismatch_1_Sense_+_Library_PoolT
TAGACATCAAATCCTGTTTGATGATGTTATATTTAGTTATTAGCAATATTCTTGAATTGTGAGCTTTTTTTATGTTCA
>Frequency_1_QualityScore_DDDHGAAFHEGAGHAFDEIIIGIGGIIIGIIGGIIGGGIGGIIIGIIIIIGIIEGIGHIGHGHHEH_Mismatch_1_Sense_+_Library_PoolT
TCAATGTAATTGGGTTATTGCCAGAGCTAAACATTTTTTGCATTTAATATAATTGGGTTATTCCCA
>Frequency_1_QualityScore_FFH,AFHIIHIHIJJJJIIIJJJJJJJJJJJJJJFIIIJJJIJJJJJHIJJJJJDGJIJIIJJJIJIEIHHIIJJHIIJHHHHHFEFFDEEEE@_Mismatch_1_Sense_+_Library_PoolT
CTTGACTAGTGTGCCAGCATTTTGCTATATTCAGTATTAGCAGGAAGTACTTTGAGCTCTACATTGCATTCAATGTAATTGGGTTATTGCCAGA
>Frequency_1_QualityScore_FDHHHHBHIIGIJJJJJHGHAIIGDFF=GHGJJJJIF>GGIIIJIJIIIGFHH@DDDBCCC@;?B@DD:@CCDCCCCFED@CCCCC:>@883>9_Mismatch_1_Sense_+_Library_PoolT
GACAAGTCCAGCCTTCCTGTATTGGTGTTGCTGTCCGGGAGGCCATGACAAAAGGATATGGGTGATCAGATCTACATTTGTTTAGTGTTGGAAG
>Frequency_1_QualityScore_DFHHHH)?DBGHIBFGGGDD?DFGBHGE@FGIHI@HEDGGF>CCAGCCEGGEHEEE?7@@CD;@AECCC@ACC@CCCCCCDEDC:C@@>::???_Mismatch_1_Sense_+_Library_PoolT
GGCAGAGTGTTTGACTAGTGTGCCAGCATTTTGCTATATTCAGTATTAGCAGGAAGTACTTTGAGCTCTACATTGCATTCAATGTAATTGGGTT
>Frequency_1_QualityScore_FFHHHHGJJJJJJJJJJJJJJJJJJJJJJJJJJJJJJJJJJJJJJIIHIIJJJIJJIJJJJFJIIIJHHHHHHHFFFDDDDEEEDEEDDEEEFE_Mismatch_0_Sense_+_Library_PoolT
TGGGTTATTGCCAGAGCTAAACATTTTTTGCATTTAATATAATTGGGTTATTCTCAAATCTATGTCTACTAATTTTTTTGCATTTATTGTAATT
>Frequency_1_QualityScore_FFHHHHHJJJJJJJJJJJJIJJJJJJJJJJJJJJJIIJIHIJJJJGIIJJJJIJJJJJJJIJIJJJIEIFGGIJIGHHHHHFFFBFEDEEDE@B_Mismatch_1_Sense_+_Library_PoolT
TGTGCCAGCATTTTGCTATATTCAGTATTAGCAGGAAGTACTTTGAGCTCTACATTGCATTCAATGTAATTGGGTTATTGCCAGAGCTAAATAT
>Frequency_1_QualityScore_FFHHHHHJJJJJJJJJJJJJJJJJHIJJJJJJJJJJJIIJJJIJJJJJJJJJJJJJJIJJJJJJHHGHHHHFFFFFDCEDEEDDD_Mismatch_2_Sense_+_Library_PoolT
TTGAGCTCTACATTGCATTCAATGTAATTGGGTTATTGCCAGAGCCAAACATTTTTTGCATTTAATATAATTGGGTTATTCTCTA
>Frequency_1_QualityScore_FFGHHHHIJDGJGIJGIIIJJJCFHEIIJJIIIJJIJGIGGHIJIBCGFGGGIJIIJJIIJJJJIHGHHEEHHFFFFFFDEEDCEEEDDDDDDC_Mismatch_2_Sense_+_Library_PoolT
GGCCATGACAAAAGGATATGGGTGATCAGATCTACATTTGTTTAGTGTTGGAAGGCACAAATAATTCTGATTTGTACTGTTTATAAACATCAAA
>Frequency_1_QualityScore_FFHHHHHJJIIJJJJJJIIJJJJJJGIJJJJJJJJJJJJJJJIJIJGIIEIIHIIIHJJIJJJJJJHHHHFGHFFEFFFFCEEEEEDDDCDDDD_Mismatch_1_Sense_+_Library_PoolT
GAAATAATTATGATTTGTACTGTTTATAGACATCAAATCCTGTTTGATGATGTTATATGTAGTTATTAGCAATATTCTTGAATTGTGAGCTTTT
>Frequency_1_QualityScore_FFHHHHHIIIJJJJIJJJJJJIIIIIHIJIIJJJJJJHIJJJJJJIIGJJJIJJJIJJJJJJJJHHGGHEEDEFFFFFEDDCBDDDDDCC_Mismatch_0_Sense_+_Library_PoolT
GTACTTTGAGCTCTACATTGCATTCAATGTAATTGGGTTATTGCCAGAGCTAAACATTTTTTGCATTTAATATAATTGGGTTATTCTCAA
>Frequency_1_QualityScore_FFHHHHHJJJJJJJJJJJJJIJJIIJIJJJJJJIJIJHIJJJJJJJIIIIIJJJJIJJJJJJJJIGJJJHHHHHHHFFFFFBEEECDEFEDDDD_Mismatch_1_Sense_+_Library_PoolT
TTTATGTTCATTCCTTGTGGAGAAGAAGGGCAGACTGTTTGACTAGTGTGCCAGCATTTTGCTATATTCATTATTAGCAGGAAGTACTTTGAGC
>Frequency_1_QualityScore_FFHHHHHJIJHJJJJJJJJJIJJJJIJJJJJJJHIIJIJJIJJIIJIGIJHIJHIJJJIJJIGIJIIJIIJGHHIJIJEHHHHHHFDDDDDEED_Mismatch_2_Sense_+_Library_PoolT
CTGATTTGTACTGTTTATAGACATCAAATCCTGTTTGATGATGTTATATGTAGTTATTAGCAATATTCTTGAATTGTGAGCTTTTTTTATGTTA
>Frequency_1_QualityScore_FEFHBHFGHIIIIHIIIGEAGIEGECGBHGC;BAHFCGIE>FHHIACC@EGHCGEGCECCEEBEFDFEC;@DDEEDCCDECA?>:A_Mismatch_0_Sense_+_Library_PoolT
CTTTTTTTATGTTCATTCCTTGTGGAGAAGAAGGGCAGACTGTTTGACTAGTGTGCCAGCATTTTGCTATATTCAGTATTAGCAGG
>Frequency_1_QualityScore_DDFHHHHIIGFHGJJJIJEHJIIJJJIJIJJGHIIFHHHGHIIJJIJJJJIIIIHDFIHIIJJDBFEHIHHIJH_Mismatch_0_Sense_+_Library_PoolT
TTATGATTTGTACTGTTTATAGACATCAAATCCTGTTTGATGATGTTATATGTAGTTATTAGCAATATTCTTGA
>Frequency_1_QualityScore_FFHHHHHJJJJJJJJJJJJJJJJJJJJJJJJJJIIJJJIJJJJJIIJIJJJJGJI_Mismatch_1_Sense_+_Library_PoolT
TAGACATCAAATCCTGTTTGATGATGTTATATGTAGTTATTAGCAATATTCTGGA
>Frequency_1_QualityScore_FFHHHHHJJJJIJJIJJJJJJJJJJJJJJJJIJJJJJJJJJJJJ_Mismatch_0_Sense_+_Library_PoolT
GATTTGTACTGTTTATAGACATCAAATCCTGTTTGATGATGTTA
>Frequency_1_QualityScore_FFHHHHHHIJIIJJJIJJJJIIJJJJFIJIJJJJJJJJIJJJIJIIIJJJJJJJIJIJIJJJJJJIJJI@DHHHHHHHHFDDEEEEDEEDEEEE_Mismatch_1_Sense_+_Library_PoolT
TATTCAGTATTAGCAGGAAGTACTTTGAGCTCTACATTGCATTCAATGTAATTGGGTTATTGCCAGAGCCAAACATTTTTTGCATTTAATATAA
>Frequency_1_QualityScore_DDHFFD)@?:BAAHIGEGE=@FEDGHI?BD4BBFDGEEBFC3BFHEGIHFD>FIGAE@CDH=AA>AD1;;;66>CCC(;@CCCAA@A@:@CD5>_Mismatch_1_Sense_+_Library_PoolT
TTGTGGGGAAGAAGGGCAGACTGTTTGACTAGTGTGCCAGCATTTTGCTATATTCAGTATTAGCAGGAAGTACTTTGAGCTCTACATTGCATTC
>Frequency_1_QualityScore_BDFHHGHJJJIIIJJJJJIJJJJJJJJJIJJJJJJJJIJJJIJJJIIIJJJIJFHIJJJJJJ_Mismatch_1_Sense_+_Library_PoolT
TGTAATTGGGTTATTGCCAGAGCCAAACATTTTTTGCATTTAATATAATTGGGTTATTCTCA
>Frequency_1_QualityScore_FFHHGHHJIIJIIJJJJJIJIJIJGIJJJIJJJJJJJJJJJJIJJIJHHIIJJJJGIFHIIJJIHH_Mismatch_0_Sense_+_Library_PoolT
TCAATGTAATTGGGTTATTGCCAGAGCTAAACATTTTTTGCATTTAATATAATTGGGTTATTCTCA
>Frequency_1_QualityScore_FFHHHHHJJJJJJJJJIJJJJIIJHIJJJJJFFHJJJJIJJJJJJJJJJHHJHIHHHHHHEEFFFEEEEDCDDEFDEDDEEEDEEEEDFDDDDE_Mismatch_0_Sense_+_Library_PoolT
TGTCCGGGAGGCCATGACAAAAGGATATGGGTGATCAGATCTACATTTGTTTAGTGTTGGAAGGCACAAATAATTATGATTTGTACTGTTTATA
>Frequency_1_QualityScore_;=AF?CD<AFFHFEB<;AC>AADE@@888DFE?DDGGGE@??F??DCDGHGGIGGIEGGHIA4C@>DGIHB>;=C=D@9).;>>>>>@CCCCCA_Mismatch_1_Sense_+_Library_PoolT
GTTCATTGCTTGTGGAGAAGAAGGGCAGACTGTTTGACTAGTGTGCCAGCATTTTGCTATATTCAGTATTAGCAGGAAGTACTTTGAGCTCTAC
>Frequency_1_QualityScore_FFGF?DFHGGIHIGIEFHHIJJGGGIEEHBEGCBFGGIGIJD=BFHHCGHGGID@GHIIIGGGIIHFFF@DFFA_Mismatch_0_Sense_+_Library_PoolT
GGAAGTACTTTGAGCTCTACATTGCATTCAATGTAATTGGGTTATTGCCAGAGCTAAACATTTTTTGCATTTAA
>Frequency_1_QualityScore_FFHHHHHJJJIJIHHIIIIJJJIIIJIJJJJJJIJJGFIGIHIIIIIGJIIHGIJIIEGHGIIIIJJJIGIJJFFFFFDEE_Mismatch_0_Sense_+_Library_PoolT
TATTAGCAGGAAGTACTTTGAGCTCTACATTGCATTCAATGTAATTGGGTTATTGCCAGAGCTAAACATTTTTTGCATTTA
>Frequency_1_QualityScore_FFHHHHHJIIJIJJJIJJJIJJIIGIHIJJJJJJJJJJIJJIJJJJJJJJJJJJJJJJJHIHHEHHHFFFFFDEEEEEEFDDDEEDEEEDDEED_Mismatch_1_Sense_+_Library_PoolT
AAGAAGGGCAGACTGTTTTACTAGTGTGCCAGCATTTTGCTATATTCAGTATTAGCAGGAAGTACTTTGAGCTCTACATTGCATTCAATGTAAT
>Frequency_1_QualityScore_FFHHFFHGHIJGIGIJIIJJIGIIJJIJJJJIJHIJJJIJJFHIJJIIHIJJJJJJJJJJJJJJJHGHFFFFFF_Mismatch_1_Sense_+_Library_PoolT
GGAAGTACTTTGAGCTCTACATTGCATTCAATGTAATTGGGTTATTGCCAGAGCTAAACATTTTTTGCATTTAT
>Frequency_1_QualityScore_DEFGHHFGHIGIGGGGHGHEFHHGFHHEICBGIGIIEIECBFGGGGFFGGGEFIGEGIECFIE>F<B==_Mismatch_1_Sense_+_Library_PoolT
TTTATAGACATCAAATCCTGTTTGATGATGTTATATGTAGTTATTAGCAATATTCTTGAATTGTGAGCA
>Frequency_1_QualityScore_FFHHHHHJJJJJJJJJJFHGIJIJJI_Mismatch_0_Sense_+_Library_PoolT
CATTTAATATAATTGGGTTATTCTCA
>Frequency_1_QualityScore_FFHHGHHJJJJIJJJJJHJJJJIHIJJIJJJJJJJJJJJJIJJJJJJGIHJHIIIJIIIJJGIJIJJHIGHJJJJIJJIJHHHHHCEEFFEDFF_Mismatch_0_Sense_+_Library_PoolT
AGGCACAAATAATTATGATTTGTACTGTTTATAGACATCAAATCCTGTTTGATGATGTTATATGTAGTTATTAGCAATATTCTTGAATTGTGAG
>Frequency_1_QualityScore_FFHHHHHJJJJIIJJIJJIIIIJGGGIJBHIIIIIIJJIIII9FIIJJJIIJIJHHIIJIHJIIJJJIJHHH_Mismatch_1_Sense_+_Library_PoolT
ATCAAATCCTGTTTGATGATGTTATATGTAGTTATTAGCAATATTCTTGAATTGTGAGCTTTTTTTATGTTA
>Frequency_1_QualityScore_FFHHHHHJJJIJJJJJJJHJHHIIIJIIJJIJJJJJJIJJJIJJIIIJJIJJIJIJIIJIIHIJJJIIIDHHIICHHHHHHFFFBDEFDFEEFE_Mismatch_0_Sense_+_Library_PoolT
TCAGATCTACATTTGTTTAGTGTTGGAAGGCACAAATAATTATGATTTGTACTGTTTATAGACATCAAATCCTGTTTGATGATGTTATATGTAG
>Frequency_1_QualityScore_FFHHHHHJIJJJJJHIIJIJJJIIIIIJJJJJJJJJJJJIJJJIIJJJJJIIIGIJJJJJJIJJJJJIIFGJJJJJJJGIIHFHHGHFF_Mismatch_2_Sense_+_Library_PoolT
ATAATTATGATTTGTACTGTTTATAGACATCAAATCCTGTTTGATGATGTTATATGTAGTTATTAGCAATATTCTTGAATTGTGAGCCA
>Frequency_1_QualityScore_FFHHHHHJJJJJIIJHIJJJJIJJJJJJJJJJJJJJJJJIIIIHIIIIIIJHHHIJIJJJJIJJJJJJIHIIIHHFFEEEEEFECEE_Mismatch_0_Sense_+_Library_PoolT
AGTATTAGCAGGAAGTACTTTGAGCTCTACATTGCATTCAATGTAATTGGGTTATTGCCAGAGCTAAACATTTTTTGCATTTAATAT
>Frequency_1_QualityScore_DDD<BDHACFG>HB>HGHEHCGDAEHGHIFGI=GE@9?:?FAGCHEFD>DGIGHGGIII><FHHBCGHC@=C5@@AAC;AE>B;@DEEECBCCA_Mismatch_1_Sense_+_Library_PoolT
TGCCAGCATTTTGCTATATTCAGTATTAGCAGGAAGTACTTTGAGCTCTACATTGCATTCAATGTAATTGGGTTATTGCCAGAGCCAAACATTT
>Frequency_1_QualityScore_FFHHHHHJIJIIJJJJJHHJJJJJJJJJJJHHEGIGGIJJIJJJJIIJJIIJJJJJIJJIIIIJJEHIHCHHHHHFFFFFECEEEEEEEFFEDE_Mismatch_1_Sense_+_Library_PoolT
GTGGAGAAGAAGGGCAGACTGTTTGACTAGTGTGCCAGCATTTTGCTATATTCAGTATTAGCAGGAAGTACTTTGAGCTCTACATTCCATTCAA
>Frequency_1_QualityScore_FDHHHHHJJJJIGGIJJIJIJJJJJJIJJJHIJJJIJJJJJJIJJJJJIIJJJIJHIJJIIJHIJIIJJIIJJJJIHEHHHHFFFFDFFDEEEE_Mismatch_1_Sense_+_Library_PoolT
GTGTTGGAAGGCACAAATAATTCTGATTTGTACTGTTTATAGACATCAAATCCTGTTTGATGATGTTATATGTAGTTATTAGCAATATTCTTGA
>Frequency_1_QualityScore_FBFHHHHJJJJJJJJJJJJJJJHIHHHIIJJJJJJJJJJJJJIJJJJJGIJJJJIJJJHIJIJIIIJJJHGIJHHHHHHFFFFFFEFEEEFEEE_Mismatch_1_Sense_+_Library_PoolT
GTGATCAGATCTACATTTGTTTAGTGTTGGAAGGCACAAATAATTCTGATTTGTACTGTTTATAGACATCAAATCCTGTTTGATGATGTTATAT
>Frequency_1_QualityScore_DDF,AB4EFFGGDI>HFFHHFFBFHEHHIF9BGFFFEFDF<?FFGFFI?FEEGFFFGICFGFFCEFGIIFCDCEEEEFAEEDBDD@BBB>BD@B_Mismatch_1_Sense_+_Library_PoolC
GTGATCAGATCTACATTTGTTTAGTGTTGGAAGGCACAAATAATTCTGATTTGTACTGTTTATAGACATCAAATCCTGTTTGATGATGTTATAT
>Frequency_1_QualityScore_EFHHHHHJJJJJJJJJJJJJIJJJJIJJIJIIJGHIJJJJJJJJIIHIIIJJIJJJJJJIJIJHHHHHHHFFFFFFCDCEDEEDDC_Mismatch_2_Sense_+_Library_PoolT
TTTGAGCTCTACATTGCATTCAATGTAATTGGGTTATTGCCAGAGCCAAACATTTTTTGCATTTAATATAATTGGGTTATTCTCGA
>Frequency_1_QualityScore_FFHHHHHJJJJJJJHIJJIJJJJHIJJGHIJJJJIJJJJJJJJJJJJIJJJIJJIHHFDDDDDDDDDDA?BDDEEDDEDDCCCDDDDDDDDDDC_Mismatch_0_Sense_+_Library_PoolT
CTGTGCTGCTGCGGTTTTCTACGATGGTTTTCTTCATGTTGCTGTCCACCGTTCGGCGGCCCTCCTCGTTATTAGTCAAGTCCAGCCTTCCTGT
>Frequency_1_QualityScore_FFHHHHHJJJJJJJJJJJJJJJJJJJJJJJJJJIJJJJJJJHIJJJJJJJJFIJJIJJJIJJJJJHHHFFFFFFFEEEEFEEEDBDBDDDDDDC_Mismatch_2_Sense_+_Library_PoolT
GGAAGTACTTTGAGCTCTACATTGCATTCAATGTAATTGGGTTATTGCCAGAGCCAAACATTTTTTGCATTTAATATAATTGGGTTATTCTCGA
>Frequency_1_QualityScore_FFHHHHHIJJJJJJJJIJJJJJJJJIJJJGIJIJJJJHHJGJJJJIIIJJJJJIJIIJJJJIJJJJHHHHHGHFFFEFCC?CCDDEDDEE_Mismatch_1_Sense_+_Library_PoolT
GTACTTTGAGCTCTACATTGCATTCAATGTAATTGGGTTATTGCCAGAGCTAAACATTTTTTGCATTTAATATAATTGGGTTATTCTCAT
>Frequency_1_QualityScore_FFHHHHHJJJJJJJJJJJJJJJJJJJJJJJHIJJJJJJHIIJJJJJJJ_Mismatch_0_Sense_+_Library_PoolT
AGTACTTTGAGCTCTACATTGCATTCAATGTAATTGGGTTATTGCCAG
>Frequency_1_QualityScore_FFGHHHHJFHJIJJJIJJJJJJJJIJJJJJJJJJJJHIJJJJJJGIIJJJJJJJGHJJJ_Mismatch_0_Sense_+_Library_PoolT
GCAGGAAGTACTTTGAGCTCTACATTGCATTCAATGTAATTGGGTTATTGCCAGAGCTA
>Frequency_1_QualityScore_4DA??,22<,AAA4AC<F@EECAEB?@9<<<?1:CA@<CDE<D:DD::B*??BDDD**09*9BB8=).88.=8@@C)=CEC@=3)7))7);@@?_Mismatch_2_Sense_+_Library_PoolT
ATAATTCTGATTTGTACTGTTTATAAACATCAAATCCTGTTTGATGATGTTATATGTAGTTATTAGCAATATTCTTGAATTGTGAGCTTTTTTT
>Frequency_1_QualityScore_FFHHHHHJJJJJJJJJJJJJJJIJJHJJJJJJJJJJJJIJJJJJJJJJJJJJIJJJJJJJ_Mismatch_0_Sense_+_Library_PoolT
GTTTATAGACATCAAATCCTGTTTGATGATGTTATATGTAGTTATTAGCAATATTCTTGA
>Frequency_1_QualityScore_FFHHFHHIJJJJJJIJJJJJJJJJJJJJJHIIJHIJIJJJJJJIJI?FI?FIIJJJIIIIIGIIIIIE_Mismatch_0_Sense_+_Library_PoolT
TTTGTACTGTTTATAGACATCAAATCCTGTTTGATGATGTTATATGTAGTTATTAGCAATATTCTTGA
>Frequency_1_QualityScore_DDFFFFDECGEFIFIFF8:?@@FBGEIIECF<GFEED9;FFDFEFEFFIFEEE@E).=CA=;77;?B>@16=5=@=;AA>;(5;A_Mismatch_1_Sense_+_Library_PoolT
TGTTGCTGTCCGGGAGGCCATGACAAAAGGATATGGGTGATCAGATCTACATTTGTTTAGTGTTGGAAGGCACAAATAATTCTGA
>Frequency_1_QualityScore_DFHHHHHJJJEHIJHIGIIEBJJHJIIIJJIJJIEGCGGIJJHJJJJJGCFGIJJCHJJJJJIGIIFEEHDFFFFFC_Mismatch_2_Sense_+_Library_PoolT
TCTACATTGCATTCAATGTAATTGGGTTATTGCCAGAGCCAAACATTTTTTGCATTTAATATAATTGGGTTATTCAC
>Frequency_1_QualityScore_D=?FFDH@@DCFHHIGG>GCGHHI6B@FFDGDGCFHGCG>90?FG<8?=B@FHHGI>>FHGIICEEI@E=CEEHEEEDC@CCCDEC>?C>C@>>_Mismatch_1_Sense_+_Library_PoolT
GTTCATTCCTTGTGGAGAAGAAGGGCAGACTGTTTGACTAGTGTGCCAGCATTTTGCTATATTCAGTATTAGCAGGAAGTACTTTGAGCTCTAA
>Frequency_1_QualityScore_FFHHHHHJHIJHHJJJJJJJJJJJIJJJJJJJJJJJJJJIIJJJJJIGIJJJJJJJJIJJJIJJJJJJJJJHFFFFFEFEEEEEEFEDDDDDDD_Mismatch_0_Sense_+_Library_PoolT
TTAGCAGGAAGTACTTTGAGCTCTACATTGCATTCAATGTAATTGGGTTATTGCCAGAGCTAAACATTTTTTGCATTTAATATAATTGGGTTAT
>Frequency_1_QualityScore_FFHHHHHJIJJJFGHIJIJIJIJJJIJJJJIIJHIHIJJJIJJJJJJJJJJJIJJHHHHFHHFFFFFFFFEEEEEDEDDDDDDDDDDDDCCDDD_Mismatch_1_Sense_+_Library_PoolT
AAAGGATATGGGTGATCAGATCTACATTTGTTTAGTGTTGGAAGGCACAAATAATTCTGATTTGTACTGTTTATAGACATCAAATCCTGTTTGA
>Frequency_1_QualityScore_F?FHHGHIGICAGDDHGIG_Mismatch_0_Sense_+_Library_PoolT
TATAATTGGGTTATTCTCA
>Frequency_1_QualityScore_FFHHHHHJJJJJJIJJJJIGJJJJGJHIIIIJJJJJJHIIJJJIJJJFHIFIHGIGIGIJIIIIJJIIIHIHIIIJJIIJJEAEHHHHFFFFFF_Mismatch_0_Sense_+_Library_PoolT
ACAAATAATTATGATTTGTACTGTTTATAGACATCAAATCCTGTTTGATGATGTTATATGTAGTTATTAGCAATATTCTTGAATTGTGAGCTTT
>Frequency_1_QualityScore_FFHHHHHHIJJIIJIJJJGIHIIJIJFHFHIJJJJJJJJJGGIJJIJJGIHHHFHFFFFEECDCBDDEECCDDEDDDDEDD>CCAA@CCCBDCD_Mismatch_0_Sense_+_Library_PoolT
AGTCAAGTCCAGCCTTCCTGTATTGGTGTTGCTGTCCGGGAGGCCATGACAAAAGGATATGGGTGATCAGATCTACATTTGTTTAGTGTTGGAA
>Frequency_1_QualityScore_FFHHHHHIIGGIIJIIHEHCHJDGIIIIIIIJJIJJJIIIFJJGGHIJJJIGIIGJJJJJGIGIJJJFHGHEHHFFD>=CA@CCC@DDDDDDDD_Mismatch_1_Sense_+_Library_PoolT
ACCTGTTTGATGATGTTATATGTAGTTATTAGCAATATTCTTGAATTGTGAGCTTTTTTTATGTTCATTCCTTGTGGAGAAGAAGGGCAGACTG
>Frequency_1_QualityScore_DB=::?+AEFFEFCFFHIFIE<A?E9BHC>?C@FEFFFFB49?BFE1B29B9?B<9*?3B_Mismatch_0_Sense_+_Library_PoolT
TGTTTGACTAGTGTGCCAGCATTTTGCTATATTCAGTATTAGCAGGAAGTACTTTGAGCT
>Frequency_1_QualityScore_DFBHHGGIFGF@DHDHBHH@CGEFEAH@FBG>HEAHBDDBCAAC@C>5(;@>;>AC@ABCCCCCD>C@CAC><?B?CDCC@C<@-59<?BA?:@_Mismatch_0_Sense_+_Library_PoolT
TTTCTTCATGTTGCTGTCCACCGTTCGGCGGCCCTCCTCGTTATTAGTCAAGTCCAGCCTTCCTGTATTGGTGTTGCTGTCCGGGAGGCCATGA
>Frequency_1_QualityScore_FFHHHHHJJJJIJJJJJJJHIHHJIIJIIJJJJJJJJJJJJJJJJHIJJJIJJJJJJJJJIJGGIJJJJIEHIJJHHHHHHHEFFDFDF@CEEE_Mismatch_1_Sense_+_Library_PoolT
ATCAGATCTACATTTGTTTAGTGTTGGAAGGCACAAATAATTCTGATTTGTACTGTTTATAGACATCAAATCCTGTTTGATGATGTTATATGTA
>Frequency_1_QualityScore_FFGHHHFHFHHHIJHIJJGEHEIJIIJJJJJJIJJJJIJJJJJJJJJJJJJJIJJJJIJJJJHIJJIJIIGHGIGGHGHHHGFFFFFFFEE_Mismatch_1_Sense_+_Library_PoolT
TTGTTTAGTGTTGGAAGGCACAAATAATTCTGATTTGTACTGTTTATAGACATCAAATCCTGTTTGATGATGTTATATGTAGTTATTAGCA
>Frequency_1_QualityScore_DFGHHHHIGIIIG?@G6BC;DEHIIIGIGG>EHFFDDDDDDCCDDCCDDDDCD9@AACDCCCDCCDDCB<)5>?CDCC@<BBB4>A8@CCACDC_Mismatch_0_Sense_+_Library_PoolT
GCCCTGGTTGGGGTGGTGGAGGGCCTTGCGGTTGCGTTGAGCAATGCTGCTGGTTTCTGTGCTGCTGCGGTTTTCTACGATGGTTTTCTTCATG
>Frequency_1_QualityScore_FFHHHHHJJJJJGHGJJJJJIIHIJJIJJJJJJJJIJJJJJJJJJJJJJIIJJJJFEHIJJHHH_Mismatch_1_Sense_+_Library_PoolT
AATGTAATTGGGTTATTGCCAGAGCTAAACATTTTTTGCATTTAATATAATTGGGTTATTCCCA
>Frequency_1_QualityScore_=8<<@D?EB<AEFE<?+C9?B?BBEC?:CCBDA:B)82?DABD?(6;A8;?5?))??ADDA<>AAAA>5(5,9:>>>A5(5>AA_Mismatch_0_Sense_+_Library_PoolT
CGTTATTAGTCAAGTCCAGCCTTCCTGTATTGGTGTTGCTGTCCGGGAGGCCATGACAAAAGGATATGGGTGATCAGATCTACA
>Frequency_1_QualityScore_DDDD?BCFGFHGHDCF<?AFEE?FH9CE:?GHHHI?FHHCGICC:?<DI>B@FHIGE@FHCBCGGGBHI@AADEEHE_Mismatch_2_Sense_+_Library_PoolT
TATAGACATCAAATCCTGTTTGATGATGTTATATGTAGTTATTAGCAATATTCTTGAATTGTGAGCTTTTTTCATGA
>Frequency_1_QualityScore_FFBHHDDHFFHGIGHIGBEHGCFHHGGHGIIGGDIIIIIGHGGIIHIFIDGFFF?DF6BGCD@@FHIAC7=DG_Mismatch_0_Sense_+_Library_PoolT
ATATTCAGTATTAGCAGGAAGTACTTTGAGCTCTACATTGCATTCAATGTAATTGGGTTATTGCCAGAGCTAA
>Frequency_1_QualityScore_FFFHHHFJJHIJJJIJIJIJJJEHGGGHIJJJJJJJJJJHIJFFHGIIJIJHHIGGGGHIHHIIJJIIGFGIJGIJJH_Mismatch_0_Sense_+_Library_PoolT
ATAATTATGATTTGTACTGTTTATAGACATCAAATCCTGTTTGATGATGTTATATGTAGTTATTAGCAATATTCTTGA
>Frequency_1_QualityScore_FFHHHHHJHIJJJJJJIJFHJJJIJJIJJJIJJJJIJJJJJIIIIHIJJJJHIFIIIIJI_Mismatch_0_Sense_+_Library_PoolT
TAATTGGGTTATTGCCAGAGCTAAACATTTTTTGCATTTAATATAATTGGGTTATTCTCA
>Frequency_1_QualityScore_FFHHHHFIIJJJJJIJJJJIJJJJJJIJJJJJIJJHIJIIJJJJJIIIJJJIJJJJJJJIJJIJJJJJJFIIIJIJJJJJJHHHFDDDDDDEED_Mismatch_2_Sense_+_Library_PoolT
GATTTGTACTGTTTATAGACATCAAATCCTGTTTGATGATGTTATATTTAGTTATTAGCAATATTCTTGAATTGTGAGCTTTTTTTATGTTCAA
>Frequency_1_QualityScore_FFHHHHHJJJJJJJJJJJJJJJHIJJJJJJJJIIJGGHIJJJJJJJJJJIJJJJJIJJJHJJJHIJJJJJJHHCHHHHFFFEFEE_Mismatch_1_Sense_+_Library_PoolT
GCCAGCATTTTGCTATATTCAGTATTAGCAGGAAGTACTTTGAGCTCTACATTGCATTCAATGTAATTGGGTTATTGCCAGAGCA
>Frequency_1_QualityScore_D>DBD>C44CB2CB1CEFBA<AFEIEEACAE4CAEECCCDEDII<DDECDIDDDDEDDCDEBCEBBACECCEIIIED@@@DDC)=CCDD3?7@D_Mismatch_2_Sense_+_Library_PoolT
AACAAATAATTTTGATTTGTACTGTTTATAGACATCAAATCCTGTTTGATGATGTTATATGTAGTTATTAGCAATATTCTTGAATTGTGAGCTT
>Frequency_1_QualityScore_FDHHHHHJJHIIJJJJJJJJJJJJJJJIJJJJJJJJJJJJJJIIIJJJIJJJGGDIJJIJJE_Mismatch_1_Sense_+_Library_PoolT
GTAATTGGGTTATTGCCAGAGCTAAACATTTTTTGCATTTAATATAATTGGGTTATTCTCGA
>Frequency_1_QualityScore_FFHHHHHJJJJJJJJJJIEHGIJJIIJJIIIJJJJJJJJJJJJJJJGIJJJIJJJJIJJIJJJJIJIIIHIGGHHGHFCDEEEEDEEDDDDDDD_Mismatch_1_Sense_+_Library_PoolT
TTCAGTATTAGCAGGAAGTACTTTGAGCTCTACATTGCATTCAATGTAATTGGGTTATTGCCAGAGCCAAACATTTTTTGCATTTAATATAATT
>Frequency_1_QualityScore_FFGHHHHJIIIJJJIJJJJGGIGHIIJJIIGIICGHIHIJIJJGIIIJIIFHHBGIHIJJJDFHCHGIIHGHGIJJGIIIJII_Mismatch_1_Sense_+_Library_PoolT
ATGATTTGTACTGTTTATAGACATCAAATCCTGTTTGATGATGTTATATGTAGTTATTAGCAATATTCTTGAATTGTGAGCTA
>Frequency_1_QualityScore_DFHDAFFIIEHGIIII><CCHB@FB?BGIGBFIEGIB@<@<?>CA?CCB=B9<CC>CA>CCDCCCCA?C:>CCC(:>C::C?BBB@AC::@?5<_Mismatch_0_Sense_+_Library_PoolT
TACGATGGTTTTCTTCATGTTGCTGTCCACCGTTCGGCGGCCCTCCTCGTTATTAGTCAAGTCCAGCCTTCCTGTATTGGTGTTGCTGTCCGGG
>Frequency_1_QualityScore_FFHHHHHJJJJJJJJJJJJJJJJJHIJJJGJJJJJJJJJJJJJIJJJJJIIJJJJJJJJIJI_Mismatch_0_Sense_+_Library_PoolT
GAAGGCACAAATAATTATGATTTGTACTGTTTATAGACATCAAATCCTGTTTGATGATGTTA
>Frequency_1_QualityScore_FFHGHHHJFHIIIIIJIJGIIJFIIHIGIIIEGGGHII9DFGIEIIIIJIGHIGIJIJIJIF?EFFBBB=<<>BBD??@BB?ADDD34+>::@C_Mismatch_0_Sense_+_Library_PoolT
GCTGCTGGTTTCTGTGCTGCTGCGGTTTTCTACGATGGTTTTCTTCATGTTGCTGTCCACCGTTCGGCGGCCCTCCTCGTTATTAGTCAAGTCC
>Frequency_1_QualityScore_DDHF>FBFGFGGGIIGIIIFEGHHIIIIIIIIIIIIIIIIIIIGEGDCGFGHIIGCHHIHIIEGFHIIIEHIIIIHFEFFFECCCEDDEECDDE_Mismatch_1_Sense_+_Library_PoolT
ATATTCAGTATTAGCAGGAAGTACTTTGAGCTCTACATTGCATTCAATGTAATTGGGTTATTGCCAGAGCTAAACATTTTTTACATTTAATATA
>Frequency_1_QualityScore_FFFHHHHJJJIIJJJJJJJJIJJIJIJJJJJJJIJJJJJCGHIJJJJJJJJJHHHFHHHFDFEFFEDDDEDDDDDDDDDDDEEEEDDEEEDDDE_Mismatch_0_Sense_+_Library_PoolT
GGTGTTGCTGTCCGGGAGGCCATGACAAAAGGATATGGGTGATCAGATCTACATTTGTTTAGTGTTGGAAGGCACAAATAATTATGATTTGTAC
>Frequency_1_QualityScore_FFHHHHHJJIIJJJIHIIJEHIIIJIJJJJJJJJIJJJJJJJJIJJJJJJJJJIIJIIJJGGJJJJIIJHHIJDHHHGHHFHFFFF_Mismatch_0_Sense_+_Library_PoolT
CAGATCTACATTTGTTTAGTGTTGGAAGGCACAAATAATTATGATTTGTACTGTTTATAGACATCAAATCCTGTTTGATGATGTTA
>Frequency_1_QualityScore_FFHHHHHJJJJJGHIJJJJJJHIJJBGIJJJJJIJJJJJJJJJJJJJJJGGIJHFFD:BDDDDDCBA??AAACACCDDDDCCCDDACDCCD@CC_Mismatch_1_Sense_+_Library_PoolT
GTGCTGCTGCGGTTTTCTACGATGGTTTTCTTCATTTTGCTGTCCACCGTTCGGCGGCCCTCCTCGTTATTAGTCAAGTCCAGCCTTCCTGTAT
>Frequency_1_QualityScore_D?=FABB:<A<ED;EFAFADF?GFDDDEF@G>>D@DFFIIFFE@DACF9;7CFC@4==D@;AEECE@DD;;?6;:>DBDBD@BDDD(_Mismatch_2_Sense_+_Library_PoolT
TATTAGCAGGAAGGACTTTGAGCTCTACATTGCATTCAATGTAATTGGGTTATTGCCAGAGCTAAACATTTTTTGCATTTAATATAT
>Frequency_1_QualityScore_A3C;?:CDA@BEG<?3<?A,AAFECGFG<:?DAFGGHGGGGG6/)(-=@7@A>=7=477@@_Mismatch_0_Sense_+_Library_PoolT
GCAATGCTGCTGGTTTCTGTGCTGCTGCGGTTTTCTACGATGGTTTTCTTCATGTTGCTGT
>Frequency_1_QualityScore_DDHGHHGIJIIJGIJJHIJGIJ>DDIIIIIIGHIIIIIJJJIJHIAHIG>FAFHGHJGIIIAA;CGHICEEHHHHDFFDFDFFE@CCECCEDDD_Mismatch_0_Sense_+_Library_PoolT
GAAGGCACAAATAATTATGATTTGTACTGTTTATAGACATCAAATCCTGTTTGATGATGTTATATGTAGTTATTAGCAATATTCTTGAATTGTG
>Frequency_1_QualityScore_FFHGHHHJJJIIIJJJJIJJJJJJCGGIJJJJJJIIJIJJJJIJJIIHHIIIJHJJJJJJJJJHHHHHFEFFFFFFFEEFECEDEDEDCDDDDD_Mismatch_0_Sense_+_Library_PoolT
GAGGCCATGACAAAAGGATATGGGTGATCAGATCTACATTTGTTTAGTGTTGGAAGGCACAAATAATTATGATTTGTACTGTTTATAGACATCA
>Frequency_1_QualityScore_DDHHFHDGIIGGE=CG=F>DHEDE>EE>7A;BC@7;>=AC@CCC((5;>@5(,<2:ACCC>7>;B@>@?AC:>C>:A??(++:>AA<>9<:@_Mismatch_0_Sense_+_Library_PoolT
CGTTCGGCGGCCCTCCTCGTTATTAGTCAAGTCCAGCCTTCCTGTATTGGTGTTGCTGTCCGGGAGGCCATGACAAAAGGATATGGGTGATC
>Frequency_1_QualityScore_FFHHHHHJJJJJGJIJIFIIIIGHIEGHIJJIJJJGGJIJJJJIJJJJJJJIJIJJHIIJJHGGGFHFFBDCEEECC_Mismatch_1_Sense_+_Library_PoolT
CTACATTGCATTCAATGTAATTGGGTTATTGCCAGAGCTAAACATTTTTTGCATTTAATATAATTGGGTTATTCCCA
>Frequency_1_QualityScore_FFHHHHHJJJJJHIJIIHHIJJJIJJJJJJJJJJJIJJJJJJJJJIIJIJJGHJJJJJJJJJJJJJIJJIIHIJHDHHGHHFFFFFFFFEEEEE_Mismatch_2_Sense_+_Library_PoolT
GATCTACATTTGTTTAGTGTTGGAAGGCACAAATAATTCTGATTTGTACTGTTTATAGACATCAAATCCTGTTTGATGATGTTATATTTAGTTA
>Frequency_1_QualityScore_FFHFHHFIJJJJIIJIJJJJJGHIJJJ@FHBHIHHHFFFDEEEDD@BDDDDDDBDCDDDDDDDDDDD<CACDDDDDCCCDDDBD5>BDCCACD>_Mismatch_0_Sense_+_Library_PoolT
AGGAGGACCAGGAGGCCCTGGTTGGGGTGGTGGAGGGCCTTGCGGTTGCGTTGAGCAATGCTGCTGGTTTCTGTGCTGCTGCGGTTTTCTACGA
>Frequency_1_QualityScore_FFHHHHHJGIIJJJJIJIIJJJJJJHIJJJJJJJHIHIJJJJJGJJJJJJJJJJJJJJJIJJJJJJIJHHHHBDFFFFFCDEEEED_Mismatch_0_Sense_+_Library_PoolT
CCTTGTGGAGAAGAAGGGCAGACTGTTTGACTAGTGTGCCAGCATTTTGCTATATTCAGTATTAGCAGGAAGTACTTTGAGCTCTA
>Frequency_1_QualityScore_FFHHHHHJIJJJIIJJJJJJIJJJJJCFIJJJJJJJJJJIJJJFGIIJJJIJHHHFCFFFEDEEEEDDDACDDDDDDDDDDDDBDDDDDBDDDD_Mismatch_1_Sense_+_Library_PoolT
GCGGTTTCGTTGAGCAATGCTGCTGGTTTCTGTGCTGCTGCGGTTTTCTACGATGGTTTTCTTCATGTTGCTGTCCACCGTTCGGCGGCCCTCC
>Frequency_1_QualityScore_FFHHHHHJIJJJJJIJJJJJJJJJJJJJJHIJIJIJJIIJJJJJJJJGIJJJIJJJJJJJJJJIJJJHHHEFHHFFFFFFCDDEDECDD_Mismatch_1_Sense_+_Library_PoolT
GTACTTTGAGCTCTACATTGCATTCAATGTAATTGGGTTATTGCCAGAGCTAAACATTTTTTGCATTTAATATAATTGGGTTATTCGCA
>Frequency_1_QualityScore_FFHHHHHJJJJJJJJJJJJJJJJJJJJIJIJIJJJJJJJGHIJJJJJJJIJJJJJIIJIJJJJJJJHHHHHHHFFFFFFFFDCBDDDEEDD_Mismatch_1_Sense_+_Library_PoolT
AAGTACTTTGAGCTCTACATTGCATTCAATGTAATTGGGTTATTGCCAGAGCTAAACATTTTTTGCATTTAATATAATTGGGTTATTCCCA
>Frequency_1_QualityScore_FFHHHHHJJIJFEFHIIGIIGGAGGJIHGIJIJIJJJJJIIJJJAGBEHEHFDEFDDAE>@CDDDDEDECDDDDDC@@ADDBDDBD@BDBDDDB_Mismatch_0_Sense_+_Library_PoolT
TGCGGTTGCGTTGAGCAATGCTGCTGGTTTCTGTGCTGCTGCGGTTTTCTACGATGGTTTTCTTCATGTTGCTGTCCACCGTTCGGCGGCCCTC
>Frequency_1_QualityScore_FFGHHHHIJIIHHJJJJIJIJIIIJJJJJIIJJIJGIIIJIJJGJGGIIJJIJJHHJIIJJJJIIIIJJJIIEIIHGHHHHHFFFFFFFFDEEE_Mismatch_1_Sense_+_Library_PoolT
CATTTGTTTAGTGTTGGAAGGCACAAATAATTCTGATTTGTACTGTTTATAGACATCAAATCCTGTTTGATGATGTTATATGTAGTTATTAGCA
>Frequency_1_QualityScore_FFHHHHHJJJIJIIJJJJJJJJJJIJJHIGJJIJJJJJIJIIJJJJJIJHJIJIIIIHHHHHFFFFFFFCEDDEFEEDFDEFFEDDDDDDDCCD_Mismatch_1_Sense_+_Library_PoolT
AGCTTTTTTTATGTTCATTCCTTGTGGAGAAGAAGGGCAGACTGTTTGACTATTGTGCCAGCATTTTGCTATATTCAGTATTAGCAGGAAGTAC
>Frequency_1_QualityScore_FFHHFHHIHIIIJJFJIGJJGIJIJJJJJJGJJJIGGHGIJIJJJJJJHJJJGIIJJJJJJJJJJJJJIHCHHHFFCECDDDDDDD@CDDCCCC_Mismatch_1_Sense_+_Library_PoolT
GATGATGTTATATGTAGTTATTATCAATATTCTTGAATTGTGAGCTTTTTTTATGTTCATTCCTTGTGGAGAAGAAGGGCAGACTGTTTGACTA
>Frequency_1_QualityScore_FFHHHHGJJJJHHIIJJJJGIJJJJIJJJJJJJJJJGIJJJJJJIIJJGHHHHHHFFFFFFEEEFEECDDDDDDEDDCDDDDDDDDDDDDEEEE_Mismatch_1_Sense_+_Library_PoolT
CCCTGTATTGGTGTTGCTGTCCGGGAGGCCATGACAAAAGGATATGGGTGATCAGATCTACATTTGTTTAGTGTTGGAAGGCACAAATAATTAT
>Frequency_1_QualityScore_EFHHHHHIJJJJJJJJJJJJJJJJHGHJJJJIJJJJJJJJJJIJIJJJJJJJJJJIJICGHJIJHHHHFFFDEEEEEDDDDDDDCDDDDDDDDD_Mismatch_1_Sense_+_Library_PoolT
ATTTAGTTATTAGCAATATTCTTGAATTGTGAGCTTTTTTTATGTTCATTCCTTGTGGAGAAGAAGGGCAGACTGTTTGACTAGTGTGCCAGCA
>Frequency_1_QualityScore_FFHHFHHIJIJJJJJJJJIJJJJJJJIJJJJIJJJJJIJJJFHIJJJJJJJJJHHHHHHEFFFFFFEEDDEDDDDDDDDDDDDEEEEDDEEEDC_Mismatch_1_Sense_+_Library_PoolT
TTGGTGTTGCTGTCCGGGAGGCCATGACAAAATGATATGGGTGATCAGATCTACATTTGTTTAGTGTTGGAAGGCACAAATAATTATGATTTGT
>Frequency_1_QualityScore_DFHHHHHJJJJJJJJJJJIJJJJJJJJJIJJIJJJJJJIIJJJJJJJIJIJJJJJIIIJHIIJJIJJFGCHIJHHHFGFFF_Mismatch_1_Sense_+_Library_PoolT
GCATTTTGCTATATTCAGTATTAGCAGGAAGTACTTTGAGCTCTACATTGCATTCAATGTAATTGGGTTATTGCCAGAGCA
>Frequency_1_QualityScore_FFHHHFHIGHIIIJJJJJIJIJIJJJJJJJIHHIJJIIJFIJJJJJIJJ_Mismatch_1_Sense_+_Library_PoolT
ATATGTAGTTATTAGCAATATTCTTGAATTGTGAGCTTTTTTTATGTTA
>Frequency_1_QualityScore_DEHHHFGIJIIJJJJJJJGGGIJJFHCHGHEGGGIGGIIJJEIIJJIJJJJJHHHHGFEFF@ACCEEDC>CDDDDDEEEDDDDDCC;>ABCDCB_Mismatch_0_Sense_+_Library_PoolT
TCAAGTCCAGCCTTCCTGTATTGGTGTTGCTGTCCGGGAGGCCATGACAAAAGGATATGGGTGATCAGATCTACATTTGTTTAGTGTTGGAAGG
>Frequency_1_QualityScore_FFHHHHHJJJJJJJJJJJJHGHIJJJGIJJJJJJJJJJJJJJJJIJJIIHHIGIJIIJIIJJHGHHHFFFFFFFFCEEEEEEDEDDDDDCCCCD_Mismatch_2_Sense_+_Library_PoolT
GGGAGGCCATGACAAAAGGATATGGGTGATCAGATCTACATTTGTTTAGTGTTGGAAGGCACAAATAATTCTGATTTGTACTGTTTATAAACAT
>Frequency_1_QualityScore_<?FHF<FBBGGFDHECGCHEDHIFG?FHBCHC_Mismatch_0_Sense_+_Library_PoolT
TTTTTGCATTTAATATAATTGGGTTATTCTCA
>Frequency_1_QualityScore_FFGHHHGJIJJJJJJJJJIJIJJJJGIIIJJJJJJJJJJJJJJIIJIJJJHJJIHIJJIJJJJJJJJJIFGIIJJJJGHHHGHHFFFFF_Mismatch_2_Sense_+_Library_PoolT
GGAAGGCACAAATAATTCTGATTTGTACTGTTTATAGACATCAAATCCTGTTTGATGATGTTATATTTAGTTATTAGCAATATTCTTGA
>Frequency_1_QualityScore_DDDBDFHGGHGII)CC;10BGAF?FGGDFC?DCBDG=BAAHFHGIGA\59?DCECCB??;(-5<CAA>@5>;5>:>>A>>CC@BA89099<509_Mismatch_2_Sense_+_Library_PoolT
CCTTGCGGTTGCGGTGAGCAAGGCTGCTGGTTTCTGTGCTGCTGCGGTTTTCTACGATGGTTTTCTTCATGTTGCTGTCCACCGTTCGGCGGCC
>Frequency_1_QualityScore_FFHHHHHIJIHGJIJJJJHIJJJJJJJJJJJIJJJIJJJJJJJIJJIJJJJJIJJIJIJJJGIIJJHHGE_Mismatch_1_Sense_+_Library_PoolT
GCATTCAATGTAATTGGGTTATTGCCAGAGCTAAACATTTTTTGCATTTAATATAATTGGGTTATTCCCA
>Frequency_1_QualityScore_FFHHHHHJIEHGGIIJ+@FCFEFEGIIGBHIIGGIIDDHIEFHFHF;=@GCGGGAHIHHHGGHFDFCCECFEFFEC@ACA5?BCC3@DAC@?CC_Mismatch_1_Sense_+_Library_PoolT
TTATGTTCATTCCTTGCGGAGAAGAAGGGCAGACTGTTTGACTAGTGTGCCAGCATTTTGCTATATTCAGTATTAGCAGGAAGTACTTTGAGCT
>Frequency_1_QualityScore_FFFHHHHJJGIJJJJJGIJJIIIIHIJJJJIJJJJJJIJJFHIIJGGHIJJJJJJJJJIJHJIJHHHHHHHFFFFDCEEDDDDDDDBBDDDCDD_Mismatch_1_Sense_+_Library_PoolT
TGTTTGATGATGTTATATTTAGTTATTAGCAATATTCTTGAATTGTGAGCTTTTTTTATGTTCATTCCTTGTGGAGAAGAAGGGCAGACTGTTT
>Frequency_1_QualityScore_>DFFDDFF<BEFF+CG9<ED>AFFBFDBG>BD?FCBF8DF8C>;68A>?@:9@B95-(88@AD(4:AA344>AA?<3:AA3@>AA_Mismatch_0_Sense_+_Library_PoolT
CGGTTTTCTACGATGGTTTTCTTCATGTTGCTGTCCACCGTTCGGCGGCCCTCCTCGTTATTAGTCAAGTCCAGCCTTCCTGTAT
>Frequency_1_QualityScore_FFHHHHHJIIJJJJJJJIIJIJJJJIJJJJBGIIJJJJJJIJJJJIIAHHFFFFFFDDDDACDDDDDDECDCDDDDDDCDDCDBBDCDDBBDDD_Mismatch_0_Sense_+_Library_PoolT
CCTTGCGGTTGCGTTGAGCAATGCTGCTGGTTTCTGTGCTGCTGCGGTTTTCTACGATGGTTTTCTTCATGTTGCTGTCCACCGTTCGGCGGCC
>Frequency_1_QualityScore_FFAHHBHCHDHBEHECFC@FCHHII>EGIIGE@BBHB?BF?DHHCH@GGBC<CBF@F?;;CE@EHEA_Mismatch_1_Sense_+_Library_PoolT
CTCAATGTAATTGGGTTATTGCCAGAGCTAAACATTTTTTGCATTTAATATAATTGGGTTATTCTCA
>Frequency_1_QualityScore_FFHHHHHJJJJJJJJJIJIHIJJIIJJIJJJJIIIJJJJJJIJJJJJJJII)BFHIJHIJJIGJJJJIHEEEHHFFFFDEEEDEEDDEDDDEED_Mismatch_2_Sense_+_Library_PoolT
CTGTGGAGAAGAAGGGCAGACTGTTTGACTAGTGTGCCAGCATTTTGCTATGTTCAGTATTAGCAGGAAGTACTTTGAGCTCTACATTGCATTC
>Frequency_1_QualityScore_FFGHGHHJJJIJGHIJJJJJJ_Mismatch_0_Sense_+_Library_PoolT
AATATAATTGGGTTATTCTCA
>Frequency_1_QualityScore_FFHHHHHJJJJJJJJJJJJJJJJIJJJJJJIGIJJJJJJJJJJJJJJJEIIJIJHGHHFFFFFDEDEEDCDDDCDDDEEDDDDEDDDDEEEDDD_Mismatch_0_Sense_+_Library_PoolT
CCTCGTTATTAGTCAAGTCCAGCCTTCCTGTATTGGTGTTGCTGTCCGGGAGGCCATGACAAAAGGATATGGGTGATCAGATCTACATTTGTTT
>Frequency_1_QualityScore_FFCFHHFHIEHIIIGIHGGFGIIJJJJIJJIJJIIJJJJJG*?FIIIIJJIJJJJJJFIJIJJIJJJHHHHGEDDE@@CEEDDBDDDDDDDCDD_Mismatch_1_Sense_+_Library_PoolT
GGTTTGATGATGTTATATGTAGTTATTAGCAATATTCTTGAATTGTGAGCTTTTTTTATGTTCATTCCTTGTGGAGAAGAAGGGCAGACTGTTT
>Frequency_1_QualityScore_FFHHHHHJJJJJJJJJJJJJIJJJJJJJHIJJJJJJIJJJIJJJJIJJJJJJJHIJJIJJIGIHHIJJJGFIIHGIJJHHHGHHDFFFEFFCEE_Mismatch_2_Sense_+_Library_PoolT
GTTGGAAGGCACAAATAATTCTGATTTGTACTGTTTATAAACATCAAATCCTGTTTGATGATGTTATATGTAGTTATTAGCAATATTCTTGAAT
>Frequency_1_QualityScore_FFHHHHHJJJIIIJJJIJJJIGEFIIJJJJIJJGIGJGJJJJJHIJJJJIJJJJJJHIJJGGHIFGEGHGIHHGCGHHHGFG>DFFECEDEDDE_Mismatch_2_Sense_+_Library_PoolT
TACCAGCATTTTGCTATATTCAGTATTAGCAGGAAGTACTTTGAGCTCTACATTGCATTCAATGTAATTGGGTTATTGCCAGAGCCAAACATTT
>Frequency_1_QualityScore_FFHHHHHEHIIJJIJJIJJJIJJJFHJJJJIIJIJJJHGIIJJJJJJJJJIJIIIIIIHHHHEFFCDDDDDBDDDDDDABBBCDDCCCCD@>CC_Mismatch_0_Sense_+_Library_PoolT
CTGCTGGTTTCTGTGCTGCTGCGGTTTTCTACGATGGTTTTCTTCATGTTGCTGTCCACCGTTCGGCGGCCCTCCTCGTTATTAGTCAAGTCCA
>Frequency_1_QualityScore_FFHHHHHJJJJJJJIJIJJJIIJIJIJJJJJJHIJJJJJJI_Mismatch_1_Sense_+_Library_PoolT
GCCAAACATTTTTTGCATTTAATATAATTGGGTTATTCTCA
>Frequency_1_QualityScore_FFHHHHHJJJJJIJFHIJIIBGGIJIJJJJJJJJJIJJJIJJIJJJJJIGGHFFHHHCDEFFFDEEEEEEDDFEECCDDD@CACDDDDCDDDDD_Mismatch_1_Sense_+_Library_PoolT
GTCCAGCCTTCCTGTATTGGTGTTGCTGTCCGGGAGGCCATGACAAAAGGATATGGGTGATCATATCTACATTTGTTTAGTGTTGGAAGGCACA
>Frequency_1_QualityScore_FFGHHHHJJJJJJJJJJIIJJGBHHHJIIIJIJJGIJJJJJJJJIGHIHJGIJJJHIGIJJIJIIJIJJCGHGFFDFFBC_Mismatch_2_Sense_+_Library_PoolT
ATAAACATCAAATCCTGTTTGATGATGTTATATGTAGTTATTAGCAATATTCTTGAATTGTGAGCTTTTTTTATGTTCAA
>Frequency_1_QualityScore_FFHG;FDHIIHHIIJJJJJJJJIHIFHCGGHIIGIIJJJJIIHICHGIIJJJIIJJIIHIIFGIJJJJGDHIJHHHHHHFFBDDFEEEEEC@CA_Mismatch_0_Sense_+_Library_PoolT
TGGGTGATCAGATCTACATTTGTTTAGTGTTGGAAGGCACAAATAATTATGATTTGTACTGTTTATAGACATCAAATCCTGTTTGATGATGTTA
>Frequency_1_QualityScore_FDHHHHHJJJEGHIJJCFH@@FBGIIHGIJJIJHEFFFCDDDDDDDDDDDDDDDCDACBDDDCCCDDDC@C>D5>BBDD@CB@DBB:ABBC>AA_Mismatch_0_Sense_+_Library_PoolT
GAGGCCCTGGTTGGGGTGGTGGAGGGCCTTGCGGTTGCGTTGAGCAATGCTGCTGGTTTCTGTGCTGCTGCGGTTTTCTACGATGGTTTTCTTC
>Frequency_1_QualityScore_FFHHHHFHIJJJJJIJJIJJIJJJJGIJJJJJJJJJIJGHIJJFHHIJJJJHHHHHHHFFFFFFEEEEC>BBDDDDDDDDDDDDDEFEEEEEDE_Mismatch_2_Sense_+_Library_PoolT
CATTGGTGTTGCTGTCCGGGAGGCCATGACAAAAGGATATGGGTGATCAGATCTACATTTGTTTAGTGTTGGAAGGCACAAATAATTCTGATTT
>Frequency_1_QualityScore_FFHHHHHJJJJJJJJJJIJJJJJJDHHJJJIJJJJJJJJJJJJJJIJHIIIJJFHJJJJJIHGHGFFFFDFFFEEEEEEFEFDDDDECDDDDDD_Mismatch_2_Sense_+_Library_PoolT
GAGGCCATGACAAAAGGATATGGGTGATCAGATCTACATTTGTTTAGTGTTGGAAGGCACAAATAATTCTGATTTGTACTGTTTATAAACATCA
>Frequency_1_QualityScore_?:??D4A2CD@9E>EFD@EAE>>D??D;?D?B;B9B?DA4*99B_Mismatch_0_Sense_+_Library_PoolT
TTTCTGTGCTGCTGCGGTTTTCTACGATGGTTTTCTTCATGTTG
>Frequency_1_QualityScore_FFHHHGHIJJIJJJIAJEEFHFGEIFHIIHGEHIIJHJIJGIHIJJJJJIIGGGHHIGIJJJIIJJIJHFEEHGGHFFFFFFCC?>ACDDDBDD_Mismatch_1_Sense_+_Library_PoolT
ATCAAATCCTGTTTGATGATGTTATATTTAGTTATTAGCAATATTCTTGAATTGTGAGCTTTTTTTATGTTCATTCCTTGTGGAGAAGAAGGGC
>Frequency_1_QualityScore_FFHGHHHJGHIIJJJJJJJJIIJJJJHIJJJHGIIJJJIJJIJJJJJJJJJJJJJIJJJJJJJJJJJJJDHHGIHHHGHHFFFFFEEEEEEEDE_Mismatch_2_Sense_+_Library_PoolT
GATATGGGTGATCAGATCTACATTTGTTTAGTGTTGGAAGGCACAAATAATTCTGATTTGTACTGTTTATAAACATCAAATCCTGTTTGATGAT
>Frequency_1_QualityScore_FFHGHHHGHIHGEIHIJJJJJIICGIJJIJJJJJJJJJJJJFIIJJIJIJJJIIJJJJJIJIJJJIHIJHIIIIIGCHHHHHHFFFDEFFFFEE_Mismatch_0_Sense_+_Library_PoolT
ACATTTGTTTAGTGTTGGAAGGCACAAATAATTATGATTTGTACTGTTTATAGACATCAAATCCTGTTTGATGATGTTATATGTAGTTATTAGC
>Frequency_1_QualityScore_FFHHHHHIJIIJJJJJJJJJJJJJJJJJJJJJIIJJJJJJJJJJJIIJJJJJJJJIJJJJJIJIJJJJJJJIJHJJIJHFGHFFFFFFEECEDD_Mismatch_1_Sense_+_Library_PoolT
GGACTAGTGTGCCAGCATTTTGCTATATTCAGTATTAGCAGGAAGTACTTTGAGCTCTACATTGCATTCAATGTAATTGGGTTATTGCCAGAGC
>Frequency_1_QualityScore_FFHHHHHJJJJGHHJJJJJIIJJJJIIJJJJJJJJJJJJJJJIJJJJJ?BHHHFFFFFFEEEEFFECDDDDCCDFDDCCDDDDDDBBCCCEEEE_Mismatch_0_Sense_+_Library_PoolT
TCCTGTATTGGTGTTGCTGTCCGGGAGGCCATGACAAAAGGATATGGGTGATCAGATCTACATTTGTTTAGTGTTGGAAGGCACAAATAATTAT
>Frequency_1_QualityScore_FFHHHHHIHIJJJJJJJJJJIIJIJIIJJJJIJJJIIJJJJAGIGIIJJJJHGIIJJI_Mismatch_0_Sense_+_Library_PoolT
GACTAGTGTGCCAGCATTTTGCTATATTCAGTATTAGCAGGAAGTACTTTGAGCTCTA
>Frequency_1_QualityScore_FFHHHHGIGJJIJJJJIJJJJIJIJIJIJIJJHJJJIJJJJJJIJJJJIHJGJJIJIJJJIIIIJHHHHHFFFFFFFCEEECCBDDDCDDCDCD_Mismatch_1_Sense_+_Library_PoolT
GAAGTACTTTGAGCTCTACATTGCATTCAATGTAATTGGGTTATTGCCAGAGCTAAACATTTTTTGCATTTAATATAATTGGGTTATTCCCAAA
>Frequency_1_QualityScore_FFHHHHHJJJJGJJHHIJJJHIJIJIJHHIJIIIIJJIJJJJJIJJJJBHIHIIIIGIHIGFHIFFHGJIEHHGGEGIJJJHEHEHGFFEFFFE_Mismatch_0_Sense_+_Library_PoolT
CACAAATAATTATGATTTGTACTGTTTATAGACATCAAATCCTGTTTGATGATGTTATATGTAGTTATTAGCAATATTCTTGAATTGTGAGCTT
>Frequency_1_QualityScore_FFHHDHHJJJIJIJJHIJGIGHIIIIIIIIIIJJIJIJFIJJJJJJIIJFHIIIHHIIIJJIJIJJJIIEHIGGEFFFFFFEEFCEE_Mismatch_2_Sense_+_Library_PoolT
TCAGATCTACATTTGTTTAGTGTTGGAAGGCACAAATAATTATGATTTGTACTGTTTATAGACATCAAATCCTGTTTGATGATGCCA
>Frequency_1_QualityScore_FF=DHHHJJJJJJIIJIIJICGHIJIJJJJJJJJJJIJJJJIIIGHGJJJIJJIJHHEEEFFFDFDCCECCCFDDDCDCDCCDDDBC@CDDDDC_Mismatch_2_Sense_+_Library_PoolT
GTTAAGCCTTCCTGTATTGGTGTTGCTGTCCGGGAGGCCATGACAAAAGGATATGGGTGATCAGATCTACATTTGTTTAGTGTTGGAAGGCACA
>Frequency_1_QualityScore_DD:=,ADC@ECEFEECCEII;C;2A9CEFE<:9?3C<@DCD?BDEDD9DDDBDCDCD9BDCCDCABCD=@AC@7=@@>ADD:??>A@ADABDAD_Mismatch_1_Sense_+_Library_PoolT
CTATATTCAGTATTAGCAGGAAGTACTTTGAGCTCTACATTGCATTCAATGTAATTGTGTTATTGCCAGAGCTAAACATTTTTTGCATTTAATA
>Frequency_1_QualityScore_FFHHHHHJIJIJIJJJJJJIJJJJJJJJJGIJHIJJJJIIIJJIIIIIJJJJJIJIIJJJJJIFEFIJIHGHJJJJJJHFEEEFEEEEEEEDDD_Mismatch_1_Sense_+_Library_PoolT
TACTGTTTATAGACATCAAATCCTGTTTGATGATGTTATATTTAGTTATTAGCAATATTCTTGAATTGTGAGCTTTTTTTATGTTCATTCCTTG
>Frequency_1_QualityScore_FFHHHHHJIJJJJJJJJJJJJJJJJHIJJIJJIJJIIIJIJJJIJIJJJJJJJIJJHIJJJJJFFHIJIFHIJJJJJJHFFEEEEEEEEEEDDD_Mismatch_1_Sense_+_Library_PoolC
TACTGTTTATAGACATCAAATCCTGTTTGATGATGTTATATTTAGTTATTAGCAATATTCTTGAATTGTGAGCTTTTTTTATGTTCATTCCTTG
>Frequency_1_QualityScore_FFHGFHFIIJJJJJIIJIJJJJJIJGHIIJIIIIJJJJJJJJJJJJIIJJJIJIJHJIJJJHHHHHFF@@DEFEEDDDDDB_Mismatch_2_Sense_+_Library_PoolT
GTGGAGAAGAAGGGCAGACTGTTTGACTAGTGTGCCAGCATTTTGCTATATTCAGTATTAGCAGGAAGTACTTTGAGCCCA
>Frequency_1_QualityScore_FFHHHHHJJJJJIIIJGJHIIGIIJJJJJIIJJJJJJIIJJIHIIIJJJJJJIJJJJJIJJIIIJJHHHHHHCEFFFEDDEEEEFEDDDDDDDD_Mismatch_1_Sense_+_Library_PoolT
CGTTCATTCCTTGTGGAGAAGAAGGGCAGACTGTTTGACTAGTGTGCCAGCATTTTGCTATATTCAGTATTAGCAGGAAGTACTTTGAGCTCTA
>Frequency_1_QualityScore_FFHHHHHJIJJJJJJJJJJJJJJJJJJJJJJIJJJIJJHIJIIIIJJJIJJIIIJJIJJIJJIJJJJJJJJJJJHIJJJHHHHHDDDDDFEEDC_Mismatch_2_Sense_+_Library_PoolT
GATTTGTACTGTTTATAAACATCAAATCCTGTTTGATGATGTTATATGTAGTTATTAGCAATATTCTTGAATTGTGAGCTTTTTTTATGTTCAA
>Frequency_1_QualityScore_FFHHHHHCGIIJJEIJJJJJJJJJHIJJJJJJJJJJJCHIIJJJJIJJHHHHHGHFFFFFDBDEBBDDDDDDBDDDDDBD?BDCDACACDEDCC_Mismatch_1_Sense_+_Library_PoolT
CTGCTGGTTTCTGCGCTGCTGCGGTTTTCTACGATGGTTTTCTTCATGTTGCTGTCCACCGTTCGGCGGCCCTCCTCGTTATTAGTCAAGTCCA
>Frequency_1_QualityScore_FFFHHHHJIJJJIJIJJJJJJJJJJJIJJJJGIJJJJJJJJJJJJJJJIJJJJJJJIJIJGIJEHIHIGGIJJJJJHHFGHHHHF_Mismatch_2_Sense_+_Library_PoolT
AGTGTTGGAAGGCACAAATAATTCTGATTTGTACTGTTTATAAACATCAAATCCTGTTTGATGATGTTATATGTAGTTATTAGCA
>Frequency_1_QualityScore_FFHHHFHJJJJIJJEHHIIJ?FH@FIEIIIJJEHJJHHBBFEDDDDBCDDCCCDDDDDDD?CBCCDCDDACDDDDDD>BDDDDDDBBDDB:ABB_Mismatch_0_Sense_+_Library_PoolT
CCAGGAGGCCCTGGTTGGGGTGGTGGAGGGCCTTGCGGTTGCGTTGAGCAATGCTGCTGGTTTCTGTGCTGCTGCGGTTTTCTACGATGGTTTT
>Frequency_1_QualityScore_FFHHHHHIJHIGIJJJJGIJJJIJJGHIJJJJJJJJIJJJIIJIIIJJIJIJJJIJJJGIJIIJIFHIIGHIIHHHHGHFFFDFFFFFEDEEEC_Mismatch_1_Sense_+_Library_PoolT
CATTTGTTTAGTGTTGGAAGGCACAAATAATTATGATTTGTACTTTTTATAGACATCAAATCCTGTTTGATGATGTTATATGTAGTTATTAGCA
>Frequency_1_QualityScore_DDHHHHHJJJJJJJJJJJJJJJJJGIIJJJIJI_Mismatch_0_Sense_+_Library_PoolT
TTTTTTGCATTTAATATAATTGGGTTATTCTCA
>Frequency_1_QualityScore_FFHHHGHJIGGHIIJJJJIIJJJJJJJJJJJJIIHIJIJGIIJJIJIJJJGGIJJJJJJJBGHIJGGHHE_Mismatch_0_Sense_+_Library_PoolT
CTTTGAGCTCTACATTGCATTCAATGTAATTGGGTTATTGCCAGAGCTAAACATTTTTTGCATTTAATAT
>Frequency_1_QualityScore_FFHHHHFGIJJHEIGGJJJJJGIGJCBGCIHGHGHGHGHJJJJGIGI_Mismatch_0_Sense_+_Library_PoolT
CCAGAGCTAAACATTTTTTGCATTTAATATAATTGGGTTATTCTCAA
>Frequency_1_QualityScore_FFHHHHHJJJJJIJJJJJJJJJJJJJJHIJHGJIIJJIIJIIIIIIJJJJJJHJJJJJJJJIJIIJJJIHIJJJJJHFFFFEFEE_Mismatch_1_Sense_+_Library_PoolT
CTGTTTATAGACATCAAATCCTGTTTGATGATGTTATATGTAGTTATTAGCAATATTCTTGAATTGTGAGCTTTTTTTATGTCCA
>Frequency_1_QualityScore_EFHHHHGFIGIIJJJJJJJIICHIGIJJHHIJJHIIJJJJJJJJJJJJIIJJIJJJIIIJJJIIDHHHGFHFFFDCECDCDDDDDDDDDDDDDD_Mismatch_1_Sense_+_Library_PoolT
TTATATGTAGTTATTAACAATATTCTTGAATTGTGAGCTTTTTTTATGTTCATTCCTTGTGGAGAAGAAGGGCAGACTGTTTGACTAGTGTGCC
>Frequency_1_QualityScore_FFHHHGHJJJJJJJJJJFHJJJJJJJIJJJJJJJJJJJJJJIJJJGIIJJJJJBHIIJIJJIIIJJJI_Mismatch_1_Sense_+_Library_PoolT
TCAGTATTAGCAGGAAGTACTTTGAGCTCTACATTGCATTCAATGTAATTGGGTTATTGCCAGAGCCA
>Frequency_1_QualityScore_FFHHHHHJJJJJJJJJJJJJJJJJJJJJJJIJJDHGIJJJJJJJJJGIJJHHHHHHFFFFFFEEEEDDDCDDEDDDEECDEEEDDDFEDEDCDD_Mismatch_1_Sense_+_Library_PoolT
ATTGTGAGCTTTTTTTATGTTCATTCCTTGTGGAGAAGAGGGGCAGACTGTTTGACTAGTGTGCCAGCATTTTGCTATATTCAGTATTAGCAGG
>Frequency_1_QualityScore_FFHGDFHIJJJIJGIIJJIGJGIGHIHGIIIJJIJJJJIGIIFHIJJJIGHJJJJ_Mismatch_1_Sense_+_Library_PoolT
CTAGTGTGCCAGCATTTTGCTATATTCAGTATTAGCAGGAAGTACTTTGAGCTCA
>Frequency_1_QualityScore_FFHHHHHJJJJJJJJJJJIJJJJJJJJIJJJJIJIJJJJJJJJJJIJJJJIJIHIHHHHHHGFFFFFEEEEEEEDEEEEEEEDFEEEFEDDCDD_Mismatch_1_Sense_+_Library_PoolT
TTGTGAGCTTTTTTTATGTTCATTCCTTGTGGAGAAGAAGGGCAGACTGTTTGACTAGTGTTCCAGCATTTTGCTATATTCAGTATTAGCAGGA
>Frequency_1_QualityScore_FFHHHHHJJJJJJIJJJJJJJIIJJJJJJJJJJJJJJJJJJJJJJJJJIIIJJJJJJIHIIJJJHHHHHEFFF_Mismatch_2_Sense_+_Library_PoolT
ATTGCATTCAATGTAATTGGGTTATTGCCAGAGCCAAACATTTTTTGCATTTAATATAATTGGGTTATTCCCA
>Frequency_2_QualityScore_FFHHHHHJJJJJIIJIJJIIIIIIJJIJJIIGHGHIJIJIIIGIHIGIIIIIIGHEGGGEFFEEEEEEEEECDDDEFEEDDEEEDEDCDD?ACC_Mismatch_1_Sense_+_Library_PoolC
CGAGCTTTTTTTATGTTCATTCCTTGTGGAGAAGAAGGGCAGACTGTTTGACTAGTGTGCCAGCATTTTGCTATATTCAGTATTAGCAGGAAGT
>Frequency_1_QualityScore_FFHHHHHJJJJJJJJJJJJJJJHIIJJIJIJJJJIJJJJJJJJJJIIFHHIGIJHIIIIIJIIIIJJIIGGIJJIIHIFHHGHHGEFFFFFDDD_Mismatch_2_Sense_+_Library_PoolC
AGGCACAAATAATTCTGATTTGTACTGTTTATAGACATCAAATCCTGTTTGATGATGTTATATTTAGTTATTAGCAATATTCTTGAATTGTGAG
>Frequency_1_QualityScore_FFHHHHHIJJIJJIIIJJJJHJJIHGIIJJJJIIJJJGHIHIIJJJJJIIJHEHIJJJ@FGDGGI>FHIGGGIJHFFFFFFFEEEEECECC7AB_Mismatch_0_Sense_+_Library_PoolC
TTTATAGACATCAAATCCTGTTTGATGATGTTATATGTAGTTATTAGCAATATTCTTGAATTGTGAGCTTTTTTTATGTTCATTCCTTGTGGAG
>Frequency_1_QualityScore_FFHHHHHJJJJJJJJJJJJJJJJIIFHGIJJJJIG_Mismatch_1_Sense_+_Library_PoolC
ATTTTTTGCATTTAATATAATTGGGTTATTCTCAC
>Frequency_1_QualityScore_FFHHHHHJJJIJIJJJJJHHIJJJJIJJIJJHIJJJJJIJJJJJJJJJIJJJJJJIIJJHIJJJJJJHICHIIJIHFHHHFFFFFFEEEEEDDD_Mismatch_1_Sense_+_Library_PoolC
GCATTTTTCTATATTCAGTATTAGCAGGAAGTACTTTGAGCTCTACATTGCATTCAATGTAATTGGGTTATTGCCAGAGCTAAACATTTTTTGC
>Frequency_1_QualityScore_FDHHHHHIJJJJIEHIJIJIHIIJJJJJJJIJJGGIIJJIDIJIJJHIJJJIIJJIJGHHHGHJGGGHIIIIIJFIJJJHDDEEEEEEEEEFDD_Mismatch_2_Sense_+_Library_PoolC
GTACTGTTTATAGACATCAAATCCTTTTTGATGATGTTATATGTAGTTATTAGCAATATTCTTTAATTGTGAGCTTTTTTTATGTTCATTCCTT
>Frequency_1_QualityScore_DFHHHHHJJCHIIJJJIIIIIJGIIIIJJJJJJJJJJJJIIIJHIJHIIGHJJHJJJIGHHGIIIIIIHBFFIJIJJFCGIJJIEHHHHHFEDD_Mismatch_2_Sense_+_Library_PoolC
ATAATTCTGATTTGTACTGTTTATAGACATCAAATCCTGTTTGATGATGTTATATTTAGTTATTAGCAATATTCTTGAATTGTGAGCTTTTTTT
>Frequency_1_QualityScore_DBD?13<2C?EEEFFEII1C9??EDEEDDF@D<*:*0?B))9?D<8B98?CEBBC:/@C)=77A7(@C()7)=7;@@@ADA@A;AA>AAAA>AA_Mismatch_1_Sense_+_Library_PoolC
TGTGGAGAAGAAGGGCAGACTGTTTAACTAGTGTGCCAGCATTTTGCTATATTCAGTATTAGCAGGAAGTACTTTGAGCTCTACATTGCATTCA
>Frequency_1_QualityScore_FFHHHHHJJJJJJJJJGCHIJIJIIJIIJGIIIIJIIIIJJJGIIIEIJJJJJJJJJJIIIEGGHFHHHHHGDFFDECCA@CDDEECCBCCACD_Mismatch_1_Sense_+_Library_PoolC
TGTTCATTCCTTTTGGAGAAGAAGGGCAGACTGTTTGACTAGTGTGCCAGCATTTTGCTATATTCAGTATTAGCAGGAAGTACTTTGAGCTCTA
>Frequency_1_QualityScore_FFHHHHHIJJIIIIIGIIGGEHIHIJJJIJJJJJJJIJJDGIIIIIIIJJHIHJJGGIJIJJJJGGJIIIHIIIHHHHHHFFDDFFEEEEEEED_Mismatch_1_Sense_+_Library_PoolC
ATGGCAGACTGTTTGACTAGTGTGCCAGCATTTTGCTATATTCAGTATTAGCAGGAAGTACTTTGAGCTCTACATTGCATTCAATGTAATTGGG
>Frequency_1_QualityScore_FFHHFHHJJJJJJJJJJJJJJJJJJJJJHIJJIJJIJHHFFFDCC=ABBDDDCDDDDCDCCDDDCDDDDCACEEDDCB<BDDDDCCCBDDDDD8_Mismatch_1_Sense_+_Library_PoolC
ATGGTTTTCTTCATGTTGCTGTCCACCGTTCGGCGGCCCTCCTCGTTATTAGTGAAGTCCAGCCTTCCTGTATTGGTGTTGCTGTCCGGGAGGC
>Frequency_1_QualityScore_FFHHHHHJJJJJJJJJJJJJJJJJHIIJJJJJIGIIII_Mismatch_1_Sense_+_Library_PoolC
TTTTTTGCATTTAATATAATTGGGTTATTCTCAAATCA
>Frequency_1_QualityScore_FDFDHFHGCBFEFFCFGEHFGHIJIJJIIGHJJJIIGGIJJJJJJJGIJJCHIJJGIGHIJIDGADCHEHH_Mismatch_1_Sense_+_Library_PoolC
TGCATTCAATGTAATTGGGTTATTGCCAGAGCTAAACATTTTTTGCATTTAATATGATTGGGTTATTCTCA
>Frequency_1_QualityScore_FFHGHHHJFIJJJIJIJIJJJIJJEIIJJJJIJJIJIHIIIJJIJJIIHIJIJJJIJJJJJHGHJGHIG@GHFGIGHHDHHGGFFFFFDCEEDC_Mismatch_1_Sense_+_Library_PoolC
GTGCCAGCATTTTGCTATATTCAGTATTAGCAGGAAGTACTTTGAGCTCTACATTGCATTCAATGTAATTGGGTTATTTCCAGAGCTAAACATT
>Frequency_1_QualityScore_D?FAFAD4<C<<FDEAAA@EBFEG3EFDFI@36?D6D?D@99DBFHFIGCB8CCDHFGG@AC@AAEEHHE@BEEBBD<CDCCCB;?;;>CCCCC_Mismatch_1_Sense_+_Library_PoolC
TTTTTTATATTCATTCCTTGTGGAGAAGAAGGGCAGACTGTTTGACTAGTGTGCCAGCATTTTGCTATATTCAGTATTAGCAGGAAGTACTTTG
>Frequency_1_QualityScore_DAHHDFDBGEHGFGEHBBEH@GHHIGHHHIGCFHIIIGIICHIHGFHCHAFGFGGIIIEHGGII_Mismatch_0_Sense_+_Library_PoolC
TGAGCTCTACATTGCATTCAATGTAATTGGGTTATTGCCAGAGCTAAACATTTTTTGCATTTAA
>Frequency_1_QualityScore_FFHHHHHJJJJJJJJJJJJJJJJJJJJJJJJIJJIJHJIIJJJJJJJJJJJIJJJJJHHHHGEFFFFFDEEEEEEDDEEEEFEEDCDDDEEDDC_Mismatch_1_Sense_+_Library_PoolC
AATTGTGAGCTTTTTTTATGTTCATTCCTTGTGGAGAAGAAGGGCAGACTGTTTGACTAGTGTGCCAGCATTTTGATATATTCAGTATTAGCAG
>Frequency_1_QualityScore_FFHHHGGIIIJIIJGHHIGIJEIFHIIJJJIIJIIJIJJJJJJJJJIJIIJIJIJGGG;FHHIIFIIJHAHHHHE_Mismatch_0_Sense_+_Library_PoolC
AGAAGGGCAGACTGTTTGACTAGTGTGCCAGCATTTTGCTATATTCAGTATTAGCAGGAAGTACTTTGAGCTCTA
>Frequency_1_QualityScore_FFHHHHHJJJJJGJEHGIIIIJJIJJJIJJJFHIIJIIIJAGHIFCGHGGGGFHIIJJIEHEFEEEDFB?CC@D=BBDDDDD<CB?8?BCCCAC_Mismatch_1_Sense_+_Library_PoolC
AGCAATGCTGCTGGTTTCTGTGCTGCTGCGGTTTTCTACGATGGTTTTCTTCATGTTGCTGTCCACCGTTCGGCGGCCCTCCTCGTTATTAGTG
>Frequency_1_QualityScore_FBFFFHFGEEEHIIGIIJIJJIIIEHIJJIJIJIFHIDFHGHJJGGHGJIGHGGIDGGIIIGGCG@D4@@GGHCEHFEHHHD>>?CEDEE@ACC_Mismatch_2_Sense_+_Library_PoolC
GTGCCAGCATTTTGTTATATTCAGTATTAGCAGGAAGTACTTTGAGCTCTACATTGCATTCAATGTAATTGGGTTATTTCCAGAGCTAAACATT
>Frequency_1_QualityScore_FFHGHHHIJJJGHHJJGHIHIGHGIIJJJJJJIIGGIIIJAHIJJIIFHJJ@FGFGIIJJGEEIHGEHIGHIHIIGGEHFHHGHHHEFFFFDDE_Mismatch_2_Sense_+_Library_PoolC
AGGCACAAATAATTCTGATTTGTACTGTTTATAAACATCAAATCCTGTTTGATGATGTTATATGTAGTTATTAGCAATATTCTTGAATTGTGAG
>Frequency_1_QualityScore_FFHHHHHJJJJJJJJJJJJJJJHIIJJFIJJJJJJJJIJIJJJJJJJJJJJJJJJJCIIFHIIJIIJJJJIGIJJJJJHHHHHEFFFFFFFEDE_Mismatch_1_Sense_+_Library_PoolC
TTGGAAGGCACAAATAATTCTGATTTGTACTGTTTATAGACATCAAATCCTGTTTGATGATGTTATATGTAGTTATTAGCAATATTCTTGAATT
>Frequency_2_QualityScore_A@CDFEGGDI7?;DGEGDGCEIEFGGIIDEGBAFGGECE@CEFAFGGGGGDEEEFACGEFEGGEEG?EGCDEA:?CCEECC=CBCC?=>B=>?>_Mismatch_0_Sense_+_Library_PoolT
AGGATATGGGTGATCAGATCTACATTTGTTTAGTGTTGGAAGGCACAAATAATTCAGATTGCGTACTTTTTATAGTCATCAAATCCTGTCTGCG
>Frequency_1_QualityScore_FFGHHHFHHIJJJJEIJGIJEHIJJJJIGJIIJJHJBDFHEHI7B6;EGHIHHHEFHHEEFCDF@CCEE>ABCDCB<?BDDDDDDEEDEE@CCD_Mismatch_2_Sense_+_Library_PoolT
CAATGGTGTTGCTGTCCGGGAGGCCATGACAAAAGGATATGGGTGATCAGATCTACATTTGTTTAGTGTTGGAAGGCACAAATAATTCTGATTT
>Frequency_1_QualityScore_FFHHHHHJJJJJJJJJJJJJGIIJJHIJJJJJJJJJJIJJJJJIJJIJIIIJJIIIIIJJIJEGGGIHIEHHHGHHHHFFFFFFEEEECEDEDD_Mismatch_2_Sense_+_Library_PoolT
GGAAGGCACAAATAATTCTGATTTGTACTGTTTATAAACATCAAATCCTGTTTGATGATGTTATATGTAGTTATTAGCAATACTCTTGAATTGT
>Frequency_1_QualityScore_FFHHHHHJJIJJIJJJJJJJJJHIJHIJHHIIIIJIJJIIJJJJJJJJJJIIIJJJDGHIIIJEIIIIGHGGIIHHHHHHHFFFFFFEDCDEDC_Mismatch_0_Sense_+_Library_PoolT
TATAGACATCAAATCCTGTTTGATGATGTTATATGTAGTTATTAGCAATATTCTTGAATTGTGAGCTTTTTTATGTTCATTCCTTGTGGAGAAG
>Frequency_1_QualityScore_::AC=D<9:A::F3@EGD?9C*1:C*CFE?B0)*:8?FB*9?(7<FD=7@F@>DE>A=7?)?.).77?D>>6@;>(;6>;>;;3(5;BA_Mismatch_2_Sense_+_Library_PoolT
ATTGTGAGCTTTTTTTATGTTGATTCCTTGTTGAGAAGAAGGGCAGACTGTTTGACTAGTGTTCCAGCATTTTGCTATATTCAGTATTA
>Frequency_1_QualityScore_;DDFADFE=DGIFFA@)?GA?D9?CG9?BDFFEIEF;FFFFFB4BB==@=)8@CEI;EED@@BA@(;8?;@<?A7(:>:>@BB>@AA3:@@>A@_Mismatch_2_Sense_+_Library_PoolT
CTCGGCCCTCCTCGTTATTAGTCAAGTCCAGCCTTCCTGTATTGGTGTTGCTGTCCGGGAGTCCACGACAAAAGGATATGGGTGATCAGATCTA
>Frequency_1_QualityScore_EFDDFHHJJIHJJJJJJJGHIIFIIJJIJJIJIJIIJIJJIIIJJJJHIIJIJJJJIIIJJGIJJJIHIGHIJJJJJJJJJIHHHFFHFFDFEE_Mismatch_2_Sense_+_Library_PoolT
AGGCACAAATAATTCTGATTTGTACTGTTTATAGACATCAAATCTTGTTTGATGATGTTATATTTAGTTATTAGCAATATTCTTGAATTGTGAA
>Frequency_1_QualityScore_FFHHHHHJJJJJIJJJJJJJIJJJJJJJJHIJJHIJIJIIIIIIIJIIIIIIJJJJJIIIGIIIJJIGICGHEHIJIJJJJHFDDEDDEEDCCA_Mismatch_1_Sense_+_Library_PoolT
TTTGTACTGTTTATAAACATCAAATCCTGTTTGATGATGTTATATGTAGTTATTAGCAATATTCTTGAATTGTGAGCTTTTTTTATGTTCAGAA
>Frequency_1_QualityScore_FFHHGFFIEHIJJJJIIJJJJJJIIJJGIJJJJJJJIIGIIIJJHHIIJJJIJJJJJJIJIIJJJJIJJJIIJHHFGGHHGFFFFBC@EDDDDC_Mismatch_0_Sense_+_Library_PoolT
GCAGGAAGTACTTTGAGCTCTACATTGCATTCAATGTAATTGGGTTATTGCCAGAGCTAAACATTTTGCATTTAATATAATTGGGTTATTCTCA
>Frequency_1_QualityScore_FFHHHGHJJJIJJJJJJJJIIJIII@GIJJJJHHHHHEFFFFFDEEEEEDDDEFDDCDDDDDDDDDDDDDDDDDDD<BDDDDDDDDDACDDDCD_Mismatch_2_Sense_+_Library_PoolT
GTCCACCATTCGGCGGCCCTCCTGGTTATTAGTCAAGTCCAGCCTTCCTGTATTGGTGTTGCTGTCCGGGAGGCGGTCCTCCTCCATGACAGAA
>Frequency_1_QualityScore_FFHFHHHJIIJJJJJJJJJJJJJJJJHIJJJIIIIJHIJHIIJJJJJJJJJJIIJJJJJJJJJIIIIIGFFHGCHHHGFHFFFFFEEEEDEDDD_Mismatch_0_Sense_+_Library_PoolT
GTGTGCCAGCATTTTGCTATATTCAGTATTAGCAGGAAGTACTTTGAGCTCTACATTGCATTCAATGTAATTGGGTTTGCCAGAGCTAAACATT
>Frequency_1_QualityScore_FFHHHHHJJJJJJJIJJJIJJJJJJJJJIJJIJJJJJJHHIJJIJIJJJJIJJJIJJJJJJJJJJJJJJHIGGDEGHHHFFFDDDECDCDDDDD_Mismatch_0_Sense_+_Library_PoolT
TTTGATGATGTTATATGTAGTTATTAGCAATATTCTTGAATTGTGAGCTTTTTTATGTTCATTCCTTGTGGAGAAGAAGGGCAGACTGTTTGAC
>Frequency_1_QualityScore_FFHGHHHJIIJJFHJHIHHJEIGIJDHGIIIJJJJJIJJIJIJIJJGHIIIGIIJJJJJJIJJIJIIHHCHHHHHFFFFBCAEDDDDDDDDDDD_Mismatch_0_Sense_+_Library_PoolT
AAATCCTGTTTGATGATGTTATATGTAGTTATTAGCAATATTCTTGAATTGTGAGCTTTTTTATGTTCATTCCTTGTGGAGAAGAAGGGCAGAC
>Frequency_1_QualityScore_FFHHFHFHJJJFHGIJJJJJJJJJIIJJJGIJGHHHHHIJGGIJJJIJGGHGGHIJJJGIJJJJJJIJIHHHHHEFHFFFFFDCEEEEEDCDCC_Mismatch_1_Sense_+_Library_PoolT
CAGGATATGGGTGATCAGATCTACATTTGTTTAGTGTTGGAAGGCACAAATAATTCTGATTTGTACTGTTTATAAACATCAAATCCTGTTTGAT
>Frequency_1_QualityScore_FFHHHHHJJJJJJHJJIJJJJIJJJJJJJJJJJJJJJJJJJJJJJJJJJJJJAHHJJJIIJIIJHIHHHHFHFDFFFDDDDDDD_Mismatch_0_Sense_+_Library_PoolT
ATTGCATTCAATGTAATTGGGTTATTGCCAGAGCTAAACATTTTTTGCATTTAATATAATTGGGTTATTCTCAAAAAAAAAGCA
>Frequency_1_QualityScore_FFGHHHHJJJJJJJJHIIJHGJJJJHIJJJJJIIIIIIJJJJIJJJIGIJJJJHIJJJJJIIJIJJIJJHHEFEFF_Mismatch_1_Sense_+_Library_PoolT
AAACATCAAATCCTGTTTGATGATGTTATATGTAGTTATTAGCAATATTCTTGAATTGTGAGCTTTTTTTATGTCA
>Frequency_1_QualityScore_FFHHHHHJJJJJJJJJJJJJJJJJJHJJJHJJGJJIHIIGIJIIJIIJJJJIJIHIIIJIJJIHHIIJHFEHJJIJJJHHEFDFFFFFFFEEEE_Mismatch_0_Sense_+_Library_PoolT
TACTGTTTATAGACATCAAATCCTGTTTGATGATGTTATATGTAGTTATTAGCAATATTCTTGAATTGTGAGCTTTTTTATGTTCATTCCTTGT
>Frequency_1_QualityScore_FFHHHDFHJJJJIIIJGIJIJJJIIJHIFHIIIJIJIJJJJJHJJJJJIJJJIJJJIIFHJIIGGGHHHHHFFFFFFFEEEEDEDDDDDBDB2>_Mismatch_1_Sense_+_Library_PoolT
ATGGGTGATCAGATCTACATTTGTTTAGTGTTGGAAGGCACAAATAATTCAGATTGCGTACTTTTTATAGTCATCAAATCCTGTCTGCGTTGAT
>Frequency_1_QualityScore_FFFHHHHIJJIJIIIGIHJJIJJIJIHGJJJJJDHGIJIJGIIJJJJJIJJJGIJJJJJJJJJIJFGHAECHHFFFDDDDDDDCDDDDDDDDDD_Mismatch_1_Sense_+_Library_PoolT
TGATGTTATATGTAGTTATTAGCAATATTCTTGAATTGTGAGCTTTTTTATGTTCATTCCTTGTGGAGAAGAAGGGCAGACTGTTTGACTAGTG
>Frequency_1_QualityScore_FFF@CFHIHIIIIIHI>HGIGIJJDIIIJGJIGHCHHIIIGIIIGIIIGI>FHGIIHHFEHHGHF@BCDBEEEECCEDDDDDCCCDBBBBBDDE_Mismatch_2_Sense_+_Library_PoolT
GGGTGATCAGATCTACATTTGTTTAGTGTTGGAAGGCACAAATAATTCAGATTGCGTACTTTTTATAGTCATCAAATCCTGTCTGCGTTGATGA
>Frequency_1_QualityScore_FFFFHHHJJJJJFIJIIJJJJJHHJJJJJJJIJIIJIJJIIIJGIJIJJIIFEGIJIJJJJIIJJJJIJIIHHHHFDDDEEDDDEDDCDDEEDD_Mismatch_0_Sense_+_Library_PoolT
AGTATTAGCAGGAAGTACTTTGAGCTCTACATTGCATTCAATGTAATTGGGTTATTGCCAGAGCTAAACATTTTTTTGCATTTAATATAATTGG
>Frequency_1_QualityScore_FFHHHHFJJJIIIHHHIIJJGHIJJIJGIJJJJIJJJJJJIGADGFEHIGGHGGIHGEIIJGHIJIJIGAHEHHHHFCDFFFFCECEEECCCDC_Mismatch_1_Sense_+_Library_PoolT
CCATGACAAAAGGATATGGGTGATCAGATCTACATTTGTTTAGTGTTTGAAGGCACAAATAATTCTGATTTGTACTGTTTATAAACATCAAATC
>Frequency_1_QualityScore_??:?D?<<<AEE3AF<?<F:3CA8A21:?E9DDDCF?<?9??90B?9DDB???9?8DB8B8B=B=@AEI>77))).==CDD??=)...;7?B;;_Mismatch_2_Sense_+_Library_PoolT
ACATTTGTTCAGTGTTGGAAGGCACAAATAATTCTGATTTGTACTGTTTATAGACATCAAATCCTGTTTGATGATGTTATATTTAGTTATTAGC
>Frequency_1_QualityScore_FFHHHHHJJJIJJIJIJJJJJJJFIJJJJJJJJJJJJJJIJIIJJJJJJJJJJJJJJJJJJJJJEHIJJJJHHHEFFDEFFEEEEDECDDDCCD_Mismatch_0_Sense_+_Library_PoolT
TCATTCCTTGTGGAGAAGAAGGGCAGACTGTTTGACTAGTGTGCCAGCATTTTGCTATATTCAGTATTAGCAGGAAGTACTTTGAGCTCTGAAA
>Frequency_1_QualityScore_FFHHHHHIJIJJJJHIJJJIJJJJIIJJIIJJJJJGHIJJGHIJIGIJJJJJJJJJJJJ_Mismatch_0_Sense_+_Library_PoolT
GATGATGTTATATGTAGTTATTAGCAATATTCTTGAATTGTGAGCTTTTTTTTATGTTA
>Frequency_1_QualityScore_DDA?D:CED?,AFFEFEIEE9EFIEFIEIEEIIIIICDDEIEIDEDDEEIB)))888)8@\;/-5.7(._Mismatch_0_Sense_+_Library_PoolT
GCATTCAATGTAATTGGGTTATTGCCAGAGCTAAACATTTTTTGCATTTATATTATTGGGGTGTTTTTA
>Frequency_1_QualityScore_FFHHHFHIIJJJIJJJJJJJIJJJJIJJJIHIHIIJJJJGIIIIJJIGIHIGIJJJIJJIJJHIJJJJHHHIIGICGIIIIJJFFFFEFEEEDE_Mismatch_0_Sense_+_Library_PoolT
ATTTGTACTGTTTATAGACATCAAATCCTGTTTGATGATGTTATATGTAGTTATTAGCAATATTCTTGAATTGTGAGCTTTTTTATGTTCATTC
>Frequency_1_QualityScore_FFHGHHHIJGHIIIIJFHGIGIIJJIIJJJJJIJGGIIJIGGFGHJJJHIHIIHEDFDDBB@DDDDDDDDDDDDCCDDBA>CDCCDC@A@AACC_Mismatch_1_Sense_+_Library_PoolT
CCCTCCTGGTTATTAGTCAAGTCCAGCCTTCCTGTATTGGTGTTGCTGTCCGGGAGCGGTCCTCCTCCATGACAGAAGGATATGGGTGATCAGA
>Frequency_1_QualityScore_DEDCFHHCGFFFCFHGHF>E7@F@DG=;BBF*8D*)(86BF)=FCC@A\(..7;=7;@;;@BCC@CC(;5;5;?BD>C<ABDCB?AA@D@@C>@_Mismatch_1_Sense_+_Library_PoolT
CTGTATTGGTGTTGCTGTCCGGGAGGCCATGACAAAAGGATATGGGTGTTCAGATCTACATTTGTTTCGTGTTGGAAGGCACAAATAATTCTGA
>Frequency_1_QualityScore_FFHHHHHJJJJJJJCGGIJJJIJGIIJGIJJJIIJDHFGHHIIGIIJJJIJGHIIIJJJJIHIJJJJHGDEFFFFDECEEEEECDACCDDDDDD_Mismatch_1_Sense_+_Library_PoolT
CAGAAGGATATGGGTGATCAGATCTACATTTGTTTAGTGTTGGAAGGCACAAATAATTCAGATTGCGTACTTTTTATAGTCATCAAATCCTGTC
>Frequency_1_QualityScore_FFCFHHHJHIIIJJIJJIJFHIJIJIJJJJIJFEIIJIJJJJJIIJJJIEHIJJIJEHHHFFDD>BBBD?CDB<@BDDEE>ACCC@CCCDDDDD_Mismatch_0_Sense_+_Library_PoolT
GGTTTCTGTGCTGCTGCGGTTTTCTACGATGGTTTTCTTCATGTTGCTGTCCACCGTTCGGCGGCCCTCCTCGTTATTAGTCAAGTTGACAGAG
>Frequency_1_QualityScore_FFHHHHHJJJHIIJJJJJJIJJJBGIJIJIJIJJIJJJJJJJJJJJJIJJJHHFDDDDDDDDDDBDDDDDEDDEDDDDDDDDDDCDEDDDCBAB_Mismatch_0_Sense_+_Library_PoolT
GCTGCTGCGGTTTTCTACGATGGTTTTCTTCATGTTGCTGTCCACCGTTCGGCGGCCCTCCTCGTTATTAGTCAAGCCTTCCTGTATTGGTGTT
>Frequency_1_QualityScore_FFHHHHGJJJJJJIJJJJJJIJJJJIJJJJJJJJJJJJJJJJJJJJJJJJHIJJIJIJJJIIJJJIJJJFGHIJEIIHHHFFHHFFFD_Mismatch_2_Sense_+_Library_PoolT
GGAAGGCACAAATAATTCTGATTTGTACTGTTTATAAACATCAAATCCTGTTTGATGATGTTATATGTAGTTATTAGCAATATTCTTA
>Frequency_1_QualityScore_D?ADDDBHGGHEHGEHHIFHHEGI:1?D:?:DA\5=;?=6@B\5?=9;@::@C35<>CCA:>+::@CC>82??:::44>?BB-59BBBC>:@:>_Mismatch_1_Sense_+_Library_PoolT
GTTTTCTTCATGTTGCTGTCCACCGTTCGGCGGCCCTCCTCGGTATTAGTCAAGCCTTCCTGTATTGGTGTTGCTGTCCGGGAGGCCATGACAA
>Frequency_1_QualityScore_FFHHHHHJJJJJJJJJJJJJIJJJJJJFHJJIJJJJHFFFDDEDB@BDDDEDDEDDDDDDCDDCDCDED@CBBDDDDDCCD@>@<BBBB<CCAC_Mismatch_0_Sense_+_Library_PoolT
TGGTTTTCTTCATGTTGCTGTCCACCGTTCGGCGGCCCTCCTCGTTATTAGTCAAGCCTTCCTGTATTGGTGTTGCTGTCCGGGAGGCCATGAC
>Frequency_1_QualityScore_FFHHGHHJJEHIJJJJIEIJJJJCHGJJJJJJJIJJJJJJJIJJJIIIJJJJIGHIJJJIJJJJIJIIGIIGGIGIJIGFHHHHFFFFFCFACC_Mismatch_1_Sense_+_Library_PoolT
GTTGGAAGGCACAAATAATTCTGATTTGTACTGTTTATAGACATCAAATCCTGTTTGATGATGTTATATTTAGTTATTAGCAATATTCTTGAAG
>Frequency_1_QualityScore_FFFHHGHIEGIJJJ@FH?GHEHIIJJIJJJIJGHGGFFFDDEEEDC@;ADDCCDCCBCCC>CA;A:>AC@>BBDDDC:>A4>ACCC<?AC@CCD_Mismatch_2_Sense_+_Library_PoolT
GGCCCTGGTTGGGGTGGTGGAGGGCCTTGCGGTTGCGTTGAGCAATGTTTCTGGCTTCTGTGCTGCTGCGGCTTTCTAAGATGTTGTTGTCCAC
>Frequency_1_QualityScore_FFHHHHFGIIJJJIHHIJJJIJJJJJJJJJJJJJJJJJJJJJJIJJJIJJJJJJIJIHIJIJJIJGHHHFDDDDDDDDDBDDDDDDDDDDB084_Mismatch_0_Sense_+_Library_PoolT
TCAATGTAATTGGGTTATTGCCAGAGCTAAACATTTTTTGCATTTAATATAATTGGGTTATTCCCAAAAAAAAAAAAAAAAAAAAAAAAAAGAT
>Frequency_1_QualityScore_FFHHHGHIJIIIJJJJFGGJJJJFIJJJJJJJJJIJJHIHIJJJJHIJJJJJIJIHIIIJHFHHHGFFFFDDDEEDDDDEDEEEEDD_Mismatch_1_Sense_+_Library_PoolT
GACAGAAGGATATGGGTGATCAGATCTACATTTGTTTAGTGTTGGAAGGCACAAATAATTCAGATTGCGTACTTTTTATAGTCATCA
>Frequency_1_QualityScore_FFGHHHHJJGIHJIHIJJJIJJIJJJJJIJJJJJJHGHIJIJIJIJJJJJIJJIJJJJJJJJJJJJJIHAEHHFFFFDDDDDDDDCDDDDDCCD_Mismatch_0_Sense_+_Library_PoolT
GATGATGTTATATGTAGTTATTAGCAATATTCTTGAATTGTGAGCTTTTTTATGTTCATTCCTTGTGGAGAAGAAGGGCAGACTGTTTGACTAG
>Frequency_1_QualityScore_FFHHHHHHIIJJIJJJJJJIJJJJJJJJJJIJJJJJIJJJIJJJJJIJJIIIIJJJJJJJIGGHIJJIJHIJHIJIJJJJHHHHHFDDDDDEEE_Mismatch_0_Sense_+_Library_PoolT
TGATTTGTACTGTTTATAGACATCAAATCCTGTTTGATGATGTTATATGTAGTTATTAGCAATATTCTTGAATTGTGAGCTTTTTTTTATGTTC
>Frequency_1_QualityScore_FFHHHHHJJGHIJJJJJJJJJJJJJIGJJJJJJGIIJJJJJHFDDADCCDBDDDDEEDDEDADDDDDDCCCDDDDDDDBDDDDCCCDDDDBDDB_Mismatch_0_Sense_+_Library_PoolT
CTACGATGGTTTTCTTCATGTTGCTGTCCACCGTTCGGCGGCCCTCCTCGTTATTAGTCAAGCCTTCCTGTATTGGTGTTGCTGTCCGGGAGGC
>Frequency_1_QualityScore_FFHHHHHJJJJJJJJJJIJIIIJIIJJJJJJJJJJJJJJJIJIIJJJJJJJJJJJHIIJJJJIJJIJI_Mismatch_2_Sense_+_Library_PoolT
CAAGACTGTTTGACTAGTGTGCCAGCATTTTGCTATATTCAGTATTAGCAGGAAGTACTTTGAGCTCA
>Frequency_1_QualityScore_FFHHHHHJJJJJIIJJJJIIIJJJJJJJJJJJJJJJJJJJJJJJIJIJIJJJJIJJJGIJJIIJIIIJJIHIJJHHHHHHHFFD_Mismatch_2_Sense_+_Library_PoolT
CACAAATAATTCTGATTTGTACTGTTTATAAACATCAAATCCTGTTTGATGATGTTATATGTAGTTATTAGCAATATTCTTGGA
>Frequency_1_QualityScore_FFGHHDFEGGHGC@=AD?FCBHHBH?9?CF<B@BF9<D@4BDHGEG(<===FHIACG=F@C7)7@C@CEHH;C5;?DEECED_Mismatch_0_Sense_+_Library_PoolT
GGGTTATTGCCAGAGCTAAACATTTTTTGCATTTAATATAATTGGGTTATTCTCAGCATTTAATATAATTGGGTTATTCTCA
>Frequency_1_QualityScore_FFHHHHFGIJJJJJJJJJJJJJJJJJJJJJIJJJJJJIHFDDDDDDDDBDDDDDCDDDDDDCDDDDD>CACCDCDBDBDDDDDDBBBDDDDB?C_Mismatch_0_Sense_+_Library_PoolT
CGATGGTTTTCTTCATGTTGCTGTCCACCGTTCGGCGGCCCTCCTCGTTATTAGTCAAGCCTTCCTGTATTGGTGTTGCTGTCCGGGAGGCCAT
>Frequency_1_QualityScore_FFFHHHHJJJJJJJJJJJJIJIJJJJHJJIJJHIJGFBDDDCD=@BBDCDDCC@CCBCDCDDD:@CCCDDBBDDCCDCDDDBB>BB?@AC@4>:_Mismatch_0_Sense_+_Library_PoolT
GGTTTTCTTCATGTTGCTGTCCACCGTTCGGCGGCCCTCCTCGTTATTAGTCAAGCCTTCCTGTATTGGTGTTGCTGTCCGGGAGGCCATGACA
>Frequency_1_QualityScore_FFHHHHHJGGIIGIIIFIJJJIIJGJIJJJJIIHGGIHHIIIJIIIIJHIFGIHEHJJJJIJIJJJJJJGIGJJJJDEHHHFCCFFDDDD_Mismatch_2_Sense_+_Library_PoolT
CTGATTTGTACTGTTTATAAACATCAAATCCTGTTTGATGATGTTATATGTAGTTATTAGCAATATTCTTGAATTGTGAGCTTTTTTTAC
>Frequency_1_QualityScore_FFHHHHHIJJJJJJJJJJJJIJJJHIJJJJHHHIIJJIIIJIIJJIJJEHHHIJJIJJFGIIIIIEGJJHIIJHFDDEEFEEEEEEEDDDDDBC_Mismatch_0_Sense_+_Library_PoolT
TTTATAGACATCAAATCCTGTTTGATGATGTTATATGTAGTTATTAGCAATATTCTTGAATTGTGAGCTTTTTTTTATGTTCATTCCTTGTGGA
>Frequency_1_QualityScore_FFHHHHHJJJJIJJIIJIIJJIGIJIJHHGHIIIJJJIJJJJJJJJJJJJJJJJJJJJJJIIHIIHGIHEHHHFFFFFFF_Mismatch_1_Sense_+_Library_PoolT
GAGAAGAAGGGCAGACTGTTTGACTAGTGTGCCAGCATTTTTCTATATTCAGTATTAGCAGGAAGTACTTTGAGCTCTGA
>Frequency_1_QualityScore_FFHHHHHJJIIJJJJIIJJJIIIFHGGIJJJIIJIJJJIIIIJJIHJJJJJJJIJHIIHGHHHHFFFFFDBCEEEDEDDDDDDDDDDBDDDDDA_Mismatch_2_Sense_+_Library_PoolC
GGTGATCAGATCTACATTTGTTTAGTGTTGGAAGGCACAAATAATTCAGATTGCGTACTTTTTATAGTCATCAAATCCTGTCTGCGTTGATGAT
>Frequency_1_QualityScore_FFHHHHGJJJJJJJJJJJJJIIJJIHIJHIJGHIIHIJIJJGJJJJJJJJJJJJJJJJJJJJJJJJIJIHIHHHHHFDDDDFEEEEEEEDDDDD_Mismatch_1_Sense_+_Library_PoolC
GTTTATAAACATCAAATCCTGTTTGATGATGTTATATGTAGTTATTAGCAATATTCTTGAATTGCACGAGCTTTTTTTATGTTCATTCCTTGTG
>Frequency_1_QualityScore_@DDDHFHHBHIIIJIIGCHGIGIHHBEHIFHIIGIGAFGBFGEFIHIJIJJGGJIIIJGGHIIJJJJII@AE>;77?ABD_Mismatch_0_Sense_+_Library_PoolC
TGTTTATAGACATCAAATCCTGTTTGATGATGTTATATGTAGTTATTAGCAATATTCTTGAATTGCACGAGCTTTTTTTA
>Frequency_1_QualityScore_FFHHHHHJIIJJJJJHJIJIIIJJIIIJJIJJHIJJJIJJJJJIJHIIJIIJHIIJJJJIJJFIJGIIJIHIJJJIIJGIJJHFHHHHFFFFBD_Mismatch_1_Sense_+_Library_PoolC
GCACAAATAATTCTGATTTGTACTGTTTATAGACATCAAATCCTGTTTGATGATGTTATATGTAGTTATTAGCAATATTCTTGAATTGCACGAG
>Frequency_1_QualityScore_BDAHFFHIG>GEGGHGHFFHEHIBH9GGFHG4CDHGEE?CDFEG@GEHIIICFBFECHIIGEGCBFGGIF6A>AE;<@AC>BDDECC>@CAC:>_Mismatch_0_Sense_+_Library_PoolC
GTTTATAGACATCAAATCCTGTTTGATGATGTTATATGTAGTTATTAGCAATATTCTTGAATTGCACGAGCTTTTTTTATGTTCATTCCTTGTG
