# Supplementary material for: Differential Gene Expression Reveals Candidate Genes for Drought Stress Response in Abies alba (Pinaceae)
Source: PLoS One. 2015 Apr 29;10(4):e0124564. doi: 10.1371/journal.pone.0124564 (PMC4414588; doi:10.1371/journal.pone.0124564)
Supplement: S3 File — (GZ) [file pone.0124564.s003.gz › comp28943_c0_seq1.fa]

>comp28943_c0_seq1 len=691 path=[1:0-690]
GCTCTACCTACAACAATTTGCCCGATCGAATTAAATCTACATTCAGAGCCTTCATCGGTCAAAGCCCACGTGCATGTGAAGGAGTGGAAGAAGGACACCTTTTTTGGGGCATAACTGTGCAACGCGTCAAATAAAAATATCCTCTTTATACCAGTGTGGAGATCAATTATAAAAAAAGGTGGGGTCAAAGATCATTCATTGTTGCTGCAGAGTATATGGACGAATTCTTATTGAGTGTGCTATCTATCGCTTTGAAACGTTGAATGGTAGTAGCTACTGATACGTGGACGATTTGCCATCAAATATCACCCGACGAGTGTTGAGCCTCCCATGAGACGACTTCCCTCATCACAACGACTACCCTCGTGATAAGCATGGTGACATCGGCATGGTCGTTGAATTCATAAAGTGGATTTCGATTGGCCATATGGTGCGATTTGGTACCTAGCAGTTTCCTTCATGCCGCCTCTTCAAATCTTCAATTATTATTTACAAACGGCTGCCAAGTTTTTATCACTTAATTTTTTTTTGGAATAGCACAAGTTTCAAAGGAATCACTTTTTGAGTGATATATAAAGGCGTCCATCCCTACACTATCACTTTTTCCATTTGGCATATTCAATCATTTTTTAATAAAGGAACCGTGAAAGGATGGTATAGCTAGGCATGCTATTTTTAAAATAATGCAAAT

>Frequency_3_QualityScore_FFGHHHHIJIIJJJJJJGHIIJIEIJIJJJJJJIIJJIIIJJJJIDGHIIJJHHGFFEDDEDBCDBBDECDEEDDCCDDCCDDDDADDACDDDD_Mismatch_0_Sense_+_Library_PoolT
AGACGACTTCCCTCATCACAACGACTACCCTCGTGATAAGCATGGTGACATCGGCATGGTCGTTGAATTCATAAAGTGGATTTCGATTGGCCAT
>Frequency_2_QualityScore_FFHHHHHJJJJJJJJJJJJJJIJIJJGIJJJJJJJJJJJJJJJJJIJJFFEEEEDDDDDDDDCCEEEDDCCDDDDDDDDDDDDDDCCCEEEEED_Mismatch_0_Sense_+_Library_PoolT
ATTATTATTTACAAACGGCTGCCAAGTTTTTATCACTTAATTTTTTTTTGGAATAGCACAAGTTTCAAAGGAATCACTTTTTGAGTGATATATA
>Frequency_2_QualityScore_ECFFFFEIICEFADD9DAGGGGGGGAFGGGIIIDGAEGGGGIFEEECEA?CACCC=AACABC?A?A??ACC@;:@=?;AA?A?AB??BBB?BBC_Mismatch_0_Sense_+_Library_PoolT
GCCTCCCATGAGACGACTTCCCTCATCACAACGACTACCCTCGTGATAAGCATGGTGACATCGGCATGGTCGTTGAATTCATAAAGTGGATTTC
>Frequency_2_QualityScore_FFGHGHHIJJJIJJGIIIJEIIFIIIIIIJJJJJJJICECGEEECEEBECACDEDCCDDDDCDDDDDDDCACDCCCEEEEEDEDCCDC@CCBCD_Mismatch_0_Sense_+_Library_PoolT
AAACGGCTGCCAAGTTTTTATCACTTAATTTTTTTTTGGAATAGCACAAGTTTCAAAGGAATCACTTTTTGAGTGATATATAAAGGCGTCCATC
>Frequency_1_QualityScore_FFHFFFHGGIIIGIHIBHGCGIIGCHJHIIJJJJGIGGHBHIJJFGIIJJIBHGGIJJJHDDBBCDDCC@CCDDDACDCBCDDDA_Mismatch_0_Sense_+_Library_PoolT
CTTCAAATCTTCAATTATTATTTACAAACGGCTGCCAAGTTTTTATCACTTAATTTTTTTTTGGAATAGCACAAGTTTCAAAGGA
>Frequency_1_QualityScore_DDAF<:CFFIEABCBAG9CC?<BGFBFEEDGDEI(7@EDEE;?CFFD;;@BDCCC@@CB:@3;;>>@B?85>>B_Mismatch_1_Sense_+_Library_PoolT
CGGCTGCCAAGTTTTTATCACTTAATTTTTTTTTAGAATAGCACAAGTTTCAAAGGAATCACTTTTTGAGTGAT
>Frequency_1_QualityScore_FFHHHHHJJJIIJJJJJIIJJICGIJJJJJJJJJJJFHIHJJIJJJJJJIJJJEHIEHHHHGFFEECEEDCCDEDCDDDDDDDDD<ACDDDDDD_Mismatch_0_Sense_+_Library_PoolT
ACTACCCTCGTGATAAGCATGGTGACATCGGCATGGTCGTTGAATTCATAAAGTGGATTTCGATTGGCCATATGGTGCGATTTGGTACCTAGCA
>Frequency_1_QualityScore_FFGHHHHJJIGGHFHHIJJIJJJGIIJGBHIIJIIGGJJJJIIDIIIIJJIJJJJHGIIICEFFGH8EFA>DEEEFEE:CEAEDDDDDDDDBB<_Mismatch_0_Sense_+_Library_PoolT
TTCTTATTGAGTGTGCTATCTATCGCTTTGAAACGTTGAATGGTAGTAGCTACTGATACGTGGACGATTTGCCATCAAATATCACCCGACGAGT
>Frequency_1_QualityScore_FFHHHHHJJJJFHIJJJJJIJGIIJJJIJIJIJJJJJJJJJJJJJIJIJIJJJIHIHHHHEHFFFFFFFDEEECEEDDDDDD?BC@A@CDDDAC_Mismatch_0_Sense_+_Library_PoolT
TGGCCATATGGTGCGATTTGGTACCTAGCAGTTTCCTTCATGCCGCCTCTTCAAATCTTCAATTATTATTTACAAACGGCTGCCAAGTTTTTAT
>Frequency_1_QualityScore_FFHHHHHJJJJJJJJFHJIJJJJIJIJJJIIJJJJIIJIJJJJJJJFGGHJJJJJIJJHHHHHFFFFFB@ACCBDDDDBDDDDDDDDDCDEDDD_Mismatch_0_Sense_+_Library_PoolT
TCGTGATAAGCATGGTGACATCGGCATGGTCGTTGAATTCATAAAGTGGATTTCGATTGGCCATATGGTGCGATTTGGTACCTAGCAGTTTCCT
>Frequency_1_QualityScore_FFHHFFFIJJIGGHHIIJEFGHIGGGHGHCHJJJJIJIIJJJJJIHIHDGHEEGGHEH:E>EHCHCACC@CCDCDACC@CBDB@>BCDDDCCDD_Mismatch_1_Sense_+_Library_PoolT
AGCAGTTTCCTTCATGCCGCCTCTTCAAATCTTCAATTATTATTTACAAACGGCTGCCAATTTTTTATCACTTAATTTTTTTTTGGAATAGCAC
>Frequency_1_QualityScore_FFGHHHHIJJJJJIJJJJJJJJJJJHJJFHIJJHHHIJJJJIIJJJJJJHFB?@CEDDCDDDDDACDEDDDDDDDDDDDDDDDCBDDACCDEEE_Mismatch_0_Sense_+_Library_PoolT
CAATTATTATTTACAAACGGCTGCCAAGTTTTTATCACTTAATTTTTTTTTGGAATAGCACAAGTTTCAAAGGAATCACTTTTTGAGTGATATA
>Frequency_1_QualityScore_FFHHHHHIHHJIJIJJJIJJJJHIJGHIGIIJJJJJJJIJIJJJJJJIJIIJJHHEBDFFFEEEDEDBDACCDCDDDDDDDCCDDDDDDDDDDD_Mismatch_0_Sense_+_Library_PoolT
AATGGTAGTAGCTACTGATACGTGGACGATTTGCCATCAAATATCACCCGACGAGTGTTGAGCCTCCCATGAGACGACTTCCCTCATCACAACG
>Frequency_1_QualityScore_FFHHHHHJJJJJJJJJJGJIJJJAFHIIJJJJJHIJJJJJJJJGHIJJJJJJJJJJJJJJHHHHHGFFFDFFEEEDEEFEEFEFECDDDBDDDD_Mismatch_0_Sense_+_Library_PoolT
GTGGATTTCGATTGGCCATATGGTGCGATTTGGTACCTAGCAGTTTCCTTCATGCCGCCTCTTCAAATCTTCAATTATTATTTACAAACGGCTG
>Frequency_1_QualityScore_ADDD?DD>AEEBE3AEEBECCEADCDD>DIEDEIADDD;A<BD@A>CC>CD@CD?A=CCDDD>?AA36@>A???;>A>;>(;;;;A(5.29<>D_Mismatch_2_Sense_+_Library_PoolT
CAAACGGCTGCCAAGTTTTTATCACTTAATTGTTTTTTGGAATAGCACAAGTTTCAAAGGAATCACTTTTTGAGTGATATATAAAGACGTCCAT
>Frequency_1_QualityScore_FFHHHHHJJJJJJJJJHHJJJJJJJJJJJJHJJHIJJJJJJJJJIJIFHHHHIJJJJJJIHHHHHFFFFDCCDCBDDDDDDDDDDDDCDDDEED_Mismatch_0_Sense_+_Library_PoolT
CTCGTGATAAGCATGGTGACATCGGCATGGTCGTTGAATTCATAAAGTGGATTTCGATTGGCCATATGGTGCGATTTGGTACCTAGCAGTTTCC
>Frequency_1_QualityScore_FDHGHHHJJJJJJJJJJJIJIJJJJHIJJJJJJJJJIIHIEHJIIJIJ@DHIFGHHFFFDDDCCDDDDBDCCDDEDD@C@CCCDDDDDDEDBDD_Mismatch_0_Sense_+_Library_PoolT
ATGAGACGACTTCCCTCATCACAACGACTACCCTCGTGATAAGCATGGTGACATCGGCATGGTCGTTGAATTCATAAAGTGGATTTCGATTGGC
>Frequency_1_QualityScore_FFHHHHHJJJJJJJJJJIJGJJJJJJJJJJJJJJJJIJJJGIFHJI_Mismatch_0_Sense_+_Library_PoolT
TTTTTTGGAATAGCACAAGTTTCAAAGGAATCACTTTTTGAGTGAT
>Frequency_1_QualityScore_FFHHHGHIJJJJJJJJJJJJJJIJJJJJJIJGHIJIJJJJIIIJJJJJJJJJJJJJJJIIIJJIIHHFFDECDCEEEDDDDEDDDDDEEEDDDD_Mismatch_0_Sense_+_Library_PoolT
GATTTGGTACCTAGCAGTTTCCTTCATGCCGCCTCTTCAAATCTTCAATTATTATTTACAAACGGCTGCCAAGTTTTTATCACTTAATTTTTTT
>Frequency_1_QualityScore_FFHHHHHJJIJJJJJJJJJJJJJJJJJJJJJJJJJJIJHIHIJIJJJJJJIJJJJHHHHFFFFEEEEDEDDDDDDDDDDEEEEEDDDD:@CDDD_Mismatch_0_Sense_+_Library_PoolT
TTGGAATAGCACAAGTTTCAAAGGAATCACTTTTTGAGTGATATATAAAGGCGTCCATCCCTACACTATCACTTTTTCCATTTGGCATATTCAA
>Frequency_1_QualityScore_FFHHHHHJJJJHIJIJJJJJJJJCFGIJJIJJJJJIJGIIHIJHIIIJIIJJJJHHHHGHHHFDFFDEEACEDDEDCDDDDDDDDDDDCDDDDD_Mismatch_0_Sense_+_Library_PoolT
GACTACCCTCGTGATAAGCATGGTGACATCGGCATGGTCGTTGAATTCATAAAGTGGATTTCGATTGGCCATATGGTGCGATTTGGTACCTAGC
>Frequency_1_QualityScore_FFFHHFHJJJJJJJJJJJJJJJJJGGIIJJJJJJIIIJJJIHHJJJJIIJJIJJFIHHGHHEFDFDDDDDBDBD8ACDDDDDDDDDBDCDDCCD_Mismatch_0_Sense_+_Library_PoolT
CTATCGCTTTGAAACGTTGAATGGTAGTAGCTACTGATACGTGGACGATTTGCCATCAAATATCACCCGACGAGTGTTGAGCCTCCCATGAGAC
>Frequency_1_QualityScore_FFHHHHHIJJJJJJJIJJIJJEHHIJJIJJJJJJJJIJJJIFIJIJJIIIJIJJJJIJJJJIJHHHFFDDD?A>CBDCCDDDDDDDDDDDDB9@_Mismatch_0_Sense_+_Library_PoolT
TCGCTTTGAAACGTTGAATGGTAGTAGCTACTGATACGTGGACGATTTGCCATCAAATATCACCCGACGAGTGTTGAGCCTCCCATGAGACGAC
>Frequency_1_QualityScore_FFHHHHHJJJJIJJIJHIJJJJIJGIIIJIIJIIHJIJJJJJIJJJJJJJJJIJIGHIHFGFFFFBEEECEEDDDCDEEDDDDDEDDDDDDDDD_Mismatch_1_Sense_+_Library_PoolT
TGTGACATCGGCATGGTCGTTGAATTCATAAAGTGGATTTCGATTGGCCATATGGTGCGATTTGGTACCTAGCAGTTTCCTTCATGCCGCCTCT
>Frequency_1_QualityScore_DDHHHFHHGGGIJJJJIHHJJJJIJHIJIIJJJJIGGJHJIIIHIGDG@FHHIHIGGGCHHHHHFFFDDBD?DCDCDDDDDDDDCCDDDDDDDD_Mismatch_0_Sense_+_Library_PoolT
ATGCCGCCTCTTCAAATCTTCAATTATTATTTACAAACGGCTGCCAAGTTTTTATCACTTAATTTTTTTTTGGAATAGCACAAGTTTCAAAGGA
>Frequency_1_QualityScore_FFHHHHGJJJJJJJJJJJIJJCGHFGJJJIJIJJIGGIHIJIIIHIIJJIJGIIIJIJIIE:CHFFDBBD@@?CDDDCDDDDDDCDDCCC@BBD_Mismatch_1_Sense_+_Library_PoolT
TCGCCTTGAAACGTTGAATGGTAGTAGCTACTGATACGTGGACGATTTGCCATCAAATATCACCCGACGAGTGTTGAGCCTCCCATGAGACGAC
>Frequency_1_QualityScore_FFHHHFHGIJJIJIAHGGIEGIGIJI?DGIJIGGJIJGGG@GGEAEFEFGFDCDDDFBCA>CECD?BDCB<CDDCDDCDACCB@BDBDDACCAC_Mismatch_0_Sense_+_Library_PoolT
AACGACTACCCTCGTGATAAGCATGGTGACATCGGCATGGTCGTTGAATTCATAAAGTGGATTTCGATTGGCCATATGGTGCGATTTGGTACCT
>Frequency_1_QualityScore_FFHHHHHJIJJIIIJJJJJIJIIJJIJJJJJDFHJJJIIIIJJJI@FHGHFEEHHFFFFFF@;@CC>@CCC@ACBDDDDCDDEDACDDDDDDDD_Mismatch_0_Sense_+_Library_PoolT
ATCACAACGACTACCCTCGTGATAAGCATGGTGACATCGGCATGGTCGTTGAATTCATAAAGTGGATTTCGATTGGCCATATGGTGCGATTTGG
>Frequency_1_QualityScore_FFGHGHGIGEHIJICHIJJJJIIIJJJGIGIIIEIJIJIJIJJFHHBDHJJIJCGHHGG@CDECHHEE==BD3;?CCECEEDDDDDD_Mismatch_0_Sense_+_Library_PoolT
CACTATCACTTTTTCCATTTGGCATATTCAATCATTTTTTAATAAAGGAACCGTGAAAGGATGGTATAGCTAGGCATGCTATTTTTA
>Frequency_1_QualityScore_FFHHHHHIJJJIJJJJIIJJIJIGHGIIIJJIJJJFGIJJJJIJJJJIJEHHHFFFFFEEDEEDEDDDDDDCDDDBDDDBDC?CDDEDAACB@D_Mismatch_0_Sense_+_Library_PoolT
CCTCATCACAACGACTACCCTCGTGATAAGCATGGTGACATCGGCATGGTCGTTGAATTCATAAAGTGGATTTCGATTGGCCATATGGTGCGAT
>Frequency_1_QualityScore_FFHHHFFIGIIIIIIJJJFGHHGHIJIJDGHHHJJJJIHIIJGHIJGIIJJIGJIGGHHEHFFFFFFB@>CCEFEFEEDDDC@@?BDBDBBCDD_Mismatch_0_Sense_+_Library_PoolT
TTTCGATTGGCCATATGGTGCGATTTGGTACCTAGCAGTTTCCTTCATGCCGCCTCTTCAAATCTTCAATTATTATTTACAAACGGCTGCCAAG
>Frequency_1_QualityScore_FFHHGHHJJJIJIJIJJGIIJIJJIIIIJFDHIJJJIIJJIJJCGGBHHFFFFFFEEECE;ACCCDDCDBDDBDDDCDCCDD@CDDDDDDDDBC_Mismatch_0_Sense_+_Library_PoolT
CACAACGACTACCCTCGTGATAAGCATGGTGACATCGGCATGGTCGTTGAATTCATAAAGTGGATTTCGATTGGCCATATGGTGCGATTTGGTA
>Frequency_1_QualityScore_FFGHHHHJIJJJHIJJJJJJEHIIIIJJIIJJJJJJIFIGJJJJGIJJJJJJJJJJIGIFFHGHFFDDBD89@BDDDDDDDDDCDDDCCDBBBD_Mismatch_0_Sense_+_Library_PoolT
CGCTTTGAAACGTTGAATGGTAGTAGCTACTGATACGTGGACGATTTGCCATCAAATATCACCCGACGAGTGTTGAGCCTCCCATGAGACGACT
>Frequency_1_QualityScore_FFHHHHHJJJJJJIJJJJGIIJJJJJJJJJJJJJIJJJJJJJJIIIIJJJJGI=EIIHGHHFHFEFFFFEEEDDDDBDCDDDDDDDDBB@CDDB_Mismatch_0_Sense_+_Library_PoolT
CCTTCATGCCGCCTCTTCAAATCTTCAATTATTATTTACAAACGGCTGCCAAGTTTTTATCACTTAATTTTTTTTTGGAATAGCACAAGTTTCA
>Frequency_1_QualityScore_FFHHHDFGIIJJIIJHHHJIIJGGJGEIGGIEIGGGGIJJJJJJJJIGGHICHIJIGGCGH>EHHFFFCCBCEEDDAAACCDD@CACACDDDDD_Mismatch_0_Sense_+_Library_PoolT
TTTGGTACCTAGCAGTTTCCTTCATGCCGCCTCTTCAAATCTTCAATTATTATTTACAAACGGCTGCCAAGTTTTTATCACTTAATTTTTTTTT
>Frequency_1_QualityScore_FFHHHHHJJJJJJJIJJIJJIJIBHGHIIJJJJGIJJJJJJIIJJBGIIJJJJIIHHHFEFFDDEBDDEACD@C>@;@A@CCDDDDDD@BDDAC_Mismatch_1_Sense_+_Library_PoolT
AGACTACTTCCCTCATCACAACGACTACCCTCGTGATAAGCATGGTGACATCGGCATGGTCGTTGAATTCATAAAGTGGATTTCGATTGGCCAT
>Frequency_1_QualityScore_DFHHHHHGIHIJIGIJIJJIJIJJJJJGIGIJJJIJIIJJHIIJJJJJHHHHHFFFFFFEDDDCDDFEEDDFDEDDBDDDDDEDDDCDDDDDDD_Mismatch_1_Sense_+_Library_PoolT
CAAGTTTTTATCACTTAATTTTTTTTTGGAATAGCACAAGTTTCAAAGGAATCACTTTTTGAGTGATATATAAAGGCGTCCATCCCTACACTAA
>Frequency_1_QualityScore_FFGFHHFIIIHIHIIIAFHICHHIGJCGIIJIJJGHFIIJJIJJJJJJIGIIJJIJJIJJJHHGHEHFFFFFFFFEFDECEDDDDDDBDDCB@C_Mismatch_0_Sense_+_Library_PoolT
TCGATTGGCCATATGGTGCGATTTGGTACCTAGCAGTTTCCTTCATGCCGCCTCTTCAAATCTTCAATTATTATTTACAAACGGCTGCCAAGTT
>Frequency_1_QualityScore_FFHHHHHIJIJJIIJJJFDG<DHHHGIIJJJJJJJJJJJ@FHHEHIJJIJHHJJIJHFHHGFDDFFFEDCCC@>BDDDDDDDDDDDDDEEEDDD_Mismatch_0_Sense_+_Library_PoolT
GGACGAATTCTTATTGAGTGTGCTATCTATCGCTTTGAAACGTTGAATGGTAGTAGCTACTGATACGTGGACGATTTGCCATCAAATATCACCC
>Frequency_1_QualityScore_FFHHHHHJJJHIJHGIIIIIJJJJJHJJJIJIJJJJJJGHHIIIJJJJJFGHJJJJG_Mismatch_0_Sense_+_Library_PoolT
CATTTGGCATATTCAATCATTTTTTAATAAAGGAACCGTGAAAGGATGGTATAGCTA
>Frequency_1_QualityScore_FFHHHHHJJJCGHCHIJJJIJJJIIIGIIJJIGGGIHIIIIIIIIHJIJJIJHIJJJJJJJJJJGHFFFDEEEEEDDDDDEEDEECEEEEEEDC_Mismatch_0_Sense_+_Library_PoolT
ATTCATAAAGTGGATTTCGATTGGCCATATGGTGCGATTTGGTACCTAGCAGTTTCCTTCATGCCGCCTCTTCAAATCTTCAATTATTATTTAC
>Frequency_1_QualityScore_FFHHHHHJJJJHIJJJJJIJHIJJJJJJJJJJIJJJJJJJJJJJJJJJJJJJJJJJJJJJJJIHIJHHGBEDDEC_Mismatch_0_Sense_+_Library_PoolT
GTGCGATTTGGTACCTAGCAGTTTCCTTCATGCCGCCTCTTCAAATCTTCAATTATTATTTACAAACGGCTGCCA
>Frequency_1_QualityScore_FFHHHHGJGJJJJJJIJJJJJJJIIIIJJJIJJIJJHGIJJJJJJJJJEHHHHGHHFFFFFFCCDBDDDDCDDDECDDDEDDDDDDDDDECDBC_Mismatch_1_Sense_+_Library_PoolT
ATGAGACGACTTCCCTCATCACAACGACTACCCTCGTGATAAGCATGGTGACATCTGCATGGTCGTTGAATTCATAAAGTGGATTTCGATTGGC
>Frequency_1_QualityScore_FFHHHHHJCFHIJJJIJJIJJIJJIJJJJJJJJJJJJJJJJHHHHHFFDDDDDDDDDDDDDEDDDDDDDDCDDDDDDDDDDDDDDDDDDDDDED_Mismatch_0_Sense_+_Library_PoolT
CCGACGAGTGTTGAGCCTCCCATGAGACGACTTCCCTCATCACAACGACTACCCTCGTGATAAGCATGGTGACATCGGCATGGTCGTTGAATTC
>Frequency_1_QualityScore_DEA?BHFIHGHECGHEHEGE?FFHICHHIIEHE<?DCDBHGIIIB@?67@6CHHDCGIIGIEC?EHEEHCFFFBCABCECC@C@@CDDDDCCCD_Mismatch_0_Sense_+_Library_PoolT
ATAGCACAAGTTTCAAAGGAATCACTTTTTGAGTGATATATAAAGGCGTCCATCCCTACACTATCACTTTTTCCATTTGGCATATTCAATCATT
>Frequency_1_QualityScore_DDFD,<DF9FH@FE>?F<EFGEEGA0@639?FHC*98986;..8=D;@/4A(7A9;?;;>@@3>53?>?@3<(:?52<39C@CC@AABC(44:A_Mismatch_0_Sense_+_Library_PoolT
ATTTGCCATCAAATATCACCCGACGAGTGTTGAGCCTCCCATGAGACGACTTCCCTCATCACAACGACTACCCTCGTGATAAGCATGGTGACAT
>Frequency_1_QualityScore_FFHHHHHJJJJJJJJJJJIIIJIGIIJJJJJJJJJJJJJJIJJJJJIJHHHDFFFFFFFFEEEEDDDDDDDDDDDDDDDDDDDDDDDCDDDDEE_Mismatch_0_Sense_+_Library_PoolT
ACTTAATTTTTTTTTGGAATAGCACAAGTTTCAAAGGAATCACTTTTTGAGTGATATATAAAGGCGTCCATCCCTACACTATCACTTTTTCCAT
>Frequency_1_QualityScore_FFHHHHHJIJJJJJJJJJJJJJJIIJJJJJJIJIJJJIJJHIGFHHGFFFFFEEEEDEEDDDDEDDCDAACCDCDDDDDDCDCDD@CCDDDBB@_Mismatch_0_Sense_+_Library_PoolT
GAAGAAGGACACCTTTTTTGGGGCATAACTGTGCAACGCGTCAAATAAAAATATCCTCTTTATACCAGTGTGGAGATCAATTATAAAAAAAGGT
>Frequency_1_QualityScore_@:DA:D??D1?C@F<G9BF>?@GCF?@C@BFABEE>>.==A97?B_Mismatch_0_Sense_+_Library_PoolT
CCCGACGAGTGTTGAGCCTCCCATGAGACGACTTCCCTCATCACA
>Frequency_1_QualityScore_FFHHHHHJHHJHGHIJJJJJIJJJJFFHHIJJJJGDHGCHIIJJIIGFHGHHIHHGHBEFFFFEEEEAC@CDDDDDEDDDBDDDDDDDEDDDDD_Mismatch_0_Sense_+_Library_PoolT
CGGCATGGTCGTTGAATTCATAAAGTGGATTTCGATTGGCCATATGGTGCGATTTGGTACCTAGCAGTTTCCTTCATGCCGCCTCTTCAAATCT
>Frequency_1_QualityScore_FFHHHHHJJJJJJJJJJJJJJJIJJJJJJJJIJIJJJJJJJJGIEHII_Mismatch_0_Sense_+_Library_PoolT
TTTTTTTTGGAATAGCACAAGTTTCAAAGGAATCACTTTTTGAGTGAT
>Frequency_1_QualityScore_FFHHHHHEGHGHJJJJFIGIJJJIJJJJJFGHJGIJJJJHGIJJJJJJJCGIJJIJJJJJJJGJHHDEFEEDEECEEEEDEEDDDDFEEED_Mismatch_0_Sense_+_Library_PoolT
CATAAAGTGGATTTCGATTGGCCATATGGTGCGATTTGGTACCTAGCAGTTTCCTTCATGCCGCCTCTTCAAATCTTCAATTATTATTTAC
>Frequency_1_QualityScore_FFHHHHGJJHIJJJJJJJIJJJGIJJJJJIIJDHIJIJIJJJEIJIJHIJIJJJJJJJJJJHHHEHGFFFFFFEEDEEEECDCDEFEEEDDDEE_Mismatch_0_Sense_+_Library_PoolT
TAGCACAAGTTTCAAAGGAATCACTTTTTGAGTGATATATAAAGGCGTCCATCCCTACACTATCACTTTTTCCATTTGGCATATTCAATCATTT
>Frequency_1_QualityScore_FFHHHHHHIFHJGGIIJJJJIIJJJJIGHIIHIJIBEGIIJJJJJJJJJIIIHIJIGIJJJJIIJEEHECEFCD@DECEEDEEE@CD@CDDCCA_Mismatch_1_Sense_+_Library_PoolT
TTCATAAAGTGGATTTCTATTGGCCATATGGTGCGATTTGGTACCTAGCAGTTTCCTTCATGCCGCCTCTTCAAATCTTCAATTATTATTTACA
>Frequency_1_QualityScore_FFHHHHHJJJJJJIJFHJJ_Mismatch_0_Sense_+_Library_PoolT
GAATCACTTTTTGAGTGAT
>Frequency_1_QualityScore_FFHG?FFHGHGGIIJJJIGIHGGEAHCGHGIJJJGIIJJJJIHF?>AA@??@;7;(>A>;>A;>>A;C@=99BACBB>552:A>9ACD@A@>CC_Mismatch_0_Sense_+_Library_PoolT
GGGCATAACTGTGCAACGCGTCAAATAAAAATATCCTCTTTATACCAGTGTGGAGATCAATTATAAAAAAAGGTGGGGTCAAAGATCATTCATT
>Frequency_1_QualityScore_FFHHHHHJJJJJJJJJJJJJJJJJJJGGHJJJJIJJIJIHIGIJJJJJJJJJJJIIIJJJJJJJGHHH_Mismatch_0_Sense_+_Library_PoolT
AAGTTTCAAAGGAATCACTTTTTGAGTGATATATAAAGGCGTCCATCCCTACACTATCACTTTTTCCA
>Frequency_1_QualityScore_FFHHHHHJIJIJJJJIJJJJJJIJHIJIJJJJJJIIJIJIJJJJJJIJIJIIAECHGFFEFFEEEEEEEEEDDDDDD>ABDD@BDDDDDDDDDE_Mismatch_0_Sense_+_Library_PoolT
TTTGGGGCATAACTGTGCAACGCGTCAAATAAAAATATCCTCTTTATACCAGTGTGGAGATCAATTATAAAAAAAGGTGGGGTCAAAGATCATT
>Frequency_1_QualityScore_FFHHHHHJJJJJJJJJJJJJJJJJJJJGIIGIJJJJJIJJJJJJJJJJJJJHFFDEEEEDDDDDDDCCECDDDDDDDDDDDDDDDDBBDCCDEE_Mismatch_0_Sense_+_Library_PoolT
TTCAATTATTATTTACAAACGGCTGCCAAGTTTTTATCACTTAATTTTTTTTTGGAATAGCACAAGTTTCAAAGGAATCACTTTTTGAGTGATA
>Frequency_1_QualityScore_FFHHHHHJJJJJJJIJJJJJJJJJJIIIJIJJJJJJJGGIJJIJJFJJJJJJJJJJIHFDDDDDDDDDDACBDCCEEDDDDDDDDDDDDDDDDD_Mismatch_0_Sense_+_Library_PoolT
TCAAATCTTCAATTATTATTTACAAACGGCTGCCAAGTTTTTATCACTTAATTTTTTTTTGGAATAGCACAAGTTTCAAAGGAATCACTTTTTG
>Frequency_1_QualityScore_FFHHHHHJJJJJGIJJIIJFJJIJJJJJJJJJJJJJJJJIIJJJIJIJIIJGDG=CHHHEHHHFEECEFDEEDDDDDBDDDDDCDCCCDB@CDD_Mismatch_0_Sense_+_Library_PoolT
TCCTTCATGCCGCCTCTTCAAATCTTCAATTATTATTTACAAACGGCTGCCAAGTTTTTATCACTTAATTTTTTTTTGGAATAGCACAAGTTTC
>Frequency_1_QualityScore_FFHHHHHJJJJJJJJJJJJJJIJJJJIIJJJJJJJJJIJJJIJJJJGIFGEHIIJJJEHIIHHGHEHHHCEFFFFEEEED_Mismatch_0_Sense_+_Library_PoolT
ACTTTTTCCATTTGGCATATTCAATCATTTTTTAATAAAGGAACCGTGAAAGGATGGTATAGCTAGGCATGCTATTTTTA
>Frequency_1_QualityScore_FFHHFFHHIJJJJIJJFIJIHIIJJJEHHJGJJJJIHIJJJJJJJJIJJJJJJIJJJJJIJJHHHHFFFFFFFEEEEEEDEEDDEEEECC:?BD_Mismatch_0_Sense_+_Library_PoolT
AAAGTGGATTTCGATTGGCCATATGGTGCGATTTGGTACCTAGCAGTTTCCTTCATGCCGCCTCTTCAAATCTTCAATTATTATTTACAAACGG
>Frequency_1_QualityScore_FFHHHHHJJJIJJJJJJIJJHIIJJJJJJJJJGHJJJJJJJIJJJJHJJHGHHHFFFFFFFEECCECCDCDCDDDDDDDDCDDEDCDDDDDDDD_Mismatch_0_Sense_+_Library_PoolT
CATCACAACGACTACCCTCGTGATAAGCATGGTGACATCGGCATGGTCGTTGAATTCATAAAGTGGATTTCGATTGGCCATATGGTGCGATTTG
>Frequency_1_QualityScore_FFHHHHHJJJIJJJJJJJIJHIIJIJJJJJIIIGIHIIJIJJJJJJJJJJJJJJIJJJJJJI_Mismatch_0_Sense_+_Library_PoolT
CAAAGGAATCACTTTTTGAGTGATATATAAAGGCGTCCATCCCTACACTATCACTTTTTCCA
>Frequency_1_QualityScore_FDHHHHHJIJJJJIIFFHGIJJJJJJIJJJJJIIJIJJJJJGIJJIGIIJIJJICGIGHHHHFFDDFFEEEEEEACEEDDDDDEDDDBDDDDDD_Mismatch_0_Sense_+_Library_PoolT
GTGACATCGGCATGGTCGTTGAATTCATAAAGTGGATTTCGATTGGCCATATGGTGCGATTTGGTACCTAGCAGTTTCCTTCATGCCGCCTCTT
>Frequency_1_QualityScore_FFHGGHHIJJJJIJJJJIJIGIJJIJJJIJJJJJIJJIJJJJJIJFIIJG@ADHIEHFFHHHFFFFFFEBDDD>@ACCCCCDC?BB4@CCDDDC_Mismatch_0_Sense_+_Library_PoolT
TCATGCCGCCTCTTCAAATCTTCAATTATTATTTACAAACGGCTGCCAAGTTTTTATCACTTAATTTTTTTTTGGAATAGCACAAGTTTCAAAG
>Frequency_1_QualityScore_FFHGHGHJJJJJJJJIIJJJJJJJIJJJJJJJJIGGGHHIIHGEG?9DCDHJJIJJHFC>@CDDCCDDDCBB@@CDFDDDDDDDCDDDDDDD>B_Mismatch_0_Sense_+_Library_PoolT
CAAATCTTCAATTATTATTTACAAACGGCTGCCAAGTTTTTATCACTTAATTTTTTTTTGGAATAGCACAAGTTTCAAAGGAATCACTTTTTGA
>Frequency_1_QualityScore_FFGHFHHIJJJJJJJJIJJJJCDHEGGIJJIJJJIJJJJJJJJCHIIIJJJJJEGGHHHHHDFCDEEFEEEEEEEDDDDDDDDDDDDDDDDEED_Mismatch_0_Sense_+_Library_PoolT
ATGGTCGTTGAATTCATAAAGTGGATTTCGATTGGCCATATGGTGCGATTTGGTACCTAGCAGTTTCCTTCATGCCGCCTCTTCAAATCTTCAA
>Frequency_1_QualityScore_DADDD?B>E3<2A3:@DF)*??CD?4BCDEE1?B:?D>)=BCD=6@=CEDED>?_Mismatch_0_Sense_+_Library_PoolT
GCCTCCCATGAGACGACTTCCCTCATCACAACGACTACCCTCGTGATAAGCATG
>Frequency_1_QualityScore_FFHGHGGIGHIJGIJIIIGJCFGIJJJGIJJJIBGGGGGHIIJJIIGHEHFFEFFFFFBDDBBCC@CDDABDDEDDCCDCBCACDDDC?@BDDB_Mismatch_0_Sense_+_Library_PoolT
ATCAAATATCACCCGACGAGTGTTGAGCCTCCCATGAGACGACTTCCCTCATCACAACGACTACCCTCGTGATAAGCATGGTGACATCGGCATG
>Frequency_1_QualityScore_BAFHF:F<CEE@EDGGIIICHHEDGD)BGGHHGBFC@FCAB=CGD)=@EHGHA/=4?D@@>A8/=;,:@>CAA>::(5>5@:>>?B@:??A_Mismatch_0_Sense_+_Library_PoolT
AGACGACTTCCCTCATCACAACGACTACCCTCGTGATAAGCATGGTGACATCGGCATGGTCGTTGAATTCATAAAGTGGATTTCGATTGGC
>Frequency_1_QualityScore_FFHHHHGIJJJJJJJJJJJJJJJJIJJJJJJJJJJJIJJJJIJIJIJJJJIHHHHHHFFFFDDDDDD>C=BBDDDDECDDDADDDCDACCDDDD_Mismatch_0_Sense_+_Library_PoolT
CTCCCATGAGACGACTTCCCTCATCACAACGACTACCCTCGTGATAAGCATGGTGACATCGGCATGGTCGTTGAATTCATAAAGTGGATTTCGA
>Frequency_1_QualityScore_FFHHHHFGHGIEIGIHHIHIJJGIJJJGGIIGIIJIIIIHGE=?;CCDDFFCEEDCC>@CCDDBD@C:C>>ADFDDDCD5>BBBCCBDCA?ACC_Mismatch_0_Sense_+_Library_PoolT
GCCAAGTTTTTATCACTTAATTTTTTTTTGGAATAGCACAAGTTTCAAAGGAATCACTTTTTGAGTGATATATAAAGGCGTCCATCCCTACACT
>Frequency_1_QualityScore_FFGHHGHJJJJIIJJJJJJIEIIIJJJJJJJIJIJIJIIJJJJJIJJIJJJJIJEHHGIIIFHHHEF??@DDDEEDEDDCDEEDCDDDDD@DDD_Mismatch_0_Sense_+_Library_PoolT
GTACCTAGCAGTTTCCTTCATGCCGCCTCTTCAAATCTTCAATTATTATTTACAAACGGCTGCCAAGTTTTTATCACTTAATTTTTTTTTGGAA
>Frequency_1_QualityScore_FFHHHHHJJJJJJJJJJJJJJIGJHIJJJJJJJJJJJJJJJJJJJJJJJJJJJJJJIJJJHHHHHHFFFEFFFECEEFFEEDDDEFEDDD_Mismatch_0_Sense_+_Library_PoolT
GTTTCAAAGGAATCACTTTTTGAGTGATATATAAAGGCGTCCATCCCTACACTATCACTTTTTCCATTTGGCATATTCAATCATTTTTTA
>Frequency_1_QualityScore_FFHHHHHJJIJJJHJJJJJJJJJJIGHJJJJIIJJIIJJFHIIIIHIHHHHHFFFFFEEDDDDDDDDDDCDDCCDDDDDDDDDD_Mismatch_0_Sense_+_Library_PoolT
GAGCCTTCATCGGTCAAAGCCCACGTGCATGTGAAGGAGTGGAAGAAGGACACCTTTTTTGGGGCATAACTGTGCAACGCGTCA
>Frequency_1_QualityScore_FFHHHHHIJJJJIJJHIJIJJIIJJJJFGIIJGIHIJIJJJDEHAEFEEFFEEEDEDE@CCCDDDDDDECBBCDCDDDEDDDDDDDDDDDADDD_Mismatch_0_Sense_+_Library_PoolT
CAACGACTACCCTCGTGATAAGCATGGTGACATCGGCATGGTCGTTGAATTCATAAAGTGGATTTCGATTGGCCATATGGTGCGATTTGGTACC
>Frequency_1_QualityScore_FFHGHHHJJGHIJJJJHIIJEGHIJIIIIJJJJIJJIJJJJJJ_Mismatch_0_Sense_+_Library_PoolT
AAGGAACCGTGAAAGGATGGTATAGCTAGGCATGCTATTTTTA
>Frequency_1_QualityScore_FFHHHGHJJJJJJJGIJJJJIJJJJIJJJJJJIJJJJJJJJJJJJIJEGIHHHHHFFFFDEEEEEDDDD@BDDDDDDDDDDDDDDDDDDDDDDD_Mismatch_0_Sense_+_Library_PoolT
TAGCTACTGATACGTGGACGATTTGCCATCAAATATCACCCGACGAGTGTTGAGCCTCCCATGAGACGACTTCCCTCATCACAACGACTACCCT
>Frequency_1_QualityScore_DA?FA>DE<F?:EGHGA@CG9BFHHGII@B?DGHFHE=CCC8CDB;;=;AEEEEE_Mismatch_0_Sense_+_Library_PoolT
GCACAAGTTTCAAAGGAATCACTTTTTGAGTGATATATAAAGGCGTCCATCCCTA
>Frequency_1_QualityScore_FFHHHHHJJJJJJJJJJJJJGIIGIJJJIHHGIJJJJJJJJJJJJHFFCEEEDEEDDDDCCEEEDCCDD<CCDDDDDDDDDDCDDE_Mismatch_1_Sense_+_Library_PoolT
ATTATTTACAAACGGCTGCCAAGTTTTTATCACTTAATTTTTTTTTGGAATAGCACAAGTTTCAAAGAAATCACTTTTTGAGTGAT
>Frequency_1_QualityScore_FFHHGHHJJJJJJIJJJJJJJJJJJJJEIHIIIJIIIIJIHIJJJIIIIIIJJJ@FHJH@DFFEEEEDECDEEEEDEDDDDDDDDCDACDDEED_Mismatch_0_Sense_+_Library_PoolT
GTCAAATAAAAATATCCTCTTTATACCAGTGTGGAGATCAATTATAAAAAAAGGTGGGGTCAAAGATCATTCATTGTTGCTGCAGAGTATATGG
>Frequency_1_QualityScore_FFHGHHHJJJJJJFHJJJIJJIIJJJJJJJJJJJJJGHGHHFFFFFEEECEEEEDDDDDDDDDDDDDDDBDDCCDEEEEEEEEDDCDDDDDEDD_Mismatch_0_Sense_+_Library_PoolT
AACGGCTGCCAAGTTTTTATCACTTAATTTTTTTTTGGAATAGCACAAGTTTCAAAGGAATCACTTTTTGAGTGATATATAAAGGCGTCCATCC
>Frequency_1_QualityScore_FFHHHHHJIJJJJJJJJJJJJIJJJIJHIIHIGIIJJJJJJJJJIJJJJJJJDGIHFFEEEEEEDDDDECDEEDDDDDDDDDDCD@CCDEEDDD_Mismatch_0_Sense_+_Library_PoolT
CAAATAAAAATATCCTCTTTATACCAGTGTGGAGATCAATTATAAAAAAAGGTGGGGTCAAAGATCATTCATTGTTGCTGCAGAGTATATGGAC
>Frequency_1_QualityScore_ADBBA:DGHCF@EIIGE@EGIII<GAHD8DHC=DCHGDAH;@9D>7@@EEHFFCDD156;;>C@DC@C@@;;3=@B0+42?CC<49:?C::>>:_Mismatch_0_Sense_+_Library_PoolT
TTTTATCACTTAATTTTTTTTTGGAATAGCACAAGTTTCAAAGGAATCACTTTTTGAGTGATATATAAAGGCGTCCATCCCTACACTATCACTT
>Frequency_1_QualityScore_FFGHHHHIJJJJJJJIJJJIIIIJJJJIJJHIHGHIJJJJJIJJJJHHHHHFFFDDDDDDDDDDDDDDDDDDDDDDDBDDDDDDDECCDDCDDC_Mismatch_0_Sense_+_Library_PoolT
GGACGATTTGCCATCAAATATCACCCGACGAGTGTTGAGCCTCCCATGAGACGACTTCCCTCATCACAACGACTACCCTCGTGATAAGCATGGT
>Frequency_1_QualityScore_FFHHHHHJJJJJJIJJJJJJGIJJJGIJJJJJJJHFFDFEEEEEEDDEFEDDDCDDDEDDCD@CCC@CDCCCCDDDDEEEECCDDDBAC@@B@B_Mismatch_0_Sense_+_Library_PoolT
GGACACCTTTTTTGGGGCATAACTGTGCAACGCGTCAAATAAAAATATCCTCTTTATACCAGTGTGGAGATCAATTATAAAAAAAGGTGGGGTC
>Frequency_1_QualityScore_FFHHHHHJJJHIJHIJJJJIJJJJJJJJJJJJJJJJJJJIIIJJJHIIJIHHHHHFFFFEDEEDDDDDDDDDDDDDDDDDDDDDDDDDDDDDDB_Mismatch_1_Sense_+_Library_PoolT
TACTGATACGTGGACGATTTGCCATCAAATATCACCCGACGATTGTTGAGCCTCCCATGAGACGACTTCCCTCATCACAACGACTACCCTCGTG
>Frequency_1_QualityScore_DDFBHDDEFHGEHIIIIGCIGEIGBBHGHGGGGFHIGBCHG<GGH>DF<CGG@BEB_Mismatch_0_Sense_+_Library_PoolT
ATCTTCAATTATTATTTACAAACGGCTGCCAAGTTTTTATCACTTAATTTTTTTTT
>Frequency_1_QualityScore_FFHHHHHJJJJJIJJJJJJJJJCHHJJJJJJJJJGHJJJJJJJJJJJJDHGHHHFFFFFFEECEE@CCC@CDDDBDDD?:CDDDCEDCDDBBDD_Mismatch_0_Sense_+_Library_PoolT
CTCATCACAACGACTACCCTCGTGATAAGCATGGTGACATCGGCATGGTCGTTGAATTCATAAAGTGGATTTCGATTGGCCATATGGTGCGATT
>Frequency_1_QualityScore_FFHHHHHJJJJJJJJJJJJJJJJJJIJJJJJJJJJJJJJJJJJJJIIJIJJJJJJJIJJHHHHHFFFFDDDDDDEDCDEDDDDDCBBCDCDDDD_Mismatch_0_Sense_+_Library_PoolT
GCTCTACCTACAACAATTTGCCCGATCGAATTAAATCTACATTCAGAGCCTTCATCGGTCAAAGCCCACGTGCATGTGAAGGAGTGGAAGAAGG
>Frequency_1_QualityScore_FFHHHHHJJJJJJIJJJJJJJJIEGGGIJJJJJJJIIIHIJJJJJJJIJJJIJJJJJJJJJJJHHHHHHHEFFCDFEFEEEDEEEEDDDD_Mismatch_0_Sense_+_Library_PoolT
TTTCAAAGGAATCACTTTTTGAGTGATATATAAAGGCGTCCATCCCTACACTATCACTTTTTCCATTTGGCATATTCAATCATTTTTTAA
>Frequency_1_QualityScore_DBBFBHFBGBEGGG@HEHDCE1?FHIIJIGEGJGGGH@HA?AE<FEHIIGHHHHGFFD;?BC;AC>CA;5;?;;A9>:<BD?2::@_Mismatch_0_Sense_+_Library_PoolT
GTGTTGAGCCTCCCATGAGACGACTTCCCTCATCACAACGACTACCCTCGTGATAAGCATGGTGACATCGGCATGGTCGTTGAATT
>Frequency_1_QualityScore_FFHHHHHJFHIHIJJJJJJJJJIJGIJJIJFHIIBHJJJJJIJJIJIJJIHIIIIIJJJJJJJHGFEBE@CECDCCCDDEDEECDECDDEEEDD_Mismatch_0_Sense_+_Library_PoolT
TCATAAAGTGGATTTCGATTGGCCATATGGTGCGATTTGGTACCTAGCAGTTTCCTTCATGCCGCCTCTTCAAATCTTCAATTATTATTTACAA
>Frequency_1_QualityScore_FFHHHHHJJJJJJJJJJJJJIJJJJIJJIJHGGIIJJJJJJIIJIJJIJJHHHHHFFECDECEECEEECC?DDDDDDDDDDEDACCDDDDDCCD_Mismatch_0_Sense_+_Library_PoolT
TCACAACGACTACCCTCGTGATAAGCATGGTGACATCGGCATGGTCGTTGAATTCATAAAGTGGATTTCGATTGGCCATATGGTGCGATTTGGT
>Frequency_1_QualityScore_FFHHHHHJJJJJJJJJJJJJIJJGIIJJJJJJJJJIIJJJJJIJJIJJJJJJJJJJIIIJIJHHHHGF@BEFDDEEEDDDDCEEEDDDDDD@DC_Mismatch_1_Sense_+_Library_PoolT
GGTACCTAGCAGTTTCCTTCATGACGCCTCTTCAAATCTTCAATTATTATTTACAAACGGCTGCCAAGTTTTTATCACTTAATTTTTTTTTGGA
>Frequency_1_QualityScore_FFHHHHHIJJJIJIJ?EHIIDHIJIJIGIGIJJJJJJJJJJJJJJJIG=EHEHHHFHFDDDDEEECDEDDCACACDDDEDDEEDDDDDDDCDCD_Mismatch_0_Sense_+_Library_PoolT
AATTATAAAAAAAGGTGGGGTCAAAGATCATTCATTGTTGCTGCAGAGTATATGGACGAATTCTTATTGAGTGTGCTATCTATCGCTTTGAAAC
>Frequency_1_QualityScore_FDHHHHHJJJJJJJIJJJHHIJJJJJJHHHIJJJJIHIIGHIJJJJJJJJGIHIGHIGIJHHIIJGHHGHHFFDFFFEDDEEDCDEDDEEDD@C_Mismatch_0_Sense_+_Library_PoolT
GTCAAAGATCATTCATTGTTGCTGCAGAGTATATGGACGAATTCTTATTGAGTGTGCTATCTATCGCTTTGAAACGTTGAATGGTAGTAGCTAC
>Frequency_1_QualityScore_FFHHHHHIJIIJJJIIJJJJIJJIJIDHIJJJJJJJJJIIJJJJJJJHDDDDDDDDDDDDBDCDEEECDDDDDDDDDDDDDDDDDCCDE_Mismatch_0_Sense_+_Library_PoolT
ATTATTATTTACAAACGGCTGCCAAGTTTTTATCACTTAATTTTTTTTTGGAATAGCACAAGTTTCAAAGGAATCACTTTTTGAGTGAT
>Frequency_2_QualityScore_FFHGHHHJGIGIIIIIJIJJIJIJIIJJIJJGIIIJIJIJIGEHIIIIJJJJJJHIIJIJIFDDCDCCDCDDCDDCCCCEEEDDCAAACCCCDD_Mismatch_0_Sense_+_Library_PoolC
CTCTTCAAATCTTCAATTATTATTTACAAACGGCTGCCAAGTTTTTATCACTTAATTTTTTTTTGGAATAGCACAAGTTTCAAAGGAATCACTT
>Frequency_1_QualityScore_FFHHHHFHHIJJJJJFHHGIDGHHIJFGIIGIJIIJIGEHFGIIHGFHHGIIHHHHHHFBFFD6ACDDDBCCDCCCCDCACDCCCDDDEDDCBD_Mismatch_0_Sense_+_Library_PoolC
GCATGGTGACATCGGCATGGTCGTTGAATTCATAAAGTGGATTTCGATTGGCCATATGGTGCGATTTGGTACCTAGCAGTTTCCTTCATGCCGC
>Frequency_1_QualityScore_FFHHGHGIJJJJJIJJJIIHIFIJJGCFGHGGIJJIGIIIJJJJJHGIFFD3>CCEDDDCBD@CDDEDDACA_Mismatch_0_Sense_+_Library_PoolC
ATTATTATTTACAAACGGCTGCCAAGTTTTTATCACTTAATTTTTTTTTGGAATAGCACAAGTTTCAAAGGA
>Frequency_1_QualityScore_DD:F???2<A?GCC>@CEHGIHFBDHCGHIIIIBEEGEFDCFCFAFFBFF74CCE=@EFAC47CEF:A??BDBBDDCEEA=@ABD@>A@;@3>>_Mismatch_0_Sense_+_Library_PoolT
CACTTTTTCCATTTGGCATATTCAATCATTTTTTAATAAAGGAACCGTGAAAGGATGGTATAGCTAGGCATGCTATTTTTAAAATAATGCAAAT
>Frequency_1_QualityScore_FFHHGHHJJIIGJIIJJGGIIIGIJJJJGGIJJJJIJJIIIIHJGGHJIJJIGH=CEHFBFFEEEEEDEEDDDDBBDD@BCCDD@CCDDDBC@C_Mismatch_0_Sense_+_Library_PoolT
TCCTTCATGCCGCCTCTTCAAATCTTCAATTATTATTTACAAACGGCTGCCAAGTTTTTATCACTTAATTTTTTTTTTGGAATAGCACAAGTTT
>Frequency_1_QualityScore_FFHHHHHIJJJJJJJJJJJJJJJJIJJIIJJIJIHIJIJJJJIJJEGHIJJJIIIJJHHHGHHHFFDDDDDDDCCDCDDDDCDDCDEEECDDDD_Mismatch_0_Sense_+_Library_PoolT
TGCCGCCTCTTCAAATCTTCAATTATTATTTACAAACGGCTGCCAAGTTTTTATCACTTAATTTTTTTTTTGGAATAGCACAAGTTTCAAAGGA
>Frequency_1_QualityScore_FFFHGHHJJIJGJJJGIGIJIHIFIGEIICIGHHIIJJIJGHGGGHIIJGIIIJJJCE7@CHGHHFFFFCCCCEEEEDBBDDBBAACCCCDCDD_Mismatch_0_Sense_+_Library_PoolT
AGTTTCCTTCATGCCGCCTCTTCAAATCTTCAATTATTATTTACAAACGGCTGCCAAGTTTTTATCACTTAATTTTTTTTTTGGAATAGCACAA
>Frequency_1_QualityScore_FFHHHHHJIJJIGIHIJJJJJJJJJJJJJJJIIIGHIJJHIIJJJJJJJJJJJJJHDD@BACDCCDDDDAAACDDDDDCDBDDDCDDDDDDB?B_Mismatch_0_Sense_+_Library_PoolC
AATCTTCAATTATTATTTACAAACGGCTGCCAAGTTTTTATCACTTAATTTTTTTTTTGGAATAGCACAAGTTTCAAAGGAATCACTTTTTGAG
