# Supplementary material for: Differential Gene Expression Reveals Candidate Genes for Drought Stress Response in Abies alba (Pinaceae)
Source: PLoS One. 2015 Apr 29;10(4):e0124564. doi: 10.1371/journal.pone.0124564 (PMC4414588; doi:10.1371/journal.pone.0124564)
Supplement: S3 File — (GZ) [file pone.0124564.s003.gz › comp18756_c0_seq1.fa]

>comp18756_c0_seq1 len=663 path=[794:0-149 947:150-181 173:182-190 1948:191-208 200:209-246 1997:247-266 258:267-280 272:281-662] : sp|O64733-2|U87A2_ARATH Isoform 2 of UDP-glycosyltransferase 87A2 OS=Arabidopsis thaliana GN=UGT87A2 e-value: 3e-19 blast score: 91.7
TCAGCCACTGCGGGTGGAACTCCACTTTAGAGAGCATCTCCTTCGGCCTACCCATGTTGGGATTTCCTCTTGGGGTGGAGCAGTTTGTCAACTGCAAGCTCATAGCCGATGACTGGGGGATTGGGCTGAGATTGAGGAGCGGCGCTGATACTGATAAGGTTGTCGGCAGGGACGAAATAGCGGAAAACGTGAGGAGATTGATGGAAGGGAAAGAGATGAGAAGGGCGGCCGGGAGACTGAGAGATGCTGTAAAGATGGAAGTAAAGAAAGGAGGAACTTCTGACAATAATCTGGAAACTGTTGCAAATGGGTTGAAGACCAAACTCAGTGAAAGCATGGTTTTATTATGATTTATCTTCATTTCACCCGGTGGGTTCAGCTGAGAAGTGTAATCTATAAATTGATCGCTAAATTGTAATCGTTCTGAGGGGAGACTTTCAGTAAATTCAATCATTCAAATCATTGTCACCATATACTTATCGTTATTGCTTTGCAAAGTAAGAAATGGGGACATATGTCATTTTTTTGTTCCTTTATTAGGCCAAGTAGGGGTCCATCCCAATTTTAGATGGAAGAACTACAATTTGTCCACAAATATTTGTTAATTTGCTTTATTTTTTAGAATGCCTCACAATCCTTATTATACAAATTATACATTTTTCA

>Frequency_6_QualityScore_FFGGGGGHGHIGIIJJIEGCFH?E@FGHFHIIGGHHIDFBEEGGHIIHEFGE?CACCCDDA>A:?BCCBCAACCCCB@?CDCCBBBABC=AACB_Mismatch_0_Sense_+_Library_PoolT
CGAAATAGCGGAAAACGTGAGGAGATTGATGGAAGGGAAAGAGATGAGAAGGGCGGCCGGGAGACTGAGAGATGCTGTAAAGATGGAAGTAAAG
>Frequency_5_QualityScore_EFHHHHHJJHHFIHIHHHIGHIIIIHIIIIIIHHHHHEFFGGFFFFEEDCCDDDDDDDEDDDDDDEDDECDCDDDDDDDDDDDCCAB?@BDDDD_Mismatch_0_Sense_+_Library_PoolT
GCGGCCGGGAGACTGAGAGATGCTGTAAAGATGGAAGTAAAGAAAGGAGGAACTTCTGACAATAATCTGGAAACTGTTGCAAATGGGTTGAAGA
>Frequency_5_QualityScore_DFFGDGGIGIIHGGHIIGGHHEGGGHGIHGCHHGHIHEDEDBCDCDCACCC@BCBCCBCCDBCDDD>?BBABDCCCBCB@BABBBBCABCDDDC_Mismatch_0_Sense_+_Library_PoolT
GGAGATTGATGGAAGGGAAAGAGATGAGAAGGGCGGCCGGGAGACTGAGAGATGCTGTAAAGATGGAAGTAAAGAAAGGAGGAACTTCTGACAA
>Frequency_5_QualityScore_FFHHGHHJJJIIIJJJJJHIJJIHIJJHIJGHJJIIJJIJIJIHIJIIIIIHIHHHHHHHHHGGGGGGFFFFFFEEEEEECCDDDDDDDDDDDD_Mismatch_0_Sense_+_Library_PoolT
GGAGACTGAGAGATGCTGTAAAGATGGAAGTAAAGAAAGGAGGAACTTCTGACAATAATCTGGAAACTGTTGCAAATGGGTTGAAGACCAAACT
>Frequency_4_QualityScore_EEFECDGHIGHHEBCEEEGHEEADAEGEDAEFEGEF?AEFGDEDBECFGEFFCA@@@?DDDEDEDDEDDCCDDCCDCCCCABCBCBCBCAACBC_Mismatch_0_Sense_+_Library_PoolT
GGGAGACTGAGAGATGCTGTAAAGATGGAAGTAAAGAAAGGAGGAACTTCTGACAATAATCTGGAAACTGTTGCAAATGGGTTGAAGACCAAAC
>Frequency_4_QualityScore_EEGFGHHJIIIJIIJJJIIII@EBEFGEECEEEEEDCDDEEDCDDD?ACAACDCBABCCAA@@ACCDDDCCCCDCCDEDDBCDDCCDDCCDCCA_Mismatch_0_Sense_+_Library_PoolT
GAGATGAGAAGGGCGGCCGGGAGACTGAGAGATGCTGTAAAGATGGAAGTAAAGAAAGGAGGAACTTCTGACAATAATCTGGAAACTGTTGCAA
>Frequency_3_QualityScore_FFFGHHGIHIJIIIIIFFHHGHGDGIIIIIIIIJJJIIIIIIIIFHHGHGHHIJIJIJIHIIHHFFGFFDFEEBCDDEDDDDDCDDDDDDBDCD_Mismatch_0_Sense_+_Library_PoolT
GAGAGATGCTGTAAAGATGGAAGTAAAGAAAGGAGGAACTTCTGACAATAATCTGGAAACTGTTGCAAATGGGTTGAAGACCAAACTCAGTGAA
>Frequency_3_QualityScore_@EGAFCFHHGGIIIGIIGGHFHCGAGGFIGIIIHGIJJGCAC?B?ABDCBBCACDDDDDDCDDDDDDDB@>BBCBDCACCBBA=@BCCAC?ABA_Mismatch_0_Sense_+_Library_PoolT
AGGAGATTGATGGAAGGGAAAGAGATGAGAAGGGCGGCCGGGAGACTGAGAGATGCTGTAAAGATGGAAGTAAAGAAAGGAGGAACTTCTGACA
>Frequency_3_QualityScore_FEGGHGHHJIIIJJJIIHJHIIEHHIHGIIJIJJIIIJJJIIJIIIIJIHIJJJJHHIJIIGGIJHFFGFGGGEFFEFEEDEBCCDCCCCDBDD_Mismatch_0_Sense_+_Library_PoolT
AGAGATGCTGTAAAGATGGAAGTAAAGAAAGGAGGAACTTCTGACAATAATCTGGAAACTGTTGCAAATGGGTTGAAGACCAAACTCAGTGAAA
>Frequency_3_QualityScore_FFHHHHHJJJJJJJJJJJJBFBGIHDFFFDEEFEEEEEEEDDDDCDDACDDDDDDDDDDDBCDDDDDDD@ACDDDEDDEDDDDDDDCDDDDDDD_Mismatch_0_Sense_+_Library_PoolT
GATGAGAAGGGCGGCCGGGAGACTGAGAGATGCTGTAAAGATGGAAGTAAAGAAAGGAGGAACTTCTGACAATAATCTGGAAACTGTTGCAAAT
>Frequency_3_QualityScore_FFHHHHHIGHEGEGHHGGFGEFGGGGFFGGFFFEFEEECEEEEEEEEDDDDCDCDDDDDEDDDDDDEDDDDDDDDDDCDDDDDDDDDDCCDDDD_Mismatch_0_Sense_+_Library_PoolT
GGCGGCCGGGAGACTGAGAGATGCTGTAAAGATGGAAGTAAAGAAAGGAGGAACTTCTGACAATAATCTGGAAACTGTTGCAAATGGGTTGAAG
>Frequency_3_QualityScore_FFHHHHHHHIJJJJIJJIIIIIHHIEHIIJIIJIJIIIIIIJJJIIHIJJIIJIJJIGHGIJJIHHGHGHFGFEFCCDEDDCCDDCCCDDDDCD_Mismatch_0_Sense_+_Library_PoolT
CTGAGAGATGCTGTAAAGATGGAAGTAAAGAAAGGAGGAACTTCTGACAATAATCTGGAAACTGTTGCAAATGGGTTGAAGACCAAACTCAGTG
>Frequency_3_QualityScore_FFHHHHHJIIIJJGIIJIIIJJHIHJJJIJJJIHFFEDDCDDDDDDDCDDDDDDDEEDDDDDCDDCDDDACCDDDCDDCDDDDDDDEDCDDDDE_Mismatch_0_Sense_+_Library_PoolT
ATTGATGGAAGGGAAAGAGATGAGAAGGGCGGCCGGGAGACTGAGAGATGCTGTAAAGATGGAAGTAAAGAAAGGAGGAACTTCTGACAATAAT
>Frequency_3_QualityScore_EEEEGFEHF?FEEGAF@FGGCCDGCGEAFFEFDDFECGGHEGCEBFB@A>=;9:><@BABBCA=??@AA>>@AB?=B@<?B>AAABA=>A>BA@_Mismatch_0_Sense_+_Library_PoolT
CGGAAAACGTGAGGAGATTGATGGAAGGGAAAGAGATGAGAAGGGCGGCCGGGAGACTGAGAGATGCTGTAAAGATGGAAGTAAAGAAAGGAGG
>Frequency_3_QualityScore_FFHHHHHJJJIJJJHIJIJJCHEGHCGDGHIFHIIDFGHHDFFFFGFFFEEEEEDDCDDDDDDC@CCBDCDDDDDDCDDDCDDDDCDDDDDDBC_Mismatch_0_Sense_+_Library_PoolT
GGACGAAATAGCGGAAAACGTGAGGAGATTGATGGAAGGGAAAGAGATGAGAAGGGCGGCCGGGAGACTGAGAGATGCTGTAAAGATGGAAGTA
>Frequency_3_QualityScore_FFHHHHHIJIJJJIJIJJJJJIJJHIIHIJJJIJJJJJJJIIJHJJJJIHIHIIJJJJJJJJJIJJGHHFGGGFFFE@ACDDDDDDDDCDDDDD_Mismatch_0_Sense_+_Library_PoolT
GACTGAGAGATGCTGTAAAGATGGAAGTAAAGAAAGGAGGAACTTCTGACAATAATCTGGAAACTGTTGCAAATGGGTTGAAGACCAAACTCAG
>Frequency_3_QualityScore_FDHHHGHJJGIIJJGHIJHHHIJGIGIJJJJJJJJHGEBCADDDCDBDACDDDDDDEEDCDDDCCDBCCCCDBDDDCDDBCCDDDCDDDDDDCD_Mismatch_0_Sense_+_Library_PoolT
GATTGATGGAAGGGAAAGAGATGAGAAGGGCGGCCGGGAGACTGAGAGATGCTGTAAAGATGGAAGTAAAGAAAGGAGGAACTTCTGACAATAA
>Frequency_2_QualityScore_FEHHFHGIIIGIJIGHIIJGIIIGIGIJJJIJJJIJJJJHFDDCDCDDDDDDDCDDDDDCDEEDDDDDCBCCCDDDDDDCDCCDCDDDDDCDDD_Mismatch_0_Sense_+_Library_PoolT
GAGGAGATTGATGGAAGGGAAAGAGATGAGAAGGGCGGCCGGGAGACTGAGAGATGCTGTAAAGATGGAAGTAAAGAAAGGAGGAACTTCTGAC
>Frequency_2_QualityScore_FFHHGHHHIIJGGIIIIIIGHHIIIIIJIJJHIIJHJIIIIIIIIIIHIGEHIIJGGGEHHIIJIIIHIGBGHHEEEFFDDDEDDDBCCEDCCD_Mismatch_0_Sense_+_Library_PoolT
GATGCTGTAAAGATGGAAGTAAAGAAAGGAGGAACTTCTGACAATAATCTGGAAACTGTTGCAAATGGGTTGAAGACCAAACTCAGTGAAAGCA
>Frequency_2_QualityScore_EFHGGHHJGIGGHHIIIIFFFHIIIHHHGGFEEEFFFFEEDEEDDDCCDDDCDDDDDDDDDDDDDCCDDCCCDDEDDECDDDDCCBCCDDDDCD_Mismatch_0_Sense_+_Library_PoolT
ATGAGAAGGGCGGCCGGGAGACTGAGAGATGCTGTAAAGATGGAAGTAAAGAAAGGAGGAACTTCTGACAATAATCTGGAAACTGTTGCAAATG
>Frequency_2_QualityScore_FFHHHHHJJJHIJGIJJIIEGCGI@EEGIIHGIIIIIIHGIIIIIHGHFGGFFFEDCDDDDCD?B@BCCCDDDCDDDCDBCEEDCDDDCDDACD_Mismatch_0_Sense_+_Library_PoolT
GACGAAATAGCGGAAAACGTGAGGAGATTGATGGAAGGGAAAGAGATGAGAAGGGCGGCCGGGAGACTGAGAGATGCTGTAAAGATGGAAGTAA
>Frequency_2_QualityScore_FFHHHCGGIJGIGIIIHIIJGGHIJCGGIHIIIJIIIIIJIIIFEDDDDCDABCCDDDDCDDDCDDDEECCDDDCDDCDDDDCCCCDDDDDCDC_Mismatch_0_Sense_+_Library_PoolT
AAACGTGAGGAGATTGATGGAAGGGAAAGAGATGAGAAGGGCGGCCGGGAGACTGAGAGATGCTGTAAAGATGGAAGTAAAGAAAGGAGGAACT
>Frequency_2_QualityScore_FFHGHHHJDGGGIGGFHIIGIIIHGIIJIIJIIJJJIIHIIIIJJJFDDDDDDDCDDDDDCDADDCDDDCEEDCDDDCDCCCCCCCDDDCDDDC_Mismatch_0_Sense_+_Library_PoolT
GGAAAACGTGAGGAGATTGATGGAAGGGAAAGAGATGAGAAGGGCGGCCGGGAGACTGAGAGATGCTGTAAAGATGGAAGTAAAGAAAGGAGGA
>Frequency_2_QualityScore_FFHGHHHJJIGIIIIIIIIIJEHHGHIIIIIJJIIIHIHACADEACACCEBCDD?ACCDACCCCCACDCBCCCCACDDDDDDD?C?BCCBDCC?_Mismatch_0_Sense_+_Library_PoolT
CTGATAAGGTTGTCGGCAGGGACGAAATAGCGGAAAACGTGAGGAGATTGATGGAAGGGAAAGAGATGAGAAGGGCGGCCGGGAGACTGAGAGA
>Frequency_2_QualityScore_FFHHHGHHIJJIJIIHHJIIJGHJJJJJJJIJJGIIJJIIIJJJJJIIJJIHHHHHGFFFFFFEEEEEECCDDDDDCCDDDDDBCDDDDDDDDC_Mismatch_0_Sense_+_Library_PoolT
CCGGGAGACTGAGAGATGCTGTAAAGATGGAAGTAAAGAAAGGAGGAACTTCTGACAATAATCTGGAAACTGTTGCAAATGGGTTGAAGACCAA
>Frequency_2_QualityScore_FEHHHHHIIHGIIIGIGIIHIHHHIIFGIGHIIIIIIIIGIIIEEGHGHIHEGGGIIGIIDGGGHGGECAAACEEEECEA??C@BCCA@@?CCD_Mismatch_0_Sense_+_Library_PoolT
GAGACTGAGAGATGCTGTAAAGATGGAAGTAAAGAAAGGAGGAACTTCTGACAATAATCTGGAAACTGTTGCAAATGGGTTGAAGACCAAACTC
>Frequency_2_QualityScore_FFHHHHGJJJJGGIIJIIIIJJGIIHICHGIIIIIIIHIIJJIIIIIGIIIJIHGICCCECECDADEDDACCCDDDDCDDDDCDDDDDCCBBCD_Mismatch_0_Sense_+_Library_PoolT
CTCCACTTTAGAGAGCATCTCCTTCGGCCTACCCATGTTGGGATTTCCTCTTGGGGTGGAGCAGTTTGTCAACTGCAAGCTCATAGCCGATGAC
>Frequency_2_QualityScore_EEGFFHHGIECGIEGII;AC?CEBE?AFFCABGGGFGEGGCBEEDCABEE;>BACEADDDC9;AA@C@685:?;??<AC;@CCC@A=5:4<<AB_Mismatch_1_Sense_+_Library_PoolT
GGGATTTCCTCTTGGGGTGGAGCAGTTTGTCAACTGCAAGCTCATAGCCGATGACTGGGGGATTGGGCTGAGATTGAGGAGCGGCGCTGATACG
>Frequency_2_QualityScore_FFHHHHGIIJJJJIJIJJIJJJJJDGGIJGICHIIIJIIGIIIHEGGFDEEDEEEEEDDCCDDCDDDDCBCACDDDDDCDDDDDDDEEDDDDDC_Mismatch_0_Sense_+_Library_PoolT
GCAGGGACGAAATAGCGGAAAACGTGAGGAGATTGATGGAAGGGAAAGAGATGAGAAGGGCGGCCGGGAGACTGAGAGATGCTGTAAAGATGGA
>Frequency_2_QualityScore_ECDHGEHJJIJIIIIIHGIDFIIGEGFDGFEFFEEEEEDDDDDDDAACCDBCDDDCDCBBDCCDDCEDBCACCEDDECCDCDDDCCDDDDDCD@_Mismatch_0_Sense_+_Library_PoolT
TGAGAAGGGCGGCCGGGAGACTGAGAGATGCTGTAAAGATGGAAGTAAAGAAAGGAGGAACTTCTGACAATAATCTGGAAACTGTTGCAAATGG
>Frequency_2_QualityScore_EFHHHHGIIIIGIGIIIGGCGIIIIIGFEDCEEEDEDCDDCCDCDEE?BBCCCCCACDDBACCAACCDBA@CACAACCCCBCCDBBCCCCDCA;_Mismatch_0_Sense_+_Library_PoolT
GGGAAAGAGATGAGAAGGGCGGCCGGGAGACTGAGAGATGCTGTAAAGATGGAAGTAAAGAAAGGAGGAACTTCTGACAATAATCTGGAAACTG
>Frequency_2_QualityScore_FFGHHHHIIIIJJIIIJIJHIIIHIJJJHIIIAEIEFHIIJIJJIIIIIIIHHGGGGEEEEEEEEEECDDDDDCBCDDDDCDCCDAACCDCDDD_Mismatch_0_Sense_+_Library_PoolT
GGCCGGGAGACTGAGAGATGCTGTAAAGATGGAAGTAAAGAAAGGAGGAACTTCTGACAATAATCTGGAAACTGTTGCAAATGGGTTGAAGACC
>Frequency_2_QualityScore_FFHHHHHJIJJJJJIIJJJJIIJIIJGIJJIIJIJIIIJIIJJJIIIIIIIIIIJJJJJIIIHGGEHGHGGGGFGGDDEEEEEEEDCDDDDDDD_Mismatch_0_Sense_+_Library_PoolT
ACTGAGAGATGCTGTAAAGATGGAAGTAAAGAAAGGAGGAACTTCTGACAATAATCTGGAAACTGTTGCAAATGGGTTGAAGACCAAACTCAGT
>Frequency_2_QualityScore_FFHHHGHJJIJJIIIIIIIIJIIHFIIIJIJJJJIJJJJJJIIJJIIJHIGIIIJIJJJIIIIEEGHIIGEGGGCCEEECDDCDDDDCDCDACC_Mismatch_0_Sense_+_Library_PoolT
TGAGAGATGCTGTAAAGATGGAAGTAAAGAAAGGAGGAACTTCTGACAATAATCTGGAAACTGTTGCAAATGGGTTGAAGACCAAACTCAGTGA
>Frequency_2_QualityScore_FFHHHHHJGGHHIHHIIIIIBFGIII@EEFIAEBGHGCEFFACCCD?BADACACDCCCCDDDCBDBCDDC=B9ACDCC?CACCCCCACEEDCDD_Mismatch_0_Sense_+_Library_PoolT
CGGCAGGGACGAAATAGCGGAAAACGTGAGGAGATTGATGGAAGGGAAAGAGATGAGAAGGGCGGCCGGGAGACTGAGAGATGCTGTAAAGATG
>Frequency_2_QualityScore_FFHHHHHJIJIJJJJIIIIIIJJIHCEACEEDDDDADDDDDDDEEDCDDDCCCCCCCCCDDDCDDDCDDCDDDDECDCCDCEDDEDDDCDDCCC_Mismatch_0_Sense_+_Library_PoolT
GAAAGAGATGAGAAGGGCGGCCGGGAGACTGAGAGATGCTGTAAAGATGGAAGTAAAGAAAGGAGGAACTTCTGACAATAATCTGGAAACTGTT
>Frequency_2_QualityScore_FFGFGGHIGIJIIIIIGIEHIIHGEGEGGEEEEEEEECECDECCCCDDCBBACCDDDCDDDDDCDECBCABCDDDECCBCCDCACCDCDCDDC@_Mismatch_0_Sense_+_Library_PoolT
GAGAAGGGCGGCCGGGAGACTGAGAGATGCTGTAAAGATGGAAGTAAAGAAAGGAGGAACTTCTGACAATAATCTGGAAACTGTTGCAAATGGG
>Frequency_2_QualityScore_FFHHHHFIJIIIGIIHIJGFGGIIHIIIIIJFGICFGGHIIGIIIIIJGEHGHIECEGGIGIIHGIIGGEEGEEECDDEEDCCDCA=AABCECD_Mismatch_0_Sense_+_Library_PoolT
GAGATGCTGTAAAGATGGAAGTAAAGAAAGGAGGAACTTCTGACAATAATCTGGAAACTGTTGCAAATGGGTTGAAGACCAAACTCAGTGAAAG
>Frequency_2_QualityScore_EEHGHHHAFEBHIDGGDGIAHIIDF;D@EG<CACEB@CEG?CCEC;?CA?A@?B?BAC@AC;=B=??BCAB7=?C?A<?=??BAC7<ADBABCC_Mismatch_0_Sense_+_Library_PoolT
GGCAGGGACGAAATAGCGGAAAACGTGAGGAGATTGATGGAAGGGAAAGAGATGAGAAGGGCGGCCGGGAGACTGAGAGATGCTGTAAAGATGG
>Frequency_2_QualityScore_FDHHGGGIJJJIFIGIGHHGIHIIIIHIIIIJIHGECDCCDDDDDDCDDDDDCDEEDCCCCCDDCCDDDDDDDDCDDCDDCDCCDEDCDDDDED_Mismatch_0_Sense_+_Library_PoolT
TTGATGGAAGGGAAAGAGATGAGAAGGGCGGCCGGGAGACTGAGAGATGCTGTAAAGATGGAAGTAAAGAAAGGAGGAACTTCTGACAATAATC
>Frequency_2_QualityScore_FFHGHHHJJIHIIJIGIHFIIIEGIGIFGIHFIGIIJIDHIIGHHIJIIGIIIIIJGIIIGEIGHIIFHGHFFFFFEDCDEEEDCCACDCDDDD_Mismatch_0_Sense_+_Library_PoolT
TGCTGTAAAGATGGAAGTAAAGAAAGGAGGAACTTCTGACAATAATCTGGAAACTGTTGCAAATGGGTTGAAGACCAAACTCAGTGAAAGCATG
>Frequency_2_QualityScore_FCGHHHHIJIIEGIIIJIIJJJJEGHHIIIJJJIIHGHGGFCC@ADBA?DCDCEDDCCCCC==AA?CC??CCCCCCDDCDDCCDDAC>ACCBB?_Mismatch_2_Sense_+_Library_PoolT
GTCTGATAAGGTTGTCGGCAGGGACGAAATAGCGGAAAACGTGAGGAGATTGATGGAAGGGAAAGAGATGAGAAGGGCGGCCGGGAGACTGAGA
>Frequency_2_QualityScore_FFHHGHHIIJIIJJHIIHIIIHGGIICGGGGG=CEFE?BADEEEEEEACDCD=AACCCCDDDCCCCDCBBCDDCDD@A=ABCACCD?ACCCDCC_Mismatch_0_Sense_+_Library_PoolT
GGTTGTCGGCAGGGACGAAATAGCGGAAAACGTGAGGAGATTGATGGAAGGGAAAGAGATGAGAAGGGCGGCCGGGAGACTGAGAGATGCTGTA
>Frequency_2_QualityScore_FFHHGHGIJJIIGIHHIHJIIJJIIGGIJGIIGGIJIFIIIJIJJIIIJJJIJHJIIIIHHGGGGGFEECEEEEEEDEDDDDCDDDDDDDDCCA_Mismatch_0_Sense_+_Library_PoolT
CGGGAGACTGAGAGATGCTGTAAAGATGGAAGTAAAGAAAGGAGGAACTTCTGACAATAATCTGGAAACTGTTGCAAATGGGTTGAAGACCAAA
>Frequency_2_QualityScore_FFHHHGHIJJJJJJIJJJJJJJJCGGIIIIIIIJIJJJEHHIHFHHFFFFEDDEDEEDDDDDDDDDDBCBADDDDCDACDDDDACEEDDDDDCC_Mismatch_0_Sense_+_Library_PoolT
CAGGGACGAAATAGCGGAAAACGTGAGGAGATTGATGGAAGGGAAAGAGATGAGAAGGGCGGCCGGGAGACTGAGAGATGCTGTAAAGATGGAA
>Frequency_2_QualityScore_FFGHHHHIIIHFIIIJIIIIIIIJFGIIIJIIIIIIGIFGIHIIIJDHHIFHGGE@ECEDEEDDCCCBCCB>ACACCCACCD6<CDABDDC;?=_Mismatch_0_Sense_+_Library_PoolT
CTCCTTCGGCCTACCCATGTTGGGATTTCCTCTTGGGGTGGAGCAGTTTGTCAACTGCAAGCTCATAGCCGATGACTGGGGGATTGGGCTGAGA
>Frequency_2_QualityScore_FFHGGHHIII9EGHIIIJJIJJCHHEIIIIIIIICEIIHGCE?CEAA=ADEBCCDAACCD:?CDCDDDDCDCDCDDCCACCB?B>A?BCDB?BC_Mismatch_1_Sense_+_Library_PoolT
TCTGATAAGGTTGTCGGCAGGGACGAAATAGCGGAAAACGTGAGGAGATTGATGGAAGGGAAAGAGATGAGAAGGGCGGCCGGGAGACTGAGAG
>Frequency_1_QualityScore_FFHHHHHJIIJJJJIJHIJJJJIJJJIHJJJHJJIJJIIHHJJJJJJJJJJJJJHHHHFHFEFFFFFEEEEEEDDDDDDDDDDDDDDDDDDDDD_Mismatch_0_Sense_+_Library_PoolT
GCCGGGAGACTGAGAGATGCTGTAAAGATGGAAGTAAAGAAAGGAGGAACTTCTGACAATAATCTGGAAACTGTTGCAAATGGGTTGAAGACCA
>Frequency_1_QualityScore_DDHGHHHJIJIJJJJ?FHGJIJJIDFFGHHIIJJIIIHHDDDDDDDDDEDDDDDDACDDDDDDDDDD?B<@BDDDDDDD@_Mismatch_0_Sense_+_Library_PoolT
GCCGATGACTGGGGGATTGGGCTGAGATTGAGGAGCGGCGCTGATACTGATAAGGTTGTCGGCAGGGACGAAATAGCGGA
>Frequency_1_QualityScore_FFHHHHHJIJJJGGEIHJJJJIIBHEHHHEFDFBDEECEEEEEDDDDD>CCCCCCC@BCCBDBBDDDCD@CC@CDDC@CDDCCAC@CCCCDC@A_Mismatch_0_Sense_+_Library_PoolT
AAGAGATGAGAAGGGCGGCCGGGAGACTGAGAGATGCTGTAAAGATGGAAGTAAAGAAAGGAGGAACTTCTGACAATAATCTGGAAACTGTTGC
>Frequency_1_QualityScore_FFHGFHHFHIIIGHII)?DA@FCGEHHIIIEAGI6=6?@);;6@CCEEC;;>?B9ABBCD9>AAA@CDD><><>BDDD->9?C@@:@C@@AA:>_Mismatch_0_Sense_+_Library_PoolT
AAGGTTGTCGGCAGGGACGAAATAGCGGAAAACGTGAGGAGATTGATGGAAGGGAAAGAGATGAGAAGGGCGGCCGGGAGACTGAGAGATGCTG
>Frequency_1_QualityScore_ADFHHDHGGIJIIJJGHHIIGIJJGJJJJJJJIJIIIIIHHFDDDDDDDDDDCC@CDDDDCC_Mismatch_0_Sense_+_Library_PoolT
TGAGGAGATTGATGGAAGGGAAAGAGATGAGAAGGGCGGCCGGGAGACTGAGAGATGCTGTA
>Frequency_1_QualityScore_DDDDDC1):@DD6CDEECB2=@CEICCCCAA3CCDDDD@_Mismatch_1_Sense_+_Library_PoolT
CTTGGGGCGGAGCAGTTTGTCAACTGCAAGCTCATAGCC
>Frequency_1_QualityScore_?DHHHHHIJIIJJJJHIJJJJIJJJJJJIGIGIJIJJHIJJHIGIHJIJHGIJHHHFFHFFFACDCCDDDDDB<9CDDDDDD?BACCDDDCDDD_Mismatch_0_Sense_+_Library_PoolT
CCTACCCATGTTGGGATTTCCTCTTGGGGTGGAGCAGTTTGTCAACTGCAAGCTCATAGCCGATGACTGGGGGATTGGGCTGAGATTGAGGAGC
>Frequency_1_QualityScore_FFHHHHHJJIJJIHIJEHJJIIJJIJIJJJJJJJJJJJJJJJJJJJJJJJJJJJJJJJJJJJJJJJHHHHFFFFFEDCDEDDDDDDEDDDDDDD_Mismatch_0_Sense_+_Library_PoolT
GCTGTAAAGATGGAAGTAAAGAAAGGAGGAACTTCTGACAATAATCTGGAAACTGTTGCAAATGGGTTGAAGACCAAACTCAGTGAAAGCATGG
>Frequency_1_QualityScore_FFGFHHGIJJFJEHIGHICHGHIIAFHGHI=DEGG?CAHFFFDFF>CEDDABDDDDCCDDDDACADDDB<BBBDBDB@DDDDDC@CDC>CCDEE_Mismatch_2_Sense_+_Library_PoolT
CAGTCGGCAGGGACGAAATAGCGGAAAACGTGAGGAGATTGATGGAAGGGAAAGAGATGAGAAGGGCGGCCGGGAGACTGAGAGATGCTGTAAA
>Frequency_1_QualityScore_FFHHHHHJJJJJHIJHIJIJHJJJJGJJIIIJJJJJIIJIIJIJIJJIIJJJJJGIJJJJJJJJJIJJHHHHHFFFFDEEEECCDEDDDDDDD>_Mismatch_0_Sense_+_Library_PoolT
CTGTAAAGATGGAAGTAAAGAAAGGAGGAACTTCTGACAATAATCTGGAAACTGTTGCAAATGGGTTGAAGACCAAACTCAGTGAAAGCATGGT
>Frequency_1_QualityScore_DFHHHHHHHIJGGGGIGGIIIIJFGGBHHGHBCBDEEDDCCDDDDDDDCEEDDDCDDDDCDDDDDDDDDBDDDDDDDDCDCDCDDDDACCDDDD_Mismatch_0_Sense_+_Library_PoolT
GGAAGGGAAAGAGATGAGAAGGGCGGCCGGGAGACTGAGAGATGCTGTAAAGATGGAAGTAAAGAAAGGAGGAACTTCTGACAATAATCTGGAA
>Frequency_1_QualityScore_FFDHHHHJHIJJJJJJFGIJIGHJIICHIFHIDDHGGHGG;FGIIJJIH>E?ACDBECACA@@?@BDD<>CCDECCCADD>ACBCBBBBBD>8<_Mismatch_0_Sense_+_Library_PoolT
GCAGTTTGTCAACTGCAAGCTCATAGCCGATGACTGGGGGATTGGGCTGAGATTGAGGAGCGGCGCTGATACTGATAAGGTTGTCGGCAGGGAC
>Frequency_1_QualityScore_FDDHDFHIJJGG?BFFHHGHG@BFHG?FDGGFGHEEEHEHHE;E>97<8@<@BDBDB7ACCCAC@CDCDCAC_Mismatch_1_Sense_+_Library_PoolT
GCGGAAAACGTGAGGAGATTGATGGAAGGGAAAGAGATGAGAAGGGCGGCCGGGAGACTGAGAGATGCTGCA
>Frequency_1_QualityScore_:DDFABDB:<?<?FBDF>HDF<EG:DD:9BGEFEGGEDB@88CFFIEFG=@FFE;:<66>2;6@;A;@;@ABBAABA?ABBBBA@A0&5)+:@B_Mismatch_0_Sense_+_Library_PoolT
CCACTTTAGAGAGCATCTCCTTCGGCCTACCCATGTTGGGATTTCCTCTTGGGGTGGAGCAGTTTGTCAACTGCAAGCTCATAGCCGATGACTG
>Frequency_1_QualityScore_>?>AFBDFEHG@GHCFE>F<?EF?C?FGGDFCCGCFHI9FH<@66;?DFEGIIIGIIIFE@7C>@CHHEC=AHDB7BCEC>;?;A:@CACA?<?_Mismatch_1_Sense_+_Library_PoolT
TGGAGACTGAGAGATGCTGTAAAGATGGAAGTAAAGAAAGGAGGAACTTCTGACAATAATCTGGAAACTGTTGCAAATGGGTTGAAGACCAAAC
>Frequency_1_QualityScore_FFHFHH8ECFHGIFHIIIJJJGHFHCFECEFDEEECEDDEFDCDDDCDDDDDDDADDDDDDDBDDDCDDACAAACCCACDEDDCDDDD4@CDCC_Mismatch_1_Sense_+_Library_PoolT
GAGATGGGAAGGGCGGCCGGGAGACTGAGAGATGCTGTAAAGATGGAAGTAAAGAAAGGAGGAACTTCTGACAATAATCTGGAAACTGTTGCAA
>Frequency_1_QualityScore_DD?DHFF=DHHEIIG;FGHIGE@>?FHIIIIG>B@<DA6=A>A@BB;?CCACCC?>>CCCC@@DCCCAC?CC4>>:@@BCCB?AB888@ACCA@_Mismatch_0_Sense_+_Library_PoolT
TGAGGAGATTGATGGAAGGGAAAGAGATGAGAAGGGCGGCCGGGAGACTGAGAGATGCTGTAAAGATGGAAGTAAAGAAAGGAGGAACTTCTGA
>Frequency_1_QualityScore_FFHFHHHIJ?FFHIHHHIIJJJJJJJJJJJJJJJJIIIJJJJIIGHIDDDDDD@DBBDDDCCDBDCCCDCD_Mismatch_1_Sense_+_Library_PoolT
CGGAAAACGTGAGGAGATTGATGGAAGGGAAAGAGATGAGAAGGGCGGCCGGGAGACTGAGAGATGCTGCA
>Frequency_1_QualityScore_DB;DDFHC:E;A@EH>DH<BGEGIIIGGII;F0?@G>GGFIG?DFDGH<C@)878=7=7C=-9A=?=??5>;>9:;;5>>::>:2:@@CCC@>>_Mismatch_0_Sense_+_Library_PoolT
TGGAACTCCACTTTAGAGAGCATCTCCTTCGGCCTACCCATGTTGGGATTTCCTCTTGGGGTGGAGCAGTTTGTCAACTGCAAGCTCATAGCCG
>Frequency_1_QualityScore_FFHHGFHIJJEIIJIJIJJJJDHIIIIJHDDDD?CDDDEDDDDDD>CCBDDDDDDDDBDD;@DDCCCDDDBDCCD?BBDDDB<9@C@@CDACCD_Mismatch_0_Sense_+_Library_PoolT
GGGGGATTGGGCTGAGATTGAGGAGCGGCGCTGATACTGATAAGGTTGTCGGCAGGGACGAAATAGCGGAAAACGTGAGGAGATTGATGGAAGG
>Frequency_1_QualityScore_DFHGGHHJIIJEHIIGIFIGHIIAFHGIJ@DDHH?EFFFFFFFEDEDDD=BDDDCCC@CCCDDDDDDBD>BDBBD<BDCCDCC<:ACCDACDDD_Mismatch_1_Sense_+_Library_PoolT
TGTCGGCAGGGACGAAATAGCGGAAAACGTGAGGATATTGATGGAAGGGAAAGAGATGAGAAGGGCGGCCGGGAGACTGAGAGATGCTGTAAAG
>Frequency_1_QualityScore_FFHHFHFIJEGFHGHHGIIGHHJJGIIIGIIGGEHJGIIGGGHFDDDD?BBBDCDDCDDDCDCCCDECCD@CDC@A@CDCCCDCC@BB><ABDD_Mismatch_0_Sense_+_Library_PoolT
AACGTGAGGAGATTGATGGAAGGGAAAGAGATGAGAAGGGCGGCCGGGAGACTGAGAGATGCTGTAAAGATGGAAGTAAAGAAAGGAGGAACTT
>Frequency_1_QualityScore_FFHHHHFHHGHJHIGIGHGIJHGGIIIIJJIJFICIIJJJHFDDDDDBDDDDCDCBD@CCCDDEECCCDAA@CACDDDCDDCBBDDBDBDDDC>_Mismatch_1_Sense_+_Library_PoolT
CTGAGGAGATTGATGGAAGGGAAAGAGATGAGAAGGGCGGCCGGGAGACTGAGAGATGCTGTAAAGATGGAAGTAAAGAAAGGAGGAACTTCTG
>Frequency_1_QualityScore_FFHHFHHJIJJIIIJJGGHGIIIIJIGH;FIIIJDHCEH@DBDEEEEEECCDDD<ABBCCDCCDCDDDDC@BDDDDDD3>5?@CCCACCDDDED_Mismatch_1_Sense_+_Library_PoolT
AAGGTTGTCGGCAGGGACGAAATAGCGGAAAACGTGAGGAGATTGATGGAAGGGAAAGAGATGAGAAGGGCGGCCGGGAGACTGAGATATGCTG
>Frequency_1_QualityScore_FFHHHHHJJJJJJIJJJIJJHGJIJIJJJJJJJJJJJJJJJJJJJJJJJJJJIJJJJJJIJJJJIJJIJIHHHFFFFFFEDDDDDDDDDDEDCD_Mismatch_0_Sense_+_Library_PoolT
AGATGCTGTAAAGATGGAAGTAAAGAAAGGAGGAACTTCTGACAATAATCTGGAAACTGTTGCAAATGGGTTGAAGACCAAACTCAGTGAAAGC
>Frequency_1_QualityScore_FFHHHHHJJJJJJIIJJIIGHJJGGHIJJJJIHHJJJJJJJJIIIJJJJIIIIJJIJJJHHHHFEDEFFDFEDEEEEDDDDDDDCCDDDCC?BB_Mismatch_1_Sense_+_Library_PoolT
GGGAGACTGATAGATGCTGTAAAGATGGAAGTAAAGAAAGGAGGAACTTCTGACAATAATCTGGAAACTGTTGCAAATGGGTTGAAGACCAAAC
>Frequency_1_QualityScore_FFHHHHHIGGGHIJJJJJGIIIJJJJJJJIJJJIIJHIJJJIJHHHHFFFFEEDEEEEDDCDDDEDDEDDDDDDCCDDDDDDDDDDCBDDDDDD_Mismatch_0_Sense_+_Library_PoolT
CGGCCGGGAGACTGAGAGATGCTGTAAAGATGGAAGTAAAGAAAGGAGGAACTTCTGACAATAATCTGGAAACTGTTGCAAATGGGTTGAAGAC
>Frequency_1_QualityScore_FFHHHHHJJJJJJJJJJIJJJJJCDGGHJJJJJJJIIIJJJJJIIJJJIJIJJIJHHHFFFFDCDDD=?>CBDDDDBB@CCCDDDABBDDDDDD_Mismatch_0_Sense_+_Library_PoolT
CATGTTGGGATTTCCTCTTGGGGTGGAGCAGTTTGTCAACTGCAAGCTCATAGCCGATGACTGGGGGATTGGGCTGAGATTGAGGAGCGGCGCT
>Frequency_1_QualityScore_FFHHHHHJJIJIHIJIJJJJFGHIIHGHEHEFFFFFEEEEEEEDDCDDCDDDDDDDDDBDDDDDDDDDDDCDDDDDEDDECCDDDDDDDDDDDD_Mismatch_0_Sense_+_Library_PoolT
AGATGAGAAGGGCGGCCGGGAGACTGAGAGATGCTGTAAAGATGGAAGTAAAGAAAGGAGGAACTTCTGACAATAATCTGGAAACTGTTGCAAA
>Frequency_1_QualityScore_FFHHHHHIJJJJCGGIJJJIIIJJIIJJIJJJJIIJJJGGIJJIIHIIEHIIJHHFABCDDDDDD9ACCACCCC@BBDDDDBDD@ACCDDCDCA_Mismatch_0_Sense_+_Library_PoolT
TTCCTCTTGGGGTGGAGCAGTTTGTCAACTGCAAGCTCATAGCCGATGACTGGGGGATTGGGCTGAGATTGAGGAGCGGCGCTGATACTGATAA
>Frequency_1_QualityScore_DFHHHHHJDFCGHICDHIECGHJGIJJIGIJJGGGHEIGIJHFFDDD:@8<CCACCC0:@CDCAACBC:>CD?CCDC>CDCBDDDDDDBDDCCD_Mismatch_0_Sense_+_Library_PoolT
ACGTGAGGAGATTGATGGAAGGGAAAGAGATGAGAAGGGCGGCCGGGAGACTGAGAGATGCTGTAAAGATGGAAGTAAAGAAAGGAGGAACTTC
>Frequency_1_QualityScore_DDFHFHHIIIID1:EGGIGCHGHCGHIEGG@GHFHIHECC>CCCCDCCCACA@CC@C;@BBBB>0?B>5<24:@B95>B?CB8?8<?3?_Mismatch_0_Sense_+_Library_PoolT
GATGACTGGGGGATTGGGCTGAGATTGAGGAGCGGCGCTGATACTGATAAGGTTGTCGGCAGGGACGAAATAGCGGAAAACGTGAGGAG
>Frequency_1_QualityScore_FFHHHHGJJJJJJJJJJJIIIIJJJJJJJJJHIIJJJJJIJJJJJJJJJJJJJIJJJJIIJGJJIGIJIHJGHHHHFFFEEEEEEDDDDDDDDC_Mismatch_1_Sense_+_Library_PoolT
ACTGAGAGATGCTGTAAAGATGGAATTAAAGAAAGGAGGAACTTCTGACAATAATCTGGAAACTGTTGCAAATGGGTTGAAGACCAAACTCAGT
>Frequency_1_QualityScore_DDHHH0?FDHAFHGIIGIIHGBH;FHFGIGGGHFEHE(=>ACC@@CCADCBB?ACCACACCCCCBB;@<2<3<?@:ACBCCDCCCC@CC8@@>C_Mismatch_1_Sense_+_Library_PoolT
GCGGGTGGAACTCCACTTTAGAGAGCATCTCCTTCGGACTACCCATGTTGGGATTTCCTCTTGGGGTGGAGCAGTTTGTCAACTGCAAGCTCAT
>Frequency_1_QualityScore_FFHGHHHIIJJIJJJIIGJJHGGIJIJJJJJJJHFDDDDDDDDDDDDDDDDCDEFDDDDDCDDCDDDDDADDDDDBDDDCDDDCCCCCDDDEDD_Mismatch_0_Sense_+_Library_PoolT
TGATGGAAGGGAAAGAGATGAGAAGGGCGGCCGGGAGACTGAGAGATGCTGTAAAGATGGAAGTAAAGAAAGGAGGAACTTCTGACAATAATCT
>Frequency_1_QualityScore_FD:CFHFEHDGGIJIIDDGID@;@EFHEE;BDFFEEC>CCCCAACDAAC>ACCDA?DDB?A;?8<A@@C@::>CCC>>>CDDDDDDCD3>:A>C_Mismatch_1_Sense_+_Library_PoolT
GATATGAGAAGGGCGGCCGGGAGACTGAGAGATGCTGTAAAGATGGAAGTAAAGAAAGGAGGAACTTCTGACAATAATCTGGAAACTGTTGCAA
>Frequency_1_QualityScore_FFHHHHGGIIJGHBHIGHIJIIIJIJJJJJIGIDAHGIEHIIJJJ<;FHIIIGIGHGIE@EEEH>BCBEECCEECCCAA@CC@>BBDDCCDCDA_Mismatch_1_Sense_+_Library_PoolT
CTGGGAGACTGAGAGATGCTGTAAAGATGGAAGTAAAGAAAGGAGGAACTTCTGACAATAATCTGGAAACTGTTGCAAATGGGTTGAAGACCAA
>Frequency_1_QualityScore_FFHHHHHJJJJIJJIJJJIIIJJJJJHHFFFFFEEEDEDDDDDDEDDCDDDDDD@CDDDCDDDDDDDCDACDDDDEDDDDDDEDDEDDDDDDDD_Mismatch_0_Sense_+_Library_PoolT
GGAAAGAGATGAGAAGGGCGGCCGGGAGACTGAGAGATGCTGTAAAGATGGAAGTAAAGAAAGGAGGAACTTCTGACAATAATCTGGAAACTGT
>Frequency_1_QualityScore_FDFHGHHJJJJJJJJJJJJI?FH?HIJJGJJJJIJJJJJJIIJJJJIJGGHHHHHFDFFFDDDD8?ACDADDDABADDDDDDDDDDD@DDDD9C_Mismatch_0_Sense_+_Library_PoolT
GTTGGGATTTCCTCTTGGGGTGGAGCAGTTTGTCAACTGCAAGCTCATAGCCGATGACTGGGGGATTGGGCTGAGATTGAGGAGCGGCGCTGAT
>Frequency_1_QualityScore_FFHFHFHHHFHIIIJJJGHIIJGIIIIIJJIIJIJJJGHJJHFDDDBD@BDDDDDDDDDDDDCDEEDDDCDDDCACDDCDBDDDBDDBBBDDDD_Mismatch_1_Sense_+_Library_PoolT
AGTGAGGAGATTGATGGAAGGGAAAGAGATGAGAAGGGCGGCCGGGAGACTGAGAGATGCTGTAAAGATGGAAGTAAAGAAAGGAGGAACTTCT
>Frequency_1_QualityScore_FFHHHDFFHIFHFHIIGIIJGGHJJGGIIIJJIJJJJJJJJJJHFDDDDBDBDDDDDDDDDDDDDDDEECDDDDDDDADDDDDDDDDDDDBDDD_Mismatch_1_Sense_+_Library_PoolT
GAACGTGAGGAGATTGATGGAAGGGAAAGAGATGAGAAGGGCGGCCGGGAGACTGAGAGATGCTGTAAAGATGGAAGTAAAGAAAGGAGGAACT
>Frequency_1_QualityScore_FFDHGGHJJJJIJIJHIIJJICHFGHHHFEFFFFFEEEEDDCDDDDDDDCDDDDDBDDDCCDEDCCDDDCDDEDDDDCCDCDDDDDDCDDDDDB_Mismatch_0_Sense_+_Library_PoolT
AAGGGCGGCCGGGAGACTGAGAGATGCTGTAAAGATGGAAGTAAAGAAAGGAGGAACTTCTGACAATAATCTGGAAACTGTTGCAAATGGGTTG
>Frequency_1_QualityScore_DDDHF7FHIIIII@CGGIIIGHIIGGIIIIG>GIEBGH>BCBB@BCCCCCCBCCCCC>CCDCCCCC?ACCCCCCCBCCBB?>???CCACCECCC_Mismatch_1_Sense_+_Library_PoolT
GGAGACTGATGGAAGGGAAAGAGATGAGAAGGGCGGCCGGGAGACTGAGAGATGCTGTAAAGATGGAAGTAAAGAAAGGAGGAACTTCTGACAA
>Frequency_1_QualityScore_FFGFHHHIJJJGIIJIIIJGGHIIIJHIJJIJGBGIJJIIJIJIGIJIGIIJHHFHHFFDFFFFDEDEECDDDCDDDDDDDDBABDDDDDCDCD_Mismatch_1_Sense_+_Library_PoolT
GCGGGAGACTGAGAGATGCTGTAAAGATGGAAGTAAAGAAAGGAGGAACTTCTGACAATAATCTGGAAACTGTTGCAAATGGGTTGAAGACCAA
>Frequency_1_QualityScore_FFHD@DDDDDDDDCDDDDDDDDDDDDDDDDDDDDDDDDDDDDDDDDEEDCDDDDDDCDDDCCBDDDDDDDDDDDDDDDDDDDDDEDDEDCDDDD_Mismatch_1_Sense_+_Library_PoolT
GGGGAAAGAGATGAGAAGGGCGGCCGGGAGACTGAGAGATGCTGTAAAGATGGAAGTAAAGAAAGGAGGAACTTCTGACAATAATCTGGAAACT
>Frequency_1_QualityScore_DDHHHHHIJBHGGIHGEGHGIAGGFGG@GAGHHHHFH@;BDFB;ABD=;?A?<?CCDCDDDB;?BB@B@B@DBB@CD>33><AACDD:>A>:4:_Mismatch_0_Sense_+_Library_PoolT
TCGGCAGGGACGAAATAGCGGAAAACGTGAGGAGATTGATGGAAGGGAAAGAGATGAGAAGGGCGGCCGGGAGACTGAGAGATGCTGTAAAGAT
>Frequency_1_QualityScore_FFHHHHHJJJIJJJJJIJJJJIIJ?FHGIJIJGHJJJIJJIGJJJJJIJJJJIJJJHFFFFFEEDDDD=@CDDDDDDBDCDDDCDDDBBDDDBD_Mismatch_0_Sense_+_Library_PoolT
CCATGTTGGGATTTCCTCTTGGGGTGGAGCAGTTTGTCAACTGCAAGCTCATAGCCGATGACTGGGGGATTGGGCTGAGATTGAGGAGCGGCGC
>Frequency_1_QualityScore_FFHGHHHJJIJJIIJJIJIJIIJJBH?BFF@A>C=ACDDDCCEEDDDDD:@A@CCCDCDDDDDDDBBDCACDDDCCCCCDDDDEDDCACCDCCD_Mismatch_1_Sense_+_Library_PoolT
AAAGAGATGAGAAGGGCGGCCGGGAGACTGAGAGATGCTGTAAAGATGGAAGTAAAGAAAGGAGGAACTTCTGACAATAATCTGGAAACTGTTT
>Frequency_1_QualityScore_FFGHHHHJJGIJJJJGHHIJGHFHIJHIJJHJIJJGIJIIIJJJGIJJJJJHFDDDDDD@DDBDDDDDDDDDDDDDDDEDDDDDDDDCCD_Mismatch_0_Sense_+_Library_PoolT
AAATAGCGGAAAACGTGAGGAGATTGATGGAAGGGAAAGAGATGAGAAGGGCGGCCGGGAGACTGAGAGATGCTGTAAAGATGGAAGTAA
>Frequency_1_QualityScore_FFHHHHHIJJJJJCGGHIEHHHHIGIIJHIIJJGIIIIIJJJIJIIJIJJHDDDDDDDD@BDDDDDDDDCDDDCDEEDDDDDDDDCDDDDDDDD_Mismatch_0_Sense_+_Library_PoolT
ATAGCGGAAAACGTGAGGAGATTGATGGAAGGGAAAGAGATGAGAAGGGCGGCCGGGAGACTGAGAGATGCTGTAAAGATGGAAGTAAAGAAAG
>Frequency_1_QualityScore_FFHHHHHJIIJJJJIJJJJJJIBHIJJJJIIIGIJIJJIJJJJJJJGIHIJAHBEDEDECDEDDDEEDDCDDDDDDDDDDDDDDDDBDCCC?BB_Mismatch_0_Sense_+_Library_PoolT
CTTTAGAGAGCATCTCCTTCGGCCTACCCATGTTGGGATTTCCTCTTGGGGTGGAGCAGTTTGTCAACTGCAAGCTCATAGCCGATGACTGGGG
>Frequency_1_QualityScore_DFHFHFHJHIJEEHHGGGIGGJJIIJJJJHHFDDDDDDDDDDDDDDDDCDEEDDDDDDCC:ACDCCDDDDDDDDDD@@CACDDDDDDDEDCDCD_Mismatch_0_Sense_+_Library_PoolT
TGGAAGGGAAAGAGATGAGAAGGGCGGCCGGGAGACTGAGAGATGCTGTAAAGATGGAAGTAAAGAAAGGAGGAACTTCTGACAATAATCTGGA
>Frequency_1_QualityScore_FFHHHGCGGHIEHCGHIHIJJIJIJJGIIJJJIJJJJJJJJJIJHFDDDD=BBBDDDDCC?CCDDDCDDD@CCDDCDDCCCDDDDDDBDBB@BD_Mismatch_0_Sense_+_Library_PoolT
AAAACGTGAGGAGATTGATGGAAGGGAAAGAGATGAGAAGGGCGGCCGGGAGACTGAGAGATGCTGTAAAGATGGAAGTAAAGAAAGGAGGAAC
>Frequency_1_QualityScore_FFG<FFDEEFIBAFHEHGIAHGGGGGIIECHGEIGDCBBB=@BBCCCCACBACCCCCCDDCCCCC?CCC>ACAC@CC?AB<?BBC@CCCAC>CC_Mismatch_0_Sense_+_Library_PoolT
GAGATTGATGGAAGGGAAAGAGATGAGAAGGGCGGCCGGGAGACTGAGAGATGCTGTAAAGATGGAAGTAAAGAAAGGAGGAACTTCTGACAAT
>Frequency_1_QualityScore_F:DDHHFIJJIJIJJIIIGGH?HIIJJIJIJJJ0@GGGFHGGIFFGIJGGAAHIJHHGHHHFF9>?B?B<>CCDBDEECCDDDDDDDCCCCCC>_Mismatch_0_Sense_+_Library_PoolT
GTGGAACTCCACTTTAGAGAGCATCTCCTTCGGCCTACCCATGTTGGGATTTCCTCTTGGGGTGGAGCAGTTTGTCAACTGCAAGCTCATAGCC
>Frequency_1_QualityScore_FFHHHHHJJJJJJIJJDGFHIGEGIJEHJIIIJJJJHIJIIHHHHHFEFFFDDDDDDDDDBDDDCDDDDCDCDDDDCDEEDEEEDDDDACA_Mismatch_1_Sense_+_Library_PoolT
GAAATAGCGGAAAACGTGAGGAGATTGATGGAAGGGAAAGAGATGAGAAGGGCGGCCGGGAGACTGAGAGATGCTGTAAATATGGAAGTAA
>Frequency_1_QualityScore_DDHDAFFGGGIEAHGCGEHIJDFBGHIIJDAEGIIIHFDDBDDDDEDCDCDDCCCDCDBDDDDDBBD@B>BCCDB><95?CB28AB?:?<CC>:_Mismatch_0_Sense_+_Library_PoolT
GATGACTGGGGGATTGGGCTGAGATTGAGGAGCGGCGCTGATACTGATAAGGTTGTCGGCAGGGACGAAATAGCGGAAAACGTGAGGAGATTGA
>Frequency_1_QualityScore_FFHHHHHJGHJJJJJJIJJJ=GHHIJIJJIJJFHHHHHFFBDCCDBCCD>CDDCDDDB9<ABCDDCDDDDDDDDDDDDDDDDDD5?CDDDCCBC_Mismatch_0_Sense_+_Library_PoolT
TGATAAGGTTGTCGGCAGGGACGAAATAGCGGAAAACGTGAGGAGATTGATGGAAGGGAAAGAGATGAGAAGGGCGGCCGGGAGACTGAGAGAT
>Frequency_1_QualityScore_FEHHHHFIHJIIJJJJHIJJJIIIJIJJJJIIJJJJJJJJHHFDDDDDDDDCDDDDDDDDDDDDEDDDDDDDDCDDDDCDDDDDDDDDDDCDDD_Mismatch_0_Sense_+_Library_PoolT
GTGAGGAGATTGATGGAAGGGAAAGAGATGAGAAGGGCGGCCGGGAGACTGAGAGATGCTGTAAAGATGGAAGTAAAGAAAGGAGGAACTTCTG
>Frequency_1_QualityScore_FFHHHHHJJJJJJJCF>GGHIIFHIIJIJJIJJIGJJIIJJJJJJJJIFICHCHHHFEABCDDDDDDABDCCCCCDDDBDBDDDDDBDCCDDCD_Mismatch_0_Sense_+_Library_PoolT
ATTTCCTCTTGGGGTGGAGCAGTTTGTCAACTGCAAGCTCATAGCCGATGACTGGGGGATTGGGCTGAGATTGAGGAGCGGCGCTGATACTGAT
>Frequency_1_QualityScore_FFHHDHHIJJIJBHGCGGGGE<FHIBD@FHGHGGGI>EGFFEFHIGIHB;?BBB5;;BDD@CAC?C@CC@@_Mismatch_1_Sense_+_Library_PoolT
GCGGAAAACGTGAGGAGATTGATGGAAGGGAAAGAGATGAGAAGGGCGGCCGGGAGACTGAGAGATGCTGA
>Frequency_1_QualityScore_A>FFHFF>BFGG<:BHIGIEFHC>>G9B*?88=BF)=@@CGGEAD>((6=@;??;?;@C:>AAAC>A;@5@:AAACCC:CCA@CB<3:C@C?<8_Mismatch_1_Sense_+_Library_PoolT
CCGGGAGACTGAGTGATGCTGTAAAGATGGAAGTAAAGAAAGGAGGAACTTCTGACAATAATCTGGAAACTGTTGCAAATGGGTTGAAGACCAA
>Frequency_1_QualityScore_FFGHHHGJJJJIJIJJJIJGIGEIJHHHEHHHDFFFFDCEEECECDDDDDDDBDDDDDDDEDDDDCDEDCEDCDDDDDCCDDDDDDDCBDDDDC_Mismatch_0_Sense_+_Library_PoolT
GGGCGGCCGGGAGACTGAGAGATGCTGTAAAGATGGAAGTAAAGAAAGGAGGAACTTCTGACAATAATCTGGAAACTGTTGCAAATGGGTTGAA
>Frequency_1_QualityScore_FFHHHHHJJJIJIJJJJJJJIJ@DFHHJHHJIJJJJJIJIGHJJJIJIJJIHHHFFFFFEEEEEEEDDECDEDDDDDDDDDDDDDDDDDDCDDD_Mismatch_2_Sense_+_Library_PoolT
AGGGCTGCCGGGAGACTGAGAGGTGCTGTAAAGATGGAAGTAAAGAAAGGAGGAACTTCTGACAATAATCTGGAAACTGTTGCAAATGGGTTGA
>Frequency_1_QualityScore_FFBHHHGJGJJIIIIF@GHGHECFDHIJJIGHHEHIJJJJJIJEHIJJJEHFHHHFHDDD8;CCBDACB@B@CCDDDCCDDBBDDDDB@ACCDE_Mismatch_0_Sense_+_Library_PoolT
GGATTTCCTCTTGGGGTGGAGCAGTTTGTCAACTGCAAGCTCATAGCCGATGACTGGGGGATTGGGCTGAGATTGAGGAGCGGCGCTGATACTG
>Frequency_2_QualityScore_AEHHCEEIGIGIIDHFIIGGIEIGIBFEEEEEDDDDDCACCCCCCCEECBCCC?CCAABCCCBCCCCCCCCCCCCCCDCC??CCDCCCCCCCCC_Mismatch_0_Sense_+_Library_PoolC
AGGGAAAGAGATGAGAAGGGCGGCCGGGAGACTGAGAGATGCTGTAAAGATGGAAGTAAAGAAAGGAGGAACTTCTGACAATAATCTGGAAACT
>Frequency_2_QualityScore_FFHHHHHJJJIJJIJIIIIJJIGIIGIIJJJIJDIIJIIIIHEGEGGGFFGEFEEDDDDDDCDDDDACDCDEDDDD=ACACCDDBDDD?BCABD_Mismatch_0_Sense_+_Library_PoolT
GTCAACTGCAAGCTCATAGCCGATGACTGGGGGATTGGGCTGAGATTGAGGAGCGGCGCTGATACGTCTGATAAGGTTGTCGGCAGGGACGAAA
>Frequency_2_QualityScore_FFHHGHGGIIIIIIIIJIJIJJIIHIJJJIJIJIGIIIJIIIAGHIIIHHG>CACEDACA@ACDC>?BD?ACCCC6@CDCCBBCC?A?5AABCA_Mismatch_0_Sense_+_Library_PoolT
GAGCAGTTTGTCAACTGCAAGCTCATAGCCGATGACTGGGGGATTGGGCTGAGATTGAGGAGCGGCGCTGATACGTCTGATAAGGTTGTCGGCA
>Frequency_2_QualityScore_FFGHHGHJIIJJJJJIIIIJJIJJIJIIJJGIIIJJJJJJJIIJIJJIJJIHGHHGGFFFFDDDDDDDDDDDDDCCDDCEDDDDACC@CCDDDD_Mismatch_0_Sense_+_Library_PoolT
AGCAGTTTGTCAACTGCAAGCTCATAGCCGATGACTGGGGGATTGGGCTGAGATTGAGGAGCGGCGCTGATACGTCTGATAAGGTTGTCGGCAG
>Frequency_2_QualityScore_FFGHGHGJGIIIIJIIIIIIJJJJIJIIIGHIIIJJHIIJEHGIHIJIIEGAHGHEGFEEEBCCDDDDB?CCBCBCCDECCCDCCCBB?@A?@A_Mismatch_0_Sense_+_Library_PoolT
GCAGTTTGTCAACTGCAAGCTCATAGCCGATGACTGGGGGATTGGGCTGAGATTGAGGAGCGGCGCTGATACGTCTGATAAGGTTGTCGGCAGG
>Frequency_1_QualityScore_FF>FHHHIHIIJIICHGDHIIIIJJICHHFHIIIIIJIHHHFFF>BCDD;?9?CC@ACDC:CDBD@>@???CCCDDDDDBBB>@BCC?>C@CCC_Mismatch_0_Sense_+_Library_PoolT
TGATACTGATAAGGTTGTCGGCAGGGACGAAATAGCGGAAAACGTGAGGAGATTGATGGAAGGGGAAGAGATGAGAAGGGCTGCCTAGAGATTG
>Frequency_1_QualityScore_FFGHHHHJJJIJJHJIHIIJJJJJ?DGGJJJJJHIFHIJJJIJJIJHFDDDDBDDDDCBDDCDDCDD@AABCDDDDDBD<@@59>BACDDD.9@_Mismatch_0_Sense_+_Library_PoolT
AAGCTCATAGCCGATGACTGGGGGATTGGGCTGAGATTGAGGAGCGGCGCTGATACGTCTGATAAGGTTGTCGGCAGGGACGAAATAGCGGAAA
>Frequency_1_QualityScore_FFHGHHFIJEHIIJJGGHGIJGIJIII@E=AHBDDFCEADEECCCDDDB?BDDDDD>CCCDDDDDDDBBDB<>?CDCDDBC<CCDDDCCEEDDC_Mismatch_1_Sense_+_Library_PoolT
TCGGCAGGGACGAAATAGCGGAAAACGTGAGGAGATTGATGGAAGGGGAAAAGATGAGAAGGGCTGCCGAGAGATTGAGAGATGCTGTAAAGTT
>Frequency_1_QualityScore_FFHHHHFIJJIJJJGIGHHIIJJJIHGHHIJJJJHIFGIGIIGGHHFFDDDDDDDDDBCDCDDEDDDD4:A0>>BBD>BDBDDDDDDDCCBDDD_Mismatch_0_Sense_+_Library_PoolT
CAAGCTCATAGCCGATGACTGGGGGATTGGGCTGAGATTGAGGAGCGGCGCTGATACGTCTGATAAGGTTGTCGGCAGGGACGAAATAGCGGAA
>Frequency_1_QualityScore_DFHHHHHHEHJGHJGIIGIJJIJJIJJIJJIJJII@HIIIHII;BEHHEFEDCDAEDDDDCDCDBBDDDBDDCDDB:?CB@D@CCD4>CBD@<@_Mismatch_0_Sense_+_Library_PoolT
GGAGCAGTTTGTCAACTGCAAGCTCATAGCCGATGACTGGGGGATTGGGCTGAGATTTAGGAGCGGCGCTGATACGTCTGATAAGGTTGTCGGC
>Frequency_1_QualityScore_FFDFHH?EHEGGIHDHIIFHIIJGDDCHIJJIIJJJJJJBBH=CHEFIIH8<CCEDDDD;A>CCCCCDA<?BDDBBDDBDDDD>ACB3>>CAA>_Mismatch_0_Sense_+_Library_PoolT
TTGGGGTGGAGCAGTTTGTCAACTGCAAGCTCATAGCCGATGACTGGGGGATTGGGCTGAGATTGAGGAGCGGCGCTGATACGTCTGATAAGGT
>Frequency_1_QualityScore_FFHHHHHJJJJJJJIJJJJJJJJJJIJJHIIIJJJJJJIBHIJIJJIJEDCHHHGHHDB?CDDDCDD>CCCDCDDDCDCCCC>CD@DDBBBBDD_Mismatch_0_Sense_+_Library_PoolT
CAGTTTGTCAACTGCAAGCTCATAGCCGATGACTGGGGGATTGGGCTGAGATTGAGGAGCGGCGCTGATACGTCTGATAAGGTTGTCGGCAGGG
>Frequency_1_QualityScore_DEHFHHHGIEHBHI<@GHGIGIIIIFFGHIGGGG>FAHHIGIIEHCHEDDBBD;ACDBABDDCCADDD::A9@B@B9@DB8?B09@B4>:@_Mismatch_0_Sense_+_Library_PoolT
CAAGCTCATAGCCGATGACTGGGGGATTGGGCTGAGATTGAGGAGCGGCGCTGATACGTCTGATAAGGTTGTCGGCAGGGACGAAATAGCG
>Frequency_1_QualityScore_;;DDA=<DE<E,++3<1@E@49?CAAA099;2?D;BBB>=@A;;C@9A9<8???<>A>?4<<>>>>>AA:49049>599?;<>?>?><A::9>>_Mismatch_0_Sense_+_Library_PoolT
GCAAGCTCATAGCCGATGACTGGGGGATTGGGCTGAGATTGAGGAGCGGCGCTGATACGTCTGATAAGGTTGTCGGCAGGGACGAAATAGCGGA
>Frequency_1_QualityScore_FFHHHHHJJJJJJJJJJJJJHIIIGIJJJJJFHIJJJJJJGIFHIJJJJIHHFFDDDDDBDDDDDDDDCCDDDDCDDDDDDDDDDD<@<<@_Mismatch_1_Sense_+_Library_PoolT
AAACTGCAAGCTCATAGCCGATGACTGGGGGATTGGGCTGAGATTGAGGAGCGGCGCTGATACGTCTGATAAGGTTGTCGGCAGGGACGAA
>Frequency_1_QualityScore_FFGHHHGJFHGGGDHJIGIJFHIIJI@F=CG=A6?CEEFFFFECDDD;?@BDDDDCDDCCDD?BDDDD<9558>ACCCDA8:@C@@C>C@A>C:_Mismatch_1_Sense_+_Library_PoolT
CGGCAGGGACGAAATAGCGGAAAACGTGAGGAGATTGATGGAAGGGGAAGAGATGAGAAGGGCTGCCGAGAGATTGAGAGATGCTGTAAAGTTG
>Frequency_1_QualityScore_DFHHHHHJIIJJJIIIJJJJJJIJJIJJJJJJJJIJFEHGIJJJJGHGHHHHHHFFFDDDDDDDBDDDDDBDDDEDDDD>CDBDDDDDDDD?BB_Mismatch_0_Sense_+_Library_PoolT
TTTGTCAACTGCAAGCTCATAGCCGATGACTGGGGGATTGGGCTGAGATTGAGGAGCGGCGCTGATACGTCTGATAAGGTTGTCGGCAGGGACG
>Frequency_1_QualityScore_FDFHGGG<CGGIIGIIIIIBHIJJJJIIJJJJJIJIJIIDGGHJIJJGIIH?BEECDBDD?A>@CC>CCC@DDDDDBB@BDCDDCDCB@ACCAC_Mismatch_0_Sense_+_Library_PoolT
CTTGGGGTGGAGCAGTTTGTCAACTGCAAGCTCATAGCCGATGACTGGGGGATTGGGCTGAGATTGAGGAGCGGCGCTGATACGTCTGATAAGG
>Frequency_1_QualityScore_FFHHHHHJJJJJJJJJCHHIJJJIJGIFIIJHJJIJJJJHDDDDDDDDDDDDDDECDDDACDDDDDDDDDD?BB9@BDDCDDD>DDDDDABDDD_Mismatch_2_Sense_+_Library_PoolT
AGCCGATGACTGGGGGATTGGGCTGAGATTGAGGAGCGGCGCTGATACGTCTGATAAGGTTGTCGGCAGGGACGAAATAGCGGAAAACGTGAGG
>Frequency_1_QualityScore_FFHHGHHJJJJIJJJJJJJIIJJJJJJJFHHGIIJJJGIJIIJJJJJJJHFDBDDDBCCDDCBDDCEDDCCACDBDDDDDDDDBDD<B@@CCCB_Mismatch_0_Sense_+_Library_PoolT
CTGCAAGCTCATAGCCGATGACTGGGGGATTGGGCTGAGATTGAGGAGCGGCGCTGATACGTCTGATAAGGTTGTCGGCAGGGACGAAATAGCG
