# Supplementary material for: Differential Gene Expression Reveals Candidate Genes for Drought Stress Response in Abies alba (Pinaceae)
Source: PLoS One. 2015 Apr 29;10(4):e0124564. doi: 10.1371/journal.pone.0124564 (PMC4414588; doi:10.1371/journal.pone.0124564)
Supplement: S3 File — (GZ) [file pone.0124564.s003.gz › comp18776_c0_seq1.fa]

>comp18776_c0_seq1 len=474 path=[1:0-253 255:254-254 256:255-330 332:331-345 347:346-360 362:361-397 399:398-473] : tr|B8LRV7|B8LRV7_PICSI Putative uncharacterized protein OS=Picea sitchensis PE=4 SV=1 e-value: 7e-09 blast score: 60.8
CGCCGGGCGAAGAGGGGTGGATTAAAAGGGAGATATTTGCATCCATCGCCGCATCAATTCTCAACTTCCACAAATGGATCCAAACAACTTTGGCCGAAATCCTTCAGTATGCCATGGCGACTTCCTGCTGCAAGATCTGCAGCCCTGGAAAGGCCGCAGCCACAGCCTCTGCGATGGATTTACTGCGGTCTTTGAGGCCATGAGAGTCCTTTAAATATGTACAGCTGTAAATAATCTTTACGCAGAGGGAATTTGTGTTAATAGGAATCTGCGTTCTGATATAAAGTATTTATTGTTTTATTGGTAGATCTCTTTGCTTTGAGAATCGGCCCAAAGCAGTGGCAGAACCTGCGTTCTGTTTAATGCTAGTTCATCAATCTCCCATTCGGCCATGGCTGGCTGGTTACGACTGTACAGTTTTTTCTTTTGTAATTTTTCATATAGAAATCTGTTGTAAAGTATACGGATTTTTCT

>Frequency_5_QualityScore_FFHHHHHJIJHHIJHIHIJJGHHHIIIIIIJIJIIIJJHIIJJIIJIIIIICFHJIHIIJGIHHHHHHFEEEFEEEEEEEEDDDDDDBCDDDBB_Mismatch_0_Sense_+_Library_PoolT
CTTTACGCAGAGGGAATTTGTGTTAATAGGAATCTGCGTTCTGATATAAAGTATTTATTGTTTTATTGGTAGATCTCTTTGCTTTGAGAATCGG
>Frequency_4_QualityScore_FFHHHHHJJJIJIJIJJJJIJJIHIIIIHIIIJJIIIJIIJIFIIIIFHIFGIIIHHHGFGGFFFFEEEEEEEDDEEDDDCDCDDDDDCCCB6@_Mismatch_0_Sense_+_Library_PoolT
CTTTGCTTTGAGAATCGGCCCAAAGCAGTGGCAGAACCTGCGTTCTGTTTAATGCTAGTTCATCAATCTCCCATTCGGCCATGGCTGGCTGGTT
>Frequency_3_QualityScore_EEFGCEAHIIJJIHIJIJDHHHHIIIIIIIIIIIHJIIIJIJHHIIIHGGAEFGHBFEFFEEEFDEDACCCDCCDDDCDDACCDCCCCCDC@@>_Mismatch_0_Sense_+_Library_PoolT
GTAGATCTCTTTGCTTTGAGAATCGGCCCAAAGCAGTGGCAGAACCTGCGTTCTGTTTAATGCTAGTTCATCAATCTCCCATTCGGCCATGGCT
>Frequency_3_QualityScore_FFHHHHHJHIJJIIJJJHIJHJJJIJJJIJJJJJHIJJJJJIJJJJHIJJGIHJJJHJHIJJHHHFBEEDEDEDCDDDDDDDDEDDDEDDDDDC_Mismatch_0_Sense_+_Library_PoolT
ATTTATTGTTTTATTGGTAGATCTCTTTGCTTTGAGAATCGGCCCAAAGCAGTGGCAGAACCTGCGTTCTGTTTAATGCTAGTTCATCAATCTC
>Frequency_2_QualityScore_FEHHHHGIJIIIIJIIJJJGHGHIGIIJJIIJJIJIIIIIJJIIJJIIEIIJFGGGIIGGGGEFFEEED@BCECCDDCCDDDCDCDEEEEDDDD_Mismatch_0_Sense_+_Library_PoolT
GTATTTATTGTTTTATTGGTAGATCTCTTTGCTTTGAGAATCGGCCCAAAGCAGTGGCAGAACCTGCGTTCTGTTTAATGCTAGTTCATCAATC
>Frequency_2_QualityScore_FFHGHHHIJJJIJJJJJIIIIJEHHIJJIFIIIIIIJIJJIIIJJIIJIHIIJFHHIJIIHGHGHGGFFEFFFFECDCBACDDDCDDDDECCCD_Mismatch_0_Sense_+_Library_PoolT
CTCTGCGATGGATTTACTGCGGTCTTTGAGGCCATGAGAGTCCTTTAAATATGTACAGCTGTAAATAATCTTTACGCAGAGGGAATTTGTGTTA
>Frequency_2_QualityScore_FFGGHGHIIJJIIJJHIIJJGIIIIIJJJJIJJJIJIHHIIIJJJIIIIGIJJIJGIIJJJFIGHGHFFECCDECCCCCCDDDCDCEEEDDDCC_Mismatch_0_Sense_+_Library_PoolT
AGTATTTATTGTTTTATTGGTAGATCTCTTTGCTTTGAGAATCGGCCCAAAGCAGTGGCAGAACCTGCGTTCTGTTTAATGCTAGTTCATCAAT
>Frequency_2_QualityScore_EEHGFHHJGIJJHGGIEIIJIIJJIIIJJIIJIJJJIIIIJJIIJJJJGHIIIIHGIIIJGGCCEEEEEACDDDEDCBCDBDEEDDDDDCCCCC_Mismatch_0_Sense_+_Library_PoolT
ATTGTTTTATTGGTAGATCTCTTTGCTTTGAGAATCGGCCCAAAGCAGTGGCAGAACCTGCGTTCTGTTTAATGCTAGTTCATCAATCTCCCAT
>Frequency_2_QualityScore_EFHHHHHJJIJGHIJJIJIJGIJIGIJIJHIIIJIIIIJJHJJJJIIIJJIIJJJIJJIJJJIIGIIHGGEFFFFEEDCDDDDDDDCDDDDDCD_Mismatch_0_Sense_+_Library_PoolT
CTGATATAAAGTATTTATTGTTTTATTGGTAGATCTCTTTGCTTTGAGAATCGGCCCAAAGCAGTGGCAGAACCTGCGTTCTGTTTAATGCTAG
>Frequency_2_QualityScore_FFGGHAGHJEEHIIHFGHIIJJJIJHIIJJIIIHIIIJHIHHGGGGEGGIIGGIJIJGHHGGGEFFEFFCDEEEEECDDDCAB?CCCBBAABDC_Mismatch_0_Sense_+_Library_PoolT
CGCAGAGGGAATTTGTGTTAATAGGAATCTGCGTTCTGATATAAAGTATTTATTGTTTTATTGGTAGATCTCTTTGCTTTGAGAATCGGCCCAA
>Frequency_2_QualityScore_FFHHGGHJJIIIIIIIJJJIIIJIIJIJJJJIJJIIJJJIIJJJJIJJIJJJIIIIIIHIGGGEEEEEDBEDD?ACCCAB?CABCBDCCDDCDA_Mismatch_1_Sense_+_Library_PoolT
CCAAAGCAGTGGCAGAACCTGCGTTCTGTTTAATGCTAGTTCATCAATCTCCCATTCGGCCATGGCTGGCTGGTTACGACTGTACAGATTTTTC
>Frequency_2_QualityScore_FFHHGHHJIIJJJIJJIJIIIJJJIJJHIIJJIIIJJJJIJICGIIJJJJIIJGIHIHDFEGEACCCBDCCC>BCDDDDDCDDDBDECEECDDC_Mismatch_2_Sense_+_Library_PoolT
GACCTGCGTTCTGTTGAATGCTAGTTCATCAATCTCCCATTCGGCCATGGCTGGCTGGTTACGACTGTACAGTTTTTTCTTTTGTAATTTTTCA
>Frequency_2_QualityScore_EFGHHHHIJIJJJIJHIJJGHIJJJGIIJJJJJIIJJJJIJJJIIJIJIIIIIGIICGIIIHIIIHHHGGFFFFEEEEEEEEEEECDCCDDCCC_Mismatch_0_Sense_+_Library_PoolT
ATAATCTTTACGCAGAGGGAATTTGTGTTAATAGGAATCTGCGTTCTGATATAAAGTATTTATTGTTTTATTGGTAGATCTCTTTGCTTTGAGA
>Frequency_2_QualityScore_FFHHGHHJIIIJIIIIJJIJGHGIIIIJJJJIIIJJIJGGIIIJHHIIIJJGHIIIIGIIIGGGGGGGFEEEECCDCBDDDCCDDCCCCCDDED_Mismatch_0_Sense_+_Library_PoolT
CTGCGATGGATTTACTGCGGTCTTTGAGGCCATGAGAGTCCTTTAAATATGTACAGCTGTAAATAATCTTTACGCAGAGGGAATTTGTGTTAAT
>Frequency_2_QualityScore_FFHHGHGIGHIIIIJJJJIIJIIIGHIIGGIIGIFHFHIIIJJIGIIJJJIIIIHHHGGGGFDDCACEEEDDEECEEDCCDDCCCCCDDECEDC_Mismatch_0_Sense_+_Library_PoolT
CAGCTGTAAATAATCTTTACGCAGAGGGAATTTGTGTTAATAGGAATCTGCGTTCTGATATAAAGTATTTATTGTTTTATTGGTAGATCTCTTT
>Frequency_2_QualityScore_FEHGCGGIIJJIIGIGGGFGEIIHGIEHIICECGGIIIGIIGIGGEEGCCEGGHGGGGEEBABBCEECDED?ABDCDDBBCDDACAC?C@BBAC_Mismatch_0_Sense_+_Library_PoolT
GCCACAGCCTCTGCGATGGATTTACTGCGGTCTTTGAGGCCATGAGAGTCCTTTAAATATGTACAGCTGTAAATAATCTTTACGCAGAGGGAAT
>Frequency_1_QualityScore_FFHHHHHJJJJIJJJIGIJIIIJJJIIFHJJJJJIJJJIIJIJIFIIJIIJJGGHGFBFFD>CCCB;@@;ADCDD>CDDDDCDDDDAACDEEED_Mismatch_2_Sense_+_Library_PoolT
CAGGACCTGCGTTCTGTTGAATGCTAGTTCATCAATCTCCCATTCGGCCATGGCTGGCTGGTTACGACTGTACAGTTTTTTCTTTTGTAATTTT
>Frequency_1_QualityScore_FFHHHHHJJJJJIJJIJIIJJJJJJJHIJJIIIJIJJJJJJJHIJJJJJJJJIJJJIJJIJHHHFFFFEEDDDDDD<CCCDDDDD@CCEE<(:A_Mismatch_1_Sense_+_Library_PoolT
GGCCCAAAGCAGTGGCAGAACCTGCGTTCTGTTTAATGCTAGTTCATCAATCTCCCATTCGGCCATGGCTGGCTGGTTACGACTGTACAGATTT
>Frequency_1_QualityScore_FFHHHHHHHIJJJJJJJJJJIJIIIJHIJJJJHIIJJJJJIJIJJJJJJIGIIIJJIJIGHHHCHHFFFEDDCFDEEDEDDDDDDEDEDEDDDD_Mismatch_1_Sense_+_Library_PoolT
CCTGTAAATAATCTTTACGCAGAGGGAATTTGTGTTAATAGGAATCTGCGTTCTGATATAAAGTATTTATTGTTTTATTGGTAGATCTCTTTGC
>Frequency_1_QualityScore_FFHHHHHHIJJJJJJJJGHIJJJJJJJIIIJIJIJJJHIIJIIGIHHIGIIIJJJJJJJJJBHHHHHGFEFFFFCDFFEEEEECEDDCDDDDDD_Mismatch_1_Sense_+_Library_PoolT
AAATATGTACATCTGTAAATAATCTTTACGCAGAGGGAATTTGTGTTAATAGGAATCTGCGTTCTGATATAAAGTATTTATTGTTTTATTGGTA
>Frequency_1_QualityScore_FFHGHHHJJJIIJIJJIJJJJJJJJIIJJJJJJJJIJJJJJJJJIJJJIJJJJJIIJJHHHHBDFFF=BCB@CDEDCCDCDDDDDDDA<ACDEE_Mismatch_2_Sense_+_Library_PoolT
GCAGGACCTGCGTTCTGTTGAATGCTAGTTCATCAATCTCCCATTCGGCCATGGCTGGCTGGTTACGACTGTACAGTTTTTTCTTTTGTAATTT
>Frequency_1_QualityScore_FFHHHHHJIJJJGIJJJJJJJJJFHJJJJHIJJJJJJJJJJIIJJJJJJJHHHHHHHHFFFFFFECEEECCEDDDDDDDDBDDD@BBDDDDDCC_Mismatch_0_Sense_+_Library_PoolT
CCTCTGCGATGGATTTACTGCGGTCTTTGAGGCCATGAGAGTCCTTTAAATATGTACAGCTGTAAATAATCTTTACGCAGAGGGAATTTGTGTT
>Frequency_1_QualityScore_FFHHHGHJJJJJJJIHIIIJJJIJJGIJJFHIIIHGHIIIJJJJJJIJJJJJJJJJHHHHHHFFFFDDEDDBDDDBC@B<@@@@BB@BA>CA@@_Mismatch_1_Sense_+_Library_PoolT
ATCGGCCCAAAGCAGTGGCAGAACCTGCGTTCTGTTTAATGCTAGTTCATCAATCTCCCATTCGGCCATGGCTGGCTGGTTACGACTGTACAGA
>Frequency_1_QualityScore_FFHHHHHJJJJJJJJJIIFHGIJGIJJIGIJIJJJIIJJJJJJJJIIJJJJJJJIJJJJJIJJHHCEFFFEEEDDDDDDDDDDDD@DDDC@@CC_Mismatch_0_Sense_+_Library_PoolT
CTGCGTTCTGATATAAAGTATTTATTGTTTTATTGGTAGATCTCTTTGCTTTGAGAATCGGCCCAAAGCAGTGGCAGAACCTGCGTTCTGTTTA
>Frequency_1_QualityScore_FFHHHHHJJJIJJJJJJJJJIIJJIJJIIJJIJJJHIJJJJGHHHHFFFDEEDEEEEDDDDDEEFECDDDDDDDDDEDEEDEDDDDDDDDDDDD_Mismatch_0_Sense_+_Library_PoolT
CCGCAGCCACAGCCTCTGCGATGGATTTACTGCGGTCTTTGAGGCCATGAGAGTCCTTTAAATATGTACAGCTGTAAATAATCTTTACGCAGAG
>Frequency_1_QualityScore_FFHHHHHIJJJHGIJIIJJIJJJJIJJJJJJJJJJIJJJJGGHJIIJHHGF<@BEEEDDDDDDDDCCCCCADDCCCCDEDDEEEEDDDDD>CCC_Mismatch_0_Sense_+_Library_PoolT
TGCAGCCCTGGAAAGGCCGCAGCCACAGCCTCTGCGATGGATTTACTGCGGTCTTTGAGGCCATGAGAGTCCTTTAAATATGTACAGCTGTAAA
>Frequency_1_QualityScore_FFHHHDFHGIHGHIEEHHHGHJIJIIJIJJJIJJJJJJJJIJJJJJJEHJIIIEGFEFDDEE?BDDDDDDDBBDDBC>CCCEDDDDD>@BDD@A_Mismatch_0_Sense_+_Library_PoolT
CTTCAGTATGCCATGGCGACTTCCTGCTGCAAGATCTGCAGCCCTGGAAAGGCCGCAGCCACAGCCTCTGCGATGGATTTACTGCGGTCTTTGA
>Frequency_1_QualityScore_FFHHHHHJJJGGEDFHHIGIIDGIHHIJGIIIJJIIJJJJJJIJJJJJJJIJIIJJJJHHHFDDDDDDDBDDDDDDDDBDDDCDDDDECDDDDB_Mismatch_0_Sense_+_Library_PoolT
GAAATCCTTCAGTATGCCATGGCGACTTCCTGCTGCAAGATCTGCAGCCCTGGAAAGGCCGCAGCCACAGCCTCTGCGATGGATTTACTGCGGT
>Frequency_1_QualityScore_?A:C<DDD@FFIIF<IHDFFE?BFHII;@:D?@:DFCCFFCD>BFDB?DGF@DACBAF1@@ECEFEE;C=;@ADDDEDCECCCCBBB@BA@@AB_Mismatch_0_Sense_+_Library_PoolT
ATGTACAGCTGTAAATAATCTTTACGCAGAGGGAATTTGTGTTAATAGGAATCTGCGTTCTGATATAAAGTATTTATTGTTTTATTGGTAGATC
>Frequency_1_QualityScore_FFHHHHHIIJJJJJJ+AIHJJJIJJJJJJJJJJJJJJIIJIJDGHIHHIIICGIHIHIGIHFFFFFFD@@@CEEDDDCEEEDDDDDDDCECCDD_Mismatch_0_Sense_+_Library_PoolT
AATGCTAGTTCATCAATCTCCCATTCGGCCATGGCTGGCTGGTTACGACTGTACAGTTTTTTCTTTTGTAATTTTTCATATAGAAATCTGTTGT
>Frequency_1_QualityScore_EFHHHHHJFHIIJIIIIJJIIJJJJHIJJJJJIJJJJJJJJJJHIJJJIGIJJIJJIAHEDFBDDDFEECEEECDDEEEDDDDDDDDDDDEDDD_Mismatch_0_Sense_+_Library_PoolT
TTTATTGGTAGATCTCTTTGCTTTGAGAATCGGCCCAAAGCAGTGGCAGAACCTGCGTTCTGTTTAATGCTAGTTCATCAATCTCCCATTCGGC
>Frequency_1_QualityScore_FFGHGHHIIJGIJJJCHEIJIJJIHIJJJIIIIIIJHGIJJEHIJJJGIJJJJJJJJIGIIJJJCIJJHCHHFFFFECEDEDBDCBDBDD;<BD_Mismatch_2_Sense_+_Library_PoolT
TAAATCTGCGTTCTGATATAAAGTATTTATTGTTTTATTGGTAGATCTCTTTGCTTTGAGAATCGGCCCAAAGCAGTGGCAGAACCTGCGTTCT
>Frequency_1_QualityScore_FFHHHGHJJJJJIJJJJJJJJJJJJJJJHHJJJJJJJJJIJJHIJJJIJIGIIJJGHHHFHHFFFFFFCEEEEEDEEDDDDDDDDDDDDDBD_Mismatch_0_Sense_+_Library_PoolT
CTTTGCTTTGAGAATCGGCCCAAAGCAGTGGCAGAACCTGCGTTCTGTTTAATGCTAGTTCATCAATCTCCCATTCGGCCATGGCTGGCTGG
>Frequency_1_QualityScore_FFHHHHGIGHJJJJJJJIJJJJIHHJIJJJGIIIJJJJJJJJJJJGGGIJJIJJJJJFHHIJJJJJJIIEHHHHFFFDDEDECDDDDDCCDFFE_Mismatch_1_Sense_+_Library_PoolT
CATGAGAGTCCTTTAAATATGTACAGCTGTAAATAATCTTTACGCAGAGGGAATTAGTGTTAATAGGAATCTGCGTTCTGATATAAAGTATTTA
>Frequency_1_QualityScore_FFGHHHHJJJJJJJJJIJJJJJJJJIJJJJJJJIJJJIIIJJJJJHHFEEDEEEEDDDDDDDDDDDDDDCDCDDCDDEEDDDDEDDDCDA_Mismatch_0_Sense_+_Library_PoolT
AGCCCTGGAAAGGCCGCAGCCACAGCCTCTGCGATGGATTTACTGCGGTCTTTGAGGCCATGAGAGTCCTTTAAATATGTACAGCTGTAA
>Frequency_1_QualityScore_FFHHHHHIIIIJJJIIIIIIJJJJJJJJIFHGHIJGIJJIGIJJJEGHIGIJIIIIJIIHHBDFEFECEEEEEDDDEDEEEEDDDDCD:ACCDD_Mismatch_1_Sense_+_Library_PoolT
TTGTTTTATTGGTAGATCTCTTTGCTTTGAGAATCGGCCCAAAGCAGTGGCAGAACCTGCGTTCTGTTTAATGCTATTTCATCAATCTCCCATT
>Frequency_1_QualityScore_FEHHHHHJJJJIIJJIGFHIJ@FGHGJFFFGIJIJJJIGIGEIIIFHHHJIGHHCAEHGGHIHCHFGEHCDEFFFEEECEEDDCECDDDCCCDD_Mismatch_0_Sense_+_Library_PoolT
AAATAATCTTTACGCAGAGGGAATTTGTGTTAATAGGAATCTGCGTTCTGATATAAAGTATTTATTGTTTTATTGGTAGATCTCTTTGCTTTGA
>Frequency_1_QualityScore_FDHHHHHJJIJIGHIJJIHIIIIGGGGIFGGFHIG<DHIDCFH_Mismatch_0_Sense_+_Library_PoolT
GCAGAACCTGCGTTCTGTTTAATGCTAGTTCATCAATCTCCCA
>Frequency_1_QualityScore_FFHHHHHJJJJJJJJJGJHIJJGIJJJJIHIJJJIJJJIJIJIJJIHIJJJJJIIGHHH=DHHJIHHHFEHFFFFFFEEDEEEDDEDDDDDDDD_Mismatch_0_Sense_+_Library_PoolT
TAAATAATCTTTACGCAGAGGGAATTTGTGTTAATAGGAATCTGCGTTCTGATATAAAGTATTTATTGTTTTATTGGTAGATCTCTTTGCTTTG
>Frequency_1_QualityScore_FFHHHHGJJJJJJIIJGIIIIJJIIJIGIIJJIIIJIJJJIJHIJJIIIGIIJJHHHGHHDDDFFFEECCBDDDDDEDEEDCCBCDDDCDDD@C_Mismatch_0_Sense_+_Library_PoolT
GAGTCCTTTAAATATGTACAGCTGTAAATAATCTTTACGCAGAGGGAATTTGTGTTAATAGGAATCTGCGTTCTGATATAAAGTATTTATTGTT
>Frequency_1_QualityScore_FDHFFHHJIIJJJJJJIIIGHIIFIIJJJFHJJJJIJIGGHIJJIGIIIIJIGGIEDHHHEHHGHFFEDFFFEEEEEDCDDDEDEDEDDDDDDD_Mismatch_0_Sense_+_Library_PoolT
GTAAATAATCTTTACGCAGAGGGAATTTGTGTTAATAGGAATCTGCGTTCTGATATAAAGTATTTATTGTTTTATTGGTAGATCTCTTTGCTTT
>Frequency_1_QualityScore_FFHHHHHIEGHIJJFHGIGJIHIIJJJJJHIJJJJJJIJJJIGIJHIFHJJIHIJJJGHIIJJJJJJJHAEHHHFFFDDECD_Mismatch_0_Sense_+_Library_PoolT
CATGAGAGTCCTTTAAATATGTACAGCTGTAAATAATCTTTACGCAGAGGGAATTTGTGTTAATAGGAATCTGCGTTCTGAT
>Frequency_1_QualityScore_DFHHHHHJIGHIIIIIIJHHIIIJJJJIGIJJGIIHIIEIIIIJJJJJIIJGJIIIJIIEGIFEEHFFFACEEEDDCDDDDDDDECDEEDDDDD_Mismatch_0_Sense_+_Library_PoolT
TATTTATTGTTTTATTGGTAGATCTCTTTGCTTTGAGAATCGGCCCAAAGCAGTGGCAGAACCTGCGTTCTGTTTAATGCTAGTTCATCAATCT
>Frequency_1_QualityScore_DDHHBHHIICBGAHCFGGGHCECHIEAHB<FGIIGHIGEGGG;BFHHE@C;CGHH@E4,;AAC>@@;A@3>@@A:A>>CCDDDDD>CC<>CBC@_Mismatch_0_Sense_+_Library_PoolT
TTTTATTGGTAGATCTCTTTGCTTTGAGAATCGGCCCAAAGCAGTGGCAGAACCTGCGTTCTGTTTAATGCTAGTTCATCAATCTCCCATTCGG
>Frequency_1_QualityScore_FFHGGHHGIIJJIJJIJJJIGHJJIIHIIIJJIJJIJJI;FGGIGJEH;FGGI==DHH<CBEFEEDDEDCDCDDDEEEECDDDDDCDDCC<@CC_Mismatch_0_Sense_+_Library_PoolT
GCTAGTTCATCAATCTCCCATTCGGCCATGGCTGGCTGGTTACGACTGTACAGTTTTTTCTTTTGTAATTTTTCATATAGAAATCTGTTGTAAA
>Frequency_1_QualityScore_FFHDHDDGGHHHIGE@EHGCEIJ:?FIIIJIEFGGGGHGGF?DFFIEEGEHIJJJJIJG?B@GHIIIBEEBEEFEDCCCBC@BDDADBBDD??@_Mismatch_0_Sense_+_Library_PoolT
GGAATCTGCGTTCTGATATAAAGTATTTATTGTTTTATTGGTAGATCTCTTTGCTTTGAGAATCGGCCCAAAGCAGTGGCAGAACCTGCGTTCT
>Frequency_1_QualityScore_FFHHHHHJJJJJJJJJJJJIJIIJFIJJJJJJJJJJJJJJJJJIJJJJJJJJJJJJHHBFDDEDDDDDDDACDDDCDDDBB@DDDDDDDDDDDD_Mismatch_0_Sense_+_Library_PoolT
GCATCCATCGCCGCATCAATTCTCAACTTCCACAAATGGATCCAAACAACTTTGGCCGAAATCCTTCAGTATGCCATGGCGACTTCCTGCTGCA
>Frequency_1_QualityScore_FFFHHHHJJIJIIJJJJJIIIJJJJJJJJJJIJJJJFHJIJIJHIJJJIJJEGIHGHEFHHFFFFFFCECDDEEDCDDCDDDDCDDBB?BDCCD_Mismatch_0_Sense_+_Library_PoolT
GGTAGATCTCTTTGCTTTGAGAATCGGCCCAAAGCAGTGGCAGAACCTGCGTTCTGTTTAATGCTAGTTCATCAATCTCCCATTCGGCCATGGC
>Frequency_1_QualityScore_FFHGHHHIIHEHGIJIJJFIJJIGIJAFHGGIEFHIJJIJJGHIIIEEBFHHIIIGHHF@@DEEEECCDCDDCEDCDDDABCBD<CCD?BBBBD_Mismatch_0_Sense_+_Library_PoolT
CTTCCACAAATGGATCCAAACAACTTTGGCCGAAATCCTTCAGTATGCCATGGCGACTTCCTGCTGCAAGATCTGCAGCCCTGGAAAGGCCGCA
>Frequency_1_QualityScore_FFHHHHHIHIIJIICHHJIDHHJIJJJGIIJIBFHIJIJJIJJJJJJJIJJJJJJFIJIGIGIDIEIHHHHHFFFDDDEEDBDDDDDDDDDDDD_Mismatch_0_Sense_+_Library_PoolT
GTTCTGATATAAAGTATTTATTGTTTTATTGGTAGATCTCTTTGCTTTGAGAATCGGCCCAAAGCAGTGGCAGAACCTGCGTTCTGTTTAATGC
>Frequency_1_QualityScore_FFHHHFHJJJIJJJJJIIIJIIIJIIJIIJJJJJGHJJGHGJJIJJJJIGGIJJJJGHIIIHFFDDECECCDDDDCDCDDCCCDDCDBCAD1>C_Mismatch_0_Sense_+_Library_PoolT
TTCTCAACTTCCACAAATGGATCCAAACAACTTTGGCCGAAATCCTTCAGTATGCCATGGCGACTTCCTGCTGCAAGATCTGCAGCCCTGGAAA
>Frequency_1_QualityScore_;D:CFCFFHHHIII>GHIGIGGIIHEGGBEEGFEEG@FGHE;DBA<<FF@=@@@=EAEHEBDBCDECDC>@3>;B>@;(->CCD@CCCCD55>A_Mismatch_0_Sense_+_Library_PoolT
AGTTCATCAATCTCCCATTCGGCCATGGCTGGCTGGTTACGACTGTACAGTTTTTTCTTTTGTAATTTTTCATATAGAAATCTGTTGTAAAGTA
>Frequency_1_QualityScore_FFHHHHHGIJJGHIIJIHIJJJJJJJJIJJJJJJJHJJJJJIJIIHJJHIHIJGGGIIIJJJJGHHGGHFFFFFFFEEEEEECCBACDDDDDDD_Mismatch_0_Sense_+_Library_PoolT
TACGCAGAGGGAATTTGTGTTAATAGGAATCTGCGTTCTGATATAAAGTATTTATTGTTTTATTGGTAGATCTCTTTGCTTTGAGAATCGGCCC
>Frequency_1_QualityScore_FFHHHHHJJJJJHIIJJHIIJJJJJFHHIJJJJJJJJJJJJJJJJJCIJJJJJJJJJJIJHIIGIJIJGHHBFFFEDCCEDDDDD@BB<?BB<B_Mismatch_2_Sense_+_Library_PoolT
TAGGAATCTGCGTTCTGATATAAAGTATTTATTGTTTTATTGGTAGATCTCTTTGCTTTGAGAATCGGCCAAAAGCAGTGGCAGGACCTGCGTT
>Frequency_1_QualityScore_FFHHHHHJJJIJJJJJJJIJIJJIEIJJJJJJJJJJJJJJJJJJJJJGIIJJIJJHHFFDEEEDDDDDDDDDDDDDCDDDDEDDDDDDDDDDDD_Mismatch_1_Sense_+_Library_PoolT
CTTCAGTATGCCATGGCGACTTCCAGCTGCAAGATCTGCAGCCCTGGAAAGGCCGCAGCCACAGCCTCTGCGATGGATTTACTGCGGTCTTTGA
>Frequency_1_QualityScore_FFHHHHHJIIJJHJJJIIIIJJJIGIIIHIIJJJGIJJJJJJJGIJEIIJEGHGEHFFFEDD3(5;?@B_Mismatch_2_Sense_+_Library_PoolT
GCAGGACCTGCGTTCTGTTGAATGCTAGTTCATCAATCTCCCATTCGGCCATGGCTGGCTGGTTACGAC
>Frequency_1_QualityScore_FFHHHHGIIJIJIIJJIIJJJGIJJJJJIIIGIJJGIIIHIHIGHIJIEGIJII?EFHHFFEFFEEEDDACDDCDDDDBBDCDDDDBDDDDDDD_Mismatch_0_Sense_+_Library_PoolT
CACAAATGGATCCAAACAACTTTGGCCGAAATCCTTCAGTATGCCATGGCGACTTCCTGCTGCAAGATCTGCAGCCCTGGAAAGGCCGCAGCCA
>Frequency_1_QualityScore_FFHHHHHIJJJJJIIJJJGHIJJIHEIJJJIJIJIIHIJJJJJJJJJJJIIIHHHHHHFEDFEFFDEEEEEBDDBBDDDDDDDDDCCCCDDCDC_Mismatch_0_Sense_+_Library_PoolT
GCGATGGATTTACTGCGGTCTTTGAGGCCATGAGAGTCCTTTAAATATGTACAGCTGTAAATAATCTTTACGCAGAGGGAATTTGTGTTAATAG
>Frequency_1_QualityScore_FFHHHHHJJJHIIJJIJJJJJJJGIIIJJJJJHIJJJJJJJIJJJJJJIHHHHHHFFFFEDEEEEBDDDDDBDDDDDDDDDDD@BBDCDB0?BB_Mismatch_2_Sense_+_Library_PoolT
GGAATCTGCGTTCTGATATAAAGTATTTATTGTTTTATTGGTAGATCTCTTTGCTTTGAGAATCGGCCAAAAGCAGTGGCAGGACCTGCGTTCT
>Frequency_1_QualityScore_FFHHFHHJJJIJJJJJJJGJJJJJJIJIIIIJJJJJJJJJJJJIJJJIIJJJJHIHHIIIJJJJIIHIHEHFFFFEDDCCCCDDBCCCDDEDC@_Mismatch_0_Sense_+_Library_PoolT
AGAGTCCTTTAAATATGTACAGCTGTAAATAATCTTTACGCAGAGGGAATTTGTGTTAATAGGAATCTGCGTTCTGATATAAAGTATTTATTGT
>Frequency_1_QualityScore_FFHHHHHIJJJIJJJJJJJJJJJIJJJJJIJJJJJIJJIJJJJJJJJIJIJJGIIJJIHHFFDDDDDBDDDDDDDDDDDDDCDDDDEDDDDD@B_Mismatch_1_Sense_+_Library_PoolT
AAATCCTTCAGTATGCCATGGCGACTTCCAGCTGCAAGATCTGCAGCCCTGGAAAGGCCGCAGCCACAGCCTCTGCGATGGATTTACTGCGGTC
>Frequency_1_QualityScore_FFHHHHFIHJJJJJJJJJJJJIEHJJJJJIJJIHIIJGGIJJIJIHIIGHJIIJIHGFFDCEDEEDDEEDDDDCDDDBBB@B?CCCDDDDDDCD_Mismatch_0_Sense_+_Library_PoolT
ATCCATCGCCGCATCAATTCTCAACTTCCACAAATGGATCCAAACAACTTTGGCCGAAATCCTTCAGTATGCCATGGCGACTTCCTGCTGCAAG
>Frequency_1_QualityScore_FFHHHHHJJJJJJJJJJJJJJJJJJJJJJJJJJJJJJJJJIJJJJJJJJJJJJJJJGGIHHHFFFEEEFCCCDDDDDDDDDDBDAFEEDDDDEC_Mismatch_1_Sense_+_Library_PoolT
CCTGCGTTCTGTTGAATGCTAGTTCATCAATCTCCCATTCGGCCATGGCTGGCTGGTTACGACTGTACAGTTTTTTCTTTTGTAATTTTTCATA
>Frequency_1_QualityScore_FFHHHHHJJJJJJJJJJJIJIJGIJJIJGJJJJJJJGIJJJJJJIJIJJJFHEHFHHHHFFFFFFEEEEDEDDDDDDDDDDDDDDD9@ACD@B9_Mismatch_0_Sense_+_Library_PoolT
TTTGAGAATCGGCCCAAAGCAGTGGCAGAACCTGCGTTCTGTTTAATGCTAGTTCATCAATCTCCCATTCGGCCATGGCTGGCTGGTTACGACT
>Frequency_1_QualityScore_FFHHHHHJJJJJJJJJIJJJJJIJJIIJJJIJHIJJJJIJJJJJJJBHIIJHIHHHHHHFFFDFFFDDEEEECDDDDDDEEBDDDDDDDDDBDD_Mismatch_0_Sense_+_Library_PoolT
ATCTCTTTGCTTTGAGAATCGGCCCAAAGCAGTGGCAGAACCTGCGTTCTGTTTAATGCTAGTTCATCAATCTCCCATTCGGCCATGGCTGGCT
>Frequency_1_QualityScore_FFHHHFHJJHIHEHIJJ7@GAEHHEEFFFFCDDEDEFEEDEEDDDDDDDBDDDDDDCDEDDDDDDCDACCCDBDDDCDDDDDDDDDDDDDDDDC_Mismatch_0_Sense_+_Library_PoolT
CGCCGGGCGAAGAGGGGTGGATTAAAAGGGAGATATTTGCATCCATCGCCGCATCAATTCTCAACTTCCACAAATGGATCCAAACAACTTTGGC
>Frequency_1_QualityScore_FFHHHGHFEHHIJIIIIIJJJJJIJDHIJJJJJJIGJJBFIJIIIHIHHJIHIJIIIIJIIJGH>EEGIHHHBEFEFFF@BDDDDD@DDDC>@:_Mismatch_0_Sense_+_Library_PoolT
GAATTTGTGTTAATAGGAATCTGCGTTCTGATATAAAGTATTTATTGTTTTATTGGTAGATCTCTTTGCTTTGAGAATCGGCCCAAAGCAGTGG
>Frequency_1_QualityScore_DFHHHHHJJGIHGIJEHHIJIEGHGIJJJJIJJJJJJJJFHJJJIJIIHHJIHGHGIIIJGGGIHGHHHHFFFFFFEEEEEEDDDDDDBDDDD@_Mismatch_0_Sense_+_Library_PoolT
TCTTTACGCAGAGGGAATTTGTGTTAATAGGAATCTGCGTTCTGATATAAAGTATTTATTGTTTTATTGGTAGATCTCTTTGCTTTGAGAATCG
>Frequency_1_QualityScore_FFHHHHHJJJJJJIIJIEHIIJIJJGGIIIHGIJIIJJJIJJJJJJJJHIIGIIJJJJJJJIJJJDHHEDHIHGFFFDDEEDDDDDDDDD?ABC_Mismatch_2_Sense_+_Library_PoolT
GTTAATAGGAATCTGCGTTCTGATATAAAGTATTTATTGTTTTATTGGTAGATCTCTTTGCTTTGAGAATCGGCCAAAAGCAGTGGCAGGACCT
>Frequency_1_QualityScore_FFHHHHHJJIGHIJJJJJJJIHIJJJJJIIJIJIGIJJJIGIIJJEHGHIIIIJIHHHHFFFBAEEEDD;BDDBDDDDDDDDDA3>@<ADDDCD_Mismatch_0_Sense_+_Library_PoolT
ACTTTGGCCGAAATCCTTCAGTATGCCATGGCGACTTCCTGCTGCAAGATCTGCAGCCCTGGAAAGGCCGCAGCCACAGCCTCTGCGATGGATT
>Frequency_1_QualityScore_FFHHHHHJJJJJJJIIJJIJJJIJJJJJJJJJFHJJFHIJJJHIHHIJJIJIIJJIJJJJIJIHHEHEHFDFDACEFFDFEDCEDDDDDDDDDD_Mismatch_0_Sense_+_Library_PoolT
AATATGTACAGCTGTAAATAATCTTTACGCAGAGGGAATTTGTGTTAATAGGAATCTGCGTTCTGATATAAAGTATTTATTGTTTTATTGGTAG
>Frequency_1_QualityScore_D;+2<?DE<FFFHDFGB:CFEFIE@D?@GEFF?BF?FFED9=BCC;;F3==EEEE:=?7;)5?_Mismatch_2_Sense_+_Library_PoolT
ATGTGCATCCATCGCCGCATCAATTCTCAACTTCCACAAATGGATCCAAACAACTTTGGCAGA
>Frequency_1_QualityScore_FFHHHHGJJJJJJJJJJJJJJIJJJJJFGIJGIJJIJJJIJJHHFFFFEDEDDDDDDDDDDDDDDDDDDCDDEFDEEEDCDDDEDDDCDCDDDD_Mismatch_0_Sense_+_Library_PoolT
GGAAAGGCCGCAGCCACAGCCTCTGCGATGGATTTACTGCGGTCTTTGAGGCCATGAGAGTCCTTTAAATATGTACAGCTGTAAATAATCTTTA
>Frequency_1_QualityScore_FFHHHHHJJIJJJJJJIJJJJJJJJIJJJJJIJJJJIJJJJJJJJHHHHFFFFFEDDDDDDDDDDEDDDDDDDDDDDCDDDDDDD@CCC@CCDD_Mismatch_0_Sense_+_Library_PoolT
CGACTTCCTGCTGCAAGATCTGCAGCCCTGGAAAGGCCGCAGCCACAGCCTCTGCGATGGATTTACTGCGGTCTTTGAGGCCATGAGAGTCCTT
>Frequency_1_QualityScore_FFHHHHHJIJHJJJJJIJIJJJFHDGHIJDHIJJJJJJJJIHIEIIJIJJJJJIIHHHHHFFFECCEEDD@CBD?CCC8<>05+44@>@>CDDC_Mismatch_1_Sense_+_Library_PoolT
CCCAAAGCAGTGGCAGAACCTGCGTTCTGTTTAATGCTAGTTCATCAATCTCCCATTCGGCCATGGCTGGCTGGTTACGACTGTACAGATTTTT
>Frequency_1_QualityScore_FFHHHHHJHJIHIJJJIJJJJJJIJJIJJJJJJGHIJIIJJJJJJJJIJIJIGGGHHHHCHFFFFFFEEEEEDDEDD@DDDDEEDDDCDCBCCD_Mismatch_0_Sense_+_Library_PoolT
GCCATGAGAGTCCTTTAAATATGTACAGCTGTAAATAATCTTTACGCAGAGGGAATTTGTGTTAATAGGAATCTGCGTTCTGATATAAAGTATT
>Frequency_1_QualityScore_DDCDDF8G@FHIGHHAGGFHEH@@BDHEB:@FDHGGECGIIIIEGGC=CG>=C=AEEDCDEEEEDCCC>@@@CA>ACCACCCBBB?=A?B9AAC_Mismatch_0_Sense_+_Library_PoolT
CCACAGCCTCTGCGATGGATTTACTGCGGTCTTTGAGGCCATGAGAGTCCTTTAAATATGTACAGCTGTAAATAATCTTTACGCAGAGGGAATT
>Frequency_1_QualityScore_FFHGHHHIJJJJJJJJJJHIJJJJJJIJJJJGHIIJJJJJJJJJJJJJGJJJIJJJJJJJJJGJJJHIHEHHFFFFEEEA?BDDD@CCCDDDDD_Mismatch_0_Sense_+_Library_PoolT
TTCTGATATAAAGTATTTATTGTTTTATTGGTAGATCTCTTTGCTTTGAGAATCGGCCCAAAGCAGTGGCAGAACCTGCGTTCTGTTTAATGCT
>Frequency_1_QualityScore_FFHHHHGJJJJJJJJJJJJJJJJJJJJJJJJJJJJJJIJJJJJIJJJHHHFFFFFDEEEDDDDDDDDDDDDEDCDDD<>BDDDCDDDDDDDDDC_Mismatch_0_Sense_+_Library_PoolT
CCATGGCGACTTCCTGCTGCAAGATCTGCAGCCCTGGAAAGGCCGCAGCCACAGCCTCTGCGATGGATTTACTGCGGTCTTTGAGGCCATGAGA
>Frequency_1_QualityScore_FFHHHHHIJJJJIJIJJGHIJIJGGGJJJJJFIIJJHIIHIJGIJIIHGIJJHHHHHHFFFFFEEEDDDBCDDDDDDB??B3@:@?8<<<@@CD_Mismatch_0_Sense_+_Library_PoolT
GAATCGGCCCAAAGCAGTGGCAGAACCTGCGTTCTGTTTAATGCTAGTTCATCAATCTCCCATTCGGCCATGGCTGGCTGGTTACGACTGTACA
>Frequency_1_QualityScore_BEHHFHHIIIJGGIIJGEB@BHI<FFGGEHI@GEIJIF9BDGGHGG@=8@FA7=FHIH@A=BD3;;?DC;AE@@ECD;>(;>3>C35>CCC>@C_Mismatch_0_Sense_+_Library_PoolT
CTAGTTCATCAATCTCCCATTCGGCCATGGCTGGCTGGTTACGACTGTACAGTTTTTTCTTTTGTAATTTTTCATATAGAAATCTGTTGTAAAG
>Frequency_1_QualityScore_FFHHHHHIJJJIJJJIJJJJJJJJJJJIJJJHJJJJJJJJJJIJJJJJJHHHHFFFCFCEACECDDDDDDDEEDFEEEDDDACEFDECDCCDDD_Mismatch_1_Sense_+_Library_PoolT
GGAAAGGCCGCAGCCACAGCCTCTGCGATGGATTTACTGCAGTCTTTGAGGCCATGAGAGTCCTTTAAATATGTACAGCTGTAAATAATCTTTA
>Frequency_1_QualityScore_FFHHHHGJJJIGJIJJIJIIIJHIJIAHIIJJJJJJFHIJJIJCHIHHBCHDFED@?CCEEDEEEEEEDCDDECAC@CA@CDDEDDDDCC?BB>_Mismatch_1_Sense_+_Library_PoolT
GGCCGCAGCCACAGCCTCTGCGATGGATTTACTGCAGTCTTTGAGGCCATGAGAGTCCTTTAAATATGTACAGCTGTAAATAATCTTTACGCAG
>Frequency_1_QualityScore_FFFDHGHJIJJIJIJJJJJJJJJIIJIJIIFIJJJJJJGHIJJJIJFEHIFIHHFFFEEEDDDDCCAB=?BBDDCCDDDDDDD<@<CDCDBC@?_Mismatch_0_Sense_+_Library_PoolT
AGTATGCCATGGCGACTTCCTGCTGCAAGATCTGCAGCCCTGGAAAGGCCGCAGCCACAGCCTCTGCGATGGATTTACTGCGGTCTTTGAGGCC
>Frequency_1_QualityScore_FFHHHHHJJJJJIJJJJJJJGJIJIIJJJJGJJJJJJJJJJJJJJJHIGGIIJJJJJHFFDDEEDDDDDCDDDDBDDDCCCCCDDDDDDBDDDD_Mismatch_1_Sense_+_Library_PoolT
TCCTTCAGTATGCCATGGCGACTTCCAGCTGCAAGATCTGCAGCCCTGGAAAGGCCGCAGCCACAGCCTCTGCGATGGATTTACTGCGGTCTTT
>Frequency_1_QualityScore_FEHFHHGCFFGHHHGIJJJI?FGIJJIJH?GHIJIIIJBFHIFHGFIJJJJIJEIGIIIJJJJIHGF=BBDCDCEEDDD?CDDDDDD=BDBCAC_Mismatch_0_Sense_+_Library_PoolT
ATCTGCGTTCTGATATAAAGTATTTATTGTTTTATTGGTAGATCTCTTTGCTTTGAGAATCGGCCCAAAGCAGTGGCAGAACCTGCGTTCTGTT
>Frequency_1_QualityScore_FFHBHHHJIIBIIIEGHCGIIII@GHGACGB=FHIFFHGIICAFHBHHCHIGG@H>EEEHFFC@;@_Mismatch_0_Sense_+_Library_PoolT
AATCGGCCCAAAGCAGTGGCAGAACCTGCGTTCTGTTTAATGCTAGTTCATCAATCTCCCATTCGG
>Frequency_1_QualityScore_DFHHHHGIHIBHID<GEBGHIFGI?FFHIIGIGIGIFF;FHEGIIIGIIIHGHGCEHHFFFFFFECCECCEDDC@BBCCCCCBCB?BB9:>308_Mismatch_0_Sense_+_Library_PoolT
GCTTTGAGAATCGGCCCAAAGCAGTGGCAGAACCTGCGTTCTGTTTAATGCTAGTTCATCAATCTCCCATTCGGCCATGGCTGGCTGGTTACGA
>Frequency_1_QualityScore_DDHHHHHJJJJJJJGIHIIIIJJJJJHIIJJJJJJJJGIJJJJIIIJIJGIJIHIGHDGHGIHHHHHFHBEFFFFDECEEEEDEDDDDDDCDCB_Mismatch_0_Sense_+_Library_PoolT
AATAATCTTTACGCAGAGGGAATTTGTGTTAATAGGAATCTGCGTTCTGATATAAAGTATTTATTGTTTTATTGGTAGATCTCTTTGCTTTGAG
>Frequency_1_QualityScore_FFHHHHCGIIJIIJJJJJJJHIHIGHHJJJJJJJJJJIJJJJJJJIIGHHIJJJJJJJJJJJHHHFFFEBEEECCCCDDDEDDCDDDDEDD@BD_Mismatch_0_Sense_+_Library_PoolT
CTGCGGTCTTTGAGGCCATGAGAGTCCTTTAAATATGTACAGCTGTAAATAATCTTTACGCAGAGGGAATTTGTGTTAATAGGAATCTGCGTTC
>Frequency_1_QualityScore_FFHHHHHJJJJJJIJJJDGHIGJIGJJJIJJJJJIIJJJIJJHIGIEHHHHGHFDEFFFFEEFEEEEDD>;CDCEDDDDDDDDBBBBBDDBBCD_Mismatch_0_Sense_+_Library_PoolT
CACAGCCTCTGCGATGGATTTACTGCGGTCTTTGAGGCCATGAGAGTCCTTTAAATATGTACAGCTGTAAATAATCTTTACGCAGAGGGAATTT
>Frequency_1_QualityScore_FFHHHHHJJJJJJIJJJJJJJJJJIJHIJDHIIJIIJJHIJIJCHGIJIIJIJHHFHHHHFFFFFFFFDCCEEEDDEDCDDDEEDFDEEDDBDD_Mismatch_0_Sense_+_Library_PoolT
CAATCTCCCATTCGGCCATGGCTGGCTGGTTACGACTGTACAGTTTTTTCTTTTGTAATTTTTCATATAGAAATCTGTTGTAAAGTATACGGAT
>Frequency_1_QualityScore_FFHHHHGJJJIJJHIGIIJIJIJJIJIIJJJFGIJJJJJIJJJJIGHIJJJJHIIJGJIHIJJJJJDHHBDFDCDBBDDDDCDDD_Mismatch_0_Sense_+_Library_PoolT
GGATTTACTGCGGTCTTTGAGGCCATGAGAGTCCTTTAAATATGTACAGCTGTAAATAATCTTTACGCAGAGGGAATTTGTGTTA
>Frequency_1_QualityScore_DFHGHHHIIJJIJJIJHGIIIIIGHIJGJJJJIIIIIJFEIIIIJGGIIGIGHFIIHAHHFFFFDBCDDCDCDACDDDCCDCDDEEEDDDDDDD_Mismatch_0_Sense_+_Library_PoolT
TTTATTGTTTTATTGGTAGATCTCTTTGCTTTGAGAATCGGCCCAAAGCAGTGGCAGAACCTGCGTTCTGTTTAATGCTAGTTCATCAATCTCC
>Frequency_1_QualityScore_FFHHHHHJJJJJIIJJJJJJJJJJJJJJJJJHJIIJGIIIHIIIHFHJJJJGHHHHHFFFFFFFEEEEEBEDDDDCCDEEDDDDECCBCDEEDD_Mismatch_0_Sense_+_Library_PoolT
ATCAATCTCCCATTCGGCCATGGCTGGCTGGTTACGACTGTACAGTTTTTTCTTTTGTAATTTTTCATATAGAAATCTGTTGTAAAGTATACGG
>Frequency_1_QualityScore_FFHHHHHHIIJJJJJIIHIHIJJJJJJIJJJIJGJJJJJJJJJGHHIEGIJJJICHIIIJJGHEHHEFHDEFFEBBDFFDEEECEDDCDDDDDD_Mismatch_0_Sense_+_Library_PoolT
AAATATGTACAGCTGTAAATAATCTTTACGCAGAGGGAATTTGTGTTAATAGGAATCTGCGTTCTGATATAAAGTATTTATTGTTTTATTGGTA
>Frequency_1_QualityScore_DDFDBDFII<3@D@?DCB9??9D??;DFFGBFIBEF6BCFE@FEDAEIDEEEFE;AE@BD@@BB@B36;;5=>9;?B3<@B_Mismatch_1_Sense_+_Library_PoolT
TTTGAGAATCGGCCCAAAGCAGTGGCAGAACCTGCGTTCTGTTTAATGCTATTTCATCAATCTCCCATTCGGCCATGGCTG
>Frequency_1_QualityScore_BB?DDF88EABG@A=EGBFFHIIID9DHGEIIGEEH;@BGIG@DAEA=AA@B>C;ACCCACCCDDADB@5;>ACCCCC3@ACDCCCCCCBB<55_Mismatch_0_Sense_+_Library_PoolT
GCCGCAGCCACAGCCTCTGCGATGGATTTACTGCGGTCTTTGAGGCCATGAGAGTCCTTTAAATATGTACAGCTGTAAATAATCTTTACGCAGA
>Frequency_1_QualityScore_FFHHHFHHIJJIJJJIJJJJJJIIJJJJJJIJJJJJGIIIJJJJJFGIJJJJIJIIJIIJJJJJJIJJJHHHIHHHHHEFDDCDDDDDDCCDDD_Mismatch_0_Sense_+_Library_PoolT
ATTTGTGTTAATAGGAATCTGCGTTCTGATATAAAGTATTTATTGTTTTATTGGTAGATCTCTTTGCTTTGAGAATCGGCCCAAAGCAGTGGCA
>Frequency_1_QualityScore_FFHHHHHJJIJJIJJJJJJJJJJIJIJIJJIJJJIIJJJJJJJIIIJJJJJJJJJJJIJJGIJJJJJJJHHG?DFFEEEEDDDDDDDDDDDDBD_Mismatch_0_Sense_+_Library_PoolT
TAGGAATCTGCGTTCTGATATAAAGTATTTATTGTTTTATTGGTAGATCTCTTTGCTTTGAGAATCGGCCCAAAGCAGTGGCAGAACCTGCGTT
>Frequency_1_QualityScore_BDFFF>F>EEH<EHHIEHGC>EHGFEH9CFEDHIA;C?:6@)0??FFFFGGF<CH>F:7@FH@);=EFGEBCCC7@A@;;BE@>B@CD:=C<>C_Mismatch_0_Sense_+_Library_PoolT
CTTTAAATATGTACAGCTGTAAATAATCTTTACGCAGAGGGAATTTGTGTTAATAGGAATCTGCGTTCTGATATAAAGTATTTATTGTTTTATT
>Frequency_1_QualityScore_FFFHGHHJJJJJJJJJJIHIIHIJJJJIIIIJFGIJIGF@FBGIGJCHIJJHHFFHHFFEDFFFEEDEEECCCCDDDDDEACD?CE_Mismatch_0_Sense_+_Library_PoolT
CATCAATCTCCCATTCGGCCATGGCTGGCTGGTTACGACTGTACAGTTTTTTCTTTTGTAATTTTTCATATAGAAATCTGTTGTAA
>Frequency_1_QualityScore_FFHHHHHJJJJJJJIJIJFHGGHJHIIJIJJJHJJJJHIIHGIIJJJIHHHIIIJJHHHH@HFFFFFFD>BDDDDDDDDDBD9A>>?<>@BCCC_Mismatch_1_Sense_+_Library_PoolT
AGAATCGGCCCAAAGCAGTGGCAGAACCTGCGTTCTGTTTAATGCTAGTTCATCAATCTCTCATTCGGCCATGGCTGGCTGGTTACGACTGTAC
>Frequency_1_QualityScore_FFHHHGHJJJJJJCHGIGJIIJJJIBHIIHIJJJJIJJHG>DDEEEEDDDDDCDCCCCACDDDDCACDDBDDEDCCDDDCDEEEDDDDCDDDDD_Mismatch_0_Sense_+_Library_PoolT
AAAGGCCGCAGCCACAGCCTCTGCGATGGATTTACTGCGGTCTTTGAGGCCATGAGAGTCCTTTAAATATGTACAGCTGTAAATAATCTTTACG
>Frequency_1_QualityScore_FFHHHHHJIJJJIJJJIJJIIIJJJIJJJJJJJJJJJJIIJJJJIJJJJJJHHHHHHHFFFFFFEDDDDDDDDDDDDDDCDDDDEDDDDDDDCD_Mismatch_2_Sense_+_Library_PoolT
CCAATTCTCAACTTCCACAAATGGATCCAAACAACTTTGGCCGAAATCCTTCAGTATGCCATGGCGACTTCCAGCTGCAAGATCTGCAGCCCTG
>Frequency_1_QualityScore_FFHGHHGJIGIJJJIJJJJJJJJJIJJIJIIJJIIJJJJJJJJIIJJJJIBGHHHHGGFDFFFED>ACDBDD@DDDDBDDDDBBCDCAC<@B@>_Mismatch_1_Sense_+_Library_PoolT
ACAACTTTGGCCGAAATCCTTCAGTATGCCATGGCGACTTCCAGCTGCAAGATCTGCAGCCCTGGAAAGGCCGCAGCCACAGCCTCTGCGATGG
>Frequency_1_QualityScore_==@@:ACC:AB:3A<C?<A<C99????:?C??;?D<B<;F?09/*??6@F9;A.7=75(\:4))7..((.;;>;>B>>A2@BD(>>@:(;>@_Mismatch_2_Sense_+_Library_PoolT
GCGTTCTGTTTAATGCTAGTTCATCAATCTCCCATTCGGCCATGGCTGGCTGGTTACGACTGTACAGACTTTTCTTTTGTAATTTTTCATAT
>Frequency_1_QualityScore_FFHHHHHJJJJJJJJJJJJIJJJIIJJJJIJJJJJJIJJJJJJJJJJJHIJIJIJHHEHHHFFFFFFFEEEEEEDDEEDDDDDDDDDDDDC@B?_Mismatch_0_Sense_+_Library_PoolT
TCTTTGCTTTGAGAATCGGCCCAAAGCAGTGGCAGAACCTGCGTTCTGTTTAATGCTAGTTCATCAATCTCCCATTCGGCCATGGCTGGCTGGT
>Frequency_1_QualityScore_FFHHHHHJJIJJJJIJIJJIJIIJHIIJJJJJJJJJJJJJJJJJJJJIJHHHHFF?CEEEDDDDDDDDDCDDDDDDDDDDBDDDDDCDDEDCDD_Mismatch_0_Sense_+_Library_PoolT
CCGAAATCCTTCAGTATGCCATGGCGACTTCCTGCTGCAAGATCTGCAGCCCTGGAAAGGCCGCAGCCACAGCCTCTGCGATGGATTTACTGCG
>Frequency_1_QualityScore_FFHHHHHIJJIJJJJJJIJJJJJJJIJJJJJJJJJJIFHGIJHIIIIIJGHEGIJHFFFFEEC@A@EFECCAADCFCCACDACCEEDDDCDCCC_Mismatch_0_Sense_+_Library_PoolT
TAGTTCATCAATCTCCCATTCGGCCATGGCTGGCTGGTTACGACTGTACAGTTTTTTCTTTTGTAATTTTTCATATAGAAATCTGTTGTAAAGT
>Frequency_1_QualityScore_FFFHHFHJJGIIIJGBCHDHGGHIIJFCHIIIJJIGIGGHGGFGHGHHGGICHIIEEAEHHHFFFFFDCBD>?ACCBDDD<A@B<C:A@BDBBC_Mismatch_0_Sense_+_Library_PoolT
TGAGAATCGGCCCAAAGCAGTGGCAGAACCTGCGTTCTGTTTAATGCTAGTTCATCAATCTCCCATTCGGCCATGGCTGGCTGGTTACGACTGT
>Frequency_1_QualityScore_FFHHDCFGGGHFHI>HEHIIEGHIGII@GAG@DDF?DFIIHDGIDGBFHHHGFFHICBFHCHGFHIGHIGIIIIGHHDED?A?BCD?C@CDBCB_Mismatch_0_Sense_+_Library_PoolT
TTTGTGTTAATAGGAATCTGCGTTCTGATATAAAGTATTTATTGTTTTATTGGTAGATCTCTTTGCTTTGAGAATCGGCCCAAAGCAGTGGCAG
>Frequency_2_QualityScore_EEHHHHGIJJJJIJIIJJJJJIJIIIJJGIJJIJJJEGIIJIJJJHIIIJIIJJIIIIJJJJJJJIJJIGHFHIIHGGHFFCCACDDDDCCCDD_Mismatch_2_Sense_+_Library_PoolT
TTTTATGTTAATAGGAATCTGCGTTCTGATATAAAGTATTTATTGTTTTATTGGTAGATCTCTTTGCTTTGAGAATCGGCCAAAAGCAGTGGCA
>Frequency_2_QualityScore_EFHGHHHIJIJCIIIIIIJIIIJJGIJIJGIIIIIJJJJJJJJJJJIIIIIJJJIIIIIIIIHGGIGHHGF?ADCCCC;@BDDCCC<CCCDDCC_Mismatch_0_Sense_+_Library_PoolT
CTGATATAAAGTATTTATTGTTTTATTGGTAGATCTCTTTGCTTTGAGAATCGGCCAAAAGCAGTGGCAGGACCTGCGTTCTGTTGAATGCTAG
>Frequency_2_QualityScore_FFHHGHHJIJJJIGIIHIIIGIJJHIJIJGHIIJIIIJJJJJIJIJJIGGIIGIICGGDEEF:ACCDCDAAA7???BA=BCACA?B<BB?AC:7_Mismatch_1_Sense_+_Library_PoolT
ATTGTTTTATTGGTAGATCTCTTTGCTTTGAGAATCGGCCAAAAGCAGTGGCAGGACCTGCGTTCTGTTGAATGCTAGTTCATCAATCTCCCAT
>Frequency_2_QualityScore_EFHGGFHIIIIIIIIIIGIICIGGGIJJJIIJJIFIIJIIIEIIIHHEIIIIGIIIIGGDEFEFFC5?A?CCACACBCCCCC;AABACAC?CC?_Mismatch_1_Sense_+_Library_PoolT
ATTTATTGTTTTATTGGTAGATCTCTTTGCTTTGAGAATCGGCCAAAAGCAGTGGCAGGACCTGCGTTCTGTTGAATGCTAGTTCATCAATCTC
>Frequency_1_QualityScore_FFHHHHHJJIJIJIJIJFHHIGHIIJJJJJJJJJJIJJIJJJJJJJJIJJJJIJJJJJJIJJJIIJIHHEHHFFFDD=ABDDBB@BDDDACC::_Mismatch_0_Sense_+_Library_PoolT
TGCGTTCTGATATAAAGTATTTATTGTTTTATTGGTAGATCTCTTTGCTTTGAGAATCGGCCAAAAGCAGTGGCAGGACCTGCGTTCTGTTGAA
>Frequency_1_QualityScore_FFHHHHHIJJIGIIIJJJJJJIIBF@DGCGIIDEGDCCHIIJIDHIHHEHFHEDFFDDFEDEDEDEE:A@CDAACCDDDDCDACADBBDDDDCD_Mismatch_0_Sense_+_Library_PoolT
CCCATTCGGCCATGGCTGGCTGGTTACGACTGTACAGTTTTTTCTTTTGTAATTTTTCATATAGAAATCTGTTGTAAAGTATACGGATTTTTCT
>Frequency_1_QualityScore_FFHHGHHJJIJJJJGJIJJJGIJJJJJIJJIJEGIJJJJIIJJJJJJJJJJJJJJIJIHHHHEDEC>A@@??B;@@>CCD5@CDDDDDCC:_Mismatch_2_Sense_+_Library_PoolT
AGTGGCAGGACCTGCGTTCTGTTGAATGCTAGTTCATCAATCTCCCATTCGGCCATGGCTGGCTGGTTACGACTGTACAGTTTTTTCTTTA
>Frequency_1_QualityScore_FFFHHHHJJJJJJJJJJJJHHIJJJJJJJJJJGHIIJGIJJJJJGEHEGIGEHHHGFFD@DC@CCCCCD@CDCACCCDDDDDCDDCBDBBCCCB_Mismatch_2_Sense_+_Library_PoolT
GGTAGATCTCTTTGCTTTGAGAATCGGCCAAAAGCAGTGGCAGGACCTGCGTTCTGTTGAATGCTAGTTCATCAATCTCCCATTCGGCCATGGC
>Frequency_1_QualityScore_FFHGHHHIIIGIIGG:FHIJJIJJIJIIJIIGECDGIGGIIJJFIJIIJIIIIIGJIIJJJIGGHGGIEAHIHHFFFFDCCEFEDCDFECCCCC_Mismatch_1_Sense_+_Library_PoolT
ATGGATTTACTGCAGTCTTTGAGGCCATGAGAGTCCTTTAAATATGTACAGCTGTAAATAATCTTTACGCAGAGGGAATTTTATGTTAATAGGA
>Frequency_1_QualityScore_EFHFDBHIGGIGIIEHEBHGII3CGE9?FBDGGGIEH@ADGGDGHGGDEGCHGEEHIIGIIIHHIHHGDDFCCCCCCC@CCFADEEDCCCCC>C_Mismatch_0_Sense_+_Library_PoolT
ATTTACTGCGGTCTTTGAGGCCATGAGAGTCCTTTAAATATGTACAGCTGTAAATAATCTTTACGCAGAGGGAATTTTATGTTAATAGGAATCT
>Frequency_1_QualityScore_FFHHFHHIJIJIJJJJJ?FHHJJJJJHIJJJJJJJIIJIJJJJJJJJJJJJIHHFHHFF6ACDDDDDDDDDDC@CBDB@BCDDDCCBBDEDDDC_Mismatch_1_Sense_+_Library_PoolT
GGCGTTCTGATATAAAGTATTTATTGTTTTATTGGTAGATCTCTTTGCTTTGAGAATCGGCCAAAAGCAGTGGCAGGACCTTCGTTCTGTTGAA
>Frequency_1_QualityScore_FFHHGHHJJJJJJJJJJJJJJJJJIJJJJJJIJIJJGIGIHHIJJBGGIICHCEEHDFCEFDFFDDDCCCEEEDDCDDECBDB@CCDDDBDB?8_Mismatch_2_Sense_+_Library_PoolT
TCTCTTTGCTTTGAGAATCGGCCAAAAGCAGTGGCAGGACCTGCGTTCTGTTGAATGCTAGTTCATCAATCTCCCATTCGGCCATGGCTGGCTG
>Frequency_1_QualityScore_=4:C<CDE<4:,A<3,A<4AFBED+A<EE9?*111?DD@@>B1??BD@18=))/.@3)8@C@_Mismatch_1_Sense_+_Library_PoolT
CTGTTTAATGCTAGTTCATCAATCTCCCATTCGGCCATGGCTGGCTGGGTACAACTGAACAG
>Frequency_1_QualityScore_FFHHHHHJJJJJJJJJJJJJJJJJJJIJJJJJJIIIIJJJJJJJJJJJJJJJIJJJIJJJJJJJJJJJJJDIIJJHHHFFEEDDEDDCDDDDBD_Mismatch_1_Sense_+_Library_PoolT
TTATGTTAATAGGAATCTGCGTTCTGATATAAAGTATTTATTGTTTTATTGGTAGATCTCTTTGCTTTGAGAATCGGCCAAAAGCAGTGGCAGG
>Frequency_1_QualityScore_EFHHHHHJEHIHJJJIIJJJJJJJIHIIJIJJJJJJJJJIIJJGHHHIIICHHEGGEAHEB@>CD@CECACCECDA>@C;>ACDCDD3@ACCBB_Mismatch_2_Sense_+_Library_PoolT
TTTATTGGTAGATCTCTTTGCTTTGAGAATCGGCCAAAAGCAGTGGCAGGACCTGCGTTCTGTTGAATGCTAGTTCATCAATCTCCCATTCGGC
>Frequency_1_QualityScore_DBA?CFF:EH??@BFD@)@@@F<FFHG*?BGH<BDHG4?FHIIGBDBFG4=;@@4)7@>;C45.(4(6;C;@\,\:5>>>CCAA_Mismatch_2_Sense_+_Library_PoolT
AGTGGCAGAACCTGCGTTCTGTTTAATACTAGTTCATAAATCTCCCATTCGGCCATGGCTGGCTGGATACGACTGTACAGATTT
>Frequency_1_QualityScore_DEHHHHHJJJIIGHIIJHIJJJJIIDHHIHIIJIIIIJIIIIIJGEIJJJJIJJGIIJJJJIIJJJDIGEHGFFFFFEEEEEE>ADFEEFDD@C_Mismatch_0_Sense_+_Library_PoolT
AGTCCTTTAAATATGTACAGCTGTAAATAATCTTTACGCAGAGGGAATTTTATGTTAATAGGAATCTGCGTTCTGATATAAAGTATTTATTGTT
>Frequency_1_QualityScore_FFHHHHHJJJJJJJJJJJJIJJJJJJJJJJJJFHIJJIJJJIJJJJIJJJIJJJIJJJJJJJJJJJJIJHJJJJHHFFFDDEEEDCDDDDDDBB_Mismatch_1_Sense_+_Library_PoolT
ATGTTAATAGGAATCTGCGTTCTGATATAAAGTATTTATTGTTTTATTGGTAGATCTCTTTGCTTTGAGAATCGGCCAAAAGCAGTGGCAGGAC
>Frequency_1_QualityScore_DDABFHHGIGGIHGHGHGICHHIGIEG@A@FBDAHIGFGG@BDE16(=;(-;?EHE>@;;@7?@C3;>C6@>3;CCCA5:><::3>BDBD_Mismatch_2_Sense_+_Library_PoolT
GGTAGATCTCTTTGCTTTGAGAATCGGCCAAAAGCAGTGGCAGGACCTGCGTTCTGTTGAATGCTAGTTCATCAATCTCCCATTCGGCCA
>Frequency_1_QualityScore_FFHHHHHJJJJJJJJJIIJIJJJIGIJIJJJJJIJJJIIGHJJJHHJJJJJJJJIIJJJJJJIIIJJJHEHFFFFFFDEEEBCCEFDDDCCDDD_Mismatch_2_Sense_+_Library_PoolT
TCCTTTAAATATGTACAGCTGTAAATAATCTTTACGCAGAGGGAATTTTATGTTAATAGGAATCTGCGTTCTGATATAAAGTATTTATTGTTTT
>Frequency_1_QualityScore_FFHHHHHJJJIJJJJJJJJJJJJJJJJJJJIJIIIJJHGIJJJJJJFHIJIJJJJJJJJJIJJIJJIJJHHIGGHGHHHFFFDCEBDDDDCCDB_Mismatch_2_Sense_+_Library_PoolT
ATTTTATGTTAATAGGAATCTGCGTTCTGATATAAAGTATTTATTGTTTTATTGGTAGATCTCTTTGCTTTGAGAATCGGCCAAAAGCAGTGGC
>Frequency_1_QualityScore_FFHHHHHIJJJJHIIHJJJIJJJIIJJJJJJJJJJJJJJJJIJJJIJHGHIIJJADEHGFEBEDDECECCCECCDCDCC@ACC>CCDDCDDCCD_Mismatch_1_Sense_+_Library_PoolT
TTGTTTTATTGGTAGATCTCTTTGCTTTGAGAATCGGCCAAAAGCAGTGGCAGGACCTGCGTTCTGTTGAATGCTAGTTCATCAATCTCCCATT
>Frequency_1_QualityScore_FDFFFHHGGIJIJCHGCCHGGEEHIJFEGGGCGEHGGIIIEH>GIJJGJJGIDHIHHIEIGIIGDHHHGED?BCDDCDEDE>@@-;>CCDEDCC_Mismatch_0_Sense_+_Library_PoolT
GAGTCCTTTAAATATGTACAGCTGTAAATAATCTTTACGCAGAGGGAATTTTATGTTAATAGGAATCTGCGTTCTGATATAAAGTATTTATTGT
>Frequency_1_QualityScore_FDHHHHHJJJFEHGIJJJJJJIIJJJIHEGGGIGHIJJIJIGIJGHJJJJJJHIHECCB=BABEAC;5@>@AC;CACC;>@@CDCC>CC?ACD:_Mismatch_1_Sense_+_Library_PoolT
GTTTTATTGGTAGATCTCTTTGCTTTGAGAATCGGCCAAAAGCAGTGGCAGGACCTGCGTTCTGTTGAATGCTAGTTCATCAATCTCCCATTCG
>Frequency_1_QualityScore_DFHDDFDFHDDH=DCEEEFGGG>BF9DG>>DGH999DHCDHIG<C=;=CFA>=@BEFF@B@@=A15=955::8<;\8(4::(:(4>@>4:@CC_Mismatch_2_Sense_+_Library_PoolT
GCAGTGGCAGGACCTGCGTTCTGTTGAATGCTAGTTCATCAATCTCCCATTCGGCCATGGCTGGCTGGTTACGACTGTACAGAATTTTCTTTT
>Frequency_1_QualityScore_DFHHHFHHIJGJJIIIJJGJJJJHIJIIJJJJJJJJJJJIIIJIJJJJJIJJJIJJJJHGJJJHHHFF@@CDABDBCCCC>CCCCCCDAAA@DC_Mismatch_0_Sense_+_Library_PoolT
TAAAGTATTTATTGTTTTATTGGTAGATCTCTTTGCTTTGAGAATCGGCCAAAAGCAGTGGCAGGACCTGCGTTCTGTTGAATGCTAGTTCATC
>Frequency_1_QualityScore_FFHHHHHJIJIIJJJJJJIIJJIIIJJJJJJJJIDIIJJJJJJJJJJHIIGIJHEHHIJJJHHHGHHHFFFFFFEEDDDDDDDDDDD>@CCCCD_Mismatch_0_Sense_+_Library_PoolT
GCCATGAGAGTCCTTTAAATATGTACAGCTGTAAATAATCTTTACGCAGAGGGAATTTTATGTTAATAGGAATCTGCGTTCTGATATAAAGTAT
>Frequency_1_QualityScore_FFHHHHHJJJJJGIJJJJIJJIJFHIJJJJJJJJJJJIJIJHIIJIIIJ>DHJJGHHHHHHFFFEDFFEEEDEEEDBDBDBDDD?BDDDDEDDE_Mismatch_0_Sense_+_Library_PoolT
CCTCTGCGATGGATTTACTGCGGTCTTTGAGGCCATGAGAGTCCTTTAAATATGTACAGCTGTAAATAATCTTTACGCAGAGGGAATTTTATGT
>Frequency_1_QualityScore_FFHGHHHIJGHIJJJJJJJJJJGIIJIJJIHIGGIJJJJJJJJIIJJIGIJJIEHIIJJGIGIJIJCGHHHHGHFFFADDCD>CCDCDED@CDF_Mismatch_0_Sense_+_Library_PoolT
CCATGAGAGTCCTTTAAATATGTACAGCTGTAAATAATCTTTACGCAGAGGGAATTTTATGTTAATAGGAATCTGCGTTCTGATATAAAGTATT
>Frequency_1_QualityScore_FFHHHHHJJJIJJJJJJIIIJIJEGIIJJJJJHHIJJJJJJHIJIIJJJJJJIJIJJJIIJJIJJJJHHHFFFFEEEAEDDDDD@BDDCB<5?B_Mismatch_0_Sense_+_Library_PoolT
GGAATCTGCGTTCTGATATAAAGTATTTATTGTTTTATTGGTAGATCTCTTTGCTTTGAGAATCGGCCAAAAAGCAGTGGCAGGACCTGCGTTC
>Frequency_1_QualityScore_FFHHHHHJJGIJGJIIIIJJFIJJJFHHIIJJJJJJJIJJJJJJFGIIIJJCGHGGIHEHFBBBEDCEE>CCACCD>;@@CDDDDCDDACCD@?_Mismatch_1_Sense_+_Library_PoolT
TTTTATTGGTAGATCTCTTTGCTTTGAGAATCGGCCAAAAGCAGTGGCAGGACCTGCGTTCTGTTGAATGCTAGTTCATCAATCTCCCATTCGG
>Frequency_1_QualityScore_FFHHHHHJIJIJJJJJHIJGJIJJIHIJIJJJJJHIIIJJJJJJJJJJJIIIIJJJJJJJJJGJJJHHHGHFFFFD?CDDDDB=BDBCACC:AC_Mismatch_0_Sense_+_Library_PoolT
GCGTTCTGATATAAAGTATTTATTGTTTTATTGGTAGATCTCTTTGCTTTGAGAATCGGCCAAAAGCAGTGGCAGGACCTGCGTTCTGTTGAAT
>Frequency_1_QualityScore_FDHHHHHIJIGIJHIIIIJGIJJEGIJJJJGIJIJJJJ9FHIGHIIJIHIJJGGHHHHHHFFFFD>CCCB@BDDDACFD<CDCDDC5ACDDBDD_Mismatch_1_Sense_+_Library_PoolT
GTGGCAGAACCTGCGTTCTGTTTAATGCTATTTCATCAATCTCCCATTCGGCCATGGCTGGCTGGTTACGACTGTACAGATTTTTCGTTTGTAA
>Frequency_1_QualityScore_AE?FFDHGIGEEHCF>FDAEAAAGHDEF@:BGCGEG=(?9BGI-5;;7.>CAA>;CHEF;@;?D>>CEC@@@ACCCA@9/;2>@C@C2<?_Mismatch_2_Sense_+_Library_PoolT
TCTTTGCTTTGAGAATCGGCCAAAAGCAGTGGCAGGACCTGCGTTCTGTTGAATGCTAGTTCATCAATCTCCCATTCGGCCATGGCTGGC
>Frequency_1_QualityScore_FFHHHHHJHHHIJJHHHIJGJJIIIJJHIIIIHIIIJJIJJJJIJIJJJIIIIJJDIIGIJIJIJIHEEABDDDB??=5;??BD735>3:@CAC_Mismatch_0_Sense_+_Library_PoolT
GTTCTGATATAAAGTATTTATTGTTTTATTGGTAGATCTCTTTGCTTTGAGAATCGGCCAAAAGCAGTGGCAGGACCTGCGTTCTGTTGAATGC
>Frequency_1_QualityScore_FFHHHHHGHIJJJJJJJJJJJJJJGGGIJJJJJJJJIJJJJJHIJJJEIEHIIIJHGGFFFDFCCEEACCDDDDDDEDDDDDDCDDCCDF>BBD_Mismatch_2_Sense_+_Library_PoolT
TTATTGGTAGATCTCTTTGCTTTGAGAATCGGCCAAAAGCAGTGGCAGGACCTGCGTTCTGTTGAATGCTAGTTCATCAATCTCCCATTCGGCC
>Frequency_1_QualityScore_FFHHHHHJJIJJIJJIIIIIGJIIIJJJJJJJJJJJIJJJJIJIJJJJIJJJHJIJJJJJJJHHHFDFD?CDEECDDDDDDDCDDEDEDDDDDC_Mismatch_0_Sense_+_Library_PoolC
ATTTATTGTTTTATTGGTAGATCTCTTTGCTTTGAGAATCGGCCCAAAGCAGTGGCAGAACCTGCGTTCTGTTTAATGCTAGTTCATCAATCTC
>Frequency_1_QualityScore_FFHHHHHJJJJIJJJHJJJJJJJJIJHIJJJJIJGIJJGIIJJJGHIIIJJJJJGJHHHHHHHFFFFDBCDEEDDCEDDDDDD=BDDBB?CCCC_Mismatch_0_Sense_+_Library_PoolC
CAGCCTCTGCGATGGATTTACTGCGGTCTTTGAGGCCATGAGAGTCCTTTAAATATGTACAGCTGTAAATAATCTTTACGCAGAGGGAATTTGT
>Frequency_1_QualityScore_DDFFD?FCCGGBBFIGGA?<@G@FHGD6?BBDEGHIIGGEBB?@GGGEGHHIEGHE:D_Mismatch_0_Sense_+_Library_PoolC
AGCTGTAAATAATCTTTACGCAGAGGGAATTTGTGTTAATAGGAATCTGCGTTCTGAT
>Frequency_1_QualityScore_FFFGHHHIIDHIGGGHHJIJFGIEIIGJIJJIIJJIIJIIIGAB:BBEFF@B;ACDCDA@CC>AC;@CC@CEECD@DEFEDDACDDDCDDECCC_Mismatch_0_Sense_+_Library_PoolC
CTGGAAAGGCCGCAGCCACAGCCTCTGCGATGGATTTACTGCGGTCTTTGAGGCCATGAGAGTCCTTTAAATATGTACAGCTGTAAATAATCTT
>Frequency_1_QualityScore_FFHHHHHIJJJJHHJIJJJJJJJIJJJJJIJIJJJJJJJJJJJJIJJJJJIJJJGGJEEEE<BDECECCEECCCDCC@DDEDDCDDCDDDDCDD_Mismatch_1_Sense_+_Library_PoolC
TTGTTTTATTGGTAGATCTCTTTGCTTTGAGAATCGGCCAAAAGCAGTGGCAGGACCTGCGTTCTGTTGAATGCTAGTTCATCAATCTCCCATT
>Frequency_1_QualityScore_FFHHHHHIJJJIJJHJJJIJIJIIJJJJJJJIJIJJJIJIJJJJJJJJIIJJJJIIJIIJJJJIJJGGHCHDFFAACCEBBDDDDDDCCDDCCD_Mismatch_0_Sense_+_Library_PoolC
TTCTGATATAAAGTATTTATTGTTTTATTGGTAGATCTCTTTGCTTTGAGAATCGGCCAAAAGCAGTGGCAGGACCTGCGTTCTGTTGAATGCT
>Frequency_1_QualityScore_DFHHADHHJGJJJJIJJJJJJIHIJGJIGJJJJIIIGIJIIIDIJJJJIBIJJIIGHGIJIIGI;=C@B@<,=?;ACCCAC:ACCCC5>;@@CD_Mismatch_1_Sense_+_Library_PoolC
AAAGTATTTATTGTTTTATTGGTAGATCTCTTTGCTTTGAGAATCGGCCAAAAGCAGTGGCAGGACCTGCGTTCTGTTGAATGCTAGTTCATCA
