# Supplementary material for: Differential Gene Expression Reveals Candidate Genes for Drought Stress Response in Abies alba (Pinaceae)
Source: PLoS One. 2015 Apr 29;10(4):e0124564. doi: 10.1371/journal.pone.0124564 (PMC4414588; doi:10.1371/journal.pone.0124564)
Supplement: S3 File — (GZ) [file pone.0124564.s003.gz › comp5655_c0_seq1.fa]

>comp5655_c0_seq1 len=385 path=[1:0-384]
ATCATGATACTATTACTGTTAATGGTGAATATTGAGCTGAGGAGGTGGGTGCCTTTGTCGTTGATTGGTTGCAGGGTCGATTCGTGAAGAGAACGCCGGGCATGTTTTGTGACTGAATTAGACGAAGAAGAGAAGGAGCTGGGGGACGTGATGAAAAATAATAACAGCAGCAGCAGCAGTTACTAGCACAAGCTGGTACTGCGTTTTCGGCTTCTGCAAGCCGGAAGGAGACGCATTTTGTAATATATGGACCAGCAATTATGTACTATATTGACCACCATTTTAATTAAATTCACATTTTCACTAAATTCAGTGTAAAGTTAGACATTGATTCCTTTTTTTAGCAGTTTGTGGAAGTGTTTGCATGGCTTCCTTTCATTTTTTT

>Frequency_3_QualityScore_FFHHHHHIJJJIGHIJJIJIJJJJJJJJJJJJJJJJJJJJIJJJIIIHGGEEDEEEEEEEEEEFEDDDDCCDDDDDDEDEEEEEEDEEEDDDDD_Mismatch_0_Sense_+_Library_PoolT
AGCACAAGCTGGTACTGCGTTTTCGGCTTCTGCAAGCCGGAAGGAGACGCATTTTGTAATATATGGACCAGCAATTATGTACTATATTGACCAC
>Frequency_18_QualityScore_EEFGGGGIIIIIEGIIIIIIIIIIIIIHIIIIIIIIIJIJGGIIHHFGGEEDDDEEBDDDEEEEECCDCBCCCBCCCDCCDDDDECDEDCDCDC_Mismatch_0_Sense_+_Library_PoolC
AGCACAAGCTGGTACTGCGTTTTCGGCTTCTGCAAGCCGGAAGGAGACGCATTTTGTAATATATGGACCAGCAATTATGTACTATATTGACCAC
>Frequency_2_QualityScore_FFHHHHHJJFIIJJGGHIJIJIIJJIJJJJIJJJJJIJIJJJIIIIGGGGEEDDDEEDDDEDEFEEEDDBDDDDDCDDDEACCCECECEEEDDC_Mismatch_0_Sense_+_Library_PoolT
CTAGCACAAGCTGGTACTGCGTTTTCGGCTTCTGCAAGCCGGAAGGAGACGCATTTTGTAATATATGGACCAGCAATTATGTACTATATTGACC
>Frequency_32_QualityScore_FEHGGGFIIIIIIIFHIIIHIHIIIHHHIIIIIIIIIIJIIIGHHHHGEFFEDCCDDDBDEEEEEEECBBCCCDDCCCDDDDDDEDECEEDCCC_Mismatch_0_Sense_+_Library_PoolC
CTAGCACAAGCTGGTACTGCGTTTTCGGCTTCTGCAAGCCGGAAGGAGACGCATTTTGTAATATATGGACCAGCAATTATGTACTATATTGACC
>Frequency_2_QualityScore_FFHHHHHJJJJJJJJGIJJJJJIIJJIJJJIJJJJIIIJJJJJIJJJHHGHFFDDDEEDDEEEEEEEEDDDDDDDDDDDDEDEEEEEEDEEEDD_Mismatch_0_Sense_+_Library_PoolT
ACTAGCACAAGCTGGTACTGCGTTTTCGGCTTCTGCAAGCCGGAAGGAGACGCATTTTGTAATATATGGACCAGCAATTATGTACTATATTGAC
>Frequency_11_QualityScore_FFHHHHHJJJJIJJJGHIIJHIHIJJIIIIJJJJIIIIIJJIIFHHHGGGFEEDDDDEDCDEEEEEEECCDDDDDCCCDDEDDDDEEEDEECCC_Mismatch_0_Sense_+_Library_PoolC
ACTAGCACAAGCTGGTACTGCGTTTTCGGCTTCTGCAAGCCGGAAGGAGACGCATTTTGTAATATATGGACCAGCAATTATGTACTATATTGAC
>Frequency_1_QualityScore_=A4==<<>,<EFCHHIFFIFF<HA@?FHE4*1:4CD>G9?C9C<F_Mismatch_2_Sense_+_Library_PoolT
TATGTACTATATTGACCACCATTTTAATTGTATTCACATTTTCAC
>Frequency_1_QualityScore_FFGHHHHJJJJJJJJJJIJJJJIJJJIJIJJJJJJJJJJJJJJHHHHHHHFFFFEEEEEEDEDEDCDDEDCCDDDDDDDDDDDDDEEDCCDDDD_Mismatch_0_Sense_+_Library_PoolT
GTTTTCGGCTTCTGCAAGCCGGAAGGAGACGCATTTTGTAATATATGGACCAGCAATTATGTACTATATTGACCACCATTTTAATTAAATTCAC
>Frequency_13_QualityScore_EEHHGGGGHIIIIIIIIIIIHIGGHHGHHIHHIIHIIIGHIHHHHGGFFFFFFEEEEDDEDCDDEDEDDBABCCCDDCCCDEECDEEC@CDCCC_Mismatch_0_Sense_+_Library_PoolC
GTTTTCGGCTTCTGCAAGCCGGAAGGAGACGCATTTTGTAATATATGGACCAGCAATTATGTACTATATTGACCACCATTTTAATTAAATTCAC
>Frequency_1_QualityScore_FFHGHHHJJJJIJIGGGGIIJJIIIIIJJIJIIJJJJJJJHHHHHEEF@EFFEEEEEDDDDDDDDDDDDDDDDDBDDDDDDDDDDCDDDDDDDC_Mismatch_1_Sense_+_Library_PoolT
GGAGCTGGGGGACGTGATGAAAAATAATAACAGCAGCAGCAGCAGTTACTAGCACAAGCTGGTACTGCGTTTTCGGCTTCTGCAAGCCTGAAGG
>Frequency_1_QualityScore_D?HHCBFEEHID;EBFGC:F;?BD@BFHGIGIED?FABGE@FH@@FC>7@ECHGH>E)?CDEE?A@;;;@CCDECA;@@CCCCA@ACACCC_Mismatch_1_Sense_+_Library_PoolT
GCAAGCCGGAAGGAGACGCATTTTGTAATATATGGACCAGCAATTATGTACTATATTGACCACCATTTTAATTAAATTCACATTTTCACCA
>Frequency_1_QualityScore_FFHHHGHJJIJJJJJJJIHIJJJJJJIHJIIJJJJIJJJIHIIJIJIIIIJIIHHHIIIHGIJJIJJJJIJJJHFFFFECEEEEEDBACCCCCD_Mismatch_0_Sense_+_Library_PoolT
ATATTGACCACCATTTTAATTAAATTCACATTTTCACTAAATTCAGTGTAAAGTTAGACATTGATTCCTTTTTTTAGCAGTTTGTGGAAGTGTT
>Frequency_1_QualityScore_FFGHHHHJIJJJJJGIJFHIIJJJJJJJJJJJJJJJJJJJJJHHHHFFFFFFEEEEEEDDDDDDDACDDCDDDDDDDDDDDDDDDDCCCDDDD9_Mismatch_0_Sense_+_Library_PoolT
GAAGGAGCTGGGGGACGTGATGAAAAATAATAACAGCAGCAGCAGCAGTTACTAGCACAAGCTGGTACTGCGTTTTCGGCTTCTGCAAGCCGGA
>Frequency_16_QualityScore_FFHHHGGJIIJIIIGGIFHGGGIIJIIHIIIIJJJIIIIIIIIHHHHFFFGFFEEBDEECDCCCC>BCCCCBABACDCBBBCDCCCCCCCCBB@_Mismatch_0_Sense_+_Library_PoolC
GAAGGAGCTGGGGGACGTGATGAAAAATAATAACAGCAGCAGCAGCAGTTACTAGCACAAGCTGGTACTGCGTTTTCGGCTTCTGCAAGCCGGA
>Frequency_1_QualityScore_FFHHHHHJJJJJJJJJIJJJJJGHIJJJJJJJJJIJJJJJJJJIJJJIJIGHGFFFFDDDDDDDEDDEEBDFDEEDDDDDDDDDDDDEDDEDEE_Mismatch_0_Sense_+_Library_PoolT
AGCAGTTACTAGCACAAGCTGGTACTGCGTTTTCGGCTTCTGCAAGCCGGAAGGAGACGCATTTTGTAATATATGGACCAGCAATTATGTACTA
>Frequency_21_QualityScore_FFHHHHHJJJJJIJJJJJJJJJFHIJIJJHIJJJJJJIJJIIJIIIIJIIFFFEEEEDDDCDDDEDCDDACDDEDBCCDDDDDCCDDECDDDED_Mismatch_0_Sense_+_Library_PoolC
AGCAGTTACTAGCACAAGCTGGTACTGCGTTTTCGGCTTCTGCAAGCCGGAAGGAGACGCATTTTGTAATATATGGACCAGCAATTATGTACTA
>Frequency_1_QualityScore_FDHHHHHIJJJJJIJJJJJJJJJJJJJJJJJJJIIJJJJJJJJJHEHHFFFFFFEEEEEEDDDDDDDDDDDDDDDDDDDDDEDDDDDBDDDDDC_Mismatch_0_Sense_+_Library_PoolT
GTTTTGTGACTGAATTAGACGAAGAAGAGAAGGAGCTGGGGGACGTGATGAAAAATAATAACAGCAGCAGCAGCAGTTACTAGCACAAGCTGGT
>Frequency_10_QualityScore_FEGGGHGHHIIJIIIJJIIIIIHHHJIIGGHHIFHIIHIIIIEFFCEDACDDDDDDDDEDDCDDBCCDCBBCCCDDCCDCCDCDCDDBCDDCC?_Mismatch_0_Sense_+_Library_PoolC
GTTTTGTGACTGAATTAGACGAAGAAGAGAAGGAGCTGGGGGACGTGATGAAAAATAATAACAGCAGCAGCAGCAGTTACTAGCACAAGCTGGT
>Frequency_1_QualityScore_FFHHHHHJJJJIJJJJJJIJJJJJJJGIJJJJIJJJJJJHHHHFHHFFFFFFFEEDEDDDDDDEDFEFFEFDEFEDDDDDDDDDEEEDDEDDCD_Mismatch_0_Sense_+_Library_PoolT
CTGCGTTTTCGGCTTCTGCAAGCCGGAAGGAGACGCATTTTGTAATATATGGACCAGCAATTATGTACTATATTGACCACCATTTTAATTAAAT
>Frequency_9_QualityScore_FFHHHHHJJJJJJJJJIIIIIJJJJJEHIJJJIIJJIIIIIIGHHGGGGFFFEEEDEDDDDDDEDDEEEDDDEEEDDDDDDCDDEEEDDEECBC_Mismatch_0_Sense_+_Library_PoolC
CTGCGTTTTCGGCTTCTGCAAGCCGGAAGGAGACGCATTTTGTAATATATGGACCAGCAATTATGTACTATATTGACCACCATTTTAATTAAAT
>Frequency_1_QualityScore_FFHFHHHIIJJJJJJIIIJJJJIGGIIJJJJJJJJIIGIJHBHFFFFBCDEEEEFE@@CDDDDDCDDDECCADEDEDDDDCDDDDDBDDEEEDD_Mismatch_0_Sense_+_Library_PoolT
TGGTACTGCGTTTTCGGCTTCTGCAAGCCGGAAGGAGACGCATTTTGTAATATATGGACCAGCAATTATGTACTATATTGACCACCATTTTAAT
>Frequency_17_QualityScore_EEGDFFFHHHHIIHGHHHHHHHGEHHGHHGHDGFGIIGHHGHFFFFFEEEEEEDEBCCDDCBBCCBCCDBCCDDDDCDDCCDBCAACCCDDDCC_Mismatch_0_Sense_+_Library_PoolC
TGGTACTGCGTTTTCGGCTTCTGCAAGCCGGAAGGAGACGCATTTTGTAATATATGGACCAGCAATTATGTACTATATTGACCACCATTTTAAT
>Frequency_1_QualityScore_FFHHHHFIJJJIIJHIIIGJJJJIGIJIIJGGIHIJJJF@CGIGJJJG8BD@DBAC@>ACBDCDDDDDDCDDDDDBDD@BBB@CDDDEDDDCCD_Mismatch_0_Sense_+_Library_PoolT
GGGCATGTTTTGTGACTGAATTAGACGAAGAAGAGAAGGAGCTGGGGGACGTGATGAAAAATAATAACAGCAGCAGCAGCAGTTACTAGCACAA
>Frequency_1_QualityScore_FFHHHHHJJJJJGHIJIJIIJJIJJJJIJJJJJJJJJJJJJJJJJJJJGHFDDCEECEEDDDDDEEDDDCDDDDDDDDDDDDCDDDDDDDDDDD_Mismatch_0_Sense_+_Library_PoolC
GGGCATGTTTTGTGACTGAATTAGACGAAGAAGAGAAGGAGCTGGGGGACGTGATGAAAAATAATAACAGCAGCAGCAGCAGTTACTAGCACAA
>Frequency_1_QualityScore_FFHHFHHJJJJJJJJIJIJJJIJIIJIIJJJIJJJJJJJJJJJHIHHHHFHFFFFFEEEEEEDDDDDDDBDDDDCCDDDEDDCDDDDDDDDCCC_Mismatch_0_Sense_+_Library_PoolT
TTTGTGACTGAATTAGACGAAGAAGAGAAGGAGCTGGGGGACGTGATGAAAAATAATAACAGCAGCAGCAGCAGTTACTAGCACAAGCTGGTAC
>Frequency_5_QualityScore_FFHHGHHJJJJJJJJJJHJJJJJJIIJJIJIIJJJJJJJJJJIDGEGGFFFEEEEEEEEEDDDDDDDDDDDDDDDDDDDEDDDDDCDDDDD@AC_Mismatch_0_Sense_+_Library_PoolC
TTTGTGACTGAATTAGACGAAGAAGAGAAGGAGCTGGGGGACGTGATGAAAAATAATAACAGCAGCAGCAGCAGTTACTAGCACAAGCTGGTAC
>Frequency_1_QualityScore_FDHGHHHJJGHJJJIJJJJIJIGJJIHJJGHJJJEHIIHHEHHHFFFFFFFEEEEEDDDDDDDCBDCDDDDDDBBDDDDDDDDDCDEDDDDDDD_Mismatch_1_Sense_+_Library_PoolT
GTCGATTCGTGAAGAGAACGCCGGGCATGTTTTGTGACTGAATTAGATGAAGAAGAGAAGGAGCTGGGGGACGTGATGAAAAATAATAACAGCA
>Frequency_6_QualityScore_CCGGGGGIIHHIHGEGIIGGIIGIIFHIIGGHHIEGGHGGDFGHGFFFGFCEEEEEDCDDCCCBACBBAACCC:AAABCCCCCCCCEDDCDC@B_Mismatch_1_Sense_+_Library_PoolC
GTCGATTCGTGAAGAGAACGCCGGGCATGTTTTGTGACTGAATTAGATGAAGAAGAGAAGGAGCTGGGGGACGTGATGAAAAATAATAACAGCA
>Frequency_1_QualityScore_FFHHHHHJJJJJJJJJJJIJJIJIJJIJJJJJJJJJIJJJJJJHIJJIJJIJJJJJJJHHHHFFFFFDDDDBDDDBDBDDDBDDDEDBEEEEEE_Mismatch_0_Sense_+_Library_PoolT
AAAAATAATAACAGCAGCAGCAGCAGTTACTAGCACAAGCTGGTACTGCGTTTTCGGCTTCTGCAAGCCGGAAGGAGACGCATTTTGTAATATA
>Frequency_31_QualityScore_EFHGHGHIIIIIIIIIIIIIHHHHHHGIIIIIIIIIIIIIIIIFGHHIIIHIIIHHGGFFFEEEEDEDCBCABBCCCCCCBABBDDDBDDEEEE_Mismatch_0_Sense_+_Library_PoolC
AAAAATAATAACAGCAGCAGCAGCAGTTACTAGCACAAGCTGGTACTGCGTTTTCGGCTTCTGCAAGCCGGAAGGAGACGCATTTTGTAATATA
>Frequency_1_QualityScore_FFHHHHHJGIIJIJJJJJJJJJJJJJJJJJJJJJJJJJJJJJJJIIJJHHHHHFFFCFEEEDD@DDDDDBDDDDDDCDDCDDBDBDDDBDAB@B_Mismatch_0_Sense_+_Library_PoolT
GGGGGACGTGATGAAAAATAATAACAGCAGCAGCAGCAGTTACTAGCACAAGCTGGTACTGCGTTTTCGGCTTCTGCAAGCCGGAAGGAGACGC
>Frequency_29_QualityScore_EFHFFEFHEGFGHHHHGGGHHGHHGGGGHHHHGGGGGGGGGGGGGGGFFFDDEDEEACDDDDC@BACCBABBBCDDCDDCCCCB@BCBBCBCCC_Mismatch_0_Sense_+_Library_PoolC
GGGGGACGTGATGAAAAATAATAACAGCAGCAGCAGCAGTTACTAGCACAAGCTGGTACTGCGTTTTCGGCTTCTGCAAGCCGGAAGGAGACGC
>Frequency_1_QualityScore_DDBDFFBHGGGG@E@EBFFHIIGICBFHCHGGICGIIGHIIGDHGIAFGIHCHBAGHGHGBFFEGFFHIGHIIIIIGIIIHCCCCCC>@DCACB_Mismatch_0_Sense_+_Library_PoolT
ATGTACTATATTGACCACCATTTTAATTAAATTCACATTTTCACTAAATTCAGTGTAAAGTTAGACATTGATTCCTTTTTTTAGCAGTTTGTGG
>Frequency_1_QualityScore_FFFHGHHIGJIIGHHGGIJEGIJIJJJJIGHIHIGIGIJIIIGHIGIJIJIJGIJGGFFACEDDDDDDDBCCCADEEDEEEEDDDDDDDDCCDC_Mismatch_0_Sense_+_Library_PoolT
CAGCAGCAGCAGTTACTAGCACAAGCTGGTACTGCGTTTTCGGCTTCTGCAAGCCGGAAGGAGACGCATTTTGTAATATATGGACCAGCAATTA
>Frequency_8_QualityScore_FEHGGGGIIIIIIIJJJIJIIIIIIIIIJHHIIIIJIIJJJIIIJIIIIIHIIJIHGDEDDDCBCDCBCADDDCDEEEEEEDDCCDDCCDCDDD_Mismatch_0_Sense_+_Library_PoolC
CAGCAGCAGCAGTTACTAGCACAAGCTGGTACTGCGTTTTCGGCTTCTGCAAGCCGGAAGGAGACGCATTTTGTAATATATGGACCAGCAATTA
>Frequency_1_QualityScore_FFFHHHHJJJJJJJJJJIJJJIJJJJJJIJJJJIJIJJJJJJJJGIIJJJHIJJJJIEHHFFFDDDDDDDDDCDDDDD@BDDDDDDDDDDDDED_Mismatch_0_Sense_+_Library_PoolT
CGTGATGAAAAATAATAACAGCAGCAGCAGCAGTTACTAGCACAAGCTGGTACTGCGTTTTCGGCTTCTGCAAGCCGGAAGGAGACGCATTTTG
>Frequency_6_QualityScore_FFGHHHHJJJJJIJJJJJJJJIJJIIJJJJJIJJJJIIJJJJJJIJJJJJEGIIIIJGGIGGEFEEDEDBDDDDCDDD@BCDDDDDDCBDDDED_Mismatch_0_Sense_+_Library_PoolC
CGTGATGAAAAATAATAACAGCAGCAGCAGCAGTTACTAGCACAAGCTGGTACTGCGTTTTCGGCTTCTGCAAGCCGGAAGGAGACGCATTTTG
>Frequency_1_QualityScore_FFHHHHHJJJJJJJJJJHIJJIIJJIJJJJJJJJJJJJJJIJJJJJJJJIJJJJJJIJIJJJJJJJJHHCEHHHHFFFFFFFE_Mismatch_0_Sense_+_Library_PoolT
GAAGGAGACGCATTTTGTAATATATGGACCAGCAATTATGTACTATATTGACCACCATTTTAATTAAATTCACATTTTCACTA
>Frequency_8_QualityScore_EEGGGFGGIIIGIIIJIGHIIHIHIHIIIIIIIIIIIJIIGIIIIJJIIHIIHIIHIHGIIIIIIIIBEAFFGGFEFEFEEED_Mismatch_0_Sense_+_Library_PoolC
GAAGGAGACGCATTTTGTAATATATGGACCAGCAATTATGTACTATATTGACCACCATTTTAATTAAATTCACATTTTCACTA
>Frequency_1_QualityScore_FFGHHHHJJIJJIJJJJJJIJFHGGIGHIJJJJJIJJJJJIIIJIJIJHGGHFFFFFFFEEEEEDDDDDDCDDDDDDDDDDDDDDDDDDDDDDD_Mismatch_0_Sense_+_Library_PoolT
AAGAGAAGGAGCTGGGGGACGTGATGAAAAATAATAACAGCAGCAGCAGCAGTTACTAGCACAAGCTGGTACTGCGTTTTCGGCTTCTGCAAGC
>Frequency_18_QualityScore_EFGGGGGIIGHIIIIIIHDGGCFDFGGHHHHHHHIIIIIIHHHHHHGFGEFFEEDDEDDDDCCCBCCCCCBBCBCCABBCCBBBBCCCCCCCCB_Mismatch_0_Sense_+_Library_PoolC
AAGAGAAGGAGCTGGGGGACGTGATGAAAAATAATAACAGCAGCAGCAGCAGTTACTAGCACAAGCTGGTACTGCGTTTTCGGCTTCTGCAAGC
>Frequency_1_QualityScore_FFGHHHHJGHIJJIJIIGIJJJJJJJJJJJJJJJJJJIJJJJIHHGFFDEEEBEEEFFEEFDDDDDDDDDDDDEDEEEEEEDEEEDDDDDDDDC_Mismatch_0_Sense_+_Library_PoolT
CAAGCTGGTACTGCGTTTTCGGCTTCTGCAAGCCGGAAGGAGACGCATTTTGTAATATATGGACCAGCAATTATGTACTATATTGACCACCATT
>Frequency_17_QualityScore_EFFHGGGIFGHHIIIHIIJHIIIIIIHIIHIHHGHIGGIHHHGHGFFEDEEDBCDDDEDDECCCCCBCBBCCDECCCDCCDCDDDCCCCCCCCC_Mismatch_0_Sense_+_Library_PoolC
CAAGCTGGTACTGCGTTTTCGGCTTCTGCAAGCCGGAAGGAGACGCATTTTGTAATATATGGACCAGCAATTATGTACTATATTGACCACCATT
>Frequency_1_QualityScore_FFHHHHHJIJJIJJIJIGIJJJJJJJGHIFHHIJJJIIJJJHHHHGHFFFFFEEEDDDBDDDDDDEDDDACBDDDDDACDDDDDDDDDDDDDDD_Mismatch_0_Sense_+_Library_PoolT
AGACGAAGAAGAGAAGGAGCTGGGGGACGTGATGAAAAATAATAACAGCAGCAGCAGCAGTTACTAGCACAAGCTGGTACTGCGTTTTCGGCTT
>Frequency_2_QualityScore_FFHHGGHIJIIEEGIHDGFIGHHGIIEGIDGFGGGGIIIIIIIHEGGGGEBDCDECCEBBCCBCAAC>BACCCCDCD?ABCDCDCCCCB?@CBD_Mismatch_0_Sense_+_Library_PoolC
AGACGAAGAAGAGAAGGAGCTGGGGGACGTGATGAAAAATAATAACAGCAGCAGCAGCAGTTACTAGCACAAGCTGGTACTGCGTTTTCGGCTT
>Frequency_1_QualityScore_FFHHHHHJJJJJHIJBHJIIIFIIIGIIIJJJIJJJJJJJJJFHIJIJHIIJJJJIJI_Mismatch_0_Sense_+_Library_PoolT
GGACCAGCAATTATGTACTATATTGACCACCATTTTAATTAAATTCACATTTTCACTA
>Frequency_1_QualityScore_DDDDFFD=C@F@AC<CBHH9<EFG@4CB?@FA9BGGB*0B?F*9B89DBFFHF=F4=F_Mismatch_0_Sense_+_Library_PoolC
GGACCAGCAATTATGTACTATATTGACCACCATTTTAATTAAATTCACATTTTCACTA
>Frequency_1_QualityScore_FFHFHHHJJJJGJJJJJGGIEIIIJEIIIIIJICIIJJI?FHDGGIHHHJJJIGIIJGHGFHFFFFD@D@BABABDDDBDCDDBDDCDCDDECD_Mismatch_0_Sense_+_Library_PoolT
ATAATAACAGCAGCAGCAGCAGTTACTAGCACAAGCTGGTACTGCGTTTTCGGCTTCTGCAAGCCGGAAGGAGACGCATTTTGTAATATATGGA
>Frequency_12_QualityScore_FFHHHHHIJIIJJHIIIIIIIIIIJIIIIIIJIIIJJJIGHIIJJIIIIIIHHIIIHGGGGFFEEDCAB@ACDCCCCDDCDEDCDEDDDDDDCC_Mismatch_0_Sense_+_Library_PoolC
ATAATAACAGCAGCAGCAGCAGTTACTAGCACAAGCTGGTACTGCGTTTTCGGCTTCTGCAAGCCGGAAGGAGACGCATTTTGTAATATATGGA
>Frequency_1_QualityScore_DEFHFHHJJJEIJJJJIJIFEGGGGFIJJJIJJJJIJIJJIJHJIJIIIJJJJJIHGIJJJHHHFFFFDDEEDDDD;BBB?BBDDBBDDDEDA@_Mismatch_0_Sense_+_Library_PoolT
TGATGAAAAATAATAACAGCAGCAGCAGCAGTTACTAGCACAAGCTGGTACTGCGTTTTCGGCTTCTGCAAGCCGGAAGGAGACGCATTTTGTA
>Frequency_5_QualityScore_EEFHGHHIIIIHIIJIIIIHIIIHHIFIIIIIIIJJIIHIHHHIIIIHEGHHJIIHHHIIIHHGEEEEDDDECCBDABBCBCABCCACCDDD?B_Mismatch_0_Sense_+_Library_PoolC
TGATGAAAAATAATAACAGCAGCAGCAGCAGTTACTAGCACAAGCTGGTACTGCGTTTTCGGCTTCTGCAAGCCGGAAGGAGACGCATTTTGTA
>Frequency_1_QualityScore_DDHFHHH@BH?FHGH>:C:FAEHHIBFHGBEHGGIIIIGDDEGGHG@=C7FCG@FGHGHB@C?E;A2;77@_Mismatch_2_Sense_+_Library_PoolT
TAAATTCAGTGTAAAGTTAGACATTGATTCCTTTTTTTAGCAGTTTGTGGAAGTGTTTGCATGGCTTCCAC
>Frequency_1_QualityScore_DDFBFFBFEF32AEBFEHEIIEE@GFECFCC30???FEGF=FIIIIEDAFCEIB;EE1\9,3;@;??8<;@@?ADBB3:BDADBEBAAB@(2?3_Mismatch_0_Sense_+_Library_PoolT
CAGCAGCAGCAGCAGTTACTAGCACAAGCTGGTACTGCGTTTTCGGCTTCTGCAAGCCGGAAGGAGACGCATTTTGTAATATATGGACCAGCAA
>Frequency_11_QualityScore_EFHHHGGJIHIIIIIGIIIIIIHGHHIHIIIIGGIIIIJFIIIHIHIIHIHIHHGHGGDC@BCCCCCCCBACBBCC@CDCCDDDCCCDDCCCCC_Mismatch_0_Sense_+_Library_PoolC
CAGCAGCAGCAGCAGTTACTAGCACAAGCTGGTACTGCGTTTTCGGCTTCTGCAAGCCGGAAGGAGACGCATTTTGTAATATATGGACCAGCAA
>Frequency_1_QualityScore_FFHHHHGJIIJJIJHIJIJJJJJBGIEHHIJJJJJJJIJJJHHHHHFFFFFEEEEDDDDDDDEDDDDDDBDDDDCDDDDDDDDDDDDDDDDDDD_Mismatch_0_Sense_+_Library_PoolT
CGAAGAAGAGAAGGAGCTGGGGGACGTGATGAAAAATAATAACAGCAGCAGCAGCAGTTACTAGCACAAGCTGGTACTGCGTTTTCGGCTTCTG
>Frequency_4_QualityScore_EEGGGGHIHIIIJIEIIIIJJIJGGGDHIIIHIIHHIIIJIIIIIHGFFFFEEEDEDDDDCDECCDDDCCCCCC@BCDCCC?BCCCCCCCCDDC_Mismatch_0_Sense_+_Library_PoolC
CGAAGAAGAGAAGGAGCTGGGGGACGTGATGAAAAATAATAACAGCAGCAGCAGCAGTTACTAGCACAAGCTGGTACTGCGTTTTCGGCTTCTG
>Frequency_39_QualityScore_EEGGGGGIHIIIIHHHHGGHHGFGFGHGHHHHGHGGHHGHIIHHDFFHGHHFGHHGGFEEDDDDCCCCB@AB?ABBBBAABA@AACDC@CCDCD_Mismatch_0_Sense_+_Library_PoolC
GAAAAATAATAACAGCAGCAGCAGCAGTTACTAGCACAAGCTGGTACTGCGTTTTCGGCTTCTGCAAGCCGGAAGGAGACGCATTTTGTAATAT
>Frequency_23_QualityScore_ECFEFGGIIIIHIIGIIHIHHHHGHIGHIIIIHIIIIHIHIIHHIIIIHEGHIIIIFHGHGFFEEDECDDCDDCCCC@BCCCCCCCCBBABDCB_Mismatch_0_Sense_+_Library_PoolC
GTGATGAAAAATAATAACAGCAGCAGCAGCAGTTACTAGCACAAGCTGGTACTGCGTTTTCGGCTTCTGCAAGCCGGAAGGAGACGCATTTTGT
>Frequency_22_QualityScore_FFHHGGGIIIIGIHIIHIHHGGHHHHIIIIEGHIIIIGIIIHIIIIHIHIIHIHHHGEACCCCCBCCCAACCEDACDDDEEEECCDCCCCCCCD_Mismatch_0_Sense_+_Library_PoolC
GCAGCAGCAGCAGTTACTAGCACAAGCTGGTACTGCGTTTTCGGCTTCTGCAAGCCGGAAGGAGACGCATTTTGTAATATATGGACCAGCAATT
>Frequency_22_QualityScore_EEGHHGGIIIHFGHIIIIHHIJIHIHHIIIIIIHIIIIIEGHGGGEEFEDDCDEDCDDDDEDDECCCCCBCCBCCDDDBCDDDDCCDBCCCBBB_Mismatch_0_Sense_+_Library_PoolC
GCACAAGCTGGTACTGCGTTTTCGGCTTCTGCAAGCCGGAAGGAGACGCATTTTGTAATATATGGACCAGCAATTATGTACTATATTGACCACC
>Frequency_21_QualityScore_FFHGHHHJJJJJJJJIIIIIIIJIJFHIIIIJHIJJJIJJIIJJJIIIJJJIHEEEEECCCDDCCDDEDDEEEEEEEDDDDDDCCDCDCCEDCD_Mismatch_0_Sense_+_Library_PoolC
AGCAGCAGTTACTAGCACAAGCTGGTACTGCGTTTTCGGCTTCTGCAAGCCGGAAGGAGACGCATTTTGTAATATATGGACCAGCAATTATGTA
>Frequency_21_QualityScore_EEGGGGGHIHIIHHHIIHIGIHEGHEGFGHGGGGFHHGHHHGGGFFFEEEDECCCCCDCBCDBCBCCBB@BBC?ABBCCA?BACCBBBBCCBCC_Mismatch_0_Sense_+_Library_PoolC
GAAGAAGAGAAGGAGCTGGGGGACGTGATGAAAAATAATAACAGCAGCAGCAGCAGTTACTAGCACAAGCTGGTACTGCGTTTTCGGCTTCTGC
>Frequency_21_QualityScore_FFGHGGHIIJIIIIHIIIIIJIIJDGHIIIIHIIIIIIJJJIIJIIIIHHHGEFEEDDCCCDCDCDEDACDDEEEEEDDDDCDCDCDDCEDDDD_Mismatch_0_Sense_+_Library_PoolC
GCAGCAGTTACTAGCACAAGCTGGTACTGCGTTTTCGGCTTCTGCAAGCCGGAAGGAGACGCATTTTGTAATATATGGACCAGCAATTATGTAC
>Frequency_18_QualityScore_FEHHHHGIIIJIIIIJIIFGHIIIIHHHIIIIIJJJIHIHIHHIIIGGHGFFDEDDCDDDEDCDEEEEEDDCCDDDDDDCDCCEDCCDDDDCEE_Mismatch_0_Sense_+_Library_PoolC
GTTACTAGCACAAGCTGGTACTGCGTTTTCGGCTTCTGCAAGCCGGAAGGAGACGCATTTTGTAATATATGGACCAGCAATTATGTACTATATT
>Frequency_18_QualityScore_EFGGGGHIIIFHHIIIIIJIHIIHIIIIIIIIIJIHHHIIHHIIIIIIHGGGFGEEEEBDDDDDCBCCCCCBCCCCCCCDDCCCBC?ABBBBAB_Mismatch_0_Sense_+_Library_PoolC
CTGGGGGACGTGATGAAAAATAATAACAGCAGCAGCAGCAGTTACTAGCACAAGCTGGTACTGCGTTTTCGGCTTCTGCAAGCCGGAAGGAGAC
>Frequency_18_QualityScore_EEGGGGFHIHGGGHGIFGGEHHHGGHHIEFGHHHGCEEGGGGHIHHGHFGGFFGFD@BBBCA@BBBBBAABAACBCBDDDCAAAABBBCBCCCD_Mismatch_0_Sense_+_Library_PoolC
AGCAGCAGCAGTTACTAGCACAAGCTGGTACTGCGTTTTCGGCTTCTGCAAGCCGGAAGGAGACGCATTTTGTAATATATGGACCAGCAATTAT
>Frequency_17_QualityScore_EEGGGGGIIEFFHHHIHHIIGHGHHIIIIIGHHHIIHEGGHHGFGFEBCCDDDBDDDDDDEDBCBBBBCBCBBCDBABDCDCCCDABBCBBCCC_Mismatch_0_Sense_+_Library_PoolC
ACAAGCTGGTACTGCGTTTTCGGCTTCTGCAAGCCGGAAGGAGACGCATTTTGTAATATATGGACCAGCAATTATGTACTATATTGACCACCAT
>Frequency_17_QualityScore_EDGGGGGIHGHHHIHIEGHFEGEFHHGIIHIIFFGHHIHHHFGGGGHHFGGFEFFDCEFEEDEEDEDCCBBCCCDDDBCDBB@BCCCBBCCCDC_Mismatch_0_Sense_+_Library_PoolC
GGCTTCTGCAAGCCGGAAGGAGACGCATTTTGTAATATATGGACCAGCAATTATGTACTATATTGACCACCATTTTAATTAAATTCACATTTTC
>Frequency_16_QualityScore_FFHHGEGIIIIJHIIJIIIIIIIHIHHHIHIIIFHIIHIGHHGEEDEDEDEEEEEEEEDDDCDCDDDDCBDDCDEEEEDEEDCDCCCCCCCDDD_Mismatch_0_Sense_+_Library_PoolC
GCTGGTACTGCGTTTTCGGCTTCTGCAAGCCGGAAGGAGACGCATTTTGTAATATATGGACCAGCAATTATGTACTATATTGACCACCATTTTA
>Frequency_16_QualityScore_FFHHHHHJJJJIJIJJIIIIHIIIIHIIIJJJIIJJIIJJJIGHIIIJJHHJIIIIIGGGFFFEEEDDDCCCCCDCCCCDCCCDEDBDEEEEEE_Mismatch_0_Sense_+_Library_PoolC
AAAATAATAACAGCAGCAGCAGCAGTTACTAGCACAAGCTGGTACTGCGTTTTCGGCTTCTGCAAGCCGGAAGGAGACGCATTTTGTAATATAT
>Frequency_15_QualityScore_FEHHGGHIHIHIIHIIIHHIIHHIIIIEHHHHHIHIIJJHHIIHIIIIGHGHHGFACCCDCCBCCBCDDABBCDDDEEDCCCDCCCCDCCCCCC_Mismatch_0_Sense_+_Library_PoolC
GCAGCAGCAGTTACTAGCACAAGCTGGTACTGCGTTTTCGGCTTCTGCAAGCCGGAAGGAGACGCATTTTGTAATATATGGACCAGCAATTATG
>Frequency_15_QualityScore_FFGGHGGIJIIIIIIIHHIHIHHGHHIIHHHHHHIHIIIIHIIIIEGGGHHGEGGGGHFFGFDEEDDDCABCCABBBBBAABAACACCA@DDDC_Mismatch_0_Sense_+_Library_PoolC
TGAAAAATAATAACAGCAGCAGCAGCAGTTACTAGCACAAGCTGGTACTGCGTTTTCGGCTTCTGCAAGCCGGAAGGAGACGCATTTTGTAATA
>Frequency_15_QualityScore_FFGHGGGIFHIGHHHIHIJIIGHIGIIJJIIJIIIIIIIIIIHHHGHGHGGGEEDDEEEACCDDDCACCABBCCCDDDDCCCCCCBC<ABCCCB_Mismatch_0_Sense_+_Library_PoolC
GCTGGGGGACGTGATGAAAAATAATAACAGCAGCAGCAGCAGTTACTAGCACAAGCTGGTACTGCGTTTTCGGCTTCTGCAAGCCGGAAGGAGA
>Frequency_15_QualityScore_FFGGHGHIIIIJJGHIIJIIHIJJJIJIIJIIIJJIIIJHHGHHIHHGGGEDDDEEDCDDEDEEEECCDCBCDDDDDDEDDDDEDDCEEDBBCC_Mismatch_0_Sense_+_Library_PoolC
TAGCACAAGCTGGTACTGCGTTTTCGGCTTCTGCAAGCCGGAAGGAGACGCATTTTGTAATATATGGACCAGCAATTATGTACTATATTGACCA
>Frequency_14_QualityScore_EFGHHGGIHIIIIIDFGHGHFGFHGHIIIIGHGHIIIIGFGHHIHFGHGGGGHGFFGFGFFFDDDCDDCBCDCDDCCDDC?BDCCDDDCDEDCC_Mismatch_0_Sense_+_Library_PoolC
CTTCTGCAAGCCGGAAGGAGACGCATTTTGTAATATATGGACCAGCAATTATGTACTATATTGACCACCATTTTAATTAAATTCACATTTTCAC
>Frequency_13_QualityScore_FFHHFGGIIIIIFHIIJIIJIGGHCGFHIHIIHIIIJIJIHIIIIIHGGGGGFEEDDDDCDDDDDCCCCCCCABCBBCCABBCCBBBCBBBBAB_Mismatch_0_Sense_+_Library_PoolC
AAGAAGAGAAGGAGCTGGGGGACGTGATGAAAAATAATAACAGCAGCAGCAGCAGTTACTAGCACAAGCTGGTACTGCGTTTTCGGCTTCTGCA
>Frequency_13_QualityScore_EEGFGGGIHIIIIHGFGHHHFFGGEHGGGFGHHIIIGHHHHHHIHHCFHHIHHGIHIGDEEFCDDDDEDCBCBCBCBBAB@@CBBBBCDB?CDD_Mismatch_0_Sense_+_Library_PoolC
ATGAAAAATAATAACAGCAGCAGCAGCAGTTACTAGCACAAGCTGGTACTGCGTTTTCGGCTTCTGCAAGCCGGAAGGAGACGCATTTTGTAAT
>Frequency_13_QualityScore_EEFDEEEIGFGGFHFGHGHHHGGGGGHGHHHEGGGHHIFHHHHFHHGHHHGHGGGFEEE?ABB@?ABCCABBCDCADCDDDDDDCCCCBBCBCC_Mismatch_0_Sense_+_Library_PoolC
AGCAGCAGCAGCAGTTACTAGCACAAGCTGGTACTGCGTTTTCGGCTTCTGCAAGCCGGAAGGAGACGCATTTTGTAATATATGGACCAGCAAT
>Frequency_12_QualityScore_EFHHHHGIHFHHEGHIIIIIIIHIHIIIIIIIJJIIIIIIIIIGHIIIGGGGGGDEEEEDBCDDDDDBC@BCCBCCCDCDDCDCCCCB?ACABB_Mismatch_0_Sense_+_Library_PoolC
AGCTGGGGGACGTGATGAAAAATAATAACAGCAGCAGCAGCAGTTACTAGCACAAGCTGGTACTGCGTTTTCGGCTTCTGCAAGCCGGAAGGAG
>Frequency_12_QualityScore_EEGGFGGIIIHIIIIIFHHIIIIIHIJIHHIIIJIHHIIIIIIIFHFGFGEFEECDCDECBCDDDEEEDABACCCDDBCDCDCBCDDDCCDDBC_Mismatch_0_Sense_+_Library_PoolC
TACTAGCACAAGCTGGTACTGCGTTTTCGGCTTCTGCAAGCCGGAAGGAGACGCATTTTGTAATATATGGACCAGCAATTATGTACTATATTGA
>Frequency_12_QualityScore_EEHHGHGHIIIIHHIIIHHIHIIFGHIIIIGHGHHIIIHIIHIIHFGHIIHEEEEEDDCCCCDCDEDBDBDDEEEDCCDCCCCDDCDDECCBDD_Mismatch_0_Sense_+_Library_PoolC
CAGCAGTTACTAGCACAAGCTGGTACTGCGTTTTCGGCTTCTGCAAGCCGGAAGGAGACGCATTTTGTAATATATGGACCAGCAATTATGTACT
>Frequency_12_QualityScore_EEFGGCFEGHHHHHHGHHHHHGIHGHHHHIHHIIHIHIHHIHIHGHGGGGHGHDEGGFGGCCDEDCBAC>BCCCACCCCB@=AACAB@ABAABB_Mismatch_0_Sense_+_Library_PoolC
GGACGTGATGAAAAATAATAACAGCAGCAGCAGCAGTTACTAGCACAAGCTGGTACTGCGTTTTCGGCTTCTGCAAGCCGGAAGGAGACGCATT
>Frequency_12_QualityScore_FFHHGGHIIIIHIIIIIIIIIEGHGIHIHIIIIHIIIIJIJIHIIIIIHDGFFEEDDDDCDCDEDCDDECDDEEDCDCCCCCCDDCEDDDDEDD_Mismatch_0_Sense_+_Library_PoolC
GCAGTTACTAGCACAAGCTGGTACTGCGTTTTCGGCTTCTGCAAGCCGGAAGGAGACGCATTTTGTAATATATGGACCAGCAATTATGTACTAT
>Frequency_12_QualityScore_EEGGGGGDGGHHHGHHHGHHHIHHGIGHHHIHIHHIGFDEGGHGGHGHHGEFFGGCBCCDDDCBACDAA?BCCCCCB?BBCCA=?@CBBAABA?_Mismatch_0_Sense_+_Library_PoolC
GGGGACGTGATGAAAAATAATAACAGCAGCAGCAGCAGTTACTAGCACAAGCTGGTACTGCGTTTTCGGCTTCTGCAAGCCGGAAGGAGACGCA
>Frequency_12_QualityScore_FEGGGFHIHIIHIHHIJIIGHIHIGIGIIHGIHIIIJIJIGHIHHIHDFFFFEDDDCBCBCCCBBBCDECDDCBCCBBBBACDCDDBCDDCDCD_Mismatch_0_Sense_+_Library_PoolC
AGTTACTAGCACAAGCTGGTACTGCGTTTTCGGCTTCTGCAAGCCGGAAGGAGACGCATTTTGTAATATATGGACCAGCAATTATGTACTATAT
>Frequency_10_QualityScore_FFHHGGHHIIIIHIIIIIHIHIIHIIIIIIIIIIIIGHIHHIIGHIIIIGGIHHHGGGGFFEDDACCCCACB@AABACDCADEDEEEEEBCDDD_Mismatch_0_Sense_+_Library_PoolC
ATAACAGCAGCAGCAGCAGTTACTAGCACAAGCTGGTACTGCGTTTTCGGCTTCTGCAAGCCGGAAGGAGACGCATTTTGTAATATATGGACCA
>Frequency_10_QualityScore_FFHGGHHIIIIIJJJJJIJIFHIIIIIGGHIIJJJIIIIIJJIIIIJIGHGGGFEEEDBCCDEDBDDEEDDEEDDDDDCCDCDDDEDDCDDADC_Mismatch_0_Sense_+_Library_PoolC
CAGTTACTAGCACAAGCTGGTACTGCGTTTTCGGCTTCTGCAAGCCGGAAGGAGACGCATTTTGTAATATATGGACCAGCAATTATGTACTATA
>Frequency_10_QualityScore_EDGGFEGHIIDFHHIIIFHIIGFHDEGGHHGGHGGIEFAEFGGFFEGDACADEDCCCDCCDDCBBCAAA>AABABCCACDDBCCCA=?ABCAAA_Mismatch_0_Sense_+_Library_PoolC
CACAAGCTGGTACTGCGTTTTCGGCTTCTGCAAGCCGGAAGGAGACGCATTTTGTAATATATGGACCAGCAATTATGTACTATATTGACCACCA
>Frequency_10_QualityScore_FFGHHHHJIJJIIIFHGIIIIIIIHIJJJJJJIIIIJIIIIIIIIGGHGGGGGFEEEECEEDBCCDCCCCCDDDCCCDCDDDCCCDBCCC@BCC_Mismatch_0_Sense_+_Library_PoolC
GGAGCTGGGGGACGTGATGAAAAATAATAACAGCAGCAGCAGCAGTTACTAGCACAAGCTGGTACTGCGTTTTCGGCTTCTGCAAGCCGGAAGG
>Frequency_10_QualityScore_FFHGHHHIJJJIJJIIIIIJIJJJEHIIIIIIIIHHHGHGGGGGGGGFFEEEDDDDDDDDDEDCDEEEEDDEDDDDDCCCDDEEEDDEDCBCDD_Mismatch_0_Sense_+_Library_PoolC
GCGTTTTCGGCTTCTGCAAGCCGGAAGGAGACGCATTTTGTAATATATGGACCAGCAATTATGTACTATATTGACCACCATTTTAATTAAATTC
>Frequency_10_QualityScore_FDGHGGHIIHHIIHHHHIHGHHIIGHDFHGHIIIFHFHHHGHHHHGFGFECCADDCBCCDCBCCBDDCCB=>A9??ACABBCCCDDCDDDCCBD_Mismatch_0_Sense_+_Library_PoolC
GTCGATTCGTGAAGAGAACGCCGGGCATGTTTTGTGACTGAATTAGACGAAGAAGAGAAGGAGCTGGGGGACGTGATGAAAAATAATAACAGCA
>Frequency_9_QualityScore_FFGEHGHIGHIHHIIHHIIIIIHGFFGHHGIGHGGHHFGHHHGHGGHGGHHHGFEFGGGFDBCBBDABCAACDDBCDDCCCC>@@ABC@AAC?A_Mismatch_0_Sense_+_Library_PoolC
GGGACGTGATGAAAAATAATAACAGCAGCAGCAGCAGTTACTAGCACAAGCTGGTACTGCGTTTTCGGCTTCTGCAAGCCGGAAGGAGACGCAT
>Frequency_9_QualityScore_CDGGGGGHFEHHIHIGGIIHFHIIIIIEGHIFFFGFGGHHHHFFCFGFFEEBDCCCBCCB@BCCECACDCDDCDDDDCCCDCBCCDDACCDDB>_Mismatch_0_Sense_+_Library_PoolC
ACTGCGTTTTCGGCTTCTGCAAGCCGGAAGGAGACGCATTTTGTAATATATGGACCAGCAATTATGTACTATATTGACCACCATTTTAATTAAA
>Frequency_9_QualityScore_EFGFEFFIHHIIIHIIJHIIHIIHIHIIHHIHHIIHGIGGHHHGIIHEHHIGDFHGGGGFFDECABCABAA@ACCCCBBA=BBCBCBCBB@CBC_Mismatch_0_Sense_+_Library_PoolC
GACGTGATGAAAAATAATAACAGCAGCAGCAGCAGTTACTAGCACAAGCTGGTACTGCGTTTTCGGCTTCTGCAAGCCGGAAGGAGACGCATTT
>Frequency_9_QualityScore_FEGHGGGGHIGHHIIIFHHEGEGHHIIHGHIHIIIIIHGHHHHGHHGGFFDEEDEEDDDCCBBCCDB?AA>ABA=A?ABBC@AACBBBACBBBB_Mismatch_0_Sense_+_Library_PoolC
GAGAAGGAGCTGGGGGACGTGATGAAAAATAATAACAGCAGCAGCAGCAGTTACTAGCACAAGCTGGTACTGCGTTTTCGGCTTCTGCAAGCCG
>Frequency_9_QualityScore_EFGGHHHJJIIIIJJIIIIIIIIIIEGIIIIGIJJJJJIIIFGGDEFFFFDEEEDDDDDDDDDCEEEEECDDEDDDCDDCCDDEECCDEEC?BD_Mismatch_0_Sense_+_Library_PoolC
TGCGTTTTCGGCTTCTGCAAGCCGGAAGGAGACGCATTTTGTAATATATGGACCAGCAATTATGTACTATATTGACCACCATTTTAATTAAATT
>Frequency_9_QualityScore_EEHGHGFGIHJIIIIIGHIIGHEGHHHIIIIHIIIIIIHHHIIIIHIIGGGHGHFHIIHHHHIHIHCEGFEFFFFFFFDEED_Mismatch_0_Sense_+_Library_PoolC
AAGGAGACGCATTTTGTAATATATGGACCAGCAATTATGTACTATATTGACCACCATTTTAATTAAATTCACATTTTCACTA
>Frequency_9_QualityScore_EFGHGGGIIHHIHGIHGIHHGIIHHHIIHHIIIHEGHIIIIHIIHHHHHIHHHHFGFEFEDD@AACCDC?BCCCBCDCBDCCDDEDD@CBBCCC_Mismatch_0_Sense_+_Library_PoolC
AACAGCAGCAGCAGCAGTTACTAGCACAAGCTGGTACTGCGTTTTCGGCTTCTGCAAGCCGGAAGGAGACGCATTTTGTAATATATGGACCAGC
>Frequency_9_QualityScore_FDGHHHGIHIIJIIIJIIHIIIIIIIIHJJIJIHIIIJJIIIHHHFGEGGGFFFFFEEFEEEEDDDDDDCDDCDDDDDDCCDDCDDDCCCCDDB_Mismatch_1_Sense_+_Library_PoolC
GTTTTGTGACTGAATTAGATGAAGAAGAGAAGGAGCTGGGGGACGTGATGAAAAATAATAACAGCAGCAGCAGCAGTTACTAGCACAAGCTGGT
>Frequency_9_QualityScore_EEFGFEGGIHIIIGHGHFHGHHHEGIIHIHHHHHHIJHFHHGHIIIHIHHHHEEEFEGFFGFFEDEDBBACCCEBCDECABCCCCBCCBCDBAC_Mismatch_0_Sense_+_Library_PoolC
TTCTGCAAGCCGGAAGGAGACGCATTTTGTAATATATGGACCAGCAATTATGTACTATATTGACCACCATTTTAATTAAATTCACATTTTCACT
>Frequency_8_QualityScore_FFHHHHGJIJIHHIIIHIIIIJHHIIHHIIIHHHHIIHHIJIIHIHFGGDEFEDDDEDCCCCDDDDCBC><@ACDCCCCCCCDEEDCDCCCCBB_Mismatch_0_Sense_+_Library_PoolC
GATTCGTGAAGAGAACGCCGGGCATGTTTTGTGACTGAATTAGACGAAGAAGAGAAGGAGCTGGGGGACGTGATGAAAAATAATAACAGCAGCA
>Frequency_8_QualityScore_FFHHHHHJJJJJIIJIIIIIIJJJFIIIJJJJJIIJGHHHIHHHHGGGGFFFEEEDDEEDDDCDDDDDDBCDEDDDDDDDDDDDBCDCDDD@CC_Mismatch_0_Sense_+_Library_PoolC
CTGAATTAGACGAAGAAGAGAAGGAGCTGGGGGACGTGATGAAAAATAATAACAGCAGCAGCAGCAGTTACTAGCACAAGCTGGTACTGCGTTT
>Frequency_8_QualityScore_FFGHHHHIHIIIJJJFHHIGIFHHIGIIIJIHIIHIIJJIIIIIIIIGGHHGGFEFFFFFEEEEEECDBACDDDEEDDEDDBCEDDCDDDEEEC_Mismatch_0_Sense_+_Library_PoolC
GCTTCTGCAAGCCGGAAGGAGACGCATTTTGTAATATATGGACCAGCAATTATGTACTATATTGACCACCATTTTAATTAAATTCACATTTTCA
>Frequency_8_QualityScore_FEFGFGGIFHGIIHHIGDGGDGFEGGIIIHIIIIIIHGFGGHGGGEHDDFFEFFDDEEEDDDDDACCCA?CCCCCABCCCBCCCCCCCCABCCB_Mismatch_0_Sense_+_Library_PoolC
AGAGAAGGAGCTGGGGGACGTGATGAAAAATAATAACAGCAGCAGCAGCAGTTACTAGCACAAGCTGGTACTGCGTTTTCGGCTTCTGCAAGCC
>Frequency_8_QualityScore_FEHDGGGJJJJJJIIIJJJJJHHIIGIHIIIIIIJJIHIIIJIJIHGGGGGGFFEEDDEEDDEEDEDEECCDCCCCCDCEDDDDEECBDDDCDD_Mismatch_0_Sense_+_Library_PoolC
TTTTCGGCTTCTGCAAGCCGGAAGGAGACGCATTTTGTAATATATGGACCAGCAATTATGTACTATATTGACCACCATTTTAATTAAATTCACA
>Frequency_8_QualityScore_EEGGFGGIIIIGGIIGHDGHHFHHIIIGGHIHIJIIHHIIIIJIIIIIIIHHIIHHFHGGFECECDCEDBBDDDEEC@BCDDDDDDEEECDDCB_Mismatch_0_Sense_+_Library_PoolC
CTGCAAGCCGGAAGGAGACGCATTTTGTAATATATGGACCAGCAATTATGTACTATATTGACCACCATTTTAATTAAATTCACATTTTCACTAA
>Frequency_7_QualityScore_FEGGFGGIIIIIHGIIFHHIHHIIIIHHIIIJIJIJHHHIIHIIIIHEFGFHGFFEFEEDCDEC@CBDCBAABBBBCCCBBCDCDCCABBBB=@_Mismatch_0_Sense_+_Library_PoolC
AAGGAGCTGGGGGACGTGATGAAAAATAATAACAGCAGCAGCAGCAGTTACTAGCACAAGCTGGTACTGCGTTTTCGGCTTCTGCAAGCCGGAA
>Frequency_7_QualityScore_EEFGFGHIJHGIIJIIIIGIIHFGHIJIHHHIIJJGHHIIJFGGGIHIFHIIHIIIHGGGGFFFEEBCCBBB@@AABBCACBDDDCCCCDEBDE_Mismatch_0_Sense_+_Library_PoolC
AAATAATAACAGCAGCAGCAGCAGTTACTAGCACAAGCTGGTACTGCGTTTTCGGCTTCTGCAAGCCGGAAGGAGACGCATTTTGTAATATATG
>Frequency_7_QualityScore_EEGGFFGHGHIFHGHHHEHIFHFEFFFHFIHHGGHHIHIHFGGGHGHHGGEDCDDEECBCDBDDCA>=@AA<<>A@BB==A@CA@ACACCCC@>_Mismatch_0_Sense_+_Library_PoolC
AGAAGAGAAGGAGCTGGGGGACGTGATGAAAAATAATAACAGCAGCAGCAGCAGTTACTAGCACAAGCTGGTACTGCGTTTTCGGCTTCTGCAA
>Frequency_7_QualityScore_EEGHHHHJJJJIHIJJIGHIIIIGHIJJJIIJFHIFHGIIHHIIHGHHGFFFFFEEEEDDCCDCDDDDDDDEDDDDDCCDDDDBCDDDDDCCDC_Mismatch_0_Sense_+_Library_PoolC
TGAATTAGACGAAGAAGAGAAGGAGCTGGGGGACGTGATGAAAAATAATAACAGCAGCAGCAGCAGTTACTAGCACAAGCTGGTACTGCGTTTT
>Frequency_7_QualityScore_FFHHHHHJJJJJIJJJHIJJJJJJJGIJGHIJJJJJJJFIJJJIIIIIHHGGGFFEEEEDDDDDEDDDDCDDDDDDBCDDDDDCDDDDDDDDDD_Mismatch_1_Sense_+_Library_PoolC
GATGAAGAAGAGAAGGAGCTGGGGGACGTGATGAAAAATAATAACAGCAGCAGCAGCAGTTACTAGCACAAGCTGGTACTGCGTTTTCGGCTTC
>Frequency_7_QualityScore_FFHGHHHFHHIIIIHIJJIIJJJJIIIHIIIIJJJGIJJIJHHIGFGFFFFDEEEEEEEEDCDDCDDCDCDDEDDDDEEEDEECCDDDDDCDDE_Mismatch_0_Sense_+_Library_PoolC
AAGCTGGTACTGCGTTTTCGGCTTCTGCAAGCCGGAAGGAGACGCATTTTGTAATATATGGACCAGCAATTATGTACTATATTGACCACCATTT
>Frequency_7_QualityScore_FFHFGHGIIIHIHJIIIIIFHIHHHIHIHHIHIIJIHIIIIHFHHIIHGHHEGHGGGGDEECEDEEEEDCBCDDDDDCEEECDDD_Mismatch_0_Sense_+_Library_PoolC
CGGAAGGAGACGCATTTTGTAATATATGGACCAGCAATTATGTACTATATTGACCACCATTTTAATTAAATTCACATTTTCACTA
>Frequency_7_QualityScore_EFGGGGGIIIGGIIHIIJIHFHHGHHIIHGIIIJHHGHIIIIIHGHHHIHHIHGHHHHHGHGFFEFEFDDEDEEEDDDDEEEDDDD_Mismatch_0_Sense_+_Library_PoolC
CCGGAAGGAGACGCATTTTGTAATATATGGACCAGCAATTATGTACTATATTGACCACCATTTTAATTAAATTCACATTTTCACTA
>Frequency_7_QualityScore_FEGHFFGGIIIIHHHHHGHIIIGIHIIGEFHIIIIJIGHIFGHHIHIIIHIFFHFFFDFFDFFFEDEDEDDEEDDEEC@BDBCDDDCDDECDDD_Mismatch_0_Sense_+_Library_PoolC
TCTGCAAGCCGGAAGGAGACGCATTTTGTAATATATGGACCAGCAATTATGTACTATATTGACCACCATTTTAATTAAATTCACATTTTCACTA
>Frequency_7_QualityScore_FFFGGHGJIIIIIIHHHIIIIIIGHHIGHGIHIIIIIIIGHIIHHGGDEFFEEEDDDDDDDDDDEEEECDDDCDDDDDBCCDDEDDDEDBCCDD_Mismatch_0_Sense_+_Library_PoolC
CGTTTTCGGCTTCTGCAAGCCGGAAGGAGACGCATTTTGTAATATATGGACCAGCAATTATGTACTATATTGACCACCATTTTAATTAAATTCA
>Frequency_7_QualityScore_EEGHGFFCGHGHIHFHIHHHGGFHGFGHIGEGGHHIHIIHGHIGHGEHHGIGGIHHH<CGGHHGIGGFHEFGH_Mismatch_0_Sense_+_Library_PoolC
CATTTTGTAATATATGGACCAGCAATTATGTACTATATTGACCACCATTTTAATTAAATTCACATTTTCACTA
>Frequency_7_QualityScore_DDEGFFGHIHHGHHFHIJJIIEEDGHEEFHIIFCFGHGHIHIHHGGHIHHIIHHGHFGFDE@BBBBBBC=@=ACCCB?CCDCDCCDCCCCCCCD_Mismatch_0_Sense_+_Library_PoolC
ACAGCAGCAGCAGCAGTTACTAGCACAAGCTGGTACTGCGTTTTCGGCTTCTGCAAGCCGGAAGGAGACGCATTTTGTAATATATGGACCAGCA
>Frequency_7_QualityScore_EFHHHHFHIIIHGIIJIIHIIHIIIJIHHHIJHHIIIHHHHHHHIHGIHHGGHHHEGHHGDGEGGGEDA=BDEEEDDDDDDDDC_Mismatch_0_Sense_+_Library_PoolC
GGAAGGAGACGCATTTTGTAATATATGGACCAGCAATTATGTACTATATTGACCACCATTTTAATTAAATTCACATTTTCACTA
>Frequency_7_QualityScore_FFHGEFGHIHGGIIHIGHIIIIIJGIIHIGIIHIGHEHIHIJGFEDDFBDDDDEDDDDDECBCDBABCCBCCCDDCDCCDBBCCCCCCDDEEDD_Mismatch_0_Sense_+_Library_PoolC
CTGGTACTGCGTTTTCGGCTTCTGCAAGCCGGAAGGAGACGCATTTTGTAATATATGGACCAGCAATTATGTACTATATTGACCACCATTTTAA
>Frequency_7_QualityScore_EEGGHHHIIHHHIDHGGHHDHHHFHIHIHFHDAEFGIIHIIGHIFFGFGFFEFDEECBDDDACCCDDCB>@BCABCBBCDCCBDCCBCB?BCBA_Mismatch_0_Sense_+_Library_PoolC
GAGCTGGGGGACGTGATGAAAAATAATAACAGCAGCAGCAGCAGTTACTAGCACAAGCTGGTACTGCGTTTTCGGCTTCTGCAAGCCGGAAGGA
>Frequency_7_QualityScore_FFHGGHCGIHHIIIJIIIIIGHJHIHHIIHHIIIIHIIFGHHIIIHIIIIIHIIJIAFGHHHIIHIIIGFHH_Mismatch_0_Sense_+_Library_PoolC
ATTTTGTAATATATGGACCAGCAATTATGTACTATATTGACCACCATTTTAATTAAATTCACATTTTCACTA
>Frequency_6_QualityScore_EDDFFGGHGEHGHHGFHIEEGFHHEFGFGGCGGHHIHFGHHHDECCCEEEFEEDDDCBABCCBBBA>??>??AB?CCC=ABBBCABCCBCAABC_Mismatch_1_Sense_+_Library_PoolC
ATTCGTGAAGAGAACGCCGGGCATGTTTTGTGACTGAATTAGATGAAGAAGAGAAGGAGCTGGGGGACGTGATGAAAAATAATAACAGCAGCAG
>Frequency_6_QualityScore_FFHHGHHIIIIJJIJJJJJGIICGGIIIIJIIJJJJJJJIIHIIIHIGGGGEFEEEDEEEDDEACCCDDDAADDCCD@CBCCCCCCCDDDCCDC_Mismatch_0_Sense_+_Library_PoolC
GAAGAGAAGGAGCTGGGGGACGTGATGAAAAATAATAACAGCAGCAGCAGCAGTTACTAGCACAAGCTGGTACTGCGTTTTCGGCTTCTGCAAG
>Frequency_6_QualityScore_FFHHHGHJJIIJIJJJGIIIJIJJIGHIGGGIIHIHIGHIIHHGGGGGFFEEEEDEEDDDCCDDEDCDCCCCDDCDBCDBCDD@CDDDDDDDDD_Mismatch_0_Sense_+_Library_PoolC
GACGAAGAAGAGAAGGAGCTGGGGGACGTGATGAAAAATAATAACAGCAGCAGCAGCAGTTACTAGCACAAGCTGGTACTGCGTTTTCGGCTTC
>Frequency_6_QualityScore_FFHGGHHIIGIIIIJJJJJIIJJIIIHIIIIIIIIIJIIIIIIJIIIIIJJIIIGIIJIDEHIIJIIIIFGGGHG_Mismatch_0_Sense_+_Library_PoolC
CGCATTTTGTAATATATGGACCAGCAATTATGTACTATATTGACCACCATTTTAATTAAATTCACATTTTCACTA
>Frequency_6_QualityScore_FFHGHHHIJIJIIIIJIIGIIIEHGIIIIIJJJIGIIJJJJJIHGIIHGHHGGFFFFEEEEDEDEEDCCACCDDDDEEEDDEECBCCDDDCCCD_Mismatch_0_Sense_+_Library_PoolC
TCGGCTTCTGCAAGCCGGAAGGAGACGCATTTTGTAATATATGGACCAGCAATTATGTACTATATTGACCACCATTTTAATTAAATTCACATTT
>Frequency_6_QualityScore_FFHHHHHJJJJJIJIFHHIIIJJJJJJJJJJJJJJJJJJJIIJIIIHHHGHGGFGFFEEDEEECDDDDDAACCDDDDDCCDDDDDDDDDDD=@B_Mismatch_0_Sense_+_Library_PoolC
AGGAGCTGGGGGACGTGATGAAAAATAATAACAGCAGCAGCAGCAGTTACTAGCACAAGCTGGTACTGCGTTTTCGGCTTCTGCAAGCCGGAAG
>Frequency_6_QualityScore_FEHHHHHJJJIFHIIIJIHIIIIIIIJIJHIIIIHIIJJIIIIFIIIIIJIIGIHHIIIIGCFGGGGGGEFFFFGEE_Mismatch_0_Sense_+_Library_PoolC
GACGCATTTTGTAATATATGGACCAGCAATTATGTACTATATTGACCACCATTTTAATTAAATTCACATTTTCACTA
>Frequency_6_QualityScore_DEDEGFGIIIFIIGHIIIADGGFHHGHHIIFDCGGIHIHIGGGEEEDCGFGGGGHGGHBFHGDGIGHCEEDFGD_Mismatch_0_Sense_+_Library_PoolC
GCATTTTGTAATATATGGACCAGCAATTATGTACTATATTGACCACCATTTTAATTAAATTCACATTTTCACTA
>Frequency_6_QualityScore_FFHHHHHIIGIIIIIHIIHHIIIIHIHIIJIIJIHIIIGIIIIIJGIIJJHIIIIHGGHFGEEFDDCBCACCCCCDDBCDEDCEEEEDECCACD_Mismatch_0_Sense_+_Library_PoolC
TAATAACAGCAGCAGCAGCAGTTACTAGCACAAGCTGGTACTGCGTTTTCGGCTTCTGCAAGCCGGAAGGAGACGCATTTTGTAATATATGGAC
>Frequency_5_QualityScore_FECFGGHIIHIIIIIIGIIGHGGIIHHIHIHHIIIIIHHHGGFFFFCDEEEFEEEEDDDDCCCCCDDDDEDDECEDEDDDDDCCCCDCDDDCDE_Mismatch_0_Sense_+_Library_PoolC
GGTACTGCGTTTTCGGCTTCTGCAAGCCGGAAGGAGACGCATTTTGTAATATATGGACCAGCAATTATGTACTATATTGACCACCATTTTAATT
>Frequency_5_QualityScore_EDEDFEFHGFHIIIHDGGIIIIIHIIIGHGHHHIIIIIGHGIHHIIIHGFGGHGIGGHHIHHHGDCDEEBBEEEEEEEEED_Mismatch_0_Sense_+_Library_PoolC
AGGAGACGCATTTTGTAATATATGGACCAGCAATTATGTACTATATTGACCACCATTTTAATTAAATTCACATTTTCACTA
>Frequency_5_QualityScore_FDGHHHHJIJJJJJJJJJJJJJJJJJJJJHIJJJJJJJJIIHHHHFGGFFFFFFFDEEDDDDDDDDEDECDEEFDEEDDDDDDDCDDEEEDDEE_Mismatch_0_Sense_+_Library_PoolC
GTACTGCGTTTTCGGCTTCTGCAAGCCGGAAGGAGACGCATTTTGTAATATATGGACCAGCAATTATGTACTATATTGACCACCATTTTAATTA
>Frequency_5_QualityScore_FFHHHHHIJIHIJJIIIIHIIIIIGIIJJIJGIGIIHHHIIIIJJHJIIIHGGHGGFFFEEDEEDCDDD@CCEDBCDDCDCDDD?BCDDDD@BC_Mismatch_1_Sense_+_Library_PoolC
CTGAATTAGATGAAGAAGAGAAGGAGCTGGGGGACGTGATGAAAAATAATAACAGCAGCAGCAGCAGTTACTAGCACAAGCTGGTACTGCGTTT
>Frequency_5_QualityScore_FFHHHHHJJIJJHHJIJIJJGIJJHIHHJIGIHIIJIIJJJJIJJIHGGEFEEEEFEEEEEEFEEDEEDCCCDDDCDDEEEDDEDDABDDDBCC_Mismatch_0_Sense_+_Library_PoolC
TTTCGGCTTCTGCAAGCCGGAAGGAGACGCATTTTGTAATATATGGACCAGCAATTATGTACTATATTGACCACCATTTTAATTAAATTCACAT
>Frequency_5_QualityScore_FFGHHHGIJJJJJJJFHIFHEHHIJJIIIIIIIIIIIHIIIIHHHGHHGGGGFFFFFFEEDDDDDD@CDDDDD@BCDDDCDDDDDDDCDDDDDD_Mismatch_0_Sense_+_Library_PoolC
AGAAGGAGCTGGGGGACGTGATGAAAAATAATAACAGCAGCAGCAGCAGTTACTAGCACAAGCTGGTACTGCGTTTTCGGCTTCTGCAAGCCGG
>Frequency_5_QualityScore_FFHGGHHJIIIIIJHIIIIIHGIHGGHIIHIIGHIGIHIHHIFGGFEGGGFEFFFEDDEDDCDDDCCDCACDDCBDDCDDDDDD@AACDDACDD_Mismatch_0_Sense_+_Library_PoolC
TTGTGACTGAATTAGACGAAGAAGAGAAGGAGCTGGGGGACGTGATGAAAAATAATAACAGCAGCAGCAGCAGTTACTAGCACAAGCTGGTACT
>Frequency_5_QualityScore_FFGHFHGIIJJIIGHIIIIIJJIHHIIIIIJJJJJJGIIIIIHIJFHHBFGFHIHIIIHIIHFDFGHHGGFGGFFEFEF_Mismatch_0_Sense_+_Library_PoolC
GAGACGCATTTTGTAATATATGGACCAGCAATTATGTACTATATTGACCACCATTTTAATTAAATTCACATTTTCACTA
>Frequency_5_QualityScore_FFHHHGHJIJJIIJIIIIIIHHHIIJHIIIIJIJIIJIIIGHIIIJIFIIJIHIHHGGGGFFEEEEDDA@BDDDCDDDDDDDEDCEDDEEEEDC_Mismatch_0_Sense_+_Library_PoolC
AATAATAACAGCAGCAGCAGCAGTTACTAGCACAAGCTGGTACTGCGTTTTCGGCTTCTGCAAGCCGGAAGGAGACGCATTTTGTAATATATGG
>Frequency_4_QualityScore_EFHHHHGIIJJJJJHIIFHIIJIJJJIIIIIJIIIJJIIGIIIJIGHIGHHGFFDDCCDEDBDEEEEEEEDCDDDCCDDCDDEDCDDDEDDEEE_Mismatch_0_Sense_+_Library_PoolC
TTACTAGCACAAGCTGGTACTGCGTTTTCGGCTTCTGCAAGCCGGAAGGAGACGCATTTTGTAATATATGGACCAGCAATTATGTACTATATTG
>Frequency_4_QualityScore_FFHHHHHJIIJJIJIIIJJIFHGIIJGIIJIIIJIIIIIJJJIIIIIHGHGGGFEDCDDBBBCDDDDDCCDDEEDDDDDDCDDDCDDCCCBCDC_Mismatch_1_Sense_+_Library_PoolC
AGAACGCCGGGCATGTTTTGTGACTGAATTAGATGAAGAAGAGAAGGAGCTGGGGGACGTGATGAAAAATAATAACAGCAGCAGCAGCAGTTAC
>Frequency_4_QualityScore_FFHHHGHIIIIIGGIIIIJHHHIIGIHIIIIIIJJGIIIJJJJIIIIGIIIIIIIIIIJIIJBEGIIHIGGGGHFGFF_Mismatch_0_Sense_+_Library_PoolC
AGACGCATTTTGTAATATATGGACCAGCAATTATGTACTATATTGACCACCATTTTAATTAAATTCACATTTTCACTA
>Frequency_4_QualityScore_FFHGHHHIGGIIIJGIIJIIIJJJIIGHGIJJIIJEIIHIIIHIGEGBEBEEEDDDDDDECDCDDDCCCACBCCCCBA;ACCCDBACDDCCBCC_Mismatch_0_Sense_+_Library_PoolC
ATGTTTTGTGACTGAATTAGACGAAGAAGAGAAGGAGCTGGGGGACGTGATGAAAAATAATAACAGCAGCAGCAGCAGTTACTAGCACAAGCTG
>Frequency_4_QualityScore_FFHHGDGHIIIJJIJIJGHHI_Mismatch_0_Sense_+_Library_PoolC
ATTAAATTCACATTTTCACTA
>Frequency_4_QualityScore_FFHHHHHIJIGHIIIJIIIIIIIGIJJIIIIIIIIIIIJJJJJIJIIIIEGGGGFFEEEFEEEEEEEDDCBCDDDDDCCCCCCCCECCCCDDCC_Mismatch_1_Sense_+_Library_PoolC
GCATGTTTTGTGACTGAATTAGATGAAGAAGAGAAGGAGCTGGGGGACGTGATGAAAAATAATAACAGCAGCAGCAGCAGTTACTAGCACAAGC
>Frequency_4_QualityScore_FFGHGGHJJIJJJIIJJJJJJIGHGHIIGIHIIJIIJIIIIHGHGGGFECEEDEEDCCACCACACDDDDBCCDDEECCDDDDCDCDCCDDCCDD_Mismatch_0_Sense_+_Library_PoolC
AGAGAACGCCGGGCATGTTTTGTGACTGAATTAGACGAAGAAGAGAAGGAGCTGGGGGACGTGATGAAAAATAATAACAGCAGCAGCAGCAGTT
>Frequency_4_QualityScore_D?DDCBDECAFGGIGEEHFEEE=AAECCFHDDDGFFECDFGGFGFCFEEGDG?AAEEEE>CC>A>?@@?<>@A?==@<>>?9?>:;=7?BA=@B_Mismatch_0_Sense_+_Library_PoolC
GATGAAAAATAATAACAGCAGCAGCAGCAGTTACTAGCACAAGCTGGTACTGCGTTTTCGGCTTCTGCAAGCCGGAAGGAGACGCATTTTGTAA
>Frequency_4_QualityScore_ECEDFEFFGGIHFF;EGEHGIHIHEGEGHGGDGHGGHGHGIHFGGGGIIHIGGGHIHGGFGGIECDCEECDEEEEEDEEE_Mismatch_0_Sense_+_Library_PoolC
GGAGACGCATTTTGTAATATATGGACCAGCAATTATGTACTATATTGACCACCATTTTAATTAAATTCACATTTTCACTA
>Frequency_4_QualityScore_FFHGHGHJIIIIIIIIGIFHIIGGIIFHGIIGIIIHIIIIGIJJIIIIIGGEACC?A@BCDCDDCCDDECCCDDCDCCCDCCCACCCDA?CCCD_Mismatch_1_Sense_+_Library_PoolC
CGCCGGGCATGTTTTGTGACTGAATTAGATGAAGAAGAGAAGGAGCTGGGGGACGTGATGAAAAATAATAACAGCAGCAGCAGCAGTTACTAGC
>Frequency_4_QualityScore_FEGFGHHJIIIIIIIIHIIGIIFEDHIHHGGIIIHIHIHIIEGGGGGGGGEFFFEEDCEDDDCBCCCCBABA@BCCCDAADACAA?AA@?B>AC_Mismatch_0_Sense_+_Library_PoolC
TGTGACTGAATTAGACGAAGAAGAGAAGGAGCTGGGGGACGTGATGAAAAATAATAACAGCAGCAGCAGCAGTTACTAGCACAAGCTGGTACTG
>Frequency_4_QualityScore_FFHHHHHIIIIJIGIHIIIHIIIIIHHIIHIIIHIHHHHIHHIHHHHGFBDDACCDDDCCDDDDDEEDDDDCDDDCDCCDCCCCCDDDEDDDDD_Mismatch_0_Sense_+_Library_PoolC
CGGGCATGTTTTGTGACTGAATTAGACGAAGAAGAGAAGGAGCTGGGGGACGTGATGAAAAATAATAACAGCAGCAGCAGCAGTTACTAGCACA
>Frequency_4_QualityScore_FFGGGHGIJJJGIIIIJHIIIIIGIIIIIHJJIJIIJIIIJJJIJHIHIHGGDEFEEEEDEEEEEDDDDCDCDCCCCACCCDDDCDEDACDBAA_Mismatch_1_Sense_+_Library_PoolC
GGCATGTTTTGTGACTGAATTAGATGAAGAAGAGAAGGAGCTGGGGGACGTGATGAAAAATAATAACAGCAGCAGCAGCAGTTACTAGCACAAG
>Frequency_4_QualityScore_EEHHGGEIIIIIIIIIIIIHIIHIIHIIHFGIIIIIJGGGHIHHGIIIIIHIIHF<AFGIHHIIIIJHIFH_Mismatch_0_Sense_+_Library_PoolC
TTTTGTAATATATGGACCAGCAATTATGTACTATATTGACCACCATTTTAATTAAATTCACATTTTCACTA
>Frequency_4_QualityScore_CCDDFFEHHIGHHGGCFHGFGHEIIGEEFGEEEGEACFGEHGGGGGHHHIGACFFEEEDEGHIIEGHH_Mismatch_0_Sense_+_Library_PoolC
TGTAATATATGGACCAGCAATTATGTACTATATTGACCACCATTTTAATTAAATTCACATTTTCACTA
>Frequency_4_QualityScore_FFHHHHHIIIIIJIIFHFHIIIJJIIIIJIIJIIIIIIIHHIIIHIIHGGECDDACCCDDDDDDDDDEEDDDDCDCCDCBCCCCDBBCCDEDDA_Mismatch_0_Sense_+_Library_PoolC
GCCGGGCATGTTTTGTGACTGAATTAGACGAAGAAGAGAAGGAGCTGGGGGACGTGATGAAAAATAATAACAGCAGCAGCAGCAGTTACTAGCA
>Frequency_4_QualityScore_FFFGGHGJIIHGIIHIHJIIIIIIIIGHHIHIIIIHIIIIFHEGIIHIIHHHIHHFGGGEEEECEEEDEBCDDEED@BDDDBBDCEEEDDDBAB_Mismatch_0_Sense_+_Library_PoolC
TGCAAGCCGGAAGGAGACGCATTTTGTAATATATGGACCAGCAATTATGTACTATATTGACCACCATTTTAATTAAATTCACATTTTCACTAAA
>Frequency_4_QualityScore_CEGDDGGIFHHGIIIIIHIIFEGIIIIEHHIHGDFHIIEGFIIGGIHEHHGIII_Mismatch_0_Sense_+_Library_PoolC
CAGCAATTATGTACTATATTGACCACCATTTTAATTAAATTCACATTTTCACTA
>Frequency_4_QualityScore_EDGFFHGIIIEGIHIJIEGIIIIIIIEGDGIHDGGHGHIHHHEDECFFEAC>A==AC@B@A>><?@B=A;;<==<;;<ABBBCBBCBAAAA@AC_Mismatch_0_Sense_+_Library_PoolC
GTGAAGAGAACGCCGGGCATGTTTTGTGACTGAATTAGACGAAGAAGAGAAGGAGCTGGGGGACGTGATGAAAAATAATAACAGCAGCAGCAGC
>Frequency_4_QualityScore_EFFHGGGIIGHHIHHHGIHIIIHIICEGGIIIHIIIIHGIIHG?EFHIIGIJIIIGHGG_Mismatch_0_Sense_+_Library_PoolC
TGGACCAGCAATTATGTACTATATTGACCACCATTTTAATTAAATTCACATTTTCACTA
>Frequency_4_QualityScore_FEHGHGHIJJIIIJIIIIIJIIJJJJGHIIIIIIIIJIJIIIIIIIIIJIIIIGEEEEEDCDCCCDDDECCEEEEEEEEDDDDDDDDDDDDEDD_Mismatch_0_Sense_+_Library_PoolC
CAGCAGCAGTTACTAGCACAAGCTGGTACTGCGTTTTCGGCTTCTGCAAGCCGGAAGGAGACGCATTTTGTAATATATGGACCAGCAATTATGT
>Frequency_4_QualityScore_EECCEEEGEFHGGEEI@AEGHIFEGECDHFIHDEGGGHGHGIIEGHHEFFFGHGEEEE>C?>@BDEDDBABCC;@BC@?ABBDEEACCC_Mismatch_0_Sense_+_Library_PoolC
AAGCCGGAAGGAGACGCATTTTGTAATATATGGACCAGCAATTATGTACTATATTGACCACCATTTTAATTAAATTCACATTTTCACTA
>Frequency_4_QualityScore_CEBGFEDGIIGFGFFGG?GAGHFAFEGEBEFHIHFAGFGH@FGGIIGHHGHIIGIC_Mismatch_0_Sense_+_Library_PoolC
ACCAGCAATTATGTACTATATTGACCACCATTTTAATTAAATTCACATTTTCACTA
>Frequency_4_QualityScore_CEEGGGHIGHIHGGHGHIIHHGCAGIEHIIHHDGHHIGECFGGDEHIGGEFHIIIIGIGGGFHHH_Mismatch_0_Sense_+_Library_PoolC
AATATATGGACCAGCAATTATGTACTATATTGACCACCATTTTAATTAAATTCACATTTTCACTA
>Frequency_3_QualityScore_FFHHHHHJIJJHHJJJGIJIGHIIJJHIJJJJIJJIIJHIGIIIIIIIHHGFGGGFFFFEDDECDCCCCCBCDDEDDDDDDBCDDDABBCDDDA_Mismatch_1_Sense_+_Library_PoolC
GACTGAATTAGATGAAGAAGAGAAGGAGCTGGGGGACGTGATGAAAAATAATAACAGCAGCAGCAGCAGTTACTAGCACAAGCTGGTACTGCGT
>Frequency_3_QualityScore_EEHEFGGHIJJEIHIGIIIBGFHICEDFIGGEDGGIIHIHDFCBDFEB?CECBBBB?@@B>>BBBDDCCBBCEDDCDCDBCCCCCCCCC:ACAC_Mismatch_0_Sense_+_Library_PoolC
GAACGCCGGGCATGTTTTGTGACTGAATTAGACGAAGAAGAGAAGGAGCTGGGGGACGTGATGAAAAATAATAACAGCAGCAGCAGCAGTTACT
>Frequency_3_QualityScore_EEGGAFGEHHGEICFDEHIHIFHHHDF>FEGIIHJEHIHHHHIHGIHHHHIIIJCDEGEFIHFHHIEHGF_Mismatch_0_Sense_+_Library_PoolC
TTTGTAATATATGGACCAGCAATTATGTACTATATTGACCACCATTTTAATTAAATTCACATTTTCACTA
>Frequency_3_QualityScore_EEHHGGGJJJJJJIIHIIHHGIHHHHIIIIIIIJIIGDGHHIIIHGGGGFFFFEFCDEEDDCDDDCDCCACDDEDDDDDCABDDDACDDDDDAB_Mismatch_0_Sense_+_Library_PoolC
ACTGAATTAGACGAAGAAGAGAAGGAGCTGGGGGACGTGATGAAAAATAATAACAGCAGCAGCAGCAGTTACTAGCACAAGCTGGTACTGCGTT
>Frequency_3_QualityScore_EEHHHHGIJIIJIJIJIJHHIJJJIJJIIJIHHIIIIJJJJJJJJJJJHIGHHGFFFFECDDCDDCCDDCCDDCCCDDDBCCABCB@AACBCCD_Mismatch_1_Sense_+_Library_PoolC
TTAGATGAAGAAGAGAAGGAGCTGGGGGACGTGATGAAAAATAATAACAGCAGCAGCAGCAGTTACTAGCACAAGCTGGTACTGCGTTTTCGGC
>Frequency_3_QualityScore_EFHHHHHJJJJJJJIJIHIHHIHIJIHIJJJJJJJIIIGHHIHGFGGGFFFFFEEECDEDCCCDDCCBCDCDDDDDDDDDDDDDDDCDDDDDDC_Mismatch_0_Sense_+_Library_PoolC
GACTGAATTAGACGAAGAAGAGAAGGAGCTGGGGGACGTGATGAAAAATAATAACAGCAGCAGCAGCAGTTACTAGCACAAGCTGGTACTGCGT
>Frequency_3_QualityScore_EFHHHHHJIIJIIIJIIJGIIHIIIIIGIJGIHIJJJIIIJJJJJJJJHHHGGGFFFEEEDDDCDDEDDCDDDCCDDDACDDDDDBCDCDCBDB_Mismatch_1_Sense_+_Library_PoolC
TAGATGAAGAAGAGAAGGAGCTGGGGGACGTGATGAAAAATAATAACAGCAGCAGCAGCAGTTACTAGCACAAGCTGGTACTGCGTTTTCGGCT
>Frequency_3_QualityScore_FFHDFGHIIIIHHHFGHIHIHGFHHIIJFIIFGHIHGGFFEGFGFFFDEEEBBCACDDDDDDDCCBCCDBACACD@C?BCDCCCDDDDEECDDC_Mismatch_0_Sense_+_Library_PoolC
GGGTCGATTCGTGAAGAGAACGCCGGGCATGTTTTGTGACTGAATTAGACGAAGAAGAGAAGGAGCTGGGGGACGTGATGAAAAATAATAACAG
>Frequency_3_QualityScore_EEDFEEFGDEGCBGHIGGIH@EFHDBEHFHHEDBHDBFA?ACAEGEFGADBE@>CDDEE?DEDCB;AB;>;<@??BA:?BCBBBBCCBB??>?@_Mismatch_1_Sense_+_Library_PoolC
TGTTTTGTGACTGAATTAGATGAAGAAGAGAAGGAGCTGGGGGACGTGATGAAAAATAATAACAGCAGCAGCAGCAGTTACTAGCACAAGCTGG
>Frequency_3_QualityScore_E<DEDAFFDFDGGFFHFGFEHGEFFIDE=CDCBBFFFHGHDEGE_Mismatch_0_Sense_+_Library_PoolC
GTACTATATTGACCACCATTTTAATTAAATTCACATTTTCACTA
>Frequency_3_QualityScore_FFHHHHHIIIGGIJJIFHHIIIHIFIHIHHFFHFFHGHGHGGGEGFFFEDEC@BC:ABCCDDDDD@CCC@CBDBBCBABABBBCCCCBCC@ABC_Mismatch_0_Sense_+_Library_PoolC
CGCCGGGCATGTTTTGTGACTGAATTAGACGAAGAAGAGAAGGAGCTGGGGGACGTGATGAAAAATAATAACAGCAGCAGCAGCAGTTACTAGC
>Frequency_3_QualityScore_FFHHHHHJIJJHIJGHIIJJJIJHHIJJJJJJJJJJJJJJIFHIIJJJJIJJJJIJJ_Mismatch_0_Sense_+_Library_PoolC
GACCAGCAATTATGTACTATATTGACCACCATTTTAATTAAATTCACATTTTCACTA
>Frequency_3_QualityScore_FFHHHHHJJJJJJGIIJJJJIJJJJJJJJJJJJJJJHIIJJJIJJGHIGHJJJJJJJJIIIIHDGGGGFGGFFFFDE_Mismatch_0_Sense_+_Library_PoolC
GAGACGCATTTTGTAATATATGGACCAGCAATTATGTACTATATTGACCACCATTTTAATTAAATTCACATTTTCAC
>Frequency_3_QualityScore_FFHHHHGJJIIJIHGHGIJJIHIIHIIIIFHIIJJJIJJIIHIIIIIIGGDBB@CCCDDCDDCCDDEEDDDDCDBABCCC;>BCBBB:>A@?BD_Mismatch_0_Sense_+_Library_PoolC
CCGGGCATGTTTTGTGACTGAATTAGACGAAGAAGAGAAGGAGCTGGGGGACGTGATGAAAAATAATAACAGCAGCAGCAGCAGTTACTAGCAC
>Frequency_3_QualityScore_FFHGCFGGIJHHJIHJHGIHIJGIHHIJIIIEGHIHEGIIIIJEHFGHIIGHHEFFGFEFFEEDEDDDCBCCCDDCCDDDCDABDCCCCCDBBD_Mismatch_1_Sense_+_Library_PoolC
TTTGTGACTGAATTAGATGAAGAAGAGAAGGAGCTGGGGGACGTGATGAAAAATAATAACAGCAGCAGCAGCAGTTACTAGCACAAGCTGGTAC
>Frequency_3_QualityScore_FFHHHFHHIEEHHHHEIIJIIJJJGGFIIIJJJIIHIIJJJIHJJHHIGHHIIIGIHHGGGGEFEDDEEEEDEDDABDCCDDDDFEEDDDD_Mismatch_0_Sense_+_Library_PoolC
GCAAGCCGGAAGGAGACGCATTTTGTAATATATGGACCAGCAATTATGTACTATATTGACCACCATTTTAATTAAATTCACATTTTCACTA
>Frequency_3_QualityScore_FFHHHHHJJJJJJIJJJJIJGIIJJJJIJIIJGHIJJJJJIIIHHHHHGEEFFFDEEEEBCCCDDDDDDCDDDDCCDDDDCDDDDDDACCDDDD_Mismatch_0_Sense_+_Library_PoolC
ATTAGACGAAGAAGAGAAGGAGCTGGGGGACGTGATGAAAAATAATAACAGCAGCAGCAGCAGTTACTAGCACAAGCTGGTACTGCGTTTTCGG
>Frequency_3_QualityScore_ECGGHGHHIIIIIIIHGGHFHFEGGIIJIIIIIIGHGHIHFGIGIGHFGEFFGGEEEEECBCCBCCCCCBCC@?BDCCDDCBCCBCDDD8@BBC_Mismatch_1_Sense_+_Library_PoolC
GAATTAGATGAAGAAGAGAAGGAGCTGGGGGACGTGATGAAAAATAATAACAGCAGCAGCAGCAGTTACTAGCACAAGCTGGTACTGCGTTTTC
>Frequency_3_QualityScore_CBACDFCCEEFEBFFCAEA@@FC@ABDB@DCBA?A>;=BB92=;69>@??8<>7<76679?889>:6>@;@@>=@9865494648;7.<A>?BA_Mismatch_0_Sense_+_Library_PoolC
ACGCCGGGCATGTTTTGTGACTGAATTAGACGAAGAAGAGAAGGAGCTGGGGGACGTGATGAAAAATAATAACAGCAGCAGCAGCAGTTACTAG
>Frequency_3_QualityScore_EEEGFGFBGGGHFHIHHIHEHFI_Mismatch_0_Sense_+_Library_PoolC
TAATTAAATTCACATTTTCACTA
>Frequency_3_QualityScore_EFHHHHHJJIJJIJJJHJJIJIIIJJJIIIJJJJJJJJJEHHIJIIIJJIJIJJI_Mismatch_0_Sense_+_Library_PoolC
CCAGCAATTATGTACTATATTGACCACCATTTTAATTAAATTCACATTTTCACTA
>Frequency_3_QualityScore_ECGGGGFHGGGHF?GFGFFDHFFFDHHHDEGHBFEHIGFBAFIIHIDF@=@BCACA@BCDDCADDCDDCBDBDC@BCCB<@A??@C;?C>ABBB_Mismatch_1_Sense_+_Library_PoolC
CGGGCATGTTTTGTGACTGAATTAGATGAAGAAGAGAAGGAGCTGGGGGACGTGATGAAAAATAATAACAGCAGCAGCAGCAGTTACTAGCACA
>Frequency_3_QualityScore_EEFEGHFJGIJJIGGHGHFHDHGIIIJGEGEHGHHHEHHHHHFFGGFECEECBBCCCDCCCDCDCDCCBACBA@CDC@9@BBACC;ACBCCCBC_Mismatch_0_Sense_+_Library_PoolC
TAGACGAAGAAGAGAAGGAGCTGGGGGACGTGATGAAAAATAATAACAGCAGCAGCAGCAGTTACTAGCACAAGCTGGTACTGCGTTTTCGGCT
>Frequency_3_QualityScore_FEHFHHHIHIIJJGHHIHIFIGGFGEFFFIGIIIJHEHFHGIHGGGFHIHHEGHEHGFGHGIEADFGFGCFFFFGFFDD_Mismatch_1_Sense_+_Library_PoolC
GAGACGCATTTTGTAATATATGGACCAGCAATTATGTACTATATTGACCACCATTTTAATTAAATTCACATTTTCACGA
>Frequency_3_QualityScore_FFHHGGGJIJJJJIJIIIJJJIIHIIIJIIJJIJIIIIIHIJJJJIJIHIJCGIJHHICEEEFEDEDDDBDCCDDDCCC>A?B@C@ACD?B@DD_Mismatch_0_Sense_+_Library_PoolC
ACGTGATGAAAAATAATAACAGCAGCAGCAGCAGTTACTAGCACAAGCTGGTACTGCGTTTTCGGCTTCTGCAAGCCGGAAGGAGACGCATTTT
>Frequency_3_QualityScore_CBFGGGGJIIDEGFIIHIJJHIGIII_Mismatch_0_Sense_+_Library_PoolC
TTTTAATTAAATTCACATTTTCACTA
>Frequency_3_QualityScore_EFHHHHHHIHIJJHIJFIIIGHGHFHIIIHIHIIDFHIIIIHIIIIGHGH_Mismatch_0_Sense_+_Library_PoolC
AATTATGTACTATATTGACCACCATTTTAATTAAATTCACATTTTCACTA
>Frequency_3_QualityScore_EFGHHFGIIIIHHIJIIIJJIJIGHIGIIIJHFHIJJJJJJIIIGIHGGEFGFGFEEEEEEDDDEDDDCCCDDBCBDDDDECCDDDCCDDDDBC_Mismatch_1_Sense_+_Library_PoolC
TTTTGTGACTGAATTAGATGAAGAAGAGAAGGAGCTGGGGGACGTGATGAAAAATAATAACAGCAGCAGCAGCAGTTACTAGCACAAGCTGGTA
>Frequency_3_QualityScore_EEGFHEEDHFHFIIIIJHHGCDGHHFHFHIIHHHHIIIJJGHIFGDGG@DDCCCCDDDB?A>A?5=7=CDBACCC??BBCDCCDDDCDC@?A=@_Mismatch_0_Sense_+_Library_PoolC
TGAAGAGAACGCCGGGCATGTTTTGTGACTGAATTAGACGAAGAAGAGAAGGAGCTGGGGGACGTGATGAAAAATAATAACAGCAGCAGCAGCA
>Frequency_3_QualityScore_FFGGGGHIIIIFIIIJJIIHIIIIJIIFHGIIJFFIIFIFGHHIIIIHHEFEEFFEDEEDDCC=<@BABACDDACAACCDDCCCCCDB=ABCCC_Mismatch_1_Sense_+_Library_PoolC
CGTGAAGAGAACGCCGGGCATGTTTTGTGACTGAATTAGATGAAGAAGAGAAGGAGCTGGGGGACGTGATGAAAAATAATAACAGCAGCAGCAG
>Frequency_3_QualityScore_EEHGHGCEHIIGIIIIIHIIIEGHGIHIIHGIHIJIIHIHJIIHJJHBFGIIIIIHIHHGGHG_Mismatch_0_Sense_+_Library_PoolC
TATATGGACCAGCAATTATGTACTATATTGACCACCATTTTAATTAAATTCACATTTTCACTA
>Frequency_3_QualityScore_FEGHGGGHIIHIIJIGIJHHIJIIJIGIIIJIGGIHIIIJIIJIHGHHHEFDFDDDEEDCBBCCCBBAB?CCDDCDDCDEDDDCBDCCDC?CCC_Mismatch_1_Sense_+_Library_PoolC
GTGAAGAGAACGCCGGGCATGTTTTGTGACTGAATTAGATGAAGAAGAGAAGGAGCTGGGGGACGTGATGAAAAATAATAACAGCAGCAGCAGC
>Frequency_3_QualityScore_EEHGGFGIGHHFIJFEHGGIIIGIIEFDGHIEHIIGICGGHFFHGHHEBDCFFGHIHDF?CCBCC??@CAB?@BC?ACCECB?BDDCDEE@B>>_Mismatch_0_Sense_+_Library_PoolC
AATAACAGCAGCAGCAGCAGTTACTAGCACAAGCTGGTACTGCGTTTTCGGCTTCTGCAAGCCGGAAGGAGACGCATTTTGTAATATATGGACC
>Frequency_2_QualityScore_EFHHHGGIIIJHIIJIJIIIGFIHIIIIJIIIIHJIJJIIIJIJHHHFFFEEEEEEDDDCCDDDDDDD;=ACCDCCCCBCDEEDDDDDDDCCCD_Mismatch_0_Sense_+_Library_PoolC
TTCGTGAAGAGAACGCCGGGCATGTTTTGTGACTGAATTAGACGAAGAAGAGAAGGAGCTGGGGGACGTGATGAAAAATAATAACAGCAGCAGC
>Frequency_2_QualityScore_EEFFFHGIIIJJIIFGEHGHGFGIGIHHEGIIHHIJIJJJJGIIHIII@HFFCCCACCDDDDBCCCEEDCCDCDCDDCACCACA?CCAACA<AA_Mismatch_1_Sense_+_Library_PoolC
CCGGGCATGTTTTGTGACTGAATTAGATGAAGAAGAGAAGGAGCTGGGGGACGTGATGAAAAATAATAACAGCAGCAGCAGCAGTTACTAGCAC
>Frequency_2_QualityScore_FFHHHHFIIIJIJJJJJJGIIJJJIJIJJJJJJIJIIJIJJIJJIJJIJJIJJJJJJHJJHGGGHHHFFCFFFFEEEEEEEDDCDCCEDDDACD_Mismatch_0_Sense_+_Library_PoolC
GGAAGGAGACGCATTTTGTAATATATGGACCAGCAATTATGTACTATATTGACCACCATTTTAATTAAATTCACATTTTCACTAAATTCAGTGT
>Frequency_2_QualityScore_FFGGGGHIIIJJIJJIIJGIIIHIIIIHIIIJJJJJJJIIIIJJJEGHHIJJJJJJJJIJI_Mismatch_0_Sense_+_Library_PoolC
TATGGACCAGCAATTATGTACTATATTGACCACCATTTTAATTAAATTCACATTTTCACTA
>Frequency_2_QualityScore_FFHHGHGIIGIIGEHFHGEHGIGIIIIIIIGIHIIIIDIIIGGIGGHIGHIHHFIGGGGHCCDCEACCEDDEECCDE?5>ACCCCCDEEDCCCC_Mismatch_1_Sense_+_Library_PoolC
TCTGCAAGCCGGAAGGAGACGCATTTTGTAATATATGGACCAGCAATTATGTACTATATTGACCACCATTTTAATTAAATTCACATTTTCACCA
>Frequency_2_QualityScore_FFGHHHFGGIJIJIIIIIJJIIJIIJIIFIIJIICEIIIIIIIHGHFFFFDEEEEEEEFDDDDDDDCDDBCEDEEEEEEDEEEDDDDDDDCDEE_Mismatch_0_Sense_+_Library_PoolC
AGCTGGTACTGCGTTTTCGGCTTCTGCAAGCCGGAAGGAGACGCATTTTGTAATATATGGACCAGCAATTATGTACTATATTGACCACCATTTT
>Frequency_2_QualityScore_EFHHHGHIGGIHIHFGIIIIIEGIHIIJJIIIIJJFIIGIIIIIEGGGHGGGFGCEDGEEEEEEEEEEEECCDEDDDDCCDEEBCC?_Mismatch_0_Sense_+_Library_PoolC
GCCGGAAGGAGACGCATTTTGTAATATATGGACCAGCAATTATGTACTATATTGACCACCATTTTAATTAAATTCACATTTTCACTA
>Frequency_2_QualityScore_CEFGECFGGFIIIIIIIIIIIIF=EHGEEDEHEIGIGII_Mismatch_0_Sense_+_Library_PoolC
ATATTGACCACCATTTTAATTAAATTCACATTTTCACTA
>Frequency_2_QualityScore_CAGEEEAECHFGHGGIECE?EFGGAEGEEHIIGIC_Mismatch_0_Sense_+_Library_PoolC
TGACCACCATTTTAATTAAATTCACATTTTCACTA
>Frequency_2_QualityScore_FFHHHHHJJJIJJJJJJJJJIJJIJJIIJJJJJIJJJJIJJJIIJJJJJIJJJJIJJJJIGHIIJJJJIGHHGHHG_Mismatch_0_Sense_+_Library_PoolC
ACGCATTTTGTAATATATGGACCAGCAATTATGTACTATATTGACCACCATTTTAATTAAATTCACATTTTCACTA
>Frequency_2_QualityScore_FFHHHHHJFIIIJJIJJJIJIIIJJJJIJJJJJJIJIJIJJJJJEIIIIIHHHHGGDFFFFEEEEEEEDCDDDDCDDCDDDDDECCDDDCDDDD_Mismatch_1_Sense_+_Library_PoolC
ATGTTTTGTGACTGAATTAGATGAAGAAGAGAAGGAGCTGGGGGACGTGATGAAAAATAATAACAGCAGCAGCAGCAGTTACTAGCACAAGCTG
>Frequency_2_QualityScore_EEGFAFGIIIIIIIIIIIIHHGHEHGIGHIIIIIFIGIIIGHIHIIIIFGFHEEEDBA?BDDCDCDCDDCBCCDEDCCCCDDCCCDDCDDBCCC_Mismatch_1_Sense_+_Library_PoolC
GAGAACGCCGGGCATGTTTTGTGACTGAATTAGATGAAGAAGAGAAGGAGCTGGGGGACGTGATGAAAAATAATAACAGCAGCAGCAGCAGTTA
>Frequency_2_QualityScore_FFGHHGHIJJIJJJJIIHIJJJJJJJIIJHIIIIIJJIJJJJJIIIIIHHGGGGEEEEEEEEEEEEDDDCCDDDDDDCDDDDDDACDDDDDDCD_Mismatch_1_Sense_+_Library_PoolC
AGATGAAGAAGAGAAGGAGCTGGGGGACGTGATGAAAAATAATAACAGCAGCAGCAGCAGTTACTAGCACAAGCTGGTACTGCGTTTTCGGCTT
>Frequency_2_QualityScore_FFGFHGGIIHIGGIIIIIIEBAGIGHGGGEHIIIIEGIHEIIGIIIEGFGEHCEBC@CCEEEDDCDDC?=@CDDC?C@>ACEDCCCCDDD@CCC_Mismatch_1_Sense_+_Library_PoolC
TTCGTGAAGAGAACGCCGGGCATGTTTTGTGACTGAATTAGATGAAGAAGAGAAGGAGCTGGGGGACGTGATGAAAAATAATAACAGCAGCAGC
>Frequency_2_QualityScore_FFHHHHGIIJJJJJJHIJJJJJIIJJJJJJJJJGHIJJJJJJJJJIIJJ_Mismatch_0_Sense_+_Library_PoolC
ATTATGTACTATATTGACCACCATTTTAATTAAATTCACATTTTCACTA
>Frequency_2_QualityScore_CEHGGHHCGGFHIIJIIIIGFIIJIIIJJIJIIJJHIGGIEFFGGFFECEEEEDEDCDDCCCBCCCCACACCCDDDABC7?@CCACCCCCDCEA_Mismatch_2_Sense_+_Library_PoolC
TGAAGGGTCGATTCGTGAAGAGAACGCCGGGCATGTTTTGTGACTGAATTAGATGAAGAAGAGAAGGAGCTGGGGGACGTGATGAAAAATAATA
>Frequency_2_QualityScore_FFHGHGHIJIIJJJIIJJIJIIIGEHGIIIHHIIJIJJIJJIIIGGGGFECDEDCCBBDCACB=@ACDDBCCDCDDEEDDDDCDDCDDABCDDD_Mismatch_0_Sense_+_Library_PoolC
GAAGAGAACGCCGGGCATGTTTTGTGACTGAATTAGACGAAGAAGAGAAGGAGCTGGGGGACGTGATGAAAAATAATAACAGCAGCAGCAGCAG
>Frequency_2_QualityScore_FFHHHHHIIIJIJJIIIIJIJJIIIIIIJJJIIIIJJJJJJIIIJIJIIHHHFGFEFEEDDECDDDDDD@?ACDDEDDDBBDDEEDDCCBDDCD_Mismatch_1_Sense_+_Library_PoolC
GATTCGTGAAGAGAACGCCGGGCATGTTTTGTGACTGAATTAGATGAAGAAGAGAAGGAGCTGGGGGACGTGATGAAAAATAATAACAGCAGCA
>Frequency_2_QualityScore_EEECGGGIIEEHGIIIIIIHGICGEGIGDIIIDHIIIIGIIDHGIIIGFGIIIIIIIIICFAHHIIIIIGHFHGH_Mismatch_1_Sense_+_Library_PoolC
CGCATTTTGTAATATATGGACCAGCAATTATGTACTATATTGACCACCATTTTAATTAAATTCACATTTTCACCA
>Frequency_2_QualityScore_FFHHHHHJIJIGIHIIHIJIIIIJIJJJJJIIIJIIIFIIIIIIJIIIIIHHHHGFFFEACDDEEDACDBCCDDDDDCCCCDDDDDC;?BDBDA_Mismatch_1_Sense_+_Library_PoolC
TCTGGGGGACGTGATGAAAAATAATAACAGCAGCAGCAGCAGTTACTAGCACAAGCTGGTACTGCGTTTTCGGCTTCTGCAAGCCGGAAGGAGA
>Frequency_2_QualityScore_FFHCFHHIJJJIJIIJGIIIIGIIIIJJIJJIJJJJGIHHHHFFGFFFFEEEEECEEDDCCDCDDDDDDCDCACC@CACDBCCCDDDCEEDDDD_Mismatch_1_Sense_+_Library_PoolC
GGGTCGATTCGTGAAGAGAACGCCGGGCATGTTTTGTGACTGAATTAGATGAAGAAGAGAAGGAGCTGGGGGACGTGATGAAAAATAATAACAG
>Frequency_2_QualityScore_FFHGHHHJJJJJJIJIJJJJIJJJJIIIJIIGIIIJJJJJJJJIJJJ_Mismatch_0_Sense_+_Library_PoolC
TATGTACTATATTGACCACCATTTTAATTAAATTCACATTTTCACTA
>Frequency_2_QualityScore_CEEFGGFIIHIIGIGFIFIGGECECEGIIEFHHEHIGIGHIIFGGFGCECFDCECCCEEEEEDED?A@B>?AACB@ACCCEECCCCBCCC???A_Mismatch_0_Sense_+_Library_PoolC
CGGCTTCTGCAAGCCGGAAGGAGACGCATTTTGTAATATATGGACCAGCAATTATGTACTATATTGACCACCATTTTAATTAAATTCACATTTT
>Frequency_2_QualityScore_CEHCEHGGIGGIIIIIIGGCECGGHIIGIIIIIHIIIIIHIGIHFEFEEEEEDDA>A@BBBACDCCCBCCCDECBCC@CCCCC>A@CCACCA??_Mismatch_1_Sense_+_Library_PoolC
GAACGCCGGGCATGTTTTGTGACTGAATTAGATGAAGAAGAGAAGGAGCTGGGGGACGTGATGAAAAATAATAACAGCAGCAGCAGCAGTTACT
>Frequency_2_QualityScore_EEHHHHHGHIIIJGIJJIIIJIIJIIJIJIJJIIIJJIIIIJJIFGEFFEEEEEEDEEEEEDDDCDDDDACDCBCDDCCCCDDDCDDDCCCCCD_Mismatch_0_Sense_+_Library_PoolC
TGTTTTGTGACTGAATTAGACGAAGAAGAGAAGGAGCTGGGGGACGTGATGAAAAATAATAACAGCAGCAGCAGCAGTTACTAGCACAAGCTGG
>Frequency_2_QualityScore_FFHHGHHIGIIIIIIIIIIIJGIIIJIIIIJIIGIIIJJIIIIIHIJIJIEEHHGFFFEEEEEB?CCCCCCCDDCCDCDCCCCA?BBC=CCCA?_Mismatch_1_Sense_+_Library_PoolC
AATTAGATGAAGAAGAGAAGGAGCTGGGGGACGTGATGAAAAATAATAACAGCAGCAGCAGCAGTTACTAGCACAAGCTGGTACTGCGTTTTCG
>Frequency_2_QualityScore_FFHHGGHIIIDGGGGCGIHGHIIIHIIIIICGGICGIIIIIIIIIEHICGIIIEGGIHGHHADC;BECCCCBBCCCBCCCCCCCCCBCCCDECC_Mismatch_0_Sense_+_Library_PoolC
CTGTTAATGGTGAATATTGAGCTGAGGAGGTGGGTGCCTTTGTCGTTGATTGGTTGCAGGGTCGATTCGTGAAGAGAACGCCGGGCATGTTTTG
>Frequency_2_QualityScore_FFHHHHHJJEIIIIIIIIIIHIGIHIIIIIJJJIIIIIIJJJJHJFIGCEEFEEEEEEEDDEEDDDDADBCDDDDDDDDCCDCCEDDDDDDCDD_Mismatch_0_Sense_+_Library_PoolC
CATGTTTTGTGACTGAATTAGACGAAGAAGAGAAGGAGCTGGGGGACGTGATGAAAAATAATAACAGCAGCAGCAGCAGTTACTAGCACAAGCT
>Frequency_2_QualityScore_FFHHHHHJHIJIJJJJJJIIIIJIJJJJHIIIJIIIJJJJJJJIHHGGFEEEEEEEDDDDDCDDCDD=CBCDDCDDDDDDEEDDDCCDDDDDDD_Mismatch_0_Sense_+_Library_PoolC
TCGTGAAGAGAACGCCGGGCATGTTTTGTGACTGAATTAGACGAAGAAGAGAAGGAGCTGGGGGACGTGATGAAAAATAATAACAGCAGCAGCA
>Frequency_2_QualityScore_FFHHHHHJJJIJJIIIJIJJJJJJGEHGIIIIIIJIJIIIIJIIIIIIIGHHGGFFEEDDDDCCCDCDDECCCCCCCEECDDDDCCCCCAAACC_Mismatch_1_Sense_+_Library_PoolC
TGAAGAGAACGCCGGGCATGTTTTGTGACTGAATTAGATGAAGAAGAGAAGGAGCTGGGGGACGTGATGAAAAATAATAACAGCAGCAGCAGCA
>Frequency_2_QualityScore_EEEGDGGIIIIIIIGADGGIGIIIIIIGIIIIIIIIIIEHIFGGHIFFICGIIHIIIHEACDBC4?DBE>CEEDED?A@?_Mismatch_1_Sense_+_Library_PoolC
GGAGACGCATTTTGTAATATATGGACCAGCAATTATGTACTATATTGACCACCATTTTAATTAAATTCACATTTTCACCA
>Frequency_2_QualityScore_FFHGHGHJIIJJIGIJHIJJJIFIGIJIJJIGIIGIIGIGFGHHFGGGGFEEEEEEBCEACDCDDBCDCBCDDDDDDCCDDDCCDDDDDACDDD_Mismatch_0_Sense_+_Library_PoolC
GAATTAGACGAAGAAGAGAAGGAGCTGGGGGACGTGATGAAAAATAATAACAGCAGCAGCAGCAGTTACTAGCACAAGCTGGTACTGCGTTTTC
>Frequency_2_QualityScore_ACGHHHHGIIIHGDHGEGGDEIFGC9=ADGGHGGEIIIGGBDECIECEHIIGFFGAGEGGEEECDCCDB????3;?===5:?9:;@CDB?CB??_Mismatch_1_Sense_+_Library_PoolC
TGAAAAATAATAACAGCAGCAGCAGCAGTTACTAGCACAAGCTGGTACTGCGTTTTCGGCTTCTTCAAGCCGGAAGGAGACGCATTTTGTAATA
>Frequency_2_QualityScore_EFHHHHHJIIJIIIIIIJIIIGIJJJJJJJIIIEIIIJIIJIIGHHHHGGFFFFEEEEEDDDDDCCDDCDDDCDDCDDDDDCDDDDDDCDDDDD_Mismatch_0_Sense_+_Library_PoolC
AATTAGACGAAGAAGAGAAGGAGCTGGGGGACGTGATGAAAAATAATAACAGCAGCAGCAGCAGTTACTAGCACAAGCTGGTACTGCGTTTTCG
>Frequency_2_QualityScore_DECGEFGICGDHHEBGGFEA9ECEFIIGGIHIG_Mismatch_0_Sense_+_Library_PoolC
ACCACCATTTTAATTAAATTCACATTTTCACTA
>Frequency_2_QualityScore_ECGEEGFGEFHHEGIIHAE?GCFFEGHDI?=G_Mismatch_0_Sense_+_Library_PoolC
CCACCATTTTAATTAAATTCACATTTTCACTA
>Frequency_2_QualityScore_FFHHHHHJIJIJJJJIIIJJJHIIIJJJJJJJJJJJJJJJJIJJHIIIHIHIIIHIGGGGGEEEEEEEEEECACEDDDDDEEECDDD_Mismatch_1_Sense_+_Library_PoolC
GCCGGAAGGAGACGCATTTTGTAATATATGGACCAGCAATTATGTACTATATTGACCACCATTTTAATTAAATTCACATTTTCACCA
>Frequency_2_QualityScore_EEGHHHGIIIIIIIIIGHGIIIIIIIIHGGHIIIIHIIIIIIIGIIIFEGCIGIEHEHGGFEAC?CCCC?=?AACACDCCCACCCCDABCCCCC_Mismatch_0_Sense_+_Library_PoolC
TAACAGCAGCAGCAGCAGTTACTAGCACAAGCTGGTACTGCGTTTTCGGCTTCTGCAAGCCGGAAGGAGACGCATTTTGTAATATATGGACCAG
>Frequency_2_QualityScore_FFHGHHHJIJIJJIIIIJJJJJIJGIHGHIIIIIJIIJJHIIIHHGGGFFFFEEEEDDBCCCDEDDDDCCCDCDDCCDCDDDBCDDDDCDCCDD_Mismatch_0_Sense_+_Library_PoolC
ACGAAGAAGAGAAGGAGCTGGGGGACGTGATGAAAAATAATAACAGCAGCAGCAGCAGTTACTAGCACAAGCTGGTACTGCGTTTTCGGCTTCT
>Frequency_2_QualityScore_BDGHGBCHHFDGFIHHGIGGIICEHGHIAGFGGIHCGHEE?EGGDFEE:AEEGEDCDDADBCC@C??CCAACBBCCCCCCCACBC<BA@CCCAA_Mismatch_0_Sense_+_Library_PoolC
TGGGGGACGTGATGAAAAATAATAACAGCAGCAGCAGCAGTTACTAGCACAAGCTGGTACTGCGTTTTCGGCTTCTGCAAGCCGGAAGGAGACG
>Frequency_2_QualityScore_FFHHHHHJJJJJIIIIIIIJJIJJHIJJJJJJJJJIJJGIIIJJIJJIIIJJJIJJHHHHGFADEFEEECDEEDCDEDDDDDDFEEDCDD_Mismatch_0_Sense_+_Library_PoolC
CAAGCCGGAAGGAGACGCATTTTGTAATATATGGACCAGCAATTATGTACTATATTGACCACCATTTTAATTAAATTCACATTTTCACTA
>Frequency_2_QualityScore_EDEFFEEGEGGHIIIIGHIIGHIGGEHIIIIIGIGEHEEHHIIGIEGGGCEB=ABDCDCCCCED?CCCC@CACCAABCBA?BACADACCCCCCC_Mismatch_0_Sense_+_Library_PoolC
GCATGTTTTGTGACTGAATTAGACGAAGAAGAGAAGGAGCTGGGGGACGTGATGAAAAATAATAACAGCAGCAGCAGCAGTTACTAGCACAAGC
>Frequency_1_QualityScore_FFBDDHADB@F<EAHIIICGGIDEEGGIGIIIIGHIIEFGGFFFIDGDGGGGDHGGECFEEDCDFFD@@@CECE>CCADDCCCCCCCECCCFCC_Mismatch_1_Sense_+_Library_PoolC
GGAAGGAGACGCATTTTGTAATATATGGACCAGCAATTATGTACTATATTGACCACCATTTTAATTAAATTCACATTTTCACTAAATTCAGTGC
>Frequency_1_QualityScore_DDHDFHGIJEGGIGEFHHGHIFHGIIJIIGIGJJJJGHHIGIFGGIJGHHEEDDBCDECDDDDCDDD@CCCBBDDC@AC@C>CCCDDDDC>CCD_Mismatch_1_Sense_+_Library_PoolC
CTAGCACAAGCTGGTACTGCGTTTTCGGCTTCTTCAAGCCGGAAGGAGACGCATTTTGTAATATATGGACCAGCAATTATGTACTATATTGACC
>Frequency_1_QualityScore_DDHHHFHGIGGGIEGEBEE;EG>BGEEC8DHGEGHGGC>FHBGHGGB8BGGHIIHGBHIBEFDCC@;@A>A??C?C>CC<A?1?35(5@CDA@C_Mismatch_1_Sense_+_Library_PoolC
GATGAAAAATAATAACAGCAGCAGCAGCAGTTACTAGCACAAGCTGGTACTGCGTTTTCGGCTTCTGCAAGCCTGAAGGAGACGCATTTTGTAA
>Frequency_1_QualityScore_FFHHHHHJIIJIHHJJJJCHIJIJCGIHIIHIGIIIIJJJIJJJJJJJJIJJIJJHHHHFFFFFFEEEECECDDDDDDCCDDDDDDDDDDDDDD_Mismatch_1_Sense_+_Library_PoolC
TAGACGAAGAAGAGAAGGAGCTGGTGGACGTGATGAAAAATAATAACAGCAGCAGCAGCAGTTACTAGCACAAGCTGGTACTGCGTTTTCGGCT
>Frequency_1_QualityScore_FFHHHHHJJJJJJJJJJIEHIHIIJJJIJJIEIIJJGJJJJJJIJJIJIIIIIJGIJJJJIJJJJGIJIJHGIIIHFHHHHHFFFFFFE_Mismatch_0_Sense_+_Library_PoolC
ATATATGGACCAGCAATTATGTACTATATTGACCACCATTTTAATTAAATTCACATTTTCACTAAATTCAGTGTAAAGTTAGACATTGA
>Frequency_1_QualityScore_FFHHHDFIJIIHIIGIJIJJJGIJJIIJJJIIJJJIJJIHHHHHHHFFFFFFFEDEEEDDDCDDEFDDEDDDEEDDDDDDEEECDDDC_Mismatch_1_Sense_+_Library_PoolC
GCCGGAAGGAGACGCATTTTGTAATATATGGACCAGCAATTATGTACTATATTGACCACCATTTTAATTAAATTCACATTTTCACTGA
>Frequency_1_QualityScore_FFHHHGHJIJIJIIGJIFEEDGIFHIHJIJIJJJJIJJJJ?FHHHEGDGHJIIIJJJHHGFFHFFFDDB@DBDD?@B@<BDDEDBDEEEEDCAC_Mismatch_2_Sense_+_Library_PoolC
AAATATAACAGCAGCAGCAGCAGTTACTAGCACAAGCTGGTACTGCGTTTTCGGCTTCTGCAAGCCGGAAGGAGACGCATTTTGTAATATATGG
>Frequency_1_QualityScore_FFHFHHHJIIJJJIJJJJJJIGJJIJJJJJJJJJIIIJJIHIHIJIJJJHHHHHFFFFFFEEEEEDBDDABBD@CCDCEDDDDDD@BDDDDDDC_Mismatch_1_Sense_+_Library_PoolC
TTGTGACTGAATTAGATGAAGAAGAGAAGGAGCTGGGGGACGTGATGAAAAATAATAACAGCAGCAGCAGCAGTTACTAGCACAAGCTGGTACT
>Frequency_1_QualityScore_FFHHHHHJJIJJJJIIJJJJJJJIJJJJJJJFHIJJJJIJJIIJJJIJJJJJJJIJHHFFDDDDDDDDDDDDDEDDEEEEEEEEDDDDDDDDDD_Mismatch_1_Sense_+_Library_PoolC
AGCAGCAGCAGCAGTTACTAGCACAAGCTGGTACTGCGTTTTCGGCTTCTGCAAGCCGGAAGGAGACGCATTTTGTAATATATGGACTAGCAAT
>Frequency_1_QualityScore_FDHHHHHJJJJIJJJJJJJJJJJIIJJJJJJJJJJJJJJDHIJJIJJJIFHIJJJJGHJJJJHHHFFFFEEEEDDDD;@BDDDABBDBDDDEDD_Mismatch_1_Sense_+_Library_PoolC
GTGATGAAAAATAATAACAGCAGCAGCAGCATTTACTAGCACAAGCTGGTACTGCGTTTTCGGCTTCTGCAAGCCGGAAGGAGACGCATTTTGT
>Frequency_1_QualityScore_FFHHHHGJJIIIJJIJJJIJIJBHHJJJJJJJJJJJJJJJJJJJJJJJJIIJJIJIIJJJJJJJIHGHHHGFDDEFFFECCEEEEDDDCDEDDE_Mismatch_1_Sense_+_Library_PoolC
CATATATGGACCAGCAATTATGTACTATATTGACCACCATTTTAATTAAATTCACATTTTCACTAAATTCAGTGTAAAGTTAGACATTGATTCC
>Frequency_1_QualityScore_FFHHHHHJJJJJJJJJJJJJJJIJJGJJIJJJIJJJJJJJJJJJIIIIJIJIIJJJIJHHHFFFFEFFDABB>?BDDDDDDDDBDCEDDEEDED_Mismatch_1_Sense_+_Library_PoolC
CAAAAATAATAACAGCAGCAGCAGCAGTTACTAGCACAAGCTGGTACTGCGTTTTCGGCTTCTGCAAGCCGGAAGGAGACGCATTTTGTAATAT
>Frequency_1_QualityScore_FFHHHHHJJJJJJJJJJJIJJJJJJJJJJJJJJJJJJFGIJJJJHIJJJHHHFFFEEEEEEDDDCBBDDDDDDDDBBDDEDDEEEEEEEDDCDD_Mismatch_1_Sense_+_Library_PoolC
AATAACAGCATCAGCAGCAGTTACTAGCACAAGCTGGTACTGCGTTTTCGGCTTCTGCAAGCCGGAAGGAGACGCATTTTGTAATATATGGACC
>Frequency_1_QualityScore_FDHHFHHJIJJJIJGIIDGFIIJJJJJJJJJJJGEIGIIIJIGGJJJJJIGHHGHHFFFEFDEEEACCDA@B=BBDDDBDBDDDCCDDDDDDDD_Mismatch_1_Sense_+_Library_PoolC
GAAGTAGCTGGGGGACGTGATGAAAAATAATAACAGCAGCAGCAGCAGTTACTAGCACAAGCTGGTACTGCGTTTTCGGCTTCTGCAAGCCGGA
>Frequency_1_QualityScore_FFHHHHHJJJJJJJJIIJJIIIJIJIJJJJJIJJIJJJJJIJJJIJJJJHHHHHHHFFFFFFFFDEEEDDDDDEEEDDEECCD3>CCDDADEEC_Mismatch_1_Sense_+_Library_PoolC
GCTTCTGCAAGCCGGAAGGAGACGCATTTTGTAATATATGGACCAGCAATTATGTACTATATTGACCACCATTTTAATTAAATACACATTTTCA
>Frequency_1_QualityScore_FFHHGHHGHIJJIGIJJJEHHIFIIJJJJJJJJI_Mismatch_0_Sense_+_Library_PoolC
GACCACCATTTTAATTAAATTCACATTTTCACTA
>Frequency_1_QualityScore_FFHHHGHIGHJJJJJJIJIJJJJJJJJHIJIJJJIEHIJJIJJIHGIEHIIJIJFD>CDDDDDBDDDDD@CDDEDEDEEEDCCCDCDDDDDDED_Mismatch_1_Sense_+_Library_PoolC
GCAGCAGCAGTTACTAGCACAAGCTGGTACTGCGTTTTCGGCTTCTGCAAGCCGGAAGGAGACGCATTTTGTAATATATGTACCAGCAATTATG
>Frequency_1_QualityScore_FDFHHHHJJJJJJJJJJIJJJJGHJJJJJJJJJJJJJJJJHHHHHHHFFFFFEEEDEEEDDDDDDDDDDDDDDDDDEDDDDDDDDDDD?CDDDD_Mismatch_0_Sense_+_Library_PoolC
GTGACTGAATTAGACGAAGAAGAGAAGGAGCTGGGGGACGTGATGAAAAATAATAACAGCAGCAGCAGCAGTTACTAGCACAAGCTGGTACTGC
>Frequency_1_QualityScore_D;B?B?111C?EC;CGFGCAFF@@DHI@BB;DDEGGIHEGCAG@9)77.=A?A(.2;?C>33>;>?;BBB58?8?B?>3A_Mismatch_0_Sense_+_Library_PoolC
GCTGGGGGACGTGATGAAAAATAATAACAGCAGCAGCAGCAGTTACTAGCACAAGCTGGTACTGCGTTTTCGGCTTCTGC
>Frequency_1_QualityScore_FFHHHHFGIJJIIJJJJGIIIIJJIJGHIJJJJJIGIIGIJJEHE=BDFFFEDECEEDEEDDDDDDDDDDDDDDDBCCDDDDDDDDDDDDDDDC_Mismatch_1_Sense_+_Library_PoolC
GTTTTGTGACTGAATTAGACGAAGAAGAGAAGGAGCTGGGGGACGTGATGAAAAATAATAACAGCATCAGCAGCAGTTACTAGCACAAGCTGGT
>Frequency_1_QualityScore_FFHGHHHJIIJJIIIHHJHIJJJIIGIIIJJJJJJIIJJJIIIJJJJFHHHGIEGIGHHHGFFFFFEEEECEE@5>ACCDDDDEEDCCCD_Mismatch_1_Sense_+_Library_PoolC
CAAGCCGGAAGGAGACGCATTTTGTAATATATGGACCAGCAATTATGTACTATATTGACCACCATTTTAATTAAATTCACATTTTCACCA
>Frequency_1_QualityScore_DDHFHFAHHHHIH?AFEHIIEBGGII)CC>GGI@F<AGGGEGGIIEC==C@D<B<<B;2?ABBBB7@CDCBCCCCCCDDC>:<?ABCC@CCDCC_Mismatch_1_Sense_+_Library_PoolC
AAGCAGCAGTTACTAGCACAAGCTGGTACTGCGTTTTCGGCTTCTGCAAGCCGGAAGGAGACGCATTTTGTAATATATGGACCAGCAATTATGT
>Frequency_1_QualityScore_?=+:?+02@CE3;BGFFFBE)?F6@-=@==C7@DCE=4.7?CABD@;@C>;;;=A3;@(-,55:9(9?@@?9>:::><<?5@AB@3?@B<A@@3_Mismatch_2_Sense_+_Library_PoolC
AGAAGCGAAGGAGCTGGGGGCCGTGATGAAAAATAATAACAGCAGCAGCAGCAGTTACTAGCACAAGCTGGTACTGCGTTTTCGGCTTCTGCAA
>Frequency_1_QualityScore_EFHHHHHJJJJJJJIJJJJJIJJHIJFFHIJJJJJJJIJJJJJJJIJJJHHFEFFFFEEEDEECDDDDDDDDDCCCDDDC;9@BBDDDBDDDDD_Mismatch_1_Sense_+_Library_PoolC
TGAAGAAGAGAAGGAGCTGGGGGACGTGATGAAAAATAATAACAGCAGCAGCAGCAGTTACTAGCACAAGCTGGTACTGCGTTTTCGGCTTCTG
>Frequency_1_QualityScore_DDFFA<CCGGIIIIIGBHGIFAHIIIE:06B@BFHGIDC@FHIEIHEA2?5;,9=>C:-,5(5;@:3>3,>9(9?C<C@CADB@BA:@CDD<44_Mismatch_1_Sense_+_Library_PoolC
ACTAGCACAAGCTGGTACTGCGTTTTCGGCTTCTGCAAGCCGGAAGGAGACGCATTTTGTATTATATGGACCAGCAATTATGTACTATATTGAC
>Frequency_1_QualityScore_FFHHHHHJJJJJJJJJJJIJJJJJHJJJJJJIJJJJJJJJJJJJIJJJJJJJEHFFFDDDDDDDDDEDBDDDCDDDDCCDDDDDDBCDDEDCDE_Mismatch_2_Sense_+_Library_PoolC
GCTGCTGTTACTAGCACAAGCTGGTACTGCGTTTTCGGCTTCTGCAAGCCGGAAGGAGACGCATTTTGTAATATATGGACCAGCAATTATGTAC
>Frequency_1_QualityScore_FFHHHHHIIJIJJIJJJJJJJJHIJJIIJJJJJIJJJIJJGIJJJJJJJJHHHHGFFFFFFEDEEEEDDBDDDCDDDDDDBDDDDDDDDDDDDD_Mismatch_1_Sense_+_Library_PoolC
GAAGAAGAGAAGGAGCTGGGGGACCTGATGAAAAATAATAACAGCAGCAGCAGCAGTTACTAGCACAAGCTGGTACTGCGTTTTCGGCTTCTGC
>Frequency_1_QualityScore_FFGGGFDHFHGGEGGHGIHGIIEGIGIGIIIIGDGIHJGCGDGIFHHF<BBCDBCCACAC?ACDEDCDC:<ADBBBABA?ADDDDCDCCCCCDD_Mismatch_1_Sense_+_Library_PoolC
TGGCATGTTTTGTGACTGAATTAGACGAAGAAGAGAAGGAGCTGGGGGACGTGATGAAAAATAATAACAGCAGCAGCAGCAGTTACTAGCACAA
>Frequency_1_QualityScore_FFGHHHHHJIEGIIJIJIJIJAFIJDIJFHIFIIBHGHIJJJFIIHIJJHIHHFHFFFFDDDDCD@DDDCCCDCCDCDDDDDDDCDEDDDDEED_Mismatch_1_Sense_+_Library_PoolC
GCAGTTACTAGCACAAGCTGGTACTGCGTTTTCGGCTTCTGCAAGCCGGAAGTAGACGCATTTTGTAATATATGGACCAGCAATTATGTACTAT
>Frequency_1_QualityScore_EBFFHFHII?EFGIGCHCGGFEGGGEDD@C>DCHHGHEHHEHFFFFFFCCBBCCCCA?>C@ABA1>CBB@<9@BBBCCDCCCBBCCDECCCCBC_Mismatch_1_Sense_+_Library_PoolC
GTCGATTCGTGAAGAGAACGCCGGGCATGTTTTTTGACTGAATTAGACGAAGAAGAGAAGGAGCTGGGGGACGTGATGAAAAATAATAACAGCA
>Frequency_1_QualityScore_FFHHHHHJHIJJJJJJJJIJJJJJIJJJJJJJJJJJJIJJJIJJJJHHHHHFFFFFEEEEDEDDDDDDDDDDDDDDDDCDDDDDDDDDCDDDDD_Mismatch_1_Sense_+_Library_PoolC
CGGGGACGTGATGAAAAATAATAACAGCAGCAGCAGCAGTTACTAGCACAAGCTGGTACTGCGTTTTCGGCTTCTGCAAGCCGGAAGGAGACGC
>Frequency_1_QualityScore_FFHHHHGIGEHGCGHHEGIHGIIIIIJIIE@CGIGCGIIJIJIGHJJJIGDHJI@GGJJJJJF<FGIIJEGDH_Mismatch_0_Sense_+_Library_PoolC
ATATGGACCAGCAATTATGTACTATATTGACCACCATTTTAATTAAATTCACATTTTCACTAAATTCAGTGTA
>Frequency_1_QualityScore_FFHHHHHIAHFGHHEHHIGHJJIJ?FHIJIJJJJJJJJJJJGIIGIJHGIJJHHGHGHCDDFFDEEEDCECDAC@CDDCCCCCDCDDD_Mismatch_1_Sense_+_Library_PoolC
CAAGCCGGAAGGAGACGCATTTTGTAATATATGGACCAGCAATTATGTACTATATTGACCACCATTTTAATTAAATTCACATTTTCAA
>Frequency_1_QualityScore_?DDD<DD<E:A8<<AF;?++@E)8111?*:1?D0;@;;=A)).7?A9;33;?_Mismatch_0_Sense_+_Library_PoolC
CTGAATTAGACGAAGAAGAGAAGGAGCTGGGGGACGTGATGAAAAATAATAA
>Frequency_1_QualityScore_FFHHHHHJIJJJJJJIJJJJJJJJJJJJJJJJJJJJJJIJIJIJJJJIJIJJJJJJJJJJJIJJICCHHHFHHFFFFFF_Mismatch_0_Sense_+_Library_PoolC
AGGAGACGCATTTTGTAATATATGGACCAGCAATTATGTACTATATTGACCACCATTTTAATTAAATTCACATTTTCAC
>Frequency_1_QualityScore_FFHHHHHJJJJJIJJIIJJIJJJJJGIJHIIJJJJIJIJJJJJJJJJJJHHHHFFFFFEEEEEEEDDDDCBDDDDDDCDDDDDDDDDDDDDDDD_Mismatch_2_Sense_+_Library_PoolC
GATGAAGAAGAGAAGGAGCTGGGGGACGTGATTAAAAATAATAACAGCAGCAGCAGCAGTTACTAGCACAAGCTGGTACTGCGTTTTCGGCTTC
>Frequency_1_QualityScore_DDB3A?:;E>F7CH&))09<?>CC>@??@>CC@>8>8?<020+(8?<?@3>ACC9?::<8(+:@C<:(4:>@@B@B>5&)<>9@:A@_Mismatch_2_Sense_+_Library_PoolC
GAAGGAGCTGGGGGGCGTGATGAAAAATAATAACAGCAGCAGCAGCAGTGACTAGCACAAGCTGGTACTGCGTTTTCGGCTTCTGCA
>Frequency_1_QualityScore_D?@DF??E?EHEHH<GHHIIG?;FHHI>@FHIIHIE4=7=EHHCCDDFFC?ACAB/=8?BBB<C>ACAAAB@AADCCC@?CC@B?BCCC?ACCA_Mismatch_2_Sense_+_Library_PoolC
GAGAACGCCGGGCATGTTTTGTGACTGAATTAGATGAAGAAGAGAAGGAGCTGGGGGACGTGATTAAAAATAATAACAGCAGCAGCAGCAGTTA
>Frequency_1_QualityScore_FFHHGGHJGIJGHHHHGIJJJIIIHIJJIJJJJJIJJJJJJJIJJJJEHHHHFBDFFEECEECDDD@BDBDDDDDDDDDDDDDDDDD<BBB?CD_Mismatch_1_Sense_+_Library_PoolC
GCTGGGGGACGTGATGAAAAATAATAACAGCAGCAGCAGCAGTTACTAGCACAAGCTGGTACTGCGTTTTCGGCTTCTGCAAGCCGGAAGGATA
>Frequency_1_QualityScore_FFHHHHHJJJGGGJHIGHFHHIJJIIDGIJJJJJIIJIJJIIJEHIIJJHIHHHHHHFEEFFDEDACEECDCDEEC>ADDDDDDDEEEDDDCDD_Mismatch_1_Sense_+_Library_PoolC
TGCAAGCCGGAAGGAGACGCATTTTGTAATATATGGACCAGCAATTATGTACTATATTGACCACCATTTTAATTAAATTCACATTTTCACTAAC
>Frequency_1_QualityScore_FFHHDFFIIIIJJFIIJJGIIHJJ?HHIFHIJJJJJIJJGJJHGJJJFHJJJJJJEHFEFEEDDDDBDCACDCDDDDDDDBDDCDCCD?ADCDD_Mismatch_0_Sense_+_Library_PoolC
ATGGTGAATATTGAGCTGAGGAGGTGGGTGCCTTTGTCGTTGATTGGTTGCAGGGTCGATTCGTGAAGAGAACGCCGGGCATGTTTTGTGACTG
>Frequency_1_QualityScore_DDHFHHF>FGIDGGHGG@F)?FEGIG@FABBFAAFDDCEG)=B@FG<FFIIEGGCGEEHFHEE:@DED>@;@;@@CCCDDDAC_Mismatch_0_Sense_+_Library_PoolC
CGGAAGGAGACGCATTTTGTAATATATGGACCAGCAATTATGTACTATATTGACCACCATTTTAATTAAATTCACATTTTCAC
>Frequency_1_QualityScore_FFHHHHHJHIIJJJJJJIJJJJJJJJJJJJJJJJJHIIJJJJJJJIIIJJJ_Mismatch_0_Sense_+_Library_PoolC
CAATTATGTACTATATTGACCACCATTTTAATTAAATTCACATTTTCACTA
>Frequency_1_QualityScore_B?B?B?A;EGH@CHFHAEGHIIG3?FC>:CGHIFBHGIIGDG;B@;FHCFC>G@BE<?C;AA(;;\88=CDCB8@CDDABB<AC?BBB?<::@C_Mismatch_1_Sense_+_Library_PoolC
AGCAGCAGCAGTTACTAGCACAAGCTGGTACTGCGTTTTCGGCTTCTGCAAGCCGGAAGGAGACGCATTTTTTAATATATGGACCAGCAATTAT
>Frequency_1_QualityScore_DDDFFFFF9FG+A@A?4CC?4C?BC3CF:?DGADE:0@D?DFF=\))=4=87@=\55<81@?BB(3;@/5@@2;>>4(:@D:@:??B<@?A::>_Mismatch_1_Sense_+_Library_PoolC
AGCAGCAGCAGGTACTAGCACAAGCTGGTACTGCGTTTTCGGCTTCTGCAAGCCGGAAGGAGACGCATTTTGTAATATATGGACCAGCAATTAT
>Frequency_1_QualityScore_FFGFFHFGGGGGGHBD>GDHIJJFHHGHDADHEI9FHGIJJA@G3=>>A9;BFC@>?@B8?7>B8?@((+:>A@ACDCDDDBDDB?B?A<<?BC_Mismatch_1_Sense_+_Library_PoolC
AAGAGAACGCCGGGCATGTTTTGTGACTGAATTAGACGAAGAAGAGAAGGAGCTGGGGGACGTGATGTAAAATAATAACAGCAGCAGCAGCAGT
>Frequency_1_QualityScore_DDHHHHHJJJJJJIJJJJJGJJJJJJJJIIJHJIIJHIJJJIJJJJJJJJJHHHHHFFFFEEEEEEDEDDCDDDDDDDDDDDDDDDBDDDDDDD_Mismatch_2_Sense_+_Library_PoolC
TTAGATGAATAAGAGAAGGAGCTGGGGGACGTGATGAAAAATAATAACAGCAGCAGCAGCAGTTACTAGCACAAGCTGGTACTGCGTTTTCGGC
>Frequency_1_QualityScore_FFHHHHHJJJHJJJJJJJJGHHFHHIJJJJIJJJJJJJJJJJIJJJJJFHHHHFFFFFFEEEEEEDCDDCCDDDDDD=BDDDDDCDDDDDCDCD_Mismatch_1_Sense_+_Library_PoolC
TAAGAGAAGGAGCTGGGGGACGTGATGAAAAATAATAACAGCAGCAGCAGCAGTTACTAGCACAAGCTGGTACTGCGTTTTCGGCTTCTGCAAG
>Frequency_1_QualityScore_DDHHHGH9BFHBFHIIGIICBH<<HHHCG9F4?EGH?GGGIGHIG#08B?BBBFGEICHCHEHI>_Mismatch_2_Sense_+_Library_PoolC
AATATATGGACCAGCAATTATGTACTATATTGACCACCATTTTAANTAAATTCACATTTTCACCA
>Frequency_1_QualityScore_FFHGHHHGIIIIJJJJIJJIJJEGHI4CGFIIJJJJIJJJJJJIJIIIJJEAHHFFFFDDDDDDDDDEECFEEEDDDDDDDDDDDDDEDCDDDA_Mismatch_1_Sense_+_Library_PoolC
AGCAGTTACTAGCACAAGCTGGTACTACGTTTTCGGCTTCTGCAAGCCGGAAGGAGACGCATTTTGTAATATATGGACCAGCAATTATGTACTA
>Frequency_1_QualityScore_FFHHHHHJJJHIIJGHGGJIGIIJJJFIIJJJJJJJJJJJJJJJJJJJJIIJHHHHHHHFFFFFDDEEECDDDEE_Mismatch_0_Sense_+_Library_PoolC
TGCAAGCCGGAAGGAGACGCATTTTGTAATATATGGACCAGCAATTATGTACTATATTGACCACCATTTTAATTA
>Frequency_1_QualityScore_FFHHHHHJJJIJJJJIJJGHIJFIJGIIJIJJIJJJHIJJJJJJJIHIHHHHHFFF@DDEEDDEEEEEEEEDDDDDDDDDDDDEDCDEEEECDE_Mismatch_1_Sense_+_Library_PoolC
GTTACTAGCACAAGCTGGTACTGCGTTTTCGGCTTCTGCAAGCCGGAAGGATACGCATTTTGTAATATATGGACCAGCAATTATGTACTATATT
>Frequency_1_QualityScore_@DFDDFHIIDHGGEIDGGGEIIIIEGHGFHGHCCFFFFDECEEECCBBBBBCCCBCCCCBCBBCC@;><9<<??CCCCCCCBCCEAACCCCCCC_Mismatch_0_Sense_+_Library_PoolC
CGATTCGTGAAGAGAACGCCGGGCATGTTTTGTGACTGAATTAGACGAAGAAGAGAAGGAGCTGGGGGACGTGATGAAAAATAATAACAGCAGC
>Frequency_1_QualityScore_DD00@A<AEEE@F1?CDFGGBG@FG@;C;ACDHEAHEEDEEDEDCCCC=BBB??BBCCCCAC>?A@???<@CC9:44ACB)8<?ABB<8<CCC@_Mismatch_1_Sense_+_Library_PoolC
GAGGAAGAGAAGGAGCTGGGGGACGTGATGAAAAATAATAACAGCAGCAGCAGCAGTTACTAGCACAAGCTGGTACTGCGTTTTCGGCTTCTGC
>Frequency_1_QualityScore_FFHCFHHHIHIJJJJJJJJJJJJJJJJJJJJJJJJJJJJJJJIIJJJJJJJJIJJCGIIIJHHDFFFDDDDDDDDDCDDDDDD9BDDDDABBBD_Mismatch_1_Sense_+_Library_PoolC
GGGTACGTGATGAAAAATAATAACAGCAGCAGCAGCAGTTACTAGCACAAGCTGGTACTGCGTTTTCGGCTTCTGCAAGCCGGAAGGAGACGCA
>Frequency_1_QualityScore_DBFBCFC@DFFB@GFF;?EHB<CCFGBC::FC<DCF/9D>3=@FF@4;>A??;</5>@@A;;;@B>BEABB><?@?99:4@@B>>@BA@A>@_Mismatch_1_Sense_+_Library_PoolC
TACTAGCACAAGCTGGTACTGCGTTTTCGGCTTCTGAAAGCCGGAAGGAGACGCATTTTGTAATATATGGACCAGCAATTATGTACTATATT
>Frequency_1_QualityScore_FFGHHFHIIGHIIIIGGIJIJJIJJIIJIJIGGJJIIGIGGIJHHGGIHHHHHHFFFFEECEC>CCBDB=@CBDDDBCAACDDDBB@9B@BBBD_Mismatch_1_Sense_+_Library_PoolC
TGCTGGGGGACGTGATGAAAAATAATAACAGCAGCAGCAGCAGTTACTAGCACAAGCTGGTACTGCGTTTTCGGCTTCTGCAAGCCGGAAGGAG
>Frequency_1_QualityScore_D?FBDBFIAFHBHHIIEHCC9FGDHGGCGCBCFHIIGCFFEHHHHFHICCEGHG@FIIFEFC@CHC@CC@EGIE_Mismatch_1_Sense_+_Library_PoolC
GCATTTTGTAATATATGGACCAGCAATTATGTACTATATTGACCACCATTTTAATTAAATTCACATTTTCACGA
>Frequency_1_QualityScore_DEDDHADHGDHEG@DGIGIIGGG>AFDGGIIIB@F@FHIHIAHHCEFFFBDFFEDCDEECCCB?AA<CCCCCCDCCDDCEED<CCCBBACCCCD_Mismatch_1_Sense_+_Library_PoolC
GCTGGTACTGCGGTTTCGGCTTCTGCAAGCCGGAAGGAGACGCATTTTGTAATATATGGACCAGCAATTATGTACTATATTGACCACCATTTTA
>Frequency_1_QualityScore_DDH<DD<B:@FHBHGGG<GH<99:DG?BDGA?DBGGHCFGGIC8=CC;CBACDDDE:@A@?5;?CCCC@;>B>@>@;@DDCC3>?<@C@>@>CC_Mismatch_1_Sense_+_Library_PoolC
TGGTACTGCGTTTTCGGCTTCTGCAAGCCGGAAGGAGACGCATTTTGTAATATATGGACCAGCAATTATTTACTATATTGACCACCATTTTAAT
>Frequency_1_QualityScore_@DHBBFHGIB>>CFDDGDDHIIEFDEGBCDG>FHIIIFEHCGHIGIIIGGBHHHFEE@B@BACC?>@BB?ABB@<>?BCAC?AACDDC>:>CCC_Mismatch_2_Sense_+_Library_PoolC
AATAATAACAGCAGCAGCAGTTACTAGCACAAGCTGGTACTGCGTTTTCGGCTTCTGCAAGCCGGAAGGAGACGCATTTTGTAATATATGGACC
>Frequency_1_QualityScore_DBFFHAFGGBHIIEHEIJBGBGGIDGHIGGGIIJHIFFGHGFEFFFEBACDBDDCDDCDCADDDBD?@B<>B>@?BCCC_Mismatch_0_Sense_+_Library_PoolC
GTCGATTCGTGAAGAGAACGCCGGGCATGTTTTGTGACTGAATTAGACGAAGAAGAGAAGGAGCTGGGGGACGTGATGA
>Frequency_1_QualityScore_FFHGFHHJJJJIJJJHIJHIIEECGHGJJJJJAGHIHHHJJHHGFFFFDDDDEEEE@CCDDDDDDDDDDDDBDEDEEDEEDCDDDDD?CDDEED_Mismatch_1_Sense_+_Library_PoolC
CTGGTACTGCGTTTTCGGCTTCTGCAAGCCGGAAGGAGACGCATTTTTTAATATATGGACCAGCAATTATGTACTATATTGACCACCATTTTAA
>Frequency_1_QualityScore_FFGHHHHIIIIIJGHJIIJJJJJGIIJJIIJIFGGIJIJJIJJGIIJJJIJJGJJGFHEHHFFFFFFECAEEEEEEDDDDDDEEDDDDDDDDDD_Mismatch_0_Sense_+_Library_PoolC
AAGCCGGAAGGAGACGCATTTTGTAATATATGGACCAGCAATTATGTACTATATTGACCACCATTTTAATTAAATTCACATTTTCACTAAATTC
>Frequency_1_QualityScore_DDDHGHHIIIIGE<CEH>HBHGIGDHGGE_Mismatch_0_Sense_+_Library_PoolC
CCATTTTAATTAAATTCACATTTTCACTA
>Frequency_1_QualityScore_FFHHHHHJJJJJJIJJIIJJIJGIJGHJJJJJJJJJIIJJJJIIIJIIJGHGIIJIJDHHECFDDCDDCDDB:@?9??8<BBDCCADDEEEEEE_Mismatch_1_Sense_+_Library_PoolC
TAAATAATAACAGCAGCAGCAGCAGTTACTAGCACAAGCTGGTACTGCGTTTTCGGCTTCTGCAAGCCGGAAGGAGACGCATTTTGTAATATAT
>Frequency_1_QualityScore_FFGHGGHJHIIIJJJIIGGGGIJJI?FHJJJIHIJJJIJJJJJIJGGJIIJIJHFEFBC@B?@BB@DECBDDDDDEDDDCDDBDDDDCD(:ABD_Mismatch_1_Sense_+_Library_PoolC
AGCAGCAGTTACTAGCACAAGCTGGTACTGCGTTTTCGGCTTCTTCAAGCCGGAAGGAGACGCATTTTGTAATATATGGACCAGCAATTATGTA
>Frequency_1_QualityScore_DFHHHHHIIJJJJJJHIHIJJIJIJJJJIJJJJJJJIIJJJJIJIJJJIJJGFDCDDCDDCCDDDDDEEDDDDDCDBBCDCCDDDDDDDDEDDD_Mismatch_2_Sense_+_Library_PoolC
GCCGGGCATGTTTTGTGACTGAATTAGATGAAGAAGAGAAGGAGCTGGGGGACGTGATGAAAAATAATAACAGCAGCATCAGCAGTTACTAGCA
>Frequency_1_QualityScore_FFHHHHHJJIJJJJJJJIJJJJIIIIJIJJJJGHIGIJJHIJJIJJIJJJJJJJJJHHHFCDDDDDDDDDBDDDEDDEEEEEEEEDDDDDBDDD_Mismatch_1_Sense_+_Library_PoolC
CAGCAGCAGCAGCATTTACTAGCACAAGCTGGTACTGCGTTTTCGGCTTCTGCAAGCCGGAAGGAGACGCATTTTGTAATATATGGACCAGCAA
>Frequency_1_QualityScore_FFHHHHHJJJJJJJJJJJJJFJJIJIIJJJFGIJIIJIJIJIIIJIJJGGGHHHFFFDDDDDDDDDDDDBDDEDDEEEEEEEEDCDCDDDDCDD_Mismatch_1_Sense_+_Library_PoolC
GCAGCAGCAGCAGTTACTAGCACAAGCTGGTACTGCGTTTTCGGCTTCTGCAAGCCGGAAGGAGACGCATTTTGTAATATATTGACCAGCAATT
>Frequency_1_QualityScore_DD1@DFD9?1CEBFEFFF>9?BFGF>FEIBEEFIF@BC=>CAFFEE>FEFEEFEEFEEEDDDE@DDECA>@BCBBBBEDA>A_Mismatch_0_Sense_+_Library_PoolC
GGAAGGAGACGCATTTTGTAATATATGGACCAGCAATTATGTACTATATTGACCACCATTTTAATTAAATTCACATTTTCAC
>Frequency_1_QualityScore_FFHHH\07:BBCDEDDDDDDDEDDDDDDDDDDDDDDDDDDDDDDEDDDDDDDDDDDDDDDDDDBDDDDDDDDDDDDDDCDDDDDBDDDDDDDDD_Mismatch_1_Sense_+_Library_PoolC
GGGGGGCGTGATGAAAAATAATAACAGCAGCAGCAGCAGTTACTAGCACAAGCTGGTACTGCGTTTTCGGCTTCTGCAAGCCGGAAGGAGACGC
>Frequency_1_QualityScore_FFHGHHHJJIIJJIHIJJIIJJJIJIJJIIJJJJJJIGIIIJJJIIGIIIHIGIJIJJJJJJJJGHIJIHHHHFHHDFFF_Mismatch_1_Sense_+_Library_PoolC
GGAGACGCATTTTGTAATATATGGATCAGCAATTATGTACTATATTGACCACCATTTTAATTAAATTCACATTTTCACTA
>Frequency_1_QualityScore_DDH?F<:CEFAHIDGGGFB;GDHICGHBDFCE9BFIID@;FA@EHEEAA;?@D(6(388;35599B8?C::>A28>A>AC>CC2<<8<8(9>?C_Mismatch_2_Sense_+_Library_PoolC
TGAAGAGAACGCCGGGCATGTTTTGTGACTGAATTAGACGAAGAAGAGAAGGAGCCGGGGGACGTGATGAAAAATAATAACAGCAGCAGAAGCA
>Frequency_1_QualityScore_FFGFDHHHIIIJJJJJJJJIJIJIIJJJIJJJJJJJIJJIJJFHIGJJIJJIIHGGHIJIGIJIJHHHHHCHFFFFFFEEECDEE_Mismatch_1_Sense_+_Library_PoolC
AGGAAGGAGACGCATTTTGTAATATATGGACCAGCAATTATGTACTATATTGACCACCATTTTAATTAAATTCACATTTTCACTA
>Frequency_1_QualityScore_FFHHGHHJJJJJJJJJJJJJIJJJJJJJJJHIJIJJJJJJJJHHHHHHFFFFFFFEEEEDDDDDDDDEDEFDEEEDEEDDDDDDDBDDDEEDDE_Mismatch_1_Sense_+_Library_PoolC
AGTACTGCGTTTTCGGCTTCTGCAAGCCGGAAGGAGACGCATTTTGTAATATATGGACCAGCAATTATGTACTATATTGACCACCATTTTAATT
>Frequency_1_QualityScore_FFHHHHHIEGG@GDHGGIJJJGGIGGIIIHGJHGIIIGEGGGEHGGIGIHHHCHEFFFE;@CECDD@BDBA@D@BDC@AA@CCABBB0<@BBDA_Mismatch_1_Sense_+_Library_PoolC
GCTGGGGGACGTTATGAAAAATAATAACAGCAGCAGCAGCAGTTACTAGCACAAGCTGGTACTGCGTTTTCGGCTTCTGCAAGCCGGAAGGAGA
>Frequency_1_QualityScore_FFHHHHHJJHIJJIIIJJIJJJJJIGIIJIJJJJIIJGJIJJJJJIJJHIHIIIIIJHIJHHHHFFFFFFCCEEECCDDDDDDDEEEDDDD_Mismatch_1_Sense_+_Library_PoolC
GCAAGTCGGAAGGAGACGCATTTTGTAATATATGGACCAGCAATTATGTACTATATTGACCACCATTTTAATTAAATTCACATTTTCACTA
>Frequency_1_QualityScore_DDDDFFA@@EFA@FCDAEBHH?@@?DHHHBGGGIBHDCHGIA>C.(6@EA;=96;7??CA(63;ACB=AC39A>CCCC@;?B7@_Mismatch_0_Sense_+_Library_PoolC
AAGAAGAGAAGGAGCTGGGGGACGTGATGAAAAATAATAACAGCAGCAGCAGCAGTTACTAGCACAAGCTGGTACTGCGTTTTC
>Frequency_1_QualityScore_D3DD;CBBFFGAC><CF:@FCGFH>9CFAGAFGDG<:DAFF>B4CFF=A>AAEE>B<B?38?B(;;BADA@B@B>:(,,22<3<@>A@4@@>>>_Mismatch_1_Sense_+_Library_PoolC
AGCAGTTACTAGCACAAGCTGGTACTGCGTTTTCGGCTTCTGCAAGCCGGAAGGAGACGCATTATGTAATATATGGACCAGCAATTATGTACTA
>Frequency_1_QualityScore_FFDHDAHGBGIECF@EG?F?FGBFCGIHEBAGFCGIHGIIIIGI@=CDHHGII@G@DDA@HFHFADFDDDCCCABC>@BCBBCCCAACCBC>59_Mismatch_1_Sense_+_Library_PoolC
GAAGGAGCTGGGTGACGTGATGAAAAATAATAACAGCAGCAGCAGCAGTTACTAGCACAAGCTGGTACTGCGTTTTCGGCTTCTGCAAGCCGGA
>Frequency_1_QualityScore_FFHHHHHJJJJJJJJJJJJJJJJJJJJJJJJJIHHIJIIIIJJIIIJJJJJJJJJJJIJJJJJIJJGIHEEHHFFFFFEFEEEEEDDDCDDDDD_Mismatch_0_Sense_+_Library_PoolC
TTTAATTAAATTCACATTTTCACTAAATTCAGTGTAAAGTTAGACATTGATTCCTTTTTTTAGCAGTTTGTGGAAGTGTTTGCATGGCTTCCTT
>Frequency_1_QualityScore_FFFHHDHHJJJHGCHGIIJJI6:DFGIII9@FHHIIJJIEGCE>EA>AACH#,(;;53;ACDCCDDCD??C>3<@#,888@<@BD559?9<A>:_Mismatch_2_Sense_+_Library_PoolC
GAAGAAGAGAAGGAGCTGGGGGACGTGATGAAAAATAATAACAGCAGCAGCNGCAGTTACTAGCACAAGCTGGTANTGCGTTTTCGGCTTCTGC
>Frequency_1_QualityScore_FFHHHHHJIJJJJJJJJIJJJJJJJJJFHIJJJJJJJJJJJJJJJJJJJJJIJJHHFFDDDEEDDDDDDCDDEEEEEEFFDDDDDDDDDDDDED_Mismatch_1_Sense_+_Library_PoolC
GCAGCAGCAGTTACTAGCACAAGCTGGTACTGCGTTTTCGGCTTCTGCAAGCCGGAAGGATACGCATTTTGTAATATATGGACCAGCAATTATG
>Frequency_1_QualityScore_FFGHHABGGFHHIIIAHGHBFFGGGEICHIIIIIII<DGGIGCGGIHHDEGH_Mismatch_0_Sense_+_Library_PoolC
GCAATTATGTACTATATTGACCACCATTTTAATTAAATTCACATTTTCACTA
>Frequency_1_QualityScore_FFHHHHHJJJJIJJJJJJJJJJIJJJJJJJJJJJJJJJJJJJJIJGHIJJJIJJGHGHHFFFFFEEEDECECCCDDDDDDDEEEDDDD_Mismatch_0_Sense_+_Library_PoolC
AGCCGGAAGGAGACGCATTTTGTAATATATGGACCAGCAATTATGTACTATATTGACCACCATTTTAATTAAATTCACATTTTCACTA
>Frequency_1_QualityScore_DFHHHHHICFHIIIIJJJJJIIII_Mismatch_0_Sense_+_Library_PoolC
TTAATTAAATTCACATTTTCACTA
>Frequency_1_QualityScore_ADFFBFHEFFBGEA@EHHHBFHHIIIIFGHIIIIGHHCDGFF@<B?GGH@D<BFHGGHFEEGFH@HE=E=7???@CEDCACAED@@ACCCDD9A_Mismatch_0_Sense_+_Library_PoolC
CACCATTTTAATTAAATTCACATTTTCACTAAATTCAGTGTAAAGTTAGACATTGATTCCTTTTTTTAGCAGTTTGTGGAAGTGTTTGCATGGC
>Frequency_1_QualityScore_FFHHHDHIJHHIGACGHIIJJIIJFIIIJJJJJJJJJIEEFCEDEFDFDEED@@CDDDDDDDBBDCDCDDDDDDABBDDDDB@BB0<<CC>_Mismatch_0_Sense_+_Library_PoolC
ATTGGTTGCAGGGTCGATTCGTGAAGAGAACGCCGGGCATGTTTTGTGACTGAATTAGACGAAGAAGAGAAGGAGCTGGGGGACGTGATGA
>Frequency_1_QualityScore_BDDBDDDDEDDEEEEDEEEDDDDDDDDDDD@DDCDDEEEDEED@CCDDBDDDEEDDDEEC4>CDDDDDDDDDDD_Mismatch_1_Sense_+_Library_PoolC
TCGCATTTTGTAATATATGGACCAGCAATTATGTACTATATTGACCACCATTTTAATTAAATTCACATTTTCAC
>Frequency_1_QualityScore_;D?:C?::3C:CBF>:<A;+?F383*@?111*:?ADDD;<@:6BADAC:;3@ACAD_Mismatch_0_Sense_+_Library_PoolC
AGCAGCAGCAGTTACTAGCACAAGCTGGTACTGCGTTTTCGGCTTCTGCAAGCCGG
>Frequency_1_QualityScore_FFHHHHGJJJIJJJJJIJIJIJJJJJJHIJJJJIJGIIJJJJJJJIJJHHHHHHHHFFFFFFFEDDDDDEEFDDEEDACDDDDDDDEDDDDDDD_Mismatch_1_Sense_+_Library_PoolC
CTGCAAGCCGGAAGGAGACGCATTTTGTAATATATGGACCAGCAATTATGTACTATATTGACCACCATTTTAATTAAATTCACATTTTCACCAA
>Frequency_1_QualityScore_EFHGFDHJGBHGIFGIIJGGIJJGJIIDADGIIIGIIJJJJC@FF#-5CHIEHI@@ECEH@CDEDC@DED>>@>ACDAD>@@CCD_Mismatch_1_Sense_+_Library_PoolC
CGGAAGGAGACGCATTTTGTAATATATGGACCAGCAATTATGTACNATATTGACCACCATTTTAATTAAATTCACATTTTCACTA
>Frequency_1_QualityScore_FFHFHHGIJJJJJJJJJHIJIIJIJJJJJJJJJJIJJJJJGGIJIIIIIGIIJJJJGEGIJJIHJJHCECEHHFFFFFFDE_Mismatch_0_Sense_+_Library_PoolC
GAAGGAGACGCATTTTGTAATATATGGACCAGCAATTATGTACTATATTGACCACCATTTTAATTAAATTCACATTTTCAC
>Frequency_1_QualityScore_:BADDD>;E+<?<A3A@F<A<+C18EE;DCDDEI<DC>DDIADD@AA4?6;A>;AAA@>ADDBAAA??_Mismatch_0_Sense_+_Library_PoolC
ATGTTTTGTGACTGAATTAGACGAAGAAGAGAAGGAGCTGGGGGACGTGATGAAAAATAATAACAGCA
>Frequency_1_QualityScore_FFHHHGHJJJIIJJJJJJJJIFGJIFHGGIJJJJIIJJJJFHHJJ:BFGDDHIGIIIIHGEHIHEHHHHHEFFFEDCCB@BDDD?B>?A:<?CA_Mismatch_0_Sense_+_Library_PoolC
ATCATGATACTATTACTGTTAATGGTGAATATTGAGCTGAGGAGGTGGGTGCCTTTGTCGTTGATTGGTTGCAGGGTCGATTCGTGAAGAGAAC
>Frequency_1_QualityScore_FFHHHGDIJIJIJIJJJJJJJIEIGIGJJJJHIIIJJIDIIIJJJJJIFHGGIIJIJJJ@BBEHBFDDECEEDDBB?BDDBDBDDD@DDDEDDE_Mismatch_1_Sense_+_Library_PoolC
TGATGAAAAATAATAACATCAGCAGCAGCAGTTACTAGCACAAGCTGGTACTGCGTTTTCGGCTTCTGCAAGCCGGAAGGAGACGCATTTTGTA
>Frequency_1_QualityScore_FDBFHDFGDFFEHGGGIGIIIIGGGIIIGIB?DGFEHGGCHIGIIEGGGIHGHHHFFDFFEDEEECCDDDEDCDDDDBBCCC?ACDDCDDDDDD_Mismatch_2_Sense_+_Library_PoolC
GAATTAGATGAAGAAGAGAAGGAGCTGGGGGACGTGATGAAAAATAATAACAGCAGCAGCATCAGTTACTAGCACAAGCTGGTACTGCGTTTTC
>Frequency_1_QualityScore_FFHHHH4CFHJJJIJJJJJJJJJJJDFIJJJJJJJJJJJJJ_Mismatch_1_Sense_+_Library_PoolC
CTATATCGACCACCATTTTAATTAAATTCACATTTTCACTA
>Frequency_1_QualityScore_DDFFADHBGF;CFHHGIH@EFH9AGGEHHHGIIHEE@BFGGHG@F83?0?F>=B@-C/@DG==;8BDC>>A>ABB>8?BB?A88?_Mismatch_0_Sense_+_Library_PoolC
TGATGAAAAATAATAACAGCAGCAGCAGCAGTTACTAGCACAAGCTGGTACTGCGTTTTCGGCTTCTGCAAGCCGGAAGGAGACG
>Frequency_1_QualityScore_FFFFFHFIIJIIIJJIJJIIIFIJGHIIJJJCGIJJJJJIGIJJJGHIIJJIJJIJJJEHGGEHCHFF?;;ADEEEEDDEDDCDDDDDDDEFED_Mismatch_0_Sense_+_Library_PoolC
AATTCACATTTTCACTAAATTCAGTGTAAAGTTAGACATTGATTCCTTTTTTTAGCAGTTTGTGGAAGTGTTTGCATGGCTTCCTTTCATTTTT
>Frequency_1_QualityScore_DDDDHGFJJIIIJJJIJIIGEHG;EGIIIEGGIGHEGHICHDBBGHIJJDFHJGGBHGIGGHAAHD=BC/;?BDBDB@BDD?BDDD?CCDDDC:_Mismatch_1_Sense_+_Library_PoolC
AAAATAATAACAGCAGCAGCAGCAGTTACTAGCACAATCTGGTACTGCGTTTTCGGCTTCTGCAAGCCGGAAGGAGACGCATTTTGTAATATAT
>Frequency_1_QualityScore_FFHHHHHJGHJJJJJHIJJIJJJJJJIJIJIJJJJJHIJIGIHIIIIIJJHHHHHHHFFFFFFEEDEDDDDDDEDDEFFEEDEFEDDDDDD?DD_Mismatch_1_Sense_+_Library_PoolC
CAAGCTGGTACTGCGTTTTCGGCTTCTGCAAGCCTGAAGGAGACGCATTTTGTAATATATGGACCAGCAATTATGTACTATATTGACCACCATT
>Frequency_1_QualityScore_DDHHAFD<CFGHHIIJJIGHIGGAGBFHCDGEEHEHCA8B@;@DDCHHEHCBBDDDCCBB825;AB4(:<A<<:>CACCDDDCCACC>CACCDD_Mismatch_1_Sense_+_Library_PoolC
GAGGAGGTGGGTGCCTTTGTCGTTGATTGGTTGCAGGGTCGATTCGTGAAGAGAACGCCGGGCATGTTTTGTGACTGAATTAGATGAAGAAGAG
>Frequency_1_QualityScore_FFHHHHHIJJJJJHIJJJJJIJJJJJJIJJJJJJJGIJJJJHGIJHHHHFFDDDEEDDDEEEFEEEDDDCDDDDCDDDEDEEEEDEDEEEDDCC_Mismatch_1_Sense_+_Library_PoolC
TAGCACAATCTGGTACTGCGTTTTCGGCTTCTGCAAGCCGGAAGGAGACGCATTTTGTAATATATGGACCAGCAATTATGTACTATATTGACCA
>Frequency_1_QualityScore_FFHHHHGIIJJIIHIIJJJIIJJJJJJGEIIEGHIIJG@CHGIJGHFFEFFFEEEEEDDDBDDDCDDD@>BDDDDC@CDDDDDDEEDCDCDDDB_Mismatch_1_Sense_+_Library_PoolC
CGATTCGTGAAGAGAACGCCGGGCATGTTTTGTGACTGAATTAGACGAATAAGAGAAGGAGCTGGGGGACGTGATGAAAAATAATAACAGCAGC
>Frequency_1_QualityScore_FFHHHHHJJJJJJJJJGJJJJJJJJJJJJJJJJJJGIIJJJJIJJJJJJJJIIJJJIJHHHFFDDDDBDDDDDDDDDEDDEEEEEEEDDDDDDD_Mismatch_1_Sense_+_Library_PoolC
TAACATCAGCAGCAGCAGTTACTAGCACAAGCTGGTACTGCGTTTTCGGCTTCTGCAAGCCGGAAGGAGACGCATTTTGTAATATATGGACCAG
>Frequency_1_QualityScore_DACDDD+)+AEE688?:ADA2*00)9*7AAA4@AD;4@CDA6?1/(36@=A_Mismatch_2_Sense_+_Library_PoolC
GTGAAGGGAACGCCGGGCATGTTTTGCGACTGAATTAGACGAAGAAGAGAA
>Frequency_1_QualityScore_FFHHHHHJJJJJJJJJHIJJJJIJJJJJJJJJJJJJJJIHIIJJJJJJDGIJJJJJJIJJJJJJJJHEHHEAHHFFFFFFFF_Mismatch_1_Sense_+_Library_PoolC
AAGGAGACGCATTTTGTAATATATGGACCAGCAATTATGTACTATATTGACCACCATTTTAATTAAATTCATATTTTCACTA
>Frequency_1_QualityScore_BDBF<?DFFB9E6?<E8?9*8:CFFGGIFCFA<<0@A;CCEE@)=?2?DDDD3@@AA>(====@29?<(-;:A>ABA39<@?::3<+:ABB_Mismatch_0_Sense_+_Library_PoolC
ACTGAATTAGACGAAGAAGAGAAGGAGCTGGGGGACGTGATGAAAAATAATAACAGCAGCAGCAGCAGTTACTAGCACAAGCTGGTACTGC
>Frequency_1_QualityScore_FFGHHHGJJJIGIIJJJHIIIIIIJJJIIJJJJJJJJIJJIJJJJJJJJJJJIJJJHHHHHGFFFFF;>ACEEEEDEEEDDDD_Mismatch_1_Sense_+_Library_PoolC
GAAGGAGACGCATTTTGTAATATATGGACCAGCAATTATGTACTATATTGACCACCATTTTAATTAAATTCACATTTTCACCA
>Frequency_1_QualityScore_FFHHHHGJJHIIJJJJJJIGJGHHIJJJIJJJJJJJJJJJJJJJIJJIJJIIJJJHHHHHHFFFFFEEECCDDCDDDDDDDDDDDDDDDDDDDD_Mismatch_1_Sense_+_Library_PoolC
AAGAGAAGGAGCTTGGGGACGTGATGAAAAATAATAACAGCAGCAGCAGCAGTTACTAGCACAAGCTGGTACTGCGTTTTCGGCTTCTGCAAGC
>Frequency_1_QualityScore_FFHGHHHIHIGJJIIJJIIJIJIIJIJJIHIIJIIFHGIHIJJJIIIIHGFHHHFFFFFEEEEDDDCDDDDEDDDDDDDDDDDCDDCDDBBDDD_Mismatch_1_Sense_+_Library_PoolC
TGAATTAGATGAAGAAGAGAAGGAGCTGGGGGACGTGATGAAAAATAATAACAGCAGCAGCAGCAGTTACTAGCACAAGCTGGTACTGCGTTTT
>Frequency_1_QualityScore_D8<FHBFFGGG@DGEHGGIGGCCDGBGH<?BDDHEHAFFAHIIGE>CE>@>BB>>@??BBB;5<?AC>>:@BB@@ACCCCCBCBB<2<A<AABC_Mismatch_0_Sense_+_Library_PoolC
AAGAGAACGCCGGGCATGTTTTGTGACTGAATTAGACGAAGAAGAGAAGGAGCTGGGGGACGTGATGAAAAATAATAACAGCAGCAGCAGCAGT
>Frequency_1_QualityScore_FFHHHHHJJJJJJJIHHIIJJJJJJJHIJJJJJJJJJJJJJJJIJJJJJIIIJJJGHHHHHHFFFFEEECFEDEEDDDDDDDDDDEEECDDDDB_Mismatch_1_Sense_+_Library_PoolC
TGCAAGCCGGAAGGAGACGCATTTTGTAATATATGGACCAGCAATTATGTACTATATTGACCACCATTTTAATTAAATTCACATTTTCACCAAA
>Frequency_1_QualityScore_FFHGHHDGIJIIJJIJJJJFGIJIIJJJJIJJJJIJJJJFHHHHFFFFFFEDEEEEEDCDDDDDDDDDDBDDDBDBDDB@BDDCDDDDDDDEED_Mismatch_1_Sense_+_Library_PoolC
GCAGGGTCGATTCGTGAAGAGAACGCCGGGCATGTTTTGTGACTGAATTAGATGAAGAAGAGAAGGAGCTGGGGGACGTGATGAAAAATAATAA
>Frequency_1_QualityScore_ADAFAHDFH@:CFHBECEF@CAACFHCAA<DDDDEGGAGEHBH<EEB96==?>@@BCDC(:AACBDAC@ACCBB?CCCCCCCB@C@CDC@@AC@_Mismatch_1_Sense_+_Library_PoolC
ACTAGCACAAGCTGGTACTGCGTTTTCGGCTTCTGCAAGCCGGAAGGAGACGCATTTTGAAATATATGGACCAGCAATTATGTACTATATTGAC
>Frequency_1_QualityScore_DFGBFFDHG:CFCF@D@?FHDB@<FFDDHHEH=2=62@C>=66).=C;>A@)7?;;=>A>(5(;?58\,8,35008534(44@:885<<B@B8<_Mismatch_1_Sense_+_Library_PoolC
AGCTGGGGGACGTGATGAAAAATAATAACAGCAGCAGCAGCAGTTACTAGCACAAGCTGGGACTGCGTTTTCGGCTTCTGCAAGCCGGAAGGAG
>Frequency_1_QualityScore_AD<?D?:AA<A4C::AF?1))))?**1?D?_Mismatch_0_Sense_+_Library_PoolC
TTTGTGACTGAATTAGACGAAGAAGAGAAG
>Frequency_1_QualityScore_FFHHHGBFHIEGIIIEHIGGGGIIIIEGGIHIIIIIIIIIIIIFAGGHHIGGIIIII=EHFDEDDDACDB>;2=89A9@BB9BBDEDBDEDDE@_Mismatch_1_Sense_+_Library_PoolC
AAAAATAATAACAACAGCAGCAGCAGTTACTAGCACAAGCTGGTACTGCGTTTTCGGCTTCTGCAAGCCGGAAGGAGACGCATTTTGTAATATA
>Frequency_1_QualityScore_DFDHDHHIIHIJJIHEGGHGGIIIHHIGGIDIFIGIIHEHIEIHIJGGGEHJG@FHGHEAHIFH7=AHDCECEDDCCC_Mismatch_0_Sense_+_Library_PoolC
GGAGACGCATTTTGTAATATATGGACCAGCAATTATGTACTATATTGACCACCATTTTAATTAAATTCACATTTTCAC
>Frequency_1_QualityScore_B+A?FF?AA@:E;?B8?CD<DA??F8B?FAA<F>BFC8=FF.)8CEEC@@C7=A=7=?;?>@B??CA;A;;@B>;5>ABBBA>>;@A>AAB>A@_Mismatch_2_Sense_+_Library_PoolC
GCAAGCCGGAAGGAGACGCATTTTGTAATATATGGACCAGCAATTATGTACTATATTGACCACCATTTTAATTAAATTCACATTTTCACTTAAA
>Frequency_1_QualityScore_FDFFHFHHIGEHIHGGGIIEHGHIJEHE<EGBGHIJJJGEBDFDCC>>ACDEDEA3>C;92<??CCDD;B:>@@:>AC@C:@ACBBCC(:4:@>_Mismatch_1_Sense_+_Library_PoolC
GGTACTGCGTTTTCGGCTTCTGCAAGCCGGAAGGAGACGCATTTTGTAATATATGGACCAGCAATTATGTACTATATTGAACACCATTTTAATT
>Frequency_1_QualityScore_FFHHHHHJJIJJJJJJGIJIJIJIJJJJJJJJJJJJJIGIIIJJJJJJGIJIJJJJJJJJJJJJJJHHHHHHHFFFFFFFEDEDEEEDDDDDFE_Mismatch_0_Sense_+_Library_PoolC
AAGGAGACGCATTTTGTAATATATGGACCAGCAATTATGTACTATATTGACCACCATTTTAATTAAATTCACATTTTCACTAAATTCAGTGTAA
>Frequency_1_QualityScore_FDHHHHF?DFIGACDAGH?DCFEIIEGD>FHHIIIIIHIED=@FGDGGGG@EGEHFFGEHBCBC@DB_Mismatch_1_Sense_+_Library_PoolC
GGAAGGAGACGCATTTTGTAATATATGGACCAGCAATTATGTACTATATTGACCACCATTTTAATCA
>Frequency_1_QualityScore_FFGHHHHJJJJJJJJJJJIGIJJJIJJJJJJJJJJJJJJJJJHIJJJJJJJJJJJJJJHHHHHHFFFFFFDEEEEEEEFDDDD_Mismatch_1_Sense_+_Library_PoolC
CGGAAGGAGACGCATTTTGTAATATATGGACCAGCAATTATGTACTATATTGACCACCATTTTAATTAAATTCACATTTTCAA
>Frequency_1_QualityScore_D2AFC<CFDE>43AF;FGEEE@?EHFFCEF@GEGIIFI?BGIIFI@G@GEF4BFFEGGIGEBEEG_Mismatch_0_Sense_+_Library_PoolC
GTAATATATGGACCAGCAATTATGTACTATATTGACCACCATTTTAATTAAATTCACATTTTCAC
>Frequency_1_QualityScore_FFHHHHGJJJJJJJIIJIJIJGJEGHJJJIJIJJJJJJJJIIJJJJJJJJIJJJIIGGJIIJJ_Mismatch_1_Sense_+_Library_PoolC
ACCACCATTTTAATTAAATTCACATTTTCACTAAATTCAGTGTAAAGTTAGACATTGATTCCA
>Frequency_1_QualityScore_FFHHHHHJJJJJJIJJJJJJJJIJJJHIJJJJJIJIIJIJJJJJJJJJIIJIIFGHJJJJJJJJJJIJI_Mismatch_0_Sense_+_Library_PoolC
TTGTAATATATGGACCAGCAATTATGTACTATATTGACCACCATTTTAATTAAATTCACATTTTCACTA
>Frequency_1_QualityScore_EFGFHDFGHIBHGIHDGFEHIIGIHIIIIIHIGIIDGEHGIICHI@GHGAEACEFCCCECCADEDDDDDDCCCCCCCCCCCCCCBCCACDACD@_Mismatch_1_Sense_+_Library_PoolC
TTATTAGCACAAGCTGGTACTGCGTTTTCGGCTTCTGCAAGCCGGAAGGAGACGCATTTTGTAATATATGGACCAGCAATTATGTACTATATTG
>Frequency_1_QualityScore_FFHHHHHJJIIJJIJJJJIJJGHFGHGIJIGGJJJJJJJJJIJIIJJIIJJJIJJJHHGHGHFFEFEEDECEDDDDBDDDCDDDDDDDDDCDCB_Mismatch_1_Sense_+_Library_PoolC
AAGAGAAGGAGCTAGGGGACGTGATGAAAAATAATAACAGCAGCAGCAGCAGTTACTAGCACAAGCTGGTACTGCGTTTTCGGCTTCTGCAAGC
>Frequency_1_QualityScore_FFHHHGHJJIJJJJJJJJJIIGJIDHHIJJGHIJJJJJJJFIIIJJJJJHHHFFFFFDDDBDD?BBDDDDCABDDDEECDDDDDDDDDDDDDDB_Mismatch_2_Sense_+_Library_PoolC
GAATAGAACGCCGGGCATGTTTTGTGACTGAATTAGATGAAGAAGAGAAGGAGCTGGGGGACGTGATGAAAAATAATAACAGCAGCAGCAGCAG
>Frequency_1_QualityScore_3?:?DFHBHBD<4C<C>F:AF;<C?CBEGIII)?@:?BDAG<FHG=@>CFC4:/44(6;=@BB/<=;;;9;>CD@>:>@:>98?@CCC>@:3>C_Mismatch_1_Sense_+_Library_PoolC
AGCAGCAGTTACTAGCACAAGCTGGTACTGCGGTTTCGGCTTCTGCAAGCCGGAAGGAGACGCATTTTGTAATATATGGACCAGCAATTATGTA
>Frequency_1_QualityScore_FFHHGFFHIGEIIJJICHIFII@GIEHGHJGBHEGADDBF<GHE@CEEHEEFFF@CE>CA;A:;?B?BB9AA?ABCCCC>CC3AAC@<<CCC<>_Mismatch_0_Sense_+_Library_PoolC
TTTTGTGACTGAATTAGACGAAGAAGAGAAGGAGCTGGGGGACGTGATGAAAAATAATAACAGCAGCAGCAGCAGTTACTAGCACAAGCTGGTA
>Frequency_1_QualityScore_DDHF?<@FB@EF9<?@;FHHIHGIHCEAHGEEEHGEEC@CGGBDG>FFHCDCCCDA?ACH>B5?@BAC;;>C@;ACCCACCCC;AACC@?_Mismatch_1_Sense_+_Library_PoolC
CAAGCCGGAAGGAGACGCATTTTGTAATATATGGACCAGCAATTATGTACTATATTGACCACCATTTTAATTAAATTCACATTTTCACGA
>Frequency_1_QualityScore_FFHHHHHJIJGGIIJJIFIIJBFGIGEHHGCCGHJGGIIIIJI?BDGHAHFHIIIIIJHHGG@DDCB?BDB;=@BAB<??>BDDDEDDEDECDE_Mismatch_1_Sense_+_Library_PoolC
AAAAATAATAACATCAGCAGCAGCAGTTACTAGCACAAGCTGGTACTGCGTTTTCGGCTTCTGCAAGCCGGAAGGAGACGCATTTTGTAATATA
>Frequency_1_QualityScore_DDHHDHDIJIJIJJJHHJ@HIIIJGIIJHGIGIGIIIJIIGJIIGHHGFEFEGIJJGJGIJ_Mismatch_1_Sense_+_Library_PoolC
TATGTACCAGCAATTATGTACTATATTGACCACCATTTTAATTAAATTCACATTTTCACTA
>Frequency_1_QualityScore_FFHHHHHEGGIIIIIIIIIIDHGEGIJJJJJJJJJJJGHI@FFHIFE@EEHEHGHFDDDFEECCEBBDDBDCCDDDECCCCD??ADCC<ACCCC_Mismatch_1_Sense_+_Library_PoolC
GTGACTGAATTAGATGAAGAAGAGAAGGAGCTGGGGGACGTGATGAAAAATAATAACAGCAGCAGCAGCAGTTACTAGCACAAGCTGGTACTGC
>Frequency_1_QualityScore_FFHHHHHJJHIJIIJJIIIJJJIJJHJGHIJJJJJJJJJIJJJ_Mismatch_0_Sense_+_Library_PoolC
TACTATATTGACCACCATTTTAATTAAATTCACATTTTCACTA
>Frequency_1_QualityScore_FFHGHHHIJJJIJJJJJJJJJJJFGGIIIJIIJJJJJJJJJJJIIGJJJGHHHFFFFDDBDDDBDDDDCCDDDDDEDDDDDDCDBDDDDDDDB>_Mismatch_2_Sense_+_Library_PoolC
AAGAGAACGCCGGGCATGTTTTGTGACTTAATTAGATGAAGAAGAGAAGGAGCTGGGGGACGTGATGAAAAATAATAACAGCAGCAGCAGCAGT
>Frequency_1_QualityScore_FFHHHHHJJJIJJIIJJJJIGIIIJJJJHIJJJIJJJJJJJJJHIIJJJIJJIJJJHHHHFFFFFFEEEEEEEEDDDDDEEECC_Mismatch_0_Sense_+_Library_PoolC
CCGGAAGGAGACGCATTTTGTAATATATGGACCAGCAATTATGTACTATATTGACCACCATTTTAATTAAATTCACATTTTCAC
>Frequency_1_QualityScore_FFFHGDFGDAHIIHJIEHDHHIIIJ?1??F@HIGIIIJIDGGGIIEIJJBEHF88>;=A?BBBB<?CC>B::>:@4::AAC<?<23<>A:@C@@_Mismatch_1_Sense_+_Library_PoolC
CGCAGCAGTTACTAGCACAAGCTGGTACTGCGTTTTCGGCTTCTGCAAGCCGGAAGGAGACGCATTTTGTAATATATGGACCAGCAATTATGTA
>Frequency_1_QualityScore_BDD=DD6@@E=3?9::?DDCEI@DE9D?B?9;DB(=2(8(87@4@=47A4ADC97?A;?_Mismatch_0_Sense_+_Library_PoolC
TGGGGGACGTGATGAAAAATAATAACAGCAGCAGCAGCAGTTACTAGCACAAGCTGGTA
>Frequency_1_QualityScore_FFHHHHHJJIJIJJJJIIJJJJIGIIHJJJIJIJJIJJJGIJEHFFFFFEFEDEEEEEDDDDDDDDDDDBDDDCDDDDEDDDDDDBDDDD?CDC_Mismatch_1_Sense_+_Library_PoolC
TTGTGACTGAATTAGACGAAGAAGACAAGGAGCTGGGGGACGTGATGAAAAATAATAACAGCAGCAGCAGCAGTTACTAGCACAAGCTGGTACT
>Frequency_1_QualityScore_FFHHHHHJJJJIJJJJJJJJJJJJJJJJJJJJJJIJIJJJJJJJJJJJJJIJJJJJJJJJJFHIJIJJJHHHHHHHF_Mismatch_1_Sense_+_Library_PoolC
AACGCATTTTGTAATATATGGACCAGCAATTATGTACTATATTGACCACCATTTTAATTAAATTCACATTTTCACTA
>Frequency_1_QualityScore_FFHHHGFIJJJJIIJJJ@HJFIHIIJFIIIGGIGIIJIIJJIGHJJGBFGHGHIGJIJJCHII_Mismatch_1_Sense_+_Library_PoolC
TATATGGACCAGCAATTATGTACTATATTGACCACCATTTTAATTAAATTCACATTTTCACCA
>Frequency_1_QualityScore_FFHHHHGJJJJJJIJJJJJJJJJGIJJJJIJJJJJJJGIIHHHJJIJJJJJJHGIHHHHHHHGFFFFDDEEEEEDDEEDDDEDDDDDDEEEDDE_Mismatch_1_Sense_+_Library_PoolC
TTCTGCAAGCCGGAAGGAGACGCATTTTGTAATATATGGACCAGCAATTATGTACTATATTGACCACCATTTTAATTAAATTCACATTTTCAAT
>Frequency_1_QualityScore_DDFAFH8CF>CB;FBF>FCAEE3DHGGGAFDH@D@29B9B?/9?4=@6-5\-=4.-.5=BDB;CBCC8/;6;<9<<<?_Mismatch_1_Sense_+_Library_PoolC
AAATAATAACAGCAGCAGCAGCAGTTACTAGCACAAGCTGGTACTGCGTTTTCGTCTTCTGCAAGCCGGAAGGAGACG
>Frequency_1_QualityScore_FFHHHHHJJJJJJJIJJJJIJJIJJJJJJJJJJJJJJJJJJJJJJJJJJJJJJJJJJJJJJJJJJJJJJEHJIJHHHHHCEFFFFFFFEDEDFE_Mismatch_0_Sense_+_Library_PoolC
AATATATGGACCAGCAATTATGTACTATATTGACCACCATTTTAATTAAATTCACATTTTCACTAAATTCAGTGTAAAGTTAGACATTGATTCC
>Frequency_1_QualityScore_FFHHHHHJJJGGIJJJJJJDFHGHDGIFGHIJJIJJIJJJJJJJJFIIHHHHHHFFFFFFEEEEEDBDDCCDDDDDDBBDDCDDDDDCDDCCDD_Mismatch_1_Sense_+_Library_PoolC
GAAGAGAAGGAGCTGGGGGACGTGATGAAAAATAATAATAGCAGCAGCAGCAGTTACTAGCACAAGCTGGTACTGCGTTTTCGGCTTCTGCAAG
>Frequency_1_QualityScore_FFHHHHHJJJJJIIIJJIIJJGIJJJJJJJJJJJIIJJJJJJJJJJIJJIJJJJJJHHHHHFHFFFFFFFAEEEEEEDDDEDEFDDDDDDDDDD_Mismatch_0_Sense_+_Library_PoolC
CCAGCAATTATGTACTATATTGACCACCATTTTAATTAAATTCACATTTTCACTAAATTCAGTGTAAAGTTAGACATTGATTCCTTTTTTTAGC
>Frequency_1_QualityScore_DD?HHHFIEGIGIIGGH<HHGAFDGC<EFBGGHIIIIJJGJJEHHIIIGHHEGCFGHGHBHIJJJJG7CCD_Mismatch_0_Sense_+_Library_PoolC
ATGGACCAGCAATTATGTACTATATTGACCACCATTTTAATTAAATTCACATTTTCACTAAATTCAGTGTA
>Frequency_1_QualityScore_ABA:?DD>BGGGDGG?FE73A<BEACF<<C?DGEGHH@DHHGFGGG_Mismatch_0_Sense_+_Library_PoolC
ATGTACTATATTGACCACCATTTTAATTAAATTCACATTTTCACTA
>Frequency_1_QualityScore_D8=4CCD3EDBEA;3A@C3;C;?):@D87BD*>=BAA>C@;A==@9AC;6?=A@D9?A>A366@A>>A??99>:95555>A_Mismatch_1_Sense_+_Library_PoolC
ATGAAGAAGAGAAGGAGCTGGGGGACGTGATGAAAAATAATAACAGCAGCAGCAGCAGTTACTAGCACAAGCTGGTACTGC
>Frequency_1_QualityScore_DFDHADHIIFI0@?8?BCGGGHGFHEGHII>@A@@DEEECCDEFF;>C@A:A@;;=AA?ACC9::(5>;58>B@<>BB9<CCCC::<8<@_Mismatch_0_Sense_+_Library_PoolC
GGAGCTGGGGGACGTGATGAAAAATAATAACAGCAGCAGCAGCAGTTACTAGCACAAGCTGGTACTGCGTTTTCGGCTTCTGCAAGCCGG
>Frequency_1_QualityScore_FFHHHHHJJJJIIIIIJJIIIJCGIIIIJJJJJJJJIIIIIJJJJJJIHJJIGIJJIIIGIGIHIIHGHEEEFHFFFFFFE_Mismatch_0_Sense_+_Library_PoolC
ACCAGCAATTATGTACTATATTGACCACCATTTTAATTAAATTCACATTTTCACTAAATTCAGTGTAAAGTTAGACATTGA
>Frequency_1_QualityScore_FFHHHHHJJJJIJJJIJJJJIIJJIJJJJJJJIIJJJHDGIJJJJJJJJJIJJH_Mismatch_1_Sense_+_Library_PoolC
CAGCAATTATGTACTATATTGACCACCATTTTAATTAAATTCACATTTTCACGA
>Frequency_1_QualityScore_FDHHHHFIIJJJIJJJJIJJIIJIIJJJIJJJIIIJJJJJJJJJJGHJJJIHHHHHECFFFFFEEEEDDDDDDDDDDDDDDEDDDDDDDDCDDC_Mismatch_2_Sense_+_Library_PoolC
GTTTTGTGACTGAATTAGATGAAGAAGAGAAGGAGCTGGGGGACGTTATGAAAAATAATAACAGCAGCAGCAGCAGTTACTAGCACAAGCTGGT
>Frequency_1_QualityScore_DDHFFH:FGE>G3EEBFDHHI:@FGGGIIIIIIIIIIIIAFGIIIGCGGIGEHHHHHEDBECC>CDC>@CCCCEEC@ACCCCDECCC@_Mismatch_1_Sense_+_Library_PoolC
AGCCGGAAGGAGACGCATTTTTTAATATATGGACCAGCAATTATGTACTATATTGACCACCATTTTAATTAAATTCACATTTTCACTA
>Frequency_1_QualityScore_DDC;FFBGHGH?EEHH99C9CA9<CECFHFFDAFCDCFEGD2CADFH=ED9A?>CA>@CB9C>@DCCC>?CBB?8???BBB>@@AC3:<@A9?8_Mismatch_0_Sense_+_Library_PoolC
GGCATGTTTTGTGACTGAATTAGACGAAGAAGAGAAGGAGCTGGGGGACGTGATGAAAAATAATAACAGCAGCAGCAGCAGTTACTAGCACAAG
>Frequency_1_QualityScore_FFGHHHHGEGFHIIIJIIEIICGHJIJEGHIJJJIJHIIJJJJJJEIGC@FHHGGEBEDCDCCDB@BDD@CBEDCDCDDECCCCBBD?DCCDED_Mismatch_1_Sense_+_Library_PoolC
GCAGCAGCAGTTACTAGCACAATCTGGTACTGCGTTTTCGGCTTCTGCAAGCCGGAAGGAGACGCATTTTGTAATATATGGACCAGCAATTATG
>Frequency_1_QualityScore_FFHHHHHJJJJJJJJHJJJJJJIJJJIJJIJJJJJJJJJJHHIJJJJJJJJJIIJH_Mismatch_1_Sense_+_Library_PoolC
ACCAGCAATTATGTACTATATTGACCACCATTTTAATTAAATTCACATTTTCACGA
>Frequency_1_QualityScore_ADFA6F:??)@:?F8?00???DGIFD4?D(6C6=F>FFDEA;==E>7;/=\98,5(,:A@34<24@>3(((42<??@B<822<<>AA3@_Mismatch_1_Sense_+_Library_PoolC
CCGGGCATGGTTTGTGACTGAATTAGACGAAGAAGAGAAGGAGCTGGGGGACGTGATGAAAAATAATAACAGCAGCAGCAGCAGTTACT
>Frequency_1_QualityScore_DDFBF<AC<C<B<::C@:FF8ACGCG>@:?:9???9C?B@FDFFBBDDFIIIIFF.8B<FBFI;@A=CC_Mismatch_0_Sense_+_Library_PoolC
TTTTGTAATATATGGACCAGCAATTATGTACTATATTGACCACCATTTTAATTAAATTCACATTTTCAC
>Frequency_1_QualityScore_D+=?DDDEB>@EEEFIAD)@D7DDBB)88B2=CACDAACC67;6?CDD>6@;;AA@@A;?A>??=9AA?9>AAAA>5<5<A>99>??AAAA>A>_Mismatch_1_Sense_+_Library_PoolC
ACGAGAAGGAGCTGGGGGACGTGATGAAAAATAATAACAGCAGCAGCAGCAGTTACTAGCACAAGCTGGTACTGCGTTTTCGGCTTCTGCAAGC
>Frequency_1_QualityScore_D?F>D?CD?F;=GICHIIGEHGDHCF???EGFHGCGABFHHGIHGIDFGGHBGA??DCFH@H_Mismatch_0_Sense_+_Library_PoolC
ATATGGACCAGCAATTATGTACTATATTGACCACCATTTTAATTAAATTCACATTTTCACTA
>Frequency_1_QualityScore_DAFB?FHIGB@EGGACD?BHGGFGGGHGGEBHDHAHGBFHEGHIIIIFHEB?CCCCDAADDEEEEDC@CCCBBBCCCCC>>4BCDDDCEEACCC_Mismatch_1_Sense_+_Library_PoolC
CTAGCAAAAGCTGGTACTGCGTTTTCGGCTTCTGCAAGCCGGAAGGAGACGCATTTTGTAATATATGGACCAGCAATTATGTACTATATTGACC
>Frequency_1_QualityScore_DD??FF<G\0505(+33@8>2(+8(3333(2?88@2(8<828>9@9@A:(((9+2(3++(+4(43&589?A75-8093>+:>:8?<9@<@@B?2_Mismatch_2_Sense_+_Library_PoolC
GCTGGGGGGCGTGATGAAAAATAATAACAGCAGCAGCAGCAGTTACTAGGACAAGCTGGTACTGCGTTTTCGGCTTCTGCAAGCCGGAAGGAGA
>Frequency_1_QualityScore_FFGGGHHGIJJ9DHEHHJJGIIEGIIJGIGGHGFFFFFEEDDDDCDBDBBB:BACDEDDDBBCDEEDD:>?CAD?BBBABDDDCD@CCCCCC?B_Mismatch_1_Sense_+_Library_PoolC
GGGCATGTTTTATGACTGAATTAGACGAAGAAGAGAAGGAGCTGGGGGACGTGATGAAAAATAATAACAGCAGCAGCAGCAGTTACTAGCACAA
>Frequency_1_QualityScore_FDHHHHHGGIGGHIDGIGIIGIIJIIEGJJJGHHHFFFFFEEEEEDEECCDDDDCCDDDDDDDDDDDDDB5<>5?BCCD_Mismatch_1_Sense_+_Library_PoolC
GTCGATTCGTGAAGAGAACGCCGGGCATGTTTTGTGACTGAATTAGATGAAGAAGAGAAGGAGCTGGGGGACGTGATGA
>Frequency_1_QualityScore_FFHHHHHJJIIIJJJIFIDHIIGIGHIIIIIIEBFEHHIJJJJIJIEHEEGFFFFFFEEEEDDDBDDDDACCCCDDDDDDDDDDDDDCCCDD:>_Mismatch_1_Sense_+_Library_PoolC
TGACTGAATTAGATGAAGAAGAGAAGGAGCTGGGGGACGTGATGAAAAATAATAACAGCAGCAGCAGCAGTTACTAGCACAAGCTGGTACTGCG
>Frequency_1_QualityScore_FDHHHFHHIIIIJIIGGIEGGGCGHIIJEIJIIIGJIIJIIJJGGGEHCCEHFEFCDDFEEEDDDD=AC@C@B=@?BDBBBBBDDDCCD@??>B_Mismatch_1_Sense_+_Library_PoolC
AGAAGGAGCTGGGGGACGTGATGAAAAATAATAAGAGCAGCAGCAGCAGTTACTAGCACAAGCTGGTACTGCGTTTTCGGCTTCTGCAAGCCGG
>Frequency_1_QualityScore_FFHHHHHJJJJJIIJJJJJJJJJJGJJFGGIIJIJJIIIJJIJJJJJJIIJJIJ9BFHIJJJJJJJIIJI_Mismatch_1_Sense_+_Library_PoolC
TTTGTAATATATGGACCAGCAATTATGTACTATATTGACCACCATTTTAATTAAATTCACATTTTCACCA
>Frequency_1_QualityScore_FDDFHDFG@GIGCGAHIIIIIDG:BFBCCACGICDGGH@AE7=?AD<<A>@C9=CCAA@<?BC3?>;&0009(+::44@<8:>CCC@>C?C?A8_Mismatch_1_Sense_+_Library_PoolC
GATTCGTGAAGAGAACGCCGGGCATGTTTTGTGACTGAATTAGACGAAGAAGAGAAGGAGCTGGGGGGCGTGATGAAAAATAATAACAGCAGCA
>Frequency_1_QualityScore_DDBHDDFE@GHEIGAHB+AC?FB3ECCHC9DHGCHEGHDEHIGEH@BG8@FG;C=@</;>E;?7?D;=AA>;;;8?A?@B302<>:>1>A>C>A_Mismatch_1_Sense_+_Library_PoolC
AAAAATAATAACAGCAGAAGCAGCAGTTACTAGCACAAGCTGGTACTGCGTTTTCGGCTTCTGCAAGCCGGAAGGAGACGCATTTTGTAATATA
>Frequency_1_QualityScore_FFD?FHHIIEGIIIIIII8GIIB99DDHGGIIIIHEGIIGGIIBGHGDGDHHHHFFEFFFCEEECCCCCCCCCCCBB@BCCBBB?BCCCCCCCB_Mismatch_1_Sense_+_Library_PoolC
AAGAGAAGGAGCTGGGGGACGTGATGAAAAATAATAACATCAGCAGCAGCAGTTACTAGCACAAGCTGGTACTGCGTTTTCGGCTTCTGCAAGC
>Frequency_1_QualityScore_FFHHHHHIJJJJJJIJJJJHIJJJJJHJJJHIIJJJJJJIFGIIJGIHGHHHFFFFDDDDDEDDDEDFFDDECDDDDDDDDDDDEDEEEEDEDE_Mismatch_1_Sense_+_Library_PoolC
ATTTACTAGCACAAGCTGGTACTGCGTTTTCGGCTTCTGCAAGCCGGAAGGAGACGCATTTTGTAATATATGGACCAGCAATTATGTACTATAT
>Frequency_1_QualityScore_FFHHHHHJJJJJIJIJIIHIJIHIIJJIJHHIIJIJIIIJJJIFIIJJJJIGIIIHHFFCCEDBDDDDDBCDDACDEEEEDCCDDCBBBDDDCD_Mismatch_1_Sense_+_Library_PoolC
CAGCATCAGCAGTTACTAGCACAAGCTGGTACTGCGTTTTCGGCTTCTGCAAGCCGGAAGGAGACGCATTTTGTAATATATGGACCAGCAATTA
>Frequency_1_QualityScore_DDHHHHFIJJJJGIGEHGGGGGHGGJEGHHIIJGIJJJJJGIJIGIIJIIIFHHIIJJFFHFFFFFFEDCDDDDDDBDDDDDBBDDDDDEEEEE_Mismatch_1_Sense_+_Library_PoolC
GAAAAATAATAACAGCAGCATCAGCAGTTACTAGCACAAGCTGGTACTGCGTTTTCGGCTTCTGCAAGCCGGAAGGAGACGCATTTTGTAATAT
>Frequency_1_QualityScore_FFHGFFHIGIJJBHIGIJIGIJIJIJHCHIIJJHGHGHIJIEEHFFFDCACCDBABBDDDBBB59B@BB?CCDDDD@CCCDDDDDBCDDDB?BB_Mismatch_0_Sense_+_Library_PoolC
CGTGAAGAGAACGCCGGGCATGTTTTGTGACTGAATTAGACGAAGAAGAGAAGGAGCTGGGGGACGTGATGAAAAATAATAACAGCAGCAGCAG
>Frequency_1_QualityScore_:DDDD2A<C4?CFEI>??<DDAB?D?*??DA0<4AAA(6.5?64;>@A@(.;;(5>(->>A?==?3<>>A>AB>>BA>:>B_Mismatch_0_Sense_+_Library_PoolC
GCTGGTACTGCGTTTTCGGCTTCTGCAAGCCGGAAGGAGACGCATTTTGTAATATATGGACCAGCAATTATGTACTATATT
>Frequency_1_QualityScore_ADFHDDBHGGHIJJGGI@FGIIJJJJIIIIIIIGIHHHHHG@GGIHIIGHI9DFCGHHEHIIJIIIGID?CCEHDDE?;>>CCCEEECBD??CD_Mismatch_0_Sense_+_Library_PoolC
ATTTTAATTAAATTCACATTTTCACTAAATTCAGTGTAAAGTTAGACATTGATTCCTTTTTTTAGCAGTTTGTGGAAGTGTTTGCATGGCTTCC
>Frequency_1_QualityScore_BDAFDF?G@@FBE>FF@BG9CBG;@CFG@F9FEGEDC;F<B9DD?BDDF@CHH4;/8CA;?A77;3;;>B\33?CAA5<5>?<::C((+:4>C@_Mismatch_1_Sense_+_Library_PoolC
AAAATAATAACAGCAGCAGCAGCAGTTACTAGCACAAGCTGGTACTGCGTTTTCGGCTTCTGCAAGCCGGTAGGAGACGCATTTTGTAATATAT
>Frequency_1_QualityScore_AAFHFC?:AAG?<AFCGDCHIGG:B@;G??:??:88BDAGG/5A=E(=7@)7?;;ACC>;>;ABC;=@?5<(9,5>A:@C(4<(++2<B@A_Mismatch_1_Sense_+_Library_PoolC
TTTTGTGACTGAATTAGACGAAGAAGAGAAGGAGCTGGGGGACGTGATGAAAAATAATAACAGCAGCAGCAGCAGTTACTAGCCCAAGCTG
>Frequency_1_QualityScore_FFHHHHHJJIJIIJJIJJJJJJIJJJJJJJIJIJJJJJJJJJIJJHFFFDEEEEEEDDDDDDDBDDBDDDDBCCDDDDDDDDEEDDDCADDDBD_Mismatch_1_Sense_+_Library_PoolC
CTTCGTGAAGAGAACGCCGGGCATGTTTTGTGACTGAATTAGACGAAGAAGAGAAGGAGCTGGGGGACGTGATGAAAAATAATAACAGCAGCAG
>Frequency_1_QualityScore_FFHHGHGIIIIJJJJJJDIIGIGIJIIIJGIJJJJGIJIIIIJJIJJIJ@FIJIJJJCH:AHFHHHFFFFDFDEDEFEEEDDDDDDDDDDCC>C_Mismatch_0_Sense_+_Library_PoolC
GAAGGAGACGCATTTTGTAATATATGGACCAGCAATTATGTACTATATTGACCACCATTTTAATTAAATTCACATTTTCACTAAATTCAGTGTA
>Frequency_1_QualityScore_DDFFC+AFEE+@<<@A<:F@GAGAB*??DFDFEE@F;@F@D1=EB<@DDC@;@;;;@;AB3;5,,,(::>;@5@BB4:@BDE_Mismatch_0_Sense_+_Library_PoolC
GCTGGTACTGCGTTTTCGGCTTCTGCAAGCCGGAAGGAGACGCATTTTGTAATATATGGACCAGCAATTATGTACTATATTG
>Frequency_1_QualityScore_<)@FF?:F?9CCGE@FE;@7==C@CDEF=AEFE37=;BB7?B@>;@@>;;AB?2<2(:9?;5@B3-8(94((4A12@@:@>4>B_Mismatch_2_Sense_+_Library_PoolC
GCGAAGAGAACGCCGGGCATGTTTTGTGACTGAATTAGATGAAGAAGAGAAGGAGCTGGGGGACGTGATGAAAAATAATAACAG
>Frequency_1_QualityScore_FFHHHHHJJJJJJJJJCHIJIJJJJIJJJJJJJIHIG_Mismatch_0_Sense_+_Library_PoolC
TTTTAATTAAATTCACATTTTCACTAAATTCAGTGTA
>Frequency_1_QualityScore_FFHHHHHJJJJJJJJJJIJJJIJIJJJJJJJJJIJJJJJJJJIJJJHHHJJJJIJJJJJIJJHHHHFFFCFDDDDDDDDDADDD9BDDDDDDEE_Mismatch_1_Sense_+_Library_PoolC
ATGAAAAATAATAACAGCAGCAGCAGCAGTTACTAGCACAAGCTGGTACTGCTTTTTCGGCTTCTGCAAGCCGGAAGGAGACGCATTTTGTAAT
>Frequency_1_QualityScore_FFGHHHGJJIJIJIGIIJJJJJJGHJFHHGIGIGIFIJJJIJJJJJGHHGHFFFFEE@CEEEEDDDDDDDDDDD?CD>CCD<BDBDBBDDDDDD_Mismatch_1_Sense_+_Library_PoolC
AGAAGAAGAGAAGGAGCTGGGGGACGTGATGAAAAATAATAACAGCAGCAGCAGCAGTTACTAGCACAAGCTGGTACTGCGTTTTCGGCTTCTG
>Frequency_1_QualityScore_DBBHHFHBFECDDHEIIDGEFG<CEGIIICFEHGBEHHIIGB8=CEGIIE@BEFBFFCCC@BBCEA?CDCCDCDDCACCBBBCCCC>A@CDDED_Mismatch_1_Sense_+_Library_PoolC
TGCAGTTACTAGCACAAGCTGGTACTGCGTTTTCGGCTTCTGCAAGCCGGAAGGAGACGCATTTTGTAATATATGGACCAGCAATTATGTACTA
>Frequency_1_QualityScore_FDHHHHHJJJIJIIJJIJJJ@FGHGHJJIIIIIGHIJJJJFIHFCDCECDDDDACCDDDDDDEDDDDDDDB>CCDBDDD?ABDDDDDDB0<@9?_Mismatch_0_Sense_+_Library_PoolC
GTCGTTGATTGGTTGCAGGGTCGATTCGTGAAGAGAACGCCGGGCATGTTTTGTGACTGAATTAGACGAAGAAGAGAAGGAGCTGGGGGACGTG
>Frequency_1_QualityScore_;DD1)<@DEGC8FF1?FDB@C<DDFF@?D<BBGEFDE>=FEEEFIIFC=7)=CE@@EF;?>;B@A@B@;;6;;>>B@AA>@A;5@@_Mismatch_1_Sense_+_Library_PoolC
CCGGAAGGAGACGCATTTTGTAATATATGGACCAGCAATTATGTACTATATTGACCACCATTTTAATTAAATTCACATTTTCACCA
>Frequency_1_QualityScore_FFHHHHHJIJJJJJJJIJFJFIIJIIIIEIIJGGGIJJJGHIJGIJIJHIHHHGGFFFFEEEDEDDDDEDDDDDDDDCDDDDDDDDD@B@?CBB_Mismatch_1_Sense_+_Library_PoolC
ATTAGATGAAGAAGAGAAGGAGCTGGGGGACGTGATGAAAAATAATAACAGCAGCAGCAGCAGTTACTAGCACAAGCTGGTACTGCGTTTTCGG
>Frequency_1_QualityScore_ADFGHFHIIIIJIGGEEHEDHG>F@BGIJIJIIIGGJIHGFGGEFHF<CDEFECCEDDDDDDBABDBD@>ACCCDDDDDDDDDDD?CCDDC>5?_Mismatch_1_Sense_+_Library_PoolC
ACTGAATTAGATGAAGAAGAGAAGGAGCTGGGGGACGTGATGAAAAATAATAACAGCAGCAGCAGCAGTTACTAGCACAAGCTGGTACTGCGTT
>Frequency_1_QualityScore_FDHGB?FEGCGC@GIJIIGIIFG*?EDHG1?F>FHIEHIJ9CCFFGGIBAB#,5=?(=?>;=CDD25>3;@ACC##+++2??CDCA_Mismatch_1_Sense_+_Library_PoolC
GCAGTTACTAGCACAAGCTGGTACTGCGTTTTCGGCTTCTGCAAGCCGGAANGAGACGCATTTTGTAATATATGNNCCAGCAATTA
>Frequency_1_QualityScore_FFHHHHHJJJJJJIJJJJJJJJIJJHIHJJJJJIIJJJJJJJJJJIHHHHHFFFFEEEEEEEDDDDD@DBDDDDDDDDDDDDDDDDDDDDDDCD_Mismatch_1_Sense_+_Library_PoolC
AAAGAAGAGAAGGAGCTGGGGGACGTGATGAAAAATAATAACAGCAGCAGCAGCAGTTACTAGCACAAGCTGGTACTGCGTTTTCGGCTTCTGC
>Frequency_1_QualityScore_FFFHDFFHIIJGHHIJHIJJIIJJIIIIIJIIIGGHHIJIGIGHHGHHJJJEHHHIG9BFHIEHIJJJJCFH;_Mismatch_1_Sense_+_Library_PoolC
CATTTTGTAATATATGTACCAGCAATTATGTACTATATTGACCACCATTTTAATTAAATTCACATTTTCACTA
>Frequency_1_QualityScore_FFHHHHHJJJJJJJIIJJIJJJJJJHIIIJJJJIJJJJJJJJJJJIJI@GHIJJJIHHGHHHFFFFDEDDCEEED@CDDDDDDDFEECC_Mismatch_0_Sense_+_Library_PoolC
GCAAGCCGGAAGGAGACGCATTTTGTAATATATGGACCAGCAATTATGTACTATATTGACCACCATTTTAATTAAATTCACATTTTCAC
>Frequency_1_QualityScore_DFFHFHGGIGGIGFHGIJ?DHHIHIJJJIIJEGIJGGJCHHIHEHHEFFCACDDDBB=@AACDCDDD?CCADD>C@AC?BD@?B<ABDCCC@CD_Mismatch_1_Sense_+_Library_PoolC
CACGCCGGGCATGTTTTGTGACTGAATTAGACGAAGAAGAGAAGGAGCTGGGGGACGTGATGAAAAATAATAACAGCAGCAGCAGCAGTTACTA
>Frequency_1_QualityScore_AA:A4DF?EE4<AFEFHFHEH<CBBCFA<FHEG44:E<G>??4???*0BGBDD*?DFI<BF??8C<8CFF=)-\-7AA7=C;;B>;;6;;AB>;_Mismatch_2_Sense_+_Library_PoolC
AATTAAATTCACATTTTCACTAAATTCAGTGTAAAGTTAGACATTGATTCCTTGTTTTAGCAGTTTGTGGACGTGTTTGCATGGCTTCCTTTCA
>Frequency_1_QualityScore_DDFFDHGIIGGIDGICIIBFIGHGCEGIIIGG??F;@@C@GF37=#--;@EEA;A7AA.7??AEEECDCCCDC@CD>AC@@:(;ACCCC_Mismatch_0_Sense_+_Library_PoolC
AAGCCGGAAGGAGACGCATTTTGTAATATATGGACCAGCAATTATNTACTATATTGACCACCATTTTAATTAAATTCACATTTTCACTA
>Frequency_1_QualityScore_FFHGHHGGFHEIIIJJGG<DGGGED?FHIIFHGGHIJIJGIIEIIIIJHGFEDFDFDBEEDEEEDCCDCCC?@DDCDDDDDCCC:@CCDDCDDE_Mismatch_1_Sense_+_Library_PoolC
TCGGCTTCTGCAAGCCGGAAGGAGACGCATTTTGTAATATATGGACCAGCAATTATGTACTATATTGACCACCATTTTAATTGAATTCACATTT
>Frequency_1_QualityScore_FFHHHGGJJJJJJJHIIFHIDGIIJJIIJJJJJIJIIIJJJJJJHGEHFFEFFEFDEECEDDDDC?ADDCDD@BDDDDDDDBDDDDDDDBBDD@_Mismatch_1_Sense_+_Library_PoolC
GAAGGAGCTGGGGGATGTGATGAAAAATAATAACAGCAGCAGCAGCAGTTACTAGCACAAGCTGGTACTGCGTTTTCGGCTTCTGCAAGCCGGA
>Frequency_1_QualityScore_DD;ACCFBC<GIE@12211CGGI9:1CBG;?@6@F5;2=7D@==2AA;;?7;3>96>2??BBB??@B@>@A@:55>?B?1+433>AB4:>B?58_Mismatch_1_Sense_+_Library_PoolC
TGAATTAGACGAAGAAGATAAGGAGCTGGGGGACGTGATGAAAAATAATAACAGCAGCAGCAGCAGTTACTAGCACAAGCTGGTACTGCGTTTT
>Frequency_1_QualityScore_@@FBF<?@1@C@;D3CDBBF;D9;BFI@00@;;;63..)7==?)7?7)?(6;6;=?@;=5?25@A::@5,,::?28?BAB_Mismatch_0_Sense_+_Library_PoolC
ATTAGACGAAGAAGAGAAGGAGCTGGGGGACGTGATGAAAAATAATAACAGCAGCAGCAGCAGTTACTAGCACAAGCTGG
>Frequency_1_QualityScore_BD?DFHHGE?ECEB@G<;ACFHGEHHGI@GAFFDB=B?DE>B@FFEE><3;2.>>CBB=:@>>35;A:A:A@59@BCCCBCCC?8<BB99@_Mismatch_0_Sense_+_Library_PoolC
CTTTGTCGTTGATTGGTTGCAGGGTCGATTCGTGAAGAGAACGCCGGGCATGTTTTGTGACTGAATTAGACGAAGAAGAGAAGGAGCTGGG
>Frequency_1_QualityScore_FFHHGHHJJJIJJJJJGIIJJIJIIJJJJJJJJGIJJJJIIIJJJJJJJJIIJIJJJJJIJJIHGHHHHEFDFFFFFECEEEE_Mismatch_1_Sense_+_Library_PoolC
AAGGAGACGCATTTTGTAATATATGGACCAGCAATTATGTACTATATTGACCACCATTTTAATTAAATTCACATTTTCACTGA
>Frequency_1_QualityScore_FFHHHHHJJJJJJJIIIJJJJJIIJIJJJJIJJJJJHIJJJJJIJIJJJJJJJJJJHHHHHFFDCDDACCDDDDDDDDEDBDEEEEEEEDDDDD_Mismatch_1_Sense_+_Library_PoolC
ATAACAGCAGCAGCAGCAGTTACTAGCACAAGCTGGTACTGCGTTTTCGGCTTCTGCAAGCCGGAAGTAGACGCATTTTGTAATATATGGACCA
>Frequency_1_QualityScore_B:?:AAF@@<EHE<B@<B?BDGIIIGHGI??FEAD4:*1)?:DHCHGGCGBECEF<)>=@@FGIC>@CD=CH_Mismatch_1_Sense_+_Library_PoolC
ATTTTGTAATATATGGACCAGCAATTATGTACTATATCGACCACCATTTTAATTAAATTCACATTTTCACTA
>Frequency_1_QualityScore_FFHHHHHJIJJJIJJHIIJJJJIIIHJJIJJIJJIJGIHIJG??FHIJFHIJJJIHIB_Mismatch_2_Sense_+_Library_PoolC
GAACCAGCAATTATGTACTATATTGACCACCATTTTAATTAAATTCACATTTTCACGA
>Frequency_1_QualityScore_FFHHHHHJJJJIJJJJJJJFIJJJJEHIJJJJIJJJJJJJJJJJJJJJJJJJHHFFDEDDDDDDDDDEDDEEFEEDEEDDDDDDDDDDDDEDDE_Mismatch_1_Sense_+_Library_PoolC
GGCAGCAGTTACTAGCACAAGCTGGTACTGCGTTTTCGGCTTCTGCAAGCCGGAAGGAGACGCATTTTGTAATATATGGACCAGCAATTATGTA
>Frequency_1_QualityScore_FFHHHHHJJIJJHIHIJIJJJJJJJJJJJJJJJJJJJJJJJJJJJJJJJHHHHHFFFFFFCEEDEEDDDBDDDDDDDDDDDDDDDDDD@DDDDD_Mismatch_1_Sense_+_Library_PoolC
AGCTGGGGGACGTGATGAAAAATAATAACAGCAGCAGCAGCAGTTACTAGCACAATCTGGTACTGCGTTTTCGGCTTCTGCAAGCCGGAAGGAG
>Frequency_1_QualityScore_DDHCFHBGEHDHIHIGIHIFGHIIF:FGBFGHIGH7@EHHIHGIGEHE9<ACEECBCC?;5?BBC38?B@<<@@13A@:@:8<A:>C@>>A29A_Mismatch_0_Sense_+_Library_PoolC
TCGATTCGTGAAGAGAACGCCGGGCATGTTTTGTGACTGAATTAGACGAAGAAGAGAAGGAGCTGGGGGACGTGATGAAAAATAATAACAGCAG
>Frequency_1_QualityScore_DDD=DD?CE+CBEF9EFII@@6DA8::DDED>DDDDD<;;A6(.;CA@DDADA;>ADEADE>AAA92(5:>:>AEABB:BDD:AB>>>>><<<A_Mismatch_1_Sense_+_Library_PoolC
ACAAGCTGGTACTGCGTTTTCGGCTTCTGCAAGCCGGAAGGAGACGCATTTTGTAATATATGGACCATCAATTATGTACTATATTGACCACCAT
>Frequency_1_QualityScore_DDHCFHHJJJHIJJJJJJJJFJGIJJJJJJEGGIIJJGIJJJGHHHHDFFFFFFFEDEEDDBDDCCDDECCCBCDEDEDEDDDABDDCDEEEDD_Mismatch_1_Sense_+_Library_PoolC
TGGTACTGCGTTTTCGGCTTCTGCAAGCCGAAAGGAGACGCATTTTGTAATATATGGACCAGCAATTATGTACTATATTGACCACCATTTTAAT
>Frequency_1_QualityScore_FFHHHHHIJJIJHIJJJJIJIIIGJJJJJJJIJJJJJJJGIJJJJIGHHFFDDEEEDEEEEFEEEDDDDBDDDDDDDED>CDDEEDEEDDDDDD_Mismatch_1_Sense_+_Library_PoolC
TGCACAAGCTGGTACTGCGTTTTCGGCTTCTGCAAGCCGGAAGGAGACGCATTTTGTAATATATGGACCAGCAATTATGTACTATATTGACCAC
>Frequency_1_QualityScore_FDHHHHHJJJJJJJGGHIJJJJJJJIIIJIJJJIGIHIJJGIJJJJJJHHHFFFEEECEDDDDDDDDDDDDBDBDACDACCCDBCDEEDCDDDD_Mismatch_1_Sense_+_Library_PoolC
GTCGATTCGTGAAGAGAACTCCGGGCATGTTTTGTGACTGAATTAGACGAAGAAGAGAAGGAGCTGGGGGACGTGATGAAAAATAATAACAGCA
>Frequency_1_QualityScore_FFHHFHHJIJJJJJJJJIJJIJJJJGJJGJIIJJJJJJJIJJIJJHIIHIJJEHHJIJIJJIJJIIIGHHIGHFFFFEDCEEEADDDDDACADD_Mismatch_0_Sense_+_Library_PoolC
TATTGACCACCATTTTAATTAAATTCACATTTTCACTAAATTCAGTGTAAAGTTAGACATTGATTCCTTTTTTTAGCAGTTTGTGGAAGTGTTT
>Frequency_1_QualityScore_@D;)0<CCG:FFFF9FF<9D9@DFF\@@@D7=AE8\59;AA.6.55;;;B@@;@9<@335:AAA4(>B>>::@:>4:@8<8@@4@:>A@:4(:A_Mismatch_1_Sense_+_Library_PoolC
TGCGTTTTCGGCTTCTGCAAGCCGGGAGGAGACGCATTTTGTAATATATGGACCAGCAATTATGTACTATATTGACCACCATTTTAATTAAATT
>Frequency_1_QualityScore_FFHHHHHJJJJJJJJJIJJJJJJJJHHIIJJJHIJJJJJIJJJIJJJGJJJJIHFEFBCADDDBBDDED?BDDEEEEECCDDDDDDCD@CEDDD_Mismatch_1_Sense_+_Library_PoolC
AGCAGCAGTTACTAGCACAAGCTGGTACTGCGTTTTCGGCTTCTGCAAGCCGGAAGGAGACGCATTTTTTAATATATGGACCAGCAATTATGTA
>Frequency_1_QualityScore_DDDDA1CE?E9;B4DDDDD@9DEDEADIIIDADDCDIIDDECAADEDEIDDD=AD>ADAAAA@>>>>A????>?<A>AA><<9-9>>78>8<?_Mismatch_0_Sense_+_Library_PoolC
GGGGGACGTGATGAAAAATAATAACAGCAGCAGCAGCAGTTACTAGCACAAGCTGGTACTGCGTTTTCGGCTTCTGCAAGCCGGAAGGAGACG
>Frequency_1_QualityScore_DFHHGHHIIJJIHHIGIIGIIGGHIIIIGCFGHGIIHIJIJJIJIJJJGGIGIGIHHFCDDEBDDDDDDBCD;<CDDEEEEECDDDBDDDDDDD_Mismatch_1_Sense_+_Library_PoolC
CAGCAGCAGCAGTTACTAGCACAATCTGGTACTGCGTTTTCGGCTTCTGCAAGCCGGAAGGAGACGCATTTTGTAATATATGGACCAGCAATTA
>Frequency_1_QualityScore_FFAFHHHJIJJGIJJJJIGIIIAEHI:FGGJJJJJJJHIJGIJIJHIFIIJII7AEDDEFDEDCBDDDDCCBDDDDDDBCD@DDDDBDCDDDAC_Mismatch_0_Sense_+_Library_PoolC
GGTGAATATTGAGCTGAGGAGGTGGGTGCCTTTGTCGTTGATTGGTTGCAGGGTCGATTCGTGAAGAGAACGCCGGGCATGTTTTGTGACTGAA
>Frequency_1_QualityScore_DFDHDFHJ>FHIIJJJIJIGIJJIJJJIGGIIJJGIEEHGGIIIIFHFFFFFBEDFEDDEDDDDDDDDDCCCDEDEDFEEEDEEDDDDDDDDDD_Mismatch_1_Sense_+_Library_PoolC
CAAGCTGGTACTGCGTTTTCGGCTTCTGCAAGCCGGAAGGAGACGCATTTTGTATTATATGGACCAGCAATTATGTACTATATTGACCACCATT
>Frequency_1_QualityScore_FFHHHHHHIJJJJJJJJJJJIJJJIJJJJJIJIJJJJJJJIIIIJJJJJJJIJJJJJJJJJIJJJJIJJIIIJI_Mismatch_1_Sense_+_Library_PoolC
CATTTTGTAATATATGGACCAGCAATTATGTACTATATTGACCACCATTTTAATTAAATTCACATTTTCACTGA
>Frequency_1_QualityScore_FFHHHHHJJJJJJJJJIIIIJJJHIJJJJIIIJJJJJJGGJJJJJJJJJJJJJJJIFFHIJJIJJJJJIFCD_Mismatch_1_Sense_+_Library_PoolC
ATTTTGTAATATATGGACCAGCAATTATGTACTATATTGACCACCATTTTAATTAAATTCACATTTTCACGA
>Frequency_1_QualityScore_FFAADDGIIIIHGIIHGGFIG@FGIJJIJJG)?DHGGJIJJHHEGIGIICFGGCGIGIIHIIIJIFHEE=CCDCDFBDCECEEC_Mismatch_1_Sense_+_Library_PoolC
GGAAGGAGACGCATTTTGTAATATATGGACCAGCAATTATGTACTATATTGACCACCATTTTAATTAAATTCACATTTTCACCA
>Frequency_1_QualityScore_DB??FFA<CEA:C<3CAAC;EEEH)@*:180))7A(83=)/@@E@=@D>=.=AA_Mismatch_1_Sense_+_Library_PoolC
GAATTAGATGAAGAAGAGAAGGAGCTGGGGGACGTGATGAAAAATAATAACAGC
>Frequency_1_QualityScore_BBFBACDCCEGEHB>3+3+A+2:111?;9?;??FIEI2FFE@;;;A9\=@>>>6;55(;>AABB>>BAA(5>BBBB?B<@B??@_Mismatch_1_Sense_+_Library_PoolC
TTTGTCGTTGATTGGTTGCAGGGTCGATTCGTGAAGAGAACGCCGGGCATGTTTTGTGACTGAATTAGATGAAGAAGAGAAGGA
>Frequency_1_QualityScore_FFHHHHHJJJIJJJJJJJJJJJJJJJJJGIJJJJJJJJJJJHHHHHHHFFFFFFFEEDEDDDDDDEDFEBDDEDEDDCCCDDDDDDEDDDDEED_Mismatch_0_Sense_+_Library_PoolC
TACTGCGTTTTCGGCTTCTGCAAGCCGGAAGGAGACGCATTTTGTAATATATGGACCAGCAATTATGTACTATATTGACCACCATTTTAATTAA
>Frequency_1_QualityScore_BABAF8AFEF@E++<3<<4C<A<<4+?*:?*?DG=D)0?B?@;6;A@()7?)==).)77;;?;@AC>?_Mismatch_2_Sense_+_Library_PoolC
GTTTTGTGACTGAATTAGATGAAGAAGAGAAGGAGCTGGGGGACGTGATGAAAAGTAATAACAGCAGC
>Frequency_1_QualityScore_FFHHFHHJJJJJJJJJJIIJJIJJJJJJJJJJHJJJJJJIJHHHHHHFFFFFFEEEEEEDDDDDDDDDDDDDDDDDBDDDDEDDDDDDDEEDDD_Mismatch_1_Sense_+_Library_PoolC
AGGGTCGATTCGTGAAGAGAACGCCGGGCATGTTTTGTGACTGAATTAGATGAAGAAGAGAAGGAGCTGGGGGACGTGATGAAAAATAATAACA
>Frequency_1_QualityScore_FFHHHHHJJJJJJJJJJJJJJJJIJJHIIJIJJJJHIJIJGIJIHIJJJJJJIFHIJJJIIJJJJGG_Mismatch_0_Sense_+_Library_PoolC
TTGTAATATATGGACCAGCAATTATGTACTATATTGACCACCATTTTAATTAAATTCACATTTTCAC
>Frequency_1_QualityScore_DA?FDFHIIHBGC@DDH>FCEFD>BADA?CGIGGGGCHFHIIGIBGEGDHBHGIGH><<CCC>CBBBBB@AC<ADDEEEDB@ACCBCBCCCCC>_Mismatch_1_Sense_+_Library_PoolC
AGCAGCAGCAGTTACTAGCACAAGCTGGTACTGCGTTTTCGGCTTCTGCAAGCCGGAAGTAGACGCATTTTGTAATATATGGACCAGCAATTAT
>Frequency_1_QualityScore_DDDFFADCGGH@<CGHI@:CF@??FDB@<D:8?F9?DGIGI?CCCG<FHG@@DG@@C;@D>=7=EEAE@?@?C>CE>DAA@CC_Mismatch_0_Sense_+_Library_PoolC
GGAAGGAGACGCATTTTGTAATATATGGACCAGCAATTATGTACTATATTGACCACCATTTTAATTAAATTCACATTTTCACT
>Frequency_1_QualityScore_4A+:+2:?;3?EC<FHII9>>9<+)?<F)1:9C9??)?;DDF@@F@9C@;FF(;4://9?(6(5=68(85>;,;>@>@:BB(44?88?18((>A_Mismatch_1_Sense_+_Library_PoolC
AGCAGCAGCAGTTACTAGCACAAGCTGGTACTGCGTTTTCGGCTTCTGCAAGCCGGAAGGAGACGCATTTTGTAATATATGGACCACCAATTAT
>Frequency_1_QualityScore_FFHHHHHJJJIJJJJEHGIIJIJIIEHHIIJJJJJGJIJJJIIIJJJJHHFCDDBDDDDEDDDDDDDEEDDDDDDDDDDDDDDDD@CDACDDDD_Mismatch_1_Sense_+_Library_PoolC
GCCGGGCATGTTTTGTGACTGAATTAGATGAAGAAGAGAAGGAGCTGGGGGACGTGATGAAAAATAATAACAGCAGCAGCAGCAGTTACTAGCA
>Frequency_1_QualityScore_FFGHGDBGGGIIEHHIDI@FHGEIIJIJJIIJIJJJJJJJIIGGHIGFCEEHHHFBBEFEACDCDD=ACC>AB8??BC@D>?<CCDDCDDB?>@_Mismatch_1_Sense_+_Library_PoolC
AGAAGGAGCTGGGGGACGTGATGAAAAATAATAACAGCAGCAGCAGCATTTACTAGCACAAGCTGGTACTGCGTTTTCGGCTTCTGCAAGCCGG
>Frequency_1_QualityScore_FFHHHHHJJJIIJHIJJJJJJJJJJJJJJJJJJJJJJJJIJJJIHJJJJJHHHHHFFFFFFEEEEDEDDBDDDDDDDDDDDDCDDDDDDBDDDD_Mismatch_1_Sense_+_Library_PoolC
GAGCTGGGGGACGTGATGAAAAATAATAACAGCAGCAGCAGCAGTTACTAGCACAATCTGGTACTGCGTTTTCGGCTTCTGCAAGCCGGAAGGA
>Frequency_1_QualityScore_FDHFHHHJJJIJJJJJIJJJJIJJHIJJJJJJJIIIGJJJJIIJIIJJIJJFFIIIIIJJJJJIJJJ_Mismatch_0_Sense_+_Library_PoolC
GTAATATATGGACCAGCAATTATGTACTATATTGACCACCATTTTAATTAAATTCACATTTTCACTA
>Frequency_1_QualityScore_FFBHDHFIIIAGGFGECCGGGI;E9DFHF>D:FE/;C@G>DGGEHEFFEE;;72;>ACCB9;?BA:@AC@;A9AAA<8A@>9(28A<?<9@9<>_Mismatch_1_Sense_+_Library_PoolC
GAATTAGACGAAGAAGAGAAGGAGCTGGGGGACGTGATGAAAAATAATAACAGCAGCAGCAGCAGTTACTAGCACAAGCTGGGACTGCGTTTTC
>Frequency_1_QualityScore_ADCC<CBB?A3E>,3,CFCGDF)??3)18)?*:B*?9B)??0/8/?*BFFE_Mismatch_0_Sense_+_Library_PoolC
TGATGAAAAATAATAACAGCAGCAGCAGCAGTTACTAGCACAAGCTGGTAC
>Frequency_1_QualityScore_AD?BAF??EFAEGGF::DGDDEGFEGE8D>>@FF<=CFFE@;CC=C9E93?;(=B;777@@25>>B9?BEA(>,<:A@BA>>A@<8<2?<82<?_Mismatch_2_Sense_+_Library_PoolC
TGAAGAGAACGCCGGGCATGTTTTGTGACTGAATTAGATGAAGAAGAGAAGGAGCTGTGGGACGTGATGAAAAATAATAACAGCAGCAGCAGCA
>Frequency_1_QualityScore_FFHHHHHJHIHIJJJJJJIJJIJJIJJJJJJJJIIJJJJJJJJJJJJJJJHHHHHFDFFFEEDDDDDDDDDDDDDDDDDDDDDDBDDDDDDDDD_Mismatch_1_Sense_+_Library_PoolC
GGGGGACGTGATGAAAAATAATAACAGCAGCAGCATCAGTTACTAGCACAAGCTGGTACTGCGTTTTCGGCTTCTGCAAGCCGGAAGGAGACGC
>Frequency_1_QualityScore_BDA<2CA@E:8?18D@D:?DBDB?*??9??D???DD9====;ADA==;7=A=?_Mismatch_0_Sense_+_Library_PoolC
AGCTGGGGGACGTGATGAAAAATAATAACAGCAGCAGCAGCAGTTACTAGCAC
>Frequency_1_QualityScore_2,,ACDD3CA:ABEFD@EI@+2CBAD9EE;?49??)9B3)9?;?@(.7;@)).8@@)7=>:7.((,\\\\(5(98?=?55A>>?AAB:>DB_Mismatch_2_Sense_+_Library_PoolC
ATAATAACAGCAGCAGCAGCAGTTACTAGCACAAGCTGGGACTGCGTTTTAGGCTTCTGCAAGCCGGAAGGAGACGCATTTTGTAATATAT
>Frequency_1_QualityScore_FFHHHHHJJJIJJGHIIIGIGIJHEHHGJIIJGIJJGHIII?DHIGIJIIJJJHH_Mismatch_0_Sense_+_Library_PoolC
GACCAGCAATTATGTACTATATTGACCACCATTTTAATTAAATTCACATTTTCAC
>Frequency_1_QualityScore_FFHHHHGIJJJJIHIIIGGJJIJJJJIJJIJIJGGEIJJIDGIJJJJJJIJJJGIJJJJJJJJIIGGEHEEEEHEFFBDCECEEEEDDBD?ACC_Mismatch_0_Sense_+_Library_PoolC
TTTTAATTAAATTCACATTTTCACTAAATTCAGTGTAAAGTTAGACATTGATTCCTTTTTTTAGCAGTTTGTGGAAGTGTTTGCATGGCTTCCT
>Frequency_1_QualityScore_FFHHHHHJJIIJJHJIJJJGGIEIJIIIIIIJJJGIJJJIBGIHIIJJIJJJGI_Mismatch_1_Sense_+_Library_PoolC
ACCAGCAATTATGTACTATATTGACCACCATTTTAATTAAATTCACATTTTCAA
>Frequency_1_QualityScore_FFHHHHHJIJJJJJJJJJJJJJJJJJJJJJJIIHIJJJJJIJIJJJJJJJJJJIJJJJGHIJIJGJJJJHIIII_Mismatch_1_Sense_+_Library_PoolC
GCATTTTGTAATATATGGACCAGCAATTATGTACTATATTGACCACCATTTTAATTAAATTCACATTTTCACCA
>Frequency_1_QualityScore_FFHHHHHJJJIJJJJJIJJJJJIJJJJJJJJIJJJJIIJJJJJIJJJJJJJHHHFFFFFFDDDDDDDDDDDDDDDDDDEDDEDEEEEEEEDDDD_Mismatch_1_Sense_+_Library_PoolC
ATAACAGCAGCAGCAGCAGTTACTAGCACAAGCTGGTACTGCGTTTTCGGCTTCTGCAAGCCGGAAGGAGACGCATTTTGTAATATATTGACCA
>Frequency_1_QualityScore_FFHFBFHFGIGGHIFIFCHIIBIIGIIGFHIIIIIIGCFH@FHGIIEIIFGECGGHCAAAHHHFFFDDCCADEEEEECAC>>CCCA>@CDCCCC_Mismatch_1_Sense_+_Library_PoolC
TCTGCAAGCCGGAAGGAGACGCATTTTGTAATATATGGACCAGCAATTATGTACTATATTTACCACCATTTTAATTAAATTCACATTTTCACTA
>Frequency_1_QualityScore_2:CC>;<CEBB3CA@BD?D)0@D29<D?<B(?DC>)>88;ACCA2@@(6=?97??;A;>((6;;5=>>?(,5>AA=?75>A_Mismatch_0_Sense_+_Library_PoolC
AAGAGAAGGAGCTGGGGGACGTGATGAAAAATAATAACAGCAGCAGCAGCAGTTACTAGCACAAGCTGGTACTGCGTTTTC
>Frequency_1_QualityScore_FFHHHGGGGJGHIEHGGGJHGGIIJIIJJIJIIIJJJIIGIJIJJIIIBHGEEHHHFHFHHHHFFFFDCEEDCBACDCA@ADDDDDDDEDEDCC_Mismatch_1_Sense_+_Library_PoolC
TTCTGCAAGCCGGAAGGAGACGCATTTTGTAATATATGGACCAGCAATTATGTACTATATTGACCACCATTTTAATTAAATTCACATTTTCACC
>Frequency_1_QualityScore_FFHHHHHIIJIIJJJHIJJIJJJCFGGIJJJJJHIJJIJJJJJJHFFDCDDDEEDDDCCCDCACDEDDDDDDDDDDDDDDDDDDDDDDDDDD9@_Mismatch_0_Sense_+_Library_PoolC
TTTGTCGTTGATTGGTTGCAGGGTCGATTCGTGAAGAGAACGCCGGGCATGTTTTGTGACTGAATTAGACGAAGAAGAGAAGGAGCTGGGGGAC
>Frequency_1_QualityScore_DDFHFA+CG>EBIIIGGEHBHHIGEGGIG?FAGEHGIIII<FB>=BGII>D7CAHHEDEECCCCBBB?BBCDCB3@C3:>BC@>:AABB?<ACC_Mismatch_1_Sense_+_Library_PoolC
CAGCAGAAGCAGTTACTAGCACAAGCTGGTACTGCGTTTTCGGCTTCTGCAAGCCGGAAGGAGACGCATTTTGTAATATATGGACCAGCAATTA
>Frequency_1_QualityScore_FFHHHHHJJJJJIJIJJJJJJJJJJJJJIJJJJJJJJIJJJIJJJIIJIJJCHJJJJJJJIIEHIIIJIGHHHHFH_Mismatch_0_Sense_+_Library_PoolC
AGACGCATTTTGTAATATATGGACCAGCAATTATGTACTATATTGACCACCATTTTAATTAAATTCACATTTTCAC
>Frequency_1_QualityScore_FFDHF+AE@DBFHF?CADF<FE<FG1CFF?@FFGEDF=BFHEG@CCGEG=AEEFCB77>>BAA?ABC8@@BCCABB@BCB@BCBCDE????>AA_Mismatch_1_Sense_+_Library_PoolC
AATGGGGAATATTGAGCTGAGGAGGTGGGTGCCTTTGTCGTTGATTGGTTGCAGGGTCGATTCGTGAAGAGAACGCCGGGCATGTTTTGTGACT
>Frequency_1_QualityScore_FDFFHHHIGGBHAHIEEHAFHIHIIIIGDGEGHHIFEGGIIIIIIFHHHHGEHHHIGIGIIG_Mismatch_0_Sense_+_Library_PoolC
TATGGACCAGCAATTATGTACTATATTGACCACCATTTTAATTAAATTCACATTTTCACTAA
>Frequency_1_QualityScore_FFHHHHHJIJJJJIIIHGJIIBGGHGJGIJJJJJJIJJJIHHHHHFFFFCDEEEDDDBBD5@BDDDDDDBBCCDDDDCDDDDBBDDDDDDD>AC_Mismatch_2_Sense_+_Library_PoolC
GAGAACGCCGGGCATGTTTTGTGACTGAATTAGATTAAGAAGAGAAGGAGCTGGGGGACGTGATGAAAAATAATAACAGCAGCAGCAGCAGTTA
>Frequency_1_QualityScore_FFHHHHHJGHIJJJJJIJIJJJJJJIJJJJJJJJJJIJJJJJIIJJJJJJIJJHHHHHHFFFFCDDDDDDDDDDDDDDDDDDDDBDDDDDDDDD_Mismatch_1_Sense_+_Library_PoolC
AGGGGACGTGATGAAAAATAATAACAGCAGCAGCAGCAGTTACTAGCACAAGCTGGTACTGCGTTTTCGGCTTCTGCAAGCCGGAAGGAGACGC
>Frequency_1_QualityScore_FFHHHHCGHIIJJIJJJJJG@GHIGII<GIJIJJJJJIHGHGHFFFFFFDEEEDDDDDDDDBDDDBDDDDDDDDBBBD<BBDDEDDCDDDCDED_Mismatch_1_Sense_+_Library_PoolC
GAAGGGTCGATTCGTGAAGAGAACGCCGGGCATGTTTTGTGACTGAATTAGACGAAGAAGAGAAGGAGCTGGGGGACGTGATGAAAAATAATAA
>Frequency_1_QualityScore_FFHHHHHGIIJJIIJJIJJJJJJJJJIJJJJJIJJJJJIJJJJJIJJJJJJJJJHEHHHHFFFEFFEDDDDDDDDDDDDDDDD>BDDBDADDDD_Mismatch_1_Sense_+_Library_PoolC
GGGGACGTGATGAAAAATAATAACAGCAGCAGCAGCAGTTACTAGCACAAGCTGGTACTGCTTTTTCGGCTTCTGCAAGCCGGAAGGAGACGCA
>Frequency_1_QualityScore_FDHHHHGHHGIGHHIJJJJJIIIJJIFHHIIIGGIJGEEHJGEHIJEIGEFHHHEFFFE?B@BBB?BACCDDDDD?CCEEDDCCBDDCCCDDDD_Mismatch_2_Sense_+_Library_PoolC
GTGAAGAGAACGCCGGGCATGTTTTGTGACTGAATTAGATGAAGAAGAGAAGGAGCTGGGGGACGTGATGAAAAATAATAACAGCATCAGCAGC
>Frequency_1_QualityScore_FFHHHHHJJJJJJJJJJJJJJJJJJJJHIJJIJJJJJJJJJJJJJIJJJJJJJJJJJJJIIIHIHI_Mismatch_0_Sense_+_Library_PoolC
CCAGCAATTATGTACTATATTGACCACCATTTTAATTAAATTCACATTTTCACTAAATTCAGTGTA
>Frequency_1_QualityScore_;DDDDB:<2AEBE@1<C;):DBD00?@DDCDCDECBDDC<BBBAC;=AC77;@=CDCCDDCD:?DDD@@>@ADEEAADA;5>AAAAAA>BDD;>_Mismatch_1_Sense_+_Library_PoolC
CTTCTGCAAGCCGGAAGGAGACGCATTTTGTAATATATGGACCAGCAATTATGTACTATATTGACCACCATTTTAATTAAATTCACATTTTCGC
>Frequency_1_QualityScore_?D>FFF><<?3?:ABFEAF9;EAC?F@GFF<GFIEGF@F@FDB>FE.7@C<5\5;8CEAE=?7;?>?>B9<?<(5;8<B@A>:?DB:@B>:B:>_Mismatch_1_Sense_+_Library_PoolC
ATAATAACAGCAGCAGCAGCAGTTACTAGCACAAGCTGGTACTGCGTTTTCGGCTTCTGCAAGCCGGAAGGAGTCGCATTTTGTAATATATGGA
>Frequency_1_QualityScore_FFHHHHHJJJJJIIIGGJGGHGHIDHJJJJJJJIJJIIGGIIGHHHHHFFFFFFFEEEEEDDDDDDDDDCDDDDDDDDDDDDDDCDDDDDDDDD_Mismatch_1_Sense_+_Library_PoolC
CTGAATTAGACGAAGAAGAGAAGGAGCTGGGGGACGTGATGAAAAATAATAACATCAGCAGCAGCAGTTACTAGCACAAGCTGGTACTGCGTTT
>Frequency_1_QualityScore_FFHHHHHJJCGHFHIGHIJGGIDHGIJJJIJJJJHHHHHHFFFF>CCE@ACDCCCDD@BDBDCCDDDDDDABBDCDDD5<B9B<AD>_Mismatch_0_Sense_+_Library_PoolC
GTTGCAGGGTCGATTCGTGAAGAGAACGCCGGGCATGTTTTGTGACTGAATTAGACGAAGAAGAGAAGGAGCTGGGGGACGTGATGA
>Frequency_1_QualityScore_DDADCFBIEGGHHHHGHGIBGHCEHCDCGEHFGIJIIEHBHB@DCFDEEACCACDC@CDDDCCDD@DDDCDDCCCBBDDDDDDDD9@@9B??@>_Mismatch_0_Sense_+_Library_PoolC
TTGATTGGTTGCAGGGTCGATTCGTGAAGAGAACGCCGGGCATGTTTTGTGACTGAATTAGACGAAGAAGAGAAGGAGCTGGGGGACGTGATGA
>Frequency_1_QualityScore_DDHGG?DFAFGDGCFCCGD@GHEHEFGHHGIIIEGGHH@EEEHF>EFFFFD@CD@D;A?CDDDDB(59A>CBD@-9<5?89@CCCDDBCDCDA@_Mismatch_1_Sense_+_Library_PoolC
AAGGGTCGATTCGTGAAGAGAACGCCGGGCATGTTTTGTGACTGAATTAGACGAAGAAGAGAAGGAGCTGGGGGACGTGATGAAAAATAATAAC
>Frequency_1_QualityScore_FFHHHHHJJJJFHIJIHJJJJJJIJJJ_Mismatch_0_Sense_+_Library_PoolC
ATTTTAATTAAATTCACATTTTCACTA
>Frequency_1_QualityScore_>DBDBBBHEFEHIGECCHG@HECBCFCFGGHH9?FCDD;BFHII>FDHIIHHH8?FGIIIGAFHE_Mismatch_1_Sense_+_Library_PoolC
AATATATTGACCAGCAATTATGTACTATATTGACCACCATTTTAATTAAATTCACATTTTCACTA
>Frequency_1_QualityScore_FFH?HHHIIIGBHIHHGFIIICFGCEG@GGHIB@FIGIIIFGEIIDGA=89<AEDB??BD?:C>@BBDD@>AC>AC>AA?BDDCDDECDDCACD_Mismatch_1_Sense_+_Library_PoolC
GCAGTTACTAGCACAAGCTGGTACTGCGTTTTCGGCTTCTGCAAGCCGGAAGGAGACGCATTTTTTAATATATGGACCAGCAATTATGTACTAT
>Frequency_1_QualityScore_FDHHHHHJJJJJJJJJJJIJJJJIJJJJJJJJIJJJJJJJJJJJJJJJJHHIJJJJIJJJJJHHFFFFDEEDEDDDDBDDDDDDDDDBDDDDDB_Mismatch_1_Sense_+_Library_PoolC
GTGATGAAAAATAATAACATCAGCAGCAGCAGTTACTAGCACAAGCTGGTACTGCGTTTTCGGCTTCTGCAAGCCGGAAGGAGACGCATTTTGT
>Frequency_1_QualityScore_FFHHHFGJJIJIJJJJJIIIIIIIJJIJJJHIJJJJJHIJJIIIIIJJHHHHHFFFFDBDDDDDBDDBDBDDEDDEEEEEEEEACCCDDDDDDD_Mismatch_1_Sense_+_Library_PoolC
GCAGCAGCAGCATTTACTAGCACAAGCTGGTACTGCGTTTTCGGCTTCTGCAAGCCGGAAGGAGACGCATTTTGTAATATATGGACCAGCAATT
>Frequency_1_QualityScore_FFHGHGHJJJJJJJGIJJGEIGIHIHGIGIIJIIHGHBHGGIJIIIJIGIGIJIJIJHHFHHHHF_Mismatch_1_Sense_+_Library_PoolC
ATATATGGACCAGCAATTATGTACTATATTGACCACCATTTTAATTAAATTCACATTTTCACTGA
>Frequency_1_QualityScore_FFHHHHHJHJJJJJJIJGIJIGIJIIIIJJJHIIJJJJIJJJJJJIJIJJJJIJJHHFFB_Mismatch_0_Sense_+_Library_PoolC
AGCAGCAGCAGCAGTTACTAGCACAAGCTGGTACTGCGTTTTCGGCTTCTGCAAGCCGGA
>Frequency_1_QualityScore_DD?FAH?EGHIE@>C;??FDEGGGG;3C:?FG0.7C=@8C=>(87=CDHICE9E96;;6?@>;(>5;@5(;55>?@9<@CC_Mismatch_1_Sense_+_Library_PoolC
AATTAGATGAAGAAGAGAAGGAGCTGGGGGACGTGATGAAAAATAATAACAGCAGCAGCAGCAGTTACTAGCACAAGCTGG
>Frequency_1_QualityScore_D=ADAA<E3CF@G@FFEGCBF>F<<CD)???DGF@EDFFIFE<F:@\\\5)).??BB;=A((5>5;3>:5(-:A??<@9?:@:>@BBB@A@AB@_Mismatch_2_Sense_+_Library_PoolC
GTTACTAGCACAAGCTGGTACTGCGTTTTCGGCTTCTGCAAGCCGGTAGGATACGCATTTTGTAATATATGGACCAGCAATTATGTACTATATT
>Frequency_1_QualityScore_FFHHHHHJJJJJJJJGHIIJJJJJJGJJJJIIJHHHHHHFFFFDDEEEDDDDDDBDBDDDDDDDDDDEEDDDDDDDDDDDDDD@BDDDDDEDDD_Mismatch_1_Sense_+_Library_PoolC
GCCGGGCATGTTTTGTGACTGAATTAGACGAAGAATAGAAGGAGCTGGGGGACGTGATGAAAAATAATAACAGCAGCAGCAGCAGTTACTAGCA
>Frequency_1_QualityScore_FFHHHBFGIIBHIIIEDHCHIC9EBGGGEHHGG>GGIIHIHIGHGHHHHGHGDFGGIII@HIIIG;CG?AECCCDFFD_Mismatch_0_Sense_+_Library_PoolC
AGGAGACGCATTTTGTAATATATGGACCAGCAATTATGTACTATATTGACCACCATTTTAATTAAATTCACATTTTCA
>Frequency_1_QualityScore_FFHHHHGGIJJIJJIJGGIJGGGGIJIIGIIJGIIJJJJIBGIHGHEEEEHHCHFFEEEDDCEDDDDDFCDDFCEEECDCDBDDDDEEEDDEED_Mismatch_1_Sense_+_Library_PoolC
TACTGCGTTTTCGGCTTCTGCAAGCCGTAAGGAGACGCATTTTGTAATATATGGACCAGCAATTATGTACTATATTGACCACCATTTTAATTAA
>Frequency_1_QualityScore_FFHHHHHJIDGGIJIGIGIIEHIJIJJIJGJJJIIIIJIIJJJJJGHI@DEEHEHHGFFFFFEE@CEEDDDBBDB<<?BCDCDDDDDAACDBDC_Mismatch_1_Sense_+_Library_PoolC
CATGTTTTGTGACTGAATTAGATGAAGAAGAGAAGGAGCTGGGGGACGTGATGAAAAATAATAACAGCAGCAGCAGCAGTTACTAGCACAAGCT
>Frequency_1_QualityScore_FFGHHGHIIIIIFBHIIIGIIIEGIIIGIIGIIIIIIIGIIIIIIGIGIIGGGCHIGGGGGHIGGIFGEA?EHHGFFFF_Mismatch_1_Sense_+_Library_PoolC
GAGACGCATTTTGTAATATATGGACCAGCAATTATGTACTATATTGACCACCATTTTAATTAAATTCACATTTTCATTA
>Frequency_1_QualityScore_FDHHHHGJIJJGIJJJJJJJIJIIIGIIJIJIJJJJJJ_Mismatch_1_Sense_+_Library_PoolC
TATTGACCACCATTTTAATTAAATTCACATTTTCATTA
>Frequency_1_QualityScore_FFHHHHHI@EHIJJJIIJJJJGIJJGHIIJJJJJJIJJJJJJ_Mismatch_0_Sense_+_Library_PoolC
ACTATATTGACCACCATTTTAATTAAATTCACATTTTCACTA
>Frequency_1_QualityScore_DDHBBBB-82>C@CCCBB@CCCCC>8?CBB?<?@?@?@8AAA>>>99>C@8?CCC<::>A@58?BB>>B>BB9>>3+4><B<B5>>B?B8??_Mismatch_0_Sense_+_Library_PoolC
GGGGACGTGATGAAAAATAATAACAGCAGCAGCAGCAGTTACTAGCACAAGCTGGTACTGCGTTTTCGGCTTCTGCAAGCCGGAAGGAGACG
>Frequency_1_QualityScore_FFHHHHHJJJJJIJJIJIIGGGIIIIJJJJJJJJIJIIJJJEHIJIJJGIJJIJJIJHHHHGFFFFFDDDDDBDDBDDDCDDEEDDDEEEEEED_Mismatch_1_Sense_+_Library_PoolC
AAATAATAACAGCAGCAGCAGCAGTTACTAGCACAAGCTGGTACTGCGTTTTCGGCTTCTGCAAGCCGGAAGGAGACACATTTTGTAATATATG
>Frequency_1_QualityScore_FFHHHHHJJJJJJIJIJJIHIJIJIIIIIJEGIHGEGIJGIFFHIGHIAHIIJHJJJHHHGFDFFFCDDB@@@CCDDDDDDDDDCDEDEEDEEE_Mismatch_1_Sense_+_Library_PoolC
AAATAATAACAGCAGCAGCAGCAGTTACTAGCACAAGCTGGTACTGCGTTTTCGGCTTCTGCAAGCCGGAAGTAGACGCATTTTGTAATATATG
>Frequency_1_QualityScore_DFHHGHHJJJJIJJGIJJIDHHIIJGIJJJJJJJIJJIJJHHHHFFFFDEEEDDDDDDBB?CDDCCDBDDDCDDDDDDDDDDDDDDDDDDDDDD_Mismatch_2_Sense_+_Library_PoolC
TAACGCCGGGCATGTTTTGTGACTGAATTAGATGAAGAAGAGAAGGAGCTGGGGGACGTGATGAAAAATAATAACAGCAGCAGCAGCAGTTACT
>Frequency_1_QualityScore_FFHHHHHJJIJJJJJJJIJIJJIIIIGIJJJJJJJJJJIJJJJJJJJJJIIJJJJJJJIIHGHHHHFFFFEFFEEEEEEDEDDDDEDFEDDDDD_Mismatch_1_Sense_+_Library_PoolC
CTGGACCAGCAATTATGTACTATATTGACCACCATTTTAATTAAATTCACATTTTCACTAAATTCAGTGTAAAGTTAGACATTGATTCCTTTTT
>Frequency_1_QualityScore_FFHHHHHJJJJIEHIIIIGIIJHIJIJJJJJJIJJHJIJJJJJJIHIIJJJJJJJJJIIIJICFHIJJJHJHHHHHHE_Mismatch_1_Sense_+_Library_PoolC
AGACGCATTTTGTAATATATGGACCAGCAATTATGTACTATATTGACCACCATTTTAATTAAATTCACATTTTCACCA
>Frequency_1_QualityScore_FFHGDFAGFBHHEIIJIJ8DHBHI@GCDHG;FB;BB@FG@CFH9D;37=CEAAEDB;?7;3>>,;>@;?=;?;CA>@ACCBBB<>558?_Mismatch_0_Sense_+_Library_PoolC
GGGGGACGTGATGAAAAATAATAACAGCAGCAGCAGCAGTTACTAGCACAAGCTGGTACTGCGTTTTCGGCTTCTGCAAGCCGGAAGGA
>Frequency_1_QualityScore_FFHHFFHGIJJJJFHIIEIIJIGIJIIJIGAGGIIIGCGDHHEFFFDBCDEFEEECDDCDBDDCCCCEDEBCCDEDED:@CCCA8?>CDEECCD_Mismatch_1_Sense_+_Library_PoolC
GGTACTGCGTTTTCGGCTTCTGCAAGCCGGAAGGAGACGCATTTTTTAATATATGGACCAGCAATTATGTACTATATTGACCACCATTTTAATT
>Frequency_1_QualityScore_DDDD8<??EEEEFEE?CD:C11?@8E000B@BBD?DDE?DDA8A<7(6AADD@>8>@>;AA>BDDBBA_Mismatch_0_Sense_+_Library_PoolC
CTAGCACAAGCTGGTACTGCGTTTTCGGCTTCTGCAAGCCGGAAGGAGACGCATTTTGTAATATATGG
>Frequency_1_QualityScore_@@FFHHDFHID<<AEEBDHCD??CFGB9?CDA??*BG?9?0B7D*9/B8F<B=F=CGGIGEH>@7@G@A?_Mismatch_2_Sense_+_Library_PoolC
CTTGTAATATATGGACCAGCAATTATGTACTATATTGACCACCATTTTAATTAAATTCACATTTTCACCA
>Frequency_1_QualityScore_FFHHHHHJIJJJJJJJJJJJJJIJJJJJJIJJJJJJJJJ_Mismatch_1_Sense_+_Library_PoolC
TATTGACCACCATTTTAATTAAATTCACATTTTCATTAA
>Frequency_1_QualityScore_FFHHHHGIFIJJJJJIJJJJJ@FIIJJJIJGIIHGGGIIJIJJJCHGIIJJIIEHGHGFHFFFFEFDCECCAADDDDDDDEDDCC_Mismatch_0_Sense_+_Library_PoolC
GCCGGAAGGAGACGCATTTTGTAATATATGGACCAGCAATTATGTACTATATTGACCACCATTTTAATTAAATTCACATTTTCAC
>Frequency_1_QualityScore_DDFDHFFH?CGH@CCFFF>9AFGE?CE@FC?:C8BGFHGAGGIIIIIHEC?>E7BEEEEDC@CC>CABBB@BB?9<CCC>C543:@C_Mismatch_1_Sense_+_Library_PoolC
GTTTTGTGACTGAATTAGATGAAGAAGAGAAGGAGCTGGGGGACGTGATGAAAAATAATAACAGCAGCAGCAGCAGTTACTAGCACA
>Frequency_1_QualityScore_FFHHHHHJJJJJJJJJJJIIJJJJJ@GIJIJJJJJJJJJJJJJJJIJIHHHHHHFFFFEEEDEEFEEEECDEEEDDDDDDDDDEEEDDEEDDEE_Mismatch_1_Sense_+_Library_PoolC
TGCTTTTTCGGCTTCTGCAAGCCGGAAGGAGACGCATTTTGTAATATATGGACCAGCAATTATGTACTATATTGACCACCATTTTAATTAAATT
>Frequency_1_QualityScore_D;3A?@BFD>42AEE9FHI@>*1????3DD;;;F22?FGDBB8BDB3==@F:)..=CDCEA?B;>@@<?8=AA:((>@?@>&05@_Mismatch_0_Sense_+_Library_PoolC
GGACGTGATGAAAAATAATAACAGCAGCAGCAGCAGTTACTAGCACAAGCTGGTACTGCGTTTTCGGCTTCTGCAAGCCGGAAGG
>Frequency_1_QualityScore_FFFHHHHIJJIIJJJJJJIIIIIIIIIJIJJJJJIJJJJJJJJIJJJJDHIJJJJAHGGGJHHDFFFEEEEEDDDDDBDDDDBBDDDDDDED?C_Mismatch_1_Sense_+_Library_PoolC
AGATGAAAAATAATAACAGCAGCAGCAGCAGTTACTAGCACAAGCTGGTACTGCGTTTTCGGCTTCTGCAAGCCGGAAGGAGACGCATTTTGTA
>Frequency_1_QualityScore_DBADDFFHHGHIEHEIIGG<AEHGIGGHIG@GIDHCHHIHGEFHGFEFF638?B?AAACCCBBB?9CCB@BB>B9?8>ADCC>8?CCDECACCB_Mismatch_0_Sense_+_Library_PoolC
GGTCGATTCGTGAAGAGAACGCCGGGCATGTTTTGTGACTGAATTAGACGAAGAAGAGAAGGAGCTGGGGGACGTGATGAAAAATAATAACAGC
>Frequency_1_QualityScore_FFHHHHHJJJJJJIHIJJJGGIJJJJJJIJJFHIJJJJJJIFIHHHHHHHFFFFEEDEEDDDDDDDDEDDCCDDDDDDDCCDDDDDDDDDDDBB_Mismatch_0_Sense_+_Library_PoolC
TTAGACGAAGAAGAGAAGGAGCTGGGGGACGTGATGAAAAATAATAACAGCAGCAGCAGCAGTTACTAGCACAAGCTGGTACTGCGTTTTCGGC
>Frequency_1_QualityScore_DB?A:CCEGFII++CB:F?<@G;C;??F:F:?<99?3???;:@A@56665(5=;?AB@5@5>;>B@@3@>3599995@4@:>(4>4:4(4@3>>_Mismatch_1_Sense_+_Library_PoolC
CTAGCACAAGCTGGTACTGCGTTTTCGGCTTCTGCAAGCCGGAAGGAGACGCATTTTGTAATATATTGACCAGCAATTATGTACTATATTGACC
>Frequency_1_QualityScore_DDHHHHGIIGEHGHJJJIJIGCHFFGIJIIJJGIIIJIIJJJJJJIHHJJIJIJJGIIJIJJGHIJJIIFHGIEGHBHGF=AHHHHFFDD>_Mismatch_0_Sense_+_Library_PoolC
TAATATATGGACCAGCAATTATGTACTATATTGACCACCATTTTAATTAAATTCACATTTTCACTAAATTCAGTGTAAAGTTAGACATTGA
>Frequency_1_QualityScore_F1CFHGFIJJIGEIIJJJJIFIGIIGGIIGHIJJDBGGHIEGHGIGIIIJHHGHHHFFFFDD?BDDDDDBBBBDDDEDDDEDDEEDEDCDCDDD_Mismatch_1_Sense_+_Library_PoolC
ATCAGCAGCAGCAGCAGTTACTAGCACAAGCTGGTACTGCGTTTTCGGCTTCTGCAAGCCGGAAGGAGACGCATTTTGTAATATATGGACCAGC
>Frequency_1_QualityScore_DBHFFH<EE@3??A:ABEHHIGEEHIIIGG;:C<FF?DBBFHGIIA=CGGG7;C@AEE>?A??>C8;??5,85=B@<ACC?>A@D::@@_Mismatch_0_Sense_+_Library_PoolC
ATAACAGCAGCAGCAGCAGTTACTAGCACAAGCTGGTACTGCGTTTTCGGCTTCTGCAAGCCGGAAGGAGACGCATTTTGTAATATATG
>Frequency_1_QualityScore_FFHHHHHJJJJJJJJJJJJJJIJJJJJJJJJJJJJJJJJIIHHHHHFFFFFFFFEEEEEDDDDDDDDEDFFFFEECEFEEEDDDDBDDDEEDDE_Mismatch_1_Sense_+_Library_PoolC
GGTACTGCGTTTTCGGCTTCTGCAAGCCGGAAGGAGACGCATTTTGTAATATATGGACCAGCAATTATGTACTATATTTACCACCATTTTAATT
>Frequency_1_QualityScore_FFHHHHHIJJJJJJJJJJJJJJIJJHIJJJJJIJJJJIJJJ_Mismatch_0_Sense_+_Library_PoolC
CTATATTGACCACCATTTTAATTAAATTCACATTTTCACTA
>Frequency_1_QualityScore_FDHGHDFIIIGGIEHIIGJIEGGGIFGEGHIJIIJJGGEGGHIJIIEGCHEAHEEEDFDE>CEFED>@CCCCDDBDBDDEEDCDEECAADDCCC_Mismatch_1_Sense_+_Library_PoolC
CTTTCGGCTTCTGCAAGCCGGAAGGAGACGCATTTTGTAATATATGGACCAGCAATTATGTACTATATTGACCACCATTTTAATTAAATTCACA
>Frequency_1_QualityScore_DFHHHHHJJJIJJJJJJJJJJIJJIJJIJJJJJJJJHHHEHDFFFFFEEEEEEEDDDDDDDDDDDDDDDACDDDDEDDDDDABDDDDCCDDDDD_Mismatch_0_Sense_+_Library_PoolC
TGACTGAATTAGACGAAGAAGAGAAGGAGCTGGGGGACGTGATGAAAAATAATAACAGCAGCAGCAGCAGTTACTAGCACAAGCTGGTACTGCG
>Frequency_1_QualityScore_DDD;AACB+<CEGE@<8EG<?@GIIFFEEG90??6@4;@;=6(5;<\?3AAC65;5>>BBB>(5<B5,553>:4@B:>>BD>DD:AAA@??8>@_Mismatch_1_Sense_+_Library_PoolC
CAAGCTGGGACTGCGTTTTCGGCTTCTGCAAGCCGGAAGGAGACGCATTTTGTAATATATGGACCAGCAATTATGTACTATATTGACCACCATT
>Frequency_1_QualityScore_FFGGHHHJJIJJJJJJIJJJGIIJJJJJJJJJIIJJJJJJIJIJJJJJJHHHHHFFFFEEEDEDDDDDEDDDDDDDDDDDCDDDDDDBBDDCDD_Mismatch_2_Sense_+_Library_PoolC
ATTAGATGAAGAAGAGAAGGAGCTGGGGGACGTGATGAAAAATAATAACAGCAGCAGCAGCAGTTACTATCACAAGCTGGTACTGCGTTTTCGG
>Frequency_1_QualityScore_@@DF>CFGD@CD@@F=HI@D;BGG@D;F@BFFF/A<95;ACCECCCAAC5@DCA@>2<BAB<??<C>CA@A>ACAC_Mismatch_0_Sense_+_Library_PoolC
ACTGAATTAGACGAAGAAGAGAAGGAGCTGGGGGACGTGATGAAAAATAATAACAGCAGCAGCAGTTACTAGCACA
>Frequency_1_QualityScore_FACFADFHGIGIIIJJIIGHHIGJJIIIJJIFHIGGGIGCHGDCCGGHCCHIJDGHGGHEEFFHGEFBBADDDCCCDD?BCDCDFDDDDCCDDC_Mismatch_0_Sense_+_Library_PoolC
AAAGTTAGACATTGATTCCTTTTTTTAGCAGTTTGTGGAAGTGTTTGCATGGCTTCCTTTCATTTTTTTATTGACCACCATTTTAATTAAATTC
>Frequency_1_QualityScore_FFHHHHHHJIJIIJJIJJJJJJJJJJJJIJIJHJJJIJJJJIFHJJJJJJJJJJJJJJJJHHGHHHHFDBADDCCCDDDDDDDEEEDDEEDDEE_Mismatch_1_Sense_+_Library_PoolC
TAAAGTTAGACATTGATTCCTTTTTTTAGCAGTTTGTGGAAGTTTTTGCATGGCTTCCTTTCATTTTTTTATTGACCACCATTTTAATTAAATT
>Frequency_1_QualityScore_BDFHFHHIBBFBF9EGGDIDHIIBBGHGIIII<@GE>F(.B=CCDGCFEHIIIIIGHDE>EEDBB>>CDEAEEDCDEDCCDDCDCD@CCCDCD>_Mismatch_0_Sense_+_Library_PoolC
CAAGCCGGAAGGAGACGCATTTTGTAATATATGGACCAGCAATTATGTACTATATTGACCACCATTTTAATTAAATTCACATTTTCACTAACAA
>Frequency_1_QualityScore_FFGBDFFBHIIBGHGHBHHIGGIHIIIGGCFG?DCDGHIEIIIIHHEFIIHHEHIIAEGGIEHAHGGGB@BCC@@CCCB@BCCDD@ACEDC_Mismatch_0_Sense_+_Library_PoolC
TAAAGTTAGACATTGATTCCTTTTTTTAGCAGTTTGTGGAAGTGTTTGCATGGCTTCCTTTCATTTTTTTATTGACCACCATTTTAATTAA
>Frequency_1_QualityScore_FFHHHHGIJIJJIIJJJIIIGCHI?FGGIIIJIDHEDHHIHIFEFHHIGGHEGHIIJIIGGIHDDDCDDCDCCDDBDCEECCDDECADCCCACC_Mismatch_0_Sense_+_Library_PoolC
TAGACATTGATTCCTTTTTTTAGCAGTTTGTGGAAGTGTTTGCATGGCTTCCTTTCATTTTTTTTATTGACCACCATTTTAATTAAATTCACAT
>Frequency_1_QualityScore_FFHHHHHJIJJIJJJGHIJJHIJJJHIIJJJJJJJJJJJJJJJIJIGIJJJJHHHHFFFDDDDDDDACDEDDDDDDDEEDDDDDDDDDDDDDDD_Mismatch_2_Sense_+_Library_PoolC
TGAAGAGAACGCCGGTCATGTTTTGTGACTGAATTAGATGAAGAAGAGAAGGAGCTGGGGGACGTGATGAAAAATAATAACATCAGCAGCAGCA
>Frequency_1_QualityScore_FFHHHHHJJJJHIJJJJIIJGHGHJJHJJJJIJJJJJJJIIJJJJIJIIJJGIGHHHIJJJHJJGHHHHCFEDFFFEEEDDDDDDCCCCDDDBD_Mismatch_0_Sense_+_Library_PoolC
TAAATTCAGTGTAAAGTTAGACATTGATTCCTTTTTTTAGCAGTTTGTGGAAGTGTTTGCATGGCTTCCTTTCATTTTTTTTATTGACCACCAT
>Frequency_1_QualityScore_FFHGHHHIIIJJIJJJJIIJIHJJJJJIIJJIJIJHHHHHFFFDDEDDDDDDDDDDDCDDDDDDBDBDDEDDDDDDDEEDDDDDDDDDDDDDDD_Mismatch_1_Sense_+_Library_PoolC
GTGAAGAGAACGCCGGGCATGTTTTTTGACTGAATTAGACGAAGAAGAGATGAGCTGGGGGACGTGATGAAAAATAATAACAGCAGCAGCAGCA
>Frequency_1_QualityScore_FFHHHHHJJJJJHIHIIJHIIJJIJJJHIJJJJIJJJIJJJJJJJJJJGHFBDCEEECEEDDDDDEEDDCDDDDDDDDDDD@BCDDDDEDDDDD_Mismatch_0_Sense_+_Library_PoolC
GGGCATGTTTTGTGACTGAATTAGACGAAGAAGAGAAGGAGCTGGGGGACGTGATTAAAAAATAATAACAGCAGCAGCAGCAGTTACTAGCACA
>Frequency_1_QualityScore_FFHHHHHJJGJJIIJIJJHIJJJJFHIJJJJJJJJI@GHIJJJJJJHHHHHHFFFFFFEEEEEDDDDDDDDDEDDDDDDDDDDDCDDDDDDDDD_Mismatch_2_Sense_+_Library_PoolC
CTGAATTAGACGAAGAAGATAAGGATCTGGGGGACGTGATGAAAAATAATAACAGTAGCAGCAGCAGTTACTAGCACAAGCTGGTACTGCGTTT
>Frequency_1_QualityScore_<8DFD?F<A<C?AFEE<A?@F9CDEF<DAEFFEEGFFFEFFBDCB@ADGG@FFII>B3/85-=@EEEEFEACEFEADDDB>>B>.6>BBDBBBB_Mismatch_0_Sense_+_Library_PoolC
GCAATTATGTACTATATTGACCACCATTTTAATTAAATTCACATTTTCACTAAAATGGTGGTCAATATAGTACATTAAAAGCAGTTACTAATGC
>Frequency_1_QualityScore_A;:<<AAC1:@D):0?*B?*?B)0?9?*/?4(8=(((..@@ED.).7?...??))(.6>3,((5;A@@B_Mismatch_2_Sense_+_Library_PoolC
AGCTGGGGGACGAGATGAAAAATAATAACAGCAGCAGCAGCAGCTACTAGCACTAGCTGGTTCTGCGTT
>Frequency_1_QualityScore_FFHHHHHIIIIJJJJJJJJIJIIJIIJJJJJIIIIJJIJJJJIJJJJJJHHJJJJJJHFDCDDDCDDDDDDDDEEFDDEEDCDEDDDDDDEEED_Mismatch_0_Sense_+_Library_PoolC
ATTGATTCCTTTTTTTAGCAGTTTGTGGAAGTGTTTGCATGGCTTCCTTTCATTTTTTTTATTGACCACCATTTTAATTAAATTCACATTTTCA
>Frequency_1_QualityScore_FFHHFFHHIJJJJJJIJJJJJJJJJJJJIJJJIJJJJJHIIGJJJJJJJJJJJJJIJIIJJHHHFDDDDDCCCDDDDDDEEDDDEDDDEEDDDD_Mismatch_0_Sense_+_Library_PoolC
GTTAGACATTGATTCCTTTTTTTAGCAGTTTGTGGAAGTGTTTGCATGGCTTCCTTTCATTTTTTTATTGACCACCATTTTAATTAAATTCACA
>Frequency_1_QualityScore_FFHHHHHIJJJJJIIJJJJJJHIJJJIIIJIJIHIJHIJIJIIJJJJJJIGGIHGHJIJJIJJHEHHHHHFFFFFCEEEEEDDDEDFEDDDACD_Mismatch_0_Sense_+_Library_PoolC
ACATTTTCACTAAATTCAGTGTAAAGTTAGACATTGATTCCTTTTTTTAGCAGTTTGTGGAAGTGTTTGCATGGCTTCCTTTCATTTTTTTATT
>Frequency_1_QualityScore_FFDFHADHGIIEGIJIJIGJ<FHFGGHIIIIGIJJJJJJJJJJHHHFFFFFFEEDCEEDCCCBDDDCDCA@CCCDDBDBC>B@@@CACCCD>AB_Mismatch_0_Sense_+_Library_PoolC
AGAAGAGAAGGAGCTGGGGGACGTGATGAAAAATAATAACAGCAGCAGCAGTTACTAGCACAAGCTGGTACTGCGTTTTCGGCTTCTGCAAGCC
>Frequency_1_QualityScore_FFHHHHHJJJJJIJJIIJJJJJHJIHHHJJJJIJJJJJJJJJJJIJIIGHHIIJIJJIIIIJJIIHHHHHFFFFFFEEEEFFEDDDDDDDDDDD_Mismatch_0_Sense_+_Library_PoolC
TTCACTAAATTCAGTGTAAAGTTAGACATTGATTCCTTTTTTTAGCAGTTTGTGGAAGTGTTTGCATGGCTTCCTTTCATTTTTTTTATTGACC
>Frequency_1_QualityScore_FFHGHHDGGIIGIDIGGGFGGE@CHIIGFHIJJIIGGIJIGIIJDHIFHHHEHHDEECB@B=BBDDDCC@A?CCEDCCCC8C?@BD??8@@C_Mismatch_2_Sense_+_Library_PoolC
AGAGAACGCCGGGCATGTTTTGTGACTGAATTAGATGAAGAAGAGAATGAGCTGGGGGACGTGATGAAAAATAATAACAGCAGCAGCAGTTA
>Frequency_1_QualityScore_EFHHHHHJJJJJJJJJJJJJJJIHHJIJJHIIJJJJJJJJJJJJJJJJGIJJJJJJFFFFFDEEEDDDDDDEDDDEEDDEEDDDDDDFEEDEEE_Mismatch_0_Sense_+_Library_PoolC
TGATTCCTTTTTTTAGCAGTTTGTGGAAGTGTTTGCATGGCTTCCTTTCATTTTTTTATTGACCACCATTTTAATTAAATTCACATTTTCATTA
>Frequency_1_QualityScore_FFHGHHHIJIJJIIJIJJIIJJJIIJJJJJJJJJJJJJJJJJJJJGIGIJJJGHIJJJJJIHIIJIJJIGHIGHFDEEED;>CC?CDCDDACAC_Mismatch_0_Sense_+_Library_PoolC
TATTGACCACCATTTTAATTAAATTCACATTTTCACTAAATTCAGTGTAAAGTTAGACATTGATTCCTTTTTTTTAGCAGTTTGTGGAAGTGTT
