# Supplementary material for: Differential Gene Expression Reveals Candidate Genes for Drought Stress Response in Abies alba (Pinaceae)
Source: PLoS One. 2015 Apr 29;10(4):e0124564. doi: 10.1371/journal.pone.0124564 (PMC4414588; doi:10.1371/journal.pone.0124564)
Supplement: S3 File — (GZ) [file pone.0124564.s003.gz › comp15933_c0_seq1.fa]

>comp15933_c0_seq1 len=197 path=[273:0-46 59:47-102 238:103-113 115:114-196]
TGGATGAGTTCCCCACCATCCTTACCATCCACTGAAGTAGGCAAGTTTGGATGAGTTCCCTTAACTTTCTTCACATGACTTTCTCAAGTTGAAGGCTGTGTCATATTAAATTTTTATTAAATGTTATTGCATATTTAATGTAGTATTTCCTTTTCAAGGAATGATATTGGAATTAATTTTAATTTATGGGATTTAAA

>Frequency_1_QualityScore_DFHHHGFIIIIJJIIIIJIGJIEAEFHBGHIGIGGGIJGIIIHIJJJIIIJIIJEHJGCHCGGGGHHJFGHIGHEEHHFHFFFECE@CECDDAA_Mismatch_1_Sense_+_Library_PoolT
CCACTGAAGTAGGCAAGTTTGGATGAGTTCCCTTAACTTTCTTCCCATGACTTTCTCAAGTTGAAGGCTGTGTCATATTAAATTTTTATTAAAT
>Frequency_1_QualityScore_FFHHHHHJJJJJJJJJJJJJJJJJJJIIJIHIIJJJJJJJJJJJJJJJIHJJJJJJJJIJJIIJHIIJJHHIIGIJJIJIJHHHHGGGHFFFFF_Mismatch_1_Sense_+_Library_PoolT
CTTAACTTTCTTCCCATGACTTTCTCAAGTTGAAGGCTGTGTCATATTAAATTTTTATTAAATGTTATTGCATATTTAATGTAGTATTTCCTTT
>Frequency_1_QualityScore_EFGHHHHGIGHIGIIGIEHGH??HGIIHHGIIIGDIIHIFGIIIGEIIIIHIIEIIG@GHGDFHIIGGGHHIIIIIIICHHICHHH>ACECFDF_Mismatch_1_Sense_+_Library_PoolT
TAACTTTCTTCCCATGACTTTCTCAAGTTGAAGGCTGTGTCATATTAAATTTTTATTAAATGTTATTGCATATTTAATGTAGTATTTCCTTTTC
>Frequency_3_QualityScore_EEHHHHGHHEHIGIIIIJIJIIGHIIIIHHHIJJIIIIIIJHIIJGIIIHHIIIJHIHFFFGIEGHIHHHHHHHHFGFGEEEEFEEDDDEEEDD_Mismatch_1_Sense_+_Library_PoolC
CCACTGAAGTAGGCAAGTTTGGATGAGTTCCCTTAACTTTCTTCCCATGACTTTCTCAAGTTGAAGGCTGTGTCATATTAAATTTTTATTAAAT
>Frequency_1_QualityScore_:D>?FH>GGGDCEDHBGHEHGHG@GGIGIDGCA3CDG0:?BFEDFHGICHHIGHIGGGIGCE@FDCFCGCGHEEEHECEEHEEEB>B@EA>CAC_Mismatch_1_Sense_+_Library_PoolC
TAACTTTCTTCCCATGACTTTCTCAAGTTGAAGGCTGTGTCATATTAAATTTTTATTAAATGTTATTGCATATTTAATGTAGTATTTCCTTTTC
>Frequency_8_QualityScore_EEEGGGFHIIIGIHGGHIIHIIIHHHHIIIIIHHHIIIHIIJIIIIGFHGHHFDFGGHIGHHGGGGHHHGFGFGGFFGFFEEEEDEDDDDDCDB_Mismatch_1_Sense_+_Library_PoolC
GGCAAGTTTGGATGAGTTCCCTTAACTTTCTTCCCATGACTTTCTCAAGTTGAAGGCTGTGTCATATTAAATTTTTATTAAATGTTATTGCATA
>Frequency_6_QualityScore_EEGGGHHEFHHIHIIGGEGFHHHGIGGGGHIIHIIIIGHIIGIHHGDCFEEGDFGEBEFFFFEFHGGHB?CEFFFGEGEEEDEEEDEDDEDDCA_Mismatch_1_Sense_+_Library_PoolC
ACTGAAGTAGGCAAGTTTGGATGAGTTCCCTTAACTTTCTTCCCATGACTTTCTCAAGTTGAAGGCTGTGTCATATTAAATTTTTATTAAATGT
>Frequency_6_QualityScore_FFGGGGGHIIIIHHHIIIIIIIIIIIHIIIIIIIJJJIJJIIIIIHHHIIIIIIGEFGHGEEHHGIICFEDFFDGGFFDFFEEDCEEEEDEEDE_Mismatch_1_Sense_+_Library_PoolC
CTGAAGTAGGCAAGTTTGGATGAGTTCCCTTAACTTTCTTCCCATGACTTTCTCAAGTTGAAGGCTGTGTCATATTAAATTTTTATTAAATGTT
>Frequency_4_QualityScore_FFHHHGHIIJIJJJIIIGHIIIJJIGIIJJGIIIIIIHIJIJIIJIJJJJJJJJJJJIIIIJJIIGGHE@EEDFGGGGEFEEEEEEEEEECCCC_Mismatch_1_Sense_+_Library_PoolC
CTTACCATCCACTGAAGTAGGCAAGTTTGGATGAGTTCCCTTAACTTTCTTCCCATGACTTTCTCAAGTTGAAGGCTGTGTCATATTAAATTTT
>Frequency_4_QualityScore_FFHHHHHJIIJJJJJIJJGGIIHIHIGHIIIIIIIIHIIIJJJIJJJJIJIJJJJIIIIJJJJIIIIGIGGGHHHHGFFEEEEEEEEEEEDEED_Mismatch_1_Sense_+_Library_PoolC
CCTTACCATCCACTGAAGTAGGCAAGTTTGGATGAGTTCCCTTAACTTTCTTCCCATGACTTTCTCAAGTTGAAGGCTGTGTCATATTAAATTT
>Frequency_4_QualityScore_DEHGGGGHHIIFGIIEGHEHHIIIIHIHIIIGHHHIIIIIIIHIIIHHGHIIIIIIIHIFEFGGIFHIGCFHFFGGGFFFEEFEEFEDECEDDD_Mismatch_1_Sense_+_Library_PoolC
ATCCACTGAAGTAGGCAAGTTTGGATGAGTTCCCTTAACTTTCTTCCCATGACTTTCTCAAGTTGAAGGCTGTGTCATATTAAATTTTTATTAA
>Frequency_4_QualityScore_DECGFGCGGGGIIIIFFHIHHHIIJIIIHIGIIHIHHIIHHGFHEFGGHHGGIGFIEGHHFGDGHHFHG@EEECGEGGGEEGGGFDDECDDACD_Mismatch_1_Sense_+_Library_PoolC
TGGATGAGTTCCCTTAACTTTCTTCCCATGACTTTCTCAAGTTGAAGGCTGTGTCATATTAAATTTTTATTAAATGTTATTGCATATTTAATGT
>Frequency_4_QualityScore_FFGGGGGIIHIJIIHIIIIJJIIIHIJIIJJIIJJJHIIIIIJJGFGIIJIIIIJIJIIIIIIGIIJHIFGIIHHHHHGHGGGFDFFFFFEDED_Mismatch_1_Sense_+_Library_PoolC
CAAGTTTGGATGAGTTCCCTTAACTTTCTTCCCATGACTTTCTCAAGTTGAAGGCTGTGTCATATTAAATTTTTATTAAATGTTATTGCATATT
>Frequency_4_QualityScore_EEEGFGFIIHHIIIGIIGGIHHHHHGIIIIIJGGHFIHIGIIHIIGIIHIIJIIIJIIJIIIHGGEGFFGEEEGGAECEDEEEEEECEDCCDCC_Mismatch_1_Sense_+_Library_PoolC
ACCATCCACTGAAGTAGGCAAGTTTGGATGAGTTCCCTTAACTTTCTTCCCATGACTTTCTCAAGTTGAAGGCTGTGTCATATTAAATTTTTAT
>Frequency_4_QualityScore_FFHHHHHJJJJJJJJJJJJJJJJJJIIJIIIIIJIJJJIIIIJJJJJJJJJJJJJJIJJIIIJHIJJIIGHIIJIJIIIHIHHGFHHGGGFEFF_Mismatch_1_Sense_+_Library_PoolC
TTAACTTTCTTCCCATGACTTTCTCAAGTTGAAGGCTGTGTCATATTAAATTTTTATTAAATGTTATTGCATATTTAATGTAGTATTTCCTTTT
>Frequency_3_QualityScore_FFHFFHGJFIHHIJHGHIIIGHIGIIIHGIHGIIIHIIIHIHIGHIHGIIIHIHIEGGIIHHIFGHHHIEGF>DFADCDEFEBDEEEDCCBACC_Mismatch_1_Sense_+_Library_PoolC
TACCATCCACTGAAGTAGGCAAGTTTGGATGAGTTCCCTTAACTTTCTTCCCATGACTTTCTCAAGTTGAAGGCTGTGTCATATTAAATTTTTA
>Frequency_3_QualityScore_FFHHHHHIJJJJJJJJJJJGIIJIJJJIJJJJIJJJJJHIJJJJJJJJJJJJJJJJIJIIIJJJHIJIFDGHIIGHGHGFEFFFEEEDEDEDED_Mismatch_1_Sense_+_Library_PoolC
TCCTTACCATCCACTGAAGTAGGCAAGTTTGGATGAGTTCCCTTAACTTTCTTCCCATGACTTTCTCAAGTTGAAGGCTGTGTCATATTAAATT
>Frequency_3_QualityScore_FFGHHHHJIJIIJJJJIJIIIJJJJJJJIJJJJIJJJJJJJJJJJJJJJJJHHHIIHHIIIJIGIIIJIFGHIHHHHHGGFFFFFEEEDEEEEE_Mismatch_1_Sense_+_Library_PoolC
AGTAGGCAAGTTTGGATGAGTTCCCTTAACTTTCTTCCCATGACTTTCTCAAGTTGAAGGCTGTGTCATATTAAATTTTTATTAAATGTTATTG
>Frequency_3_QualityScore_EAEEGGFIGGFFFEEHIHIIGGHHBGIFDEEGBHHFDGIFAFD?EDGFGHGIHEDFCFGGHFIGHHGIIGFFFGIHHIHIHFBED?CDDCEB?C_Mismatch_1_Sense_+_Library_PoolC
CCTTAACTTTCTTCCCATGACTTTCTCAAGTTGAAGGCTGTGTCATATTAAATTTTTATTAAATGTTATTGCATATTTAATGTAGTATTTCCTT
>Frequency_3_QualityScore_FFHGGHHJJHIIIJJJIJJJJIIJJJJJJJJJJJJJJJJJJJJJJJJJIJJHHJHIIHHIFHIIGIIJIFHIJIGHHHGHGFFFFFEEEDEEEE_Mismatch_1_Sense_+_Library_PoolC
AAGTAGGCAAGTTTGGATGAGTTCCCTTAACTTTCTTCCCATGACTTTCTCAAGTTGAAGGCTGTGTCATATTAAATTTTTATTAAATGTTATT
>Frequency_3_QualityScore_FEGGGGGIIHHIIIEHIFIIIDHHIIFGHHIJJIJJGHIIIIIIJJIIJGEGGIIFCFHHIHHIIIIHHEGIHHHGHHGHFEEDEEEDEEEEEE_Mismatch_1_Sense_+_Library_PoolC
GTAGGCAAGTTTGGATGAGTTCCCTTAACTTTCTTCCCATGACTTTCTCAAGTTGAAGGCTGTGTCATATTAAATTTTTATTAAATGTTATTGC
>Frequency_3_QualityScore_FFHHHHHJHIJHIIHJGIIIJJJJHJJJJIJJJJJJJJJJJJJJIJIJHHJJJJJJIEGGIIIHIJIJJGHHHHGGHHHFFFFFFFEEEEECCC_Mismatch_1_Sense_+_Library_PoolC
CACTGAAGTAGGCAAGTTTGGATGAGTTCCCTTAACTTTCTTCCCATGACTTTCTCAAGTTGAAGGCTGTGTCATATTAAATTTTTATTAAATG
>Frequency_3_QualityScore_FFFHHGHJIIIJJIHIGIIHHJIJIJJHIGIJIJHIIHIJJFGHIHIIJJIJIIJJIJJIJJJIGBFEGGGFHHHGHDEEFFFEFFEEDDDDDD_Mismatch_1_Sense_+_Library_PoolC
TTACCATCCACTGAAGTAGGCAAGTTTGGATGAGTTCCCTTAACTTTCTTCCCATGACTTTCTCAAGTTGAAGGCTGTGTCATATTAAATTTTT
>Frequency_3_QualityScore_EDFEFAFHFDHIHGBGIHEHFEDGGEGIIFGHIIIHIIHGIGDDEGHIIHHFGHIGHIIGFDGIFIDEHEEEDH_Mismatch_1_Sense_+_Library_PoolC
CTTCCCATGACTTTCTCAAGTTGAAGGCTGTGTCATATTAAATTTTTATTAAATGTTATTGCATATTTAATGTA
>Frequency_3_QualityScore_DDGGGDCGIIHEHFEHGHHIGFHBEHCEGHGFFDCDBDCDFEEBDCBBGGHGDEDHHGEHFEFECEB>D@BDDEGEFF?CDFGCFFGGGEC<@B_Mismatch_1_Sense_+_Library_PoolC
TTTCTTCCCATGACTTTCTCAAGTTGAAGGCTGTGTCATATTAAATTTTTATTAAATGTTATTGCATATTTAATGTAGTATTTCCTTTTCAAGG
>Frequency_3_QualityScore_FFHHHHHJIIIJJJIIJJJJJJJJJJJJJHIIJJJJJJHIHHIHGHIJJJGIHIJJJHIH>@FFHHHIIFIIHHGFHGGGGFFFEEFFBDDECD_Mismatch_1_Sense_+_Library_PoolC
GGATGAGTTCCCTTAACTTTCTTCCCATGACTTTCTCAAGTTGAAGGCTGTGTCATATTAAATTTTTATTAAATGTTATTGCATATTTAATGTA
>Frequency_2_QualityScore_EEGHHHGIIIIIHGIICGGGIIIIHHGHGICDGFIIIGGGIIIIIIIHIIGIIIIIIGGHIIEIIGIIHGGGIIIGIIIHIHHG_Mismatch_1_Sense_+_Library_PoolC
TAACTTTCTTCCCATGACTTTCTCAAGTTGAAGGCTGTGTCATATTAAATTTTTATTAAATGTTATTGCATATTTAATGTAGTA
>Frequency_2_QualityScore_FFGHHGGIIJIIHIGCIIIHIIIIHIIIGHIGIHIIIIIJIIIGIIIIIIIIIIGHIGIJGIIIIJIIECGHIIIFFIIHGEHGFGF_Mismatch_1_Sense_+_Library_PoolC
TTCCCTTAACTTTCTTCCCATGACTTTCTCAAGTTGAAGGCTGTGTCATATTAAATTTTTATTAAATGTTATTGCATATTTAATGTA
>Frequency_2_QualityScore_DCFCA=:>;>=7C;EGFHDCFGBCECGGG?BGGEGICGGEEEGGIGFGEEEGEECGGEGEA@EFGG_Mismatch_1_Sense_+_Library_PoolC
TTTCTCAAGTTGAAGGCTGTGTCATATTAAATTTTTATTAAATGTTATTGCATATTTAATGTAGCA
>Frequency_2_QualityScore_FFGHGHGJIIIIIIIHIIJIJEGEIIIJIJIIHIJJJIJIJIHHIIIIIIIIJIIIIJIGIIIGHIGHIIIIJIIIJIHGIFFHHHFGFFFFDE_Mismatch_0_Sense_+_Library_PoolC
ACTTTCTCAAGTTGAAGGCTGTGTCATATTAAATTTTTATTAAATGTTATTGCATATTTAATGTAGTATTTCCTTTTCAAGGAATGATATTGGA
>Frequency_2_QualityScore_EEHEGFHEEGFEBEGEIGIGIAFFGHIIIE?AGEHIIIIDFFHAGDFEFIIFGHIIHFGIIHGG?CCHGFDC;C???CEEDEEEECECCDDA?B_Mismatch_1_Sense_+_Library_PoolC
CCATCCACTGAAGTAGGCAAGTTTGGATGAGTTCCCTTAACTTTCTTCCCATGACTTTCTCAAGTTGAAGGCTGTGTCATATTAAATTTTTATT
>Frequency_2_QualityScore_EEGCABEBGH?GDBEGCEFE:EEE=EGFHGDCDEHHIGIGEGGGGG?ACGHAGEHEC?<9AGHEGCEHIG9EGEGGGC@8?7CCEFFE@CD@@B_Mismatch_0_Sense_+_Library_PoolC
CTTTCTCAAGTTGAAGGCTGTGTCATATTAAATTTTTATTAAATGTTATTGCATATTTAATGTAGTATTTCCTTTTCAAGGAATGATATTGGAA
>Frequency_2_QualityScore_FCFGFFHIGIEGIGFIIIJJIJJJIJJIIIIIJIHIIIIHEIGHIIGGIIIJIIIIIIIIIJJIJHCFGFGGGIIGIHIIHIIHGGGGGFEEEE_Mismatch_0_Sense_+_Library_PoolC
GAAGGCTGTGTCATATTAAATTTTTATTAAATGTTATTGCATATTTAATGTAGTATTTCCTTTTCAAGGAATGATATTGGAATTAATTTTAATT
>Frequency_2_QualityScore_EEFCGGH?GGFEIGIAAEHIGIICG<EFGAFHGHEHGIIIGHIGIIIIIGIIEHIGEGICHEGGGGIIICCGIHEHIIIIGFHHGHEGEEEEEE_Mismatch_0_Sense_+_Library_PoolC
TGACTTTCTCAAGTTGAAGGCTGTGTCATATTAAATTTTTATTAAATGTTATTGCATATTTAATGTAGTATTTCCTTTTCAAGGAATGATATTG
>Frequency_2_QualityScore_FFHHHHGJJIIJHIIIJJIIJIIJIGIIIIIIIJIJJIIIIIIIJJJJIJIJIJIIIIIIF@GGHICDEGCEGCEEEEEDDEFDDEEDDDDDCE_Mismatch_1_Sense_+_Library_PoolC
CATCCACTGAAGTAGGCAAGTTTGGATGAGTTCCCTTAACTTTCTTCCCATGACTTTCTCAAGTTGAAGGCTGTGTCATATTAAATTTTTATTA
>Frequency_2_QualityScore_CEEDFEHIIIFHIGIIGIHIIIIIHGGDHIIIICEHIIFCIIGGIICGHEIIIIIIIIIGIGEGIGDIICEDHGIGGEGHCCEGGFEEEEE@CE_Mismatch_1_Sense_+_Library_PoolC
GAGTTCCCTTAACTTTCTTCCCATGACTTTCTCAAGTTGAAGGCTGTGTCATATTAAATTTTTATTAAATGTTATTGCATATTTAATGTAGTAT
>Frequency_2_QualityScore_FFHHHHHIJIIIIJJJJIJGIHIJIIJJJJJJJJJJJJJJJJJJHIIJJIIIJEJIJIJJJHIIII_Mismatch_0_Sense_+_Library_PoolC
TTTCTCAAGTTGAAGGCTGTGTCATATTAAATTTTTATTAAATGTTATTGCATATTTAATGTAGTA
>Frequency_2_QualityScore_EEHEGGFEGHGEHIIFHGGIIHIIHIIIIGHHIIIIHHHGIIICEHHIGFGEEEGHECHFGFADGGGEEDCAEEEGEEEEEEEEECEEEEECCD_Mismatch_1_Sense_+_Library_PoolC
AGGCAAGTTTGGATGAGTTCCCTTAACTTTCTTCCCATGACTTTCTCAAGTTGAAGGCTGTGTCATATTAAATTTTTATTAAATGTTATTGCAT
>Frequency_2_QualityScore_FFHHHGHIJIIJJIJJIJIIJIJIIJJJJJJJJGIJJJJJJJIJJJJJJIJJIIIIIIJHIIIIIJGIIBGHIIHHHFGGGFFEEEEEEEEEEE_Mismatch_1_Sense_+_Library_PoolC
TGAAGTAGGCAAGTTTGGATGAGTTCCCTTAACTTTCTTCCCATGACTTTCTCAAGTTGAAGGCTGTGTCATATTAAATTTTTATTAAATGTTA
>Frequency_2_QualityScore_EEGECAAECECCHAGGIIFCHHEIHGICGICIHHGEFGIEGIGEC;@GFHGGHEG@D;CEEHGGGCEGBDEGCGGFGFFD=DCCDDCC@ACEEC_Mismatch_1_Sense_+_Library_PoolC
AGTTTGGATGAGTTCCCTTAACTTTCTTCCCATGACTTTCTCAAGTTGAAGGCTGTGTCATATTAAATTTTTATTAAATGTTATTGCATATTTA
>Frequency_2_QualityScore_FFHHFHHJIIJJIIJJJIJJJIIJIJJIIIIJJJJJJJJJIJIJIJJIIJIJGFJGIIIGIIHHHGGGGFEFGGGGEGGFEEEEEFEEEEEDEE_Mismatch_1_Sense_+_Library_PoolC
GAAGTAGGCAAGTTTGGATGAGTTCCCTTAACTTTCTTCCCATGACTTTCTCAAGTTGAAGGCTGTGTCATATTAAATTTTTATTAAATGTTAT
>Frequency_2_QualityScore_FFHHGHHIIIJIIIJJJIGIGIIJIIJIIIJJJJJIJJIIJJJIJIIJIIIIIIJJHIIIIIIHIJJJIIIIJJJHFHHEIHFHGGHHGFEEEF_Mismatch_0_Sense_+_Library_PoolC
TTCTCAAGTTGAAGGCTGTGTCATATTAAATTTTTATTAAATGTTATTGCATATTTAATGTAGTATTTCCTTTTCAAGGAATGATATTGGAATT
>Frequency_2_QualityScore_FFHGHGGIIIJIIIIIIIIJJIJIIJIIIJJIIIJJIIHJJIJIIIIJIIGIIGHIIJIJJIJJFGIJGGEGIIGIHFDHFHGHFFEEFFFEEE_Mismatch_1_Sense_+_Library_PoolC
TTTGGATGAGTTCCCTTAACTTTCTTCCCATGACTTTCTCAAGTTGAAGGCTGTGTCATATTAAATTTTTATTAAATGTTATTGCATATTTAAT
>Frequency_2_QualityScore_FEGGHEFIIIGIIIIHEGH;;CA:GGGHIIE9=9=CCDCCHGEGIFGFHIDIGHIIFEEHCIIGFADGEAEEGFGE9CE>CEECEBCCCECDAC_Mismatch_1_Sense_+_Library_PoolC
CTTTCTTCCCATGACTTTCTCAAGTTGAAGGCTGTGTCATATTAAATTTTTATTAAATGTTATTGCATATTTAATGTAGTATTTCCTTTTCAAG
>Frequency_2_QualityScore_FFHGHHHIIIJIJIJJJJJJIJJJJJJJJJJJJJJIJJJJJIJIHIIIJIIIJIIJHIGIIIIJJJJIJIJIJIIHHHHHGGGFFFFFEEEEEE_Mismatch_1_Sense_+_Library_PoolC
AAGTTTGGATGAGTTCCCTTAACTTTCTTCCCATGACTTTCTCAAGTTGAAGGCTGTGTCATATTAAATTTTTATTAAATGTTATTGCATATTT
>Frequency_2_QualityScore_?DGFFFHGIIIIIHIIIGIGGIIHIIIIGIEEEHECFDGIIGFIGFHIGIIIIIFGHIIIIIIEGDAGIFEFGGGGHEGEGGCDDA=CEECCD?_Mismatch_1_Sense_+_Library_PoolC
CCCTTAACTTTCTTCCCATGACTTTCTCAAGTTGAAGGCTGTGTCATATTAAATTTTTATTAAATGTTATTGCATATTTAATGTAGTATTTCCT
>Frequency_2_QualityScore_DDFCACEEAEGBAEDB?9;?EDC@A;7;E<6AEGCCFGDDECCEGEEEGGGA;9?=?;?ECD;??;B@BCE_Mismatch_1_Sense_+_Library_PoolC
CCCATGACTTTCTCAAGTTGAAGGCTGTGTCATATTAAATTTTTATTAAATGTTATTGCATATTTAATGTA
>Frequency_2_QualityScore_EEGHHHHIIIIIJIIJIIIIIJJIJIJJIIJIJIJJJJIIIJIIIIHIIIGIIIIIIJIIJJJIJHHIGHIIIJIJIIJI_Mismatch_1_Sense_+_Library_PoolC
GAAGGCTGTGTCATATTAAATTTTTATTAAATGTTATTGCATATTTAATGTAGTATTTCCTTTTCAAGGAATGATATTAG
>Frequency_1_QualityScore_FFHHHHHJJJJJJJJJJJJJJJJJJIJJJJJIHJJJJJIJIJJIJJJJIJJJJJJIJJIHIIIHJIJJJHGGJJJHHHHGHHFEDFFEFFEEEE_Mismatch_2_Sense_+_Library_PoolC
TTAACTTTCTTCCCATGACTTTCTCAATTTGAAGGCTGTGTCATATTAAATTTTTATTAAATGTTATTGCATATTTAATGTAGTATTTCCTTTT
>Frequency_1_QualityScore_DBFDFHHIIFGHAB>?EFGEFEFHGGEGEDGCGIIGHCFGECFHGGA?FBGDGIDHEHIGB>FHIIIIG_Mismatch_0_Sense_+_Library_PoolC
ATATTAAATTTTTATTAAATGTTATTGCATATTTAATGTAGTATTTCCTTTTCAAGGAATGATATTGGA
>Frequency_1_QualityScore_FFHHHGHJJJIJJJJJJJJJJJJJJJIIIJIIJIHIJJJJJJJJJFIJIGGIJIJJJIJJJIJJIIJJJGI_Mismatch_1_Sense_+_Library_PoolC
TTTTTATTAAATGTTATTGCATATTTAATGTAGTATTTCCTTTTCAAGGAATGATATTGGAATTAATTCTA
>Frequency_1_QualityScore_FFHHHHHJJJIHIJJJHIJIJIIIIIIJGIJJJJJJJJJJJJJGIJJJJIJGGIIJJGHIJJJJEHIIJEHHFHHHFFFFFFEEEEEEEEEFED_Mismatch_2_Sense_+_Library_PoolC
GAGTAGGCAAGTTTGGATGAGTTCCCTTAACTTTCTTCCCATGACTTTCTCAAGTTGAAGGCTGTGTCATATTAAATTTTTATTAAATGTTATT
>Frequency_1_QualityScore_FFHHHHHJJJJJJJJJJJIIJJEIIJIJJIIIHIJJJJJJJJJJJJJJJJIJJJIJJJJJIJIJIIEIJFHIG_Mismatch_2_Sense_+_Library_PoolC
TTCCCATGACTTTCTCAAGTTGAAGGCTGTGTCATATTAAATTTTTATTAAATGTTATTGCATATTTAATGCA
>Frequency_1_QualityScore_FFHHFHHIIEEHIIJJHIJGGIDIGFFEGHJJJJJJJIJJJGIGIHIJIHHBHIIGHHGHIHIIJJIIHGHIIGGIJIIHFHHHHHHFBDEFDC_Mismatch_0_Sense_+_Library_PoolC
CTCAAGTTGAAGGCTGTGTCATATTAAATTTTTATTAAATGTTATTGCATATTTAATGTAGTATTTCCTTTTCAAGGAATGATATTGGAATTAA
>Frequency_1_QualityScore_FFHHHHHJJJJJJJIJJJJJJJJJJJJHIJJJJJJJJJJJJJJJJJIJJJJJIJJJJJJIJIIJJJJJJJHIIIIJIJJIJHHHFFGHDFFFFD_Mismatch_1_Sense_+_Library_PoolC
CCCATGACTTTCTCAAGTTGAAGGCTGTGTCATATTAAATTTTTATTAAATGTTATTGCATATTTAATGTAGTATTTCCTTTTCAAGGAATGAT
>Frequency_1_QualityScore_<D::D9<FBGFAGE*CF>9@9:?D9<B9?9BDDFDD?DFBAFFIC>))/=F.)7C=D;..?E=..=;.;;)7);>@A>ACCBBBBBBBBD@@>>_Mismatch_0_Sense_+_Library_PoolC
GACTTTCTCAAGTTGAAGGCTGTGTCATATTAAATTTTTATTAAATGTTATTGCATATTTAATGTAGTATTTCCTTTTCAAGGAATGATATTGG
>Frequency_1_QualityScore_FFHHHHGJJJJIJIJJIIJJJIJJIJJGHIGGHHHGGJIJFHHEHIJJJIJJJIIJJJJJIGIJIGHIJGHIJDHIJJIJGHHHHHG_Mismatch_1_Sense_+_Library_PoolC
CCTTAACTTTCTTCCCATGACTTTCTCAAGTTGAAGGCTGTGTCATATTAAATTTTTATTAAATGTTATTGCATATTTAATGTAGTA
>Frequency_1_QualityScore_FFHHHHGIJJJIJJIIJJJIFHHGGJJJJIJJIJJJJJJJJJJJJIIJIJJJIIJJJJIJIJJI_Mismatch_1_Sense_+_Library_PoolC
CTTTCTCAAGTTGAAGGCTGTGTCATATTAAATTTTTATTAAATGTTATTGCATATTTAATGCA
>Frequency_1_QualityScore_FFHHHHHJJIIIIJJJIJJJJJJJJJJJJJJJJIJJJJJIGIHIIGEHGHIJIJIJIIIIJJJJJJJ7CFHIIIJJIGHHHHHGHFBEFFFEEE_Mismatch_1_Sense_+_Library_PoolC
TTGGATGAGTTCCCTTAACTTTCTTCCCATGACTTTCTCAAGTTGAAGGCTGTGTCATATTAAATTTTTATTAAATGTTATTGCATATTTAATG
>Frequency_1_QualityScore_BDHFHHFIJIGGIDHHGIFIIEGHIHGHHIHIGIJ>EGFGHIIIJIJIJJHJGIBDGHGJAGIIJIIGHFFGIIJIIGIFIIHHHH?BCD_Mismatch_2_Sense_+_Library_PoolC
TTAAATTTTTATTAAATGTTATTGCATATTTAATGTAGTATTTCCTTTTCAAGGAATGATATTGGAATTAATTTTAATTTATGGGGTCTA
>Frequency_1_QualityScore_FFHHHHHJJIJJJIIJJJIIJJJJIJJJJJJIIJGIJIIJJJIJIJJJJJIIJIJIJJJJJJJJIJHIIIGGIJIIIJJDHHFHHBECE_Mismatch_1_Sense_+_Library_PoolC
TAAATTTTTATTAAATGTTATTGCATATTTAATGTAGTATTTCCTTTTCAAGGAATGATATTGGAATTAATTTTAATTTATGGGGTTTA
>Frequency_1_QualityScore_ADDD?DD?CEEEFC4,AEFEIEEI>>CEEFFE@DEIIEECDCDEIDEB@DEIIIEEEIEDCECADICEDACCCEDDDDC?DDDDDDD@B_Mismatch_1_Sense_+_Library_PoolC
AGTTCCCTTAACTTTCTTCCCATGACTTTCTCAAGTTGAAGGCTGTGTCATATTAAATTTTTATTAAATGTTATTGCATATTTAATGTA
>Frequency_1_QualityScore_FFHHHHHJJIJJJJJJJJJJJJJJJJJJJJJJJJIJJJJJJJIDGHIHIGHJJIJJIHHIJJJJJJFJHGHHGHFFFFEFFCEEEECEEE_Mismatch_1_Sense_+_Library_PoolC
AAGTTTGGATGAGTTCCCTTAACTTTCTTCCCATGACTTTCTCAAGTTGAAGGCTGTGTCATATTAAATTTTTATTAAATGTTATTGCAT
>Frequency_1_QualityScore_FFHHHHHJJJJJJJJJJJJJJJJJJJJJJJJJJJJJJJJJJIIJJJIIEGEHHIHHIJGIIIIJJJJJJIIIJJJJIHHHEHHHFFFFFFFFDD_Mismatch_2_Sense_+_Library_PoolC
GTTTGGATGAGTTCCCTTAACTTTCTTCCAATGACTTTCTCAAGTTGAAGGCTGTGTCATATTAAATTTTTATTAAATGTTATTGCATATTTAA
>Frequency_1_QualityScore_FFGGHBHGJIIJIHIGGHIIBGHIIIGIJEIJJJJJJJJGIIIIIGIBGIIJIHIDGGHIIJJGJ@DCGDECHIFHHHHHHFFFFFFEEEDDCE_Mismatch_2_Sense_+_Library_PoolC
GAATTAGGCAAGTTTGGATGAGTTCCCTTAACTTTCTTCCCATGACTTTCTCAAGTTGAAGGCTGTGTCATATTAAATTTTTATTAAATGTTAT
>Frequency_1_QualityScore_FFHHHGHIIJJIIIDHIIJGHGCHIFHICGGIIJJJJJIJIJJJJIJHHGIJDIJGAEFHIIJJJJIGGHEHHHHHHHFFCDFFFEECEEEEC@_Mismatch_1_Sense_+_Library_PoolC
ACTTTCTTCCCATGACTTTCTCAAGTTGAAGGCTGTGTCATATTAAATTTTTATTAAATGTTATTGCATATTTAATGTAGTATTTCCTTTTCAA
>Frequency_1_QualityScore_FFHHHHHJIIJJJIJJIJJJJJIJJIJJJJJJJJJJJJJJGIIJJIJJIIHIIIHHHIJJJIJJJIIJIHIJIJJHHHFHHFFFFFEFFEEEEE_Mismatch_1_Sense_+_Library_PoolC
TAGGCAAGTTTGGATGAGTTCCCTTAACTTTCTTCCCATGACTTTCTCAAGTTGAAGGCTGTGTCATATTAAATTTTTATTAAATGTTATTGCA
>Frequency_1_QualityScore_FFHHHHHJIJJJJJJJJJJIJJJJJJJJJJJJJIJJIJJJJJIIIIHIIGIJJJJHIJJJJJJJJJIJJHIJJIJIJGHHEHGHFFFFFFFEEE_Mismatch_2_Sense_+_Library_PoolC
AGTTTGGATGAGTTCCCTTAACTTTCTTCCCATGACTTTCTCAAGTTGAAGGCTGTTTCATATTAAATTTTTATTAAATGTTATTGCATATTTA
>Frequency_1_QualityScore_DFHHHHGJIJFIEHIJIJHC<FGGGIGIIJJGGIIJJJIIIGJGIIJIGIICAHGIJJIEFGEFH_Mismatch_0_Sense_+_Library_PoolC
TTCTCAAGTTGAAGGCTGTGTCATATTAAATTTTTATTAAATGTTATTGCATATTTAATGTAGTA
>Frequency_1_QualityScore_FDHHHHHJJIJJJJJJJJJHGJIJJJIJJJJJJJJJJJJJJJJJJJJJJJIJIHIJJJIJJJIJIIJJJHFHHGHHFFFFFFEEEEEEEEDDDD_Mismatch_2_Sense_+_Library_PoolC
GTAGGCAAGTTTGGATGAGTTCCCTTAACTTTCTTCCCATGACTTTCTCAAGTTGAAGGCTGTGTCATATTAAATTTTTATTAAATTTTATTGC
>Frequency_1_QualityScore_DDDHFFDHGGIG>FGCDE@<@HIC9A<FHG?C?C??99BGGGFHIIEBBD9DFFHGGGH@FGIEG@GHEEFGI_Mismatch_1_Sense_+_Library_PoolC
CTTTCTTCCCATGACTTTCTCAAGTTGAAGGCTGTGTCATATTAAATTTTTATTAAATGTTATTGCATATTTA
>Frequency_1_QualityScore_FFHHHHHIJJJIJJIIJJJJFHHIIJJJJJJJJJJJJIJJIIJJIHIIJJIIJJIJJJI_Mismatch_0_Sense_+_Library_PoolC
CTTTCTCAAGTTGAAGGCTGTGTCATATTAAATTTTTATTAAATGTTATTGCATATTTA
>Frequency_1_QualityScore_FFHHHHHJIJJJJJJJJJJJJJIHHIJJIJJJHHJJJJJJJFJIIJJJJJJJIJJJJGIIJIJIIJIIICGHHIJI_Mismatch_2_Sense_+_Library_PoolC
TTCTTCCCATGACTTTCTCAAGTTGAAGGCTGTGTCATATTAAATTTTTATTAAATGTTATTGCATATTTAATGCA
>Frequency_1_QualityScore_FFDBFHHJJHGIIJIJHJEHGIHIJJEHHIFHIGFGFGIEICIDFGIBBFHIDGHGHIHD<BFHIHCFGFGGHJGHGGIJCDEHHHFHFFFD@@_Mismatch_1_Sense_+_Library_PoolC
TGAAGGCTGTGTCATATTAAATTTTTATTAAATGTTATTGCATATTTAATGTAGTATTTCCTTTTCAAGGAATGATATTGGAATTAATTTTAAA
>Frequency_1_QualityScore_FFHHHHHJJJJJJJJJJJJJJJJJJJIJIHIJJJJIJJJJJJJJJJJJJJJJJJJJJJJJIIJJJJJJJIIJJJJHIG_Mismatch_2_Sense_+_Library_PoolC
ACTTTCTTCCCATGACTTTCTCAAGTTGAAGGCTGTGTCATATTAAATTTTTATTAAATGTTATTGCATATTTAATGA
>Frequency_1_QualityScore_FFHHHHHJJJJJJJIJJJJJJJJJIIIGHIJJJGIJJJJJJIJJJJJJIJJJIJJJJJIJJGJJJGHIIJGG_Mismatch_2_Sense_+_Library_PoolC
CCCATGACTTTCTCAAGTTGAAGGCTGTGTCATATTAAATTTTTATTAAATGTTATTGCATATTTAATGTAC
>Frequency_1_QualityScore_FFFHABHIJGGIJEHJIGGEHFGGICECGGIIGEGJGIJIIJIJJJIHHIJGJJGIJGIHIJBCBFGFGBFH_Mismatch_0_Sense_+_Library_PoolC
CATGACTTTCTCAAGTTGAAGGCTGTGTCATATTAAATTTTTATTAAATGTTATTGCATATTTAATGTAGTA
>Frequency_1_QualityScore_FFHHHHHJJJJJJIJJIIJJIJHHHIJJJHIJJJJJJJJJJJJIJJJJJJIJJJJJJJJJJJJGIJIIHCHIJIIIHHGHHHHHFFFFFFEDDE_Mismatch_1_Sense_+_Library_PoolC
TTCCCATGACTTTCTCAAGTTGAAGGCTGTGTCATATTAAATTTTTATTAAATGTTATTGCATATTTAATGTAGTATTTCCTTTTCAAGGAATG
>Frequency_1_QualityScore_FFHHGHHJJJJIJIIIJJGHIIJJHIHIIJJJJIJJJJJJJJJJJJJJJIIIJJJJJIJJJJFHIJHHIJIIJJJJIJHHHHHFHDFFFFEDFE_Mismatch_0_Sense_+_Library_PoolC
ATGACTTTCTCAAGTTGAAGGCTGTGTCATATTAAATTTTTATTAAATGTTATTGCATATTTAATGTAGTATTTCCTTTTCAAGGAATGATATT
>Frequency_1_QualityScore_FF?BBDHIHGADG+<FFHHGGDHIIGCFIFDGCGHDEHCHHFHHHE<9???B0??;BFD8==AC>7CFGCEDDGHHC_Mismatch_2_Sense_+_Library_PoolC
GGCAAGTTTGGATTAGTTCCCTTAACTTTCTTCCCATGACTTTCTCAAGTTGAAGGCTGTGTCATATTAAATTTTTA
>Frequency_1_QualityScore_FFHHHHHJJJJJJJJJJIJJJJIJJHHIIIJJJJJJJJJJHHIJJJJJJJIJJJJJJJIIIJIJIJJJGHIJJJJJJJJJHH_Mismatch_1_Sense_+_Library_PoolC
TTAACTTTCTTCCCATGACTTTCTCAAGTTGAAGGCTGTGTCATATTAAATTTTTATTAAATGTTATTGCATATTTAATGTA
>Frequency_1_QualityScore_FFHHHHHJJJJJIIIIIGGJJJJJEHIIIJJJGHHIJIJIIJJJIGIJJHJJJJJHHFIGIIJIJJIJJFHIJIIJJCH_Mismatch_1_Sense_+_Library_PoolC
TTCTTCCCATGACTTTCTCAAGTTGAAGGCTGTGTCATATTAAATTTTTATTAAATGTTATTGCATATTTAATGTAGTA
>Frequency_1_QualityScore_FFHGHHHJJJIJJJJJJJJHJJJJJIJJJIGGIIJJJGJJGIHIIJJIIJJIIGIHJJIJJIJJIHIIJIJJJJFJJJJJHFGG_Mismatch_2_Sense_+_Library_PoolC
CCTTAACTTTCTTCCCATGACTTTCTCAAGTTGAAGGCTGTGTCATATTAAATTTTTATTAAATGTTATTGCATATTTAATGCA
>Frequency_1_QualityScore_FADFHFHIIEEEBFHGHGHHHEHEBHHDEGGDGEIFDHGHEHIDIFGDGFHIEHGGGIGGHIGHGGHHG=;@=CE@;EHC@CHFFFECF>BDCC_Mismatch_0_Sense_+_Library_PoolC
TGAAGGCTGTGTCATATTAAATTTTTATTAAATGTTATTGCATATTTAATGTAGTATTTCCTTTTCAAGGAATGATATTGGAATTAATTTTAAT
>Frequency_1_QualityScore_FFHHHHHJJJIJJJJIJJIJIJJJJJJJJJJIIIIFHJIGJJJJJIJJJJJJIIFGHHIJDIIIIJIIJFFHIIIJIIJI_Mismatch_1_Sense_+_Library_PoolC
TTAAATTTTTATTAAATGTTATTGCATATTTAATGTAGTATTTCCTTTTCAAGGAATGATATTGGAATTAATTTTAATTA
>Frequency_1_QualityScore_FFHHHDDGGGIGIIGEHFIIJJIIJJJGIJJJJIJJJJJIIIIJJJIJHIEGGGGGIJEHGEHIIGHHHHHGFFFFFFFEEEEBEEEDCDCDCD_Mismatch_1_Sense_+_Library_PoolC
GCAAGTTTGGATGAGTTCCCTTAACTTTCTTCCCATGACTTTCTCAAGTTGAAGGCTGTGTCATATTAAATTTTTATTAAATGTTATTGCATAT
>Frequency_1_QualityScore_BB>=?CFEDFDHHIG@FDBG@HG4CFACFEHI9?FGCHGIDDFEHDGIII@G>FDF@GDHEGIG8B>FG:FGHGGE>HIIHEF_Mismatch_1_Sense_+_Library_PoolC
CTTAACTTTCTTCCCATGACTTTCTCAAGTTGAAGGCTGTGTCATATTAAATTTTTATTAAATGTTATTGCATATTTAATGTA
>Frequency_1_QualityScore_FFHHHHHJIJJJJJJJJJGHJJJJIJJJIJJJJJJIJJJIIIJIJIJJIJIJIJJJJIIJIIJFHIJJIJIJJJJG_Mismatch_0_Sense_+_Library_PoolC
TTCTCAAGTTGAAGGCTGTGTCATATTAAATTTTTATTAAATGTTATTGCATATTTAATGTAGTATTTCCTTTTCA
>Frequency_1_QualityScore_FFHHHHHJGHHIJJJJJIJIJJJJJIJJJIIJJIIIJIJJJIIIJJGIIIIJJIIIIJGIIJJJJGFGGIJIIIFIJJJHGH_Mismatch_0_Sense_+_Library_PoolC
GAAGGCTGTGTCATATTAAATTTTTATTAAATGTTATTGCATATTTAATGTAGTATTTCCTTTTCAAGGAATGATATTGGAA
>Frequency_1_QualityScore_FFHHHHHJJIJJJJJJJJJJJJIJJJJJJIJIJJJJJJJJJJJJJJJJJJJJJJJJGHHJJJIJIJJJJJJJJIJJIJ_Mismatch_1_Sense_+_Library_PoolC
TCTTCCCATGACTTTCTCAAGTTGAAGGCTGTGTCATATTAAATTTTTATTAAATGTTATTGCATATTTAATGTAGTA
>Frequency_1_QualityScore_FFHHHHHJJJJJJJJJJJJJJJJIIJHIJGIIJJJJIJIJJJIJJJJJJJJJJJJJIJJHIHIIJIJIJEGIJJJJHIHHGEHHHHFFFFFFFD_Mismatch_1_Sense_+_Library_PoolC
AACTTTCTTCCCATGACTTTCTCAAGTTGAAGGCTGTGTCATATTAAATTTTTATTAAATGTTATTGCATATTTAATGTAGTATTTCCTTTTCA
>Frequency_1_QualityScore_FFHHHHHJJJJIJJJJJIJJIJIJJJJJHEHHHHGHIJJJJHIGGHIIJJIJJJJJJJJJJIEHIJHIIHEGGFGFHHHHEBEF@_Mismatch_2_Sense_+_Library_PoolC
CCCTTAACTTTCTTCCCATGACTTTCTCAAGTTGAAGGCTGTGTCATATTAAATTTTTATTAAATGTTATTGCATATTTAATGGA
>Frequency_1_QualityScore_FFHHHHHJJJJJJIJJJJJJIJJGJJJJJJJJJIIJJIIIIJJJJJJGJHHHIIJJJIJJJJJJGIJGGGGHIHIJJFEHHHHHHHFFFFFFCE_Mismatch_1_Sense_+_Library_PoolC
TGAGTTCCCTTAACTTTCTTCCCATGACTTTCTCAAGTTGAAGGCTGTGTCATATTAAATTTTTATTAAATGTTATTGCATATTTAATGTAGTA
>Frequency_1_QualityScore_DDDD:C2AC<<A<F,ABF4CFEE+2@E)?DDDDDBDDDDDBDDDEII?D@?48B<DEECED))/)8AD8@@CCCEI_Mismatch_1_Sense_+_Library_PoolC
CTTCCCATGACTTTCTCAAGTTGAAGGCTGTGTCATATTAAATTTTTATTAAATGTTATTGCATATTTAATGTAGT
>Frequency_1_QualityScore_FFHHHHHIJJIIJJIJJJIIIJJIIIIJHIIJJJJIJJJJJJJJJIJJJJJJJJJJJJJIIIIJIGHIJHIHHHHHGGFFFFBEFEEDDEEFED_Mismatch_1_Sense_+_Library_PoolC
TCCACTGAAGTAGGCAAGTTTGGATGAGTTCCCTTAACTTTCTTCCCATGACTTTCTCAAGTTGAAGGCTGTGTCATATTAAATTTTTATTAAA
>Frequency_1_QualityScore_FFHHHHHJJJJJJJJJJJJJJJJIIJJIIIJHIJIJJJJJJJJJJJIJJJIJJJJIJJJJJIJJJICHIFHJJIJJ_Mismatch_1_Sense_+_Library_PoolC
ATTTTTATTAAATGTTATTGCATATTTAATGTAGTATTTCCTTTTCAAGGAATGATATTGGAATTAATTTTAATTA
>Frequency_1_QualityScore_FFHHHHHJIIJJJJJJJJGIIJIGIHHIJIIHIIGJFIIJJIIIJJJJIHHGFHHIIIJJJJJIJIIGHCHIJIIIGIIHIIGHHE_Mismatch_2_Sense_+_Library_PoolC
AAATTTTTATTAAATGTTATTGCATATTTAATGTAGTATTTCCTTTTCAAGGAATGATATTGGAATTAATTTTAATTTATGGGGTA
>Frequency_1_QualityScore_FDFFDDDIJFIGJJJEGIIIJJIJIGIEIJGIIIIIIGHGHIIGIIIGHHFHHIJJJJIJJJIFHEFHHFGHGHIGHIJIJHHHHEHHFFFFFF_Mismatch_0_Sense_+_Library_PoolC
GGCTGTGTCATATTAAATTTTTATTAAATGTTATTGCATATTTAATGTAGTATTTCCTTTTCAAGGAATGATATTGGAATTAATTTTAATTTAT
>Frequency_1_QualityScore_DFHHGHGIIBHGGIGIIGHGGGIHEHHGGIIIGDGHIIIGHCGHIGGIDHFHIGCGIIIIHHHF>EFFF@DEFFCDECDEEED@_Mismatch_1_Sense_+_Library_PoolC
CTTAACTTTCTTCCCATGACTTTCTCAAGTTGAAGGCTGTGTCATATTAAATTTTTATTAAATGTTATTGCATATTTAATGTAG
>Frequency_1_QualityScore_FDHHGHFIJJJIHIJJJJIIJJIJGIJJJJJJJJJJJJJJJIGHHIJGGIIJJJHIGIIJGHIDE>DGHCHEHHEEEEHCEFFEFFCDDEEEED_Mismatch_1_Sense_+_Library_PoolC
GTTTGGATGAGTTCCCTTAACTTTCTTCCCATGACTTTCTCAAGTTGAAGGCTGTGTCATATTAAATTTTTATTAAATGTTATTGCATATTTAA
>Frequency_1_QualityScore_FFHHHHHJJJJJJJJJJJJJJJIIIIJIHJJJJJHIGGIJJJIJJJJIJJJJJJJJJJIHIJJJJJJJGFGHEIIIIJIHI_Mismatch_1_Sense_+_Library_PoolC
CTTTCTTCCCATGACTTTCTCAAGTTGAAGGCTGTGTCATATTAAATTTTTATTAAATGTTATTGCATATTTAATGTAGTA
>Frequency_1_QualityScore_DDHHCDFIIGAGAHDHCEHEFGCHHHGIIGCGGFGHHGIGIGGICHHCGGIICBFHIEE>DHGGG@CDEDCAAGCEACHHHFDFFFFDCC>AAC_Mismatch_2_Sense_+_Library_PoolC
AAAGTAGGCAAGTTTGGATGAGTTCCCTTAACTTTCTTCCCATGACTTTCTCAAGTTGAAGGCTGTGTCATATTAAATTTTTATTAAATGTTAT
>Frequency_1_QualityScore_FFHHHHHJJJJJJJJIIGJIJIIFIIJJJJJJIJJJIJJGGDHGFGIGCFEHHIIIGHIIJJIIIIIII@DGGIIIIIIIHGHHHHHFCCBB=A_Mismatch_1_Sense_+_Library_PoolC
GTCATATTAAATTTTTATTAAATGTTATTGCATATTTAATGTAGTATTTCCTTTTCAAGGAATGATATTGGAATTAATTTTAATTTATGGGGTT
>Frequency_1_QualityScore_DDHHHHGIJGHHIJFIIJIGGHGGHIGIIJJIJJJJJJJIIJJJIJJIJIJJIJJIJI_Mismatch_0_Sense_+_Library_PoolC
TTTCTCAAGTTGAAGGCTGTGTCATATTAAATTTTTATTAAATGTTATTGCATATTTA
>Frequency_1_QualityScore_FFHHHHGJJIJIIJJIIIIIJIJJJJJHIJJJJJJJJJJJJIJJJJJJJJIHIJIIDIIJJJJIIIIJJHHHHFHHFFFFFFEEEEEDEDEEDC_Mismatch_2_Sense_+_Library_PoolC
GGTAGGCAAGTTTGGATGAGTTCCCTTAACTTTCTTCCCATGACTTTCTCAAGTTGAAGGCTGTGTCATATTAAATTTTTATTAAATGTTATTG
>Frequency_1_QualityScore_FDHFHHHIIJIJJJJJIJIJJGHIIIJIIIIJIJIJJFHGIJJIJJJIJIIJJIIJJJJIHIFAHGGIGGHIGGGIGIJHI_Mismatch_1_Sense_+_Library_PoolC
TAACTTTCTTCCCATGACTTTCTCAAGTTGAAGGCTGTGTCATATTAAATTTTTATTAAATGTTATTGCATATTTAATGTA
>Frequency_1_QualityScore_FFGHHHHJJIIIGIJJIIJ@HHGHGHIJHIIJHIIIIJIJJJJJJIIEIIIJJJIJJHIIJJIJJJIIHFG_Mismatch_1_Sense_+_Library_PoolC
TTCTTCCCATGACTTTCTCAAGTTGAAGGCTGTGTCATATTAAATTTTTATTAAATGTTATTGCATATTTA
>Frequency_1_QualityScore_FFHHHHHJJJJJJJJJJJJJJJJJGIIJJJJIJJJJJIJIIIIIJJJJIJIJJJIHIJGIJIIIGIJIJGIHIJJHHFFH_Mismatch_0_Sense_+_Library_PoolC
CATATTAAATTTTTATTAAATGTTATTGCATATTTAATGTAGTATTTCCTTTTCAAGGAATGATATTGGAATTAATTTTA
>Frequency_1_QualityScore_D#22AFAF:<+ACFH99?F3:C?FG@FGIFF:9?BGFFF?FF@9?DFFIEGFGB=CCFDF.7=DDDEIFAEE;7=CDDDB;@A(6;;;>>BBDB_Mismatch_1_Sense_+_Library_PoolC
GNCTTTCTCAAGTTGAAGGCTGTGTCATATTAAATTTTTATTAAATGTTATTGCATATTTAATGTAGTATTTCCTTTTCAAGGAATGATATTGG
>Frequency_1_QualityScore_FFHGHHHGIJCHIEGHIJIIGGHIHGIJIJFGJJJJJJJIJIJJJJIFGHIIJJJGIJJGIIIIHII_Mismatch_2_Sense_+_Library_PoolC
GACTTTCTCAAGTTTAAGGCTGTGTCATATTAAATTTTTATTAAATGTTATTGCATATTTAATGTAA
>Frequency_1_QualityScore_FFHHGHHIJJIIJGIHIJGJJJJIJJIIIJJJJIGHHGHIJIIJIJJIIIJJIIJJIJJJGIJJJJJJJJIGIJJGHH_Mismatch_1_Sense_+_Library_PoolC
CTTTCTTCCCATGACTTTCTCAAGTTGAAGGCTGTGTCATATTAAATTTTTATTAAATGTTATTGCATATTTAATGTA
>Frequency_1_QualityScore_;=D?DD<<EE<A<B>C33AFFE@+A<E*?E9?<DD?CDE>DADD?D9?D@??:BD<<B8==CE@)8@@(=@CDCCDCDC)7?;7@7@@@AA@B>_Mismatch_2_Sense_+_Library_PoolC
TCCACTGAAGTAGGCAAGTTTGGATGAGTTCCCTTAACTTTCTTCCCATGACTTTCTCAAGTTGAAGGCTGTGTCATATCAAATTTTTATTAAA
>Frequency_1_QualityScore_FFHGHHHJJJJJJJJIIIIJIJJJJJJIJJJJJJJJJJJIIIIJJJJJJBHIJJJJJJIJJJJJJJJJJJJJJJIJJHGFHHHDFFFFFFFBCE_Mismatch_1_Sense_+_Library_PoolC
GATGAGTTCCCTTAACTTTCTTCCCATGACTTTCTCAAGTTGAAGGCTGTGTCATATTAAATTTTTATTAAATGTTATTGCATATTTAATGTAG
>Frequency_1_QualityScore_)ACFHFBGFGGGCHH<A8CF?GF9DH?D0BFFDGHCH8DHAHI>B4DHFHEHFGAGCD@FCG;=@77@_Mismatch_2_Sense_+_Library_PoolC
CTTTCTCAAGTTGAAGGCTGTGTCATATTAAATTTTTATTAAATGTTATTGCATATTTAATGTAGTGA
>Frequency_1_QualityScore_=BD:DF?<A?FGAFFHIAD<FHHHIGEHDHHIIGHHGIIIFIIGGGIIGCHIIIGGFGHGIIIGIDGAF=@=FGGGHD;C_Mismatch_1_Sense_+_Library_PoolC
TTTCTTCCCATGACTTTCTCAAGTTGAAGGCTGTGTCATATTAAATTTTTATTAAATGTTATTGCATATTTAATGTAGTA
>Frequency_1_QualityScore_FFDFFDHJJGIGGJIIGHIIGJJJJJIIHIIIJFIJJCHGIIIIIIJHJGGHIIEGE@GIJJIIIGGGIFGIJ_Mismatch_1_Sense_+_Library_PoolC
TTTATTAAATGTTATTGCATATTTAATGTAGTATTTCCTTTTCAAGGAATGATATTGGAATTAATTTTAATTA
>Frequency_1_QualityScore_DDFDFFDGHGIGGGGGGIIBHIIGIIIGCHG9GEHHAGIBEGEHDFD>FGHIIIGGHAHEGHII@EHIID>GIHEAHHHFDBFF@DDE>CCCDE_Mismatch_1_Sense_+_Library_PoolC
TTCCCTTAACTTTCTTCCCATGACTTTCTCAAGTTGAAGGCTGTGTCATATTAAATTTTTATTAAATGTTATTGCATATTTAATGTAGTATTTC
>Frequency_1_QualityScore_FFHHHHHGIJJJJJJJJJJJJJJJJJJJJJJJJJJIIHHIHIJJJJJHIIJJJIJJJJJJJJJJJJIIHHFHHIIJJJHHHGHHHEFFFFE_Mismatch_1_Sense_+_Library_PoolC
TGAGTTCCCTTAACTTTCTTCCCATGACTTTCTCAAGTTGAAGGCTGTGTCATATTAAATTTTTATTAAATGTTATTGCATATTTAATGTA
>Frequency_1_QualityScore_FFHHHHHJJJJJJJJJJJJJJJJJJHIIJJJIJJJJJJJJJJJJJJIIJIIJJJJJJIJJJJJHGHIIJHIJIJJJGHIJJJEEHHEHHFFFFF_Mismatch_0_Sense_+_Library_PoolC
CATGACTTTCTCAAGTTGAAGGCTGTGTCATATTAAATTTTTATTAAATGTTATTGCATATTTAATGTAGTATTTCCTTTTCAAGGAATGATAT
>Frequency_1_QualityScore_FFHHHHHJJJJJJJJIIJIJIJIIJJHIIJHIGHIIJJJJJJJJJIGHIGIIIGIIIJJDHGGJJJIJJHI_Mismatch_0_Sense_+_Library_PoolC
TTTTTATTAAATGTTATTGCATATTTAATGTAGTATTTCCTTTTCAAGGAATGATATTGGAATTAATTTTA
>Frequency_1_QualityScore_:BA8?FHEA;ACHGAHEGG::2CEHCHG?ECH9CDCC*:?>@9*BBFA@<BG9<*/9?BFGFBAECFG>7)._Mismatch_1_Sense_+_Library_PoolC
TTGAAGGCTGTGTCATATTAAATTTTTATTAAATGTTATTGCATATTTAATGAAGTATTTCCTTTTCAAGGA
>Frequency_1_QualityScore_DDDFFHDHGIJIJJIJJIJJEHIGGIJIJJGHCHIGGHGJJIIGGHHGEGEGGIHIJJJIIIIJIIIIIEEDEDHIGHHHFHEEEFFDDFC_Mismatch_2_Sense_+_Library_PoolC
GTTCCCTTAACTTTCTTCCCATGACTTTCTCAAGTTGAAGGCTGTGTCATATTAAATTTTTATTAAATGTTATTGCATATTTAATGTAGCA
>Frequency_1_QualityScore_FFHHBHHIGGGJJJBHCHIIJEIIIJGIEGHIJIJJEGIAHIJJIHHJJJJJIHJIIHIDEHICHCHGHGAEEHHGGHFCFFEFFEDEECCEDE_Mismatch_2_Sense_+_Library_PoolC
AACTGAAGTAGGCAAGTTTGGATGAGTTCCCTTAACTTTCTTCCCATGACTTTCTCAAGTTGAAGGCTGTGTCATATTAAATTTTTATTAAATG
>Frequency_1_QualityScore_FDFDHHHGIJGGGIIJIJJJIJIJIIJIJJJIIJJIIJIJJJJIDDHIJIJIHICFDHIIJGIJIIIGGHGHIHGHHGGCCEFFFFFE_Mismatch_1_Sense_+_Library_PoolC
GTTTGGATGAGTTCCCTTAACTTTCTTCCCATGACTTTCTCAAGTTGAAGGCTGTGTCATATTAAATTTTTATTAAATGTTATTGCAT
>Frequency_1_QualityScore_A>FDDHD<CGABG>@B?+AHGFEB@?C?CF49?9CDFHEFCHEGEBBD@D@GFGEBFBD8C>8CGGIHI7@FH;E@>DG;=>;7_Mismatch_2_Sense_+_Library_PoolC
TAACTTTCTTCCCATGACTTTCTCAAGTTGAAGGCTGTGTCATATTAAATTTTTATTAAATGTTATTGCATATTTAATGTAGCA
>Frequency_1_QualityScore_DDFF:AF??AFHFHIIIGIIIGEDHHHHHGHHHIIG@FAACF@GDHGHHFHCFEH>FHHIGGHGHHHHIGCGHIIIIFGIIGFFFFHF_Mismatch_0_Sense_+_Library_PoolC
GCTGTGTCATATTAAATTTTTATTAAATGTTATTGCATATTTAATGTAGTATTTCCTTTTCAAGGAATGATATTGGAATTAATTTTAA
>Frequency_1_QualityScore_FFHHHHHJJJJJJJJJJJIJJIJJJJJJJJJIJJJIJJIJ_Mismatch_0_Sense_+_Library_PoolC
TTAAATTTTTATTAAATGTTATTGCATATTTAATGTAGTA
>Frequency_1_QualityScore_EFHGHFHGGHJGIJG@HIIIIIIIIJIIIGGCF?FFFHJJCHHHGIIGDHIJIIHJIIIIJIHIEGGEC=FEHGIHIGEEEHFEHFFFFF_Mismatch_1_Sense_+_Library_PoolC
TTCCCTTAACTTTCTTCCCATGACTTTCTCAAGTTGAAGGCTGTGTCATATTAAATTTTTATTAAATGTTATTGCATATTTAATGTAGTA
>Frequency_1_QualityScore_EFHHHHHJJJJJJJJJJJJJJJJJIJJJJIJJJJIJJJJJJJJJIIJJJJJJJJJIIIIIJJJJJJJJJHGIIJHIJIIJIHHHHHHHFECFED_Mismatch_1_Sense_+_Library_PoolC
TTCTTCCCATGACTTTCTCAAGTTGAAGGCTGTGTCATATTAAATTTTTATTAAATGTTATTGCATATTTAATGTAGTATTTCCTTTTCAAGGA
>Frequency_1_QualityScore_FFHHHHGIJJJIIIJJJJJGHIJJJJJJJJJJJJJIJJJHIIIIJJJJJJJJIJIJHIIJHHIGGIJJHIGHJJJHGIIH_Mismatch_0_Sense_+_Library_PoolC
TTCTCAAGTTGAAGGCTGTGTCATATTAAATTTTTATTAAATGTTATTGCATATTTAATGTAGTATTTCCTTTTCAAGGA
>Frequency_1_QualityScore_FFHHHHHIJJJGIJIJIJJJJJIIJIIHIIJJIJJGIIJJFIJJJJJJJFIIJJJJJJIJGIJJJIGIIAGHHGIIJHHHHH_Mismatch_1_Sense_+_Library_PoolC
ACTTTCTTCCCATGACTTTCTCAAGTTGAAGGCTGTGTCATATTAAATTTTTATTAAATGTTATTGCATATTTAATGTAGTA
>Frequency_1_QualityScore_FDHHHGHJIJIJJJJJJIJJJJEHBHIIIIJJEFHGHJGGIIGGHIJEIHCFHGIJGIGHIHCHGGIHIHGHHEHGIJII>EH>BED_Mismatch_2_Sense_+_Library_PoolC
AATTTTTATTAAATGTTATTTCATATTTAATGTAGTATTTCCTTTTCAAGGAATGATATTGGAATTAATTTTAATTTATGGGGTTTA
>Frequency_1_QualityScore_FFHFFHFGGIJJJJGFEGIJJDHHIIIJJHGICFFH<CFHIIHEHHDIHIJIHGGGI@FIGIJICDGDHFHGGGEHIJHEHFHEHFFEF_Mismatch_1_Sense_+_Library_PoolC
TCCCTTAACTTTCTTCCCATGACTTTCTCAAGTTGAAGGCTGTGTCATATTAAATTTTTATTAAATGTTATTGCATATTTAATGTAGTA
>Frequency_1_QualityScore_FFHHHHHJIJJJJJGHHHIJJJIJJJJJJJJJJJJJJJJIJJJJJJIJJJJJJJJJIIIFGIJJJIJJJHHEGIJIJIHFFHHHHFFFFFDCEE_Mismatch_0_Sense_+_Library_PoolC
CAAGTTGAAGGCTGTGTCATATTAAATTTTTATTAAATGTTATTGCATATTTAATGTAGTATTTCCTTTTCAAGGAATGATATTGGAATTAATT
>Frequency_1_QualityScore_FFHFHHHJJJJJJIJJJJIJIJJJJJJJJJJJJJJJJJJJJJJJJJIJJJJJIJJJIJJJJJJJIJIJIEHHHGHFFFFFFCEDEEEEEECDEE_Mismatch_2_Sense_+_Library_PoolC
GAGTTTGGATGAGTTCCCTTAACTTTCTTCCCATGACTTTCTCAAGTTGAAGGCTGTGTCATATTAAATTTTTATTAAATGTTATTGCATATTT
>Frequency_1_QualityScore_FFHHHHHJJJJJIJIJJJJJJJIJJJJJIJJJJJIJJJIJIJJJJIJIIJIIIJIJIHIHHIIJJJJIJHHIIJHHHHHGFFEEFFFFC_Mismatch_2_Sense_+_Library_PoolC
CAAGTTTGGATGAGTTCCCTTAACTTTCTTCCCATGACTTTCTCAAGTTGAAGGCTGTGTCATATTAAATTTTTATTAAATGTTATTGA
>Frequency_1_QualityScore_FFHHHHHJGJJIIJJHIJGJIIJGJJJJJJJIJJJJJJJJJJJIJJJIJIHIJIHIEHIIJJJHIIIIJGIIJJHHHHHHHFFE_Mismatch_1_Sense_+_Library_PoolC
AGTAGGCAAGTTTGGATGAGTTCCCTTAACTTTCTTCCCATGACTTTCTCAAGTTGAAGGCTGTGTCATATTAAATTTTTATTA
>Frequency_1_QualityScore_FFHHHHHJJJIIIJJJJJGJIJJJJJJJJIIIJJJJJJJIJIIIIJJJJJJJIIJJIIIJII_Mismatch_0_Sense_+_Library_PoolC
TTCTCAAGTTGAAGGCTGTGTCATATTAAATTTTTATTAAATGTTATTGCATATTTAATGTA
>Frequency_1_QualityScore_FFHHHHHJJJJJJJJJJJJJJJJJJJJJJJJJJJJJIIJIIJJJJJJIIIJJJJJJJJJJJJJJJJJIJHHDHIJJJJHH_Mismatch_1_Sense_+_Library_PoolC
GAGTTCCCTTAACTTTCTTCCCATGACTTTCTCAAGTTGAAGGCTGTGTCATATTAAATTTTTATTAAATGTTATTGCAT
>Frequency_1_QualityScore_D?8FHFA<<FEGEEHCD;?F9E9<+?<EHBHEBDF<:CGCBFI>BF><DDCG>8/8DAHG=<<8@CEHFHEEGC=@@=;CAHHFDDCC@CD_Mismatch_1_Sense_+_Library_PoolC
TCCCTTAACTTTCTTCCCATGACTTTCTCAAGTTGAAGGCTGTGTCATATTAAATTTTTATTAAATGTTATTGCATATTTAATGTAGTATT
>Frequency_1_QualityScore_DDHHHHGGIJIIJJJJJJJIJJJJIJJJJJJJJIHIIGIJJIJGHGHIJJIIIIJJJJJJHHGHHGHFDEEFDFEEECDEFEEDDDD_Mismatch_2_Sense_+_Library_PoolC
TTCCCTTAACTTTCTTCCCATGACTTTCTCAAGTTGAAGGCTGTGTCATATTAAATTTTTATTAAATGTTATTGCATATTTAATGCA
>Frequency_1_QualityScore_FFHHHHHJJJJJJJJJJJJJJJJJIJHIIJJIIHIJHIIIJJJIJJJJJJJJJJJIIJJJJJJIJJJJJIGJJJIJJHHH_Mismatch_1_Sense_+_Library_PoolC
AACTTTCTTCCCATGACTTTCTCAAGTTGAAGGCTGTGTCATATTAAATTTTTATTAAATGTTATTGCATATTTAATGTA
>Frequency_1_QualityScore_FFHHHHHJJJJJJJIJJIJGJIIJJJGHJHIJIJJJJJIJJJJJJJJJJJIJJJIIIJJJJJJGIJJGIFHHIJIJ_Mismatch_1_Sense_+_Library_PoolC
TTCCCATGACTTTCTCAAGTTGAAGGCTGTGTCATATTAAATTTTTATTAAATGTTATTGCATATTTAATGTAGTA
>Frequency_1_QualityScore_FDHHGHHJJJJJJJIIIJIJJIJGIJIEFFGGHGIIIIIIIIIIIIJIIJJJIJJJGGHIGIJIHIIJJGGIJ@HHHHHHFEDFFE_Mismatch_1_Sense_+_Library_PoolC
CTTAACTTTCTTCCCATGACTTTCTCAAGTTGAAGGCTGTGTCATATTAAATTTTTATTAAATGTTATTGCATATTTAATGTAGTA
>Frequency_1_QualityScore_FFHHHHHIJJJJJJJJJJJJIJIJIJJJJJJJJIIHIIJJIIJJJIIEGIJHHHIHHHIIIJIIIIJJJGGGHIGIIHHHFHGHGEFFFFFFEE_Mismatch_0_Sense_+_Library_PoolC
AAGTTGAAGGCTGTGTCATATTAAATTTTTATTAAATGTTATTGCATATTTAATGTAGTATTTCCTTTTCAAGGAATGATATTGGAATTAATTT
>Frequency_1_QualityScore_FBHHDBFHIJJJGIIJIJIIIIHIJGGIIHIJJIIIJIIEIIIIIJJIIJJJIGGCCDFHGIIGIJJGIFHJ_Mismatch_0_Sense_+_Library_PoolC
TATTAAATTTTTATTAAATGTTATTGCATATTTAATGTAGTATTTCCTTTTCAAGGAATGATATTGGAATTA
>Frequency_1_QualityScore_FFHHHHHJJJJJIJJJJJJJJJJJJJJJJJJJJJJJGJIJJJJJJJJJFIJJJJJJJJJIJJJJJJJJIIJFGHHHHHHFFFFFFFEEEEFEED_Mismatch_1_Sense_+_Library_PoolC
ATGAGTTCCCTTAACTTTCTTCCCATGACTTTCTCAAGTTGAAGGCTGTGTCATATTAAATTTTTATTAAATGTTATTGCATATTTAATGTAGT
>Frequency_1_QualityScore_DFFFHHHJJJJJJJIJJJJJJJJJJJJIIGIJJIJJIJJJJGGIIIJIIIJIIJJJJJJIJJIJGJJJJEGHGJIJJJHGHHHHHFFFFFFFCE_Mismatch_1_Sense_+_Library_PoolC
TGTGTCATATTAAATTTTTATTAAATGTTATTGCATATTTAATGTAGTATTTCCTTTTCAAGGAATGATATTGGAATCAATTTTAATTTATGGG
>Frequency_1_QualityScore_BDFCFHBGBEG;<A@FGCHIEHIHE4?<FHGCHCGCFHCFGGDB@FHIIG=DF<BDBBHCGGE>CF_Mismatch_1_Sense_+_Library_PoolC
TTTCTTCCCATGACTTTCTCAAGTTGAAGGCTGTGTCATATTAAATTTTTATTAAATGTTATTGCA
>Frequency_1_QualityScore_DFHHHHHJJJJJJJJJIJJJJJJJJJHIIJJJJJJIJJJJJJJJJJJIJJIGIIJJJJJJIJJJJJJJIHGHJ_Mismatch_1_Sense_+_Library_PoolC
CCATGACTTTCTCAAGTTGAAGGCTGTGTCATATTAAATTTTTATTAAATGTTATTGCATATTTAATGTAGTA
>Frequency_1_QualityScore_FFHHHHHJJJJJJJJJJJJJJJJJJJIIIHIJJJJJIJJJJJJJJJJJJJJJJJJJJGIJJHGIJIGIJIIJJJJJJJJI_Mismatch_2_Sense_+_Library_PoolC
AACTTTCTTCCCATGACTTTCTCAAGTTGAAGGCTGTGTCATATTAAATTTTTATTAAATGTTATTGCATATTTAATGCA
>Frequency_1_QualityScore_FFHHHHGJJJJGJJIJIJJJJEHIJJJGIJJJJJJJIJIIJJIJIJJIJIIJGGHJJIJ8B_Mismatch_1_Sense_+_Library_PoolC
CCCATGACTTTCTCAAGTTGAAGGCTGTGTCATATTAAATTTTTATTAAATGTTATTGCTA
>Frequency_1_QualityScore_FDHHHHHJJJJJJJJJJJJJJJJIJJIJJJJJJIJIJJJHIHJIIJJIJJJJIIJJJJJHIJIJHIIJIFHIJJJIJJIJIJJIIJHHHHHGEE_Mismatch_0_Sense_+_Library_PoolC
GTGTCATATTAAATTTTTATTAAATGTTATTGCATATTTAATGTAGTATTTCCTTTTCAAGGAATGATATTGGAATTAATTTTAATTTATCAAA
>Frequency_1_QualityScore_FFHHHHHIJJJJIGJGHEFHHCDFHIJJFGGGIHIJJIJIJJGGIGGIGIIIJIIHIJIIJJGIIIJIIEHGIEHG_Mismatch_1_Sense_+_Library_PoolC
TCCCATGACTTTCTCAAGTTGAAGGCTGTGTCATATTAAATTTTTATTAAATGTTATTGCATATTTAATGTAGTTA
