# Supplementary material for: Differential Gene Expression Reveals Candidate Genes for Drought Stress Response in Abies alba (Pinaceae)
Source: PLoS One. 2015 Apr 29;10(4):e0124564. doi: 10.1371/journal.pone.0124564 (PMC4414588; doi:10.1371/journal.pone.0124564)
Supplement: S3 File — (GZ) [file pone.0124564.s003.gz › comp19787_c0_seq1.fa]

>comp19787_c0_seq1 len=653 path=[407:0-85 1014:86-379 493:380-502 981:503-513 627:514-546 660:547-587 955:588-590 702:591-652]
TATGAGACAGATTCTACAGAAAAGAATGGGAATTCATCCAACCTCGGAAATGGCTAAGGCGAATATGAAGTAGCCGTGCAGGAGGAGGCTGGCAGGAGAACAAAGAGGCCGAGTACAGATGATGAGGAGGGGGCGTATGAAGAAACTGGCAAAAGTTTGACAGACGCACCTTCTACAGGCGAGATTGTAGCTTCGTCTAATCGTGCGGTGGAAGAGAAAGCAGAAGGGCAAAATGGTGATGACGATGGAGTAGAAAAAACTGTGGAGGATCAGGAGATTCAAGCAGCTGAAAGAAATTAATGAGATTAGTAAACATGAATCTAATACTCTGCATCCACAGGGCTATACTAGTAATATGACGTAAAAATATTTATTTGATGGACTGAATTCCTTGTTTTGCAGGGTGGGGAGAAGGAGTGGAGTTTTGTGTCTTGTCTTCATTACATGCAAGTGTTATGGATTGTTTCTATAATGGCTGAAAAGTCAAAATGTTTGTATTTATATCGGCAGATAGTTGTCTTCATAACCGTATAATGTATGAGTTATCTTCATAACTATATAACACCTGTATAAATGGCGAGATCTCCACACACCTATTTGTAATATTGATAATTTCTTTATTATAAACCTTGGGTTTACATTTATTAAGTAAA

>Frequency_2_QualityScore_FFHHGHHJJJIJJJJJIJJJIJJIJIJIJJJJJJJJHIJIJJGIIIJJIJJJJIGIJIJJJJJIJJJJIEGGGFFFEFEEEEEEEEECCD_Mismatch_1_Sense_+_Library_PoolT
GAGATTCAAGCAGCTGAAAGAAATTAATGAGATTAGTAAACGTGAATCTAATACTCTGCATCCACAGGGCTATACTAGTAATATGACGTA
>Frequency_2_QualityScore_FFHHHHHJJIJJJIIIIIIHHIIIJFIHIIIJJJJJJJJIJIIJJJJJJJIIIJIJIJJIIHGHIHIIIFGGGEFEEEEFEEEEEEEEDDCCCC_Mismatch_1_Sense_+_Library_PoolT
AAGAAATTAATGAGATTAGTAAACGTGAATCTAATACTCTGCATCCACAGGGCTATACTAGTAATATGACGTAAAAATATTTATTTGATGGACT
>Frequency_2_QualityScore_FFHHHHHIIIJJJJJJIJJJJJJJJJJJJJIJIIIIIJIIIIJIIJJJJJIIIIIIIIIIIIHIIIGEGFHFHGGGGFFEEEEDEECECDDDDA_Mismatch_0_Sense_+_Library_PoolT
GAGATTAGTAAACATGAATCTAATACTCTGCATCCACAGGGCTATACTAGTAATATGACGTAAAAATATTTATTTGATGGACTGAATTCCTTGT
>Frequency_2_QualityScore_EEEFDFGHIIIIIIIIIHIEHICHGIIJIIIGIIIGGEHIIIIGEIIEGHGGIGGGGIHFCEEACEEECCEECECDECEDCDCDDDDDCCDCDA_Mismatch_0_Sense_+_Library_PoolT
GGAGTAGAAAAAACTGTGGAGGATCAGGAGATTCAAGCAGCTGAAAGAAATTAATGAGATTAGTAAACATGAATCTAATACTCTGCATCCACAG
>Frequency_2_QualityScore_FFHHHHHJIJIIJJJJHJJJJJIJJJCHIJJIJJJIJIIDEIIIGIIIIGGHHHHFCEFFEEEEBDDDDBCCCCC?CBDCDDDDC<AC;A<B>C_Mismatch_0_Sense_+_Library_PoolT
TGGACTGAATTCCTTGTTTTGCAGGGTGGGGAGAAGGAGTGGAGTTTTGTGTCTTGTCTTCATTACATGCAAGTGTTATGGATTGTTTCTATAA
>Frequency_2_QualityScore_EEHGGHHJJIHIGIIJIGHIIFIIIIIIIJJIIJGGIIIIIJGICGHIHGGEGGDDCBCDED?B?CCCDCCBCB=BCCBCCDACCCCCABB9>:_Mismatch_0_Sense_+_Library_PoolT
GTAAAAATATTTATTTGATGGACTGAATTCCTTGTTTTGCAGGGTGGGGAGAAGGAGTGGAGTTTTGTGTCTTGTCTTCATTACATGCAAGTGT
>Frequency_2_QualityScore_FFHGHGHIIJJJGIJJIIIJHGIEHHIIIEIIIIJGIIIIIIJJIJIIIIIIIIIIJJJIAEGGIIIIFGIEHFEGGFGFECEEDEECCEFEEE_Mismatch_0_Sense_+_Library_PoolT
AAGCAGCTGAAAGAAATTAATGAGATTAGTAAACATGAATCTAATACTCTGCATCCACAGGGCTATACTAGTAATATGACGTAAAAATATTTAT
>Frequency_2_QualityScore_FFGHGHHJJIHIIIJJJIJJJJJJJJIJIJIFHIIIJJJJHIIJJIEIIIHHHHFFECDCEDDCDDAD@ACACCDCDDDCD?C;?C?DCCDCCC_Mismatch_1_Sense_+_Library_PoolT
AATTCATCCAACCTCGGAAATGGCAAAGGCGAATATGAAGTAGCCGTGCAGGAGGAGGCTGGCAGGAGAACAAAGAGGCCGAGTACAGATGATG
>Frequency_2_QualityScore_FFHHHHFIIIIGIJGIJGIJGIJJJIIJHHHFEFFFFEEEEEDDDDDDCCEDCDDDDDDDDDDDDDDDDDDDDDCDCDDDDEDDDDDDDDDDCD_Mismatch_0_Sense_+_Library_PoolT
GCCGAGTACAGATGATGAGGAGGGGGCGTATGAAGAAACTGGCAAAAGTTTGACAGACGCACCTTCTACAGGCGAGATTGTAGCTTCGTCTAAT
>Frequency_1_QualityScore_FFHHHHHHHIJICGHHIJJJJJJJIJIIIIJJJJFHIJIIBFHJJJJJHEIHHHCEFFFFFEDDCDACDDBBDDCBDCDDDCCADEDDBDDDDD_Mismatch_0_Sense_+_Library_PoolT
CTAATCGTGCGGTGGAAGAGAAAGCAGAAGGGCAAAATGGTGATGACGATGGAGTAGAAAAAACTGTGGAGGATCAGGAGATTCAAGCAGCTGA
>Frequency_1_QualityScore_FFHHFHHIJIJIIJJIJIIJIIHHIIHIJJCHJJJJJJJJJIJIIJIJGIAHHHHGEFFFFDEDD?CDDBDDDDD;@B?CCBD<ACDDDDCCDD_Mismatch_0_Sense_+_Library_PoolT
CGTATGAAGAAACTGGCAAAAGTTTGACAGACGCACCTTCTACAGGCGAGATTGTAGCTTCGTCTAATCGTGCGGTGGAAGAGAAAGCAGAAGG
>Frequency_1_QualityScore_FFHHHHHJJJHHJGHJHIJJJJGIFHIIJJJJJJJIJIJGIIJJJJJJJJIHHHHHHFFFFFFADDDDDCCDDDDDDDDDDDDDDDCDDDDDBD_Mismatch_1_Sense_+_Library_PoolT
GAAAAAACTGTGGAGGATCAGGAGATTCAAGCAGCTGAAAGAAATTAATGAGATTAGTAAACGTGAATCTAATACTCTGCATCCACAGGGCTAT
>Frequency_1_QualityScore_FFHHHHHJJJJJIIHIIIIJJJIIIJJJJJJJJJJJJJIJJJHHHHFFFFFFFDEDDDDEDDDDDDDBB><CCBDCCDDDDDDDDDDDD_Mismatch_0_Sense_+_Library_PoolT
GAAACTGGCAAAAGTTTGACAGACGCACCTTCTACAGGCGAGATTGTAGCTTCGTCTAATCGTGCGGTGGAAGAGAAAGCAGAAGGGCA
>Frequency_1_QualityScore_FFHHHHHIJJJJJJJIIIHIJJJJJJJJJJJJJJJJJJJJJJJJJHIJHHHHHHFFFFDDDEEDDDDDDD??BACDBDACDDDDDCDDDDDBBB_Mismatch_0_Sense_+_Library_PoolT
GAAGAAACTGGCAAAAGTTTGACAGACGCACCTTCTACAGGCGAGATTGTAGCTTCGTCTAATCGTGCGGTGGAAGAGAAAGCAGAAGGGCAAA
>Frequency_1_QualityScore_?DFHFHHGHEEFEGE8?EGDBFEHII>GHHGIIFEIIIIIBGC@CGGEHIHEHE>DB7>CCCCCBB@CC>@?CB@@ACBC@CB89@CCCCCBCB_Mismatch_0_Sense_+_Library_PoolT
CGTCTAATCGTGCGGTGGAAGAGAAAGCAGAAGGGCAAAATGGTGATGACGATGGAGTAGAAAAAACTGTGGAGGATCAGGAGATTCAAGCAGC
>Frequency_1_QualityScore_FFHHHHGJJIJJJJJIHJJJGIJJIHIJJJJJJIHIJJJJJJIJJJJJEHIICHIJJHGDFFFCC>BDC?ACDDDBDCDDDCCCDD@4>C>A>A_Mismatch_0_Sense_+_Library_PoolT
AATATGACGTAAAAATATTTATTTGATGGACTGAATTCCTTGTTTTGCAGGGTGGGGAGAAGGAGTGGAGTTTTGTGTCTTGTCTTCATTACAT
>Frequency_1_QualityScore_FFHHHGGJJJJJJJIJJIJJJDGGGIGIJJJJJII@FIIIIIHFFFFFEDEDDDDDDDDDDBCDDDEDDDDDDDD@CDDDDDDDCDCDDDDCCD_Mismatch_0_Sense_+_Library_PoolT
GAAAGCAGAAGGGCAAAATGGTGATGACGATGGAGTAGAAAAAACTGTGGAGGATCAGGAGATTCAAGCAGCTGAAAGAAATTAATGAGATTAG
>Frequency_1_QualityScore_DDDFDDD<DHGHEGII@GIIIHIIFIIIII>EEGHHFFFFCCCB@CCCCCCCCCBBCCCCC@@CAAC@C<??BBCECCAB?BB5<@BCCCC_Mismatch_1_Sense_+_Library_PoolT
GGAGGGGGCGTATGAAGAAACTGGCAAAAGTTTTACAGACGCACCTTCTACAGGCGAGATTGTAGCTTCGTCTAATCGTGCGGTGGAAGAG
>Frequency_1_QualityScore_FFHHHHHIJJIIJJJJJJJJIJIJJJJIIJJFAGIGIJIJJIHHGHHFFFFDDDDDDDCD>CCDDEDD??@BCB:?CCCDDDDDDDCDDDDDBD_Mismatch_0_Sense_+_Library_PoolT
AGGCGAGATTGTAGCTTCGTCTAATCGTGCGGTGGAAGAGAAAGCAGAAGGGCAAAATGGTGATGACGATGGAGTAGAAAAAACTGTGGAGGAT
>Frequency_1_QualityScore_FFHHHHGIJJJJJJIIJIJIIGJGHJJIJIJJJJJIIJIJIJJIJJHF@BD=ACDDCDDDCCDDDDDDDDDDDDDD@CCDDDDDBBDDABCCDC_Mismatch_0_Sense_+_Library_PoolT
CAGACGCACCTTCTACAGGCGAGATTGTAGCTTCGTCTAATCGTGCGGTGGAAGAGAAAGCAGAAGGGCAAAATGGTGATGACGATGGAGTAGA
>Frequency_1_QualityScore_FFFFFDFIGIIHGGGGGHB>FCGH>F???;BBAH)?@FH-;F@C3.=C@EC@BD;@@A<==;?=3>@ADCCCDD<<8?BC<4>@_Mismatch_0_Sense_+_Library_PoolT
CTTCTACAGGCGAGATTGTAGCTTCGTCTAATCGTGCGGTGGAAGAGAAAGCAGAAGGGCAAAATGGTGATGACGATGGAGTAG
>Frequency_1_QualityScore_FFHHHHHJIJJJJJJJIJIJJJJIJJJJJJJJJJJJJJJIJJGIJJJJJIIJIJJHIEHIJJGHHHHHHHFFFFFFEEEEDDDDDDEDEDDDDD_Mismatch_1_Sense_+_Library_PoolT
TGTGGAGGATCAGGAGATTCAAGCAGCTGAAAGAAATTAATGAGATTAGTAAACGTGAATCTAATACTCTGCATCCACAGGGCTATACTAGTAA
>Frequency_1_QualityScore_DAFGHCFIGHIIIDICH@GG@FGCG=FEFHGII=BGHGAFHIGHEGE;=AHEDC?>BCCCCCCBBBCCBCCCBCCCCCD@:AC?>CCCCCCBCC_Mismatch_0_Sense_+_Library_PoolT
TGCGGTGGAAGAGAAAGCAGAAGGGCAAAATGGTGATGACGATGGAGTAGAAAAAACTGTGGAGGATCAGGAGATTCAAGCAGCTGAAAGAAAT
>Frequency_1_QualityScore_FFHHHHHJIJGIJJJJIIIIIIIEHDHHHIHIJIJJJJJFIJJJHFD@BDDDDCDDDDDDDDDDDDDCCACDDDDCDDDDDDDDDDDDCDDDDB_Mismatch_0_Sense_+_Library_PoolT
CTGGCAGGAGAACAAAGAGGCCGAGTACAGATGATGAGGAGGGGGCGTATGAAGAAACTGGCAAAAGTTTGACAGACGCACCTTCTACAGGCGA
>Frequency_1_QualityScore_FFHHHHGJJJJJJJIIJHIIHIJJJJGGHJJJGHJJJJHIJGHJHGGHFFFD?B=BDDDDDDDDBDDDDBACDEDDDDDDEDDCDDDDDDD>BD_Mismatch_1_Sense_+_Library_PoolT
CGGAAATGGCAAAGGCGAATATGAAGTAGCCGTGCAGGAGGAGGCTGGCAGGAGAACAAAGAGGCCGAGTACAGATGATGAGGAGGGGGCGTAT
>Frequency_1_QualityScore_DDDHDHHFH<4CHH?CGHIGGEHCEHIGGIIIHGIGGHHI<FBBEC49?BDG@FH9;BCB/AA>BB9;@?;?BCB>?:>?_Mismatch_0_Sense_+_Library_PoolT
CTAGTAATATGACGTAAAAATATTTATTTGATGGACTGAATTCCTTGTTTTGCAGGGTGGGGAGAAGGAGTGGAGTTTTG
>Frequency_1_QualityScore_FFHHHHHJJIJJJJJJJJJJJJJJJJJJJJJJJJJJJJJIJJJJJJIJIIJJJJJJJJJJJIHGIJJIJHIJIJHHHHHFDCDFFEEEEEEDDD_Mismatch_0_Sense_+_Library_PoolT
TTAGTAAACATGAATCTAATACTCTGCATCCACAGGGCTATACTAGTAATATGACGTAAAAATATTTATTTGATGGACTGAATTCCTTGTTTTG
>Frequency_1_QualityScore_DD=DBDDEFEFEE:FEFH43:?;+AEFEFFIBFFFFDADG@FBFCD;D_Mismatch_0_Sense_+_Library_PoolT
AGGGCTATACTAGTAATATGACGTAAAAATATTTATTTGATGGACTGA
>Frequency_1_QualityScore_FFHHHFHJIJJJJIJJJJHJJIIJIJJJJJJJJJJJJIIJJJJJJJJJJJJJJJJJJJJJJJIJIJJJJJJHHHHFFFEFDFEEEFEEEDBDDD_Mismatch_0_Sense_+_Library_PoolT
AGGAGATTCAAGCAGCTGAAAGAAATTAATGAGATTAGTAAACATGAATCTAATACTCTGCATCCACAGGGCTATACTAGTAATATGACGTAAA
>Frequency_1_QualityScore_FFHHHHHJJIIJIJJJJJJJJJJJGHJJJ@FHEHIIJFJJIJHHHHHFEFDDECEDD>ACDDECDDBDDCB>ACCDDDDDDDD>CDCDCCDEEE_Mismatch_1_Sense_+_Library_PoolT
CGAGATTGTAGCTTCGTCTAATCGTGCGGTGGAAGAGAAAGCAGAAGGGCAAAATGGTGATGACGATGGAGTAGAAAAAACTGTGGAGTATCAG
>Frequency_1_QualityScore_FFHHHHHIJHIJJJJJJJJJJJJJJIJJJJJJJJJJJJJJJIJJJJJJJJJHIJJJIJJJJJJJJJJHGEHHHHHFFFFFFEEEDEEDEDDDDD_Mismatch_0_Sense_+_Library_PoolT
TGAGATTAGTAAACATGAATCTAATACTCTGCATCCACAGGGCTATACTAGTAATATGACGTAAAAATATTTATTTGATGGACTGAATTCCTTG
>Frequency_1_QualityScore_FFHHHHHIJJJJJJJIJJJJIJJ?DGIJJJJJJJJIJDHIJJIIJJJIIIHHHHHFFFFEEEDBCDDDEDDDDDDDDDDDDDDDDDDEDDDDDD_Mismatch_0_Sense_+_Library_PoolT
GAGAAAGCAGAAGGGCAAAATGGTGATGACGATGGAGTAGAAAAAACTGTGGAGGATCAGGAGATTCAAGCAGCTGAAAGAAATTAATGAGATT
>Frequency_1_QualityScore_FFHHHHHJJJJJJJJJJJJJJIIJJJJJJJJJJJJJJIJJJIJJJJIJJIJJJJJJJJJJJJG_Mismatch_0_Sense_+_Library_PoolT
TGAATCTAATACTCTGCATCCACAGGGCTATACTAGTAATATGACGTAAAAATATTTATTTGA
>Frequency_1_QualityScore_FFHHHHHGHGIJJJJIJJIEICFGIJJJGIJJJHIJHIIIJJJJJJJJGIJJJJJHHHHHFFFFFEEEEEEEDDDDDDDDDEEDDDDDDDEDDD_Mismatch_0_Sense_+_Library_PoolT
AAAATGGTGATGACGATGGAGTAGAAAAAACTGTGGAGGATCAGGAGATTCAAGCAGCTGAAAGAAATTAATGAGATTAGTAAACATGAATCTA
>Frequency_1_QualityScore_FBFHHHHJGIJJJJJJJHIIJJHJJJIIJJIGHIJIGIIIJFIJGHIIJIGJJJCHBHHGFFEECED??@DDACCDBBDDCCC>@ACCCEEEED_Mismatch_0_Sense_+_Library_PoolT
GTAATATGACGTAAAAATATTTATTTGATGGACTGAATTCCTTGTTTTGCAGGGTGGGGAGAAGGAGTGGAGTTTTGTGTCTTGTCTTCATTAC
>Frequency_1_QualityScore_DFHHFHHGGIJIIGHIAFFHIEEH?GHJGH?DGHIJEGGIFGIJJGHI@CGIIHHHEDFCCED@@CBEDDDDCCDDDDDCDDCD@ACCDDEEDD_Mismatch_0_Sense_+_Library_PoolT
CAGAAGGGCAAAATGGTGATGACGATGGAGTAGAAAAAACTGTGGAGGATCAGGAGATTCAAGCAGCTGAAAGAAATTAATGAGATTAGTAAAC
>Frequency_1_QualityScore_FFHHHHHIJJJJJJEHIIJ?FHGHGGHHJJJJJJIJJJJJJJJJJJJCCHHGHHHFFFDCECEDDDDDDDBDDCDDDDDDDDDDDDDBDCDDED_Mismatch_1_Sense_+_Library_PoolT
GCTTCGTCTAATCGTGCGGTGGAAGAGAAAGCAGAAGGGCAAAATGGTGATGACGATGGAGTAGAAAAAACTGTGGAGGATCAGGAGATTCAAA
>Frequency_1_QualityScore_FFHHHHHJIJJJJJIIJJJJIIIFHFCIIGIHIJJJJBFHIGHHI8BFFG=CGCHHHGCHHFDDDDECEB?@BDDCDC,:>>CDDDB?BBCB4>_Mismatch_2_Sense_+_Library_PoolT
GACAGACGCACCTTCTACAGGCTAGATTGTAGCTTCGTCTAATCGTGCAGTGGAAGAGAAAGCAGAAGGGCAAAATGGTGATGACGATGGAGTA
>Frequency_1_QualityScore_DDHHHHFGGGIB7AEFGHBHIGDCFGGIEFEDFAHCFGA4-@@E>EEEEB:?CDEC<838>5)9??AACA9?9>:(19CBC3(44@C>C_Mismatch_0_Sense_+_Library_PoolT
CCGTGCAGGAGGAGGCTGGCAGGAGAACAAAGAGGCCGAGTACAGATGATGAGGAGGGGGCGTATGAAGAAACTGGCAAAAGTTTGACA
>Frequency_1_QualityScore_FFHGHGHJJJJJEHIJIIJJJIJJHIIJJJIIIJJGGIIJJJIIJJJJFIGHGFFFFFECEEEDCBDDDCCDDDDBDCDDC_Mismatch_1_Sense_+_Library_PoolT
GGCGTATGAAGAAACTGGCAAAAGTTTGACAGACGCACCTTCTACAGGCGAGATTGTAGCTTCGTCTAATCGTGCAGTGGA
>Frequency_1_QualityScore_DDHHDHDIJJJIIDHGGIJIGIIIEGHGI>FHGFGDIG;@FDCEGIIGFEGEFFCEDCC=ABDCCACCC>CDCDDDBDDD49>CCCDDDDDCCC_Mismatch_0_Sense_+_Library_PoolT
TTCTACAGGCGAGATTGTAGCTTCGTCTAATCGTGCGGTGGAAGAGAAAGCAGAAGGGCAAAATGGTGATGACGATGGAGTAGAAAAAACTGTG
>Frequency_1_QualityScore_FFHHHHHIJJJIJJJCHIJJJJJJIJJJHJIJJJJJJJDGIIJIJGGJIEIBDHHHCHFFFEFEEEEDECDCC@CC@C>ACACCD>A>>CDCDC_Mismatch_0_Sense_+_Library_PoolT
ATATTTATTTGATGGACTGAATTCCTTGTTTTGCAGGGTGGGGAGAAGGAGTGGAGTTTTGTGTCTTGTCTTCATTACATGCAAGTGTTATGGA
>Frequency_1_QualityScore_FFGHDHHIIHIJHIIHIJGIJJJJIJEHHHFFFFFEEEEEDDDDDDDDEDDDDDDDDDDDDDDDDDDCDCDDDDDBDDDCDDDDDD?BDACDCD_Mismatch_0_Sense_+_Library_PoolT
CGAGTACAGATGATGAGGAGGGGGCGTATGAAGAAACTGGCAAAAGTTTGACAGACGCACCTTCTACAGGCGAGATTGTAGCTTCGTCTAATCG
>Frequency_1_QualityScore_FFHHHHHJFHJJJJJJJJJJIJIIJIJJJJJJJJJJJIJJJJJJJJIJJJJJJJIIJJJJJIJJJIJJHHHHHHFFFFF_Mismatch_1_Sense_+_Library_PoolT
AGTAAACGTGAATCTAATACTCTGCATCCACAGGGCTATACTAGTAATATGACGTAAAAATATTTATTTGATGGACTGA
>Frequency_1_QualityScore_DFHHHHHIJJJJJHJHHHGIGIJJIJJIJJJJJJJIFACDDDEDDDDDDDDDDDDDDCCDDDDDDDDDBBBDDDDDDDDDDDDDDBDDDDEDDC_Mismatch_0_Sense_+_Library_PoolT
AACAAAGAGGCCGAGTACAGATGATGAGGAGGGGGCGTATGAAGAAACTGGCAAAAGTTTGACAGACGCACCTTCTACAGGCGAGATTGTAGCT
>Frequency_1_QualityScore_FFHHHHHJJIGIJIJJJJJJJIJGIJIJIJJJJJIJJJJJJJIIJIJIHHEHFFDBBDBDDDDCDCCCCACDDDDDBBDDCDDCDCDDEDDDDD_Mismatch_0_Sense_+_Library_PoolT
AGTTTGACAGACGCACCTTCTACAGGCGAGATTGTAGCTTCGTCTAATCGTGCGGTGGAAGAGAAAGCAGAAGGGCAAAATGGTGATGACGATG
>Frequency_1_QualityScore_FFHHHHHJJJJJJJJJJJJJJJJJJJJJJJJJJJJJJJJJIJJHIJIIJJJJJJJJJJIJIJJJJJJJJIHIJHHHH_Mismatch_1_Sense_+_Library_PoolT
GTAAACATGAATCTAATACTCTGCATCCACAGGGCTATACTAGTAATATGACGTAAAAATATTTATTTGATGGACTA
>Frequency_1_QualityScore_?DHCFFDHIJJJIJGGIJJJJJJJJJJIJJJGIJJJJIJJIJJJJJIIIHIIGIJGIEGIGIFHGHHHGFFCEDFEEDDBDDDDECDCCCD@CB_Mismatch_0_Sense_+_Library_PoolT
TGGAGGATCAGGAGATTCAAGCAGCTGAAAGAAATTAATGAGATTAGTAAACATGAATCTAATACTCTGCATCCACAGGGCTATACTAGTAATA
>Frequency_1_QualityScore_DDFHHHHIIJJIJIIGHGIGHGHGIJJIIEGIGIIHHIIFIIIGGIJIIGGHIJHFGIGEGHIIIJIJIJHHG?BACB@=?ACAB?9?@CBACC_Mismatch_0_Sense_+_Library_PoolT
CATCCACAGGGCTATACTAGTAATATGACGTAAAAATATTTATTTGATGGACTGAATTCCTTGTTTTGCAGGGTGGGGAGAAGGAGTGGAGTTT
>Frequency_1_QualityScore_FFHHHHHJJJJJJIJJJJJJJJJJIIIJJJJJJIJJIJJHIJIJJIIHEHFFFEDDEDDBDBBDCDDDD?B@DD9B(8@>A>CDCDC@CCCBDD_Mismatch_1_Sense_+_Library_PoolT
CCAACCTCGGAAATGGCAAAGGCGAATATGAAGTAGCCGTGCAGGAGGAGGCTGGCAGGAGAACAAAGAGGCCGAGTACAGATGATGAGGAGGG
>Frequency_1_QualityScore_FFHCFHHIJIIGJJJFHIJJJIJJJJJJJIIIJJJJJJIJJJHIJIGIJJJJJJJJJJJJJJIIGEHGE?BEFFEEEEEEDDDCDCDDDDDDBD_Mismatch_2_Sense_+_Library_PoolT
GAGTAGAAAAAACTGTGAAGGATCAGGAGATTCAAGCAGCTGAAAGAAATTAATGAGATTAGTAAACGTGAATCTAATACTCTGCATCCACAGG
>Frequency_1_QualityScore_ADHAF;DCG<CEFH<:?<F;D2:1?C94CDGHBDB*BD?F178CGFHCG@;@;)@47;C@EE@3?C>BCCCCC@;CC5@>CC:@DCCCCCC@>C_Mismatch_0_Sense_+_Library_PoolT
GCAAAATGGTGATGACGATGGAGTAGAAAAAACTGTGGAGGATCAGGAGATTCAAGCAGCTGAAAGAAATTAATGAGATTAGTAAACATGAATC
>Frequency_1_QualityScore_FFHHHHHJJJJJJIHIJJJJJIJJJJJJJJJJJJJJJJJJIJJJJJJJJJJJJJJJJHJJJJJIJJHCH@ADBDBDDDDDABDDDACDDDBDDD_Mismatch_0_Sense_+_Library_PoolT
CAGGGCTATACTAGTAATATGACGTAAAAATATTTATTTGATGGACTGAATTCCTTGTTTTGCAGGGTGGGGAGAAGGAGTGGAGTTTTGTGTC
>Frequency_1_QualityScore_FFHHFHHJJIIJJJIJJGGIIIDFGGHJJJHIIIIJJJHIJJJDJJIIHHEHHGFFFFCCDDDDCDDDDDDDDDDDCDDDD??ACBCCDDDADD_Mismatch_1_Sense_+_Library_PoolT
GTAGCTTCGTCTAATCGTGCAGTGGAAGAGAAAGCAGAAGGGCAAAATGGTGATGACGATGGAGTAGAAAAAACTGTGGAGGATCAGGAGATTC
>Frequency_1_QualityScore_FFGDHHFIJCHHHJJJJIJJIIIIIJGIGIJJJJJJJJJJJJIIGHGHJJHIHIIJJJIIJJIJJIIIEEHHEHG?EE@ECEEEDDDDDDDDEE_Mismatch_1_Sense_+_Library_PoolT
AGGATCAGGAGATTCAAGCAGCTGAAAGAAATTAATGAGATTAGTAAACGTGAATCTAATACTCTGCATCCACAGGGCTATACTAGTAATATGA
>Frequency_1_QualityScore_FFGHHHHHIJJJIIHJIIJJJJJJIIJJIIJJJIJJJJJIJIIIJJJJJJJJJJJJIJJIFEHHFDDDD?BBD?BDDDCDDDDBDDDDDCCCCD_Mismatch_0_Sense_+_Library_PoolT
ATACTAGTAATATGACGTAAAAATATTTATTTGATGGACTGAATTCCTTGTTTTGCAGGGTGGGGAGAAGGAGTGGAGTTTTGTGTCTTGTCTT
>Frequency_1_QualityScore_FFGHHHGJIJIJIIJJJJJJJJJJJIJJIIJGIJJJJJJJJHHHFFFFCEEEEDDDDDDD@B8<ACEDDCDDDEDDDBDDDDDD9@DDDD_Mismatch_1_Sense_+_Library_PoolT
GGCAAAGGCGAATATGAAGTAGCCGTGCAGGAGGAGGCTGGCAGGAGAACAAAGAGGCCGAGTACAGATGATGAGGAGGGGGCGTATGAA
>Frequency_1_QualityScore_DEFHHGHEHEBHGIIIGGGIIGIJ?FHDHHIIJJJGIIJFJJIJJFIJ;@CH@GIFFHH@HDDEFFFCACDDEEDDDDEDDCCEDDDDCCDDDD_Mismatch_0_Sense_+_Library_PoolT
ACGATGGAGTAGAAAAAACTGTGGAGGATCAGGAGATTCAAGCAGCTGAAAGAAATTAATGAGATTAGTAAACATGAATCTAATACTCTGCATC
>Frequency_1_QualityScore_FFHHHHGJJJJJJIJIJJJJJJJJJJIIJJJJJJJJIJJJJJJJIIHJJJJJIIJIJJJIJGJIJJGJJGGEHHHHHFFFFFFFEECEEDDCDD_Mismatch_0_Sense_+_Library_PoolT
GTAAACATGAATCTAATACTCTGCATCCACAGGGCTATACTAGTAATATGACGTAAAAATATTTATTTGATGGACTGAATTCCTTGTTTTGCAG
>Frequency_1_QualityScore_DDFB=DFFGGGHGEHHGGHFCHGGHIGHIIGGGHGGIIIDFHHIIIGBFGGGE@@GACDHGFHDD@CAB=C?=CBCCCCBCCCCCCCCACC>>A_Mismatch_0_Sense_+_Library_PoolT
CTAGTAATATGACGTAAAAATATTTATTTGATGGACTGAATTCCTTGTTTTGCAGGGTGGGGAGAAGGAGTGGAGTTTTGTGTCTTGTCTTCAT
>Frequency_1_QualityScore_ABFBFBHDE@B@HHGGGHIHHBFHEIG?FGHCHIIIHIIIIHDCHGHHIIIGD?CGGIIIIGIHEDEHFEHEBBD>?CEECFEFDFCD>ACCCA_Mismatch_1_Sense_+_Library_PoolT
GAAAGAAATTAATGAGATTAGTAAACGTGAATCTAATACTCTGCATCCACAGGGCTATACTAGTAATATGACGTAAAAATATTTATTTGATGGA
>Frequency_1_QualityScore_DDHHADFHGG??DF>FEGHG9A<FE>FGEEE?ACFEGGH>GIHIII>F@B_Mismatch_1_Sense_+_Library_PoolT
CATCCACAGGGCTATACTAGTAATATGACGTAAAAATATTTATTTGATGA
>Frequency_1_QualityScore_FFHHHHHJJJJJJJJJJJGHIJJ?DHEHJJJJJJJJJJJJJJJJJJJJJJJEHHHHHHFFFFD@C@CCCCDDDDDDDDDDCBD@DDDDDDD<AC_Mismatch_0_Sense_+_Library_PoolT
TGTAGCTTCGTCTAATCGTGCGGTGGAAGAGAAAGCAGAAGGGCAAAATGGTGATGACGATGGAGTAGAAAAAACTGTGGAGGATCAGGAGATT
>Frequency_1_QualityScore_@:D8C)):FFEF;C;:?DEE@C>GFIB?@BFFIFFCCFF@@5;AE=?.;?@@>@AB6;A:@B>?@7?A8>BA?(3+:3>>>8?@A_Mismatch_1_Sense_+_Library_PoolT
TGCGGAGGAAGAGAAAGCAGAAGGGCAAAATGGTGATGACGATGGAGTAGAAAAAACTGTGGAGGATCAGGAGATTCAAGCAGCT
>Frequency_1_QualityScore_FFHHHHHJJJIJJJJJJJJCGGIJJJJIJJJIJDHIIIJJJIJJJHHIEHIIHHGHHFFFFEEEEEEEDBDDDDDDDDDDDDDEDDDDDDDDCE_Mismatch_0_Sense_+_Library_PoolT
AAGCAGAAGGGCAAAATGGTGATGACGATGGAGTAGAAAAAACTGTGGAGGATCAGGAGATTCAAGCAGCTGAAAGAAATTAATGAGATTAGTA
>Frequency_1_QualityScore_FFHCFFDHIIIIIJIFIHGIIJJIJJJJJIE9?FGGGHGHGIJFH@FHGIIJJEFEF>CC@AABDDDDDDDDDCDDDCCBDDDDDDDDDDDDCD_Mismatch_0_Sense_+_Library_PoolT
CGGTGGAAGAGAAAGCAGAAGGGCAAAATGGTGATGACGATGGAGTAGAAAAAACTGTGGAGGATCAGGAGATTCAAGCAGCTGAAAGAAATTA
>Frequency_1_QualityScore_FFGHHHHJJJJJJIJJJJJJJJJJJJIJJJJJJJJJJJJJJJIHIIJIJJIHHHHFFFFEEEDDDDDDA@CCC_Mismatch_1_Sense_+_Library_PoolT
AGAAACTGGCAAAAGTTTGACAGACGCACCTTCTACAGGCGAGATTGTAGCTTCGTCTAATCGTGCAGTGGAA
>Frequency_1_QualityScore_DDAFAHFEEHIJEEGEGGFCEGIGIIJIIFHHGGIAGGGBFHEGHIJIJF>@@EHHF;?BDFBEECEE@CC>>@>;>>C<@A>5(:(5>@:>AC_Mismatch_0_Sense_+_Library_PoolT
AATATTTATTTGATGGACTGAATTCCTTGTTTTGCAGGGTGGGGAGAAGGAGTGGAGTTTTGTGTCTTGTCTTCATTACATGCAAGTGTTATGG
>Frequency_1_QualityScore_F@FHFHGFIIIEGGICFGCGHGHGIJJDGHH>FGFHG=GEGBGGFHIBH@GEFDFFDFFDCDDDDCCCBDDCDDEDDDDDDDC>>CC?CDCCC@_Mismatch_0_Sense_+_Library_PoolT
GTGGAAGAGAAAGCAGAAGGGCAAAATGGTGATGACGATGGAGTAGAAAAAACTGTGGAGGATCAGGAGATTCAAGCAGCTGAAAGAAATTAAT
>Frequency_1_QualityScore_FFHHHHHJJJIJJJJJJJJJJJJJIJJJJJJJJJIJJJJIJJHJJIIJIIJHGHGHHHFFFDDDDDDDBDBDDDDDDDDDDBBDDDDDDDDDBD_Mismatch_1_Sense_+_Library_PoolT
CAGAAAAGAATGGGAATTCATCCAACCTCGGAAATGGCAAAGGCGAATATGAAGTAGCCGTGCAGGAGGAGGCTGGCAGGAGAACAAAGAGGCC
>Frequency_1_QualityScore_FFHHHHHJJJJJIIGIIHHIJJJJJIHJJJJJJJIIJJJ;AH@EHFHHHFFFFFEEABBBDBDDCDC:ADCCDCD@BBDCD3>A>CCDDB@CCA_Mismatch_0_Sense_+_Library_PoolT
CTTCTACAGGCGAGATTGTAGCTTCGTCTAATCGTGCGGTGGAAGAGAAAGCAGAAGGGCAAAATGGTGATGACGATGGAGTAGAAAAAACTGT
>Frequency_1_QualityScore_FDHHFHHIJJGIJJJJJJIIJJJIJJJJHHHHHFFFFFEEEEEEDDDDDDDDDDDDDDDDDDDDDDDDDCDEDDDDDDDDDDDEDDBDBBDCDD_Mismatch_1_Sense_+_Library_PoolT
GATGATGAGGAGGGGGCGTATGAAGAAACTGGCAAAAGTTTGACAGACGCACCTTCTACAGGCGAGATTGTAGCTTCGTCTAATCGTGCAGTGG
>Frequency_1_QualityScore_FFFHHHHIJJJHIJJIJIJIJIJJJJJJIJJJJJDGIJIHIGHIJJICEHHHHHHHHFFFFFF@@AEECDDC;ACDCCCCDCCAB>@AC5@C?:_Mismatch_0_Sense_+_Library_PoolT
TTATTTGATGGACTGAATTCCTTGTTTTGCAGGGTGGGGAGAAGGAGTGGAGTTTTGTGTCTTGTCTTCATTACATGCAAGTGTTATGGATTGT
>Frequency_1_QualityScore_FFHHGHHJJJJJJJJJJJJJJJJJJJIJIIJJFHIJJFJJJIJGHFDHDHEHHGHHFFFFFE@CEEECCBACDEDDDCD@ADDCDDDACDA:AD_Mismatch_0_Sense_+_Library_PoolT
ATTTGATGGACTGAATTCCTTGTTTTGCAGGGTGGGGAGAAGGAGTGGAGTTTTGTGTCTTGTCTTCATTACATGCAAGTGTTATGGATTGTTT
>Frequency_1_QualityScore_DFHFHHGJJIIGIIJJGHJGGII?GFHIGIHGGIJFG?FFFHIEHIJJIGHH:AB;BFEEDEDBCCDDECCA_Mismatch_0_Sense_+_Library_PoolT
GAGAAAGCAGAAGGGCAAAATGGTGATGACGATGGAGTAGAAAAAACTGTGGAGGATCAGGAGATTCAAGCA
>Frequency_1_QualityScore_BDFBFDDI>@GIIGBDGGHGIGHIIICFFHBEHIFBGGHGGHEIGGIIGDHAF=BGAH;ABBBB>A(;;3=5>>CBAC9>@A:5:@>4(4@CC:_Mismatch_0_Sense_+_Library_PoolT
TAATATGACGTAAAAATATTTATTTGATGGACTGAATTCCTTGTTTTGCAGGGTGGGGAGAAGGAGTGGAGTTTTGTGTCTTGTCTTCATTACA
>Frequency_1_QualityScore_FFHHHFHFHIGGFHIIIJHIIBHIIIJJHEFFFEEEEEEDDDDDDDDDDCDDDDDDDDDDDDDDDDDDDCDDDDDDD>BCDDEDDDDDDDDBBC_Mismatch_0_Sense_+_Library_PoolT
GGCCGAGTACAGATGATGAGGAGGGGGCGTATGAAGAAACTGGCAAAAGTTTGACAGACGCACCTTCTACAGGCGAGATTGTAGCTTCGTCTAA
>Frequency_1_QualityScore_DFFFFFFBFHGAGHEGEDGIGIIEHEDEEEF>FDB:DDBDDBGCHDGHDGHIIGIGGGGHEG@FF@HIIE>AAEFEEED:ACFD@@?5;_Mismatch_0_Sense_+_Library_PoolT
AGATTCAAGCAGCTGAAAGAAATTAATGAGATTAGTAAACATGAATCTAATACTCTGCATCCACAGGGCTATACTAGTAATATGACGTA
>Frequency_1_QualityScore_DDFHHHHJHJJJHIJIJJJJJJJJIIIJJGHIJJIJJJGIJJDDGHIIJJJGJJJJJJJJI=FHIEDFCCEEDDABDDD:?ACDDCDDDDDCDC_Mismatch_1_Sense_+_Library_PoolT
AATACTAGTAATATGACGTAAAAATATTTATTTGATGGACTGAATTCCTTGTTTTGCAGGGTGGGGAGAAGGAGTGGAGTTTTGTGTCTTGTCT
>Frequency_1_QualityScore_FFFGGHFIJIIIJJJIJJJGHHIIIGHIHIIGIIFIHJGHHHGIJIDEGGCFHHIGIEEHGG=FGICAAA@EEEC?=@@BCDFCCEEDDCCCDD_Mismatch_0_Sense_+_Library_PoolT
AAAGAAATTAATGAGATTAGTAAACATGAATCTAATACTCTGCATCCACAGGGCTATACTAGTAATATGACGTAAAAATATTTATTTGATGGAC
>Frequency_1_QualityScore_FFHHGHGGHIIJJJJHIJIJJGGIIJHIIIJGHHHCEFFFFFECEDDDB@CDCDDDDDDDDDDDBDDCDCCDDDDDDDDDED@?<BD99<@ACC_Mismatch_0_Sense_+_Library_PoolT
GATGAGGAGGGGGCGTATGAAGAAACTGGCAAAAGTTTGACAGACGCACCTTCTACAGGCGAGATTGTAGCTTCGTCTAATCGTGCGGTGGAAG
>Frequency_1_QualityScore_FFHHHHFIIIIIGGIJJGIIGIIIJJJIIIJJJJJJIAGHIIIIIIIDFHHGFFFFDDDDDDCDDCDCD@DDDBDDDCD3>C>CDDD>@DCCCD_Mismatch_0_Sense_+_Library_PoolT
TCTACAGGCGAGATTGTAGCTTCGTCTAATCGTGCGGTGGAAGAGAAAGCAGAAGGGCAAAATGGTGATGACGATGGAGTAGAAAAAACTGTGG
>Frequency_1_QualityScore_FDFHHHGJIJGHIIIHIJIGGGGIGIJJIJJIJIJJJJJIJIJJJJFBBFGIIGHHHHFFBEDED>CDDBBCDCCD>>>CC@CCDCCA>@A>@C_Mismatch_0_Sense_+_Library_PoolT
GACGTAAAAATATTTATTTGATGGACTGAATTCCTTGTTTTGCAGGGTGGGGAGAAGGAGTGGAGTTTTGTGTCTTGTCTTCATTACATGCAAG
>Frequency_1_QualityScore_FFHHHHHJJJIJJJJJHHIJJJJJIJJJJJJJJJJIJJIJJJJIFHIJIJIHGGHHFFFDEEEDDDDBCDCDCDDDDCCDDDDDDDDDDDB_Mismatch_1_Sense_+_Library_PoolT
AAGAAACTGGCAAAAGTTTGACAGACGCACCTTCTACAGGCGAGATTGTAGCTTCGTCTAATCGTGCAGTGGAAGAGAAAGCAGAAGGGCA
>Frequency_1_QualityScore_FFHHHHHJJJJJJJJJJIIHIIJJJIJJJJJIJIJJJJJJJIGJJJJIIJIIJJJJHEFFEEEEEEDDDCBDDDDDDBDDBDDDDDBDDDDDD?_Mismatch_1_Sense_+_Library_PoolT
GACAGATTCTACAGAAAAGAATGGGAATTCATCCAACCTCGGAAATGGCAAAGGCGAATATGAAGTAGCCGTGCAGGAGGAGGCTGGCAGGAGA
>Frequency_1_QualityScore_FFHHHHHJJJJHIJJJJJJJJJJJIGIJJJJJJJJIGGIIJJJJJJJHGIGGIIIJIHIJJJJIIJJJIHHFHFHHFFFFFE_Mismatch_1_Sense_+_Library_PoolT
ATTAGTAAACGTGAATCTAATACTCTGCATCCACAGGGCTATACTAGTAATATGACGTAAAAATATTTATTTGATGGACTGA
>Frequency_1_QualityScore_FFHGHHGHIIJJJJJJJJJIJIJGJGIJJJJGIJJJJIGIHHIJJHEIHF?DDAEEBDDDDDDDDCDDD@DDBDDDDDACCDDEDDD@DDC(:A_Mismatch_0_Sense_+_Library_PoolT
GACAGACGCACCTTCTACAGGCGAGATTGTAGCTTCGTCTAATCGTGCGGTGGAAGAGAAAGCAGAAGGGCAAAATGGTGATGACGATGGAGTA
>Frequency_1_QualityScore_FFHHHHHJIIJJJJIIIJHIJJJJJIGIJIIJJJGIJIIFHIDHHIIDHHIJJJHHHHHFFFFEDDE@CCCDDDDDDBDDD:CCCDDDDDDDDD_Mismatch_1_Sense_+_Library_PoolT
CTTCTACAGGCGAGATTGTAGCTTCGTCTAATCGTGCAGTGGAAGAGAAAGCAGAAGGGCAAAATGGTGATGACGATGGAGTAGAAAAAACTGT
>Frequency_1_QualityScore_FFHHHHHJJJJJJJJJJJJJJJJJJJJJJJJJJJJJJJJJJJJJJJJJHGJJJJJJJJGIIJJJIIJJJIJJHHHHHHFFFFFCEEEEEEDDDD_Mismatch_0_Sense_+_Library_PoolT
GATTAGTAAACATGAATCTAATACTCTGCATCCACAGGGCTATACTAGTAATATGACGTAAAAATATTTATTTGATGGACTGAATTCCTTGTTT
>Frequency_1_QualityScore_FFHHHHGJJJJJJJHIJIIJGIJGIJJIJJJJJJIJIIJIIJJJIJIIHEFDEEEEDEEEFDDDDCDDDDBBB>BDDCEDDDDDDDDDDDDDD:_Mismatch_0_Sense_+_Library_PoolT
ATATGAAGTAGCCGTGCAGGAGGAGGCTGGCAGGAGAACAAAGAGGCCGAGTACAGATGATGAGGAGGGGGCGTATGAAGAAACTGGCAAAAGT
>Frequency_1_QualityScore_FFHHHHHJJJJJJJJJJJJJIJJHIJJJIJJJGIJJJIIJJJJJJJJIJJJIIJJFGHJHFDDDEEBD@;?CBCCDDDBDDDDDCCCDDCDDD>_Mismatch_0_Sense_+_Library_PoolT
AGTAATATGACGTAAAAATATTTATTTGATGGACTGAATTCCTTGTTTTGCAGGGTGGGGAGAAGGAGTGGAGTTTTGTGTCTTGTCTTCATTA
>Frequency_1_QualityScore_FFGDFHFIIG<GGHIGHCHIIGG@GIFHGIGGIFDBCDDEDDDCDDDDDDCDDDCDEDDDDDCDDDBDDCCDCDDDACDDB@>BDDDACCCDDD_Mismatch_0_Sense_+_Library_PoolT
AAAGAGGCCGAGTACAGATGATGAGGAGGGGGCGTATGAAGAAACTGGCAAAAGTTTGACAGACGCACCTTCTACAGGCGAGATTGTAGCTTCG
>Frequency_1_QualityScore_DDHHFFHJIJJJJJIIJHIJIJFJIJJIJIHAEHHHFFFFEDDDD@DDDDDDDCDBBDDDDDDDCC>@::99?BDDEDDBDDDB>@DBCC2<CC_Mismatch_0_Sense_+_Library_PoolT
AGGAGGGGGCGTATGAAGAAACTGGCAAAAGTTTGACAGACGCACCTTCTACAGGCGAGATTGTAGCTTCGTCTAATCGTGCGGTGGAAGAGAA
>Frequency_1_QualityScore_FFHHGGFGHFHIIJJIGGGBIEHIIIIIIJIJDGGH:CGGHGIHHIHGHGH?EC@DBDDDDBBDACCBDCDACCCD<A>?9@B7ACCDCCC::C_Mismatch_0_Sense_+_Library_PoolT
GGCAAAAGTTTGACAGACGCACCTTCTACAGGCGAGATTGTAGCTTCGTCTAATCGTGCGGTGGAAGAGAAAGCAGAAGGGCAAAATGGTGATG
>Frequency_1_QualityScore_DFDHHHHIJJGIHIIJJHHHIJIFGCGH?DDHIJIGIIGIGCGGIHHGHGHDCC@CCACEEEDEDDACDCCCDDC>C;CDDCDDCCC>CD@C3:_Mismatch_0_Sense_+_Library_PoolT
GATGGACTGAATTCCTTGTTTTGCAGGGTGGGGAGAAGGAGTGGAGTTTTGTGTCTTGTCTTCATTACATGCAAGTGTTATGGATTGTTTCTAT
>Frequency_1_QualityScore_DDHHBHHIIFIIEII@FHHIIIIIIIIGGIIIIIIIIIIIHGHDBGHIIIIIGHGIIGIIGGHIIIII_Mismatch_0_Sense_+_Library_PoolT
ATCTAATACTCTGCATCCACAGGGCTATACTAGTAATATGACGTAAAAATATTTATTTGATGGACTGA
>Frequency_1_QualityScore_FFGHHHFGIGIIJJIIIIGIAEHGIJIIIJJJIIIIIJIJJJJJIJIJJJJJJJJIJHHHHHHFFFFFEEEEEEEDDDDADEDDDDDDDEDDDC_Mismatch_0_Sense_+_Library_PoolT
AAATGGTGATGACGATGGAGTAGAAAAAACTGTGGAGGATCAGGAGATTCAAGCAGCTGAAAGAAATTAATGAGATTAGTAAACATGAATCTAA
>Frequency_1_QualityScore_FFHHHHHJJJJJJJJJJFIEHIEHIHJJIJJJJJJIJIIJ@DHAHFFFEDDEDD7?<ACCDDCACBBDDDB8AC>AACDCDDACDCBDDDB@@0_Mismatch_1_Sense_+_Library_PoolT
CTCGGAAATGGCAAAGGCGAATATGAAGTAGCCGTGCAGGAGGAGGCTGGCAGGAGAACAAAGAGGCCGAGTACAGATGATGAGGAGGGGGCGT
>Frequency_1_QualityScore_FFHHHHGJJJJJJJIIIJJJJJHJJGJJJJIIJIIGHIHIJJJJJJJJJJJJJHHHHFFFFED@CCEDDABBDDDDDACDDDDDBDDDDCDDDD_Mismatch_1_Sense_+_Library_PoolT
TACAGGCGAGATTGTAGCTTCGTCTAATCGTGCAGTGGAAGAGAAAGCAGAAGGGCAAAATGGTGATGACGATGGAGTAGAAAAAACTGTGGAG
>Frequency_1_QualityScore_FFHHHHHJJJJJJJJJJJJHGIJJJJJHGIJIJJJJJIJJJIJJJJJJJJJJJJJJJJJJIHJJJJJJHAEF>_Mismatch_1_Sense_+_Library_PoolT
AAGAAATTAATGAGATTAGTAAACATGAATCTAATACTCTGCATCCACAGGGCTATACTAGTAATATGACGGA
>Frequency_1_QualityScore_FFHHHHHJJJJJJJJJJJJJJJJJIJJGJIJJHHIIJJIJJIJIJJIHIHHHH?BEACDDDDDDCDD(598@?CDAACABB<9<28ACA@CDAC_Mismatch_1_Sense_+_Library_PoolC
GAATTCATCCAACCTCGGAAATGGCAAAGGCGAATATGAAGTAGCCGTGCAGGAGGAGGCTGGCAGGAGAACAAAGAGGCCGAGTACAGATGAT
>Frequency_1_QualityScore_FFHHHHHJJGIHIJGJJJGIJIJIDF?FHIICHIHGIIJJIJJJJGDDBBDDDEDDDDDDDDDDDDDDC>CCCCDDCDDDDDDDDDCDDCCCDD_Mismatch_0_Sense_+_Library_PoolC
GCTGGCAGGAGAACAAAGAGGCCGAGTACAGATGATGAGGAGGGGGCGTATGAAGAAACTGGCAAAAGTTTGACAGACGCACCTTCTACAGGCG
>Frequency_1_QualityScore_D?BFAFFFGI9@F;GGA>8BEGFF<3CCDC<BGDBGD@@DF*9=FFIFIIEEEC=;=;BD?>BBCA??(;>AA>>B@<>A>BBBB<@>@@A_Mismatch_1_Sense_+_Library_PoolC
GGAAGAGAAAGCAGAAGGGCAAAATGGTGATGACGATGGAGAAGAAAAAACTGTGGAGGATCAGGAGATTCAAGCAGCTGAAAGAAATTAA
>Frequency_1_QualityScore_FFHHHHHJJJJJJJIIJIJJJJJJJJIJJJJJJJJJJJJJIJIJJJJIIJJJHHHFFFFFEDDEDDDCDCCCDDDCCCDDDDCCDDDDDDDCDD_Mismatch_1_Sense_+_Library_PoolC
GAAACTGGCAAAAGTTTGACAGACGCACCTTCTACAGGCGAGATTGTAGCTTCGTCTAATCGTGCAGTGGAAGAGAAAGCAGAAGGGCAAAATG
>Frequency_1_QualityScore_:@FFHHH@AFHI@DF>HB?;B@FHD*?4=B:@/\===CC/A7<1;;8(;;\=89<(:CBCC<((25;0224@3:::CDCCA_Mismatch_1_Sense_+_Library_PoolC
GGAAATGGCAAAGGCGAATATGAAGTAGCCGTGCAGGAGGAGGCTGGCAGGAGAACAAAGAGGCCGAGTACAGATGATGAG
>Frequency_1_QualityScore_DDD;DFB=FGE3CG):?D7DFF*9BG)7.76B;CEFE>D@EF;?CC?DD>?=B5;<?3@>>9@>44(:@49(+:><3@A_Mismatch_2_Sense_+_Library_PoolT
AGGAGGCTGGCAGGGGAACAAAGAGGCCGATTACAGATGATGAGGAGGGGGCGTATGAAGAAACTGCAAAAGGTTGACA
