# Supplementary material for: Differential Gene Expression Reveals Candidate Genes for Drought Stress Response in Abies alba (Pinaceae)
Source: PLoS One. 2015 Apr 29;10(4):e0124564. doi: 10.1371/journal.pone.0124564 (PMC4414588; doi:10.1371/journal.pone.0124564)
Supplement: S3 File — (GZ) [file pone.0124564.s003.gz › comp10014_c0_seq1.fa]

>comp10014_c0_seq1 len=537 path=[1:0-536] : sp|Q766C3|NEP1_NEPGR Aspartic proteinase nepenthesin-1 OS=Nepenthes gracilis GN=nep1 PE=1 SV=1 e-value: 3e-07 blast score: 51.6
GACTTCACTCACTTATTTTACAGAGGAGGCCTATGAAATAATACTGGAGGCCCTGAAAGTGGCTATTACATATCCGAGGGCCACAACATTGCCTCCACAGCAATTTGATCTCTGCTTCAACACTTCGGGTGTGAGTAAATTGAAATTGCCAGAATTTTCAATTGTTCTGGAAGGAGGAAAAACATTTACACCGCCACCAGAGAATTATATCCTGCATATCGAGGACGACGTGAGATGCCTGGGTATGATGCCAATTACAGGACCCTCCCCCAGTATTATTGGGAATCTCCTACAACAAAATTTCTTCGTTCAGTACAATGTGCAACAATCTCTTCTCGGGTTTGCTCCTGCTGACTGTTCGGTCCATAATTCAAAGCCAAATTGAATTATTTTCGATTGGAGTCTTCGCTGCCCAGTATAATTGAATTATTATTGTTTCTAATGATTCGATTTGGTATTCAATAAAATTGAATTCTTTTGTTCTAATAATTCGCTTTGGTATTCAATAAAATACATCTGGGTGGTATCAGTGGCTGT

>Frequency_3_QualityScore_FFGHHHHJJJJHIIJJJJJJJJJJHIJJJJJJJJJJJJIJJJJJJJJJJJJIJJJJIIIIIHHHGGGGGEEEDDEDDDDCDEEEEDDDDEDEEE_Mismatch_0_Sense_+_Library_PoolT
GGTTTGCTCCTGCTGACTGTTCGGTCCATAATTCAAAGCCAAATTGAATTATTTTCGATTGGAGTCTTCGCTGCCCAGTATAATTGAATTATTA
>Frequency_3_QualityScore_FFGGGFGIHHHIHJIIGIJJIIGHHIIIIGIJIIIIJIGHIGHHIIHHHIHGIFHHGIHHIFEHHHHIIGHHGGGFEFFE@DDDDDDCDEE_Mismatch_1_Sense_+_Library_PoolT
GATTGGAGTCTTCGCTGCCCAGTATAATTGAATTATTATTGTTTCTAATGATTCGATTTGGTATTCAATAAAATTGAATTCTTTTATTCTA
>Frequency_3_QualityScore_FFFGHHHJIJIIHIIIIJIJJIIIJHIJIIIIIHIHJJJIHIHIIJJJJJJJIIIEBFDFGGGGGFFFFDGFFFEEDDEDDDDDDDEECDAABD_Mismatch_0_Sense_+_Library_PoolT
GGTCCATAATTCAAAGCCAAATTGAATTATTTTCGATTGGAGTCTTCGCTGCCCAGTATAATTGAATTATTATTGTTTCTAATGATTCGATTTG
>Frequency_3_QualityScore_FFHHHGHJJJJJJJJJJJHIJJJJJJJJJJJJJJJIJJJJIJJJJJJJJJJJJJIJIJJJIJJJHHGFFCEDDEEEEEEDDCDEDEFEEEDDDD_Mismatch_0_Sense_+_Library_PoolT
CTCCTGCTGACTGTTCGGTCCATAATTCAAAGCCAAATTGAATTATTTTCGATTGGAGTCTTCGCTGCCCAGTATAATTGAATTATTATTGTTT
>Frequency_2_QualityScore_FFHHHHHJJJJJJJJJJJJJJGIIHIIJJJJJJJJJIJJIJJIGIIJIGHIIJIIJJJJIIHHHGGGFFFFFFFEDCEEDDCDDCDEDCDDDDD_Mismatch_0_Sense_+_Library_PoolT
GTGCAACAATCTCTTCTCGGGTTTGCTCCTGCTGACTGTTCGGTCCATAATTCAAAGCCAAATTGAATTATTTTCGATTGGAGTCTTCGCTGCC
>Frequency_2_QualityScore_FFHHHHHIJHIIIHIJIJIIGIIIIIJIJIIJIIHIIIC?EGEGIIIIIIIIJIIJJIIIIHFEIIIIGGGIIJIIGGGHGFEEFECEEEEEDE_Mismatch_0_Sense_+_Library_PoolT
TGAATTATTATTGTTTCTAATGATTCGATTTGGTATTCAATAAAATTGAATTCTTTTGTTCTAATAATTCGCTTTGGTATTCAATAAAATACAT
>Frequency_2_QualityScore_FFHHGHHIIJJJJJJJJJJIJIJIJIJIHIIIIIIIIJJJIIIIIIIIIIHIIIIIIHIGHGHHGGGGFEDEEEEEEEEEEDDEDEDDDEFDDE_Mismatch_0_Sense_+_Library_PoolT
TTCGGTCCATAATTCAAAGCCAAATTGAATTATTTTCGATTGGAGTCTTCGCTGCCCAGTATAATTGAATTATTATTGTTTCTAATGATTCGAT
>Frequency_2_QualityScore_EFHHHHHJJJJJJJJJJJIJJIIJJJIJIIJJIJIIIIIIJIJIJIIJJHIJIIGIIIGHGGGGGGGGEEEEEEDDECEEEDEEDCDCCCDEEE_Mismatch_0_Sense_+_Library_PoolT
AATTCAAAGCCAAATTGAATTATTTTCGATTGGAGTCTTCGCTGCCCAGTATAATTGAATTATTATTGTTTCTAATGATTCGATTTGGTATTCA
>Frequency_2_QualityScore_FFHHHHHEGHIIJJIIJIIIJIIJIIIIIJIJIJJJIFHIIJIJIIIIJIJIJJIJHIJIJHGHHGFEFEEFEEDEDCECCCCCCEDECCDCDA_Mismatch_0_Sense_+_Library_PoolT
GCCTGGGTATGATGCCAATTACAGGACCCTCCCCCAGTATTATTGGGAATCTCCTACAACAAAATTTCTTCGTTCAGTACAATGTGCAACAATC
>Frequency_2_QualityScore_FFHGHGFIIIIIIIGIIIIHIIIIIIIIGIIFIIGEHCEGIEGAHHIGIGIFCEEIIEIGGIICEGEGHEECEEEAAACCAACCEEBCCCCABC_Mismatch_0_Sense_+_Library_PoolT
CTCCTACAACAAAATTTCTTCGTTCAGTACAATGTGCAACAATCTCTTCTCGGGTTTGCTCCTGCTGACTGTTCGGTCCATAATTCAAAGCCAA
>Frequency_2_QualityScore_FFGHHGGHIGGIIIGHHIIIIJIIHIJGEGGIIJIIIIJHIIJIIGFEEIEGCDGF=A2:A;ACA;AB??CDCBABC?9???ACADBCCDCC?B_Mismatch_1_Sense_+_Library_PoolT
CCGAGGGCCACAACATTGCCTCCACAGCAATTTGATCTCTGCTTCAACACTTCGGGTGTGAGTAAATTGAAAATGCCAGAATTTTCAATTGTTC
>Frequency_2_QualityScore_EDGEEGDGIGII:CEHGGGHFHHIEGGHHHHHDFGGHIGGHFHEHFHGBHGBEGGHIIGEGECEEDAAC??@ACCAB=ACA;?AACCCBAA@AA_Mismatch_0_Sense_+_Library_PoolT
GCCAATTACAGGACCCTCCCCCAGTATTATTGGGAATCTCCTACAACAAAATTTCTTCGTTCAGTACAATGTGCAACAATCTCTTCTCGGGTTT
>Frequency_2_QualityScore_FEHHFGHGIHIGGGIGIIII?EGHEIIIJIGIIIIHIIHHGIGIIGHHGGACEEEEEECCBDCDCCCDDCCDCCADDDDDCECCCBDDDDEEDD_Mismatch_0_Sense_+_Library_PoolT
GACGACGTGAGATGCCTGGGTATGATGCCAATTACAGGACCCTCCCCCAGTATTATTGGGAATCTCCTACAACAAAATTTCTTCGTTCAGTACA
>Frequency_2_QualityScore_FFHHHHHJJJJJJIJJJJIJJJJJJIIIIIJJJJJJJJJJJJJJJGIIIIJJJJGHIJJJJJJJIHHGFDEEDEEEEEDDDDDDDDDDDDDCEC_Mismatch_0_Sense_+_Library_PoolT
CAAAATTTCTTCGTTCAGTACAATGTGCAACAATCTCTTCTCGGGTTTGCTCCTGCTGACTGTTCGGTCCATAATTCAAAGCCAAATTGAATTA
>Frequency_2_QualityScore_EEGGGHGIFIGIIEGGIIIIIIIIIIIIIIGGHEGHIIIIIIGIIIGIIIHIIIIIIGIGIIIIGGEGCCDEDEDDDBEEECEEEEECAECACD_Mismatch_0_Sense_+_Library_PoolT
GTTCAGTACAATGTGCAACAATCTCTTCTCGGGTTTGCTCCTGCTGACTGTTCGGTCCATAATTCAAAGCCAAATTGAATTATTTTCGATTGGA
>Frequency_2_QualityScore_EFHHHHHJJIIJJJJJJJJJJJJIIIJJJJIIJJJJJIIJJJJJJIJJJJIIIJJIIJIIIIIIIHGGGCEEEDDEEDDDEEDECDDDDDDDDD_Mismatch_0_Sense_+_Library_PoolT
TACAACAAAATTTCTTCGTTCAGTACAATGTGCAACAATCTCTTCTCGGGTTTGCTCCTGCTGACTGTTCGGTCCATAATTCAAAGCCAAATTG
>Frequency_2_QualityScore_FFHHHHHJJJJJIJIHJIJIIIIJJIIIJJIGIIIIIIIIIIIIIJJHIIHIEGIIIIIJJEGHHAEGFFFFFDDDCDDCCDEEDEDDDCDCCD_Mismatch_0_Sense_+_Library_PoolT
CCTACAACAAAATTTCTTCGTTCAGTACAATGTGCAACAATCTCTTCTCGGGTTTGCTCCTGCTGACTGTTCGGTCCATAATTCAAAGCCAAAT
>Frequency_2_QualityScore_FFGHGEHJJJIJJIIIHHEIIJIHCDHIIIIIJIIIGICIGHIHIGCA;AGIGCGIGIIEEFHEGGGE?BDECDEECEEEDDCDDBBAAA9=CC_Mismatch_0_Sense_+_Library_PoolT
CAACATTGCCTCCACAGCAATTTGATCTCTGCTTCAACACTTCGGGTGTGAGTAAATTGAAATTGCCAGAATTTTCAATTGTTCTGGAAGGAGG
>Frequency_2_QualityScore_FFHHHHHJJJJHGHIIJJJJGIJJBGIIIJJJJJJIJJJJIIJJJIHHHGFEDDCEEEEEEDCDCCCDCCDDDDCDDDDACDDDDEDDDDDDCD_Mismatch_0_Sense_+_Library_PoolT
CGAGGACGACGTGAGATGCCTGGGTATGATGCCAATTACAGGACCCTCCCCCAGTATTATTGGGAATCTCCTACAACAAAATTTCTTCGTTCAG
>Frequency_2_QualityScore_FFHHHHGJHIJIJJJJJJJJJJJJIIJIJJJJJJJJJIIIIIJJIIIJIIIIIJJJJIJIIIIIIEGHGEEEFFEEEEEEEECDCDCCCDDDCC_Mismatch_0_Sense_+_Library_PoolT
TTATTGGGAATCTCCTACAACAAAATTTCTTCGTTCAGTACAATGTGCAACAATCTCTTCTCGGGTTTGCTCCTGCTGACTGTTCGGTCCATAA
>Frequency_2_QualityScore_FEGHHHHJJJIIJJJIJJJGIJJJJIJGIIIJJJIJJHIIJIIIIIIJIJJIJFHIIJJJIHGHHGEEF@EACDDEEEDCDDCDCCECCDDCBB_Mismatch_0_Sense_+_Library_PoolT
GATGCCAATTACAGGACCCTCCCCCAGTATTATTGGGAATCTCCTACAACAAAATTTCTTCGTTCAGTACAATGTGCAACAATCTCTTCTCGGG
>Frequency_2_QualityScore_EFHGHGHJIJJIJJIJJJIIIIGFFGIIJHIJHIJIIIJGIIIJJJHIIHGHIIIDGIGHHIGIHEEEGEGFGEEECCDEEEEEEEEEEDDC?C_Mismatch_0_Sense_+_Library_PoolT
CAAATTGAATTATTTTCGATTGGAGTCTTCGCTGCCCAGTATAATTGAATTATTATTGTTTCTAATGATTCGATTTGGTATTCAATAAAATTGA
>Frequency_2_QualityScore_FFHHHHHJJJJJJJJIJIIJJJJJJJJJJJJIIJIJJJJJJJJIIJIJJJIIJJJHIIJIJJIJGIJJJHHHHHHFFFEFFFEEEEDEEDEEDD_Mismatch_0_Sense_+_Library_PoolT
ATTATTTTCGATTGGAGTCTTCGCTGCCCAGTATAATTGAATTATTATTGTTTCTAATGATTCGATTTGGTATTCAATAAAATTGAATTCTTTT
>Frequency_1_QualityScore_DFHHHHHJJJJJJJJJJJJJJJJJJFHJIJJJJJHIJJJJJJJJJJJJJJJJJJJJJJJJJJHHHHHHFEDFFFEEEEEDBFDDDCDCCDEDBD_Mismatch_0_Sense_+_Library_PoolT
CAATGTGCAACAATCTCTTCTCGGGTTTGCTCCTGCTGACTGTTCGGTCCATAATTCAAAGCCAAATTGAATTATTTTCGATTGGAGTCTTCGC
>Frequency_1_QualityScore_FFFGHGGJIGIJIJIH@FGGIJJIIIGIIDIJJIDIIGHIIIGGGIHIIIJJBHHFHIIDGHJJJIIJIHIHIJGIJHHGEHFFFFF_Mismatch_1_Sense_+_Library_PoolT
AATTGAATTATTATTGTTTCTAATGATTCGATTTGGTATTCAATAAAATTGAATTCTTTTATTCTAATAATTCGCTTTGGTATTCAA
>Frequency_1_QualityScore_FFHHHHHIIFBFGEIJHHDFHEHDHIIEIJJJJCGGHHGIIIJGICHHDEEHIGIIDIJIIHHCECHEFFDDEBCCEEEDCCCEDEDCDEDDED_Mismatch_0_Sense_+_Library_PoolT
TTCGTTCAGTACAATGTGCAACAATCTCTTCTCGGGTTTGCTCCTGCTGACTGTTCGGTCCATAATTCAAAGCCAAATTGAATTATTTTCGATT
>Frequency_1_QualityScore_FFHHHHHJJJJJJJJJJJIJJJIJJJJJJJJJJJJJIJJJJJJJCGHIJJHHHHHHFFFFFDCDDDDDDBDDDDDCDFDEEDDDDDDDCDDDCC_Mismatch_0_Sense_+_Library_PoolT
GAGAATTATATCCTGCATATCGAGGACGACGTGAGATGCCTGGGTATGATGCCAATTACAGGACCCTCCCCCAGTATTATTGGGAATCTCCTAC
>Frequency_1_QualityScore_DDFDBFFGEE?FHEHHHII><<CG?8??BDBD@6DEFHGD8C;C;FCC;@CECHI@CEACEAC@D3@@CAACCBBB58,8>>>>:@CDC>4:>A_Mismatch_0_Sense_+_Library_PoolT
TGAAAGTGGCTATTACATATCCGAGGGCCACAACATTGCCTCCACAGCAATTTGATCTCTGCTTCAACACTTCGGGTGTGAGTAAATTGAAATT
>Frequency_1_QualityScore_+<0<D?<CEAEEEDADI9?D>DD>B39909DB8BDBE_Mismatch_1_Sense_+_Library_PoolT
CGACTGTTCGGTCCATAATTCAAAGCCAAATTGAATT
>Frequency_1_QualityScore_FFHHHHGJJIJJJJIJJIJJJJJJJBGIIIJJJJJJJJJJJJJIJJJJHHHFFDDCEEFEFEDDDDDDDCDDDDDDDDDDBDDDDDEDDDCDDD_Mismatch_0_Sense_+_Library_PoolT
TCGAGGACGACGTGAGATGCCTGGGTATGATGCCAATTACAGGACCCTCCCCCAGTATTATTGGGAATCTCCTACAACAAAATTTCTTCGTTCA
>Frequency_1_QualityScore_FFHHHHHIJJIIJJJGIJIIEIIGHIJIJIIJJJJHIGIIGIIIIGIJJGJJJJIGIGHGFHGHG_Mismatch_0_Sense_+_Library_PoolT
AAATTGAATTCTTTTGTTCTAATAATTCGCTTTGGTATTCAATAAAATACATCTGGGTGGTATCA
>Frequency_1_QualityScore_FFGHHHHCIHJJJGIJIJJJJJIJJJJJJJJJJIJJJIIJJGEIJEIJJJJJJJJJIHHHCEEDDECDDDDBDCDDDDDC<@CCCDCEDDDC@C_Mismatch_1_Sense_+_Library_PoolT
TTGTTCTGGAAGGAGGAAAAACATTTACACCGCCACCAGAGAATTATATCCTGCATATTGAGGACGACGTGAGATGCCTGGGTATGATGCCAAT
>Frequency_1_QualityScore_FFHHHGHJJJJJIJIJFHIHIIJJGHIJJJJJIJJJJJJJHIIHHJJJGIJJJJJIGIIJFHFFFFEDEEEDDDEEEEEDDDDDDDDDDDDDDB_Mismatch_1_Sense_+_Library_PoolT
GTAAATTGAAAATGCCAGAATTTTCAATTGTTCTGGAAGGAGGAAAAACATTTACACCGCCACCAGAGAATTATATCCTGCATATCGAGGACGA
>Frequency_1_QualityScore_FFHHHHHJJJJJIJIJJIIJJJJJJJJJJJJIJJJJIJJJIJIHHHHHFFFFFDDCEEDCDDDDDCDDDCDDDDDDDCDDDDDDBCDEDCDDCC_Mismatch_0_Sense_+_Library_PoolT
CACCGCCACCAGAGAATTATATCCTGCATATCGAGGACGACGTGAGATGCCTGGGTATGATGCCAATTACAGGACCCTCCCCCAGTATTATTGG
>Frequency_1_QualityScore_FFHHHHFIJIJIJIJJIIIGJJGIHGIJJICFHGJJIIGIIIIIHH_Mismatch_0_Sense_+_Library_PoolT
ATTATTATTGTTTCTAATGATTCGATTTGGTATTCAATAAAATTGA
>Frequency_1_QualityScore_FFBHHHHJJIJJJJGIJJJIJFIIJJGIFGIIJJJJJJJJJJHGIJJJJJJGGIJJIIJJJJJIHJHEHEFHHFFBFFDEECEEEDCA_Mismatch_0_Sense_+_Library_PoolT
AGCCAAATTGAATTATTTTCGATTGGAGTCTTCGCTGCCCAGTATAATTGAATTATTATTGTTTCTAATGATTCGATTTGGTATTCAA
>Frequency_1_QualityScore_FFF?DFHGIGGGEIHGJJFGIIIJIJJJIFGIIEGIGIIGIII@FFGIIIIHGHDBB@DCCCEFE@CDDCDCDDDDDDDDCD_Mismatch_0_Sense_+_Library_PoolT
CGGTCCATAATTCAAAGCCAAATTGAATTATTTTCGATTGGAGTCTTCGCTGCCCAGTATAATTGAATTATTATTGTTTCTA
>Frequency_1_QualityScore_BBBF8DFIBGGG=BFFGF9FBDH@?C>ADGEC;FFEHIHGHIG@??BFCH@G<=)8@A;7CH@CH1\(,9;;>;A>C>;>;;;?;<::A@CC@@_Mismatch_1_Sense_+_Library_PoolT
CAAAATTTCTTCGTTCAGTACAATGTGCAACAATCTCTTCTCGGGTTTGCTCCTTCTGACTGTTCGGTCCATAATTCAAAGCCAAATTGAATTA
>Frequency_1_QualityScore_FFHHHHHJJJJJJJJJJIJJJJJJJJJIGIJJJJJJJJJIJIJJJJIIJJJJJJJJJJJJHGGHIGHHGHHHFFFFFFFEECDEEEEDDDEEDD_Mismatch_1_Sense_+_Library_PoolT
GTTCGTTCCATAATTCAAAGCCAAATTGAATTATTTTCGATTGGAGTCTTCGCTGCCCAGTATAATTGAATTATTATTGTTTCTAATGATTCGA
>Frequency_1_QualityScore_FFHHGHHJJIJJJJJJIIJJJIJIIJJJJJIJJJJIJJJIJIJJJJJJJIIJJJIJIIJJHHHHGEHFFBEFFDEDDDEEFDEDECCDEDDD@C_Mismatch_0_Sense_+_Library_PoolT
AATTGAATTATTTTCGATTGGAGTCTTCGCTGCCCAGTATAATTGAATTATTATTGTTTCTAATGATTCGATTTGGTATTCAATAAAATTGAAT
>Frequency_1_QualityScore_FFHHHHHJJJJJJFHJIJJJJJHIIJJJJJJJJJJIJJJJIJJJJJJJJJJJIJJJJJGHHHHHHHFFDFEDDDEDDCEDBDDDDDDDDCCDDD_Mismatch_0_Sense_+_Library_PoolT
ATCTCTTCTCGGGTTTGCTCCTGCTGACTGTTCGGTCCATAATTCAAAGCCAAATTGAATTATTTTCGATTGGAGTCTTCGCTGCCCAGTATAA
>Frequency_1_QualityScore_FFHHHHHJIJJJJJIJJFG?FGIHIJJJJJIJJIJJJJHHJIJJJJJJJJJJJJJIJJJIJJJIHHHFFFFDEEEFEEDDDDDDDDDDDDDDCD_Mismatch_1_Sense_+_Library_PoolT
TGCTTCAACACTTCGGGTGTGAGTAAATTGAAAATGCCAGAATTTTCAATTGTTCTGGAAGGAGGAAAAACATTTACACCGCCACCAGAGAATT
>Frequency_1_QualityScore_FDHHHHHJJJJJJJJJJJJJIIIHIJHJJIIIJJJJJJJJJJFHGIJIJJJJJHHHHHHFFFFDDDDDD?BDCCEEEEEDDDDDACACDDDDDD_Mismatch_0_Sense_+_Library_PoolT
GAATTATATCCTGCATATCGAGGACGACGTGAGATGCCTGGGTATGATGCCAATTACAGGACCCTCCCCCAGTATTATTGGGAATCTCCTACAA
>Frequency_1_QualityScore_FF3CFHHIJIGI@GIIIGIIJGIJJ9?DHJIJJJIJJJIJJJJIHHIJJJHHHFDCDFEEEEEEDDDDDCCDDDDCCCDB?BDDDDDDDDDDDD_Mismatch_1_Sense_+_Library_PoolT
TCAAGGACGACGTGAGATGCCTGGGTATGATGCCAATTACAGGACCCTCCCCCAGTATTATTGGGAATCTCCTACAACAAAATTTCTTCGTTCA
>Frequency_1_QualityScore_FFHHHHHJJJJJJJJJJJJJJJJJJJJJJJJIIJJJIHJJJ?:?BGFHJJIJJJJJJJJJJHIIJIIIIJHIIIJIJHHHHEFFFFF_Mismatch_0_Sense_+_Library_PoolT
AATTGAATTATTATTGTTTCTAATGATTCGATTTGGTATTCAATAAAATTGAATTCTTTTGTTCTAATAATTCGCTTTGGTATTCAA
>Frequency_1_QualityScore_FFHHHHHIJJJJJJJJJJFHHIJIJJJJGIJJJJJJJIIJIJJJIJJJHGIJJIJJIJIEHHHHHFFFFFEDDEDDDDDEDDDDDDDDFEDDDD_Mismatch_1_Sense_+_Library_PoolT
AGACGTGAGATGCCTGGGTATGATGCCAATTACAGGACCCTCCCCCAGTATTATTGGGAATCTCCTACAACAAAATTTCTTCGTTCAGTACAAT
>Frequency_1_QualityScore_FFHGHHHJJJJJJJJJJIJHIJJJJJJIJIJIJJIJJJJJJJJGIIJJJJJJIJJJJJIJJJIIIIIHIGGHHHGHHHFFFFFFEEEE_Mismatch_0_Sense_+_Library_PoolT
TGGAGTCTTCGCTGCCCAGTATAATTGAATTATTATTGTTTCTAATGATTCGATTTGGTATTCAATAAAATTGAATTCTTTTGTTCTA
>Frequency_1_QualityScore_FFHHHHHJJJJJGIJJIJJJJJJJJJJIJJJIJJJJHIJJJJIJJIJJJJJHIJJIJJIJIJIIJIJJJIIIJJJEHHHGH_Mismatch_2_Sense_+_Library_PoolT
TTCGCTGCCCAGTATAATTGAATTATTATTGTTTCTAATGATTCGATTTGGTATTCAATAAAATTGAATTCTTTTATTCCA
>Frequency_1_QualityScore_FFHGHHHJJJJJIJJHHIHJJJIIGIJJJHJJGIJJJJJJIIGGJJJJJJIIJJIHHHHHHFDFFFFFE/=CE??CCCDDECDDDBDBDCD>AD_Mismatch_0_Sense_+_Library_PoolT
CAATCTCTTCTCGGGTTTGCTCCTGCTGACTGTTCGGTCCATAATTCAAAGCCAAATTGAATTATTTTCGATTGGAGTCTTCGCTGCCCAGTAT
>Frequency_1_QualityScore_FFHHHHHGHJFGGFGGHIIEGIJIGHIJIJGGHIGCIIIDGEGIJIJJJGIIJJJIHHE_Mismatch_1_Sense_+_Library_PoolT
ATTATTATTGTTTCTAATGATTCGATTTGGTATTCAATAAAATTGAATTCTTTTGTTCA
>Frequency_1_QualityScore_FFHHHHGJJJIJJJJJJJJIJJJJIJJJJJHIJJJJJJIJJJJJJIJJJJJJJJIIIJJH_Mismatch_1_Sense_+_Library_PoolT
ATTATTATTGTTTCTAATGATTCGATTTGGTATTCAATAAAATTGAATTCTTTTGTTCGA
>Frequency_1_QualityScore_DDHHHHHGIIJGIJJJIJJIHGIJJJJJDIJIIJIJJJIIEIIIIGJIIJGHHHGHIJIJJJJGEEHGGHCHEACEDDFFFFEEEDEEE@>CCA_Mismatch_0_Sense_+_Library_PoolT
TGAATTATTTTCGATTGGAGTCTTCGCTGCCCAGTATAATTGAATTATTATTGTTTCTAATGATTCGATTTGGTATTCAATAAAATTGAATTCT
>Frequency_1_QualityScore_FFHHHHHHGIHIHJJHJIHA@F<EHDBHIGGHGGHEHIGJGEHIEHFHJJGIJJIIJJIIIJJJJJJJJCGCFHIGI_Mismatch_1_Sense_+_Library_PoolT
TGCCCAGTATAATTGAATTATTATTGTTTCTAATGATTCGATTTGGTATTCAATAAAATTGAATTCTTTTGTTCTAG
>Frequency_1_QualityScore_FFHHHHHJJJJJJJJJJJJ,CHIJJJJJJJJJJJJJIJJJIJJIJJJJJJJJJIJJJJJJJJJJJ_Mismatch_2_Sense_+_Library_PoolT
ATTGAATTATTATTGTTTCCAATGATTCGATTTGGTATTCAATAAAATTGAATTCTTTTATTCTA
>Frequency_1_QualityScore_DEHFHHGJJJIJJJJCFGGGIHGIIGIJJJJJJJJJFHGHJGJJIGIJJJJIIJJJGIIJIJHCEHFFFEDEFDECEDDDDDDDDDDD<ACCDD_Mismatch_1_Sense_+_Library_PoolT
CTTCAACACTTCGGGTGTGAGTAAATTGAAAATGCCAGAATTTTCAATTGTTCTGGAAGGAGGAAAAACATTTACACCGCCACCAGAGAATTAT
>Frequency_1_QualityScore_?D?FHHDBGFHIIIBAF?9CBBEGGCGGDHHCHGGIIGGGIIEAFHGGHGGI<HHEHFH@BDDEECCCCCCBB?;@C@CCC@B?CBCCDCCC@C_Mismatch_0_Sense_+_Library_PoolT
CGACGTGAGATGCCTGGGTATGATGCCAATTACAGGACCCTCCCCCAGTATTATTGGGAATCTCCTACAACAAAATTTCTTCGTTCAGTACAAT
>Frequency_1_QualityScore_BD4+ADB+<AC943::3CC9EC+9E))189?86@@?B**/999DE*=8C9;=:7==)7)76;667?AD_Mismatch_1_Sense_+_Library_PoolT
GCCTGGGAATGATGCCAATTACAGGACCCTCCCCCAGTATTATTGGGAATCTCCTACAACAAAATTTC
>Frequency_1_QualityScore_FFHHHHHIJJ,CHHHIJIJIIJJHIIJJGIJJJJJJJJJIJJJJJJJJIJJJJJJIJJJJJJIG_Mismatch_2_Sense_+_Library_PoolT
TTGAATTATTTTTGTTTCTAATGATTCGATTTGGTATTCAATAAAATTGAATTCTTTTATTCTA
>Frequency_1_QualityScore_FFHHHHHJJJJJJJJJJJJIJIIGIIJJJJJJJJJJJJJJJJIJJGHIIJHFFFFEEEEEEDDDACCDDDDDDDCDDDDDDDDDDDCDDDDDDD_Mismatch_0_Sense_+_Library_PoolT
AAACATTTACACCGCCACCAGAGAATTATATCCTGCATATCGAGGACGACGTGAGATGCCTGGGTATGATGCCAATTACAGGACCCTCCCCCAG
>Frequency_1_QualityScore_FFHHHHHJJJJJIJJJIIJJJJJJJJJJJJJJGHIJJJJJJJIJJIIJJIIIJJIJJJIIIHHHHHHHFFFFEEEEEEEEDEFEEEDDEDDDDD_Mismatch_1_Sense_+_Library_PoolT
TTCAGTACAATGTGCAACAATCTCTTCTCGGGTTTGCTCCTGTTGACTGTTCGGTCCATAATTCAAAGCCAAATTGAATTATTTTCGATTGGAG
>Frequency_1_QualityScore_FFHGHHHJJJJIJJJIIIHEGHGIJIFIIDFE_Mismatch_1_Sense_+_Library_PoolT
AAGCCAAATTGAATTATTTTCGATTGGAGTCA
>Frequency_1_QualityScore_FFHHHHHJJJJJJJJIJIJIIJJIGJIJIJJJJJIJJJJJJIIJJJIJHJJJJJJJJJJJJJJJ_Mismatch_0_Sense_+_Library_PoolT
TTGAATTATTATTGTTTCTAATGATTCGATTTGGTATTCAATAAAATTGAATTCTTTTGTTCTA
>Frequency_1_QualityScore_FFHHHHHJJJJJJJJJJJJJJJJJJBGIJJJJJJJJJJJJJJHIJJJIJJJJJIJJJJHGHHHFFFFFECDEEEEEEEEE_Mismatch_2_Sense_+_Library_PoolT
CAATGTGCAACAATCTCTTCTCGGGTTTGCTCCTGCTGACTGTTCGGTCCATAATTCAAAGCCAAATTGAATTATTTCCA
>Frequency_1_QualityScore_FFHHHHDHIJIJJJJJIJJJJJJJGHJJJJJJJJHJGHIJJJJJIJIJJJJJJJJIJJIIHFHHHHHFFFFFEDDEEEDDDDDCEDEDDDBDDD_Mismatch_1_Sense_+_Library_PoolT
ACTGGGTATGATGCCAATTACAGGACCCTCCCCCAGTATTATTGGGAATCTCCTACAACAAAATTTCTTCGTTCAGTACAATGTGCAACAATCT
>Frequency_1_QualityScore_FFHHHHGJJJIJJJJJJJIJJJJJAHDDHIHIJJIJGJJJJJJIJGJGIJGIGGIJHHHHHDFFDFFECEACCDEDEDDBDDDCCEDCDDD@BA_Mismatch_0_Sense_+_Library_PoolT
ATGCCAATTACAGGACCCTCCCCCAGTATTATTGGGAATCTCCTACAACAAAATTTCTTCGTTCAGTACAATGTGCAACAATCTCTTCTCGGGT
>Frequency_1_QualityScore_FFHHHHHJJJJJJJJJJJJJCGHJJJJJJJIJJJJJJJJJJJJJJJJJJHEHHHHFFFFFDEBEDEDDDCDDDD@DDDDDDEDDDCCDCDDEDD_Mismatch_1_Sense_+_Library_PoolT
AACGACGTGAGATGCCTGGGTATGATGCCAATTACAGGACCCTCCCCCAGTATTATTGGGAATCTCCTACAACAAAATTTCTTCGTTCAGTACA
>Frequency_1_QualityScore_FFHHHHHJJJJJJJJCGHJJJJJJJGIJJIJJJJJJJJJJJJJIJIJJJJIIIIJIIJIJHHFHHGFFFFFFDDEEECDBBDBDDDDDDDDDDD_Mismatch_0_Sense_+_Library_PoolT
AGGACCCTCCCCCAGTATTATTGGGAATCTCCTACAACAAAATTTCTTCGTTCAGTACAATGTGCAACAATCTCTTCTCGGGTTTGCTCCTGCT
>Frequency_1_QualityScore_EFHHHGDGHIHIIGIJJJGIGHGJJIJJJJJJJJIIJJJJJJJJGIIJJIJJJIJJJJJ@FEHIJJIJIHHIHHHGGHFFFFFFEEEECEEDDE_Mismatch_0_Sense_+_Library_PoolT
TTGGAGTCTTCGCTGCCCAGTATAATTGAATTATTATTGTTTCTAATGATTCGATTTGGTATTCAATAAAATTGAATTCTTTTGTTCTAATAAT
>Frequency_1_QualityScore_FFHHHHHJJJJJJJJJJJJJJJJIJJJJJJJJIJJJJJJJIJGIJIJJJJJJJJIJJJJJJIIIIIFHHHHHHHFFFFFFFEFDEFEDDDDDDE_Mismatch_0_Sense_+_Library_PoolT
ATAATTCAAAGCCAAATTGAATTATTTTCGATTGGAGTCTTCGCTGCCCAGTATAATTGAATTATTATTGTTTCTAATGATTCGATTTGGTATT
>Frequency_1_QualityScore_DDDFHH>@BFHIEC@DHEGGGGIIHEIGGEHIGCFFGCGGG:DGHIICHGIIIGIIIIIIIIIIEC7=A??DEEDEDDCCEDCCCCBCCDEEEE_Mismatch_0_Sense_+_Library_PoolT
TTCAAAGCCAAATTGAATTATTTTCGATTGGAGTCTTCGCTGCCCAGTATAATTGAATTATTATTGTTTCTAATGATTCGATTTGGTATTCAAT
>Frequency_1_QualityScore_ADHHBDAEGEHECHBHFIEBB?GAECF@B?DG?FGB???=C@FEIC<F@@D@CEHB>E>CEDFBEFF@C;>A??/,33<ACCCCDCCDCCD@AC_Mismatch_0_Sense_+_Library_PoolT
GAAAGTGGCTATTACATATCCGAGGGCCACAACATTGCCTCCACAGCAATTTGATCTCTGCTTCAACACTTCGGGTGTGAGTAAATTGAAATTG
>Frequency_1_QualityScore_FFHGGHHFHEHIBGIIGIJIIJIIJIIIJGIJJJIJJJIIJGIJJJIIJJJJJJJJJJJIJHGHHFCDFFFFEEDEEEDEEEFFDCCDDDDEDD_Mismatch_0_Sense_+_Library_PoolT
CTGACTGTTCGGTCCATAATTCAAAGCCAAATTGAATTATTTTCGATTGGAGTCTTCGCTGCCCAGTATAATTGAATTATTATTGTTTCTAATG
>Frequency_1_QualityScore_FFHFHFFGIIEEHIIII?GIIIJJJGIFGIJJDGAHIJJJJGHEHIJJIJJIG>E@CG>AEFEAHHHFFCFFFD;AEEEEEEDDADDDDFDDDD_Mismatch_0_Sense_+_Library_PoolT
GTCCATAATTCAAAGCCAAATTGAATTATTTTCGATTGGAGTCTTCGCTGCCCAGTATAATTGAATTATTATTGTTTCTAATGATTCGATTTGG
>Frequency_1_QualityScore_DDHHHBHGIIGGIGGIIIGHCGGCHDEEHICDFG@FHHIEBFHI9B<DEGCHIIGIGIGFFGII_Mismatch_1_Sense_+_Library_PoolT
CCAAATTGAATTATTTTCGATTGGAGTCTTCGCTGCCCAGTATAATTGAATTATTATTGTTTCA
>Frequency_1_QualityScore_FFHFDDHHHGIEDHGFFGGGGD@FGFIGFHGHIJJCIBGFC?BFGGGGGIII=CBFHIHHGCCEDGGEHEE;CEFDFFDEFDCCE;_Mismatch_2_Sense_+_Library_PoolT
CTTCGCTGCCCAGTATAATTGAATTATTATTGTTTCTAATGATTCGATTTGGTATTCAATAAAATTGAATTCTTTTATTCTAATGA
>Frequency_1_QualityScore_BDDHHFFIIAG?FHHIIEGIIGHIGHGFIIIGIGEGI@GGHIGHGIHIGEGHGIIIIEIIHFFHDDFEF<BBC@AEECEFFDEC>C<>C;@CCC_Mismatch_0_Sense_+_Library_PoolT
TGACTGTTCGGTCCATAATTCAAAGCCAAATTGAATTATTTTCGATTGGAGTCTTCGCTGCCCAGTATAATTGAATTATTATTGTTTCTAATGA
>Frequency_1_QualityScore_FFHHHHHJJIJJJJJHJIJJJJJIJJJJJJJJJJJJIJJJHIJJJIJIJJGIHIJJJJJJJJJHHHHHHFFFDDDDDDDDDDDDDDDDDCDDDD_Mismatch_0_Sense_+_Library_PoolT
CCCAGTATTATTGGGAATCTCCTACAACAAAATTTCTTCGTTCAGTACAATGTGCAACAATCTCTTCTCGGGTTTGCTCCTGCTGACTGTTCGG
>Frequency_1_QualityScore_FFHHHHHIJJJJJJJJJJJJJJJIJJJIJJJIJJJJJJJJJJJJJJHIIJIJJJJJGIIJJJJJJIJJHHHGFBEDDEDEDDDDDDDDDDCDDD_Mismatch_0_Sense_+_Library_PoolT
CCCCAGTATTATTGGGAATCTCCTACAACAAAATTTCTTCGTTCAGTACAATGTGCAACAATCTCTTCTCGGGTTTGCTCCTGCTGACTGTTCG
>Frequency_1_QualityScore_DDHHHH?EBHBGHI>FAAH?GHGG6EDHECF9BF*::DD>9DHDFBB49*9=FHIG<@F)=5@F);))=7?AA>?AE?@CC;7;C3;.6>@_Mismatch_0_Sense_+_Library_PoolT
TATTTTCGATTGGAGTCTTCGCTGCCCAGTATAATTGAATTATTATTGTTTCTAATGATTCGATTTGGTATTCAATAAAATTGAATTCTTT
>Frequency_1_QualityScore_FFHHHHHJJJJAIHIIIJJJJIJJIIJJJIJJJJIJJJJGIFHIJJJJIIIGIIIJIJJJJIEFHEHDFCFFEEDDEEDDDDEDDDDDDEDECC_Mismatch_0_Sense_+_Library_PoolT
AGATGCCTGGGTATGATGCCAATTACAGGACCCTCCCCCAGTATTATTGGGAATCTCCTACAACAAAATTTCTTCGTTCAGTACAATGTGCAAC
>Frequency_1_QualityScore_DDFFAHHIIGIIIDHGEHHICFIEFIIGCHHHGDACB?GHG4EHGIECGGCHGIEGG=@EIIIIIHGHHHDCBEBCE@>???CACCCFE>3>CD_Mismatch_0_Sense_+_Library_PoolT
AATCTCCTACAACAAAATTTCTTCGTTCAGTACAATGTGCAACAATCTCTTCTCGGGTTTGCTCCTGCTGACTGTTCGGTCCATAATTCAAAGC
>Frequency_1_QualityScore_FFHHHHHJJJJJJJJJJJFHIDGIIJJIIJJGHIJHIJJJJJIJIJIJIJJIIIIJIIIJJHHHHHHHFFFFFDEEDDDDCDDDDDDDDDDDDD_Mismatch_0_Sense_+_Library_PoolT
CAACAATCTCTTCTCGGGTTTGCTCCTGCTGACTGTTCGGTCCATAATTCAAAGCCAAATTGAATTATTTTCGATTGGAGTCTTCGCTGCCCAG
>Frequency_1_QualityScore_FFDFHHHJJJJJJJJHIJJJJJJJIJJJJIJJJJJJJJJJJJJJJJJIIJJJJJIIGIJJJJHHHFFFFDCCEEFFECDDEDEFEEEDEDDDDC_Mismatch_0_Sense_+_Library_PoolT
CTGCTGACTGTTCGGTCCATAATTCAAAGCCAAATTGAATTATTTTCGATTGGAGTCTTCGCTGCCCAGTATAATTGAATTATTATTGTTTCTA
>Frequency_1_QualityScore_FFHHHHHJJHHIIJIJJJIIIJJIJJIJJJJIJJJJJFIJJGJJJIJJJIIJJJIIJJJJIIJHHHHFFCDFEEEEDDDDDDDDD@CACCDEDD_Mismatch_0_Sense_+_Library_PoolT
CTTCTCGGGTTTGCTCCTGCTGACTGTTCGGTCCATAATTCAAAGCCAAATTGAATTATTTTCGATTGGAGTCTTCGCTGCCCAGTATAATTGA
>Frequency_1_QualityScore_FFHHHHHJJJJJHIJJIIJJJJJJJHIJJJJJJJJIJJJJJJJJJJJIJJHHHHHHHFFFFDEDEEDDDCDDDDDDDDDCCDEEEEDDDDEDEE_Mismatch_0_Sense_+_Library_PoolT
GGGTTTGCTCCTGCTGACTGTTCGGTCCATAATTCAAAGCCAAATTGAATTATTTTCGATTGGAGTCTTCGCTGCCCAGTATAATTGAATTATT
>Frequency_1_QualityScore_FFHHHHHJJJJIIJJJIJJIJJIIJJIIJJJJJJJJHIIJJJJJJJJHH?AHFFFFFFEEEEDEDDDDDDDDDDDDDDD@CEEEEEDDDDCDDD_Mismatch_0_Sense_+_Library_PoolT
CACCAGAGAATTATATCCTGCATATCGAGGACGACGTGAGATGCCTGGGTATGATGCCAATTACAGGACCCTCCCCCAGTATTATTGGGAATCT
>Frequency_1_QualityScore_FFHHHHHJJJJJJJJJJJJJJJJJJJJIJJJJJIJJJIJJJIIIJJJJJJJJJJJJHHHHHFFBACDDDDDDDFEDDDDDDDDDCCBCDDDDED_Mismatch_0_Sense_+_Library_PoolT
TACATATCCGAGGGCCACAACATTGCCTCCACAGCAATTTGATCTCTGCTTCAACACTTCGGGTGTGAGTAAATTGAAATTGCCAGAATTTTCA
>Frequency_1_QualityScore_FFGFHHDHJJJJJJJJJJJJJIJJIIJJJHIJJJJJJJJIIJIHIIIIHIIGGIJJGIIIIIJIEIEHHEEDFFFCECECEDDDDDDDDDDDEC_Mismatch_0_Sense_+_Library_PoolT
ATTATTGGGAATCTCCTACAACAAAATTTCTTCGTTCAGTACAATGTGCAACAATCTCTTCTCGGGTTTGCTCCTGCTGACTGTTCGGTCCATA
>Frequency_1_QualityScore_FFGHHHGJJJIJJHJJHIJEHGHIIJIJJJJJFHIJJJJ)BFHJJJJJJIJHHGHFFFDDADCADACDDDCBBCBDDDDDDDDDDDDDA@CCCD_Mismatch_0_Sense_+_Library_PoolT
CTGCATATCGAGGACGACGTGAGATGCCTGGGTATGATGCCAATTACAGGACCCTCCCCCAGTATTATTGGGAATCTCCTACAACAAAATTTCT
>Frequency_1_QualityScore_FDHHHHDGIIIJHIJIIIJJJJJJJJJJJIJJIIJIJJJHIJJJIIHHIIIIJJJJIIHHHHFFFDEFFEDEDEDEEDECCDDDDDEDDCFFDC_Mismatch_0_Sense_+_Library_PoolT
GTTCGGTCCATAATTCAAAGCCAAATTGAATTATTTTCGATTGGAGTCTTCGCTGCCCAGTATAATTGAATTATTATTGTTTCTAATGATTCGA
>Frequency_1_QualityScore_FFHHFHHJIJJJJIJJJIJJJJJJIJJJJJJJJJJJJIIIJJJJJIIJIIJJJJJIIJIIIIJIJJJJFIJHHHFFFFFECEEEDDDDCCDDDB_Mismatch_1_Sense_+_Library_PoolT
CCAGTATTATTGGTAATCTCCTACAACAAAATTTCTTCGTTCAGTACAATGTGCAACAATCTCTTCTCGGGTTTGCTCCTGCTGACTGTTCGGT
>Frequency_1_QualityScore_FFHHHHHIJJIIJJJIIIJJJIJJJJJJJJJJJIJJIJIGIJJJJIIJJIHHFBCACEDD@CDD@BACCCCEDDCCCDDDDCCD?@ABDDDDDD_Mismatch_0_Sense_+_Library_PoolT
AAAAACATTTACACCGCCACCAGAGAATTATATCCTGCATATCGAGGACGACGTGAGATGCCTGGGTATGATGCCAATTACAGGACCCTCCCCC
>Frequency_1_QualityScore_FFHHHHHJHIGIIJJJGHIIJJIJIJIIJJJJIJIHIJJIJJJJJJJJJJJIJJJJIHHHHFEFFFEFEEDEEDDDDDDDDDBDBBDDDDDDDD_Mismatch_0_Sense_+_Library_PoolT
AAATTGCCAGAATTTTCAATTGTTCTGGAAGGAGGAAAAACATTTACACCGCCACCAGAGAATTATATCCTGCATATCGAGGACGACGTGAGAT
>Frequency_1_QualityScore_FFHHHHHJJIIIGIJIJGHIJJJJIJIIJIJIJJJJGHGIIJEGIGGJJJIGHIJJDEGGJJIIIJIIJGHIFGHEHGHFFFFFFF_Mismatch_1_Sense_+_Library_PoolT
GAGTCTTCGCTGCCCAGTATAATTGAATTATTATTGTTTCTAATGATTCGATTTGGTATTCAATAAAATTGAATTCTTTTATTCTA
>Frequency_1_QualityScore_FFHHHGHJJJJJJJIJJJJIIIJJJJIJJJJJJJJHIIJJJJJIIJIIIJJJJJJJIJJHJIJIIIIIGHHHHHFFFFFFFDEEEEEEDDDDED_Mismatch_0_Sense_+_Library_PoolT
TTGAATTATTTTCGATTGGAGTCTTCGCTGCCCAGTATAATTGAATTATTATTGTTTCTAATGATTCGATTTGGTATTCAATAAAATTGAATTC
>Frequency_1_QualityScore_FFHHH1CGIJJJJJJJIJJJGIGIIIGIIJJJJJJJIIJJJJJJJDHGIHHJJJJJJJJHHHHHHGFFCBBEFEEEEEEEFDEFDDDDDDDDFE_Mismatch_1_Sense_+_Library_PoolT
AATTCGAAGCCAAATTGAATTATTTTCGATTGGAGTCTTCGCTGCCCAGTATAATTGAATTATTATTGTTTCTAATGATTCGATTTGGTATTCA
>Frequency_1_QualityScore_FFHHHHHJIJJJJJJJJCGDHIIIJJJJJJIIJJJJIJGIIGIJJIJJGHIJJJJJJJJJIIHHHFFFFFDDEDFEEDDDDDDDDDDDDDCDCC_Mismatch_0_Sense_+_Library_PoolT
TGCTTCAACACTTCGGGTGTGAGTAAATTGAAATTGCCAGAATTTTCAATTGTTCTGGAAGGAGGAAAAACATTTACACCGCCACCAGAGAATT
>Frequency_1_QualityScore_D1CC3DF@<CF@:CA8?AEFCG:4??FD<:0?DBDGFADGF?BFAFI@FIFGEFFC@FEFE=C>EF@EEECA?CDDBDBD);;ABCCA;_Mismatch_1_Sense_+_Library_PoolT
GATTGGAGTCTTCGCTGCCCAGTATAATTGAATTATTATTGTTTCTAATGATTCGATTTGGTATTCAATAAAATTGAATTCTTTTGTAC
>Frequency_1_QualityScore_FFHHHHHJJJJJIJJJJJJJJJIJJJJJJJJJJJJJIJJJJJJJJIJIGHHJIGIJJJIJJJJJJIJJJHHHHHHFFFFFFFDEDEDEDDCDEE_Mismatch_0_Sense_+_Library_PoolT
TAATTCAAAGCCAAATTGAATTATTTTCGATTGGAGTCTTCGCTGCCCAGTATAATTGAATTATTATTGTTTCTAATGATTCGATTTGGTATTC
>Frequency_1_QualityScore_FFHHHHHJIJJJJJJJJJJJJJJJJJEHIJJJJJJJIJJIJJJIJJJJIJJJJJJJIJJJJHHHHFFFFFFCEECEEEEEDDEDDDDDCCDEDD_Mismatch_0_Sense_+_Library_PoolT
ACAATGTGCAACAATCTCTTCTCGGGTTTGCTCCTGCTGACTGTTCGGTCCATAATTCAAAGCCAAATTGAATTATTTTCGATTGGAGTCTTCG
>Frequency_1_QualityScore_FFHHHHHJJIJJJJJIIJJIJJJJJJJJJJJIJJJIIIJIJJIJIIGIIIJIJJJGHIJG_Mismatch_0_Sense_+_Library_PoolT
ATTATTATTGTTTCTAATGATTCGATTTGGTATTCAATAAAATTGAATTCTTTTGTTCTA
>Frequency_1_QualityScore_FFHHHHHJJIJJJJJJIJFHHIIIIJIIJJJIJJJJJIJJJJJJJJJJ_Mismatch_1_Sense_+_Library_PoolT
TCTAATGATTCGATTTGGTATTCAATAAAATTGAATTCTTTTATTCTA
>Frequency_1_QualityScore_DDHFHDHIIGIGGAAFHCHH?CE?@FCC@GDEFHIF?BGEDFEHGIGGIIHBGGHIIGBCDGHEHFAE@;7?DCACC==@B@B?@A>CA@CACC_Mismatch_0_Sense_+_Library_PoolT
GACCCTCCCCCAGTATTATTGGGAATCTCCTACAACAAAATTTCTTCGTTCAGTACAATGTGCAACAATCTCTTCTCGGGTTTGCTCCTGCTGA
>Frequency_1_QualityScore_FFGHHHGJJJJJIIHIJJJJJJJIHHGIJGIJJIJIJJFHIIIJIIIGIIIHIHIIJJIIGHIIJJJJJEHIGIHHHHHFFD_Mismatch_1_Sense_+_Library_PoolT
TCTTCGCTGCCCAGTATAATTGAATTATTATTGTTTCTAATGATTCGATTTGGTATTCAATAAAATTGAATTCTTTTGTTCA
>Frequency_1_QualityScore_FFHHHHHJJJJJIJJJJJJJJJJJGIJIJJJHIJJJJJJJJJJJJJJJIJGJJJHHFFDDDDDDDDDDDCDDCCCDDEDDDDDDDDDDDDDDDD_Mismatch_0_Sense_+_Library_PoolT
AGGAGGAAAAACATTTACACCGCCACCAGAGAATTATATCCTGCATATCGAGGACGACGTGAGATGCCTGGGTATGATGCCAATTACAGGACCC
>Frequency_1_QualityScore_DDDFHHBHGG=GEGE4FHH<E;@8?9CF9@BGH4CDD?BFA<F?FG>F8??1;FGBFE)7.=7)?>>CE@CBEBC;>>CDCCCDC_Mismatch_0_Sense_+_Library_PoolT
TCCTACAACAAAATTTCTTCGTTCAGTACAATGTGCAACAATCTCTTCTCGGGTTTGCTCCTGCTGACTGTTCGGTCCATAATTC
>Frequency_1_QualityScore_FFHHHHHJIIJJJIJJJJJJJJJJJJJJGIJJJIJJJHIJJJJJJIJJJJGIJIIIJJJJJHHHHHFFFEFEEEEEEEEEEEDDEDDDDDCDDE_Mismatch_0_Sense_+_Library_PoolT
GTACAATGTGCAACAATCTCTTCTCGGGTTTGCTCCTGCTGACTGTTCGGTCCATAATTCAAAGCCAAATTGAATTATTTTCGATTGGAGTCTT
>Frequency_1_QualityScore_DDHHBDHIG@EG<EHHIGIBFHGIGGGGGDIEGIIGGGDH@FHIIIGCHIIGHIGIIIICAHCCA;CD;?BB?(6>A@:A@C@CB>C>C>CDCA_Mismatch_0_Sense_+_Library_PoolT
CCAAATTGAATTATTTTCGATTGGAGTCTTCGCTGCCCAGTATAATTGAATTATTATTGTTTCTAATGATTCGATTTGGTATTCAATAAAATTG
>Frequency_1_QualityScore_FFHHHHHJJJJJJJJJJJJJJJJJJJJJJIJIJJJJIJIJJIJJJJIJHIIJIJIIIJGIJEHIJHHHHHFFFFFEEEEEEDDDDDDDDCDFED_Mismatch_0_Sense_+_Library_PoolT
TGGGAATCTCCTACAACAAAATTTCTTCGTTCAGTACAATGTGCAACAATCTCTTCTCGGGTTTGCTCCTGCTGACTGTTCGGTCCATAATTCA
>Frequency_1_QualityScore_FFHHGHHIIJGIIJIIJIEIJJIIGGIIIIIIHIJJJBHGIDIIIJHHIIJGHIIIJJIJIHIIIHHJIEEHEEEFFFFFFFDECCECEEECDE_Mismatch_0_Sense_+_Library_PoolT
TCAAAGCCAAATTGAATTATTTTCGATTGGAGTCTTCGCTGCCCAGTATAATTGAATTATTATTGTTTCTAATGATTCGATTTGGTATTCAATA
>Frequency_1_QualityScore_FFHHHHHJJJIJFHHIJJJJJJJJJJJJJJJJJJDGHFHIJI_Mismatch_0_Sense_+_Library_PoolT
AATTCGCTTTGGTATTCAATAAAATACATCTGGGTGGTATCA
>Frequency_1_QualityScore_FFHHHHHJJIIJJJJIJJJJJIIGJIJJJJHIJJJJHIIJJJIJJJJIJIJJGHHIIGJJJIJIJHI_Mismatch_0_Sense_+_Library_PoolT
AATTGAATTATTATTGTTTCTAATGATTCGATTTGGTATTCAATAAAATTGAATTCTTTTGTTCTAA
>Frequency_1_QualityScore_FFHHHHHIIHIIJJJJJJHIGJJJJIJJJJJJIJJJJIIJJJJJJJJJIIJIEIIIIHIJJJJIJJJIJGHIHEHCHHGFFFFFFFD_Mismatch_2_Sense_+_Library_PoolT
GGAGTCTTCGCTGCCCAGTATAATTGAATTATTATTGTTTCTAATGATTCGATTTGGTATTCAATAAAATTGAATTCTTTTATTCCA
>Frequency_1_QualityScore_FDHHHDHIGIIIIIIIBHGGGGGGHGIIIIIIGIIIIGIBFHGHHDHFBGHBDABB@BACCDCC@BB?C>:ACDCCCCCDCC>>?BBABDBBBB_Mismatch_0_Sense_+_Library_PoolT
GAAAAACATTTACACCGCCACCAGAGAATTATATCCTGCATATCGAGGACGACGTGAGATGCCTGGGTATGATGCCAATTACAGGACCCTCCCC
>Frequency_1_QualityScore_FFHHHHHJJJJJJJJIIJIJJJJJJJJIJIJJJIJJJJJJJJGIJJJIJIJJJJJJGIHIJIJJJJJHHEHGHHFDFFFFF_Mismatch_0_Sense_+_Library_PoolT
GGTCCATAATTCAAAGCCAAATTGAATTATTTTCGATTGGAGTCTTCGCTGCCCAGTATAATTGAATTATTATTGTTTCTA
>Frequency_1_QualityScore_FFGHFHFIIJIJJJJJJEHHJJIJJJIIIIJJJJJJJJJJJJIJJJJHJJJHHHHHHFFFEFEEEEEEDCDDDDDDDDEDDDCCDDDEEDCCDD_Mismatch_0_Sense_+_Library_PoolT
GACGTGAGATGCCTGGGTATGATGCCAATTACAGGACCCTCCCCCAGTATTATTGGGAATCTCCTACAACAAAATTTCTTCGTTCAGTACAATG
>Frequency_1_QualityScore_FFHHHHHJJIJJJJJJJIIJJJJJIJJJJJJJJJJJJJJJJIJJJJFFFHIJIIJJIHJEEIHHHHHEDEDFFFEEEEEEEDDDEDDCDCBDBB_Mismatch_1_Sense_+_Library_PoolT
CAACATTGCATCCACAGCAATTTGATCTCTGCTTCAACACTTCGGGTGTGAGTAAATTGAAATTGCCAGAATTTTCAATTGTTCTGGAAGGAGG
>Frequency_1_QualityScore_DDF=A32<:<CCEEE<CFGBFGEFAD>G@FI<<DFHDGCCGGFEHG9BBFGGHEA>8;@;6@EGGEGHIFAEEE3@?>B;;;;;@66>@D_Mismatch_0_Sense_+_Library_PoolT
ATTGGAGTCTTCGCTGCCCAGTATAATTGAATTATTATTGTTTCTAATGATTCGATTTGGTATTCAATAAAATTGAATTCTTTTGTTCTA
>Frequency_1_QualityScore_FFHHHHFIIIJJIJGIJJJGHGIIIJGIIFIIJJJIJJJJJJJJJBEHHIJIIJJJIJJCEGHIGHHGEEEDEFFFDDDDDDDDBBBACDDDDD_Mismatch_0_Sense_+_Library_PoolT
GACTTCACTCACTTATTTTACAGAGGAGGCCTATGAAATAATACTGGAGGCCCTGAAAGTGGCTATTACATATCCGAGGGCCACAACATTGCCT
>Frequency_1_QualityScore_BBDHAHHGBHBGGIJEGGGG?FHBBHIHIJJJGH@HIG@DDFGGIBDHII_Mismatch_0_Sense_+_Library_PoolT
TTTCTAATGATTCGATTTGGTATTCAATAAAATTGAATTCTTTTGTTCTA
>Frequency_1_QualityScore_FFHHHHHJJJJJJJJJJJJJJJIIJJJJJJJGHJJJJJJIJJIJIIJJIJJJJJJJJJJJJHHHHHHFFFFFFFEEDDEDDDDDCCDEDBDDDD_Mismatch_0_Sense_+_Library_PoolT
TGTGCAACAATCTCTTCTCGGGTTTGCTCCTGCTGACTGTTCGGTCCATAATTCAAAGCCAAATTGAATTATTTTCGATTGGAGTCTTCGCTGC
>Frequency_1_QualityScore_FEHHHHGHIIIIIJJIJIJJJJGGIGIHHHGGGIIIGIIJJGIGDH@DDDEHIIIGGJIDIIBHGGCEHCHEFFFFDECEDEDDBDDD:CDDCC_Mismatch_0_Sense_+_Library_PoolT
TATTGGGAATCTCCTACAACAAAATTTCTTCGTTCAGTACAATGTGCAACAATCTCTTCTCGGGTTTGCTCCTGCTGACTGTTCGGTCCATAAT
>Frequency_1_QualityScore_FFHGHFHIJIFHHGHIIIEIJIJI@GEHHEIJJIJJJJEIJJJJIIIJJJHIJIIJJIJHIIIIJIGGGHCEAACEFFFFFFFEAEEEEEDDEE_Mismatch_1_Sense_+_Library_PoolT
TTTCGATTGGAGTCTTCGCTGCCCAGTATAATTGAATTATTATTGTTTCTAATGATTCGATTTGGTATTCAATAAAATTGAATTCTTTTATTCT
>Frequency_1_QualityScore_DDHFHHHGIFIIDBHHHIHIGFEGIEHIGHHIIIIIIIIIIEGHIGIIGIIIGIIDGGF>CEHBEDFFFBBDDD@BB:>BBBDCCCCACBB(4@_Mismatch_0_Sense_+_Library_PoolT
AATTTTCAATTGTTCTGGAAGGAGGAAAAACATTTACACCGCCACCAGAGAATTATATCCTGCATATCGAGGACGACGTGAGATGCCTGGGTAT
>Frequency_1_QualityScore_DFHHGDDHIIJGICHHHIEIJFGIIIJIGGGGGGGGHGIIGIJJIJJICHJICGBGADF?BFGGI_Mismatch_0_Sense_+_Library_PoolT
TTGAATTATTATTGTTTCTAATGATTCGATTTGGTATTCAATAAAATTGAATTCTTTTGTTCTAA
>Frequency_1_QualityScore_FFHHHHHJJJJIJJGHHJJIJIJIJJJDHIJJJJJJJIJJJJJJJJJJJHHHFFFDCECEFEEEDDDDDACDDDDDDDDDDDBDCDDDEDDDDD_Mismatch_0_Sense_+_Library_PoolT
TATCGAGGACGACGTGAGATGCCTGGGTATGATGCCAATTACAGGACCCTCCCCCAGTATTATTGGGAATCTCCTACAACAAAATTTCTTCGTT
>Frequency_1_QualityScore_FFHHHBHIIJAHIIIJJIJIJJJGHJHIJIIJHIGJHJIJJIJJJ;@GGHHEEHHEEFFFFFEEDDDDDDBDDDBCADFDDEDCD8CBDDDDDD_Mismatch_0_Sense_+_Library_PoolT
AGAGAATTATATCCTGCATATCGAGGACGACGTGAGATGCCTGGGTATGATGCCAATTACAGGACCCTCCCCCAGTATTATTGGGAATCTCCTA
>Frequency_1_QualityScore_FFHHHHHJJJJJJJHIJJJJJJJJJJJJJJJJJJJJJJJJIJJJJJJGJJJJIIHIIJJJJJHHHFFFBBCFEFFEEDEEDEEEFEDEDDDDED_Mismatch_0_Sense_+_Library_PoolT
TGCTGACTGTTCGGTCCATAATTCAAAGCCAAATTGAATTATTTTCGATTGGAGTCTTCGCTGCCCAGTATAATTGAATTATTATTGTTTCTAA
>Frequency_1_QualityScore_FFHHGHHJJJJJJJJIJJJJJJIJJJJJJJJJJJJJHIJJJJJ_Mismatch_0_Sense_+_Library_PoolT
AATTGAATTATTATTGTTTCTAATGATTCGATTTGGTATTCAA
>Frequency_1_QualityScore_FFHHGHHJJIIHIJJJIJIJJJJIJJJJJJJJIJJJJJJIIGJIJIJJJJJIJIJIHHIJJJIJIGHIIHHHHHHHFEEEDFFEEECEEEDEED_Mismatch_0_Sense_+_Library_PoolT
AATTATTTTCGATTGGAGTCTTCGCTGCCCAGTATAATTGAATTATTATTGTTTCTAATGATTCGATTTGGTATTCAATAAAATTGAATTCTTT
>Frequency_1_QualityScore_FFHHHHHJJJIIJJIJIJIJJJJJJIJJJJIHIJJJJJJJJJJJJJJJIJJJJJJJJJJJG_Mismatch_1_Sense_+_Library_PoolT
AATTATTATTGTTTCTAATGATTCGATTTGGTATTCAATAAAATTGAATTCTTTTATTCTA
>Frequency_1_QualityScore_FFHHHHHJJJJJJJJJJJJJJJJIJJJJJJJJJJJIIIIHIIIGIJJJJIIIJJIEHIIJJJHHHHHFFFFEECCEEDDDDDDDDDCCADFDED_Mismatch_0_Sense_+_Library_PoolT
TCTTCTCGGGTTTGCTCCTGCTGACTGTTCGGTCCATAATTCAAAGCCAAATTGAATTATTTTCGATTGGAGTCTTCGCTGCCCAGTATAATTG
>Frequency_1_QualityScore_DD22AFBCAGID:FFGHEEHICAGEHGGH@CFHIGIIIIIGIFGB?FFFEGFBFHIIIIIIHHHHHDEEEEDCCCCCECDDDDCC;ACCCDEEC_Mismatch_1_Sense_+_Library_PoolT
CTAACTGTTCGGTCCATAATTCAAAGCCAAATTGAATTATTTTCGATTGGAGTCTTCGCTGCCCAGTATAATTGAATTATTATTGTTTCTAATG
>Frequency_1_QualityScore_DEHFHHDGGGIIJGIIJIJJIIJIJIIGJIJJIJFHHGIJIIJJIGJIHGGIHHGG>GGIIJIIIIJIGHHFEEHFEFFFF_Mismatch_1_Sense_+_Library_PoolT
ATTCAAAGCCAAATTGAATTATTTTCGATTGGAGTCTTCGCTGCCCAGTATAATTGAATTATTATTGTTTCTAATGATTCA
>Frequency_1_QualityScore_FFHHHHHJJJJJJJIJJJJJJJJIJJJJJJJJJJJJJJJJJHIJJJJJJJHIJJJIJJIIJIJIHHHGFDFFFFFDEEEEDDDDDDDDECEEDE_Mismatch_0_Sense_+_Library_PoolT
ATTTCTTCGTTCAGTACAATGTGCAACAATCTCTTCTCGGGTTTGCTCCTGCTGACTGTTCGGTCCATAATTCAAAGCCAAATTGAATTATTTT
>Frequency_1_QualityScore_DDH<ADHGBCFGFAAGEF<E>ECAB?CA=4C?CBE:?BH@??D@FDHGE@HAGG4*08?FF?FH_Mismatch_2_Sense_+_Library_PoolT
ATTGAATTATTATTGTTTCTAATGATTCGATTTGGTATTCAATAAAATTGAATTCTTTTATTCA
>Frequency_1_QualityScore_FFHHHHFHHJIJJJJJIJJIIJJJEIIJJJHJJJJJIIJJJJJJIIGGFIIIJJJJJGJHHHHFFFFFDDDEEDDDEEDDCDDCEDEDDDDDCD_Mismatch_0_Sense_+_Library_PoolT
CCTGGGTATGATGCCAATTACAGGACCCTCCCCCAGTATTATTGGGAATCTCCTACAACAAAATTTCTTCGTTCAGTACAATGTGCAACAATCT
>Frequency_1_QualityScore_FFHHHHHJJJJJJHHIIJJJJJJJJJJIJJJJJJJJJJJJJJJJJJJJJJIJJJIJJJJJHHHHFFFFFDEEFEEEDDDDDDDD?BDDDDDDDD_Mismatch_1_Sense_+_Library_PoolT
AATTGAAAATGCCAGAATTTTCAATTGTTCTGGAAGGAGGAAAAACATTTACACCGCCACCAGAGAATTATATCCTGCATATCGAGGACGACGT
>Frequency_1_QualityScore_FFHHHHHHIIIJJJIJJIIJJJGIIGIJJJJJJDHGIIJJJJIIJIJIEHJJJJHFGFFCDDDDDBDDC@ACDDDD<CDDDEDDDD@CDDCDDD_Mismatch_0_Sense_+_Library_PoolT
TGGAAGGAGGAAAAACATTTACACCGCCACCAGAGAATTATATCCTGCATATCGAGGACGACGTGAGATGCCTGGGTATGATGCCAATTACAGG
>Frequency_1_QualityScore_FFHHHHHJJJJJJJJJJJJJHHJJJJJJJJJJJJIJJJJJJJJJJJIJJJJJJIJJJIJIIHGHHHFFFDDDEDDCFEEEFDDDDEDEEFEFDC_Mismatch_0_Sense_+_Library_PoolT
TGCTCCTGCTGACTGTTCGGTCCATAATTCAAAGCCAAATTGAATTATTTTCGATTGGAGTCTTCGCTGCCCAGTATAATTGAATTATTATTGT
>Frequency_1_QualityScore_DFHHHFFIIJGIIGIJJJJJJIIJIIIIJJIIJFIIJJIIIIIJJIIGIIIGHHHFEEFFFFFFEEDD??@BDDDDDDDBBCDDDDCDBDCDDC_Mismatch_0_Sense_+_Library_PoolT
ATTTTCAATTGTTCTGGAAGGAGGAAAAACATTTACACCGCCACCAGAGAATTATATCCTGCATATCGAGGACGACGTGAGATGCCTGGGTATG
>Frequency_1_QualityScore_FFHGHHHJJJJJJJJIJJJJJJIJJJJJJJHIJJIJJJJJJIIJJJJJIJJJJJJJJJJJJJJHHHHFFDFFFFEEDCEDEDDDDDDDDEDDDD_Mismatch_0_Sense_+_Library_PoolT
TATGATGCCAATTACAGGACCCTCCCCCAGTATTATTGGGAATCTCCTACAACAAAATTTCTTCGTTCAGTACAATGTGCAACAATCTCTTCTC
>Frequency_1_QualityScore_D?8=CDFEF6F>ADF@;E4A*9C::4?FF9CF<DFCFFFFEFECE<@BBFE>FEIDBC=;CA>AFADEEE@EF;EAE:BBB@BDB>A_Mismatch_0_Sense_+_Library_PoolT
GAGTCTTCGCTGCCCAGTATAATTGAATTATTATTGTTTCTAATGATTCGATTTGGTATTCAATAAAATTGAATTCTTTTGTTCTAA
>Frequency_1_QualityScore_DFHFDDFIBGEGGIICAGIJGBCFCFGGIBE@DGCHIIBGIIBFFFFGGGEIEHGIG=FHCECAEHHIIGEHHDHFF;>CFDACAD@CCCD@C;_Mismatch_0_Sense_+_Library_PoolT
AAATTGAATTATTTTCGATTGGAGTCTTCGCTGCCCAGTATAATTGAATTATTATTGTTTCTAATGATTCGATTTGGTATTCAATAAAATTGAA
>Frequency_1_QualityScore_@DA@FFBF?3<+AAEHHE@EFH@;?F0D@FDEEFEFIACBFFEFEBCEEFEEE<EFDDD>>?B@BA@CC>@@BA=/3,;0<>@+:>>>>A@:A:_Mismatch_0_Sense_+_Library_PoolT
CTGAAAGTGGCTATTACATATCCGAGGGCCACAACATTGCCTCCACAGCAATTTGATCTCTGCTTCAACACTTCGGGTGTGAGTAAATTGAAAT
>Frequency_1_QualityScore_FFHHGHHIJJIJJJJJJHIJGIJJJJJJJJJJJJIIIGGHIJIJJJHIIIJJJJJJJIJJJGHHFGHDFDEEFFEEDEEDDDDDECEDEEEDDE_Mismatch_0_Sense_+_Library_PoolT
CTTCGTTCAGTACAATGTGCAACAATCTCTTCTCGGGTTTGCTCCTGCTGACTGTTCGGTCCATAATTCAAAGCCAAATTGAATTATTTTCGAT
>Frequency_1_QualityScore_FFGHFHHJJJJJJIIJJHIJJJJJEGIJJIJIJIJJJJJJJJIIIJJJEHGIGHGIJGIIIIIGFFHHFHFFFDDDDDBBBDDBDBCDDDCCDD_Mismatch_0_Sense_+_Library_PoolT
CTTCACTCACTTATTTTACAGAGGAGGCCTATGAAATAATACTGGAGGCCCTGAAAGTGGCTATTACATATCCGAGGGCCACAACATTGCCTCC
>Frequency_1_QualityScore_FFHHHHHJJJJJJJJJJJJJIJJJJJJGIIJJJJJJHIJJJJJJIJJJJHHIJJJIJJJJJJJHHHHFFCEFDEEDEFEEEDDEDDDDDDCDED_Mismatch_0_Sense_+_Library_PoolT
TACAATGTGCAACAATCTCTTCTCGGGTTTGCTCCTGCTGACTGTTCGGTCCATAATTCAAAGCCAAATTGAATTATTTTCGATTGGAGTCTTC
>Frequency_1_QualityScore_FFHHHGHIJIGGGIIIIJIJJJFIJJJJJJGGIIIJJIJIIEGHGGIIHHHGHBEFFFEDEEECCDDDDDDDDDDDDBDDDBB::BDDDCCCAD_Mismatch_1_Sense_+_Library_PoolT
CTGCCACCAGAGAATTATATCCTGCATATCGAGGACGACGTGAGATGCCTGGGTATGATGCCAATTACAGGACCCTCCCCCAGTATTATTGGGA
>Frequency_1_QualityScore_FFHHHCFHJJGJJJJJJJIHIIJGIHIJJJJJJIJHGIJJJJJJJJGHHGHHHFFFFFDDDDEDDDEDDBCCDCDFEDDDDDDEDDDDDDDDDD_Mismatch_0_Sense_+_Library_PoolT
CTGGGTATGATGCCAATTACAGGACCCTCCCCCAGTATTATTGGGAATCTCCTACAACAAAATTTCTTCGTTCAGTACAATGTGCAACAATCTC
>Frequency_1_QualityScore_FFHHHHHJJJJJJJJJJJJIJJJJJJJIIJJJJJJJJJIJJJJHHIJJJJJJIJJJJIJJJJJIEHIJJHIIFHHHHHHFFFFFFFEC_Mismatch_2_Sense_+_Library_PoolT
TGGAGTCTTCGCTGCCCAGTATAATTGAATTATTATTGTTTCTAATGATTCGATTTGGTATTCAATAAAATTGAATTCTTTTATTCCA
>Frequency_1_QualityScore_DFHHHFHIEHIEHHHIIGHIIIGGIGFIIIJFIGIIHHHHEHEDDEEDFDBCDECDADCDDFA;@CACDACCCCCD@DDCDDDDEEA_Mismatch_1_Sense_+_Library_PoolT
GGAGTCTTCGCTGCCCAGTATAATTGAATTATTATTGTTTCTAATGATTCGATTTGGTATTCAATAAAATTGAATTCTTTTATTCTA
>Frequency_1_QualityScore_FD?DFFDEEHGIIEHGIIIFGIJIIGIEGHIIIJIJJIGIIGHGHGG;DGIHIIHIJJJJFGEGGI@FFCGHIIIGI_Mismatch_1_Sense_+_Library_PoolT
CTGCCCAGTATAATTGAATTATTATTGTTTCTAATGATTCGATTTGGTATTCAATAAAATTGAATTCTTTTATTCTA
>Frequency_1_QualityScore_FFHHHHHJJJJJJJJJJJJJJJJJJJJJGHIJJJJJJJJJJJJJJJJIIJJJJJJJIJJIJJGHHHFFFDDFFEEEEEEEDDDDDDDEDDDDDD_Mismatch_0_Sense_+_Library_PoolT
TGATGCCAATTACAGGACCCTCCCCCAGTATTATTGGGAATCTCCTACAACAAAATTTCTTCGTTCAGTACAATGTGCAACAATCTCTTCTCGG
>Frequency_1_QualityScore_FFHHHHHJJJJJJJJJJJJIJHGIJIJJJJJGIHJJJJJIJJJJJHGIIIJJJJJJIJJJHHHGHHHFFBFFEEECEDDDEDDDDDDDA@DDDC_Mismatch_0_Sense_+_Library_PoolT
AATTACAGGACCCTCCCCCAGTATTATTGGGAATCTCCTACAACAAAATTTCTTCGTTCAGTACAATGTGCAACAATCTCTTCTCGGGTTTGCT
>Frequency_1_QualityScore_FFHHHHHIJJJIJJJFHIJJJJJJJGHFGIJJJJJJJIJJJJJJJJJJIIJIGIIIJJJJHHFHFFFDFBEEEECDEEDDDBDDDDCDDDDBB:_Mismatch_1_Sense_+_Library_PoolT
GATGCCAATTACAGGACCCTCCCCCAGTATTATTGGGAATCTCCTACAACAAAATTTCTTCGTTCAGTACAATGTGCAACAATCTCTTCTCGGA
>Frequency_1_QualityScore_FFHHHHHJJGGIJJJJJJJJJJJJJJJJIJJIJJIIJJJJJJJJJJJIJIJIJJJJIJJIJJJJJGGHHGHFFF;>=?BDDCDDDDDDDDDDDC_Mismatch_0_Sense_+_Library_PoolT
CTCCCCCAGTATTATTGGGAATCTCCTACAACAAAATTTCTTCGTTCAGTACAATGTGCAACAATCTCTTCTCGGGTTTGCTCCTGCTGACTGT
>Frequency_1_QualityScore_FFHHHHHIJJJIA<AIIHJJJIJJJJJJJJJJJJJIIIIIIIJJIJIJJJJHIIIJJJIJJGJJJIJJJHIIJDHHFF_Mismatch_0_Sense_+_Library_PoolT
GATTTGGTATTCAATAAAATTGAATTCTTTTGTTCTAATAATTCGCTTTGGTATTCAATAAAATACATCTGGGTGGTA
>Frequency_1_QualityScore_FFHHHHHIJIJJIJGIIJJJJIJGGJJJIIJIIJGHIIJJJJIFGGIJJJIIIIHF=BFFDEDEFEEEDDDDDDDDDDDDDDDEEEEEBDED@A_Mismatch_0_Sense_+_Library_PoolT
CGTTCAGTACAATGTGCAACAATCTCTTCTCGGGTTTGCTCCTGCTGACTGTTCGGTCCATAATTCAAAGCCAAATTGAATTATTTTCGATTGG
>Frequency_1_QualityScore_FFHHHHHJIJGIJIJIJJIIJIJIIJJHIIJJJIGGHGIIJJHHIJJJIJJIJJJIIJJJCICHHGGEHGG_Mismatch_1_Sense_+_Library_PoolT
CAGTATAATTGAATTATTATTGTTTCTAATGATTCGATTTGGTATTCAATAAAATTGAATTCTTTTGTTCA
>Frequency_1_QualityScore_DFFDFHDCHGAGH@EHGIIHEHIG?EEGEHIIHB?FDGGIIDHHIIIIBGFGIBFHGIIIIGGI_Mismatch_1_Sense_+_Library_PoolT
TTGAATTATTATTGTTTCTAATGATTCGATTTGGTATTCAATAAAATTGAATTCTTTTATTCTA
>Frequency_1_QualityScore_FFHHHHHJJJJJJJIJGFHGIJJJGIJJJJGJJJJJIJJJIJIJFIIIIIIEIJHGHHFDDDDBDBBDCCCDDEEEDDCDDDDDDDDDDDDD@B_Mismatch_0_Sense_+_Library_PoolT
GTAAATTGAAATTGCCAGAATTTTCAATTGTTCTGGAAGGAGGAAAAACATTTACACCGCCACCAGAGAATTATATCCTGCATATCGAGGACGA
>Frequency_1_QualityScore_FFHHHHHJJJHIJJJIIJJJJJJJIJJJJIJJJIJJJJJJJJJIJJJJEHIJJJJIJJJJHHHHFFFFFDFFEEEEEEFEEECEDDDDC@CDDD_Mismatch_0_Sense_+_Library_PoolT
GACTGTTCGGTCCATAATTCAAAGCCAAATTGAATTATTTTCGATTGGAGTCTTCGCTGCCCAGTATAATTGAATTATTATTGTTTCTAATGAT
>Frequency_1_QualityScore_EDF?DFHIIIFGAFGGGHGEG@>FAFEGG>?CF@FBGBFED*BGGGGGEHHHI_Mismatch_1_Sense_+_Library_PoolT
TTGTTTCTAATGATTCGATTTGGTATTCAATAAAATTGAATTCTTTTATTCTA
>Frequency_1_QualityScore_FDFHHHHJJJJJJJFHIJJJJJJIJJIJJJJJIJJJJJJJJJJJJJJIIJJIJJJIJJJJIHHHFFFECCCEDEEEDDDEDEEDEEDEDCDDDD_Mismatch_1_Sense_+_Library_PoolT
AGCTGACTGTTCGGTCCATAATTCAAAGCCAAATTGAATTATTTTCGATTGGAGTCTTCGCTGCCCAGTATAATTGAATTATTATTGTTTCTAA
>Frequency_1_QualityScore_FFHDHHHJJIJJJJJJJIJJIIJJDHIEHIIJJJJIJIIJJJJJJIJJJJIJHIIIGHHHHHGEFFFFFCA=BDBDDDDDBDDDDCDDDCDDD9_Mismatch_0_Sense_+_Library_PoolT
AGAATTTTCAATTGTTCTGGAAGGAGGAAAAACATTTACACCGCCACCAGAGAATTATATCCTGCATATCGAGGACGACGTGAGATGCCTGGGT
>Frequency_1_QualityScore_FFHHHHHJJJJJJJJJJJJJJJJGHIIIJJJJJJJIJJJJJJJJJJJJIJIJJIJJIJIHHFGHFDDFFFFFEEECEDCDCDEDDDDDBBBBDD_Mismatch_1_Sense_+_Library_PoolT
ACAATTACAGGACCCTCCCCCAGTATTATTGGGAATCTCCTACAACAAAATTTCTTCGTTCAGTACAATGTGCAACAATCTCTTCTCGGGTTTG
>Frequency_1_QualityScore_FFHGHH+AGHEGHJIIHIJIGGEIGEGIJIJIGIGGCHIIJGHIIJIJIIIGHIIFHHHGFFFDB?BCDDDCDEDDDDDDDD@C@CBDDDDDDD_Mismatch_2_Sense_+_Library_PoolC
TACATACCCGAGGGCCACAACATTGCCTCCACAGCAATTTGATCTCTGCTTCAACACTTCGGGTGTGAGTAAATTGAAAATGCCAGAATTTTCA
>Frequency_1_QualityScore_FFHHHHHJJJJIIIIIJIJJJIJJJJBGHJJJJJJJIJJJJJJJJJJJHHHHFFDD>@EFCFECCDBCBCCDDDDDA>CDABBDDDDEDDDDDD_Mismatch_0_Sense_+_Library_PoolC
ATCGAGGACGACGTGAGATGCCTGGGTATGATGCCAATTACAGGACCCTCCCCCAGTATTATTGGGAATCTCCTACAACAAAATTTCTTCGTTC
>Frequency_1_QualityScore_FFHHHHHJJJJJJJGIIHIJIJJJJJJJJJJJJJJIIIIIIIJJJJJJJJJJJJJJHHGHHFF?>>BDDDDDDEEDDDDDDDDDCD@CDDDDED_Mismatch_1_Sense_+_Library_PoolC
TACATATCCGAGGGCCACAACATTGCCTCCACAGCAATTTGATCTCTGCTTCAACACTTCGGGTGTGAGTAAATTGAAAATGCCAGAATTTTCA
>Frequency_1_QualityScore_FFHHHHHJJJJJIJIJJHJHIIJJJJJJJJIJJJJJJJJJJJIIHIIIJJJGIIJJJJIHGIJJJJJJIHHHGHHHHHFFFFFFFEF_Mismatch_1_Sense_+_Library_PoolT
AGGAGTCTTCGCTGCCCAGTATAATTGAATTATTATTGTTTCTAATGATTCGATTTGGTATTCAATAAAATTGAATTCTTTTATTAT
>Frequency_1_QualityScore_FDFFGHFGHGIIEHIIIHFHHIJFGJEGCGGGFIIJJIJIICIIJGIGCHHIJJJIJJJGIGGIJIJIJDGHHGHHHF@BC>CCCCDEDDD?BA_Mismatch_0_Sense_+_Library_PoolT
GATTCGATTTGGTATTCAATAAAATTGAATTCTTTTGTTCTAATAATTCGCTTTGGTATTCAATAAAATACATCTGGGTGGTATCAGTGGCTGT
