# Supplementary material for: Differential Gene Expression Reveals Candidate Genes for Drought Stress Response in Abies alba (Pinaceae)
Source: PLoS One. 2015 Apr 29;10(4):e0124564. doi: 10.1371/journal.pone.0124564 (PMC4414588; doi:10.1371/journal.pone.0124564)
Supplement: S3 File — (GZ) [file pone.0124564.s003.gz › comp18619_c0_seq1 #or# comp18619_c0_seq2.fa]

>comp18619_c0_seq1 len=966 path=[1:0-486 1295:487-940 942:941-965] : sp|Q9SVZ9|ORP4A_ARATH Oxysterol-binding protein-related protein 4A OS=Arabidopsis thaliana GN=ORP4A PE=2 SV=2 e-value: 4e-63 blast score:  238
CCACCAGACCTGTAATCTTCTCTAAAGTTCCTTACAATCCTATTCTGGGCGAAACACACCATGTTTCCTCTGGAAACCTCAACGTGCTGCTAGAGCAGGTTTCACATCATCCACCGATTTCAGCACTGCATGCAACTAATGAGGAAAAACAAATCGAAATGACATGGTGGCAACAACCAGATCCTCGTTTCTACGGGAATACAGTGGAGGCAACAGTGCATGGCAGCAGAATACTCAGATTGCTGCACTTTGGTGAGAACTATGAAATGAATTGCCCCAAGCTATCAATCCGCTTCTTGCCCATCCCTTGCACAGAGTGGATTGGCAATGTATCAGTCAAATGCCAGGAGTCAGGACTGGAGGCTACGTTATGTTACAGAGGGAAGTCTTTCTTTGGACTCAAAGGTTCCAGCACAAGGCTTACCGGGAAAATATTTAATACTTCTCCTGCCCAGGACATATGTGAACTCGATGGCCATTGGGATCAGACCGTTACTTTGAAGGAAATTAAGAGTGGCAAGACAATGATATTGTATGATGCCAAGGAGACAATCACAAGGCTCAAAACGCTAGTTGTTAAAAATTCATGGGGTTTGGCTCCAACAGAGTCCTCGCTTGTTTGGTCGGCTCTGAGTGAAAGCATATTGAAGAAGGATTGGATGAAGGCAAAAAAAGAAAAGAAGATGGTGGAAGATAAGCAACGGAATTTAGCACAAGAAAGAAAGAGTAAAGGAATAGTATGGAGCCCAAAGTATTTCAGTAAAACAGAAGATGGTAGATGGAAGTGGTTACATAATAGACAGCCTATTCCAACTGCTCCTATTGTTGTTCCGTAATGGATGCTTTTCATTGATTTGATTTGAGGAATATTTATAGATGCGCGTATTCTTAGCCGATGGGCCATTAGAATTGCCAGCGTTTCAACAGTCCACCTGAAGCCACAGAAAAGTCTCTGTAGCTTCATGG
>comp18619_c0_seq2 len=1012 path=[1:0-486 1037:487-532 1295:533-986 942:987-1011] : sp|Q9SVZ9|ORP4A_ARATH Oxysterol-binding protein-related protein 4A OS=Arabidopsis thaliana GN=ORP4A PE=2 SV=2 e-value: 2e-58 blast score:  170
CCACCAGACCTGTAATCTTCTCTAAAGTTCCTTACAATCCTATTCTGGGCGAAACACACCATGTTTCCTCTGGAAACCTCAACGTGCTGCTAGAGCAGGTTTCACATCATCCACCGATTTCAGCACTGCATGCAACTAATGAGGAAAAACAAATCGAAATGACATGGTGGCAACAACCAGATCCTCGTTTCTACGGGAATACAGTGGAGGCAACAGTGCATGGCAGCAGAATACTCAGATTGCTGCACTTTGGTGAGAACTATGAAATGAATTGCCCCAAGCTATCAATCCGCTTCTTGCCCATCCCTTGCACAGAGTGGATTGGCAATGTATCAGTCAAATGCCAGGAGTCAGGACTGGAGGCTACGTTATGTTACAGAGGGAAGTCTTTCTTTGGACTCAAAGGTTCCAGCACAAGGCTTACCGGGAAAATATTTAATACTTCTCCTGCCCAGGACATATGTGAACTCGATGGCCATTGGGATCAGGATGCAGCGTTTGGTTATTTTACACCCACATTTGTATGTTTTTAGGACCGTTACTTTGAAGGAAATTAAGAGTGGCAAGACAATGATATTGTATGATGCCAAGGAGACAATCACAAGGCTCAAAACGCTAGTTGTTAAAAATTCATGGGGTTTGGCTCCAACAGAGTCCTCGCTTGTTTGGTCGGCTCTGAGTGAAAGCATATTGAAGAAGGATTGGATGAAGGCAAAAAAAGAAAAGAAGATGGTGGAAGATAAGCAACGGAATTTAGCACAAGAAAGAAAGAGTAAAGGAATAGTATGGAGCCCAAAGTATTTCAGTAAAACAGAAGATGGTAGATGGAAGTGGTTACATAATAGACAGCCTATTCCAACTGCTCCTATTGTTGTTCCGTAATGGATGCTTTTCATTGATTTGATTTGAGGAATATTTATAGATGCGCGTATTCTTAGCCGATGGGCCATTAGAATTGCCAGCGTTTCAACAGTCCACCTGAAGCCACAGAAAAGTCTCTGTAGCTTCATGG

>Frequency_21_QualityScore_FFHHHHHJJJIHIIJIIJJJJJJIHIGIJJJJJJJIIIIJIJIJJJIJJIIGIIHIIIIIGHGHGGFGEECCDDDDDDDDDDDDCDACDCDCCC_Mismatch_0_Sense_+_Library_PoolT
CAATGATATTGTATGATGCCAAGGAGACAATCACAAGGCTCAAAACGCTAGTTGTTAAAAATTCATGGGGTTTGGCTCCAACAGAGTCCTCGCT
>Frequency_1_QualityScore_FFHHHHHJJJIHIJJIIJJJJIJJIJGIJJJJJJJJJJJJJJJJHJJJIGGHGIIIHIJIEHHHGHFFFFCDDDDDDDDDCDDDDD@CDDDDDD_Mismatch_0_Sense_+_Library_PoolC
CAATGATATTGTATGATGCCAAGGAGACAATCACAAGGCTCAAAACGCTAGTTGTTAAAAATTCATGGGGTTTGGCTCCAACAGAGTCCTCGCT
>Frequency_18_QualityScore_FFHHHHHJJJJIJJJJJJIIIJIIHIIIIIIJIIIJJIIIIIIEGHIIIIIIIGHGGGGCEEEEDDCDCCCCCCCCCCDCDDDCDCCBDCCDCD_Mismatch_0_Sense_+_Library_PoolT
CAATCACAAGGCTCAAAACGCTAGTTGTTAAAAATTCATGGGGTTTGGCTCCAACAGAGTCCTCGCTTGTTTGGTCGGCTCTGAGTGAAAGCAT
>Frequency_18_QualityScore_EEFGGFGFGGGBEFGHHGGHHEFHGGCFFGHHGGHFHFGGGGGGFGGGHGEGHGFFGECDDDCDDABACAB_Mismatch_0_Sense_+_Library_PoolT
CTCCAACAGAGTCCTCGCTTGTTTGGTCGGCTCTGAGTGAAAGCATATTGAAGAAGGATTGGATGAAGGCA
>Frequency_1_QualityScore_FFGHHGGIGHICHHHIJIJJIFHHEHDGGGHGJIJHIGHGJIJJJJIJJHHHHGHFFDFFEBEEEACCDAB_Mismatch_0_Sense_+_Library_PoolC
CTCCAACAGAGTCCTCGCTTGTTTGGTCGGCTCTGAGTGAAAGCATATTGAAGAAGGATTGGATGAAGGCA
>Frequency_17_QualityScore_EFGFFGGIJIGIDGHHIIIGHHHHHGHHIIIGHIIHIIIJIHIHHIFHHIIIHIHHHHHHHHFGGGFEEDCCDDDCCDBBBBCCCDDCCB?ABB_Mismatch_0_Sense_+_Library_PoolT
GGAAATTAAGAGTGGCAAGACAATGATATTGTATGATGCCAAGGAGACAATCACAAGGCTCAAAACGCTAGTTGTTAAAAATTCATGGGGTTTG
>Frequency_1_QualityScore_@DFHFHFGIJIIHGGJIJJ<FGGIDHDIIIGGBGGIJGGGIIJJBHHIICGHGIIGDDGIHHHEHFFCDC@CDCCB>CDD:AACDDADD@&0<@_Mismatch_0_Sense_+_Library_PoolC
GGAAATTAAGAGTGGCAAGACAATGATATTGTATGATGCCAAGGAGACAATCACAAGGCTCAAAACGCTAGTTGTTAAAAATTCATGGGGTTTG
>Frequency_16_QualityScore_FFGGFGHIIJIJIIIIIIHHIIIIIJJIIIIIIIIHIFGIIIIIIHIIIIHIHCGGGGFEEDCBDCCBA@ABCCCCCCDBCACDCDCCCCDDBC_Mismatch_0_Sense_+_Library_PoolT
CAAGGCTCAAAACGCTAGTTGTTAAAAATTCATGGGGTTTGGCTCCAACAGAGTCCTCGCTTGTTTGGTCGGCTCTGAGTGAAAGCATATTGAA
>Frequency_1_QualityScore_FFHHHHHJJJJJJJJJGHHIIJJEHIJIIJJHIIJJJHIJJJJJJJIIJJIGIDGEEFHFFFDECECDBABBDDDDCCDCDCDDCCCCCCDDAC_Mismatch_0_Sense_+_Library_PoolC
CAAGGCTCAAAACGCTAGTTGTTAAAAATTCATGGGGTTTGGCTCCAACAGAGTCCTCGCTTGTTTGGTCGGCTCTGAGTGAAAGCATATTGAA
>Frequency_13_QualityScore_FFHGHGHJIJJJJJJJJJIJJJJJHIJIIIJJJJJJJJJJFHIJJJJJJJGIIIIHHGEEEDEDDDCDDDCCDDDDDEECCDCCCCCDDDDDDD_Mismatch_0_Sense_+_Library_PoolT
GCTAGTTGTTAAAAATTCATGGGGTTTGGCTCCAACAGAGTCCTCGCTTGTTTGGTCGGCTCTGAGTGAAAGCATATTGAAGAAGGATTGGATG
>Frequency_1_QualityScore_FFHHHHHJJJJJJJJJJJIIJJJJHIJJJJJJJJJJJJIJFHIIJJJJJJDHIJGHHHFFDDEEDDCDCCDDDDDDDEEDDDCDDDDDDDDDDD_Mismatch_0_Sense_+_Library_PoolC
GCTAGTTGTTAAAAATTCATGGGGTTTGGCTCCAACAGAGTCCTCGCTTGTTTGGTCGGCTCTGAGTGAAAGCATATTGAAGAAGGATTGGATG
>Frequency_12_QualityScore_FFHHHGHIJHIIJJJJIIIEHIIJIJHIIIIJJJJJIIIIIJIIJIJIHIJIIHIIIIIHIIIIIHHGGGGFEEDDCDCDDDCDDDDDCDDDED_Mismatch_0_Sense_+_Library_PoolT
CTTTGAAGGAAATTAAGAGTGGCAAGACAATGATATTGTATGATGCCAAGGAGACAATCACAAGGCTCAAAACGCTAGTTGTTAAAAATTCATG
>Frequency_12_QualityScore_FEHHHHGIJJJJJJIIIIJJIHJJHIGHIIIIIIJHHIIIIIIHHEFHGGGGGGFFGFFEEACDEEDDCBCACDCDBCBCCCDDDCDBCBCCBC_Mismatch_0_Sense_+_Library_PoolT
GACAATCACAAGGCTCAAAACGCTAGTTGTTAAAAATTCATGGGGTTTGGCTCCAACAGAGTCCTCGCTTGTTTGGTCGGCTCTGAGTGAAAGC
>Frequency_2_QualityScore_ECGGGHHIIIIIIJJIGIIIIIJJGIIIIIIIIIIEHIIHIIIIIEFHFGIGGGGEEEEEC?CCEDDCCACCDDCCC=>ACBDDDCDCDCCCDD_Mismatch_0_Sense_+_Library_PoolC
GACAATCACAAGGCTCAAAACGCTAGTTGTTAAAAATTCATGGGGTTTGGCTCCAACAGAGTCCTCGCTTGTTTGGTCGGCTCTGAGTGAAAGC
>Frequency_12_QualityScore_FEGGGHHJIGHIJGIIIIIJHGHCGHIJIIIIIIIIIIIIIHHIIIJIIIIIIIIHIHIIHHHHHHFGFDEFEEEEDDDDBCBDCCCCDCCDBC_Mismatch_1_Sense_+_Library_PoolT
GTTGCTTTGAAGGAAATTAAGAGTGGCAAGACAATGATATTGTATGATGCCAAGGAGACAATCACAAGGCTCAAAACGCTAGTTGTTAAAAATT
>Frequency_12_QualityScore_EFGHGGHIIIICGHHIIIIIIHHIIIGFHIIIIIIFHFHGGHIIHGHHHIGFGFHHHEFFFFEEEDEDDACDDBBCCBBCDCCABCCCCCACBB_Mismatch_0_Sense_+_Library_PoolT
CTCCAACAGAGTCCTCGCTTGTTTGGTCGGCTCTGAGTGAAAGCATATTGAAGAAGGATTGGATGAAGGCAAAAAAAGAAAAGAAGATGGTGGA
>Frequency_2_QualityScore_FFHHHHHJJIIGIIJJIJJJJJJJIJGIJJJJJJJJJFHIJJJJJJJJJIHGIIGGGFGFEEEEEEEEEBDDDDDDCDDDDDCDDDDDDDABCD_Mismatch_0_Sense_+_Library_PoolC
CTCCAACAGAGTCCTCGCTTGTTTGGTCGGCTCTGAGTGAAAGCATATTGAAGAAGGATTGGATGAAGGCAAAAAAAGAAAAGAAGATGGTGGA
>Frequency_11_QualityScore_FFHHHHHHIJJJIIJIJJIJIJIJJJJIJJIJGIJIJJIIJIIJJIIIIIIHHHHGGGFFEEEDDDDBCACDDDDDDBDDDDCDCDDDDDDDDC_Mismatch_0_Sense_+_Library_PoolT
CAAGGAGACAATCACAAGGCTCAAAACGCTAGTTGTTAAAAATTCATGGGGTTTGGCTCCAACAGAGTCCTCGCTTGTTTGGTCGGCTCTGAGT
>Frequency_11_QualityScore_FFHHHHGIHIIHHIHIIJJJJIIHHHHIIIEGIIIIIHIIIIIIIHEGHHGHGFEFCCDED?CBBCBCCCDCACCDDCDDDDDDDCCDCCCCBC_Mismatch_0_Sense_+_Library_PoolT
CAAAACGCTAGTTGTTAAAAATTCATGGGGTTTGGCTCCAACAGAGTCCTCGCTTGTTTGGTCGGCTCTGAGTGAAAGCATATTGAAGAAGGAT
>Frequency_10_QualityScore_FFHHHHHIIIIHIIIIIIIIJIIIJJHIIJJJGHIIIJIIIIIJJJIHBFGHIHGGGEBDDCBBDBCCD?CCCDCCBDCDDCDBDDDCCDACCC_Mismatch_0_Sense_+_Library_PoolT
CTCAAAACGCTAGTTGTTAAAAATTCATGGGGTTTGGCTCCAACAGAGTCCTCGCTTGTTTGGTCGGCTCTGAGTGAAAGCATATTGAAGAAGG
>Frequency_10_QualityScore_FFHHHHHHIHIIIIIIIIIJIIIIIIIIIIIIHIGHHIIIIHIHHIIIIIIIIDGFGFEEEEECEDDDDDCCCDDDDDDACCCCBCCCCDDDDC_Mismatch_0_Sense_+_Library_PoolT
GCCAAGGAGACAATCACAAGGCTCAAAACGCTAGTTGTTAAAAATTCATGGGGTTTGGCTCCAACAGAGTCCTCGCTTGTTTGGTCGGCTCTGA
>Frequency_10_QualityScore_FEHHHHHJJIIIJHIJJJJJJIJEHIIJIJIJJJJJJJIJJJIJJJIIIIJJJJJIIIIJJJIIIIHHGGGFFEFFEDDDCCCDDDCDECDDCD_Mismatch_0_Sense_+_Library_PoolT
GTTACTTTGAAGGAAATTAAGAGTGGCAAGACAATGATATTGTATGATGCCAAGGAGACAATCACAAGGCTCAAAACGCTAGTTGTTAAAAATT
>Frequency_10_QualityScore_FFHHHHHJJJJJJJJJJJIJJJIJIIIHIJIIJJJJIIJJJJJJJJHIIJIIIIIGHHGGFFCEEEEDDDDDBCDDDCDCDCCDDDDDCDDEDD_Mismatch_0_Sense_+_Library_PoolT
AGACAATCACAAGGCTCAAAACGCTAGTTGTTAAAAATTCATGGGGTTTGGCTCCAACAGAGTCCTCGCTTGTTTGGTCGGCTCTGAGTGAAAG
>Frequency_9_QualityScore_FFHHHHHIIJJIIJJJJGIJJIJJJJIIJJJIJEHIIJJJIIIGHIIIFHHGGGFEEDECECEEDDDDDCDEDDDCDDDCDDDDDDDDDDDDDD_Mismatch_0_Sense_+_Library_PoolT
GTTAAAAATTCATGGGGTTTGGCTCCAACAGAGTCCTCGCTTGTTTGGTCGGCTCTGAGTGAAAGCATATTGAAGAAGGATTGGATGAAGGCAA
>Frequency_8_QualityScore_FFHHHHHJJIIJIJJJJJJJJJIIHIIIJJJJJIJIIJJJJJJJJJIIJIIIIIIHIIIIIJHEGGGGCACCDDCDDCDDCDCDACCDDCDDCD_Mismatch_0_Sense_+_Library_PoolT
ATGATATTGTATGATGCCAAGGAGACAATCACAAGGCTCAAAACGCTAGTTGTTAAAAATTCATGGGGTTTGGCTCCAACAGAGTCCTCGCTTG
>Frequency_7_QualityScore_DEGEGGGIIHIIIAGHFHHHEGEGIIHIIIIIIHIIIIIIIIHIIHIHIIIIIIJIIIJHIIIHGGFFEDDBCDDDDDDCCCBDDCDDCCC@AC_Mismatch_0_Sense_+_Library_PoolT
AGGAAATTAAGAGTGGCAAGACAATGATATTGTATGATGCCAAGGAGACAATCACAAGGCTCAAAACGCTAGTTGTTAAAAATTCATGGGGTTT
>Frequency_7_QualityScore_FFHGEGGIIIIIIIHIHHGHEGHHIIHHIIHIIIIGHIIIIIIIGHFGEFGGGFFEFFFDEDDDDDCDDBCCDDCDDDDD_Mismatch_0_Sense_+_Library_PoolT
GGGGTTTGGCTCCAACAGAGTCCTCGCTTGTTTGGTCGGCTCTGAGTGAAAGCATATTGAAGAAGGATTGGATGAAGGCA
>Frequency_7_QualityScore_EFGGHGGIIIIJJJIIIIIIIIHHIIJIIJHIIIIJIJIIJHIIJJIHIIIJJGIFHHHHHGGGFGFFEBDDCCBBCCCDCCDDCCBCBD@CCD_Mismatch_0_Sense_+_Library_PoolT
AAGACAATGATATTGTATGATGCCAAGGAGACAATCACAAGGCTCAAAACGCTAGTTGTTAAAAATTCATGGGGTTTGGCTCCAACAGAGTCCT
>Frequency_7_QualityScore_EFGHGHHIJIIIJIJJIHIIIJJFHIGIIIIIGHHIJIIFHHIJIHIIIFGHHIGHGFEEDEDBDCDCBACDDCDDEEDDDDDDDCCBCBCDDC_Mismatch_0_Sense_+_Library_PoolT
CTAGTTGTTAAAAATTCATGGGGTTTGGCTCCAACAGAGTCCTCGCTTGTTTGGTCGGCTCTGAGTGAAAGCATATTGAAGAAGGATTGGATGA
>Frequency_7_QualityScore_FDGHHGHIIJIJJJIIGHIIIIIIHIHIIIJJIHIIIJJHIHIJIIIIIJIIIIIIIIHHDEEEDEDDDDCCCCCDACCDDDDDDDACCCCCDC_Mismatch_0_Sense_+_Library_PoolT
GTATGATGCCAAGGAGACAATCACAAGGCTCAAAACGCTAGTTGTTAAAAATTCATGGGGTTTGGCTCCAACAGAGTCCTCGCTTGTTTGGTCG
>Frequency_7_QualityScore_FFHHHHHFHIIJJJIIIJIJIIIIJJGIJJIJJIJJJIGIHIIIIJIIJJJJIJJJJJJJJJJGGGDEEFEEEEEDDDDDEDDDCACCCDDDDC_Mismatch_0_Sense_+_Library_PoolT
TTAAGAGTGGCAAGACAATGATATTGTATGATGCCAAGGAGACAATCACAAGGCTCAAAACGCTAGTTGTTAAAAATTCATGGGGTTTGGCTCC
>Frequency_7_QualityScore_FFHHHHHJJJJJJJJJJIIIIJJJJJJJJJJJJJJJJJJJJJIIHIIJJJJJJJIJJIIJIHHFFFEDEBDDDDDCDDDBDDDDDDDDD@CDBC_Mismatch_0_Sense_+_Library_PoolT
ATTGTATGATGCCAAGGAGACAATCACAAGGCTCAAAACGCTAGTTGTTAAAAATTCATGGGGTTTGGCTCCAACAGAGTCCTCGCTTGTTTGG
>Frequency_1_QualityScore_FFHHFHHJJJJIJJJJJJJJIJJJIJJJJJJGGJIJJJIIJJIJHIJJJJIJGFHIIIGIFIH<BDD@@;>ACDDDDDDDDCCDDDDDDBCDDD_Mismatch_0_Sense_+_Library_PoolC
ATTGTATGATGCCAAGGAGACAATCACAAGGCTCAAAACGCTAGTTGTTAAAAATTCATGGGGTTTGGCTCCAACAGAGTCCTCGCTTGTTTGG
>Frequency_6_QualityScore_DFHGGHHIHIIGIIIEHIIIIGHIIHIIHGFFIIIIIDDGGIHIIIIEHIHIHGECCDEEECDBDCCCCAABCACD@CAACCCCCCDCCCDBCC_Mismatch_0_Sense_+_Library_PoolT
AGTTGTTAAAAATTCATGGGGTTTGGCTCCAACAGAGTCCTCGCTTGTTTGGTCGGCTCTGAGTGAAAGCATATTGAAGAAGGATTGGATGAAG
>Frequency_6_QualityScore_FFHHGHHIHIJJIJIJJJHJJGIFHIIIJJJJJJIIJIJIIIJIIIIIHHIIIGHGIIIIIIHHGGGCECCDDDDCCCDDCCDACCDDDDCBC@_Mismatch_0_Sense_+_Library_PoolT
TGATATTGTATGATGCCAAGGAGACAATCACAAGGCTCAAAACGCTAGTTGTTAAAAATTCATGGGGTTTGGCTCCAACAGAGTCCTCGCTTGT
>Frequency_6_QualityScore_FFHHHHHJJJJJJJJJJIJJJJIJJJIJJJIIJJJJHIJJJJJJJIJJIIIHEHHHGGFEEEDEEEDCDBCDDDDDDDCCCDDDDDDDDEEDDD_Mismatch_0_Sense_+_Library_PoolT
AAGGCTCAAAACGCTAGTTGTTAAAAATTCATGGGGTTTGGCTCCAACAGAGTCCTCGCTTGTTTGGTCGGCTCTGAGTGAAAGCATATTGAAG
>Frequency_6_QualityScore_FFGDGGGIIIGGIJIIIGIHIIGIGIIIIIIIIIIIIIJJJIIJIJJIFGHIIJJIJIGGGGCEEDDEEDEECCDDEDCBBAABAABCBCCDCC_Mismatch_0_Sense_+_Library_PoolT
GAGTGGCAAGACAATGATATTGTATGATGCCAAGGAGACAATCACAAGGCTCAAAACGCTAGTTGTTAAAAATTCATGGGGTTTGGCTCCAACA
>Frequency_6_QualityScore_FFHHGHHIIIJJJJHIJJJJJJJIGIIIHHGHHIIJJIJIFHIIIGIIIGGGFFEEDEDEDDEEDCDEEDCCBCDDCCCCDCDDCDDDDC_Mismatch_0_Sense_+_Library_PoolT
AAAAATTCATGGGGTTTGGCTCCAACAGAGTCCTCGCTTGTTTGGTCGGCTCTGAGTGAAAGCATATTGAAGAAGGATTGGATGAAGGCA
>Frequency_2_QualityScore_FFHHHGHJIIJJJJIIIJJIIJIIIIGIIIHIIJJIIJJJIIIIJIIIGGFGFGDEEECDEECEDCCEDCDCDDDDDDDDDDDDDCCDCD_Mismatch_0_Sense_+_Library_PoolC
AAAAATTCATGGGGTTTGGCTCCAACAGAGTCCTCGCTTGTTTGGTCGGCTCTGAGTGAAAGCATATTGAAGAAGGATTGGATGAAGGCA
>Frequency_5_QualityScore_FFHHHGHJJJJIIIJIIJJJIIJJHJJJHHHIIIJHIIIGIIJIIIGIIGHIHGGFGFFDEEECC?BDDBBBCDCCDDDDBCDDDDDCCCCBDC_Mismatch_0_Sense_+_Library_PoolT
AGGAGACAATCACAAGGCTCAAAACGCTAGTTGTTAAAAATTCATGGGGTTTGGCTCCAACAGAGTCCTCGCTTGTTTGGTCGGCTCTGAGTGA
>Frequency_5_QualityScore_EFFHGGFIIGIFGHHIHFFHACFHGHIIGIIHHHFEEEHHGHIGFFGGEFFFDCE>@BDEDCDBACBBD@BCDDAAC?BDB@CCAB@@BDABBB_Mismatch_0_Sense_+_Library_PoolT
GGAATATTTATAGATGCGCGTATTCTTAGCCGATGGGCCATTAGAATTGCCAGCGTTTCAACAGTCCACCTGAAGCCACAGAAAAGTCTCTGTA
>Frequency_5_QualityScore_FEHHHHHJIJJJJJJJIJJJHIJJJJJJJJJJJJJJJJJJJJJJJJIJIJJJIJJJJIHHGHFGFFFFEEEEDDEDDDDCDDDDDDDDDCDDDC_Mismatch_0_Sense_+_Library_PoolT
GTGGCAAGACAATGATATTGTATGATGCCAAGGAGACAATCACAAGGCTCAAAACGCTAGTTGTTAAAAATTCATGGGGTTTGGCTCCAACAGA
>Frequency_1_QualityScore_FDHHHHHJJJJIJIIJJJIJIIIJJJJIIJIJJJJJIIIJJIJJJJIJIJGGIIIIJJHHHHFFFFFFECAEEEDDDBDBBDDDDDDDDDDDDD_Mismatch_0_Sense_+_Library_PoolC
GTGGCAAGACAATGATATTGTATGATGCCAAGGAGACAATCACAAGGCTCAAAACGCTAGTTGTTAAAAATTCATGGGGTTTGGCTCCAACAGA
>Frequency_5_QualityScore_FFHGGHHIJIJIJJIJJIIHJIIIIIIJJIGIHIIIJIJJJJJIIIIIIIHJJJIIIGGHHGGGGGFEECEEEECCABCCDDDDCDCDDDDDBC_Mismatch_0_Sense_+_Library_PoolT
GCAAGACAATGATATTGTATGATGCCAAGGAGACAATCACAAGGCTCAAAACGCTAGTTGTTAAAAATTCATGGGGTTTGGCTCCAACAGAGTC
>Frequency_5_QualityScore_FFHHHHHHIIIIIIIHIIIHIJJJJDGIIIIJJJJJJJJIIDGHIIHIIIHEHGGEDEDDDDDDDCCACCDDDDDDDDDEAACABCCDDDDCCD_Mismatch_0_Sense_+_Library_PoolT
CGCTAGTTGTTAAAAATTCATGGGGTTTGGCTCCAACAGAGTCCTCGCTTGTTTGGTCGGCTCTGAGTGAAAGCATATTGAAGAAGGATTGGAT
>Frequency_5_QualityScore_EDFDFFDDEGHGFFGEHAFAFFEFBHCGFDFGGHDGFEFHHGGBD?D?ACDDDCBCCCBAC>@BB>?BC?AACCBAB@<_Mismatch_0_Sense_+_Library_PoolT
GGGTTTGGCTCCAACAGAGTCCTCGCTTGTTTGGTCGGCTCTGAGTGAAAGCATATTGAAGAAGGATTGGATGAAGGCA
>Frequency_5_QualityScore_FFHGHHHIIJJJJHIHHIJJIIJIIIIHIDGHJJJJJJIHIIIIHIJIIHGHGFFDEEFEEEEDDDEECCBCCDDABCDDDDDDDCCCC_Mismatch_0_Sense_+_Library_PoolT
AAAATTCATGGGGTTTGGCTCCAACAGAGTCCTCGCTTGTTTGGTCGGCTCTGAGTGAAAGCATATTGAAGAAGGATTGGATGAAGGCA
>Frequency_1_QualityScore_FFHHHHHJJJJJJJJJJJJJJJJJJJJJJFHHJJJJJJJHIJJJIJJJJJHHGHFDFFFFEEEEEEEECDCCDDDDDDDDDDDDCDDDD_Mismatch_0_Sense_+_Library_PoolC
AAAATTCATGGGGTTTGGCTCCAACAGAGTCCTCGCTTGTTTGGTCGGCTCTGAGTGAAAGCATATTGAAGAAGGATTGGATGAAGGCA
>Frequency_5_QualityScore_FEHEGHHIHIIIIJJIJIIJIIJIIIGGFHIIJIHIIHIJJGIIIHGEGIGHHHGEFEFEEDDBDDDDC@BCC>BDDBCC?ACCDDDDDDCDDD_Mismatch_0_Sense_+_Library_PoolT
GAGACAATCACAAGGCTCAAAACGCTAGTTGTTAAAAATTCATGGGGTTTGGCTCCAACAGAGTCCTCGCTTGTTTGGTCGGCTCTGAGTGAAA
>Frequency_5_QualityScore_FFHHHHHJJJJJJJHIIJJJHIJJJJIJJJJJJJJJJJJIJJJJIJJJIIIJIIJJJJGHGFFFEEDDECDDDDBCDDDDDDDDBDDDDCDDDD_Mismatch_0_Sense_+_Library_PoolT
ATGATGCCAAGGAGACAATCACAAGGCTCAAAACGCTAGTTGTTAAAAATTCATGGGGTTTGGCTCCAACAGAGTCCTCGCTTGTTTGGTCGGC
>Frequency_5_QualityScore_EEHHGGHCFHGHIHHGGGEEGGEHEGIGIIIGGEFGHGIHIGHGGIHHHDGGGDFGFFFCFDCCDEDCDBABBCDCCDCBCDDDBC>BBBABAC_Mismatch_0_Sense_+_Library_PoolT
AACAGAGTCCTCGCTTGTTTGGTCGGCTCTGAGTGAAAGCATATTGAAGAAGGATTGGATGAAGGCAAAAAAAGAAAAGAAGATGGTGGAAGAT
>Frequency_4_QualityScore_FEHHGHHJJHIFHIIJIIFIIIIJGIHIJJJIJJJJJIJJIJIJJIIIIJIJJJJJIJJJIIIIIGGGEBEEDDDDEDDCCDDDEDDCCACCCC_Mismatch_0_Sense_+_Library_PoolT
GAAATTAAGAGTGGCAAGACAATGATATTGTATGATGCCAAGGAGACAATCACAAGGCTCAAAACGCTAGTTGTTAAAAATTCATGGGGTTTGG
>Frequency_4_QualityScore_EEHGHFGIIHIJIJJJIIJJJIHIIIIJJIJIIIJIHIFGHIIIJIIJHIIIIIGGGFFEEEDECDCEDCCDDDDEEDDDDDDDBCDDCCDDDC_Mismatch_0_Sense_+_Library_PoolT
TAGTTGTTAAAAATTCATGGGGTTTGGCTCCAACAGAGTCCTCGCTTGTTTGGTCGGCTCTGAGTGAAAGCATATTGAAGAAGGATTGGATGAA
>Frequency_4_QualityScore_EEGGGGGHGIIJIJIHIIIIDGGIIIIIIGIFGIIIIIJIIIHIHGIEGIGHIGIIGDFEEGEEF_Mismatch_0_Sense_+_Library_PoolT
CAGAGTCCTCGCTTGTTTGGTCGGCTCTGAGTGAAAGCATATTGAAGAAGGATTGGATGAAGGCA
>Frequency_4_QualityScore_ECGGGHFGIFIIIGHIHIIHIIIIIHIHIIIIJJIIIIJHHIHIG@EADGGDCDDCDEDDDDCCBCCBC>ACABABDDBCCDCC?<@AA=ABCC_Mismatch_0_Sense_+_Library_PoolT
TATAGATGCGCGTATTCTTAGCCGATGGGCCATTAGAATTGCCAGCGTTTCAACAGTCCACCTGAAGCCACAGAAAAGTCTCTGTAGCTTCATG
>Frequency_4_QualityScore_EEGGGDGIHHHIIIIGIIIIEGGIIHIIIFHGHGIIIIHIIIIJHIHHIIGCGGGHGFGEEFCEEEDCBACCCDDDDCCDDDDD@@BABCAAA@_Mismatch_0_Sense_+_Library_PoolT
CAGAGTCCTCGCTTGTTTGGTCGGCTCTGAGTGAAAGCATATTGAAGAAGGATTGGATGAAGGCAAAAAAAGAAAAGAAGATGGTGGAAGATAA
>Frequency_4_QualityScore_FEHHHGGHIIIHIIEGIIIJGGFHGGGDGHIHGGIHIEHIHFEDGHHHGGGFGEECECDBCDACEEC?@ACCCBDCCCDDDCDCCDC_Mismatch_0_Sense_+_Library_PoolT
AATTCATGGGGTTTGGCTCCAACAGAGTCCTCGCTTGTTTGGTCGGCTCTGAGTGAAAGCATATTGAAGAAGGATTGGATGAAGGCA
>Frequency_1_QualityScore_FDHHDFDHJID@@GHGIIGIHIGGIGG?DHFGHGDGIDADFH=CHF>GHHFHG>BDFDBEECCEDEDDCDCCAACCCBDDD@ACCDD_Mismatch_0_Sense_+_Library_PoolC
AATTCATGGGGTTTGGCTCCAACAGAGTCCTCGCTTGTTTGGTCGGCTCTGAGTGAAAGCATATTGAAGAAGGATTGGATGAAGGCA
>Frequency_4_QualityScore_FEHGHHGIIIJJJJJIIGHIIJIIIIIIIJIIIHHIJIIJJJIIJGIGGIIIIGHGEECECDDBACCCDDCCCCDDCDDDDDDDDCDDDCDDDC_Mismatch_0_Sense_+_Library_PoolT
GTTTGGTCGGCTCTGAGTGAAAGCATATTGAAGAAGGATTGGATGAAGGCAAAAAAAGAAAAGAAGATGGTGGAAGATAAGCAACGGAATTTAG
>Frequency_4_QualityScore_EEEGGGHJJJJIIIIIGGGIHGIIJJIIJIHIIJJJJJJJIIHHHIJJIJJIIIHIGGFGGGGEFEGFFECDDDDBCCCCDDDCDCDDCDDBAB_Mismatch_0_Sense_+_Library_PoolT
CAAGACAATGATATTGTATGATGCCAAGGAGACAATCACAAGGCTCAAAACGCTAGTTGTTAAAAATTCATGGGGTTTGGCTCCAACAGAGTCC
>Frequency_4_QualityScore_FFHHHHHJJJJJJJJJJJJJJJIIIHIJIIJJJJJJIJJJJJJIIJJJJJJIJJJIIIHHHFFFFFEEECDEEDDDDD@CDDEDDDCDDDDDDD_Mismatch_0_Sense_+_Library_PoolT
TGCTTTTCATTGATTTGATTTGAGGAATATTTATAGATGCGCGTATTCTTAGCCGATGGGCCATTAGAATTGCCAGCGTTTCAACAGTCCACCT
>Frequency_4_QualityScore_FFHHHGGIJIIJJJJHIIHIIIIJIIIIIIJFHIJJIIJJJGIIIIGHIIIGGGFEECEDEEEEEDDDEDDDDCCCCCDDDCCDDCCDCCC_Mismatch_0_Sense_+_Library_PoolT
TAAAAATTCATGGGGTTTGGCTCCAACAGAGTCCTCGCTTGTTTGGTCGGCTCTGAGTGAAAGCATATTGAAGAAGGATTGGATGAAGGCA
>Frequency_4_QualityScore_CEGGGFGHIIFGIIHFHIJJIIIIIGHGIHHHIIJIHHIGIGGFGGIIIIIHHFIIHEGHFGGHACFDEEECAAACACCACDDEDBBB>ACAB@_Mismatch_0_Sense_+_Library_PoolT
AAATTAAGAGTGGCAAGACAATGATATTGTATGATGCCAAGGAGACAATCACAAGGCTCAAAACGCTAGTTGTTAAAAATTCATGGGGTTTGGC
>Frequency_4_QualityScore_FFHGHHHJJJJJJJIJJGIIIGIIIIJJHIIIJJJJIJGIIJJJJJJJHIIIHGCGHHHGFEEDCEDDDDCDCDDDDDCDCCCDDDDDDDDEEA_Mismatch_0_Sense_+_Library_PoolT
ACAAGGCTCAAAACGCTAGTTGTTAAAAATTCATGGGGTTTGGCTCCAACAGAGTCCTCGCTTGTTTGGTCGGCTCTGAGTGAAAGCATATTGA
>Frequency_4_QualityScore_FFGHHHHIIJIHIIIIGIEGIGGGIIJIGIIGIGHIHIIJIIGHFHHHIHHHHGGGGFGFCEDEACCDECDCCCCCCC_Mismatch_0_Sense_+_Library_PoolT
GGTTTGGCTCCAACAGAGTCCTCGCTTGTTTGGTCGGCTCTGAGTGAAAGCATATTGAAGAAGGATTGGATGAAGGCA
>Frequency_4_QualityScore_FFHHHHHJJJJJJIJJJJJIJJIJIJIJJIIJIJJJJIHIIJIIJIJICGIHIIHGGGGFEEEEACEEECCDDDBDDDDBCCDDDDDDBDCCBC_Mismatch_0_Sense_+_Library_PoolT
GGAGACAATCACAAGGCTCAAAACGCTAGTTGTTAAAAATTCATGGGGTTTGGCTCCAACAGAGTCCTCGCTTGTTTGGTCGGCTCTGAGTGAA
>Frequency_1_QualityScore_EDCBHFBDDAGB@CFEEEGHFGGF:DGGGBBEFGGHIIIGIIFHIFHE5ACCCEHHHH@DBD>C;;@CC;>@DBDCDCBDDBBBDDDC@CACCC_Mismatch_0_Sense_+_Library_PoolC
GGAGACAATCACAAGGCTCAAAACGCTAGTTGTTAAAAATTCATGGGGTTTGGCTCCAACAGAGTCCTCGCTTGTTTGGTCGGCTCTGAGTGAA
>Frequency_4_QualityScore_DEFGFGGHIBGGHIGHGGGFIHGIEGEIIIIIIHIIIIHIEHHFGGIIGGHDEFGFEFDFEGGEFFFFEDDDCDDDCAACACABBA?AC_Mismatch_0_Sense_+_Library_PoolT
CGTTACTTTGAAGGAAATTAAGAGTGGCAAGACAATGATATTGTATGATGCCAAGGAGACAATCACAAGGCTCAAAACGCTAGTTGTTA
>Frequency_4_QualityScore_FFHHHHHJJJJJJJJJJJIJJJIJJIIIJIIJJJJJJJJHIJJJJIJJJGIIIHHCGGGGEEEDDCEDCACCDDCDDDDCDCCCDDDDDDDDEE_Mismatch_0_Sense_+_Library_PoolT
CACAAGGCTCAAAACGCTAGTTGTTAAAAATTCATGGGGTTTGGCTCCAACAGAGTCCTCGCTTGTTTGGTCGGCTCTGAGTGAAAGCATATTG
>Frequency_4_QualityScore_EEGFHHGIDIIIGJHHGIIIIIJHHIHIJGIIJGIIIFIHHHFIHIIIHHGGHGFFDDBDDEDCCDCCCCB@BBDCCC=ACDCDCCDDDBACCC_Mismatch_0_Sense_+_Library_PoolT
TGAGGAATATTTATAGATGCGCGTATTCTTAGCCGATGGGCCATTAGAATTGCCAGCGTTTCAACAGTCCACCTGAAGCCACAGAAAAGTCTCT
>Frequency_4_QualityScore_FFHHHHHJJJJJJIIHIIIIJJJJIIJHIIJIIJHIJIJJIJJIIIJJIIFIIJIGHGFFCEEEDCEDD@BCDDCDCCCEDDDDDDDEECDDCD_Mismatch_0_Sense_+_Library_PoolT
GGCTCAAAACGCTAGTTGTTAAAAATTCATGGGGTTTGGCTCCAACAGAGTCCTCGCTTGTTTGGTCGGCTCTGAGTGAAAGCATATTGAAGAA
>Frequency_4_QualityScore_FFHHHHGIIIJJIJJJIIIIFHEGGHIJIIIJGIIIIGHIJJJJJJIIFGHHHHGFFFFFECDEEEDDABCDDCCDCDCCCC_Mismatch_0_Sense_+_Library_PoolT
ATGGGGTTTGGCTCCAACAGAGTCCTCGCTTGTTTGGTCGGCTCTGAGTGAAAGCATATTGAAGAAGGATTGGATGAAGGCA
>Frequency_4_QualityScore_FEHGHHGJIIIIJJJIJJJIJJJIIJJIJHHIJJIJJIIHIIIIHEGIIIJIHGGEGFFEDDCCCCCDDDCCDACDCDDDDDEE?ACBDDCDCC_Mismatch_0_Sense_+_Library_PoolT
AAAACGCTAGTTGTTAAAAATTCATGGGGTTTGGCTCCAACAGAGTCCTCGCTTGTTTGGTCGGCTCTGAGTGAAAGCATATTGAAGAAGGATT
>Frequency_4_QualityScore_FFHHHHGIIIJIIIIIJIIIJJIJJIJIJJJIJGIIJJIJJJIIIIIJIIIHIIIIFHGHGGGGGGEEEAEEEEEDDCCCDDDDDDDCDCDDD?_Mismatch_0_Sense_+_Library_PoolT
GGCAAGACAATGATATTGTATGATGCCAAGGAGACAATCACAAGGCTCAAAACGCTAGTTGTTAAAAATTCATGGGGTTTGGCTCCAACAGAGT
>Frequency_4_QualityScore_FFHHHHHJJJJIJIIJJJIJJJIIJIJIJIJIIIIIGIIGIIIJIHIHIIIFHIIJJHGHGEDEECECDACCD@CDDDDDDCABDDDCCDDCDA_Mismatch_0_Sense_+_Library_PoolT
TGATGCCAAGGAGACAATCACAAGGCTCAAAACGCTAGTTGTTAAAAATTCATGGGGTTTGGCTCCAACAGAGTCCTCGCTTGTTTGGTCGGCT
>Frequency_3_QualityScore_FFHHHHHJJJJJJJJJJJJIJJJJJJJHIJJJJIIJJJJJJJIJJJJJJFHIJJJHHGFDFFEDCEDDCACDDDDCDCDDCDDDDDEECCDCDD_Mismatch_0_Sense_+_Library_PoolT
GCTCAAAACGCTAGTTGTTAAAAATTCATGGGGTTTGGCTCCAACAGAGTCCTCGCTTGTTTGGTCGGCTCTGAGTGAAAGCATATTGAAGAAG
>Frequency_3_QualityScore_FFHHHHCGIJJJJJIIJJJJJJHIHGHIJHIJJJJJJJJGHIHIIIJJJJJJJJJJJJJJHIJJJJJJIGIHHHGFGFFFFEDDEEEEEDDDDD_Mismatch_1_Sense_+_Library_PoolT
CCAAAGTATTTCAGTAAAACAGAAGATGGTAGATGGAAGTGGTTACATAATAGACAGCCTATTCCAACTGCTCCTATTGTTGTTCCATAATGGA
>Frequency_3_QualityScore_EEGGEFEGHIBFDDH@FCEDGEGHGIEBCFFE;EB>>BFGHHGEGBFGGFFGGGGHDDE@BCAB@BBC?<?BCACCB_Mismatch_0_Sense_+_Library_PoolT
GTTTGGCTCCAACAGAGTCCTCGCTTGTTTGGTCGGCTCTGAGTGAAAGCATATTGAAGAAGGATTGGATGAAGGCA
>Frequency_3_QualityScore_FFHHHGHJJJHIJJJJJIJHHDGHJJJJJJJJJJIJJIJJJHIJIIIIIHHIIHHHHGGEDDCDDDDCDACDDD@CCCCDDDDDDDDDDDDCCD_Mismatch_0_Sense_+_Library_PoolT
GCTTGTTTGGTCGGCTCTGAGTGAAAGCATATTGAAGAAGGATTGGATGAAGGCAAAAAAAGAAAAGAAGATGGTGGAAGATAAGCAACGGAAT
>Frequency_1_QualityScore_FFHHHHHJIJIJJJJJJIJGIGHIJJJJJJJJJJJJJIJIJHJJJJJJJJGIJJJJJJHFDDDDDDDDDCDDDD@CDBDDDDDDDDCCDDDDDD_Mismatch_0_Sense_+_Library_PoolC
GCTTGTTTGGTCGGCTCTGAGTGAAAGCATATTGAAGAAGGATTGGATGAAGGCAAAAAAAGAAAAGAAGATGGTGGAAGATAAGCAACGGAAT
>Frequency_3_QualityScore_FFHHHGHJJJIIIJJJJJJJIJIIIIIJIJIIIJJIJJJJDBEHIIIHHEEHIIIGC@EGEEEACDCBC:ABCDCDCDADDCDBC?CBCCCDDC_Mismatch_0_Sense_+_Library_PoolT
ATCACAAGGCTCAAAACGCTAGTTGTTAAAAATTCATGGGGTTTGGCTCCAACAGAGTCCTCGCTTGTTTGGTCGGCTCTGAGTGAAAGCATAT
>Frequency_1_QualityScore_FFHHHHHJJJJJIIJJJJJJIIIIJJJJIHJHIJJJJJJJJHJJJJJIJJJIJJIJHHHHHHFFDDDBEADDDDDDDBDDDCDCDCDDDDDDDD_Mismatch_0_Sense_+_Library_PoolC
ATCACAAGGCTCAAAACGCTAGTTGTTAAAAATTCATGGGGTTTGGCTCCAACAGAGTCCTCGCTTGTTTGGTCGGCTCTGAGTGAAAGCATAT
>Frequency_3_QualityScore_FFHHHHHJJJJJIJJJGHIIJIJIJJHJJJJIIJJJJJJJIIHHGIHHGGGGGGGGGFEFEECEEEEDDCDDDDDCDDDDCDDCCDDDCDDDDD_Mismatch_0_Sense_+_Library_PoolT
TTTGGCTCCAACAGAGTCCTCGCTTGTTTGGTCGGCTCTGAGTGAAAGCATATTGAAGAAGGATTGGATGAAGGCAAAAAAAGAAAAGAAGATG
>Frequency_3_QualityScore_EFGHHHHJJIJJJJIIIJIJJJJJJJJIJIJJJJJJJJIJJIJJJIJJJJJJJIHIIIHHGHGGFFFFEEDEDACDDDDDDDDDDCDDDCCDDD_Mismatch_0_Sense_+_Library_PoolT
AGACAATGATATTGTATGATGCCAAGGAGACAATCACAAGGCTCAAAACGCTAGTTGTTAAAAATTCATGGGGTTTGGCTCCAACAGAGTCCTC
>Frequency_3_QualityScore_EEHHHGEIFGIIIIIHIJJJJHGHIJFHIIJFIIIIIIJJIHHIJIIJJJJJJIIIJIIHIJIHGFFEECDDDCCDDEDDDDDDCB@CCCCDDD_Mismatch_0_Sense_+_Library_PoolT
ATTAAGAGTGGCAAGACAATGATATTGTATGATGCCAAGGAGACAATCACAAGGCTCAAAACGCTAGTTGTTAAAAATTCATGGGGTTTGGCTC
>Frequency_3_QualityScore_FFGHGGHHGIHIIIJJIFIIGICHIHIIIIIHIIIHIHIJJJEIIIGIICFHIIJJIHGHHFFFFFD_Mismatch_0_Sense_+_Library_PoolT
AACAGAGTCCTCGCTTGTTTGGTCGGCTCTGAGTGAAAGCATATTGAAGAAGGATTGGATGAAGGCA
>Frequency_3_QualityScore_EEGHHHHJIGIIJJGEFHIIIHJIJHIGIEHFFGIIJHGHFFHHGHHGDFDBDDBEEFDDDDDDB?AAB@BBDDCAABBBC@ADDDDCCDCDDD_Mismatch_0_Sense_+_Library_PoolT
ATTTATAGATGCGCGTATTCTTAGCCGATGGGCCATTAGAATTGCCAGCGTTTCAACAGTCCACCTGAAGCCACAGAAAAGTCTCTGTAGCTTC
>Frequency_3_QualityScore_FEHHFGHIHIIIIJJJIJIIIJJHIIHJJJJIJJJJJJJIIHIIJIJIGIIIFHIIIHGHHGGFFF?ACDEEEEEEDDDDDDDDDDDDDACCDE_Mismatch_0_Sense_+_Library_PoolT
GTGGAAGATAAGCAACGGAATTTAGCACAAGAAAGAAAGAGTAAAGGAATAGTATGGAGCCCAAAGTATTTCAGTAAAACAGAAGATGGTAGAT
>Frequency_3_QualityScore_FFHHHHHJHIJJJJJJJIIHIIJJJJJJIIJJHHIHIIJGIHJJIJJIHIJJIJJJJGEDDEEDDBCDC@CDBBCCDDCDDDDDDDDDDDDCCD_Mismatch_0_Sense_+_Library_PoolT
TTGTTTGGTCGGCTCTGAGTGAAAGCATATTGAAGAAGGATTGGATGAAGGCAAAAAAAGAAAAGAAGATGGTGGAAGATAAGCAACGGAATTT
>Frequency_3_QualityScore_FFHHHHHJJIIIIGJIIHFIIJHIIJIIIJJJJJJIIEGIJHHGGHHHIIGHFBGFHHBFFFECEEEEDCBD?ACDCCC>AABC@BABDABC>A_Mismatch_0_Sense_+_Library_PoolT
ATGCTTTTCATTGATTTGATTTGAGGAATATTTATAGATGCGCGTATTCTTAGCCGATGGGCCATTAGAATTGCCAGCGTTTCAACAGTCCACC
>Frequency_3_QualityScore_FFHHHHGJJGIIJJJJJJIJJGHGHEGIIJJIJJJGHHFIFGGHGIIJIHHEGGGFEFFEEDDDEDEDDCCCCDBCDDDDDDDCD_Mismatch_0_Sense_+_Library_PoolT
TTCATGGGGTTTGGCTCCAACAGAGTCCTCGCTTGTTTGGTCGGCTCTGAGTGAAAGCATATTGAAGAAGGATTGGATGAAGGCA
>Frequency_3_QualityScore_FFHHHHHIJIJJJJJJJJIJJIIIIJJJHIIJJJJJJJIJJJIJFGHIJJJHHHEFFFFDEDDDDDDDDBBCCDDDDCDDDEEBCDDDDCCDDD_Mismatch_0_Sense_+_Library_PoolT
AAACGCTAGTTGTTAAAAATTCATGGGGTTTGGCTCCAACAGAGTCCTCGCTTGTTTGGTCGGCTCTGAGTGAAAGCATATTGAAGAAGGATTG
>Frequency_3_QualityScore_EEHHHHHJJIJJJJJJJJJJJJJJJJJJJJIJJJJJJJJIJJJIJJJHIHHHGGFFFFFFFEEDD@BCDEDDDDDDDDDDDDCCDDDDDDD_Mismatch_0_Sense_+_Library_PoolT
TTTGATTTGAGGAATATTTATAGATGCGCGTATTCTTAGCCGATGGGCCATTAGAATTGCCAGCGTTTCAACAGTCCACCTGAAGCCACAG
>Frequency_3_QualityScore_FFHGGHHJJJJJHIIGHFHIJJHIJJJHIJIHHIHIJIJJJGIGHHIJJIIJIJHIEFGCDEECCDEDCCCDDDDDCCCDBCCDCBDDDCBDDC_Mismatch_0_Sense_+_Library_PoolT
GTTTGGCTCCAACAGAGTCCTCGCTTGTTTGGTCGGCTCTGAGTGAAAGCATATTGAAGAAGGATTGGATGAAGGCAAAAAAAGAAAAGAAGAT
>Frequency_3_QualityScore_FFHHHHHJJJHIJIJJJJJIJIJHIHIJJJJJJJJJJJJJJJIJJJJJIJHIJIIIJIJHIHHGGGHGFEDCCDDDDDDDDCDDDBCDDDDDDC_Mismatch_0_Sense_+_Library_PoolT
AATGATATTGTATGATGCCAAGGAGACAATCACAAGGCTCAAAACGCTAGTTGTTAAAAATTCATGGGGTTTGGCTCCAACAGAGTCCTCGCTT
>Frequency_1_QualityScore_FFHHHHHJJJIJJJIJJJJJJJJGIGIJJJJJJJJJJJJJJJJJJJJJJJIIJJJJIIIHGJJGHHGHFFFDDDDCDDDDDBDDDCCDDDDDDD_Mismatch_0_Sense_+_Library_PoolC
AATGATATTGTATGATGCCAAGGAGACAATCACAAGGCTCAAAACGCTAGTTGTTAAAAATTCATGGGGTTTGGCTCCAACAGAGTCCTCGCTT
>Frequency_3_QualityScore_FFHHHHHIJIJJJJJJJHIGIIJIIJIJJJJJIIIIIIIJJJJIIIJJIIIGBFEFFFFFEDDDEECCDCDDDCDDDDDDDDD@ADDDDCDBBB_Mismatch_0_Sense_+_Library_PoolT
ATATTTATAGATGCGCGTATTCTTAGCCGATGGGCCATTAGAATTGCCAGCGTTTCAACAGTCCACCTGAAGCCACAGAAAAGTCTCTGTAGCT
>Frequency_1_QualityScore_DB?DFHBHHGHIIAADGHBGGBEHCFBH<@<F:CEFHIIIC@GIG@C;77(9?B>>>;C>AC>-5@ABC9@CA<CC8?C>@C?4:>CCCCC@C:_Mismatch_0_Sense_+_Library_PoolC
ATATTTATAGATGCGCGTATTCTTAGCCGATGGGCCATTAGAATTGCCAGCGTTTCAACAGTCCACCTGAAGCCACAGAAAAGTCTCTGTAGCT
>Frequency_3_QualityScore_FFHHHHHJJIJJIJJJGGHIJJJIJJFHIHIJJJJJJJIJJJJJJJJJHJJJJJIJJJIJJJHJJIHHHHGGFEFEDDEEDDDCCEDDDCEEDB_Mismatch_0_Sense_+_Library_PoolT
GTAAAACAGAAGATGGTAGATGGAAGTGGTTACATAATAGACAGCCTATTCCAACTGCTCCTATTGTTGTTCCGTAATGGATGCTTTTCATTGA
>Frequency_1_QualityScore_DFHGHHHJJJJJEHIICHHIJIIJJJIJJJJJJIJJJJIIIJIIIIIIIJJJJJIIIIJJJIIIFHHHGHEEEFCEDCEDCDDBADDCDDEECC_Mismatch_0_Sense_+_Library_PoolC
GTAAAACAGAAGATGGTAGATGGAAGTGGTTACATAATAGACAGCCTATTCCAACTGCTCCTATTGTTGTTCCGTAATGGATGCTTTTCATTGA
>Frequency_3_QualityScore_FFHHHHHJIIFHIIJJJJJJIJJJJGIJJJJJJJIJFHIJJJJJJJJJJIIHHIIIHHGGGFFFEEEDDDEDDDDDDDDDDDCCDDDDDBCCCD_Mismatch_0_Sense_+_Library_PoolT
TCCAACAGAGTCCTCGCTTGTTTGGTCGGCTCTGAGTGAAAGCATATTGAAGAAGGATTGGATGAAGGCAAAAAAAGAAAAGAAGATGGTGGAA
>Frequency_3_QualityScore_FFHHHHHJJJJJJJJJJJIJJJJJIJJJJJJIJIIJJJJJJJJIJIIJJJJJJJJJJJIIIIIGGEEEDBDDDDDDDDDDBCDDDDDDDDBDDD_Mismatch_0_Sense_+_Library_PoolT
TATTGTATGATGCCAAGGAGACAATCACAAGGCTCAAAACGCTAGTTGTTAAAAATTCATGGGGTTTGGCTCCAACAGAGTCCTCGCTTGTTTG
>Frequency_3_QualityScore_FFHHGHFIJJJJJJHIIIJJIIJJJJJJJIJIJJJJJJJJIIJJJJJJIJIJJIHHHHGFFFEDDEBDECDCDDDDBDDDDCDDDDDDDDDDCD_Mismatch_0_Sense_+_Library_PoolT
AAGGAGACAATCACAAGGCTCAAAACGCTAGTTGTTAAAAATTCATGGGGTTTGGCTCCAACAGAGTCCTCGCTTGTTTGGTCGGCTCTGAGTG
>Frequency_3_QualityScore_EEEHHDGIIJJIJJIEHIJJHIIIFGIIHHIHHIIHIHIHHHIIJIFFIHHIHIHGHGEEDDDDCDDDDDDDDDCDDCDC@@C<CEDDDCDDDD_Mismatch_0_Sense_+_Library_PoolT
GGATGCTTTTCATTGATTTGATTTGAGGAATATTTATAGATGCGCGTATTCTTAGCCGATGGGCCATTAGAATTGCCAGCGTTTCAACAGTCCA
>Frequency_3_QualityScore_EEGECCFFEHHGHGADHFHCFHIGGIIBFCEFIFGGGECGCGGIJGIJJFHGC?EGDFDDCEEBD@CC?B:AB;ACCBCCA@ABBBACC>BBC=_Mismatch_0_Sense_+_Library_PoolT
TGGCTCCAACAGAGTCCTCGCTTGTTTGGTCGGCTCTGAGTGAAAGCATATTGAAGAAGGATTGGATGAAGGCAAAAAAAGAAAAGAAGATGGT
>Frequency_3_QualityScore_FFHHHHHJJJJJHIIJJJJJJJJJIJJJJJJJJJIIHIJJJJJJJHIDEGGGFFFFFEEEEEDDDDDDDCCDDDDDDDCCDDDDDEDDDDDDED_Mismatch_2_Sense_+_Library_PoolT
CATAGATGCGCGTATTCTTAGCCGATGGGCCATTAGAATTGCCAGCGTTTCAACAGTCCACCTGAAGCCATAGAAAAGTCTCTGTAGCTTCATG
>Frequency_3_QualityScore_FFHHHHHJJJIJJJIJJJJJHJJIIIJJJJJGHIJJIJJJJJJIHIIIIHHIHGGGGGFFEEEEDD@BBCDDDDDDCCDDDDDDDDDDDDDCCC_Mismatch_0_Sense_+_Library_PoolT
ATTTGATTTGAGGAATATTTATAGATGCGCGTATTCTTAGCCGATGGGCCATTAGAATTGCCAGCGTTTCAACAGTCCACCTGAAGCCACAGAA
>Frequency_3_QualityScore_FEHGHGHHIJJIJJJJJJJJIIHIHIJJJJIIJJIJIIIGIJJJIEHEGHHHIHHHHHHHGHHFDFEEDBDEDDDCDDCCBDACDDDCCBCC?B_Mismatch_0_Sense_+_Library_PoolT
GATATTGTATGATGCCAAGGAGACAATCACAAGGCTCAAAACGCTAGTTGTTAAAAATTCATGGGGTTTGGCTCCAACAGAGTCCTCGCTTGTT
>Frequency_1_QualityScore_FFHHHHHGIJJJJJJJJJJJHIFHIJJJJJJJJJJJJJIJJJJJJJIGHIHIJJJJIIJJHIJHHHBDFADEDDDDDDDDDDADDDDDDDDD?C_Mismatch_0_Sense_+_Library_PoolC
GATATTGTATGATGCCAAGGAGACAATCACAAGGCTCAAAACGCTAGTTGTTAAAAATTCATGGGGTTTGGCTCCAACAGAGTCCTCGCTTGTT
>Frequency_3_QualityScore_FFHHGHHGFEHHIIIIHHJIJJIHGIIJHIJIGJJJIIJIIIIHHJJJIIJIJJJJIIIIIIIHGFDDB@DDCCDDDDDDDDDDDCC9@CDCCC_Mismatch_0_Sense_+_Library_PoolT
AATTAAGAGTGGCAAGACAATGATATTGTATGATGCCAAGGAGACAATCACAAGGCTCAAAACGCTAGTTGTTAAAAATTCATGGGGTTTGGCT
>Frequency_3_QualityScore_FFHHHHHJGHIGIIJIIJGGHHIIIIJJIJJIIJJJHIIJIIJJJGGIHIIIIJHIHJJJJIIHGIHHFGGEEDBCCCDDCCDEDDDCBDDEDD_Mismatch_0_Sense_+_Library_PoolT
TTTGAAGGAAATTAAGAGTGGCAAGACAATGATATTGTATGATGCCAAGGAGACAATCACAAGGCTCAAAACGCTAGTTGTTAAAAATTCATGG
>Frequency_2_QualityScore_FFHHHHHIIJJJJJJJIJJJIJJJIIIIIJJJJJJIIJIJIIJJJJJIJJHHHFFFFEEEEEEEDDDDACDDDDDDCCDCDDCCDDDDDEDDDD_Mismatch_0_Sense_+_Library_PoolT
TATTTATAGATGCGCGTATTCTTAGCCGATGGGCCATTAGAATTGCCAGCGTTTCAACAGTCCACCTGAAGCCACAGAAAAGTCTCTGTAGCTT
>Frequency_2_QualityScore_EFHGGHHIJJJIJIJGHIJJJIIIGIHIGIIIIJJIIJGIGGGIIHGGIIIJJIIJFGI;CEEFFEECECBACCDC=ACCD?BCDCDC?AA?@=_Mismatch_0_Sense_+_Library_PoolT
TATGATGCCAAGGAGACAATCACAAGGCTCAAAACGCTAGTTGTTAAAAATTCATGGGGTTTGGCTCCAACAGAGTCCTCGCTTGTTTGGTCGG
>Frequency_2_QualityScore_FEHHHHHJJJJJIJGIIIIIIIIJJJIIJJJJJIGIIIJIIJIJIJIIGIIIGIIIIEGGGGECEFFEC@=ACEDDDDDDC?BCCDCCCA=ACC_Mismatch_0_Sense_+_Library_PoolT
GTGGATTGGCAATGTATCAGTCAAATGCCAGGAGTCAGGACTGGAGGCTACGTTATGTTACAGAGGGAAGTCTTTCTTTGGACTCAAAGGTTCC
>Frequency_2_QualityScore_FFHHDGGIIIIIHIIIIHHFIIIEDIIIJJIIJJJIIJIJJJJJIJIJIIIIJJJIJIJIIHHEGGFFFCEEEEEECEDDCDCDDDDDDDDDCD_Mismatch_0_Sense_+_Library_PoolT
AGAGTGGCAAGACAATGATATTGTATGATGCCAAGGAGACAATCACAAGGCTCAAAACGCTAGTTGTTAAAAATTCATGGGGTTTGGCTCCAAC
>Frequency_2_QualityScore_CEFFHHGGHIIEG>GHGEIIIIHIIIFHGEFIHIIGIGIHIGGGIIIIEGIICHGBCEHGFFFFECBCDCCCCBCCCCCB@@CCAACCCCCC?A_Mismatch_0_Sense_+_Library_PoolT
GGCTCCAACAGAGTCCTCGCTTGTTTGGTCGGCTCTGAGTGAAAGCATATTGAAGAAGGATTGGATGAAGGCAAAAAAAGAAAAGAAGATGGTG
>Frequency_2_QualityScore_EFHHHHHJIIIJGIJJJJJJIJEHIJJJJJJJIJJIJIJJJIIIJJJJIJJIIJIIGIJJJJIIJJJJHGHHEFFFFDDDDCEDDDDECCCBDD_Mismatch_0_Sense_+_Library_PoolT
TTACTTTGAAGGAAATTAAGAGTGGCAAGACAATGATATTGTATGATGCCAAGGAGACAATCACAAGGCTCAAAACGCTAGTTGTTAAAAATTC
>Frequency_2_QualityScore_EEGGGHHIIHIHIIHHFHGHEIIIJHFGGIIIHGGGGEGFGDGGGGGGFFEFFEEEEDCDCDDCACCDCCCCCAACCCDCBCCDDDDDDDDACD_Mismatch_1_Sense_+_Library_PoolT
CTTTTTTGGTCGGCTCTGAGTGAAAGCATATTGAAGAAGGATTGGATGAAGGCAAAAAAAGAAAAGAAGATGGTGGAAGATAAGCAACGGAATT
>Frequency_2_QualityScore_FFHGHHHIJIJJIJJIIJJJJIIIIIIIIJJIIJJIIIIIJJJJIGIGHGIIIIHGHBEFFEADCDCDDCCDDCCCCCDDDDCDEEDDDDDCDB_Mismatch_0_Sense_+_Library_PoolT
TCAAAACGCTAGTTGTTAAAAATTCATGGGGTTTGGCTCCAACAGAGTCCTCGCTTGTTTGGTCGGCTCTGAGTGAAAGCATATTGAAGAAGGA
>Frequency_2_QualityScore_FCFFCECGIHGFGGGIGIIHHGIICBGHIHGIGGIEIIEGEEEFEGIGGGHGHHIIICEGAC@GG@AAD@?B@BBCCBC??BCCDCABBCCCCA_Mismatch_0_Sense_+_Library_PoolT
GTAATGGATGCTTTTCATTGATTTGATTTGAGGAATATTTATAGATGCGCGTATTCTTAGCCGATGGGCCATTAGAATTGCCAGCGTTTCAACA
>Frequency_2_QualityScore_FFHHHGHJJJJJJIIIIGGIIIIIIIJFHIJJJJJJJJIJIIIIJJIJJJJJJIJIHIIIHGGGFGEEEEEEDDEDDDDDDDDDACCEDDCCED_Mismatch_1_Sense_+_Library_PoolT
GACCGTTGCTTTGAAGGAAATTAAGAGTGGCAAGACAATGATATTGTATGATGCCAAGGAGACAATCACAAGGCTCAAAACGCTAGTTGTTAAA
>Frequency_2_QualityScore_FDGGGGGIIIIEGIIEIIGHIIHIIHIIJJIIJIIIIGIJJIIJJIIIIIIIIJIHGIIIIIGIEHIGHIHGGEGGG;ADEFECCEECCCCABC_Mismatch_1_Sense_+_Library_PoolT
GTAGATGGAAGTGGTTACATAATAGACAGCCTATTCCAACTGCTCCTATTGTTGTTCCATAATGGATGCTTTTCATTGATTTGATTTGAGGAAT
>Frequency_2_QualityScore_AAEFEFGEFGEEECEFBCEFFHIICCFHHGHIIIGGHEEGGGGIIEAAEFEGGGEGIBEHGGGGHCED>CCGGEFCCC?BCACA<7??A6=?AB_Mismatch_0_Sense_+_Library_PoolT
AAGAAAGAAAGAGTAAAGGAATAGTATGGAGCCCAAAGTATTTCAGTAAAACAGAAGATGGTAGATGGAAGTGGTTACATAATAGACAGCCTAT
>Frequency_2_QualityScore_FFGHFHGGGHIIJIHIHHIGIIGFHEEHIGIIGIIGIIJIIHIGGGEHGFIAGIIGGGIEEEFFBFGECEDEF?CDEEEEEECAAACDCCCAAB_Mismatch_1_Sense_+_Library_PoolT
AAGTCTTTCTTTGGACTCAAAGGTTCCAGCACAAGGCTTACTGGGAAAATATTTAATACTTCTCCTGCCCAGGACATATGTGAACTCGATGGCC
>Frequency_2_QualityScore_;?D==CE=?6==;;99/?>BC?=?ECD>CE?=BAFCGC?EDFC;;?E:=59;@BBB>5?>><=?=54;??<7_Mismatch_0_Sense_+_Library_PoolT
GCTCCAACAGAGTCCTCGCTTGTTTGGTCGGCTCTGAGTGAAAGCATATTGAAGAAGGATTGGATGAAGGCA
>Frequency_1_QualityScore_DFDHHFHIIGGGCHHIJJJGIECGHEEHIFEGGHEHHGHGCGEHIGIJFEFEHHGEDDFFEDBEDDDCCDBB_Mismatch_0_Sense_+_Library_PoolC
GCTCCAACAGAGTCCTCGCTTGTTTGGTCGGCTCTGAGTGAAAGCATATTGAAGAAGGATTGGATGAAGGCA
>Frequency_2_QualityScore_DEGFHGGI;BDEGDDFGHGGHIGCGEIIIIIEGE?AEGIHGHGIGIIIIHIFHGDBGFCCCEDACACE_Mismatch_0_Sense_+_Library_PoolT
CAACAGAGTCCTCGCTTGTTTGGTCGGCTCTGAGTGAAAGCATATTGAAGAAGGATTGGATGAAGGCA
>Frequency_2_QualityScore_EFCGHGGIEGFIEIIIIIIIIIDIIIGIGGIIIIIIIIFEHIIHIIGEGGGHGGCEECCEDBEEDEECCA?;?CCCCC?=B???BCCB_Mismatch_0_Sense_+_Library_PoolT
AAATTCATGGGGTTTGGCTCCAACAGAGTCCTCGCTTGTTTGGTCGGCTCTGAGTGAAAGCATATTGAAGAAGGATTGGATGAAGGCA
>Frequency_2_QualityScore_FFHHHHHJIIIJIIIJIJIJJJIIHJJJJIJIHIIICGIIIIHIJIJJIJIHGFFFEEEEEEECCDDDDDDDDDDDCCDDDDDDDDDCEEEDDD_Mismatch_0_Sense_+_Library_PoolT
AGGATTGGATGAAGGCAAAAAAAGAAAAGAAGATGGTGGAAGATAAGCAACGGAATTTAGCACAAGAAAGAAAGAGTAAAGGAATAGTATGGAG
>Frequency_2_QualityScore_EEGE?GGGGGFEGD>=E9EAEG?GGEGECAGAEEGDGEFHC?DF=CDEHIHI9CA9CGE>C@ABAEECEDC?@AC?CAAB?5>@CA=;57>BCB_Mismatch_0_Sense_+_Library_PoolT
GACCGTTACTTTGAAGGAAATTAAGAGTGGCAAGACAATGATATTGTATGATGCCAAGGAGACAATCACAAGGCTCAAAACGCTAGTTGTTAAA
>Frequency_2_QualityScore_FFGHECCEGHIIGIIGEGDGIIGGIGIIIIFEGHIGIIHHIGEGHIIGIGGFHGIIIIGIHIGECGEECBHECCGDCEDDACEDCCBDDAACAC_Mismatch_1_Sense_+_Library_PoolT
ATTTCAGTAAAACAGAAGATGGTAGATGGAAGTGGTTACATAATAGACAGCCTATTCCAACTGCTCCTATTGTTGTTCCATAATGGATGCTTTT
>Frequency_2_QualityScore_FEHHHGHIJJJJJIJGHIJJIIGIJJJJIJJJJJIIJJIIIJJJJIIIIHGIGGGHHGFGGGGGGFFEFFEECDEEEDDDEDDCCCDDEDDDDC_Mismatch_0_Sense_+_Library_PoolT
GAAGGAAATTAAGAGTGGCAAGACAATGATATTGTATGATGCCAAGGAGACAATCACAAGGCTCAAAACGCTAGTTGTTAAAAATTCATGGGGT
>Frequency_2_QualityScore_FFHHHHHJJJIJIJJIJJJJJJIIJIJJJJIGIIIJJJJJJGGIJGIJIIJJIIIFGIIHGGGGGGFEECEEEEDEEECEDDEDDDDCCCDCCD_Mismatch_0_Sense_+_Library_PoolT
GCAACGGAATTTAGCACAAGAAAGAAAGAGTAAAGGAATAGTATGGAGCCCAAAGTATTTCAGTAAAACAGAAGATGGTAGATGGAAGTGGTTA
>Frequency_2_QualityScore_FFHHHHHJJJIIJIIJJJJHIJJIIIJIIJJJJJJJJJJIJJJIIIIJJJIJJIIJJIIHGGFFFEEEEEEEEDDDDDDDCDDDEDDDDDCDDD_Mismatch_0_Sense_+_Library_PoolT
GATGCTTTTCATTGATTTGATTTGAGGAATATTTATAGATGCGCGTATTCTTAGCCGATGGGCCATTAGAATTGCCAGCGTTTCAACAGTCCAC
>Frequency_2_QualityScore_FEHHHHHJJJIIJGIGGIIIHIIJIGIIJIIJIGIIJJIIIIIJGIIJIIJHHGHJIHIGIHGGGGFEECEADCDEEEDDDDDDDCDDDDDCA;_Mismatch_0_Sense_+_Library_PoolT
GTCAAATGCCAGGAGTCAGGACTGGAGGCTACGTTATGTTACAGAGGGAAGTCTTTCTTTGGACTCAAAGGTTCCAGCACAAGGCTTACCGGGA
>Frequency_2_QualityScore_EEFGGFHJJIIIJIIJJJJIIIJJJJJJJIGIJIIHIIJIIIIIJGGIJIIHHHGGFEECEADEEEEDDCCCEECCCCCDCBDDCDBCCCDDAC_Mismatch_0_Sense_+_Library_PoolT
TTGTTAAAAATTCATGGGGTTTGGCTCCAACAGAGTCCTCGCTTGTTTGGTCGGCTCTGAGTGAAAGCATATTGAAGAAGGATTGGATGAAGGC
>Frequency_2_QualityScore_FCGHHHGJJIIJIJIIJIJJJIIJJIJIIJIJJJJJJIJIJIIIIIJJIIIIIIIIJIGGGGIGHHHGCEFEEBEEEAA@CAACCEEEEEEACE_Mismatch_0_Sense_+_Library_PoolT
GTGGTTACATAATAGACAGCCTATTCCAACTGCTCCTATTGTTGTTCCGTAATGGATGCTTTTCATTGATTTGATTTGAGGAATATTTATAGAT
>Frequency_2_QualityScore_AEGHGHGIHHIJIIJIIJIIIIIIIIFIHII=ACGIEIICGGGGCHIIIHIIEEHHGGFFDEDDCEEDABBCDCBCDD?CCC@CC?5:>?CABC_Mismatch_0_Sense_+_Library_PoolT
CCAAGGAGACAATCACAAGGCTCAAAACGCTAGTTGTTAAAAATTCATGGGGTTTGGCTCCAACAGAGTCCTCGCTTGTTTGGTCGGCTCTGAG
>Frequency_2_QualityScore_FFHHHGHIIJIJIJJJGIIJIJJGGIJIJJJIIIJJIHGIHJIJJIGIIIJJIHHHGFDECEDEEDCCDCDDDDDDDCDDDDDCCDCACCCDCC_Mismatch_2_Sense_+_Library_PoolT
TGAGGAATATTTATAGATGCGCGTATTCTTAGCCGATGGGCAATTAGAATTGCCAGCGTTTCAACAGTCCACCTGAAGCCATAGAAAAGTCTCT
>Frequency_2_QualityScore_FFHFHGHIJJJJJHIIHIIJJJIJJIIIJJJJIJIJJJIJIIJIJJJJIIIJIIIJJIJAEGIHJIJJGHCHGHFFFFFFEEEECDEEEBCCCC_Mismatch_0_Sense_+_Library_PoolT
TGGTAGATGGAAGTGGTTACATAATAGACAGCCTATTCCAACTGCTCCTATTGTTGTTCCGTAATGGATGCTTTTCATTGATTTGATTTGAGGA
>Frequency_2_QualityScore_FFHHHHGIJJJIJJJJIIIJJJIJJIIIJJJGIIIIIJJIIIHIHEGIHIIIIHIIIIIIIIIIJIEFDAEEEEDCECCCDBBCCBCCDDCCCD_Mismatch_0_Sense_+_Library_PoolT
TCCTATTGTTGTTCCGTAATGGATGCTTTTCATTGATTTGATTTGAGGAATATTTATAGATGCGCGTATTCTTAGCCGATGGGCCATTAGAATT
>Frequency_2_QualityScore_FFHHHHHIIIHIJEIIIJJJIJIHIIGHGIIIIIIIIGIEGHIGGIIIGGHHGGGFGGGEEEEEEEECEBDBD_Mismatch_0_Sense_+_Library_PoolT
GGCTCCAACAGAGTCCTCGCTTGTTTGGTCGGCTCTGAGTGAAAGCATATTGAAGAAGGATTGGATGAAGGCA
>Frequency_2_QualityScore_FFHHGHHJJJJJJIIIJJJJJIIIIIHIIJIJIIJJIIJJJIIIJJJJIIJIIIIGHHHGFFFFDDDDCBCDDBDDCDDDDDDDCDDEDDCDDD_Mismatch_0_Sense_+_Library_PoolT
AATCACAAGGCTCAAAACGCTAGTTGTTAAAAATTCATGGGGTTTGGCTCCAACAGAGTCCTCGCTTGTTTGGTCGGCTCTGAGTGAAAGCATA
>Frequency_1_QualityScore_FFGHDHHGJJJJJJIJIIIGIIJHDGIGEHGEFGHGHIJIGIAFHJEGIDD@DHFHGFEFFFEDDDDDBCCDDB>=BDDDDDDD>CCDCCDCD@_Mismatch_0_Sense_+_Library_PoolC
AATCACAAGGCTCAAAACGCTAGTTGTTAAAAATTCATGGGGTTTGGCTCCAACAGAGTCCTCGCTTGTTTGGTCGGCTCTGAGTGAAAGCATA
>Frequency_2_QualityScore_FFGHHHHJJJJJIIJJJIIIIJJJIIIJIIIIIJJJGIJJJJIIJHIJJIIIJJIHIJIIHIIIEGIIECEFGGGFEEEEEECDCDCCDDEEEB_Mismatch_0_Sense_+_Library_PoolT
AGACAGCCTATTCCAACTGCTCCTATTGTTGTTCCGTAATGGATGCTTTTCATTGATTTGATTTGAGGAATATTTATAGATGCGCGTATTCTTA
>Frequency_2_QualityScore_EEGGHHEHEGCCEIIHGHGGH>FDEE>EGGEHIIEHG5ACGICBGHCE=CEGEDFCE3?ECCEEFGECBAB?CDDC@CBA?AACCECCECCCCC_Mismatch_1_Sense_+_Library_PoolT
GTCAGGACTGGAGGCTACGTTATGTTACAGAGGGAAGTCTTTCTTTGGACTCAAAGGTTCCAGCACAAGGCTTACTGGGAAAATATTTAATACT
>Frequency_2_QualityScore_FFHHHHGJJJJJIIJJGIIIIJJIIGIIJJIIHIIIHIIIIIJJEHIIHHGHFEEFEEEEADDDDDDDDAACCCCCCCDDDDDDCDCC?CACDC_Mismatch_0_Sense_+_Library_PoolT
ACAATCACAAGGCTCAAAACGCTAGTTGTTAAAAATTCATGGGGTTTGGCTCCAACAGAGTCCTCGCTTGTTTGGTCGGCTCTGAGTGAAAGCA
>Frequency_1_QualityScore_FFHHHHHJJJJJJJJJJJJJJJJGIGIIIJJJJJJJJJJJJJJJGHJJJJJJJJHHHHFFBDFFEDDDDDACCDDDDDDDDDDDCDDCACCDDD_Mismatch_0_Sense_+_Library_PoolC
ACAATCACAAGGCTCAAAACGCTAGTTGTTAAAAATTCATGGGGTTTGGCTCCAACAGAGTCCTCGCTTGTTTGGTCGGCTCTGAGTGAAAGCA
>Frequency_2_QualityScore_DEEEEFFHCGAEHHFIGHFE=EGIIEGHHGHHIIGDGGFFGIIHDGGGIE=CEEDDCDEGDD>DACDCAB_Mismatch_0_Sense_+_Library_PoolT
TCCAACAGAGTCCTCGCTTGTTTGGTCGGCTCTGAGTGAAAGCATATTGAAGAAGGATTGGATGAAGGCA
>Frequency_2_QualityScore_AC@EEGCDDDCGIGIEIHIGFHIICHIGIIEEEFIIGFEIGGGFIIEGEEEHAGIIE>EEIEHGHADDCCE;ADEEECDDECC?=ACA?ACACA_Mismatch_0_Sense_+_Library_PoolT
AGATGGTGGAAGATAAGCAACGGAATTTAGCACAAGAAAGAAAGAGTAAAGGAATAGTATGGAGCCCAAAGTATTTCAGTAAAACAGAAGATGG
>Frequency_2_QualityScore_FFHHHHHJJIJIJJJJIJJJJJJIIJIHIJJJJIIJJJJJJJIIJJJJJJIIIIIIJJIGIIIIIGIIIIGHHFGGGFEBDECCDEEEEEEEDD_Mismatch_0_Sense_+_Library_PoolT
AGTGGTTACATAATAGACAGCCTATTCCAACTGCTCCTATTGTTGTTCCGTAATGGATGCTTTTCATTGATTTGATTTGAGGAATATTTATAGA
>Frequency_2_QualityScore_EEHCCFFIHGGIIIHDIG?EGIHEGGIIIGIIDHGGGEHDFEEHCGGIIIAGCE9;=;BCCEA@BCCC?A;8ACBCAB=AAC>A?B@A9;ACBC_Mismatch_0_Sense_+_Library_PoolT
GAGGAATATTTATAGATGCGCGTATTCTTAGCCGATGGGCCATTAGAATTGCCAGCGTTTCAACAGTCCACCTGAAGCCACAGAAAAGTCTCTG
>Frequency_2_QualityScore_FEHHHFHGIIGHGHCGIHEDGCFGIDGGHIGHIIII?BGFIHIFIFIIBEFIIFHGCGEDCDEEEEECAAB;>?BCCCCD:A?BCDAC?;BA?C_Mismatch_0_Sense_+_Library_PoolT
CATTGATTTGATTTGAGGAATATTTATAGATGCGCGTATTCTTAGCCGATGGGCCATTAGAATTGCCAGCGTTTCAACAGTCCACCTGAAGCCA
>Frequency_2_QualityScore_FFHHHHGJJIIIIHIIJGIIIIIJHJJGIIIIIJJJJIJIJJIIJIJJJJJIJJJIJJJIJJJIJJJIIEGGHHGFEFCEDEEECEEDDCDEED_Mismatch_0_Sense_+_Library_PoolT
AGTAAAACAGAAGATGGTAGATGGAAGTGGTTACATAATAGACAGCCTATTCCAACTGCTCCTATTGTTGTTCCGTAATGGATGCTTTTCATTG
>Frequency_2_QualityScore_FFHGFGHIJIIJJIIIIGHGIEGHHIIEIIIGIIIIGIIHIIJIIEGAGEEGGFEFFEEECDDCDDDCCACCCDCCDCDDD_Mismatch_0_Sense_+_Library_PoolT
TGGGGTTTGGCTCCAACAGAGTCCTCGCTTGTTTGGTCGGCTCTGAGTGAAAGCATATTGAAGAAGGATTGGATGAAGGCA
>Frequency_2_QualityScore_FFHHHHHIJJJIJJJJIIJJJIJIIIIJJJJJJJJJJJJJJJIIJJJJJIJIIIIGHFFFEDEEEEEDDCDDDDDDDBCDDEDDDDDDDDDDDD_Mismatch_0_Sense_+_Library_PoolT
GCTTTTCATTGATTTGATTTGAGGAATATTTATAGATGCGCGTATTCTTAGCCGATGGGCCATTAGAATTGCCAGCGTTTCAACAGTCCACCTG
>Frequency_2_QualityScore_EEGF>EGGEEGGGIGIGIEEHHGHIFGIEIEEIGIGIIIGGIIGGHBFIHDGGGDGGGEEEDCCAACCCACCCC?ACCDCCCCCA?CC@@CAAC_Mismatch_1_Sense_+_Library_PoolT
TTTCATTGATTTGATTTGAGGAATATTTATAGATGCGCGTATTCTTAGCCGATGGGCAATTAGAATTGCCAGCGTTTCAACAGTCCACCTGAAG
>Frequency_2_QualityScore_FFHHHHHJJIJIJJJJJJJIIJIJIIIJJJJJJJIJJJJJIIJJJJJJIJJJJIJJHHHGFFFFEEEEEDEEEDDACDDFDDDDDDDDDDDDDC_Mismatch_0_Sense_+_Library_PoolT
TTTTCATTGATTTGATTTGAGGAATATTTATAGATGCGCGTATTCTTAGCCGATGGGCCATTAGAATTGCCAGCGTTTCAACAGTCCACCTGAA
>Frequency_2_QualityScore_FFHGGEEIGIIIHCGIIJJIIIIIIIIIIGIGIIHIJIIHIJJIHIIIIJGFIIIIJGICFGGGCEDCDDFEDE?CDCECCCDCDDCDDCDDDC_Mismatch_0_Sense_+_Library_PoolT
AAGAGTGGCAAGACAATGATATTGTATGATGCCAAGGAGACAATCACAAGGCTCAAAACGCTAGTTGTTAAAAATTCATGGGGTTTGGCTCCAA
>Frequency_2_QualityScore_FFHHHHGIIIJJJJJJIIIIJIIJJJJGHIIIJJJJJIIIJIIGIIJJJJJIIEGHHFEECCDCCDDCDDCCEDDDCDCCEECCCBCCDCDDDD_Mismatch_0_Sense_+_Library_PoolT
AACGCTAGTTGTTAAAAATTCATGGGGTTTGGCTCCAACAGAGTCCTCGCTTGTTTGGTCGGCTCTGAGTGAAAGCATATTGAAGAAGGATTGG
>Frequency_2_QualityScore_FFHHFHHIJJJJJIIJJIJGHIJIIJIJHIHIJJJJJJJJJIJIIJIJJIIIIIHHHGFFFFEEEECDDBDDDDCDDDDDDDDACCDCDCCDCC_Mismatch_0_Sense_+_Library_PoolT
AGAGTCCTCGCTTGTTTGGTCGGCTCTGAGTGAAAGCATATTGAAGAAGGATTGGATGAAGGCAAAAAAAGAAAAGAAGATGGTGGAAGATAAG
>Frequency_2_QualityScore_FFHHHHFHIIIJJJJIIIJJJFIIJJJJJJIJHHIIIJJJJJJJIIHIGGGGHGIIGGGGGFEEEE_Mismatch_0_Sense_+_Library_PoolT
ACAGAGTCCTCGCTTGTTTGGTCGGCTCTGAGTGAAAGCATATTGAAGAAGGATTGGATGAAGGCA
>Frequency_2_QualityScore_FFHHHHHJJJJHIIJGHIIJIJJIIGIJJJJJIIIJJJJJJJJJIIIJIIJJJJJJJJJIIJIJJHHHHHFFFFEEEEEDDDCDCEDDDD_Mismatch_1_Sense_+_Library_PoolT
CCGTTGCTTTGAAGGAAATTAAGAGTGGCAAGACAATGATATTGTATGATGCCAAGGAGACAATCACAAGGCTCAAAACGCTAGTTGTTA
>Frequency_2_QualityScore_EEGHGECGGGIIGIIGGGBEEG>EGEGGIGFIGGHIIHGGIIIIHHGGECBHFFECEEEEEACDBEDBAABAABBCCCCCAA_Mismatch_2_Sense_+_Library_PoolT
ACAGGGTTTGGCTCCAACAGAGTCCTCGCTTGTTTGGTCGGCTCTGAGTGAAAGCATATTGAAGAAGGATTGGATGAAGGCA
>Frequency_2_QualityScore_DDGDDEGGGEEGBEFGII=FIGAEFGD9=AG@AGEA@EGGEGIEIIFGIIIEG=AEIGHGGEFDCC;?BA=?ACAACCCCCCBA?CCB7?@AC?_Mismatch_1_Sense_+_Library_PoolT
CCGTAATGGATGCTTTTCATTGATTTGATTTGAGGAATATTTATAGATGCGCGTATTCTTAGCCGATGGGCAATTAGAATTGCCAGCGTTTCAA
>Frequency_2_QualityScore_FEHHHGHJIIHIJIIIIIJIGIIIHFGHIHIGIIIIHIIIJIJIJIIIIIIGHIEEFEDDCC@CDECDDCDDDEEDDDDDDCBCC@ACCCABCC_Mismatch_0_Sense_+_Library_PoolT
GTTGTTAAAAATTCATGGGGTTTGGCTCCAACAGAGTCCTCGCTTGTTTGGTCGGCTCTGAGTGAAAGCATATTGAAGAAGGATTGGATGAAGG
>Frequency_2_QualityScore_FFHHHHHJIJJIJIJJJJJJJJGIDGGIIIJIJIIJJIIJIJIIIIJJJIJJIIIIIHGHGFDDDDCDD?BCDDDDCACDCDCCDDCDDDDDDD_Mismatch_0_Sense_+_Library_PoolT
CTCGCTTGTTTGGTCGGCTCTGAGTGAAAGCATATTGAAGAAGGATTGGATGAAGGCAAAAAAAGAAAAGAAGATGGTGGAAGATAAGCAACGG
>Frequency_2_QualityScore_FFGGHHHJJIIJJJJJGIIJJJJJJIIJIJHIFIIIJJIJIJGIIIIIJJJHGGFFEEDDDDEEEECCDCCCDDCDDDDCDDDDDDCDDDDDDD_Mismatch_0_Sense_+_Library_PoolT
TTAAAAATTCATGGGGTTTGGCTCCAACAGAGTCCTCGCTTGTTTGGTCGGCTCTGAGTGAAAGCATATTGAAGAAGGATTGGATGAAGGCAAA
>Frequency_1_QualityScore_FFHHHHHJJJJJJJJJHIJJIJJJJDHJJJJJIJJJJJJJJJHIJJJJJJJHHFFFFFDEEEEEEDDDDCDDDDDDDDBDDDBCCDCCDDDDBD_Mismatch_0_Sense_+_Library_PoolC
TTAAAAATTCATGGGGTTTGGCTCCAACAGAGTCCTCGCTTGTTTGGTCGGCTCTGAGTGAAAGCATATTGAAGAAGGATTGGATGAAGGCAAA
>Frequency_2_QualityScore_FFGGHHHGIGHIJIIIIIDHCGGIIIHIIIIIIEGIGIIIGHIIJGIIIIGIIGGHGGFEDBCDDDCDDCCCC:ABCCCCCCCCDCDDDCCDDD_Mismatch_0_Sense_+_Library_PoolT
CTTGTTTGGTCGGCTCTGAGTGAAAGCATATTGAAGAAGGATTGGATGAAGGCAAAAAAAGAAAAGAAGATGGTGGAAGATAAGCAACGGAATT
>Frequency_2_QualityScore_EFFHHGHGGIIJHIIIJJJJJEFHIIJHIIIIIJIIIGIFGGIIIHIHHIIGIGGHIFGFHEGIHIHIIFGGGGFEEEEEEEEECEDDDC9ACD_Mismatch_0_Sense_+_Library_PoolT
GGAATAGTATGGAGCCCAAAGTATTTCAGTAAAACAGAAGATGGTAGATGGAAGTGGTTACATAATAGACAGCCTATTCCAACTGCTCCTATTG
>Frequency_2_QualityScore_EFGHHFHJIIHIIIIHIIIIIIIIIHHIHFGIIIJIGIGIIIEIIBHGEGHGBDGGGIEGEFDEGHGGIGGHFGGEGFE=CAD?CDDEECACCC_Mismatch_0_Sense_+_Library_PoolT
AGAGTAAAGGAATAGTATGGAGCCCAAAGTATTTCAGTAAAACAGAAGATGGTAGATGGAAGTGGTTACATAATAGACAGCCTATTCCAACTGC
>Frequency_2_QualityScore_FFCFGGGEGIGIHIIEHHEGIIJIGHHJIIIIIIGIIIIJIIIJIIIIIHIIIIIIHFEDDDEDCCCCCBCABACCDDDDCDDDDDDDDCCDDC_Mismatch_0_Sense_+_Library_PoolT
TGTTTGGTCGGCTCTGAGTGAAAGCATATTGAAGAAGGATTGGATGAAGGCAAAAAAAGAAAAGAAGATGGTGGAAGATAAGCAACGGAATTTA
>Frequency_2_QualityScore_FFHHHGGIIHIIIIIIIJJJIIIICGHIIIGIHIIGIIJJIIJIIIIJH?EHGIJJIIGGIIIIIEGEABCEADEEE?=ABC?ACCADDDDEDC_Mismatch_0_Sense_+_Library_PoolT
GAATTTAGCACAAGAAAGAAAGAGTAAAGGAATAGTATGGAGCCCAAAGTATTTCAGTAAAACAGAAGATGGTAGATGGAAGTGGTTACATAAT
>Frequency_2_QualityScore_EEHFGFHIIJFIIIIIIIJGIIIJJJIIIIIIIIIIIIIGIIECHGIIIFGHIIIHIIGCCGGIIGGHGCEEEECEEEFEDE@CCCD;?AC?=@_Mismatch_0_Sense_+_Library_PoolT
ATAATAGACAGCCTATTCCAACTGCTCCTATTGTTGTTCCGTAATGGATGCTTTTCATTGATTTGATTTGAGGAATATTTATAGATGCGCGTAT
>Frequency_2_QualityScore_FFHHHGHJIIJJJJJJIJJJIJIIJJJJJJJJJJJJJJJJJIJJJIIJIJJJJJIJJJIIIIIJJJIIIHIIHHGGGFGFFEEECEEDEEEEEE_Mismatch_1_Sense_+_Library_PoolT
GGAAGTGGTTACATAATAGACAGCCTATTCCAACTGCTCCTATTGTTGTTCCATAATGGATGCTTTTCATTGATTTGATTTGAGGAATATTTAT
>Frequency_2_QualityScore_EDHGHHGIIJGIJJGG?FGEIGHIIJHIIIICGGIIIJIHHIHIFFHHIEIIIEGEGFHGEEEFEEEDD?CCDDCD_Mismatch_0_Sense_+_Library_PoolT
TTTGGCTCCAACAGAGTCCTCGCTTGTTTGGTCGGCTCTGAGTGAAAGCATATTGAAGAAGGATTGGATGAAGGCA
>Frequency_1_QualityScore_FFHHHHHJJJJJJJIJHJJJJJJJJJHIJJJIJJJJJJJJIJIIHIJJJJJHHHHEHH@EFFFEEEEEDCDDDDDD_Mismatch_0_Sense_+_Library_PoolC
TTTGGCTCCAACAGAGTCCTCGCTTGTTTGGTCGGCTCTGAGTGAAAGCATATTGAAGAAGGATTGGATGAAGGCA
>Frequency_1_QualityScore_DBBFDFH?))C@GBF@<1)?:DAFG>F9D*?<BFDBBDG@/CHI@>C73=7-;@B@;;>63;;(;5>??<?A\09?9AA:@CCCD(:>>AC:>@_Mismatch_1_Sense_+_Library_PoolT
CACAAGGCGCAAAACGCTAGTTGTTAAAAATTCATGGGGTTTGGCTCCAACAGAGTCCTCGCTTGTTTGGTCGGCTCTGAGTGAAAGCATATTG
>Frequency_1_QualityScore_FFGHHHGIJJJJJJJJJJJJJJIJJHIHJJJJIJJJJIIJJIJJJGIIJJFHHJIJIIJJAEHEEFFFFFFEEEEEECDDDDD>CCDDCDDDDB_Mismatch_0_Sense_+_Library_PoolT
GGCAATGTATCAGTCAAATGCCAGGAGTCAGGACTGGAGGCTACGTTATGTTACAGAGGGAAGTCTTTCTTTGGACTCAAAGGTTCCAGCACAA
>Frequency_1_QualityScore_DAD?FFHIBHIIJJADDHHIJIJG<FEGGHFHHIIJGEBGBGHC=@CHEFBDEFEEECC@@ACAC@CDC@@5:AAADCCC?A_Mismatch_1_Sense_+_Library_PoolT
AAATATTCATGGGGTTTGGCTCCAACAGAGTCCTCGCTTGTTTGGTCGGCTCTGAGTGAAAGCATATTGAAGAAGGATTGGA
>Frequency_1_QualityScore_FFHHHHBGAFHIFHIIIGHIIIII>FHIBHIIIIIIIIIIIIIIIIIIIIIIIGGHHHCHF;BEEEECCACDDDDDDDDDDDDDDDCD_Mismatch_0_Sense_+_Library_PoolT
GCTCTGAGTGAAAGCATATTGAAGAAGGATTGGATGAAGGCAAAAAAAGAAAAGAAGATGGTGGAAGATAAGCAACGGAATTTAGCAC
>Frequency_1_QualityScore_BB:A1?D9;CEB4+3+@:)??*?*?DB:CF3*):09D?DB_Mismatch_0_Sense_+_Library_PoolT
CAAGCTATCAATCCGCTTCTTGCCCATCCCTTGCACAGAG
>Frequency_1_QualityScore_FFHHHHHJJJJJJJJJJJJJJJJJJJJJJJJJJJJJJJJJJIJJJJJJJIIIJJJJJIJJIIJJJHIIJIHHHHHFFFFFFFEEEEECBDDDDD_Mismatch_1_Sense_+_Library_PoolT
ATAATAGACAGTCTATTCCAACTGCTCCTATTGTTGTTCCGTAATGGATGCTTTTCATTGATTTGATTTGAGGAATATTTATAGATGCGCGTAT
>Frequency_1_QualityScore_DDDFFHFGEGB;EFEDEG9EHHGECH?F>GH>D@B8BG4=<F>AG4@@-;;3=A>BDECCA.;;;>>>@9?9@A><(:5-<?@CA@_Mismatch_0_Sense_+_Library_PoolT
GACAATCACAAGGCTCAAAACGCTAGTTGTTAAAAATTCATGGGGTTTGGCTCCAACAGAGTCCTCGCTTGTTTGGTCGGCTCTGA
>Frequency_1_QualityScore_FFHHHHHJJJJJJJJJJJJJJIJJIJJJJJJJJJJJJJJIIIJJJJJJIJJJIJJJJIJHHHFFFFFEDCCEEDDDBCDDEDDDDDDDDDDDDB_Mismatch_0_Sense_+_Library_PoolT
AAAGTTCCTTACAATCCTATTCTGGGCGAAACACACCATGTTTCCTCTGGAAACCTCAACGTGCTGCTAGAGCAGGTTTCACATCATCCACCGA
>Frequency_1_QualityScore_FFHHDHHIJJJJJCEHIJJGIIJJJIJJJGIIGIJGFHGHIIIIJJIIJGHIIIIIIIGIGIJIFIJIHHHGHGHFFFDFEDEEECCDDDCCCA_Mismatch_2_Sense_+_Library_PoolT
ATGGAGCCCAAAGTATTTCAGTAAAACAGAAGATGGTAGATGGAAGTGGTTACATAATAGACAGCCTATTCCAACTGCTCCTATTGTTGTCCCA
>Frequency_1_QualityScore_FFHGHHHJJJJJJIJJJIJIJIIJHIIGIJJJJJJJJJIGHIJGGGIGIJDIHIJJGHIGHCHHHFFFDBDCCBBDDDCDDDDDDDDCDDDCDD_Mismatch_0_Sense_+_Library_PoolT
ACAATGATATTGTATGATGCCAAGGAGACAATCACAAGGCTCAAAACGCTAGTTGTTAAAAATTCATGGGGTTTGGCTCCAACAGAGTCCTCGC
>Frequency_1_QualityScore_FFHHHHHJJJIJGIJJJJJJJIJJJJJJJJJJJJJIIHJJJJIJJJJJJJIJJJJHHHFFFEEEDEDDDBDDCDDDDDDDDDDDDDDDDDDDDD_Mismatch_0_Sense_+_Library_PoolT
GATGCCAAGGAGACAATCACAAGGCTCAAAACGCTAGTTGTTAAAAATTCATGGGGTTTGGCTCCAACAGAGTCCTCGCTTGTTTGGTCGGCTC
>Frequency_1_QualityScore_FFHHHHHJIIIIJFGHFHIIIJIIIJJJJJJJIIJJJJJJIJJJIJJHHHHHFFFFFFEDEEEDCDEEDDDDDDDDDD>@DDEEEDDEDCDDBD_Mismatch_0_Sense_+_Library_PoolT
GAAAAGAAGATGGTGGAAGATAAGCAACGGAATTTAGCACAAGAAAGAAAGAGTAAAGGAATAGTATGGAGCCCAAAGTATTTCAGTAAAACAG
>Frequency_1_QualityScore_ADAFFH?HIIBHEAGIDEFGAB@GHEGA9FDDHI?DG?DFGGFGGGIIIIHFEFCEFFFCE_Mismatch_0_Sense_+_Library_PoolT
GATTGGATGAAGGCAAAAAAAGAAAAGAAGATGGTGGAAGATAAGCAACGGAATTTAGCAC
>Frequency_1_QualityScore_FFGHHHGIJIEHIJJHGGJJJJJICFIGJJJJIJJJJJJJHIHIJHHFHHHIIJIJJIJJIIGIJIJJJGIHHHHHFFFFFFEEDEEEDDDDDD_Mismatch_1_Sense_+_Library_PoolT
AAAGGAATAGTATGGAGCCCAAAGTATTTCAGTAAAACAGAAGATGGTAGATGGAAGTGGTTACATAATAGACAGCCTATTCCAACTGCTCCAA
>Frequency_1_QualityScore_FFHGHHHIJJIJIHIJJIGHJJJIIJJIJJJIIHIJIEIJJIJEIJIIIJGCHCHIIGJJJIIJIJJHDBCEEEDEEDDB?DDDDDBDDDDDAC_Mismatch_0_Sense_+_Library_PoolT
GCTCCTATTGTTGTTCCGTAATGGATGCTTTTCATTGATTTGATTTGAGGAATATTTATAGATGCGCGTATTCTTAGCCGATGGGCCATTAGAA
>Frequency_1_QualityScore_FFHHFHHHJJJJJJJJJJJJJJIJJIJJJJJJJJJJJJJJIJJJJJJJJJJJJJJJJJIIJEHHHHGEHBDDFFFDCEEECEDDDDDDEFEEFD_Mismatch_0_Sense_+_Library_PoolT
GAAGTGGTTACATAATAGACAGCCTATTCCAACTGCTCCTATTGTTGTTCCGTAATGGATGCTTTTCATTGATTTGATTTGAGGAATATTTATA
>Frequency_1_QualityScore_FFHHHHHJGJJJGIJGHJJIIJJJIHIJJJJJJJJJIJJHIGHHIEHIIIJJJJJHHEHHFFFFFEEEEDEDDDBBDDDDDDDDDDDDDDDDDD_Mismatch_0_Sense_+_Library_PoolT
TTGGCTCCAACAGAGTCCTCGCTTGTTTGGTCGGCTCTGAGTGAAAGCATATTGAAGAAGGATTGGATGAAGGCAAAAAAAGAAAAGAAGATGG
>Frequency_1_QualityScore_FFHHHHHJIIJJJJIJJJIJJGIIJJJJIJJJJJIIIJJJJIIIJJJIJIIJJJGIJJHHHHHFFFFFCEEDDDDDDDDDDDDDDDDCCDDDDD_Mismatch_1_Sense_+_Library_PoolT
CAACAGAGTCCTCGCTTGTTTGTTCGGCTCTGAGTGAAAGCATATTGAAGAAGGATTGGATGAAGGCAAAAAAAGAAAAGAAGATGGTGGAAGA
>Frequency_1_QualityScore_FFHHHHHJJJJJJJJJJJJJJJJJJJJJJJJJJJJJJJJJJIJJJHHJGIJGHIHHHHFFFFFDEEECCCCDDDDDDDDDDDDDDDDDDDDDDD_Mismatch_1_Sense_+_Library_PoolT
CAAGGAGACAATCACAAGGCTCAAAACGCTAGTTGTTAAAAATTCATGGGGTTTGGCTCCAACAGAGTCCTCTCTTGTTTGGTCGGCTCTGAGT
>Frequency_1_QualityScore_DEFHFD?BGHDDEHIIDBDHGCHFGCFBHCCEDGGIED@FDHCBHIG@GFHG><BD@DHG=BFGCFEG@EGHIIHEEBB<?CCDD@C>>?=?@B_Mismatch_1_Sense_+_Library_PoolT
TATTCCAACTGCTCCTATTGTTGTTCCATAATGGATGCTTTTCATTGATTTGATTTGAGGAATATTTATAGATGCGCGTATTCTTAGCCGATGG
>Frequency_1_QualityScore_FFGFHHHGIIJIIHHIIIFHGGIFHHHHHHJGGJIJIJIIIJIGIIHEHHIHIGFHHHEF@EFFDEDB@=?CDCCDDD_Mismatch_0_Sense_+_Library_PoolT
AAAGCATATTGAAGAAGGATTGGATGAAGGCAAAAAAAGAAAAGAAGATGGTGGAAGATAAGCAACGGAATTTAGCAC
>Frequency_1_QualityScore_FFFDHGHEGHEHGIIIIIH>DHIIBGGIFIGGII@FHJFGGIIJJHGGGIIGHGEFHFFDCCC?CDDDCACCCA?>CDDDDDDDDDDDBCCC@C_Mismatch_0_Sense_+_Library_PoolT
GAGCAGGTTTCACATCATCCACCGATTTCAGCACTGCATGCAACTAATGAGGAAAAACAAATCGAAATGACATGGTGGCAACAACCAGATCCTC
>Frequency_1_QualityScore_EFHHGGHIJI@GGHIDCFHGI@<G>?DHIEIIJJJIJIIFIJIEG;;DEDEIEHFDEBBDDFEECD?BBCC:ADDC39?9??CCBDCDCC@CDD_Mismatch_0_Sense_+_Library_PoolT
AGCATATTGAAGAAGGATTGGATGAAGGCAAAAAAAGAAAAGAAGATGGTGGAAGATAAGCAACGGAATTTAGCACAAGAAAGAAAGAGTAAAG
>Frequency_1_QualityScore_FFHHHHHIJJJJIIJJJHIJJJIGIIJJJJJFGGIJJJJJJJJJJGHGHHHIJJHIIHHHHHFFCEFFDCEEEEDDEDDDDDBDDDDDEEEDDD_Mismatch_0_Sense_+_Library_PoolT
AAAGAGTAAAGGAATAGTATGGAGCCCAAAGTATTTCAGTAAAACAGAAGATGGTAGATGGAAGTGGTTACATAATAGACAGCCTATTCCAACT
>Frequency_1_QualityScore_FFHHHHHJJJJJJJJJJIJJIJJJJJGHJJJJJJJIJJIJJJFHJJJJJJJHHHHHFFFFDDBDDDDDDCCDDDDDDDDEECCCCDDDDDDDDD_Mismatch_0_Sense_+_Library_PoolT
ACGCTAGTTGTTAAAAATTCATGGGGTTTGGCTCCAACAGAGTCCTCGCTTGTTTGGTCGGCTCTGAGTGAAAGCATATTGAAGAAGGATTGGA
>Frequency_1_QualityScore_FFGHHHGCFHHGIJJGGGGGIFHGGG?DFDDHGHEGGGGGGC8=CHHIFIIG??ECBDBB?B?BDD:A:>CDCCDDDDDED@>C>CCD<AA9?C_Mismatch_0_Sense_+_Library_PoolC
ACGCTAGTTGTTAAAAATTCATGGGGTTTGGCTCCAACAGAGTCCTCGCTTGTTTGGTCGGCTCTGAGTGAAAGCATATTGAAGAAGGATTGGA
>Frequency_1_QualityScore_DDHDHFHGIBDFFG@BE>DFGHHHCG:DFGEDHGCBDGGIE>FGHAFFGHIEE=DEH@CE@E@DE36>:6_Mismatch_1_Sense_+_Library_PoolT
CTCCAACAGAGTCCTCGCTTGTTTGGTCGGCTCTGAGTGAAAGCATATTGAAGAAGGATTGGATGAAGAC
>Frequency_1_QualityScore_FFHHHHHJJJJJJJJJJJHIJJJJJIIJJJJJJJJJJJJJJJJJJIJJJIJJJJJJJJHHGHHHFFFFFCEEEEEDDBDDDDDDDDDDDDDDD@_Mismatch_1_Sense_+_Library_PoolT
AGCAAGACAATGATATTGTATGATGCCAAGGAGACAATCACAAGGCTCAAAACGCTAGTTGTTAAAAATTCATGGGGTTTGGCTCCAACAGAGT
>Frequency_1_QualityScore_FFHHHHHJJJIJJJJJJJJJJJJIJJJJJJJJJJJJJJJJJJJJJJJJJIJJJIICIIIHIJJIGIJJIIGJJJJHHHHFHGFFFFFDDDDDDD_Mismatch_1_Sense_+_Library_PoolT
TAATAGACAGCCTATTCCAACTGCTCCTATTGTTGTTCCATAATGGATGCTTTTCATTGATTTGATTTGAGGAATATTTATAGATGCGCGTATT
>Frequency_1_QualityScore_FFHHHHHJJJJJJIJJJJJJJJJJIJJJJJJJJJJJJJJJJJJJDHHHIJJJIJHGJJJJIGHHHHHFFFFFDCBDDDDDDDD?CBDDDACCDD_Mismatch_1_Sense_+_Library_PoolT
AGACAATGATATTGTATGATGCCAAGGAGACAATCACAAGGCTCAAGACGCTAGTTGTTAAAAATTCATGGGGTTTGGCTCCAACAGAGTCCTC
>Frequency_1_QualityScore_DD:AFFF,<AFFIDEFCCDFG9CHI:CDFFF@@FB9BD:DFFFIIFCF?ACFDA=FFGEFEEEIC;@CD=CFFCE;?>??>>9;>BB>ABAB2>_Mismatch_1_Sense_+_Library_PoolT
AGTATTTTAGTAAAACAGAAGATGGTAGATGGAAGTGGTTACATAATAGACAGCCTATTCCAACTGCTCCTATTGTTGTTCCGTAATGGATGCT
>Frequency_1_QualityScore_FFGHGGHIJJJJIHJIIIIIHIJIGJJJIJIGHIJJJJ>GGHIIJIJJIJIJJJJIJJIGHEHIJJIDEEEHHGHHFFFEEFFDDDDDDDDEEC_Mismatch_1_Sense_+_Library_PoolT
AGACAGCCTATTCCAACTGCTCCTATTGTTGTTCCGTAATGGATGCTTTTCATTGATTTGATTTGAGGAATATTCATAGATGCGCGTATTCTTA
>Frequency_1_QualityScore_FFHHHHHJJJJJJIJJJHIIIJIIJJJJJJJJJJJDHGHJJIIJJJGIJJIJJJJ@GIJGIJJHHHHFFFFEEEEEDBD@CCDEFFEEDDDDDD_Mismatch_1_Sense_+_Library_PoolT
CAGGACTGGAGGCTACGTTATGTTACAGAGGGAAGTCTTTCTTTGGACTCAAAGGTTCCAGCACAAGGCTTACTGGGAAAATATTTAATACTTC
>Frequency_1_QualityScore_FFHHHHHJJJJJJJJJJJIJJJIJJJJJJJJJJJJJJJJJJJJJJIJJJIIJJJJIJJJJJIJJIJIHHHHHGHFFFFFFDEEEEEFEDFEDDD_Mismatch_1_Sense_+_Library_PoolT
GTGGTTACATAATAGACAGCCTATTCCAACTGCTCCTATTGTTGTTCCATAATGGATGCTTTTCATTGATTTGATTTGAGGAATATTTATAGAT
>Frequency_1_QualityScore_FFHHHHHIJGGIJJJIJJIJJIGIHHIJJHIIJJIIIIIJJJJJJHHFDDDDCDDDDDDDDDDDDBBDDCDDDDDDDDDDBDDDDDDDD_Mismatch_1_Sense_+_Library_PoolT
GGCTCTGAGTGAAAGCATATTGAAGAAGGATTGGATGAAGGCAAAAAAAGAAAAGAAGATGGCGGAAGATAAGCAACGGAATTTAGCAC
>Frequency_1_QualityScore_FFDHHFDIIAHFGGFHDE?CBEGGGGIGIFGGIHIIGIGGHIIIFEHH=B>BECCCEE>???=?ABBDDACCC<AAB?B?93:C>CCA@ACCCC_Mismatch_0_Sense_+_Library_PoolT
CAAATCGAAATGACATGGTGGCAACAACCAGATCCTCGTTTCTACGGGAATACAGTGGAGGCAACAGTGCATGGCAGCAGAATACTCAGATTGC
>Frequency_1_QualityScore_FFHHHHHJJJJIJJJJJJJJJJJJJJJIJJJFHIJJJIIIJJJJJJJIJJJJIJHHHHHFFFFFFFEDEEDEEDDDDDDB@DBDCDEECDEEDD_Mismatch_0_Sense_+_Library_PoolT
ACAGAGGGAAGTCTTTCTTTGGACTCAAAGGTTCCAGCACAAGGCTTACCGGGAAAATATTTAATACTTCTCCTGCCCAGGACATATGTGAACT
>Frequency_1_QualityScore_FFHFHHHIIJIJJJJJJJIJJJFHJJJJJJJJGIIJCE?FHIJJIJJJIJJAHHHFFDDDDA@CCCCDCACCDDDEDCCC@CDD?CCCBCC_Mismatch_0_Sense_+_Library_PoolT
TAGTTGTTAAAAATTCATGGGGTTTGGCTCCAACAGAGTCCTCGCTTGTTTGGTCGGCTCTGAGTGAAAGCATATTGAAGAAGGATTGGAT
>Frequency_1_QualityScore_FFHHHHHJIJJJJJJJJJJJJJJJHJJJIJIJJJJJJJJIJJJJJJJJJIIJIJJIIGIIIDIHHHHFFCDDEDDDDDDDDDDCCDDDDDDDDB_Mismatch_1_Sense_+_Library_PoolT
TGATATTGTATGATGCCAAGGAGACAATCACAAGGCTCAAAACGCTAGTTGTCAAAAATTCATGGGGTTTGGCTCCAACAGAGTCCTCGCTTGT
>Frequency_1_QualityScore_FFHHHHHJJJJJJJJJJJJHHIIJJIIJJIJJIJGIJJJJJJJIJEHIIJJHHHHHHFFFFEFEEEDEDDDDDDDDDDDDDDDDDDDDDDDDDD_Mismatch_0_Sense_+_Library_PoolT
GGGTTTGGCTCCAACAGAGTCCTCGCTTGTTTGGTCGGCTCTGAGTGAAAGCATATTGAAGAAGGATTGGATGAAGGCAAAAAAAGAAAAGAAG
>Frequency_1_QualityScore_BDHFHHHEGGEH<IH9FHIIGGAFDHGGGGHGDH==DGEGGIGIGIGE<=CDGIGIIHGGGHFEC9=9A=AAACC?@;:??A?:@CC@<><8<8_Mismatch_1_Sense_+_Library_PoolT
TGATATTGTATGTTGCCAAGGAGACAATCACAAGGCTCAAAACGCTAGTTGTTAAAAATTCATGGGGTTTGGCTCCAACAGAGTCCTCGCTTGT
>Frequency_1_QualityScore_FFHHHHHJJGHHJJJIIJIHIJJJGGIJJJJJJJJGHHIJJJIJIJJJJIJHGHHFFFFFEEEEEEDDDDDDDDDDDDDDDDDDDDDDCCDDDD_Mismatch_0_Sense_+_Library_PoolT
CCAACAGAGTCCTCGCTTGTTTGGTCGGCTCTGAGTGAAAGCATATTGAAGAAGGATTGGATGAAGGCAAAAAAAGAAAAGAAGATGGTGGAAG
>Frequency_1_QualityScore_22:?@ADEEE4EFE@?9ADAC+?EE:?:1CDA9BD@A:DDD<D9DD_Mismatch_0_Sense_+_Library_PoolT
GTCGGCTCTGAGTGAAAGCATATTGAAGAAGGATTGGATGAAGGCA
>Frequency_1_QualityScore_FFHHGHHIJIJJJJJJIJJIIIJJJIJJJJJJJIGIJIIJIJJJ@EHIHHHFHFFFFFEDDDDDDCCDCD_Mismatch_0_Sense_+_Library_PoolT
ATTGAAGAAGGATTGGATGAAGGCAAAAAAAGAAAAGAAGATGGTGGAAGATAAGCAACGGAATTTAGCA
>Frequency_1_QualityScore_FFHHHHHJJJJJIJJJJIJJJJJJJJJJJJJJJIJJHIJJIIIJJJJJIHIJIIJJGIJIIJJJJJJEFBEFFEEEEDDDDDBDDDBDDDDDCD_Mismatch_1_Sense_+_Library_PoolT
CTCCTATTGTTGTTCCGTAATGGATGCTTTTCATTGATTTGATTTGAGGAATATTTATAGATGCGCGTATTCTTAGCCGATGGGCAATTAGAAT
>Frequency_1_QualityScore_FFHHHHHJJJJJJJJJFHFHGIJJGIJJJGIIJGIJJJJJJJJJJJGJJHHHHHFFFDDEDEDCACDDDDDDDDDDDDCDCCBCDDDDD@ACCC_Mismatch_0_Sense_+_Library_PoolT
GATTGCTGCACTTTGGTGAGAACTATGAAATGAATTGCCCCAAGCTATCAATCCGCTTCTTGCCCATCCCTTGCACAGAGTGGATTGGCAATGT
>Frequency_1_QualityScore_FFHHHHHIJJJJJJJJJJJJIJJJJJIJIJIJJJJJJJJJJJJIIJJJJJJJJHHJJIIIIJIHHHHHHFFFDDDDDDDDDDACBDDDCDDDDD_Mismatch_0_Sense_+_Library_PoolT
GACAATGATATTGTATGATGCCAAGGAGACAATCACAAGGCTCAAAACGCTAGTTGTTAAAAATTCATGGGGTTTGGCTCCAACAGAGTCCTCG
>Frequency_1_QualityScore_FFHHHGHJJJJHJIJIJJJHIJIIJJJJJIIJIJJJJGGJJJJJJIIJJJIJIJIHHHHHFFFFFFEEEEDD?BDDEDDDDDDDDDDDCACDDD_Mismatch_1_Sense_+_Library_PoolT
TCATTGATTTGATTTGAGGAATATTTATAGATGCGCGTATTCTTAGCCGATGGGCAATTAGAATTGCCAGCGTTTCAACAGTCCACCTGAAGCC
>Frequency_1_QualityScore_D@DFHGHIJJIIJGIHEIEEGHHJGIJIEIGHICIGJF@GGIIGIIIIGIJG;@EHHHFHFFFDBEE=?CBCCDCCCDDECCADDECCCCCB?<_Mismatch_0_Sense_+_Library_PoolT
GTTTCTACGGGAATACAGTGGAGGCAACAGTGCATGGCAGCAGAATACTCAGATTGCTGCACTTTGGTGAGAACTATGAAATGAATTGCCCCAA
>Frequency_1_QualityScore_FFHHHHHJJJJJIIJJHJJGIJJJJJFHJJJIJIJJJJJJJIJIJGHIJJJJJJJJJJIJGIHHHHHFFEDFDEEEEDDDDDDDDDEDDDD_Mismatch_0_Sense_+_Library_PoolT
ACCGTTACTTTGAAGGAAATTAAGAGTGGCAAGACAATGATATTGTATGATGCCAAGGAGACAATCACAAGGCTCAAAACGCTAGTTGTTA
>Frequency_1_QualityScore_DFHFHGBHIEFFCHIEICHDHIIIIEC?GHHGABFGHDF@F<?FEG<B@B<?FEGHGGG_Mismatch_1_Sense_+_Library_PoolT
GCTCCTATTGTTGTTCCATAATGGATGCTTTTCATTGATTTGATTTGAGGAATATTTAT
>Frequency_1_QualityScore_FFHFHHHJJJJIJHIJJJIJIIIJJJGJIJJJIJJJJJJJJJJJJJJIIIIIJJJJJJJJJJJJJJHHHDFFEEEEDEDDDDDDDDEDDDDDDD_Mismatch_1_Sense_+_Library_PoolT
TGGAAATTAAGAGTGGCAAGACAATGATATTGTATGATGCCAAGGAGACAATCACAAGGCTCAAAACGCTAGTTGTTAAAAATTCATGGGGTTT
>Frequency_1_QualityScore_FFHHHHHJJJIJJJJJIJJJJJIJIIIGIJJJJJJJIGIJHIJIIJJIJJIJGGJJGGHHGFDCFFDDDCDDDDDDDBDDDDDDDDCDCDCDC@_Mismatch_1_Sense_+_Library_PoolT
AGACAATCACAAGGCTCAAAACGCTAGTTGTTAAAAATTCATGGGGTTTGGCTCCAACATAGTCCTCGCTTGTTTGGTCGGCTCTGAGTGAAAG
>Frequency_1_QualityScore_FFHHHHHJIJJJJEHJJJHIIGIIJJGIGIIJJJJJJJIJJBGIHIIJJJJHHHHHFFFFFDEEEEEDDACDDDDDDBDDDDDDDDBDDDDCDE_Mismatch_2_Sense_+_Library_PoolT
CCCAGGAGTCAGGACTGGAGGCTACGTTATGTTACAGAGGGAAGTCTTTCTTTGGACTCAAAGGTTCCAGCACAAGGCTTACTGGGAAAATATT
>Frequency_1_QualityScore_FFHHHHHJJJJJJJJJJJJJJJJJJIJJJJIJJJJJJJJJJJIJJJJJJJIJJJJJJJJJJHHHHHFFFFEFFFE_Mismatch_1_Sense_+_Library_PoolT
CCTATTCCAACTGCTCCTATTGTTGTTCCATAATGGATGCTTTTCATTGATTTGATTTGAGGAATATTTATAGAT
>Frequency_1_QualityScore_FFHHHHHIIJGIIIIHJIJJFHIFHIJJJJJJJJJJJJJJJJJJJJJIJJJJJJJJIJJJJJJHGIIJJFHHHGFHFEFFFFECEEECECEDCD_Mismatch_1_Sense_+_Library_PoolT
CAGAAGATGGTAGATGGAAGTGGTTACATAATAGACAGCCTATTCCAACTGCTCCTATTGTTGTTCCATAATGGATGCTTTTCATTGATTTGAT
>Frequency_1_QualityScore_FFGGHHHJJJJJJJJJJJJIJJJJGIIIJIJJIIJIIGIJIJIIJJDHIJGGFHGHGIGHGGEHHGGEHHFHHHHFFFBDFDFCCDDBB?CDEE_Mismatch_0_Sense_+_Library_PoolT
TAGACAGCCTATTCCAACTGCTCCTATTGTTGTTCCGTAATGGATGCTTTTCATTGATTTGATTTGAGGAATATTTATAGATGCGCGTATTCTT
>Frequency_1_QualityScore_FFGHHHHJJJJJJJJJEHIGJJJJJ?GGGIJJJJGIJJJJJIJJIJIGEFHFFFFFFFFFDEECCACDDDDDDDDDBDDCDCBDDDDCDB?CDB_Mismatch_0_Sense_+_Library_PoolT
GGAAGTCTTTCTTTGGACTCAAAGGTTCCAGCACAAGGCTTACCGGGAAAATATTTAATACTTCTCCTGCCCAGGACATATGTGAACTCGATGG
>Frequency_1_QualityScore_FFHHHHHIJJJJIIIJJIJJJJIGJJJJHIJJJGIIJJIGHJJIJJJDHIJJJIIHIIGGIIIGHIIIHGEEEEFFFFFEACCEDDDCEDDDEC_Mismatch_0_Sense_+_Library_PoolT
ATTTAGCACAAGAAAGAAAGAGTAAAGGAATAGTATGGAGCCCAAAGTATTTCAGTAAAACAGAAGATGGTAGATGGAAGTGGTTACATAATAG
>Frequency_1_QualityScore_FDBFDBFGHIIIJIIIGGIE>?FHICEF;FGIEDBFIH<:DED@DGGBDGG>BF@FGGIHBEHHDHHIADDCEDCC;;3>>8?28<9A?A>+:@_Mismatch_1_Sense_+_Library_PoolT
TGCTCCTATTGTTGTTCCGTAATGGATGCTTTTCATTGATTTGATTTGAGGAATATTTATAGATGCGCGTATTCTTAGCCGATGGGCCATTAAA
>Frequency_1_QualityScore_FFHHHHHJJJHIJJJJJJJEHIJGIIGJIJJJJJIIJJJIJGHIJIIIIJJJJJJJJIJHHHHHFFFFFC?CCCDEDEADDDDDADDBDDDDDD_Mismatch_0_Sense_+_Library_PoolT
CTTTCTTTGGACTCAAAGGTTCCAGCACAAGGCTTACCGGGAAAATATTTAATACTTCTCCTGCCCAGGACATATGTGAACTCGATGGCCATTG
>Frequency_1_QualityScore_FFHHFHFIJIJIGIIGCHIIGIJJIIGIIGIIHEIFHGIDHCDFIJJJGIJEGIJIIHGGHF=CCEFFFDDE@@CCDDDCD=?B@BDDDDEEEE_Mismatch_0_Sense_+_Library_PoolT
CAGGAGTCAGGACTGGAGGCTACGTTATGTTACAGAGGGAAGTCTTTCTTTGGACTCAAAGGTTCCAGCACAAGGCTTACCGGGAAAATATTTA
>Frequency_1_QualityScore_FFFFFHHGGGDHGHIDIIJJDFEH9CGCGDD;FHBHCFHDFID@EIIGGGGIBHFHCEC_Mismatch_1_Sense_+_Library_PoolT
ATAATGGATGCTTTTCATTGATTTGATTTGAGGAATATTTATAGATGCGCGTATTCTTA
>Frequency_1_QualityScore_FDHHHHHJJJJJJJJJJIJJJGFHHFHIIBFHHGIGIIIJIJJJHHHFFFFFEECEEEBCDDDDDDDDDDCDDDCBDDDD>CDECCDDDDDDDC_Mismatch_0_Sense_+_Library_PoolT
GATGAAGGCAAAAAAAGAAAAGAAGATGGTGGAAGATAAGCAACGGAATTTAGCACAAGAAAGAAAGAGTAAAGGAATAGTATGGAGCCCAAAG
>Frequency_1_QualityScore_FFHHHHHJJJJJJJJJJIJJJJIGIIIJIJFHJHIJJJJJJJJIJIJGHHHHFFFFFFEEEEDDDDDDDCCDDCCDDDDDDCDEEDDDDDDDDD_Mismatch_0_Sense_+_Library_PoolT
GGATGAAGGCAAAAAAAGAAAAGAAGATGGTGGAAGATAAGCAACGGAATTTAGCACAAGAAAGAAAGAGTAAAGGAATAGTATGGAGCCCAAA
>Frequency_1_QualityScore_FFHGGGHIIJJJJJIJJJJJJIJJJJ?GHIJJJJJJJIIIJJIJJJJJHJJJIIJHHHHGHHHFFFFFFDCEDDDDDDDDCEDDEEEDDDDDDE_Mismatch_1_Sense_+_Library_PoolT
GGGAAGTCTTTCTTTGGACTCAAAGGTTCCAGCACAAGGCTTACCGGGAAAATATTTAATACTTCTCCTGCCCAGGACATATGTTAACTCGATG
>Frequency_1_QualityScore_FFHHHHHJJJJJJJJJJJIJJJJJJIJJJGHIJJJJJJJFHIJJIJJJJJIJJHIEHHHHFFFDDEDEDDDDDDDDDDDCDDDDDDDDDDDDEE_Mismatch_1_Sense_+_Library_PoolT
CACAAGGCTCAAAACGCTAGTTGTTAAAAATTCATGGGGTTTTGCTCCAACAGAGTCCTCGCTTGTTTGGTCGGCTCTGAGTGAAAGCATATTG
>Frequency_1_QualityScore_FFHHHHFIIJJIJJIHGIIIHIGGGIJJEGIIJJ@GGIIJJJJHJJJJGIEHIJJEHHFFFFEEDADBB?BDDDDDCCD_Mismatch_0_Sense_+_Library_PoolT
GGCTCAAAACGCTAGTTGTTAAAAATTCATGGGGTTTGGCTCCAACAGAGTCCTCGCTTGTTTGGTCGGCTCTGAGTGA
>Frequency_1_QualityScore_FFHHHHHJJJJJJJJJJJJJJIJJJIJJJJJJJJJJJGIJIGGHIIEIIIJIGCHGECDECE>EAEHFECC@DDCBACACC;=?<<>BD?A>A9_Mismatch_0_Sense_+_Library_PoolT
CCCCAAGCTATCAATCCGCTTCTTGCCCATCCCTTGCACAGAGTGGATTGGCAATGTATCAGTCAAATGCCAGGAGTCAGGACTGGAGGCTACG
>Frequency_1_QualityScore_FFHHGHHHGHIIIIJJJJFIGIIIIHI?FHIJJJIJJIJIJJJJIJJIFEFFFECFDEEEDCCCCDDDDCDDDDDBBBDDCCDECDDECCDDBD_Mismatch_0_Sense_+_Library_PoolT
AGGGAAGTCTTTCTTTGGACTCAAAGGTTCCAGCACAAGGCTTACCGGGAAAATATTTAATACTTCTCCTGCCCAGGACATATGTGAACTCGAT
>Frequency_1_QualityScore_FFHGHHHJGIJEGGJJIIFHHGGDGFGIHIJJJGIIJGGJGDEH?EEHHGBBFEFFECEECEDDDDCDDDDDCDDDDDDDCDDDDDDDDDDDDD_Mismatch_0_Sense_+_Library_PoolT
GGTTTGGCTCCAACAGAGTCCTCGCTTGTTTGGTCGGCTCTGAGTGAAAGCATATTGAAGAAGGATTGGATGAAGGCAAAAAAAGAAAAGAAGA
>Frequency_1_QualityScore_DFFAH?FHIAGHGIIIIGFGEGDHHIIIIICGHIBEHGF<<DF?FHHI:@D4=FH@/;ABGCDEEEHCCBB?CBCECCE9>5@ABCCC_Mismatch_0_Sense_+_Library_PoolT
CAGATTGCTGCACTTTGGTGAGAACTATGAAATGAATTGCCCCAAGCTATCAATCCGCTTCTTGCCCATCCCTTGCACAGAGTGGATT
>Frequency_1_QualityScore_DFHHHHFIJIBCIIIIIJJJIIJJIGGHIDIIJIIEIHHIIIGIIJIJGEHHGGGIHFHHHBCFFF>ACAED_Mismatch_1_Sense_+_Library_PoolT
CTCCAACAGAGTCCTCGCTTGTTTGGTCGGCTCTGAGTGAAAGCATATTGAAGAAGGATTGGATGAAGGCAG
>Frequency_1_QualityScore_FFHGHHHIGHIIGHFHGGIGJGIJIGBCDGFGCHGDGHEI?FGDDGIGGIGHHEFFFFFFEEECEEDEEDCCDDCD?CDDDCCDC_Mismatch_0_Sense_+_Library_PoolT
AAAAATTCATGGGGTTTGGCTCCAACAGAGTCCTCGCTTGTTTGGTCGGCTCTGAGTGAAAGCATATTGAAGAAGGATTGGATGA
>Frequency_1_QualityScore_FFHHGHHGHJJIIJJJIEHJJJJJJJIIJJJJJHIJJJJJJJJJJJJJIHHFFFDEEEEDDDCDDDDDDCEEDDCDDCDDDDCD_Mismatch_1_Sense_+_Library_PoolT
GTTAAAAATTCATGGGGTTTGGCTCCAACAGAGTCCTCGCTTGTTTGGTCGGCTCTGAGTGAAAGCATATTGAAGAAGGATTAG
>Frequency_1_QualityScore_FFHHHHFEGHGGHIGIGIIJIJFIGHIIIIGIFEGIIADG9@FG=C=@7=?EHECDFC@B<==;>AC@@ACC?_Mismatch_0_Sense_+_Library_PoolT
ATTGAAGAAGGATTGGATGAAGGCAAAAAAAGAAAAGAAGATGGTGGAAGATAAGCAACGGAATTTAGCACAA
>Frequency_1_QualityScore_FFHHGHHIIHIJFIHIIGH?GFGIDHHIIJJIGIIBHGIIJGJIGEBGHEGHGJJCHCHHHHHHFFFFCECCEEDDD?BDDDDEEEDEDDCDDC_Mismatch_0_Sense_+_Library_PoolT
CAGGACTGGAGGCTACGTTATGTTACAGAGGGAAGTCTTTCTTTGGACTCAAAGGTTCCAGCACAAGGCTTACCGGGAAAATATTTAATACTTC
>Frequency_1_QualityScore_FFGHGFHHIJJJIIJIEHIIHIGFGGIGIIIJIIJJIJIJJJJJJIIIIJJIJHHGEDFFFFDDEEEDCDDDCDDDDDDDDDDDDDD_Mismatch_0_Sense_+_Library_PoolT
CTCTGAGTGAAAGCATATTGAAGAAGGATTGGATGAAGGCAAAAAAAGAAAAGAAGATGGTGGAAGATAAGCAACGGAATTTAGCAC
>Frequency_1_QualityScore_DDA?D8DEG+CFHEG<DGF@F3C<CDGH?FDHII@99BF@DC)9BDHF=@AE9@GEF<C:6@@9;(6>@@AC958398CCC@C(;@@:?(:@C3_Mismatch_1_Sense_+_Library_PoolT
TGCACAGAGGGGATTGGCAATGTATCAGTCAAATGCCAGGAGTCAGGACTGGAGGCTACGTTATGTTACAGAGGGAAGTCTTTCTTTGGACTCA
>Frequency_1_QualityScore_FFHFHHHIJJJGHIIIJJJJGIJJJJJIIJJJJJIJJJJJJJJJJIHHHFFDFFFEEDDBDDDDDDDCDDDDCCDDDDDDD?BDDEDDDDCDDD_Mismatch_1_Sense_+_Library_PoolT
GGATGCTTTTCATTGATTTGATTTGAGGAATATTCATAGATGCGCGTATTCTTAGCCGATGGGCCATTAGAATTGCCAGCGTTTCAACAGTCCA
>Frequency_1_QualityScore_FFHHHHHIJJJCIHIIJIJJJJJJJJIJJIJJJJJJJJJJJJJIJIJJJJJFHGIJGIJIHHCEHHHFFDFDCDED;@DFFEEDFEDDDDDDCD_Mismatch_0_Sense_+_Library_PoolT
AAAGAAGATGGTGGAAGATAAGCAACGGAATTTAGCACAAGAAAGAAAGAGTAAAGGAATAGTATGGAGCCCAAAGTATTTCAGTAAAACAGAA
>Frequency_1_QualityScore_FFHHHHHJJIJJJJJJIJJJIGIGIJIIJJHIJIHIJJJJHDGJJJJJJJJIJGHHEHGFEFFDDDCDDCDBDDDDDDDDD@CC>@CACACCCD_Mismatch_0_Sense_+_Library_PoolT
TCACAAGGCTCAAAACGCTAGTTGTTAAAAATTCATGGGGTTTGGCTCCAACAGAGTCCTCGCTTGTTTGGTCGGCTCTGAGTGAAAGCATATT
>Frequency_1_QualityScore_DDBBFCC<AADBHHG:AGIBHDHF??DHGB6FC@G>/?9DFE;@FC5FACC7CC7=A=E)))).;)?>;;;>>5;A5@@:5@>:CCC@:CCCA>_Mismatch_0_Sense_+_Library_PoolT
ATCCTCGTTTCTACGGGAATACAGTGGAGGCAACAGTGCATGGCAGCAGAATACTCAGATTGCTGCACTTTGGTGAGAACTATGAAATGAATTG
>Frequency_1_QualityScore_FFHHGHHJJJJHIHIJJJGHIJJEHIJIJJJIJIJJIIJJJJIJJJIJJHIJIIJIJJIIGHGHGHFFFFDFEDCEEDDDDDDDDDDDDDD@<B_Mismatch_0_Sense_+_Library_PoolT
CAAATGCCAGGAGTCAGGACTGGAGGCTACGTTATGTTACAGAGGGAAGTCTTTCTTTGGACTCAAAGGTTCCAGCACAAGGCTTACCGGGAAA
>Frequency_1_QualityScore_EF+2A18CDF>@FGHIICBCFEHGIIIIIIIIGHGIGDGBDBCHHHHG@@GHGA;A>CCE;@CBEACCC>A@88?BBBCC>?A@59>BBCCCC:_Mismatch_1_Sense_+_Library_PoolT
CAGGGAGACAATCACAAGGCTCAAAACGCTAGTTGTTAAAAATTCATGGGGTTTGGCTCCAACAGAGTCCTCGCTTGTTTGGTCGGCTCTGAGT
>Frequency_1_QualityScore_FFHDFHHIIIGG=FDDGIIDHGIHIGGHII@HI7AHHGIIGGEEHEEDEDDFEEDC?BDBACC<BDBDB@DCCDD>4:>CCBD@CADCCDDCCA_Mismatch_1_Sense_+_Library_PoolT
GCTCAAAACGCTAGTTGTTAAAAATTCATGGGGTTTGGCTCCAACAGAGTCCTCGCTTGTTTGGTCGGCTCTGAGTAAAAGCATATTGAAGAAG
>Frequency_1_QualityScore_FFHHHHHJJJJJJIIJJJJJJJJIJJIJJJJJJJJJJJJJJIJJJJIJJHGFFFFFFEEEEEEDDDDDDDDCCDDDDDDCACDDDDDEDDDDDD_Mismatch_0_Sense_+_Library_PoolT
TTTATAGATGCGCGTATTCTTAGCCGATGGGCCATTAGAATTGCCAGCGTTTCAACAGTCCACCTGAAGCCACAGAAAAGTCTCTGTAGCTTCA
>Frequency_1_QualityScore_FFHHHGGGIIHJIJJIJJJJJHIJJGGIIIDHIJJJJJGHCHHIHGGHJJJJIGIGIGIJJIJIJJJHHHHHHFDDFEC?DDCDADDFDECDCD_Mismatch_1_Sense_+_Library_PoolT
CAGAGGGAAGTCTTTCTTTGGACTCAAAGGTTCCAGCACAAGGCTTACTGGGAAAATATTTAATACTTCTCCTGCCCAGGACATATGTGAACTC
>Frequency_1_QualityScore_FFHHHHHIIJIJIJHHJIIIJIJICGHHIJJJJJJJJJJJJJJJJJJJJJJJJJJJJJJIGJJIGIJJIHHGHHGHHFFFFFEECCEAEDD@DC_Mismatch_1_Sense_+_Library_PoolT
AAAACAGAAGATGGTAGATGGAAGTGGTTACATAATAGACAGCCTATTCCAACTGCTCCTATTGTTGTTCCATAATGGATGCTTTTCATTGATT
>Frequency_1_QualityScore_;A?CCDDE@E:C+C@1?8CDBDDEIED<?DDDEICAAC>C;;CDCEEACCDC>?@:7;26;;A;@BD(5;>>89?9?,>>>55>A>>AA>A?<9_Mismatch_1_Sense_+_Library_PoolT
AAAAGAAGATGGGGGAAGATAAGCAACGGAATTTAGCACAAGAAAGAAAGAGTAAAGGAATAGTATGGAGCCCAAAGTATTTCAGTAAAACAGA
>Frequency_1_QualityScore_FFHHHGHJJJJJJJFHIJIIIIIIJJJJIJJJJJJJIJJIJIJJJJJJJJJIJIJJJIJHHHGFFFFDDEEFFEEDDDDDDEBDDDDDDDDDCD_Mismatch_0_Sense_+_Library_PoolT
TTTGGACTCAAAGGTTCCAGCACAAGGCTTACCGGGAAAATATTTAATACTTCTCCTGCCCAGGACATATGTGAACTCGATGGCCATTGGGATC
>Frequency_1_QualityScore_EFHHHHGJJIJJJJJIJJJJJJIIGGIIJJIIJHIJJJJJIJJIIIJJJJJJIJIIJJIJJIJJIHFFFFFEEEEEDDDDDDDDDDDDCDDDDD_Mismatch_0_Sense_+_Library_PoolT
CCTATTGTTGTTCCGTAATGGATGCTTTTCATTGATTTGATTTGAGGAATATTTATAGATGCGCGTATTCTTAGCCGATGGGCCATTAGAATTG
>Frequency_1_QualityScore_DFHHHHFHIGEHJIIFGHJJEHJGJJJIIJJIIJJIIIDGIHIIJIIJJJIIIEHHHHHFFFFECACECEDDDCDDDDDCDDCDDCDDDDDDCC_Mismatch_0_Sense_+_Library_PoolT
CTTTTCATTGATTTGATTTGAGGAATATTTATAGATGCGCGTATTCTTAGCCGATGGGCCATTAGAATTGCCAGCGTTTCAACAGTCCACCTGA
>Frequency_1_QualityScore_FFHHHHHIIIJJJJHIJJJIIJJJIJJJJJJJJJJJJJJJJJJJJJJGHGHHFFFFFFEEEEDDDDDDDDDDD_Mismatch_1_Sense_+_Library_PoolT
CATATTGAATAAGGATTGGATGAAGGCAAAAAAAGAAAAGAAGATGGTGGAAGATAAGCAACGGAATTTAGCA
>Frequency_1_QualityScore_FFHHHHHJJJJHIJJJJJJIJJFIIJJIJJJJJJJJFHIJJJJJJJJJHIJJHIHFHHIDHHGIHJGDHEEHHHHFFFFFFEEEEEEBDDDDDE_Mismatch_0_Sense_+_Library_PoolT
GAAAGAAAGAGTAAAGGAATAGTATGGAGCCCAAAGTATTTCAGTAAAACAGAAGATGGTAGATGGAAGTGGTTACATAATAGACAGCCTATTC
>Frequency_1_QualityScore_FFHGHHHJJJJJIJJJJJJJJIJJIJHJIJJJJJJJJJJJJJJJJIJJJJJJIJIHHGH?EBEFFDEEECEDD_Mismatch_0_Sense_+_Library_PoolT
TCTGAGTGAAAGCATATTGAAGAAGGATTGGATGAAGGCAAAAAAAGAAAAGAAGATGGTGGAAGATAAGCAA
>Frequency_1_QualityScore_FFHHHHHJJJJJJJJJJJJJJJJJJJJJJJJJJJJIJJJDHHHIJIIIEHHIEIHG>DGHDHIGGGHFEA??@BECEEDDDDDBDBACDB9CCD_Mismatch_0_Sense_+_Library_PoolT
AAGCTATCAATCCGCTTCTTGCCCATCCCTTGCACAGAGTGGATTGGCAATGTATCAGTCAAATGCCAGGAGTCAGGACTGGAGGCTACGTTAT
>Frequency_1_QualityScore_FFHHHHHJJJJJJJJJJJIJJJJJJIIJJJJJJJJJJJIJIIJJIJJIIJIHHHHHHFFFACDDEDDDDDDCDDDDDDDDDDDDBBCDDDDDDE_Mismatch_1_Sense_+_Library_PoolT
TTTGAGGAATATTTATAGATGCGCGTATTCTTAGCCGATGGGCCATTAGGATTGCCAGCGTTTCAACAGTCCACCTGAAGCCACAGAAAAGTCT
>Frequency_1_QualityScore_FFHHHHHIJJJIJJJJJJJJIJJJJIJJJJJJFHIHIJJJJJJJFJJJIHHHHFFFFFFDEDEEDDDDDCDDDCDDDDDDDDDCCDEDDDDDDB_Mismatch_0_Sense_+_Library_PoolT
TTGGATGAAGGCAAAAAAAGAAAAGAAGATGGTGGAAGATAAGCAACGGAATTTAGCACAAGAAAGAAAGAGTAAAGGAATAGTATGGAGCCCA
>Frequency_1_QualityScore_FFHGHHHJJIJIJJIJJJJGHIIIJJIIJIJJIJJJJJIIIIJJJJIJJJJGIJJIHHFHFHFCFFFFCCCCEEDBDABCDDCDDCCDDDDDDD_Mismatch_0_Sense_+_Library_PoolT
AGATCCTCGTTTCTACGGGAATACAGTGGAGGCAACAGTGCATGGCAGCAGAATACTCAGATTGCTGCACTTTGGTGAGAACTATGAAATGAAT
>Frequency_1_QualityScore_FFHHHHHIJHIFHIGIIJJIJIJIIJGIJJJIJJJIJHHCHEGIIIGIJGIGHHHHHGHFFFEFECCEEAB_Mismatch_1_Sense_+_Library_PoolT
CTCCAACAGAGTCCTCGCTTGTTTGGTCGGCTCTGAGTGAAAGCATATTAAAGAAGGATTGGATGAAGGCA
>Frequency_1_QualityScore_FFFHHHHJJJJJJJJJJJJJJJJJJIJIJIIJJJJJJIJJJJJJJJIIIIIIIIIGJIIHHHHFFFFFDCEEDBDDDDEDDDDDDDDDDDDDDD_Mismatch_0_Sense_+_Library_PoolT
CGATTTCAGCACTGCATGCAACTAATGAGGAAAAACAAATCGAAATGACATGGTGGCAACAACCAGATCCTCGTTTCTACGGGAATACAGTGGA
>Frequency_1_QualityScore_FFHHB2CFGIGIIIIEHIJJJIIIJIGIIGIIIIGIIIIIJJIJJBBEDCHGEGGG=@GHHGHHECFDFD?@C6>CDEEEDDDCBCCCCDDC::_Mismatch_0_Sense_+_Library_PoolT
GATGGTGGAAGATAAGCAACGGAATTTAGCACAAGAAAGAAAGAGTAAAGGAATAGTATGGAGCCCAAAGTATTTCAGTAAAACAGAAGATGGT
>Frequency_1_QualityScore_FFHHHHHJIJJJHGGHIIIGHIDHIJIIJJJJJJIJIIIJJIJJJJJJJJJJJEIIIIIHIJJGIIJHGEHEFFCECDBBDC>@CDDDCDDDCC_Mismatch_1_Sense_+_Library_PoolT
TTGCTTTGAAGGAAATTAAGAGTGGCAAGACAATGATATTGTATGATGCCAAGGAGACAATCACAAGGCTCAAAACGCTAGTTGTTAAAAATTC
>Frequency_1_QualityScore_FFHHHHGGJIJIJJIJJJGGIGHGFGGGDGIIJJIIJC?FDGHIFHJIECGG:=DHEH_Mismatch_0_Sense_+_Library_PoolT
CTCGCTTGTTTGGTCGGCTCTGAGTGAAAGCATATTGAAGAAGGATTGGATGAAGGCA
>Frequency_1_QualityScore_D=CFHHHIIIGIIHIIIIFGIIIIGGHBDH>FFHHHI>BFIIGIGIIIAHHGIIAGHFE;BHHHHHFFF;BCCBBBBCCCCCCCACCCCCCCCB_Mismatch_0_Sense_+_Library_PoolT
GTTGTTCCGTAATGGATGCTTTTCATTGATTTGATTTGAGGAATATTTATAGATGCGCGTATTCTTAGCCGATGGGCCATTAGAATTGCCAGCG
>Frequency_1_QualityScore_FFHHHHHHIJJJHHIJJJJJJIJHIIJJJJJJJJJJIJJIIIIHIJJJJJJJJJJHHHHFFDDDDDDDDDDDDDDDCCDDDDDDDDDDDDDDDD_Mismatch_0_Sense_+_Library_PoolT
TCGCTTGTTTGGTCGGCTCTGAGTGAAAGCATATTGAAGAAGGATTGGATGAAGGCAAAAAAAGAAAAGAAGATGGTGGAAGATAAGCAACGGA
>Frequency_1_QualityScore_FFHHHHHJJJJJIJJJJJHJJJJIJIJJJJIJJJJJIJIFJJJJIFHIIGIHIGFEEGGCHH@GGIIIIJJIIIGHHHFDABDCDFEADCDDDD_Mismatch_0_Sense_+_Library_PoolT
CCTATTCCAACTGCTCCTATTGTTGTTCCGTAATGGATGCTTTTCATTGATTTGATTTGAGGAATATTTATAGATGCGCGTATTCTTAGCCGAT
>Frequency_1_QualityScore_EDHHFHHFHEGGIHIIHIIIEIIIIICHIGHGDGHIIIIGHGBGGGDIJGIIHHHHF;@DADDDDDCCC>ADDDDDDDDDDDDDDDCDDDDDCC_Mismatch_1_Sense_+_Library_PoolT
ACGCTAGTTGTTAAAAATTCATGGGGTTTGGCTCCAACAGAGTCCTCGCTTGTTTGGTCGGCTCTGAGTGAAAGCATATTGAAGAAGGATTGAA
>Frequency_1_QualityScore_FFHHHHHIJJJJIJJJJJJJJIGHJJJJJGIHIIJFHIJJJJJHHGHHHFFDDDDDDCDDDDDBBCC?CCDDCCCACDCACDCDDDCD@C?CDD_Mismatch_0_Sense_+_Library_PoolT
GGATTGGATGAAGGCAAAAAAAGAAAAGAAGATGGTGGAAGATAAGCAACGGAATTTAGCACAAGAAAGAAAGAGTAAAGGAATAGTATGGAGC
>Frequency_1_QualityScore_FFHHHHHJIJJJJIJJJJHIJHIJJEHIIJJJIJJFHIIJJJJJJJIJJJIIJJIJJJIJJJJJJJJJJGHFFHHHFFFFFEDEBBBCCDDDDD_Mismatch_0_Sense_+_Library_PoolT
AGTATTTCAGTAAAACAGAAGATGGTAGATGGAAGTGGTTACATAATAGACAGCCTATTCCAACTGCTCCTATTGTTGTTCCGTAATGGATGCT
>Frequency_1_QualityScore_FFHHHHHJJJJJJJJJJJJJJJJJJJIJJJJJJJJIJJJJJJJJJJJJJJJJJJJIJJHJJJJJJJJJEEGHGHFFDBDDEFEDDDDDBDDDDD_Mismatch_0_Sense_+_Library_PoolT
TTCCAACTGCTCCTATTGTTGTTCCGTAATGGATGCTTTTCATTGATTTGATTTGAGGAATATTTATAGATGCGCGTATTCTTAGCCGATGGGC
>Frequency_1_QualityScore_FFHHHHHJJJJJJJJJIJIIJJJJJHHIJFIIJJIIJJJIIJHIIICHJJJJJJIJJJJJIJHHHGHGGFFFDD@B?BBDDDDDDCCDDDDDDD_Mismatch_1_Sense_+_Library_PoolT
TGTTGTTCCATAATGGATGCTTTTCATTGATTTGATTTGAGGAATATTTATAGATGCGCGTATTCTTAGCCGATGGGCCATTAGAATTGCCAGC
>Frequency_1_QualityScore_FFGHGHFJJIIJIJHGIGGJJDGIIFJGIJJJJIJJJIIGJJJDIGIGGEHHHFFFFFEEE>AEDDCBAC>>5>CD?>BCBD@BAC4>CDC>>>_Mismatch_0_Sense_+_Library_PoolT
CAAAAAAAGAAAAGAAGATGGTGGAAGATAAGCAACGGAATTTAGCACAAGAAAGAAAGAGTAAAGGAATAGTATGGAGCCCAAAGTATTTCAG
>Frequency_1_QualityScore_FFHHHHHJHHJIIIJJJJJJJJIIIJJJJIJJIIIJJJJJJJJJJJJJIIIIIJJIJIIIIJIIIAHIHHHFHHFDFFFFECEECCDDCBDCDD_Mismatch_0_Sense_+_Library_PoolT
GATGGAAGTGGTTACATAATAGACAGCCTATTCCAACTGCTCCTATTGTTGTTCCGTAATGGATGCTTTTCATTGATTTGATTTGAGGAATATT
>Frequency_1_QualityScore_FFHHHHHJJIJJJIJJJJJJIHGJFGIIJJIJJJIJJJIJJJIJIJJJJJIJJJJJJIHHHDHFFFFFDCDDDDDDDCDDCDDDDDDDDDDBDB_Mismatch_1_Sense_+_Library_PoolT
GTTCCATAATGGATGCTTTTCATTGATTTGATTTGAGGAATATTTATAGATGCGCGTATTCTTAGCCGATGGGCCATTAGAATTGCCAGCGTTT
>Frequency_1_QualityScore_FFHHHHHJJJJIJJJJJJIJJJJJJIIJJJHJJJJGIJJIGGIJJJJJJJJJJIJIJIJJJIHHFFFFFFEEDDDDDDDDDDDDDCDDDDDDDD_Mismatch_0_Sense_+_Library_PoolT
TTGTTGTTCCGTAATGGATGCTTTTCATTGATTTGATTTGAGGAATATTTATAGATGCGCGTATTCTTAGCCGATGGGCCATTAGAATTGCCAG
>Frequency_1_QualityScore_FFHHHHHJJIJJJJGHJJJJJJJJJJJJJJJJJJJJJJJJJIJIJJJJJJJJJJJHGHG_Mismatch_0_Sense_+_Library_PoolT
CCTCGCTTGTTTGGTCGGCTCTGAGTGAAAGCATATTGAAGAAGGATTGGATGAAGGCA
>Frequency_1_QualityScore_EDHFFFHIGGGGHIGIFGIIIGIIGHHIEGGEIGHEFFBDGHGHHIABFG<@FFGE@F<EEEECACEFCDCCEEEC;AC;;ACCAAC_Mismatch_0_Sense_+_Library_PoolT
CCATGTTTCCTCTGGAAACCTCAACGTGCTGCTAGAGCAGGTTTCACATCATCCACCGATTTCAGCACTGCATGCAACTAATGAGGA
>Frequency_1_QualityScore_DDFD>FD=F@FGBH<F<FAHBGHBF<CDCIID>9BDEGEHHFBDC(0?DDHG@FA@:ECG27CEEHHFEA?>@DDCCC;>A_Mismatch_0_Sense_+_Library_PoolT
AAGTGGTTACATAATAGACAGCCTATTCCAACTGCTCCTATTGTTGTTCCGTAATGGATGCTTTTCATTGATTTGATTTGA
>Frequency_1_QualityScore_FFHHHHHJJJJIJIIJHJJJHJJIJJJIJJGIIFHGIIIJJJJJJJJJJJJIJJJJJIIJJJJJJJIJJHHIJHHHHHHFFFFFFEEAEEEDDC_Mismatch_1_Sense_+_Library_PoolT
TTCAGTAAAACAGAAGATGGTAGATGGAAGTGGTTACATAATAGACAGCCTATTCCAACTGCTCCTATTGTTGTTCCATAATGGATGCTTTTCA
>Frequency_1_QualityScore_FFHHHGCFHIIJDHE<CFECFBDHH?F>EGGEGGCGC??B@GGGGIGGHIGIDIJJIIICGGAEEEFE>@B><A@;@CAC;;@A;?:>:ACDCC_Mismatch_0_Sense_+_Library_PoolT
ACAGAGTGGATTGGCAATGTATCAGTCAAATGCCAGGAGTCAGGACTGGAGGCTACGTTATGTTACAGAGGGAAGTCTTTCTTTGGACTCAAAG
>Frequency_1_QualityScore_FFHHDFHJJJJJJJJJIJJJIJJIJJJHIIIJJJIIIHGIHHHJJJIJJJJJJJJIJJJIJJJJJJIJJHIIJFHHHEHFFFFFEEDEEEDDDD_Mismatch_1_Sense_+_Library_PoolT
AAAGTATTTCAGTAAAACAGAAGATGGTAGATGGAAGTGGTTACATAATAGACAGCCTATTCCAACTGCTCCTATTGTTGTTCCATAATGGATG
>Frequency_1_QualityScore_FFGHDFHIIJIJJIIJJIGICCGHHCHCGHIJIIGIJIIGHIIIIIHAHIJIJHGIIIIIJIGJJJIIJIHHHDHHFEFFFDECEDCEC@CCCD_Mismatch_1_Sense_+_Library_PoolC
AAAGTATTTCAGTAAAACAGAAGATGGTAGATGGAAGTGGTTACATAATAGACAGCCTATTCCAACTGCTCCTATTGTTGTTCCATAATGGATG
>Frequency_1_QualityScore_FFHHFHHIJJJJJJJJJJJJIJJJJJJJGIJJJGIJJJJIJJFEHIJJIJJJIIJJIJJJIIJHHHHHFCFEFFFFEEEDDDDEEDDEDDDDDD_Mismatch_2_Sense_+_Library_PoolT
GCACAAGAAAGAAATAGTAAAGGAATAGTATGGAGCCCAAAGTATTTCAGTAAAACAGAAGATGGTAGATGTAAGTGGTTACATAATAGACAGC
>Frequency_1_QualityScore_FFHHHHHJJJJJJJJIJHIJJIGIIJJEHIIIJJJHHGIIGIHIIJHHIJHIJGGJJJJJHHDFEDDEFEDEE>CEDEDDDDDDDDDDDDDDDC_Mismatch_1_Sense_+_Library_PoolT
CAGTCAAATGCCAGGAGTCAGGACTGGAGGCTACGTTATGTTACAGAGGGAAGTCTTTCTTTGGACTCAAAGGTTCCAGCACAAGGCTTACTGG
>Frequency_1_QualityScore_FFHHHHHJJJJJJJGJCHHGIIJIJJEHIIJFHGJIJJJJHIHIIIJJJJJIJJJHHHGHHFDEEECEECEDDDDD_Mismatch_1_Sense_+_Library_PoolT
ATTGGCTCCAACAGAGTCCTCGCTTGTTTGGTCGGCTCTGAGTGAAAGCATATTGAAGAAGGATTGGATGAAGGCA
>Frequency_1_QualityScore_FFHHHHHJJJJJHJJJJIIJJJIIJJJIJJJJJGHIJJJJJJJJJJJJIJJJJJJIIIHIHFHHGHFFFDFFEEEDDBBDDDDDDDDDDDDDD@_Mismatch_1_Sense_+_Library_PoolT
TGCAAGACAATGATATTGTATGATGCCAAGGAGACAATCACAAGGCTCAAAACGCTAGTTGTTAAAAATTCATGGGGTTTGGCTCCAACAGAGT
>Frequency_1_QualityScore_BDDDD>DE6E8<*1??7)*??8BD:A=;4@AADC3@A/??(;A>@>AAAA65,5;>??AA?_Mismatch_2_Sense_+_Library_PoolT
CAAAAAAAGAAACGAAGATGGGGGAAGATAAGCAACGGAATTTAGCACAAGAAAGAAAGAG
>Frequency_1_QualityScore_DD+<CC?E??DFFHB9CEFCEBFFIFCED??D?DGFIIEEIDCBFIFFF@BECFECDDD?;;;A@ABBAABAB=3=?BBBBBBB?A@BBB(:AA_Mismatch_1_Sense_+_Library_PoolT
AAAACAATGATATTGTATGATGCCAAGGAGACAATCACAAGGCTCAAAACGCTAGTTGTTAAAAATTCATGGGGTTTGGCTCCAACAGAGTCCT
>Frequency_1_QualityScore_FE;FHHHIIEB<CHBHIEGGIIIGGAFGD:DGHGGCDHEHGCGIGIFGIGCAE@CHEHHH@BCEDAE:@9_Mismatch_1_Sense_+_Library_PoolT
CTCCAACAGAGTCCTCGCTTGTTTGGTCGGCTCTGAGTGAAAGCATATTGAAGAAGGATTGGATGAAGGA
>Frequency_1_QualityScore_FFHHHFHJJJJJJJJJJJJIJEHIIJJJJJJIJJJJJIJJJJJJJIJHHHHHHFFFFFFEEEDEEDDDDCDDDDDDDDDD_Mismatch_1_Sense_+_Library_PoolT
TGGGGTTTGGCTCCAACAGAGTCCTCGCTTGTTTGGTCGGCTCTGAGTGAAAGCATATTGAAGAAGGATTGGATGAAGAC
>Frequency_1_QualityScore_FFHGHHHJJJGHIIJJJJJJJJJJIHIJJJJHIJJJJJJJJJJJHHFEHHFFFDDDDACDDDDDDDDDDCDDDCDDED@CDDDDEEDDDDDDDB_Mismatch_1_Sense_+_Library_PoolT
GCAAAACGCTAGTTGTTAAAAATTCATGGGGTTTGGCTCCAACAGAGTCCTCGCTTGTTTGGTCGGCTCTGAGTGAAAGCATATTGAAGAAGGA
>Frequency_1_QualityScore_FFHHHHHJJJIJJJJJJJJJFHIIJJJIJJJJJJJJJJJJJJJHJJJJJJJJJJIJJJJJJJIHHHHFFFFFFEDDDDDCDDCDDEDDDDDDDD_Mismatch_1_Sense_+_Library_PoolT
GCTTTGAAGGAAATTAAGAGTGGCAAGACAATGATATTGTATGATGCCAAGGAGACAATCACAAGGCTCAAAACGCTAGTTGTTAAAAATTCAT
>Frequency_1_QualityScore_FFGHHHHJJJGIEHIIIJIJJIIIJIGHIJJJJJJJGHGHIJJIJHHHIJJGGIEHHGHHFFFFDEEECABD_Mismatch_1_Sense_+_Library_PoolT
ACTCCAACAGAGTCCTCGCTTGTTTGGTCGGCTCTGAGTGAAAGCATATTGAAGAAGGATTGGATGAAGGCA
>Frequency_1_QualityScore_FFHHHHHJJIJJJIJJJJJJJJJJJIJJJJJJJJJJJJJJJIJJIJJJJGGIJIIIHCGHIIJJJJHHHHFHDECBDDDFEEDDDDDDDDDDDD_Mismatch_0_Sense_+_Library_PoolT
TCCAACTGCTCCTATTGTTGTTCCGTAATGGATGCTTTTCATTGATTTGATTTGAGGAATATTTATAGATGCGCGTATTCTTAGCCGATGGGCC
>Frequency_1_QualityScore_FFHHGHHJJIJJJJIHJIJJJJIJJJIJJJHGIJGGJJIJJJIJJIHIIJJDHJIIIIJGGIJJHHEHGFEFDEDEEDDDDDDDDDDCCCCCCC_Mismatch_0_Sense_+_Library_PoolT
CAGCAGAATACTCAGATTGCTGCACTTTGGTGAGAACTATGAAATGAATTGCCCCAAGCTATCAATCCGCTTCTTGCCCATCCCTTGCACAGAG
>Frequency_1_QualityScore_?D=F;A<E93CF<A31@?::ECDD;FF4**0BF4??38DF:7;;7C;@;3=A>(-(,9@>>8=?=;59:(,(3058>?@@(:3@_Mismatch_2_Sense_+_Library_PoolT
GACAAGGCTCAAAACGCTAGTTGTTAAAAATTCATGGGGTTTGGCTCCAACAGCGTCCTCGCTTGTTTGGTCGGCTCTGAGTGA
>Frequency_1_QualityScore_;D:DF1ABEGGIFI<88:1:;9*:):0?0?9BD<8BB*??_Mismatch_2_Sense_+_Library_PoolT
CTCGCTTGTTTGGTCGGCTCTGAGGGTAAGCATATTGAAG
>Frequency_1_QualityScore_FFHHHHHJIJJJJJIIJIJJJJJJJJJIJJJJIJJJJJJJJJJIIIIJJIJJJJJJJJIIHHHHGHFFFDDDDDDDDDDDDDDDDDDDDDDDD<_Mismatch_1_Sense_+_Library_PoolT
TTGTTCCGTAATGGATGCTTTTCATTGATTTGATTTGAGGAATATTTATAGATGCGCGTATTCTTAGCCGATGGGCAATTAGAATTGCCAGCGT
>Frequency_1_QualityScore_FFHHHHHJJJJJJIJJJHIJIJJJGJJFHIHIJJJJJJJJJJJJJJJJJJJJJJJJJJJJJJJIJIJJJIIHHHHGHFFFFFFEECDEDDDEFD_Mismatch_1_Sense_+_Library_PoolT
AGTAAAACAGAAGATGGTAGATGGAAGTGGTTACATAATAGACAGCCTATTCCAACTGCTCCTATTGTTGTTCCATAATGGATGCTTTTCATTG
>Frequency_1_QualityScore_FFHHHFHIJJIJJJIIJJIJHHJJJJJJJJJHHIJJJJJJJJJIIJJIIIJIJJJHHHHH_Mismatch_0_Sense_+_Library_PoolT
CAGAGTCCTCGCTTGTTTGGTCGGCTCTGAGTGAAAGCATATTGAAGAAGGATTGGATGA
>Frequency_1_QualityScore_FFHAHHHJJJIGIJJFHIJIIJJJJHIJJJIJJIIJJJIJJJJJIIIIJIIJJIJJHHHFFFFFEEEEEBDDDDDCDDDDDDDBADDDBC_Mismatch_0_Sense_+_Library_PoolT
CCGTTACTTTGAAGGAAATTAAGAGTGGCAAGACAATGATATTGTATGATGCCAAGGAGACAATCACAAGGCTCAAAACGCTAGTTGTTA
>Frequency_1_QualityScore_FDDHFBDG:AEE@DHGHCG@BF@???6DHC9@DGGFHHGIIGGGEIGH8@GIIII>CCE?=EDFBECACABBC5>@CC@CCDDCCCCC<3:AAC_Mismatch_0_Sense_+_Library_PoolT
GAAGATGGTGGAAGATAAGCAACGGAATTTAGCACAAGAAAGAAAGAGTAAAGGAATAGTATGGAGCCCAAAGTATTTCAGTAAAACAGAAGAT
>Frequency_1_QualityScore_FFFHHHHJJIIIJJJIJGGIIIJJJJJJJJJJJJJJGIJJJJJJJGIJJJJJJJJJJIIGHFHHHFFFFBFCEEEEEDDDBBDBDDDDDCCCBD_Mismatch_0_Sense_+_Library_PoolT
AGTGGCAAGACAATGATATTGTATGATGCCAAGGAGACAATCACAAGGCTCAAAACGCTAGTTGTTAAAAATTCATGGGGTTTGGCTCCAACAG
>Frequency_1_QualityScore_DDFFFFFFEFE@F+ADH+2AEHI@FBFCFFFBC:D=7F)?BF@EFFEBFFFBF===C=EBFDD.;@A?B>?@BBBBAA@5:344>?>>AAAA>@_Mismatch_2_Sense_+_Library_PoolT
CAAGGCTCAAAACTCTATTTGTTAAAAATTCATGGGGTTTGGCTCCAACAGAGTCCTCGCTTGTTTGGTCGGCTCTGAGTGAAAGCATATTGAA
>Frequency_1_QualityScore_FFHHHHHJJJJJIJFIIJJJEHIIJJJJIJJJIJIIIJJJJJJIJJJJJJJJJJIJIGIHHHHGHF@DFDDECEEECDDDDDDDDCBDCCDDCD_Mismatch_2_Sense_+_Library_PoolT
AAGCAAGACAATGATATTGTATGATGCCAAGGAGACAATCACAAGGCTCAAAACGCTAGTTGTTAAAAATTCATGGGGTTTGGCTCCAACAGAG
>Frequency_1_QualityScore_FFHHHHFIJIJIJJJJJJJIIIIIJIJJJJJJJJJJJJJJJJJJJJJJJJJJIIJIHHHFHHFFFACDDDCDDDDDDDDDDCDCDDDDDDDBCD_Mismatch_1_Sense_+_Library_PoolT
ATATTGTATGATGCCAAGGAGACAATCACAAGGCTCAAAACGCTATTTGTTAAAAATTCATGGGGTTTGGCTCCAACAGAGTCCTCGCTTGTTT
>Frequency_1_QualityScore_D?FBC@C<<FGII9:F<E9?C4*1?3D)0?)?0()87BF3C_Mismatch_1_Sense_+_Library_PoolT
AAACGCTAGTTGTTAAAAATTCATGGGGTTGGGCTCCAACA
>Frequency_1_QualityScore_FFGGHHHHIIJJJJJJJJIJJJJJJIJJJJJJJJJJJJJJEHIJIIIIJJIIJJJJIIJJIIIIJJHFHEHEFFFFFFFFDDDECDDDEEFEEE_Mismatch_1_Sense_+_Library_PoolT
GAAGTGGTTACATAATAGACAGCCTATTCCAACTGCTCCTATTGTTGTTCCATAATGGATGCTTTTCATTGATTTGATTTGAGGAATATTTATA
>Frequency_1_QualityScore_FFHGFHDHGFHIJJJJJJGIFHGIIIEGGIIIIGHGHGHE;FGIIIJJIJJIJJ_Mismatch_0_Sense_+_Library_PoolT
CTTGTTTGGTCGGCTCTGAGTGAAAGCATATTGAAGAAGGATTGGATGAAGGCA
>Frequency_1_QualityScore_FFHHHHHJJJJJJJHIJJJJJJJJJJIJJIGHIJJJJJJJIJJJJGIJIHGHHFFFFFFDEEEDEDDEEDDDDDDDBDDDDDDDDDDDD_Mismatch_1_Sense_+_Library_PoolT
AAAAATTCATGGGGTTTGGCTCCAACAGAGTCCTCGCTTGTTTGGTCGGCTCTGAGTGAAAGCATATTGAAGAAGGATTGGATGAAGAC
>Frequency_1_QualityScore_DDF2CFHGHIBGCHHIIIIIGIIIIGIGHIIIIIIIIIIGIIGGGGHIIGIDGHIGG>FGFEHIIHHGE>AEEFHEEEEBB?CCCCCCCDCCC3_Mismatch_0_Sense_+_Library_PoolT
AAGTGGTTACATAATAGACAGCCTATTCCAACTGCTCCTATTGTTGTTCCGTAATGGATGCTTTTCATTGATTTGATTTGAGGAATATTTATAG
>Frequency_1_QualityScore_FFHHHHHIJJJJJIIJJJIIJGIGHIIICFHIIGIJJJDGGFDHIEGGIEGCGIIIEIIIIIG@EHHGEEFFFFFECDCCECBDDDCDDDDCDC_Mismatch_0_Sense_+_Library_PoolT
CAAAGTATTTCAGTAAAACAGAAGATGGTAGATGGAAGTGGTTACATAATAGACAGCCTATTCCAACTGCTCCTATTGTTGTTCCGTAATGGAT
>Frequency_1_QualityScore_FFHDHFHJJEHIGHGHDEGIIECHGHIJJIJIIGIJIIGIIIHHIJJJGHIEHIIIEGIJJEBEDEFHHFEBD@@CFE>3;@CCDCCDCCDD>A_Mismatch_0_Sense_+_Library_PoolT
GGTAGATGGAAGTGGTTACATAATAGACAGCCTATTCCAACTGCTCCTATTGTTGTTCCGTAATGGATGCTTTTCATTGATTTGATTTGAGGAA
>Frequency_1_QualityScore_FFHHHHHJJJIJJJJIJJHIJIJIHIIJJGIIJJIGGJJJJJJEHIJJJJJIIJJJJIJJJJIJJJGIGFHHHFFF?@DDCEEEDEDCEDDCDD_Mismatch_0_Sense_+_Library_PoolT
AGCACAAGAAAGAAAGAGTAAAGGAATAGTATGGAGCCCAAAGTATTTCAGTAAAACAGAAGATGGTAGATGGAAGTGGTTACATAATAGACAG
>Frequency_1_QualityScore_FFHHHHHJJJJJJJHIJIJJHIIHJJJJIFIIJFIGIG@FHIGEHJGIJIIJJIJJJIJJBBHHFDDEECDDDDCD=BDDDBD?CCCDCDDDDD_Mismatch_0_Sense_+_Library_PoolT
CTATTGTTGTTCCGTAATGGATGCTTTTCATTGATTTGATTTGAGGAATATTTATAGATGCGCGTATTCTTAGCCGATGGGCCATTAGAATTGC
>Frequency_1_QualityScore_FFHHHHHJJJHJHIIJJIJJJJJJJJJHHIJJJJJJIJHIJJJJJJJJJJJJJIJJJHHHHFFFFFFEEEDC_Mismatch_1_Sense_+_Library_PoolT
CCTCCAACAGAGTCCTCGCTTGTTTGGTCGGCTCTGAGTGAAAGCATATTGAAGAAGGATTGGATGAAGGCA
>Frequency_1_QualityScore_FFHHHFHIJJJJJHHJJJJJJJJJJJJJHIJIJJJJJJHIIGIIJJJJJJJJIJJIJJJJIJJJJJJJIIJJJHFHHGHFFFFFEEEEEDDDDD_Mismatch_1_Sense_+_Library_PoolT
CAAAGTATTTCAGTAAAACAGAAGATGGTAGATGGAAGTGGTTACATAATAGACAGCCTATTCCAACTGCTCCTATTGTTGTTCCATAATGGAT
>Frequency_1_QualityScore_FFHHHHHJJJJEHIIJJJIJIHJJGJFHIFIJIJJIJHIIJJJJJJJIJJJJJJJIGHHHHFFFFF_Mismatch_0_Sense_+_Library_PoolT
CTCCAACAGAGTCCTCGCTTGTTTGGTCGGCTCTGAGTGAAAGCATATTGAAGAAGGATTGGATGA
>Frequency_1_QualityScore_FFFFFHHJJJIGIGGGIGIJIIIIIEEHIJJJIIIHGHIIJIIHHIJH?BEEFFEEEEDDDDDDDDDDDBCD?BCCDDD>CEDDDCDDDDDDCD_Mismatch_0_Sense_+_Library_PoolT
TTATAGATGCGCGTATTCTTAGCCGATGGGCCATTAGAATTGCCAGCGTTTCAACAGTCCACCTGAAGCCACAGAAAAGTCTCTGTAGCTTCAT
>Frequency_1_QualityScore_FFHHHHHJJJJJCHIHIJIJJJJJJJJJJJJJJJIJJJJJIJJJJJJJJJJJGHIJJJJGHHHCHFFFFDEDDDDDD@CDEFEEDEEDDDDDDD_Mismatch_0_Sense_+_Library_PoolT
AAAAGAAGATGGTGGAAGATAAGCAACGGAATTTAGCACAAGAAAGAAAGAGTAAAGGAATAGTATGGAGCCCAAAGTATTTCAGTAAAACAGA
>Frequency_1_QualityScore_FFHFHHHIJIJIIGHIJJJJJJJJJJIJIJJIJJIJJJJIJJJIJIJJJJIJJIIHIIFHHHH?BDDDC>ACCCADAC;BC>;@CCCAA@C@CA_Mismatch_0_Sense_+_Library_PoolT
GAGAACTATGAAATGAATTGCCCCAAGCTATCAATCCGCTTCTTGCCCATCCCTTGCACAGAGTGGATTGGCAATGTATCAGTCAAATGCCAGG
>Frequency_1_QualityScore_FFHHHHHJJJJJIIJIJIJJJJJJJJIGHJJJJJJGGHIIJJIJJIIHIJJJJJJJJJJHHHHEFFFFFBCCEEEEDDCDDCDDBDDDDDDDDD_Mismatch_1_Sense_+_Library_PoolT
CCACCAGACCTGTAATCTTCTCTAAAGTTCCTTACAATCCTATTCTGGGCGAAACACACCATGTTTCCTGTGGAAACCTCAACGTGCTGCTAGA
>Frequency_1_QualityScore_A>B=A?DA:CED>7FCA9C*:?11??D<CD?DBDBDCAD)?D@DDB8=BCDD>CDDIDD6>;;@>>>>;((,,(,,559>:>>:>A?>??_Mismatch_0_Sense_+_Library_PoolT
TTGTTTGGTCGGCTCTGAGTGAAAGCATATTGAAGAAGGATTGGATGAAGGCAAAAAAAGAAAAGAAGATGGTGGAAGATAAGCAACGGA
>Frequency_1_QualityScore_FDFHHHHJJJIJJJIJJJJIJJIIIIIJJJJJJJJJJJGIJIJJIEHIGFEHHFHFFFFDDCECCCDCDDDCCDDDDDCCCCDDDDDA@CD>CC_Mismatch_0_Sense_+_Library_PoolT
GTGGCAACAACCAGATCCTCGTTTCTACGGGAATACAGTGGAGGCAACAGTGCATGGCAGCAGAATACTCAGATTGCTGCACTTTGGTGAGAAC
>Frequency_1_QualityScore_FDDDDDDDDDDDDDDDDDDDDDDDDDDDDDDDDDDDDDDDDDDDDDDDDD@DEEDDDDDDDDDD@CDEEBDDCD_Mismatch_0_Sense_+_Library_PoolT
GGAAGATAAGCAACGGAATTTAGCACAAGAAAGAAAGAGTAAAGGAATAGTATGGAGCCCAAAGTATTTCAGTA
>Frequency_1_QualityScore_FFHHGHHJJJIJJIIJJGIHIJCIJIIIIJJIIIBHIGGIJIIIGIJIJJJI>GHGHGHFGIHEDEHBDDFE>CA>@CCC;3;AC:?9<9>>@C_Mismatch_0_Sense_+_Library_PoolT
ATGAAATGAATTGCCCCAAGCTATCAATCCGCTTCTTGCCCATCCCTTGCACAGAGTGGATTGGCAATGTATCAGTCAAATGCCAGGAGTCAGG
>Frequency_1_QualityScore_FFHHHHHJIIJJJJJJJJIJJJJJGIIIIIIJJIJJJJJIJIJJJIJJJJIJIIIJJJJEHHFFFFFFFCDDDDDDDDDCDDCCDDDCCDCDDD_Mismatch_1_Sense_+_Library_PoolT
GTTGTTCCATAATGGATGCTTTTCATTGATTTGATTTGAGGAATATTTATAGATGCGCGTATTCTTAGCCGATGGGCCATTAGAATTGCCAGCG
>Frequency_1_QualityScore_FFFHGHHJJJJJJJJJJJIJJJJJJJJJIJJJJJDHIJJJJJIJHIJHHHHFFDDDDDDDCCDEDDDDDDDEEDDDDDDDDDDDDDDDDDDDDD_Mismatch_1_Sense_+_Library_PoolT
GGTTAAAAATTCATGGGGTTTGGCTCCAACAGAGTCCTCGCTTGTTTGGTCGGCTCTGAGTGAAAGCATATTGAAGAAGGATTGGATGAAGGCA
>Frequency_1_QualityScore_FFHHDHHIGDHGEGGHG@GIIIIFDGHIIGIGGHCGHGEFHIIIGIIGBGEB@ADCHHIIIGHHHGCFF@@BCEE@CCCCCDDDC<BA?C?ACC_Mismatch_0_Sense_+_Library_PoolT
ATCAGTCAAATGCCAGGAGTCAGGACTGGAGGCTACGTTATGTTACAGAGGGAAGTCTTTCTTTGGACTCAAAGGTTCCAGCACAAGGCTTACC
>Frequency_1_QualityScore_DDDFHHHJIEGGEEEGIGIGG7FEGCGHGIGGID?B>DFB<DCHCFHDAFGGAEADDFFF?ACEC>@C@@@@@C>@CD<<A@:9<>:::>>A?B_Mismatch_0_Sense_+_Library_PoolT
TGTTAAAAATTCATGGGGTTTGGCTCCAACAGAGTCCTCGCTTGTTTGGTCGGCTCTGAGTGAAAGCATATTGAAGAAGGATTGGATGAAGGCA
>Frequency_1_QualityScore_FFHHHHHJIJJJJJJJJJJJJJIJJJJJJIJJJJJJJFHIJGIJJJJJJJJJJJGIHHHHHFFFFFFEECEEECDDDDDCDDDDDDDBDADDDD_Mismatch_0_Sense_+_Library_PoolT
GTTTCCTCTGGAAACCTCAACGTGCTGCTAGAGCAGGTTTCACATCATCCACCGATTTCAGCACTGCATGCAACTAATGAGGAAAAACAAATCG
>Frequency_1_QualityScore_FFHHHHHCGFHIJJJGIIGGIJIJIIHHIJIIIHIJJIIIFGGIIJIIJJIIIJIIGIJJJGIJGIIHJIJHHHHHFFFFFFFECCEEEDDDDD_Mismatch_1_Sense_+_Library_PoolT
CCCAAAGTATTTCAGTAAAACAGAAGATGGTAGATGGAAGTGGTTACATAATAGACAGCCTATTCCAACTGCTCCTATTGTTGTTCCATAATGG
>Frequency_1_QualityScore_FFHHHGHJJJJHIJIIJJJJJJJJJJJJJJJJJJJJJJJJJJJJJJJIJJJIJJJJJJJHHHHFFFFFFEDEEDEEEDCDDEDEDDEDCBCDDD_Mismatch_0_Sense_+_Library_PoolT
GTAGATGGAAGTGGTTACATAATAGACAGCCTATTCCAACTGCTCCTATTGTTGTTCCGTAATGGATGCTTTTCATTGATTTGATTTGAGGAAT
>Frequency_1_QualityScore_FFHHHHHJGHIIJIJIJJHIJIJJJJJJJJJJJJJJJJJJJJJJJJJJJJIJJJJJJJJJJHGHHFFFFCEEEEEDDEDDDDEEDDDCEDCDDE_Mismatch_0_Sense_+_Library_PoolT
GAAGATGGTAGATGGAAGTGGTTACATAATAGACAGCCTATTCCAACTGCTCCTATTGTTGTTCCGTAATGGATGCTTTTCATTGATTTGATTT
>Frequency_1_QualityScore_FFGFFDHIJJIJHEFHGHJJJJIIGIIGIIHGIIGIHIIGIIJJJJJJJJJIIHFFFFEECEEDCDD>A?ACCBDDDDDCDDDDDBDDDDDDDD_Mismatch_0_Sense_+_Library_PoolT
TGGTCGGCTCTGAGTGAAAGCATATTGAAGAAGGATTGGATGAAGGCAAAAAAAGAAAAGAAGATGGTGGAAGATAAGCAACGGAATTTAGCAC
>Frequency_1_QualityScore_FFHHHHHJJJFHIJJJJJJGGGAGCHAHIJJJJJJJIJJJJGIIJJJJHGEHHHFFFFFFECCECAED@?CB?CCDDCDDCCDCBB_Mismatch_0_Sense_+_Library_PoolT
ATTCATGGGGTTTGGCTCCAACAGAGTCCTCGCTTGTTTGGTCGGCTCTGAGTGAAAGCATATTGAAGAAGGATTGGATGAAGGCA
>Frequency_1_QualityScore_FFGHHHHJIJJJJJJJJIIIGEGIIJJIJJJJJGEHGGGIJEGHIFHJJJIIIIFHHHHF@DFFEDEEEEEDDDDDDDDDDDEDDDDDDDDDDD_Mismatch_0_Sense_+_Library_PoolT
CTATTCTGGGCGAAACACACCATGTTTCCTCTGGAAACCTCAACGTGCTGCTAGAGCAGGTTTCACATCATCCACCGATTTCAGCACTGCATGC
>Frequency_1_QualityScore_FFHHHHFHI;FGGHGIIJJJAHHGIIJHIIIJJJJJJJIGHIIJJJJIJJJJJJIIIJJJJJJIJJI<EHHHFFFDDDDCDDCDDEDDDDDDDD_Mismatch_0_Sense_+_Library_PoolT
ACTTTGAAGGAAATTAAGAGTGGCAAGACAATGATATTGTATGATGCCAAGGAGACAATCACAAGGCTCAAAACGCTAGTTGTTAAAAATTCAT
>Frequency_1_QualityScore_FFHHFHDGEHIICDHHGEHIJJFIJJCFGGCCHEEIIJJHI@FHHIJIF@GHGIIHJCHG=EBFFFBDECDDCDDDDDDCDBD5?BDCDCCDDC_Mismatch_0_Sense_+_Library_PoolT
ATGGATGCTTTTCATTGATTTGATTTGAGGAATATTTATAGATGCGCGTATTCTTAGCCGATGGGCCATTAGAATTGCCAGCGTTTCAACAGTC
>Frequency_1_QualityScore_FFDH?HDIEHIIFBG><CHHHC>E=FBCDFGCGG<GEGIIF@G88BBFB=F7=FDGDDEHIAEH>DDF>@?BCCE;@@@CCDCECA@>3>:CC<_Mismatch_1_Sense_+_Library_PoolT
TGGAGGCTACGTTATGTTACAGAGGGAAGTCTTTCTTTGGACTCAAAGGTTCCAGCACAAGGCTTACTGGGAAAATATTTAATACTTCTCCTGC
>Frequency_1_QualityScore_FFHHHHHJJIJJJJJJJJIIIJJJJJJJJJJIJIJJJJJJJGIIJJJJJJIJIJJJIIJJIJGHHFHHHFEFFFEDEEFFFFEDDECD_Mismatch_1_Sense_+_Library_PoolT
ATAATAGACAGCCTATTCCAACTGCTCCTATTGTTGTTCCGTAATGGATGCTTTTCATTGATTTGATTTGAGGAATATTTATAGATGA
>Frequency_1_QualityScore_FFHHHHGJJJIJJJIHJIJJGIJJJJJIGIJJJIJJJJJJJJIJJJIJJJJJJIJJJIJJJJIJJJJJEBEFFFEEDEEDDDDDDDDDDDDDDD_Mismatch_1_Sense_+_Library_PoolT
GCTCCTATTGTTGTTCCATAATGGATGCTTTTCATTGATTTGATTTGAGGAATATTTATAGATGCGCGTATTCTTAGCCGATGGGCCATTAGAA
>Frequency_1_QualityScore_FFHHHHHJJGHIJJJIJJJJFHIJJHIJJJJJJJHIIJJJIJJJIIJIIJIIIHIJJHIIEHIJIHHFHHFFFFFFEEEEEEDDDDDDDDDEDC_Mismatch_0_Sense_+_Library_PoolT
AAGAAAGAGTAAAGGAATAGTATGGAGCCCAAAGTATTTCAGTAAAACAGAAGATGGTAGATGGAAGTGGTTACATAATAGACAGCCTATTCCA
>Frequency_1_QualityScore_FFHHHHHJJCGIJJJJJJJJHIJJJIIJJJJJIJHHJJJJJJJJJJJJJJHIJIJJJCGIIJJJJJJEGHHEHHHHFFFFFFEEEDDDDDDEEF_Mismatch_0_Sense_+_Library_PoolC
AAGAAAGAGTAAAGGAATAGTATGGAGCCCAAAGTATTTCAGTAAAACAGAAGATGGTAGATGGAAGTGGTTACATAATAGACAGCCTATTCCA
>Frequency_1_QualityScore_FFHHHHHJJJJJJJJJJJIJJJJJJJJJJJJJJJIJJJJJJJJIJJJJJJHHHDFFEFEDEEDDDDDDDDDDDDDDDDDDDDDDACDCDDDDDD_Mismatch_0_Sense_+_Library_PoolT
AATATTTATAGATGCGCGTATTCTTAGCCGATGGGCCATTAGAATTGCCAGCGTTTCAACAGTCCACCTGAAGCCACAGAAAAGTCTCTGTAGC
>Frequency_1_QualityScore_FFHHHFF@GEGBFHGIJIICEIIGGGII@E?FCHIIJGJGIJ?HEHFHJ>GIIIEGCEGEGGCH3C?CFDBCDDCDD>BDACDDDC>CC:9:CC_Mismatch_0_Sense_+_Library_PoolT
CTTGCACAGAGTGGATTGGCAATGTATCAGTCAAATGCCAGGAGTCAGGACTGGAGGCTACGTTATGTTACAGAGGGAAGTCTTTCTTTGGACT
>Frequency_1_QualityScore_FFHHHHHJHIJJJGIIGIFHIIJIJHIHIJJHIIHIIJJJJJJJJGIIJJGHIJFHHIGIGHHHEHFFFEEEEEED?ABDDDFEEEDDDDDDAC_Mismatch_1_Sense_+_Library_PoolT
AGGACTGGAGGCTACGTTATGTTACAGAGGGAAGTCTTTCTTTGGACTCAAAGGTTCCAGCACAAGGCTTACTGGGAAAATATTTAATACTTCT
>Frequency_1_QualityScore_FDHDDFHEGHIIJJIFJIIJJIIEDHHHHIJJJEIJIIEHIFIDFFHFHHIGIJJIGGIAEBE6ADDB@AC@AECBDCCCCDDCDDD5>?C>AC_Mismatch_0_Sense_+_Library_PoolT
ATACTCAGATTGCTGCACTTTGGTGAGAACTATGAAATGAATTGCCCCAAGCTATCAATCCGCTTCTTGCCCATCCCTTGCACAGAGTGGATTG
>Frequency_1_QualityScore_FFHHHHHJGIHIIJJIJJIIJJJIJIGIIJGIJJIHIJJIJJJJJJJJJHHHFFFFDECCEDDACDBDDBCDDDCDDDDDDDDDDDDDDD_Mismatch_0_Sense_+_Library_PoolT
CGGCTCTGAGTGAAAGCATATTGAAGAAGGATTGGATGAAGGCAAAAAAAGAAAAGAAGATGGTGGAAGATAAGCAACGGAATTTAGCAC
>Frequency_1_QualityScore_DDFDDF;EGHIDDI>CHGHGBGIGFAFHIIFGDDHI<FG6BGCBDBAGBGGD8CGI@4@7)8=@G;C7@7=ACCEA:@;;;CEAA6838?AACC_Mismatch_1_Sense_+_Library_PoolT
TAGACAGCCTATTCCAACTGCTCCTATTGTTGTTCCGTAATGGATGCTTTTCATTGATTTGATTTGAGGAATATTCATAGATGCGCGTATTCTT
>Frequency_1_QualityScore_FFHHHHHJJJJJJIJJIIIIIGHIJJIJJJJJJJIJJIJJJFJIIJJJHGHGGF@@DEEECEEDDDDDD@DDDBDDDDDDD_Mismatch_0_Sense_+_Library_PoolT
GTGAAAGCATATTGAAGAAGGATTGGATGAAGGCAAAAAAAGAAAAGAAGATGGTGGAAGATAAGCAACGGAATTTAGCAC
>Frequency_1_QualityScore_1AFD<?DADA@EHBBEGGH?FHFGEDGHFHIIDFGHDGIG@EAF9FH@CE3;=?E_Mismatch_0_Sense_+_Library_PoolT
ATTGCCCCAAGCTATCAATCCGCTTCTTGCCCATCCCTTGCACAGAGTGGATTGG
>Frequency_1_QualityScore_FFHHHHHJJJJJJJJJJJJJJJJIJJIJJJIJHIIJEIIJIDGGIGGIJEHJJJJJIJGGIJJIIJJGH?DFFFFEEEDDDDDDDDBDDDDCDD_Mismatch_1_Sense_+_Library_PoolT
CTCCTATTGTTGTTCCATAATGGATGCTTTTCATTGATTTGATTTGAGGAATATTTATAGATGCGCGTATTCTTAGCCGATGGGCCATTAGAAT
>Frequency_1_QualityScore_D:D?DCF@GF@CCHG<9ECGE4EF99?DBGCB;B*0??BB??_Mismatch_0_Sense_+_Library_PoolT
AAGAAAGAGTAAAGGAATAGTATGGAGCCCAAAGTATTTCAG
>Frequency_1_QualityScore_FEHH:DHIJJJJJJJIJEHIJJJJJJJGHJIJHIJJIIIIJIJHGJJJJJJJJJJJJFHHHHFFFFFEECEEDCDDDDDDDDDDDDDDDDDDDD_Mismatch_1_Sense_+_Library_PoolT
GTTTAGCTCCAACAGAGTCCTCGCTTGTTTGGTCGGCTCTGAGTGAAAGCATATTGAAGAAGGATTGGATGAAGGCAAAAAAAGAAAAGAAGAT
>Frequency_1_QualityScore_FFHGHHHJJIIJJJJJJJIIIIJJJJJIIJJJJJJJJJJJJJJIIJJJJJJJJHHHHHHFFFCDDDECDCDDDDDDDDDCDDCDDDDDDDDDDC_Mismatch_0_Sense_+_Library_PoolT
GATTTGAGGAATATTTATAGATGCGCGTATTCTTAGCCGATGGGCCATTAGAATTGCCAGCGTTTCAACAGTCCACCTGAAGCCACAGAAAAGT
>Frequency_1_QualityScore_FFHHHHGJJJJHIIIJJJFHIIJEEHEHIJJIJJJJJJJIJJJJIIIHHHHCHFBEFEEEEEEDDDDDDDBDDDDDDDDDDDDDDDDDDDDDDD_Mismatch_0_Sense_+_Library_PoolT
AAAGCATATTGAAGAAGGATTGGATGAAGGCAAAAAAAGAAAAGAAGATGGTGGAAGATAAGCAACGGAATTTAGCACAAGAAAGAAAGAGTAA
>Frequency_1_QualityScore_FFHHHHHJJJJJFHHIJJJJJJJIJJJJIJJJJJJHGIJJJJJJIGHIEHGIIJIJJIIJJIIJJIJJJHGHHHHFFDFFFEEEDEED?BDDDD_Mismatch_0_Sense_+_Library_PoolT
TGGAGCCCAAAGTATTTCAGTAAAACAGAAGATGGTAGATGGAAGTGGTTACATAATAGACAGCCTATTCCAACTGCTCCTATTGTTGTTCCGT
>Frequency_1_QualityScore_FFGDFFDFHGHEGCHHIIGHHIGIIJGHIG*?BFHFGIGIIJGHI@FFHJGGIFGHGEHIGHHCCECFFCBBD>CCCECEDEC@?CA?CCDDFD_Mismatch_0_Sense_+_Library_PoolT
TGGAAGTGGTTACATAATAGACAGCCTATTCCAACTGCTCCTATTGTTGTTCCGTAATGGATGCTTTTCATTGATTTGATTTGAGGAATATTTA
>Frequency_1_QualityScore_FFHHHHHJJIJJJFHIJJJJJIJJJJJJJIIJIJJJHIJIJJJIJJHIJHIJIIIGIJJIJJJJJHHHHHFFFFFFEEEEEECDDCDDDDDDDD_Mismatch_0_Sense_+_Library_PoolT
ATGGAGCCCAAAGTATTTCAGTAAAACAGAAGATGGTAGATGGAAGTGGTTACATAATAGACAGCCTATTCCAACTGCTCCTATTGTTGTTCCG
>Frequency_1_QualityScore_FDHHHHHJJJJJJJIIJJJIJGHIJJIJJJJJJJJJJJIJJJJJJJJIJJIHHHHHFFFFFEEEEEEDDBDDDDDDDDDD_Mismatch_0_Sense_+_Library_PoolT
GTGAAAGCATATTGAAGAAGGATTGGATGAAGGCAAAAAAAGAAAAGAAGATGGTGGAAGATAAGCAACGGAATTTAGCA
>Frequency_1_QualityScore_A3<CC8CGHB>GDHEFHFGDHFH<DHIFH@FBCAHCFGG>D?FGFGB?@A8AGHEAG>7=C>\\33(6==9@>>C@A::A>@><B+89ACCC@A_Mismatch_1_Sense_+_Library_PoolT
TAATGGATGCTTTTCATTGATTTGATTTGAGGAATATTTATAGATGCGCGTATTCTTAGCCGATGGGCAATTAGAATTGCCAGCGTTTCAACAG
>Frequency_1_QualityScore_FFHFHCFGIJJIJJIJIGEGHGGIGHHIIJJJJ3DHGIFIIJJIJIJJFHIGJHIJCGEDHDGEECEEEDE>CD;CCEDDDDDCC@CDDCCCAC_Mismatch_0_Sense_+_Library_PoolT
CAGAGTGGATTGGCAATGTATCAGTCAAATGCCAGGAGTCAGGACTGGAGGCTACGTTATGTTACAGAGGGAAGTCTTTCTTTGGACTCAAAGG
>Frequency_1_QualityScore_DFHHHGHJGIJIGJJJJIIBH@GDFIIIJJJIJHIJJJJEHHGIJGIJIIGIJJJJJIIIJJJJHEEHFDFFFFEDEEEEDCDCCBDDDC?>::_Mismatch_1_Sense_+_Library_PoolT
TCAGATTGCTGCACTTTGGTGAGAACTATGAAATGAATTGCCCCAATCTATCAATCCGCTTCTTGCCCATCCCTTGCACAGAGTGGATTGGCAA
>Frequency_1_QualityScore_FFHHHHHJJJJJJJJJJJJIJIJJIJJJIJJJJJJJJJGIJJJJJJJJJJJJJHCHHHHFFFDDEECDDDDDDDDDDDCDDDADDDDCDDDED>_Mismatch_1_Sense_+_Library_PoolT
ACAAGGCTCAAAACGCTAGTTGTTAAAAATTCATGGGGTTTGGCTCCAACAGAGTCCTCGCTTGTTTGGTCGGCTCTTAGTGAAAGCATATTGA
>Frequency_1_QualityScore_:DA3A?CCBFHHD@CB=C@FGI9DHDDDA9D<DFGIII((8@G<(74=BEEEB(6;@@C:(>?_Mismatch_0_Sense_+_Library_PoolT
AAAATTCATGGGGTTTGGCTCCAACAGAGTCCTCGCTTGTTTGGTCGGCTCTGAGTGAAAGCA
>Frequency_1_QualityScore_FFHHHHHJIIJJJJJIJJJJJJJJCHIJJJJJJIJJJJJJJIJJHJJJIJJIIHHFFFFFFCEEEDDDBDDBDDDCDEDDBDDDDDDDDDCDDD_Mismatch_0_Sense_+_Library_PoolT
GAAAAACAAATCGAAATGACATGGTGGCAACAACCAGATCCTCGTTTCTACGGGAATACAGTGGAGGCAACAGTGCATGGCAGCAGAATACTCA
>Frequency_1_QualityScore_FFHHHHHJJIIJJJJJJJJJJJJIJJJJIJJJIJJJJJJIJJJJJJJJJJIJJGJJJJJJJJIIJJIJJHHIEHHGGFFFFFFFEEEEEEEDDD_Mismatch_0_Sense_+_Library_PoolT
TACATAATAGACAGCCTATTCCAACTGCTCCTATTGTTGTTCCGTAATGGATGCTTTTCATTGATTTGATTTGAGGAATATTTATAGATGCGCG
>Frequency_1_QualityScore_FFHHHHHJJJJJJJGIJJJJJJIJFHIJJJJIIIJJJJJJJJJIJJJJIJJJJJJJJJIJJJJHHHHHFFFEEEEEDEDDDDDCEDDDD_Mismatch_1_Sense_+_Library_PoolT
CGTTGCTTTGAAGGAAATTAAGAGTGGCAAGACAATGATATTGTATGATGCCAAGGAGACAATCACAAGGCTCAAAACGCTAGTTGTTA
>Frequency_1_QualityScore_FDGGHDFGIGIIB?@G@EAAACFEBEE4E<?BFHAEGGGDGHIGIBFDHAGGIGGG<FGAEAECEBBCD?ACC>:A=?BCCC_Mismatch_1_Sense_+_Library_PoolT
GTTGTTCCATAATGGATGCTTTTCATTGATTTGATTTGAGGAATATTTATAGATGCGCGTATTCTTAGCCGATGGGCCATTA
>Frequency_1_QualityScore_DACFDFFE?+AFHIC:CFH4CHH4+AFHHIII9FAFFFC<FF4*:BCF0?;AFFAEG4_Mismatch_1_Sense_+_Library_PoolT
TAATGGATGCTTTTCATTGATTTGATTTGAGGAATATTCATAGATGCGCGTATTCTTA
>Frequency_1_QualityScore_FFHHHHHJJIGHIJFHIIJIJIJIBHIFIIIIJJJJJJJIJJIJJJJIHIJGIJJJJJJJJIIJJJJJGCHHHFFFFDCEDC<CCCC>CD@@CD_Mismatch_0_Sense_+_Library_PoolT
AAAACAGAAGATGGTAGATGGAAGTGGTTACATAATAGACAGCCTATTCCAACTGCTCCTATTGTTGTTCCGTAATGGATGCTTTTCATTGATT
>Frequency_1_QualityScore_D?CDD<C<,<CEIII>?EF>?+<)10))1*:0?DD>D;DD_Mismatch_0_Sense_+_Library_PoolT
GCTAGTTGTTAAAAATTCATGGGGTTTGGCTCCAACAGAG
>Frequency_1_QualityScore_FDHHHGHJIIHGHHGIFHBIGHIEGGIGGIJFIJBBDHHCGGJDFGEIIJJHHFFFFEDEEDDDC@CBBC:<>@@CCD??<@B?@CDAC>::AB_Mismatch_0_Sense_+_Library_PoolT
GTCGGCTCTGAGTGAAAGCATATTGAAGAAGGATTGGATGAAGGCAAAAAAAGAAAAGAAGATGGTGGAAGATAAGCAACGGAATTTAGCACAA
>Frequency_1_QualityScore_FFHHHGHJJIJGIII?FHGIIDIJIJIIGIJIIJIIJIJJIJJIIJGIIJJJIFICEGIGHHHHHF?@B@DF@CCDDDDC;ADEDDEDDD_Mismatch_0_Sense_+_Library_PoolT
AAGAAAAGAAGATGGTGGAAGATAAGCAACGGAATTTAGCACAAGAAAGAAAGAGTAAAGGAATAGTATGGAGCCCAAAGTATTTCAGTA
>Frequency_1_QualityScore_FFHHHHHIJJHIJIIIJJJJJJJJIJIJJJJJJJJJJJJJJJJJJJJJJJJJJIJJJJJJJJJJJJJIJGIJJEHHHHHHFFDFFFFEDEEEDD_Mismatch_1_Sense_+_Library_PoolT
TAGATGGAAGTGGTTACATAATAGACAGCCTATTCCAACTGCTCCTATTGTTGTTCCATAATGGATGCTTTTCATTGATTTGATTTGAGGAATA
>Frequency_1_QualityScore_FFHHHHHIJJJJJJJJJJJJJJIJJJIJJJJJJJIIIJJJJIJIHHIJIIHHHHHFFFFE@ACEEDDDDDDDDDDBCDDDDDDDCD@CC_Mismatch_0_Sense_+_Library_PoolT
ACAATCACAAGGCTCAAAACGCTAGTTGTTAAAAATTCATGGGGTTTGGCTCCAACAGAGTCCTCGCTTGTTTGGTCGGCTCTGAGTGA
>Frequency_1_QualityScore_AEHDFHBGFHGGEEFHEFH1:<EH@GHGBFCBEGHIGG@DGGGIG@FIIIHIH_Mismatch_0_Sense_+_Library_PoolT
TTGTTTGGTCGGCTCTGAGTGAAAGCATATTGAAGAAGGATTGGATGAAGGCA
>Frequency_1_QualityScore_FFHHHHHIJIJIJJIIJJJJJJJJIJIHGJJJJJIIIJGJIJJJIJJJJJIJIJJIJJHGGIIHHHHHHEDDCDDDDDDDDDDDDDDDDDDDB@_Mismatch_1_Sense_+_Library_PoolT
TTGTTCCATAATGGATGCTTTTCATTGATTTGATTTGAGGAATATTTATAGATGCGCGTATTCTTAGCCGATGGGCCATTAGAATTGCCAGCGT
>Frequency_1_QualityScore_FFHHHHHJJJJJJJJJJJIJJJJJJJJIIJJJJDGIJJJJJJJJJJJIJJJJJJJJJJJHHHHHFFFFF@CEEEEDDDDDDDDBBBDDDDD_Mismatch_1_Sense_+_Library_PoolT
CCTGTGGAAACCTCAACGTGCTGCTAGAGCAGGTTTCACATCATCCACCGATTTCAGCACTGCATGCAACTAATGAGGAAAAACAAATCGA
>Frequency_1_QualityScore_FFHHHHHJIDFHIIJIJIJJIJIJIJJJJIIJIIIGIIIIIJJJJIJHHHIIHJIIIDEHIIIJJGGCE>EHHHHFFFFFFFEDEEEDDCDDDD_Mismatch_0_Sense_+_Library_PoolT
AGATGGAAGTGGTTACATAATAGACAGCCTATTCCAACTGCTCCTATTGTTGTTCCGTAATGGATGCTTTTCATTGATTTGATTTGAGGAATAT
>Frequency_1_QualityScore_FFHHHCFGGIHEIEBFGGHFGGHIEAAHIIGHI<DHCGHFFEHEGGGIDFIBECFHDG@?ACC;A>>@CB>3>?>ACACAACC3>(:A>(:>@?_Mismatch_1_Sense_+_Library_PoolT
CAGAGTGGATTGGCAATGTATCAGTCAAATGCCAGGATTCAGGACTGGAGGCTACGTTATGTTACAGAGGGAAGTCTTTCTTTGGACTCAAAGG
>Frequency_1_QualityScore_FFFHHHHJJJJJHIJJJFHJIJIIIIIIHIIJJJJJJJJJJJJJIJJJIJJJIJJJJHHHHH_Mismatch_0_Sense_+_Library_PoolT
AGTCCTCGCTTGTTTGGTCGGCTCTGAGTGAAAGCATATTGAAGAAGGATTGGATGAAGGCA
>Frequency_1_QualityScore_ADD??F>H3?F?FHCHGEF>F<F>FG@GDBB?FH@DG@F;FGGII@CEHDG>DDDGDGADEEEDEDC>@;;AADCCABCC@CCC<@@B78?>CC_Mismatch_1_Sense_+_Library_PoolT
ATTAAGAGGGGCAAGACAATGATATTGTATGATGCCAAGGAGACAATCACAAGGCTCAAAACGCTAGTTGTTAAAAATTCATGGGGTTTGGCTC
>Frequency_1_QualityScore_FFHHDFHJJJJJJJJIIJJIIJIHIJJCFHIJJJJIJHGIHIIIJJJJJIJJJJJGIJJIIJJIJJJJIHHHHEFFFFFFFDEEDDDDDDDCDD_Mismatch_0_Sense_+_Library_PoolT
AAAGTATTTCAGTAAAACAGAAGATGGTAGATGGAAGTGGTTACATAATAGACAGCCTATTCCAACTGCTCCTATTGTTGTTCCGTAATGGATG
>Frequency_1_QualityScore_DDHFDFHIEFGGEG>FDGE8CDF4BFCHGHHGHG8CHEDEHIIIGCHHCGGFEEDBCAA>CCBCACC;;95(>A@B?C<134:<C@@CCCCCEC_Mismatch_0_Sense_+_Library_PoolT
GAATATTTATAGATGCGCGTATTCTTAGCCGATGGGCCATTAGAATTGCCAGCGTTTCAACAGTCCACCTGAAGCCACAGAAAAGTCTCTGTAG
>Frequency_1_QualityScore_FFHHHHHIJJJJIJJJEHHIIJJJJIFHHGIGFHHIGIJIIJFGGGHJIJIJIIIICEEEEFFFFFEDCAEEDCC_Mismatch_1_Sense_+_Library_PoolT
TTTGGCTCCAACAGAGTCCTCGCTTGTTTGGTCGGCTCTGAGTGAAAGCATATTGAAGAAGGATTGGATGAAGAC
>Frequency_1_QualityScore_:DFB<CDFGH;FHIGEGGGCCEG9*1CG>H4DBDDGA>DB1FGIIFEH@>BDFEGHD8CA@=;CC1=BC:?;@;@CC>=;92:>(5?3(59?8@_Mismatch_0_Sense_+_Library_PoolT
AGTGCATGGCAGCAGAATACTCAGATTGCTGCACTTTGGTGAGAACTATGAAATGAATTGCCCCAAGCTATCAATCCGCTTCTTGCCCATCCCT
>Frequency_1_QualityScore_DDHH?D<CBFGIGGGIEHBHEABBA9EF@D=FHBGHIIBADGHIHID@GGEAH>CGAA=A;A)=;BE16=@@CAA>;>CA@;?BCD?C>?:@CA_Mismatch_0_Sense_+_Library_PoolT
TTTCTTTGGACTCAAAGGTTCCAGCACAAGGCTTACCGGGAAAATATTTAATACTTCTCCTGCCCAGGACATATGTGAACTCGATGGCCATTGG
>Frequency_1_QualityScore_FFHHHHHJJIJJAHGHGHJJJIGHHIIJJDGGGGEIJGIJGCFHIJJJIHIJJIAHFEECFFFCFDEEECEDDCDDDDA@AB>>ACCA_Mismatch_2_Sense_+_Library_PoolT
CCCAGATCCTCGTTTCTACGGGAATACAGTGGAGGCAACAGTGCATGGCAGCAGAATACTCAGATTGCTGCACTTTGGTGAGAACTAC
>Frequency_1_QualityScore_FFGHHHHJJJIIIIJJJIJJJJJJJJJJJJJJJIIGIIIIIJJJGIJJHHJJJJHHHHHFFFFEEEDEDCDDDDDDDDDDDDDDDDDDDDDDDD_Mismatch_0_Sense_+_Library_PoolT
TGCCAAGGAGACAATCACAAGGCTCAAAACGCTAGTTGTTAAAAATTCATGGGGTTTGGCTCCAACAGAGTCCTCGCTTGTTTGGTCGGCTCTG
>Frequency_1_QualityScore_FFHHHHHJJIJJHIIJJJJJJJJJHJJJJJJIIJJJJJJJJJJJJJJIHHHHHFFFFFEEEEDDDDDDDDCCDDDDDCCDEDDDDEDDDDDDDD_Mismatch_2_Sense_+_Library_PoolT
TATAGATGCGCGTATTCTTAGCCGATGGGCAATTAGAATTGCCAGCGTTTCAACAGTCCACCTGAAGCCATAGAAAAGTCTCTGTAGCTTCATG
>Frequency_1_QualityScore_FD?FFFFGIJGJGIIJGGGCEEGHIG?DFECH@HIGGBGGF<FHHIGGIIE=F>AGIIG=CAC=CHEEC@@CDEEECADA>CCCD@A-8::CDB_Mismatch_0_Sense_+_Library_PoolT
CGGAATTTAGCACAAGAAAGAAAGAGTAAAGGAATAGTATGGAGCCCAAAGTATTTCAGTAAAACAGAAGATGGTAGATGGAAGTGGTTACATA
>Frequency_1_QualityScore_DBBDA:CGIHCBAHHHIFEGI<FHGIGGGHHI@FBG>D@DHEAFHH@FIB:F><<CGHIIGG>==D:@E?E:7ACC3;;B@BC@CDDEE>@_Mismatch_2_Sense_+_Library_PoolT
TGGTTACATAATAGACAGCCTATTCCAACTGCTCCTATTGTTGTTCCGTAATGGATGCTTTTCATTGATTTGATTTGAGGAATATTTATGA
>Frequency_1_QualityScore_FFHHHHHJJJIJJIJJJJIJEHHGIJJHIJHIJIJIIJJJIJJIIJEHIHHHHHHFFFFFFEEEEEDDDDDDDDDDDDDD_Mismatch_1_Sense_+_Library_PoolT
AGGGTTTGGCTCCAACAGAGTCCTCGCTTGTTTGGTCGGCTCTGAGTGAAAGCATATTGAAGAAGGATTGGATGAAGGCA
>Frequency_1_QualityScore_FFHHHHHJJIJIIJJJJJJIJJJJJJJIHIJJJJIJHJJIJIJJJJJIJJJJJIJHHHHFFFFDEEEDDDDCDDDDDDBDDADDDDBDDBDDDD_Mismatch_0_Sense_+_Library_PoolT
ATGCCAAGGAGACAATCACAAGGCTCAAAACGCTAGTTGTTAAAAATTCATGGGGTTTGGCTCCAACAGAGTCCTCGCTTGTTTGGTCGGCTCT
>Frequency_1_QualityScore_BD8FF<BB7E3<A@GHFEFHCAC)C;DA@<B??@GD@F@DCFFII8@ECGIFEAC:A;??DB@=@B>BB?A5;@@:=?8<<@A???<@.9<?BB_Mismatch_0_Sense_+_Library_PoolC
ATGCCAAGGAGACAATCACAAGGCTCAAAACGCTAGTTGTTAAAAATTCATGGGGTTTGGCTCCAACAGAGTCCTCGCTTGTTTGGTCGGCTCT
>Frequency_1_QualityScore_FFDHGHHGBGIBHGGHIJJHIAFIHDHGEDHI@CFHGIBDBHHGHGHGFFFDEG===8B@FGCH;=C=@=D;=?EHBFFDDDDC>@CCC?;@C_Mismatch_0_Sense_+_Library_PoolT
GGAATAGTATGGAGCCCAAAGTATTTCAGTAAAACAGAAGATGGTAGATGGAAGTGGTTACATAATAGACAGCCTATTCCAACTGCTCCTATT
>Frequency_1_QualityScore_?DFHFHCF<GHIIIGHIFH>HFHHIIICHII)?DFHFH*?BGIGGHIDAEHHHICGIIIIGAGHHHHE@CD@1;CC@>?>C?CCC@(5>;>CC@_Mismatch_1_Sense_+_Library_PoolT
CTTTGGTGAGAACTATGAAATGAATTGCCCCAAGCTATCAATCCGCTTCTTGCCCATCCCTTGCACAGAGTGGATTGGCAATGTATGAGTCAAA
>Frequency_1_QualityScore_FFFHHGHJJJEFHIEGIIJJJIIJ?FHIJIIHIJJIJGJJJJJJJJIIIJJJJJJJJIFHHHFFEFFFEACCDADDDDDDDDDCEDDDD_Mismatch_2_Sense_+_Library_PoolT
GGTTGCTTTGAAGGAAATTAAGAGTGGCAAGACAATGATATTGTATGATGCCAAGGAGACAATCACAAGGCTCAAAACGCTAGTTGTTA
>Frequency_1_QualityScore_FFHHHHHJJJJJJJIIIFHJJJJGIJJJHIJJJIJJJJJJJJEHIJJJIJJJJJJJJJIJHHHHHCDFFFDFEEEACDDDDDDEEDDEDDDDDD_Mismatch_0_Sense_+_Library_PoolT
GCACAAGAAAGAAAGAGTAAAGGAATAGTATGGAGCCCAAAGTATTTCAGTAAAACAGAAGATGGTAGATGGAAGTGGTTACATAATAGACAGC
>Frequency_1_QualityScore_FFHGHHHIJJJJIJJJJGIJJJJJJJGHIIJJJJIJJJJJJJJIIIJJIFGHIJJIJJJFGIHIJIIJJIIJEHGHHFFFFFCEEEEEEDCDDD_Mismatch_0_Sense_+_Library_PoolT
GTAAAGGAATAGTATGGAGCCCAAAGTATTTCAGTAAAACAGAAGATGGTAGATGGAAGTGGTTACATAATAGACAGCCTATTCCAACTGCTCC
>Frequency_1_QualityScore_FFHHHHHJJJJEIJJJJJJJJJJIIJJJJGJJJIJJHIIJJIJIJIJJJJJJJJJJJJIJJJJJHHJJJIDGIHHHHGHGHFFFFFFFDDD?DB_Mismatch_1_Sense_+_Library_PoolT
ATAATAGACAGCCTATTCCAACTGCTCCTATTGTTGTTCCATAATGGATGCTTTTCATTGATTTGATTTGAGGAATATTTATAGATGCGCGTAT
>Frequency_1_QualityScore_FFHHHFHJJJJIIJJJEHGIJGIIIJIJJJDFIJJJJJIJIIJJJIHIIGHIJFHJJJIIJJIBFHHIIGIEHHHHGHFFFFDEEEEEEFDDCC_Mismatch_0_Sense_+_Library_PoolT
AAGAGTAAAGGAATAGTATGGAGCCCAAAGTATTTCAGTAAAACAGAAGATGGTAGATGGAAGTGGTTACATAATAGACAGCCTATTCCAACTG
>Frequency_1_QualityScore_4<CF?DABFGHECH>FEHEIIFGGIIGDEGIIIIIBGGHGIIGEGIIADHGEHGCEFHHC:CEBD:@CCCCCCC@CCCDCCCB?BBBBCCC<C_Mismatch_0_Sense_+_Library_PoolT
TCAGTCAAATGCCAGGAGTCAGGACTGGAGGCTACGTTATGTTACAGAGGGAAGTCTTTCTTTGGACTCAAAGGTTCCAGCACAAGGCTTACC
>Frequency_1_QualityScore_FFHGHHHJJJJJJJJJJIJIIJJJDHIGIIIJIIJJIIJJJIJJJHHHHHHFFFFFEEEEEDDDDDDDDDBDDDDCCFEDDDDDDDDDDCDEEE_Mismatch_0_Sense_+_Library_PoolT
AGGCAAAAAAAGAAAAGAAGATGGTGGAAGATAAGCAACGGAATTTAGCACAAGAAAGAAAGAGTAAAGGAATAGTATGGAGCCCAAAGTATTT
>Frequency_1_QualityScore_FFHHHGHJJJJJJGIJJJJIJJJJJIJJJJJJJJJJIJHIIIJJJJJJJJJJJJJJJHHHFFFFEDEEEBDDDCDDDDDDDDDACDDDBDDDDD_Mismatch_1_Sense_+_Library_PoolT
AGATGCCAAGGAGACAATCACAAGGCTCAAAACGCTAGTTGTTAAAAATTCATGGGGTTTGGCTCCAACAGAGTCCTCGCTTGTTTGGTCGGCT
>Frequency_1_QualityScore_FEHHHHHJJJJGJJJJJIJJJJJJJJJGJJJJJHJJJJJIJJJJIIJJHIJHHHFFFEFCCAEEEDDDDCCDC(5@(>9,>:A94:_Mismatch_1_Sense_+_Library_PoolT
GTTAAAAATTCATGGGGTTTGGCTCCAACAGAGTCCTCGCTTGTTTGGTCGGCTCTGAGTGAAAGCATATTGAAGAAGGATTGGAC
>Frequency_1_QualityScore_AD??FBDH8CCFHC@A?D;9@8EG?DHHGH>GGEBDDA1B@@FG(;=C;AEE7=E@3@:76@>3(;;(;;5>CC25(::5:??@_Mismatch_0_Sense_+_Library_PoolT
TCATGGGGTTTGGCTCCAACAGAGTCCTCGCTTGTTTGGTCGGCTCTGAGTGAAAGCATATTGAAGAAGGATTGGATGAAGGCA
>Frequency_1_QualityScore_FFHHHHHJJJJJJJHGIJCGHGHIIIIJJJJJJIJJJJJIIJIJJJJJHHHHHFFFFEEEEEEDDDDDDCCEEDDDDDDD_Mismatch_0_Sense_+_Library_PoolT
AAAAAGAAAAGAAGATGGTGGAAGATAAGCAACGGAATTTAGCACAAGAAAGAAAGAGTAAAGGAATAGTATGGAGCCCA
>Frequency_1_QualityScore_FFHHHHHJJEGIHIJJJJIJIJJIJJIGIJJJJJJJJIIEIJJJJGIIJIJIGIJ;EHIGEHHHHHHFFDDDEEEEEEFFEDFEDDCDDDCCCC_Mismatch_0_Sense_+_Library_PoolT
AGAAGATGGTGGAAGATAAGCAACGGAATTTAGCACAAGAAAGAAAGAGTAAAGGAATAGTATGGAGCCCAAAGTATTTCAGTAAAACAGAAGA
>Frequency_1_QualityScore_FFHHHHHIJJJJJJJJJJGIJJHJJJIJJJJJJJGIJJJIJJJIJJJJJJJJJHJIJJIJJIIIJJJHHHHHHHFFFFFFFDDDDDDDFEEDDD_Mismatch_1_Sense_+_Library_PoolT
CCAGCCTATTCCAACTGCTCCTATTGTTGTTCCGTAATGGATGCTTTTCATTGATTTGATTTGAGGAATATTTATAGATGCGCGTATTCTTAGC
>Frequency_1_QualityScore_FFHHHHHJJJJJJJIJJJJJJAEHIIIIJJJIIJJJHIJJJJJIJJJJIIJJJJJHHHHGHHFFFFFDDCDDDDDDEEDECDDDDDDDDDDDDC_Mismatch_0_Sense_+_Library_PoolT
GTCTTTCTTTGGACTCAAAGGTTCCAGCACAAGGCTTACCGGGAAAATATTTAATACTTCTCCTGCCCAGGACATATGTGAACTCGATGGCCAT
>Frequency_1_QualityScore_FFFHHGDEGHIJJHIHIJDFEHIFGHGHIIIIJJGJIJJJJIHGIIIIIHFHFHFDFFEEEDDBDDDDDCCCC_Mismatch_0_Sense_+_Library_PoolT
ATATTGAAGAAGGATTGGATGAAGGCAAAAAAAGAAAAGAAGATGGTGGAAGATAAGCAACGGAATTTAGCAC
>Frequency_1_QualityScore_F?DFFHHJJJDGIIIIDEBFIIGEIIJHIIIJJJIIJIJJBFHIIJIIGIIJIJJJJHHHC_Mismatch_0_Sense_+_Library_PoolT
GTCCTCGCTTGTTTGGTCGGCTCTGAGTGAAAGCATATTGAAGAAGGATTGGATGAAGGCA
>Frequency_1_QualityScore_FFHHHHHJJJHIJJJJIJJJJIIJJJIJIJJIJJJFHJJJJJJIIJJJJJJIJJIIJJHGHHJHHFHHC@DFFFEEEACEEDDDDDDDDCCDDD_Mismatch_0_Sense_+_Library_PoolT
AAAGAAAGAGTAAAGGAATAGTATGGAGCCCAAAGTATTTCAGTAAAACAGAAGATGGTAGATGGAAGTGGTTACATAATAGACAGCCTATTCC
>Frequency_1_QualityScore_BDDFHHGIJEEBDAGHGHIGGIDHIGIJJJIEDHDFHIHIIIJECCG8=CGGEIIGEBEH?@>CEFEEEAB;>A@CC@BBDA?<CDDBDC@DDD_Mismatch_1_Sense_+_Library_PoolT
TGATGCCAAGGAGACAATCACAAGGCTCAAAACGCTAGTTGTTAAAAATTCATGGGGTTTTGCTCCAACAGAGTCCTCGCTTGTTTGGTCGGCT
>Frequency_1_QualityScore_D?D?FDFHHIIEGGIHGFBGGGGHDIEHGGDHIEEF>F?FIIBFHFGH@FGGHGIIIGGIDEHIHHHHHFFFFEFCB?CCCEEEEDCCCC?ACC_Mismatch_1_Sense_+_Library_PoolT
GGGAAGTCTTTCTTTGGACTCAAAGGTTCCAGCACAAGGCTTACTGGGAAAATATTTAATACTTCTCCTGCCCAGGACATATGTGAACTCGATG
>Frequency_1_QualityScore_FFGHHGHJGGIIHGJJJGHHJGHIFHIJJJJJJIJFGIIHIJJJBFHIJJJIJJIJJJIJJGHHFFACDD@CCFDFE@ACDCDDDDDDCDDCBD_Mismatch_0_Sense_+_Library_PoolT
GCTACGTTATGTTACAGAGGGAAGTCTTTCTTTGGACTCAAAGGTTCCAGCACAAGGCTTACCGGGAAAATATTTAATACTTCTCCTGCCCAGG
>Frequency_1_QualityScore_FDHHHDHIJJIJIJEGIJIJJJIJJJJIIIIGIHJGIIJJJIJHHGHIJIJIDHHHFGHDEFFFDEEEDD_Mismatch_0_Sense_+_Library_PoolT
GTTTGGCTCCAACAGAGTCCTCGCTTGTTTGGTCGGCTCTGAGTGAAAGCATATTGAAGAAGGATTGGAT
>Frequency_1_QualityScore_FFHHHHHGHJJJJJJJJCHHJJJJIJJJJJJJJJJJIJJJIJJJJIIJHIJIIJJJJJJJJJJJJJHHHHHFFDDDDEDDDDEDDDDDDDEDDD_Mismatch_0_Sense_+_Library_PoolT
TTGAAGGAAATTAAGAGTGGCAAGACAATGATATTGTATGATGCCAAGGAGACAATCACAAGGCTCAAAACGCTAGTTGTTAAAAATTCATGGG
>Frequency_1_QualityScore_FFHHHHGIJJIJJJJIIDHIIJJJIIJJJIGGIIIJEIIJIDIIJIIJIIJGGEIJIIIJGGIDGGHFEEHFFDCCEEDDDCDDDDDDDDCCCD_Mismatch_0_Sense_+_Library_PoolC
TTGAAGGAAATTAAGAGTGGCAAGACAATGATATTGTATGATGCCAAGGAGACAATCACAAGGCTCAAAACGCTAGTTGTTAAAAATTCATGGG
>Frequency_1_QualityScore_D:CF):CDBGEGBBBDGHDBADFF???F7(BDE_Mismatch_1_Sense_+_Library_PoolT
GGGTTTGGCTCCAACAGAGTCCTCGCTTGGTTG
>Frequency_1_QualityScore_BDDFFFFI@EA:A;DG+<CFF<;@FGCG;?*0?38?DCDEF?DAFF==)8)-7=@EEAECDBBDDBCCB?;;?BBB/8<?BB@B:A@(:A@(3@_Mismatch_1_Sense_+_Library_PoolT
CAATCACAAGGCTCAAGACGCTAGTTGTTAAAAATTCATGGGGTTTGGCTCCAACAGAGTCCTCGCTTGTTTGGTCGGCTCTGAGTGAAAGCAT
>Frequency_1_QualityScore_FDHHHHHJJJJJJJIHIIJJJHHIIJGHJGJJIJJJJJJJJJHGIGIIJIIIHHEEHEFFFFFEEEEEDBDDDDCDCDDDDDDDDDDDDDDDDC_Mismatch_0_Sense_+_Library_PoolT
GTGAAAGCATATTGAAGAAGGATTGGATGAAGGCAAAAAAAGAAAAGAAGATGGTGGAAGATAAGCAACGGAATTTAGCACAAGAAAGAAAGAG
>Frequency_1_QualityScore_FFHHHHHJJJJJJJJIJIJIJFHHGIJJJJJHJJJJGHIIJJJJJIIHIIHHHHHHFFFFFFFEDCECD@CDDDDDDDDDD_Mismatch_2_Sense_+_Library_PoolT
CAGGGTTTGGCTCCAACAGAGTCCTCGCTTGTTTGGTCGGCTCTGAGTGAAAGCATATTGAAGAAGGATTGGATGAAGGCA
>Frequency_1_QualityScore_FFHGFHHIJGHJJJJJJJJJIIJEIJIGHIJHJHHIJICGEHGGIJJJIHHH?EFFFFFFCDDDDEDDCCC>CCDADCCEDDDCCCCC@?CCCE_Mismatch_0_Sense_+_Library_PoolT
ACGGAATTTAGCACAAGAAAGAAAGAGTAAAGGAATAGTATGGAGCCCAAAGTATTTCAGTAAAACAGAAGATGGTAGATGGAAGTGGTTACAT
>Frequency_1_QualityScore_FFHHHHHJJIJJJIIJJIJJJJJIJJJJJJJJJJJIJJIJJJJJJJJJJJIJIJJJJJJJJJJJIHHHHHHHFFFEFDCE>BCDDDDDDDBCDD_Mismatch_1_Sense_+_Library_PoolT
TTGGACTCAAAGGTTCCAGCACAAGGCTTACTGGGAAAATATTTAATACTTCTCCTGCCCAGGACATATGTGAACTCGATGGCCATTGGGATCA
>Frequency_1_QualityScore_FFHHHHHJJIIJJJJJJJJJJJJGHJJJJJJJJJJJJJJJJHIJJJJJIJJJJJJJHHIDHIJHHHHHHFFFFFDECEE@CDDEDDDDDDDDDC_Mismatch_0_Sense_+_Library_PoolT
ATGTATCAGTCAAATGCCAGGAGTCAGGACTGGAGGCTACGTTATGTTACAGAGGGAAGTCTTTCTTTGGACTCAAAGGTTCCAGCACAAGGCT
>Frequency_1_QualityScore_FFHHFHHJJJJJJGIHHIJJIJIIGGIIGHHGIJJGIIJIHIJIIJJJHIJIJHFFFEEEEDDDCCDD;:?BDDDDDDDDDDDDDDDDDDDDDD_Mismatch_0_Sense_+_Library_PoolT
TTGGTCGGCTCTGAGTGAAAGCATATTGAAGAAGGATTGGATGAAGGCAAAAAAAGAAAAGAAGATGGTGGAAGATAAGCAACGGAATTTAGCA
>Frequency_1_QualityScore_FFFHFHGJIJJIJGIJIJJIJJIIIIJJJGIIIJJJJJJJ3BCHGIIIJJJHFFDEECEDDDDDCDCDDBCCDDCDDDCCBDD_Mismatch_1_Sense_+_Library_PoolT
GGTCGGCTCTGAGTGAAAGCATATTGAAGAAGGATTGGATGAAGGCAAAAAAAGAAAAGAAGATGGTGGAAGATAAGCAACGA
>Frequency_1_QualityScore_FDHFHHHDEGCGHIHIIIBGGHIHBGHHIGIIGIJFDHIJIIFEG<GABBHEG>F>8CAGDEHIJJJIGCHFHF>C;>@CCC@@>;=@68<BDB_Mismatch_1_Sense_+_Library_PoolT
CCAACTGCTCCTATTGTTGTTCCGTAATGGATGCTTTTCATTGATTTGATTTGAGGAATATTTATAGATGCGCGTATTCTTAGCCGATGGGCAA
>Frequency_1_QualityScore_@B?DBDDE7)@?0CBDEDE;96D?8?D>DC00@CDAC=A5?.>?D@86>>A;;(-(;3(>AAAA>:AAA98<:A_Mismatch_1_Sense_+_Library_PoolT
TTCATGGGGGTTGGCTCCAACAGAGTCCTCGCTTGTTTGGTCGGCTCTGAGTGAAAGCATATTGAAGAAGGATT
>Frequency_1_QualityScore_DDHDFF?GE@FEGHG9<F@B9CEGB9CEGG@G@HB@DHIIE99BHHID7@;@FGF;@GC@DEE?ECECB89AABCC@=;AABBCC>@CCCBB_Mismatch_0_Sense_+_Library_PoolT
AATGATATTGTATGATGCCAAGGAGACAATCACAAGGCTCAAAACGCTAGTTGTTAAAAATTCATGGGGTTTGGCTCCAACAGAGTCCTCGC
>Frequency_1_QualityScore_FFHHGDHIAGGGIGGII4FGHHFHGGEGIIIII@9CDGIIIA@GHBGC@88==CFFGI:(@DAG>A9(\,;=7;(-;>C?79>(,(5;@7>BBB_Mismatch_2_Sense_+_Library_PoolT
ATGATATTGTATGATGCTAAGGAGACAATCACAAGGCTCAAAACGCTAGTTGTTAAAAATTCATGGGGTTTGGCTCCAACAGAGTACTCGCTTG
>Frequency_1_QualityScore_FFGHHGHIIJIIFHIJJJJJJJIJJIJGIJJJJJJJJJHIGIJJJJJJJJIHGHHHHHEFFFFEEECEEEDBDDDDDDDDDDDDDDDDDDDCDD_Mismatch_0_Sense_+_Library_PoolT
GCTCCAACAGAGTCCTCGCTTGTTTGGTCGGCTCTGAGTGAAAGCATATTGAAGAAGGATTGGATGAAGGCAAAAAAAGAAAAGAAGATGGTGG
>Frequency_1_QualityScore_FFHHFHHJIIJIJJJJJJJJIJJGJJJJJJHIJJIJIJJIJJJJJIJIHHHHHFFFFFFEDEEDD;@DDEDDDDDCDDDDDDCCDCDDDBD_Mismatch_1_Sense_+_Library_PoolT
TTTGATTTGAGGAATATTTATAGATGCGCGTATTCTTAGCCGATGGGCCATTAAAATTGCCAGCGTTTCAACAGTCCACCTGAAGCCACAG
>Frequency_1_QualityScore_DFHHDHHIJJJJIJGGHGHHIBHHGCGGHIIFGGJIGIGIIIIJEGIJIDIHHHHEAECCFFFCCEB;_Mismatch_0_Sense_+_Library_PoolT
TTTGGCTCCAACAGAGTCCTCGCTTGTTTGGTCGGCTCTGAGTGAAAGCATATTGAAGAAGGATTGGA
>Frequency_1_QualityScore_FFHHHHHJJJJJIJJJJJJJJJJJJJJJIJJJJJJJJJJJJJJJJJJJJJJGIJJJIJJJJJJJIJJJJIJIJHHHFFCBDDEEEDDDDDDDDB_Mismatch_0_Sense_+_Library_PoolT
TATTCCAACTGCTCCTATTGTTGTTCCGTAATGGATGCTTTTCATTGATTTGATTTGAGGAATATTTATAGATGCGCGTATTCTTAGCCGATGG
>Frequency_1_QualityScore_?DDBHHDEGIHIGGJGEIGIIJDIIIIJHIIGIJIIIGIJJJGIIIJIJJIHIHGHEHHFF;>AC>CADCCBCCCCCDDDCDDC@CDDB_Mismatch_0_Sense_+_Library_PoolT
TGATTTGAGGAATATTTATAGATGCGCGTATTCTTAGCCGATGGGCCATTAGAATTGCCAGCGTTTCAACAGTCCACCTGAAGCCACAG
>Frequency_1_QualityScore_FFHHHHGJJFGIHIJJJJJIIJIIIIIJJJIJJJJJJJJJJJJJJEIJIIIIHJIJJGIJIJIJJJBGHHIIGDHFEHHFFCFFFCCB@AEDDD_Mismatch_1_Sense_+_Library_PoolT
AGATGGAAGTGGTTACATAATAGACAGCCTATTCCAACTGCTCCTATTGTTGTTCCATAATGGATGCTTTTCATTGATTTGATTTGAGGAATAT
>Frequency_1_QualityScore_FFHHHHHJJJJJJIJJJJJJJJJIJJJJJJIJJJJJJIJJJIJJJJJJIJJJJIHH@EFEEEEEEEDDDDDDDDDDDDDDDDDDDDDDCDDDDD_Mismatch_2_Sense_+_Library_PoolT
AGGAATATTTATAGATGCGCGTATTCTTAGCCGATGGGCAATTAGAATTGCCAGCGTTTCAACAGTCCACCTGAAGCCATAGAAAAGTCTCTGT
>Frequency_1_QualityScore_FFHHHHHJJJJJJJJJIIJJJJJJJJJJJIJJIJJHJJJJJJJJJJJJJJJ@EHIJHHFFFFFEEDDDDDDDDDDCDCDCDDDDDDDDEEDDDC_Mismatch_0_Sense_+_Library_PoolT
AGGCTCAAAACGCTAGTTGTTAAAAATTCATGGGGTTTGGCTCCAACAGAGTCCTCGCTTGTTTGGTCGGCTCTGAGTGAAAGCATATTGAAGA
>Frequency_1_QualityScore_FFHHHHHIJJIGHJJHHJJJJIIJJJJJJJJJJJJJJIJJJIIJIIJIJJJDIIHHHFFFFFFFFEDEEEDD?BDDFCDDDDDDDDDDDDDDDD_Mismatch_1_Sense_+_Library_PoolT
TCATTGATTTGATTTGAGGAATATTCATAGATGCGCGTATTCTTAGCCGATGGGCCATTAGAATTGCCAGCGTTTCAACAGTCCACCTGAAGCC
>Frequency_1_QualityScore_FFHHHHHJJJJJJJJGIIHIIJGGIIJJJJJJHIIFHIJJIJJJJJJJIJJJJJJJJJJIJIJJIJJHHHHHHFFFFFEDEEDDDDDDDBDEDD_Mismatch_0_Sense_+_Library_PoolT
ATTTCAGTAAAACAGAAGATGGTAGATGGAAGTGGTTACATAATAGACAGCCTATTCCAACTGCTCCTATTGTTGTTCCGTAATGGATGCTTTT
>Frequency_1_QualityScore_FFHHHHHJIJJJJJJJJJJJIIJJIJJJJJIJJJJJJJJJJJIIIIIJIJJIJJJIIJJJJHHHHHHEEEFFEEEEEEDDBDDDDDDCDCCDDD_Mismatch_0_Sense_+_Library_PoolT
CAGACCTGTAATCTTCTCTAAAGTTCCTTACAATCCTATTCTGGGCGAAACACACCATGTTTCCTCTGGAAACCTCAACGTGCTGCTAGAGCAG
>Frequency_1_QualityScore_FFHHHHHJJJJJJJIIIJJIIIJHIJJJJIJJJJJJJJJHJJJBGHIJJJJJJIJIIIJIIJJHFFDDDCCDEFECDEDDDCDDDDDDDDCDDD_Mismatch_0_Sense_+_Library_PoolT
CTACGTTATGTTACAGAGGGAAGTCTTTCTTTGGACTCAAAGGTTCCAGCACAAGGCTTACCGGGAAAATATTTAATACTTCTCCTGCCCAGGA
>Frequency_1_QualityScore_FFHHHHHIJJJJJHHIIIJIIIIIJJJJJJJJJIIIJJIJIIIJJJJJJJHHHHGFFFEDEC>@CCDDDDDDDBDCCDDDDDDCCDDDDDCDCD_Mismatch_1_Sense_+_Library_PoolT
CGAAATGACATGGTGGCAACAGCCAGATCCTCGTTTCTACGGGAATACAGTGGAGGCAACAGTGCATGGCAGCAGAATACTCAGATTGCTGCAC
>Frequency_1_QualityScore_FFHGFHHHJJJIJJJIJJHHGIIIGGHEIDGGIIIIIIIID;F;FHHHGI@CBGCGHEAGGCEHHIEE?=BDDCFAC>>@CA@9ADDDCDDCC:_Mismatch_1_Sense_+_Library_PoolT
TTTCTTTGGACTCAAAGGTTCCAGCACAAGGCTTACTGGGAAAATATTTAATACTTCTCCTGCCCAGGACATATGTGAACTCGATGGCCATTGG
>Frequency_1_QualityScore_FFHHHGGJJJJJJJJJJJJJJJJJBHGIJIGIHJIJIGIJJJIJIJIJEHIIIGHGFFFFFEECEDDDDABBBCDDDDCAACDDDDCDDDDCCD_Mismatch_1_Sense_+_Library_PoolT
GAAAAACAAATCGAAATGACATGGTGGCAACAGCCAGATCCTCGTTTCTACGGGAATACAGTGGAGGCAACAGTGCATGGCAGCAGAATACTCA
>Frequency_1_QualityScore_DFHHHHHJJJJJJJIIJIIJJIJJJIJJJJIIJJJJJJJJJJJJJJJJJJJJJGHJJIGGEEHHADDDF@CAA@CCCCDDCDE@CCACCCCCCC_Mismatch_0_Sense_+_Library_PoolT
TGAGAACTATGAAATGAATTGCCCCAAGCTATCAATCCGCTTCTTGCCCATCCCTTGCACAGAGTGGATTGGCAATGTATCAGTCAAATGCCAG
>Frequency_1_QualityScore_F<DFHHHIJJJGJJIJIJJJJIJJJJJJIIJCEIIJJIIIHHIHFHGJCHCHCHHHGHHF?ACDDDCDDDDDBBCC>CCCCDDDDDACCDBBDB_Mismatch_1_Sense_+_Library_PoolT
GTATAATGCCAAGGAGACAATCACAAGGCTCAAAACGCTAGTTGTTAAAAATTCATGGGGTTTGGCTCCAACAGAGTCCTCGCTTGTTTGGTCG
>Frequency_1_QualityScore_FFHDHHHHIIJIEHIJJGIJFGHHIJJHIJJGIJJJJIFHHIJJJIJJJJJHHHFFFFFEEECEEDDDDCDDD@BDDDDDDDDDDDDDDACCDD_Mismatch_1_Sense_+_Library_PoolT
TTCATTGATTTGATTTGAGGAATATTTATAGATGCGCGTATTCTTAGCCGATGGGCAATTAGAATTGCCAGCGTTTCAACAGTCCACCTGAAGC
>Frequency_1_QualityScore_FFHHHHHJJIIJJJHIJJJGIJHIJGIJJJJJJIJJJJJJHIJJJJJJJIJIJIHHHFFFFFEEEEEEDCDDDDDBDDDECDDDDDDDDDDDDC_Mismatch_1_Sense_+_Library_PoolT
TTTTCATTGATTTGATTTGAGGAATATTTATAGATGCGCGTATTCTTAGCCGATGGGCAATTAGAATTGCCAGCGTTTCAACAGTCCACCTGAA
>Frequency_1_QualityScore_FFHHHHHJJJJJJIJJJJIJFHIIJJHIIJJFIIJJJIJJJJJJJHGIJIJJJJJGIJJIJFGIHGIHCEEHHHF@EFEEEECDDDDDDDDDDD_Mismatch_0_Sense_+_Library_PoolT
TTAGCACAAGAAAGAAAGAGTAAAGGAATAGTATGGAGCCCAAAGTATTTCAGTAAAACAGAAGATGGTAGATGGAAGTGGTTACATAATAGAC
>Frequency_1_QualityScore_FFHHHHGJIIJJJJJJJJJJJJJJJJJJJJJJJJJJJJJJJIJJIJJJJJJHIJJJGIJJIJIIIJJJJHIJJJJJHHHHFDDDDDDFEDDCDD_Mismatch_1_Sense_+_Library_PoolT
AGCCTATTCCAACTGCTCCTATTGTTGTTCCATAATGGATGCTTTTCATTGATTTGATTTGAGGAATATTTATAGATGCGCGTATTCTTAGCCG
>Frequency_1_QualityScore_FFHGHHHHJJJJIJJJJJJGHIIHIJJIIJJHIFIIJJIJDIJJJJEHIHFHIIGHIIIEFGIGHIIJJGGFHHHFHFFFDBBBDEEEDDDDDB_Mismatch_0_Sense_+_Library_PoolT
GCCTATTCCAACTGCTCCTATTGTTGTTCCGTAATGGATGCTTTTCATTGATTTGATTTGAGGAATATTTATAGATGCGCGTATTCTTAGCCGA
>Frequency_1_QualityScore_FFGFHDHIEHIJJJHGJJIJJHIJJJJJIJIIIJJJIJJJJHHIIJJJJJJIJIIJJJIJHHFD>BEEDCCDDDCEDDDDDCDDDDDDDDBDDD_Mismatch_0_Sense_+_Library_PoolT
ACGTTATGTTACAGAGGGAAGTCTTTCTTTGGACTCAAAGGTTCCAGCACAAGGCTTACCGGGAAAATATTTAATACTTCTCCTGCCCAGGACA
>Frequency_1_QualityScore_ADDBCB6C;C@@F9FEA9CD6?:9?@BB9BDB939BEAB9=)).).8=7;)@CD>;?_Mismatch_0_Sense_+_Library_PoolT
GTCCTCGCTTGTTTGGTCGGCTCTGAGTGAAAGCATATTGAAGAAGGATTGGATGAA
>Frequency_1_QualityScore_FFHHHHHJJJJJJJJJIJJJJJJJJJJJJJJJJJJJJJJJIJJJJJJJIJIJJJJJJJJJJJJHHHHFFDFFFFEEEEEDDDDDDDCCDDDDDD_Mismatch_0_Sense_+_Library_PoolT
ATTGGCAATGTATCAGTCAAATGCCAGGAGTCAGGACTGGAGGCTACGTTATGTTACAGAGGGAAGTCTTTCTTTGGACTCAAAGGTTCCAGCA
>Frequency_1_QualityScore_FFHHHHHIJIJJJJJHIJJJJIJJJJJJJJJJJJJJJIJJJJJJJJJJJIJJJGIHJIJJHIJHHHHFFCEDECCDDDDDDDDDDDDDCDDDDD_Mismatch_0_Sense_+_Library_PoolT
TGCTGCTAGAGCAGGTTTCACATCATCCACCGATTTCAGCACTGCATGCAACTAATGAGGAAAAACAAATCGAAATGACATGGTGGCAACAACC
>Frequency_1_QualityScore_FFHHHHHJJFHJJJJJJJJJJIJGJFHIJJJIJJJHIIIJIJJJJJJJHHHHHHHFFFFFDEEEEEEADADDDDDDDDDDCCDDD_Mismatch_1_Sense_+_Library_PoolT
TTCATGGGGTTTGGCTCCAACAGAGTCCTCGCTTGTTTGGTCGGCTCTGAGTAAAAGCATATTGAAGAAGGATTGGATGAAGGCA
>Frequency_1_QualityScore_FDFHHHHIIIJJJJJJIIJJJJJJJJJHJJJJJJJGJJJJJJJJJHIJJIJJJJIJJJJJIJGEH7=EEEF>BAACEC6>B@ACDCCDDCACD3_Mismatch_0_Sense_+_Library_PoolT
GTGAGAACTATGAAATGAATTGCCCCAAGCTATCAATCCGCTTCTTGCCCATCCCTTGCACAGAGTGGATTGGCAATGTATCAGTCAAATGCCA
>Frequency_1_QualityScore_FFHHHHHJJJJJGIJJIJJIJJJIJJEHIJJIJIJIIJJIJJJJJIJJJJJIIJJIJJIIHEHIHHHHHHFFFFEEEEEDBDDBDCDDCBD_Mismatch_1_Sense_+_Library_PoolT
ACCGTTGCTTTGAAGGAAATTAAGAGTGGCAAGACAATGATATTGTATGATGCCAAGGAGACAATCACAAGGCTCAAAACGCTAGTTGTTA
>Frequency_1_QualityScore_DDHFHHHIDGIIAHE?EG3CEHDBFGHEHIIIIIIFIEGIGDHGDFDFDHIIGIIIGIG4@EHAEHFH:?BBBAABBB7;>>@@;;AC@:@C_Mismatch_1_Sense_+_Library_PoolT
GTTGTTCCATAATGGATGCTTTTCATTGATTTGATTTGAGGAATATTTATAGATGCGCGTATTCTTAGCCGATGGGCCATTAGAATTGCCAG
>Frequency_1_QualityScore_FFHHGHFIIIJJJJIJFHJGIIJIJJJJJJJJJJJJJIJJJJIJJJ9FHIJJJJJJIJJIIJJJIGIJJEHHHGFFFFFBEFDCDEEEDDDECC_Mismatch_0_Sense_+_Library_PoolT
AGATGGTAGATGGAAGTGGTTACATAATAGACAGCCTATTCCAACTGCTCCTATTGTTGTTCCGTAATGGATGCTTTTCATTGATTTGATTTGA
>Frequency_1_QualityScore_FDHHHHHJJJJJJJJJHIJJJJIJJIJHIJIJJJJJJJJJHIJIJJJHIJIJIJHHHHHFFFFFDDDDBACDDDDDDDDDACDDDDDDDDDDCC_Mismatch_0_Sense_+_Library_PoolT
GTCCTCGCTTGTTTGGTCGGCTCTGAGTGAAAGCATATTGAAGAAGGATTGGATGAAGGCAAAAAAAGAAAAGAAGATGGTGGAAGATAAGCAA
>Frequency_1_QualityScore_DD+A?FDHGHE><:CGHFGEFHCFHHGECHI<?BFH@<FGGIIII7FD>C==;=C@=CGHEFH:???>A?AC>>?C>><BA9,5>;>9@?_Mismatch_0_Sense_+_Library_PoolT
GATATTGTATGATGCCAAGGAGACAATCACAAGGCTCAAAACGCTAGTTGTTAAAAATTCATGGGGTTTGGCTCCAACAGAGTCCTCGCT
>Frequency_1_QualityScore_FFHHHHHHGIJJJGIIJJJJJJJIJIJIJIJJJJJJJJJGIJIJHJJJJHHHHFFFFFFEEEEEEDEECCCCCCDBDDDDDDDDDDCDB@_Mismatch_1_Sense_+_Library_PoolT
AAAATTCATGGGGTTTGGCTCCAACAGAGTCCTCGCTTGTTTGGTCGGCTCTGAGTGAAAGCATATTGAAGAAGGATTGGATGAAGGCGA
>Frequency_1_QualityScore_FFHHHHHJJJJJJJIJJJJJJJJIJJJIJJIIJJJJJJJJJJJJHIJJJJIJJJJJIJJIIJJIJIGGECHIIIHHGHHGEFFFDBDDDEEEDD_Mismatch_1_Sense_+_Library_PoolT
GACAGCCTATTCCAACTGCTCCTATTGTTGTTCCATAATGGATGCTTTTCATTGATTTGATTTGAGGAATATTTATAGATGCGCGTATTCTTAG
>Frequency_1_QualityScore_FFHHHHHIJIJJJJGJJIJJIIJJJJJJIJJIJJJHIJJJIJIJJJJJJJJJIHHHHHFFFFFFEEEDDDBDDDEDDDDDCDDDDDDDDDDDDD_Mismatch_0_Sense_+_Library_PoolT
ATTGATTTGATTTGAGGAATATTTATAGATGCGCGTATTCTTAGCCGATGGGCCATTAGAATTGCCAGCGTTTCAACAGTCCACCTGAAGCCAC
>Frequency_1_QualityScore_FFHHHGBHIJIGHJGGIHHJJHIIGJJJIJJIHJIJIJJJIGIIIJIIJJIHHHHHHGFFFDFFEDDDBBDFDDDDDDDDDDDDDDDC?CDDDC_Mismatch_0_Sense_+_Library_PoolT
GATTTGATTTGAGGAATATTTATAGATGCGCGTATTCTTAGCCGATGGGCCATTAGAATTGCCAGCGTTTCAACAGTCCACCTGAAGCCACAGA
>Frequency_1_QualityScore_BDDFFHF9GB9F@F?:EEEHE*11C@D@G0?D@FB4=F)88C;97.7@EAEE7?>@@BCCC>;@@?C((-59?9(,((5?4>ACC_Mismatch_0_Sense_+_Library_PoolT
TTTATAGATGCGCGTATTCTTAGCCGATGGGCCATTAGAATTGCCAGCGTTTCAACAGTCCACCTGAAGCCACAGAAAAGTCTCT
>Frequency_1_QualityScore_A0AF=FACB;BEAGAF9A4FA<AEB>CB*?CFGI9?BD0?DB;FDBF=888;CFAE@=4@E>A3.;9\65...;5>5>;-(5::AB?@>9@_Mismatch_0_Sense_+_Library_PoolT
GTGGATTGGCAATGTATCAGTCAAATGCCAGGAGTCAGGACTGGAGGCTACGTTATGTTACAGAGGGAAGTCTTTCTTTGGACTCAAAGGT
>Frequency_1_QualityScore_FFHHHHHJJJJJJJJJJJIIJJJHIJJIGIJJJJJJJJJJJJJJJIJIJJJJJJIJIJHHHHHHHFFDDEEDEDDDDDDCDDDDDDDDDBBBDE_Mismatch_2_Sense_+_Library_PoolT
TCCGTAATGGATGCTTTTCATTGATTTGATTTGAGGAATATTTATAGATGCGCGTATTCTTAGCCGATGTGCAATTAGAATTGCCAGCGTTTCA
>Frequency_1_QualityScore_FFHHHHHHIJJJJJJIGIIJGJIIJJJJIJJJGIJGIGIJJJJJJIIJDHHHHHHFFFFFF@>@>CCDBCCDBDDCCCDDC_Mismatch_1_Sense_+_Library_PoolT
ATGGGGTTTGGCTCCAACAGAGTCCTCGCTTGTTTGGTCGGCTCTGAGTGAAAGCATATTGAAGAAGGATTGGATGAAGAC
>Frequency_1_QualityScore_FFCFHHHJIIJJJIJJJJJJJJJJJJJJJJJJJJJIJJJIJJIIIJJIIIJJJBGIJJIHHHFF_Mismatch_0_Sense_+_Library_PoolT
GGTGGAAGATAAGCAACGGAATTTAGCACAAGAAAGAAAGAGTAAAGGAATAGTATGGAGCCCA
>Frequency_1_QualityScore_DBF?<<<FBEG>IC4CAEA<CABBE;;G9BEDCGI?DEDFAHAF3?9BDG9BB4?BF3BC.=8)57C@;@@EH;7=AC=2@_Mismatch_0_Sense_+_Library_PoolT
AGTAAAGGAATAGTATGGAGCCCAAAGTATTTCAGTAAAACAGAAGATGGTAGATGGAAGTGGTTACATAATAGACAGCCT
>Frequency_1_QualityScore_FFHHHHGJIJIJJJJJJJJJIIIIIGGGHHJJJFHIDGHGGGIIIIJJIHHFFFFFFEDE@CDDDDDDD?CCD@CCCCDDDDDDCDDEDDDCDB_Mismatch_0_Sense_+_Library_PoolT
ATTGGATGAAGGCAAAAAAAGAAAAGAAGATGGTGGAAGATAAGCAACGGAATTTAGCACAAGAAAGAAAGAGTAAAGGAATAGTATGGAGCCC
>Frequency_1_QualityScore_>D>FDFDGEDBBEEHI>H<A<CFH9C???1CF><@3;B_Mismatch_0_Sense_+_Library_PoolT
TGAGTGAAAGCATATTGAAGAAGGATTGGATGAAGGCA
>Frequency_1_QualityScore_FFHHHGHJJJJJJJJJJJJJJJJJIJGHIJJIJJJIJJJJJJJJJJJJHJJJJJFIJJHIJIJFHIJGCBEDGHDHHHHHHFFFFFDDDBDDDE_Mismatch_1_Sense_+_Library_PoolT
AATAGACAGCCTATTCCAACTGCTCCTATTGTTGTTCCATAATGGATGCTTTTCATTGATTTGATTTGAGGAATATTTATAGATGCGCGTATTC
>Frequency_1_QualityScore_FFHHHHHJJJJIJGIJJJIIFGGGIJJJJIJIJJJJIJIJIJJJJIIIJJGHIJJJIIIJJJHHHHFFFFFEEDEEDDDDCDDDACDDDDDDA@_Mismatch_1_Sense_+_Library_PoolT
CTCAGATTGTTGCACTTTGGTGAGAACTATGAAATGAATTGCCCCAAGCTATCAATCCGCTTCTTGCCCATCCCTTGCACAGAGTGGATTGGCA
>Frequency_1_QualityScore_FFHHHHHJJJJJJJJJJJJJJJJIJJJJJHJIJJJJIJJJJIJJJIJJIJJJIHHHHHHFFFFDADDDFDCCDCDDDDDDDCDDDDDDDB_Mismatch_0_Sense_+_Library_PoolT
TTGATTTGAGGAATATTTATAGATGCGCGTATTCTTAGCCGATGGGCCATTAGAATTGCCAGCGTTTCAACAGTCCACCTGAAGCCACAG
>Frequency_1_QualityScore_FFHHHFHIJJJJJJJJJIIJIIIHJHIJJJJJJJJJJJJJJJJJJIJJJJHHHHFFFFDFDDEEDDDDDCDDDDDDDDDDDDDDD_Mismatch_0_Sense_+_Library_PoolT
CTGAGTGAAAGCATATTGAAGAAGGATTGGATGAAGGCAAAAAAAGAAAAGAAGATGGTGGAAGATAAGCAACGGAATTTAGCAC
>Frequency_1_QualityScore_DFFDHDFBG<AF@GDCGCEG<@FGICGEGICHGGIGDE/?CCD;8;)=ACGHAEAECEEC?B(559ACAC@A3,:8ACC?>CCCCC?A9<B88:_Mismatch_1_Sense_+_Library_PoolT
CTTGTTTGGTCGGCTCTGAGTGAAAGCATATTGAAGAAGGATTGGATGAAGGCAAAAAAAGAGAAGAAGATGGTGGAAGATAAGCAACGGAATT
>Frequency_1_QualityScore_DFHDFHHJIIJJJJJJJAFHIJIIJGIJJJJIIHIIIJIJ:DGGIIJGHIBFHCGIJIIJIIIEGHIHIHHHHHHFFFFFFECEECCDDDDDDC_Mismatch_0_Sense_+_Library_PoolT
TAGTATGGAGCCCAAAGTATTTCAGTAAAACAGAAGATGGTAGATGGAAGTGGTTACATAATAGACAGCCTATTCCAACTGCTCCTATTGTTGT
>Frequency_1_QualityScore_FFHHHHHJJJJJJJJJJJJJJJJIJJJJJJJJJJJJIJJJJJJJJJJJJIJJJJGIJIIGIJJJJJJJJHHHHHHHHFFFFFDDDBDDDEEEDD_Mismatch_0_Sense_+_Library_PoolT
GACAGCCTATTCCAACTGCTCCTATTGTTGTTCCGTAATGGATGCTTTTCATTGATTTGATTTGAGGAATATTTATAGATGCGCGTATTCTTAG
>Frequency_1_QualityScore_FFHHHHHJJJJJJIIJJIJJJJIJJJJJJJJJJJJJJJJJJJIJJJJJIJJJJJJJJJJHHFFFDEEDDCCDDDDDDDDDDDDBBDDEDCDDDD_Mismatch_1_Sense_+_Library_PoolT
ATGGATGCTTTTCATTGATTTGATTTGAGGAATATTTATAGATGCGCGTATTCTTAGCCGATGGGCAATTAGAATTGCCAGCGTTTCAACAGTC
>Frequency_1_QualityScore_DEHFFBB2<CGFHAHC@EHIG?AD@DBC?:*1?B@FH@EIFA39?B<?DBFHFHGGGGGHG:FHD=EHGEHEEEHEECDFFFB>AC@@>=>BC@_Mismatch_0_Sense_+_Library_PoolT
CCCAAAGTATTTCAGTAAAACAGAAGATGGTAGATGGAAGTGGTTACATAATAGACAGCCTATTCCAACTGCTCCTATTGTTGTTCCGTAATGG
>Frequency_1_QualityScore_FFHGHHHIJJJJIJIIJIJJJJIIJJJJIIIIIHIJJJIJJJIHIJEEHJJJJJGIJJJJJJGIJJJIJEHHHGHHFFFFFFFFDDDDBDDDEE_Mismatch_0_Sense_+_Library_PoolT
ATAGACAGCCTATTCCAACTGCTCCTATTGTTGTTCCGTAATGGATGCTTTTCATTGATTTGATTTGAGGAATATTTATAGATGCGCGTATTCT
>Frequency_1_QualityScore_FFHHHHHJIJJJJJJJGGGIGHCFHIJJJJJJIJJIJHJJIJJJJGIJHHEHHHFFFFFFEEEEEEDDDCCCDDDDDDDD?C_Mismatch_1_Sense_+_Library_PoolT
ATGGGGTTTGGCTCCAACAGAGTCCTCGCTTGTTTGGTCGGCTCTGAGTGAAAGCATATTGAAGAAGGATTGGATGAAGGTA
>Frequency_1_QualityScore_FFHGHHGJIIHHIIIGIGGHIIJJIJAGICHIIHIIIJIJJIEGGIJJIDHCHGHIIGGHFEEFDDBDDCCDDDCCCCC>CBBDDDDDDCC@CB_Mismatch_0_Sense_+_Library_PoolT
TCCTCGCTTGTTTGGTCGGCTCTGAGTGAAAGCATATTGAAGAAGGATTGGATGAAGGCAAAAAAAGAAAAGAAGATGGTGGAAGATAAGCAAC
>Frequency_1_QualityScore_FFHHHHHJJJJJJGIJJJJJJJFGGIJJJJIJFIIJJIJJJJJJIHIJHIIIJJJIJJHHHHHHFFFFFCCDCBDDCDEDDDDCDDBDDDDDCC_Mismatch_0_Sense_+_Library_PoolC
AGTCTTTCTTTGGACTCAAAGGTTCCAGCACAAGGCTTACCGGGAAAATATTTAATACTTCTCCTGCCCAGGACATATGTGAACTCGATGGCCA
>Frequency_1_QualityScore_FFHHHHHIIJJJJJJJJJIGJJJJJJGEHHIJIJJJJJJJJJJJJJJJJJJJJIIJJJJJJIJGHGHHFCDFFEDDDDDDDDDDDDDDDDACDD_Mismatch_1_Sense_+_Library_PoolC
CTGTAATCTTCTCTAAAGTTCCTTACAATCCTATTCTGGGCGAAACACACCATGTTTCCTGTGGAAACCTCAACGTGCTGCTAGAGCAGGTTTC
>Frequency_1_QualityScore_FFDHHHHJJIJBHIJJJJJJJJIIJJJIGGGHIJFIIGIJIHIJFGIFHIJJIJJIJGIIIJIHHHHHHFFFFFEEDEEEDCDCCDDABDDDCB_Mismatch_0_Sense_+_Library_PoolC
GGAGCCCAAAGTATTTCAGTAAAACAGAAGATGGTAGATGGAAGTGGTTACATAATAGACAGCCTATTCCAACTGCTCCTATTGTTGTTCCGTA
>Frequency_1_QualityScore_FFHHHHHGIJJHJJIJJJJHHAFHIJJJJJJJJJJIJIJJJJIJHIJJJJJJJGGFHJIIJJJJJHHHHDFFFFEDDDDDCDDDDCDDDDDDDC_Mismatch_0_Sense_+_Library_PoolC
TACTTTGAAGGAAATTAAGAGTGGCAAGACAATGATATTGTATGATGCCAAGGAGACAATCACAAGGCTCAAAACGCTAGTTGTTAAAAATTCA
>Frequency_1_QualityScore_DDFHFDFHHEFHAGECG:A8CHEECEGBEF<?<CB@GAB<?D<?F9BB9<FCHHCGGGH:C7874\\-9((6;>AA(;/;8=\529<ACC@CC@_Mismatch_2_Sense_+_Library_PoolC
TTCCTATTGTTGTTCCGTAATGGATGCTTTTCATTGATTTGATTTGAGGAATATTTATAGATGCGCGTATTCTTAGCCGATGGGCAATTAGAAT
>Frequency_1_QualityScore_FFHHHHHJJJJJJJJJHIJJJJJJJJJJJJJJGHJJJIJJJJHJJJJIIJJHHFFFFFCCCEDEEDDDDCDDDD@CDDDDDDDDDDDDDDDDDD_Mismatch_1_Sense_+_Library_PoolC
CTAAAAATTCATGGGGTTTGGCTCCAACAGAGTCCTCGCTTGTTTGGTCGGCTCTGAGTGAAAGCATATTGAAGAAGGATTGGATGAAGGCAAA
>Frequency_1_QualityScore_DDFHHHGJEBHGGFHHEGGGIJGFGDDFEHIJIIHHHHG8CFDH@C>DGG@DACCGEFEA>D@DDD_Mismatch_0_Sense_+_Library_PoolC
GGCTCCAACAGAGTCCTCGCTTGTTTGGTCGGCTCTGAGTGAAAGCATATTGAAGAAGGATTGGAT
>Frequency_1_QualityScore_FFHGHHHJJJJIJJIJIJJJJJHHIIECHJJHIJJGIJIHIIJJJHHJGIJJJIJJIHIJJHHHHHHFBFDDDDDDDDDDDDDCDDCCDDDD?B_Mismatch_1_Sense_+_Library_PoolC
TGTTCCATAATGGATGCTTTTCATTGATTTGATTTGAGGAATATTTATAGATGCGCGTATTCTTAGCCGATGGGCCATTAGAATTGCCAGCGTT
>Frequency_1_QualityScore_DDFHFFFGGHIGEHIIGHGHIFGHIIEFDGIGGEEGHJIIJIGIGIIGHGBHFEGHEEHECH>B>>ABBA?BCCDDDDDCACCCC@B?@@C@CC_Mismatch_1_Sense_+_Library_PoolC
CGTAATGGATGCTTTTCATTGATTTGATTTGAGGAATATTTATAGATGCGCGTATTCTTAGCCGATGGGCAATTAGAATTGCCAGCGTTTCAAC
>Frequency_1_QualityScore_DDD?FF?GFGIGGEGIEB?@??99BB9?GHEFCH@FFDHCEGBH1DHCHAEBD_Mismatch_0_Sense_+_Library_PoolC
GAAGGCAAAAAAAGAAAAGAAGATGGTGGAAGATAAGCAACGGAATTTAGCAC
>Frequency_1_QualityScore_FFHHHHHJJIJGHIJJJJJJJJJJJJGIJJJJJJJJJHIIJJJJJJJJJJJJJIJIIHHHHFFFFFFCECDD_Mismatch_1_Sense_+_Library_PoolC
CTCCAACAGAGTCCTCGCTTGTTTGGTCGGCTCTGAGTGAAAGCATATTGAAGAAGGATTGGATGAAGGCGA
>Frequency_1_QualityScore_FFHHHHHJJJJJJJJIJJJIHJJJJJJJJIIJJJIIJJIIJJJIIJIJIIIJHIJJJJJIIJJJJIIFIHDCDEEEEDDDDDDDDBDDDDDCCD_Mismatch_1_Sense_+_Library_PoolC
CTGCTCCTATTGTTGTTCCGTAATGGATGCTTTTCATTGATTTGATTTGAGGAATATTTATAGATGCGCGTATTCTTAGCCGATGGGCAATTAG
>Frequency_1_QualityScore_DFHGHFHIJGIJJIGGBHHIJJJHGIJGIEHIIIGG@HGIJCCCFGHIGIEAEG@H>?CE;BDBCCAECCCCCCDDDBB?C@>CCACC8??C?C_Mismatch_0_Sense_+_Library_PoolC
CTCTGAGTGAAAGCATATTGAAGAAGGATTGGATGAAGGCAAAAAAAGAAAAGAAGATGGTGGAAGATAAGCAACGGAATTTAGCACAAGAAAG
>Frequency_1_QualityScore_FFHHHHHJJJJJJJJJJHIIJJJJJJJJJJIJHIJJJJJJJJJJJJJJHHHFDFDEEEEDDDCDDDDDDDDDDDDDDDDDDDDDCEDDDDDDDD_Mismatch_2_Sense_+_Library_PoolC
ATATTTATAGATGCGCGTATTCTTAGCCGATGGGCAATTAGAATTGCCAGCGTTTCAACAGTCCACCTGAAGCCATAGAAAAGTCTCTGTAGCT
>Frequency_1_QualityScore_FFHHHHHJJJJJJGHIJJJJJJJJJJJJJJJJJJJJJJJJJJJJJJJJJIJGGHIGHIH_Mismatch_0_Sense_+_Library_PoolC
CTGCTAGAGCAGGTTTCACATCATCCACCGATTTCAGCACTGCATGCAACTAATGAGGA
>Frequency_1_QualityScore_FFHGHHHGHIIIJJJJJJJJJGGGHIIGGHGEHHJJIIGHJJ@EFHGIIJIIHHCEEFB?CC>@BDDDCCCCADDDDDCDDEECDA4?CDDDDD_Mismatch_1_Sense_+_Library_PoolC
AAACGCTAGTTGTTAAAAATTCATGGGGTTTGGCTCCAACAGAGTCCTCGCTTGTTTGGTCGTCTCTGAGTGAAAGCATATTGAAGAAGGATTG
>Frequency_1_QualityScore_FFHHHHHIJJJJJJJJIIJJHDHHJGIJJGIJJJGIJJJJJIIJJJGIIJJJH=CHCEFEFFEEEEDEDDDDDDDDDDDD_Mismatch_0_Sense_+_Library_PoolC
TGAAAGCATATTGAAGAAGGATTGGATGAAGGCAAAAAAAGAAAAGAAGATGGTGGAAGATAAGCAACGGAATTTAGCAC
>Frequency_1_QualityScore_FFHHGHHJIJIJJJIJJJJDHIIIJJJIJJJIIJIJJJGIJJJJJIIJIGJIIGIHG@CGHJHEBCEBCDC@A76;@@CCCA;>@;;AB@9A>@_Mismatch_0_Sense_+_Library_PoolC
TATGAAATGAATTGCCCCAAGCTATCAATCCGCTTCTTGCCCATCCCTTGCACAGAGTGGATTGGCAATGTATCAGTCAAATGCCAGGAGTCAG
>Frequency_1_QualityScore_FFHHHHHJJJJJJJJJJJJJJJHHIJJJJJJJJJJJJIJIIIJJHHIJJHHHHHFFFADDDFDDDDDDDDDDDDCDDDDDCDDDDDDDCCDDDD_Mismatch_2_Sense_+_Library_PoolC
GAGGAATATTTATAGATGCGCGTATTCTTAGCCGATGGGCAATTAGAATTGCCAGCGTTTCAACAGTCCACCTGAAGCCATAGAAAAGTCTCTG
>Frequency_1_QualityScore_FFHHHHDGHIGIIIGGIJHHAEHDHJGHIJIJJJJJJIJEIJIGIIIJJJJJJJIJIJIIJJHHHFEFFDDEEEDBDDDDDDDDDEDDDBDDDE_Mismatch_1_Sense_+_Library_PoolC
TCTTTGAAGGAAATTAAGAGTGGCAAGACAATGATATTGTATGATGCCAAGGAGACAATCACAAGGCTCAAAACGCTAGTTGTTAAAAATTCAT
>Frequency_1_QualityScore_FFFHHFHIBHGAFHGIIIEHIIHCHGI<BGFGGEHGIIGCHB?FGHH=CH=CHGI<CFHGHGCHAEHFD>BD96=>>ADDF@CCCCCCCCCCCC_Mismatch_1_Sense_+_Library_PoolC
CTGGAGGCTACGTTATGTTACAGAGGGAAGTCTTTCTTTGGACTCAAAGGTTCCAGCACAAGGCTTACTGGGAAAATATTTAATACTTCTCCTG
>Frequency_1_QualityScore_FFHHHHHJIJJJJJJJJJJJJJIJJIJIJHIJJJJJJJJJJJJJJJJJJJJJHGHHHHFFFFFDADDDEDDDDDDDDDDDDDDDDDDDDD_Mismatch_2_Sense_+_Library_PoolC
TTGATTTGAGGAATATTTATAGATGCGCGTATTCTTAGCCGATGGGCAATTAGAATTGCCAGCGTTTCAACAGTCCACCTGAAGCCATAG
>Frequency_1_QualityScore_FFHHHGGJGIIJJIJJIJIJIIIIGJJIJJJJJIJIIGIJJJIIGIIJIJEHEHIJJIJHHHHGFBEF@CDCA@CECCC@>AB@D?A@CDDDC?_Mismatch_0_Sense_+_Library_PoolC
AATGAATTGCCCCAAGCTATCAATCCGCTTCTTGCCCATCCCTTGCACAGAGTGGATTGGCAATGTATCAGTCAAATGCCAGGAGTCAGGACTG
>Frequency_1_QualityScore_FFHHHHHIJJJJJJJIJJJJIJJJIJJJJJJJJJJJIIJJJHIHHHHHCDFFFEEDEEEDDDDDDDDDDDDDDCD_Mismatch_0_Sense_+_Library_PoolC
GCATATTGAAGAAGGATTGGATGAAGGCAAAAAAAGAAAAGAAGATGGTGGAAGATAAGCAACGGAATTTAGCAC
>Frequency_1_QualityScore_FFHHHHHJJJIJJJJIIJIGGHHEEHIDHGIJJJIJIGGIJJIJHHHHHFFFFFFCEEEDDCDDDDD@CCCDDDDDDDBDDEDDDDDDDDDD@C_Mismatch_0_Sense_+_Library_PoolC
TGAAGGCAAAAAAAGAAAAGAAGATGGTGGAAGATAAGCAACGGAATTTAGCACAAGAAAGAAAGAGTAAAGGAATAGTATGGAGCCCAAAGTA
>Frequency_1_QualityScore_FFHHHGFIIJJIJJJIIJJJJIJJJJIJIJJJJJJJJIIIJJJJJJIJJJJJJHHHFFFFFEEEEEEEEDDDBDDDFDDDDDDDDDDDDCDCCD_Mismatch_0_Sense_+_Library_PoolC
TCATTGATTTGATTTGAGGAATATTTATAGATGCGCGTATTCTTAGCCGATGGGCCATTAGAATTGCCAGCGTTTCAACAGTCCACCTGAAGCC
>Frequency_1_QualityScore_FFHHHGHIIJGHIGIGDHIGGIIGHIEHIJHIIIJHGHHFIJIGJIJJJJHEHHFEEFEEDCD;@BBCCBCDDDDDDDDDDDDDDDDDDDDDDD_Mismatch_0_Sense_+_Library_PoolC
CGGCTCTGAGTGAAAGCATATTGAAGAAGGATTGGATGAAGGCAAAAAAAGAAAAGAAGATGGTGGAAGATAAGCAACGGAATTTAGCACAAGA
>Frequency_1_QualityScore_ADHHHDHHIJIGIJE@HIJI<FHHCGEFGFGIHIIIGGIJJIJIGIJDGIIGHJJABBEFCCCCED@@@BD<A?8ACCCACCCCCDDDDDDDD>_Mismatch_1_Sense_+_Library_PoolC
TTCCGTAATGGATGCTTTTCATTGATTTGATTTGAGGAATATTTATAGATGCGCGTATTCTTAGCCGATGGGCAATTAGAATTGCCAGCGTTTC
>Frequency_1_QualityScore_FFHHHHHJJJJJJJJJJJJIJJJJJJJJIJJJJJJJJJJHIJJJIJJJJJJIJJHHHFFFFFEEEEEEECDDDDBDDDEDDDDDDDDDDDDDDC_Mismatch_0_Sense_+_Library_PoolC
TTTCATTGATTTGATTTGAGGAATATTTATAGATGCGCGTATTCTTAGCCGATGGGCCATTAGAATTGCCAGCGTTTCAACAGTCCACCTGAAG
>Frequency_1_QualityScore_FFHHHHHJIJIJJJJJJJJJJIJJJJJJJJHIHJIJJJJJIJIIJJJJIJJJHHHHGGHFFFFFFFEEDCEEEDDDDCBB@BACDDE@D@CDDD_Mismatch_0_Sense_+_Library_PoolC
CAGAGGGAAGTCTTTCTTTGGACTCAAAGGTTCCAGCACAAGGCTTACCGGGAAAATATTTAATACTTCTCCTGCCCAGGACATATGTGAACTC
>Frequency_1_QualityScore_DEHGHHHJIIHHIHJHHJJJJJIIIFHIHIJJJJJJJJJJIJJJJJIJJJJIJJJJJIJJJJJJGIIJJHHHHHFFEFFEEEDEEDDCCDFDCD_Mismatch_0_Sense_+_Library_PoolC
TAAAACAGAAGATGGTAGATGGAAGTGGTTACATAATAGACAGCCTATTCCAACTGCTCCTATTGTTGTTCCGTAATGGATGCTTTTCATTGAT
>Frequency_7_QualityScore_FEHHHHHJJJJJJIIJJJJJJJJIHHIJJIJJJJJJFHIJIIJJJHIIIIIHGGGGGFFFFEEEEEDACBCDDDDDDDDDDECDC@>=ACDDDE_Mismatch_0_Sense_+_Library_PoolT
GTATTCTTAGCCGATGGGCCATTAGAATTGCCAGCGTTTCAACAGTCCACCTGAAGCCACAGAAAAGTCTCTGTAGCTTCATGGGTGTTATATA
>Frequency_7_QualityScore_FFHHGHHIIJJIIJIJIIIHIIIHIIHIHHIHHIIIIIIDFHHGIHHGGFFGFEEECCDCCDDCCBCCDBCCCDCDDCDCCDDBCCDC=>:@BC_Mismatch_0_Sense_+_Library_PoolT
CGCGTATTCTTAGCCGATGGGCCATTAGAATTGCCAGCGTTTCAACAGTCCACCTGAAGCCACAGAAAAGTCTCTGTAGCTTCATGGGTGTTAT
>Frequency_6_QualityScore_EEGFGHGIIJIIIIIGIIIIHFHIIFHGFHIIFHGHGGFFHGGDGDFGFIGGFDCEEEDD@CCCCC?CCCCCDDBDDCDDDC?CDDB@@>ACDC_Mismatch_0_Sense_+_Library_PoolT
GCGTATTCTTAGCCGATGGGCCATTAGAATTGCCAGCGTTTCAACAGTCCACCTGAAGCCACAGAAAAGTCTCTGTAGCTTCATGGGTGTTATA
>Frequency_1_QualityScore_FFHHHDFIIBBD>FGIAHGHCH?G9=@DGCGEHFEHFD?BCEE;5>?@(;>C9??CACCA?C8ACCC?CCCCCCC3:@@CC34:>A19<B<:>C_Mismatch_0_Sense_+_Library_PoolC
GCGTATTCTTAGCCGATGGGCCATTAGAATTGCCAGCGTTTCAACAGTCCACCTGAAGCCACAGAAAAGTCTCTGTAGCTTCATGGGTGTTATA
>Frequency_5_QualityScore_FFHHHGHJIJJJJJJJJJJJJJIJJJJJJJJJJJJJIIIJJJIJJJJJJIJJJJFGFHHHHHGHGGEFEADDEEEEEDDDEDDCDBCEDEECDE_Mismatch_0_Sense_+_Library_PoolT
CAGCGTTTCAACAGTCCACCTGAAGCCACAGAAAAGTCTCTGTAGCTTCATGGGTGTTATATATCGAGTCTATGCTTATCAAAAGTTCCATATT
>Frequency_5_QualityScore_FEGHGHGJIJJJIJJIIIIJJIIIIIJIJJJJJJFHHIIIJIIJIJIJJIJIIIIIIHHHGGFFFCEEEEEEEEEDDDDEDDD?@=ACEDEEEE_Mismatch_0_Sense_+_Library_PoolT
ATTCTTAGCCGATGGGCCATTAGAATTGCCAGCGTTTCAACAGTCCACCTGAAGCCACAGAAAAGTCTCTGTAGCTTCATGGGTGTTATATATC
>Frequency_4_QualityScore_FFHHHHHIJJIIIJJHHHIIIIIJIJIJGGHIJJJJJIIJJIIJJHIJIIIIIIIGGGFEEEEFFDECDCDEDEDDCB@BCCEEEEEEDCC=AC_Mismatch_0_Sense_+_Library_PoolT
AGCCGATGGGCCATTAGAATTGCCAGCGTTTCAACAGTCCACCTGAAGCCACAGAAAAGTCTCTGTAGCTTCATGGGTGTTATATATCGAGTCT
>Frequency_4_QualityScore_FFHGGHGJIIHIGIIGIIIIHIIHHGIHHHHGHGIJIIHHHIFEGFGGFFDEDCC@?BCCBCCCBCCBC@<@ACACDCCDCCCDDDDCEABA>?_Mismatch_0_Sense_+_Library_PoolT
GATGCGCGTATTCTTAGCCGATGGGCCATTAGAATTGCCAGCGTTTCAACAGTCCACCTGAAGCCACAGAAAAGTCTCTGTAGCTTCATGGGTG
>Frequency_4_QualityScore_EEFGGGGGGGHIIIHIHGGHIHHHGHHHHGHGHHHIHGGEAEEFFEEEEDEDEEEDDCCDCCDDCCDDDCC@ACDDDDDDDCCDBCCAA7:;=C_Mismatch_0_Sense_+_Library_PoolT
GCGCGTATTCTTAGCCGATGGGCCATTAGAATTGCCAGCGTTTCAACAGTCCACCTGAAGCCACAGAAAAGTCTCTGTAGCTTCATGGGTGTTA
>Frequency_4_QualityScore_FFHHHHHJIJIJJIJIJJIHIJJJJJJJJJJGIIJJJJIJIJJJJJJJIIIIIIIIHGGGGFEEEFFEDDCEEEEDEDDDAAABCEEEEEEDDD_Mismatch_0_Sense_+_Library_PoolT
CTTAGCCGATGGGCCATTAGAATTGCCAGCGTTTCAACAGTCCACCTGAAGCCACAGAAAAGTCTCTGTAGCTTCATGGGTGTTATATATCGAG
>Frequency_4_QualityScore_EFHHGHHJJIIJIJJJJJJIJJIGIIJIJIIIGHIIJJJIJJJIIEHGFGGFFFEEEEEEEDDDCDCDDACCDDCDDCDDDDCCCDDDDCCCDC_Mismatch_0_Sense_+_Library_PoolT
TAGATGCGCGTATTCTTAGCCGATGGGCCATTAGAATTGCCAGCGTTTCAACAGTCCACCTGAAGCCACAGAAAAGTCTCTGTAGCTTCATGGG
>Frequency_4_QualityScore_EDGGGEGGIIIFHIIIIHHIJIIHDGHEIGIGIGHHHIIIEGIIHHCFHHFFEEECDDDDABAACBCCDABABCCCB?B?BCCABCCCCDCBAC_Mismatch_0_Sense_+_Library_PoolT
ATAGATGCGCGTATTCTTAGCCGATGGGCCATTAGAATTGCCAGCGTTTCAACAGTCCACCTGAAGCCACAGAAAAGTCTCTGTAGCTTCATGG
>Frequency_4_QualityScore_FFHHHHHJJJJJJJJJJJJJJJJIJIIGIIJJJJJJJJJJJJJJIIJIIIIIIHGGGGEEEFFEEEEEDCDCEDDD?@@CDEEEEDEDDDACCD_Mismatch_0_Sense_+_Library_PoolT
GCCGATGGGCCATTAGAATTGCCAGCGTTTCAACAGTCCACCTGAAGCCACAGAAAAGTCTCTGTAGCTTCATGGGTGTTATATATCGAGTCTA
>Frequency_3_QualityScore_FFHHHHHJJJJJJJJJJJJJIIJJJJJIJJIJJJJJJIIJJJJJJJIJIIIGGGFGHHGFFGFFFFEDEDBBCDEDEEEEDBCCCDDEEDEDDC_Mismatch_0_Sense_+_Library_PoolT
GGCCATTAGAATTGCCAGCGTTTCAACAGTCCACCTGAAGCCACAGAAAAGTCTCTGTAGCTTCATGGGTGTTATATATCGAGTCTATGCTTAT
>Frequency_3_QualityScore_FFHHHHHJJJJJJJJJHIJJJJJJJIJJJJJJJHIJJJJJJJIJJIIFIIJJJHHIJIIIIIIIIBCADEDFFFEEDDDCDDDEEDEECDDDCD_Mismatch_0_Sense_+_Library_PoolT
ATTAGAATTGCCAGCGTTTCAACAGTCCACCTGAAGCCACAGAAAAGTCTCTGTAGCTTCATGGGTGTTATATATCGAGTCTATGCTTATCAAA
>Frequency_3_QualityScore_EFHHGHHJJJIIJHIJJJJJJJJJIJJJJJIJJJJJJJJJJJJJFGIJJJIIJJJJJJJJJIAEEFFFFEFFDCCCBDDDEEDEEDDDEDDDDC_Mismatch_0_Sense_+_Library_PoolT
AGAATTGCCAGCGTTTCAACAGTCCACCTGAAGCCACAGAAAAGTCTCTGTAGCTTCATGGGTGTTATATATCGAGTCTATGCTTATCAAAAGT
>Frequency_3_QualityScore_FFHHHHHJJJJJJJJJJJIIIJJJJJJJJJGHIJJJJJJJJJJJJJJHIJJJJIIIFFGGFBDFFFFEEEDDEEDDDDD=A=ADDDDEEECCDC_Mismatch_0_Sense_+_Library_PoolT
TTAGCCGATGGGCCATTAGAATTGCCAGCGTTTCAACAGTCCACCTGAAGCCACAGAAAAGTCTCTGTAGCTTCATGGGTGTTATATATCGAGT
>Frequency_3_QualityScore_FFHHHHHIJJJJJJJJJJJJJJJHIIJIJJJJJIJJJJJJIIIJJJJJJHJIJJEHHHHIHHGGGGGBEDEDABBBCDDEEEDDCCCDDDEEDE_Mismatch_0_Sense_+_Library_PoolT
ATGGGCCATTAGAATTGCCAGCGTTTCAACAGTCCACCTGAAGCCACAGAAAAGTCTCTGTAGCTTCATGGGTGTTATATATCGAGTCTATGCT
>Frequency_3_QualityScore_FFHGHHHJJIJJIIIIJJJJJJIIIFHJIIJJJJJJJHJIIJHJJIJIIIJHIIIHDDGHGGEGGGFFEEEEDD@B@ACDDEDEEDCBAACDEE_Mismatch_0_Sense_+_Library_PoolT
CGATGGGCCATTAGAATTGCCAGCGTTTCAACAGTCCACCTGAAGCCACAGAAAAGTCTCTGTAGCTTCATGGGTGTTATATATCGAGTCTATG
>Frequency_3_QualityScore_FFHHHHHJJJJJGHJJIIJJJIJJIJJIJIIIJJJJJJJJJJJHHIJJJIJJJJJIIJJIICDEEEFEEEFEDCDCDDDEEDEEDDDEDDCDBD_Mismatch_0_Sense_+_Library_PoolT
GAATTGCCAGCGTTTCAACAGTCCACCTGAAGCCACAGAAAAGTCTCTGTAGCTTCATGGGTGTTATATATCGAGTCTATGCTTATCAAAAGTT
>Frequency_3_QualityScore_FFHHHHHJJJJJJIJJJJJIIJIHIJJJJJJJJJIGIIJJIJJJJHIIJJJJIIIJJJHHHFFEDFBDEDDEEDDDDDDDDCDD>@?BDCDEDD_Mismatch_0_Sense_+_Library_PoolT
TATTCTTAGCCGATGGGCCATTAGAATTGCCAGCGTTTCAACAGTCCACCTGAAGCCACAGAAAAGTCTCTGTAGCTTCATGGGTGTTATATAT
>Frequency_3_QualityScore_FFHHHHHJJJJJJJJJJJJJJJIIHIJJJJJJJJJJJJJJJHIJJJJJJJIJJJJHHHIJJIGHHHHHGBEFFAB@ACDDEEFEDCCBCDDEED_Mismatch_0_Sense_+_Library_PoolT
GATGGGCCATTAGAATTGCCAGCGTTTCAACAGTCCACCTGAAGCCACAGAAAAGTCTCTGTAGCTTCATGGGTGTTATATATCGAGTCTATGC
>Frequency_2_QualityScore_FFHHHHGJIJJJJJJJJJJIJHIJJJJJJJJJIJJJJJIIJJJJJJJIIJHIGGIJJJIIIHHHHHGGFFCAAACCDEEEECDDDCDDEECEED_Mismatch_0_Sense_+_Library_PoolT
GGGCCATTAGAATTGCCAGCGTTTCAACAGTCCACCTGAAGCCACAGAAAAGTCTCTGTAGCTTCATGGGTGTTATATATCGAGTCTATGCTTA
>Frequency_2_QualityScore_FFHGHHHJIIJIJJJJJIJIJHIJIJJJJJJJJJJJJJJIJJJJJJJJHIIJGIIIIIIIIIHGGGGGFDAAACEEEEEEEDDDCCDDEEDEED_Mismatch_0_Sense_+_Library_PoolC
GGGCCATTAGAATTGCCAGCGTTTCAACAGTCCACCTGAAGCCACAGAAAAGTCTCTGTAGCTTCATGGGTGTTATATATCGAGTCTATGCTTA
>Frequency_2_QualityScore_FFHHHHHIJIIIJJIIJJJJIJJIJIIJJJIIIDGHIJJJIJJJIJJJJIHIJJJJJGHGHHFFCEFFEDEEEEEDDCEDDDA??ACDDEEEEC_Mismatch_0_Sense_+_Library_PoolT
TTCTTAGCCGATGGGCCATTAGAATTGCCAGCGTTTCAACAGTCCACCTGAAGCCACAGAAAAGTCTCTGTAGCTTCATGGGTGTTATATATCG
>Frequency_2_QualityScore_FFGHHGGJJJJJJJGIJJJJJIIIJJIJIJJIIIJJJJJJJIJJJIHJJJJIIIIIJJIIIJJCEGEFFFEFFFDDDDCDDEEDEEDCDE_Mismatch_0_Sense_+_Library_PoolT
TAGAATTGCCAGCGTTTCAACAGTCCACCTGAAGCCACAGAAAAGTCTCTGTAGCTTCATGGGTGTTATATATCGAGTCTATGCTTATCA
>Frequency_1_QualityScore_FF22CFHJJJJJIJHIJIJJJJJJJJJJJJJIJJJJJJJJHIJIJFHIJJJJJJJJJJIJJJJGEEEFCDDFFFDDDCDDDEEDEEDDDE_Mismatch_0_Sense_+_Library_PoolC
TAGAATTGCCAGCGTTTCAACAGTCCACCTGAAGCCACAGAAAAGTCTCTGTAGCTTCATGGGTGTTATATATCGAGTCTATGCTTATCA
>Frequency_2_QualityScore_FEGFGGHIEHHIJGGIGIGHIGHIIDFHIJIIIJIEGHIGHIEIIGCEEHIFGHAEBEEGHGCBCECEEC?CAB??7?ACACCEEBAA;?CCD=_Mismatch_2_Sense_+_Library_PoolT
CGATGGGCAATTAGAATTGCCAGCGTTTCAACAGTCCACCTGAAGCCATAGAAAAGTCTCTGTAGCTTCATGGGTGTTATATATCGAGTCTATG
>Frequency_2_QualityScore_FFHHHGHIJJJJJJJIJIIJJJJJJJJJIIIIJJIIIJJJJIIIIJJJIIIJJJIIIJJJJIIJIICEC?DEEFFFEDCDDCDCEECEEDDDED_Mismatch_2_Sense_+_Library_PoolT
AATTAGAATTGCCAGCGTTTCAACAGTCCACCTGAAGCCATAGAAAAGTCTCTGTAGCTTCATGGGTGTTATATATCGAGTCTATGCTTATCAA
>Frequency_2_QualityScore_A9EADE?DCFFDGCHGIHIC<9?A@;=C;77<9AEGE@B?E<>C@B>CA8;A<CCCCAC9;3;@<A>CECCCC?>=A?CCECC?A>?CCCAAAB_Mismatch_0_Sense_+_Library_PoolT
ATTGCCAGCGTTTCAACAGTCCACCTGAAGCCACAGAAAAGTCTCTGTAGCTTCATGGGTGTTATATATCGAGTCTATGCTTATCAAAAGTTCC
>Frequency_2_QualityScore_EFHHHGGIJIJJJJIJIIIIIIJIIIIJJIGIGGIIIJJJJJIJJJJJJIJJIJJJJHHHGGFADEFEDEEEDEDDDEDDDAA?CDEEEEEEDB_Mismatch_0_Sense_+_Library_PoolT
TCTTAGCCGATGGGCCATTAGAATTGCCAGCGTTTCAACAGTCCACCTGAAGCCACAGAAAAGTCTCTGTAGCTTCATGGGTGTTATATATCGA
>Frequency_2_QualityScore_EEGHHFDEGIHIGGIHHIEEFEFDE@GGHFGIGIHGHHIIIADGHCGGGEEFFEFCCD?CACCCCACABAACB?BCCBB<?A?ABAD;?AB@?=_Mismatch_0_Sense_+_Library_PoolT
TGCGCGTATTCTTAGCCGATGGGCCATTAGAATTGCCAGCGTTTCAACAGTCCACCTGAAGCCACAGAAAAGTCTCTGTAGCTTCATGGGTGTT
>Frequency_1_QualityScore_FFHHHHHJJJIGJJIIJFIIIIJIJGGGJIJJGIJDIJIIJCEHJEHHHFHFEFCDAEECEEDDDDBDDCDDAACDCDCCDDDCDCDDDB9<0<_Mismatch_0_Sense_+_Library_PoolC
TGCGCGTATTCTTAGCCGATGGGCCATTAGAATTGCCAGCGTTTCAACAGTCCACCTGAAGCCACAGAAAAGTCTCTGTAGCTTCATGGGTGTT
>Frequency_2_QualityScore_FFHHHGEIIIIJIJIHIGIEIIIIIIIIIIFGGIGIDEGIJIIIGGHGEGEGGIIGFFGGGBEEEC@C>9=AACDCD>A??ACCC?CDCDDACA_Mismatch_0_Sense_+_Library_PoolT
GCCATTAGAATTGCCAGCGTTTCAACAGTCCACCTGAAGCCACAGAAAAGTCTCTGTAGCTTCATGGGTGTTATATATCGAGTCTATGCTTATC
>Frequency_2_QualityScore_FFHHHGHJJJIJIIJJJJJJJIJJFIJJJIIJJJJIJIIIJJJEHIJJJIIJJJIIIIIIICECGEGGEEFEECDCDEEEEDEECCDECDCDAC_Mismatch_1_Sense_+_Library_PoolT
GAATTGCCAGCGTTTCAACAGTCCACCTGAAGCCATAGAAAAGTCTCTGTAGCTTCATGGGTGTTATATATCGAGTCTATGCTTATCAAAAGTT
>Frequency_2_QualityScore_FFFHHGFHIIIIIIJJIIIIIJIIIGGGIIIIIIIIGIIIIIIGIIIIDGHFIGFHIIJGFGGBGEGHHFFCC=BCDDEEEACBBACCCEEDEE_Mismatch_0_Sense_+_Library_PoolT
TGGGCCATTAGAATTGCCAGCGTTTCAACAGTCCACCTGAAGCCACAGAAAAGTCTCTGTAGCTTCATGGGTGTTATATATCGAGTCTATGCTT
>Frequency_1_QualityScore_FFHHHHHIIJJJJJJIIIFHGHJIJJJJIJIJJIHIIHJJJGJJIJJIJGHFFHHFFFFFDFDEEEEDDCCDDDDDDBBBCDDDD<BBDDCDCC_Mismatch_1_Sense_+_Library_PoolT
CGTTTGGCTCCAACAGAGTCCTCGCTTGTTTGGTCGGCTCTGAGTGAAAGCATATTGAAGAAGGATTGGATGAAGGCAAAAAAAAAAGAAGATC
>Frequency_1_QualityScore_FFHHHFHJGGHGIGHHGHGIIIGIJIJJJIIIIIIJJJIJGIJJJJFHIIJJJJIJJIJEHHIJ=AHEE?BDDDFDDC@CCCEDCDEDDDD_Mismatch_1_Sense_+_Library_PoolT
ATAGAATTGCCAGCGTTTCAACAGTCCACCTGAAGCCACAGAAAAGTCTCTGTAGCTTCATGGGTGTTATATATCGAGTCTATGCTTATCA
>Frequency_1_QualityScore_FFHHHHHJJJJJJJJJJJJJJIJJIJIIJJJJJJJJJGGIJJJJJJJJJJJJJJJHHHHGFFFCFFEEC@AEDDCEDDDDDCDDDD?B@?CDDD_Mismatch_0_Sense_+_Library_PoolT
CGTATTCTTAGCCGATGGGCCATTAGAATTGCCAGCGTTTCAACAGTCCACCTGAAGCCATAGAAAAGTCTCTGTAGCTTCATGGGTGTTATAT
>Frequency_1_QualityScore_FFHHFHHJJJJJJJJJIJJJJGIIJJJJIIIJJJJGHJJJJJJIJJIJIJJIJ@FAHIGIJIJHHHHFEDFFFEEEEEDEDDDDCDEDEECDDE_Mismatch_0_Sense_+_Library_PoolT
AGCGTTTCAACAGTCCACCTGAAGCCACAGAAAAGTCTCTGTAGCTTCATGGGTGTTATATATCGAGTCTATGCTTATCAAAAGTTCCATATTC
>Frequency_1_QualityScore_FFHHHHHJJHJIJHGGIJJHGIIJIJGGIJJJIIIIIHGJJHJJIIIEEEHHFFDDECECCEBCDDDDDDDDDDDDDACCC@CCCD?@>?>CCD_Mismatch_0_Sense_+_Library_PoolT
CGTATTCTTAGCCGATGGGCCATTAGAATTGCCAGCGTTTCAACAGTCCACCTGAAGCCACAGAAAAGTCTCTGTAGCTTCATGGGTGTTATAT
>Frequency_1_QualityScore_FFHHHHHJJJJJJJIJJJJJJJJJIJHIJJJJJJJJJJJJJJJJJJJJJJJJIJJHHHHHHFFFFFFFDCEEEEDABBDDEEEEEEDDDCDDDE_Mismatch_2_Sense_+_Library_PoolT
CCGATGGGCAATTAGAATTGCCAGCGTTTCAACAGTCCACCTGAAGCCATAGAAAAGTCTCTGTAGCTTCATGGGTGTTATATATCGAGTCTAT
>Frequency_1_QualityScore_FFHHHHHJJJJJJJJJJJJJJJJJIJDHIJJJJJJIJJJJJJJJJJIJJJJJIJHHHCEHFFFEFFFEDACEEEDAB@BDEEFEFEDDDCDCDE_Mismatch_0_Sense_+_Library_PoolT
CCGATGGGCCATTAGAATTGCCAGCGTTTCAACAGTCCACCTGAAGCCACAGAAAAGTCTCTGTAGCTTCATGGGTGTTATATATCGAGTCTAT
>Frequency_1_QualityScore_FFHHHHHJJJJJJJJJJIJJIJJIJIJJJGHJJJJJJJIJJJJJJJIIJIJJJJIHHHHHCDFFFFEEECEEECDDDD>@?BDEEEEFDDDDAC_Mismatch_0_Sense_+_Library_PoolT
TAGCCGATGGGCCATTAGAATTGCCAGCGTTTCAACAGTCCACCTGAAGCCACAGAAAAGTCTCTGTAGCTTCATGGGTGTTATATATCGAGTC
>Frequency_1_QualityScore_FFHGHHHJJIGIJJIIJIJJIJJIJJIGHDHEIJJIJJHIIIJJGIJJJGGIIJIIHHHG=ADCEFFFFEEECEEEDD>BDDDDEEEED@@BCC_Mismatch_0_Sense_+_Library_PoolC
TAGCCGATGGGCCATTAGAATTGCCAGCGTTTCAACAGTCCACCTGAAGCCACAGAAAAGTCTCTGTAGCTTCATGGGTGTTATATATCGAGTC
>Frequency_1_QualityScore_FFHHHHHJHIIHJIJJJJJGIHIJJJJJJJJJJJJJJJJJJJJJJJJIJJIJHIIJIJHIHGHHHHHFFD;=ACEDEFEEEDBDCDDDEEDEED_Mismatch_2_Sense_+_Library_PoolT
GGGCAATTAGAATTGCCAGCGTTTCAACAGTCCACCTGAAGCCATAGAAAAGTCTCTGTAGCTTCATGGGTGTTATATATCGAGTCTATGCTTA
>Frequency_1_QualityScore_FFHHFHD@FGGGIJJJFHEFDGIEGIIIJGCGHHGIIJIIIGEGGHHHHFHB@BDFECEDEDCDCDBBCACDC:>A>AAABCC>CDDEDCD_Mismatch_0_Sense_+_Library_PoolT
ATGCGCGTATTCTTAGCCGATGGGCCATTAGAATTGCCAGCGTTTCAACAGTCCACCTGAAGCCACAGAAAAGTCTCTGTAGCTTCATGGG
>Frequency_1_QualityScore_FFHGHHHHJJJJJJJJJJJJJJJJIJJJJJJJJJJIJJJJJJGIHHHHHFFFFFFEEEECDCDDDDDDDDDDDCCEDDDDEDDDDDDDDDDCBB_Mismatch_0_Sense_+_Library_PoolT
ATGCGCGTATTCTTAGCCGATGGGCCATTAGAATTGCCAGCGTTTCAACAGTCCACCTGAAGCCACAGAAAAGTCTCTGTAGCTTCATGGGTGT
>Frequency_1_QualityScore_FFHHHHHJJJJJIJJJJJIJJJJJJJJJJJJJJJJJJJJJHHHHHHFFFFFEEEEEEDDDDDDDDDDDDDCACDDDDDEDDDDDDEDDDCBBBD_Mismatch_1_Sense_+_Library_PoolT
GCGCGTATTCTTAGCCGATGGGCAATTAGAATTGCCAGCGTTTCAACAGTCCACCTGAAGCCATAGAAAAGTCTCTGTAGCTTCATGGGTGTTA
>Frequency_1_QualityScore_FFHHHHHJJJJIJJJJIJIIGIFHIIIJJJJIJJJJJJJHJJJJJJJJIJJJIEHIJHHHGFHFFFDFFDDCCBBCEDEFEDDBBACDCDEDEE_Mismatch_2_Sense_+_Library_PoolT
TGGGCAATTAGAATTGCCAGCGTTTCAACAGTCCACCTGAAGCCATAGAAAAGTCTCTGTAGCTTCATGGGTGTTATATATCGAGTCTATGCTT
>Frequency_1_QualityScore_?4:<CD:<A?+2C9E<FF9F,3+<++<*?9***:CC?**:000B49??*)08*0?BCEA))=@:.8=)7.=77)=)77=CA;?;@DDA@@@_Mismatch_1_Sense_+_Library_PoolT
ATGGAAGTGGTTACATAATAGAAAGCCTATTCCAACTGCTCCTATTGTTGTTCCATAATGGATGATTTTCATTGATTTGATTTGAGGAATA
>Frequency_1_QualityScore_FFHHHHHJJJJIJJJIJJJJJJJJHIJJJIJJJJJJJJJJJJJJJJHHEGGIGHIJJJJJIJJJCEEHHDFFFFFDDDEEDDEEEEEDDDE_Mismatch_1_Sense_+_Library_PoolT
TTAGAATTGCCAGCGTTTCAACAGTCCACCTGAAGCCATAGAAAAGTCTCTGTAGCTTCATGGGTGTTATATATCGAGTCTATTCTTATCA
>Frequency_1_QualityScore_FFHHHHHGIJJJJJJJIJJJJJIJJJJJJJJJJJJJJJFHIJJJGEHJJJJHIJIJCHEHHHHHHHHFFDCCECEEEEEDDDDDDDDACEDEFD_Mismatch_0_Sense_+_Library_PoolT
GCCAGCGTTTCAACAGTCCACCTGAAGCCACAGAAAAGTCTCTGTAGCTTCATGGGTGTTATATATCGAGTCTATGCTTATCAAAAGTTCCATA
>Frequency_1_QualityScore_FFHHGHHGHIJJJJJJJJGIHJJJJIJJJJIJJJJJJJIJJJJJJJJJIIJGHIJJJIIIIJJJHHHGHF@DCEEEEEEEDBBCCDCEEDEDCD_Mismatch_2_Sense_+_Library_PoolT
GGCAATTAGAATTGCCAGCGTTTCAACAGTCCACCTGAAGCCATAGAAAAGTCTCTGTAGCTTCATGGGTGTTATATATCGAGTCTATGCTTAT
>Frequency_1_QualityScore_FFDHHHHJJJJJJJJJJJJJJJJJJJJJJJJJJJJJJHIJJJJJJJIJJJIJJJJIJGHHHFFDFFEEC@CEEDDEDDDDDDEDDDAB=@CDDE_Mismatch_1_Sense_+_Library_PoolT
GGTATTCTTAGCCGATGGGCCATTAGAATTGCCAGCGTTTCAACAGTCCACCTGAAGCCACAGAAAAGTCTCTGTAGCTTCATGGGTGTTATAT
>Frequency_1_QualityScore_FFHHHHHJJJJJJJJJIJIGIHIIIJJJJJJHIJJJIIJJIJJJJHIEHJIJHHHHHHFFFFFFEEDCE@CDDDDCDDDD_Mismatch_2_Sense_+_Library_PoolT
CAGGGTTTGGCTCCAACAGAGTCCTCGCTTGTTTGGTCGGCTCTGAGTGAAAGCATATTGAAGAAGGATTGGATGAAGAC
>Frequency_1_QualityScore_FFHHHHHJJJJJIJJJJJJJJIIIIJJJJJJJJJJJJJJJJJJIJJJJJJJJJJIIJJJIHIJJHHHHHHFFBDCDDEEEEEEDBDCCDDEEDE_Mismatch_2_Sense_+_Library_PoolT
ATGGGCAATTAGAATTGCCAGCGTTTCAACAGTCCACCTGAAGCCATAGAAAAGTCTCTGTAGCTTCATGGGTGTTATATATCGAGTCTATGCT
>Frequency_1_QualityScore_FFHHHHHIJIJJJJJJJJJJJJJJJJIJJJJJIJJJJJJJJJHIJHHHHHHFFFFFEEEECDDDDDDDDDDDDDDEDDDCEDDDDDCEDDDCBB_Mismatch_1_Sense_+_Library_PoolT
ATGCGCGTATTCTTAGCCGATGGGCAATTAGAATTGCCAGCGTTTCAACAGTCCACCTGAAGCCATAGAAAAGTCTCTGTAGCTTCATGGGTGT
>Frequency_1_QualityScore_FFHGHHHJIJJIIHIIHIIIIIGIGEIIIJJJJJIJIEBFIIJJGGIIJJJDIIFE=@BHCEECHGHFD@@CEEEEDEEDDDCCCDD@CDDEDC_Mismatch_1_Sense_+_Library_PoolT
GCCAGCGTTTCAACAGTCCACCTGAAGCCATAGAAAAGTCTCTGTAGCTTCATGGGTGTTATATATCGAGTCTATGCTTATCAAAAGTTCCATA
>Frequency_1_QualityScore_FFDDHGHIJJIIIJIIJIIIIJIIIGGGFEEHIJJJJIIJHGFFDHIJIIJGGGJIDHHIIJAEHFHHHFFFFF;>>?CCC>@DDD@DDDDDED_Mismatch_1_Sense_+_Library_PoolT
CGATGGGCCATTAGAATTGCCAGCGTTTCAACAGTCCACCTGAAGCCATAGAAAAGTCTCTGTAGCTTCATGGGTGTTATATATCGAGTCTATG
>Frequency_1_QualityScore_FDHHHHHJJJJJJJIJJJJJJIJJJJJJJJJJJJJJGIIJJJJJIIIJJJJJIIHHHHHFFEFFFEEEEDEDDDEDDDDDDDDDDCB@DDEEEE_Mismatch_1_Sense_+_Library_PoolT
GTATTCTTAGCCGATGGGCAATTAGAATTGCCAGCGTTTCAACAGTCCACCTGAAGCCATAGAAAAGTCTCTGTAGCTTCATGGGTGTTATATA
>Frequency_1_QualityScore_FFHHHHHJJJJJJJJJJJIJJJJJJIJJJIJJJJJIGIIJJJJJJIJIJJJJIIJJJHHHHGFFFFFEC>CEEEEDDDCDDDDDDDBBBDEDCC_Mismatch_1_Sense_+_Library_PoolC
GTATTCTTAGCCGATGGGCAATTAGAATTGCCAGCGTTTCAACAGTCCACCTGAAGCCATAGAAAAGTCTCTGTAGCTTCATGGGTGTTATATA
>Frequency_1_QualityScore_FFHHHHHJJJJJJJJJJJJJJJJGGHHJJJJJJJJIGHJJIIJJJJJIJJJJJIJJJJJHHHGHHFFFFCCEEEFEEEDDDEDDDA@BBDEEFE_Mismatch_0_Sense_+_Library_PoolT
GTATTCTTAGCCGATGGGCCATTAGAATTGCCAGCGTTTCAACAGTCCACCTGAAGCCATAGAAAAGTCTCTGTAGCTTCATGGGTGTTATATA
>Frequency_1_QualityScore_FFHHHHHJJGHIJJJJJJIJJJJJJJJFIIJJJJIJJIJJIIIIJIIIJJJIJJJJJG@BGFHGHHHFFFDFCCEEEDDEEDDDCCDCDCCDCE_Mismatch_1_Sense_+_Library_PoolT
TTGCCAGCGTTTCAACAGTCCACCTGAAGCCATAGAAAAGTCTCTGTAGCTTCATGGGTGTTATATATCGAGTCTATGCTTATCAAAAGTTCCA
>Frequency_1_QualityScore_FFHHHHHIJJJIIJIGIIJJJJHIJIJIJJJIJJIJJJCHFFFFFFEEEEDEDDDDDDDDDDDDCDDDDDCCDDDDDDDCDDDDDDDAB<?CDD_Mismatch_0_Sense_+_Library_PoolT
GCGTATTCTTAGCCGATGGGCCATTAGAATTGCCAGCGTTTCAACAGTCCACCTGAAGCCATAGAAAAGTCTCTGTAGCTTCATGGGTGTTATA
>Frequency_1_QualityScore_FFHHHHHIJIJHHIJIJJJJJJIJGJJJJJJJJJIIIIJGJJJJJJ=EHHHFFFFFEEDEEEDDDDCDDADDDDDDDCCEDDDDEDCDDDDEDD_Mismatch_0_Sense_+_Library_PoolT
ATAGATGCGCGTATTCTTAGCCGATGGGCCATTAGAATTGCCAGCGTTTCAACAGTCCACCTGAAGCCATAGAAAAGTCTCTGTAGCTTCATGG
>Frequency_1_QualityScore_B8@:C?D<EF:;?<@A<CDA@BF@9B??FB3B9?F>D?F99=FFFII4@FG@;4@CA==@AA;A=?@A@B@;.;(,;;@@@B:55>>:((5:A>_Mismatch_0_Sense_+_Library_PoolT
AGAATTGCCAGCGTTTCAACAGTCCACCTGAAGCCACAGAAAAGTCTCTGTAGCTTCATGGGTGTTATATATCGAGTCTATGCTTATCTAAAGT
>Frequency_1_QualityScore_FFHHGHHJIJGIIIGGIIGJHIJIIJIJIJJJJJIJJGJJJJGHEHIIIJIJJIJIIIIIIHBHHHHHHEFFECCACECEDEECCDDDDDDCDD_Mismatch_0_Sense_+_Library_PoolT
AATTGCCAGCGTTTCAACAGTCCACCTGAAGCCACAGAAAAGTCTCTGTAGCTTCATGGGTGTTATATATCGAGTCTATGCTTATCAAAAGTTC
>Frequency_1_QualityScore_FFHHHHHJJIJJJIIGIJJJJGJIJHGFGIJJJJ(@GHGIJJGJGHIJIHHHHFFFFFEEDEEDEDDDDCCCDDDD??@?CDCDCDED?BCDCD_Mismatch_2_Sense_+_Library_PoolT
GCCAATGGGCCATTAGAATTGCCAGCGTTTCAACGGTCCACCTGAAGCCACAGAAAAGTCTCTGTAGCTTCATGGGTGTTATATATCGAGTCTA
>Frequency_1_QualityScore_FFGHHHHIJJJIIHIGJJJJJJJIIJFIJIJIJJJJJJJJIJJJJIJIJIIIHHHHHHHFFFFFDDABDCDDDDDDDDDDDDDCDDDDDDDDD>_Mismatch_2_Sense_+_Library_PoolT
ATTTGATTTTAGGAATATTCATAGATGCGCGTATTCTTAGCCGATGGGCCATTAGAATTGCCAGCGTTTCAACAGTCCACCTGAAGCCATAGAA
>Frequency_1_QualityScore_FFHHAHFEBEBHI?FHEEHEHGGIIGFGIIGIGHIB@HGGGGHIGIGIIGEHBHHGGGGCEEHFHFCDF;?A>@CEEDECCA@A5;8?>C@CDD_Mismatch_0_Sense_+_Library_PoolT
TATTCTTAGCCGATGGGCCATTAGAATTGCCAGCGTTTCAACAGTCCACCTGAAGTCACAGAAAAGTCTCTGTAGCTTCATGGGTGTTATATAT
>Frequency_1_QualityScore_FFHHHHHJJJFHIIJIJIJIIJJJJHIJJJJJJJIJIIIJJJJJJJIJJGIIGHIJIHHHHHFFFFFEDBEEDDDDDDDDDDDDDDDDCDACDD_Mismatch_0_Sense_+_Library_PoolT
TCCAACAGAGTCCTCGCTTGTTTGGTCGGCTCTGAGTGAAAGCATATTGAAGAAGGATTGGATGAAGGCAAAAAAAAGAAAAGAAGATGGTGGA
>Frequency_1_QualityScore_D8;;<DFG9?<CHFIEF1@2<C9:B@<BDCEDG3DD?9D<@F@<B4*8=CFEF>CFGCFGIICDE4)?.55?>B6@36;;(;@?B>A@ADDBBB_Mismatch_2_Sense_+_Library_PoolT
GCAATTAGAATTGCCAGCGTTTCAACAGTCCACCTGAAGCCATAGAAAAGTCTCTGTAGCTTCATGGGTGTTATATATCGAGTCTATGCTTATC
>Frequency_1_QualityScore_DD>FFFFFII4+C?FEE8AFAFGFEEEII9DFFFDF?B0DBFEF@CFFEF2@=7C3@EFA?>>3;;ACC@BCCABABB>;;;>A(,\)0<AD4:_Mismatch_0_Sense_+_Library_PoolT
GTATTCTTAGCCGATGGGCCATTAGAATTGCCAGCGTTTCAACAGTCCACCTGAAGCCACAGAAAAGTCTCTGTAGCTTCATGGGGGTTATATA
>Frequency_1_QualityScore_FFHHHHHJJJIJJJJIGIJJFGHJJIIIJJJJJJJJJJDHHGHHHHFFFFFEEDCCDDDBCD@AACCCCCCDCDDCEDDDDDCDCDDC>9?CEE_Mismatch_1_Sense_+_Library_PoolT
GCGTATTCTTAGCCGATGGGCAATTAGAATTGCCAGCGTTTCAACAGTCCACCTGAAGCCATAGAAAAGTCTCTGTAGCTTCATGGGTGTTATA
>Frequency_1_QualityScore_FFHHHHHIIJJJJJJJJJJJJJJJJIJJJJJJJJJJGIJJJJIIIJJJJIHJJJCFGGHHIHGHHGEFC?DEEEEEEEEDDDDCCCCEDEEDDE_Mismatch_1_Sense_+_Library_PoolT
CAGCGTTTCAACAGTCCACCTGAAGCCATAGAAAAGTCTCTGTAGCTTCATGGGTGTTATATATCGAGTCTATGCTTATCAAAAGTTCCATATT
>Frequency_1_QualityScore_FFHHHHHJJJHIJJJJJJJJJJJJJJJJJJJJJJJJJJJJJJJJJGEHHFFFFFEEEEECDDDCDCBDDDDDDDDDDCEDDDCDDDDDDDEDDD_Mismatch_1_Sense_+_Library_PoolC
TAGATGCGCGTATTCTTAGCCGATGGGCAATTAGAATTGCCAGCGTTTCAACAGTCCACCTGAAGCCATAGAAAAGTCTCTGTAGCTTCATGGG
>Frequency_1_QualityScore_FFHHHHHJJJJJJJJJJIJJJJJJJJJJJJIJJJJJJJJJJIJJJJJJJJJJJJJJJJHHHHHHFFFFFBFEEEEEEDD?BBDDEEEFEEDDDD_Mismatch_1_Sense_+_Library_PoolC
TTAGCCGATGGGCAATTAGAATTGCCAGCGTTTCAACAGTCCACCTGAAGCCATAGAAAAGTCTCTGTAGCTTCATGGGTGTTATATATCGAGT
>Frequency_1_QualityScore_FFHHHHHJJJJFHIJJJJJJJJJJJJJJJIJJJJJIJJJJJJJJJJEHHHHHHFFFFFEEEEEDDDDDDCDDDDDDD@CDDDDDDDDDDDDEDD_Mismatch_1_Sense_+_Library_PoolC
ATAGATGCGCGTATTCTTAGCCGATGGGCAATTAGAATTGCCAGCGTTTCAACAGTCCACCTGAAGCCATAGAAAAGTCTCTGTAGCTTCATGG
>Frequency_1_QualityScore_FFHHFDBEGBEFGGGIIEIBHE?CGHCGIIGGDGGCGDCFHGGIGHGG==EHFFFHDFFDDFFCEECEED@=ACACDD>CBD_Mismatch_2_Sense_+_Library_PoolC
ACAGGGTTTGGCTCCAACAGAGTCCTCGCTTGTTTGGTCGGCTCTGAGTGAAAGCATATTGAATAAGGATTGGATGAAGGCA
>Frequency_1_QualityScore_?BFBAHA1CGGGIGEHHHBHIGIGHIICGDGHGCHGGDIEHECDHHEAGIFHGGICE:AA7=;?CDC?CAC@6(;@>559??CCCDEEEBABCC_Mismatch_1_Sense_+_Library_PoolC
TAGCCGATGGGCAATTAGAATTGCCAGCGTTTCAACAGTCCACCTGAAGCCATAGAAAAGTCTCTGTAGCTTCATGGGTGTTATATATCGAGTC
>Frequency_1_QualityScore_DDFHHFHGGCFFHIIGDBFHDHHGGIGGHHHIBHIEHIIIGCEB@ABC??@DFFECCCEBC>;@CB<@CCD@CDA:>ACCDADACCDDDDCCD3_Mismatch_1_Sense_+_Library_PoolC
AGATGCGCGTATTCTTAGCCGATGGGCAATTAGAATTGCCAGCGTTTCAACAGTCCACCTGAAGCCATAGAAAAGTCTCTGTAGCTTCATGGGT
>Frequency_1_QualityScore_FFHHHHHJIJJJJJJIJJGHIJJJJJJJJJJDHIJJJJJJJJJJJJJJJJJIJJJJJHHHHHFFFFFFFFDEEEEEEDDDCBDDDEEFEFEDDD_Mismatch_1_Sense_+_Library_PoolC
CTTAGCCGATGGGCCATTAGAATTTCCAGCGTTTCAACAGTCCACCTGAAGCCACAGAAAAGTCTCTGTAGCTTCATGGGTGTTATATATCGAG
>Frequency_1_QualityScore_FFHHHHHJJJJJJJJJJJJJJJJJJJIJJJJJJJJHHJJJJJJJJJJJIIIJJFHHGIJJJJJJJGHHHCDFFFFFFEDEEECDCDDDEEDDEF_Mismatch_1_Sense_+_Library_PoolC
AGCGTTTCAACAGTCCACCTGAAGCCATAGAAAAGTCTCTGTAGCTTCATGGGTGTTATATATCGAGTCTATGCTTATCAAAAGTTCCATATTC
