# Supplementary material for: Differential Gene Expression Reveals Candidate Genes for Drought Stress Response in Abies alba (Pinaceae)
Source: PLoS One. 2015 Apr 29;10(4):e0124564. doi: 10.1371/journal.pone.0124564 (PMC4414588; doi:10.1371/journal.pone.0124564)
Supplement: S3 File — (GZ) [file pone.0124564.s003.gz › comp14466_c0_seq1.fa]

>comp14466_c0_seq1 len=612 path=[1:0-80 82:81-159 161:160-163 165:164-611]
CGGTTACATGTTCGTCATTCATTCAAGGGTTTTAAGCGAATTCGCTGCAATTCAGAGCGTTCTCTGTGTGTGGGTGAACAGAATTTCGATCAATCAATGGCGGCGAAGGCAGCAGTGGGCACGCGGTGGATGGAAATGGCTCCCCCGCAGAGATTGTTATCTTCAGAGATTCGGCGGAACAGTTTGAACGGAAAGCGGCTAGATACAATTGCAGAGGAACGCACTCTCAGCAACGAGGAGCTCGTGGCCGGCCTTCAATCTGCTTTTCATAATCTCTGCAACCTCGGGACGTTAATGGAGTGTAAGAATGGGAATGACACACAGGGAGGGCTTCGATTTTCTCATTGAATCCCAATCTTTTGGTTTGAGCCTTGTAAATATTTCGAAGCTGAGACAAATTCGTACAATATATGTGACCACTGCGTAACAATTTATGTAATATATTAATAATATCATGTATTTTGTAGTATTGTTTGGAAAATTTCAATCTTTTGGCCTTTTTAATGAGTTTTTTATTATTTTTCGTCTGCGCCGTTTAGCCGTAGTTATAATCTTTCAACAGGCAAATTTTGATGACCTCGCTTCCATTTAGGAGAATTATATATATATATA

>Frequency_13_QualityScore_FEHGGHHJHIDFGHIIHIIIIJHHIJIIIIIIIJIIGIIIIJIIJDGHHHHIIHHHHGGFEFDDDDDDEDDEDABCDCCDDDCDCCDDDDEDDD_Mismatch_0_Sense_+_Library_PoolT
GTTAATGGAGTGTAAGAATGGGAATGACACACAGGGAGGGCTTCGATTTTCTCATTGAATCCCAATCTTTTGGTTTGAGCCTTGTAAATATTTC
>Frequency_11_QualityScore_EFHGGHHJIIIIIJIIIIJJJIJIJJJIIIJHIGHIFGHGGHHHHIHICDDGIIHIFHIHGGGFFFEFECBBCCCCCAAABCCBDABCDCDEEE_Mismatch_0_Sense_+_Library_PoolT
CTTCAATCTGCTTTTCATAATCTCTGCAACCTCGGGACGTTAATGGAGTGTAAGAATGGGAATGACACACAGGGAGGGCTTCGATTTTCTCATT
>Frequency_10_QualityScore_FFGHEGGHJJJJJJJJIIIIJIIIIIIIIJIJJJJIJJJHJJJJJIJJJJIIIIIIHHGGGFFFFEDACACBCDDDDDDDDEEDEEEEDBCCDD_Mismatch_0_Sense_+_Library_PoolT
GGAGTGTAAGAATGGGAATGACACACAGGGAGGGCTTCGATTTTCTCATTGAATCCCAATCTTTTGGTTTGAGCCTTGTAAATATTTCGAAGCT
>Frequency_10_QualityScore_FDGGGFGIIJJIIIIIIHIIIHHHIHHIHHHIIIIIIIIIHIIIIIIIHIHHIIIHHIIGFHFGFFFFFEEEEEEEEEEEEEECEDDCDDEEDE_Mismatch_0_Sense_+_Library_PoolT
GTTTGAGCCTTGTAAATATTTCGAAGCTGAGACAAATTCGTACAATATATGTGACCACTGCGTAACAATTTATGTAATATATTAATAATATCAT
>Frequency_1_QualityScore_FFHHHHHJJJJJIJJJJIJJJIJIJIJJJJJJJJJJJJJJJJJJJJJJJJJJJJIIJJJJJJIJJHHHHHFFFFFFFEEFEEEDEEECDEEEEE_Mismatch_0_Sense_+_Library_PoolC
GTTTGAGCCTTGTAAATATTTCGAAGCTGAGACAAATTCGTACAATATATGTGACCACTGCGTAACAATTTATGTAATATATTAATAATATCAT
>Frequency_9_QualityScore_EDGGGGGIHIIIIGHGIIIHIIIEGIGEHIHIHIHHHIIHIIIHHFHHIHIHIHHGHIIHIHGGGEDEEDDDCDEEEDCCCCCB@BBBCCCCAC_Mismatch_0_Sense_+_Library_PoolT
CTCATTGAATCCCAATCTTTTGGTTTGAGCCTTGTAAATATTTCGAAGCTGAGACAAATTCGTACAATATATGTGACCACTGCGTAACAATTTA
>Frequency_9_QualityScore_FFHHHHHJIJJJJEHIHIHHIIJFHDGGHIIIIIJIIIJIJJJJJJJJIIIIGGFFEDEDBDDDDEDDDBDDCCDDBDDCDDDDCDDC@CCCBC_Mismatch_0_Sense_+_Library_PoolT
CTGCAACCTCGGGACGTTAATGGAGTGTAAGAATGGGAATGACACACAGGGAGGGCTTCGATTTTCTCATTGAATCCCAATCTTTTGGTTTGAG
>Frequency_9_QualityScore_FFHEGGGIIFHIIHICFFHHIHIIIIJGHIIHIJIIIIIHIHIHHGHHGGDEEDEEDDEEEDDDDDDDCCCDDDDDCC@CCBBBDDCDDCCCDD_Mismatch_0_Sense_+_Library_PoolT
GGGACGTTAATGGAGTGTAAGAATGGGAATGACACACAGGGAGGGCTTCGATTTTCTCATTGAATCCCAATCTTTTGGTTTGAGCCTTGTAAAT
>Frequency_9_QualityScore_FFHGGGGJIIJJGGIIGIIIJIJGHIJJIJJJJJHIIJJIJIIIJJJJIFHGHIIHIIIIIHFGHHGGGFFEEDDCCDCDCDDFDEEEEDECEE_Mismatch_0_Sense_+_Library_PoolT
CCAATCTTTTGGTTTGAGCCTTGTAAATATTTCGAAGCTGAGACAAATTCGTACAATATATGTGACCACTGCGTAACAATTTATGTAATATATT
>Frequency_1_QualityScore_FFHHHHHJJJJJHHHIEGHIJJIHIJIJIJJJJJHJJJJJJJIJJIIIIJIIJFIGIIGGHGEHGGFFFFFDDCDDDDDDCDCEDDEEDDCDDF_Mismatch_0_Sense_+_Library_PoolC
CCAATCTTTTGGTTTGAGCCTTGTAAATATTTCGAAGCTGAGACAAATTCGTACAATATATGTGACCACTGCGTAACAATTTATGTAATATATT
>Frequency_8_QualityScore_FFHHHHHJJJJJJJJJJGIJJJJJIJGIJJJJJJJJJJJJJJIIIHHHIIIHHGDEFFDEEEEEEDDEEDEEEEEDCCDDDDDDDDDDDDDDDD_Mismatch_0_Sense_+_Library_PoolT
GGGAATGACACACAGGGAGGGCTTCGATTTTCTCATTGAATCCCAATCTTTTGGTTTGAGCCTTGTAAATATTTCGAAGCTGAGACAAATTCGT
>Frequency_8_QualityScore_DCFGGGGIGFHIIGHIIIIIFGHIHHIIIIHGHIIHIIIGHIIIJHGEHHEFHIIHGHIHIHHGHHGFFEDEDCDCDDDCEDDABDDEDEEDDD_Mismatch_0_Sense_+_Library_PoolT
ATCTTTTGGTTTGAGCCTTGTAAATATTTCGAAGCTGAGACAAATTCGTACAATATATGTGACCACTGCGTAACAATTTATGTAATATATTAAT
>Frequency_8_QualityScore_FFHHHHHJJJIJJJJJJJJIJJJJJIJFHIJFHJJIJJIIJJJIIJJIIHHIJJJIIIIIIIHIHGGGFEEEEEEEEEEEDCDDDDDDDCCCDC_Mismatch_0_Sense_+_Library_PoolT
TTTTCTCATTGAATCCCAATCTTTTGGTTTGAGCCTTGTAAATATTTCGAAGCTGAGACAAATTCGTACAATATATGTGACCACTGCGTAACAA
>Frequency_8_QualityScore_FFHGHHHJJIJIJJIJJJJIJJJJIJIIJHIIHHHHIIJIIEGHIIIIIIJJJHIIJIIHHGHFFEECDCCDDDDDCDDDDEDDEEEDDDDDCD_Mismatch_0_Sense_+_Library_PoolT
CTGCTTTTCATAATCTCTGCAACCTCGGGACGTTAATGGAGTGTAAGAATGGGAATGACACACAGGGAGGGCTTCGATTTTCTCATTGAATCCC
>Frequency_8_QualityScore_FFHHFHHHIIIIIJGIDGFIIIIIIIJJHHIIIIIJIJIIIHIHIGGGGFECEECDEDDEEECCDDCDDCDCCDDDDDDACCDCCDDDDDCCEC_Mismatch_0_Sense_+_Library_PoolT
CGGGACGTTAATGGAGTGTAAGAATGGGAATGACACACAGGGAGGGCTTCGATTTTCTCATTGAATCCCAATCTTTTGGTTTGAGCCTTGTAAA
>Frequency_8_QualityScore_FFGFGGHIJIHHIIIHHIJGIEHIIJIHIIJJIIIIGIIGHIIIIIJJIIIIIHIIIIHIHIIGGFDEEDEEEFEFEDDEEEEDCBDDEEEEDC_Mismatch_0_Sense_+_Library_PoolT
TTGAGCCTTGTAAATATTTCGAAGCTGAGACAAATTCGTACAATATATGTGACCACTGCGTAACAATTTATGTAATATATTAATAATATCATGT
>Frequency_7_QualityScore_FEGGHGGHIJJIJGIIJIJHHHIIJIIJJJIIGHIIIIIJJHIJIIJJIIJIGHIIIHIIIIIIHHHHHEFGHGEEFEFFFEEEECDEDFDDBE_Mismatch_0_Sense_+_Library_PoolT
TGTAAATATTTCGAAGCTGAGACAAATTCGTACAATATATGTGACCACTGCGTAACAATTTATGTAATATATTAATAATATCATGTATTTTGTA
>Frequency_7_QualityScore_FFHHHHHJJJIIJJJJJJJJHIIIEHIJJJJIIJJJJJJJJJHIJJJJIJGIIIIHIIIGHHGGGFGFFFEFFEDEDEDDDDDDCDDDDDDEDE_Mismatch_0_Sense_+_Library_PoolT
ATTGAATCCCAATCTTTTGGTTTGAGCCTTGTAAATATTTCGAAGCTGAGACAAATTCGTACAATATATGTGACCACTGCGTAACAATTTATGT
>Frequency_7_QualityScore_CDEGGGGGHHIIHHGIHFIGHIHHGEHHHIIHIHHGHEFEHCEHIIIGHGGHIGGHHIGEEFGFFEDCDBCBDDDDDCABCCBBBDDCDDDABC_Mismatch_0_Sense_+_Library_PoolT
AGGGCTTCGATTTTCTCATTGAATCCCAATCTTTTGGTTTGAGCCTTGTAAATATTTCGAAGCTGAGACAAATTCGTACAATATATGTGACCAC
>Frequency_7_QualityScore_EFHHHHHJJJJJJJJJJJJJIJIHIIIJJJIIGHIIHIJJJJJIJIJIIIJJIIGGHIJJEHHIIHHGGGFFEEDEEEEEEEEDEDCCDDDDDD_Mismatch_0_Sense_+_Library_PoolT
TTCGATTTTCTCATTGAATCCCAATCTTTTGGTTTGAGCCTTGTAAATATTTCGAAGCTGAGACAAATTCGTACAATATATGTGACCACTGCGT
>Frequency_1_QualityScore_FFHHHHHJJJJJJJJIJJJJJJJJJJJJJJJJJJIJJJJJIJJJJJJIHIJJJJIJJJJJGIHIIHHHHFFFFFDEEEEEEFEFECCDDDDDDB_Mismatch_0_Sense_+_Library_PoolC
TTCGATTTTCTCATTGAATCCCAATCTTTTGGTTTGAGCCTTGTAAATATTTCGAAGCTGAGACAAATTCGTACAATATATGTGACCACTGCGT
>Frequency_6_QualityScore_FFHHHHHJJJIJJJIJIJIJJJJIJJIIGIIGHHIIIJEGDFGHIJJIJJJIHIHIIIGHGGGFCDDDCABDCDDCDCCDECDEEEDDCDCDDD_Mismatch_0_Sense_+_Library_PoolT
TGCTTTTCATAATCTCTGCAACCTCGGGACGTTAATGGAGTGTAAGAATGGGAATGACACACAGGGAGGGCTTCGATTTTCTCATTGAATCCCA
>Frequency_6_QualityScore_FFHGHHHIJJJJJIJIJIIHIJIIFIFIIHIIIJIJIIIJIIIIGIHFFEDDCDDDBCDCCCDCC@CCB@BCCDCDDDDCCDDDDDDDEDCCDD_Mismatch_0_Sense_+_Library_PoolT
CGGAAAGCGGCTAGATACAATTGCAGAGGAACGCACTCTCAGCAACGAGGAGCTCGTGGCCGGCCTTCAATCTGCTTTTCATAATCTCTGCAAC
>Frequency_6_QualityScore_EFGHHGHIHIIIIIHIGIIGHIHIGIIIIIHHIIJHIIIIIIHHFIIIHIIHIIIIIIIIJIIFGHIHHDDGHFGGGGDGGGCC_Mismatch_0_Sense_+_Library_PoolT
CAAATTCGTACAATATATGTGACCACTGCGTAACAATTTATGTAATATATTAATAATATCATGTATTTTGTAGTATTGTTTGGA
>Frequency_6_QualityScore_FEHHHGFIJJJJIIJJIHIIJGIIIJEGHFHHIIIIHIDFEHHIGGIIIIHGGHHHGIHGGGFEDDCDDCDDD@DCDDEDDDEEABCDCCDCAC_Mismatch_0_Sense_+_Library_PoolT
CTTTTCATAATCTCTGCAACCTCGGGACGTTAATGGAGTGTAAGAATGGGAATGACACACAGGGAGGGCTTCGATTTTCTCATTGAATCCCAAT
>Frequency_6_QualityScore_FEHHHHHIJJIJJIIIJJJIIIIHIJJIJJJJJJJJHIJJJJIIIIIIIHHHHHHGGGFFFEEEBCDDC@CDDDDDDEEEEEEEDDCCDDDDDD_Mismatch_0_Sense_+_Library_PoolT
GTGTAAGAATGGGAATGACACACAGGGAGGGCTTCGATTTTCTCATTGAATCCCAATCTTTTGGTTTGAGCCTTGTAAATATTTCGAAGCTGAG
>Frequency_6_QualityScore_FFHHHHHJJIJJIJJJJHIIHIIIIIJHIEHHIJIHIJJJJIIJJJJJJJJJIIIGGFEDDDDDCEDDDDCDEEEDDDDDCDDCCDDDDDDDBC_Mismatch_0_Sense_+_Library_PoolT
ATCTCTGCAACCTCGGGACGTTAATGGAGTGTAAGAATGGGAATGACACACAGGGAGGGCTTCGATTTTCTCATTGAATCCCAATCTTTTGGTT
>Frequency_6_QualityScore_FFHHHHHJJJJJJJJHIJJJJJJJIJJJJJJJJJJJJJJJJJJJJJJJJJJJFHHHEGFFFFFEEEEEEDEEEDCCDDDDCDDDDDDDDDDCDD_Mismatch_0_Sense_+_Library_PoolT
GAATGACACACAGGGAGGGCTTCGATTTTCTCATTGAATCCCAATCTTTTGGTTTGAGCCTTGTAAATATTTCGAAGCTGAGACAAATTCGTAC
>Frequency_6_QualityScore_FFHHHHHIJJGHDGHIIJIJIJJJIJJJJJJJJJJIJJIJJIJJIJJHIIIIIIIHHHHGGGFFFEEEEEEEEDDBCCDDCDDDDDDDEEEDEE_Mismatch_0_Sense_+_Library_PoolT
ACGTTAATGGAGTGTAAGAATGGGAATGACACACAGGGAGGGCTTCGATTTTCTCATTGAATCCCAATCTTTTGGTTTGAGCCTTGTAAATATT
>Frequency_6_QualityScore_FFHHGHHJJJJJJJJJJJJJJJJJJJJJJJJIJJJJJJJJJJIJJJJJJJJJJIJJIJIIIIIIIGHGGEGGGGFFEEEEEEEEEDDDEEEEDD_Mismatch_0_Sense_+_Library_PoolT
TTGTAAATATTTCGAAGCTGAGACAAATTCGTACAATATATGTGACCACTGCGTAACAATTTATGTAATATATTAATAATATCATGTATTTTGT
>Frequency_6_QualityScore_FFHHGHHJJJJJJHJJJJJJJJJJIJJJJIIJJJJJJJJJIIIIIGHIIIIIHHIIHHGGHGGFEFEEEDDEDDDDDDDDDDDDDDDDEEEDEE_Mismatch_0_Sense_+_Library_PoolT
AGGGAGGGCTTCGATTTTCTCATTGAATCCCAATCTTTTGGTTTGAGCCTTGTAAATATTTCGAAGCTGAGACAAATTCGTACAATATATGTGA
>Frequency_1_QualityScore_FFHHHHHJIJJIJIJIJJGGIIIJJIIJIIJJJJJJJJJIJFHHICGGJJJJHIJJJIIGHHGHEEFDCCCEA==ACDDDDDBBCACCDEEDEE_Mismatch_0_Sense_+_Library_PoolC
AGGGAGGGCTTCGATTTTCTCATTGAATCCCAATCTTTTGGTTTGAGCCTTGTAAATATTTCGAAGCTGAGACAAATTCGTACAATATATGTGA
>Frequency_6_QualityScore_FEHHHHHJJJJJIJJIJJJJJJJJJIJIJIIJIJJJJJJIHHIJIIJIIIIIIJIJJJIIIJIGHHGGGFGGGGFFEFFFFEEEEDEEEEDCDD_Mismatch_0_Sense_+_Library_PoolT
GTAAATATTTCGAAGCTGAGACAAATTCGTACAATATATGTGACCACTGCGTAACAATTTATGTAATATATTAATAATATCATGTATTTTGTAG
>Frequency_6_QualityScore_FFHHHHHIJJJJIIJJJJIJJIGIJJGIIJIJJIIIJJJJJJIIGGIIIIIIHIIIJJJJJIIIHHHHGFFFFFFFEEDDDEDDDDCDDDDDDE_Mismatch_0_Sense_+_Library_PoolT
TCATTGAATCCCAATCTTTTGGTTTGAGCCTTGTAAATATTTCGAAGCTGAGACAAATTCGTACAATATATGTGACCACTGCGTAACAATTTAT
>Frequency_6_QualityScore_EEFFGGGIHHIIIIHIHIIHIIFHIIIIIIHGIIIIIIIIHIIIHIHHIHHHIGHGFCFCCEEBCEEEDBBBCCCDDEFECABDDDDDCBC_Mismatch_0_Sense_+_Library_PoolT
AGAATGGGAATGACACACAGGGAGGGCTTCGATTTTCTCATTGAATCCCAATCTTTTGGTTTGAGCCTTGTAAATATTTCGAAGCTGAGAC
>Frequency_6_QualityScore_FFHHHHHHIJJJIIJIIJHIIJHIJGHIIJJJJIIGHIJHIJJJJJIIJJJJJJJIIFIIIIIGGGGGFEEEEDEEDDDDDDEEEEEEDDDDDC_Mismatch_0_Sense_+_Library_PoolT
GGCTTCGATTTTCTCATTGAATCCCAATCTTTTGGTTTGAGCCTTGTAAATATTTCGAAGCTGAGACAAATTCGTACAATATATGTGACCACTG
>Frequency_6_QualityScore_FFHHHHHIJJJJIJJJIJHHIJIJJJJGHIGIHIIJJGHEGHHIIDEGIIJHIIIHIHHGGGFEECCDDBDDDDCEDDDEDDEEEDDDDCCDDD_Mismatch_0_Sense_+_Library_PoolT
GCTTTTCATAATCTCTGCAACCTCGGGACGTTAATGGAGTGTAAGAATGGGAATGACACACAGGGAGGGCTTCGATTTTCTCATTGAATCCCAA
>Frequency_5_QualityScore_FFHHHHHJGIJJHJJJJJJIIJJJJJJJJJIIJJJJJJJJJJJJJJJIJJJJJJJIJJIJJJJIIHHHHFFFDEDEEDCEDEEEEEEDEEEEDD_Mismatch_0_Sense_+_Library_PoolT
TCTTTTGGTTTGAGCCTTGTAAATATTTCGAAGCTGAGACAAATTCGTACAATATATGTGACCACTGCGTAACAATTTATGTAATATATTAATA
>Frequency_5_QualityScore_FFHHHEGGIIIIJJJJJJJJJIJJIIIJJJJIJJJJJJJJGIJJJJJJIJJJJIHHHHHGGGFFEEED?>BBBCDDDDDCDEEDCCEEEDABDD_Mismatch_0_Sense_+_Library_PoolT
TGGAGTGTAAGAATGGGAATGACACACAGGGAGGGCTTCGATTTTCTCATTGAATCCCAATCTTTTGGTTTGAGCCTTGTAAATATTTCGAAGC
>Frequency_5_QualityScore_FFGHGFGHHDFGIIIIIHGHHGHIIGIEEGHIIHHGHIIJIGGHGGHIHHGHIIIGGIGIGFGGGGGFEBDEEDDDEDACDECCBDECCBB?BD_Mismatch_0_Sense_+_Library_PoolT
TTTGGTTTGAGCCTTGTAAATATTTCGAAGCTGAGACAAATTCGTACAATATATGTGACCACTGCGTAACAATTTATGTAATATATTAATAATA
>Frequency_5_QualityScore_FDHHHGHJJJJIIJJIJIJIJIIJJGIJJIJJJIGIIIIIIIIIIIIIIHHIHHHGHHHGGFCDEEDCEBCDDCDEEEEEEFEDBDDDDDCDDD_Mismatch_0_Sense_+_Library_PoolT
GTAAGAATGGGAATGACACACAGGGAGGGCTTCGATTTTCTCATTGAATCCCAATCTTTTGGTTTGAGCCTTGTAAATATTTCGAAGCTGAGAC
>Frequency_5_QualityScore_FFFHGGHJJGIDFHIJIIJJJJJIJJJJJJJJJJJJJIIJJJIJJIGHHHGGGGGGFFEFFFEEDDDDDDDDDDBCCCCBDDDDDDCEEEEEEE_Mismatch_0_Sense_+_Library_PoolT
CGTTAATGGAGTGTAAGAATGGGAATGACACACAGGGAGGGCTTCGATTTTCTCATTGAATCCCAATCTTTTGGTTTGAGCCTTGTAAATATTT
>Frequency_5_QualityScore_CDGGFDGDHHHIIHGHIGGIHHIJHIJIIIHIFIIFGFHIHIHIEGHIBCDGIHGDBBBDEEGFGEACCBAB@BCCCCACCA@BDACCADCCCC_Mismatch_0_Sense_+_Library_PoolT
AATCTGCTTTTCATAATCTCTGCAACCTCGGGACGTTAATGGAGTGTAAGAATGGGAATGACACACAGGGAGGGCTTCGATTTTCTCATTGAAT
>Frequency_1_QualityScore_FFHHHHHJJJJJJJJJJJJJJJJJIJJJJJJIHJJGIIJJJJJJFHHJJJJJJJIJHIHHHHHFFFFEDDDDDDDBDDDBDDDDEDDEEEDDCD_Mismatch_0_Sense_+_Library_PoolC
AATCTGCTTTTCATAATCTCTGCAACCTCGGGACGTTAATGGAGTGTAAGAATGGGAATGACACACAGGGAGGGCTTCGATTTTCTCATTGAAT
>Frequency_5_QualityScore_FEHHHGGIIIJFHEGGIGIFIHIIIFIIIHJIJJJHIIJGHIHHHHGGDEGEEFDFEFFDDEDDCDDCDBCDDDDCBCDCABDDDDDCDDDDBD_Mismatch_0_Sense_+_Library_PoolT
GACGTTAATGGAGTGTAAGAATGGGAATGACACACAGGGAGGGCTTCGATTTTCTCATTGAATCCCAATCTTTTGGTTTGAGCCTTGTAAATAT
>Frequency_5_QualityScore_EFFFGGDIIJIJIIIJIIHIIIIHIIGHIJHIIIIIIHHIIGHHHIIIIIIHGGGIFFGFGGGBEEDEDDCCDDDBDDEEEDEEDDDEDEDEEE_Mismatch_0_Sense_+_Library_PoolT
GGTTTGAGCCTTGTAAATATTTCGAAGCTGAGACAAATTCGTACAATATATGTGACCACTGCGTAACAATTTATGTAATATATTAATAATATCA
>Frequency_5_QualityScore_FEGHHHGJIJHIJJJIJJJJJJJJJJJJIIJJJJJJJJGHJJGIIJJJIIIIJIIIIIIHHHGFFFDDDBDDDDDDDCDCCDDDDEEDEEEDAC_Mismatch_0_Sense_+_Library_PoolT
GAGGGCTTCGATTTTCTCATTGAATCCCAATCTTTTGGTTTGAGCCTTGTAAATATTTCGAAGCTGAGACAAATTCGTACAATATATGTGACCA
>Frequency_1_QualityScore_FDHHHHHJJJIJJIJJJJJJJIJJJJJJJJJJJJJJJJHIJJIIJJJJIIIJJIIIJGJJJJHHHHFFFDFEEEEEDDDDDDCDDEEFEEEDCC_Mismatch_0_Sense_+_Library_PoolC
GAGGGCTTCGATTTTCTCATTGAATCCCAATCTTTTGGTTTGAGCCTTGTAAATATTTCGAAGCTGAGACAAATTCGTACAATATATGTGACCA
>Frequency_5_QualityScore_FFHHHHHJIJJJIJJJJJJJJJJJJGHIIHIIJJJJIIJJJJJIIIIGHIJIJIJJJJJIJJIIHHGHGEFFFFEEEEEEDDDDDDDDDDDDDD_Mismatch_0_Sense_+_Library_PoolT
TTCTCATTGAATCCCAATCTTTTGGTTTGAGCCTTGTAAATATTTCGAAGCTGAGACAAATTCGTACAATATATGTGACCACTGCGTAACAATT
>Frequency_5_QualityScore_FFHHHHGIJIIIIJJJGIDGGIIIIJJJJJIIJJJJJJJJIJJJIJJHHGGFECFEDEEEDEEEDDDDDDDDDDDDDDDDDBDDDCCDDDDDDD_Mismatch_0_Sense_+_Library_PoolT
CTCGGGACGTTAATGGAGTGTAAGAATGGGAATGACACACAGGGAGGGCTTCGATTTTCTCATTGAATCCCAATCTTTTGGTTTGAGCCTTGTA
>Frequency_5_QualityScore_FFHHHHHIIJJJJJJIIIJJJFHIJJIJJIGIIJJJJJIJJIIIJIIIHFHIJIIHHGCDFECCEEEDDDDDEEEFEEED@BCDDDDDCDDDDD_Mismatch_0_Sense_+_Library_PoolT
GAATGGGAATGACACACAGGGAGGGCTTCGATTTTCTCATTGAATCCCAATCTTTTGGTTTGAGCCTTGTAAATATTTCGAAGCTGAGACAAAT
>Frequency_5_QualityScore_FFHHHHHJJJJJJJJJJJJGIJJJJJJJIJIJJJJJJJJIIIIIIIIIHIIIIIIHFGGFACEEEEEDDCEDDEEEEDBBDDDDDDDDCDDDDD_Mismatch_0_Sense_+_Library_PoolT
ATGGGAATGACACACAGGGAGGGCTTCGATTTTCTCATTGAATCCCAATCTTTTGGTTTGAGCCTTGTAAATATTTCGAAGCTGAGACAAATTC
>Frequency_1_QualityScore_FFHHHHHIJJJJJGJIIJJHIJJJJJJJFIJJJJJJJJJJIJJIJJJJJJJJJJJHHGHFFFFEEEEEEDFFDEFEEDBBDDDDCDCDDDDDDD_Mismatch_0_Sense_+_Library_PoolC
ATGGGAATGACACACAGGGAGGGCTTCGATTTTCTCATTGAATCCCAATCTTTTGGTTTGAGCCTTGTAAATATTTCGAAGCTGAGACAAATTC
>Frequency_5_QualityScore_FFHHHGHJJJJGIJJJJJIJIJJHIIIJJJJJJJJIIIJIIIIIIHHGHGGFFEDCCDABBBDDDCC@ACDEDCDDDDDCDDDDDDDDDCDDDB_Mismatch_0_Sense_+_Library_PoolT
CGAGGAGCTCGTGGCCGGCCTTCAATCTGCTTTTCATAATCTCTGCAACCTCGGGACGTTAATGGAGTGTAAGAATGGGAATGACACACAGGGA
>Frequency_5_QualityScore_FFHHHHHJJJJGIJJJJJIJGIJJJIJIIIJJIJJIJJJJIJJJJJIIEGIIEFFGGGGEEFFFFFEEDBACDDDDDDDDDCDBCCCCDCACDD_Mismatch_0_Sense_+_Library_PoolT
GACACACAGGGAGGGCTTCGATTTTCTCATTGAATCCCAATCTTTTGGTTTGAGCCTTGTAAATATTTCGAAGCTGAGACAAATTCGTACAATA
>Frequency_5_QualityScore_FFHHHGGHIEGIIJJHIHIIJIJJIIHIIJIHHIIIJHHIIGIHIIJJHHFHJHIIIIJJHIHIHIHGGHGFFGFFFEFFEDEEEEDCBDDDDE_Mismatch_0_Sense_+_Library_PoolT
AATATTTCGAAGCTGAGACAAATTCGTACAATATATGTGACCACTGCGTAACAATTTATGTAATATATTAATAATATCATGTATTTTGTAGTAT
>Frequency_5_QualityScore_DDGFFGHHJIIJJJJHIHIJJJIGIFIHHIIIIJIIJJIIIHIIIIJIHHIIIJHJIEEIHGHFGGHGFDEEEEDEFEEDEEEEDFEEDCDDAC_Mismatch_0_Sense_+_Library_PoolT
GCCTTGTAAATATTTCGAAGCTGAGACAAATTCGTACAATATATGTGACCACTGCGTAACAATTTATGTAATATATTAATAATATCATGTATTT
>Frequency_5_QualityScore_FFHHHHHJJJJJJJJJJJGIJJGIIJJJJIIJJJJJJJJJHIJJJJIIHHIIJJJJJIIIIHHHHHGHFDEFEEFDEEDBDDDDCDDDDEDDEE_Mismatch_0_Sense_+_Library_PoolT
TGAATCCCAATCTTTTGGTTTGAGCCTTGTAAATATTTCGAAGCTGAGACAAATTCGTACAATATATGTGACCACTGCGTAACAATTTATGTAA
>Frequency_5_QualityScore_EFHHHHHJHIJJIGIIIFHIIIHHIIJJIJJIIIJIIIJJIIJIIGHIHEFHIHHHGGGFEEEEFFE?B?ADDBBBCDDDDDDDDDDCDBCCED_Mismatch_0_Sense_+_Library_PoolT
ACACAGGGAGGGCTTCGATTTTCTCATTGAATCCCAATCTTTTGGTTTGAGCCTTGTAAATATTTCGAAGCTGAGACAAATTCGTACAATATAT
>Frequency_5_QualityScore_FEHHFHHIIJIIIJJIJIHIHHHIIHHIJIIHHHIHIHGDGEFGFFEEEEFFE@CDDCCCDDDCCCB@B?=?>@A@?BBC=BCCBCDBCBB4=@_Mismatch_0_Sense_+_Library_PoolT
GCGAATTCGCTGCAATTCAGAGCGTTCTCTGTGTGTGGGTGAACAGAATTTCGATCAATCAATGGCGGCGAAGGCAGCAGTGGGCACGCGGTGG
>Frequency_5_QualityScore_FFHHHHHIIFGHHIIIJIJJJIIIJJJIIIJJJJJIJJJJJJJJHIJIJJJJJJIJJJHHGGHGEFFFFCEDABCDBCDDDDDCDEEEDEFEED_Mismatch_0_Sense_+_Library_PoolT
TTAATGGAGTGTAAGAATGGGAATGACACACAGGGAGGGCTTCGATTTTCTCATTGAATCCCAATCTTTTGGTTTGAGCCTTGTAAATATTTCG
>Frequency_5_QualityScore_FFHHHHHJJJJIJJJJJJJJJFIIIJGHIJJHIFHHIIIIIJJJJIIIJJJJJIJJHHGGFFDDDDDDACCCDEDDEEEDDDDDCDDDDDDDDD_Mismatch_0_Sense_+_Library_PoolT
CATAATCTCTGCAACCTCGGGACGTTAATGGAGTGTAAGAATGGGAATGACACACAGGGAGGGCTTCGATTTTCTCATTGAATCCCAATCTTTT
>Frequency_5_QualityScore_EFHHHHHJJJJGIIJGIIJJJIIIIJJIJJJJJIIJJJJIJIJJJJJJJJIJIIJJJJIIJIIIIHGHGFFFDDDDDDDDDDEDEEEEEEDFEE_Mismatch_0_Sense_+_Library_PoolT
CAATCTTTTGGTTTGAGCCTTGTAAATATTTCGAAGCTGAGACAAATTCGTACAATATATGTGACCACTGCGTAACAATTTATGTAATATATTA
>Frequency_5_QualityScore_FFHHGHHJIIIIIIIHIJGHIHHHGHIFGFIHIIFBFFHEG@DEEFBCDEDEE?ACDBCDCCCCDDDCDCBCDDCBAB>AB:@?@CBC@A>A@B_Mismatch_0_Sense_+_Library_PoolT
GCAGAGGAACGCACTCTCAGCAACGAGGAGCTCGTGGCCGGCCTTCAATCTGCTTTTCATAATCTCTGCAACCTCGGGACGTTAATGGAGTGTA
>Frequency_5_QualityScore_FFHFHGHIIHIHHGHIIIHIGHHGHIIHHIIGHHIIGIJIIIGHIIIHIIIHIIHIIIIIIIIIHHHHGFGGGGFCEFFFFECEECDEEDCCCD_Mismatch_0_Sense_+_Library_PoolT
TCGAAGCTGAGACAAATTCGTACAATATATGTGACCACTGCGTAACAATTTATGTAATATATTAATAATATCATGTATTTTGTAGTATTGTTTG
>Frequency_5_QualityScore_FFHHHHHJJJJGIJGIIIJJJFH@EFHIIIJJJJJIIJJJJJJJJIIIHGGGEEEDEDDEDDDEDDEEEDDDDDDDDDDDDDDDCCCCDDC@CD_Mismatch_0_Sense_+_Library_PoolT
GCAACCTCGGGACGTTAATGGAGTGTAAGAATGGGAATGACACACAGGGAGGGCTTCGATTTTCTCATTGAATCCCAATCTTTTGGTTTGAGCC
>Frequency_5_QualityScore_FFHGGHHJJJIIJJHIIHJIIIIIIIIIJFHIIIIJJJJJIHIJIIJJJJJFGIIIIHHGHHHHGGGFFCCDEEDDDDEEFEDBCCDDDDDDDC_Mismatch_0_Sense_+_Library_PoolT
GATTTTCTCATTGAATCCCAATCTTTTGGTTTGAGCCTTGTAAATATTTCGAAGCTGAGACAAATTCGTACAATATATGTGACCACTGCGTAAC
>Frequency_4_QualityScore_FFHHHHHJJJIIJIIIJJJJHIEGGIJJIIJJJJIJJJJJJJJJJJJJHIHFFFEEDCEDDDEDDEEEDCDDDCDDDDDDDDDDDBCCDCCCDD_Mismatch_0_Sense_+_Library_PoolT
CAACCTCGGGACGTTAATGGAGTGTAAGAATGGGAATGACACACAGGGAGGGCTTCGATTTTCTCATTGAATCCCAATCTTTTGGTTTGAGCCT
>Frequency_4_QualityScore_DEHGHHHIIJIIIIIJJIIIIIJJHIIIJJIJHIHHIIIIIIIIIJIIJIHHIIJJJGGIIIIGGGGFGGFEEEEDEEEDDCADDEEEEDCCEE_Mismatch_0_Sense_+_Library_PoolT
AGCCTTGTAAATATTTCGAAGCTGAGACAAATTCGTACAATATATGTGACCACTGCGTAACAATTTATGTAATATATTAATAATATCATGTATT
>Frequency_4_QualityScore_FEHHHHHHIIIIIIGIGIGHIIIJGHIIIIHIIJIHIIIIIIIIIGHEGEGEEE?ABBC?A?BCCAA@B?A??BCA@ACCDCDCCC=ACCCDCC_Mismatch_0_Sense_+_Library_PoolT
TGAACGGAAAGCGGCTAGATACAATTGCAGAGGAACGCACTCTCAGCAACGAGGAGCTCGTGGCCGGCCTTCAATCTGCTTTTCATAATCTCTG
>Frequency_4_QualityScore_EEHHGHHIIJJJIJJJJJGIJIIIJJJIIJJJJJJJJJIIHIJHIIJJJJJJIIIFGGGCDEFFEDDEEEEEDEEEDCCDDDDDDDDCCDDDDD_Mismatch_0_Sense_+_Library_PoolT
TGGGAATGACACACAGGGAGGGCTTCGATTTTCTCATTGAATCCCAATCTTTTGGTTTGAGCCTTGTAAATATTTCGAAGCTGAGACAAATTCG
>Frequency_4_QualityScore_EEHGGGHHHIIIIHGICIHHIIIHHIIIIIGGIIIGHGHEGHIICFEFCDGIHFGFFGGFEFFFBEBCCACBACDCDDDDDCCCCCCCADCEEE_Mismatch_0_Sense_+_Library_PoolT
CACAGGGAGGGCTTCGATTTTCTCATTGAATCCCAATCTTTTGGTTTGAGCCTTGTAAATATTTCGAAGCTGAGACAAATTCGTACAATATATG
>Frequency_4_QualityScore_EEHGHEGIIHGIIGGGGHHIGHIGAGGGGIIIIEGHIHIIHIHIIIGIGGHHHHIIHGGFE?CEECCDCBCDCCCEECDDDDCCCCCCBCCDCC_Mismatch_0_Sense_+_Library_PoolT
TAAGAATGGGAATGACACACAGGGAGGGCTTCGATTTTCTCATTGAATCCCAATCTTTTGGTTTGAGCCTTGTAAATATTTCGAAGCTGAGACA
>Frequency_4_QualityScore_EEFFDEEDGGIGFHGHIHIGBGHHFIIHGEFHIHHGHEFGFFFHGFHFDBFGHGGEFEGEDABDDCDDDACDDEEEEBC??ABDDCCBCCAACC_Mismatch_0_Sense_+_Library_PoolT
AATGGGAATGACACACAGGGAGGGCTTCGATTTTCTCATTGAATCCCAATCTTTTGGTTTGAGCCTTGTAAATATTTCGAAGCTGAGACAAATT
>Frequency_4_QualityScore_EEGGHGHHHHIIGIGIHIJGHIIGGEGEGGHHHGIHHHGGIEGGHHHGGHHGFGGFGEFEEEEEDEEEEDDEEEDABBCDDCCDCABCDDDDDD_Mismatch_0_Sense_+_Library_PoolT
GGAATGACACACAGGGAGGGCTTCGATTTTCTCATTGAATCCCAATCTTTTGGTTTGAGCCTTGTAAATATTTCGAAGCTGAGACAAATTCGTA
>Frequency_4_QualityScore_EEFGFGHIIGHHHHHFIIFHIBGEGFHGGIIGFIGGGHHGDH>CCCDC@EGGFGBCDCECECCACCCCCC@<AABBABA5>?@CB?@=?AB@9>_Mismatch_0_Sense_+_Library_PoolT
AGCGAATTCGCTGCAATTCAGAGCGTTCTCTGTGTGTGGGTGAACAGAATTTCGATCAATCAATGGCGGCGAAGGCAGCAGTGGGCACGCGGTG
>Frequency_4_QualityScore_EFHHHHHIFGHIJIJJJJJJIIIIJJJJIIIIIJIIIJJIJJJIJIJIJIJIJIIIIIIGGGGGFFEEEDDBCCDCCDDDDDCCEEECEEEEDB_Mismatch_0_Sense_+_Library_PoolT
TAATGGAGTGTAAGAATGGGAATGACACACAGGGAGGGCTTCGATTTTCTCATTGAATCCCAATCTTTTGGTTTGAGCCTTGTAAATATTTCGA
>Frequency_4_QualityScore_DEHHHHHJJJJIIJJJJJJIJJJJJJJJIIJIJJJJJJJIIIJJJJJJJJIJJJJJJJIIIIIIHHGGGFGGGGFFEEFFEEEDDEEEEDCEDD_Mismatch_0_Sense_+_Library_PoolT
TAAATATTTCGAAGCTGAGACAAATTCGTACAATATATGTGACCACTGCGTAACAATTTATGTAATATATTAATAATATCATGTATTTTGTAGT
>Frequency_4_QualityScore_EEGHFGGJJFGHIIEGGGJEFBFGHIIHGHIIIHGHHIIIIIJIIHHIIHGEEEEDCEDDCECDDDEDDCCBAC@BCCDDDDCCABCBBACDDD_Mismatch_0_Sense_+_Library_PoolT
AACCTCGGGACGTTAATGGAGTGTAAGAATGGGAATGACACACAGGGAGGGCTTCGATTTTCTCATTGAATCCCAATCTTTTGGTTTGAGCCTT
>Frequency_4_QualityScore_FFHHHHHJJJGIIIHIIJJJJIJJJJJJJJJJHIJJJJJJIIJJJJJJJJJJIIJJJIJJIIFHGGHHHEDEFCDEDEDDDEDEEEEEEEEEED_Mismatch_0_Sense_+_Library_PoolT
AATCTTTTGGTTTGAGCCTTGTAAATATTTCGAAGCTGAGACAAATTCGTACAATATATGTGACCACTGCGTAACAATTTATGTAATATATTAA
>Frequency_4_QualityScore_FFHHHGHJJJJJJJJJJJJJJIJIHIIJJJJJJHHIIGIIJJJJIJJJJIJJJJJGHIJJIHIHIHFGGDFEEEEDEDDDEEEEEDDCDCDCDD_Mismatch_0_Sense_+_Library_PoolT
CTTCGATTTTCTCATTGAATCCCAATCTTTTGGTTTGAGCCTTGTAAATATTTCGAAGCTGAGACAAATTCGTACAATATATGTGACCACTGCG
>Frequency_4_QualityScore_FFHHHHHJJJJJIJJIJJIJJGHIIIJJIJIJJIIJJJJJJJJIIHHHHHGGGFFFFFEEEEDCCACD>>CCCDDDDCBCDEDCCDDDCCCDDD_Mismatch_0_Sense_+_Library_PoolT
CTCTCAGCAACGAGGAGCTCGTGGCCGGCCTTCAATCTGCTTTTCATAATCTCTGCAACCTCGGGACGTTAATGGAGTGTAAGAATGGGAATGA
>Frequency_4_QualityScore_FFHGEGHHIIIIIIIIIIIIIHHHIIJGGIIIIIIIIJJGIIJJJIJIEGFEDCCDDDCD@BBDECCDDCCC?BCDCDCDDDCCCDACCDCDDD_Mismatch_0_Sense_+_Library_PoolT
CTCGTGGCCGGCCTTCAATCTGCTTTTCATAATCTCTGCAACCTCGGGACGTTAATGGAGTGTAAGAATGGGAATGACACACAGGGAGGGCTTC
>Frequency_4_QualityScore_EEHGGGHJGHIJJIIIIIJJJHIIIIJIIIHIIIHIIJIJJIIIGIIIHIIIIIIIIIIGIIIHHGGGGGGFEFEDEEEEEEEEEEDDDEEEED_Mismatch_0_Sense_+_Library_PoolT
CTTGTAAATATTTCGAAGCTGAGACAAATTCGTACAATATATGTGACCACTGCGTAACAATTTATGTAATATATTAATAATATCATGTATTTTG
>Frequency_4_QualityScore_EEHHHHHJJJJJJJIJJJJJJJJJHIJJGIIJJJJIJJJJIJJJIJIIJJJJIIIIIJJJJJIIHHGGFEEEFEEEEEEEDDDDDDDDCDCDDD_Mismatch_0_Sense_+_Library_PoolT
TCTCATTGAATCCCAATCTTTTGGTTTGAGCCTTGTAAATATTTCGAAGCTGAGACAAATTCGTACAATATATGTGACCACTGCGTAACAATTT
>Frequency_4_QualityScore_EFHGGHHJIIIJIJIIIHIHIJJJJHJGIIJJJJJJIIGGIIIIIGIJIIIJIIIJIIIJHEGHGHHGGGGGGGEEEFFFEEBCEEEEDBDCCE_Mismatch_0_Sense_+_Library_PoolT
AAATATTTCGAAGCTGAGACAAATTCGTACAATATATGTGACCACTGCGTAACAATTTATGTAATATATTAATAATATCATGTATTTTGTAGTA
>Frequency_4_QualityScore_EFHHHGGIJJJJJGFHIIGAGHIIIHIJIIIFHIIJIIIIIJIHIIIIIIIJJIJIIIHIFHIHFGGGGEEFFFECDDCDDDCDDFCCEEEECD_Mismatch_0_Sense_+_Library_PoolT
TCCCAATCTTTTGGTTTGAGCCTTGTAAATATTTCGAAGCTGAGACAAATTCGTACAATATATGTGACCACTGCGTAACAATTTATGTAATATA
>Frequency_4_QualityScore_FFHHHHHJIHIJJJJJJJJJJJJJJIJJJJJJJJJJIIJJIIJJJJJIJJIIIIJJJJIIJJIIHHHHGGFFFFFFFFEEEEEEEEEEEEDDDE_Mismatch_0_Sense_+_Library_PoolT
GAGCCTTGTAAATATTTCGAAGCTGAGACAAATTCGTACAATATATGTGACCACTGCGTAACAATTTATGTAATATATTAATAATATCATGTAT
>Frequency_4_QualityScore_FFHHHHHJJJJJJJJJJJJHIJJGIJJJJJIIIJJJJJJJJIIJJJJIJJIJJJJJJIIIIHHGGGGGFFFFEEEEEEDDCDDCDDDDDDEDEE_Mismatch_0_Sense_+_Library_PoolT
TTGAATCCCAATCTTTTGGTTTGAGCCTTGTAAATATTTCGAAGCTGAGACAAATTCGTACAATATATGTGACCACTGCGTAACAATTTATGTA
>Frequency_1_QualityScore_FFHHHHHJJIJJJJJJJIJIIJIGIJJJJJIIJJJJJJJJJIJJJJJIJJJJJJJJJJJJJHHHHHHFFFFFFFDDEDEDDDDDDDDDDDEDDF_Mismatch_0_Sense_+_Library_PoolC
TTGAATCCCAATCTTTTGGTTTGAGCCTTGTAAATATTTCGAAGCTGAGACAAATTCGTACAATATATGTGACCACTGCGTAACAATTTATGTA
>Frequency_4_QualityScore_EEHGGFEHIIIJIIIHIIHEGHIHIIIIIIIIJIJJIGIJJJJIJIJIJJIIIIHIIIIIIIIHHGGGGFDEFFEDDDCCDCDDCDEDDEEEEE_Mismatch_0_Sense_+_Library_PoolT
ATCCCAATCTTTTGGTTTGAGCCTTGTAAATATTTCGAAGCTGAGACAAATTCGTACAATATATGTGACCACTGCGTAACAATTTATGTAATAT
>Frequency_4_QualityScore_EEFGGHGIGIIFGIGGIIHIGIHHGHIIJIIIIIIIFFGHFGFGFFFFDEDEEEEEEEDDCDCDCBCA@=@=?AACDDCC?@BCCCCDA@ABAC_Mismatch_0_Sense_+_Library_PoolT
GCACTCTCAGCAACGAGGAGCTCGTGGCCGGCCTTCAATCTGCTTTTCATAATCTCTGCAACCTCGGGACGTTAATGGAGTGTAAGAATGGGAA
>Frequency_4_QualityScore_EDGFFEGFGGHHIIIIIIHIIIIHIHIIIIHHJJIJJIHIIJIIIIHIHIHHIIGIHIGGGHGFFFECDAEACACCDCCDEECDEDEDABACCC_Mismatch_0_Sense_+_Library_PoolT
GAGTGTAAGAATGGGAATGACACACAGGGAGGGCTTCGATTTTCTCATTGAATCCCAATCTTTTGGTTTGAGCCTTGTAAATATTTCGAAGCTG
>Frequency_4_QualityScore_FEGHHGGGIIIIJJJJIIHGHIIHHHIIIIIGGGFHFFHGGIIEFGIIHIIIIHIFHIIHGGGFEEFDCCDACCCCDCACCCCECCEEECDDCC_Mismatch_0_Sense_+_Library_PoolT
ATCTGCTTTTCATAATCTCTGCAACCTCGGGACGTTAATGGAGTGTAAGAATGGGAATGACACACAGGGAGGGCTTCGATTTTCTCATTGAATC
>Frequency_4_QualityScore_EFHHHHHJJJJHIJJJJIJIIJJJJJHIJIJJJIJIJIJHIJIFHIJJJJHIIIIIIIIHHEFGEEEEEEDEDDDDDDDDDCDDDDEEEEEEDA_Mismatch_0_Sense_+_Library_PoolT
GGAGGGCTTCGATTTTCTCATTGAATCCCAATCTTTTGGTTTGAGCCTTGTAAATATTTCGAAGCTGAGACAAATTCGTACAATATATGTGACC
>Frequency_1_QualityScore_FFHHHHHJJJIIJJJJJJJJJJJJJJIJJJJJJIJJJJJFHHIHJJIJHHHHHGFFFFFFFDEDDDDCDDCDDDDDCDDDDDDDDDEEEEEEDD_Mismatch_0_Sense_+_Library_PoolC
GGAGGGCTTCGATTTTCTCATTGAATCCCAATCTTTTGGTTTGAGCCTTGTAAATATTTCGAAGCTGAGACAAATTCGTACAATATATGTGACC
>Frequency_4_QualityScore_FFGHHHHJJJJJHIJJIIIGIIIJIFGIGHIIGHHHHGFGGGGGFEEEEEEEDEDDDEDDDDDCDDCCBB@A?BCCDCCAC?@BCCCACDDDCA_Mismatch_0_Sense_+_Library_PoolT
CGCACTCTCAGCAACGAGGAGCTCGTGGCCGGCCTTCAATCTGCTTTTCATAATCTCTGCAACCTCGGGACGTTAATGGAGTGTAAGAATGGGA
>Frequency_4_QualityScore_FFHHHGHIJJIIJJHIIIJIJIIJJIIJJIJJIJJJJIIIIIGIIIEIIIIIIIIGGGGGGFFFEEE?CCCDDDDDDCDCCDCCCDDDDEEEDD_Mismatch_0_Sense_+_Library_PoolT
CAGGGAGGGCTTCGATTTTCTCATTGAATCCCAATCTTTTGGTTTGAGCCTTGTAAATATTTCGAAGCTGAGACAAATTCGTACAATATATGTG
>Frequency_4_QualityScore_EEGEEGFIIIIIJIJIJIIIIJJIIBGIHIIIIIJII@EDHIIIIIIHGHIHIIJIIIGGFEBDDAB<?@CBAC@CACCCDDDCCCBC?CCDCC_Mismatch_0_Sense_+_Library_PoolT
TTTTCATAATCTCTGCAACCTCGGGACGTTAATGGAGTGTAAGAATGGGAATGACACACAGGGAGGGCTTCGATTTTCTCATTGAATCCCAATC
>Frequency_4_QualityScore_EFHGGGGHIIJIJJIIHIIJIIJIIIIJIJJIIIIJIJIIIGIHCFFFFFFDD?BCCECDCCCCCCCCDCDDDDCCCCCAABACDCDCADDCDE_Mismatch_0_Sense_+_Library_PoolT
CCGGCCTTCAATCTGCTTTTCATAATCTCTGCAACCTCGGGACGTTAATGGAGTGTAAGAATGGGAATGACACACAGGGAGGGCTTCGATTTTC
>Frequency_3_QualityScore_FFHHHGHGIHIGDGGGIJ>EHBFHICGIHIHIIIIJIIFECDBC?A@C<ABDCCDCBCCCABDBABCBC3=??@8?C;:>A@A4:>;=9?<=98_Mismatch_0_Sense_+_Library_PoolT
GCAGCAGTGGGCACGCGGTGGATGGAAATGGCTCCCCCGCAGAGATTGTTATCTTCAGAGATTCGGCGGAACAGTTTGAACGGAAAGCGGCTAG
>Frequency_3_QualityScore_EFHHHHHHIJJHIJJJJJHIJJJJJJJIJGJJJJJJJJJJJJJJJJIJJJJJJJIJJIJIIIIIHGGGEDEDEEEEDCEDFEEEDEDEEEFEED_Mismatch_0_Sense_+_Library_PoolT
CTTTTGGTTTGAGCCTTGTAAATATTTCGAAGCTGAGACAAATTCGTACAATATATGTGACCACTGCGTAACAATTTATGTAATATATTAATAA
>Frequency_3_QualityScore_FEHHAFGHHHGIIGIIIHJIGICFFHHHHIIIIHHIHHIIJJHIIHHHHHGGGGDEC?B?BDDDABBBBDCDBDCDDC@BCDBCCDDCBCCDCC_Mismatch_0_Sense_+_Library_PoolT
GAGGAGCTCGTGGCCGGCCTTCAATCTGCTTTTCATAATCTCTGCAACCTCGGGACGTTAATGGAGTGTAAGAATGGGAATGACACACAGGGAG
>Frequency_3_QualityScore_FFHHHHHJJJJJJJJJIJJIEHJJJJJHJJJJJJJJJJHIJJJJIJIIJJJHIIIHHHHGHHFGGGEFGFCEEEEDDDCCCDDDDDDEDEEDED_Mismatch_0_Sense_+_Library_PoolT
AATCCCAATCTTTTGGTTTGAGCCTTGTAAATATTTCGAAGCTGAGACAAATTCGTACAATATATGTGACCACTGCGTAACAATTTATGTAATA
>Frequency_3_QualityScore_B@FCACFHDEGDIGGIIHIHFEHGH?DHGHHIHIHJJEFHHHHHFGHABGHHGHIGG>_Mismatch_0_Sense_+_Library_PoolT
TGCGTAACAATTTATGTAATATATTAATAATATCATGTATTTTGTAGTATTGTTTGGA
>Frequency_3_QualityScore_FFHHHHHJJJJIJJIIJJJJJJJIIJHIJJJJJIJJJJIEHIJIJHFEDDDBBDDDEDDDDDDDEDDDDBCEDDDDDDDDDDDACC<@=>BCCB_Mismatch_0_Sense_+_Library_PoolT
CAATTGCAGAGGAACGCACTCTCAGCAACGAGGAGCTCGTGGCCGGCCTTCAATCTGCTTTTCATAATCTCTGCAACCTCGGGACGTTAATGGA
>Frequency_3_QualityScore_EEGHGGGGEEHGDEHFGHIGIFFFGHEFDHFFCDDFIDADCEEGDACBCCCADA?@ACCDCBACAACCB>?BADCDCBDA<>>>A:AB=?@@>A_Mismatch_0_Sense_+_Library_PoolT
AATTGCAGAGGAACGCACTCTCAGCAACGAGGAGCTCGTGGCCGGCCTTCAATCTGCTTTTCATAATCTCTGCAACCTCGGGACGTTAATGGAG
>Frequency_3_QualityScore_EFGHHHHFGHIJIIIJJJJGJIJJJJJJJJIJJJJJJJJJJJIIJJIIIIIIIHHHHGGGFFFEEEEEEDBBCCCCDDDDDDDEFDDEEEDD@B_Mismatch_0_Sense_+_Library_PoolT
AATGGAGTGTAAGAATGGGAATGACACACAGGGAGGGCTTCGATTTTCTCATTGAATCCCAATCTTTTGGTTTGAGCCTTGTAAATATTTCGAA
>Frequency_3_QualityScore_FFGHHHHJIIIJIIJJJIIIIIJIIJIGHIJJIIIJHHJIDGHHHHJIHIHFHGHIGGFGFEEEEEEEDBDDDDDDDDCCDDDDDDDEEDBDED_Mismatch_0_Sense_+_Library_PoolT
GGGAGGGCTTCGATTTTCTCATTGAATCCCAATCTTTTGGTTTGAGCCTTGTAAATATTTCGAAGCTGAGACAAATTCGTACAATATATGTGAC
>Frequency_1_QualityScore_FFHHHHHJJJJJJJJJJIJJJJJJJJJJIJJJJJJJJJJJIJJJIJHHHHHFFFFFFFEEEEAEDDDDDACCDDDDDDDDDDDDDDDEEEEEDD_Mismatch_0_Sense_+_Library_PoolC
GGGAGGGCTTCGATTTTCTCATTGAATCCCAATCTTTTGGTTTGAGCCTTGTAAATATTTCGAAGCTGAGACAAATTCGTACAATATATGTGAC
>Frequency_3_QualityScore_FFHHHGFGIJJJJJJJJJIJJHIIIJJJIJJHIIIJGEGIIJJHGFEEEDEEDDEDDDDDDDECDCDDDDBCDDDDDDDCC@AC=@CCDDDCDC_Mismatch_0_Sense_+_Library_PoolT
ATTGCAGAGGAACGCACTCTCAGCAACGAGGAGCTCGTGGCCGGCCTTCAATCTGCTTTTCATAATCTCTGCAACCTCGGGACGTTAATGGAGT
>Frequency_3_QualityScore_FFHHHHHJJIIJJIJJJJIIJJIIJJIIIHIIIHFHHHHGHGGGGFFEEEEDDDDDDDDDDCBCD?BBCCCCDDCDCDCCCDCACEDCDCBDDD_Mismatch_0_Sense_+_Library_PoolT
GCGGAACAGTTTGAACGGAAAGCGGCTAGATACAATTGCAGAGGAACGCACTCTCAGCAACGAGGAGCTCGTGGCCGGCCTTCAATCTGCTTTT
>Frequency_3_QualityScore_FFHHHHHJJJJJJJJJJJJJJJJJJJEHIJHIJJJJJHIJJJJJJJJJDHIJJJIJIJJHIJJJJHHHHGEFFFFFEFEDDEDDDDDDDDDDBC_Mismatch_0_Sense_+_Library_PoolT
TTTCTCATTGAATCCCAATCTTTTGGTTTGAGCCTTGTAAATATTTCGAAGCTGAGACAAATTCGTACAATATATGTGACCACTGCGTAACAAT
>Frequency_3_QualityScore_FFHGHHFGGGHIIJJIHHIIIGGEGGIIIEHHFFGHIIHIEHGGGFEEEDCDECBDDCBCAB@B@@@CCCAA<@C@<:?=BCBCDCACACBBCC_Mismatch_0_Sense_+_Library_PoolT
CGGAACAGTTTGAACGGAAAGCGGCTAGATACAATTGCAGAGGAACGCACTCTCAGCAACGAGGAGCTCGTGGCCGGCCTTCAATCTGCTTTTC
>Frequency_3_QualityScore_FFHHHHHJJJJIJJJJJIHIJFHIIHIIJJJJHIJJJIIJJJJGHIJJIJJJIIIJJJIIHIIIHEFGGGGFFFEEFDEDEDDCDDDCDDDDED_Mismatch_0_Sense_+_Library_PoolT
CATTGAATCCCAATCTTTTGGTTTGAGCCTTGTAAATATTTCGAAGCTGAGACAAATTCGTACAATATATGTGACCACTGCGTAACAATTTATG
>Frequency_3_QualityScore_EFHHHHFFIGIGDHEGFIFHIDIDHHIIIGICHIIJIIGIIJHGIEGHIIGIGHGGC@FGHIIIHIHHGGGHHFEEEFBDEDEEEDDEBCDDCA_Mismatch_0_Sense_+_Library_PoolT
ATTTCGAAGCTGAGACAAATTCGTACAATATATGTGACCACTGCGTAACAATTTATGTAATATATTAATAATATCATGTATTTTGTAGTATTGT
>Frequency_3_QualityScore_FFHFHHHIJHHJIJGGGIJHIIIJJJJGHIJJJJJJJJJIJHIJIJIHHHHGFFFFEDDBBD>ABACDDCC@@BDDCCDDDDDBCDDDD:ADCD_Mismatch_0_Sense_+_Library_PoolT
GCAACGAGGAGCTCGTGGCCGGCCTTCAATCTGCTTTTCATAATCTCTGCAACCTCGGGACGTTAATGGAGTGTAAGAATGGGAATGACACACA
>Frequency_3_QualityScore_FFHHHHHIJIJJIHIIJJJJJIHIIJJIIJJJJJJHIIHIIHGIIIJJJGDGIJFGHHHGFEFFFFEEFEEDABCDDDCCCCCCDDDDCDDACC_Mismatch_0_Sense_+_Library_PoolT
ATGACACACAGGGAGGGCTTCGATTTTCTCATTGAATCCCAATCTTTTGGTTTGAGCCTTGTAAATATTTCGAAGCTGAGACAAATTCGTACAA
>Frequency_1_QualityScore_FFHHHHHGIJIIIFGIJIIJJJGIIJIIJJEIIJJFGHIHIGIGIJJJJJEEHG@HHHGFFDFFFFEEECCE?BDDCCDDDDDDDDDDDDDDDD_Mismatch_0_Sense_+_Library_PoolC
ATGACACACAGGGAGGGCTTCGATTTTCTCATTGAATCCCAATCTTTTGGTTTGAGCCTTGTAAATATTTCGAAGCTGAGACAAATTCGTACAA
>Frequency_3_QualityScore_EDGFDGFGHH=BCEEFBAFFHCFFHEGEBFGGFHCHFEGFFHCGHGHGCFGHFEEFCCCB9?@<==>B@BCB;>@>DDDCBABB><ABACCBDA_Mismatch_0_Sense_+_Library_PoolT
AGCAACGAGGAGCTCGTGGCCGGCCTTCAATCTGCTTTTCATAATCTCTGCAACCTCGGGACGTTAATGGAGTGTAAGAATGGGAATGACACAC
>Frequency_3_QualityScore_EEHHHGFIGIIIIHIJJIIIIIIEIIHHHIJHHIGGFFHHGAFHGHIGGGCDEGIHIIHGDDFGEFFFFEECCDBBCCC>A@BDCCDCCBAACD_Mismatch_0_Sense_+_Library_PoolT
GCCTTCAATCTGCTTTTCATAATCTCTGCAACCTCGGGACGTTAATGGAGTGTAAGAATGGGAATGACACACAGGGAGGGCTTCGATTTTCTCA
>Frequency_3_QualityScore_FFHHHHHJJJJJJIJIJJJHIIIHIJHJJJJHIIJJIIIIIIHHHHHGGGGGGFFEFEEEDDCACDACBBCDDCD>ACDDDCDDCDDCDDDCDD_Mismatch_0_Sense_+_Library_PoolT
CTCAGCAACGAGGAGCTCGTGGCCGGCCTTCAATCTGCTTTTCATAATCTCTGCAACCTCGGGACGTTAATGGAGTGTAAGAATGGGAATGACA
>Frequency_3_QualityScore_FFHHHHHJJJJJJJJJJIIIJJHIJGIJJJJIIJJJJJHGEFFEEEEEEDDDDDDDECDCDDDEDDDDDBCDBAC?CC?A?ADDDCCAACDEDC_Mismatch_0_Sense_+_Library_PoolT
GAGGAACGCACTCTCAGCAACGAGGAGCTCGTGGCCGGCCTTCAATCTGCTTTTCATAATCTCTGCAACCTCGGGACGTTAATGGAGTGTAAGA
>Frequency_3_QualityScore_FFHHHHHJJIJJJJJJJJJIIJIIJJJJJIIGHIHIJIJJJJJJJJJJJJJJJJJIHHGFCDEDDDBDDCCDDDEEEDDDDDCDDCDDDDDCDD_Mismatch_0_Sense_+_Library_PoolT
TAATCTCTGCAACCTCGGGACGTTAATGGAGTGTAAGAATGGGAATGACACACAGGGAGGGCTTCGATTTTCTCATTGAATCCCAATCTTTTGG
>Frequency_3_QualityScore_FFHHHGHJJJIJJJJJJJJJHIIJIDHIIIJJIFHHHIJIJGHGHHIGGHFFGECDCCCCCCCBACCACAC>@CC@BCCDDBBCDD@@CBCCDC_Mismatch_0_Sense_+_Library_PoolT
GTTTGAACGGAAAGCGGCTAGATACAATTGCAGAGGAACGCACTCTCAGCAACGAGGAGCTCGTGGCCGGCCTTCAATCTGCTTTTCATAATCT
>Frequency_3_QualityScore_FFHHHHGJJJJJJJJIIJJJIIJIIJIIJJJJJJJIJJJJJJJHJIJGGIJJJJHHHGHHHHGFFCEDDDEDDDDDDDDDDDDDDDCDDDEEEE_Mismatch_0_Sense_+_Library_PoolT
ACAGGGAGGGCTTCGATTTTCTCATTGAATCCCAATCTTTTGGTTTGAGCCTTGTAAATATTTCGAAGCTGAGACAAATTCGTACAATATATGT
>Frequency_3_QualityScore_?DGHHGHJIIIHIHIIIHIJIIHIHIEF@CH??FGIIIJIHHHIIIIIIIEGIFGIIGGHHHIGGEGFFADEEDDECEBCDC<ACCCA@@CCBD_Mismatch_0_Sense_+_Library_PoolT
ATTTTCTCATTGAATCCCAATCTTTTGGTTTGAGCCTTGTAAATATTTCGAAGCTGAGACAAATTCGTACAATATATGTGACCACTGCGTAACA
>Frequency_1_QualityScore_FFHHHHHJJJJJJJJJJJIJJJJJJJJJGHIJIJJJJJJIJJJJJJJJJJJIIJJJJJIJIIJJJJHHHEFFFFFFFEEDEEEEDDDDDDDDDD_Mismatch_0_Sense_+_Library_PoolC
ATTTTCTCATTGAATCCCAATCTTTTGGTTTGAGCCTTGTAAATATTTCGAAGCTGAGACAAATTCGTACAATATATGTGACCACTGCGTAACA
>Frequency_3_QualityScore_EFHHHHHIJHIJJJJJJJJHIHIHIIIIHHIIIIHHIHIJIIHFFEEEEDDDDDCCDDCDEEDDDCDDCBCDDDDD?BBA?CCCDCCCBCCAAC_Mismatch_0_Sense_+_Library_PoolT
TGCAGAGGAACGCACTCTCAGCAACGAGGAGCTCGTGGCCGGCCTTCAATCTGCTTTTCATAATCTCTGCAACCTCGGGACGTTAATGGAGTGT
>Frequency_3_QualityScore_FFGHHHHJJJJJJJHIIIJHHJIIGIIIJJJIIGIGGHIIIIHIHFFGAACDDDDDACCDDCCDDDEDDDDDDCDEDDDDDEDCCCDDDDCCBA_Mismatch_0_Sense_+_Library_PoolT
CGGCTAGATACAATTGCAGAGGAACGCACTCTCAGCAACGAGGAGCTCGTGGCCGGCCTTCAATCTGCTTTTCATAATCTCTGCAACCTCGGGA
>Frequency_3_QualityScore_FFHHHHGJJJJJJJJJJJIIIIJGIIJJJJHIHHGIIJFIHHIFIFHIIIHHDGGGEFEEEEEDDCCDDDCBCDCCCBCB@AABDCCDCC2<A<_Mismatch_0_Sense_+_Library_PoolT
CGAATTCGCTGCAATTCAGAGCGTTCTCTGTGTGTGGGTGAACAGAATTTCGATCAATCAATGGCGGCGAAGGCAGCAGTGGGCACGCGGTGGA
>Frequency_3_QualityScore_EEFGFGHJJIJIIHEHIGIFIIJJJECFIIIHIIIIIGHIJJHHGIDFEEFEDEDECD;?ADDC@@BDD@BBBCBCDCACCCCCCCCCABBDCB_Mismatch_0_Sense_+_Library_PoolT
CGTGGCCGGCCTTCAATCTGCTTTTCATAATCTCTGCAACCTCGGGACGTTAATGGAGTGTAAGAATGGGAATGACACACAGGGAGGGCTTCGA
>Frequency_3_QualityScore_FFHHHHHIJJJJJJJJJJIIJJJJJJJJJJJJJJJIJJJJJIJJJJJIJJJJIJJIJJJJJJHIJJJIIIHHFGHGGFGGFED_Mismatch_0_Sense_+_Library_PoolT
AAATTCGTACAATATATGTGACCACTGCGTAACAATTTATGTAATATATTAATAATATCATGTATTTTGTAGTATTGTTTGGA
>Frequency_3_QualityScore_FFHHHHHJJJJJJJJJJGHIJHIIJJJJGHJJJJJJJJJIJJJJJIJJJJJIJJJJJJIIIIIHHHGGGFFFEEFEEDCCDCDDDDDCEDEEEE_Mismatch_0_Sense_+_Library_PoolT
GAATCCCAATCTTTTGGTTTGAGCCTTGTAAATATTTCGAAGCTGAGACAAATTCGTACAATATATGTGACCACTGCGTAACAATTTATGTAAT
>Frequency_3_QualityScore_FFHGHHHJJJJIIHGIIIJJJJJJJIJIJIIGIHHFIIHIJJIIIIIIJJJJIFFIJJJIHGHIIHGGGGFFEEEEEEEEEDEDDDDDDDCCAC_Mismatch_0_Sense_+_Library_PoolT
TCGATTTTCTCATTGAATCCCAATCTTTTGGTTTGAGCCTTGTAAATATTTCGAAGCTGAGACAAATTCGTACAATATATGTGACCACTGCGTA
>Frequency_2_QualityScore_CEHGHEEGGCHIIIIIIIECGFIHEIIIIIIIHIIIIIIIIGGIIHIIIIFGDBDDCCDDCC?ACEEDCCACCDACCCDCDDCDBCB??BBACC_Mismatch_0_Sense_+_Library_PoolT
AGCTCGTGGCCGGCCTTCAATCTGCTTTTCATAATCTCTGCAACCTCGGGACGTTAATGGAGTGTAAGAATGGGAATGACACACAGGGAGGGCT
>Frequency_2_QualityScore_FFHHHHHGIJIIIJJJIGICGFIIIIIJJJJIJIJJJJJIJJJJJIIJHHGGFECEEDEEEEEEEDDDDDDDDDDDDDDDDDBCDDDDDDDCDC_Mismatch_0_Sense_+_Library_PoolT
CCTCGGGACGTTAATGGAGTGTAAGAATGGGAATGACACACAGGGAGGGCTTCGATTTTCTCATTGAATCCCAATCTTTTGGTTTGAGCCTTGT
>Frequency_2_QualityScore_EEHEGHHGIIIHIIGHIIIIIIIIIGIIIIIIJIJJJIIIIJIIIIIJJIJIIHIDGGIIJIJIHHGEFEEEEEEECEECCECEEEEEECEEEE_Mismatch_0_Sense_+_Library_PoolT
TGGTTTGAGCCTTGTAAATATTTCGAAGCTGAGACAAATTCGTACAATATATGTGACCACTGCGTAACAATTTATGTAATATATTAATAATATC
>Frequency_2_QualityScore_EEHHHCBEGECEDGCAHEIIEAB==AAEFEEHDHAFIEAEGGFEH?AFHIGDEG_Mismatch_0_Sense_+_Library_PoolT
GTGACCACTGCGTAACAATTTATGTAATATATTAATAATATCATGTATTTTGTA
>Frequency_2_QualityScore_FF=EGHHJJJIJHIJIIJIJJJIHHIJJIIJJIIIIIIIIJIJJIIJJGFEGGEEEFCDCDCDDD9:=?@ABCC?CC?CECCCC?CCDC5;?BC_Mismatch_0_Sense_+_Library_PoolT
CAGTTTGAACGGAAAGCGGCTAGATACAATTGCAGAGGAACGCACTCTCAGCAACGAGGAGCTCGTGGCCGGCCTTCAATCTGCTTTTCATAAT
>Frequency_2_QualityScore_FFHHHGGIEGIIIGIHIDGGGIIHGIIIHGEGBDFBCDDEDCC?B=AAAAAAAACBACC?BCBC=;?=@ABBC<=:;??A?=?5:ACCCCCCD?_Mismatch_0_Sense_+_Library_PoolT
TTCGGCGGAACAGTTTGAACGGAAAGCGGCTAGATACAATTGCAGAGGAACGCACTCTCAGCAACGAGGAGCTCGTGGCCGGCCTTCAATCTGC
>Frequency_2_QualityScore_FFGHHGFIIIJJIJIGIIHIIIGIIFIGHIGIIIIIGIHHIIJIIJJIJJJIIIGGEEECECDEBCDEDCEEECDDDDDCCCDDDDDDDCACCD_Mismatch_0_Sense_+_Library_PoolT
CTCTGCAACCTCGGGACGTTAATGGAGTGTAAGAATGGGAATGACACACAGGGAGGGCTTCGATTTTCTCATTGAATCCCAATCTTTTGGTTTG
>Frequency_2_QualityScore_EDHGGGHHIGIIIIHGCEFIIAFGFHIIIIDCDEFFFGCHGAEHCCEGFDDEEEACDAA@??ACCDB?=7;??C?@4?A3<AC??=??CCAACC_Mismatch_0_Sense_+_Library_PoolT
AACAGTTTGAACGGAAAGCGGCTAGATACAATTGCAGAGGAACGCACTCTCAGCAACGAGGAGCTCGTGGCCGGCCTTCAATCTGCTTTTCATA
>Frequency_2_QualityScore_FFGHHHHJJJIJJJJJJJJJIIIIJJJJIIIIIHIIIIIIIIGGIIJIGIIIIIGIIJIIIHHGFFFEDCCDCDDDDDECACEDDEEEDDDCCC_Mismatch_0_Sense_+_Library_PoolT
TCTGCTTTTCATAATCTCTGCAACCTCGGGACGTTAATGGAGTGTAAGAATGGGAATGACACACAGGGAGGGCTTCGATTTTCTCATTGAATCC
>Frequency_2_QualityScore_FEHHHHHIJJJJJJJJJIJJJIJHIJJJIIJIJJJIIIJJJJJJJIIIIIIIJJJIIGIJJJJIIIIHIHIIIJJHH_Mismatch_0_Sense_+_Library_PoolT
GTACAATATATGTGACCACTGCGTAACAATTTATGTAATATATTAATAATATCATGTATTTTGTAGTATTGTTTGGA
>Frequency_2_QualityScore_EBFGHEEHIIEIHGIIIIIDGGDIIEIGIIHIIFGHIIIGBGIIGI?ECCFGGIIICGDEEHEEGGEEFCCACCCCCCCCCACCBCDCCDADCC_Mismatch_0_Sense_+_Library_PoolT
TCAATCTGCTTTTCATAATCTCTGCAACCTCGGGACGTTAATGGAGTGTAAGAATGGGAATGACACACAGGGAGGGCTTCGATTTTCTCATTGA
>Frequency_2_QualityScore_FFGHGHHIIJJJIJJJJJJIIJJIJIJJJJJIJJIIIIJJIIIIJIJJJJIJJIIIJIIIIJIIIIHGHEHGGGEFFFFEEEEEEEEEECDDDD_Mismatch_0_Sense_+_Library_PoolT
CGAAGCTGAGACAAATTCGTACAATATATGTGACCACTGCGTAACAATTTATGTAATATATTAATAATATCATGTATTTTGTAGTATTGTTTGG
>Frequency_2_QualityScore_FFHHHHHJJIIJJIIIJJIIJIJJHIJJJHIJJJJIIIIJJJIJJJJJIJJJJJJJIFGHIHIJIIIHIGIIEIIIHE_Mismatch_0_Sense_+_Library_PoolT
CGTACAATATATGTGACCACTGCGTAACAATTTATGTAATATATTAATAATATCATGTATTTTGTAGTATTGTTTGGA
>Frequency_2_QualityScore_EEFCFA=GGGGG?HGHDHEAFFGGIGGFFFFDGGGAEEFFGCEGGEEFEGFG@EFGD9AAEFDEACG=BACAE_Mismatch_0_Sense_+_Library_PoolT
AATATATGTGACCACTGCGTAACAATTTATGTAATATATTAATAATATCATGTATTTTGTAGTATTGTTTGGA
>Frequency_2_QualityScore_DFGHHHHIHIJIIIIIIJJGEGIIIGIIGIHJHIIIIJIJJJHIIHIIHFGFFGEECECECDDB=AABC=?ACCDDD9;CBDCCCDCCCCCCDC_Mismatch_0_Sense_+_Library_PoolT
TTCGTCATTCATTCAAGGGTTTTAAGCGAATTCGCTGCAATTCAGAGCGTTCTCTGTGTGTGGGTGAACAGAATTTCGATCAATCAATGGCGGC
>Frequency_2_QualityScore_FFHHHHHJJJJJJJJJJJJJJJIIJIJJJIJJIJJJJIJJGIIJJJJIIEGIIJJIIJJIHHHHGFFFFEDDEDDCDDDCCDDDCEDDDEDDEE_Mismatch_0_Sense_+_Library_PoolT
CCTTCAATCTGCTTTTCATAATCTCTGCAACCTCGGGACGTTAATGGAGTGTAAGAATGGGAATGACACACAGGGAGGGCTTCGATTTTCTCAT
>Frequency_2_QualityScore_FFHGHHGJJIJCHIIJJIJIJJGGHHIJIJJJJJIFIJJJJJIHHIGGEFEGGFEACEEEDDEEEDDCD@CCDDDDDDDDDDDDDDCDDDCECD_Mismatch_0_Sense_+_Library_PoolT
GGCCGGCCTTCAATCTGCTTTTCATAATCTCTGCAACCTCGGGACGTTAATGGAGTGTAAGAATGGGAATGACACACAGGGAGGGCTTCGATTT
>Frequency_2_QualityScore_EFHHHHHJJIIIJIIJJIJIJIJJJJIIJJIJJJJIIIGIIIIJJFHCFIIJIIIIJIIHGHGGGFEEEDECDDDDDBCDDDCECACEDDEEEC_Mismatch_0_Sense_+_Library_PoolT
TTCAATCTGCTTTTCATAATCTCTGCAACCTCGGGACGTTAATGGAGTGTAAGAATGGGAATGACACACAGGGAGGGCTTCGATTTTCTCATTG
>Frequency_2_QualityScore_EFHGHGFGHIJIIIIJIIIJIJJJJJJJJJJJIJJJIJJJJGIJJJJJJJJJJJJIHHGGGFFFFFEEDDDDDDDDDDDDCDEEEEFEEEDDBD_Mismatch_0_Sense_+_Library_PoolT
ATGGAGTGTAAGAATGGGAATGACACACAGGGAGGGCTTCGATTTTCTCATTGAATCCCAATCTTTTGGTTTGAGCCTTGTAAATATTTCGAAG
>Frequency_2_QualityScore_FFHGGGHIIIIFIIHIHHDIIEGIIIGCGGIIJIJIIIGHEGGGGEFEFEFCCDDDCCEECCBCCCDDDCD?@B;?AACBCCD?AACBAACCCC_Mismatch_0_Sense_+_Library_PoolT
AACGCACTCTCAGCAACGAGGAGCTCGTGGCCGGCCTTCAATCTGCTTTTCATAATCTCTGCAACCTCGGGACGTTAATGGAGTGTAAGAATGG
>Frequency_2_QualityScore_FFHHHHHJIIIHIJJJJJIJEHGHIIIJJJIJIJJJJJJJJJIJJIJJJHHGFFEDEEDEEDDEEEDDDCCDDDDDDDDDDDDDDDDCDDDDDD_Mismatch_0_Sense_+_Library_PoolT
ACCTCGGGACGTTAATGGAGTGTAAGAATGGGAATGACACACAGGGAGGGCTTCGATTTTCTCATTGAATCCCAATCTTTTGGTTTGAGCCTTG
>Frequency_2_QualityScore_FDHHHHHIJJJJJJIIJIJIJJJJJIIIJGIGIIJJJIGHGIIHJIAEEGGFFFEEEEEDAEDDBCDCCCCCCCCDDBDCBCDDCCCBCCDBCD_Mismatch_0_Sense_+_Library_PoolT
GTTTTAAGCGAATTCGCTGCAATTCAGAGCGTTCTCTGTGTGTGGGTGAACAGAATTTCGATCAATCAATGGCGGCGAAGGCAGCAGTGGGCAC
>Frequency_2_QualityScore_EEEEGGGIIIIIGHIIGIGIIFGFIJHHECICDAEAD=?CDD?CBCDB9?@9?CDBCD=ABAACACDC=@;;4;6:<=9==9/3<<3=<A<<A?_Mismatch_0_Sense_+_Library_PoolT
CAGAATTTCGATCAATCAATGGCGGCGAAGGCAGCAGTGGGCACGCGGTGGATGGAAATGGCTCCCCCGCAGAGATTGTTATCTTCAGAGATTC
>Frequency_2_QualityScore_FDGHHFHIJJIJHIJIIJIJIIIHGIIJJJJIIIJJJJIIIIJJJGGIIIIJIIIGIGIIHIIJIH_Mismatch_0_Sense_+_Library_PoolT
GTGACCACTGCGTAACAATTTATGTAATATATTAATAATATCATGTATTTTGTAGTATTGTTTGGA
>Frequency_2_QualityScore_FFHHHHHJJJJJJJJJJJGIIIIIIIIJGIFGHIJIHJJIJJIIIJIIIIIIIJIHGGFEDEDEDCEDDCDDDEEEDDDDCDDDDDDDDDDDDB_Mismatch_0_Sense_+_Library_PoolT
AATCTCTGCAACCTCGGGACGTTAATGGAGTGTAAGAATGGGAATGACACACAGGGAGGGCTTCGATTTTCTCATTGAATCCCAATCTTTTGGT
>Frequency_2_QualityScore_EFGGHGGIJIIIJJIJJJJHIHIBGIHIIIIJIIJJIIJJIIJJIIJIHIIIIJIIIIHGGFFEDCEEECDCCEEEEEEEED?ABDDDCDCDCC_Mismatch_0_Sense_+_Library_PoolT
AAGAATGGGAATGACACACAGGGAGGGCTTCGATTTTCTCATTGAATCCCAATCTTTTGGTTTGAGCCTTGTAAATATTTCGAAGCTGAGACAA
>Frequency_2_QualityScore_FFHHHHHIHIIIIJJIIJJJIIJJJJIJJIJIIIIIIIJIJIIIIIJIIIIIIGGIIIIJIJIIIGGFEFEFEEEEEEEEEEEADEEEEECEEE_Mismatch_0_Sense_+_Library_PoolT
TTGGTTTGAGCCTTGTAAATATTTCGAAGCTGAGACAAATTCGTACAATATATGTGACCACTGCGTAACAATTTATGTAATATATTAATAATAT
>Frequency_1_QualityScore_FFHHHHHIHIJJJIJIIJJGHIIJIJHIJJJJIJJJJJJIJJJIJJIJJIJJJJIJJJJJJJJIJHHGFFFFFEEEEECEFEFDFEDDEDCDCC_Mismatch_0_Sense_+_Library_PoolC
TTGGTTTGAGCCTTGTAAATATTTCGAAGCTGAGACAAATTCGTACAATATATGTGACCACTGCGTAACAATTTATGTAATATATTAATAATAT
>Frequency_2_QualityScore_FFHHHHHJJJJJJIIJJFGIIJJJIIJJJIJJJIJIIJIJJJJJIIJJJJJJIIIIIIIHHGGGGGGGECEEEDDDDDDDCCDCEDEEEEEEDE_Mismatch_0_Sense_+_Library_PoolT
CCCAATCTTTTGGTTTGAGCCTTGTAAATATTTCGAAGCTGAGACAAATTCGTACAATATATGTGACCACTGCGTAACAATTTATGTAATATAT
>Frequency_2_QualityScore_EEHFECCHIIIIIIGEGIIIIEFHFCGIIEGHEHIIIIEIGGDHHIHIIGIIIIHFGII;EHIIGHHEECCHEGGGGEEF?ACDCCA<CDCDCC_Mismatch_0_Sense_+_Library_PoolT
ATATGTGACCACTGCGTAACAATTTATGTAATATATTAATAATATCATGTATTTTGTAGTATTGTTTGGAAAATTTCAATCTTTTGGCCTTTTT
>Frequency_2_QualityScore_EFHFHHHIIIJJJJHIGIIFIIGIHIIIIIIIJIIIIIJIJIJIGIIIHIIIIIIEHGGGIGHHHHGGGGEEGGEFEFEEEEEEECEEDCEEEE_Mismatch_0_Sense_+_Library_PoolT
CCTTGTAAATATTTCGAAGCTGAGACAAATTCGTACAATATATGTGACCACTGCGTAACAATTTATGTAATATATTAATAATATCATGTATTTT
>Frequency_2_QualityScore_FFHHHHHJIJJJJJIJIIJIIIIIJIHIGIIIIJIJIJIIIIIJIIIJJJJJIIGGGFDEDEDDEDCDECDEEEDDDCDDDDDDDDDDDDDCCD_Mismatch_0_Sense_+_Library_PoolT
TCTCTGCAACCTCGGGACGTTAATGGAGTGTAAGAATGGGAATGACACACAGGGAGGGCTTCGATTTTCTCATTGAATCCCAATCTTTTGGTTT
>Frequency_2_QualityScore_EFGHGHHJJHIIJHIIIJHIFHIIIIHIIIIJGIJJJHIIJIIIIIIIFHIIIGIIIIIEEGGGAEFFECEEEEEBECEECEEEDEEEEEEDCE_Mismatch_0_Sense_+_Library_PoolT
TGAGCCTTGTAAATATTTCGAAGCTGAGACAAATTCGTACAATATATGTGACCACTGCGTAACAATTTATGTAATATATTAATAATATCATGTA
>Frequency_2_QualityScore_FFHHHHHJJJIJHIIIJIIEHIGFEIIIJIJJIJIJJJJJIIIJJIIHIIIJJIHIJJJJIIIHIIIHGDFHGGGGGGEEEEBEEECC_Mismatch_0_Sense_+_Library_PoolT
GAGACAAATTCGTACAATATATGTGACCACTGCGTAACAATTTATGTAATATATTAATAATATCATGTATTTTGTAGTATTGTTTGGA
>Frequency_2_QualityScore_FFHGHGFIHIIIIJIJIGIHGGGIGGGIDHIIIIIIHIJEGIJIIIGGIIJHIIIIIIIJGIIHAFIIHFIIHHHHHGGFF_Mismatch_0_Sense_+_Library_PoolT
AAGCTGAGACAAATTCGTACAATATATGTGACCACTGCGTAACAATTTATGTAATATATTAATAATATCATGTATTTTGTA
>Frequency_2_QualityScore_EEFGGFHIIIIIIIIIJJHIIIIHIJJJJJIJIHEGGHGDGHIAEEGEEHIGGGGIGECFGGGHGEFEECB=@BCAADDDDECCDEDDEEDCDD_Mismatch_0_Sense_+_Library_PoolT
CAATCTGCTTTTCATAATCTCTGCAACCTCGGGACGTTAATGGAGTGTAAGAATGGGAATGACACACAGGGAGGGCTTCGATTTTCTCATTGAA
>Frequency_1_QualityScore_EFHHHHGIGIJJJJJJIJIJJJFJGHIIJJIIBGGHHIEGHIIGICBHG>CFGHIGIEGEGEECHADE@BD;ABBDDDDDBDDDDDCCD@C@CC_Mismatch_0_Sense_+_Library_PoolC
CAATCTGCTTTTCATAATCTCTGCAACCTCGGGACGTTAATGGAGTGTAAGAATGGGAATGACACACAGGGAGGGCTTCGATTTTCTCATTGAA
>Frequency_2_QualityScore_DDFGAEFGFGHHIHIIFGIIGEGGIGIIEIIIIIHAE_Mismatch_0_Sense_+_Library_PoolT
ATTTATGTAATATATTAATAATATCATGTATTTTGTA
>Frequency_2_QualityScore_EEFFFFFGGGEGGEGEGGGFGGGGEGGGGGGFEEEECEEEEDEDDDDCCDADDDDCDDDDD?CCCDDCDCBBACCDDBAABDDCBC@CC?CCDC_Mismatch_0_Sense_+_Library_PoolT
GATTCGGCGGAACAGTTTGAACGGAAAGCGGCTAGATACAATTGCAGAGGAACGCACTCTCAGCAACGAGGAGCTCGTGGCCGGCCTTCAATCT
>Frequency_2_QualityScore_EFHHHHHJJJJJIJJIIJJJJJIJHJJJJJJJJJJIJJIIIJJIJIHIJJIJJJJIJJJIIIIIIHHGHCGGGFFFFEEDCEEEEECECBDEED_Mismatch_0_Sense_+_Library_PoolT
TATTTCGAAGCTGAGACAAATTCGTACAATATATGTGACCACTGCGTAACAATTTATGTAATATATTAATAATATCATGTATTTTGTAGTATTG
>Frequency_2_QualityScore_FFHHGHGJIJGIIJIIIGIGIIIIIIIIJJJIJJIIJIGIIIJJJIIGHGGFIIHHHGHHFFFFFFFEDCEDDDDCCCCCDDDDDCCDDDDDCC_Mismatch_0_Sense_+_Library_PoolT
ACACACAGGGAGGGCTTCGATTTTCTCATTGAATCCCAATCTTTTGGTTTGAGCCTTGTAAATATTTCGAAGCTGAGACAAATTCGTACAATAT
>Frequency_2_QualityScore_FFGHHHHJJJJIIJGIIIIJJIIHIIJJJJIJJJJIJJJIJJIJJJJJJJJFGIIGGHHGFFFFFEFEFEEEECCDDDDCCDDCCDDDDDCDDD_Mismatch_0_Sense_+_Library_PoolT
AATGACACACAGGGAGGGCTTCGATTTTCTCATTGAATCCCAATCTTTTGGTTTGAGCCTTGTAAATATTTCGAAGCTGAGACAAATTCGTACA
>Frequency_2_QualityScore_FFHHHHHJJJJJIIAGGIIIIJJJJIGHJJJJJJJJIJIIIJJJIIIHHFFFFFFEEEEEEDECCDDDDACDDDDDDCDDCCCDDDDCCDE_Mismatch_0_Sense_+_Library_PoolT
GGACGTTAATGGAGTGTAAGAATGGGAATGACACACAGGGAGGGCTTCGATTTTCTCATTGAATCCCAATCTTTTGGTTTGAGCCTTGTAA
>Frequency_2_QualityScore_FFHHGHGJJJIIJJJJJIJJIJJJJJJJJJIJIJIJJJJIJJIIIIJJJJIIIJIJIIIIIHIGHFFGGGGFEEEFFEEEECEEEFDCDDDCDC_Mismatch_0_Sense_+_Library_PoolT
AAGCTGAGACAAATTCGTACAATATATGTGACCACTGCGTAACAATTTATGTAATATATTAATAATATCATGTATTTTGTAGTATTGTTTGGAA
>Frequency_2_QualityScore_FFGHHHHJJJJJIJJIIIJIJJGICGHIJJIJJJJIIJJJJIJJJJJIIJJIHEFFDEDCEDDDEDDEECDCDDDDDCCDCDDDDDDBDDDBAC_Mismatch_0_Sense_+_Library_PoolT
TGCAACCTCGGGACGTTAATGGAGTGTAAGAATGGGAATGACACACAGGGAGGGCTTCGATTTTCTCATTGAATCCCAATCTTTTGGTTTGAGC
>Frequency_2_QualityScore_EFHGHHGIIIGIGGIICEGIIIJIGIIJJIGIIIGIJIFIIJIIGIFABCDB?ACCDCCCDDDCCCCD;5>=BCCBCDBA?CCDBCDC=B776=_Mismatch_2_Sense_+_Library_PoolT
GTTCTCTGTGTGTGGGTGAACAAAATTTCGATCAATCAATGGCGGCGAGGGCAGCAGTGGGCACGCGGTGGATGGAAATGGCTCCCCCGCAGAG
>Frequency_2_QualityScore_FFHHHHHJJJJJJJIJIIJJIGIJHIIIJIHIJIJIIHGEFEEEEEEEDEEDEEDEEDDDDDEDDDDDDDDDDCBDD;ACDEDDDD?ABEECCC_Mismatch_0_Sense_+_Library_PoolT
AGGAACGCACTCTCAGCAACGAGGAGCTCGTGGCCGGCCTTCAATCTGCTTTTCATAATCTCTGCAACCTCGGGACGTTAATGGAGTGTAAGAA
>Frequency_2_QualityScore_FFHHHHHJHIHIIJIIJIJGIJJIIJJIJJJJJIJHGIIIIHIJIJIGIIIIHIJJIIIIIIIHGHGGFEEFEEDCEDDDDDDEEEEDEDDDDD_Mismatch_0_Sense_+_Library_PoolT
GGGCTTCGATTTTCTCATTGAATCCCAATCTTTTGGTTTGAGCCTTGTAAATATTTCGAAGCTGAGACAAATTCGTACAATATATGTGACCACT
>Frequency_2_QualityScore_FFHHHHHJJJJIJJJJJIJJJJIIJJJJJJJJJJIJJIJJIIIJIJJJJJJJIJJIJJJJIHIJJIJJHGGGHIIIIHHHGE_Mismatch_0_Sense_+_Library_PoolT
AATTCGTACAATATATGTGACCACTGCGTAACAATTTATGTAATATATTAATAATATCATGTATTTTGTAGTATTGTTTGGA
>Frequency_2_QualityScore_EEGFHEGIIGGEFDHIGHHIBGGCCACCGGCECEDFEFGHIIIIEEEEGGIIFIIGFFEC=?BCACB?C=?ABCBCCC?A?ACBCCBB?AACC:_Mismatch_0_Sense_+_Library_PoolT
ATAATCTCTGCAACCTCGGGACGTTAATGGAGTGTAAGAATGGGAATGACACACAGGGAGGGCTTCGATTTTCTCATTGAATCCCAATCTTTTG
>Frequency_2_QualityScore_FFHHHHHJJJJJJJJJJJGIJJJJIJJJJJJJJJJJIIJJJJJJJJIIJIIIIIHHHGGGGFFFFEEECCCDDDDDDDDDCDDDDDDDDDDDDE_Mismatch_0_Sense_+_Library_PoolT
CACACAGGGAGGGCTTCGATTTTCTCATTGAATCCCAATCTTTTGGTTTGAGCCTTGTAAATATTTCGAAGCTGAGACAAATTCGTACAATATA
>Frequency_2_QualityScore_FFHHHHHJIJJJIJJIJJJJJHIJJJJJJJJJJIIJIJJJIIIIJJJJJHIIGHHGHGGFFFFEEEEEEEEDDDDDDDDDDDDDDDDDCDCDDC_Mismatch_0_Sense_+_Library_PoolT
TGACACACAGGGAGGGCTTCGATTTTCTCATTGAATCCCAATCTTTTGGTTTGAGCCTTGTAAATATTTCGAAGCTGAGACAAATTCGTACAAT
>Frequency_2_QualityScore_FFHHHHHJJJJIIGIIJIJJJIJJJJJIJIIJJJJJJHEDDEDACEDCDDDDACDDDDDDDDDDCECCDDDDDDDDDDCCBDDDDDDDDCCCCC_Mismatch_0_Sense_+_Library_PoolT
CTCCCCCGCAGAGATTGTTATCTTCAGAGATTCGGCGGAACAGTTTGAACGGAAAGCGGCTAGATACAATTGCAGAGGAACGCACTCTCAGCAA
>Frequency_2_QualityScore_DEHGGEHFH=DEDGIIIGFIG?CGEIIE@GIFIHBCGGHIHI?EGDGG_Mismatch_0_Sense_+_Library_PoolT
TTTATGTAATATATTAATAATATCATGTATTTTGTAGTATTGTTTGGA
>Frequency_2_QualityScore_FFHGHHHJJJIJIIHIJIJJIJJIIJIIJIJJJJJIJJJJIJJJJJJGIIJIJJIIIGHIJIIIJIJH_Mismatch_0_Sense_+_Library_PoolT
ATGTGACCACTGCGTAACAATTTATGTAATATATTAATAATATCATGTATTTTGTAGTATTGTTTGGA
>Frequency_2_QualityScore_DDFFFFFEIIIIGIGIHHGHIIGHIIIIIIIIIGIIIGIIIGGFIIGCEGGFGGCC?ABDEDDCDC?ACACCCCCCCCCCBCBCCCBCCCBBBA_Mismatch_0_Sense_+_Library_PoolT
TGGCCGGCCTTCAATCTGCTTTTCATAATCTCTGCAACCTCGGGACGTTAATGGAGTGTAAGAATGGGAATGACACACAGGGAGGGCTTCGATT
>Frequency_2_QualityScore_ECGHEEFFIIIAEGECHIIFIFABGCGE?DGECCHEEHCECEEEEDECCADDA=CCCCCBCCCACCA??=?;?@=9ACADCC;@=AAAAA<A??_Mismatch_0_Sense_+_Library_PoolT
GAACGCACTCTCAGCAACGAGGAGCTCGTGGCCGGCCTTCAATCTGCTTTTCATAATCTCTGCAACCTCGGGACGTTAATGGAGTGTAAGAATG
>Frequency_1_QualityScore_FFHHHHHJJIIJJJJJJJJJJJIJJJJJJJJJJJJJJJJJJJHHF?DDDCEECDCBCFEDDCCCDDCCDCCDDDDDDDDDDDDDDDDDDBECDD_Mismatch_0_Sense_+_Library_PoolT
GCCGGCCTTCAATCTGCTTTTCATAATCTCTGCAACCTCGGGACGTTAATGGAGTGTAAGAATGGGAATGACACACAGGGAGGGCTTCGATTTT
>Frequency_1_QualityScore_FFHHHGHJJJJJJJJJJJJJJJIJJJJJJJJJJJJJJJJJIIIJJGHGGHHHFH@DFFFFCEEEEECDDCCDDDDDDDDDBDDDCDDDDBDDDD_Mismatch_0_Sense_+_Library_PoolC
GCCGGCCTTCAATCTGCTTTTCATAATCTCTGCAACCTCGGGACGTTAATGGAGTGTAAGAATGGGAATGACACACAGGGAGGGCTTCGATTTT
>Frequency_1_QualityScore_FFHGGHFGFHGII@HGHEHAFHIIIIIIIIGIIEGDIGIDIGHGHIGIIIIIHIIHIGIIIII=CGEGGGGEHEGIGE>CEHF_Mismatch_1_Sense_+_Library_PoolT
CAAATTCGTACAATATATGTGACCACTGCGTAACAATTTATGTAATATATTAATAATATCATGTATTTTGTAGTATTGTTTGA
>Frequency_1_QualityScore_DFHHHDHIJJJIJJJJIJFCHIJIJGIGEHHIJIGIIJJIIIIIGIJIGGIIGHIIECG>EAEHEFHHHF?CCAC@ACEEBDEDDDEEEEDBDC_Mismatch_1_Sense_+_Library_PoolT
GTAAATATTTCGAAGCTGAGACAAATTCGTACAATATATTTGACCACTGCGTAACAATTTATGTAATATATTAATAATATCATGTATTTTGTAG
>Frequency_1_QualityScore_FFGHHGHJJJJJIIHHIIIIDHGIJJJJJJJJJIJJJIIJJIIHIGJHFDDDBBDBBBDDBDDDDDDBDBDD>BDACDD?CC@:CBCCBBDD@@_Mismatch_2_Sense_+_Library_PoolT
GAGCGTTCTCTGTGTGTGGGTGAACAAAATTTCGATCAATCAATGGCGGCGAGGGCAGCAGTGGGCACGCGGTGGATGGAAATGGCTCCCCCGC
>Frequency_1_QualityScore_FFHGHHGJIJJJJIJIHIIJJIJJHIIJJIIJJJJJIJIJJJGIIIIJJJJJJJIJJGGIIIJJEGGFHGGIIJJIH_Mismatch_2_Sense_+_Library_PoolT
CGTACAATATATGTGACCACTGCGTAACAATTTATGTAATATATTAATAATATCATGTATTTTGTAGTATTGTTCGA
>Frequency_1_QualityScore_?DHHBBFGBFH>AICHHEGEHHHADFEGHFHIGIIIGIIGGGIGFHGEDCFGIBHII@EHHIECCGH>DDGEHDEGGI_Mismatch_1_Sense_+_Library_PoolT
TAACAATTTATGTAATATATTAATAATATCATGTATTTTGTAGTATTGTTTGGAAAATTTCAATCTTTTGGCCTTTTA
>Frequency_1_QualityScore_DDFBFHB<@GBGHGDHGIIGIIIIGCFABHGIGGEHE@FHGBHGD@CGGFE<?<69?B?C>><@=AB995):A(4>@A>:3>C@@CD@@CCCCC_Mismatch_0_Sense_+_Library_PoolT
TTGAACGGAAAGCGGCTAGATACAATTGCAGAGGAACGCACTCTCAGCAACGAGGAGCTCGTGGCCGGCCTTCAATCTGCTTTTCATAATCTCT
>Frequency_1_QualityScore_FEGHHHHJJJJJIIJJJIJJJHIHGIJJIJJJJJJJJJJJIJJIJIJJIJIBFGIJJJIIJJBGHHHHHDFDFE?CEEEFEEFEF_Mismatch_0_Sense_+_Library_PoolT
GTTTGAGCCTTGTAAATATTTCGAAGCTGAGACAAATTCGTACAATATATGTGACCACTGCGTAACAATTTATGTAATATATTAA
>Frequency_1_QualityScore_FFHHHHHJJJJJJJJJJJJJJJHJJJJJJJJJJIJJJJJJJJJJIGIJJJJJJIJIHHIJIIHHHHHHHHFFFFFFFEDFFFEEED_Mismatch_1_Sense_+_Library_PoolT
TTTCGAAGCTGAGACAAATTCGTACAATATATGTGACCACTGCGTAACAATTTATGTAATATATTAATAATATCATGTATTTTGCA
>Frequency_1_QualityScore_FFHGHHHJJJJJJJGIJIJGGIGGJJJJIJJJJJHHFFEEEEEDEDDDDDDCDDDDDDDDDDDDDDDDDCBDDDDDDDDDDBBDBDDDBDBCD:_Mismatch_0_Sense_+_Library_PoolT
CAGAGATTCGGCGGAACAGTTTGAACGGAAAGCGGCTAGATACAATTGCAGAGGAACGCACTCTCAGCAACGAGGAGCTCGTGGCCGGCCTTCA
>Frequency_1_QualityScore_;DHHFHHIDE>GHGBEFIGCHIBCHDEGGGBH:EFGGGC?FFGG_Mismatch_0_Sense_+_Library_PoolT
AACAATTTATGTAATATATTAATAATATCATGTATTTTGTAGTA
>Frequency_1_QualityScore_FFHGHHHJJJJJJJJJJJJJJJJJJJJJJJIJIJHGIJJJJHIJJJJJJIJJJEHH_Mismatch_0_Sense_+_Library_PoolT
CGAAGCTGAGACAAATTCGTACAATATATGTGACCACTGCGTAACAATTTATGTAA
>Frequency_1_QualityScore_FDHGHGAHHIIIIIGEE@AGG@FHHDHCHGFFBGGIHIGICGHIIB@F>CFHHIGIIFHIIIIGIIIII_Mismatch_0_Sense_+_Library_PoolT
CGTACAATATATGTGACCACTGCGTAACAATTTATGTAATATATTAATAATATCATGTATTTTGTAGTA
>Frequency_1_QualityScore_FFHHHHFJIJJJJJJGIJIIGIIJIIHHJJJIJJJJJJJGJIJDIJJJJIIFHIIIFHGHFFFFFFEFDCFEEEB@DDDDDDCCCCCDDDDCDD_Mismatch_1_Sense_+_Library_PoolT
GAATGACACACAGGGAGGGCTTCGATTTTCTCATTGAATCCCAATCTTTTGGTTTGAGCCTTGTAAATATTTCGAAGCTGAGACAAATTCGTAA
>Frequency_1_QualityScore_FFHHHHHJJJJJJJJJIJJJIGIJJJJJJJJJIJJJJJJJJJJIJJJJIJJIJJJJJJJJGIJJJJJJJGHEHJJJHHHHFFFFFFDEEEEDED_Mismatch_0_Sense_+_Library_PoolT
ATTCGTACAATATATGTGACCACTGCGTAACAATTTATGTAATATATTAATAATATCATGTATTTTGTAGTATTGTTTGGAAAATTTCAATCTT
>Frequency_1_QualityScore_FFHHHHGJIJHJJJIJJIIIJJJJJGIGIHHFFFDEE;@CDDDDDDDB5<B8CDD?CDCCDBDCDDD_Mismatch_2_Sense_+_Library_PoolT
CAAAATTTCGATCAATCAATGGCGGCGAGGGCAGCAGTGGGCACGCGGTGGATGGAAATGGCTCCCC
>Frequency_1_QualityScore_;AFFBDCFFEIAHDIE:FAEFH9F+<E<DF<B<BC9??FDABBFGFIDD9??FG9?FDB_Mismatch_2_Sense_+_Library_PoolT
ACTGCGTAACAATTTATGTAATATGTTAATAATATCATGTATTTTGTAGTATTGTTTAG
>Frequency_1_QualityScore_FFHHHHHJJIJJGIJJJIIJJIIIIJJJJJJJJJJJIIJJIJIJJGIJJJIJGIIIJJJJJJIJJJJJJIJIJJJIHHHHHHFFFFEEEEDDDD_Mismatch_0_Sense_+_Library_PoolT
GTGACCACTGCGTAACAATTTATGTAATATATTAATAATATCATGTATTTTGTAGTATTGTTTGGAAAATTTCAATCTTTTGGCCTTTTTAATG
>Frequency_1_QualityScore_FFHHGGHJJGIIGIJIJJGGHIGIIIJIGBFGGHIIIGIIJGGCGIIJIJIIJJIGIGCHHGEGEGHIJIEHJDGHEHHHH_Mismatch_0_Sense_+_Library_PoolT
CTGAGACAAATTCGTACAATATATGTGACCACTGCGTAACAATTTATGTAATATATTAATAATATCATGTATTTTGTAGTA
>Frequency_1_QualityScore_FFHFGGFGGHFHIJCHIJIGIJIJJJJJGIIJJJGGFIIJJJJGGIGIGIGHFFGGIGCDGIIG_Mismatch_1_Sense_+_Library_PoolT
GACCACTGCGTAACAATTTATGTAATATATTAATAATATCATGTATTTTGTAGTATTGTTTGCA
>Frequency_1_QualityScore_D:+=CDD<:AEEFEEEEECED1)?8D>??DECAD@?<DB?BDEDBCD@BCDCEECC7=A.6=;75?);>66>>>BA>B>>>1558>>5=AA_Mismatch_1_Sense_+_Library_PoolT
AGAATGGGAATGACACACAGGGAGGGCTTCTATTTTCTCATTGAATCCCAATCTTTTGGTTTGAGCCTTGTAAATATTTCGAAGCTGAGAC
>Frequency_1_QualityScore_EFHHHHHJJJJJIGIGIJIJJJJIJJJFHIJJIJJJJJJIIJJJJJIJJJIIIJDHIJJJIIJIIJHEHCDFFFFDFDFDEECDDDCDD@@@BC_Mismatch_1_Sense_+_Library_PoolT
ATTTTCTCATTGAATCCCAATCTTTTGTTTTGAGCCTTGTAAATATTTCGAAGCTGAGACAAATTCGTACAATATATGTGACCACTGCGTAACA
>Frequency_1_QualityScore_FFHHHGHJIIJJIJJJIIIIIJIIIIHJJJIIJHIFHFHJJBHHFFHFECDFFFDBDEDDDDDDDDDDDDDD@BDBDBDDDBDDDDBDDBDDB0_Mismatch_2_Sense_+_Library_PoolT
TCGCGAATTCGCTGCAATTCAGAGCGTTCTCTGTGTGTGGGTGAACAGAATTTCGATCAATCAATGGCGGCGAAGGCAGCAGTGGGCACGCGGT
>Frequency_1_QualityScore_FFHHHHHJJJJJJJJJJIJJJJJIIJIJJJJJJJJJJJIIIJJJJJJJIIIJJIIIJJJ_Mismatch_0_Sense_+_Library_PoolT
CTGCGTAACAATTTATGTAATATATTAATAATATCATGTATTTTGTAGTATTGTTTGGA
>Frequency_1_QualityScore_FFHHHHHJJJJJJJJGG<FAFDFHEBFFIHIJGEIGIGIHIIJJHD/=?9<:>C@:A@BB8?B?>BB>BB?:@>A@C:A:>@CCA?_Mismatch_0_Sense_+_Library_PoolT
GGAAATGGCTCCCCCGCAGAGATTGTTATCTTCAGAGATTCGGCGGAACAGTTTGAACGGAAAGCGGCTAGATACAATTGCAGAGG
>Frequency_1_QualityScore_FFHHHHHJJIJJJJJGHJJJJJJJJJJJJJJJJJJJJJJJJJJJJJJJFGHGHFFFFD?BDDCDDDEDDDB@ACFEDDDDDDDDDDDDDDDCBD_Mismatch_1_Sense_+_Library_PoolT
GCAACGAGGAGCTCGTGGCCGGCCTTCAATCTGCTTTTCATAATCTCTGCAACCTCGGTACGTTAATGGAGTGTAAGAATGGGAATGACACACA
>Frequency_1_QualityScore_DEHHGGGJJJJJFEHIHHJJJJJGIIJGIJGIJIIJJJJJJJJIJJJJJJJJIJJJGGHIIGHEHEGIIHGDDHHHGECHFBCFFFFFDDDDDD_Mismatch_1_Sense_+_Library_PoolT
AGCTGAGACAAATTCGTACAATATATGTGACCACTGCGTAACAATTTATGTAATATATTAATAATATCATGTATTTTGTAGTATTTTTTGGAAA
>Frequency_1_QualityScore_FFHHHHHHIJJJJJJJHJIJJHIJJIJJJJIJJJIJJJIJJIIJJJIHHHHCHDFFBEEDDDDDDDDDDDDDDDDDDBBDBDDDDDDDDDDDBC_Mismatch_1_Sense_+_Library_PoolT
TTCAGAGATTCGTCGGAACAGTTTGAACGGAAAGCGGCTAGATACAATTGCAGAGGAACGCACTCTCAGCAACGAGGAGCTCGTGGCCGGCCTT
>Frequency_1_QualityScore_FFHHHHHJIJJJJIJJJIIIIJJJHJJJJJJJJJJJJJJJIJIJJJJIIIJJJJJJJHIIJJJJJJJIIDEIHIHHHGHFBCFFEEEEDEEEDD_Mismatch_0_Sense_+_Library_PoolT
CGTACAATATATGTGACCACTGCGTAACAATTTATGTAATATATTAATAATATCATGTATTTTGTAGTATTGTTTGGAAAATTTCAATCTTTTG
>Frequency_1_QualityScore_FFGHHHHJJIIIJJJJJJJIIJIIGJJIJJIHIIJJJDHIHGIIJIIJIJIJJIGIIJHIJHIJJJGIJIIIJIJG_Mismatch_1_Sense_+_Library_PoolT
CAATTTATGTAATATATTAATAATATCATGTATTTTGTAGTATTGTTTGGAAAATTTCAATCTTTTGGCCTTTTGA
>Frequency_1_QualityScore_FFFFHHGJIJJIJGHIGFHFHGEHG?DFCGHGHCHIIGIGGHDFHHCGIGEFBEED8@BBDB@@8<:@><@CBD<@@<@BACCBA@AA::8?A?_Mismatch_0_Sense_+_Library_PoolT
ATTCAGAGCGTTCTCTGTGTGTGGGTGAACAGAATTTCGATCAATCAATGGCGGCGAAGGCAGCAGTGGGCACGCGGTGGATGGAAATGGCTCC
>Frequency_1_QualityScore_FFHHHHHJJJJJJJIIJJIIHIIHIIHIJJJJJJJIIJJJJJIHIHIJJJFGIJJG_Mismatch_0_Sense_+_Library_PoolT
CGTAACAATTTATGTAATATATTAATAATATCATGTATTTTGTAGTATTGTTTGGA
>Frequency_1_QualityScore_BD+22AA<+<EB>E?;;:CEE@;F1:8?18))08DD@?BCD)8).8=A;@_Mismatch_1_Sense_+_Library_PoolT
AGGGTAAGAATGGGAATGACACACAGGGAGGGCTTCGATTTTCTCATTGA
>Frequency_1_QualityScore_FFHHHFHIJJJJJJJJIIJJJJJJJJJJIJJJJJJJJIJJIJJJJJJJJGGIHJJJIJIFIIJIIIIJJI_Mismatch_0_Sense_+_Library_PoolT
ATATGTGACCACTGCGTAACAATTTATGTAATATATTAATAATATCATGTATTTTGTAGTATTGTTTGGA
>Frequency_1_QualityScore_FF+CFHFIIIIIIIIIDFGIEGHEHIGIIICHGIIIIIIIBGFGGGEHCIGCGAEHHHF>BDCCEECEE3>ADDDDABDDDDDDCD?CCC@?>C_Mismatch_1_Sense_+_Library_PoolT
GGGATGACACACAGGGAGGGCTTCGATTTTCTCATTGAATCCCAATCTTTTGGTTTGAGCCTTGTAAATATTTCGAAGCTGAGACAAATTCGTA
>Frequency_1_QualityScore_EFHHHHHGIIIIJIJJIIIIEIJJIGIJJIJJJJJJEEFEEECDEC@CDB@DDDDDDDDBB:@AC>ACC:A>@488<A<<399>CCDC>@CDDD_Mismatch_0_Sense_+_Library_PoolT
CCCCCGCAGAGATTGTTATCTTCAGAGATTCGGCGGAACAGTTTGAACGGAAAGCGGCTAGATACAATTGCAGAGGAACGCACTCTCAGCAACG
>Frequency_1_QualityScore_=A?B=CC:2A::<?CB?FDA?_Mismatch_0_Sense_+_Library_PoolT
TTATCTTCAGAGATTCGGCGG
>Frequency_1_QualityScore_A+2AA?DE?<,A<,<FED4F>EFCA39*:B<E4CDDDC4?<DEADDD=_Mismatch_0_Sense_+_Library_PoolT
TGTATTTTGTAGTATTGTTTGGAAAATTTCAATCTTTTGGCCTTTTTA
>Frequency_1_QualityScore_FFHHFHHJJJIIJGHI@FAGFHGAHFFFADDFB>ACBBD?BD8>CD>CCCDCBCCDDDDBD75;?93>::::3:>C4::>>9>A48A_Mismatch_0_Sense_+_Library_PoolT
GATCAATCAATGGCGGCGAAGGCAGCAGTGGGCACGCGGTGGATGGAAATGGCTCCCCCGCAGAGATTGTTATCTTCAGAGATTCGG
>Frequency_1_QualityScore_FBHHFGHIBGB@FHAADEEHIIIGHIIIIIIGIIIIG?FHGIIIGGICDDHGGGGGHIHEEGGGI@FIEGHIHGFEAEEEHDDD=@_Mismatch_0_Sense_+_Library_PoolT
GACAAATTCGTACAATATATGTGACCACTGCGTAACAATTTATGTAATATATTAATAATATCATGTATTTTGTAGTATTGTTTGGA
>Frequency_1_QualityScore_FFHHHHHJIJJJJJJIIJJJIJJJJJJJIIIJJJJJJJJJJJJJJJJJIIGIJJJJIHIHIIJJHJJJJHIJJJHHHH_Mismatch_0_Sense_+_Library_PoolT
ATATGTGACCACTGCGTAACAATTTATGTAATATATTAATAATATCATGTATTTTGTAGTATTGTTTGGAAAATTTCA
>Frequency_1_QualityScore_DFHHHHHJJJJEIJHIIJJJJJJIGHIGJJIJIIIJJIIJJJJJJJJJGJIJJJJJJJGIJJJJJJJJIEHHHEHHHFF_Mismatch_0_Sense_+_Library_PoolT
TCGTACAATATATGTGACCACTGCGTAACAATTTATGTAATATATTAATAATATCATGTATTTTGTAGTATTGTTTGGA
>Frequency_1_QualityScore_FFHHHHHJJJJIJJGHIJJGJJJJJJIIJJJJIJJJJJJJJJJJJIJJJJJJJJGIIII_Mismatch_1_Sense_+_Library_PoolT
ATGTGACCACTGCGTAACAATTTATGTAATATATTAATAATATCATTTATTTTGTAGTA
>Frequency_1_QualityScore_FFHHHGHHHGHIGGIJIIIIJGIHIIGHIJIIGJDGDGGHIIHG@D@CDGAEFHHHDFFFCCEEEECDDDBDD@BDDDDDD?A>CCBBD?<BBB_Mismatch_0_Sense_+_Library_PoolT
TAAGCGAATTCGCTGCAATTCAGAGCGTTCTCTGTGTGTGGGTGAACAGAATTTCGATCAATCAATGGCGGCGAAGGCAGCAGTGGGCACGCGG
>Frequency_1_QualityScore_FFHHHHHHJJJJJJJJJJJJJJJJJJJJJJJJJIJJJJJJJIJJJJJJJJJJJIIIIJJJJJIGJJJIIJIIIJJHHHHHHFFFFFEEEEEEED_Mismatch_0_Sense_+_Library_PoolT
AAATTCGTACAATATATGTGACCACTGCGTAACAATTTATGTAATATATTAATAATATCATGTATTTTGTAGTATTGTTTGGAAAATTTCAATC
>Frequency_1_QualityScore_FFHHHHHJJJJJJJJHJJJIJJJIJJJJJJIJJJJIJJJJIJJJJJJJJIJJJJJJJIJIIIIIJJJIJEHEHHHHHFFFEFFFEDEEEDD_Mismatch_0_Sense_+_Library_PoolT
GCTGAGACAAATTCGTACAATATATGTGACCACTGCGTAACAATTTATGTAATATATTAATAATATCATGTATTTTGTAGTATTGTTTGGA
>Frequency_1_QualityScore_FFHHHHHJJJJJJJJJJJJJJJJJIJJJJJJJJJJJJJIJJJJJJIJJJJJ_Mismatch_1_Sense_+_Library_PoolT
GTGACCACTGCGTAACAATTTATGTAATATATTAATAATATCATGTATTTA
>Frequency_1_QualityScore_FFHHHAHIJGIFGGBCHEFAE?:).@FH4BBBDHIGI1;EECHF@?=;ACCCCA@CCC@C@<<9<19;B@9A>AC@>><?B79<>?<<:<5199_Mismatch_2_Sense_+_Library_PoolT
TGTTATGTTTAGAGATTCGGCGGAACAGTTTGAACGGAAAGCGGCTAGATACAATTGCAGAGGAACGCACTCTCAGCAACGAGGAGCTCGTGGC
>Frequency_1_QualityScore_FFHHHHGIJJJJJJJJJJGIJJJJJJJJJHIJJJJJJJJJJIJJJJIIJJJJIJJJIJJGJJIEIJJJJIHIHIJJHHHHHF_Mismatch_1_Sense_+_Library_PoolT
AAATTCGTACAATATATGTGACCACTGCGTAACAATTTATGTAATATATTAATAATATCATGTATTTTGTAGTATTGTTTGA
>Frequency_1_QualityScore_FFHHHHHIIJJJIIJJJJJIJJJJJJJJJJHJJJIJJJJGIIGHHIHIJIJGHEHCECHHFFFFCCEEDCCCBBDDDDDDDDDDDDBCDDDEDD_Mismatch_0_Sense_+_Library_PoolT
GGCCTTCAATCTGCTTTTCATAATCTCTGCAACCTCGGGACGTTAATGGAGTGTAAGAATGGGAATGACACACAGGGAGGGCTTCGATTTTCTC
>Frequency_1_QualityScore_FFHHHHHJJJJJJIJJJJIJIIJJIJJJIIJJJJJIJJJJJJJJJIHGIJJGIGJJJJJJGJIIJJJJECEHGIGFHHCHHEFC?BDDD_Mismatch_0_Sense_+_Library_PoolT
TGAGACAAATTCGTACAATATATGTGACCACTGCGTAACAATTTATGTAATATATTAATAATATCATGTATTTTGTAGTATTGTTTGGA
>Frequency_1_QualityScore_BDD,2+CEEIIE>A?AA:CFFF;<A199*:DB31???DDB@@DECEE??BB?<BBCDD;:A;@DDD>C>=)77.?BADE;>BD@@A;>>>5>AA_Mismatch_0_Sense_+_Library_PoolT
TTTGAGCCTTGTAAATATTTCGAAGCTGAGACAAATTCGTACAATATATGTGACCACTGCGTAACAATTTATGTAATATATTAATAATATCATG
>Frequency_1_QualityScore_FDHHHGHJJJJIGHIJJJGIJGGBEEHFGHEFHIIHIJIGJJJHGICCHGDD;=;293@CA>CCAB8@B299<BBD8:A@44>:A@A:442<2<_Mismatch_0_Sense_+_Library_PoolT
GTGGATGGAAATGGCTCCCCCGCAGAGATTGTTATCTTCAGAGATTCGGCGGAACAGTTTGAACGGAAAGCGGCTAGATACAATTGCAGAGGAA
>Frequency_1_QualityScore_@D?BFBHGDEGHIGI1C?E?EEHGGFC?CG<GHEFGIIGIEHHGGIIGFHG_Mismatch_2_Sense_+_Library_PoolT
TATGTGACCACTGCGTAACAATTTATGTAATATATTAATAATATCATGTTA
>Frequency_1_QualityScore_FFHHHHHJJIGHHJIIJIIIJDHGIJJIFHJJHHJJJJJJIJIJIIGIJIJIIJJJJJJJJJJII@GGCEHGEHHCEHHHEHFFDFDEEEEEDD_Mismatch_1_Sense_+_Library_PoolT
GACAAATTCGTACAATATATGTGACCACTGCGTAACAATTTATGTAATATATTAATAATATCATGTATTTTGTAGTATTGTTTGGAAAATTGCA
>Frequency_1_QualityScore_FFHGHHHJJJIEIIHJIFGIIJIIGIIIJIIJJJJIJJHHHHHHFFFFFFFEEEEEEDDDDBBD9??BDCDDDCBADEDCDDBDDCDDDDDDDD_Mismatch_0_Sense_+_Library_PoolT
CAGCAACGAGGAGCTCGTGGCCGGCCTTCAATCTGCTTTTCATAATCTCTGCAACCTCGGGACGTTAATGGAGTGTAAGAATGGGAATGACACA
>Frequency_1_QualityScore_FFHHHHHJJIIJJIJJJJJJJIJJJIJJJJJIJJJJJJJJJJJJJJJJGIIJJJJJJJJJJJJHJJJHHHFFFFDEEEECEDEEEEEFDFFFEE_Mismatch_1_Sense_+_Library_PoolT
ATCTTTTGGTTTGAGCCTTGTAAATATTTCGAATCTGAGACAAATTCGTACAATATATGTGACCACTGCGTAACAATTTATGTAATATATTAAT
>Frequency_1_QualityScore_FFHHHHHJJJJGHIIHIJJJJJIIJJJJJJJJJIGIJJJIJIJJJJJJJIIJIIGIJJIJJIJJJJHHFHHFFFDDEDDDDDEDDFEFEEEFEE_Mismatch_1_Sense_+_Library_PoolT
GAATCTTTTGGTTTGAGCCTTGTAAATATTTCGAAGCTGAGACAAATTCGTACAATATATGTGACCACTGCGTAACAATTTATGTAATATATTA
>Frequency_1_QualityScore_FFHHHHHJJJJJJIIJJJJJJJJJJJJJJJIJJJJJJJJJJJJJJJJIIJJJJJJJIJIIGIGHHHHHHHHFFFFFFFDFFFEEEEDEEEFDED_Mismatch_0_Sense_+_Library_PoolT
TTTCGAAGCTGAGACAAATTCGTACAATATATGTGACCACTGCGTAACAATTTATGTAATATATTAATAATATCATGTATTTTGTAGTATTGTT
>Frequency_1_QualityScore_FFHHHHHJJHIHIHHIJEHHIJJJJJJJJJJHIJJJJJIGHIJJJIHD9?BBDDDD8?@CDBBDDDDBD@<@8@CB?CCCDDDDDDDDDDB>@5_Mismatch_2_Sense_+_Library_PoolT
CGTTCTCTGTGTGTGGGTGAACAAAATTTCGATCAATCAATGGCGGCGAGGGCAGCAGTGGGCACGCGGTGGATGGAAATGGCTCCCCCGCAGA
>Frequency_1_QualityScore_DEHHFFHEFBDGHFHGGGGIFGIIIICAFHDGDD9FHHHGGFGHGIIHIHGFEHEGDAD_Mismatch_0_Sense_+_Library_PoolT
ATATGTGACCACTGCGTAACAATTTATGTAATATATTAATAATATCATGTATTTTGTAG
>Frequency_1_QualityScore_B>:DDA<B;EE<EBBEE:+ACAF3?CEE??1C@:BDB4BD>BDEDEDDICCCCCC(.;;AEA=AC>)).77;A66>3>(5A>(>>;>;>?_Mismatch_0_Sense_+_Library_PoolT
CTTCGATTTTCTCATTGAATCCCAATCTTTTGGTTTGAGCCTTGTAAATATTTCGAAGCTGAGACAAATTCGTACAATATATGTGACCAC
>Frequency_1_QualityScore_FFHHHHHJIJJJJJJJJJIJJJJJJJJGHIJIHGIIJJJIHJJJJIJJJJJJJJJJJIIIJIJIJHHHHDFFFFFEEEDFEECDDDDDDDDDBD_Mismatch_2_Sense_+_Library_PoolT
CTTTTCTCATTGAATCCCAATCTTTTGTTTTGAGCCTTGTAAATATTTCGAAGCTGAGACAAATTCGTACAATATATGTGACCACTGCGTAACA
>Frequency_1_QualityScore_FFHHHHGJJJJJJJJJJJJIJJHIIJJJJJJJJIIJJJJIIJJJJJJJJJJIJJJJJIHHJJJJJJJJIIJIJHH_Mismatch_0_Sense_+_Library_PoolT
AGACAAATTCGTACAATATATGTGACCACTGCGTAACAATTTATGTAATATATTAATAATATCATGTATTTTGTA
>Frequency_1_QualityScore_FFDHBDHJJJIIIHJJJJJIJHJJGHIIJJJJIIJJIJJJJJJHIJJJIJJJJJIHIGIIJIHJ@DEEH?EHHHFFDFFFFFEEE_Mismatch_0_Sense_+_Library_PoolT
TTCGAAGCTGAGACAAATTCGTACAATATATGTGACCACTGCGTAACAATTTATGTAATATATTAATAATATCATGTATTTTGTA
>Frequency_1_QualityScore_FFHHHGHJGIJJJJIGIJIIJIJJJJFFHIIJIJJJJIGJJJJIJJIJHFHHHHFFFDBDD@DCDEDDA?>?CDEDDDDDCDCDDDDDDDDDDD_Mismatch_0_Sense_+_Library_PoolT
CAACGAGGAGCTCGTGGCCGGCCTTCAATCTGCTTTTCATAATCTCTGCAACCTCGGGACGTTAATGGAGTGTAAGAATGGGAATGACACACAG
>Frequency_1_QualityScore_FFHHFHHJJIIJJJJGIJJJIJJIGIJJIJJJEHIIJJIGIIIJGIJIIIIIGHHEFHFFFFFCFEEDEEEDEDDDDDDDDDDCDDDDDDEDCC_Mismatch_1_Sense_+_Library_PoolT
GAATGACACACAGGGAGGGCTTCGATTTTCTCATTGAATCCCAATCTTTTGGTTTGAGCCTTGTAAATATTTCGAAGCTGAGACAAATTCTTAC
>Frequency_1_QualityScore_FFHHGHHJJJJJJIJJIHIJJJJJJJFIIJIIGIJJIIIJJJGIJIGIJIGJI@HGGGHEGIIIIIIJJHHHIEHHHHHF_Mismatch_0_Sense_+_Library_PoolT
GCTGAGACAAATTCGTACAATATATGTGACCACTGCGTAACAATTTATGTAATATATTAATAATATCATGTATTTTGTAG
>Frequency_1_QualityScore_DADHHFFGGIIIIIGHCGCGGGGGHIIGAGBGE@?FGCGG@FHEG>FGICFC@AFGII7CECDHHGEEFAECEFBEE@@CEEC>@D>>>ACD?A_Mismatch_1_Sense_+_Library_PoolT
GAAGCTGAGACAAATTCGTACAATATATGTGACCACTGCGTAACAATTTATGTAATATATTAATAATATCATGTATTTTGTAGTATTGTTTGGT
>Frequency_1_QualityScore_<8?CB:C>3:CGGE<9?FDHFCF<0A@AB/==B?@>A_Mismatch_0_Sense_+_Library_PoolT
AGAATTTCGATCAATCAATGGCGGCGAAGGCAGCAGT
>Frequency_1_QualityScore_FFHHHHHJJJJIJJJJJJJIJJJJIHJJJJJJJJJJJGHIJHHHHHHFFFFFFFEEEEEEADDDDDDDDD?DBBCBDDDCB>ACDEDCCDDDDC_Mismatch_1_Sense_+_Library_PoolT
CGCACTCTCAGCAACGAGGATCTCGTGGCCGGCCTTCAATCTGCTTTTCATAATCTCTGCAACCTCGGGACGTTAATGGAGTGTAAGAATGGGA
>Frequency_1_QualityScore_DDFDFFHI@CDHFBG@HFEHGC?+*:EHIACBGF:B@GEGGH@@FGBDFCEHGHHDGG>=@CEEHIGAE@E:CEHEEEE_Mismatch_0_Sense_+_Library_PoolT
GAGACAAATTCGTACAATATATGTGACCACTGCGTAACAATTTATGTAATATATTAATAATATCATGTATTTTGTAGTA
>Frequency_1_QualityScore_FFHHDHHJJJJJJHIIJJJJJJJJGGJJHJJJJJJHIJJJGIIFIJIIIJJJIGIJJJIIGHIJJJJIHEGIJHHEHG_Mismatch_0_Sense_+_Library_PoolT
TGAGACAAATTCGTACAATATATGTGACCACTGCGTAACAATTTATGTAATATATTAATAATATCATGTATTTTGTAG
>Frequency_1_QualityScore_FFFHGHHJJJJHIJJJJJJIIIIJIJJIGIIJJJJJJJJHIIJJJJJJIJIJJJJEIJHHGHHFFFFFEDEEEDDDDDCDDDDCDDEEEDDDDA_Mismatch_1_Sense_+_Library_PoolT
GGAGGGCTTCGATTTTCTCATTGAATCCCAATCTTTTGGTTTGAGCCTTGTAAATATTTCGAAGTTGAGACAAATTCGTACAATATATGTGACC
>Frequency_1_QualityScore_FFHHHHHJJJIIIAGIIIIIIJIIJGIJJJJJJJIHHHHHHHFFFFFFCEEEEDDDBBBDBBD<ACDABCBCEEC@CDDDDCCDDCDDDDDDDB_Mismatch_0_Sense_+_Library_PoolT
AACGAGGAGCTCGTGGCCGGCCTTCAATCTGCTTTTCATAATCTCTGCAACCTCGGGACGTTAATGGAGTGTAAGAATGGGAATGACACACAGG
>Frequency_1_QualityScore_FFHHFHFIJJIJIIIJGHGIIJIGGIJJJJJJJJJJJJJJJJJJJHIJGIJIJJJJJIJJJJJAHIEEHFFEEHFEED@CFDDECBEE_Mismatch_0_Sense_+_Library_PoolT
ATTTCGAAGCTGAGACAAATTCGTACAATATATGTGACCACTGCGTAACAATTTATGTAATATATTAATAATATCATGTATTTTGTAG
>Frequency_1_QualityScore_FFHHH8AEAFFHIIA?IHII<FHEDHHCHHIIIIIBHGIEHDGHCGHIFHIGFHIFHGHIC_Mismatch_1_Sense_+_Library_PoolT
TTAATAATATCATGTATTTTGTAGTATTGTTTGGAAAATTTCAATCTTTTGGCCTTTTTTA
>Frequency_1_QualityScore_FFHHHHHJIIJJJJJJJJHIIJJJGIIJJIIJJJJJJJJJIJJJJJJJJJJJIIJIJIJJJJIJJHHHHHFHFBDFFFFFECCCEEDDCDDDDE_Mismatch_1_Sense_+_Library_PoolT
GAAGCTGAGACAAATTCGTACAATATATGTGACCACTGCGTAACAATTTATGTAATATATTAATAATATCATGTATTTTGTAGTATTGTTTGCA
>Frequency_1_QualityScore_FFHHHHHJIIJIJJJJJJJJHIJIIJJHHFFFFFFEEEEEEDDDDDDDDDDDDDDDDDDDDDDDDDDBBABDD@BB@BD<9BBCD>CCCCDCCC_Mismatch_0_Sense_+_Library_PoolT
CGGCGGAACAGTTTGAACGGAAAGCGGCTAGATACAATTGCAGAGGAACGCACTCTCAGCAACGAGGAGCTCGTGGCCGGCCTTCAATCTGCTT
>Frequency_1_QualityScore_FFHGGHHJHJIJJJJIJJJGIJJBHBEEFFEFCAE@CDDDDDDDBD-7@?@CB?CDDCDDCCDDDDB;0558(:33+>4:@CA@>C@@(4:@8A_Mismatch_0_Sense_+_Library_PoolT
GAATTTCGATCAATCAATGGCGGCGAAGGCAGCAGTGGGCACGCGGTGGATGGAAATGGCTCCCCCGCAGAGATTGTTATCTTCAGAGATTCGG
>Frequency_1_QualityScore_FFHHHHGJJJJJJJJFGIGHIIIIIJAHIJJJGJJIJJIJJJJJIIIGBHFEFDDBDDDCCCDDDEACDCCDDEDCDDDDEDDDCDBCD?BBBB_Mismatch_0_Sense_+_Library_PoolT
GGCTAGATACAATTGCAGAGGAACGCACTCTCAGCAACGAGGAGCTCGTGGCCGGCCTTCAATCTGCTTTTCATAATCTCTGCAACCTCGGGAC
>Frequency_1_QualityScore_A=0)@<A?8CEE;FA??<E**:8)0BDD?@9B40?86AAA28A=3A3=)@@)(..\;ADD3>A_Mismatch_0_Sense_+_Library_PoolT
CGAATTCGCTGCAATTCAGAGCGTTCTCTGTGTGTGGGTGAACAGAATTTCGATCAATCAATG
>Frequency_1_QualityScore_FFHHHHHJJIJJJJJIJJJIJJIIGJJJJJHIIJJJJIGIHIIJJIHIIIJJJJJJJJJJJIJJJJJJGIIJJJJE_Mismatch_0_Sense_+_Library_PoolT
CAATTTATGTAATATATTAATAATATCATGTATTTTGTAGTATTGTTTGGAAAATTTCAATCTTTTGGCCTTTTTA
>Frequency_1_QualityScore_@DFFHFFFHGIEHGHCHIIDDGHIGIIEBFBFHGGG@F;FDGHHIGIIII@CHEHEDFEFCC;AB@D@59>A28<1<CCCD?CDD>@B5>@<@C_Mismatch_0_Sense_+_Library_PoolT
AATTCGCTGCAATTCAGAGCGTTCTCTGTGTGTGGGTGAACAGAATTTCGATCAATCAATGGCGGCGAAGGCAGCAGTGGGCACGCGGTGGATG
>Frequency_1_QualityScore_FFHHHHHJIEHIJJJJJJGIJJIJJIIIJJJJJJIJJJJJJJJJJJJJJJJJIJJJJIJJJIIIJJJIJHHHHHHHFFFFFFFCCEEECCCDDC_Mismatch_0_Sense_+_Library_PoolT
GAAGCTGAGACAAATTCGTACAATATATGTGACCACTGCGTAACAATTTATGTAATATATTAATAATATCATGTATTTTGTAGTATTGTTTGGA
>Frequency_1_QualityScore_;BA=AADHFHG3;ACFFDHHI=E@):FH>CGHGDF@FFFEHGGH@DHEG<BFG@H>F>7=DE;E>;;==AEHHEDEE@CDECC;@>_Mismatch_0_Sense_+_Library_PoolT
TTTCGAAGCTGAGACAAATTCGTACAATATATGTGACCACTGCGTAACAATTTATGTAATATATTAATAATATCATGTATTTTGTA
>Frequency_1_QualityScore_FFHHHHHJJJJJIJJJJJJJJJJHIJJJJJJJJJJJJIJJJJJJJJJJJJJJJIJJIIJJJJJIJIHIJHIJJJJIJJHHHHHHFFFFFFFEED_Mismatch_0_Sense_+_Library_PoolT
GTACAATATATGTGACCACTGCGTAACAATTTATGTAATATATTAATAATATCATGTATTTTGTAGTATTGTTTGGAAAATTTCAATCTTTTGG
>Frequency_1_QualityScore_FFHHHHHJJJJJJJJJJJJJJJJJJJJJJJJJJJHIIJIJJJJJJIJJJJJJJJJJJJJJJJJIJFGHHHFFFDECDECEDEEEFFEDDDDDDD_Mismatch_1_Sense_+_Library_PoolT
GCTTCGATTTTCTCATTGAATCCCAATCTTTTGGTTTGAGCCTTGTAAATATTTCGAAGCTGAGACAAATTCGTACAATATATTTGACCACTGC
>Frequency_1_QualityScore_FFHHHHHJIIIJJJIIHJJJJJHIJHJJIJJIJJJJJJJJJIJJJJJEGGGHGIJJIJJHHIIGIIHHHHCEHECFFFFFDCEEEEEEEDDCDD_Mismatch_0_Sense_+_Library_PoolT
ATATTTCGAAGCTGAGACAAATTCGTACAATATATGTGACCACTGCGTAACAATTTATGTAATATATTAATAATATCATGTATTTTGTAGTATT
>Frequency_1_QualityScore_FFDHHHHIIIGIIJJIHGGIJJJEIHIJJJJIJIHCGIGIGHIJIJIJIGIIIJJJIJJJGIIJJJHHHGHHGHFFFFFFDCFFEEEEDDEDDD_Mismatch_0_Sense_+_Library_PoolC
ATATTTCGAAGCTGAGACAAATTCGTACAATATATGTGACCACTGCGTAACAATTTATGTAATATATTAATAATATCATGTATTTTGTAGTATT
>Frequency_1_QualityScore_FFHGHHHJEIIIGIG)?DFGIEIHIJIIIIJJJGFIJJJIJJHHHHHFFFD@BDDDDBDBDDDDDBBDC@CDCCDDDDDCD@CCDDDDDDDDDD_Mismatch_2_Sense_+_Library_PoolT
CCGGAAAGCGGCTAGGTACAATTGCAGAGGAACGCACTCTCAGCAACGAGGAGCTCGTGGCCGGCCTTCAATCTGCTTTTCATAATCTCTGCAA
>Frequency_1_QualityScore_FFHHHHGJIIJJJJGIEECGDFFGGHEIG@GIIHIIGGIJJJIBE\;?;;>CDC@CCB@5<BAC@;BBDBCDDCCA:A>@:@:<@AA?@>BBBC_Mismatch_2_Sense_+_Library_PoolT
GAAATGGCTCCCCCGCAGAGATTGTTATGTTTAGAGATTCGGCGGAACAGTTTGAACGGAAAGCGGCTAGATACAATTGCAGAGGAACGCACTC
>Frequency_1_QualityScore_DDHFHHHJJJJJJIIIIHGEGIIJJJHIJBGIIJJEIIIJJIIJJIIFHJEGGHCIICHJIIGIJIHHHGHHHFDEFDDFFDEDEDDEEECDDE_Mismatch_1_Sense_+_Library_PoolT
AATATTTCGAAGCTGAGACAAATTCGTACAATATATGTGACCACTGCGTAACAATTTATGTAATATATTAATAATATCATGTATTTTGTAGTAA
>Frequency_1_QualityScore_FFHFHHDHJIJIGHGEIJIIJJJJIIJJJIJJJJHHGHHHHFFFFFFEEEEEDDDDBDD@BCBDDDCD@<ADEDDCDDDDDDDDDDDDDDDBDB_Mismatch_0_Sense_+_Library_PoolT
ACGAGGAGCTCGTGGCCGGCCTTCAATCTGCTTTTCATAATCTCTGCAACCTCGGGACGTTAATGGAGTGTAAGAATGGGAATGACACACAGGG
>Frequency_1_QualityScore_FFHHHHGIJJJJIIJEHGJGJJIGIJIIIIJIEHIIGHBFHIJIHIIIGIIGGHJJJJIHJFGGIHHHHEFFFBDFEEDEDCEFECDCDDDDBD_Mismatch_1_Sense_+_Library_PoolT
TTTGATTTTCTCATTGAATCCCAATCTTTTGGTTTGAGCCTTGTAAATATTTCGAAGCTGAGACAAATTCGTACAATATATGTGACCACTGCGT
>Frequency_1_QualityScore_FFHHHFHJJJJJJJJIIJJJJJJIIJJJJJJIIJJJJJJJJJJIIJJIJJJIIJHIJJJJJHHGHHHHHFFFFFFFFEEEEEEFEEDDADFEED_Mismatch_1_Sense_+_Library_PoolT
CTTGTAAATATTTCGAAGCTGAGACAAATTCGTACAATATATGTGACCACTGCGTAACAATTTATTTAATATATTAATAATATCATGTATTTTG
>Frequency_1_QualityScore_BDDFAFHGGBEE>FCFFHEGE@H>F?FHGDHHGG4B:DHIIIIGC@FI=GEF@FC:;FA@@DHII@GEE.==AEACF;7;;BEB@A>@D_Mismatch_0_Sense_+_Library_PoolT
ATATTTCGAAGCTGAGACAAATTCGTACAATATATGTGACCACTGCGTAACAATTTATGTAATATATTAATAATATCATGTATTTTGTA
>Frequency_1_QualityScore_EDHHHDHJIJJIIIJIHHGIHHJJ?FDHGHHGIJJJJIGIIIIIIJJIJJJJHFBDDDDDD@BDDCCCBDDBDDDD05<?CDDCDDCAC?C@??_Mismatch_0_Sense_+_Library_PoolT
TTCAGAGCGTTCTCTGTGTGTGGGTGAACAGAATTTCGATCAATCAATGGCGGCGAAGGCAGCAGTGGGCACGCGGTGGATGGAAATGGCTCCC
>Frequency_1_QualityScore_?DF>FA<AFFFAFFED@<FG4:CF:DG0??DBFFF@F>AF\9B;);>@@BBAABBA(>@(;>>A:AABBA><A9?_Mismatch_0_Sense_+_Library_PoolT
CAGAGGAACGCACTCTCAGCAACGAGGAGCTCGTGGCCGGCCTTCAATCTGCTTTTCATAATCTCTGCAACCTCG
>Frequency_1_QualityScore_FFHHHDFIHIIJJJJJJJIJJJJJJEE@H;CCEHHFEADFCEE@DCEC@ACBBDDD&5;A?4:CCACCD588>?9>@<@BDCCC@4@:@@@4>3_Mismatch_2_Sense_+_Library_PoolT
CGCGGTGGATGGAAATGGCTCCCCCGCAGAGATTGTTATGTTTAGAGATTCGGCGGAACAGTTTGAACGGAAAGCGGCTAGATACAATTGCAGA
>Frequency_1_QualityScore_FFHHHHHJJGIJJJJJIJJJHJJJJJJIJIJJIJJJJJIJJJJIJIIJJJIJJIIJJJJJII_Mismatch_0_Sense_+_Library_PoolT
CAATATATGTGACCACTGCGTAACAATTTATGTAATATATTAATAATATCATGTATTTTGTA
>Frequency_1_QualityScore_FFHHHHHJIIIJIJJJJIIIEGIGIGIJJJJJJJJJJGIJJIJJEHGHFFFDDDDDD?BDDC@CDDDDDDCDDCDDADCDDDEDDCCDDDC@DD_Mismatch_0_Sense_+_Library_PoolT
GCGGCTAGATACAATTGCAGAGGAACGCACTCTCAGCAACGAGGAGCTCGTGGCCGGCCTTCAATCTGCTTTTCATAATCTCTGCAACCTCGGG
>Frequency_1_QualityScore_FFHHGHHJJGHHIJIDFGEEGHGFIIIJJJJJJJJJJJJJJJJIIGGIJJJJJJJJJJIJHIIIIJIJJHHHHHHGEBBCD_Mismatch_2_Sense_+_Library_PoolT
AATATCATGTATTTTGTAGTATTGTTTGGAAAATTTCAATCTTTTGGCCTTTTTAATGAGTTTTTTATTATTTTTCGTCGA
>Frequency_1_QualityScore_FFHHHFFIJIHIIJEGCGCHIIIDGIJIIJIGIFHIJJIIGIJJIIJJGHFGGHHAGHIJGIIFFGHHHACEFFFFFFFDEEEEDCCCCD_Mismatch_0_Sense_+_Library_PoolT
CCTTGTAAATATTTCGAAGCTGAGACAAATTCGTACAATATATGTGACCACTGCGTAACAATTTATGTAATATATTAATAATATCATGTA
>Frequency_1_QualityScore_DDFHHHHIEBG@HHGGGDHHGB@FGE?EDF@DDDGIHIIIIIIDGHIIHDDFH_Mismatch_0_Sense_+_Library_PoolT
CCACTGCGTAACAATTTATGTAATATATTAATAATATCATGTATTTTGTAGTA
>Frequency_1_QualityScore_FFHHHHHJJJJJJJDIJJIJIJJJJJJJJJJJIIJJJJJJJIIIIIIJJJIIJGIJJJJJJJIHI_Mismatch_0_Sense_+_Library_PoolT
CAATATATGTGACCACTGCGTAACAATTTATGTAATATATTAATAATATCATGTATTTTGTAGTA
>Frequency_1_QualityScore_DDHHFGHGGIIGIGGIIIBE>FEEDFIGHEHFDBFHIEG;;=@EHHIFHEHCA?CFFECE>ACCCB@B99BBBB<A<BBA::AA?C?<B@B_Mismatch_0_Sense_+_Library_PoolT
GCGAATTCGCTGCAATTCAGAGCGTTCTCTGTGTGTGGGTGAACAGAATTTCGATCAATCAATGGCGGCGAAGGCAGCAGTGGGCACGCGG
>Frequency_1_QualityScore_D;CF<<F:2@GG?GIHHCC??FF=11))?GF9??B<??D?FB69BB_Mismatch_0_Sense_+_Library_PoolT
ATTCAGAGCGTTCTCTGTGTGTGGGTGAACAGAATTTCGATCAATC
>Frequency_1_QualityScore_FFHHHHHJJJGHIHHHIJJJCGCFHIJJJJJJJJJJJJJJJJJJJIJJIJJHHFFFDDEEDDEDDEEEDCCDDCDDDDDDDDDDDBDDDDDDDD_Mismatch_1_Sense_+_Library_PoolT
TAACCTCGGGACGTTAATGGAGTGTAAGAATGGGAATGACACACAGGGAGGGCTTCGATTTTCTCATTGAATCCCAATCTTTTGGTTTGAGCCT
>Frequency_1_QualityScore_FFHHHFHJJJJJJJHIJJJJJJJJIIJJJJJJJJJJJIJJJEHJJJJJJJJJJJIJIIIIJJJJJJJJJJJJJJHHHHHHFFFFEFFEDE_Mismatch_0_Sense_+_Library_PoolT
CTGAGACAAATTCGTACAATATATGTGACCACTGCGTAACAATTTATGTAATATATTAATAATATCATGTATTTTGTAGTATTGTTTGGA
>Frequency_1_QualityScore_FFHHHHGJGIJJIIIJIJJDGIGHIJJJJJJJJJJJIJJIGFE?BEEDDDDDDDCDCDDDDDDCCDDDB@&5<<?4>>@:CA?B(<B<?>B@38_Mismatch_0_Sense_+_Library_PoolT
GGCAGCAGTGGGCACGCGGTGGATGGAAATGGCTCCCCCGCAGAGATTGTTATCTTCAGAGATTCGGCGGAACAGTTTGAACGGAAAGCGGCTA
>Frequency_1_QualityScore_DDHBHAHB:AEAG:I<<<::8:6DD:F>)8B4FG7=;GEE>;44335(55;-;A35(::3@2(9?_Mismatch_2_Sense_+_Library_PoolT
TGTTATGTTTAGAGATTCGGCGGAACAGTTTGAACGGAAAGCGGCTAGATACAATTGCAGAGGAA
>Frequency_1_QualityScore_+ADHHHHIGIEIIGHHJGGGEIHGGGGGHEHAGIDHIEIJEIIIDGIGIIIJJJJ?FHCHIJJIIJJJJA@EHI=;_Mismatch_1_Sense_+_Library_PoolT
GACAATATATGTGACCACTGCGTAACAATTTATGTAATATATTAATAATATCATGTATTTTGTAGTATTGTTTGGA
>Frequency_1_QualityScore_FFFDFHHIIGCHHJJJJJJGHIJJIIGJIJFIGIHJIGIJJJJIEIJJGIJJGGGJGIJGJIJJJGGEFCEHEFCDFFFFFAEEEE_Mismatch_0_Sense_+_Library_PoolT
CGAAGCTGAGACAAATTCGTACAATATATGTGACCACTGCGTAACAATTTATGTAATATATTAATAATATCATGTATTTTGTAGTA
>Frequency_1_QualityScore_BDFBDFHIIFG>:FFHGGIGE*0**?DBBDGIGDECDGGGGC=FFHIIIG;\5=BA=?3=@C>;<>?>@>5((,:@<(3??@C:@CB8182<59_Mismatch_1_Sense_+_Library_PoolT
AGGAGCTCGTGGCCGGCCTTCAATCTGCTTTTCATAATCTCTGCAACCTCGGGACGTTAATGGAGTGTAAGAATGGGCATGACACACAGGGAGG
>Frequency_1_QualityScore_D>FFHHFIIIIJIJFJIGIGIG@GGGIIJJGGIJIJJBGGFFHIE;BGHGEEEE@HFFFDFEDECE:CCCCBBBDB@B@BB??@?B@CCBDDBB_Mismatch_0_Sense_+_Library_PoolT
TTTTAAGCGAATTCGCTGCAATTCAGAGCGTTCTCTGTGTGTGGGTGAACAGAATTTCGATCAATCAATGGCGGCGAAGGCAGCAGTGGGCACG
>Frequency_1_QualityScore_FFHHHHHHJJJIJGHIIIIJJJIJJJJJHJIJJJJHIJIJJJJJJJJJJIJIJJJJJIJJJJJJJJIIIFHIJI_Mismatch_0_Sense_+_Library_PoolT
ATTTATGTAATATATTAATAATATCATGTATTTTGTAGTATTGTTTGGAAAATTTCAATCTTTTGGCCTTTTTA
>Frequency_1_QualityScore_FFFHHHHJJJJJJGJJIJIGJEIBHGIIIIHIIFI_Mismatch_0_Sense_+_Library_PoolT
TGTAATATATTAATAATATCATGTATTTTGTAGTA
>Frequency_1_QualityScore_+=C?DDA@?C<A:CDF?BFE2<?8:CGGCABFHGIGHIIEECCGEGCGCGHICGD_Mismatch_0_Sense_+_Library_PoolT
GCAATTCAGAGCGTTCTCTGTGTGTGGGTGAACAGAATTTCGATCAATCAATGGC
>Frequency_1_QualityScore_DF?FHDHIIIII=GHI@FHI?BDEHHCIIIIIIIGHGHGIGIGIGGIIIIIII=AH?DDFFCCCEEDDFCFEEDCBBCBCCCCCCCCCCC@BCC_Mismatch_1_Sense_+_Library_PoolT
GGAATGACACACAGGGAGGGTTTCGATTTTCTCATTGAATCCCAATCTTTTGGTTTGAGCCTTGTAAATATTTCGAAGCTGAGACAAATTCGTA
>Frequency_1_QualityScore_DFGFFFFD?FEAEGHE?EFGFEBF9CFHF:0?BDAF4D@:@FGEGHEEHHC?E;;;?;?9;1=CCC@>CBB@12=8(>:><C3:AC@A?CBB:C_Mismatch_0_Sense_+_Library_PoolT
CGGTTACATGTTCGTCATTCATTCAAGGGTTTTAAGCGAATTCGCTGCAATTCAGAGCGTTCTCTGTGTGTGGGTGAACAGAATTTCGATCAAT
>Frequency_1_QualityScore_DDFFHHHG@B@G?BCF99C@GGBHGHGIIGGFHIIEHBF?GGHD9???BBFHBGIICHIDHHHGC_Mismatch_2_Sense_+_Library_PoolT
AATATATGTGACCACTGCGTAACAATTTATGTAATATATTAATAATATCATGTATTTTGTAGTCA
>Frequency_1_QualityScore_FFFHHHHJJJJJIJJGGCF<FGEHIGIIJIJJJIJIIIJIIGGHJFHGDE@DFFCDEEDEEEDDDDDDD@CCDDCDDDDD?ABDDDDCDDDDDD_Mismatch_1_Sense_+_Library_PoolT
TCGGGACGTTAATGGAGTGTAAGAATGGGAATGACACACAGGGAGGGCTTCGATTTTCTCATTGAATCCCAATCTTTTGGTTTGATCCTTGTAA
>Frequency_1_QualityScore_FFHHHHHJJJJIJJJIJJJJJJJGIJJJIJJJGJJJJJJJJJIJIJJHEHHEHFDFCDDDDDDDDDBDDDDDDDDDACDDDEDDDDDDCEEDDD_Mismatch_0_Sense_+_Library_PoolT
AGTTTGAACGGAAAGCGGCTAGATACAATTGCAGAGGAACGCACTCTCAGCAACGAGGAGCTCGTGGCCGGCCTTCAATCTGCTTTTCATAATC
>Frequency_1_QualityScore_FFHHHHHIJJJJJJJJJIGIJJJIJJJJJJIIJJJJJJJJJJIIJJJJJJJHGIIJJJIIIGGJJJIHHHFHFFFFFEEE_Mismatch_0_Sense_+_Library_PoolT
ATATATGTGACCACTGCGTAACAATTTATGTAATATATTAATAATATCATGTATTTTGTAGTATTGTTTGGAAAATTTCA
>Frequency_1_QualityScore_FFHHHHHJJJJJJJJJJIIIJJJJIIJJJJJJJIJJJJJIGJJJJJHIJGIJJJIIJJJG_Mismatch_0_Sense_+_Library_PoolT
ACTGCGTAACAATTTATGTAATATATTAATAATATCATGTATTTTGTAGTATTGTTTGGA
>Frequency_1_QualityScore_FFHHHHDIJJJIJJJJJJJJJIJJJIJJJJJJJJFHIJHIJJJJJJJJJJIJJJJIHHIJJHHHHHFFFBEFDEEDDDDDDEEEFFEDDDDDDD_Mismatch_0_Sense_+_Library_PoolT
GCTTCGATTTTCTCATTGAATCCCAATCTTTTGGTTTGAGCCTTGTAAATATTTCGAAGCTGAGACAAATTCGTACAATATATGTGACCACTGC
>Frequency_1_QualityScore_FDHFHFAGG6EGGGGGIIGEHIIIIIIIIIIID@FHGIIIIGGIIIHGHGHEFFFFCACBBB8?C?ACCCB:84>CCCCCCCCACCCC>:>CB?_Mismatch_1_Sense_+_Library_PoolT
GCAACGAGGAGCTCGTGGCCGGCCTTCAATCTGCTTTTCATAATCTCTGCAACCTCGGGACGTTAATGGAGTGTAAGAATGGTAATGACACACA
>Frequency_1_QualityScore_FFHFHGGJJIGHFHEGIJ?FGIIGGGIJJJJJIIJJIJJJJJJJJJIHDBBDDDBDDBD>CCDDCDBBD<09@?CCBACDDCCBDDDDDD9>05_Mismatch_0_Sense_+_Library_PoolT
GCGTTCTCTGTGTGTGGGTGAACAGAATTTCGATCAATCAATGGCGGCGAAGGCAGCAGTGGGCACGCGGTGGATGGAAATGGCTCCCCCGCAG
>Frequency_1_QualityScore_DDFHHADECGEHIGIHE<AFHGBFCFGIIC@HGGIIIDH_Mismatch_0_Sense_+_Library_PoolT
AATTTATGTAATATATTAATAATATCATGTATTTTGTAG
>Frequency_1_QualityScore_DAFFD?B@GG,<CFHDFCHHIIBGACF@CCA@?DBG07?<F@DFGG9@7=7=ADEE>;=9;??;BCECC;=?2552;8<<8A98B@?C:@ACAC_Mismatch_1_Sense_+_Library_PoolT
CTTCAATCTGATTTTCATAATCTCTGCAACCTCGGGACGTTAATGGAGTGTAAGAATGGGAATGACACACAGGGAGGGCTTCGATTTTCTCATT
>Frequency_1_QualityScore_DDD:A?AEE@ED,33<2AC+:CCBEE@D>DD=BDD9DDDIDD4-\;@@=7=7=7)7=??D;>=.>>3>5;>=((,,5;>5<>>>A>A<8380>A_Mismatch_1_Sense_+_Library_PoolT
CGGTTACATGTTCGTCATTCATTCAAGGGTTTTAAGCGAATTCGCTGCAATTCAGAGCGTTCTCTGTGTGTGTGTGAACAGAATTTCGATCAAT
>Frequency_1_QualityScore_FFHHGHHIGGHIFHHEGHGIGGAGGIHGAHIIIJGGIGIIJJJIHJGDGIGIIIIHHHEHFDD?ABAAC@?CCCDCD>>;BFEDCDDBDCDCDC_Mismatch_0_Sense_+_Library_PoolT
TGTAAGAATGGGAATGACACACAGGGAGGGCTTCGATTTTCTCATTGAATCCCAATCTTTTGGTTTGAGCCTTGTAAATATTTCGAAGCTGAGA
>Frequency_1_QualityScore_FFHHHHHJIJJJJJJJJJJIJJJJJJJJJJJIIJJJJJJJHIJHIEIIJJIIHHHHHHFFFFFFDDCEEACDDDDDDDDDDDC?BDD?CCDDEC_Mismatch_0_Sense_+_Library_PoolT
CGGCCTTCAATCTGCTTTTCATAATCTCTGCAACCTCGGGACGTTAATGGAGTGTAAGAATGGGAATGACACACAGGGAGGGCTTCGATTTTCT
>Frequency_1_QualityScore_FFHHHHHJJJJJJIJIIJIJJJGIJJJJJJJJGIJJFGGHIJJJJJJJIHJICHGIJJJIIHEFFFFEEEDEDDDDDDDEEEEEEDDDDDDDDD_Mismatch_1_Sense_+_Library_PoolT
TTCGATTTTCTCATTGAATCCCAATCTTTTGGTTTGAGCCTTGTAAATATTTCGAAGCCGAGACAAATTCGTACAATATATGTGACCACTGCGT
>Frequency_1_QualityScore_FFHHHHHJJHIJJJJJHHJJJIJJJJJGHJJJJJJIIJIGIJJJJJIIGHIJJJJJJJJIJJJIIHHH_Mismatch_0_Sense_+_Library_PoolT
TTTGGTTTGAGCCTTGTAAATATTTCGAAGCTGAGACAAATTCGTACAATATATGTGACCACTGCGTA
>Frequency_1_QualityScore_FFHHHHHIHIIIJIIJJIJJJJJHGIGH_Mismatch_0_Sense_+_Library_PoolT
TATTAATAATATCATGTATTTTGTAGTA
>Frequency_1_QualityScore_DFFBBDHIDHIGGECEED>HGHHIII<E?CCGGGDD?BFCC9DGH?FHC?=@-;@FGDEHEHIIECH@EEEHDE_Mismatch_0_Sense_+_Library_PoolT
TGTAAATATTTCGAAGCTGAGACAAATTCGTACAATATATGTGACCACTGCGTAACAATTTATGTAATATATTA
>Frequency_1_QualityScore_FFHFHHHJJJJJJJIJJJJJJJJIJJIJJJJJJJJJJJJJJJJJJJJIJIJJJJIJJHGIJJIJJJIIIHIJIJHHGHHGFFFFFEEEEEEDBD_Mismatch_0_Sense_+_Library_PoolT
ATGTGACCACTGCGTAACAATTTATGTAATATATTAATAATATCATGTATTTTGTAGTATTGTTTGGAAAATTTCAATCTTTTGGCCTTTTTAA
>Frequency_1_QualityScore_FFHHHHHJJJIJJJJJJJJJJIIJJJIJJJJJJJJIJJJIJJJJJJIJIJJJJJIHIJJJJIJJIIJJJJJHJIE_Mismatch_0_Sense_+_Library_PoolT
ACAATATATGTGACCACTGCGTAACAATTTATGTAATATATTAATAATATCATGTATTTTGTAGTATTGTTTGGA
>Frequency_1_QualityScore_?BD@1DD:EE?FE>FFBGBFIIB3:(6;CFF@F@EF9=7?E>EE1?@;3>@B8-;AB(,>@98?_Mismatch_1_Sense_+_Library_PoolT
GGCGGAACAGTTTGAACGGAAAGCGGCTAGATACAATTGCAGAGGAACGCACTCTCAACAACGA
>Frequency_1_QualityScore_DDG<HFHGIGIGIHGJIGIFIIJIDEHJIJJJJJJJJIJIJJJIJIFHIJJIJJIJJJEGIIHHHHHGE?DFEFFDFEEEDFCEEDDEDEDDED_Mismatch_1_Sense_+_Library_PoolT
TATCTCGAAGCTGAGACAAATTCGTACAATATATGTGACCACTGCGTAACAATTTATGTAATATATTAATAATATCATGTATTTTGTAGTATTG
>Frequency_1_QualityScore_FFHHHHHIJJJJJJJJJJHIJJJJJJJJJJIJJJJJJJJJJJJJJJJJJJCIHJJJJJIJJIJJJJJJJIJI_Mismatch_0_Sense_+_Library_PoolT
ATATATGTGACCACTGCGTAACAATTTATGTAATATATTAATAATATCATGTATTTTGTAGTATTGTTTGGA
>Frequency_1_QualityScore_FFHHGHHJJJIJIIJIJIJJJJII?FFIIJJJJJJIJJJJJJJJIJJJJJIJHFFFDEDDEDDDEDDEECDDDDDDDDDDDDDDDDDDDDDDBD_Mismatch_1_Sense_+_Library_PoolT
TGCAACCTCGGGACGTTAATGGAGTGTAAGAATGGGAATGACACACAGGGAGGGCTTCGATTTTCTCATTGAATCCCAATCTTTTGTTTTGAGC
>Frequency_1_QualityScore_FFHHHHHJIIIJIJJJJJIIJJJJJHIIHIIIGHHIGIJIIIIJJIIJJIIJIJIGIIIJJJJI_Mismatch_1_Sense_+_Library_PoolT
TATATTAATAATATCATGTATTTTGTAGTATTGTTTGGAAAATTTCAATCTTTTGGCCTTTCTA
>Frequency_1_QualityScore_D=8?DFDIIFIIIIHIGHGIIHED::B)?DE>?B?DBA(5-5@AAEEEHAAA3;B3;AA@>CC_Mismatch_0_Sense_+_Library_PoolT
AGCGAATTCGCTGCAATTCAGAGCGTTCTCTGTGTGTGGGTGAACAGAATTTCGATCAATCAA
>Frequency_1_QualityScore_FFHHHHHIJJJJJHGIIJ_Mismatch_0_Sense_+_Library_PoolT
ATCATGTATTTTGTAGTA
>Frequency_1_QualityScore_FFFHGFHJIGGGHJJJGIIJHGIIJJJJJGFIHJJIIJJBG_Mismatch_2_Sense_+_Library_PoolT
AATATATTAATAATATCATGTATTTTTTAGTATTGTTTGTA
>Frequency_1_QualityScore_FFHHHHHJJJIJJJJJIIGIJJJJIJJJJJIJJJHIJJJIGHIJJJHFFDEEEEDDDEDDDDCDDEEDCDCCDDDDDDDDDDDBBBD<BDDECD_Mismatch_0_Sense_+_Library_PoolT
ACAATTGCAGAGGAACGCACTCTCAGCAACGAGGAGCTCGTGGCCGGCCTTCAATCTGCTTTTCATAATCTCTGCAACCTCGGGACGTTAATGG
>Frequency_1_QualityScore_FFHHHHHJJJJJJJHHIJIGIJIIJ@EHHFFFFEEEEEEDDDDDDDDDDDDCDDDACCDDDED>CCDCD@CBDDDD-9@<A:AD>:CCDB2?B?_Mismatch_0_Sense_+_Library_PoolT
GGCGAAGGCAGCAGTGGGCACGCGGTGGATGGAAATGGCTCCCCCGCAGAGATTGTTATCTTCAGAGATTCGGCGGAACAGTTTGAACGGAAAG
>Frequency_1_QualityScore_FFHHHGHJJJJJJJGIIHHJJJJHIIJJIJIJJIHGDHHGHHHFFFFFFFEEEEEEDDDDDDDDBBD=B<B@ABCCCCB@ACDDCCDDDDD?CB_Mismatch_0_Sense_+_Library_PoolT
CACTCTCAGCAACGAGGAGCTCGTGGCCGGCCTTCAATCTGCTTTTCATAATCTCTGCAACCTCGGGACGTTAATGGAGTGTAAGAATGGGAAT
>Frequency_1_QualityScore_FFHHHHHJIJJJGJIIEHJ@HIBBFHBFHIJJFJGIJJIHEDD>CA>CCCDCCC;CDACCDCCACBDDDB&9><<4>CA4:>AB8?BBA@D<><_Mismatch_2_Sense_+_Library_PoolT
GGCAGCAGTGGGCACGCGGTGGATGGAAATGGCTCCCCCGCAGAGATTGTTATGTTTAGAGATTCGGCGGAACAGTTTGAACGGAAAGCGGCTA
>Frequency_1_QualityScore_FFHGHHHJJGIGIJJJIBHIIIJJIIIJHJJJJJIJJJJIIJJHIIJIIIIJJJJJJIJJIHHHEHGHHDFEFFFFFEEEDEDDDFFFEDBDDD_Mismatch_1_Sense_+_Library_PoolT
GAAATATTTCGAAGCTGAGACAAATTCGTACAATATATGTGACCACTGCGTAACAATTTATGTAATATATTAATAATATCATGTATTTTGTAGT
>Frequency_1_QualityScore_D<DH?FDHGIGHGHFEFFAGBG<FEHEDBGEGIGEHF3;@DFFFC>CBCCC@/=:@BC:@CCCCC>ACC>A?BB?50955?>>@CCCCCBCCB>_Mismatch_0_Sense_+_Library_PoolT
CGCAGAGATTGTTATCTTCAGAGATTCGGCGGAACAGTTTGAACGGAAAGCGGCTAGATACAATTGCAGAGGAACGCACTCTCAGCAACGAGGA
>Frequency_1_QualityScore_FFHHHHHJIJJJIIIIIGBJJJJJJGIJGIJJGHIIIJJJIFEIHJIJIIHIIJJFIJJ_Mismatch_1_Sense_+_Library_PoolT
TATATTAATAATATCATGTATTTTGTAGTATTGTTTGGAAAATTTCAATCTTTTGGCCA
>Frequency_1_QualityScore_FEHGHGHJJJJIHIJJGIIIJIJGFGIIIJJJIGIJJJJJJJJJJIJJIJJJIIIGHIJJJJJJG_Mismatch_1_Sense_+_Library_PoolT
GTGACCACTGCGTAACAATTTATGTAATATATTAATAATATCATGTATTTTGTAGTATTGTTTGA
>Frequency_1_QualityScore_FFHHHHGHIJJIJJJJJJJJJJJJJIJJGIIIIJJJJJJJIJJJJJJIJJGIIJJFHIJIJJJJJJJJJIJJJJJHHFHHHFFFFF_Mismatch_1_Sense_+_Library_PoolT
CACTGCGTAACAATTTATGTAATATATTAATAATATCATGTATTTTGTAGTATTGTTTGGAAAATTTCAATCTTTTGCCCTTTTTA
>Frequency_1_QualityScore_FFHHHHGJJJJJJJJHJJJJJJIJJIIIJJJJJIJIIJIJJJJJJJJJJJJJJIJJJJJDCHIIJJIJIJIIIIIJGHHHHFFFFFED_Mismatch_0_Sense_+_Library_PoolT
TTCGTACAATATATGTGACCACTGCGTAACAATTTATGTAATATATTAATAATATCATGTATTTTGTAGTATTGTTTGGAAAATTTCA
>Frequency_1_QualityScore_FFHHHHHJIJIIJIJIJJFHIIJIIJJJJGIIIJJJJIJIHIJJJJJJJIJJEIJJJJJIJIJJJJHHGFEHEAEFFFFEFEEEE_Mismatch_0_Sense_+_Library_PoolT
GAAGCTGAGACAAATTCGTACAATATATGTGACCACTGCGTAACAATTTATGTAATATATTAATAATATCATGTATTTTGTAGTA
>Frequency_1_QualityScore_FDHFHFHHEGEHIGGHGIH@FGIGIHJIFHIGGHDDFFGCHIJGIJJJIJGGGFH_Mismatch_0_Sense_+_Library_PoolT
GACCACTGCGTAACAATTTATGTAATATATTAATAATATCATGTATTTTGTAGTA
>Frequency_1_QualityScore_FFHHHHHJJJJJJJJJJJJJJJJJJJJJJJGIJJIIJJJJJJIJIJJJJJJJJJIJJHHHHHFFFFFEDEEDDDDDDEFEEFEDDDDDDDDDDD_Mismatch_0_Sense_+_Library_PoolT
CGATTTTCTCATTGAATCCCAATCTTTTGGTTTGAGCCTTGTAAATATTTCGAAGCTGAGACAAATTCGTACAATATATGTGACCACTGCGTAA
>Frequency_1_QualityScore_DDDHFDFGGGIJIJIIIIIIDHIIJIIJ8DFHGAAEBDFFEC>CED@?@?=BD7@B?:@B3:>CCABDA<?@@<B95<A<A@C>A@C:>>>>>C_Mismatch_0_Sense_+_Library_PoolT
GTGAACAGAATTTCGATCAATCAATGGCGGCGAAGGCAGCAGTGGGCACGCGGTGGATGGAAATGGCTCCCCCGCAGAGATTGTTATCTTCAGA
>Frequency_1_QualityScore_FFHHHHHJJJJJJJIJJJJJJJJHIIJJJJJJIIJJJJJJJJJJJJJJJHHGFFFFDACDDEEEEEFCDCDDDDDCDDDB8ACDDDDDDDDACC_Mismatch_0_Sense_+_Library_PoolT
AATCTTTTGGCCTTTTTAATGAGTTTTTTATTATTTTTCGTCTGCGCCGTTTAGCCGTAGTTATAATCTTTCAACAGGCAAATTTTGATGACCT
>Frequency_1_QualityScore_FFHHHHHJJJJJJJJIHIJJJIJJJJJJJJJJJJJJJJJJJJJJJJJJJIIIIIJJJIJJHIIHJJJHJE_Mismatch_0_Sense_+_Library_PoolT
ATTCGTACAATATATGTGACCACTGCGTAACAATTTATGTAATATATTAATAATATCATGTATTTTGTAG
>Frequency_1_QualityScore_FFGDHHHIIJGJIJGIJJIHIIJJGHJGIEHIIIJIJJH_Mismatch_1_Sense_+_Library_PoolT
TATATTAATAATATCATGTATTTTGTAGTATTGTTTGCA
>Frequency_1_QualityScore_FFHHHHGJJJJIJJJJIJJJJJJJJJJJJJJIJJJJJIJJIJJIJJIJJJIJIGIIHGIJJHGIIJIJIJIJJHHHHHHFFFFFDEEEDEDDDD_Mismatch_0_Sense_+_Library_PoolT
TGTGACCACTGCGTAACAATTTATGTAATATATTAATAATATCATGTATTTTGTAGTATTGTTTGGAAAATTTCAATCTTTTGGCCTTTTTAAT
>Frequency_1_QualityScore_+=+=?DFAE<CAFF>C,:4CFGAF>FEFFIFEI@9B?D<9?DFEFFIF>4DFGEEG@FCFB@F;;@;=7=_Mismatch_2_Sense_+_Library_PoolT
ATTCGTACAATATATGTGACCACTGCGTAACAATTTATGTAATATATTAATAATATCATGTATTTTGTGA
>Frequency_1_QualityScore_FFHHHHFHIJJJJJIIIJJJJHGIIJJIJIJIHIJJJJJJGHIEIHGHHHGHHHFFFFFFDDDEDDDDDCDDDDDDCDDDDDDDDDDDDCDCC?_Mismatch_0_Sense_+_Library_PoolT
AATGAGTTTTTTATTATTTTTCGTCTGCGCCGTTTAGCCGTAGTTATAATCTTTCAACAGGCAAATTTTGATGACCTCGCTTCCATTTAGGAGA
>Frequency_1_QualityScore_DDHHDDFGEIEIGIIJFGHEHEHGIIIJJJJIIGFIIJIJEGIHIGIJJIIJJJJCGHGHHIIHCCCHA?EHFFFFFFDEDEEAEDCC_Mismatch_0_Sense_+_Library_PoolT
TTCGAAGCTGAGACAAATTCGTACAATATATGTGACCACTGCGTAACAATTTATGTAATATATTAATAATATCATGTATTTTGTAGTA
>Frequency_1_QualityScore_FFHHHHHIJIJJJEIJIIJJJJJCHIJIJJJJJIJIJJJHIIJJJJHFFFFDDEEEEEEDDDDCDDDDDCDEDDDDDDDDDBDBDD<@CBDACC_Mismatch_1_Sense_+_Library_PoolT
CAATTGCAGAGGAACGCACTCTCAGCAACGAGGATCTCGTGGCCGGCCTTCAATCTGCTTTTCATAATCTCTGCAACCTCGGGACGTTAATGGA
>Frequency_1_QualityScore_FFHHHHDHJJJJJJIIJIJJJJJIIJJJJJJJJJJJJJJJJJJJJIJJJJIJJJJJJJJJJIJIJJHHHHHHHHFFFFDFFFFEEEE_Mismatch_0_Sense_+_Library_PoolT
ATTTCGAAGCTGAGACAAATTCGTACAATATATGTGACCACTGCGTAACAATTTATGTAATATATTAATAATATCATGTATTTTGTA
>Frequency_1_QualityScore_DDFF>:FH<EHGE:9?EEEB>DB<:0?0?BFH999BDAB@\;@@7@@CEEHC7=;?B9;@C@@>;>?3850&))522?<@@_Mismatch_1_Sense_+_Library_PoolT
AGCGAATTCGCTGCAATTCAGAGCGTTCTCTGTGTGTGGGTGAACAGAATTTCGATCAATCAATGGCGGCGGAGGCAGCAG
>Frequency_1_QualityScore_D#2++ADEGB;CEC<D?F:C??C<:DB<**0*:9*94BBFD8BDE8;)..7@7.@C@EEA7)==AE3;BDD@@>>6((5;5=@@@ABBD:@>;@_Mismatch_1_Sense_+_Library_PoolT
ANGGAGGGCTTCGATTTTCTCATTGAATCCCAATCTTTTGGTTTGAGCCTTGTAAATATTTAGAAGCTGAGACAAATTCGTACAATATATGTGA
>Frequency_1_QualityScore_FFHHHHHJJIJJJIJJJJJGHIGEEGGHIGGIJJJJJGJJIEIHIIJJHD>BDDD>ACC>>CDD7?B8A>B>BBB@ACDCCCC<@:@@?B8A?@_Mismatch_0_Sense_+_Library_PoolT
GGATGGAAATGGCTCCCCCGCAGAGATTGTTATCTTCAGAGATTCGGCGGAACAGTTTGAACGGAAAGCGGCTAGATACAATTGCAGAGGAACG
>Frequency_1_QualityScore_DDFFC,A<AA?CA@))1<;888010***?>A><*?*9=CA(;25@_Mismatch_2_Sense_+_Library_PoolT
AACAGTTTGAACGGGAAGCGGCTAGATACAATTGCAGAGGCACGC
>Frequency_1_QualityScore_DFHFFHHIHGGEHC>GHCEHCCDEFGD@FGDHIIIIDHH@HIHIGBDHIGEHIIEGIHGIIGHGHGHHEDDBEEFFFECACDEECBDCDD_Mismatch_0_Sense_+_Library_PoolT
ATTTCGAAGCTGAGACAAATTCGTACAATATATGTGACCACTGCGTAACAATTTATGTAATATATTAATAATATCATGTATTTTGTAGTA
>Frequency_1_QualityScore_;B1@CDBF?AFDACFEC>9@E9CD0?@DFBE@FDFIEFE<AAFF@@<D)7?7;C>DDDDDCC_Mismatch_0_Sense_+_Library_PoolT
GCGAATTCGCTGCAATTCAGAGCGTTCTCTGTGTGTGGGTGAACAGAATTTCGATCAATCAA
>Frequency_1_QualityScore_FFHFHDHHIJJJJJJJJHJJJJJJIJJIJJJIJJJJJJJJJJJJJJJJHIJJJHHHHHFFFFFFEEEDBABDDDDDDDDDDEEEEFEEED?BDD_Mismatch_1_Sense_+_Library_PoolT
CGGAGTGTAAGAATGGGAATGACACACAGGGAGGGCTTCGATTTTCTCATTGAATCCCAATCTTTTGGTTTGAGCCTTGTAAATATTTCGAAGC
>Frequency_1_QualityScore_FFHBFHDHEFBFBFFGHIIFGGGG;DG?DCHIJEHIGGEHDDCEC;@CC@C@>CCD>>C>CCCDC>@A@CCBDCDDD09B<?9<@AC>A>?@:>_Mismatch_0_Sense_+_Library_PoolT
CAGAGGAACGCACTCTCAGCAACGAGGAGCTCGTGGCCGGCCTTCAATCTGCTTTTCATAATCTCTGCAACCTCGGGACGTTAATGGAGTGTAA
>Frequency_1_QualityScore_BD1<D)A;+AE1C<DDDDDIDDB8)8BDC>4=;==8A7@CEICDAC?376;@=?@\37&50<>A<32+2>344>>AAA<39<A_Mismatch_1_Sense_+_Library_PoolT
CGAGGAGCTCGTGGCCGGCCTTCAATCTGCTTTTCATAATCTCTGCAACCTCGGGGCGTTAATGGAGTGTAAGAATGGGAATG
>Frequency_1_QualityScore_FFHHHHHJJIJJIJIJIIHJJIIJJJIIIJJJJIJIJHIJJJJJJJJJDGIJJIJJJJJJJJJJJIHHHGHHFHFFFFFF_Mismatch_1_Sense_+_Library_PoolT
AATATTTCGAAGCTGAGACAAATTCGTACAATATATGTGACCACTGCGTAACAATTTATTTAATATATTAATAATATCAT
>Frequency_1_QualityScore_FFHHHHHDFHIJIJJJJIJJJJJJIIIJJJIIJJJJIIJJIJJIIJJJIJGBHFCCCDEDDCDABCDEDDDCDDDCCDDDDDDDDDB@B<@BDB_Mismatch_0_Sense_+_Library_PoolT
GAGCTCGTGGCCGGCCTTCAATCTGCTTTTCATAATCTCTGCAACCTCGGGACGTTAATGGAGTGTAAGAATGGGAATGACACACAGGGAGGGC
>Frequency_1_QualityScore_FFHHHHHJIJJJJJJJHGIJJJJJJJJIJGGHJJJIJJJJJIJJJJJJJJJJJJJJJJHFFFFDAFEDDCDDEEEDDDDDDDDCDDDDDDDDDD_Mismatch_1_Sense_+_Library_PoolT
ATCTCTGCAACCTCGGTACGTTAATGGAGTGTAAGAATGGGAATGACACACAGGGAGGGCTTCGATTTTCTCATTGAATCCCAATCTTTTGGTT
>Frequency_1_QualityScore_DDHHHHDEHFGIGI@IHJJFIIGIJJFHGIJJIGGGHIIIIJIEIJIIGIGEGGGGGGJGIJIJIIEHHHFFEDDD@DCBCCDDBDDBDDDDDD_Mismatch_0_Sense_+_Library_PoolT
ATTTTGTAGTATTGTTTGGAAAATTTCAATCTTTTGGCCTTTTTAATGAGTTTTTTATTATTTTTCGTCTGCGCCGTTTAGCCGTAGTTATAAT
>Frequency_1_QualityScore_DEHHHBDCEBFHIID<EAE3A<FEHDD<CC@FHC?FHIGG*9BB>GAA38?\<C;CGI==CD=.@_Mismatch_0_Sense_+_Library_PoolT
GTAAATATTTCGAAGCTGAGACAAATTCGTACAATATATGTGACCACTGCGTAACAATTTATGTA
>Frequency_1_QualityScore_FFHHHHHJJJIJIJJJIJJJJIJJJJJIJJJIIJJJIIJHIIIIIIJJJJHIIIJJJJIJGHJJJJJIJDGGIJJHIHHHE_Mismatch_0_Sense_+_Library_PoolT
ATTCGTACAATATATGTGACCACTGCGTAACAATTTATGTAATATATTAATAATATCATGTATTTTGTAGTATTGTTTGGA
>Frequency_1_QualityScore_FFHHHHHJJJGHJJIJIJJJJIHIJJIJJJJJJJJJJJJJJJJJJJIJJHJIJIJIJJJJHJJJHHHHHDFEDDDECDDDDEDDEEEDEEEEEF_Mismatch_1_Sense_+_Library_PoolT
AATCTTTTGGTTTGAGCCTTGTAAATATTTCTAAGCTGAGACAAATTCGTACAATATATGTGACCACTGCGTAACAATTTATGTAATATATTAA
>Frequency_1_QualityScore_FFHHHHHJJJJJJJJJJJIJJJJJIIIJIJJJIJIGIJJJGJJJJJJJJJJIJJJJIIIIIIJJJIJJIEHHHHHHF_Mismatch_0_Sense_+_Library_PoolT
TGAGACAAATTCGTACAATATATGTGACCACTGCGTAACAATTTATGTAATATATTAATAATATCATGTATTTTGTA
>Frequency_1_QualityScore_FFHHHHHIJIJJIIIJJIIIJJJIJHIIGGGIJIJJIIIJJGJJJJJIHGIJGJIGGIIGHHJGFCFFE?BDDEEEEDECDDDDDDDD_Mismatch_0_Sense_+_Library_PoolT
TTCTCATTGAATCCCAATCTTTTGGTTTGAGCCTTGTAAATATTTCGAAGCTGAGACAAATTCGTACAATATATGTGACCACTGCGTA
>Frequency_1_QualityScore_FFHHHGHJJJIJJJIIIJJJJJJAGHFHGGGIJFGHIHIGHIJIJJIHIIJJJJIJJHHGE?BDDDDDDBBFDDDEDDEEEDDDDDDDDDDDDD_Mismatch_0_Sense_+_Library_PoolT
TTCATAATCTCTGCAACCTCGGGACGTTAATGGAGTGTAAGAATGGGAATGACACACAGGGAGGGCTTCGATTTTCTCATTGAATCCCAATCTT
>Frequency_1_QualityScore_FFHHHHHJJJJJJJJJJJJJJJJJJJJJJJJHIJJJJJHHJIGIJJIIJJJJJJIJJJJJJJJJJJIJIGIJJJJJI_Mismatch_1_Sense_+_Library_PoolT
ACAATTTATGTAATATATTAATAATATCATGTATTTTGTAGTATTGTTTGGAAAATTTCAATCTTTTGGCCTTTCTA
>Frequency_1_QualityScore_AD=CBADFFEGEHHE3,AAAFHHAEFC=@<G>FFB<DDFGICFFEF9@FBG<D8_Mismatch_0_Sense_+_Library_PoolT
ATATCATGTATTTTGTAGTATTGTTTGGAAAATTTCAATCTTTTGGCCTTTTTA
>Frequency_1_QualityScore_FFGHGHGJIJJGIIJJJJIJJHIIIIJJJHHJJJJIJGJJJJIJJJJIJIJJJHHHIJIG_Mismatch_0_Sense_+_Library_PoolT
TTAATAATATCATGTATTTTGTAGTATTGTTTGGAAAATTTCAATCTTTTGGCCTTTTTA
>Frequency_1_QualityScore_FFHHHHHJJJIJIJJJJJJJJJJIJJJJJJJJJJHJJJJIJJJJJJIIJJIJIIJJIHIJIIJJIIJGGGIJJHHHHHHH_Mismatch_0_Sense_+_Library_PoolT
GAGACAAATTCGTACAATATATGTGACCACTGCGTAACAATTTATGTAATATATTAATAATATCATGTATTTTGTAGTAT
>Frequency_1_QualityScore_;AD;DD1CE@E@BD43AF<B9F<<EEECF@FF@D9?CDCDAEB@DB@D4??B@;@CEIII@C>@E_Mismatch_2_Sense_+_Library_PoolT
GCGTAACAATTTATGTAATATATTAATAATATCATGTATTTTTTAGTATTGTTTGGAAAATTCCA
>Frequency_1_QualityScore_FFHHHHHJJJJJIJJJJJIJIJJHGJJIJJJJJJJJJJJJJJJJJJJJJJJJJJJIJJJJJJJJJJIIIHIJJHHHGEHFFF_Mismatch_1_Sense_+_Library_PoolT
GAGACAAATTCGTACAATATATGTGACCACTGCGTAACAATTTATGTAATATATTAATAATATCATGTATTTTGTAGTATTA
>Frequency_1_QualityScore_FFFFHHHIGGGIIGJGJIHACGGGIGGH@GFHGCFGHFGI?DDHIGDAFGIFIIJJJIIHHHEBBFDDD??A?CDBDDBDECCCDDDACCC>A>_Mismatch_1_Sense_+_Library_PoolT
AGCTTTTCATAATCTCTGCAACCTCGGGACGTTAATGGAGTGTAAGAATGGGAATGACACACAGGGAGGGCTTCGATTTTCTCATTGAATCCCA
>Frequency_1_QualityScore_FFHHGHHJJJIJJJJJJJJJJJJIIJJJJIJJJJJJJJJJJJJJIIJGHHHFFDDDDDDDDEDDEDDDDCDDEEDDDDDEDDDDDDDDBDDBDB_Mismatch_0_Sense_+_Library_PoolT
GCTAGATACAATTGCAGAGGAACGCACTCTCAGCAACGAGGAGCTCGTGGCCGGCCTTCAATCTGCTTTTCATAATCTCTGCAACCTCGGGACG
>Frequency_1_QualityScore_FFHHHHHJJIJJJJJJJJJJIIIJJJJJJJJIIIJJJJJJJJIJJJJIJJJJJJJJJJJJJIJHHHHHHHEFFFFFFFEEEEEEEDD_Mismatch_1_Sense_+_Library_PoolT
TCGAAGCTGAGACAAATTCGTACAATATATGTGACCACTGCGTAACAATTTATGTAATATATTAATAATATCATGTATTTTGTAGCA
>Frequency_1_QualityScore_DBHDF?HGGEHIEGGEHHHIGHHGFHGIIIIIIIIIIIIIIIFIIEHIGGGI@BHFGIIG@BCFG_Mismatch_2_Sense_+_Library_PoolT
CTGACCACTGCGTAACAATTTATGTAATATATTAATAATATCATGTATTTTGTAGTATTGTTTGA
>Frequency_1_QualityScore_FFHFHHHIJIHHIIIJJJJGHEEGIJGIGGIIGIGIIGHIJIHGI_Mismatch_0_Sense_+_Library_PoolT
GACCACTGCGTAACAATTTATGTAATATATTAATAATATCATGTA
>Frequency_1_QualityScore_FFHHHHHJHIJJJJJJJJJJIIJJJJJJJJJJJJJJJJJJJIIJJJJJIJJHJJJJIJJJJG_Mismatch_0_Sense_+_Library_PoolT
CCACTGCGTAACAATTTATGTAATATATTAATAATATCATGTATTTTGTAGTATTGTTTGGA
>Frequency_1_QualityScore_FFHHHHFJFJJJJIJJJJIIGGIJIJJJFGGIJJJJJJJIGJJJIJJJJEIGIGGIGGGFGGIIJGGHGEHIIIGHHGEEH_Mismatch_1_Sense_+_Library_PoolT
TGAGACAAATTCGTACAATATATGTGACCACTGCGTAACAATTTATGTAATATATTAATAATATCATGTATTTTGTAGTAG
>Frequency_1_QualityScore_FFHGHHFIJJJIIJIIJJIJJIJFFHIHIGHGIGHIIJJJIIHHHGHFBDEFFEDEEDCDDDDCCDDBDDD@BDDBB@BAB@@CA8C@_Mismatch_0_Sense_+_Library_PoolT
AGCGAATTCGCTGCAATTCAGAGCGTTCTCTGTGTGTGGGTGAACAGAATTTCGATCAATCAATGGCGGCGAAGGCAGCAGTGGGCAC
>Frequency_1_QualityScore_FFHHHHHJJ@HHIEIIIJJIHGIJIIJJJIJHIJJJJJJJJJJIJJJJHGIIIJJJIJJHIJJIIHHHHEFFDDEEEEDDEDDEDFEFEFFFEE_Mismatch_1_Sense_+_Library_PoolT
ATCTTTTGGCTTGAGCCTTGTAAATATTTCGAAGCTGAGACAAATTCGTACAATATATGTGACCACTGCGTAACAATTTATGTAATATATTAAT
>Frequency_1_QualityScore_D#2ACDFBHFHIIJJJIJIJJHIIGHEHJHIHHIJIIIHH@FGGIHIGEEGGGGH;CEEHCGHEC?DFFECEECBADDFFEDEEEEECDCD;@>_Mismatch_1_Sense_+_Library_PoolT
GNTTGAGCCTTGTAAATATTTCGAAGCTGAGACAAATTCGTACAATATATGTGACCACTGCGTAACAATTTATGTAATATATTAATAATATCAT
>Frequency_1_QualityScore_DDAFFDHIEDEHIGGGGGEDFHIGGBGGHH@FGEGGCGEFGEFDDFEBEEEHCC@@BBD>@CCBDCC@CDAC>9?B09@D-58A?@B<443?_Mismatch_0_Sense_+_Library_PoolT
GGTTTTAAGCGAATTCGCTGCAATTCAGAGCGTTCTCTGTGTGTGGGTGAACAGAATTTCGATCAATCAATGGCGGCGAAGGCAGCAGTGGG
>Frequency_1_QualityScore_FFHHHHHJJJJJJJJJJJIIIJJIJJJJJIIJJJJJJJJIHIJJJJHHHHHHFFFFFFFFFEEEEEEEFFDEDDDFEFDDDDDCFEDDCDDDCD_Mismatch_1_Sense_+_Library_PoolT
GAAGCTGAGACAAATTCGTACAATATATGTGACCACTGCGTAACAATTTATGTAATATATTAATAATATCATGTATTTTGTAGTATTGTTTGAA
>Frequency_1_QualityScore_AAHB?DDDEBHEGBHIBDFBGIGGGIEFFECFEDEBFGD>FDFHIGIIIGGGIIGBGEGGIIIHHFEC17?BCCCCCDEA@BACACACCCBBBB_Mismatch_1_Sense_+_Library_PoolT
CAATTTTCTCATTGAATCCCAATCTTTTGGTTTGAGCCTTGTAAATATTTCGAAGCTGAGACAAATTCGTACAATATATGTGACCACTGCGTAA
>Frequency_1_QualityScore_FFHHHHHJJIJJJJJJJIJIHIIJIJJJJJJJJJJJIJJIIIIIJJJIIJJJIIIIJJJJJJIIHIGIIG_Mismatch_1_Sense_+_Library_PoolT
ACAAATTCGTACAATATATGTGACCACTGCGTAACAATTTATGTAATATATTAATAATATCATGTATTTA
>Frequency_1_QualityScore_DAD<=DDA:A<CAEFBABFDECF+<CC*):1C9*00*0:0:??D9D2BDD@).B38.8=A7;C==C37C@;?7B;ADAA=@>;89;??:(:A55_Mismatch_1_Sense_+_Library_PoolT
CTCATTGAATCCCAATCTTTTGGTTTGAGCCTTGTAGATATTTCGAAGCTGAGACAAATTCGTACAATATATGTGACCACTGCGTAACAATTTA
>Frequency_1_QualityScore_DD?BADDEADEEEFBDEEDF@,<AFFD9BEFE_Mismatch_0_Sense_+_Library_PoolT
ATAATATCATGTATTTTGTAGTATTGTTTGGA
>Frequency_1_QualityScore_FFHHHHHJJJJJFFHIJJJJIJJJJJJJJJJJGJJIJIJJIJJJJIIJJJEGEHHHHFBDCEDCCCCDDCDDDEDDACDC>CCCDBDDD@9@BB_Mismatch_0_Sense_+_Library_PoolT
ATTCATTCAAGGGTTTTAAGCGAATTCGCTGCAATTCAGAGCGTTCTCTGTGTGTGGGTGAACAGAATTTCGATCAATCAATGGCGGCGAAGGC
>Frequency_1_QualityScore_FDHHHHHJIJEGHJJJJJJJJJJJJJJJJJJJJJJJJIJJJJJJJGIJJJJJIJJJJJHGHHHFFEFFFAEEDEEEDDDDDDDDDDEDEDFEED_Mismatch_1_Sense_+_Library_PoolT
GTTAATGGAGTGTAAGAATGGGAATGACACACAGGGAGGGCTTCGATTTTCTCATTGAATCCCAATCTTTTGATTTGAGCCTTGTAAATATTTC
>Frequency_1_QualityScore_FFHHHHHJJJJJJJIJJJJJJJDGIFHFHIJJHIFHHIJJIJJJJJHIIJIIJHHHHFFFDDDDDDDDDDDCDDEDDEEEDDCDDDDDDDDDDD_Mismatch_0_Sense_+_Library_PoolT
TCATAATCTCTGCAACCTCGGGACGTTAATGGAGTGTAAGAATGGGAATGACACACAGGGAGGGCTTCGATTTTCTCATTGAATCCCAATCTTT
>Frequency_1_QualityScore_FFHHHHHIJJJIIJJJJIJJGGI@GDGHJIJJJJGIJJHHHFDDEDDEDDDDDCDDDCDDBDDDDDDDDDDDDDDDDDDDDDDBBC<BBDDDDD_Mismatch_2_Sense_+_Library_PoolT
TATGTTTAGAGATTCGGCGGAACAGTTTGAACGGAAAGCGGCTAGATACAATTGCAGAGGAACGCACTCTCAGCAACGAGGAGCTCGTGGCCGG
>Frequency_1_QualityScore_BDFDFBCG<F+23<<CHIBGDB??C?F@@DGF@GIC16?FFFE;A677;7?A?77A;?;B7.>;6>6;>>@;/,9<<355,>::44>BBAB:B>_Mismatch_1_Sense_+_Library_PoolT
GTTAATGGAGCGTAAGAATGGGAATGACACACAGGGAGGGCTTCGATTTTCTCATTGAATCCCAATCTTTTGGTTTGAGCCTTGTAAATATTTC
>Frequency_1_QualityScore_FFHHHHHJJJJJGIIJJJJJJJJJIIJJJJIJJJJJJJJJJJIJJIJJJJJJJHJIHJJJHIIJJJIJJHJJJI_Mismatch_0_Sense_+_Library_PoolT
GTGACCACTGCGTAACAATTTATGTAATATATTAATAATATCATGTATTTTGTAGTATTGTTTGGAAAATTTCA
>Frequency_1_QualityScore_FFHHHHHJJJJJJJJJJJGIJJJJJJJJGGHJJJJJIJJIJGIHJEHIJJJJJHHHHHHHHFFFFDDCCABDDDDDDDCDCDDDDDDDEEDEEE_Mismatch_1_Sense_+_Library_PoolT
GGGGAGGGCTTCGATTTTCTCATTGAATCCCAATCTTTTGGTTTGAGCCTTGTAAATATTTCGAAGCTGAGACAAATTCGTACAATATATGTGA
>Frequency_1_QualityScore_FFHHHHHJJJJJJJJJJJJJJJIIJJJIJJJIIIJJJJJJJJIJJJJJJJJJJIJJIJGIJJIJJFHHHHHHHFFFFFFFFFEEE_Mismatch_0_Sense_+_Library_PoolT
TTGTAAATATTTCGAAGCTGAGACAAATTCGTACAATATATGTGACCACTGCGTAACAATTTATGTAATATATTAATAATATCAT
>Frequency_1_QualityScore_FFGHGHFIHIIIJJJFHDGGIJIHJJJJJIIJIJJJJJJJJJJIJJHHHHFFEDEDEEEEEEEDDDDDDCCDDDDDDDDDABDDCBDDDDDDDE_Mismatch_0_Sense_+_Library_PoolT
TCGGGACGTTAATGGAGTGTAAGAATGGGAATGACACACAGGGAGGGCTTCGATTTTCTCATTGAATCCCAATCTTTTGGTTTGAGCCTTGTAA
>Frequency_1_QualityScore_AA?DA2AEEEI?,AC,AEEFEI>FECFIIIBAEECFCFEI<?DBB?@BDADEE4D?CEADD@AE@CEIED>4?>D?393/8;?>?>::955<>>_Mismatch_0_Sense_+_Library_PoolT
CATGTATTTTGTAGTATTGTTTGGAAAATTTCAATCTTTTGGCCTTTTTAATGAGTTTTTTATTATTTTTCGTCTGCGCCGTTTAGCCGTAGTT
>Frequency_1_QualityScore_FFHHHHGJJJJJJIJIJIJIBHIGHIIJJIJJJIJJJHHHHHFFFFFFEEECEEE@CDDDDEDDDDDDDCDDD>BDBBDDEDDDDCDADDDACD_Mismatch_0_Sense_+_Library_PoolT
GGAACGCACTCTCAGCAACGAGGAGCTCGTGGCCGGCCTTCAATCTGCTTTTCATAATCTCTGCAACCTCGGGACGTTAATGGAGTGTAAGAAT
>Frequency_1_QualityScore_FFHHHHHJIJJIJJJIJJJJIIJJJIGJJIJIIIIIJJJGIHFIJIIHIIJIIIJJJJIJJIJJIIJJJHIIJIJJJI_Mismatch_0_Sense_+_Library_PoolT
AACAATTTATGTAATATATTAATAATATCATGTATTTTGTAGTATTGTTTGGAAAATTTCAATCTTTTGGCCTTTTTA
>Frequency_1_QualityScore_FFHHHHHIJJJJJHHIJIIJJJJJGIIJJJJJJJJJIIJJJJJJJJJIIJJJIIJJJHIJJJJJGHIEGHHIGIFHHH_Mismatch_1_Sense_+_Library_PoolT
CGTACAATATATGTGACCACTGCGTAACAATTTATGTAATATATTAATAATATCATGTATTTTGTAGTATTGTTTCGA
>Frequency_1_QualityScore_DEGHHHHIJJGGGGEGGIJ@FEGIIJJJJJJIJJJJJJJJIJIJJIJJIJIJI?FH<GHFDBA?A>AB@>@BDDD>@CDC@CDDACABBDDDDD_Mismatch_0_Sense_+_Library_PoolT
TGGAAAATTTCAATCTTTTGGCCTTTTTAATGAGTTTTTTATTATTTTTCGTCTGCGCCGTTTAGCCGTAGTTATAATCTTTCAACAGGCAAAT
>Frequency_1_QualityScore_FFFFFFFIIJJGIDDGEEGGE<ECFB?CCFHIGGHEFFIIAFBGCHGGEEHGIGGIICFGEIECE;DC?ACAHHDBDC@DFEECEDDDD_Mismatch_1_Sense_+_Library_PoolT
TGAGACAAATTCGTACAATATATTTGACCACTGCGTAACAATTTATGTAATATATTAATAATATCATGTATTTTGTAGTATTGTTTGGA
>Frequency_1_QualityScore_D>FFHFF<EADFHG@HGHII<AFHGGG@@C?FDBDDEIGI@DGIHGGCHIGEIHIGIGGIGIIIHIIIGEC=DE;CEAC7=;?BD;;A;AACDC_Mismatch_0_Sense_+_Library_PoolT
ACAAATTCGTACAATATATGTGACCACTGCGTAACAATTTATGTAATATATTAATAATATCATGTATTTTGTAGTATTGTTTGGAAAATTTCAA
>Frequency_1_QualityScore_AD=CFHBFGIIIDAC9<AHFGGBEBAECD>D>FH4CFH>DDHGGHI9?@GGIFBFG1B_Mismatch_1_Sense_+_Library_PoolT
GGCGTAACAATTTATGTAATATATTAATAATATCATGTATTTTGTAGTATTGTTTGGA
>Frequency_1_QualityScore_FFHHHHHHIHJJJGHJJJDGGHIJJJJGJJJJJJIIFIIIJJJFACDDBDDDDDCDDDDDDDDDD@@DBCDDDDDDDDDDDDDDDDD>@@B<@C_Mismatch_0_Sense_+_Library_PoolT
CTCTGTGTGTGGGTGAACAGAATTTCGATCAATCAATGGCGGCGAAGGCAGCAGTGGGCACGCGGTGGATGGAAATGGCTCCCCCGCAGAGATT
>Frequency_1_QualityScore_FFHHHHHJJJJHJJJJJJJJJJ2CHHIIJJIJJGIJ_Mismatch_0_Sense_+_Library_PoolT
AGACAAATTCGTACAATATATGTGACCACTGCGTAA
>Frequency_1_QualityScore_FFGGHHHJJJJJJJJJIJJGJJIJJIJJJJJJJJJJJHIJJIJJIJJHJJJIIJIJIEIJJJJIIEIJIHIJGGIGFEHHEFF_Mismatch_0_Sense_+_Library_PoolT
TGCGTAACAATTTATGTAATATATTAATAATATCATGTATTTTGTAGTATTGTTTGGAAAATTTCAATCTTTTGGCCTTTTTA
>Frequency_1_QualityScore_FFHHHHHJJJJJJJJJJJHIJHIIJIIJIJGGHIJJJJJJJJJJJJJJJJJJJJHHHFFBDEDDBBFDDCDDDEEEDDDDDDDDDDDDDDDCDA_Mismatch_1_Sense_+_Library_PoolT
TATCTCTGCAACCTCGGGACGTTAATGGAGTGTAAGAATGGGAATGACACACAGGGAGGGCTTCGATTTTCTCATTGAATCCCAATCTTTTGGT
>Frequency_1_QualityScore_FFHHHHHJIJJJJJIJIIJJIIIIJJJJJJJJJIIJJIJJJJJJJIIJJIGIIIJJJIHHGHGHFDFFDEDEDDDDDDEFEEEEEEDBDDDDDD_Mismatch_0_Sense_+_Library_PoolT
AGTGTAAGAATGGGAATGACACACAGGGAGGGCTTCGATTTTCTCATTGAATCCCAATCTTTTGGTTTGAGCCTTGTAAATATTTCGAAGCTGA
>Frequency_1_QualityScore_??FFFA@E:C>?:FDHEFCDD?F@@?F)0BBDH@9B=.77\5@D9==D>)=??;BEDBACCC3;AA?>@_Mismatch_0_Sense_+_Library_PoolT
AGCGAATTCGCTGCAATTCAGAGCGTTCTCTGTGTGTGGGTGAACAGAATTTCGATCAATCAATGGCGG
>Frequency_1_QualityScore_D(7;;B=F4CC=87@EECEFCEB9;B@C@B@A@DB5;;;;;@>BD;AA@BABDA@A;;>B@D@BDBBBDBBEB@BA_Mismatch_2_Sense_+_Library_PoolT
GGACAATATATGTGACCACTGCGTAACAATTTATGTAATATATTAATAATATCATGTATTTTGTAGTATTGTTTGA
>Frequency_1_QualityScore_FFHHHHDGIJIJJJJJJIIJJIJJJJIJIJJJJJJJJJJJJJJJIHIIIJJJJJJJIJJJJJJJGGHDFDFEEEEEEFDDDEEEEEFFEFEDDD_Mismatch_1_Sense_+_Library_PoolT
TTTTGGTTTGAGCCTTGTAAATATTTCGAAGCTGAGACAAATTCGTACAATATATGTGACCACTGCGTAACAATTTATGTAATATATTAATAAC
>Frequency_1_QualityScore_BDFHFHHJJJJHIJJJJJJJIIIIIJJIJIIJJIGIIIIJJJJJFHGJJIIJJIIIIJJIGJJJI_Mismatch_0_Sense_+_Library_PoolT
TGACCACTGCGTAACAATTTATGTAATATATTAATAATATCATGTATTTTGTAGTATTGTTTGGA
>Frequency_1_QualityScore_DDDA8F?EFCEFBHIHICAEEHG<C;@@?@6;@CDECCA)7=A9((3;;98885<35;,(4(+4:ACC8288<50<5093>A>>AC15<&59?_Mismatch_0_Sense_+_Library_PoolT
CAGAGATTGTTATCTTCAGAGATTCGGCGGAACAGTTTGAACGGAAAGCGGCTAGATACAATTGCAGAGGAACGCACTCTCAGCAACGAGGAG
>Frequency_1_QualityScore_FDDFHHHIJFJIJIIJJGIJIJGIHAG=FGH@AHEHACEBD>ACB?B>@D@,5>C>C:>48????BBBD@CD@:>@>?B>@BD382<@59<99B_Mismatch_2_Sense_+_Library_PoolT
GTTATGTTTAGAGATTCGGCGGAACAGTTTGAACGGAAAGCGGCTAGATACAATTGCAGAGGAACGCACTCTCAGCAACGAGGAGCTCGTGGCC
>Frequency_1_QualityScore_FFGHHHGIIJJJJIIIJJIEHIJJJHIJJJJJJJJJJIJJJJJHIJJJIJJJJJJIIIICHIJJIHIJGDGGHCGHHHHHFFFFCEEDECEEED_Mismatch_0_Sense_+_Library_PoolT
TCGTACAATATATGTGACCACTGCGTAACAATTTATGTAATATATTAATAATATCATGTATTTTGTAGTATTGTTTGGAAAATTTCAATCTTTT
>Frequency_1_QualityScore_FFGHHHHJJEFHGGHJGJJIJJJJJJJJJDHFIEHCHHHEHBEFFFFDCCCACEDDDDDD5>B?C:AC@>@ABB8?BDC>B9@BA>ADCCCAC@_Mismatch_2_Sense_+_Library_PoolT
GGCACGCGGTGGATGGAAATGGCTCCCCCGCAGAGATTGTTATGTTTAGAGATTCGGCGGAACAGTTTGAACGGAAAGCGGCTAGATACAATTG
>Frequency_1_QualityScore_ADHHH+@FHIJJJJJIJJJIJJJJJJJJJJJJJJIJJIIIIGHIIJJFHHFFFFDE>ACEEEDDCDDDDCBCDCDDDDDDDD<BDDDBDDD?DD_Mismatch_1_Sense_+_Library_PoolT
TGGCCCGCCTTCAATCTGCTTTTCATAATCTCTGCAACCTCGGGACGTTAATGGAGTGTAAGAATGGGAATGACACACAGGGAGGGCTTCGATT
>Frequency_1_QualityScore_FFHHHHHJJJJJJJ3FGGIIJJJJJJJHIJJJJIJIIJJJJJJJIJJJIJJJJJGIIJIHIIHHHHFFF?CCEDEDFDEDEEEDEDEFEDCCDD_Mismatch_1_Sense_+_Library_PoolT
TTTGGTTTGAGCCTCGTAAATATTTCGAAGCTGAGACAAATTCGTACAATATATGTGACCACTGCGTAACAATTTATGTAATATATTAATAATA
>Frequency_1_QualityScore_FFHHHHHIIJIJJJJJIJJJIJIJJJJJIJJJJJJJJJIIJJJIJIIIIHHGHFFFFFFEDEEDDDDDDDDDDDDDDDBDC>CDDDDDACCCDD_Mismatch_1_Sense_+_Library_PoolT
GGAACAGTTTGAACGGAAAGCGGCTAGATACAATTGCAGAGGAACGCACTCTCAGCAATGAGGAGCTCGTGGCCGGCCTTCAATCTGCTTTTCA
>Frequency_1_QualityScore_FFHHHGHJJJJIIJJJJJJJJJJJJJJJJJJJJGIJJHIJJJJJIIJJIIJJJJJJIIIJJJHHHHFHHFFFFFFFFDEFFFEEDEDEF_Mismatch_0_Sense_+_Library_PoolT
TTTCGAAGCTGAGACAAATTCGTACAATATATGTGACCACTGCGTAACAATTTATGTAATATATTAATAATATCATGTATTTTGTAGTA
>Frequency_1_QualityScore_2AF@CFFIIII@HIEFHICHFEBGGIIGI@DCGICHIIGG@HHHIIIIIIGHE@CHIIIIGEEE8?BBCCECEF_Mismatch_0_Sense_+_Library_PoolT
TGGTTTGAGCCTTGTAAATATTTCGAAGCTGAGACAAATTCGTACAATATATGTGACCACTGCGTAACAATTTA
>Frequency_1_QualityScore_FFHHHHHJJJJJJJJJIHJ<FDHIBFHGIIHIGIJIJEHHIIIAEB9;BBDCDECACCDD<@@?CBD>5??ACCCCACCACCDA?B<BB_Mismatch_2_Sense_+_Library_PoolT
GGAAATGGCTCCCCCGCAGAGATTGTTATGTTTAGAGATTCGGCGGAACAGTTTGAACGGAAAGCGGCTAGATACAATTGCAGAGGAAC
>Frequency_1_QualityScore_FFHHHHHJJJJJIGHCDGHHIIIJJJJGIHIIJIJJJJJF=CD?CCDEDDDDDDDDDDDDDDDDDDDEDDDCDCCACCDDBBBBD>BDDDCCDD_Mismatch_2_Sense_+_Library_PoolT
GGCTCCCCCGCAGAGATTGTTATGTTTAGAGATTCGGCGGAACAGTTTGAACGGAAAGCGGCTAGATACAATTGCAGAGGAACGCACTCTCAGC
>Frequency_1_QualityScore_DDDFFFHIGHIFIJJJIJJJIIIIGGHHHIIJJJJJIJJGJJJHJGIHDHIIIIJHIIIJJIJGIE>FGFHIIGEHEHHFFEGFD:@CCCCEED_Mismatch_0_Sense_+_Library_PoolT
TATGTGACCACTGCGTAACAATTTATGTAATATATTAATAATATCATGTATTTTGTAGTATTGTTTGGAAAATTTCAATCTTTTGGCCTTTTTA
>Frequency_1_QualityScore_FFHHHHHJJJGIJIJJIJIGHIIIIIJIJJIJJIHIJJJJJHIJIJJJJIIJJGG_Mismatch_0_Sense_+_Library_PoolT
GTAACAATTTATGTAATATATTAATAATATCATGTATTTTGTAGTATTGTTTGGA
>Frequency_1_QualityScore_FFHHHHHJJIIJJJJJJJJIIJJJJJJJIJJJJJJIJJJJJJJJJJJGIIIGHIJJIJJJIJJHHHHDHEBEFFFFFFEEFEEEEEEEEECCDD_Mismatch_1_Sense_+_Library_PoolT
GAGCCTTGTAAATATTTCGAAGCTGAGACAAATTCGTACAATATATGTGACCACTGCGTAACAATTTATGTAATATATTAATAATATCATGTAA
>Frequency_1_QualityScore_DDHFDDHDEB?ABFGIHD?CDDHHEHGIEFFDHCHAGIIGGIEHIHIIIG?DDGFBFGIIGGIGG=FGIHG_Mismatch_0_Sense_+_Library_PoolT
TATATGTGACCACTGCGTAACAATTTATGTAATATATTAATAATATCATGTATTTTGTAGTATTGTTTGGA
>Frequency_1_QualityScore_FFHHFHHBHIJIJIIIIHIIJFGGIFGIJJJJJIGJJJIIJJJJIHJJIJIGGIHGJJIJIGCE_Mismatch_1_Sense_+_Library_PoolT
ACAATATATGTGACCACTGCGTAACAATTTATGTAATATATTAATAATATCATGTATTTTGTAC
>Frequency_1_QualityScore_FFHHHHHJJIJIJIJJJJIJHIJJJIJJJJJIIJJJJJJJJJJJGHIJJJIJJGIJJJJIGIJJI_Mismatch_1_Sense_+_Library_PoolT
CAATATATGTGACCACTGCGTAACAATTTATGTAATATATTAATAATATCATGTATTTTGTAGCA
>Frequency_1_QualityScore_FFHHHGHJJJIHIJIJJJJJJJJFIIIHHFFDFFFECACCCCCABADDBDBDBDDDDDDDDBDBBBBB?ADB@A>BB@B<BBDCDCCC@C3(:A_Mismatch_0_Sense_+_Library_PoolT
GGCGGAACAGTTTGAACGGAAAGCGGCTAGATACAATTGCAGAGGAACGCACTCTCAGCAACGAGGAGCTCGTGGCCGGCCTTCAATCTGCTTT
>Frequency_1_QualityScore_FFHHHHHJJJJJIJJJJJIJJFHIGIFHJJJJJJJIHHHFFDDDDDCDDDDDDDDDCDDDDBDDDDDDBCDDDDDADDBBBDBDDDDB@ABDDD_Mismatch_0_Sense_+_Library_PoolT
TTATCTTCAGAGATTCGGCGGAACAGTTTGAACGGAAAGCGGCTAGATACAATTGCAGAGGAACGCACTCTCAGCAACGAGGAGCTCGTGGCCG
>Frequency_1_QualityScore_FFHHGHHFIIIJJJJJJJJJJJJIJGIJBGIJJJJJJJJJJJIJJJJJJJJJJJJJJJJJJHIIIIJFHHFHEHHFFFFFFFEE_Mismatch_1_Sense_+_Library_PoolT
AAATATTTCGAAGCTGAGACAAATTCTTACAATATATGTGACCACTGCGTAACAATTTATGTAATATATTAATAATATCATGTA
>Frequency_1_QualityScore_ADDD1@D3A?C9C:EB9*:1*CD??9D9?9*09D9?89((77555;7(7A37?@AD;AAA6@_Mismatch_0_Sense_+_Library_PoolT
CCGGCCTTCAATCTGCTTTTCATAATCTCTGCAACCTCGGGACGTTAATGGAGTGTAAGAAT
>Frequency_1_QualityScore_FFHHHHHJJJJJJFIJJJJJHIJJJIIJJJGIIHHGFFFECEEDDDDDBDD7@BACDDCCDDCDDDDDDDB9@&05A<AC@:@CDC@C@3>>@9_Mismatch_0_Sense_+_Library_PoolT
GAACAGAATTTCGATCAATCAATGGCGGCGAAGGCAGCAGTGGGCACGCGGTGGATGGAAATGGCTCCCCCGCAGAGATTGTTATCTTCAGAGA
>Frequency_1_QualityScore_FDFHHGHIIIIBHHGCHDFHHG;EFFHIGIFHBFGIIIIIGHIIIGCB?FHGBHIE_Mismatch_1_Sense_+_Library_PoolT
ATTAATAATATCATGTATTTTGTAGTATTGTTTGGAAAATTTCAATCTTTTGGCCA
>Frequency_1_QualityScore_FFHHHHHJJJJJGHIJJJGIGIJJIJJJJIJJJIJJIIJJIJJJHIIJJJJIJJIJIJJJHHHHHHHGFFFFFFFEEEEFFD_Mismatch_0_Sense_+_Library_PoolT
GTAAATATTTCGAAGCTGAGACAAATTCGTACAATATATGTGACCACTGCGTAACAATTTATGTAATATATTAATAATATCA
>Frequency_1_QualityScore_FFHHHGHIIGGGJJJJJJIJJIIJJJJIJJHIJJIJIFHHFIIIJHHIIJJJJJHJIJJJJJJJJJJIJIHHGIJJ_Mismatch_1_Sense_+_Library_PoolT
CAATTTATGTAATATATTAATAATATCATGTATTTTGTAGTATTGTTTGGAAAATTTCAATCTTTTGGCCTTTCTA
>Frequency_1_QualityScore_FFHHHHHJJJJJJJJJIJJJJIJJJJJJJJJJJJIJJJJJJIIGEIJJHHFDDEDCDEDDEDDDDDDDEEDDDCDEDDCDDDDDDDDDDD>BCD_Mismatch_0_Sense_+_Library_PoolT
GATACAATTGCAGAGGAACGCACTCTCAGCAACGAGGAGCTCGTGGCCGGCCTTCAATCTGCTTTTCATAATCTCTGCAACCTCGGGACGTTAA
>Frequency_1_QualityScore_FFHHHHHJJIIIIJJJJJJJJGGIJJIIJJJJHJIIJJJJIJIIGJJIIIJJEHIJIIIGIIIIHGGHFEHEFFFFEDFEFEEEEEEDFEDEDD_Mismatch_0_Sense_+_Library_PoolT
TTCGAAGCTGAGACAAATTCGTACAATATATGTGACCACTGCGTAACAATTTATGTAATATATTAATAATATCATGTATTTTGTAGTATTGTTT
>Frequency_1_QualityScore_FFHHGHFIIIIJIJIJEIGGJFIDHHIIJIHIDGIIJJ@EEGIHHHHHGFFFFFEDEEEDDDDBB@?@D@99>28?@@DCDDD<C@_Mismatch_0_Sense_+_Library_PoolT
CGAATTCGCTGCAATTCAGAGCGTTCTCTGTGTGTGGGTGAACAGAATTTCGATCAATCAATGGCGGCGAAGGCAGCAGTGGGCAC
>Frequency_1_QualityScore_FFHHHHHJJJJJJIIGIIIICGIIIJJJJIJIIJJHGFFEEEEECEDDDDCDCDDDDDDDDDBCDDDDDCDDBDBDBBBDDBBDBBD>@@B>CC_Mismatch_0_Sense_+_Library_PoolT
TCAGAGATTCGGCGGAACAGTTTGAACGGAAAGCGGCTAGATACAATTGCAGAGGAACGCACTCTCAGCAACGAGGAGCTCGTGGCCGGCCTTC
>Frequency_1_QualityScore_FFHHHHHJJJJJJJJJJJJJHJJIJFHIJIJJJJJJIJJHHFDDEDDEDCDDDDDDDDDDBDDDDDDBDCCCCCCCDD@BD@DBDDD>ABDD9@_Mismatch_0_Sense_+_Library_PoolT
TATCTTCAGAGATTCGGCGGAACAGTTTGAACGGAAAGCGGCTAGATACAATTGCAGAGGAACGCACTCTCAGCAACGAGGAGCTCGTGGCCGG
>Frequency_1_QualityScore_FFHHHHHJJHJJJJJJJJIJJHIJIJJJJJJJIJJJJJJJJJGIJJIIJHIJGIJIIGHJJJJ_Mismatch_0_Sense_+_Library_PoolT
ACCACTGCGTAACAATTTATGTAATATATTAATAATATCATGTATTTTGTAGTATTGTTTGGA
>Frequency_1_QualityScore_DFGHHHHJJJJJJIIJJJJJHGHHIIGJHIJIJIJJJJJJJJGIJJJJJJJJJJJJJIJ_Mismatch_0_Sense_+_Library_PoolT
TAATAATATCATGTATTTTGTAGTATTGTTTGGAAAATTTCAATCTTTTGGCCTTTTTA
>Frequency_1_QualityScore_DFHHHHHIJJJJJJHJJJIJHHJJJIJJJIJJIIIJJJJIJJJJJJJJHHHHHHHFFFFFEDDDBDDBBCDCDDCDABDEEDCDDDDDCDDACD_Mismatch_0_Sense_+_Library_PoolT
TCTCAGCAACGAGGAGCTCGTGGCCGGCCTTCAATCTGCTTTTCATAATCTCTGCAACCTCGGGACGTTAATGGAGTGTAAGAATGGGAATGAC
>Frequency_1_QualityScore_FFHHHHHJJJJJJJJJJJHHIJJJJJJJJJIIJJJJIJJJJJJIIJJJJJJHHJJJJJHIGHI_Mismatch_0_Sense_+_Library_PoolT
ATATATGTGACCACTGCGTAACAATTTATGTAATATATTAATAATATCATGTATTTTGTAGTA
>Frequency_1_QualityScore_FFHDHHHJJJIIIIJIJDBEDH@GDGBGIGIJGIIIGGEGIJJIGGC>?>BD>ACDADDDD@@DBDBDDBDDACDDD@ACC:@@3+81<A359>_Mismatch_0_Sense_+_Library_PoolT
TGGAAATGGCTCCCCCGCAGAGATTGTTATCTTCAGAGATTCGGCGGAACAGTTTGAACGGAAAGCGGCTAGATACAATTGCAGAGGAACGCAC
>Frequency_1_QualityScore_FFHHHHHJJHJJJJJJHIJJJJJJJIJHHIJJJIJIJJJJJJJJHIJJJJJJJJJIJIJJJJJJHHHFFBDAEEEEEEFEFFEEEE_Mismatch_0_Sense_+_Library_PoolT
TTTGGTTTGAGCCTTGTAAATATTTCGAAGCTGAGACAAATTCGTACAATATATGTGACCACTGCGTAACAATTTATGTAATATAT
>Frequency_1_QualityScore_FFHGFHHIJIJJIIIJIJJJFIJIIHIJIIJIGHGHFGIIEEECEHEHDFEFFECFEDEDDDDCCCB??9@@BBDB?BBA?+:9A??BB_Mismatch_1_Sense_+_Library_PoolT
AGCGAATTCGCTGCAATTCAGAGCGTTCTCTGTGTGTGGGTCAACAGAATTTCGATCAATCAATGGCGGCGAAGGCAGCAGTGGGCACG
>Frequency_1_QualityScore_FFHHHHHJJJJIJJJJJJJJJJHHIJJJJJJIJJJJJJIJJJJJJJIHIJJJJJJIJJJJJJHIJIGIJIHJJJDEHHHHFFFFFFCEEEDCDC_Mismatch_0_Sense_+_Library_PoolT
TACAATATATGTGACCACTGCGTAACAATTTATGTAATATATTAATAATATCATGTATTTTGTAGTATTGTTTGGAAAATTTCAATCTTTTGGC
>Frequency_1_QualityScore_?D>BDA+<CBEBFHFIFHII2AFD**?DEGIEI9BADD6==4CFFEFF9B\544;@BDC>@@@BB8;(((:?3:@>:A<(:85>>:@4>A_Mismatch_2_Sense_+_Library_PoolT
GTACGTCATTCATTCAAGGGTTTTAAGCGAATTCGCTGCAATTCAGAGCGGTCTCTGTGTGTGGGTGAACAGAATTTCGATCAATCAATG
>Frequency_1_QualityScore_FFHHHHHJJJJJJJJJJJJJGHIJIJJJJJJIJJJJJJJJJIIJJIJFIIHHHFFFFFFEEEEDDDBBD@:ACCDDDDDDDDDDDDDDDDDDDD_Mismatch_0_Sense_+_Library_PoolT
GTTCGTCATTCATTCAAGGGTTTTAAGCGAATTCGCTGCAATTCAGAGCGTTCTCTGTGTGTGGGTGAACAGAATTTCGATCAATCAATGGCGG
>Frequency_1_QualityScore_DDBDHDHIGHGGIIIIABCGEHIGHHEIGCEGFCCGCFCCIGG@HB@GDEE@BBAF:=FCE>E@7C@EAAHD?>??@D>C@DE;ADCDCD_Mismatch_0_Sense_+_Library_PoolT
GATTTTCTCATTGAATCCCAATCTTTTGGTTTGAGCCTTGTAAATATTTCGAAGCTGAGACAAATTCGTACAATATATGTGACCACTGCG
>Frequency_1_QualityScore_<>DFFF>:7@<:+:?F<FE_Mismatch_0_Sense_+_Library_PoolT
GAATTTCGATCAATCAATG
>Frequency_1_QualityScore_FFHHHGHJIJJJJIJJJJJGGJJJJJJIJIJJJJJGIJIIJIJJJFHGIHEBDFFFCCD@BCDEDDCDDDDDDDDDDDDDDDDDBB@BBDDDDD_Mismatch_0_Sense_+_Library_PoolT
TCGTGGCCGGCCTTCAATCTGCTTTTCATAATCTCTGCAACCTCGGGACGTTAATGGAGTGTAAGAATGGGAATGACACACAGGGAGGGCTTCG
>Frequency_1_QualityScore_DAFDAAHIJJIGEIJIGHGGGG@GAFGIIJJHIGIHGII;FGDGHIGHHHHHGDFFFACEA>@CCBDDB@9@BDAAB?BA:>CB8??@_Mismatch_0_Sense_+_Library_PoolT
GCGAATTCGCTGCAATTCAGAGCGTTCTCTGTGTGTGGGTGAACAGAATTTCGATCAATCAATGGCGGCGAAGGCAGCAGTGGGCACG
>Frequency_1_QualityScore_FFHHHHHJJJIIIIJIHIHIJIJJJJJIJFIJHHGHHHHHFFFFFFFEEEEDDEEDDEEEEEDDEDDFDCCCDDDD_Mismatch_1_Sense_+_Library_PoolT
GTACAATATATGTGACCACTGCGTAACAATTTATGTAATATATTAATAATATCATGTATTTTGTAGTATTGTTTGA
>Frequency_1_QualityScore_DDDAFFD>GE@EG?8BBFH?DGIIBFGAEFFEFH)=FAFHHICGH@H@EEHABBDCECCCDCDCCCD@C?BBBCCC@ACCC?A:A@A<?_Mismatch_0_Sense_+_Library_PoolT
ACACACAGGGAGGGCTTCGATTTTCTCATTGAATCCCAATCTTTTGGTTTGAGCCTTGTAAATATTTCGAAGCTGAGACAAATTCGTAC
>Frequency_1_QualityScore_FFHHHHGJJJJIJJJGHHIIJIJGHIHIJJJJJJIFGFHGGDHIDHHHHFFFF>BDDDDDDDDDDCDEDDDDDDDDDCDCCDDDDEDDDDDBDD_Mismatch_0_Sense_+_Library_PoolT
AAAGCGGCTAGATACAATTGCAGAGGAACGCACTCTCAGCAACGAGGAGCTCGTGGCCGGCCTTCAATCTGCTTTTCATAATCTCTGCAACCTC
>Frequency_1_QualityScore_DD<ACACAEHIAFEGGE<<F:F4<:AA?FAFHDD?:?FHBFDC4?GDDDAAHEGHDB_Mismatch_0_Sense_+_Library_PoolT
ATAATATCATGTATTTTGTAGTATTGTTTGGAAAATTTCAATCTTTTGGCCTTTTTA
>Frequency_1_QualityScore_FFHHHHHJJJJJJJJJJIJJIJJJIJJIIJJHIJJJJJIIJJJJJJJJJIJJJJIJJJJJJJJJJIIJJHGEEHHHHHFFFDFFFFCEEEDCCD_Mismatch_0_Sense_+_Library_PoolT
AGCTGAGACAAATTCGTACAATATATGTGACCACTGCGTAACAATTTATGTAATATATTAATAATATCATGTATTTTGTAGTATTGTTTGGAAA
>Frequency_1_QualityScore_FFHHHHFGJIJJIJJJIIEEGIJJJJJJJJJJJFIGGIIIIIJJIIIIHEFFAA@CDDDDD>?CCDDDDACCDACDDCDCDDDDDDBB>><@?A_Mismatch_0_Sense_+_Library_PoolT
GCTCGTGGCCGGCCTTCAATCTGCTTTTCATAATCTCTGCAACCTCGGGACGTTAATGGAGTGTAAGAATGGGAATGACACACAGGGAGGGCTT
>Frequency_1_QualityScore_FFHGHHBFHIGIFGGIGIIIIIIIIIIGIIIIIFCDHHIIIIGIIHIHCGEGGIIG_Mismatch_0_Sense_+_Library_PoolT
TTTATGTAATATATTAATAATATCATGTATTTTGTAGTATTGTTTGGAAAATTTCA
>Frequency_1_QualityScore_DFFF?FDHIDBGH>FHHD@D@FHGHIC@HI@<BGHGICFA>GEHIC@D@ADGE=CEFCEEBD_Mismatch_1_Sense_+_Library_PoolT
CAATATATGTGACCACTGCGTAACAATTTATGTAATATATTAATAATATCATGTATTTTGGA
>Frequency_1_QualityScore_FFHHHHHIIIIHJHIJJIJJJJIJ;AHEHGJHHHHHHFFFFDDDBD?B;ACCDDACCDDDEDCDCDCDCCBDDBD59<??:AA>:ACB<2<@A>_Mismatch_0_Sense_+_Library_PoolT
GCGAAGGCAGCAGTGGGCACGCGGTGGATGGAAATGGCTCCCCCGCAGAGATTGTTATCTTCAGAGATTCGGCGGAACAGTTTGAACGGAAAGC
>Frequency_1_QualityScore_D<AAA<DFA8CGHGFGGIGGHG<DAGI1??8=CF<CFGDE5@EA=3?;@@CCED=@A>@>;;;5(;?=-00599<?(8<@?C39?_Mismatch_0_Sense_+_Library_PoolT
AGCGAATTCGCTGCAATTCAGAGCGTTCTCTGTGTGTGGGTGAACAGAATTTCGATCAATCAATGGCGGCGAAGGCAGCAGTGGG
>Frequency_1_QualityScore_8AFD?C8A:CAC:?C):8DBD=GGI>48==<;5A8:=B9A;A(5(-5@>@35;A>@:?_Mismatch_0_Sense_+_Library_PoolT
GCAGTGGGCACGCGGTGGATGGAAATGGCTCCCCCGCAGAGATTGTTATCTTCAGAGA
>Frequency_1_QualityScore_FFHHHHHJJJJJJJJJJJJIJJIJIJJJJJJJJJJJJJJJJJJIJJJJJJIIIIIJJJFHIJJJJJIJIGIIJJGHHHHHFFFFDEDEDDDDDD_Mismatch_2_Sense_+_Library_PoolT
GACCACTGCGTAACAATTTATGTAATATATTAATAATATCATGTATTTTGTAGTATTGTTTGGAAAATTTCAATCTTTTGGCCTTTTTAACGAA
>Frequency_1_QualityScore_FFHHHHHJJJJJJJJJJHIJJJJJIJJJIJJJGJJJJJJHJJJJIJJJIIJIJJJJJIJJIIIIIIJJJHHHHFHHHFFEFFFF_Mismatch_1_Sense_+_Library_PoolT
AAGCTGAGACAAATTCGTACAATATATGTGACCACTGCGTAACAATTTATGTAATATATTAATAATATCATGTATTTTGTAGCA
>Frequency_1_QualityScore_FFHBHHHJIIJJJJJJIIJJJJJIIJJIJJJJJIJJJIJJJJJJIJJJJIJJJFIIJJIIIJG_Mismatch_1_Sense_+_Library_PoolT
GACCACTGCGTAACAATTTATGTAATATATTAATAATATCATGTATTTTGTAGTATTGTTTGA
>Frequency_1_QualityScore_DFHGGHFHIIJIJIIIGGICGEGIGIJIGGIJJJGIJDGGGIGGIJHD8EEHFDD:>ACACCCDCCCDDDCDDCDCDCDD@ADCAA9<<B@D@_Mismatch_0_Sense_+_Library_PoolT
CTAGATACAATTGCAGAGGAACGCACTCTCAGCAACGAGGAGCTCGTGGCCGGCCTTCAATCTGCTTTTCATAATCTCTGCAACCTCGGGACG
>Frequency_1_QualityScore_FFHHHHHJJJJJJJJJJJJJJIJJJIIEGGJJJJIJJJJJJJIJJJJJIJJJJEHGFFFFDCDDBDEEEDDDDDDDDDDDDDDDDBDDDCDDDD_Mismatch_0_Sense_+_Library_PoolT
TTTCAATCTTTTGGCCTTTTTAATGAGTTTTTTATTATTTTTCGTCTGCGCCGTTTAGCCGTAGTTATAATCTTTCAACAGGCAAATTTTGATG
>Frequency_1_QualityScore_FFHHHFHGIJJIJJJJJJJJJJJIJJIFHGJFIIJJJJGIIIIIIJIJJIJJJIJJJIIGHHHHGFFFBACEEEDEEBCDDDDDDDDDDBDDDC_Mismatch_1_Sense_+_Library_PoolT
TTTTCCCATTGAATCCCAATCTTTTGGTTTGAGCCTTGTAAATATTTCGAAGCTGAGACAAATTCGTACAATATATGTGACCACTGCGTAACAA
>Frequency_1_QualityScore_FFHHHHHJJJJJJIJJGIGGJIGEHHIGIIHI_Mismatch_0_Sense_+_Library_PoolT
TGTAATATATTAATAATATCATGTATTTTGTA
>Frequency_1_QualityScore_FFHHHGDGIFHHIJJJJJIGIJJGGHIJJJGIJJJJJJJJJJJJJ_Mismatch_0_Sense_+_Library_PoolT
ATTTTGTAGTATTGTTTGGAAAATTTCAATCTTTTGGCCTTTTTA
>Frequency_1_QualityScore_FFHHHHHJJJJJJJJHIIJIIJJJJJIIJJJJJJJJJJJJJJIIIIJIIIIIIIJJJJJFGIIJIJIIJJEHIJHIIHHF_Mismatch_0_Sense_+_Library_PoolT
TTCGTACAATATATGTGACCACTGCGTAACAATTTATGTAATATATTAATAATATCATGTATTTTGTAGTATTGTTTGGA
>Frequency_1_QualityScore_DDHGHHHJIIJJIIIIIJJIDIDE@GDHHJGCHGGIJDHHIGEGI#-;CGECHEEEDEDEBDDDDCEDD@CDDCCDDAC>?CCC@CCC.8A<?@_Mismatch_1_Sense_+_Library_PoolT
TCTGCAACCTCGGGACGTTAATGGAGTGTAAGAATGGGAATGACANACAGGGAGGGCTTCGATTTTCTCATTGAATCCCAATCTTTTGGTTTGA
>Frequency_1_QualityScore_FEHHFFHHJJDGHEDGIIGGCAGG::DFGGGG@D?BDBFG:@6@CFCHGIJHCEAED<C?);CA;;23=85>BD_Mismatch_0_Sense_+_Library_PoolT
AGCGAATTCGCTGCAATTCAGAGCGTTCTCTGTGTGTGGGTGAACAGAATTTCGATCAATCAATGGCGGCGAAG
>Frequency_1_QualityScore_BDHFH4<CDDHGEGDAFHEAHBGGBHGGGFF@DBGIIIHI<@B>DG;;(.7@A>?=AEC;5A;9@CC;CA>;?B=><0>3-8?<88?CC3<?_Mismatch_0_Sense_+_Library_PoolT
GTTTTAAGCGAATTCGCTGCAATTCAGAGCGTTCTCTGTGTGTGGGTGAACAGAATTTCGATCAATCAATGGCGGCGAAGGCAGCAGTGGGC
>Frequency_1_QualityScore_FFHGHHBHIFGBHHHHIIIECCHGB@EGIGIIGHIIIIIIHIIIIIIIIIIIGFHIGGGGHHIBGGGG7=@FEH_Mismatch_0_Sense_+_Library_PoolT
CAATATATGTGACCACTGCGTAACAATTTATGTAATATATTAATAATATCATGTATTTTGTAGTATTGTTTGGA
>Frequency_1_QualityScore_FDHHHHHJJJJJIJJJJJJJJJJHIJJJJJJJJJJIIJJIJJIJJJJIHJJJJJJJGIJJJJJIHIHIIHIHIJJHFH_Mismatch_0_Sense_+_Library_PoolT
GTACAATATATGTGACCACTGCGTAACAATTTATGTAATATATTAATAATATCATGTATTTTGTAGTATTGTTTGGAA
>Frequency_1_QualityScore_?D?FDHHIIIIGFHCI:BBFHIHIEEHHHHHIIIIBHIFIGIIIIHG?GIGIIIGII_Mismatch_0_Sense_+_Library_PoolT
ATTTATGTAATATATTAATAATATCATGTATTTTGTAGTATTGTTTGGAAAATTTCA
>Frequency_1_QualityScore_DBAHHHDHCBFHGIIHEGIICHEFCHHGHIFBD=GGHBFG?HIGEGGFGGFGIEGEGG@EC@EEE?CFCCBB<ADDCDCCDDD@DDDDFFDDCD_Mismatch_1_Sense_+_Library_PoolT
CAATCTTTTGGTTTGAGCCTTGTAAATATTTCGAAGCTGAGACAAATTCGTACAATATATTTGACCACTGCGTAACAATTTATGTAATATATTA
>Frequency_1_QualityScore_FFGHGHFHHJJIJJIJIJJJJGJJIJIGIJJIIIIIIIGHIJIJIJIJJJJJIGIIJHJJIIIHEHIJGCHCHHHGHFEF_Mismatch_0_Sense_+_Library_PoolT
AGCTGAGACAAATTCGTACAATATATGTGACCACTGCGTAACAATTTATGTAATATATTAATAATATCATGTATTTTGTA
>Frequency_1_QualityScore_FDHHHGHGGCGIEHIGGGDGIIIGGHGHIGHIJJJJJJIIHIIJIIIIGHHHGDIJJGIIIIEIJJIGIHCEHCH_Mismatch_0_Sense_+_Library_PoolT
GAAGCTGAGACAAATTCGTACAATATATGTGACCACTGCGTAACAATTTATGTAATATATTAATAATATCATGTA
>Frequency_2_QualityScore_FFHHHHGJJIJJJJFIIIIIJJJJEIEGHIIJIIJJJIJIIIIIJJJJIJJJHHHFFEDED@EDDDEDDEEECDDDCCCDDCDDDDDDDACDDC_Mismatch_0_Sense_+_Library_PoolC
TCTGCAACCTCGGGACGTTAATGGAGTGTAAGAATGGGAATGACACACAGGGAGGGCTTCGATTTTCTCATTGAATCCCAATCTTTTGGTTTGA
>Frequency_1_QualityScore_FFHGHHHIGHHIJIIJIJIJFHIIJJJJGCGIGIJJJJJJJJJJIJJJJJJJJIGGIIIJHIIGGGGIIHHGIIJJHHHHGGHFFFFDECDECE_Mismatch_0_Sense_+_Library_PoolC
CAATATATGTGACCACTGCGTAACAATTTATGTAATATATTAATAATATCATGTATTTTGTAGTATTGTTTGGAAAATTTCAATCTTTTGGCCT
>Frequency_1_QualityScore_FFHHHHHJJJJJJJIJJIJIJJJJIIJJJJJJJJJJJJJJJGIJJIJJIIJJJJIIJHHHHFHEHFFFFFFFFFEEEEEEFD_Mismatch_1_Sense_+_Library_PoolC
CTGAGACAAATTCGTACAATATATGTGACCACTGCGTAACAATTTATGTAATATATTAATAATATCATGTATTTTGTAGTAC
>Frequency_1_QualityScore_FFHFHHHJJJJJJJJJJJJJHIJJJJJJJJJIHIJJIJJJJJJJJJJJIJJJJJJIJIJHIGIGGGHHHHHHFFFFFEEEDDBDBDCCDDDDDD_Mismatch_1_Sense_+_Library_PoolC
ATTAAATCCCAATCTTTTGGTTTGAGCCTTGTAAATATTTCGAAGCTGAGACAAATTCGTACAATATATGTGACCACTGCGTAACAATTTATGT
>Frequency_1_QualityScore_DBHHBHHIEHCFGIHIGIGGGHGCHGIIGFCHDGIIIIGIIIIIF@GGGHGIGIDGFHGGHIIIIIEGG=DGCC_Mismatch_0_Sense_+_Library_PoolC
GACAAATTCGTACAATATATGTGACCACTGCGTAACAATTTATGTAATATATTAATAATATCATGTATTTTGTA
>Frequency_2_QualityScore_EEFHHGHIIIIIJGHEIHIIEGGIIIIHIIHGGHHEIHIIIFGIHIJIIJIIIIIIIICHGGGGEGIIEHHIHIGEGDGFEGGEGDEEEEDECC_Mismatch_2_Sense_+_Library_PoolT
CAATTTTCTCATTGAATCCCAATCTTTAGGTTTGAGCCTTGTAAATATTTCTAAGCTGAGACAGATTTGTACAATATATGTGATCACTACCAGA
>Frequency_1_QualityScore_FFDDDDDDDDDDDDDDDDDD:BDBCDDDDDDDDDDDDDDDBBBB<B?CDDCCCDC@CDCDCDCCCABDBBD9@BDC:AC>:A>2<2?BBCBB@>_Mismatch_1_Sense_+_Library_PoolT
GGGCAGCAGTGGGCACGCGGTGGATGGAAATGGCTCCCCCGCAGAGATTGTTATGTTTAGAGATTCGGCGGAACAGTTTGAACGGAAAGCGGCT
>Frequency_1_QualityScore_FFHHHHHIJJJJJIJJJIIJGIHF>CDADDDDDDDDDDDDDBDDDD595<<CCCCCDDCDCDACCDCCCCB?BDB-09A?4>C@@CC292<@?C_Mismatch_1_Sense_+_Library_PoolT
GCGAGGGCAGCAGTGGGCACGCGGTGGATGGAAATGGCTCCCCCGCAGAGATTGTTATGTTTAGAGATTCGGCGGAACAGTTTGAACGGAAAGC
>Frequency_1_QualityScore_FFHHHHHJJIJJJJJJJJJJJIJJJJJJJJJJJJJJJGHIIGIJJJJJIJJJJIJJJJJIIJJJJGIGIIIFHHHHGFFFFFFFEEFEFEEEED_Mismatch_2_Sense_+_Library_PoolT
AGGGCTTCAATTTTCTCATTGAATCCCAATCTTTAGGTTTGAGCCTTGTAAATATTTCTAAGCTGAGACAGATTTGTACAATATATGTGATCAC
>Frequency_1_QualityScore_FFGHHHHJJJJJJJJJJJJJJJJJJIJGIJGHHHIIJGHJJBGIIHIGIGHIIIJJHGHGHHFFFFDDD@DDDDDDDDDEDDEEDDDDDDDDDD_Mismatch_2_Sense_+_Library_PoolT
GCTTTTCATAATCTCTGCAACCTCGAGACGTTAATGGAGGGTAAGAATGGAAAGGATACACAGAGAGGGCTTCAATTTTCTCATTGAATCCCAA
>Frequency_1_QualityScore_FFHHHHHJJJJJJJJIJJIJJJJJJJJIJIJIIIJFDDDDDDEDDDDDDDDDDDDDDDD2?BDCDDDDDDDDDDDDDDDDDD@B@DDDDDDDDD_Mismatch_2_Sense_+_Library_PoolT
TCAGAGATTCGGCGGAACAGTTTGAACGGAAGGCGGCTAGATACAATAGCGGAGGAACGTACTCTCAGCAACGAGGAGCTCGTGGCCGGCCTTC
>Frequency_1_QualityScore_FF+=DFDHIGGIDGIIIJJGHIIGBGBDFGCBGHJJGGGIGH@GEGCFGEGEEE@@DBCAECEFDF@AC;5?CCCCDCD>@A2<?>ACC>:1>3_Mismatch_2_Sense_+_Library_PoolT
ACAAGGAGCTCGTGGCTGGCCTTCAATCTGCTTTTCATAATCTCTGCAACCTCGAGACGTTAATGGAGGGTAAGAATGGAAAGGATACACAGAG
>Frequency_1_QualityScore_FFHHGHHJJGJJGHIJJIIIJIIJJGIJJJJJJJJJJJJJJIHIJIIHHHHHHFFFFBCDCBCDDEEDDDBBD<CDDCDDDDCCDDBDDDCDDD_Mismatch_0_Sense_+_Library_PoolT
TCAGCAACGAGGAGCTCGTGGCCGGCCTTCAATCTGCTTTTCATAATCTCTGCAAGGTGGAGTTAATGGAGGGTAAGAATGGAACGAATGCACA
>Frequency_1_QualityScore_DD6D6FFEFFF?B)0860?@F=BBFFFFC@>F@ECEFC)7??CEFCB?BDD@@CB?@=8?BB:@@:8(8@((:>@@ABB99?B@A3@@@B<88<_Mismatch_2_Sense_+_Library_PoolT
CGAGGAGCTCGTGGCCGTCCTGCAATCTGCTTTTCATAATCTCTGCAACCTCGGGACGTTAATGGAGTGTGAGAATGGGAATGACACACAGGGA
>Frequency_1_QualityScore_AD@B?DFEHGIIGIIEGHGIDGGIIIBDBDHIIIGIGGHIIIIIGGIHFDHIEGIGEIIGGHHHHH_Mismatch_0_Sense_+_Library_PoolT
TATGTGACCACTGCGTAACAATTTATGTAATATATTAATAATATCATGTATTTAAAAAAATAATAG
>Frequency_1_QualityScore_FFHHHHHIJJIJJJJJJJJIJJJJHIIIJJJJJJIIJJJJJJJJJJJJGHHHHHFFFFFFFEDDDDDDDDDEDDDCCDBDDCEDEEEEEEEEEE_Mismatch_0_Sense_+_Library_PoolT
TTTTTCGTCTGCGCCGTTTAGCCGTAGTTATAATCTTTCAACAGGCAAATTTTGATGACCTCGCTTCCATTTAGGAGAATTATATATATATATA
>Frequency_1_QualityScore_FFHHHGHJJJJJJJJJIJJJJJJIIIIJJJGGHFHIJGIJJJIIEHIJJIIJJJJJJJJJJIJJJJJJIHIJJHHFHHGFEFFEFFFEDEEEED_Mismatch_2_Sense_+_Library_PoolT
CTTCAATTTTCTCATTGAATCCCAATCTTTAGGTTTGAGCCTTGTAAATATTTCTAAGCTGAGACAGATTTGTACAATATATGTGATCACTACC
>Frequency_1_QualityScore_FFHHHHGJJIJIJJJJIIJIJHJIJJJIIJJJJJJIHHGGIIIIJJGIGI;@FHFGGIIEIJFHHHDFFEDFEEECD?BBBDDDEEDDEDDDDD_Mismatch_2_Sense_+_Library_PoolT
CTTCAATCTGCTTTTCATAATCTCTGCAACCTCGAGACGTTAATGGAGGGTAAGAATGGAAAGGATACACAGAGAGGGCTTCAATTTTCTCATT
>Frequency_1_QualityScore_BDFF?+A<ACAEHEHEE?B<A<AFFEEFFECGICFEEEEFGFIFFGB@DGCDGGFGDDFGEG_Mismatch_2_Sense_+_Library_PoolT
ACAATGTATGTGACCACTGTGTAACAATTTATGTAATATATTAATAATATCATGTATTTTAT
>Frequency_1_QualityScore_FDHHGHHJJJIJJJJJGIGGIJDEGIHHHHHFFFCDDDD=@DADDDCCDDDCDDDDDDDDB;B;A<@@CDCCA@>@ACACAC@@C?BB9<5<<8_Mismatch_1_Sense_+_Library_PoolT
GATCAATCAATGGCGGCGAGGGCAGCAGTGGGCACGCGGTGGATGGAAATGGCTCCCCCGCAGAGATTGTTATGTTTAGAGATTCGGCGGAACA
>Frequency_1_QualityScore_FFHHHHHJJIJJJJJJJIJJJJIJGIEHIGHHFFFFCEEDDDDDDDD@BDACDD?CDDDDDDDDDDDBB@B<A9CAC>@@DD@CDCCCDCCCCD_Mismatch_2_Sense_+_Library_PoolT
AAAATTTCGATCAATCAATGGCGGCGAGGGCAGCAGTGGGCACGCGGTGGATGGAAATGGCTCCCCCGCAGAGATTGTTATGTTTAGAGATTCG
>Frequency_1_QualityScore_FFHFHDFHHIJJJJJIIEIGIJJIIIIIJJJIIJHFDDDBDDDDCDDDDDDBDBB5<BBCD@CD>(:>89:<?B<&0&&&)09A<>@(32<??_Mismatch_2_Sense_+_Library_PoolT
GGGTGAACAAAATTTCGATCAATCAATGGCGGCGAGGGCAGCAGTGGGCACGCGGTGGATGGAAATGGCTCCCCCGCGGGGATTGTTTTGTTT
>Frequency_1_QualityScore_FFHGHHHJJJJJIJJJJJJJGGGGIJJJJJIJJIJIJJJJJJJJJIHGHHHHHFFFDDDDCDDBDDDD??BBCDDCBDD<ACDCDDCDDDDDD@_Mismatch_2_Sense_+_Library_PoolT
CGCTCAGCAACGAAGAGCTCGTGGCCGGCCTTCAATCTGCTTTTCATAATCTCGGCAACCTCGAGACGATAATGGAGGGTAAGAATGCAAAGGA
>Frequency_1_QualityScore_FDHHHHHJFIJJJJJJJDHFHFHIJDHHIJJJJJIJJJJJJIJJJJJJIJJIJHCB@DDDBDDBDD>CCDBDB@DDD9<B<@CB?CDDDDBDC8_Mismatch_2_Sense_+_Library_PoolT
GTTCAGAGCGTTCTCTGTGTGTGGGTGAACAAAATTTCGATCAATCAATGGCGGCGAGGGCAGCAGTGGGCACGCGGTGGATGGAAATGGCTCC
