# Supplementary material for: Differential Gene Expression Reveals Candidate Genes for Drought Stress Response in Abies alba (Pinaceae)
Source: PLoS One. 2015 Apr 29;10(4):e0124564. doi: 10.1371/journal.pone.0124564 (PMC4414588; doi:10.1371/journal.pone.0124564)
Supplement: S3 File — (GZ) [file pone.0124564.s003.gz › comp20084_c0_seq4.fa]

>comp20084_c0_seq4 len=275 path=[1:0-168 1085:169-184 186:185-274] : sp|Q6K8R2|CHI6_ORYSJ Chitinase 6 OS=Oryza sativa subsp. japonica GN=Cht6 PE=2 SV=1 e-value: 3e-28 blast score:  119
CCAACACGAAATATCCCTGTGCAGCTGATAAGCAATACTACGGGCGCGGCCCCTTGCAACTCACATGGAATTATAATTATGGTGCAGCTGGCGATTACCTGGGCGTGGATCTGCTGAATAACCCTGATACAGTGGCTCAGGATGACTTGACCTCGTGGAAGACTGCGCTCTGGTTTTGGAACGTGAACAGCAATTGCCACACTGCTATTACATCTGGTCAGGGATTCGGGGCAACCATTCAAGCAATCAACGGAGCAGTAGAATGCAACGGTGGA

>Frequency_5_QualityScore_FEHHHHHJIIJIJJJJJJJGHIJJJJJIJIJIIIIJJJIJJJJJJJJJIIIIIIHHHHGGGGFEEEEEDDDDDDDDDDDDDDDDDEEEDDDDDD_Mismatch_0_Sense_+_Library_PoolT
GTGGAAGACTGCGCTCTGGTTTTGGAACGTGAACAGCAATTGCCACACTGCTATTACATCTGGTCAGGGATTCGGGGCAACCATTCAAGCAATC
>Frequency_3_QualityScore_EFHHHHHJJJIIJIJIIIJJIHIJIJIJGIIJJJJJJJJJJJJIJJJHHIIHGGGGFEEEEEDDEDDEDCDDDDDDDCCDDDDCCDACCDDCDD_Mismatch_2_Sense_+_Library_PoolT
CTTGACCTCGTGGAAGACTGCGCTATGGTTTTGGAACGTCAACAGCAATTGCCACACTGCTATTACATCTGGTCAGGGATTCGGGGCAACCATT
>Frequency_3_QualityScore_FFHGHHHJJJJDHIIJJIJJJFHHIJIIJIIJJJJJJJJJJJJJIJJJJJIJJIHEFHGGFGEFFFEDDCCCBCDCDEEEDDDDDDDDDCCCCC_Mismatch_0_Sense_+_Library_PoolT
CTGCGCTCTGGTTTTGGAACGTGAACAGCAATTGCCACACTGCTATTACATCTGGTCAGGGATTCGGGGCAACCATTCAAGCAATCAACGGAGC
>Frequency_3_QualityScore_DDFEGGFFHEDGGHHGIFHFHHIHIGIIHFHFGHDFEGIFHH?CCFIHCGFGFCDFFCB<@DEBDDCCBAAB?@?=9?ACA>??;??A:A>BCC_Mismatch_2_Sense_+_Library_PoolT
GTGGAAGACTGCGCTATGGTTTTGGAACGTCAACAGCAATTGCCACACTGCTATTACATCTGGTCAGGGATTCGGGGCAACCATTCAAGCAATC
>Frequency_2_QualityScore_FFHHHHHJGIIIIJIJJIIIJIIJIIIIIJICFIIIIIIJIIIIGIIIIJIJIIHIEGDHGHFFEFEDEA@BCBBCDDDDCCDAACCBDDCDCD_Mismatch_1_Sense_+_Library_PoolT
AATTATGGTGCAGCTGGCGATTACCTGAGCGTGGATCTGCTGAATAACCCTGATACAGTGGCTCAGGATGACTTGACCTCGTGGAAGACTGCGC
>Frequency_2_QualityScore_FFGCGGHIIIJIHGGIIIJIGIIJIGIIIIIJIJIIIIIJJJJIJJIFHGGHIIIIIHIIHFDCDEDDCEEDCCDCDDDDDD=ABBACACDDCC_Mismatch_1_Sense_+_Library_PoolT
TGGTTTTGGAACGTCAACAGCAATTGCCACACTGCTATTACATCTGGTCAGGGATTCGGGGCAACCATTCAAGCAATCAACGGAGCAGTAGAAT
>Frequency_2_QualityScore_FEHHHFHHJIIHGIGIIJIJGHIIIIIHIIIIIIIIIIIIIIJIJGIIIJJJGIHFHECEFFDEDEDEDBCCD?>=AACDACCCCDCDDDDC=;_Mismatch_0_Sense_+_Library_PoolT
GAACGTGAACAGCAATTGCCACACTGCTATTACATCTGGTCAGGGATTCGGGGCAACCATTCAAGCAATCAACGGAGCAGTAGAATGCAACGGT
>Frequency_2_QualityScore_FFGHHHHIIIIIJIJIIJIJJJJIIJJJJGIIIIIEIIIIGIIJJJIHGIIJGGGHGFFFFEEEACEEEACCDCDDABDDDCDDDDCDDDDDDD_Mismatch_1_Sense_+_Library_PoolT
GGAACGTCAACAGCAATTGCCACACTGCTATTACATCTGGTCAGGGATTCGGGGCAACCATTCAAGCAATCAACGGAGCAGTAGAATGCAACGG
>Frequency_2_QualityScore_FFHGGHGJIJJJJIIIIIIIJJIIIEIIIIIJIJJIIJJJJIIIHIIIJJIGIJJGIIGDDEEDDDFEDCCBDDDCDCACCDDDDAACDCDCDC_Mismatch_1_Sense_+_Library_PoolT
TTTTGGAACGTCAACAGCAATTGCCACACTGCTATTACATCTGGTCAGGGATTCGGGGCAACCATTCAAGCAATCAACGGAGCAGTAGAATGCA
>Frequency_2_QualityScore_FFHGGEGIHIIIGIIIGIJIIICHIGGIIIIIIJIIGIIIIGAFGIIIEIGGII>DGIHF@CCDCCACEDDCAAACDBCCCDBCDDDCEDEDDE_Mismatch_0_Sense_+_Library_PoolT
AACCCTGATACAGTGGCTCAGGATGACTTGACCTCGTGGAAGACTGCGCTCTGGTTTTGGAACGTGAACAGCAATTGCCACACTGCTATTACAT
>Frequency_2_QualityScore_FFHHGHHJJJJJJJJJIJHIIFIIIJIJJIJIJJJJIIJIJJJIIEGIIIIIIIGGGGGGGEEEEEEDCBBBACACDDCCC@CDCDACCDCDCD_Mismatch_2_Sense_+_Library_PoolT
CTGGCGATTACCTGAGCGTGGATCTGCTGAATAACCCTGATACAGTGGCTCAGGATGACTTGACCTCGTGGAAGACTGCGCTATGGTTTTGGAA
>Frequency_2_QualityScore_FFHHHHHJJGIJJIJIIJGHIHIJJIIIJJJJIIHHIJIJJIJJHIJIIGAGIIHGGHGFFEEEEEEEECCCCDDDDDDDDDDDEDEDDEDDDD_Mismatch_0_Sense_+_Library_PoolT
CTGATACAGTGGCTCAGGATGACTTGACCTCGTGGAAGACTGCGCTCTGGTTTTGGAACGTGAACAGCAATTGCCACACTGCTATTACATCTGG
>Frequency_2_QualityScore_EEFF?AAGEEGC=EHHGAHIIHHEGGIEHGFEEHEHHIGGIHAEGDGHGCGHC?CC@CCDECBDDC@A?AA?A;?CCCC@BCCACA6<ABCCCC_Mismatch_1_Sense_+_Library_PoolT
TTTGGAACGTCAACAGCAATTGCCACACTGCTATTACATCTGGTCAGGGATTCGGGGCAACCATTCAAGCAATCAACGGAGCAGTAGAATGCAA
>Frequency_2_QualityScore_FFHHEHHIJJIJJJJJJIIIJJGGIJGIIIJJJJJJJIJIJIIJIJJIJIHHHGGFFFFFEEEEEEEEEDCDBDDDDDDDCCDDDDCCEEECDC_Mismatch_2_Sense_+_Library_PoolT
CTCGTGGAAGACTGCGCTATGGTTTTGGAACGTCAACAGCAATTGCCACACTGCTATTACATCTGGTCAGGGATTCGGGGCAACCATTCAAGCA
>Frequency_2_QualityScore_FFFEFFHIIHIIFIIIIGGIIIIGIIIIIIIIIIIIHIHIIIIIIIIIIIIIIIIIIHHHGGGEFFFBDBDDDDDDCDDDCDDEECACCDDDCC_Mismatch_0_Sense_+_Library_PoolT
GGAAGACTGCGCTCTGGTTTTGGAACGTGAACAGCAATTGCCACACTGCTATTACATCTGGTCAGGGATTCGGGGCAACCATTCAAGCAATCAA
>Frequency_2_QualityScore_FFGGHHHJIGGIIIIHIIJIIIIJIIJJJJIJJJJJJJJJJJIJJJIJJJJJJHIIIIGEEFEEEDDDBBDDADDEEEDCDACCCCDCCDDDDD_Mismatch_2_Sense_+_Library_PoolT
GCGCTATGGTTTTGGAACGTCAACAGCAATTGCCACACTGCTATTACATCTGGTCAGGGATTCGGGGCAACCATTCAAGCAATCAACGGAGCAG
>Frequency_2_QualityScore_CEHEHFFGGIIIIGGBGGGIEG?ADGEHIIIIGEGDFHEIIIIGHIIGGHGGGEEEACEE@ADBCACCCECCECCCCCCCCA@CCAC@A?=@CC_Mismatch_1_Sense_+_Library_PoolT
GATGACTTGACCTCGTGGAAGACTGCGCTCTGGTTTTGGAACGTCAACAGCAATTGCCACACTGCTATTACATCTGGTCAGGGATTCGGGGCAA
>Frequency_2_QualityScore_FEHHHHHJJJJJJJJJJIIJJJJJJJJJJJJJJJJJJJIIJJJJJHIIIJJIIJJJJHGEDDDDDDDEEEDDDDDDDDDDDCDDDDDDDDDDDD_Mismatch_1_Sense_+_Library_PoolT
GTTTTGGAACGTCAACAGCAATTGCCACACTGCTATTACATCTGGTCAGGGATTCGGGGCAACCATTCAAGCAATCAACGGAGCAGTAGAATGC
>Frequency_1_QualityScore_AB??DHHB?:C2C>BGICC>E><?39C?F<B><???FFCD>FD3?DGFF9C;>=6;C:EEAB;;2;A6>??(-5;>@CC?@CAC::3>>@>@>>_Mismatch_0_Sense_+_Library_PoolT
CCCTGATACAGTGGCTCAGGATGACTTGACCTCGTGGAAGACTGCGCTCTGGTTTTGGAACGTGAACAGCAATTGCCACACTGCTATTACATCT
>Frequency_1_QualityScore_FFHHHHHIJJJIJGIIJIJJJJJHIJEHIHIJJJIJJIJGIIIIJJIJIJJJIJJDHIEHHHGFFFFDCA?BDCDDDDDDDDDDDDDDDDACDD_Mismatch_0_Sense_+_Library_PoolT
GAATAACCCTGATACAGTGGCTCAGGATGACTTGACCTCGTGGAAGACTGCGCTCTGGTTTTGGAACGTGAACAGCAATTGCCACACTGCTATT
>Frequency_1_QualityScore_DDDDHHDGGHJIGIIJIIIJGGGIEIJGHII@CGECHEHGGIG>EEFEF@CD@CECEECACDCCDDB9?BCCDDDCDDDBDBCD(48?BDCDDB_Mismatch_0_Sense_+_Library_PoolT
GGCGATTACCTGGGCGTGGATCTGCTGAATAACCCTGATACAGTGGCTCAGGATGACTTGACCTCGTGGAAGACTGCGCTCTGGTTTTGGAACG
>Frequency_1_QualityScore_FFHHHHHJJJIJJJJIIIJJIHIJJGGH@GIJJJJI@:F@FBBEDDDBDDDCDDDDDDDECD>CDCCDDCCDEEDDA@CDDDCD?@D<3?@CCD_Mismatch_1_Sense_+_Library_PoolT
CGAAATATCCCTGTGCAGCTGATAAGCAATACTACGGGCGCGGCCCCTTGCAACTCTCATGGAATTATAATTATGGTGCAGCTGGCGATTACCT
>Frequency_1_QualityScore_FFHHHHHJJJJJHGIIJJFJJJJIIGHIJJFHIIIJIIJIHIGIGHJFJHHHHHHFFFFEDEEEEEEDDDDDDDDDDDDDBDDDDDDDDDDDDB_Mismatch_0_Sense_+_Library_PoolT
GACTTGACCTCGTGGAAGACTGCGCTCTGGTTTTGGAACGTGAACAGCAATTGCCACACTGCTATTACATCTGGTCAGGGATTCGGGGCAACCA
>Frequency_1_QualityScore_FFHHHHFHIJJJIJJJJJJJIGIGJJJJIIIJIJJJJJJJHIIJJDIIJIIIJGFFFDEDEEEADCDDACDCCC@BBDDDDCDDDDDDDDDDDB_Mismatch_0_Sense_+_Library_PoolT
GGAACGTGAACAGCAATTGCCACACTGCTATTACATCTGGTCAGGGATTCGGGGCAACCATTCAAGCAATCAACGGAGCAGTAGAATGCAACGG
>Frequency_1_QualityScore_FFHHHHHJJJJGIJGIIGIJGIHIJDFGGHGCHIGIIJJJIJEHJJGIJIIIJJJHHHFFFFFEEDEDCDDDDDDDDDDDEDDDDEDDDDCCDD_Mismatch_2_Sense_+_Library_PoolT
TACAGTGGCTCAGGATGACTTGACCTCGTGGAAGACTGCGCTATGGTTTTGGAACGTCAACAGCAATTGCCACACTGCTATTACATCTGGTCAG
>Frequency_1_QualityScore_FFHHHHGIJJJJJJJJJJJJJJJJIDHGIGIJJJJIJJJJJJJJEHIJJIJJHHHHHFFFFFDDEEEDCCACCDBBCDDDDDDDDDDDBDDEDE_Mismatch_0_Sense_+_Library_PoolT
GACCTCGTGGAAGACTGCGCTCTGGTTTTGGAACGTGAACAGCAATTGCCACACTGCTATTACATCTGGTCAGGGATTCGGGGCAACCATTCAA
>Frequency_1_QualityScore_BEHHHHHJJIIIEGFHJJJIIIIJIIEHHGIGHIIJGGHIIIIGIJGG@BBEEGIIJIJHF)=?BBEEDCCBDABDDDDDCA>CCCDDDDDCCD_Mismatch_0_Sense_+_Library_PoolT
GCTGAATAACCCTGATACAGTGGCTCAGGATGACTTGACCTCGTGGAAGACTGCGCTCTGGTTTTGGAACGTGAACAGCAATTGCCACACTGCT
>Frequency_1_QualityScore_FFHHHHHJJIJJJJJJJJIJJJJJIJJJJJJJJHHHHHFFFF@CACECEDDCDDEEDDEEDDACCDDCDCDDDDDDDDDDDDBDBBBDBDDCDD_Mismatch_0_Sense_+_Library_PoolT
GCAGCTGATAAGCAATACTACGGGCGCGGCCCCTTGCAACTCACATGGAATTATAATTATGGTGCAGCTGGCGATTACCTGGGCGTGGATCTGC
>Frequency_1_QualityScore_FFHHHHHJJJJJJJJJJGJJJJJIJJGHIJJJJJJJJJJJIJJJJJJIIJJJJJJJJJBDHHHFFFFDDCDDDDDDDDDDDDDDDDDDDDDDED_Mismatch_1_Sense_+_Library_PoolT
CAATAACCCTGATACAGTGGCTCAGGATGACTTGACCTCGTGGAAGACTGCGCTCTGGTTTTGGAACGTGAACAGCAATTGCCACACTGCTATT
>Frequency_1_QualityScore_FFHHDFHJJJJJJJHIIGIIEIJIJJJJJJJJJJJJJJJJJJFHJIIIGIJIIFGGHIJIEHFDDCA?CADDE<ADCCDDDDDDDDDDDDC>CC_Mismatch_0_Sense_+_Library_PoolT
CTGGTTTTGGAACGTGAACAGCAATTGCCACACTGCTATTACATCTGGTCAGGGATTCGGGGCAACCATTCAAGCAATCAACGGAGCAGTAGAA
>Frequency_1_QualityScore_FFHHHHHJJJJJJJIIJJIJJJFHIJGIIJJJJJIJJJJJJJJJJJJJJIJJHHHHHHHFFFFFFECEEEEDDDDDDDDDDDBDDBDCEEEDDD_Mismatch_0_Sense_+_Library_PoolT
CTCGTGGAAGACTGCGCTCTGGTTTTGGAACGTGAACAGCAATTGCCACACTGCTATTACATCTGGTCAGGGATTCGGGGCAACCATTCAAGCA
>Frequency_1_QualityScore_FFHHHGHJJJJJJIJJJJJIJFHGGIJIJJJJJJJJJJGJJIIJJJJHFDDBDBBDDDDDDDDDCDDD@@@CCDACCDCDDDDDDDDDDDCDDB_Mismatch_1_Sense_+_Library_PoolT
CCAACACGAAATATCCCTGTGCAGCTGATAAGCAATACTACGGGCGCGGCCCCTTGCAACTCTCATGGAATTATAATTATGGTGCAGCTGGCGA
>Frequency_1_QualityScore_FFHHHHHJGIJIJJJIIJJJHFGIIIEIHHIJIJJGGIHFHIGDFGIIBHI>@HGIJAH;C@DEFEDCCC?;;=@CCABDCAAACCCCADDCDD_Mismatch_2_Sense_+_Library_PoolT
GCTGAATAACCCTGATACAGTGGCTCAGGATGACTTGACCTCGTGGAAGACTGCGCTATGGTTTTGGAACGTCAACAGCAATTGCCACACTGCT
>Frequency_1_QualityScore_FFHHHHHJJHJIJJJEHIEHIGJIJIHIJJJJHIJIJJJJJJJJIJIJJJCEHIIHHHHFDEDDEEEECCCDDDDCDDDDDDDDDDEDDEDDDD_Mismatch_1_Sense_+_Library_PoolT
CTGATACAGTGGCTGAGGATGACTTGACCTCGTGGAAGACTGCGCTCTGGTTTTGGAACGTGAACAGCAATTGCCACACTGCTATTACATCTGG
>Frequency_1_QualityScore_FFHHHHHJJIJJIIJIJJJJJJJIIIJJJJJJJJJGGHFGIJJJJGIJIIIJIJJGIIHGHGFFF@AC>>;>ADB?:@CBD?<@DCDB<?C>@C_Mismatch_0_Sense_+_Library_PoolT
CGTGGATCTGCTGAATAACCCTGATACAGTGGCTCAGGATGACTTGACCTCGTGGAAGACTGCGCTCTGGTTTTGGAACGTGAACAGCAATTGC
>Frequency_1_QualityScore_FFHHFDHIJJJGIIGGGGIIJGGIJIIHIJJJJJJJGJJIIJJJFGIIHHGHHHHGHHFFFFFFEEECE@??CDDDBDDDDDDDDCDEDECDAC_Mismatch_2_Sense_+_Library_PoolT
TCGTGGAAGACTGCGCTATGGTTTTGGAACGTCAACAGCAATTGCCACACTGCTATTACATCTGGTCAGGGATTCGGGGCAACCATTCAAGCAA
>Frequency_1_QualityScore_FFHHHHHJJJJJJJJJJJJJJJIJHIJJJJGJJJJJJJJJJJJJJJJHIJJIJJJJJJJJJHHHH@DFFFDECEDDBBDDDDDDDDDDDDDDDD_Mismatch_2_Sense_+_Library_PoolT
ATCTGCTGAATAACCCTGATACAGTGGCTCAGGATGACTTGACCTCGTGGAAGACTGCGCTATGGTTTTGGAACGTCAACAGCAATTGCCACAC
>Frequency_1_QualityScore_DADBBDDE@CEEDF>EC4C;*1)0:?3?39<?9?DDEIE))=;C@A>A47=7AC:CA>D>@@>3;>AA365;5;??A>?A_Mismatch_2_Sense_+_Library_PoolT
GCAGCTGGCGATTACCTGAGCGTGGATCTGCTGAATAACACTGATACAGTGGCTCAGGATGACTTGACCTCGTGGAAGAC
>Frequency_1_QualityScore_FFHGHHHIGHIJIJGIIIHGGJJIJIFIJJJJJJIIJIJJFJJJJJIIJJIF?EHHHFDFFECE@DDDDDDDDDEEDDDBDDDDDDDBDDDDDA_Mismatch_0_Sense_+_Library_PoolT
CGCTCTGGTTTTGGAACGTGAACAGCAATTGCCACACTGCTATTACATCTGGTCAGGGATTCGGGGCAACCATTCAAGCAATCAACGGAGCAGT
>Frequency_1_QualityScore_FFHHHHGJEHJJIJJJJIJJJIJIJJJJJJJJJJJIJJJJIGIICEGIHHF@EFFFFFFCCCDC?CDDCB@DDDDC+>ABBBCDDDDDADACCB_Mismatch_1_Sense_+_Library_PoolT
CCTGGGCGTGGATCTGCTGAATAACCCTGATACAGTGGCTGAGGATGACTTGACCTCGTGGAAGACTGCGCTCTGGTTTTGGAACGTGAACAGC
>Frequency_1_QualityScore_FFHHHHHIGJJJJJJJJIJIIJIIJJIJJJIJJJJJJJJJHIJJJJJJJIIJIIGIJHHHHEFFFEEDDEBBDABDCDDCDCDCCCCACD?ABB_Mismatch_1_Sense_+_Library_PoolT
TGGAATTATAATTATGGTGCAGCTGGCGATTACCTGGGCGTGGATCTGCTGAATAACCCTGATACAGTGGCTGAGGATGACTTGACCTCGTGGA
>Frequency_1_QualityScore_FFHHHHHJJJJJJJJJJJJJJIJJJJJJJJJJJJJJJIIIJIJJJIJJJJJJJHHHHFFFFFFFEEEEEDDDDD?BDDDDDDDDDDDDDDDDBD_Mismatch_0_Sense_+_Library_PoolT
AACGTGAACAGCAATTGCCACACTGCTATTACATCTGGTCAGGGATTCGGGGCAACCATTCAAGCAATCAACGGAGCAGTAGAATGCAACGGTG
>Frequency_1_QualityScore_DDDFFFFGIJJJIGHCHIFGIJII@FGHHIGIGHGGIIAEGGIBGICIGGGDEGG<CG?EEHFD?CFBBADDB6<AABCCDDD<C?ACDDDCBB_Mismatch_0_Sense_+_Library_PoolT
AGACTGCGCTCTGGTTTTGGAACGTGAACAGCAATTGCCACACTGCTATTACATCTGGTCAGGGATTCGGGGCAACCATTCAAGCAATCAACGG
>Frequency_1_QualityScore_FFGHHHFHGIJJFIJIJJIJJGIIIJJJJJIIJJIJJIJJHJJJJJIIJJIHGGFFFDECEECCDDDDDCCDDDBDDBDDDDDDDDDDDDDD@@_Mismatch_1_Sense_+_Library_PoolT
GGAACGTGAACAACAATTGCCACACTGCTATTACATCTGGTCAGGGATTCGGGGCAACCATTCAAGCAATCAACGGAGCAGTAGAATGCAACGG
>Frequency_1_QualityScore_FFHHFHHJJJJJJJHIJJJIIJJJJJJJJJJJJJJJJIIJJIJJJJJJIJJJJIEHIJIHGFDDDDDDDDFEEDDDDDDDDDDD<BDDDCCDDD_Mismatch_1_Sense_+_Library_PoolT
CTGGTTTTGGAACGTCAACAGCAATTGCCACACTGCTATTACATCTGGTCAGGGATTCGGGGCAACCATTCAAGCAATCAACGGAGCAGTAGAA
>Frequency_1_QualityScore_FFHHHHHJJJJJIHIJJJJIJIJIIIJIJIJFGIJJJJIJJJIIJIIJJJJJHHHHHHFFFFEEEEEEEDECDCDCDDDDDDCDDDDDDDDDDD_Mismatch_2_Sense_+_Library_PoolT
TGACTTGACCTCGTGGAAGACTGCGCTATGGTTTTGGAACGTCAACAGCAATTGCCACACTGCTATTACATCTGGTCAGGGATTCGGGGCAACC
>Frequency_1_QualityScore_FFHHHHHJJJJIJJIIJDIIGGGIIIJIJJJGIJJIHIJJIGIJJJCGGHIGGAEHDGHFHHFFFBEEEEEEEDDDDDCADCDCCDDCCDCCCC_Mismatch_1_Sense_+_Library_PoolT
TACAGTGGCTCAGGATGACTTGACCTCTTGGAAGACTGCGCTCTGGTTTTGGAACGTGAACAGCAATTGCCACACTGCTATTACATCTGGTCAG
>Frequency_1_QualityScore_FFGHHFHIIJJJJIJIIJJJJJJIIJIJJJJJHHIJIJGIJDHHIIJJFHHHJJJEAEEDB@DEEEDDDDBCDDABBBBCDCDDDBDDDDDCDD_Mismatch_1_Sense_+_Library_PoolT
GGGCGTGGATCTGCTGAATAACCCTGACACAGTGGCTCAGGATGACTTGACCTCGTGGAAGACTGCGCTCTGGTTTTGGAACGTGAACAGCAAT
>Frequency_1_QualityScore_FFHHHHHJJJGIIGJIIIJJJJJGGGIJJJJJIIJIJJJIIJIJJJIIEGIJJJJIJHEHFDEFFEEEEEEDDDDDDD@BDBDCCDCDDDDDDD_Mismatch_0_Sense_+_Library_PoolT
TTGGAACGTGAACAGCAATTGCCACACTGCTATTACATCTGGTCAGGGATTCGGGGCAACCATTCAAGCAATCAACGGAGCAGTAGAATGCAAC
>Frequency_1_QualityScore_FFHHHGHJFIJEIIGIIJJJJIJIIEHIJGGHEEHGFFFFFFEEFEDEEECDDDDDDDDDDBDDDDDCCCDC<>@BBDDDDDCD@CCD>:>ABD_Mismatch_1_Sense_+_Library_PoolT
CAATACTACGGGCGCGGCCCCTTGCAACTCACATGGAATTATAATTATGGTGCAGCTGGCGATTACCTGAGCGTGGATCTGCTGAATAACCCTG
>Frequency_1_QualityScore_23ADAFDIIJJBGIDGEHEEEGGGGD?BHGIEGH<BB;BFG@FF>GH@;CHE>=.=CC9AEC>?BD88>8?<?BDCD@>CCAC>@A_Mismatch_2_Sense_+_Library_PoolT
TGCGCTATGGTTTTGGAACGTCAACAGCAATTGCCACACTGCTATTACATCTGGTCAGGGATTCGGGGCAACCATTCAAGCAATCA
>Frequency_1_QualityScore_FFHGHHHJJJJJJJIJJJIJJIIJIJJIJJJJJJJJIJJGIJJJIJJJJGJIIJHHHHHFFFFFFEEDEDDDDEDEDDEDDDDCCDDDDDDDDD_Mismatch_1_Sense_+_Library_PoolT
GCTGAGGATGACTTGACCTCGTGGAAGACTGCGCTCTGGTTTTGGAACGTGAACAGCAATTGCCACACTGCTATTACATCTGGTCAGGGATTCG
>Frequency_1_QualityScore_FFHHGGHJJJIJJIIIJJJJIIIJIJIJJGIJIGIIIJIJJJGIIJJHJJJIJIEGBHHEDBCEEEECCABDDCDDD@B@BBBDDDDCCCCCC@_Mismatch_0_Sense_+_Library_PoolT
TTTGGAACGTGAACAGCAATTGCCACACTGCTATTACATCTGGTCAGGGATTCGGGGCAACCATTCAAGCAATCAACGGAGCAGTAGAATGCAA
>Frequency_1_QualityScore_FFHHHHGIJJJIJJJJJJHHJGGIGIJJJJIJJJJJHIJJJHHHHFFFFDEEEEDDDDDDDDDDDDDCDCDDEDDDDDDDCDDDDDBDDDBBD@_Mismatch_1_Sense_+_Library_PoolT
GAGGATGACTTGACCTCGTGGAAGACTGCGCTCTGGTTTTGGAACGTGAACAGCAATTGCCACACTGCTATTACATCTGGTCAGGGATTCGGGG
>Frequency_1_QualityScore_FFHGH:FHGIDGHIFGDHGCAFHGIJJIDIJJJIIJJJJIIGHHHGHDFBBDCEC<(>A35@@@C@<?=?@CDCAA9<<@BACA4(8?8>@C_Mismatch_1_Sense_+_Library_PoolT
GGCGATTACCTGGGCGTGGATCTGCTGAATAACCCTGATACAGTGGCTGAGGATGACTTGACCTCGTGGAAGACTGCGCTCTGGTTTTGGAA
>Frequency_1_QualityScore_FFHHHHHJJJJJHIJJIJJJJJIIIIJJJJJFIIIIJJJJJJJJJJJJJIIJHHHHHHFFFFFEAEEEEEDDDDDDDDDDB@CDDDDDDDDDDD_Mismatch_1_Sense_+_Library_PoolT
GACTTGACCTCGTGGAAGACTGCGCTCTGGTTTTGGAACGTCAACAGCAATTGCCACACTGCTATTACATCTGGTCAGGGATTCGGGGCAACCA
>Frequency_1_QualityScore_FFHHHHHGHIJJIIJJJJJJJIIJJJJJHIIIIJGHIIJJJJIFIJJJJJJJJJJIIHIFHHHFFFFEDDDDDDD@CDDDDDDDDDDDDDDDDD_Mismatch_0_Sense_+_Library_PoolT
CTGGGCGTGGATCTGCTGAATAACCCTGATACAGTGGCTCAGGATGACTTGACCTCGTGGAAGACTGCGCTCTGGTTTTGGAACGTGAACAGCA
>Frequency_1_QualityScore_42C<:?D:EF<B?:?<8:)?*?D@D@F>D9DBGF;B8?<B@4/==@@FC2-.)==7?;=;;BDDD;;/?_Mismatch_1_Sense_+_Library_PoolT
GCGATTACCTGGGCGTGGATCTGCTGAATAACCCTGATACAGTGGCTGAGGATGACTTGACCTCGTGGA
>Frequency_1_QualityScore_FDHHGHGGIIIGFHIIJIIIJGGE@GHHGIIJIJJIJJJJJ@HIJJJIIDHHFHHFFBD@;>@@CCCC;@>AC?D?@<CCBDDDCBDB<>CD4>_Mismatch_2_Sense_+_Library_PoolT
GTGCAGCTGGCGATTACCTGAGCGTGGATCTGCTGAATAACCCTGATACAGTGGCTCAGGATGACTTGACCTCGTGGAAGACTGCGCTATGGTT
>Frequency_1_QualityScore_FFGGFHHJJFGHGGGIIJFHGHGIBHGJAE>GEEEHGD8BFGIG9@FGHGIGGFCEEEFFFFFEEEDE>A>CDDEDCDCDCDCCDDDBBCCC@@_Mismatch_2_Sense_+_Library_PoolT
CTCAGGATGACTTGACCTCGTGGAAGACTGCGCTATGGTTTTGGAACGTCAACAGCAATTGCCACACTGCTATTACATCTGGTCAGGGATTCGG
>Frequency_1_QualityScore_FFHHHHHJIIJIJJJJAC@CGIGIJJJIJJJJJJJJIIJJJJJJJJJIJJJJJJJHFHFDFDDEEDDDDDDDCCCCCBDDCDDDDDCDDDBC@C_Mismatch_1_Sense_+_Library_PoolT
CGGCCCCTTGCAACTCACATGGAATTATAATTATGGTGCAGCTGGCGATTACCTGAGCGTGGATCTGCTGAATAACCCTGATACAGTGGCTCAG
>Frequency_1_QualityScore_FFHGHHHJJJIIJIJJIHIIJJJJJJJJIIJJHHGHGHFFFFFEEEDEFEEDCCCCDDDDDDBDDDBDDCCCDDDDDDBBCDDDDD@@CDDD>C_Mismatch_1_Sense_+_Library_PoolT
AAGCAATACTACGGGCGCGGCCCCTTGCAACTCTCATGGAATTATAATTATGGTGCAGCTGGCGATTACCTGGGCGTGGATCTGCTGAATAACC
>Frequency_1_QualityScore_FFHHHHHIJJJJJJJHIJJJJJJIJHJIJJJJJJJJJJIJJJJJJJJJIJJIJJJIJIHHHHHHFFFFEDEDDDDDDDDDDEDEDDDCDDDDDD_Mismatch_0_Sense_+_Library_PoolT
AAGACTGCGCTCTGGTTTTGGAACGTGAACAGCAATTGCCACACTGCTATTACATCTGGTCAGGGATTCGGGGCAACCATTCAAGCAATCAACG
>Frequency_1_QualityScore_FFGFFHH@FGIGIGGIHHGIJI@GHADH?B?FGGIDGHIJIIECHGGGEEEAEHHFHHFB;@D@C@?CCCD?@@BD<8<@CDE>::@<CCDC:C_Mismatch_0_Sense_+_Library_PoolT
GAAGACTGCGCTCTGGTTTTGGAACGTGAACAGCAATTGCCACACTGCTATTACATCTGGTCAGGGATTCGGGGCAACCATTCAAGCAATCAAC
>Frequency_1_QualityScore_FFHHHHHJJJJJJJJJJJJJJJJJJJEHJIJJJJJJJJJJIJJJJHIJJHJJIIIHHHHHHFFFFFFDEEAEDDDDDDDDDDCDD<CDDDDDCC_Mismatch_1_Sense_+_Library_PoolT
CAACTCTCATGGAATTATAATTATGGTGCAGCTGGCGATTACCTGGGCGTGGATCTGCTGAATAACCCTGATACAGTGGCTCAGGATGACTTGA
>Frequency_1_QualityScore_FFHHHGDIJGIJJIJJIIGEHJJGGIJIJJJFHGHGFHHJJJ<FHGIHGHJJJJFGHFFFFFEEEECCCCCCDDDDCDDCCDDDDDDCDCDDDA_Mismatch_1_Sense_+_Library_PoolT
CCTTGCAACTCACATGGAATTTTAATTATGGTGCAGCTGGCGATTACCTGGGCGTGGATCTGCTGAATAACCCTGATACAGTGGCTCAGGATGA
>Frequency_1_QualityScore_FDFHGDHBBGIBEHIHIIEGGGIIHEG@G*BDHGI@CAGHI=A=FGIIHIEHECECCFBCBECEAD@CE@CCC;@C?<95?CCB?B3>B@<A?:_Mismatch_2_Sense_+_Library_PoolT
ACTTGACCTCGTGGAAGACTGCGCTATGGTTTTGGAACGTCAACAGCAATTGCCACACTGCTATTACATCTGGTCAGGGATTCGGGGCAACCAT
>Frequency_1_QualityScore_FFHHHHGJJHIHGGIGIGCEHIJJIJI4DGGIGGIGIHIGIEGIIIGIIIIGIJHHHHHFFFFFECACCACCEDDCD?CDDDDDDB@DBBD3@D_Mismatch_0_Sense_+_Library_PoolT
TTGACCTCGTGGAAGACTGCGCTCTGGTTTTGGAACGTGAACAGCAATTGCCACACTGCTATTACATCTGGTCAGGGATTCGGGGCAACCATTC
>Frequency_1_QualityScore_FFDFHGHJIJIHIIHIJJIIJJJJJBHIHJIIIDGGIJJJIJIBCHIJEGGIGEHHFHFFFFFEECDEEA==CCC@CC@>CDDCDCD:ACACD?_Mismatch_2_Sense_+_Library_PoolT
AGTGGCTCAGGATGACTTGACCTCGTGGAAGACTGCGCTATGGTTTTGGAACGTCAACAGCAATTGCCACACTGCTATTACATCTGGTCAGGGA
>Frequency_1_QualityScore_FFHHHHHJJJJJJJJJGIJJJJJJGHJJJJJJJJJJGIIJJJJJIIJIJIJJHHHHHFFFFFFFDEEEEEEDDDBDDDDDDDDCDDDDDCECCC_Mismatch_0_Sense_+_Library_PoolT
ACCTCGTGGAAGACTGCGCTCTGGTTTTGGAACGTGAACAGCAATTGCCACACTGCTATTACATCTGGTCAGGGATTCGGGGCAACCATTCAAG
>Frequency_1_QualityScore_FFFHBDHGGJIGEHE:AFHI@ABGIJIIGE@<FBGEFGG9FCBF;FGIIEGIIIBEEHEEFB>;>AC>@;;CDDDDCDDDD<ADDDDDB79<@?_Mismatch_0_Sense_+_Library_PoolT
GATGACTTGACCTCGTGGAAGACTGCGCTCTGGTTTTGGAACGTGAACAGCAATTGCCACACTGCTATTACATCTGGTCAGGGATTCGGGGCAA
>Frequency_1_QualityScore_FFHHHHHJJJJJJJJJJIJIHHJJJJIJJJIJIJIJJJGIJJJJIIJJJJJ<GHIHHHHHFFFFFEDEEEDCEDEDDEDDDDDDDDDD?CDDDD_Mismatch_0_Sense_+_Library_PoolT
CTCAGGATGACTTGACCTCGTGGAAGACTGCGCTCTGGTTTTGGAACGTGAACAGCAATTGCCACACTGCTATTACATCTGGTCAGGGATTCGG
>Frequency_1_QualityScore_FFHHGHHJIJJJJJJIJDGGIJJIJJGJEGIJJIGGIJIBFHIGGGCHHIIJGEHFFF?DBCCCDCDDAABDDDDDCDDC:ACDDDDDCDCDCD_Mismatch_2_Sense_+_Library_PoolT
GAATAACCCTGATACAGTGGCTCAGGATGACTTGACCTCGTGGAAGACTGCGCTATGGTTTTGGAACGTCAACAGCAATTGCCACACTGCTATT
>Frequency_1_QualityScore_FFHHHHHJJJJJJJJJJJJJJJJJJJJJJJIIJJJJDHIHJJIIJJIJJJGGGEHGDDFEFEEDC@BDDCC:@BDBDCDDDDDDDDCDDDCDDD_Mismatch_0_Sense_+_Library_PoolT
GCGTGGATCTGCTGAATAACCCTGATACAGTGGCTCAGGATGACTTGACCTCGTGGAAGACTGCGCTCTGGTTTTGGAACGTGAACAGCAATTG
>Frequency_1_QualityScore_FFHHHHHJJHHJJJJJJIJGIEIIJJJJJJJJGHIIJJJJJJJJIJIJJIJJJJJJJGHHHFFFFDDDDBDDDDDFEEDDDCDDCDDDD?BDDD_Mismatch_0_Sense_+_Library_PoolT
GCGCTCTGGTTTTGGAACGTGAACAGCAATTGCCACACTGCTATTACATCTGGTCAGGGATTCGGGGCAACCATTCAAGCAATCAACGGAGCAG
>Frequency_1_QualityScore_DDFF<FFGIICGGIBEGEHIGIECGGGGDBHIIIFDHIGFAAFHIC@;@EGG67=AEHFEEEEECCCCC;@ACC@CCCCCCC9CA(9?C@8@BB_Mismatch_0_Sense_+_Library_PoolT
AGGATGACTTGACCTCGTGGAAGACTGCGCTCTGGTTTTGGAACGTGAACAGCAATTGCCACACTGCTATTACATCTGGTCAGGGATTCGGGGC
>Frequency_1_QualityScore_FFHHHHHJJGJJJJJEIJEIJIJJJEGIJJJJJJJIJJJJJIJJJIJJHIFHIICEHHHFFFFDDCEDDCCDDDDDDBDDDDDCDDECCDDCD_Mismatch_0_Sense_+_Library_PoolT
CTGATACAGTGGCTCAGGATGACTTGACCTCGTGGAAGACTGCGCTCTGGTTTTGGAACGTGAACAGCAATTGCCACACTGCTATTACATCTG
>Frequency_1_QualityScore_FFHHGHHJJJHIJJJIIJJJIGHIJJJJGHJJJJJJJJHIIIJJJJJJJJJIHGHHFFFFFEEEEEEDEDDD;ACCDBBCCDDDDDDDDDDDDC_Mismatch_0_Sense_+_Library_PoolT
CTTGACCTCGTGGAAGACTGCGCTCTGGTTTTGGAACGTGAACAGCAATTGCCACACTGCTATTACATCTGGTCAGGGATTCGGGGCAACCATT
>Frequency_1_QualityScore_FFHGHHHIJJJIJJJIIJJJJIJIIJIJJJJJJJJJJIJJJHIJJJJJJJJJJGJHHHFFFFEEEEEECDDDDDDDD@BDDDDCDDDDDDDDDD_Mismatch_1_Sense_+_Library_PoolT
AGGAACGTGAACAGCAATTGCCACACTGCTATTACATCTGGTCAGGGATTCGGGGCAACCATTCAAGCAATCAACGGAGCAGTAGAATGCAACG
>Frequency_1_QualityScore_FFHGHHHJJFGIGIIIIIGJJIJJJJJJJIJIIIIIGIIHHJIHHIHIJJJIJJHGHHFFFDFFDEDECEDDDDDBDBBCCCCCCCDDCCABB?_Mismatch_1_Sense_+_Library_PoolT
GAACGTCAACAGCAATTGCCACACTGCTATTACATCTGGTCAGGGATTCGGGGCAACCATTCAAGCAATCAACGGAGCAGTAGAATGCAACGGT
>Frequency_1_QualityScore_FFFFFHHJIJJJHJJJJIJGEHIJJJJIJJJJJJJJJJJJJJJHHHHHHFFFFEEE;CCDDDDDDDDDEDEDDDDDDDDDDD@DDBDACDDDDD_Mismatch_1_Sense_+_Library_PoolT
GGTTTTGGAACGTGAACAGCAATTGCCACACTGCTATTACATCTGGTCAGGGATTCAGGGCAACCATTCAAGCAATCAACGGAGCAGTAGAATG
>Frequency_1_QualityScore_FFFHFHGJJJIIJJIJJJJJJJJJIJIFIJJIJJJIJIJIIJJJJCGIGGJIIIHFHFFFFEEECEDDDDDDDDDDDCDEDEDDEDDDD>@@CC_Mismatch_2_Sense_+_Library_PoolT
ACAGTGGCTCAGGATGACTTGACCTCGTGGAAGACTGCGCTATGGTTTTGGAACGTCAACAGCAATTGCCACACTGCTATTACATCTGGTCAGG
>Frequency_1_QualityScore_FFGHHHHIJJJIJGIJJIJIGIJIJIIIJIIJHIIJJIJJIGHGGIJJJIFFH;>EEFFFFEEEEEECACCDDDDDCCDDDDDDDDDDDDDDDD_Mismatch_0_Sense_+_Library_PoolT
ATGACTTGACCTCGTGGAAGACTGCGCTCTGGTTTTGGAACGTGAACAGCAATTGCCACACTGCTATTACATCTGGTCAGGGATTCGGGGCAAC
>Frequency_1_QualityScore_FFHHHHHIGHHGGIGHIIJIFHIJGIIJJIGIHIIIJIEIJIJIGBHIIIEGGHHHHFGFFFFEEEDEECDEDDDCDDDDDDD?CDDDDDDDDD_Mismatch_2_Sense_+_Library_PoolT
ATGACTTGACCTCGTGGAAGACTGCGCTATGGTTTTGGAACGTCAACAGCAATTGCCACACTGCTATTACATCTGGTCAGGGATTCGGGGCAAC
>Frequency_1_QualityScore_DDHHHHHJJJJJJHIJJJJIJJJJIJJJJJJJJJJJIIIJIJJJJJGIJ>FGDHGIGHHHFHBB?CAEEECDDDD@?BBCDACDD?@ACCDBD?_Mismatch_1_Sense_+_Library_PoolT
GATTACCTGGGCGTGGATCTGCTGAATAACCCTGATACAGTGGCTGAGGATGACTTGACCTCGTGGAAGACTGCGCTCTGGTTTTGGAACGTGA
>Frequency_1_QualityScore_FDHHHHHIGIG;CGCFGAHBC>FGEHIII?BGEHIEIGIGIGIIIIICAG>GGIGEEHEFFFDDFEEEEECEDAC@?CBBCCCDDDBBDDDDDD_Mismatch_0_Sense_+_Library_PoolT
ACTTGACCTCGTGGAAGACTGCGCTCTGGTTTTGGAACGTGAACAGCAATTGCCACACTGCTATTACATCTGGTCAGGGATTCGGGGCAACCAT
>Frequency_1_QualityScore_FFHHHGHJJJIJJJIJIJJJJJJJJJJJJJJJHFFFEEEECDDDAACDDDCDDDCEEEEEEEDDDDDDDDDDDDDDDDDDDDDBDDDBBDDDDC_Mismatch_0_Sense_+_Library_PoolT
GTGCAGCTGATAAGCAATACTACGGGCGCGGCCCCTTGCAACTCACATGGAATTATAATTATGGTGCAGCTGGCGATTACCTGGGCGTGGATCT
>Frequency_1_QualityScore_FFFHHHHJIIHJJJJJIIJIGGIJIJIJIIIJJJJIIIJJJIIIJJIJIJJJJJJJIJIHFFCCEDEDDDCCCDDDDCDDDD@@DDDCDCCCDD_Mismatch_0_Sense_+_Library_PoolC
GGTTTTGGAACGTGAACAGCAATTGCCACACTGCTATTACATCTGGTCAGGGATTCGGGGCAACCATTCAAGCAATCAACGGAGCAGTAGAATG
>Frequency_1_QualityScore_FFHHHHHJJJJHHIIIJJJJJHIIJJJJJJJJJJJJJJJJJJJJIJIJGGIJJJJHIFHHHHEFFFEDD;BDBDBDDFEDCDDDDDDDDDD?BD_Mismatch_1_Sense_+_Library_PoolC
CTGCGCTCTGGTTTTGGAACGTCAACAGCAATTGCCACACTGCTATTACATCTGGTCAGGGATTCGGGGCAACCATTCAAGCAATCAACGGAGC
>Frequency_1_QualityScore_2=CFFFFAHGHDA9C@AHHEG@BBEE:*:CFGEHD?@@_Mismatch_0_Sense_+_Library_PoolC
CGAAATATCCCTGTGCAGCTGATAAGCAATACTACGGG
>Frequency_1_QualityScore_FFHHHHHJIIIJHIGIIIIJIGGDCIJJIJJJJJJDGHJIGJIIIIIJJJJJGEGHGFEHFFFBDDDDDDDDDDDDDDDDBDCCCCCEDEDDED_Mismatch_2_Sense_+_Library_PoolC
ACCCTGATACAGTGGCTCAGGATGACTTGACCTCGTGGAAGACTGCGCTATGGTTTTGGAACGTCAACAGCAATTGCCACACTGCTATTACATC
>Frequency_3_QualityScore_FEHHHHHJJJJJJJJJJJJJJJIIIJJHJHJJJJIGIIJJJHHIIIIIJJJIHHHHGGFFFFFFEEEDCCCDCCCDBDDDC>BDCBCCA>BCCD_Mismatch_1_Sense_+_Library_PoolT
GTCAACAGCAATTGCCACACTGCTATTACATCTGGTCAGGGATTCGGGGCAACCATTCAAGCAATCAACGGAGCAGTAGAATGCAACGGTGGAA
>Frequency_2_QualityScore_FFHHGHFIIIIGIGIIIIGGIIJIICGIIIIIIIJJGIIIJJIEIIIIIIFIIHGGGHGFFFFDECDCAA?BBDDDDBCCCCCCDCACBDACCC_Mismatch_0_Sense_+_Library_PoolT
CGTGAACAGCAATTGCCACACTGCTATTACATCTGGTCAGGGATTCGGGGCAACCATTCAAGCAATCAACGGAGCAGTAGAATGCAACGGTGGA
>Frequency_1_QualityScore_DFHHHHHJJJJJJJJIJJJJJIJIJJJJIJJIJIGHIIJIIJJJJJJJJJJJJJJJHHHFHHFFFFFEDDDDBDDCCDDCDDDDDDDDBBDDDC_Mismatch_1_Sense_+_Library_PoolT
TCAACAGCAATTGCCACACTGCTATTACATCTGGTCAGGGATTCGGGGCAACCATTCAAGCAATCAACGGAGCAGTAGAATGCAACGGTGGAAA
>Frequency_1_QualityScore_FFHHHHHJJJIJJJJJJEIGIJJJJJJJJJJJJJJJJJJIJJIJJJJJJJIJJHHHHFFFEFFFDEEEECDDDDDDDDDDDCDDDDDDDDBDDD_Mismatch_1_Sense_+_Library_PoolT
CGTCAACAGCAATTGCCACACTGCTATTACATCTGGTCAGGGATTCGGGGCAACCATTCAAGCAATCAACGGAGCAGTAGAATGCAACGGTGGA
>Frequency_1_QualityScore_FFHHHHHJJJJJJJJJJJJJJJJJJJJJJJJJJJJJIIJJJJGIIJIJIJJIJHHHHFFFFFFEEEEEECDDDDDDDDDDDDDDDDDDDD@BD@_Mismatch_1_Sense_+_Library_PoolC
CGTCAACAGCAATTGCCACACTGCTATTACATCTGGTCAGGGATTCGGGGCAACCATTCAAGCAATCAACGGAGCAGTAGAATGCAACGGTGGA
>Frequency_1_QualityScore_DAFF?FFHGBBEHFGECGHI9EBHEHEFFHDFIFECEHHGGHGGGEGI<FAGEGIGDC;C@CC6=9;@3;;C@CB>@?8>@5>9<AB>CCBABB_Mismatch_1_Sense_+_Library_PoolT
GATTACCTGAGCGTGGATCTGCTGAATAACCCTGATACAGTGGCTCAGGATGACTTGACCTCGTGGAAGACTGCGCTATGGTTTTGGAACGTCA
>Frequency_1_QualityScore_DFHHGFFBHG>GHIIHGEHEHCHI@GFAHGIFHIHIFHGDFHE==CFFHCFGGGHGIFEF;3;B7@B;A>A>6@A@(;A>ACCCB:::9;>555_Mismatch_1_Sense_+_Library_PoolT
TATGGTGCAGCTGGCGATTACCTGAGCGTGGATCTGCTGAATAACCCTGATACAGTGGCTCAGGATGACTTGACCTAGTGGAAGACTGCGCTAT
>Frequency_1_QualityScore_FFHHHGHIIIIIJJIJJJJJIJJJJFJIIIIIGGHJJJJJJJJJJJIIJIJGJJIGHHHHGFDFFFEC>BBBDCCDDCDDDCDDDDDDDBDCDC_Mismatch_1_Sense_+_Library_PoolT
CAACAGCAATTGCCACACTGCTATTACATCTGGTCAGGGATTCGGGGCAACCATTCAAGCAATCAACGGAGCAGTAGAATGCAACGGTGGAAAC
