# Supplementary material for: Differential Gene Expression Reveals Candidate Genes for Drought Stress Response in Abies alba (Pinaceae)
Source: PLoS One. 2015 Apr 29;10(4):e0124564. doi: 10.1371/journal.pone.0124564 (PMC4414588; doi:10.1371/journal.pone.0124564)
Supplement: S3 File — (GZ) [file pone.0124564.s003.gz › comp5455_c0_seq1.fa]

>comp5455_c0_seq1 len=232 path=[1:0-231] : tr|E1A556|E1A556_PINPS Dehydrin 2 (Fragment) OS=Pinus pinaster GN=dhn2 PE=3 SV=1 e-value: 3e-16 blast score: 85.1
CGGCAAGAAGAAGGAAGAGGGAAGGCATGATGATCATACACAGACTCAGGATGCTCATCTTTATCCTACTAATCCGCCGCATGTTGCTGCAGTAGATCAGCAGTATGGCCAAGGTTACGGTCACGGTCACGAGAGCCAATTCACCACCGGGGAAGCTGGGAAACAGCAGCACACCGGTTTGATGGGAAAGCTTCATCGCACAAACACCTCCAGCTCCAGCTCTTCGAGCGAT

>Frequency_4_QualityScore_ECGGFGGIIGHDHIGIIEGGIIJCGIIIIIHGIIHIIIHIHIHGIGIHIGHGCDCBCCCCCCCBCBCCCBACCCBCCCC<9=@BCCCCCBCBCB_Mismatch_0_Sense_+_Library_PoolT
CAGCAGTATGGCCAAGGTTACGGTCACGGTCACGAGAGCCAATTCACCACCGGGGAAGCTGGGAAACAGCAGCACACCGGTTTGATGGGAAAGC
>Frequency_3_QualityScore_CCDCCFDAGFHGHFHEFHDGEGGIFGGGFIFGIJDHDDGA>CDDBBDCCAAC??ACB;ABC@@@7?@@A@@B@><A@@CAABEECC=A=:<AC>_Mismatch_0_Sense_+_Library_PoolT
GTTACGGTCACGGTCACGAGAGCCAATTCACCACCGGGGAAGCTGGGAAACAGCAGCACACCGGTTTGATGGGAAAGCTTCATCGCACAAACAC
>Frequency_3_QualityScore_FFHHHGHJJJJJJIJIJJJJJJJHIJJJJJJJJIJJJIIIIGGGGGECBBDDCDDDDCDDDDCDDDEEDBCDDDDDDDDDDDDDDDDDDDCDDD_Mismatch_0_Sense_+_Library_PoolT
CGAGAGCCAATTCACCACCGGGGAAGCTGGGAAACAGCAGCACACCGGTTTGATGGGAAAGCTTCATCGCACAAACACCTCCAGCTCCAGCTCT
>Frequency_2_QualityScore_FFHHHHHHIJJJJHIJJJJIIJJJHJIJIJJIJJIJJJJIIIHFEDDDDDDDDCDDDDDDDDDDDDDDDBACCDCDDDDDDCCDDDDDEEDDDD_Mismatch_0_Sense_+_Library_PoolT
GCCAAGGTTACGGTCACGGTCACGAGAGCCAATTCACCACCGGGGAAGCTGGGAAACAGCAGCACACCGGTTTGATGGGAAAGCTTCATCGCAC
>Frequency_2_QualityScore_EFHHHGHIAEHIIICHFIIIGIHIHGG?DGGEBEGFFFFDFFCCEF@CDDECDCCDDCAACCDC@A@AA?AA=@CC?BACBC@CCAAC?DEDDC_Mismatch_0_Sense_+_Library_PoolT
GGCCAAGGTTACGGTCACGGTCACGAGAGCCAATTCACCACCGGGGAAGCTGGGAAACAGCAGCACACCGGTTTGATGGGAAAGCTTCATCGCA
>Frequency_2_QualityScore_FFHHHGHIIJIJJJJIIIGIIIIJJJGIIIIJJJIIIIGGGGFCFEEBEDDDDEDDCDCCDEECCDDDDDDCDDCCCDCCDDCDCCCDCDCDAC_Mismatch_0_Sense_+_Library_PoolT
GCCAATTCACCACCGGGGAAGCTGGGAAACAGCAGCACACCGGTTTGATGGGAAAGCTTCATCGCACAAACACCTCCAGCTCCAGCTCTTCGAG
>Frequency_2_QualityScore_EFHHGGGIIJJJJJJIIIJJIGHIIIJGIIIIIIIIGIIHIIIIJGHIGGGEEDDACDDDDDDDDDDDDBDDDDDCDD;ABDCCDDBACDDDDD_Mismatch_0_Sense_+_Library_PoolT
GCAGTATGGCCAAGGTTACGGTCACGGTCACGAGAGCCAATTCACCACCGGGGAAGCTGGGAAACAGCAGCACACCGGTTTGATGGGAAAGCTT
>Frequency_2_QualityScore_FFHFHHHJJIIJJIJJIIJJJIJIIJJJJIJIIIIHHHHGFGGEEEEDD=ADDCCDDDDCDDDDDDDEEDDDDDDACDDCDDDDDDDDDDDDDD_Mismatch_0_Sense_+_Library_PoolT
ACGAGAGCCAATTCACCACCGGGGAAGCTGGGAAACAGCAGCACACCGGTTTGATGGGAAAGCTTCATCGCACAAACACCTCCAGCTCCAGCTC
>Frequency_2_QualityScore_E?EE@AEGGGAAGHHGGGEECEGGGIGDGGGGFCEEEG>EGDGAAB?AAAAACC??==6=6?ACCE<?@@?A@@@A@@;@@ACAC?<AAC;CC?_Mismatch_0_Sense_+_Library_PoolT
GAGAGCCAATTCACCACCGGGGAAGCTGGGAAACAGCAGCACACCGGTTTGATGGGAAAGCTTCATCGCACAAACACCTCCAGCTCCAGCTCTT
>Frequency_2_QualityScore_FEHHHHHJIJJJJJJIJIJJIJJJJJIIJJJJJJJHIIIIHHGGGEGEEEDCACDDCDDDDCDDCDCDDCEECDDCDDDDDDCCCDDDDCDCCD_Mismatch_0_Sense_+_Library_PoolT
GTCACGAGAGCCAATTCACCACCGGGGAAGCTGGGAAACAGCAGCACACCGGTTTGATGGGAAAGCTTCATCGCACAAACACCTCCAGCTCCAG
>Frequency_2_QualityScore_FFHGHHHGIJJJJJIJIJJJJJIJJJJJIJIIIJIJJIIIHGGGGFEEEEEEEEDDDD>BDDDDDDDDDCBDDCDDEECDDDDDDDDDDDDDCD_Mismatch_0_Sense_+_Library_PoolT
GTCACGGTCACGAGAGCCAATTCACCACCGGGGAAGCTGGGAAACAGCAGCACACCGGTTTGATGGGAAAGCTTCATCGCACAAACACCTCCAG
>Frequency_2_QualityScore_FFHHHGHJJIJIIIJJIJIIJIIJJIJIIIJIJJJIJJJJJIIHGFFFDDEECDDDDDDDDDEEDDDDDDDCDDDDDDDDDDDDCDDDDCBCA?_Mismatch_0_Sense_+_Library_PoolT
AGCCAATTCACCACCGGGGAAGCTGGGAAACAGCAGCACACCGGTTTGATGGGAAAGCTTCATCGCACAAACACCTCCAGCTCCAGCTCTTCGA
>Frequency_1_QualityScore_DFHHHBHIGGJJIJJIIIGGGGDHIHJIIIJJJJGIJJIIGIIIIDHEHFIJJIIIGIHDEEE@DBDFB?@CECEE;;BDDDDDDDBAACADBC_Mismatch_0_Sense_+_Library_PoolT
TGATGATCATACACAGACTCAGGATGCTCATCTTTATCCTACTAATCCGCCGCATGTTGCTGCAGTAGATCAGCAGTATGGCCAAGGTTACGGT
>Frequency_1_QualityScore_FDFFFBFBGFGEIIIJGJGIJHIHAGGIJJJJIEHGIBGGHIHCHGGHHEA>EF@;A@CD?8=@D<C?CD>@A>CBB@BBB@9?@DC<?<>_Mismatch_0_Sense_+_Library_PoolT
ATCCGCCGCATGTTGCTGCAGTAGATCAGCAGTATGGCCAAGGTTACGGTCACGGTCACGAGAGCCAATTCACCACCGGGGAAGCTGGGAA
>Frequency_1_QualityScore_FFHHHHHJJJJJJJIJJJJJJJJJIJJJJJJJJHIJJJJJJJIJGIJJIIIIIJHHFHHBFCCDEDD?BBDBDDDDDBDDDDDDDDDDDDDBDB_Mismatch_0_Sense_+_Library_PoolT
TTTATCCTACTAATCCGCCGCATGTTGCTGCAGTAGATCAGCAGTATGGCCAAGGTTACGGTCACGGTCACGAGAGCCAATTCACCACCGGGGA
>Frequency_1_QualityScore_FFHHHHGIIIJJJJIJJIIJJJJJJJJJJJJJJJJJJJJJHHHHHFFFDD@BBDCDDDDCDDDDDDDDEDDDDDDDDDDDDDDDDDDDDDDDDD_Mismatch_1_Sense_+_Library_PoolT
GACGAGAGCCAATTCACCACCGGGGAAGCTGGGAAACAGCAGCACACCGGTTTGATGGGAAAGCTTCATCGCACAAACACCTCCAGCTCCAGCT
>Frequency_1_QualityScore_FFHHHHHJGJJIHEHIGGJJIJJIJJJJJJJGGIJJIIJIHHHGFFFFEEEEEDDDDDD@DBDCDDDDCCDBDDDDDEEDDDBDDDDDDDDBDD_Mismatch_1_Sense_+_Library_PoolT
AGTCACGGTCACGAGAGCCAATTCACCACCGGGGAAGCTGGGAAACAGCAGCACACCGGTTTGATGGGAAAGCTTCATCGCACAAACACCTCCA
>Frequency_1_QualityScore_ADFF>FHEGBGGGHF+AFGEGEE<BGECEC=CEFGGHGGGHH9?5?A33;;>ACC?AABBCCCCCEEC??_Mismatch_0_Sense_+_Library_PoolT
GAGAGCCAATTCACCACCGGGGAAGCTGGGAAACAGCAGCACACCGGTTTGATGGGAAAGCTTCATCGCA
>Frequency_1_QualityScore_FFHHHHGJJJHHHJGIGIIJIHHIJJIJJIJJBGGHIJHIJJIJEHIJJIJIJJJGFHHE@BDFDDCBBD?@BDDDDDACDDDDDCADBDDDDB_Mismatch_0_Sense_+_Library_PoolT
GTTGCTGCAGTAGATCAGCAGTATGGCCAAGGTTACGGTCACGGTCACGAGAGCCAATTCACCACCGGGGAAGCTGGGAAACAGCAGCACACCG
>Frequency_1_QualityScore_FFHHHHHEIJJGHIJJGIJJJJJJJJJJJJJJJJJJJJHHHHHFFFFCEEEDDDDBDDDDDD>BDDDDDDDC_Mismatch_0_Sense_+_Library_PoolT
TACGGTCACGGTCACGAGAGCCAATTCACCACCGGGGAAGCTGGGAAACAGCAGCACACCGGTTTGATGGGA
>Frequency_1_QualityScore_FFGFHHHJJJJJJJJJJJJJJJFJJJJJIJIJJJIJJIHHHHFFFFFEDEEDDDBBDDCDDDDDDBDCDCDDEEDDDDDDDDDDDDDDDDDCDD_Mismatch_0_Sense_+_Library_PoolT
CGGTCACGAGAGCCAATTCACCACCGGGGAAGCTGGGAAACAGCAGCACACCGGTTTGATGGGAAAGCTTCATCGCACAAACACCTCCAGCTCC
>Frequency_1_QualityScore_FFHHHHHJJJJJJJJJJJJIJIJJJJJJJJGIJJJJJIIJGIGHH=?DDEEEEDDDDBDDDDDEEDDDDDDDDDDDDDDDDDDDDDCDDCDDDD_Mismatch_0_Sense_+_Library_PoolT
GAGCCAATTCACCACCGGGGAAGCTGGGAAACAGCAGCACACCGGTTTGATGGGAAAGCTTCATCGCACAAACACCTCCAGCTCCAGCTCTTCG
>Frequency_1_QualityScore_FFFHHHHIJIIJJJJJIJIJJJJJIGIIIJJJJJJJJIJJJJHHHHFFFFDDD>>BDDCDDDDDDDDDDCDDEDDDBDBDDDDDDDDDDDDDDD_Mismatch_0_Sense_+_Library_PoolT
GGTCACGAGAGCCAATTCACCACCGGGGAAGCTGGGAAACAGCAGCACACCGGTTTGATGGGAAAGCTTCATCGCACAAACACCTCCAGCTCCA
>Frequency_1_QualityScore_FBHFHHHIJIJIGIIJJJIIJJIJIIJIJIHGHJIJJJIJFHIIGJJJIJJEHIIJGHHFFFFCDDDDB?BDDA?<ACCCDCCD?B9>BDDBBD_Mismatch_0_Sense_+_Library_PoolT
TCCTACTAATCCGCCGCATGTTGCTGCAGTAGATCAGCAGTATGGCCAAGGTTACGGTCACGGTCACGAGAGCCAATTCACCACCGGGGAAGCT
>Frequency_1_QualityScore_FFHFHHGJJJJJJJJJJJJJJJJJJEHGIJJIJJJJJIIJJJJJJJIIJIIJJHHHHHFFDDBD?BDDDDDDDDDDDDDDDDDDDDDD<BDDCD_Mismatch_0_Sense_+_Library_PoolT
CAGTAGATCAGCAGTATGGCCAAGGTTACGGTCACGGTCACGAGAGCCAATTCACCACCGGGGAAGCTGGGAAACAGCAGCACACCGGTTTGAT
>Frequency_1_QualityScore_FFHHHHHJJIJJJJJJJJJJIIIJJJJJIIJJJJJJIJIJIHHHF@BDDDDDDDDDBDDDDDDEEDDDDBDDDDDDDDDDDDDDDDDDDDEDDD_Mismatch_1_Sense_+_Library_PoolT
GAGCCAATTCACCACCGGGGAAGCTGGGAAACAGCAGCACACCGGTTTGATGGGAAAGCTTCATCGCACAAACACCTCCAGCTCCATCTCTTCG
>Frequency_1_QualityScore_FFHHHHHJIIJJJJJIJJJJJJJIIJJIJJJJJJJJJJJIJHGFFFFFDEEDDDDDCDDDDDDDDD5>B?CDDDDCDDDDCDCDEEDDDDDDDD_Mismatch_0_Sense_+_Library_PoolT
AGGTTACGGTCACGGTCACGAGAGCCAATTCACCACCGGGGAAGCTGGGAAACAGCAGCACACCGGTTTGATGGGAAAGCTTCATCGCACAAAC
>Frequency_1_QualityScore_FFHHHHGJJJJJGHIJJIIJJJJJHIIJJIJIIJJIIJJJJJJJJJJJHFCCDDDDDDDDDDDDDDDDDBCDDDD@DDDCDDDDDDDDDDDDDE_Mismatch_0_Sense_+_Library_PoolT
GTATGGCCAAGGTTACGGTCACGGTCACGAGAGCCAATTCACCACCGGGGAAGCTGGGAAACAGCAGCACACCGGTTTGATGGGAAAGCTTCAT
>Frequency_1_QualityScore_FFHGHHHJJJJJJJJJIJJJJJJJJJJJJJJJJJJJJJJJHHHHEFFFFDECECDDDDEEDDDDDDDDDDDDDDDDDDDDDDDDDDDDDDDDDB_Mismatch_0_Sense_+_Library_PoolT
AATTCACCACCGGGGAAGCTGGGAAACAGCAGCACACCGGTTTGATGGGAAAGCTTCATCGCACAAACACCTCCAGCTCCAGCTCTTCGAGCGA
>Frequency_1_QualityScore_DDFFD?CFBHGICEHDDHEGHHGGIIIIGGIIIGFB@FHBDDHGIIIIIECECEEHCHHE?DAA@B=8<9A><<?>ACACB?ABBBCB@<95<>_Mismatch_0_Sense_+_Library_PoolT
CTGCAGTAGATCAGCAGTATGGCCAAGGTTACGGTCACGGTCACGAGAGCCAATTCACCACCGGGGAAGCTGGGAAACAGCAGCACACCGGTTT
>Frequency_1_QualityScore_FFHHHHHJJIJIJJJGHIJJJFHIJJJHIJIJJJJJJJJJJHHHHHHFFFDD>BDDDDDDDDDDDDDDDDDDDDDDDD9@BDDDDDDCDDDDCD_Mismatch_1_Sense_+_Library_PoolT
GCAGTATGGCCAAGGTTACGGTCACGGTCACGAGAGCCAATTCACCACCGGGAAAGCTGGGAAACAGCAGCACACCGGTTTGATGGGAAAGCTT
>Frequency_1_QualityScore_FFHGHHFHHIJJFHIJJJFHHIIGIIIIJIJJIJJJIIIJJIIHFFFFEEEDDDDDDDDDDDDDDDDDBDDDDDDDDDDDDDDDDDDEEDDDBB_Mismatch_0_Sense_+_Library_PoolT
CCAAGGTTACGGTCACGGTCACGAGAGCCAATTCACCACCGGGGAAGCTGGGAAACAGCAGCACACCGGTTTGATGGGAAAGCTTCATCGCACA
>Frequency_1_QualityScore_FFHHHHHJJJJJIJJJIJJJJJJJJJJJJJJJJIJJJJJJJJGIJIIJJJJJJHIIJHHHHGFF@DFEDCEDDDDDDDDDDDDDDDDDDDDDDD_Mismatch_0_Sense_+_Library_PoolT
ATGCTCATCTTTATCCTACTAATCCGCCGCATGTTGCTGCAGTAGATCAGCAGTATGGCCAAGGTTACGGTCACGGTCACGAGAGCCAATTCAC
>Frequency_1_QualityScore_FFHHHHGJGEHIIFIJJJJFDGHIEGFHIJIIIIJJIIJJIJJIIFHHEH37?;>A8;@8@BDDDD@CD?C<AC?8?ACBB9>&09@AC>A@?3_Mismatch_0_Sense_+_Library_PoolT
GATCAGCAGTATGGCCAAGGTTACGGTCACGGTCACGAGAGCCAATTCACCACCGGGGAAGCTGGGAAACAGCAGCACACCGGTTTGATGGGAA
>Frequency_1_QualityScore_FFHHHHHJJJJJJJJJJJJJJJIJJJJJJJJJJJJJIJJGJJJJJIIJJJJJIJHHHDCDDDDDDDDDDCDDDDDDDDDDDDDDD>BBDDDDDD_Mismatch_0_Sense_+_Library_PoolT
TAGATCAGCAGTATGGCCAAGGTTACGGTCACGGTCACGAGAGCCAATTCACCACCGGGGAAGCTGGGAAACAGCAGCACACCGGTTTGATGGG
>Frequency_1_QualityScore_FFHHHGHJIJJJJJJJJJIIJIJJJJJIIIJJJJJJJIJIIJFFDFDDEEEDDDDDBDDDDDEEDDDDDBDDDDDDDDDDDDDDDDDDDDDDDB_Mismatch_2_Sense_+_Library_PoolT
TGCCAATTCACCACCGGGGAAGCTGGGAAACAGCAGCACACCGGTTTGATGGGAAAGCTTCATCGCACAATCACCTCCAGCTCCAGCTCTTCGA
>Frequency_1_QualityScore_DACFAH:FHGAFHHIII>CGGAAEHGIGAGDHIIG=EGGG>>C7;;?BDC<ABBB@B@@>CBCCABA>@:>CC?BBBBBBB?8(98?C>>CC_Mismatch_0_Sense_+_Library_PoolT
GGTCACGAGAGCCAATTCACCACCGGGGAAGCTGGGAAACAGCAGCACACCGGTTTGATGGGAAAGCTTCATCGCACAAACACCTCCAGCTC
>Frequency_1_QualityScore_FFHHHHHJJJJJIJJIJJIIGIGIGHIJIJJJJJJGHIJIJJJIJJIIIJIIHHHHGFFFDEDBDDDDDDCCDDDDDDBDDDDDBBDDDDDDDD_Mismatch_0_Sense_+_Library_PoolT
CTAATCCGCCGCATGTTGCTGCAGTAGATCAGCAGTATGGCCAAGGTTACGGTCACGGTCACGAGAGCCAATTCACCACCGGGGAAGCTGGGAA
>Frequency_1_QualityScore_FFGFHHGIJJHIHIJIIJJIIIFIJIIIJIJJJJIJIHHHHFFE>A9;3?CCCCDCDDDDDCCDEDDDD<BAAB@BBDDDDCDDDDCDDCCCDC_Mismatch_0_Sense_+_Library_PoolT
AGAGCCAATTCACCACCGGGGAAGCTGGGAAACAGCAGCACACCGGTTTGATGGGAAAGCTTCATCGCACAAACACCTCCAGCTCCAGCTCTTC
>Frequency_1_QualityScore_FFHHHHHJJIJJJJJJJIJJJJJJJJJJJJJJJJJJIIJHHFFFDEEEEDDDDDDDDDDEEDDDDDBDDBDDDDDDDDCDDDDDDDDDDDBDBD_Mismatch_0_Sense_+_Library_PoolT
CAATTCACCACCGGGGAAGCTGGGAAACAGCAGCACACCGGTTTGATGGGAAAGCTTCATCGCACAAACACCTCCAGCTCCAGCTCTTCGAGCG
>Frequency_5_QualityScore_FFHHHHHJJJJJIJJIJIIJJJHHIJHIJJJJJJJJJJJJJJJJJIJJIIIHHGGFFFFEEEEEDDDDDCDBDDDCDDCDCCDDDADDD?CCBC_Mismatch_0_Sense_+_Library_PoolT
CTGGGAAACAGCAGCACACCGGTTTGATGGGAAAGCTTCATCGCACAAACACCTCCAGCTCCAGCTCTTCGAGCGATGAAGAGGGAGGGAAGAA
>Frequency_4_QualityScore_EECGAGGGHHFFCEBEFGGCECEGF?FGADEGFEFGGHEGGHHHDEFGGGGGFFEEECCBCCBCCBACCB>A@A?C@<?BAACB>=@?9==;<A_Mismatch_0_Sense_+_Library_PoolT
TGGGAAACAGCAGCACACCGGTTTGATGGGAAAGCTTCATCGCACAAACACCTCCAGCTCCAGCTCTTCGAGCGATGAAGAGGGAGGGAAGAAG
>Frequency_3_QualityScore_FFHHHHHJJJJJJJJJJJJJJJJJJIJEHHJHIJJJIJJJIJJJJJJIIIHGGGFFEEEEDEDDDDDDDCDDDDDDDDDDBCDCDDCDDDACDD_Mismatch_0_Sense_+_Library_PoolT
GGAAGCTGGGAAACAGCAGCACACCGGTTTGATGGGAAAGCTTCATCGCACAAACACCTCCAGCTCCAGCTCTTCGAGCGATGAAGAGGGAGGG
>Frequency_3_QualityScore_FFHFHFHJJJHIIIJHIIJJDHIIDIIIJIJIIJJJJJJJJJIIGGHHGFFFFEEEEEEDDECDDDDDCCDDCACCCCCCDCD>ACD>ABACCB_Mismatch_0_Sense_+_Library_PoolT
GGGAAACAGCAGCACACCGGTTTGATGGGAAAGCTTCATCGCACAAACACCTCCAGCTCCAGCTCTTCGAGCGATGAAGAGGGAGGGAAGAAGA
>Frequency_2_QualityScore_FFHHGHHJIJJJIJIIIJJIJJJJJJJJJGIIIIIIIHGGHHGGGGGGGFFFEEEEDEDDDDDDDDDDDBCCDDDDDDDDDDCDDACC=ACDBD_Mismatch_0_Sense_+_Library_PoolT
GGGGAAGCTGGGAAACAGCAGCACACCGGTTTGATGGGAAAGCTTCATCGCACAAACACCTCCAGCTCCAGCTCTTCGAGCGATGAAGAGGGAG
>Frequency_2_QualityScore_FFHHHHHJJJJJJJGIIIGIIJJIJJJIJJJJJJJJIJJJIJJJJJJJIJIHHHHGFFFFFEDCEDDDCACCCCDDDCDDD@CDCCDCDDCACC_Mismatch_0_Sense_+_Library_PoolT
CAGCAGCACACCGGTTTGATGGGAAAGCTTCATCGCACAAACACCTCCAGCTCCAGCTCTTCGAGCGATGAAGAGGGAGGGAAGAAGAAAGAAG
>Frequency_2_QualityScore_FFGHHHHJGIJJJJJJGGIIIJJJFCEHGIIIGIHIHIIIICEFFEEEEDDEDDCCCDDEEDDDDDDDDCDDDDDDDDDDDCDDDDCDDCBCCD_Mismatch_1_Sense_+_Library_PoolT
CAATTCACCACCGGGGAAGCTGGGAAACAGCAACACACCGGTTTGATGGGAAAGCTTCATCGCACAAACAGCTCCAGCGCCAGCTCTTCGAGCG
>Frequency_2_QualityScore_DDCEGHEAGGGGDCAD?DE@A?9ECEEGE>GECC=AADE-379??B@A?=??C>AA?A>BBA=?<4=AA<9=@A?>;AA:?9>?A=AA<AB=;?_Mismatch_0_Sense_+_Library_PoolT
ATTCACCACCGGGGAAGCTGGGAAACAGCAGCACACCGGTTTGATGGGAAAGCTTCATCGCACAAACACCTCCAGCTCCAGCTCTTCGAGCGAT
>Frequency_2_QualityScore_FFGHHHHJJJJJIJIJJJJJJIJJJIJJJJJJJJJJJIGGHGEFFFFDEDEEDDDDEEDDDDDDDDDDDCCDDDDDDDCDCDCDDDDDDDDDDD_Mismatch_0_Sense_+_Library_PoolT
TTCACCACCGGGGAAGCTGGGAAACAGCAGCACACCGGTTTGATGGGAAAGCTTCATCGCACAAACACCTCCAGCTCCAGCTCTTCGAGCGATG
>Frequency_1_QualityScore_+A@A8C@FGGG@DFGGFHG@>ECCFGIGIIIGIAGID=FHI3CFCGGEC>HAGHH>BCCCCCCC@?BB?6=B_Mismatch_0_Sense_+_Library_PoolT
CCGGTTTGATGGGAAAGCTTCATCGCACAAACACCTCCAGCTCCAGCTCTTCGAGCGATGAAGAGGGAGGGA
>Frequency_1_QualityScore_FDFHFHHJJJJJIIJIJJCECGEGGGGIIIJIHIHIEGHHHEEDFFFEEEEEEDDBBBBDDDDDDDDDDCDDDDDDDDDDD<ABD@DDCCCABD_Mismatch_0_Sense_+_Library_PoolT
ACCGGGGAAGCTGGGAAACAGCAGCACACCGGTTTGATGGGAAAGCTTCATCGCACAAACACCTCCAGCTCCAGCTCTTCGAGCGATGAAGAGG
>Frequency_1_QualityScore_FBFHFHHJIIIGIGGIHGJGIIIGIIJIIIIIJJIJIGIIIJJJJJIJJJJFHEEEBBEC?CBD??BDC?CACDDDDDDDBD9BD?BB<C_Mismatch_0_Sense_+_Library_PoolT
GATGGGAAAGCTTCATCGCACAAACACCTCCAGCTCCAGCTCTTCGAGCGATGAAGAGGGAGGGAAGAAGAAAGAAGGGGGGAGGAAGAA
>Frequency_1_QualityScore_FFGHHHHJJJJIJIJIJJJJFHIIDHIJJGIIJJIJJJJJJHHHFFFDEDDDDDDDDDDDDDDDDDDDDDDDDBDDDDDCDDDBBDB_Mismatch_0_Sense_+_Library_PoolT
GGGAAACAGCAGCACACCGGTTTGATGGGAAAGCTTCATCGCACAAACACCTCCAGCTCCAGCTCTTCGAGCGATGAAGAGGGAGGA
>Frequency_1_QualityScore_FFHHGHFIJJJGHIJIJJJJIJIJJJJJJJJJIJIJJJJJJHHHHFFFFFEEEEEDDDDDBDDD=BDAA>@ABDBDDB5ABBCDDDDDDBCDDD_Mismatch_0_Sense_+_Library_PoolT
CAGCACACCGGTTTGATGGGAAAGCTTCATCGCACAAACACCTCCAGCTCCAGCTCTTCGAGCGATGAAGAGGGAGGGAAGAAGAAAGAAGGGG
>Frequency_1_QualityScore_FFHHHHHJJJJIJJJIJIJJJIJIJJJJHIJJIJJJJJJJJJJJJJJJJJIHGEFFFFDEEDDDDDDDDCDDDDDDDBDDDDDDCDDDDBD>BB_Mismatch_0_Sense_+_Library_PoolT
GGGAAGCTGGGAAACAGCAGCACACCGGTTTGATGGGAAAGCTTCATCGCACAAACACCTCCAGCTCCAGCTCTTCGAGCGATGAAGAGGGAGG
>Frequency_1_QualityScore_FFHHHHHJJJJJJHIIJGHIJJIJJIGIIJJJJIJJJJJJJJIJJHHHHHFFFFFEDEEEEDBCDDDDDDDDDDDD<BDD<BDDDDCDDDDDDD_Mismatch_0_Sense_+_Library_PoolT
AGCAGCACACCGGTTTGATGGGAAAGCTTCATCGCACAAACACCTCCAGCTCCAGCTCTTCGAGCGATGAAGAGGGAGGGAAGAAGAAAGAAGG
>Frequency_1_QualityScore_FFHHHHHJJJJJJJJJJJJJJJIIJJJJJJAHIJIJHHHHHFFFFEEEEEEDDDDDDDBDDDDDDDDDDDCDDDDDDDDDDDDDDDDDDDDDD@_Mismatch_0_Sense_+_Library_PoolT
CGGGGAAGCTGGGAAACAGCAGCACACCGGTTTGATGGGAAAGCTTCATCGCACAAACACCTCCAGCTCCAGCTCTTCGAGCGATGAAGAGGGA
>Frequency_1_QualityScore_FFHHHHHJJJJJGHIJIIJJJJJIJIJJJJJJJJJJJJJJJJIJJJHHHHFFFFFFEEEEDBDDDDDDDDCDDDDBBDD@DDDDDDDDDCDCDD_Mismatch_0_Sense_+_Library_PoolT
GCAGCACACCGGTTTGATGGGAAAGCTTCATCGCACAAACACCTCCAGCTCCAGCTCTTCGAGCGATGAAGAGGGAGGGAAGAAGAAAGAAGGG
>Frequency_1_QualityScore_FFHHHHGJJJJJJJJJJJJJJJJIJJJJJJHHGIIJJJJJJJJJJJJJJJHHHFFFEDEDDDDDDDDDDDDDDDDDCDDDDDDDDDCDDDDDDB_Mismatch_1_Sense_+_Library_PoolT
AGGGGAAGCTGGGAAACAGCAGCACACCGGTTTGATGGGAAAGCTTCATCGCACAAACACCTCCAGCTCCAGCTCTTCGAGCGATGAAGAGGGA
>Frequency_1_QualityScore_+2+81:CCGH>GG4?FF9AA?81?DD9DB9)90(?BFGDHCHE;;5ADEE>6-?66;;>A>:3;A;@A3>255;;-?5(:>CB89BB@>BB??>_Mismatch_1_Sense_+_Library_PoolT
CTGGGAAACAGCATCACACCGGTTTGATGGGAAAGCTTCATCGCACAAACACCTCCAGCTCCAGCTCTTCGAGCGATGAAGAGGGAGGGAAGAA
>Frequency_1_QualityScore_FFHHHGHJIIIJJIGGJIJJJIHIIHGIJJJJIJIJIJJIJJIJJJJJEGHHHHFFFFFEEEEEDDDDDBDDDDDDDDDDDDDD@B@D>_Mismatch_0_Sense_+_Library_PoolT
TGGGAAACAGCAGCACACCGGTTTGATGGGAAAGCTTCATCGCACAAACACCTCCAGCTCCAGCTCTTCGAGCGATGAAGAGGGAGGGA
>Frequency_1_QualityScore_FFHHHHHJIJJJJJJJJJIIIIJJIJJJJJJBEHHHHHHFFFFFCCEEEEEDDDDDDDDDDDDDDDDDDDDDDDDDDDDDBDDDDDDCDCABDD_Mismatch_0_Sense_+_Library_PoolT
CCGGGGAAGCTGGGAAACAGCAGCACACCGGTTTGATGGGAAAGCTTCATCGCACAAACACCTCCAGCTCCAGCTCTTCGAGCGATGAAGAGGG
>Frequency_1_QualityScore_FFHHGHHJJJIJFEEHIJJIIJJJJJJJJJIHGHHB;AEFFFFFFFDDEEEDDDEEDDBDDDDDDDDDD?CDDCCDDDDDDCDDDBDDDD?@C_Mismatch_0_Sense_+_Library_PoolT
CACCACCGGGGAAGCTGGGAAACAGCAGCACACCGGTTTGATGGGAAAGCTTCATCGCACAAACACCTCCAGCTCCAGCTCTTCGAGCGATGA
>Frequency_1_QualityScore_FFHHHHHJJJJJJHHIJFHIJJGJIJJJJJJJJJJJJJIJJJJHHHHFFFFFFEEEEEDDDDDDDDDDDDDDDDDDDDDB<BBBD_Mismatch_0_Sense_+_Library_PoolT
AGCAGCACACCGGTTTGATGGGAAAGCTTCATCGCACAAACACCTCCAGCTCCAGCTCTTCGAGCGATGAAGAGGGAGGGAAGAA
>Frequency_1_QualityScore_DDHFHBB;ACBFHCHEEH8CDDEAEIBG@AFD<BGH>DDGGFHGDI9D7AHCE>?7@?@CC>CACC?5(388?BAC@4215)9395281(_Mismatch_0_Sense_+_Library_PoolT
GAAACAGCAGCACACCGGTTTGATGGGAAAGCTTCATCGCACAAACACCTCCAGCTCCAGCTCTTCGAGCGATGAAGAGGGAGGGAAGAA
>Frequency_1_QualityScore_FFGHHDHIJJJJHGIJHIIJJIIIIFHJJIJJJJJJJIIJJJIJJJJJIHHHHHFFFFFFDDEDD?BD:ACDDDDDDDD@_Mismatch_0_Sense_+_Library_PoolT
GCAGCACACCGGTTTGATGGGAAAGCTTCATCGCACAAACACCTCCAGCTCCAGCTCTTCGAGCGATGAAGAGGGAGGGA
>Frequency_1_QualityScore_FFHHGHDGIGHIJJJIJJIJJJJJJJJJJJJIIJGJIJJIEHIJJJIJJJJHHHHBDFDCDDCCCDDDDDBDB5A@BD_Mismatch_0_Sense_+_Library_PoolT
CACCGGTTTGATGGGAAAGCTTCATCGCACAAACACCTCCAGCTCCAGCTCTTCGAGCGATGAAGAGGGAGGGAAGAA
>Frequency_1_QualityScore_DFHBBFHIIHDHJIGFEHD9?FHI;F@FHED?FGIJJHHHFAHEHDCGHEHHEFB@CEDCEECCA=8?2?=C(:(8A599>B08?8?C?A_Mismatch_0_Sense_+_Library_PoolT
ACAGCAGCACACCGGTTTGATGGGAAAGCTTCATCGCACAAACACCTCCAGCTCCAGCTCTTCGAGCGATGAAGAGGGAGGGAAGAAGAA
>Frequency_1_QualityScore_DBFFHFHGDGIGIIGIGGG?DDHGEHIIIIIIIDFDFFBFHIHII;CGHEECEEE9<A@BBB:>>CCBBCBBBBBCCCCBBBBBB<>BBBCCCC_Mismatch_2_Sense_+_Library_PoolT
GGAAACAGCAACACACCGGTTTGATGGGAAAGCTTCATCGCACAAACAGCTCCAGCGCCAGCTCTTCGAGCGATGAAGAGGGAGGGAAGAAGAA
>Frequency_1_QualityScore_FFHHHHHJIJJJJJJJJJJJJJJJJJJJJJJJJJJJJJIJJJJJJJIJJJJJJGHHFDDCCEDADDDBDDB>BBBC_Mismatch_0_Sense_+_Library_PoolT
CCGGTTTGATGGGAAAGCTTCATCGCACAAACACCTCCAGCTCCAGCTCTTCGAGCGATGAAGAGGGAGGGAAGAA
>Frequency_1_QualityScore_@?CD=:CB3<CC@GC:EGII@D@???@F@ACFFEFA=8==E;=DFCEFCDD@@>;>@;>;?9AA3>>:5((::AA<2900<BBB_Mismatch_0_Sense_+_Library_PoolT
GGAAGCTGGGAAACAGCAGCACACCGGTTTGATGGGAAAGCTTCATCGCACAAACACCTCCAGCTCCAGCTCTTCGAGCGATGA
>Frequency_1_QualityScore_FDGFHHHJJJJJIGJIJJJJEHIJHIJJIJGIJIJJIJJJJJJJJJJJJJHHHHHFFFFDEEEEEDDDDDDDDDDBACDCDDDDDDDDD_Mismatch_1_Sense_+_Library_PoolT
GGGAATCAGCAGCACACCGGTTTGATGGGAAAGCTTCATCGCACAAACACCTCCAGCTCCAGCTCTTCGAGCGATGAAGAGGGAGGGAA
>Frequency_1_QualityScore_FFHGHHHIJJJJJJJJJJJFIJICGGIJJJJJJJJJBHHHEFDFFDCDECCDDDEEDDDDBDDDDBDDDACDDDDDCDDDDDDCDBCDDBDDCC_Mismatch_0_Sense_+_Library_PoolT
CACCACCGGGGAAGCTGGGAAACAGCAGCACACCGGTTTGATGGGAAAGCTTCATCGCACAAACACCTCCAGCTCCAGCTCTTCGAGCGATGAA
>Frequency_1_QualityScore_FFHHHHGIIJIJJJJJJDIJJ@HGHIJJGIHHGHIJJGIIJJIJJJJIHEEFFFEDEECDDDDDDDDDDBBDDDADDBCBB@<>@:@CBBD<BB_Mismatch_1_Sense_+_Library_PoolT
GGGAAGCTGGGAAACAGCAACACACCGGTTTGATGGGAAAGCTTCATCGCACAAACAGCTCCAGCGCCAGCTCTTCGAGCGATGAAGAGGGAGG
>Frequency_1_QualityScore_FFHHHHHJJJJJGHIIIJJIJGJJJIJJJJIJIJJJJJJJHHHHFFFFFEEEEEDDDDDDDDDDDDDDDDCCDDDDDDDBDDDD_Mismatch_0_Sense_+_Library_PoolT
GCAGCACACCGGTTTGATGGGAAAGCTTCATCGCACAAACACCTCCAGCTCCAGCTCTTCGAGCGATGAAGAGGGAGGGAAGAA
>Frequency_1_QualityScore_DBFD;ADBABCEFBEFG8A@F)?FG4BDFIFEC2?FD4@B==@A;;;6((:AC;6;?@A>>>3(55((;(558=B<@@@AB?_Mismatch_1_Sense_+_Library_PoolT
TGGGAAACAGCAGCACACCGGTTTGATGGGAAAGCTTCATCGCACAAAAACCTCCAGCTCCAGCTCTTCGAGCGATGAAGAG
>Frequency_1_QualityScore_FFHHHHHJJJ?GHIDHGIJHI@FHJJJJIJJJJJJIJJJIIIIIIHIGIJHHHHHHFFFFCDDBBBCACCABD:@BD@B@?CCCDCCCD?AB@9_Mismatch_0_Sense_+_Library_PoolT
AGCACACCGGTTTGATGGGAAAGCTTCATCGCACAAACACCTCCAGCTCCAGCTCTTCGAGCGATGAAGAGGGAGGGAAGAAGAAAGAAGGGGG
>Frequency_1_QualityScore_FDHHHHHJJJIJJJJJJJIJJJJJJJJJJJJJJJJJIJJJJJJJJJJJJJGGIJEHHFDFCDDDABDD@BBDCDDDDDDDDDDDDD9@B<_Mismatch_0_Sense_+_Library_PoolT
GTTTGATGGGAAAGCTTCATCGCACAAACACCTCCAGCTCCAGCTCTTCGAGCGATGAAGAGGGAGGGAAGAAGAAAGAAGGGGGGAGGA
>Frequency_1_QualityScore_FFHHHHHJGJJJJIJJJJIJJJJJJJJJJJJJJJJJJJJJJJJJJJJIJJJJHEHFFDDDDDCCAADBDBBBDDDDDDDDDCDDDDDDDDD_Mismatch_0_Sense_+_Library_PoolT
CCGGTTTGATGGGAAAGCTTCATCGCACAAACACCTCCAGCTCCAGCTCTTCGAGCGATGAAGAGGGAGGGAAGAAGAAAGAAGGGGGGAG
>Frequency_1_QualityScore_FFHHGHHJJJJJJJJJJJIJ?FHHAHIJJCGGIIIJIGIIJJJIIIGHIJHHHGFFFFFEEEEEDDDDDBDDDDDB@@CCBDDDDDDBD_Mismatch_0_Sense_+_Library_PoolT
GGGAAACAGCAGCACACCGGTTTGATGGGAAAGCTTCATCGCACAAACACCTCCAGCTCCAGCTCTTCGAGCGATGAAGAGGGAGGGAA
>Frequency_1_QualityScore_FFHHGFHIJIJJJJIIIIJJJJJJJJJJJJJIJIJJJJJIJJJJJIJIJJJJJHCHHFDCDC>>>ADDB?BB<BDDDDCCDDDDDDDDDD>BDB_Mismatch_0_Sense_+_Library_PoolT
ACCGGTTTGATGGGAAAGCTTCATCGCACAAACACCTCCAGCTCCAGCTCTTCGAGCGATGAAGAGGGAGGGAAGAAGAAAGAAGGGGGGAGGA
>Frequency_1_QualityScore_DDD<DDDFFGGBDGBF@C9E<FFCF@8??@FIFD@FDFDFCBFFE@AF@DAEE==CEB>@B>;@;=?6838852813_Mismatch_1_Sense_+_Library_PoolT
TCCGGTTTGATGGGAAAGCTTCATCGCACAAACACCTCCAGCTCCAGCTCTTCGAGCGATGAAGAGGGAGGGAAGAA
>Frequency_1_QualityScore_FFHHHHHIJJJJJJHHIJGIJJJGIJJGJJJIJJJJJJJJJJJJJIJJJHHHHHHFFFFFEEDDEDDBDBCDDDDDDBDDDBBBBDDCD_Mismatch_0_Sense_+_Library_PoolT
CAGCAGCACACCGGTTTGATGGGAAAGCTTCATCGCACAAACACCTCCAGCTCCAGCTCTTCGAGCGATGAAGAGGGAGGGAAGAAGAA
>Frequency_1_QualityScore_FFHHHHHJJJJJJJIJJJJJJJJIIJJJJJJJJJJJJHHHHHHHFFFFDEEEEEDEEDDDDDDDDDDDDBDDDDCDCDDDDDDDDDDDDDBDDD_Mismatch_0_Sense_+_Library_PoolT
TCACCACCGGGGAAGCTGGGAAACAGCAGCACACCGGTTTGATGGGAAAGCTTCATCGCACAAACACCTCCAGCTCCAGCTCTTCGAGCGATGA
>Frequency_1_QualityScore_FFHHHFFHJJJJJJJJJJJJIJJIJJJIJJJIIJJIJJJJJJJJJIIJJJIIJJFHBHFBDDFCDDDD?A?ACDCDDCD<CDDBDD>BD<BBBC_Mismatch_0_Sense_+_Library_PoolT
GTTTGATGGGAAAGCTTCATCGCACAAACACCTCCAGCTCCAGCTCTTCGAGCGATGAAGAGGGAGGGAAGAAGAAAGAAGGGGGGAGGAAGAA
