# Supplementary material for: Differential Gene Expression Reveals Candidate Genes for Drought Stress Response in Abies alba (Pinaceae)
Source: PLoS One. 2015 Apr 29;10(4):e0124564. doi: 10.1371/journal.pone.0124564 (PMC4414588; doi:10.1371/journal.pone.0124564)
Supplement: S3 File — (GZ) [file pone.0124564.s003.gz › comp5247_c0_seq1.fa]

>comp5247_c0_seq1 len=674 path=[1:0-673] : sp|Q9SMY7|PME44_ARATH Probable pectinesterase/pectinesterase inhibitor 44 OS=Arabidopsis thaliana GN=PME44 PE=2 SV=2 e-value: 1e-37 blast score:  152
CAGTGCTGCGCCCGACCTGGCCCCGGTGAAGTCCATGTTCCCAGCATATCTTGGCAGACCATGGAGACCATTCTCTCGAACTGTTTTCATGCAATCTTACCTGGGCGACATTGTTCGACCCGAGGGTTGGGTGCCATGGAATGCTTCCAACTTAAACCTGGACACTCTCTTCTATGGCGAGTATATGAATTTCGGACCAGGTGCAGGGCTGGTCAAGCGTGTAAATTGGCCTGGGTTTCATACCATTAACAATTCGGCAGAGGCGATTGCATTCACTGTGGCGCAATTCATTGACGGCAACAAATGGCTGCCGTCTACGGGAGTTACATATCTGTCTGGTTTGAAGATTTGAGTACCCTCGATTTAGATTAACAGTAATTTGATTCTATGATCCACCCTAGGTTGGTAGGATGAATCTGTTAATTGTATTCTTAATCATATTGGTTTGTAAAAGCACAGCGTTAATTTGGAAGATCGAGATAGCTTTCACATCCATGTGAGAATTCTTAATGATATTCTGTAGTCCAATCACGTGACATGACATAATTGGGATCATGGGGATATCCGCCCTCACACCTGTATAAGATTGGAACAGTTTTTAAATGTTAAAAACATCATTAAAAGTCGTAATTTCTAGAAGATCGCAAAACTTTCTAAACGAGTGTAAAAAAAAA

>Frequency_1_QualityScore_FDHHHHHJJJJJJJJJJJJJJJJIIJJJJJJJJJJJJJJJJJJIJJJJIJJJJGIJJIJJJJHIJJJHHHHHHFFFDDBDDDDEDDDDDDDDDB_Mismatch_0_Sense_+_Library_PoolT
GTCCATGTTCCCAGCATATCTTGGCAGACCATGGAGACCATTCTCTCGAACTGTTTTCATGCAATCTTACCTGGGCGACATTGTTCGACCCGAG
>Frequency_1_QualityScore_D?CF?DFHEFHEIGGBHFG8FDEHGHIIEHHIGHHICFEBGAGGGIIIIIIIIHDEB8BCFGGIIIBGIEHAA>?BCCC@ACCCCCBCCBBB@B_Mismatch_0_Sense_+_Library_PoolT
ATGATCCACCCTAGGTTGGTAGGATGAATCTGTTAATTGTATTCTTAATCATATTGGTTTGTAAAAGCACAGCGTTAATTTGGAAGATCGAGAT
>Frequency_1_QualityScore_FFHHHHHJJJIHIJJIJJJJIJJJJJJIJHIJJJJIJJJJJJJJJJIJJJJJIGIIJIIJJJJJIJHHHHHHFFFFFFEEEEDCDDDDDDDEED_Mismatch_1_Sense_+_Library_PoolT
ACTGTTAATTGTATTCTTAATCATATTGGTTTGTAAAAGCACAGCGTTAATTTGGAAGATCGAGATAGCTTTCACATCCATGTGAGAATTCTTA
>Frequency_1_QualityScore_FFHHGDHJJJJHIJJJJJIIJJJJJJJJJJJJJIJIJJJJIJJJJJHHFFFDEEDEDCDDFEDCCDDDDCCDDCDEDDDDDEEEDDDDDDDDDD_Mismatch_0_Sense_+_Library_PoolT
GTCCAATCACGTGACATGACATAATTGGGATCATGGGGATATCCGCCCTCACACCTGTATAAGATTGGAACAGTTTTTAAATGTTAAAAACATC
>Frequency_1_QualityScore_FFHHHHHJJJJJJJJJJJJJJJIJIIJJJJJJJJJJJJJJIJJJJJJJBFIJJJIJJJJGHHIJJHHFDBDDDDDDDDDDDDDD>-8:>A<B?9_Mismatch_1_Sense_+_Library_PoolT
TGTTAAAAACATCATTAAAAGTTGTAATTTCTAGAAGATCGCAAAACTTTCTAAACGAGTGTAAAAAAAAAAACAAAAAAAAAAAGATCGGAAG
>Frequency_4_QualityScore_EEHGHHHJJJJJIIJFHIJFHHIIJJIJJJJIIIIJJJIHIJJJJJIIJIIIIIIIJGHIIIIIIIIIIEHGGFEDCCEEEDDCCDCDDCCCCD_Mismatch_0_Sense_+_Library_PoolC
ATGATCCACCCTAGGTTGGTAGGATGAATCTGTTAATTGTATTCTTAATCATATTGGTTTGTAAAAGCACAGCGTTAATTTGGAAGATCGAGAT
>Frequency_7_QualityScore_EFHHHGGIIJIJJIJIJJJIJJEHIEHIHFHIIJIJIIIIIIHIIHHIIGIIJIIJIIIIJIHIIIIFHCFFGFGFFFFFFEDDBCCCDDDDCC_Mismatch_0_Sense_+_Library_PoolC
ATTTGATTCTATGATCCACCCTAGGTTGGTAGGATGAATCTGTTAATTGTATTCTTAATCATATTGGTTTGTAAAAGCACAGCGTTAATTTGGA
>Frequency_6_QualityScore_FFHHHHHJJHIIGHIIDFHIHIIIJIJJJIIJJJJJGHIIJJIIIJJJJIJIJJGIIJIHHHIJJIIIHEECEECDEEDDCCDCDDDCDCCDDD_Mismatch_0_Sense_+_Library_PoolC
ATCCACCCTAGGTTGGTAGGATGAATCTGTTAATTGTATTCTTAATCATATTGGTTTGTAAAAGCACAGCGTTAATTTGGAAGATCGAGATAGC
>Frequency_4_QualityScore_EEHGEGGGIIIIHIHHGHFGHFIIFGIIGHEHBHFHHIHIIGIJHGHIGGGGFHIHGIFGHGIGFGEFGEGGGHGEGGFEACBABCCEEABCCC_Mismatch_0_Sense_+_Library_PoolC
TTTGATTCTATGATCCACCCTAGGTTGGTAGGATGAATCTGTTAATTGTATTCTTAATCATATTGGTTTGTAAAAGCACAGCGTTAATTTGGAA
>Frequency_4_QualityScore_FFHHHHHJJHIIJJJJHIJJJIIJIJJJJJJIJIIIEGIIGIIJJIJIIIJIJIIJIIJJHIIIJIJIJFHIIIIIHHHGGFEFEFEEEEDDDD_Mismatch_0_Sense_+_Library_PoolC
GATTAACAGTAATTTGATTCTATGATCCACCCTAGGTTGGTAGGATGAATCTGTTAATTGTATTCTTAATCATATTGGTTTGTAAAAGCACAGC
>Frequency_4_QualityScore_EEGHFFGIHIIIGIIGIIHIIHFIIIIGIIIJHJJIIGFHHIIHHIIGGIIHIGIIIGGHHHHHGGGEFEFFGEEEEEEEEEDECFEDB<@CCC_Mismatch_0_Sense_+_Library_PoolC
CCCTCGATTTAGATTAACAGTAATTTGATTCTATGATCCACCCTAGGTTGGTAGGATGAATCTGTTAATTGTATTCTTAATCATATTGGTTTGT
>Frequency_4_QualityScore_FFHGHHGIIIIIJJJIIIJJIIHIIIIHIIIIJIJIJIJIIIDFGIEHIIHIIIIJIIIHIHIIIIGFGGGHHHHGGGGEGFFEBDEDDE_Mismatch_0_Sense_+_Library_PoolC
GATTTAGATTAACAGTAATTTGATTCTATGATCCACCCTAGGTTGGTAGGATGAATCTGTTAATTGTATTCTTAATCATATTGGTTTGTA
>Frequency_4_QualityScore_EDFGGGDIIIIIIIGHIFEFHHIFFGBGHHFGHGGHGFGGGHGDGHIIIIIHGIIHGHGIIIIEHHGHEDEGHFEGGEEEEEEBCCCCCEEDDC_Mismatch_0_Sense_+_Library_PoolC
AATTTGATTCTATGATCCACCCTAGGTTGGTAGGATGAATCTGTTAATTGTATTCTTAATCATATTGGTTTGTAAAAGCACAGCGTTAATTTGG
>Frequency_3_QualityScore_FFHHHHHIJJJJJJJJJJJJJJJJIIJFHIJHIJJJJJJJJJJJIIIJJJJHIIIIJJJJJJIJIJIJGIHIHFGGHGGFFFFFDDBCDACDED_Mismatch_0_Sense_+_Library_PoolC
TAATTTGATTCTATGATCCACCCTAGGTTGGTAGGATGAATCTGTTAATTGTATTCTTAATCATATTGGTTTGTAAAAGCACAGCGTTAATTTG
>Frequency_3_QualityScore_EEFE@FGIIIJCEHHEHFICHHIFFDFEHFHIHIHEGHHGHFHEHIHCHFEHHGH<DCABDDAB@@BB=>?>A:;ABC@?>@@B>BBBCAAA@@_Mismatch_0_Sense_+_Library_PoolC
GTGCAGGGCTGGTCAAGCGTGTAAATTGGCCTGGGTTTCATACCATTAACAATTCGGCAGAGGCGATTGCATTCACTGTGGCGCAATTCATTGA
>Frequency_3_QualityScore_FFHHHHHJIJIJJJJJJJHIJJJJIIIJJJJJJJJJIIJJJJIIJEGIJFHHJHIIIHIJJJIIJIJIIIFGGHHGGFFFFFDEEDEEDDDCDE_Mismatch_0_Sense_+_Library_PoolC
CTCGATTTAGATTAACAGTAATTTGATTCTATGATCCACCCTAGGTTGGTAGGATGAATCTGTTAATTGTATTCTTAATCATATTGGTTTGTAA
>Frequency_3_QualityScore_FFHHHHHJJJJJJJJJHIJJJJJJJJJJJJJJJJJJJJJJJJJJJJIIGHGCEF>>>@CCC=BDDDEEECDEDDDDD@BCCCCDCCDDDECBAC_Mismatch_0_Sense_+_Library_PoolC
GCGATTGCATTCACTGTGGCGCAATTCATTGACGGCAACAAATGGCTGCCGTCTACGGGAGTTACATATCTGTCTGGTTTGAAGATTTGAGTAC
>Frequency_3_QualityScore_FFGHGHHJJJJJJJJJIJJJJIIJJJJJJGHIJGHIJIIJIJIJIIHJIJJJJIIIIJJJIIJJJIGIIIIGHGGGGFEFDFFEEEDCCCCCED_Mismatch_0_Sense_+_Library_PoolC
AGTAATTTGATTCTATGATCCACCCTAGGTTGGTAGGATGAATCTGTTAATTGTATTCTTAATCATATTGGTTTGTAAAAGCACAGCGTTAATT
>Frequency_3_QualityScore_EFHFGFFIIIGIJFHHIEGIIHIIJJIJJJGIHHIIIGFHIIJIJJIIIIJJJIICHHGCEEGHHGHGGCFECEDBDDCDEDDDCDCACCCCDD_Mismatch_0_Sense_+_Library_PoolC
GATCCACCCTAGGTTGGTAGGATGAATCTGTTAATTGTATTCTTAATCATATTGGTTTGTAAAAGCACAGCGTTAATTTGGAAGATCGAGATAG
>Frequency_3_QualityScore_FFHGHGHIIIJJHHHHHIGIJHIIJIJGIIJJIIIHIJJJIIHIJJJIIIGIIJIIIIIEGIEGHGFGGFGGGEBDEEEDEDDEDECDDDEEDA_Mismatch_0_Sense_+_Library_PoolC
TTGAAGATTTGAGTACCCTCGATTTAGATTAACAGTAATTTGATTCTATGATCCACCCTAGGTTGGTAGGATGAATCTGTTAATTGTATTCTTA
>Frequency_3_QualityScore_EEEEFEFF=DGFHIHGEGCGCFGFHFGDGFEEHGFFAHHGGHGGCFHFGDHHHHDDFHGHEFFGFHGGFA?:BDA>BC@CCAAAAABDCCBCDC_Mismatch_0_Sense_+_Library_PoolC
CTGTCTGGTTTGAAGATTTGAGTACCCTCGATTTAGATTAACAGTAATTTGATTCTATGATCCACCCTAGGTTGGTAGGATGAATCTGTTAATT
>Frequency_3_QualityScore_BEFB?AFHGHCGIIGGGHHGFHFGBC??9?BDAFBGFHHGEDCFHCDCEEDGECDBCBEDCA???@ACCBA@<BCB@B<BAA=B>>=B@BDBA=_Mismatch_0_Sense_+_Library_PoolC
ATTGACGGCAACAAATGGCTGCCGTCTACGGGAGTTACATATCTGTCTGGTTTGAAGATTTGAGTACCCTCGATTTAGATTAACAGTAATTTGA
>Frequency_3_QualityScore_EEHHHHHHIIJJIJJIJJJIJIIIJJJJJGHIIIJJJJJJJJJJJJJIIJJJJJIJGHIIGIIJIIIHHDEGGFFFEFEFDEEEEFEEEEDDDC_Mismatch_0_Sense_+_Library_PoolC
ATTTGAGTACCCTCGATTTAGATTAACAGTAATTTGATTCTATGATCCACCCTAGGTTGGTAGGATGAATCTGTTAATTGTATTCTTAATCATA
>Frequency_3_QualityScore_EFHGGGHIGGIFHIH?EHHHIJJIIIIJHIJJJJJGIJIJJIJHFHIJIJJJJFGIGGHIIIHIHIIHDCCCEEFFEDDEEDDCCCCCCCDDDC_Mismatch_0_Sense_+_Library_PoolC
TCCACCCTAGGTTGGTAGGATGAATCTGTTAATTGTATTCTTAATCATATTGGTTTGTAAAAGCACAGCGTTAATTTGGAAGATCGAGATAGCT
>Frequency_3_QualityScore_EEGGHHGIIJIJIIGHHEGHEFGHHGIIGIIDFIHIIIIJJIGIJHIJJIIIJHIIJJIHHIHIIHGHGEGHGEEEDEED?ADAACDCDDDDDE_Mismatch_0_Sense_+_Library_PoolC
GTTACATATCTGTCTGGTTTGAAGATTTGAGTACCCTCGATTTAGATTAACAGTAATTTGATTCTATGATCCACCCTAGGTTGGTAGGATGAAT
>Frequency_3_QualityScore_FFFGHHHHIHGHIIHHIEIIIJIIIIJHHIIIHIIJJJHIIJIIHIFHIIIIJIJIJJJJHHIIIHIIIEEGHDFFEDEDCDDEDDEDDEDCCD_Mismatch_0_Sense_+_Library_PoolC
ATCTGTCTGGTTTGAAGATTTGAGTACCCTCGATTTAGATTAACAGTAATTTGATTCTATGATCCACCCTAGGTTGGTAGGATGAATCTGTTAA
>Frequency_3_QualityScore_FFHHHHHJIJJBBDFHGIGIIIIJGIHIJIIJJJGHHJHHIJJJJJJIHGHHHIJIGHHGGFEFFFEEDDEEDEEEDDDDEDEEEDEDDDDDDD_Mismatch_0_Sense_+_Library_PoolC
GGCTGCCGTCTACGGGAGTTACATATCTGTCTGGTTTGAAGATTTGAGTACCCTCGATTTAGATTAACAGTAATTTGATTCTATGATCCACCCT
>Frequency_3_QualityScore_FFHHHHHIJJJJJHIJJJJJJIJIJJJJIJJJJJJJJJJJJJJJJGIJEGIJGIJIJJJIHIIIIHHIGEGGGGGGFFFEFFEEDDFEEDBCCD_Mismatch_0_Sense_+_Library_PoolC
ACCCTCGATTTAGATTAACAGTAATTTGATTCTATGATCCACCCTAGGTTGGTAGGATGAATCTGTTAATTGTATTCTTAATCATATTGGTTTG
>Frequency_2_QualityScore_EEEEHGGGIIGIIFGGIIIIGGIIIIIGGIIIIIIGIFIIICGGIIGIIIIIGGIIIIGHHIHIIIIEGGGIHHGG?BEE?CDDDCDDDDDDDA_Mismatch_0_Sense_+_Library_PoolC
CATATCTGTCTGGTTTGAAGATTTGAGTACCCTCGATTTAGATTAACAGTAATTTGATTCTATGATCCACCCTAGGTTGGTAGGATGAATCTGT
>Frequency_2_QualityScore_FFHHHEHIJIIIIIIJIJIIJIIJIJJJHIIJJJJIIIIJIJIIIIIIGHGGGEDCCEEDEEDDDCDDDDCCDACDCDDCBDC;BA<<:5==B=_Mismatch_0_Sense_+_Library_PoolC
CTGGGTTTCATACCATTAACAATTCGGCAGAGGCGATTGCATTCACTGTGGCGCAATTCATTGACGGCAACAAATGGCTGCCGTCTACGGGAGT
>Frequency_2_QualityScore_DE@GGHHIEHFIIIGI<ED?9?EGDECFAE=DHEECGGIEIIGIG@EFGGEEGACGCDEFCCCD>ACCAAAAA?C;A68ACEFE?7??@CDECA_Mismatch_0_Sense_+_Library_PoolC
CAACAAATGGCTGCCGTCTACGGGAGTTACATATCTGTCTGGTTTGAAGATTTGAGTACCCTCGATTTAGATTAACAGTAATTTGATTCTATGA
>Frequency_2_QualityScore_FFHHHGHJJFHIJIJJJJJJJJJJJJJJJIIIJJJJJJJJJJJJJJJIIIIIJJJJJJJJJJJIGIGGGEGGEEEEEEEDDDDDDDDDDDDDDD_Mismatch_0_Sense_+_Library_PoolC
CTAGGTTGGTAGGATGAATCTGTTAATTGTATTCTTAATCATATTGGTTTGTAAAAGCACAGCGTTAATTTGGAAGATCGAGATAGCTTTCACA
>Frequency_2_QualityScore_EFHGHHDFIIIIEFCGGIIIGGIIEHEGIIIIIIGIGIGIIIIIIIICEFGHFGGGGGFECEEEEDDCC<?B;?ABCA@A@CCDDBCCCCCCCC_Mismatch_0_Sense_+_Library_PoolC
ATTTCGGACCAGGTGCAGGGCTGGTCAAGCGTGTAAATTGGCCTGGGTTTCATACCATTAACAATTCGGCAGAGGCGATTGCATTCACTGTGGC
>Frequency_2_QualityScore_FFHHGHHJJJJIIJJJJJJIJJJJIJJJJJJJJJJIIJJGIIJGIIJIJJIIIJIJIIIJJJJHIIIJJGIJIIHHGHHGGEFFEEEEEEEDDD_Mismatch_0_Sense_+_Library_PoolC
TTAGATTAACAGTAATTTGATTCTATGATCCACCCTAGGTTGGTAGGATGAATCTGTTAATTGTATTCTTAATCATATTGGTTTGTAAAAGCAC
>Frequency_2_QualityScore_FFGGGHGHFHIIIIJJIIIIIFBGEHIIJIIIIHGIJACFHHIIIIIHIGCGIFIIIIHGHIGIIHEHICFGIIICGGGFEEEEEECCDECDCD_Mismatch_0_Sense_+_Library_PoolC
TAACAGTAATTTGATTCTATGATCCACCCTAGGTTGGTAGGATGAATCTGTTAATTGTATTCTTAATCATATTGGTTTGTAAAAGCACAGCGTT
>Frequency_2_QualityScore_EEHHFGHIIIIEIIIIFIIIIIIIIIIIIIGGIHIIIIHIIIIIIIIIIIIIHIIIIIIIIIIIIIIIIIGIIGHHEGC;ACCACDBCDCCACC_Mismatch_0_Sense_+_Library_PoolC
TTACATATCTGTCTGGTTTGAAGATTTGAGTACCCTCGATTTAGATTAACAGTAATTTGATTCTATGATCCACCCTAGGTTGGTAGGATGAATC
>Frequency_2_QualityScore_FFHHHHGJJJJIJJIIIJJGHIJGIIJJJJJIJJJJIIJIJJJGIJJJIJJIJJJIIJIIJHIJJJIJIHHHGHHFFFDDDBDEEDDDDDDDDD_Mismatch_0_Sense_+_Library_PoolC
TTCTATGATCCACCCTAGGTTGGTAGGATGAATCTGTTAATTGTATTCTTAATCATATTGGTTTGTAAAAGCACAGCGTTAATTTGGAAGATCG
>Frequency_2_QualityScore_FFEHGGHIIIHHHHIIHIHIIIGIIIFHIIIHGIDHHHFGCGGFGEGFIGGF;CAEGAA@@?CCDACABAABBC:<<;?BCCCCDCAB2;ACDC_Mismatch_0_Sense_+_Library_PoolC
CAACTTAAACCTGGACACTCTCTTCTATGGCGAGTATATGAATTTCGGACCAGGTGCAGGGCTGGTCAAGCGTGTAAATTGGCCTGGGTTTCAT
>Frequency_2_QualityScore_FFHHHHHJJIJJJJJJJJJIJIJJIJJJJJJJJJJJJJJJIJI?;8?FDEBDEEEEEEDEECCCDDACDBCDDDDDDDEDACDDDDDDDDDDDD_Mismatch_0_Sense_+_Library_PoolC
CACTGTGGCGCAATTCATTGACGGCAACAAATGGCTGCCGTCTACGGGAGTTACATATCTGTCTGGTTTGAAGATTTGAGTACCCTCGATTTAG
>Frequency_2_QualityScore_FFGHGGHHAFIIJJIHHICHIJGHIIIHIJJIJIIGIJIIJJIIHIIJJIIIIIHIIGGIAFGIGIIHGGHHHHHGEBCCDEEDCCCCCD@BCB_Mismatch_0_Sense_+_Library_PoolC
TCTATGATCCACCCTAGGTTGGTAGGATGAATCTGTTAATTGTATTCTTAATCATATTGGTTTGTAAAAGCACAGCGTTAATTTGGAAGATCGA
>Frequency_2_QualityScore_EFGHHHHIJJJIIJIGIJHIIIIIJIIJJIIEHDIIGIIIIIJJJIIIHGGFE;989==A=ACCACEECCC?BCCC?CCCABCDCCCDEDCCCD_Mismatch_0_Sense_+_Library_PoolC
CGATTGCATTCACTGTGGCGCAATTCATTGACGGCAACAAATGGCTGCCGTCTACGGGAGTTACATATCTGTCTGGTTTGAAGATTTGAGTACC
>Frequency_2_QualityScore_FFHHHHGJJJIIJJJIJJJIIJJIIJJJJJIJJJJIIIIIIHGFFFEEEEEEEEDDDDACA<7<?B@C??CDDEEEDEEEDDDD?CCA=ACCDD_Mismatch_0_Sense_+_Library_PoolC
GGCAGAGGCGATTGCATTCACTGTGGCGCAATTCATTGACGGCAACAAATGGCTGCCGTCTACGGGAGTTACATATCTGTCTGGTTTGAAGATT
>Frequency_2_QualityScore_FEHFHHGIIIIIIIIGIIDFIGIHIIIIIIIIGGIIIIEGIIIIDGGEGIIIIIIHEEIIIIGGEECDGAECCCDEEE@DEECDEDDD_Mismatch_1_Sense_+_Library_PoolC
TAGGATGAATCTGTTAATTGTATTCTTAATCATATTGGTTTGTAAAAGCACAGCGTTAATTTGGAAGATCGAGATAGCTTTCACATCA
>Frequency_2_QualityScore_DECAEFBFGFGDC?C>CEAGCEEEB?C7AC;=DECDCGFC>ECAD=D99A=BGDGEGDCFEGGAC?CDGEA?7<5BEGBBB>?A;ADACBCAAA_Mismatch_1_Sense_+_Library_PoolC
TTGATTCTATGATCCACCCTAGGTTGGTAGGATGAATCTGTTAATTGTATTCTTAATCATATTGGTTTGTAAAAGCACAGCGTTAATTTGGAAA
>Frequency_2_QualityScore_EEHHHHHJJIIJJJJJJIIGIIJJIJIIJJJJJJJJJJJJJHIJJJJJJJIJJIIIIIJJJJJJIIIH?ADGCEFEEEEECEEEEEDDEEEDDC_Mismatch_0_Sense_+_Library_PoolC
TCTGGTTTGAAGATTTGAGTACCCTCGATTTAGATTAACAGTAATTTGATTCTATGATCCACCCTAGGTTGGTAGGATGAATCTGTTAATTGTA
>Frequency_2_QualityScore_FFHHHHHIIIJJJJIIIJJJJJJJIJIJJJDGGIIIIJJIIJHIJJIIJIIIIHGFFFFDACDCDDEEDECCDCCDDDDDCDDDDEECCDDDDD_Mismatch_0_Sense_+_Library_PoolC
GGGCTGGTCAAGCGTGTAAATTGGCCTGGGTTTCATACCATTAACAATTCGGCAGAGGCGATTGCATTCACTGTGGCGCAATTCATTGACGGCA
>Frequency_2_QualityScore_FEGGHHHJJJIGGIIIGIIJIJIGIIJJJIIIGIIIIJGIIIHIIIJJIBGCGGGGGHGHIIEIEEIHC@EHGHFCEFEEEEDEEEEDCEEEC?_Mismatch_0_Sense_+_Library_PoolC
AGTACCCTCGATTTAGATTAACAGTAATTTGATTCTATGATCCACCCTAGGTTGGTAGGATGAATCTGTTAATTGTATTCTTAATCATATTGGT
>Frequency_2_QualityScore_EFHHGHHJJHIIIIJHIIJJJIJEIIIJJJJIJJJIIEIIIIIIIGIIIJJJIIJJJJJIIJJJIIIJIIIH@DHFEFEDEEEDCEDDECCDDE_Mismatch_0_Sense_+_Library_PoolC
TCTGTCTGGTTTGAAGATTTGAGTACCCTCGATTTAGATTAACAGTAATTTGATTCTATGATCCACCCTAGGTTGGTAGGATGAATCTGTTAAT
>Frequency_2_QualityScore_EEFGGHGIIIHIIIIHIGIIIHIIIIIIIIIIIIIIIIGIIIIIIIIIIEEEA578>AA?AB?ACECCEB?ACBC?ACACCDBCCCCC@=ACCC_Mismatch_0_Sense_+_Library_PoolC
GATTGCATTCACTGTGGCGCAATTCATTGACGGCAACAAATGGCTGCCGTCTACGGGAGTTACATATCTGTCTGGTTTGAAGATTTGAGTACCC
>Frequency_2_QualityScore_EFGHHGHJGIIJJIIIIGCGEGHHIIHIJIIIGIIJIJIHIHIIIHGGHGFEEACDA??;A=3;?ACCECACDEABCCC:=A??BCABCCCCA=_Mismatch_0_Sense_+_Library_PoolC
AGGCGATTGCATTCACTGTGGCGCAATTCATTGACGGCAACAAATGGCTGCCGTCTACGGGAGTTACATATCTGTCTGGTTTGAAGATTTGAGT
>Frequency_2_QualityScore_EEGHEBEEHHCE?E?GGGFGGI>ECAFE95CEEEGADG9AFIIICEFFDHHCBEDECC9=ABC5=?=5<=ABAAC>;;3;?C:;:<AA@@CC?B_Mismatch_0_Sense_+_Library_PoolC
GCTGGTCAAGCGTGTAAATTGGCCTGGGTTTCATACCATTAACAATTCGGCAGAGGCGATTGCATTCACTGTGGCGCAATTCATTGACGGCAAC
>Frequency_2_QualityScore_ACAC9BDEFG@CAEEIEEEGFGE9CFGECGAECEGGDCCECGAEEE???DHDGHCGECFEDE@@CC7?A@A=7=A?==?AAA??BDCCCAAABC_Mismatch_0_Sense_+_Library_PoolC
TTTCGGACCAGGTGCAGGGCTGGTCAAGCGTGTAAATTGGCCTGGGTTTCATACCATTAACAATTCGGCAGAGGCGATTGCATTCACTGTGGCG
>Frequency_2_QualityScore_AEFFBFFHIIIIGGIFG=AAAEC?29BFGD:=CCCEDFHCEGIEGIAEGEGEGCCDEEEACDDDDCAACBABBACACBCCAC<?B?CEAC??CA_Mismatch_0_Sense_+_Library_PoolC
ACGGCAACAAATGGCTGCCGTCTACGGGAGTTACATATCTGTCTGGTTTGAAGATTTGAGTACCCTCGATTTAGATTAACAGTAATTTGATTCT
>Frequency_2_QualityScore_FFGHHGGIIEGIHIJIIIIJJJGGHIIIIGHGHGGGDGGGGGGFFFEDEEEDDCDEA9?C;979A?A<ABBCDDCCDD@CCDD@CABABCB?AC_Mismatch_0_Sense_+_Library_PoolC
GCAGAGGCGATTGCATTCACTGTGGCGCAATTCATTGACGGCAACAAATGGCTGCCGTCTACGGGAGTTACATATCTGTCTGGTTTGAAGATTT
>Frequency_2_QualityScore_DEHHHGHIIIEGHIECHIIIIJGIJJJHIIIIIJIGIIIIIIJJIIIIIJGICGIIJIIJIIIIIIFIHEEDEFEEDD@CDCCDDCCCDCCCCD_Mismatch_0_Sense_+_Library_PoolC
CCACCCTAGGTTGGTAGGATGAATCTGTTAATTGTATTCTTAATCATATTGGTTTGTAAAAGCACAGCGTTAATTTGGAAGATCGAGATAGCTT
>Frequency_2_QualityScore_EEFGCCE;EGHIGCGIAGHGDC>DGEF??DEHFHIIEHIIEGGCGHIGBGHHGHIIGIAGHCCEGCCGHEHCECC?A?;@@CCC6=??CBCCC?_Mismatch_0_Sense_+_Library_PoolC
TATGATCCACCCTAGGTTGGTAGGATGAATCTGTTAATTGTATTCTTAATCATATTGGTTTGTAAAAGCACAGCGTTAATTTGGAAGATCGAGA
>Frequency_2_QualityScore_EDHHHEEIFHIIGIEIIHIIFIHIGIIIIHIIIIIIIIGIIIIHIGIIICEGIGGIIIIIGGIIIIIGGHEHHADDEEFFCEEEEEDECACAAC_Mismatch_0_Sense_+_Library_PoolC
TACCCTCGATTTAGATTAACAGTAATTTGATTCTATGATCCACCCTAGGTTGGTAGGATGAATCTGTTAATTGTATTCTTAATCATATTGGTTT
>Frequency_2_QualityScore_EEHHHHHJIJIFIIIJHIIHIJJJIIIJJJIIJHIJJJJJIIJIIJJJIJIJJIIJJIHIFHIGDGHIGCHHGFFEFEEEEEEEB@CEEEEBDE_Mismatch_0_Sense_+_Library_PoolC
GAAGATTTGAGTACCCTCGATTTAGATTAACAGTAATTTGATTCTATGATCCACCCTAGGTTGGTAGGATGAATCTGTTAATTGTATTCTTAAT
>Frequency_2_QualityScore_FFHGHHHJJJJIIIJIJGIIIIJIJIIIJJJIIIJJJIJJJIJJJIIIIEIIGHIJGGIIGGIGGIGGGGFGEEEEEEEEEEEEDDDDCCFEED_Mismatch_0_Sense_+_Library_PoolC
GAGTACCCTCGATTTAGATTAACAGTAATTTGATTCTATGATCCACCCTAGGTTGGTAGGATGAATCTGTTAATTGTATTCTTAATCATATTGG
>Frequency_2_QualityScore_EFGAAADHEGHIJJIIHJJIIEHIIICFGIIIIIJJJJJIGHHIIIJJIGGGHHGGEEEFEECEEDEEDECCCDEEEDECCCDDDDDDD??AB=_Mismatch_0_Sense_+_Library_PoolC
TCTACGGGAGTTACATATCTGTCTGGTTTGAAGATTTGAGTACCCTCGATTTAGATTAACAGTAATTTGATTCTATGATCCACCCTAGGTTGGT
>Frequency_1_QualityScore_D=F;C?A<<CBB:+<A<ACEDEBFGEB?F@GDD?FB??G???FBB<E/CEC:?777;7;66;=8;3=3>::3@_Mismatch_0_Sense_+_Library_PoolC
TGTAAATTGGCCTGGGTTTCATACCATTAACAATTCGGCAGAGGCGATTGCATTCACTGTGGCGCAATTCATT
>Frequency_1_QualityScore_D8FFHF>EHHACHHFAHHHIIFFCGHIIGIEGHHH@BDGB@HHFEHGIIIIIIIII@GBGGIIHHHHHH@@EECCCCCCACCCCCCCCCC_Mismatch_0_Sense_+_Library_PoolC
GTAGGATGAATCTGTTAATTGTATTCTTAATCATATTGGTTTGTAAAAGCACAGCGTTAATTTGGAAGATCGAGATAGCTTTCACATCCA
>Frequency_1_QualityScore_FFGHHHHJJIJJJJJJJJJJJJJJJJJJJJJIJJ???BHFHEHIJJJHHHHHAEFFFBEFDCCECDDDDEDDCCCDDDDDDDDDDCDEDDDDDD_Mismatch_0_Sense_+_Library_PoolC
GCAATTCATTGACGGCAACAAATGGCTGCCGTCTACGGGAGTTACATATCTGTCTGGTTTGAAGATTTGAGTACCCTCGATTTAGATTAACAGT
>Frequency_1_QualityScore_DDBH+2<CAEG?ACD?FG<FFHH+?@???@CF???GHG@@9?DB9?DFF<F<FHDEFGADGGIIGDH..==,;@D;AC;@@A>;5;AC@;@;@>_Mismatch_1_Sense_+_Library_PoolC
CTGGGTTGAAGATTTGAGTACCCTCGATTTAGATTAACAGTAATTTGATTCTATGATCCACCCTAGGTTGGTAGGATGAATCTGTTAATTGTAT
>Frequency_1_QualityScore_FFHHHHHJJJJIIHJIJJJJJJJJJJJJIJJJJJJJJJJJDGIJIIJJJIJIJJJJIHIIGGIJHGIJJHIIJJJHHGHHHHBDFFEEEEEEDD_Mismatch_1_Sense_+_Library_PoolC
TTTAGATTAACAGTAATTTTATTCTATGATCCACCCTAGGTTGGTAGGATGAATCTGTTAATTGTATTCTTAATCATATTGGTTTGTAAAAGCA
>Frequency_1_QualityScore_FFHFHHHJJJJJJJJJJJJJJJJJJJJJJJIJJJJJJJJIJJJJJJJJJJIGGEHHHHHFFFFFFFDDDBDDDCDCCDDDDDDDCDDDDDD?BD_Mismatch_0_Sense_+_Library_PoolC
GGGTGCCATGGAATGCTTCCAACTTAAACCTGGACACTCTCTTCTATGGCGAGTATATGAATTTCGGACCAGGTGCAGGGCTGGTCAAGCGTGT
>Frequency_1_QualityScore_FFGFHHHJJJJJJIJJJJJJIJJJJHHICFHJHIIJJJJJJIJIJJJIGIJJHHIJJIJGIIJJJGIGHHHHHFFFCEFEDCDDDBDBDDDEEE_Mismatch_0_Sense_+_Library_PoolC
GTAATTTGATTCTATGATCCACCCTAGGTTGGTAGGATGAATCTGTTAATTGTATTCTTAATCATATTGGTTTGTAAAAGCACAGCGTTAATTT
>Frequency_1_QualityScore_FFHHHGHJJIIJJJIIIIJJJIJIJIIIJJJDHGHJJIIJIJIGAGHHGEFDDEEEEECDD?@BDBDDDDDDDDDDDDDBDB8489BDD<CACD_Mismatch_0_Sense_+_Library_PoolC
GTTTCATACCATTAACAATTCGGCAGAGGCGATTGCATTCACTGTGGCGCAATTCATTGACGGCAACAAATGGCTGCCGTCTACGGGAGTTACA
>Frequency_1_QualityScore_DFGADHHIGIJJJJJJIIJJIIICIIIJJJJJJJJJJJJJIDFHHGGIIJIJJJJJJJIIJJJIJIIGIGHCHHFDBBC@CEECEDDDDDDDDD_Mismatch_2_Sense_+_Library_PoolC
TGGTAGGATGAATCTGTTAATTGTATTCTTAATCATATTGGTTTGTAAAAGCACAGCGTTAATTTGGAAGATCGAGATAGCTTTCACATCCAAA
>Frequency_1_QualityScore_FFHHHHHJHHJJFHHIIJJJJJJIJIJJJIJJHIJJJJJJJJJJJJJJJJFIIJIJJIIGJIIJJJHHHDDEFFFDEEEEEDDDDDDDDDDDDD_Mismatch_0_Sense_+_Library_PoolC
ACCCTAGGTTGGTAGGATGAATCTGTTAATTGTATTCTTAATCATATTGGTTTGTAAAAGCACAGCGTTAATTTGGAAGATCGAGATAGCTTTC
>Frequency_1_QualityScore_DBDFFHHGIIIJJJJJJJIJJJJHIJJIJJGIJJJJJHIJHIJJJHIJJJJGIJJJJJJIJJHHHHHHHCEFFFFFEEEEEDDDDD>CCDBDDD_Mismatch_0_Sense_+_Library_PoolC
ACGGGAGTTACATATCTGTCTGGTTTGAAGATTTGAGTACCCTCGATTTAGATTAACAGTAATTTGATTCTATGATCCACCCTAGGTTGGTAGG
>Frequency_1_QualityScore_DFHHHBFGIIJJIJIJCIIGFGGHGGIJJGGGHGGJJJGEBFHGBFIIEIIJEHC_Mismatch_1_Sense_+_Library_PoolC
ATTGGTTTGTAAAAGCACAGCGTTAATTTGGAAGATCGAGATAGCTTTCACATCA
>Frequency_1_QualityScore_FFHHHHHJJJIJIJJJJJIJJJJJHGIIJJJJHJJJJJJGIJJJJJJJJHJIJJJJGHIFHIJHGIHHGHGFFFFFFEEEEEEEDEEEEEDEED_Mismatch_0_Sense_+_Library_PoolC
AAGATTTGAGTACCCTCGATTTAGATTAACAGTAATTTGATTCTATGATCCACCCTAGGTTGGTAGGATGAATCTGTTAATTGTATTCTTAATC
>Frequency_1_QualityScore_FFHHHGGGIJIJJIIJIJAFGIJJJJJJIHJIJJJJHHFFHIIGGGIJIJGICGEHHHHHFFFFFFEEEEEEBDBDBDBDDBB98?CDEDDEDD_Mismatch_0_Sense_+_Library_PoolC
TATGAATTTCGGACCAGGTGCAGGGCTGGTCAAGCGTGTAAATTGGCCTGGGTTTCATACCATTAACAATTCGGCAGAGGCGATTGCATTCACT
>Frequency_1_QualityScore_FFGHHHHGIJJJJIIIJJJJJIIHGIJJJJJJJJIJIJIHIIJIJIJJJJJIJGJJCGGIIJGHHIJIGEEHFFFFFDDCCCEDDDDDDDDCCC_Mismatch_1_Sense_+_Library_PoolC
GTAGGATGAATCTGTTAATTGTATTCTTAATCATATTGGTTTGTAAAAGCACAGCGTTAATTTGGAATATCGAGATAGCTTTCACATCCATGTG
>Frequency_1_QualityScore_FFHHHHHJJJJJJJJJJIJJJJHIJJJJJJJJJJJJJIJJJHIJHHHHHHHFFFDDDDDDDDDDDDDDDB@BDDDBDBBD8?CCCDEDDEEDDD_Mismatch_0_Sense_+_Library_PoolC
CATTAACAATTCGGCAGAGGCGATTGCATTCACTGTGGCGCAATTCATTGACGGCAACAAATGGCTGCCGTCTACGGGAGTTACATATCTGTCT
>Frequency_1_QualityScore_FFHHHHHJJJJJJJIIJJJHIJJJIJJJJJJJJIIJJJJJJJJJJJJJJJJJJJJIJJJJJJJJJJJJHHHHHHHFFFDEEECCDDBDCDDDDD_Mismatch_0_Sense_+_Library_PoolC
GAGTTACATATCTGTCTGGTTTGAAGATTTGAGTACCCTCGATTTAGATTAACAGTAATTTGATTCTATGATCCACCCTAGGTTGGTAGGATGA
>Frequency_1_QualityScore_FFHFHHHIJIIIJJIHIHIJJJIJJGJJJIJIJJJJJJJJJJJJJJJJIJJJJIJJJIJJJJJIJHEHHBBEEDEEEEDEDDEEDDEEEDDDDD_Mismatch_0_Sense_+_Library_PoolC
TGGTTTGAAGATTTGAGTACCCTCGATTTAGATTAACAGTAATTTGATTCTATGATCCACCCTAGGTTGGTAGGATGAATCTGTTAATTGTATT
>Frequency_1_QualityScore_FFHHHHHIIJJJIIIIJIIIGIJJIJGDHIB??BGHICHGIIJJJJJJJHHHH?EEEBDCCEEEEEDCCCDDDDBBDDDCDDDEDDDDDDEDEE_Mismatch_0_Sense_+_Library_PoolC
TTCATTGACGGCAACAAATGGCTGCCGTCTACGGGAGTTACATATCTGTCTGGTTTGAAGATTTGAGTACCCTCGATTTAGATTAACAGTAATT
>Frequency_1_QualityScore_FFHHHHHIJJJIJJJJJJJJJJJJJIJJJJJIJJFHIIGIJIJJGGGIIIJIIJJIJJHEIJJJJJIJJJIJJJJIEHHGFFFFEEEDEEEDDB_Mismatch_0_Sense_+_Library_PoolC
TTAACAGTAATTTGATTCTATGATCCACCCTAGGTTGGTAGGATGAATCTGTTAATTGTATTCTTAATCATATTGGTTTGTAAAAGCACAGCGT
>Frequency_1_QualityScore_FFHHHHHJJJJJJJIIJJJJJJJJJJJJJJJJJJJJJGF@GHFHBDFFFFFEEEEEEEDDCCBDDDDDDCCDEDDCCDDDDDDDDBDDDDDDDD_Mismatch_0_Sense_+_Library_PoolC
GGCGCAATTCATTGACGGCAACAAATGGCTGCCGTCTACGGGAGTTACATATCTGTCTGGTTTGAAGATTTGAGTACCCTCGATTTAGATTAAC
>Frequency_1_QualityScore_FFHHHHHJJJJJJJJJIIJJJHIIJJJJJJJJJJJIJJJJJJJJJJJJJIJJJIJHHHHHHHFFFFFFFEEEEEEEDDDDDDDDCCDDBDDDDD_Mismatch_0_Sense_+_Library_PoolC
GGGAGTTACATATCTGTCTGGTTTGAAGATTTGAGTACCCTCGATTTAGATTAACAGTAATTTGATTCTATGATCCACCCTAGGTTGGTAGGAT
>Frequency_1_QualityScore_FFHHHHHJJJJJJJJJJJJJJJJJJJJJJJJJJJJJJIJJJIIGIHIIIJJJIJJIJJIIHHFFEFEEECEDDDDDDCDDDDDDDDDEEDEDCD_Mismatch_1_Sense_+_Library_PoolC
AGGAATGCTTCCAACTTAAACCTGGACACTCTCTTCTATGGCGAGTATATGAATTTCGGACCAGGTGCAGGGCTGGTCAAGCGTGTAAATTGGC
>Frequency_1_QualityScore_FDHHGHGGIIIIJDHIJEHHIGJJJJJJJJIGHIJJJIJIIJJEFGIIJIIIIJIDGFHIJIIJIIJGJDHHDEFDEEEEDC_Mismatch_0_Sense_+_Library_PoolC
GATCCACCCTAGGTTGGTAGGATGAATCTGTTAATTGTATTCTTAATCATATTGGTTTGTAAAAGCACAGCGTTAATTTGGA
>Frequency_1_QualityScore_FFHHHHHJJJJJJJHJJJJJJIIJJIJJJJJJHIJJJJJJJJJJJJJIJHIJIJJJJJJJJJJJJJJJHHHGHFFFFFFFEEEEEEDCCCDDCD_Mismatch_0_Sense_+_Library_PoolC
GAATCTGTTAATTGTATTCTTAATCATATTGGTTTGTAAAAGCACAGCGTTAATTTGGAAGATCGAGATAGCTTTCACATCCATGTGAGAATTC
>Frequency_1_QualityScore_AAFH?>BCA<CFBIG@?CHGHAHHCEAEH<?:??<@D6?):*0*)80981899BBBF><))))/77)74.7).7.3=AE7=3?>7;@;;@CC_Mismatch_1_Sense_+_Library_PoolC
GATTTAGATTAACAGTAATTTGATTCTATGATCCACCCTAGGTTGGTAGGATGAATCTGATAATTGTATTCTTAATCATATTGGTTTGTAAA
>Frequency_1_QualityScore_FFHFHFHJGIIIJJJJJHHF?1:DHAHDHGIJJEGGIJGGIIJ=FHGCHIEHGIIGHEFHEEEFFCCEDECCADCDDDDDDDDEECCCDEDEED_Mismatch_0_Sense_+_Library_PoolC
GCAACAAATGGCTGCCGTCTACGGGAGTTACATATCTGTCTGGTTTGAAGATTTGAGTACCCTCGATTTAGATTAACAGTAATTTGATTCTATG
>Frequency_1_QualityScore_FFHHHHHJJIJGHIJJJJIIJJJJJGJJJIJGHJIJJJJJJJHIJIJJJGHHHFFFFFFFEEDDD?BDDDDEDDDDDCDDDDDDDDDDBDBDDB_Mismatch_0_Sense_+_Library_PoolC
TCTATGGCGAGTATATGAATTTCGGACCAGGTGCAGGGCTGGTCAAGCGTGTAAATTGGCCTGGGTTTCATACCATTAACAATTCGGCAGAGGC
>Frequency_1_QualityScore_FFHHHHHJJJJJJIJJJJJJJJJJIJJJJJIJJJJJJJJJJIJJIJJJJJJJJJJJJJJJJJIJJJJHHHHHHFFFFFFEE_Mismatch_0_Sense_+_Library_PoolC
ATCTGTTAATTGTATTCTTAATCATATTGGTTTGTAAAAGCACAGCGTTAATTTGGAAGATCGAGATAGCTTTCACATCCA
>Frequency_1_QualityScore_FFDDFHFIIIIIEHIIIBGIIIEHIHCGHGIBHFHHIIIGICGHGAFHEIIIIIIIIHCDFED@>A@ACADDDCDD:>9<@@@DBCDDDEDDCB_Mismatch_0_Sense_+_Library_PoolC
GCAGGGCTGGTCAAGCGTGTAAATTGGCCTGGGTTTCATACCATTAACAATTCGGCAGAGGCGATTGCATTCACTGTGGCGCAATTCATTGACG
>Frequency_1_QualityScore_FFHHHHHJJJJIIJJJJJJJJIJIJJJIJJJJJJJJJJJJJJJJJJJJJIJJJJJJJJJ_Mismatch_0_Sense_+_Library_PoolC
AAAGCACAGCGTTAATTTGGAAGATCGAGATAGCTTTCACATCCATGTGAGAATTCTTA
>Frequency_1_QualityScore_DDHD<AFBEHIIG@CBHHAA,<ED@9?EHI9G<?C?D>FD@H9?@9BGA7BDFBFCCGEGHI@FG:@EI;=C=ACC=C?C_Mismatch_0_Sense_+_Library_PoolC
CTCGATTTAGATTAACAGTAATTTGATTCTATGATCCACCCTAGGTTGGTAGGATGAATCTGTTAATTGTATTCTTAATC
>Frequency_1_QualityScore_FFGFHHHJIJHIJJGIJJJJJIIJJJIJCGHIJJJJIJJJIJJJJIIICIIJJJIJJIJJIGIHIJHHHCHFHFFFFFE_Mismatch_0_Sense_+_Library_PoolC
CTGTTAATTGTATTCTTAATCATATTGGTTTGTAAAAGCACAGCGTTAATTTGGAAGATCGAGATAGCTTTCACATCCA
>Frequency_1_QualityScore_FFHHHHHJJJJIJHIJIJIIIJGIIJJIIJJIJJIIJIGIGIJJJIJJBEH=7,5>ABBCCDDEFEDEEECCACADDDCDDDDDDDDDCDDDDD_Mismatch_0_Sense_+_Library_PoolC
ATTGCATTCACTGTGGCGCAATTCATTGACGGCAACAAATGGCTGCCGTCTACGGGAGTTACATATCTGTCTGGTTTGAAGATTTGAGTACCCT
>Frequency_1_QualityScore_FFHHHGHJJJJJJJJJJJIJIJJJIJIJJJJJJJJJJJJJJJJJIJJIJIJJIJJJJJJJJJJJIJJJGEFHGHGFFFFDEDDCDDDDCDDDCD_Mismatch_0_Sense_+_Library_PoolC
GCACAGCGTTAATTTGGAAGATCGAGATAGCTTTCACATCCATGTGAGAATTCTTAATGATATTCTGTAGTCCAATCACGTGACATGACATAAT
>Frequency_1_QualityScore_BBBFFBA;FB1C@G@GE@CE?800?*?DFD???90?@<?FFDH<88)./=)@;.@==D@AHE@@B>C>A>C;;;;(-5(-553,55;>CDC>5>_Mismatch_0_Sense_+_Library_PoolC
CAAATGGCTGCCGTCTACGGGAGTTACATATCTGTCTGGTTTGAAGATTTGAGTACCCTCGATTTAGATTAACAGTAATTTGATTCTATGATCC
>Frequency_1_QualityScore_FFHHHHHJHIIJJJJJJJJJJJJIJIJJJJIJJJJJJJJIJJJJIC==;ABBA?CCCDEDDCFECCDDCDCB?@>CCCCDCDDA@CDDDDD5>@_Mismatch_0_Sense_+_Library_PoolC
ATTCACTGTGGCGCAATTCATTGACGGCAACAAATGGCTGCCGTCTACGGGAGTTACATATCTGTCTGGTTTGAAGATTTGAGTACCCTCGATT
>Frequency_1_QualityScore_FDHHHDHIJHIGHIJJJJIIIJGJCFHIJIJJIJJJJIJJJJJJIJJJJJJIJJJJJJIIHIIGIHHHGG_Mismatch_0_Sense_+_Library_PoolC
GTTGGTAGGATGAATCTGTTAATTGTATTCTTAATCATATTGGTTTGTAAAAGCACAGCGTTAATTTGGA
>Frequency_1_QualityScore_FDDFHHHJIHJIIJIIBHHGIJGGGGGIEGIIHJHJJJIGIIJJEGGGGGGIFIGIIHACHHHHEDDFFDECEECCDDDDDDEC>CDDDCC@BD_Mismatch_0_Sense_+_Library_PoolC
AGTCCAATCACGTGACATGACATAATTGGGATCATGGGGATATCCGCCCTCACACCTGTATAAGATTGGAACAGTTTTTAAATGTTAAAAACAT
>Frequency_1_QualityScore_FFGHHHHGIIJJJJJJJJJJJJJEHIJJJJJJJIJIJJJJJJJJJJJJIIIJHEFFFECEEEEEDDCDDDDDDDDDDDEEDDDDDDBDBDBBDD_Mismatch_0_Sense_+_Library_PoolC
TCAAGCGTGTAAATTGGCCTGGGTTTCATACCATTAACAATTCGGCAGAGGCGATTGCATTCACTGTGGCGCAATTCATTGACGGCAACAAATG
>Frequency_1_QualityScore_FFHHHHHIJJJJJJJJJJJHJIJIJJIIJJIJJJJJJIJJJJJJJJIJJJJJIJHIJJJJJJIJHIIIIHHHFFFFFFEEECEEEDD_Mismatch_1_Sense_+_Library_PoolC
AGGATGAATCTGTTAATTGTATTCTTAATCATATTGGTTTGTAAAAGCACAGCGTTAATTTGGAAGATCGAGATAGCTTTCACATCA
>Frequency_1_QualityScore_FEH?DFHGHEGIECEHIEFHGHIGGIIHGHGHGGIJFGIJJIGIGEAC>D?;;@DC@ACCCDDDDCCC:@>?CCACDDDDBABCBCDCCD<CC>_Mismatch_0_Sense_+_Library_PoolC
CTGTTTTCATGCAATCTTACCTGGGCGACATTGTTCGACCCGAGGGTTGGGTGCCATGGAATGCTTCCAACTTAAACCTGGACACTCTCTTCTA
>Frequency_1_QualityScore_FFHHHHHJJJJJGJIJIJJIIHGIJJJJIJJJJJJJJJJJJJJGIIHHHHHHHFFFFEEDEEEECC@CD_Mismatch_2_Sense_+_Library_PoolC
CGATATCCGCCCTCACACCTGTATAAGATTGGAACAGTTTTTAAATGTTAAAAACATCATTAAAAGTCA
>Frequency_1_QualityScore_FFHHFHHJJJGIJIJJJJJJJJJJGJJJJJIJJJJJJJJIIJGIJJIFGIJJJGGIJJGHGE?@EFFEDBDDDCC>ADDDBDBDEDDECCDDDD_Mismatch_1_Sense_+_Library_PoolC
AATGTTTCCAACTTAAACCTGGACACTCTCTTCTATGGCGAGTATATGAATTTCGGACCAGGTGCAGGGCTGGTCAAGCGTGTAAATTGGCCTG
>Frequency_1_QualityScore_FFHHHHHHIJJJJJIJJJJJJJIJJJJJJJJJJJJJJJJIJIJIJIEEHFFDCEDEEEEDDEEEDCDD:>A@CDDCACDCDBCCDDDDDDBDDB_Mismatch_0_Sense_+_Library_PoolC
TTCACTGTGGCGCAATTCATTGACGGCAACAAATGGCTGCCGTCTACGGGAGTTACATATCTGTCTGGTTTGAAGATTTGAGTACCCTCGATTT
>Frequency_1_QualityScore_FFHHHHDIFHIEGGIIJEGHGIIIGEHGIJJJJJJJJJIJJIFEGIJJJJJJJIJJJJIGHHGIHGHHGHHFFEFFFF_Mismatch_0_Sense_+_Library_PoolC
CATATTGGTTTGTAAAAGCACAGCGTTAATTTGGAAGATCGAGATAGCTTTCACATCCATGTGAGAATTCTTAATGAT
>Frequency_1_QualityScore_FFHGHH+AFHFHIJGIJJIJIJIJEHGJJIGHHIJJJJJJJ1FHIJJJGIJJIIIJJJIIIJIJJIHHHEE@CDFFEEC6=?BBDDDDDCDCDD_Mismatch_2_Sense_+_Library_PoolC
CCTAGGATGGTAGGATGAATCTGTTAATTGTATTCTTAATCGTATTGGTTTGTAAAAGCACAGCGTTAATTTGGAAGATCGAGATAGCTTTCAC
>Frequency_1_QualityScore_FFHDHDDGHIIHFGGIGGIIBGHGHIIIIJIIEGHGFFHHGGHHIIIJIIIJGIIIIJGGJFGG<GHHH@EEFFFFFFEEECEECCCDFECDCD_Mismatch_0_Sense_+_Library_PoolC
TGAAGATTTGAGTACCCTCGATTTAGATTAACAGTAATTTGATTCTATGATCCACCCTAGGTTGGTAGGATGAATCTGTTAATTGTATTCTTAA
>Frequency_1_QualityScore_FFHHHHHJJJJJJJJIJJIJJIJJJJJJIIDHIIIGGGIIIJJDIIJJEIJJJJGAEHHHFDDFFECE>@CCBBDDDDDDA@CCCDBBDCB@DD_Mismatch_2_Sense_+_Library_PoolC
TCAACTTAAACCTGGACACTCTCTTCTATGGCGAGTATATGAATTTCGGACCAGGTGCAGGTCTGGTCAAGCGTGTAAATTGGCCTGGGTTTCA
>Frequency_1_QualityScore_FFHGHHHIJJEIJJFHHJJHGIJJIIJIEGIIIIHHHHHH3@DBFEEE@BDDDDDDDDDDCCDDCDB>BDDDDDDDDEDDDDB@BB?BDCCDAC_Mismatch_2_Sense_+_Library_PoolC
GTTCGACCCGAGGGTTGGGTTCCATGGAATGTTTCCAACTTAAACCTGGACACTCTCTTCTATGGCGAGTATATGAATTTCGGACCAGGTGCAG
>Frequency_1_QualityScore_FFGHFHHIGIJIIJJJIIJJIIIIJJIJJJIJHIIGJJJJIJJIJJJJJJJJJJJJJJJIIJJJIJJCGAEHFFFFFFEDEEEEDDDDEEDACD_Mismatch_0_Sense_+_Library_PoolC
CTGGTTTGAAGATTTGAGTACCCTCGATTTAGATTAACAGTAATTTGATTCTATGATCCACCCTAGGTTGGTAGGATGAATCTGTTAATTGTAT
>Frequency_1_QualityScore_DFDDDHHCHGFBCE@HIIIIGHGEHIFGHHGIIIIIIGGGIHEEHIGIIGGGGGIIIII_Mismatch_1_Sense_+_Library_PoolC
TCATATTGGTTTGTAAAAGCACAGCGTTAATTTGGAAGATCGAGATAGCTTTCACATCA
>Frequency_1_QualityScore_FFHHHHHJJJIIFHIIIJGIJJJIJJJJIJIJIIJJJJJJIJJGGHIJJHHGFFFFFFEEEEEDDDABDCDCDDDCDDDDDDDDCCDDDBD??B_Mismatch_0_Sense_+_Library_PoolC
TTCTATGGCGAGTATATGAATTTCGGACCAGGTGCAGGGCTGGTCAAGCGTGTAAATTGGCCTGGGTTTCATACCATTAACAATTCGGCAGAGG
>Frequency_1_QualityScore_FFHHHHGIIJIJIJJJJGIJJGGIJJCHHIJJJJJJJHHHHHHHFFFFFEEEEEEDDDDDDDDDDDDDDCDDDBDD<ACEEEEEEEDCDDDDDD_Mismatch_0_Sense_+_Library_PoolC
CGACATTGTTCGACCCGAGGGTTGGGTGCCATGGAATGCTTCCAACTTAAACCTGGACACTCTCTTCTATGGCGAGTATATGAATTTCGGACCA
>Frequency_1_QualityScore_FFFDFHHH@GIJHHJIIJGIGIGHJJGIIIJIIHGIIFEDADGHJIGGHIIIJJCGGIEHECE=_Mismatch_0_Sense_+_Library_PoolC
AGGATGAATCTGTTAATTGTATTCTTAATCATATTGGTTTGTAAAAGCACAGCGTTAATTTGGA
>Frequency_1_QualityScore_FFHFHHHIJJJJJJJJJJJJJJIHIIJJJJJJJJJJIJJJJJJJJJIJJJJJJJJJJJJJIJJJJJJJJHHHHHFFFFEEEEEEDCDDDDD_Mismatch_1_Sense_+_Library_PoolC
TGGTAGGATGAATCTGTTAATTGTATTCTTAATCATATTGGTTTGTAAAAGCACAGCGTTAATTTGGAAGATCGAGATAGCTTTCACATCA
>Frequency_1_QualityScore_FDHFHHFJIDAFCGHIGGIGIAFHGCFGIGIGGGIJGIFHIGIIIGDHIJGIIJJIGIHH@@F@@HG=EGHHCAEHCB?<;ACBCDEC@C>CAC_Mismatch_0_Sense_+_Library_PoolC
GATTCTATGATCCACCCTAGGTTGGTAGGATGAATCTGTTAATTGTATTCTTAATCATATTGGTTTGTAAAAGCACAGCGTTAATTTGGAAGAT
>Frequency_1_QualityScore_DFHHFHHJGHGIJIJJJJJJJJIIJIIJGHIJJJJIJIJAFIIIIJHIHHHHHHFDDEFDDD@BDDFEEDDDDDDDDDDDDDBDDDDDDDDD@B_Mismatch_0_Sense_+_Library_PoolC
ATGGCGAGTATATGAATTTCGGACCAGGTGCAGGGCTGGTCAAGCGTGTAAATTGGCCTGGGTTTCATACCATTAACAATTCGGCAGAGGCGAT
>Frequency_1_QualityScore_:2;CDDDEIDDA?@?CBDDDBDB<@@DEDDC=@3;ADADADCCDD9A>8@6;>=?=?A>>?_Mismatch_0_Sense_+_Library_PoolC
AACAATTCGGCAGAGGCGATTGCATTCACTGTGGCGCAATTCATTGACGGCAACAAATGGC
>Frequency_1_QualityScore_FFHHGHDIJJIEGIJJGHEIIIJJIGGIJJJIJJJJIIGGIIJJHHHFFBADDDDDDDDDDBBB=9B<48>>>B@CCCDEDDCDDCCDAC4>BB_Mismatch_0_Sense_+_Library_PoolC
CAATTCGGCAGAGGCGATTGCATTCACTGTGGCGCAATTCATTGACGGCAACAAATGGCTGCCGTCTACGGGAGTTACATATCTGTCTGGTTTG
>Frequency_1_QualityScore_FFHHHHHJJJJJJJJJJIJJJIGJJJJJJJJJJJJJJJJHIJFHHIGIJIJJIJJJIJCHIJJJIJHIIEGIJIIHHHHFHHFFDFFDCE_Mismatch_1_Sense_+_Library_PoolC
GATTTAGATTAACAGTAATTTGATTCTATGATCCACCCTAGGTTGGTAGGATGAATCTATTAATTGTATTCTTAATCATATTGGTTTGTA
>Frequency_1_QualityScore_FFHHHHHIHJJJIJIIIIJJJGJGHIHJJJJJCHIIJIIIGGIIJJIIJIJJJIJJGIHHHFEFFFC@C>CDCEDDDDDDDDD>AACDBDCDDD_Mismatch_0_Sense_+_Library_PoolC
ATATTCTGTAGTCCAATCACGTGACATGACATAATTGGGATCATGGGGATATCCGCCCTCACACCTGTATAAGATTGGAACAGTTTTTAAATGT
>Frequency_1_QualityScore_FFHHHHHJJJJJJJGIJHIIJFHIJIJJJJJJJJJJJJJJJHIIJJJJJJJJJIJJJIJGIJJIIJJJJIJHHHHFFDDCEEEDDCDDBDDDDB_Mismatch_0_Sense_+_Library_PoolC
CTATGATCCACCCTAGGTTGGTAGGATGAATCTGTTAATTGTATTCTTAATCATATTGGTTTGTAAAAGCACAGCGTTAATTTGGAAGATCGAG
>Frequency_1_QualityScore_FFHHHHHJFGIJHHIJIJJJJJJJJIJJJJJJJJJJJJJJJIJIIIIJJJIJJJIJJIJJJJJJJJHHHFFFFFFEECEEDDDD_Mismatch_0_Sense_+_Library_PoolC
ACCCTAGGTTGGTAGGATGAATCTGTTAATTGTATTCTTAATCATATTGGTTTGTAAAAGCACAGCGTTAATTTGGAAGATCGA
>Frequency_1_QualityScore_DFGHHHHIAHIJJJJJJJIJGJIIIIFHGIIJIJJJJIJJIIGHHFCDDBB(>AC@CBDD??@A8:255<@2>ACCDDDDEEDCDCDCDBB>CC_Mismatch_0_Sense_+_Library_PoolC
TTCGGCAGAGGCGATTGCATTCACTGTGGCGCAATTCATTGACGGCAACAAATGGCTGCCGTCTACGGGAGTTACATATCTGTCTGGTTTGAAG
>Frequency_1_QualityScore_00<2<2<EBB:E:A3<<FF@BF<?9EEEI>9:11:0:B9:?98*99?2;6<85==@E;CE367==5,?;7@>A;>A@A>;>=_Mismatch_2_Sense_+_Library_PoolC
GAATCTGTTAATTGTATTCTTAATCATATTGGTTTGTAAAAGCACAGCGTTAATTTGGAAGATCGAGATAGCTTTCACACCA
>Frequency_1_QualityScore_2,22CA:CCEBEEEEEC<B>+822AEE?E8):?:B**0?B?BDDDDCCB>4B<B<BCCC>=C@D_Mismatch_0_Sense_+_Library_PoolC
CTGTCTGGTTTGAAGATTTGAGTACCCTCGATTTAGATTAACAGTAATTTGATTCTATGATCCA
>Frequency_1_QualityScore_FFHHHHHJJJJJJFGGHHGGGHGGHIEHIIGIJGIJJJIIIIIIIJEGFGGIIJJIJDHJJFHA_Mismatch_0_Sense_+_Library_PoolC
TTAATCATATTGGTTTGTAAAAGCACAGCGTTAATTTGGAAGATCGAGATAGCTTTCACATCCA
>Frequency_1_QualityScore_FFHHHHHIIIEIIIIIJGIJFJIIGG?FGHICHIEIGEGIIJIHHGEEFFFFFFFDDCEDDDDDDDDD@CCCFDDDDBCDDDD>CD?@CDCCCC_Mismatch_0_Sense_+_Library_PoolC
CAGTGCTGCGCCCGACCTGGCCCCGGTGAAGTCCATGTTCCCAGCATATCTTGGCAGACCATGGAGACCATTCTCTCGAACTGTTTTCATGCAA
>Frequency_1_QualityScore_FFHGHHHJJIJJGGIIJIGIGIGIIJJIJJJIJJI=85;EGH;;BDFFDFEEECEECDACBDDDDCDDDCEDCCDCDDDDDDDDDDDCDDDDDA_Mismatch_0_Sense_+_Library_PoolC
CGCAATTCATTGACGGCAACAAATGGCTGCCGTCTACGGGAGTTACATATCTGTCTGGTTTGAAGATTTGAGTACCCTCGATTTAGATTAACAG
>Frequency_1_QualityScore_BD?F?AD<F2AB@GHHGI9FHB>?DEDGII??@@@FHI<D>A@@EG@7;@A8=B>6>;CDD;353\8=/9?8?@_Mismatch_0_Sense_+_Library_PoolC
TGGGTTTCATACCATTAACAATTCGGCAGAGGCGATTGCATTCACTGTGGCGCAATTCATTGACGGCAACAAAT
>Frequency_1_QualityScore_FFGHHHHJJJJGIJIJJJJJIJJJJJJJJJJJJJJJJJJJJJJIIJHIIIHIIIJJJIGJJJJHIJJJJHHGHHHGHHFFFFFFFEEECCDDDD_Mismatch_0_Sense_+_Library_PoolC
CCTCGATTTAGATTAACAGTAATTTGATTCTATGATCCACCCTAGGTTGGTAGGATGAATCTGTTAATTGTATTCTTAATCATATTGGTTTGTA
>Frequency_1_QualityScore_FDHHHHHJJIJJJJIIJJJJJJJJJJIJIJJJJJJJJJJJJJJJIJJJIJHIJJHIJJJHHHHHGFFEFEFFFEEEEEEEEDEEDDCDEEEDAB_Mismatch_0_Sense_+_Library_PoolC
GTACCCTCGATTTAGATTAACAGTAATTTGATTCTATGATCCACCCTAGGTTGGTAGGATGAATCTGTTAATTGTATTCTTAATCATATTGGTT
>Frequency_1_QualityScore_D<1@C3CEB<+<?9CCBD2ACE<B>EE>@DBDDC>D<DDBDDIDD/BB;748@@CD===@@CDDD>ADDD:ABDEE:;>A>:>@>AAA???_Mismatch_0_Sense_+_Library_PoolC
CTCGATTTAGATTAACAGTAATTTGATTCTATGATCCACCCTAGGTTGGTAGGATGAATCTGTTAATTGTATTCTTAATCATATTGGTTTG
>Frequency_1_QualityScore_D8DB:DD>F<C@<18+1:?DA=F9<BG9@DAB@8(4;@8/=CEH;?7==<<3>BB=@:3>(9?<(5>B?_Mismatch_0_Sense_+_Library_PoolC
AACAATTCGGCAGAGGCGATTGCATTCACTGTGGCGCAATTCATTGACGGCAACAAATGGCTGCCGTCT
>Frequency_1_QualityScore_BDD>F<CBFEB<3,A@I@H<F:CHF<CEA+<A?EGG>FFCGCBFFI:6B:;BAFGB@FFFEGAC@(@==CAAAB>>DDDD_Mismatch_1_Sense_+_Library_PoolC
ATCTGTTAATTGTATTCTTAATCATATTGGTTTGTAAAAGCACAGCGTTAATTTGGAAGATCGAGATAGCTTTCACATCA
>Frequency_1_QualityScore_FFHFHHHJJJIJJJ,CHHJIIAH:DGGIJIIJIJIJJIJJJIJCHGGIJJJJHHHFFFFFDCC@CDFEEDDCDDDDDAB@CDEDCDDDDDDCDC_Mismatch_0_Sense_+_Library_PoolC
TGGACACTCTCTTCTATGGCGAGTATATGAATTTCGGACCAGGTGCAGGGCTGGTCAAGCGTGTAAATTGGCCTGGGTTTCATACCATTAACAA
>Frequency_1_QualityScore_FFHHHHHJJJJJJIJIJJJJJJJJJJIJJIJIGHIJIJJJJJJJJIJJJIIJIJIJIJJIJJJJJJJJJGIHIIGHHGHFFFFFFEEEDDDDDD_Mismatch_0_Sense_+_Library_PoolC
AACAGTAATTTGATTCTATGATCCACCCTAGGTTGGTAGGATGAATCTGTTAATTGTATTCTTAATCATATTGGTTTGTAAAAGCACAGCGTTA
>Frequency_1_QualityScore_FFHHHGHJJJJGIJJJJJJIJJIIGIJJJJJJJJJJJJJJJHHFFDDEDDDDDDDDDDDBBD8:8;@BBDCDDDEEEDEDCDDDDCCD@@CDCC_Mismatch_0_Sense_+_Library_PoolC
CGGCAGAGGCGATTGCATTCACTGTGGCGCAATTCATTGACGGCAACAAATGGCTGCCGTCTACGGGAGTTACATATCTGTCTGGTTTGAAGAT
>Frequency_1_QualityScore_FFHHHHHJJJIJJJJJJJJHIJIHHGIJJJJJJJJJGIJJJJJGIIJJJJJIJJJJJJJJJGIIJJIJIHHHHHFFFDCDDDEEEDDDD_Mismatch_0_Sense_+_Library_PoolC
TTCTATGATCCACCCTAGGTTGGTAGGATGAATCTGTTAATTGTATTCTTAATCATATTGGTTTGTAAAAGCACAGCGTTAATTTGGAA
>Frequency_1_QualityScore_DDHHHHFEHIGGBHHEG@F<CFECHHIIIIIEGII@HBGHIFGG@GHIIIFHIGGGIFIIIII_Mismatch_1_Sense_+_Library_PoolC
AGGATGAATCTGTTAATTGTATTCTTAATCATATTGGTTTGTAAAAGCACAGCGTTAATTTAG
>Frequency_1_QualityScore_DDFHHGHJJJJJJJJJJJHIJJJJJJJJHIJJJJJJJJJJJJJJJJJDGHHHGIJJJJJJJJJJJJJHHHFFFFEEEEE_Mismatch_0_Sense_+_Library_PoolC
TGTATAAGATTGGAACAGTTTTTAAATGTTAAAAACATCATTAAAAGTCGTAATTTCTAGAAGATCGCAAAACTTTCTA
>Frequency_1_QualityScore_FFFGFHDGGEGIGIBHEDCFFF<FBDC??D@FGHJJIGIEE@DEEBDDAAEDDCCCBA@B?B@B@84255>B0>@ACA::A@CCCAC3+:?<>C_Mismatch_0_Sense_+_Library_PoolC
ATTCGGCAGAGGCGATTGCATTCACTGTGGCGCAATTCATTGACGGCAACAAATGGCTGCCGTCTACGGGAGTTACATATCTGTCTGGTTTGAA
>Frequency_1_QualityScore_:B+,2AB@E>@EB?ECFIIE9?+2+2C?4CDD93B4<B<@DD<D?D4DD?DDEEC>CDE<8=@)7/=(56@@CD).7=@;(9=@_Mismatch_1_Sense_+_Library_PoolC
TTGATTCTATGATCCACCCTAGGTTGGTAGGATGAATCTGTTAATTGTATTCTTAATCATATTGGTTTGTAAAATCACAGCGTT
>Frequency_1_QualityScore_FFHGHHHIJIGIIIJFHIEGIGEHHIGIIIIJIJJJJHJIJJIJJJGHJJIIIJJGIJCGIJJJIJJJG@AHHEH@DD?BEDACCBCDDDDDDC_Mismatch_0_Sense_+_Library_PoolC
TACATATCTGTCTGGTTTGAAGATTTGAGTACCCTCGATTTAGATTAACAGTAATTTGATTCTATGATCCACCCTAGGTTGGTAGGATGAATCT
>Frequency_1_QualityScore_FFHHAACCGFIHIJJIJIJJJJIIJJJFHIJIJJJIJJJJJIJJJJIJJIIJJJJGIGIHGHHHGFFFFEFFDFEEEEEECDDDDDDDDC>ACD_Mismatch_0_Sense_+_Library_PoolC
GTCTACGGGAGTTACATATCTGTCTGGTTTGAAGATTTGAGTACCCTCGATTTAGATTAACAGTAATTTGATTCTATGATCCACCCTAGGTTGG
>Frequency_1_QualityScore_FFHHHHHJJJJIJJIJJJGIIJJJJJJJJJJJJJJJJJIIIGHHIJJJJIJJGIJJJJJJJJJJIJJJICEHHHFFFFFEEEEEDDCDEDCDBD_Mismatch_0_Sense_+_Library_PoolC
CGTTAATTTGGAAGATCGAGATAGCTTTCACATCCATGTGAGAATTCTTAATGATATTCTGTAGTCCAATCACGTGACATGACATAATTGGGAT
>Frequency_1_QualityScore_FFHHHHHJJJJJJJJJJJJJJJJIIJJJIJJJJJJJJIJJJJJJJJJJHHFFDFFFFEDDDDDDDDBDDDDDDDDDDDDDDDDDBB<CCDDEED_Mismatch_0_Sense_+_Library_PoolC
TCATACCATTAACAATTCGGCAGAGGCGATTGCATTCACTGTGGCGCAATTCATTGACGGCAACAAATGGCTGCCGTCTACGGGAGTTACATAT
>Frequency_1_QualityScore_FFHHHHHJDHIIHIIJIJJFIIJJIJHIIIJJJHGHHHFFFF>ABEEEEDDDDDDDDDDDCDBDDDDDDBDDD@BDDCEEDEDDDDDCDDDDDD_Mismatch_0_Sense_+_Library_PoolC
GGACCAGGTGCAGGGCTGGTCAAGCGTGTAAATTGGCCTGGGTTTCATACCATTAACAATTCGGCAGAGGCGATTGCATTCACTGTGGCGCAAT
>Frequency_1_QualityScore_FDAFHHGIHIIJJGGGFEHIHHBFGFGGJJGIGGJJJIIIJJJJJJHHFHHFFDBCECEED?CCDDDCCDCCDDEDDEDDDCCDDDDDDEEDDD_Mismatch_0_Sense_+_Library_PoolC
GATTTGAGTACCCTCGATTTAGATTAACAGTAATTTGATTCTATGATCCACCCTAGGTTGGTAGGATGAATCTGTTAATTGTATTCTTAATCAT
>Frequency_1_QualityScore_DD?FHHFGIIIIACAE?FFGGHIIGEEIGHDGIEBHB=EEGH<A=AGIEHEAECCC>D?>BB@?CCCDE<ACB@>B5?ABB>@CBCB_Mismatch_0_Sense_+_Library_PoolC
AATTGGCCTGGGTTTCATACCATTAACAATTCGGCAGAGGCGATTGCATTCACTGTGGCGCAATTCATTGACGGCAACAAATGGCTG
>Frequency_1_QualityScore_FFFFHHHIEIIJJIIJJJIJJIJJIJJJJJJJIIJDGHIIIJGJJJHHHHFFFCCA?C?:B@B5>ACDEDDC@AAACCDCCBB>:>:>AC@_Mismatch_0_Sense_+_Library_PoolC
AGGCGATTGCATTCACTGTGGCGCAATTCATTGACGGCAACAAATGGCTGCCGTCTACGGGAGTTACATATCTGTCTGGTTTGAAGATTTG
>Frequency_1_QualityScore_FFHHHHHJJJJJJJJJJJJJJJJJGJJJIHIJJJIJJJJJJJJJIHHFFADEEEEFDDDDDDDDDDDDDDDDDDDDDBD@8429BBD?CCDCEE_Mismatch_0_Sense_+_Library_PoolC
TTCATACCATTAACAATTCGGCAGAGGCGATTGCATTCACTGTGGCGCAATTCATTGACGGCAACAAATGGCTGCCGTCTACGGGAGTTACATA
>Frequency_1_QualityScore_FFGHGHHJJJJIGIIIJJHIGGIIJIIGJGHGIIJHII?FHIFDHIJIJBFGHIGGEGFHIJIDHIIJJJJEHEHEHHFFDFFCBE>CECBDDD_Mismatch_0_Sense_+_Library_PoolC
TAGATTAACAGTAATTTGATTCTATGATCCACCCTAGGTTGGTAGGATGAATCTGTTAATTGTATTCTTAATCATATTGGTTTGTAAAAGCACA
>Frequency_1_QualityScore_FFHHHFHICAAEGHGEHIGIGIIJJJJJJJJGHIJIJJJJJJJJJHIJJJIJJJJJHHHHHHHFFFFFFEFFEEEEEEDEEEDEDDDDDDBCDD_Mismatch_0_Sense_+_Library_PoolC
TGCCGTCTACGGGAGTTACATATCTGTCTGGTTTGAAGATTTGAGTACCCTCGATTTAGATTAACAGTAATTTGATTCTATGATCCACCCTAGG
>Frequency_1_QualityScore_FFHHHHHJJJJJJJJJJJHIJEGHJDHHIJIJJIJJJJJJJJJJJIJJJJJJJJJJJIIJJJJFHIJJJIGHHHHFFFFDDDDBDDDDDDDDDD_Mismatch_1_Sense_+_Library_PoolC
CATTCTATGATCCACCCTAGGTTGGTAGGATGAATCTGTTAATTGTATTCTTAATCATATTGGTTTGTAAAAGCACAGCGTTAATTTGGAAGAT
>Frequency_1_QualityScore_FFHHHHHJJJJJJHHJJJBGHJIIJJGIJJGIJIJJJJJJHGHHHFFFFEEEEEEDDDDDDEEDDDDD9<CDEEEEEDDDCDDDDDDDCCDCDD_Mismatch_1_Sense_+_Library_PoolC
TTCGACCCGAGGGTTGGGTGCCATGGAATGTTTCCAACTTAAACCTGGACACTCTCTTCTATGGCGAGTATATGAATTTCGGACCAGGTGCAGG
>Frequency_1_QualityScore_FFHHHHHJJJJJJIJJHHJJFHIJIJJIJJJJJIIJJJJJHIJJJJJJIIJIJHJJJJFIIJIJIJIJJGHHHHFDFDDEEEDDDD_Mismatch_0_Sense_+_Library_PoolC
TATGATCCACCCTAGGTTGGTAGGATGAATCTGTTAATTGTATTCTTAATCATATTGGTTTGTAAAAGCACAGCGTTAATTTGGAA
>Frequency_1_QualityScore_FEHGHGHJJBHGGICHGIGHIIIICHIIIJIIIJFGGIJIGGHBEGHDDHHHHHHFFCD;@CDDCCCCDBDDDDBADDDDDDDDBDDBBD<429_Mismatch_0_Sense_+_Library_PoolC
TGGCCTGGGTTTCATACCATTAACAATTCGGCAGAGGCGATTGCATTCACTGTGGCGCAATTCATTGACGGCAACAAATGGCTGCCGTCTACGG
>Frequency_1_QualityScore_DDDFHHDGEBBG@HGIEGHIHIJGIGDGGIIIJECFHGGIJIIEBFHIHHIGIIECHIIBHCEHFEFFEB@_Mismatch_0_Sense_+_Library_PoolC
GGTTGGTAGGATGAATCTGTTAATTGTATTCTTAATCATATTGGTTTGTAAAAGCACAGCGTTAATTTGGA
>Frequency_1_QualityScore_=BFFFAFFFIBI>B<CEE<FDCG<?FF?:CDGBEGDDDFFFIGIFIFIBFDFEGCEFEF?FEGFE@;CDE)695?CCA;;;@B@;?>A_Mismatch_0_Sense_+_Library_PoolC
TGATCCACCCTAGGTTGGTAGGATGAATCTGTTAATTGTATTCTTAATCATATTGGTTTGTAAAAGCACAGCGTTAATTTGGAAGATC
>Frequency_1_QualityScore_DDHHHHHIIIIIGGH?AFFHEHGHGGIIIIIIIIIIIGIIIIGIIIIIDHIHIDDHIIGIIIII;@@AA?CCHDFFFFFECCEEEEEC>CDDDE_Mismatch_0_Sense_+_Library_PoolC
GTTTGAAGATTTGAGTACCCTCGATTTAGATTAACAGTAATTTGATTCTATGATCCACCCTAGGTTGGTAGGATGAATCTGTTAATTGTATTCT
>Frequency_1_QualityScore_DFDHDHFHIBGCEE<EHGIIIIFHGIGBDEDFHGIIJEFGGGEHGIH@FCGIGGBEHHHHGCCDCDBC6;6@BECDCCCCED;C@CDD>9;A?C_Mismatch_0_Sense_+_Library_PoolC
CTGCCGTCTACGGGAGTTACATATCTGTCTGGTTTGAAGATTTGAGTACCCTCGATTTAGATTAACAGTAATTTGATTCTATGATCCACCCTAG
>Frequency_1_QualityScore_FFHHHHHJJJJJJJJJJIJJIHHFFFEEEEFDEDDDDDDDDDDDDDDDDDDD@DD<:28@BB?CCDDEE@CDEDDDDDACDBCCCCDDDD@8:>_Mismatch_0_Sense_+_Library_PoolC
GGCGATTGCATTCACTGTGGCGCAATTCATTGACGGCAACAAATGGCTGCCGTCTACGGGAGTTACATATCTGTCTGGTTTGAAGATTTGAGTA
>Frequency_1_QualityScore_FFHHHHHJJJJIGHHHFEHJDHFGEHGIJJJIJIJJIJFHJIFHHAHIIIHJGEHGHHHFDEEDDECDEDDDDDDDDEEEDDDDDDEEECDDDD_Mismatch_0_Sense_+_Library_PoolC
AAATGGCTGCCGTCTACGGGAGTTACATATCTGTCTGGTTTGAAGATTTGAGTACCCTCGATTTAGATTAACAGTAATTTGATTCTATGATCCA
>Frequency_1_QualityScore_FFHHGGHJIJIJGIJJJJJJJJJJIJGGIIJJJJJJJJJJJIJJJJJAEC6755=8;5>@CDEFCCDD@;>AC:>B?:AC@CDDCA@C@@CC@<_Mismatch_0_Sense_+_Library_PoolC
TTGCATTCACTGTGGCGCAATTCATTGACGGCAACAAATGGCTGCCGTCTACGGGAGTTACATATCTGTCTGGTTTGAAGATTTGAGTACCCTC
>Frequency_1_QualityScore_FFHHHGGJJJIIJIGIIIJIJJJIIJJJJJJJGGIJJJIFIIGHHHHFHFFDDDDDDDCDDDCBBBD@BA8><>B<B?CCDDEEEDED>CCCD>_Mismatch_0_Sense_+_Library_PoolC
TAACAATTCGGCAGAGGCGATTGCATTCACTGTGGCGCAATTCATTGACGGCAACAAATGGCTGCCGTCTACGGGAGTTACATATCTGTCTGGT
>Frequency_1_QualityScore_DFHGCDFIEGGHJIHIIIIJJJHGJEGGDGGIHIJJJJJJJJJIHHBFGGHIIJJIIJIJJJIGIFEHGBEEFFFEECDDDDDDDDCDCDDDDA_Mismatch_1_Sense_+_Library_PoolC
TAGGTTGGTAGGATGAATCTGTTAATTGTATTCTTAATCATATTGGTTTGTAAAAGCACAGCGTTAATTTGGAAGATCGAGATAGCTTTCACAA
>Frequency_1_QualityScore_FFHHHHHJJJJJJJJJJJJJJJJJJJJJJJJJJJJIJJJJJJJGIJJJJJJJHJJJJJJJIJJJJJHHHEFFFFFEEDEEECDDDDDDEDEDDD_Mismatch_0_Sense_+_Library_PoolC
GATGAATCTGTTAATTGTATTCTTAATCATATTGGTTTGTAAAAGCACAGCGTTAATTTGGAAGATCGAGATAGCTTTCACATCCATGTGAGAA
>Frequency_1_QualityScore_DDBHHHFHIIJJJIIGHGHFIJIDHJIIIIIAGHHGIJJJIFGIIJJIIIBGIJJII@A@AEHFFEFFECFFFDE_Mismatch_0_Sense_+_Library_PoolC
TAATTGTATTCTTAATCATATTGGTTTGTAAAAGCACAGCGTTAATTTGGAAGATCGAGATAGCTTTCACATCCA
>Frequency_1_QualityScore_DDB=BDA@C?DBFHEEHHEHEH?D@F@HGIGGCCADH@B@@FGFG4;@;AC>99=@CA@CC@CAC5@ABB@>-9CCC:@:>C95959_Mismatch_0_Sense_+_Library_PoolC
CAAGCGTGTAAATTGGCCTGGGTTTCATACCATTAACAATTCGGCAGAGGCGATTGCATTCACTGTGGCGCAATTCATTGACGGCAA
>Frequency_1_QualityScore_FFGHHHHIJJJJJJIIJGGCJIHHIGGDHIFIIGIJGGIJJGGIHJFIGGGIIGEHGIGEIIGGIJHFFHHHF_Mismatch_0_Sense_+_Library_PoolC
ATTGTATTCTTAATCATATTGGTTTGTAAAAGCACAGCGTTAATTTGGAAGATCGAGATAGCTTTCACATCCA
>Frequency_1_QualityScore_=A?C::?AE<CE?4+39C>CD?>E9ECEF*?9:1?BBA4BDC)?@D@2@(<;@@>=CD>AC(7=6;?@=;>:;(6>A;:;>A_Mismatch_2_Sense_+_Library_PoolC
GAATCTGTTAATTGGATTCTTAATCATATTGGTTTGTAAAAGCACAGCGTTAATTTGGAAGATCGAGATAGCTTTCACATCA
>Frequency_1_QualityScore_FFHGHHHJJIJJJJIJJJJJJIJIIJJJJJJJJJIIJJIJJJJIJIJJJJJJJJJJJIIIIJJJHJJJJFHHHHHFFFFCCEEEDDDDDCDDDD_Mismatch_0_Sense_+_Library_PoolC
CAGCGTTAATTTGGAAGATCGAGATAGCTTTCACATCCATGTGAGAATTCTTAATGATATTCTGTAGTCCAATCACGTGACATGACATAATTGG
>Frequency_1_QualityScore_FDHHGHGIJFIII<IHHIJIHIIHIIJJJJHIIIGG_Mismatch_0_Sense_+_Library_PoolC
ATCTGTTAATTGTATTCTTAATCATATTGGTTTGTA
>Frequency_1_QualityScore_FFHHHHHJJJJJJJJJJJJIJJJIJIIIJJFIJJJJJJJJJJJJJIJJJHIJJJJHHIIJJJCHIIJIJGHDHHHHHHFFFFDCDEEEBDDDDD_Mismatch_1_Sense_+_Library_PoolC
GATAGTTTTCACATCCATGTGAGAATTCTTAATGATATTCTGTAGTCCAATCACGTGACATGACATAATTGGGATCATGGGGATATCCGCCCTC
>Frequency_1_QualityScore_FFHHHHHJJJJJJJJJJJJJJJJJJJJJJJHIJJJJJJJJJJJJHHHHFFDDDDDDDDDDDDDDDBDB8>?@DDD?CDDDEEEDEECCDDD@CD_Mismatch_0_Sense_+_Library_PoolC
ACAATTCGGCAGAGGCGATTGCATTCACTGTGGCGCAATTCATTGACGGCAACAAATGGCTGCCGTCTACGGGAGTTACATATCTGTCTGGTTT
>Frequency_1_QualityScore_DD:CBFFIIGGIGH@4C?FEGGGD?GHIIIIIIGIII8@@=7@8BEEBEFCCDCDCEEDCCCCCAAB@@:35@CCD@:@CCCCB@>CCBCCCCD_Mismatch_0_Sense_+_Library_PoolC
TGTGGCGCAATTCATTGACGGCAACAAATGGCTGCCGTCTACGGGAGTTACATATCTGTCTGGTTTGAAGATTTGAGTACCCTCGATTTAGATT
>Frequency_1_QualityScore_FFHHHHHIJJJJJIJJJJIGJJJHJJJIJJIJIJJIJHIJIJJJJJJJJJJJJJJJJJJHJFHJHHHHHEHFFFFFFFEEEDDDDDEEDDDDDD_Mismatch_1_Sense_+_Library_PoolC
ACGGGAGTTACATATCTGTCTGGTTTGAAGATTTGAGTACCCTCGATTTAGATTAACAGTAATTTGATTCTATGATCCACCCTAGTTTGGTAGG
>Frequency_1_QualityScore_FFHHHHHJJJJJJJJJJJJJJJJJJJJJJJJJJHJJJIJJJJJJJJJJIJIJJGJJJJJJJJIIJJJJGHHHFFFFFFFEEEEE_Mismatch_0_Sense_+_Library_PoolC
TGAATCTGTTAATTGTATTCTTAATCATATTGGTTTGTAAAAGCACAGCGTTAATTTGGAAGATCGAGATAGCTTTCACATCCA
>Frequency_1_QualityScore_DDDFHHFIGIGGIIG?GHGICGGD>BDC?FG>BBFED?BDEHIGGGG7=DHGAACE?CACDFCD:>B;>CCEECC@C?BBCCAAC<;8ACBCCC_Mismatch_0_Sense_+_Library_PoolC
GGAGTTACATATCTGTCTGGTTTGAAGATTTGAGTACCCTCGATTTAGATTAACAGTAATTTGATTCTATGATCCACCCTAGGTTGGTAGGATG
>Frequency_1_QualityScore_FFHHHHHFHIJHIJJJJJJJJJJJJJJJJJJHIIJJJJJIJJJJJJJJJHIJJJJJIJJJIJJJJJIHHFHHFFFFFFEEEDDDDDDDDDDDDD_Mismatch_0_Sense_+_Library_PoolC
CCCTAGGTTGGTAGGATGAATCTGTTAATTGTATTCTTAATCATATTGGTTTGTAAAAGCACAGCGTTAATTTGGAAGATCGAGATAGCTTTCA
>Frequency_1_QualityScore_FDHHFHGGIDGHIIIJIIGIIJIIIIHIJJJCHIIIHHIIIJIJIIHIFG>HIIIIIG=FGHEHGGFHHHHEFFFFFFEEED@DEEEEEDEEDD_Mismatch_0_Sense_+_Library_PoolC
AGATTTGAGTACCCTCGATTTAGATTAACAGTAATTTGATTCTATGATCCACCCTAGGTTGGTAGGATGAATCTGTTAATTGTATTCTTAATCA
>Frequency_1_QualityScore_FFHHHHFHIJJGJJJJJJJIJJJEIJBHIJJJJIJHHEFFFFFDDDDDEEEEDDDDDDDD9@BDEEDDDCCDCDDDDDCDBBBBDDBDDD9<<8_Mismatch_0_Sense_+_Library_PoolC
GGCGAGTATATGAATTTCGGACCAGGTGCAGGGCTGGTCAAGCGTGTAAATTGGCCTGGGTTTCATACCATTAACAATTCGGCAGAGGCGATTG
>Frequency_1_QualityScore_FFHHHHHJJJJJJJJJGIJDIGIIIGIIJJIJJIGIJJIIIJJJHHHHHHFFFDCDDDDDDDDDDDBD@9@BA>?BB9@8>4@:A@DCEDCDDA_Mismatch_0_Sense_+_Library_PoolC
ATTAACAATTCGGCAGAGGCGATTGCATTCACTGTGGCGCAATTCATTGACGGCAACAAATGGCTGCCGTCTACGGGAGTTACATATCTGTCTG
>Frequency_1_QualityScore_FFHHHHHJHG?FFGIJIGJIIGJJHJIIJJBFGIJJFIIIIHIJJJIJDE8AEFFFFFFEEDCD?=?CC>CCC>CCCDDDCCCDDBDDDB?B?>_Mismatch_0_Sense_+_Library_PoolC
CTATGGCGAGTATATGAATTTCGGACCAGGTGCAGGGCTGGTCAAGCGTGTAAATTGGCCTGGGTTTCATACCATTAACAATTCGGCAGAGGCG
>Frequency_1_QualityScore_FFHHHHHJJJJJJJJJJJJJJIJJIJHIJJJJJJJJJJJIJJJJJJHHHFFFFFFFDDDDDDDDDDDDDCDDDDBDD?>8<BBB?CDDDEEEDE_Mismatch_0_Sense_+_Library_PoolC
ATACCATTAACAATTCGGCAGAGGCGATTGCATTCACTGTGGCGCAATTCATTGACGGCAACAAATGGCTGCCGTCTACGGGAGTTACATATCT
>Frequency_1_QualityScore_FFHHHHHJJJJJJJJJJJJJJJHIJJJJJJJJJJJJJJJJJJIJJIJHIIJHEFFFEEEEEEEDDCDDDDDDBDDDDEEDDDDDDDDBDDDDDD_Mismatch_0_Sense_+_Library_PoolC
CAAGCGTGTAAATTGGCCTGGGTTTCATACCATTAACAATTCGGCAGAGGCGATTGCATTCACTGTGGCGCAATTCATTGACGGCAACAAATGG
>Frequency_1_QualityScore_FFHFHHDFHIHHIJIIJJJJIJIIJJJJJIEGIGIJJJJIJIIJJIHIDGGHIJJJJJJJJJJGGDGHHHHFFDD_Mismatch_0_Sense_+_Library_PoolC
CCTAGGTTGGTAGGATGAATCTGTTAATTGTATTCTTAATCATATTGGTTTGTAAAAGCACAGCGTTAATTTGGA
>Frequency_1_QualityScore_DD>F3<AEGACFGGGDHIIFGCHHH?EFCCFBDDFAAFEGGIIIIII@GIGGHEGIIBCDDHAEHGEEEHC?B@_Mismatch_0_Sense_+_Library_PoolC
CTAGGTTGGTAGGATGAATCTGTTAATTGTATTCTTAATCATATTGGTTTGTAAAAGCACAGCGTTAATTTGGA
>Frequency_1_QualityScore_FEFFBHHEIJIJIGGCFDFBGHFHHHJIJJIIIJJIGDCHGDFHHIGHEFHFHFG@GG@CGH@AGGHCD_Mismatch_2_Sense_+_Library_PoolC
TATTCTTAATCATATTGTTTTGTAAAAGCACAGCTTTAATTTGGAAGATCGAGATAGCTTTCACATCCA
>Frequency_1_QualityScore_FFHHHGHJJJGGIGEHIJIBDHIHIJJGIJJJJJJJEIJJJJIHFFEEBBDFEEEEEEDDDDAD@ABBB>?C@:@CDDCD>99<<>B8<@:::>_Mismatch_0_Sense_+_Library_PoolC
GTTCGACCCGAGGGTTGGGTGCCATGGAATGCTTCCAACTTAAACCTGGACACTCTCTTCTATGGCGAGTATATGAATTTCGGACCAGGTGCAG
>Frequency_1_QualityScore_FFHHHHHIJJJGIIJJJJJJJJJIJIJJJJJJJIJJJIJHIIJJJJJIJJJJJJIIJJJHJJJJJIJJJGHHFHEEEFEDDDDEEDDDDDEEDD_Mismatch_0_Sense_+_Library_PoolC
TATCTGTCTGGTTTGAAGATTTGAGTACCCTCGATTTAGATTAACAGTAATTTGATTCTATGATCCACCCTAGGTTGGTAGGATGAATCTGTTA
>Frequency_1_QualityScore_FFHHHHHJJIIJIHJJGHHIGIJIJJJJJJJIJJJJGIIJJJJJJJJJJIJJJJHIIJIJIJJJJJJJJHHFFFDEEEEEE_Mismatch_0_Sense_+_Library_PoolC
ATCCACCCTAGGTTGGTAGGATGAATCTGTTAATTGTATTCTTAATCATATTGGTTTGTAAAAGCACAGCGTTAATTTGGA
>Frequency_1_QualityScore_FFDFHHHIJHGIGGHFG;FDHBGGG>FHIGIJJJCHE1=BCDCEEDACDDCDCCCBBBDDBDDDDD@CDBBBBDDDDDDDDDCDBDDBBD<@?<_Mismatch_1_Sense_+_Library_PoolC
GGGCCTGGGTTTCATACCATTAACAATTCGGCAGAGGCGATTGCATTCACTGTGGCGCAATTCATTGACGGCAACAAATGGCTGCCGTCTACGG
>Frequency_1_QualityScore_FFHHHHFIGIJJJHHIJJJJJJJJJIIIICGHIJJJJJJJJIJHHHHHHFFFDDDBDDDDDDDCDEEDEDDDCCDDDDDBDDDCDCDDCDDD@B_Mismatch_0_Sense_+_Library_PoolC
GGCTGGTCAAGCGTGTAAATTGGCCTGGGTTTCATACCATTAACAATTCGGCAGAGGCGATTGCATTCACTGTGGCGCAATTCATTGACGGCAA
>Frequency_1_QualityScore_DDFFD?D3A;+2ACCH<EEH4E<?FA?8?BDADGFGAD6?9B9BDDB;@26=@DCE@.=?CCEEDB>3;>@@(66;;?55;>,;B_Mismatch_0_Sense_+_Library_PoolC
TCCAATCACGTGACATGACATAATTGGGATCATGGGGATATCCGCCCTCACACCTGTATAAGATTGGAACAGTTTTTAAATGTTA
>Frequency_1_QualityScore_FFDHHGHJJIGJJJJHJJJJJIHGIIIJJIJIJJJGIIJIHIHJIJJIJGIIJJJIJHHIGIJJJGGICACHEEFFFFEEEEEECCCDCCC_Mismatch_0_Sense_+_Library_PoolC
GGTAGGATGAATCTGTTAATTGTATTCTTAATCATATTGGTTTGTAAAAGCACAGCGTTAATTTGGAAGATCGAGATAGCTTTCACATCCA
>Frequency_1_QualityScore_FFHHHHHJIJJJJJJJJIJJJJJIIJIJJJJJJJIJJJJIIJJJJJJJJJJJHJJJJJJIIIHIIJJIJIIIGIHHGHHHFFFFEECDDDDDDD_Mismatch_2_Sense_+_Library_PoolC
CTATCGAGATAGCTTTCACATCCATGTGAGAATTCTTAATGATATTCTGTAGTCCAATCACGTGACATGACATAATTGGGATCATGGGGATATC
>Frequency_1_QualityScore_FFHHHHHJJJJFHIJJJJJIIIJIIJJIJJJJJJJJJJJJJGHHHHHFFFFFFFEEEDDDDDDDDDEEDDDDDDDDDDDDDDDDDDDDD9B?<4_Mismatch_0_Sense_+_Library_PoolC
ATTGGCCTGGGTTTCATACCATTAACAATTCGGCAGAGGCGATTGCATTCACTGTGGCGCAATTCATTGACGGCAACAAATGGCTGCCGTCTAC
>Frequency_1_QualityScore_FFHFHHHCCCFHFHCHHIJJIJJJIJJJJJHIIHFHJJIIIJIJHGIIJJIJIJFIJGHFHGHHFFFFFFECECEEEEEEEDEDDDDDDDDDDC_Mismatch_0_Sense_+_Library_PoolC
GCCGTCTACGGGAGTTACATATCTGTCTGGTTTGAAGATTTGAGTACCCTCGATTTAGATTAACAGTAATTTGATTCTATGATCCACCCTAGGT
>Frequency_1_QualityScore_FFHHHHFHIJJFHIJGJJIIJJJJIJIJIJJJJJJJJHHHHFFFFFEEEEEEDDEEDDDBD?BDCDEDEDDDCDDDDDDDDDDDCDDDDDDD?C_Mismatch_1_Sense_+_Library_PoolC
CGAGGGTTGGGTGCCATGGAATGTTTCCAACTTAAACCTGGACACTCTCTTCTATGGCGAGTATATGAATTTCGGACCAGGTGCAGGGCTGGTC
>Frequency_1_QualityScore_FFHHHHFHJJFHHIHIJJJJJJJJJJJJJJHIJJJJJJJJJJJJJJJJIIJJJJJJJJJJJJIJJIHHGEHDFFFFFEEEDDDDDDDDDDDDDD_Mismatch_0_Sense_+_Library_PoolC
CCTAGGTTGGTAGGATGAATCTGTTAATTGTATTCTTAATCATATTGGTTTGTAAAAGCACAGCGTTAATTTGGAAGATCGAGATAGCTTTCAC
>Frequency_1_QualityScore_D;>FHAAHHIBDHIGD9F@<DHHGEDG<<9*?@AE<FFHHGG9C6C7(6=\5;;75//9>55>>CCEDCDDDCC@9@>A@_Mismatch_1_Sense_+_Library_PoolC
GGATTGCATTCACTGTGGCGCAATTCATTGACGGCAACAAATGGCTGCCGTCTACGGGAGTTACATATCTGTCTGGTTTG
>Frequency_1_QualityScore_FFHHHHHJJJJJJJJJJJJJFGGIEGIIJJJIIJJJJIJJIIIJHIIJIJJJJJJJJJJJJJFGIJIJIGHIHHHHFFFDDDDEEEDDDDDBCD_Mismatch_0_Sense_+_Library_PoolC
ATTCTATGATCCACCCTAGGTTGGTAGGATGAATCTGTTAATTGTATTCTTAATCATATTGGTTTGTAAAAGCACAGCGTTAATTTGGAAGATC
>Frequency_1_QualityScore_FFHHGHHJJJJJJJJJJJJFHIGHIJJIJJGIJJJIJHJJIJJJJGJJJJIIJCHHFEECFFFFECEEECCECDBDBDDDDDDBBBBCDDEDED_Mismatch_0_Sense_+_Library_PoolC
ATATGAATTTCGGACCAGGTGCAGGGCTGGTCAAGCGTGTAAATTGGCCTGGGTTTCATACCATTAACAATTCGGCAGAGGCGATTGCATTCAC
>Frequency_1_QualityScore_FFHHHHHJJJJJJJJJJIJJIIIFHIIJJJJJJJHIGIIJJHIJIIJJIIIJJJJJG?EHFFFFFFEEEEEEEDDDDDDDDDDDDBB@BDDDCC_Mismatch_0_Sense_+_Library_PoolC
GAGTATATGAATTTCGGACCAGGTGCAGGGCTGGTCAAGCGTGTAAATTGGCCTGGGTTTCATACCATTAACAATTCGGCAGAGGCGATTGCAT
>Frequency_1_QualityScore_FFHHHHHJJJIIJJJJJJJJJJIJHIJIJJJIJJIJJJJJJJJJJJJJJJJJJJJJJJJJJJJIJJJJHHHHFBDFDDEEDDDDDDEDDEDCCD_Mismatch_1_Sense_+_Library_PoolC
ATCTGTCTGGTTTGAAGATTTGAGTACCCTCGATTTAGATTAACATTAATTTGATTCTATGATCCACCCTAGGTTGGTAGGATGAATCTGTTAA
>Frequency_1_QualityScore_DFHHGHCFGGIIIIIJJGI>FHIJDHEIJCHIGIIJIIIICGEHHHHFFFFFFD@CEEEDBDDDDBBDD<BBB@CCDDCCCCDCDDDDBD<BCC_Mismatch_0_Sense_+_Library_PoolC
ACCAGGTGCAGGGCTGGTCAAGCGTGTAAATTGGCCTGGGTTTCATACCATTAACAATTCGGCAGAGGCGATTGCATTCACTGTGGCGCAATTC
>Frequency_1_QualityScore_FFHHHGHJJJJJJJJIJJJHIEGHHIIJJJJIHIFIJJJJJGBFGHIJIIGIJJJGIIJIJJIJF_Mismatch_1_Sense_+_Library_PoolC
TCTTAATCATATTGGTTTGTAAAAGCACAGCGTTAATTTGGAAGATCGAGATAGCTTTCACATCA
>Frequency_1_QualityScore_FFHHHHHJJJJJIJJJIIJJJJJIJJJJJJIJJJJIJJGII==@@EHF?DEEEDFDEEEDDDDDACDDCCDDDDDDEDCCDDDDDDBDDDDDDD_Mismatch_0_Sense_+_Library_PoolC
CTGTGGCGCAATTCATTGACGGCAACAAATGGCTGCCGTCTACGGGAGTTACATATCTGTCTGGTTTGAAGATTTGAGTACCCTCGATTTAGAT
>Frequency_1_QualityScore_DDBHHHHIJJIIIJJJHEEHBEHGBHHIHGIGIICGFGBFHIIGFEHGHJJFEHIIIGHI_Mismatch_1_Sense_+_Library_PoolC
ATGAATCTGTTAATTGTATTCTTAATCATATTGGTTTGTAAAAGCACAGCGTTAATTTGA
>Frequency_1_QualityScore_FFHHHHHIIJJJJJHJJJJJJJJJJJJJJJJJHIJJJJJJJJJJJJJJJJJJIIJJJJJJJJHHHHFFFFFEEEEEEEDDDC_Mismatch_1_Sense_+_Library_PoolC
GAATCTGTTAATTGTATTCTTAATCATATTGGTTTGTAAAAGCACAGCGTTAATTTGGAAGATCGAGATAGCTTTCACATCA
>Frequency_1_QualityScore_FFHHGGHJIIFHIJJGJJHGGIGIGIJJIJJJIJJJIIIIGIIIJJJGIJCIJGIJJJJCEDEEHHFFFCEEEECEDEDDEDDCDEFBDDCEDD_Mismatch_1_Sense_+_Library_PoolC
AAGATTTGAGTACCCTCGATTTATATTAACAGTAATTTGATTCTATGATCCACCCTAGGTTGGTAGGATGAATCTGTTAATTGTATTCTTAATC
>Frequency_1_QualityScore_BDHFHHHEFFBBGIIIIIJJIGHIIIJEGGIJIJIJJICGIJJJFHHFFFFFFDCEEEDDC=@@CEDEDCCCCDDDDACDCB?BDDBDB?BDDD_Mismatch_1_Sense_+_Library_PoolC
TGGCGAGTATATGAATTTCGGACCAGGTGCAGGGCTGGTCAAGCGTTTAAATTGGCCTGGGTTTCATACCATTAACAATTCGGCAGAGGCGATT
>Frequency_1_QualityScore_FFHHHHGJJJJJJJJHIJJJJJJIIJJJHJJJJJJIJJJJJJJJJHHFFDDEDDDDDDDDDDDBDB?:<@B@B2?ADDEDEDEEDDCCD>CBB:_Mismatch_0_Sense_+_Library_PoolC
AATTCGGCAGAGGCGATTGCATTCACTGTGGCGCAATTCATTGACGGCAACAAATGGCTGCCGTCTACGGGAGTTACATATCTGTCTGGTTTGA
>Frequency_1_QualityScore_FFHHHHHJGHIJGIHJIJJJJJJJJHJJJJIJIJJJJJJJJJJJJJJJJJIGIJJIJIJJJGIGIIHHHDFFFFEEE_Mismatch_0_Sense_+_Library_PoolC
ACCCTAGGTTGGTAGGATGAATCTGTTAATTGTATTCTTAATCATATTGGTTTGTAAAAGCACAGCGTTAATTTGGA
>Frequency_1_QualityScore_FFHHHHHJJJJJJJJJJJJJJJGIDHIJJJJJJJJJJIJJIJJIGHIIJJJHHHFFFFFEEDDDBDDDACCCDDDDDD<@BDEEEDDDDDDDDD_Mismatch_0_Sense_+_Library_PoolC
CTGGACACTCTCTTCTATGGCGAGTATATGAATTTCGGACCAGGTGCAGGGCTGGTCAAGCGTGTAAATTGGCCTGGGTTTCATACCATTAACA
>Frequency_1_QualityScore_DD?FD:CDFBGI<<EFFDFHEHIIICH<EHD<FE9?FDF<BBGGGBFBGC>BFIGII8B<4@ACFGGEF==CE:7=).=?;3;9??>;3>A:?B_Mismatch_0_Sense_+_Library_PoolC
TTTAGATTAACAGTAATTTGATTCTATGATCCACCCTAGGTTGGTAGGATGAATCTGTTAATTGTATTCTTAATCATATTGGTTTGTAAAAGCA
>Frequency_1_QualityScore_DAD?CDDGIIGF=FD1CF<:D6:88@094BFFF6AF@@FC@FFFIIC2??EBDD@@;>@@B@A5>A3(;?@B6@BBB?&&5?8:A::@DBAB:A_Mismatch_0_Sense_+_Library_PoolC
GAATTTCGGACCAGGTGCAGGGCTGGTCAAGCGTGTAAATTGGCCTGGGTTTCATACCATTAACAATTCGGCAGAGGCGATTGCATTCACTGTG
>Frequency_1_QualityScore_FFHHHHHJFHIIJIJGHHHIJJJIJJJJIJJBGGIJJJJIJJJJIJJJJDGIGHJHGGEDD:BDDDDEECCDCCACDDDDDDDDDDEEDDDDDD_Mismatch_0_Sense_+_Library_PoolC
AGGGCTGGTCAAGCGTGTAAATTGGCCTGGGTTTCATACCATTAACAATTCGGCAGAGGCGATTGCATTCACTGTGGCGCAATTCATTGACGGC
>Frequency_1_QualityScore_DEHHHHFHIHIJJIIGIJIIJGHJIHGIIIJAHIHJJIHIJDGGGFHHIIIJIIIGIJGIGGGGJJIIJGIHGHGHHHHHHHFFFFDEEDACED_Mismatch_0_Sense_+_Library_PoolC
ATTTAGATTAACAGTAATTTGATTCTATGATCCACCCTAGGTTGGTAGGATGAATCTGTTAATTGTATTCTTAATCATATTGGTTTGTAAAAGC
>Frequency_1_QualityScore_FFHHHGHJIIJJHHHGGIIIGIGIIJJIIJJJGFHGGIIJJIJIIJGHJIIIIFHIJHAEHHGHFFFFFC@DFDEECECEDDEECCDDDDCDDE_Mismatch_0_Sense_+_Library_PoolC
TGAGTACCCTCGATTTAGATTAACAGTAATTTGATTCTATGATCCACCCTAGGTTGGTAGGATGAATCTGTTAATTGTATTCTTAATCATATTG
>Frequency_1_QualityScore_FFHHHHHJHJJJJJJJHIIJJJIJJJJJJJJJJJJJJJJJJJJGHIJHIIJJJJJJJJJJIJIJGIJHIHGHHHHHHFFFFFFFECDDDDE_Mismatch_0_Sense_+_Library_PoolC
CGATTTAGATTAACAGTAATTTGATTCTATGATCCACCCTAGGTTGGTAGGATGAATCTGTTAATTGTATTCTTAATCATATTGGTTTGTA
>Frequency_1_QualityScore_FFHHHHHJJJJJIIIJJJJJJJJJJJJJFHJIJJJJHJ*BG_Mismatch_0_Sense_+_Library_PoolC
TTTGAAGATTTGAGTACCCTCGATTTAGATTAACAGTAATT
>Frequency_1_QualityScore_FFHDHHHJJJJJJJJJIIIIJFHIJJJJJJJJJJJJJJJJJIHHHHHHFFFFDDDBD@D?CDDDDDBDDDD@<:89B@@2?ACADEDDDEDDDC_Mismatch_1_Sense_+_Library_PoolC
ATTAACAATTCGGCAGAGGCGATTGCATTCACTGTGGCGCAATTCATTGACGGCAACAAATGGCTGCCGTCTACGGGAGTTACATATCTGTCTT
>Frequency_1_QualityScore_FDFHHDHIJJJJJJJJJJJJJJJJJHJJJJJJJJJJJJIJJJJIJJJJIJJEIJJJJJJJJIJHHHHHHFFFFFEDDDBDDDDDDDDCDDDDDD_Mismatch_2_Sense_+_Library_PoolC
GTTGGTAGGATGAATCTGTTAATTGTATTCTTAATCATATTGGTTTGTAAAAGCACAGCGTTAATTTGGAAGATCGAGATAGCTTTCACACCAA
>Frequency_1_QualityScore_F==ACFFHGHIJJJJJJIJIIIJJHIJJGHIHJJJJJJHIIIJJJJIJJJIJFIGJJIJJHIHHHHHHHDFFFFFFFEEEEEDDDDDCCDDDDD_Mismatch_0_Sense_+_Library_PoolC
TACGGGAGTTACATATCTGTCTGGTTTGAAGATTTGAGTACCCTCGATTTAGATTAACAGTAATTTGATTCTATGATCCACCCTAGGTTGGTAG
>Frequency_1_QualityScore_DDFDAFDBGBGGI9FAECCGGBBHIGHI<HHCH@GIEE8AC=AA=3;CEB>9>;?5>5\38;?34>AA>:>BD:4::9(48<@CACC:@ADB>@_Mismatch_1_Sense_+_Library_PoolC
GGCGATTGCATTCGCTGTGGCGCAATTCATTGACGGCAACAAATGGCTGCCGTCTACGGGAGTTACATATCTGTCTGGTTTGAAGATTTGAGTA
>Frequency_1_QualityScore_FFHHHHHJJJIIJJJJJJJJIIIJJJGFHIIJJJJJJJJIJJJ_Mismatch_1_Sense_+_Library_PoolC
AAGCACAGCGTTAATTTGGAAGATCGAGATAGCTTTCACATCA
>Frequency_1_QualityScore_FFHHHHHJJJJIJIFHIJFGHJFJJJJJJJJJJJJJJJIJJJJJJIIJJJIIJJJJHIJJIJIJJJJHHHFFFDDDDEEEDDDCDDDDDDDBDD_Mismatch_0_Sense_+_Library_PoolC
TGATCCACCCTAGGTTGGTAGGATGAATCTGTTAATTGTATTCTTAATCATATTGGTTTGTAAAAGCACAGCGTTAATTTGGAAGATCGAGATA
>Frequency_1_QualityScore_DDAFHHAF,CFDHEH@E>ED<FHII:1:?GE9DHGH@;G@GG(7DHHGCHIEGE9@DEGEE1??C3;@D@@C@C;_Mismatch_1_Sense_+_Library_PoolC
TTAATTGTATTCTTAATCATATTGGTTTGTAAAAGCACAGCGTTAATTTGGAAGATCGAGATAGCTTTCACATCA
>Frequency_1_QualityScore_:A?1<ADE@C@ACFD;4AB*9?:8)1?B<?4B@@DD9?(/88=)8==A@7==;@@_Mismatch_1_Sense_+_Library_PoolC
CAGGTGCAGGGCTGGTCAAGCGTGTAAATTGGCCTGGGATTCATACCATTAACAA
>Frequency_1_QualityScore_DDBFDFFH1E?F@B?FCGF@;@8?D9?DGGEHBAHGHI_Mismatch_1_Sense_+_Library_PoolC
CAGCGTTAATTTGGAAGATCGAGATAGCTTTCACATCA
>Frequency_1_QualityScore_DDDDFFFII>FB?FE<E9:?CFCC?FEFI@FG<@FEFIFF99BCAD=CCC=FFFGEEEEBCEFF<EB>@7;?.;;@;>A@_Mismatch_1_Sense_+_Library_PoolC
AGGGGATATCCGCCCTCACACCTGTATAAGATTGGAACAGTTTTTAAATGTTAAAAACATCATTAAAAGTTGTAATTTCA
