# Supplementary material for: Differential Gene Expression Reveals Candidate Genes for Drought Stress Response in Abies alba (Pinaceae)
Source: PLoS One. 2015 Apr 29;10(4):e0124564. doi: 10.1371/journal.pone.0124564 (PMC4414588; doi:10.1371/journal.pone.0124564)
Supplement: S3 File — (GZ) [file pone.0124564.s003.gz › comp19473_c0_seq10 #or# comp19473_c0_seq5 #or# comp19473_c0_seq9.fa]

>comp19473_c0_seq10 len=258 path=[2535:0-12 2237:13-54 966:55-73 985:74-76 2686:77-90 889:91-97 896:98-110 2643:111-147 2680:148-152 1382:153-155 195:156-257]
GTCAAAATCACTCAGGGATTACACCCGGCCTGGGCCGCACAACCTTCAACGTGGTTGGATTTTTTGTATCCGCGGGGTTTCGAACCGGTGACCTTCCACAAGGAGTGCCTTAACAAGCACCCATTCACCGACTGTTCTACACCTCTCGGATTTCTGATATTGTTTCCTTATTACATTACAGTGGCAAGCATTCACCCACTGGTATGGGAATTCGGTCCACAAATCAATAAAATGATCTTCTTACACTCCTTTTCCATA
>comp19473_c0_seq5 len=296 path=[1:0-20 22:21-51 53:52-83 85:84-135 137:136-148 2643:149-185 2680:186-190 192:191-193 195:194-295]
GCTCCTACTTCCTTCGCAGAACAGGGGCATCTAAGCCGTCAAAATCACCCAAGGATCGCACCCGGCCTGGACCGCACCAACCTACAACGCGGCTGGATTTTTTGTATCCGTGGGATTTCGAACCGGTGACCTTCCGCAAGGAGTGCCTCAACAAGCACCCATTCACCGACTGTTCTACACCTCTCGGATTTTTTATATTGTTTCCTTATTACATTACAGTGGCAAGCATTCACCCACTGGTATGGGAATTCGGTCCACAAATCAATAAAATGATCTTCTTACACTCCTTTTCCATA
>comp19473_c0_seq9 len=782 path=[274:0-258 2742:259-276 551:277-515 790:516-575 850:576-578 853:579-614 889:615-621 896:622-634 2643:635-671 2680:672-676 192:677-679 195:680-781]
TCTTGCTCTGCTTCTCTGGTTCTATCAGAATACAAACTGATATGCCTTCGCCAGGGCCTCCCACTGCCGGGACGCCGACGCCTCCGCCAAAGAGGGGCAGCATAAAACGGCAGATATTTGCTTCCATGGCCACGTCATTTCTTGCCGTGGCAGCCTCCTCCTGCAAGATCTGCTGCCGTGGAAAGGCCATCTCCACCGGTTGTGCGCTGGATTTTTTGTGAGAGCTGAAGCCATAAATAATTAGAGGCAAGAAGGGTTTTGGGTTTTGGAAATATAGAGGTAAATGATTACTTCTTTTTCTTTGTTTGGAGTTCTTGCTTTGAGAATCAGCCCAAGTCATTCACAGGGTTTATGTGCTGTACTGTTGTTGTTGAATGGTAACGAGCAGACTAAACATTTGACGATTTCACCCATCCTACTGGCAGGTTTAGACTGCTCCTAATGTTAATAGTAAGTAGAGTTCATATATAATTGTTACTAGCTGGTACTGTCCAGCTTTAGTCATTTAAAAGGAAAGGGTTTGTTGTATATTGAGTTGTGGTGCTTTGTAAGTGTCCATCCAACCTATAATTATGCAGTTGGATTTTATGTATCCGCAGGGTTTCGAACTGGTGGCCTTCCACAAGGAGTGCCTTAACAAGCACCCATTCACCGACTGTTCTACACCTCTCGGATTTTTTATATTGTTTCCTTATTACATTACAGTGGCAAGCATTCACCCACTGGTATGGGAATTCGGTCCACAAATCAATAAAATGATCTTCTTACACTCCTTTTCCATA

>Frequency_4_QualityScore_FFHHGGHJJIHIIIIGIJIIJJJIIIIIIJJIJFGIJJJJJJJJJIIIIIIIIJJJIIHIIIHHGGGGFEEEFEE_Mismatch_0_Sense_+_Library_PoolC
ATTACATTACAGTGGCAAGCATTCACCCACTGGTATGGGAATTCGGTCCACAAATCAATAAAATGATCTTCTTAC
>Frequency_3_QualityScore_EEGHHHHIIJJJJJJJJJJJJJJHJIJJDGHJJJJJJJJJJHHIJIJIHIJIHHIIIHIHHHHGGFFFFB_Mismatch_0_Sense_+_Library_PoolC
ATTACAGTGGCAAGCATTCACCCACTGGTATGGGAATTCGGTCCACAAATCAATAAAATGATCTTCTTAC
>Frequency_3_QualityScore_FFHHHHHJJJJJJHHIIJJIJJJIIJFHIJJJJJJJJIIJJJJJJJJJJJJJJJI_Mismatch_0_Sense_+_Library_PoolC
ATTCACCCACTGGTATGGGAATTCGGTCCACAAATCAATAAAATGATCTTCTTAC
>Frequency_2_QualityScore_FFHGHGHJJJJIIIIJIJHIIJJIIIIIJIIJJJIJJJJFCGHIHHIIJIIIGIIIIIIIIJJIHGGHGEGFFFFFEEDEC_Mismatch_0_Sense_+_Library_PoolC
TTCCTTATTACATTACAGTGGCAAGCATTCACCCACTGGTATGGGAATTCGGTCCACAAATCAATAAAATGATCTTCTTAC
>Frequency_2_QualityScore_<?EFE@DDFGGFFEGGDFGGG>EFDEBDEEEEFGEECEEDEEEEDDEEEFCEFCCC??;<ADABEEECEECEECEECEDBCCCDDDC_Mismatch_0_Sense_+_Library_PoolC
TATTGTTTCCTTATTACATTACAGTGGCAAGCATTCACCCACTGGTATGGGAATTCGGTCCACAAATCAATAAAATGATCTTCTTAC
>Frequency_2_QualityScore_?CFAECEGEGDFGFGGCCGDEGBFGFGECGGGFGGG@EGGGGG?CACEDFCEGFED;ACEED9?DEFFABECECABCCC@>AACCCCABAAAAA_Mismatch_0_Sense_+_Library_PoolC
TTGTTTCCTTATTACATTACAGTGGCAAGCATTCACCCACTGGTATGGGAATTCGGTCCACAAATCAATAAAATGATCTTCTTACACTCCTTTT
>Frequency_2_QualityScore_FFHHHHHIIJJIIHIIIIIIIJJIIIJJJGIIHIJJJIJJICGIIIJJIIIJJJGGGHIIIJIIGGHHGFGFFFFFEEEEED_Mismatch_0_Sense_+_Library_PoolC
GTTTCCTTATTACATTACAGTGGCAAGCATTCACCCACTGGTATGGGAATTCGGTCCACAAATCAATAAAATGATCTTCTTA
>Frequency_2_QualityScore_EFHGHHGIIGHIHHIIIIIIIIHIJJIIJJICHIIIJIJJJIIJIIHIJIIIIIIHHFGIIIIHHGHGHFEEF_Mismatch_0_Sense_+_Library_PoolC
TACATTACAGTGGCAAGCATTCACCCACTGGTATGGGAATTCGGTCCACAAATCAATAAAATGATCTTCTTAC
>Frequency_2_QualityScore_CDGCGGEGIFIIHIGBEDE@AG?DHHGCEGGFHFGG=CGF@ECCGFFEI=AAEEHHGIGAEFCCCECDC=ABAEEDCC_Mismatch_0_Sense_+_Library_PoolC
CTTATTACATTACAGTGGCAAGCATTCACCCACTGGTATGGGAATTCGGTCCACAAATCAATAAAATGATCTTCTTAC
>Frequency_2_QualityScore_EFHGGHHIIJJIJJIIIJJJIHJIGEIHIHIIIIIIIJIIIIIIDGHIIIGHIIIHIEEIHIIEEGGHGACEEFFEEEEEEEEDDD_Mismatch_0_Sense_+_Library_PoolC
ATTGTTTCCTTATTACATTACAGTGGCAAGCATTCACCCACTGGTATGGGAATTCGGTCCACAAATCAATAAAATGATCTTCTTAC
>Frequency_2_QualityScore_FFHHHHHJJJJJIJIIJJIIJIIJIJIJJJJJJJJJJJJJJJGHIJJJIIJIJJJIIJJIIIIIGGFGEGEEEEEEEEEEEEED_Mismatch_0_Sense_+_Library_PoolC
TGTTTCCTTATTACATTACAGTGGCAAGCATTCACCCACTGGTATGGGAATTCGGTCCACAAATCAATAAAATGATCTTCTTAC
>Frequency_2_QualityScore_EEFEEEGEFEDCEHGIFGIGCEGIGIIIIIBFGIEGGGIIHIICFFGHGIGGIIIHGHIIGCEFGGGEEADD_Mismatch_0_Sense_+_Library_PoolC
ACATTACAGTGGCAAGCATTCACCCACTGGTATGGGAATTCGGTCCACAAATCAATAAAATGATCTTCTTAC
>Frequency_2_QualityScore_FFHHHHHJJJJJJJJIIJIIJIJJJIJJJJJJJJIJJJJGIJJIJJIJJIJJIIJJIIIIHIIIIGGGGFEEFEEEEEEEEEEDDDDDDDDDEE_Mismatch_0_Sense_+_Library_PoolC
TTCCTTATTACATTACAGTGGCAAGCATTCACCCACTGGTATGGGAATTCGGTCCACAAATCAATAAAATGATCTTCTTACACTCCTTTTCCAT
>Frequency_1_QualityScore_D?=4CDDFGEEFC:?CAFGFBBFEGIGAFFF@GIFFIIFBGI@FF@FFIEFFE=_Mismatch_0_Sense_+_Library_PoolC
ATTCACCCACTGGTATGGGAATTCGGTCCACAAATCAATAAAATGATCTTCTTA
>Frequency_1_QualityScore_BDHHAFDAHGBAGC@3AEGCEDB@D*?GF:@B@B8)BFH@GCF?@C<@BFHGII;FG_Mismatch_0_Sense_+_Library_PoolC
GCATTCACCCACTGGTATGGGAATTCGGTCCACAAATCAATAAAATGATCTTCTTAC
>Frequency_1_QualityScore_FFHHHHHJJJJJJJIJJJJIJIJJJJJJJJJJJJJJJIJJJJHIJJJJJJJJJJJJJJJJJIJJHHHGHHFFFFFFFEEEEEE_Mismatch_0_Sense_+_Library_PoolC
TGTTTCCTTATTACATTACAGTGGCAAGCATTCACCCACTGGTATGGGAATTCGGTCCACAAATCAATAAAATGATCTTCTTA
>Frequency_1_QualityScore_D?<D>?BEEE?AC>@+AAC3<+:*))?C8C?)0BD:3B9D8D9338BC<<C@7)..8==A;C_Mismatch_0_Sense_+_Library_PoolC
GGCAAGCATTCACCCACTGGTATGGGAATTCGGTCCACAAATCAATAAAATGATCTTCTTAC
>Frequency_1_QualityScore_ADHHHHHJJJJJJGJJJJJJIIIIIGIIJJIJJJIIJIGHJJIFIGIGGHGIJIIIHHGJGGHDFHHCCFFFFFEDECECEDDCC_Mismatch_0_Sense_+_Library_PoolC
TTGTTTCCTTATTACATTACAGTGGCAAGCATTCACCCACTGGTATGGGAATTCGGTCCACAAATCAATAAAATGATCTTCTTAC
>Frequency_1_QualityScore_DEFHHFHFGIEHGGGGAHEGIIGECGBHGIIIIIIIHHHIIIIIFGCGGIIIGIIDIIFGGGIIH_Mismatch_0_Sense_+_Library_PoolC
CAGTGGCAAGCATTCACCCACTGGTATGGGAATTCGGTCCACAAATCAATAAAATGATCTTCTTA
>Frequency_1_QualityScore_FFHHHFHIHIJG?DHIGIIIGGGGHI*CFGGIGGGIIGIGGIEHJGBHIDGIAHGHGIHGBEHGEHHC_Mismatch_0_Sense_+_Library_PoolC
TACAGTGGCAAGCATTCACCCACTGGTATGGGAATTCGGTCCACAAATCAATAAAATGATCTTCTTAC
>Frequency_1_QualityScore_2=DB:C;EE:C@CFIEEIII=DEEE:CBEDDDIIEADDDIA@DCDDAC@EEECDCCIC;@A?CDFAC_Mismatch_1_Sense_+_Library_PoolC
ACAGTGGCAAGCATTCACCCACTGGTATGGGAATTCGGTCCACAAATCAATAAAATTATCTTCTTAC
>Frequency_1_QualityScore_FFHHHGHJHIIIIJJFIJJGIIGGGGIJJIHJJJIIJIIGHFGEGIGIIIIIIDHJGGGHFFHFFFFFFDEEEEEEBC_Mismatch_2_Sense_+_Library_PoolC
CATTACAGTGGCAAGCATTCACCCACTGGTATGGGAATTCGGTCCACAAATCAATAAAATGATCTTCTTACACTCCCA
>Frequency_1_QualityScore_FEHHHHGIJIJIIJJIJJCHHIJIIIJGBHIHBHGIJJBHIGGHGCGHJEIIIGIJIJII_Mismatch_0_Sense_+_Library_PoolC
CAAGCATTCACCCACTGGTATGGGAATTCGGTCCACAAATCAATAAAATGATCTTCTTAC
>Frequency_1_QualityScore_FFHHHHHJJJJJJGIJJIJJJJFGGIJJJJJJJJJJJJJJJIIJJJJJIIJJJIJGHIIJJJHHHHGFFF_Mismatch_2_Sense_+_Library_PoolC
GTGGCAAGCATTCACCCACTGGTATGGGAATTCGGTCCACAAATCAATAAAATGGTCTTCTTACACTCCA
>Frequency_1_QualityScore_DDFDFF?FEFBFHIFED:A@C19A?CF?CCC?<?@?F930?999)?D>F48//8B<;=6@FE@;EEECAAEA=3;;BB@;;A;;;@A>;3>A_Mismatch_2_Sense_+_Library_PoolC
TTCCTTATTACATTACAGTGGCAAGCATTCACCCACTGGTATGGGAATTCTGTCCACAAATCAATAAAATGATCTTCTTACACTCCTTTTCA
>Frequency_1_QualityScore_DB<D<D<<EF<@?+<A<+C?CBDB39CCG:**1:?FF3)9BF9_Mismatch_1_Sense_+_Library_PoolC
CAAGCATTCACCCACTGGTATGGGAATTCGTTCCACAAATCAA
>Frequency_1_QualityScore_DDHHHHHC@BBHEG>FG@FHGCHHDGHC>FFDFDFHEHIGGIIH<BFC3;CHIGIIE@AAACEEHCE@@?D@B@ACC>>CCCCCCCAC>?9A>3_Mismatch_1_Sense_+_Library_PoolC
ATTGTTTCCTTATTACATTACAGTGGCAAGCATTCACCCACTGGTATGGGAATTCGGTCCACAAATCAATAAAATGGTCTTCTTACACTCCTTT
>Frequency_1_QualityScore_FFHHBFFFHHICIIIIIIIGGIIIIIIIGGHE?GIHI?FFGHIFHEHHIGHGDCECEAGGGEEHEFFHFFDCDEDEDDE_Mismatch_0_Sense_+_Library_PoolC
CCTTATTACATTACAGTGGCAAGCATTCACCCACTGGTATGGGAATTCGGTCCACAAATCAATAAAATGATCTTCTTAC
>Frequency_1_QualityScore_FFHHHHHJJJJJJJJJJIJJJHHJJJJJJJJJJJJJJJJJJJHIJJJJIIJJJJJIHIIJIJJHHHHHHFFFFFFFEEEEEEEDDDDDDDDDDD_Mismatch_0_Sense_+_Library_PoolC
TGTTTCCTTATTACATTACAGTGGCAAGCATTCACCCACTGGTATGGGAATTCGGTCCACAAATCAATAAAATGATCTTCTTACACTCCTTTTC
>Frequency_1_QualityScore_FFHHHHHJJJJJJJJJIJJJJJJJIFHJJJJGEIJJJJJJJJJIJJJJIIGJIJIJJJIJJHHH_Mismatch_1_Sense_+_Library_PoolC
ACAGTGGCAAGCATTCACCCACTGGTATGGGAATTCGGTCCACAAATCAATAAAATGATCTTCA
>Frequency_1_QualityScore_DADDFHFIII@9ICHG>ECF8C<<?<C;BGED>?FHBBBHA@GCGI?F<>GB;CHHADD:@EC>EEHCE?BBDD_Mismatch_0_Sense_+_Library_PoolC
ATTACATTACAGTGGCAAGCATTCACCCACTGGTATGGGAATTCGGTCCACAAATCAATAAAATGATCTTCTTA
>Frequency_1_QualityScore_@AFB:<DGEFIICEFFEHIEHFIFIEIFFDGIIIIIFFFFB?DBFFFBDFEGIDDEE;CA;@DDDDDDCAADCC@BDBDBBBB_Mismatch_0_Sense_+_Library_PoolC
GTTTCCTTATTACATTACAGTGGCAAGCATTCACCCACTGGTATGGGAATTCGGTCCACAAATCAATAAAATGATCTTCTTAC
>Frequency_1_QualityScore_FFHHHHHJIJJIJJJJJJJJJHIJIJJHIIIJJIIIJFHJJJJJJJIIHIJJIIJJJJIIJI_Mismatch_0_Sense_+_Library_PoolC
TGGCAAGCATTCACCCACTGGTATGGGAATTCGGTCCACAAATCAATAAAATGATCTTCTTA
>Frequency_1_QualityScore_FFHHHHHJJJJIJJJJJJJJJJJIJJJJJJJJJJJJJJJJJJJJHGHJIJIJGJJJIIJIJHHHFEFFF?DEEEEEEEDEDEDDDDDDCDDDDD_Mismatch_0_Sense_+_Library_PoolC
ATTGTTTCCTTATTACATTACAGTGGCAAGCATTCACCCACTGGTATGGGAATTCGGTCCACAAATCAATAAAATGATCTTCTTACACTCCTTT
>Frequency_1_QualityScore_EFHHHHHIJJJIJJJJFHJIJJJIGJIIJHIJJJJJJJJJJJJJJJJJJJJJJJJJJJIJJJGIIJHHHHH_Mismatch_0_Sense_+_Library_PoolC
AGCATTCACCCACTGGTATGGGAATTCGGTCCACAAATCAATAAAATGATCTTCTTACACTCCTTTTCCAT
>Frequency_1_QualityScore_FFHHHHHJJJJIJIJJJJJJJJGIJJJIJJJJJJJJJJCHIIJEHIIBGGGGIIIJJIIIIHHGHHFFFFFFEEEECEDDCDDDD_Mismatch_1_Sense_+_Library_PoolC
TTGTTTCCTTATTACATTACAGTGGCAAGCATTCACCCACTGGTATGGGAATTCGGTCCACAAATCAATAAAATGGTCTTCTTAC
>Frequency_1_QualityScore_DBFDDFDIJGGGIGIJGGICHGFHHEIIGF@GHJJJGIIIIJGHEHFEGHJGGBA@;AHHAEEHHHFEEDDCC@AAAEE;@>;CCDD_Mismatch_2_Sense_+_Library_PoolC
TTGTTTCCTTATTACATTACAGTGGCAAGCATTCACCCACTGGTGTGGGAATTCGGTCCACAAATCAATAAAATGATCTTCTTACAG
>Frequency_1_QualityScore_FFFHHHHJJJJJJJJJJJJJIJJCGHIJJJJJJJJJIIJJJJJJJJJJJJJJJJJJJJJJJJJJHHHHHFFFFFFEEE_Mismatch_0_Sense_+_Library_PoolC
AGTGGCAAGCATTCACCCACTGGTATGGGAATTCGGTCCACAAATCAATAAAATGATCTTCTTACACTCCTTTTCCAT
>Frequency_1_QualityScore_FFHHHHHJJJJHJIJIJJJJJJJIJJJIJIJJGHIJJJJIIJIHIIIIJJJIJJIJJJHHHHGHFFFFF@CCED_Mismatch_0_Sense_+_Library_PoolC
TTACATTACAGTGGCAAGCATTCACCCACTGGTATGGGAATTCGGTCCACAAATCAATAAAATGATCTTCTTAC
>Frequency_1_QualityScore_FFHHHHHIJJJJJJJIJGJIJIGHIIIIJIJJIJJGIIJJJFFHGIGIFHIJJJEGHIC=CEGIGFHEHGEDDEFD_Mismatch_0_Sense_+_Library_PoolC
TTATTACATTACAGTGGCAAGCATTCACCCACTGGTATGGGAATTCGGTCCACAAATCAATAAAATGATCTTCTTA
>Frequency_1_QualityScore_FFHFFHHIJEHEGIGJJJJJJJGHIII?FGHIJHIHJJJIIIJJIJJGJJJJHJJIEGIIJJJHHHHHF_Mismatch_0_Sense_+_Library_PoolC
TTACAGTGGCAAGCATTCACCCACTGGTATGGGAATTCGGTCCACAAATCAATAAAATGATCTTCTTAC
>Frequency_1_QualityScore_FFHHHHHJJJJJJJJIIJJJJJJJJJJJJJJJJJJJHIJJJJJIJJJJJJIJIGIIGIJJJJJJHHHHHHDDFFFFFEEEEEDDDDDDDEE_Mismatch_1_Sense_+_Library_PoolC
CTTATTACATTACAGTGGCAAGCATTCACCCACTGGTATGGGAATTCGGTCCACAAATCAATAAAATGGTCTTCTTACACTCCTTTTCCAT
>Frequency_1_QualityScore_BDFFBHBII@BC<ECFH<AFBEEHFHGGIG_Mismatch_1_Sense_+_Library_PoolC
TCCACAAATCAATAAAATGATCTTCTTTCA
>Frequency_1_QualityScore_DF@:DFBBDHGIIIGIFFFEGCAGDGIGIIDGGGIIEEEFGHIIIGIICHIIIGCHHIG_Mismatch_0_Sense_+_Library_PoolC
AAGCATTCACCCACTGGTATGGGAATTCGGTCCACAAATCAATAAAATGATCTTCTTAC
>Frequency_1_QualityScore_FFHHHFFHGIGDHGGIIGEHHGGIGIIJJGGHBFFGEHIJGGBFGFFHIJIJJIJIJIJJJHGAA7=@C?>BD_Mismatch_1_Sense_+_Library_PoolC
TTACATTACAGTGGCAAGCATTCACCCACTGGTATGGGAATTCGGTCCACAAATCAATAAAATGGTCTTCTTA
>Frequency_1_QualityScore_FFHHHHHJJJJJJJJJJJHIJJJJJJJJJJJIJJJJJJJJJJJIIJ4BFHHJJJJJJJJI_Mismatch_1_Sense_+_Library_PoolC
CAAGCATTCACCCACTGGTATGGGAATTCGGTCCACAAATCAATAAGATGATCTTCTTAC
>Frequency_1_QualityScore_FFHHHHHJJJIJJIEHGGJJHIIIIJJJJJJJJJJGGIJIIJJJIJJIHHIIIJEHJJIJIJJHHHHHHDDFEFFEEE_Mismatch_1_Sense_+_Library_PoolC
TTATTACATTACAGTGGCAAGCATTCACCCACTGGTATGGGAATTCGGTCCACAAATCAATAAAATGATCTTCTTGCA
>Frequency_1_QualityScore_FFHHHHHJJJJJJIJJIJJJJJJJJJJJJJJJJJHIJJJJJJJJJJJIJJJJJJJJJJJJJJJHHHHHHHFFFFFF_Mismatch_0_Sense_+_Library_PoolC
TATTACATTACAGTGGCAAGCATTCACCCACTGGTATGGGAATTCGGTCCACAAATCAATAAAATGATCTTCTTAC
>Frequency_1_QualityScore_FFHHHHHJJJJJJJJJJJIJIJJJJJJJJIJJJJJJJJJJJJJJIBGIJJJJJIJJJIGHIJJJGFFHHFHFFFFFFEEEEEEEDDC_Mismatch_1_Sense_+_Library_PoolC
TATTGTTTCCTTATTACATTACATTGGCAAGCATTCACCCACTGGTATGGGAATTCGGTCCACAAATCAATAAAATGATCTTCTTAC
>Frequency_1_QualityScore_FDDBFFHGGEHIIIIHIIJJJJJ?FEGGIIIEIIGGFGGIJGIJI@GGHIIJIHHIFGEGHGBHGHHCCDD@DCEEE_Mismatch_0_Sense_+_Library_PoolC
AGTGGCAAGCATTCACCCACTGGTATGGGAATTCGGTCCACAAATCAATAAAATGATCTTCTTACACTCCTTTTCCA
>Frequency_1_QualityScore_FFHHHHHJJJJJIJJIJFFHJJJIJJJJJJFHIJJJIJJJJJIJJJJJJJJJIJJJJJG_Mismatch_2_Sense_+_Library_PoolC
CGGCATTCACCCACTGGTATGGGAATTCGGTCCACAAATCAATAAAATGATCTTCTTAC
>Frequency_1_QualityScore_DFHHHHHJJJJIJJIJIJJJJJJJJJJJJJJJJJHIJJJJIJJJJJJJJJJJJIJJJJJJJJJJHHHHHHHFFFF_Mismatch_0_Sense_+_Library_PoolC
TATTACATTACAGTGGCAAGCATTCACCCACTGGTATGGGAATTCGGTCCACAAATCAATAAAATGATCTTCTTA
>Frequency_1_QualityScore_FFHHHHHJJJJJJJJJJHGIJJIJJJJJJJEHJJJJJJJJJJJJIFIIJJIJIIJIGI_Mismatch_2_Sense_+_Library_PoolC
AAGCATTCACCCACTGGTATGGGAATTCGGTCCACAAATCAATAAAATGATCTTCTAC
>Frequency_1_QualityScore_FFHHHFHJJJJHIJJJJIGHIIIJJJJJJJJIJIJJIIJJIJJJJJG_Mismatch_0_Sense_+_Library_PoolC
ACTGGTATGGGAATTCGGTCCACAAATCAATAAAATGATCTTCTTAC
>Frequency_1_QualityScore_FFHHHHHJJJJJJJJJJJJIHJJJJJJJJJJIJJJJJJJJFHJJJJIJJJJJJHHJJIJIIJJHHGHHGDFFFFFFEEEEDE_Mismatch_0_Sense_+_Library_PoolC
TTTCCTTATTACATTACAGTGGCAAGCATTCACCCACTGGTATGGGAATTCGGTCCACAAATCAATAAAATGATCTTCTTAC
>Frequency_1_QualityScore_FFGFHHGEHIIHJIJIGJJCHHIJJJJJFHIIGHGJJJIIIBGDHIIIGIJIEHGHIIIJIGCHEHGHHHF_Mismatch_1_Sense_+_Library_PoolC
ATTACAGTGGCAAGCATTCACCCACTGGTATGGGAATTCGGTCCACAAATCAATAAAATGATCTTCTTTCA
>Frequency_1_QualityScore_FFHHGHHIIIJJGGJIIJJIIIHIIIGCHGIGGHIJIJHIJJFBFHIGIGHGGIDGGHGHGHHEEFEFFFDEEEDECDDDEDDDC_Mismatch_1_Sense_+_Library_PoolC
TTGTTTCCTTATTACATTACAGTGGCAAGCATTCACCCACTGGTATGGGAATTCGGTCCACAAATCAATAAAATGATCTTCTTAT
>Frequency_1_QualityScore_DFBDFBDHIEDBIIIEHGCFBBHIA?FCCDHEGGIIEBF:BFDECFHCEG?C;@AFHGIIIIIHHHHGGF;@CCCDDEEEE;C_Mismatch_2_Sense_+_Library_PoolC
TTCCTTATTACATTACAGTGGCAAGCATTCACCCACTGGTATGGGAATTCGGTCCACAAATCAATAAAATGATCTTCTTACCA
>Frequency_1_QualityScore_FFHHFDFICHEHGHFJICCHHIGCFIIIGGEHI?D>GHGIIGIJJIDGAAE>F;DGGDAGIIJHG<?EHC>DDDB@A>CCCEDDDDD_Mismatch_0_Sense_+_Library_PoolC
ATTACATTACAGTGGCAAGCATTCACCCACTGGTATGGGAATTCGGTCCACAAATCAATAAAATGATCTTCTTACACTCCTTTTCCA
>Frequency_1_QualityScore_FFGHHHHIIJJJCHHIIJIJJJHIJFHIJJJJJJJJJJJJJJIIIIIJIJJJGJJJ_Mismatch_0_Sense_+_Library_PoolC
TTCACCCACTGGTATGGGAATTCGGTCCACAAATCAATAAAATGATCTTCCTACCA
>Frequency_1_QualityScore_FFHHGHGJGIJIJJJIJJJJEHJJGHIJJFHJJJJIIIJJJJHHIHHIIJIJIHHFHHHHFF@DFFEEEEDEDDDDDDDD_Mismatch_1_Sense_+_Library_PoolC
GATTACAGTGGCAAGCATTCACCCACTGGTATGGGAATTCGGTCCACAAATCAATAAAATGGTCTTCTTACACTCCTTTA
>Frequency_1_QualityScore_FFHHHHGJJJJJJJJJJHHIJJJIGIJJJJJIJJJIGGDGGIIJJJJJJJJIHJIJIIIIJJIIHHHHHHFFFFEFCCEEEEEDDDDDDDDEED_Mismatch_0_Sense_+_Library_PoolC
TCCTTATTACATTACAGTGGCAAGCATTCACCCACTGGTATGGGAATTCGGTCCACAAATCAATAAAATGATCTTCTTACACTCCTTTTCCATA
>Frequency_1_QualityScore_FFHFHHHJJJJJJGIGGIA@HGIJIGIJJJEGHIIJJGIJJIIIIJIIIJJJJJIJJJJJJGJIEHHHB_Mismatch_0_Sense_+_Library_PoolC
CAAGCATTCACCCACTGGTATGGGAATTCGGTCCACAAATCAATAAAATGATCTTCTTACACTCCTCGA
