# Supplementary material for: Differential Gene Expression Reveals Candidate Genes for Drought Stress Response in Abies alba (Pinaceae)
Source: PLoS One. 2015 Apr 29;10(4):e0124564. doi: 10.1371/journal.pone.0124564 (PMC4414588; doi:10.1371/journal.pone.0124564)
Supplement: S3 File — (GZ) [file pone.0124564.s003.gz › comp18714_c0_seq2 #or# comp18714_c0_seq3.fa]

>comp18714_c0_seq2 len=453 path=[1:0-156 158:157-243 245:244-269 271:270-309 311:310-310 312:311-335 1037:336-452]
TTTGCATCTGTAGATCTATATATAGACGACTGCGTCGATATGGTTGCGGCGAATATAGAGTCGTAATACGTTTGCCTTCTGCTGCTGGCAATCAGAGGAAGAGAGTGATCGTTTGTTGCTGTCCAAGAATGGGACCTGGAGGTCCTGGAGGTCCTGGCGGTTGGGGTCCTGGTCCTGGAGGCCCTGGTGGTTGGGGCCCTGGTCCTGGAGGGTTCTTTGGTTGCATTCAACAATGTCTATATTTCCTTTGCTGCTGCTGCCTGCTGCAAGAGTGCTTCGGATTTTGTTGCCCCCCATTTGGAGGCGGCCCAGGGGGCGGCCCCCCTCCATTTTAAGGACCATTCATTACCCAGATGTTGTTATGGCCTGCCTTTTCGTCAATAGAAAGGCAGAGCAAAATCATTATGTAATGCAGTATGTTGATAAATGAAAAAATGCGCTTTACAGATCAAA
>comp18714_c0_seq3 len=465 path=[1:0-156 817:157-255 245:256-281 271:282-321 311:322-322 312:323-347 1037:348-464]
TTTGCATCTGTAGATCTATATATAGACGACTGCGTCGATATGGTTGCGGCGAATATAGAGTCGTAATACGTTTGCCTTCTGCTGCTGGCAATCAGAGGAAGAGAGTGATCGTTTGTTGCTGTCCAAGAATGGGACCTGGAGGTCCTGGAGGTCCTGGTGGTTGGGGTCCTGGTCCTGGCGGCCCTGGTGGTTGGGGTCCTGGCCCTGGAGGCCCTGGTGGAGGATTCTTCGGCTGCATTCAACAATGTCTATATTGCCTTTGCTGCTGCTGCCTGCTGCAAGAGTGCTTCGGATTTTGTTGCCCCCCATTTGGAGGCGGCCCAGGGGGCGGCCCCCCTCCATTTTAAGGACCATTCATTACCCAGATGTTGTTATGGCCTGCCTTTTCGTCAATAGAAAGGCAGAGCAAAATCATTATGTAATGCAGTATGTTGATAAATGAAAAAATGCGCTTTACAGATCAAA

>Frequency_2_QualityScore_FEFHHCEGHIEGIIIIIIIIGI@DGDIIIIGGIIIIIEEGIIIIICDHIIIIIIIIBHEEGCGEEDFFACCDDCD_Mismatch_0_Sense_+_Library_PoolT
CTTTTCGTCAATAGAAAGGCAGAGCAAAATCATTATGTAATGCAGTATGTTGATAAATGAAAAAATGCGCTTTAC
>Frequency_3_QualityScore_FFGHHHHFHIIJJIIIIIIHIGGHHIIJJJIJJJJIJHHHIHJIJHHHIFGIIJIIJIIIHIIIHGGFECCCDED_Mismatch_0_Sense_+_Library_PoolC
CTTTTCGTCAATAGAAAGGCAGAGCAAAATCATTATGTAATGCAGTATGTTGATAAATGAAAAAATGCGCTTTAC
>Frequency_2_QualityScore_EFHHGFGIJJIJJEHFFDDCDDCDEEECDDDDDDDDDEEEEEDDDCDDDDDCDCCDECDCCDD@CCCDDCDAABDEEDCCCCBCBBCCCC_Mismatch_0_Sense_+_Library_PoolT
GCCCAGGGGGCGGCCCCCCTCCATTTTAAGGACCATTCATTACCCAGATGTTGTTATGGCCTGCCTTTTCGTCAATAGAAAGGCAGAGCA
>Frequency_10_QualityScore_EFHHGGHIIIIIIFFFFEDBCDBCEEEDDDDDDDDDDEEEEEDDDDDCDDDCDCCCECCDDDCBCCCCDCCBBABDBCBCCBCBBAAA@@_Mismatch_0_Sense_+_Library_PoolC
GCCCAGGGGGCGGCCCCCCTCCATTTTAAGGACCATTCATTACCCAGATGTTGTTATGGCCTGCCTTTTCGTCAATAGAAAGGCAGAGCA
>Frequency_2_QualityScore_FFGGGGCHJJJJIJJGIIIJIIJJIIHHHHGGFFFFFEEDDEEDDDCCDECDCCCCCDDDDDCDCBABCCCCCCCCCCDCCCACCDCDCCCDED_Mismatch_0_Sense_+_Library_PoolT
GGGCGGCCCCCCTCCATTTTAAGGACCATTCATTACCCAGATGTTGTTATGGCCTGCCTTTTCGTCAATAGAAAGGCAGAGCAAAATCATTATG
>Frequency_4_QualityScore_DDGGEC=EGIIGEEEDEFFEEEDDDCBCCCEEEEEDDCBCCCCCCCCCCDCCBCCC@BBCCCB?;??ABA?BCC?@??????ACCCA@@CBCAA_Mismatch_0_Sense_+_Library_PoolC
GGGCGGCCCCCCTCCATTTTAAGGACCATTCATTACCCAGATGTTGTTATGGCCTGCCTTTTCGTCAATAGAAAGGCAGAGCAAAATCATTATG
>Frequency_1_QualityScore_DDDD+@=F:EFGBED?DFGI4B<GGIIIIIIIEDFIICEEEFEC@AFEDFEEAEE;?;;BDD:\.(59@>A_Mismatch_1_Sense_+_Library_PoolT
GGGCTGCCCCCCTCCATTTTAAGGACCATTCATTACCCAGATGTTGTTATGGCCTGCCTTTTCGTCAATAG
>Frequency_1_QualityScore_FFHHHHHHIJJJJIJJJJJIJJGIFIJJJIJJJJJJJJIJJJJJJGGIJJIJIJIJJJJJJJJJHFFFFCDDDDDDD_Mismatch_0_Sense_+_Library_PoolT
CTTTTCGTCAATAGAAAGGCAGAGCAAAATCATTATGTAATGCAGTATGTTGATAAATGAAAAAATGCGCTTTACAG
>Frequency_2_QualityScore_FFHHHHFIJJIJJJIIJIJIHIFIGIJJJIJIIJJIIHIJIJJJIGGIIIIIIJIIIJIIGIIIGGGEDDEDDDEED_Mismatch_0_Sense_+_Library_PoolC
CTTTTCGTCAATAGAAAGGCAGAGCAAAATCATTATGTAATGCAGTATGTTGATAAATGAAAAAATGCGCTTTACAG
>Frequency_1_QualityScore_FFHFHHHHJIJJJIIJJIIFIIJIIJJJJJJJJJIIJJJJIGHIIJHIIJJJIJIJIIJJIIJJFHGHHHDFFDDFFEEEEEDEDDCDD@CCDB_Mismatch_0_Sense_+_Library_PoolT
TACCCAGATGTTGTTATGGCCTGCCTTTTCGTCAATAGAAAGGCAGAGCAAAATCATTATGTAATGCAGTATGTTGATAAATGAAAAAATGCGC
>Frequency_12_QualityScore_FEHHHGGHIIIIJIJJIIIIJIGHIGIJJIIGGHIIHHIIJIJIIIEHHIIIIHHGIIGHHGGHGGFEEEEDEBDEDDDDDEDCDDDCDCCDCC_Mismatch_0_Sense_+_Library_PoolC
TACCCAGATGTTGTTATGGCCTGCCTTTTCGTCAATAGAAAGGCAGAGCAAAATCATTATGTAATGCAGTATGTTGATAAATGAAAAAATGCGC
>Frequency_1_QualityScore_FFHHHHHJJJIIIJJJJJJJJJJJIJJJJJJDHFFDACBDDDD@DDDDDDDD?CEEEDDCDCDDBDDEDCDDDDCDDDDDDDDDDDDCDBCCDA_Mismatch_0_Sense_+_Library_PoolT
TCGGATTTTGTTGCCCCCCATTTGGAGGCGGCCCAGGGGGCGGCCCCCCTCCATTTTAAGGACCATTCATTACCCAGATGTTGTTATGGCCTGC
>Frequency_1_QualityScore_FFHHHFHJIJGGGIIJJJIJJIJGIHIIIJJJHFFB?CDDBDD@BBDDDBDDDDEEEEDDDDDBDDCDECDDCDDDDBDDEDDCBDEDABDD@B_Mismatch_0_Sense_+_Library_PoolC
TCGGATTTTGTTGCCCCCCATTTGGAGGCGGCCCAGGGGGCGGCCCCCCTCCATTTTAAGGACCATTCATTACCCAGATGTTGTTATGGCCTGC
>Frequency_1_QualityScore_FFGHDHHGGGGGIIFGIGIEIGJJIIDGEA@FFGIHGHGGGIEFBFFEIIIGADGHGHIIIAGEGHHCEEC<>CCDDDDDDC_Mismatch_0_Sense_+_Library_PoolT
GGCCTGCCTTTTCGTCAATAGAAAGGCAGAGCAAAATCATTATGTAATGCAGTATGTTGATAAATGAAAAAATGCGCTTTAC
>Frequency_9_QualityScore_FFHHGHGJJJJJJJHIIJJJHJJIIJIJIIIIIJJJHIIJIJJJHIIIHIIHEGHIFHHIHIIHHHHFFFFEDDDCCCDDDD_Mismatch_0_Sense_+_Library_PoolC
GGCCTGCCTTTTCGTCAATAGAAAGGCAGAGCAAAATCATTATGTAATGCAGTATGTTGATAAATGAAAAAATGCGCTTTAC
>Frequency_1_QualityScore_FFHHHHHIJJJJJJJIJIIIIJJGIJJJJJJJJJJJJJJJJIIJJJIIJGHHHHFFEF?C?BCDACDDDBDBBDDDDDCCDDDDEEECCDEEDC_Mismatch_0_Sense_+_Library_PoolT
CCCCCCTCCATTTTAAGGACCATTCATTACCCAGATGTTGTTATGGCCTGCCTTTTCGTCAATAGAAAGGCAGAGCAAAATCATTATGTAATGC
>Frequency_13_QualityScore_DEGGGGEHHHHGIIHHHHGHFFGHGHGHIIHHIFHHGEHFFGHGEEEEFEEFFEEECCACCCDCAACD@?A@@@@ACCDCCCCCDCAB@BCBBC_Mismatch_0_Sense_+_Library_PoolC
CCCCCCTCCATTTTAAGGACCATTCATTACCCAGATGTTGTTATGGCCTGCCTTTTCGTCAATAGAAAGGCAGAGCAAAATCATTATGTAATGC
>Frequency_1_QualityScore_FFGHHHHJIJJJJJJJJIJJIJJIGGIIJJJIJJJJJJICGFHIIIJJJJJJJIJJJIIJJHHHHFE_Mismatch_1_Sense_+_Library_PoolT
AAAGGCAGAGCAAAATCATTATGTAATGCAGTATGTTGATAAATGAAAAAATGCGCTTTACAGACCA
>Frequency_1_QualityScore_FFHHHHHJJJJJJJJIJJIJJIJJJJIIJIIGHHFDDDDDBDDDDBDDDDEEEDDD@CBBBDDEEDCDDACCBDCDDDDDBCDDCBDDB<ACCD_Mismatch_1_Sense_+_Library_PoolT
ATTTTGTTGCCCCCCATTTGGAGGCGGCCCAGGGGGCGGCCCCCCTCCATTTTAAGGACCATTCGTTACCCAGATGTTGTTATGGCCTGCCTTT
>Frequency_4_QualityScore_EEHHHHGIJIJJJJJIIJIIHGIJHJJIIIHFFGEDCCC?@CCDDCDCACDDEBABCCCCBCCDDBCCCCCCBCCDACCABCDBC=AC?<A>AC_Mismatch_1_Sense_+_Library_PoolC
ATTTTGTTGCCCCCCATTTGGAGGCGGCCCAGGGGGCGGCCCCCCTCCATTTTAAGGACCATTCGTTACCCAGATGTTGTTATGGCCTGCCTTT
>Frequency_1_QualityScore_FFHHHHHJJJIJJJJJJIJJJJJJJIIJIJJJIJHIJJJJJJJJGIJJHIIHJJHHHHGFFFFFFFFEDCEECDEEEECDDEDDEEDCCDDDBD_Mismatch_0_Sense_+_Library_PoolT
CATTACCCAGATGTTGTTATGGCCTGCCTTTTCGTCAATAGAAAGGCAGAGCAAAATCATTATGTAATGCAGTATGTTGATAAATGAAAAAATG
>Frequency_5_QualityScore_EEGGGGGHCGGHHGIEFHDGHFFGHEEFGHHHHGFGHGHGHFHGFGGGDDGCCEGGBFFDGFEG@DEFFDEDACEECDDBCDDCD@AAAABC@A_Mismatch_0_Sense_+_Library_PoolC
CATTACCCAGATGTTGTTATGGCCTGCCTTTTCGTCAATAGAAAGGCAGAGCAAAATCATTATGTAATGCAGTATGTTGATAAATGAAAAAATG
>Frequency_1_QualityScore_BDBFHHHIIGHIIGGIIGIGG@DFHJEGHGGIHHGEEGIGIIJIGFHEGGJGJGGGI@DHE_Mismatch_0_Sense_+_Library_PoolT
AGAGCAAAATCATTATGTAATGCAGTATGTTGATAAATGAAAAAATGCGCTTTACAGATCA
>Frequency_1_QualityScore_FFHHGHHJFJIIJJJGHHGHIGHIICHIJIJFHGJJJJJIGIJJJFGIGIFDDDBDB?;>;BDDD>BDD@BBB<:BDDAC@@CBBDDC@C@CD@_Mismatch_0_Sense_+_Library_PoolT
GCTGCCTGCTGCAAGAGTGCTTCGGATTTTGTTGCCCCCCATTTGGAGGCGGCCCAGGGGGCGGCCCCCCTCCATTTTAAGGACCATTCATTAC
>Frequency_14_QualityScore_FFHHGHHIIIIIIIIGIEGHIIIIJEHIIJIIIHHIIIIIIIIJHGGHGGECCCCB?@ABBB@A8>ACC@AAC?BDDEBBCBBBCBCCCBCDDC_Mismatch_0_Sense_+_Library_PoolC
GCTGCCTGCTGCAAGAGTGCTTCGGATTTTGTTGCCCCCCATTTGGAGGCGGCCCAGGGGGCGGCCCCCCTCCATTTTAAGGACCATTCATTAC
>Frequency_1_QualityScore_FFHHHHHFGIJJJJJHIJJJJJJJJJJJJJJJJJIJIJJJJHFDDDDDDDDDDD;BDDDDDDDCCDEEDDDDDDDCDDEEEEEDDDDDBDC@CD_Mismatch_0_Sense_+_Library_PoolT
GCAAGAGTGCTTCGGATTTTGTTGCCCCCCATTTGGAGGCGGCCCAGGGGGCGGCCCCCCTCCATTTTAAGGACCATTCATTACCCAGATGTTG
>Frequency_4_QualityScore_FFHHHGHFGHIIJIIFHIIJFIIIGIIIIIHIJJIIIIJJGFCCCCBBACACCC9:=ACCCCDDCDDDBCCCCACB@CDDEDCDCCCAABBCCC_Mismatch_0_Sense_+_Library_PoolC
GCAAGAGTGCTTCGGATTTTGTTGCCCCCCATTTGGAGGCGGCCCAGGGGGCGGCCCCCCTCCATTTTAAGGACCATTCATTACCCAGATGTTG
>Frequency_1_QualityScore_FFHGHHHIIJJJJIIIIIIIIFIJJJIEHIIIJEHGHFEHIGGDHGEEGGGIGEGGHIIGHHFHHEFDFDCACCCDDCCDCEEDDDDFECCCDC_Mismatch_0_Sense_+_Library_PoolT
CCCTCCATTTTAAGGACCATTCATTACCCAGATGTTGTTATGGCCTGCCTTTTCGTCAATAGAAAGGCAGAGCAAAATCATTATGTAATGCAGT
>Frequency_10_QualityScore_EFHHHGGIIIJHIIIHIIIIIGGIIGIIIIIHHIHIIIIIIHHFHHGGHGIIIFGFFDHGGGBEFDDCC?>@ACDDDCCCCDDCCABCB@ABA>_Mismatch_0_Sense_+_Library_PoolC
CCCTCCATTTTAAGGACCATTCATTACCCAGATGTTGTTATGGCCTGCCTTTTCGTCAATAGAAAGGCAGAGCAAAATCATTATGTAATGCAGT
>Frequency_1_QualityScore_FFHHHDHJEHIJJIJIIGIGIIIIJJJJJJIJIJJJJIJIJIJIJJJDGHIIIJIIDED?EHHHFFFF>=CBCDDDDCCADCADA>CDDEACCC_Mismatch_1_Sense_+_Library_PoolT
CCCCCTCCATTTTAAGGACCATTCATTACCCAGATTTTGTTATGGCCTGCCTTTTCGTCAATAGAAAGGCAGAGCAAAATCATTATGTAATGCA
>Frequency_1_QualityScore_FFHHHHHJJIJJJJJJIIJIJIIEGFGHIIIJIJJJJJIIHIIJJJJJIIJJEHIJIJJJJJJGHHHFHHFGFFFFECDECEDDCCBDDDDDDD_Mismatch_0_Sense_+_Library_PoolT
GATGTTGTTATGGCCTGCCTTTTCGTCAATAGAAAGGCAGAGCAAAATCATTATGTAATGCAGTATGTTGATAAATGAAAAAATGCGCTTTACA
>Frequency_11_QualityScore_EDEFEFEHHGGFHFHFFFGGHIHDB@CFEFCDCFFEBECDDDCEGFGDCDFGEFFCDFDEFGGBDEEADDEEDDDDDCCDDA@<>>>@ABBCCB_Mismatch_0_Sense_+_Library_PoolC
GATGTTGTTATGGCCTGCCTTTTCGTCAATAGAAAGGCAGAGCAAAATCATTATGTAATGCAGTATGTTGATAAATGAAAAAATGCGCTTTACA
>Frequency_1_QualityScore_FFHGHHHIJJJJJIJIIJIIJJJJHDDDDDDDDDDDDDEEEEDDDDDDDDDEEEEEDDDDDACDACDCDCDCCACD<<A@CDDCB<8ABDDCDC_Mismatch_0_Sense_+_Library_PoolT
CCCATTTGGAGGCGGCCCAGGGGGCGGCCCCCCTCCATTTTAAGGACCATTCATTACCCAGATGTTGTTATGGCCTGCCTTTTCGTCAATAGAA
>Frequency_9_QualityScore_FFHHHHHIIJJJIJJIJJHFGHIIECD<BDDBDDDDCDDEEDDCDCDCCDDEEEEEDDDCDCDDCCDBCCDBCBCC@>BACCD@@A@?ADBCBC_Mismatch_0_Sense_+_Library_PoolC
CCCATTTGGAGGCGGCCCAGGGGGCGGCCCCCCTCCATTTTAAGGACCATTCATTACCCAGATGTTGTTATGGCCTGCCTTTTCGTCAATAGAA
>Frequency_1_QualityScore_FFGGHHGJJJJJJJJJJIIJDHIIIJJIHDIJJJJIIIJJJJJJJIHHHHHFFDBDDDDBDDDDDDDDDBBDDDDDCCDEDEDDDCBDDDDDCE_Mismatch_0_Sense_+_Library_PoolT
GCTGCTGCCTGCTGCAAGAGTGCTTCGGATTTTGTTGCCCCCCATTTGGAGGCGGCCCAGGGGGCGGCCCCCCTCCATTTTAAGGACCATTCAT
>Frequency_3_QualityScore_EEGGGGGFFHEEHIEHIHHGDGHHIHHJEIHIIIIIIJBGDGHHHIIHEHBFEDAC@AA@=:??A:::>?@A<??@ABBDD??>A>@B@BC>?@_Mismatch_0_Sense_+_Library_PoolC
GCTGCTGCCTGCTGCAAGAGTGCTTCGGATTTTGTTGCCCCCCATTTGGAGGCGGCCCAGGGGGCGGCCCCCCTCCATTTTAAGGACCATTCAT
>Frequency_1_QualityScore_FFHHGHHJJIJJIJJJJJIIJJJIJJIJJJJJJJJIGIJJJJJIJJJIIJJEHIHHFHGHGFFFFFFFEEDDDDDDDDDDD_Mismatch_0_Sense_+_Library_PoolT
GCCTGCCTTTTCGTCAATAGAAAGGCAGAGCAAAATCATTATGTAATGCAGTATGTTGATAAATGAAAAAATGCGCTTTAC
>Frequency_5_QualityScore_EFHHHEGIIJIJIHHHHIJHIIIIJIIIIIJHGHHIIIJIJJJGIIIGIIIEGIIFGHIIHIHIHIIHGEDEEECDDDDDC_Mismatch_0_Sense_+_Library_PoolC
GCCTGCCTTTTCGTCAATAGAAAGGCAGAGCAAAATCATTATGTAATGCAGTATGTTGATAAATGAAAAAATGCGCTTTAC
>Frequency_1_QualityScore_FFHHHHHJJJJJIJJJJJJJJIIIJJHGJIIJJJIJJJJIIIJJJIJHIJJJJJJJJJJJJIIHFHHGFFFFDFDEEBCDDCDDDADDEDAC@C_Mismatch_0_Sense_+_Library_PoolT
TTTAAGGACCATTCATTACCCAGATGTTGTTATGGCCTGCCTTTTCGTCAATAGAAAGGCAGAGCAAAATCATTATGTAATGCAGTATGTTGAT
>Frequency_17_QualityScore_EEHGGGGIJIIJIIIIIIIJIIIIIIHIIHIIIHHHIIIHIHIIIGHGHHIIIIIIIFGEGFDCEFFFEDDDEDDDCCDDECCCCCDDDCCBCC_Mismatch_0_Sense_+_Library_PoolC
TTTAAGGACCATTCATTACCCAGATGTTGTTATGGCCTGCCTTTTCGTCAATAGAAAGGCAGAGCAAAATCATTATGTAATGCAGTATGTTGAT
>Frequency_1_QualityScore_@DD:ADHIGDHIEC=8CGEEDFGIGIGCHGDG?DGGEIBFEHDGHGGIHIIEE>FIGGADEEHEEECC_Mismatch_0_Sense_+_Library_PoolT
TCAATAGAAAGGCAGAGCAAAATCATTATGTAATGCAGTATGTTGATAAATGAAAAAATGCGCTTTAC
>Frequency_1_QualityScore_DFGHHHHIJGIJJJIDGGGGJIJIIGIEGHIIJJIJIIIIJJJJJJIJGIIIAGGHEGEIGHIHHGHF_Mismatch_0_Sense_+_Library_PoolC
TCAATAGAAAGGCAGAGCAAAATCATTATGTAATGCAGTATGTTGATAAATGAAAAAATGCGCTTTAC
>Frequency_1_QualityScore_FFHGHFHIIGIIJHJJJJGHJJIIJJJIJJJJGIIJIJJFFDDDBBDDDDDDDDDDDDDDDCCDEDCDDCCDBDDDEEEEDDCDCDDCCDDDCB_Mismatch_0_Sense_+_Library_PoolT
AAGAGTGCTTCGGATTTTGTTGCCCCCCATTTGGAGGCGGCCCAGGGGGCGGCCCCCCTCCATTTTAAGGACCATTCATTACCCAGATGTTGTT
>Frequency_12_QualityScore_EEFEEBFHHIIIIGHHIIEGHGIIHHIIIHIHFGHHHHHGDBCB??@?A@?A;?ABCCBBCABCCDABBCBBBABCACCDCCDCCBACCCCCBB_Mismatch_0_Sense_+_Library_PoolC
AAGAGTGCTTCGGATTTTGTTGCCCCCCATTTGGAGGCGGCCCAGGGGGCGGCCCCCCTCCATTTTAAGGACCATTCATTACCCAGATGTTGTT
>Frequency_1_QualityScore_FFHGHHHJJJJIJGGIJIGGGJIG?EHEGGIHGGIEHEGDHIJGIJJJIGGGIE>3@?>EEF>AADDDDDFDCCC@CCCDDDDD:>_Mismatch_0_Sense_+_Library_PoolT
ATTACCCAGATGTTGTTATGGCCTGCCTTTTCGTCAATAGAAAGGCAGAGCAAAATCATTATGTAATGCAGTATGTTGATAAATGA
>Frequency_1_QualityScore_FFHHHHHJIJJJJJJIJJJHIJJJFJJJJJHHHHFDBDD8BDDDDDDDACDEEACCDDDDDDDEEEEEDDDCDDDDDDDDDDECDDDD?ABCDD_Mismatch_0_Sense_+_Library_PoolT
ATTTTGTTGCCCCCCATTTGGAGGCGGCCCAGGGGGCGGCCCCCCTCCATTTTAAGGACCATTCATTACCCAGATGTTGTTATGGCCTGCCTTT
>Frequency_11_QualityScore_EFHHHHHJJJJJJJJIIJJIIIIJIIJIIIFEEEEDCCC>@CDDDCDCABDDDBBCDCCCCCDDDEEDCCCBCBCDCDDCCCDCDBCC?<@>AC_Mismatch_0_Sense_+_Library_PoolC
ATTTTGTTGCCCCCCATTTGGAGGCGGCCCAGGGGGCGGCCCCCCTCCATTTTAAGGACCATTCATTACCCAGATGTTGTTATGGCCTGCCTTT
>Frequency_1_QualityScore_FFHHGHHIJJIHHFFDDDDCDFEEFDDDDDDDDDEEEEEDDDCDBDDDDDDDDEDDDDCBBDDDDCCBB<ABDEDDDDDDD?BDDDDDDDDDCD_Mismatch_0_Sense_+_Library_PoolT
CAGGGGGCGGCCCCCCTCCATTTTAAGGACCATTCATTACCCAGATGTTGTTATGGCCTGCCTTTTCGTCAATAGAAAGGCAGAGCAAAATCAT
>Frequency_15_QualityScore_FFGFGGHIJIFHHHFDCDDCDEEECCDDDDCDDDEEEDCCCDCDCDDDDDCCCEDCCCDBBCCDDDB@@;?@CCCBDDBBCBBAABBCCDBBCB_Mismatch_0_Sense_+_Library_PoolC
CAGGGGGCGGCCCCCCTCCATTTTAAGGACCATTCATTACCCAGATGTTGTTATGGCCTGCCTTTTCGTCAATAGAAAGGCAGAGCAAAATCAT
>Frequency_1_QualityScore_FFHHHHHJJJJJJJJJJJJJJIIIJJJJJJHHFFFFDDDDD8BDDDDDDDDDEEEDDDDDDDBDDEEEEEDDDCDDDDDDDDDDEDDCDDBDDD_Mismatch_0_Sense_+_Library_PoolT
GGATTTTGTTGCCCCCCATTTGGAGGCGGCCCAGGGGGCGGCCCCCCTCCATTTTAAGGACCATTCATTACCCAGATGTTGTTATGGCCTGCCT
>Frequency_6_QualityScore_EEFGHHHJIJIIIIIJJIIIIGIGIJHIIIIGECBCDDDAA;AABCCABC??CDDABBB?AAACCDDDD@CCDA?ACDBBCABCD@BBDC>>AB_Mismatch_0_Sense_+_Library_PoolC
GGATTTTGTTGCCCCCCATTTGGAGGCGGCCCAGGGGGCGGCCCCCCTCCATTTTAAGGACCATTCATTACCCAGATGTTGTTATGGCCTGCCT
>Frequency_1_QualityScore_FFGGHHHJJJJJJGIGHJGGIJJIJJJGIIEFDHHJJEGFGIIIEHIIGHIIIGGGGIJIIGHFFHCHHFFFFFD@CACDE;CAAC@;CDECDC_Mismatch_0_Sense_+_Library_PoolT
CCATTCATTACCCAGATGTTGTTATGGCCTGCCTTTTCGTCAATAGAAAGGCAGAGCAAAATCATTATGTAATGCAGTATGTTGATAAATGAAA
>Frequency_4_QualityScore_FFHHHHHJJJJJJIIIJJIIIJJIJIIIJJIJJJJJJGIHIHIJIIHIHIIJIJHJIJJJIJIIGGGGGGFGFFFEEBDDEDDDCCDDDECDDD_Mismatch_0_Sense_+_Library_PoolC
CCATTCATTACCCAGATGTTGTTATGGCCTGCCTTTTCGTCAATAGAAAGGCAGAGCAAAATCATTATGTAATGCAGTATGTTGATAAATGAAA
>Frequency_1_QualityScore_FFHHHHHJJIIGIJJIJGIJJIJJIJJIIJJJIJJJJJJJJIJJJJIIHIHHJJJIIJFCHHHFFFFFFEEEEDEEEDDDDFEDEDDDEDDEEC_Mismatch_1_Sense_+_Library_PoolT
GACCATTCATTACCCAGATGTTGTTATGGCCTGCCTTTTCGTCAATAGAAAGGCAGAGCAAAATCATTATTTAATGCAGTATGTTGATAAATGA
>Frequency_1_QualityScore_DFHFFHHIIJIIIJJIJIIEIJJIIJJJJIJIGICHHIJIJEHIJJJJIIJIGHGHDDDFCCECEEDEECCDDEDDDCC:ACA@ACCDDDD@CC_Mismatch_1_Sense_+_Library_PoolC
GACCATTCATTACCCAGATGTTGTTATGGCCTGCCTTTTCGTCAATAGAAAGGCAGAGCAAAATCATTATTTAATGCAGTATGTTGATAAATGA
>Frequency_1_QualityScore_FFHHHHGJJJJJJJIJJIJJJJJIIJJJJJJJJIJJIJJIJJJJJJIJJJJJIIFHJIJIIIGGEHHHFFBFEEEEEDCCDEDDCFEDDDDD@C_Mismatch_0_Sense_+_Library_PoolT
CCTCCATTTTAAGGACCATTCATTACCCAGATGTTGTTATGGCCTGCCTTTTCGTCAATAGAAAGGCAGAGCAAAATCATTATGTAATGCAGTA
>Frequency_9_QualityScore_FEHHHHHJJJIHIJIIIIJJJIIIHIJJIIIIIHIIHIIJIHHIIIGGIIIIFHGGGHHGHGIHFGGGEDCDBCDDDCDDEEECDEEEDDDD@C_Mismatch_0_Sense_+_Library_PoolC
CCTCCATTTTAAGGACCATTCATTACCCAGATGTTGTTATGGCCTGCCTTTTCGTCAATAGAAAGGCAGAGCAAAATCATTATGTAATGCAGTA
>Frequency_1_QualityScore_FFHHHHHJJJJJJJJJJJIJJIJJJGHIIIJJJJJJJGGHIJIJJJJIIJGIHJHHGHHFFFFFFEEEEBCEE@CCDDEEEDDDDDDEED_Mismatch_0_Sense_+_Library_PoolT
ATTCATTACCCAGATGTTGTTATGGCCTGCCTTTTCGTCAATAGAAAGGCAGAGCAAAATCATTATGTAATGCAGTATGTTGATAAATGA
>Frequency_11_QualityScore_EFHHGHHIJJJJIIIJIJJJIIIJJJJIIIJJJJJHIHIHIIIIHIIIIHIJHIIJJIIIHHHGGGGFGEFEFEECEEEEDDDDEDDEDD_Mismatch_0_Sense_+_Library_PoolC
ATTCATTACCCAGATGTTGTTATGGCCTGCCTTTTCGTCAATAGAAAGGCAGAGCAAAATCATTATGTAATGCAGTATGTTGATAAATGA
>Frequency_1_QualityScore_FFHHHHHJJJJJJJIIJIJJJIJFHJJJIJJJJIIIJJIGIJJJIGGIIJJIJHIJJIJIIHIIHHHHHHHFFFFFFEEEDBDCDDDDDDD_Mismatch_0_Sense_+_Library_PoolT
TGTTGTTATGGCCTGCCTTTTCGTCAATAGAAAGGCAGAGCAAAATCATTATGTAATGCAGTATGTTGATAAATGAAAAAATGCGCTTTAC
>Frequency_1_QualityScore_FFHABDDHABBFFFFCFGEED>CCF8D9<<BDC993BD?BFGGBD<BCEHE;===FGCECG;=@=?A)7=?E@C:B>B@A3;@@B?==8@:_Mismatch_0_Sense_+_Library_PoolC
TGTTGTTATGGCCTGCCTTTTCGTCAATAGAAAGGCAGAGCAAAATCATTATGTAATGCAGTATGTTGATAAATGAAAAAATGCGCTTTAC
>Frequency_1_QualityScore_FEHHHHHJJIJJJJJIJJJJJJJJIJJJIJJJJJJIHFDDCDDDDDDDDBDDDDDDDCDEEEECCDDBBACDDEEDDDDDABBDDDDDCDDEDC_Mismatch_1_Sense_+_Library_PoolT
GTGCTTCGGATTTTGTTGCCCCCCATTTGGAGGCGGCCCAGGGGGCGTCCCCCCTCCATTTTAAGGACCATTCATTACCCAGATGTTGTTATGG
>Frequency_1_QualityScore_DDH??DBG>G@FEHEGEHHIB1A?B:EDGBCHE9BFHDHGAFGDFGHICECCDC@=@@GHC>@;7@ACA?EH>;;;..;>5;@:@B@B@C_Mismatch_0_Sense_+_Library_PoolT
GTTGTTATGGCCTGCCTTTTCGTCAATAGAAAGGCAGAGCAAAATCATTATGTAATGCAGTATGTTGATAAATGAAAAAATGCGCTTTAC
>Frequency_3_QualityScore_EEGGFGGFFG?GIGIIHIJIHBCFGIIHHIIFGIIIHGHHHHGIHHIHIHFHGHIHEGFICGGHHGEFGFFFBBDDD?BBACCCBBCADC_Mismatch_0_Sense_+_Library_PoolC
GTTGTTATGGCCTGCCTTTTCGTCAATAGAAAGGCAGAGCAAAATCATTATGTAATGCAGTATGTTGATAAATGAAAAAATGCGCTTTAC
>Frequency_1_QualityScore_FFHFHHHJJIJJJJJJJFIHHHHHFFFFFEEEEEEEDDDDEDDDDDEDDDDDBDDDDDDDDBBBBDDDDCDCDDDDDDDDDDDDDDDEEEDCDE_Mismatch_0_Sense_+_Library_PoolT
CGGCCCCCCTCCATTTTAAGGACCATTCATTACCCAGATGTTGTTATGGCCTGCCTTTTCGTCAATAGAAAGGCAGAGCAAAATCATTATGTAA
>Frequency_7_QualityScore_FEGCGGHJJIJJHIJJJHIIIIIJGHIIIIJJJIIHHFGGEEFFGGFGHFFFB?BCCDEAB??>>BCBA?B@AABAA@BCCCBAB@?CBBB@CC_Mismatch_0_Sense_+_Library_PoolC
CGGCCCCCCTCCATTTTAAGGACCATTCATTACCCAGATGTTGTTATGGCCTGCCTTTTCGTCAATAGAAAGGCAGAGCAAAATCATTATGTAA
>Frequency_1_QualityScore_FFHHHHHIGIJIIJIECHIG>B@@BDDDDBDDCCEEECC>CCABBCCDEEEDDDDDB?CDAACCDCDCDB>CBA?>ACC:52<(0:>:@CA322_Mismatch_0_Sense_+_Library_PoolT
TTTGGAGGCGGCCCAGGGGGCGGCCCCCCTCCATTTTAAGGACCATTCATTACCCAGATGTTGTTATGGCCTGCCTTTTCGTCAATAGAAAGGC
>Frequency_2_QualityScore_EFGGFDHGGGEGHIFCEGHGCED;=CDCC:?CCCEEEABCCCCDBCCDEEEECCCCCABC?BCDDDECAAA@65==BCC57515;B7?ACB?;?_Mismatch_0_Sense_+_Library_PoolC
TTTGGAGGCGGCCCAGGGGGCGGCCCCCCTCCATTTTAAGGACCATTCATTACCCAGATGTTGTTATGGCCTGCCTTTTCGTCAATAGAAAGGC
>Frequency_1_QualityScore_8BB:DDDIEE<:CEFDEEEII>AEC;DE;<?CDD?@49***0:2?*???DDA(7.;A);A35ADD?C??@@?>A@@AAA_Mismatch_2_Sense_+_Library_PoolT
TCCATTTTAAGGACCATTCATTACCCAGATGTTGTTATGGACTGCCTTTTCGTCAATCGAAAGGCAGAGCAAAATCATT
>Frequency_1_QualityScore_FFHGHGHJJJJJGIIIJJIJJJJIIDHDFGIJJJIGIGIJJGIJJGIIJGEEFFFBDFDDDDDDDDDBDBBDDD9@BDDB>@B<ADED@@@CCD_Mismatch_0_Sense_+_Library_PoolT
CTTTGCTGCTGCTGCCTGCTGCAAGAGTGCTTCGGATTTTGTTGCCCCCCATTTGGAGGCGGCCCAGGGGGCGGCCCCCCTCCATTTTAAGGAC
>Frequency_22_QualityScore_EFGGGGGIIIIIIIIIHIIHHIIIIHHDGHIIIIIGHHIIIHIHHHIIGGHHGGEEEDCCCBBBCB??@>@AAB<@BCCBBBC=?ACCABBBAB_Mismatch_0_Sense_+_Library_PoolC
CTTTGCTGCTGCTGCCTGCTGCAAGAGTGCTTCGGATTTTGTTGCCCCCCATTTGGAGGCGGCCCAGGGGGCGGCCCCCCTCCATTTTAAGGAC
>Frequency_1_QualityScore_FFHHHHHJJJJJIJJJJJJJJJJIJJJJJJJGHJIJJJJIJJJIGHIEIIGBHGHGIGIGIJJIGFFFHCFFFEEC@ADEDDDDDDDDCDCDEE_Mismatch_0_Sense_+_Library_PoolT
TCCATTTTAAGGACCATTCATTACCCAGATGTTGTTATGGCCTGCCTTTTCGTCAATAGAAAGGCAGAGCAAAATCATTATGTAATGCAGTATG
>Frequency_9_QualityScore_FFHHHHHIJIHIIIIIJJIIJIHIIJIIIIJIGIIIIJHIIJIHIIHIHIHIGGHIHHGFGFDGGHEDDBCEEEDDBBDCAA@ACDACCB@CDD_Mismatch_0_Sense_+_Library_PoolC
TCCATTTTAAGGACCATTCATTACCCAGATGTTGTTATGGCCTGCCTTTTCGTCAATAGAAAGGCAGAGCAAAATCATTATGTAATGCAGTATG
>Frequency_1_QualityScore_FFHHHHHJJJJJIIFHIJIJJJGHIJJJIJJJJJJJJJJJJIIIDHJFDDDD@BDDDDBDD>BBDDDDBB<ADDD:@CA@BD<CCCCDDDDDCC_Mismatch_0_Sense_+_Library_PoolT
GCCTGCTGCAAGAGTGCTTCGGATTTTGTTGCCCCCCATTTGGAGGCGGCCCAGGGGGCGGCCCCCCTCCATTTTAAGGACCATTCATTACCCA
>Frequency_6_QualityScore_FFHHHHHIIIJIIIFHHIJJJJFHIIIHGHHHIIIJIIIIIGGGGHIFBABBB?AABABAA6<?BCDCB>==CCC:A?@@=A=CCBAADABCCC_Mismatch_0_Sense_+_Library_PoolC
GCCTGCTGCAAGAGTGCTTCGGATTTTGTTGCCCCCCATTTGGAGGCGGCCCAGGGGGCGGCCCCCCTCCATTTTAAGGACCATTCATTACCCA
>Frequency_1_QualityScore_FFHHHHHJIGJJJJJJIIJJIJCHAFGGIGII<GHIIIJIEHIGIHG<GHGG>EEFBDDDDDB??@B@B>BBDBDDDB>@?CDDDCCCDDDDBC_Mismatch_0_Sense_+_Library_PoolT
TGCTGCTGCTGCCTGCTGCAAGAGTGCTTCGGATTTTGTTGCCCCCCATTTGGAGGCGGCCCAGGGGGCGGCCCCCCTCCATTTTAAGGACCAT
>Frequency_3_QualityScore_EFHHHHHJJJIJJIJJJJJIJJEIDGGIJJIJHIJJJJIJJJJIIJJHIJIGDHFFEDDDDDDABACCCCC>@BCCDCBC;?CDCA=?B?AB@@_Mismatch_0_Sense_+_Library_PoolC
TGCTGCTGCTGCCTGCTGCAAGAGTGCTTCGGATTTTGTTGCCCCCCATTTGGAGGCGGCCCAGGGGGCGGCCCCCCTCCATTTTAAGGACCAT
>Frequency_1_QualityScore_DFHHFHHJJJJJIJJJJIJJIJJJJJJJJJJGIJIGIIHFDDDBBDDDDDD5<BDDDDDDCDEEE@CCCCBDBCCDCDEDDDDCDDDDEDDCDD_Mismatch_0_Sense_+_Library_PoolT
AGAGTGCTTCGGATTTTGTTGCCCCCCATTTGGAGGCGGCCCAGGGGGCGGCCCCCCTCCATTTTAAGGACCATTCATTACCCAGATGTTGTTA
>Frequency_3_QualityScore_FEGHEGHJJJJJHIIJJIHJIJJJJJJIJIJHGHIIJJHFDDA?@CCDDAD4>BCDDCCC<ACDE?BCDCCCCDDDDDEBCCDBCACCBCDABC_Mismatch_0_Sense_+_Library_PoolC
AGAGTGCTTCGGATTTTGTTGCCCCCCATTTGGAGGCGGCCCAGGGGGCGGCCCCCCTCCATTTTAAGGACCATTCATTACCCAGATGTTGTTA
>Frequency_1_QualityScore_FFHGHHHJJJJJJJIIIJJJGGIJJJIHHHHHHHFFFFFDEEEEE?BDDDDDDDDDDCDDDCD<?ADEDCDCDCDDDDDDDCDDDDDCDEEEDD_Mismatch_0_Sense_+_Library_PoolT
GGCGGCCCCCCTCCATTTTAAGGACCATTCATTACCCAGATGTTGTTATGGCCTGCCTTTTCGTCAATAGAAAGGCAGAGCAAAATCATTATGT
>Frequency_3_QualityScore_FFGHGDHIJJJJJJIJJJJIIIJHIJHHJIJJJJIIIHHGGFFFFEEEEDDDDDBCDDDDDBBABBDDCCCCDACBAACCCCCDD>AB?CCDCB_Mismatch_0_Sense_+_Library_PoolC
GGCGGCCCCCCTCCATTTTAAGGACCATTCATTACCCAGATGTTGTTATGGCCTGCCTTTTCGTCAATAGAAAGGCAGAGCAAAATCATTATGT
>Frequency_1_QualityScore_DDFDF:C?EF<8CEHIFGFFF>DGEFD;BCF@5??7??>:255505<B<BBBB<ADEEEBAA>@?BAA>(44@A@AB18ABDBBBBAABB@BB?_Mismatch_0_Sense_+_Library_PoolT
TTCGGATTTTGTTGCCCCCCATTTGGAGGCGGCCCAGGGGGCGGCCCCCCTCCATTTTAAGGACCATTCATTACCCAGATGTTGTTATGGCCTG
>Frequency_4_QualityScore_FFHHHHHJJJIIJIJJJJJJIIJJIIIJIJJIGFEEBCDCDCDD8ACCCDCCCACDEE@BCDCCBBCDDCDDDDDDCBCCDDDCCCDECCBCD@_Mismatch_0_Sense_+_Library_PoolC
TTCGGATTTTGTTGCCCCCCATTTGGAGGCGGCCCAGGGGGCGGCCCCCCTCCATTTTAAGGACCATTCATTACCCAGATGTTGTTATGGCCTG
>Frequency_1_QualityScore_FFHHHHFHIJJIJJGFHFFDBDD?CEEECCDCCDDDDDEEEECDDDDB?CCCDDDDDE>>ACD?BDDCCCC>8?<>DDCCDDADBDDBD9>_Mismatch_0_Sense_+_Library_PoolT
GGCCCAGGGGGCGGCCCCCCTCCATTTTAAGGACCATTCATTACCCAGATGTTGTTATGGCCTGCCTTTTCGTCAATAGAAAGGCAGAGCA
>Frequency_23_QualityScore_FFHHHGGHHIIHGHEFEEDDBCCACEEEDDDDDDDCDDEEEEEDCDDCBCDCDDCCDEDDCCDA@BBCCAA@@@@ADCCBCCABBBBABAA_Mismatch_0_Sense_+_Library_PoolC
GGCCCAGGGGGCGGCCCCCCTCCATTTTAAGGACCATTCATTACCCAGATGTTGTTATGGCCTGCCTTTTCGTCAATAGAAAGGCAGAGCA
>Frequency_1_QualityScore_FFHHHHHJJJJJGIFHHHIJJJIJJJJJGIIJIJJJJIJJJIIIIJJHDDDDDBDBDDDBDBDDDDDDDBDDDEECDCDDDDDDDECDEEDDDC_Mismatch_1_Sense_+_Library_PoolT
GCCTGCTGCAAGAGTGCTTCTGATTTTGTTGCCCCCCATTTGGAGGCGGCCCAGGGGGCGGCCCCCCTCCATTTTAAGGACCATTCATTACCCA
>Frequency_1_QualityScore_FFGHHHGHJIJJJIJJIJGHIJIICD6@DDDDDDDDDEEEEDDDDDDDDDEDEEEDDDDDDDDDDDDDDDDDDDDDBBACCCCDBDBDDDD_Mismatch_0_Sense_+_Library_PoolT
CCATTTGGAGGCGGCCCAGGGGGCGGCCCCCCTCCATTTTAAGGACCATTCATTACCCAGATGTTGTTATGGCCTGCCTTTTCGTCAATAG
>Frequency_2_QualityScore_EEEGFCEHIHGFEIGIFG@EGII;;A347::=9=B?;<ACCAACC>@ACCCDEECCCCCA:;A?BC?CBBBB=?B?997ACC?;;?:>CCB_Mismatch_0_Sense_+_Library_PoolC
CCATTTGGAGGCGGCCCAGGGGGCGGCCCCCCTCCATTTTAAGGACCATTCATTACCCAGATGTTGTTATGGCCTGCCTTTTCGTCAATAG
>Frequency_1_QualityScore_DFHHHHHJJJJJJJJJJJJJJJAEHFFDDDD1BDDDDDDDDDEEEDDDDDDDDDDEEEEEDDDDDBDDDACCBCEDDDDDDDDCDDDCB<<<<C_Mismatch_0_Sense_+_Library_PoolT
GCCCCCCATTTGGAGGCGGCCCAGGGGGCGGCCCCCCTCCATTTTAAGGACCATTCATTACCCAGATGTTGTTATGGCCTGCCTTTTCGTCAAT
>Frequency_2_QualityScore_FFHEGHGIIIIEIIEGFEECEEEBBFGD???/;<?CCC>C=ADEE?CCCCCCCCCDECEECCCBBBCC??CCACA?B@CC=@AAACCA?@9??C_Mismatch_0_Sense_+_Library_PoolC
GCCCCCCATTTGGAGGCGGCCCAGGGGGCGGCCCCCCTCCATTTTAAGGACCATTCATTACCCAGATGTTGTTATGGCCTGCCTTTTCGTCAAT
>Frequency_1_QualityScore_FFFHHHAGHJJJJJJJJJJJIJGIJFIGHIJHEGFFDBDDBDDDDDDDD?ACDDDCCCDDDDDDEECCBBDCCDBDDACDCDDECCBCDB??AC_Mismatch_1_Sense_+_Library_PoolT
GATTTTGTTGCCCCCCATTTGGAGGCGGCCCAGGGGGCGGCCCCCCTCCATTTTAAGGACCATTCGTTACCCAGATGTTGTTATGGCCTGCCTT
>Frequency_5_QualityScore_FDFHFHEGHIGHIHIIHIIIGIHHIIGEHIFFEDEBAA?A>@AADDA@B==@CD@BA>A=@@BBA??A<<@B?<;>C;=A@ACDA?@C@>:@>@_Mismatch_1_Sense_+_Library_PoolC
GATTTTGTTGCCCCCCATTTGGAGGCGGCCCAGGGGGCGGCCCCCCTCCATTTTAAGGACCATTCGTTACCCAGATGTTGTTATGGCCTGCCTT
>Frequency_1_QualityScore_FFHHHHHJJJJJJJJIJJIJJACHFFDDDDDDDDDDBDD?ADEEDCCDCDDBDDEECCBBDD>B?CCACC?ACECDACC?<?4@CD>@8<8<CA_Mismatch_1_Sense_+_Library_PoolT
CCCCCCATTTGGAGGCGGCCCAGGGGGCGGCCCCCCTCCATTTTAAGGACCATTCGTTACCCAGATGTTGTTATGGCCTGCCTTTTCGTCAATA
>Frequency_1_QualityScore_FFHHHHHIIJJJJJJIJJJJHECFFFDDDDBDDDDD@BD<CDEECDCDCDDBDDDD?C<@CD:A?ACCCAAACD:AADC08<:>CC:588+9C>_Mismatch_1_Sense_+_Library_PoolC
CCCCCCATTTGGAGGCGGCCCAGGGGGCGGCCCCCCTCCATTTTAAGGACCATTCGTTACCCAGATGTTGTTATGGCCTGCCTTTTCGTCAATA
>Frequency_24_QualityScore_FFHGGGGHIIIEGHGGDCDDBCEEECCCDDCDCDCDEEEEDDDDDBCDCCCCCCDCCCCCBBBACDDBAA?@BDDCBCDABBBBCBCCDCCAB@_Mismatch_0_Sense_+_Library_PoolC
CCAGGGGGCGGCCCCCCTCCATTTTAAGGACCATTCATTACCCAGATGTTGTTATGGCCTGCCTTTTCGTCAATAGAAAGGCAGAGCAAAATCA
>Frequency_23_QualityScore_EDEGHGGIIDGHIGECCDBCEEECCCCCCCCCDEEDEDDDDDDCCCCCDCCCDBBBCCAABBCDDAA?@@ABABACC@BABAAA@BCBCABAAC_Mismatch_0_Sense_+_Library_PoolC
AGGGGGCGGCCCCCCTCCATTTTAAGGACCATTCATTACCCAGATGTTGTTATGGCCTGCCTTTTCGTCAATAGAAAGGCAGAGCAAAATCATT
>Frequency_20_QualityScore_EEGGGGGIHIIIIHIHHHIIHIIHHIIIIHIIIHIIFHIHIIHHHHHHGGGGHHIFFCDDFGEFEFFDDACBBBCCCDDCCCBDCCBBCCBBCC_Mismatch_0_Sense_+_Library_PoolC
CCCCCTCCATTTTAAGGACCATTCATTACCCAGATGTTGTTATGGCCTGCCTTTTCGTCAATAGAAAGGCAGAGCAAAATCATTATGTAATGCA
>Frequency_17_QualityScore_EEGGGGHIHFFGHHEEA:@ABBC=AA>ACDDBBABBABBBCDCDDCBCBBBBBCABCBBBCBA@BCA??=@BC@@>?>@BA@@BB<>@BAA@@@_Mismatch_0_Sense_+_Library_PoolC
GGCGGCCCAGGGGGCGGCCCCCCTCCATTTTAAGGACCATTCATTACCCAGATGTTGTTATGGCCTGCCTTTTCGTCAATAGAAAGGCAGAGCA
>Frequency_16_QualityScore_CCFGFGGHEFGGGCBBCBDEDECCCCCBCCCCDDEDCCCCCCBCCDCCCCDECCBBC@ABBCDCB@?@@;BABABB@A?@@AA?@ACCAABBCB_Mismatch_0_Sense_+_Library_PoolC
GGGGGCGGCCCCCCTCCATTTTAAGGACCATTCATTACCCAGATGTTGTTATGGCCTGCCTTTTCGTCAATAGAAAGGCAGAGCAAAATCATTA
>Frequency_15_QualityScore_CCFFFFEGGHHGHHGGHHGGGEGFFGGHHHGFEGGGDEEEFHFFCECEGGFEFGEFEEFEDCCDEEDB@=@ABA?BCBABCB=??A?BA@C_Mismatch_0_Sense_+_Library_PoolC
AAGGACCATTCATTACCCAGATGTTGTTATGGCCTGCCTTTTCGTCAATAGAAAGGCAGAGCAAAATCATTATGTAATGCAGTATGTTGAT
>Frequency_15_QualityScore_FFHHHHHJIJJIIJIIIIIIHIIHHIGIIJHIGHHIIIHHIIHIIIIHHHIIIIHIGIIIHIFGHGGHFECEDEEEFEEEEDEDDDCCBCBCDC_Mismatch_0_Sense_+_Library_PoolC
TTACCCAGATGTTGTTATGGCCTGCCTTTTCGTCAATAGAAAGGCAGAGCAAAATCATTATGTAATGCAGTATGTTGATAAATGAAAAAATGCG
>Frequency_14_QualityScore_FFHHHHHIJJIJJJJIIIJIJJIJJIIJJJJJJIJIIJIIJIJIIHHHIIHGHGGGGFFDDDDEEDCDDBCCCCCCCDDDDCCBBDDDCACDCB_Mismatch_0_Sense_+_Library_PoolC
GCCCCCCTCCATTTTAAGGACCATTCATTACCCAGATGTTGTTATGGCCTGCCTTTTCGTCAATAGAAAGGCAGAGCAAAATCATTATGTAATG
>Frequency_13_QualityScore_FFGHHGHIIIIIIIIIIHHJHIIIGGEHGIIIHHIHHIIIIHHIIIIHHIIHIHHHGHIIHIHHEGGFE@DFFEEFEEECDCDCCCDCCCCBCD_Mismatch_0_Sense_+_Library_PoolC
AGATGTTGTTATGGCCTGCCTTTTCGTCAATAGAAAGGCAGAGCAAAATCATTATGTAATGCAGTATGTTGATAAATGAAAAAATGCGCTTTAC
>Frequency_13_QualityScore_EEGFGHHJJIIHHIHIIHIIIHIHHHHHHIIIIIIJIIIIHGIIHHHIHFHHIFGHHHIIIIFHHIHHFDCCCCBCCCDCD_Mismatch_0_Sense_+_Library_PoolC
CTGCCTTTTCGTCAATAGAAAGGCAGAGCAAAATCATTATGTAATGCAGTATGTTGATAAATGAAAAAATGCGCTTTACAG
>Frequency_13_QualityScore_FFHHHHHJJJJIHIIJIJIIJJIIIIIIIIJJJJIJIIJJJJIIIIIJIJGHIIHIJIJJIIIIIIIHHEEEEDDDDDDD_Mismatch_0_Sense_+_Library_PoolC
CCTGCCTTTTCGTCAATAGAAAGGCAGAGCAAAATCATTATGTAATGCAGTATGTTGATAAATGAAAAAATGCGCTTTAC
>Frequency_13_QualityScore_EFGGHHHIIIIIIIIHIIIIIIIIIIIIIHHHHIIHIIIHHGHIHHGHIIIHHFGHHIHHHHIHFGGGFCDDEEDCDDDDDDCCDDCCBBB?BC_Mismatch_0_Sense_+_Library_PoolC
CTCCATTTTAAGGACCATTCATTACCCAGATGTTGTTATGGCCTGCCTTTTCGTCAATAGAAAGGCAGAGCAAAATCATTATGTAATGCAGTAT
>Frequency_12_QualityScore_EEEHHGHIIJIGIIJJGHIIIIIIHIHIIIIIIIIIHIIGHIIIIIHHHHGFFGFEFFDCACABDCCBDBABBCCA@ACDDDCBCCDDCCCDDD_Mismatch_0_Sense_+_Library_PoolC
GGCCCCCCTCCATTTTAAGGACCATTCATTACCCAGATGTTGTTATGGCCTGCCTTTTCGTCAATAGAAAGGCAGAGCAAAATCATTATGTAAT
>Frequency_12_QualityScore_EEGFFGGHHIIGHHHHIHHIIIIIIIIDFGFGHGIHGGHCGHEGGGHIIHGFGFFEFGEEDEEEDBEECAACDCBCCDDEDCCCCCCCCACDDC_Mismatch_0_Sense_+_Library_PoolC
CCATTTTAAGGACCATTCATTACCCAGATGTTGTTATGGCCTGCCTTTTCGTCAATAGAAAGGCAGAGCAAAATCATTATGTAATGCAGTATGT
>Frequency_12_QualityScore_EEGGGFFHGGGGGHGEGFHFECGFGGHEGDFFHGHFGHHGEFGGGFEGGGHGFGEFGFGEEFEEFEEBDADCDDCDCCCDDCBBCCBBCAAA@A_Mismatch_0_Sense_+_Library_PoolC
CCCAGATGTTGTTATGGCCTGCCTTTTCGTCAATAGAAAGGCAGAGCAAAATCATTATGTAATGCAGTATGTTGATAAATGAAAAAATGCGCTT
>Frequency_11_QualityScore_FEGHFGGJIIIIGHHHIIHIIIHIIGFEFGHHIIHIEGGHIHIGIIHHHHHEFHHHHHGHEFEFFFDDDCCDDECEDECDDCDCCCDDB_Mismatch_0_Sense_+_Library_PoolC
TTCATTACCCAGATGTTGTTATGGCCTGCCTTTTCGTCAATAGAAAGGCAGAGCAAAATCATTATGTAATGCAGTATGTTGATAAATGA
>Frequency_11_QualityScore_EFFGGHHHHIHIIIHEBCDCDEEECCDCCCCCDDDDBCCCDDCCBCDDDDDDDDDDCDCCCCCCDDBBB=ABDCDBCDABCCCBACCCCDBCBB_Mismatch_1_Sense_+_Library_PoolC
CAGGGGGCGGCCCCCCTCCATTTTAAGGACCATTCGTTACCCAGATGTTGTTATGGCCTGCCTTTTCGTCAATAGAAAGGCAGAGCAAAATCAT
>Frequency_11_QualityScore_FFHHGGHJJIJIEHGFFDCDDCDEEECCDDDDDDDDEEEEEDDDDDCDDDDDDDDEDCDDDCBCCDDDCABAACEDDCDDABCBBACBBDDDCD_Mismatch_0_Sense_+_Library_PoolC
CCCAGGGGGCGGCCCCCCTCCATTTTAAGGACCATTCATTACCCAGATGTTGTTATGGCCTGCCTTTTCGTCAATAGAAAGGCAGAGCAAAATC
>Frequency_10_QualityScore_EEGGGGGIIHIHIIIIIIHIIJIHIGGHHHHHIIIFHHIIIIHHIIHHGFFFHHGIHIHGFGIHGGEFEBEDECCCDDDDDDDCCCC?BDDCCC_Mismatch_0_Sense_+_Library_PoolC
ATTTTAAGGACCATTCATTACCCAGATGTTGTTATGGCCTGCCTTTTCGTCAATAGAAAGGCAGAGCAAAATCATTATGTAATGCAGTATGTTG
>Frequency_10_QualityScore_FFHHGFGIIIIIIIIJEGGHGFCB>ABCDDBBDCCEEEDDDDDCCCCDDEEEEDDDDDCDDCCDCCDD@AACCAABACDDCA?A@ADBCCCC@@_Mismatch_0_Sense_+_Library_PoolC
ATTTGGAGGCGGCCCAGGGGGCGGCCCCCCTCCATTTTAAGGACCATTCATTACCCAGATGTTGTTATGGCCTGCCTTTTCGTCAATAGAAAGG
>Frequency_10_QualityScore_EDEGFFFIGHHHIHFGFGGDFFGEGECCCEEEFEEGGEDEDFHIGGEGIGBCEFEFABEGHGCEE@CD@@?BDC@BCA:@@A>??AABCCDBAB_Mismatch_0_Sense_+_Library_PoolC
ACCATTCATTACCCAGATGTTGTTATGGCCTGCCTTTTCGTCAATAGAAAGGCAGAGCAAAATCATTATGTAATGCAGTATGTTGATAAATGAA
>Frequency_10_QualityScore_FEHGGGGHHIHGIIHIHIIIFHHIIIEGEGGHGIHHIIGHHHGIGFHIIIGGGFGGFGEGHFEDGF@DDAABCDCDEDCCDDDDCCCCCBCCCC_Mismatch_0_Sense_+_Library_PoolC
CCAGATGTTGTTATGGCCTGCCTTTTCGTCAATAGAAAGGCAGAGCAAAATCATTATGTAATGCAGTATGTTGATAAATGAAAAAATGCGCTTT
>Frequency_10_QualityScore_EEHGGGGIJIIIIIHHIIHHHIGIIEBDCFEDCC4>BCCDACCBBDDDCCBCDDDBCCEEEEDDDDCCAABBCCCBDDCBACDABCBBBCA?>?_Mismatch_0_Sense_+_Library_PoolC
GTTGCCCCCCATTTGGAGGCGGCCCAGGGGGCGGCCCCCCTCCATTTTAAGGACCATTCATTACCCAGATGTTGTTATGGCCTGCCTTTTCGTC
>Frequency_10_QualityScore_EFGHHGHIIHIIHHIIIJIIHHJIHGIHIIJHFFHHIIHIIIIGHHIHGHGIIIIIIGHHGHGFFFFFGFECEEFDDECEDDDDDCCCCCCBBC_Mismatch_0_Sense_+_Library_PoolC
ATTACCCAGATGTTGTTATGGCCTGCCTTTTCGTCAATAGAAAGGCAGAGCAAAATCATTATGTAATGCAGTATGTTGATAAATGAAAAAATGC
>Frequency_10_QualityScore_EEGFHGFHIHFFGIHFDC@BCBDD?BCCCEEECCCCDDCCCDDDDEDBCCBCBCCCBCCCDECDCCCA@?BCCCA?A??ACA@?BC@AA@?@AA_Mismatch_0_Sense_+_Library_PoolC
AGGCGGCCCAGGGGGCGGCCCCCCTCCATTTTAAGGACCATTCATTACCCAGATGTTGTTATGGCCTGCCTTTTCGTCAATAGAAAGGCAGAGC
>Frequency_10_QualityScore_DEGFGGGGHIHHIIHIIIIHHIIHIHHIIIGIHIIIGHGGGIIHGGIIGGHGGEEGGGGGGEFFGGFDCADDEEEEACDDCDCDCCCCDDC_Mismatch_0_Sense_+_Library_PoolC
CATTCATTACCCAGATGTTGTTATGGCCTGCCTTTTCGTCAATAGAAAGGCAGAGCAAAATCATTATGTAATGCAGTATGTTGATAAATGA
>Frequency_10_QualityScore_EEHGHHHIJIJIIIIIIIIGIHIHIIIHIIIHIHIIGGHHIIJIIGGGHIIIIHIGHIIHHHGGGGGEDCEEEEDCBEEDEDDACACDDCDCDC_Mismatch_0_Sense_+_Library_PoolC
TAAGGACCATTCATTACCCAGATGTTGTTATGGCCTGCCTTTTCGTCAATAGAAAGGCAGAGCAAAATCATTATGTAATGCAGTATGTTGATAA
>Frequency_10_QualityScore_FFHHHHHJGHIIJJJJHIJJJIIJIIIIJJIIJJJHFGHHIIGDDCCA?AABCCC:>BCDDBCCBCDEEDCCCDCCCCDEDDDDCCCBCBBC@B_Mismatch_0_Sense_+_Library_PoolC
TGCAAGAGTGCTTCGGATTTTGTTGCCCCCCATTTGGAGGCGGCCCAGGGGGCGGCCCCCCTCCATTTTAAGGACCATTCATTACCCAGATGTT
>Frequency_10_QualityScore_FFHGHHHJHIIIIIIFEDDDDDCDDCCDEEEDCDDDDDDDEEEEEDCDCDBCCDCCCCDEDDCDDCCCBACDCBABACEDCCDCABB@A@BBCC_Mismatch_0_Sense_+_Library_PoolC
GCGGCCCAGGGGGCGGCCCCCCTCCATTTTAAGGACCATTCATTACCCAGATGTTGTTATGGCCTGCCTTTTCGTCAATAGAAAGGCAGAGCAA
>Frequency_10_QualityScore_FFGGGHGJJIIIIIIIIIIGIGIIHIIIIIGIIIIIIHIIIHHEGGGHGGGGHGIIGHGGGHGGGGEFFCEDDCDEDCEDDACDDABA@BCCDD_Mismatch_0_Sense_+_Library_PoolC
AGGACCATTCATTACCCAGATGTTGTTATGGCCTGCCTTTTCGTCAATAGAAAGGCAGAGCAAAATCATTATGTAATGCAGTATGTTGATAAAT
>Frequency_9_QualityScore_EDFGFFFGEGGGGDCBDBCEEEDCACAABCCCED@CCCDDCCCDDABCCDDECCCCDCBACCDDCCBBA=BBC@AC@B@AABCABCCCCCBCDC_Mismatch_1_Sense_+_Library_PoolC
GGGGGCGGCCCCCCTCCATTTTAAGGACCATTCGTTACCCAGATGTTGTTATGGCCTGCCTTTTCGTCAATAGAAAGGCAGAGCAAAATCATTA
>Frequency_9_QualityScore_EFGFFHFHIIIGHHGIIJHFIHHIIEFEFHIHHIGIIHHHHGGGGIIHIHIHGHGHHFGHHHIHHEGGGGEDDEEEEEDDEDDDCBCCBBACBC_Mismatch_0_Sense_+_Library_PoolC
CAGATGTTGTTATGGCCTGCCTTTTCGTCAATAGAAAGGCAGAGCAAAATCATTATGTAATGCAGTATGTTGATAAATGAAAAAATGCGCTTTA
>Frequency_9_QualityScore_FFHHGFGIHIIIIIIHIIIIIHHHHGGHGIIHFFGHHHGGHIIIGHFGGHGIHGHHEFFGGFFFFFEECCCCCDCBACDDACDB@B@B@BBCDD_Mismatch_1_Sense_+_Library_PoolC
TTAAGGACCATTCGTTACCCAGATGTTGTTATGGCCTGCCTTTTCGTCAATAGAAAGGCAGAGCAAAATCATTATGTAATGCAGTATGTTGATA
>Frequency_9_QualityScore_FFHHHHHJJJJIIIIIIIJJJJJJJIHHIIIJJIHHHHIJIJIIIGIIIIHHHIJJIIIGHHGGGFFGGDEEEBDEEEEDDEDDDEED_Mismatch_0_Sense_+_Library_PoolC
TCATTACCCAGATGTTGTTATGGCCTGCCTTTTCGTCAATAGAAAGGCAGAGCAAAATCATTATGTAATGCAGTATGTTGATAAATGA
>Frequency_9_QualityScore_FEHGHHHIIHIIIIIIIHIIIIIIHHIIIJJHIGHGHIIIIIIGHHHGFFFHIIIHGGHHGGGEEFEDEEDCEEEDDDDDEDDEDCDCBCCBBC_Mismatch_1_Sense_+_Library_PoolC
GTTACCCAGATGTTGTTATGGCCTGCCTTTTCGTCAATAGAAAGGCAGAGCAAAATCATTATGTAATGCAGTATGTTGATAAATGAAAAAATGC
>Frequency_9_QualityScore_EFHHHGGIHHHHIHIHHIIIHIHHIHIIHHIIGIIHIHGHHIIIHHGFGFHFGGIHEEFGDEEEGFFFECDDECDDCDDDCCDC@BCCBCCCCD_Mismatch_0_Sense_+_Library_PoolC
TTAAGGACCATTCATTACCCAGATGTTGTTATGGCCTGCCTTTTCGTCAATAGAAAGGCAGAGCAAAATCATTATGTAATGCAGTATGTTGATA
>Frequency_9_QualityScore_EFGGGGGIJJIJJHFHGHIFEB<ACDDDCCCACDEEBCDDDCDCDDEEEEDCCCBCBCCCCDABCDBC@=B@>A?ACC=9;=<>CBAABC;@>>_Mismatch_0_Sense_+_Library_PoolC
TTGGAGGCGGCCCAGGGGGCGGCCCCCCTCCATTTTAAGGACCATTCATTACCCAGATGTTGTTATGGCCTGCCTTTTCGTCAATAGAAAGGCA
>Frequency_9_QualityScore_FFHFGHHIJJJHJIJJIIIIIIJJJJIIHIHHIIJIIHFEDCBABCCBAC>ACCDDABCBCDDDABCCCBBBCDDDDDDDCDABBCCAACAACC_Mismatch_0_Sense_+_Library_PoolC
GAGTGCTTCGGATTTTGTTGCCCCCCATTTGGAGGCGGCCCAGGGGGCGGCCCCCCTCCATTTTAAGGACCATTCATTACCCAGATGTTGTTAT
>Frequency_9_QualityScore_FFHHGHHJJJHIIJJIHIIJJJJJJIIHIHGIIJJJIGEDCBABCCCBD=ACCDD?BCBBDDDBCDCDDBCDDDDDDDDDDCCBCCBCC?CDDA_Mismatch_0_Sense_+_Library_PoolC
AGTGCTTCGGATTTTGTTGCCCCCCATTTGGAGGCGGCCCAGGGGGCGGCCCCCCTCCATTTTAAGGACCATTCATTACCCAGATGTTGTTATG
>Frequency_9_QualityScore_DDGHGHGFHIIIHEEEDEEEECDDDDCCDDDEDDEEDDDCCCDDDDDCBDDCCACCABCCDCCB@?A>>ABCBBC?@@AAA@ABBBA?A@@CDC_Mismatch_0_Sense_+_Library_PoolC
GGGGCGGCCCCCCTCCATTTTAAGGACCATTCATTACCCAGATGTTGTTATGGCCTGCCTTTTCGTCAATAGAAAGGCAGAGCAAAATCATTAT
>Frequency_8_QualityScore_EFGHHHGGHHHHHGHHIHGIGFHHGIIIDECFFGHDGGFGDEGFHGHHGHGHGGGFGFHGFGHGEEEEAACDACDDCDDDDCDDBCBCBABAA@_Mismatch_0_Sense_+_Library_PoolC
ACCCAGATGTTGTTATGGCCTGCCTTTTCGTCAATAGAAAGGCAGAGCAAAATCATTATGTAATGCAGTATGTTGATAAATGAAAAAATGCGCT
>Frequency_8_QualityScore_EDGGFGGGIIIGHEHEHHHIHFIHDEEHIGHHHHGIFDFGIHHIGHIGEGCFEGGFGCEDEGDEEEDDC@ABCCCCEBB@ACCCAABCABDCCC_Mismatch_1_Sense_+_Library_PoolC
CATTTTAAGGACCATTCGTTACCCAGATGTTGTTATGGCCTGCCTTTTCGTCAATAGAAAGGCAGAGCAAAATCATTATGTAATGCAGTATGTT
>Frequency_8_QualityScore_FFHHHHHIJDHIIIIJJHJJJIJJJIIJJIJJJJJJIHIIIIIGDDDDBABCCDCC8>CCDDCCDCCEEABCCDDDDCDDEEEEDCCDDCBCCB_Mismatch_0_Sense_+_Library_PoolC
CTGCAAGAGTGCTTCGGATTTTGTTGCCCCCCATTTGGAGGCGGCCCAGGGGGCGGCCCCCCTCCATTTTAAGGACCATTCATTACCCAGATGT
>Frequency_8_QualityScore_FFHHHHHJJJJJJJIIFHIJJJJJGIJJJJIIIJJJJJIJJIJHGHGHIFCCCDDAACCCCCD:?CCDDCDCABCDDABCCCCCACCCCCDCCC_Mismatch_0_Sense_+_Library_PoolC
CTGCCTGCTGCAAGAGTGCTTCGGATTTTGTTGCCCCCCATTTGGAGGCGGCCCAGGGGGCGGCCCCCCTCCATTTTAAGGACCATTCATTACC
>Frequency_8_QualityScore_EEFGGDGHIIIIGGHHIIGEGIIIIIHIHHIIHHIFHHIIGIIHEHHEEHEGHIEEGCCFFFFDEFEDCA@?A?@A@@BABBBCDDCBCB?BBB_Mismatch_0_Sense_+_Library_PoolC
CCCCTCCATTTTAAGGACCATTCATTACCCAGATGTTGTTATGGCCTGCCTTTTCGTCAATAGAAAGGCAGAGCAAAATCATTATGTAATGCAG
>Frequency_8_QualityScore_EFHGGGGIIJIFFIHHGDA>ACDDD?ACACEEEBABCCCCCDDEDEEDDDCCCBDDDCDCCDCCCCDDCBAACCDAA>@>ADC?@CCBCCA@AA_Mismatch_0_Sense_+_Library_PoolC
GAGGCGGCCCAGGGGGCGGCCCCCCTCCATTTTAAGGACCATTCATTACCCAGATGTTGTTATGGCCTGCCTTTTCGTCAATAGAAAGGCAGAG
>Frequency_8_QualityScore_FEHGHHHIJIJIIIIHIHIIIIIIIIIIGGIIIHIGIIJIIEHGIIHIHHIIIHIHHHIHIHHGHHGGFDEEEEEEECDCDEECCCACDCCDDC_Mismatch_0_Sense_+_Library_PoolC
GACCATTCATTACCCAGATGTTGTTATGGCCTGCCTTTTCGTCAATAGAAAGGCAGAGCAAAATCATTATGTAATGCAGTATGTTGATAAATGA
>Frequency_8_QualityScore_FFGHHGGJHIJJJJJJIIIHJIJIIGIJIIIIIGIJHIIGHIIGIHIIGGIGIIIHIFGFFFFEBDEEDCC@@AB@CBBCCCDEEDCADDCCDC_Mismatch_1_Sense_+_Library_PoolC
CCCCCTCCATTTTAAGGACCATTCGTTACCCAGATGTTGTTATGGCCTGCCTTTTCGTCAATAGAAAGGCAGAGCAAAATCATTATGTAATGCA
>Frequency_7_QualityScore_FFHHHHHJJJJIJJJJJJJJJJJJIJJJJIHGEDCCDDDDDDACDDDDDDDACDEEACDDDDDCCDEDEACCDDCCBCDBCCBCDECBBDDA=B_Mismatch_0_Sense_+_Library_PoolC
CGGATTTTGTTGCCCCCCATTTGGAGGCGGCCCAGGGGGCGGCCCCCCTCCATTTTAAGGACCATTCATTACCCAGATGTTGTTATGGCCTGCC
>Frequency_7_QualityScore_EEHGHGGIHIHHDECDEDDB>BC<BDDEDCCDCCDBCDDDBCCCDCBA@BDBCCCBCDBCBBC@??=BBB?=>@<?C>A@BC=?=@@>?=?_Mismatch_1_Sense_+_Library_PoolC
GGCCCAGGGGGCGGCCCCCCTCCATTTTAAGGACCATTCGTTACCCAGATGTTGTTATGGCCTGCCTTTTCGTCAATAGAAAGGCAGAGCA
>Frequency_7_QualityScore_EEGGGGFIIIIGHIHIGGHGFHEGFCBDCBCC>@:AC@@A@AD@CCBCCCCCCBCBABAC?BAABAAA>?A?AB@BCB<=>BC@<>?BCC?>>=_Mismatch_1_Sense_+_Library_PoolC
GTTGCCCCCCATTTGGAGGCGGCCCAGGGGGCGGCCCCCCTCCATTTTAAGGACCATTCGTTACCCAGATGTTGTTATGGCCTGCCTTTTCGTC
>Frequency_7_QualityScore_FFHHHHHHIIJJHHIHJJJJJJIIJJHGIIJIHHGFEDAABCDDBD5>BBDC@BCBBDDEBCCDCCC@BBDDDEDDDDBBAABABDABCC?B?B_Mismatch_0_Sense_+_Library_PoolC
GCTTCGGATTTTGTTGCCCCCCATTTGGAGGCGGCCCAGGGGGCGGCCCCCCTCCATTTTAAGGACCATTCATTACCCAGATGTTGTTATGGCC
>Frequency_7_QualityScore_BEGGGFGIIJJIIIIIIIIHHIIHHIIIHHIIIJJGIDGHHIIIHIIIIHHGDGEFGHIGFFGFFFFDEBDEEDD@DDDCCBCCDDDEDC_Mismatch_1_Sense_+_Library_PoolC
ATTCGTTACCCAGATGTTGTTATGGCCTGCCTTTTCGTCAATAGAAAGGCAGAGCAAAATCATTATGTAATGCAGTATGTTGATAAATGA
>Frequency_7_QualityScore_EEGFGFEFGFHHHFFGFDBCCCEEDEFEG@?=?AA<>7<>@AC>?@>ABCC@=@BA@A@CCD?BD@>AAA?>@A>ACA?BA>A=@><>=?A@@?_Mismatch_0_Sense_+_Library_PoolC
TTTGTTGCCCCCCATTTGGAGGCGGCCCAGGGGGCGGCCCCCCTCCATTTTAAGGACCATTCATTACCCAGATGTTGTTATGGCCTGCCTTTTC
>Frequency_7_QualityScore_FFGGHHGHIIGHIIIGHHIIJHHDHFHIHHHIIGIIIHGIIHIJIIIIHIIIJGHIIIIIIDFGIFGFDBFEEEEEEEEDCCCDCDBCCDDDDD_Mismatch_0_Sense_+_Library_PoolC
TGTTGTTATGGCCTGCCTTTTCGTCAATAGAAAGGCAGAGCAAAATCATTATGTAATGCAGTATGTTGATAAATGAAAAAATGCGCTTTACAGA
>Frequency_7_QualityScore_EFGHFGEGIIIIJIIHHHIHFGCFHIFHGIIIIIIIIIIIGHIHFHHIHGIIIIGFDGGHGGIHHFHGGFGGFCDBCCAABBCCBD_Mismatch_0_Sense_+_Library_PoolC
ATGGCCTGCCTTTTCGTCAATAGAAAGGCAGAGCAAAATCATTATGTAATGCAGTATGTTGATAAATGAAAAAATGCGCTTTACAG
>Frequency_7_QualityScore_FFHHHHGJJIIJJJJJIJJJJJIJIJJIIJJJJJIIIIJIIJIJJJIJHHHIIIJHIIIIHHIGGGGFFEDDDEEEE@CDDCCDDDBCCDDDDC_Mismatch_0_Sense_+_Library_PoolC
TTTTAAGGACCATTCATTACCCAGATGTTGTTATGGCCTGCCTTTTCGTCAATAGAAAGGCAGAGCAAAATCATTATGTAATGCAGTATGTTGA
>Frequency_7_QualityScore_EEFFGGFIHHHHGHIIHIGHIIEGCFBGGHHFGFFGGHHGGGHHGGGHHHIIHIFEFEFGHGDEFCBDDEEDEEEEEEDDCCBCBBBBCACCDC_Mismatch_0_Sense_+_Library_PoolC
ATGTTGTTATGGCCTGCCTTTTCGTCAATAGAAAGGCAGAGCAAAATCATTATGTAATGCAGTATGTTGATAAATGAAAAAATGCGCTTTACAG
>Frequency_7_QualityScore_FFGHHGHIIIIJHIIIHHHHIIIIHIHIGHHIIIGIHIJIGIFHEGHGEFGHHHHGGGGFGGGGFEECDEBDDEEDDEDDACDDCCCDDDDDDD_Mismatch_0_Sense_+_Library_PoolC
GGACCATTCATTACCCAGATGTTGTTATGGCCTGCCTTTTCGTCAATAGAAAGGCAGAGCAAAATCATTATGTAATGCAGTATGTTGATAAATG
>Frequency_7_QualityScore_FFHHHHHJJHIJJJJJJJJJJIJJHIJJJJJJJJJJJJJIJJJJJJJGIIJHIIJIIIJIJIIIHIGFEACECDDDD_Mismatch_0_Sense_+_Library_PoolC
GCCTTTTCGTCAATAGAAAGGCAGAGCAAAATCATTATGTAATGCAGTATGTTGATAAATGAAAAAATGCGCTTTAC
>Frequency_7_QualityScore_FEGHHFGIIIJHIIHIHGIFGHIIJIJDGHIIIHIHHIHIIHIIIIIFFGFFEACCBBB@<@@AAA<>A=AA@BB@@AB@@BBB?@B?BAC>AC_Mismatch_0_Sense_+_Library_PoolC
CTGCTGCCTGCTGCAAGAGTGCTTCGGATTTTGTTGCCCCCCATTTGGAGGCGGCCCAGGGGGCGGCCCCCCTCCATTTTAAGGACCATTCATT
>Frequency_7_QualityScore_EEFHGHHIIIIIIFGHIHDDC;ACDDD@BDBCDDECACDDCCBCCDDDDDDDDDCBCCABCACDECBACB@>AACDD?8:<=AD>AABC?@=@@_Mismatch_0_Sense_+_Library_PoolC
TGGAGGCGGCCCAGGGGGCGGCCCCCCTCCATTTTAAGGACCATTCATTACCCAGATGTTGTTATGGCCTGCCTTTTCGTCAATAGAAAGGCAG
>Frequency_6_QualityScore_CAGHHFGIIIHIIGFEHGIHIIIHHHIIEHHHHIGFGHGEGIIGIIIIIEGGIIIHFFEFGEEEEE@BB@ACABCCCCB@BBACCA>CECCCCC_Mismatch_1_Sense_+_Library_PoolC
CCCCTCCATTTTAAGGACCATTCGTTACCCAGATGTTGTTATGGCCTGCCTTTTCGTCAATAGAAAGGCAGAGCAAAATCATTATGTAATGCAG
>Frequency_6_QualityScore_FFHHHHHIJJJJJIIJJJIHGI@DGIHIIIHIJJIIIJIIIJJJIHIIHGDEFFFDBCCD?>=>B?ABC=<ADDD@AB;?BCDABCCCBCABCD_Mismatch_0_Sense_+_Library_PoolC
CTGCTGCTGCCTGCTGCAAGAGTGCTTCGGATTTTGTTGCCCCCCATTTGGAGGCGGCCCAGGGGGCGGCCCCCCTCCATTTTAAGGACCATTC
>Frequency_6_QualityScore_FCHHHHGHIIJJJJJJIJJIGHHIIIJJIIHGDCEDCDDD?@CDDCACC@CDDEABCCCCC??CDEEEDCDC?BBCBCCCCCDECCCCC=?A?A_Mismatch_0_Sense_+_Library_PoolC
GATTTTGTTGCCCCCCATTTGGAGGCGGCCCAGGGGGCGGCCCCCCTCCATTTTAAGGACCATTCATTACCCAGATGTTGTTATGGCCTGCCTT
>Frequency_6_QualityScore_EEHHHHHIIIGGIIIIIGHIIHEFGHEDCB8?ACDDBCC?BCCECCDCCCCCDDDDDEDDDDCCBCDCCCCACECCCDCA@AABCCA;:>:?CC_Mismatch_0_Sense_+_Library_PoolC
CCCCCCATTTGGAGGCGGCCCAGGGGGCGGCCCCCCTCCATTTTAAGGACCATTCATTACCCAGATGTTGTTATGGCCTGCCTTTTCGTCAATA
>Frequency_6_QualityScore_FFHHHGHJJFHIJIIIGFIIGGGFGGE@C7>CCCDABDACDEEBBCDDCDADDEEDDDCCCCDCBCACCAACDAA@CCAAB<AACA?;==@CBB_Mismatch_0_Sense_+_Library_PoolC
CCCCCATTTGGAGGCGGCCCAGGGGGCGGCCCCCCTCCATTTTAAGGACCATTCATTACCCAGATGTTGTTATGGCCTGCCTTTTCGTCAATAG
>Frequency_6_QualityScore_FEGHGHGJIIJJJHFCDDBDEEEDDDDDDDCDDEECDCDDDDDCDDDDDDDDEDDCDDCACACDDCAA@?@DCDCCCAAB@AAABBCDC?AABD_Mismatch_1_Sense_+_Library_PoolC
AGGGGGCGGCCCCCCTCCATTTTAAGGACCATTCGTTACCCAGATGTTGTTATGGCCTGCCTTTTCGTCAATAGAAAGGCAGAGCAAAATCATT
>Frequency_6_QualityScore_CDGFGEGIGIIGHIGGCCCCACEEECBCCCCCCCCEDCCCCCCCCACCCCCCCCECCABCC@BBCCC=?<>?BCCCBCBBCBB@AABCCCCCBA_Mismatch_1_Sense_+_Library_PoolC
CCAGGGGGCGGCCCCCCTCCATTTTAAGGACCATTCGTTACCCAGATGTTGTTATGGCCTGCCTTTTCGTCAATAGAAAGGCAGAGCAAAATCA
>Frequency_6_QualityScore_FEGGGGDFEBEHFFE=>ABCC@CCABDDDDCCCCACCCCEDECCCBCBB@BBCBCACCCAABBCBACBB@BAA@AABBA??BA???=>>=>=BA_Mismatch_0_Sense_+_Library_PoolC
CGGCCCAGGGGGCGGCCCCCCTCCATTTTAAGGACCATTCATTACCCAGATGTTGTTATGGCCTGCCTTTTCGTCAATAGAAAGGCAGAGCAAA
>Frequency_6_QualityScore_FFGGHHHJJJIJJIIIIIHJIFIDGFHIJIJFHIIIIIIIIJJJJIIHIHGGGFGFDCCDD@?@ACCCC@=>ACCDABC;=BDDAAACABB@AC_Mismatch_0_Sense_+_Library_PoolC
GCTGCTGCTGCCTGCTGCAAGAGTGCTTCGGATTTTGTTGCCCCCCATTTGGAGGCGGCCCAGGGGGCGGCCCCCCTCCATTTTAAGGACCATT
>Frequency_6_QualityScore_ECEGDEEGGGGGFCDECDEEEDDDDCCCDDDDECCDDDDDCCCCBBCBCDCBC>BA==>?BCCBA=;=@@B@ACC<@>>>>>=?ACD?A@?BA?_Mismatch_1_Sense_+_Library_PoolC
GGGGCGGCCCCCCTCCATTTTAAGGACCATTCGTTACCCAGATGTTGTTATGGCCTGCCTTTTCGTCAATAGAAAGGCAGAGCAAAATCATTAT
>Frequency_6_QualityScore_FFHGHHEGHIJJJJHIJJJIIGHIIJJJJIJJJIFHHHIIHEDDC??BABCAD?ADDDDBCDABDDEA@ACCCBBCDEDEEDBCCBB@CBCBC@_Mismatch_0_Sense_+_Library_PoolC
CAAGAGTGCTTCGGATTTTGTTGCCCCCCATTTGGAGGCGGCCCAGGGGGCGGCCCCCCTCCATTTTAAGGACCATTCATTACCCAGATGTTGT
>Frequency_6_QualityScore_FFHHHHDGHGIIIIHIIIIIIIGIIIJJIIIIJJHIGGHHGECCBAABAAB@A>@BBBBAAC?ACCDABABCCC@CC@B?A@ACC?A;BABCA>_Mismatch_1_Sense_+_Library_PoolC
CAAGAGTGCTTCGGATTTTGTTGCCCCCCATTTGGAGGCGGCCCAGGGGGCGGCCCCCCTCCATTTTAAGGACCATTCGTTACCCAGATGTTGT
>Frequency_6_QualityScore_FFHHHHGIIJJJIJIJJIIIJGEHIHIIIJJIIGFEDABCCCCAC:>BDDDCDDAADDDAACCCCDBCDDCDEECCCAC?BDABC@?BCACABC_Mismatch_0_Sense_+_Library_PoolC
CTTCGGATTTTGTTGCCCCCCATTTGGAGGCGGCCCAGGGGGCGGCCCCCCTCCATTTTAAGGACCATTCATTACCCAGATGTTGTTATGGCCT
>Frequency_6_QualityScore_FFHHHHHIHFHHHGEGD@CDDDD=BD@BEEEDCDDCCDCDDEEBCCCDDCBBCDBCDBCDECABCCA?BAACD??<<?AB?BBCC;=?A@A>?@_Mismatch_1_Sense_+_Library_PoolC
GGCGGCCCAGGGGGCGGCCCCCCTCCATTTTAAGGACCATTCGTTACCCAGATGTTGTTATGGCCTGCCTTTTCGTCAATAGAAAGGCAGAGCA
>Frequency_6_QualityScore_EEFHGGGIJIHIFHIHIIHHGEGHEHHHHHHIIIIIHHIGIIGEFHHHGIFFGHGGGGIIGHHHGGFGE@CDDCCCCCDBBC_Mismatch_0_Sense_+_Library_PoolC
CCTGCCTTTTCGTCAATAGAAAGGCAGAGCAAAATCATTATGTAATGCAGTATGTTGATAAATGAAAAAATGCGCTTTACAG
>Frequency_5_QualityScore_FFHGGHHJJJJFIIJJJJJIJJJJJIIIJIIIJJJJJJGFHHIIIFDDDDBACCDDCD:?ADDDDDCDCADDCCBCDDDBDDEDEDEDBCBCCD_Mismatch_0_Sense_+_Library_PoolC
TGCTGCAAGAGTGCTTCGGATTTTGTTGCCCCCCATTTGGAGGCGGCCCAGGGGGCGGCCCCCCTCCATTTTAAGGACCATTCATTACCCAGAT
>Frequency_5_QualityScore_CFHFFGBHHIIFIHHIGHHHJJHFHHIIHIIHIIGHIHIGFHIIHFGHFGGHHHHGGFFHHHFGGEEDCDCCCCDCC@BAACCCCACDDBCCBA_Mismatch_1_Sense_+_Library_PoolC
CCCTCCATTTTAAGGACCATTCGTTACCCAGATGTTGTTATGGCCTGCCTTTTCGTCAATAGAAAGGCAGAGCAAAATCATTATGTAATGCAGT
>Frequency_5_QualityScore_FFHHGGHIIIHIJIHJIIIHEHHFHEBC9@ACDDBCC?ABDCA@CA>BCAACDCDECCCDBC@CDBCCB>?C@BACC>?B@CBD>>==9<A>AA_Mismatch_0_Sense_+_Library_PoolC
CCCCATTTGGAGGCGGCCCAGGGGGCGGCCCCCCTCCATTTTAAGGACCATTCATTACCCAGATGTTGTTATGGCCTGCCTTTTCGTCAATAGA
>Frequency_5_QualityScore_FFHHHHHJJJIIHIJJIHJJIJHIJJIJIJIHIJIIHIIIIIIIIIIIJJHHFGIHIIIIIIHGFFGFFCDEEEDCDCDEDDDEEEDDDDCDDE_Mismatch_1_Sense_+_Library_PoolC
TCCATTTTAAGGACCATTCGTTACCCAGATGTTGTTATGGCCTGCCTTTTCGTCAATAGAAAGGCAGAGCAAAATCATTATGTAATGCAGTATG
>Frequency_5_QualityScore_FEGHGHHHJJJJJHIJJIIGIIJEGHHIIIJIJIIIIJJIJIIHJIIHHEGGGIIHGEHHHFGGGGGGGDEFEDEDCBCDDDDDDCD_Mismatch_0_Sense_+_Library_PoolC
GTTATGGCCTGCCTTTTCGTCAATAGAAAGGCAGAGCAAAATCATTATGTAATGCAGTATGTTGATAAATGAAAAAATGCGCTTTAC
>Frequency_5_QualityScore_EEGGHDEHIGHGGHIIHGGDGGHFHEFHHEGFGFEHIIIHIFGFHIIHHDEFFGGFFDGGFGGGFFFFF=CDCCFD?ACBBBCCCCB@B_Mismatch_0_Sense_+_Library_PoolC
GTTATGGCCTGCCTTTTCGTCAATAGAAAGGCAGAGCAAAATCATTATGTAATGCAGTATGTTGATAAATGAAAAAATGCGCTTTACAG
>Frequency_5_QualityScore_FFHHHHHJJJJJJJIJIIIIJJJJIJIJJIHIIJJJIIHHHIJJIIHIFIIHIGGGHIIHGGGGFGEDDCEDEDCC@CDDDDCCDEDDEDC_Mismatch_1_Sense_+_Library_PoolC
CATTCGTTACCCAGATGTTGTTATGGCCTGCCTTTTCGTCAATAGAAAGGCAGAGCAAAATCATTATGTAATGCAGTATGTTGATAAATGA
>Frequency_5_QualityScore_EFGHGHHJHIIHIIIIIJJIIJJIJJJJIJJJJJJJFHIHIIHIIIHGHHIHGHEGGGDECBBCEDCCD?@CBABBCCBCCDCDCCDECDBDDB_Mismatch_1_Sense_+_Library_PoolC
GGCCCCCCTCCATTTTAAGGACCATTCGTTACCCAGATGTTGTTATGGCCTGCCTTTTCGTCAATAGAAAGGCAGAGCAAAATCATTATGTAAT
>Frequency_5_QualityScore_FFGHHHHJJJJHGFFFFGFFFEEFEEEEEEFFEDDDDDDDCDDDDDDDDEDDDDDDDDDDDDCDCBCDECDDDDDCDDDDDDDDDDCDCDEEDC_Mismatch_1_Sense_+_Library_PoolC
GGGCGGCCCCCCTCCATTTTAAGGACCATTCGTTACCCAGATGTTGTTATGGCCTGCCTTTTCGTCAATAGAAAGGCAGAGCAAAATCATTATG
>Frequency_5_QualityScore_FFHHHHHJJJIIJJJJJJJJJJJJJIHJJJJJHJHIHIIIJIJJIJIHJIIIIIIIIHFGGGGFDFFFEBDDBDEEEECCDEDDEDDDDCDDCD_Mismatch_1_Sense_+_Library_PoolC
CGTTACCCAGATGTTGTTATGGCCTGCCTTTTCGTCAATAGAAAGGCAGAGCAAAATCATTATGTAATGCAGTATGTTGATAAATGAAAAAATG
>Frequency_5_QualityScore_FEGEFCGIHIGFDBFHHFCB=?@ABA>?C@CDDE@CDDCCD=@CDCDECCDC?@@CD@BCBBCCBBBCC=:@?>@B?=<<<@DBAACDABBC?>_Mismatch_0_Sense_+_Library_PoolC
GGAGGCGGCCCAGGGGGCGGCCCCCCTCCATTTTAAGGACCATTCATTACCCAGATGTTGTTATGGCCTGCCTTTTCGTCAATAGAAAGGCAGA
>Frequency_5_QualityScore_FEGFGGCGIIHHIEHHGHGGFHGFFBGG@FGHDFGHIHHGGEFCFABCBBDBCBBCED_Mismatch_0_Sense_+_Library_PoolC
GGCAGAGCAAAATCATTATGTAATGCAGTATGTTGATAAATGAAAAAATGCGCTTTAC
>Frequency_5_QualityScore_FFHGHGFHHGHIHGGGFDCDDBDEEECCCDDDDCDDEEDCCCDDDDCDDCDCBDDEBBCDCB@ABCCDCB@>??CABBABC??ABBBC>@CCBA_Mismatch_1_Sense_+_Library_PoolC
CCCAGGGGGCGGCCCCCCTCCATTTTAAGGACCATTCGTTACCCAGATGTTGTTATGGCCTGCCTTTTCGTCAATAGAAAGGCAGAGCAAAATC
>Frequency_5_QualityScore_FFHHHGGHIIIIIIIHHIIIJIIIHIIIIIIJIIHHIFGHIIIIIEGIJGIIIIHHGHHHIHIIGEEDDCDDDCECDCDDD_Mismatch_0_Sense_+_Library_PoolC
CTTTTCGTCAATAGAAAGGCAGAGCAAAATCATTATGTAATGCAGTATGTTGATAAATGAAAAAATGCGCTTTACAGATCA
>Frequency_5_QualityScore_FEHHHHHJJGIJJJJIJJJJJJJJHJJIIIIJJJIIDEDDBBCDDDDB<?ADCDDBC?ADEECBBDDAC?BDCCDDBACD@ABCCCCDBBCCAA_Mismatch_0_Sense_+_Library_PoolC
GTGCTTCGGATTTTGTTGCCCCCCATTTGGAGGCGGCCCAGGGGGCGGCCCCCCTCCATTTTAAGGACCATTCATTACCCAGATGTTGTTATGG
>Frequency_5_QualityScore_FEGFHHHIJJJHHIJJIIIIGIIIIGIIIHHIIIHHIJJJIFEGGHIJHIIIIHIHIJIGGEEEEDEEDBCBCADEDCDDCCDBBCDCCBCCDD_Mismatch_1_Sense_+_Library_PoolC
AGGACCATTCGTTACCCAGATGTTGTTATGGCCTGCCTTTTCGTCAATAGAAAGGCAGAGCAAAATCATTATGTAATGCAGTATGTTGATAAAT
>Frequency_4_QualityScore_FEHHHGGIIJJJJJIJIIIJJJJIIIFHIJJJIJHIIIJJHIIIJIIJJIIIIGFGGEDCCDCCCA?AA=BAA9>ACDCCCCBCEECBCACCBA_Mismatch_0_Sense_+_Library_PoolC
TTTGCTGCTGCTGCCTGCTGCAAGAGTGCTTCGGATTTTGTTGCCCCCCATTTGGAGGCGGCCCAGGGGGCGGCCCCCCTCCATTTTAAGGACC
>Frequency_4_QualityScore_FFHHHHHJJIJJJJJIIJJIJIIIIIJJJJJJJJJJJJJIJJJJJIIHIIIIHIIIJIJIIIHIHIGGFBBCCCDDDDD_Mismatch_0_Sense_+_Library_PoolC
GCCTTTTCGTCAATAGAAAGGCAGAGCAAAATCATTATGTAATGCAGTATGTTGATAAATGAAAAAATGCGCTTTACAG
>Frequency_4_QualityScore_DEGHHFHIIIGIGGIGGEGGHHIIIDGHIIIFIIIIIIIIHIIGGGGIGGCBBBCB@>=@?CBA5=?AA>;?@89=BB<>=@@BC<?CBAAA=?_Mismatch_1_Sense_+_Library_PoolC
GCTGCCTGCTGCAAGAGTGCTTCGGATTTTGTTGCCCCCCATTTGGAGGCGGCCCAGGGGGCGGCCCCCCTCCATTTTAAGGACCATTCGTTAC
>Frequency_4_QualityScore_FFHHGGHJIIIIIIJIIJIHIHIIIIIIIIJIJIIHIJIHHHHIJIIIIIIIIHIIHDHIGGGHFGGFEBEC_Mismatch_0_Sense_+_Library_PoolC
TTCGTCAATAGAAAGGCAGAGCAAAATCATTATGTAATGCAGTATGTTGATAAATGAAAAAATGCGCTTTAC
>Frequency_4_QualityScore_FFHGGHGIIIHIIIJHGIIJJGEC?CDDDDDDDCDEEEECDDDDDCCDEECCCDDDCDCDDBCDCCADDCCDDB>BBDDDCA??<?DDCBCCBC_Mismatch_1_Sense_+_Library_PoolC
ATTTGGAGGCGGCCCAGGGGGCGGCCCCCCTCCATTTTAAGGACCATTCGTTACCCAGATGTTGTTATGGCCTGCCTTTTCGTCAATAGAAAGG
>Frequency_4_QualityScore_EEGHHGHHIJJHGGIGIGGIIJJGGIHIIIIGIIIIIJIDGIIGGIIIIIIIIIIIIIIFFEEDCECEEBD_Mismatch_0_Sense_+_Library_PoolC
GTCAATAGAAAGGCAGAGCAAAATCATTATGTAATGCAGTATGTTGATAAATGAAAAAATGCGCTTTACAG
>Frequency_4_QualityScore_EEEEGGEGGHIIIHIHGIIHHGGGHEFGHHDGHHHIGGGFIGGGFEHHIHIHGHHHFHGHII_Mismatch_0_Sense_+_Library_PoolC
AAGGCAGAGCAAAATCATTATGTAATGCAGTATGTTGATAAATGAAAAAATGCGCTTTACAG
>Frequency_4_QualityScore_DEFECFGIIHFAGFEIGGGIFGGGGGEHCGGEGIFFHGFHGDGIHCHGHGGIHEEGGGFEGHGGEGEEE?B;?:@?ACC_Mismatch_0_Sense_+_Library_PoolC
CTGCCTTTTCGTCAATAGAAAGGCAGAGCAAAATCATTATGTAATGCAGTATGTTGATAAATGAAAAAATGCGCTTTAC
>Frequency_4_QualityScore_EEFFGGFGGHEGIIGIIJGGBFDCCFEGHHFGFEB??==@A>A@@>CACEDD???CC?C?C@B>BDA@B@;?=ABCCC?ACBACA?C=;>@CCD_Mismatch_0_Sense_+_Library_PoolC
TTTTGTTGCCCCCCATTTGGAGGCGGCCCAGGGGGCGGCCCCCCTCCATTTTAAGGACCATTCATTACCCAGATGTTGTTATGGCCTGCCTTTT
>Frequency_4_QualityScore_FFGHHGHIJJJIIHIIIJJJJIIIJJIHJIIIGIIIJIIIHHIIIHGECCCC@@BA@ACC9>ACCCCCDCDCCDCCCCDBCCDDEDDECCDDBC_Mismatch_0_Sense_+_Library_PoolC
CCTGCTGCAAGAGTGCTTCGGATTTTGTTGCCCCCCATTTGGAGGCGGCCCAGGGGGCGGCCCCCCTCCATTTTAAGGACCATTCATTACCCAG
>Frequency_4_QualityScore_EDGHHHGIIIIGJGIGIIIIIGIFIHHIIGIHHGHIIIJJIHIIIGHGIIIHIFAEFGGHGIDDEFFDDADDCEEEDCCEDABCA>ACDCCCCD_Mismatch_1_Sense_+_Library_PoolC
TTTAAGGACCATTCGTTACCCAGATGTTGTTATGGCCTGCCTTTTCGTCAATAGAAAGGCAGAGCAAAATCATTATGTAATGCAGTATGTTGAT
>Frequency_4_QualityScore_FFHHHHHJJJJJJJJIJJIJJJJJJJJJJJJIJJJJJIJIIIJJJJJJJJJJJJJJIJIIIHHGGGGFFEEFEEEEEDDEEEEDDDEDDEECDD_Mismatch_1_Sense_+_Library_PoolC
CCATTCGTTACCCAGATGTTGTTATGGCCTGCCTTTTCGTCAATAGAAAGGCAGAGCAAAATCATTATGTAATGCAGTATGTTGATAAATGAAA
>Frequency_4_QualityScore_EEEGHFDHIHHIFGAEGHEHHGEGGIIFDGEFGHIGGHIEHGEED>AC?A@?@;;99=?<?;;?B@@@A>;ABCCCCACCAA?BCB?7=:?@??_Mismatch_1_Sense_+_Library_PoolC
GCCTGCTGCAAGAGTGCTTCGGATTTTGTTGCCCCCCATTTGGAGGCGGCCCAGGGGGCGGCCCCCCTCCATTTTAAGGACCATTCGTTACCCA
>Frequency_4_QualityScore_FFHHHHHJJJJJJIIJJJIJJJJIGACCEEDDD=BCDDDCDDACEEECBCDBCCCDDEEEEEDDCCCCDCCCDCCDEDBADDC@CACDCA?=?>_Mismatch_0_Sense_+_Library_PoolC
TTGCCCCCCATTTGGAGGCGGCCCAGGGGGCGGCCCCCCTCCATTTTAAGGACCATTCATTACCCAGATGTTGTTATGGCCTGCCTTTTCGTCA
>Frequency_4_QualityScore_EFHHHHHJIJJIJIIGFHIJJJJHGIIIIIIHIIJIJJJJIIGFGHIGGCCCCC???>?C@C;>ACCA@AAA?CEECDCBBCCCCDEEEEECDC_Mismatch_0_Sense_+_Library_PoolC
TGCCTGCTGCAAGAGTGCTTCGGATTTTGTTGCCCCCCATTTGGAGGCGGCCCAGGGGGCGGCCCCCCTCCATTTTAAGGACCATTCATTACCC
>Frequency_4_QualityScore_EEGGGGEGGHHHGGIJGGFHGCGHHIIIEHHIIJIGAGGGHGHIADGICGCGGGHGFBEGGGCDDCACDB?ACDCC_Mismatch_0_Sense_+_Library_PoolC
TTTTCGTCAATAGAAAGGCAGAGCAAAATCATTATGTAATGCAGTATGTTGATAAATGAAAAAATGCGCTTTACAG
>Frequency_4_QualityScore_EFHHHFHIJJIIJJJJIIIJJJHHHHIIIJJJJJJJJJJJHIIIJJIJGHIJHIIJJIIIIJIIJJIHHACDECDDDD_Mismatch_0_Sense_+_Library_PoolC
TGCCTTTTCGTCAATAGAAAGGCAGAGCAAAATCATTATGTAATGCAGTATGTTGATAAATGAAAAAATGCGCTTTAC
>Frequency_4_QualityScore_FFHHGHHJJJJJJJIIJJIIFDCCDDDDDDCCCEEEEDDDDDDDDDEECCDDDDCDCDDDDDDDDEDCCACA=BBDDDCA??<?DBCACCABBC_Mismatch_1_Sense_+_Library_PoolC
TTGGAGGCGGCCCAGGGGGCGGCCCCCCTCCATTTTAAGGACCATTCGTTACCCAGATGTTGTTATGGCCTGCCTTTTCGTCAATAGAAAGGCA
>Frequency_4_QualityScore_FEGGHHGJIIIJJIIJJJJIIIIIIHIIJIIIIJJJJIIIJJIIIIEGHIFHIIJJJJIIIJIHIGEEF@CCDDDD_Mismatch_0_Sense_+_Library_PoolC
CCTTTTCGTCAATAGAAAGGCAGAGCAAAATCATTATGTAATGCAGTATGTTGATAAATGAAAAAATGCGCTTTAC
>Frequency_4_QualityScore_@EHEGGGIGHGIGGIIJIIIIIIIIIFHHGHIHGGGGGDHIGHHIGIIHEFGGGIIIIIFGHHGGFEECB>CBBCDDDCDDBDDCDDD@BCC>B_Mismatch_0_Sense_+_Library_PoolC
CATTTTAAGGACCATTCATTACCCAGATGTTGTTATGGCCTGCCTTTTCGTCAATAGAAAGGCAGAGCAAAATCATTATGTAATGCAGTATGTT
>Frequency_4_QualityScore_@CCEEEEDGHEHFGCC=?FCBGEEGFFGHIHDAAEFBGGBCGGGG?FFEFBEGG@AECCGFECE=<BDB_Mismatch_0_Sense_+_Library_PoolC
GTCAATAGAAAGGCAGAGCAAAATCATTATGTAATGCAGTATGTTGATAAATGAAAAAATGCGCTTTAC
>Frequency_4_QualityScore_EEFHHGGIIIJIIIIIJJIJIIGHHIIHIIGHHHIHGIHIIHIIIIHIJIIIGHGGFEGHHEFGEGGDDEDCDCDDDDDDEEEDCEDDCCCCBC_Mismatch_1_Sense_+_Library_PoolC
CCTCCATTTTAAGGACCATTCGTTACCCAGATGTTGTTATGGCCTGCCTTTTCGTCAATAGAAAGGCAGAGCAAAATCATTATGTAATGCAGTA
>Frequency_3_QualityScore_EEFGFHFFFFGFIIIHIIIIHGH?FHGIIIJFHGHFFBDEGFEAC><?@BC?=?==ACCCC<@>@??A?@?BDDBCACCD<ABCACAC@BC@AC_Mismatch_1_Sense_+_Library_PoolC
GCAAGAGTGCTTCGGATTTTGTTGCCCCCCATTTGGAGGCGGCCCAGGGGGCGGCCCCCCTCCATTTTAAGGACCATTCGTTACCCAGATGTTG
>Frequency_3_QualityScore_EFHGGGDIFGGIIGIIHIIJIBFGHIGGIIHIIIHIIIJHIJHIGHIIIHHIIIHIIIHHGHGGEFFFECCEDDDEFECDCDBCCEDDCCD_Mismatch_1_Sense_+_Library_PoolC
AAGGACCATTCGTTACCCAGATGTTGTTATGGCCTGCCTTTTCGTCAATAGAAAGGCAGAGCAAAATCATTATGTAATGCAGTATGTTGAT
>Frequency_3_QualityScore_EBEGFGHEIIIFHHGHIIIIGIIIIIIIFFEEAFFHIIIJIIIHJJJJHGHI>ECEHGHHGGHG_Mismatch_0_Sense_+_Library_PoolC
GGCAGAGCAAAATCATTATGTAATGCAGTATGTTGATAAATGAAAAAATGCGCTTTACAGATCA
>Frequency_3_QualityScore_EFHGGGGIIHIIIJJJHGGHHIECC9?CDDDBDDBCDEE@DDDDDCBDCDDDDDDDCBBBCD@CCB@BB??>BC>>A@BBD>:7=6<B=:7=A=_Mismatch_0_Sense_+_Library_PoolC
CATTTGGAGGCGGCCCAGGGGGCGGCCCCCCTCCATTTTAAGGACCATTCATTACCCAGATGTTGTTATGGCCTGCCTTTTCGTCAATAGAAAG
>Frequency_3_QualityScore_FFGGHHHHIIIIJJHIHIIIJHIIGIIHHIIGGIJJJJIIIHHJIGIGHIJGHIFHHHHHHGFFFFFEEDDEEEEDDDCDEDEEDDDDBDDCCC_Mismatch_1_Sense_+_Library_PoolC
ACCATTCGTTACCCAGATGTTGTTATGGCCTGCCTTTTCGTCAATAGAAAGGCAGAGCAAAATCATTATGTAATGCAGTATGTTGATAAATGAA
>Frequency_3_QualityScore_FFHHHHHJJJJJJJJJJHIGIIJIHIGIJHJJJJJJJIIJJJJJJJJJJHIJJHJIIGHIJHIJIIHHGEGGGGFEDEEDDCCDDDDDDDDDDD_Mismatch_0_Sense_+_Library_PoolC
GTTATGGCCTGCCTTTTCGTCAATAGAAAGGCAGAGCAAAATCATTATGTAATGCAGTATGTTGATAAATGAAAAAATGCGCTTTACAGATCAA
>Frequency_3_QualityScore_FFHHHHHJIIGHIJJJJJHIJJJJCHIIIIJJJIIIJHEIIGIFEDDDDA?AACDDC==?BCDBCC<@A>@AA@CBCBBCDEDEEDCDDCCAAB_Mismatch_0_Sense_+_Library_PoolC
GCTGCAAGAGTGCTTCGGATTTTGTTGCCCCCCATTTGGAGGCGGCCCAGGGGGCGGCCCCCCTCCATTTTAAGGACCATTCATTACCCAGATG
>Frequency_3_QualityScore_FFHHHHHJFHIJJJIJIJJJJJJHIIJHGHHJIJIGEDDCCDCDDDDCCCDDDCCD>BDDE@CCDDDCADCDDEEEDDDABACDDDDCCDECCC_Mismatch_0_Sense_+_Library_PoolC
TGCTTCGGATTTTGTTGCCCCCCATTTGGAGGCGGCCCAGGGGGCGGCCCCCCTCCATTTTAAGGACCATTCATTACCCAGATGTTGTTATGGC
>Frequency_3_QualityScore_EEGHGGEHIIIIFHEGHDHIIIGGHFGHIHEGIIGIIIDGHHIIHGIHHGGDGIIIIIIIHIIHHHFGECEFFE_Mismatch_0_Sense_+_Library_PoolC
TCAATAGAAAGGCAGAGCAAAATCATTATGTAATGCAGTATGTTGATAAATGAAAAAATGCGCTTTACAGATCA
>Frequency_3_QualityScore_EDEFEDDDFEFHFDFDGDGHDCFHHHGHHGHHGFBFDFEEHGHDHGIGGHDGFFFBFEEEBFDE@C_Mismatch_0_Sense_+_Library_PoolC
AATAGAAAGGCAGAGCAAAATCATTATGTAATGCAGTATGTTGATAAATGAAAAAATGCGCTTTAC
>Frequency_3_QualityScore_FFHHHHHJJJIJIIIJJJIIJJIIIIIJHIJIIJJIJHHIGHIJJJJJGHIJIIJIIIJJJJHHIIHFFDEEDDDDDDDDCDDD_Mismatch_0_Sense_+_Library_PoolC
TGCCTTTTCGTCAATAGAAAGGCAGAGCAAAATCATTATGTAATGCAGTATGTTGATAAATGAAAAAATGCGCTTTACAGATCA
>Frequency_3_QualityScore_EFHHHHHJJHHIJJIIIIIJJGHIIIHHIIIIHIHIIIHIHIIHHHHHGHFHCFFG?AABCCEEDDDDB?@A>A?BCDDD@ACADDCA>BCCCC_Mismatch_1_Sense_+_Library_PoolC
CCCCCCTCCATTTTAAGGACCATTCGTTACCCAGATGTTGTTATGGCCTGCCTTTTCGTCAATAGAAAGGCAGAGCAAAATCATTATGTAATGC
>Frequency_3_QualityScore_FFHHHGGIJJJJIIIJJJJIHHIIJIFIHIJJIIJIJIIIIJJJJJJJGIIJJJJJIJIJ_Mismatch_0_Sense_+_Library_PoolC
GGCAGAGCAAAATCATTATGTAATGCAGTATGTTGATAAATGAAAAAATGCGCTTTACAG
>Frequency_3_QualityScore_FFHHHHHJIJGIIIJJJJIHIGHGGHIIIIJJJJJJFIIJGHEFHIGHIGHIGHHGGFEEFFFFCDEBDBBDBDEDBDDD?BBD>CCCCDDDDD_Mismatch_1_Sense_+_Library_PoolC
GGACCATTCGTTACCCAGATGTTGTTATGGCCTGCCTTTTCGTCAATAGAAAGGCAGAGCAAAATCATTATGTAATGCAGTATGTTGATAAATG
>Frequency_3_QualityScore_DEGFGHGIJIHFHHIGHFGIIIICGIIGGEIEGEHIIJJJFD?FIHF@FHFHGFGHIFGCCDFHGHGGEFEEFECBBC:@A@BDDDB_Mismatch_0_Sense_+_Library_PoolC
TATGGCCTGCCTTTTCGTCAATAGAAAGGCAGAGCAAAATCATTATGTAATGCAGTATGTTGATAAATGAAAAAATGCGCTTTACAG
>Frequency_3_QualityScore_EEGHHGHJIIJIIFIIJIIJJHIGIIIIHIJHIFIIGFHIHIIGCBABFHIHIIICEGGGFCDDGFEBDBCDCCDCBCDBD@B>@BDCDCCCDD_Mismatch_1_Sense_+_Library_PoolC
TAAGGACCATTCGTTACCCAGATGTTGTTATGGCCTGCCTTTTCGTCAATAGAAAGGCAGAGCAAAATCATTATGTAATGCAGTATGTTGATAA
>Frequency_3_QualityScore_FFHHHHHJIJJIIIHHIHHGEHHHEBC9?>@CCCDDBCDEEDCDCCCCBBDDEBABAACCCBCC@BB>ABDBABCC@>@>CCD@>>==>CBCAB_Mismatch_1_Sense_+_Library_PoolC
CCCATTTGGAGGCGGCCCAGGGGGCGGCCCCCCTCCATTTTAAGGACCATTCGTTACCCAGATGTTGTTATGGCCTGCCTTTTCGTCAATAGAA
>Frequency_3_QualityScore_FFHHHHHJJJJJJJJDGHIJJIJIIJJJJHIIJJJJJJJJJJIFIIGHEDDCCCCDBCDCCD?@@CDDDBBBCCDDCCBBCDDBCDDDACCCDD_Mismatch_1_Sense_+_Library_PoolC
TGCCTGCTGCAAGAGTGCTTCGGATTTTGTTGCCCCCCATTTGGAGGCGGCCCAGGGGGCGGCCCCCCTCCATTTTAAGGACCATTCGTTACCC
>Frequency_3_QualityScore_DFHGHHHJIIHIHHFCCCDDDD>ACA>BDEDDDDDDCCCCDE>BBCDDDCCDD>AB@=@A@CACDA@BBCCCAA;>=@BCCDCDAA@BBDCBBA_Mismatch_1_Sense_+_Library_PoolC
GCGGCCCAGGGGGCGGCCCCCCTCCATTTTAAGGACCATTCGTTACCCAGATGTTGTTATGGCCTGCCTTTTCGTCAATAGAAAGGCAGAGCAA
>Frequency_3_QualityScore_CFEGDGGIIIGHFGHGGFGHGDC>AEFE<9<AAAB?><:=;>A>B<:?B@<A?=BBACACDB@BB@BBC>77?9@BCA@AABA<=<<8>??@@;_Mismatch_0_Sense_+_Library_PoolC
TTGTTGCCCCCCATTTGGAGGCGGCCCAGGGGGCGGCCCCCCTCCATTTTAAGGACCATTCATTACCCAGATGTTGTTATGGCCTGCCTTTTCG
>Frequency_3_QualityScore_FFHHHHHJIJJJJJJJJJJJJJIJJJHHJGHJIGGFFDCBDCDC?C?CCCCCACCBADDD@CBDDDDCDBDBACBCCCAB?@C@CD?BBC?BBB_Mismatch_1_Sense_+_Library_PoolC
GCTTCGGATTTTGTTGCCCCCCATTTGGAGGCGGCCCAGGGGGCGGCCCCCCTCCATTTTAAGGACCATTCGTTACCCAGATGTTGTTATGGCC
>Frequency_3_QualityScore_EEHGGFGHGIGGBGGGIHIHEEEFDGFGGBDFFHHCEFEGHIFHHIIIFEEHIEFFEDECGHGHGHF_Mismatch_0_Sense_+_Library_PoolC
ATAGAAAGGCAGAGCAAAATCATTATGTAATGCAGTATGTTGATAAATGAAAAAATGCGCTTTACAG
>Frequency_3_QualityScore_EFHHHHHJJJJJJJJJGEDCDDDDDBCDCDEEEEDDDDDDDDDEECDCDDDCDBDDDDDDDDEDDCDDCCBCDDDBB@A?CDDDBDDCCB?@A@_Mismatch_1_Sense_+_Library_PoolC
GAGGCGGCCCAGGGGGCGGCCCCCCTCCATTTTAAGGACCATTCGTTACCCAGATGTTGTTATGGCCTGCCTTTTCGTCAATAGAAAGGCAGAG
>Frequency_3_QualityScore_EEFGGFHJIJHIIJJJJJHFCGHIHGIHIJJJJIHJIIHIIJJJJJJIJIGIJJJJIIHHIIHHIDGGFEGGGFEEEDCDDDC@BBBDDD_Mismatch_0_Sense_+_Library_PoolC
TGTTATGGCCTGCCTTTTCGTCAATAGAAAGGCAGAGCAAAATCATTATGTAATGCAGTATGTTGATAAATGAAAAAATGCGCTTTACAG
>Frequency_3_QualityScore_FFHHHHHJJJJIJIJJJJJJJJJIJJIJHHJIJJJJHHJIJJIJHIIJJJIIIHHFFGFEECDCDDBAACACCCC=?ACCCCBD7=BCC?BCCC_Mismatch_0_Sense_+_Library_PoolC
CCTTTGCTGCTGCTGCCTGCTGCAAGAGTGCTTCGGATTTTGTTGCCCCCCATTTGGAGGCGGCCCAGGGGGCGGCCCCCCTCCATTTTAAGGA
>Frequency_3_QualityScore_FFHHHHHJJJJJGHIIJJJJHJJJJJIJIJJJJJJJJJJIHIJJJFEDDDCBACCDDCDABCCDDCCD@CCDDABCDDCCBDDDDDCDDDD@B@_Mismatch_0_Sense_+_Library_PoolC
CTGCTGCAAGAGTGCTTCGGATTTTGTTGCCCCCCATTTGGAGGCGGCCCAGGGGGCGGCCCCCCTCCATTTTAAGGACCATTCATTACCCAGA
>Frequency_3_QualityScore_FFGHHHGJHIIIIJIIJJJJJJJIHIHIIIIHHHIJJJGHIJIIIHGGHIFHIIJJJJJJJJIIIGFFD?EDCDEEDD_Mismatch_0_Sense_+_Library_PoolC
CCTTTTCGTCAATAGAAAGGCAGAGCAAAATCATTATGTAATGCAGTATGTTGATAAATGAAAAAATGCGCTTTACAG
>Frequency_3_QualityScore_FFGHGHHJJJJJIIHIJIIIGIIEEEHHFCCD6>BCDC?BCACEEE?BBDCACCDDDCDDDDDDCCCCCDACAACDCC<BD@;@>BCD?>A?8?_Mismatch_0_Sense_+_Library_PoolC
TGCCCCCCATTTGGAGGCGGCCCAGGGGGCGGCCCCCCTCCATTTTAAGGACCATTCATTACCCAGATGTTGTTATGGCCTGCCTTTTCGTCAA
>Frequency_3_QualityScore_FFHHHHHJJJJJIJJHIIJJHHIJJJJIIJJJJJJHIIJJJJJHIJJIIJJJJJJJJJJJJJJIHFHGFFEED_Mismatch_0_Sense_+_Library_PoolC
TTTCGTCAATAGAAAGGCAGAGCAAAATCATTATGTAATGCAGTATGTTGATAAATGAAAAAATGCGCTTTAC
>Frequency_3_QualityScore_EFGGHFHIJJGIJIIIHIIIJJJJJIIIJIIIIHHIGEEDDDCCBC?CCCCDCDDAACADDDDD:??AC?>CDEDA@ABCD?BACDDDDACDED_Mismatch_1_Sense_+_Library_PoolC
AGTGCTTCGGATTTTGTTGCCCCCCATTTGGAGGCGGCCCAGGGGGCGGCCCCCCTCCATTTTAAGGACCATTCGTTACCCAGATGTTGTTATG
>Frequency_3_QualityScore_FFHHHGGJJJJJJHJJJJJJJJJJGHIIIIJJIGFEDCDCCCCCACDDDDACBABDEEDCCDCCCBCDDCBCCDDDDDCDDACDCCDDCCCDDA_Mismatch_1_Sense_+_Library_PoolC
TTCGGATTTTGTTGCCCCCCATTTGGAGGCGGCCCAGGGGGCGGCCCCCCTCCATTTTAAGGACCATTCGTTACCCAGATGTTGTTATGGCCTG
>Frequency_3_QualityScore_ADCEGGEHHFGIHIIHIFHGHIIIIIJGIGICFHHIIJJIIGIIIHJIIFIHFHIFHIEHGHFGHGDEFD>ABBACBCBBBBCBD_Mismatch_0_Sense_+_Library_PoolC
TATGGCCTGCCTTTTCGTCAATAGAAAGGCAGAGCAAAATCATTATGTAATGCAGTATGTTGATAAATGAAAAAATGCGCTTTAC
>Frequency_3_QualityScore_FFHHHHHJIJJJJJJJJJJJIJJHIJJJJJJHIJJIIJJJJJJJJJJJJJJIJJIJJJJJI_Mismatch_0_Sense_+_Library_PoolC
AAAGGCAGAGCAAAATCATTATGTAATGCAGTATGTTGATAAATGAAAAAATGCGCTTTAC
>Frequency_3_QualityScore_FEHHHHGIIJIIIIJJJJIHIEGHHIIJJIJJJJJIJJIIIJIJIIJJIIIIHHECDDCCACCCDCCC?<?CDDDCC;ADECC>BCDCCCCDEE_Mismatch_1_Sense_+_Library_PoolC
TGCTGCTGCCTGCTGCAAGAGTGCTTCGGATTTTGTTGCCCCCCATTTGGAGGCGGCCCAGGGGGCGGCCCCCCTCCATTTTAAGGACCATTCG
>Frequency_3_QualityScore_EFHHHHHJJJJJJJJHHJJJIJIJJJFCDHGEDDDBCCCDD@CDBBDDEBCDDCCDAACDDDDDDDDCCCDDDDCABBDBCBDD><@=@CD=;:_Mismatch_0_Sense_+_Library_PoolC
TGTTGCCCCCCATTTGGAGGCGGCCCAGGGGGCGGCCCCCCTCCATTTTAAGGACCATTCATTACCCAGATGTTGTTATGGCCTGCCTTTTCGT
>Frequency_3_QualityScore_CCEFDBEFGFCFAEEFCE=BCEBABDC@BDFGEBB?FEFFEEEE<BAEFD;@BFDEHCHFHEEBCE=DEDB@?:>=>@CCCCBACB_Mismatch_0_Sense_+_Library_PoolC
CCTGCCTTTTCGTCAATAGAAAGGCAGAGCAAAATCATTATGTAATGCAGTATGTTGATAAATGAAAAAATGCGCTTTACAGATCA
>Frequency_3_QualityScore_FFHHHHHJJJJJFHHJJJJJIJJJJIHIJJJJJJJJJJJHIIIJJGEDDDCAAACCCAC=ACDDCDDCBCDDDDDDDCCDB>CDCACCDDDCCC_Mismatch_1_Sense_+_Library_PoolC
CTGCTGCAAGAGTGCTTCGGATTTTGTTGCCCCCCATTTGGAGGCGGCCCAGGGGGCGGCCCCCCTCCATTTTAAGGACCATTCGTTACCCAGA
>Frequency_3_QualityScore_FEGFGFGHHIFGEIIIIHHIIIHFFG>FIGGHIIJIGEIDFHFHIJIHIGIGHHEGGGIHIHEGGIDCDDFFFFEFFFEDC@BCDCC?CCDDBA_Mismatch_1_Sense_+_Library_PoolC
ATGTTGTTATGGCCTGCCTTTTCGTCAATAGAAAGGCAGAGCAAAATCATTATGTAATGCAGTATGTTGATAAATGAAAAAATGCGCTTTACAA
>Frequency_3_QualityScore_FFHHHGHIIJHIIJJJJIHIIHGIJIJJJJIIIIIHHIJIHHIIIFIIIIIGHGHGIHGHHIHEEFFED@ACDDDCDCCDDECDDEEDDDDBDE_Mismatch_1_Sense_+_Library_PoolC
CTCCATTTTAAGGACCATTCGTTACCCAGATGTTGTTATGGCCTGCCTTTTCGTCAATAGAAAGGCAGAGCAAAATCATTATGTAATGCAGTAT
>Frequency_3_QualityScore_FFHHHEGIJJJJJGIJJJIIJJJJJJJJJJJJHJJJIJJHFDDCDCDDDDDDCCDDDDDDD@CDEEDDDCCCCCDDEE@@ACDDACBDDDCDCC_Mismatch_1_Sense_+_Library_PoolC
AAGAGTGCTTCGGATTTTGTTGCCCCCCATTTGGAGGCGGCCCAGGGGGCGGCCCCCCTCCATTTTAAGGACCATTCGTTACCCAGATGTTGTT
>Frequency_3_QualityScore_CEHHHFHIIHHJJJJJIHJJJICBC<ACDDDDDDDDEEDDDDDDDDDDDEEBCCADDDDCDDACDBCDBACBCDB@BACCDBA@@ACCCCBDD=_Mismatch_1_Sense_+_Library_PoolC
CATTTGGAGGCGGCCCAGGGGGCGGCCCCCCTCCATTTTAAGGACCATTCGTTACCCAGATGTTGTTATGGCCTGCCTTTTCGTCAATAGAAAG
>Frequency_3_QualityScore_DEFFHEGIIHGIBGHHHIIIIIIIIIIIIIJHHIIIHHIIIIHAEFGIFGGFIHHIIHGFFFFFCEFFEBBCCDCDEEBCDDDCCCDDC_Mismatch_1_Sense_+_Library_PoolC
TTCGTTACCCAGATGTTGTTATGGCCTGCCTTTTCGTCAATAGAAAGGCAGAGCAAAATCATTATGTAATGCAGTATGTTGATAAATGA
>Frequency_3_QualityScore_EFHHHGHIIIJIIHJJJHBBCDDCDDCCDDDEEEEDDDDDCCDDEECDCDDDCDDDDACDBBCDBDBCDA?BCCDD>=?9=ADCAAB>9AACAC_Mismatch_1_Sense_+_Library_PoolC
GGAGGCGGCCCAGGGGGCGGCCCCCCTCCATTTTAAGGACCATTCGTTACCCAGATGTTGTTATGGCCTGCCTTTTCGTCAATAGAAAGGCAGA
>Frequency_2_QualityScore_FFHHHGGIIIIHIIIIJJHIGGGIIGIFIJJIJIGGIIIJJJIHHIJJIJGIIGIHGIEHIIIHIIIIGGGHEEEFEDEDDCDCCDDD_Mismatch_0_Sense_+_Library_PoolC
TGTTATGGCCTGCCTTTTCGTCAATAGAAAGGCAGAGCAAAATCATTATGTAATGCAGTATGTTGATAAATGAAAAAATGCGCTTTAC
>Frequency_2_QualityScore_FFHGGHGJJJJJJIJJIJJIIJJIIHIGIIJJIIJJJJJJJJIJIJJJIIJJJIHHHGG_Mismatch_0_Sense_+_Library_PoolC
GCAGAGCAAAATCATTATGTAATGCAGTATGTTGATAAATGAAAAAATGCGCTTTACAG
>Frequency_2_QualityScore_EEGGHHGDCGEFFEIIIIIEGEFHDFEGIIIGIICGFGAEFHIIIIIIIIIIIIGGEE=CCECEGFGGCA_Mismatch_0_Sense_+_Library_PoolC
TAGAAAGGCAGAGCAAAATCATTATGTAATGCAGTATGTTGATAAATGAAAAAATGCGCTTTACAGATCA
>Frequency_2_QualityScore_EEHGHGHIJIIIJJHIIJIIIIIJHIHIIGGEEECCCDDDCDDCDDDCADEECACCCCD><?CA9AACA<<AACCA?AAACCAAA;?;7@ACC?_Mismatch_1_Sense_+_Library_PoolC
TTTTGTTGCCCCCCATTTGGAGGCGGCCCAGGGGGCGGCCCCCCTCCATTTTAAGGACCATTCGTTACCCAGATGTTGTTATGGCCTGCCTTTT
>Frequency_2_QualityScore_FFHGGHHJJJIIIIJIGIFHHIIIJICGHIIIIHIIJIIJIIJIJFIIIIGEDDDDCCCBDDDDDBD@C@B@AC?CDCE>AACAABACDE?CDB_Mismatch_0_Sense_+_Library_PoolC
TGCTGCCTGCTGCAAGAGTGCTTCGGATTTTGTTGCCCCCCATTTGGAGGCGGCCCAGGGGGCGGCCCCCCTCCATTTTAAGGACCATTCATTA
>Frequency_2_QualityScore_FFHHHHGJJHIIJJIIIIIIIHIIIIFHJIIJIGIIIIJGGIIIIGIGHIIGIIIIJIIIIIIDGHGFFBBCCCACCCC_Mismatch_2_Sense_+_Library_PoolC
GCCTTTTCGTCAATAGAAAGGCAGAGCAAAATCATTATGTAATGCAGTATGTTGATAAATGAAAAAATGCGCTTTACGA
>Frequency_2_QualityScore_FFGHHHHIIIIJJIJIIJIIEHHIIIJJIJIIIIIJGIIIJIIGIIIHHHIIGEBCDDCA?A@ACDD@@7>BDCDD@ACEDCCCCCCBACCED;_Mismatch_1_Sense_+_Library_PoolC
GCTGCTGCCTGCTGCAAGAGTGCTTCGGATTTTGTTGCCCCCCATTTGGAGGCGGCCCAGGGGGCGGCCCCCCTCCATTTTAAGGACCATTCGT
>Frequency_2_QualityScore_FFHHHGHJJJJJJJIJJIIIJIIIIJJJIJJJJIJJJJJIJJJJJJJIIJJIIIIHIJIIIIIIIIIIIHHGGGEEDEDDDDDDD_Mismatch_1_Sense_+_Library_PoolC
AATGGCCTGCCTTTTCGTCAATAGAAAGGCAGAGCAAAATCATTATGTAATGCAGTATGTTGATAAATGAAAAAATGCGCTTTAC
>Frequency_2_QualityScore_EFHHHHHJJIJIIGIIIIIIIGIJCECCDDCBC/9>CCDBDD7?ACDBCCCC@BBCDDC?CDDDC?A=@<?ACA@B???>AB67ACBCC>;845_Mismatch_1_Sense_+_Library_PoolC
TTGCCCCCCATTTGGAGGCGGCCCGGGGGGCGGCCCCCCTCCATTTTAAGGACCATTCATTACCCAGATGTTGTTATGGCCTGCCTTTTCGTCA
>Frequency_2_QualityScore_ADFCDEEEEGFAEGGIGFEGHIC?EBEBDAE=FEEIFHEEGGCCEHICAAAACECHEE;AAHECC_Mismatch_0_Sense_+_Library_PoolC
AGAAAGGCAGAGCAAAATCATTATGTAATGCAGTATGTTGATAAATGAAAAAATGCGCTTTACAG
>Frequency_2_QualityScore_DEHHHGHIIIIIIHIJIIIJIIJIIJHIJJIJJIGIIJGGIIJJJJJGIIJIIIIIHIIIIIHGGG_Mismatch_0_Sense_+_Library_PoolC
TAGAAAGGCAGAGCAAAATCATTATGTAATGCAGTATGTTGATAAATGAAAAAATGCGCTTTACAG
>Frequency_2_QualityScore_FFGFHFHFFIIIIHIIHIEIIJJJIIJIGCEEDDACCBCDDDCDD?CCCD?BCCBCDACCDEBA?CDD?<?BCABCCBCD;B=CCA@CACCC?;_Mismatch_1_Sense_+_Library_PoolC
TTGTTGCCCCCCATTTGGAGGCGGCCCAGGGGGCGGCCCCCCTCCATTTTAAGGACCATTCGTTACCCAGATGTTGTTATGGCCTGCCTTTTCG
>Frequency_2_QualityScore_FFEEHFGGIGGGGGACGEFEFEEEDEDEDEDBECABACC@CCEDCCCCCACCCDBBCBCCCC;A?59?CAACCA>AC>A=>CCDCBABACEECC_Mismatch_1_Sense_+_Library_PoolC
GGCGGCCCCCCTCCATTTTAAGGACCATTCGTTACCCAGATGTTGTTATGGCCTGCCTTTTCGTCAATAGAAAGGCAGAGCAAAATCATTATGT
>Frequency_2_QualityScore_DEHHGHFIIIFIGIEHCHIIHGIIFIHIIIICHIIGIGGIHEIIGGIGFHIIBDAFFHEHCHE;AECEA_Mismatch_0_Sense_+_Library_PoolC
CAATAGAAAGGCAGAGCAAAATCATTATGTAATGCAGTATGTTGATAAATGAAAAAATGCGCTTTACAG
>Frequency_2_QualityScore_@B9?B?FCE==?E>;=?<A;22:=35?CAB9?AD=CB??A?E;C<C3=AC/559??=>=A?;=5535=97<;=>AC_Mismatch_0_Sense_+_Library_PoolC
CCCCCCTCCATTTTAAGGACCATTCATTACCCAGATGTTGTTATGGCCTGCCTTTTCGTCAATAGAAAGGCAGAGC
>Frequency_2_QualityScore_FFHGHGHJJIJJJJJJIJGIHIFIFIIIIJIJJIIJJJIJJIIIJIIJIIIIGIIIGHIHFHHFIIJIHFHGGEFDECECCDCDDDCC_Mismatch_0_Sense_+_Library_PoolC
TTATGGCCTGCCTTTTCGTCAATAGAAAGGCAGAGCAAAATCATTATGTAATGCAGTATGTTGATAAATGAAAAAATGCGCTTTACAG
>Frequency_2_QualityScore_FFGFFFEFIIIIHGIJIIHIJIHHEGIIGIGIIJEFEIIIHAHIIJGFHEEIEGGIIIIHIIGHIIGEFGGHHGEDEEFEDD;???CD_Mismatch_1_Sense_+_Library_PoolC
ATGTTGTTATGGCCTGCCTTTTCGTCAATAGAAAGGCAGAGCAAAATCATTATGTAATGCAGTATGTTGATAAATGAAAAAATGCGCA
>Frequency_2_QualityScore_EEHHHHHJJHIGIIHIGGGGHIIGIIEIIIIGIIIIIJIIIIGHIGIIIGIIJHIIEGGEHIIEEIGIGCCEBCDDDDDCCCBCD_Mismatch_0_Sense_+_Library_PoolC
CTGCCTTTTCGTCAATAGAAAGGCAGAGCAAAATCATTATGTAATGCAGTATGTTGATAAATGAAAAAATGCGCTTTACAGATCA
>Frequency_2_QualityScore_EEFGFEBDCCCGIEICGG?C;D=AGIHHE=:BEHIABBFCEEE;9ECAFC?AACCGH?CGHGGCGGEDEA=@C<@AAA?_Mismatch_0_Sense_+_Library_PoolC
TTTCGTCAATAGAAAGGCAGAGCAAAATCATTATGTAATGCAGTATGTTGATAAATGAAAAAATGCGCTTTACAGATCA
>Frequency_2_QualityScore_FFHHHHHIJIJJJJJJJJJJIIIJJJJIJJJJJIJJJJJIIHIEHIGIIIIGFIIHHGGGGEDBEEEECCDEEECCDDDCDCEDDDCDEDDEDC_Mismatch_1_Sense_+_Library_PoolC
GACCATTCGTTACCCAGATGTTGTTATGGCCTGCCTTTTCGTCAATAGAAAGGCAGAGCAAAATCATTATGTAATGCAGTATGTTGATAAATGA
>Frequency_2_QualityScore_EEHGGGGIIIJJIIJJIIHGHFIGHCGGIIGGHGIEIIHIIGHIGGHGIGIIGCEEGEDCDDCC??=?CBBAABBBBBCCB=CDEDACBCCBCC_Mismatch_0_Sense_+_Library_PoolC
TTGCTGCTGCTGCCTGCTGCAAGAGTGCTTCGGATTTTGTTGCCCCCCATTTGGAGGCGGCCCAGGGGGCGGCCCCCCTCCATTTTAAGGACCA
>Frequency_2_QualityScore_FFHHHHHJJJJIIJJIJJJJJIJIJIIIIJIJJIIJJIIJJIIIJJJJJIIJJIJJIIJIIJIJIJJJHFFFFDDDDDDDD_Mismatch_2_Sense_+_Library_PoolC
CTGCCTTTTCGTCAATAGAAAGGCAGAGCAAAATCATTATGTAATGCAGTATGTTGATAAATGAAAAAATGCGCTTTACGA
>Frequency_2_QualityScore_FFHHGHHIJJJJIIIJJJIJIIJGIIIJJJJJJJJJIJJJIIJIHHIJIIIJJJIIJJIJIIIIHHGEFFDDED_Mismatch_0_Sense_+_Library_PoolC
TTTTCGTCAATAGAAAGGCAGAGCAAAATCATTATGTAATGCAGTATGTTGATAAATGAAAAAATGCGCTTTAC
>Frequency_2_QualityScore_CEFHGHGGIJIGIIJJIJIJJJFIGGIHIIIIJJIIIIIHHIIIJJIIGIFGIGIIIGFGIGHEGGFEEDCDCDEDCDCEEEDDDDCDEEAACC_Mismatch_1_Sense_+_Library_PoolC
TTTTAAGGACCATTCGTTACCCAGATGTTGTTATGGCCTGCCTTTTCGTCAATAGAAAGGCAGAGCAAAATCATTATGTAATGCAGTATGTTGA
>Frequency_2_QualityScore_FFHHHHHJJJJJJJJIIJHIIIJJIIHIIJHIJIIJIIJJIIIIJJIIIIIGIJIIIJ_Mismatch_0_Sense_+_Library_PoolC
CAGAGCAAAATCATTATGTAATGCAGTATGTTGATAAATGAAAAAATGCGCTTTACAG
>Frequency_2_QualityScore_DDHHEFGIHGIIHHIHGIFCH=CCEHGGGCAEGGGDFCCA=D=CEH?DA@CACEB==?;?=65318;=35;>BC@5?CCEECAA=AC=?=AACC_Mismatch_0_Sense_+_Library_PoolC
TGCTGCTGCCTGCTGCAAGAGTGCTTCGGATTTTGTTGCCCCCCATTTGGAGGCGGCCCAGGGGGCGGCCCCCCTCCATTTTAAGGACCATTCA
>Frequency_2_QualityScore_EEBCCECHGAEH=DCCGHFH?GAEGIIIEGHIIHHEEGIIDEGGIGIIIGGIIIIICEEACEBCEEFA_Mismatch_0_Sense_+_Library_PoolC
AATAGAAAGGCAGAGCAAAATCATTATGTAATGCAGTATGTTGATAAATGAAAAAATGCGCTTTACAG
>Frequency_2_QualityScore_EFHHHHHJCGIIJJJJHIJJJJIJIJJIJJJJJJJJJIJJJJHFDDDCDDDDCDDCDDDDDBDD=CCEEDCDDDDDACDEECDDDDDCDBDDCC_Mismatch_1_Sense_+_Library_PoolC
TGCAAGAGTGCTTCGGATTTTGTTGCCCCCCATTTGGAGGCGGCCCAGGGGGCGGCCCCCCTCCATTTTAAGGACCATTCGTTACCCAGATGTT
>Frequency_2_QualityScore_EFGHGGGJIJJIIIJIIIIEDCACDDDCCCCCEEEECDCCDDCDDEECCBBDDDDDDCABCBDDEDCBCA>@B?CCCC@=<?BDBDCDCAC?9?_Mismatch_1_Sense_+_Library_PoolC
TGGAGGCGGCCCAGGGGGCGGCCCCCCTCCATTTTAAGGACCATTCGTTACCCAGATGTTGTTATGGCCTGCCTTTTCGTCAATAGAAAGGCAG
>Frequency_2_QualityScore_FFHHGHGJGGGIGGIHIIIJIIIIGECCCDDCDDDDDCCEEECCDDDDDDCDEECDDDDDDDCDCACCCACDCCCDCBABCCDDC??A@?CABA_Mismatch_1_Sense_+_Library_PoolC
CCCCATTTGGAGGCGGCCCAGGGGGCGGCCCCCCTCCATTTTAAGGACCATTCGTTACCCAGATGTTGTTATGGCCTGCCTTTTCGTCAATAGA
>Frequency_2_QualityScore_FFHHGHHJJIIJIJIIIIIJJIJIIIIHIIJJJJJIIIHIJIIIIIIIHGIII_Mismatch_0_Sense_+_Library_PoolC
AGCAAAATCATTATGTAATGCAGTATGTTGATAAATGAAAAAATGCGCTTTAC
>Frequency_2_QualityScore_FFHHGHHJIJJJJJJJJJJJJFIIIJJJJIIJJIIJJJHIJIJJJJIJJJJIIIIJJJIII_Mismatch_0_Sense_+_Library_PoolC
AGGCAGAGCAAAATCATTATGTAATGCAGTATGTTGATAAATGAAAAAATGCGCTTTACAG
>Frequency_2_QualityScore_EEGGGGHIIFIGGIHIGIIIGIEEHHIIIGGGGIGIHHEEHGGIGFIIICHHIIIIII_Mismatch_0_Sense_+_Library_PoolC
GCAAAATCATTATGTAATGCAGTATGTTGATAAATGAAAAAATGCGCTTTACAGATCA
>Frequency_2_QualityScore_FFHHEHHIJJIIIEIJJJIIIJIIJGIIJJJJIJJIGIHIIFGGGGGEEEEEECAECDDDCB@@=ADDCCACBCCBCCACCCDDCAA@CBBCBD_Mismatch_0_Sense_+_Library_PoolC
GCGGCCCCCCTCCATTTTAAGGACCATTCATTACCCAGATGTTGTTATGGCCTGCCTTTTCGTCAATAGAAAGGCAGAGCAAAATCATTATGTA
>Frequency_2_QualityScore_FFGHHGGJIHGIJIGIIJIJIIEFI?GEGIJJIJIIIIGIEGHIIGCICEGHGGHGHFIGFEHEGGEGEACDCDCCDCCD_Mismatch_0_Sense_+_Library_PoolC
TGCCTTTTCGTCAATAGAAAGGCAGAGCAAAATCATTATGTAATGCAGTATGTTGATAAATGAAAAAATGCGCTTTACAG
>Frequency_2_QualityScore_EECCA=EHHEGIAGGGGEGIGEGGGHHEEHDGECH=AEGDDCAABBBA>=B9;ABC?AAB@ABCCA<?BABAA?AC<AB?ABA?>ABC??A>=C_Mismatch_1_Sense_+_Library_PoolC
AGAGTGCTTCGGATTTTGTTGCCCCCCATTTGGAGGCGGCCCAGGGGGCGGCCCCCCTCCATTTTAAGGACCATTCGTTACCCAGATGTTGTTA
>Frequency_2_QualityScore_C@CDEFEIIIAFHHE<;A=AB>B=?=<?=ABCC==A=C?CC;ACDAAAB@BCBAB;7;A>=?ACCA?AA=5;?AC5-/1-573:77?=?5:<A?_Mismatch_1_Sense_+_Library_PoolC
GAGGCGGCCCGGGGGGCGGCCCCCCTCCATTTTAAGGACCATTCATTACCCAGATGTTGTTATGGCCTGCCTTTTCGTCAATAGAAAGGCAGAG
>Frequency_2_QualityScore_FFHHGHHJJIIIJJJJJIGIIGIIIJJJIJIIIJJJJJJIJJIJJIJIIIIII_Mismatch_0_Sense_+_Library_PoolC
ATCATTATGTAATGCAGTATGTTGATAAATGAAAAAATGCGCTTTACAGATCA
>Frequency_2_QualityScore_FFGHGHGIIIHIIIIIIIHEGHIIHIIIIIIJJGIGIIIIJEGIIIIIEIIIJIIIGGIJIIIJIIIGHGGHGEECBDECDCCDCC_Mismatch_0_Sense_+_Library_PoolC
TTATGGCCTGCCTTTTCGTCAATAGAAAGGCAGAGCAAAATCATTATGTAATGCAGTATGTTGATAAATGAAAAAATGCGCTTTAC
>Frequency_2_QualityScore_FFHHHEHDCDDCCDDDD<CCBCEEEA>CCCDDBDDEEEEEDDDBC:?BCACCCCEDDDDCAACBCCDCCC;9=CECCCCBCDCCDCABCC@ACC_Mismatch_1_Sense_+_Library_PoolC
CCGGGGGGCGGCCCCCCTCCATTTTAAGGACCATTCATTACCCAGATGTTGTTATGGCCTGCCTTTTCGTCAATAGAAAGGCAGAGCAAAATCA
>Frequency_2_QualityScore_FFGHHHHJJFIIIIIJIIIIHGHHDIGDDADCDDDDDDCCEEEDCCCCCDDDCEEACCDCAACCCDBCC;ACBCA@CC>?ACACAA?@AACECC_Mismatch_1_Sense_+_Library_PoolC
CCCCCATTTGGAGGCGGCCCAGGGGGCGGCCCCCCTCCATTTTAAGGACCATTCGTTACCCAGATGTTGTTATGGCCTGCCTTTTCGTCAATAG
>Frequency_2_QualityScore_FFH=FGHIJJJGIJIJHIJJJJJJIJIIIIGIIJIIIGCEDABDDDDBB=8>ACCCA?A<ACEE<BCCCCCACDEDEECCCDAA?BCACC7=AC_Mismatch_1_Sense_+_Library_PoolC
GAGTGCTTCGGATTTTGTTGCCCCCCATTTGGAGGCGGCCCGGGGGGCGGCCCCCCTCCATTTTAAGGACCATTCATTACCCAGATGTTGTTAT
>Frequency_2_QualityScore_CDEEHEHDHGIIIIGHHGIGGIGIHGIEGIGCGDIDCCEGIHIHIIECEECCECEGAA=?C>@@9?AC=5;A@BA@??BCDD<ACCE??>ACCC_Mismatch_1_Sense_+_Library_PoolC
GCCCCCCTCCATTTTAAGGACCATTCGTTACCCAGATGTTGTTATGGCCTGCCTTTTCGTCAATAGAAAGGCAGAGCAAAATCATTATGTAATG
>Frequency_2_QualityScore_FFHGGHHEIGIIIIGIIHGHGIIIIIGIIIIIICHIIIIIIGGHIGHIHGIIIIGHHGHIIHEDGGDDECEDE_Mismatch_0_Sense_+_Library_PoolC
TCGTCAATAGAAAGGCAGAGCAAAATCATTATGTAATGCAGTATGTTGATAAATGAAAAAATGCGCTTTACAG
>Frequency_2_QualityScore_FEEHHHHGEDGGHIIIIIIIIHGIEHGGFHIIIIIIIIIGFGIIGIICGIIGIGIIIHGFIGHIGGECECEC@CACCCCCACB_Mismatch_0_Sense_+_Library_PoolC
GCCTTTTCGTCAATAGAAAGGCAGAGCAAAATCATTATGTAATGCAGTATGTTGATAAATGAAAAAATGCGCTTTACAGATCA
>Frequency_2_QualityScore_FFHHHHHJJIIIIJJIJJJIJJGIJIIIIIIJJIJGGIJJJJEFHHIIJIIIGGHIGGIGGEEACCDEEEEEECCEEACCDDECBEDA_Mismatch_1_Sense_+_Library_PoolC
TCGTTACCCAGATGTTGTTATGGCCTGCCTTTTCGTCAATAGAAAGGCAGAGCAAAATCATTATGTAATGCAGTATGTTGATAAATGA
>Frequency_2_QualityScore_FFGGHFHIIJJIJGHIIJJIJGIIJIIIIIJJIJJJJJJJHGHIJJGEDDDCCC?@CD?C=BCDDDDDDACDCECCCDCCDCCCCDABBDDDAC_Mismatch_1_Sense_+_Library_PoolC
CCTGCTGCAAGAGTGCTTCGGATTTTGTTGCCCCCCATTTGGAGGCGGCCCAGGGGGCGGCCCCCCTCCATTTTAAGGACCATTCGTTACCCAG
>Frequency_2_QualityScore_AEA=EEEGCCGGGGGHECB:BGGGGGGGEFFGGIIDEGFFAAAEEGAAAFGGGGGGGGGGACDA>ACCCA_Mismatch_0_Sense_+_Library_PoolC
CGTCAATAGAAAGGCAGAGCAAAATCATTATGTAATGCAGTATGTTGATAAATGAAAAAATGCGCTTTAC
>Frequency_2_QualityScore_FFHHHHHIJIJJIJIIIIJIJJJJIJJJJIJJIJJIHIJIJJIGIGIIJIJIJGHIJHIIIIIJIIIGGHGGEEDCCDDDDDDDC_Mismatch_0_Sense_+_Library_PoolC
TGGCCTGCCTTTTCGTCAATAGAAAGGCAGAGCAAAATCATTATGTAATGCAGTATGTTGATAAATGAAAAAATGCGCTTTACAG
>Frequency_2_QualityScore_EEHEFEEIHIHEIIIEEEIIFGHGE8=3;:;<?C?A?AABC>?@AA?A?=AA=BC:9AA:<8?BAAC?;AAAA9BCA?BBCCA;58-37@_Mismatch_0_Sense_+_Library_PoolC
CCCATTTGGAGGCGGCCCAGGGGGCGGCCCCCCTCCATTTTAAGGACCATTCATTACCCAGATGTTGTTATGGCCTGCCTTTTCGTCAAT
>Frequency_2_QualityScore_FFHGHHHJJJJIIJJJJIJHIJIJJJIIJJIIIIJJIFEDDCCDDDDDCD:CDDDDDDDCCEEECACDCCCCDDEECCDDCDACACCCCDABDE_Mismatch_1_Sense_+_Library_PoolC
GAGTGCTTCGGATTTTGTTGCCCCCCATTTGGAGGCGGCCCAGGGGGCGGCCCCCCTCCATTTTAAGGACCATTCGTTACCCAGATGTTGTTAT
>Frequency_2_QualityScore_;CGEGHCGC?EGIGGEDHIICHDCHIIIIGHIHICFEECFGIHGGGIHIIIIDDGIBBFGEFHEGEFEECBEEEEDDDCCCACCCCCCCAC??A_Mismatch_1_Sense_+_Library_PoolC
GTTGTTATGGCCTGCCTTTTCGTCAATAGAAAGGCAGAGCAAAATCATTATGTAATGCAGTATGTTGATAAATGAAAAAATGCGCTTTACAGAA
>Frequency_2_QualityScore_FFGHHHGIJJJJJJJJIJJJJJIJIJIIIJJIJJJJJJJJIJJJJIIIJIJJJJGIIJIIJJJIIJJIHHHGHEDDECDCDDDD_Mismatch_0_Sense_+_Library_PoolC
ATGGCCTGCCTTTTCGTCAATAGAAAGGCAGAGCAAAATCATTATGTAATGCAGTATGTTGATAAATGAAAAAATGCGCTTTAC
>Frequency_2_QualityScore_EFHGHHHIJJJJJJIIIIIIIJJJJIJJJIJJJIJJJIJJJGIJIGIIIJIJJJJJJIJIJHHHGFFEDEEEEEDDD_Mismatch_0_Sense_+_Library_PoolC
TCGTCAATAGAAAGGCAGAGCAAAATCATTATGTAATGCAGTATGTTGATAAATGAAAAAATGCGCTTTACAGATCA
>Frequency_2_QualityScore_FFHHHHHJJJJJJJJJJIIGIIJIIJIJJJJJIJJJIJJIJJJJJJJJJHJJIJJIIGIIJIIIIHHHHEGGFFFEDDDDDDDDDDDCDDDDED_Mismatch_2_Sense_+_Library_PoolC
GTTATGGCCTGCCTTTTCGTCAATAGAAAGGCAGAGCAAAATCATTATGTAATGCAGTATGTTGATAAATGAAAAAATGCGCTTTACAGATCTG
>Frequency_2_QualityScore_FFHHGHHIJJIIJHIIJJJJJIJJIGIIIJIIIIHIHHHHHGGGGFGEEEEECDEEDDCDCC=@?CDECCCCCDCCDCCCCCCDCC>BCECA@A_Mismatch_1_Sense_+_Library_PoolC
GCGGCCCCCCTCCATTTTAAGGACCATTCGTTACCCAGATGTTGTTATGGCCTGCCTTTTCGTCAATAGAAAGGCAGAGCAAAATCATTATGTA
>Frequency_2_QualityScore_FEHHGHHIIIFIIHHHIHIGGEEHGFGHHIGIIIIIGIGIIIJHGIGIIIIGI_Mismatch_0_Sense_+_Library_PoolC
CAAAATCATTATGTAATGCAGTATGTTGATAAATGAAAAAATGCGCTTTACAG
>Frequency_2_QualityScore_FFHGHHHJJJJJGIIIJIIIIHHIIIIJJHIIIIIIJJIIHHIGGGGGHEGGFEEEEEECDCDCCDEDDBCA@CCCDACAACDACCACE?BCDE_Mismatch_1_Sense_+_Library_PoolC
CGGCCCCCCTCCATTTTAAGGACCATTCGTTACCCAGATGTTGTTATGGCCTGCCTTTTCGTCAATAGAAAGGCAGAGCAAAATCATTATGTAA
>Frequency_2_QualityScore_FFHHHHHJIIJIIJEICGGIIIIIFHIJIJHIIIIJJJIIGHIIHHIEHGCDDDB?AAACDDDACCCCDCDA=ACACDCCCCDDDDCEA;?ACD_Mismatch_1_Sense_+_Library_PoolC
CTGCCTGCTGCAAGAGTGCTTCGGATTTTGTTGCCCCCCATTTGGAGGCGGCCCAGGGGGCGGCCCCCCTCCATTTTAAGGACCATTCGTTACC
>Frequency_2_QualityScore_FFHHGHHJIJIIIJIJJJJJJIIIIHIJIIHFE@CDDDDCD=BDDDDCCBACDEEBCDDDDDBDDEECCCCCDCDACDDCDCCDDCCCCCAACC_Mismatch_1_Sense_+_Library_PoolC
GGATTTTGTTGCCCCCCATTTGGAGGCGGCCCAGGGGGCGGCCCCCCTCCATTTTAAGGACCATTCGTTACCCAGATGTTGTTATGGCCTGCCT
>Frequency_2_QualityScore_EE=EGHGIEGEFIIIFGIIHIIIIIEGEHIGHIIIGGEEHGGEGIICHGCGGACEGEGHIIAEFFGCDA?ACC?DDDE@CCC@BDACCC?=ADC_Mismatch_1_Sense_+_Library_PoolC
CCATTTTAAGGACCATTCGTTACCCAGATGTTGTTATGGCCTGCCTTTTCGTCAATAGAAAGGCAGAGCAAAATCATTATGTAATGCAGTATGT
>Frequency_2_QualityScore_FFGEDFCAGGHIGHFAGIHEGGEEGFFIGIIGIGEGFIGID?BB?>?=;AB;;&6;;8717?-.9?;AAA?A??47:ACCBCCCC:=<BC_Mismatch_0_Sense_+_Library_PoolC
CAAGAGTGCTTCGGATTTTGTTGCCCCCCATTTGGAGGCGGCCCAGGGGGCGGCCCCCCTCCATTTTAAGGACCATTCATTACCCAGATG
>Frequency_2_QualityScore_FFHHGHGJJIJIJJJJJJJJIIIJIIJJIJJJHIIJIIIJJJIJJJJJJJJJIIIIIHGFGG_Mismatch_0_Sense_+_Library_PoolC
GAAAGGCAGAGCAAAATCATTATGTAATGCAGTATGTTGATAAATGAAAAAATGCGCTTTAC
>Frequency_2_QualityScore_FFHHHGHAGIJJJJIHIIJJJIIJJJJJJJIIIHIHIIJIJGEDDBCBDDDCDD;ACDDDDDDDDEEECCDCDDCACDECDDDCCCCDA?BABC_Mismatch_1_Sense_+_Library_PoolC
GCAAGAGTGCTTCGGATTTTGTTGCCCCCCATTTGGAGGCGGCCCGGGGGGCGGCCCCCCTCCATTTTAAGGACCATTCATTACCCAGATGTTG
>Frequency_1_QualityScore_@A:DBB93B&07:BB1B?CCDDD>@@@CA?BACDAC>@CCCCBACC>CCC?CDCCBC<@<BCCCC39(2+044::@C:8AABB@CC<CCC>::@_Mismatch_1_Sense_+_Library_PoolC
GGGGGGCGGCCCCCCTCCATTTTAAGGACCATTCATTACCCAGATGTTGTTATGGCCTGCCTTTTCGTCAATAGAAAGGCAGAGCAAAATCATT
>Frequency_1_QualityScore_FFHHHHHJJJJJJJJJJJJJJJIJJIJJHFFDDDDDDBDDDDDDDD9ADDDDDDDDDDBDDEEDEEDDDCDBDDECDCBDECC?CDBB@@CDD:_Mismatch_1_Sense_+_Library_PoolC
TTTGTTGCCCCCCATTTGGAGGCGGCCCGGGGGGCGGCCCCCCTCCATTTTAAGGACCATTCATTACCCAGATGTTGTTATGGCCTGCCTTTTC
>Frequency_1_QualityScore_FFHHHHHJJJJJJJJJJJHIJJIJJJJJJJJJIIJIJJJJJJJJJIJIHIJJIJGIEHJJHIIJJIJHHFHHGEDBAEEDBD_Mismatch_1_Sense_+_Library_PoolC
TTATGGCCTGCCTTTTCGTCAATAGAAAGGCAGAGCAAAATCATTATGTAATGCAGTATGTTGATAAATGAAAAAATGCGCA
>Frequency_1_QualityScore_DDFHHGFIGGIIIIJHIEHIIIEHHEHICFIIIJJGIHIJIJJGIJJIEIEHGJJJGIEH>HHG_Mismatch_1_Sense_+_Library_PoolC
GGCAGAGCAAAATCATTATGTAATGCAGTATTTTGATAAATGAAAAAATGCGCTTTACAGATCA
>Frequency_1_QualityScore_B?D>?BDDGGAHEBAFHD?EGECFDEGEFGF38DFD):BFDEHIBD@AC:8C4==;(.;5@;.7?7?;;;;7?6;C;@C@@C@>>(;@_Mismatch_0_Sense_+_Library_PoolC
AAGGACCATTCATTACCCAGATGTTGTTATGGCCTGCCTTTTCGTCAATAGAAAGGCAGAGCAAAATCATTATGTAATGCAGTATGTT
>Frequency_1_QualityScore_FFHGHHHIJGIEEHHIIDGIIJJIJIHDD1@BDDDDBDCDEEDBCACC?BBDDEEDDEDCC>A?CCDDDCBDECDDCC(2?CCCDDB?<<>>>C_Mismatch_1_Sense_+_Library_PoolC
CCCCCATTTGGAGGCGGCCCAGGGGGCGGCCCCCCTCCATTTTAAGGACCATTCATTACCCAGATGTTGTTATGGCCTGCCTTTTCGTCAATAT
>Frequency_1_QualityScore_?BCF:<DEDEHG<A==?A865(,>>C;:A>C<@BC@8CDB>A@C>889:CC@CBC@C@?9CB8@:@C@35?_Mismatch_0_Sense_+_Library_PoolC
CCCAGGGGGCGGCCCCCCTCCATTTTAAGGACCATTCATTACCCAGATGTTGTTATGGCCTGCCTTTTCGT
>Frequency_1_QualityScore_FFHHHHHIIJJIJJHDDDDCDFEEEDDCFDDDDDEEDDDDDDDDDDDDCDCDDEDDDDDDDDDDDDCBB@DBEEDDDDCDDDDDDCDDDDDDDD_Mismatch_2_Sense_+_Library_PoolC
CAGGGGGCGGCCCCCCTCCATTTTAAGTACCATTCGTTACCCAGATGTTGTTATGGCCTGCCTTTTCGTCAATAGAAAGGCAGAGCAAAATCAT
>Frequency_1_QualityScore_FFHHHHHJJJJHIJJJJJJJJJJIJJJJJJJIJJJJJJJJIIIJJJJIJIJJJHHJJJJJJJIIJJJHFDDFDDDDDDD_Mismatch_1_Sense_+_Library_PoolC
CTGCCTTTTCGTCAATATAAAGGCAGAGCAAAATCATTATGTAATGCAGTATGTTGATAAATGAAAAAATGCGCTTTAC
>Frequency_1_QualityScore_FFGHHHHJFIFJIIIIG?=AB<E?B\6<BDDDBD@@CCC@CCCCDDBAC>::BD>AAAA?@>ACD9AC<(4(+:0<<3>CCA5222>B3:_Mismatch_0_Sense_+_Library_PoolC
CATTTGGAGGCGGCCCAGGGGGCGGCCCCCCTCCATTTTAAGGACCATTCATTACCCAGATGTTGTTATGGCCTGCCTTTTCGTCAATAG
>Frequency_1_QualityScore_FFHHHHHJJJJJJJJJJJJJJJGJIIJEHIIJJJJJJJJJJJJJJJJJHGHJIIJJIIJIIJJJJJJHFEFFDDDDDD_Mismatch_1_Sense_+_Library_PoolC
TGCCTTTTCGTCAATAGAAAGGCAGAGCAAAATCATTATGTAATGCAGTATGTTGATAAATGAAAAAATGCGCTTTAA
>Frequency_1_QualityScore_FDHHHHDIIHGGIHIJIJJIEHCHIIHIGEAEACBEBBD88757<BBB<3:BDE>3:CCBAB>:CC9??@CCAABDCDCC9<@CCC_Mismatch_1_Sense_+_Library_PoolC
GATTTTGTTGCCCCCCATTTGGAGGCGGCCCAGGGGGCGGCCCCCCTCCATTTTAAGGACCATTCGTTACCCAGATGTTGTTATGG
>Frequency_1_QualityScore_FFHGHHHJIJJEHIJJJIJJIJJJJICHGGHEGIIIIIIIJIIJJIJHIBGIJIIJJ_Mismatch_0_Sense_+_Library_PoolC
CTGCCTTTTCGTCAATAGAAAGGCAGAGCAAAATCATTATGTAATGCAGTATGTTGA
>Frequency_1_QualityScore_FFHHHHHJJJIJJGIJIIJJJIHIJJJJJIIIJJJJJJJJIJJJEHHHHFDFDDDDDDBDDDBDDDBDDBBDDDDDBACCDDB@CCCDDBDCDD_Mismatch_2_Sense_+_Library_PoolC
ATCTGCTGCCTGCTGCAAGAGTGCTTCGGATTTTGTTGCCCCCCATTTGGAGGCGGCCCAGGGGGCGGCCCCCCTCCATTTTAAGGACCATTCA
>Frequency_1_QualityScore_FFHHHHHIJJJJJJJIIJJJIJJJJJJJJJ_Mismatch_1_Sense_+_Library_PoolC
CATTATGTAATGCAGTATGTTTATAAATGA
>Frequency_1_QualityScore_ADDBD4CEED8?C@@D87774@6=6:71&65:==A>AABA8AA???AA>AA>DAAA(8>AA>AA??>>>A<9:0((+<AA_Mismatch_1_Sense_+_Library_PoolC
ATTTGGAGGCGGCCCAGGGGGCGGCCCCCCTCCATTTTAAGGACCATTCATTACCCAGATGTTGTTATGGCCTGGCTTTT
>Frequency_1_QualityScore_FDDBFBF>GFHGIIIFGGGBBFGGGBB&)&)5967BC8@@A(>>>92?<3>@>AD:A@CCB<::>:>3<A>(:19@_Mismatch_0_Sense_+_Library_PoolC
CCCATTTGGAGGCGGCCCAGGGGGCGGCCCCCCTCCATTTTAAGGACCATTCATTACCCAGATGTTGTTATGGCCT
>Frequency_1_QualityScore_FFHHHHHJJJIIJJHFDDDCDEEEDDDDDDDDDDEEEEEDDDDDDDDDDDDDDEDDDDDDBDACDD@@A?ADDDCCDDCBDDDDDCCDCDCDCC_Mismatch_1_Sense_+_Library_PoolC
TAGGGGGCGGCCCCCCTCCATTTTAAGGACCATTCATTACCCAGATGTTGTTATGGCCTGCCTTTTCGTCAATAGAAAGGCAGAGCAAAATCAT
>Frequency_1_QualityScore_DDBDFDBEABFHIIICHGGEHEADHIIGHG?B??@BBFGIIII=;@E;CB9@?=8,(\&)&)55;>@>BB<83(44>>:4>C?B_Mismatch_0_Sense_+_Library_PoolC
CTGCCTGCTGCAAGAGTGCTTCGGATTTTGTTGCCCCCCATTTGGAGGCGGCCCAGGGGGCGGCCCCCCTCCATTTTAAGGACC
>Frequency_1_QualityScore_FFHHHHHJJJIJJJJJJJHJIJJIJJJJIJJJJJJJJJJJIJJJJJJI_Mismatch_1_Sense_+_Library_PoolC
AATCATTATGTAATGCAGTATGTTGATAAATGAAAAAATGCTCTTTAC
>Frequency_1_QualityScore_FFHHHHHJIJGIIJIJJIJJJJIJIGHJJJJJJJJJJJJJIJJJJJJJDHHJIJIIIIJJJJJJJJHFF@DDDDDDDDDDCD_Mismatch_2_Sense_+_Library_PoolC
TGCCTTTTCGTCAATAGAAAGGCAGAGCAAAATCATTATGTAATGCAGTATGTTGATAAATGAAAAAATGCGCTTTACAGGA
>Frequency_1_QualityScore_FFHHHHHJJJJJJJJJJJJJJJJJIJJJJJJJIJJJJJJJHIJJIJJJJJJJJIJJJJJJJJJJHEFFFBDE_Mismatch_1_Sense_+_Library_PoolC
CTTCAATAGAAAGGCAGAGCAAAATCATTATGTAATGCAGTATGTTGATAAATGAAAAAATGCGCTTTACAG
>Frequency_1_QualityScore_FFHHHHHIIJIIJJJJJJIJJJJJJJJJJJJJJJJJI_Mismatch_0_Sense_+_Library_PoolC
AATGCAGTATGTTGATAAATGAAAAAATGCGCTTTAC
>Frequency_1_QualityScore_DDHHHHHIGJIJJJJJJJIJIGIGIJJIIJJJJIJIIIIIGJJJGIJJFHJIJIIJHJIIJJJHHFFFDDDDDDDDCDDD_Mismatch_0_Sense_+_Library_PoolC
TTTTCGTCAATAGAAAGGCAGAGCAAAATCATTATGTAATGCAGTATGTTGATAAATGAAAAAATGCGCTTTACAGATCA
>Frequency_1_QualityScore_FFHHHHHJJJIJJJJJIHJGIGIIIIIIIJJJJJIJJJJIIGIIJJJJIIGIJJJJJDHIJIIIEIGJHCHHHHFFCECEDDDDDCDCDDD_Mismatch_0_Sense_+_Library_PoolC
GTTATGGCCTGCCTTTTCGTCAATAGAAAGGCAGAGCAAAATCATTATGTAATGCAGTATGTTGATAAATGAAAAAATGCGCTTTACAGAT
>Frequency_1_QualityScore_FFHHHHHJJJJJJJJJJJJJHJJJJJHI3CFHIIIJJJJIJJJJIIHJIJJIJIJJJJIHHHHFFFFFCADEEEDDEEDDDDCCDDDDDDD_Mismatch_1_Sense_+_Library_PoolC
AAGGACCATTCATTACCCAGATGTTGTTGTGGCCTGCCTTTTCGTCAATAGAAAGGCAGAGCAAAATCATTATGTAATGCAGTATGTTGAT
>Frequency_1_QualityScore_@DFDHDHEHIIGIIGGIGII_Mismatch_0_Sense_+_Library_PoolC
AAAATGCGCTTTACAGATCA
>Frequency_1_QualityScore_FFHHHHHJJJJJJJJIJJJJJJJJIJJJIIIIIJJIIJJJJJJIIJIJJFDBDDB<<?;@BDD>@DDDD<<?CCDEECCC:>ADBACDEEED@C_Mismatch_1_Sense_+_Library_PoolC
CTGCCTGCTGCAAGATTGCTTCGGATTTTGTTGCCCCCCATTTGGAGGCGGCCCAGGGGGCGGCCCCCCTCCATTTTAAGGACCATTCATTACC
>Frequency_1_QualityScore_FFHHHHHJJJJJJJJJIJJJJIJIJJJJJJJJIJJJJJJJJJJJIHJJJJJIJGHIIJJIIIIHHHHFFDCEEEEEDDDEEEDDFEECDCDDDD_Mismatch_2_Sense_+_Library_PoolC
CTCCATTTTAAGGACCATTCGTTACCCAGATGTTGTTATGGCCTGCCTTTTCGTCAATAGAAAGGCAGAGCAAAATCATTATGTAATGCATTAT
>Frequency_1_QualityScore_FFHHHHHJJJJJGHGIJJGIIGIGIJGGHJIIJJIJJJJJIJCGIIIGFHCHHEIIJEHGHGHHHECFFDCCDDDDDDDCE_Mismatch_1_Sense_+_Library_PoolC
CCTGCCTTTTCGTCAATAGAAAGGCAGAGCAAAATCATTATGTAATGCAGTATGTTGATAAATGAAAAAATGCGCTTTGCA
>Frequency_1_QualityScore_FFGGHHHJGIGJJJJJJJIJJIJJJJJJJJJJIJJJGEIIJJJJIJGIJIIJJJIJIJHIJJJJJHHHHDEDDDEEDD@_Mismatch_1_Sense_+_Library_PoolC
CCTTTTCGTCAATAGAAAGGCAGAGCAAAATCATTATGTAATGCAGTATGTTGATAAATGAAAAAATGCGCTTTACGGA
>Frequency_1_QualityScore_FFHHHHHJJJJJJJJJJJIJJJJJJGGFGIJJJJJJJJJIJJJJJJJJJIJJJJJIJIJJJIIJJHHHHHEHFFFFFFEEDEDEDDDDDDDDDC_Mismatch_1_Sense_+_Library_PoolC
TAGATGTTGTTATGGCCTGCCTTTTCGTCAATAGAAAGGCAGAGCAAAATCATTATGTAATGCAGTATGTTGATAAATGAAAAAATGCGCTTTA
>Frequency_1_QualityScore_FFHHHHHJIJJJJJJJJJIIGIJJIIJJJJJJIJJJJJJJGIIJJIJJJIJIIGJJJIIJJGGHHFFDE@CE_Mismatch_0_Sense_+_Library_PoolC
CGTCAATAGAAAGGCAGAGCAAAATCATTATGTAATGCAGTATGTTGATAAATGAAAAAATGCGCTTTACAG
>Frequency_1_QualityScore_FFHHHHHJJJJJJIIJIJJJJJGJJIJJIJHHFDDDDBDDDDDDDBDDEEEEDDDDDDDDDDDDDBDDDDBBDDEDDDDDEDDDDDDBDDDDDC_Mismatch_1_Sense_+_Library_PoolC
TTTGTTGCCCCCCATTTGGAGGCGGCCCAGGGGGCGGCCCCCCTCCATTTTAAGGACCATTCGTTACCCAGATGTTGTTATGGCCTGCCTTTTC
>Frequency_1_QualityScore_DDFHHGDHGIJIGIIHIGCFH=EHG<BEGCFGEGGGHEGIIDEHHIIGGEHGGHEGHGC>D@@GEHIEHAAEEECDEDEECBBDD?C@CDCCCC_Mismatch_0_Sense_+_Library_PoolC
TGTTATGGCCTGCCTTTTCGTCAATAGAAAGGCAGAGCAAAATCATTATGTAATGCAGTATGTTGATAAATGAAAAAATGCGCTTTACAGATCA
>Frequency_1_QualityScore_?@DAFAF<:CA>:?EAA7+:?@F;GEEDFECF@?@DGG99)8?9/9**8/==BAF:=@246AE</955>;>>_Mismatch_1_Sense_+_Library_PoolC
CGTCAATAGAAAGGCAGAGCAAAATCATTATGTAATGCAGGATGTTGATAAATGAAAAAATGCGCTTTACAG
>Frequency_1_QualityScore_FFHHHHHJJJJJJIIJJIJJIJJJJJFHJIIJJJJJJJJJJJIJIJJJJJIJIJJIJJJJIJJJHGGFHEFFFFEEEEEEEEDEDDDDCDDEDD_Mismatch_1_Sense_+_Library_PoolC
CATTTTAAGGACCATTCATTACCCAGATGTTGTTATGGCCTGCCTTTTCGTCAATAGAAAGGCAGAGCAAAATCATTATGTATTGCAGTATGTT
>Frequency_1_QualityScore_FFHHHHHJJJJJJJJJJJJJJJIIJIJJJJJGIJJJJJJJIIJJJJJIJJJJJJJJJJJIJIJHGGHHHHFFFFFFFEEDEEEE_Mismatch_0_Sense_+_Library_PoolC
TACCCAGATGTTGTTATGGCCTGCCTTTTCGTCAATAGAAAGGCAGAGCAAAATCATTATGTAATGCAGTATGTTGATAAATGA
>Frequency_1_QualityScore_FFHDFFFBFHIFHHGIIJJIJJIJJJDGCGEAHIIJJIICFGGGGAD>@DDA?8;<;<B&57@@;BDDCA@A@DD:>C?AB:@ACCCD@>>@AD_Mismatch_1_Sense_+_Library_PoolC
CTGCTGCAAGAGTGCTTCGGATTTTGTTGCCCCCCATTTGGAGGCGGCCCAGGGGGCGGACCCCCTCCATTTTAAGGACCATTCATTACCCAGA
>Frequency_1_QualityScore_FDHHHHDIIGIHJJIJIJIIGIIIHH@FIIIGEHCDGIFGIIJJJIIJGIFFHGHIGIJIIFHE_Mismatch_0_Sense_+_Library_PoolC
TAGAAAGGCAGAGCAAAATCATTATGTAATGCAGTATGTTGATAAATGAAAAAATGCGCTTTAC
>Frequency_1_QualityScore_FFHHGHHIIGIIJIJJIGGCHHIEGIJHIDIIJGIHDGIHJJJIIACDCHAHEDDDDD??;>BB>B>BB>>BBDD<:>CA3>:A@1<A:A<@?C_Mismatch_1_Sense_+_Library_PoolC
CTGCTGCCTGCTGCAAGAGTGCTTCGGATTTTGTTGCCCCCCATTTGGAGGCGGCCCAGGGGGCGGCCCCCCTCCATTTTAAGGACCATTCGTT
>Frequency_1_QualityScore_FFHHHHHJJIIHIJIJJJJJJJJJJJJJIJJJJJJJJJJJIIJJJIJJHIJJIJJIJJIJJJJJJ:CEFFECDDDDDDDD_Mismatch_1_Sense_+_Library_PoolC
AGCCTTTTCGTCAATAGAAAGGCAGAGCAAAATCATTATGTAATGCAGTATGTTGATAAATGAAAAAATGCGCTTTACAG
>Frequency_1_QualityScore_FDHHHHGIIIIJJJIJJJJI_Mismatch_0_Sense_+_Library_PoolC
AATGAAAAAATGCGCTTTAC
>Frequency_1_QualityScore_FFHHHHHJJJJJJJJJIJJJJJJJJJJJJJJJJIJIJJJJJJJJJJJJHGHIIGGFHIHIJJJJJJJHHFFFFDDDDDDDDDDDD_Mismatch_1_Sense_+_Library_PoolC
TGCCTTTTCGTCAATAGAAAGGCAGAGCAAAATCATTATGTAATGCAGTATGTTGATAAATGAAAAAATGCGCTTTACAGATCAG
>Frequency_1_QualityScore_DDHAAD<E<EDBGHHHG@HGG??EEGBGGBH9GG>FB;D9?;FHF)=F8<@==;@FGE:C=C>G3?E;A?>@>@_Mismatch_0_Sense_+_Library_PoolC
TTGTTATGGCCTGCCTTTTCGTCAATAGAAAGGCAGAGCAAAATCATTATGTAATGCAGTATGTTGATAAATGA
>Frequency_1_QualityScore_FFHHHHHJIJJIJJJJIJJJJJJJIJJJJJJIIIJJIJJJJJJJJJJJJJJFHHHFFDDDEEDDDDDC_Mismatch_1_Sense_+_Library_PoolC
GAAAGGCAGAGCAAAATCATTATGTAATGCAGTATGTTGATAAATGAAAAAATGCGCTTTACAGACCA
>Frequency_1_QualityScore_DFFHDDHGGHIIEHGGEIGJE@FHBGD?DFCFCHGDHIGIJGDDG<EGBEH<FFA@FAG84=C>C_Mismatch_0_Sense_+_Library_PoolC
ATAGAAAGGCAGAGCAAAATCATTATGTAATGCAGTATGTTGATAAATGAAAAAATGCGCTTTAC
>Frequency_1_QualityScore_FFHHHHHJJJJJIJJJJJJJJJJJIJJIJIJJIJJJJJJJJJJJJJJJIJHIJJHIJJJJJJJJJIJJHFFFFDDDDDDCCDDD_Mismatch_0_Sense_+_Library_PoolC
CCTGCCTTTTCGTCAATAGAAAGGCAGAGCAAAATCATTATGTAATGCAGTATGTTGATAAATGAAAAAATGCGCTTTACAGAT
>Frequency_1_QualityScore_FFHHHHHJFGJIIJJJIGHIJIIIEIJJJJJIIJJJJJJJJJJIIJJIJJJIIJJFHIICFEHGEIGIHEHEHFDEDCDDDBDDDDDDDDD_Mismatch_0_Sense_+_Library_PoolC
TATGGCCTGCCTTTTCGTCAATAGAAAGGCAGAGCAAAATCATTATGTAATGCAGTATGTTGATAAATGAAAAAATGCGCTTTACAGATCA
>Frequency_1_QualityScore_FFHHHHHJJJJJJJJJJIIJIJJJJHIJJIIJJJJJJJJJJJJJJJIIIJJJJJJIIJJJJI_Mismatch_1_Sense_+_Library_PoolC
AGAGCAAAATCATTATGTAATGCAGTATGTTGATAAATGAAAAAATGCGCTTTACAGATCTA
>Frequency_1_QualityScore_F?FHHHHJJJJIJIIIJIJJJIJJJIGIJIJJJJIGGIJJIJIIJIIJJJIDIIIJJJIIJHGHHEHHHCEFF@DFFDEDECEEEEED_Mismatch_1_Sense_+_Library_PoolC
TTATTACCCAGATGTTGTTATGGCCTGCCTTTTCGTCAATAGAAAGGCAGAGCAAAATCATTATGTAATGCAGTATGTTGATAAATGA
>Frequency_1_QualityScore_FFHHHHHIJGHIJJJJJHJJJJIIJJJJJJJJJJJJJJJJJJJFCDDDDDDDDCDDBDDDDDDDDCDEEABCDDDDDDDDEECCDDDDCD@DDD_Mismatch_2_Sense_+_Library_PoolC
CTGCAAGAGTGCTTCGGATTTTGTTGCCCCCCATTTGGAGGCGGCCCAGGGGGCGGCCCCCCTCCATTTTAAGGACCATTCGTTACCCAGATTT
>Frequency_1_QualityScore_DDHDHHFIJGGIJJIIHGGIFGIJJIIIIGIJJJGIIJJIIIJJJJIIFHGHHGIGGGDGHIIJJJJGGCDEF@BCDDDB_Mismatch_2_Sense_+_Library_PoolC
TGCCTTTTCGTCAATAGAAAGGCAGAGCAAAATCATTATGTAATGCAGTATGTTGATAAATGAAAAAATGCGCTTTACGA
>Frequency_1_QualityScore_FFHHHFHJIJIIJJIJGIIIJJJJFHIJJIDEDHHIGIIHIGIIIGIJJIJIJIIJJJJIHHDHAEBB_Mismatch_1_Sense_+_Library_PoolC
GAAAGGCAGAGCAAAATCATTATGTAATGCAGTATGTTGATAAATGAAAAAATGCGCTTTACAGAGCA
>Frequency_1_QualityScore_D?3:@8):?\5;;@;4\;@;;7;BA;;A96=55;>>>AA5:A??A>55;3<A_Mismatch_1_Sense_+_Library_PoolC
AGGGGGCGGACCCCCTCCATTTTAAGGACCATTCATTACCCAGATGTTGTTA
>Frequency_1_QualityScore_FFHHHHHJJIDIIJGGG@F@GHIIIGIJJJI9DG@GHI4AHH=EECDE=AB=BDDDA85>BB&0&5;@B<B@BCCDEEEDDDDDDDCCDDCDEA_Mismatch_2_Sense_+_Library_PoolC
GCTGCCTTCTGCAAGAGTGCTTCGGATTTTGTTGCCCCCCATTTGGAGGCGGCCCAGGGGGCGGACCCCCTCCATTTTAAGGACCATTCATTAC
>Frequency_1_QualityScore_FFHHHHHJJJJHJIHIJJJJJIJJJIIJJJJJJJIHGIJJIJJJIJJJJJIJJJJIJJJIJJJHHCHHHCDDFEFFFFEEDEEEEEED_Mismatch_1_Sense_+_Library_PoolC
TCATTACCCAGATGTTGTTATGGCCTGCCTTTTCGTCAATAGAAAGGCAGAGCAAAATCATTATGTAATTCAGTATGTTGATAAATGA
>Frequency_1_QualityScore_DAHHHFHIIIIIIICEEGHGIHICH?BEBCBB6<676@BB?CCEEEECACC?BBCCBACCB<C?CBBCC@>C?BCC::<A><<A>CCCA58<?B_Mismatch_1_Sense_+_Library_PoolC
TGCCCCCCATTTGGAGGCGGCCCAGGGGGCGGCCCCCCTCCATTTTAAGGACCATTCGTTACCCAGATGTTGTTATGGCCTGCCTTTTCGTCAA
>Frequency_1_QualityScore_FFHFFHHGIEHGIJIFHIJIIIIJJGIIIICFHHHIGBHIJIJIGGGIJJIEGHIECHHFE=2;;;?EE@CACA@CDDEDA@CDDDDDAC@CDD_Mismatch_2_Sense_+_Library_PoolC
CATTTTAAGGACCATTCGTTACCCATATGTTGTTATGGCCTGCCTTTTCGTCAATAGAAAGGCAGAGCAAAATCATTATGTAATGCAGTATGTT
>Frequency_1_QualityScore_AD:@DCCEFD?)60A/;>6?BB1)<?8BAA@8@>3<@<@>8@AB8@AB@B0@A33@??@4:@_Mismatch_1_Sense_+_Library_PoolC
GCGGCCCAGGGGGCGGCCCCCCTCCATTTTAAGGACCATTCGTTACCCAGATGTTGTTATGG
>Frequency_1_QualityScore_FFHHHHHJJJJJJHJJIJJJJJJJJJJJJIJIGIJIJHHIJJIJJIJJJIJIGIFIHHHHGDFFFFFDFCEEEEECC>AACDDCDDDEEC_Mismatch_1_Sense_+_Library_PoolC
ATTCATTACCCAGATGTTGTTATGGCCTGCCTTTTCGTCAATAGAAAGGCAGAGCAAAATCATTATGTAATGCAGTGTGTTGATAAATGA
>Frequency_1_QualityScore_FFB<DDFGHGGHGGGDEH@FGGHGIIIGIGEGHGHB@DDGFHIIEHGCHGIGBCBCBB9()07BBB-9<<>>9>BCCDDEECCCCCCCA@@CAC_Mismatch_1_Sense_+_Library_PoolC
ATGCTGCCTGCTGCAAGAGTGCTTCGGATTTTGTTGCCCCCCATTTGGAGGCGGCCCAGGGGGCGGCCCCCCTCCATTTTAAGGACCATTCATT
>Frequency_1_QualityScore_FFHHHHHJJJJJIIJJIIIIIIJJFJJJJJJJJJJJJJJJJJJJJJJIJJFHIJGJJJJJJJIJJIIHFFFFEDDDDDDDDDDDDD_Mismatch_1_Sense_+_Library_PoolC
CCTGCCTTTTCGTCAATAGAAAGGCAGAGCAAAATCATTATGTAATGCAGTATGTTGATAAATGAAAAAATGCGCTTTACAGACCA
>Frequency_1_QualityScore_BDHFHHHABFHHIAA6>B8B?6@BCCDD@@CC@CACCCACD8CBBCCCB<@A:@@9?CD@@?CCBB8AA>@@@A<B<C@:4>C:<<<<???C?C_Mismatch_2_Sense_+_Library_PoolC
CGGCCCAGGGGGCGGCCCCCCTCCATTTTAATGACCATTCGTTACCCAGATGTTGTTATGGCCTGCCTTTTCGTCAATAGAAAGGCAGAGCAAA
>Frequency_1_QualityScore_DFHHADHE;EFGFGGGGGGB@A@/07@B@15@C>CCD338A@<<?>>C>>B>3:?C@BD@CCCDDDE@@A?C@BDDCDD(&<>>>C:@CCA>?A_Mismatch_1_Sense_+_Library_PoolC
TTTGGAGGCGGCCCAGGGGGCGGCCCCCCTCCATTTTAAGGACCATTCATTACCCAGATGTTGTTATGGCCTGCCTTTTTGTCAATAGAAAGGC
>Frequency_1_QualityScore_FFHHHHHJJJJIJJJJJ?DGIJHHFDDDDDD7@BDDDD5B?CDEDCCDDDDDDDDEEEEEDDDDDDDDECCCDDEDDBDCBABDDDD:52<A>D_Mismatch_1_Sense_+_Library_PoolC
GCCCCCCATTTGGAGGCGGCCCGGGGGGCGGCCCCCCTCCATTTTAAGGACCATTCATTACCCAGATGTTGTTATGGCCTGCCTTTTCGTCAAT
>Frequency_1_QualityScore_;DFHBFDG?EHFAGIG;FBECGEB?::DGGGGI>9F?BG@(7@FH@===D@D;C55()..;;A>;@A.5->55;AAAC55;@@;;@CDCA@:A@_Mismatch_2_Sense_+_Library_PoolC
ACCATTCGTTACCCAGATGTTGTTATGGCCTGCCTTTTCGGCAATAGAAAGGCAGAGCAAAATCATTATGTAATGCAGTATGTTGATAAATGAA
>Frequency_1_QualityScore_DBHFHDHGG<?CHGI>@H=@HG<?FE>BGHDBGB?B88.8BFBE@88;?52;55BDBDDB@@55?9>C@:CA:AC<<8CDCD:C_Mismatch_0_Sense_+_Library_PoolC
CTGCAAGAGTGCTTCGGATTTTGTTGCCCCCCATTTGGAGGCGGCCCAGGGGGCGGCCCCCCTCCATTTTAAGGACCATTCATT
>Frequency_1_QualityScore_FFGHHHHJJJJJJJIIJJJIBDDBBDDDDBDD?CDEEDDCDCDDDACCDDDCCDDDDBDD@CD9ACCDC<>A8?A:CCC:58<(8@::::@>AA_Mismatch_1_Sense_+_Library_PoolC
TTTGGAGGCGGCCCAGGGGGCGGCCCCCCTCCATTTTAAGGACCATTCATTACCCAGATGTTGTTATGGCCTGCCTTTTCGTCCATAGAAAGGC
>Frequency_1_QualityScore_FFGHHHHJJJJGIIHHIJIIIJEFGIJIFHHIJJJIJIIJIGG@FEGFDDDB?BBDDDBB@5>@BDD><?A@CDCAAACC8??AC:@99??_Mismatch_1_Sense_+_Library_PoolC
GCCTGCTGCAAGAGTGCTTCGGATTTTGTTGCCCCCCATTTGGAGGCGGCCCAGGGGGCGGCCCCCCTCCATTTTAAGGACCATTCGTTAC
>Frequency_1_QualityScore_DFGHHHHJJJJJIJJJJGIIIIJJJJIIJJIIIGIJJJJGHIFHIGGGFGIEGIHHHHEDBBBBDECCE@>=ABB@C?CDDDCCCCCCCCC@C>_Mismatch_1_Sense_+_Library_PoolC
GGCCCCCCTCCATTTTAAGGACCATTCATTACCCAGATGTTGTTATGGCCTGCCTTTTCGTCAATAGAAAGGCAGATCAAAATCATTATGTAAT
>Frequency_1_QualityScore_DDDDDHDEHIIIIJGHIIJJICHHIIIIJFGHIGHIJJIJJJIIJGDGBEHIGIJJIIJ_Mismatch_0_Sense_+_Library_PoolC
AGGCAGAGCAAAATCATTATGTAATGCAGTATGTTGATAAATGAAAAAATGCGCTTTAC
>Frequency_1_QualityScore_FFHHHGHJJJJJJJIIJJJJJGIIJJJJJJJIJJJJJJGIJIJJJJFDFFHIHIIJIGGIJJJGHHHHF@DFFFEEFEDDCCDDDCDEDCCCCD_Mismatch_1_Sense_+_Library_PoolC
TTTAAGGACCATTCATTACCCAGATGTTGTTATGGCCTGCCTTTTCGTCAATAGAAAGGCAGAGCAAAATCATTATTTAATGCAGTATGTTGAT
>Frequency_1_QualityScore_FFHHHHHIIJIJJJJJJJJJJIJIJIJJJJJHACHFFDDDD59BDDD@BD(3@DD:>CCCBB@@CDCCD:@CD:<8>C@CC9?@C:@<C@<8?_Mismatch_0_Sense_+_Library_PoolC
GGATTTTGTTGCCCCCCATTTGGAGGCGGCCCAGGGGGCGGCCCCCCTCCATTTTAAGGACCATTCATTACCCAGATGTTGTTATGGCCTGCC
>Frequency_1_QualityScore_BDDDFDHCEFHIIIIGGEEBFHG@?@GIIIEHEDEHGIIIECFHG?BDEGGEFHIG)@FGHGGCEHFCD=BC?AACC_Mismatch_2_Sense_+_Library_PoolC
CTTTTCGTCAATAGAAAGGCAGAGCAAAATCATTATGTAATGCAGTATTTTGATAAGTGAAAAAATGCGCTTTACAG
>Frequency_1_QualityScore_:BDDD<@A:?E@B;BDDD<;\;=A<@A637&)6779:3=?ADDEE>99>=<=>:::3::A(:>8++(4>>?>AA>A?>A<22>>AAA9<889>A_Mismatch_1_Sense_+_Library_PoolC
CCCCCCATTTGGAGGCGGCCCAGGGGGCGGCCCCCCTCCATTTTAAGGACCATTCATTACACAGATGTTGTTATGGCCTGCCTTTTCGTCAATA
>Frequency_1_QualityScore_DDFFD?:A+AC@A;:AHHAFI)?FFCGB:98BBDDFDBFFFC>;7FEBCB>=@9(,5557;&05<80508?AB>ADBABA(<?@BDDB@@A>>A_Mismatch_2_Sense_+_Library_PoolC
GCCTGCTGCAAGAGTGCTTCGGATTTTGTTGCCCCCCATTTGGAGGCGGCCCAGAGGGCGGACCCCCTCCATTTTAAGGACCATTCATTACCCA
>Frequency_1_QualityScore_;A;ACFFHGHIICIGIE>GFEGBHB?EFI9:)*:?;FHGIIGGIEHB<8B=C)=@9;C1@7=CC>ADEE>B@;@C>(.;@>->@;3>A?:@_Mismatch_1_Sense_+_Library_PoolC
AGGACCATTCATTACCCAGATGTTGTTATGGCCTGCCTTTTCGTCAATAGAAAGGCAGAGCAAAATCATTATGTAATGCAGTATTTTGATA
>Frequency_1_QualityScore_=83+?;<A<CEAF<+3A?E?CEEADEID@98*?DDD@ABCA@4@=719>:88<9(\)70&05&09?-5><<(4>(:AAA><<<3(4>ABDAA9A_Mismatch_1_Sense_+_Library_PoolC
GCCTGCTGCAAGAGAGCTTCGGATTTTGTTGCCCCCCATTTGGAGGCGGCCCAGGGGGCGGCCCCCCTCCATTTTAAGGACCATTCATTACCCA
>Frequency_1_QualityScore_FFHHHHHJJJJJJJJJJJJJIJJJGIFHGIIIJJJJIJJIJIIIIJIGHIGIIJJJJIJIJJJJEHFHHEEEFFFFFEFEEEBBBCCDDD_Mismatch_1_Sense_+_Library_PoolC
AGATGTTGTTATGGCCTGCCTTTTCGTCAATAGAAAGGCAGAGCAAAATCATTATGTAATGCAGTATGTTGATAAATGAAAAAATGCGCA
>Frequency_1_QualityScore_FFFHHHHIJJJJJJJJJJJJJIIJJJJJJJJJ_Mismatch_0_Sense_+_Library_PoolC
AGTATGTTGATAAATGAAAAAATGCGCTTTAC
>Frequency_1_QualityScore_FFHHHHHIJJIJJJJJJJIJIJJJJJIJGHHIIJJIJJJJGHIGIIJJJJIJIJJJGIHHJJIJHHHHHECDEFFFFFEEEEEEDB?CCDDDDD_Mismatch_1_Sense_+_Library_PoolC
CCAGATGTTGTTATGGCCTGCCTTTTCGTCAATAGAAAGGAAGAGCAAAATCATTATGTAATGCAGTATGTTGATAAATGAAAAAATGCGCTTT
>Frequency_1_QualityScore_FFHHHHHIGGGGIJIJJJJIJJIIIJIJGGIJJJIGIIJIJIIJGIIJIIJIIGGIIIGIJIHEIGHHF@DCBDEDDCDD_Mismatch_0_Sense_+_Library_PoolC
CCTTTTCGTCAATAGAAAGGCAGAGCAAAATCATTATGTAATGCAGTATGTTGATAAATGAAAAAATGCGCTTTACAGAT
>Frequency_1_QualityScore_FFHHHHHJJJIJJJJJHJJJJJJIJJJJJJJJJHJJJJJJJJJJJI_Mismatch_0_Sense_+_Library_PoolC
TCATTATGTAATGCAGTATGTTGATAAATGAAAAAATGCGCTTTAC
>Frequency_1_QualityScore_FFHHHHHJJJJIJJJJJJJHJIJJJJJJJJJJJIJJJJJJJJJJIJJJJJJJJ_Mismatch_1_Sense_+_Library_PoolC
AAATCATTATGTAATGCAGTATGTTGATAAATGAAAAAATGCGCTTTACAGAA
>Frequency_1_QualityScore_FFHHHHHJJHHJJJJJJGIJJJJJJIJJJJJJJJJJJJIJJJJFDDDB=@BDDDDDDDDDDDDDDDDEE>@CCDCDDDDDEDCCBDDCCBBCCC_Mismatch_1_Sense_+_Library_PoolC
CTGCAAGAGTGCTTCGGATTTTGTTGCCCCCCATTTGGAGGCGGCCCAGGGGGCGGCCCCCCTCCATTTTAAGGACCATTCGTTACCCAGATGT
>Frequency_1_QualityScore_DFHHHHHJJJIJJJJJJJJJJJIJJJJJJJJJJJJJJJJIJJJJIJIJIJJJJJJIIJIJJJIIJJJHHBDFDDDDDDDDEE_Mismatch_2_Sense_+_Library_PoolC
TGCCTTTTCGTCAATAGAAAGGCAGAGCAAAATCATTATGTAATGCAGTATGTTGATAAATGAAAAAATGCGCTTTACAGTA
>Frequency_1_QualityScore_FFGGGFDGEEEADGGGGBBBHEBCDB:BDDDB@BDDDEEDD<C>??BCC>A>C?<@CC?BCA:@@CDC>::<>@B124:4>(3>A@>>@4:@A3_Mismatch_2_Sense_+_Library_PoolC
CATTTGGAGGCGGCCCAGGGGGCGGCCCCCCTCCATTTTAAGGACCATTCGTTACCCAGATGTTGTTATGGCCTGCCTTTTAGTCAATAGAAAG
>Frequency_1_QualityScore_D?F6?DFGDF6DFBG*0*?@D<DG)BFF@?B9;FFIE=FFFAEEIFE?CEC??(.)6>>;?;?5;B>>A:AA@@@B@BBBBA?AB>>A@DADD@_Mismatch_2_Sense_+_Library_PoolC
CGGCCCCCCTCCATTGTAAGGACCATTCGTTACCCAGATGTTGTTATGGCCTGCCTTTTCGTCAATAGAAAGGCAGAGCAAAATCATTATGTAA
>Frequency_1_QualityScore_FFHHGGHIIJJIHIIIJGCDDDDDDDBDDDDEEEEDDDDDDBDDEEEEDDDDDDDDDDDDDDDEDDDDD?<A@@CDCACC3@C@CACC>A??@?_Mismatch_1_Sense_+_Library_PoolC
GGAGGCGGCCCAGGGGGCGGCCCCCCTCCATTTTAAGGACCATTCATTACCCAGATGTTGTTATGGCCTGCCTTTTCTTCAATAGAAAGGCAGA
>Frequency_1_QualityScore_FFHHHHHJJJJJGIIJHDDBD@BDDDDDDDCCEEEDDDDDDDDDDEEEEDDDDCDDDDEDDDDDEDDDDCBBDDCCCCDA?8>DCDDDDCDDDD_Mismatch_1_Sense_+_Library_PoolC
TGGAGGCGGCCCGGGGGGCGGCCCCCCTCCATTTTAAGGACCATTCATTACCCAGATGTTGTTATGGCCTGCCTTTTCGTCAATAGAAAGGCAG
>Frequency_1_QualityScore_FFHHHHHJJFIJGIJJJJJIJJIJJJIFIIJJJJJHJJJIJJJIIHIIIJIIJJJIIIIGHFFFFFDDE>C_Mismatch_0_Sense_+_Library_PoolC
ATAGAAAGGCAGAGCAAAATCATTATGTAATGCAGTATGTTGATAAATGAAAAAATGCGCTTTACAGATCA
>Frequency_1_QualityScore_FFHHHHHJJJJIIJIJJJJJJJJJGIGJJJJJJHFDDBBDBDDDD8BBDDD@DD?CDDD>ACDDDDBDDD<CCACDDD@ACDACDCDDECCBDD_Mismatch_1_Sense_+_Library_PoolC
TTTCGGATTTTGTTGCCCCCCATTTGGAGGCGGCCCAGGGGGCGGCCCCCCTCCATTTTAAGGACCATTCATTACCCAGATGTTGTTATGGCCT
>Frequency_1_QualityScore_DDDFDH@E?E9C?F<EH@FHBGFDHGIIBA9DF@DDDEGFHHEGBEFHGA=@FHGEB(7?CD@BCC1_Mismatch_1_Sense_+_Library_PoolC
AAGGCAGAGCAAAATCATTATGTAATGCAGTATGTTGATAAATGAAAAAATGCGCTTTACAGATCGA
>Frequency_1_QualityScore_FFHGHHHJIIJJJJIJIJJJJJJHJJJGIJIJJJIFFDCBDDDDDDD8BDBDDBDD?CDEDCCDDCDDBCCEDACBDDDCD8@C@CCCDDECCD_Mismatch_1_Sense_+_Library_PoolC
TGCTTCGGATTTTGTTGCCCCCCATTTGGAGGCGGCCCAGGGGGCGGCCCCCCTCCATTTTAAGGACCATTCGTTACCCAGATGTTGTTATGGC
>Frequency_1_QualityScore_FFHHHHHJJJJJJIJJJJIJJJJJJJIJJJJIJJJJJJJIJJJIJJJJJJJIJJJJJJIJJIIIJHHHHFFFFFF_Mismatch_1_Sense_+_Library_PoolC
GTCAATAGAAAGGCAGAGCAAAATCATTATGTAATGCAGTATGTTGATAAATGAAAAAATGCGCTTTACAGAGCA
>Frequency_1_QualityScore_FFHHHHHJJJJJJJJJJJJBEDBBDDDDDDDCCEEEDDCDDBDDDDEECC?BDDCBBDDCDEDD?C:A??C??BACCD@<A@8>C@CCCD>A<A_Mismatch_2_Sense_+_Library_PoolC
TTGGAGGCGGCCCAGGGGGCGGCCCCCCTCCATTTTAAGGACCATTCGTTACCCAGATGTTTTTATGGCCTGCCTTTTCGTCAATAGAAAGGCA
>Frequency_1_QualityScore_D@+A3;D?BGGIIGFHGBBB<=;776:@B3?CCEDD@83@88?8@@39ADA>>>ABBCCDCCAB@CCCBCAB1(44:@A<A885@_Mismatch_0_Sense_+_Library_PoolC
TTGGAGGCGGCCCAGGGGGCGGCCCCCCTCCATTTTAAGGACCATTCATTACCCAGATGTTGTTATGGCCTGCCTTTTCGTCAAT
>Frequency_1_QualityScore_FFHGHHHJIIJJJJJJJJJJJIJJJJJJJJJJJJJJIJJIJJJJJJJGGJJJJJIJIIJIIJHHHHFEEEDDDDDCDCDCDDC_Mismatch_1_Sense_+_Library_PoolC
GCCTTTTCGTCAATAGAAAGGCAGAGCAAAATCATTATGTAATGCAGTATGTTGATAAATGAAAAAATGCGCTTTACAGAGCA
>Frequency_1_QualityScore_FF<DFHHIJJJJHIGIJGJJJDHJIJJJIIFHIJJIJJJJGIIGGHEDEFFFDEECEEECACDDCDDD@@DDCDDC>CCDEECCDDDDBCD@DB_Mismatch_2_Sense_+_Library_PoolC
ACGCAGATTTTGTTATGGCCTGCCTTTTCGTCAATAGAAAGGCAGAGCAAAATCATTATGTAATGCAGTATGTTGATAAATGAAAAAATGCGCT
>Frequency_1_QualityScore_DDFD1?DCGIBFI?CFGFGI<FACGFIFFFFIID<DBDFE<G;7?F<4BBAF>C2=@@6=@C)?=;A3?BBD;)>BCC@A;>BBBDBAB>@@AB_Mismatch_1_Sense_+_Library_PoolC
GCACCATTCATTACCCAGATGTTGTTATGGCCTGCCTTTTCGTCAATAGAAAGGCAGAGCAAAATCATTATGTAATGCAGTATGTTGATAAATG
>Frequency_1_QualityScore_DDD3CA1CG>):DH??@6A6<?\,05<6:8?CCDAD@>(8@82(3(93((3:@C>ABC<AA_Mismatch_0_Sense_+_Library_PoolC
TTGGAGGCGGCCCAGGGGGCGGCCCCCCTCCATTTTAAGGACCATTCATTACCCAGATGTT
>Frequency_1_QualityScore_FFHHHHHJJJJJJJJJIIHJJJGIGHJJJJJJJIJJJJJJJJJJJJIJHIIIJJJIFHIJIIJJJJIJHHHHHHFDEEDDDDDDDDDD_Mismatch_2_Sense_+_Library_PoolC
TTATGGCCTGCCTTTTCGTCAATAGAAAGGCAGAGCAAAATCATTATGTAATGCAGTATGTTGATAAATGAAAAAATGCGCTTTACGA
>Frequency_1_QualityScore_FFHHHHHJJJJJIJJIJJJJJJGIJJJJJJIJJJJJHIJJIJJJJJJJJJIIJJJJJJHHHFFFDEEEEEED_Mismatch_0_Sense_+_Library_PoolC
AATAGAAAGGCAGAGCAAAATCATTATGTAATGCAGTATGTTGATAAATGAAAAAATGCGCTTTACAGATCA
>Frequency_1_QualityScore_:=8@1:):68@@15)50073B@09@B838@388@A(+833@A9@A@33@8<33+:>9<@:4(+(4((24(+(:02(8>>@4>@A4(+<(28?BB_Mismatch_1_Sense_+_Library_PoolC
GCGGCCCGGGGGGCGGCCCCCCTCCATTTTAAGGACCATTCATTACCCAGATGTTGTTATGGCCTGCCTTTTCGTCAATAGAAAGGCAGAGCAA
>Frequency_1_QualityScore_FFHHHHHJEHIJJJJJHIJJJIHIIIJIIJJJJIJIIJJJJIFCDD?BB@BD;<;-;@DDD;>B3:BDD3>>CA?A1:A::AB>ACC:<<AC:@_Mismatch_1_Sense_+_Library_PoolC
TGCAAGAGTGCTTCGGATTTTGTTGCCCCCCATTTGGAGGCGGCCCGGGGGGCGGCCCCCCTCCATTTTAAGGACCATTCATTACCCAGATGTT
>Frequency_1_QualityScore_FFHHHHHJJJJJIJJJJJJJJJJJIJIIJIJJJJJJJJJJJJIJJJJJIJHIIJHIJJJIIJHJIIGHHFFDECDDDDDDDD_Mismatch_2_Sense_+_Library_PoolC
CCTGCCTTTTCGTCAATAGAAAGGCAGAGCAAAATCATTATGTAATGCAGTATGTTGATAAATGAAAAAATGCGCTTTACGA
>Frequency_1_QualityScore_FDFFFFDGGHIIIIIEGEHEHIGIHCHHIEHIBEIC@GI?BHHIIIIEDHIEIIEC@EB67CBEADDBD_Mismatch_1_Sense_+_Library_PoolC
GTCAATAGAAAGGCAGAGCAAAATCATTATGTAATGCAGTATTTTGATAAATGAAAAAATGCGCTTTAC
>Frequency_1_QualityScore_FDHFFGHGGHGAGIIG@GFHGCGCHGGDEEGIIJDGGIJHGGGIIHIEGIIICAGD@DDAAEE;AADDBB>BCECECAAECAC_Mismatch_0_Sense_+_Library_PoolC
ACCCAGATGTTGTTATGGCCTGCCTTTTCGTCAATAGAAAGGCAGAGCAAAATCATTATGTAATGCAGTATGTTGATAAATGA
>Frequency_1_QualityScore_81D>C<?<:A+<CACA3?E?@E<9C>DE<BBDED>4D40?D4*8*B@D?488BD=;=@C@A<\59,;>A@(6_Mismatch_2_Sense_+_Library_PoolC
TCAATAGAAAGGCAGAGCAAAATCATTATGTAATGCAGTATGTTGATAAATGAAAAAATGCGCTTTACAGCA
>Frequency_1_QualityScore_FFHHHHHIJJJJJJIJJJJJIJCHGIJIJIIJJIJJGIIIJJJJIIHIIGIJJGHFBBDD;>BDDD;@B><BBDD@@B94@DEACCCCBBBACC_Mismatch_1_Sense_+_Library_PoolC
CTGCTGCTGCCTGCTGCAAGAGTGCTTCGGATTTTGTTGCCCCCCATTTGGAGGCGGCCCGGGGGGCGGCCCCCCTCCATTTTAAGGACCATTC
>Frequency_1_QualityScore_FDHHDFFIIIGIGGHHIFHCEAF@G>?FG@FFF@GEGGIICHGGCFGG>8CGDD>=D=@;=.7=AHHGHCDFFFFEBBCCBBBB?CCCCCCBCB_Mismatch_1_Sense_+_Library_PoolC
GTTATGGCCTGCCTTTTCGTCAATAGAAAGGCAGAGCAAAATCATTATGTAATGCAGTATGTTGATAAATGAAAAAATGCGCTTTACAGACCAA
>Frequency_1_QualityScore_DFFFHHFGIBFGHIBCHEGHGIIHGII_Mismatch_0_Sense_+_Library_PoolC
TGATAAATGAAAAAATGCGCTTTACAG
>Frequency_1_QualityScore_FFFFHGGGAGIJHFDDDEDEEEEDCCDDDDCCCC>CDDDDCBBDC9@CABDDCCDD@@BDDCD@>@A@15>A>ACC>??B<?<9@_Mismatch_1_Sense_+_Library_PoolC
GGGGGCGGCCCCCCTCCATTTTAAGGACCATTCGTTACCCAGATGTTGTTATGGCCTGCCTTTTCGTCAATAGAAAGGCAGAGCA
>Frequency_1_QualityScore_DDB<AD:4<2A?EAEE:CA:CCF=4?<?EEEA3):9BD9D))8@DA*98?BC>.;A2;=7=7=7)?.7=?.?7?@;@A_Mismatch_0_Sense_+_Library_PoolC
ACCATTCATTACCCAGATGTTGTTATGGCCTGCCTTTTCGTCAATAGAAAGGCAGAGCAAAATCATTATGTAATGCAG
>Frequency_1_QualityScore_DDAADF?A>EC;C?G9EB3+C?GF4CFB<FGDG1?FG:B:DGGF9B@9B?<F@;;=\5ABAE?=ADDB>_Mismatch_0_Sense_+_Library_PoolC
AGAAAGGCAGAGCAAAATCATTATGTAATGCAGTATGTTGATAAATGAAAAAATGCGCTTTACAGATCA
>Frequency_1_QualityScore_FFHHHHDIGBFHGIIEGIGHCFGHIEHGFHIII>BFGIDHIGGAHHI>>3==EAB@@B08@;@>>9;505<BB>@B9ADED::4@:AB?CCCC@_Mismatch_1_Sense_+_Library_PoolC
GCTGCTGCCTGCTGCAAGAGTGCTTCGGATTTTGTTGCCCCCCATTTGGAGGCGGCCCGGGGGGCGGCCCCCCTCCATTTTAAGGACCATTCAT
>Frequency_1_QualityScore_FFHHHHHJJJIJJJJIIJJJJGJJIIJJJJJIJJJJJJJIJJJJJIJFGIIIIIIIJJJJJJJJJIJJGEHFFFDEEEE_Mismatch_1_Sense_+_Library_PoolC
GCCTTTTCTTCAATAGAAAGGCAGAGCAAAATCATTATGTAATGCAGTATGTTGATAAATGAAAAAATGCGCTTTACAG
>Frequency_1_QualityScore_FFHFHHHIHIJEIJJJHEHHGIJJIIBG;DFIIIHIJJJIF=HIIIJGEGGDHCHGHHEICE@GHHHHHAE@CBDFDFC_Mismatch_0_Sense_+_Library_PoolC
AGATGTTGTTATGGCCTGCCTTTTCGTCAATAGAAAGGCAGAGCAAAATCATTATGTAATGCAGTATGTTGATAAATGA
>Frequency_1_QualityScore_=+0<1CD?+<CAD<@A6???????:>(5BAAA:?88338>AD>A9A_Mismatch_1_Sense_+_Library_PoolC
GGCCCAGGCGGCGGCCCCCCTCCATTTTAAGGACCATTCATTACCC
>Frequency_1_QualityScore_FFHHHHHIJIIJJJJJJJJJIJJJJJJJJJHHHDFDDDDDDDDDDDDDDCDEEEEDDDCDDDDDEECDDBDCDDDDDCDDDBDEDDDCCBBDCC_Mismatch_2_Sense_+_Library_PoolC
GATTTTGTTGCCCCCCATTTGGAGGCGGCCCAGGGGGCGGCCCCCCTCCATTTTAATGACCATTCGTTACCCAGATGTTGTTATGGCCTGCCTT
>Frequency_1_QualityScore_DDDDDD:AB)1?@6?59\8;??:30<(+3>8>>AAA??=8>BD&0<<<<3<=>A:>A<<AA_Mismatch_2_Sense_+_Library_PoolC
GGCGGCCCAGGGGGCGGCCCCCCTCCATTTTAAGGACCATTCGCTACCCAGATGTTGTTAT
>Frequency_1_QualityScore_D?CDCFHB@@CEGIB<?FHA>HH41?8)0?F?9D<0)B80BB?FHE;B=8=CHI<=78C@C;==3=ACHCE?@>?@E@_Mismatch_0_Sense_+_Library_PoolC
GATGTTGTTATGGCCTGCCTTTTCGTCAATAGAAAGGCAGAGCAAAATCATTATGTAATGCAGTATGTTGATAAATGA
>Frequency_1_QualityScore_EFHHHHHJIJJJJJJJHJJJJJJJJIGIIJJJIJJJJIIHIGHIJHIIGGGIJIJJGHGIHGHHHFFFFFFFFECEEEEEEEEEDDDEDDEDDD_Mismatch_2_Sense_+_Library_PoolC
ACCATTCGTTACCCAGATGTTGTTATGGCCTGCCTTTTCGTCAATAAAAAGGCAGAGCAAAATCATTATGTAATGCAGTATGTTGATAAATGAA
>Frequency_1_QualityScore_FFHHGHHJIGGIJECGFIJIJIIJIJJGHIJJJIIIIEIIIGFGGIJIJIGGGIE@DHHGFFGHFFFBDBDCEAEED;ACCDDCCDDC_Mismatch_1_Sense_+_Library_PoolC
TCATTACCCAGATGTTGTTATCGCCTGCCTTTTCGTCAATAGAAAGGCAGAGCAAAATCATTATGTAATGCAGTATGTTGATAAATGA
>Frequency_1_QualityScore_DDHHHGGIJJJJJJIIJJJJJCIGIJIIJIIJJIJJJJJIJGIJJHIICFFGGGIIJIDIJHHHFEEFFFEEEEEEE@CDEDDDDCCDDDDDDD_Mismatch_2_Sense_+_Library_PoolC
TTTAAGAACCATTCGTTACCCAGATGTTGTTATGGCCTGCCTTTTCGTCAATAGAAAGGCAGAGCAAAATCATTATGTAATGCAGTATGTTGAT
>Frequency_1_QualityScore_@???FD+C<?EFEEBHGG;EEDGIBCGGIEI@B@GGGDGGGE>BCG>CB;@@4@FCC@D=@@)?AACEH77?DDB>BAAB>B?BCA_Mismatch_1_Sense_+_Library_PoolC
ATATGGCCTGCCTTTTCGTCAATAGAAAGGCAGAGCAAAATCATTATGTAATGCAGTATGTTGATAAATGAAAAAATGCGCTTTAC
>Frequency_1_QualityScore_DFDDDD?HIJGIJJIJGGDGGG?DFHABAHEH9(9B82588B@D<BD5?+>@A>C>@@:A?B@C::>><?:>CB?>C>AC?BCCCC2>C_Mismatch_1_Sense_+_Library_PoolC
GATTTTGTTGCCCCCCATTTGGAGGCGGCCCAGGGGGCGGCCCCCCTCCATTTTAAGGACCATTCGTTACCCAGATGTTGTTATGGCCT
>Frequency_1_QualityScore_BDFADFHGIJJHIGIBHIIGGGHII<FGIBFHFG<9DGGGEE@FEGCAHCGIGIFHHHCDEHDDGA;CEEEE;B_Mismatch_0_Sense_+_Library_PoolC
CAGATGTTGTTATGGCCTGCCTTTTCGTCAATAGAAAGGCAGAGCAAAATCATTATGTAATGCAGTATGTTGAT
>Frequency_1_QualityScore_FFHHHHHJJJJJJJJJJJJJJJJJIJJJJJJJJJJJJJJJJJHIJJJJJJFHIIEHIIGHHFHHHCEFFDECDDDDDDDDDDDD_Mismatch_2_Sense_+_Library_PoolC
CCTGCCTTTTCGTCAATAGAAAGGCAGAGCAAAATCATTATGTAATGCAGTATGTTGATAAATGAAAAAATGCGCTTTACAGGA
>Frequency_1_QualityScore_FFHHHHHIJJJJJJJJIJJJIIIIJJHJJJJJJJJJJJIIJIJJJIIJJJGIJJIIJJIHIGIIIJJJHHEEHFECEDBBD@DDCDDD_Mismatch_2_Sense_+_Library_PoolC
ATGGCCTGCCTTTTCGTCAATAGAAAGGCAGAGCAAAATCATTATGTAATGCAGTATGTTGATAAATGAAAAAATGCGCTTTACAGGA
>Frequency_1_QualityScore_FFHHHHHJJJJIJJJJJJJIIJJJJJIJJJJJJJIJJJJIJJJJJJJJJJJJJJII_Mismatch_0_Sense_+_Library_PoolC
AAATCATTATGTAATGCAGTATGTTGATAAATGAAAAAATGCGCTTTACAGATCAA
>Frequency_1_QualityScore_DD4CCDDEA?E9EFF+AAAEDDEI<ED<?CBBDD;BD99DD@B3?@D1-====C=C@;@>>CC.=C;?>;?A@@;;6>A>@AAA3>AA_Mismatch_0_Sense_+_Library_PoolC
ATTACCCAGATGTTGTTATGGCCTGCCTTTTCGTCAATAGAAAGGCAGAGCAAAATCATTATGTAATGCAGTATGTTGATAAATGAAA
>Frequency_1_QualityScore_DD:CFF?FBDDA<GE<E@3?;))?A;4;@5:B@88<-0&559B8B3>@AD+3@>((+2>>:>ABA:>AB??((:@AB@>>@@+:A9(4@@>A_Mismatch_2_Sense_+_Library_PoolC
TTGTTGCCCCCCATTTGGAGGCGGCCCAGGGGGCGGGCCCCCTCCATTTTAAGGACCATTCATTACCCAGATGTTGTTATGGTCTGCCTTTT
>Frequency_1_QualityScore_FFHHHHHJJJJJIJJJJJJJIJJJJIJJJJJJJJJJJJJJJIJIGIIIIJJJJJJJJJIJJIJHGHHFFDDEEEE_Mismatch_0_Sense_+_Library_PoolC
TTTCGTCAATAGAAAGGCAGAGCAAAATCATTATGTAATGCAGTATGTTGATAAATGAAAAAATGCGCTTTACAG
>Frequency_1_QualityScore_FFHHHHGJJIJIJJJJJJJJJJJIGIIJJJJJHIJJIIJJJJJJJJJJJJIJJIIIJJJJJJHHHHHG_Mismatch_0_Sense_+_Library_PoolC
GAAAGGCAGAGCAAAATCATTATGTAATGCAGTATGTTGATAAATGAAAAAATGCGCTTTACAGATCA
>Frequency_1_QualityScore_FFHHHHHJJJJJJJJJJIJIJIJIIIIIIJJJJJJGIJJJJIIGIHJJGIGEHHIJJIJIHHGHGFFFFBCEECEEDCCEDDDEEEEDDDDCDE_Mismatch_1_Sense_+_Library_PoolC
AGAACCATTCATTACCCAGATGTTGTTATGGCCTGCCTTTTCGTCAATAGAAAGGCAGAGCAAAATCATTATGTAATGCAGTATGTTGATAAAT
>Frequency_1_QualityScore_FFHHHHHJEHJJJJIIGJIIJJIIGIIJJJJJJJJIJJJJJJJJJGIIJJIJIJJIHIJJJJIIJJIIHHFEEFCDCDDDDDDC_Mismatch_0_Sense_+_Library_PoolC
GGCCTGCCTTTTCGTCAATAGAAAGGCAGAGCAAAATCATTATGTAATGCAGTATGTTGATAAATGAAAAAATGCGCTTTACAG
>Frequency_1_QualityScore_EFHGHDHIJJIJGGBEFHGEEIJGGIIIIHIIJJJJJIJJIJJJJIJIIGHIJJIJGGIIBHIGIJI@EAHDFECCDDDDDDDD_Mismatch_1_Sense_+_Library_PoolC
GGCCTGCCTTTTCGTCAATAGAAAGGCAGAGCAAAATCATTATGTAATGCATTATGTTGATAAATGAAAAAATGCGCTTTACAG
>Frequency_1_QualityScore_FFHGGHGJIJJJJHHFDDDD=ABDE>@@CABDDCDDDDDAACDDDBCDDDDDDDEAC?CDB?A>CCD>9<829@>@@CC:?AB@?B?3_Mismatch_0_Sense_+_Library_PoolC
CCAGGGGGCGGCCCCCCTCCATTTTAAGGACCATTCATTACCCAGATGTTGTTATGGCCTGCCTTTTCGTCAATAGAAAGGCAGAGCA
>Frequency_1_QualityScore_FFHHHHHJJIJJJFHIIJIFDBBDDDDBDDDDEEEEDDDDDDDDDDDEEEDDDDDDDDDDDDDDECCDDDBDD@ADDC@A?ABCDDDDD:AAB?_Mismatch_1_Sense_+_Library_PoolC
AGGAGGCGGCCCAGGGGGCGGCCCCCCTCCATTTTAAGGACCATTCATTACCCAGATGTTGTTATGGCCTGCCTTTTCGTCAATAGAAAGGCAG
>Frequency_1_QualityScore_FFHHHHHJJJJJJJJJJJJJJJJJJJJIJJJJJJJHIJJIJJJJJJJJJJJJJJJJIIIJJHHHH_Mismatch_1_Sense_+_Library_PoolC
CTAGAAAGGCAGAGCAAAATCATTATGTAATGCAGTATGTTGATAAATGAAAAAATGCGCTTTAC
>Frequency_1_QualityScore_FFHHHHHIJJJJJJJJJJIJIJIJJJJIJJJIJJJJJJJJJJJJJHIJIIIJJJJJJJJJJJJJHHHFFFDDDCCDDDDDCD_Mismatch_1_Sense_+_Library_PoolC
CTTTTCGTCAATAGAAAGGCAGAGCAAAATCATTATGTAATGCAGTATGTTGATAAATGAAAAAATGCGCTTTACAGATCAG
>Frequency_1_QualityScore_FDAH@??@BFHGII;=@DGIAGEAHE;CBC@3??BCE>;?CCDCAABA>CC9?C<99:@CCCBBB?&:CC>@>48?05<5919C?>:>ACCDAC_Mismatch_1_Sense_+_Library_PoolC
GGCGGCCCCCCTCCATTTTAAGGACCATTCATTACCCAGATGTTGTTATGGCCTGCCTTTTCGTCAATAGAAAGGCGGAGCAAAATCATTATGT
>Frequency_1_QualityScore_DDFFHFHIDDGEEEGD<B<DFAG>F;@DA;<?C@@B&60090558(+9@C3:33@88?A@>(4>>>@AC8AC@::4?BCD3>8?@08<3>CC4<_Mismatch_2_Sense_+_Library_PoolC
TTGTTGCCCCCCATTTGGAGGCGGCCCAGGGGGCGGGCCCCCTCCATTTTAAGGACCATTCATTACCCAGATGTTGTTATGGCCTGCCTTTTTG
>Frequency_1_QualityScore_D;2A?CDFE@F@D@FGGB?B:?FFFHHGGIIEGFBF<=9@@=C;@DCEG)(7?(((.;BCA<.5;8>AC:A>(99558++>?C?C:CCDED@:3_Mismatch_2_Sense_+_Library_PoolC
TCGGCCCCCCTCCATTTTAAGGACCATTCGTTACCCAGATGTTGTTATGGCCTGCCTTTTCGTCAATAGAAAGGCAGAGCAAAATCATTATGTA
>Frequency_1_QualityScore_FFHHHHHJJJJJIIBHIJJJJJHIJJJJHJJJJJJJJJJJJJIIIJJHDDDDDBBBDDDDDDDDDDDDD?9ACEE>CCCCBBBDDDEDC?BDDC_Mismatch_2_Sense_+_Library_PoolC
CCCTGCTGCAAGAGTGCTTCGGATTTTGTTGCCCCCCATTTGGAGGCGGCCCAGGGGGCGGCCCCCCTCCATTTTAAGGACCATTCGTTACCCA
>Frequency_1_QualityScore_FEFFHHFJJEIJJJEGIIGIJJJJJJJHGFHGGGIIDFDC??DDB<8@&0:@DDBDDDADCD>CA@C8A8@CDDCDDDCDCDDDC@ACCBCDAC_Mismatch_1_Sense_+_Library_PoolC
GTGCTTCGGATTTTGTTGCCCCCCATTTGGAGGCGGCCCAGGGGGCGGACCCCCTCCATTTTAAGGACCATTCATTACCCAGATGTTGTTATGG
>Frequency_1_QualityScore_DDHHHHGIGDHGIIGIJCDGGGIGGGJIIJEGHIEIIGCCACDHI;==3=?2;@;?D@ACCDDDECACDCBDDBDDCDDDDC@A(:CDDDEEC<_Mismatch_1_Sense_+_Library_PoolC
GCCCCCCTCCATTTTAAGGACCATTCATTACCCAGATGTTGTTATGGCCTGCCTTTTCGTCAATAGAAAGGCAGAGCAAAATCATTATTTAATG
>Frequency_1_QualityScore_DDBHDD<CGIGEGFAHEHAEHICGEG;=ACDEB@DDBEAC>?;AC;@@ABCA>@?CC@2?ACCC3&2((0:(4:AC:21(2?A9:(9?@>3>C@_Mismatch_1_Sense_+_Library_PoolC
GGGGGCCGCCCCCCTCCATTTTAAGGACCATTCATTACCCAGATGTTGTTATGGCCTGCCTTTTCGTCAATAGAAAGGCAGAGCAAAATCATTA
>Frequency_1_QualityScore_ADHDBFFGGEGEHCH@AFHIIIBHH4CFFHG9?BF9D<@@B430B8*7@GECGAEG_Mismatch_0_Sense_+_Library_PoolC
GAGCAAAATCATTATGTAATGCAGTATGTTGATAAATGAAAAAATGCGCTTTACAG
>Frequency_1_QualityScore_FFHHHHHJJJJJJJJJIJJIIIJJJJJHEHFDDDDBBDDDDDDDCDEEEEDDDDDD@CDEEDDDDDDCDDCCACCDDDDCC?CC?ABCDDDCD8_Mismatch_2_Sense_+_Library_PoolC
TGTTGCCCCCCATTTGGAGGCGGCCCAGGGGGCGGCCCCCCTCCATTTTAAGGACCATTCGTTACTCAGATGTTGTTATGGCCTGCCTTTTCGT
>Frequency_1_QualityScore_FFHHHHHJJJJJJJJJJHJJJJJJJHJJJIIJJJJJJJJIJJJJJJHIIJJJJIJ_Mismatch_0_Sense_+_Library_PoolC
AGAGCAAAATCATTATGTAATGCAGTATGTTGATAAATGAAAAAATGCGCTTTAC
>Frequency_1_QualityScore_FFHHHHHJJJJJJJJJJGJGIJJHEDEHIJJJJJJIJJJJJIIJJJIGIFHHHHHHFFFFFFFCEEEEDCCDEDDEDDDDDDDDCDDDDDDDDD_Mismatch_2_Sense_+_Library_PoolC
GACATTGTTATGGCCTGCCTTTTCGTCAATAGAAAGGCAGAGCAAAATCATTATGTAATGCAGTATGTTGATAAATGAAAAAATGCGCTTTACA
>Frequency_1_QualityScore_BAFFHFBG<??CIGIIIGIEEE<D@CFHIEHIEDA@HC>D_Mismatch_0_Sense_+_Library_PoolC
TAATGCAGTATGTTGATAAATGAAAAAATGCGCTTTACAG
>Frequency_1_QualityScore_FFGHGGGIJJJJJJIJJJGG@FHIJJHIJJIJJJJJJJJJIIIIGHIJJGEIIJCIHEEEBDDFFECECADDAC@CFDDCCD>CDDBCCDD_Mismatch_1_Sense_+_Library_PoolC
AAGGACCATTCATTACCCAGATTTTGTTATGGCCTGCCTTTTCGTCAATAGAAAGGCAGAGCAAAATCATTATGTAATGCAGTATGTTGAT
>Frequency_1_QualityScore_FFHHHHHJJJJJJJJIIJJIJJIJFGGGGGEIJJIJJIJIIIIIJJJIIJGFGHGGJGGIEICHICHFHFHHEFFFE_Mismatch_0_Sense_+_Library_PoolC
ATGTTGTTATGGCCTGCCTTTTCGTCAATAGAAAGGCAGAGCAAAATCATTATGTAATGCAGTATGTTGATAAATGA
>Frequency_1_QualityScore_FFHHGHHIIJJJJGIJJIJIJJJJIIJJGIIIJIJJJJIJJJJIJJGJIHIDHIIGIJJIJIJJHHHHHHDEEDDDDDDDDE_Mismatch_1_Sense_+_Library_PoolC
GCCTGCCTTTTCGTCAATAGAAAGGCAGAGCAAAATCATTATGTAATGCAGTATGTTGATAAATGAAAAAATGCGCTTTGCA
>Frequency_1_QualityScore_FFHHHHHJIJJJJJJJIJJJIJJIIJIJJJJJIIIIJIJGIJJJIIIGIJIJJIJIIJJJJIIHGHGHHEDFDFDFEEEEEEEDDDDDDDDCDD_Mismatch_1_Sense_+_Library_PoolC
TTACCCAGATGTTGTTATGGCCTGCCTTTTCGTCAATAGAAAGGCAGATCAAAATCATTATGTAATGCAGTATGTTGATAAATGAAAAAATGCG
>Frequency_1_QualityScore_DBCF?HHAEFGII<BB=B@BBB8@B83>CD(83>83<233+89>>@AA+(2:>:A:9<@A_Mismatch_1_Sense_+_Library_PoolC
GCGGCCCAGGGGGCGGCCCCCCTCCATTTTTAGGACCATTCATTACCCAGATGTTGTTAT
>Frequency_1_QualityScore_FFHHHHHJJJJJJJIIFHIJJJJJIJJJJJJJJJJJJJIJJJJIGIJJJFDDDDDDBDDDDDD9BDDDDBDDCDEEECDDDDDDDDDEEEEEDD_Mismatch_1_Sense_+_Library_PoolC
CTGCCTGCTTCAAGAGTGCTTCGGATTTTGTTGCCCCCCATTTGGAGGCGGCCCAGGGGGCGGCCCCCCTCCATTTTAAGGACCATTCATTACC
>Frequency_1_QualityScore_FFHHHHHJJIJJJIIJIJJJIJJJJJJIJJJIJJJJJJJ_Mismatch_0_Sense_+_Library_PoolC
GTAATGCAGTATGTTGATAAATGAAAAAATGCGCTTTAC
>Frequency_1_QualityScore_FFGHHDHGEB@FGEI;FDHGBDB665::91@@38>>@3@3>A<AAA@@>C33@@?@<8AC:>@9?@C3><?><(23<CC_Mismatch_1_Sense_+_Library_PoolC
TTTGGAGGCGGCCCAGGGGGCGGCCCCCCTCCATTTTAAGGACCATTCATTACCCAGATGTTGTTATGGCCTGGCTTTT
>Frequency_1_QualityScore_FFHHHHHJJJJJJJJIJDDDDDDDBDDDDEEEEDDDDDDDDDEEDDDDDDDDDDDEDDDDDEDDDDDDDBCDDDCBB@ADECCCDD<ABABBBC_Mismatch_1_Sense_+_Library_PoolC
AGGCGGCCCAGGGGGCGGCCCCCCTCCATTTTAAGGACCATTCGTTACCCAGATGTTGTTATGGCCTGCCTTTTCGTCAATAGAAAGGCAGAGC
>Frequency_1_QualityScore_FFHHHFFHGHGIFHGGICGIJIJGJGIGIIIJJJGIIGIJJJCHHIIHGIFEHIHIJJJIIEEIIHC@A9BDCDCBB?C@CDDDCD_Mismatch_1_Sense_+_Library_PoolC
CCTGCCTTTTCGTCAATAGAAAGGCAGAGCAAAATCATTATGTAATGCAGTATGTTGATAAATGAAAAAATGCGCTTTACAGATTA
>Frequency_1_QualityScore_FFHHHHHIJJDDDDBBDDDDBBDCCEEEBCCDDDDDDDEEEEEDDDCDBDDDCDDDDECDBDDB?ACDDA@><??>BDDCDDCDBDDBBC>_Mismatch_1_Sense_+_Library_PoolC
GGCCCGGGGGGCGGCCCCCCTCCATTTTAAGGACCATTCATTACCCAGATGTTGTTATGGCCTGCCTTTTCGTCAATAGAAAGGCAGAGCA
>Frequency_1_QualityScore_==1110?@::\,33;6@C@B@ACC3338(288(338@@_Mismatch_0_Sense_+_Library_PoolC
GGGGGCGGCCCCCCTCCATTTTAAGGACCATTCATTAC
>Frequency_1_QualityScore_?DHFDFDBGIGBDECFHHHGHBH;CE*?EHGBCC@BFEGB:9?DFB0(/B:FA=C@D7C;.@G6=AEAC>?@;;>AC@DDDFCCC_Mismatch_0_Sense_+_Library_PoolC
TTTAAGGACCATTCATTACCCAGATGTTGTTATGGCCTGCCTTTTCGTCAATAGAAAGGCAGAGCAAAATCATTATGTAATGCAG
>Frequency_1_QualityScore_FFHHHHHJIJJJJJIJJGHIJJJIDD6<DDDD6BDDDEEEACCDCDDDDDEE>CDDDDDDDDDDDDCBDEDCDCCBBB@CCDC>??A@DCC_Mismatch_1_Sense_+_Library_PoolC
CCATTTGGAGGCGGCCCAGGGGGCGGCCCCCCTCCATTTTAAGGACCATTCGTTACCCAGATGTTGTTATGGCCTGCCTTTTCGTCAATAG
>Frequency_1_QualityScore_DDFDHHFIEHGII>FHGIJJHFEGHJJJDHIGHFFHGG)BGCC@;5@=<@@BDDB@;B;B@&&0;5>99<CDDDDDDCDDDDD@>:(+3ABACD_Mismatch_2_Sense_+_Library_PoolC
GCCTGCTGCAAGAGTGCTTCGGATTTTGTTACCCCCCATTTGGAGGCGGCCCAGGGGGCGGCCCCCCTCCATTTTAAGGACCATTCGTTACCCA
>Frequency_1_QualityScore_ADF2AA?3CAE<<ACHH+<2)1):*11:4:;?GCAB*BFICB*.=B8=C8)>@C4CCDDCEFE>7?....=;;@;???A(,3;=B(,_Mismatch_1_Sense_+_Library_PoolC
GTTATGGCCTGCCTTTTCGTCAATTGAAAGGCAGAGCAAAATCATTATGTAATGCAGTATGTTGATAAATGAAAAAATGCGCTTTAC
>Frequency_1_QualityScore_DDFDF=FEGFBAEH43AE>FGAEFCFECGBBBGG?D<FBGFI@=;BBBAEAA;@@DAEF7A;;AAFC@BBB;BB_Mismatch_0_Sense_+_Library_PoolC
CCCAGATGTTGTTATGGCCTGCCTTTTCGTCAATAGAAAGGCAGAGCAAAATCATTATGTAATGCAGTATGTTG
>Frequency_1_QualityScore_DDDFBFDGIBC<@:CF3CDHBC??EGFFI@?:FDCFFEFB>F;?BD(BFCGDE8;F=F@77@=766(5?;>BD3;;(6;ABD35;:>>ABBAB;_Mismatch_2_Sense_+_Library_PoolC
CTCCATTTTAAGGACCATTCGTTACCCAGATGTTGTTATGGCCTGCCTTTTCGTTAATAGAAAGGCAGAGCAAAATCATTATGTAATGCAGTAT
>Frequency_1_QualityScore_FFHHHHHIJJJJJJJIJJJGIJIJEDD0<BDDDDDDCCEEEDDDDDBDDCDEEEEDDDDDDBDDCDEDDDDDDDDD??BCCDD>98<<>C@@AC_Mismatch_1_Sense_+_Library_PoolC
CCCATTTGGAGGCGGCCCAGGGGGCGGCCCCCCTCCATTTTAAGGACCATTCATTACCCAGATGTTTTTATGGCCTGCCTTTTCGTCAATAGAA
>Frequency_1_QualityScore_FFHHHHHJJJJJJJJJ9CHIIJJJJGIJJJJJIGJJHIIGHIJIJJJIIJJJJJEHJIJHHHHFFFFFFBEDDDDDDDDDDDCDDEDEEEEDCC_Mismatch_2_Sense_+_Library_PoolC
CCCCCTCCATTTTAAGAACCATTCGTTACCCAGATGTTGTTATGGCCTGCCTTTTCGTCAATAGAAAGGCAGAGCAAAATCATTATGTAATGCA
>Frequency_1_QualityScore_FFHHHHHJJJJJJJJJJIJJIJIGIIJJIIJJJJJJJJIJJJJJJIHIJJIIIIJJJJJJJJJIJHHHHBDDDDEEE_Mismatch_1_Sense_+_Library_PoolC
CCTTTTCGTCAATAGAAAGGCAGAGCAAAATCATTATGTAATGCAGTATGTTGATAAATGAAAAAATGCGCTTTGCA
>Frequency_1_QualityScore_FFHHHHHJIJIJJGHHHFFFDDCEFEEDDDDDDDDDDFEEEEDDDDDBDDEDDDDDEDDDDDBBDDDDDCBDD@DEDDDDCCDDDDBBC@_Mismatch_1_Sense_+_Library_PoolC
GCCCAGGGGGCGGTCCCCCTCCATTTTAAGGACCATTCATTACCCAGATGTTGTTATGGCCTGCCTTTTCGTCAATAGAAAGGCAGAGCA
>Frequency_1_QualityScore_DDHHHFHIE8CHII:;@-@BBBB&6<&3>CD8>@A@ABBAC>A@C99AC:28>>:@@?A4@3@ACC28?:@CC_Mismatch_1_Sense_+_Library_PoolC
GGCGGCCCAGGGGGCGGCCCCCCCCCATTTTAAGGACCATTCATTACCCAGATGTTGTTATGGCCTGCCTTTT
>Frequency_1_QualityScore_DBDBDDAAED>@0?:-:>/;???::7=8>>ADEAAAA=?<3ABA9>>9:A><<>A:>><>AD>>>9>><8AAAAA928(+::>>A::<2<<8<9_Mismatch_1_Sense_+_Library_PoolC
AGGCGGCCCAGGGGGCGGCCCCCCTCCATTTTAAGGACCATTCATTACCCAGATGTTGTTATGGCCTGCCTTTTCGTCCATAGAAAGGCAGAGC
>Frequency_1_QualityScore_?:F8CAB,<?+<2A?::@39*00??D1;;:9/;.,3\22505@859<7@B3:@:@@A:@ABB?A>BD@B:>:?>8?>@4::?BBD_Mismatch_0_Sense_+_Library_PoolC
GGATTTTGTTGCCCCCCATTTGGAGGCGGCCCAGGGGGCGGCCCCCCTCCATTTTAAGGACCATTCATTACCCAGATGTTGTTAT
>Frequency_1_QualityScore_FFHHGFHIJJJIIIIGIJIHJGJJJJJJJJJJGGIJJFHEHIJIHEHGFDDDBDDDDDDDDDDEDDCCDCDDDDDDEADDDDDDCDDDD>:ACD_Mismatch_1_Sense_+_Library_PoolC
AAGAGTGCTTCGGATTTTGTTGCCCCCCATTTGGAGGTGGCCCAGGGGGCGGCCCCCCTCCATTTTAAGGACCATTCATTACCCAGATGTTGTT
>Frequency_1_QualityScore_FFHHHGGIJIIJJJIEGIIJIGHIEC@BAEDDD@9BBDDBBD?CEEECCDDDDD?>CDC?CBBDDABAC@CCC?AAA:>ACC@883@CC:9882_Mismatch_1_Sense_+_Library_PoolC
TTGCCCCCCATTTGGAGGCGGCCCAGGGGGCGGCCCCCCTCCATTTTAAGGACCATTCGTTACCCAGATGTTGTTATGGCCTGCCTTTTCGTCA
>Frequency_1_QualityScore_FFHHHHHJJJJJJJIGIIJJIFD@@DDDD@BD?ADEEDD@CCBB?>CC:39?BDDCBAAC>ACABCD>@AA@8<?3>CD4&+2+5@@ACDC4?A_Mismatch_1_Sense_+_Library_PoolC
TTTGGAGGCGGCCCAGGGGGCGGCCCCCCTCCATTTTAAGGACCATTCGTTACCCAGATGTTGTTATGGCCTGCCTTTTCGTCAATAGAAAGGC
>Frequency_1_QualityScore_FFHHHHHJIJJJJJJJJJJIHHIIJHDD@BDDDDDDDCDEEECCDDDDDDDDECDDCDDDCDDDDDCDCACDCCDDD@?ACCDDC>8<<5@_Mismatch_0_Sense_+_Library_PoolC
CCCCATTTGGAGGCGGCCCAGGGGGCGGCCCCCCTCCATTTTAAGGACCATTCATTACCCAGATGTTGTTATGGCCTGCCTTTTCGTCAAT
>Frequency_1_QualityScore_BDFFFFFIIIIIIIEGHD;CFHGI?EDC?GFIIHGIIIDEFDG)?DD>BGGGGAFHCHEHHIIGHACHA?E;BC;?B;.>CCAB=>C:=;?_Mismatch_2_Sense_+_Library_PoolC
AGATGTTGTTATGGCCTGCCTTTTCGTCAATAGAAAGGCAGAGAAAAATCATTATGTAATGCAGTATGTTGATAAATGAAAAAATGCGCTA
>Frequency_1_QualityScore_FFDHDDFHGHHIEGIIG<?FBH>AGHI=;8AABB@-:9B9BB@BCCED>>@CC@ABBCCDEEEDCCCCBBCCACA3<>DAA8>>2(+389>>>A_Mismatch_1_Sense_+_Library_PoolC
TGTTGCCCCCCATTTGGAGGCGGCCCAGGGGGCGGCCCCCCTCCATTTTAAGGACCATTCATTACCCAGATGTTGTTATGGCCTGGCTTTTCGT
>Frequency_1_QualityScore_ADFBFHHIIIJJGCFHIJJIJIIIJIIJGGIJJIIIJJJJIIIIIIJJGAFCHHIIGGIIIGIGGIGHF>DCCCD@B@?CCDD_Mismatch_0_Sense_+_Library_PoolC
GCCTGCCTTTTCGTCAATAGAAAGGCAGAGCAAAATCATTATGTAATGCAGTATGTTGATAAATGAAAAAATGCGCTTTACAG
>Frequency_1_QualityScore_FDHGBDFGGGIEGIHD;@DBBHABDB@BDB36?8838CC@CCC2A<CCD@@DEDCA:<ACA:4:9?AA4>ACC8<A:>:>>>222<BA::CDC_Mismatch_0_Sense_+_Library_PoolC
ATTTGGAGGCGGCCCAGGGGGCGGCCCCCCTCCATTTTAAGGACCATTCATTACCCAGATGTTGTTATGGCCTGCCTTTTCGTCAATAGAAAG
>Frequency_1_QualityScore_FFHGGHHJJGJJIGHHFDBDDDDFEEEDDDDDDDDDEEDDDDDDDDDDDECDDDDEDDDDDDBDDDDDD@BBBBDCDDDDDDBB@BDCDDCDDD_Mismatch_2_Sense_+_Library_PoolC
ACCAGGGGGCGGCCCCCCTCCATTTTAAGGACCATTCGTTACCCAGATGTTGTTATGGCCTGCCTTTTCGTCAATAGAAAGGCAGAGCAAAATC
>Frequency_1_QualityScore_BDHFADHBBF<ACFFAFDE=FGDGHICECGGFBGHIIAHCICF@BCB@B?5\8-7755;7;>;B9?ACCACDC::482<ACCA9A??>?>AACC_Mismatch_1_Sense_+_Library_PoolC
GCTGCAAGAGTGCTTCGGATTTTGTTGCCCCCCATTTGGAGGCGGCCCAGGGGGCGGCCCCCCTCCATTTTAAGGACCATTCGTTACCCAGATG
>Frequency_1_QualityScore_ABD?<C2<AEACB<:C38C8C9CEFCFEE>DDFC9DF9DFFFIIFD8?DF>88CCBF@FG(-\-(98@3,;;_Mismatch_1_Sense_+_Library_PoolC
TTCGTCAATAGAAAGGCAGAGCAAAATCATTATGTAATGCAGTATGTTGATAAATGAAAAAAGGCGCTTTAC
>Frequency_1_QualityScore_FFHHHHHGGIJGIIJJJJJIJJJJJJIIJJJJJJJJIIIIJJJ_Mismatch_0_Sense_+_Library_PoolC
AATGCAGTATGTTGATAAATGAAAAAATGCGCTTTACAGATCA
>Frequency_1_QualityScore_FFFFFHGIHHIJJJGEGIGEGGIJGJIJJIIIIIGIIJIIHIHJJJGGHG@GHGFGHGJJIIGIBHFDBBCEEEDCCDD_Mismatch_1_Sense_+_Library_PoolC
TTCGTCAATAGAAAGGCAGAGCAAAATCATTATGTAATGCAGTATGTTGATAAATGAAAAAATGCGCTTTACAGATCGA
>Frequency_1_QualityScore_FFHHHHHIGJFGIGIIJJIJJJJJIIIJJJJIJIJJJJJJJJJJFDDDDBDDDDDDD;BDDDDBDDC>CCCDDDDDDDDDDDD?CDDCDCABC>_Mismatch_2_Sense_+_Library_PoolC
CCTGCAAGAGTGCTTCGGATTTTGTTGCCCCCCATTTGGAGGCGGCCCAGGGGGCGGCCCCCCTCCATTTTAAGGACCATTCGTTACCCAGATG
>Frequency_1_QualityScore_FFHHHGHIJJJIFIIJJIIIJIIHD6=@BDDDDDCDEEEEDDDDDDDCDEEEEDDDDDDDDDEDDCACD@CBDDBDDCCDD@BABD>@AC@CCD_Mismatch_1_Sense_+_Library_PoolC
CATTTGGAGGCGGTCCAGGGGGCGGCCCCCCTCCATTTTAAGGACCATTCATTACCCAGATGTTGTTATGGCCTGCCTTTTCGTCAATAGAAAG
>Frequency_1_QualityScore_DDDFHFHG<<CGHGIGDEG><@DDC?DEFGHB>7(5<A?::<<559@<B8<C(3:@3:(442<?+>>@C>:3:9>?BC:44:32:@>@_Mismatch_0_Sense_+_Library_PoolC
CGGATTTTGTTGCCCCCCATTTGGAGGCGGCCCAGGGGGCGGCCCCCCTCCATTTTAAGGACCATTCATTACCCAGATGTTGTTATGG
>Frequency_1_QualityScore_FFHHHHHJIJFHIJJJJJIJJJJIIJJJJJJJJJJJJJJJIJJJJHFDDDDDDDDDDDDDDDDDBD?CE@DDDCDCADBCDEECDDDDDDDDDD_Mismatch_2_Sense_+_Library_PoolC
GCTGCAAGAGTGCTTCGGATTTTGTTGCCACCCATTTGGAGGCGGCCCAGGGGGCGGCCCCCCTCCATTTTAAGGACCATTCGTTACCCAGATG
>Frequency_1_QualityScore_FFHHGHHJIJJJJJJJJHJJJIJJJJJJJJJIJJJIJJJJJJIJIJJJJJJJJHJIIJIIJJHIHHHHHHHFFFDEECDDDDDDDDD_Mismatch_2_Sense_+_Library_PoolC
TATGGCCTGCCTTTTCGTCAATAGAAAGGCAGAGCAAAATCATTATGTAATGCAGTATGTTGATAAATGAAAAAATGCGCTTTACGA
>Frequency_1_QualityScore_>:DFAF+AAF<<?I@GEHIHIIE9C38CG?G*01?)@F**?D<*9(96((8CE@3@=;77@EF.?7=AC=A@)).?B3((_Mismatch_0_Sense_+_Library_PoolC
ATTACCCAGATGTTGTTATGGCCTGCCTTTTCGTCAATAGAAAGGCAGAGCAAAATCATTATGTAATGCAGTATGTTGAT
>Frequency_1_QualityScore_?DF?FHHGFHIGIIIIIIADHGII?GGDFHIHDDECCCC=@8<@BCCCBBBC@CDC::ACAB@B@CBCCCABCCCB<>>DCCCB>CCCA?A?A<_Mismatch_1_Sense_+_Library_PoolC
CGGATTTTGTTGCCCCCCATTTGGAGGCGGCCCAGGGGGCGGCCCCCCTCCATTTTAAGGACCATTCGTTACCCAGATGTTGTTATGGCCTGCC
>Frequency_1_QualityScore_FFHHHHHJJJJJJJIJJJJJJJJJJJIJJJJJIJJJJJJJJIJJIJJJJJJHHFHHHFFFFFFFEEEEEEDDDDDDDDDDDDDDDDDD_Mismatch_0_Sense_+_Library_PoolC
GGCCTGCCTTTTCGTCAATAGAAAGGCAGAGCAAAATCATTATGTAATGCAGTATGTTGATAAATGAAAAAATGCGCTTTACAGATCA
>Frequency_1_QualityScore_FFHHHHHJJIJJIJJJJIIGIJJJ>@BDBDDDDBDDCCEEEDDCDDBDDDDEEEDDDDDDDBDDACDCDCDDDDDD??BCCCD:5?@AB_Mismatch_0_Sense_+_Library_PoolC
CCCATTTGGAGGCGGCCCAGGGGGCGGCCCCCCTCCATTTTAAGGACCATTCATTACCCAGATGTTGTTATGGCCTGCCTTTTCGTCAA
>Frequency_1_QualityScore_FFHDHFHIHIIHIIJIIJJIGGIAHIJFGFH;FGCGGHH>HHGGFGCDEHHAECEHEFD?CE?C>6>>C>BFD>=CCDDC;@CDDDDACCB@<>_Mismatch_1_Sense_+_Library_PoolC
CCCAGATGTTGTTATGGCCTGCCTTTTCGTCAATAGAAAGGCAGAGCAAAATCATTATGTAATGCAGTATTTTGATAAATGAAAAAATGCGCTT
>Frequency_1_QualityScore_FFHHHHHIIJJJIJJJJJJJJJJJJJEIJIGIIJGHGIJIJIJIJGBHGJJJJJJJIJJJIGHHHFHGHADFFFCEFDCECEEEDDDDDDBCCD_Mismatch_1_Sense_+_Library_PoolC
TTACCCAGATGTTGTTATGGCCTGCCTTTTCGTCAATAGAAAGGCAGAGCAAAATCATTATGTAATGCATTATGTTGATAAATGAAAAAATGCG
>Frequency_1_QualityScore_?BD8CDD>?:<?@G6D@F:0/\37\639B:60<@@@AD88@A92<2((3:AB@:>?:8@BBBAA@<:@A:?BBB(9:AA:+5?(+9>B::A:@?_Mismatch_1_Sense_+_Library_PoolC
ATTTGGAGGCGGCCCAGGGGGCGGCCCCCCTCCATTTTAAGGACCATTCATTACCCAGATGTTGTTATGGCCTGACTTTTCGTCAATAGAAAGG
>Frequency_1_QualityScore_DDBFHFAGHIHIGHI=GAHF66;;AHEDCDDBDCDCCACCCA95<CC>::@@@@C>A2>@>ACCBAA>:AAC71<>:>@:<2825>>44:@:<8_Mismatch_1_Sense_+_Library_PoolC
TTTGGAGGCGGCCCAGGGGGCTGCCCCCCTCCATTTTAAGGACCATTCATTACCCAGATGTTGTTATGGCCTGCCTTTTCGTCAATAGAAAGGC
>Frequency_1_QualityScore_FFGHCFFIJJJJGIJJJJJIIFHJJIJIIEGGIIJFIGIFFD>:==9@56<&5@BDD<BB<>CCCCD@CCBA8:>C:@CACDCCB<>C4:@3<C_Mismatch_1_Sense_+_Library_PoolC
AGAGTGCTTCGGATTTTGTTGCCCCCCATTTGGAGGCGGCCCGGGGGGCGGCCCCCCTCCATTTTAAGGACCATTCATTACCCAGATGTTGTTA
>Frequency_1_QualityScore_FFGHGHHJIJJJJIJJJBH@@HIIIJJGIJJJJGHJIGIGGIIJGHIEGHHGDBBBBBBDDDDDBD-9>@>BD>?CDCDDCCCCABD?CC@@D@_Mismatch_1_Sense_+_Library_PoolC
CTGCTGCCTGCTGCAAGAGTGCTTCGGATTTTGTTGCCCCCCATTTGGAGGCGGCCCGGGGGGCGGCCCCCCTCCATTTTAAGGACCATTCATT
>Frequency_1_QualityScore_A:DCHDA<@GG\@6:<<>>??CCDC>:CC@BB?C@8(3883>>(<2>CC>C<(3>@@8?A((24:A@45<?2&:(4@CAC@B8<@B?_Mismatch_0_Sense_+_Library_PoolC
CCAGGGGGCGGCCCCCCTCCATTTTAAGGACCATTCATTACCCAGATGTTGTTATGGCCTGCCTTTTCGTCAATAGAAAGGCAGAGC
>Frequency_1_QualityScore_FFHHHHHIJHIJJJJJJJIIJJIJIJJJJJJJJIIJJJJIJJJJJHIHIJIIJJIIJIHHHHHHHFDEEABDDDDDCCDD_Mismatch_1_Sense_+_Library_PoolC
GCCTTTTCGTCAATAGAAAGGCAGAGCAAAATCATTATGTAATGCAGTATGTTGATAAATGAAAAAATGCGCTTTACCGA
>Frequency_1_QualityScore_FFHHHHHJJIJJJIJGIJJGIHIIGGDHIFIIIIJJJIIJJIIJJJJJJIJ@GIIJJJHHFFEHHFCEDDEEDCEECEBDDCDDDDDDDDDDDD_Mismatch_0_Sense_+_Library_PoolC
TTGTTATGGCCTGCCTTTTCGTCAATAGAAAGGCAGAGCAAAATCATTATGTAATGCAGTATGTTGATAAATGAAAAAATGCGCTTTACAGATC
>Frequency_1_QualityScore_?B@?8@C@C@8@FG9999BG??DD?F<8BC=;FC@=FEI@@7==.=A;;?6;(,(;3-5553(,<B:@>@BB3+2?2<2>A_Mismatch_1_Sense_+_Library_PoolC
GCGGCCCCCCTCCATTTTAAGGACCATTCGTTACCCAGATGTTGTTATGGCCTGCCTTTTCGTCAATAGAAAGGCAGAGCA
>Frequency_1_QualityScore_FFHHHHHJJJJJJJJJIIJIIJJJJJJJJJJJJJJJJJJJJJHGJJJIGHIEAHHHHHDFBB?BEDECD@CBBDBBDDDDDCCCCDDCDDDDDC_Mismatch_1_Sense_+_Library_PoolC
AGCCCCCCTCCATTTTAAGGACCATTCATTACCCAGATGTTGTTATGGCCTGCCTTTTCGTCAATAGAAAGGCAGAGCAAAATCATTATGTAAT
>Frequency_1_QualityScore_FFHHHHHJJJJIJJJJJJIGEHIJIGHIJJIJJJJGIJJJJJIJJIIJIJHIJJIJIJHIIJGHJHHFFEHHFFFFFDDDDDCDDDDDDDDDDD_Mismatch_1_Sense_+_Library_PoolC
AGTTATGGCCTGCCTTTTCGTCAATAGAAAGGCAGAGCAAAATCATTATGTAATGCAGTATGTTGATAAATGAAAAAATGCGCTTTACAGATCA
>Frequency_1_QualityScore_FFHHHHDEHGIEGHBBHAHIIIGCFHIIFIIGHIIIIIIIIGGIIDHI>EGHIIGFHHGHHEECEFDCBADEEE<;@CD?25>CBDB_Mismatch_1_Sense_+_Library_PoolC
TGTTGTTATGGCCTGCCTTTTCGTCAATAGAAAGGCAGAGCAAAATCATTATGTAATGCAGTATGTTGATAAATGAAAAAATGCGCA
>Frequency_1_QualityScore_FFHHHHHJJJJIJJJJJJJJJJJGIJJJJJJJJJJJJJJIIJJJJJJHHHHFFFFFFEECABBDFEDDDCCBDDDDBCC_Mismatch_0_Sense_+_Library_PoolC
GGCCCCCCTCCATTTTAAGGACCATTCATTACCCAGATGTTGTTATGGCCTGCCTTTTCGTCAATAGAAAGGCAGAGCA
>Frequency_1_QualityScore_FFHHHHHJJJJIJJJJGJJJJJHIIJJJJJJGJJJJGIIIIJHDDDDA?@BBDDD;<BDDD@BB34@CECCCDCDD1:CBAD@:ACC:<<CD3:_Mismatch_1_Sense_+_Library_PoolC
TGCAAGATTGCTTCGGATTTTGTTGCCCCCCATTTGGAGGCGGCCCAGGGGGCGGCCCCCCTCCATTTTAAGGACCATTCATTACCCAGATGTT
>Frequency_1_QualityScore_FFBHHHGJFFIJJIEGGGGDCEHHIJGHCGHIIIJIAGHIGIHGBGIDHGGGEFH<C3?DB:/;;@2+<<B50)9&5>@BD-08(++>C3@>::_Mismatch_1_Sense_+_Library_PoolC
CCTTTGCTGCTGCTGCCTGCTGCAAGAGTGCTTCGGATTTTGTTGCCCCCCATTTGGAGGCGGCCCAGGGGGCGGCCCCCCTCCCTTTTAAGGA
>Frequency_1_QualityScore_DDD>FBFIIIEGGHIC?EFDHGGHAEHII9BF?FGEG@D0AFHCG@=CA?1593;,,5(8?;BB-59;0)550?C>CD>CCA@ABBB>ACDCCB_Mismatch_2_Sense_+_Library_PoolC
TGCTGCCTGCTGCAAGAGTGCTTCGGATTTTGTTGCCCCCCATTTGGAGGCGGTCCAGGGGGCGGCCCCCCTCCATTTTAAGGACCATTCGTTA
>Frequency_1_QualityScore_D;3ADFHIEGBFF9EEH@<FHHH<@C\:?/\603:@B-57BCCDDD>>A@CB?BACD>>B@CCCC@(:@C@@C?>>>3<C:?B<::>ACBB?@B_Mismatch_1_Sense_+_Library_PoolC
AGCCCCCCATTTGGAGGCGGCCCAGGGGGCGGCCCCCCTCCATTTTAAGGACCATTCATTACCCAGATGTTGTTATGGCCTGCCTTTTCGTCAA
>Frequency_1_QualityScore_FFHHHHHJJJJIJIIJHIIIJJJGGIFHHIIIJJJJIJIJJEIIIJJIIIGIIGHGHIGIIJJIGHHFFDDCAABDDDDCCCD_Mismatch_1_Sense_+_Library_PoolC
GTGCCTTTTCGTCAATAGAAAGGCAGAGCAAAATCATTATGTAATGCAGTATGTTGATAAATGAAAAAATGCGCTTTACAGAT
>Frequency_1_QualityScore_<1@:D:D05;:AD@6>=;AAAA>>A::529>>8>8>AA8>A8<3>>>A3<ADA_Mismatch_0_Sense_+_Library_PoolC
GGGGGCGGCCCCCCTCCATTTTAAGGACCATTCATTACCCAGATGTTGTTATG
>Frequency_1_QualityScore_?B1:C?A@AD3)@D@@4/2;?075-0-<8B>8>A>38<==>3>A9>>3:>A8=AA_Mismatch_0_Sense_+_Library_PoolC
AGGCGGCCCAGGGGGCGGCCCCCCTCCATTTTAAGGACCATTCATTACCCAGATG
>Frequency_1_QualityScore_FFGDFHFHIJIJIIJJIIIIIGGGGIJBEGIDHIGIGBFHBFHHIJHIJJJGEHGIFH?B@<@@CC@AE=ABDDDDCCCCCDDDDDDD34>CDD_Mismatch_1_Sense_+_Library_PoolC
CCCCCCTCCATTTTAAGGACCATTCATTACCCAGATGTTGTTATGGCCTGCCTTTTCGTCAATAGAAAGGCAGAGCAAAATCATTATGGAATGC
>Frequency_1_QualityScore_FFHHHHHJJGJIJJJIJIJJEAGIHFC?D6BDDDD6@D88CDD9>>CA?B?>@B:>C<?CD>A<AC:@CA?@C@@??A??<(:AC_Mismatch_1_Sense_+_Library_PoolC
CCCCCATTTGGAGGCGGCCCAGGGGGCGGCCCCCCTCCATTTTAAGGACCATTCGTTACCCAGATGTTGTTATGGCCTGCCTTTT
>Frequency_1_QualityScore_FFHGHHHIJJJIJJJJJJJJJJIIJJIJJIIHIIJJJIJJJIJIJIJGIJJIJJIIJIGIGGGIEFHHHHFFFFFFD_Mismatch_0_Sense_+_Library_PoolC
TACCCAGATGTTGTTATGGCCTGCCTTTTCGTCAATAGAAAGGCAGAGCAAAATCATTATGTAATGCAGTATGTTGA
>Frequency_1_QualityScore_FDBDDFHIGII;CFEHG?FHCG@?DA@DGCBG<FB7FA?A@B@BBD@88@<55;;;5;@CCDDD(++3+421>A3:9?18@?C2+:AAACAB@D_Mismatch_2_Sense_+_Library_PoolC
GAGTGCTTCGGATTTTGTTGCCCCCCATTTGGAGGCGGCCCAGGGGGCGGCCCCCCTCCATTTTTAGGACCATTCGTTACCCAGATGTTGTTAT
>Frequency_1_QualityScore_D?CC:C?BGDHGICH@?AAAAA<?FFBC?:1CFEC9*))00(_Mismatch_2_Sense_+_Library_PoolC
CATTCTTTACCCAGATGTTGTTATGGCCTGCCTTTTCGGCAA
>Frequency_1_QualityScore_D?DFHHGGGEGDHGGEIIBHGG@DHEDCDD1@DB6BBBBA@DEEDCD@DCD@ACDE>?<?CCDDDCCCC:<?C>4:2>>?<<>@CD:5A8<B>>_Mismatch_2_Sense_+_Library_PoolC
CCCCCCATTTGGAGGCGGCCCAGGGGGCGGCCCCCCTCCATTTTAAGTACCATTCGTTACCCAGATGTTGTTATGGCCTGCCTTTTCGTCAATA
>Frequency_1_QualityScore_DDHFDHHIIIFGGGBGGEHGGBFGGFE>C:DGCDGGIDGBGDFGH?BB?GGG<FHIIHHIII@AEHEDEC>@D_Mismatch_0_Sense_+_Library_PoolC
CAATAGAAAGGCAGAGCAAAATCATTATGTAATGCAGTATGTTGATAAATGAAAAAATGCGCTTTACAGATCA
>Frequency_1_QualityScore_FFHHGHHJJJJJJJJJJJJJIJJJIJGHGHHDDDDCDDDDDDDDCCDEEDDDDDDDDDDEDDDBDDDCDDDDCCDCDDEDCBDDB?B>CCDAD<_Mismatch_1_Sense_+_Library_PoolC
TGTTGCCCCCCATTTGGAGGCGGCCCAGGGGGCGGCCCCCCTCCATTTTAAGGACCATTCGTTACCCAGATGTTGTTATGGCCTGCCTTTTCGT
>Frequency_1_QualityScore_FFHHHHHJGHHIJJIIJJJJJJJGHCHIIJIIGIGIJJJJJJJJJJJIHIJJHIIGGHHIHIIGGIGHF?BEDB_Mismatch_2_Sense_+_Library_PoolC
AGCCTTTTCGTCAATAGAAAGGCAGAGCAAAATCATTATGTAATGCAGTATGTTGATAAATGAAAAAATGCGCA
>Frequency_1_QualityScore_D>D?BADADAEHGCFB<FHAHBG@GIIII@G<?BD@>G@E>?@?B9FBG48BCFFB=F>CCFE=DA_Mismatch_1_Sense_+_Library_PoolC
ACCTGCCTTTTCGTCAATAGAAAGGCAGAGCAAAATCATTATGTAATGCAGTATGTTGATAAATGA
>Frequency_1_QualityScore_DFHHHHHJJIIJIJJIJJIJJJJHHIJJJJJJJIIJJJJJJIIJIJJJJJJJJJJ_Mismatch_0_Sense_+_Library_PoolC
AGCAAAATCATTATGTAATGCAGTATGTTGATAAATGAAAAAATGCGCTTTACAG
>Frequency_1_QualityScore_DADFFHF@FHGIH<<B).?BDA>>C>?B?@CADACBBACCB?AAACC??A@>C<A:((+4>CC_Mismatch_1_Sense_+_Library_PoolC
GGGGCGGCCCCCCTCCATTTTAAGGACCATTCGTTACCCAGATGTTGTTATGGCCTGCCTTTT
>Frequency_1_QualityScore_DDFHHHHIIIGGCGHEHHAHIII@EBECBB6BBCBBBBB?@C>C>99C>AA8>CDDC?8(4?A?2((:A@AB:>>>(9@2(838?C_Mismatch_2_Sense_+_Library_PoolC
CCCCCCATTTGGAGGCGGCCCAGGGGGCGGCCCCCCTCCATTTTAAGGACCATTCGTTACCCAGATGTTGTTATGGCCTGGCTTTT
>Frequency_1_QualityScore_FFHHHHHJJGHIJJJIHDBDDDDDBDDCDEEECCDDDDDDDDEEEDDDCCABBDDDDDDDDEDDDDDDAACCDD><8<2>D@@>CD>AAB?@A>_Mismatch_1_Sense_+_Library_PoolC
AGGCGGCCCAGGGGGCGGCCCCCCTCCATTTTAAGGACCATTCTTTACCCAGATGTTGTTATGGCCTGCCTTTTCGTCAATAGAAAGGCAGAGC
>Frequency_1_QualityScore_DDB3ACCAEGHIFEIGEB@DGHIACF=1CFHGBHAHF9DGCGDGF9DF?4C)=FBCDGHHAFCDEG@@2=;?@8A8_Mismatch_1_Sense_+_Library_PoolC
CCTGCCTTTTCGTCAATAGAAAGGCAGAGCAAAATCATTATGTAATGCAGTATGTTGATAAATGAAAAAATGCGCA
>Frequency_1_QualityScore_FFHHHHHJJJJJJJJJIJJJJJJJJJIIJJJJJJJJJJJJJJIJJJIIJJJJJJJJJIJJJJJGHHHFFFEEEE_Mismatch_0_Sense_+_Library_PoolC
TTCGTCAATAGAAAGGCAGAGCAAAATCATTATGTAATGCAGTATGTTGATAAATGAAAAAATGCGCTTTACAG
>Frequency_1_QualityScore_FFHFHFHGIIJJJIHHIJIJJJJIIJIGHIFGIJJJJIGHIDHIGHGEE@BDB<?@BDD>>BBBBBB-08(4>A4+4:@>?B_Mismatch_0_Sense_+_Library_PoolC
GCCTGCTGCAAGAGTGCTTCGGATTTTGTTGCCCCCCATTTGGAGGCGGCCCAGGGGGCGGCCCCCCTCCATTTTAAGGACC
>Frequency_1_QualityScore_FFHFDHDHIJEGDHGHDEEHIEFFGAHCDD@DDDDD6@B?CCACBAAC@?A<CCC@DDDDCDCBB@A4>AC@@C:>A>@82<4>>C_Mismatch_0_Sense_+_Library_PoolC
CCCCCCATTTGGAGGCGGCCCAGGGGGCGGCCCCCCTCCATTTTAAGGACCATTCATTACCCAGATGTTGTTATGGCCTGCCTTTT
>Frequency_1_QualityScore_)@B=D::+AEE>ADADDAAAA=?630539::9==3>3>((3>9<==AABAABAAA>(<2>>DAA?8>A_Mismatch_0_Sense_+_Library_PoolC
ATTTGGAGGCGGCCCAGGGGGCGGCCCCCCTCCATTTTAAGGACCATTCATTACCCAGATGTTGTTAT
>Frequency_1_QualityScore_DDHHFDHIB8CGHI6@A/7@BBB-7B88@DD>A@@>?@<>C8@3>>@@C:??@CCCCC?@C@C@C:818:@CC458<<@>A3_Mismatch_0_Sense_+_Library_PoolC
GGCGGCCCAGGGGGCGGCCCCCCTCCATTTTAAGGACCATTCATTACCCAGATGTTGTTATGGCCTGCCTTTTCGTCAATAG
>Frequency_1_QualityScore_DDAFAFF>FDBAABEBD:?.6AFI/,3)6350::&28>8@B(9(+(28(::33:::3:AAB?_Mismatch_0_Sense_+_Library_PoolC
CCCATTTGGAGGCGGCCCAGGGGGCGGCCCCCCTCCATTTTAAGGACCATTCATTACCCAGA
>Frequency_1_QualityScore_FFHHHHHJJJJJJJJJJJJIIJJJIJJHIJJIJJJJJJJJJJJIJJJHHHHFFDDEDEE_Mismatch_1_Sense_+_Library_PoolC
GCAGAGCAAAATCATTATGTAATGCAGTATGTTTATAAATGAAAAAATGCGCTTTACAG
>Frequency_1_QualityScore_FFHHHFHJJIJJJJJJIIJJDHIJJJGDDBBDBDDBBD<A@DD@ACCCDBBCCD@DDDDDDCB?CCDDDDACD:CACC<?B:ACD:<<<89B>C_Mismatch_1_Sense_+_Library_PoolC
TCCCCATTTGGAGGCGGCCCAGGGGGCGGCCCCCCTCCATTTTAAGGACCATTCATTACCCAGATGTTGTTATGGCCTGCCTTTTCGTCAATAG
>Frequency_1_QualityScore_FFHHHHHIJIIIIGJIJIIJJJJJJGJJIIIJJJJJIJJJIJJIJJJJJJJIJIJJIJHHHFFFEEDECABD_Mismatch_1_Sense_+_Library_PoolC
AATAGAAAGGCAGAGCAAAATCATTATGTAATGCAGTATGTTGATAAATGAAAAAATGCGCTTTACAGACCA
>Frequency_1_QualityScore_FFHHHHHJJJJJIIIJJJIJJJJJJJEIJFHIIJJJJJJJJJIJJJJJIJIIIJIJJIIIJJJJGHHHFFFFFEDEEEEEEEDFDDDDDDEECD_Mismatch_2_Sense_+_Library_PoolC
CATTTTAAGGACCATTCGTTACCCAGATGTTGTTATTGCCTGCCTTTTCGTCAATAGAAAGGCAGAGCAAAATCATTATGTAATGCAGTATGTT
>Frequency_1_QualityScore_FDHHHHHJJJIIJJJJJJIJJJJJHECDFFDBDDBDDDDDBDD<@CDE@CCDABD<ACEE?CADDDCBB>CACDCBCDDC:CC@CD@CDCCBB?_Mismatch_2_Sense_+_Library_PoolC
GTTGCCCCCCATTTGGAGGCGGCCCAGGGGGCGGCCCCCCTCCATTTTAAGGACCATTCGTTACCCAGATGTTGTTATGTCCTGCCTTTTCGTC
>Frequency_1_QualityScore_?)00@CDB;A<EFFE<9CAG@3DBFFF99:?BDEEF<*?F;@/=43BDFC=CFCCEEAC7.,;;B:A;@>=;;?,;><BB>BBB@A@@B3:>BB_Mismatch_1_Sense_+_Library_PoolC
CGCCCCTCCATTTTAAGGACCATTCATTACCCAGATGTTGTTATGGCCTGCCTTTTCGTCAATAGAAAGGCAGAGCAAAATCATTATGTAATGC
>Frequency_1_QualityScore_FFBFFDDFGGIIIHGGEIIGG@ABBDDDBBD6?ACDEDCDACCDDDDDDEEEEDCCCD<CC@CC?ACC:@ADCB<?@CCD:9<?A>CCCC@@:8_Mismatch_1_Sense_+_Library_PoolC
ATGTGGAGGCGGCCCAGGGGGCGGCCCCCCTCCATTTTAAGGACCATTCATTACCCAGATGTTGTTATGGCCTGCCTTTTCGTCAATAGAAAGG
>Frequency_1_QualityScore_DDDD>FF,<EF1CFE8@GDG7F0\/==B6097@@-++8B>DEA>(+8<<:>D@AB@BB9(2(+:+(+91:+4@@ABB<8@A3@:<28<5@>A_Mismatch_1_Sense_+_Library_PoolC
CCCATTTGGAGGCGGCCCAGGGGGCGGCCCCCCTCCATTTTAAGGACCATTCATTACCCAGATGTTGTTATGGCCTGCCTTTTCGTCAATAT
>Frequency_1_QualityScore_DDFFFFFII73?@GF;=B/;@BBB00?<ADDD>A8A8<?BAB>9>B>@BBBB@@>>@@9?A@>A<?:(+8::AB:988293+4_Mismatch_0_Sense_+_Library_PoolC
AGGCGGCCCAGGGGGCGGCCCCCCTCCATTTTAAGGACCATTCATTACCCAGATGTTGTTATGGCCTGCCTTTTCGTCAATAG
>Frequency_1_QualityScore_FFHHHHHJJJJJJJJJIJJAGBEDDBBD7@DDDDBBDCCDEECDDCABB?CDDEEDEDDDCDBDD>ACC<ADDDBCDD2?@ACC>>?<<>D@C>_Mismatch_1_Sense_+_Library_PoolC
CCCCATTTGGAGGCGGCCCGGGGGGCGGCCCCCCTCCATTTTAAGGACCATTCATTACCCAGATGTTGTTATGGCCTGCCTTTTCGTCAATAGA
>Frequency_1_QualityScore_DBD=DD8+)@C6:;C;EE?ED9C>BDD<*?*94?BD??4D*0?D>B<)=B8.)8A42@><A4??DA_Mismatch_1_Sense_+_Library_PoolC
AATAGAACGGCAGAGCAAAATCATTATGTAATGCAGTATGTTGATAAATGAAAAAATGCGCTTTAC
>Frequency_1_QualityScore_FFHHHHHJJJIJIIJJHFFGIIGFDBBDDDDDDDDCDDECDDDDDDDDDEEEEEDDDDD<CDDDC9AAACCBDDBAD@CDD@BB@D>CCA@CCC_Mismatch_1_Sense_+_Library_PoolC
CATTTGGAGGCGGCCCACGGGGCGGCCCCCCTCCATTTTAAGGACCATTCATTACCCAGATGTTGTTATGGCCTGCCTTTTCGTCAATAGAAAG
>Frequency_1_QualityScore_D:D:DDHIIIGIIIIIDHBEHGBBB;;59<8;@B0639BBB@@AA>>>CCCCA?A@@CAC+9ABAC:<?>>C@C<BA@CABCC72<3>@A_Mismatch_1_Sense_+_Library_PoolC
GTTGCCCCCCATTTGGAGGCGGCCCAGGGGGCGGCCCCCCTCCATTTTAAGGACCATTCGTTACCCAGATGTTGTTATGGCCTGCCTTTT
>Frequency_1_QualityScore_:<:00CD::22<<<<<C88:?1**??_Mismatch_0_Sense_+_Library_PoolC
GGACCATTCATTACCCAGATGTTGTT
>Frequency_1_QualityScore_FFHGHGHGJFFHIIJJIIIJIJIGGCGIJGJJJJGGHJJDGIGD>BD?=?BBDBDB3;BBDDBDDCACD@B@@CCABBDDEDDDDCDDCDDCD:_Mismatch_1_Sense_+_Library_PoolC
CTGCAAGAGTGCTTCGGATTTTGTTGCCCCCCATTTGGAGGCGGCCCGGGGGGCGGCCCCCCTCCATTTTAAGGACCATTCATTACCCAGATGT
>Frequency_1_QualityScore_:DBFA?<CFGBC<1+<CBHIF9EGFGIABFIIIFBB7FFFB@CBB?@68@BB77<;;@>@09:@@A(23(44814>3>9?@<A?A<@BB_Mismatch_2_Sense_+_Library_PoolC
AAGAGTGCTTCGGATTTTGTTGCCCCCCATTTGGAGGCGGCCCAGGGGGCGGCCCCCCTCCATTTTTAGGACCATTCGTTACCCAGATG
>Frequency_1_QualityScore_DF=CFDHHIJGGGHGGIIJIGIJIHFGHHGGGIICHGGGIBHGGIIJIIIJJEGBFAHH@GGGA;CFE;??@CCEECC3;>ADCCCBDCD@@5>_Mismatch_1_Sense_+_Library_PoolC
CCACCATTTTAAGGACCATTCATTACCCAGATGTTGTTATGGCCTGCCTTTTCGTCAATAGAAAGGCAGAGCAAAATCATTATGTAATGCAGTA
>Frequency_1_QualityScore_FFHHGHHJIJIJBHHJJJJJHIJJJIIJJJJJJJJJIJJJIIJIIJFDDDBDBDDDDDDDDDDDDDDDCCEEEEDDDDDDDDDEEEEEDDDDDD_Mismatch_1_Sense_+_Library_PoolC
CTGCTGCAAGAGTGCTTCGGATTTTGTTGTCCCCCATTTGGAGGCGGCCCAGGGGGCGGCCCCCCTCCATTTTAAGGACCATTCATTACCCAGA
>Frequency_1_QualityScore_FFHGHHGJGEHEAHIJII\9>6;BDDD@BDCDEDDDCDCDDA<CCDADDDDDDCBBC@>@@C<ADDDDDC?BA@CDDC98(9<>:>>@CCB<??_Mismatch_1_Sense_+_Library_PoolC
TGGAGGCGGCCCAGGGGGCGGCCCCCCTCCATTTTAAGGACCATTCATTACCCAGATGTTGTTATGGCCTGCCTTTTCGTGAATAGAAAGGCAG
>Frequency_1_QualityScore_FFGHGHHJJJ@CFAFEGDD@BDDDB@B<CDEDCCDCCBDDDDBACDDCDDCB<CCACDDDDDDDDDD8A?CCCD4588?B@ACACC@?_Mismatch_1_Sense_+_Library_PoolC
AGGCGGCCCAGGGGGCGGCCCCCCTCCATTTTAAGGACCATTCATTACCCAGATGTTTTTATGGCCTGCCTTTTCGTCAATAGAAAGG
>Frequency_1_QualityScore_?DHDDHHBHBCDFEG@H>@>FHEGI<4BFCAGF?FEHGHGEHG;F@CDHI12?EEDCB/.=;>>A>3;A(5<ABBBC:<9A>:>>@_Mismatch_0_Sense_+_Library_PoolC
GCCCCCCTCCATTTTAAGGACCATTCATTACCCAGATGTTGTTATGGCCTGCCTTTTCGTCAATAGAAAGGCAGAGCAAAATCATT
>Frequency_1_QualityScore_FFHHHHHJJJJJJIJJIJJJJIIJ_Mismatch_0_Sense_+_Library_PoolC
GATAAATGAAAAAATGCGCTTTAC
>Frequency_1_QualityScore_FFHHHHHIJJJJJJJJJJJJJJIJJJJJJJIJJJJJJJJJJJJIJJJJJJI_Mismatch_0_Sense_+_Library_PoolC
CATTATGTAATGCAGTATGTTGATAAATGAAAAAATGCGCTTTACAGATCA
>Frequency_1_QualityScore_FFHHHFHJJJJJJJJJJJIIJJJJJJJJJJJJJIIJIJJHFDD@BBDDDDDD7;<BD@@DDC@CDDDDDDC@BBCCC@ADDDDD>BDDDCCC9?_Mismatch_1_Sense_+_Library_PoolC
AAGAGTGCTTCGGATTTTGTTGCCCCCCATTTGGAGGCGGCCCAGGGGGCGGTCCCCCTCCATTTTAAGGACCATTCATTACCCAGATGTTGTT
>Frequency_1_QualityScore_FFGHDDHJIHIJG;FEHICF@FFGGGHIJIFGHGGIGFFIGHFHHICGIIGHE=EHHJII=CCHEAHHDBB@@@?BBBDCA>AACCC_Mismatch_0_Sense_+_Library_PoolC
GCCTGCCTTTTCGTCAATAGAAAGGCAGAGCAAAATCATTATGTAATGCAGTATGTTGATAAATGAAAAAATGCGCTTTACAGATCA
>Frequency_1_QualityScore_FFHHHHHJJJJJJJJJJJIIGIIJIGIIJJJJJJJJJJJIJJJJIJJHIIJJIJJJHFCGHIIIJHHHHEEHHFFFEDEDDDDDDDDDCDDDDE_Mismatch_1_Sense_+_Library_PoolC
TGTTATGGCCTGCCTTTTCGTCAATAGAAAGGCAGAGCAAAATCATTATGTAATGCAGTATGTTGATAAATGAAAAAATGCGCTTTACAGATCT
>Frequency_1_QualityScore_DDHFADDGGGGE?DG;@BGIGBBB@B86BB:7?8@C888838@?0(99(+93(<@>(+(:CDA_Mismatch_1_Sense_+_Library_PoolC
ATTTGGAGGCGGCCCAGGGGGCGGCCCCCCTCCATTTTAAGGACCATTCGTTACCCAGATGTT
>Frequency_1_QualityScore_FFHHHHHJJJJIJJJIJJJJIJJJJJJJJJJJJIJIJJJJJJJEGIIIIJJJJIJJJJIIJJJHHHGFDBDEEED_Mismatch_2_Sense_+_Library_PoolC
TTTCGTCAATAGAAAGGCAGAGCAAAATCATTATGTAATGCAGTATGTTGATAAATGAAAAAATGCGCTTTACCA
>Frequency_1_QualityScore_F?BDBHDGGHEEAF<CFE>?;8AFEH>CC@FEHFGGG@)@@@G@6B-=4@@AAC))6?==AC:?>CC>@;>CDDADA5;(3;@::@A;;C>C_Mismatch_2_Sense_+_Library_PoolC
TAAGGACCATTCATTACCCAGATGTTGTTATGGCCTGCGTTTTCGTCAATAGAAAGGCATAGCAAAATCATTATGTAATGCAGTATGTTGAT
>Frequency_1_QualityScore_FF+>DFHJHJJJJJJJJIJJJJJGIIJJJJJJJJJJJJIJJJJJIJGHIIIIJJIJJJJJJIIHJHHHHBECDDEC_Mismatch_1_Sense_+_Library_PoolC
CCATTTCGTCAATAGAAAGGCAGAGCAAAATCATTATGTAATGCAGTATGTTGATAAATGAAAAAATGCGCTTTAC
>Frequency_1_QualityScore_EDHHHGHJIJJJIIJJJIJD8@DDDDBDDDDEEEECDDDDDDDDEEEEEDDDDD@DDDCDDDDECDDDDDDDCDDDCBBB<BDCCCDDCDDADD_Mismatch_1_Sense_+_Library_PoolC
GTAGGCGGCCCAGGGGGCGGCCCCCCTCCATTTTAAGGACCATTCATTACCCAGATGTTGTTATGGCCTGCCTTTTCGTCAATAGAAAGGCAGA
>Frequency_1_QualityScore_FFGHHHHJJIJJJJJJJJIJJJJEIGIIJJJJJIJJIIJFE?GHIJJJJGIJJJHGDE_Mismatch_0_Sense_+_Library_PoolC
CCATTCATTACCCAGATGTTGTTATGGCCTGCCTTTTCGTCAATAGAAAGGCAGAGCA
>Frequency_1_QualityScore_FFHHHFFGIJJIIIJIJJIGHGIIEIJJJJJJJJJJJIIJJJJIJGGIIHIEIJJJJJJJIJJJHHGHFFFDDEEDCCBDD_Mismatch_1_Sense_+_Library_PoolC
CTTTTCGTCAATAGAAAGGCAGAGCAAAATCATTATGTAATGCAGTATGTTGATAAATGAAAAAATGCGCTTTACAGACCA
>Frequency_1_QualityScore_DD?FDHHHIIBHIIAAGGEBHDBGEDGDH???@FFD@DHIIB??7(8=BGCH>)===.)).>)).)..).).7@;B;?CAE@_Mismatch_0_Sense_+_Library_PoolC
CCCAGATGTTGTTATGGCCTGCCTTTTCGTCAATAGAAAGGCAGAGCAAAATCATTATGTAATGCAGTATGTTGATAAATGA
>Frequency_1_QualityScore_D?ABCFBH>F;@EEGHBDFCD@<996??;@:B=2(3=>855&))5<BB<BC@ACC@C>@4?B8:A>@::+>ACC@8AC>3:3<ACCCD:@@>?:_Mismatch_1_Sense_+_Library_PoolC
GGATTTTGTTGCCCCCCATTTGGAGGCGGCCCAGGGGGCGGCCCCCCTCCATTTTAAGGACCATTCATTACCCAGATGTTGTTATGTCCTGCCT
>Frequency_1_QualityScore_3ADDDD>DAD@DD;)7(7\5;?71:515088>>>A338((+2<AA9(+:A>:9:82(+:>>9<ADA_Mismatch_0_Sense_+_Library_PoolC
TGGAGGCGGCCCAGGGGGCGGCCCCCCTCCATTTTAAGGACCATTCATTACCCAGATGTTGTTATG
>Frequency_1_QualityScore_;ABCFH<FHA9EBFFE@G>DAFIE<<BGCADB?FBD@FDGIDHGEIGEI@=C=DEHHF2(6=B3@;>CAB?@B<9ACCC_Mismatch_0_Sense_+_Library_PoolC
CCCCCCTCCATTTTAAGGACCATTCATTACCCAGATGTTGTTATGGCCTGCCTTTTCGTCAATAGAAAGGCAGAGCAAA
>Frequency_1_QualityScore_BDFDDF::EFFE@>FGGFIEBD?@DDFFICGII9F2<FBBD8BCFF3=;7-(677?>)\67;3?A>A_Mismatch_1_Sense_+_Library_PoolC
GCCCCCCTCCATTTTAAGGACCATTCATTACCCAGATGTTGTTATGGCCTGCCTTTTTGTCAATAGA
>Frequency_1_QualityScore_FDHGHHHIIHJJJIJHIJJIJGIHJIIJIIJIJJIJIJJJJJJJIIIJJJJJJFHIJJJIJJJHGHJJHGHGFCDCDBBBDDD_Mismatch_0_Sense_+_Library_PoolC
TGGCCTGCCTTTTCGTCAATAGAAAGGCAGAGCAAAATCATTATGTAATGCAGTATGTTGATAAATGAAAAAATGCGCTTTAC
>Frequency_1_QualityScore_DFHHHHHJJGIIJJJJJJJJJJJGGIIJJJJJJJJJJJJIIJIJJJJGIJJIIJJIIJJJJIJJJHFFFBCDD_Mismatch_1_Sense_+_Library_PoolC
GCCTTTTCGTCAATAGAAAGGCAGAGCAAAATCATTATGTAATGCAGTATGTTGATAAATGAAAAAATGCGCA
>Frequency_1_QualityScore_FFGHHHHJJJJJJJIJJIJJJJJJJJJJJJJJJJJJJJJJJIJJJJJJJJJJJIHIIIJJJFHHHGFFFFDEEECDDDDDEEEFEDEDDDDDCD_Mismatch_2_Sense_+_Library_PoolC
CCTCCATTTTAAGGACCATTCGTTACCCAGATGTTGTTATGGCCTGCCTTTTCGTCAATAGAAAGGCAGAGCAAAATCATTATTTAATGCAGTA
>Frequency_1_QualityScore_FFHHHHHJJJJJJIJJJJIJIIJJJIIJJIIJIFHIIJ*9BHGGGHIIGGHIIJJJJHGFFD@CDFFCEABDDBDDACDCDDCED>(,5@CDCC_Mismatch_2_Sense_+_Library_PoolC
CCCCCTCCATTTTAAGGACCATTCGTTACCCAGATGTTGTTATGGCCTGCCTTTTCGTCAATAGAAAGGCAGAGCAAAATCATTATTTAATGCA
>Frequency_1_QualityScore_FFHHGHHIJIIIIIJIJJJCGIIJ6>B@BDDDDDDDDCDEEAC@CCBD<>CDEDEDDCD@ABDD>ACCBCAC@8?A?A?>>CC><??A>C@_Mismatch_0_Sense_+_Library_PoolC
CCCATTTGGAGGCGGCCCAGGGGGCGGCCCCCCTCCATTTTAAGGACCATTCATTACCCAGATGTTGTTATGGCCTGCCTTTTCGTCAATA
>Frequency_1_QualityScore_FFHHHHHJIJJJJJJJJIJJJJIJJJJIJJJJJIJJIIJIJJIIIJJJGIIIIJIJIEHIHFHGHGHFFFFDDDEDDDDDDDDEEEDBFEEDCD_Mismatch_1_Sense_+_Library_PoolC
ACCCCTCCATTTTAAGGACCATTCATTACCCAGATGTTGTTATGGCCTGCCTTTTCGTCAATAGAAAGGCAGAGCAAAATCATTATGTAATGCA
>Frequency_1_QualityScore_FFHHHHHJJJJJJJJIIJJJJJJIJJJFJJJJJJJJJJJJJJJJJJIJJJJJJJGIJJIIJJJJJJJJHHHHHFEEEDDDDDDDDDDDDD_Mismatch_1_Sense_+_Library_PoolC
ATGGCCTGCCTTTTCGTCAATAGAAAGGCAGAGCAAAATCATTATGTAATGCAGTATGTTGATAAATGAAAAAATGCGCTTTACAGACCA
>Frequency_1_QualityScore_FFHHHHHIIJJJJIHHFFDDDDCDEEEFDDDDDDDDDEEDDDDDDDDDDDDCDDDDECDBCDBBDCDDDDDDDDBDDDDDDDDDDD?BCC_Mismatch_1_Sense_+_Library_PoolC
GCCCAGGGGGCGGCCCCCCTCCATTTTAAGGACCATTCGTTACCCAGATGTTGTTATGGCCTGCCTTTTCGTCAATAGAAAGGCAGAGCA
>Frequency_1_QualityScore_FFHHHHHJJGHIJHJJIJIJJJIJJJJJIJJJIJJJJIIIJGIJI_Mismatch_0_Sense_+_Library_PoolC
GTAATGCAGTATGTTGATAAATGAAAAAATGCGCTTTACAGATCA
>Frequency_1_QualityScore_BDFFHHHGGGGHJJIJGIHIIFIJIIJJJJIJIJJJJIJGIEGHJIICFGIBCEFHGGIIG>=CHIDFDBDDDCDCD_Mismatch_1_Sense_+_Library_PoolC
GCCTTTTCGTCAATAGAAAGGCAGAGCAAAATCATTATGTAATGCAGTATGTTGATAAATGAAAAAATTCGCTTTAC
>Frequency_1_QualityScore_FFHHHHHJJJJJJJJJJJIIIJJJJJJJJJJJJJJJJJJJJHIIJGIIJJJJJJJJJJJJJIJJHHFFFFE_Mismatch_0_Sense_+_Library_PoolC
TCGTCAATAGAAAGGCAGAGCAAAATCATTATGTAATGCAGTATGTTGATAAATGAAAAAATGCGCTTTAC
>Frequency_1_QualityScore_DEHHHCDFEGIIGAFHHIIIIGHIIIIEBHD?D?FBB;F49A<???;<B5950;7@B<&8@<CDDDCC>@:<?8:+:>CCABC>:??A_Mismatch_2_Sense_+_Library_PoolC
AAGAGTGCTTCGGATTTTGTTGCCCCCCATTTGGAGGCGGCCCGGGGGGCGGCCCCCCTCCATTTTAAGGACCATTCGTTACCCAGAT
>Frequency_1_QualityScore_FFHHHHHJJJJJJJJIJJIJIIJJDDGHGFDDDBDDDDD8BD<CCDDAACDC8??AACDACA?CDABADCDCDDDDED@?CD?8A>@CC_Mismatch_1_Sense_+_Library_PoolC
TTGCCCCCCATTTGGAGGCGGCCCAGGGGGCGGCCCCCCTCCATTTTAAGGACCATTCGTTACCCAGATGTTGTTATGGCCTGCCTTTT
>Frequency_1_QualityScore_FFHHGHGJJJJIJHIIJIJEHGIJJJIJIJIJJJJJJJJJJJIIIIHIJJIJJIJJHJIJIIJJJIIHIC?>CDDDDDDDD_Mismatch_1_Sense_+_Library_PoolC
ACCTGCCTTTTCGTCAATAGAAAGGCAGAGCAAAATCATTATGTAATGCAGTATGTTGATAAATGAAAAAATGCGCTTTAC
>Frequency_1_QualityScore_DDF=BFDFEB;?=A@BB>>B@BBBB13@8>BCDD@CC@??BCC@(9BDCC>>?<ACDCACB@>:@BCC@<?CCCC:9A?A<>:>>ACCBBA_Mismatch_0_Sense_+_Library_PoolC
GAGGCGGCCCAGGGGGCGGCCCCCCTCCATTTTAAGGACCATTCATTACCCAGATGTTGTTATGGCCTGCCTTTTCGTCAATAGAAAGGCA
>Frequency_1_QualityScore_FFHHHHHJJJJJIIIGIJJIIFHIJJJJJJJJJJJJIJJJJJJJJIJJIJJHHIIIJJIFIJJHHGGHHHHHHHFFFFDEDDDDDDDDD_Mismatch_0_Sense_+_Library_PoolC
TTGTTATGGCCTGCCTTTTCGTCAATAGAAAGGCAGAGCAAAATCATTATGTAATGCAGTATGTTGATAAATGAAAAAATGCGCTTTAC
>Frequency_1_QualityScore_ADHFFHHGGGGGGHGGHIGGIGIG@HHFFCEGBHIIIIFDFDDFGGH@?EGGHHGHIEG;CHA8BBDFD_Mismatch_2_Sense_+_Library_PoolC
TCAATAGAAAGGCAGAGCAAAATCATTATGTAATGCAGTATGTTGATAAATGAAAAAAGGCGCTTTGCA
>Frequency_1_QualityScore_FFHHHHHJJJJJIJIJJJJJJJJJJJJIJJJJJJJHIJJIIJJJJIJJIJJJJIIIJJHHFFFFEDDEECD_Mismatch_1_Sense_+_Library_PoolC
ATAGAAAGGCAGAGCAAAATCATTATGTAATGCAGTATGTTGATAAATAAAAAAATGCGCTTTACAGATCA
>Frequency_1_QualityScore_FFHHHHHJJJJJJIJJJJJJJJJJIDHIGFDDDBDDDDDDDDCCEEEBCCDCDDBCDDDEEECDDCBDD@@CCCBDEDCBDDB?BCCDD>9??_Mismatch_0_Sense_+_Library_PoolC
TTGCCCCCCATTTGGAGGCGGCCCAGGGGGCGGCCCCCCTCCATTTTAAGGACCATTCATTACCCAGATGTTGTTATGGCCTGCCTTTTCGTC
>Frequency_1_QualityScore_DFFAFDFGGGGGFEGGGGGGJEG3DD<*9B@FHIGEAH@AFCEGIEEBEC7?9;@CCC3;;?BD@>A@CA9<A@B(3>_Mismatch_2_Sense_+_Library_PoolC
GCCCCCCTCCATTTTAAGGACCATTCGATACCCAGATGTTGTTATGGCCTGCCTTTTCGTCAATAGAAAGGCAGAGCA
>Frequency_1_QualityScore_=A2CBFFIGI=@?3CB<92CF?G183:::?::::?9BG99909?BF99?=/8B8=C))>;8=;7CB??B99=9?>A;;5@>;_Mismatch_0_Sense_+_Library_PoolC
CCTTTTCGTCAATAGAAAGGCAGAGCAAAATCATTATGTAATGCAGTATGTTGATAAATGAAAAAATGCGCTTTACAGATCA
>Frequency_1_QualityScore_FFHHHHHJJJJJJIJJJJJJJJJJJJJHHIJJJJIHJJJJJJJJIJJIIJJJHHHHHHFFDDDDDDBDDDBBDD9<BDDDDDDDDEEECCDDAB_Mismatch_1_Sense_+_Library_PoolC
CTTTGCTGCTGCTGCCTGCTGCAAGAGTGCTTCGGATTTTGTTGCCCCCCATTTGGAGGCGGCCCAGGGTGCGGCCCCCCTCCATTTTAAGGAC
>Frequency_1_QualityScore_FFHHHHHJJJHIJJJJIJJJJJJJJJJIJJGIJJIJJHFDDCBDDDDDD@DDDDDDDB3>CDE>ACCCDD?@CDDEECCDDCB<AA>CC?8A_Mismatch_0_Sense_+_Library_PoolC
AGTGCTTCGGATTTTGTTGCCCCCCATTTGGAGGCGGCCCAGGGGGCGGCCCCCCTCCATTTTAAGGACCATTCATTACCCAGATGTTGTTA
>Frequency_1_QualityScore_FFHHHHHJJJJJJJJJJJJIIIJIIJJIIHGGGIIIJJJIJJJJIJIJIJJIJIJJIJIGFHHGGHHFFFFFFFEEDEEEEDDDDBDBDCDDDD_Mismatch_1_Sense_+_Library_PoolC
CCCAGATGTTGTTATGGCCTGCCTTTTCGTCAATAGAAAGGCAGAGCAAAATCATTATGTAATGCAGTATGTTGATAAATGAAAAAATTCGCTT
>Frequency_1_QualityScore_DDFFHDFIIIIII::?FHDGHEGGGIGIIIIIIIHGIG)???DCF?B@CBFHEG@FGIIIGI:CEGHFHEBDC@DC@A@CCDD3(>CD@:@@::_Mismatch_2_Sense_+_Library_PoolC
CCCTCCATTTTAATGACCATTCATTACCCAGATGTTGTGATGGCCTGCCTTTTCGTCAATAGAAAGGCAGAGCAAAATCATTATGTAATGCAGT
>Frequency_1_QualityScore_FFGGHHHHFCDDDDDBBCDEEECDDDCDDDDDEEEEEDCDDD@ACACDCBDD@C?CD?BB:>>A39?@?9CCCDDDA1<8@@BACDCD:>@ACA_Mismatch_1_Sense_+_Library_PoolC
GGGGGCGGCCCCCCTCCATTTTAAGGACCATTCATTACCCAGATGTTTTTATGGCCTGCCTTTTCGTCAATAGAAAGGCAGAGCAAAATCATTA
>Frequency_1_QualityScore_DDD99DBBCG?EHCGGHIEIIB@DHC8BBF?FBB(68=;@=;=77??AAH>E?BC@B.66;C>>3;>>555@@C:?B?C@@B99@ACC:A:>:@_Mismatch_1_Sense_+_Library_PoolC
CTTATGGCCTGCCTTTTCGTCAATAGAAAGGCAGAGCAAAATCATTATGTAATGCAGTATGTTGATAAATGAAAAAATGCGCTTTACAGATCAA
>Frequency_1_QualityScore_FFHHHGFHFHIJIGGGIJIJJIFGGEHGI>DHIJIIJJBDCHIEHIHIEHHIJIJIIGHIIIHE>DBDFDDDBBDDD@_Mismatch_2_Sense_+_Library_PoolC
CCTTTTCGTCAATAGAAAGGCAGAGCAAAATCATTATGTAATGCAGTATGTTGATAAATGAAAAAATGCGCTTTACGA
>Frequency_1_QualityScore_FFHHHHHJJJJJJJIJIJJJJIJJJJJJJGIJJJJJJHIJJIIJJIJJJJJJJJIJJJJJHJGGHFF_Mismatch_0_Sense_+_Library_PoolC
CAATAGAAAGGCAGAGCAAAATCATTATGTAATGCAGTATGTTGATAAATGAAAAAATGCGCTTTAC
>Frequency_1_QualityScore_FFHHHHHJJJJJJJIJJJJJJJJJJJJIJFHIJJIJJJIJJJJJIJJJJJJHFHJJIJJJJIGIIIJJHHHFDFDDDDDDDDDD_Mismatch_2_Sense_+_Library_PoolC
GGCCTGCCTTTTCGTCAATAGAAAGGCAGAGCAAAATCATTATGTAATGCAGTATGTTGATAAATGAAAAAATGCGCTTTACGA
>Frequency_1_QualityScore_DDF?;D1CE1?GHGIFD4CBFF;<D<B9BFCFF@@9BDFIDFFIFFFIIIFC@EEEF>:C_Mismatch_0_Sense_+_Library_PoolC
GCCCCCCTCCATTTTAAGGACCATTCATTACCCAGATGTTGTTATGGCCTGCCTTTTCGT
>Frequency_1_QualityScore_FDHHHHHJJJIIJJJJJIJGIJJIEIIJJIJJJJJJIJIJJIJJIJIIIIIJIJJJJDHIJJIIGIGHHEHHFFFFD@CDDDBDDCDDDCD_Mismatch_2_Sense_+_Library_PoolC
GTTATGGCCTGCCTTTTCGTCAATAGAAAGGCAGAGCAAAATCATTATGTAATGCAGTATGTTGATAAATGAAAAAATGCGCTTTACAGTA
>Frequency_1_QualityScore_FFGHHHHJJJJJJIJGJJJJJIJIJJJJJJJJIJJJJIJGIIJJJJJJJJJIJIIJJIEHHHHFFFFFFFEEFEECECCDEDDDDDDDDDDACD_Mismatch_1_Sense_+_Library_PoolC
CCATTCATTACCCAGATGTTGTTATGTCCTGCCTTTTCGTCAATAGAAAGGCAGAGCAAAATCATTATGTAATGCAGTATGTTGATAAATGAAA
>Frequency_1_QualityScore_DFHHHGGIIIIBEFHICHAFEHGG>FHIIIGIIIIGIIIIIIHBGHIIIEHGGGGE@FDGGHIGGGHHHEHHHFFDBC@BDDBDDDDC_Mismatch_1_Sense_+_Library_PoolC
TTATGGCCTGCCTTTTCGTCAATAGAAAGGCAGAGCAAAATCATTATGTAATGCAGTATGTTGATAAATGAAAAAATGCGCTTTTCAG
>Frequency_1_QualityScore_FFH@FDFBHHGBFHHGHGGEFFGGIIIGHIGFFHIIIIIIGGGHCHFEHBB>EGEHFHEC>CC_Mismatch_0_Sense_+_Library_PoolC
GCAGAGCAAAATCATTATGTAATGCAGTATGTTGATAAATGAAAAAATGCGCTTTACAGATCA
>Frequency_1_QualityScore_FFHHHHDHIJJJJJJJJJJIGIIJJJJJJJJJJJGJJJJJHFDDDDDDDDDDD;BDDDDDDD?CDDECCACDDDDDDEEDDDDDDDDDDDACDD_Mismatch_2_Sense_+_Library_PoolC
CAAGAGTGCTTCGGATTTTGTTGCCCCCCATTTGGAGGCGGCCCAGGGGGCGGCCCCCCTCCATTTTAAGGACCATTCGTTACCCAGATGTTTT
>Frequency_1_QualityScore_FFHHHGHJJJJJJJJJIJHIIJJIIJDHIJJJGIJJJJIJJJJIJGGIHHHDDDDDDBBBDDDDD@BDD@DDDDCDEEEDCDDCDDBDDEEDDD_Mismatch_1_Sense_+_Library_PoolC
GGCTGCCTGCTGCAAGAGTGCTTCGGATTTTGTTGCCCCCCATTTGGAGGCGGCCCAGGGGGCGGCCCCCCTCCATTTTAAGGACCATTCATTA
>Frequency_1_QualityScore_FFHHHHHJJJJJJJJJJJJJIIJJJJJJJJJJJJJJJJJJJJHIHIIJIIJIIIIJJJIIJJJJHHHHFFFDEDEEEDDED_Mismatch_1_Sense_+_Library_PoolC
TTTTCGTCAATAGAAAGGCAGAGCAAAATCATTATGTAATGCAGTATGTTGATAAATGAAAAAATGCGCTTTACAGATCTA
>Frequency_1_QualityScore_FFHHGHHJJJIJIGIJJJEHHJJJJIIHIJIJIIJJJJJJJGIJJIJCHHHFDDDDBBD;BBBBBBDBBBDDDDC@BDD@CACCDDBCCDD?CD_Mismatch_1_Sense_+_Library_PoolC
TGCTGCCTGCTGCAAGAGTGCTTCGGATTTTGTTGCCCCCCATTTGGAGGCGGCCCAGGGGGCGGCCCCCCTCCATTTTAAGGACCATTCGTTA
>Frequency_1_QualityScore_FFHHHHHIIJJJJJJJJJIIJJIIIJJJJJJJJJJJJHIJJJJJJIIJJFIJJJJJJJJJJJJIHHHHFEFDDEEDD_Mismatch_2_Sense_+_Library_PoolC
CTTTTCGTCAATAGAAAGGCAGAGCAAAATCATTATGTAATGCAGTATGTTGATAAATGAAAAAATGCGCTTTACCA
>Frequency_1_QualityScore_DDFFFFHJIIJFHHGJIHIIIJJJJJIIJJJGIDEIFFBDD2;?88B@5<&5;@BD7;?93:@C:34:>AB1:@:+>CD>CC42<@C@ACC<@A_Mismatch_2_Sense_+_Library_PoolC
GAGTGCTTCGGATTTTGTTGCCCCCCATTTTGAGGCGGCCCGGGGGGCGGCCCCCCTCCATTTTAAGGACCATTCATTACCCAGATGTTGTTAT
>Frequency_1_QualityScore_FFHGHHHJJHIHJIGGIJJGJDEEEHGIIJJEIJGIIIHFHHEFHEFDEFFFEEEEEEEEEDDDDDDDCCBDDDDDDDDDDDDB_Mismatch_1_Sense_+_Library_PoolC
GCCTTTTCGTCAATAGAAAGGCAGAGCAAAATCATTATGTAATGCAGTATGTTGATAAATGAAAAAATGCGCTTTACAGATCGA
>Frequency_1_QualityScore_<<?8?10@<DFF@F>EB?\5-<9BBB-0??>BBA@A@>B8??>9>A93>:>?:(23:(:>9?4>:>8>B71<@ABB:9@_Mismatch_0_Sense_+_Library_PoolC
GGAGGCGGCCCAGGGGGCGGCCCCCCTCCATTTTAAGGACCATTCATTACCCAGATGTTGTTATGGCCTGCCTTTTCGT
>Frequency_1_QualityScore_DDHDHDFFGGIJGIIGIGHIGEGGIGIIJJIIIGJIGIJJJJJI@CEHHG<<BC@??=BB?@DDBBB@<5<>@CC>CC@@CCDABDCDDD@DDC_Mismatch_1_Sense_+_Library_PoolC
GCTGCCTGCTGCAAGAGTGCTTCGGATTTTGTTGCCCCCCATTTGGATGCGGCCCAGGGGGCGGCCCCCCTCCATTTTAAGGACCATTCATTAC
>Frequency_1_QualityScore_ABFFF0?DF2?FEB6BB6:@BBB0:?+(8AA(8(33(+8@B8(>B3(>>AB(3>AB>@@_Mismatch_0_Sense_+_Library_PoolC
GGCGGCCCAGGGGGCGGCCCCCCTCCATTTTAAGGACCATTCATTACCCAGATGTTGTT
>Frequency_1_QualityScore_;DF6CFFEF;;@0@;??\8@6@6B683>8AD8>@38<8<@A@AB>>>>?@?<::+339<B::>(4><(+9<>@452<@B>A>:AA:?28?<1>>_Mismatch_2_Sense_+_Library_PoolC
GGCGGCCCAGGGGGCGGCCCCCCTCCATTTTAAGGACCATTCATTACCCAGATGTTGTTATGGACTGGCTTTTCGTCAATAGAAAGGCAGAGCA
>Frequency_1_QualityScore_FFGGHHHIJHGJJIIJJJJIJJJJJGIJIIIIJJIJJJJJIJJJJIJJJIJJIJJJIFGHHGHIJEHHGHHHEHFFFFFFFEEDDDCCBDDDDD_Mismatch_1_Sense_+_Library_PoolC
CAGATGTTGTTATGGCCTGCCTTTTCTTCAATAGAAAGGCAGAGCAAAATCATTATGTAATGCAGTATGTTGATAAATGAAAAAATGCGCTTTA
>Frequency_1_QualityScore_FFHHGHHIJJIIJJIJGIJIIJJJJJJJHIJJIJJIIJJJIJJJJJIJJIJJJIIIIIIIIJHHHHHFFEFFF_Mismatch_1_Sense_+_Library_PoolC
AATAGAAAGGCAGAGCAAAATCATTATGTAATGCAGTATGTTGATAAATGAAAAAATGCGCTTTACAGATCCA
>Frequency_1_QualityScore_DDHFABBFG@GHC<B,ACDGGIFEHG9CEAHDGEHI@@GGICD>CAGGGBHIIGEEAFG_Mismatch_0_Sense_+_Library_PoolC
AGCAAAATCATTATGTAATGCAGTATGTTGATAAATGAAAAAATGCGCTTTACAGATCA
>Frequency_1_QualityScore_BBAFHDDEIIIGEGIHG<EHGEBA@=A8,3\5655:69&5?8(3+9>@@CC<<((::::4:>:9@8?3::+4<BCDA_Mismatch_0_Sense_+_Library_PoolC
TGCCCCCCATTTGGAGGCGGCCCAGGGGGCGGCCCCCCTCCATTTTAAGGACCATTCATTACCCAGATGTTGTTATG
>Frequency_1_QualityScore_DDHFF<FEEHIGBG:;3,6;3=5-7?38>CD88>@>@B<@ADDCD>@CCCB?:3+:ACBA@3:29:<<?A>@CC>B?8&4:@>@:@8?_Mismatch_0_Sense_+_Library_PoolC
GGCGGCCCAGGGGGCGGCCCCCCTCCATTTTAAGGACCATTCATTACCCAGATGTTGTTATGGCCTGCCTTTTCGTCAATAGAAAGGC
>Frequency_1_QualityScore_FFHHHHHJJJJJGJIJJJJJJIJJIGHIIJIJIHFFDDCDDDDDDB@DDDDDDDCDEEEDDDDDDDADDCCCDDDDDDDDCDCDDDDCDDCBDD_Mismatch_1_Sense_+_Library_PoolC
CTTCGGATTTTGTTGCCCCCCATTTGGAGGCGGCCCAGGGGGCGGCCCCCCTCCATTTTAAGGACCATTCGTTACCCAGATGTTGTTATGGCCT
>Frequency_1_QualityScore_BDDHHFF>EHIIIC>ECHEI@FE?EAB9?4?DCHG>GE=BAF?DDFE>GEG@@G=CAF7C=;CHCAECEE@EBC:?;B;@=AC:=BB@CC@CCC_Mismatch_0_Sense_+_Library_PoolC
GTTGTTATGGCCTGCCTTTTCGTCAATAGAAAGGCAGAGCAAAATCATTATGTAATGCAGTATGTTGATAAATGAAAAAATGCGCTTTACAGAT
>Frequency_1_QualityScore_FFHHHHHJJJJJJJJJJJJJIIJIJJJIJJJJJJJJHGJIJJJJIJIJHIJHIIGIIJJ_Mismatch_0_Sense_+_Library_PoolC
TTTTCGTCAATAGAAAGGCAGAGCAAAATCATTATGTAATGCAGTATGTTGATAAATGA
>Frequency_1_QualityScore_FFHHHHHJJJJJIJJIJJIJBFHIJJJJIGIIIJHIGIIIIJIIJJHHGGGFFDDDDDDBDBDDDDD;B@BBDBDD?ADEDCDDCCAA@ACCDD_Mismatch_1_Sense_+_Library_PoolC
GCTGCTGCCTGCTGCAAGAGTGCTTCGGATTTTGTTGCCCCCCATTTGGAGGCGGCCCAGGGGGCGGCCCCCCTCCATTTTAAGAACCATTCAT
>Frequency_1_QualityScore_DDAFFHFB@E>AA66?99A6=BB(>CDC3++(3<?<>>>>(83>@C9A8@CAA>CA@D3:?_Mismatch_0_Sense_+_Library_PoolC
GGCCCAGGGGGCGGCCCCCCTCCATTTTAAGGACCATTCATTACCCAGATGTTGTTATGGC
>Frequency_1_QualityScore_FFGHHHHJJJIJJJJIJJJJJIDIJGGCHIJIJJIJIJJJIJIGIJEHBGIIHHJHIJJJJJJGIIJGHHFFFDDDDDDE_Mismatch_2_Sense_+_Library_PoolC
TGCCTTTTCGTCAATAGAAAGGCAGAGCAAAATCATTATGTAATGCAGTATGTTGATAAATGAAAAAATGCGCTTTACTA
>Frequency_1_QualityScore_DFHHHGFGIGIEFGCIIJJJJJJJFHGGJJJIHGIIJIIEDGFBDHGIJGJJJGIJJHGHFFDDCDCA@_Mismatch_0_Sense_+_Library_PoolC
GAAAGGCAGAGCAAAATCATTATGTAATGCAGTATGTTGATAAATGAAAAAATGCGCTTTACAGATCAA
>Frequency_1_QualityScore_FFGFHFHHEBDFDDBBD6BDDDD09B38BDDCCCCCBB?@CDC>C?@CCC?BDCACCDDCCCDDDC?<B::CC3028+534:_Mismatch_1_Sense_+_Library_PoolC
GGCGGCCCAGGGGGCGGCCCCCCTCCATTTTAAGGACCATTCGTTACCCAGATGTTGTTATGGCCTGCCTTTTCGTCAATAG
>Frequency_1_QualityScore_FFHHHHHJIIJJIIJHFDDDDDDDDDDEEEEDDDDDDDDDEEEEEDDDDDDDDDDDDDDEDDDDDDDDDCDDDDDBBDEEDDDDDDDBD<CCAC_Mismatch_1_Sense_+_Library_PoolC
GCGGCCCAGGGGGCGGCCCCCCTCCATTTTAAGGACCATTCATTACCCAGATGTTGTTATGGCCTGCCTTTTCGTCAATAGAAAGGCAGATCAA
>Frequency_1_QualityScore_DDBFDBFFHIE>GH9EGGCCDFE@GC6;:A<6\0&)6558&0<?>@@@CAAA<088(+:ACDCCCC_Mismatch_0_Sense_+_Library_PoolC
GTTGCCCCCCATTTGGAGGCGGCCCAGGGGGCGGCCCCCCTCCATTTTAAGGACCATTCATTACCC
>Frequency_1_QualityScore_DBAHHHHBHGGEIGII/<68:BBBB@B@CA@DD8@CC>A?A3>3939>A@>32(33@A>9<A:>:8?>8(<A>AC_Mismatch_1_Sense_+_Library_PoolC
GAGGCGGCCCAGGGGGCGGCCCCCCTCCATTTTAAGGACCATTCATTACCCAGCTGTTGTTATGGCCTGCCTTTT
>Frequency_1_QualityScore_FFHHHHHJJJJIJJJJJJIJJJJJJJJJJJJJJJJJJIIJJJIHIJJJJJJJJGIIJJGIJJHHHGFF@@CCEDECDEEEDFEFEDDDDCCDED_Mismatch_1_Sense_+_Library_PoolC
CCATTTTAGGGACCATTCATTACCCAGATGTTGTTATGGCCTGCCTTTTCGTCAATAGAAAGGCAGAGCAAAATCATTATGTAATGCAGTATGT
>Frequency_1_QualityScore_BDDDDDDI?;;EE:?C9?EEE9EEIA4?DC@4B<4BDI<:BBD@B?DD:BBDDDIIE455=/ACADAAD_Mismatch_1_Sense_+_Library_PoolC
ATAGAAAGGCAGAGCAAAATCATTATGTAATGCAGTATGTTGATAAATGAAAAAATGCGCTTTACAGAA
>Frequency_1_QualityScore_DDHHHHHIIIIFHIHH<\==(;CDCC:C:3<99A@5(888ACA3<039A::C?33@AB94(82@CC>45+280((+:@>A8<2+&)(2?B?>>@_Mismatch_1_Sense_+_Library_PoolC
CCAGGGGGCGGCCCCCCTCCATTTTAAGGACCATTCATTACCCAGATGTTGTTATGGCCTGCCTTTTCGTCAATAGAAAGGCAGGGCAAAATCA
>Frequency_1_QualityScore_BDAFHHGGIJIIJJIEIJJEHJIIGECHDIGGGHHFFD6>@BB-5:BDDBBDCDDEDCCA@C8AD@CDDED@C@CCBDCDD@CDDDEDC??CD<_Mismatch_1_Sense_+_Library_PoolC
TCAGATTTTGTTGCCCCCCATTTGGAGGCGGCCCAGGGGGCGGCCCCCCTCCATTTTAAGGACCATTCATTACCCAGATGTTGTTATGGCCTGC
>Frequency_1_QualityScore_FFHFHHHJJJJJJJGGIJIJIJJJJJJEHHFDDDDDDDDDDDDCDDEEDDDCDDDDDDEEEEECDDCDBCCACCC@DDDDDEDDCBDDDDDDDD_Mismatch_1_Sense_+_Library_PoolC
GTTGCCCCCCATTTGGAGGCGGCCCAGGGGGCGGCCCCCCTCCATTTTAAGGACCATTCATTACCCAGATGTTGTTATGTCCTGCCTTTTCGTC
>Frequency_1_QualityScore_FFBHFHHIJJIIJJJJJJI@FHIJJI?E9CGCHIJJJIFGAGHHHIECFGIHHFFHHFFFDBD@BBDBBBB@B@D-<BBD>9<BCC@>A@A@@>_Mismatch_2_Sense_+_Library_PoolC
CCTTTGCTACTGCTGCCTGCTGCAAGAGTGCTTCGGATTTTGTTGCCCCCCATTTGGAGGCGGCCCAGGGGGCGGACCCCCTCCATTTTAAGGA
>Frequency_1_QualityScore_FFHHHHHJIJJJJJJIJJJIJGIIJJIJJJJJJJJJJJJIJJJJJJJJIIJHIJJJJJIHJIJJJJIHHHHHHHFFFFDDDDDDDDDDDDD_Mismatch_0_Sense_+_Library_PoolC
TTGTTATGGCCTGCCTTTTCGTCAATAGAAAGGCAGAGCAAAATCATTATGTAATGCAGTATGTTGATAAATGAAAAAATGCGCTTTACAG
>Frequency_1_QualityScore_FDFHAHHIIII@GG>FGIDDFCFG9BDGGGBG9BBFHIIE@FHGGEGGIGIIIEHHF@EDEB@DB>>C:>?A=;??CC?CACC;>C@C@B>@3:_Mismatch_1_Sense_+_Library_PoolC
CCCCCCTCCATTTTAAGGACCATTCATTACCCAGATGTTGTTATGGCCTGCCTTTTCTTCAATAGAAAGGCAGAGCAAAATCATTATGTAATGC
>Frequency_1_QualityScore_BB;FHABGGI>F<DHH<EFH4BH@9C@?::CD?GGF@?FHIEGEEHEDBGGEDHIC>DA@A7==CCCEA=_Mismatch_0_Sense_+_Library_PoolT
GAGCAAAATCATTATGTAATGCAGTATGTTGATAAATGAAAAAATGCGCTTTACAGATCTGTTTTTCTCA
>Frequency_1_QualityScore_FFHHHHHJJJIIJGIJJJIJJJJJGHIIIJJJJJJJJJJJJJJJJIIJIJJIIJJHGGHHHFFFFFEEEE_Mismatch_0_Sense_+_Library_PoolC
GAGCAAAATCATTATGTAATGCAGTATGTTGATAAATGAAAAAATGCGCTTTACAGATCTGTTTTTCTCA
>Frequency_1_QualityScore_FFHHHHHJJJJJJJJJHIGIIJIIIGJJJJJJJIIJJJJJIJJJJJJIGIIJGJIJIJJIIIHHHGHHHFFFFFFDDDCDDDDDDDDDDDCDDC_Mismatch_0_Sense_+_Library_PoolT
TTATGGCCTGCCTTTTCGTCAATAGAAAGGCAGAGCAAAATCATTATGTAATGCAGTATGTTGATAAATGAAAAAATGCGCTTTACAGATCTGT
>Frequency_3_QualityScore_FFHHHHHHJJJJJJJIJJJIIJIJHIJJJJJIJJJIJIJIJJJIJHIIJIIJIJIIJJJJJJJJHHHGFCEDDEEEDDDDEDCBDDDDDDD_Mismatch_0_Sense_+_Library_PoolC
CTTTTCGTCAATAGAAAGGCAGAGCAAAATCATTATGTAATGCAGTATGTTGATAAATGAAAAAATGCGCTTTACAGATCTGTTTTTCTCA
>Frequency_3_QualityScore_FFHHHHHJJJJJJJIJIIIJJJJIJJJJJJJIJJJJJJJIJJJIIJJJIJJJJJJJIIJIIHIIHGFFFEEEEDEDADDDCDDDD_Mismatch_0_Sense_+_Library_PoolC
GTCAATAGAAAGGCAGAGCAAAATCATTATGTAATGCAGTATGTTGATAAATGAAAAAATGCGCTTTACAGATCTGTTTTTCTCA
>Frequency_2_QualityScore_CEHGGHGIIIHIGIGIIIHIIIIIIGIHHIGIIHIIIIIIIIIIGIIIFGEGHHEEIGFHFGEIEHIIGCDDEDCCBBCDDCCCDEDBCCDCDD_Mismatch_0_Sense_+_Library_PoolC
CCTGCCTTTTCGTCAATAGAAAGGCAGAGCAAAATCATTATGTAATGCAGTATGTTGATAAATGAAAAAATGCGCTTTACAGATCTGTTTTTCT
>Frequency_2_QualityScore_FFHGGGHIJHIHIIIIGIJIJIIIFDGIIJIJJJHIIIIGGIHIIIIIF@CFEFHIHIIIJHIGGHHIGFBCCCCCDDDACCCCECCCCDDDDD_Mismatch_0_Sense_+_Library_PoolC
CTGCCTTTTCGTCAATAGAAAGGCAGAGCAAAATCATTATGTAATGCAGTATGTTGATAAATGAAAAAATGCGCTTTACAGATCTGTTTTTCTC
>Frequency_2_QualityScore_DEHFHDEHIIIJIIIIIIIHEFIGIIIIHIIIIHIIIFIIIIIIJIIFHIHIIIIGEGGFGHGEEEEFE@CDE@_Mismatch_0_Sense_+_Library_PoolC
GGCAGAGCAAAATCATTATGTAATGCAGTATGTTGATAAATGAAAAAATGCGCTTTACAGATCTGTTTTTCTCA
>Frequency_2_QualityScore_FFHHHHHJJJJIJIIJJIIIIIJIIJJJJJJJIIIJJJGIIIIIIIJJJIJJIIJIIJJIHGHGFFEDDEEECDDEDCCDDDDDDE_Mismatch_0_Sense_+_Library_PoolC
CGTCAATAGAAAGGCAGAGCAAAATCATTATGTAATGCAGTATGTTGATAAATGAAAAAATGCGCTTTACAGATCTGTTTTTCTCA
>Frequency_2_QualityScore_FFHHHHHJJJJJJJJIHGIIJJIIIIJJJJIJIIJJJJJJJJJIIJIIIJIIJIIIIIIIIJHIIIJIIHHGHGEEEDDDDDDDDDDDDDEDCD_Mismatch_0_Sense_+_Library_PoolC
TATGGCCTGCCTTTTCGTCAATAGAAAGGCAGAGCAAAATCATTATGTAATGCAGTATGTTGATAAATGAAAAAATGCGCTTTACAGATCTGTT
>Frequency_2_QualityScore_FFHGHHGHIIIJJJJHIIIIIGIJJHIHJJIIJIJJJJIJJJJJJIJIJHIIIHIIHIIIIJIIJJJIGAEGECEECDDDDDDDDDDDEDBCCD_Mismatch_0_Sense_+_Library_PoolC
TGGCCTGCCTTTTCGTCAATAGAAAGGCAGAGCAAAATCATTATGTAATGCAGTATGTTGATAAATGAAAAAATGCGCTTTACAGATCTGTTTT
>Frequency_2_QualityScore_FFHHHHHJJJGIIJIIIIIIIIIHIGIIIIIJIJJJGIIIJIJJJJJGIIIIIIJIIIIJIJIGIIHGEEE_Mismatch_0_Sense_+_Library_PoolC
AGAGCAAAATCATTATGTAATGCAGTATGTTGATAAATGAAAAAATGCGCTTTACAGATCTGTTTTTCTCA
>Frequency_1_QualityScore_FFHGHHHIJJJJJJJJJJIIJJFHIIJJJIGIJJIIJEGIJIJJJJJHFB93(((;AC3-_Mismatch_2_Sense_+_Library_PoolC
AAGGCAGAGCAAAATCATTATGTAATGCAGTATGTTGATAAAAAAAAAAATGCCCTTTAC
>Frequency_1_QualityScore_FFHHHHHJJJJJJIJJJJJJHJHIGIJJIIJJJJIJIJJIJJJJJJJJJJJJIJJJIJJJIJJHHHFHHHHFFFFFFEEDDDDDDDDDDDDDDD_Mismatch_0_Sense_+_Library_PoolC
GTTGTTATGGCCTGCCTTTTCGTCAATAGAAAGGCAGAGCAAAATCATTATGTAATGCAGTATGTTGATAAATGAAAAAATGCGCTTTACGAAA
>Frequency_1_QualityScore_FFHHHHHJJIJJJIJJHHGIIJIIJGIGIJJJJJJJJJJJIJJJJGIJHJIIIIIJHJJIGHGEGEIHHEHHHFFDEEDDDDDDCDDDDDDDCC_Mismatch_0_Sense_+_Library_PoolC
TTATGGCCTGCCTTTTCGTCAATAGAAAGGCAGAGCAAAATCATTATGTAATGCAGTATGTTGATAAATGAAAAAATGCGCTTTACAGATCAAA
>Frequency_1_QualityScore_ABDHFDHIGH@HGIJIJIIGIEIIIIGIJ>G@FGGEI@BFHFGCAEGADHI9CEACH???B=BAA?B=?A@BBBDDCC<ACCDAAAC>4@B:CC_Mismatch_0_Sense_+_Library_PoolC
GCCCCCCTCCATTTTAAGGACCATTCATTACCCAGATGTTGTTATGGCCTGCCTTTTCGTCAAAAAAGGCAGAGCAAAATCATTATGTAATGCA
>Frequency_1_QualityScore_FFHHHHGJIIJJJJJJIIJIIGIJIIJJJJJJJJJJJIJJJJJJIJJIIJJJIJGIJIJHHHHHFFFFFFFEEDEEDD_Mismatch_0_Sense_+_Library_PoolC
GAAAGGCAGAGCAAAATCATTATGTAATGCAGTATGTTGATAAATGAAAAAATGCGCTTTACAGATCTGTTTTTCCCA
>Frequency_1_QualityScore_DFHHHFDIGGIIIJGGIHHBDHIIIBFEHHIHIEGGEEIGGEHIHDGHHGGGIIEEFAGHIIIIH_Mismatch_0_Sense_+_Library_PoolC
AAATCATTATGTAATGCAGTATGTTGATAAATGAAAAAATGCGCTTTACAGATCTGTTTTTCTCA
>Frequency_1_QualityScore_FFHHHHHJIJJIJJJJJJJHJJJJIIJJJIJIJIJIJIJJIJIIJJJIJJJGGJHJFIJIJHHHGEHFFB@BFEDDCED_Mismatch_0_Sense_+_Library_PoolC
AGAAAGGCAGAGCAAAATCATTATGTAATGCAGTATGTTGATAAATGAAAAAATGCGCTTTACAGATCTGTTTTTCTCA
>Frequency_1_QualityScore_FFHHHHHJJJJJIIIIJJJJJJJJIJJIIIJJJJJHJJJJJJJJIJJJJIJJJJJJJJIJIJJHHGHHHFEDDFFDDEDED_Mismatch_0_Sense_+_Library_PoolC
ATAGAAAGGCAGAGCAAAATCATTATGTAATGCAGTATGTTGATAAATGAAAAAATGCGCTTTACAGATCTGTTTTTCTCA
>Frequency_1_QualityScore_FFHHGHHJJJJJJJJJIJJJIJFIJHJJJJGIJJIJJIIJJIJJJJFIIIJJGIGIJJJJJIGIIIGHHEDBECDDDDDCDDACCD@C?BDCDD_Mismatch_2_Sense_+_Library_PoolC
GGCCTTTTCGTCAATAGAAAGGCAGAGCAAAATCATTATGTAATTCAGTATGTTGATAAATGAAAAAATGCGCTTTACAGATCTGTTTTTCTCA
>Frequency_1_QualityScore_FFHHHHHJJJJJJJJJJJJJJDIIJJIJJJJJJJJJJJJJJJIJIJIIIIJJJJJJJJIJJJJHHHGFFCDDEEDDDDDEDCCCDDDDDD_Mismatch_0_Sense_+_Library_PoolC
TTTTCGTCAATAGAAAGGCAGAGCAAAATCATTATGTAATGCAGTATGTTGATAAATGAAAAAATGCGCTTTACAGATCTGTTTTTCCCA
>Frequency_1_QualityScore_FFHHHHHJJJJJJJJJJJJJIJJJJJIJJJJJIJHJIJJIJJJJJJIJJJJJJJJJJJJJJJHHGHHEECFDDDDDDDDDDDDDDDDDD&244?_Mismatch_0_Sense_+_Library_PoolC
TAGAAAGGCAGAGCAAAATCATTATGTAATGCAGTATGTTGATAAATGAAAAAATGCGCTTTACAGAAAAAAAAAAAAAAAAAAAAAAAGATCG
>Frequency_1_QualityScore_FFHFHHHJJJIJJIJIJJGGGIIIJGIIIJIJJGIJIJJFIFHGIIIJIIIJJJJGJJJJJIGHFHFFFEEEEEEDEDCDDDDDDDD_Mismatch_0_Sense_+_Library_PoolC
TCGTCAATAGAAAGGCAGAGCAAAATCATTATGTAATGCAGTATGTTGATAAATGAAAAAATGCGCTTTACAGATCTGTTTTTCTCA
>Frequency_1_QualityScore_DFHHHHHJJJJJJJJIJIJJJJIJJJJJJJIIJJJJIJHJJJJJJIIIIJJJJJJJJJJJIJJHHHHFFFFFEEECEDEDDDDE_Mismatch_0_Sense_+_Library_PoolC
TCAATAGAAAGGCAGAGCAAAATCATTATGTAATGCAGTATGTTGATAAATGAAAAAATGCGCTTTACAGATCTGTTTTTCTCA
>Frequency_1_QualityScore_FFHHHHGJIJJJIJJJJJJJIIIIJJJJJHJIJIJJIJJIIJJJJJIJJJIIJJFIJJJJHHHHHHCEFDFEEED_Mismatch_0_Sense_+_Library_PoolC
AGGCAGAGCAAAATCATTATGTAATGCAGTATGTTGATAAATGAAAAAATGCGCTTTACAGATCTGTTTTTCTCA
>Frequency_1_QualityScore_FFHHHHHHIJJJJ<EFHIJJIJJJJJIIHIJJIJJJJJ0?FHIIIIJJIIIIJJJJIJHHGG)=ACCDFBEFFFDECCCEEDDDDDBCDDDDDD_Mismatch_2_Sense_+_Library_PoolC
CCAGATGTTGTTAGGGCCTGCCTTTTCGTCAATAGAAATGCAGAGCAAAATCATTATGTAATTCAGTATGTTGATAAATGAAAAAATGCGCTTT
>Frequency_1_QualityScore_FFHHHHHJIJJJHJJJJJJIIJJJIJGIJIIIIJHIJJJJIIJIIJJIIJJJIJGIIJJJJIIIIHHHGDDDFFEEEEEEECDEEDDCDDDEDF_Mismatch_1_Sense_+_Library_PoolC
TCCATTTTAAGGACCATTCATTACCCAGATGTTGTTATGGCCTGCCTTTCGTCAATAGAAAGGCAGAGCAAAATCATTATGTAATGCAGTATGT
>Frequency_1_QualityScore_;+:C1CDIDDE@FE@<<4A+2AFBD@EED19??C@DBD44?DAD9D0DC<ADIDDC>A@;).=A..=@@@A>_Mismatch_0_Sense_+_Library_PoolC
GCAGAGCAAAATCATTATGTAATGCAGTATGTTGATAAATGAAAAAATGCGCTTTACAGATCTGTTTTTCTA
>Frequency_1_QualityScore_6AFDHDF?CF@HG@9CF?FHBB;B;BFD??DG@BDDH@DFGA<CFBAFBF@CF=7@;@C>C7.6\\66;;>\85@@_Mismatch_0_Sense_+_Library_PoolC
CTTTTCGTCAATAGAAAGGCAGAGCAAAATCATTATGTAATGCAGTATGTTGATAAATGAAAAAAATGCGCTTTAC
>Frequency_1_QualityScore_DDHHHHHJBGIJHFDDDCCFEECD@CCDDDDDEEEEE8CCCDBDDA@CAA###++<B@@8:#+882<@#+28#+##(+2<<??CCCDCACDC>C_Mismatch_0_Sense_+_Library_PoolC
GGGGGCGGCCCCCCTCCATTTTAAGGACCATTCATTACCCAGATGTTGTTNNNGCCTGCCTNTTCGTCNATANANNGGCAGAGCAAAATCATTA
>Frequency_1_QualityScore_FFHHHHHJJJJJJJJJJJJJJJGIJIIIJJJIIHIIJIIJIIIIJJJJJJIJJIJJIJJIJIHHHHHHFB@DFDDEEED_Mismatch_0_Sense_+_Library_PoolC
AGAAAGGCAGAGCAAAATCATTATGTAATGCAGTATGTTGATAAATGAAAAAATGCGCTTTACAGATCTGTTTTTCCCA
>Frequency_1_QualityScore_FFHHHHHIJJJHJJIJJJJJIIHIHIIJJIIIIJIJJJJJJJJIEHGIJJJJJJGHHHHHFFFFFDECAC>CCDDDDDDDDEDDCCDDDDBDBD_Mismatch_0_Sense_+_Library_PoolC
GCAAAATCATTATGTAATGCAGTATGTTGATAAATGAAAAAATGCGCTTTACAGATCTGTTTTTCTCAAATGTGGTTCTATGCAATTGGGACTG
>Frequency_1_QualityScore_FFHHHHHIJIIIIJJJIIJIJJJJGIJJJJJJHIJJIIJJJJJJIJJJJJJJJJJJJJJIHHHGGHFFFFFFEDEDEDCCDDDEDDDDDEEEDE_Mismatch_0_Sense_+_Library_PoolC
GAAAGGCAGAGCAAAATCATTATGTAATGCAGTATGTTGATAAATGAAAAAATGCGCTTTACAGATCTGTTTTTCTCAAATGTGGTTCTATGCA
>Frequency_1_QualityScore_FFGHHFHIJIIJIJJJIJIGIGIGHIHJIIJDHIHHGGIIJHGIDGIJJJJJICH@ABHIIHHHHHHD@@DFDEEEE_Mismatch_1_Sense_+_Library_PoolC
GAAGGCAGAGCAAAATCATTATGTAATGCAGTATGTTGATAAATGAAAAAATGCGCTTTACAGATCTGTTTTTCTCA
>Frequency_1_QualityScore_FFHHHHHJJJJJJJJJJJJJJJJIJJJJJIJIJJJIJGIJJJJJJJJJJJJJJJJJJJJIIIGHGFFFFFFEEDCECEBCDDD_Mismatch_0_Sense_+_Library_PoolC
CAATAGAAAGGCAGAGCAAAATCATTATGTAATGCAGTATGTTGATAAATGAAAAAATGCGCTTTACAGATCTGTTTTTCTCA
>Frequency_1_QualityScore_FFHGHHHJJIIIJJJJJJIGGIJJJIJJJJJJJJIJJJJJIGGGIIGIIIGIIIIJIIJJIJJFHHGFFCEEEEEEDEDCCCCDCDDE_Mismatch_0_Sense_+_Library_PoolC
TTCGTCAATAGAAAGGCAGAGCAAAATCATTATGTAATGCAGTATGTTGATAAATGAAAAAATGCGCTTTACAGATCTGTTTTTCTCA
>Frequency_1_QualityScore_ADFHAAFGGGAA3CFGGGBDFEHCFGGEGGED<>DHHGIECE@=B@@F=CCEF=CEECCGHHFH@EECC@CBBBBBCCB@_Mismatch_1_Sense_+_Library_PoolC
CGCCTTTTCGTCAATAGAAAGGCAGAGCAAAATCATTATGTAATGCAGTATGTTGATAAATGAAAAAATGCGCTTTACGA
>Frequency_1_QualityScore_FF)CFHHJJJJJJJJJJIIIIJJJIJJJJJJJIJJJJJJJFHIJHIJJJJJJJIGIIIIJJIFHHFFFC@CEECDDDDBDDDDDDDDDDD9084_Mismatch_1_Sense_+_Library_PoolC
CGCCAATAGAAAGGCAGAGCAAAATCATTATGTAATGCAGTATGTTGATAAATGAAAAAATGCGCTTTACAAAAAAAAAAAAAAAAAAAAAGAT
