# Supplementary material for: Differential Gene Expression Reveals Candidate Genes for Drought Stress Response in Abies alba (Pinaceae)
Source: PLoS One. 2015 Apr 29;10(4):e0124564. doi: 10.1371/journal.pone.0124564 (PMC4414588; doi:10.1371/journal.pone.0124564)
Supplement: S3 File — (GZ) [file pone.0124564.s003.gz › comp32798_c0_seq1.fa]

>comp32798_c0_seq1 len=588 path=[1:0-587] : tr|B8LNE6|B8LNE6_PICSI Putative uncharacterized protein OS=Picea sitchensis PE=2 SV=1 e-value: 1e-06 blast score: 54.3
CTCACACAGATGAATCACCTACTTTTGCAGAAGCTTCTAATTGGTTGGAGTCTTGTGACGAGGGGGTGAGCACTAGCAGCATGGAGACCTACCAGTTGGCTCAGGGAGAGGAGTTGAGTACATCGACGCCTGCAGAAGGAGAAGTAGATATAGAAGCGGAGGAATTCATCGACAGGTTTTATAAACAGATAAAGTTCCAGCGCCAAATTTCTGAGTTGCAGTACCAGGAGATGCTTGCCAGAGGTGCTTCTTGAGTTGAGGACTTATAATTAATTGTGTTAATATTGTAAAAGTGCTACCTGTAAATGCTTTTTTGTAACACCGTGCGGCGGAATTTGAAGAAGGATAATTAGGATTCTCGGAATTTCTCATCACTTATTAGATTCCAGGTTTTAGTTCATTGCTTGTGGGGGCGAATTGGCGTTTGGCAATCCGTCCAGATTTGTACAGTATTGCTGCATTGTATAGGTCGCATTAATTCTGAAATTCGAGAACACCGAATAATTCTTGCATAACGGGCATCAGTTAAAAGGAGCATGTCGATAACAGTTGTCTAAATTGCTTTGGAGATGAAATTGTTTTTCATAA

>Frequency_3_QualityScore_FFHHHHHJJIJJJJJJJJJJJJJJIJJJJJJJJJJJJJJJJJJIJIJIIJJJFHIIJJJJEHIIIIGHIGFGGGGFFEEEEDCDDDCDCDDDDC_Mismatch_0_Sense_+_Library_PoolT
GGAATTTGAAGAAGGATAATTAGGATTCTCGGAATTTCTCATCACTTATTAGATTCCAGGTTTTAGTTCATTGCTTGTGGGGGCGAATTGGCGT
>Frequency_2_QualityScore_FFHGHHHJIJHJIIIIJJIIIJIJJGIIIIJJJJJIJIIJIFHGIJJIIIGIGGIIIHIIGIIIEGIHHHGGGGGEEEEEAEFEEEEEDDCDDE_Mismatch_0_Sense_+_Library_PoolT
CAAATTTCTGAGTTGCAGTACCAGGAGATGCTTGCCAGAGGTGCTTCTTGAGTTGAGGACTTATAATTAATTGTGTTAATATTGTAAAAGTGCT
>Frequency_2_QualityScore_EEHEHHHIIIIFIGHIIGIIGICIHIIIIIEGHIHIHGIEIIIIHIHIIHIIGIECACDCCCD??BBACCCCCCCBCDDCCCCD?ACDEECC??_Mismatch_0_Sense_+_Library_PoolT
GGAATTTCTCATCACTTATTAGATTCCAGGTTTTAGTTCATTGCTTGTGGGGGCGAATTGGCGTTTGGCAATCCGTCCAGATTTGTACAGTATT
>Frequency_2_QualityScore_FFFHFHHIIJGIIJIJIIIIGGIIIHHHIGIIIIJJIIIIIIDGHIIIJIIIIIIIIIIJJJJJJJIIIDHGEDFEDDDDD?ACDDDEBC?BCD_Mismatch_0_Sense_+_Library_PoolT
TGAGTTGAGGACTTATAATTAATTGTGTTAATATTGTAAAAGTGCTACCTGTAAATGCTTTTTTGTAACACCGTGCGGCGGAATTTGAAGAAGG
>Frequency_2_QualityScore_FFHGHHHJJIJJJJJJJJJJJJJJIGIIIJJJIJJJJFIIJJJIICGIIIJHIJIIJIJIIJIIIIIGC;ABDDDDDDDDDDCDDCCDDDDDDD_Mismatch_0_Sense_+_Library_PoolT
ATAATTAGGATTCTCGGAATTTCTCATCACTTATTAGATTCCAGGTTTTAGTTCATTGCTTGTGGGGGCGAATTGGCGTTTGGCAATCCGTCCA
>Frequency_2_QualityScore_DEHHHGHJHIIIJGIIIIIIJIGIJIIJJJJIJJJGIGIIGHEGIHIGGIIIIJGIJHFFFFEEEEEDBA?CCCCDCEEEDDCCCDDCBDCBDC_Mismatch_1_Sense_+_Library_PoolT
ACTAGCAGCATGGAGACCTACCAGTTGGCTCAGGGAGAGGAGTTGAGTACATCGACGCCTGCAGCAGGAGAAGTAGATATAGAAGCGGAGGAAT
>Frequency_2_QualityScore_FFHGHHHJIJJIJIIIGIEHIIHIIJJJJJJGHIJIJBGIIIJJJJJJJJIIJJIJJIIJIHGHHHFFDACCDEEEEDD_Mismatch_1_Sense_+_Library_PoolT
CCGTCCAGATTTGTACAGTATTGCTGCATTGTATAGGTCGCATTAATTCTGAAATTCGAGAACACCGAATAATTCTTAC
>Frequency_2_QualityScore_FFFFEHHIJJJJIIIIIIIIHGIGHGIGHHHHGGGGGGGGGGGGGGGGGGGGGGFFFFGGFEACBCCA;=BEEECCDCCDDDDDCCCDCCDDCD_Mismatch_0_Sense_+_Library_PoolT
GCGGAATTTGAAGAAGGATAATTAGGATTCTCGGAATTTCTCATCACTTATTAGATTCCAGGTTTTAGTTCATTGCTTGTGGGGGCGAATTGGC
>Frequency_2_QualityScore_EEHGFCGIJIIIIIIIIJIIHIIHDFIHGFIIIEHIIIIIEFFIIEIIIGEHHDHIGGGHFIFHCCC?AACCCABCCA>ACCCDCCDCCDDDCD_Mismatch_0_Sense_+_Library_PoolT
TTAGGATTCTCGGAATTTCTCATCACTTATTAGATTCCAGGTTTTAGTTCATTGCTTGTGGGGGCGAATTGGCGTTTGGCAATCCGTCCAGATT
>Frequency_1_QualityScore_FFHHHHHJJJJCGHIIJJIJHIIHIIJJIIJJJJJJJJJJJJJHIHHHIIIJJJIJJJJJIIIJJJIIJJJGIJJHHHGGHDDEEEDDDDDBDB_Mismatch_0_Sense_+_Library_PoolT
CTTGCCAGAGGTGCTTCTTGAGTTGAGGACTTATAATTAATTGTGTTAATATTGTAAAAGTGCTACCTGTAAATGCTTTTTTGTAACACCGTGC
>Frequency_1_QualityScore_DF@FFHHJIFEFGGIHIEHIGGHI?FFIIIIIJEHGGIIFIIJCCHHGG>GCEEECHHEHFFFDBCACA>A?>BDDBCA>@CDDDC_Mismatch_0_Sense_+_Library_PoolT
GGCAATCCGTCCAGATTTGTACAGTATTGCTGCATTGTATAGGTCGCATTAATTCTGAAATTCGAGAACACCGAATAATTCTTGCA
>Frequency_1_QualityScore_FFHDHHHJJJJJJJIJJJIJJJJGHIJIJJJGGIJJJIIJJJJJJJJJIIJJJJFDDDDDDDDDBBDDDDDDDDDDDDDDDDDDDDEEEEE@DD_Mismatch_0_Sense_+_Library_PoolT
CGGAATTTCTCATCACTTATTAGATTCCAGGTTTTAGTTCATTGCTTGTGGGGGCGAATTGGCGTTTGGCAATCCGTCCAGATTTGTACAGTAT
>Frequency_1_QualityScore_FFHAFFHJJJJJJJJGIJJIJIIIJGIJJJJJJFIJIJJJIJIIIJJIIJJIJJJIHCHHFFFFFFECCCB>?CCDDDDDACCDCCCD@BCCDC_Mismatch_0_Sense_+_Library_PoolT
AGGTTTTATAAACAGATAAAGTTCCAGCGCCAAATTTCTGAGTTGCAGTACCAGGAGATGCTTGCCAGAGGTGCTTCTTGAGTTGAGGACTTAT
>Frequency_1_QualityScore_FFHHHHAGHIJJJJJHIJJJJJJJJJJJJJJJJJJIJJJJJJJHDDDDDDDEDDDDDDDDDDDEEDDCDCDDDDDDDDDDDEDDD_Mismatch_1_Sense_+_Library_PoolT
TAAAAGTGCTACCTGTAAATGCTTTTTTGTAACACCGTGCGGCGGAATTTGAAGAAGGATAATTAGGATTCTCGGAATTTCTCAA
>Frequency_1_QualityScore_FFHHHHHIIIJJJJIIIGIJJIIJIJ<FHIIJJJCGGHIIHIIJIJJJIJJHIDGGIHB@;BBDCDDBB9@BDDDDDDDDDBDCCCDCADEDDD_Mismatch_0_Sense_+_Library_PoolT
TCTCGGAATTTCTCATCACTTATTAGATTCCAGGTTTTAGTTCATTGCTTGTGGGGGCGAATTGGCGTTTGGCAATCCGTCCAGATTTGTACAG
>Frequency_1_QualityScore_FFHFHHHIJIHIEHHGEGIIJJJJJGIIJIIIJFGGHJJJJJJJJJJIHIJJIGIEHIIJJCHHEHDDFDFEEEDCED=A?@?@DDBBDDDCDB_Mismatch_0_Sense_+_Library_PoolT
CGGAATTTGAAGAAGGATAATTAGGATTCTCGGAATTTCTCATCACTTATTAGATTCCAGGTTTTAGTTCATTGCTTGTGGGGGCGAATTGGCG
>Frequency_1_QualityScore_FFHHHHHHIJJFHIIIJJJJJJJIJJIIJIIJIIJJJJJJJJICFHHGIGIHHHHHHFFFEACEECEED?BDDD@C@CACDDCDCDDDDDDDDD_Mismatch_0_Sense_+_Library_PoolT
AGAAGGAGAAGTAGATATAGAAGCGGAGGAATTCATCGACAGGTTTTATAAACAGATAAAGTTCCAGCGCCAAATTTCTGAGTTGCAGTACCAG
>Frequency_1_QualityScore_FFHDHHFIEIJJJJJIEFHIIJGIJGIIGICFGHHIIICBFHIH@FBDBGGIJHIGGFFGHGHHIGDHGHHFHHGHGHF@BCDFEEECEEEEDE_Mismatch_0_Sense_+_Library_PoolT
GTTGCAGTACCAGGAGATGCTTGCCAGAGGTGCTTCTTGAGTTGAGGACTTATAATTAATTGTGTTAATATTGTAAAAGTGCTACCTGTAAATG
>Frequency_1_QualityScore_DDFHBFHHIGGGHGIICGHGIIIIGIGGHGHIDHIIIIIDDBDDDDCDCDDCDDDCCCDCCDCDDDDCDBDDDCCCEDDDDA_Mismatch_0_Sense_+_Library_PoolT
GTGCTACCTGTAAATGCTTTTTTGTAACACCGTGCGGCGGAATTTGAAGAAGGATAATTAGGATTCTCGGAATTTCTCATCA
>Frequency_1_QualityScore_FFHHHHHJJJJJHIJJJJIJIIJJJJIJIHHFFFFFEEEDDDDDDDDDDDEEEFEDDEFDDDDDDDEDDDDEEDCCDDDDDDDEEEEEEDDDDD_Mismatch_0_Sense_+_Library_PoolT
GTTCATTGCTTGTGGGGGCGAATTGGCGTTTGGCAATCCGTCCAGATTTGTACAGTATTGCTGCATTGTATAGGTCGCATTAATTCTGAAATTC
>Frequency_1_QualityScore_FFDHHHHJJJJJJJJIJJJJEIHJIIJJIJJHHIJJIJIIJJJIEIICG@DHIJGIHHHHGFFCDDDDDDCCDDD?B?BC>CCCDDEEDCDCD<_Mismatch_0_Sense_+_Library_PoolT
GGTGAGCACTAGCAGCATGGAGACCTACCAGTTGGCTCAGGGAGAGGAGTTGAGTACATCGACGCCTGCAGAAGGAGAAGTAGATATAGAAGCG
>Frequency_1_QualityScore_FFHHHHHJJIJJJJJJHIJIGJIJIJJJIJJJJIJJJHJJJIJJJIJIIJJJJJJJJJJJJJIHHHABFEFFEEEEEEEDDDDDDCDDDDCFFD_Mismatch_0_Sense_+_Library_PoolT
TTATAAACAGATAAAGTTCCAGCGCCAAATTTCTGAGTTGCAGTACCAGGAGATGCTTGCCAGAGGTGCTTCTTGAGTTGAGGACTTATAATTA
>Frequency_1_QualityScore_FFHHHHHJJHJIJJJJIJGIJIIIJJJIIIIJJJJJJJJJJJIIIIJJIJGGGIFIJIIJJHHHHHHHFDD_Mismatch_2_Sense_+_Library_PoolT
ATTTTACAGTATTGCTGCATTGTATAGGTCGCATTAATTCTGAAATTCGAGAACACCGAATAATTCTTGCA
>Frequency_1_QualityScore_FFHHHHHIIJJJIJJJJJJJJJJJIHIJJJJHHIIJJJJJJJJJJJJJIJIJIJIIIJJJJJIHGHHHHFFFFFFEDEDBDDDDDDDEED_Mismatch_0_Sense_+_Library_PoolT
AGATTTGTACAGTATTGCTGCATTGTATAGGTCGCATTAATTCTGAAATTCGAGAACACCGAATAATTCTTGCATAACGGGCATCAGTTA
>Frequency_1_QualityScore_FFFHHGHJJJJJJJJJJIJJJJJJIIJJJJJJJG?FHJIJJIJJIJJJGIJJGIIJHGHFFDDDCDDDDDDEDDEDDDCCCDDDDDBDBCCCCD_Mismatch_0_Sense_+_Library_PoolT
AGTAGATATAGAAGCGGAGGAATTCATCGACAGGTTTTATAAACAGATAAAGTTCCAGCGCCAAATTTCTGAGTTGCAGTACCAGGAGATGCTT
>Frequency_1_QualityScore_DDHDDBAFHHHIIIIGIHI?FGGA>DGEFHIIIGHGG4C==FGIID@=ECFFFFFF@C>CCCECCCC@C>???ACC@CDCBCCC?BB+8AACCC_Mismatch_0_Sense_+_Library_PoolT
GGAGGAATTCATCGACAGGTTTTATAAACAGATAAAGTTCCAGCGCCAAATTTCTGAGTTGCAGTACCAGGAGATGCTTGCCAGAGGTGCTTCT
>Frequency_1_QualityScore_>AAFHFDGHGEAHCF??FG@?AEA@F14:BBGBF>?D??FB@FHHIG;FHH;77)=;2==;7;@DBA?A;>CCA>A>@CECCCDCCCCC@>CCC_Mismatch_0_Sense_+_Library_PoolT
AATTCTGAAATTCGAGAACACCGAATAATTCTTGCATAACGGGCATCAGTTAAAAGGAGCATGTCGATAACAGTTGTCTAAATTGCTTTGGAGA
>Frequency_1_QualityScore_DFHGHHFHJJIJHHIIJJJECHGIGGJJCEHIIJJHFD@EEDEACACCDDDDCC@DDDCCCDCCD@>0<>@CEADEDCCC>CDEEC>CDDDECD_Mismatch_0_Sense_+_Library_PoolT
TACCTGTAAATGCTTTTTTGTAACACCGTGCGGCGGAATTTGAAGAAGGATAATTAGGATTCTCGGAATTTCTCATCACTTATTAGATTCCAGG
>Frequency_1_QualityScore_FFHFHHHIJJJJJJJJIJJJGIJJIJJJIJJJIJJJJJHIIJIJJJJJHHFFFFFFDEEEEEEDDDDDDCDDDDDDDDDDDDDDDDDD@BDCCD_Mismatch_0_Sense_+_Library_PoolT
CGGAGGAATTCATCGACAGGTTTTATAAACAGATAAAGTTCCAGCGCCAAATTTCTGAGTTGCAGTACCAGGAGATGCTTGCCAGAGGTGCTTC
>Frequency_1_QualityScore_DFHHHHHJJJJIJJJJJJIIJJJIJJIJJIJJIHIHIGIIJJJIHIIII@DGHIIHHH3?EDFCFFCCCCCECCDEDCCDDACCC@CDDCDDAC_Mismatch_0_Sense_+_Library_PoolT
TCCAGCGCCAAATTTCTGAGTTGCAGTACCAGGAGATGCTTGCCAGAGGTGCTTCTTGAGTTGAGGACTTATAATTAATTGTGTTAATATTGTA
>Frequency_1_QualityScore_FFHHHHHIJJJJJJJIJJJIJJJJJJIJIIIJJJJJJJIIJJJJIJJFGIIIIJJIEBHIFHIHFD>BBBCCDDDDDDDDDDDDDDDDDDDDDD_Mismatch_0_Sense_+_Library_PoolT
CTCACACAGATGAATCACCTACTTTTGCAGAAGCTTCTAATTGGTTGGAGTCTTGTGACGAGGGGGTGAGCACTAGCAGCATGGAGACCTACCA
>Frequency_1_QualityScore_FFHHHHHJJJJIJIJJJJJJIJHHHHFFFDDEEEEDDDEEEEDDFEDDDDDDDEDDDEEEDCCBDDDDDDEEEEEE@CDDDDECDDCDDDDD>B_Mismatch_0_Sense_+_Library_PoolT
GGGGGCGAATTGGCGTTTGGCAATCCGTCCAGATTTGTACAGTATTGCTGCATTGTATAGGTCGCATTAATTCTGAAATTCGAGAACACCGAAT
>Frequency_1_QualityScore_FFHHHHHIJJJJJJJIJJJIJIJIJHFHHHFFFFDDEDDDDDDDDEDEFEDDEEDDDDDDDEDEEEEDDDDDDDDDDDEEEEEEDDDDDDEDDD_Mismatch_0_Sense_+_Library_PoolT
TTGCTTGTGGGGGCGAATTGGCGTTTGGCAATCCGTCCAGATTTGTACAGTATTGCTGCATTGTATAGGTCGCATTAATTCTGAAATTCGAGAA
>Frequency_1_QualityScore_EFHHGGGIJJIIIJJJEHHGGIHGIHHIIJJIJJJJJJIIIIIJJJJGIIJJJFDDDDDDDEDDCDCBBCCDDEEDDDDDDDDDDDDDDCDEDE_Mismatch_0_Sense_+_Library_PoolT
GTTAATATTGTAAAAGTGCTACCTGTAAATGCTTTTTTGTAACACCGTGCGGCGGAATTTGAAGAAGGATAATTAGGATTCTCGGAATTTCTCA
>Frequency_1_QualityScore_FFHHHHHJJJJJJJJJJIJJJJJJJJJJJJJJJJJIJJJIJGIJIJGGHIJEHJJJJJGHHFDEDEDDCDDDBDBBC@CDDEEDDDCDCDDD@D_Mismatch_0_Sense_+_Library_PoolT
GAGCACTAGCAGCATGGAGACCTACCAGTTGGCTCAGGGAGAGGAGTTGAGTACATCGACGCCTGCAGAAGGAGAAGTAGATATAGAAGCGGAG
>Frequency_1_QualityScore_FFHHHHHJJJIJIJJJJJJJJJJJJJJFIIJJJIJJIJJJGICHIIJJJJJIJGIJ@EFGHHHHFDEDFDEEEEDDDDDCDEDDCDEDCCDCDD_Mismatch_1_Sense_+_Library_PoolT
TTAAAGTTCCAGCGCCAAATTTCTGAGTTGCAGTACCAGGAGATGCTTGCCAGAGGTGCTTCTTGAGTTGAGGACTTATAATTAATTGTGTTAA
>Frequency_1_QualityScore_DD:?DF8:E?DF9EGEEF<*?GAFFGGFFF?@?F2B89?FFF38.=CA@FFC;EE;;AA).=?))7;)6;@CB;>BDABBAA>ABB@DBD;@>A_Mismatch_1_Sense_+_Library_PoolT
TTCCAGCGCCAAATTTCTGAGTTGCAGTACCAGGAGATGCTTGCCAGAGGTGCTTCTTGAGTTTAGGACTTATAATTAATTGTGTTAATATTGT
>Frequency_1_QualityScore_FFHHHHHJJJGIJJIJJJJJJJIJJJJJJJJJJJIJJJJIJIJIIJJFDDDDDDDEDDDDDDBDDDDEEDDDCDDDDDDDDDDDDEDEEDDCDD_Mismatch_0_Sense_+_Library_PoolT
ATTGTAAAAGTGCTACCTGTAAATGCTTTTTTGTAACACCGTGCGGCGGAATTTGAAGAAGGATAATTAGGATTCTCGGAATTTCTCATCACTT
>Frequency_1_QualityScore_ADFHHDHIIJIJJIJJIBGHGBFD>D9BFEIIJGGIHJFGIBBEAHGFDEFFE@AA@@CCCBCCE@AC@??CCAACC@:AAAC>BDDBCCCCDC_Mismatch_0_Sense_+_Library_PoolT
TACATCGACGCCTGCAGAAGGAGAAGTAGATATAGAAGCGGAGGAATTCATCGACAGGTTTTATAAACAGATAAAGTTCCAGCGCCAAATTTCT
>Frequency_1_QualityScore_FFHHHHHIJHHIIJJGIJJIHGIGGGIJJJJJJJIJJJJJJJIJJJIEEHGIJJJJJJJJJJIIIJJJJHFHHGFFFDDDCDDDDDDBDDDDDC_Mismatch_0_Sense_+_Library_PoolT
CTTCTTGAGTTGAGGACTTATAATTAATTGTGTTAATATTGTAAAAGTGCTACCTGTAAATGCTTTTTTGTAACACCGTGCGGCGGAATTTGAA
>Frequency_1_QualityScore_FFHHHHHJJJJJJJJJJJJJJJJJJIJJJJJJHFDDEEEEDDCDDDBDCDDEEDDDDDDDDDDDDDDDDEDEEDDDDDCDEEECDDDEEDD>CC_Mismatch_0_Sense_+_Library_PoolT
CTGTAAATGCTTTTTTGTAACACCGTGCGGCGGAATTTGAAGAAGGATAATTAGGATTCTCGGAATTTCTCATCACTTATTAGATTCCAGGTTT
>Frequency_1_QualityScore_EFHHHHHIJJGHIIJIJIGIJJJGIIJJHHIJIJIJJJJJGIJJJJJIJHHIIJJIGIIHGHADBDFFDEEDEDDDDDCBDDDDDDDDDDCDDD_Mismatch_0_Sense_+_Library_PoolT
CATCGACAGGTTTTATAAACAGATAAAGTTCCAGCGCCAAATTTCTGAGTTGCAGTACCAGGAGATGCTTGCCAGAGGTGCTTCTTGAGTTGAG
>Frequency_1_QualityScore_FFHHHHHIJJJJJJJIIJJJIIIJJJDHIJJJJJJJJJJJJJJJJJJJJGIJJJIJJJJJJHHHHHHHFDFFFDDDDDDDDDDFCDDDDDBDDD_Mismatch_0_Sense_+_Library_PoolT
TGTACAGTATTGCTGCATTGTATAGGTCGCATTAATTCTGAAATTCGAGAACACCGAATAATTCTTGCATAACGGGCATCAGTTAAAAGGAGCA
>Frequency_1_QualityScore_FFGHHHHJJIJIGIJIJJJIIJJJIGHIJIJJJJFIJJJJJIJJIIJJJIIIICEGHHHFFFFBEEDEECECDDDDBDDDCDBBDDDDEE:>@C_Mismatch_0_Sense_+_Library_PoolT
ATTGGCGTTTGGCAATCCGTCCAGATTTGTACAGTATTGCTGCATTGTATAGGTCGCATTAATTCTGAAATTCGAGAACACCGAATAATTCTTG
>Frequency_1_QualityScore_DFHHHHHJJIIBHIFGHHJGIIIJIAGHIIIIIBGHJIIIJGIIJJJI?BBDHHIEBGHIIJGHHGGI;;AEEHGFFEB==>;6;<>BD@:@CD_Mismatch_0_Sense_+_Library_PoolT
GCTTCTTGAGTTGAGGACTTATAATTAATTGTGTTAATATTGTAAAAGTGCTACCTGTAAATGCTTTTTTGTAACACCGTGCGGCGGAATTTGA
>Frequency_1_QualityScore_?AAFDF<:CF;?2AABA1:C*:CG@?D:DGCC@D@FB2.6;=C)=@EEA@AE?;?EBB/9;<9@>5:>A>?;@>8+4:<ABDEEAB<A:ABB::_Mismatch_0_Sense_+_Library_PoolT
CAGGGAGAGGAGTTGAGTACATCGACGCCTGCAGAAGGAGAAGTAGATATAGAAGCGGAGGAATTCATCGACAGGTTTTATAAACAGATAAAGT
>Frequency_1_QualityScore_FFHHHHHJJJJJJJJJHIJJJHIJJJJIJJIJJJHIJJJJHIJIJJJJIJJJJIJGJJJJJIJJHHHHHFFDCDDEFEEEDDD_Mismatch_0_Sense_+_Library_PoolT
AATCCGTCCAGATTTGTACAGTATTGCTGCATTGTATAGGTCGCATTAATTCTGAAATTCGAGAACACCGAATAATTCTTGCA
>Frequency_1_QualityScore_FFGHHHHJJJJJIJJGGCHIIIGEHHBDFEEEEEEEDFECDEEDDDDDDDEDCDDDEDCCDDDDDDDEECDDECDDDDBECDDCDDDDDDDDDA_Mismatch_0_Sense_+_Library_PoolT
GGCGAATTGGCGTTTGGCAATCCGTCCAGATTTGTACAGTATTGCTGCATTGTATAGGTCGCATTAATTCTGAAATTCGAGAACACCGAATAAT
>Frequency_1_QualityScore_FFHHHHHJJJJJJJJJJJJJJJJJJJJHIIJJJJJGIJJIJIJIJJJIJJIIIJJJJJHDDDDDDDDDDBDDDCDDDDDDDDDDDDDDDDEEEE_Mismatch_0_Sense_+_Library_PoolT
TTCTCGGAATTTCTCATCACTTATTAGATTCCAGGTTTTAGTTCATTGCTTGTGGGGGCGAATTGGCGTTTGGCAATCCGTCCAGATTTGTACA
>Frequency_1_QualityScore_FFHHGHHJIIJJJJJIIICFGIJJAHHJJIJJIJJGIIIIGIHHFFDEDECDDCDDDDDDDDD<ADDDDACCCCDEEECDDEACDDDCDEDDDE_Mismatch_1_Sense_+_Library_PoolT
CACTTATTAGATTCCAGGTTTTAGTTCATTGCTTGTGGGGGCGAATTGGCTTTTGGCAATCCGTCCAGATTTGTACAGTATTGCTGCATTGTAT
>Frequency_1_QualityScore_FFHHHHHJJJJJJJJIJJJJGIJJHHGHHFFFDEDDDCCDDDE3@DEDEEEDDDDDDDEDCDEEEDCDDDDDDDDEEEEEECDDDDDEDDDDCD_Mismatch_0_Sense_+_Library_PoolT
CTTGTGGGGGCGAATTGGCGTTTGGCAATCCGTCCAGATTTGTACAGTATTGCTGCATTGTATAGGTCGCATTAATTCTGAAATTCGAGAACAC
>Frequency_1_QualityScore_FFHHHHHJJIJIJJJJJIJJJJJJGIIJJJJJJJJJJJJJBGHIJJIJJGIIIJIIIDHHIJJIJJJHHAEHEHDEDFFFEEEEEEEEDCCDED_Mismatch_0_Sense_+_Library_PoolT
AAATTTCTGAGTTGCAGTACCAGGAGATGCTTGCCAGAGGTGCTTCTTGAGTTGAGGACTTATAATTAATTGTGTTAATATTGTAAAAGTGCTA
>Frequency_1_QualityScore_FFHHGHHJJJJJJJJJJJJJJJIIJJJJJJIJJJJJJJJJJJIJJJJIJJJJGIIHHHHHFDFEDDDD@>CCCDECCCDDCCDDDDDDDDDDCD_Mismatch_0_Sense_+_Library_PoolT
TGAAATTCGAGAACACCGAATAATTCTTGCATAACGGGCATCAGTTAAAAGGAGCATGTCGATAACAGTTGTCTAAATTGCTTTGGAGATGAAA
>Frequency_1_QualityScore_FDHHHHHJJJJJJJJJJIJJJHHHHHFFFDEDDDDDDDDEEEFEFEFEDDDDDDDEDEEEEEDCCDDDDDDDEEEEEEDDDDDDECDDDDDDDD_Mismatch_0_Sense_+_Library_PoolT
GTGGGGGCGAATTGGCGTTTGGCAATCCGTCCAGATTTGTACAGTATTGCTGCATTGTATAGGTCGCATTAATTCTGAAATTCGAGAACACCGA
>Frequency_1_QualityScore_FFHHHHHIJJJJJJHIJJJHJJJIHIJJJIIJJJJJJJJJIJGIIJJJIJIJIJHGGHHHHFFCFFFFDDEDDDDDDDDDDBCDDEDDDDDEDD_Mismatch_0_Sense_+_Library_PoolT
CGTTTGGCAATCCGTCCAGATTTGTACAGTATTGCTGCATTGTATAGGTCGCATTAATTCTGAAATTCGAGAACACCGAATAATTCTTGCATAA
>Frequency_1_QualityScore_FFHHHHHGJJAFHIJIJJJHIGIJGIIHHIJJJJJJJIJJJJGHIJJJJJJJJJJJJJJHGIIIIJIJJHIJIIGGHHHHFDEEEEDDDDDDDB_Mismatch_1_Sense_+_Library_PoolT
TTGCCAGAGGTGCTTCTTGAGTTGAGGACTTATAATTAATTGTGTTAATATTGTAAAAGTGCTACCTGTAAATGCTTTTTTGTAACACCGTTCG
>Frequency_1_QualityScore_FFGHGFGIBGIJIJJJIJIJJJIJHHFFFFDEECEED?CCDDEEDCACDDDDDD@BDDCDEDEEDD_Mismatch_0_Sense_+_Library_PoolT
CTTTTTTGTAACACCGTGCGGCGGAATTTGAAGAAGGATAATTAGGATTCTCGGAATTTCTCATCA
>Frequency_1_QualityScore_FFHFHHGJJJJIJJJJJJIIHIIJIIIHHHHHHFFFFFFDDDDDDDDEDEEDDDDDDDEFECCEDEEDDCDDDDDCDEEEEDDDDDBDBBDDDD_Mismatch_0_Sense_+_Library_PoolT
CCGTGCGGCGGAATTTGAAGAAGGATAATTAGGATTCTCGGAATTTCTCATCACTTATTAGATTCCAGGTTTTAGTTCATTGCTTGTGGGGGCG
>Frequency_1_QualityScore_FFHHHHHJJJJEHIJJJJJJJIJJJJJJJJJJJJJJJJJJJJIJJJJJHDDDDDDCDDDDDDDDDDDDEDDDCCDDDDDDD_Mismatch_0_Sense_+_Library_PoolT
TATTGTAAAAGTGCTACCTGTAAATGCTTTTTTGTAACACCGTGCGGCGGAATTTGAAGAAGGATAATTAGGATTCTCGGA
>Frequency_1_QualityScore_FFHHHHHJJJJJJJJJJJJJJJIIJJJJJJJJJJJJGIJJJJJJEGIIIJIJJJJJJJJJJIJIJJHDDDDBDDDDDBDDDDDDDDDDDDDDDC_Mismatch_0_Sense_+_Library_PoolT
TAATTAGGATTCTCGGAATTTCTCATCACTTATTAGATTCCAGGTTTTAGTTCATTGCTTGTGGGGGCGAATTGGCGTTTGGCAATCCGTCCAG
>Frequency_1_QualityScore_FFHHHHHJJJIJJJJIIIIHIGHIFGDGHJJDHIJJJJIJJJIJJJJIHGGHHGBFD?DEDEEEEEDDCCDDDDD@?CCDDEEDDDDDD4>C@C_Mismatch_0_Sense_+_Library_PoolT
CCTACCAGTTGGCTCAGGGAGAGGAGTTGAGTACATCGACGCCTGCAGAAGGAGAAGTAGATATAGAAGCGGAGGAATTCATCGACAGGTTTTA
>Frequency_1_QualityScore_FFHHHHHJJJJJJHIGJIJJJJJJJJJJJJJJIJIJJIJJGIGIJJJGIIJJJIJJJJJJGHHEHFEFFFFECEEDECCDCBDDDCCCDFDCDE_Mismatch_0_Sense_+_Library_PoolT
TAAACAGATAAAGTTCCAGCGCCAAATTTCTGAGTTGCAGTACCAGGAGATGCTTGCCAGAGGTGCTTCTTGAGTTGAGGACTTATAATTAATT
>Frequency_1_QualityScore_DDHAD?FBDGGG;AFBA?EC?F:2CFDHGGIGBGGIGHEC4BGIG;FDGCBF@FG<E;C73.7=C>D_Mismatch_1_Sense_+_Library_PoolT
CAGTATTGCTGCATTGTATAGGTCGCATTAATTCTGAAATTCGAGAACACCGAATAATTCTTGCAAA
>Frequency_1_QualityScore_FFGFHGHIIJJJHIIIJFHIJGIGIJGIIJIJJJJIIJJJJIGGIIIGGGEHJHHHEHHFFFFFDFECDDDDDDDDEDDDDDBDD5<CCCDDDC_Mismatch_0_Sense_+_Library_PoolT
AGGAATTCATCGACAGGTTTTATAAACAGATAAAGTTCCAGCGCCAAATTTCTGAGTTGCAGTACCAGGAGATGCTTGCCAGAGGTGCTTCTTG
>Frequency_1_QualityScore_FFHHHHHIIIHJJJJJJJJHIJJHJJJJHIIJIJIJJJJJJJJJIJJJIJJJIJJJFDDBDDDDCCCCDCA?CCCDEEDDDDDDDDDDBBDDDD_Mismatch_0_Sense_+_Library_PoolT
TGTGTTAATATTGTAAAAGTGCTACCTGTAAATGCTTTTTTGTAACACCGTGCGGCGGAATTTGAAGAAGGATAATTAGGATTCTCGGAATTTC
>Frequency_1_QualityScore_FFHHHHHIJHIJJJJIIJIIJJIIHIIJJJJJJJJIJJDGHIJJJIJIJHIIIJJIIIIIIIGIJIEHIGCECECHFFFFFFFFFEECEEEDDC_Mismatch_0_Sense_+_Library_PoolT
ATTTCTGAGTTGCAGTACCAGGAGATGCTTGCCAGAGGTGCTTCTTGAGTTGAGGACTTATAATTAATTGTGTTAATATTGTAAAAGTGCTACC
>Frequency_1_QualityScore_FFHHHHHJJJJIJJJHHJJJJJJJJJJJJJIJJJJJIJHGIJJJJJJJIHHHHHHHFFFFFFDDDDDDDDDEDDEDDDDBDDDDDCDDDBDDDD_Mismatch_0_Sense_+_Library_PoolT
GCTGCATTGTATAGGTCGCATTAATTCTGAAATTCGAGAACACCGAATAATTCTTGCATAACGGGCATCAGTTAAAAGGAGCATGTCGATAACA
>Frequency_1_QualityScore_FFHFGHDHHHIEGFGHIIEGHIIJJJJJJJJJJJEFHJJGGHIIFGGGGIIIJHGEHFFDDDBBDDCDDDCDDDDD:@C@DDDDE@CDCDDDDC_Mismatch_0_Sense_+_Library_PoolT
TCAGGGAGAGGAGTTGAGTACATCGACGCCTGCAGAAGGAGAAGTAGATATAGAAGCGGAGGAATTCATCGACAGGTTTTATAAACAGATAAAG
>Frequency_1_QualityScore_BBFA<1A;?GE@F<AECFCD9C9CFCGGIIIFIIE<FB>GB9BG@@D>AB9B?FHEHIIIHHE<B<3>@7(;>3:><=(5;<:+(:@>:>>:@>_Mismatch_1_Sense_+_Library_PoolT
CTCGGAATTTCTCATCACTTATTAGATTCCAGGTTTTAGTTCATTGCTTGTGTGGGCGAATTGGCGTTTGGCAATCCGTCCAGATTTGTACAGT
>Frequency_1_QualityScore_DFHHHHFHIJJIJJJJJJJJIJJJHHHHFFFFFDDEDDDDDDDDDEEFECDEFDDDDDDDEDDEEEEDC@<BDDDDDEDEEEEDDDCCDEDBBC_Mismatch_1_Sense_+_Library_PoolT
AGCTTGTGGGGGCGAATTGGCGTTTGGCAATCCGTCCAGATTTGTACAGTATTGCTGCATTGTATAGGTCGCATTAATTCTGAAATTCGAGAAC
>Frequency_1_QualityScore_DDHB>DFIFIHGCEBFHFD3AFHEGGIFHIIIIFIGGGIIIFCBEIIFGGIIIGGGGCHHFHFEEEE/=<?CCCC_Mismatch_0_Sense_+_Library_PoolT
TATTGCTGCATTGTATAGGTCGCATTAATTCTGAAATTCGAGAACACCGAATAATTCTTGCATAACGGGCATCAG
>Frequency_1_QualityScore_FFHHHGHIIJJJJJJJJJJJGIGIJIJJJJJJJGIJDHIJJJJJJHIIJJJJJGGIJJJJIJJHIJHJGDHEEHHHHFFFFFFFEEEEECEDDD_Mismatch_0_Sense_+_Library_PoolT
TTCTGAGTTGCAGTACCAGGAGATGCTTGCCAGAGGTGCTTCTTGAGTTGAGGACTTATAATTAATTGTGTTAATATTGTAAAAGTGCTACCTG
>Frequency_1_QualityScore_FFHHHHHJJJJJJJJJJJJJJJJJJJJJJJIJJJJJJJJJJJJJIIJGJIIJIIEEHHHHEEFFFFFDECCEEDDDDCDDDDDDDDDDDDE_Mismatch_1_Sense_+_Library_PoolT
ACCGAATAATTCTTGCATAACGGGCATCAGTTAAAAGGAGCATGTCGATAACAGTTGTCTAAATTGCTTTGGAGATGAAATTTTTTTTCAT
>Frequency_1_QualityScore_FFHHHHHJIJJFIJJJIJIJHEGIIJDHIIJIGHIJJHIHJIHIIFII5=AEDCDDDDDDDDDDDDDDC@BCCDDDD@CDDDCDCDDDD@9?B?_Mismatch_0_Sense_+_Library_PoolT
CTACTTTTGCAGAAGCTTCTAATTGGTTGGAGTCTTGTGACGAGGGGGTGAGCACTAGCAGCATGGAGACCTACCAGTTGGCTCAGGGAGAGGA
>Frequency_1_QualityScore_FFHHHHHJJJJJIIIIGGHGIHGGJGIJJ<DFDEECCEEEDDADDDDEDDDDDDDDDDDDBDCDDEDDDCCCDCDDEDECCEDDEDDCDCB@CC_Mismatch_0_Sense_+_Library_PoolT
AAATGCTTTTTTGTAACACCGTGCGGCGGAATTTGAAGAAGGATAATTAGGATTCTCGGAATTTCTCATCACTTATTAGATTCCAGGTTTTAGT
>Frequency_1_QualityScore_FFHHHHHJJJJJJJJJJJJJJJIJJJIJJJIJIIJIJJIIJIJJIJJJFHIIIJHHIIIJJJHHHHFFFE_Mismatch_0_Sense_+_Library_PoolT
TAATTCTTGCATAACGGGCATCAGTTAAAAGGAGCATGTCGATAACAGTTGTCTAAATTGCTTTGGAGAT
>Frequency_1_QualityScore_FFHHHHHIJJJJJJJJJ<FHIJJJJIHIHIJGIJIJJJJJJJJJIIJIIHHIGGIIJJJGFHIJJJGHIGHHHHGHFFFFFFFFEEDDDDECCD_Mismatch_0_Sense_+_Library_PoolT
GAGATGCTTGCCAGAGGTGCTTCTTGAGTTGAGGACTTATAATTAATTGTGTTAATATTGTAAAAGTGCTACCTGTAAATGCTTTTTTGTAACA
>Frequency_1_QualityScore_F@FHHHHJJIIJJJJIJJIJJJJFHHHHGHFFFFFFEDDDDDDDDEDEDDDDDDDDEFEDDDDEEDD>C@BDDDDDDEDCCCCDBDDDDDDDDB_Mismatch_0_Sense_+_Library_PoolT
GTGCGGCGGAATTTGAAGAAGGATAATTAGGATTCTCGGAATTTCTCATCACTTATTAGATTCCAGGTTTTAGTTCATTGCTTGTGGGGGCGAA
>Frequency_1_QualityScore_FFHHFHHJJJJJGIJJIIHJJJJJJJJJJIIJJJJJJJHFFFFFDCDDDDDDDDDDDDDDDDDCDDDEEA@CBCEEDDDDDDDEDDEDDEDCDD_Mismatch_0_Sense_+_Library_PoolT
TTAGATTCCAGGTTTTAGTTCATTGCTTGTGGGGGCGAATTGGCGTTTGGCAATCCGTCCAGATTTGTACAGTATTGCTGCATTGTATAGGTCG
>Frequency_1_QualityScore_FDHHHFHEEGGGHIJGIFHIIHHGIHIIIIJJJIJIJIJIJIIJJJIJJIIEIIGHFFDFFFCCCCEDDDCDDDEEDDCDDDDDDDDCACCDED_Mismatch_1_Sense_+_Library_PoolT
TGTTAATAATGTAAAAGTGCTACCTGTAAATGCTTTTTTGTAACACCGTGCGGCTGCATTTGAAGGAGGATAATTAGGATTCTGGGAATTTCTC
>Frequency_1_QualityScore_FFHHHHHJJJJJJJJJJJJJJJJJJJJJJJJJJJJJJIJJJJIJIIIJJJJJJJJEHHFHHGFFDEFFFECEECDDDDDDDDDDACDCDDDEDD_Mismatch_0_Sense_+_Library_PoolT
CACCGAATAATTCTTGCATAACGGGCATCAGTTAAAAGGAGCATGTCGATAACAGTTGTCTAAATTGCTTTGGAGATGAAATTGTTTTTCATAA
