# Supplementary material for: Differential Gene Expression Reveals Candidate Genes for Drought Stress Response in Abies alba (Pinaceae)
Source: PLoS One. 2015 Apr 29;10(4):e0124564. doi: 10.1371/journal.pone.0124564 (PMC4414588; doi:10.1371/journal.pone.0124564)
Supplement: S3 File — (GZ) [file pone.0124564.s003.gz › comp12561_c0_seq1.fa]

>comp12561_c0_seq1 len=685 path=[1:0-290 292:291-684]
TGAAATATATCCTTTCTTTAATTCGACTGCTCTGCCACCGTCCTCGGCGGAAGCGCCAGCTAATACGGTGGCCGCAAATCTTGTGGGCTTTTAAATTTGTGAAACTATAGCTGCCGCTTGTGTTGCTGTTGTTTTTCCAGTTTTGCATTACTAGTCCTTGTATTAATTATGCTTTCACTGTTTCTCGTACTCTTCATTCTAATCTCTCGCAATTCCATATGTTTACTACCCATAGTGGCATAATATGCCATGAGCAGAGAGTATGCCTATGACGGGCCGGCATCCCCTCCTACAGTATCCTATATCGTGTGTTGGCTCAAGGTGCCATGGTGTCCCTGTTGCTTCTCTGTACTAAAATATAGCTCTCACTGTATCACAATATCCAATGGGAATTTGTGTACTGTGGCATATACGCCTATGAATTCCAATATCACCCATGTATTAAGGTTGTATAGCTACTTCTTATGGTTTACCATCATATATTGGCTGGTTTTGGCAATCTATCAGCACATTTTCCTCTGCAAATGTGAATGGTAGTTTGTAAATTGAGACTTTGTTAAGACCTAAATTGTATTTTTAAGCGATATTTTCTGAAAGCAGAGTCAACATTGAGATTCAACATTGAGCTTGATTTTGCTTGCAGAGTCAATGCTAAATTTAAATTTTGATCAAATTGTTTTGATTA

>Frequency_3_QualityScore_FFHGHHHJJJJHIJHJIIJJJJJJIJJHIHIJJJJJIJIIJJJJJGIHIIJIGGIIJJJIHJHJIIHIHGIGGHHGDFEFFFFFEDEEDEEEDD_Mismatch_0_Sense_+_Library_PoolT
CTAAAATATAGCTCTCACTGTATCACAATATCCAATGGGAATTTGTGTACTGTGGCATATACGCCTATGAATTCCAATATCACCCATGTATTAA
>Frequency_2_QualityScore_FFHHGHCGIHHIIIGIIIJJJJIIIIIIIJHHIIIJJIIJJJJIIIJIIJJGHIHIIIIIJJJJIIIIIFGHFEFGHHHGGFGFFFEEEDCDCD_Mismatch_0_Sense_+_Library_PoolT
CCATGGTGTCCCTGTTGCTTCTCTGTACTAAAATATAGCTCTCACTGTATCACAATATCCAATGGGAATTTGTGTACTGTGGCATATACGCCTA
>Frequency_2_QualityScore_FFHHHHHJJJJJJIJJJIJJJJJJJJJJJJJIJJJJJIIIIJIJJJJIGIIJJJJJJIJIJIIIIJJIIIIJIJHHHHGEEFFFFEDEEEEEDD_Mismatch_0_Sense_+_Library_PoolT
CTTCTCTGTACTAAAATATAGCTCTCACTGTATCACAATATCCAATGGGAATTTGTGTACTGTGGCATATACGCCTATGAATTCCAATATCACC
>Frequency_2_QualityScore_FFHHHGHIIJJJJJJJIIIJIJEGIIIJJIJHIJHIIIIIIIJJJGHHHGFFFEEEFEEEEEDDCEEDC?=ACDCDDDDDCCCBCCDDDDDABA_Mismatch_0_Sense_+_Library_PoolT
ATAATATGCCATGAGCAGAGAGTATGCCTATGACGGGCCGGCATCCCCTCCTACAGTATCCTATATCGTGTGTTGGCTCAAGGTGCCATGGTGT
>Frequency_2_QualityScore_EEFGFGHIIEHBGEHIIIIIGHIIIHIGEDGIIIHEHIGEGGEACEE@ADDEAEDCDCCAA?BACC;ACA?ACCAACACCCCCCCCCCCCCCCC_Mismatch_0_Sense_+_Library_PoolT
CATGAGCAGAGAGTATGCCTATGACGGGCCGGCATCCCCTCCTACAGTATCCTATATCGTGTGTTGGCTCAAGGTGCCATGGTGTCCCTGTTGC
>Frequency_2_QualityScore_EEGGHHHIJJJIIIIJIIGIIIIIIJIJJJJIIJIIIIIIJIIIJIGIIIIIIIIIIIEEHIIIIGGIHEGIGEGIHGGFECEDAACCEC@DDD_Mismatch_0_Sense_+_Library_PoolT
TGTCCCTGTTGCTTCTCTGTACTAAAATATAGCTCTCACTGTATCACAATATCCAATGGGAATTTGTGTACTGTGGCATATACGCCTATGAATT
>Frequency_2_QualityScore_FFHHGFHIIJIIJJ?HGGGIIGIIIIJGHGIIIIIIIJHIIJJJIIIJIIHGIIHIIIIIIIJIIJIHIGGGEEEEGE?BCCDEFECEEDBCCC_Mismatch_0_Sense_+_Library_PoolT
TGTATCACAATATCCAATGGGAATTTGTGTACTGTGGCATATACGCCTATGAATTCCAATATCACCCATGTATTAAGGTTGTATAGCTACTTCT
>Frequency_1_QualityScore_BDHAF?FIIIGGIICBEGGHGBHIIABHGIIIGEEHIIGEIDE@I>?GHIDGDGIIIHEHGGHCCGGGGGGHHHEAE3?@DDFFFCAC@@=ACC_Mismatch_0_Sense_+_Library_PoolT
CTGTACTAAAATATAGCTCTCACTGTATCACAATATCCAATGGGAATTTGTGTACTGTGGCATATACGCCTATGAATTCCAATATCACCCATGT
>Frequency_1_QualityScore_DFHHFHHJJJJJFIHHIIJIJJJIGHGIIIJJHHIIGIIFIJIJGIIJJIFHIIJJIIJJJIJIJJICHEHEEFFBDFDFFEEEEEDEDDDDDD_Mismatch_0_Sense_+_Library_PoolC
CTGTACTAAAATATAGCTCTCACTGTATCACAATATCCAATGGGAATTTGTGTACTGTGGCATATACGCCTATGAATTCCAATATCACCCATGT
>Frequency_1_QualityScore_FFHHHHHJJJJJJJHIIJJJJIJJJJJHJJJJJJIJIJJJJHHHHFFFDEFFEEEEEEEDA@BDDDBDDDCCCCDACCCCDDD@CBDDDDDCCD_Mismatch_0_Sense_+_Library_PoolT
CCATGAGCAGAGAGTATGCCTATGACGGGCCGGCATCCCCTCCTACAGTATCCTATATCGTGTGTTGGCTCAAGGTGCCATGGTGTCCCTGTTG
>Frequency_1_QualityScore_D+C?:2CFA:EEIHHIIIFCHFFIEBCF7DFEEFF<D>9?BGI@BBF<G?:6@==8=CD==F)@@>CE@;.@>?E=7(,7?DAA>>A>>A;@AA_Mismatch_0_Sense_+_Library_PoolT
TATTAATTATGCTTTCACTGTTTCTCGTACTCTTCATTCTAATCTCTCGCAATTCCATATGTTTACTACCCATAGTGGCATAATATGCCATGAG
>Frequency_1_QualityScore_FFHHHHHJJJIJJJJJJJIIIJIIIJJJJJJJJJIJJHJIJJIJJJIJJIJJJJGIJJJGIIJCDHIHHHFHHFFFCDBDDDDDDDDDBDDDDD_Mismatch_0_Sense_+_Library_PoolT
CTAATCTCTCGCAATTCCATATGTTTACTACCCATAGTGGCATAATATGCCATGAGCAGAGAGTATGCCTATGACGGGCCGGCATCCCCTCCTA
>Frequency_1_QualityScore_DDFA?ABA?EGB?EHEIGBFDBABBG0?DHIDGA9B9?FDDH?BF@@GGCHEEG@DH@C_Mismatch_0_Sense_+_Library_PoolT
AGACCTAAATTGTATTTTTAAGCGATATTTTCTGAAAGCAGAGTCAACATTGAGATTCA
>Frequency_1_QualityScore_?DDFD3CE>@EFGIIFGCIHHI<EFEEH;CFHHE:?CFFHHGGHDBDGGGC>BDEHECGEIIGCEAGIIIIIHECHD@BEF:CCC;>A?C_Mismatch_0_Sense_+_Library_PoolT
CTCTCACTGTATCACAATATCCAATGGGAATTTGTGTACTGTGGCATATACGCCTATGAATTCCAATATCACCCATGTATTAAGGTTGTA
>Frequency_1_QualityScore_FFHHHHHJJJJJJJJIJJGIJJJJJJJJIJJJJJJIIFGHIIHHGCHHJJJJJIJJJIJJJJIIIIIIJJJJJIIJGHHAEHHHFFEEFFCDDD_Mismatch_0_Sense_+_Library_PoolT
TTGGCAATCTATCAGCACATTTTCCTCTGCAAATGTGAATGGTAGTTTGTAAATTGAGACTTTGTTAAGACCTAAATTGTATTTTTAAGCGATA
>Frequency_1_QualityScore_FFHHHHHIJJJJJJJJJJIJIJJJJJJJJJJJJJJJJJJJJJIJIJJJJIJJIIIJHIIJJJJIJJJJJIIJHGHHHFHFFFFFFFEEEDDDDE_Mismatch_0_Sense_+_Library_PoolT
TGTACTAAAATATAGCTCTCACTGTATCACAATATCCAATGGGAATTTGTGTACTGTGGCATATACGCCTATGAATTCCAATATCACCCATGTA
>Frequency_1_QualityScore_FFHHHHHJEGIJJJJIJJJJJJJIJJJJJJIJJJJJJHGHGHFFFFEFDEEEEDCBBBACDBDDDCCDDDCDD@CDD@C?CDDDD@CDCDDDDD_Mismatch_0_Sense_+_Library_PoolT
GCAGAGAGTATGCCTATGACGGGCCGGCATCCCCTCCTACAGTATCCTATATCGTGTGTTGGCTCAAGGTGCCATGGTGTCCCTGTTGCTTCTC
>Frequency_1_QualityScore_FFHHHHHJJJIIJJJIJJJJJJJJJJJJJIJHJIJJIIJJJJJJJJJIJJJJJ0?FH@FCFCHHGEHCHIIHH<>CHFCFFECCC;_Mismatch_0_Sense_+_Library_PoolT
TGTATTAAGGTTGTATAGCTACTTCTTATGGTTTACCATCATATATTGGCTGGTTTTGGCAATCTATCAGCACATTTTCCTCTGCA
>Frequency_1_QualityScore_FFHHHHHJJJJJJJJJJIJIJJJJJFHJHIJJIJJJJJJJJJJJJJIJJJJIJJJJIJGJIIIJJJJH.=CC;?>?A@CECC>>@>CD?ACFE>_Mismatch_0_Sense_+_Library_PoolT
TTCCAATATCACCCATGTATTAAGGTTGTATAGCTACTTCTTATGGTTTACCATCATATATTGGCTGGTTTTGGCAATCTATCAGCACATTTTC
>Frequency_1_QualityScore_FFHHHHHJJJJJJJJIJJJJJIIJIJJJJJJJIJJJIJJJJFHIJIHIHJIIIJIJFGHFDDDDDDDDDBDCDDDDEDEDECCDDDDCBDB??A_Mismatch_0_Sense_+_Library_PoolT
GTTTACTACCCATAGTGGCATAATATGCCATGAGCAGAGAGTATGCCTATGACGGGCCGGCATCCCCTCCTACAGTATCCTATATCGTGTGTTG
>Frequency_1_QualityScore_DFGHHHHJJJJJJJJJJJJJJIJJJHIIIJGGIJJIJDIGIJJJJJJJJJJJIIIJJHGJIJJDHGHHHFFBDDDDDBDCDDDCBDCDDCCDDD_Mismatch_0_Sense_+_Library_PoolT
TCTCGCAATTCCATATGTTTACTACCCATAGTGGCATAATATGCCATGAGCAGAGAGTATGCCTATGACGGGCCGGCATCCCCTCCTACAGTAT
>Frequency_1_QualityScore_FFHHHHHCGIJIJIGIHGHIGGHGIJIGGHIIGJJJJIIIEGJJJJIJJJJDHH=EFHIJJIJJIGJIJHIJHFHHHHEFFFEEEEEECEEEDE_Mismatch_0_Sense_+_Library_PoolT
TGGCTGGTTTTGGCAATCTATCAGCACATTTTCCTCTGCAAATGTGAATGGTAGTTTGTAAATTGAGACTTTGTTAAGACCTAAATTGTATTTT
>Frequency_1_QualityScore_FFHFHHHJIGIJJJHIIIIJIJJJJ9FHIGICFHIIIEIGCDCHHEHIJJIJJJIGF>EHIHEEACEHFFFEDDDCEDCDEE>ACBDDDCCDDC_Mismatch_1_Sense_+_Library_PoolT
GGGTTTACCATCATATATTGGCTGGTTTTGGCAATCTATCAGCACATTTTCCTCTGCAAATGTGAATGGTAGTTTGTAAATTGAGACTTTGTTA
>Frequency_1_QualityScore_FDHHHHHJJJJJJJJJIJJJJJJJJJJJJJJJIJJJJJIJJJJJJJJJJJJJHHHFFFFFFDCECCEDDDDEDCDEDDDEEEDDDEDDDDDDDC_Mismatch_0_Sense_+_Library_PoolT
GTGGCCGCAAATCTTGTGGGCTTTTAAATTTGTGAAACTATAGCTGCCGCTTGTGTTGCTGTTGTTTTTCCAGTTTTGCATTACTAGTCCTTGT
>Frequency_1_QualityScore_FFHHHHHIHHIJJHIJJIJJJIJGJJJJJJJIJIJJJJJJJJJJJJJJJFHIIJJJJ@EHIG_Mismatch_1_Sense_+_Library_PoolT
AATTTGTGTACTGTGGCATATACGCCTATGAATTCCAATATCACCCATGTATTAAGGTTGCA
>Frequency_1_QualityScore_FFHHHHHJJJJJIHIJJJJIJJJJJGHIJJJIIHIJJIJJJJJIJJJJIJJJJIJJJIJJJIIJIIIJJHHHHFHHFFFFFFDDECC_Mismatch_0_Sense_+_Library_PoolT
TCACTGTATCACAATATCCAATGGGAATTTGTGTACTGTGGCATATACGCCTATGAATTCCAATATCACCCATGTATTAAGGTTGTA
>Frequency_1_QualityScore_DD8DFDHIIGDFDHHIEFEFAEAHDG?BFGHIIBBAHGECGGIEGBFEHGA;EEGIBGGHC;AEHBBEFFDDE>>A@:_Mismatch_1_Sense_+_Library_PoolT
GTATCACAATATCCAATGGGAATTTGTGTACTGTGGCATATACGCCTATGAATTCCAATATCACCCATGTATTAAGGA
>Frequency_1_QualityScore_FFHHHHHJJJJJJJJJJJJJJJIJJJJJIJJJHIIHIJJJJJJJJJJJJJJJJJJJJJJJJJJJJJJJJIJHHHHFFFFFFFEEEEDDDEEDDE_Mismatch_0_Sense_+_Library_PoolT
CTCACTGTATCACAATATCCAATGGGAATTTGTGTACTGTGGCATATACGCCTATGAATTCCAATATCACCCATGTATTAAGGTTGTATAGCTA
>Frequency_1_QualityScore_FFHHHHHIJFHJJJJJJHIJIGGDGGHIJIJJJJJJGHIJJJJJFHIJIJJIIJJJJIJJJJHHHHHHHFDFFFFFEEEEEEDDDDDEEEDCDD_Mismatch_0_Sense_+_Library_PoolT
CTCCTACAGTATCCTATATCGTGTGTTGGCTCAAGGTGCCATGGTGTCCCTGTTGCTTCTCTGTACTAAAATATAGCTCTCACTGTATCACAAT
>Frequency_1_QualityScore_DEHCFFHDA<CEIEIHIIIIIHIH>B?FEDEEFHHHGGIIIIIEGEEG@FHDGEIIC@GHIG/>84@EGE_Mismatch_0_Sense_+_Library_PoolT
ATGTGAATGGTAGTTTGTAAATTGAGACTTTGTTAAGACCTAAATTGTATTTTTAAGCGATATTTTCTGA
>Frequency_1_QualityScore_;DF?FDHEGIGIGGGHE@D>DACAH9FA>EEHEFG<@GGFADBHHIII@/?FC4=F>F@FHEH;@;DG===>C>E@)7?4?@DEEE:@>CCCC@_Mismatch_0_Sense_+_Library_PoolT
TATCACAATATCCAATGGGAATTTGTGTACTGTGGCATATACGCCTATGAATTCCAATATCACCCATGTATTAAGGTTGTATAGCTACTTCTTA
>Frequency_1_QualityScore_FFHHHHAHGJIJGIIIGHEHEHIIJJIJJJJJJJJJJJIIJJI>GIIIJJDFHDFHIIJJHGIIJJJIJEHHGHHFFEFFFEEEEEDCEEFEED_Mismatch_0_Sense_+_Library_PoolT
GGCTGGTTTTGGCAATCTATCAGCACATTTTCCTCTGCAAATGTGAATGGTAGTTTGTAAATTGAGACTTTGTTAAGACCTAAATTGTATTTTT
>Frequency_1_QualityScore_FFHGHHHFHIJIJJIJJJJIJJJDHJJJJJJJJJJJJJJJHEHFEHCECBDFDCECDBDDDDCCDDDD>@CCCDDDACBDDDCDC@CDDACCCD_Mismatch_0_Sense_+_Library_PoolT
CAGAGAGTATGCCTATGACGGGCCGGCATCCCCTCCTACAGTATCCTATATCGTGTGTTGGCTCAAGGTGCCATGGTGTCCCTGTTGCTTCTCT
>Frequency_1_QualityScore_FFHHHHGHIIIIJJJIJJHIIJJIIGJIJJIJJJJJIJJGIGJIJJJJHHHFGIJJIJJJJJJFIJJGICEHHGDFFFEEEEEEFEEDEEDCCC_Mismatch_0_Sense_+_Library_PoolT
CCGCTTGTGTTGCTGTTGTTTTTCCAGTTTTGCATTACTAGTCCTTGTATTAATTATGCTTTCACTGTTTCTCGTACTCTTCATTCTAATCTCT
>Frequency_1_QualityScore_FFHHFHGIGGJGGJIIFBHGGHEFGIGCG@FGEFGHEGGIIJBCDABHIDHF=@@FHHHI@@ACHCHFFDDDCDDEAEEDEEECA<@CCCCCCC_Mismatch_0_Sense_+_Library_PoolT
GGCATCCCCTCCTACAGTATCCTATATCGTGTGTTGGCTCAAGGTGCCATGGTGTCCCTGTTGCTTCTCTGTACTAAAATATAGCTCTCACTGT
>Frequency_1_QualityScore_FFHHHHHIHIJJJJJJHHJHIIJJJJIJJIJJJJJJJIJJJIJJJJJFIJJIJIEIJJJ.8CE=<AEHHCDFEDDDEEE@;CCC@CCCA@>5@>_Mismatch_0_Sense_+_Library_PoolT
CACCCATGTATTAAGGTTGTATAGCTACTTCTTATGGTTTACCATCATATATTGGCTGGTTTTGGCAATCTATCAGCACATTTTCCTCTGCAAA
>Frequency_1_QualityScore_DFHHHHHJJJIJJJJIJIIIJIJJJJJJJJJJJIJJJJIIJJJJJJJJJJJIJJJJJIJIIJJJHIIJJGIIJJIJHHHFFFFFFFEEEEEEFD_Mismatch_0_Sense_+_Library_PoolT
TGCTTCTCTGTACTAAAATATAGCTCTCACTGTATCACAATATCCAATGGGAATTTGTGTACTGTGGCATATACGCCTATGAATTCCAATATCA
>Frequency_1_QualityScore_FFHHHHHJJHJHIIIJIJJGEHGGIJCFCFHHHIJGIJJJJJIJFHGIHBFGIIIIJJJJJIIIGHGGGCE7=B?28;>C@6>C@@C_Mismatch_0_Sense_+_Library_PoolT
GAATTCCAATATCACCCATGTATTAAGGTTGTATAGCTACTTCTTATGGTTTACCATCATATATTGGCTGGTTTTGGCAATCTATCA
>Frequency_1_QualityScore_FFHHHHHJJJFHIJHIICHIGJIIIJIJJJIJJJJJJJJJJJJIJJJIHGIHHGFIIIJJJIIIGIJJFEEIJHHHFHHHFEFFDCECCEEDDC_Mismatch_0_Sense_+_Library_PoolT
TCTGCAAATGTGAATGGTAGTTTGTAAATTGAGACTTTGTTAAGACCTAAATTGTATTTTTAAGCGATATTTTCTGAAAGCAGAGTCAACATTG
>Frequency_1_QualityScore_FFHHHHHJJJJJJJJJJJJJIFIIIIJJDGHHIIJIJJEIJJJJJJJJJJJJJJJJJJJJJJIJJEGHIHGHHGHHFFFBDEEEEDDCDDDDDD_Mismatch_0_Sense_+_Library_PoolT
GCACATTTTCCTCTGCAAATGTGAATGGTAGTTTGTAAATTGAGACTTTGTTAAGACCTAAATTGTATTTTTAAGCGATATTTTCTGAAAGCAG
>Frequency_1_QualityScore_BDA>3<C4<,A3CE3;DBGBEDEBGI9@FFBAFF@GFI48)?DGECEAF>*9?BDFE8=@;FFEEE;E)@CCC7AC9@_Mismatch_0_Sense_+_Library_PoolT
CACAATATCCAATGGGAATTTGTGTACTGTGGCATATACGCCTATGAATTCCAATATCACCCATGTATTAAGGTTGTA
>Frequency_1_QualityScore_FFHHHHHJJJJJIJJJJJJJJJFIJJIJJJJJJJJIJJJJJJJJJJIJJIJIGHIIIIIJIJJJJGJHFDDDDDDDDDDDDDDDCDDEDEDEDD_Mismatch_2_Sense_+_Library_PoolT
CAATTCCATATGTTTACTACCCATAGTGGCATAATATGCCATAAGCAGAGAGTATGCCTATGACGGGCCGGCATCCCCTCCTTCAGTATCCTAT
>Frequency_1_QualityScore_FFHHHFHIJJIJJFGHIJJJJJJJJJJJJJJJIJJJJJJJJJJJJJFJIJJJJJJIJJJJJJJJJJJGJGIJJIJHHHHHHFFFFFDEDDEDDD_Mismatch_0_Sense_+_Library_PoolT
CAAGGTGCCATGGTGTCCCTGTTGCTTCTCTGTACTAAAATATAGCTCTCACTGTATCACAATATCCAATGGGAATTTGTGTACTGTGGCATAT
>Frequency_1_QualityScore_FFHHHHHJIJJJJJJJJJJJJJIJJGIHIJJJJJJJJIJJJHHHHFFFFECEEECCCDDDDDCCDDDDDCDDDDDDDDDDDCDDDDDDDEDEED_Mismatch_0_Sense_+_Library_PoolT
ATGACGGGCCGGCATCCCCTCCTACAGTATCCTATATCGTGTGTTGGCTCAAGGTGCCATGGTGTCCCTGTTGCTTCTCTGTACTAAAATATAG
>Frequency_1_QualityScore_FDAAFA?GHGGBA<F>EHA?AFGGHGGGHGE9DHEEHGG9BGDHEHIGHIDGEEGBDHHEG=CGGHG@FCGD;CGCHEHG=C@BCD7;;@_Mismatch_0_Sense_+_Library_PoolT
GTTGGCTCAAGGTGCCATGGTGTCCCTGTTGCTTCTCTGTACTAAAATATAGCTCTCACTGTATCACAATATCCAATGGGAATTTGTGTA
>Frequency_1_QualityScore_FFHHHHHJJJJJJJJJJJJJJIIIHIJIJJJFHIHHHFFDDEEDDDDDDCBDDDDD@DBDDDDDCDDDBDDDDACDEEDDEDDEDDDDDDEDDD_Mismatch_0_Sense_+_Library_PoolT
AATTCGACTGCTCTGCCACCGTCCTCGGCGGAAGCGCCAGCTAATACGGTGGCCGCAAATCTTGTGGGCTTTTAAATTTGTGAAACTATAGCTG
>Frequency_1_QualityScore_FFHHHHHJJJJJJIJJ<FHIGGBEHEFHGHIEIICHGGIJJGJHIGHIGIIIIGH@HIEH=@F;FGEGEBHEEGEHFGFFFFFFCAECEECCCD_Mismatch_0_Sense_+_Library_PoolT
ATCATATATTGGCTGGTTTTGGCAATCTATCAGCACATTTTCCTCTGCAAATGTGAATGGTAGTTTGTAAATTGAGACTTTGTTAAGACCTAAA
>Frequency_1_QualityScore_FFHGFHHJJIJJJGIGIEHIGHHGIJIJIJGHIJIJJJJJJJJJJHIJIJJJJJJJJIGIJIIIIJJ7==C6:;?@;??CDCCECE?(5>CD3@_Mismatch_0_Sense_+_Library_PoolT
TCCAATATCACCCATGTATTAAGGTTGTATAGCTACTTCTTATGGTTTACCATCATATATTGGCTGGTTTTGGCAATCTATCAGCACATTTTCC
>Frequency_1_QualityScore_DDFDFF<EGIFGIIIIIICHGCFGGGII)@;FC=@FGICDGIHCEGIIEFDBDGHGBG:8C>AE;EH)@==?.=?7=B3.7;CAAAC>=3;>AA_Mismatch_1_Sense_+_Library_PoolT
TTATGGTTTACCATCATATATTGGCTGGGTTTGGCAATCTATCAGCACATTTTCCTCTGCAAATGTGAATGGTAGTTTGTAAATTGAGACTTTG
>Frequency_1_QualityScore_FFHHHHHJJJJJJJJJJHIIJJIHHHIJJJIJJJJJJJJJJJJJJJJJJJJJJJJJJJJIJJJJIJHHHHHHHFDFFFEEFEEEEDDDDDDCCD_Mismatch_0_Sense_+_Library_PoolT
TCACAATATCCAATGGGAATTTGTGTACTGTGGCATATACGCCTATGAATTCCAATATCACCCATGTATTAAGGTTGTATAGCTACTTCTTATG
>Frequency_1_QualityScore_FFHHHHHJJJIJJJJJJJJJJJJJIIJJJJIJJJJIJIIJJJIIJJJIJJJJJJJJJJJJIJIJJHHHHHHFFFFFEECDDEEFDDCCDBCDDE_Mismatch_0_Sense_+_Library_PoolT
GCTCTCACTGTATCACAATATCCAATGGGAATTTGTGTACTGTGGCATATACGCCTATGAATTCCAATATCACCCATGTATTAAGGTTGTATAG
>Frequency_1_QualityScore_FFHHHHHJJJIJIJJIJJIGIJJGIJJIJJJJJJIJJEHHFFDDCDDDDDDCDDDCBDDDDDDDBDDDDACDDDB?BDDCCDEEDDDDCDDDDD_Mismatch_1_Sense_+_Library_PoolT
TGCTTTAATTCGACTGCTCTGCCACCGTCCTCGGCGGAAGCGCCAGCTAATACGGTGGCCGCAAATCTTGTGGGCTTTTAAATTTGTGAAACTA
>Frequency_1_QualityScore_FFHGHHHJJIJJIJJIJJJJIJJJJJJJJJJJJJJJJJJJJJJIJJJIJIJJIIHIJJJIJJJJJJJJJHIJHHHHHFFFFFFFEEEFDDDDDD_Mismatch_0_Sense_+_Library_PoolT
CTCTGTACTAAAATATAGCTCTCACTGTATCACAATATCCAATGGGAATTTGTGTACTGTGGCATATACGCCTATGAATTCCAATATCACCCAT
>Frequency_1_QualityScore_FFHGFGGJIJFHIJJJJJJJIJJJJHIIJJJJIJJJIJHHGHFFCEDDFDEEEEEBCDBBBDDDDDDDDCCCDCCDDDDCC?CDDDDDDCDDDD_Mismatch_0_Sense_+_Library_PoolT
GAGCAGAGAGTATGCCTATGACGGGCCGGCATCCCCTCCTACAGTATCCTATATCGTGTGTTGGCTCAAGGTGCCATGGTGTCCCTGTTGCTTC
>Frequency_1_QualityScore_FFHHHGHIJJJJJJJJJJJJJJJJJJJJJIIJJIIGHGIJJIIIIIJJJIJIIJIJJIJJJJJJJJJIJIEHHHHFFFFFFFFEE>>CC_Mismatch_1_Sense_+_Library_PoolT
CTCTCACTGTATCACAATATCCAATGGGAATTTGTGTACTGTGGCATATACGCCTATGAATTCCAATATCACCCATGTATTAAGGTTGA
>Frequency_1_QualityScore_EDDDDFHIHIGIIGGH@@HFHIGECFHGCHIIHIIIIIIGIIIHD@FGFG@GHIIIIIIII_Mismatch_0_Sense_+_Library_PoolT
TGCTTCTCTGTACTAAAATATAGCTCTCACTGTATCACAATATCCAATGGGAATTTGTGTA
>Frequency_1_QualityScore_DDD8DFHIA>@4EAFEHHG<BHGEEHFFEEFFG=D?DB9?GHFGCCG444BG:76@@D;@AGH@A@=DG3=CA?(7@E)?>;=A:A>;@@_Mismatch_0_Sense_+_Library_PoolT
CTTGTATTAATTATGCTTTCACTGTTTCTCGTACTCTTCATTCTAATCTCTCGCAATTCCATATGTTTACTACCCATAGTGGCATAATAT
>Frequency_1_QualityScore_DDHHB?DA@EGEHHIFHIIEEHGGCDEHIGGIIIGGFDHGGGIGHAFHGG@GG>FHGG=FHI>A<D@C=77=.)7=@@BDDCC;>>;;;;-_Mismatch_0_Sense_+_Library_PoolT
ACCCATGTATTAAGGTTGTATAGCTACTTCTTATGGTTTACCATCATATATTGGCTGGTTTTGGCAATCTATCAGCACATTTTCCTCTGCA
>Frequency_1_QualityScore_DDHHFFFIGIIIGEACHCHIGGGGIEFHHFCDGGGIIIIGC?<BFHGEBBDCFHGHI@@>E@EIEHHEECHHEEEEEEEEA>ACACCCCCCEDD_Mismatch_0_Sense_+_Library_PoolT
ATCCCCTCCTACAGTATCCTATATCGTGTGTTGGCTCAAGGTGCCATGGTGTCCCTGTTGCTTCTCTGTACTAAAATATAGCTCTCACTGTATC
>Frequency_1_QualityScore_FFHHHHHJJJHIHHIIJHIIJJJJJJJJJJJJJJJJJJJJJJIJJJJJJJJIJHIJJJGIJCEIEHH_Mismatch_0_Sense_+_Library_PoolT
TGGGAATTTGTGTACTGTGGCATATACGCCTATGAATTCCAATATCACCCATGTATTAAGGTTGTAT
>Frequency_1_QualityScore_FFHGHHFHJIJGIJIJJIJJIJJJJJJJ?CGIDHCHIGCGHIIIIIJJJIJJJGHGHGCGHEICA@D@E@DE?EHCEECBEDFDD>CCDCACCC_Mismatch_0_Sense_+_Library_PoolT
TTATGGTTTACCATCATATATTGGCTGGTTTTGGCAATCTATCAGCACATTTTCCTCTGCAAATGTGAATGGTAGTTTGTAAATTGAGACTTTG
>Frequency_1_QualityScore_FFHHHHHIGIJBFIIIIJICGIIJIJJJIGIIGHIGIJGIGHGIJIHIEGHCHGEHGGIIG_Mismatch_1_Sense_+_Library_PoolT
TTTGTGTACTGTAGCATATACGCCTATGAATTCCAATATCACCCATGTATTAAGGTTGTAT
>Frequency_1_QualityScore_FFHHGHHJHHIJJIHIHJJJJHHIJIJJJJJJJJJJJJJJIJJJJIJJIJJJJJGIIIJJIIIIJEHIHHHHHHFFFFFFEEDEEEACDDDDDD_Mismatch_0_Sense_+_Library_PoolT
CCAATGGGAATTTGTGTACTGTGGCATATACGCCTATGAATTCCAATATCACCCATGTATTAAGGTTGTATAGCTACTTCTTATGGTTTACCAT
>Frequency_1_QualityScore_DFHHHHHJJJJJJJJJJJHHJHJJJJJJJJIJJJJJJJJJ9BGIEHEHIIIHJIGGJII_Mismatch_0_Sense_+_Library_PoolT
TATAGCTACTTCTTATGGTTTACCATCATATATTGGCTGGTTTTGGCAATCTATCAGCA
>Frequency_1_QualityScore_DADDABBDEHGIJJJIGGHEDHGF<FDFHHJGEIJJIGIICFIGGIIHGIHIJGHIIIIEIHGGGGGHE@DCE;EECHC@DED;CBCDEEC;@C_Mismatch_0_Sense_+_Library_PoolT
ATATAGCTCTCACTGTATCACAATATCCAATGGGAATTTGTGTACTGTGGCATATACGCCTATGAATTCCAATATCACCCATGTATTAAGGTTG
>Frequency_1_QualityScore_FFHHHFHJJJJIIJJJJJJIHHHJIGJJJJJJJJJJIJJJIJJJJIJJJJJJHHFFFDEEEDDDDDDD?BCDDCDEDCCEDDDEEDDDDEDCCD_Mismatch_0_Sense_+_Library_PoolT
TACGGTGGCCGCAAATCTTGTGGGCTTTTAAATTTGTGAAACTATAGCTGCCGCTTGTGTTGCTGTTGTTTTTCCAGTTTTGCATTACTAGTCC
>Frequency_1_QualityScore_FFHHHHHJJHGIIJJHHHIIJIHIJJJJJJJIJJJJJJJJJJJJJJJIJIJJIJJIIJJJJJJHGGAHGGFHFHHHHFFFFFFEEEEEEDCDDD_Mismatch_0_Sense_+_Library_PoolT
TCCAATGGGAATTTGTGTACTGTGGCATATACGCCTATGAATTCCAATATCACCCATGTATTAAGGTTGTATAGCTACTTCTTATGGTTTACCA
>Frequency_1_QualityScore_FFGDHGGAEGGGGGBGHGGIIE<DEHG@DBGEBCFFGIHG@4=EGGCHIGHFFCBB@>B6>?CBDD>>C>5?CCD>CDD4>AC?CDEDCACDC>_Mismatch_0_Sense_+_Library_PoolT
AATACGGTGGCCGCAAATCTTGTGGGCTTTTAAATTTGTGAAACTATAGCTGCCGCTTGTGTTGCTGTTGTTTTTCCAGTTTTGCATTACTAGT
>Frequency_1_QualityScore_FFHHHHHJIJJJJJJIJJJJJJJHIJJJJJJJJJJJJJJJJJJJJIJJJBHIIIJIJJJJIIJGGIJHHHHHHHFFFFFFEDEEECDDDACDDD_Mismatch_0_Sense_+_Library_PoolT
TTTCACTGTTTCTCGTACTCTTCATTCTAATCTCTCGCAATTCCATATGTTTACTACCCATAGTGGCATAATATGCCATGAGCAGAGAGTATGC
>Frequency_1_QualityScore_FFHHHHHJJJJJJJJJIIJJJJJJJJIIJJJGHJJJJJJJJHHH;BD6);(>C3(-;5>(-5>:5:(59>ACDDCDDDDDDDDDDCDDED_Mismatch_2_Sense_+_Library_PoolT
TCCTATGACGGGCCGGCATCCCCTCCTACAGTATCCTATATCGTGTGTTGGCTCCAGGTGCCATGGTGTCCCTGTTGCTTCTCTGTACTA
>Frequency_1_QualityScore_FFHHHHHHIJJJJJJFHIHJJJJJJIJJJJJJJJJJJJJIJIJJJIJJIJJJJJJJHIJJIIIGHIJJJJJIJJIHHHHHHGFFFFFFCEEDEC_Mismatch_0_Sense_+_Library_PoolT
CTCAAGGTGCCATGGTGTCCCTGTTGCTTCTCTGTACTAAAATATAGCTCTCACTGTATCACAATATCCAATGGGAATTTGTGTACTGTGGCAT
>Frequency_1_QualityScore_FFHHHHHIJJJJJJJIJJJJGIJJJJJJJJJJJJJJIJEHIIJJIHIIIIJJJIJJIHIJIJJIGIIJJJJGIIHHHHHFFFFFDDEEEEEDDD_Mismatch_0_Sense_+_Library_PoolT
CTTGTGTTGCTGTTGTTTTTCCAGTTTTGCATTACTAGTCCTTGTATTAATTATGCTTTCACTGTTTCTCGTACTCTTCATTCTAATCTCTCGC
>Frequency_1_QualityScore_FFHHHHHJJJJJJJJHIJJJJJJJJJJJJJJJJJJJJJJJJHIJJJJJIIJJJHHFFDDDDDDDDDDDDDDDDDDDDEEDEDDDEEDCDDDBCD_Mismatch_2_Sense_+_Library_PoolT
GTTTACTACCCATAGTGGCATAATATGCCATAAGCAGAGAGTATGCCTATGACGGGCCGGCATCCCCTCCTTCAGTATCCTATATCGTGTGTTG
>Frequency_1_QualityScore_FDHGHHHIJJEFHJIIGJIJJJGIEHIFHGHGHIIJJGIIJIGJGIJIIJHJJJIGIIJJJJIJJGEGIDHHIJHEHGGFDCDEEEBD>CD>AC_Mismatch_0_Sense_+_Library_PoolT
GTTTTTCCAGTTTTGCATTACTAGTCCTTGTATTAATTATGCTTTCACTGTTTCTCGTACTCTTCATTCTAATCTCTCGCAATTCCATATGTTT
>Frequency_1_QualityScore_DDHHHFHJJIJJJJJJJJJJJJJJIIIIJIJGHIJJJJJJJJJJHIIJJJHHFFFFDEDDDDDDDDEFECDCDDEEDCDDDDDDDDDDCDDDC@_Mismatch_0_Sense_+_Library_PoolT
CATAGTGGCATAATATGCCATGAGCAGAGAGTATGCCTATGACGGGCCGGCATCCCCTCCTACAGTATCCTATATCGTGTGTTGGCTCAAGGTG
>Frequency_1_QualityScore_FFHHHHHJJJJJJJJJJJJJHIIJJJJJJJJJJJJJJJJJIJIHJJJJJIJJJJJJHIJJJIJJJIICHIIIJIHEIHHHHGFFFFDEDEDDEE_Mismatch_0_Sense_+_Library_PoolT
GTGTCCCTGTTGCTTCTCTGTACTAAAATATAGCTCTCACTGTATCACAATATCCAATGGGAATTTGTGTACTGTGGCATATACGCCTATGAAT
>Frequency_1_QualityScore_DDB?CDDBGHG?FG@<E9CDG9CGIBBEDHEHIGIDBA>?DHCGEB==ACG@CD>>CAAEHEH??A>BB8@@B398<?-2?:A>C>@CCCDCCC_Mismatch_0_Sense_+_Library_PoolT
AATTCCATATGTTTACTACCCATAGTGGCATAATATGCCATGAGCAGAGAGTATGCCTATGACGGGCCGGCATCCCCTCCTACAGTATCCTATA
>Frequency_1_QualityScore_FFFGHHHIIIJJJJJJJGGIFGFHIJJJGGIHIIIJIIEIGHGEHGHIIJJJIJHGIIJIIGIGGGHEEEEEHBDEFFFF>CCDDEDD@BDCDD_Mismatch_0_Sense_+_Library_PoolT
GAAACTATAGCTGCCGCTTGTGTTGCTGTTGTTTTTCCAGTTTTGCATTACTAGTCCTTGTATTAATTATGCTTTCACTGTTTCTCGTACTCTT
>Frequency_1_QualityScore_FFHHHHHJJJIJJIIJJJJJJJJJIGIJJJIGIIIJJGIIIIJJJJJJJJIJJJJIJJJJJIJJIIJJIIJJJJGHIJJHHHHHFFFDBDFFEE_Mismatch_0_Sense_+_Library_PoolT
AATCTATCAGCACATTTTCCTCTGCAAATGTGAATGGTAGTTTGTAAATTGAGACTTTGTTAAGACCTAAATTGTATTTTTAAGCGATATTTTC
>Frequency_1_QualityScore_FFHHHHHJIJJJJIJIIDHHIJJJIIIJJJIJIJJJIJJIIHIIHHHHFFFBDEEEEEEEEED?ABBBDDDDDDDDCDCCDDDDCDCCBCDDCD_Mismatch_0_Sense_+_Library_PoolT
ATGCCATGAGCAGAGAGTATGCCTATGACGGGCCGGCATCCCCTCCTACAGTATCCTATATCGTGTGTTGGCTCAAGGTGCCATGGTGTCCCTG
>Frequency_1_QualityScore_FDDHHHGFHIJIJHHHEFGIIIJIJIJIGGHEHIIGIIJJJIJGGGGIIGGGIJJHEGHHGHGD=?@?DDDEDEEEEDDDDDDAACDDDDDDDD_Mismatch_1_Sense_+_Library_PoolT
CAATGGGAATTTGTGTACTGCGGCATATACGCCTATGAATTCCAATATCACCCATGTATTAAGGTTGTATAGCTACTTCTTATGGTTTACCATC
>Frequency_1_QualityScore_FFHHDFHIHIIJJJJJJJJJJJIJJJHIIJJJIJJJJJJJJHIJJJJJGIJJJJJIIIJIJJI_Mismatch_1_Sense_+_Library_PoolT
ATGGTAGTTTGTAAATTGAGACTTTGTTAAGACCTAAATTGTATTTTTAAGCGATATTTTCTA
>Frequency_1_QualityScore_FDHHHHHJIJJIIIGGHJJJJJJJJJJJJJJJHIIJJJJJJJJJJIJJJJJJJJJJIIJJJJJJJJJIJHHHGFFDFFFFEEEEEDDEDDECDE_Mismatch_0_Sense_+_Library_PoolT
GTATTTTTAAGCGATATTTTCTGAAAGCAGAGTCAACATTGAGATTCAACATTGAGCTTGATTTTGCTTGCAGAGTCAATGCTAAATTTAAATT
>Frequency_1_QualityScore_FFHHGHHJJJJJJJJJJIIJJIJIIIIIJIGJIHGGIIHHIFHGHC_Mismatch_1_Sense_+_Library_PoolT
CATATACGCCTATGAATTCCAATATCACCCATGTATTAAGGTTGCA
>Frequency_1_QualityScore_FFFGHHHJGIIIJIJJJJJIJIJHIIJJGIJIJJJJJJJJJJJJJIHJIIGJHG9BFGGIH@GGGFDECGHHDAEEEHHFECFBCECCCEECDC_Mismatch_1_Sense_+_Library_PoolC
AGACTTTGTTAAGACCTAAATTGTATTTTTAATCGATATTTTCTGAAAGCAGAGTCAACATTGAGATTCAACATTGAGCTTGATTTTGCTTGCA
>Frequency_1_QualityScore_FFHHHHGJJJJHIJJJIJJJIJIJJJJJJJJJJIJJJJIJJJJJJJJJJJJJJIIJJJJJIIJJJJJJJIHGIJJIHHHFFFFFFEEEEEDEDE_Mismatch_0_Sense_+_Library_PoolC
TTGCTTCTCTGTACTAAAATATAGCTCTCACTGTATCACAATATCCAATGGGAATTTGTGTACTGTGGCATATACGCCTATGAATTCCAATATC
>Frequency_1_QualityScore_DFHHHGHCGHIIJJAFHHHIIHGEGIIHIJIJJJJJJJJGIIIIJIJJJJIJIJJJIIGIIFHIGGJJJGHIIEHIGFHGFDACDDDDDDDDDB_Mismatch_0_Sense_+_Library_PoolT
GCAAATGTGAATGGTAGTTTGTAAATTGAGACTTTGTTAAGACCTAAATTTTATTTTTAAGTGATATTTTCTGAAAGCGGAGTCAACATTGAGA
>Frequency_1_QualityScore_FFHHHHGJIJJFHIJJJJJJJJJJJJJJJJJJJIJJJJJGIJJJJJJJJJIJJJHIJJJJJIJJIHIJJGHIJHHHHHHFFFFFFCEEECBDDE_Mismatch_0_Sense_+_Library_PoolT
TGAAAGCAGAGTCAACATTGAGATTCAACATTGAGCTTGATTTTGCTTGCAGAGTCAATGCTAAATTTAAATTTTGATCAAATTGTTTTGATTA
>Frequency_1_QualityScore_DDFHHFHGGGGIFFFHIIIJJJGIIJJJIIIJJJJJIHHHGIJJIIGIIGGHIHIIJJIJJEGGHIJGIHHHGHGHIHHGGHHFFFFFFEEDEE_Mismatch_1_Sense_+_Library_PoolT
AAATGTAAATGGTAGTTTGTAAATTGAGACTTTGTTAAGACCTAAATTGTGATATTTTCTGAAAGCAGAGTCAACATTGAGATTAATTTTGATT
>Frequency_1_QualityScore_FFHHHHHJJJJJJJJIJJIJJJJJJIJJJIJJJJJIJJJIJJJJJJJJJJJIJJJHIJJJJJJJJHHHHEDDDDDDDDDDDDDDDDDDDDDDED_Mismatch_2_Sense_+_Library_PoolT
TGGCAATTCCATATGTTTACTACCCATAGTGGCATAATATGCCATAAGCAGAGAGTATGCCTATGACGGGCCGGCATCCCCTCCTTCAGTATCC
