# Supplementary material for: Differential Gene Expression Reveals Candidate Genes for Drought Stress Response in Abies alba (Pinaceae)
Source: PLoS One. 2015 Apr 29;10(4):e0124564. doi: 10.1371/journal.pone.0124564 (PMC4414588; doi:10.1371/journal.pone.0124564)
Supplement: S3 File — (GZ) [file pone.0124564.s003.gz › comp20191_c0_seq1 #or# comp20191_c0_seq2 #or# comp20191_c0_seq3.fa]

>comp20191_c0_seq1 len=870 path=[1:0-283 2000:284-339 341:340-346 348:347-352 354:353-402 2056:403-414 2068:415-431 891:432-432 892:433-450 2118:451-463 1428:464-484 2150:485-553 2227:554-565 2250:566-566 1039:567-601 2306:602-603 1076:604-869] : sp|P32292|ARG2_VIGRR Indole-3-acetic acid-induced protein ARG2 OS=Vigna radiata var. radiata GN=ARG2 PE=2 SV=1 e-value: 1e-06 blast score: 50.8
TGGAATTTGGAATCTGGAGATAAACTTCTTCAGAGACCAATAATTTCTCAGAGTTATCTTTTTCATCGTGGATGTCCTCATGGCTAGGTTTCTTCTCAATCTGAAGGTTGCGGCTGCGGCTGCGGCTGCTGGTGCTCTTTCTGGATCTGGGGTTCATGGATTTGGATTAGGATCAAATCTGGGCATTCAGGCTATGCGAGGAATCAGCGTAGTAGCGTTGACAGCAGAAAATAGAGGATTAATTCGGCCGGAGCCAAAACAAGGTGATGATAAGGCTGCTGCAGCTTATAGACAGAGGTCTTGGATGCCCGATCCTGTAACGGGTTACTATATCCCTGAAAATCATTTTGGTGAGGCTGATGTAGCGGAACTCAGAGAGAATATTCTCAGAGACCATTCAACTGCTTCTGGCAGAGTGCCAAATTAACAGTGTTGGATTCAATTTCAAATGGATATCTCCGCTTCTCATCAAGTTTTCAAGACGAGCATGTCCAGCAGACGCTGTTTTTTCCCAACTATCAATCAAACGAAGTTCTGCCAAATTTCTGAATTTGAAGTTGCCGTTCGATGATAAACTGCTTTGTTTTGTAAGATTATATCACACTTAATCAATAAGACTGGTTTTATACCAGCATAGATCTATTTTAAACCCGGATCTATCAAGCACCGAGAAGCATCCAATTTCAGAACGCATTGGAATCAAGGAGGGCCATAGACCACTGCAGGATTGGAAACCATGACCTGTGGACCATAAGCTCTATTTCTTCCAGCATTGCCATTACACCACATCACTTGGGTCTATGATATTGCTATACCGTACATGAATGTTGGATCATATTAAAATTCTAATCAAACTCTATTTATTCATAT
>comp20191_c0_seq2 len=666 path=[1:0-283 2000:284-339 341:340-346 348:347-352 354:353-402 2056:403-414 2068:415-431 891:432-432 892:433-450 2118:451-463 1428:464-484 2150:485-553 2227:554-565 2250:566-566 2251:567-579 1039:580-614 1544:615-665] : sp|P32292|ARG2_VIGRR Indole-3-acetic acid-induced protein ARG2 OS=Vigna radiata var. radiata GN=ARG2 PE=2 SV=1 e-value: 7e-07 blast score: 50.8
TGGAATTTGGAATCTGGAGATAAACTTCTTCAGAGACCAATAATTTCTCAGAGTTATCTTTTTCATCGTGGATGTCCTCATGGCTAGGTTTCTTCTCAATCTGAAGGTTGCGGCTGCGGCTGCGGCTGCTGGTGCTCTTTCTGGATCTGGGGTTCATGGATTTGGATTAGGATCAAATCTGGGCATTCAGGCTATGCGAGGAATCAGCGTAGTAGCGTTGACAGCAGAAAATAGAGGATTAATTCGGCCGGAGCCAAAACAAGGTGATGATAAGGCTGCTGCAGCTTATAGACAGAGGTCTTGGATGCCCGATCCTGTAACGGGTTACTATATCCCTGAAAATCATTTTGGTGAGGCTGATGTAGCGGAACTCAGAGAGAATATTCTCAGAGACCATTCAACTGCTTCTGGCAGAGTGCCAAATTAACAGTGTTGGATTCAATTTCAAATGGATATCTCCGCTTCTCATCAAGTTTTCAAGACGAGCATGTCCAGCAGACGCTGTTTTTTCCCAACTATCAATCAAACGAAGTTCTGCCAAATTTCTGAATTTGAAGTTGCCGTTCGATGATAAACGGCCATGATAAACTGCTTTGTTTTGTAAGATTATATCACGCTTAATCAATAAGACTGGCTTTGTACCAGCATAGATCCATTTTAATGCAG
>comp20191_c0_seq3 len=666 path=[1:0-283 2000:284-339 341:340-346 348:347-352 354:353-402 404:403-455 457:456-497 499:498-606 608:607-665] : sp|P32292|ARG2_VIGRR Indole-3-acetic acid-induced protein ARG2 OS=Vigna radiata var. radiata GN=ARG2 PE=2 SV=1 e-value: 7e-07 blast score: 50.8
TGGAATTTGGAATCTGGAGATAAACTTCTTCAGAGACCAATAATTTCTCAGAGTTATCTTTTTCATCGTGGATGTCCTCATGGCTAGGTTTCTTCTCAATCTGAAGGTTGCGGCTGCGGCTGCGGCTGCTGGTGCTCTTTCTGGATCTGGGGTTCATGGATTTGGATTAGGATCAAATCTGGGCATTCAGGCTATGCGAGGAATCAGCGTAGTAGCGTTGACAGCAGAAAATAGAGGATTAATTCGGCCGGAGCCAAAACAAGGTGATGATAAGGCTGCTGCAGCTTATAGACAGAGGTCTTGGATGCCCGATCCTGTAACGGGTTACTATATCCCTGAAAATCATTTTGGTGAGGCTGATGTAGCGGAACTCAGAGAGAATATTCTCAGAGACCATTCAACTACTTCTGGCAGAGTACCAAATTAACGCTGCTCGATTCAATTTCAAATAGATTTCTCCGCTATTCATCAAGTTGTCAAGAGACGCATGTCCAGCAGATGCTTTTGGTCTTGAAAGATGTACTCTGGATGGAATCATATATCAATCGTATCGTTGTTTAGCTACAATCTTGTTTTTTCCAACAATCAATTAAATGAAGTGCTGTCCAAATCTGAATTTGAAGCTACCGTTTGATACAAAATGATACAAACTGCTTTTGTTTTTAA

>Frequency_19_QualityScore_FEHHGGGIIIIGHIIIIIFHGIIHHHIIIJIIIIIIIJJJIJIIIEGGHHHHHFFFDEDDCDABCCCCBBABBBCCDDDDDDDCBCBCCCCCDC_Mismatch_0_Sense_+_Library_PoolT
GCCCGATCCTGTAACGGGTTACTATATCCCTGAAAATCATTTTGGTGAGGCTGATGTAGCGGAACTCAGAGAGAATATTCTCAGAGACCATTCA
>Frequency_10_QualityScore_EEFGGGEHFFHHGIICFFHIHGFHHIIHIGIIIHIIIIIIIGDGGGHHHHGGGFFGEDEA@AABCCBBA>@C?@BBDDCDBCCA?BBDCCCCCD_Mismatch_0_Sense_+_Library_PoolT
CGATCCTGTAACGGGTTACTATATCCCTGAAAATCATTTTGGTGAGGCTGATGTAGCGGAACTCAGAGAGAATATTCTCAGAGACCATTCAACT
>Frequency_10_QualityScore_FFGGHGFGIIJIIIIHIIIGIIIIIDGIIIIIBFGHIIJIIIIIIIFHGGGHHIIIHGGEEDEEDCDB@A?ACBBC?ABCCCACCA@<A@?ABB_Mismatch_0_Sense_+_Library_PoolT
CAGAGGTCTTGGATGCCCGATCCTGTAACGGGTTACTATATCCCTGAAAATCATTTTGGTGAGGCTGATGTAGCGGAACTCAGAGAGAATATTC
>Frequency_10_QualityScore_EEGHHHHJJJIIIIIIGGIIIJIDGFIJJJJJJJJJIIIIJJJJJJJJHHEGFIIHGGCEEDCEEDC@AACCCCCCDCABBBCDEEDCCCDCCB_Mismatch_0_Sense_+_Library_PoolT
TGGATGCCCGATCCTGTAACGGGTTACTATATCCCTGAAAATCATTTTGGTGAGGCTGATGTAGCGGAACTCAGAGAGAATATTCTCAGAGACC
>Frequency_9_QualityScore_FFHHHHGJJJJJIIIIIIHGIIIIJCGHIJJJIJJJJJJIIIJJIIJJJIIIFGGGGGGFDEEDEDDCCCCBDCA@ABCCACDCDDDECCCCDB_Mismatch_0_Sense_+_Library_PoolT
CTTGGATGCCCGATCCTGTAACGGGTTACTATATCCCTGAAAATCATTTTGGTGAGGCTGATGTAGCGGAACTCAGAGAGAATATTCTCAGAGA
>Frequency_8_QualityScore_EEGGGGGIJDHGIIIHIJIIIIIGGEHIGIHIIIGHIIJIIHIGIFGGHIIIIIIGGIIHGIGEHGGHGEFDGFFGFEDD7>@?ACCCCBBCCC_Mismatch_0_Sense_+_Library_PoolT
GGAATCTGGAGATAAACTTCTTCAGAGACCAATAATTTCTCAGAGTTATCTTTTTCATCGTGGATGTCCTCATGGCTAGGTTTCTTCTCAATCT
>Frequency_1_QualityScore_FFFDHHHJJGJIEHGHIJIJGGGHIJIFGFHGGIJJJCHHJIIGH>@FGHIGIIJIJGFHGII=AHHHHCDEFFFEEE@@5;@;CA;;:>A@@C_Mismatch_0_Sense_+_Library_PoolC
GGAATCTGGAGATAAACTTCTTCAGAGACCAATAATTTCTCAGAGTTATCTTTTTCATCGTGGATGTCCTCATGGCTAGGTTTCTTCTCAATCT
>Frequency_8_QualityScore_EFGHHHHIIHHIDGGHIHHIIIJIIIHGGHHIIIIIHIIHIIIIIJBFGHGHHGGFHHC=ADECD<ACA?AB2<<BABCCDADD@A<ACCBAA@_Mismatch_0_Sense_+_Library_PoolT
GCCAAAACAAGGTGATGATAAGGCTGCTGCAGCTTATAGACAGAGGTCTTGGATGCCCGATCCTGTAACGGGTTACTATATCCCTGAAAATCAT
>Frequency_6_QualityScore_FFGGHHHJJJJIJJJJJHHIIIJIFHIIIJJJJJIIIJIJJJJIIJJJIIIGIHIIHHHFFFEEDECCA?ADDCCDDCCACBBCEDEDEDDDCD_Mismatch_0_Sense_+_Library_PoolT
TTGGATGCCCGATCCTGTAACGGGTTACTATATCCCTGAAAATCATTTTGGTGAGGCTGATGTAGCGGAACTCAGAGAGAATATTCTCAGAGAC
>Frequency_6_QualityScore_FFGGHHGHHIHIHIFGIHIIIEHHIIIIIIIHIIIHIIIIHIIIHIGHCDFGGGHFDDFECCB@?<@AB?B@A@AA?C@CABBCCDAC@@ABBB_Mismatch_0_Sense_+_Library_PoolT
GATGCCCGATCCTGTAACGGGTTACTATATCCCTGAAAATCATTTTGGTGAGGCTGATGTAGCGGAACTCAGAGAGAATATTCTCAGAGACCAT
>Frequency_5_QualityScore_FFHHHHHJJIJJIIJJCFHIJJIIJHIIJIJJJJJIIJJJIJAGHIJHIJJIIIJIGHHGHHGEFFFEDDCDDDDDDCDDBDCCCC?BCDCDCC_Mismatch_0_Sense_+_Library_PoolT
AGCTTATAGACAGAGGTCTTGGATGCCCGATCCTGTAACGGGTTACTATATCCCTGAAAATCATTTTGGTGAGGCTGATGTAGCGGAACTCAGA
>Frequency_5_QualityScore_FFGHHHHJJIJJIIJJJJJJJJJJJJHIJJJIJIJJIJIEFHIJIJJJHIIGGGEEFFEEDEDDCECDCCCCC9?CCCDBCCACDB<?BC@C>B_Mismatch_0_Sense_+_Library_PoolT
AGAAAATAGAGGATTAATTCGGCCGGAGCCAAAACAAGGTGATGATAAGGCTGCTGCAGCTTATAGACAGAGGTCTTGGATGCCCGATCCTGTA
>Frequency_5_QualityScore_FEHFGFFHHIHHHHJHHHJ@EHIIIIJIJIJIJHIIIHIHIJJIJHEGFEHHHGDFEDACECB>BCDCCCCABCACBCDEDEDEDDC>BCCCDC_Mismatch_0_Sense_+_Library_PoolT
TGCCCGATCCTGTAACGGGTTACTATATCCCTGAAAATCATTTTGGTGAGGCTGATGTAGCGGAACTCAGAGAGAATATTCTCAGAGACCATTC
>Frequency_5_QualityScore_FFHHHHHIIIIJIIGGHIIIJIIIHIICEGIIHIJIIGHIHHFGIHGHHGGGGEFFDEEEC=BCCACCCBACBA>>@BBA=ACB?AB5>@@@?A_Mismatch_0_Sense_+_Library_PoolT
ATTAATTCGGCCGGAGCCAAAACAAGGTGATGATAAGGCTGCTGCAGCTTATAGACAGAGGTCTTGGATGCCCGATCCTGTAACGGGTTACTAT
>Frequency_5_QualityScore_FFHHHHHJJJCGHHIHHIJHIIGIHHIIIHIIIIIIGHHIIIIF?EGGGIFHGCGFGAAEHFFBCEECCA8>ABBBDCDCDDDD@BDDCA@ACC_Mismatch_0_Sense_+_Library_PoolT
CAAAACAAGGTGATGATAAGGCTGCTGCAGCTTATAGACAGAGGTCTTGGATGCCCGATCCTGTAACGGGTTACTATATCCCTGAAAATCATTT
>Frequency_5_QualityScore_FFHHHHHJJHGIJJJJHHIJJIIHIJJJJJIJJJJJJJJJJJJEHHIIJJJGGHGFHGFFDCCDDDDDDCBBCDDEEEEDDDCDDDDDDDDEED_Mismatch_0_Sense_+_Library_PoolT
CCGATCCTGTAACGGGTTACTATATCCCTGAAAATCATTTTGGTGAGGCTGATGTAGCGGAACTCAGAGAGAATATTCTCAGAGACCATTCAAC
>Frequency_5_QualityScore_FFHHHHGJIIIJJJJIIJGIHIFIIBFEHHJHHHIJIIGHIIIIGHIHFHH<CDGGGGDEDFFEDDEDEEDDDEEECBACBCCCCB@BDCCCCB_Mismatch_0_Sense_+_Library_PoolT
GGCTGCTGCAGCTTATAGACAGAGGTCTTGGATGCCCGATCCTGTAACGGGTTACTATATCCCTGAAAATCATTTTGGTGAGGCTGATGTAGCG
>Frequency_5_QualityScore_FFHHHHHJJJJIIIHIJJJJFHHJJJJJJJJJJJIIJJJJJJJJJJJEHFHIIIIHHGGFFGFEDDDDDDDDDDDBDDDEDEEDEDDDDDDDDD_Mismatch_0_Sense_+_Library_PoolT
ATGCCCGATCCTGTAACGGGTTACTATATCCCTGAAAATCATTTTGGTGAGGCTGATGTAGCGGAACTCAGAGAGAATATTCTCAGAGACCATT
>Frequency_5_QualityScore_FFHGGGHJJJIIIJJHHIHJJJDGGHIIIIIJJJHIIJIJJIJJIJJIJGHIIIIHHGGGECCDDDBA@BCBBABCBACDDCEECCDCCCCBBC_Mismatch_0_Sense_+_Library_PoolT
GGATGCCCGATCCTGTAACGGGTTACTATATCCCTGAAAATCATTTTGGTGAGGCTGATGTAGCGGAACTCAGAGAGAATATTCTCAGAGACCA
>Frequency_5_QualityScore_FFHHHHHIJJEGHIJJIJJIIIIGIIIHIHHJJJHIFGHIIIJIIIIIJJIIIIIIIIGHHHGBDDDDDCECDDC@BCBC?BCDDDBCC?A<BC_Mismatch_0_Sense_+_Library_PoolT
TAGACAGAGGTCTTGGATGCCCGATCCTGTAACGGGTTACTATATCCCTGAAAATCATTTTGGTGAGGCTGATGTAGCGGAACTCAGAGAGAAT
>Frequency_4_QualityScore_FFHGHGHJFHGIIIJIIJJJIIIFIIEIIIIIJIEGIIIHIHDGHIGIGGICGEFEEFGEFDFGACCD4:@CCCEDCDEDCAADDDCDCDEDDA_Mismatch_0_Sense_+_Library_PoolT
AAACAAGGTGATGATAAGGCTGCTGCAGCTTATAGACAGAGGTCTTGGATGCCCGATCCTGTAACGGGTTACTATATCCCTGAAAATCATTTTG
>Frequency_4_QualityScore_FFHHHHHJIIJJJJJGHIJJIIIJJJJJJIJJJJJJJJJJJJHIJJJJJJIJJHIIIIIGGEEEEEEDDACCDDEEEEDEDDDDDDDDDEEEDD_Mismatch_2_Sense_+_Library_PoolT
CGATCCTGTAACGGGTTACTATATCCCTGAAGATCATTTTGGTAAGGCTGATGTAGCGGAACTCAGAGAGAATATTCTCAGAGACCATTCAACT
>Frequency_4_QualityScore_EEGGGEEIIDGHIIIEIIIJIIGGHIIIHIJJIJICGIIIHIIIIIJIHEGEHHHIIIHHGGDEDEECDBACCBCB=AA;;?CAA?<BAA?AAC_Mismatch_0_Sense_+_Library_PoolT
AGACAGAGGTCTTGGATGCCCGATCCTGTAACGGGTTACTATATCCCTGAAAATCATTTTGGTGAGGCTGATGTAGCGGAACTCAGAGAGAATA
>Frequency_4_QualityScore_EEGGFFFIJIIHIHCGGIIGHFFGDGHFIJBFHIHHFIIGHIHCEHHHD?CFGGGG7?AEDDECCDEDCA@BCB?ACCEEECC?ABAABCB=A@_Mismatch_0_Sense_+_Library_PoolT
GATAAGGCTGCTGCAGCTTATAGACAGAGGTCTTGGATGCCCGATCCTGTAACGGGTTACTATATCCCTGAAAATCATTTTGGTGAGGCTGATG
>Frequency_4_QualityScore_FFGHHFEHIIHHGEFGIHGGIFGIIHGIJHIHGGIHHFG<DFEDGHFIEGIHHHIHGEGHGFFFGE=ACAAABCACCCC@A@BABACCAAB???_Mismatch_0_Sense_+_Library_PoolT
TTATAGACAGAGGTCTTGGATGCCCGATCCTGTAACGGGTTACTATATCCCTGAAAATCATTTTGGTGAGGCTGATGTAGCGGAACTCAGAGAG
>Frequency_4_QualityScore_EEGHHHHJIIIJIIIIIIJJIJIJJIIGIIIIIIIIIJIGIHIIIIHIIIIIHHGGFEEFFFEDECCDCCCDEDCCBCDDBC@CDDDCDCCCCA_Mismatch_0_Sense_+_Library_PoolT
ATCAAATCTGGGCATTCAGGCTATGCGAGGAATCAGCGTAGTAGCGTTGACAGCAGAAAATAGAGGATTAATTCGGCCGGAGCCAAAACAAGGT
>Frequency_4_QualityScore_FFHHHHHJJJIIJHIIIIHIIIIJIJJJIIIGIGHHIIJJJJJJIJIHGHGCGGIIIIIGHIIIIIII9ADFFGFGECEFEEC??BC?BB@CCA_Mismatch_0_Sense_+_Library_PoolT
TAAACTTCTTCAGAGACCAATAATTTCTCAGAGTTATCTTTTTCATCGTGGATGTCCTCATGGCTAGGTTTCTTCTCAATCTGAAGGTTGCGGC
>Frequency_4_QualityScore_FFGHHGHJJJJJJJIJJHIIHHFHIHIIGIIJJJJIIJGIGGHIIIIIJIJIJIIGHIEGHGIIIIGHIHHHHGG:ACDCDDECADEDCCBABC_Mismatch_0_Sense_+_Library_PoolT
CTGGAGATAAACTTCTTCAGAGACCAATAATTTCTCAGAGTTATCTTTTTCATCGTGGATGTCCTCATGGCTAGGTTTCTTCTCAATCTGAAGG
>Frequency_4_QualityScore_FFHHHHHJJEGIIIIIJIJIJIIIIGIGIIJIIJJIIJJJJJJ?FHIIIIIIGIIHFFFFEGADECDCC>>ACCDECCCEDCC?CCDDDCCDEE_Mismatch_0_Sense_+_Library_PoolT
AAAACAAGGTGATGATAAGGCTGCTGCAGCTTATAGACAGAGGTCTTGGATGCCCGATCCTGTAACGGGTTACTATATCCCTGAAAATCATTTT
>Frequency_4_QualityScore_FFHHHGGIJJJHHHIIIJEGHIGHHHIIIJJIHHIIJJIIIJJIHEHGEGHHIHFHHEFEEECCCDDDCCCABCDCDBDADCDCDCCDCCCCED_Mismatch_2_Sense_+_Library_PoolT
GCCCGATCCTGTAACGGGTTACTATATCCCTGAAGATCATTTTGGTAAGGCTGATGTAGCGGAACTCAGAGAGAATATTCTCAGAGACCATTCA
>Frequency_4_QualityScore_FEHGHHGJJIIJIIIJGIIIGGGGHIHHIIHGFIGGGGE?DGIGGHIIIGIHHGCGHHGIAEHIGGGECCGFED8??@BBBAA?BACC?=?AC<_Mismatch_0_Sense_+_Library_PoolT
TGGAGATAAACTTCTTCAGAGACCAATAATTTCTCAGAGTTATCTTTTTCATCGTGGATGTCCTCATGGCTAGGTTTCTTCTCAATCTGAAGGT
>Frequency_4_QualityScore_EEGGGGHIIGHIDGIIIJIJJIIIHGGIIIIGGIGIGICFGHIIJHGIIIIIIIIIHIHGEGHGEEEEDAACBBCCDDEC?BAA?CBAACABC@_Mismatch_0_Sense_+_Library_PoolT
TATAGACAGAGGTCTTGGATGCCCGATCCTGTAACGGGTTACTATATCCCTGAAAATCATTTTGGTGAGGCTGATGTAGCGGAACTCAGAGAGA
>Frequency_4_QualityScore_FFHGGHHJJJIIJHIIIIJJIJJIIJJGHHIIJGIJIJIIEGHIIIIIIIIHHGEEFEDEDCDDECCBCBBACB9>ACCDBCA=CCC=@@A>A@_Mismatch_0_Sense_+_Library_PoolT
CAGAAAATAGAGGATTAATTCGGCCGGAGCCAAAACAAGGTGATGATAAGGCTGCTGCAGCTTATAGACAGAGGTCTTGGATGCCCGATCCTGT
>Frequency_3_QualityScore_FDGHHHHJJJJJJJJIIIIFHIHIHIHIIJJJIIJBGHIIJIJJJJIIEHIJIHBFGFGHG<@ADEDEECDDDDCBCDDDDCCEEECD@@@AAB_Mismatch_0_Sense_+_Library_PoolT
GTGATGATAAGGCTGCTGCAGCTTATAGACAGAGGTCTTGGATGCCCGATCCTGTAACGGGTTACTATATCCCTGAAAATCATTTTGGTGAGGC
>Frequency_3_QualityScore_EECGGDGEGGIIHHIJIIIGBDGCGGFHEGHEDEHFFHGHFGGGFDGGFFGFEFEFADBCCB@@?BCBB>>@:>>=@@BCDDEBCC>CB?==>:_Mismatch_0_Sense_+_Library_PoolT
GGCTATGCGAGGAATCAGCGTAGTAGCGTTGACAGCAGAAAATAGAGGATTAATTCGGCCGGAGCCAAAACAAGGTGATGATAAGGCTGCTGCA
>Frequency_3_QualityScore_EFHHHHHJJJJJJJJJJJJFHIJJJIIJHJJJIJJJJJHHIJJIJ?EHIIHIIHHHHHGFGFFEEEEEFDDDBDDCCCDDAAB@BCCCC?BCCB_Mismatch_0_Sense_+_Library_PoolT
TGCAGCTTATAGACAGAGGTCTTGGATGCCCGATCCTGTAACGGGTTACTATATCCCTGAAAATCATTTTGGTGAGGCTGATGTAGCGGAACTC
>Frequency_3_QualityScore_FFHHHHHJIJJJJHIIJJJIJGIJCGHIIJJJJJJJIHJIJHIGIIIIIIAFFHHGGGGEGFFFDFEDDCADEEDDDBCDCDDCDABCBCBC@C_Mismatch_0_Sense_+_Library_PoolT
GCTGCTGCAGCTTATAGACAGAGGTCTTGGATGCCCGATCCTGTAACGGGTTACTATATCCCTGAAAATCATTTTGGTGAGGCTGATGTAGCGG
>Frequency_3_QualityScore_FFHHHHHJJJHIJIJIJJIJJJJIJBAFHDGHIJIIJIHJJJFHIJIGGGIIIJJAEEGGFFFFFFFFEDEDEDDCCDFECCAACCCDCCB?@=_Mismatch_0_Sense_+_Library_PoolT
ATAAGGCTGCTGCAGCTTATAGACAGAGGTCTTGGATGCCCGATCCTGTAACGGGTTACTATATCCCTGAAAATCATTTTGGTGAGGCTGATGT
>Frequency_3_QualityScore_EFGHHHHJJJJJJIJJJJIJJCGGIIIIJJIJHIGGIIJJHHIIIHH?GHJIIIHFHHGGGFFFEFEEEDFDCDBDDDDDDDBDDCCBCCCACC_Mismatch_0_Sense_+_Library_PoolT
GCTGCAGCTTATAGACAGAGGTCTTGGATGCCCGATCCTGTAACGGGTTACTATATCCCTGAAAATCATTTTGGTGAGGCTGATGTAGCGGAAC
>Frequency_3_QualityScore_FFGHGFGIHIHIJIGIIAGGHIIFHBGHGHBFHHHFFHGHHII<BDHG>FFHIHHIIE?DDEFEEFFFDCB@ACCCCC?CCCCBABB4;=AA>A_Mismatch_0_Sense_+_Library_PoolT
CAGCTTATAGACAGAGGTCTTGGATGCCCGATCCTGTAACGGGTTACTATATCCCTGAAAATCATTTTGGTGAGGCTGATGTAGCGGAACTCAG
>Frequency_3_QualityScore_FFHHFGGIIEEGIJIJEFHHGGGHHHIIIIIIIIHIHHIHIIIEHHGIJGIGGH=EGEECDDDCCDCCBAACDDDDEEDDEDDDADCCBBDDED_Mismatch_2_Sense_+_Library_PoolT
CCGATCCTGTAACGGGTTACTATATCCCTGAAGATCATTTTGGTAAGGCTGATGTAGCGGAACTCAGAGAGAATATTCTCAGAGACCATTCAAC
>Frequency_3_QualityScore_FEGGHHHIIIJGIFIIIHIJJIIJ9CGHHHIHHIFHIIHIIJJIIJIFFCGGHGGEEE5@@CDEBC@:AAA8>=@BCACDCABC3=>A>ACBAB_Mismatch_0_Sense_+_Library_PoolT
AATTCGGCCGGAGCCAAAACAAGGTGATGATAAGGCTGCTGCAGCTTATAGACAGAGGTCTTGGATGCCCGATCCTGTAACGGGTTACTATATC
>Frequency_3_QualityScore_EEHHGEGIHIIIJHEGEFHHHIHGHIIGIHFFIEHIHHGH9CEHHFFGGHGHHGGEHHGGGFGFGEEA@DBCDDB@CD<A@@<?>>?AABD>AC_Mismatch_0_Sense_+_Library_PoolT
CTTATAGACAGAGGTCTTGGATGCCCGATCCTGTAACGGGTTACTATATCCCTGAAAATCATTTTGGTGAGGCTGATGTAGCGGAACTCAGAGA
>Frequency_3_QualityScore_FFDHGHHJJJJJJIIHIJJIIHHIIHIICFHIIJJJJIJJJIIIHJJIJJJJHIIDHHGGGFECEFDDDBCCAACDDDDDCDBBBBCDAB?ACB_Mismatch_0_Sense_+_Library_PoolT
GGTCTTGGATGCCCGATCCTGTAACGGGTTACTATATCCCTGAAAATCATTTTGGTGAGGCTGATGTAGCGGAACTCAGAGAGAATATTCTCAG
>Frequency_3_QualityScore_FFHHHHHJJJJIIJJJIIJJIIJIIHIJHIJJJJJIIIIIJJJJIJIIIIGGFGGFFDDEEDDEBDDDDBDDCCDDDCCCDDD@BBCB?@B>A@_Mismatch_0_Sense_+_Library_PoolT
CAAATCTGGGCATTCAGGCTATGCGAGGAATCAGCGTAGTAGCGTTGACAGCAGAAAATAGAGGATTAATTCGGCCGGAGCCAAAACAAGGTGA
>Frequency_3_QualityScore_FFHHHHHJJJJJJJHIIHIJJJHIJIJJJJJIIIJIJJJJJJJJIIIIIIHGGFDDBDDDDDDCDCCDDDCDDDEEEDDDDDDCDDDDDCBDCD_Mismatch_0_Sense_+_Library_PoolT
GCGAGGAATCAGCGTAGTAGCGTTGACAGCAGAAAATAGAGGATTAATTCGGCCGGAGCCAAAACAAGGTGATGATAAGGCTGCTGCAGCTTAT
>Frequency_3_QualityScore_EEGGGGHIJGFFDHHIIIIIIIGIGFEG@@GDHHIHIIIJJIHIFGCFGHHIHDHIIEHIIGHIHHHAECEGEFEEGCDAB/:@AACCB?=?BA_Mismatch_0_Sense_+_Library_PoolT
TGGAATCTGGAGATAAACTTCTTCAGAGACCAATAATTTCTCAGAGTTATCTTTTTCATCGTGGATGTCCTCATGGCTAGGTTTCTTCTCAATC
>Frequency_3_QualityScore_EEGHHHHJJJJJJJIJJJIIFHIGIJJAGHIJJJIJIJJJHIIJJJJJIJJHHHDHGGGFFEEDC?AADBBBCCDDCCCCCCCDCDDDEEDCDC_Mismatch_0_Sense_+_Library_PoolT
GTCTTGGATGCCCGATCCTGTAACGGGTTACTATATCCCTGAAAATCATTTTGGTGAGGCTGATGTAGCGGAACTCAGAGAGAATATTCTCAGA
>Frequency_3_QualityScore_FFHHHHHJJJJJJJJJJJJJIJJJHIJGIIJJHIJJJJJJJJJIJJJIIIIIGGGGGFFFEFDDDDDDDBDDDCDDCDDBBDCDDEDDDDDDDC_Mismatch_0_Sense_+_Library_PoolT
TTCAGGCTATGCGAGGAATCAGCGTAGTAGCGTTGACAGCAGAAAATAGAGGATTAATTCGGCCGGAGCCAAAACAAGGTGATGATAAGGCTGC
>Frequency_3_QualityScore_EEHHGHHJHGIIDEHIIGIJDEHHIICGDDFHICIIJII?BGHHGG?BEHIHIGDHEGFED>DEDF<ACB@A>@BB?BCCCA@C>A??AC>=BC_Mismatch_0_Sense_+_Library_PoolT
CTGCAGCTTATAGACAGAGGTCTTGGATGCCCGATCCTGTAACGGGTTACTATATCCCTGAAAATCATTTTGGTGAGGCTGATGTAGCGGAACT
>Frequency_3_QualityScore_FFGHGHHJJJJJJJJFHIJJJIJIJJJJHJJJJJHIJIJJJDGHIJJJJIIIIIIGHHGGGGGFFFEED@BBCCDD@BB@BACCC<>ACC>>BC_Mismatch_0_Sense_+_Library_PoolT
GCTTATAGACAGAGGTCTTGGATGCCCGATCCTGTAACGGGTTACTATATCCCTGAAAATCATTTTGGTGAGGCTGATGTAGCGGAACTCAGAG
>Frequency_3_QualityScore_FEGGEEGFGHIEHHIHHIIIHGGGFGGHHIHEG;BFHHIIIIIDHHFHIIIDIGHCFEEEGEDEAACDB@BA??B?B?CBCDB?B?><?@BB<@_Mismatch_0_Sense_+_Library_PoolT
ACAGAGGTCTTGGATGCCCGATCCTGTAACGGGTTACTATATCCCTGAAAATCATTTTGGTGAGGCTGATGTAGCGGAACTCAGAGAGAATATT
>Frequency_3_QualityScore_FEHHHGHIFGHJJJJJIGIJJHIIIIIEGIJHJJDHIIIIJJIIIIIJIHGIJIIIIIHHGDDDDEDDEECBBBDBBB@CCDDABAAAB>ACDD_Mismatch_0_Sense_+_Library_PoolT
GACAGAGGTCTTGGATGCCCGATCCTGTAACGGGTTACTATATCCCTGAAAATCATTTTGGTGAGGCTGATGTAGCGGAACTCAGAGAGAATAT
>Frequency_3_QualityScore_FFHHHGHJJIHHIIIIIGGIIIIHIHIJJJJJJJJJIJIJJIJIEFGHIIHHDGEDDFEGEDDDDDDBABBCCDDDCDEDDEDDDDDDDDDEED_Mismatch_0_Sense_+_Library_PoolT
CCCGATCCTGTAACGGGTTACTATATCCCTGAAAATCATTTTGGTGAGGCTGATGTAGCGGAACTCAGAGAGAATATTCTCAGAGACCATTCAA
>Frequency_2_QualityScore_FFHHHHHIIIJIIIJJJJJJJJJJJIIIJJJJJJJJIJCGIGIIIIIIGGGGFFEECEEDEEEEECDDCCCD5?CCBCBCC?CCC==ACCC?CC_Mismatch_0_Sense_+_Library_PoolT
GAAAATAGAGGATTAATTCGGCCGGAGCCAAAACAAGGTGATGATAAGGCTGCTGCAGCTTATAGACAGAGGTCTTGGATGCCCGATCCTGTAA
>Frequency_2_QualityScore_FFHHHHHJJJJIIJIJJIHIIIJGGIIIJJIIJIAGIIIIHIHHIIIHEIIHIIHIIHIG=AEFFFFEEEEECECDDDDDCCEEECDABDDBCD_Mismatch_0_Sense_+_Library_PoolT
TGATGATAAGGCTGCTGCAGCTTATAGACAGAGGTCTTGGATGCCCGATCCTGTAACGGGTTACTATATCCCTGAAAATCATTTTGGTGAGGCT
>Frequency_2_QualityScore_FFHHHHHJIJIJJJJJJIIJIJJJ@HHIIJJJJJJJICFIIJIIIIIIIGGGGFEDEEEECEEECDDDCA?<?BCCCCDDACDA??@CAA9?CC_Mismatch_0_Sense_+_Library_PoolT
AAAATAGAGGATTAATTCGGCCGGAGCCAAAACAAGGTGATGATAAGGCTGCTGCAGCTTATAGACAGAGGTCTTGGATGCCCGATCCTGTAAC
>Frequency_2_QualityScore_FFHHHHHIIIIJJHIIJIIJIJJJJIIJJJJJIJIIJJJIIJJIIJJJJJIGGIIHHGGFEEDEDEDDCDDDDDDDCCDDDDDDEEECDCDCDA_Mismatch_0_Sense_+_Library_PoolT
GATTTGGATTAGGATCAAATCTGGGCATTCAGGCTATGCGAGGAATCAGCGTAGTAGCGTTGACAGCAGAAAATAGAGGATTAATTCGGCCGGA
>Frequency_2_QualityScore_FFHHHHGGIIJJJJIJIIIFIIJIIJJIIIIIIIIIIIIIGIIIGIIIJIIHH?DACEFEEECDECAA?=AB;?CCBCD?ACCDDEDECED??;_Mismatch_0_Sense_+_Library_PoolT
GGCCGGAGCCAAAACAAGGTGATGATAAGGCTGCTGCAGCTTATAGACAGAGGTCTTGGATGCCCGATCCTGTAACGGGTTACTATATCCCTGA
>Frequency_2_QualityScore_FFHHGGHIJJJGIIIJIIIJIJIIEHIAGGIIJIIIHIJIEIIJIJGHGHIJIADEFGHGFEEEEEECD?ABCBADEDCDABCACDDDBCBA<A_Mismatch_0_Sense_+_Library_PoolT
AAGGCTGCTGCAGCTTATAGACAGAGGTCTTGGATGCCCGATCCTGTAACGGGTTACTATATCCCTGAAAATCATTTTGGTGAGGCTGATGTAG
>Frequency_2_QualityScore_FFHHHGHJJIJJJIJJJJJIJJJFHIIIJJJJJJJJEGIIIIJIIIJIGIFFFGFFEEEEEEECECDCCA5=ACCCCCC@CD@;ACDBC=ACBC_Mismatch_0_Sense_+_Library_PoolT
AAATAGAGGATTAATTCGGCCGGAGCCAAAACAAGGTGATGATAAGGCTGCTGCAGCTTATAGACAGAGGTCTTGGATGCCCGATCCTGTAACG
>Frequency_2_QualityScore_FFHHHHHJIIIJJJIHIICGHIIJIHIEIIJIIJJIJGIIIJJJ@EFIIGGIIGGGGGEEEEEEECEEEEDCCDCDDDDDCCBCCA=A;BACCC_Mismatch_0_Sense_+_Library_PoolT
GCAGCTTATAGACAGAGGTCTTGGATGCCCGATCCTGTAACGGGTTACTATATCCCTGAAAATCATTTTGGTGAGGCTGATGTAGCGGAACTCA
>Frequency_1_QualityScore_FFHHHHHJIJIJJJGIEGCFFHIIJGHC@FGEH>FGIHHIGHGI4CEEAEEH@@@DBDEEEEDED@AD@AB2?CA?@BDB:@:@A359<@.:AC_Mismatch_0_Sense_+_Library_PoolC
GCAGCTTATAGACAGAGGTCTTGGATGCCCGATCCTGTAACGGGTTACTATATCCCTGAAAATCATTTTGGTGAGGCTGATGTAGCGGAACTCA
>Frequency_2_QualityScore_FFHHHGGJIJJIJJJJJJJIJJIJIJJIJJJIJJJJIIIJJJJJIIIIIJIHHHHHGFFDDBCCDDDDDACDDDABCDDDECDDDCDDDCCBAC_Mismatch_0_Sense_+_Library_PoolT
GCTATGCGAGGAATCAGCGTAGTAGCGTTGACAGCAGAAAATAGAGGATTAATTCGGCCGGAGCCAAAACAAGGTGATGATAAGGCTGCTGCAG
>Frequency_2_QualityScore_FFHHFGGIIJIJIIIIIHIIIIIGHIJJGJBGHIJIIJIIIJJJGIIIIIHGGHGHEAEEFEEDECECAA?CDDAADDDB??;;@BCCDDDCDC_Mismatch_0_Sense_+_Library_PoolT
GAGGTCTTGGATGCCCGATCCTGTAACGGGTTACTATATCCCTGAAAATCATTTTGGTGAGGCTGATGTAGCGGAACTCAGAGAGAATATTCTC
>Frequency_2_QualityScore_FFGHHGHIEGHHGIIGIIJIJEHIIIIHJJJJIJJJIIHIJJJJIJJJIIJJJIIJIHGHHHGFFDACBACCDCDDDDDDDCDDDDDDDDDDDD_Mismatch_0_Sense_+_Library_PoolT
ATCTGGGGTTCATGGATTTGGATTAGGATCAAATCTGGGCATTCAGGCTATGCGAGGAATCAGCGTAGTAGCGTTGACAGCAGAAAATAGAGGA
>Frequency_2_QualityScore_FFHHHGHJHIIJJIIIIJJJIJJIJJIIJJJJJJJJJJJJIJJJJIJGGFFEEEDEDDCDACDDDEEEDDCCCBCCBCCCCCDCCCDCCBCACD_Mismatch_0_Sense_+_Library_PoolT
CAGCGTAGTAGCGTTGACAGCAGAAAATAGAGGATTAATTCGGCCGGAGCCAAAACAAGGTGATGATAAGGCTGCTGCAGCTTATAGACAGAGG
>Frequency_2_QualityScore_FFHGHCFIIJIIJJJJJIJIIIICHHIJIIIJIJIIIIJCGIIIIIIIFIIJBIIIGHCFGGHHF<ABD?CEEEEEDDDCDCDCDDDEEECDAB_Mismatch_0_Sense_+_Library_PoolT
CAAGGTGATGATAAGGCTGCTGCAGCTTATAGACAGAGGTCTTGGATGCCCGATCCTGTAACGGGTTACTATATCCCTGAAAATCATTTTGGTG
>Frequency_2_QualityScore_FFGHHGHJJJJJJIIIAFGGGIIIIIIJIJJJIJJIJJJIIGIEIIIGII?EGHIIHEHGGEE??ABCBBACA@BC5=ACCEECEEEDCC?_Mismatch_0_Sense_+_Library_PoolT
CGGAGCCAAAACAAGGTGATGATAAGGCTGCTGCAGCTTATAGACAGAGGTCTTGGATGCCCGATCCTGTAACGGGTTACTATATCCCTGA
>Frequency_2_QualityScore_EFHHHFGIIIIIJJIIIIEIIIIJHGIIIIIGHIIGHIGIIIIIIIHGIIIIIIJIJGCGGEFFFDCCCD@DC?BA>ACCCBCA?>AB<<?=CC_Mismatch_0_Sense_+_Library_PoolT
AGAGGTCTTGGATGCCCGATCCTGTAACGGGTTACTATATCCCTGAAAATCATTTTGGTGAGGCTGATGTAGCGGAACTCAGAGAGAATATTCT
>Frequency_2_QualityScore_FFHHHHHJJJJJEGIIIIIIIJJJIJIJIJIIIJIFIGIJJGJIIIEHIIIJFHIGIIIEEEFEEAEEEACD6=@CDEECDDEDCC?CACCDCC_Mismatch_2_Sense_+_Library_PoolT
GCCAAAACAAGGTGATGATAAGGCTGCTGCAGCTTATAGACACAGGTCTTGGATGCCCGATCCTGTAACGGGTTACTATATCCCTGAAGATCAT
>Frequency_2_QualityScore_FFHHHGHJHIIIJIIJIIIGHIIIIJJJJIJHIIJIGIHHAEGIIIIICIHIIJIGIIIFGFCHAGGIIGHGGEE2?@@EECC??BCCCD99;<_Mismatch_1_Sense_+_Library_PoolT
CTGGAGATAAACTTCTTCAGAGACCAATAATTTCTAAGAGTTATCTTTTTCATCGTGGATGTCCTCATGGCTAGGTTTCTTCTCAATCTGAAGG
>Frequency_2_QualityScore_DEHHHHHJIIIIJIIIGIIIJIJJIIJJJJJIJJJIIGGIGIIJIDHIGIIGGGGFEEEEEEBDCBDDDDEEEDDCCCC?CCCDCCA@A=?C>A_Mismatch_0_Sense_+_Library_PoolT
TCAAATCTGGGCATTCAGGCTATGCGAGGAATCAGCGTAGTAGCGTTGACAGCAGAAAATAGAGGATTAATTCGGCCGGAGCCAAAACAAGGTG
>Frequency_2_QualityScore_FFHGHHHJFIIIHIICGGIHIIIIIJIIIJIIIHIJIIHIIIHIIHCGH8AGIGIEHIFIGGGGEC?@?>BCACC79?CCCDCDB?ABA<_Mismatch_0_Sense_+_Library_PoolT
GGAGCCAAAACAAGGTGATGATAAGGCTGCTGCAGCTTATAGACAGAGGTCTTGGATGCCCGATCCTGTAACGGGTTACTATATCCCTGA
>Frequency_2_QualityScore_EEHGHHHJJIIIGIIGHHHIIIIICIIJJJJFHEGCEEFGIIIIIHIEIIGIHGEGGHIIIFGGEGFCEA7?B:?AACC??CC?=:9>A;A?AC_Mismatch_0_Sense_+_Library_PoolT
GATAAACTTCTTCAGAGACCAATAATTTCTCAGAGTTATCTTTTTCATCGTGGATGTCCTCATGGCTAGGTTTCTTCTCAATCTGAAGGTTGCG
>Frequency_2_QualityScore_FEGHHHHJJIIGIJJHJIHIIHIIJJJIJIJJIJJIJJJJIJJIJJIIADHGGGGGFFEEEEDCEEAA<?AACACAC@CCCC*;=BCC?CC=BD_Mismatch_0_Sense_+_Library_PoolT
GTTGACAGCAGAAAATAGAGGATTAATTCGGCCGGAGCCAAAACAAGGTGATGATAAGGCTGCTGCAGCTTATAGACAGAGGTCTTGGATGCCC
>Frequency_2_QualityScore_FFHHHHHJJJEGHIIIIJJJIJIJIIIIIIIIIIJIJJJIIIJIAEGIIIGIECHIIEGGHGGBGFFEEB;@ACCACBCDEDCBBDCCCDBADE_Mismatch_2_Sense_+_Library_PoolT
CAAAACAAGGTGATGATAAGGCTGCTGCAGCTTATAGACACAGGTCTTGGATGCCCGATCCTGTAACGGGTTACTATATCCCTGAAGATCATTT
>Frequency_2_QualityScore_FFHGHHGIIGIEGGGHIIIGIIJ?FIGGHIJ@EHIIGIHIHHIJEIIFGHFCGGHHHGHACADCCECEDCDDDDDDDDDDBDDCD@CCACC<CC_Mismatch_0_Sense_+_Library_PoolT
GCGGCTGCTGGTGCTCTTTCTGGATCTGGGGTTCATGGATTTGGATTAGGATCAAATCTGGGCATTCAGGCTATGCGAGGAATCAGCGTAGTAG
>Frequency_2_QualityScore_FFHHHHHJJIJIIJIJIJIJGIJJJHIGIEGIIIIJJJJIJIJIIIJIIIIIIIJIIIIIIIGH:AGGGCEHEAGGHGE;ACD=ACECDDDDDD_Mismatch_0_Sense_+_Library_PoolT
CTTCTTCAGAGACCAATAATTTCTCAGAGTTATCTTTTTCATCGTGGATGTCCTCATGGCTAGGTTTCTTCTCAATCTGAAGGTTGCGGCTGCG
>Frequency_2_QualityScore_FFFHHGHJJJJJJJJJJHIGIIIIIIIIJJJJIIJJDGHIJJIJIHIJIGIIIIIEEHHGEF=AAEDEEDCEEDCCACDDDDDDEEECD?CCDC_Mismatch_0_Sense_+_Library_PoolT
GGTGATGATAAGGCTGCTGCAGCTTATAGACAGAGGTCTTGGATGCCCGATCCTGTAACGGGTTACTATATCCCTGAAAATCATTTTGGTGAGG
>Frequency_2_QualityScore_FFHHHHGIJJIJIIIIJIIJIIIIJJJJIJIJEGGIIJJJJJJIIJIIIIIIIIJJJJEIIIJJJII;BACFGEGEACCEEEADEC?CCCCCDC_Mismatch_1_Sense_+_Library_PoolT
AAACTTCTTCAGAGACCAATAATTTCTAAGAGTTATCTTTTTCATCGTGGATGTCCTCATGGCTAGGTTTCTTCTCAATCTGAAGGTTGCGGCT
>Frequency_2_QualityScore_FFGGGGHIJJJJJGHIIIIIIJIIHIEIIIHIIJJIJIJIJICGIJJHJIJIJJFIIIIGIFGEFFFEDCCCCBEDCCCCDCCCDDDD_Mismatch_0_Sense_+_Library_PoolT
TCTGGATCTGGGGTTCATGGATTTGGATTAGGATCAAATCTGGGCATTCAGGCTATGCGAGGAATCAGCGTAGTAGCGTTGACAGCAG
>Frequency_2_QualityScore_FFHGGHHIJJHIIHIJIJJIJJJJJIIIIIIJIIIIGHGJIIJIIGIEGGIIJIJIJIIIIIFIGGCGBECEHGHFGFFFED9;?>ABABACCB_Mismatch_0_Sense_+_Library_PoolT
TTGGAATCTGGAGATAAACTTCTTCAGAGACCAATAATTTCTCAGAGTTATCTTTTTCATCGTGGATGTCCTCATGGCTAGGTTTCTTCTCAAT
>Frequency_2_QualityScore_FFHHHHGIIIHIIIIIIJIJJJJJJJJGIIHIJIJJJIJIICFHHIJIJGIIIIJGGGHEFEFFFEECECCCCDD>BACBCCCDBDDCCCA@=?_Mismatch_1_Sense_+_Library_PoolT
GCAGAAAATAGAGGATTAATTCGGCCGTAGCCAAAACAAGGTGATGATAAGGCTGCTGCAGCTTATAGACAGAGGTCTTGGATGCCCGATCCTG
>Frequency_2_QualityScore_FFHGHHGIIIIIIEIGEHIIIHIIIIIIIIIIIIIIIIIIIIIIIGGIICGGGEECDDDDDDDDCDBA;9?;AADEDBB;?@A?ABCAC>CCCC_Mismatch_0_Sense_+_Library_PoolT
CGAGGAATCAGCGTAGTAGCGTTGACAGCAGAAAATAGAGGATTAATTCGGCCGGAGCCAAAACAAGGTGATGATAAGGCTGCTGCAGCTTATA
>Frequency_2_QualityScore_EFHHGHGIIIGFFGIGIIIIGHCGGGGHBGIGCEIHIIEEGDHIGGGGIEDCCE;BFEEDEEE?CEEC??ACCDDCEEECBABCBCDCAA?><A_Mismatch_0_Sense_+_Library_PoolT
TAAGGCTGCTGCAGCTTATAGACAGAGGTCTTGGATGCCCGATCCTGTAACGGGTTACTATATCCCTGAAAATCATTTTGGTGAGGCTGATGTA
>Frequency_2_QualityScore_FFGHHFFIIJIIFIICHGHHGGCFCFEHDFI<CGHFGGHIGHFGEGGIDFCCGFEHI2>9=:9BD?ACC>>;=CCBCCCDEE@A:;;<ACDD9;_Mismatch_0_Sense_+_Library_PoolT
TGATAAGGCTGCTGCAGCTTATAGACAGAGGTCTTGGATGCCCGATCCTGTAACGGGTTACTATATCCCTGAAAATCATTTTGGTGAGGCTGAT
>Frequency_2_QualityScore_EFHHHHHJJJJIIJIHIJIJHGIIEIIIIIJFHHIIIHIIHIJEEHIIIIEGIHIII:ADHEEEEEEFEECCCEDDCCDEEECDBBCCCDCB9A_Mismatch_0_Sense_+_Library_PoolC
TGATAAGGCTGCTGCAGCTTATAGACAGAGGTCTTGGATGCCCGATCCTGTAACGGGTTACTATATCCCTGAAAATCATTTTGGTGAGGCTGAT
>Frequency_1_QualityScore_+BDFBADF2<?E<B9:C?<CAA?)C?F:?@?D::@6?DEE@CFF><@F)==EDD;@C3A):..7@B;B@@B5(5>A_Mismatch_1_Sense_+_Library_PoolT
GACAGAGGTCTTGGATGCCCGATCCTGTAACGGGTTACTATATCCCTGAAAATCATTTTTGTGAGGCTGATGTAGC
>Frequency_1_QualityScore_ADHGHHHIJJJJJHGJJJJHJJJJJJJJJJJJIIJJJJJJIJJJJJJJJJJJJJJJHHHFFFFFDACDBDDDDCDCDDCCDDDDDDCCDDEEEB_Mismatch_0_Sense_+_Library_PoolT
TTCATGGATTTGGATTAGGATCAAATCTGGGCATTCAGGCTATGCGAGGAATCAGCGTAGTAGCGTTGACAGCAGAAAATAGAGGATTAATTCG
>Frequency_1_QualityScore_FFFHHHHJJJJIJIIIJGIHJJIJJJJJJJJGIIJJJJJJJJIJDHIGHHHHEFFFDFFDCCCEDDDDDCCDCCCCCB5<@AACACD?CC@9<B_Mismatch_0_Sense_+_Library_PoolT
ACAGCAGAAAATAGAGGATTAATTCGGCCGGAGCCAAAACAAGGTGATGATAAGGCTGCTGCAGCTTATAGACAGAGGTCTTGGATGCCCGATC
>Frequency_1_QualityScore_FFGHGHHIGIIIIIJJJJDGIJJDFIIJJJJJIJJIJIGGIICGIIJIGCHHFEHCF7?CCEDCCC?C??==BBCCACD:<<@&8?CCDADCCD_Mismatch_0_Sense_+_Library_PoolT
ATTCGGCCGGAGCCAAAACAAGGTGATGATAAGGCTGCTGCAGCTTATAGACAGAGGTCTTGGATGCCCGATCCTGTAACGGGTTACTATATCC
>Frequency_1_QualityScore_FFGFHHHIJIA>CGIHEHIJJJJII1:CGGHHGIIIJJEIIGGDFGHJIHIGIJIJIEHIGFGGGGHCHHHHCDF@DCECC(;>;>C;>ACCD>_Mismatch_1_Sense_+_Library_PoolT
TGGAATCTGGAGATAAACTTCTTCAGAGACCAATAATTTCTAAGAGTTATCTTTTTCATCGTGGATGTCCTCATGGCTAGGTTTCTTCTCAATC
>Frequency_1_QualityScore_BBFD?F;:22CFEI4;CG@HIICAHG11:?G@77).==C==@=E>GC=)?_Mismatch_0_Sense_+_Library_PoolT
CAGCAGAAAATAGAGGATTAATTCGGCCGGAGCCAAAACAAGGTGATGAT
>Frequency_1_QualityScore_FFHGHDHIIAEH<FHACB>FCHGGHJJJGGIIIJJJJIGE<AGH/9<A<7>;C3=(>@C>C3;:@_Mismatch_0_Sense_+_Library_PoolT
ATGGCTAGGTTTCTTCTCAATCTGAAGGTTGCGGCTGCGGCTGCGGCTGCTGGTGCTCTTTCTGG
>Frequency_1_QualityScore_FFHHHHHJHIJJJJIGIJJJJJJGIJJJJJJJJJJJJJJJJJHIJIJJJJJJHHHHHFFDDDDDDDDDC?BDDDEEFFDEDDDDDDDDD:BDDD_Mismatch_1_Sense_+_Library_PoolT
CGATCCTGTAACGGGTTACTATATCCCTGAAAATCATTTTGGTGAGGCTGATGTAGCGGAACTCAGAGAGAATATTCTCAGAGACCATTTAACT
>Frequency_1_QualityScore_BDF<CF:CFD?DF?GIF9<+9C>F39CCCDDC9?BB*?3)86@E@F@=B@FF8<-;A;AA;;37?_Mismatch_0_Sense_+_Library_PoolT
TAAGGCTGCTGCAGCTTATAGACAGAGGTCTTGGATGCCCGATCCTGTAACGGGTTACTATATCC
>Frequency_1_QualityScore_FFHHHGHJEGIJIIIIJJIIJJGEGHHJJJJIIGIIJGIIII?GHJIIHIIHIG:\8B=@;7@@@CHE9;=@C>>66;AA>>CDCC>A@CDDDD_Mismatch_1_Sense_+_Library_PoolT
AAACAAGGTGATGATAAGGCTGCTGCAGCTTATAGACAGAGGTCTTGGATGCCCGTTCCTGTAACGGGTTACTATATCCCTGAAAATCATTTTG
>Frequency_1_QualityScore_FFHGHHHIJJIJJJJJIJEIJIJJJJJIJHIIHIIGIHIJJIJJIJHHHHHFFFFFEEEEEEEEEDBDDDDCDDDDDDDDDDC>@CDDDDEECD_Mismatch_1_Sense_+_Library_PoolT
GGGCATTCAGGCTATGCGAGGAATCAGCGTAGTAGCGTTGACAGCAGAAAATAGAGGATTAATTCGGCCGGAGCCAAAACAAGTTGATGATAAG
>Frequency_1_QualityScore_FFHHHHHJJCFHIJJJJJJIJJJIJJIGEIJJJJIJJJJJJIIBGFHJIGIJHIIIIIIHGFEEHEFEDCABDDEDDEEEDDCCACDDDCDDED_Mismatch_2_Sense_+_Library_PoolT
AAAACAAGGTGATGATAAGGCTGCTGCAGCTTATAGACACAGGTCTTGGATGCCCGATCCTGTAACGGGTTACTATATCCCTGAAGATCATTTT
>Frequency_1_QualityScore_FFHHHHHIIIIGHIGHIIIIGIIIIIGFGIGIIIIIGGIIGIIIHFHG0?FH@HGFHICF@F;=FB@@DEHHEHGGE<BCDBA(66;;;A>CDC_Mismatch_2_Sense_+_Library_PoolT
TTTGGAATCTGGAGATAAACTTCTTCAGAGACCAATAATTTCTAAGAGTTATCTTTTTCATCGTGGATGTCCTCATGGCTAGGATTCTTCTCAA
>Frequency_1_QualityScore_FFHHHHHJJJJJJJJJJCHHIJIJJJJJJJJIJIGJJFHIGEHEGIJJJJJEEHIIHFFFEEFBABBDCA@CDCBDD8?BDCCDCA@DCC@?CC_Mismatch_2_Sense_+_Library_PoolT
CCGGAGCCAAAACAAGGTGATGATAAGGCTGCTGCAGCTTATAGACACAGGTCTTGGATGCCCGATCCTGTAACGGGTTACTATATCCCTGAAG
>Frequency_1_QualityScore_FFFHDHFIJJJIIJJJJJJJJJGIJJJJJIHIJJJJGIJBDFHIGEHIIJJJIHHGGGBFFEEA>B>D?A_Mismatch_0_Sense_+_Library_PoolT
AGAGTTATCTTTTTCATCGTGGATGTCCTCATGGCTAGGTTTCTTCTCAATCTGAAGGTTGCGGCTGCGG
>Frequency_1_QualityScore_?DBDFF?D?EA<FGA<?AAEHE;8CEG>?FC;F9>?BFFFFFF<=CCB;F@BF=CCBF;96;(;6.;(;(=3>@@A(9A:@3@AD_Mismatch_0_Sense_+_Library_PoolT
TTTGGATTAGGATCAAATCTGGGCATTCAGGCTATGCGAGGAATCAGCGTAGTAGCGTTGACAGCAGAAAATAGAGGATTAATTC
>Frequency_1_QualityScore_D1CBFFF,A?EB@FCBGFHBAFDFEB@?<C?*0;;;;DF4?4B?;\-\5@;@_Mismatch_1_Sense_+_Library_PoolT
GGTTACTTTATCCCTGAAAATCATTTTGGTGAGGCTGATGTAGCGGAACTCA
>Frequency_1_QualityScore_FFHHHHFIIIJGHIJJJGIHIJIGIGHGIHHIJJJJFJJIIJIJIJFIGGIIHFHGHDEDDCCCBCB?A@CCCCCCDBCDDDADDBBD><BDDB_Mismatch_0_Sense_+_Library_PoolT
TTTGGATTAGGATCAAATCTGGGCATTCAGGCTATGCGAGGAATCAGCGTAGTAGCGTTGACAGCAGAAAATAGAGGATTAATTCGGCCGGAGC
>Frequency_1_QualityScore_BDFHDBFIIHGIFGIIIIDHIGIIIBIIIIIIIIIIII@DFGFFHII@FHHAC=@GHEHFHEFHB?BCC;=A?BCDDC:A@B89BCC:CC>9?_Mismatch_0_Sense_+_Library_PoolT
TATAGACAGAGGTCTTGGATGCCCGATCCTGTAACGGGTTACTATATCCCTGAAAATCATTTTGGTGAGGCTGATGTAGCGGAACTCAGAGAG
>Frequency_1_QualityScore_FFFHHGHIJIJJIIGIHGHGIIFEAG@HIIIJI>D:8DEFGBFIIFGGECGEHCEGGHHHHHHFFFDFDCEEEDD;?C@?@BDBDC5;@C@BB>_Mismatch_0_Sense_+_Library_PoolT
TGCTGCAGCTTATAGACAGAGGTCTTGGATGCCCGATCCTGTAACGGGTTACTATATCCCTGAAAATCATTTTGGTGAGGCTGATGTAGCGGAA
>Frequency_1_QualityScore_FFHH?FHIHIJGGIJIJAGHCGI;CHCHHFFFFFFDCCECDDDDDDDCDDBDD<BDDCDDDDDDDEED>BBDDDDDDCCCCDDECDCCDBDDCD_Mismatch_1_Sense_+_Library_PoolT
GGGGTTCATGGATTTGGATTAGGATCAAATCTGGGCATTCAGGCTATGCGAGGAATCAGCGTAGTAGCGTTGACAGCATAAAATAGAGGATTAA
>Frequency_1_QualityScore_D>DF<C2+A2<<<ACCEEC@FG6:F=CFF9B?D0)00(?D/==)=BFF=73).=.=7;CC34(5?66;=@_Mismatch_0_Sense_+_Library_PoolT
AGACAGAGGTCTTGGATGCCCGATCCTGTAACGGGTTACTATATCCCTGAAAATCATTTTGGTGAGGCTG
>Frequency_1_QualityScore_DD8CFFHBA<?DBHGIICHBC>DGGG@<FGGIIE<G00?F>FBF3BB>\5;8;)).7=7?BB9;;5;;;>;>CC:>?CCCA::3>BC@38?_Mismatch_0_Sense_+_Library_PoolT
GGTGATGATAAGGCTGCTGCAGCTTATAGACAGAGGTCTTGGATGCCCGATCCTGTAACGGGTTACTATATCCCTGAAAATCATTTTGGTG
>Frequency_1_QualityScore_BDBF<A+<:ECEECDIHEHF4:CC;FHGH<FFABH?:9D90????FHIID?9D?FGA\-=7./8==D@E3@C?=6?3??BDDE_Mismatch_1_Sense_+_Library_PoolT
CTGGAGATAAACTTCTTCAGAGACCAATAATTTCTAAGAGTTATCTTTTTCATCGTGGATGTCCTCATGGCTAGGTTTCTTCT
>Frequency_1_QualityScore_FFFHHAHIIGIIJJIEGIJI@HIJ>FBGHECIGHEIJJIJIIIHIIHHDH@BE?=F@FHHIHCEGGIIAEHHEHE@C@C;CD@ACCA?(5@_Mismatch_0_Sense_+_Library_PoolT
TGGAATTTGGAATCTGGAGATAAACTTCTTCAGAGACCAATAATTTCTCAGAGTTATCTTTTTCATCGTGGATGTCCTCATGGCTAGGTTT
>Frequency_1_QualityScore_FFHHHHHJJJJFIJIJJJJIIIJJJJJJJJJJJJJJJJJIJJJJJHHFFFFEDEDDDDACDDDEEEDDDCCDBCCCCDCCDDDCDCDCDCCD:A_Mismatch_1_Sense_+_Library_PoolT
GCGTAGTAGCGTTGACAGCAGAAAATAGATGATTAATTCGGCCGGAGCCAAAACAAGGTGATGATAAGGCTGCTGCAGCTTATAGACAGAGGTC
>Frequency_1_QualityScore_DBHGHFHBHIIIJJIIGHJJDGG<EGIIICHIIGIIIGGIDHBGHGHDG/CDHGHIHHGCHHFFFFFFC>CCEDEDBBCDDDDD2>CDDD:@B_Mismatch_0_Sense_+_Library_PoolT
CTGCTGCAGCTTATAGACAGAGGTCTTGGATGCCCGATCCTGTAACGGGTTACTATATCCCTGAAAATCATTTTGGTGAGGCTGATGTAGCGG
>Frequency_1_QualityScore_FFHHHHBHDHIJIIIGGIJJIIHHJIJJJDEFHIJIIIII>GBFDHHIIIJJJJJGJGIJIIIGIIIJIDCCHFGEF)?BBDEAECACACD35@_Mismatch_1_Sense_+_Library_PoolT
ATCTGGAGATAAACTTCTTCAGAGACCAATAATTTCTAAGAGTTATCTTTTTCATCGTGGATGTCCTCATGGCTAGGTTTCTTCTCAATCTGAA
>Frequency_1_QualityScore_FFHFHHHJIJJJJIJJJIJIIGIJJJIJJJIJJJEHJ?FHIGIFIFCHEG<AFG@DCEHHHEH9?=DCCBCACDDCC=A>CCCCACDDCD9<AB_Mismatch_0_Sense_+_Library_PoolT
AGGTGATGATAAGGCTGCTGCAGCTTATAGACAGAGGTCTTGGATGCCCGATCCTGTAACGGGTTACTATATCCCTGAAAATCATTTTGGTGAG
>Frequency_1_QualityScore_FFGDFFHJJJIIIGIJCGIJIFHIIJHJIJIJIIGGBGEGIJGHICBGCGBDHHEEGGCAEHB:BBDBC;>@>BBB???ACCDC>CCD@A3_Mismatch_1_Sense_+_Library_PoolT
TGGAGCCAAAACAAGGTGATGATAAGGCTGCTGCAGCTTATAGACAGAGGTCTTGGATGCCCGATCCTGTAACGGGTTACTATATCCCTGA
>Frequency_1_QualityScore_BDB<CFDGFED;AE+A<CDE>@F;CAA<??DB0099?BFBFIBB=8@FF7C>@@@=DEECCEFFFD6D@(6(5?B;3>BA_Mismatch_0_Sense_+_Library_PoolT
CTTATAGACAGAGGTCTTGGATGCCCGATCCTGTAACGGGTTACTATATCCCTGAAAATCATTTTGGTGAGGCTGATGTA
>Frequency_1_QualityScore_FFHHHHHJJJJIJJCGHJJIIJJJJGIIJIIJJIEGIJJJDFHIIGIGIIIIJJGIIJHHGHHHHFF;;@AEDBDBDCDCDCB@BBDDDDCDC?_Mismatch_1_Sense_+_Library_PoolT
CTTATATACAGAGGTCTTGGATGCCCGATCCTGTAACGGGTTACTATATCCCTGAAAATCATTTTGGTGAGGCTGATGTAGCGGAACTCAGAGA
>Frequency_1_QualityScore_EFHB?BFEFEHGEGEH;FHG>EGGGGA/-=CH==)=?;??77?A6(666>=?\,08+3>(328<@C3>:(+((++:>@AC(>C_Mismatch_2_Sense_+_Library_PoolT
CTGAAGGTTGCGGCTGCGGCTGCGGCTGCTGGTGCTCTTTCTGGATCTGGGGGTCATGGGTTTGGATTAGGATCAAATCTGGG
>Frequency_1_QualityScore_FFHHHGHJJJIIIJIJGIJJJJJJJIIJGIJIJJJJJJJFGGJJIJJGIHHHHFFFFFDCACEECDDDCCCCB:?@CCDDCA8@C-5<5?_Mismatch_0_Sense_+_Library_PoolT
AGAAAATAGAGGATTAATTCGGCCGGAGCCAAAACAAGGTGATGATAAGGCTGCTGCAGCTTATAGACAGAGGTCTTGGATGCCCGATCC
>Frequency_1_QualityScore_FFHHHHDIJJJJJJIJGIJJJJJJIIJIIIIGJJIHIIIJJJJJJIJJJJJHHHGHFFFFFFFDDDDDDBBDDDDDDDBADDCDDDCEEEDDCD_Mismatch_0_Sense_+_Library_PoolT
GCATTCAGGCTATGCGAGGAATCAGCGTAGTAGCGTTGACAGCAGAAAATAGAGGATTAATTCGGCCGGAGCCAAAACAAGGTGATGATAAGGC
>Frequency_1_QualityScore_FEGHGHHJJJJJJJGIJJJJJIJIEHJIIJJJJJIJIJJJIJJIIJJJGFFFEEEDDDDDDCCDDDADDCDDDDDDCACCDDDDDDCDCDCDCD_Mismatch_1_Sense_+_Library_PoolT
TCAGCGTAGTAGCGTTGACAGCAGAAAATAGAGGATTAATTCGGCCGGAGCCAAAACAAGGTGATGATAAGGCTGCTGCAGCTTATAGACACAG
>Frequency_1_QualityScore_FFHHHHGJJJJJJJIJJJ?GHIIJIIIJJJJIJJIIIJIJIIJIJGIJHHFF7@BDEFCCC@CDD@@BDAC@CCC@BB)<<CCDED@ADCCC<@_Mismatch_0_Sense_+_Library_PoolT
GCCGGAGCCAAAACAAGGTGATGATAAGGCTGCTGCAGCTTATAGACAGAGGTCTTGGATGCCCGATCCTGTAACGGGTTACTATATCCCTGAA
>Frequency_1_QualityScore_FFHHGHHJJIIECGEGIGDGFHIJIIJJIIJIDHHHHIIIIIGHIGHAEHEFF2@CEDAEBD\8?CCD@@CC@BCCDDDDCADACACCB?CCD@_Mismatch_1_Sense_+_Library_PoolT
GCCCGATCCTGTAACGGGTTACTATATCCCTGAAAATCATTTTGGTGAGGCTGATGTAGCGGCACTCAGAGAGAATATTCTCAGAGACCATTCA
>Frequency_1_QualityScore_FFHHHHHJJJIIJIJJIJIIJGIIGJIJHIJJIIJGIGIGGIJIJJIHHHFDBDDDDDDDDDDDDACDDAADDDDCDDDDDDDCDDDDDDDDDC_Mismatch_0_Sense_+_Library_PoolT
GGAATCAGCGTAGTAGCGTTGACAGCAGAAAATAGAGGATTAATTCGGCCGGAGCCAAAACAAGGTGATGATAAGGCTGCTGCAGCTTATAGAC
>Frequency_1_QualityScore_FFHHHHHIJJJJIJJHGIJIHIJGIHGIJIGIIIJIJIJJJJJJJJJJHJIJHFFDDDDDDDDDBCD:ACCCACCCCDDDDDCCDCCC9@CC>3_Mismatch_0_Sense_+_Library_PoolT
GAGGAATCAGCGTAGTAGCGTTGACAGCAGAAAATAGAGGATTAATTCGGCCGGAGCCAAAACAAGGTGATGATAAGGCTGCTGCAGCTTATAG
>Frequency_1_QualityScore_FFHHHFBHGGHIJJIIJJIIIIGGJIJBCHGIGGI;DGHFHDCCHBEFFDCEEEDEEEEDDD??CBB?BBBDD::>C@D@><ACCCDDD<?C>A_Mismatch_1_Sense_+_Library_PoolT
CGACAGAGGTCTTGGATGCCCGATCCTGTAACGGGTTACTATATCCCTGAAAATCATTTTGGTGAGGCTGATGTAGCGGAACTCAGAGAGAATA
>Frequency_1_QualityScore_+ACABC>FEE<?FCEC?FAE<<CA3AEEG<B1:CFAFGIDI<@?FDBB8=F@@EEE4CEFFDBB;>?;>5555>>>BA<<ABBA>>@_Mismatch_1_Sense_+_Library_PoolT
TATTTGGATTAGGATCAAATCTGGGCATTCAGGCTATGCGAGGAATCAGCGTAGTAGCGTTGACAGCAGAAAATAGAGGATTAATTC
>Frequency_1_QualityScore_FF)CFDFIIIJJJIJGIIIJJIJJ<DHIJJGIJJJJIGIIJIJJJJFFHF<BCECEECDDEDDCCDDCDDDDDDDCDBBAABBDB<@C:@:>9@_Mismatch_1_Sense_+_Library_PoolT
GCCGCTGCAGCTTATAGACAGAGGTCTTGGATGCCCGATCCTGTAACGGGTTACTATATCCCTGAAAATCATTTTGGTGAGGCTGATGTAGCGG
>Frequency_1_QualityScore_FFHHHHHJJJJJJJJHJJIIJJJJJJJJJJJJIJJJJJJJJJIJHCHHHHFFFFFFEEECEDDCDCCDCCCDCCDDDCD:CCCCDCDCACDD9@_Mismatch_0_Sense_+_Library_PoolT
GACAGCAGAAAATAGAGGATTAATTCGGCCGGAGCCAAAACAAGGTGATGATAAGGCTGCTGCAGCTTATAGACAGAGGTCTTGGATGCCCGAT
>Frequency_1_QualityScore_F3DHHGHIGIGGGHIJJJJIJJIJI@FHIIJJJJHIJJGHGGGGIGIIGGIIDHIGFFHFFEEDEDECDDB@CCDCCDDD@DDDDDDDDDCA@C_Mismatch_1_Sense_+_Library_PoolT
CATGGATGCCCGATCCTGTAACGGGTTACTATATCCCTGAAAATCATTTTGGTGAGGCTGATGTAGCGGAACTCAGAGAGAATATTCTCAGAGA
>Frequency_1_QualityScore_FFHHFHHGIJJJJJJJJGIIIIJFGIJIJJJJJIIJIHHHHGHFFFFFEDDDDDDDDDDDDBBB@DEDDDDDDDDDDDDDCCDDCDCDDDDDDD_Mismatch_0_Sense_+_Library_PoolT
GGGGTTCATGGATTTGGATTAGGATCAAATCTGGGCATTCAGGCTATGCGAGGAATCAGCGTAGTAGCGTTGACAGCAGAAAATAGAGGATTAA
>Frequency_1_QualityScore_FFHDHHHGIIJJHIJIJJJIJJHJJJJIJGIJIJJJJJJJJJJJJJHHFFFFEDEDDDD>CCDDEFEDDDCDBBDDDDDCCDDDCDACCCDDD:_Mismatch_0_Sense_+_Library_PoolT
AGCGTAGTAGCGTTGACAGCAGAAAATAGAGGATTAATTCGGCCGGAGCCAAAACAAGGTGATGATAAGGCTGCTGCAGCTTATAGACAGAGGT
>Frequency_1_QualityScore_DFHHHHGIIBFB>>HHHIJIHHGIJIIIIJIFG>FDGBFBFGGGIJIIBFHDFGB;FHGGEGG==CAEGGHA7?;;BDDD@6>CCED_Mismatch_0_Sense_+_Library_PoolT
GAGATAAACTTCTTCAGAGACCAATAATTTCTCAGAGTTATCTTTTTCATCGTGGATGTCCTCATGGCTAGGTTTCTTCTCAATCTG
>Frequency_1_QualityScore_DDFFF;3<<:;<:A+<:4A<939AF*:*C9C?FFEGG:)8@D/8=BF<-;F\5:77=A@?@BD;3.;AC>;;;@BD_Mismatch_1_Sense_+_Library_PoolT
GGCTGCTGCAGCTTATAGACAGAGGTCTTGGATGCCCGATCCTGTAACGGGGTACTATATCCCTGAAAATCATTTT
>Frequency_1_QualityScore_FFGHFDHAB>>>EADHEGEB>FH>GGBE<D<D9DF>DHHGI?FHGBFGF==1@A@;?A?EH>@B?DCD(6>;@:>>@DD_Mismatch_0_Sense_+_Library_PoolT
TAAGGCTGCTGCAGCTTATAGACAGAGGTCTTGGATGCCCGATCCTGTAACGGGTTACTATATCCCTGAAAATCATTTT
>Frequency_1_QualityScore_FFHGHFGJJJJBEHIJJIJIIJJJJJJIJIJJJJGGJJIJBECGC=CFIIJGGGGHGHABBEDDAEEE?@B;?<AC@C@ADDD@C<CCCAC4@A_Mismatch_0_Sense_+_Library_PoolT
CCAAAACAAGGTGATGATAAGGCTGCTGCAGCTTATAGACAGAGGTCTTGGATGCCCGATCCTGTAACGGGTTACTATATCCCTGAAAATCATT
>Frequency_1_QualityScore_FFHHHHFHIJJJJJJJJJJJJJGHHIJJJJJJJJJJIIJIJIIJJJJJJJHIJJJJJJJFGGHJIHIIHEHIGHHHHH?CDFDDDDD@?B>><8_Mismatch_0_Sense_+_Library_PoolT
TCAGAGACCAATAATTTCTCAGAGTTATCTTTTTCATCGTGGATGTCCTCATGGCTAGGTTTCTTCTCAATCTGAAGGTTGCGGCTGCGGCTGC
>Frequency_1_QualityScore_FFGHHHGIJJIGEHJIIIIIJJIFFHFHGJJJJJIIIJJIJJIJIJIIIGHFHHHHCDFEEDDDDDDDBCCDDBDBCDCCDCDEDDCCCCC??>_Mismatch_0_Sense_+_Library_PoolT
TCAGGCTATGCGAGGAATCAGCGTAGTAGCGTTGACAGCAGAAAATAGAGGATTAATTCGGCCGGAGCCAAAACAAGGTGATGATAAGGCTGCT
>Frequency_1_QualityScore_?D?F?F<?EG@+C<+CE@?+,2??C;9C>BDD?:D><@?BFB<BFD>GG*/983DEA9=84@;=77=@DE_Mismatch_0_Sense_+_Library_PoolT
AATCTGGAGATAAACTTCTTCAGAGACCAATAATTTCTCAGAGTTATCTTTTTCATCGTGGATGTCCTCA
>Frequency_1_QualityScore_FFHHHHHIJIIJJJJJEFGHIHIIJIJJJJJJJJJJJJJJJIJHIIIJJIJIIJIGHHHFFDDDDCDDCC@BCDDEDFEDEDDDDDDDCDEADD_Mismatch_1_Sense_+_Library_PoolT
GCGATCCTGTAACGGGTTACTATATCCCTGAAAATCATTTTGGTGAGGCTGATGTAGCGGAACTCAGAGAGAATATTCTCAGAGACCATTCAAC
>Frequency_1_QualityScore_FFHHHHHIJJJJJJJIJJJJIJJJJJJJJIJJJJIIJJIJJJFIJIIJIJJJIHGDCHHEHBDDDDEEDDBDDDDDDDCDDDCDDDEEEDDDDD_Mismatch_0_Sense_+_Library_PoolT
TGGATTTGGATTAGGATCAAATCTGGGCATTCAGGCTATGCGAGGAATCAGCGTAGTAGCGTTGACAGCAGAAAATAGAGGATTAATTCGGCCG
>Frequency_1_QualityScore_FFHHGHHGHJJJJEHGHIIJIIIJJJIHIIJGGIIJHGFHIJIIJGGDHGGIICGHJJJJIGIIHIIHHEEHFHFDDDEFEE@BACC>@@CDCD_Mismatch_1_Sense_+_Library_PoolT
TTTTGGAATCTGGAGATAAACTTCTTCAGAGACCAATAATTTCTCAGAGTTATCTTTTTCATCGTGGATGTCCTCATGGCTAGGTTTCTTCTCA
>Frequency_1_QualityScore_D?CDB<3A2<C<@C)<??>E<?:))?@D2DE<DEB@BDEDDBBEEIIE>@@=A6@@>>??=(7;@_Mismatch_2_Sense_+_Library_PoolT
TCTTGGATGCCCGATCCTGTAACGGGTTACTATATCCCTGAAGATCATTTTGGTAAGGCTGATGT
>Frequency_1_QualityScore_FFHHHHGEHIJJIJJJIJJJJJIJJJGIJJJJJDHIJJJJGGJJJJJGIIIJJJJJJJHHHEFFFFDECCEFE@C@B;;@@CC:CCCB@CDCDD_Mismatch_1_Sense_+_Library_PoolT
TCAGAGGTCTTGGATGCCCGATCCTGTAACGGGTTACTATATCCCTGAAAATCATTTTGGTGAGGCTGATGTAGCGGAACTCAGAGAGAATATT
>Frequency_1_QualityScore_FFHFHFHEHJJBHHEHH<FGBBHIIIIGGHCEGHIGIGIJIIIE=G<FBFHIIIJJIGCHCEDBEDDE>@?C==CCCCAC@ABDDD@CDDDDDD_Mismatch_0_Sense_+_Library_PoolT
CATGGATTTGGATTAGGATCAAATCTGGGCATTCAGGCTATGCGAGGAATCAGCGTAGTAGCGTTGACAGCAGAAAATAGAGGATTAATTCGGC
>Frequency_1_QualityScore_BDHFGDHGHGIBIIHHGEECFG<HIIIIGGGIG9?FHGHIFIIE9FGGD@<?BFDBCCGEFFHCIGGH7=@7=?CEA=CEE@C_Mismatch_0_Sense_+_Library_PoolT
TAAACTTCTTCAGAGACCAATAATTTCTCAGAGTTATCTTTTTCATCGTGGATGTCCTCATGGCTAGGTTTCTTCTCAATCTG
>Frequency_1_QualityScore_FFHD5:?CDDC>ACDDDDCCDDD?CDDDDDDCDADDDCCDCCCCDD@C@B?BDDDCCCDD>?@BDEDDDDDBDDCCDDB994?CD@CCDDCDCD_Mismatch_1_Sense_+_Library_PoolT
GGGGTTCATGGATTTGGATTGGGATCAAATCTGGGCATTCAGGCTATGCGAGGAATCAGCGTAGTAGCGTTGACAGCAGAAAATAGAGGATTAA
>Frequency_1_QualityScore_?D82<<:ACGGFE<A3;9?A1:EAG9*:*:?C9DF<*?2))(-5;\@@_Mismatch_1_Sense_+_Library_PoolT
GTAGTAGCGTTGACAGCAGAAAATAGAGTATTAATTCGGCCGGAGCCA
>Frequency_1_QualityScore_FFHHHGHIGIJJJJIJJJJJJIIJJIJJJIIIJIJJIJJJIJJJJJIJIGHFHHBFFDEEEDCDC?CCDCDDDDDDDDDEEE@BDDDDDDBBDD_Mismatch_0_Sense_+_Library_PoolT
GGATTAGGATCAAATCTGGGCATTCAGGCTATGCGAGGAATCAGCGTAGTAGCGTTGACAGCAGAAAATAGAGGATTAATTCGGCCGGAGCCAA
>Frequency_1_QualityScore_FFHHHHHJJJJIIIJIJJIJIJJJJJJJJJJJJJIJJJJJJHJJIIJJIIJHHHHHFFFBCEEDECDCD?CDDDEEEDDDDDBDDDDD_Mismatch_0_Sense_+_Library_PoolT
AGGATCAAATCTGGGCATTCAGGCTATGCGAGGAATCAGCGTAGTAGCGTTGACAGCAGAAAATAGAGGATTAATTCGGCCGGAGCCA
>Frequency_1_QualityScore_FFHHHHHJIJJJJJJIJJGIJJJJJIJJJHIJGIJJJIJJIIJJJIGHHHHFFFDFFEDEEEEEEDDDDDDDDDDDDDDDBBCD>ACCD@DD@C_Mismatch_0_Sense_+_Library_PoolT
GGGCATTCAGGCTATGCGAGGAATCAGCGTAGTAGCGTTGACAGCAGAAAATAGAGGATTAATTCGGCCGGAGCCAAAACAAGGTGATGATAAG
>Frequency_1_QualityScore_FFHHHHHJJJIIIJJJFIJJIIHIJJGIJFGGIJJIJIJJJJJIIJIDHJJJJJJJHHHHHFFFFFCEDEDDDDD=CDCCCCCBBCACCDDDDE_Mismatch_2_Sense_+_Library_PoolT
AGGTCTTGGATGCCCGATCCTGTAACGGGTTACTATATCCCTGAAGATCATTTTGGTAAGGCTGATGTAGCGGAACTCAGAGAGAATATTCTCA
>Frequency_1_QualityScore_FDHHHHFIIHIJBGEHE8CGHGHIIGHIFDGIIIIJJEHGGDIJIIJJEEAEEECB?@:?CCCDDDD@@4:CCCEEDCCA>C<8:4@CCD>A_Mismatch_0_Sense_+_Library_PoolT
GCGAGGAATCAGCGTAGTAGCGTTGACAGCAGAAAATAGAGGATTAATTCGGCCGGAGCCAAAACAAGGTGATGATAAGGCTGCTGCAGCTT
>Frequency_1_QualityScore_DDHHFHHIJIIIIJIIEIHIICDFHIDGHIJJJJJJGIJJJJJIJIFIHHHHHHGFFFDDDDDDDDDBDDDDD>CCCDDDEDDDDDDBCDDCDD_Mismatch_0_Sense_+_Library_PoolT
CTATGCGAGGAATCAGCGTAGTAGCGTTGACAGCAGAAAATAGAGGATTAATTCGGCCGGAGCCAAAACAAGGTGATGATAAGGCTGCTGCAGC
>Frequency_1_QualityScore_DDFHHDH<EB3EBFH?A9FHGBGA@D1?GHFAFBGD<FE?.<7)8888=FHB\-=?EH>7;;;@;>CCCCCCC>@>@;8??:?B?_Mismatch_0_Sense_+_Library_PoolT
AGGCTGCTGCAGCTTATAGACAGAGGTCTTGGATGCCCGATCCTGTAACGGGTTACTATATCCCTGAAAATCATTTTGGTGAGGC
>Frequency_1_QualityScore_FFHHHHHJJJIJJJJJJJJIJJJJJJJJIJJJJJJJJJJJJJIJJJCGIHHFHHHFFFFFDEEEEDDDDDDDDDDDDCDD@CCDCDCDDBDDDD_Mismatch_1_Sense_+_Library_PoolT
TGACAGCAGAAAATAGAGGATTAATTCGGCCGGAGCCAAAACAAGGTGATGATAAGGCTGCTGCAGCTTATAGACACAGGTCTTGGATGCCCGA
>Frequency_1_QualityScore_FFHHHHHIJJJJIEHGHEHIIIJJJJJIJJJIJJJIIIJIIIJJIIIGIFDGIIJJJIIJIJJIFHBEDEHGGHHEHHHFFFFC>@CEECCDAA_Mismatch_1_Sense_+_Library_PoolT
ATTTGGAATCTGGAGATAAACTTCTTCAGAGACCAATAATTTCTAAGAGTTATCTTTTTCATCGTGGATGTCCTCATGGCTAGGTTTCTTCTCA
>Frequency_1_QualityScore_FFHHHHHJJJJIJIJIGIGIIIJJJJJGGJIJJJIJHGCFHIGIJJJJJIHHHHHFFFFEEEEEEDDDDCDBB:>CCDDCCA@CCCDDCCCD?C_Mismatch_0_Sense_+_Library_PoolT
GGAGATAAACTTCTTCAGAGACCAATAATTTCTCAGAGTTATCTTTTTCATCGTGGATGTCCTCATGGCTAGGTTTCTTCTCAATCTGAAGGTT
>Frequency_1_QualityScore_FFHHHHHJJJJJJIGHJJJIJJJJJJJJJJJJJJJIIIIJGIIJJIIJBHHHIJJJJIJJIEEHFBDCE@CCDD;?ACCDEDEEEDDCCCCCCD_Mismatch_0_Sense_+_Library_PoolT
GAGCCAAAACAAGGTGATGATAAGGCTGCTGCAGCTTATAGACAGAGGTCTTGGATGCCCGATCCTGTAACGGGTTACTATATCCCTGAAAATC
>Frequency_1_QualityScore_FDHHGHGGEHIGHCEDHGEHEGGEHGHECCDBFDHE<BBFGEAAG;CCEC>=C@>AEFHFFD@@DACAA;CBD@@?@BBD9::@_Mismatch_0_Sense_+_Library_PoolT
TGCAGCTTATAGACAGAGGTCTTGGATGCCCGATCCTGTAACGGGTTACTATATCCCTGAAAATCATTTTGGTGAGGCTGATGT
>Frequency_1_QualityScore_DDFHHHHIIAHHIGJGHGIGIGIGIJJIGCEHIIJJJHJGHIJJIHHIGECHGIGGHFHIE;FEG=@CHAHEFA76;B_Mismatch_0_Sense_+_Library_PoolT
ATTTCTCAGAGTTATCTTTTTCATCGTGGATGTCCTCATGGCTAGGTTTCTTCTCAATCTGAAGGTTGCGGCTGCGGC
>Frequency_1_QualityScore_FFHHHHHJJJJJJJAFHIGJJJJIIJJJGHIIIIJIJJIJIJJJEIIIADHIJGIGGDHGGBEFDEEEEAEDBD;BBDDEEDEDDDDCCDDDDD_Mismatch_1_Sense_+_Library_PoolT
GAGCCAAAACAAGGTGATGATAAGGCTGCTTCAGCTTATAGACAGAGGTCTTGGATGCCCGATCCTGTAACGGGTTACTATATCCCTGAAAATC
>Frequency_1_QualityScore_BDDFHHFIIEHICGG?FHD?EHACDDHFIIGIGHG3FC(8=@CG>EHE@ECAHHH@@BEDBA\85@BBB>ACBBBBCA+4>C:@>C_Mismatch_1_Sense_+_Library_PoolT
TCAGGCTATGCGAGGAATCAGCGTAGTAGCGTTGACAGCAGAAAATAGAGGATTAATTCGGCGGGAGCCAAAACAAGGTGATGATA
>Frequency_1_QualityScore_FFHHHHHJJJIJJIJIJJJJIJJFHIIIJJJJJJIIEHJJIIIGHHIJHBDGIIGIIIIHGHGHFFFFFDEEEECDA?CDBDD?ACC@@ACB>9_Mismatch_0_Sense_+_Library_PoolT
CTGCTGCAGCTTATAGACAGAGGTCTTGGATGCCCGATCCTGTAACGGGTTACTATATCCCTGAAAATCATTTTGGTGAGGCTGATGTAGCGGA
>Frequency_1_QualityScore_DDA?+A?EFD3?<A<C@AF<CBGB?4C_Mismatch_0_Sense_+_Library_PoolT
AATTTCTCAGAGTTATCTTTTTCATCG
>Frequency_1_QualityScore_FFDHHFFHG?FHIII?HHEHIBCFBGHFECGIGIGIIIIIFHIIIGGIEEHBDFFCEEDB@B=>@A?;<;?4:>AABACDDCDD3@BBCDD<@A_Mismatch_2_Sense_+_Library_PoolT
GGTTCATGGATTTGGATTGGGATCAAATCCGGGCATTCAGGCTATGCGAGGAATCAGCGTAGTAGCGTTGACAGCAGAAAATAGAGGATTAATT
>Frequency_1_QualityScore_FFHHHHHJJJJIIJJJJJJJIJJIIJIIHJGGIJJJJIJJJIJJIEHGHIIGJHGIGIIJJIGGI=DHGECAHEHFFFEDBDEE;@CEDD?@@@_Mismatch_0_Sense_+_Library_PoolT
ACTTCTTCAGAGACCAATAATTTCTCAGAGTTATCTTTTTCATCGTGGATGTCCTCATGGCTAGGTTTCTTCTCAATCTGAAGGTTGCGGCTGC
>Frequency_1_QualityScore_FFHHHHHJJJJDIHIJJJIFHIJJJJIIIJJIIIJIJJJIGIGIIGIICHIIIGHGHIIIBHIGJEHFDCCEDEED@BB?DCDD;@DBDDDDCB_Mismatch_0_Sense_+_Library_PoolT
GCTCTTTCTGGATCTGGGGTTCATGGATTTGGATTAGGATCAAATCTGGGCATTCAGGCTATGCGAGGAATCAGCGTAGTAGCGTTGACAGCAG
>Frequency_1_QualityScore_ADADAD??E>2CF?A;CE@:DD_Mismatch_0_Sense_+_Library_PoolT
CTCAATCTGAAGGTTGCGGCTG
>Frequency_1_QualityScore_DDFFHDHIIIIAHHEBHBGIIIIIIII?FCGHGDHBHIIIBDGHHCEE=ACECDF@BC3@A(;;A:C@@:<:A@89<B@C4>CCDBB)<A@A:B_Mismatch_1_Sense_+_Library_PoolT
ATTAATTCGGCCGGAGCCAAAACAAGGTGATGATAAGGCTGCTGCAGCTTATAGACACAGGTCTTGGATGCCCGATCCTGTAACGGGTTACTAT
>Frequency_1_QualityScore_FFHHHHGIIJJJIJJIJJJJJIJJJJJJIHIIJJJGIJIIJJAGIGIJIFCHHHHFFFEEEEDCDCD@CCCCDCCD:A>CCCCCCBCDB9>BBC_Mismatch_0_Sense_+_Library_PoolT
AGCAGAAAATAGAGGATTAATTCGGCCGGAGCCAAAACAAGGTGATGATAAGGCTGCTGCAGCTTATAGACAGAGGTCTTGGATGCCCGATCCT
>Frequency_1_QualityScore_FFHHHHHJJJJJCIIGIJIHIIJIIIIIIIJHIJJJJJJJIIJGBGE=DB>>;3(;,5:::5>A;;:@((::(:AD_Mismatch_0_Sense_+_Library_PoolT
CTCATGGCTAGGTTTCTTCTCAATCTGAAGGTTGCGGCTGCGGCTGCGGCTGCTGGTGCTCTTTCTGGATCTGGGG
>Frequency_1_QualityScore_FFHHHHHJJJJJJJJJIIIJEGHGIIJIIJJJJJJJ?HGIIJIJJIIIIGIJIEGFHIIJHHBBBFFEFCCEEECCACDDDDCCDEEDD?8@<?_Mismatch_1_Sense_+_Library_PoolT
AGTGATGATAAGGCTGCTGCAGCTTATAGACAGAGGTCTTGGATGCCCGATCCTGTAACGGGTTACTATATCCCTGAAAATCATTTTGGTGAGG
>Frequency_1_QualityScore_FFHHHHHJJIGHIJJJJDHIIJIGIJIJJJJIJJJJJJJJIJJJHIJJIJJJHHHHHHFFDDBDDDDDDCCDDDDDEEEEDEDDDDDDCCCEEE_Mismatch_2_Sense_+_Library_PoolT
CCCGATCCTGTAACGGGTTACTATATCCCTGAAGATCATTTTGGTAAGGCTGATGTAGCGGAACTCAGAGAGAATATTCTCAGAGACCATTCAA
>Frequency_1_QualityScore_DDDDDBDI<?EED::C<3<<CAF?EEED?9?CDFICD?DDC@DDDDDEI@DEBBDCDDEIAEE>CEEDC@CDC_Mismatch_0_Sense_+_Library_PoolT
TGGAGATAAACTTCTTCAGAGACCAATAATTTCTCAGAGTTATCTTTTTCATCGTGGATGTCCTCATGGCTAG
>Frequency_1_QualityScore_FFHHHHHIJJIJJIIJJJJJHIIJJIIHIIIJJJHIJIJJJJJJJJIHIJJJJIJJJHHHHFFFDDDDDCDDDDDDDDDEEDDCEDDDCDDDDD_Mismatch_2_Sense_+_Library_PoolT
ATGCCCGATCCTGTAACGGGTTACTATATCCCTGAAGATCATTTTGGTAAGGCTGATGTAGCGGAACTCAGAGAGAATATTCTCAGAGACCATT
>Frequency_1_QualityScore_FFHHHHHJIIHIJJJJJIIJJJJIDHHHGIIIIJJJFIIIJJJHIJFHIGHIJJIIJIIJJJI4@EECGHHE?EEHHB;CEF>CEEDDBD@B@B_Mismatch_0_Sense_+_Library_PoolT
TTCTTCAGAGACCAATAATTTCTCAGAGTTATCTTTTTCATCGTGGATGTCCTCATGGCTAGGTTTCTTCTCAATCTGAAGGTTGCGGCTGCGG
>Frequency_1_QualityScore_DDFHHHHBGEFDBHGI>AFFFAGFEGAHEG6?;@@F4-=8=?_Mismatch_0_Sense_+_Library_PoolT
GTTTCTTCTCAATCTGAAGGTTGCGGCTGCGGCTGCGGCTGC
>Frequency_1_QualityScore_FFHHHHHJJJJJIIGDCHBDECGGIJBFGICHICCGIJ;BGGGFH?EHFCD;@DCCE@CCDDDCDDDDDDCDDDEDDDDDCCCDBDD9BDDDDD_Mismatch_0_Sense_+_Library_PoolT
TGCGGCTGCGGCTGCTGGTGCTCTTTCTGGATCTGGGGTTCATGGATTTGGATTAGGATCAAATCTGGGCATTCAGGCTATGCGAGGAATCAGC
>Frequency_1_QualityScore_FFHHHHHIIJJJJJJJGIJJJJJGIJJJJIIJJJJJJJJJJJJIJIJJJIGIJIJJJJJJGHGFFDDDDDDDDDDDDFEDD>BDDDDDDDD_Mismatch_0_Sense_+_Library_PoolT
CTTTCTGGATCTGGGGTTCATGGATTTGGATTAGGATCAAATCTGGGCATTCAGGCTATGCGAGGAATCAGCGTAGTAGCGTTGACAGCAG
>Frequency_1_QualityScore_FFFFGHHIIIIEGIGJJJIIEGHIJBHICDGGGHFF@@EHGHBFEA?DHEC<BG2=CGG@EEC>7?CDD6>\55;>CCCC@CCC:9A:>C@CCA_Mismatch_2_Sense_+_Library_PoolT
CCAAAACAAGGTGATGATAAGGCTGCTGCAGCTTATAGACACAGGTCTTGGATGCCCGATCCTGTAACGGGTTACTATATCCCTGAAGATCATT
>Frequency_1_QualityScore_FFHHDFHIJJJJJJJJJJJIIJEGHGIJJJJJJJJIIJ?DGGHIIIJIJJIIIIIGIHHIJGHH4??CCEDEEEEDDCCCDDCDCCDDDCDABC_Mismatch_0_Sense_+_Library_PoolT
AAGGTGATGATAAGGCTGCTGCAGCTTATAGACAGAGGTCTTGGATGCCCGATCCTGTAACGGGTTACTATATCCCTGAAAATCATTTTGGTGA
>Frequency_1_QualityScore_FFHHHHHJJJJGIJFHIJJIJJJJJJJJJJJJJJJJIJJJJJJJJJIIIIJHHFDDDDDDDDDDDD@CDDCADEDDDDDDDDDCCDDCDCC<CC_Mismatch_0_Sense_+_Library_PoolT
AGGAATCAGCGTAGTAGCGTTGACAGCAGAAAATAGAGGATTAATTCGGCCGGAGCCAAAACAAGGTGATGATAAGGCTGCTGCAGCTTATAGA
>Frequency_1_QualityScore_FFHFDFHEHIIIJJJJJGHIIEHJJGCHGEIIGHIJGGEFGI9BF?EG*??B>FBF@<CEA=@@DBHEBDCAB>@BB;B_Mismatch_0_Sense_+_Library_PoolT
CTCAGAGTTATCTTTTTCATCGTGGATGTCCTCATGGCTAGGTTTCTTCTCAATCTGAAGGTTGCGGCTGCGGCTGCGG
>Frequency_1_QualityScore_FFHHHHHJGIIJIJJJGGGIJ9BFGICIIIJJJJIIGHIDHGHIGHEEFE>E?CF7@CECECECACD\288@:>4>C:8BB0<<ACA>@CCDD>_Mismatch_0_Sense_+_Library_PoolT
TCGGCCGGAGCCAAAACAAGGTGATGATAAGGCTGCTGCAGCTTATAGACAGAGGTCTTGGATGCCCGATCCTGTAACGGGTTACTATATCCCT
>Frequency_1_QualityScore_FDFFDFFGGIIIJJJIJIJJG9DCHHHDGGIIJIIBGAC>EHEHEF>CEHFFDFF@;@CC>ACCCDC@:;?BCCCD@C?<<0<ACCDECCDDCA_Mismatch_1_Sense_+_Library_PoolT
TCGGCCGGAGCCAAAACAAGGTGATGATAAGGCTGCTGCAGCTTATAGACAGAGGTCTTTGATGCCCGATCCTGTAACGGGTTACTATATCCCT
>Frequency_1_QualityScore_FFGFGHGJJJIJJIIEHHHIIJHIGIGHIJIIJJIGIJJIJIGIIJIJHGHEHIHGGHHDHHEDFDDDDCCCCCDCD?CDDC@@DDECCCCCBD_Mismatch_2_Sense_+_Library_PoolT
GGATGCCCGATCCTGTAACGGGTTACTATATCCCTGAAGATCATTTTGGTAAGGCTGATGTAGCGGAACTCAGAGAGAATATTCTCAGAGACCA
>Frequency_1_QualityScore_FFHHHHHJJJJJIJJJJJHIJJJJJDGHIJJJIJIJJJJJJJJJJJJJJJJJHICHGHHFFFFFFFEDDBDDEDDDDDDDDDDDEEEEDEDDDC_Mismatch_1_Sense_+_Library_PoolT
CTTGGATGCCCGATCCTGTAACGGGTTACTATATCCCTGAAAATCATTTTGGTGAGGCTGATGTAGCGTAACTCAGAGAGAATATTCTCAGAGA
>Frequency_1_QualityScore_BDHDFFFIIIEHIIIFDHHIGGICFHGIGEFF?FHGGGGGHGIEHHHFF=DCDFEDFDCEED<??CCC5:(:@@CCC>A><39?+<@@>C>4:<_Mismatch_1_Sense_+_Library_PoolT
GCGTTGACAGCAGAAAATAGAGGATTAATTCGGCCGGAGCCAAAACAAGGTGATGATAAGGCTGCTGCAGATTATAGACAGAGGTCTTGGATGC
>Frequency_1_QualityScore_FFHHHHHJJJJJJIIIJCGGIJJFIIIJJJJJJIJIHIJIJJJJJJIIFHI=EHJIGFFHEDFFCCDDC@CDDDDDD2?ADDEEDDEECDC3>A_Mismatch_0_Sense_+_Library_PoolT
CCGGAGCCAAAACAAGGTGATGATAAGGCTGCTGCAGCTTATAGACAGAGGTCTTGGATGCCCGATCCTGTAACGGGTTACTATATCCCTGAAA
>Frequency_1_QualityScore_DDFHDBHJEFEFGHIGEGBEGEHJJGHJCF9=FGEIEIIG@DADEDEGE;;??DCDCF@CCC@A(-;@@AC:>9><:855<:>4@@_Mismatch_2_Sense_+_Library_PoolT
TGGATTAATTCGGCCGGAGCCAAAACAAGGTGATGATAAGGCTGCTGCAGCTTATAGACACAGGTCTTGGATGCCCGATCCTGTAA
>Frequency_1_QualityScore_EFFFFHFGI@FGDIGIJIIID@7FGH>D=BF<H_Mismatch_0_Sense_+_Library_PoolT
CTCAATCTGAAGGTTGCGGCTGCGGCTGCGGCT
>Frequency_1_QualityScore_DDAFFF3@A@C+3AGCGFG;AA9+*:C)11C::@?DB/???BFFAD2====)=.=??EA:@?D:B>6;>.=,;>@2;?B_Mismatch_2_Sense_+_Library_PoolT
GCAGCTTATAGGCAGAGGTCTTGGATGGCCGATCCTGTAACGGGTTACTATATCCCTGAAAATCATTTTGGTGAGGCTG
>Frequency_1_QualityScore_FFHHHHGIIGIIJIIJJIICHGAFHIJIEIJIJIJGIIJJJGGIIGFGBCHHIJJGIIGHFFFFFFEBDFEDEECBBCDDDDD?CDCDD@?9@@_Mismatch_1_Sense_+_Library_PoolT
TGCTGCATCTTATAGACAGAGGTCTTGGATGCCCGATCCTGTAACGGGTTACTATATCCCTGAAAATCATTTTGGTGAGGCTGATGTAGCGGAA
>Frequency_1_QualityScore_FFHHHHHJJJJGIJIJHHJIJJJJJJJJJJJJJJFGHJJJJJJJJIJJJIJJIJIJJJIJHIJJJJJIHECEHHDCFDCEEECE@CDD>ACDBD_Mismatch_0_Sense_+_Library_PoolT
ATAAACTTCTTCAGAGACCAATAATTTCTCAGAGTTATCTTTTTCATCGTGGATGTCCTCATGGCTAGGTTTCTTCTCAATCTGAAGGTTGCGG
>Frequency_1_QualityScore_B:DC,A?EEA<C9::C3<AFA9CBF+C<EAE@EE;1)?BDDDDC@B86@A<@@@AAEIDDDD@?ADD@;>>@@AA?_Mismatch_1_Sense_+_Library_PoolT
CTGATGATAAGGCTGCTGCAGCTTATAGACAGAGGTCTTGGATGCCCGATCCTGTAACGGGTTACTATATCCCTGA
>Frequency_1_QualityScore_FAHDFFBIGHGIIIJIJIBCBEGEH@@;**1?9*:?)?_Mismatch_1_Sense_+_Library_PoolT
TCCCTGAAAATCATTTTGGTGAGGCTGATTTAGCGGAA
>Frequency_1_QualityScore_FFGHFHHIJIIJIIIG:BGGIIIIJJJJJJG>BGGHGGJJCHGEHCHIEHCEHFEFEFDCEEC@DDBCAC>>>?<B5?AA:A@CDDDDDCDACC_Mismatch_2_Sense_+_Library_PoolT
CGGAGCCAAAACAAGGTGATGATAAGGCTGCTGCAGCTTATAGACACAGGTCTTGGATGCCCGATCCTGTAACGGGTTACTATATCCCTGAAGA
>Frequency_1_QualityScore_FFHHHHHJJJJIJJIJJIJJJIJJJJJGJIIJJIIJIJJJJJDFHHHDHIIJIIJIJIJJIJJIJHIJIIHGHHHFFFFFDE;ACCEDCD>>CA_Mismatch_1_Sense_+_Library_PoolT
TTGGAATCTGGAGATAAACTTCTTCAGAGACCAATAATTTCTAAGAGTTATCTTTTTCATCGTGGATGTCCTCATGGCTAGGTTTCTTCTCAAT
>Frequency_1_QualityScore_FFHHHHHJJJJJJJJJJJJJJGJJJJJJJJJJJJCGGJJJJJJJIJJJIHHHHHHFFEFFFCCEEEDD;;ACCCCCCADD@<BBDCC>ACABDD_Mismatch_0_Sense_+_Library_PoolT
ATAGAGGATTAATTCGGCCGGAGCCAAAACAAGGTGATGATAAGGCTGCTGCAGCTTATAGACAGAGGTCTTGGATGCCCGATCCTGTAACGGG
>Frequency_1_QualityScore_FFHHHHHIJJJIIJJIJJJJJIJJIJJJIIJJJJJJJIJJJJJJGGHFFFFEDEDDDD@CCDDDFEDDDCCDDDCDCCDCCCC@C@ACC?CD:<_Mismatch_0_Sense_+_Library_PoolT
GCGTAGTAGCGTTGACAGCAGAAAATAGAGGATTAATTCGGCCGGAGCCAAAACAAGGTGATGATAAGGCTGCTGCAGCTTATAGACAGAGGTC
>Frequency_1_QualityScore_FFHHHHHIIIFIJGIIJGGDHHGGGI>FHGGHGIIIHIG4BDGF?DHEDFHGJJJ>GGF@A;@A@@EEECCAE@@)77?D;;36\9;;;<@55>_Mismatch_0_Sense_+_Library_PoolT
CTTCAGAGACCAATAATTTCTCAGAGTTATCTTTTTCATCGTGGATGTCCTCATGGCTAGGTTTCTTCTCAATCTGAAGGTTGCGGCTGCGGCT
>Frequency_1_QualityScore_BDFDDDFGGHGEGCFFCGC?GE?FEFB>BDHG@@A;CB3CHIG@;CH_Mismatch_0_Sense_+_Library_PoolT
CCGGAGCCAAAACAAGGTGATGATAAGGCTGCTGCAGCTTATAGACA
>Frequency_1_QualityScore_DDFFA>:A;+<C3AFH@9FH<FEFCBD>?*:?D9?@GE>?@D3B;@=BFF@F=47(=C_Mismatch_1_Sense_+_Library_PoolT
GCCAAAACACGGTGATGATAAGGCTGCTGCAGCTTATAGACAGAGGTCTTGGATGCCC
>Frequency_1_QualityScore_DDFHHDABEE;EABHDAHBECGGEIIGDF@DD:@<FGIGGGGIHC@A.7AEHHEHEEEEECC:;(5;;>>>AA_Mismatch_1_Sense_+_Library_PoolT
ATGACAGCAGAAAATAGAGGATTAATTCGGCCGGAGCCAAAACAAGGTGATGATAAGGCTGCTGCAGCTTATA
>Frequency_1_QualityScore_?BFAFB:A2<AG9?FFFEFEGI8**:;DC;DB?00:??399B?;8D/B8B3(=C4;55?A?_Mismatch_0_Sense_+_Library_PoolT
AAACAAGGTGATGATAAGGCTGCTGCAGCTTATAGACAGAGGTCTTGGATGCCCGATCCTG
>Frequency_1_QualityScore_FFHHHHGJJEGIJJJJJJJJJIGGIJJJGHGJJJIFGHHIIJIJJJJIJHGHHHHFFFFFFDBCEEDDDDDDDDDEDDDDDDDDDCDDDDDDDD_Mismatch_1_Sense_+_Library_PoolT
AGACAGAGGTCTTGGATGCCCGATCCTGTAACGGGTTACTATATCCCTGAAAATCATTTTTGTGAGGCTGATGTAGCGGAACTCAGAGAGAATA
>Frequency_1_QualityScore_FFHHHHHJJJJIJJJJJJJJBFGGGGIJJJJJJHHHHHFFFFFDECECEEDDDD>CDDDDCCC?CDDDDB@CCAAC@?BD0<8ACADCACCCDA_Mismatch_0_Sense_+_Library_PoolT
CGGCCGGAGCCAAAACAAGGTGATGATAAGGCTGCTGCAGCTTATAGACAGAGGTCTTGGATGCCCGATCCTGTAACGGGTTACTATATCCCTG
>Frequency_1_QualityScore_FFHHHHGIJJJJJIJJIJJJJJJJJJJIJJJJJJJJJJJJJJJJIIIGIFFHIJJJJIJJIIHJGIJGHGIIHHHHHHFFFFFE3>>CEDCDCE_Mismatch_0_Sense_+_Library_PoolT
ATTTGGAATCTGGAGATAAACTTCTTCAGAGACCAATAATTTCTCAGAGTTATCTTTTTCATCGTGGATGTCCTCATGGCTAGGTTTCTTCTCA
>Frequency_1_QualityScore_?DA8DF<C32AA<<<A8C?F9A<E@G<@??38))077B)88B=@_Mismatch_2_Sense_+_Library_PoolT
ATGGCTAGGTTTCGTCTCAATCTGAAGGTTGCGGCTGCTGCTGC
>Frequency_1_QualityScore_FFHHHGHIJJJJJJIHHIHIFGIHGIJJGIJJJJJJJGIIFHIIIIJJGHHGHFFDDD@DDDDDDDDDDA@ACDDEEEDDDDCDDCDD>CCCCC_Mismatch_1_Sense_+_Library_PoolT
GGCGAGGAATCAGCGTAGTAGCGTTGACAGCAGAAAATAGAGGATTAATTCGGCCGGAGCCAAAACAAGGTGATGATAAGGCTGCTGCAGCTTA
>Frequency_1_QualityScore_FFHHHHHJJJJHIJJJIJJJJJIJGIJJIJJJJJJJJJJJJJJIJJJJIJIJJJJJIJJFFFFFFCEDDBDBDEDDDDDDDDDDDDCDCCDDDD_Mismatch_1_Sense_+_Library_PoolT
TGGATCTGGGGTTCATGGATTTGGATTGGGATCAAATCTGGGCATTCAGGCTATGCGAGGAATCAGCGTAGTAGCGTTGACAGCAGAAAATAGA
>Frequency_1_QualityScore_DEHHHHHJIJJJJIJJJJJJJJJJJJJJJIJJJJJJIJJJJJHBGIIGHHHFFFF?CCEEEEECDDDDD@DDCDDDDDDDDDDDDDDDD4@CCD_Mismatch_1_Sense_+_Library_PoolT
TAGTAGCGTTGACAGCAGAAAATAGAGGATTAATTCGGCCGGAGCCAAAACAAGGTGATGATAAGGCTGCTGCAGCTTATAGACACAGGTCTTG
>Frequency_1_QualityScore_DDHHFFFBF1E?BH@GHHDHGCHCHHB;DBGHGEHHGEHHGGHEHIGGHEDB8??A=AB<<CBC>::AA>:CA>9:<8>34?>@_Mismatch_0_Sense_+_Library_PoolT
AATCAGCGTAGTAGCGTTGACAGCAGAAAATAGAGGATTAATTCGGCCGGAGCCAAAACAAGGTGATGATAAGGCTGCTGCAGC
>Frequency_1_QualityScore_DDAF>DF>::CGFIE3F;@EHI@>+A@BE93?*1*?FCF@CBDBFED>F77.=F@@;/\5?BBB>@;>366;@ABB>>A(5;;>@(5:(,+<??_Mismatch_1_Sense_+_Library_PoolT
ATGATAAGGCTGCTGCAGCTTATAGACAGAGGTCTTGGATGCCCGATCCTGTAACGGGATACTATATCCCTGAAAATCATTTTGGTGAGGCTGA
>Frequency_1_QualityScore_FFHHHHHJJJJJIJJIIJIIJJJJJJJJJJJJJJJIIJJJJJHHHHFFFBCCEEEEEEDDDDDDDDDDDCCDDCCDCDDDDDD4?>CCDCCD?C_Mismatch_0_Sense_+_Library_PoolT
CGTTGACAGCAGAAAATAGAGGATTAATTCGGCCGGAGCCAAAACAAGGTGATGATAAGGCTGCTGCAGCTTATAGACAGAGGTCTTGGATGCC
>Frequency_1_QualityScore_ADFHHBHEECA>;EHDDHG<EHIIIGICBHFCHGBGEGCDB?/BADF<C=FHCCFC@FGE@=B=EEEHHCE:BFEECCB?-;@CA@;@_Mismatch_1_Sense_+_Library_PoolT
GGAATCTGGAGATAAACTTCTTCAGAGACCAATAATTTCTAAGAGTTATCTTTTTCATCGTGGATGTCCTCATGGCTAGGTTTCTTCT
>Frequency_1_QualityScore_DFHHFBBGGIII+ABFHIIFIIIEH<?AHCCHDCGG>HICHG@CBBACHAD;3=@DHGE>EEHFB??;;;5;;?CCC>;>8;6>BCAC(:4??_Mismatch_1_Sense_+_Library_PoolT
TATAGACAGAGGACTTGGATGCCCGATCCTGTAACGGGTTACTATATCCCTGAAAATCATTTTGGTGAGGCTGATGTAGCGGAACTCAGAGAG
>Frequency_1_QualityScore_DFHH+AFHCFFGIIII:EFHGGEEGIIIGGIGIIIIGGG>FGHII>FGHIIGIIIIIEHGDFBDA9A>>>>CB?DD@;>C<0?5?CCDBCB_Mismatch_1_Sense_+_Library_PoolT
CTTTTTGGATCTGGGGTTCATGGATTTGGATTAGGATCAAATCTGGGCATTCAGGCTATGCGAGGAATCAGCGTAGTAGCGTTGACAGCAG
>Frequency_1_QualityScore_ADD?DFHGGGIGFCCFG>FH+AFDGB<FHG<FGBHCBAEAC=F6=DHGEHFHD>>@BBBCCCCC;;>;>@>ACC?C>B\38ABBC>AAC?_Mismatch_1_Sense_+_Library_PoolT
ACAGCAGAAAATAGAGGATTAATTCGGCCGGAGCCAAAACAAGGTGATGATAAGGCTGCTGCAGCTTATAGACAGAGGGCTTGGATGCCC
>Frequency_1_QualityScore_FFHHHHHJJJGIHIGIJIIJJIJJJJJJIJHIFHIJJJJJJJJJIIIJJIGJJJIJIJFHIJJJGIJ7@C@HEAEA:CDDFD?CEE6>>ABDDB_Mismatch_0_Sense_+_Library_PoolT
AAACTTCTTCAGAGACCAATAATTTCTCAGAGTTATCTTTTTCATCGTGGATGTCCTCATGGCTAGGTTTCTTCTCAATCTGAAGGTTGCGGCT
>Frequency_1_QualityScore_DDD=D>FHIDEG@HBBHCDHHI<F*C9?DEFGIG?B;80@@?@>B=CGGGDGHEA(6A=;CE>?;;?B95@6>>;@;AC>>;A>C_Mismatch_2_Sense_+_Library_PoolT
TAGTAGCGTTGACAGCAGAAAATAGAGGATTAATTCGGCCTGAGCCAAAACAAGGAGATGATAAGGCTGCTGCAGCTTATAGACA
>Frequency_1_QualityScore_FFHGHHGIJIIIGGIGHIDAF;3=F74==C>EEEA>E?>@>>@ED\9=>@;C35>C>C(:A>AC(:>?ACACCCACA9(>4@AAAA@>:@589@_Mismatch_1_Sense_+_Library_PoolT
TTGCGGCTGCGGCTGCGGCTGCTGGTACTCTTTCTGGATCTGGGGTTCATGGATTTGGATTAGGATCAAATCTGGGCATTCAGGCTATGCGAGG
>Frequency_1_QualityScore_FFHHHHHJJJIJJIJJEGHIIIIJJJJJIJJJJJIIJJJJJGJGIIHEHH=CGIIJDHE;AHEBCDDDDCCDCDDD;?BDCDDACADDDD9_Mismatch_1_Sense_+_Library_PoolT
CGGAGCCAAAACAAGGTGATGATAAGGCTGCTGCAGCTTATAGACAGAGGTCTTGGATGCCCGATCATGTAACGGGTTACTATATCCCTGA
>Frequency_1_QualityScore_DBDADHH;GGCHBDGGHGGGEG<DHIIGIA@AEGGIIIGHF;==CCC;BDD;@C;@C=555>ACCCC@C,;3>>9<<?@C:>:>C>@_Mismatch_1_Sense_+_Library_PoolT
ACAGCAGAAAATAGAGGATTAATTCGGCCGGAGCCAAAACAAGGTGATGATAAGGCTGCTGCAGCTTATAGACACAGGTCTTGGATG
>Frequency_1_QualityScore_FFHHHHHJJJIJJJJJJJJJGIIHIJJIJJJHIIGIIJIIJJIIJJHHHHGFFFFFFEEEEECDDEEDDBDDDDDDDDDDDDDBDD>CDDDDCE_Mismatch_0_Sense_+_Library_PoolT
CTGGGCATTCAGGCTATGCGAGGAATCAGCGTAGTAGCGTTGACAGCAGAAAATAGAGGATTAATTCGGCCGGAGCCAAAACAAGGTGATGATA
>Frequency_1_QualityScore_FFHHHHHIJJJJJJJJJJJJJJJCHFIIIJJJJJJJJJJJHIJIJJJIJIJIJJJJIJJJ@FGGCGHJIHHHHHHDFFFBDEEDBDDCB?BB>3_Mismatch_0_Sense_+_Library_PoolT
TTCAGAGACCAATAATTTCTCAGAGTTATCTTTTTCATCGTGGATGTCCTCATGGCTAGGTTTCTTCTCAATCTGAAGGTTGCGGCTGCGGCTG
>Frequency_1_QualityScore_FFHHHHHGHIJJJJJJJJJJIIJJIEHGJIIEIFHIJJFJIJIIJJJIIJHJJJHHHHHFBBDFCDDEBCDDEEDBD?BDDCDDCDCCCDCDED_Mismatch_1_Sense_+_Library_PoolT
ACAGAGGTCTTGGATGCCCGATCCTGTAACGGGTTACTATATCCCTGAAAATCATTTTGGTGAGGCTGATGTAGCGGAACTCAGAGATAATATT
>Frequency_1_QualityScore_DD??ACFCCAEGGDCHHH4A2<E??)1C?FHFDHIIIIIII@B@?F;8=)/8);/-;A=??DEC9B;A>6>3-;55@_Mismatch_2_Sense_+_Library_PoolT
CCTGTAACGGGTTACTATATCCCTGAAGATCATTTTGGTAAGGCTGATGTAGCGGAACTCAGAGAGAATATTCTCAG
>Frequency_1_QualityScore_FFHHGHGJJJJJJHIIJJJJJGHIJJJIIIIIIJIIIJJJJJJJJJJJJIGIJGJJJJIIGIHHFHFFFDDDDDDDDDDDB<CDDB@BDDDDDD_Mismatch_0_Sense_+_Library_PoolT
GTGCTCTTTCTGGATCTGGGGTTCATGGATTTGGATTAGGATCAAATCTGGGCATTCAGGCTATGCGAGGAATCAGCGTAGTAGCGTTGACAGC
>Frequency_1_QualityScore_FFHHHHHJJJJJIJJJJJJIIJJJJJ?FHIJJJJJJJJJIIJJJJJIJJJJJJHIJJJHHHCDFFFFBB>>BDDDDDDDCDBDDDEDEEDEDDD_Mismatch_0_Sense_+_Library_PoolT
TCTTGGATGCCCGATCCTGTAACGGGTTACTATATCCCTGAAAATCATTTTGGTGAGGCTGATGTAGCGGAACTCAGAGAGAATATTCTCAGAG
>Frequency_1_QualityScore_FFHHHDHJJJJIIIIJIIJHIJJJJJJIJJDGIJJJJJIGJJJJJJJJGIIHHHHHHFFFFFCEEECABBDD=BDDCDDBDDBDDCACDDDCDC_Mismatch_0_Sense_+_Library_PoolT
TGGGCATTCAGGCTATGCGAGGAATCAGCGTAGTAGCGTTGACAGCAGAAAATAGAGGATTAATTCGGCCGGAGCCAAAACAAGGTGATGATAA
>Frequency_1_QualityScore_BDDHFFBBFDGIIGFH<E9FCHGGHB@DGEHI@93?BAHIFH@@FG9BFFH;4=)=@\-59;B?C3>CA>@A:>B;=;A_Mismatch_2_Sense_+_Library_PoolT
GCTGCTGGTGCTCTTTCTGGATCTGGGGTTCATGGATTTGGATTGGGATCAAATCCGGGCATTCAGGCTATGCGAGGAA
>Frequency_1_QualityScore_EFHHHHHJJJJJJJIIJJJJJJJIJJJHIJJJJJJJJIJJFGIJJIJJIJHHHHHEEFFFCCEEEEDDDCCCCD>CCDDDCCDBDD><@>?>A_Mismatch_0_Sense_+_Library_PoolT
CAGAAAATAGAGGATTAATTCGGCCGGAGCCAAAACAAGGTGATGATAAGGCTGCTGCAGCTTATAGACAGAGGTCTTGGATGCCCGATCCTG
>Frequency_1_QualityScore_DDHHD?D@FB;GHGFGDHIGDFHBHCEIGGGIICBCGEGGGEIFG;ADCEC:?CHEEBDED;A>@?B@C>AC59523>CAC:@>::>C_Mismatch_2_Sense_+_Library_PoolT
ATGCCCGATCCTGTAACGGGTTACTATATCCCTGAAGATCATTTTGGTAAGGCTGATGTAGCGGAACTCAGAGAGAATATTCTCAGAG
>Frequency_1_QualityScore_FFHHHDHJJIIJJJJJGIIHIGJIIGIJJHEHIJJIJJJJJJJIJGGEFEEF;@@C@>;;6>?5;CDDCCCC9@CD&9>DCC>ADDBDD)<8AA_Mismatch_0_Sense_+_Library_PoolT
GGATTAATTCGGCCGGAGCCAAAACAAGGTGATGATAAGGCTGCTGCAGCTTATAGACAGAGGTCTTGGATGCCCGATCCTGTAACGGGTTACT
>Frequency_1_QualityScore_DDDFFHFHIJJJGGIGHGGIIJJEHGAFH>FFIJIIIIIJJJJHHFHFFDFFCACEEDDDDDCDDDDB>>CCCC?@AAACCDAC?BB:@ACCCC_Mismatch_1_Sense_+_Library_PoolT
GTAGCGTTGACAGCAGAAAATAGAGGATTAATTCGGCCGGAGCCAAAACAAGGTGATGATAAGGCTGCTGCAGCTTATAGACACAGGTCTTGGA
>Frequency_1_QualityScore_FFGHHHGJJJJJIJJAFHIJIJJJJJJJIJJJJIJJJJIJJICHIJIJICHGIGICFG@EIGEEDFCECADCBDD3<?CDDDCCCDDDDC@C@C_Mismatch_2_Sense_+_Library_PoolT
GGAGCCAAAACAAGGTGATGATAAGGCTGCTGCAGCTTATAGACACAGGTCTTGGATGCCCGATCCTGTAACGGGTTACTATATCCCTGAAGAT
>Frequency_1_QualityScore_FFHHHHHGHJJIFHJJJJJJJJIIIJJIJJIJIFIIJJJIEEGIGHFFDDCDCDDDDDD>>ACDADDCDCACBDCCDCDDDDDCCCACCDD8<4_Mismatch_1_Sense_+_Library_PoolT
AGCGTAGTAGCGTTGACAGCAGAAAATAGAGGATTAATTCGGCCGGAGCCAAAACAAGGTGATGATAAGGCTGCTGCAGCTTATAGACACAGGT
>Frequency_1_QualityScore_F;FHHHHJJJFHGJIJIJJJJJJHIHIJJFHIIJJJEHIJJJJJJJJJIJJJJJJJJHHHHHFDFFCEDDDDDDEDACBDDDDDDDDCDDD?CC_Mismatch_1_Sense_+_Library_PoolT
TGGACAGAGGTCTTGGATGCCCGATCCTGTAACGGGTTACTATATCCCTGAAAATCATTTTGGTGAGGCTGATGTAGCGGAACTCAGAGAGAAT
>Frequency_1_QualityScore_FFHHHHHJJGIHIJIJIJJJIJJJJIIDGIIIJJGIGGIJJIIHEDGIIIGIHIGJIJIIGIJGGIIIHHHAEHFFFEDE6>CE@CCDC<CCDD_Mismatch_1_Sense_+_Library_PoolT
GGAATCTGGAGATAAACTTCTTCAGAGACCAATAATTTCTCAGAGTTATCTTTTTCATCTTGGATGTCCTCATGGCTAGGTTTCTTCTCAATCT
>Frequency_1_QualityScore_DDHHFBFDGAGHGIIIGIIIIHIIGIGIIIIGIIGIIIIIIIHHHIIIHEHFEIGIIIA;;=DDEFC9=;;>CABCB9A:AAC@@:<ACCCCCD_Mismatch_1_Sense_+_Library_PoolT
GGTTCATGGATTTGGATTGGGATCAAATCTGGGCATTCAGGCTATGCGAGGAATCAGCGTAGTAGCGTTGACAGCAGAAAATAGAGGATTAATT
>Frequency_1_QualityScore_FFHGHHHJIIJJJJIJJJJJJIJJJJJIJJJJJJJJIJJJHIJHJJIJFHIJHHHHHFFFDFEECECBACCDDEEEDDBDDDDDDDDDCDDD?D_Mismatch_0_Sense_+_Library_PoolT
GGATCAAATCTGGGCATTCAGGCTATGCGAGGAATCAGCGTAGTAGCGTTGACAGCAGAAAATAGAGGATTAATTCGGCCGGAGCCAAAACAAG
>Frequency_1_QualityScore_DDFDF+ACGGFGEIIII?C?9EFEE:@F<F?DB?GFFEIEFFIF<<BCDFFGIIFF=CCEAEAEDDDBDA<@BB;@>AB:AB<<<?@4@>5?@?_Mismatch_0_Sense_+_Library_PoolT
GCTGGTGCTCTTTCTGGATCTGGGGTTCATGGATTTGGATTAGGATCAAATCTGGGCATTCAGGCTATGCGAGGAATCAGCGTAGTAGCGTTGA
>Frequency_1_QualityScore_DFDHHHHGIIJJJIIGGIIJIIJCHBG?EAGHIIJGGGAHGIFGGGGHGIGIIDHIJJJCGH8@FHJJACCCA>7AE?BDD);@@AB_Mismatch_0_Sense_+_Library_PoolT
TCTTCAGAGACCAATAATTTCTCAGAGTTATCTTTTTCATCGTGGATGTCCTCATGGCTAGGTTTCTTCTCAATCTGAAGGTTGCGG
>Frequency_1_QualityScore_DDFF<FFFE>@CFBB:C99CE31???<9*CF8@D><B0@)83..@;=;7?7?BBB_Mismatch_0_Sense_+_Library_PoolT
GTTGACAGCAGAAAATAGAGGATTAATTCGGCCGGAGCCAAAACAAGGTGATGAT
>Frequency_1_QualityScore_FFHHHHHJIJ@FHFGIDEHIJHGIIFHIJEGGJJJGGICEG<8AAAB_Mismatch_0_Sense_+_Library_PoolT
CATGGCTAGGTTTCTTCTCAATCTGAAGGTTGCGGCTGCGGCTGCGG
>Frequency_1_QualityScore_FFHHHHHJJJIJJJJJJJJJJJIJJJJJJJIJHIJJJIIJIIJIJIIIFHIHIJJHHHFFFFEDEEEDCDDDDDDDDDDDDEEDDDDDDDBDBD_Mismatch_0_Sense_+_Library_PoolT
TTGGATTAGGATCAAATCTGGGCATTCAGGCTATGCGAGGAATCAGCGTAGTAGCGTTGACAGCAGAAAATAGAGGATTAATTCGGCCGGAGCC
>Frequency_1_QualityScore_FFHHHHFHIJJJJJJJJJJJJIIJGHGIJJIGIIIJJIIIBFHIIJGGHGIJIIGJJII=DHHCFF4;=@AEEEEDECCC?CDCCDCACDC@@<_Mismatch_0_Sense_+_Library_PoolT
ACAAGGTGATGATAAGGCTGCTGCAGCTTATAGACAGAGGTCTTGGATGCCCGATCCTGTAACGGGTTACTATATCCCTGAAAATCATTTTGGT
>Frequency_1_QualityScore_DDFHBHFHIIIJI)CGGIIIDEHGGGIAFH<FHIJIGGGI8?DFGCFA;@AF@7=AB84\;>A>AC=1;>@:>CDACD(5>932(+4@D_Mismatch_1_Sense_+_Library_PoolT
ATCCTGTAACGGGGTACTATATCCCTGAAAATCATTTTGGTGAGGCTGATGTAGCGGAACTCAGAGAGAATATTCTCAGAGACCATTCA
>Frequency_1_QualityScore_DDF<D<F:CB?F??FHB<EE8:?@0D:?8D_Mismatch_0_Sense_+_Library_PoolT
GAAAATAGAGGATTAATTCGGCCGGAGCCA
>Frequency_1_QualityScore_FFHHHHHJIIIJJJJJJIJJHIIGIIIIDGHIJJJJJGJJJHIIJJJIIJJJIJJJJHHFFFDEEEEEDDDDDDDDDDDCDDDDDBDDDEEDDD_Mismatch_2_Sense_+_Library_PoolT
GCTGCTGGTGCTCTTTCTGGATCTGGGGTTCATGGATTTGGATTGGGATCAAATCCGGGCATTCAGGCTATGCGAGGAATCAGCGTAGTAGCGT
>Frequency_1_QualityScore_FFHHDDHHIGIGGGIJJJJIJIIJIGHIJJGIJJJJJJJJJJJIJIIHGIHJJEGIIHHHFFFFFDDECCDCCDDCC?BACDDEDD?B9BBB@9_Mismatch_0_Sense_+_Library_PoolT
ATTTGGATTAGGATCAAATCTGGGCATTCAGGCTATGCGAGGAATCAGCGTAGTAGCGTTGACAGCAGAAAATAGAGGATTAATTCGGCCGGAG
>Frequency_1_QualityScore_FFHHHHHJJJJEGIJJJJIJIJIJIJJJJJHHIJIJJGHJJJJJJJJJJJIIJJHHHHHHHFFFEDEEEBDDDDDEEDCDDDDDDDCDCDDDDC_Mismatch_0_Sense_+_Library_PoolT
ATAGACAGAGGTCTTGGATGCCCGATCCTGTAACGGGTTACTATATCCCTGAAAATCATTTTGGTGAGGCTGATGTAGCGGAACTCAGAGAGAA
>Frequency_1_QualityScore_DDFHHHGJIJJIGIJJGHHIGIIJJJIGEGGHGICHFGIGCEEEGEA>EEHFFC@?BCCEEEEEDDDBDBDBDDDDDDDDBCB>>@CDECCCDD_Mismatch_0_Sense_+_Library_PoolT
GGCATTCAGGCTATGCGAGGAATCAGCGTAGTAGCGTTGACAGCAGAAAATAGAGGATTAATTCGGCCGGAGCCAAAACAAGGTGATGATAAGG
>Frequency_1_QualityScore_FDHHHHHHIIJJJJJJJIJJJHIHHDGIIGIIJIIJGIHGIIIGGHIJJJJJJJHIJJIJJHIHHHHHHFBEDFFCEE6@CACD>CC@CAAC::_Mismatch_1_Sense_+_Library_PoolT
AATCTGGAGATAAACTTCTTCAGAGACCAATAATTTCTAAGAGTTATCTTTTTCATCGTGGATGTCCTCATGGCTAGGTTTCTTCTCAATCTGA
>Frequency_1_QualityScore_FFGHHHHJJJJJJJJJJJJJJIJJJIJJHJJJJIJIJJJJIHIGGIJJIJJJHHHHHHFFFFFDDDDDDDBDDDDDDDDDAACCDDEE@CDCCD_Mismatch_0_Sense_+_Library_PoolT
ATTCAGGCTATGCGAGGAATCAGCGTAGTAGCGTTGACAGCAGAAAATAGAGGATTAATTCGGCCGGAGCCAAAACAAGGTGATGATAAGGCTG
>Frequency_1_QualityScore_FFHC37BCCCC@CCCCCCCCACC>CCBCCCCC@CCBCCCCECCCBCCCCCBBCCBCCCCCCBBB@DDCBC?>@ACCB?B_Mismatch_0_Sense_+_Library_PoolC
GGGGTTCATGGATTTGGATTAGGATCAAATCTGGGCATTCAGGCTATGCGAGGAATCAGCGTAGTAGCGTTGACAGCAG
>Frequency_1_QualityScore_FFHHHHHJJIJJJJJJJIJJJHHJJJJJFHIJJJJIJIJJJJJIJJJJJHHHHHDDFFFFDEEDEDEEECDDBDDDDDCDDDDBDDCEEEEDED_Mismatch_2_Sense_+_Library_PoolC
GGTCTTGGATGCCCGATCCTGTAACGGGTTACTATATCCCTGAAGATCATTTTGGTAAGGCTGATGTAGCGGAACTCAGAGAGAATATTCTCAG
>Frequency_1_QualityScore_BBBFBABFF@:1FFHGGIIFAG;;2*09B4DBDH<=>3B().8===DDGG;7A3?EBC_Mismatch_0_Sense_+_Library_PoolC
TAATTCGGCCGGAGCCAAAACAAGGTGATGATAAGGCTGCTGCAGCTTATAGACAGAG
>Frequency_3_QualityScore_FFHHHHHJJJHIHJJFHIJJJJJJJJJIGIJJJJIIIJJJJDGGIJIJIJIIIIHHHHGGGGFFFFFEA@CDDDDCCDDEDDDCDBCDDDCDCD_Mismatch_1_Sense_+_Library_PoolT
GCTTATAGACACAGGTCTTGGATGCCCGATCCTGTAACGGGTTACTATATCCCTGAAGATCATTTTGGTAAGGCTGATGTAGCGGAACTCAGAG
>Frequency_2_QualityScore_FFHHHGHGGIIJJJIJIJIIGHIIHHGGIIJIJCGEGHIIIGIIJJGFIIIIIIIJIIIHEGEEFFFEBBDEECABB>AADDBCACCCACCDEE_Mismatch_2_Sense_+_Library_PoolT
ACACAGGTCTTGGATGCCCGATCCTGTAACGGGTTACTATATCCCTGAAGATCATTTTGGTAAGGCTGATGTAGCGGAACTCAGAGAGAATATT
>Frequency_2_QualityScore_EEHFHFGIHAEGGIGDIIHIIIEGGIAAAEHEEEE/=EGEIGIEFAFEFIHGIGEEFGIGEG@BE?BCDADCCCCCCBCCCCCCACBCABCCCC_Mismatch_1_Sense_+_Library_PoolT
AGACACAGGTCTTGGATGCCCGATCCTGTAACGGGTTACTATATCCCTGAAGATCATTTTGGTAAGGCTGATGTAGCGGAACTCAGAGAGAATA
>Frequency_1_QualityScore_FFHHHDFGIJJJJJJJJJIIJJIJGIIJIJIGGIGIJJJJJIJIGEEHIEIIJJJJIG;=EHHFFFFFEFDEDBDDDDD@ACDCDDBCDDEEDE_Mismatch_2_Sense_+_Library_PoolT
ACAGGTCTTGGATGCCCGATCCTGTAACGGGTTACTATATCCCTGAAGATCATTTTGGTAAGGCTGATGTAGCGGAACTCAGAGAGAATATTCT
>Frequency_1_QualityScore_FFHHHHHJJJJEGIJJIIJJJIJJJGHJIHGGIJIIIIJIIIJJJCHIIGI@GEHHHHHFFFFFECEECCEAACDEDBADCBDDDD8A@BAD<9_Mismatch_2_Sense_+_Library_PoolT
CCAAAACAAGGTGATGATAAGGCTGCTGCAGCTTATAGACAGAGGTCCCGGTTACTATATCCCTGAAGATCATTTTGGTGAGGCTGATGTAGCG
>Frequency_1_QualityScore_FFGHHFHGIJJIIJGIIIEGCGHGHIIJJJFEIJJJIHIGGIJI;CCHGGIJIGGFHFGHHFEFFFFFEEDCCDCCDDB@CDC>CCBB<B@D@A_Mismatch_1_Sense_+_Library_PoolT
GCAGCTTATAGACACAGGTCTTGGATGCCCGATCCTGTAACGGGTTACTATATCCCTGAAGATCATTTTGGTAAGGCTGATGTAGCGGAACTCA
>Frequency_1_QualityScore_FFHHHHHIJJHHJJEHGJJIJJGIGGIIIJJDIJJJJJJJJJJJIGJJJJJIJJJIJJHHHHHHHFFFFEFEEEEEDDDCDDDDDCDCDDDDDD_Mismatch_2_Sense_+_Library_PoolT
GAAGATCATGTTGGTGAGGCTGATGTAGCGGAACTCAGAGAGAATATTCTCATAGATCATTCAACTGCTTCTGGCAGAGTGCCAAATTAACAGT
>Frequency_1_QualityScore_A)0CDBHI>GADAFEB@FHBB=FHAH).).>8D@C7@?>EAEE>2?.393;=:::>C>88\)+2>:@@C:>4::>9@34+:A@A>@@92@C:49_Mismatch_2_Sense_+_Library_PoolT
GGGATGATAAGGCTGCTGCAGCTTATAGACACAGGTCTTGGATGCCCGATCCTGTAACGGGTTACTATATCCCTGAAGATCATTTTGGTAAGGC
>Frequency_1_QualityScore_FFHHHHHGHIIJJIJJJJJJJIJIHIJIJJJJJJHIIIJJJJIIIDFGGIJ<AHHGDHGGFFFFECDCFDC3>ACCCDCDDCCDDDDDDDDDDC_Mismatch_2_Sense_+_Library_PoolT
TAACGGGTTACTATATCCCTGAAGATCATTTTGGTAAGGCTGATGTAGCGGAACTCAGAGAGAATATTCTCAGAGACTATTCAACTACTTCTGG
>Frequency_1_QualityScore_FFHHHHHJJJJJJJJJJIJIEIHIJJJFHIJJJIJJIIJJIJJIIJIJJIIJJADEHHHHHHHFFFFFECEEDEDEEEDDDDDDDDDDDCDDCD_Mismatch_1_Sense_+_Library_PoolT
AAGGCTGCTGCAGCTTATAGACACAGGTCTTGGATGCCCGATCCTGTAACGGGTTACTATATCCCTGAAGATCATTTTGGTAAGGCTGATGTAG
>Frequency_1_QualityScore_FFHHHHHJJJJJHIJJJJJIHIIGGGIJJHJJJJJJGIJJJJJJJJ4CGIIIIGHIJHHHHGHHFFFFFFEEEED@DDDDDDCBDDDDDDDDDC_Mismatch_2_Sense_+_Library_PoolT
AGATCATTTTGGTAAGGCTGATGTAGCGGAACTCAGAGAGAATATTCTCAGAGACCATTCAACTACTTCTGGCAGATTACCAAATTAACGCTGC
>Frequency_1_QualityScore_FFHHHHGGFBHGAEHIGHCHIGJDE:@GH@HFFHFIJIDHGIJIIEGGIEEH@CGGIJ@EEHCEB?BBDDA@EACDEDCDDD6;@CCD@:@??B_Mismatch_1_Sense_+_Library_PoolT
TATAGACACAGGTCTTGGATGCCCGATCCTGTAACGGGTTACTATATCCCTGAAGATCATTTTGGTAAGGCTGATGTAGCGGAACTCAGAGAGA
>Frequency_1_QualityScore_FFHHHHHIJJJJHEDGGIIJJGIEHIIIIJJCGGIJJGIIJJJJDGGIGJHIJGIII;ACHHDFFDDFFEECEDEDDAACDDCB9@CCDDDDBD_Mismatch_1_Sense_+_Library_PoolT
TGATAAGGCTGCTGCAGCTTATAGACACAGGTCTTGGATGCCCGATCCTGTAACGGGTTACTATATCCCTGAAGATCATTTTGGTAAGGCTGAT
>Frequency_1_QualityScore_FFHHHHHJJJJJJIJJJJJJJIGIJJHIIFHIJJIIJIJIJGHIJJJIGIIGIJHAHDFFFFFFCEEDEEDDDCDCCD@CABCDDDDD?AC4>@_Mismatch_0_Sense_+_Library_PoolT
ATAAGGCTGCTGCAGCTTATAGACAGAGGTCTTGGATGCCCGATCCTGTAACGGGTTACTATATCCCTGAAAATCATTGGTGAGGCTGATGTAG
>Frequency_1_QualityScore_FFHDFHHJJJJJJJJJIIGJJFGIIIGIIJJJJJJJJBGHJIIFIJIJIGFGIIIJDGHGEHH9BBFEE;@>CDDDCCDDDDDCC:BDC@<@CD_Mismatch_1_Sense_+_Library_PoolT
AGGTGATGATAAGGCTGCTGCAGCTTATAGACACAGGTCTTGGATGCCCGATCCTGTAACGGGTTACTATATCCCTGAAGATCATTTTGGTAAG
>Frequency_1_QualityScore_FFHGHHGJJJIIIJIJJIJEHGIJJGIGIJDFGIGIGIFGIJJGIJJIICGHGHIJ=EEHFFFFFDFFECECEEDCCCDFEAD<@CDDDD@8@@_Mismatch_1_Sense_+_Library_PoolT
GATAAGGCTGCTGCAGCTTATAGACACAGGTCTTGGATGCCCGATCCTGTAACGGGTTACTATATCCCTGAAGATCATTTTGGTAAGGCTGATG
>Frequency_1_QualityScore_D:FDAD<BGEGIIIACGGHC9FG*?9@9BG>DDC9:7@FDBED@D9@EH5;6?;BC>?;?>@C>CCCCBCCCAB@>858C?A?AB(4@4@CC_Mismatch_0_Sense_+_Library_PoolT
CTGCTGCAGCTTATAGACAGAGGTCTTGGATGCCCGATCCTGTAACGGGTTACTATATCCCTTAAAAATCATTTTGGTGAGGCTGATGTAGC
>Frequency_1_QualityScore_DDF?BFFFFBFBH?:F>E<:ABEFFBGDGFIDGDF=FF7B2CFB<C<@C>FFIBC;=C=>>AC=\.???;3;;;3;>;>A_Mismatch_1_Sense_+_Library_PoolT
TATAGACACAGGTCTTGGATGCCCGATCCTGTAACGGGTTACTATATCCCTGAAGATCATTTTGGTAAGGCTGATGTAGC
>Frequency_1_QualityScore_DFHHHGHJIJJIJJJIIIJHIIIJIJIJJJIIHHJJJICGHIJJG@DEHHHGHFFFFFFEEEECEDDEEEDDACDDDDDDDDCDDEDBBBDBDD_Mismatch_1_Sense_+_Library_PoolT
TGCAGCTTATAGACACAGGTCTTGGATGCCCGATCCTGTAACGGGTTACTATATCCCTGAAGATCATTTTGGTAAGGCTGATGTAGCGGAACTC
>Frequency_1_QualityScore_FFHHHHFHIJJJJJJJJJIIJJJIJIIJJJJJFHIIIJJJIJJJJJFHIIJJIJJJJHHEEFFFFFEEEEEEEDDDDDDDDDDCCCDBCDDEED_Mismatch_2_Sense_+_Library_PoolT
CACAGGTCTTGGATGCCCGATCCTGTAACGGGTTACTATATCCCTGAAGATCATTTTGGTAAGGCTGATGTAGCGGAACTCAGAGAGAATATTC
>Frequency_1_QualityScore_FFHHHGHJJHIIJJJIIGIJCGHIIJEHIIJIJBHIIGIEEIGIJI@FDHHIIIIEHHEEEFFFFFFEDCDCD=CCCCCDDDDDCD@C?@0>9C_Mismatch_1_Sense_+_Library_PoolT
CTGCAGCTTATAGACACAGGTCTTGGATGCCCGATCCTGTAACGGGTTACTATATCCCTGAAGATCATTTTGGTAAGGCTGATGTAGCGGAACT
>Frequency_1_QualityScore_DDFADFA?EAF>GE;8D):8)08?DFFFC9FF@C@F)=CCEFFF)7==7?@DDBCB@AA;>B(5@@B=\\3:?+4>>05&05<ABA>B::A@AB_Mismatch_1_Sense_+_Library_PoolT
CGGCCGGAGCCAAAACAGGGTGATGATAAGGCTGCTGCAGCTTATAGACAGAGGTCTTGGATTCCCGAGCCTGTAACGGGGTACTAGATCCCTG
>Frequency_1_QualityScore_FFHHHHHIJHHIGIJJGIIIJFIIHJ9DHIIJIGGIIIJHGIIJJJIIIGHHEFDFFFFCDDDEC>CDDDACDDEEEDDBDDCDDCBDDDEDA>_Mismatch_2_Sense_+_Library_PoolT
AGGCTGCTGCAGCTTATAGACACAGGTCTTGGATGCCCGATCCTTTAACGGGTTACTATATCCCTGAAGATCATTTTGGTAAGGCTGATGTAGC
