# Supplementary material for: Differential Gene Expression Reveals Candidate Genes for Drought Stress Response in Abies alba (Pinaceae)
Source: PLoS One. 2015 Apr 29;10(4):e0124564. doi: 10.1371/journal.pone.0124564 (PMC4414588; doi:10.1371/journal.pone.0124564)
Supplement: S3 File — (GZ) [file pone.0124564.s003.gz › comp6165_c0_seq1.fa]

>comp6165_c0_seq1 len=462 path=[1:0-251 253:252-461] : tr|I1KWB7|I1KWB7_SOYBN Uncharacterized protein OS=Glycine max GN=Gma.38912 PE=4 SV=1 e-value: 6e-15 blast score: 80.9
TGGTAGCAGGCTTTTCTATTGTTGCTTCAACACTGCCTTCATTGTTAATGGCACATTGCAGTTTCCTCGTGGAGAGCTCGACAAAGTAGGGCGGAAAGCAAAATCTATTTTTGGTCCTAACTTCTGCTTGGAATTGTTATTTGGACCTTCAGAGCCTCATCATCCCGATGTAGTTATTAACATTAGTAACCTCGAAGATTCTTTCTGATTTGTATACTATATCTTGGGTTAATTTAATCATTCTAGCTTTAACTGGGCTTAGATTGGCATGCATTTAATCAGTCCAGTTTTCTTCTTATTAATAAAGCTATTCTTTGGCCTTTGATAACATGCATTAACTTTTCAGCTAAAACTTTCTCAGCTATTATGAAGTATATTCTCTTGTATTCTGCAATTGAGATTCAACATAAGAAATATATTGGAAGGCCAGCAGCTTCAGTAGCTTGGCCTTAATTTGAACAT

>Frequency_5_QualityScore_EEHHHHHJJJJJJJJHIIJIIJJJIIJJJIIJJHHIIIIIJJIIIIJJIIIIIJJJJIJIIIIIIHHHGGFFFFFEEDEEEDEDBDEE@BAA@C_Mismatch_0_Sense_+_Library_PoolT
TATTTGGACCTTCAGAGCCTCATCATCCCGATGTAGTTATTAACATTAGTAACCTCGAAGATTCTTTCTGATTTGTATACTATATCTTGGGTTA
>Frequency_5_QualityScore_FFHHHHHJJJJJJJJJJGHIJJJJJJJJJJJJJJJIJJJHIIJIJJIIJJJJJJIIJJIIIJIIIIIHHEEEEEEEEEDEDEEDDDDDDDEEDD_Mismatch_0_Sense_+_Library_PoolT
GCAAAATCTATTTTTGGTCCTAACTTCTGCTTGGAATTGTTATTTGGACCTTCAGAGCCTCATCATCCCGATGTAGTTATTAACATTAGTAACC
>Frequency_5_QualityScore_FFHHHHHJJJJIJIIHIIJIIIHIJJIIJJJJIIJGHIJIIJJIJJJJJJJEIHFGHHIGIIEGHIIIHFGGGGFFFECEDCDDDDECDDDEED_Mismatch_0_Sense_+_Library_PoolT
CTAACTTCTGCTTGGAATTGTTATTTGGACCTTCAGAGCCTCATCATCCCGATGTAGTTATTAACATTAGTAACCTCGAAGATTCTTTCTGATT
>Frequency_4_QualityScore_FFGHHHHJJJJJIJJJJJJJJIIHJJIIIIIJJJJJIHIIJIIIJJJJIIJJIJJHIIHIHIIJIJIHHGHHGGGFFEECEDDDCCDEDCDDEE_Mismatch_0_Sense_+_Library_PoolT
CCTAACTTCTGCTTGGAATTGTTATTTGGACCTTCAGAGCCTCATCATCCCGATGTAGTTATTAACATTAGTAACCTCGAAGATTCTTTCTGAT
>Frequency_4_QualityScore_FFHHGGHIIJJHIIIJJJJJJHIIHIIIJJIJIJIHIJJJIIIIIJIJIJJIHIHIIJIGIGGGGGIHHGFFECDDACDCCCCCABBBDD_Mismatch_0_Sense_+_Library_PoolT
CTTTTCTATTGTTGCTTCAACACTGCCTTCATTGTTAATGGCACATTGCAGTTTCCTCGTGGAGAGCTCGACAAAGTAGGGCGGAAAGCA
>Frequency_1_QualityScore_FFHHHHHJJIGHIJGCEEHJIIJIIJGIEGIJJGFFGGIGIIJJDGHIIGIDGIIIIJJGGIAGHIIHHEDB?>>A@CCCDDDD<BBBDD_Mismatch_0_Sense_+_Library_PoolC
CTTTTCTATTGTTGCTTCAACACTGCCTTCATTGTTAATGGCACATTGCAGTTTCCTCGTGGAGAGCTCGACAAAGTAGGGCGGAAAGCA
>Frequency_3_QualityScore_EFFGHHHIHHIIIJJGHIIJJJIIJIGIJIJIIJJJJJJJJIFHIJJJIJIJIHFIIJHIIIIIHIIIIGIHIJEFGGFHGFFFFFFFFDDDDE_Mismatch_0_Sense_+_Library_PoolT
ATACTATATCTTGGGTTAATTTAATCATTCTAGCTTTAACTGGGCTTAGATTGGCATGCATTTAATCAGTCCAGTTTTCTTCTTATTAATAAAG
>Frequency_3_QualityScore_FFHHHHHJJJJJJJJJJIJJIIJJJJJJJJJJJJJJJJJJJJJJJJJIJJJJJJJJJIIJJJHIIJHIHGFFHGGGGFEEDDEEEDEDDDDEEE_Mismatch_0_Sense_+_Library_PoolT
AGAGCCTCATCATCCCGATGTAGTTATTAACATTAGTAACCTCGAAGATTCTTTCTGATTTGTATACTATATCTTGGGTTAATTTAATCATTCT
>Frequency_3_QualityScore_FFHGHHHJJJJJJJJJHIJJIJJJJJJJJJJJJJJJJJIJJJJJJJJJIJJJJIIJIJJIJIIIIIHHGGEEEEEDEDEEEEDDDDDDDEEDDD_Mismatch_0_Sense_+_Library_PoolT
CAAAATCTATTTTTGGTCCTAACTTCTGCTTGGAATTGTTATTTGGACCTTCAGAGCCTCATCATCCCGATGTAGTTATTAACATTAGTAACCT
>Frequency_3_QualityScore_ECBCFFFHHFHGGFFEDEIGFFGGCEHCDCBDGIFFCGD@BDCFFHIEEDECE>CACEFEDABA==;;889=<;><CC@BBB?@=>A>6?BAC<_Mismatch_0_Sense_+_Library_PoolT
GGCTTTTCTATTGTTGCTTCAACACTGCCTTCATTGTTAATGGCACATTGCAGTTTCCTCGTGGAGAGCTCGACAAAGTAGGGCGGAAAGCAAA
>Frequency_3_QualityScore_EEFHHHHIIHHIHIIIJHJFIHFHIIGEHHIHIIJIJIHIIIIIGHIJJEFGHIEFDFHIHIIIIIHJFCGHGGHICFFBD@CDEDDDDDCCCC_Mismatch_0_Sense_+_Library_PoolT
TATTAACATTAGTAACCTCGAAGATTCTTTCTGATTTGTATACTATATCTTGGGTTAATTTAATCATTCTAGCTTTAACTGGGCTTAGATTGGC
>Frequency_3_QualityScore_FFHHHHHJJJJJIIJJJJJJJIHGHIGHIIJJJJJHJJJJIIJJIJIJJJJIIJIHHIHHGFHHHHHHGFFFFFECDDBDDCEDEDEDDDDDDD_Mismatch_0_Sense_+_Library_PoolT
GGAAAGCAAAATCTATTTTTGGTCCTAACTTCTGCTTGGAATTGTTATTTGGACCTTCAGAGCCTCATCATCCCGATGTAGTTATTAACATTAG
>Frequency_3_QualityScore_FFHHHHHJJJJJJJJJJJJJJJJJJIIIJJJIJIJIJJJIJJJJJIJHHIJJJJJJJJJIJJJJJJJJJIJIIIIHGGGGFFFFFFEEEEEDEE_Mismatch_0_Sense_+_Library_PoolT
ATTAGTAACCTCGAAGATTCTTTCTGATTTGTATACTATATCTTGGGTTAATTTAATCATTCTAGCTTTAACTGGGCTTAGATTGGCATGCATT
>Frequency_3_QualityScore_FEGHHHHJIIJJJJJJJJJJIGHHJIJJJJJJJJJJJJJJJJJHJHIJJJJJIIJJJIFHHIHIHHHGGFFFFEDDCBDEDEEEDEEDDDDDDD_Mismatch_0_Sense_+_Library_PoolT
GAAAGCAAAATCTATTTTTGGTCCTAACTTCTGCTTGGAATTGTTATTTGGACCTTCAGAGCCTCATCATCCCGATGTAGTTATTAACATTAGT
>Frequency_2_QualityScore_DDHGGGHJHIIIGIIJIJGIJJIJJJHIGIIIIIIIJJIJJIIGGHGFEFFFFEEEEEDEDDDDDCCCDBCDDDDDDDDDDCDDCEECEEEDEE_Mismatch_0_Sense_+_Library_PoolT
TAGGGCGGAAAGCAAAATCTATTTTTGGTCCTAACTTCTGCTTGGAATTGTTATTTGGACCTTCAGAGCCTCATCATCCCGATGTAGTTATTAA
>Frequency_2_QualityScore_FFHHHGGGHFGIIIIIIIIIGIIIIIIIJHIIIIJIJIIIIJJJIIGIIIIIIIIIIIJJFIEEGGGHCBDEDEEFFEEEEEEECDCC?A=CCC_Mismatch_0_Sense_+_Library_PoolT
TTTTTGGTCCTAACTTCTGCTTGGAATTGTTATTTGGACCTTCAGAGCCTCATCATCCCGATGTAGTTATTAACATTAGTAACCTCGAAGATTC
>Frequency_2_QualityScore_FDHHHHHJIIJJIIJJIIGIIIIIIIIIHHHGHFFFFFFEEEEEDDCCDDCDDDCDDDDDDDDCCCDDCACECEEDDDDDDDDCCCDDDDDDCD_Mismatch_0_Sense_+_Library_PoolT
GTGGAGAGCTCGACAAAGTAGGGCGGAAAGCAAAATCTATTTTTGGTCCTAACTTCTGCTTGGAATTGTTATTTGGACCTTCAGAGCCTCATCA
>Frequency_1_QualityScore_D0CCFC?B@BEDHGE@D>:DBFHGGG/;;A@>C>>@@C@A>CE@>;5>@CAAAC@ACCCCCC<>CCCCCCCCCECCCCCCCC@:>:A?CCCCCC_Mismatch_0_Sense_+_Library_PoolC
GTGGAGAGCTCGACAAAGTAGGGCGGAAAGCAAAATCTATTTTTGGTCCTAACTTCTGCTTGGAATTGTTATTTGGACCTTCAGAGCCTCATCA
>Frequency_2_QualityScore_EEGDCCEFEGCFIIBGFHHIIGHH@GIGHIGGGIGEIIIIICGIIFGIGGFHC=CE?FFGBEECA9=????>?CCCBDDA?BB@ACCCB?=ACC_Mismatch_0_Sense_+_Library_PoolT
CACTGCCTTCATTGTTAATGGCACATTGCAGTTTCCTCGTGGAGAGCTCGACAAAGTAGGGCGGAAAGCAAAATCTATTTTTGGTCCTAACTTC
>Frequency_2_QualityScore_FFHHHHHJJJJJJJJJJJJJJJJIHJJIIIJJIIJIIIHIIJJJIJJJJIJIIIIJIIJJHIIJJIJIIFGIHHGGFFEGGGEEEEEEEEEEDD_Mismatch_2_Sense_+_Library_PoolT
CATCTGGGCTTAGATTGGCATGCATTTAATCAGTCCAGTTTTCTTCTTATTAATAAAGCTATTCTTTGGCCTTTGATAACATGCATTAACTTTT
>Frequency_2_QualityScore_FFHHHHHIJJJJJJIJJIIIIIJJJIIJIJJIJIJJJJGJJJJIIJJJIJJJJJIIJIJIHIIIIIHIHEGGGGFCCCEEEEEEEEDDEEEEDD_Mismatch_0_Sense_+_Library_PoolT
GCCTCATCATCCCGATGTAGTTATTAACATTAGTAACCTCGAAGATTCTTTCTGATTTGTATACTATATCTTGGGTTAATTTAATCATTCTAGC
>Frequency_2_QualityScore_FFGGHGHJJJIJJJJGGGIHIIIIIJJIJJJJJIIIIIJIJJJIIJIIIIIIIIJJIIJIIIIHGIGGGGGGGGGGFCBEDEEEEEEEDDEEEE_Mismatch_0_Sense_+_Library_PoolT
GAGCCTCATCATCCCGATGTAGTTATTAACATTAGTAACCTCGAAGATTCTTTCTGATTTGTATACTATATCTTGGGTTAATTTAATCATTCTA
>Frequency_2_QualityScore_FFHHHHHHIJIJJJJJJJJJJJJJJJJJIJHJJJJIJIIJJJJIIJIIIJIIJIIJJIJGIIFGGEEHGEHGGFEFEFDEEEECEDDDCDDDCB_Mismatch_0_Sense_+_Library_PoolT
TTTTGGTCCTAACTTCTGCTTGGAATTGTTATTTGGACCTTCAGAGCCTCATCATCCCGATGTAGTTATTAACATTAGTAACCTCGAAGATTCT
>Frequency_2_QualityScore_FFGHHHHJJJIJJIIJJJJJIJJIIJJJHIIIIJIIIIJJJJJJEHIIJJJJJJJJIJJJIIJJJJIIJGIIIIHHHGFFFEEEEEEEEEECEE_Mismatch_0_Sense_+_Library_PoolT
AGTAACCTCGAAGATTCTTTCTGATTTGTATACTATATCTTGGGTTAATTTAATCATTCTAGCTTTAACTGGGCTTAGATTGGCATGCATTTAA
>Frequency_2_QualityScore_FFHHHHHJJIJJJJJIJJJJJJJIJJJJJJJJIJJJJJIJIJJJIIIIJJIIJJJJJJJJIIIIIJJIIGHFEFEEEEEEEEEEEEDEDDDEDE_Mismatch_0_Sense_+_Library_PoolT
CTGCTTGGAATTGTTATTTGGACCTTCAGAGCCTCATCATCCCGATGTAGTTATTAACATTAGTAACCTCGAAGATTCTTTCTGATTTGTATAC
>Frequency_2_QualityScore_FFHHHHHJJJJIJJJJJJJJJJJJJJIIIJJJJJJJIIIIJIJIJIIIGHIIJJJJJJIIIIIGGGIIJHEIIJIIIIEGGGGFFD_Mismatch_0_Sense_+_Library_PoolT
ATTCTAGCTTTAACTGGGCTTAGATTGGCATGCATTTAATCAGTCCAGTTTTCTTCTTATTAATAAAGCTATTCTTTGGCCTTTGA
>Frequency_2_QualityScore_DEHHGGGIIGGGGEGEIIGEGEEGHEEGEBEGGEEHIGGHIIIGIIIIIIIIFEHEHIIIHIIIGIGG@AFHHGGFEFGGEEEBCC@AD??CAC_Mismatch_0_Sense_+_Library_PoolT
TTCTTTCTGATTTGTATACTATATCTTGGGTTAATTTAATCATTCTAGCTTTAACTGGGCTTAGATTGGCATGCATTTAATCAGTCCAGTTTTC
>Frequency_2_QualityScore_FFHHHHHJJJJJJJJJJIJIJIIJJJJJJIIJJJIIGIIIJIIIIIIIIIJIIECDDDDCCD?CCDDEEEEDDDDDDDDDDDEDDDDDDCCDDD_Mismatch_0_Sense_+_Library_PoolT
ATTGTTAATGGCACATTGCAGTTTCCTCGTGGAGAGCTCGACAAAGTAGGGCGGAAAGCAAAATCTATTTTTGGTCCTAACTTCTGCTTGGAAT
>Frequency_2_QualityScore_FFHHHHFIIJJJJIIJJIIJJJJJIJJJJJJJJJHIJJJHHHHHHFFFFFEDEEEEEDDEDEEDCDDDDCDDDDDDDDDDDDDDDDDCCDCEEE_Mismatch_0_Sense_+_Library_PoolT
ACAAAGTAGGGCGGAAAGCAAAATCTATTTTTGGTCCTAACTTCTGCTTGGAATTGTTATTTGGACCTTCAGAGCCTCATCATCCCGATGTAGT
>Frequency_2_QualityScore_FFHHHHHIJJJJIIJIIIIIIJJIJIJJJGIIJJJJJIHFFFEEEEEEDDEEEEDDDDDDDCCDDEDDDCDDDDCCCDDCDCEDEECCCCDDDD_Mismatch_0_Sense_+_Library_PoolT
GCAGTTTCCTCGTGGAGAGCTCGACAAAGTAGGGCGGAAAGCAAAATCTATTTTTGGTCCTAACTTCTGCTTGGAATTGTTATTTGGACCTTCA
>Frequency_2_QualityScore_EDHGHHHJIJJJJJJJJIJIIIJIJIIJJIJJHIJIJJJJIIJIJJIIIIIGIIJIIJIGIIIHHGHGHDEFFFFFEEEEEEEDECEEEEDCDB_Mismatch_0_Sense_+_Library_PoolT
GTTATTTGGACCTTCAGAGCCTCATCATCCCGATGTAGTTATTAACATTAGTAACCTCGAAGATTCTTTCTGATTTGTATACTATATCTTGGGT
>Frequency_2_QualityScore_EEHGGEFIIIIGIIIGIGEIGIIIGIIGIIIHBEFEGGIIIDHGIIGIGGEFHGFFEGGHIIGDHDHHGCEFECABACBA@CCDEADECCCCD?_Mismatch_0_Sense_+_Library_PoolT
ATTTGGACCTTCAGAGCCTCATCATCCCGATGTAGTTATTAACATTAGTAACCTCGAAGATTCTTTCTGATTTGTATACTATATCTTGGGTTAA
>Frequency_2_QualityScore_EFHHHHHJJJJIIJJJJJJJIJJJJIGIIHIIJJIJJJIJIJJJJGIGIAHIIIIIGIIIIIIJJIEHHGHGHFFFFEFCEEEEEEDBCDCDEE_Mismatch_0_Sense_+_Library_PoolT
TGGACCTTCAGAGCCTCATCATCCCGATGTAGTTATTAACATTAGTAACCTCGAAGATTCTTTCTGATTTGTATACTATATCTTGGGTTAATTT
>Frequency_2_QualityScore_FFHHHHGIIIIIJJJJIJIIJIJIIIGGHHHHGGGGGGGGGGFFFFEEEEEEEEFDEEEDDDDDDDDDDCDDDDDCDDDBCDDEEDECDDEECC_Mismatch_0_Sense_+_Library_PoolT
GGGCGGAAAGCAAAATCTATTTTTGGTCCTAACTTCTGCTTGGAATTGTTATTTGGACCTTCAGAGCCTCATCATCCCGATGTAGTTATTAACA
>Frequency_2_QualityScore_EDGEGHHIIAEGIGFHIIIIGIHIIIIIHIIHGDHIIIEHIIIIIIIGIIIIIDGHHIIIIGFGGCGGCGGEEEEEEEEDDCEECCCCC>CC=B_Mismatch_0_Sense_+_Library_PoolT
TATTTTTGGTCCTAACTTCTGCTTGGAATTGTTATTTGGACCTTCAGAGCCTCATCATCCCGATGTAGTTATTAACATTAGTAACCTCGAAGAT
>Frequency_2_QualityScore_FFHHGHGJJJJJJJJJGIJIIJGICGFIJIHIIIIIEHIIJIJGACCCEDDDCDDDCFEEEDDDDDDDCCACEDDDDDDDBDACDDACACCDEC_Mismatch_0_Sense_+_Library_PoolT
GCACATTGCAGTTTCCTCGTGGAGAGCTCGACAAAGTAGGGCGGAAAGCAAAATCTATTTTTGGTCCTAACTTCTGCTTGGAATTGTTATTTGG
>Frequency_2_QualityScore_FFHHHHHJJIJJJJJJJJJJJJIIJJJHIIJJJJJJJJJJJJIJJIJJJJJJJJJJJJIIJIJJHIIIHGGHHGGFFFFFEEDEDCDDDDCDDE_Mismatch_0_Sense_+_Library_PoolT
TTTGGTCCTAACTTCTGCTTGGAATTGTTATTTGGACCTTCAGAGCCTCATCATCCCGATGTAGTTATTAACATTAGTAACCTCGAAGATTCTT
>Frequency_2_QualityScore_FFHHHHHJJIIIJIJJIIIIIIIIJIJJJJJJIIJJJIJIJJIJIGIJGIIGIIGIIJHJIIIIIGHGIGHHGHGEEECEEDEEEDDDBCDEDE_Mismatch_0_Sense_+_Library_PoolT
ACTTCTGCTTGGAATTGTTATTTGGACCTTCAGAGCCTCATCATCCCGATGTAGTTATTAACATTAGTAACCTCGAAGATTCTTTCTGATTTGT
>Frequency_2_QualityScore_FFHGHGGIHHIJIJJIIJIIHFHDHIHIJJIIHJHHHIIIIHIIIIHFEGGEIIEC@CCDCDDCDDCCAADECB=@@CCDCCDDEDDDDDBCDD_Mismatch_0_Sense_+_Library_PoolT
TCATTGTTAATGGCACATTGCAGTTTCCTCGTGGAGAGCTCGACAAAGTAGGGCGGAAAGCAAAATCTATTTTTGGTCCTAACTTCTGCTTGGA
>Frequency_2_QualityScore_FFHHHHHIJJIJIIIFIIJJJJJGIIIIIJJJIJIJIJJIIIJJJFIHIJIIIIJJJJJJJFHHHHGGFEFEEEDDCCCCDEDEDECEECDCDD_Mismatch_0_Sense_+_Library_PoolT
CGGAAAGCAAAATCTATTTTTGGTCCTAACTTCTGCTTGGAATTGTTATTTGGACCTTCAGAGCCTCATCATCCCGATGTAGTTATTAACATTA
>Frequency_2_QualityScore_FFHHHHFHIIIJJIJJJJJJIJJJJJJJJJJJIIJIJJIIIJIJIJIJJJIIJJJJJJJJJJJIJGIJJFHGHHHGFFFFFEEDEEECEEEEED_Mismatch_0_Sense_+_Library_PoolT
CTTGGGTTAATTTAATCATTCTAGCTTTAACTGGGCTTAGATTGGCATGCATTTAATCAGTCCAGTTTTCTTCTTATTAATAAAGCTATTCTTT
>Frequency_2_QualityScore_FFHHFHGIIJJJJJIIJJJJIHIIHIIIIIJIIIJJJJJJIIIJIJJJIIIIJJIJIJJJIGFIIFGHGGHGGFFFEFEEEDCCDDDEEDCCDD_Mismatch_0_Sense_+_Library_PoolT
CTTCAGAGCCTCATCATCCCGATGTAGTTATTAACATTAGTAACCTCGAAGATTCTTTCTGATTTGTATACTATATCTTGGGTTAATTTAATCA
>Frequency_2_QualityScore_EEGHFHGGIHDFHFIIIIIIIGGGHIIIIIJIHIIECHHIIIHIIIEGGHIIJIIIIJJIIIIIGIEGIIIIGGGGHCEEECCEEEEAADD?BA_Mismatch_0_Sense_+_Library_PoolT
ATATCTTGGGTTAATTTAATCATTCTAGCTTTAACTGGGCTTAGATTGGCATGCATTTAATCAGTCCAGTTTTCTTCTTATTAATAAAGCTATT
>Frequency_1_QualityScore_FFHHHHHJJJJJJJHIJJIJJJJJJJIJJJJJJJJJHIIIJJJJIIJGIJIJEIIJJJJJJJJJJHHHFDEEEEEDDDEEDDDDDDDEBCDCDD_Mismatch_0_Sense_+_Library_PoolT
AAATCTATTTTTGGTCCTAACTTCTGCTTGGAATTGTTATTTGGACCTTCAGAGCCTCATCATCCCGATGTAGTTATTAACATTAGTAACCTCG
>Frequency_1_QualityScore_FFHHHHHJJJHIJJJJIJJJJJJJJJJJJJJFGIJJJJJJJJJJJJJJJIJJJIJJJJJIJIIIIIIIIFFHJJJJJHHHHHHHFFFFFFCEEE_Mismatch_0_Sense_+_Library_PoolT
ATTCTTTCTGATTTGTATACTATATCTTGGGTTAATTTAATCATTCTAGCTTTAACTGGGCTTAGATTGGCATGCATTTAATCAGTCCAGTTTT
>Frequency_1_QualityScore_FFGHFHHGJIJJIIIGIJJIEIHIJIJJJJGHJIJJJIJJJIJIIDHFHIJJIJDD@DDDDDDDCDDDEEEEDDBBDDDCDDDEDDDDDDDDDD_Mismatch_0_Sense_+_Library_PoolT
CATTGTTAATGGCACATTGCAGTTTCCTCGTGGAGAGCTCGACAAAGTAGGGCGGAAAGCAAAATCTATTTTTGGTCCTAACTTCTGCTTGGAA
>Frequency_1_QualityScore_FFHHHHHJJJJJJJJJJJJJJJJIJJIJJIIJGHIIJJJIJGIJJIHJJJIJIJJJIJIGGIIIJIJJJGHHIJJJJJJJJJHCHHFFFFDEEE_Mismatch_0_Sense_+_Library_PoolT
TTTCAGCTAAAACTTTCTCAGCTATTATGAAGTATATTCTCTTGTATTCTGCAATTGAGATTCAACATAAGAAATATATTGGAAGGCCAGCAGC
>Frequency_1_QualityScore_FFHHHGGIJJJJIJJJJJJJJJIIJIJHGIJJIJJIJIJJJHIIHIIJJJJFABDDDDDDDDDDDFEEECBDDDDDCDDDEDDDDDDDDDCDDD_Mismatch_0_Sense_+_Library_PoolT
TGTTAATGGCACATTGCAGTTTCCTCGTGGAGAGCTCGACAAAGTAGGGCGGAAAGCAAAATCTATTTTTGGTCCTAACTTCTGCTTGGAATTG
>Frequency_1_QualityScore_FFHHHHHJJJIJJJJIJJIJIJIJJJIIJJJJJJJJJJJJJJGIJJJJJJJJJJJJJJIIIGJJIJJJJFHIFIJJHH_Mismatch_1_Sense_+_Library_PoolT
GCTTTAACTGGGCTTAGATTGGCATGCATTTAATCAGTCCAGTTTTCTTCTTATTAATAAAGCTATTCTTTGGCCTTA
>Frequency_1_QualityScore_FFHHHHHJJJJJJHHIIJJJJJJJJHHJJJJJJJJJJJJJJJJJIJJJ@GIIJJJJJJJJJIIGIJIJJIJJJJIHHHHHHHFFFFDDEEDECC_Mismatch_0_Sense_+_Library_PoolT
AGCTATTATGAAGTATATTCTCTTGTATTCTGCAATTGAGATTCAACATAAGAAATATATTGGAAGGCCAGCAGCTTCAGTAGCTTGGCCTTAA
>Frequency_1_QualityScore_FFHHHHHIJJJJJJJIIJJJJJJJJJJHHIJGJJJJJJHHHHHFFFFFFDECEEEEDDDDDDDDCDDDDCDDDDDDDDDDDDDBDEDEDDDEED_Mismatch_0_Sense_+_Library_PoolT
AGGGCGGAAAGCAAAATCTATTTTTGGTCCTAACTTCTGCTTGGAATTGTTATTTGGACCTTCAGAGCCTCATCATCCCGATGTAGTTATTAAC
>Frequency_1_QualityScore_FFHHHHHHIJJJJJJJJJJJJJJJJJJIJJJJIJJJJJIJJJJIJJJJJJJJJJJJJGIIJIJJJJJJJIJIGJHGFHHHEFFFFFEEEEEEED_Mismatch_1_Sense_+_Library_PoolT
TATGAAGTATATTCTCTTGTATTCTGCAATTGAGATTCAACATAAGAAATATATTGGAAGGCCAGCAGCTTCAGTAGCTTGGCCTTAATTTGAG
>Frequency_1_QualityScore_FFG?FHHGEHIJGGHGEGHJIJJJGEHGIJEGIHIJJIJJGIIIJJJJGIJIEEHIHHIEHICCECGGC=CHEECCDBBEBE@<CDDDCCCDCC_Mismatch_0_Sense_+_Library_PoolT
TGGTCCTAACTTCTGCTTGGAATTGTTATTTGGACCTTCAGAGCCTCATCATCCCGATGTAGTTATTAACATTAGTAACCTCGAAGATTCTTTC
>Frequency_1_QualityScore_FFHFHHHJJIJJJIIHJJJJIJJJJIJJJJJJJJJJIJJJICIJJIJIJJJJJJJJJJJGHIJJIIHHEEHHHFEEFDDFCEDBCDBCCCDEDD_Mismatch_0_Sense_+_Library_PoolC
TGGTCCTAACTTCTGCTTGGAATTGTTATTTGGACCTTCAGAGCCTCATCATCCCGATGTAGTTATTAACATTAGTAACCTCGAAGATTCTTTC
>Frequency_1_QualityScore_FFHHHHHJJJJFHIJIJJJGIIJJJJJJJJHHHHHGFFFACEEEEDDEDDDDDDDDDDDDDCDCDDEECACDDDDDCDDDDDDDDDDDDDDDDB_Mismatch_1_Sense_+_Library_PoolT
CCTCGACAAAGTAGGGCGGAAAGCAAAATCTATTTTTGGTCCTAACTTCTGCTTGGAATTGTTATTTGGACCTTCAGAGCCTCATCATCCCGAT
>Frequency_1_QualityScore_FFHHHHHJJJJJJJJIJJJGHJJHIIIJIJGIJJJJJJJJIJJIJJIIJIJJIJJJJJJJJJJJJIGGGGGIJHGHHHHFFFFFFFEDCEDDDC_Mismatch_0_Sense_+_Library_PoolT
CTTAGATTGGCATGCATTTAATCAGTCCAGTTTTCTTCTTATTAATAAAGCTATTCTTTGGCCTTTGATAACATGCATTAACTTTTCAGCTAAA
>Frequency_1_QualityScore_FEHGHHHJJJJJJJIJIJJJJJJJJIJJJJJJJJJEIJJJJJJJJJJJIIJJJJIIDFHGIJJJJJJJJGIJGGJJHHHGHGFFEFFDDEEDED_Mismatch_0_Sense_+_Library_PoolT
GTTATTAACATTAGTAACCTCGAAGATTCTTTCTGATTTGTATACTATATCTTGGGTTAATTTAATCATTCTAGCTTTAACTGGGCTTAGATTG
>Frequency_1_QualityScore_FFHHHHHJJJJJJHIJJJJJJJJJJJJJIJJJJIJJJJJJGJJGJIJJIGHIIJJJJJICEHGGIJIHJIIIHIIFHHHHHFFFFF_Mismatch_0_Sense_+_Library_PoolT
ACTATATCTTGGGTTAATTTAATCATTCTAGCTTTAACTGGGCTTAGATTGGCATGCATTTAATCAGTCCAGTTTTCTTCTTATTA
>Frequency_1_QualityScore_FFHHGHGHIHGGIIJHJJIJHIIIDHJJGIGIJIJJHGIIIJIJGIJJJIH_Mismatch_1_Sense_+_Library_PoolT
TTTAATCAGTCCAGTTTTCTTCTTATTAATAAAGCTATTCTTTGGCCTTTA
>Frequency_1_QualityScore_FFHHHHHJJIIJJJJJJIJIJIIJJJJJJJJJJIJJJJIJJJJJJJJJJHIIIJJJJHHHIFJIJJJJHEDDFECEEDBCDDBDDDDDD?CDDD_Mismatch_0_Sense_+_Library_PoolT
TTTCTATTGTTGCTTCAACACTGCCTTCATTGTTAATGGCACATTGCAGTTTCCTCGTGGAGAGCTCGACAAAGTAGGGCGGAAAGCAAAATCT
>Frequency_1_QualityScore_FFHHHHHJJJJJJJJJIJIJJJJJJJIJJJJIGHIJJJJJJIJJJJJJHJJJJJJJJIIHIIJJJJJHGHFFEACEEDEDDDBBACCDDDDDDD_Mismatch_0_Sense_+_Library_PoolT
TTCTATTGTTGCTTCAACACTGCCTTCATTGTTAATGGCACATTGCAGTTTCCTCGTGGAGAGCTCGACAAAGTAGGGCGGAAAGCAAAATCTA
>Frequency_1_QualityScore_FFHHHHHJJJJJJJJJJIGIJIIJJIJJJJJJJJIJJJJJJJIIIIGHIIIJJIIIJHIJJJJJJJJGJHIIGIJHHEEHFHFDFFFFEEFFED_Mismatch_0_Sense_+_Library_PoolT
TGTATACTATATCTTGGGTTAATTTAATCATTCTAGCTTTAACTGGGCTTAGATTGGCATGCATTTAATCAGTCCAGTTTTCTTCTTATTAATA
>Frequency_1_QualityScore_FFHHHHHJJJJJJJJIIJJJJJIIJJJJJJJJJJJJJJJJIIFIIJJIJIJJJJJJGIJJJIJJIIIJJGIGIJJJJJJIGGGHHHFFFFFFFE_Mismatch_0_Sense_+_Library_PoolT
TAATCAGTCCAGTTTTCTTCTTATTAATAAAGCTATTCTTTGGCCTTTGATAACATGCATTAACTTTTCAGCTAAAACTTTCTCAGCTATTATG
>Frequency_1_QualityScore_FFHHHHHJJIJJJJIJJJIJIJJJJJGHGJJJJJHHFFFEEEEEDDDEEEEDDDDDDDDCDDEDDDDDDDBDDDDDDDDDDEECDDDDDDDDCC_Mismatch_0_Sense_+_Library_PoolT
GTTTCCTCGTGGAGAGCTCGACAAAGTAGGGCGGAAAGCAAAATCTATTTTTGGTCCTAACTTCTGCTTGGAATTGTTATTTGGACCTTCAGAG
>Frequency_1_QualityScore_FFHHHHHJJJJJJIJJJJJJJIJJJJJJIIJJJJJJGGIIJIJJIJIJJJJIIGHIJJJHDDDDDDDDDCDDDDEEEEDDBDDDDDDDDDDDDD_Mismatch_0_Sense_+_Library_PoolT
TGCCTTCATTGTTAATGGCACATTGCAGTTTCCTCGTGGAGAGCTCGACAAAGTAGGGCGGAAAGCAAAATCTATTTTTGGTCCTAACTTCTGC
>Frequency_1_QualityScore_FFHGH,2AEHGHIEEHGGGDGJAHGGGIGGIEFHGIJIJJFHGIIFGIHDHIG/?FAFHGGGIGIIJBHH@EC;EGAHEH?EDDEFDDEDCBCD_Mismatch_1_Sense_+_Library_PoolT
ATTAAAATTAGTAACCTCGAAGATTCTTTCTGATTTGTATACTATATCTTGGGTTAATTTAATCATTCTAGCTTTAACTGGGCTTAGATTGGCA
>Frequency_1_QualityScore_FFHHGHHGCIIIJJIJ@CFHGIIIGGGGIIIIGHGGIIIJIGJJJHEDGIHHIF_Mismatch_0_Sense_+_Library_PoolT
CATTTAATCAGTCCAGTTTTCTTCTTATTAATAAAGCTATTCTTTGGCCTTTGA
>Frequency_1_QualityScore_FFGGHHHJJJJJJJJJJIJGFHIGGGHJJJJIHHFFFEFEEDEDDDDDDDDDDDDDDDEEEEDDDDDDDDDDDEDDDDDDDDDCDDDCDDEDEE_Mismatch_0_Sense_+_Library_PoolT
GGCACATTGCAGTTTCCTCGTGGAGAGCTCGACAAAGTAGGGCGGAAAGCAAAATCTATTTTTGGTCCTAACTTCTGCTTGGAATTGTTATTTG
>Frequency_1_QualityScore_FFHHHHHIJIJIJJJJJJJIJJJJJJJFHIIGJJIJJJJJJJJJIIJIIJJJJJJIJJIIIJJGIGIIJHIJJJJIHHHHHGFFFFD>CEDEDD_Mismatch_0_Sense_+_Library_PoolT
TTTCTGATTTGTATACTATATCTTGGGTTAATTTAATCATTCTAGCTTTAACTGGGCTTAGATTGGCATGCATTTAATCAGTCCAGTTTTCTTC
>Frequency_1_QualityScore_FFHHHHHJIJJIIIIJJJJJJJJIJJJJJJJJJJJHJJJJJJJJJJJJJJJJJJJJJJJJIJJJIIJJIIGIJJIJJHHHFHHEEFBFFFFFEE_Mismatch_0_Sense_+_Library_PoolT
TTCTTCTTATTAATAAAGCTATTCTTTGGCCTTTGATAACATGCATTAACTTTTCAGCTAAAACTTTCTCAGCTATTATGAAGTATATTCTCTT
>Frequency_1_QualityScore_FFHHHHHJIJJJJJJJJJJJJJJJHIJJJJJJJJJJJJJJIJJJJJJ_Mismatch_0_Sense_+_Library_PoolT
CTGATTTGTATACTATATCTTGGGTTAATTTAATCATTCTAGCTTTA
>Frequency_1_QualityScore_@DDDHA?@CDBHEECGIEAGDFHHIIGIF<DHHGGHHGIFGIEGGHIBEGIAB@CEGGGEHIIIH_Mismatch_1_Sense_+_Library_PoolT
TAGATTGGCATGCATTTAATCAGTCCAGTTTTCTTCTTATTAATAAAGCTATTCTTTGGCCTTTA
>Frequency_1_QualityScore_FFHGGHHJIJIJJIIJIIJGHEIHAFEGJJIJJEIIIIIIGIJJJJIJIJIJIIIJJJJJJFHDHEFFFDFFCCD>BDDCDDDDDDD<BDDDDD_Mismatch_1_Sense_+_Library_PoolT
GGGCTTTTCTATTGTTGCTTCAACACTGCCTTCATTGTTAATGGCACATTGCAGTTTCCTCGTGGAGAGCTCGACAAAGTAGGGCGGAAAGCAA
>Frequency_1_QualityScore_FFHHHHHJJJJJJJJJJIIJGJJJJJJJJJJJJJJIJJJJJJJJJJJJJHJJIJJJJIJJJJJJJJIJJGHHHHHFFFEBEECEEDDDDCDDED_Mismatch_0_Sense_+_Library_PoolT
AACTTCTGCTTGGAATTGTTATTTGGACCTTCAGAGCCTCATCATCCCGATGTAGTTATTAACATTAGTAACCTCGAAGATTCTTTCTGATTTG
>Frequency_1_QualityScore_FFHHHHHJJJJJ>HIHJJJJJJJJJJJJJJJIIJJJJEHIJJJJJJJJJJJJJJ_Mismatch_1_Sense_+_Library_PoolT
ATTTAATCAGTCTAGTTTTCTTCTTATTAATAAAGCTATTCTTTGGCCTTTGAT
>Frequency_1_QualityScore_BDDDFHDHIFIBEHIIIEHCH@FHIGHIIDFHHIIGIIIGCHIIIHGIIHBFFEHHGGGI@FGIGGGHHIHHDHC_Mismatch_0_Sense_+_Library_PoolT
TAACCTCGAAGATTCTTTCTGATTTGTATACTATATCTTGGGTTAATTTAATCATTCTAGCTTTAACTGGGCTTA
>Frequency_1_QualityScore_FFHHHHHJJJJJJJJJJJJJJJIIJJJJJJJJJJJJJJGGJJJJJJJJIHGIJJJJHDDDDDDDDDDDDCDEEEEDDDDDDDDDDDED:CDDDD_Mismatch_0_Sense_+_Library_PoolT
CTTCATTGTTAATGGCACATTGCAGTTTCCTCGTGGAGAGCTCGACAAAGTAGGGCGGAAAGCAAAATCTATTTTTGGTCCTAACTTCTGCTTG
>Frequency_1_QualityScore_FFHHHHHJJJJGJIJHIJJJIJJJIJJJJJJJJJJJJJJIJJGIJJJJJJJJJJJJJJJ_Mismatch_0_Sense_+_Library_PoolT
CATGCATTTAATCAGTCCAGTTTTCTTCTTATTAATAAAGCTATTCTTTGGCCTTTGAT
>Frequency_1_QualityScore_DDHHHHHEHIIIIAFEHGAFFIGGDHGGDE_Mismatch_0_Sense_+_Library_PoolT
TATTAATAAAGCTATTCTTTGGCCTTTGAT
>Frequency_1_QualityScore_FFHHHHHJJGHJJJJJJJJJJHIIJJJJJJIIJJJJJJJJJJJJJJJIIJJJJJIJJIJJJJJJJJJJJHIIIJJHHHHHHHFFFFCEEDEEED_Mismatch_0_Sense_+_Library_PoolT
ATTATGAAGTATATTCTCTTGTATTCTGCAATTGAGATTCAACATAAGAAATATATTGGAAGGCCAGCAGCTTCAGTAGCTTGGCCTTAATTTG
>Frequency_1_QualityScore_FFHHGHHIJIIHJHIJGGJIJJIJIJJJIJJJHIGIJBIIIJHEIIJJIJJJJJJJJJIICHIIIIGDGIIJGIJHHGFEEHFFFFFFCCC@AE_Mismatch_0_Sense_+_Library_PoolT
GATTCTTTCTGATTTGTATACTATATCTTGGGTTAATTTAATCATTCTAGCTTTAACTGGGCTTAGATTGGCATGCATTTAATCAGTCCAGTTT
>Frequency_1_QualityScore_FFHHHGGJJJGGEHIIFGCHEHGIJIJJIHIHGGJJIIJIGH>GF<DDGGIJ@AGHGIGICGIJJJIHH@BDFFFCDCCCCCDCDDEDDCDD>>_Mismatch_1_Sense_+_Library_PoolT
CTTGGAATTGTTATTTGGACCTTCAGACCCTCATCATCCCGATGTAGTTATTAACATTAGTAACCTCGAAGATTCTTTCTGATTTGTATACTAT
>Frequency_1_QualityScore_FFHHHHHJJJJJIJJJJIIJGIJJJJJJJJJJJHIJJJJJJJJJJJJJJJJJJJJII_Mismatch_2_Sense_+_Library_PoolT
AGATTCTTTCTTATTTGTATACTATATCTTGGGTTAATTTAATCATTCTAGCTTTAC
>Frequency_1_QualityScore_FFGHHFHJJJJIJJDJIIICAJCHHIIHIIJJIJJDHIIJJJJHIJIJJJJIGGHIIG_Mismatch_0_Sense_+_Library_PoolT
GAAGATTCTTTCTGATTTGTATACTATATCTTGGGTTAATTTAATCATTCTAGCTTTA
>Frequency_1_QualityScore_FFFHHHHJJIJJJJJJIJIIIIJJJJJIJJJJJJJIJDGIIJJIJJJJJJJJJJJJJJJHIJJJGGIJJG_Mismatch_1_Sense_+_Library_PoolT
TCAAAGATTCTTTCTGATTTGTATACTATATCTTGGGTTAATTTAATCATTCTAGCTTTAACTGGGCTTA
>Frequency_1_QualityScore_FFHHHGHJFFGIJJGIJJIJGJIIGIJJJIJJIIJJJJIIJJGHIIIHGIJIIJJIJJGHIJIGJJIHFHHGHFFFFFFFEEEEEEEFFEDEDE_Mismatch_0_Sense_+_Library_PoolT
TGGAATTGTTATTTGGACCTTCAGAGCCTCATCATCCCGATGTAGTTATTAACATTAGTAACCTCGAAGATTCTTTCTGATTTGTATACTATAT
>Frequency_1_QualityScore_FFHHHHHJJJJIJHIJJJJJJJJJJJJJJJJJJJJIJIJJJJJJJJJJJJJGIJJJJIIJJJJJJJGHHFFDEFFFFFFEEEEDDDEEDDDDD@_Mismatch_0_Sense_+_Library_PoolT
AATCTATTTTTGGTCCTAACTTCTGCTTGGAATTGTTATTTGGACCTTCAGAGCCTCATCATCCCGATGTAGTTATTAACATTAGTAACCTCGA
>Frequency_1_QualityScore_FFHGHHHJJJJIJGHJJIJJJJJJIJJJJIGHIIIGGIIIJJIJEGGHIGJIIFIJIJGIJJJHHGFDDEDEEEEDEDDDDDDDDDEEDDACB@_Mismatch_0_Sense_+_Library_PoolC
AATCTATTTTTGGTCCTAACTTCTGCTTGGAATTGTTATTTGGACCTTCAGAGCCTCATCATCCCGATGTAGTTATTAACATTAGTAACCTCGA
>Frequency_1_QualityScore_FFGHHHHJIJJIJJJJJJJJJJJJJIIJJJJJJGHIJJJJIJJJJJIJJIIIIJJIHHGHHHHFFFFFEEE_Mismatch_0_Sense_+_Library_PoolT
GGGCTTAGATTGGCATGCATTTAATCAGTCCAGTTTTCTTCTTATTAATAAAGCTATTCTTTGGCCTTTGA
>Frequency_1_QualityScore_FFHGHHHJIJIIJGJJJIJJIIHICGHIIJJIIHGIJIJJJHIIIJJJIIIJJJJJJIEIJJJIJJGEEEHFHEFFDC@DCDEEEDDDDEEDDD_Mismatch_0_Sense_+_Library_PoolT
AACCTCGAAGATTCTTTCTGATTTGTATACTATATCTTGGGTTAATTTAATCATTCTAGCTTTAACTGGGCTTAGATTGGCATGCATTTAATCA
>Frequency_1_QualityScore_FFGGHHHIJIIIJJJHHIIIJJJJJJCIJJJJJIIGIIIHIIIJIHJIGIIIJEJHIHIIJIJJJIJJGDEGIG_Mismatch_0_Sense_+_Library_PoolT
CTGGGCTTAGATTGGCATGCATTTAATCAGTCCAGTTTTCTTCTTATTAATAAAGCTATTCTTTGGCCTTTGAT
>Frequency_1_QualityScore_FFHHHGHJJIHIGHIJJIHJJJJGIIIIJJJJJJJIJJJJIEIIGIIIIJJJIJJJJJJJIJJJJJJJJFHGFFFFFFFECAEEECDDDDFEDE_Mismatch_0_Sense_+_Library_PoolT
CTTGGAATTGTTATTTGGACCTTCAGAGCCTCATCATCCCGATGTAGTTATTAACATTAGTAACCTCGAAGATTCTTTCTGATTTGTATACTAT
>Frequency_1_QualityScore_FFHGGGHIJJGGIIIJJJJJG_Mismatch_0_Sense_+_Library_PoolT
TTCTAGCTTTAACTGGGCTTA
>Frequency_1_QualityScore_:DDFBBDEIF,C<:@9BFFDFE:22A+99CFFFICF4CD49)88?BFFF?33BFE@FG<4@>7)87@7C@AAECF_Mismatch_0_Sense_+_Library_PoolT
TATTCTGCAATTGAGATTCAACATAAGAAATATATTGGAAGGCCAGCAGCTTCAGTAGCTTGGCCTTAATTTGAA
>Frequency_1_QualityScore_FFDHHFHJJIJIJJJIJJJGIJIIIIIHGGIIIJJJEIIGGFIIJJJJJIIIIGCBCHGFGEIGIIIIIEHHIIJIE=_Mismatch_0_Sense_+_Library_PoolT
TTATTAACATTAGTAACCTCGAAGATTCTTTCTGATTTGTATACTATATCTTGGGTTAATTTAATCATTCTAGCTTTA
>Frequency_1_QualityScore_FFHHHHHJJJJJJJJJJJJJJJJJJJJJJJJJJJIJJJJIJJIIHIJIJJIJJIJJJJJJJJJJIJJJJGIJJJIIHHHHGHF_Mismatch_0_Sense_+_Library_PoolT
TAGCTTTAACTGGGCTTAGATTGGCATGCATTTAATCAGTCCAGTTTTCTTCTTATTAATAAAGCTATTCTTTGGCCTTTGAT
>Frequency_1_QualityScore_FFHHHHHJJJJIJJJJJJJJJJJJJJJJJJJJIJJJJHIIJJJJIJJJJIJJJHHIJJJIJJJJJJIJJIIJIIJHHHHHHFFEFECDEEEEDD_Mismatch_0_Sense_+_Library_PoolT
ATTAACATTAGTAACCTCGAAGATTCTTTCTGATTTGTATACTATATCTTGGGTTAATTTAATCATTCTAGCTTTAACTGGGCTTAGATTGGCA
>Frequency_1_QualityScore_FFHHHHHJJJJJJIJJJJJJJJJIJJGJGIJJJJJJJJJJJJJJJJIFJJJJJJJJJJJJJJJJIJIJJGIJHHGHHHHEFFFFFEEEEE_Mismatch_0_Sense_+_Library_PoolT
TAGATTGGCATGCATTTAATCAGTCCAGTTTTCTTCTTATTAATAAAGCTATTCTTTGGCCTTTGATAACATGCATTAACTTTTCAGCTA
>Frequency_1_QualityScore_FFHHHHHJJJJJJHIJJJJJJJJJJJJJJJJJJJJIJJJJIJJJJJIJJIJIIIJJJIJJJJJJJJJJJGHIDHHHHHHFFFFFFFEEEEDDED_Mismatch_0_Sense_+_Library_PoolT
ACTATATCTTGGGTTAATTTAATCATTCTAGCTTTAACTGGGCTTAGATTGGCATGCATTTAATCAGTCCAGTTTTCTTCTTATTAATAAAGCT
>Frequency_1_QualityScore_EDHDHFHIDIDGGHFFEACAAE?EFDEGGIHEIBFFFG?FBFG0EG>GGEGCICHIDEHIEG:=AEDGCECEEHEFFFFFDEC@CEED1=;ABE_Mismatch_1_Sense_+_Library_PoolT
GAGCCTCATCATCCCGATGTAGTTATTAACATTAGTAACCTCGAAGATTCTTTCTGATTTGTATACTATATCTTGGGTTAATTTAATCGTTCTA
>Frequency_1_QualityScore_FFHHHHHJJJJJJIJJJJJJJJJJGIJJJJJIJJJJJJJJJJJJJJIJJIIJJJJJJJJFGGIIJJJJJHGIJJJJJGIHHHHHHFFFFFFDDE_Mismatch_0_Sense_+_Library_PoolT
TTTGGCCTTTGATAACATGCATTAACTTTTCAGCTAAAACTTTCTCAGCTATTATGAAGTATATTCTCTTGTATTCTGCAATTGAGATTCAACA
>Frequency_1_QualityScore_DFHHHHHIJJJJJJIJJIJJJJJFHIJJJJJJJHHHHFFFFFEEFEEEEDDDCDDDDDDEDDDDDDDCDDDDDDDDEDEEDDDDDDDDDDDDDD_Mismatch_0_Sense_+_Library_PoolT
TCCTCGTGGAGAGCTCGACAAAGTAGGGCGGAAAGCAAAATCTATTTTTGGTCCTAACTTCTGCTTGGAATTGTTATTTGGACCTTCAGAGCCT
>Frequency_1_QualityScore_DFHHHHHJJJJJJJJIJJIJJJJIGGIJHIGGIJIIIJJJJJJJJIJJJJJJJIGIJIGIIGIFEFDBE>CCCDDDDDDBBDDCCACCDDCDEE_Mismatch_0_Sense_+_Library_PoolT
TATTGTTGCTTCAACACTGCCTTCATTGTTAATGGCACATTGCAGTTTCCTCGTGGAGAGCTCGACAAAGTAGGGCGGAAAGCAAAATCTATTT
>Frequency_1_QualityScore_FFHHHHHJJJJJJJJIJIIIJJJJJJHIJJJJJJJJJJJJJJIJJJJJJIJIJGIIJIJJIJJIJJJJHHHHHHHHFFFFFFFD?ABDDDEDED_Mismatch_0_Sense_+_Library_PoolT
ACCTTCAGAGCCTCATCATCCCGATGTAGTTATTAACATTAGTAACCTCGAAGATTCTTTCTGATTTGTATACTATATCTTGGGTTAATTTAAT
>Frequency_1_QualityScore_EFFHHHHJIIIIGIIEGJJJIIGG>HICHHCGHIIIJJIJJJHIIIJIIJGHIJJ>DGHHGHIGEGGIEHH>CFHJJJIJ@EHDEBDFFEDEDC_Mismatch_0_Sense_+_Library_PoolT
TCAGCTAAAACTTTCTCAGCTATTATGAAGTATATTCTCTTGTATTCTGCAATTGAGATTCAACATAAGAAATATATTGGAAGGCCAGCAGCTT
>Frequency_1_QualityScore_FFGHHHHJJJIJJGIIHGJGGIIIIIGIIJIJJJJJFGHIGHGGHJIIHIIJIJGIEHGHHIJCHGJJIFHIEHHJGGA_Mismatch_0_Sense_+_Library_PoolT
CTTTAACTGGGCTTAGATTGGCATGCATTTAATCAGTCCAGTTTTCTTCTTATTAATAAAGCTATTCTTTGGCCTTTGA
>Frequency_1_QualityScore_FFHHHHHIJJJJIJJIJJJJJJJFHIJHIJJJJJJJJJJJHHHHHDFFFFFFEEEEEEDDDDDDDDDDDDDDDDDDDDDDEEDDDECEECDDDD_Mismatch_1_Sense_+_Library_PoolT
GGGAAAGCAAAATCTATTTTTGGTCCTAACTTCTGCTTGGAATTGTTATTTGGACCTTCAGAGCCTCATCATCCCGATGTAGTTATTAACATTA
>Frequency_1_QualityScore_FFGHHGGIIJJJJIGJJJJJJJIHIIJEHJIJJJJJJIIGGEGHEHIIHHGHIJIJEIC@HIHIJIJEECBHEEFFFFEEDEECEEDAACACDD_Mismatch_0_Sense_+_Library_PoolT
TGCTTGGAATTGTTATTTGGACCTTCAGAGCCTCATCATCCCGATGTAGTTATTAACATTAGTAACCTCGAAGATTCTTTCTGATTTGTATACT
>Frequency_1_QualityScore_DFHHHHHJJJJJJJIJJJJJJJJJJIIJJJJJJJJJIJJJJJJJJJJJJJJJJJIJJIJIJJIJIJIIIHHHHHHFFFFFFFEEEEEDEDCDDC_Mismatch_0_Sense_+_Library_PoolT
ATCCCGATGTAGTTATTAACATTAGTAACCTCGAAGATTCTTTCTGATTTGTATACTATATCTTGGGTTAATTTAATCATTCTAGCTTTAACTG
>Frequency_1_QualityScore_FFHHHHHJJJJJJJJJJJJJJJJHGIJJJJJJJJJJJJJJJJJJJJJJIJJJJJJJJJJJJJJJJJJJJGIIIJIJJIGHHHFFFFDEEDEDED_Mismatch_0_Sense_+_Library_PoolT
AAACTTTCTCAGCTATTATGAAGTATATTCTCTTGTATTCTGCAATTGAGATTCAACATAAGAAATATATTGGAAGGCCAGCAGCTTCAGTAGC
>Frequency_1_QualityScore_FFHHHHHJJJJJJJIJJJJJJJJJJJJJJJJJJJJJJJIJJJJJJJJJJIJJG_Mismatch_1_Sense_+_Library_PoolT
TTATTAATAAAGCTATTCTTTGGCCTTTGATAACATGCATTAACTTTTCAGCA
>Frequency_1_QualityScore_FFHBBABFGBEGHDIIGIIJHIDFADHGCHGGFDGGHHB?BF@AGAEIBHHBGHCCF@CHFGIGACEI@@ACHHFF@@;>@CA@@DDDEDEDCC_Mismatch_1_Sense_+_Library_PoolT
TCTGCTTGGAATTGTTATTTGGACCTTCAGAGCCTCATCATCCCGATGTAGTTATTAACATTAGTAACCTCGAAGATTCTTTCTGATTTGTAAA
>Frequency_1_QualityScore_FFHHHGHJJHIJIJIJJIIJIJJJJJGIIJJJJJJJJJJJJJJJJJJJIJJJJJJJJJJJJJJJJJJHHHEBFFFFEEEEEEEEEEEDDDDDDD_Mismatch_0_Sense_+_Library_PoolT
ATCATCCCGATGTAGTTATTAACATTAGTAACCTCGAAGATTCTTTCTGATTTGTATACTATATCTTGGGTTAATTTAATCATTCTAGCTTTAA
>Frequency_1_QualityScore_FFHHHHHJJJJJJJJJJJJJJJJJJJJJJJJJJIJIIJHIIJJJJIJJJJJJJJJJJJIIIJJIIEIJJGIIJIIGGGHGGFHGHHHHFFFFCD_Mismatch_0_Sense_+_Library_PoolT
TTAACTTTTCAGCTAAAACTTTCTCAGCTATTATGAAGTATATTCTCTTGTATTCTGCAATTGAGATTCAACATAAGAAATATATTGGAAGGCC
>Frequency_1_QualityScore_FFHFHHHJJJJJJJEHGHIGHIDGIFBHIJIGIGGIHHHHHFDEFE@@CA@CDDCDDDDDDDDCCDCEDEDDDDDCDDDDADCBCDDDCDD_Mismatch_0_Sense_+_Library_PoolT
AGAGCTCGACAAAGTAGGGCGGAAAGCAAAATCTATTTTTGGTCCTAACTTCTGCTTGGAATTGTTATTTGGACCTTCAGAGCCTCATCAT
>Frequency_1_QualityScore_DEAHHFFGEHGGIHIIGIFIIIHIIEGIIIIIIIIGEGFGFHIIIIIDHGGIGGHGIGIIIIGIGAEH5;AECHFFFFFFFEEDDEEEEDDDCC_Mismatch_0_Sense_+_Library_PoolT
CATCCCGATGTAGTTATTAACATTAGTAACCTCGAAGATTCTTTCTGATTTGTATACTATATCTTGGGTTAATTTAATCATTCTAGCTTTAACT
>Frequency_1_QualityScore_DAC,=CFEAEGDG>B?AHBHAGHEFHFHIIAEE???GE9?GIGGEHBBBFD>FHIIIEIGBC=FFHGGIDIHIIGCCDHHECHE:E@H@>BDEE_Mismatch_0_Sense_+_Library_PoolT
TCTTCTTATTAATAAAGCTATTCTTTGGCCTTTGATAACATGCATTAACTTTTCAGCTAAAACTTTCTCAGCTATTATGAAGTATATTCTCTTG
>Frequency_1_QualityScore_FFHHHHHJJJJJIJJIJJIIJJJJJJJJJJJIJJJJJJJJJJGIJJJJJJJJJJJJJJJJJJJJJJJJJJHHHHEFFFFFEEEEEEEEEEDDDD_Mismatch_0_Sense_+_Library_PoolT
CTCATCATCCCGATGTAGTTATTAACATTAGTAACCTCGAAGATTCTTTCTGATTTGTATACTATATCTTGGGTTAATTTAATCATTCTAGCTT
>Frequency_1_QualityScore_FFHHHHGJJJJJJJJJJJJJJJJIGIJJJJJJIJJJJJIJJHIJJJJJFDDDDDDDDDDDDDFEEEDDBDCDDDDDDEDDDDDDDBDDDDDDDD_Mismatch_0_Sense_+_Library_PoolT
TAATGGCACATTGCAGTTTCCTCGTGGAGAGCTCGACAAAGTAGGGCGGAAAGCAAAATCTATTTTTGGTCCTAACTTCTGCTTGGAATTGTTA
>Frequency_1_QualityScore_FFHHHHGJIJJJJJJJGIGIIIJJIIIJJIJJJJJIIHIJIJJJJJIJJJJIJJJJJJIJIIJJIHHHHHEFFFFFFFFEEEEEEDEDEEEEDD_Mismatch_0_Sense_+_Library_PoolT
TTGTTATTTGGACCTTCAGAGCCTCATCATCCCGATGTAGTTATTAACATTAGTAACCTCGAAGATTCTTTCTGATTTGTATACTATATCTTGG
>Frequency_1_QualityScore_FFHHHHHJJJJJJJJHIIJIIJJJJJJJJJJJJIJJJIJJIJJJIJJJIJJIJIJJJJJJJJJJJJJIFHDEFFFFFEEEECEEDCDDEFDDDD_Mismatch_0_Sense_+_Library_PoolT
AAAATCTATTTTTGGTCCTAACTTCTGCTTGGAATTGTTATTTGGACCTTCAGAGCCTCATCATCCCGATGTAGTTATTAACATTAGTAACCTC
>Frequency_1_QualityScore_FFHHHHHJJJJJFHHIIJJJJJJJJIJJJJJJJJIJIJJJJIJJJJJJJJGIJJJJJJJJJJJJJEHHHEFFFFFFEEEEEEEDDEFDDDDDDD_Mismatch_0_Sense_+_Library_PoolT
ATCTATTTTTGGTCCTAACTTCTGCTTGGAATTGTTATTTGGACCTTCAGAGCCTCATCATCCCGATGTAGTTATTAACATTAGTAACCTCGAA
>Frequency_1_QualityScore_FFHHHGHJIJJJJJJJJIJJJJJJJJIJHIIJJJJIJJJJJIHHHEEHFFDFFFFEEEEEEDDDDDCDDDDDDDDDDDDDDBDDBDEDEEEDEE_Mismatch_1_Sense_+_Library_PoolT
TAGGGCGGAAAGCAAAATCTATTTTTGGTCCTAACTTCTGCTTGTAATTGTTATTTGGACCTTCAGAGCCTCATCATCCCGATGTAGTTATTAA
>Frequency_1_QualityScore_FFHHHHHIIIIJJJJJJJIJGIIIIGIIGHIGIIIIJJIIIGHIIGIJEHHIJHIJJJJGIJJJ_Mismatch_0_Sense_+_Library_PoolT
AACCTCGAAGATTCTTTCTGATTTGTATACTATATCTTGGGTTAATTTAATCATTCTAGCTTTA
>Frequency_1_QualityScore_FFHFHHHJJJJJJJJIJJJJJJJGHJJJJJJIJJJIJJJHHHHHHFFFFFEEEEEEEDEFDDDDDDDDDCDDDDDDDDDDDDDDBBDBDDCDAD_Mismatch_0_Sense_+_Library_PoolT
AAGTAGGGCGGAAAGCAAAATCTATTTTTGGTCCTAACTTCTGCTTGGAATTGTTATTTGGACCTTCAGAGCCTCATCATCCCGATGTAGTTAT
>Frequency_1_QualityScore_FFHHHHHHIHIGJJIJIHIEHIFHHHHIJIJE?FHIJIIIBHIHIDHHIGGIJHHDGHIJH>FFHIJIIJGJIHH?_Mismatch_0_Sense_+_Library_PoolT
ATTAACATTAGTAACCTCGAAGATTCTTTCTGATTTGTATACTATATCTTGGGTTAATTTAATCATTCTAGCTTTA
>Frequency_1_QualityScore_FFHHHHHIHIIGGBHIHIJIGGD:GHAGGIIJJIJIIGJJIFGJJIICGHGFGBCFGGHIGHGIIGHHFCEE>D>DF>_Mismatch_0_Sense_+_Library_PoolT
TATTAACATTAGTAACCTCGAAGATTCTTTCTGATTTGTATACTATATCTTGGGTTAATTTAATCATTCTAGCTTTAA
>Frequency_1_QualityScore_DFHGFHBFAEGGGGEGFHGBFGGHGGIGIIIDIBDHGGGGIGBBCCEECCCDDDEEEEDD?9>CC@CDCDDDDD<@CDDDCCCCACDC@BDDCC_Mismatch_0_Sense_+_Library_PoolT
CATTGCAGTTTCCTCGTGGAGAGCTCGACAAAGTAGGGCGGAAAGCAAAATCTATTTTTGGTCCTAACTTCTGCTTGGAATTGTTATTTGGACC
>Frequency_1_QualityScore_FFHHFHHGGHJJIJJJEAHIIIJJIJGGIJJJJJEHIIJIGIJJJIIIJJJIIIJIJJIJCFHGHDGGDEEHIJGFEEHHFFFFFFEEEEEEED_Mismatch_0_Sense_+_Library_PoolT
TCGAAGATTCTTTCTGATTTGTATACTATATCTTGGGTTAATTTAATCATTCTAGCTTTAACTGGGCTTAGATTGGCATGCATTTAATCAGTCC
>Frequency_1_QualityScore_FFHHHHHJJJJIJJIJJJJJJJJJJJJJJIJJJJIJIJJGIJJJJJJJJJJJIJJGIGGGIJIIIJJJFHA_Mismatch_0_Sense_+_Library_PoolT
CTGCAATTGAGATTCAACATAAGAAATATATTGGAAGGCCAGCAGCTTCAGTAGCTTGGCCTTAATTTGAA
>Frequency_1_QualityScore_DFDHGHHIJJIJJJJIJJJJJJJIIJCFGIJJJIIJJGIGJJJJJJJJJJHJJIJGIJIJJIJJGIHHHEHHHFFFDFFFEEEFEEEEDCDB?@_Mismatch_0_Sense_+_Library_PoolT
TTATTTGGACCTTCAGAGCCTCATCATCCCGATGTAGTTATTAACATTAGTAACCTCGAAGATTCTTTCTGATTTGTATACTATATCTTGGGTT
>Frequency_1_QualityScore_ADFDF>F?FCGG;::FH<3A<<FEFB4F?FBC?9:DFB3?GG?FB9?D209DFI@FBFGIFIIIIE;@A7=@@=>7?EF;=?;;@B_Mismatch_1_Sense_+_Library_PoolT
ATATCCTGGGTTAATTTAATCATTCTAGCTTTAACTGGGCTTAGATTGGCATGCATTTAATCAGTCCAGTTTTCTTCTTATTAATA
>Frequency_1_QualityScore_FFHHHHHJJJJJJIJIIJIJJJJJJJIJJJGHJJJJJJHHFFFFEEEEEDDFEEEDDDDDDDCDDDEDDDDDDDDDDDDDCDDEDEEDDDDDDD_Mismatch_0_Sense_+_Library_PoolT
TGCAGTTTCCTCGTGGAGAGCTCGACAAAGTAGGGCGGAAAGCAAAATCTATTTTTGGTCCTAACTTCTGCTTGGAATTGTTATTTGGACCTTC
>Frequency_1_QualityScore_FDHHHFHIJJJJJJJJJJJIJJJJJJIJJJJJJJJIJJJJJJJJJJJJJJJJJIJJJJJIJIJJFHGIJHIIJHGHHEHHFFDBB@AC@AEECD_Mismatch_1_Sense_+_Library_PoolT
GTGGGTTAATTTAATCATTCTAGCTTTAACTGGGCTTAGATTGGCATGCATTTAATCAGTCCAGTTTTCTTCTTATTAATAAAGCTATTCTTTG
>Frequency_1_QualityScore_FFHHHHHJJJJJJJJJJIJJJJJJJJJJJJJJJJJJJJIJJJJIIJJJJJJJJJJJJJJFHIIIJJIJJHIJJJJHHHHHHH_Mismatch_1_Sense_+_Library_PoolT
TTAGTTATTAACATTAGTAACCTCGAAGATTCTTTCTGATTTGTATACTATATCTTGGGTTAATTTAATCATTCTAGCTTTA
>Frequency_1_QualityScore_FFGHHHHJJI@GIIIIIIFHGIAGGCHIIIHJIHFGHHGHFGHIJJJIJIIGIIEIGGGIHFHGHGFFFFBDDDDEEEEEEDDDDDDDDDDDCD_Mismatch_0_Sense_+_Library_PoolT
AGCAAAATCTATTTTTGGTCCTAACTTCTGCTTGGAATTGTTATTTGGACCTTCAGAGCCTCATCATCCCGATGTAGTTATTAACATTAGTAAC
>Frequency_1_QualityScore_FFHHGGHJJJJFHHJJJJJIIJJIJIJJJJJJJJJIJHGGFFFFFFEEEEDEEDDDDDCDDCCCDDEEDCCDDDDDDDDDDDDDDDCDDDBBBD_Mismatch_0_Sense_+_Library_PoolT
GCTCGACAAAGTAGGGCGGAAAGCAAAATCTATTTTTGGTCCTAACTTCTGCTTGGAATTGTTATTTGGACCTTCAGAGCCTCATCATCCCGAT
>Frequency_1_QualityScore_FFHHHHHJJJIJJIJJJJIJIJJJIJGJJJJJJJJIJJJJJIJJJJJJIIHIJJJJJJJIICHEGIJJHHDEDDECEDDDDDD9BBDDDCDDDD_Mismatch_0_Sense_+_Library_PoolT
TTTTCTATTGTTGCTTCAACACTGCCTTCATTGTTAATGGCACATTGCAGTTTCCTCGTGGAGAGCTCGACAAAGTAGGGCGGAAAGCAAAATC
>Frequency_1_QualityScore_FFHHHHHJJJJJJJJJJJJJJJJJJJIJIJJJJIJJJJJJJJJIGHIJGIIIJJJJJJJJJJIIJJCGIEEHHFHHFFFFFFFD@A>ACACA@C_Mismatch_0_Sense_+_Library_PoolT
CCAGTTTTCTTCTTATTAATAAAGCTATTCTTTGGCCTTTGATAACATGCATTAACTTTTCAGCTAAAACTTTCTCAGCTATTATGAAGTATAT
>Frequency_1_QualityScore_FFHHHHHJJJJJJJJIJJJJJJJJJJJJJJJJJJJIJEIJJJJJJIJJJJJJFH_Mismatch_0_Sense_+_Library_PoolT
ATTTAATCAGTCCAGTTTTCTTCTTATTAATAAAGCTATTCTTTGGCCTTTGAT
>Frequency_1_QualityScore_FFHHHHHJJJJJJIIJJJJJIJJJJJJJJJJJJJJJJIIJJJJJJJJJHHIGJJIJJJJJIIJJJJJJJHHHHHHFFFFFFDDEEDCDCDDDEE_Mismatch_0_Sense_+_Library_PoolT
ATAACATGCATTAACTTTTCAGCTAAAACTTTCTCAGCTATTATGAAGTATATTCTCTTGTATTCTGCAATTGAGATTCAACATAAGAAATATA
>Frequency_1_QualityScore_FFHHHHHIJIIJJIJJIJJJJJEHIJJJJJJJIJIIJJJJIJJJIIJDGHIJJJJIGHHIHIIIJJIJIDGE>D>EGHGFHFFFDDEACCDEED_Mismatch_0_Sense_+_Library_PoolT
AACTTTCTCAGCTATTATGAAGTATATTCTCTTGTATTCTGCAATTGAGATTCAACATAAGAAATATATTGGAAGGCCAGCAGCTTCAGTAGCT
>Frequency_1_QualityScore_DA8DA+AEEEIDF?3CFDCFCEE42<<CBEF?<4;<CD<?:?39*:BBDDB(8?(.B=B;C@:@CA7(7@C>?3=7?3;;;;_Mismatch_1_Sense_+_Library_PoolT
TCTTGTATTCTGCAATTGAGATTCAACATAAGAAATATATTGGAAGGCCAGCAGCTTCAGTAGCTTGGCCTTAATTTGAGCA
>Frequency_1_QualityScore_FFHHHGHJJJJJJJJJJJHJJJJJJJGHJIJJJJIJJJJJJJJHJJJJJJFDDDDDDDDDDDDDEEEEDDDDCDDDDDDEDDDDDDCDDDCDDD_Mismatch_0_Sense_+_Library_PoolT
GTTAATGGCACATTGCAGTTTCCTCGTGGAGAGCTCGACAAAGTAGGGCGGAAAGCAAAATCTATTTTTGGTCCTAACTTCTGCTTGGAATTGT
>Frequency_1_QualityScore_FFHHHGGIIEGGHIJJJGGIHJJHIJJJJJJJJJIGHGEIIHIJJJJJJJJIIIJIIIIIJJJJIHEHEEHFFDDEEDEEEEDFEDDDDDCDEE_Mismatch_0_Sense_+_Library_PoolT
AAGCAAAATCTATTTTTGGTCCTAACTTCTGCTTGGAATTGTTATTTGGACCTTCAGAGCCTCATCATCCCGATGTAGTTATTAACATTAGTAA
>Frequency_1_QualityScore_FFHHHGHJJHGJJJJJJJJJJJIJJFHHHJJIJJJJJJJGIIJJIJJIGHIJIJJJIIHHIJJFIIIJJIGJIJIHGHHFFEFFEDFDCEDEEE_Mismatch_0_Sense_+_Library_PoolT
TCTGATTTGTATACTATATCTTGGGTTAATTTAATCATTCTAGCTTTAACTGGGCTTAGATTGGCATGCATTTAATCAGTCCAGTTTTCTTCTT
>Frequency_1_QualityScore_FFHHHHHJJJJJJJJJIJJJJJJJIJJJJJJJDHJJJJJJJJJJJJJGIIHIJIIEIJJIIIJJJJJJHHHHHFFFFBEEECEDDDDCDDEDEE_Mismatch_0_Sense_+_Library_PoolT
CTTCTGCTTGGAATTGTTATTTGGACCTTCAGAGCCTCATCATCCCGATGTAGTTATTAACATTAGTAACCTCGAAGATTCTTTCTGATTTGTA
>Frequency_1_QualityScore_FFHHHHHJJJJJJJJJJIJJJIIJJGIJIJJJJJJJIJJJJJJJJJHHJJJJJJIIJJJJJJFGIJJJHHHHHEFFFFECEEE@ADDDDDDEDD_Mismatch_0_Sense_+_Library_PoolT
TTAGTAACCTCGAAGATTCTTTCTGATTTGTATACTATATCTTGGGTTAATTTAATCATTCTAGCTTTAACTGGGCTTAGATTGGCATGCATTT
>Frequency_1_QualityScore_FFGHHHHJJJGIIJJJJJJIJJJJIH_Mismatch_0_Sense_+_Library_PoolT
TAATAAAGCTATTCTTTGGCCTTTGA
>Frequency_1_QualityScore_FFHHHHHJIJJJJJJJJJJIIJJJJJIIJJJJJJJJJIJIIJIIJJJIGGIHGJFEGIJIHBDDDDDDDDDDDDDEEEEDDDDDCCDDBCCCAC_Mismatch_0_Sense_+_Library_PoolT
CTGCCTTCATTGTTAATGGCACATTGCAGTTTCCTCGTGGAGAGCTCGACAAAGTAGGGCGGAAAGCAAAATCTATTTTTGGTCCTAACTTCTG
>Frequency_1_QualityScore_FFHHHHHJJJJJJJJJJJJIJJJJJJIJJJJIIIIJJIJJJJJJJJJIIIIJJJJJJJJIJIIJJIIJIGHIJGHIGIIIIIGHHHHEFFFFFF_Mismatch_0_Sense_+_Library_PoolT
TTAATAAAGCTATTCTTTGGCCTTTGATAACATGCATTAACTTTTCAGCTAAAACTTTCTCAGCTATTATGAAGTATATTCTCTTGTATTCTGC
>Frequency_1_QualityScore_FFHHHHGJJIIJJJHJIJJJIJJJJJJJJJJJJJJJJJJJJJJJJJJJIJJHIJJJJJJJJJJJJJJJJEHGHFFFDECEEEDDDEEDEDEEEE_Mismatch_0_Sense_+_Library_PoolT
TCTGCTTGGAATTGTTATTTGGACCTTCAGAGCCTCATCATCCCGATGTAGTTATTAACATTAGTAACCTCGAAGATTCTTTCTGATTTGTATA
>Frequency_1_QualityScore_DFHHHHGFIIGDFGGIJJIIEFHGGIGBEIIGGJJIIJEEGIJJJJIGBGIGGG=@F@FHEIJIIIGHGEHHHGGDDFDCCCE@>>@ACCCD>:_Mismatch_1_Sense_+_Library_PoolT
CTAACTTCTACTTGGAATTGTTATTTGGACCTTCAGAGCCTCATCATCCCGATGTAGTTATTAACATTAGTAACCTCGAAGATTCTTTCTGATT
>Frequency_1_QualityScore_FFH>FHHJJJHHIJJJJJJJJJJJJIJJJJJJIIIJJJJJJJJIJJJJCHIJJJJJJJJIIJJGIHHHHHHGFFFFFFFEEEEEEEDDDDBCBB_Mismatch_1_Sense_+_Library_PoolT
CTAATTTTGGTCCTAACTTCTGCTTGGAATTGTTATTTGGACCTTCAGAGCCTCATCATCCCGATGTAGTTATTAACATTAGTAACCTCGAAGA
>Frequency_1_QualityScore_FFHHHHHJIJIJJJIJJHIIJJJJJIJJJJJIHHIJJJJJJJJJJJJIIJJHIIHIJJGHIJJIJIHHHHHHHFFFFFFEEEEEDEDDDDDEDD_Mismatch_1_Sense_+_Library_PoolT
ACTTCTGCTTGGAATTGTTATTTGGACCTTCAGAGCCTCATCATCCCGATGTAGTTATTAACATTAGTAACCTCTAAGATTCTTTCTGATTTGT
>Frequency_1_QualityScore_FFHHHHHJJJJJIJJJJJJJHJJJJJJJFHIIJJJIJJJJJJJJIIJJJJHIJJJJJJJJJIJJIGHIIEHIJJJHHHFHGHFFFFFECEDDEE_Mismatch_0_Sense_+_Library_PoolT
CTTTCTGATTTGTATACTATATCTTGGGTTAATTTAATCATTCTAGCTTTAACTGGGCTTAGATTGGCATGCATTTAATCAGTCCAGTTTTCTT
>Frequency_1_QualityScore_FFHHHHHHIJJJJJJJJJJJIJJIIJGHIJJJJJIJIJGJJJJJJJJJJJJJJIJIJIJJJIJJJIJJIIHJJJJJHHHHHHFFFFBDECCDEE_Mismatch_0_Sense_+_Library_PoolT
TTTGTATACTATATCTTGGGTTAATTTAATCATTCTAGCTTTAACTGGGCTTAGATTGGCATGCATTTAATCAGTCCAGTTTTCTTCTTATTAA
>Frequency_1_QualityScore_FFGHGHHJJIJJJIJIHHJJJFHIGFIIJJJJIIJIIHHJJGIIIIIIJIJJJJJJIDGIJJJGGIIIJI_Mismatch_0_Sense_+_Library_PoolT
TCGAAGATTCTTTCTGATTTGTATACTATATCTTGGGTTAATTTAATCATTCTAGCTTTAACTGGGCTTA
>Frequency_1_QualityScore_DDHFBHHJGHIIFGGHHJEEHBHIGDEGIGGIIEHF>CDCFFFEDCDCCC@@B=CCCDDDDDDDDDDDDBACCC>ACDED@B>CDA?CCCDDAC_Mismatch_0_Sense_+_Library_PoolT
TTTCCTCGTGGAGAGCTCGACAAAGTAGGGCGGAAAGCAAAATCTATTTTTGGTCCTAACTTCTGCTTGGAATTGTTATTTGGACCTTCAGAGC
>Frequency_1_QualityScore_FFDHHHFGGIIJJIJJJJJJIIJJJJJIIJJJIIHIJJIJJJJJHIJIIGIJJJIJJGJJIGJGFHGHHHFFFFFFFEEEEEDEDDD_Mismatch_1_Sense_+_Library_PoolT
CGATGTAGTTATTAACATTAGTAACCTCGAAGATTCTTTCTGATTTGTATACTATATCTTGGGTTAATTTAATCATTCTAGCTTTCA
>Frequency_1_QualityScore_DDDDFHDHG>ACII@HBEGG@ECGCHHIIFIHIGII?DHECDHEGGGCGHIIBBC@GGGGHGGIIGHIEGGGGCHH_Mismatch_0_Sense_+_Library_PoolT
TTAACATTAGTAACCTCGAAGATTCTTTCTGATTTGTATACTATATCTTGGGTTAATTTAATCATTCTAGCTTTAA
>Frequency_1_QualityScore_FFHHHHHJJJJJJJIJJJJJIJJIJHJJJJJJJJJJJJJJJIHIJJJ@HIJJJJJJJJJJJJ_Mismatch_1_Sense_+_Library_PoolT
ATTGGCATGCATTTAATCAGTCCAGTTTTCTTCTTATTAATAAAGCTATTCTTTGGCCTTTA
>Frequency_1_QualityScore_FFHHHHHJJJJJJJJJJIJJJJJJJJIJJJJJJJJJJJIIJJJJJJIJJIJIJJJJJJIGIJJJJJJJJIJJJJJJJHHHHGHFFFFFDEDEDD_Mismatch_0_Sense_+_Library_PoolT
GTAGTTATTAACATTAGTAACCTCGAAGATTCTTTCTGATTTGTATACTATATCTTGGGTTAATTTAATCATTCTAGCTTTAACTGGGCTTAGA
>Frequency_1_QualityScore_FFHHHHHJGIGIIJFIJJJHJJJIJJJIJJJJIJJIIJJJFHIGIIJJEIJJJJJJJI_Mismatch_0_Sense_+_Library_PoolT
ATGCATTTAATCAGTCCAGTTTTCTTCTTATTAATAAAGCTATTCTTTGGCCTTTGAT
>Frequency_1_QualityScore_FFHHHHHJIIJJEHIIJGJJJJGIEHIIJIJJJJJJJJJJJIIIJFFEGIIIIJJJJJJJJJJJJJIJICHHIGHGHFECDFFDDEEDEDEEDE_Mismatch_0_Sense_+_Library_PoolT
TAGTAACCTCGAAGATTCTTTCTGATTTGTATACTATATCTTGGGTTAATTTAATCATTCTAGCTTTAACTGGGCTTAGATTGGCATGCATTTA
>Frequency_1_QualityScore_FFFHHHHJJJJJJJJJJJJIIIJJJJIJJJJJJJJJJJJJJIIIJJJJHIJJJJIJJJJJGHIIJJJJHHHHHHFFFFDDDD>CDCCDDDDDBB_Mismatch_0_Sense_+_Library_PoolT
GGTAGCAGGCTTTTCTATTGTTGCTTCAACACTGCCTTCATTGTTAATGGCACATTGCAGTTTCCTCGTGGAGAGCTCGACAAAGTAGGGCGGA
>Frequency_1_QualityScore_FDHDHHBHJIJIGIHDEHIHGIIJJGHIGCIIIFIDGGHGDGIJIJIJIIIJIG@B7@GGGIJIHIJGHAHH@HCBCDCD@D>_Mismatch_1_Sense_+_Library_PoolT
GTTATTAACATTAGTAACCTCGAAGATTCTTTCTGATTTGTATACTATATCTTGGGTTAATTTAATCATTCTAGCTTTAACTA
>Frequency_1_QualityScore_DEHHHHHJJJJJJJJJJJJJIIJJJJJJJJJJJJJJJIJJIJJJIJJIJHJJJJIJJJJIJIJJIIJJJJHHHHFFFFEDDDDDDDCDDDDDDD_Mismatch_0_Sense_+_Library_PoolT
TGGTAGCAGGCTTTTCTATTGTTGCTTCAACACTGCCTTCATTGTTAATGGCACATTGCAGTTTCCTCGTGGAGAGCTCGACAAAGTAGGGCGG
>Frequency_1_QualityScore_F3CDFHHJJJJJJIIJJJJIHGHIJJJJJIJJIJIJJJJJJIJIIIJJJJJJJIJIGIIIJJHGHFFEFCCEDEBDBBDDDDDCDDDDDEEEDC_Mismatch_0_Sense_+_Library_PoolT
TTGTTGCTTCAACACTGCCTTCATTGTTAATGGCACATTGCAGTTTCCTCGTGGAGAGCTCGACAAAGTAGGGCGGAAAGCAAAATCTATTTTT
>Frequency_1_QualityScore_FFHHHHHJDHHIJJJJIJJJJJJJJJJJIJJJJJJJHHHHHHFFFFFFEEEEDDCDDDCCDEDEEDDDDCDDDDCDDDDDDCDDDDDDDDDDBE_Mismatch_0_Sense_+_Library_PoolT
CGACAAAGTAGGGCGGAAAGCAAAATCTATTTTTGGTCCTAACTTCTGCTTGGAATTGTTATTTGGACCTTCAGAGCCTCATCATCCCGATGTA
>Frequency_1_QualityScore_FFHHGHHJJJJJJJJJJJIJJ3HGIIGIJJJJJIJJFGIJIJJJFGIJJJJJJJIJIJGIJJIJJJJIIHHFHHGFF_Mismatch_1_Sense_+_Library_PoolT
TCTGGGCTTAGATTGGCATGCATTTAATCAGTCCAGTTTTCTTCTTATTAATAAAGCTATTCTTTGGCCTTTGATAA
>Frequency_1_QualityScore_FFHHHHHFHIJJJJJJJJJJJJJJJGJGJJJJJJJJJJIJJHIJFHIJJJIJJJJJJJJIJJJJJIJHHHHFFFFFFFEDEEEEEEFFEDEDEE_Mismatch_0_Sense_+_Library_PoolT
GGAATTGTTATTTGGACCTTCAGAGCCTCATCATCCCGATGTAGTTATTAACATTAGTAACCTCGAAGATTCTTTCTGATTTGTATACTATATC
>Frequency_1_QualityScore_FFGAFDHGGIIIB@DHIIIGGIGGIIHGGHIIIIIIGIIIGI_Mismatch_0_Sense_+_Library_PoolT
TTGTATACTATATCTTGGGTTAATTTAATCATTCTAGCTTTA
>Frequency_1_QualityScore_FFGHHHHJJJJIHIJJJJ@HIJJJJJJIJJJJJJIJJJIJJIJJJJIJIJJIJIIJJJJIJDIIJJJIJJDCHHHGHFFFFFFFEEEEEEDDDD_Mismatch_0_Sense_+_Library_PoolT
TCATCCCGATGTAGTTATTAACATTAGTAACCTCGAAGATTCTTTCTGATTTGTATACTATATCTTGGGTTAATTTAATCATTCTAGCTTTAAC
>Frequency_1_QualityScore_FFHHHHHJJJIGHIJJJIIIJJBBGHGIJJJIIIJJJJJJJJIIIJIIIIGGGHHHHHHHFFFFFEEEEE_Mismatch_1_Sense_+_Library_PoolT
GGGCTTAGATTGGCATGCATTTAATCAGTCCAGTTTTCTTCTTATTAATAAAGCTATTCTTTGGCCTTTA
>Frequency_1_QualityScore_FFHFHGHJJJJJJIJJJJJJJJJJJJJJJJJJJJJJJJJJJJJJJJJJJJJJJJJJJJJJIJJJJIIIJGIIJJHGGHHGFFFFFFFECECDED_Mismatch_0_Sense_+_Library_PoolT
CAGTTTTCTTCTTATTAATAAAGCTATTCTTTGGCCTTTGATAACATGCATTAACTTTTCAGCTAAAACTTTCTCAGCTATTATGAAGTATATT
>Frequency_1_QualityScore_FFHHHHHIIIJJJJIJIIIJJJHIIIIJJJJJJJJJJJJJJJJJJIJJJGIJJIIIGHIIGIIIIJJJJHIIJJJHHHHGHDFFFFFFEEEEDE_Mismatch_0_Sense_+_Library_PoolT
GATTTGTATACTATATCTTGGGTTAATTTAATCATTCTAGCTTTAACTGGGCTTAGATTGGCATGCATTTAATCAGTCCAGTTTTCTTCTTATT
>Frequency_1_QualityScore_FFHHHHHJGHIJJJJJJJJJJJJJJJJJJJJJJJJJJJJIJJJJJJJIJJJJJJJJJJJJIJIJJJHIJIIIJHHHHHHHFCDFFEECEEEDCD_Mismatch_0_Sense_+_Library_PoolT
TTATGAAGTATATTCTCTTGTATTCTGCAATTGAGATTCAACATAAGAAATATATTGGAAGGCCAGCAGCTTCAGTAGCTTGGCCTTAATTTGA
>Frequency_1_QualityScore_DFHHHHHJIIJJIJJJIIJHGIJJGHIIGGGGIJJIIJIHIIIGIJJIGJGGCEHIJGGHBAH@7ADBF@B@=<<ACDCCD@C>4:@AACB<<@_Mismatch_0_Sense_+_Library_PoolT
TGCTTCAACACTGCCTTCATTGTTAATGGCACATTGCAGTTTCCTCGTGGAGAGCTCGACAAAGTAGGGCGGAAAGCAAAATCTATTTTTGGTC
>Frequency_1_QualityScore_FFGHHH?FGEICCGGHACAAFIBGGIFCFFHBGHGCFGII00?BBFFGDFGHHIJEIJIIIIJIFFFFGFHIICHHHHHHCEEE_Mismatch_1_Sense_+_Library_PoolT
TTTAACTGGGCTTAGATTGGCATGCATTTAATCAGTCCAGTTTTCTTCTTATTAATAAAGCTATTCTTTGGCCTTTGATAACAA
>Frequency_1_QualityScore_FFHHHHHJJJJJJJJJJJJJJIJJJJJJJJJJJJJJIJJGIJIJJIJJJJJIJIIHIJJJJJJGIIGHHCEHHFFFDEFFEEEEEEEEDDDDEE_Mismatch_0_Sense_+_Library_PoolT
AATTGTTATTTGGACCTTCAGAGCCTCATCATCCCGATGTAGTTATTAACATTAGTAACCTCGAAGATTCTTTCTGATTTGTATACTATATCTT
>Frequency_1_QualityScore_FFHHHHHJJJJIJJGIIJJJJJHJIIJIJJFIIJIIEGGIEGHIJHGIJJIGHIJJIGGHF_Mismatch_1_Sense_+_Library_PoolT
TTTTCTTCTTATTAATAAAGCTATTCTTTGGCCTTTGATAACATGCATTAACTTTTCAGCA
>Frequency_1_QualityScore_FFDHDHFGDGGIIGIHIIIIIIIGHGIICBDEHIGGIGIIGIHEHHEFGGBFGGIIH@GHGIIIGGC@D=DHGEEGGHFFEHFFF@D_Mismatch_2_Sense_+_Library_PoolT
ACATTCTAGCTTTAACTGGGCTTAGATTGGCATGCATTTAATCAGTCCAGTTTTCTTCTTATTAATAAAGCTATTCTTTGGCCTTTA
>Frequency_1_QualityScore_FFHHHHHJJJJJJJJIJJJJJJJJIJJJJJJJIJJJJJJJJIJJJJJJJJJIIJJIIJJJJJJJJJJJJHIJJJJJJGHGHHHGFFFFFFCEEE_Mismatch_0_Sense_+_Library_PoolT
TTTAATCAGTCCAGTTTTCTTCTTATTAATAAAGCTATTCTTTGGCCTTTGATAACATGCATTAACTTTTCAGCTAAAACTTTCTCAGCTATTA
>Frequency_1_QualityScore_FFHHHHHJJJJJJJGIJJJJJJJJJJJJJJJJJJJJJJJJJIJJJJJJJJJJJJJJJJJJJJJJIJJJIGIJJJIIIHGGGHHHGFFFFFFEFF_Mismatch_0_Sense_+_Library_PoolT
TTATTAATAAAGCTATTCTTTGGCCTTTGATAACATGCATTAACTTTTCAGCTAAAACTTTCTCAGCTATTATGAAGTATATTCTCTTGTATTC
>Frequency_1_QualityScore_FFDDDDBDDDEDDDDDDDADEDEEDDDDEDDDDCDEDDDDDDDCCEEEEEDDDDDDDDEEEDDDDDDDDDDDEDDDDDDDEEDDDDECDDDDDD_Mismatch_0_Sense_+_Library_PoolT
GGGCTTAGATTGGCATGCATTTAATCAGTCCAGTTTTCTTCTTATTAATAAAGCTATTCTTTGGCCTTTGATAACATGCATTAACTTTTCAGCT
>Frequency_1_QualityScore_FFHHHHHJJJJJJJJJGJJIJJJJJJJJJJJIJJJJJIIJJJIJJGIIGIEHIIJJIGH@CEEHGHFFDD@BDDDDDACDDDCEDEEDDDDDDD_Mismatch_0_Sense_+_Library_PoolT
CTTCAACACTGCCTTCATTGTTAATGGCACATTGCAGTTTCCTCGTGGAGAGCTCGACAAAGTAGGGCGGAAAGCAAAATCTATTTTTGGTCCT
>Frequency_1_QualityScore_FFHHHGHJJJJJJJJJIJJIIJJJDIIJJJJJJJJJJGHHIGIJJIIGHAGHIIJJIHD@?BDCCCDCDCC@CDDEDDBBDDDCCACDDDDDDD_Mismatch_0_Sense_+_Library_PoolT
CCTTCATTGTTAATGGCACATTGCAGTTTCCTCGTGGAGAGCTCGACAAAGTAGGGCGGAAAGCAAAATCTATTTTTGGTCCTAACTTCTGCTT
>Frequency_1_QualityScore_ADFHDHHIDIIFIIIIHIII>FEEHIIIIEGG>FBFHDAHGGGHIGGIIGIII<AA<ECAHHBDBABBD@D?CDACCCACDDEEDDDBCCCCCD_Mismatch_0_Sense_+_Library_PoolT
CAACACTGCCTTCATTGTTAATGGCACATTGCAGTTTCCTCGTGGAGAGCTCGACAAAGTAGGGCGGAAAGCAAAATCTATTTTTGGTCCTAAC
>Frequency_1_QualityScore_FFHHHHHJJIIJIJJJJJJJJJJJJJJJJJJJJJJJJJJJJJJJIJIIHGIJJJIJJJJJIJIIIJJJHHHDFFDFFEEEEEEEEDDD_Mismatch_0_Sense_+_Library_PoolT
CTTGGAATTGTTATTTGGACCTTCAGAGCCTCATCATCCCGATGTAGTTATTAACATTAGTAACCTCGAAGATTCTTTCTGATTTGTA
>Frequency_1_QualityScore_FFHHHHHJJJJJGHIJJJJJJJJJJJJJJJJJJJJJJJJJJJJJJIJJJJJJJJJJJJJJJJJJIJJJJHIEHHHGHFFFFFFFEEEEEDDDDC_Mismatch_0_Sense_+_Library_PoolT
CTATATCTTGGGTTAATTTAATCATTCTAGCTTTAACTGGGCTTAGATTGGCATGCATTTAATCAGTCCAGTTTTCTTCTTATTAATAAAGCTA
>Frequency_1_QualityScore_?DBFHHHEHHHIIGGAFHGICHGIIIIIIIIIIIIIHIIIGIGIIIGIEEHG>DGHI_Mismatch_1_Sense_+_Library_PoolT
CATGCATTTAATCAGTCCAGTTTTCTTCTTATTAATAAAGCTATTCTTTGGCCTTTA
>Frequency_1_QualityScore_FFHHHHHJJJFGHJEIJJJJJJJJIJJJJIIJHIJJJJJJJJJJJJJJIJJGJJJIJIJJJJIHGHEHHHDEDFFFFEEEEDEEEDDCDDDCDB_Mismatch_0_Sense_+_Library_PoolT
CTATTTTTGGTCCTAACTTCTGCTTGGAATTGTTATTTGGACCTTCAGAGCCTCATCATCCCGATGTAGTTATTAACATTAGTAACCTCGAAGA
>Frequency_1_QualityScore_FFHHHFHGEHHHIIEG@CGIIJJJIIGIJJJJJJIIIGIDGHIJHIJIIDDIIIJJJIGEGCHIECFCEHGHGGIHF_Mismatch_1_Sense_+_Library_PoolT
TTAACTGGGCTTAGATTGGCATGCATTTAATCAGTCCAGTTTTCTTCTTATTAATAAAGCTATTCTTTGGCCTTCGA
>Frequency_1_QualityScore_FFHHFHHECGGHIIIGGJIIGGCHIJJJGIJGGIIIIEHJJJHJJIJIII?DHHGIIIJJJJJIIJJJIIIIIJGHGGGFFF_Mismatch_1_Sense_+_Library_PoolT
AACATTAGTAACCTCGAAGATTCTTTCTGATTTGTATACTATATCTTGGGTTAATTTAATCATTCTAGCTTTAACTGGGCTA
>Frequency_1_QualityScore_DB:DB?DAA<FBDIICABBDBDCEGB:?FH>GGEDHIG<@G9:??FGGIEBFGBG@HBFACG>CC@FFHHIII@EHF_Mismatch_1_Sense_+_Library_PoolT
AGTTATTAACATTAGTAACCTCGAAGATTCTTTCTGATTTGTATACTATATCTTGGGTTAATTTAATCATTCTAGCA
>Frequency_1_QualityScore_FFDFFFGIBH<BHHGGIGIIIIIIFGEGIGIIIIIIIGIIBFHIIIGIIGHIHGGIIIIIEIIIIHGEHGDG_Mismatch_0_Sense_+_Library_PoolT
ATCAGTCCAGTTTTCTTCTTATTAATAAAGCTATTCTTTGGCCTTTGATAACATGCATTAACTTTTCAGCTA
>Frequency_1_QualityScore_FFHHHHHJJJJJIJJJJHJJJJJHHJIIIIHJJJJIIJJJJJJJJJJJJJJIJIIJJJJJIJJJJGGJJIIIJJJGHIJJHHHGHHFFFFFFFE_Mismatch_0_Sense_+_Library_PoolT
TTAATCAGTCCAGTTTTCTTCTTATTAATAAAGCTATTCTTTGGCCTTTGATAACATGCATTAACTTTTCAGCTAAAACTTTCTCAGCTATTAT
>Frequency_1_QualityScore_FFHHHHHJJJJGIJGIJJJGIIJJJIIJJJIJJJJIJJJHHHIIJJJIJIJAGIIJJJEIIJJJEIGIJJJJHHHEDFFCFEEEEEEEDCDDDD_Mismatch_0_Sense_+_Library_PoolT
TCATCATCCCGATGTAGTTATTAACATTAGTAACCTCGAAGATTCTTTCTGATTTGTATACTATATCTTGGGTTAATTTAATCATTCTAGCTTT
>Frequency_1_QualityScore_FFHHHHHIJIJJJJIJJJJIIJJIIJJJJIJJJIGIIIJJJJJJJJJIIIJGJIJJFJIJJJJJBHIJIH_Mismatch_1_Sense_+_Library_PoolT
TGGGCTTAGATTGGCATGCATTTAATCAGTCCAGTTTTCTTCTTATTAATAAAGCTATTCTTTGGCCTTA
>Frequency_1_QualityScore_DDFFF?:ACADHH@H<GCGCGIIGGIIGAGH@@FBDBF?FAFHB*?B<BDGDBGH@CBF@=CHGDH@ECH=4@DDEEE>AC@CACCCCCD@CAA_Mismatch_1_Sense_+_Library_PoolC
CAAAATATATTTTTGGTCCTAACTTCTGCTTGGAATTGTTATTTGGACCTTCAGAGCCTCATCATCCCGATGTAGTTATTAACATTAGTAACCT
>Frequency_1_QualityScore_DEHFHHHIIJGGHIJJGIJHGIGIIGJJJJJJJJJIJIIIIJIIFIGIJJJJJJJIEIJJJJJJIHGHJHHHHHHEFDDDEEEEEEDDDDEEEE_Mismatch_1_Sense_+_Library_PoolC
GAGCCTCATCATCCCGATGTAGTTATTAACATTATTAACCTCGAAGATTCTTTCTGATTTGTATACTATATCTTGGGTTAATTTAATCATTCTA
>Frequency_1_QualityScore_FFHGFAHBHHIGHGIIIIFGIFGAEGEFHIGEGIGIIIIIAFHGGIIIBHGEHEGCGHIGHGH=EHII@?CCEHFFFFFDADEE>A@CC;ACCD_Mismatch_0_Sense_+_Library_PoolC
CAGAGCCTCATCATCCCGATGTAGTTATTAACATTAGTAACCTCGAAGATTCTTTCTGATTTGTATACTATATCTTGGGTTAATTTAATCATTC
>Frequency_1_QualityScore_<D<@FD)CFFGEHGF<F<EFCDFGG@DGGA?FGHGECGI>DGGCG>FGBBF)@=FFCEAEDCC2(-(.?BBEEE>AAA3@AA>>CCCCCCCC?B_Mismatch_1_Sense_+_Library_PoolC
CCGATGGAGTTATTAACATTAGTAACCTCGAAGATTCTTTCTGATTTGTATACTATATCTTGGGTTAATTTAATCATTCTAGCTTTAACTGGGC
>Frequency_1_QualityScore_FFHHHHHJIJJJJJJJJJIJJJJIJJJJJJJGIJJJJIJGGHIJJJJJJJJJJJJJJJIJJIIJJJJJJIJIGHGHAEEFFFFDEEEFEEDDDC_Mismatch_0_Sense_+_Library_PoolC
CCTCGAAGATTCTTTCTGATTTGTATACTATATCTTGGGTTAATTTAATCATTCTAGCTTTAACTGGGCTTAGATTGGCATGCATTTAATCAGT
>Frequency_1_QualityScore_FFHHHHHJIIJJJJJJJJJJJJJJJJJJJJIJJJJJIJJJJJJIJJJJJJJJIIJJJJJIIJIIJIIJJGGIGGJIIIFHHGHGHHFFFFFFFF_Mismatch_0_Sense_+_Library_PoolC
ATTAATAAAGCTATTCTTTGGCCTTTGATAACATGCATTAACTTTTCAGCTAAAACTTTCTCAGCTATTATGAAGTATATTCTCTTGTATTCTG
>Frequency_1_QualityScore_DDFFDHHGEEEFDGGHIIGHIJJIG?GGHHFDHGGIAFGHIJJIHGIIHEHHHGHHIJGHIIGHFCHEHEHFFDFFFFEEEEEDCDBBDCEEED_Mismatch_0_Sense_+_Library_PoolC
GGACCTTCAGAGCCTCATCATCCCGATGTAGTTATTAACATTAGTAACCTCGAAGATTCTTTCTGATTTGTATACTATATCTTGGGTTAATTTA
>Frequency_1_QualityScore_FFGHHHHJIIIIHGIIJIIIBHIGEIIGIHHHEHFHFFFDDEEEEDDDEDDDDDDDDDCDDDCDDEDEEDDDDDDDCDCDDBDDDDDCDDDDDB_Mismatch_0_Sense_+_Library_PoolC
AGCTCGACAAAGTAGGGCGGAAAGCAAAATCTATTTTTGGTCCTAACTTCTGCTTGGAATTGTTATTTGGACCTTCAGAGCCTCATCATCCCGA
>Frequency_1_QualityScore_FFHFHDHIIIHIHIJJIGGIIJJIJIJFJJJJJIIJJJJIJJJIHIIJIIIJJIJIJJFFIGGHGIGIGFHEHHGIIJJJJHHHGGFFFFFFFE_Mismatch_0_Sense_+_Library_PoolC
AACATGCATTAACTTTTCAGCTAAAACTTTCTCAGCTATTATGAAGTATATTCTCTTGTATTCTGCAATTGAGATTCAACATAAGAAATATATT
>Frequency_2_QualityScore_FFGHHHHJJJJJJIJJJJJIIJJIJJJJIIIJJJIJIJJJJJJJHIIJJJJJJIIJJJJJJJJJIIIIIIIIIGGGGFCEEEEEDCEEEDDDEE_Mismatch_0_Sense_+_Library_PoolT
AGTAACCTCGAAGATTCTTTCTGATTTGTATACTATATCTTGGGTTAATTTAATCATTCTAGCTTTAACATCTGGGCTTAGATTGGCATGCATT
>Frequency_2_QualityScore_DDF?D5CGEGGFFGGGIAE?EEGGEC9EGFDGFHEIHIECDAEAEGCGBEEBFCGAAEEGHGEEEEGGGCCAECFFABCCBDDDDBDECCEAC=_Mismatch_0_Sense_+_Library_PoolT
AGATTCTTTCTGATTTGTATACTATATCTTGGGTTAATTTAATCATTCTAGCTTTAACATCTGGGCTTAGATTGGCATGCATTTAATCAGTCCA
>Frequency_2_QualityScore_FFHGGHGJIIIIIICHIIGGHIEIIDIEGIIIIHIIGGIJJIJHIJIIJIIIIIIIIJGIJJIIIGEGEGFDGGHFDEFGFEEEEEEEDEEDED_Mismatch_0_Sense_+_Library_PoolT
GAAGATTCTTTCTGATTTGTATACTATATCTTGGGTTAATTTAATCATTCTAGCTTTAACATCTGGGCTTAGATTGGCATGCATTTAATCAGTC
>Frequency_1_QualityScore_FDFBCDFGGBEGFFFIIFHEEHHGDHIEIJIGGBAGGHHFEFHGHCBHIGGIIIEIG@F;;C;@HIGHHCGIIADECCHFEHEBECBDF>;=CC_Mismatch_0_Sense_+_Library_PoolT
GTAGTTATTAACATTAGTAACCTCGAAGATTCTTTCTGATTTGTATACTATATCTTGGGTTAATTTAATCATTCTAGCTTTAACATCTGGGCTT
>Frequency_1_QualityScore_FFHHHHHJJJJJJJJJJJJJJJIJJJJJIJJJIJIJJJJJJJJJJJJIBFHIIIJJIIJJJJIIJJJJIDHIIJIFHFEHHFFCDEEACEEDDD_Mismatch_0_Sense_+_Library_PoolT
CATTAGTAACCTCGAAGATTCTTTCTGATTTGTATACTATATCTTGGGTTAATTTAATCATTCTAGCTTTAACATCTGGGCTTAGATTGGCATG
>Frequency_1_QualityScore_FFHHHGHGIIJJJJJIJJJJJIJHIJJJJIJIJIIJJIIJJJJJIJJHE<FFHIGIJJIJJIIEHCGGEAHHHHHHFDFFFFDE>AAECCCDDD_Mismatch_0_Sense_+_Library_PoolT
CCCGATGTAGTTATTAACATTAGTAACCTCGAAGATTCTTTCTGATTTGTATACTATATCTTGGGTTAATTTAATCATTCTAGCTTTAACATCT
>Frequency_1_QualityScore_FDFHHHHJJJJJJJHGGHGGJJJJJGJIJJJJIJJDGHGIHGEIIJGIHGIJJJGJGEHHGGGHJJJJJJJIEIJIEHHGEHH@DDCDDCCDCC_Mismatch_0_Sense_+_Library_PoolT
GTTATTAACATTAGTAACCTCGAAGATTCTTTCTGATTTGTATACTATATCTTGGGTTAATTTAATCATTCTAGCTTTAACATCTGGGCTTAGA
>Frequency_1_QualityScore_DFGH?FHGHEDHIIJCHHHGHGGGIGIIBIEGHIJGIIIICIIHGEGIEIIEIIE_Mismatch_0_Sense_+_Library_PoolT
ATTTAATCAGTCCAGTTTTCTTCTTATTAATAAAGCTATTCTTTGGCCTTTATCA
>Frequency_1_QualityScore_FFHHHFHJJJJJJIJJJJJJJGIJJJJJJJJJJJJJJJJJJJGIJJJIIIIJJIJJJJIJIEIIGIIJHHHHHHHFFFFFFFDDEEEEEDDDCD_Mismatch_0_Sense_+_Library_PoolT
CGATGTAGTTATTAACATTAGTAACCTCGAAGATTCTTTCTGATTTGTATACTATATCTTGGGTTAATTTAATCATTCTAGCTTTAACATCTGG
>Frequency_1_QualityScore_FFHHHHGJIIIJIJJJJJIJIJIIJJJJIJJJGIJJJJJJJJJJIJIJJJJJJJHHJJJJJHHHFFEFFFFEEEEEEEEDDDDDDDCCDDDDDD_Mismatch_0_Sense_+_Library_PoolT
GATGTAGTTATTAACATTAGTAACCTCGAAGATTCTTTCTGATTTGTATACTATATCTTGGGTTAATTTAATCATTCTAGCTTTAACATCTGGG
>Frequency_1_QualityScore_FFHHHGHIIIJJJJHJHJJJJJJJIJJGIJJJJJJJJHIJJJIGIIIHIIJJIIJJGJBFDGIIJJJJJHIIJJJJJHFFHHHFFFFFDEDEBE_Mismatch_0_Sense_+_Library_PoolT
TAGTTATTAACATTAGTAACCTCGAAGATTCTTTCTGATTTGTATACTATATCTTGGGTTAATTTAATCATTCTAGCTTTAACATCTGGGCTTA
>Frequency_1_QualityScore_FFHHHGHJJJJIGIJIJJJGJIGJJJJAFHJJJJJJJJJJIJJJIIJIJJJIJJJIIIJJIJJIICHIJ@GGIJHGHHHHHFFFFFFEEACEEC_Mismatch_0_Sense_+_Library_PoolT
TTTCTGATTTGTATACTATATCTTGGGTTAATTTAATCATTCTAGCTTTAACATCTGGGCTTAGATTGGCATGCATTTAATCAGTCCAGTTTTC
>Frequency_1_QualityScore_FFHHHHHJJJJEHGIJJJJJIJHHIGHGGIJIGGGHGIIIHIJHGEIIJJJGGHIIIIJIJGIJIIJIJIEHIIJHHGGHHFFFFFE_Mismatch_0_Sense_+_Library_PoolT
ATTAACATTAGTAACCTCGAAGATTCTTTCTGATTTGTATACTATATCTTGGGTTAATTTAATCATTCTAGCTTTAACATCTGGGCA
>Frequency_1_QualityScore_FFHHHHHJIJJJJJJJJJIJJJJIIIIJJJJJJJJJJJJGHHIIJJIJJJJJJJJJJJJJJJJIJJJJJJIHGGHHDFFCDEEEEEDEEDEEDD_Mismatch_0_Sense_+_Library_PoolT
CCTCGAAGATTCTTTCTGATTTGTATACTATATCTTGGGTTAATTTAATCATTCTAGCTTTAACATCTGGGCTTAGATTGGCATGCATTTAATC
>Frequency_1_QualityScore_FFHHGFFGHIJJJGHGHGIGBHHGGAEHFGGIJCHHIGIGIEIGIIJIGIGHEGIIIGGCHIHIEHHGE=AHHFHFFFFFFFEEEEEECC;@AC_Mismatch_0_Sense_+_Library_PoolT
CTTTCTGATTTGTATACTATATCTTGGGTTAATTTAATCATTCTAGCTTTAACATCTGGGCTTAGATTGGCATGCATTTAATCAGTCCAGTTTT
>Frequency_1_QualityScore_FFHHHHHHJJJJJJJJJJIJHIJJJIIJHHIIJJIJJJJJJJJJJJJIJJIHIIJJJJIJJJJJJJJJJEIJIIIJHHHHHHHFFFFFFECCDC_Mismatch_0_Sense_+_Library_PoolC
CTTTCTGATTTGTATACTATATCTTGGGTTAATTTAATCATTCTAGCTTTAACATCTGGGCTTAGATTGGCATGCATTTAATCAGTCCAGTTTT
>Frequency_1_QualityScore_FFHHHHHJJHIJJJJJJJJIIJJJJJJJJJJJJJJIJIJJJJJJJJJIHJJIIIJIJJJJJJIJJJJIJFHJJJIJJHHHHHFFFFFEECECED_Mismatch_0_Sense_+_Library_PoolT
TAACATTAGTAACCTCGAAGATTCTTTCTGATTTGTATACTATATCTTGGGTTAATTTAATCATTCTAGCTTTAACATCTGGGCTTAGATTGGC
>Frequency_1_QualityScore_FFGHHHHJIJJJJJIJJJJJJJJIHIJIJJJJJJJJJJJIJJJJJIJJIJJJJIJJJIIIJHIJIIJJJIIJJJIJJHHHHHHFFFDFFDEEED_Mismatch_1_Sense_+_Library_PoolT
CTGATTTGTATACTATATCTTGGGTTAATTTAATCATTCTAGCTTTAACATCTGGGCTTAGATTGGCATGCATTTAATCAGTCCAGTTTTCTTC
>Frequency_1_QualityScore_FFHHHHHJJJJJJIIIJJJIJIJIJJGIIFHIIJJJJJJJJJJJJJJJIJJIIJJJJJJIIJJIJJJJHHEHHFFFFFFDEEEDDEDDDCD@CD_Mismatch_1_Sense_+_Library_PoolT
CCTTTCTGATTTGTATACTATATCTTGGGTTAATTTAATCATTCTAGCTTTAACATCTGGGCTTAGATTGGCATGCATTTAATCAGTCCAGTTT
>Frequency_1_QualityScore_FFHHHHHJJJGIIJJJJIJIJIHIJJJJJJIJJIIJIJJJJIJGDHHJGGGIIEGGGHDHIIBCDHIA>?EHH_Mismatch_0_Sense_+_Library_PoolT
TGCAATTGAGATTCAACATAAGAAATATATTGGAAGGCCAGCAGCTTCAGTAGCTTGGCCTTAATTTGAACAT
>Frequency_1_QualityScore_D?DDBDDEDEDE4C:CECFEIEFAECCF<:EECEDFIADDDDDADECBDEIIIIDE?<?D8=CDCDC=)6=@D>CDE@CDDD>?@@_Mismatch_0_Sense_+_Library_PoolT
CTTTCTGATTTGTATACTATATCTTGGGTTAATTTAATCATTCTAGCTTTAACATCTGGGCTTAGATTGGCATGCATTTAATCAGT
>Frequency_1_QualityScore_FFHHHHHJJJJJJJJJJJJHIJJJIIIIIJJJJJJJJJJJHHIJJJJJIJJJJJJJGIJJJJJJIJJJIJJJJJHGGHHHDDFFFEEEEEEEED_Mismatch_0_Sense_+_Library_PoolT
ACCTCGAAGATTCTTTCTGATTTGTATACTATATCTTGGGTTAATTTAATCATTCTAGCTTTAACATCTGGGCTTAGATTGGCATGCATTTAAT
>Frequency_1_QualityScore_FFHHHHHJJJJJJJHJJJIJJJJJJJJJJJGIJJJJJJJJJJJJIJJJJJJJJJJJJJJJIIIIJJIJIHIGHIJJJHHHHHHHFFFFFFEECA_Mismatch_0_Sense_+_Library_PoolC
TTCTTTCTGATTTGTATACTATATCTTGGGTTAATTTAATCATTCTAGCTTTAACATCTGGGCTTAGATTGGCATGCATTTAATCAGTCCAGTT
>Frequency_1_QualityScore_FFHHGHHJJJJJJJJJIJJJJJIGIIJJJJJJJJJJJJGIJJJJJJJJJJJJJJJJJJJIJJJJJJIJGIGHIIGGHGHFFFFFDEEDEEDEDC_Mismatch_0_Sense_+_Library_PoolC
CTCGAAGATTCTTTCTGATTTGTATACTATATCTTGGGTTAATTTAATCATTCTAGCTTTAACATCTGGGCTTAGATTGGCATGCATTTAATCA
