# Supplementary material for: Differential Gene Expression Reveals Candidate Genes for Drought Stress Response in Abies alba (Pinaceae)
Source: PLoS One. 2015 Apr 29;10(4):e0124564. doi: 10.1371/journal.pone.0124564 (PMC4414588; doi:10.1371/journal.pone.0124564)
Supplement: S3 File — (GZ) [file pone.0124564.s003.gz › comp19320_c0_seq2.fa]

>comp19320_c0_seq2 len=1430 path=[1:0-827 829:828-888 890:889-891 893:892-918 920:919-933 1460:934-957 935:958-1362 1340:1363-1429] : sp|Q9SZA7|DRL29_ARATH Probable disease resistance protein At4g33300 OS=Arabidopsis thaliana GN=At4g33300 PE=2 SV=3 e-value: 3e-45 blast score:  179
GGTTTGTTTCAATTCACACAGGTGCAATGCAAGAGCAAGATTGGGGTCACATTGATTTTCCTGAGGTGGAAGCTTTGGCTTTGTTCTTTTCTGCAAGTCAATACTTTCTTCCAACGTTTTTGCATACCATGCCAAAACTGAAGGTTCTTATCATATACAATCACAGTTCAAAGCGTGCAATACTTCATGGGCTGCCAGGCTTTTCTTCAGTTACACAGATTAAGTCTCTACTACTGGAGAAGTTGATTGTGCCTCCTCTTTATGAGTACTGTAAATCCTGGGAGAGCTTGGAAAAGTTGTCTGTAACCCTATGTGAGGGTTTGGGAAATATGACCTTATTTGATAAGGCACAAGTCTTAATGTTTCCAAAGTTAATAGAAATTAACTTCGACCACTGTAGCGATTTGGAGGAATTGCCAGGAAAAATATGCTCTCTAACTTCCCTGCAGAGGTGGTCTGTCACCAATTGCCATCTTATCGAAAAGTTACCTGATGACTTGGGGAGTTTAAGTTCACTTAGGTTGCTGAGATTGTCTGCATGTCCAAGCTTGTCATTGCTTCCTCCATCCATTAGCAAACTTCAGCAACTAGAATTTCTTGATATTTCATTGTGCAGGTCTTTGAAGGACCTTCCTGTGGAATTTGGCCAGCTATCAAATTTAAAGATGTTGGACATGCGGGAGTGCTCTGGACTGAAGATGCTGCCTAAAGCATTAGCAAAACTAAGGTCTTTAAAACGTGTAATCTGTGATGAGCACACCAAACAACAGTGGTTGGCTATCAAAGACTCTGCCATCCCTAATCTCACAGTGGATGTGGTCGAAGAACGCTTTAGTTTGGACTGGCTTGATGATTGAAAAGGGGTTCATGAAACCTCATCTTGCCCTATTCCATACCTTTAGTTGTATATCCTTTGTTGTTTAATTATGTATAAACTGAAAATAAGAGTTTTTCTTAGACTGAAAATAAGAGTTTTTCTCAGACTGGAATTATTTATAGGTGTTTATCTCCTTAAAATTTGACTTTATAGGTCGATGGGTGGTATATGGGTAGTATATATTTATGAAACAAGAGATGACAGAGGAATTCTCTCATAATATATTTATGATATGATATTTTTATGGATTTTTACTTTACTATTGAATCCTTTCTCTTCATATCTATAGGCCTATTGGATGTATCTCTGTAATTTTTTTCATAATACATTTTGGCTTATGGATTGGATATTCACATGATTACATTAAATGCTCTGCAGCTCTTTGTTTTTCAACGAAGAAATCACTCTCCAAGGAGAGCATATAGAACCCTACCGAGAATAGAACCTGGTACTTGTGGAAACCCAAGACTTTACCGTTTTCCACAAACACCGGTTGGACCACAACTCGGATCTTATCTACACGATTGTTTTTATATTCAATATGCGCGTTTTT

>Frequency_12_QualityScore_FFGGHGHIHHIIIJJIIIIIHIIIIHIHHIIIIHIGHIIHIJJIIIIIJIIIHIIGIIIIIIIIHIGHIDGEGHHHGGGFG?BEEEEEDDDDED_Mismatch_2_Sense_+_Library_PoolT
ATGAAACCTCATCTTGCCCTATGCAATACCTTTAGTTGTATATCCTTTGTTGTTTAATTATGTATAAACTGAAAATAAGAGTTTTTCTTAGACT
>Frequency_11_QualityScore_FFHHHHHJIJJIJJIIJIIIIJHJJJIIIIJIIIIIJHIIJJIIIIIIHIIHIIIIIIIIJHIIHHHIIHFGHIHHHGGG?CEEEEEEEDEEED_Mismatch_2_Sense_+_Library_PoolT
TGAAACCTCATCTTGCCCTATGCAATACCTTTAGTTGTATATCCTTTGTTGTTTAATTATGTATAAACTGAAAATAAGAGTTTTTCTTAGACTG
>Frequency_10_QualityScore_EFGGFGGIIHHIHHIIHIIIIIIIIIHHIIIIIIIIHIGHHIIIIIIIIIGHHHIIHFHHIIIGHHHFHEGHFGHHGGGGFG?ADEDCDDDDDD_Mismatch_2_Sense_+_Library_PoolT
CATGAAACCTCATCTTGCCCTATGCAATACCTTTAGTTGTATATCCTTTGTTGTTTAATTATGTATAAACTGAAAATAAGAGTTTTTCTTAGAC
>Frequency_8_QualityScore_FEHGGGGJJJJJJIHIIJHIIIIHHGIHIIIHIIIIHHIIIFHIJJIIIJIIIHGHIHHIGHGGHIIIIEGGGHHHGFFBEFFEEEEDCCDDDB_Mismatch_2_Sense_+_Library_PoolT
GAAACCTCATCTTGCCCTATGCAATACCTTTAGTTGTATATCCTTTGTTGTTTAATTATGTATAAACTGAAAATAAGAGTTTTTCTTAGACTGA
>Frequency_7_QualityScore_EEHGHGHIJIIHJIIIIIHIIHHIIIIJJIIHHIIIHIIHHIIJIGIIHIJIGHIIIIHHIIFFHGIEEEFGGIHFG=CFGFEEFFEEEEDBBB_Mismatch_2_Sense_+_Library_PoolT
AACCTCATCTTGCCCTATGCAATACCTTTAGTTGTATATCCTTTGTTGTTTAATTATGTATAAACTGAAAATAAGAGTTTTTCTTAGACTGAAA
>Frequency_6_QualityScore_FFFHGGFHIHGIIIHIIGIIIIJIJHIJIIIHIIHHGIHIFFFFHIHHIGGHHIHHIHIIHHIHHHIGHAFFFGGHEEDEEEEEED=ACCCCDD_Mismatch_2_Sense_+_Library_PoolT
GGTTCATGAAACCTCATCTTGCCCTATGCAATACCTTTAGTTGTATATCCTTTGTTGTTTAATTATGTATAAACTGAAAATAAGAGTTTTTCTT
>Frequency_6_QualityScore_FFHHHHHIJJJJJJJJJIJJJJIJJJJJJJJJJJJIJIIJIJJJJIIJJJJIIJIIJIJIJJJJIIIIIHHIJGGGIHGGGFG=AEFEDEDECD_Mismatch_2_Sense_+_Library_PoolT
TCATGAAACCTCATCTTGCCCTATGCAATACCTTTAGTTGTATATCCTTTGTTGTTTAATTATGTATAAACTGAAAATAAGAGTTTTTCTTAGA
>Frequency_6_QualityScore_FFHHHHHJJJJJJJIJJIJJJIJJJJJGIHIJIJJJIIJIJJIIIIIIJJIJIIJJIIIIIHIIJGGHHEGHHHGBEGHGGGGFFFEFED_Mismatch_2_Sense_+_Library_PoolT
CCTCATCTTGCCCTATGCAATACCTTTAGTTGTATATCCTTTGTTGTTTAATTATGTATAAACTGAAAATAAGAGTTTTTCTTAGACTGA
>Frequency_6_QualityScore_EEGHGGHHIIJIIIIIIIHIIIJHIJJJIJJJIIIJIJGHIHIIIJHIIIIIHIJIIJIIIJJJIHIIIHIIIIEDGGGGFEFF>BCDDCCDDD_Mismatch_2_Sense_+_Library_PoolT
TTCATGAAACCTCATCTTGCCCTATGCAATACCTTTAGTTGTATATCCTTTGTTGTTTAATTATGTATAAACTGAAAATAAGAGTTTTTCTTAG
>Frequency_1_QualityScore_DDDBFFAGHEHGC?IGGHIEIIIBFIGHGIIIIGIG?CBDHIIIIGGGGGICHIGI?GF>FGFHEGHG=;;@@GGGIFHFHGHFCEEBFECC:;_Mismatch_2_Sense_+_Library_PoolC
TTCATGAAACCTCATCTTGCCCTATGCAATACCTTTAGTTGTATATCCTTTGTTGTTTAATTATGTATAAACTGAAAATAAGAGTTTTTCTTAG
>Frequency_5_QualityScore_EFGGHHHJIIIJIJJIJJJJIIHIIIJJIJIGIHJJIJIHIIIHIIIJIHIIIHIHIIGGGIGHIIHIBFFHIIIIHGGHHHDDDEEEEDDD<A_Mismatch_2_Sense_+_Library_PoolT
TTGCCCTATGCAATACCTTTAGTTGTATATCCTTTGTTGTTTAATTATGTATAAACTGAAAATAAGAGTTTTTCTTAGACTGAAAATAAGAGTT
>Frequency_5_QualityScore_FFHHHHHJJJIJJJJIJJJJIIIJJJJJIJIIIIIJJJJHIJJJIJJIJJIIIJGIJIIIGGHIIJEEGHGHIIHHBEGGFFFFFEBDDEB_Mismatch_2_Sense_+_Library_PoolT
ACCTCATCTTGCCCTATGCAATACCTTTAGTTGTATATCCTTTGTTGTTTAATTATGTATAAACTGAAAATAAGAGTTTTTCTTAGACTGA
>Frequency_5_QualityScore_FFHHHHHJJJJJJJIIIJJJJJHIIHIHIIIJJJJJJJIIIIJJIHIJIJJJJIJIHIIJGFGHHIIIIEAFGIJIIHGHHHGFDBDEFEEEDE_Mismatch_2_Sense_+_Library_PoolT
TCTTGCCCTATGCAATACCTTTAGTTGTATATCCTTTGTTGTTTAATTATGTATAAACTGAAAATAAGAGTTTTTCTTAGACTGAAAATAAGAG
>Frequency_5_QualityScore_EEHFGFHIIIHIIGHHHIHHEGIIJJEHFHIHIIHIHGIHIHGHIGEHFEGHIIIFHFGEFHHIFHFFEEDGGI??CEEFGHGFEEEEA_Mismatch_2_Sense_+_Library_PoolT
CTCATCTTGCCCTATGCAATACCTTTAGTTGTATATCCTTTGTTGTTTAATTATGTATAAACTGAAAATAAGAGTTTTTCTTAGACTGA
>Frequency_5_QualityScore_FFHHHHHJJJJJJJJJJJJJJJJGIHIJIIJJJJJJJJJIJJHIJIIHJIJJIIIIIJIIJGFHHIIIHHHDHIJJIHHHHGGFFDCDEDEECD_Mismatch_2_Sense_+_Library_PoolT
ATCTTGCCCTATGCAATACCTTTAGTTGTATATCCTTTGTTGTTTAATTATGTATAAACTGAAAATAAGAGTTTTTCTTAGACTGAAAATAAGA
>Frequency_1_QualityScore_FFHHHHHJJJIJJJJIJJJJJJJHHHHIGHGIJJJJJJJJJJIJJIIIJIJJIJIIHJIJJHHGIIJIIEG=EHJJHHHHFHFFFEDFDDEEDD_Mismatch_2_Sense_+_Library_PoolC
ATCTTGCCCTATGCAATACCTTTAGTTGTATATCCTTTGTTGTTTAATTATGTATAAACTGAAAATAAGAGTTTTTCTTAGACTGAAAATAAGA
>Frequency_5_QualityScore_FFHHHHHJJJJJJJJJJJJJJHIIIJIJJJJJJJJJJJJJIIJJIJJJJJJJIJJIJJJGGHIIIIJHJFHIHIIIIGGGHHGACEEEEDDCE<_Mismatch_2_Sense_+_Library_PoolT
CTTGCCCTATGCAATACCTTTAGTTGTATATCCTTTGTTGTTTAATTATGTATAAACTGAAAATAAGAGTTTTTCTTAGACTGAAAATAAGAGT
>Frequency_5_QualityScore_FFHHHHHJJJJJJJJIIIJIIJJIIIIIIJIIHIIIJJJJIIJIJJIIIHIIIIJJJJJIIIIIIIJJFHIIHIIIGH@EFFFEEFFEDDDECC_Mismatch_2_Sense_+_Library_PoolT
AAACCTCATCTTGCCCTATGCAATACCTTTAGTTGTATATCCTTTGTTGTTTAATTATGTATAAACTGAAAATAAGAGTTTTTCTTAGACTGAA
>Frequency_4_QualityScore_CEGGGGEIIIIHIIIIIJIJJJJJGGHHIGIIIIIGIHIIGIIIIIIGIJJIIHIIHGIHIIGGHIFGHCEHBGFGGFGGGGFFEECCCDDBCD_Mismatch_2_Sense_+_Library_PoolT
CATCTTGCCCTATGCAATACCTTTAGTTGTATATCCTTTGTTGTTTAATTATGTATAAACTGAAAATAAGAGTTTTTCTTAGACTGAAAATAAG
>Frequency_4_QualityScore_FFHHGGHJJJIIHIIGIIIJIIJJJIIIIIJJIHIJJJJIJJIIJJJJEGIIIIIIIIDGHIIJJJIIGEGIGFGHGHGGGG?CEEEEEEE_Mismatch_1_Sense_+_Library_PoolT
CAATACCTTTAGTTGTATATCCTTTGTTGTTTAATTATGTATAAACTGAAAATAAGAGTTTTTCTTAGACTGAAAATAAGAGTTTTTCTCA
>Frequency_3_QualityScore_DEGGGHHJIIJJIHIIIIJHIIHGHGIIIIHFEHIIIIHIHDFHIIIIIIIIIJIDDDGFHGHHHEHIIHHHJI_Mismatch_0_Sense_+_Library_PoolT
TATCCTTTGTTGTTTAATTATGTATAAACTGAAAATAAGAGTTTTTCTTAGACTGAAAATAAGAGTTTTTCTCA
>Frequency_3_QualityScore_EEGFHEFIFIGHHIICGFHFFGIGIIJGHFFFHFEGHHIGIJFHIDHGIHGCGHFHHIHGHB=A?FEHHGDFFIIG_Mismatch_2_Sense_+_Library_PoolT
ATGCAATACCTTTAGTTGTATATCCTTTGTTGTTTAATTATGTATAAACTGAAAATAAGAGTTTTTCTTAGACTGA
>Frequency_3_QualityScore_EDGGHGHJJJJIJJHIIJJJJJJJJIJJIJJJJJJJJIIHIJIIJJJJIJIJJGIIHIIJJJJIJJHIIEFGHIIFHHGHFFFFF>?BCCDEED_Mismatch_2_Sense_+_Library_PoolT
GTTCATGAAACCTCATCTTGCCCTATGCAATACCTTTAGTTGTATATCCTTTGTTGTTTAATTATGTATAAACTGAAAATAAGAGTTTTTCTTA
>Frequency_1_QualityScore_FFHHHHHJJJJJIJJJIJJJJJJJIJJJJIJJJJJJJJJHIJJIJJJJHIGIJIJJHHHHHHHHFFFFFFDDEEECCEDDDDDDDCEDDDDDDD_Mismatch_2_Sense_+_Library_PoolC
GTTCATGAAACCTCATCTTGCCCTATGCAATACCTTTAGTTGTATATCCTTTGTTGTTTAATTATGTATAAACTGAAAATAAGAGTTTTTCTTA
>Frequency_3_QualityScore_FFHHHFHIJJJJJJJJJJJJJJJIJJIIJFIHJJJJJJJJJJJJIIJJIJIJIJIJJFHHIJJJJJJJJGIIIHHHHGGGFFFFFFEEEDCACE_Mismatch_0_Sense_+_Library_PoolT
AAGAGTTTTTCTTAGACTGAAAATAAGAGTTTTTCTCAGACTGGAATTATTTATAGGTGTTTATCTCCTTAAAATTTGACTTTATAGGTCGATG
>Frequency_3_QualityScore_FFHHHHHJJJJJJJJJIJJIIIIIIJJJJJJJJJJJJJIJJJIJJJJJHIIIIJJJJIIIJIJJJJJCGGHIIJJJIHHHHG_Mismatch_2_Sense_+_Library_PoolT
TGCCCTATGCAATACCTTTAGTTGTATATCCTTTGTTGTTTAATTATGTATAAACTGAAAATAAGAGTTTTTCTTAGACTGA
>Frequency_3_QualityScore_EFGHHFHIGGFGGHIGHIIHIIDHHDGHHHHGEFGHFGGDGBEHIIHHIHHDIGHG_Mismatch_0_Sense_+_Library_PoolT
TATCCTTTGTTGTTTAATTATGTATAAACTGAAAATAAGAGTTTTTCTTAGACTGA
>Frequency_3_QualityScore_EEGFGEFHHIGIIJJJJIJFFHHIIHIFGCFHIHHIIIHFHIJFAEFHHEHHIDFGHHIGGH_Mismatch_0_Sense_+_Library_PoolT
TTTAATTATGTATAAACTGAAAATAAGAGTTTTTCTTAGACTGAAAATAAGAGTTTTTCTCA
>Frequency_3_QualityScore_EEFEEGFIGFHHIHFFIHIHEGHGHIIGEHIEGIGDHIEHHHIIHCFHIHE>DHGDFHFH;CHIHGIJHEGHIIE_Mismatch_2_Sense_+_Library_PoolT
TGCAATACCTTTAGTTGTATATCCTTTGTTGTTTAATTATGTATAAACTGAAAATAAGAGTTTTTCTTAGACTGA
>Frequency_3_QualityScore_EFGHHHHJJIIJIJJJGIIHIGHHIHIJJJJJHHIHIIIIIIIJJGIIHIIIJIGIIIIJJJJJDCEHFBDHIHIHDEBCEGFFFEEF?@CDCC_Mismatch_2_Sense_+_Library_PoolT
CCTATGCAATACCTTTAGTTGTATATCCTTTGTTGTTTAATTATGTATAAACTGAAAATAAGAGTTTTTCTTAGACTGAAAATAAGAGTTTTTC
>Frequency_2_QualityScore_ECEFF=EBCGCCDADGE=EECGCBCFFCGEGBA=EGGAEFCGFGGGECA??EC<AF?>AAFCAFG5=9:=CEEACFGFFC66@7:AC=@5>=AB_Mismatch_2_Sense_+_Library_PoolT
CCCTATGCAATACCTTTAGTTGTATATCCTTTGTTGTTTAATTATGTATAAACTGAAAATAAGAGTTTTTCTTAGACTGAAAATAAGAGTTTTT
>Frequency_1_QualityScore_FFHHHHHJJJJIJJJJJIJEHIIIIJJJJJJJJJIJHJJIJJJIJJIIIJIJIJJFGGIIJJJJJEHIJGEHHHHHHFFDCCFDEEECE;@CDD_Mismatch_2_Sense_+_Library_PoolC
CCCTATGCAATACCTTTAGTTGTATATCCTTTGTTGTTTAATTATGTATAAACTGAAAATAAGAGTTTTTCTTAGACTGAAAATAAGAGTTTTT
>Frequency_2_QualityScore_FFHHHHGIIIJJIJJIIIIIFIIIIJJJIJJIIIIIIIJIJJIJIIIIIIIIJGEGEHIJIHICGHIIGGGIIGIIHH_Mismatch_2_Sense_+_Library_PoolT
CTATGCAATACCTTTAGTTGTATATCCTTTGTTGTTTAATTATGTATAAACTGAAAATAAGAGTTTTTCTTAGACTGA
>Frequency_2_QualityScore_FFHHHHGIJIIJJJJJJJJJIJIIJIIIJJJJJIIIJIJJJJIIIJJJJJJJEHIIJJJIJIIIJJIEIGGGIIGICGHHGGGGFDEEEECDDC_Mismatch_0_Sense_+_Library_PoolT
CTTTAGTTGTATATCCTTTGTTGTTTAATTATGTATAAACTGAAAATAAGAGTTTTTCTTAGACTGAAAATAAGAGTTTTTCTCAGACTGGAAT
>Frequency_2_QualityScore_FFGGHHHIHEGIIIIIHIIEHHIIIIIJJIJCHIFGHIHIJIIIIIJDGFIIJIIIGIIIGIGHIIIIIECFHCEEGECCCCCEAC=?B?CAAC_Mismatch_0_Sense_+_Library_PoolT
CTTAGACTGAAAATAAGAGTTTTTCTCAGACTGGAATTATTTATAGGTGTTTATCTCCTTAAAATTTGACTTTATAGGTCGATGGGTGGTATAT
>Frequency_2_QualityScore_ECFGEFCGHEDGIEDIEIDFAGHHIGGIICIIGIIGC==GGCGGGI7@EHIIIHEGIDEGIICHIIIIIG_Mismatch_0_Sense_+_Library_PoolT
ATGTATAAACTGAAAATAAGAGTTTTTCTTAGACTGAAAATAAGAGTTTTTCTCAGACTGGAATTATTTA
>Frequency_1_QualityScore_FFHFHHHJJJJJJJJIIJJJIJHIIJJJJJJIJJIJIIJIJJJJJJDHHJJJJJIJJIIJJJJJJIJJJJ_Mismatch_0_Sense_+_Library_PoolC
ATGTATAAACTGAAAATAAGAGTTTTTCTTAGACTGAAAATAAGAGTTTTTCTCAGACTGGAATTATTTA
>Frequency_2_QualityScore_FFHHGHGJJJJJIJIJHIJJJJJJJHIIJJIIJIJJJJIIGIIJJJJIIIHIIJJGHIIHIJJIIIIJEAFIIHGHFHHGFFEFFEEEEEEDED_Mismatch_0_Sense_+_Library_PoolT
AAACTGAAAATAAGAGTTTTTCTTAGACTGAAAATAAGAGTTTTTCTCAGACTGGAATTATTTATAGGTGTTTATCTCCTTAAAATTTGACTTT
>Frequency_2_QualityScore_CEGFE@FGIIGGIIEGHIGIGGCHGIIEI_Mismatch_0_Sense_+_Library_PoolT
ACTGAAAATAAGAGTTTTTCTTAGACTGA
>Frequency_2_QualityScore_FFHHHHHJJIJIIJIJJJIJJJJJIIIJIIJJJJJJJJIIIJIJJJJIIIJIJJJIIFHIJJJJIIIIIEIGIIIIIIHGGACEFEEEEE_Mismatch_1_Sense_+_Library_PoolT
AATACCTTTAGTTGTATATCCTTTGTTGTTTAATTATGTATAAACTGAAAATAAGAGTTTTTCTTAGACTGAAAATAAGAGTTTTTCTCA
>Frequency_2_QualityScore_FFHFGEFGGIGIHHEFFGIHFH@FHIIJIIHGGIFIHHHGHIGHGIIHA@EGIFIHEHGICEE@CGHIHCGG_Mismatch_0_Sense_+_Library_PoolT
TTATGTATAAACTGAAAATAAGAGTTTTTCTTAGACTGAAAATAAGAGTTTTTCTCAGACTGGAATTATTTA
>Frequency_2_QualityScore_FFHHHHHIIIJJJJJJJJJIIJIIIJIIJJJJJIJIJIJJJJIIIJIJIIIICFIIJJIJIIIIJJGGHGEHIIHI@EGHGHFFE_Mismatch_0_Sense_+_Library_PoolT
CTTTAGTTGTATATCCTTTGTTGTTTAATTATGTATAAACTGAAAATAAGAGTTTTTCTTAGACTGAAAATAAGAGTTTTTCTCA
>Frequency_2_QualityScore_FFHHHHHJIIJIJJIJGIGIIJJJJJIJIIJJJIIJJJJJJIIHIIGGHIJJJJIJJJJIIJIIIJJIIGIIIGIIGEHGCEEDDABDBCDEEE_Mismatch_0_Sense_+_Library_PoolT
TTAGACTGAAAATAAGAGTTTTTCTCAGACTGGAATTATTTATAGGTGTTTATCTCCTTAAAATTTGACTTTATAGGTCGATGGGTGGTATATG
>Frequency_2_QualityScore_EDGHBEFHIIECBBEHEFBCCHGGGIEGHGEGHIFHECGIAEGHHGIIHGDGGIIIIIGGGHHIHCGEIGHIIEG_Mismatch_0_Sense_+_Library_PoolT
AATTATGTATAAACTGAAAATAAGAGTTTTTCTTAGACTGAAAATAAGAGTTTTTCTCAGACTGGAATTATTTAT
>Frequency_2_QualityScore_CDFGFEFHGEFCEGDEGBGEIGGECGHIGIIGGIIGIIHGFBDGIIH<=CAGAEGAF3ACEGGEGI@CGCGG_Mismatch_1_Sense_+_Library_PoolT
AATACCTTTAGTTGTATATCCTTTGTTGTTTAATTATGTATAAACTGAAAATAAGAGTTTTTCTTAGACTGA
>Frequency_2_QualityScore_DEGGGHFIHIIGII<EICHCGGEIEIIIIIIIGCDGIIGCEGIGGGHGECGDHIIFF_Mismatch_0_Sense_+_Library_PoolT
TTATGTATAAACTGAAAATAAGAGTTTTTCTTAGACTGAAAATAAGAGTTTTTCTCA
>Frequency_2_QualityScore_FFFHGHHJJJIHIJIIIJFIIHEIIGIIIIEGGGGGIHGGDGIIIJJIIIIIIIEGIEIGIIIIEGGGGEFHI_Mismatch_0_Sense_+_Library_PoolT
ATCCTTTGTTGTTTAATTATGTATAAACTGAAAATAAGAGTTTTTCTTAGACTGAAAATAAGAGTTTTTCTCA
>Frequency_2_QualityScore_FFHHHHGIHIIHIIIIIIIJJEIIGGHIIIJJJJJIIIIIIIIJHIIIIGIIIIEGIIIIIJJIGIIIIIJGHIIIGG>?DGGEEFEECDEDDC_Mismatch_0_Sense_+_Library_PoolT
ACCTTTAGTTGTATATCCTTTGTTGTTTAATTATGTATAAACTGAAAATAAGAGTTTTTCTTAGACTGAAAATAAGAGTTTTTCTCAGACTGGA
>Frequency_2_QualityScore_FFGHHHHJIJGHIJJJJJJJJJJJIIIJJJJJJJEHIJIIJJIJIJJJJIIIIIIJJIJJIIEGGIIIIGEIIIGGGHHHFFFEFFEECEEDCD_Mismatch_0_Sense_+_Library_PoolT
AAAATAAGAGTTTTTCTTAGACTGAAAATAAGAGTTTTTCTCAGACTGGAATTATTTATAGGTGTTTATCTCCTTAAAATTTGACTTTATAGGT
>Frequency_2_QualityScore_FFHHGHGIIGEGGGIIIIJGIEIHIIGIICEFGFHAFDHCGIIIIJJEIEHGHCACEGIIGFG?AGIGDAFE_Mismatch_0_Sense_+_Library_PoolT
TCCTTTGTTGTTTAATTATGTATAAACTGAAAATAAGAGTTTTTCTTAGACTGAAAATAAGAGTTTTTCTCA
>Frequency_2_QualityScore_FFHHHHHJJIJJIJIGIIIIHJIJIIIIJIJIIIGIIIIJJJJIIIIIGGIIIJJJJIAEHIJIIIIIGEGIIIHHHGHGFF_Mismatch_0_Sense_+_Library_PoolT
TGTTGTTTAATTATGTATAAACTGAAAATAAGAGTTTTTCTTAGACTGAAAATAAGAGTTTTTCTCAGACTGGAATTATTTA
>Frequency_2_QualityScore_FFHGGHGIJIHGIIIIFEIIEIGGEGFGIIIIGGGIHIIIHICEHIIIIJJIGIJJI_Mismatch_0_Sense_+_Library_PoolT
ATATCCTTTGTTGTTTAATTATGTATAAACTGAAAATAAGAGTTTTTCTTAGACTGA
>Frequency_2_QualityScore_FFHHHHHJJJJJJJJJJJJJJIJIIGIIIIJJJJJJJJJIIIHIIIJIJGHIIIIIIJJIJGGGIIIIIGH=CGIJIGGHGGHHFE_Mismatch_2_Sense_+_Library_PoolT
ATCTTGCCCTATGCAATACCTTTAGTTGTATATCCTTTGTTGTTTAATTATGTATAAACTGAAAATAAGAGTTTTTCTTAGACTGA
>Frequency_2_QualityScore_FFHGHHHJJJIJJIIIIJIIIIIIIJJJIIIIGIJIGIIIIIIIIIDFIIIGHIIIIJJIH?@GGHIIJIJIIGIGCGGHHGGEE?ADEDECED_Mismatch_2_Sense_+_Library_PoolT
ATGCAATACCTTTAGTTGTATATCCTTTGTTGTTTAATTATGTATAAACTGAAAATAAGAGTTTTTCTTAGACTGAAAATAAGAGTTTTTCTCA
>Frequency_2_QualityScore_EDHGHGEAGGECGHIEHIIIIICGIFGGIIIIGIHGGGHIIIIIGIHIIIIIGIHAEFEHGHIIEGIGIEGGHHIGCEG;ACCCBCCCCCCCAA_Mismatch_0_Sense_+_Library_PoolT
TACCTTTAGTTGTATATCCTTTGTTGTTTAATTATGTATAAACTGAAAATAAGAGTTTTTCTTAGACTGAAAATAAGAGTTTTTCTCAGACTGG
>Frequency_2_QualityScore_DDGEEGFGGHGEICGHHHEGIIIAGGG=9ACE=EGGGDEGGIEFGC_Mismatch_0_Sense_+_Library_PoolT
CTGAAAATAAGAGTTTTTCTTAGACTGAAAATAAGAGTTTTTCTCA
>Frequency_2_QualityScore_FFHHHHHJJJJIJJJJIJJJJJJJIIHIIIIIIJJJJJJJIJJIIJIIIJIJJIIIIIIIIIGGHHIIIGHGADHIIGHHGGGFFFE_Mismatch_2_Sense_+_Library_PoolT
CATCTTGCCCTATGCAATACCTTTAGTTGTATATCCTTTGTTGTTTAATTATGTATAAACTGAAAATAAGAGTTTTTCTTAGACTGA
>Frequency_2_QualityScore_FFHHHHHJJJJJJJJJJJJJJHIJIJHIJJJJJJJJJJIJIJJJIIJJJJIJJIIJJJIHIIJIJJJIIGHIIIIIHGGGGGFE_Mismatch_2_Sense_+_Library_PoolT
CTTGCCCTATGCAATACCTTTAGTTGTATATCCTTTGTTGTTTAATTATGTATAAACTGAAAATAAGAGTTTTTCTTAGACTGA
>Frequency_2_QualityScore_FFHHHHHIHIIIHIIJIIIIIHIJHGIIIIIJIJIGIIGFGGHIFHIIHIIIIICEGCGIIIIIIIIIG_Mismatch_0_Sense_+_Library_PoolT
ACCTTTAGTTGTATATCCTTTGTTGTTTAATTATGTATAAACTGAAAATAAGAGTTTTTCTTAGACTGA
>Frequency_2_QualityScore_ECEEGHHIIEHEEGHIAIHIIIIHEGECGIEIGIEIGIIGFHCECEGIAC;CGGIGDE=BCGCCEEG_Mismatch_0_Sense_+_Library_PoolT
TGTTGTTTAATTATGTATAAACTGAAAATAAGAGTTTTTCTTAGACTGAAAATAAGAGTTTTTCTCA
>Frequency_2_QualityScore_FFHHHHHJJJJJJJJIJIIJIIIIIIJJJJJIIIIJJJJJIJJIHIIIIIIIIGIIJIJJIIIDGGIHIGIIGJIGIGGGHGHGFFF@CEEDEE_Mismatch_2_Sense_+_Library_PoolT
CTATGCAATACCTTTAGTTGTATATCCTTTGTTGTTTAATTATGTATAAACTGAAAATAAGAGTTTTTCTTAGACTGAAAATAAGAGTTTTTCT
>Frequency_2_QualityScore_DEFFFEGIIEIIFGIIGHIIIIIIIGIIIIIIIIIIIIDHIIIIIIIIIGGIIIIIIDGHIIIIIIIHIGHEDGIGIGGGGACFEEEFEEECDE_Mismatch_1_Sense_+_Library_PoolT
AATACCTTTAGTTGTATATCCTTTGTTGTTTAATTATGTATAAACTGAAAATAAGAGTTTTTCTTAGACTGAAAATAAGAGTTTTTCTCAGACT
>Frequency_1_QualityScore_DDHHHDHGGE:??@HHIIIE;FHIDFHFIIIIFCG@GBHHIIIGIIIIEGGIHEGE>FGFHGGGEAFGG>CE@EE3=7=C@77?>?CC@_Mismatch_2_Sense_+_Library_PoolT
ATGAAACCTCATCTTGCCCTATGCAATACCTTTAGTTGTATATCCTTTGTTGTTTAATTATGTATAAACTGAAAATAAGAGTTTTTCTT
>Frequency_1_QualityScore_EFHHHHHIIJJJIJJJJJJJIJEIJJJJJJIG_Mismatch_1_Sense_+_Library_PoolT
TTTCTTAGACTGAAAATAAGAGTTTTTCTCAA
>Frequency_1_QualityScore_FFHHHHHIIJJJJJIIJIJJIGIIJIJJJHIIJJJJJJJFIJIJJJJJJJJJJHHHHHGIIIJFHIJJJGHE_Mismatch_1_Sense_+_Library_PoolT
TCCTTTGTTGTTTAATTATGTATAAACTGAAAATAAGAGTTTTTCTTAGACTGAAAATAAGAGTTTTTCGCA
>Frequency_1_QualityScore_FFHHHHHJJHJJJJIJJJJJJJJJJJJJJJJJJJJJJJIJJJJJJJJIHIJJJJJJJBFIJJJJJJJIJFHB_Mismatch_2_Sense_+_Library_PoolT
AATACCTTTAGTTGTATATCCTTTGTTGTTTAATTATGTATAAACTGAAAATAAGAGTTTTTCTTAGACCGA
>Frequency_1_QualityScore_FFHHGHHJJJJJFGIGIJJJHHHJIIIGIJJJIJJJICFDEHIIIJBDDFHJJJJIJIJJGIIGIJIJIHIIIG@DEEHGFFFFFFFA_Mismatch_1_Sense_+_Library_PoolT
ATGTATAAACTGAAAATAAGAGTTTTTCTTAGACTGAAAATAAGAGTTTTTCTCAGACTGGAATTATTTATAGGTGTTTATCTCCTCA
>Frequency_1_QualityScore_FFHHHHHJJJIJJIJJJJJJJJIJJJJJJIJJGIJJJIJJJJJJJJJJCHIJJJJJFHIJJJIJIJJIJIJJGHJHHHHH_Mismatch_0_Sense_+_Library_PoolT
TTGTTTAATTATGTATAAACTGAAAATAAGAGTTTTTCTTAGACTGAAAATAAGAGTTTTTCTCAGACTGGAATTATTTA
>Frequency_1_QualityScore_DFHHHHHJJJJJJJJJJJHIJJJJJJJJJIJJJJJJJJJJIIFIIJJJJJJJJIJJJJIIJJJJJJJJIHECEHFEFFFFDEEECEEEDCDEDD_Mismatch_1_Sense_+_Library_PoolT
TTAAACTGAAAATAAGAGTTTTTCTTAGACTGAAAATAAGAGTTTTTCTCAGACTGGAATTATTTATAGGTGTTTATCTCCTTAAAATTTGACT
>Frequency_1_QualityScore_FFHHHHFIIJGHIIIJJIJJJJJFIIJHGHIIJJJJJGGIIIIJIIGIJIJJJGIH?FHIJJJJJJJIIGG_Mismatch_0_Sense_+_Library_PoolT
ATACCTTTAGTTGTATATCCTTTGTTGTTTAATTATGTATAAACTGAAAATAAGAGTTTTTCTTAGACTGA
>Frequency_1_QualityScore_FFHHHHHJJJIJHHJJJJJJJIIJJJI_Mismatch_0_Sense_+_Library_PoolT
TGAAAATAAGAGTTTTTCTTAGACTGA
>Frequency_1_QualityScore_FFHHHHHJIIJIJJJJJJJJJJIIIIJJJJHHIJJJJJIIFIIIJJJJJJJJJJHIGIGIJIEGBFHIJGHIJFIJHHFGHFFFFFFFEEEE@C_Mismatch_0_Sense_+_Library_PoolT
ATCCTTTGTTGTTTAATTATGTATAAACTGAAAATAAGAGTTTTTCTTAGACTGAAAATAAGAGTTTTTCTCAGACTGGAATTATTTATAGGTG
>Frequency_1_QualityScore_D?BFHAFHHGGEICIBHGGIIGIHEIIIIIIII<CDFCGHIEHIIIIDG@HHIIIII?BFGIFEHF_Mismatch_0_Sense_+_Library_PoolT
GTTGTTTAATTATGTATAAACTGAAAATAAGAGTTTTTCTTAGACTGAAAATAAGAGTTTTTCTCA
>Frequency_1_QualityScore_FFHHHHHJJIGIIJGIJIJJJEGCIGIIJJJJJIIJIJJJIJJHIIJJJJJIDHIIIGIJIJEHGCH@FFGGIIJJEHHEFGBDFDFFEDFEEC_Mismatch_0_Sense_+_Library_PoolT
TATATCCTTTGTTGTTTAATTATGTATAAACTGAAAATAAGAGTTTTTCTTAGACTGAAAATAAGAGTTTTTCTCAGACTGGAATTATTTATAG
>Frequency_1_QualityScore_FFHHGHHJJJIJJJIJJJJJHGIIIIJJIHGIJJJJJJIBGIIJJJJJJIIJIIIIIGIJJIJCHIJJJCGIIIJFEHF_Mismatch_0_Sense_+_Library_PoolT
TCCTTTGTTGTTTAATTATGTATAAACTGAAAATAAGAGTTTTTCTTAGACTGAAAATAAGAGTTTTTCTCAGACTGGA
>Frequency_1_QualityScore_FDHHHHHJJJJJJJJIIJIIJJIJJIJJJJIJJJHIIIJIJJJJBFHJJJJJIJIIJJIIIIIIHHBE??CFFFFEEEDEEDDDCDDCDEEDFD_Mismatch_1_Sense_+_Library_PoolT
GTATATCCTTTGTTGTTTAATTATGTATAAACTGAAAATAAGAGTTTTTCTTAGACTAAAAATAAGAGTTTTTCTCAGACTGGAATTATTTATA
>Frequency_1_QualityScore_DDHHHHHJJIJJJJJJJJIIJJIJIJJJJJJJJJJJJJJIIFIIJJJJJJJIJJJHIIJIJIJJIFHJJHJHHHHHHFFFFFEEEEEEE_Mismatch_0_Sense_+_Library_PoolT
TATCCTTTGTTGTTTAATTATGTATAAACTGAAAATAAGAGTTTTTCTTAGACTGAAAATAAGAGTTTTTCTCAGACTGGAATTATTTA
>Frequency_1_QualityScore_FFHHHHHJJJJJJJJJJJIJJJJJIJJJJIJJJHIJJJJJJJJDHIIJJJJIJIIIJBDGIIJIIIIECCDGHGHH_Mismatch_0_Sense_+_Library_PoolT
TATATCCTTTGTTGTTTAATTATGTATAAACTGAAAATAAGAGTTTTTCTTAGACTGAAAATAAGAGTTTTTCTCA
>Frequency_1_QualityScore_FFHHHHHJJJJJJJIJJJJJJJJJJJIJHIJIJIJJJJJJJJJJJIIJJJJJJJJIJIIIHIIJGFFIHHIFHHDHIIHHHHG_Mismatch_2_Sense_+_Library_PoolT
CTCATCTTGCCCTATGCAATACCTTTAGTTGTATATCCTTTGTTGTTTAATTATGTATAAACTGAAAATAAGAGTTTTTCTTA
>Frequency_1_QualityScore_DDFHHFFGDHIGHICHHEHHGGGGFHGGGHGGGGIGIIICFHIJJIJHGFGB=EFHIIJJJIIHHIAE>AHHFBDBCCFCEE;AAB_Mismatch_2_Sense_+_Library_PoolT
TTTTTCTTAGACTGAAAATAAGAGTTTTTCTCAGACTGGAATTATTTATAGGTGTTTATCTCCTTAAAATTTGACTTTATAGGCCA
>Frequency_1_QualityScore_FFHHFHHJJJJJJJIJJJGIIIIJJJIICGIJIJJJIIIJJJIFHHIIGEIGIHIICGHIJJJJDIJIIIJJIJHHHGHHDFFFFFFCCD@DDD_Mismatch_0_Sense_+_Library_PoolT
AGAGTTTTTCTTAGACTGAAAATAAGAGTTTTTCTCAGACTGGAATTATTTATAGGTGTTTATCTCCTTAAAATTTGACTTTATAGGTCGATGG
>Frequency_1_QualityScore_DEHHHHHIIJJJJJIJJJJJJJJJJJJJIGIJHIJIJJJIJHHHIIJJIEH9BFJIHIIIDEHIJG_Mismatch_0_Sense_+_Library_PoolT
TTTAGTTGTATATCCTTTGTTGTTTAATTATGTATAAACTGAAAATAAGAGTTTTTCTTAGACTGA
>Frequency_1_QualityScore_?DDHHCFEI@DHIG<IHCHAEF?CGEHHEIIGICGEF9?DE91:9:D4BFHGDDBDHHI:=BBCH=_Mismatch_0_Sense_+_Library_PoolC
TTTAGTTGTATATCCTTTGTTGTTTAATTATGTATAAACTGAAAATAAGAGTTTTTCTTAGACTGA
>Frequency_1_QualityScore_AB?DF?>CCEF4CFAG<HADGHJJEG<+*?:EF><CDFAD?D?BFIGE<FEFDE*9B=_Mismatch_0_Sense_+_Library_PoolT
ATAAACTGAAAATAAGAGTTTTTCTTAGACTGAAAATAAGAGTTTTTCTCAGACTGGA
>Frequency_1_QualityScore_BBBF?FFHIGGHGGIGC:CEF>HFFHGGGHIIIFIIII8?BGBFHGIIIGAGGGHGGHIGIGICEHEGCDGHIG>?ACCHGDF_Mismatch_2_Sense_+_Library_PoolT
TTGCCCTATGCAATACCTTTAGTTGTATATCCTTTGTTGTTTAATTATGTATAAACTGAAAATAAGAGTTTTTCTTAGACTGA
>Frequency_1_QualityScore_ADHHHHGJGIJIJJJIGIHIIJJJGGIGHIGJIJJIIJIJJJEHGHIEHIGIJGFHIJIJJIJJIJJJJHIIJ=DHIEFCEEFFFFFF_Mismatch_2_Sense_+_Library_PoolT
TCATCTTGCCCTATGCAATACCTTTAGTTGTATATCCTTTGTTGTTTAATTATGTATAAACTGAAAATAAGAGTTTTTCTTAGACTGA
>Frequency_1_QualityScore_FFHHHHHJJJJJJJJJIJJJJIJJJJJJJJJJJJJJJJJIIJIIJJIJGHIJJJJJIJFHIJJIJJIIJFHIHHIEHGGHHF?BDFFECEEEEE_Mismatch_2_Sense_+_Library_PoolT
CAATACCTTTAGTTGTATATCCTTTGTTGTTTAATTATGTATAAACTGAAAATAAGAGTTTTTCTTAGACTGAAAATAAGAGTTTTTCTCAGAA
>Frequency_1_QualityScore_FFAAFHHACGGEEHFFEDHIFEGEHGFA?DDFCFHIIBEHIDHHHIIIIGIIEGHHDHGF@GGEH:EGEDGCEE7;A?B@DFBD>@CA_Mismatch_2_Sense_+_Library_PoolT
CTCATCTTGCCCTATGCAATACCTTTAGTTGTATATCCTTTGTTGTTTAATTATGTATAAACTGAAAATAAGAGTTTTTCTTAGACTG
>Frequency_1_QualityScore_FFHHGHGJIIJJIJIJJIJIIFJIIJJJJJJJIJJIIIIJIJJJIIJIHHIJJJGIJJJJJJJJJJJJJGIJJJGIHH=AHHEFFFF_Mismatch_0_Sense_+_Library_PoolT
ACCTTTAGTTGTATATCCTTTGTTGTTTAATTATGTATAAACTGAAAATAAGAGTTTTTCTTAGACTGAAAATAAGAGTTTTTCTCA
>Frequency_1_QualityScore_FFHHGHHJJJJJIJJJJJJJJGIJJJJIHGHFIIJJJJJIIJJJJGGGHHHEIIIBFHJJJJJI_Mismatch_1_Sense_+_Library_PoolT
TGTTTAATTATGTATAAACGGAAAATAAGAGTTTTTCTTAGACTGAAAATAAGAGTTTTTCTCA
>Frequency_1_QualityScore_DBHFDFDGGFFHIJJJJEHEEHI@@BBGHGEFGDEHJIJEGEIJDFHIIJJIHGGGGGGIC=CCFHGGEGGHHEHHHFEFDFFFFFDDDEDCAA_Mismatch_0_Sense_+_Library_PoolT
AAATAAGAGTTTTTCTTAGACTGAAAATAAGAGTTTTTCTCAGACTGGAATTATTTATAGGTGTTTATCTCCTTAAAATTTGACTTTATAGGTC
>Frequency_1_QualityScore_FFHDHHHJJJJJJIJIJIIJJJIJJJJCGIJJJJJJJGHIJJIIIJJJJJ_Mismatch_1_Sense_+_Library_PoolT
GAGTTTTTCTTAGACTGAAAATAAGAGTTTTTCTCAGACTGGAATTATTA
>Frequency_1_QualityScore_FFHHGHHIIIIJIJIJJJIJJJJJJJJJJJJJIIIJJJJJJIIIJJJJJJJFIJJJJIJJIIJJJEGDH@FGIFI=DHHHHGHFFFFFFCEE@C_Mismatch_0_Sense_+_Library_PoolT
TTTAGTTGTATATCCTTTGTTGTTTAATTATGTATAAACTGAAAATAAGAGTTTTTCTTAGACTGAAAATAAGAGTTTTTCTCAGACTGGAATT
>Frequency_1_QualityScore_FFHHHHHHIJJJIJJIJHIIJJJJJIJ_Mismatch_0_Sense_+_Library_PoolT
TAGACTGAAAATAAGAGTTTTTCTCAG
>Frequency_1_QualityScore_DFHHHHHJJJHIJJJJJJJJJJIIJJJJICCHIJIJIJJJJJJHIGGIJIHHH=BFGIIJJIIJJJJJIEEHH_Mismatch_0_Sense_+_Library_PoolT
TTTAATTATGTATAAACTGAAAATAAGAGTTTTTCTTAGACTGAAAATAAGAGTTTTTCTCAGACTGGAATTA
>Frequency_1_QualityScore_FFHHGHHJJJJHIJJJJJJJICJIIJJJJJ_Mismatch_0_Sense_+_Library_PoolT
TGTATAAACTGAAAATAAGAGTTTTTCTTA
>Frequency_1_QualityScore_FFHHHHHJJJJJJJJJJJJJJIJJJJJJJIIJJJJJJIJFIIJIJIJJJIJJJIJIJJJJIIJBFHGIIGIJIIJIGHHHHFFFFFE_Mismatch_0_Sense_+_Library_PoolT
TCCTTTGTTGTTTAATTATGTATAAACTGAAAATAAGAGTTTTTCTTAGACTGAAAATAAGAGTTTTTCTCAGACTGGAATTATTTA
>Frequency_1_QualityScore_>BCCFCFIEGIBI<CHFBHG<CBEHIIHCHE?FH<CGE>B4?HGHHAGIB:?BD@FG<F9?<=@HEHG:CGGG:@=DCAEH@?=ADFFF<;;@@_Mismatch_1_Sense_+_Library_PoolT
TCAATACCTTTAGTTGTATATCCTTTGTTGTTTAATTATGTATAAACTGAAAATAAGAGTTTTTCTTAGACTGAAAATAAGAGTTTTTCTCAGA
>Frequency_1_QualityScore_FFGHHHHJJJJJJJIIJJJJJJIJHIJJJIJJJIJIJJJIJJJFIIIJJJIJIIJJJIIIIJIIIJICDAEHH@GHF_Mismatch_0_Sense_+_Library_PoolT
TATATCCTTTGTTGTTTAATTATGTATAAACTGAAAATAAGAGTTTTTCTTAGACTGAAAATAAGAGTTTTTCTCAG
>Frequency_1_QualityScore_FFHHHHHJJJJJGIIJIIJJIJJJIIHJIHIIJJIJJJDGIJJJIJIJGHEIEHIIHJJIJJCFHHGIIGIH_Mismatch_2_Sense_+_Library_PoolT
CCTTTGTTGTTTAATTATGTATAAACTGAAAATAAGAGTTTTTCTTAGACTGAAAATAAGAGTTTTTCTCGA
>Frequency_1_QualityScore_FFHHHHHGIJJJJJIIFIJJJIJJJJHIIJJJJJJIJJJJJIJJGGIJJJJJJIJJJJEIJJIJJGIJJIIHIIIHHHFFFFD@AD9ACCDDDD_Mismatch_0_Sense_+_Library_PoolT
AGACTGAAAATAAGAGTTTTTCTCAGACTGGAATTATTTATAGGTGTTTATCTCCTTAAAATTTGACTTTATAGGTCGATGGGTGGTATATGGG
>Frequency_1_QualityScore_FDHHHHHJJJJJJJJIJJJJJJJJJJJJIJJJJJJJJGIIIJJIJJJDFIHJJIJJJJJJJ_Mismatch_1_Sense_+_Library_PoolT
GTTGTATATCCTTTGTTGTTTAATTATGTATAAACTGAAAATAAGAGTTTTTCTTAGACTA
>Frequency_1_QualityScore_FFHHHHHJJJJJJJJJJJJJJIJJJJJJJIIFIJJJJJJJJJJJJHHGIIJJJGHDGIJJJJJJIJJJJJIJGIFIHHGFEHHEEFFFDEECEE_Mismatch_1_Sense_+_Library_PoolT
TGTTTAATTATGTATAAACTTAAAATAAGAGTTTTTCTTAGACTGAAAATAAGAGTTTTTCTCAGACTGGAATTATTTATAGGTGTTTATCTCC
>Frequency_1_QualityScore_DAC<CF8BFAFEEHIE@E<EFB<EECAEF9CDEEHIIDH_Mismatch_0_Sense_+_Library_PoolT
TTATGTATAAACTGAAAATAAGAGTTTTTCTTAGACTGA
>Frequency_1_QualityScore_FFGHHBFIIIIAIIGIIB?EEEEGGIEIII<CFGIAGGGII_Mismatch_0_Sense_+_Library_PoolT
TAGACTGAAAATAAGAGTTTTTCTCAGACTGGAATTATTTA
>Frequency_1_QualityScore_FFHHHHHJJJJJJJJJIJIHIJIJJJHJJIIIIJJJJJJIJJIJJJJJGIJJJJJJJJIIJJGGIJIJJEGHCGHHHHHHF_Mismatch_0_Sense_+_Library_PoolT
AGTTGTATATCCTTTGTTGTTTAATTATGTATAAACTGAAAATAAGAGTTTTTCTTAGACTGAAAATAAGAGTTTTTCTCA
>Frequency_1_QualityScore_DFGHFHHGGJJJIJIJIGHFEIJJIIGJIGIIIIIGGGHGIJIJJJJFGD?GIIJIJJJJJJJIJJJJJ@_Mismatch_0_Sense_+_Library_PoolT
CTTAGACTGAAAATAAGAGTTTTTCTCAGACTGGAATTATTTATAGGTGTTTATCTCCTTAAAATTTGAC
>Frequency_1_QualityScore_FDHGDFGHJJJEIGHCCHIJJIIIJJJEHIHEHHHGGJJIHGJJ>FHGIGIHJJJJJJIFCHAGIJIJJDGHIIFEHEHHFFFEDFEDECE@AC_Mismatch_2_Sense_+_Library_PoolT
GCAATACCTTTAGTTGTATATCCTTTGTTGTTTAATTATGTATAAACTGAAAATAAGAGTTTTTCTTAGACTGAAAATAAGAGTTTTTCTCAGA
>Frequency_1_QualityScore_FFHHHHHIJIJHIJJJJJGJIIIIJGIIJJEGGIIJJJJIIJJJJJJIIJHIIIFHIEHIJJIJ@FHIIEHIJJJJGGHHFFFFFFFE_Mismatch_0_Sense_+_Library_PoolT
ATCCTTTGTTGTTTAATTATGTATAAACTGAAAATAAGAGTTTTTCTTAGACTGAAAATAAGAGTTTTTCTCAGACTGGAATTATTTA
>Frequency_1_QualityScore_EFHHHDHGIGHGJIBHFHHGHGAFHGIJGHGGIIJJGIJGHFHIIHGG>GGHIG<D8=DFBFGIII>F>DA@CEEEH>?EBD>B);@=>@CCC>_Mismatch_0_Sense_+_Library_PoolT
TTGTTTAATTATGTATAAACTGAAAATAAGAGTTTTTCTTAGACTGAAAATAAGAGTTTTTCTCAGACTGGAATTATTTATAGGTGTTTATCTC
>Frequency_1_QualityScore_FFHHHGHJJJJIJHIJIJJJJJJJJJJJJJJJJJJJJIIJJJJJJJJIJJIIIJIIFGIJJJJJJJGGHIGIGHIHHHHHADFFFFFEEDECDD_Mismatch_0_Sense_+_Library_PoolT
ATACCTTTAGTTGTATATCCTTTGTTGTTTAATTATGTATAAACTGAAAATAAGAGTTTTTCTTAGACTGAAAATAAGAGTTTTTCTCAGACTG
>Frequency_1_QualityScore_FFHHHHHGIJIJIGGHEIJIFHHIIJJHIIHIDHIJGG9CFGGIGHFIJIJJIIII_Mismatch_1_Sense_+_Library_PoolT
ATGTATAAACTGAAAATAAGAGTTTTTCTTAGACTGAAAATAAGAGTTTTTCTCAC
>Frequency_1_QualityScore_FFHGHHHJHHIJIIIJJJJJJJIJJJIHGIIJJJJGGCFHIIJIIJIJJJJCHGEHIIGCHFDHIEIIIGGIIIJFEEHHE_Mismatch_0_Sense_+_Library_PoolT
CTTTGTTGTTTAATTATGTATAAACTGAAAATAAGAGTTTTTCTTAGACTGAAAATAAGAGTTTTTCTCAGACTGGAATTA
>Frequency_1_QualityScore_FFHHHHHJJJJJJIJJJJIJJJJHIJJJJJJJJJJJJHHIJIJJIIJBGIJJJIJJIJJJJJJIJIIJJHI_Mismatch_0_Sense_+_Library_PoolT
TATGTATAAACTGAAAATAAGAGTTTTTCTTAGACTGAAAATAAGAGTTTTTCTCAGACTGGAATTATTTA
>Frequency_1_QualityScore_DDD;FBDE@BG>EH>FHIEFG<H<9<F@EF<?@GBEG00?BG@GGEA?FDC;BAHDEHGC@_Mismatch_1_Sense_+_Library_PoolT
CTGAAAATAAGAGTTTTTCTTAGACTGAAAATAAGAGTTTTTCTCAGACTGGAATTATCTA
>Frequency_1_QualityScore_FFHHHHHJJJJJJHIIJJJJJJJJJJJJJJJIDIIJJJJJJJJJJJGHHJIJJJJICHIJJJJJJJJJJIJHHHHH_Mismatch_0_Sense_+_Library_PoolT
TTGTTTAATTATGTATAAACTGAAAATAAGAGTTTTTCTTAGACTGAAAATAAGAGTTTTTCTCAGACTGGAATTA
>Frequency_1_QualityScore_FFHHGHHJJJJJGJJJJJJIJIJIIJJEHIIJJJJJJJJIJJJJJJJJJIIBDHIJIJJIJIJIGJGIJGIHHHHHHHF@BCFEEEEEEEDDDD_Mismatch_0_Sense_+_Library_PoolT
TAATTATGTATAAACTGAAAATAAGAGTTTTTCTTAGACTGAAAATAAGAGTTTTTCTCAGACTGGAATTATTTATAGGTGTTTATCTCCTTAA
>Frequency_1_QualityScore_FFHHHHHJIIJJJJJJJJJJJHIJJJJJJJIIIJJJJJJJGGIJJJJJJIIIIJGJIIIJJIGH@FHIJGGHG_Mismatch_1_Sense_+_Library_PoolT
ATCCTTTGTTGTTTAATTATGTATAAACTGAAAATAAGAGTTTTTCTTAGACTGAAAATAAGAGTTTTTCGCA
>Frequency_1_QualityScore_DEHHGFHIJGFGHFFHIJIEEEHBHGFHIEFAGHIIG@AHDHIJH9?EGEGGIGG<FFDE_Mismatch_0_Sense_+_Library_PoolT
TGTATATCCTTTGTTGTTTAATTATGTATAAACTGAAAATAAGAGTTTTTCTTAGACTGA
>Frequency_1_QualityScore_FFHHHHHIJJJJJJJJJJJJJJJIJJJJJIJJJJIJJJIIJJJJJJJJDHIIIJJJJIIIJJCGHJJIGFEH@CHGIHGHGG_Mismatch_0_Sense_+_Library_PoolT
AGTTGTATATCCTTTGTTGTTTAATTATGTATAAACTGAAAATAAGAGTTTTTCTTAGACTGAAAATAAGAGTTTTTCTCAG
>Frequency_1_QualityScore_BDHDHHGIJJGHIIJIJJCHGBF>EBHFIAHHEFHE@FHCGCHGIJGIIIJG_Mismatch_0_Sense_+_Library_PoolT
TATATCCTTTGTTGTTTAATTATGTATAAACTGAAAATAAGAGTTTTTCTTA
>Frequency_1_QualityScore_EFHFHDFGEEEDFHHII@CAEHIHGGHGHGGHIIIIJJJ_Mismatch_0_Sense_+_Library_PoolT
CTTAGACTGAAAATAAGAGTTTTTCTCAGACTGGAATTA
>Frequency_1_QualityScore_FADHHHHIIJJHFHGIIHHGIICH<GEGGICGHHEHGGIJFIJJ_Mismatch_2_Sense_+_Library_PoolT
GTTTAATTATGTATAAACTGAAAATAAGAGTTTTTCTTAGACCA
>Frequency_1_QualityScore_FFHHHHHJJJJJJJIIJJJJIJJJJJJJJHIHJIJJIIIDFHIJJJJIJIIJJI_Mismatch_0_Sense_+_Library_PoolT
TCCTTTGTTGTTTAATTATGTATAAACTGAAAATAAGAGTTTTTCTTAGACTGA
>Frequency_1_QualityScore_FFHHHHHJJJJJIJJJJJJJJIJIIJIIIJJJHHIJJIJJJIDHIJJJIJJJJJJIHFFHHIJEHIHIJGGGIIJ_Mismatch_1_Sense_+_Library_PoolT
ATATCCTTTGTTGTTTAATTATGTATAAACTGAAAATAAGAGTTTTTCTTAGACTGAAAATAAGAGTTTTTCCCA
>Frequency_1_QualityScore_FFHHHHHJJJJJJJJJJJHIIIIIIJIJJJJJJJJJJJJJJJJJJJJIJIJJIIJJGHIJIJJJJJFHJEHIIJBHHFHHF_Mismatch_2_Sense_+_Library_PoolT
GCCCTATGCAATACCTTTAGTTGTATATCCTTTGTTGTTTAATTATGTATAAACTGAAAATAAGAGTTTTTCTTAGACTGA
>Frequency_1_QualityScore_FFHHGHHEIGIIJJJJJJJJIJJEHICHIJJJJJJJJJJJJJIJJJIJJH?DGHJGEIJJIJJJJJJJIGHGIJ_Mismatch_0_Sense_+_Library_PoolT
AATTATGTATAAACTGAAAATAAGAGTTTTTCTTAGACTGAAAATAAGAGTTTTTCTCAGACTGGAATTATTTA
>Frequency_1_QualityScore_FFHHHHHIJJJJJHJJJJJJJJJJIJJJJJJJJJJJJHHIJJJJJJJJJJJJIJJJJJJJJJIJJFFHGGGIJJHHHHHHFFFFFFEECEEEEE_Mismatch_0_Sense_+_Library_PoolT
CTGAAAATAAGAGTTTTTCTTAGACTGAAAATAAGAGTTTTTCTCAGACTGGAATTATTTATAGGTGTTTATCTCCTTAAAATTTGACTTTATA
>Frequency_1_QualityScore_FFHHHHHJJJJJJJJJJJJIJJIJJJJJJJIJJJIJJJJJJJJJJJJJBFHIJJJJJIIJJJI_Mismatch_0_Sense_+_Library_PoolT
AGTTGTATATCCTTTGTTGTTTAATTATGTATAAACTGAAAATAAGAGTTTTTCTTAGACTGA
>Frequency_1_QualityScore_FFHHHHHJJJJIIJIIJJJJJIJJIIIJJJJJJHIJJIJJJGHGIIJJJJJJJGGIJIHIJJJJIJJDHEHHHHHFFFFFFDEEDEDEDE_Mismatch_2_Sense_+_Library_PoolT
TATATCCTTTGTTGTTTAATTATGTATAAACTGAAAATAAGAGTTTTTCTTAGACTGAAAATAAGAGTTTTTCTCAGACTGGAATTATCA
>Frequency_1_QualityScore_FFHHHHHJJJIJIIIIJJJJJJJJJJIJJIJJJJJJJJJIIJJIIJJJEHIJJJJJJJFHIJJJJJJJIFHIEGHIIJHHGH?ADFFFFFD_Mismatch_2_Sense_+_Library_PoolT
AAATACCTTTAGTTGTATATCCTTTGTTGTTTAATTATGTATAAACTGAAAATAAGAGTTTTTCTTAGACTGAAAATAAGAGTTTTTCTCA
>Frequency_1_QualityScore_DDHHHHHIHIJJIJGIJJAHICIIIGCGGGHJJICGCGIIJJJJIJFIJIGIJJJJJJEHBCHHIGGII_Mismatch_0_Sense_+_Library_PoolT
TTTGTTGTTTAATTATGTATAAACTGAAAATAAGAGTTTTTCTTAGACTGAAAATAAGAGTTTTTCTCA
>Frequency_1_QualityScore_EFDAFDHGGEIEJ<CCGHGEHHJIEHGGGGEGEEGHGHCHE@FHGEADFECHIGIHBFGIGIEH@_Mismatch_0_Sense_+_Library_PoolT
TTGTTTAATTATGTATAAACTGAAAATAAGAGTTTTTCTTAGACTGAAAATAAGAGTTTTTCTCA
>Frequency_1_QualityScore_DFGDHFHIJJJIGIGGHIGIIIHEHIJJJJJJIJJJEFFEIIJIIHDHGIJJJGGHGIIJIJEGGIJJGD_Mismatch_2_Sense_+_Library_PoolT
ATGTATAAACTGAAAATAAGAGTTTTTCTTAGACTGAAAATAAGAGTTTTTCTCAGACTGGAATTATTAG
>Frequency_1_QualityScore_FFHHHHHJJJJJJJJJJJJJJJJJJJJJJJJJIJDGIJJJIJJJJJJJGIGIJJJJII=FHIJJIJJJJEGHFHHHHFF_Mismatch_0_Sense_+_Library_PoolT
TGTTGTTTAATTATGTATAAACTGAAAATAAGAGTTTTTCTTAGACTGAAAATAAGAGTTTTTCTCAGACTGGAATTAT
>Frequency_1_QualityScore_FFHHHHHJJJJJJJIJIJJHJIIJIJJJJJJJJHJJJJIJJJJIIIJJJJIIGGHIIJJJJJCGGIJJIGIIHIIJH_Mismatch_2_Sense_+_Library_PoolT
TATGCAATACCTTTAGTTGTATATCCTTTGTTGTTTAATTATGTATAAACTGAAAATAAGAGTTTTTCTTAGACTGA
>Frequency_1_QualityScore_DFHFHHDFHIJJJJJGHJIIEIEHGCHHIJJJIHGIJIJI_Mismatch_0_Sense_+_Library_PoolT
ATTATGTATAAACTGAAAATAAGAGTTTTTCTTAGACTGA
>Frequency_1_QualityScore_FFHFFHHJJIJHICHICHGIJIJJJJJGHJIJIJIJJGIIJJJJJFIGIIGIDEHIIJJJIJJJJ@CFGADHGIJHHFEHHFFFFFFCDCEECE_Mismatch_1_Sense_+_Library_PoolT
CTGAAAATAAGAGTTTTTCTTAGACTGAAAATAAGAGTTTTTCTCAGATTGGAATTATTTATAGGTGTTTATCTCCTTAAAATTTGACTTTATA
>Frequency_1_QualityScore_FFHHHGHJJIJJIIJHJJJJJJIIIEHIIFHIJJJJJJJIIHIJJJJJJJIIJJHHGIIJJJFHIJJFHHGJJJHHHHHHFFFFFFEDEEEEED_Mismatch_0_Sense_+_Library_PoolT
AACTGAAAATAAGAGTTTTTCTTAGACTGAAAATAAGAGTTTTTCTCAGACTGGAATTATTTATAGGTGTTTATCTCCTTAAAATTTGACTTTA
>Frequency_1_QualityScore_FFHHFHHJJJJJJJJIJJIJIJJJJJJJJIJJIJJJJJJJJJGIIJIJJJJHIIJJIJIIIFHHJJJIJIIIG_Mismatch_2_Sense_+_Library_PoolT
ATGCAATACCTTTAGTTGTATATCCTTTGTTGTTTAATTATGTATAAACTGAAAATAAGAGTTTTTCTTAGAC
>Frequency_1_QualityScore_FFHHHHHJJHIJJJJJJJHIJJIJJJJGGIJJJJJIJJHIJJGFHHHIJIJJFGIIGJIJG_Mismatch_0_Sense_+_Library_PoolT
TTAATTATGTATAAACTGAAAATAAGAGTTTTTCTTAGACTGAAAATAAGAGTTTTTCTCA
>Frequency_1_QualityScore_DFHHHHHHEGGIJJIIGJBHFIFHHBHHGIIHFEGIFIJJI_Mismatch_0_Sense_+_Library_PoolT
AATAAGAGTTTTTCTTAGACTGAAAATAAGAGTTTTTCTCA
>Frequency_1_QualityScore_FFHHHGHGJJJJJJJJJIJJJJJIJGHIJJJIGIFIGIIIJGIIJIIIIJHHIG@FHEGIIEHCD@FDDC>CHGGDECECEFDFDDFE_Mismatch_2_Sense_+_Library_PoolT
GAAACCTCATCTTGCCCTATGCAATACCTTTAGTTGTATATCCTTTGTTGTTTAATTATGTATAAACTGAAAATAAGAGTTTTTCTTA
>Frequency_1_QualityScore_DDFHHDHGBD<?FHIIE>HHGIGCHIGIBGC@?DDHG<DGIGC_Mismatch_0_Sense_+_Library_PoolT
TTAGACTGAAAATAAGAGTTTTTCTCAGACTGGAATTATTTAT
>Frequency_1_QualityScore_FFHHHHHJJJJJIIHJIJJIJJIIHIIJDHHIIIJIIIFIJJJJJJJ_Mismatch_1_Sense_+_Library_PoolT
ACTGAAAATAAGAGTTTTTCTTAGACTGAAAATAAGAGTTTTTCCCA
>Frequency_1_QualityScore_FDFHGFHIIIIIDGGJJJIGIIIGEIIIIIIIIIGDHIGGGEFG9DHIHIJJJJEHGI@FCEGGGIFH7CCHEHHFDDDDFCCEACCDCED_Mismatch_1_Sense_+_Library_PoolT
GTATATCCTTTGTTGTTTAATTATGTATAAACTGAAAATAAGAGTTTTTCTTAGACTGAAAATAAGAGTTTTTCTCAGACTGGAATTATTA
>Frequency_1_QualityScore_FFHHHHHJJJJJJJJJJJJJJJJJGIHIJIJJJJJJJJJJJJJJJJJJJJJJJIIIJJIJJJHHIJJJJDGH@EHHHHHHFFFFFFECCEEEDD_Mismatch_1_Sense_+_Library_PoolT
CATCTTGCCCTATTCAATACCTTTAGTTGTATATCCTTTGTTGTTTAATTATGTATAAACTGAAAATAAGAGTTTTTCTTAGACTGAAAATAAG
>Frequency_1_QualityScore_DDHHHHHJJJJJJJHIHJJHIJJJJJJIJJJIJIIJJIJJJGIIJJJJJHJGJHIJHJJIGHGIJJJJIIJIGHIJCCCHHHDDFE?BDEDDEE_Mismatch_2_Sense_+_Library_PoolT
TATGCAATACCTTTAGTTGTATATCCTTTGTTGTTTAATTATGTATAAACTGAAAATAAGAGTTTTTCTTAGACTGAAAATAAGAGTTTTTCTC
>Frequency_1_QualityScore_:A4:C:CCCDFF>HHEFF@EHIH<FEHFC>@@FBGC91?DADFEFB@@FFFF_Mismatch_0_Sense_+_Library_PoolT
CTTTGTTGTTTAATTATGTATAAACTGAAAATAAGAGTTTTTCTTAGACTGA
>Frequency_1_QualityScore_FFHHHHHJJJJJJJJJJJJJJJJJJJFIIJIJJJJJIIJJIIJJJJIJIJFIIJJIJJJIIIIJJIHHIIIIJIIIFFAEHHFFFFFFEEEDCE_Mismatch_0_Sense_+_Library_PoolT
AATTATGTATAAACTGAAAATAAGAGTTTTTCTTAGACTGAAAATAAGAGTTTTTCTCAGACTGGAATTATTTATAGGTGTTTATCTCCTTAAA
>Frequency_1_QualityScore_FFHHHFHIIIHIJIJFHIJJJGIIIGHIJJGFGHGHGIGIIHGBDFHIJIJJJIJIIIIIHIIJDECHGC?CHFECF9AECD;?D2:>ACC>?:_Mismatch_0_Sense_+_Library_PoolT
GACTGAAAATAAGAGTTTTTCTCAGACTGGAATTATTTATAGGTGTTTATCTCCTTAAAATTTGACTTTATAGGTCGATGGGTGGTATATGGGT
>Frequency_1_QualityScore_FFHHHHHJJJJJJJJJJJIJJJJHIJJJJJJJJJJJJIHIJJJIJJJGFHIJJJJJI_Mismatch_0_Sense_+_Library_PoolT
TATGTATAAACTGAAAATAAGAGTTTTTCTTAGACTGAAAATAAGAGTTTTTCTCAG
>Frequency_1_QualityScore_FFGGHHDGGGIJJJJJGIJICGIJIIJIIICGHIJIJGJGIIIIJIGGIIGCIIJJJG=BBGHIJJEHIHIJ_Mismatch_0_Sense_+_Library_PoolT
TAAGAGTTTTTCTTAGACTGAAAATAAGAGTTTTTCTCAGACTGGAATTATTTATAGGTGTTTATCTCCTTA
>Frequency_1_QualityScore_FFHHHHHJJIJJIHIHHJJJJJJIJIJJJJJIJJJIJIIBFHJJJJJIIHIIJIJJJJIJJJIIGH_Mismatch_2_Sense_+_Library_PoolT
AACTGAAAATAAGAGTTTTTCTTAGACTGAAAATAAGAGTTTTTCTCAGACTGGAATTATTTATGA
>Frequency_1_QualityScore_FFHHHHHJJJJJIJJJJJJJJJJJJJJIJJJJJJGIDHIJJJJJJJJJJJJJJJJJJJJJIJJJFGHIJEGIIIHHHHHHFFFFFFEEEEE_Mismatch_0_Sense_+_Library_PoolT
TGAAAATAAGAGTTTTTCTTAGACTGAAAATAAGAGTTTTTCTCAGACTGGAATTATTTATAGGTGTTTATCTCCTTAAAATTTGACTTTA
>Frequency_1_QualityScore_FDHCHHHJJJJIJIJJJHIIJJIJJHIHHIJJJJJJJIJJJJGIJJIJJJJJAHIFHHIJJJJIJJJHHFHHHFFFFFFFEECEDEEDBBBEBD_Mismatch_0_Sense_+_Library_PoolT
GAGTTTTTCTTAGACTGAAAATAAGAGTTTTTCTCAGACTGGAATTATTTATAGGTGTTTATCTCCTTAAAATTTGACTTTATAGGTCGATGGG
>Frequency_1_QualityScore_DDDFABF>@<FEHFHGC>HH?:C<FB@A;EECFHGIE@FFGEF4BFG_Mismatch_0_Sense_+_Library_PoolT
TTTTCTTAGACTGAAAATAAGAGTTTTTCTCAGACTGGAATTATTTA
>Frequency_1_QualityScore_FFHHHHHJJJJJIJJJJIJJJJIJIJJJJJIJIIJIJJJJJJJJJJJJJJJJJIJJJJJJIIIEGHIJAHHIJIHHFH7ADDFFFEE_Mismatch_0_Sense_+_Library_PoolT
AAACCTCATCTTGCCCTATTCCATACCTTTAGTTGTATATCCTTTGTTGTTTAATTATGTATAAACTGAAAATAAGAGTTTTTCTTA
>Frequency_1_QualityScore_FFHHGHHJJJJJJGJJGIIIIGIJIIGHHJJIIJIJCHGIIJJJJJ<DHIIJIJJCHHCFEFIEHII)=@=DHIJF>CHEEHFFFFFEEC_Mismatch_1_Sense_+_Library_PoolT
TTGTATATCCTTTGTTGTTTAATTATGTATAAACTGAAAATAAGAGTTTTTCTTAGACTGAAAATAAGAGTTTTTCTCAGACTGGAATCA
>Frequency_1_QualityScore_DEGHHHHJJJJJJJJJJJJJGIJJJJJIJJJJJJJJIIJJJIJJJJCIIIJJJJIJIJJJIGIJJJJJJGBEHFHHGHF_Mismatch_0_Sense_+_Library_PoolT
TTGTATATCCTTTGTTGTTTAATTATGTATAAACTGAAAATAAGAGTTTTTCTTAGACTGAAAATAAGAGTTTTTCTCA
>Frequency_1_QualityScore_DADFDDFFHAF?HCAHDHHFB?9AFF>FEEFHG@*?9C119BGDFGDDFGDD_Mismatch_1_Sense_+_Library_PoolT
CCTTTGTTGTTTAATTATGTATAAACTGAAAATAAGAGTTTTTCTTAGACTA
>Frequency_1_QualityScore_B?AFFBDG<EGHIGIIIICC+AHHBH92CEEHGGCBDFEFFHI_Mismatch_0_Sense_+_Library_PoolT
AAAATAAGAGTTTTTCTTAGACTGAAAATAAGAGTTTTTCTCA
>Frequency_1_QualityScore_FFHGHHHJJJIJJJJIJJIJHIIJJJJJJJHHIJIIGIIIJJJHIHIIDGHIIIJJJJJIJIGEIIJJJGHHIJHGHFHHDFFDEDD??B?CCD_Mismatch_0_Sense_+_Library_PoolT
TCTTAGACTGAAAATAAGAGTTTTTCTCAGACTGGAATTATTTATAGGTGTTTATCTCCTTAAAATTTGACTTTATAGGTCGATGGGTGGTATA
>Frequency_1_QualityScore_FFHHFFFIJIGGEEGIFEGIJIIJIEHIFHHIGIIJGJGGEHHIJEGIJIGH9?BFGIJJIGFHIJJIG=CH_Mismatch_0_Sense_+_Library_PoolT
TTAATTATGTATAAACTGAAAATAAGAGTTTTTCTTAGACTGAAAATAAGAGTTTTTCTCAGACTGGAATTA
>Frequency_1_QualityScore_FFHHHGHJIBGHJJJJJIJHGIIGIJJJIIJJIEGIJJIJJJ_Mismatch_0_Sense_+_Library_PoolT
AAATAAGAGTTTTTCTTAGACTGAAAATAAGAGTTTTTCTCA
>Frequency_1_QualityScore_FFBFHGHIJJJGIIIIEGGGEHJEHIHIHIIGIIJHIHJIJIJGHBDIIJJIJJJEGGGAFG:FFGHIHGGGGHIFFE_Mismatch_1_Sense_+_Library_PoolT
TGTATATCCTTTGTTGTTTAATTATGTATAAACTGAAAATAAGAGTTTTTCTTAGACTGAAAATAAGAGTTTTTCGCA
>Frequency_1_QualityScore_FFHHHHGIHGHIIIJJJJJJEHIJGIIIIIJGIIIJJJIIIJJGHGIHIJIJJBFHIIHHIJJIIJJGCHGEGGEGH=?CEECFFFFDEDEBED_Mismatch_0_Sense_+_Library_PoolT
CCTTTAGTTGTATATCCTTTGTTGTTTAATTATGTATAAACTGAAAATAAGAGTTTTTCTTAGACTGAAAATAAGAGTTTTTCTCAGACTGGAA
>Frequency_1_QualityScore_FFHHHHHJJJJJIJJHIJIIJJJJJIIJJJJJJJJJJJJJJJJJCHGIJJJJJJJJJJIIHGHHHHEF@BDFDECEEECDDDDDDDDCEFEEFE_Mismatch_0_Sense_+_Library_PoolT
GTATATCCTTTGTTGTTTAATTATGTATAAACTGAAAATAAGAGTTTTTCTTAGACTGAAAATAAGAGTTTTTCTCAGACTGGAATTATTTATA
>Frequency_1_QualityScore_FDFHHHGJJJJJIJJJJJIIJJIJJIIIIJJIJJHIIJIJJJJIDHIIJJJJJIJJIJFFFFGGIHIJCFHHIIHHH_Mismatch_0_Sense_+_Library_PoolT
GTATATCCTTTGTTGTTTAATTATGTATAAACTGAAAATAAGAGTTTTTCTTAGACTGAAAATAAGAGTTTTTCTCA
>Frequency_1_QualityScore_DDDD?DD+<A,AEF@EFDAFFEI<EDEFE@9ECEBDF<@D<<:?<B>?BD*?DDD((-(-8)=@A;@4=;_Mismatch_2_Sense_+_Library_PoolT
TACCTTTAGTTGTATATCCTTTGTTGTTTAATTATGTATAAACTGAAAATAAGAGGGTTTCTTAGACTGA
>Frequency_1_QualityScore_DDDDF<ACCEB<FBHCBBGIFHBB>CFEEBGCFGIII@FFCCFFE@@0?DFIFCBBBFFEC3_Mismatch_0_Sense_+_Library_PoolT
GTTGTATATCCTTTGTTGTTTAATTATGTATAAACTGAAAATAAGAGTTTTTCTTAGACTGA
>Frequency_1_QualityScore_AD?FFHACEFGIIGIGIIBCFHIEEGGHEGGH@FHCHGECGIGGHIICGIHGIGGE@BG@*=B=F_Mismatch_0_Sense_+_Library_PoolT
TTAGTTGTATATCCTTTGTTGTTTAATTATGTATAAACTGAAAATAAGAGTTTTTCTTAGACTGA
>Frequency_1_QualityScore_FFHHHHHIJJJIJJJJJJJJJJGJJJJJJJJIJHIIJJJJJJJJJJJIHGGGIJJJJCHIJJJIJJJJJGHHFHFFDFFFFFEDEACCDDDDDD_Mismatch_0_Sense_+_Library_PoolT
GTTGTTTAATTATGTATAAACTGAAAATAAGAGTTTTTCTTAGACTGAAAATAAGAGTTTTTCTCAGACTGGAATTATTTATAGGTGTTTATCT
>Frequency_1_QualityScore_FFHHHGHJJJJJJJIGJJJJJJJJJGJJIJHHIIIJJJJIJJJJHIJHIIJIJJJJJIJJIIIJIJ@GHHHJJJCH=AEEEHFFE_Mismatch_2_Sense_+_Library_PoolT
ACCTCATCTTGCCCTATGCAATACCTTTAGTTGTATATCCTTTGTTGTTTAATTATGTATAAACTGAAAATAAGAGTTTTTCTTA
>Frequency_1_QualityScore_FFHHHHHJJJJJJJHIJJJJJJJJJJJJHIJJJJJJJJBGIJJJJJIIIJJJJJJIJJJJJIIJIICE@@GHHHGHHHFF_Mismatch_0_Sense_+_Library_PoolT
ACTGAAAATAAGAGTTTTTCTTAGACTGAAAATAAGAGTTTTTCTCAGACTGGAATTATTTATAGGTGTTTATCTCCTTA
>Frequency_1_QualityScore_FFHHHHHIJJIJJJIJJIIJJJJJJJIIJJJJJJJJFIIJJJJJJIIJIJIHIJJJJJJJFHIIJJIJJHIHIIHAEHHFFFFEFDFEACCDDD_Mismatch_0_Sense_+_Library_PoolT
TTTGTTGTTTAATTATGTATAAACTGAAAATAAGAGTTTTTCTTAGACTGAAAATAAGAGTTTTTCTCAGACTGGAATTATTTATAGGTGTTTA
>Frequency_1_QualityScore_DEHHHHHJIJJIJJJJIJIJJJJJJJJJJJJJJGIJJJJIJJJJJJJIJJJJJJIIIDGIIJJJJIJJJHIJG_Mismatch_0_Sense_+_Library_PoolT
GTTGTTTAATTATGTATAAACTGAAAATAAGAGTTTTTCTTAGACTGAAAATAAGAGTTTTTCTCAGACTGGA
>Frequency_1_QualityScore_FFHHHHHJJJJJJJJJJJJHIIIIJIJJJJJJIJJJJJJJJIIJJJJJIJIJIJJJJHHIIJJIJJJCHEHIIJJHGGGHHEBFFDEDCCE@CC_Mismatch_2_Sense_+_Library_PoolT
TGCCCTATGCAATACCTTTAGTTGTATATCCTTTGTTGTTTAATTATGTATAAACTGAAAATAAGAGTTTTTCTTAGACTGAAAATAAGAGTTT
>Frequency_1_QualityScore_FFFHHHHGGHHIEGHGEHHIIEGIJIGIJJJGIIGIJJJIJJJJJ=BACGIIJGIEIIIGFHHHHFFFE@;B>CE@CCD@CCCDCAADDECDED_Mismatch_2_Sense_+_Library_PoolT
CGTATATCCTTTGTTGTTTAATTATGTATAAACTGAAAATAAGAGTTTTTCTTAGACTGAAAATAAGAGTTTTTCTCAGACTGGAATTATTTAA
>Frequency_1_QualityScore_FFHHHHHDHIJJJJJJJJJJJGIIIIIJJJJEHIJJJJJI_Mismatch_0_Sense_+_Library_PoolT
ATAAGAGTTTTTCTTAGACTGAAAATAAGAGTTTTTCTCA
>Frequency_1_QualityScore_FFHHHHHJIJJJJJJJJJJJJJJJJIJJJJJJJIIJJJJGGIJJJJJJIDEHIJJIJJJGIIJBFGHGIHHGH@DHFHHHHH_Mismatch_0_Sense_+_Library_PoolT
TAGTTGTATATCCTTTGTTGTTTAATTATGTATAAACTGAAAATAAGAGTTTTTCTTAGACTGAAAATAAGAGTTTTTCTCA
>Frequency_1_QualityScore_FFHHHHHHIJHIIJJIJJJJJJJJJJJIIJJJJJJJJJIJJJJFGEGIGIJJJDGIJJJJJHIHIJJFEHHIJJJJJ=CHHGHFFFC_Mismatch_2_Sense_+_Library_PoolT
CCTTTAGTTGTATATCCTTTGTTGTTTAATTATGTATAAACTGAAAATAAGAGTTTTTCTTAGACTGAAAATAAGAGTTTTTCTCGA
>Frequency_1_QualityScore_FDHHHHHIJJJJJJJJJJJJJJJJIIJJJIJJJJJIJJJHJJJIJJJJJJJJIJJJHIJIJJJJJJHGIHIIIJHEHEHFFFFFF>>CEDCDDD_Mismatch_1_Sense_+_Library_PoolT
GTTCATGAAACCTCATCTTGCCCTATTCAATACCTTTAGTTGTATATCCTTTGTTGTTTAATTATGTATAAACTGAAAATAAGAGTTTTTCTTA
>Frequency_1_QualityScore_FFHHHHHJJJJJJGIJJJJJJJJIJJIIJJJJIIIJIJJJJIGHIJJJJJJJJIJIH_Mismatch_1_Sense_+_Library_PoolT
ATATCCTTTGTTGTTTAATTATGTATAAACTGAAAATAAGAGTTTTTCTTAGACCGA
>Frequency_1_QualityScore_FFDHHDHHGIIIIIHHI<E@HHHHHHHIFHIHIIJIJJJIIIJIIIIIJJJJJIJJJJJJFEHHIIIGIFHIIFI_Mismatch_1_Sense_+_Library_PoolT
TTCAATACCTTTAGTTGTATATCCTTTGTTGTTTAATTATGTATAAACTGAAAATAAGAGTTTTTCTTAGACTGA
>Frequency_1_QualityScore_FFHFHHGIIJJJIEHIJJJJJJJGIJJEHGIIIJJJJGGGHJIIJIIIJEIIJJJJJIJII_Mismatch_1_Sense_+_Library_PoolT
CTGAAAATAAGAGTTTTTCTTAGACTGAAAATAAGAGTTTTTCTCAGACTGGAATTATTCA
>Frequency_1_QualityScore_:A;A:AD???EF:<?B<9AFFI>EC9F?EBC*CCAB4?C?C?GDFEEB?<BFFG??FBB?8=C/))8@F@@DD=@=AC>7?A_Mismatch_2_Sense_+_Library_PoolT
TCATCTTGCCCTATGCAATACCTTTAGTTGTATATCCTTTGTTGTTTAATTATGTATAAACTGAAAATAAGAGTTTTTCTTA
>Frequency_1_QualityScore_FFHHHHFIJJJIJJJJJJJJIIJIJJJIJJHIJJJIIJJIIGIJJFGHJJIJJIIIIJHIIJJJJJJJJEHJIHHHHHHHFFFFFFFEECCCBD_Mismatch_0_Sense_+_Library_PoolT
TAAGAGTTTTTCTTAGACTGAAAATAAGAGTTTTTCTCAGACTGGAATTATTTATAGGTGTTTATCTCCTTAAAATTTGACTTTATAGGTCGAT
>Frequency_1_QualityScore_FFHHHHHIJJIJJFHHGIIIIIJIIJJIJJIIJJJIJ?FHIJJIJJJIJJJIIJJIIIIJ_Mismatch_1_Sense_+_Library_PoolT
CTGAAAATAAGAGTTTTTCTTAGACTGAAAATAAGAGTTTTTCTCAGACTGGAATTATTA
>Frequency_1_QualityScore_FFHHHGHJJJJJJJJJJJJJIJJIJJJJJJJJJJIIJJIIIIIGHIJJJIIJJGHJJJJIIJIEIEGEFGE>DGHJIDHHFHHFFEF_Mismatch_0_Sense_+_Library_PoolT
CCTTTAGTTGTATATCCTTTGTTGTTTAATTATGTATAAACTGAAAATAAGAGTTTTTCTTAGACTGAAAATAAGAGTTTTTCTCAG
>Frequency_1_QualityScore_DBFGFAHGI@9CFEECGIG>FFGEFGEEEGB?@@DGHIIGEHGHGHDHCEGIAEHGGEGBFGB_Mismatch_0_Sense_+_Library_PoolT
TTCTTAGACTGAAAATAAGAGTTTTTCTCAGACTGGAATTATTTATAGGTGTTTATCTCCTTA
>Frequency_1_QualityScore_FFHDHGGJJHIJJIIJJJJIJJJJJJIIIJJJJJJJIJIIIJJIIGGIJGIIFIIJJJJJFIGIIJGDGCECEGE@GHHFHHHFFFEDFEECED_Mismatch_0_Sense_+_Library_PoolT
TTAATTATGTATAAACTGAAAATAAGAGTTTTTCTTAGACTGAAAATAAGAGTTTTTCTCAGACTGGAATTATTTATAGGTGTTTATCTCCTTA
>Frequency_1_QualityScore_FFHHHHHJJJJGIJIIGGIIIJJIJJIIIJJIIJJJIJJJGJJJJJJFGHHIJJJJJJJGIJJJJJJJJIHIGG_Mismatch_2_Sense_+_Library_PoolT
GCAATACCTTTAGTTGTATATCCTTTGTTGTTTAATTATGTATAAACTGAAAATAAGAGTTTTTCTTAGACTGA
>Frequency_1_QualityScore_FFHHHFHGIIJJIJIHJHIIJGHIJGJJJJI@FHIJHIJIJHIGIJGHHIIG_Mismatch_1_Sense_+_Library_PoolT
ATAAGAGTTTTTCTTAGACTGAAAATAAGAGTTTTTCTCAGACTGGAATTAG
>Frequency_1_QualityScore_FFHHHHHJJJJJJJJJJJJJJJJJIJJIJJJJJJJJGHIJJIJJIIFIIJJJJJJIIJJJGHIJIIJJGF@GIJJJIJHHHHHFFCEEEEEEEE_Mismatch_0_Sense_+_Library_PoolT
TTGTATATCCTTTGTTGTTTAATTATGTATAAACTGAAAATAAGAGTTTTTCTTAGACTGAAAATAAGAGTTTTTCTCAGACTGGAATTATTTA
>Frequency_1_QualityScore_FFHHHHHIJJIIJIJIEHIJJIJIIJIJIJIIJJJJJJJJJ_Mismatch_0_Sense_+_Library_PoolT
AGACTGAAAATAAGAGTTTTTCTCAGACTGGAATTATTTAT
>Frequency_1_QualityScore_FFHHHHHJJJJJJJJJJJJJJJIIIIJJJJJJJGJJIJJJIJJJJJIJIIIJJJJDFGIIIIIIICHHIHGGJJIHIHHG_Mismatch_2_Sense_+_Library_PoolT
CCCTATGCAATACCTTTAGTTGTATATCCTTTGTTGTTTAATTATGTATAAACTGAAAATAAGAGTTTTTCTTAGACTGA
>Frequency_1_QualityScore_FFHHHHDGHIIJJJJGIICAHHIIIIJJGHGIIIGIJIJCGIJJJJ@CFFGI3DF_Mismatch_1_Sense_+_Library_PoolT
TCCTTTGTTGTTTAATTATGTATAAACTGAAAATAAGAGTTTTTCTTAGACTGCA
>Frequency_1_QualityScore_FFHHHHDHIJHIJJJIIIJIJJJHGIGIJJJJJHIJJJJJIIHHJIJJJJJIIJIJGFJIIJIJEH=FHFGIIJGJEHHHHFFFFFFFEE_Mismatch_0_Sense_+_Library_PoolT
ATATCCTTTGTTGTTTAATTATGTATAAACTGAAAATAAGAGTTTTTCTTAGACTGAAAATAAGAGTTTTTCTCAGACTGGAATTATTTA
>Frequency_1_QualityScore_FFHHHHHJJJJJJJJJJJJJJJJJGJJIJJJJJHIJJJJJJJJGHIIJJJJJIJJJJI_Mismatch_0_Sense_+_Library_PoolT
TATATCCTTTGTTGTTTAATTATGTATAAACTGAAAATAAGAGTTTTTCTTAGACTGA
>Frequency_1_QualityScore_FFHHHHHJJJJJJJJJJJJJJJHIJJJIJJJJJJJJJJJJJIJJJJJJJJJIJJJJJJJJHHHGIJIJIF@DHIJIHHHHGHFFE_Mismatch_2_Sense_+_Library_PoolT
TCTTGCCCTATGCAATACCTTTAGTTGTATATCCTTTGTTGTTTAATTATGTATAAACTGAAAATAAGAGTTTTTCTTAGACTGA
>Frequency_1_QualityScore_FFFHHHHJJGIJHIIIJJJJJGIJJJJJJJJFIIJJJJJJJJJJJGHIIJJIJIJCHGIJJIJIIIJJJGHHHHFFFFFFFFECACCDCCDDDD_Mismatch_0_Sense_+_Library_PoolT
TGTTTAATTATGTATAAACTGAAAATAAGAGTTTTTCTTAGACTGAAAATAAGAGTTTTTCTCAGACTGGAATTATTTATAGGTGTTTATCTCC
>Frequency_1_QualityScore_FDHHHHHJJJJJJJJHHIJJJJJJIHIIJJJJJJ_Mismatch_1_Sense_+_Library_PoolT
GTTTTTCTTAGACTGAAAATAAGAGTTTTTATCA
>Frequency_1_QualityScore_DD<FFBFHGB4A<CA?:CHF4,3<CH<9:*:11:::1?CFGBGDF<3??DBD:BFH_Mismatch_1_Sense_+_Library_PoolT
TGAAAATAAGAGTTTTTCTTAGACTGAAAATAAGAGTTGTTCTCAGACTGGAATTA
>Frequency_1_QualityScore_FFHHHHHJJJJJJJIJJJJJJJIJJJIJJJIIEEGIJJIJJJJJJJH_Mismatch_0_Sense_+_Library_PoolT
TTGTTTAATTATGTATAAACTGAAAATAAGAGTTTTTCTTAGACTGA
>Frequency_1_QualityScore_EBFHHHHJIIIEHHIIJJJIIIJIGJIIJJEGGHIGIIHGIIIIDDFIIHIIEH?FEHIIJJJIIJJECEEHGFIHHDHHGF;??BFEEEEEDB_Mismatch_1_Sense_+_Library_PoolT
GTTTAATTATGTATAAACTGAAAATAAGAGTTTTTCTTAGACTGAAAATAAGAGTTTTTCTCAGACTGGAATTATTTATAGGTGTTTATCTCCG
>Frequency_1_QualityScore_FFHHFHGIJJJJIIIJJIJJFIFIIJIJJJCDHIIJJJJIEGIIH_Mismatch_0_Sense_+_Library_PoolT
GTTTAATTATGTATAAACTGAAAATAAGAGTTTTTCTTAGACTGA
>Frequency_1_QualityScore_DAFHHFDGHIIHGIEE<?BEGIIDHH>BEGE_Mismatch_0_Sense_+_Library_PoolT
AAACTGAAAATAAGAGTTTTTCTTAGACTGA
>Frequency_1_QualityScore_FFHHHHHJIJJJJJJJJJHJJJJJJJJJJJJJIIIJJJJJIIBGIJIJIJHIIJJJJJJJJJJJJJ_Mismatch_0_Sense_+_Library_PoolT
ATAAACTGAAAATAAGAGTTTTTCTTAGACTGAAAATAAGAGTTTTTCTCAGACTGGAATTATTTA
>Frequency_1_QualityScore_2A8DDFDEGFFFFIEF9CECE>CHE>F>FGF_Mismatch_0_Sense_+_Library_PoolT
TTTCTTAGACTGAAAATAAGAGTTTTTCTCA
>Frequency_1_QualityScore_A?8:A2:2ACBEE:@:?FC?C<EEAE>EEDDF49?90B9???DB?D<DE<D?DC4BD<<4@CEI4ACEII_Mismatch_0_Sense_+_Library_PoolT
CTTTGTTGTTTAATTATGTATAAACTGAAAATAAGAGTTTTTCTTAGACTGAAAATAAGAGTTTTTCTCA
>Frequency_1_QualityScore_FFHHHHHJJJIJJJJJJIJJIJJJJJJJJGIJJJJJJJJIJJJJJJJJIJJJJHIJIIJIJIICGHIJJHIIJGHHGHHFFFFFFEEE_Mismatch_0_Sense_+_Library_PoolT
TCCTTTGTTGTTTAATTATGTATAAACTGAAAATAAGAGTTTTTCTTAGACTGAAAATAAGAGTTTTTCTCAGACTGGAATTATTTAT
>Frequency_1_QualityScore_FFHHHHHJJJJJJJJJJJIJJJJIJICGIJJJJJHJIJJJIIIJJJJJIIGIJJJJIJJ_Mismatch_0_Sense_+_Library_PoolT
AATTATGTATAAACTGAAAATAAGAGTTTTTCTTAGACTGAAAATAAGAGTTTTTCTCA
>Frequency_1_QualityScore_FFHHHHHGHIJJIJJGIJJJJHIJJJJJJJJGIIJJJJJI_Mismatch_2_Sense_+_Library_PoolT
ATAATAGTTTTTCTTATACTGAAAATAAGAGTTTTTCTCA
>Frequency_1_QualityScore_FFHHHHHJJJJJJJJJJJJJJJJJJJJJJJJIJHIJIJJJJJJJJJJJJJJJJJJJIJJJIJIIIIJJJIJJJGIJFGHAHHFFFFFF_Mismatch_0_Sense_+_Library_PoolT
GAAACCTCATCTTGCCCTATTCCATACCTTTAGTTGTATATCCTTTGTTGTTTAATTATGTATAAACTGAAAATAAGAGTTTTTCTTA
>Frequency_1_QualityScore_DDDHH<DFH?EFH@HEGFHIBHG@EHHEFGHGHHGGHCFHGGGEHGHIEHGGIFHHHIFCG@F@GGG@_Mismatch_0_Sense_+_Library_PoolT
CCTTTAGTTGTATATCCTTTGTTGTTTAATTATGTATAAACTGAAAATAAGAGTTTTTCTTAGACTGA
>Frequency_1_QualityScore_FFHHHHDGGIIHJJHJJBHHHHHGHHGIIGIIIGIJJIIJJIJIGII?<DFHIHIHIJGIJCGHEHIGGD@=@DGHEAEHEFFB@DFEDDEEEE_Mismatch_0_Sense_+_Library_PoolT
GTTGTATATCCTTTGTTGTTTAATTATGTATAAACTGAAAATAAGAGTTTTTCTTAGACTGAAAATAAGAGTTTTTCTCAGACTGGAATTATTT
>Frequency_1_QualityScore_ADHFDFHIIDGICHB:<F@?DH?F+<9C?CFHBEHGDCH90:BGDDFF0409B@FH@FFFGICGIII4CDGECEHEEEHCEEDDEDC>CC_Mismatch_0_Sense_+_Library_PoolC
TTATGTATAAACTGAAAATAAGAGTTTTTCTTAGACTGAAAATAAGAGTTTTTCTCAGACTGGAATTATTTATAGGTGTTTATCTCCTTA
>Frequency_1_QualityScore_FFHHHHHJJJJJJJJJIIJJJJJJJIIJJJJJJJIGIJJJJJJJJJIJJHIIJIJJIIJCHIJJJIJJIJHIJIIFHGHHHFFFFFFCCCDEDD_Mismatch_0_Sense_+_Library_PoolC
TTGTTGTTTAATTATGTATAAACTGAAAATAAGAGTTTTTCTTAGACTGAAAATAAGAGTTTTTCTCAGACTGGAATTATTTATAGGTGTTTAT
>Frequency_1_QualityScore_FDHHHHHJIIJHIJJJJJIJHJJIJGGJJJGIIIIJIJJJGIJJBFGHGJIJJIFGIIIIJJE_Mismatch_0_Sense_+_Library_PoolC
GTTTAATTATGTATAAACTGAAAATAAGAGTTTTTCTTAGACTGAAAATAAGAGTTTTTCTCA
>Frequency_1_QualityScore_DDHHFHHGIHGIGGDCCH@HHGHICH@EGEGIIGHIIGHHIIIIGFHGBG>FGHIIII=CCF?HHIGIIEDE?E_Mismatch_0_Sense_+_Library_PoolC
TGTTGTTTAATTATGTATAAACTGAAAATAAGAGTTTTTCTTAGACTGAAAATAAGAGTTTTTCTCAGACTGGA
>Frequency_1_QualityScore_<@FBB?:EEHIEFCDDA??FEFGGGICBGIHIIHHB<BHIIIIHIIA4=FFFHBHGCCGHEHHEEHFHA_Mismatch_0_Sense_+_Library_PoolC
TGTATAAACTGAAAATAAGAGTTTTTCTTAGACTGAAAATAAGAGTTTTTCTCAGACTGGAATTATTTA
>Frequency_1_QualityScore_FFHHHHHJJJJJJJIJJJJJJIIJJJJJIJIIIJJJJHHJJJJJJIJFIJJJJJJJIIIJJGHHIIJIJEGCEHIJHHHE_Mismatch_0_Sense_+_Library_PoolC
GTTGTATATCCTTTGTTGTTTAATTATGTATAAACTGAAAATAAGAGTTTTTCTTAGACTGAAAATAAGAGTTTTTCTCA
>Frequency_1_QualityScore_FFGHGDFHJJJJJJIJJJIJJIIJFGIIJJJJJJJJJJIGGIIIJJJJHIIEIIJJIIJIJIJJGHIIGIGIIGGIAEAHEFFFFFFEEDD_Mismatch_1_Sense_+_Library_PoolC
TTATGTATAAACTGAAAATAAGAGTTTTTCTTAGACTGAAAATAAGAGTTTTTCTCAGACTGGAATTATTTATAGGTGTTTATCTCCTTAC
