# Supplementary material for: Differential Gene Expression Reveals Candidate Genes for Drought Stress Response in Abies alba (Pinaceae)
Source: PLoS One. 2015 Apr 29;10(4):e0124564. doi: 10.1371/journal.pone.0124564 (PMC4414588; doi:10.1371/journal.pone.0124564)
Supplement: S3 File — (GZ) [file pone.0124564.s003.gz › comp19289_c0_seq1 #or# comp19289_c0_seq2.fa]

>comp19289_c0_seq1 len=462 path=[2:0-37 40:38-45 48:46-150 543:151-183 197:184-193 207:194-220 756:221-228 764:229-300 314:301-305 319:306-348 363:349-461] : sp|P32292|ARG2_VIGRR Indole-3-acetic acid-induced protein ARG2 OS=Vigna radiata var. radiata GN=ARG2 PE=2 SV=1 e-value: 3e-06 blast score: 47.8
GGAGCCAAAACAAGGTGATGATAAAGCTGCTGCAGGTTATAGAAAGAGATCTTGGATGCCGGATCCTGTAACCGGTTACTATATACCGGAGGATCATTTTGGCGAAACTGATATAGCGGAACTGCGAGAGAATACTCTGAAGAATCACTCAGCTATTTCTCGCTGAGTACCAAATTAGCGGTTCTCGATTCAATTTCGAGTAGACAATTCCGCTACTCATCGAGCTGTCAAGATGAGCAGCTAAATGCATGTCCAGCAGAAAAGATAAAATCTGGATTGATTAATATGTCAATCAAATCAACATTGTTTATTGTTTTCCCAACTATGAATTAAAAAGCCACACGGTATTAATTTCTGAATTTGAAGTTACCGTTCGAAGATAAACTGCTCTGTTTTGTATGACCATATTCACTTTAAGCAATTGGGTTAGCCTTAAATTATAAATCAAAATTTATTGGAAGA
>comp19289_c0_seq2 len=473 path=[2:0-37 40:38-45 48:46-150 153:151-194 197:195-204 207:205-231 756:232-239 764:240-311 314:312-316 319:317-359 363:360-472] : sp|P32292|ARG2_VIGRR Indole-3-acetic acid-induced protein ARG2 OS=Vigna radiata var. radiata GN=ARG2 PE=2 SV=1 e-value: 3e-06 blast score: 47.8
GGAGCCAAAACAAGGTGATGATAAAGCTGCTGCAGGTTATAGAAAGAGATCTTGGATGCCGGATCCTGTAACCGGTTACTATATACCGGAGGATCATTTTGGCGAAACTGATATAGCGGAACTGCGAGAGAATACTCTGAAGAATCACTCATCTATTTCTCGCTGAGGACCAAATTAGCGGTTCTCTATTCAATTTCGATTCAATTTCGAGTAGACAATTCCGCTACTCATCGAGCTGTCAAGATGAGCAGCTAAATGCATGTCCAGCAGAAAAGATAAAATCTGGATTGATTAATATGTCAATCAAATCAACATTGTTTATTGTTTTCCCAACTATGAATTAAAAAGCCACACGGTATTAATTTCTGAATTTGAAGTTACCGTTCGAAGATAAACTGCTCTGTTTTGTATGACCATATTCACTTTAAGCAATTGGGTTAGCCTTAAATTATAAATCAAAATTTATTGGAAGA

>Frequency_2_QualityScore_FFHHHHHJIJJJIIIJJJJJJIIIJJJJJJIJJJJJJIIJJIIIJIJIHIJJJIIIJIJJIJIIHHHGHFFFFFEEDEEDDDDCCDCDDDDDED_Mismatch_0_Sense_+_Library_PoolT
TTCAATTTCGAGTAGACAATTCCGCTACTCATCGAGCTGTCAAGATGAGCAGCTAAATGCATGTCCAGCAGAAAAGATAAAATCTGGATTGATT
>Frequency_2_QualityScore_FFHHHHHJJJJIIJJJJIJJJJIIJIIJJJJJJIJJJJIIIIJJIIIIJJIJJFIHIIIIJIIIIHGGGCEEEEEDEDEEEECDECCDDDCEDE_Mismatch_0_Sense_+_Library_PoolT
TCAATTTCGAGTAGACAATTCCGCTACTCATCGAGCTGTCAAGATGAGCAGCTAAATGCATGTCCAGCAGAAAAGATAAAATCTGGATTGATTA
>Frequency_2_QualityScore_FFHHHHGIJJJJIJJJJJJIJJJJJIIJJIIIIJJJJIJJJJJIIIIIJJIJJJIIJJJJJHIJJJIJEGHIIIIHHGGFFFEEEEEEDEEDDD_Mismatch_0_Sense_+_Library_PoolT
TGCATGTCCAGCAGAAAAGATAAAATCTGGATTGATTAATATGTCAATCAAATCAACATTGTTTATTGTTTTCCCAACTATGAATTAAAAAGCC
>Frequency_1_QualityScore_FFHHHHHJGHIHJJJJJIJJJJHHIIHIJJIJJIJJJJJJIJFHGIIEGHIJJIJJIIIIGFIJJHGHFHHEHHFFFD_Mismatch_0_Sense_+_Library_PoolT
TTAATATGTCAATCAAATCAACATTGTTTATTGTTTTCCCAACTATGAATTAAAAAGCCACACGGTATTAATTTCTGA
>Frequency_1_QualityScore_FFHHHHHJJJIJJJJIJJIJIIIIJJJGHIJJJJJJJJJJJJIJJHHHGHHFFFFDDDDDDDDDDDEDDDDDDDCCDDDDDDDDDDDDDDDCCC_Mismatch_0_Sense_+_Library_PoolT
ATCTTGGATGCCGGATCCTGTAACCGGTTACTATATACCGGAGGATCATTTTGGCGAAACTGATATAGCGGAACTGCGAGAGAATACTCTGAAG
>Frequency_1_QualityScore_FFHHHHHJJJIJJJJJJJIGHJJJIJIJJJJIJGIIJIJJIGHIIIIJJIJGEIGIJJGGIIJIJIEHJIGIGHHGHEEHFFFFCCCCDD?=@D_Mismatch_0_Sense_+_Library_PoolT
GCAGAAAAGATAAAATCTGGATTGATTAATATGTCAATCAAATCAACATTGTTTATTGTTTTCCCAACTATGAATTAAAAAGCCACACGGTATT
>Frequency_1_QualityScore_FFHHHHHJJJJJJJJJIJIJJJJJJJGIIIJJJJJJJJJJJIIGIJJJJJHJJJJIJJIIJJJHHHHHHCEFFFFEEEEEEEDEEFEDFEEDDD_Mismatch_0_Sense_+_Library_PoolT
AGACAATTCCGCTACTCATCGAGCTGTCAAGATGAGCAGCTAAATGCATGTCCAGCAGAAAAGATAAAATCTGGATTGATTAATATGTCAATCA
>Frequency_1_QualityScore_FFHGHHGJJJJJBFHIJJJIIJIJJJJJJIJJJGGGIJJIJJJEIIJJIJJJJJJJJIJGHFFFEFEEECDDBDBDDEEDEEEDDDBDBDDCBD_Mismatch_0_Sense_+_Library_PoolT
GCCAAAACAAGGTGATGATAAAGCTGCTGCAGGTTATAGAAAGAGATCTTGGATGCCGGATCCTGTAACCGGTTACTATATACCGGAGGATCAT
>Frequency_1_QualityScore_FFGHHHGIIJEIIEGGEGCGDFGIIJEAHIJIIGGIIJI_Mismatch_0_Sense_+_Library_PoolT
TCACTTTAAGCAATTGGGTTAGCCTTAAATTATAAATCA
>Frequency_1_QualityScore_FFHHHHHJJJJIJJJIJIIIIJJJGIIJJJJIJJJJJJJJJGIJIHHHHHFFFDDDDDDDDDEEDDDDD>@CDDDDDDDDDDDDDDDDACDDDD_Mismatch_0_Sense_+_Library_PoolT
TTGGATGCCGGATCCTGTAACCGGTTACTATATACCGGAGGATCATTTTGGCGAAACTGATATAGCGGAACTGCGAGAGAATACTCTGAAGAAT
>Frequency_1_QualityScore_??DDD;DEED@E?F:C<A:<AAF+2???:?9:?CDB:::09BB<DD<?<D>D8DB99=CBCED;C_Mismatch_1_Sense_+_Library_PoolT
CCAGCAGAAAAGATAAAATCTGGATTGATTAATATGTCAATCAAATCAATATTGTTTATTGTTTT
>Frequency_1_QualityScore_FFHHHHHJJJJJJJIJJJJGJJJJJJIJJJJJJIJGIJJJIJJJJJJIJJIIIJJJJJJJJJJJJJJJJIHIJJJICEHGHFFFFFEEEEEEEE_Mismatch_1_Sense_+_Library_PoolT
TAGCTAAATGCATGTCCAGCAGAAAAGATAAAATCTGGATTGATTAATATGTCAATCAAATCAACATTGTTTATTGTTTTCCCAACTATGAATT
>Frequency_1_QualityScore_FFHGHGHJJJJJJIJJJJJJJJJJJJJIJJJJJJJJJJJJJJJGIJIIJJJJIJJJIJJJJJJJJIJJJJJJJIEHHHHHFEFFFFEEDDDDDD_Mismatch_0_Sense_+_Library_PoolT
ATGAGCAGCTAAATGCATGTCCAGCAGAAAAGATAAAATCTGGATTGATTAATATGTCAATCAAATCAACATTGTTTATTGTTTTCCCAACTAT
>Frequency_1_QualityScore_FFHHHHHJJJIJJJJJJJJJJJJJJIGJIJJJJJIJJIJJIJJJJEHIIJJJIJJJJJJHIJJJJJJJIDHIGHHGHHGFEFDDEEEDDDD?BD_Mismatch_0_Sense_+_Library_PoolT
AGCAGAAAAGATAAAATCTGGATTGATTAATATGTCAATCAAATCAACATTGTTTATTGTTTTCCCAACTATGAATTAAAAAGCCACACGGTAT
>Frequency_1_QualityScore_DFHHHHFIHIIJJJJJJIJJJJIIIJIJJJHIJJJJJIJIIJJJJJJJJJHHIIIEHHIIHCHHHHDDFFFEDEDCCDEDCEDDDDDDEDEDD@_Mismatch_0_Sense_+_Library_PoolT
ATTTCGAGTAGACAATTCCGCTACTCATCGAGCTGTCAAGATGAGCAGCTAAATGCATGTCCAGCAGAAAAGATAAAATCTGGATTGATTAATA
>Frequency_1_QualityScore_FFHHHHHJJJJJHIJJJJJJJJJIJJJJJJJJIJJJIJJIJJJJJJJJJJJJJJJHHHHHHHFFFFFFEEEEEDDDDDDDDDEDDEDDDDDDED_Mismatch_2_Sense_+_Library_PoolT
TTCAAATTCGAGTAGACAATTCCGCTACTCATCGAGCTGTCAAGATGCGCAGCTAAATGCATGTCCAGCAGAAAAGATAAAATCTGGATTGATT
>Frequency_1_QualityScore_FFHHHHHIJJJJJJIJJJJJJJJJJJJJJJIJJJJJJJJJIJJJJJJJJJJIIJJIIJJJJJIJJJHHHEHHHFFFFFFEEEEDCCDDDDDDCD_Mismatch_0_Sense_+_Library_PoolT
GAGCTGTCAAGATGAGCAGCTAAATGCATGTCCAGCAGAAAAGATAAAATCTGGATTGATTAATATGTCAATCAAATCAACATTGTTTATTGTT
>Frequency_1_QualityScore_FFHHHHGJJJJJJJJJJIJJJJJIJJJJJJJJJJJIJIGIIIJIJJIJJIIHIIJJJJJJIJJJJJJHEAHHHFFFFFCEEDEEECCDCDCCCC_Mismatch_0_Sense_+_Library_PoolT
CAAGATGAGCAGCTAAATGCATGTCCAGCAGAAAAGATAAAATCTGGATTGATTAATATGTCAATCAAATCAACATTGTTTATTGTTTTCCCAA
>Frequency_1_QualityScore_FFHHHHHJJJJJIJEIBDHHGIJIJCGHJIJIJIJIJJJIJJJJJIIJJJIIJJIJJHG_Mismatch_0_Sense_+_Library_PoolT
TCGATTCAATTTCGAGTAGACAATTCCGCTACTCATCGAGCTGTCAAGATGAGCAGCTA
>Frequency_1_QualityScore_FFHHHHHJJJJIJJJJJJJJJJJGIJJIJGIJJJIIGIIJJJJJJJJJJHHFF@@CECDEEDDDDBBDDDDCDDEEDDDDDBDDDDDDBDBDDC_Mismatch_1_Sense_+_Library_PoolT
TAGAAATAGATCTTGGATGCCGGATCCTGTAACCGGTTACTATATACCGGAGGATCATTTTGGCGAAACTGATATAGCGGAACTGCGAGAGAAT
>Frequency_1_QualityScore_FFHHHHHJJJJIJJJJJJJIIJJIJJJIJJJJJJJJJJJJJJJJJJJJJJIJJJJJJJJJGFEGGIJJGHIJHHHHHHHFFFFFDEEDDDDDD?_Mismatch_0_Sense_+_Library_PoolT
CCAGCAGAAAAGATAAAATCTGGATTGATTAATATGTCAATCAAATCAACATTGTTTATTGTTTTCCCAACTATGAATTAAAAAGCCACACGGT
>Frequency_1_QualityScore_FFHHHHFHIJJJJJJJJJJJJIJIGIJEHIIJJJJIJJIHIJJJJJHIJIIJJIFIJJJHHGHHFFADDCDEECDEDDDDDDDDCD@DEEECBA_Mismatch_0_Sense_+_Library_PoolT
ACAAGGTGATGATAAAGCTGCTGCAGGTTATAGAAAGAGATCTTGGATGCCGGATCCTGTAACCGGTTACTATATACCGGAGGATCATTTTGGC
>Frequency_1_QualityScore_FFHHHHHJJJJJJJJJJJJJJJJJJIJJIJJJJJJJJJJJJJJJJJIJJJJJJJJHHHHHFFFFEEEEECCDDDDDDDEDEDEEEEEEEDEDDD_Mismatch_0_Sense_+_Library_PoolT
GACAATTCCGCTACTCATCGAGCTGTCAAGATGAGCAGCTAAATGCATGTCCAGCAGAAAAGATAAAATCTGGATTGATTAATATGTCAATCAA
>Frequency_1_QualityScore_FFGHHHHJJJJJJJJJJIJJJJJJJJJJJJJIJJGJJJIJJJJJIJJJJJJJJJJGIJJJJJJIJJJJJHHHHHHHFFFFFFEEEEEEDDDDDC_Mismatch_0_Sense_+_Library_PoolT
CGAGCTGTCAAGATGAGCAGCTAAATGCATGTCCAGCAGAAAAGATAAAATCTGGATTGATTAATATGTCAATCAAATCAACATTGTTTATTGT
>Frequency_1_QualityScore_FFHHHHHJJJJJJJJJJJJJJIIJIJJJIFHIJJJJJJJJJJJJJHGHHHFFFFFDEDDDDDDDDDDFEDCBDDDDDDDDDDDDDDDDDDDDDD_Mismatch_0_Sense_+_Library_PoolT
AGATCTTGGATGCCGGATCCTGTAACCGGTTACTATATACCGGAGGATCATTTTGGCGAAACTGATATAGCGGAACTGCGAGAGAATACTCTGA
>Frequency_1_QualityScore_FFHHHHHJJJJJJJJJJJJJJJJIJJJHIJJJJJJJJJJJJJJJJJJJJJJJJJJJJIIBGHJJGIHHHEHHHFFFFFFFEEEEEDDDDDDBDD_Mismatch_0_Sense_+_Library_PoolT
TGTCAATCAAATCAACATTGTTTATTGTTTTCCCAACTATGAATTAAAAAGCCACACGGTATTAATTTCTGAATTTGAAGTTACCGTTCGAAGA
>Frequency_1_QualityScore_FFHGHHHBHIBCDHIIJJIIJEIIGAHHHIHJG<CCEHGGIIJJJJJJGIIIGIGEAFHGJGGICGHGE>?EEFFB?AE_Mismatch_0_Sense_+_Library_PoolT
ATTGTTTATTGTTTTCCCAACTATGAATTAAAAAGCCACACGGTATTAATTTCTGAATTTGAAGTTACCGTTCGAAGAT
>Frequency_1_QualityScore_DDFHHHHJJJJJJJJJIIIIIJJJJJJJJJJJJJHIJIJJJJJJJJGJJJJJIIJIJJJJJJJJHFH_Mismatch_0_Sense_+_Library_PoolT
TGTTTTCCCAACTATGAATTAAAAAGCCACACGGTATTAATTTCTGAATTTGAAGTTACCGTTCGAA
>Frequency_1_QualityScore_8BCAFFHHGECGIHHGHDGGEGGEE<EFFDFHF?:B@DCHGHFBD?@<BB<BBCBBAG@FG@EDADAHD?=3;?=?@@?@DFC@;@@ACCCCCC_Mismatch_0_Sense_+_Library_PoolT
ATCGAGCTGTCAAGATGAGCAGCTAAATGCATGTCCAGCAGAAAAGATAAAATCTGGATTGATTAATATGTCAATCAAATCAACATTGTTTATT
>Frequency_1_QualityScore_DDFDFH1CEGGFG<FDHF<FHCHGGHGDHDGGGDGHICHDHGI@FHGGIIIIIBB/ACE;BBBECC399A@CDCDDACB?B@@@C?BCEDEC>C_Mismatch_1_Sense_+_Library_PoolT
ACAAGGGGATGATAAAGCTGCTGCAGGTTATAGAAAGAGATCTTGGATGCCGGATCCTGTAACCGGTTACTATATACCGGAGGATCATTTTGGC
>Frequency_1_QualityScore_FFHADHHJJJIJJIJIIIIJIIIICCGGJJJJJGJ>HFHGGCHIIIDHGBFFGHGI>AEEHEE=BDEED>ADD@@BDDBDBCDC@CDCCBDBBD_Mismatch_2_Sense_+_Library_PoolT
AGGTGATGATAAAGCTGCTGCAGGTTATAGAAAGATATCTTGGATGCCGGATCCTGTAACCGGTTACTATATACCGGAGAATCATTTTGGCGAA
>Frequency_1_QualityScore_FFHHHHHJJJJJJJJJJJJJJJJJIHJJJJJJJJJJJIJJJIJJJJJJIIIJJJJJJJJJJJIHHHHHFFFFFEDEEEEECDDDDEDEDEEEEF_Mismatch_0_Sense_+_Library_PoolT
TCGAGTAGACAATTCCGCTACTCATCGAGCTGTCAAGATGAGCAGCTAAATGCATGTCCAGCAGAAAAGATAAAATCTGGATTGATTAATATGT
>Frequency_1_QualityScore_FFGHHHHJJJJJJJJIJJJIJJJJJIJIJJJJJJJJJJJJJIIIJJJJHIJJJJJJJJGHHHHHFFFFFCEEEEEEDEDEDEEEEFDEECDCCC_Mismatch_0_Sense_+_Library_PoolT
ACAATTCCGCTACTCATCGAGCTGTCAAGATGAGCAGCTAAATGCATGTCCAGCAGAAAAGATAAAATCTGGATTGATTAATATGTCAATCAAA
>Frequency_1_QualityScore_FFHHHGHJGHIJJJJJJJJJIIGGIJJJGIJIJFHJJJJJJIIJJIIJJJIJJHIGGGIIIIJJG@EEFACEHHFFF_Mismatch_1_Sense_+_Library_PoolT
TTAATATGTCAATCAAATCAACATTGTTTATTGTTTTCCCAACTATGAATTAAAAAGCCACACGGTATTAATTTCTA
>Frequency_1_QualityScore_FFHHHHHJJJJJJJGJHJJJJJJJIJJJJJJJJJJJJJJJJJJJJJJJJJGHHHFFFFFFFDEDEEEDDDCDDEEEEEEEEFDDDDDDDDDECD_Mismatch_2_Sense_+_Library_PoolT
GCTACTCATCGAGCTGTCAAGATGCGCAGCTAAATGCATGTCCAGCAGAAAAGATAAAATCTGGATTGATTAATATGTCAATCAAATCAATATT
>Frequency_1_QualityScore_FFHHHHHJJJJJJICHJIIJJIJJJJJIJJJJJJJJJJIIIJJJJJJIIGJJJJJJJJJJJJJJJJJIHFHHHHFFBDFFEEE_Mismatch_2_Sense_+_Library_PoolT
CAGCTAAATGCATGTCCAGCAGAAAAGATAAAATCTGGATTGATTAATATGTCAATCAAATCAATATTGTTTATTGTTTTCCA
>Frequency_1_QualityScore_FFHHHHHJJIJJIJJJJJIJJJJJJJJJJJJJJJJJJJJJJJJJJJJJJJIJJIGGIIIHHIJJJJE_Mismatch_0_Sense_+_Library_PoolT
ATCAAATCAACATTGTTTATTGTTTTCCCAACTATGAATTAAAAAGCCACACGGTATTAATTTCTGA
>Frequency_1_QualityScore_FFHHHHHJJJJJJJJJJJJJIJJJJJJJHIJJJJJHIJJJJJJJJJJIJIIJJHIJJJJJJJJJJJJEECHFGHFFFFFFFEEEE@CCCDEDDD_Mismatch_1_Sense_+_Library_PoolT
AATTAATATGTCAATCAAATCAACATTGTTTATTGTTTTCCCAACTATGAATTAAAAAGCCACACGGTATTAATTTCTGAATTTGAAGTTACCG
>Frequency_1_QualityScore_FFHHHHHJJJIJIIJJJJJIJJJJJJJJIJJJJJJJIJJJJJJJJJJJIIJJJJJIGIGIJIJJJJJIJEIJJJHHHHHFFFFFEEEEDEDEDD_Mismatch_0_Sense_+_Library_PoolT
GCTAAATGCATGTCCAGCAGAAAAGATAAAATCTGGATTGATTAATATGTCAATCAAATCAACATTGTTTATTGTTTTCCCAACTATGAATTAA
>Frequency_1_QualityScore_FFHHHHHJJJJIJJHJJJJJJJJJJIIJJJIJJJJJJJJJIJIJJFIJJJJIIJJJJJJJJJIFIIJJJIEGIIJHFFHHFFFFFDDDEEDEDE_Mismatch_0_Sense_+_Library_PoolT
CAGCTAAATGCATGTCCAGCAGAAAAGATAAAATCTGGATTGATTAATATGTCAATCAAATCAACATTGTTTATTGTTTTCCCAACTATGAATT
>Frequency_1_QualityScore_FFHHHHHJJJJJJJJJJJJJJJJJJJIJJJJJIJIIJJJJJJJJJJJJJJJJJJHHHHHHHFFFFEEEDCDDDDECDEDDDDDDEDEDEEFEEE_Mismatch_0_Sense_+_Library_PoolT
CGAGTAGACAATTCCGCTACTCATCGAGCTGTCAAGATGAGCAGCTAAATGCATGTCCAGCAGAAAAGATAAAATCTGGATTGATTAATATGTC
>Frequency_1_QualityScore_?DFFHHHGIIIDHIIIGGGIIGHEBHEEHGIIIIIIGGGGIIIIHGIIIIHIIIIIGHGDEFHGGGGG@@CCEEH@ECHHDFFFCEEECACCCC_Mismatch_0_Sense_+_Library_PoolT
TCAAGATGAGCAGCTAAATGCATGTCCAGCAGAAAAGATAAAATCTGGATTGATTAATATGTCAATCAAATCAACATTGTTTATTGTTTTCCCA
>Frequency_1_QualityScore_FFHHHHHJJJIJJJJJJJJJIJJJJJJJJJJJJJIJJJJJJIJJJIJJJGGHJJJJJJJJJG_Mismatch_0_Sense_+_Library_PoolT
ATCAACATTGTTTATTGTTTTCCCAACTATGAATTAAAAAGCCACACGGTATTAATTTCTGA
>Frequency_1_QualityScore_FFHHDFHJJFIHGGIIIIIG<EBFGJJIJIJGHIIIIJ@BFDHHG@@BFHAF_Mismatch_0_Sense_+_Library_PoolT
TGAATTAAAAAGCCACACGGTATTAATTTCTGAATTTGAAGTTACCGTTCGA
>Frequency_1_QualityScore_DDBF?D7E<G?EHHGCHIBCG>)?FIIIDGGEGHFFFGIBB@DFCHIGDEG@DCHGGGI;=?A7;AEHED>CDDBECA@@CACCCA?@A;C?CC_Mismatch_0_Sense_+_Library_PoolT
CATCGAGCTGTCAAGATGAGCAGCTAAATGCATGTCCAGCAGAAAAGATAAAATCTGGATTGATTAATATGTCAATCAAATCAACATTGTTTAT
>Frequency_1_QualityScore_FFHHHHHJJJJJJJJJJJJJJJJJJJJJJJJJJJJJJJJJJJJJJIJJJJJJJJJJJJJJJJJIJJJIIHHJJJHHHHHFFFFFFEEED_Mismatch_0_Sense_+_Library_PoolT
AATGCATGTCCAGCAGAAAAGATAAAATCTGGATTGATTAATATGTCAATCAAATCAACATTGTTTATTGTTTTCCCAACTATGAATTA
>Frequency_1_QualityScore_FFHHHHHJJJJEHIJJJJJJGJJJJJJJJJIJFHGIHJHJJJIJHIJJJJGIIIIIJJJJHHGHFEFFFCD@BDDDEEDEEEDDDBDDDCDDDE_Mismatch_0_Sense_+_Library_PoolT
CCAAAACAAGGTGATGATAAAGCTGCTGCAGGTTATAGAAAGAGATCTTGGATGCCGGATCCTGTAACCGGTTACTATATACCGGAGGATCATT
>Frequency_1_QualityScore_FFHHFHHJIJIIIJJIJJJJJJJJJIJJJIJIIJJJJJJJJJJJJEIJJGGIJIIJJJJIIJIJJJJJIGGGHHHHFFFFFDEACEEDCDCCCC_Mismatch_0_Sense_+_Library_PoolT
GCTGTCAAGATGAGCAGCTAAATGCATGTCCAGCAGAAAAGATAAAATCTGGATTGATTAATATGTCAATCAAATCAACATTGTTTATTGTTTT
>Frequency_1_QualityScore_FFHHHHHJJJJIJHIJJJJJJJIJIJIJJJJJJJJHJJIJIJIHJJJJJJJJJJJJIJJJJJGHEHHGGDFFFDECEDDDDDDEDDEDCCDDDE_Mismatch_0_Sense_+_Library_PoolT
ATTCAATTTCGAGTAGACAATTCCGCTACTCATCGAGCTGTCAAGATGAGCAGCTAAATGCATGTCCAGCAGAAAAGATAAAATCTGGATTGAT
>Frequency_1_QualityScore_FFHGHHHIJIJJJJIIJJIIJIII@FHHIJJJIJJJJJJFGIJJJIJJJJJJJJJJJIJHGIGIJIHHHDD?ABEEFEEDCEDEDDEDDEDDDD_Mismatch_0_Sense_+_Library_PoolT
GATTGATTAATATGTCAATCAAATCAACATTGTTTATTGTTTTCCCAACTATGAATTAAAAAGCCACACGGTATTAATTTCTGAATTTGAAGTT
>Frequency_1_QualityScore_FFHHHHHJJJJJJJJJJJJJJJJJJJJJJJJJJJJJJJIJJJJJJJJJJJJJJJJJIJJJJJHIIJJJHHHHFFFFFFFEEEECDDDDDDDDDD_Mismatch_1_Sense_+_Library_PoolT
CCAGCAGAAAAGATAAAATCTGGATTGATTAATATGTCAATCAAATCAATATTGTTTTATTGTTTTCCCAACTATGAATTAAAAAGCCAAACGC
>Frequency_1_QualityScore_DDHHHHHJJJJJJJJJHIJJJJJJJJJJIJJJJJJJJJJJJJJJJJIH<FGHJJJJJJJJJGGIIIHGHEHHFFFDBDEDBDBBDDDDDDDDDD_Mismatch_0_Sense_+_Library_PoolT
TCAACATTGTTTATTGTTTTCCCAACTATGAATTAAAAAGCCACACGGTATTGAATTTCTGAATTTGAAGTTACCGTTCGAAGATAAACTGCTC
>Frequency_1_QualityScore_FFHHHHHJJJJJJIJJJJJJJJJJJJJJJJJIJJIJJJIIJJJJJJJJJJJJFHJIIIJJJJIJJHHHFFBACEEDEDEDDEDC_Mismatch_0_Sense_+_Library_PoolT
ATTGATTAATATGTCAATCAAATCAACATTGTTTATTGTTTTCCCAACTATGAATTAAAAAGCCACACGGTATTGAATTTCTGA
>Frequency_1_QualityScore_FFHHHHHJJJJJJIJJJJJJIJIGJJIJJJJJJJJJJJJJJJIJHIJGIJJFIJJJJJJIJIJJJIIIJJJJJHHHHFFFFDD=ADEDDDDDDD_Mismatch_0_Sense_+_Library_PoolT
AGATAAAATCTGGATTGATTAATATGTCAATCAAATCAACATTGTTTATTGTTTTCCCAACTATGAATTAAAAAGCCACACGGTATTGAATTTC
>Frequency_1_QualityScore_FFHHHHHJJJJJJHIJJIJJJJJIJJIIJGJJJIJJJJJJJJJJJJJJJJJIIJJJIJJJJJIIJEHIJJJJJHHHHFFFDDDDDDDDDDDEDD_Mismatch_1_Sense_+_Library_PoolT
AGATAAAATCTGGATTGATTAATATGTCAATCAAATCAATATTGTTTATTGTTTTCCCAACTATGAATTAAAAATCGACACGCTATTGAATTTC
>Frequency_1_QualityScore_FFHHHHHHIJIJJJIJJJJJJJJJIIJJJJJJJJJJJJIJIIHJJIHIJJJJJJJJJI_Mismatch_0_Sense_+_Library_PoolT
AACATTGTTTATTGTTTTCCCAACTATGAATTAAAAAGCCACACGGTATTGAATTTCA
>Frequency_1_QualityScore_FFHHHHHJJIJJJJJIJJJJIJJJJJJJIJHJJJJJJIJJJIJJJJJIHIJIJIJJJJIIJIJJJJJJIHHHHFFFFFEEEED_Mismatch_0_Sense_+_Library_PoolT
TTGATTAATATGTCAATCAAATCAACATTGTTTATTGTTTTCCCAACTATGAATTAAAAAGCCACACGGTATTGAATTTCTGA
>Frequency_1_QualityScore_FFFHHHHJJJJIIIJJJJJJIJIIIIJJJIIIJJJJGIJJJJJJJIJIIIHIGIJJJJJJJJGIIJJJHAEHHDFFFFFFE_Mismatch_0_Sense_+_Library_PoolT
TGATTAATATGTCAATCAAATCAACATTGTTTATTGTTTTCCCAACTATGAATTAAAAAGCCACACGGTATTGAATTTCAG
>Frequency_1_QualityScore_FFHHHHHJJJJIJJJIJJJJIJGIJIJJJIIJJJEFHIJJJJJDHIIJIJJJJJJII_Mismatch_2_Sense_+_Library_PoolT
ATTGTTTATTGTTTTCCCAACTATGAATTAAAAAGCCACACGGTATTGAATTTCTGA
>Frequency_1_QualityScore_FFHHHHHJJJIJJJIJJIJJJJJIIGJJIJJJJJJIJJIJJJJJJJJJJJJJJJJJJJJJIJJJJJH?ABCFFEFDEED_Mismatch_0_Sense_+_Library_PoolT
GATTAATATGTCAATCAAATCAACATTGTTTATTGTTTTCCCAACTATGAATTAAAAAGCCACACGGTATTGAATTTCA
>Frequency_1_QualityScore_FFHHHFBHBBGAHEHGDHHBHDF>EFFHACBGDHEH>HIGGGGIGIEBFIIACBGHGDFFGIJIGFEEHAEEDD3?BECEACECCDECC@CC>A_Mismatch_0_Sense_+_Library_PoolT
ACCGTTCGAAGATAAACTGCTCTGTTTTGTATGACCATATTCACTTTAAGCAATTGGGTTAGCCTTAAATTATAAATCAAAATTTATTGGAAGA
>Frequency_1_QualityScore_DDHFHDHHGECEGHGHDBCFHIEIECEGHIGEIGEGGEHHIJI@D>E@GHI>EEEEDECACDEDADCCDC;::C@9?:CCBDDDCCDDD>CC:>_Mismatch_2_Sense_+_Library_PoolT
TCGATTCAATTTCGAGTAGACAATTCCGCTACTCATCAAGCTGTGAAGATGCGCAGCTAAATGCATGTCCAGCAGAAAAGATAAAATCTGGATT
>Frequency_1_QualityScore_FFHHHGHGGGIJJIIJJJIJIJJJJJJJIJJJJJJIIJJJIIIJJJIIIIGIJIIJJGIJJIGGHHH;BBEFFEEEEEEE_Mismatch_1_Sense_+_Library_PoolT
GATTAATATCTCAATCAAATCAACATTGTTTATTGTTTTCCCAACTATGAATTAAAAAGCCACACGGTATTGAATTTCCA
>Frequency_1_QualityScore_FFHHHHHJJJJJJJJJIJJJHIJJJJJJJJJIJJGJJJIJJJJJJJIJHHGH<@FHIJJJJJJI_Mismatch_0_Sense_+_Library_PoolT
CAAATCAACATTGTTTATTGTTTTCCCAACTATGAATTAAAAAGCCACACGGTATTGAATTTCA
>Frequency_1_QualityScore_FFHHHHHJJJJJJJJJJJIJJJJIJIJJJJJIJIJJJJJIJJJJJJJJJIIJJJJJJIJJJJJIIJGJIHIGIJHHHHHHFFFEEEDDDDBDDD_Mismatch_1_Sense_+_Library_PoolT
AGAAAAGATAAAATCTGGATTGATTAATATGTCAATCAAATCAATATTGTTTTATTGTTTTCCCAACTATGAATTAAAAAGCCAAACGCTATTG
>Frequency_1_QualityScore_FFHHHHHJIIIIJJIJJJJJJJHIIJIIJIJJJJJJJJJJJJJFIJJJJIJJJHIJJJJJJJJIJJJJJHHHHHHHHFFFFFFEEDEDDDDDDD_Mismatch_1_Sense_+_Library_PoolT
CAGCAGAAAAGATAAAATCTGGATTGATTAATATGTCAATCAAATCAATATTGTTTATTGTTTTCCCAACTATGAATTAAAAATCGACACGCTA
>Frequency_1_QualityScore_FFHHHHHJJJJJJJJJIJJJIJIJJJJJIJJJJJJJJJJIGJJIJJJJJIJGJJIJJJJIIIHJHHHHHEFFFFFFFACEDEEDC@@CDCCDDD_Mismatch_1_Sense_+_Library_PoolT
AAGATGCGCAGCTAAATGCATGTCCAGCAGAAAAGATAAAATCTGGATTGATTAATATGTCAATCAAATCAATATTGTTTTATTGTTTTCCCAA
>Frequency_1_QualityScore_FFHHHHHJJIIJJIJJJJJIIIGIJIIFHIJJJIFHHIJJJIJJJJJJJJJIJJJJIGIIJJJJJI;AECAEHFFFFF_Mismatch_0_Sense_+_Library_PoolT
ATTAATATGTCAATCAAATCAACATTGTTTATTGTTTTCCCAACTATGAATTAAAAAGCCACACGGTATTGAATTTCA
>Frequency_1_QualityScore_BDHHGGHIIID@GHIGHGIIIGHGHHIGIFFGHEHIIIGIIIGIEHEFGGCFGHDFGGIIGIIIIIIICG@DGGEGEEFFFEDBCDA;?CCCCC_Mismatch_1_Sense_+_Library_PoolT
AAAATATAAAATCTGGATTGATTAATATGTCAATCAAATCAACATTGTTTATTGTTTTCCCAACTATGAATTAAAAAGCCACACGGTATTGAAT
>Frequency_1_QualityScore_@D;<CF<BGBCBFF>DAHI@;FB@FF<CFGIFI:??GCGFFI6BBFEFGEEEIIGEIIIIICEEEEEFF>DBA>=_Mismatch_2_Sense_+_Library_PoolT
TTGTTTATTGTTTTCCCAACTATGAATTAAAAAGCCACACGGTATTGAATTTCTGAATTTGAAGTTACCGTTCGA
>Frequency_1_QualityScore_FFHHHHHFHJJJJIIJIJJJJJJJJJJJJIJJJJJJIJJJJJJJJIJJJIJGJJJJJJHHHGHHFFFFFEEDEDDDDEDDEDDDDDDEDEDEDD_Mismatch_2_Sense_+_Library_PoolT
ATTCGAGTAGACAATTCCGCTACTCATCGAGCTGTCAAGATGCGCAGCTAAATGCATGTCCAGCAGAAAAGATAAAATCTGGATTGATTAATAA
>Frequency_1_QualityScore_FFHHHHHJJJJJJJIIJJJJJJJJJJIIJJJJJJJJJJJIJJJJJJJJJJJJJJJJJHIJJIJJJHIJJHIIIGHHHHHHFFFFFFFEDDEDDD_Mismatch_0_Sense_+_Library_PoolT
TGTCCAGCAGAAAAGATAAAATCTGGATTGATTAATATGTCAATCAAATCAATATTGTTTTATTGTTTTCCCAACTATGAATTAAAAAGCCAAA
>Frequency_1_QualityScore_FFHHHHHJJJJJJJJJJJJJIJJJJIJJJJJJJJIJJJJJJIJJIJJJGIJJJJJJJJJJJJJJJJJJIIIJIJHHHHFFDDDEECDDEDDEDD_Mismatch_0_Sense_+_Library_PoolT
TAAAATCTGGATTGATTAATATGTCAATCAAATCAACATTGTTTATTGTTTTCCCAACTATGAATTAAAAAGCCACACGGTATTGAATTTCTGA
>Frequency_1_QualityScore_FFHHHHHJJJJJJJJJJJIJJIJIJJJJJJJJJJJJJJJJJJJJIJIIJJJJJIJJJJJJJJJJJJJJJHHIHHGHFFAADEEDDDEDDEDDDC_Mismatch_0_Sense_+_Library_PoolT
AAATCTGGATTGATTAATATGTCAATCAAATCAACATTGTTTATTGTTTTCCCAACTATGAATTAAAAAGCCACACGGTATTGAATTTCTGAAA
>Frequency_1_QualityScore_:DADADFIIGFFFBGEGDDHEEHGGGHFHGHGHICHHIECFGHGHEHHICHIIGEHII<DHFHEHEC?DCCFFEEEECDDDD_Mismatch_1_Sense_+_Library_PoolC
GCTAAATGCATGTCCAGCAGAAAAGATAAAATCTGGATTGATTAATATGTCAATCAAATCAATATTGTTTATTGTTTTCCCA
