# Supplementary material for: Differential Gene Expression Reveals Candidate Genes for Drought Stress Response in Abies alba (Pinaceae)
Source: PLoS One. 2015 Apr 29;10(4):e0124564. doi: 10.1371/journal.pone.0124564 (PMC4414588; doi:10.1371/journal.pone.0124564)
Supplement: S3 File — (GZ) [file pone.0124564.s003.gz › comp19728_c0_seq1.fa]

>comp19728_c0_seq1 len=626 path=[1039:0-147 1424:148-625] : tr|A9NYJ8|A9NYJ8_PICSI Putative uncharacterized protein OS=Picea sitchensis PE=2 SV=1 e-value: 9e-43 blast score:  174
GCCAAAGTGGTGGTGATGCTGTAGAATTTGAGCAAGAAAGGTCTTTTGAATCGATGGAAAGACACGACCACGATGCGCCTGAGCCCGGGAGTCGATCCTCTGTCTCTCAGACCAAGCGGCGGCCTCTTAGCCGATTGCAAAAGCAGGCGCCGTGTAAAATTCAGTTGAAAAGTCTGTCCCCGGATTGGATGGGTTTATCTTGCAGAAGTCCAATTCCATTTTTATCTCCGCTCCTTGTCTCGCCCTTGGGAGGAGGAGATCTTAACAGGTGGTTGATTACAGAAGAAGCTGGAAAACAAAACCCAGAAGAAGATGAAAGCGTAGTTAATGCTGTGATTCCGACGAACGGGTGGCAGCACCCGGCGGCGCCATTTTTCGCCGAGAGGAGCTGCTCGTTTTCACAGTGCTTTGCAGAATTGCGTATTCAAACCGTTGTTGGACATGATTGATTTTTTGCAAATTGTGTATTCAAACCGTTGTTGGACGTGATTGATTTTTCTATGAATTGGTTGATGAATTTGAAATTCAATTGTTCTCTGTTGGCTTTGATTCAGAATAAATCCTTAGTATAATAGGGTTAAGATTAACTCTATCGGACATGGTCTCGGACAGAGTCCCCTCAAGGA

>Frequency_4_QualityScore_FFHHHHFIIIJCEGGGHHGHIJGHABCCC@C9BCEEDDCCDAACCACACBCDCCCA8@ACCCCACBCCBACBB@B>@@CBC>4;<AA:@CCA?<_Mismatch_0_Sense_+_Library_PoolT
CGACGAACGGGTGGCAGCACCCGGCGGCGCCATTTTTCGCCGAGAGGAGCTGCTCGTTTTCACAGTGCTTTGCAGAATTGCGTATTCAAACCGT
>Frequency_4_QualityScore_FFHHHHHJGIJJIIIIJGHHIIJJIIIIHIIIJJHIIJJIIIIJJGGIFHIIGHIIIIIIGGGGGGGDCBDCDDDDCDCEEEEEDCDCC@BCBC_Mismatch_0_Sense_+_Library_PoolT
GCTGCTCGTTTTCACAGTGCTTTGCAGAATTGCGTATTCAAACCGTTGTTGGACATGATTGATTTTTTGCAAATTGTGTATTCAAACCGTTGTT
>Frequency_4_QualityScore_FFHFGFEHIGIGIIIJJJJJII?EGDGHIJJIJJJJJJIJIJJJJIIIIIIHIHGEGFEEEEEDEDDCDCCCCDACCCDEEEDDCDCDEEEEED_Mismatch_0_Sense_+_Library_PoolT
GGGAGGAGGAGATCTTAACAGGTGGTTGATTACAGAAGAAGCTGGAAAACAAAACCCAGAAGAAGATGAAAGCGTAGTTAATGCTGTGATTCCG
>Frequency_4_QualityScore_FFHHHHHIIJJIIJJIJCGIGGIHGIJJJIIGCCDDD?CDEEDDDDDCBB?CCACCDDDDDC:@CCDCCCCCCCEDDDDDDAACCDDC?ADCCD_Mismatch_0_Sense_+_Library_PoolT
TGATTCCGACGAACGGGTGGCAGCACCCGGCGGCGCCATTTTTCGCCGAGAGGAGCTGCTCGTTTTCACAGTGCTTTGCAGAATTGCGTATTCA
>Frequency_4_QualityScore_FFHHGHHGIJJIIIIJIIIIIJIJJHIIJJIIJIGHIIIIIIIIGGIIIHGFEEEDECCDDDBCCCDDDCCDDDDDEDDEDEDDDDDECDDDDC_Mismatch_0_Sense_+_Library_PoolT
ATTTTTCGCCGAGAGGAGCTGCTCGTTTTCACAGTGCTTTGCAGAATTGCGTATTCAAACCGTTGTTGGACATGATTGATTTTTTGCAAATTGT
>Frequency_4_QualityScore_FFGHHHHJEHIIIJIJJJJJIIIHFDCDDDDEEDDDDDDDDDDDDDDDDDDDD=BCDDDDDDCDDDCDDCDDCDDDDDDACCCCDEDDDC?@CA_Mismatch_0_Sense_+_Library_PoolT
CGAACGGGTGGCAGCACCCGGCGGCGCCATTTTTCGCCGAGAGGAGCTGCTCGTTTTCACAGTGCTTTGCAGAATTGCGTATTCAAACCGTTGT
>Frequency_3_QualityScore_EDHGHHHCEHGIIHHIIIJIIHGBBCD@BDEEDDDDCCCCCDD@CCCDDDDC:<@AABCBC>BBBBBBABBCDDDCDC>B@CBBCABBC;@BAB_Mismatch_0_Sense_+_Library_PoolT
GAACGGGTGGCAGCACCCGGCGGCGCCATTTTTCGCCGAGAGGAGCTGCTCGTTTTCACAGTGCTTTGCAGAATTGCGTATTCAAACCGTTGTT
>Frequency_3_QualityScore_FFHGHGHJGIHIIIJJJHIJJIGIHIFGHIIJJJJJIIJJHIJFIGIHGHHHGGDDECCDDBDCDDDDEDDEDEDDD@ABDDDDCCCBDEEEEE_Mismatch_0_Sense_+_Library_PoolT
CCGAGAGGAGCTGCTCGTTTTCACAGTGCTTTGCAGAATTGCGTATTCAAACCGTTGTTGGACATGATTGATTTTTTGCAAATTGTGTATTCAA
>Frequency_3_QualityScore_EFHHHHHJJJHIJJJIJGIGHJJJJIIIJIIJJIJJFHIJJJJJJJJIIJIIIIHIIIHGGGFFFFFEECCCDDDDDDCDCEDEDDEDDDDBDD_Mismatch_0_Sense_+_Library_PoolT
GAGCTGCTCGTTTTCACAGTGCTTTGCAGAATTGCGTATTCAAACCGTTGTTGGACATGATTGATTTTTTGCAAATTGTGTATTCAAACCGTTG
>Frequency_2_QualityScore_FFHHGHHJJJJJHIIJJJIIIHIIJJJIJIHIJIIJJJJGGIHHGGFFFEDCDCDDDDDCDDEEDDD?BACDDCDDDDDDDDDC?BDDCDDDDC_Mismatch_0_Sense_+_Library_PoolT
GATGAAAGCGTAGTTAATGCTGTGATTCCGACGAACGGGTGGCAGCACCCGGCGGCGCCATTTTTCGCCGAGAGGAGCTGCTCGTTTTCACAGT
>Frequency_2_QualityScore_FFGHGHGIIIIIIIGIIIHGGFCECDDDDDDDCDDDDDD=ACCDCDDDCCCDDCDDECCCDCDDC;@@AABDDCAB9=A?A@ABCDDDDCDCDD_Mismatch_0_Sense_+_Library_PoolT
CACCCGGCGGCGCCATTTTTCGCCGAGAGGAGCTGCTCGTTTTCACAGTGCTTTGCAGAATTGCGTATTCAAACCGTTGTTGGACATGATTGAT
>Frequency_2_QualityScore_FFHHGFHIIJIIIIJJIIHGGGCBD;BCEEDDDDDCCDCCDACCDDCDDC3ACDCACBCBCCECDCCCCCCDDCCB;AACCACCCCC=BA?AAB_Mismatch_0_Sense_+_Library_PoolT
ACGGGTGGCAGCACCCGGCGGCGCCATTTTTCGCCGAGAGGAGCTGCTCGTTTTCACAGTGCTTTGCAGAATTGCGTATTCAAACCGTTGTTGG
>Frequency_2_QualityScore_FFHHHHHGIIIIJJJJJJJIJIJJJJJIJJIIJJJJGIIJIHHHFFFDDDDDDDDD?CDEEDDDDDCCDDDDCDDDDDDDD>BDDCCCBCCDCC_Mismatch_0_Sense_+_Library_PoolT
GAAAGCGTAGTTAATGCTGTGATTCCGACGAACGGGTGGCAGCACCCGGCGGCGCCATTTTTCGCCGAGAGGAGCTGCTCGTTTTCACAGTGCT
>Frequency_2_QualityScore_FFHHHHHIJJGIIIIIIJIIJIIJIEGIJJIIJJJJIJJJJJJIIIIIIIJJIJJJJJJIJHHHGFEBEAABCAC?CCEDCEDCDDACC=AACC_Mismatch_0_Sense_+_Library_PoolT
ATTGGATGGGTTTATCTTGCAGAAGTCCAATTCCATTTTTATCTCCGCTCCTTGTCTCGCCCTTGGGAGGAGGAGATCTTAACAGGTGGTTGAT
>Frequency_2_QualityScore_ECHFHGHIIJIEHEGIIHIHADEFFFEDACB=ACACAACCCCCDA5?ABCDDDD?BCDCDCDEDCCCCCCD=CCCEDDDCDC=AC?A?A@CCCC_Mismatch_0_Sense_+_Library_PoolT
TGGCAGCACCCGGCGGCGCCATTTTTCGCCGAGAGGAGCTGCTCGTTTTCACAGTGCTTTGCAGAATTGCGTATTCAAACCGTTGTTGGACATG
>Frequency_2_QualityScore_FFGHGFGIIIJHIIJJHIGIIFGIJIHIIJGIIHIGHGIFGHEEHEGCEAEFEEDD@BBDCEDCCCCAD?BAAA=ACCDCDEACCB?CCD?CCC_Mismatch_0_Sense_+_Library_PoolT
GCGCCATTTTTCGCCGAGAGGAGCTGCTCGTTTTCACAGTGCTTTGCAGAATTGCGTATTCAAACCGTTGTTGGACATGATTGATTTTTTGCAA
>Frequency_2_QualityScore_CEE=CFGIIFIIAGIAGCCHGFGIIIGGGEIHGGGIHF?EECCGIGEIGF?_Mismatch_0_Sense_+_Library_PoolT
AACCGTTGTTGGACGTGATTGATTTTTCTATGAATTGGTTGATGAATTTGA
>Frequency_2_QualityScore_FFHGHHHIIIJIIHIJJIJJJIIIJJJIIIJIIIGGEFEFFEEEEDDDDCDDDC?CDEEDDDDCDBCDD;?BDCDDCCCA@CCCAACCCCCEDD_Mismatch_0_Sense_+_Library_PoolT
AAGCGTAGTTAATGCTGTGATTCCGACGAACGGGTGGCAGCACCCGGCGGCGCCATTTTTCGCCGAGAGGAGCTGCTCGTTTTCACAGTGCTTT
>Frequency_2_QualityScore_EEFGFHGIIIHIICHEIIIGIIGI;EHCG?CFAEGGEEHIAGI7CF=EGDGGEGEFFFFDEEEACCBDCB?ACDDC@ACD?CCCCCCDDBCBB=_Mismatch_0_Sense_+_Library_PoolT
TCCGCTCCTTGTCTCGCCCTTGGGAGGAGGAGATCTTAACAGGTGGTTGATTACAGAAGAAGCTGGAAAACAAAACCCAGAAGAAGATGAAAGC
>Frequency_2_QualityScore_FFGHGFHIIJJJIGIIIIIJIIIJJIIIIIIIJIJJIIIJIGIIGIIIIGGIIIGGIIIIGEEDCEDECBCCCCCDFFEEEDDDDBBCABBDDD_Mismatch_0_Sense_+_Library_PoolT
CTCGTTTTCACAGTGCTTTGCAGAATTGCGTATTCAAACCGTTGTTGGACATGATTGATTTTTTGCAAATTGTGTATTCAAACCGTTGTTGGAC
>Frequency_2_QualityScore_FFHHHHHJJJJJJJJJIIJGIIIIIJJJHIJJJIJIJIIJJJJJJJJIGHHHHGEEEEEEEEEDDBCCB?BDDDDDDCDEDDEDEDDDDDDCDD_Mismatch_0_Sense_+_Library_PoolT
GCCATTTTTCGCCGAGAGGAGCTGCTCGTTTTCACAGTGCTTTGCAGAATTGCGTATTCAAACCGTTGTTGGACATGATTGATTTTTTGCAAAT
>Frequency_2_QualityScore_FFHHHGHJIJIIIIEIIHIJIGGIIJIIJJJJJIIIIIEIH@EEGHIIIIIIIIGGHEHGGDDECCDEECCCCDCCCDEDEBBDCCBACCCCDE_Mismatch_0_Sense_+_Library_PoolT
ATTCAAACCGTTGTTGGACATGATTGATTTTTTGCAAATTGTGTATTCAAACCGTTGTTGGACGTGATTGATTTTTCTATGAATTGGTTGATGA
>Frequency_2_QualityScore_FFHHHHGIIJIIIIIIIJJGIIJIEIIIEHIIIIJIJJIJIIIIJCEGHGGFFFFDACDCCDDCCCDDCCDDCEDEDDDCCCCCDDDCDCEDEE_Mismatch_0_Sense_+_Library_PoolT
CGCCGAGAGGAGCTGCTCGTTTTCACAGTGCTTTGCAGAATTGCGTATTCAAACCGTTGTTGGACATGATTGATTTTTTGCAAATTGTGTATTC
>Frequency_2_QualityScore_FEHHHGHJJJJIHIIIIIIIIIIJIIIIIJJIJJIIIIIIJJIHIGGIJJJIIIIIGHGGHGFEFEABCCDDDEDEDCCCDEECEEECCCDDCD_Mismatch_0_Sense_+_Library_PoolT
GTATTCAAACCGTTGTTGGACATGATTGATTTTTTGCAAATTGTGTATTCAAACCGTTGTTGGACGTGATTGATTTTTCTATGAATTGGTTGAT
>Frequency_2_QualityScore_FFHGAHHIHIIHHIIIIFEFA@CD3?CEEDCDDDDBDCDD?CDDDDDDB7ACDCCDACCACDCCCCDDA?CBBCC=CDDA?CCCCC7?AAA=A<_Mismatch_0_Sense_+_Library_PoolT
CGGGTGGCAGCACCCGGCGGCGCCATTTTTCGCCGAGAGGAGCTGCTCGTTTTCACAGTGCTTTGCAGAATTGCGTATTCAAACCGTTGTTGGA
>Frequency_2_QualityScore_EFHHGGEIIIIJIIIIIIIIIJJIIJIIIJJIJIIIIIJ?FHEHIGHGIIIGGIGGHH=AD@DDDEEEECCBCCCCDCCCDBDCCCDC>CAACC_Mismatch_0_Sense_+_Library_PoolT
AATTCCATTTTTATCTCCGCTCCTTGTCTCGCCCTTGGGAGGAGGAGATCTTAACAGGTGGTTGATTACAGAAGAAGCTGGAAAACAAAACCCA
>Frequency_2_QualityScore_FFHHHHGIJIJJJJJEGIGIIIJJIIJJIJIIIJJJJJJJJJJIJJJEIGIIIIJIIJIIIHHHGGFCE?CCEEDCDDDCCEEEEEDCDDDDDD_Mismatch_0_Sense_+_Library_PoolT
GGAGATCTTAACAGGTGGTTGATTACAGAAGAAGCTGGAAAACAAAACCCAGAAGAAGATGAAAGCGTAGTTAATGCTGTGATTCCGACGAACG
>Frequency_2_QualityScore_FFHHHGHJJJIHIJJJJIIIGHIIIJHIJIIIIIIIIGGIIIJIIJJJFGIHHGGCEEEEEEEEEEEEECBBCDBCCCDCD?CDEDDECDDDBA_Mismatch_0_Sense_+_Library_PoolT
GGAGCTGCTCGTTTTCACAGTGCTTTGCAGAATTGCGTATTCAAACCGTTGTTGGACATGATTGATTTTTTGCAAATTGTGTATTCAAACCGTT
>Frequency_2_QualityScore_FFHHHGGJIIIJEHIIIIGIIIIIIIJJIIJJIJIHHGIIIAEHGCGECEDCCDAACDCDCBCDEEDCDCBC@B=AB=ACCAC?AB9?@CA?AA_Mismatch_0_Sense_+_Library_PoolT
AAGATGAAAGCGTAGTTAATGCTGTGATTCCGACGAACGGGTGGCAGCACCCGGCGGCGCCATTTTTCGCCGAGAGGAGCTGCTCGTTTTCACA
>Frequency_2_QualityScore_FFHHHHHJJJIJJJIJJJIIJJIIIJIJIJJJJGIIIIJJJJJJJHIIIJJJJGIHFFEDDDCDDDDDDDDDDDDCDDDDDDCDDEEDDDDDDC_Mismatch_0_Sense_+_Library_PoolT
CTGGAAAACAAAACCCAGAAGAAGATGAAAGCGTAGTTAATGCTGTGATTCCGACGAACGGGTGGCAGCACCCGGCGGCGCCATTTTTCGCCGA
>Frequency_2_QualityScore_FFHHHHHIJEIIHIIIIIIIJIIJIIIIIIIJIIGIIIJIIGHIJJJIIIIIIIIIIGHHGEFDCCEEEDACDCDDDDEDCCDEDDACCACBCC_Mismatch_0_Sense_+_Library_PoolT
TTCAAACCGTTGTTGGACATGATTGATTTTTTGCAAATTGTGTATTCAAACCGTTGTTGGACGTGATTGATTTTTCTATGAATTGGTTGATGAA
>Frequency_2_QualityScore_EFFFFCEHGIHIIIFEIIE?AAADACCDCBAC==BCCCCCBBCCCECCCCECCCCCCCC;ACC=ADCCCBA@;AA>@BCACBABCCADCDCCC;_Mismatch_0_Sense_+_Library_PoolT
GCGGCGCCATTTTTCGCCGAGAGGAGCTGCTCGTTTTCACAGTGCTTTGCAGAATTGCGTATTCAAACCGTTGTTGGACATGATTGATTTTTTG
>Frequency_2_QualityScore_FFGGGFGIIIHHHHHFEGGGDEAEEB@CCDDDDC@CBBDDDDCACDECCCCBCBBCCCCC9?ABB@?CC=?<?A?CAAAC?CDCCCC@BCECCC_Mismatch_0_Sense_+_Library_PoolT
GGCGGCGCCATTTTTCGCCGAGAGGAGCTGCTCGTTTTCACAGTGCTTTGCAGAATTGCGTATTCAAACCGTTGTTGGACATGATTGATTTTTT
>Frequency_1_QualityScore_FFHFHHHJJJJIJJJJJJJJDHIJIJIJJJJIIJHDDDDDBDDDEDCBBBD@DBDBBDBDDDCD?08<BACDDCACCDDDCCDDCCCCDCB>BD_Mismatch_0_Sense_+_Library_PoolT
CTGTGATTCCGACGAACGGGTGGCAGCACCCGGCGGCGCCATTTTTCGCCGAGAGGAGCTGCTCGTTTTCACAGTGCTTTGCAGAATTGCGTAT
>Frequency_1_QualityScore_FFHHHHHJJJJJJJJJJJJJJJJJJJIHIJJIJJJJJJJJJJJJJJIIJJJJJJJJIJJIIHHHHHGFDDDDDDD?BDDDDDDDDDDDDDDDDD_Mismatch_0_Sense_+_Library_PoolT
ATTACAGAAGAAGCTGGAAAACAAAACCCAGAAGAAGATGAAAGCGTAGTTAATGCTGTGATTCCGACGAACGGGTGGCAGCACCCGGCGGCGC
>Frequency_1_QualityScore_DDFHHFHFHGHIIAHHAGIIIIGIIEHIIGGGIGB@>@@BBBC@ACCC>BBBBB@37@?BBBCCCCC582?CC>>CACCECCCADCCC>ACC@B_Mismatch_0_Sense_+_Library_PoolT
TGCTGTGATTCCGACGAACGGGTGGCAGCACCCGGCGGCGCCATTTTTCGCCGAGAGGAGCTGCTCGTTTTCACAGTGCTTTGCAGAATTGCGT
>Frequency_1_QualityScore_FFGHHHHJIGIJGJIIJJGHHHHHBFDDDDBDBBBDBDDDDD5?BBCCDCCCCDDCCDADC>?CDDDDB8?CDDCCDD9??B?A?BCCDDACCD_Mismatch_0_Sense_+_Library_PoolT
CAGCACCCGGCGGCGCCATTTTTCGCCGAGAGGAGCTGCTCGTTTTCACAGTGCTTTGCAGAATTGCGTATTCAAACCGTTGTTGGACATGATT
>Frequency_1_QualityScore_FFHHFHHJIEEGGFCGGBGHEIFHIIJJIGIIIIIIIJJJIJJJJJIJIJIFIHHFFDDFFEEBCD?CDAB9?B8?BB?<>CDD>CCDDD>CD<_Mismatch_0_Sense_+_Library_PoolT
CCGGATTGGATGGGTTTATCTTGCAGAAGTCCAATTCCATTTTTATCTCCGCTCCTTGTCTCGCCCTTGGGAGGAGGAGATCTTAACAGGTGGT
>Frequency_1_QualityScore_FFHHHHFIJIJGIIHHIIIIJJFHGIJJJIIJJIIIIGIGHIIJIEHHHHFFDDDDD;B7BDEEDDDDD>BBDDDBDB<9ACDD5<BDCACCCA_Mismatch_1_Sense_+_Library_PoolT
GATGAAAGCGTAGTTAATGCTGTGATTCCTACGAACGGGTGGCAGCACCCGGCGGCGCCATTTTTCGCCGAGAGGAGCTGCTCGTTTTCACAGT
>Frequency_1_QualityScore_FFHHHHHJJJJJJJJJJJJIJJJJJJJJFHJJJJJJJJJJHHFDDDDDDDDEEDDDDDDDDBDDDDDDDDDDD9BDDDDDCCCCDEDDDDDDAD_Mismatch_0_Sense_+_Library_PoolT
AGTTAATGCTGTGATTCCGACGAACGGGTGGCAGCACCCGGCGGCGCCATTTTTCGCCGAGAGGAGCTGCTCGTTTTCACAGTGCTTTGCAGAA
>Frequency_1_QualityScore_FDHHHHHJJIIJJJJJIJJJJJJJJJJJIJIGGIGJJJJJJJIJIJJIGHCGGHHIJJHHHHGGHFFFFECDDDDDBD><99ACDDDDBBB9<B_Mismatch_0_Sense_+_Library_PoolT
GTTGATTACAGAAGAAGCTGGAAAACAAAACCCAGAAGAAGATGAAAGCGTAGTTAATGCTGTGATTCCGACGAACGGGTGGCAGCACCCGGCG
>Frequency_1_QualityScore_FFHGHHHJJJIJJIIIEHGBHG4CFFGIJJJJJIGGFHGHGIIIHIGIGIGGIJIGGJJGGHHGHHFFFFBACECECCCCCDDDDCCCD@C_Mismatch_2_Sense_+_Library_PoolT
CATGATTGATTTTTTGCAAATTGTGTATTCAAACCGTTGTTGGACGTGATTGATTTTTCTATGAATTGGTTGATGAATTTGAAATTCAGTA
>Frequency_1_QualityScore_FDDFHHHJJJJJJGGGCFGHGHIGIGIIJEIFJDHIJIIGIIIIHGHIGHGHHGHFFFCDBAA?CDDBDBCA@CDCDACCDEDDCEEEDCDDDC_Mismatch_0_Sense_+_Library_PoolT
CGTATTCAAACCGTTGTTGGACATGATTGATTTTTTGCAAATTGTGTATTCAAACCGTTGTTGGACGTGATTGATTTTTCTATGAATTGGTTGA
>Frequency_1_QualityScore_FDHDFFHIEIIJJJIJDGJJJJIJJGHHGGIJJJJIIJFGIHIIIGGIBH<EEFCFFFFEEEEEECCCCAACDDDCCDDCDDD_Mismatch_1_Sense_+_Library_PoolT
GACATGATTGATTTTTTGCAAATTGTGTATTCAAACCGTTGTTGGACGTGATTGATTTTTCTATGAATTGGTTGATGAATTTA
>Frequency_1_QualityScore_FFHHHHHJJJJJJHIIIIJJJJJJJJJJJJJJJGIIIJJHHFDDDDDDDDDDDDDDDDDDDDBDDEEDDDDDDBBBDDDDDDDDDDDBBDDCDD_Mismatch_1_Sense_+_Library_PoolT
GAAGATGAAAGCGTAGTTAATGCTGCGATTCCGACGAACGGGTGGCAGCACCCGGCGGCGCCATTTTTCGCCGAGAGGAGCTGCTCGTTTTCAC
>Frequency_1_QualityScore_DEFHHHFIGIJJJJGGIIIGIE?FFHHIGGHJEHBFHHFFEEIHBAFGGGIGHGGGIGIGHFHFHHHF;;?CEDD_Mismatch_1_Sense_+_Library_PoolT
ATGATTGATTTTTTGCAAATTGTGTATTCAAACCGTTGTTGGACGTGATTGATTTTTCTATGAATTGGTTGACGA
>Frequency_1_QualityScore_FFGHGHGJJJIJJJJJJJJJJHHHFFEFFEEDEDDDDDDDDD7<CDDEDDDDDDDCCDDDCDEDDDDDDBD<BDDDCDDDB>?BCCDDEDDDCC_Mismatch_1_Sense_+_Library_PoolT
CAAGCGGCGGCCTCTTAGCCGATTGCAAAAGCAGGCGCCGGGTAAAATTCAGTTGAAAAGTCTGTCCCCGGATTGGATGGGTTTATCTTGCAGA
>Frequency_1_QualityScore_DDHHHHHJJJJJHIJJIIJIJJJIIJIIJJHHIJJJJJJJJJJJJJIJJJJJJJIIGHHHHHGHFFFDDCDADDC_Mismatch_0_Sense_+_Library_PoolT
TGCAGAATTGCGTATTCAAACCGTTGTTGGACATGATTGATTTTTTGCAAATTGTGTATTCAAACCGTTGTTGGA
>Frequency_1_QualityScore_FFHHHHHJJJJJJJJJIJJJJJIIJHIJIIJJJJJIJJJJJJJFGIJJHHFFDDCDDBCDBDDDDDDDDDDDDDBDDEECCBDDDDDBDDDDDD_Mismatch_0_Sense_+_Library_PoolT
CAAAACCCAGAAGAAGATGAAAGCGTAGTTAATGCTGTGATTCCGACGAACGGGTGGCAGCACCCGGCGGCGCCATTTTTCGCCGAGAGGAGCT
>Frequency_1_QualityScore_FFHFHHFJJJJJJJJJJJJJJJJJGIJJJJJJJJIJJJJJJEHJJJIIIJJJFHIIIHHGHFFFFFFEECEEEDDDCCCDDDDDDCCDEEDEDD_Mismatch_0_Sense_+_Library_PoolT
GAGAGGAGCTGCTCGTTTTCACAGTGCTTTGCAGAATTGCGTATTCAAACCGTTGTTGGACATGATTGATTTTTTGCAAATTGTGTATTCAAAC
>Frequency_1_QualityScore_DEHHHHHJJIJJIIIIJIJIJGIIJJHIIIJIJIGBFHIEIJIIJIJIIHHHEEECEFEEEDD;@BDDDBDDDDDDDEDDECDDDDDDECDDDD_Mismatch_0_Sense_+_Library_PoolT
CATTTTTCGCCGAGAGGAGCTGCTCGTTTTCACAGTGCTTTGCAGAATTGCGTATTCAAACCGTTGTTGGACATGATTGATTTTTTGCAAATTG
>Frequency_1_QualityScore_FFHHHHHFIJJJJIJJJJ@GHJJHIIIJDGIIIJIJJIIJIJH>FHIIJIJJEIHHHHHHFFFFFCDDDDCDDDDDD?@DDDCDD2?@8?@?B?_Mismatch_0_Sense_+_Library_PoolT
TGAAAAGTCTGTCCCCGGATTGGATGGGTTTATCTTGCAGAAGTCCAATTCCATTTTTATCTCCGCTCCTTGTCTCGCCCTTGGGAGGAGGAGA
>Frequency_1_QualityScore_FFGDBCFIIIGIIIHIGDD1DBFE?BFHHHJEG>FBHGHEHD@<A/=<<5<>>3:AC<D-88:>C:AC<>3<<9<BB&089C4>@44:3@>:3:_Mismatch_0_Sense_+_Library_PoolT
CGCCTGAGCCCGGGAGTCGATCCTCTGTCTCTCAGACCAAGCGGCGGCCTCTTAGCCGATTGCAAAAGCAGGCGCCGTGTAAAATTCAGTTGAA
>Frequency_1_QualityScore_DFHDHHHJJJJJJJJJAFHEHIJJJJJJJJJJIJJJJJJGIJJJJJJJIJJJJJJJJJJHHHHHHFFFDACDDEEEDDDDDDDDEEEDDDDDDD_Mismatch_1_Sense_+_Library_PoolT
AGGAGATCTTAACAGGTGGTTGATTACAGAAGAAGCTGGAAAACAAAACCCAGAAGAAGATGAAAGCGTAGTTAATGCCGTGATTCCGACGAAC
>Frequency_1_QualityScore_FFHHHHHIIIIJJJJJJJIJJIJJJJJJJJJJJJJHIJJJHHHFFFDDDDDDDDDDDDEEDDDDDDDDDDDDDDDDDDDD@DDBCDDCDCCDDD_Mismatch_0_Sense_+_Library_PoolT
AAAGCGTAGTTAATGCTGTGATTCCGACGAACGGGTGGCAGCACCCGGCGGCGCCATTTTTCGCCGAGAGGAGCTGCTCGTTTTCACAGTGCTT
>Frequency_1_QualityScore_D@CDFFD=9CF)?FIFIIIIIIIIICFFFDFFIFE=;CFFFIIFF@@7@;CEE_Mismatch_1_Sense_+_Library_PoolT
GTTGTTGGACGTGATTGATTTTTCTATGAATTGGTTGATGAATTTGAAATCCA
>Frequency_1_QualityScore_EFDHHHHJJJJGIHGGIGGFG<EHIBFHHGCIIIJJJJJIEGGGIJ;BBECD?AEDB@B@BB@BDD@BA>:AA9<B>B930<8<BDDDDC?5??_Mismatch_0_Sense_+_Library_PoolT
AGAAGAAGATGAAAGCGTAGTTAATGCTGTGATTCCGACGAACGGGTGGCAGCACCCGGCGGCGCCATTTTTCGCCGAGAGGAGCTGCTCGTTT
>Frequency_1_QualityScore_FFHHGDHJJJFHIIJJIJJJJJJGIHFDDBDDDEEDDDDDDDDDDDDDDDDDDDB5?BDDDDDDDCDEDCDDEDDDDDDDD@DDDCBCDDDDDD_Mismatch_0_Sense_+_Library_PoolT
GACGAACGGGTGGCAGCACCCGGCGGCGCCATTTTTCGCCGAGAGGAGCTGCTCGTTTTCACAGTGCTTTGCAGAATTGCGTATTCAAACCGTT
>Frequency_1_QualityScore_FFHHHHHHHHGHIIJIJJGIGCDHIJIIGIHIJJJIIJIJIJJIJHIIJJJIIJIIEGGIHIIIJHHDHCHFDFDDBECA_Mismatch_2_Sense_+_Library_PoolT
AAAATTGTGTATTCAAACCGTTGTTGGACGTGATTGATTTTTCTATGAATTGGTTGATGAATTTGAAATTCAATTGTTCA
>Frequency_1_QualityScore_FFHHHHHJJJJJGIJJJJGHHFFDDBDDDDDDDDDDDBDDDDDDDDCCDEDDDDEDDDDDDDDDDDDDDDDDDDBDDDBDDCDDDDDDEDDEDE_Mismatch_0_Sense_+_Library_PoolT
CCCGGCGGCGCCATTTTTCGCCGAGAGGAGCTGCTCGTTTTCACAGTGCTTTGCAGAATTGCGTATTCAAACCGTTGTTGGACATGATTGATTT
>Frequency_1_QualityScore_FFHHHHHJJJJJJJJIIJIJJJJIJIJJJJJJJIJJJJJJJIJJJJJJIJJJJIJJBHJJJFHFDDDDDDDDDDDDDDDDDBBDDDDDDDBDDE_Mismatch_0_Sense_+_Library_PoolT
AGAAGAAGCTGGAAAACAAAACCCAGAAGAAGATGAAAGCGTAGTTAATGCTGTGATTCCGACGAACGGGTGGCAGCACCCGGCGGCGCCATTT
>Frequency_1_QualityScore_:8A3A<<CFEFFC94?H:4C?F<1?)1??33B@@?2?*/?<<FFFD@<CFEAFGII=CEC>ECE@>EB@DDD>@_Mismatch_1_Sense_+_Library_PoolT
TTGCAAATTGTGTATTCAAACCGTTGTTGGACGTGATTGATTTTTCTATGAATTGGTTGATGAATTTGAAATTA
>Frequency_1_QualityScore_FFHHHHHJJJJJJJIJJJJJJJIIIHJIJJJJIJIJJHHHIHHIJJJJJJJJJJJJJHHFDDDDDD?BD<CDDDDDDDDDDDDDDDBDDEEDDD_Mismatch_0_Sense_+_Library_PoolT
GAAGCTGGAAAACAAAACCCAGAAGAAGATGAAAGCGTAGTTAATGCTGTGATTCCGACGAACGGGTGGCAGCACCCGGCGGCGCCATTTTTCG
>Frequency_1_QualityScore_FFGHHHGJIIJJJIJJIJJIJJIJIIJJJIIIHHIHHJJIHIIJJCGHGHIGIIJIHFGHHHFFFFDDDBDDBB@BDDDDDDDDDBD>BBDBDD_Mismatch_0_Sense_+_Library_PoolT
TTACAGAAGAAGCTGGAAAACAAAACCCAGAAGAAGATGAAAGCGTAGTTAATGCTGTGATTCCGACGAACGGGTGGCAGCACCCGGCGGCGCC
>Frequency_1_QualityScore_FFHGHHHIJJJJJJIIIGHJIJJJJHIJJJJJJJJIJJIIJJIIFIIIIJIJJIJIHIIJIGJIJJJJJFGIIJIJJJHHHGDEDEEEEDCDCD_Mismatch_0_Sense_+_Library_PoolT
GAATTTGAAATTCAATTGTTCTCTGTTGGCTTTGATTCAGAATAAATCCTTAGTATAATAGGGTTAAGATTAACTCTATCGGACATGGTCTCGG
>Frequency_1_QualityScore_FFHHHHHJFFCDEEEEDDDDDBDBDDBDDDDDDDD6BDDDDDCD@CDCDDDDDDCCDDDDD@BDCCDDDD@B?BD?ABB@CCDCCDEDCDCCCD_Mismatch_0_Sense_+_Library_PoolT
CGGCGGCGCCATTTTTCGCCGAGAGGAGCTGCTCGTTTTCACAGTGCTTTGCAGAATTGCGTATTCAAACCGTTGTTGGACATGATTGATTTTT
>Frequency_1_QualityScore_FFHHHHHIJIJJJIJIJJGIJJJIIIIHIIIJIIJJJJJJJJJJJHHHHHHFFFDCDDBBDDCCCDDDDDCCEDACCBDDDCDDDDDDCDDEED_Mismatch_0_Sense_+_Library_PoolT
GCCGAGAGGAGCTGCTCGTTTTCACAGTGCTTTGCAGAATTGCGTATTCAAACCGTTGTTGGACATGATTGATTTTTTGCAAATTGTGTATTCA
>Frequency_1_QualityScore_FFHHHHHIJJJIJJGIIJJJIJJJJJIJGIJHHIJIJGHIIJIIIIIJIC_Mismatch_1_Sense_+_Library_PoolT
CCCGTTGTTGGACGTGATTGATTTTTCTATGAATTGGTTGATGAATTTGA
>Frequency_1_QualityScore_DDFHFDHIIJJJ8DF<CH;@=CHGHEHCEHFEHD9BC@CECCCCCCCCDDDDDDDDDDDB?AB88?BDBD?CCCCCCCACDCB@BBDDDDDDCD_Mismatch_0_Sense_+_Library_PoolT
CTCGCCCTTGGGAGGAGGAGATCTTAACAGGTGGTTGATTACAGAAGAAGCTGGAAAACAAAACCCAGAAGAAGATGAAAGCGTAGTTAATGCT
>Frequency_1_QualityScore_FFGHFFHJJJJIJJJIJIJJJJJJJIBGIJGGIJDGHGJIIIIIIJJIJIHIJJIGHHHEFDDFEA@CCACDCDDDDDDDCBBCDDEDDDCA@A_Mismatch_0_Sense_+_Library_PoolT
CCGTTGTTGGACATGATTGATTTTTTGCAAATTGTGTATTCAAACCGTTGTTGGACGTGATTGATTTTTCTATGAATTGGTTGATGAATTTGAA
>Frequency_1_QualityScore_FFHHHHHJJJJJJJJIJJJHIHIIJJJJJJJJHIJJJJIHIJHIIJJJIJJJJJJJHIJHHHHHHDFFFFEEEEEEDCCDDDDD_Mismatch_1_Sense_+_Library_PoolT
ATTGATTTTTTGCAAATTGTGTATTCAAACCGTTGTTGGACGTGATTGATTTTTCTATGAATTGGTTGATGAATTTGAAATGCA
>Frequency_1_QualityScore_DDHFH@DHF9AE?CACAHH9A@EFH@@FC<@??DDGCHFBFDHG6F@F=)8=@A;CG=DEEHHFEC@@@;AC35;;B@A@DE@CB@58@8???_Mismatch_0_Sense_+_Library_PoolT
GCTCGTTTTCACAGTGCTTTGCAGAATTGCGTATTCAAACCGTTGTTGGACATGATTGATTTTTTGCAAATTGTGTATTCAAACCGTTGTTGG
>Frequency_1_QualityScore_FFHHHHHIJJJJJGIJJJGIHIDHGIJJJJJIIJJJIJIHIJJJIJJJJJIJHHHFFDFFEEEDEDEEDECDDBDDCDDDDCDCEEDDDDDDDD_Mismatch_0_Sense_+_Library_PoolT
GAGGAGCTGCTCGTTTTCACAGTGCTTTGCAGAATTGCGTATTCAAACCGTTGTTGGACATGATTGATTTTTTGCAAATTGTGTATTCAAACCG
>Frequency_1_QualityScore_FFHDFHHIJJJJJJJJIIJJJJJIJJIJJJJJJJIJJIJGIIJ<EFDDDDDDBBCEEDDDDDD;BDDBB<ADDDDDB<BDDCCC@CAACDDDDC_Mismatch_1_Sense_+_Library_PoolT
GCGTAGTTAATGCTGTGATTCCGACGAACGTGTGGCAGCACCCGGCGGCGCCATTTTTCGCCGAGAGGAGCTGCTCGTTTTCACAGTGCTTTGC
>Frequency_1_QualityScore_FFHHFHHIJJJJJJJJJHIJIJJJGIJHIJJJJGIJJJJJJJJJIIJIJIHGIIJJJJJJJGIJHHHHHEFEFDFFFDE_Mismatch_1_Sense_+_Library_PoolT
ATTGTGTATTCAAACCGTTGTTGGACGTGATTGATTTTTCTATGAATTGGTTGATGAATTTGAAATTCAATTGTTCTCA
>Frequency_1_QualityScore_FFHHHHHJJJJJJJHJJJJJJIIJGIIJJIJJJJJJJJIJJIIJJJJHIIJJJJJJJJJIJJGHHHHHHFFFFFFEDEEDDDDDDD_Mismatch_1_Sense_+_Library_PoolT
GTGTATTCAAACCGTTGTTGGACGTGATTGATTTTTCTATGAATTGGTTGATGAATTTGAAATTCAATTGTTCTCTGTTGGCTTTA
>Frequency_1_QualityScore_F?FHHGFHGGICFIGIIIJJEHJIJJHGGIGIIGHGHIIJJJIJIIJJIJJJJGIHGHFF?DEDEECD?=??BB1?A?CDDDECACDCDD9<@D_Mismatch_0_Sense_+_Library_PoolT
GATTGGATGGGTTTATCTTGCAGAAGTCCAATTCCATTTTTATCTCCGCTCCTTGTCTCGCCCTTGGGAGGAGGAGATCTTAACAGGTGGTTGA
>Frequency_1_QualityScore_DD@DFDFFBA3A?1CG8:1?:DDFBGAFDG@?6?DD@FBB9=B=CFFFFIIIEEFECB?B=;;==?5>?>;ABABB::@AB?BB?>ADDB>A::_Mismatch_0_Sense_+_Library_PoolT
CGCCCTTGGGAGGAGGAGATCTTAACAGGTGGTTGATTACAGAAGAAGCTGGAAAACAAAACCCAGAAGAAGATGAAAGCGTAGTTAATGCTGT
>Frequency_1_QualityScore_DFHFHFHIJJEGAFHIIJIJJGECHIJBIGEHGHIEEDFGIIIG@HHFEB9?A/;8;BBBBBBDEEDABB<9>B<B@8<?ADCCDB0<@B@4:4_Mismatch_1_Sense_+_Library_PoolT
AAGATGAAAGCGTAGTTAATGCTGTGATTCCGACGAACGGGTGGCAGCACCCGGCGGCGCCATTTTTCGTCGAGAGGAGCTGCTCGTTTTCACA
>Frequency_1_QualityScore_FDHHGHHJJJJJJIHJJJJJJIJJJJIIJIJIIIIIIJJIJJIJJJJJIIJIBHIJHHHHHHFFFFEFFEEEEAC>BBCDDEDDEDDCCDCDDE_Mismatch_1_Sense_+_Library_PoolT
GTTGGACATGATTGATTTTTTGCAAATTGTGTATTCAAACCGTTGTTGGACGTGATTGATTTTTCTATGAATTGGTTGATGAATTTGAAATTCT
>Frequency_1_QualityScore_FFHHHFHJJJJJIJHJJJJJJJJJIJJJJJJHIJJJJIJJIJIJJHHJIHIJJJJJJJJJHHHHFDEEEEECDCCCDEEEEDDDDDBDDBBDDD_Mismatch_0_Sense_+_Library_PoolT
GCTCGTTTTCACAGTGCTTTGCAGAATTGCGTATTCAAACCGTTGTTGGACATGATTGATTTTTTGCAAATTGTGTATTCAAACCGTTGTTGGA
>Frequency_1_QualityScore_FFGHHHHIJGIIJJJJJJJJJJJJIIBHIJJJJFFEHGGIGGIIJJJHIIIIHHGD=BDEDDEECC>CCACDDDDDDDDDDDDBBA???A?CCD_Mismatch_0_Sense_+_Library_PoolT
CATTTTTATCTCCGCTCCTTGTCTCGCCCTTGGGAGGAGGAGATCTTAACAGGTGGTTGATTACAGAAGAAGCTGGAAAACAAAACCCAGAAGA
>Frequency_1_QualityScore_B2AD?8CEEDE?FEDF88E@E9E*?DDE?@?D@DD@?BDDBBCBDCEEA.=A;CEEEICD5?D?DA?369>??ADA>AAAAAAAA_Mismatch_1_Sense_+_Library_PoolT
TTGCGTATTCAAACCGTTGTTGGACATGATTGATTTTTTGCAAATTGTGTATTCAAACCGTTGTTGGACGTGATTGATTTTTCAA
>Frequency_1_QualityScore_FFHHHHHJJJJJJJJJIJGJGJJJJJIIIJJJJJHIJJJJJJIJJIJJJJJJJJJJJHHHEECHFFFFFFDDDDDDDBDCD=B<CDDDDDEDDD_Mismatch_0_Sense_+_Library_PoolT
GCTTTGCAGAATTGCGTATTCAAACCGTTGTTGGACATGATTGATTTTTTGCAAATTGTGTATTCAAACCGTTGTTGGACGTGATTGATTTTTC
>Frequency_1_QualityScore_FFHHHHDHJJJJJJEHI7FH;FDHHIJIIJJJJBFHFHGGHIHJJJIGIGHHHGHFFFFDEDDEDDBDDABCCCDDDDDCCDDDDDDDBEEEED_Mismatch_0_Sense_+_Library_PoolT
GTCTCGCCCTTGGGAGGAGGAGATCTTAACAGGTGGTTGATTACAGAAGAAGCTGGAAAACAAAACCCAGAAGAAGATGAAAGCGTAGTTAATG
>Frequency_1_QualityScore_FFHHHHHJJJJJJJJJIJJJJJJJIIHIJJJJJJJJJIJJIIJJIJHEHHFFFFFFEEEEEEEEADDDDDCBDDDDEDEEDDDDDDCDDDEEDD_Mismatch_0_Sense_+_Library_PoolT
ACATGATTGATTTTTTGCAAATTGTGTATTCAAACCGTTGTTGGACGTGATTGATTTTTCTATGAATTGGTTGATGAATTTGAAATTCAATTGT
>Frequency_1_QualityScore_FFHGHHHJJJHIJIJJJJJJIIJJJJJGIJJIIIJJIJHIJJJJJJIIIJIIJGIIIJJJGFFFFFDEEDEEEFEEFECCDD@DDDADDDDDBD_Mismatch_0_Sense_+_Library_PoolT
GTTTTCACAGTGCTTTGCAGAATTGCGTATTCAAACCGTTGTTGGACATGATTGATTTTTTGCAAATTGTGTATTCAAACCGTTGTTGGACGTG
>Frequency_1_QualityScore_FFHHHFHJGIJJJIJJJIIJIIJJJJJJJJJJJJJIJJJJJJJJJJJJJJJJJIHIJIJIJG?EE;B?===ACDDDDDDDDACB?BDCDDEDDD_Mismatch_0_Sense_+_Library_PoolT
ATGGGTTTATCTTGCAGAAGTCCAATTCCATTTTTATCTCCGCTCCTTGTCTCGCCCTTGGGAGGAGGAGATCTTAACAGGTGGTTGATTACAG
>Frequency_1_QualityScore_FFHHHHHJJJJJAHHEGIJJJJJJJJJJJJJJJJIJJJJJJIJJJIJJIIIJJJJJJIJIIHHHFFFBECDDEEDDCDEEEFEDDDDBDDDDD>_Mismatch_0_Sense_+_Library_PoolT
GATCTTAACAGGTGGTTGATTACAGAAGAAGCTGGAAAACAAAACCCAGAAGAAGATGAAAGCGTAGTTAATGCTGTGATTCCGACGAACGGGT
>Frequency_1_QualityScore_@DDFFDFGFEFEDEE@@6F=2;C=A)73??@?B@;>>A>@B@>@B555::>AA:50(<943++429?BB??<8::4:::4::ABBBBBBB@:::_Mismatch_0_Sense_+_Library_PoolT
CGCCATTTTTCGCCGAGAGGAGCTGCTCGTTTTCACAGTGCTTTGCAGAATTGCGTATTCAAACCGTTGTTGGACATGATTGATTTTTTGCAAA
>Frequency_1_QualityScore_FFHHHHHIFHIEHIFHGHIJJIJIJJJ?FH@GHIJJIJIJJIIIJJIJJIIJHGJJIHHEEDFFFEEEE@CDDDCDDCD@BDBEEEEDACCCCE_Mismatch_0_Sense_+_Library_PoolT
CCCTTGGGAGGAGGAGATCTTAACAGGTGGTTGATTACAGAAGAAGCTGGAAAACAAAACCCAGAAGAAGATGAAAGCGTAGTTAATGCTGTGA
>Frequency_1_QualityScore_FFHHHHHIIJJJJJIJJJIGIJJJJJJIIJJJBGIHHJEICHHHHHFF?DEBCC<?BDDD@CCC@CC:?>CDDDAC@CCBDDDDDD@B(9C>CD_Mismatch_0_Sense_+_Library_PoolT
TTTTTATCTCCGCTCCTTGTCTCGCCCTTGGGAGGAGGAGATCTTAACAGGTGGTTGATTACAGAAGAAGCTGGAAAACAAAACCCAGAAGAAG
>Frequency_1_QualityScore_FFHHHHHGDGBFGGIIJIJGJIGIHGHIIGIIIIGGFCB:@BBCDDCDDBB@BBDDDDDCDDCB@>B>@B>?CCDDDCCCC>>A@ACD3+>:@:_Mismatch_0_Sense_+_Library_PoolT
CCCGGGAGTCGATCCTCTGTCTCTCAGACCAAGCGGCGGCCTCTTAGCCGATTGCAAAAGCAGGCGCCGTGTAAAATTCAGTTGAAAAGTCTGT
>Frequency_1_QualityScore_FFHHHHHJCGIHIJIIJHJJJIJIIJIIJJJGIIJJJIJJJGJJIHIJCHHIJJIIJJJJAHHDFFFFFCEEEEEEDFFDDDDBDDB@D>BDDD_Mismatch_0_Sense_+_Library_PoolT
TTAACAGGTGGTTGATTACAGAAGAAGCTGGAAAACAAAACCCAGAAGAAGATGAAAGCGTAGTTAATGCTGTGATTCCGACGAACGGGTGGCA
>Frequency_1_QualityScore_FFHHHHHJIJGJIJJIJJIJIJJJHJGIJHIJJJGIJJJJGIJJIJJGHIJJJJJJIJJJJJFFFEFEEAEEEDDFFEFEDDBD?BDDDDDDDD_Mismatch_0_Sense_+_Library_PoolT
TCGTTTTCACAGTGCTTTGCAGAATTGCGTATTCAAACCGTTGTTGGACATGATTGATTTTTTGCAAATTGTGTATTCAAACCGTTGTTGGACG
>Frequency_1_QualityScore_FFHHHHHIIGIJFEHHIDIDGGIGEIJIJJHIIIJIIEFHHIJJIJEHIIIIIIIIFHHHHHFFCDFFF_Mismatch_0_Sense_+_Library_PoolT
AGTGCTTTGCAGAATTGCGTATTCAAACCGTTGTTGGACATGATTGATTTTTTGCAAATTGTGTATTCA
>Frequency_1_QualityScore_BDDDDDD@EBEB+)))?DB:?B*9B*B999;9B;\7@;CC=CE@C@CD)=)=AA)7?@A>>@?=>????>AA>A_Mismatch_2_Sense_+_Library_PoolT
CTCGCCCTTGGGAGGAGGAGATCTTAACAGGTGGTTGATTACAGAAGAAGATGGCAAACAAAACCCAGAAGAAG
>Frequency_1_QualityScore_FFHHHHHIIIIIIGJJ@GHGHHFEFFDDDDDDDDDDBDDEEDDDDDDBDDDDBDDDDDDDDBDDDCCDCACCCDDDCDEDDCCDCDD@@DDE@D_Mismatch_0_Sense_+_Library_PoolT
GATTCCGACGAACGGGTGGCAGCACCCGGCGGCGCCATTTTTCGCCGAGAGGAGCTGCTCGTTTTCACAGTGCTTTGCAGAATTGCGTATTCAA
>Frequency_1_QualityScore_FFHHHHHJJJJJIJJHIGHIIIHIGIIIJJJJJJJJJJJIIGHJJJGHJIIIJIGIIJHHFFFFEDEEDDDDDEDDEADDDDDDDCAADDDDDD_Mismatch_0_Sense_+_Library_PoolT
TGCGTATTCAAACCGTTGTTGGACATGATTGATTTTTTGCAAATTGTGTATTCAAACCGTTGTTGGACGTGATTGATTTTTCTATGAATTGGTT
>Frequency_1_QualityScore_FFHHHFHIIIJGGJIJJIHHHFFFFEDBCDDDDDDDDDDDCDDD5@BDCDDDDCDCDDDCDEDCDDAAC<9@BCDCDDDDB?BD<ABBCDCDDD_Mismatch_0_Sense_+_Library_PoolT
GGCAGCACCCGGCGGCGCCATTTTTCGCCGAGAGGAGCTGCTCGTTTTCACAGTGCTTTGCAGAATTGCGTATTCAAACCGTTGTTGGACATGA
>Frequency_1_QualityScore_FFHHHHHJJJ+?GFHIHIIJJJIJJFGIJJJJJJIJJJJJIJJJHIJJJHHABFFFFEEEDDBDDDDDDDDDDDDDEDDEDEDDDBDDDDDDDC_Mismatch_1_Sense_+_Library_PoolT
ATTTTTCGCCAAGAGGAGCTGCTCGTTTTCACAGTGCTTTGCAGAATTGCGTATTCAAACCGTTGTTGGACATGATTGATTTTTTGCAAATTGT
>Frequency_1_QualityScore_FFHGFHHIIIIIIIIIIIIIIIIIIIHIHHGIIIIIIIIGGI?BFH=C=FHEEHHHFFFDDFEFFFEEECAEECCABDDDCEDEECDD_Mismatch_0_Sense_+_Library_PoolT
GTTGGACATGATTGATTTTTTGCAAATTGTGTATTCAAACCGTTGTTGGACGTGATTGATTTTTCTATGAATTGGTTGATGAATTTGA
>Frequency_1_QualityScore_FFHFHFHIJIIJJJJJJJJGIIDIIGHJIIJGIJJIJJIJHHHFCDDDDDDDDCEEDDDBDD@B@DDBDABDDDDD5?BDCACDCDDCDDDAAA_Mismatch_0_Sense_+_Library_PoolT
CGTAGTTAATGCTGTGATTCCGACGAACGGGTGGCAGCACCCGGCGGCGCCATTTTTCGCCGAGAGGAGCTGCTCGTTTTCACAGTGCTTTGCA
>Frequency_1_QualityScore_FFHHHHHJJJJIIIIJJIJJIIJIFJIIIIJJIJJJJJIJIIJJJJJJJHFFDDDBDDDDDDDDABDDB>BDDDDDDDDDDDDDDDDD@DBBDB_Mismatch_0_Sense_+_Library_PoolT
ACAAAACCCAGAAGAAGATGAAAGCGTAGTTAATGCTGTGATTCCGACGAACGGGTGGCAGCACCCGGCGGCGCCATTTTTCGCCGAGAGGAGC
>Frequency_1_QualityScore_FFHHHHHJIJJJJJDHIIJJGJJJJJJJHDDDDD6BDEEDDDDDDBDBDDDDDDDDDDD;BDBDCDCDCACDDDDDEDCDDDCDD9@DDDDDDD_Mismatch_0_Sense_+_Library_PoolT
TTCCGACGAACGGGTGGCAGCACCCGGCGGCGCCATTTTTCGCCGAGAGGAGCTGCTCGTTTTCACAGTGCTTTGCAGAATTGCGTATTCAAAC
>Frequency_1_QualityScore_FFGHHHHJJJJJJJJJIJJJJJJJIJJIIJJJJHIJJHHHFFFFDDDDDDDDB<BDEEDDDDDDDDBDDB@BDDDDDD>BDDDCDCDDDDEDDD_Mismatch_1_Sense_+_Library_PoolT
AGCGTAGTTAATGCCGTGATTCCGACGAACGGGTGGCAGCACCCGGCGGCGCCATTTTTCGCCGAGAGGAGCTGCTCGTTTTCACAGTGCTTTG
>Frequency_1_QualityScore_FFHHHHHHIJJJIJJJIIJJJJJJJJJJJJJJJGHIJJJGJJJIHIJIIJJJIIJJIHHHGHHHFFDDDEDDDDDDDCDDEEEEDDDD@BDBDD_Mismatch_0_Sense_+_Library_PoolT
CTGCTCGTTTTCACAGTGCTTTGCAGAATTGCGTATTCAAACCGTTGTTGGACATGATTGATTTTTTGCAAATTGTGTATTCAAACCGTTGTTG
>Frequency_1_QualityScore_DDFFFFD+<EFEIBCFCG<EFIFFI@6?689FFBBBFFDCFFFFFIIAEEFD<>>3339?@<@95<;>B99><@@BBAAAA?B<5<<5<@?B08_Mismatch_1_Sense_+_Library_PoolT
ACAAAACACAGAAGAAGATGAAAGCGTAGTTAATGCTGTGATTCCGACGAACGGGTGGCAGCACCCGGCGGCGCCATTTTTCGCCGAGAGGAGC
>Frequency_1_QualityScore_FDHHHHHJJJJJIJJHIJJJJJJJJGIIJJJIJJJJJJJJJJIIJJJJJJIJJJIJJIGHFCEDEDBCDCEEEDCDD@CB=BDCDCDDDDCDCC_Mismatch_0_Sense_+_Library_PoolT
GTTTATCTTGCAGAAGTCCAATTCCATTTTTATCTCCGCTCCTTGTCTCGCCCTTGGGAGGAGGAGATCTTAACAGGTGGTTGATTACAGAAGA
>Frequency_1_QualityScore_FFHHHHHJJFHIJJJIJIJJIGHIDDDDDDDDEE8ADDDDDDBDD?BDDDDDDD@BDDCCCDDCDCEDDCDDDCDDDDCD@BDDEADDDDDDDD_Mismatch_0_Sense_+_Library_PoolT
ACGAACGGGTGGCAGCACCCGGCGGCGCCATTTTTCGCCGAGAGGAGCTGCTCGTTTTCACAGTGCTTTGCAGAATTGCGTATTCAAACCGTTG
>Frequency_1_QualityScore_FFHHHHHJJIJJJJIJFHIIIJJJIJJJIJJJJJJJIIIHIJJHHAECECDDDDDDDDDDDBDDDDDDECDDDDDDDD9BDDDDDDDDDD9<@B_Mismatch_0_Sense_+_Library_PoolT
GAAGAAGATGAAAGCGTAGTTAATGCTGTGATTCCGACGAACGGGTGGCAGCACCCGGCGGCGCCATTTTTCGCCGAGAGGAGCTGCTCGTTTT
>Frequency_1_QualityScore_FBFHHGHJGGIIIJJIIIGIIIJJJIJGGHHIGH?HGEHIFGGIGJI=DH=EHEFFFFEBC<CECCCDCDDCCDDBDABBBDDDBDCACDDDDD_Mismatch_0_Sense_+_Library_PoolT
TATCTCCGCTCCTTGTCTCGCCCTTGGGAGGAGGAGATCTTAACAGGTGGTTGATTACAGAAGAAGCTGGAAAACAAAACCCAGAAGAAGATGA
>Frequency_1_QualityScore_DDHHHHH7FDDE6F:FG>AEHHCA66AC?B@BBBBBBCCCCB7?B@CACCC@A@:>CCC@CA>@C>>>5883>>::A?928<?B?<:>CAC@CD_Mismatch_1_Sense_+_Library_PoolT
AAGCACCCGGCGGCGCCATTTTTCGCCGAGAGGAGCTGCTCGTTTTCACAGTGCTTTGCAGAATTGCGTATTCAAACCGTTGTTGGACATGATT
>Frequency_1_QualityScore_FFHHHHHEHIEHIDHEHGIJIIJIHJ9DHDGIGIIIJJJIJJIJJHHHHEFFFFFDEDEDDDDDDDDDDDDDDDDDDDBDDDEDEEDDDDCCCD_Mismatch_0_Sense_+_Library_PoolT
CCTTGGGAGGAGGAGATCTTAACAGGTGGTTGATTACAGAAGAAGCTGGAAAACAAAACCCAGAAGAAGATGAAAGCGTAGTTAATGCTGTGAT
>Frequency_1_QualityScore_FFHHGHGJJFIIIIIJJGHCHIIIJJIHEIFHIGHIIEIJIIIJJJJIJJJJGIGGEDDAEEC?A?CEFFEEEECDCDCCCDEEDDDDDEDDDD_Mismatch_0_Sense_+_Library_PoolT
TGATTTTTTGCAAATTGTGTATTCAAACCGTTGTTGGACGTGATTGATTTTTCTATGAATTGGTTGATGAATTTGAAATTCAATTGTTCTCTGT
>Frequency_1_QualityScore_FFGHFA?FHHFDHCAG@FHCHGEHGHIGHEGG6BFHIGCHHGIFHHIGC<AEIIIHGFEEHHGEFDDEC_Mismatch_0_Sense_+_Library_PoolT
TGCTCGTTTTCACAGTGCTTTGCAGAATTGCGTATTCAAACCGTTGTTGGACATGATTGATTTTTTGCA
>Frequency_1_QualityScore_FFFDFF:CFFDEGH?CEIEIGGHIHCGE@FGGDGCDHGGGIHIIIJGIBHGGGIGDECAEBFFEECEEECC@@>C?=?@B<@@CDCAACCDDBB_Mismatch_1_Sense_+_Library_PoolT
CTTGGGAGGAGGAGATCTTAACAGGTGGTTGATTACAGAAGAAGCTGGAAAACAAAACCCAGAAGAAGATGAAAGCGTAGTTAATGCTGCGATT
>Frequency_1_QualityScore_FFHHHHHJJJHIJJJJJIJJJIJJIIJJEIGIJJJJJIJJJJJJJIIIJJIIHIIJHGFHHHHFF@ADC=BBCDD@BDDEDCCDEDDDDEEEDE_Mismatch_0_Sense_+_Library_PoolT
CAGAATTGCGTATTCAAACCGTTGTTGGACATGATTGATTTTTTGCAAATTGTGTATTCAAACCGTTGTTGGACGTGATTGATTTTTCTATGAA
>Frequency_1_QualityScore_FFHHHHHJJJJJJJJHIJJJJIJJJJEIIHGIJHGIIJJJJJJJJJJJJJJIJJJHHHHHHGFFFFDFDDCDDDDDDDDDBBDDDDCDDEDDDD_Mismatch_0_Sense_+_Library_PoolT
CTTTGCAGAATTGCGTATTCAAACCGTTGTTGGACATGATTGATTTTTTGCAAATTGTGTATTCAAACCGTTGTTGGACGTGATTGATTTTTCT
>Frequency_1_QualityScore_EFHHHHHJJIIJJJIJJJGGIJIIJDHHIIIIIGIJJHIGIJIJGGHIIJIJGJJIIJJHGEHHFFFEFFDEFDEEEDDBBDBDDDBCCDBDBC_Mismatch_0_Sense_+_Library_PoolT
TTTCACAGTGCTTTGCAGAATTGCGTATTCAAACCGTTGTTGGACATGATTGATTTTTTGCAAATTGTGTATTCAAACCGTTGTTGGACGTGAT
>Frequency_1_QualityScore_FFHHHHHJJJJJJJJIIIJJFHGIJJJJJJJJJJJJJJJJJJJJHJJJJJJJJJJJIEHHFFFFDED?BD_Mismatch_0_Sense_+_Library_PoolT
CGTATTCAAACCGTTGTTGGACATGATTGATTTTTTGCAAATTGTGTATTCAAACCGTTGTTGGACGTGA
>Frequency_1_QualityScore_FFHGDHHIIDGHGGHIIEEHHFFEBCDDDBBDDDDDDDDCDDDDDDDCCDDACCDDDDCEDDDDDDDCDCDCC>ACDDD8@BDABB>_Mismatch_1_Sense_+_Library_PoolT
CAGCACCCGGCGGCGCCATTTTTCGCCGAGAGGAGCTGCTCGTTTTCACAGTGCTTTGCAGAATTGTGTATTCAAACCGTTGTTGGA
>Frequency_1_QualityScore_FFHHHHHJJIIIJJJJJJJIJJIJJJJJJIJJJJJJJJJJJIIJJJJJJJJJHHFFDDDDDDDDDDDDDDDDDDDDDDBDDEEDDDBDDDBDDD_Mismatch_0_Sense_+_Library_PoolT
AAAACAAAACCCAGAAGAAGATGAAAGCGTAGTTAATGCTGTGATTCCGACGAACGGGTGGCAGCACCCGGCGGCGCCATTTTTCGCCGAGAGG
>Frequency_1_QualityScore_FFHHHHHJJJJIJJJJJIJJJJJJJJJJJJJJJJJJJIJJJJJJJJJJJHIJJJJJJJJJHHHHHHHFFFDDDDDDDDBDDDDDDDDDDDDDDD_Mismatch_0_Sense_+_Library_PoolT
TTGATTACAGAAGAAGCTGGAAAACAAAACCCAGAAGAAGATGAAAGCGTAGTTAATGCTGTGATTCCGACGAACGGGTGGCAGCACCCGGCGG
>Frequency_1_QualityScore_FFGHHHHIJHHIJIJJJJJJIJJHIJJJIJFIIJJJIJJJJJJJJIJIGJJGJGHIGGHGCHIIGHHHHHFF_Mismatch_0_Sense_+_Library_PoolT
CAAATTGTGTATTCAAACCGTTGTTGGACGTGATTGATTTTTCTATGAATTGGTTGATGAATTTGAAATTCA
>Frequency_1_QualityScore_FFHHHHHJJJJJIJIHHHGJJJJIGIJJIJJJIIJIJJJIGIIJHIIJJJJGHJIJJJJJIIJIHGGIIIJIIIJJJIIHHHHCEEFFF@BCED_Mismatch_0_Sense_+_Library_PoolT
ATTGATTTTTCTATGAATTGGTTGATGAATTTGAAATTCAATTGTTCTCTGTTGGCTTTGATTCAGAATAAATCCTTAGTATAATAGGGTTAAG
>Frequency_1_QualityScore_FFHHHHHJJJHJJJJJJHIJHIIIJIHIJJJJJJIJJIIIJIJHJJHIJJGHIJIHJJJJHH_Mismatch_0_Sense_+_Library_PoolT
ATTCAAACCGTTGTTGGACGTGATTGATTTTTCTATGAATTGGTTGATGAATTTGAAATTCA
>Frequency_1_QualityScore_FFHAHDHEEHEDEEEGGB>FGG:@8BFAHCFEIG==CCHGII7=>77?;??8=BB>?BCDC@?:8(>@A4:>@ACCC3(4::CCC::C@B3>AA_Mismatch_0_Sense_+_Library_PoolT
CCGATTGCAAAAGCAGGCGCCGTGTAAAATTCAGTTGAAAAGTCTGTCCCCGGATTGGATGGGTTTATCTTGCAGAAGTCCAATTCCATTTTTA
>Frequency_1_QualityScore_DFHHHHHJJIIJJJJJJJJJIJJJJJJJJJJJHIJIJJJEIJIJIJGIEIJGHHFFDDDDD?BDDCDDDDDDDDDDDDDDDDDDEEDDDDDDDB_Mismatch_1_Sense_+_Library_PoolT
TGGAAAACAAAACCCAGAAGAAGATGAAAGCGTAGTTAATGCTGCGATTCCGACGAACGGGTGGCAGCACCCGGCGGCGCCATTTTTCGCCGAG
>Frequency_1_QualityScore_FFHHHHHJJJIJGHGIIJIIIIJ8BHBFIFHHDGGGIJJIIJ=@EAGHEHHCHGFDFFFEEEDEDDCCDCBDBDDDDDDDCCCCADDDCDDDDB_Mismatch_0_Sense_+_Library_PoolT
CCGCTCCTTGTCTCGCCCTTGGGAGGAGGAGATCTTAACAGGTGGTTGATTACAGAAGAAGCTGGAAAACAAAACCCAGAAGAAGATGAAAGCG
>Frequency_1_QualityScore_FFHHHHGJGHIJIJJJJJIIJJJJHJGIJJJJJJJJJJJJJJJIJJJIHGICHIHIHEHBFEFFFEDEECCDB9?@CCCEDACCCDDDDCDCD?_Mismatch_0_Sense_+_Library_PoolT
TTGCAGAAGTCCAATTCCATTTTTATCTCCGCTCCTTGTCTCGCCCTTGGGAGGAGGAGATCTTAACAGGTGGTTGATTACAGAAGAAGCTGGA
>Frequency_1_QualityScore_FFHHHHHJJIJJJJJJJJJJJIJJJJJJJIJJJJJJJHIIJJJJJGHFHGHIIJJJJJIJJJ_Mismatch_0_Sense_+_Library_PoolT
TGTTCTCTGTTGGCTTTGATTCAGAATAAATCCTTAGTATAATAGGGTTAAGATTAACTCTA
>Frequency_1_QualityScore_FFHHHHHJJJJIJJJJJHJIIJJIJJJJJJJJJJJJ_Mismatch_0_Sense_+_Library_PoolT
ATTTTTCTATGAATTGGTTGATGAATTTGAAATTCA
>Frequency_1_QualityScore_FFHGHHHJJJJJJJJJJJJJGGHHIJJJJJJJJJJJJJJJJJJJGIHHHDFDEDDDDDDDDDDDDDDDDBBDEEDDDDDDBDBBDBDDDDDDDD_Mismatch_0_Sense_+_Library_PoolT
CCCAGAAGAAGATGAAAGCGTAGTTAATGCTGTGATTCCGACGAACGGGTGGCAGCACCCGGCGGCGCCATTTTTCGCCGAGAGGAGCTGCTCG
>Frequency_1_QualityScore_FFHHHHHJJJJJJJJJJJJJJJJJJJJIJ?HHJJIJJJJJJJJHIJIJJIGIJJIIIJJJJHHHFDDDDDDD?DDDDBBDDDDDDDDDDDDDB?_Mismatch_0_Sense_+_Library_PoolT
ACAGAAGAAGCTGGAAAACAAAACCCAGAAGAAGATGAAAGCGTAGTTAATGCTGTGATTCCGACGAACGGGTGGCAGCACCCGGCGGCGCCAT
>Frequency_1_QualityScore_DDFDAF<?CEFGGGCE?EFGAEFF?<DFHH>@GHI\<FC@AEHHB7?CEC:>>@DDC<>CC>3;@CA@3;@CCDCBCCCAA=&5<B?:A:AC:?_Mismatch_0_Sense_+_Library_PoolT
GCCGTGTAAAATTCAGTTGAAAAGTCTGTCCCCGGATTGGATGGGTTTATCTTGCAGAAGTCCAATTCCATTTTTATCTCCGCTCCTTGTCTCG
>Frequency_1_QualityScore_DDHHHHHJJJJJIJJJJJJJJJJJJJJHJJJJJJJJJJJJHIJIIJJJJHHHFFFFFFFEEEEEDDECC@CDDCBDDDDEDEEDDC_Mismatch_1_Sense_+_Library_PoolT
TGGACATGATTGATTTTTTGCAAATTGTGTATTCAAACCGTTGTTGGACGTGATTGATTTTTCTATGAATTGGTTGATGAATTGGA
>Frequency_1_QualityScore_FFHHHHHJJHIJJJJJJJJJJJJJJJJIJJJJIHIHIJJJJJIJIJHIIIIJIJJHBHHFFFFFFEEEECEEECDEEDDDDDDDDECDEDDEDD_Mismatch_0_Sense_+_Library_PoolT
CGTTGTTGGACATGATTGATTTTTTGCAAATTGTGTATTCAAACCGTTGTTGGACGTGATTGATTTTTCTATGAATTGGTTGATGAATTTGAAA
>Frequency_1_QualityScore_FFHHHHHJJJJIJJJJIJJIJJIJJHIJIGIHIJJJJJJJJJIJIJJJIJHHHHHEFFFFFFFECDBDDDBDBDDDBDDDEDDDDEDDDDEEDD_Mismatch_0_Sense_+_Library_PoolT
GCAGAATTGCGTATTCAAACCGTTGTTGGACATGATTGATTTTTTGCAAATTGTGTATTCAAACCGTTGTTGGACGTGATTGATTTTTCTATGA
>Frequency_1_QualityScore_FDHHHHHJJJJJJJIJIIIHHFFFFFEEDDDDDDDDDDDDDDDDDD@DDDDDD@@ACDDDDDDCDCDDDCDB>BDDD@DDCBB<BD<ABD@CCD_Mismatch_0_Sense_+_Library_PoolT
GTGGCAGCACCCGGCGGCGCCATTTTTCGCCGAGAGGAGCTGCTCGTTTTCACAGTGCTTTGCAGAATTGCGTATTCAAACCGTTGTTGGACAT
>Frequency_1_QualityScore_FFFHHGHIIIJFIJJGJJIJIJJJJIJJJJJJHIJJJJJJJIJHIJIHGJIIJJJHHHHHHFFFFFFE_Mismatch_1_Sense_+_Library_PoolT
GGTTGGACATGATTGATTTTTTGCAAATTGTGTATTCAAACCGTTGTTGGACGTGATTGATTTTTCTA
>Frequency_1_QualityScore_FFHHHHHJJJJJIJGIGIJJJJJIJBGIGHIFHHGJJJJJJJJJFHIGIHHHGHFFF@EFCEEEEDDDDCDDDDDDDDDDDDDDDDDDDDDDDD_Mismatch_0_Sense_+_Library_PoolT
CTCCGCTCCTTGTCTCGCCCTTGGGAGGAGGAGATCTTAACAGGTGGTTGATTACAGAAGAAGCTGGAAAACAAAACCCAGAAGAAGATGAAAG
>Frequency_1_QualityScore_FFHHHHHIJJJJJJJJJJJJJJJJJJJJJJJJJJJJJJJJJJJJJIIJCHHFHIIHHHGFFFFFFFD>CBBBDDDDEDDDDDDDDDDDDDD_Mismatch_0_Sense_+_Library_PoolT
CAGAAGTCCAATTCCATTTTTATCTCCGCTCCTTGTCTCGCCCTTGGGAGGAGGAGATCTTAACAGGTGGTTGATTACAGAAGAAGCTGGA
>Frequency_1_QualityScore_FFHHHHHJJJJIJIFHHHJJJJJCGGIIJJJFHHHHADEFFEEEEEEEDDDDDDDCDDDDDDDD;BDDDC>CCDDBBBBD@ACDDDDDBDD@BB_Mismatch_0_Sense_+_Library_PoolT
AAGACACGACCACGATGCGCCTGAGCCCGGGAGTCGATCCTCTGTCTCTCAGACCAAGCGGCGGCCTCTTAGCCGATTGCAAAAGCAGGCGCCG
>Frequency_1_QualityScore_AD>C::DF+<EDFADC9;@FGFCBGDBD6089B*98B8CBB4@AF9FEIFEB?EF@@D:;;>5=;????3:::@AA5>(>;+3:95AAB:3>@@_Mismatch_1_Sense_+_Library_PoolT
ATTTTTCGACGAGAGGAGCTGCTCGTTTTCACAGTGCTTTGCAGAATTGCGTATTCAAACCGTTGTTGGACATGATTGATTTTTTGCAAATTGT
>Frequency_1_QualityScore_FFHHHGHIJJJJJGGHHJIIIJJJJGHIIIJJJJIJJJJJJIJJJJJJJJJJJJIJIIHHHHHHHFFFFDDDDDDDDDDBDDDEDDEDEDDDDE_Mismatch_0_Sense_+_Library_PoolT
TTTGCAGAATTGCGTATTCAAACCGTTGTTGGACATGATTGATTTTTTGCAAATTGTGTATTCAAACCGTTGTTGGACGTGATTGATTTTTCTA
>Frequency_1_QualityScore_FFHFHHHJJJJJJIIHIIIIGEHGEGHGIJJIJIIJGIHGGGIJJJIIIJJIIJIHEFHHHFFFEFFFE>CEEDDBDBBBDBCDD@<BCEDDDD_Mismatch_0_Sense_+_Library_PoolT
CAGTGCTTTGCAGAATTGCGTATTCAAACCGTTGTTGGACATGATTGATTTTTTGCAAATTGTGTATTCAAACCGTTGTTGGACGTGATTGATT
>Frequency_1_QualityScore_FFHHGHHJJJJJJJJJJJJJIJJJJIIJGIIJJJJJJIJJJIJIIJJIFHIHHHGGHHFFFFFFEEEECDEEDDCDDCDDEDDEDDACDCDDDC_Mismatch_1_Sense_+_Library_PoolT
TTGGACATGATTGATTTTTTGCAAATTGTGTATTCAAACCGTTGTTGGACGTGATTGATTTTTCTATGAATTGGTTGATGAATTTGAAATGCAA
>Frequency_1_QualityScore_FFHHHHHJJJJJJHIHIJJJJJJJJJHIJHIIJIIJHIIJJJJJJIJJJJHIIHIJJIJGHIHIHHHHHAEFFFFFFEDEEEEEDEDDDDDDDD_Mismatch_0_Sense_+_Library_PoolT
TTTTTGCAAATTGTGTATTCAAACCGTTGTTGGACGTGATTGATTTTTCTATGAATTGGTTGATGAATTTGAAATTCAATTGTTCTCTGTTGGC
>Frequency_1_QualityScore_FFHHGHHJHIIJJJJJJJJJJJJJJJJJGHIJJJJJJJJFHIJJHIJHH?EDFFFFFDDCEEEDDDCCCACDDEEEEEDDDDDDDBDDDDCDDD_Mismatch_0_Sense_+_Library_PoolT
AGGCGCCGTGTAAAATTCAGTTGAAAAGTCTGTCCCCGGATTGGATGGGTTTATCTTGCAGAAGTCCAATTCCATTTTTATCTCCGCTCCTTGT
>Frequency_1_QualityScore_FFHHHHHJJJJJJJJJJJJJJHGIJJJJJJJJHJJHIIJJIGJJJJJJGIJJJJJJIJHHHHHHFFFFFFFEEEDDDDDDDDDDDDDDDDEDDE_Mismatch_0_Sense_+_Library_PoolT
ACAGTGCTTTGCAGAATTGCGTATTCAAACCGTTGTTGGACATGATTGATTTTTTGCAAATTGTGTATTCAAACCGTTGTTGGACGTGATTGAT
>Frequency_1_QualityScore_FFHHHHHJJIIJGIJJJJHHGEHIJIJJJJJJIJJJIGIJJJJJJJJJJJJJJJIJJIJJJJJIJJJEHFGIJJJJIJHHHHHHHFCDFFDEEE_Mismatch_0_Sense_+_Library_PoolT
GATTTTTCTATGAATTGGTTGATGAATTTGAAATTCAATTGTTCTCTGTTGGCTTTGATTCAGAATAAATCCTTAGTATAATAGGGTTAAGATT
>Frequency_1_QualityScore_FFG1C;:BD?@<?CDDCCCDCD+8?&8?CCCEDDDDCDDDDCCDDBDDCCBABD@<?@BBDDCACDDDC>>@A@@@DDCD@@@CDCCCCCDDDD_Mismatch_1_Sense_+_Library_PoolT
GGGGGGAGGAGATCTTAACAGGTGGTTGATTACAGAAGAAGCTGGAAAACAAAACCCAGAAGAAGATGAAAGCGTAGTTAATGCTGTGATTCCG
>Frequency_1_QualityScore_FFHHHHHGIIIIEGGIIGGGIGIIIIIIIIIJDHIIJJIJIJEGIIIJJGEGHIHHEEEBE?ACECDDDCDCDEEEDEEE<>:<<?C@CCADDC_Mismatch_0_Sense_+_Library_PoolT
AACCGTTGTTGGACATGATTGATTTTTTGCAAATTGTGTATTCAAACCGTTGTTGGACGTGATTGATTTTTCTATGAATTGGTTGATGAATTTG
>Frequency_1_QualityScore_FFHHHHHJJJJJIJJJIJJJJJJJJIIJJJJHIIGJJJJJJJJJHJJIJJJIIJHIHHHHHHGFFFFFFCEEEEEEDDDDDDDECEEDDDCDDD_Mismatch_0_Sense_+_Library_PoolT
TTGTTGGACATGATTGATTTTTTGCAAATTGTGTATTCAAACCGTTGTTGGACGTGATTGATTTTTCTATGAATTGGTTGATGAATTTGAAATT
>Frequency_1_QualityScore_FFHHHHHJIJJJJJJGIJHHHIJJGIIJJJJJJJJGIIJIJ9DHHIIJJJJJIGJJJIJIJJJIHFHHHH_Mismatch_1_Sense_+_Library_PoolT
TCAAACCGTTGTTGGACGTGATTGATTTTTCTATGAATTGGTTGATGAATTTGAAATTCAATTGTTCTCA
>Frequency_1_QualityScore_FFHHHHHJJJJHHHIIIJJJJJIHIJJJJJJIJJJJJHHFBDDDDDDDDDDDDDDDDDDDBBDEEDDDD<@BD>BDBDDDDDDDD@BBDCCCCD_Mismatch_0_Sense_+_Library_PoolC
AGATGAAAGCGTAGTTAATGCTGTGATTCCGACGAACGGGTGGCAGCACCCGGCGGCGCCATTTTTCGCCGAGAGGAGCTGCTCGTTTTCACAG
>Frequency_1_QualityScore_FDGHGHHIJHIJIJJJIJJJDGGHIIIJJJJJJJJJJJJJJJJIJIJJIGHHHHHFFDFEECEEDDDDCCCDBDDDEEDDDDCDDDEEEEDCDD_Mismatch_0_Sense_+_Library_PoolC
GAGGAGGAGATCTTAACAGGTGGTTGATTACAGAAGAAGCTGGAAAACAAAACCCAGAAGAAGATGAAAGCGTAGTTAATGCTGTGATTCCGAC
>Frequency_1_QualityScore_FFHHHHHJIGIJJGJIJJFHIJIJJIIJJEHHFDDDDD@DDEECDDDDBDDBBB?@BBCDCDB;BDDCD>@CACCDCCACCDCDDDDEDDDDDD_Mismatch_1_Sense_+_Library_PoolT
GCGATTCCGACGAACGGGTGGCAGCACCCGGCGGCGCCATTTTTCGCCGAGAGGAGCTGCTCGTTTTCACAGTGCTTTGCAGAATATCGTATTC
>Frequency_1_QualityScore_FFHHHHGHIIGIJJJJIIJJIJIIJIJJIIIJJJJHIIJJIJJIJGFIEIJJIIHGIIIJJJBHIGIGGHHEEHFEFDDBACCCDDDDDBCDD<_Mismatch_0_Sense_+_Library_PoolT
TTCTCTGTTGGCTTTGATTCAGAATAAATCCTTAGTATAATAGGGTTAAGATTAACTCTATCGGACATGGTCTCGGACAGAGTCCCCTCAAGGA
