# Supplementary material for: Differential Gene Expression Reveals Candidate Genes for Drought Stress Response in Abies alba (Pinaceae)
Source: PLoS One. 2015 Apr 29;10(4):e0124564. doi: 10.1371/journal.pone.0124564 (PMC4414588; doi:10.1371/journal.pone.0124564)
Supplement: S3 File — (GZ) [file pone.0124564.s003.gz › comp16631_c0_seq1.fa]

>comp16631_c0_seq1 len=528 path=[1:0-303 635:304-312 644:313-489 491:490-527] : tr|A9P233|A9P233_PICSI Putative uncharacterized protein OS=Picea sitchensis PE=2 SV=1 e-value: 5e-23 blast score:  108
AAGAAATTGTGCTCTCCGCGCTGCTACAGTAATTGCCCCAACATCATCGAACTCTACTTCAATCTTGCAGCAGGGGAAGGTAACTACTTGCCCCGCCTATGCGAGGTTCAGAGAAGCGGAGACCGTCGGATGATAAGCGAAGTGAACATAACGGCCAAATCATTTGCAGTTGCTCCTGCAACAATTGGTTTTGGACCCTAACAATCTCTCCCACTTCGGCTTCGTCTCTGTCTCCCGTTTGTTCATAGTTAGTCATTAAAGTAAGTTTTTACATTTTATCTGAATCATTGTTTATTCCTGTAAATAATCTTATGCTTTATTGCGTGTGCTCTAGGATGAGCTCATTGAATCCTACCGAGTTTGTATGCTACAACATCCTTCGAGGATGATTTCATTGTATCCTAGCCTGTTCATCTTTGTGCTGTGACAATGTCTGCCTATTTCTATGTCTACTATATTTTCCCACTCTGGATTAGAAACATTATCACGGAAATAAAAGATTTTTTTTGGTGTATTCAAAGGTTTTAA

>Frequency_7_QualityScore_FFGGHHGIJJIIIJJIHIIIJIJJJJJIJJJJJJJJJJIJJJHIHIIIIIIIJIIIIGIJJJJIIJHIIHIIHIHIIIIGGHGGGGGFEEEDED_Mismatch_0_Sense_+_Library_PoolT
AGGATGATTTCATTGTATCCTAGCCTGTTCATCTTTGTGCTGTGACAATGTCTGCCTATTTCTATGTCTACTATATTTTCCCACTCTGGATTAG
>Frequency_6_QualityScore_FFHHFHHJHIJJJJJIJJJJIJJJJIJJJJJJJIJJIJJJJJJJJIJIIIIIJJJJJJJJJIJJJIIGIIHIHIIIHGGGGGFFFFEEEEEEDD_Mismatch_1_Sense_+_Library_PoolT
AAAGTAAGTTTTTACATTTTATCTGAATCATTGTTTATTCCTGTAAATAATCTTATGCTTTATTGCGTGTTCTCTAGGATGAGCTCATTGAATC
>Frequency_5_QualityScore_FFHHHGFIIIIHGIIIGHHIIGIIHGHGHIIGIHHHIIHHHHIHEGIIHHIIIIJHIJIIIIIIIIIIEFFGIGHGGHGGGGFEFEDDEDDEDE_Mismatch_0_Sense_+_Library_PoolT
ATTGTATCCTAGCCTGTTCATCTTTGTGCTGTGACAATGTCTGCCTATTTCTATGTCTACTATATTTTCCCACTCTGGATTAGAAACATTATCA
>Frequency_5_QualityScore_FFHHHHHJJJJJJJJIHIIHIIIIIJIJIJJIJJJJJJJJJJJJJJJJJJJJJIIJIHIIIHGGHIIHGGHHGFGFFGFEFFFFEEEEEDDEEE_Mismatch_0_Sense_+_Library_PoolT
GCTACAACATCCTTCGAGGATGATTTCATTGTATCCTAGCCTGTTCATCTTTGTGCTGTGACAATGTCTGCCTATTTCTATGTCTACTATATTT
>Frequency_5_QualityScore_FFHGHGHIIJIJJJJJIHIIHIHIGIIIIIHIIIJIIHIJIJJIJJJJJJJJJJJJIIIIJIHJIJJIIIHHIHHIHIIHHGHHEGEE@A_Mismatch_0_Sense_+_Library_PoolT
TAGCCTGTTCATCTTTGTGCTGTGACAATGTCTGCCTATTTCTATGTCTACTATATTTTCCCACTCTGGATTAGAAACATTATCACGGAA
>Frequency_5_QualityScore_FFHHHHHJJJJJJJJHIJHIJHIIJIIJJJJJJJJJIJJJJJIJJJJJJJJJJJJJJIIIHHIIIIIIIIIIEHHGGGFFFFFFDEEDEEEEEE_Mismatch_0_Sense_+_Library_PoolT
CTACAACATCCTTCGAGGATGATTTCATTGTATCCTAGCCTGTTCATCTTTGTGCTGTGACAATGTCTGCCTATTTCTATGTCTACTATATTTT
>Frequency_4_QualityScore_FFHHGHGIJJIJJIIIIIJJIJJJIHIJJJHHIHHGIIHIIIIIIIIJIJJGHHIIIIIIIIIIIIHGGGIIIIIHGHEEFFEFFECDEEEEED_Mismatch_0_Sense_+_Library_PoolT
TTGTATCCTAGCCTGTTCATCTTTGTGCTGTGACAATGTCTGCCTATTTCTATGTCTACTATATTTTCCCACTCTGGATTAGAAACATTATCAC
>Frequency_4_QualityScore_FEGGGGGIIIIIIIJJHIIIJIIIIHHEFHIIIJIJIIGIIJJJIIJHGIIJJJJGIIJIHIIIIJJIIGHIIHHGIIIHHGGGGEEEC>A_Mismatch_0_Sense_+_Library_PoolT
CTAGCCTGTTCATCTTTGTGCTGTGACAATGTCTGCCTATTTCTATGTCTACTATATTTTCCCACTCTGGATTAGAAACATTATCACGGAA
>Frequency_4_QualityScore_FFHHHHHJIJJJJJIIJJJJJIIJIJJHJJJJJJJIJJHIIJJJJJJJJJIJJJJIJJIJIIEHIIGGGFGGGFFEFEEEEEEDDBCDCDDDEE_Mismatch_1_Sense_+_Library_PoolT
CTGTAAATAATCTTATGCTTTATTGCGTGTTCTCTAGGATGAGCTCATTGAATCCTACCGAGTTTGTATGCTACAACATCCTTCGAGGATGATT
>Frequency_4_QualityScore_CEGGGHHHIIIIHIJIGIJIIJIJIJJIIHCAEGGIIIIIIIIIHIHHIIGIIIIGGGHFGGEEF?BCCCCBBA@ABCCCCCBCDCCBA@CCD>_Mismatch_0_Sense_+_Library_PoolT
CTCCTGCAACAATTGGTTTTGGACCCTAACAATCTCTCCCACTTCGGCTTCGTCTCTGTCTCCCGTTTGTTCATAGTTAGTCATTAAAGTAAGT
>Frequency_4_QualityScore_FFHHHHHJJJJIIJJJJJIJJJJJHIJIIJJJJJJIJJJJIIJJJIJJJJIJIIIIJJIJJJJJJIIIIGIIHHHHGGFFEEEEDDDDC>BCCE_Mismatch_1_Sense_+_Library_PoolT
CTGTGACAATGTCTGCCTATTTCTATGTCTACTATATTTTCCCACTCTGGATTAGAAACATTATCACGGAAATAAAAGATTTTTTTTGGTGTAA
>Frequency_4_QualityScore_EEGHHGHHIIJIJJIIIJHIIIIIIIIIJIIJJIIIIJJJIJIIJJJIIIIIJJJJJIHIGIIHIIIJIGEGIIGGHGGGFEDDAADDBDEEDE_Mismatch_0_Sense_+_Library_PoolT
TTATCTGAATCATTGTTTATTCCTGTAAATAATCTTATGCTTTATTGCGTGTGCTCTAGGATGAGCTCATTGAATCCTACCGAGTTTGTATGCT
>Frequency_4_QualityScore_EEGHCEDHEHIIHGCHEECEEFGGGHIGHGGGFHIGDGGHICFGGIIHIHIGHHGHHGCFD?DFEEEGEDDCFFFDEDDEBDDECCCDCABCBC_Mismatch_0_Sense_+_Library_PoolT
TACAACATCCTTCGAGGATGATTTCATTGTATCCTAGCCTGTTCATCTTTGTGCTGTGACAATGTCTGCCTATTTCTATGTCTACTATATTTTC
>Frequency_4_QualityScore_EEGHHHHJIHIIJIIJIIIJJIIIJJJJJJJJJIIIIIIIJJIIJJIJJJJJIIIJJIIJHGHIHIIIIGHIIIIIIIGFCEEDEDDDEDCDDC_Mismatch_0_Sense_+_Library_PoolT
TCATCTTTGTGCTGTGACAATGTCTGCCTATTTCTATGTCTACTATATTTTCCCACTCTGGATTAGAAACATTATCACGGAAATAAAAGATTTT
>Frequency_4_QualityScore_FFHHHGHJIIJJJIJIIJEHIIIIHIJHIJJJJJJJJJJJJJJJJIIGHHIHGGGGFFEEEEEECCDDCCDDDDDDDDACCCDDEDDDDDDDDC_Mismatch_0_Sense_+_Library_PoolT
GTCGGATGATAAGCGAAGTGAACATAACGGCCAAATCATTTGCAGTTGCTCCTGCAACAATTGGTTTTGGACCCTAACAATCTCTCCCACTTCG
>Frequency_3_QualityScore_FFGGGGHIJIIFFHIIIIIIIIIIIJIHIIJJJHIIHIFG>EHIJJEIHGIIIIGHGCFGFDBCDBDECA@@@CBCDCBC@ACCDDBCCCCDC>_Mismatch_0_Sense_+_Library_PoolT
GATAAGCGAAGTGAACATAACGGCCAAATCATTTGCAGTTGCTCCTGCAACAATTGGTTTTGGACCCTAACAATCTCTCCCACTTCGGCTTCGT
>Frequency_3_QualityScore_EFHHHGHJJJJIJIJJJIIJIIJIJJJIJIHIIJJIJIJJIHGIJJJIJJJJJIJJJJJJJIGGH@DGGEFGGFFFFFEEDDDECDDCACBCCD_Mismatch_0_Sense_+_Library_PoolT
TTCCTGTAAATAATCTTATGCTTTATTGCGTGTGCTCTAGGATGAGCTCATTGAATCCTACCGAGTTTGTATGCTACAACATCCTTCGAGGATG
>Frequency_3_QualityScore_FFHHHHHJIJJJJJJJJJJJIJJJJJJJJJJJJJJJJJIIHIJIJJJJJJIJJJJJGIJIIJJJJIJGIHIJJIJHIIIIGGGGGGEEFFEEED_Mismatch_0_Sense_+_Library_PoolT
TTTCATTGTATCCTAGCCTGTTCATCTTTGTGCTGTGACAATGTCTGCCTATTTCTATGTCTACTATATTTTCCCACTCTGGATTAGAAACATT
>Frequency_3_QualityScore_FFGHHHHHIJJJJJJJJJIJJJJJJJJJJIJJJJJJJJJIJJJJJJJIIIIJIIJIJJJIJJJJJHIJIGHIJIIHHGHGHFEDDFEEDDEEED_Mismatch_0_Sense_+_Library_PoolT
CGAGGATGATTTCATTGTATCCTAGCCTGTTCATCTTTGTGCTGTGACAATGTCTGCCTATTTCTATGTCTACTATATTTTCCCACTCTGGATT
>Frequency_3_QualityScore_EEGHHGHGIIGGIGGIGGGHDHEGHGIHHHIGIHHFGHIIIHIIIIHIIIHHGHIJJIHHEHIIIFIHGGHHHGGHIGFEGFGFEDDDEFED@?_Mismatch_0_Sense_+_Library_PoolT
TCTCCCGTTTGTTCATAGTTAGTCATTAAAGTAAGTTTTTACATTTTATCTGAATCATTGTTTATTCCTGTAAATAATCTTATGCTTTATTGCG
>Frequency_3_QualityScore_FFGHHHHJJJIJJJJIHIJJJJJIIJIIJJJJIJHIJIIHIJIJJJJJHIHHHIJGIHIIJIGIIHHHHGHHIJIIJHHHHGGFFFFFEDBC>A_Mismatch_1_Sense_+_Library_PoolT
TTTACATTTTATCTGAATCATTGTTTATTCCTGTAAATAATCTTATGCTTTATTGCGTGTTCTCTAGGATGAGCTCATTGAATCCTACCGAGTT
>Frequency_3_QualityScore_EEDGEDDHEGCFEEH?HIIDHIEEAFHH?FDDGIDFEGGEEAFHCFCAFHEDD@@AAAC@CGFGHFB>BADD>CEC=<BBDBABBDDDBDDD@@_Mismatch_0_Sense_+_Library_PoolT
TGCTACAACATCCTTCGAGGATGATTTCATTGTATCCTAGCCTGTTCATCTTTGTGCTGTGACAATGTCTGCCTATTTCTATGTCTACTATATT
>Frequency_3_QualityScore_EFHHHHGIJIJIIHJIHJJJJIJJJJJJJJJJJJHJIJIIJIIJIHHIIIJIJJIJJIJJJIJJJIIGHHFGGEEFFFFEDECDDDDDDDDDAC_Mismatch_0_Sense_+_Library_PoolT
TTTATTCCTGTAAATAATCTTATGCTTTATTGCGTGTGCTCTAGGATGAGCTCATTGAATCCTACCGAGTTTGTATGCTACAACATCCTTCGAG
>Frequency_3_QualityScore_FFHHHHHJJJJJJJJHJJJJIJJIIJJJIJJJJJJJJJJJJIIJIIJJJJJJIJJJJJJJIJIJJJGHGEGGHIIIHGGGGGFEEEAB_Mismatch_0_Sense_+_Library_PoolT
GCCTGTTCATCTTTGTGCTGTGACAATGTCTGCCTATTTCTATGTCTACTATATTTTCCCACTCTGGATTAGAAACATTATCACGGAA
>Frequency_3_QualityScore_FFHGHHHIIIJJHIJHIJJJIHIJJJJJJIIIGGIJJHIIJJJJHIJJJHIHIIHHHHFFFFFEBCEEEDCDDDDDDDDCDCDDCDDDDDDDDD_Mismatch_0_Sense_+_Library_PoolT
AAGTGAACATAACGGCCAAATCATTTGCAGTTGCTCCTGCAACAATTGGTTTTGGACCCTAACAATCTCTCCCACTTCGGCTTCGTCTCTGTCT
>Frequency_3_QualityScore_FFHHHFGEGHIFBGHHGIIIGGIFBDGEHHFGFGFIGHDGEHHIHIHIHGF8@=B_Mismatch_0_Sense_+_Library_PoolT
TTCCCACTCTGGATTAGAAACATTATCACGGAAATAAAAGATTTTTTTTGGTGTA
>Frequency_3_QualityScore_FFHHHFHIIJJJJJJJJJJIJJJJJJJIJHJJJIJJJJJJJJJJJJJJJJJJGIJIJJIIJIIIGHHGGEFGFFFFEEEEEEEEEDDDDDDDDD_Mismatch_0_Sense_+_Library_PoolT
CTAGGATGAGCTCATTGAATCCTACCGAGTTTGTATGCTACAACATCCTTCGAGGATGATTTCATTGTATCCTAGCCTGTTCATCTTTGTGCTG
>Frequency_1_QualityScore_FDGHGHHIGGIGIJIJJIIJIJIGIIGGIGIGHFHIJJJJJJHIJGGGIIJIEHIFHIGIJIIEHHFHEEDFFFDFACBCEDCDDDCDCDDDDC_Mismatch_0_Sense_+_Library_PoolC
CTAGGATGAGCTCATTGAATCCTACCGAGTTTGTATGCTACAACATCCTTCGAGGATGATTTCATTGTATCCTAGCCTGTTCATCTTTGTGCTG
>Frequency_3_QualityScore_FFHHHHHJJJIIJJJJJJJJJJJJJJJJJJJJJJJJJIJJIIIIJIJJJJJJHIJJJJIJJIJJJJJIJIJIJIHIIIIHHGGFFFFFEFE_Mismatch_0_Sense_+_Library_PoolT
GATTTCATTGTATCCTAGCCTGTTCATCTTTGTGCTGTGACAATGTCTGCCTATTTCTATGTCTACTATATTTTCCCACTCTGGATTAGAA
>Frequency_3_QualityScore_EEGHGGFCHIHIIIGGFIHHIGGGHDHGGHGGHFHHIHIFIFHHIHIIBGFGGFGHHIGBFAEFIFIEGFFGIDGFFFDFCFDA@@ADDDBCD?_Mismatch_0_Sense_+_Library_PoolT
TTCGAGGATGATTTCATTGTATCCTAGCCTGTTCATCTTTGTGCTGTGACAATGTCTGCCTATTTCTATGTCTACTATATTTTCCCACTCTGGA
>Frequency_3_QualityScore_FDGHHFGIIIIJJJJJJIJJIIIJIIJIIIIIIJIJJJIGIJJJJJJJJJIIJJJJIJJJJJIJHIHIH@DHGGFFGGFFEDEEEFEEEEDFEE_Mismatch_0_Sense_+_Library_PoolT
GTTTGTATGCTACAACATCCTTCGAGGATGATTTCATTGTATCCTAGCCTGTTCATCTTTGTGCTGTGACAATGTCTGCCTATTTCTATGTCTA
>Frequency_3_QualityScore_FFHHHHHJJJJJJJJJJJJHJIIJIJJJJJJJJJJJFHJJJJJJJJJJIIGBFGHIIIIIIIIHGGGEEBDACCDDDDDDDDDDDABCC?CCDD_Mismatch_0_Sense_+_Library_PoolT
GGCCAAATCATTTGCAGTTGCTCCTGCAACAATTGGTTTTGGACCCTAACAATCTCTCCCACTTCGGCTTCGTCTCTGTCTCCCGTTTGTTCAT
>Frequency_3_QualityScore_FFHHHHHJJIJJJJJJJJJJHIJJJJJJJJJJJJJJJJJJJJHIFHIJIIJJJJJIJIJJJIIHHHHBDABDDEEEEDEEEDEEECDDDDDDDD_Mismatch_1_Sense_+_Library_PoolT
TTTATTGCGTGTTCTCTAGGATGAGCTCATTGAATCCTACCGAGTTTGTATGCTACAACATCCTTCGAGGATGATTTCATTGTATCCTAGCCTG
>Frequency_3_QualityScore_FFHHHHHJJJJJJIJJJIGHIIIGGIIHIIJHIIHFHIIJGIGGGIIJIIIIHFIGIIHCFHIIGGFHHFFEFFFFBEEDEDEEDDDCDDEEDD_Mismatch_0_Sense_+_Library_PoolT
TCTCCCACTTCGGCTTCGTCTCTGTCTCCCGTTTGTTCATAGTTAGTCATTAAAGTAAGTTTTTACATTTTATCTGAATCATTGTTTATTCCTG
>Frequency_3_QualityScore_FFHHHHHIIJJJIIJJJJJJHIIJJIIHJJJJJIJJJJJJJJJJJIJJJIIJJJJJJJHHIIJJIJJJIHHIIJIIIHFCFFFEEEEDDDDDDC_Mismatch_0_Sense_+_Library_PoolT
ATCTTTGTGCTGTGACAATGTCTGCCTATTTCTATGTCTACTATATTTTCCCACTCTGGATTAGAAACATTATCACGGAAATAAAAGATTTTTT
>Frequency_3_QualityScore_DFHHHHHJJJJJIIJJIJJJJJJIIJJJJJJIJJIJJJJJIJJJIIJHHIJJIJJJHHHIJHIJIJJJGHHIIJIHHGGFEECDDEDDDEDEDC_Mismatch_1_Sense_+_Library_PoolT
ATCTGAATCATTGTTTATTCCTGTAAATAATCTTATGCTTTATTGCGTGTTCTCTAGGATGAGCTCATTGAATCCTACCGAGTTTGTATGCTAC
>Frequency_3_QualityScore_FFFGFFEIIIIIIHIGGHGFGHHIHGHIHIHHIEHIHIGIGIIJC?DEEDEDDEGD@DDEFFEDBACBDBCCBCC@:@=@CDBCCDABBA;<?B_Mismatch_0_Sense_+_Library_PoolT
GGATGATAAGCGAAGTGAACATAACGGCCAAATCATTTGCAGTTGCTCCTGCAACAATTGGTTTTGGACCCTAACAATCTCTCCCACTTCGGCT
>Frequency_3_QualityScore_EFGHGHHHIIIIHIJIHHHIJFEGIIIFHGHIHIIFHIHHIGGHIJJIGIIHGHHIIJHIHJFIIIIJIHHIIFFHHIEGGGGHGGFFFDDBA?_Mismatch_0_Sense_+_Library_PoolT
TATCCTAGCCTGTTCATCTTTGTGCTGTGACAATGTCTGCCTATTTCTATGTCTACTATATTTTCCCACTCTGGATTAGAAACATTATCACGGA
>Frequency_3_QualityScore_EFHHHHGJJIJJJIIFHIIHIIIJIJJJJJJJJJJJIJHIIIHIHIIIIJIIJHIJJIJIHGIJIHHGHGGGGFFFFEEEEDECCCDDCEECDD_Mismatch_0_Sense_+_Library_PoolT
TTGAATCCTACCGAGTTTGTATGCTACAACATCCTTCGAGGATGATTTCATTGTATCCTAGCCTGTTCATCTTTGTGCTGTGACAATGTCTGCC
>Frequency_3_QualityScore_FFHHHHHIJJJJJIIIJJJJIIJJJIIIIIIJIJJJJJIIIJJJJJHIIHIIIJJJIIJJJJIIJJJJIHIEGDDFFDEEEEEEDCDDDDDDDD_Mismatch_1_Sense_+_Library_PoolT
ATTGTTTATTCCTGTAAATAATCTTATGCTTTATTGCGTGTTCTCTAGGATGAGCTCATTGAATCCTACCGAGTTTGTATGCTACAACATCCTT
>Frequency_3_QualityScore_FEGHHHHJJJJJJJJJJJJJHIJIIJJJJJJJJJJIJJJJJJJJJJJHIJJJJJJJJIIJJJIJHFDGGFGHHHGGFEFFEEEEEEEFEEDEDE_Mismatch_0_Sense_+_Library_PoolT
GTATGCTACAACATCCTTCGAGGATGATTTCATTGTATCCTAGCCTGTTCATCTTTGTGCTGTGACAATGTCTGCCTATTTCTATGTCTACTAT
>Frequency_3_QualityScore_EEHHHHHJJJJJJJJIIJIIIIJIIJJJJJJJJJJJIJJJJJJJJJJIJJJJJJJJJJJJJIHIJIIHIEHHIIIIIHHGGACEDCDDDDCDDD_Mismatch_0_Sense_+_Library_PoolT
TTCATCTTTGTGCTGTGACAATGTCTGCCTATTTCTATGTCTACTATATTTTCCCACTCTGGATTAGAAACATTATCACGGAAATAAAAGATTT
>Frequency_3_QualityScore_FFHGHHHJJJJJIJJJJIIIIJHJJGIIJJJJJHJIIHIJJJJJJJJJIHIIIIIIHHHGHGHGGHHFFFEGEDFFFEEEEEFEFEEEDEDEEE_Mismatch_0_Sense_+_Library_PoolT
TTGTATGCTACAACATCCTTCGAGGATGATTTCATTGTATCCTAGCCTGTTCATCTTTGTGCTGTGACAATGTCTGCCTATTTCTATGTCTACT
>Frequency_2_QualityScore_FFHHHHHJJJJIIIGIJIIIIIJIJIHIIJJJJIJJJIJJJIIIIJJIJIIIIIIJHIJJIIHHIIJJFEIHIIGGGGGGGGFFEEEFFEDEEE_Mismatch_0_Sense_+_Library_PoolT
AACATCCTTCGAGGATGATTTCATTGTATCCTAGCCTGTTCATCTTTGTGCTGTGACAATGTCTGCCTATTTCTATGTCTACTATATTTTCCCA
>Frequency_2_QualityScore_DEGHG;CHIHCGCHGIIGCGICGHCEHCFHHGIIHCGGGDGIGGCGFEDCGGIGFHEGEEGHH;EEGCEEHE?CEGEECCCCCBCA?_Mismatch_1_Sense_+_Library_PoolT
CAAGGTCTGCCTATTTCTATGTCTACTATATTTTCCCACTCTGGATTAGAAACATTATCACGGAAATAAAAGATTTTTTTTGGTGTA
>Frequency_2_QualityScore_FFFGGGGIFIGHIGGIIGIGGIIIJIIIJHIIIJH?FGIIJHHEEE9AEGH9DFGGIIHIIIIGGHEG?=C?@?>=9@CDAADAD6=?5=?B@=_Mismatch_1_Sense_+_Library_PoolT
TTATTGCGTGTTCTCTAGGATGAGCTCATTGAATCCTACCGAGTTTGTATGCTACAACATCCTTCGAGGATGATTTCATTGTATCCTAGCCTGT
>Frequency_2_QualityScore_FFHHGHHIJJJJJIIIJJJJJIIJEIIIIIJJIJJJJIIIJJJIJJIIEIIIIIJIJJIIIIIJIHHHHHFEFDDEEDEEEDEEEDEEEEDEDD_Mismatch_1_Sense_+_Library_PoolT
ATGCTTTATTGCGTGTTCTCTAGGATGAGCTCATTGAATCCTACCGAGTTTGTATGCTACAACATCCTTCGAGGATGATTTCATTGTATCCTAG
>Frequency_2_QualityScore_FFHGHHHIIIIIEIIIIIIIIIIIIGIIIIIIIIIIIIIIIIIIIIIIIIHIIIIIIIHEIIIIIGIIGGEGGEGGGGFGGGDEECDDECCA;A_Mismatch_1_Sense_+_Library_PoolT
TTTTTACATTTTATCTGAATCATTGTTTATTCCTGTAAATAATCTTATGCTTTATTGCGTGTTCTCTAGGATGAGCTCATTGAATCCTACCGAG
>Frequency_2_QualityScore_EEGFGHHIIIIGIIGHIHHHIHIIIGHGIIIIGIIIIGFGHIHHIIIIGIIIEGGGCEHFGGGGGDDHGECEDDCBCCCCC?CCDCCCDA@ABC_Mismatch_0_Sense_+_Library_PoolT
TCTTATGCTTTATTGCGTGTGCTCTAGGATGAGCTCATTGAATCCTACCGAGTTTGTATGCTACAACATCCTTCGAGGATGATTTCATTGTATC
>Frequency_2_QualityScore_FFHHHHHIIJJJJJIIJJIJGIIIJJJJJJJJJJJJJIJIJJJJJIGIIIJIIJJIJJJJJJJIJGHIIIGHGHHGFFFFDDDDDCDAC_Mismatch_0_Sense_+_Library_PoolT
GACAATGTCTGCCTATTTCTATGTCTACTATATTTTCCCACTCTGGATTAGAAACATTATCACGGAAATAAAAGATTTTTTTTGGTGTA
>Frequency_2_QualityScore_FFHHHHHIJJGIIJIIJJIJJJJIEFFHIJJJJJJJJJJJJJJIJIIIIJIJIIIHHHG?BEDACDCDCBCBDCCCEEEDCDDEDDCCDEDDDD_Mismatch_0_Sense_+_Library_PoolT
CAACAATTGGTTTTGGACCCTAACAATCTCTCCCACTTCGGCTTCGTCTCTGTCTCCCGTTTGTTCATAGTTAGTCATTAAAGTAAGTTTTTAC
>Frequency_2_QualityScore_FEHHHHHJJJJJJJIHIIIIJJJJJJJJJJJJJJJIJJJJJJJIIJIJJJJJJJIJJJIIIIJJIJJIJJIJJIJHIGHHGGGFFFFEEEEDED_Mismatch_1_Sense_+_Library_PoolT
GTTAGTCATTAAAGTAAGTTTTTACATTTTATCTGAATCATTGTTTATTCCTGTAAATAATCTTATGCTTTATTGCGTGTTCTCTAGGATGAGC
>Frequency_2_QualityScore_CDGHHHHJJJJJJJIIIJIGHIGIIIHIJJIJJEIIJIGIGIIIEGGIEHIIIGGIGFHGHEIIJGGHFEEFFEFFEEAECEEEEDEDDDCCBD_Mismatch_0_Sense_+_Library_PoolT
TCTCTCCCACTTCGGCTTCGTCTCTGTCTCCCGTTTGTTCATAGTTAGTCATTAAAGTAAGTTTTTACATTTTATCTGAATCATTGTTTATTCC
>Frequency_2_QualityScore_FEGFHHHIIIIIJGIIIJJIIIJIIJGIIJIIIIIIIIIIJIGIIJIIJIJJJIIIJGHGIIHIIGEAGGCBGHHFFEDEEEEEEEDEEEDEDE_Mismatch_1_Sense_+_Library_PoolT
GTATGCTACAACATCCTTCGAGGATGATTTCATTGTATCCTAGCCTGTTCATCTTTGTGCTGTGACAAGGTCTGCCTATTTCTATGTCTACTAT
>Frequency_2_QualityScore_FFHHHHHJJJJJJJJJJJJJJJJJIIJJJIJJJIIJJGGIJJJJIJJJJJJJJIIJJJJIIJJJJJJJIIIIJJIIGIHGHHHGEFFFFFEDED_Mismatch_1_Sense_+_Library_PoolT
TGTATCCTAGCCTGTTCATCTTTGTGCTGTGACAAGGTCTGCCTATTTCTATGTCTACTATATTTTCCCACTCTGGATTAGAAACATTATCACG
>Frequency_2_QualityScore_FFHHHHHJJHHJIIIJJJIJIJJJJIIJJJIIJJIJJJJJJIJJJJJJIJGIIHIIIIIIIJIIIIHIJIHIHIHIJHGGGEEDFEFFEEEEDE_Mismatch_0_Sense_+_Library_PoolT
TCATTAAAGTAAGTTTTTACATTTTATCTGAATCATTGTTTATTCCTGTAAATAATCTTATGCTTTATTGCGTGTGCTCTAGGATGAGCTCATT
>Frequency_2_QualityScore_FFHHHHHJJIIJJHIJIJJJJJJJJJJJIJJJJIJIJJIJJJJJJJJIJJJJIGIIJJJIIJJHIIHHHHGGFFFEECCDCDEEEDDDDDCDEE_Mismatch_0_Sense_+_Library_PoolT
CCTACCGAGTTTGTATGCTACAACATCCTTCGAGGATGATTTCATTGTATCCTAGCCTGTTCATCTTTGTGCTGTGACAATGTCTGCCTATTTC
>Frequency_2_QualityScore_FFHHHHHIJJJJJJIJJJJJJJJJJJIJJJJJJIIIIJJJJIJIIIIIIIJJIGIHIIIHIIFIIIJJJHIIHHHGGFEDAADEDDEEDEDCDD_Mismatch_2_Sense_+_Library_PoolT
CTGAATCATTGTTTATTCCTGTAAACAATCTTAAGCTTTATTGCGTGTGCTCTAGGATGAGCTCATTGAATCCTACCGAGTTTGTATGCTACAA
>Frequency_2_QualityScore_DEHHHEGEGIGIIIIIEHGEHIFAFIGIFIIIIIIIIIIIHICEGGIHHIIGGGGIIIIFFEBCAC_Mismatch_0_Sense_+_Library_PoolT
TCTACTATATTTTCCCACTCTGGATTAGAAACATTATCACGGAAATAAAAGATTTTTTTTGGTGTA
>Frequency_2_QualityScore_FFHHHFHIJIIJIIIEHICHEIIIFIIJIIIIIJIIHGGFEACEDEECCDDDCDCDDDDDCDEEEDECCC?ACCCCCDDCCDDDDCC?CCDBCA_Mismatch_0_Sense_+_Library_PoolT
CGAGGTTCAGAGAAGCGGAGACCGTCGGATGATAAGCGAAGTGAACATAACGGCCAAATCATTTGCAGTTGCTCCTGCAACAATTGGTTTTGGA
>Frequency_2_QualityScore_FCGHHHHJJIJJJJJJJJJJJJIIIJJJIIGIIHIIIIJJJJJHJJJJJIIJJJJJJJIJIJJJJIIJIGIIIGIGIIGHHHGGGFFFFEEECD_Mismatch_0_Sense_+_Library_PoolT
GTATCCTAGCCTGTTCATCTTTGTGCTGTGACAATGTCTGCCTATTTCTATGTCTACTATATTTTCCCACTCTGGATTAGAAACATTATCACGG
>Frequency_2_QualityScore_FFHHFHHJJJIIJJHIIIIJJIIJIJJHIJIJJJJJJHHFFDDEEEDDEEDDDDDDCDDDDDDDDDDDDCCCCABDCDCDDDDCDDDAABCDDE_Mismatch_0_Sense_+_Library_PoolT
GCGGAGACCGTCGGATGATAAGCGAAGTGAACATAACGGCCAAATCATTTGCAGTTGCTCCTGCAACAATTGGTTTTGGACCCTAACAATCTCT
>Frequency_2_QualityScore_FFHHHHGIIJIIJIJJJJJJJJJJJJJJJGIJIJIJJJJJIJJJIJJJJJJJJJJIIIJJJJJIHIIHHGGFFFFFEEDDCDEEDDCCDEEEEE_Mismatch_1_Sense_+_Library_PoolT
ACCGAGTTTGTATGCTACAACATCCTTCGAGGATGATTTCATTGTATCCTAGCCTGTTCATCTTTGTGCTGTGACAAGGTCTGCCTATTTCTAT
>Frequency_2_QualityScore_FEHHHHHJJJIJIJJJJIJJJJIJJJJJJJIJJJIJJJJJJIIJIIIIJJJJJJJJJIIJJJIJIHIJIGGHIIGGGHHGGFFFFEEEEEDEED_Mismatch_0_Sense_+_Library_PoolT
GTAAGTTTTTACATTTTATCTGAATCATTGTTTATTCCTGTAAATAATCTTATGCTTTATTGCGTGTGCTCTAGGATGAGCTCATTGAATCCTA
>Frequency_2_QualityScore_EEEECGE?EEEGHIGIEIIGGEH>EFGGEHIDICFHEGHEIAGGIIG:9DGFGEEGGGGHIGEGEIFFIGHEGGIGIGECG@EDCC@ACDACCC_Mismatch_0_Sense_+_Library_PoolT
ATTAAAGTAAGTTTTTACATTTTATCTGAATCATTGTTTATTCCTGTAAATAATCTTATGCTTTATTGCGTGTGCTCTAGGATGAGCTCATTGA
>Frequency_2_QualityScore_FFHHHHGIJJJJJIIJJJJJJJJJIIJJJJJJJJIJJIJIIJJJJJHJHIIIJJIJIJJJIJIJJJIIJGGGAEFFFEEEEEEDDEDCDDDDDD_Mismatch_0_Sense_+_Library_PoolT
TTGTTTATTCCTGTAAATAATCTTATGCTTTATTGCGTGTGCTCTAGGATGAGCTCATTGAATCCTACCGAGTTTGTATGCTACAACATCCTTC
>Frequency_2_QualityScore_FFHHHHHJJJJIJIIIIIIIIHHIIIJJGIIIHIJJJJJIJJJJJJJJJIJJJIIIIIIJIIIJJIIIJIGGIIIIHHHGGHGFEFFFFEDDDD_Mismatch_2_Sense_+_Library_PoolT
CCCGTTTGTTCATAGTTAGTCATTAAAGTAAGTTTTTACATTTTATCTGAATCATTGTTTATTCCTGTAAACAATCTTAAGCTTTATTGCGTGT
>Frequency_2_QualityScore_FFHHHHHIJJJIIJJJJHJJJIIJJJJJIIIJJJJJIJJJIIIIJJJJIJJJIJJIIIIIIIFGGGIHIEFGIHHHHEDDDDCDCD_Mismatch_0_Sense_+_Library_PoolT
AATGTCTGCCTATTTCTATGTCTACTATATTTTCCCACTCTGGATTAGAAACATTATCACGGAAATAAAAGATTTTTTTTGGTGTA
>Frequency_2_QualityScore_EFHGEHEGGGJIIFFEGCGGEGIIIHHIIGIHGFFEGFH8FDDGI;EEHIIHIGGGICEGHIGHCGEDE@>CEDEECDCCCDCCDCCA@C@?AC_Mismatch_0_Sense_+_Library_PoolT
ATTGCGTGTGCTCTAGGATGAGCTCATTGAATCCTACCGAGTTTGTATGCTACAACATCCTTCGAGGATGATTTCATTGTATCCTAGCCTGTTC
>Frequency_2_QualityScore_FFHHHHHIIJJJJJIJJIIJJJJJIJJJJJJJIJJJJJIJJJJJJIJJIIJJJJIIJIJJIJJJIIIIHGHEEEEEFEEEEEEECEEEFEEEEE_Mismatch_0_Sense_+_Library_PoolT
CGAGTTTGTATGCTACAACATCCTTCGAGGATGATTTCATTGTATCCTAGCCTGTTCATCTTTGTGCTGTGACAATGTCTGCCTATTTCTATGT
>Frequency_2_QualityScore_FFHHHHHIJJGIIGIJIJIJIGIGJJJIIIIIIIFHIIHHIGIIIHIIIIIJJJJJGFIGHHHEFFGGFEDECEEFEEECEEDDCCCEEECCDD_Mismatch_1_Sense_+_Library_PoolT
GTTCTCTAGGATGAGCTCATTGAATCCTACCGAGTTTGTATGCTACAACATCCTTCGAGGATGATTTCATTGTATCCTAGCCTGTTCATCTTTG
>Frequency_2_QualityScore_EFHHHHHIIJJJJJJJJIIJJJJJJIJJJIJJJJJJIIJJJJJJJIJJIJIIJJJJJJJIIJIJIIIJJIIJIIJJIGIIHHHGFFFFECCCEE_Mismatch_0_Sense_+_Library_PoolT
TAGTTAGTCATTAAAGTAAGTTTTTACATTTTATCTGAATCATTGTTTATTCCTGTAAATAATCTTATGCTTTATTGCGTGTGCTCTAGGATGA
>Frequency_2_QualityScore_FFGHGHEGIIHIIIIJJIIIIIHIIIJIIJJJIJJHIIIJIIIJJIIIIEGIIIIIIIJGIIIHIHHHIGGIHIHIIGCEGGGFEEEEEEEEDE_Mismatch_1_Sense_+_Library_PoolT
TTAAAGTAAGTTTTTACATTTTATCTGAATCATTGTTTATTCCTGTAAATAATCTTATGCTTTATTGCGTGTTCTCTAGGATGAGCTCATTGAA
>Frequency_2_QualityScore_FFHHHGHIIIJJJJIIIIJJJHIJIGGHHIHIGIHHHIIIIEFHIGIIIGGIJJIIIIIIIGIIIGGEGEGGGEEEEEEEEEEEDDEEEECCCC_Mismatch_0_Sense_+_Library_PoolT
CGGCTTCGTCTCTGTCTCCCGTTTGTTCATAGTTAGTCATTAAAGTAAGTTTTTACATTTTATCTGAATCATTGTTTATTCCTGTAAATAATCT
>Frequency_2_QualityScore_FFHHHHHJJJJJJJJJJIJJJJJGIIIIJIJIIIIIIIJJIJJJJIIJJIJJJJIJIJGIIJIJIJIHHGHHGFFEFEEEDCEDDDDDEEEDEE_Mismatch_1_Sense_+_Library_PoolT
AAATAATCTTATGCTTTATTGCGTGTTCTCTAGGATGAGCTCATTGAATCCTACCGAGTTTGTATGCTACAACATCCTTCGAGGATGATTTCAT
>Frequency_2_QualityScore_FFHHHHHIIJIJJJJJIJJJJIIIIJJJIJJJIIIJJJIJJIJIIIIIJIIIIIJJIIIJJIIJIEGIIHIIIGEFCEEECEEEEEEDCDDDDD_Mismatch_0_Sense_+_Library_PoolT
ATCATTGTTTATTCCTGTAAATAATCTTATGCTTTATTGCGTGTGCTCTAGGATGAGCTCATTGAATCCTACCGAGTTTGTATGCTACAACATC
>Frequency_2_QualityScore_CFGEFCGEIICDE?GFGIEICEFIIGFEHHIFHIIFFHIHIFIIEHGDAGHGGGIGHIGIIHEEDEGIEEGIHHHI>CDD?ACCFDDECDECDD_Mismatch_0_Sense_+_Library_PoolT
GATGATTTCATTGTATCCTAGCCTGTTCATCTTTGTGCTGTGACAATGTCTGCCTATTTCTATGTCTACTATATTTTCCCACTCTGGATTAGAA
>Frequency_2_QualityScore_FFHHHHGGIFIIIIIGHI=HGGIHIIHIIIHFGIJIIIIIGGFEHIDGHIIIIIIIJJIIIIIHHEFFACDDDDEEEEEDCEDEDEDCDDDAAC_Mismatch_0_Sense_+_Library_PoolT
TATTGCGTGTGCTCTAGGATGAGCTCATTGAATCCTACCGAGTTTGTATGCTACAACATCCTTCGAGGATGATTTCATTGTATCCTAGCCTGTT
>Frequency_2_QualityScore_EFGHGHGIIJJJJIIJJJJIJJIJJJJJJIIIJIHIHIIJJJJJJJJIJIIIJIIIIIIIIIHHGHIIHGGGIIJJIGGGHHGFFEAC>?CDDE_Mismatch_1_Sense_+_Library_PoolT
CATTTTATCTGAATCATTGTTTATTCCTGTAAATAATCTTATGCTTTATTGCGTGTTCTCTAGGATGAGCTCATTGAATCCTACCGAGTTTGTA
>Frequency_2_QualityScore_CEGGGFGEIGHIIGIIGIIIIGIIIGIHIIIIHIIIIIIIIIGGIFHHIIIGGHIHFIIIEGHGIIHFC@AA?;AC_Mismatch_1_Sense_+_Library_PoolT
ATTTCTATGTCTACTATATTTTCCCACTCTGGATTAGAAACATTATCACGGAAATAAAAGATTTTTTTTGGTGTAG
>Frequency_2_QualityScore_DDFEGHCHGFGGIIIGHFHIGIHIICEHIIEE?CGGIEIEGGIIIIGIFIIGACEGIEGIGGHIIIGECCA?AAC_Mismatch_0_Sense_+_Library_PoolT
ATTTCTATGTCTACTATATTTTCCCACTCTGGATTAGAAACATTATCACGGAAATAAAAGATTTTTTTTGGTGTA
>Frequency_2_QualityScore_FFHHHHHJJJJIIHIIJHIIIJJIIJJJJJJIJJJHIIJJJJJJJJJJIIJIIJJIJIIIJIIGGHHGGFFFFFEEEEEEEDCCDCCEEDCCDC_Mismatch_0_Sense_+_Library_PoolT
GAATCCTACCGAGTTTGTATGCTACAACATCCTTCGAGGATGATTTCATTGTATCCTAGCCTGTTCATCTTTGTGCTGTGACAATGTCTGCCTA
>Frequency_2_QualityScore_FFHHHHHJJIIJJIJJJIJGIJJJIJJJJJHIJIJJJJJJJJJIIIIJJJIJHIGIIJIIJJJJJIIGHDHFFFFFFDEDDDDDEEEDEEEDEE_Mismatch_1_Sense_+_Library_PoolT
AATCTTATGCTTTATTGCGTGTTCTCTAGGATGAGCTCATTGAATCCTACCGAGTTTGTATGCTACAACATCCTTCGAGGATGATTTCATTGTA
>Frequency_2_QualityScore_FFHHHHHJJIJJJJIJJIJJJJIJJJJJJJJJJJJJJJJJJJJJIIJIJIIJIJIIIJIJJIIJJJJIIIGIIGIHHHHHHGGGGFEEDEEECD_Mismatch_0_Sense_+_Library_PoolT
GGATGATTTCATTGTATCCTAGCCTGTTCATCTTTGTGCTGTGACAATGTCTGCCTATTTCTATGTCTACTATATTTTCCCACTCTGGATTAGA
>Frequency_2_QualityScore_FFHGGHEIJIJJGIGIIHIIIGGIIIHGHIIIIJJIIJIJJIIIIIGIGIIIHIGFEEEEEEE=ACCEBACCCDCDDA??ACCEDDDDDDDABD_Mismatch_0_Sense_+_Library_PoolT
TCGGATGATAAGCGAAGTGAACATAACGGCCAAATCATTTGCAGTTGCTCCTGCAACAATTGGTTTTGGACCCTAACAATCTCTCCCACTTCGG
>Frequency_2_QualityScore_FFHHHHHIJJJJJJJJJJIHJJJIIIIIIJJIJJIIIIIJJJJJJJJJIIIIJJJIJIIJGIJJIIGHHDGGGEFFFFEEEECDDDCCDCEEDC_Mismatch_1_Sense_+_Library_PoolT
GTAAATAATCTTATGCTTTATTGCGTGTTCTCTAGGATGAGCTCATTGAATCCTACCGAGTTTGTATGCTACAACATCCTTCGAGGATGATTTC
>Frequency_2_QualityScore_FFHHHHHJJJIJJJIIIIJJJIIJIIJHIIIJJJJJIIHIIIJJJJJJJJJIJJJJJJJJIJGIIIHHHFGGGFFEEEEEEEEDDBDDCDDDEE_Mismatch_0_Sense_+_Library_PoolT
CTGTAAATAATCTTATGCTTTATTGCGTGTGCTCTAGGATGAGCTCATTGAATCCTACCGAGTTTGTATGCTACAACATCCTTCGAGGATGATT
>Frequency_2_QualityScore_FFHGGHHIIIJIIJIIJIGIIIIIGIIIIIJIIIIJJJJJJIGIIIJIIIHIHIIIGIHIFEEIIIIIGFGIIHCAA?CCEEDDDDEDBCCCCC_Mismatch_1_Sense_+_Library_PoolT
AATCATTGTTTATTCCTGTAAATAATCTTATGCTTTATTGCGTGTTCTCTAGGATGAGCTCATTGAATCCTACCGAGTTTGTATGCTACAACAT
>Frequency_2_QualityScore_EFHHHHHJJJJJHJJIIJIJJJIIJJJJIIJJJIJJJJJJIIIJIIJJJJJIJIIIIIIJJJJJJIIIIHHIJJJIJIHHHHHGFFEFFEEEEE_Mismatch_1_Sense_+_Library_PoolT
TAGTCATTAAAGTAAGTTTTTACATTTTATCTGAATCATTGTTTATTCCTGTAAATAATCTTATGCTTTATTGCGTGTTCTCTAGGATGAGCTC
>Frequency_2_QualityScore_EFHHHHHJJJHIJJIIJJIJJJJIIIJJJJJJJIJJIJJJJJJJJJIJCHIIJJIJJJJJIHIJIHHHHHHFFFFEFCCDEEEEEEDDCDDDDE_Mismatch_0_Sense_+_Library_PoolT
TCCTACCGAGTTTGTATGCTACAACATCCTTCGAGGATGATTTCATTGTATCCTAGCCTGTTCATCTTTGTGCTGTGACAATGTCTGCCTATTT
>Frequency_2_QualityScore_FFHHHHHJJJJJJJIIIIJJHIIIJJIEIIJIIHGIIIIIIIIIIJIHHGICGHIDGGIIGIGHGGGGGGDEEEEEEEEEEEEEDDEEDDDDCE_Mismatch_0_Sense_+_Library_PoolT
CCACTTCGGCTTCGTCTCTGTCTCCCGTTTGTTCATAGTTAGTCATTAAAGTAAGTTTTTACATTTTATCTGAATCATTGTTTATTCCTGTAAA
>Frequency_2_QualityScore_FFHHHHHJJJJJJJJIJIJJJJIIJJJIJJJIJJJJJJJIJJIIIIJIJIJJJJIIJJJJIJIIIIIIJIIIIIJJJIIIIIHGEFGEFEE_Mismatch_0_Sense_+_Library_PoolT
ATGATTTCATTGTATCCTAGCCTGTTCATCTTTGTGCTGTGACAATGTCTGCCTATTTCTATGTCTACTATATTTTCCCACTCTGGATTAG
>Frequency_2_QualityScore_FFHHHGHJJJJJIIJJJIJJJJIIJIIJJJJJJJJJJJJJIJJJIIIIIJJJJJJJJIIJJJIJIJJIIGHIIGHHHHGHHGFFFFFFEEEEEE_Mismatch_1_Sense_+_Library_PoolT
GTAAGTTTTTACATTTTATCTGAATCATTGTTTATTCCTGTAAATAATCTTATGCTTTATTGCGTGTTCTCTAGGATGAGCTCATTGAATCCTA
>Frequency_2_QualityScore_FFGHGHHJIIIIIJJJIJJJJJIIJJIJIJJIIJJGIJJIJJJJIIJJJJJJJJIIIIIHIIJJJJIIJGGIJEHHHGFFEEEEEEEEDDDDDC_Mismatch_0_Sense_+_Library_PoolT
TGTGCTGTGACAATGTCTGCCTATTTCTATGTCTACTATATTTTCCCACTCTGGATTAGAAACATTATCACGGAAATAAAAGATTTTTTTTGGT
>Frequency_2_QualityScore_EEFGFFFEHDFHIGGHIGIIIGEFGIIFGHIGIIIIIGEHHEHIIIIGGIEIIHEHIIIIIIIHGHIFE@CGFCEEACCDCCCAA?CCCACCAC_Mismatch_1_Sense_+_Library_PoolT
TCATTGAATCCTACCGAGTTTGTATGCTACAACATCCTTCGAGGATGATTTCATTGTATCCTAGCCTGTTCATCTTTGTGCTGTGACAAGGTCT
>Frequency_2_QualityScore_FFHHHHHJJJJJJJJIJJJIJJJJJJJIJJJJJJIJJJJIJJJJJJJJIJJJHIIIIGIIIIIIJJIIIHIIGGGGGGGGEEEEEFEEEEEEEE_Mismatch_0_Sense_+_Library_PoolT
CAACATCCTTCGAGGATGATTTCATTGTATCCTAGCCTGTTCATCTTTGTGCTGTGACAATGTCTGCCTATTTCTATGTCTACTATATTTTCCC
>Frequency_2_QualityScore_CCAGCAAEBCCCCCCGGEHG?GGEIHCEGA:=EEHICAGCAAA<AEAAGHCFA?EECHHHB?9CCG?CCBCB?A?;A?ACCEBBA>_Mismatch_0_Sense_+_Library_PoolT
GCTACAACATCCTTCGAGGATGATTTCATTGTATCCTAGCCTGTTCATCTTTGTGCTGTGACAATGTCTGCCTATTTCTATGTCTA
>Frequency_2_QualityScore_FEHHGHFIIIIJIJJJIIIIIIJIJHIGIIHIIJIIGIIIJIJIGHEHGIIJIIIJIIJJIIIIIEEHIIGGICGIIIICGGIEGGGGDEEEEE_Mismatch_1_Sense_+_Library_PoolT
GTTTGTTCATAGTTAGTCATTAAAGTAAGTTTTTACATTTTATCTGAATCATTGTTTATTCCTGTAAATAATCTTATGCTTTATTGCGTGTTCT
>Frequency_2_QualityScore_EFHHHHHJJJJJIIJJJIIIIJIJJIJJJJJJJJGIJJJJJJIJJJJJIGHIJJIJJJJIJJIIHGFFEDEDDDDDDDDDDDD@@CDACDDECD_Mismatch_0_Sense_+_Library_PoolT
CCAAATCATTTGCAGTTGCTCCTGCAACAATTGGTTTTGGACCCTAACAATCTCTCCCACTTCGGCTTCGTCTCTGTCTCCCGTTTGTTCATAG
>Frequency_2_QualityScore_EFHHHGHHGFHGIIHIIHIIIIIIIIGIIIGIIIGHHIIIHEIICIIIEIHHGIIGIIGFIB@FHGEGGGIGIIGGHHHGHFE@C:?ACCEECC_Mismatch_0_Sense_+_Library_PoolT
TTTATCTGAATCATTGTTTATTCCTGTAAATAATCTTATGCTTTATTGCGTGTGCTCTAGGATGAGCTCATTGAATCCTACCGAGTTTGTATGC
>Frequency_2_QualityScore_FFHHHHHGIIIIIIJJJJIIIJJJIIJIIIIJIIIIIIIIIJGIIGEFGIHIHIIJJIJJJIIIIHIIIGGGGGIIIIHFDEHGEEFEFEDEEC_Mismatch_1_Sense_+_Library_PoolT
ATTAAAGTAAGTTTTTACATTTTATCTGAATCATTGTTTATTCCTGTAAATAATCTTATGCTTTATTGCGTGTTCTCTAGGATGAGCTCATTGA
>Frequency_2_QualityScore_FFGHGGHJJJJIJJIIEGIIIJJJJHIIIIJJJJGIIJJIJJIIJGIIIIHGGFFFEEEEEEAAECCDDDDCCCCDCBBBCDEDDDDDDDDDDC_Mismatch_0_Sense_+_Library_PoolT
CGGATGATAAGCGAAGTGAACATAACGGCCAAATCATTTGCAGTTGCTCCTGCAACAATTGGTTTTGGACCCTAACAATCTCTCCCACTTCGGC
>Frequency_2_QualityScore_FFHHHHHJIIJIIJIJJJJJIIJIFIJJJJJJJJJJJJJJJEHIIIJJJJIIIIIHCGHGHHGFFFFDECCCCCDDCDDDDDDDDCCDDDAACC_Mismatch_0_Sense_+_Library_PoolT
ATAACGGCCAAATCATTTGCAGTTGCTCCTGCAACAATTGGTTTTGGACCCTAACAATCTCTCCCACTTCGGCTTCGTCTCTGTCTCCCGTTTG
>Frequency_2_QualityScore_FFHGDHHIIIJJIIIIIIJJJIIIJIJIIIJIJIJJJIJIIJIIIIHIIFIJJJIIIIIIIIJIIIJIJHIGHIIHGGHFFEDEEEEEEDEDCD_Mismatch_1_Sense_+_Library_PoolT
TCTGAATCATTGTTTATTCCTGTAAATAATCTTATGCTTTATTGCGTGTTCTCTAGGATGAGCTCATTGAATCCTACCGAGTTTGTATGCTACA
>Frequency_2_QualityScore_FFHGHHHJJIIJIIIJJIIHIIIIGIIIJJJJFGIIIJIGIIJJJIJIHIIIIIIIIJJIJIIIIJIJJGGIIJIGHHHGGFFFFFFEDD>BBC_Mismatch_1_Sense_+_Library_PoolT
CCTAGCCTGTTCATCTTTGTGCTGTGACAAGGTCTGCCTATTTCTATGTCTACTATATTTTCCCACTCTGGATTAGAAACATTATCACGGAAAT
>Frequency_2_QualityScore_FFHHHHHJJJJIJJJJJJJIJJGIIJJJJJIJJJJIIJJJJJJJJJGIIIIIIIHHHGGHGGGGGFFFFEEECEEEEEEDEEEDEEEEDEDDDD_Mismatch_0_Sense_+_Library_PoolT
GCTTTATTGCGTGTGCTCTAGGATGAGCTCATTGAATCCTACCGAGTTTGTATGCTACAACATCCTTCGAGGATGATTTCATTGTATCCTAGCC
>Frequency_2_QualityScore_DDHHHHHIIJJJIGIIIIIJJIIIIIIJIJJJJJIJIJJGIIIIIJIIHIIGIIIIHGBEEEFCEGECB@CFFEDCDC@=?CECED_Mismatch_0_Sense_+_Library_PoolT
TCTGCCTATTTCTATGTCTACTATATTTTCCCACTCTGGATTAGAAACATTATCACGGAAATAAAAGATTTTTTTTGGTGTATTCA
>Frequency_2_QualityScore_FFHHHHGJJJJJJJJJIJJGIIHIJJJIJJJJJJJJJJJJJJJHIJIIIJJJJJJIJJIIHHHGGFEFEDEEEFEEDEEFDEEEEDECDDDDDD_Mismatch_0_Sense_+_Library_PoolT
TTATTGCGTGTGCTCTAGGATGAGCTCATTGAATCCTACCGAGTTTGTATGCTACAACATCCTTCGAGGATGATTTCATTGTATCCTAGCCTGT
>Frequency_2_QualityScore_FFHHHHHJJJJJJJJJIJIIJJIIIJJJJJJJJJJJJJJJJIJJJJIIIJJJJIJJIIIJJIIIJIHHGCHHFFFFFFFEEEEEEECCCDCCDE_Mismatch_0_Sense_+_Library_PoolT
TCATTGAATCCTACCGAGTTTGTATGCTACAACATCCTTCGAGGATGATTTCATTGTATCCTAGCCTGTTCATCTTTGTGCTGTGACAATGTCT
>Frequency_2_QualityScore_FFHHHGHJJIJJIJJIIIIIIJJJJJIIIJJIIIIJIJIGIIJJIIJIJJIJIJIGIJJJJIJIJJJIFDEGIIIHIGGGFGGGEEEEEEEEEE_Mismatch_1_Sense_+_Library_PoolT
ATTGTATCCTAGCCTGTTCATCTTTGTGCTGTGACAAGGTCTGCCTATTTCTATGTCTACTATATTTTCCCACTCTGGATTAGAAACATTATCA
>Frequency_2_QualityScore_FFHHHHHJJJJJJJIIIIIGHGIIIJJJJIIIJJJJJJJJJJJIJIIJJJJJJJIIJJJJJIIIIHGGGGGGFEEEEEEEEEEECCCDDCEEDD_Mismatch_0_Sense_+_Library_PoolT
ATTGAATCCTACCGAGTTTGTATGCTACAACATCCTTCGAGGATGATTTCATTGTATCCTAGCCTGTTCATCTTTGTGCTGTGACAATGTCTGC
>Frequency_2_QualityScore_ECHHGHHIGGGEGGIFAGECGGGHGGHIEAEIGECGECGHHCGEHEEGICIIIHGGEGCHHGGAGCH?C?C>?CCCECCCCBCBAC??AA=<=B_Mismatch_0_Sense_+_Library_PoolT
TATTCCTGTAAATAATCTTATGCTTTATTGCGTGTGCTCTAGGATGAGCTCATTGAATCCTACCGAGTTTGTATGCTACAACATCCTTCGAGGA
>Frequency_2_QualityScore_FFHHHHHIJJJJJJJJJJIJJJJJJIJJJIJJJJJJJJJJJIIJJIIJIJJIJJJIJIJJJJJJGIHHHEEFFFFFEDEEEDDDDDDDDBDDCC_Mismatch_2_Sense_+_Library_PoolT
ATTCCTGTAAACAATCTTAAGCTTTATTGCGTGTGCTCTAGGATGAGCTCATTGAATCCTACCGAGTTTGTATGCTACAACATCCTTCGAGGAT
>Frequency_2_QualityScore_FFHHHHHJJIHIJJJJIJJJJJJIIJJJJJJIIJIIIIIIIIIJIJJJIIJIJJJJJFIJIJIIJJIJIHIIIIIIHJJJIHHGHGGFEFFFEE_Mismatch_0_Sense_+_Library_PoolT
ATTTCATTGTATCCTAGCCTGTTCATCTTTGTGCTGTGACAATGTCTGCCTATTTCTATGTCTACTATATTTTCCCACTCTGGATTAGAAACAT
>Frequency_2_QualityScore_FFHGHHGJIJJJIJJJJJJJIJIJIHIJJJIIJJJIJIJIIGIIIJJJIIIIJIJIIIIIIIJIHIIHHHFGHGGGGFEEEEEEEEEEEECDAC_Mismatch_2_Sense_+_Library_PoolT
TTTTTACATTTTATCTGAATCATTGTTTATTCCTGTAAACAATCTTAAGCTTTATTGCGTGTGCTCTAGGATGAGCTCATTGAATCCTACCGAG
>Frequency_2_QualityScore_FFHHHGHIJJIJJJIIJIJJIHJJIIJJIIJIIIIIIIJIIJJIJJJJJIHJJJJIJJJJJHIGIGIJIFIIIIIIHHHHGGFFEDDDDDDCEE_Mismatch_0_Sense_+_Library_PoolT
ATTTTATCTGAATCATTGTTTATTCCTGTAAATAATCTTATGCTTTATTGCGTGTGCTCTAGGATGAGCTCATTGAATCCTACCGAGTTTGTAT
>Frequency_2_QualityScore_FFHHHHGJIIJJJJJIJIJJJJJJII=EGIIIIIIIIIIIIJJJJHHCEFFFFED_Mismatch_0_Sense_+_Library_PoolT
CACTCTGGATTAGAAACATTATCACGGAAATAAAAGATTTTTTTTGGTGTATTCA
>Frequency_2_QualityScore_EE?GEA9EGFFFEGIIGHIIIFA=EH>=AGHEGIGFDAGCGEEEADGFHIIG@DGGE???CACAAAC==5;37?A?>?==;?7<==<5?@AACC_Mismatch_0_Sense_+_Library_PoolT
CAGTTGCTCCTGCAACAATTGGTTTTGGACCCTAACAATCTCTCCCACTTCGGCTTCGTCTCTGTCTCCCGTTTGTTCATAGTTAGTCATTAAA
>Frequency_2_QualityScore_FEEHHHGIJIJFGIJHIIJJJGCIGIIIIJIJJIIIJIIJJIIGIGHIIIIIHGGGGGGD>CDDACC;BCCDCBCCCCCDABBCCCCC9ADCDC_Mismatch_0_Sense_+_Library_PoolT
GCAACAATTGGTTTTGGACCCTAACAATCTCTCCCACTTCGGCTTCGTCTCTGTCTCCCGTTTGTTCATAGTTAGTCATTAAAGTAAGTTTTTA
>Frequency_2_QualityScore_FFHGHGHIIIIIIIIGIIIIGIGGIDEIIGIIIIIIIJJIGIJHIIIIGHIIIIIIIGIGGIEGGFECEEDEEECCECDEDACEECCCCDDDCC_Mismatch_0_Sense_+_Library_PoolT
GATGAGCTCATTGAATCCTACCGAGTTTGTATGCTACAACATCCTTCGAGGATGATTTCATTGTATCCTAGCCTGTTCATCTTTGTGCTGTGAC
>Frequency_2_QualityScore_EEGCGHHJIIGIIIIJIIIHIHIIIJIJJJIHJIIIIIIIIJJJIJJIIIHIJIJIJIIIIHFIIIIIBFIGIGGGGEEEEEECDCDCAA@CDE_Mismatch_2_Sense_+_Library_PoolT
TGTGACAATGTCTGCCTATTTCTATGTCTACTATATTTTCCCACTCTGGATTAGAAACATTATCACGGAAATAAAAGATTTTTTTTGGTGTAAA
>Frequency_2_QualityScore_FFFGEHFGIIIIJHIIJIIIJIIIIJHGJIEGHIJIJIIIIJIIIIJIJJIIIIHGGIIIJJIIIHGHIAGHHIGGFHGEFEGGEEEEECCCED_Mismatch_1_Sense_+_Library_PoolT
CGTTTGTTCATAGTTAGTCATTAAAGTAAGTTTTTACATTTTATCTGAATCATTGTTTATTCCTGTAAATAATCTTATGCTTTATTGCGTGTTC
>Frequency_2_QualityScore_FFHHHHHIJJJJJJJJJIJIJIJIIJJJJIJJJIIIIHGIIIJJJIJJIIIJIIJJJJIIIJJIIIIIIGGIIIJJIIGIHGGGEEGFFEEEEE_Mismatch_0_Sense_+_Library_PoolT
TTCATTGTATCCTAGCCTGTTCATCTTTGTGCTGTGACAATGTCTGCCTATTTCTATGTCTACTATATTTTCCCACTCTGGATTAGAAACATTA
>Frequency_2_QualityScore_FFHHHHHJJJJIJJJJJJJJJJJJIJJJIJIJJJJJJJIIIIIIIJJJJJJJIIHIIJJIJIIIICHHGFEFFFEEEEEEDDDDDDDDBDDDDD_Mismatch_1_Sense_+_Library_PoolT
TTCCTGTAAATAATCTTATGCTTTATTGCGTGTTCTCTAGGATGAGCTCATTGAATCCTACCGAGTTTGTATGCTACAACATCCTTCGAGGATG
>Frequency_2_QualityScore_FFHHHHHIJIIIJIJJIIJJJIIJJIJJIIIJIJJJIJIJJJJJIIJJIJJJJJJJIIJJJJJJIIIHHHGEFEEEEEEDDEEEEDACDEEEEE_Mismatch_0_Sense_+_Library_PoolT
ACCGAGTTTGTATGCTACAACATCCTTCGAGGATGATTTCATTGTATCCTAGCCTGTTCATCTTTGTGCTGTGACAATGTCTGCCTATTTCTAT
>Frequency_2_QualityScore_FFHHHGHJJHIIIIJIJJGIIIJJJHIIGIJJJJIIJIJIIIIIJIJJJIIIIIDGIHHIJIIIJJJJJHEDDDCDDC_Mismatch_0_Sense_+_Library_PoolT
CCTATTTCTATGTCTACTATATTTTCCCACTCTGGATTAGAAACATTATCACGGAAATAAAAGATTTTTTTTGGTGTA
>Frequency_2_QualityScore_FFGGHHGJIHIIIIIIJJJJGIIIIIIIIIIIIIIIIIGIJIJJIGIICGIIHIIICGIIIIEHHHHHGCEFFFFEDDCEEDDCDDEEEDDDDC_Mismatch_0_Sense_+_Library_PoolT
TGCTCTAGGATGAGCTCATTGAATCCTACCGAGTTTGTATGCTACAACATCCTTCGAGGATGATTTCATTGTATCCTAGCCTGTTCATCTTTGT
>Frequency_2_QualityScore_FFHHHHHJJJJJJJJJJJJIIJIIIIIIJIJIIJJJJJJIJJJJJJJJIIIJIIJIIFGGHGIIIIIIJHGIIIIHHGGFECABEEEEEECEDC_Mismatch_0_Sense_+_Library_PoolT
ATCTGAATCATTGTTTATTCCTGTAAATAATCTTATGCTTTATTGCGTGTGCTCTAGGATGAGCTCATTGAATCCTACCGAGTTTGTATGCTAC
>Frequency_2_QualityScore_FFHHHHHFIIJIIJJJIIIIIJGIIIIIJJIGHIIDIIJJJJJJJJJJIJJJIJIIJJJIIIIIJJIJJIIIIIIIJGGGHHHFFFFFFEEECC_Mismatch_2_Sense_+_Library_PoolT
TCTCCCGTTTGTTCATAGTTAGTCATTAAAGTAAGTTTTTACATTTTATCTGAATCATTGTTTATTCCTGTAAACAATCTTAAGCTTTATTGCG
>Frequency_2_QualityScore_EEGFGGGHIIGIIIIIIIIIFGIIIIIIIGHGGIIGIIIIJJIIIHHIHIIIEHGHEFEAGHFIIGIIIIIIIIGIHHHGFFEACEEEEEECDC_Mismatch_0_Sense_+_Library_PoolT
TATCTGAATCATTGTTTATTCCTGTAAATAATCTTATGCTTTATTGCGTGTGCTCTAGGATGAGCTCATTGAATCCTACCGAGTTTGTATGCTA
>Frequency_2_QualityScore_FFHHGHHJJJJIGIIHIHGHIJJJIGIJIIIIIJJIHIJHIIHIIIGFIGIIGIIIJHHIGGIIIIIIIFIHGHIGGHHHGFACCACEDEEDCB_Mismatch_1_Sense_+_Library_PoolT
TTATCTGAATCATTGTTTATTCCTGTAAATAATCTTATGCTTTATTGCGTGTTCTCTAGGATGAGCTCATTGAATCCTACCGAGTTTGTATGCT
>Frequency_2_QualityScore_FFHHHHHJJJJIHIIIJJJJIJIIGIJJJIJIJJJJJJJJIIIIIIJHIIJHIJJJIJIJIJJIIHHHGGEEECDEADCEDEEEDEDEEDEDCC_Mismatch_1_Sense_+_Library_PoolT
TGCTTTATTGCGTGTTCTCTAGGATGAGCTCATTGAATCCTACCGAGTTTGTATGCTACAACATCCTTCGAGGATGATTTCATTGTATCCTAGC
>Frequency_2_QualityScore_FFHHHHHJJJJJJJJJIJIIIIIJJJIJJIJJJJJIJJJJJJJJJJJJIIJIJGIIIHIJJJIIIHHHGGGFFEEEDEDDDDCEEEDEEEDEEE_Mismatch_1_Sense_+_Library_PoolT
ATCTTATGCTTTATTGCGTGTTCTCTAGGATGAGCTCATTGAATCCTACCGAGTTTGTATGCTACAACATCCTTCGAGGATGATTTCATTGTAT
>Frequency_2_QualityScore_FFHHHHHIJIIIIJJIHJJIHIIEIIIIJIIIJJIIHIIIJJIJJIIIIIIIJIIJJJIJIGIIJJIJIEEIHIIIIHHHGGGFFEDAC_Mismatch_0_Sense_+_Library_PoolT
AGCCTGTTCATCTTTGTGCTGTGACAATGTCTGCCTATTTCTATGTCTACTATATTTTCCCACTCTGGATTAGAAACATTATCACGGAA
>Frequency_2_QualityScore_FFHHHGHIJJIIIJJIGIIJJJIIIJIIJJJJJHIJJIIJJJJJJJJJIFIEGIIIIIIIIIIHGGGGFCEEEDDCCDDCDEEEDEDECDEEED_Mismatch_1_Sense_+_Library_PoolT
CTTATGCTTTATTGCGTGTTCTCTAGGATGAGCTCATTGAATCCTACCGAGTTTGTATGCTACAACATCCTTCGAGGATGATTTCATTGTATCC
>Frequency_2_QualityScore_EFHHHHHJJIJJIJJIIIIIJJJIJIJIJJJIJJJJIIIIJJIIEHIIIJJJIJJJJIIIJIJIIIGGDEGFEEEEEEEDECCDDDDDDDDACC_Mismatch_2_Sense_+_Library_PoolT
TTATTCCTGTAAACAATCTTAAGCTTTATTGCGTGTGCTCTAGGATGAGCTCATTGAATCCTACCGAGTTTGTATGCTACAACATCCTTCGAGG
>Frequency_2_QualityScore_DEHHHGHIIIIIIIGIIGIIIIIIIIIIIII:0:=EHHIIIIIIIIIIIIIIIIIGHHHHHGFFFD?ADBBCCCEEDCDEDCDBDDDDDDDCCC_Mismatch_0_Sense_+_Library_PoolT
GCTCCTGCAACAATTGGTTTTGGACCCTAACAATCTCTCCCACTTCGGCTTCGTCTCTGTCTCCCGTTTGTTCATAGTTAGTCATTAAAGTAAG
>Frequency_2_QualityScore_FFHHHHHJIJIJJIJIJJJJHIIHIIIIJIJJJIJIJJJDGHIGHIGFGHIJJIHEFEECCCC_Mismatch_0_Sense_+_Library_PoolT
ACTATATTTTCCCACTCTGGATTAGAAACATTATCACGGAAATAAAAGATTTTTTTTGGTGTA
>Frequency_2_QualityScore_EEGHCFGGIAFHCEHGEG@GGGGCGFGIIIDEGCEHFGICDEGGIGCGIIDDHHIIIIGGDBEGHGGECBCCECCDCAECCDDDCDCCCCCCAC_Mismatch_1_Sense_+_Library_PoolT
TATTGCGTGTTCTCTAGGATGAGCTCATTGAATCCTACCGAGTTTGTATGCTACAACATCCTTCGAGGATGATTTCATTGTATCCTAGCCTGTT
>Frequency_2_QualityScore_FFHHHGHIIIJJIIJJJJJJJIIJIJJJIIJJIIJIIIIIIIIJJJJJEIIIJJIIIHIIIJJIIJJJJGIHIIJJIIIFFFGGEHGFEFFECE_Mismatch_0_Sense_+_Library_PoolT
TCATTGTATCCTAGCCTGTTCATCTTTGTGCTGTGACAATGTCTGCCTATTTCTATGTCTACTATATTTTCCCACTCTGGATTAGAAACATTAT
>Frequency_1_QualityScore_DD?FHDHIGDEH<CDEIGEDBCEEFFHCCBGEEFBCFIEGCCFGGA@<?FHGBHDGIFGIADDFGI@F@BC@FIEAGH;E==?7A;C;>3;C@A_Mismatch_0_Sense_+_Library_PoolC
TCATTGTATCCTAGCCTGTTCATCTTTGTGCTGTGACAATGTCTGCCTATTTCTATGTCTACTATATTTTCCCACTCTGGATTAGAAACATTAT
>Frequency_2_QualityScore_FFHHGHHIJJJJJJJIJIIIJIJJJJJJJJIIIJJJIJJJJJIIJIJJJIJIJJJJJHHGIIIIJFGIJIIGEHHHHFFFFFFFFEEEEBEEEE_Mismatch_1_Sense_+_Library_PoolT
CTACAACATCCTTCGAGGATGATTTCATTGTATCCTAGCCTGTTCATCTTTGTGCTGTGACAAGGTCTGCCTATTTCTATGTCTACTATATTTT
>Frequency_2_QualityScore_FFHHHHGJJJJIJJJJJJJJJJJJJJJJJJJJJJJJJJIIIIIIJJIIIJJJJGIJJJJIIJIIJJJIJIHJJJIIJIIIHHGFGEFFEEEEEE_Mismatch_0_Sense_+_Library_PoolT
TGATTTCATTGTATCCTAGCCTGTTCATCTTTGTGCTGTGACAATGTCTGCCTATTTCTATGTCTACTATATTTTCCCACTCTGGATTAGAAAC
>Frequency_2_QualityScore_DEGHECGIJIJIIIIIJIIGIIHIIIIIIJIIJIJIIGIIHIIHFIIIIJIIJFGIGIIJJJIJIIIIJIEICGCEFFFEDDEEEDEDDCCCDC_Mismatch_0_Sense_+_Library_PoolT
CATTGTTTATTCCTGTAAATAATCTTATGCTTTATTGCGTGTGCTCTAGGATGAGCTCATTGAATCCTACCGAGTTTGTATGCTACAACATCCT
>Frequency_2_QualityScore_FFHHHHGJJJJJJJJJJJIJJJIJJIIJGIIJJJIIJJJJJJJJJGHIIIIIIIIGGFGGDFEEEEEEEEEDDDDDDDDDDDDDDDDCDDCDCD_Mismatch_0_Sense_+_Library_PoolT
GAACATAACGGCCAAATCATTTGCAGTTGCTCCTGCAACAATTGGTTTTGGACCCTAACAATCTCTCCCACTTCGGCTTCGTCTCTGTCTCCCG
>Frequency_2_QualityScore_FFHHHHHIJJJIJIIHIJIIIIIJGIIIJJJJJJJJJJJJJIJJJJIJIIIIIIIIIIJIIIJIGHHHGEFDEDDEEDEEEDEEECEEEECECC_Mismatch_0_Sense_+_Library_PoolT
ATGCTTTATTGCGTGTGCTCTAGGATGAGCTCATTGAATCCTACCGAGTTTGTATGCTACAACATCCTTCGAGGATGATTTCATTGTATCCTAG
>Frequency_2_QualityScore_FFGHEFHIIIIGIIIHIIIICEFHIIGHGIIGIIJEGGIGIIGIIIFFIGIFGIIJGIIJJJHICFGIIHIHIIIIGGHEGGGGGFEEECCEDD_Mismatch_0_Sense_+_Library_PoolT
TCTGTCTCCCGTTTGTTCATAGTTAGTCATTAAAGTAAGTTTTTACATTTTATCTGAATCATTGTTTATTCCTGTAAATAATCTTATGCTTTAT
>Frequency_2_QualityScore_FCFGHFEIIJIGIIIGHIIFIIIICGGAEGGGIIGGCEFEEACEEDCA?A;BCCDEBACA@>C;AACCACCCC=@C?@@ACDCCCEECCCBBAC_Mismatch_0_Sense_+_Library_PoolT
GTAACTACTTGCCCCGCCTATGCGAGGTTCAGAGAAGCGGAGACCGTCGGATGATAAGCGAAGTGAACATAACGGCCAAATCATTTGCAGTTGC
>Frequency_2_QualityScore_FFHHHHHJJJJIJJJIGGJJJJJJIJJJIJJJJJJJJIJJJJJIJJIJIIJGGIJJJJIJJJJJJIJIIGIIJIIGIIIHHHGGGFFEEEDEEE_Mismatch_1_Sense_+_Library_PoolT
GAGGATGATTTCATTGTATCCTAGCCTGTTCATCTTTGTGCTGTGACAAGGTCTGCCTATTTCTATGTCTACTATATTTTCCCACTCTGGATTA
>Frequency_2_QualityScore_FFHHCFGIHIFHIIJGGEIHIGIDEHIIIIIIIJIGIIGIIIIIGFDGGAHHGGIGIIEGIIIIFIIIGGGIIIJIIIIJIGHCGGGEEEEEEE_Mismatch_0_Sense_+_Library_PoolT
GAGGATGATTTCATTGTATCCTAGCCTGTTCATCTTTGTGCTGTGACAATGTCTGCCTATTTCTATGTCTACTATATTTTCCCACTCTGGATTA
>Frequency_1_QualityScore_FFHHH1CGGJJJJJJJIJJIJJJJJJJJJJJJJJJJJJJJJJJJJJJJJJJJJHJJJJJJIIIHHHHHHHFFFFFFEEEEEEEFEFDEDEDEFE_Mismatch_1_Sense_+_Library_PoolT
GCTACGACATCCTTCGAGGATGATTTCATTGTATCCTAGCCTGTTCATCTTTGTGCTGTGACAATGTCTGCCTATTTCTATGTCTACTATATTT
>Frequency_1_QualityScore_DD>DFAHFH<<EHHAFHI@FEGGHIIEHICH?FFCFCGIIEHGECHGDEGADHHE@DFCC@EEEAEC;7=?;@@BCCC=>@BCCCCDD@>;@CA_Mismatch_0_Sense_+_Library_PoolT
TAATCTTATGCTTTATTGCGTGTGCTCTAGGATGAGCTCATTGAATCCTACCGAGTTTGTATGCTACAACATCCTTCGAGGATGATTTCATTGT
>Frequency_1_QualityScore_DFHHHHHJJJIJJJJJJJJJJJJJJIJJJJJIJJHIIIJJJJIIJHIJFIJJJJIJJJJJIJJJIJJGHFEFFFEDEEEEEEDDDDDDDDDDBC_Mismatch_2_Sense_+_Library_PoolT
TTTATTCCTGTAAACAATCTTAAGCTTTATTGCGTGTGCTCTAGGATGAGCTCATTGAATCCTACCGAGTTTGTATGCTACAACATCCTTCGAG
>Frequency_1_QualityScore_FFFHHGHJIJJGIIIEHJIJJJJEGGHIHIIEHHIIJHFHFFDDDDDDDEFEDEDDDDDDDDDDDDDDDDDDDCAABD?BDDCDDDDD444?AC_Mismatch_1_Sense_+_Library_PoolT
AGCGGAGACCGTCGGATGATAAGCGAAGTGAACATAACGGCCAAATCATTTGCAGTTCCTCCTGCAACAATTGGTTTTGGACCCTAACAATCTC
>Frequency_1_QualityScore_FFHHHHHJJJJJJHIIJJJJJJJIJJIJJJIIJIJJIJEIIJGIJIJIJIHJJJJJJJJIGIIJIJJJI>ECEHHFFFFFFEEEEEEEDDDDDB_Mismatch_2_Sense_+_Library_PoolT
TTTTTTACATTTTATCTGAATCATTGTTTATTCCTGTAAATAATCTTATGCTTTATTGCGTGTTCTCTAGGATGAGCTCATTGAATCCTACCGA
>Frequency_1_QualityScore_FFHHHHHIJJJJJJJJJJJJJJJIJJIJJJJJJJJJJJJJJJIJJJJJJJJJJJIIJJIJJJIIIIJGHEHGHFFFFEEEEEECDDEEEDEDED_Mismatch_1_Sense_+_Library_PoolT
GAGTTTGTATGCTACAACATCCTTCGAGGATGATTTCATTGTATCCTAGCCTGTTCATCTTTGTGCTGTGACAAGGTCTGCCTATTTCTATGTC
>Frequency_1_QualityScore_DDFFHHHJJJJIIJIIIJJJJGHIEHIJIJJIIJJJJJJJJIIIJJJJJIIIIJIJJJJJJJJIIIJGICHHHHHHFFFFFFFEEEEEEEEDED_Mismatch_0_Sense_+_Library_PoolT
TGTATGCTACAACATCCTTCGAGGATGATTTCATTGTATCCTAGCCTGTTCATCTTTGTGCTGTGACAATGTCTGCCTATTTCTATGTCTACTA
>Frequency_1_QualityScore_FFHHHHGJJJJJJJJFIJIIIJHGIEHIIIIFIIJGIIJDG\@FHGHHGHHHFHHFFFFDDDD?DDCDB@D0?CADCDCDCC<BBDDBDD@BBD_Mismatch_0_Sense_+_Library_PoolT
CCCCAACATCATCGAACTCTACTTCAATCTTGCAGCAGGGGAAGGTAACTACTTGCCCCGCCTATGCGAGGTTCAGAGAAGCGGAGACCGTCGG
>Frequency_1_QualityScore_FFHHHHHIIJIJIJEGIGIIGHHIIJJJJIIIJJJJJJHIIIGHJJIIJIIHIJJHFFEFAC_Mismatch_0_Sense_+_Library_PoolT
CTATATTTTCCCACTCTGGATTAGAAACATTATCACGGAAATAAAAGATTTTTTTTGGTGTA
>Frequency_1_QualityScore_FFHHHHHJIJJJJIJJIJJJJGGJIIIIGIIJJIJJJIIGIJIIJJJJJIJJGHIIJJJGIJIIJGIJJIJJJIJGEEF@BFCCEEDEDDDDDD_Mismatch_0_Sense_+_Library_PoolT
CATCTTTGTGCTGTGACAATGTCTGCCTATTTCTATGTCTACTATATTTTCCCACTCTGGATTAGAAACATTATCACGGAAATAAAAGATTTTT
>Frequency_1_QualityScore_DFHHBBDGHGIII>FHFHHIIIIBHGEGDHIHI<F?FHBHIID.??E_Mismatch_0_Sense_+_Library_PoolT
CTGGATTAGAAACATTATCACGGAAATAAAAGATTTTTTTTGGTGTA
>Frequency_1_QualityScore_FFHHHHHJJJJJJIJJJJJJJJJJIJJIJJJJJJJJJJJJJJJJJJJJFHIJIJJJJJJJJJJHHHHHHDFFFDDEDDFEEDEEFDEEEFDEDD_Mismatch_1_Sense_+_Library_PoolT
ATTCTTTATTGCGTGTGCTCTAGGATGAGCTCATTGAATCCTACCGAGTTTGTATGCTACAACATCCTTCGAGGATGATTTCATTGTATCCTAG
>Frequency_1_QualityScore_?BFFFF8?@:AFHE<BHD@FHI<@@HEEGI>EE<FFEF>BCD????BFFGE:FDB))8.=FFFGGEFABB<@B;>_Mismatch_1_Sense_+_Library_PoolT
ATTTCTATGTCTACTATATTTTCCCACTCTGGATTAGAAACATTATCACGGAAATTAAAGATTTTTTTTGGTGTA
>Frequency_1_QualityScore_FFHHHHHJJJJJJJJJIIJJJJJJIJJJJJJJJJJJJJJJJJGJJJJJJJJJJJJJJJIJJFIIJJJJJHHHHHHHFDDDDBDDD_Mismatch_0_Sense_+_Library_PoolT
ATGTCTGCCTATTTCTATGTCTACTATATTTTCCCACTCTGGATTAGAAACATTATCACGGAAATAAAAGATTTTTTTTGGTGTA
>Frequency_1_QualityScore_FFHHHHGJIJJJIJJIHJGIIGIJJJJJJJJJJJJIJJJJJJJJIJIIIJJIJIJJJIIIFGGIJJJJJIIHHHHHFDDD@BDBD_Mismatch_0_Sense_+_Library_PoolC
ATGTCTGCCTATTTCTATGTCTACTATATTTTCCCACTCTGGATTAGAAACATTATCACGGAAATAAAAGATTTTTTTTGGTGTA
>Frequency_1_QualityScore_BFHHHHHJJJJJJIIJJJIJGIIJJJJJJJJIIJIJIGHIJIIJJGHIIIGA@CGGIGFHHFFFFFDDD?BDDDDDDDDDCDDDDDABDDBDDC_Mismatch_0_Sense_+_Library_PoolT
CGGCCAAATCATTTGCAGTTGCTCCTGCAACAATTGGTTTTGGACCCTAACAATCTCTCCCACTTCGGCTTCGTCTCTGTCTCCCGTTTGTTCA
>Frequency_1_QualityScore_FFGGHHHJJJJJJGJGIGJJEHIJIJGGEGGIJIIJJJIJJJJIJGHIJGIIJJFIIIGGDGIJIGIGEDEEGH:CHHEFBDFD<A@@C@;ACA_Mismatch_0_Sense_+_Library_PoolT
TTTTATCTGAATCATTGTTTATTCCTGTAAATAATCTTATGCTTTATTGCGTGTGCTCTAGGATGAGCTCATTGAATCCTACCGAGTTTGTATG
>Frequency_1_QualityScore_FFHHHHHJJJJJJIIJJJJJJIJJJJHIIJJJJIJJJJJIJJHIIIIJIJIJJJJJJIIIJJJIJGIJJFHIIEHHHHHHHHFFAA_Mismatch_1_Sense_+_Library_PoolT
CTGTTCATCTTTGTGCTGTGACAAGGTCTGCCTATTTCTATGTCTACTATATTTTCCCACTCTGGATTAGAAACATTATCACGGAA
>Frequency_1_QualityScore_FDHHGGFJEIJGGIIJIJGIGHIGIJJGHGIJGICHIIIIJGIHIIJHFFFCECDBDD??CCC>CACDDDB5<9?@@<<B>3<>:CAC>CBDDD_Mismatch_0_Sense_+_Library_PoolT
GAACTCTACTTCAATCTTGCAGCAGGGGAAGGTAACTACTTGCCCCGCCTATGCGAGGTTCAGAGAAGCGGAGACCGTCGGATGATAAGCGAAG
>Frequency_1_QualityScore_FFHHHHHJJJJJJJJJJJJJJJIHIIJJJJJHHJJJJJJJJJJJJJJIJJJJJJJJJJJJJJJIJJJJJIHIHIIGHJHHHHHFFFFFDAC_Mismatch_1_Sense_+_Library_PoolT
CTAGCCTGTTCATCTTTGTGCTGTGACAAGGTCTGCCTATTTCTATGTCTACTATATTTTCCCACTCTGGATTAGAAACATTATCACGGAA
>Frequency_1_QualityScore_FFHHHHHIJHIIHIIJIIJJIJJJJIIJJDGHJFIIJJJIJJJJJJJJJJIIJJJJJJGIJJJJJJJJJJJGIJHHHHHHHFFFFFFFEDCCDD_Mismatch_0_Sense_+_Library_PoolT
TCCCGTTTGTTCATAGTTAGTCATTAAAGTAAGTTTTTACATTTTATCTGAATCATTGTTTATTCCTGTAAATAATCTTATGCTTTATTGCGTG
>Frequency_1_QualityScore_FFHHHHHJIJJJJJJJIJJIJIJJJJJJJJJJHIJJJJJJJJJJJJJJJJJJJJJJJJJJJIJHHHHHHHHFFFFFFFEEEECDDEEEDDDDDD_Mismatch_0_Sense_+_Library_PoolT
GCTCTAGGATGAGCTCATTGAATCCTACCGAGTTTGTATGCTACAACATCCTTCGAGGATGATTTCATTGTATCCTAGCCTGTTCATCTTTGTG
>Frequency_1_QualityScore_FFHGFHHJGIIHGGGGGIGIIJIHIIIIIFCHIJIIJIIGFGGGECHIJIIHGIIGIJHEGGCFA@EGADGHHEEDDDDDDDDD_Mismatch_1_Sense_+_Library_PoolT
GTCTGCCTATTTCTATGTCTACTATATTTTCCCACTCTGGATTAGAAACATTATCACGGAAATAAAAGATTTTTTTTGGTGTAG
>Frequency_1_QualityScore_FFHGDHFIGGEFFHGIGIIJJDHHGICGIIGGIIIGIGJJIJJIIBB_Mismatch_1_Sense_+_Library_PoolT
CTTTATTGCGTGTTCTCTAGGATGAGCTCATTGAATCCTACCGAGTT
>Frequency_1_QualityScore_FFHHHHHJJIJJJJJJJJJJJIJJJJJJIJJJJJJJJJJIJJIJFHIIIIJJJJJJJJJJJJIJJJJIIHHHHFFFFFFFEEDEDDDDDDDDDD_Mismatch_1_Sense_+_Library_PoolT
TTTATTCCTGTAAATAATCTTATGCTTTATTGCGTGTTCTCTAGGATGAGCTCATTGAATCCTACCGAGTTTGTATGCTACAACATCCTTCGAG
>Frequency_1_QualityScore_FFHHHHHJJJGJJJJJJJJJJIJJJJIJJJJJJJIIHJIJJJJJIJJJJJJJJIFGHGHGHJJJJIJJIDDDDDDBDDD_Mismatch_0_Sense_+_Library_PoolT
GCCTATTTCTATGTCTACTATATTTTCCCACTCTGGATTAGAAACATTATCACGGAAATAAAAGATTTTTTTTGGTGTA
>Frequency_1_QualityScore_FFHHHHHJJJJJJJJJJJJJJIJJHJJJJJJJJJJJJJJJJJIJJJJJJIJJJJIJJJGIIJJIJJGGHEHHHHHHHHFFFFFFEFEEEE_Mismatch_1_Sense_+_Library_PoolT
TGTATGCTACAACATCCTTCGAGGATGATTTCATTGTATCCTAGCCTGTTCATCTTTGTGCTGTGACAATGTCTGCCTATTTCTATGTCA
>Frequency_1_QualityScore_FDHHHHHJJJJJJIJJJJJJJJJJJJJJJJJIJJJFHIJJJJJJJJJJJJJJIJJIJIIIGIIIIIJJJHGIIHHHHHHFFFFFFEEEDEEDDD_Mismatch_2_Sense_+_Library_PoolT
GTTTTTACATTTTATCTGAATCATTGTTTATTCCTGTAAACAATCTTAAGCTTTATTGCGTGTGCTCTAGGATGAGCTCATTGAATCCTACCGA
>Frequency_1_QualityScore_FFHHHHHJJJJJJJJJJJJJJJJJJJIJJJJJJIJJJJIJJJJJJJJJIIJJJJJJIJIJJGHIJJJJEHIJHHHFHHHFFFFFFEEFEEDEDD_Mismatch_1_Sense_+_Library_PoolT
AACATCCTTCGAGGATGATTTCATTGTATCCTAGCCTGTTCATCTTTGTGCTGTGACAAGGTCTGCCTATTTCTATGTCTACTATATTTTCCCA
>Frequency_1_QualityScore_FFDFH3AEBGIJGGEHBHIGGGIIGIIJGGIIIIEHJFHHIGIHIIJFCDHIGIIJIGJJGEFFFFFFD@CEEFDEDDDDDDDDDDDA>@ACDD_Mismatch_0_Sense_+_Library_PoolT
CGTGTGCTCTAGGATGAGCTCATTGAATCCTACCGAGTTTGTATGCTACAACATCCTTCGAGGATGATTTCATTGTATCCTAGCCTGTTCATCT
>Frequency_1_QualityScore_FFHHHHHJJIJJJJJJJJJJJJJJJJJJJJJIJJJJJJIJJIIJGIJIIIJJJJHIIIJJHFDDBDBD_Mismatch_1_Sense_+_Library_PoolT
TGTCTACTATATTTTCCCACTCTGGATTAGAAACATTATCACGGAAATAAAAGATTTTTTTTGGTGGA
>Frequency_1_QualityScore_FBHDBFABG:AGFFGHCGEFGBHIIIHIIIFIGHIGIHIIDCGHGGHFD@@BFHIIIIIAGGCGD@GHA@GEEECHE>DBFF=@CCCEEECCCC_Mismatch_1_Sense_+_Library_PoolT
TAAAGTAAGTTTTTACATTTTATCTGAATCATTGTTTATTCCTGTAAATAATCTTATGCTTTATTGCGTGTTCTCTAGGATGAGCTCATTGAAT
>Frequency_1_QualityScore_FFHHHHHJJJJJJJJJJJJJJJJJJJJJJJJJJJJJJJJJJJJJJJJJIIJJIHIJJJJJIJJJIJJHFBDDDDDD_Mismatch_0_Sense_+_Library_PoolT
TATTTCTATGTCTACTATATTTTCCCACTCTGGATTAGAAACATTATCACGGAAATAAAAGATTTTTTTTGGTGTA
>Frequency_1_QualityScore_FFHHHHHJJIJJJJJJJJJJHHIJJJHIJJJJJJJIJJJJJJJJJJJJJIJJJIJJHHHHFFFFFFFEDDEDDDDDDCDDDDEDDDEDDDDDDC_Mismatch_0_Sense_+_Library_PoolT
GTTGCTCCTGCAACAATTGGTTTTGGACCCTAACAATCTCTCCCACTTCGGCTTCGTCTCTGTCTCCCGTTTGTTCATAGTTAGTCATTAAAGT
>Frequency_1_QualityScore_FFHHHHHJJJJJJJJJJJJJJJJJJJJJJJJJJJJJHIJJJIJJJIJJJJJJJJJJJJJGIJIHHHHHHHFFFFFFFEEEEDDEDDDDDEEEDD_Mismatch_1_Sense_+_Library_PoolT
GTGTTCTCTAGGATGAGCTCATTGAATCCTACCGAGTTTGTATGCTACAACATCCTTCGAGGATGATTTCATTGTATCCTAGCCTGTTCATCTT
>Frequency_1_QualityScore_FFHHHHHJJJJIJJJJJJIJJFIJGJIJJJIJIJJJJJJJJJJIICGHIIJJJJJJJJJIJHHHGHFFFDDDEDDDEEDEEEDEEEEDEDDDDD_Mismatch_0_Sense_+_Library_PoolT
CTTTATTGCGTGTGCTCTAGGATGAGCTCATTGAATCCTACCGAGTTTGTATGCTACAACATCCTTCGAGGATGATTTCATTGTATCCTAGCCT
>Frequency_1_QualityScore_FFHHHHHJJJHIJIGJJJJJJJIIJHJJJJJJJIIIIHGIJJJJIJJJJJJJJJJIJIJJJJJIJJIJJIJJJJIIJFHHHHHHFFFFFFFCEE_Mismatch_0_Sense_+_Library_PoolT
CTGTCTCCCGTTTGTTCATAGTTAGTCATTAAAGTAAGTTTTTACATTTTATCTGAATCATTGTTTATTCCTGTAAATAATCTTATGCTTTATT
>Frequency_1_QualityScore_FFHHHHHJIJJIJJJIJJJJJHIIJJJJJJJJJJJJJIJJJJJJJJIIJIIJJJJJJJJJJJJJJJHGIHHHHHHHFFFFFDDDBDADB:@BCC_Mismatch_0_Sense_+_Library_PoolT
TGACAATGTCTGCCTATTTCTATGTCTACTATATTTTCCCACTCTGGATTAGAAACATTATCACGGAAATAAAAGATTTTTTTTGGTGTATTCA
>Frequency_1_QualityScore_FFGHHHHJJJJJJJJJJJJJJJJJJJIJIJJJJIJJJJJJJJJJJJIJJJIJHIHIJJJJIJICHIIJIIIIJHHGFHHFFFFFDDD?BDDBEE_Mismatch_2_Sense_+_Library_PoolT
ATTTTATCTGAATCATTGTTTATTCCTGTAAACAATCTTAAGCTTTATTGCGTGTGCTCTAGGATGAGCTCATTGAATCCTACCGAGTTTGTAT
>Frequency_1_QualityScore_DAFHFDDGII<?I@CFFHAHEHIII<EHBFA?@@<@CGIIIHI<GDGADD@FAFGHGFHBGGIGHGHBD=7@GHCCHFEHF<B5;(65>CDCCC_Mismatch_1_Sense_+_Library_PoolT
TATCTGAATCATTGTTTATTCCTGTAAATAATCTTATGCTTTATTGCGTGTTCTCTAGGATGAGCTCATTGAATCCTACCGAGTTTGTATGCTA
>Frequency_1_QualityScore_FFHHHHHJJJJIJJJJJJJJJJIJJJJJJJJJJJHIJJJJJJJJJJJJJJJIIIHIJHIJJJJJIJJJJIIIJJJHHHHHHGHFFFFFFEEEEE_Mismatch_0_Sense_+_Library_PoolT
TCCTTCGAGGATGATTTCATTGTATCCTAGCCTGTTCATCTTTGTGCTGTGACAATGTCTGCCTATTTCTATGTCTACTATATTTTCCCACTCT
>Frequency_1_QualityScore_FFHHHHHJJJJJJJHJJJJJJJJJJJJJJJJJJIJJJJJJJJJIJJJJJJHHFFFFE_Mismatch_0_Sense_+_Library_PoolT
TTTTCCCACTCTGGATTAGAAACATTATCACGGAAATAAAAGATTTTTTTTGGTGTA
>Frequency_1_QualityScore_FFHHBHHIIIGGIIICGGGIIHHHIIIIIGFGBEGHHGBC@9?ADDDDDCC;@CCC1;B7BBCD@>@CC>A(44@4>CDC?ACD:@A8@@>A@A_Mismatch_0_Sense_+_Library_PoolT
CTATGCGAGGTTCAGAGAAGCGGAGACCGTCGGATGATAAGCGAAGTGAACATAACGGCCAAATCATTTGCAGTTGCTCCTGCAACAATTGGTT
>Frequency_1_QualityScore_EDHHHDHIJIHGGHHHIJAFHHI;FHFGFGHFGHHI>FIFH4?E?DBBD>BDCDDDDDDD@><CC@@CA@AC?959>ACC@ACCC@::>C_Mismatch_0_Sense_+_Library_PoolT
TAACTACTTGCCCCGCCTATGCGAGGTTCAGAGAAGCGGAGACCGTCGGATGATAAGCGAAGTGAACATAACGGCCAAATCATTTGCAGT
>Frequency_1_QualityScore_FFHHHHHJJJJJJJJJJIJJIIJIJJIJJJJJJJJJJJJJJIJIJJJJJIGIJJJJJJJJJIFIJJJJJEHHHHHHFDDDDDBDDDE_Mismatch_1_Sense_+_Library_PoolT
AATGTCTGCCTATTTCTATGTCTACTATATTTTCCCACTCTGGATTAGAAACATTATCACGGAAATAAAAGATTTTTTTTGGTGTAA
>Frequency_1_QualityScore_FFHHHHHJJJJJJJJJJJJJIIJJJJJIJJJJJHIJJJJJJJJJIJJJJJJJJJJJJJJJJJJJJJJJHEHHHHFFFFFFEEEDEDDDDDD@DD_Mismatch_1_Sense_+_Library_PoolT
TTATTCCTGTAAATAATCTTATGCTTTATTGCGTGTTCTCTAGGATGAGCTCATTGAATCCTACCGAGTTTGTATGCTACAACATCCTTCGAGG
>Frequency_1_QualityScore_ADHHHHFGHIGGEGHGHIEGHIGGICGIJGEGGDFHIIIJIG@FHFGGGHHIIIGIIGIJGIEIGHIEEAEEFHFFFFEECDCEDACCDDCBBD_Mismatch_0_Sense_+_Library_PoolT
ATTCCTGTAAATAATCTTATGCTTTATTGCGTGTGCTCTAGGATGAGCTCATTGAATCCTACCGAGTTTGTATGCTACAACATCCTTCGAGGAT
>Frequency_1_QualityScore_FFHHHHHJJJJJJJJJJJJJJJJJJJJJIJJJJJJJJJJJJJJJJIHIJIJJJJJJJGHIJJJIIIIJJJJJJJHHHHFFFCCEEEEEDDEDDD_Mismatch_0_Sense_+_Library_PoolT
TCTGAATCATTGTTTATTCCTGTAAATAATCTTATGCTTTATTGCGTGTGCTCTAGGATGAGCTCATTGAATCCTACCGAGTTTGTATGCTACA
>Frequency_1_QualityScore_FFHHHHHJJIJIJJJJJIJJJJJJJGIJJJJJIJJJJJGGIIJJJIIJJJJJJJIJHIHIJIJJJIGGJEHIJIHHHHHHFFFFFFEEDBD=BD_Mismatch_1_Sense_+_Library_PoolT
TTACATTTTATCTGAATCATTGTTTATTCCTGTAAATAATCTTATGCTTTATTGCGTGTTCTCTAGGATGAGCTCATTGAATCCTACCGAGTTT
>Frequency_1_QualityScore_FFGGCFHJJIJJJIIJIGHIIJJDGHJBGIEGIIIJJHHFB;7?@EEDDEDD@BD??C:@CDDEDECACDCDDCC@@ACCDBCACC3<ABADCD_Mismatch_0_Sense_+_Library_PoolT
GAGGTTCAGAGAAGCGGAGACCGTCGGATGATAAGCGAAGTGAACATAACGGCCAAATCATTTGCAGTTGCTCCTGCAACAATTGGTTTTGGAC
>Frequency_1_QualityScore_FFHHHHGIIGHGIJJJJJJGEHJIJGIIJJHJJJJIJJJJIJJJJJJJIIGIIIIIGIJJJJJIIJJIIEGGGHHIEGHHHDE@DFFFFDEEEE_Mismatch_1_Sense_+_Library_PoolT
TCATTAAAGTAAGTTTTTACATTTTATCTGAATCATTGTTTATTCCTGTAAATAATCTTATGCTTTATTGCGTGTTCTCTAGGATGAGCTCATT
>Frequency_1_QualityScore_DFHHGGGIGIFGHHFHHIDGHHIJEHGGIIJHHGIJJJHGHGFHHIDGGIHGICDGEHIHHH;CEEBDD;;?CCCDCECFCC@CCDC_Mismatch_1_Sense_+_Library_PoolT
CCCTAACAATCTCTCCCACTTCGGCTTCGTCTCTGTCTCCCGTTTGTTCATAGTTAGTCATTAAAGTAAGTTTTTACATTTTATCTA
>Frequency_1_QualityScore_FFHHHHHJJJJJJJJJIJJJJJJJJJJJJJJIJJJIJJJJJIIJJJJJJJHIIIJIJJJHHHHHC@CFFEEEEEEDDDDDDDDDDDCDDDDDDD_Mismatch_0_Sense_+_Library_PoolT
GAAGTGAACATAACGGCCAAATCATTTGCAGTTGCTCCTGCAACAATTGGTTTTGGACCCTAACAATCTCTCCCACTTCGGCTTCGTCTCTGTC
>Frequency_1_QualityScore_FFHHHGHJJJJIJJJJIJJIHIJJJJJJJJJJJJIIJJJJJJIJJJJIIJIJJJJHIIJJJJIJJJJJJHGGIHHHHHHHCFFFFFFCEEDCCC_Mismatch_1_Sense_+_Library_PoolT
CTTCGAGGATGATTTCATTGTATCCTAGCCTGTTCATCTTTGTGCTGTGACAAGGTCTGCCTATTTCTATGTCTACTATATTTTCCCACTCTGG
>Frequency_1_QualityScore_FFHHHHHJJJJJJJJJJJJJJJIIIIJJJJJJJJJJJJJJJJ_Mismatch_0_Sense_+_Library_PoolT
CTACTATATTTTCCCACTCTGGATTAGAAACATTATCACGGA
>Frequency_1_QualityScore_FFHHHHHIJJJJJJJJJJIJJJJJFHIJIJJJGJIGJIB9BDHIIJIGIJIJJJIIDHHHHFFFFFEECCEEDABDDACDDEDDCDACCCEDDD_Mismatch_0_Sense_+_Library_PoolT
TGCAGTTGCTCCTGCAACAATTGGTTTTGGACCCTAACAATCTCTCCCACTTCGGCTTCGTCTCTGTCTCCCGTTTGTTCATAGTTAGTCATTA
>Frequency_1_QualityScore_FFHHHHHJJJIJEIJJJJJJJJJJJJJEHIJJIJJJIJHIIJIIJJJJJJJJIJJJJIJJHHFDFDFCEEC@AEDDACCDBCDDDDDDFDDCCD_Mismatch_1_Sense_+_Library_PoolT
ATTTGCAGTTGCTCCTGCAACAATTGGTTTTGGACCCTAACAATCTCTCCCACTTCGGCTTCGTCTCTGTCTCCCTTTTGTTCATAGTTAGTCA
>Frequency_1_QualityScore_FFHHHGHIGHIGHHCHIGIJJFHGHFIGJIJIIJJJIJJIJJGIJJJJIHDGHGIJJJJJIJIJIIJJGCHIIJIJIJJHHHGHDFFDDCEDC@_Mismatch_1_Sense_+_Library_PoolT
GTTCATAGTTAGTCATTAAAGTAAGTTTTTACATTTTATCTGAATCATTGTTTATTCCTGTAAATAATCTTATGCTTTATTGCGTGTTCTCTAG
>Frequency_1_QualityScore_FFGHHHHJJJJJJJJJIHIIIJIIJEHJHIJJJJJJJIJJJJJJJJJJJIIJIJJJJJJJJIJJJJJIIIIHHEEHHFFDFFFEEEEEEEEEDE_Mismatch_1_Sense_+_Library_PoolT
TTGTATGCTACAACATCCTTCGAGGATGATTTCATTGTATCCTAGCCTGTTCATCTTTGTGCTGTGACAAGGTCTGCCTATTTCTATGTCTACT
>Frequency_1_QualityScore_FDHHHHHJGIJJJJJIIJJHHIHIJIJJJJIJJJIIJJJJJJJJJJJJJIJJIJJJGIJIJJI_Mismatch_1_Sense_+_Library_PoolT
TATGCTACAACATCCTTCGAGGATGATTTCATTGTATCCTAGCCTGTTCATCTTTGTGCTGTA
>Frequency_1_QualityScore_FF2AFHFIJJJJJJJJIJJJJIJJJJJJJJJIJJJJJJJJJJJIIGIJGHIIJHIIJJJJJGHIIJIJJIIHHGHHHFFFFFFFFFEEEEDEED_Mismatch_1_Sense_+_Library_PoolT
GCAACAACATCCTTCGAGGATGATTTCATTGTATCCTAGCCTGTTCATCTTTGTGCTGTGACAATGTCTGCCTATTTCTATGTCTACTATATTT
>Frequency_1_QualityScore_FFHHHHHJJJJJJJJJJJJIJJJJJJJIJJJJIJJIJGJJIJJJJJJJIJIJJIJJJJJJJJJIJJJJJJIHGJJJIJIIIHHHHHHFFFFFEE_Mismatch_0_Sense_+_Library_PoolT
CATTGTATCCTAGCCTGTTCATCTTTGTGCTGTGACAATGTCTGCCTATTTCTATGTCTACTATATTTTCCCACTCTGGATTAGAAACATTATC
>Frequency_1_QualityScore_DFHHHHHIJJJGJJ<EIHIGGIGHJJGJGIJCGIIIGIGEIJJGJEGCFBGGIICGHGGG?HICHHF@BBEEEACED@CBA?:?BCDADDCABC_Mismatch_0_Sense_+_Library_PoolT
AATCATTTGCAGTTGCTCCTGCAACAATTGGTTTTGGACCCTAACAATCTCTCCCACTTCGGCTTCGTCTCTGTCTCCCGTTTGTTCATAGTTA
>Frequency_1_QualityScore_DDFFFDHECFD9EHHIHGEHG@FAGHDBBC<EBBAHIGCBBBGEABF9@<;FHHBBEDC_Mismatch_0_Sense_+_Library_PoolT
TATTTTCCCACTCTGGATTAGAAACATTATCACGGAAATAAAAGATTTTTTTTGGTGTA
>Frequency_1_QualityScore_FFHHHHHHIIJJHGIIHHIFHIJFEHIGCFHIJJIJJJDIIGHIJJJJHHIIIGIDIHJHIIJGGGGHIHIIHHHHHECHHFFFFFFF@C@CEA_Mismatch_1_Sense_+_Library_PoolT
GATCCTTCGAGGATGATTTCATTGTATCCTAGCCTGTTCATCTTTGTGCTGTGACAATGTCTGCCTATTTCTATGTCTACTATATTTTCCCACT
>Frequency_1_QualityScore_FFHHHHHJJJJJJJJJJIJJHJIGJJJJJJJJIIJJJJJIJJJJJIJJJJJJJJJJJJJHIJIIIIJEGGHHHHGHHFFFFFFFFEEEEDECEE_Mismatch_2_Sense_+_Library_PoolT
TGCTACAACATCCTTCGAGGATTATTTCATTGTATCCTAGCCTGTTCATCTTTGTGCTGTGACAAGGTCTGCCTATTTCTATGTCTACTATATT
>Frequency_1_QualityScore_DDHHHHHHHIJJJHHJJJJJJJIIIJJGBGDGHGGHGIIHIJJIIGHGGJGHHHGHHGFFFFDEEDDDDECCDDFCDACD:A@C@CCCAC@CD:_Mismatch_0_Sense_+_Library_PoolT
CTGCAACAATTGGTTTTGGACCCTAACAATCTCTCCCACTTCGGCTTCGTCTCTGTCTCCCGTTTGTTCATAGTTAGTCATTAAAGTAAGTTTT
>Frequency_1_QualityScore_FFHHHHHJJJJJJJJJIJJJJJEGHIJJJJJIJIJJJJJJJJJJJJIIJJJJJJJHIGGIJIIJJJJHHHHHFFFFFEEDBEDDDDCDEEDEEE_Mismatch_1_Sense_+_Library_PoolT
AATAATCTTATGCTTTATTGCGTGTTCTCTAGGATGAGCTCATTGAATCCTACCGAGTTTGTATGCTACAACATCCTTCGAGGATGATTTCATT
>Frequency_1_QualityScore_FFHHHHHJJJJJJJJJJJJJJJJJGIBFHJGIJJJJIJJJJJIIJJJJJGIJHFHHHHFFFFFFFFEFEEEEDDDDCCDEEEDDDDDDDDDDDE_Mismatch_1_Sense_+_Library_PoolT
GGATGAGCTCATTGAATCCTACCGAGTTTGTATGCTACAACATCCTTCGAGGATGATTTCATTGTATCCTGGCCTGTTCATCTTTGTGCTGTGA
>Frequency_1_QualityScore_DFHHGGHIIIGIIJJJJJJHIID_Mismatch_0_Sense_+_Library_PoolT
AATAAAAGATTTTTTTTGGTGTA
>Frequency_1_QualityScore_FFGGFFHJJJJIHJJJJJIJJJIIJJJJIHHJHHJJJJJJIEIIIHIJJJJJJCIIIGGH@HGEFHIGIHHDE@?AECEEEFCFDDCEEEDDCC_Mismatch_1_Sense_+_Library_PoolT
TAAGTTTTTACATTTTATCTGAATCATTGTTTATTCCTGTAAATAATCTTATGCTTTATTGCGTGTTCTCTAGGATGAGCTCATTGAATCCTAC
>Frequency_1_QualityScore_FFHHHHHJJJIJJJJJJJJBHHIJIHIJIJIJJJJJJJJJJJJJJJIJJJIJJJJIIGIJEHGIJIFHHHHFFFFFFFEEEEEEDDDDECDDDC_Mismatch_2_Sense_+_Library_PoolT
AGCTCATTGAATCCTACCGAGTTTGTATGCTACAACATCCTTCGAGGATGATTTCATTGTATCCTAGCCTGTTCATCTTTGTGCTGTGACAAGT
>Frequency_1_QualityScore_DDDFHHDGICHGIHIJJIJ@GAHIJIFHIDHHI<HHGIJGG*BGIIIIJIIIIHEGIIGIGFDCD??DD_Mismatch_1_Sense_+_Library_PoolT
ATGTCTACTATATTTTCCCACTCTGGATTAGAAACATTATCACGGCAATAAAAGATTTTTTTTGGTGTA
>Frequency_1_QualityScore_D?@D):CAFHBCBGFEHG@GHCA??FGFH9?BDGGGB@9BBDGF4<?D<@==B=CCCG4=;)7@E\5,;7)7?A<>;@AC>=B_Mismatch_0_Sense_+_Library_PoolT
GACAATGTCTGCCTATTTCTATGTCTACTATATTTTCCCACTCTGGATTAGAAACATTATCACGGAAATAAAAGATTTTTTTT
>Frequency_1_QualityScore_FFHHHHHJJJJJJJJJJJJGJJJJJJJIJJHIJIJJJJJJJJIJJJJJJJJJIJHHJJIJJJJJHHHHHEFFFFEEDDEDDDDDEEEDEEFDDE_Mismatch_0_Sense_+_Library_PoolT
AATCTTATGCTTTATTGCGTGTGCTCTAGGATGAGCTCATTGAATCCTACCGAGTTTGTATGCTACAACATCCTTCGAGGATGATTTCATTGTA
>Frequency_1_QualityScore_FDHHHHHJJJJJJJIJIJJJJJJJIJJIJJJJJJJJJJJIJJJJJJJJJJJJJJJJJIJJJIIJJIHHHEHHHFDDFFEEEDDEEFEEEEEEEF_Mismatch_1_Sense_+_Library_PoolT
GTTTGTATGCTACAACATCCTTCGAGGATGATTTCATTGTATCCTAGCCTGTTCATCTTTGTGCTGTGACAAGGTCTGCCTATTTCTATGTCTA
>Frequency_1_QualityScore_FFHHHHHJJJJHHJJJJJJJJJJJJJJJJJJJJJJIIIJHJJJJJJJJJJJIJJJJJJEIJHHHFFFFFFFFEEEEEEEDCCDCDCDDEEEDDD_Mismatch_0_Sense_+_Library_PoolT
TGTGCTCTAGGATGAGCTCATTGAATCCTACCGAGTTTGTATGCTACAACATCCTTCGAGGATGATTTCATTGTATCCTAGCCTGTTCATCTTT
>Frequency_1_QualityScore_DFCDCDFGGGIJIIJIGHEIGIEGGGIJGGGHIIGGFCEGIHGE>D@EAAEEHGFFFFFEEBCED@DEE?=>CCDDD@CCCA:>CCACDD>AD>_Mismatch_1_Sense_+_Library_PoolT
CCAATCTCTCCCACTTCGGCTTCGTCTCTGTCTCCCGTTTGTTCATAGTTAGTCATTAAAGTAAGTTTTTACATTTTATCTGAATCATTGTTTA
>Frequency_1_QualityScore_FFHGHHHJJJJJJJJJJJIJJIJJJJJJJJJJJJJJJIIIJJJJJJJJGJJIIHFFDCCBE_Mismatch_0_Sense_+_Library_PoolT
TATATTTTCCCACTCTGGATTAGAAACATTATCACGGAAATAAAAGATTTTTTTTGGTGTA
>Frequency_1_QualityScore_FFHHGHGJJJJIJJJJJJIJJJJJJJJJJJJJJJJIIJIJIJJJJJJJJJJJJJJIJGJGIJJJJIHHHHGGFFFFFEEEEDBDDDDDCEEEDE_Mismatch_0_Sense_+_Library_PoolT
TAAATAATCTTATGCTTTATTGCGTGTGCTCTAGGATGAGCTCATTGAATCCTACCGAGTTTGTATGCTACAACATCCTTCGAGGATGATTTCA
>Frequency_1_QualityScore_FFHHHHHJJJIJJIIIIJIIJJIJJJJJJJJJIIIGJJJJJJJJJJJJJJJJJIJIJJJJJJIIJJJJIIDHIJJHHHGEFFEFFFFEEEEEEE_Mismatch_1_Sense_+_Library_PoolT
TTGTATCCTAGCCTGTTCATCTTTGTGCTTTGACAATGTCTGCCTATTTCTATGTCTACTATATTTTCCCACTCTGGATTAGAAACATTATCAC
>Frequency_1_QualityScore_:=2<?@F@GD?91@9?C9FG9*C9*:*0)?999?9?0BFFAFIFD8BF@8=8..@C_Mismatch_1_Sense_+_Library_PoolT
TTTTTTACATTTTATCTGAATCATTGTTTATTCCTGTAAATAATCTTATGCTTTAT
>Frequency_1_QualityScore_FFHHHHHJJJJJJHJJJJJJJJJJJJJJIJJJIJJJJJJJJJJJJJJJJHHFBEFE_Mismatch_0_Sense_+_Library_PoolT
TTTCCCACTCTGGATTAGAAACATTATCACGGAAATAAAAGATTTTTTTTGGTGTA
>Frequency_1_QualityScore_FFHHHHHJJIIJJJJJJJFHIJJJJJJJJJJJJJJJJIIJIJJJJJJIIJJJIJIIIIJJIJJJIIGIHIJGIJJIJJJIIFEHFFFFFECCEE_Mismatch_2_Sense_+_Library_PoolT
CATAGTTAGTCATTAAAGTAAGTTTTTACATTTTATCTGAATCATTGTTTATTCCTGTAAACAATCTTAAGCTTTATTGCGTGTGCTCTAGGAT
>Frequency_1_QualityScore_@AFA3<<EC<FGIF9C99AEHFE)????DGF:DGG>BFD9DB;F>8C=F;FC84C3C?7=?).=;@;_Mismatch_0_Sense_+_Library_PoolT
AGGATGAGCTCATTGAATCCTACCGAGTTTGTATGCTACAACATCCTTCGAGGATGATTTCATTGTA
>Frequency_1_QualityScore_DDHHHHHJJJJJJJIJIIJJJHJJJJJJJJJJJJJJJJJJHGIJJJJJJJIJJJJJFACBABBDCDF_Mismatch_1_Sense_+_Library_PoolT
TACTATATTTTCCCACTCTGGATTAGAAACATTATCACGGAAATAAAAGATTTTTTTTGGTGTATTA
>Frequency_1_QualityScore_FFHHHHFHIJJIJJJIJJJHIJJJJHIIIHJJJJJHHHHFFDAEEEDDDDDDDDDDDDDDDDDEEEDEDDDDDDDDCDDDDDDBDDDDABDDBD_Mismatch_0_Sense_+_Library_PoolT
GCGAGGTTCAGAGAAGCGGAGACCGTCGGATGATAAGCGAAGTGAACATAACGGCCAAATCATTTGCAGTTGCTCCTGCAACAATTGGTTTTGG
>Frequency_1_QualityScore_FFHDHHHIJIIHICHGH@<GGEHGIJIIJJJJJIIIHDDGAH_Mismatch_1_Sense_+_Library_PoolT
TTAGAAACATTATCACGGCAATAAAAGATTTTTTTTGGTGTA
>Frequency_1_QualityScore_FFHHGHHJGIJCDHHIJJIGHIIIIJIJJJJIIJJJJ>FGBHIIJJJIIJIJIGHHHEEFFFDEEDDDDDDCACD:ADDDDDDDDDDDD@B?0<_Mismatch_1_Sense_+_Library_PoolT
GATAAGCGGAGTGAACATAACGGCCAAATCATTTGCAGTTGCTCCTGCAACAATTGGTTTTGGACCCTAACAATCTCTCCCACTTCGGCTTCGT
>Frequency_1_QualityScore_FFHHHHGJIJJJJJIIIJJJJIJJIJJJJJJJJJJJJJJJJJJJJJJJJJJJJJJJJJJJJJIIJJHEH?EHHFEFFFEEEDDDDDDDDD_Mismatch_0_Sense_+_Library_PoolT
TGACAATGTCTGCCTATTTCTATGTCTACTATATTTTCCCACTCTGGATTAGAAACATTATCACGGAAATAAAAGATTTTTTTTGGTGTA
>Frequency_1_QualityScore_FFHHHHHGIJJJJJJIJJJJJJJJJJJJJJJJJJJIHIIJJJJJIJIJIJIJJGHHHHFFFFDEEDDAACDDDEDDDDDDDDDDDDDDDDDDDD_Mismatch_0_Sense_+_Library_PoolT
AGCGAAGTGAACATAACGGCCAAATCATTTGCAGTTGCTCCTGCAACAATTGGTTTTGGACCCTAACAATCTCTCCCACTTCGGCTTCGTCTCT
>Frequency_1_QualityScore_FDHHGHHJGIIGHIIGIJJJCHGGGGGGICIIJJJJJJIJIIGJJIHJDGAGHIE=@FGGG@AEEFE=?BDA@CCDDDDDEDDDDA@D@ACCCB_Mismatch_0_Sense_+_Library_PoolT
TTTATTGCGTGTGCTCTAGGATGAGCTCATTGAATCCTACCGAGTTTGTATGCTACAACATCCTTCGAGGATGATTTCATTGTATCCTAGCCTG
>Frequency_1_QualityScore_FFHHHHHJJIJJJIIJJJJJIIJJJJIJJJJJJJJJJJJJJJJJJIJJJJJJJJJIJIJIJJJHHHHHGFFDDDEEDDDDDDDDDDBDDBDABA_Mismatch_2_Sense_+_Library_PoolT
GTCTGTGACAATGTCTGCCTATTTCTATGTCTACTATATTTTCCCACTCTGGATTAGAAACATTATCACGGAAATAAAAGATTTTTTTTGGTGT
>Frequency_1_QualityScore_FFCFHHFHIIIIIDGIGIIIIIIGGGIIGIIGHGEIIIIIIIIIIIIHIIIIHIGIIIEIGIGHGFGHH_Mismatch_1_Sense_+_Library_PoolT
AGTTTGTATGCTACAACATCCTTCGAGGATGATTTCATTGTATCCTAGCCTGTTCATCTTTGTGCTGTA
>Frequency_1_QualityScore_BDFD<DHBAGGHIIGEGGEIIHDEGHDDFGGCFDEG<B@AEGDH>FHCHG@CHIGEGHA5;=A6=C:@D@@DDCBCCCCCCB2;8;CC@C;ACE_Mismatch_2_Sense_+_Library_PoolT
TAAACAATCTTAAGCTTTATTGCGTGTGCTCTAGGATGAGCTCATTGAATCCTACCGAGTTTGTATGCTACAACATCCTTCGAGGATGATTTCA
>Frequency_1_QualityScore_ADHHGGGGHIGIHGCIIIJJJGGGGGIJJJJGIJJEIIIGIJIJJFHEIJIJICHJIIIJIJJH<F4@FGHGGIDHCAHHFFFEFFEECD:B?=_Mismatch_0_Sense_+_Library_PoolT
TTTACATTTTATCTGAATCATTGTTTATTCCTGTAAATAATCTTATGCTTTATTGCGTGTGCTCTAGGATGAGCTCATTGAATCCTACCGAGTT
>Frequency_1_QualityScore_FFHHHHHJJJJIJJJJJJJJJIJJJJJJJJJJJJJJJJJJJJJJJJJJJJIIJJJJIGJJJJJIIJJJJIJIJJIJJJIIJJHHHHHFFFFFFE_Mismatch_1_Sense_+_Library_PoolT
AGGATGATTTCATTGTATCCTATCCTGTTCATCTTTGTGCTGTGACAATGTCTGCCTATTTCTATGTCTACTATATTTTCCCACTCTGGATTAG
>Frequency_1_QualityScore_DDDFHG?EA>FBF>FEHIGEF@EB<FFHGBDFGCC0BFBHEB<?BAFE<E6?(?_Mismatch_0_Sense_+_Library_PoolT
TCCCACTCTGGATTAGAAACATTATCACGGAAATAAAAGATTTTTTTTGGTGTA
>Frequency_1_QualityScore_FDHHHHHIJJJJIJJJJJGJJIIIIJIJJJJIJJJJJIJIIJJJHJJIIGGIJIJIIIJGIGGBEEFFFEFFDEEEEEDDDDDABBD_Mismatch_1_Sense_+_Library_PoolT
GAATGTCTGCCTATTTCTATGTCTACTATATTTTCCCACTCTGGATTAGAAACATTATCACGGAAATAAAAGATTTTTTTTGGTGTA
>Frequency_1_QualityScore_FFHHHHHJJJJJJJJJJJJJJJJJJJHJJJJJJJJJJJIJJJJJJJJJIJGHIJJJIJJJJJJJJHHHHHHFFFFDDEDCEEEDEEEDEEEEDE_Mismatch_1_Sense_+_Library_PoolT
TTATGCTTTATTGCGTGTTCTCTAGGATGAGCTCATTGAATCCTACCGAGTTTGTATGCTACAACATCCTTCGAGGATGATTTCATTGTATCCT
>Frequency_1_QualityScore_FDFHHHHJJJJJIJJJHJIJIJEHIIIJIJJIJJJJJJGGGGHGIIHIFHHGHCGGIIJJJJJEGIGAHEEEHHECF@DEEEDDDDDD_Mismatch_1_Sense_+_Library_PoolT
GTGACAATGTCTGCCTATTTCTATGTCTACTATATTTTCCCACTCTGGATTAGAAACATTATCACGGAAATAAAAGATTTTTTTTGGA
>Frequency_1_QualityScore_FFHHHHHIJJJJJJJJJJJJJJJJJIIJIJIJJIJJJJJJIIIJJJJJJJGIHJJIJJJIIJIJJJJHHHHHHFFFFFFEEEDDDBDDDDEEED_Mismatch_1_Sense_+_Library_PoolT
TTTATCTGAATCATTGTTTATTCCTGTAAATAATCTTATGCTTTATTGCGTGTTCTCTAGGATGAGCTCATTGAATCCTACCGAGTTTGTATGC
>Frequency_1_QualityScore_FFHHHHHJJJJJJJJIJJJJJIJIIJJJJIJJHIIIJJJJJJJJJJJJJJJJJJIIHIJIIIHHHHHHHFFFFFEDEEDBDDDDDDEEEDEEED_Mismatch_2_Sense_+_Library_PoolT
ACAATCTTAAGCTTTATTGCGTGTGCTCTAGGATGAGCTCATTGAATCCTACCGAGTTTGTATGCTACAACATCCTTCGAGGATGATTTCATTG
>Frequency_1_QualityScore_FFHHHHHJJJJJJJJJJJJJJJJJJJHJIJJJIJJJJJJJJJJJJJJJJJJCHJIJJJHHHHHHHFFFFFFFFDEEEEDDDEEEDDDDDDDDDD_Mismatch_0_Sense_+_Library_PoolT
TAGGATGAGCTCATTGAATCCTACCGAGTTTGTATGCTACAACATCCTTCGAGGATGATTTCATTGTATCCTAGCCTGTTCATCTTTGTGCTGT
>Frequency_1_QualityScore_??DFF?BGD>4EI<CHFDCGBH@B?FFCE):8:9*0??F*B9?9<@@B6656?ABAB_Mismatch_0_Sense_+_Library_PoolT
CCCACTCTGGATTAGAAACATTATCACGGAAATAAAAGATTTTTTTTGGTGTATTCA
>Frequency_1_QualityScore_FFHHHGHJJJIIHIGHIIIGIJJ<GHIIJJIIJJJJJJJJJJJJDIHIFIJJJIJJJIIJGIHHHHGFFFEECDDDDEEEDECEDEE_Mismatch_1_Sense_+_Library_PoolT
AGCTTTATTGCGTGTGCTCTAGGATGAGCTCATTGAATCCTACCGAGTTTGTATGCTACAACATCCTTCGAGGATGATTTCATTGTA
>Frequency_1_QualityScore_BDFHFFBHIBEHIJJFHIJE9B4FHHGIEBEFBEFGGIJJJBEBGGCHGIIGFDDHEGFF@===A_Mismatch_0_Sense_+_Library_PoolT
CTACTATATTTTCCCACTCTGGATTAGAAACATTATCACGGAAATAAAAGATTTTTTTTGGTGTA
>Frequency_1_QualityScore_DFHFDHDHA@EBGHHGF?FEGHHGGIIIJBBGIJJGGHIGEHGIBEGIGICAEHFGHHHDDFCDEEC3;>@9?A@;/;@?A@CACC@CCDCDD<_Mismatch_0_Sense_+_Library_PoolT
AAGAAATTGTGCTCTCCGCGCTGCTACAGTAATTGCCCCAACATCATCGAACTCTACTTCAATCTTGCAGCAGGGGAAGGTAACTACTTGCCCC
>Frequency_1_QualityScore_FFHHFHBGEGGHIJJJJHHEFIJJ@HHHICDHHGHHIJJJHHHIIJJJHIGGGGIIIIIIJIGIJJIIJDHIJJIHFHHCHE@DDECEEECCDD_Mismatch_0_Sense_+_Library_PoolT
CATTAAAGTAAGTTTTTACATTTTATCTGAATCATTGTTTATTCCTGTAAATAATCTTATGCTTTATTGCGTGTGCTCTAGGATGAGCTCATTG
>Frequency_1_QualityScore_DD<1CFAAEGAGA6F<2<?@;)??CCD4::B>GE;B*8?@F\8\(-;@)=))7;=;\.6;(.6(;ADC>5;;;>;@;;ABBBB@>B;ABB@>A:_Mismatch_1_Sense_+_Library_PoolT
ACAATTGGTTTTGGACCCTAACAATCTCTCCCACTTCGGCTTCGACTCTGTCTCCCGTTTGTTCATAGTTAGTCATTAAAGTAAGTTTTTACAT
>Frequency_1_QualityScore_FFGDHHDHIJJGIGGG6BHGIIIIDIIE?FCGHDGGGGGIHGGJIIIIGGHHGG@EBCCGGHHGHJJJJHGIHACE>EH?DFB@EFEECDCDDE_Mismatch_0_Sense_+_Library_PoolT
ACAACATCCTTCGAGGATGATTTCATTGTATCCTAGCCTGTTCATCTTTGTGCTGTGACAATGTCTGCCTATTTCTATGTCTACTATATTTTCC
>Frequency_1_QualityScore_FFHHFHHJHIHJJIJJJJJJJJJJJHGIJIJIJJAGIJJEHEHHFFDDDDDDDDDDDBDDDEDDDDDBD>@DDEDDDDDDDDDDDDCDCDDECD_Mismatch_0_Sense_+_Library_PoolT
GGGGAAGGTAACTACTTGCCCCGCCTATGCGAGGTTCAGAGAAGCGGAGACCGTCGGATGATAAGCGAAGTGAACATAACGGCCAAATCATTTG
>Frequency_1_QualityScore_FFHGHHHJJJJJIJJJJJJIIJJJJHIJIJJJJJIIJJJJJJJJHGIIIIIIIIDCHIJJJIIHIIGIJHDDBDABACDFEDDDDD>CCDC_Mismatch_1_Sense_+_Library_PoolT
CCTATTTCTATGTCTACTATATTTTCCCACTCTGGATTAGAAACATTATCACGGAAATAAAAGATTTTTTTTGGTGTATTCAAAGGTTTCA
>Frequency_1_QualityScore_FFHHGHFIIJJEIJJIJFCFGGIIJIJJIIJJGIIIJJJJIDHIHFIIIIJIJJJIIGGIIIIHBHHDECCDFEDEEEDCDEDCEDCDDDBCCD_Mismatch_1_Sense_+_Library_PoolT
ATTGCGTGTTCTCTAGGATGAGCTCATTGAATCCTACCGAGTTTGTATGCTACAACATCCTTCGAGGATGATTTCATTGTATCCTAGCCTGTTC
>Frequency_1_QualityScore_FFHHHFHJJGGHJJJJJJJIHGGIGGGJJJJIJJIIEHGHHHIJIBGIIJJJIJJIJJHIJIIIIJJIJHGGIIJIJIJIHHHFHEEFFFF_Mismatch_1_Sense_+_Library_PoolT
GATTTCATTGTATCCTAGCCTGTTCATCTTTGTGCTGTGACAAGGTCTGCCTATTTCTATGTCTACTATATTTTCCCACTCTGGATTAGAA
>Frequency_1_QualityScore_FFAADCFGGIGHGIGEIGIIIEIIIGIJGGFHEHGGI@FGG@DHGGIJACEHAC;?C;@BDAC>C>@CC=B@;@DDD>A@CD@ACCCDCC@CC>_Mismatch_0_Sense_+_Library_PoolT
ACAATCTCTCCCACTTCGGCTTCGTCTCTGTCTCCCGTTTGTTCATAGTTAGTCATTAAAGTAAGTTTTTACATTTTATCTGAATCATTGTTTA
>Frequency_1_QualityScore_FFHHHHHJJJIIJGIJJIJJIJJJJJIIJJHIIIDHIJJJJJJJJIJJJJJHJIJIJJJJJJJJJJJIIHIIJIHFFHHHFFFFFFFCEECDD@_Mismatch_0_Sense_+_Library_PoolT
CTCCCGTTTGTTCATAGTTAGTCATTAAAGTAAGTTTTTACATTTTATCTGAATCATTGTTTATTCCTGTAAATAATCTTATGCTTTATTGCGT
>Frequency_1_QualityScore_FFHGHHHJHIJJJIJJEFHGEJGHGJJJJJJJIJIJJJJJJJJJJIJJJJJJJJJGIJJJIIJIIJJIJHHIJJHHHHFFEFCDEECEDDDDDD_Mismatch_1_Sense_+_Library_PoolT
TTGTGCTGTGACAAGGTCTGCCTATTTCTATGTCTACTATATTTTCCCACTCTGGATTAGAAACATTATCACGGAAATAAAAGATTTTTTTTGG
>Frequency_1_QualityScore_FFHHHHHJJJJIJJJJJJJJJJIHIIIJJJJJJJJJJJJJJJIJJHIJJJJJJJIJJIHGIJJIJIJJJGHGGIGHHFFHHHHFFFFCEFEEEE_Mismatch_0_Sense_+_Library_PoolT
ATCCTTCGAGGATGATTTCATTGTATCCTAGCCTGTTCATCTTTGTGCTGTGACAATGTCTGCCTATTTCTATGTCTACTATATTTTCCCACTC
>Frequency_1_QualityScore_FFHHHHHIJJJJJJJJJIJJJJJJIJJJIJJIJIJJJIJJJJJJJJJJJJJGIHIJJJIJJIIIJGJJIHIJJHHHHHHFFFFDDD=BDDDEEE_Mismatch_1_Sense_+_Library_PoolT
TTTTATCTGAATCATTGTTTATTCCTGTAAATAATCTTATGCTTTATTGCGTGTTCTCTAGGATGAGCTCATTGAATCCTACCGAGTTTGTATG
>Frequency_1_QualityScore_FFHHHHHJJJJJJHHHJIJJJJIJJJJJJJJJIJJJJJJJJJJJJIJJJJJJJJJJJIJJJIJJJJJJJFGIJJGIIIHHHGHGFFFEFFEDEE_Mismatch_1_Sense_+_Library_PoolT
TTAGTCATTAAAGTAAGTTTTTACATTTGATCTGAATCATTGTTTATTCCTGTAAATAATCTTATGCTTTATTGCGTGTGCTCTAGGATGAGCT
>Frequency_1_QualityScore_FFHHHHHJJJJGIIIJJJJIJJJJJJIJJJJJIIJIIJJIJJJJJJJIJJJJJJJJJJJJIHIJHHHGHHFFFFFFEFFEEEEEDCDDEEEDDD_Mismatch_1_Sense_+_Library_PoolT
TGTTCTCTAGGATGAGCTCATTGAATCCTACCGAGTTTGTATGCTACAACATCCTTCGAGGATGATTTCATTGTATCCTAGCCTGTTCATCTTT
>Frequency_1_QualityScore_DDHHHFDIIIIIGHIIIJGHGEGHGGGIJIIIIIGIGHGHHGEH@GGIGCGGG@GIJGHGHIGA_Mismatch_0_Sense_+_Library_PoolT
CAATGTCTGCCTATTTCTATGTCTACTATATTTTCCCACTCTGGATTAGAAACATTATCACGGA
>Frequency_1_QualityScore_FFHHHHHJJJJIJJFHIIJJJJIJJIJIJJJIJJJJIJHIIIIJJIJJIIGDGIIJJJJJJIGHHFFEFBDFEEEEEEEFDECDDDDDDDDEEE_Mismatch_1_Sense_+_Library_PoolT
GCGTGTTCTCTAGGATGAGCTCATTGAATCCTACCGAGTTTGTATGCTACAACATCCTTCGAGGATGATTTCATTGTATCCTAGCCTGTTCATC
>Frequency_1_QualityScore_FFHHHHHIJJJJJJJJJJJFHIIHIJIJJJJJGJJIJIIIJJIFIIJJJJIJJIJJIJGGHIJJIJIJIFGIIJJJH<EEDFFDCEDEECDCDD_Mismatch_1_Sense_+_Library_PoolT
TCTTTGTGCTGTGACAAGGTCTGCCTATTTCTATGTCTACTATATTTTCCCACTCTGGATTAGAAACATTATCACGGAAATAAAAGATTTTTTT
>Frequency_1_QualityScore_FFHHHHHJJJJJJJIIJJJJIJEIGIIJIJJJJJJJIJIJJJJJJJJJGFGGHIJGHJJJJJJHFDCDB?BD_Mismatch_0_Sense_+_Library_PoolT
TCTATGTCTACTATATTTTCCCACTCTGGATTAGAAACATTATCACGGAAATAAAAGATTTTTTTTGGTGTA
>Frequency_1_QualityScore_FFHHHHHJJJJJJJJJHIJIJIJJJJJJJJJIJJJGIIIIIIJIJJJJJJJJHHFDEDEFEFEECEDCCCC_Mismatch_2_Sense_+_Library_PoolT
TATTTTCCCACTCTGGATTAGAAACATTATCACGGAAATAAAAGATTTTTTTTGGTGTATTCAAAGGTTGA
>Frequency_1_QualityScore_FFHHHHHJIJJJIIJJJJJJIFHIGHIIJJJJJJJJJJJJJJIIJJIIIJGIJIJIJIJJIIICHIIJJIJJJJIJJJJJJHGFEFFFEDEEEC_Mismatch_0_Sense_+_Library_PoolT
GTTCATAGTTAGTCATTAAAGTAAGTTTTTACATTTTATCTGAATCATTGTTTATTCCTGTAAATAATCTTATGCTTTATTGCGTGTGCTCTAG
>Frequency_1_QualityScore_FFHHHHHJIGHGHIHGGEGGGHHHICHIGIIJJJIIIIJJIJJHIIDHIGIHGHIIGIIJIHIJHGGHGFFFEDDDAACDFDDDEEDDEEDDEC_Mismatch_1_Sense_+_Library_PoolT
TAAGCTTTATTGCGTGTGCTCTAGGATGAGCTCATTGAATCCTACCGAGTTTGTATGCTACAACATCCTTCGAGGATGATTTCATTGTATCCTA
>Frequency_1_QualityScore_FFHHHHHJJJJIJJIJJJJJJHJJJJIJJJJJJJJJJJJJJJJJIHIJJJJJJIIHHGHGIJJJJIJJJIGIJJHHHHFFBDEEEEEEDEDDDC_Mismatch_1_Sense_+_Library_PoolT
CTGAATCATTGTTTATTCCTGTAAATAATCTTATGCTTTATTGCGTGTTCTCTAGGATGAGCTCATTGAATCCTACCGAGTTTGTATGCTACAA
>Frequency_1_QualityScore_FFH?HFFHIJJJJJIJJJJIEIJIJIJJJJJJJIIIGIIHIIJIJIJJJJJIJIEGEICHGIIGI8;ADGGAEEEHDFFFDBDBBCD<_Mismatch_2_Sense_+_Library_PoolT
GACAATGTCTGCCTATTTCTATGTCTACTATATTTTCCCACTCTGGATTAGAAACATTATCACGGAAATAAAAGATTTTTTTTGGCGA
>Frequency_1_QualityScore_DFHHGHHIFIJGICFGGIJJJIJIIIIIIGGIJIJJJJIIEIIJJJJJJJCHGIIJJIIJIJIGIIGGIIEHFFEEEEEEDD@CDDBDDB@1?A_Mismatch_2_Sense_+_Library_PoolT
TGCTGTGACAAGGTCTGCCTATTTCTATGTCTACTATATTTTCCCACTCTGGATTAGAAACATTATCACGGCAATAAAAGATTTTTTTTGGTGT
>Frequency_1_QualityScore_FFFHHHGJJJJJJJIJJIJJJFHHIIJIIHGGGIIGIJJJJCGII_Mismatch_0_Sense_+_Library_PoolT
GGATTAGAAACATTATCACGGAAATAAAAGATTTTTTTTGGTGTA
>Frequency_1_QualityScore_FFHFHHHJIJJJJJIIJJJJJJJHHJJIIJJJJJJJJJJJJJJJGIJJJJJJIIJEIJJJJJJIHIGGHFHIJJIIIIJJEIJJFGEFFFFDDE_Mismatch_1_Sense_+_Library_PoolT
TTGTTCATAGTTAGTCATTAAAGTAAGTTTTTACATTTTATCTGAATCATTGTTTATTCCTGTAAATAATCTTATGCTTTATTGCGTGTTCTCT
>Frequency_1_QualityScore_FFFHHHHIJIIIJIJJJJIIJJHHIIIJJJJJJJJJJJJJJJJJJJJJJJJJJJIJIJJJJJJIJIJJIHIIJJJGJIJIJJJIGGFFFFDCEE_Mismatch_1_Sense_+_Library_PoolT
TGTTCATAGTTAGTCATTAAAGTAAGTTTTTACATTTTATCTGAATCATTGTTTATTCCTGTAAATAATCTTATGCTTTATTGCGTGTTCTCTA
>Frequency_1_QualityScore_FFGHHHHJJJJJJFJJJJIIJJJJJJJJJJJJJJJIIJJFIIJDGIJIJIJJIGHIIHFFFDDEEDBDDD?CCCCDCDCDDDBDBBDBBDDD3?_Mismatch_0_Sense_+_Library_PoolT
CCAACATCATCGAACTCTACTTCAATCTTGCAGCAGGGGAAGGTAACTACTTGCCCCGCCTATGCGAGGTTCAGAGAAGCGGAGACCGTCGGAT
>Frequency_1_QualityScore_FFHHHHHJJJJJJJJHIJJJJJJJJJJJJJJJIJJJJJJIJIJJJJJJJJJJJIJJIJJJJJIJJJJJJIJHHHBDFFFEEEEEEDDDDDDDDD_Mismatch_1_Sense_+_Library_PoolT
CATTGTTTATTCCTGTAAATAATCTTATGCTTTATTGCGTGTTCTCTAGGATGAGCTCATTGAATCCTACCGAGTTTGTATGCTACAACATCCT
>Frequency_1_QualityScore_FFHHHHHIJJEHHIJJJJIIJJJJJJJJIJJJJIIJFHIJJJJIJJJHFFDDDDDDDDDBDDDEEDDDDBBB?DDDDDDDDD@DBDDDDDDDDE_Mismatch_0_Sense_+_Library_PoolT
CAGGGGAAGGTAACTACTTGCCCCGCCTATGCGAGGTTCAGAGAAGCGGAGACCGTCGGATGATAAGCGAAGTGAACATAACGGCCAAATCATT
>Frequency_1_QualityScore_82+<?2ACE9<C>+AACBC;E@BE8CD)6)9?D94*9*9BB/8=8/8=A)@./.7)=A;=)?C:>?.))777>A>A(;>55>>(;;;5>>;>AD_Mismatch_2_Sense_+_Library_PoolT
GTTTGTATGCTACCACATCCTTCGGGGATGATTTCATTGTATCCTAGCCTGTTCATCTTTGTGCTGTGACAATGTCTGCCTATTTCTATGTCTA
>Frequency_1_QualityScore_FFHHHHHJJJIJJJJJJJJJJJJJJJJJJJJJJJJJJJJJIIJJJIGIJIIJJJJJJJJIJJJIJIJJJGHIJJHH_Mismatch_0_Sense_+_Library_PoolT
TCCTAGCCTGTTCATCTTTGTGCTGTGACAATGTCTGCCTATTTCTATGTCTACTATATTTTCCCACTCTGGATTA
>Frequency_1_QualityScore_FFHHHHHIHJIGGIGIIIIJJIJFHIIHGHIJJJJJJ909?DFHIGHIIJJIJEIJJHHCEFFFFCEECEED?BDDD?CDCCC>DDDCD@CDAC_Mismatch_0_Sense_+_Library_PoolT
GCAGTTGCTCCTGCAACAATTGGTTTTGGACCCTAACAATCTCTCCCACTTCGGCTTCGTCTCTGTCTCCCGTTTGTTCATAGTTAGTCATTAA
>Frequency_1_QualityScore_FFHHHHGJGIJJJJJJJJJIJJJJHIJJJJJJJJJJJJJJJJJJJJJJJJJIJJJJJJIJJJJJIIIJJEHGJJJIIGHHHGCFFFFFFEDEEE_Mismatch_1_Sense_+_Library_PoolT
CATTAAAGTAAGTTTTTACATTTTATCTGAATCATTGTTTATTCCTGTAAATAATCTTATGCTTTATTGCGTGTTCTCTAGGATGAGCTCATTG
>Frequency_1_QualityScore_FDHFHHHJJFIJJJJJJJJJJIGIIHIJJJJJIJJJJJJJJJIIJIJJGIHJIIJJIJJIJJJGJJJ<CGHIHHHHHFFFFFDDDDD?BBD_Mismatch_0_Sense_+_Library_PoolT
GTGACAATGTCTGCCTATTTCTATGTCTACTATATTTTCCCACTCTGGATTAGAAACATTATCACGGAAATAAAAGATTTTTTTTGGTGTA
>Frequency_1_QualityScore_FFGHHHHGJEGHJJIJJJJJJGHGCGFHIIJJJIIJJJJJJJJJJIJJJJIJJIJJJGHHFFBDDCCDEEFDDDDDDDEDDDCCDDBDDDDDDC_Mismatch_1_Sense_+_Library_PoolT
AACAATTGGTTTTTGACCCTAACAATCTCTCCCACTTCGGCTTCGTCTCTGTCTCCCGTTTGTTCATAGTTAGTCATTAAAGTAAGTTTTTACA
>Frequency_1_QualityScore_FFHHHHHJJJIJJJJJJJJJJGHIIJJJJJJJJJJJJJJJJJJJJFHIJJJJJJJJJIGIIJJHHHHHEDFDEEEEEEDEEFDEEEFDEDDDDD_Mismatch_1_Sense_+_Library_PoolT
CTTTATTGCGTGTTCTCTAGGATGAGCTCATTGAATCCTACCGAGTTTGTATGCTACAACATCCTTCGAGGATGATTTCATTGTATCCTAGCCT
>Frequency_1_QualityScore_FFHHGHHJIJIGIJJJJJJJJIIIGIGIGIIJJJJJJJJIJJDEFHIIJIJIJIJIIHIGIHHFFFFDEEEEEEACD?BCBACDEEECCDEDCD_Mismatch_0_Sense_+_Library_PoolT
CATTTGCAGTTGCTCCTGCAACAATTGGTTTTGGACCCTAACAATCTCTCCCACTTCGGCTTCGTCTCTGTCTCCCGTTTGTTCATAGTTAGTC
>Frequency_1_QualityScore_FFHFFFHJIJGGEHIHJJJJJIHIII;FGFIIJGIIJEBHIJIIJJHJGGHIJJJIGHGIJJGIGHHHHAHHFFFBDDEECEECECCDDCDDDC_Mismatch_0_Sense_+_Library_PoolT
TCGGCTTCGTCTCTGTCTCCCGTTTGTTCATAGTTAGTCATTAAAGTAAGTTTTTACATTTTATCTGAATCATTGTTTATTCCTGTAAATAATC
>Frequency_1_QualityScore_FFGHHHHJJJGJJJJJJIIJJJJJJJJJJJJJJJJJHIJJJJJJJJJIIJJJHFFDDDDD_Mismatch_0_Sense_+_Library_PoolT
ATATTTTCCCACTCTGGATTAGAAACATTATCACGGAAATAAAAGATTTTTTTTGGTGTA
>Frequency_1_QualityScore_FFHHHHHIJJIJJJJJIJJJHIJJHGIJJIJJJJJJJJJJIIJEIJJIJIJIJIIJJJJJJJJJJHHHHHFFFFFFFEEECCEDDCDECCDDDC_Mismatch_0_Sense_+_Library_PoolT
GCTCATTGAATCCTACCGAGTTTGTATGCTACAACATCCTTCGAGGATGATTTCATTGTATCCTAGCCTGTTCATCTTTGTGCTGTGACAATGT
>Frequency_1_QualityScore_FFHHHHHJIHIJJJJJJJJJJIJJJJJJJJJJJJJJJGJJJJJJJJJJJJJJJJJJJIIJJJJJJJIJGHGIJIHGEEHHFFFFFDEEDEDDDD_Mismatch_2_Sense_+_Library_PoolT
TAAAGTAAGTTTTTACATTTTATCTGAATCATTGTTTATTCCTGTAAACAATCTTAAGCTTTATTGCGTGTGCTCTAGGATGAGCTCATTGAAT
>Frequency_1_QualityScore_FFHHHHGJIIJJJJJJJIJJJJJIJJJJJJJJJJIJIJJJJJJJJJIIJIIJJFHIIIJJJIIJJJJJHFDDDDDBD_Mismatch_0_Sense_+_Library_PoolT
CTATTTCTATGTCTACTATATTTTCCCACTCTGGATTAGAAACATTATCACGGAAATAAAAGATTTTTTTTGGTGTA
>Frequency_1_QualityScore_FFHHHHHIJJJJJJJJJJJJJJJJJJJJJJJJJJJJJJJJJJJJJJJJHGIJJJHIIJJJJJJIJJJGIHIIJJHHHGHHHFFFFFFEEEEEDC_Mismatch_1_Sense_+_Library_PoolT
TTCGAGGATGATTTCATTGTATCCTAGCCTGTTCATCTTTGTGCTGTGACAAGGTCTGCCTATTTCTATGTCTACTATATTTTCCCACTCTGGA
>Frequency_1_QualityScore_FFHHHHGFGIDEHJJIJGFIIGGDFHIGGIGGCHDFCFHIGEEHHGIBFAGHGIJJIJ@EEIIAGHHHHAEHFFFFFC@>CEDDEDCCCC:CCD_Mismatch_0_Sense_+_Library_PoolT
TTCGGCTTCGTCTCTGTCTCCCGTTTGTTCATAGTTAGTCATTAAAGTAAGTTTTTACATTTTATCTGAATCATTGTTTATTCCTGTAAATAAT
>Frequency_1_QualityScore_FBHFBHHIIGBFGEE@HBBDBBHIIIIIIIIIIG06@DDBGHIGIFHIHIIHEB;?;@_Mismatch_0_Sense_+_Library_PoolT
ATTTTCCCACTCTGGATTAGAAACATTATCACGGAAATAAAAGATTTTTTTTGGTGTA
>Frequency_1_QualityScore_FFFHHHHJJJJCHGIJIJJJJJIJJJJIJJJJJJJJJJJIIJJJJJJJJJJJJJHIJIJIIJJJIJJJJIJJJJIJGHHGGHFHFEFFFEEDEE_Mismatch_0_Sense_+_Library_PoolT
AGTCATTAAAGTAAGTTTTTACATTTTATCTGAATCATTGTTTATTCCTGTAAATAATCTTATGCTTTATTGCGTGTGCTCTAGGATGAGCTCA
>Frequency_1_QualityScore_FFHHHHHJJJIJIIJJJIJJJJJJIJJJJJJJJJJIJJJJJJIJJJJJJJJIJJIJJJJJJHHHHGHHFFFFFFEEEDEEECDDDDEDDDDDDD_Mismatch_1_Sense_+_Library_PoolT
AATCCTACCGAGTTTGTATGCTACAACATCCTTCGAGGATGATTTCATTGTATCCTATCCTGTTCATCTTTGTGCTGTGACAATGTCTGCCTAT
>Frequency_1_QualityScore_DEHDFHHJGGHGGIHHIIJCFHIGGGGDHJJIBFHGFHIIJJIIIGGEFEGIJHHG@EGG=DEHHHHEFFFFFFFDDEEEDEDDC;@CCCCDDA_Mismatch_0_Sense_+_Library_PoolT
CTCTCCCACTTCGGCTTCGTCTCTGTCTCCCGTTTGTTCATAGTTAGTCATTAAAGTAAGTTTTTACATTTTATCTGAATCATTGTTTATTCCT
>Frequency_1_QualityScore_FFHHHHHJJIJJHIJJJJIJJJJJJJIJJJJJJJJJJJJJJJJJJIJJJJIJJJIIJJJJJJJJJJJJJJIJJJHHGFBFEEEEEEEEDDDDDD_Mismatch_1_Sense_+_Library_PoolT
GAATCATTGTTTATTCCTGTAAATAATCTTATGCTTTATTGCGTGTTCTCTAGGATGAGCTCATTGAATCCTACCGAGTTTGTATGCTACAACA
>Frequency_1_QualityScore_<ABD?AC:<<CCHCEG?CFF@H>?1C?911:*?4??9?FB<FGBFI?FFICCFG?8C8=<<CC@7CF:=-;4A63);;?_Mismatch_1_Sense_+_Library_PoolT
ATTAAAGTAAGTTTTTACATTTTATCTGAATCATTGTTTATTCCTGTAAATAATCTTATGCTTTATTGCGTGTTCTCTA
>Frequency_1_QualityScore_FFHHHHHJJJJJJJJJJJJJJIJJIJJJIJJJJJJJJJJJJJJIJJJJJJJJJIJJJJJJJIJJJJGIHEIHHHHHHFFFFFFFDEDDEEEDED_Mismatch_1_Sense_+_Library_PoolT
TGTATGCTACAACATCCTTCGAGGATGATTTCATTGTATCCTAGCCTGTTCATCTTTGTGCTGTGACAAGGTCTGCCTATTTCTATGTCTACTA
>Frequency_1_QualityScore_FFHHHHHIJJJJJJJJIJJJJIJJIJJJJJIHIJJJJJJJJJJJJJJJJJFHHJIJJJIJIJIIIJFDDBBBBD_Mismatch_0_Sense_+_Library_PoolT
TTTCTATGTCTACTATATTTTCCCACTCTGGATTAGAAACATTATCACGGAAATAAAAGATTTTTTTTGGTGTA
>Frequency_1_QualityScore_FFHGGFHIJFIIGJJJJIIEJIIJ;@GGIJHGGIGIIJJIJIJJJHIHIJDEHIIIGJGIJHHHFFFFDDEEEEDDDDDBACDBCDDEDDDCCC_Mismatch_0_Sense_+_Library_PoolT
ATCATTTGCAGTTGCTCCTGCAACAATTGGTTTTGGACCCTAACAATCTCTCCCACTTCGGCTTCGTCTCTGTCTCCCGTTTGTTCATAGTTAG
>Frequency_1_QualityScore_DEHHHHHJJJIJJJJJJJJJJIIJJJJJJJJIJJJJIJJJGIIHJJJJJJJIJJJJJJJJIJJJJJIJJHGHGFFDDEEEEEDDEDCCCDDDDD_Mismatch_2_Sense_+_Library_PoolT
TCATTGTTTATTCCTGTAAACAATCTTAAGCTTTATTGCGTGTGCTCTAGGATGAGCTCATTGAATCCTACCGAGTTTGTATGCTACAACATCC
>Frequency_1_QualityScore_FFHHHHHJJJJJHJJJJIJIJJJJJIIJJJJJIJJJJJJJJJJJJJJJJJJJJJJJJJJJJJJJJJJJIIIIJJJJIJJIJHHEFFFEDEEEDD_Mismatch_0_Sense_+_Library_PoolT
TGTTCATCTTTGTGCTGTGACAATGTCTGCCTATTTCTATGTCTACTATATTTTCCCACTCTGGATTAGAAACATTATCACGGAAATAAAAGAT
>Frequency_1_QualityScore_FFHHHHHGIIJJJIJJJHIJIJJJIJJIJJGHIJJJJJHHGFFDDDDDDDDEFEDEDDDDDDDDDDDDDCDDDDDDCBDDDDDDDDDDDDC@CC_Mismatch_0_Sense_+_Library_PoolT
GAAGCGGAGACCGTCGGATGATAAGCGAAGTGAACATAACGGCCAAATCATTTGCAGTTGCTCCTGCAACAATTGGTTTTGGACCCTAACAATC
>Frequency_1_QualityScore_DDBB;FBBDGBFHIGIGGBF@C1?@B)1CGGEHIGHGGIIGIGIGBF:BCCH@FHGIGIDAADEEHFBAABDEDBEEDCCCCACCCA>CDCCCC_Mismatch_0_Sense_+_Library_PoolT
GAGCTCATTGAATCCTACCGAGTTTGTATGCTACAACATCCTTCGAGGATGATTTCATTGTATCCTAGCCTGTTCATCTTTGTGCTGTGACAAT
>Frequency_1_QualityScore_:BFBFBFBFGIBIFCGFF12C+?EFGEGFEIEFFFD?DEEFIFEF4?@DC@FIIGIIDF8BAFFGGFEI@>@)?EFFF7ADD:@DDD;B@BADE_Mismatch_1_Sense_+_Library_PoolT
GTACAACATCCTTCGAGGATGATTTCATTGTATCCTAGCCTGTTCATCTTTGTGCTGTGACAATGTCTGCCTATTTCTATGTCTACTATATTTT
>Frequency_1_QualityScore_DDHHHAFHGFEBHEHHCGGHI>E>CEEHGGIGIGGIIIGGGEFHHGIIIIIIEIGEBHECD>CHEEEEDDCBBBB?BBC_Mismatch_1_Sense_+_Library_PoolT
GCCTATTTCTATGTCTACTATATTTTCCCACTCTGGATTAGAAACATTATCACGGCAATAAAAGATTTTTTTTGGTGTA
>Frequency_1_QualityScore_FFHHHHHIJHHHIEJIHJJJJIHIHIJJJIIJJJGHIJJJJJJJJIIJIIHIJIHIIHHFIIIEHIGIJEHGIIJJJJHHHHGHF=CDDECCEC_Mismatch_0_Sense_+_Library_PoolT
TTAGTCATTAAAGTAAGTTTTTACATTTTATCTGAATCATTGTTTATTCCTGTAAATAATCTTATGCTTTATTGCGTGTGCTCTAGGATGAGCT
>Frequency_1_QualityScore_DFHHHHHHEHGIJJGJIJJJEHGCEFGHGBEFGEHIEGHFHIIIHIJIG?B:E@GGGGJJEHIIGDCCDD@DCFED_Mismatch_1_Sense_+_Library_PoolT
TTCTATGTCTACTATATTTTCCCACTCTGGATTAGAAACATTATCACGGAAATAAAAGATTTTTTTTGGTGTATTA
>Frequency_1_QualityScore_FFHHHHHGIJJJIJIJJJJJJJJJJHJJJIJIIIJIJJIJIJJJJJIJJJJJJJJJIJJJJJIJIJGIHEHHHHFFFFFFEDDCECDDBBDDDD_Mismatch_1_Sense_+_Library_PoolT
ATTCCTGTAAATAATCTTATGCTTTATTGCGTGTTCTCTAGGATGAGCTCATTGAATCCTACCGAGTTTGTATGCTACAACATCCTTCGAGGAT
>Frequency_1_QualityScore_FEHFHHHIJJJJJJJJIJJJJJJJJJIJJIJJJJJJJJJJJJJJJJJJJJJJJJJJJJJJIJJIIJIIIHIGHHHHHHHFEFFDFEEEEEEEEF_Mismatch_0_Sense_+_Library_PoolT
GAGTTTGTATGCTACAACATCCTTCGAGGATGATTTCATTGTATCCTAGCCTGTTCATCTTTGTGCTGTGACAATGTCTGCCTATTTCTATGTC
>Frequency_1_QualityScore_FFHHHHHJJJJJJJJIIIJIJJJJJJGIJJJJJJJJJJJJJJJJJJJJGJIJIJGIIJJIIJJJJGFHHHFFFFFCDDDDEEEDEEEDEDDFDE_Mismatch_0_Sense_+_Library_PoolT
TTATGCTTTATTGCGTGTGCTCTAGGATGAGCTCATTGAATCCTACCGAGTTTGTATGCTACAACATCCTTCGAGGATGATTTCATTGTATCCT
>Frequency_1_QualityScore_FFHHHHHJJJJJIJJJJJJJJJJIJJIJJJJJJJIJFHIJJJJJJJIJJJJJJIIJJJJIJHHHFFFFFBEEEEEEEEEEDDDDDDDDDEEEDC_Mismatch_0_Sense_+_Library_PoolT
GTGTGCTCTAGGATGAGCTCATTGAATCCTACCGAGTTTGTATGCTACAACATCCTTCGAGGATGATTTCATTGTATCCTAGCCTGTTCATCTT
>Frequency_1_QualityScore_FFHHHHHJJJJJJIJJJJJIHIIJIJJJJJJJJJJIJJJHIJJJIJJJIIIJJJJHFDDABBCDDE_Mismatch_2_Sense_+_Library_PoolT
ACTATATTTTCCCACTCTGGATTAGAAACATTATCACGGAAATAAAAGATTTTTTTTGGTGTAGTA
>Frequency_1_QualityScore_FFHHHHHJFHIIJJJJJHJIJJJJJJIJIIJJJJJJJJIJJJJJJJJJJJJJJJJJJIJJJJIIJIJIJIJIJJJJJJIJHHFFFFFFECE>CC_Mismatch_1_Sense_+_Library_PoolT
ATAGTTAGTCATTAAAGTAAGTTTTTACATTTTATCTGAATCATTGTTTATTCCTGTAAATAATCTTATGCTTTATTGCGTGTTCTCTAGGATG
>Frequency_1_QualityScore_FFHHHHHIJJJJJJJJJJJIJIIJJJJJJJJJIJIIJIJJJJGIIIIIGIIJJIJJJJJJJIJJGJHIIFGGIJJIIEHHFHHFFFFFFDEEEC_Mismatch_1_Sense_+_Library_PoolT
AAGTAAGTTTTTACATTTTATCTGAATCATTGTTTATTCCTGTAAATAATCTTATGCTTTATTGCGTGTTCTCTAGGATGAGCTCATTGAATCC
>Frequency_1_QualityScore_D?FFADFEGGECHEHGIHEHCHHIEEH@GEHI;D*0?GGIIIIHIGHHGG8DGC=FHIEHGA@;CGGIA@>CAH;=CAEDDEDB@C<6>>=?88_Mismatch_2_Sense_+_Library_PoolT
ATCCTAGCCTGTTCATCTTTGTGCTGTGACAAGGTCTGCCTATTTCTATGTCTACTATATTTTCCCACTCTGGATTAGAAACATTATCACGGCA
>Frequency_1_QualityScore_FEHHHHHJGIIJJHIIJJIIJJJIJIGIJIJJJJJJJJJJIIIIJIJHIJHJGIIJJIIJHJIIJJIIIHIIHIJHHHHGHFFFFFDEEDECBD_Mismatch_0_Sense_+_Library_PoolT
GTTTTTACATTTTATCTGAATCATTGTTTATTCCTGTAAATAATCTTATGCTTTATTGCGTGTGCTCTAGGATGAGCTCATTGAATCCTACCGA
>Frequency_1_QualityScore_FFHHHHHJJJJJGJJJIJIIJIJJIJJJJJJGIIJHGJIIGGHIJJGHGIJIJIJGGII@DHIJGHHFHCHEDBBD@ECEEEDC@CDDDCCDDD_Mismatch_1_Sense_+_Library_PoolT
TCTGCCACTTCGGCTTCGTCTCTGTCTCCCGTTTGTTCATAGTTAGTCATTAAAGTAAGTTTTTACATTTTATCTGAATCATTGTTTATTCCTG
>Frequency_1_QualityScore_FFGHHHHIJJEIJJIJIIJIIJJJJJJJIJJGIHEHGJIJFIJIIJJIJJJIIGHICFHIGJIHIJJIIHEHHGFFFEEDFFDFDDCEEEDDDD_Mismatch_1_Sense_+_Library_PoolT
CCTTCGAGGATGATTTCATTGTATCCTAGCCTGTTCATCTTTGTGCTGTGACAAGGTCTGCCTATTTCTATGTCTACTATATTTTCCCACTCTG
>Frequency_1_QualityScore_+;222<DD@?44A:E))1:B90::)9B??D\\\55@A<9<?@_Mismatch_0_Sense_+_Library_PoolT
GCCCCGCCTATGCGAGGTTCAGAGAAGCGGAGACCGTCGGAT
>Frequency_1_QualityScore_FFHHHHHJJHIJJJIIJJJIIJJIJHIIJJIIHIJJIIEHJJJJJJJJJJJIJJJIIIJFJJJJIIGEEFHHJJIGGHHHHFFFFFFEDDBBDD_Mismatch_0_Sense_+_Library_PoolT
TTACATTTTATCTGAATCATTGTTTATTCCTGTAAATAATCTTATGCTTTATTGCGTGTGCTCTAGGATGAGCTCATTGAATCCTACCGAGTTT
>Frequency_1_QualityScore_FFHHHHHJIIJJJJJJJJJIJJJIGIHIJJIHJJIHHIIIJJJJJGIJIIJJIGHGIJGIIJIIJIJGIDHCHFHHHGHFFEFFFFFECCCEDD_Mismatch_1_Sense_+_Library_PoolT
ATCCTTCGAGGATGATTTCATTGTATCCTAGCCTGTTCATCTTTGTGCTGTGACAAGGTCTGCCTATTTCTATGTCTACTATATTTTCCCACTC
>Frequency_1_QualityScore_FFHHGFHIIIIIIGGHHJIJIGJGGIJIJIJIJJJJJJJJIJIJJJJJFHIIJJJJIJJJJHHHHGHHFDBCFFEDEEC_Mismatch_2_Sense_+_Library_PoolT
TCCTACCGAGTTTGTATGCTACAACATCCTTCGAGGATGATTTCATTGTATCCTAGCCTGTTCATCTTTGTGCTGTGGA
>Frequency_1_QualityScore_D?DD:???CD>>AH@EG@?@<<C?DAE<>AF)BC9BG48BF>6BG35=7CHH4=@CCE>ACBB;@E=8A(3=?9<??>C(;ACC9988982?@A_Mismatch_1_Sense_+_Library_PoolT
CGGCCAAATCATCTGCAGTTGCTCCTGCAACAATTGGTTTTGGACCCTAACAATCTCTCCCACTTCGGCTTCGTCTCTGTCTCCCGTTTGTTCA
>Frequency_1_QualityScore_FFHHHHHJJJJJJJJJJJJJJJJJJJJJJJJJJJJJJJJJJJJJJJJJJJJJJIJJJJJIJJJJJJJIIJIIIJHHHHHHFFFFFFEEEEEDDD_Mismatch_0_Sense_+_Library_PoolT
TTTTTACATTTTATCTGAATCATTGTTTATTCCTGTAAATAATCTTATGCTTTATTGCGTGTGCTCTAGGATGAGCTCATTGAATCCTACCGAG
>Frequency_1_QualityScore_FFHHHHGJJJJJJJJJJIIGIIIIIIJJJJJJJJJJJJJJJJJJJJJJIJJJJJJJJJJHHHHHHHFFFFEEEEEEEEDDDDDDDDECCDDDCD_Mismatch_0_Sense_+_Library_PoolT
CTCATTGAATCCTACCGAGTTTGTATGCTACAACATCCTTCGAGGATGATTTCATTGTATCCTAGCCTGTTCATCTTTGTGCTGTGACAATGTC
>Frequency_1_QualityScore_DFFDHHHGIGIJCHGFGGE@FHG@GBFIGEC>GFGGFIGGDAGCFDHD?DFGIGI>CGFHGGGFH_Mismatch_2_Sense_+_Library_PoolT
TGTATGCTACAACATCCTTCGAGGATGATTTTATTGTATCCTAGCCTGTTCATCTTTGTGCTGTA
>Frequency_1_QualityScore_FFDHGAFHIIGIJIIEGHIGJJ?GFHHHIGIIGIDGD??FHGIJJJJFIGGGGGIFGGEDBDDBDCCCCC;=ACB9CC;@>A@B@CAADDD_Mismatch_0_Sense_+_Library_PoolT
CAGTTGCTCCTGCAACAATTGGTTTTGGACCCTAACAATCTCTCCCACTTCGGCTTCGTCTCTGTCTCCCGTTTGTTCATAGTTAGTCATT
>Frequency_1_QualityScore_FFHHHHHIJJJJJJJJJJJJJJIIJIJJJJJJJJJJJJJJJJJJJJJJJHHHIJJJJJJJJJJJJJJJHHHFFEDEEEEEEDEDDDDDDDDDDD_Mismatch_2_Sense_+_Library_PoolT
ATTGTTTATTCCTGTAAACAATCTTAAGCTTTATTGCGTGTGCTCTAGGATGAGCTCATTGAATCCTACCGAGTTTGTATGCTACAACATCCTT
>Frequency_1_QualityScore_FFHHHHHJJJJJJJIJJJJJJJJJIIJJJIJJJJIJJJIJGIIJJJJIJJIJIIJJJJJJJHHFHFFFEEEFEEEEEDEEEEDEDDDDDDCDDE_Mismatch_1_Sense_+_Library_PoolT
TTGCGTGTTCTCTAGGATGAGCTCATTGAATCCTACCGAGTTTGTATGCTACAACATCCTTCGAGGATGATTTCATTGTATCCTAGCCTGTTCA
>Frequency_1_QualityScore_FFHHHHHJJJJIJJJJIIIJJJJJJJJJJJJGIJJJJIIJJJJJJJIJJJJJJIHJJJIJJIJGGIGIIGIHGHHGHFFFFD>BDDCCDDDDDD_Mismatch_0_Sense_+_Library_PoolT
GTTCATCTTTGTGCTGTGACAATGTCTGCCTATTTCTATGTCTACTATATTTTCCCACTCTGGATTAGAAACATTATCACGGAAATAAAAGATT
>Frequency_1_QualityScore_FFHHHHHJHIJJJJJJJJJJJIJJJJJJJJJJIJIJJJJJJJIHIJJIJJJJJJJJJJIJJJJJJJJHHCHFFFFFFFEEEDDDDDDDDDBCDD_Mismatch_1_Sense_+_Library_PoolT
TATTCCTGTAAATAATCTTATGCTTTATTGCGTGTTCTCTAGGATGAGCTCATTGAATCCTACCGAGTTTGTATGCTACAACATCCTTCGAGGA
>Frequency_1_QualityScore_FFHHHHHJJJJJJJJJIJIIJIIIJJJJIJJJJIJJJGIJJIIJHGIJJIJFHIJHIDHIHHHHHHFFFFFEEDDDDDDDDEEEDEEFDEDDED_Mismatch_0_Sense_+_Library_PoolT
CTTATGCTTTATTGCGTGTGCTCTAGGATGAGCTCATTGAATCCTACCGAGTTTGTATGCTACAACATCCTTCGAGGATGATTTCATTGTATCC
>Frequency_1_QualityScore_FFHHHHHGIJJIIHJJJJGJIJJIJJIJJJGIIHIHFGJJEIIIGFIIHIJIJJJJIIJJJJJJIJHGHHHHFFEDFFEEEDCCEDDDDDEFED_Mismatch_0_Sense_+_Library_PoolT
TACCGAGTTTGTATGCTACAACATCCTTCGAGGATGATTTCATTGTATCCTAGCCTGTTCATCTTTGTGCTGTGACAATGTCTGCCTATTTCTA
>Frequency_1_QualityScore_FFHHHHHJJJJJJJJJJJJIJJJJJEIJJHIIJJJJJJJJJJIJJJJEIJIJFHF@BEEEEECDDDDDBBDDDDDDDDBDDDEDDDDDBDD@CC_Mismatch_0_Sense_+_Library_PoolT
CTCTACTTCAATCTTGCAGCAGGGGAAGGTAACTACTTGCCCCGCCTATGCGAGGTTCAGAGAAGCGGAGACCGTCGGATGATAAGCGAAGTGA
>Frequency_1_QualityScore_FDHHHHHJJJFHJJJIJJIIJIIJJJIJJJJEHIJJIJJHJIIJJJJJJJJJJJJGHGIJIJJIJJJIJGIJIGIJGGHHGGFFFFFDEECCEE_Mismatch_1_Sense_+_Library_PoolT
GTCATTAAAGTAAGTTTTTACATTTTATCTGAATCATTGTTTATTCCTGTAAATAATCTTATGCTTTATTGCGTGTTCTCTAGGATGAGCTCAT
>Frequency_1_QualityScore_FFHHAHHGIJIGCHIGGEHJFGIGJJHIJJJJJHIHHGHFDFD=CC<CDDDDDDDDBDBCCCDDDDDDECDDCDCCDC@@9>@ABCCCC:AB<B_Mismatch_0_Sense_+_Library_PoolT
TGCGAGGTTCAGAGAAGCGGAGACCGTCGGATGATAAGCGAAGTGAACATAACGGCCAAATCATTTGCAGTTGCTCCTGCAACAATTGGTTTTG
>Frequency_1_QualityScore_FDFFD?F4BFHFHGHIIGHIBEHFGGBDGGCEHEFBGHIIFHIEGIIDG<DBFBA<F=FGIIGHGEECG@HHAEHFFCCDFEEEDECFEECDA;_Mismatch_2_Sense_+_Library_PoolT
GTATGCTTCAACATCCTTCGAGGATGATTTCATTGTATCCTAGCCTGTTCATCTTTGTGCTGTGACAAGGTCTGCCTATTTCTATGTCTACTAT
>Frequency_1_QualityScore_FFHGHHHJJJJJJIJIJIIJGHJIJJJJJJJJIJJJJIJJJJJJJJJJJJJJIJJIJJJJIIIJGGHIIEHIHHHHHHFFFFFEFDEDDDEDEE_Mismatch_1_Sense_+_Library_PoolT
ATATGCTACAACATCCTTCGAGGATGATTTCATTGTATCCTAGCCTGTTCATCTTTGTGCTGTGACAATGTCTGCCTATTTCTATGTCTACTAT
>Frequency_1_QualityScore_FFHFHHFIJIFHGIIJJJJHIIJJCHFHJJJJGIIIJHHHFDDDDDFECDDBBDDBDCDCDDDDDD@BD><CCDDDDDECDCCC@C@CDDCCCD_Mismatch_2_Sense_+_Library_PoolT
CTTCCCCGCCTATGCGAGGTTCAGAGAAGCGGAGACCGTCGGATGATAAGCGAAGTGAACATAACGGCCAAATCATTTGCAGTTGCTCCTGCAA
>Frequency_1_QualityScore_FFHHHHHHIJJJJJJJJJJJJJJJJJJJIJGHIJHJJJJJJIJJJJJJJJJJJJJJJJJIJIJJHGHGHEHFFFFFFEEEEEEEEEDDE_Mismatch_1_Sense_+_Library_PoolT
TCTAGGATGAGCTCATTGAATCCTACCGAGTTTGTATGCTACAACATCCTTCGAGGATGATTTCATTGTATCCTAGCCTGTTCATCTTA
>Frequency_1_QualityScore_FDHHHHHJJIFHHIFHHJJJJGIJJJJJIJJJIJJJIIIGIJIJIJIIIHHIIIJJJIIJGHEHIIIGIHHGEGBEEHEFHHHEFFFFCCEDDE_Mismatch_0_Sense_+_Library_PoolT
GTCATTAAAGTAAGTTTTTACATTTTATCTGAATCATTGTTTATTCCTGTAAATAATCTTATGCTTTATTGCGTGTGCTCTAGGATGAGCTCAT
>Frequency_1_QualityScore_BDFAFFHBBHGICH?D1CFEHI*CGC?DHBHFEHCBFGB?D*?BB@;@AGDAH;)77=EH>7AEHE;@CDC=?CBBCCCDDDCEE@CDCDE_Mismatch_1_Sense_+_Library_PoolT
TATGCTTTATTGCGTGGGCTCTAGGATGAGCTCATTGAATCCTACCGAGTTTGTATGCTACAACATCCTTCGAGGATGATTTCATTGTATC
>Frequency_1_QualityScore_FFHHHHHJJJJJJJJJJJJJIJJJJIIJJJJJJJJJJJJJJJJJJIJJIIJIJJJJHHHHHHHHFFFFFEEEEEDEEEDDDDDDDDDDDDCA@C_Mismatch_1_Sense_+_Library_PoolT
GAGCTCATTGAATCCTACCGATTTTGTATGCTACAACATCCTTCGAGGATGATTTCATTGTATCCTAGCCTGTTCATCTTTGTGCTGTGACAAT
>Frequency_1_QualityScore_FFHHHHHJJIIJJJIJJJJJIJJJIJJJHJGJJIIJJJJJJJJIJGHIIGHIFIJJGIJJJICHIIJIGHIJIIJIJIIIIFHHHHFFFFFEEC_Mismatch_1_Sense_+_Library_PoolT
GGATGATTTCATTGTATCCTAGCCTGTTCATCTTTGTGCTGTGACAAGGTCTGCCTATTTCTATGTCTACTATATTTTCCCACTCTGGATTAGA
>Frequency_1_QualityScore_FFHGHHHJJJJIHJJJJJJJEHHIJJIIJJJJJJJJJIJJJJJJJJJJIJIJJJJIJJJJJIIFHHHEFDFCECDFEDEEEDDE_Mismatch_0_Sense_+_Library_PoolT
TTTATTGCGTGTGCTCTAGGATGAGCTCATTGAATCCTACCGAGTTTGTATGCTACAACATCCTTCGAGGATGATTTCATTGTA
>Frequency_1_QualityScore_FFHHHHGJJJIJJJJJJJJJJJJJJJJJIJJJJJJJJJJJJIIJIIJJJJJJJJJJJJJIIJEIIJJIIGIIGCHHGHFFFFFFEEEEEEEDDD_Mismatch_1_Sense_+_Library_PoolT
AAGTTTTTACATTTTATCTGAATCATTGTTTATTCCTGTAAATAATCTTATGCTTTATTGCGTGTTCTCTAGGATGAGCTCATTGAATCCTACC
>Frequency_1_QualityScore_FFHHHHHJJIJJGHIJJJJJIIIJJJJJJJJJJIIJJJJJJJJJJJJJJJJIIJIIJJJJJJJIJHHHHHHHFFFFFFFECEFFEEEDDDDDDD_Mismatch_0_Sense_+_Library_PoolT
CCTTCGAGGATGATTTCATTGTATCCTAGCCTGTTCATCTTTGTGCTGTGACAATGTCTGCCTATTTCTATGTCTACTATATTTTCCCACTCTG
>Frequency_1_QualityScore_FFHFHHFJJJIJJJJJJIJIIJGIJGHIDIJIJJJJIJJIIJJIJJJJHHIIJJGGIIIHIIJIIICGGGEHHGHHHHFFFFFFFEEEEFEEEE_Mismatch_1_Sense_+_Library_PoolT
ATGTATGCTACAACATCCTTCGAGGATGATTTCATTGTATCCTAGCCTGTTCATCTTTGTGCTGTGACAATGTCTGCCTATTTCTATGTCTACT
>Frequency_1_QualityScore_FFHGHGFGIIEHIIIGGIIIGJHGHIJJJCGGBFHBFHEGH<G@FFGGGGIGGI@FFGCHGGGHIJIFH>CHADFEEFE@C@@ECC>@@AC@CD_Mismatch_1_Sense_+_Library_PoolT
TCATTGAATCCTACCGAGTTTGTATGCTACAACATCCTTCGAGGATGATTTCATTGTATCCTAGCCTGTTCATCTTTGTGCTTTGACAATGTCT
>Frequency_1_QualityScore_FFHHHHHJJJJJJJJJJJJJJJJJJJIJJJJJJJJJJJJJJJJJIIJHIIJJJJIIJJJJGIJJJJJJJIIGIJJJJJIFHGHHHFFFFFD_Mismatch_1_Sense_+_Library_PoolT
ATGATTTCATTGTATCCTAGCCTGTTCATCTTTGTGCTGTGACAAGGTCTGCCTATTTCTATGTCTACTATATTTTCCCACTCTGGATTAG
>Frequency_1_QualityScore_AA=ACFFHGGGEGIDGGGGIIIFHGFH?DGHGIIGDFACBG@FFHG=CC@8=FFHEHIG7@DE?EAEHFDC>BCDEEECCCCCDDCDD@@CCDD_Mismatch_0_Sense_+_Library_PoolT
AATCTCTCCCACTTCGGCTTCGTCTCTGTCTCCCGTTTGTTCATAGTTAGTCATTAAAGTAAGTTTTTACATTTTATCTGAATCATTGTTTATT
>Frequency_1_QualityScore_FFHHHHGJJJJJJJJJHJJJJJIIIJJJJJJJJFHIJIJJJJJJHIJECHIJJJJJJJJJJJJHHHFFDEDDDDDDDCDDDDAACDDDD>CACD_Mismatch_0_Sense_+_Library_PoolT
CAAATCATTTGCAGTTGCTCCTGCAACAATTGGTTTTGGACCCTAACAATCTCTCCCACTTCGGCTTCGTCTCTGTCTCCCGTTTGTTCATAGT
>Frequency_1_QualityScore_FFHDHHHIIIGIJ3FHIGHIJ+AFFHIIIIJCIJIGIIIIIJJEIIIGIJJJJJIJJJJJGGHFHIJIJJJGIJHHHEEHCDFFFFADAB_Mismatch_1_Sense_+_Library_PoolT
TAGCCTGTTCATCGTTGTGCTGTGACAATGTCTGCCTATTTCTATGTCTACTATATTTTCCCACTCTGGATTAGAAACATTATCACGGAA
>Frequency_1_QualityScore_8B:AAC?AEE@@FEEI:<AFDBFABF<9CEFIIFDDD>DE?BDD?D99DEII@DDEIII<8.8==C>@A;CAC@CA?>??CA?;?AD@_Mismatch_2_Sense_+_Library_PoolT
GAGCCTGTTCATCTTTGTGCTGTGACAATGTCTGCCTATTTCTATGTCTACTATATTTTCCCACTCTGGATTGGAAACATTATCACGG
>Frequency_1_QualityScore_FDHGHFHJIJGHG+AECHHEHEGIGIIGIFGGHIJJJGIECFHIGGGIJIIJEEFGHGIFHGGHIIGE@@DGHFEHHHFDCDEEFFFCEEDEDC_Mismatch_1_Sense_+_Library_PoolT
TGCTACAACATCCATCGAGGATGATTTCATTGTATCCTAGCCTGTTCATCTTTGTGCTGTGACAATGTCTGCCTATTTCTATGTCTACTATATT
>Frequency_1_QualityScore_FFHHHHHJIJJJJJJJIJJJJGIJIIJJJJJJIHJJJIJJJJJJJJJJJJJJJJJJJIHHHHHHFFFFFFEEDEDDDDDDBCB?CDDFFEDEEE_Mismatch_2_Sense_+_Library_PoolT
AACAATCTTAAGCTTTATTGCGTGTGCTCTAGGATGAGCTCATTGAATCCTACCGAGTTTGTATGCTACAACATCCTTCGAGGATGATTTCATT
>Frequency_1_QualityScore_FFHHHHHJJHIJIHIJJJIJIIJJJJJJJJJJJHIJJHIJJIJJJJJJJJJJJIHIIJJJJJHIJIJJGHHIJIIIIJJHFHHHHHFFFFFFFE_Mismatch_0_Sense_+_Library_PoolT
TGTCTCCCGTTTGTTCATAGTTAGTCATTAAAGTAAGTTTTTACATTTTATCTGAATCATTGTTTATTCCTGTAAATAATCTTATGCTTTATTG
>Frequency_1_QualityScore_FFHHHHHIJJJJJFFHHIJJJJJJJJJJJJJJJJJIJJJJJJJJJJJJHIJJDHFHHHHHHFFFFFFFFEEEDEEE@DDDDDDDEFEEDDDDEC_Mismatch_0_Sense_+_Library_PoolT
TTTGGACCCTAACAATCTCTCCCACTTCGGCTTCGTCTCTGTCTCCCGTTTGTTCATAGTTAGTCATTAAAGTAAGTTTTTACATTTTATCTGA
>Frequency_1_QualityScore_FFHGHHFIGHJJGIJJGIJIJJJJGJIJJGJIJJJJJJGGGFFDBEDDDDEEEDEDDDDDDDCDCCCDDDDCDDD@ABDA<ACCBDCCDDDDDC_Mismatch_0_Sense_+_Library_PoolT
AAGCGGAGACCGTCGGATGATAAGCGAAGTGAACATAACGGCCAAATCATTTGCAGTTGCTCCTGCAACAATTGGTTTTGGACCCTAACAATCT
>Frequency_1_QualityScore_FFDFHFHHEGIGG+2AEFHIIGEGGGFGGIGII<GGBE4?DFIIIIII:=C<@=<CFHEGHIIIICHIIHHHGFEAB>BBEFD9@>(.>@DCCC_Mismatch_2_Sense_+_Library_PoolT
GGATGATTTCATTTTATCCTAGCCTGTTCATCTTTGTGCTGTGACAATGTCTGCCTATTTCTATGTCTACTATATTTTCCCACTCTAGATTAGA
>Frequency_1_QualityScore_FFHHHHHJJJJJJJJIJJJJJIIJJJJIJIJJIJJIJJJJJJJJJJJJJJJJJJJJFIJJIJJJJIHHHHHHFFFFFEDCEDDDDCFEEDEEED_Mismatch_1_Sense_+_Library_PoolT
ATAATCTTATGCTTTATTGCGTGTTCTCTAGGATGAGCTCATTGAATCCTACCGAGTTTGTATGCTACAACATCCTTCGAGGATGATTTCATTG
>Frequency_1_QualityScore_FFDHHHHJJJJJJJIJIJJJJJJJJJJGJJJJJJJJJIJJJJJIJJJJJJJJJJJJJJJJJGHIJJJJJJGIIIHHHHGHFFFFFFEEEDDEDD_Mismatch_1_Sense_+_Library_PoolT
AGTTTTTACATTTTATCTGAATCATTGTTTATTCCTGTAAATAATCTTATGCTTTATTGCGTGTTCTCTAGGATGAGCTCATTGAATCCTACCG
>Frequency_1_QualityScore_DDHHHADAHH<<<ACFBHI@@FHCHGH?@ECDGCF@DADH?DF<FCCGHIICE>=CGHHIIIGI;@EE>?EHECDDECCAA>ACCC==?:?CAA_Mismatch_0_Sense_+_Library_PoolT
TCCTGTAAATAATCTTATGCTTTATTGCGTGTGCTCTAGGATGAGCTCATTGAATCCTACCGAGTTTGTATGCTACAACATCCTTCGAGGATGA
>Frequency_1_QualityScore_FFHHHHHJJJHIJIJJJJJJJJJJIIGIJJJJJJJJJJJJJJJJIIJJJIJJJIJIJJIJJJJIJJJJJHHHHHHFFFDBDEDDDEEDEDDDDD_Mismatch_0_Sense_+_Library_PoolT
TGAATCATTGTTTATTCCTGTAAATAATCTTATGCTTTATTGCGTGTGCTCTAGGATGAGCTCATTGAATCCTACCGAGTTTGTATGCTACAAC
>Frequency_1_QualityScore_FFGGHHHJJJIJJIJIJFGHIJJJJJJIGHIJIIJJJIJJIJJEHGHHHHFFFFDD@DBDDDDDDDBDDDEEDDDDDDDDDDEDDDDDDDDDD_Mismatch_0_Sense_+_Library_PoolT
CTTGCAGCAGGGGAAGGTAACTACTTGCCCCGCCTATGCGAGGTTCAGAGAAGCGGAGACCGTCGGATGATAAGCGAAGTGAACATAACGGCC
>Frequency_1_QualityScore_FFHHHHHJJJJJJJJJJJJJJJJIJJJJJJJJJJJJJJJJIIJJJJJJJJJJJJIJJJJJIJJJHHIHHHHHHHFFFFFDEEDEEDDDDDDCDC_Mismatch_1_Sense_+_Library_PoolT
TCCTGTAAATAATCTTATGCTTTATTGCGTGTTCTCTAGGATGAGCTCATTGAATCCTACCGAGTTTGTATGCTACAACATCCTTCGAGGATGA
>Frequency_1_QualityScore_<A80ADACC9<EFAF4A?4C<?FEC>@??CBDDEEAADDDE@ADD9?*7DA@ACCEIIDD@.)..5<>::(89A_Mismatch_2_Sense_+_Library_PoolT
CTTCTATGTCTACTATATTTTCCCACTCTGGATTAGAAACATTATCACGGCAATAAAAGATTTTTTTTGGTGTA
>Frequency_1_QualityScore_DD=DB8B+<:ABIF;F>FE<<F<AEH?B<C@?<EEG@DDEBF9D?0:???DFBB<??FF@BDFC;@FIGF>D<EFFDDDDDDC>;ACCBBBB><_Mismatch_1_Sense_+_Library_PoolT
TGTGCTGTGACAAGGTCTGCCTATTTCTATGTCTACTATATTTTCCCACTCTGGATTAGAAACATTATCACGGAAATAAAAGATTTTTTTTGGT
>Frequency_1_QualityScore_FFHHHHHJJJJJGHIJJJJJIJJFHIIJJJJJJJJJJJJJJJJJJIJHIJJGJJJJJJJIJJJJHHHHHFFFFDEEEEEEDEEEDDDEEDEDDD_Mismatch_2_Sense_+_Library_PoolT
AGCTTTATTGCGTGTTCTCTAGGATGAGCTCATTGAATCCTACCGAGTTTGTATGCTACAACATCCTTCGAGGATGATTTCATTGTATCCTAGC
>Frequency_1_QualityScore_FFHHHHHJIJIJIGEHIHJIJJJJHHIJGIIJJIIJIJHJIFGIIIICGHGIIIHIIIJJJIIHG@CEHHHFFFFFFFEEDEECCDDDDDBDDD_Mismatch_2_Sense_+_Library_PoolT
TTCCTGTAAACAATCTTAAGCTTTATTGCGTGTGCTCTAGGATGAGCTCATTGAATCCTACCGAGTTTGTATGCTACAACATCCTTCGAGGATG
>Frequency_1_QualityScore_FFHHHHHJJJJJJJJJJHIJJJJJJJJJIJJJJJJJJJIJJJJJJJJJJJJIJJJJJIJJJIJIJIJJJJJIJJJJJGFFHFFFFEEEEEE@CD_Mismatch_0_Sense_+_Library_PoolT
ATAGTTAGTCATTAAAGTAAGTTTTTACATTTTATCTGAATCATTGTTTATTCCTGTAAATAATCTTATGCTTTATTGCGTGTGCTCTAGGATG
>Frequency_1_QualityScore_FFGHGHHJJJJJJJIJIIJJJEIIIJIJJJIJJJIJIIJIIIJJEGHIIJJJJJJIGHFFDDA@CDEEDCCC>C_Mismatch_1_Sense_+_Library_PoolT
TACTATATTTTCCCACTCTGGATTAGAAACATTATCACGGAAATAAAAGATTTTTTTTGGTGTATTCAAAGGTA
>Frequency_1_QualityScore_FFHHFHHIJJIJJIJCHIJJJIJJJIFIIJIGIJJJJHIDGIJGIJGIHJJJJJIJIJJJJJIEEHEF@CDEEEEEECEEEDDDDDDDBACDEE_Mismatch_1_Sense_+_Library_PoolT
TGCGTGTTCTCTAGGATGAGCTCATTGAATCCTACCGAGTTTGTATGCTACAACATCCTTCGAGGATGATTTCATTGTATCCTAGCCTGTTCAT
>Frequency_1_QualityScore_FFHHGGHJJJJIJJJIIJIIIGIIGIJJJIJJJIJJDHIJJJGIJJIJJJJJIGIIJJJJJJJJJJIJGCHHHGFFF?BEEBCDDDDCDDDDDD_Mismatch_0_Sense_+_Library_PoolT
AATCATTGTTTATTCCTGTAAATAATCTTATGCTTTATTGCGTGTGCTCTAGGATGAGCTCATTGAATCCTACCGAGTTTGTATGCTACAACAT
>Frequency_1_QualityScore_FFHHHHHJJJJJJJJJJJHJJJJIJJJJJJGIJJJJJJJIJIJJJHIIJJIJJHIIJJIJJJJIJJJJJGIGHHHDF?CEEEEEEDEDDDDDDD_Mismatch_0_Sense_+_Library_PoolC
AATCATTGTTTATTCCTGTAAATAATCTTATGCTTTATTGCGTGTGCTCTAGGATGAGCTCATTGAATCCTACCGAGTTTGTATGCTACAACAT
>Frequency_1_QualityScore_FFHHHHHJJJJJJJJHHJJJJJJJJJJJJIGIJIJJJJJJJJJJJIIJJJJJJJJHGEHHHHFFBEEDA>CDDEDDDEDDDEEEECDDCCDD>B_Mismatch_0_Sense_+_Library_PoolT
TCCTGCAACAATTGGTTTTGGACCCTAACAATCTCTCCCACTTCGGCTTCGTCTCTGTCTCCCGTTTGTTCATAGTTAGTCATTAAAGTAAGTT
>Frequency_1_QualityScore_FFHGHHHIJJIJHGIJHIIIJJJJJFIIJJJJIIJJHIIHGGIJJJIJJIJJGIIIJGIJIJJJJJIJFDGGIJJHGEECCHFFFFDEFEEEDC_Mismatch_1_Sense_+_Library_PoolT
CTCTGTCTCCCGTTTGTTCATAGTTAGTCATTAAAGTAAGTTTTTACATTTGATCTGAATCATTGTTTATTCCTGTAAATAATCTTATGCTTTA
>Frequency_1_QualityScore_FFHHHHHJJJJJJIJJJJJJJJJJJJGIJJJJJGIIIJJJJJGIIIJJIJIJJJJJIJIIIJJJJDHGIFAHIIIJJIJJHHHG?D_Mismatch_0_Sense_+_Library_PoolT
CTGTTCATCTTTGTGCTGTGACAATGTCTGCCTATTTCTATGTCTACTATATTTTCCCACTCTGGATTAGAAACATTATCACGGAA
>Frequency_1_QualityScore_DFGHHGGHIHIHIIJJJJJIJJJJIIJGIGGIHIIJIJJIIGJIJJJJFIGGIJIJIJJJJJJJJJIJJIIIIGGHEHGHHFFFFFEDDD>?@C_Mismatch_0_Sense_+_Library_PoolT
CCTAGCCTGTTCATCTTTGTGCTGTGACAATGTCTGCCTATTTCTATGTCTACTATATTTTCCCACTCTGGATTAGAAACATTATCACGGAAAT
>Frequency_1_QualityScore_FFHHHHHJJJJJJJJJJJJJJJJIJJJJJJJJJJJJJIIJJJJHIIJJJJIJJJJIIIJJJJJJJJJIJIJIJJJJJJHHHGHFFFFFFFEEEE_Mismatch_1_Sense_+_Library_PoolT
TTTCATTGTATCCTAGCCTGTTCATCTTTGTGCTGTGACAAGGTCTGCCTATTTCTATGTCTACTATATTTTCCCACTCTGGATTAGAAACATT
>Frequency_1_QualityScore_D?DFBACGIGFE3<CCIGIIFIIBCEGEHG@FHE:?DGC?DFEDFGGGGHFB?D<FHGIIDEE=FHGC@@@CGGEC=DC>DCEHHE>DB@D_Mismatch_1_Sense_+_Library_PoolT
ATAATTTCATTGTATCCTAGCCTGTTCATCTTTGTGCTGTGACAATGTCTGCCTATTTCTATGTCTACTATATTTTCCCACTCTGGATTAG
>Frequency_1_QualityScore_FFHHHHHJJJJJJJJJJJJJJJJJJIJJJJIJJIIIJJGDHIJIJJJJJJJJJJIIJJJJJIIJJJJJJGGIIJJIJIGFHDFHFFFFFFEDDE_Mismatch_1_Sense_+_Library_PoolT
TTGTATCCTAGCCTGTTCATCTTTGTGCTGTGACAAGGTCTGCCTATTTCTATGTCTACTATATTTTCCCACTCTGGATTAGAAACATTATCAC
>Frequency_1_QualityScore_FFHGHHHJJIJJIJIJIJJJJGDFGHHIIJHIJJJIIJJJJJIIIGI_Mismatch_2_Sense_+_Library_PoolT
TAGCCTGTTCATCTTTGTGCTGTGACAATGTCTGCCTATTTCTACGA
>Frequency_1_QualityScore_FFHHHHHJJJJJJJJIJJJJIJJJJJJJJJJJJJJJJJJJJJJJJJJJIJIJJJJIJJJJHIJJJJJIJIJJJJHHHHHHFFFCDCDDDDEEED_Mismatch_1_Sense_+_Library_PoolT
TTGATCTGAATCATTGTTTATTCCTGTAAATAATCTTATGCTTTATTGCGTGTGCTCTAGGATGAGCTCATTGAATCCTACCGAGTTTGTATGC
>Frequency_1_QualityScore_FFHHHHHJJJJJJIJIJJJJJJJJJJJJJJJJJJ@HGIIJJJJIJEIJJJJIJIHJIIJJJJJIJJJJJCHEHFHHFFFFFEEEEEDDDDDBBD_Mismatch_0_Sense_+_Library_PoolT
TGCTGTGACAATGTCTGCCTATTTCTATGTCTACTATATTTTCCCACTCTGGATTAGAAACATTATCACGGAAATAAAAGATTTTTTTTGGTGT
>Frequency_1_QualityScore_FFHHHHHIJGGGIHJJJIGIJJIIJJHIJJJJJGIJJJJJJJIHIIJIJJJHIJJJIJJJJIJIJJIIIDHJIJJGHHGFHGFEFEDCDDDDDC_Mismatch_0_Sense_+_Library_PoolT
TGTTCATAGTTAGTCATTAAAGTAAGTTTTTACATTTTATCTGAATCATTGTTTATTCCTGTAAATAATCTTATGCTTTATTGCGTGTGCTCTA
>Frequency_1_QualityScore_DDGFDHDDHGGHHIIHGHIJIEEHHGEHCHIHIJJJJGGIIJIHHGGGIGHIIFFHEJGIIIJJEEHIIEHIIIJIJJEIJIJHEHFBDDBC>C_Mismatch_1_Sense_+_Library_PoolT
TTTGTTCATAGTTAGTCATTAAAGTAAGTTTTTACATTTTATCTGAATCATTGTTTATTCCTGTAAATAATCTTATGCTTTATTGCGTGTTCTC
>Frequency_1_QualityScore_DDDHHCFGHIHGIIGIHHIGGIGGHHGGAEDFHG?GHDGGDHBCHBDHII@BBHHGGA=@ACGEBCA;;=>_Mismatch_0_Sense_+_Library_PoolT
CTATGTCTACTATATTTTCCCACTCTGGATTAGAAACATTATCACGGAAATAAAAGATTTTTTTTGGTGTA
>Frequency_1_QualityScore_FFHHHHHIIFIEHGHGIGIIIJIEGDFFG_Mismatch_1_Sense_+_Library_PoolT
CACGGCAATAAAAGATTTTTTTTGGTGTA
>Frequency_1_QualityScore_A?A2ADD,A,AA<3A3<CC@4CFFI,22+<C?E?E:CC*?11:0?BDDED4??D(0\.)).8=@;CA>CA?@??_Mismatch_1_Sense_+_Library_PoolT
CCTATTTGTATGTCTACTATATTTTCCCACTCTGGATTAGAAACATTATCACGGAAATAAAAGATTTTTTTTGG
>Frequency_1_QualityScore_FDHHGGHJJJIHCHIGHGJGJJIJCHGIIJJIIIGHJHIJIIJIIIIJCIIJJIJGIJJJJJBFIHIGA=CEHJJGHEHHGBDABEDDDDDDDC_Mismatch_2_Sense_+_Library_PoolT
GTTCATCTTTGTGCTGTGACAAGGTCTGCCTATTTCTATGTCTACTATATTTTCCCACTCTGGATTAGAAACATTATCACGGCAATAAAAGATT
>Frequency_1_QualityScore_FFGGHHHIIGIJIJJIJIIGGGIGGIEIJJIIIJHJJJIEIGIIGIHHIII<FHIHHGHJFHGJGJIIEDHIGHHFDD@BABBC_Mismatch_0_Sense_+_Library_PoolT
TGTCTGCCTATTTCTATGTCTACTATATTTTCCCACTCTGGATTAGAAACATTATCACGGAAATAAAAGATTTTTTTTGGTGTA
>Frequency_1_QualityScore_FFHHHHHJJJJJJJJJJJJJIJJJEIGIJJJJJJJJJJJJJJJJJJJJIHIJHIIIHHHHHHHHFFFFFDFEEEEEDDDEEEDDDDDDDDDCDE_Mismatch_0_Sense_+_Library_PoolT
GGATGAGCTCATTGAATCCTACCGAGTTTGTATGCTACAACATCCTTCGAGGATGATTTCATTGTATCCTAGCCTGTTCATCTTTGTGCTGTGA
>Frequency_1_QualityScore_FFFHHHHJJJJJJJJJJJJIJJJJJJJJDHIJJJJJJJIJJIHHHFFDDDDDDDDEEDDDDDDD?CDDDDDDDDDDDDDDDDDDDEEEDEDDDD_Mismatch_0_Sense_+_Library_PoolT
GGTAACTACTTGCCCCGCCTATGCGAGGTTCAGAGAAGCGGAGACCGTCGGATGATAAGCGAAGTGAACATAACGGCCAAATCATTTGCAGTTG
>Frequency_1_QualityScore_FFHFHHHJJJJIJIIIHIIGHHIGGEGIIGIGIIGGIJJJJIIJBHIJJJEIIIHJIIJJJIJJJJGHFHIHJJHHFEHGFFFFFCEEEEEEDD_Mismatch_0_Sense_+_Library_PoolT
TGTATCCTAGCCTGTTCATCTTTGTGCTGTGACAATGTCTGCCTATTTCTATGTCTACTATATTTTCCCACTCTGGATTAGAAACATTATCACG
>Frequency_1_QualityScore_FFHFDHDHHIGGFHIGC4FBHGGFC;FHCEDHC@EHGHII@>FHHIHIJIHHIGGIIJJGIJIIGIJCGBFFHIJ<DCEGGE>ECEDDDFFFE?_Mismatch_0_Sense_+_Library_PoolC
TGTATCCTAGCCTGTTCATCTTTGTGCTGTGACAATGTCTGCCTATTTCTATGTCTACTATATTTTCCCACTCTGGATTAGAAACATTATCACG
>Frequency_1_QualityScore_DFHGHHHGIIIIIIIGEE@@CGIGIG@<AEEGIIEH@FB?FGGDDAFIDHGDFFCAE8=FHGEBBCDA=>_Mismatch_1_Sense_+_Library_PoolT
TATTTCTACTATATTTTCCCACTCTGGATTAGAAACATTATCACGGAAATAAAAGATTTTTTTTGGTGTA
>Frequency_1_QualityScore_FFHHGHHJJJJJJJJJJJJJJJJJJJJJJJJJJJJJJJJJIJJJJIIJJJJJJJJJJJJJIIJIIIIIGEHHHFFFFFFFECEEDDDDDDDCDB_Mismatch_0_Sense_+_Library_PoolT
GTTTATTCCTGTAAATAATCTTATGCTTTATTGCGTGTGCTCTAGGATGAGCTCATTGAATCCTACCGAGTTTGTATGCTACAACATCCTTCGA
>Frequency_1_QualityScore_FFHHHHHJIIJJJJJJJJJJJGIJJIIIJJJJIIJJIJIHJFJIJJJJJJIJJJJJJJJJIJGIJIJIJGHEFFFFFEEEEEEEDDDDDDDDDD_Mismatch_0_Sense_+_Library_PoolT
TGTTTATTCCTGTAAATAATCTTATGCTTTATTGCGTGTGCTCTAGGATGAGCTCATTGAATCCTACCGAGTTTGTATGCTACAACATCCTTCG
>Frequency_1_QualityScore_FFHHHHFHJJJJIJJIIJJJIJJIIJJJJJJJJHJIJIIIJI)BFHHGGJJJEHHHFFFFEDEEDDCCCCDDEDDDDDDCDBDDDDDDCDDDDD_Mismatch_1_Sense_+_Library_PoolT
GCGAAGTGAACATAACGGCCAAATCATTTGCAGTTGCTCCTGGAACAATTGGTTTTGGACCCTAACAATCTCTCCCACTTCGGCTTCGTCTCTG
>Frequency_1_QualityScore_DDHHHHHJIJGGHHIIJIJJIIJJJJJJJJIHIGIJJJJJJIJJIJIJJJJJJGGIJJJJJJHHHHHFFDEFFFDEEEED@CACCDCCDCCFED_Mismatch_1_Sense_+_Library_PoolT
TACCGAGTTTGTATGCTACAACATCCTTCGAGGATGATTTCATTGTATCCTAGCCTGTTCATCTTTGTGCTGTGACAAGGTCTGCCTATTTCTA
>Frequency_1_QualityScore_FFHHHHHIIJJJEHHHIJGJIIIEHIJJJJGEIJJJJJFHJIIHIJJIIJJIIIIJIAHGHIHGGHIIJEHHFDDDDBDDC_Mismatch_0_Sense_+_Library_PoolT
CTGCCTATTTCTATGTCTACTATATTTTCCCACTCTGGATTAGAAACATTATCACGGAAATAAAAGATTTTTTTTGGTGTA
>Frequency_1_QualityScore_FFHHHHFJJJJJJJJIIJIJGJHJIJJJJJJJJJJJIJIJJJJJJJJJJJJJJJIJIFFGIIJJICEGGHHHFDDDBBBBC_Mismatch_0_Sense_+_Library_PoolC
CTGCCTATTTCTATGTCTACTATATTTTCCCACTCTGGATTAGAAACATTATCACGGAAATAAAAGATTTTTTTTGGTGTA
>Frequency_1_QualityScore_FFHHHHHIJJJIJJJJ>EHIDHIJJIJJJJJJJJJJJJJJJJJIIJ=EHGHDEEFFCDDBDBBDDDDDDDBBACC@ACD@9BBDCDDDDCCDDD_Mismatch_0_Sense_+_Library_PoolT
AATCTTGCAGCAGGGGAAGGTAACTACTTGCCCCGCCTATGCGAGGTTCAGAGAAGCGGAGACCGTCGGATGATAAGCGAAGTGAACATAACGG
>Frequency_1_QualityScore_FFHHHHHJJJJJJIJJIIJJJJJJJIIJJJJJJJJJJIJJJJJJJJJJJJJJHIIIJIIJHFHIJJJEIHHHHHHHFFFFFFFFCEFEEEEDDD_Mismatch_1_Sense_+_Library_PoolT
ACATCCTTCGAGGATGATTTCATTGTATCCTAGCCTGTTCATCTTTGTGCTGTGACAAGGTCTGCCTATTTCTATGTCTACTATATTTTCCCAC
>Frequency_1_QualityScore_FFFHFHHJJJIJJJJJJEHJJJJGIHGIJJJEIJIJIJJIJJJJJJJIJIJIJJJJGIGIIJHEHIHHHHEHFFFFBCEDDDDDDDD@DDDDEE_Mismatch_0_Sense_+_Library_PoolT
AAATAATCTTATGCTTTATTGCGTGTGCTCTAGGATGAGCTCATTGAATCCTACCGAGTTTGTATGCTACAACATCCTTCGAGGATGATTTCAT
>Frequency_1_QualityScore_FFHHHHHJIIJJJJIIJJJJIJJJJHIJJIJJJJJJJJJJJJJJJIJIJJJJJFIJJJJJIJIIJHHHHHHFFFDCEDDEFEDEEEDEEEEDED_Mismatch_1_Sense_+_Library_PoolT
TATGCTTTATTGCGTGTTCTCTAGGATGAGCTCATTGAATCCTACCGAGTTTGTATGCTACAACATCCTTCGAGGATGATTTCATTGTATCCTA
>Frequency_1_QualityScore_FDHGGHHIJJIIJJEHIJEJJJIJJJJJJJJJJJJIJJJJJJJHHIJJJHIIJJJJIIIJIIIJJJJGIIIJJIJJFHJHGHFHFFFBDFECCC_Mismatch_0_Sense_+_Library_PoolT
GTTAGTCATTAAAGTAAGTTTTTACATTTTATCTGAATCATTGTTTATTCCTGTAAATAATCTTATGCTTTATTGCGTGTGCTCTAGGATGAGC
>Frequency_1_QualityScore_FFHHHHHJJIIJEHIGHIJJJJIJJJIJJJJIJJJIJJEGIJJIJJJIJJIJJJJJJIJJJJGHHHHGHEFFFFFFEDEECDEDDCDEDDDCDD_Mismatch_0_Sense_+_Library_PoolT
AATCCTACCGAGTTTGTATGCTACAACATCCTTCGAGGATGATTTCATTGTATCCTAGCCTGTTCATCTTTGTGCTGTGACAATGTCTGCCTAT
>Frequency_1_QualityScore_DFHFHGFGGGDHJIGIGHDHEGIIIEIHHFGIIIJDIFGC@_Mismatch_0_Sense_+_Library_PoolT
TAGAAACATTATCACGGAAATAAAAGATTTTTTTTGGTGTA
>Frequency_1_QualityScore_FFGHHHDHIJIJJJJIJJJJJJIJIJJGIJJJJJJIIJJJJIJJJIJJGGIIJJJIJJJJJJJIJJJIIGHGHHGFHHFFFFFFDECEEEEDDD_Mismatch_0_Sense_+_Library_PoolT
TTAAAGTAAGTTTTTACATTTTATCTGAATCATTGTTTATTCCTGTAAATAATCTTATGCTTTATTGCGTGTGCTCTAGGATGAGCTCATTGAA
>Frequency_1_QualityScore_FFHHHHHJJJJJJJJIIIJJJJJJJJHIJJJJJJJJJJJJJJJIJJJJEIHIIJIIJJJJJIJIHHHHFFFFFCDDDDDDEEEDEEEDEEEFDE_Mismatch_1_Sense_+_Library_PoolT
CTATGCTTTATTGCGTGTGCTCTAGGATGAGCTCATTGAATCCTACCGAGTTTGTATGCTACAACATCCTTCGAGGATGATTTCATTGTATCCT
>Frequency_1_QualityScore_23C,=D:<B,?C:F+<?EEF9+A?E?+CFCB@EBE?EEDCDCA<4?:???*944BD<BBCBB_Mismatch_1_Sense_+_Library_PoolT
TCTGAATCATTGTTGATTCCTGTAAATAATCTTATGCTTTATTGCGTGTGCTCTAGGATGAG
>Frequency_1_QualityScore_FFHHHHHJJJJJJJJJJJJIJJIJJJJJJJJJJJJJJJJJJJJJJJHIJJJJJJJJIJJJJIIIJJJJJJHIIHHHHHHFFFFFFFFEEEEEED_Mismatch_0_Sense_+_Library_PoolT
TATGCTACAACATCCTTCGAGGATGATTTCATTGTATCCTAGCCTGTTCATCTTTGTGCTGTGACAATGTCTGCCTATTTCTATGTCTACTATA
>Frequency_1_QualityScore_FFHHHGHIIJJIJJJJJJJGHIIJJJJJJJJJJJJJJJJJJJJJJIIJIJJJJJIJJJJJJJJJJJJGHHHHHFFFFFFEEEEDEEDDDDEFED_Mismatch_1_Sense_+_Library_PoolT
TACCGAGTTTGTATGCTACAACATCCTTCGAGGATGATTTCATTGTATCCTAGCCTGTTCATCTTTGTGCTGTGACAATGTCTTCCTATTTCTA
>Frequency_1_QualityScore_DFHFHGGIGIIGJJIIJGHHIHCIEHIJJJJJJJJJJJJIIIJIIIJJJJIIJIJGJ_Mismatch_0_Sense_+_Library_PoolT
CATTGAATCCTACCGAGTTTGTATGCTACAACATCCTTCGAGGATGATTTCATTGTA
>Frequency_1_QualityScore_FFHHHHHFHIICHHJJIIJIFIIJJIIJIJJJJIDHIFEHIIGJIHHHHFCDDDDDDDDD7BDCADDDDBBDD@CDEDDDDDDBDDDBDDDDCC_Mismatch_0_Sense_+_Library_PoolT
GCAGGGGAAGGTAACTACTTGCCCCGCCTATGCGAGGTTCAGAGAAGCGGAGACCGTCGGATGATAAGCGAAGTGAACATAACGGCCAAATCAT
>Frequency_1_QualityScore_DFBFFDFFBEEEDHF4CCGHHIGGGIGCHCGHIIEHGGHIIIIGHIIIGIIIEEHGCGCHGGIIIGGHH>??@@DDDCDDDDDCC@CDDCADED_Mismatch_2_Sense_+_Library_PoolT
TCTTATGCTTTATTGCGTGTGCTCTAGGATGAGCTCATTGAATCCTACCGAGTTTGTATGCTACAACATCCTTCGAGGATGATTTCATTGTAAA
>Frequency_1_QualityScore_FFHHHHHJJJJJJJJJJJIJIIJJJJIJIHIJJJJJJJJJJIJJJJJJJJJIJHGJIIHHHHHHHFFFFFEEDEEDDDDDDDCEEEDEEEDEEE_Mismatch_0_Sense_+_Library_PoolT
ATCTTATGCTTTATTGCGTGTGCTCTAGGATGAGCTCATTGAATCCTACCGAGTTTGTATGCTACAACATCCTTCGAGGATGATTTCATTGTAT
>Frequency_1_QualityScore_FFHFHDFFGGEDHCDHGGIJIJJ<FHHBHGICHIJJEGCIICHHGEIJJGGE?FDFHIHCH>FEHHIGGHGGHIIEHGGIGIJIFEADBDDCCC_Mismatch_0_Sense_+_Library_PoolT
TTGTTCATAGTTAGTCATTAAAGTAAGTTTTTACATTTTATCTGAATCATTGTTTATTCCTGTAAATAATCTTATGCTTTATTGCGTGTGCTCT
>Frequency_1_QualityScore_FFHHHHHJJJJJJJJIJJIIJHIJJJJJJJJJJIJJJJJJJJJJJJJJJJJJJJJJJJJJHIIFEEHHHCFFFFFDEEEFEEEEEEEEDEDEDE_Mismatch_0_Sense_+_Library_PoolT
ATGCTACAACATCCTTCGAGGATGATTTCATTGTATCCTAGCCTGTTCATCTTTGTGCTGTGACAATGTCTGCCTATTTCTATGTCTACTATAT
>Frequency_1_QualityScore_;BFDBAF<GB4E?CA:I<E:+3+CHI>+AFHIIIIII@<D@D9F;)007?FEHGIICC@DEE<<=,.,,-_Mismatch_1_Sense_+_Library_PoolT
TATGTCTACTATATTTTCCCTCTCTGGATTAGAAACATTATCACGGAAATAAAAGATTTTTTTTGGTGTA
>Frequency_1_QualityScore_FFHHHHGIJJJIJJJJJJJJJJJJJGHIIJJJJJJJJJJJJJJJJEHHHF_Mismatch_0_Sense_+_Library_PoolT
CTCTGGATTAGAAACATTATCACGGAAATAAAAGATTTTTTTTGGTGTAT
>Frequency_1_QualityScore_FFHHHHHJJIJJJJJIIJJJGIJHHIJIJFHIJGHIIJJJIIIJGIJJJJJIJGHEG@EHIIJHHHHHHHFFFFFFFEEEEDCEDDDDDDDDCD_Mismatch_0_Sense_+_Library_PoolT
TCCCACTTCGGCTTCGTCTCTGTCTCCCGTTTGTTCATAGTTAGTCATTAAAGTAAGTTTTTACATTTTATCTGAATCATTGTTTATTCCTGTA
>Frequency_1_QualityScore_FFHHHHHJIJIIJIJIHGHJHHIGIJEIJIIIJJJJJIJJJJJGIJGIIIIJJJHHHHHHHHFFEFDFEEEECCDDCCC>C=CDD>A>CD<?A:_Mismatch_1_Sense_+_Library_PoolT
GCTCATTGAATCCTACCGAGTTTGTATGCTACAACATCCTTCGAGGATGATTTCATTGTATCCTAGCCTGTTCATCTTTGTGCTGTGACAAGGT
>Frequency_1_QualityScore_FFHHHHHJIJJJJJJJJJJJIJJJJJJJJJJJJJIJIJJJJJJJJJJJJIGGCJJJJJJJJJCIJJJIIGHJJJJJHFGFHHHFFFDDFEEECC_Mismatch_0_Sense_+_Library_PoolT
CTTCGAGGATGATTTCATTGTATCCTAGCCTGTTCATCTTTGTGCTGTGACAATGTCTGCCTATTTCTATGTCTACTATATTTTCCCACTCTGG
>Frequency_1_QualityScore_FFHHHHHJFIIJJJJJJJJJIJJIJIJJJJJJHJJJJJJJJJJJJJJIJIGGHIJIIJJJJJIJJIHHGHHHHFFFFFFDEEEEEEDDDDDDCD_Mismatch_0_Sense_+_Library_PoolC
CTTCGAGGATGATTTCATTGTATCCTAGCCTGTTCATCTTTGTGCTGTGACAATGTCTGCCTATTTCTATGTCTACTATATTTTCCCACTCTGG
>Frequency_1_QualityScore_FF<FHHHGIHIIIIJJJIJJBHIIIIJJJJJJJJJIJJJJJJIJIJJJGGGIJJJIGHHJJJHFHHHHHFFFFFFFEEEEEEEEEDDCDDDDDA_Mismatch_2_Sense_+_Library_PoolT
CCCTCGAGGATGATTTCATTGTATCCTAGCCTGTTCATCTTTGTGCTGTGACAAGGTCTGCCTATTTCTATGTCTACTATATTTTCCCACTCTG
>Frequency_1_QualityScore_FFHHHHFIJJJJJJJJJJJJIJIJJJIJIIIJIJJJJIJJJIJJJJJIJIIJJJIIJJJJJJJJJJIJJFGIEGIIIIHHHHFHFFFFFFDDA@_Mismatch_0_Sense_+_Library_PoolT
ATCCTAGCCTGTTCATCTTTGTGCTGTGACAATGTCTGCCTATTTCTATGTCTACTATATTTTCCCACTCTGGATTAGAAACATTATCACGGAA
>Frequency_1_QualityScore_FFHHHHHIJHIJIJJJIJIJJJJIJHIJJJJJJJJJJJIJJJJJIJIIIJJGHGHGIGHIJJJJJIGGIIIIIHHHFDBCEEDEEEDECCDCDD_Mismatch_2_Sense_+_Library_PoolT
GAATCATTGTTTATTCCTGTAAACAATCTTAAGCTTTATTGCGTGTGCTCTAGGATGAGCTCATTGAATCCTACCGAGTTTGTATGCTACAACA
>Frequency_1_QualityScore_FFHHGHHJGHJJJJJJJJIIIJJJJFHIJJIJJJJJJGIJHHHHHHFFFFFFFEEEEEEDDDDCDDBDDDDCBDDDDDDDDDCCDCACDDDEDD_Mismatch_0_Sense_+_Library_PoolT
GGAGACCGTCGGATGATAAGCGAAGTGAACATAACGGCCAAATCATTTGCAGTTGCTCCTGCAACAATTGGTTTTGGACCCTAACAATCTCTCC
>Frequency_1_QualityScore_FFGHHHFIJJJJJJJJJHIIJJJGJJJJJIIIJIJIJJJHIIJIJJIIIJJJFGIJJJIGHHHHHHHFFCEEEEFEDEEFEEDCDDDDDDDDDD_Mismatch_1_Sense_+_Library_PoolT
CGAGGATGATTTCATTGTATCCTAGCCTGTTCATCTTTGTGCTGTGACAAGGTCTGCCTATTTCTATGTCTACTATATTTTCCCACTCTGGATT
>Frequency_1_QualityScore_FFHHHHGHIJJJJIGIIIHHHGIIIIIGIJIIIIJJJJIIGIIJJJJHHIIIIJIHIJJEIIJJIGGEHFGIJIJJIHHHHFHHFFFFFFDEDE_Mismatch_0_Sense_+_Library_PoolC
GTCTCTGTCTCCCGTTTGTTCATAGTTAGTCATTAAAGTAAGTTTTTACATTTTATCTGAATCATTGTTTATTCCTGTAAATAATCTTATGCTT
>Frequency_1_QualityScore_FFHHGHHJGHGIIIJJIIJIIJJJIJJJJHIIGIIJJJJJIIIJJJIIJJJIJJJIIIGHIIIJIGIGIEIEFHHFDFFFFB;@C@ACDDDDDD_Mismatch_1_Sense_+_Library_PoolT
CATTAAAGTAAGTTTTTACATTTTATCTGAATCATTTTTTATTCCTGTAAACAATCTTAAGCTTTATTGCGTGTGCTCTAGGATGAGCTCATTG
>Frequency_1_QualityScore_@D1AAC<<?4:FCAD>+99*?C4?*?*1119?C@>***0**B?098BF*/B8)))8F;)/8F44).@7==AB?));6;>;;>BBABB=?:::55_Mismatch_2_Sense_+_Library_PoolT
TTGTTTATTCCTGTAAATAATCTTATTCTTTATTGAGTGTGCTCTAGGATGAGCTCATTGAATCCTACCGAGTCTGTATGCTACAACATCCTTC
>Frequency_1_QualityScore_FFHHHHHJJJJIJJJJJJJEIGIIJJGIJJJJJIJJJJJJJIJJJFHIJJIJJJJGHIJJJFDD>B5855_Mismatch_0_Sense_+_Library_PoolT
ATGTCTACTATATTTTCCCACTCTGGATTAGAAACATTATCACGGAAATAAAAGATTTTTTTTTGGTGTA
>Frequency_1_QualityScore_FFHDHHHBGFGACHHHFIFJFCIJHIJJIBGGIIIEGFGHIJJJDHIDBGGGGDFHCGIIIGI;B@EGF?CDDB9?(:_Mismatch_0_Sense_+_Library_PoolT
CTATTTCTATGTCTACTATATTTTCCCACTCTGGATTAGAAACATTATCACGGAAATAAAAGATTTTTTTTTGGTGTA
>Frequency_1_QualityScore_FFHHHHHJJJJJJJJJJJJJJJJJJJJJJJJJJJJJJJIJJIJJIIJIIJJJIIIGIIIJIJJIJJJJJEHIJ_Mismatch_2_Sense_+_Library_PoolT
TGAATCATTGTTTATTCCTTTAAATAATCTTATGCTTTATTGCGTGTTCTCTAGGATGAGCTCATTGAATCCA
>Frequency_1_QualityScore_FFHHHHHJJJJJJJJJJIJJIIIHIJIJIJJJJIJJGIJJJJIHIJJJIJJJIJJJJJHJJJGGGHHHHEEEFEFFFDDDDDDBBAC_Mismatch_0_Sense_+_Library_PoolT
AATGTCTGCCTATTTCTATGTCTACTATATTTTCCCACTCTGGATTAGAAACATTATCACGGAAATAAAAGATTTTTTTTTGGTGTA
>Frequency_1_QualityScore_BDADA:D)<@+2CCEEEED4?+2?B??EEFIDE>DD>DDDDD7DC41BB8B4AC3AA(.@)..7.=38<;?>(6@>A3>(-55>AA_Mismatch_2_Sense_+_Library_PoolT
TATTGCGTGTTCTCTAGGATGAGCTCATTGAATCCTACCGAGTTTGGATGCTACAACATCATTCGAGGATGATTTCATTGTATCCT
>Frequency_1_QualityScore_FFHHHHHJIJJJJJJJJJJJJJJJIJJIJJJJJJJJJJJJJJIJJJJIJIJJIJJIIIJJJJJHHHHHHFFFFFFEDDDBDCCBEEEEEEDDDD_Mismatch_2_Sense_+_Library_PoolT
TGAATCATTGTTTATTCCTGTAAACAATCTTAAGCTTTATTGCGTGTGCTCTAGGATGAGCTCATTGAATCCTACCGAGTTTGTATTCTACAAC
>Frequency_1_QualityScore_FFHHHHDGIIJJJJJJJIJJJJHIJJJJJJIJJJJJJJJJJJJJIHIJIHJJJJJJIJJJIIJJBFHDGHGHHFHFHFFDDDDBDBD_Mismatch_1_Sense_+_Library_PoolT
ACAAGGTCTGCCTATTTCTATGTCTACTATATTTTCCCACTCTGGATTAGAAACATTATCACGGAAATAAAAGATTTTTTTGGTGTA
>Frequency_1_QualityScore_BDDHDFAGGGDGHIDHIGIIIFIBFFIIBHGIJCCEIDFCCHA?DG>B<<FGIGIB@BEE>A=?C>;>@(55>?:(:<AC_Mismatch_0_Sense_+_Library_PoolT
TCTACTATATTTTCCCACTCTGGATTAGAAACATTATCACGGAAATAAAAGATTTTTTTTGGTGTATTCAAAGGTTTTAA
>Frequency_1_QualityScore_DA<<AABE>G?EH+:9BEHGH):?8@AGEGHDG<<FFGHHIGIFFHFHAEBE?D>DEECCC>(.;-;@C?BCCDEDEECCC>:CAA(>:>A:<C_Mismatch_2_Sense_+_Library_PoolT
ACAATCTCTCCCAGTTCGGCTGCGTCTCTGTCTCCCGTTTGTTCATAGTTAGTCATTAAAGTGAGTTTTTACATTTTATCTGAATCATTGTTTA
>Frequency_1_QualityScore_FDHHGHHJJJJJJJJJJJJJJIIJGIJJJJJIJIIJIIJJJJJGGGGHGGGGIJGIJJJHFDDDBDD_Mismatch_0_Sense_+_Library_PoolT
GTCTACTATATTTTCCCACTCTGGATTAGAAACATTATCACGGAAATAAAAGATTTTTTTTTGGTAT
>Frequency_1_QualityScore_FFHHHHHJJJJFGIJJJJIIJJJJJIJIJJJJJIJJJJJJJJJIJJJJIJHHJIIIJJJJJJJJJIJIIGHHHFFDFFDDEEEDDDDDDBDDDC_Mismatch_1_Sense_+_Library_PoolT
CTGTGACAAGGTCTGCCTATTTCTATGTCTACTATATTTTCCCACTCTGGATTAGAAACATTATCACGGCAATAAAAGATTTTTTTTGGTGTAA
>Frequency_1_QualityScore_DDDDHHDHII@+AFBAACC?EEHFEFHGHEBEFHIEH>C@FDCHCF@DD<?DGHIII<FEGGEIGGFFD=@@@@GA8=AE@>D>>CC;@@C@AA_Mismatch_1_Sense_+_Library_PoolT
AGTCATTAAAGAAAGTTTTTACATTTTATCTGAATCATTGTTTATTCCTGTAAACAATCTTAAGCTTTATTGCGTGTGCTCTAGGATGAGCTCA
>Frequency_1_QualityScore_FFFHHHHJJJJJJJJJJIJJJJJJJJJJJIJJJIJJJJJJJIJIJJJJIIJJJJJJJIJJ@FGIIIJJJIIHHHHFDDDDBDDDE_Mismatch_2_Sense_+_Library_PoolT
GGTCTGCCTATTTCTATGTCTACTATATTTTCCCACTCTGGATTATAAACATTATCACGGAAATAAAAGATTTTTTTTGGTGTAA
