# Supplementary material for: Differential Gene Expression Reveals Candidate Genes for Drought Stress Response in Abies alba (Pinaceae)
Source: PLoS One. 2015 Apr 29;10(4):e0124564. doi: 10.1371/journal.pone.0124564 (PMC4414588; doi:10.1371/journal.pone.0124564)
Supplement: S3 File — (GZ) [file pone.0124564.s003.gz › comp20084_c0_seq1 #or# comp20084_c0_seq2 #or# comp20084_c0_seq6.fa]

>comp20084_c0_seq1 len=444 path=[331:0-11 895:12-19 1101:20-63 413:64-81 431:82-102 452:103-126 476:127-182 532:183-245 595:246-443]
TTGGTGTAGACCCAGGAAGCAACCTTAGCTGTTAACAATAATTGGGTAGCGCCTCTTGATCTGATCAAAATAACCAATAAAGTGATCGAGGCTATAGTAATAATTACCAGAGCAGAGCAGAGCAGTATTCGGAACAAAATTCTGCCCCTAATAAAATAAAACAACAAATTTCGCATAGAGAATTTTCTTTTTTCAACACTCTTATGGTTAGGATTTCAACTTTCTCGTTCAAAATATCCAACAGGGTTTCCACTCTCTTGAAAACATCTAATAAAAAATCCAAGAAACTTAAACGCTTCGACTCCAAAAAATTACATTGGTGATTAAATTGAATGCGTCAAACGGTCGTCATATTTGAACGTGAATAGATCATTCTATTGGTGACCATCAAATTCAAAGAAACCGACAACTCTTGTTGTTCACATACATAAAAAAAATATATAA
>comp20084_c0_seq2 len=461 path=[331:0-11 895:12-19 903:20-47 380:48-48 381:49-49 382:50-72 405:73-80 413:81-98 431:99-119 452:120-143 476:144-199 532:200-262 595:263-460]
TTGGTGTAGACCCAGGAAGCAACCTTAGCTGTTAACAATAATTAGGTGGCGCCTCTTGATCTCATCAAAATAGTTCATATTTCAAAATAACCAATAAAGTGATCGAGGCTATAGTAATAATTACCAGAGCAGAGCAGAGCAGTATTCGGAACAAAATTCTGCCCCTAATAAAATAAAACAACAAATTTCGCATAGAGAATTTTCTTTTTTCAACACTCTTATGGTTAGGATTTCAACTTTCTCGTTCAAAATATCCAACAGGGTTTCCACTCTCTTGAAAACATCTAATAAAAAATCCAAGAAACTTAAACGCTTCGACTCCAAAAAATTACATTGGTGATTAAATTGAATGCGTCAAACGGTCGTCATATTTGAACGTGAATAGATCATTCTATTGGTGACCATCAAATTCAAAGAAACCGACAACTCTTGTTGTTCACATACATAAAAAAAATATATAA
>comp20084_c0_seq6 len=590 path=[186:0-89 1051:90-100 852:101-119 306:120-120 307:121-144 331:145-156 343:157-193 380:194-194 381:195-195 794:196-227 431:228-248 452:249-272 476:273-328 532:329-391 595:392-589] : sp|Q6K8R2|CHI6_ORYSJ Chitinase 6 OS=Oryza sativa subsp. japonica GN=Cht6 PE=2 SV=1 e-value: 3e-14 blast score: 74.7
AACAGCAATTGCCACACTGCTATTACATCTGGTCAGGGATTCGGGGCAACCATTCAAGCAATCAACGGAGCAGTAGAATGCAACGGTGGAGACAGCGCGGAAGTTAGTGACCGCGTCAGTCTTTACACCAACTACTGCAGTGACCTTGGTGTAGACCCAGGAAGCAACCTTAGCTGTTAAAGAATAATTAGCTAGCGCCTCTTGATCTCATCAAAATAGCCAATAATCTGATCGAGGCTATAGTAATAATTACCAGAGCAGAGCAGAGCAGTATTCGGAACAAAATTCTGCCCCTAATAAAATAAAACAACAAATTTCGCATAGAGAATTTTCTTTTTTCAACACTCTTATGGTTAGGATTTCAACTTTCTCGTTCAAAATATCCAACAGGGTTTCCACTCTCTTGAAAACATCTAATAAAAAATCCAAGAAACTTAAACGCTTCGACTCCAAAAAATTACATTGGTGATTAAATTGAATGCGTCAAACGGTCGTCATATTTGAACGTGAATAGATCATTCTATTGGTGACCATCAAATTCAAAGAAACCGACAACTCTTGTTGTTCACATACATAAAAAAAATATATAA

>Frequency_4_QualityScore_DEHHHHHJJIJIIJJHIJJJJJJIIIIJJJJJJJJJJJIJJJJGIIIJJHIIIIIIIIHGGFGGFEEDEBCDEDDDDDDDDDCDDCDDDDCDDC_Mismatch_0_Sense_+_Library_PoolT
TGATCGAGGCTATAGTAATAATTACCAGAGCAGAGCAGAGCAGTATTCGGAACAAAATTCTGCCCCTAATAAAATAAAACAACAAATTTCGCAT
>Frequency_4_QualityScore_EEHHGHGHIGIIIIGIHIIIGEGIICGHIEIHHIJHIIJJJIHGGHHGIIIJIIIGIIIIIIIGGGFEECCEEDCD_Mismatch_0_Sense_+_Library_PoolT
TAATTACCAGAGCAGAGCAGAGCAGTATTCGGAACAAAATTCTGCCCCTAATAAAATAAAACAACAAATTTCGCAT
>Frequency_3_QualityScore_DDFGHHFGIIFFBHHFGDFIIIIIHHHIIIIIIHGGGIHHIGFHGHHIIIHFHHHIJJHFHFFDEFED_Mismatch_1_Sense_+_Library_PoolT
AGAGCAGAGCAGAGCAGTGTTCGGAACAAAATTCTGCCCCTAATAAAATAAAACAACAAATTTCGCAT
>Frequency_3_QualityScore_FFHHHHHJJIJJFHHIIJJJIJJIHIIJIJJJJJIIJJJJHIIJJIJIIIHHIGHHHHGGFGEEEEEDDCDEEDDDDDDDDDCDCDDDBCD_Mismatch_0_Sense_+_Library_PoolT
TCGAGGCTATAGTAATAATTACCAGAGCAGAGCAGAGCAGTATTCGGAACAAAATTCTGCCCCTAATAAAATAAAACAACAAATTTCGCAT
>Frequency_3_QualityScore_EEHHGGFIIGGIFFIIFHGGGIIIIJIJJJHIJIIJHFHIIEGIIHIIIHGGHIIIHIHHFGFFEEE_Mismatch_0_Sense_+_Library_PoolT
GAGCAGAGCAGAGCAGTATTCGGAACAAAATTCTGCCCCTAATAAAATAAAACAACAAATTTCGCAT
>Frequency_2_QualityScore_FFHGGGGJJJIGHFHGIIIIIIJIIIJJJJJIIIIJHIIIIGIIIIIIFHIIIIIIJIIHGHHEFFFFEEDEEEECDDDDCDCCDCCCDCCCDD_Mismatch_0_Sense_+_Library_PoolT
ATCGAGGCTATAGTAATAATTACCAGAGCAGAGCAGAGCAGTATTCGGAACAAAATTCTGCCCCTAATAAAATAAAACAACAAATTTCGCATAG
>Frequency_2_QualityScore_FFHGFHHIJJJIIJJIJIIIJGIIIIGIGIIIGIIIIIJJJJ_Mismatch_0_Sense_+_Library_PoolT
CAAAATTCTGCCCCTAATAAAATAAAACAACAAATTTCGCAT
>Frequency_2_QualityScore_EFGHHHHJJJIJJIJIJJHIIIJIIIIJGIIIJJIIIIJJJJIJIJJJIJJJIIIIIIIGIGGFGGFEEEEDEEEEDDD_Mismatch_1_Sense_+_Library_PoolT
TAATAATTACCAGAGCAGAGCAGAGCAGTGTTCGGAACAAAATTCTGCCCCTAATAAAATAAAACAACAAATTTCGCAT
>Frequency_2_QualityScore_FFHGHGHIIJIIIIIIIIIHHHIICGIIIJJJIJIJIIIIIJJJJJJIIIGIIJJIIIIJJJHHHHEFFEEECD_Mismatch_0_Sense_+_Library_PoolT
AATTACCAGAGCAGAGCAGAGCAGTATTCGGAACAAAATTCTGCCCCTAATAAAATAAAACAACAAATTTCGCA
>Frequency_2_QualityScore_FFHHHGHJJJJGIIIIIJJIIIIIGIJJJIIJJJIIJJJGIJIJJIGGIIGFGGGGEEEEEDCCEDDDDCCCDDDCCDDDDDDDCDCDDB_Mismatch_0_Sense_+_Library_PoolT
CGAGGCTATAGTAATAATTACCAGAGCAGAGCAGAGCAGTATTCGGAACAAAATTCTGCCCCTAATAAAATAAAACAACAAATTTCGCAT
>Frequency_2_QualityScore_EFHHHGHIJIJIJJJIJIJJJIIGIJJJJIJIEHGIIIIIIIIIIJJIIIJJJJIIIIIGIHIGGIGGEEGEFEDDEEE>AC_Mismatch_0_Sense_+_Library_PoolT
ATAGTAATAATTACCAGAGCAGAGCAGAGCAGTATTCGGAACAAAATTCTGCCCCTAATAAAATAAAACAACAAATTTCGCA
>Frequency_2_QualityScore_<;:ECDEDGBEEEG?@EACF<GAACDDFECE7AE@>EE?AEHB9?=DE?EGECGFDGFIGFCGG5379;??CCCCC=ACCB=?_Mismatch_1_Sense_+_Library_PoolT
ATAGTAATAATTACCAGAGCAGAGCAGAGCAGTGTTCGGAACAAAATTCTGCCCCTAATAAAATAAAACAACAAATTTCGCAT
>Frequency_2_QualityScore_FFHGGHHJIJIJJIIIFIIIJHIIJIIIGHIIJJJJJJIIIJJIJIIIIIJIJJJJJJIGHHHGFFEFFAAC_Mismatch_0_Sense_+_Library_PoolT
TACCAGAGCAGAGCAGAGCAGTATTCGGAACAAAATTCTGCCCCTAATAAAATAAAACAACAAATTTCGCAT
>Frequency_2_QualityScore_FDGHHHHJJJJJJIIJIJJIJJIIIJJJJHIIJJIIJIIJJIIJIIJJIJJEIIIJJIIJIGGIIHGGGEEEEEEEDDDD_Mismatch_0_Sense_+_Library_PoolT
GTAATAATTACCAGAGCAGAGCAGAGCAGTATTCGGAACAAAATTCTGCCCCTAATAAAATAAAACAACAAATTTCGCAT
>Frequency_2_QualityScore_EFGHGGGIIIIJIIIIIJJIJHIIIJJJJJJJJJJIJJJJJJIIIJJIJJIJIJJJ_Mismatch_0_Sense_+_Library_PoolT
AGCAGTATTCGGAACAAAATTCTGCCCCTAATAAAATAAAACAACAAATTTCGCAT
>Frequency_1_QualityScore_DEHGHAFHJJJJJIJJJJIJJJIIJIJJIIJJJGIJJGGIJJJFI@FHJGHIJJGJHIEGIIJJIJFHHCHFFFFEEECEDBB_Mismatch_0_Sense_+_Library_PoolT
TATAGTAATAATTACCAGAGCAGAGCAGAGCAGTATTCGGAACAAAATTCTGCCCCTAATAAAATAAAACAACAAATTTCGCA
>Frequency_1_QualityScore_FFHHHHHIJJJJIJJJIJJJIIIIIJJJIJJJJHIIIIIJHIJJIGIIIJJJJJJJIIHHGHHHHGHHF@DDDCCEEDDDCBDB_Mismatch_1_Sense_+_Library_PoolT
TATAGTAATAATTACCAGAGCAGAGCAGAGCAGTGTTCGGAACAAAATTCTGCCCCTAATAAAATAAAACAACAAATTTCGCAT
>Frequency_1_QualityScore_DDFF8F?EF<ECE@C4CCC?E@FD8?F>D9?FFGDGCBF8BFFCFA55;;;=6?EEFE@;BBBC@CC3>>;>@A>AB99<BBBB>:3<9?_Mismatch_1_Sense_+_Library_PoolT
CGAGGCTATAGTAATAATTACCAGAGCAGAGCAGAGCAGTGTTCGGAACAAAATTCTGCCCCTAATAAAATAAAACAACAAATTTCGCAT
>Frequency_1_QualityScore_FFHHHHHJJJJJGJJIJJJIJIHIGJJFHGGIJGJIGIIJJIIIJGIIIIJIJJJJ>HGIJJJIHHHHFFFFFEDDDD_Mismatch_0_Sense_+_Library_PoolT
AATAATTACCAGAGCAGAGCAGAGCAGTATTCGGAACAAAATTCTGCCCCTAATAAAATAAAACAACAAATTTCGCAT
>Frequency_1_QualityScore_FFHHHHHJHGIIJJJJIJJIJIIIJJJJJJJJIJJJHIGFIJIJJJJJJJJJJJIJJJJJJJHHHHHHDEFFFDDDDDDDDDDDBDB_Mismatch_1_Sense_+_Library_PoolT
GGCTATAGTAATAATTACCAGAGCAGAGCAGAGCAGTGTTCGGAACAAAATTCTGCCCCTAATAAAATAAAACAACAAATTTCGCAT
>Frequency_1_QualityScore_FFGHHHHIJIIJIIEIIGIJJICFGIIJJJJJJJIIIJJJJIJJIJJGHJIIIGGIJJJJHHHGDFFFECABDDDDD_Mismatch_1_Sense_+_Library_PoolT
TTACCAGAGCAGAGCAGAGCAGTGTTCGGAACAAAATTCTGCCCCTAATAAAATAAAACAACAAATTTCGCATAGAG
>Frequency_1_QualityScore_FFHHHHHIJJJJJJJJJJJJIIJJJIJJJJJJJJJIIIJJJJJIIIJIIJJJJJJJJJHHHHHEFFFFFFCCDDDDDDDDDDCDDB_Mismatch_2_Sense_+_Library_PoolT
GCTATAGTAATAATTACCAGAGCAGAGCAGAGCAGTGTTCGGAACAAAATTCTGCCCCTAATAAAATAAAACAACAAATTTCGCAC
>Frequency_1_QualityScore_FFGHGGHJJJJJIJJJJIIIIIIIJIJJJJJJJJJIJJJJJFIJJIIIIJJIJJIIHHHHHFFFFCC_Mismatch_1_Sense_+_Library_PoolT
AGAGCAGAGCAGAGCAGTGTTCGGAACAAAATTCTGCCCCTAATAAAATAAAACAACAAATTTCGCA
>Frequency_1_QualityScore_FFHHHHHIJJIJJJJJJJIJJIJIIJJJJIJJJJGHIIJJIIJJJJIJJJJIJJIIJJJJIIIHHHHHHEBEFFDBCEEDDDDDD_Mismatch_1_Sense_+_Library_PoolT
CTATAGTAATAATTACCAGAGCAGAGCAGAGCAGTGTTCGGAACAAAATTCTGCCCCTAATAAAATAAAACAACAAATTTCGCAT
>Frequency_1_QualityScore_FFHHHHHJJJJJJJJIJJJGIJJIFIJJJJJHJJJJJJJJJJJJJJJJIJIJJIIJJJJJJHHHHFFFFEEEDDDDDDDDDDDDDEDDDDDDDC_Mismatch_0_Sense_+_Library_PoolT
AATTACCAGAGCAGAGCAGAGCAGTATTCGGAACAAAATTCTGCCCCTAATAAAATAAAACAACAAATTTCGCATAGAGAATTTTCTTTTTTCA
>Frequency_1_QualityScore_FFGHHHHJJJJJJJJJJJJJJJJJIJJJJJJJIJHIJIIJJIJJIJIJJJJJJJJJJI_Mismatch_1_Sense_+_Library_PoolT
CTATAGTAATAATTACCAGAGCAGAGCAGAGCAGTATTCGGAACAAAATTCTGCCCCA
>Frequency_1_QualityScore_FFHHHHHJJJJJHIIJJJJJIJIJJJJJJJJJJJJJJJJJJJJJJJJJJJJJJJJJJJJJJHH_Mismatch_0_Sense_+_Library_PoolT
AGAGCAGAGCAGTATTCGGAACAAAATTCTGCCCCTAATAAAATAAAACAACAAATTTCGCAT
>Frequency_1_QualityScore_FFHHHHGJJJJIGGHIIJHIIIJJIJJJJGEIIIJJJJGIJJJJJIIIJJJJJJJJJJJJHHGHFFFFD_Mismatch_0_Sense_+_Library_PoolT
CAGAGCAGAGCAGAGCAGTATTCGGAACAAAATTCTGCCCCTAATAAAATAAAACAACAAATTTCGCAT
>Frequency_1_QualityScore_EFFHHFDIIJJJJFIIJJJIIJJBGGIJIJJJFGEHIEF@GICHCHIGIIIEIIEHID_Mismatch_0_Sense_+_Library_PoolT
AGCAGTATTCGGAACAAAATTCTGCCCCTAATAAAATAAAACAACAAATTTCGCATAG
>Frequency_1_QualityScore_FFHHHHHJJJJJJJJJIJJJHHJJJIIIIJJJJJJJJJIJHIJJIHGIJJJIJJJFJIIBGIHHHHHHFCEFFFEEEEDDDDDDECDDDDDDDD_Mismatch_0_Sense_+_Library_PoolT
TTTTTTCAACACTCTTATGGTTAGGATTTCAACTTTCTCGTTCAAAATATCCAACAGGGTTTCCACTCTCTTGAAAACATCTAATAAAAAATCC
>Frequency_1_QualityScore_FFGHHHHGIJJJIJJJJJJJJJJJJJIGGJIJJJJJJJJJIJGHIJJIJJJGGHIGGGIJHHH?CHFFDCEEEEEEEEDDDDDDDDCCACDDEF_Mismatch_0_Sense_+_Library_PoolT
CCCCTAATAAAATAAAACAACAAATTTCGCATAGAGAATTTTCTTTTTTCAACACTCTTATGGTTAGGATTTCAACTTTCTCGTTCAAAATATC
>Frequency_1_QualityScore_FFHFHGHIJHHIJJJJJJJIJJJIIJIIJJIJJJJJJHIJJIIIJIIIIJJJJJJIIIJIJJIIIHHHEEHFFFFFDDDECDDDDDDD_Mismatch_2_Sense_+_Library_PoolT
TGGTTATAGTAATAATTACCAGAGCAGAGCAGAGCAGTATTCGGAACAAAATTCTGCCCCTAATAAAATAAAACAACAAATTTCGCAT
>Frequency_1_QualityScore_FFHHFDHJJJJJJJJJJHGIJJJIIJJGHIIJJIJJJJIIIIJIIJJJGIIJIIJIHHG_Mismatch_0_Sense_+_Library_PoolT
AGGGTTTCCACTCTCTTGAAAACATCTAATAAAAAATCCAAGAAACTTAAACGCTTCGA
>Frequency_1_QualityScore_EFHHHFHEEHIIJDIHGCGGJEGHADHIJJFGJEHIJGGHIIIGIGIJJIIJECHGHIGHGCD?CE>ACABA_Mismatch_1_Sense_+_Library_PoolT
CCAGAGCAGAGCAGAGCAGTGTTCGGAACAAAATTCTGCCCCTAATAAAATAAAACAACAAATTTCGCATAG
>Frequency_1_QualityScore_B+==?BFBDF@GHIICFHC@FBEGEFGEGGFFEIIIGHHGEGHIAFFFEHGCGI_Mismatch_1_Sense_+_Library_PoolT
GAATTCGGAACAAAATTCTGCCCCTAATAAAATAAAACAACAAATTTCGCATAG
>Frequency_1_QualityScore_FFHHHHHIJJFHIIJIJJJJJJJJJJJJJJJJJJJJJJJJJJJJJJIIJJJIIJIJIJIGGHF_Mismatch_1_Sense_+_Library_PoolT
AGCAGAGCAGTGTTCGGAACAAAATTCTGCCCCTAATAAAATAAAACAACAAATTTCGCATAG
>Frequency_1_QualityScore_FFHHHHHHIJJJIJIJJJJJJJJIJIJJJJJJJJJJIJJJIIJJJJJJJJIJJJJJJI_Mismatch_0_Sense_+_Library_PoolT
AGAGCAGTATTCGGAACAAAATTCTGCCCCTAATAAAATAAAACAACAAATTTCGCAT
>Frequency_1_QualityScore_FFAFHHHJJJJJJJIJJJHIIJJIIIIJJJJJJJJJJIHHFHHHFFFFFFEEDEEEEDDDDDDDDDDDDDCDCDDCDDDDDDDDDE_Mismatch_0_Sense_+_Library_PoolT
GGTCGTCATATTTGAACGTGAATAGATCATTCTATTGGTGACCATCAAATTCAAAGAAACCGACAACTCTTGTTGTTCACATACAT
>Frequency_1_QualityScore_FFHHHGHIIIIIGIGIIGIIIIIGIDGGIIIIHGGGI_Mismatch_0_Sense_+_Library_PoolT
TTCTGCCCCTAATAAAATAAAACAACAAATTTCGCAT
>Frequency_1_QualityScore_FFHHHHHJJIJJJJJJJJJJJIJJJJJJJJJJJJJJJJJJJJJJJJJIJHHHHHFFFFFBBEEEEECEECCDDDDDDDDDDDDBBBDBDDBDEE_Mismatch_1_Sense_+_Library_PoolT
AAACATCTAATAAAAAATCCAAGAAACTTAAACGCTTCGACTCCAAAAAATTACATTGGTGATTAAATTGAATGCGTCTAACGGTCGTCATATT
>Frequency_1_QualityScore_FFHGHHHHHIIIFIHIJJIJIIJIGJIE?C@GHJIFDDGGIICGGGGIGIGGGEGIHIIIIHGE>EEHC>@BDDCDDBDAACC?DDD@CC_Mismatch_1_Sense_+_Library_PoolT
GCTATAGTAATAATTACCAGAGCAGAGCAGAGCAGTGTTCGGAACAAAATTCTGCCCCTAATAAAATAAAACAACAAATTTCGCATAGAG
>Frequency_1_QualityScore_FFHHHHHJJJJJJJIJIIJIJJHIJJJJIJJJJJJJJJJJJJJJJJJJJGIJJJJIJIGIJHHHGHFFFDED_Mismatch_0_Sense_+_Library_PoolT
TTACCAGAGCAGAGCAGAGCAGTATTCGGAACAAAATTCTGCCCCTAATAAAATAAAACAACAAATTTCGCA
>Frequency_1_QualityScore_FFHHFDHIIIJGIGIJJJJJJJJJJJJIJJJJJJJJJJJJJJJJJJJJJJJJIHH_Mismatch_0_Sense_+_Library_PoolT
GCAGTATTCGGAACAAAATTCTGCCCCTAATAAAATAAAACAACAAATTTCGCAT
>Frequency_1_QualityScore_FFHHHHHHHJJJJJJJJJJJGJIJJJJJIJIJJJJIIHIJIJJJJJJJIJJIIIIJJJHHHGEFFFFFEEECDDDDDDDDCDDDD_Mismatch_1_Sense_+_Library_PoolT
GCTATAGTAATAATTACCAGAGCAGAGCAGAGCAGTGTTCGGAACAAAATTCTGCCCCTAATAAAATAAAACAACAAATTTCGCA
>Frequency_1_QualityScore_FFHHHHHJJJJJIJJJJJJJIJJJJJJJJJJJJJJJIJJJJJJJJJJJIIIJJJHHHHGCCEDEEEFDDCBCDEEDDEEDCCCCDDDDDDDDDD_Mismatch_1_Sense_+_Library_PoolT
ACTCTCTTGAAAACATCTAATAAAAAATCCAAGAAACTTAAACGCTTCGACTCCAAAAAATTACATTGGTGATTAAATTGAATGCGTCTAACGG
>Frequency_1_QualityScore_FFHHHHHJJJJJJJIJJJHIJIJIJJJIJJJJJJJJJJHIJJJIGIJJJJJJJJIIJFEHJJJJJJJIJHHHHHFFFFFFEDEEEEEDDDDDDD_Mismatch_0_Sense_+_Library_PoolT
TTTTCAACACTCTTATGGTTAGGATTTCAACTTTCTCGTTCAAAATATCCAACAGGGTTTCCACTCTCTTGAAAACATCTAATAAAAAATCCAA
>Frequency_1_QualityScore_FFHHHHHJJJJJJJJIJIJJJJJJJJJIJJJJHIIJJJJJJJJJJJJJJJJJJJJJIIIIJJHHHHHHFFEFDDEEEEDDDDDDDCC_Mismatch_1_Sense_+_Library_PoolT
ATAGTAATAATTACCAGAGCAGAGCAGAGCAGTGTTCGGAACAAAATTCTGCCCCTAATAAAATAAAACAACAAATTTCGCATAGAG
>Frequency_1_QualityScore_FFHHHFHJJJGIIJJJJJGIIJIIJJIJJJJJJJJJJIJJJJJJJJJIJJJJJJJJHHHFF_Mismatch_1_Sense_+_Library_PoolT
AGCAGAGCAGTATTCGGAACAAAATTCTGCCTCTAATAAAATAAAACAACAAATTTCGCAT
>Frequency_1_QualityScore_FFHHHHHJJJJJJHHIJIIJJIJJJJIJJJJIJJIJJJJJJEHJJJJIGIJJJGIJJJIJHHHHFFFFFFEEEEEEDDDDDDDBDDDCDDDDBD_Mismatch_1_Sense_+_Library_PoolT
ATCGAGGCTATAGTAATAATTACCAGAGCAGAGCAGAGCAGTATTCGGAACAAAATTCTGCCCCTAATAAAATAAAACAACAAATTTCGCATAC
>Frequency_1_QualityScore_FFHHGDDHIJIJIJEHHGHJIJJJJJJJJJJJGIGIIJIIGIGHHHGIJCEHIIJJHGHGHGFFFFDEEEEEDEDDDDDDDDDD?CCDDCBBBD_Mismatch_2_Sense_+_Library_PoolT
GATCGAGGCTATAGTAATAATTACCAGAGCAGAGCAGAGCAGTGTTCGGAACAAAATTCTGCCCCTAATAAAATAAAACAACAAATTTCGCAAA
>Frequency_1_QualityScore_FFHHHHGJJJJJJJJFIJGJJJIJJIJIJJJIJJJJJJJJJJJ_Mismatch_0_Sense_+_Library_PoolT
AAAATTCTGCCCCTAATAAAATAAAACAACAAATTTCGCATAG
>Frequency_1_QualityScore_FFGHDHHIIIGIHIIIIIIIGIEHHIIFIFI_Mismatch_0_Sense_+_Library_PoolT
CCCTAATAAAATAAAACAACAAATTTCGCAT
>Frequency_1_QualityScore_FFHHHHHJJJJIJJJJJJJIJGJJJJHJIIIIJGJJJIJJJJJJJJJJJJJJJJJGGHIIIJEFHFFBB@DEEEDDDDD_Mismatch_1_Sense_+_Library_PoolT
ATAATTACCAGAGCAGAGCAGAGCAGTGTTCGGAACAAAATTCTGCCCCTAATAAAATAAAACAACAAATTTCGCATAG
>Frequency_1_QualityScore_DDDDHHH@AGFB<C:EA++<AADFG=?9::1:DGG00:@F;F?9?9B8).8CFHIG>;@H;DE>=A=?B?D;>66>;6;@?C:@_Mismatch_1_Sense_+_Library_PoolT
GTAATAATTACCAGAGCAGAGCAGAGCAGTGTTCGGAACAAAATTCTGCCCCTAATAAAATAAAACAACAAATTTCGCATAGAG
>Frequency_1_QualityScore_FFHHGHHIJJIJJHIIIIIJJJJJJJIJJJJIJJJJJJJJJIIHGJJJJJIJJJIJHHHHHHFFFFEEEEEEDDDDDDDDDDDBDDDDDDD_Mismatch_1_Sense_+_Library_PoolT
ATCGAGGCTATAGTAATAATTACCAGAGCAGAGCAGAGCAGTGTTCGGAACAAAATTCTGCCCCTAATAAAATAAAACAACAAATTTCGCA
>Frequency_1_QualityScore_FFHHHHHJJJJJJJJJJJJJJJJJJJIJJJJJJIJJJJIJJJJJIGHHIIJJFI_Mismatch_0_Sense_+_Library_PoolT
CAGTATTCGGAACAAAATTCTGCCCCTAATAAAATAAAACAACAAATTTCGCAT
>Frequency_1_QualityScore_FFHHHHGIFHIJJJIJJJJJJGJGIJJJJJJJJJJJHHIJJJJJJJJJCGIIJJJJJJHHHHFFFFFFFEEEECDDDBDDCDDCBB_Mismatch_1_Sense_+_Library_PoolT
GGCTATAGTAATAATTACCAGAGCAGAGCAGAGCAGTGTTCGGAACAAAATTCTGCCCCTAATAAAATAAAACAACAAATTTCGCA
>Frequency_1_QualityScore_FDGGHGHEHHIIIGGIII@GCGGGIBHGICHHIGIIGHIIIGHFII>FCHIGCGCEGFHHFFFFFFCACDDCD_Mismatch_1_Sense_+_Library_PoolT
CAGAGCAGAGCAGAGCAGTGTTCGGAACAAAATTCTGCCCCTAATAAAATAAAACAACAAATTTCGCATAGAG
>Frequency_1_QualityScore_FFHHHHHJJJIJJJJHIIJJJJGJIJJJJJJJJJJJJJJIJJJJJJJJJIJJHHHHFFFFFFDDDD_Mismatch_1_Sense_+_Library_PoolT
AGCAGAGCAGAGCAGTGTTCGGAACAAAATTCTGCCCCTAATAAAATAAAACAACAAATTTCGCAT
>Frequency_1_QualityScore_FFHHHHHJJJJJJHIJJJJJJJJJIJJJJJJJJGIIIJJIIJJJJJJJIHHJHIIJJIIJJJIJJJJIHHHHHFFFEFFEEEEDDDCDDDBDDD_Mismatch_0_Sense_+_Library_PoolT
AACACTCTTATGGTTAGGATTTCAACTTTCTCGTTCAAAATATCCAACAGGGTTTCCACTCTCTTGAAAACATCTAATAAAAAATCCAAGAAAC
>Frequency_1_QualityScore_FFHHHHHJHIJJJJJIJJJJJIJJJJIJJJJIIJJJHIJIJJJIJJJJIJJIJJIJJJJJJJIJHHHHHHFFFFFCDBEDDDDDDDD_Mismatch_0_Sense_+_Library_PoolT
GGCTATAGTAATAATTACCAGAGCAGAGCAGAGCAGTATTCGGAACAAAATTCTGCCCCTAATAAAATAAAACAACAAATTTCGCAT
>Frequency_1_QualityScore_DDHHHHHIIIIGIJJJJJJJJJJJJJJIJJJJJJIJGIJJJJJJJJGJJJ_Mismatch_1_Sense_+_Library_PoolT
GTTCGGAACAAAATTCTGCCCCTAATAAAATAAAACAACAAATTTCGCAT
>Frequency_1_QualityScore_DDHFDDFGIGE:ADACAFEGICGB?DGGIGGHEHIGDGEGHGIFG94BGHIECFHIIGCEEHHHBDE_Mismatch_1_Sense_+_Library_PoolT
GAGCAGAGCAGAGCAGTGTTCGGAACAAAATTCTGCCCCTAATAAAATAAAACAACAAATTTCGCAT
>Frequency_1_QualityScore_FFHHHHHIIJIJJJJJJJJIJJJJIIIIJJIJJJJGHJJJJJJJJJJJIJJJJJJJJJJEGHGJJJHHHHHHFFFFDBEEDDCDDDD_Mismatch_1_Sense_+_Library_PoolT
GCTATAGTAATAATTACCAGAGCAGAGCAGAGCAGTATTCGGAACAAAATTCTGCCCCTAATAAAATAAAACAACAAATTTCGCGTA
>Frequency_1_QualityScore_DDHHHHHJJJIJJJJIJIJJIJJHIJJIIIIJJJJJJIJIGIIJJIIJJJJIJJJJJJJJJIJHHHHFFBDFDD_Mismatch_0_Sense_+_Library_PoolT
ATTACCAGAGCAGAGCAGAGCAGTATTCGGAACAAAATTCTGCCCCTAATAAAATAAAACAACAAATTTCGCAT
>Frequency_1_QualityScore_FFHHHHHJJJJJJJJJJJJJJJJJJJ_Mismatch_0_Sense_+_Library_PoolT
ATAAAATAAAACAACAAATTTCGCAT
>Frequency_1_QualityScore_FFHHHHHJJJJJJJJJJJJJJJBGIIJJJIJIJJJIJJJJJJJJJJIJJJJJJJJIJJJJJHHEEFFFFCCDD_Mismatch_0_Sense_+_Library_PoolT
TTACCAGAGCAGAGCAGAGCAGTATTCGGAACAAAATTCTGCCCCTAATAAAATAAAACAACAAATTTCGCAT
>Frequency_1_QualityScore_FFGFHHGJJIHIJEIJJJJJJJIBHIJGIJIJIJJJIIGHIIJJJIJJJFIJJJJEHIFIJIEHHFHFFCDFFEEDDDDDDDDDDDBBD_Mismatch_1_Sense_+_Library_PoolT
GAGGCTATAGTAATAATTACCAGAGCAGAGCAGAGCAGTATTCGGAACAAAATTCTGCCCCTAATAAAATAAAACAACAAATTTCGCAC
>Frequency_1_QualityScore_FDH?FHBIDHEFDB?C?B?GHIIIBFB@DEHIIGIGHIIIIIIIIHHHFGFFFFEEDECCDBDDDDD_Mismatch_0_Sense_+_Library_PoolT
AGAGCAGAGCAGTATTCGGAACAAAATTCTGCCCCTAATAAAATAAAACAACAAATTTCGCATAGAG
>Frequency_1_QualityScore_FFHHHHHIJHIJJJJJJJJJIJJJJJJJJJJJJJJJJHIIIJJJJJIJJJJJJJJJJJJJJFHHHGHFFFFFFECDDDDDDDDDDDD_Mismatch_1_Sense_+_Library_PoolT
AGGCTATAGTAATAATTACCAGAGCAGAGCAGAGCAGTGTTCGGAACAAAATTCTGCCCCTAATAAAATAAAACAACAAATTTCGCA
>Frequency_1_QualityScore_FFHHHGGIFGIJJJIJIIJJJJJGJJIJJJJJJJJIJJJJJJJJJJJJJIIJCGHHIGGHHHHHHFFFFC@DEECCDD_Mismatch_1_Sense_+_Library_PoolT
CAGAGCAGTATTCGGAACAAAATTCTGCCCCTAATAAAATAAAACAACAAATTTCGCATAGAGAATTTTCTTTTTGCA
>Frequency_1_QualityScore_FFHHHHGIJJJJJJJFHHJJJJJJJJJJIJJJJIJIJIIJJJJIJJJJIIJJJJJJJJIJHHHHGFFFFCEDEEDEDCDDDDDDDBDDDDDDDB_Mismatch_1_Sense_+_Library_PoolT
TGATCGAGGCTATAGTAATAATTACCAGAGCAGAGCAGAGCAGTATTCGGAACAAAATTCTGCCCCTAATAAAATAAAACAACAAATTTCGCAA
>Frequency_1_QualityScore_FFHHGDHIIIJIGEHIIJJJIJJIJIHIJIIIIIJJJJIJFHGGIJIECHIIGGHHEEHFHFDDCCEEACEDACDDDBBBB<ACCDCCBD_Mismatch_1_Sense_+_Library_PoolT
TCGAGGCTATAGTAATAATTACCAGAGCAGAGCAGAGCAGTGTTCGGAACAAAATTCTGCCCCTAATAAAATAAAACAACAAATTTCGCA
>Frequency_1_QualityScore_DEHHGGHJIIIIJBHHIGGGEEGIHIIIJJJJIJGIIHIJEEHIIIGEHDAEFIJGIGIIHGE_Mismatch_1_Sense_+_Library_PoolT
CAGAGCAGAGCAGTGTTCGGAACAAAATTCTGCCCCTAATAAAATAAAACAACAAATTTCGCA
>Frequency_1_QualityScore_FEHHHHHIJJJJJIGGIJJJGHGJIJJJGHIJJIJIJIIIJJJJJJJJJJJJIIGIJJJJGJGHGFFDAACDDDD_Mismatch_1_Sense_+_Library_PoolT
AATATCCAACAGGGTTTCCACTCTCTTGAAAACATCTAATAAAAAATCCAAGAAACTTAAACGCTTCGACTCCAC
>Frequency_1_QualityScore_FFGHFDHDGIJIGIGAFHFIJGDHIDIIJIDGHIGHJIGIGJJFH?FEEGGJJIIIGHFFFHFFFFD_Mismatch_2_Sense_+_Library_PoolT
TGATCGAGGCTATAGTAATAATTACCAGAGCAGAGCAGAGCAGTGTTCGGAACAAAATTCTGCCCCA
>Frequency_1_QualityScore_FFGGDH?GHGGGGE<CFCGIIIIIGHG>BHIHGBFHGBEGGIGGCFGIIHEFDFEBCCCDCECBBABDDACCDDCDCACADB@DDDDCDDD@?@_Mismatch_1_Sense_+_Library_PoolT
GATCGAGGCTATAGTAATAATTACCAGAGCAGAGCAGAGCAGTGTTCGGAACAAAATTCTGCCCCTAATAAAATAAAACAACAAATTTCGCATA
>Frequency_1_QualityScore_FFHHHHHJJJJJJJJJJJJIJIIJJJJJJJJJJJ_Mismatch_0_Sense_+_Library_PoolT
TGCCCCTAATAAAATAAAACAACAAATTTCGCAT
>Frequency_1_QualityScore_FFHHHHHJJJHJIIJIJJJJJJIJJJJIJJJIJJJJJJJJJIJIJJIJJJJIJIIJJJJJJIHHHFFFFCEEFFEEEEDDDD;?@CDEDDDDDD_Mismatch_0_Sense_+_Library_PoolT
CAAATTTCGCATAGAGAATTTTCTTTTTTCAACACTCTTATGGTTAGGATTTCAACTTTCTCGTTCAAAATATCCAACAGGGTTTCCACTCTCT
>Frequency_1_QualityScore_FFHHHHHJIJJIJJJJIIJJJGIIJIIIHIJJJJJJJJJJJJJJJJJIHIJHHHHHHFFFFDDEEEDDD@B_Mismatch_2_Sense_+_Library_PoolT
AACCAGAGCGGAGCAGAGCAGTATTCGGAACAAAATTCTGCCCCTAATAAAATAAAACAACAAATTTCGCA
>Frequency_1_QualityScore_FFHFHHFIJJJHHIEIJJJJJJJGIDIJJIJJJJIJJJJAGEHIGIGGIIIJJJCIIHHCHHDFFFEEEEEDEDDDDDDD@DDCCC?BD_Mismatch_1_Sense_+_Library_PoolT
CGAGGCTATAGTAATAATTACCAGAGCAGAGCAGAGCAGTGTTCGGAACAAAATTCTGCCCCTAATAAAATAAAACAACAAATTTCGCA
>Frequency_1_QualityScore_FFHHHHGJJJJJJJJJJJJHIJJJJJIJJJJJJJJJJJIJJJJJJJJJIIJJJJJJJJJHHHHHFFFFDADEDDDDDDDDDDCDDDDDCDDDDD_Mismatch_0_Sense_+_Library_PoolT
CCAGAGCAGAGCAGAGCAGTATTCGGAACAAAATTCTGCCCCTAATAAAATAAAACAACAAATTTCGCATAGAGAATTTTCTTTTTTCAACACT
>Frequency_1_QualityScore_FFHHDHHJJJJJIJJJIJJJJIHIIJJJJJJJHIJIJJJHGHIJIGGIIIIIIJJJJJFHHFHHFDFFDBCCDDDDDDDCDDD_Mismatch_0_Sense_+_Library_PoolT
ATAGTAATAATTACCAGAGCAGAGCAGAGCAGTATTCGGAACAAAATTCTGCCCCTAATAAAATAAAACAACAAATTTCGCAT
>Frequency_1_QualityScore_FFHHHHHJHIIJJJJJJJJJJJJJJJJJJJJJJJJJJJJJJJIJJJJJJJJJJIJJIJJ_Mismatch_0_Sense_+_Library_PoolT
CAGAGCAGTATTCGGAACAAAATTCTGCCCCTAATAAAATAAAACAACAAATTTCGCAT
>Frequency_1_QualityScore_FFHGHFHJJJJJIIJJJJJJJJJIJJJJJIJJJJJJJJJJJIJJJJJJJJJJJJJJJJ_Mismatch_2_Sense_+_Library_PoolT
AGCAGTATTCGGAACAAAATTCTGCCCCTAATAAAATAAAACAACAAATTTCGCATTA
>Frequency_1_QualityScore_FFFHFHHIEHIJJGCEGDGHEHIIIGGGFHIJGHIEHHEIJEEHDGEHIJJJIIIIGHJJ_Mismatch_0_Sense_+_Library_PoolT
AGAGCAGTATTCGGAACAAAATTCTGCCCCTAATAAAATAAAACAACAAATTTCGCATAG
>Frequency_1_QualityScore_FFHGHHHHIJJJJJJJJJJJIIJJIJJIJIJJJJHIIJJIJIIJJJJGCHIJJJJJJJIGGIHGIHHHHHHFFFFAEEEEECDDD_Mismatch_0_Sense_+_Library_PoolT
CTATAGTAATAATTACCAGAGCAGAGCAGAGCAGTATTCGGAACAAAATTCTGCCCCTAATAAAATAAAACAACAAATTTCGCAT
>Frequency_1_QualityScore_FFHHHHHIJJJJIJJJJJJJJJJJJJJJJJJJJJJHIJJJJJJIJJJJJJJJJJIJJJJIIIJJHHGHHHFFFFDDDEEDDDDDDD_Mismatch_0_Sense_+_Library_PoolT
GCTATAGTAATAATTACCAGAGCAGAGCAGAGCAGTATTCGGAACAAAATTCTGCCCCTAATAAAATAAAACAACAAATTTCGCAT
>Frequency_1_QualityScore_ADDABDFIIIIDHIIIE@?@BHI9FFBAFHF?CGHF3@66DECE88B?BG=B4BC=ECC)77?7?>@3;?7@>@C9CA@C;5;@C3;AC>1<@<_Mismatch_0_Sense_+_Library_PoolT
AAATTCTGCCCCTAATAAAATAAAACAACAAATTTCGCATAGAGAATTTTCTTTTTTCAACACTCTTATGGTTAGGATTTCAACTTTCTCGTTC
>Frequency_1_QualityScore_FFHHHHHIIJJIJJJJJIJJHIIIJJJIJJJIJJJJJJJJJJJJIJIIIIIJJJIIJJJHHHHHFFFFFDDDD_Mismatch_0_Sense_+_Library_PoolT
ACCAGAGCAGAGCAGAGCAGTATTCGGAACAAAATTCTGCCCCTAATAAAATAAAACAACAAATTTCGCATAG
>Frequency_1_QualityScore_FFHHHHHJJJJJJIIJJJJJJJJJIJJJJJJJJJJJJJJJJJIJJJJJJIJJIIJIIJJJJHHHHHHDEEECDDDDCDDDDD_Mismatch_1_Sense_+_Library_PoolT
TATTCGGAACAAAATTCTGCCCCTAATAAAATAAAACAACAAATTTCGCATAGAGAATTTTCTTTTTTCAACACTCTTATGA
>Frequency_1_QualityScore_FFHHGHHJJJJJJIJJJJJJJIJJJJJJJJJJIJHIJJJJJJJIIIJJJJJJJIHGIJIHFHJJJJJJHHEEF@BDEEEEDEDDDDDACCDCDD_Mismatch_0_Sense_+_Library_PoolT
CATAGAGAATTTTCTTTTTTCAACACTCTTATGGTTAGGATTTCAACTTTCTCGTTCAAAATATCCAACAGGGTTTCCACTCTCTTGAAAACAT
>Frequency_1_QualityScore_FFGHHGHJIIJIIJJIFGHHIJIJGHHII?DGIIJIBDGHHIJIGGIJHJIHIGGGGHHGEFFFFFFCDC@ACCCDD@BBDAACCCACACCCCC_Mismatch_1_Sense_+_Library_PoolT
GTAATAATTACCAGAGCAGAGCAGAGCAGTGTTCGGAACAAAATTCTGCCCCTAATAAAATAAAACAACAAATTTCGCATAGAGAATTTTCTTT
>Frequency_1_QualityScore_FFHHHHHJJJJJJHHIJJJJJIJJJJJJJJJJJJIJJJJJJHIJJJJIIJJJJJJJJJJHHHHHFFFFFEEECCCDDDDDDDDDDDDDDDD_Mismatch_0_Sense_+_Library_PoolT
ATCGAGGCTATAGTAATAATTACCAGAGCAGAGCAGAGCAGTATTCGGAACAAAATTCTGCCCCTAATAAAATAAAACAACAAATTTCGCA
>Frequency_1_QualityScore_DD+C1A<AED>B>A<?DEDCFEAFE>@?DDCBDD@090?4)?DDDIDDIEIC@CC3;;C=CACDD;AADAAA>@@???AA:><???=>_Mismatch_1_Sense_+_Library_PoolT
GCTATAGTAATAATTACCAGAGCAGAGCAGAGCAGTGTTCGGAACAAAATTCTGCCCCTAATAAAATAAAACAACAAATTTCGCATAG
>Frequency_1_QualityScore_FFHHHHHJJJJJIJJIJJJJFHIHIJJIJJJJJIJJJJJJJJJJJJJJIJJIJJIIIGHGHFFFFFEDDDD_Mismatch_1_Sense_+_Library_PoolT
ACCAGAGCAGAGCAGAGCAGTGTTCGGAACAAAATTCTGCCCCTAATAAAATAAAACAACAAATTTCGCAT
>Frequency_1_QualityScore_FFHHHHHIJJJJGHHIIJJIJIJJIJJJJJJJJIJJJIJJFIJJJJJIJGIHHHHFFFFFDDDDDDD_Mismatch_1_Sense_+_Library_PoolT
AGAGCAGAGCAGTGTTCGGAACAAAATTCTGCCCCTAATAAAATAAAACAACAAATTTCGCATAGAG
>Frequency_1_QualityScore_?DD>FDAHIIBEH<G@EBBFCEGHEFGIHEGGFGGGHG?FGGIIGGIIGG=CCGG@D@DHIHFFCEEBE?DACC@>@CB8_Mismatch_1_Sense_+_Library_PoolT
AGTAATAATTACCAGAGCAGAGCAGAGCAGTGTTCGGAACAAAATTCTGCCCCTAATAAAATAAAACAACAAATTTCGCA
>Frequency_1_QualityScore_FFHHHHHJGHJJJIIIJIGHIIJJJJJJJJJJJJJJJJJJJJJJJJJJJIJJIJIJJJ_Mismatch_0_Sense_+_Library_PoolT
CAGAGCAGTATTCGGAACAAAATTCTGCCCCTAATAAAATAAAACAACAAATTTCGCA
>Frequency_1_QualityScore_FFHHHGGJJJJJJJJJJJJJJJJJIJJ_Mismatch_0_Sense_+_Library_PoolT
AATAAAATAAAACAACAAATTTCGCAT
>Frequency_1_QualityScore_FFHHHHHJJJGIJJJJJJIIGJJJJJJJJJJJJIJJJJJJJJJJJJJJJJJJJJJJIJGFHFFFFFEDEEEEEDDDDDDD_Mismatch_0_Sense_+_Library_PoolT
AGCAGAGCAGTATTCGGAACAAAATTCTGCCCCTAATAAAATAAAACAACAAATTTCGCATAGAGAATTTTCTTTTTTCA
>Frequency_1_QualityScore_FFFHDFDHFIIHHGEHIIGIIFIEIGEHGIJJJJGIIIJDHEGIIIGIGIGCGIGHFHDHFFFFDEECCEADDDDDBDDDDBDDDDDDB@_Mismatch_1_Sense_+_Library_PoolT
CGAGGCTATAGTAATAATTACCAGAGCAGAGCAGAGCAGTATTCGGAACAAAATTCTGCCCCTAATAAAATAAAACAACAAATTTCGCAC
>Frequency_1_QualityScore_FFGFCDHEHGEFHGGIIIIEHEHIJJJIJJJJFCDGHCBHIJIJHIIGICG>FGHHJJJJIJJJHHHHH;?EFDCECECCB>_Mismatch_1_Sense_+_Library_PoolT
ATAGTAATAATTACCAGAGCAGAGCAGAGCAGTGTTCGGAACAAAATTCTGCCCCTAATAAAATAAAACAACAAATTTCGCA
>Frequency_1_QualityScore_FFHHFHFJJJJJJJIJJIJJJJIIIJJ)?HHJHHHIJJIJJIJJJJIJJJIIJJJJJJJIHHHHHHFFFBFDDDDEDDDDD_Mismatch_2_Sense_+_Library_PoolT
ATAGTAATAATTACCAGAGCAGAGCAGAGCAGTGTTCGGAACAAAATTCTGCCCCTAATAAAATAAAACAACAAATTTCGA
>Frequency_1_QualityScore_DD=DCFHIIGHEHHGIJIIJIIIGEFGGHHG<:BBDGADAEGHDHIJIIIJJ_Mismatch_1_Sense_+_Library_PoolT
AGTGTTCGGAACAAAATTCTGCCCCTAATAAAATAAAACAACAAATTTCGCA
>Frequency_1_QualityScore_FFHFHHHJJJJJJJJJJIJJJJJIJJJJJJJIIIIJJJIJIJJJIJJJJJJJJJJJJIJHJJJEHHHHHFEFFEEEECDDDD_Mismatch_1_Sense_+_Library_PoolT
TAGTAATAATTACCAGAGCAGAGCAGAGCAGTGTTCGGAACAAAATTCTGCCCCTAATAAAATAAAACAACAAATTTCGCAT
>Frequency_1_QualityScore_FFHHHHHJJJJJJJJIIJJJ?FGIIJJJIJJJJJHIIIIIJJJIJJIJJJJJJJJJJHHHHFDFFFFEDDD_Mismatch_0_Sense_+_Library_PoolT
ACCAGAGCAGAGCAGAGCAGTATTCGGAACAAAATTCTGCCCCTAATAAAATAAAACAACAAATTTCGCAT
>Frequency_1_QualityScore_DFHHHHHIJJJJIIJJJJJJJJIJJJJIJIJJIFIIJJJIJJJIJIJIJJJJJIJIIFGHHHHFFFFFFEFEEEDDDDDDDDDCDDDDE_Mismatch_0_Sense_+_Library_PoolT
AAATTACATTGGTGATTAAATTGAATGCGTCAAACGGTCGTCATATTTGAACGTGAATAGATCATTCTATTGGTGACCATCAAATTCAA
>Frequency_1_QualityScore_DDHHHHHJJJJIJJJJJJIJJJIIJJIHIJJJIJIJIJIJJJIIJIJJJIJ_Mismatch_1_Sense_+_Library_PoolT
TCTGCCCCTAATAAAATAAAACAACAAATTTCGCATAGAGAATTTTCTTTA
>Frequency_1_QualityScore_FFHHHHHJJJJJJJJJJIJJJIIJIJJJJGHIIJJJJJJJJIJJIJJJJJJJJIJIJHJHHHHGHGFFFDDCEEEDDDB_Mismatch_1_Sense_+_Library_PoolT
GTAATAATTACCAGAGCAGAGCAGAGCAGTGTTCGGAACAAAATTCTGCCCCTAATAAAATAAAACAACAAATTTCGCA
>Frequency_1_QualityScore_FFHHHHHIIIJJJIJIJIJJJJIIHIEGIJIIJJJJJJJJGGIIJJJJJHJ_Mismatch_1_Sense_+_Library_PoolT
ATTCGGAACAAAATTCTGCCCCTAATAAAATAAAACAACAAATTTCGCGTA
>Frequency_1_QualityScore_DFHGHHHCGHEGHGIIJJHIJIIAHIIJIIIJIGIEGIIEIIJGIGFGIGIHIGICDGFEHGGEEEE@HA;;@CFCCCCDACCDDCDDD_Mismatch_0_Sense_+_Library_PoolT
GAGGCTATAGTAATAATTACCAGAGCAGAGCAGAGCAGTATTCGGAACAAAATTCTGCCCCTAATAAAATAAAACAACAAATTTCGCAT
>Frequency_1_QualityScore_FFHHHHHJJJHHHIJJIIIIJJJIJJIIIIJJJGHGIJFFHGIJIIJJJJIIIIHHHHGHFFFDEECCE@@CCDDBDBDBBDDDDDDB_Mismatch_1_Sense_+_Library_PoolT
GAGGCTATAGTAATAATTACCAGAGCAGAGCAGAGCAGTGTTCGGAACAAAATTCTGCCCCTAATAAAATAAAACAACAAATTTCGCA
>Frequency_1_QualityScore_FFHHHHHJIJJJJJIGIIJJJJJJIJJJJJJIIIIIIHJJJJFIHHIIJJIHJDIJJJHHHHHHFDFEEEECEECCCCCDDDDDDCDDDDDDDD_Mismatch_1_Sense_+_Library_PoolT
GATCGAGGCTATAGTAATAATTACCAGAGCAGAGCAGAGCAGTATTCGGAACAAAATTCTGCCCCTAATAAAATAAAACAACAAATTTCGCAAA
>Frequency_1_QualityScore_FFHHHHHJIJJIIHIJJJJIJJJJIJJJJJJJJJJJJJJJJJJJIJJJJJJHHHHFFFFFD_Mismatch_1_Sense_+_Library_PoolT
GAGCAGAGCAGTGTTCGGAACAAAATTCTGCCCCTAATAAAATAAAACAACAAATTTCGCA
>Frequency_1_QualityScore_FFHHHHHJJHIJJJJJJJJJJJJJJJJIJJJJIIJIJJJJJJJJJJIIJIIIJIJHIIIJ_Mismatch_0_Sense_+_Library_PoolT
GCAGAGCAGTATTCGGAACAAAATTCTGCCCCTAATAAAATAAAACAACAAATTTCGCAT
>Frequency_1_QualityScore_DBB?DBHBGBFHCFHGEB@GDGHI?<?GIIIG@FGDCFF*BBDEDBFCBFCF@;@GHHIEEH_Mismatch_0_Sense_+_Library_PoolT
GAGCAGAGCAGTATTCGGAACAAAATTCTGCCCCTAATAAAATAAAACAACAAATTTCGCAT
>Frequency_1_QualityScore_FFFFDFHIIIJIJJJEIGGIJJGIIIHHEIJJIIIIGHIJIJIHIIIJJJJIJ_Mismatch_1_Sense_+_Library_PoolT
AGTGTTCGGAACAAAATTCTGCCCCTAATAAAATAAAACAACAAATTTCGCAT
>Frequency_1_QualityScore_8=DFB=DGGHGGIIBFDHEGGGGIIGIICEIIIIIGGBH>B@G_Mismatch_0_Sense_+_Library_PoolT
ACAAAATTCTGCCCCTAATAAAATAAAACAACAAATTTCGCAT
>Frequency_1_QualityScore_FFHHHHHJJJIJJJJJJJFHIGJJJIJJJJJJJJHJIHIJJJJJJJJJJJJJJJEHHIHHHHHFFFFFFEDEEEEDDDDDDDDDDDDDDDDDDD_Mismatch_0_Sense_+_Library_PoolT
ATTGAATGCGTCAAACGGTCGTCATATTTGAACGTGAATAGATCATTCTATTGGTGACCATCAAATTCAAAGAAACCGACAACTCTTGTTGTTC
>Frequency_1_QualityScore_D?F<BB3CGIB<IDGIFG3AE@?EC<FDGFICFFI<<D@@GFD@DFEF8CFDFGIFFFGEEEC_Mismatch_2_Sense_+_Library_PoolT
AACAAAATTCTGCCCCTAATAAAATAAAACAACAAATTTCGCATAGAGAATTTTCTTTTTTAG
>Frequency_1_QualityScore_FFHHHHHIJJJJJJJJJJJJJJJJIJJJJJJJJJHIJJJJJJJJJJJJJJJJJJJJJJJJJIJJJHHHHHHDFFFDEEEEDDDD_Mismatch_0_Sense_+_Library_PoolT
CTATAGTAATAATTACCAGAGCAGAGCAGAGCAGTATTCGGAACAAAATTCTGCCCCTAATAAAATAAAACAACAAATTTCGCA
>Frequency_1_QualityScore_FFHHGHGJJFHGJJJJJJJIJJJJJJJJJJIJJJJIJJJJJJJJJJJJJJJGIGIIJJH_Mismatch_1_Sense_+_Library_PoolT
GCAGAGCAGTGTTCGGAACAAAATTCTGCCCCTAATAAAATAAAACAACAAATTTCGCA
>Frequency_1_QualityScore_FFHHHHHHHIJGIJJJHIJJJJJJJJIJJJJIJJJJJJJJJJIJJJJJJIGIJIIIJJFHHGFHFFFDEEE_Mismatch_0_Sense_+_Library_PoolT
GAGCAGAGCAGAGCAGTATTCGGAACAAAATTCTGCCCCTAATAAAATAAAACAACAAATTTCGCATAGAG
>Frequency_1_QualityScore_FFHHHHHJJJJJJIJIJJJJIJJJGHJJJJJJJJJJJJJJJJJJJJJJJJJIJIJJJJJJHGHHFFFFFCEDDDD_Mismatch_0_Sense_+_Library_PoolT
AATTACCAGAGCAGAGCAGAGCAGTATTCGGAACAAAATTCTGCCCCTAATAAAATAAAACAACAAATTTCGCAT
>Frequency_1_QualityScore_FFHHHHHJJJJJJJJJIJJIJIJIJIJJIJJJJJJJJJJJJJJJJJJJJJJJJJIIJIJJHHHHFFFFFAC_Mismatch_0_Sense_+_Library_PoolT
TACCAGAGCAGAGCAGAGCAGTATTCGGAACAAAATTCTGCCCCTAATAAAATAAAACAACAAATTTCGCA
>Frequency_1_QualityScore_FFHHHHHJJJJJJJJJJJIJJIIIJJIJJJJHJJJJJJIIIJIIGIJJJJJJJJJIHHEIJJJJJJHHHHEFFEFEEEEDDD_Mismatch_0_Sense_+_Library_PoolT
TAGTAATAATTACCAGAGCAGAGCAGAGCAGTATTCGGAACAAAATTCTGCCCCTAATAAAATAAAACAACAAATTTCGCAT
>Frequency_1_QualityScore_FFHHHGHHIJJJJJJIJJJHIJJIJJJHGIJJJJIJIIIJJJJGDGDGHIJJGGGEGGGIJIJJJJJHHHHHHHFFFDEEDDCDDDDDDDDDDD_Mismatch_0_Sense_+_Library_PoolT
CTTATGGTTAGGATTTCAACTTTCTCGTTCAAAATATCCAACAGGGTTTCCACTCTCTTGAAAACATCTAATAAAAAATCCAAGAAACTTAAAC
>Frequency_1_QualityScore_FFHHHHHJJJJJJJJJJJJJJIJJJIJHHIJJJJJJJJJJJIJJJJIJJJJJJJJJJJHHHHHHHFFFFFFDEDCDDCECDDDEEEDDDDDDDC_Mismatch_0_Sense_+_Library_PoolT
AAATAAAACAACAAATTTCGCATAGAGAATTTTCTTTTTTCAACACTCTTATGGTTAGGATTTCAACTTTCTCGTTCAAAATATCCAACAGGGT
>Frequency_1_QualityScore_FFHHFFHJJIIGCGIIJ@GGJFHEIIIIIGHJFHIJIJEEHIIIJJIJIIGI>DFHEHHIDGHHBHHEB?BEC=AEEDDDB@@_Mismatch_1_Sense_+_Library_PoolT
ATAGTAATAATTACCAGAGCAGAGCAGAGCAGTATTCGGAACAAAATTCTGCCCCTAATAAAATAAAACAACAAATTTCGCAC
>Frequency_1_QualityScore_FFHHHHHJJJJJJJIIJJJJJJJIJIIJJJJJJJHIJJJIJJJJJJJIJJIJIBFHIIJJIJJJJJIIHHHHHFFFFFFFEEECDDDDDD_Mismatch_0_Sense_+_Library_PoolT
CAACACTCTTATGGTTAGGATTTCAACTTTCTCGTTCAAAATATCCAACAGGGTTTCCACTCTCTTGAAAACATCTAATAAAAAATCCAA
>Frequency_1_QualityScore_FFHHHHHJJJJJJJJJJJIJJJJJJJJJJJJJJJJJJJIIJIJJJJJJIIJJJJJJJJJJHGGHHFFFFFFEEDEEEDDDDDDDEDDDDDDDDD_Mismatch_0_Sense_+_Library_PoolT
ACAAAATTCTGCCCCTAATAAAATAAAACAACAAATTTCGCATAGAGAATTTTCTTTTTTCAACACTCTTATGGTTAGGATTTCAACTTTCTCG
>Frequency_1_QualityScore_FFHFHHFIJJJIIIJJIIGIIBGHGIIDFDGHEGGGIJJIJJIJIJJJJJJJIIIJJIJEHEEHFCEFFCDDDD_Mismatch_1_Sense_+_Library_PoolT
TACCAGAGCAGAGCAGAGCAGTGTTCGGAACAAAATTCTGCCCCTAATAAAATAAAACAACAAATTTCGCATAG
>Frequency_1_QualityScore_FFHHHHHJIJIGIGIJEHEGHIIIJEGIIJIJJJJJJIJJJJIJJJIJGGIIJJJJJJHHGHFFFFFCDDDCDCDDDDDEDDDDDDDD_Mismatch_1_Sense_+_Library_PoolT
CAGAGCAGAGCAGAGCAGTGTTCGGAACAAAATTCTGCCCCTAATAAAATAAAACAACAAATTTCGCATAGAGAATTTTCTTTTTTCA
>Frequency_1_QualityScore_FFHHHHHHHJJJJJJGIJJJJJJJJIIJJJIJJJIHIHIIJJIIJJJJJJJJIIIJJJJJJIJHHHHHHHFDDFDDDCEDDDDDDD_Mismatch_1_Sense_+_Library_PoolT
GCTATAGTAATAATTACCAGAGCAGAGCAGAGCAGTGTTCGGAACAAAATTCTGCCCCTAATAAAATAAAACAACAAATTTCGCAT
>Frequency_1_QualityScore_FFHFHHHJJJJIJJIJIIIIGEGGHICHJJIHIIIJIJHIHIJIJJIJJJJJJJIHIIHHIHEHHFHEFFBDDECEDDDD@_Mismatch_1_Sense_+_Library_PoolT
TAGTAATAATTACCAGAGCAGAGCAGAGCAGTGTTCGGAACAAAATTCTGCCCCTAATAAAATAAAACAACAAATTTCGCA
>Frequency_1_QualityScore_FFHHGHHJJJGHJIJJJJJJIJIIJJJJJJIJJJJJJJHIIIJJJIJJJJJJJJJHHHHHHFFFFDEDECCDEEDDDDDDDDDDDCDD_Mismatch_1_Sense_+_Library_PoolT
GAGGCTATAGTAATAATTACCAGAGCAGAGCAGAGCAGTGTTCGGAACAAAATTCTGCCACTCGTAAAATATAACAACAAATTTCGCA
>Frequency_1_QualityScore_FF,2ADFHHIJIGIIGGGIIGGIIJIEHGHIJIIIJJJBECGIHGDCGGHEEHGGJJJJJGHHGHBDCBBEDDCCCCDDC?_Mismatch_2_Sense_+_Library_PoolT
ATTGTAATAATTACCAGAGCAGAGCAGAGCAGTGTTCGGAACAAAATTCTGCCCCTAATAAAATAAAACAACAAATTTCGA
>Frequency_1_QualityScore_FFHHHHHIJJJIJJIIJJJIIFJGEHIIJGIJJJCGBGHIJJIIJJIFHHIJGJJJJJJHEHEFFFFFECEDDDDBDDDDDDDD_Mismatch_1_Sense_+_Library_PoolT
CTATAGTAATAATTACCAGAGCAGAGCAGAGCAGTGTTCGGAACAAAATTCTGCCCCTCGTAAAATAAAACAACAAATTTCGCA
>Frequency_1_QualityScore_FFHHHHHJJJJJJIIJJJIIJJJIIJJJJJJJIJJJIJJJJHHGGIJIJJJJJJIJHHGHHHHFFFFEDEDDEDEEEDDDDDDBDDCDDDDDDD_Mismatch_1_Sense_+_Library_PoolT
ATCGAGGCTATAGTAATAATTACCAGAGCAGAGCAGAGCAGTGTTCGGAACAAAATTCTGCCACTCGTAAAATATAACAACAAATTTCGCATAG
>Frequency_1_QualityScore_FDHGHHHIIIJIJJJJJJJJJJJJJJJJJJJJJJJJJJIJJJJJJIIIHHGHHFFFDDEECEDDDDDEDCDDD_Mismatch_1_Sense_+_Library_PoolT
GAGCAGTGTTCGGAACAAAATTCTGCCCCTAATAAAATAAAACAACAAATTTCGCATAGAGAATTTTCTTTCA
>Frequency_1_QualityScore_FFGHGHHIAHHGJJJJJJJIJJJJJJIIJIJJIJDDDGIJIEIGIIJJJJGIGGIIJJIJGHGFGHHHH@DDFFDDEEEDCCDDD_Mismatch_1_Sense_+_Library_PoolT
CTATAGTAATAATTACCAGAGCAGAGCAGAGCAGTGTTCGGAACAAAATTCTGCCACTCGTAAAATATAACAACAAATTTCGCAT
>Frequency_1_QualityScore_FFHGHGHJJIIJJJJJJJJIIIIIIJJJJJJJJIJJJIDHIIJJJIFHIIJJGHHGHHFFFFCCEEECDACDDDDDDDDDDDDDCCDDDDDDED_Mismatch_1_Sense_+_Library_PoolT
GAGGCTATAGTAATAATTACCAGAGCAGAGCAGAGCAGTGTTCGGAACAAAATTCTGCCCCTAATAAAATAAAACAACAAATTTCGCATAATAA
>Frequency_1_QualityScore_FFHHFHGJJJJJJJJJJJJJIJIIIJJIJJJJHJIIJJJIJJJHIIIIJJJJJIIJJJIJJJGHHHHHHFFFFDEEEEEDD?BDDDDDCDDDDE_Mismatch_1_Sense_+_Library_PoolT
ATAGTAATAATTACCAGAGCAGAGCAGAGCAGTGTTCGGAACAAAATTCTGCCACTCGTAAAATATAACAACAAATTTCGCATAGAGAATTTTC
>Frequency_1_QualityScore_DEDHHHDIGIIEHGEHHIGGIIHHGGIIIJJHHFHIIJIGJGGIJHHAHIIGIJJIJJBHHEHHHEFFFFFEEECEEEEEDCDDDDDDCEEEEE_Mismatch_1_Sense_+_Library_PoolT
ATATTTGAACGTGAAGAGATCATTCTATTGGTGACCATCAAATTCAAAGAAACCGACAACTCTTGTTGTTCACATACATAAAAAAAATATATAA
>Frequency_1_QualityScore_FFFGGGHJIJGIJIIEE@HACHCHHGIHIIGGC??FHEFHIIFHIIGGGGEIGIJIJGIJJJGGHHHCE@??CCCEEEEDEE>@C@@BBDDC>>_Mismatch_0_Sense_+_Library_PoolT
TCATATTTGAACGTGAATAGATCATTCTATTGGTGACCATCAAATTCAAAGAAACCGACAACTCTTGTTGTTCACATACATAAAAAAAAATAGC
>Frequency_1_QualityScore_FFHHHHHJJIIIIJJJIIDGGIIJJJGIJJJJJJIIJJJJJIIJIIJJJJJJJIJJIJJJIJIJGHHHFDEFFFDCDBD_Mismatch_2_Sense_+_Library_PoolC
ATAATTACCAGAGCAGAGCAGAGCAGTATTCGGAACAAAATTCTGCCCCTAATAAAATAAAACAACAAATTTCGCATGA
>Frequency_1_QualityScore_FFHHBFHIIEGGGIIIIIIIE>CDEHHI?EGGIHGIIIGHHEGIIIIIIIGHHAFHICH@HEHEEE@ECADEBEC@C@CCCBCB_Mismatch_0_Sense_+_Library_PoolC
TATAGTAATAATTACCAGAGCAGAGCAGAGCAGTATTCGGAACAAAATTCTGCCCCTAATAAAATAAAACAACAAATTTCGCAT
>Frequency_1_QualityScore_FFHHHH?GIIFHGDCF@HHIHIIIIGICEHEIIGHHJGGGEHGGEIIGGIJJIIICIIG@EEHHBE_Mismatch_0_Sense_+_Library_PoolC
AGCAGAGCAGAGCAGTATTCGGAACAAAATTCTGCCCCTAATAAAATAAAACAACAAATTTCGCAT
>Frequency_1_QualityScore_FFFFHHGIIJJJEGIGIGGIGIJIGGIIIJGGIIIFIFJIEGGHBHEHIJJJIIIJJJJIIJIHHHHFEFDFBDD_Mismatch_1_Sense_+_Library_PoolC
AATTACCAGAGCAGAGCAGAGCAGTATTCGGAACAAAATTCTGCCCCTAATAAAATAAAACAACAAATTTCGCAC
