# Supplementary material for: Differential Gene Expression Reveals Candidate Genes for Drought Stress Response in Abies alba (Pinaceae)
Source: PLoS One. 2015 Apr 29;10(4):e0124564. doi: 10.1371/journal.pone.0124564 (PMC4414588; doi:10.1371/journal.pone.0124564)
Supplement: S3 File — (GZ) [file pone.0124564.s003.gz › comp18941_c0_seq1.fa]

>comp18941_c0_seq1 len=597 path=[1:0-284 931:285-293 295:294-330 956:331-337 339:338-383 698:384-435 454:436-438 457:439-596] : sp|O04086|Y1105_ARATH Probable receptor-like protein kinase At1g11050 OS=Arabidopsis thaliana GN=At1g11050 PE=2 SV=1 e-value: 7e-20 blast score: 93.6
CACAGATTGGGCATGGGCACTGGTGAAAGAAGGCAGAACCAGTGAAATAATAGATAAGAGAATCGCGCAAAGCGGATCGGAGAGCGTCATGAAAAGGTTTGTTTTAGTGGGTATTCTGTGCGCGCATATTATGGTGGCTTTCAGACCTCGAATGGTAGAGGCCGTGAAGATGTTGGAAGGAGAAGCGGAGATACCTGAAATTCGTGACAGACCTTTGCCGCTTATGCACCATGGAATAGCTGGTGAAGCCAAACCTGAGGGCTTCACCCTTGTGGATTCATAGCCTCAAGTCAAGGGTGGCCCCTGTCCTAGAAAGATGAAATATGACAGTGAGCCTAAGATTGGGCCGTACATCCTTCGTGTGTAACTAGTTTCTTCCAAAAGCCTAAGTAATTCATGTTATGTATATATATGCAAGGAATTTTTTATATTTATATCGATGATGTGTGTCTATTTTTATTTATCATTTGACTCTAAATTTGTTGTGTCCTTTTGGCTTTTTATATGCCTTTTTGAGATACCTCATATCTTCAACAAAGCACCGAGGTTGTTGGGTACATGAAAATATGGTACATGAGAACTTAGGTTCCAACAATG

>Frequency_3_QualityScore_EFHHHHHJIIHGHFHJJIIGIIHHIFHIHHHIIJIHIIIIIIJIGIJGFHIJHIIIIIJJIJJHHIIIFEHHJJGEECFFEEFDEEDBBDCDDB_Mismatch_0_Sense_+_Library_PoolT
ATCCTTCGTGTGTAACTAGTTTCTTCCAAAAGCCTAAGTAATTCATGTTATGTATATATATGCAAGGAATTTTTTATATTTATATCGATGATGT
>Frequency_2_QualityScore_FFHHHHHJJJJIJJIJIJJIHIJJJJJJJJJIIHIIJJJIJJIIIIGHHHGGGFFEEEEDEEECDEEDECDEEEDEEEEEEEEFEDEDCCACDD_Mismatch_1_Sense_+_Library_PoolT
GAGAGCCTAAGATTGGGCCGTACATCCTTCGTGTGTAACTAGTTTCTTCCAAAAGCCTAAGTAATTCATGTTATGTATATATATGCAAGGAATT
>Frequency_2_QualityScore_FFHGHHFIHIJJIIIIIGGIICEIIIGEHIIIIGIHIHHGIEECGIIFHIIGGGHHFGGGEEGEBEEEECEEEEDEEE@EDCECDEDDDEEDDC_Mismatch_1_Sense_+_Library_PoolT
ATGACAGAGAGCCTAAGATTGGGCCGTACATCCTTCGTGTGTAACTAGTTTCTTCCAAAAGCCTAAGTAATTCATGTTATGTATATATATGCAA
>Frequency_2_QualityScore_FFHHHHHIJIIIJIIJJJJIJJJJJIIIIIII_Mismatch_0_Sense_+_Library_PoolT
TGTATATATATGCAAGGAATTTTTTATATTTA
>Frequency_2_QualityScore_FFGHGGHIIIIJJJIIIIIIIIJIIIIJJIJIIJFIGHGHIJIIIEHIHIJJJJJIGGGHGFFFEFCEECDEECEEECCDCCEEEFEEDECDDD_Mismatch_1_Sense_+_Library_PoolT
ACAGAGAGCCTAAGATTGGGCCGTACATCCTTCGTGTGTAACTAGTTTCTTCCAAAAGCCTAAGTAATTCATGTTATGTATATATATGCAAGGA
>Frequency_2_QualityScore_FFGHHHHJJIJIJJIIJJIIJIHGIIIJIJJIJIJJIIIIIJIJJJIIIIIJIJJJJIIGIIJJJJJJIGHEHHGHHGGGFFFEEEEEEEDEDE_Mismatch_0_Sense_+_Library_PoolT
TAGTTTCTTCCAAAAGCCTAAGTAATTCATGTTATGTATATATATGCAAGGAATTTTTTATATTTATATCGATGATGTGTGTCTATTTTTATTT
>Frequency_2_QualityScore_FFHFFGGIIGIIIIJIJIIIJIJHIGIIIIIIIIGIIJJJJIIIIIJIJJIIHIIGFIEGEGGEHIIIIG@DGIIH_Mismatch_0_Sense_+_Library_PoolT
AAGTAATTCATGTTATGTATATATATGCAAGGAATTTTTTATATTTATATCGATGATGTGTGTCTATTTTTATTTA
>Frequency_2_QualityScore_FFHGHGHJJJJJJIIHAGIIJJJIHIIIJJJJJJJIJIIJJJJHIIIJJIIIHIHIJIJIIIHIIIIIGCEGGEGGGGGDDDEEFEEEEFEC@C_Mismatch_0_Sense_+_Library_PoolT
CGTACATCCTTCGTGTGTAACTAGTTTCTTCCAAAAGCCTAAGTAATTCATGTTATGTATATATATGCAAGGAATTTTTTATATTTATATCGAT
>Frequency_1_QualityScore_FDHHHHHIJIHIJJJJIJJJJIEGHFEHIHIJIIJJIJIJJJIHJJJJJIJIJJJFHIHIJJIJIII_Mismatch_1_Sense_+_Library_PoolT
GTGTAACTAGTTTCTTCCAAAAGCCTAAGTAATTCATGTTATGTATATATATGCAAGGAATTTTTCA
>Frequency_1_QualityScore_FFHHHHHJJJIJJJJJJJJJJJJJJHJJJIJIJJJIIIHHHIIJIEHGIGGJIJJJIJHGFHHFFFFFFDEEEECEEEEDDEDEDDFEEDDEDD_Mismatch_1_Sense_+_Library_PoolT
TGACAGAGAGCCTAAGATTGGGCCGTACATCCTTCGTGTGTAACTAGTTTCTTCCAAAAGCCTAAGTAATTCATGTTATGTATATATATGCAAG
>Frequency_1_QualityScore_DDHHFHFIII<FAE:FEHIIIFFHCHIGG>CCBCFHIHFDGGEIIIIIII_Mismatch_0_Sense_+_Library_PoolT
CAAAAGCCTAAGTAATTCATGTTATGTATATATATGCAAGGAATTTTTTA
>Frequency_1_QualityScore_FFBFFFHIIICHGFAFFHEHHGIGGHEHHIGIIIEHIIEHIIIIDHHEDFGGDCHIIIGGEHIIIII_Mismatch_0_Sense_+_Library_PoolT
TTCATGTTATGTATATATATGCAAGGAATTTTTTATATTTATATCGATGATGTGTGTCTATTTTTAT
>Frequency_1_QualityScore_DFBBHFHEGBCFEBBC@)?:C?<CDDDE?BGHGFHGIEHIDGHGHGHCB8@HHCCC=@7CD@EEEAHE:?AE>>CD@CCC@C@8ACCDCDD_Mismatch_0_Sense_+_Library_PoolT
GGGCCGTACATCCTTCGTGTGTAACTAGTTTCTTCCAAAAGCCTAAGTAATTCATGTTATGTATATATATGCAAGGAATTTTTTATATTTA
>Frequency_1_QualityScore_FFHHHHHJJJJJIJIJJJJJHIJJJJJJJJJJJJJJJJJJHJJIIJJIJIIHIJJJJJJHHHGHFFFFF@DEDFFECDDDEDEDEEEEEDDFFF_Mismatch_1_Sense_+_Library_PoolT
AATATGACAGAGAGCCTAAGATTGGGCCGTACATCCTTCGTGTGTAACTAGTTTCTTCCAAAAGCCTAAGTAATTCATGTTATGTATATATATG
>Frequency_1_QualityScore_FFHHHHHJJJJJJIJJJJJJJJJJIJIJIIJJJIJHIJJJJJJJJIIJIJJJJJGIGJJJJJHHHHHHHEDFFFFFFFEEEEDDCDDDDDDBDE_Mismatch_0_Sense_+_Library_PoolT
TAAGATTGGGCCGTACATCCTTCGTGTGTAACTAGTTTCTTCCAAAAGCCTAAGTAATTCATGTTATGTATATATATGCAAGGAATTTTTTATA
>Frequency_1_QualityScore_FFHHHHHJJJJJJJJJJJJJJIIGIJJJJJJIJIJJIJJFHHHHJJJJJJJJJJJJJ_Mismatch_0_Sense_+_Library_PoolT
TATATATGCAAGGAATTTTTTATATTTATATCGATGATGTGTGTCTATTTTTATTTA
>Frequency_1_QualityScore_FFHHHHHJIIGHJJJJJJJJJDFDGHGEHIIJHIIIIIIIJIJIIIJJFHIHHGJIIHGIHIGHHHGHHCEFFEFFEEECEEDDCDDDDDDDFE_Mismatch_1_Sense_+_Library_PoolT
GATTGGGCCGTACATCCTTCGTGTGTAACTAGTTTCTTCCAAAAGCCTAAGTAATTCATGTTATGTATATATATGCAAGGAATTTTTTATATTC
>Frequency_1_QualityScore_FFHHHHHJJJJJIJIJJJJJJJJJJJJJJIJIJJJJJJJJIIJJIJJJJIJIJJJIIJJJJJJJJJJIJJIIJHHHFFFEEFE_Mismatch_2_Sense_+_Library_PoolT
ACATCCTTCGTGTGTAACTAGTTTCTTCCAAAAGCCTAAGTAATTCATGTTATGTATATATATGCAAGGAATTTTTTATATAC
>Frequency_1_QualityScore_FFHHHHFGGGHGIIIJIFHGGIIJJIEHBDHIJJIJJIIBDHIIJIIJGDHIGIIJJHEHHHFFFFFEFFFFDCFEE_Mismatch_0_Sense_+_Library_PoolT
AGCCTAAGATTGGGCCGTACATCCTTCGTGTGTAACTAGTTTCTTCCAAAAGCCTAAGTAATTCATGTTATGTATAT
>Frequency_1_QualityScore_FFDHHFFIGGJIHIGGEJGIJJJHGGECHIJIGJIIIGFHGIIJH?C_Mismatch_1_Sense_+_Library_PoolT
TTCATGTTATATATATATATGCAAGGAATTTTTTATATTTATATCGA
>Frequency_1_QualityScore_FFHHHHHJJJJJJJJJJJJJJIJIJJJJJJJJIIIHHJJJJGIHJJJJIJJHHHHHFFFFFEEEEFFEDDCDEEEDEEF_Mismatch_1_Sense_+_Library_PoolT
AGAGAGCCTAAGATTGGGCCGTACATCCTTCGTGTGTAACTAGTTTCTTCCAAAAGCCTAAGTAATTCATGTTATGTAT
>Frequency_1_QualityScore_FFHHDBH@GIHIEIIIBGGFHCDCGHGIGIEHIIIIIIGAFEGIIIGIIFHGI@FHIIIIIIIHHG_Mismatch_2_Sense_+_Library_PoolT
TTGGGCCGTACATCCTTCGTGTGTAACTAGTTTCTTCCAAAAGCCTAAGTAATTCATGTTATATAG
>Frequency_1_QualityScore_FFHHHFHGIJJIJIIJJGIJGHIIIIIIJJJJJJJJJJJJIJJJJJJJHIIJJIIIIJJJIJJJJJJJJGIIHHHHFFFFFEEFEDEEDDDDBB_Mismatch_0_Sense_+_Library_PoolT
TTTTTATATTTATATCGATGATGTGTGTCTATTTTTATTTATCATTTGACTCTAAATTTGTTGTGTCCTTTTGGCTTTTTATATGCCTTTTTGA
>Frequency_1_QualityScore_FFHHFHHJJJJJJIJJIJJIIHIIIIJIJJJIIJJJJJJJJJJJJHIIJJJGIJGIJIJHHIIJJJJJHHHHHHFFFFFFFECEDEEE_Mismatch_1_Sense_+_Library_PoolT
AGTAATTCATGTTATGTATATATATGCAAGGAATTTTTTATATTTATATCGATTATGTGTGTCTATTTTTATTTATCATTTGACTCTA
>Frequency_1_QualityScore_FFHHHHHJJJJJJJJJFEHGIHIIJJJJJHHJIIJJIJFHIGIJJIIICGIIJJJJIIGGIHHHHHCHFDFFFDDEDEFFFEEEDDDDDDDDDD_Mismatch_0_Sense_+_Library_PoolT
GCCTAAGATTGGGCCGTACATCCTTCGTGTGTAACTAGTTTCTTCCAAAAGCCTAAGTAATTCATGTTATGTATATATATGCAAGGAATTTTTT
>Frequency_1_QualityScore_FBFHFBDBAFE@BHGGHIIGBFGEGIIFGGIGHIIIIIIIIGGGGHIIIIIIIIHGIIGCBGHHHIIICEEHFHHG_Mismatch_1_Sense_+_Library_PoolT
GTAACTAGTTTCTTCCAAAAGCCTAAGTAATTCATGTTATGTATATATATGCAAGGAATTTTTTATATTTATATCA
>Frequency_1_QualityScore_FFHHHHHJJJJJJIJJIJJJJJJJIJJJJJJJIJJJJJJJJJJIIJJJIJJJJJHIJHIJEHFHHJJGIIJJJIGHHHH_Mismatch_1_Sense_+_Library_PoolT
CTAAGTAATTCATGTTATGTATATATATGCAAGGAATTTTTTATATTTATATCGATGATGTGTGTCTATTTTTATTTAA
>Frequency_1_QualityScore_D?D<CCDC<?EA::FFD:,3AFEEII>AEBEBEDDDEDE>BB4BDD?8B??D<DBB==B@CCAEA;A@=A_Mismatch_0_Sense_+_Library_PoolT
TTCATGTTATGTATATATATGCAAGGAATTTTTTATATTTATATCGATGATGTGTGTCTATTTTTATTTA
>Frequency_1_QualityScore_FDHHHHGJJIJJIIIIGIIIIJJHHIGIGIJJJJJHEGHJJJGIGGGIJIJGHHIIGIJJJJJJJGIIIIJIGGHIJHFFFFFEEE_Mismatch_1_Sense_+_Library_PoolT
GTACATCCTTCGTGTGTAACTAGTTTCTTCCAAAAGCCTAAGTAATTCATGTTATGTATATATATGCAAGGAATTTTTTATATCTA
>Frequency_1_QualityScore_DDDHHH<DD<EFG@?HFHG9D:3ABF99C9EHEC?FD)1CFHHIHEGI?FEE_Mismatch_2_Sense_+_Library_PoolT
GCCTAAGTAATTCATGTTATGTATATATATGCAAGGAGTTTTTTATATTTAG
>Frequency_1_QualityScore_FDFFH?FEDDFFHGADFFHGBDHGHIAGICGG>GCAGCADEGGHIIIEIIIHCHIIIIGIFGIIIIIID;CEHGFDDDE;@CDCECDECCCED:_Mismatch_1_Sense_+_Library_PoolT
GTTTCTTCCAAAAGCCTAAGTAATTCATGTTATGTATATATATGCAAGGAATTTTTTATATTTATATCGATGATGTGTGTCTATTTTTATTTAA
>Frequency_1_QualityScore_@)<BD>DEE?E8?):EEEEII)6B?):DBDAD9BBDDCADC)=(=(.73AC77).@4)7?=)7=@)..77.;;>>@A>;(=A>3;>A82,:>>A_Mismatch_2_Sense_+_Library_PoolT
GATTGGGCCGTACATCCTTCGTGTGTAACTAGTTTCTTCCAAAAGCCTAAGTAATTCATGTTATGTATATATATGCAAGGAATTTTTTAGATTC
>Frequency_1_QualityScore_FFHHHHHJJJJJIJJIJJJJJGJCHIJJIJJGHIJIJJJJIJJJJJJIJJIIIGHHIJJHHHEHHHFFF@DECCEEEDDDDEEDFEEDEDEEDE_Mismatch_2_Sense_+_Library_PoolT
TAGAAAGATTAAATATGACAGAGAGCCTAAGATTGGGCCGTACATCCTTCGTGTGTAACTAGTTTCTTCCAAAAGCCTAAGTAATTCATGTTAT
>Frequency_1_QualityScore_FFHHHDDIGEBBIICHHEHHBHGGGGGHIIIIIIGHIIIFGGHIIIIICGHGIIIIIIII_Mismatch_1_Sense_+_Library_PoolT
AAGCCTAAGTAATTCATGTTATGTATATATATGCAATGAATTTTTTATATTTATATCGAT
>Frequency_1_QualityScore_FFHHHHHJJIJJJJIJJHHJIIJJJJJJIJGHIIJJJJJGIJJJJJJJJIJJJJJJJJHEHHHHHHFFFDCFF_Mismatch_1_Sense_+_Library_PoolT
AGCCTAAGATTGGGCCGTACATCCTTCGTGTGTAACTAGTTTCTTCCAAAAGCCTAAGTAATTCATGTTATGA
>Frequency_1_QualityScore_FFHGHHHJJJJJJJJJJJJJJGIIIJIJIJIJJJJJJJJJJJJJJJJJJJIJIJJJIJHHHHHHHFFFFEFFDEEEDDDDDCCDDEDEDCEFED_Mismatch_2_Sense_+_Library_PoolT
AGAAAGATTAAATATGACAGAGAGCCTAAGATTGGGCCGTACATCCTTCGTGTGTAACTAGTTTCTTCCAAAAGCCTAAGTAATTCATGTTATG
>Frequency_1_QualityScore_DDHHHHHJJHIJJJJJJJJJJJJJJJJJIIJJJJJJJIJIJJIIJIJJJJJIJJJJJJJJJIJJJIJFIHIIJHHHGHFFFFFEEDEEDDEDEE_Mismatch_0_Sense_+_Library_PoolT
TGTAACTAGTTTCTTCCAAAAGCCTAAGTAATTCATGTTATGTATATATATGCAAGGAATTTTTTATATTTATATCGATGATGTGTGTCTATTT
>Frequency_1_QualityScore_BDHHHHHIIJJJJIJJJJJJJIJJJJGHGIJJIJJJJIJJIJJJJIJIDHIJIJJGIGIIEIJIJJJJIGIJH_Mismatch_1_Sense_+_Library_PoolT
TAATTCATGTTATATATATATATGCAAGGAATTTTTTATATTTATATCGATGATGTGTGTCTATTTTTATTTA
>Frequency_1_QualityScore_FFHGHHHGGIJJHGIJIJJJJJJGIHGIIJJJJJHIIJJJIJJJJJJJJIGIIHGGIJIIJJHHHHHHHCEFFFFFFEDEEDDCCCDDDDBDEE_Mismatch_0_Sense_+_Library_PoolT
AAGATTGGGCCGTACATCCTTCGTGTGTAACTAGTTTCTTCCAAAAGCCTAAGTAATTCATGTTATGTATATATATGCAAGGAATTTTTTATAT
>Frequency_1_QualityScore_FFHHHGGJJFHIIJJJJIJIHIHIGIIJJGIFIIIIGJIIJIJIIIJJGIIIHGHIIIJJHGHHEHEHDDFFFDFFCDDDCCCACDDB_Mismatch_1_Sense_+_Library_PoolT
ATTGGGCCGTACATCCTTCGTGTGTAACTAGTTTCTTCCAAAATCCTAAGTAATTCATGTTATGTATATATATGCAAGGAATTTTTTA
>Frequency_1_QualityScore_FDFFFHFHII+CGFGCHGIIIIHHIIIIIIIIIGGGIIIGIFGFGIIGIIHIIIGIIIIIGEBFHGGGCHICHIGIFFFFCFEEEEDFECB_Mismatch_0_Sense_+_Library_PoolT
TACATCCTTCGTGTGTAACTAGTTTCTTCCAAAAGCCTAAGTAATTCATGTTATGTATATATATGCAAGGAATTTTTTATATTTATATCGA
>Frequency_1_QualityScore_DFHDHHHIJJIJJIIJIJJJIJHGGJJJJJJJJJJJEGHIJJJIJIIEIGCGHIIJJIJIGGJJGJIHIGHEHGDFFCDDEEEEEEEEEDDDDD_Mismatch_1_Sense_+_Library_PoolT
TAGTTTCTTCCAAAAGCCTAAGTAATTCATGTTATGTATATATATGCAAGGAATTTTTTATATTTATATCGATGATGTGTGTCTATTTTTATCT
>Frequency_1_QualityScore_FFHHGHHIHHIIIGIIJJIJIIJIJIJEGHIGIIJJIIIGIGIIJJIJJIJIIGFFGHIJGHIIIGIJIDHIHHHF_Mismatch_1_Sense_+_Library_PoolT
GTAACTAGTTTCTTCCAAAAGCCTAAGTAATTCATGTTATGTATATATATGCAAGGAATTTTTTATATTTATATAG
>Frequency_1_QualityScore_FFHHHHHJJIJJHHIIJJJJJJJHIJIIJJJJJJJJJJJIIHIJJJJJJJIJJJJIIIIJJJJJIIIJJIJJJJIHFFFFFF_Mismatch_1_Sense_+_Library_PoolT
CATCCTTCGTGTGTAACTAGTTTCTTCCAAAAGCCTAAGTAATTCATGTTATGTATATATATGCAAGGAATTTTTTATATTA
>Frequency_1_QualityScore_FFHHHHHJJJJFHFHHJJJJJJIGJJJJJJIJGIIJJJJJIGIGIJJIJJJJIJJIIIIIIJIIJJJIJJJJJJJJHFFFFFEEE_Mismatch_1_Sense_+_Library_PoolT
TACATCCTTCGTGTGTAACTAGTTTCTTCCAAAAGCCTAAGTAATTCATGTTATGTATATATATGCAAGGAATTTTTTATATCTA
>Frequency_1_QualityScore_FFHHHHGJJIJJJJJJJIIGIJJJJJJIJJJIJJJJGIJJJJJJIJJIIGGIJJHHHHCHHFFFFFFFEDDEDDDDDDEDEFEDEDEEEEDEED_Mismatch_2_Sense_+_Library_PoolT
AAGATTAAATATGACAGAGAGCCTAAGATTGGGCCGTACATCCTTCGTGTGTAACTAGTTTCTTCCAAAAGCCTAAGTAATTCATGTTATGTAT
>Frequency_1_QualityScore_FFHHHHHJJJJJJJJJJJIJJJJJJJIJJJJJJJJJJJJJJJIJIJJJJJJJJJJIJJJJIGIJIJJIIIHJJHHHHHHHFFFFFFEEEEFEEC_Mismatch_0_Sense_+_Library_PoolT
CAAAAGCCTAAGTAATTCATGTTATGTATATATATGCAAGGAATTTTTTATATTTATATCGATGATGTGTGTCTATTTTTATTTATCATTTGAC
>Frequency_1_QualityScore_FFHHHHHJJIIJJJIJIIIGIIEIHIIJJIGIIJJJJJJJJJIJJJIJJJJIJI_Mismatch_0_Sense_+_Library_PoolT
AAGTAATTCATGTTATGTATATATATGCAAGGAATTTTTTATATTTATATCGAT
>Frequency_1_QualityScore_FDDHHDHGB>FHEGHGIJGGDGGGGHIJJJEHIIJGEHIFCHGGFGGEDDAGGHHFFHFBEEFFDDEDE@CDCDECDDDDDCDCCCC?BDDDDC_Mismatch_0_Sense_+_Library_PoolT
GAGCCTAAGATTGGGCCGTACATCCTTCGTGTGTAACTAGTTTCTTCCAAAAGCCTAAGTAATTCATGTTATGTATATATATGCAAGGAATTTT
>Frequency_1_QualityScore_FFHHHHHJJJJJJJJJJIIJJJIJJJIJIJJIJJJJJJJJJJJJJJJJJJJJJJIJJJJJJJJIJJAGHFHHHHHFFFFFFEEEEDEDEE_Mismatch_0_Sense_+_Library_PoolT
TCTTCCAAAAGCCTAAGTAATTCATGTTATGTATATATATGCAAGGAATTTTTTATATTTATATCGATGATGTGTGTCTATTTTTATTTA
>Frequency_1_QualityScore_BDHHHHHJGGHJJIJJJIIIIJFJJIJJIIIJJJIIIIIHIJJJJJJIJJIJJ_Mismatch_0_Sense_+_Library_PoolT
TATGCAAGGAATTTTTTATATTTATATCGATGATGTGTGTCTATTTTTATTTA
>Frequency_1_QualityScore_FFHHHHHIJJJIJJJIJJJJGIIIJJJJJJJIJJJJJJIJIIIJJIJJIJJIIJJJGIJJIHIIIGIGIIGIGHHHEEHEEFFFFEEEEEDEDD_Mismatch_1_Sense_+_Library_PoolT
TAGTTTCTTCCAAAAGCCTAAGTAATTCATGTTATGTATATATATGCAAGGAATTTTTTATATTTATATCGATGATGTGTGTCTATTTTTATTC
>Frequency_1_QualityScore_FFHGHHHJHIJIJJJIJJJIIHIHJJJIJJHIJJJJJJJJJJJIJJJJJGIJJJJJJJHIIJIHGHGGHHFHFFFFFFECEEEDDDDDDEEEDD_Mismatch_0_Sense_+_Library_PoolT
TTGGGCCGTACATCCTTCGTGTGTAACTAGTTTCTTCCAAAAGCCTAAGTAATTCATGTTATGTATATATATGCAAGGAATTTTTTATATTTAT
>Frequency_1_QualityScore_FFGHHHHHHIIIJJJIIIGIEGIJJIJJJJJIIJIGIIJJJJJJIIGIFFEHHIIIIJHCHHHHFDFFFFCCEEEADDDECFFEDEDDEEECDD_Mismatch_2_Sense_+_Library_PoolT
AAAGATTAAATATGACAGAGAGCCTAAGATTGGGCCGTACATCCTTCGTGTGTAACTAGTTTCTTCCAAAAGCCTAAGTAATTCATGTTATGTA
>Frequency_1_QualityScore_BDBFBBDH@F<EIBBDAGHGFFDEGHG<FGDGFFIGIGHEG?FFFBH>DHIGIIEHGDD@7?7?ACHGF;?CDDBA:CECCDEECA@@???CA>_Mismatch_2_Sense_+_Library_PoolC
AGAGCCTAAGATTGGGCCGTACATCCTTCGTGTGTAACTAGTTTCTTCCAAAATCCTAAGTAATTCATGTTATGTATATATATGCAAGGAATTT
