# Supplementary material for: Differential Gene Expression Reveals Candidate Genes for Drought Stress Response in Abies alba (Pinaceae)
Source: PLoS One. 2015 Apr 29;10(4):e0124564. doi: 10.1371/journal.pone.0124564 (PMC4414588; doi:10.1371/journal.pone.0124564)
Supplement: S3 File — (GZ) [file pone.0124564.s003.gz › comp9706_c0_seq1.fa]

>comp9706_c0_seq1 len=428 path=[25:0-140 165:141-152 177:153-228 552:229-427]
ATCTGATCTCATCCTGAGCTCCTTTATTCGGCTCTCTTCTACGTCTGATCTCATCCTGATCCTGCATTCTTAAGTTTAAACATTTCGCTGCTAATTGTTCATACATCTTTGGGGACAGTATCGATCTCCGGAGCCCATCGCTGTAATAAGCTCCCGGGAAATGCGGATTCCCTCTTTACATCTTTCCAATGCGCAGTCCTCATTTTTAGAGCACATGATTATTTTTTTCCACTTCTGTCTAAATAATAATCTCATTGATTTTGAAGTTGCTCTAATGTAAAGCTGGAATTCCAAGTATCTACGTAGTACGTACTATTTTTTTTCTATTTGAATTTTATTTATGATTTAATGTAAAGTTGGGATTCGAAGTATATATGTACTCATCTTTTTCCGTTATGAATAAAAATAAAATTCTGTGTTTCTTACCA

>Frequency_5_QualityScore_FFHHHHHJIJJJJJJJJJJJJJJJJGIJJIIIJIJIJJJJJJJJJJJJIJJIIHFGGFFFFEEEEDDDDDDDDDCDD38?CDDDDDDDDDDEDD_Mismatch_0_Sense_+_Library_PoolC
GCTAATTGTTCATACATCTTTGGGGACAGTATCGATCTCCGGAGCCCATCGCTGTAATAAGCTCCCGGGAAATGCGGATTCCCTCTTTACATCT
>Frequency_4_QualityScore_FFHHHHGIIIIHIJJHIIIJIJIHIGIIGIIIIIIIJIIIJIIIJIJIJHIIIIHIFHHGGEFFDDDCEDCCDDBDDDEDDDCDDCBCAAABDD_Mismatch_0_Sense_+_Library_PoolC
TTAAGTTTAAACATTTCGCTGCTAATTGTTCATACATCTTTGGGGACAGTATCGATCTCCGGAGCCCATCGCTGTAATAAGCTCCCGGGAAATG
>Frequency_3_QualityScore_FEGGGHHIIIIIHHGHGIIJIJJJJJIIJIIJIJJJJJJGHGGGGGGFF1:>DEDDDDDDDDDECDDCDCC=ACCBCCC@CDDDDCEEEDCDCB_Mismatch_0_Sense_+_Library_PoolC
GTATCGATCTCCGGAGCCCATCGCTGTAATAAGCTCCCGGGAAATGCGGATTCCCTCTTTACATCTTTCCAATGCGCAGTCCTCATTTTTAGAG
>Frequency_3_QualityScore_FFHHHHHJIJJJJJJJIIIIGIIIIIIJJJJJJJJJJJIJIJJJJGIIJJGIGGHGGEEDBCDDDDDD189BDDDDDDDDDDECDDDDDDBDDD_Mismatch_0_Sense_+_Library_PoolC
TCATACATCTTTGGGGACAGTATCGATCTCCGGAGCCCATCGCTGTAATAAGCTCCCGGGAAATGCGGATTCCCTCTTTACATCTTTCCAATGC
>Frequency_3_QualityScore_EEGHGFHIIIIJHIJJJGIHHIIIHGIIHIIIJHIHHIGIIJIJGIIIHIGGHEFFFEDDDDDBCCECAACDDDCCCB=>ACABBC37<BDCCD_Mismatch_0_Sense_+_Library_PoolC
CATTTCGCTGCTAATTGTTCATACATCTTTGGGGACAGTATCGATCTCCGGAGCCCATCGCTGTAATAAGCTCCCGGGAAATGCGGATTCCCTC
>Frequency_2_QualityScore_FFHHHHGIIJIIJIIJJJJJIIGIIJJIIIIIIIJJJIFIIIIIJJIJJJJJJJIIJJIIJIIIJGIIIFHIIGGGGEDCCDEEEEDACDDDCD_Mismatch_0_Sense_+_Library_PoolC
TTCTACGTCTGATCTCATCCTGATCCTGCATTCTTAAGTTTAAACATTTCGCTGCTAATTGTTCATACATCTTTGGGGACAGTATCGATCTCCG
>Frequency_2_QualityScore_FFHHHHHJIIJJIIIIIJJIJJJJJIJJJJJJJJJJJIJJIJIIIIJJIHGFCCDEEDDD)5?BECCDDCDCDDECDDDDDCCCCCCD@BACCD_Mismatch_0_Sense_+_Library_PoolC
CTTTGGGGACAGTATCGATCTCCGGAGCCCATCGCTGTAATAAGCTCCCGGGAAATGCGGATTCCCTCTTTACATCTTTCCAATGCGCAGTCCT
>Frequency_2_QualityScore_EE?FEGFGGIBBEECFIAFHIHGFCECGGHHHGGEGGEIAFFHEGGGDGEGGHGGGHGHFHFHGGIGIGECECCECCCCCACBBCBAC?ABAAB_Mismatch_0_Sense_+_Library_PoolC
ACGTCTGATCTCATCCTGATCCTGCATTCTTAAGTTTAAACATTTCGCTGCTAATTGTTCATACATCTTTGGGGACAGTATCGATCTCCGGAGC
>Frequency_2_QualityScore_FFHGGGHJJJIJJJIIIJIIIIJGIIIIJJIJIIIIIIIJJJJJJJJJJJJIIJIHIJJJJJIGIJJJJIIGFGFFEEFEDDDEDDDDACCDDC_Mismatch_0_Sense_+_Library_PoolC
GTCTGATCTCATCCTGATCCTGCATTCTTAAGTTTAAACATTTCGCTGCTAATTGTTCATACATCTTTGGGGACAGTATCGATCTCCGGAGCCC
>Frequency_2_QualityScore_EEEGGFEIIIGIIIGGFEFGIIGHIEIIHIIIGGEHGGGGIGIIIIICEFGHIJJGIGHDGCACDFFECE@CDCEEDCCC?;>=ABDDC?ACCC_Mismatch_0_Sense_+_Library_PoolC
CTCATCCTGATCCTGCATTCTTAAGTTTAAACATTTCGCTGCTAATTGTTCATACATCTTTGGGGACAGTATCGATCTCCGGAGCCCATCGCTG
>Frequency_2_QualityScore_FEHGEFHHGCHGIFHFIHIEIDCCFGFGGIIEGGHHIGHHIIIIGCGHGGH=E?EEGCEGEGIHIEHGGCEGEDCDCDECEDCDEDAABCC?CC_Mismatch_0_Sense_+_Library_PoolC
CTTTATTCGGCTCTCTTCTACGTCTGATCTCATCCTGATCCTGCATTCTTAAGTTTAAACATTTCGCTGCTAATTGTTCATACATCTTTGGGGA
>Frequency_2_QualityScore_FFHHHHHJJJJJIJJJJJJJJJJJIIJJJJJJJIJJJJJJJJJJIHIJJJIIIIJJJJIIHJHIJGFGHHHGFFFFDCCDDDDDDDDDDDCCEE_Mismatch_0_Sense_+_Library_PoolC
TCCTGATCCTGCATTCTTAAGTTTAAACATTTCGCTGCTAATTGTTCATACATCTTTGGGGACAGTATCGATCTCCGGAGCCCATCGCTGTAAT
>Frequency_2_QualityScore_FFHHGHHJJCIIIIJIIIGIIGIJIIJIIHIJJJIJIJIIIIIJJIIIIIIIIIJIIIGIJJJIIIIFGAFGCHHGGFFFFCDDDACDEDCCCE_Mismatch_0_Sense_+_Library_PoolC
CTCATCCTGAGCTCCTTTATTCGGCTCTCTTCTACGTCTGATCTCATCCTGATCCTGCATTCTTAAGTTTAAACATTTCGCTGCTAATTGTTCA
>Frequency_2_QualityScore_FFHHGHHJJIJIIJIIIIIJJJJIIIIIEIFIHHIIIIIIIIJJJIIIJIIIIHJIIGIIIIJIIIIGIHIAEGCCEEFCCCCE??ACDDDDAA_Mismatch_0_Sense_+_Library_PoolC
CTGATCTCATCCTGATCCTGCATTCTTAAGTTTAAACATTTCGCTGCTAATTGTTCATACATCTTTGGGGACAGTATCGATCTCCGGAGCCCAT
>Frequency_2_QualityScore_CCCDEFFGGIGIGIE?EEGEHG:GCEGFFFFEFDGGGCDFEFHIICCFHIIIIHGE?EFACGGIDDEAB@EEEGEEEEEEDDCCCCBCCCDEEC_Mismatch_0_Sense_+_Library_PoolC
GGCTCTCTTCTACGTCTGATCTCATCCTGATCCTGCATTCTTAAGTTTAAACATTTCGCTGCTAATTGTTCATACATCTTTGGGGACAGTATCG
>Frequency_2_QualityScore_EEHHDHGJJJJIJJIIJJIIJJIIIIIJJJIHIIJIHHIIIIIIIIIIIIIIHGGGGEEEDCEEEEDDDBCCDDDDBACDDCDD49?CECDDDD_Mismatch_0_Sense_+_Library_PoolC
TTTCGCTGCTAATTGTTCATACATCTTTGGGGACAGTATCGATCTCCGGAGCCCATCGCTGTAATAAGCTCCCGGGAAATGCGGATTCCCTCTT
>Frequency_2_QualityScore_FFHGGGHIJJJJJJJJJIIJJHIIIIIIJJIJJJJJJJJJIJJJJJIIIIIGHHHHGFFEDBDDDDCDD=?=CEDDDDDDDCDEDDDDDDEACC_Mismatch_0_Sense_+_Library_PoolC
TTCATACATCTTTGGGGACAGTATCGATCTCCGGAGCCCATCGCTGTAATAAGCTCCCGGGAAATGCGGATTCCCTCTTTACATCTTTCCAATG
>Frequency_1_QualityScore_FFHHHHHIJJJJJJJJJIIJJJJJJJJJJJJJJJJJJJJJIIJJJHHHGHHFF,9>CFDDDDDDDDCDDCDDDDDACCADDBBDDDDDDDEEED_Mismatch_0_Sense_+_Library_PoolC
GACAGTATCGATCTCCGGAGCCCATCGCTGTAATAAGCTCCCGGGAAATGCGGATTCCCTCTTTACATCTTTCCAATGCGCAGTCCTCATTTTT
>Frequency_1_QualityScore_FFHHHHHJJJIJHIIIIJJJHIJIIJJJJJJIIIJJJJJJJJJHGIHIJJJJIJGIHIGIIJJIHGGHHFEFFFFDCEEEEDFEDDDDDDDDCD_Mismatch_0_Sense_+_Library_PoolC
CCTCATTTTTAGAGCACATGATTATTTTTTTCCACTTCTGTCTAAATAATAATCTCATTGATTTTGAAGTTGCTCTAATGTAAAGCTGGAATTC
>Frequency_1_QualityScore_FFHHHHHJGIJIIJJJFHIIJJJJJJJIIHIJJJJJIIJJJIJJJJJJJJJJJJJHHHHHHEFFFFFFFAAEEEDEDDECDDDBDDCCDDDDDD_Mismatch_0_Sense_+_Library_PoolC
TCTTTCCAATGCGCAGTCCTCATTTTTAGAGCACATGATTATTTTTTTCCACTTCTGTCTAAATAATAATCTCATTGATTTTGAAGTTGCTCTA
>Frequency_1_QualityScore_FFHGHHHJJJJJJJJJJJJJJJJJJJJJIIGIJJJJJGHHIJHHJJJJJJJIJJJJJJJJIJJJIJJJIIIIJHGHFFFFBDAADDEDDBDDCD_Mismatch_0_Sense_+_Library_PoolC
CTTCTACGTCTGATCTCATCCTGATCCTGCATTCTTAAGTTTAAACATTTCGCTGCTAATTGTTCATACATCTTTGGGGACAGTATCGATCTCC
>Frequency_1_QualityScore_FFHGHHHJJJHIJJIJJIJGJIIJJJIJJJJJJJJJJJJIJJJJIJHHHHHFFD?BDDDDDDBBDDEDDCDDDDDDEDDDDDDDCCDDDDBDDD_Mismatch_0_Sense_+_Library_PoolC
ATCTTTGGGGACAGTATCGATCTCCGGAGCCCATCGCTGTAATAAGCTCCCGGGAAATGCGGATTCCCTCTTTACATCTTTCCAATGCGCAGTC
>Frequency_1_QualityScore_BDHFFFHIBDA@EFGEHEH@AFBBDCFGEGEHIDHIIGIGGDGGGFGFHEFHGHHGBHHFBEFCCB>ADDCCCCCCCBBCC@BBCCCBB5<>CD_Mismatch_0_Sense_+_Library_PoolC
AAACATTTCGCTGCTAATTGTTCATACATCTTTGGGGACAGTATCGATCTCCGGAGCCCATCGCTGTAATAAGCTCCCGGGAAATGCGGATTCC
>Frequency_1_QualityScore_+=1CD>4EDBEEB?3ACBF4CACEECE*CDDDI86BDEEEC9B?4??BDEEA>48=/@(;@_Mismatch_2_Sense_+_Library_PoolC
GGATCCTGCATTCTTAAGTTTAAACATGTCGCTGCTAATTGTTCATACATCTTTGGGGACA
>Frequency_1_QualityScore_FFHHHHHJJJJJJJJJJJJJJJJIJJJJJJJJJJJJJJIJJJJJJJJIJJJJJJJJJJJJJJJJHHGGJGHGHHHHFFFDDDEDDEDDDDEEEC_Mismatch_0_Sense_+_Library_PoolC
ATCCTGAGCTCCTTTATTCGGCTCTCTTCTACGTCTGATCTCATCCTGATCCTGCATTCTTAAGTTTAAACATTTCGCTGCTAATTGTTCATAC
>Frequency_1_QualityScore_DAABBDFHFFH@CEHCCEEGI<FHI=G@HDGDBH;F8D>?F@<AH@AA>AH?;89A>C>A>@5>C@B=BB9?C@@B@&58?@CC??A>>(:>AC_Mismatch_1_Sense_+_Library_PoolC
GCTAATTGTTCATACATCTTTGGGGACAGTATCGATCTCCGGAGCCCATCGCTGTAATAAGCTCCCGGGAAATGCGGGTTCCCTCTTTACATCT
>Frequency_1_QualityScore_FDHHHHHJJJJIJIJJHIIIIIIIIJJJJJJJJJJIIJJIHGIJIIGGIIIJJJGIJIHHHEHDFFFDEEECDBDBDDDDC?BDDD<CEEDCDD_Mismatch_0_Sense_+_Library_PoolC
GATCCTGCATTCTTAAGTTTAAACATTTCGCTGCTAATTGTTCATACATCTTTGGGGACAGTATCGATCTCCGGAGCCCATCGCTGTAATAAGC
>Frequency_1_QualityScore_DFFHFFHIIJIIIIIJIIIGEGGIJIEDEDGDHCHIJGIGIIIJJJEGHIJJGDHIDGIJJJIHGHHHF?ACAADDDBBBD?CC??BDBDDDDC_Mismatch_1_Sense_+_Library_PoolC
GGATCTCATCCTGATCCTGCATTCTTAAGTTTAAACATTTCGCTGCTAATTGTTCATACATCTTTGGGGACAGTATCGATCTCCGGAGCCCATC
>Frequency_1_QualityScore_DDHHFHFGHGHCFIHJHCEI;FHICDHIGAGHIDGEBGAAGCHIGJIGGIHEAE)7?D@D=B<;339:::=?&05>>CCDCCCCCA>C@CCACD_Mismatch_0_Sense_+_Library_PoolC
TTGTTCATACATCTTTGGGGACAGTATCGATCTCCGGAGCCCATCGCTGTAATAAGCTCCCGGGAAATGCGGATTCCCTCTTTACATCTTTCCA
>Frequency_1_QualityScore_DDFHHHGJJIJIJJJJCHHHIIJJJIIJJIGIJIIIJJIJIJJJIIJJGHGHIJJHIFDBHI@DHIHAEEDFFFDCDDDDDCDDDDDDDEEEDD_Mismatch_0_Sense_+_Library_PoolC
TGATCCTGCATTCTTAAGTTTAAACATTTCGCTGCTAATTGTTCATACATCTTTGGGGACAGTATCGATCTCCGGAGCCCATCGCTGTAATAAG
>Frequency_1_QualityScore_FFHHHHHIIIJJJFIJIJJJJJJJJIEDGHIIJJJJJJIFIGHHHHFFC,3;CDDDDDDDDDDEDDDDDD>:@@?>B>>?ACCDCDEEEDDCCC_Mismatch_2_Sense_+_Library_PoolC
GTATCGATCTCCGGAGCCCATCGCCGTAATAAGCTTCCGGGAAATGCGGATTCCCTCTTTACATCTTTCCAATGCGCAGTCCTCATTTTTAGAG
>Frequency_1_QualityScore_FFHHHHHJJIJJJJJJJJIIJJJJJIJJJJJJJJJIJJJJJIJJJJJJJJJJIJIIJJJJIJIJJJJEGHHHHHHHHFFFFFDCBDDDDEEDDD_Mismatch_0_Sense_+_Library_PoolC
CTCTCTTCTACGTCTGATCTCATCCTGATCCTGCATTCTTAAGTTTAAACATTTCGCTGCTAATTGTTCATACATCTTTGGGGACAGTATCGAT
>Frequency_1_QualityScore_DDADDFFFFEGFD<<A?F3CGFFFEF>FBFIECFBFFEFEEIFFFIFF;CAED?<@A;>?@/38:>AB@BABBBADBBAA:@@BBBBBB><8AA_Mismatch_0_Sense_+_Library_PoolC
TCTTTGGGGACAGTATCGATCTCCGGAGCCCATCGCTGTAATAAGCTCCCGGGAAATGCGGATTCCCTCTTTACATCTTTCCAATGCGCAGTCC
>Frequency_1_QualityScore_FFHHGHHJJJJJJJJGJIIIJIJIIIJIIIJIJIIJFEGIIIJJJJGGIFIIFHHGHFFFDDEEFEDDDCDDDDDB3<ACCC@B<><ADCACCC_Mismatch_1_Sense_+_Library_PoolC
TTTCACTGCTAATTGTTCATACATCTTTGGGGACAGTATCGATCTCCGGAGCCCATCGCTGTAATAAGCTCCCGGGAAATGCGGATTCCCTCTT
>Frequency_1_QualityScore_FFHHHHHJJJGIIJJJJJJJJJJIJJJFHIIHIJJJIJJJJJJJJIJJJJJJHHHFFFFFEEEDDEDDDBDBDDDCCDD&0<CDCDDDDDCDDE_Mismatch_0_Sense_+_Library_PoolC
CTGCTAATTGTTCATACATCTTTGGGGACAGTATCGATCTCCGGAGCCCATCGCTGTAATAAGCTCCCGGGAAATGCGGATTCCCTCTTTACAT
>Frequency_1_QualityScore_FFGGGHHIIIJJJGHIIIIIIGHIJJEIIJJJIIIGGEIHHHHFFFDD@BBDDDDD,00@DCDDDCDDDCEDDDDDDE@CCDDBBB@CCCCCDE_Mismatch_0_Sense_+_Library_PoolC
GGGGACAGTATCGATCTCCGGAGCCCATCGCTGTAATAAGCTCCCGGGAAATGCGGATTCCCTCTTTACATCTTTCCAATGCGCAGTCCTCATT
>Frequency_1_QualityScore_BDDF?FDHIBGGEBH>EA@DAHEHCBBBBAGBDEBFBDHH@DF?DGD>FHH@D=FFHGGIAHIGGGDCECA>77?EEFEE@BB>@AABBCCCCD_Mismatch_0_Sense_+_Library_PoolC
CTGATCTCATCCTGAGCTCCTTTATTCGGCTCTCTTCTACGTCTGATCTCATCCTGATCCTGCATTCTTAAGTTTAAACATTTCGCTGCTAATT
>Frequency_1_QualityScore_D?FHDA?<A<AAFEDAEHHI@B::):DDG?G<)88B???(@064;@CDH@16:??DBD;;6@C;;9>B/,(:5:05<55:4@CC_Mismatch_0_Sense_+_Library_PoolC
CTAATTGTTCATACATCTTTGGGGACAGTATCGATCTCCGGAGCCCATCGCTGTAATAAGCTCCCGGGAAATGCGGATTCCCTC
>Frequency_1_QualityScore_FFHHHHHJJJIIJJJJJJJJJJJJJJJIJJJJIJJJJJJJJJJIJJJJJJHHFHHFFFFFEEEFEEEEECDDDDDDDDDDDDDDDDCCDDEEDE_Mismatch_0_Sense_+_Library_PoolC
GGAAATGCGGATTCCCTCTTTACATCTTTCCAATGCGCAGTCCTCATTTTTAGAGCACATGATTATTTTTTTCCACTTCTGTCTAAATAATAAT
>Frequency_1_QualityScore_FFHHHHHJJJJIJJJJJJJJJJJJJJJJJJJJJJJJJJJJJJJJJJJJJJJJJGJJJJIIJJJJJJGEIIHHHGGHFFFFFFDDDDDDDDEDDD_Mismatch_0_Sense_+_Library_PoolC
ATCTCATCCTGAGCTCCTTTATTCGGCTCTCTTCTACGTCTGATCTCATCCTGATCCTGCATTCTTAAGTTTAAACATTTCGCTGCTAATTGTT
>Frequency_1_QualityScore_FFHHHHGHHIIIJJIJJJIJIJIIJJJJIIJJGHJIJJJJJJIGJJJFFFFFFDD9;@DEDDDCDDDDDDDDDDDCCCDCDDD7@?CCACCCDE_Mismatch_0_Sense_+_Library_PoolC
GGGACAGTATCGATCTCCGGAGCCCATCGCTGTAATAAGCTCCCGGGAAATGCGGATTCCCTCTTTACATCTTTCCAATGCGCAGTCCTCATTT
>Frequency_1_QualityScore_FFHHHHHJJIJIJJJJJJJJJIJJJJJJJJJJJJJIHHHHHFFF3>?CFDDDDDDDDDEDDDDDDEDDDCBDDDDDDDDDDEECCBDCDDCBD>_Mismatch_2_Sense_+_Library_PoolC
GATCTCCGGAGCCCATCGCTGTAATAAGCTCCCGGGAAATGCGGATTCCCTCTTTACATCTTTCCAATGCGCAGTCCTCATTTTTAGAGCACGA
>Frequency_1_QualityScore_FFHHHHHJJJJJJJJIJJIJJJJJJJJJJJJJJJJIIJJHIJJJHIJJJIJJJJHHHDFFFDEDDDEEEDDDDDDDDDD@BBDDCDD3<BDEDD_Mismatch_0_Sense_+_Library_PoolC
ACATTTCGCTGCTAATTGTTCATACATCTTTGGGGACAGTATCGATCTCCGGAGCCCATCGCTGTAATAAGCTCCCGGGAAATGCGGATTCCCT
>Frequency_1_QualityScore_FFHHHHHJJJJJJJJJJJJJJJJIJJJJJJJJIJJJJJIJJJJJJJJJIJGJJFGGJGHIIJJIHGGFDCBDDDBDDDBDDCFDDDDDDDD>B9_Mismatch_0_Sense_+_Library_PoolC
ATTCTTAAGTTTAAACATTTCGCTGCTAATTGTTCATACATCTTTGGGGACAGTATCGATCTCCGGAGCCCATCGCTGTAATAAGCTCCCGGGA
>Frequency_1_QualityScore_DDFHH?BHHIGHGIG>HHF<CF9F;FHGECGCHHDGD>GEED>FI@BG<DHIEGGB@FFHHIIEEAECIG;8=;<?BCE@>AAB?B_Mismatch_0_Sense_+_Library_PoolC
CGTCTGATCTCATCCTGATCCTGCATTCTTAAGTTTAAACATTTCGCTGCTAATTGTTCATACATCTTTGGGGACAGTATCGATCT
>Frequency_1_QualityScore_FFHHHHHJJJJJJJJJJJJJJJJJJJJJJJJJJJJJJJJJJJJJJIIHJJJJJJJJJJJJJJJHIJHHFEEEFFDDDDDDDDDDDDDDBCDDDD_Mismatch_0_Sense_+_Library_PoolC
CTGATCCTGCATTCTTAAGTTTAAACATTTCGCTGCTAATTGTTCATACATCTTTGGGGACAGTATCGATCTCCGGAGCCCATCGCTGTAATAA
>Frequency_1_QualityScore_DFHHHHHJJJJJJJJIIJIJJJIJJJJJIJJJGIJJIJJI;BEHHFFFFFFCEEEEEEDDDACDDDDD?;@CCCDCDEEED?C>ADD>_Mismatch_2_Sense_+_Library_PoolC
TCCGGAGCCCATCGCTGTAATAAGCTCCCGGGAAATGCGGATTCCCTCTTTACATCTTTCCAATGCGCAGTCCTCATTTTTAGAGCGA
>Frequency_1_QualityScore_FFHHHHHJJJJJHHIJJJJJJJJIIHGIJJJJJIJJJJJJJJJJJJIJJJJJJJJJIHHHHHHFFFFFFFEEEEEEEEDDDDDDDDDDDCDEDE_Mismatch_0_Sense_+_Library_PoolC
TCCAATGCGCAGTCCTCATTTTTAGAGCACATGATTATTTTTTTCCACTTCTGTCTAAATAATAATCTCATTGATTTTGAAGTTGCTCTAATGT
>Frequency_1_QualityScore_FFHHHHHJJJJJJJJJJJJJJJJIIJIJJJJJJJIJIJJJIJJJJJJIJJJIIJHHIHIJJJJJJJJJIHHHFFFFFFFEEEEEDEDDDDDDDB_Mismatch_0_Sense_+_Library_PoolC
CCTTTATTCGGCTCTCTTCTACGTCTGATCTCATCCTGATCCTGCATTCTTAAGTTTAAACATTTCGCTGCTAATTGTTCATACATCTTTGGGG
>Frequency_1_QualityScore_FFGHHHHJJJEGHIJJJIJJJIIJJJJIIJIJIIJIIJHIIHCHHIGHH<EHIJJJIJEHIJJJJ_Mismatch_0_Sense_+_Library_PoolC
TCATTTTTAGAGCACATGATTATTTTTTTCCACTTCTGTCTAAATAATAATCTCATTGATTTTGA
>Frequency_1_QualityScore_DD<3CFB:CAAFEADHBHEECH<C:F??C)1:9C1)??D4D:@:@A7(@CE716=57??_Mismatch_0_Sense_+_Library_PoolC
TGCTAATTGTTCATACATCTTTGGGGACAGTATCGATCTCCGGAGCCCATCGCTGTAAT
>Frequency_1_QualityScore_FFHHHHGGIIJHHIGIJJHIJJJJJIJJIIJJHIIJJIGGIJHJGIIIIII@ECEFBDEEDECCECDDDDDD/=BCDCDD-<<CCDDDDCCACC_Mismatch_0_Sense_+_Library_PoolC
GCTGCTAATTGTTCATACATCTTTGGGGACAGTATCGATCTCCGGAGCCCATCGCTGTAATAAGCTCCCGGGAAATGCGGATTCCCTCTTTACA
>Frequency_1_QualityScore_DDBDDD>E:,2AEECEFE9AEFCE>@ED:@:4:?@D1:?DEEE9DEED90?((--6;=A:@((..6.7==49?55=3;=7988:>BD_Mismatch_0_Sense_+_Library_PoolC
CTGCATTCTTAAGTTTAAACATTTCGCTGCTAATTGTTCATACATCTTTGGGGACAGTATCGATCTCCGGAGCCCATCGCTGTAATA
>Frequency_1_QualityScore_DFHGDHFGIJIGIEGHIGHIJJJGGIIIHIIIGIDHHIJIGIHFEF,39@CCCDDCCDDDECCDDCCCCACCB@55??ACC@CCCDDD@CCC@C_Mismatch_1_Sense_+_Library_PoolC
TCGATCTCCGGAGCCCATCGCTGTAATAAGCTCCCGGGAAATGCGGATTCCCTCTTTACATCTTTCCAATGCGCAGTCCTCATTTTTAGAGCAA
>Frequency_1_QualityScore_FFHHHHHJIJJIJJIJJJHIGJIGJJJIJJJJJJIJJJJJIJJJJJJHHHHHGHFFFFFDDB@DDDDDDD)5<CEDDDDDDDDDEDDDDDDECC_Mismatch_0_Sense_+_Library_PoolC
GTTCATACATCTTTGGGGACAGTATCGATCTCCGGAGCCCATCGCTGTAATAAGCTCCCGGGAAATGCGGATTCCCTCTTTACATCTTTCCAAT
>Frequency_1_QualityScore_FFHHHHHJJJJJJJJJJJJIJJJJJJJJJJJJJJJJJJJJJJIEIGHIJJJIIJJIEHFFDDDDDDBDDBBCEEEDDDDDDDDDBDDDDCD@@_Mismatch_0_Sense_+_Library_PoolC
GTTTAAACATTTCGCTGCTAATTGTTCATACATCTTTGGGGACAGTATCGATCTCCGGAGCCCATCGCTGTAATAAGCTCCCGGGAAATGCGG
>Frequency_1_QualityScore_FFHHHHHJJJJJJJJJJJIJJJIJJJIJJJJJJJJJJJJJJJJJGIJHIIJJGIIJJJIGGFFDDDEEDBDDDDEDDDDDDDDDD>B>BBDDDD_Mismatch_0_Sense_+_Library_PoolC
AAGTTTAAACATTTCGCTGCTAATTGTTCATACATCTTTGGGGACAGTATCGATCTCCGGAGCCCATCGCTGTAATAAGCTCCCGGGAAATGCG
>Frequency_1_QualityScore_FFHHHHHJJHJJJJIJIJJJJJJJIIJJJJGIJJJJIJJJJJJJHDFFEEEDD?BDDEDDDDDDDDDEDDDDDDD_Mismatch_0_Sense_+_Library_PoolC
GACAGTATCGATCTCCGGAGCCCATCGCTGTAATAAGCTCCCGGGAAATGCGGATTCCCTCTTTACATCTTTCCA
>Frequency_1_QualityScore_DDAFFHHGGIIIIGIHI:GGHGIBGGHIGHGIIIIIGIBHIIIEBAA;AHHHHFDCDDFCCCC@BCCCC;>ACCDECDDACEDEEEEDCCD>:A_Mismatch_1_Sense_+_Library_PoolC
GCTCCCGGGAAATGCGGATTCCCTCTTTACATCTTTCCAATGCGCAGTCCTCATTTTTAGAGCACATGATTATTTTTTTCCATTTCTGTCTAAA
>Frequency_1_QualityScore_DFFHHH?AHIIIIIIIAHIGIGEIIEIIIIEHGHIGCFFGEIIGGIICFHHIGGIACGIIIGGBGHGFEHCAABB?DACCA;:@;B?BCC?BBB_Mismatch_1_Sense_+_Library_PoolC
CTCATCCTGATCCTGCATTCTTAAGTTTAAACATTTCGCTGCTAATTGTTCATACATCTTTGGGGACAGTATCGATCTCCGGAGCCCATCGCCG
>Frequency_1_QualityScore_DDHHHHHHIJJJJIIJJJJJIIJJJJJJJJJIJJJJJJJJJJJJIJJJJJGHHHHFFFFECBD@BDDDDCDDDDDDDEDEDDDDCDDDDD<9AC_Mismatch_1_Sense_+_Library_PoolC
TTTAAGTTTAAACATTTCGCTGCTAATTGTTCATACATCTTTGGGGACAGTATCGATCTCCGGAGCCCATCGCTGTAATAAGCTCCCGGGAAAT
>Frequency_1_QualityScore_FFHHHHHJJJJJJJJJJIJJJJIIJJIIJJJJJJJJIJJJJJIJIJJJGIJJIJICIIIIJJIJJJJJJIHHHFFFFEECCEEECDDDEDDDDD_Mismatch_0_Sense_+_Library_PoolC
GCTCCTTTATTCGGCTCTCTTCTACGTCTGATCTCATCCTGATCCTGCATTCTTAAGTTTAAACATTTCGCTGCTAATTGTTCATACATCTTTG
>Frequency_1_QualityScore_DFFFFFFIGGIIIJIJJIJJIBGEHHJI*?GHHFIHIJJHGIDBHIJJJIIJIHFGFHFFFEDDBCCBD?CDAC?B,05@CDDDCCACCDEDDD_Mismatch_1_Sense_+_Library_PoolC
CTAATTGTTCATACATCTTTGGGGACAGTATCGATCTCCGGAGCCCATCGCTGTAATAAGCTCCCGGTAAATGCGGATTCCCTCTTTACATCTT
>Frequency_1_QualityScore_FFHHHHHJJIJJJJJJJJJJJJJJHIIJJIJJ0<BFHIIJJJJJJJJHHHHHHH@EFFFDDDBDDDDDDDFEDDDCDDD_Mismatch_0_Sense_+_Library_PoolC
CCATCGCTGTAATAAGCTCCCGGGAAATGCGGATTCCCTCTTTACATCTTTCCAATGCGCAGTCCTCATTTTTAGAGCA
>Frequency_1_QualityScore_FDHHHHHJIJJJJJJJJJJJJIIIJGHJIJJJJJJJJJJIIIJJHHHF9>BEEDDDDDDDDDEDDDDDDEDDDCBBDDDCDCDCCDEEDDDDDD_Mismatch_0_Sense_+_Library_PoolC
TATCGATCTCCGGAGCCCATCGCTGTAATAAGCTCCCGGGAAATGCGGATTCCCTCTTTACATCTTTCCAATGCGCAGTCCTCATTTTTAGAGC
>Frequency_1_QualityScore_DDADFFHGI@FIGHIGACDEHIIE<GDHI>DEF@CGFHG@BFHEGIIEDA<CAGC@FCHGGIIFHHHBB<>?DBDCB@ADDDED@CA@AC@899_Mismatch_0_Sense_+_Library_PoolC
GCATTCTTAAGTTTAAACATTTCGCTGCTAATTGTTCATACATCTTTGGGGACAGTATCGATCTCCGGAGCCCATCGCTGTAATAAGCTCCCGG
>Frequency_1_QualityScore_DFHHHHHJJJJJJJJJJJJJJJJIIIIGJGIJJJJJJJIJJIGHJIIIJJIIIGGGGHGIIJIJJJHJICHCHHFHEDFFEFFEEEDDDDDDDD_Mismatch_0_Sense_+_Library_PoolC
TCTGATCTCATCCTGAGCTCCTTTATTCGGCTCTCTTCTACGTCTGATCTCATCCTGATCCTGCATTCTTAAGTTTAAACATTTCGCTGCTAAT
>Frequency_1_QualityScore_FFHHHHHJJJJJJJHIJJJJIIJIJJJJJJJJJJJJJGHIJJJJHHHHHFFFFFFFEEEEEEDDDDDDDCDDDDEEEDDDDDDDDDDDDDEDDE_Mismatch_0_Sense_+_Library_PoolC
GGAGCCCATCGCTGTAATAAGCTCCCGGGAAATGCGGATTCCCTCTTTACATCTTTCCAATGCGCAGTCCTCATTTTTAGAGCACATGATTATT
>Frequency_1_QualityScore_FFHHHGHJJIJJJJJIJJJJIJJJJJJJJJJIJJJJJJJHIJJJJJIJJJJIJHHGHHFFFFFFFEEEEDDDDEEEEEEDEDDDCDCDDDCCDD_Mismatch_1_Sense_+_Library_PoolC
GAAATGCGGATTCCCTCTTTACATCTTTCCAATGCGCAGTCCTCATTTTTAGAGCACATGATTATTTTTTTCCATTTCTGTCTAAATAATAATC
>Frequency_1_QualityScore_FDFHHGHHIGEEHHGEG?@EG>GEAHGGHHI;?DBFCHBGIICDGGIIHBA>7)?7?>B@BBDF:C@D>;@;A@;>@C>AC@@@CABDD5>:@3_Mismatch_0_Sense_+_Library_PoolC
ACATCTTTCCAATGCGCAGTCCTCATTTTTAGAGCACATGATTATTTTTTTCCACTTCTGTCTAAATAATAATCTCATTGATTTTGAAGTTGCT
>Frequency_1_QualityScore_FFHHHHHJJJJJJJJJJJJGIJJJJJJ0?DHIJJJJJJJJJJJJJJJIHGIIJHHHFFFEEEEEEFEDDCCCDD_Mismatch_0_Sense_+_Library_PoolC
GCTGTAATAAGCTCCCGGGAAATGCGGATTCCCTCTTTACATCTTTCCAATGCGCAGTCCTCATTTTTAGAGCA
>Frequency_1_QualityScore_DDHFHFDHGGHEDHIEHGHCIEHF>FGFHH@GAFFEHHEGEG@A;@CDGIFEECEEFFD>BADEDACCCCADDEEDACDCCCDD=BB98?:ACC_Mismatch_0_Sense_+_Library_PoolC
CGGCTCTCTTCTACGTCTGATCTCATCCTGATCCTGCATTCTTAAGTTTAAACATTTCGCTGCTAATTGTTCATACATCTTTGGGGACAGTATC
>Frequency_1_QualityScore_EFHHGGAHIEGIGHEIIGIIGGCHHIGHGGIIIDGIG4BGBHII*?3DDEGHGIIHBFHGEIGCHIIIECHEEDFEBDC>CCCEECACDC_Mismatch_1_Sense_+_Library_PoolC
TTTATTCGGCTCTCTTCTACGTCTGATCTCATCCTGATCCTGCAGTCTTAAGTTTAAACATTTCGCTGCTAATTGTTCATACATCTTTGG
>Frequency_1_QualityScore_FFHHHHHJJJJJJJJIJIJJJJJJJJJJJJC@CHHH9DBGIIJIJJHCB=BBF@/8@FHJIIJGJJJHHH_Mismatch_0_Sense_+_Library_PoolC
AGTCCTCATTTTTAGAGCACATGATTATTTTTTTCCACTTCTGTCTAAATAATAATCTCATTGATTTTGA
>Frequency_1_QualityScore_FFHHHHHJJJJJJ9FHIJJJIJJJIJIJJJJJJJJJJJJJJJFJJJJJIJJIIJJJJJJJIJJIIIJEHHHHFFFFEDDDDDDDDDDDDDDD>C_Mismatch_0_Sense_+_Library_PoolC
CATCCTGATCCTGCATTCTTAAGTTTAAACATTTCGCTGCTAATTGTTCATACATCTTTGGGGACAGTATCGATCTCCGGAGCCCATCGCTGTA
>Frequency_1_QualityScore_FFHHHHHJJJJJJJIIJJIIIJIJHIJJJJJIJIHJJJJJJJJJJJIIIJJJJJHJJJIIIIGJJJJJJIHEHHFFFFFDDDEDDDDDDDDDDD_Mismatch_0_Sense_+_Library_PoolC
TCTGATCTCATCCTGATCCTGCATTCTTAAGTTTAAACATTTCGCTGCTAATTGTTCATACATCTTTGGGGACAGTATCGATCTCCGGAGCCCA
>Frequency_1_QualityScore_FFHHHHGIJIGJJGIJIGIJJGJIIJJIJIJJIJJFFEIJIJJJJIEHIHHFFFFFDDED@DEFEDDDDDDDDDDBBDCDDDD>BBCB@CCDCD_Mismatch_0_Sense_+_Library_PoolC
TTCGCTGCTAATTGTTCATACATCTTTGGGGACAGTATCGATCTCCGGAGCCCATCGCTGTAATAAGCTCCCGGGAAATGCGGATTCCCTCTTT
>Frequency_1_QualityScore_FDHHFFHHIGAFGBHI??EEGHIEEHDGHHDDEHEHGIIIIIEHIBAAHH@?D\3>CCCCCCCCCACCC>CCCC>@ACCB>5<8A>@A>@3>@C_Mismatch_1_Sense_+_Library_PoolC
GACAGTATCGATCTCCGGAGCCCATCGCTGTAATAAGCTCCCGGGAAATGCGGCTTCCCTCTTTACATCTTTCCAATGCGCAGTCCTCATTTTT
>Frequency_1_QualityScore_FFHHHHHJJJJJJJJFJJJJJJIJJIIJJJJJIJJJJIJJGIJJJIIJJGIHGEGIJJJJIFJJHHHFFDFFFFDEEEEEEDDDDCC;?@?BDC_Mismatch_0_Sense_+_Library_PoolC
ATTCGGCTCTCTTCTACGTCTGATCTCATCCTGATCCTGCATTCTTAAGTTTAAACATTTCGCTGCTAATTGTTCATACATCTTTGGGGACAGT
>Frequency_1_QualityScore_FFHHHHHJJIJJGIGI>GIJIGGIGGIJIJJJGJJIJJJJFIIJJBHEFFFF<AB@CCDDDDDDDDACCCCDDE5@CC>B><?CCCCCDEDDDD_Mismatch_0_Sense_+_Library_PoolC
ACAGTATCGATCTCCGGAGCCCATCGCTGTAATAAGCTCCCGGGAAATGCGGATTCCCTCTTTACATCTTTCCAATGCGCAGTCCTCATTTTTA
>Frequency_1_QualityScore_FFHHHGGJJGGIJJJJJJJJJJJJJJIIIGJFHHIIIJJJJIIJJJJJJJHHHGHHFFFDDDDDDDDDEDEDDDDDDDDDDDDDEDDECDDDBD_Mismatch_0_Sense_+_Library_PoolC
CATCGCTGTAATAAGCTCCCGGGAAATGCGGATTCCCTCTTTACATCTTTCCAATGCGCAGTCCTCATTTTTAGAGCACATGATTATTTTTTTC
>Frequency_1_QualityScore_FFHGHHHJJJJJJJJJIJJJJJJJJHJJIJIJJJJIJJIJJJJJJJIJJJJJIJIJIIHIJJIIJEHIJHHHCEHHCDDFFDFEDDEDDDDDDC_Mismatch_1_Sense_+_Library_PoolC
GTCTGATCTCATCCTGAGCTCCTTTATTCGGCTCTCTTCTACGTCTGATCTCATCCTGATCCTGCATTCTTAAGTTTAAACATTTCGCTGCTAA
>Frequency_1_QualityScore_FFHHHHHJJJJJJJJJJIJJJJJJJJJJJGIJJHHGHJIJJJJJJIHHFFFDEEDDDDDDDDEDDDDDDCDDDBBDDDDDD09>CDDDDDDDDD_Mismatch_2_Sense_+_Library_PoolC
CGCTGCTAATTGTTCATACATCTTTGGGGACAGTATCGATCTCCGGAGCCCATCGCCGTAATAAGCTTCCGGGAAATGCGGATTCCCTCTTTAC
>Frequency_1_QualityScore_FFHFFHHJIJJIJJJJJJIJJJJJJGIJJJJJJJJJJJIGHIJJJJIJJCHIIJIJIHHFFFFEDDDDDDDEDDDDCDDDBBBD7>BCCDDB_Mismatch_0_Sense_+_Library_PoolC
TTTAAACATTTCGCTGCTAATTGTTCATACATCTTTGGGGACAGTATCGATCTCCGGAGCCCATCGCTGTAATAAGCTCCCGGGAAATGCGG
>Frequency_1_QualityScore_FFHHHHGGIJJJJJJJJJIBHIJIJIIJGIJIJJJJJJJGIGJIIIJIGHIGCHEEHHGEHFFFFFFFEEEECEDDDDCDCCCDCDEDDFDDCC_Mismatch_0_Sense_+_Library_PoolC
TGCGCAGTCCTCATTTTTAGAGCACATGATTATTTTTTTCCACTTCTGTCTAAATAATAATCTCATTGATTTTGAAGTTGCTCTAATGTAAAGC
>Frequency_1_QualityScore_FFHHHHHJHJJJGGIGIJIJJJGIIIIIJIIJJJJIJIBIIGHGHIHJIJJIGGGIIGIGIHJIJFHHC??@BCBBCED?BBDDDBBDDDDDDB_Mismatch_1_Sense_+_Library_PoolC
TCATCCTGATCCTGCATTCTTAAGTTTAAACATTTCGCTGCTAATTGTTCATACATCTTTGGGGACAGTATCGATCTCCGGAGCCCATCGCCGT
>Frequency_1_QualityScore_FFHHGHHIGBGGIIJIJJJJIIIIJJJJJIGEHJIJFFHIG@FEFGIIHFGIIIIJIIGIIJJEAEAHECEDFFFDDEEEDDEEEDDDCDDDDC_Mismatch_0_Sense_+_Library_PoolC
CATTTTTAGAGCACATGATTATTTTTTTCCACTTCTGTCTAAATAATAATCTCATTGATTTTGAAGTTGCTCTAATGTAAAGCTGGAATTCCAA
>Frequency_1_QualityScore_DEHHHHHJJJJJFHJJIJJJJJFIGHIJIIJJJJJJJJJIGIJJIHH,9>CFEEDDDDDDDEDDDDDC@@CCCBDBDDDDDDDDDEEDDCACDD_Mismatch_1_Sense_+_Library_PoolC
ATCGATCTCCGGAGCCCATCGCTGTAATAAGCTCCCGGGAAATGCGGATTCCCTCTTTACATCTTTCCAATGCGCAGTCCTCATTTTTAGACCA
>Frequency_1_QualityScore_DDFADHBGH@ABF@FGAAGGICC>@DGDFC*9BD?BBFFHG@C@==CHIB=;;:B?;?;@@CEC;@CBCCCCC_Mismatch_1_Sense_+_Library_PoolC
CTGTAATAAGCTCCCGGGAAATGCGGATTCACTCTTTACATCTTTCCAATGCGCAGTCCTCATTTTTAGAGCA
>Frequency_1_QualityScore_FFGHHFHJJIGIIIGHGJGGFHFIJJJJJJIJIGIJIJJJJJGHHJJJJJJJJIGGIEIIJJJJEEHGFECC>CD>AA@BDDDDCDDDDBCDED_Mismatch_0_Sense_+_Library_PoolC
CCTGATCCTGCATTCTTAAGTTTAAACATTTCGCTGCTAATTGTTCATACATCTTTGGGGACAGTATCGATCTCCGGAGCCCATCGCTGTAATA
>Frequency_1_QualityScore_:=:?F??4:+@CC:<?:A?E+1+1?):*11*:4*09?DB49<9BB<B<<FFF<)84=BFIIGE:C98A<8;CEBB:;@BBADBCA@_Mismatch_0_Sense_+_Library_PoolC
CTTTATTCGGCTCTCTTCTACGTCTGATCTCATCCTGATCCTGCATTCTTAAGTTTAAACATTTCGCTGCTAATTGTTCATACATC
>Frequency_1_QualityScore_FFHHGHHJIJJGIIJJJIGHIIGIJI@DHIJJJJJJJGHHIIIJIJJGHJJHHGHHFCDDEDDCDDDCDACDDDEDEDACCDDDEEDCEDEDDB_Mismatch_0_Sense_+_Library_PoolC
CCTCTTTACATCTTTCCAATGCGCAGTCCTCATTTTTAGAGCACATGATTATTTTTTTCCACTTCTGTCTAAATAATAATCTCATTGATTTTGA
>Frequency_1_QualityScore_FFHHHHHJJJJIIJJJJIIJJJJJJJIJJJIIJJJJJJJJJJJIJHIJIJJJJJIJJJJIIGJJJIIHHEEEEHFFFEEDCDDDDDDDDDDBDD_Mismatch_0_Sense_+_Library_PoolC
TCTCATCCTGATCCTGCATTCTTAAGTTTAAACATTTCGCTGCTAATTGTTCATACATCTTTGGGGACAGTATCGATCTCCGGAGCCCATCGCT
>Frequency_1_QualityScore_FFHFHGHF1CGGHIJIIIIHGIICHIJIGIGGHIIJJJJJIGIFEEHHHFFBDFDEEDEEDEEDECC3;;9:4(32AC@@CD@:A@C@A>+4:@_Mismatch_1_Sense_+_Library_PoolC
AAATGCGGATTCCCTCTTTACATCTTTCCAATGCGCAGTCCTCATTTTTAGAGCACATGATTATTTTTTTCCCCTTCTGTCTAAATAATAATCT
>Frequency_1_QualityScore_D?DDBFHEHHEBFF:FBFEGBHHGFBFHDDHEHHBCAGE@:AEEEDB/9>CBACCCC:A>@>CCA;>C;>A:?B>@BBCCCCCCDEDCAACCCC_Mismatch_2_Sense_+_Library_PoolC
ATCGATCTCCGGAGCCCATCGCCGTAATAAGCTTCCGGGAAATGCGGATTCCCTCTTTACATCTTTCCAATGCGCAGTCCTCATTTTTAGAGAA
>Frequency_1_QualityScore_EDDHDFDHFHIIIJIJIJJHIJJJIJG@GHGHIGGIGIJGIGEHHCEEH<>C>EDFC?CCEDCDDCDDBA>@CDBCCCCDEC@@CACDB?A@B>_Mismatch_2_Sense_+_Library_PoolC
GCCGTAATAAGCTTCCGGGAAATGCGGATTCCCTCTTTACATCTTTCCAATGCGCAGTCCTCATTTTTAGAGCACATGATTATTTTTTTCCATT
