# Supplementary material for: Differential Gene Expression Reveals Candidate Genes for Drought Stress Response in Abies alba (Pinaceae)
Source: PLoS One. 2015 Apr 29;10(4):e0124564. doi: 10.1371/journal.pone.0124564 (PMC4414588; doi:10.1371/journal.pone.0124564)
Supplement: S3 File — (GZ) [file pone.0124564.s003.gz › comp17888_c0_seq1.fa]

>comp17888_c0_seq1 len=381 path=[1:0-284 286:285-294 296:295-380]
GGTAAATTATGGTGTGATATAATTTTTTTCTGTAAGATCTCTAGGCTACTTTAGTTCTATAGACTAAAGTTTGGTCTGAGTGGACATTAACATCATCAAATCCAAATCCAAAACCCCTGTTACTATCAAATCCAAGACCCCTATTCAGTGTAGTGAGCCCGGTTGTAAAACTCTGGAAGCCTCGCAGAATAATTTCTCTCCGTTGGCTGTAATGTGGTTTATTGTGTGATGCGGTTTTCTCTGAGCTACTGAGCTACTTCCGTGACCTGGGAATGACACTGGCCGCGTCGGGGGTTCTCTTCTCATGTACTATCAAAAGAGTGTAATCAATAACATTATTCGTTCTGTGTATGCATTTATTTCTTATTTTGTTGCTGCTGC

>Frequency_2_QualityScore_FFHHHHHJJJJJJJJJJIJIIJJJJJIJJJIIIJIGIIJJJJIIIHFDD=?CDDDDDDDEEDEEEEDDDCDDCDDC@CCEEEEDCDEDDCDDCE_Mismatch_0_Sense_+_Library_PoolC
CTACTGAGCTACTTCCGTGACCTGGGAATGACACTGGCCGCGTCGGGGGTTCTCTTCTCATGTACTATCAAAAGAGTGTAATCAATAACATTAT
>Frequency_2_QualityScore_FFHGGGHJJJIJJJIIJJIJIJIIIIIIHHHIGIIEGFGIIIIJIIIIIIIICGGGGEEEEECEEEEECACDCDDDDDDDCDDDDDDDD@CCDD_Mismatch_0_Sense_+_Library_PoolC
CGCAGAATAATTTCTCTCCGTTGGCTGTAATGTGGTTTATTGTGTGATGCGGTTTTCTCTGAGCTACTGAGCTACTTCCGTGACCTGGGAATGA
>Frequency_2_QualityScore_FEHGGHHJIIIGIGGIGIIIEGIIIIIIIIIIIIIHIHGIIIIIJEFHFEDC6;?CCDDCCCADC<?CCCDCCCDDCCC=ACCEEECCCDDDDD_Mismatch_0_Sense_+_Library_PoolC
GAGCTACTGAGCTACTTCCGTGACCTGGGAATGACACTGGCCGCGTCGGGGGTTCTCTTCTCATGTACTATCAAAAGAGTGTAATCAATAACAT
>Frequency_2_QualityScore_FFHHHGHIIIGIHIIHIIIEGIGIIHIIGIIIIIIGGGGFED8;ACCCCDDCCECACEEEEDCDCCDAC7;9?ACDDDCEDDDDDDEEEDACCD_Mismatch_0_Sense_+_Library_PoolC
GCTACTTCCGTGACCTGGGAATGACACTGGCCGCGTCGGGGGTTCTCTTCTCATGTACTATCAAAAGAGTGTAATCAATAACATTATTCGTTCT
>Frequency_2_QualityScore_CDGHGFEIIIIIEGIGIIIGIIIIIHHIIIIIGIIIIIIIIEHIHHIIHHEACCC59?CCCCCCC<CCCBCCCCCBCB?CBC<A=CDCECCBCC_Mismatch_0_Sense_+_Library_PoolC
TCTGAGCTACTGAGCTACTTCCGTGACCTGGGAATGACACTGGCCGCGTCGGGGGTTCTCTTCTCATGTACTATCAAAAGAGTGTAATCAATAA
>Frequency_2_QualityScore_FFHHHHHIIJGHIIIJJJIIGIGHGIIJIIEGIIJJJJIIJJIJJJIIIIIIHGGHGEGGFFEEEEEEDACCEEDDCDCCDDDACCBCCD@?BC_Mismatch_0_Sense_+_Library_PoolC
GGCTGTAATGTGGTTTATTGTGTGATGCGGTTTTCTCTGAGCTACTGAGCTACTTCCGTGACCTGGGAATGACACTGGCCGCGTCGGGGGTTCT
>Frequency_2_QualityScore_FFHHHGHJJIIJIJIJJJIIIIJJIJGHIIJIIJHIIJJIJIIIIGIIIJICHIIIGHHGGGFFFEEEEEDDEEDDDCDDDDDDDDCDDDDCDD_Mismatch_0_Sense_+_Library_PoolC
GCAGAATAATTTCTCTCCGTTGGCTGTAATGTGGTTTATTGTGTGATGCGGTTTTCTCTGAGCTACTGAGCTACTTCCGTGACCTGGGAATGAC
>Frequency_2_QualityScore_CEEGBCCCFGEF?GIEIGEGIIIEIEDGIHIAAGHG?AGGCHGCEGEF@9AFC=9<;?GAAEEEACAA@@A8;>:;:=-7=?A??7?A=A;AAD_Mismatch_0_Sense_+_Library_PoolC
GTTTATTGTGTGATGCGGTTTTCTCTGAGCTACTGAGCTACTTCCGTGACCTGGGAATGACACTGGCCGCGTCGGGGGTTCTCTTCTCATGTAC
>Frequency_2_QualityScore_DFFECFGGHIGHGH?GGHFIEGEGCGEEHCGGHGGHIHIF;ACCGFEGCGGGFGGCFFIIFCGFDHGIEA?CDECECEEEDDDDEEDCACCCCC_Mismatch_2_Sense_+_Library_PoolC
CTAGGCTACTTTGGTTCTATAGACTAAAGTTTGGTCTGAGTGGACATTAACATCATCAAATCCAAATCTAAAACCCCTGTTACTATCAAATCCA
>Frequency_1_QualityScore_FFHHHFHJJGGGIJIFHIGHHIGIIGJJJJIJJJJGIJJJIJIJIJJIIGIIIDIIEHHFFFCDDDDDDCDCDDCACDDCDCDDC@ACCDDD>A_Mismatch_2_Sense_+_Library_PoolC
TGCGGTTTTCTCTGAGCTACTGAGCTACTTCCGTGACCTGGGAATGACACTGGCCGTGTCGGGGGCTCTCTTCTCATGTACTATCAAAAGAGTG
>Frequency_1_QualityScore_FFHHHHHJJJJJIJIJJJIJIJIIIHIHIIIHIJJEIJGGIIIIJJIJJIIIJJEEHBBCFFFEEEEECCCCDDDDDDDDDCACCDEDC@@CCC_Mismatch_2_Sense_+_Library_PoolC
CTAAAACCCCTGTTACTATCAAATCCAAGACCCCTATTCAGTGTAGTGAGCCCGGTTGTAAAACTCTGGAATCCTCGCAGAATAATTTCTCTCC
>Frequency_1_QualityScore_D8FFF)<@2AGGIB>A?:?EFA3:?:6:@AFCECD>FFA9<BAFBFE;2@=?=A??B7;?;;@BBBB>A5=BD@53;,&&285>(4>4>3>ABB_Mismatch_2_Sense_+_Library_PoolC
CCCGGTTGTAAAACTCTGGAAGCCTCGCAGAATAATTTCTCTCCGTTGGCTGTAACGTGGTTTATTGTGTGATGCGGTTTTTTCTGAGCTACTG
>Frequency_1_QualityScore_FFHHHHHJJJJJJJJJIIIJHJJIGIJJJJJJJJJJJJJIIIICGHGIJHIJJHHEHEFHFFF<>BDDDCDDDDDDDDDDCDDDDDDDDDDDDD_Mismatch_2_Sense_+_Library_PoolC
TCTGGAAGCCTCGCAGAATAATTTCTCTCCGTTGGCTGTAACGTGGTTTATTGTGTGATGCGGTTTTTTCTGAGCTACTGAGCTACTTCCGTGA
>Frequency_1_QualityScore_FFHHHHHJJJJJJJJJJJJJJJJJJJJJIIIJJHIJGHIIJJJIIHIIJJJJJGHIIHHHHHGFFFFFFEEEEEEDDD3@BDDDDDDDDDDDBD_Mismatch_0_Sense_+_Library_PoolC
TCGCAGAATAATTTCTCTCCGTTGGCTGTAATGTGGTTTATTGTGTGATGCGGTTTTCTCTGAGCTACTGAGCTACTTCCGTGACCTGGGAATG
>Frequency_1_QualityScore_FFHHHHHJJJJJJJJJJJIGIHIJJJIIJJIJJIIIIJGHIHIIIIJJGHFHHIJJIJHHHFFFFFFEDCEEEDDDDDDDDDDDCDDDDDDDDD_Mismatch_0_Sense_+_Library_PoolC
AAGCCTCGCAGAATAATTTCTCTCCGTTGGCTGTAATGTGGTTTATTGTGTGATGCGGTTTTCTCTGAGCTACTGAGCTACTTCCGTGACCTGG
>Frequency_1_QualityScore_FFHHHHHJJJJJJJJJJJJJJJIJGHGEIIIJJJJJJJHIJJJJJIJJJJJJJJJJJJJHHFFDEEECEEDDEDDDDDBDDBDDDDCCDDDDDA_Mismatch_0_Sense_+_Library_PoolC
ATCAAATCCAAGACCCCTATTCAGTGTAGTGAGCCCGGTTGTAAAACTCTGGAAGCCTCGCAGAATAATTTCTCTCCGTTGGCTGTAATGTGGT
>Frequency_1_QualityScore_DDHGHGDEHIJJGHCDGHGDE45>CCEEC@CDEDCCDFDCD:A>ACDDCDC@CDDCDCCD@>AC>@DD??>ABDDC<C_Mismatch_1_Sense_+_Library_PoolC
TGACACTGGCCGCGTCGGGGGTTCTCTTCTCATGTACTATCAAAAGAGTGTAATCAATAACATTATTCGTTCTGTGGA
>Frequency_1_QualityScore_A?D??=?<BE43CF:?AFCA2A+<CE1))1):99B9?BDDEABDD:---;5-7.=)7;;;AA@D@@AAA3;5>?A???<:??_Mismatch_2_Sense_+_Library_PoolC
ATAATTTCTCTCCGTTGGCTGTAACGTGGTTTATTGTGTGATGCGGTTTTTTCTGAGCTACTGAGCTACTTCCGTGACCTGG
>Frequency_1_QualityScore_DDHHHHFHCGGEHIIBGI)@DH@DEHHHFGHHFFFDCDEECC6>AADFECCCDCCCCCCEFECCCBBC@>CC_Mismatch_2_Sense_+_Library_PoolC
TGGCCGTGTCGGGGGCTCTCTTCTCATGTACTATCAAAAGAGTGTAATCAATAACATTATTCGTTCTGTGTA
>Frequency_1_QualityScore_EFHHFFFGIJJGIGGIIIJIJBHGCHHIIJIJJJFGGGGIHGIHIIIFEHGHDIIJGFCDDB@B>5;?AACCCCDEDD>ADEDCDD_Mismatch_0_Sense_+_Library_PoolC
TGCGGTTTTCTCTGAGCTACTGAGCTACTTCCGTGACCTGGGAATGACACTGGCCGCGTCGGGGGTTCTCTTCTCATGTACTATCA
>Frequency_1_QualityScore_FDDFHFFEHGHGIJJIIIIFFGHIGIGIIFGHJIGHHHHIGIJI@DHIGHGIJIIIJFIIEDEHEEHHEFFFDCACEDCBDDDBDDDDDD@A?A_Mismatch_0_Sense_+_Library_PoolC
AATTTCTCTCCGTTGGCTGTAATGTGGTTTATTGTGTGATGCGGTTTTCTCTGAGCTACTGAGCTACTTCCGTGACCTGGGAATGACACTGGCC
>Frequency_1_QualityScore_FFHHHHHJJJHIIJJJJHFFFFFEEEEEEEEEFEEFDDDDDDDC>CCDCFEDDDEDDDDDDEEEDCDDDDDCCD_Mismatch_0_Sense_+_Library_PoolC
ACTGGCCGCGTCGGGGGTTCTCTTCTCATGTACTATCAAAAGAGTGTAATCAATAACATTATTCGTTCTGTGTA
>Frequency_1_QualityScore_FFGAHFFHGJJJJJIJJIJIJJJJIJIJJJIIIJHIJIJJIJJJJJJJJIJGBGDHIHFC@:??BD5;AADDDDDDEDDEEDEEEDCDDDCDD@_Mismatch_0_Sense_+_Library_PoolC
ATGCGGTTTTCTCTGAGCTACTGAGCTACTTCCGTGACCTGGGAATGACACTGGCCGCGTCGGGGGTTCTCTTCTCATGTACTATCAAAAGAGT
>Frequency_1_QualityScore_B?FHDAAB2CFG>HHIII@@<?FFGHG@FFGED9B<>FGDGGHGEEIGE>AACGGEEHHHDEE@CCC;>A;@CDCC?BCCCCAAC?@>@A_Mismatch_0_Sense_+_Library_PoolC
ATTCAGTGTAGTGAGCCCGGTTGTAAAACTCTGGAAGCCTCGCAGAATAATTTCTCTCCGTTGGCTGTAATGTGGTTTATTGTGTGATGC
>Frequency_1_QualityScore_EFHHHHHJIJIIJIJJJIJJIJICHGFHJJJJJGIIIJHD=@BDDDDDDDEEDEEEEEEDCCDCD@C4>>>@CDDDDEDDDDDDEEEDDDDDDE_Mismatch_0_Sense_+_Library_PoolC
TACTTCCGTGACCTGGGAATGACACTGGCCGCGTCGGGGGTTCTCTTCTCATGTACTATCAAAAGAGTGTAATCAATAACATTATTCGTTCTGT
>Frequency_1_QualityScore_FFHGFHHHEGGIJJJJJJJCDGIGHEHGJJJJJJJJJIIJIJJJHIJHHHHF?DCC?DE@CEDDDDEDD?CDDDDD;BBDDDDDDDCDDDDDDC_Mismatch_0_Sense_+_Library_PoolC
CCGGTTGTAAAACTCTGGAAGCCTCGCAGAATAATTTCTCTCCGTTGGCTGTAATGTGGTTTATTGTGTGATGCGGTTTTCTCTGAGCTACTGA
>Frequency_1_QualityScore_FDFHHHHJJJGIIIIJJJJGIJJJJJJJJJJJJIJJJJJJJIGIJJJJHHHFFFFEDEEEFDCDDCDDDDDDCDDDDEDDDD<BDDDDDDDDDD_Mismatch_0_Sense_+_Library_PoolC
GTGAGCCCGGTTGTAAAACTCTGGAAGCCTCGCAGAATAATTTCTCTCCGTTGGCTGTAATGTGGTTTATTGTGTGATGCGGTTTTCTCTGAGC
>Frequency_1_QualityScore_FFFHHHHJJJJJJJJJJJJJJJJJJJJJIJJJIIJJJJJJJJJJJIJJHIJJJJHFDDDDDDBBDDDDDDDDCDDEEEEDEDACCCDBD>CCDD_Mismatch_0_Sense_+_Library_PoolC
GGTTTTCTCTGAGCTACTGAGCTACTTCCGTGACCTGGGAATGACACTGGCCGCGTCGGGGGTTCTCTTCTCATGTACTATCAAAAGAGTGTAA
>Frequency_1_QualityScore_DDHGHHHHIGHIJJJJJHIIJJJJJIIIJJJJJJIJJJJJJJJIJJJJJJJJIIHJJJJIIHHHHHFFDDDDDDDDD5<BDDDDDDDDEDDDDE_Mismatch_0_Sense_+_Library_PoolC
TTTATTGTGTGATGCGGTTTTCTCTGAGCTACTGAGCTACTTCCGTGACCTGGGAATGACACTGGCCGCGTCGGGGGTTCTCTTCTCATGTACT
>Frequency_1_QualityScore_FFGHGHHIIIIBHHCFGGGFCDFDGHGGFIJJIJJIJIDDHIGGGJIIIJC@CGHIHAAEE<>CCCC;A@>CA>CCCAADCCCC?9>:>A>CC9_Mismatch_1_Sense_+_Library_PoolC
ATCAAATCCAAGACCCCTATTCAGTGTAGTGAGCCCGGTTGTAAAACTCTGGAAGCCTCGCAGAATAATTTCTCTCCATTGGCTGTAATGTGGT
>Frequency_1_QualityScore_FFHGHFDHGGIIIHHIIIHII@FGHIIIFGFGFHIGJJHGEFGIIJHCGIJJJJIGIJIJIHHCE>@BDBCAAACBDDCDDDCC@B?AB9<?B<_Mismatch_1_Sense_+_Library_PoolC
TCTCCGTTGGCTGTAATGTGGTTTATTGTGTGATGCGGTTTTCTCTGAGCTACTGAGCTACTTCCGTGACCTGGGAATGACACTGGCCGTGTCG
>Frequency_1_QualityScore_FFHHHHGJGIJJJJJ=EHFFFFFFFEEEEEEFEEDDDDDDDD@CCDEEEDDDEDDDDDCEEEDCDDDDECDE_Mismatch_0_Sense_+_Library_PoolC
TGGCCGCGTCGGGGGTTCTCTTCTCATGTACTATCAAAAGAGTGTAATCAATAACATTATTCGTTCTGTGTA
>Frequency_1_QualityScore_FFHHHFDFFGGGIIII:GHJGIJJIGHJJJIJJIIIJJJIJJJJJIIIJJJIJIJIGGCEHHCEHHFDDDDBB9BB5@ACCCCDDDDEC>CD@C_Mismatch_1_Sense_+_Library_PoolC
CTATTGTGTGATGCGGTTTTCTCTGAGCTACTGAGCTACTTCCGTGACCTGGGAATGACACTGGCCGCGTCGGGGGTTCTCTTCTCATGTACTA
>Frequency_1_QualityScore_FFAFHHHJFHIICFEGCHIIJJJJJJJJJJJJHIIJJFIIJJIJJIIIJIJIGIGGHIJHEFHHHHHDFFDCFDCEEECDDDDDCDDDDDCDDD_Mismatch_0_Sense_+_Library_PoolC
GGTAAATTATGGTGTGATATAATTTTTTTCTGTAAGATCTCTAGGCTACTTTAGTTCTATAGACTAAAGTTTGGTCTGAGTGGACATTAACATC
>Frequency_1_QualityScore_FFGFHHGIEHGFFHGIHIFHGEHDH5>ACEDDDDCEEDDDDDDECDDCDDBC3>@CDEEDDDDDDDDDCCDCCCCDDC@CCC_Mismatch_1_Sense_+_Library_PoolC
GGAATGACACTGGCCGCGTCGGGGGTTCTCTTCTCATGTACTATCAAAAGAGTGTAATCAATAACATTATTCGTTCTGTGGA
>Frequency_1_QualityScore_FFHFDHHIIJHHIIJJIHHCGGGIIIICGGEIIJJIJIJJIJJJGIIJIJJIJJJJFIJJJIHFEEEFFCDFEEDDEDDBBBDDDDD<@<CCDD_Mismatch_0_Sense_+_Library_PoolC
TGTAATGTGGTTTATTGTGTGATGCGGTTTTCTCTGAGCTACTGAGCTACTTCCGTGACCTGGGAATGACACTGGCCGCGTCGGGGGTTCTCTT
>Frequency_1_QualityScore_FDHHHHHJJJJJJJJJJJJGHGJIJJIJJJJJJJJJJIJHJGGIJIEIIIIJJGHJGHJJIIHJIIDHGEHHFFFFFFEEEEEEEDDDDDDDCD_Mismatch_0_Sense_+_Library_PoolC
GTGATATAATTTTTTTCTGTAAGATCTCTAGGCTACTTTAGTTCTATAGACTAAAGTTTGGTCTGAGTGGACATTAACATCATCAAATCCAAAT
>Frequency_1_QualityScore_FFHHHGHGHIIIHIIGIJIIJIGIHIHJGIJJFHJJJJJJJJJJJIJJIJJJJJJDIJIIIIGHFHHFFFFCEECEEDCDBDDDDDDDDDD@_Mismatch_0_Sense_+_Library_PoolC
TTGGCTGTAATGTGGTTTATTGTGTGATGCGGTTTTCTCTGAGCTACTGAGCTACTTCCGTGACCTGGGAATGACACTGGCCGCGTCGGGGG
>Frequency_1_QualityScore_FFHHHGFIJIIIGGIGHIIJJJGIIJIJJJGIIHIJJJJJIIJJJ@FFHGIJFDBDDDCDDDCDCDCCD>CDDDDACCD?C:@ADEEECDDEDC_Mismatch_2_Sense_+_Library_PoolC
CTGAGCTACTGAGCTACTTCCGTGACCTGGGAATGACACTGGCCGTGTCGGGGGCTCTCTTCTCATGTACTATCAAAAGAGTGTAATCAATAAC
>Frequency_1_QualityScore_FDFHHHHJJJJJIJJEGHIIJJJIJJIJJJJJJJJJIEHIGFCCB7<BCDDDDDDDCC>CDDDDDDDCD?BC:>ACCDEDDCEDDDDDCCDEDC_Mismatch_0_Sense_+_Library_PoolC
TGAGCTACTTCCGTGACCTGGGAATGACACTGGCCGCGTCGGGGGTTCTCTTCTCATGTACTATCAAAAGAGTGTAATCAATAACATTATTCGT
>Frequency_1_QualityScore_FFHHHHHJJJJJJJIJJJJICHIJJJJJFHIIJJJJHFDDEEDDDDDEEDCDFEEEDDDCDDDD>CDDECDDDDEDDDDDDEEDD?CDDDDD>B_Mismatch_2_Sense_+_Library_PoolC
TTCCGTGACCTGGGAATGACACTGGCCGTGTCGGGGGCTCTCTTCTCATGTACTATCAAAAGAGTGTAATCAATAACATTATTCGTTCTGTGTA
>Frequency_1_QualityScore_FFHHHHHJJJJJIJJIJHJJJIGHCHIJHIIJIJJJJJJJIIIIJJHIIJIIIIJJIJJJIJJJJJJJJFHHHFHHFDFFFFECEEEDDBDDDE_Mismatch_0_Sense_+_Library_PoolC
AGTTCTATAGACTAAAGTTTGGTCTGAGTGGACATTAACATCATCAAATCCAAATCCAAAACCCCTGTTACTATCAAATCCAAGACCCCTATTC
>Frequency_1_QualityScore_DDHHHHHIGHIIHI<FFDEGGG@FGGIGEHIIIIIIGIIIGG3DBHGIGGH<D=FHCIIEGIHHIIEEHCEEEBBBBEAEDECAC>CCCECCC?_Mismatch_0_Sense_+_Library_PoolC
AAGTTTGGTCTGAGTGGACATTAACATCATCAAATCCAAATCCAAAACCCCTGTTACTATCAAATCCAAGACCCCTATTCAGTGTAGTGAGCCC
>Frequency_1_QualityScore_FFHGHHHJJHHJJJJJBDFDEEEEEDEEDDEFFEFDDDDDDDDCCCFEEEDDDEDDDDDDEEEDCDDDDEDCEEEDE_Mismatch_0_Sense_+_Library_PoolC
CTGGCCGCGTCGGGGGTTCTCTTCTCATGTACTATCAAAAGAGTGTAATCAATAACATTATTCGTTCTGTGTATGCA
>Frequency_1_QualityScore_FFHHHGHHIHIJJIIJJJJJJIIJIIJJJJIJJJJEHJJJJJJJJJIJJIJJIJJDIHHGHEFFFEEDEEDDDCDD?B@CCDDDCCBCEDABDB_Mismatch_0_Sense_+_Library_PoolC
TATTCAGTGTAGTGAGCCCGGTTGTAAAACTCTGGAAGCCTCGCAGAATAATTTCTCTCCGTTGGCTGTAATGTGGTTTATTGTGTGATGCGGT
>Frequency_1_QualityScore_DDHHHHHGGGHJJJIIGGIIGCFGIEHGIJ@GGGGIIGE<<;>;;A@CCCCCD@DB;;5>:::?@C>>4:A@CCCDDDDDCCCDDCCCDBBC@C_Mismatch_2_Sense_+_Library_PoolC
ACTTCCGTGACCTGGGAATGACACTGGCCGTGTCGGGGGCTCTCTTCTCATGTACTATCAAAAGAGTGTAATCAATAACATTATTCGTTCTGTG
>Frequency_1_QualityScore_FFHHHHHJIJIJIGHIJIIJHGGICHHIJJIJJJIHFHEBEDD5:BDDCDC@CDED>CDCC@C@CDDDDC@ACCDDDDDDECDDDDCDEEDACD_Mismatch_0_Sense_+_Library_PoolC
AGCTACTTCCGTGACCTGGGAATGACACTGGCCGCGTCGGGGGTTCTCTTCTCATGTACTATCAAAAGAGTGTAATCAATAACATTATTCGTTC
>Frequency_1_QualityScore_FFHGHHHJJJJJJJIEHJJIIGHIIJHIIHIIHJJJIIIIHIIGIJFHIIJJJIJIIJJHHHHHHFFFFFFEDDEDDDDDDDBBDBCCCDDD@A_Mismatch_0_Sense_+_Library_PoolC
ATAATTTCTCTCCGTTGGCTGTAATGTGGTTTATTGTGTGATGCGGTTTTCTCTGAGCTACTGAGCTACTTCCGTGACCTGGGAATGACACTGG
>Frequency_1_QualityScore_@DFAFF?<<ACFFHGHGEDFEEEB>D>B?CDFHGBFGGIICGGECG@FEHC;@3=DHCHFH>A?EEC;??B?>A5>?@BBBCDACCCCCCAA:>_Mismatch_0_Sense_+_Library_PoolC
ATTAACATCATCAAATCCAAATCCAAAACCCCTGTTACTATCAAATCCAAGACCCCTATTCAGTGTAGTGAGCCCGGTTGTAAAACTCTGGAAG
>Frequency_1_QualityScore_FFHHHHHJJJJJJJJJJJJJJJIIIIJJJJJIJJIJJJJJJJJJJJIIJHFDDD7@DDDDDDDDEEDEE@DDDDDDDDDBD:>>CDEEDDDCCD_Mismatch_0_Sense_+_Library_PoolC
CTGAGCTACTGAGCTACTTCCGTGACCTGGGAATGACACTGGCCGCGTCGGGGGTTCTCTTCTCATGTACTATCAAAAGAGTGTAATCAATAAC
>Frequency_1_QualityScore_DFHDHHGIIJJIJJJGJJJJJIJJIJHJJIJJGHJIJIIIGHIHIJJJJIJEFFDDDD>BBDCDDDDDD@CDDEEEEDDCCDDDD:>CCDEEDD_Mismatch_0_Sense_+_Library_PoolC
TTCTCTGAGCTACTGAGCTACTTCCGTGACCTGGGAATGACACTGGCCGCGTCGGGGGTTCTCTTCTCATGTACTATCAAAAGAGTGTAATCAA
>Frequency_1_QualityScore_FFHHHHHJJJJJJJJIJJJJJJJJJJJJHIIJJIJJJJJJIJJHFFD7@DDDDDDDDEEDEEEEEEDDDDDDDDCCCDDDDDDCEDDDDDDEEE_Mismatch_0_Sense_+_Library_PoolC
ACTGAGCTACTTCCGTGACCTGGGAATGACACTGGCCGCGTCGGGGGTTCTCTTCTCATGTACTATCAAAAGAGTGTAATCAATAACATTATTC
>Frequency_1_QualityScore_FDHHHHHJIJJIIIJJJJJBHIJIIIFHIJJID;?BDDDDDDDEEDDDEEEEDDDDDDDD>AADD>CCCCDCDDDDDCDCC9CBBDCDCD_Mismatch_0_Sense_+_Library_PoolC
GTGACCTGGGAATGACACTGGCCGCGTCGGGGGTTCTCTTCTCATGTACTATCAAAAGAGTGTAATCAATAACATTATTCGTTCTGTGTA
>Frequency_1_QualityScore_FFHHHHHJGHGIJJJJGIJJJJJJJJJJJJJJJJJJJJJJJJIJHJJJJJJJJJFJIJJJIHEEHHFDDDBDDDDD09ADDDDDDDCCCDDDAD_Mismatch_0_Sense_+_Library_PoolC
TTATTGTGTGATGCGGTTTTCTCTGAGCTACTGAGCTACTTCCGTGACCTGGGAATGACACTGGCCGCGTCGGGGGTTCTCTTCTCATGTACTA
>Frequency_1_QualityScore_FFHFFHHJJIFEHAHCECCGGHGIFEHHIIIJJJJFHIJJJJJIJHIJJIJGGJIGIIFIJGHHGFFECCBCEE@ACCCDDC<ABBBDDBBBBD_Mismatch_0_Sense_+_Library_PoolC
CCGTTGGCTGTAATGTGGTTTATTGTGTGATGCGGTTTTCTCTGAGCTACTGAGCTACTTCCGTGACCTGGGAATGACACTGGCCGCGTCGGGG
>Frequency_1_QualityScore_FFHHHHHIIJJGIFHHJIJJIFJJJJIJFGIJIIHHHGIDGHJJJFIIIJJJJJJJJIJJJJJJIJIJJCGAHFEHEDBDEEEDEEEEDDDCCD_Mismatch_0_Sense_+_Library_PoolC
TAGGCTACTTTAGTTCTATAGACTAAAGTTTGGTCTGAGTGGACATTAACATCATCAAATCCAAATCCAAAACCCCTGTTACTATCAAATCCAA
>Frequency_1_QualityScore_EFFHGHGJJJI@FHIJJJDHGHG?GGCFHIIJJGHDEGIIIIIFGGIIJGJEEFGGIIJIGHHHHHFFFFFEDDDDDC=?BDBDDCDDDDBBBB_Mismatch_0_Sense_+_Library_PoolC
ATTTCTCTCCGTTGGCTGTAATGTGGTTTATTGTGTGATGCGGTTTTCTCTGAGCTACTGAGCTACTTCCGTGACCTGGGAATGACACTGGCCG
>Frequency_1_QualityScore_BAFHFDF<EHIHIJJIIJIIIGGIDHBGHEHJH@DDGDFGHHIFDFGGHHEGECG@6;ADA>BDBBD09?:>AACCCCCCA:CDC@>@@@>C8?_Mismatch_0_Sense_+_Library_PoolC
GATGCGGTTTTCTCTGAGCTACTGAGCTACTTCCGTGACCTGGGAATGACACTGGCCGCGTCGGGGGTTCTCTTCTCATGTACTATCAAAAGAG
>Frequency_1_QualityScore_FFHHH:CAFHHIJJFGIJJJJJIJJGIIIGIJIIIJJIIJJJIHIIIIGIJJJJJIJJJGDECDCEEHFEC>C;?DEEECACDCDDDDDDDDDD_Mismatch_0_Sense_+_Library_PoolC
TATGGTGTGATATAATTTTTTTCTGTAAGATCTCTAGGCTACTTTAGTTCTATAGACTAAAGTTTGGTCTGAGTGGACATTAACATCATCAAAT
>Frequency_1_QualityScore_FFHHHHGJJJJJJJIHJJJJJJJIJIJJJJJJIJJJJJJJJJJJJJJJJJJHFDDDD7@DDDDDDDDEECDDDEEEDDDDDDDD>ACCDDEDDC_Mismatch_0_Sense_+_Library_PoolC
TCTCTGAGCTACTGAGCTACTTCCGTGACCTGGGAATGACACTGGCCGCGTCGGGGGTTCTCTTCTCATGTACTATCAAAAGAGTGTAATCAAT
>Frequency_1_QualityScore_DDHHHHHIJJEI@HIJJJJJGIFGHAFGGIEGIFHIIHHGGIH6BFF=FGHFGEIECGGIJHGFFDDAACCD>ACDDCCAA?CDDDD55>>@@>_Mismatch_0_Sense_+_Library_PoolC
ATCCAAATCCAAAACCCCTGTTACTATCAAATCCAAGACCCCTATTCAGTGTAGTGAGCCCGGTTGTAAAACTCTGGAAGCCTCGCAGAATAAT
>Frequency_1_QualityScore_FFHHHHHJJJJJJJJHHHHHHIBHIIJJJJJHIIIIJIJJJJJJIIJJJIIJJJHHFFFFFEEEEEEEDDDDDDDDDDDCDDDDDDDDDDDDDD_Mismatch_0_Sense_+_Library_PoolC
CCAAGACCCCTATTCAGTGTAGTGAGCCCGGTTGTAAAACTCTGGAAGCCTCGCAGAATAATTTCTCTCCGTTGGCTGTAATGTGGTTTATTGT
>Frequency_1_QualityScore_FFHHHHHJJJJJJJJJJJJJJJJJJJIGHGIIJJIIJJJJJIJJJJJJIIJJJIIGIJJHHHHFFDCECCDCDEDEDCDDC?CBDDDDBDEDDC_Mismatch_1_Sense_+_Library_PoolC
ACTATCAAATCCAAGACCCCTATTCAGTGTAGTGAGCCCGGTTGTAAAACTCTGGAAGCCTCGCAGAATAATTTCTCTCCGTTGGCTGTAACGT
>Frequency_1_QualityScore_FFHHHHFEGHCGIGIJEFHHI@HGGIJEHIGJJJJIEIJIJJJJIIIJJJJJJIJIJIIIJJJHGFHFD@BDEABDBD@DDDDBBBB>@DDDDD_Mismatch_2_Sense_+_Library_PoolC
TGTAATGTGGTTTATTGTGTGATGCGGTTTTCTCTGAGCTACTGAGCTACTTCCGTGACCTGGGAATGACACTGGCCGTGTCGGGGGCTCTCTT
>Frequency_1_QualityScore_FAFFDFHIJIJHHEHHIIJIIGHIJJJJJIJJJJJJJIHGIJJIJJJJJIJJJJJHGHHFFFFFCEE>BDBDDDDDDBDBD>BDCCCDDDDDEE_Mismatch_1_Sense_+_Library_PoolC
GTGGTTTATTGTGTGATGCGGTTTTCTCTGAGCTACTGAGCTACTTCCGTGACCTGGGAATGACACTGGCCGCGTCGGGGGTTCTCTTCTCATT
>Frequency_1_QualityScore_FFGHGHHJIJIJJJIJIJIJGIIGHGIIIJDFHIJHD@BDDDDDDDCDEDDEDEEEDDDDCDBD>A@CDCCDDDEDDDDDDDEEDDDDDDCCCD_Mismatch_0_Sense_+_Library_PoolC
TTCCGTGACCTGGGAATGACACTGGCCGCGTCGGGGGTTCTCTTCTCATGTACTATCAAAAGAGTGTAATCAATAACATTATTCGTTCTGTGTA
>Frequency_1_QualityScore_FFHHHHHJJJJJJIJHJJIIJJJJJJJJJFGIJJJJJHIIJIJJJJIJGGIIFGGIIIIJIJIHGEFHHHEFFFFFFECDEEDEDDDDDDDDD>_Mismatch_0_Sense_+_Library_PoolC
TATAATTTTTTTCTGTAAGATCTCTAGGCTACTTTAGTTCTATAGACTAAAGTTTGGTCTGAGTGGACATTAACATCATCAAATCCAAATCCAA
>Frequency_1_QualityScore_FDFHHHHJIJDHGIJJJJJIJJIJIEIJJJJJJJJIJJIJJJJJJJJIJHHHHHIJIJJJJJHBEFDEEEEECDDDDCCCBDDDDDBB9CCCCD_Mismatch_1_Sense_+_Library_PoolC
GTCCAAATCCAAAACCCCTGTTACTATCAAATCCAAGACCCCTATTCAGTGTAGTGAGCCCGGTTGTAAAACTCTGGAAGCCTCGCAGAATAAT
>Frequency_1_QualityScore_FFHHHHFIIJBGIGHIJJIIGIFG?EF@GFHIJJJJJGHIGGGEGIIGIII@HEGE?CHHFFC:CA>CDCDC>CCDDDBDBDCDBB>@BC>@_Mismatch_0_Sense_+_Library_PoolC
ATCAAATCCAAGACCCCTATTCAGTGTAGTGAGCCCGGTTGTAAAACTCTGGAAGCCTCGCAGAATAATTTCTCTCCGTTGGCTGTAATGTG
>Frequency_1_QualityScore_FFHHHDFIJIIIJGGJIJJJIJHIIFGIGJGIJIIIIJIJJJHIHHHGHFFFFFEDDDBDDDDDD0;BCCDCDDCEEACCDDEDDCCDCDDD>A_Mismatch_1_Sense_+_Library_PoolC
CGCGGTTTTCTCTGAGCTACTGAGCTACTTCCGTGACCTGGGAATGACACTGGCCGCGTCGGGGGTTCTCTTCTCATGTACTATCAAAAGAGTG
>Frequency_1_QualityScore_DD3?FBFEIG>FCHAHG@?@<EEGIII>FGGHIGGIIIIIIIIICCEGEAHIIBBAC;?B<@BBACA>AC@CD>@A>:CDEC3@>@9??:@CDA_Mismatch_2_Sense_+_Library_PoolC
GGTTTTTTCTTAGCTACTGAGCTACTTCCGTGACCTGGGAATGACACTGGCCGTGTCCGGGGCTCTCTTCTCATGTACTATCAAAAGAGTGTAA
>Frequency_1_QualityScore_FFHHHHHGHIJJJJJJJGIJIIJJIJJIIJJJJJDEHIJHHHHHHFFFFFFFEEEEEDDDEDDEEEDDEDDEEDEEEDCDEEEDDDDDDDDDDD_Mismatch_0_Sense_+_Library_PoolC
TCGGGGGTTCTCTTCTCATGTACTATCAAAAGAGTGTAATCAATAACATTATTCGTTCTGTGTATGCATTTATTTCTTATTTTGTTGCTGCTGC
>Frequency_1_QualityScore_FFHHHHHJJJJJIJJJJJJJJJJJJJIJJJJJJJJIJIIIIJJIJJGIHHIIJJHFFDEEEEDDDEDDCDCFDEDCACDDDD>CDDEEEDDCDD_Mismatch_1_Sense_+_Library_PoolC
TCTGAGCTACTGAGCTACTTCCGTGACCTGGGAATGACACTGGCCGTGTCCGGGGCTCTCTTCTCATGTACTATCAAAAGAGTGTAATCAATAA
>Frequency_1_QualityScore_FFDHHHHJIHHHIGJIGHIGIJJJJJJJJJJJJJJJJJJJJJJJJJJJIJHHHHFFFFFEEDEEEDDDDDDDDDDDDDDDDDDCDDDDDDEDEE_Mismatch_1_Sense_+_Library_PoolC
GGTTTATTGTGTGATGCGGTTTTTTCTGAGCTACTGAGCTACTTCCGTGACCTGGGAATGACACTGGCCGTGTCCGGGGCTCTCTTCTCATGTA
>Frequency_1_QualityScore_DDFFDFHIJJBGIIIJIJFGGIIIJIGIIIJJJJI@HIGDHIEH@FGHGGJE>CECAEDDBFCCCE@@BB9<?ABB8>@>BCDCD:CCDDDDDD_Mismatch_1_Sense_+_Library_PoolC
GTTTATTGTGTGATGCGGTTTTTTCTGAGCTACTGAGCTACTTCCGTGACCTGGGAATGACACTGGCCGTGTCCGGGGCTCTCTTCTCATGTAC
>Frequency_1_QualityScore_FFHHHHHIJJJJJJJJJJJHJJJJJJJJJJJJJJJJJIIJJJHIIIIIEHFDDDDDDDDDDEEDEEFEECCDDDDCDD:ACDDEEDDDEDDDDD_Mismatch_2_Sense_+_Library_PoolC
AGCTACTGAGCTACTTCCGTGACCTGGGAATGACACTGGCCGTGTCCGGGGCTCTCTTCTCATGTACTATCAAAAGAGTGTAATCAATAACATT
