# Supplementary material for: Differential Gene Expression Reveals Candidate Genes for Drought Stress Response in Abies alba (Pinaceae)
Source: PLoS One. 2015 Apr 29;10(4):e0124564. doi: 10.1371/journal.pone.0124564 (PMC4414588; doi:10.1371/journal.pone.0124564)
Supplement: S3 File — (GZ) [file pone.0124564.s003.gz › comp26475_c0_seq1.fa]

>comp26475_c0_seq1 len=651 path=[1:0-650]
ATATAAGACCTCTGAAGATAGCCAACAAGAGAGTTTAAAAAATCTGATTTGTATTTGAACAAAGAAGGGATTTCATAATGGCGAAAGATTGTATATGTGGCCTGCAAAATGACTGGATGCTGGTGGAGATGGACGAGTCTGGGCCGATAGCAGTGGAAGAGTGGGATATCGTGATGGAGAATGAGATCGGGACGAATTCATCAGCGGGAGAATCAGTGCAAGCAGTTAGGAAGAAAGAAGAGATAAATTTGGATTGCAATATGAAAACGTACTATGTTTGTCGTCCAGTGACCAAAGAGTTATTAGATAATTTGCTCAAGATGATAATGCCCAGAAAACCTAAGGCCGTGCTGGTGATCTTGCCCAGTTGCCAAGCTTCAGAACCCGTAGCTACCCATGATGTCAGCAACAAGAATATTGGGACAAACACAGATGTTGTAGGCTTGGCTACAGAAAACCATCAAGTAAGACCTCCGTATTGATTAATGTAATCTAAGATTTTCTCTCAGAAATATATTAGTATAAGGATAGATCCATCAACAAAACAAAAACTGAGGTGTTCTATTTGATGCTCATGATTCGATAGGATATTTATTTTCCATCTTTATCTATTCGACTTTTGTCAAACATATCACAGTTTATGTGGTGGTG

>Frequency_8_QualityScore_FFHHHHHIJJJIIIIJJGIIJJIJJJJJJJJIIIIHIIJGIIJJJIIIIJJJJIIIHIIIHGGGFFEEEDEBDDACCDDDCCDAC=BCCDDCDC_Mismatch_0_Sense_+_Library_PoolT
ATTTGAACAAAGAAGGGATTTCATAATGGCGAAAGATTGTATATGTGGCCTGCAAAATGACTGGATGCTGGTGGAGATGGACGAGTCTGGGCCG
>Frequency_5_QualityScore_FFHGHHHJIJIJJJJJJHIIIGHIHDGIIJJIIIIJJJJIIIJJJIJHIIFIIIIHI?DG@DBDEEDECBB:ABCDDDDC>ABBCBB?BC=BB<_Mismatch_0_Sense_+_Library_PoolT
GGGATTTCATAATGGCGAAAGATTGTATATGTGGCCTGCAAAATGACTGGATGCTGGTGGAGATGGACGAGTCTGGGCCGATAGCAGTGGAAGA
>Frequency_3_QualityScore_EDGGFGGFGIHHFHFEIHGGHIIDHHI?GFAGDFHICGHBFCFGFIHFHHFBBCCCB?AD?@C9?4=@A@CBCBB7<>?BC>A@ABCBCBA@@@_Mismatch_0_Sense_+_Library_PoolT
GTGGCCTGCAAAATGACTGGATGCTGGTGGAGATGGACGAGTCTGGGCCGATAGCAGTGGAAGAGTGGGATATCGTGATGGAGAATGAGATCGG
>Frequency_2_QualityScore_E:EEFGFGIIGFCHAGCFAGGEHGEHCCEFHGGGEFG?7@AC=@CCCCCCCCCCC?ACCCC_Mismatch_0_Sense_+_Library_PoolT
GTGATGGAGAATGAGATCGGGACGAATTCATCAGCGGGAGAATCAGTGCAAGCAGTTAGGA
>Frequency_2_QualityScore_FFHHHHGJJIIIGGIIIJIIEGGGIGBGGHIIIIIIIEGIIGIJIHIHGGHFHIJIIHGGIIJJJJJIHHGHGGGFFFFFEDEEEEADEDDCCE_Mismatch_0_Sense_+_Library_PoolT
AGGCTTGGCTACAGAAAACCATCAAGTAAGACCTCCGTATTGATTAATGTAATCTAAGATTTTCTCTCAGAAATATATTAGTATAAGGATAGAT
>Frequency_2_QualityScore_FFGHHHHJJJJJJJIJIIIIGIIIGIHIJJIJJIIJJJIJJIIIIJJJJIIJIJIJDGGCFCEFFEEDC??CCDDDDDD?CCCDCCCDDACC=C_Mismatch_0_Sense_+_Library_PoolT
GGATTTCATAATGGCGAAAGATTGTATATGTGGCCTGCAAAATGACTGGATGCTGGTGGAGATGGACGAGTCTGGGCCGATAGCAGTGGAAGAG
>Frequency_2_QualityScore_FFGGGGHIJJEEGIIIJEIHIJIIIIIJJJIIJJIJCIGIDGI=EIDHFHGIIIJHGDCEEEDACC??A<BBC??CBCCCA7ACCABCBCBBCA_Mismatch_0_Sense_+_Library_PoolT
GCGAAAGATTGTATATGTGGCCTGCAAAATGACTGGATGCTGGTGGAGATGGACGAGTCTGGGCCGATAGCAGTGGAAGAGTGGGATATCGTGA
>Frequency_2_QualityScore_FDHHHFGIJGIIIIJIIIJJJIIJJJJJIJIJIJIJJJIJJCEGFHHIGIIIIGICGHGGGGFECDB>CCCCCCACC=@1=AB??CBCB>ACCD_Mismatch_0_Sense_+_Library_PoolT
GAAAGATTGTATATGTGGCCTGCAAAATGACTGGATGCTGGTGGAGATGGACGAGTCTGGGCCGATAGCAGTGGAAGAGTGGGATATCGTGATG
>Frequency_2_QualityScore_FFHHGGGJJIIIJJIIJJIJIIJIIJIGIJIGIIJJJIIIJJJIJIIIIIJJJJJIJJIGGHH@EEBDCCEEDECCB=BCDDDCB@?CDDDCCB_Mismatch_0_Sense_+_Library_PoolT
AAAGAAGGGATTTCATAATGGCGAAAGATTGTATATGTGGCCTGCAAAATGACTGGATGCTGGTGGAGATGGACGAGTCTGGGCCGATAGCAGT
>Frequency_2_QualityScore_FFHHHHHIJIJIIJJJHIJJIIJJJJJJJJIJJJIJJJHIJJJIJJIJJIIJIJJIIIIIGGFFGFEEEECDDBDDDDDCDDCD?CDDDDCDBA_Mismatch_0_Sense_+_Library_PoolT
TTTGAACAAAGAAGGGATTTCATAATGGCGAAAGATTGTATATGTGGCCTGCAAAATGACTGGATGCTGGTGGAGATGGACGAGTCTGGGCCGA
>Frequency_2_QualityScore_FFHGHHGIIIIIIJJJJIJIIJIJIJIJIIJIJJHHEGIHGGEGFEEEEEE?CCEEB_Mismatch_0_Sense_+_Library_PoolT
TGGAGAATGAGATCGGGACGAATTCATCAGCGGGAGAATCAGTGCAAGCAGTTAGGA
>Frequency_2_QualityScore_FFHFHHHJJJIGIIIJIIIIIIIIHIIIHIJIJIJJIIJIIIIIJIIIIHIJJJGGIGGEGHGGGC@EDBCBDEEEADACDDDDDDDCBACCCC_Mismatch_0_Sense_+_Library_PoolT
AAGAATATTGGGACAAACACAGATGTTGTAGGCTTGGCTACAGAAAACCATCAAGTAAGACCTCCGTATTGATTAATGTAATCTAAGATTTTCT
>Frequency_2_QualityScore_EEHHFHEGIIHIGIIIIGHEFIGGIIFHIIIIIGHIIIIIIIIIIIGFIIIIGIIG?EGIIIIIGIICEFGGGGGGEECDEEFEDEEC?C@BCC_Mismatch_0_Sense_+_Library_PoolT
TCTCTCAGAAATATATTAGTATAAGGATAGATCCATCAACAAAACAAAAACTGAGGTGTTCTATTTGATGCTCATGATTCGATAGGATATTTAT
>Frequency_1_QualityScore_FFHHHHHJJJJJJJJJJJCGHFGEHJJIJJIJIJIJJJJJJHIIJJIHHHHHFFBE?CCDDDDDDDCDDCDDDDDDDDDDDDDDDDDDBDBDDD_Mismatch_0_Sense_+_Library_PoolT
AAAATGACTGGATGCTGGTGGAGATGGACGAGTCTGGGCCGATAGCAGTGGAAGAGTGGGATATCGTGATGGAGAATGAGATCGGGACGAATTC
>Frequency_1_QualityScore_FFHHHHGJJJGIJJJJJJIIIJJGIJIGIJIJJJJIJJJJEF<CFFFFCDEEDEDDDACDDCC_Mismatch_0_Sense_+_Library_PoolT
TCGTGATGGAGAATGAGATCGGGACGAATTCATCAGCGGGAGAATCAGTGCAAGCAGTTAGGA
>Frequency_1_QualityScore_FFHFHHHJJJJJHJFHHJJJJJIHIJJJJJHIJEHIIJFHIJJJJIJHEHHHFFFFFEEEEEEDDDDDDBDBDDDDDEEDDDDDD9B9BDDCC>_Mismatch_0_Sense_+_Library_PoolT
TGGAGATGGACGAGTCTGGGCCGATAGCAGTGGAAGAGTGGGATATCGTGATGGAGAATGAGATCGGGACGAATTCATCAGCGGGAGAATCAGT
>Frequency_1_QualityScore_D=DDFHDHGFGEEGGHIIEHIGEG@GDGEFAHGGIIIGEHGGIEG<=<A8;AACCC>>(5@CBDA5>C@?CDBDDDCDDDCBDCDDDDCA>@CC_Mismatch_0_Sense_+_Library_PoolT
GTGGGATATCGTGATGGAGAATGAGATCGGGACGAATTCATCAGCGGGAGAATCAGTGCAAGCAGTTAGGAAGAAAGAAGAGATAAATTTGGAT
>Frequency_1_QualityScore_FFHHHHHJJIJJJJGIJIJJHGIIIIJJJJJGIJJJIJJJJJJIJJJJIJJJHIJJJIJJJIJJIJJJIIHHHHHHHGFFFDEFEECDEECDDD_Mismatch_0_Sense_+_Library_PoolT
GGCTACAGAAAACCATCAAGTAAGACCTCCGTATTGATTAATGTAATCTAAGATTTTCTCTCAGAAATATATTAGTATAAGGATAGATCCATCA
>Frequency_1_QualityScore_=BFHC?FHHGB?AFHC44AFBAHH?C<4:?<EG?BCF4DEG@?DF<??9BABDFBD?BFCHHIGBFECC>@>_Mismatch_0_Sense_+_Library_PoolT
GTAAGACCTCCGTATTGATTAATGTAATCTAAGATTTTCTCTCAGAAATATATTAGTATAAGGATAGATCCA
>Frequency_1_QualityScore_FFHHHHHJHJJJJJJJIJJJJJIIIJGIJJGIIJJJJIJJJJJJJIGJJJJJJJJIJIHHHHCDF?DCECEECBBDBDDDDDBDDDDDDDDDCD_Mismatch_0_Sense_+_Library_PoolT
AAGAAGGGATTTCATAATGGCGAAAGATTGTATATGTGGCCTGCAAAATGACTGGATGCTGGTGGAGATGGACGAGTCTGGGCCGATAGCAGTG
>Frequency_1_QualityScore_FFGHHHHJJJJJJIIJIJJJJIJIJIJIGIJJIJIIIIJJGIJEGGII=FFDHHIEIII=AAEHHHDFFEEADC>CECECCACCDECCCDDDDC_Mismatch_0_Sense_+_Library_PoolT
TTGGGACAAACACAGATGTTGTAGGCTTGGCTACAGAAAACCATCAAGTAAGACCTCCGTATTGATTAATGTAATCTAAGATTTTCTCTCAGAA
>Frequency_1_QualityScore_FFHHHHHJIJIIJIFH?FHIIJIIJJGIIJJJJJJJJJJJJJJJJIHHFDDDDDDEEDDDDDDDD>DDDCCCCDCDDDDDACDD_Mismatch_0_Sense_+_Library_PoolT
GATAGCAGTGGAAGAGTGGGATATCGTGATGGAGAATGAGATCGGGACGAATTCATCAGCGGGAGAATCAGTGCAAGCAGTTAG
>Frequency_1_QualityScore_FFHHHHHJJJJJJJGJJJJJJJJJJJIJJJJJJJJJJHIIJJIIJJJJIJJJJJJJJIJJJJIJJJJJJIJIJJEECEEFEFFFFFEEEDEDCD_Mismatch_0_Sense_+_Library_PoolT
TAATGTAATCTAAGATTTTCTCTCAGAAATATATTAGTATAAGGATAGATCCATCAACAAAACAAAAACTGAGGTGTTCTATTTGATGCTCATG
>Frequency_1_QualityScore_FFHFHDFHJJJGGHGEGEGHIFHGIJIGIFGHIJJIIJJGGDIJIJIIJIHF>><ACDCD@CDCCDDBDCCCDDC_Mismatch_0_Sense_+_Library_PoolT
AAGAGTGGGATATCGTGATGGAGAATGAGATCGGGACGAATTCATCAGCGGGAGAATCAGTGCAAGCAGTTAGGA
>Frequency_1_QualityScore_FFHHGDHCGHGIIGGEGEHIIHIBFCEGIGGDHHIIJJIIGBFHIGIGHIJHHE=@8ACDCDDDDCCCD?AA@CCC@_Mismatch_0_Sense_+_Library_PoolT
GGAAGAGTGGGATATCGTGATGGAGAATGAGATCGGGACGAATTCATCAGCGGGAGAATCAGTGCAAGCAGTTAGGA
>Frequency_1_QualityScore_FFHFHBHII:C>FC@GHHGIIIGGIIIIGGIGAAGGIGIIEGIIHB49/=@ACC>CDD@CBDDDCDDD:_Mismatch_0_Sense_+_Library_PoolT
GGGATATCGTGATGGAGAATGAGATCGGGACGAATTCATCAGCGGGAGAATCAGTGCAAGCAGTTAGGA
>Frequency_1_QualityScore_FDHFHFHGIIIEEHGF1?GH@BBGGBGG?D?9BFBEHEHA=;==@D@EC>7==EBDEFECC?@8?BBCC;>@C@59>7@9<CCCA>C(4>:??<_Mismatch_0_Sense_+_Library_PoolT
GACGAGTCTGGGCCGATAGCAGTGGAAGAGTGGGATATCGTGATGGAGAATGAGATCGGGACGAATTCATCAGCGGGAGAATCAGTGCAAGCAG
>Frequency_1_QualityScore_DACHHHHIIIJIIIIIJJGHGHGGGIGIJJHJ>=EE>FECGEGHIIIGBFHCB=FF@@FEGGAAC;CFEBDDDFE@>@@D@>CA@@CDDEDDDD_Mismatch_0_Sense_+_Library_PoolT
AATATTGGGACAAACACAGATGTTGTAGGCTTGGCTACAGAAAACCATCAAGTAAGACCTCCGTATTGATTAATGTAATCTAAGATTTTCTCTC
>Frequency_1_QualityScore_FFHHHHHJJJJJJJJJJIJJJJJJJJJJJJJJJJJJJJJIJJJJJJJIJJHIJJJJIIIJJJHHHHGFFFEFFEEDDDDDDDCDDDDDDDDDDD_Mismatch_1_Sense_+_Library_PoolT
GTTATTGGATAATTTGCTCAAGATGATAATGCCCAGAAAACCTAAGGCCGTGCTGGTGATCTTGCCCAGTTGCCAAGCTTCAGAACCCGTAGCT
>Frequency_1_QualityScore_DDDH8DB,<A;F<F<<;28CC?BC?DHEDFCGG<B6:@6;FH9C4C@CAECHBA@_Mismatch_0_Sense_+_Library_PoolT
GGAAGAGTGGGATATCGTGATGGAGAATGAGATCGGGACGAATTCATCAGCGGGA
>Frequency_1_QualityScore_FFHGHHFIJJJJGIIIJJJJJJJIJGHIJJJJIJJJJGGIIJJIIHHHIIJJJJHHHHHFFFFFFFEEDACDDCCDDDDDDDDDDDDDDDDDCA_Mismatch_0_Sense_+_Library_PoolT
AGGCCGTGCTGGTGATCTTGCCCAGTTGCCAAGCTTCAGAACCCGTAGCTACCCATGATGTCAGCAACAAGAATATTGGGACAAACACAGATGT
>Frequency_1_QualityScore_FFHHHHHJJGHIJJJJIJJJJJJIJJJJJJJJJJJJJJIJJJJIJJHGFHJJJJJJJJJJJJJIIJHIJEHEHHHFFFEFFFDFEEEEEEEDDD_Mismatch_0_Sense_+_Library_PoolT
ATATATTAGTATAAGGATAGATCCATCAACAAAACAAAAACTGAGGTGTTCTATTTGATGCTCATGATTCGATAGGATATTTATTTTCCATCTT
>Frequency_1_QualityScore_FFHHHHHJHIJJJJJJJJJIJJIJHIJGHIHIBFHIIJJJJJHGIJHHHHHEFFFFFEEDDDDDDDBDDCDEEDDDDDDBD9ACDDDDDCCDDD_Mismatch_0_Sense_+_Library_PoolT
TGGACGAGTCTGGGCCGATAGCAGTGGAAGAGTGGGATATCGTGATGGAGAATGAGATCGGGACGAATTCATCAGCGGGAGAATCAGTGCAAGC
>Frequency_1_QualityScore_FFHHFHHJJJJJJJJEIIJJJJJJJIIJJJJJJJJJJIJJJJJJJJIJIIJJJJIJJJJJJIHHHHHFFFFFFEDDEDDDDDDDDDDDDDDDCD_Mismatch_0_Sense_+_Library_PoolT
CTGGTGATCTTGCCCAGTTGCCAAGCTTCAGAACCCGTAGCTACCCATGATGTCAGCAACAAGAATATTGGGACAAACACAGATGTTGTAGGCT
>Frequency_1_QualityScore_FFHHGFAAEFHIIHJIGIDEGEGFHG?DDDH8CEGIGEGHICEGHEEEFHFDDFD@ACA>@DBDDDDBCA@CACCDDB>B7<:CC>>>@CCCDD_Mismatch_0_Sense_+_Library_PoolT
GGACGAGTCTGGGCCGATAGCAGTGGAAGAGTGGGATATCGTGATGGAGAATGAGATCGGGACGAATTCATCAGCGGGAGAATCAGTGCAAGCA
>Frequency_1_QualityScore_FFHHHHHJJIJJJJIJJJJIHIIJJHGJJJJJJJH@HHGIIJGIJJJJJJJJJJJJIIJJJHHHHHHDF@DFEE>ACDDDDDDDDDDD?CCCDD_Mismatch_0_Sense_+_Library_PoolT
TGTATTTGAACAAAGAAGGGATTTCATAATGGCGAAAGATTGTATATGTGGCCTGCAAAATGACTGGATGCTGGTGGAGATGGACGAGTCTGGG
>Frequency_1_QualityScore_FFHHHHHJJIJJJJJJJJJJJJIIHHIIJJIJJIIJJJJJIJJJJGIJIIIJJJJJHGHHHFFBEFECC;ACDDDCDCDDDCDCDDDDDCDDED_Mismatch_0_Sense_+_Library_PoolT
CTACCCATGATGTCAGCAACAAGAATATTGGGACAAACACAGATGTTGTAGGCTTGGCTACAGAAAACCATCAAGTAAGACCTCCGTATTGATT
>Frequency_1_QualityScore_DFHHGDHEEHFEGIIEBGIIJGJGICDGIJJFIIE?DHGIIJHGGAHEHGGIJHHHHFHFDDBBBDDCCC@CCDC@BBC@CDCCC_Mismatch_0_Sense_+_Library_PoolT
ATAGCAGTGGAAGAGTGGGATATCGTGATGGAGAATGAGATCGGGACGAATTCATCAGCGGGAGAATCAGTGCAAGCAGTTAGGA
>Frequency_1_QualityScore_B:A;<<;C+?CC@A;C33AC+18?19*1:3B)8DFA6=CD)).7C;C_Mismatch_0_Sense_+_Library_PoolT
TGGATGCTGGTGGAGATGGACGAGTCTGGGCCGATAGCAGTGGAAGA
>Frequency_1_QualityScore_FAFHFHHIJCEHJJGIJJJHHHIIJJJHGJJJIJJIJJIJJJHHHFFFFFFEEDDD@DBBDDDD@CDDDCDDDCCDDDD_Mismatch_0_Sense_+_Library_PoolT
GTGGAAGAGTGGGATATCGTGATGGAGAATGAGATCGGGACGAATTCATCAGCGGGAGAATCAGTGCAAGCAGTTAGGA
>Frequency_1_QualityScore_FFHHHHHJIJJJJJJIEHIIIGIEIJHGIIIIIJJJJJJJIJJJJJIBHGIGIIIDEGHGHEHHBCACE@?CDDD@?>BCCCA<?>:?<<(:<A_Mismatch_0_Sense_+_Library_PoolT
TTCATAATGGCGAAAGATTGTATATGTGGCCTGCAAAATGACTGGATGCTGGTGGAGATGGACGAGTCTGGGCCGATAGCAGTGGAAGAGTGGG
>Frequency_1_QualityScore_FFHHHFHGIGIFIHIJJIJIJJJJJJJJJIJJJIIFIJGGJGIJIJEHGJJJJJGIJIIIFHJJHGHHHBEFFFFEEEDEEDDDDCDDDDDCDD_Mismatch_0_Sense_+_Library_PoolT
TGACCAAAGAGTTATTAGATAATTTGCTCAAGATGATAATGCCCAGAAAACCTAAGGCCGTGCTGGTGATCTTGCCCAGTTGCCAAGCTTCAGA
>Frequency_1_QualityScore_FFHHHHHJJJJJJIIIIEHJJGGGDIIIJIJJJJJIFIIJJIJHIJIJJIJJJEHIEHCEEHEFEDDBDACDCDDDBBBBDDDCCCADDAB@@<_Mismatch_0_Sense_+_Library_PoolT
TTTCATAATGGCGAAAGATTGTATATGTGGCCTGCAAAATGACTGGATGCTGGTGGAGATGGACGAGTCTGGGCCGATAGCAGTGGAAGAGTGG
>Frequency_1_QualityScore_FFHHHHHJJJJHGIJJJIJJHIIIIIEHIJIJIJJFIIIJJJIIEHIIIHGIJIIJIIIJIGGHGJHHHHHGFFFFFFFDECCEEDDFEFEEEC_Mismatch_0_Sense_+_Library_PoolT
CACAGATGTTGTAGGCTTGGCTACAGAAAACCATCAAGTAAGACCTCCGTATTGATTAATGTAATCTAAGATTTTCTCTCAGAAATATATTAGT
>Frequency_1_QualityScore_FFHGHHHJJGGHIJJJGDFHIICGIJIHHIJJJJGIJJJJJJJJIJJJJJIHIIIIJJJIJJGHFHHGHFFFCBDDDDDDCCDDFEDDDBBDDD_Mismatch_0_Sense_+_Library_PoolT
CTGAAGATAGCCAACAAGAGAGTTTAAAAAATCTGATTTGTATTTGAACAAAGAAGGGATTTCATAATGGCGAAAGATTGTATATGTGGCCTGC
>Frequency_1_QualityScore_FAHGHDHIJGIIJJIGGGHICHGGIAGD;FFFHGFIHIGIC@>EHE>EBBDECCCAACBBDBBDBBBDDDDCDCDDB<B-<>@C@DC3+_Mismatch_0_Sense_+_Library_PoolT
GACGAGTCTGGGCCGATAGCAGTGGAAGAGTGGGATATCGTGATGGAGAATGAGATCGGGACGAATTCATCAGCGGGAGAATCAGTGCA
>Frequency_1_QualityScore_DDBFFFFGFFIFF<FH:C>D?9FFBGE)?FBDEFGFIEGID(=BFFIDFB<ABBBB@>>>6;?;?-;=@93<;>?9?3>>AA@(2>@_Mismatch_0_Sense_+_Library_PoolT
GTGGCCTGCAAAATGACTGGATGCTGGTGGAGATGGACGAGTCTGGGCCGATAGCAGTGGAAGAGTGGGATATCGTGATGGAGAATG
>Frequency_1_QualityScore_FFHHGHHJJJJJHJJJJIJJJJJJIIGHIIHGIJIIJJJJJJJJJJJIHJJJJJJJJJJHHHHHFF?DFCDCEDDDDDDDBDDDCCDDD@BDDC_Mismatch_0_Sense_+_Library_PoolT
AACAAAGAAGGGATTTCATAATGGCGAAAGATTGTATATGTGGCCTGCAAAATGACTGGATGCTGGTGGAGATGGACGAGTCTGGGCCGATAGC
>Frequency_1_QualityScore_:1CF?FFBEGI?9A+2CGFD8D9C):BFEF9B>FBF94??_Mismatch_1_Sense_+_Library_PoolT
GCGAAAGATTGTATCTGTGGCCTGCAAAATGACTGGATGC
>Frequency_1_QualityScore_FFHHHHHJJJJJJJJIJJIGHIJHGJJJJIJJJJIJJJJJJJJJJJJJIJJJJJJCGHGHHGFHFFFDDDCCDDDDDDDDDDDDDCDDCDDBD>_Mismatch_0_Sense_+_Library_PoolT
GATTTCATAATGGCGAAAGATTGTATATGTGGCCTGCAAAATGACTGGATGCTGGTGGAGATGGACGAGTCTGGGCCGATAGCAGTGGAAGAGT
>Frequency_1_QualityScore_FFHFHHGJJIJJJJIIJIIJFEHIIJIIIIJJJJJJIJJIJJJGIIJJJJJJIIJJJJIJJJHHHHHFFDFFEEEAEDA@ACDDCCD@=8?>:9_Mismatch_0_Sense_+_Library_PoolT
TTGTATTTGAACAAAGAAGGGATTTCATAATGGCGAAAGATTGTATATGTGGCCTGCAAAATGACTGGATGCTGGTGGAGATGGACGAGTCTGG
>Frequency_1_QualityScore_FFFHFHDIJIIIJJJJJIJIJJJJIIIHIJJJJGIEGHHHGHHFFFFEEEEECEDC_Mismatch_0_Sense_+_Library_PoolT
GGAGAATGAGATCGGGACGAATTCATCAGCGGGAGAATCAGTGCAAGCAGTTAGGA
>Frequency_1_QualityScore_FFHGGHHJJJJGGJIJJFHGIIIIJJJJJJGIJIJJJJJJJJJJJJIJJJBHIJIHHFHHFFFFFFEEEACEDDDDDDDDEDEDDDBDDDDDDD_Mismatch_0_Sense_+_Library_PoolT
ACCTAAGGCCGTGCTGGTGATCTTGCCCAGTTGCCAAGCTTCAGAACCCGTAGCTACCCATGATGTCAGCAACAAGAATATTGGGACAAACACA
>Frequency_1_QualityScore_FFHHHHHHHIJJIIJIJIIIIIIHFGIIJJJJJJIJJJIIJJJJJJJJIJJGHIJJJIHJJJHIJJJHHAEHFFFFFDEDECDDDDEEDDECDD_Mismatch_0_Sense_+_Library_PoolT
CAAGCAGTTAGGAAGAAAGAAGAGATAAATTTGGATTGCAATATGAAAACGTACTATGTTTGTCGTCCAGTGACCAAAGAGTTATTAGATAATT
>Frequency_1_QualityScore_FFHGGHHIJJJJJJJIJJJJJJJJJJJJJJJJJJIJJIIJIHIJJJJJJJJIJGIIGIIJIGHIGIIGHHHHHHFFFFFFFECEDEEDCDDCCD_Mismatch_0_Sense_+_Library_PoolT
AGAAGAGATAAATTTGGATTGCAATATGAAAACGTACTATGTTTGTCGTCCAGTGACCAAAGAGTTATTAGATAATTTGCTCAAGATGATAATG
>Frequency_1_QualityScore_FFHHHHHJJJIIIGGIIGHIJJGIJJJGIIGHIJ?FHHIIJJJJJGJIIJJIIGHIGGIGHIHHGHFFFFFFFFEECEEEEDDDDDDFFEEDC?_Mismatch_0_Sense_+_Library_PoolT
AAGGATAGATCCATCAACAAAACAAAAACTGAGGTGTTCTATTTGATGCTCATGATTCGATAGGATATTTATTTTCCATCTTTATCTATTCGAC
>Frequency_1_QualityScore_FFHHHHHJJJHIGIJJJJIHIIJJIIJFIIJJIJJJJIJIJIJJJIGHHHHHHFFFFFFEEEEDEEEDCCBABDDEFDCDEDDDDDDDDDCDDC_Mismatch_0_Sense_+_Library_PoolT
CATCAGCGGGAGAATCAGTGCAAGCAGTTAGGAAGAAAGAAGAGATAAATTTGGATTGCAATATGAAAACGTACTATGTTTGTCGTCCAGTGAC
>Frequency_1_QualityScore_FFHHHHHJJJJJJJJJIIJIGIHFHIE?GIIIJGGGIHJEGGIIJJJIJJJIGGGIFGI=CHACCEFDBAABD==@CDDDBBBB@BACCCCC4:_Mismatch_0_Sense_+_Library_PoolT
AAGGGATTTCATAATGGCGAAAGATTGTATATGTGGCCTGCAAAATGACTGGATGCTGGTGGAGATGGACGAGTCTGGGCCGATAGCAGTGGAA
>Frequency_1_QualityScore_FFHHHHHJJJJJJJJJJJJJJJJJJJJJJJJGIDGHIIJJJJJJJJHGIJJHIJIIJIIIIIIIIHHHHEFFFFEDEEEEEBDB?BBCDDDDDD_Mismatch_0_Sense_+_Library_PoolT
ATATAAGACCTCTGAAGATAGCCAACAAGAGAGTTTAAAAAATCTGATTTGTATTTGAACAAAGAAGGGATTTCATAATGGCGAAAGATTGTAT
>Frequency_1_QualityScore_FFHHHHHHIJHIJJJIGIIJJJJJJJJJJJJJJJJHIJJJJJ@FHFHHIIIHJJHHHHHGFFEFDBDDDCDDCDDCDDBD:>@BACCCDDCBCD_Mismatch_0_Sense_+_Library_PoolT
CGAAAGATTGTATATGTGGCCTGCAAAATGACTGGATGCTGGTGGAGATGGACGAGTCTGGGCCGATAGCAGTGGAAGAGTGGGATATCGTGAT
>Frequency_1_QualityScore_FFHHHHHJHIIJHHIJIJHJJJJJJIJJJJJJIJJJIJJJJJIJHIIGIEIJJJJJHHBDFFFEDDDBDDDDDDCDDDDDA@:ABDDCDDDDCB_Mismatch_0_Sense_+_Library_PoolT
GGCGAAAGATTGTATATGTGGCCTGCAAAATGACTGGATGCTGGTGGAGATGGACGAGTCTGGGCCGATAGCAGTGGAAGAGTGGGATATCGTG
>Frequency_1_QualityScore_FFHHHGHJJJJIIIIJJJJJJJJJJJJJJHIJIJIGJFGIJJGHIJHFHHHFFFFFEDEEEEDDDDDDDBDDDDDDEEDDDDDD@D@DDDDDDD_Mismatch_0_Sense_+_Library_PoolT
GGAGATGGACGAGTCTGGGCCGATAGCAGTGGAAGAGTGGGATATCGTGATGGAGAATGAGATCGGGACGAATTCATCAGCGGGAGAATCAGTG
>Frequency_1_QualityScore_FFHHHHHJJJJJJJJJJJJJJJIJIJJJJIJIJJJJJJJJJJJIJJJJJJJJIIGIIJJJJJJIJJJHHGHHHFFDFFFEEEEECEDDD_Mismatch_0_Sense_+_Library_PoolT
AATTTGGATTGCAATATGAAAACGTACTATGTTTGTCGTCCAGTGACCAAAGAGTTATTAGATAATTTGCTCAAGATGATAATGCCCAG
>Frequency_2_QualityScore_EEGHGHHIJJIIIIIIGIIIIIIJJIGIIIJJJJJJJJJJJIJFIIIJIJJJJJJJJGIIIJIJJIJIGGGGIJIIIGEEEGFFFFFFACCCCC_Mismatch_0_Sense_+_Library_PoolT
TGTTCTATTTGATGCTCATGATTCGATAGGATATTTATTTTCCATCTTTATCTATTCGACTTTTGTCAAACATATCACAGTTTATGTGGTGGTG
>Frequency_1_QualityScore_DFFHGHHJIJJIIJJIGIDIJJJIIIIJIJJIFIIIJIEAFFEGIJIIJI3BDEHGGHI<;DEEHCHEGB>BBDCEEEEAC@DDEDDCACDDCC_Mismatch_0_Sense_+_Library_PoolT
AGAATATTGGGACAAACACAGATGTTGTAGGCTTGGCTACAGAAAACCATCAAGCATGGAATTTGAACATCCCAATGCTAGTTTCTGATGGGAT
>Frequency_1_QualityScore_FFHHGHHJJJJIJJJJJJGGJJJJIIJJEHIIIGIIIFIDHFHGHGFDCDBDCDDCCDCDDBB>CBDBC<CDDCBDDCDCD?BDCDDCDDDDDD_Mismatch_0_Sense_+_Library_PoolC
GGCCTGCAAAATGACTGGATGCTGGTGGAGATGGACGAGTCTGGGCCGATAGCAGTGGAAGAGTGGGATATCGTGATGGAGAATGAGATCGGGA
>Frequency_1_QualityScore_FFHHHHHJIJJJIJJJJJJIJJJJJJJJJJJJJJJJJJJIJJJJJJJJJJJJJHIIIJJJJJJHHHHHHFFFFFDDDEEEDDDDDDDDDDDEDD_Mismatch_1_Sense_+_Library_PoolC
ATTAGATAATTTGCTCAAGATGATAATGCCCAGAAAACCTAAGGCCGTGCTGGTGATCTTGCCCATTTGCCAAGCTTCAGAACCCGTAGCTACC
>Frequency_1_QualityScore_FFHHGHHGIGIFGHFHIIGHFHBHIJI@HHIJJJJJIIGGIIIJJEIGJIIDIGHHHFHGBEFFFEECBCCCDDDD@BCDDDDEEDCD?A?ACD_Mismatch_0_Sense_+_Library_PoolC
AAAACCTAAGGCCGTGCTGGTGATCTTGCCCAGTTGCCAAGCTTCAGAACCCGTAGCTACCCATGATGTCAGCAACAAGAATATTGGGACAAAC
