# Supplementary material for: Differential Gene Expression Reveals Candidate Genes for Drought Stress Response in Abies alba (Pinaceae)
Source: PLoS One. 2015 Apr 29;10(4):e0124564. doi: 10.1371/journal.pone.0124564 (PMC4414588; doi:10.1371/journal.pone.0124564)
Supplement: S3 File — (GZ) [file pone.0124564.s003.gz › comp20216_c0_seq4 #or# comp20216_c0_seq8.fa]

>comp20216_c0_seq4 len=629 path=[1:0-166 168:167-177 2516:178-184 2523:185-186 2525:187-205 207:206-226 228:227-261 2603:262-266 268:267-298 2629:299-300 2631:301-334 1127:335-628] : sp|Q9FG13|CXE15_ARATH Probable carboxylesterase 15 OS=Arabidopsis thaliana GN=CXE15 PE=2 SV=1 e-value: 5e-16 blast score: 80.9
GACGGGGTCAGAGGTGGAGGGTTTTGTTAAGAAGGTGGATGGGATCTGGAGCATCTCTCTTCCCGTGGGGGCGGACAGAGACCACCCTTTTTCCAACCCAGTTGGACCCCGTTCTCCTGCTCTGTCGACTCTGGTGTATCCTCGAACGTTGGTATTTGTGGCGGAGAAGGATCTGTTGAGAGATCGGGGCATTTTGTATTACGAAGAGCTAAAGAAGGCGGGCAAAAATGCCGATTTGGTTGTGACGGAAGGCGAAGACCATGTCTTTCATCTCTTCAATCCGAAATCAGAGAATGCGGCCCCCATGTTGAAACGCATTTCGGATTTCATGCATTTCTCCCTCTGATCACTGTAACAACTCACGGAATCTTTCCCTATATATGAAGACCATATCCTCCAATTTCTGTATCTTTCTTTAGTTATTTACAGCTCGAATTGCCAGAATAGTTTACGCAGATCTTCTCCCACACGTTGCTGTTGTTTGTCATCCCCCAGTGATGCCTTTAGCGAAGAAATCCGTAATGGTTATGTCATCAAATCAATGAGACTTTGTTATTTGGTCATGTGCTTAAAATAAATTCGCCATATTATAGCAAACAAATTTCTATGAAGTTAAATGGGTTTTACCT
>comp20216_c0_seq8 len=621 path=[1398:0-218 1617:219-234 1633:235-253 2603:254-258 268:259-290 2629:291-292 2631:293-326 1127:327-620] : sp|Q9SX78|CXE2_ARATH Probable carboxylesterase 2 OS=Arabidopsis thaliana GN=CXE2 PE=2 SV=1 e-value: 2e-13 blast score: 72.4
ATGTGGAGAGTTTTAAAAAGTTGACGGATGCAATATGGAGCATCACTCTCCCCGTGGAGGTGGCTGACAAAGACCACCCATTTTCCAACCCAGTTGGACCCAGTTCACCCCCGCTCTCAGCTCTGGTGTATGGTCGAATGCTTGTATTTGTGGCAGAGAAGGATATGATGAGAGATCGGGGTATTTGGTACTATGAAGCTTTAAAGAAAGCAGGGAAAGATGCCCATTTGGTTATGACGGAAGGCGAAGACCACGTCTTTCATCTCTTCAATCCGAAATCAGAGAATGCGGCCCCCATGTTGAAACGCATTTCGGATTTCATGCATTTCTCCCTCTGATCACTGTAACAACTCACGGAATCTTTCCCTATATATGAAGACCATATCCTCCAATTTCTGTATCTTTCTTTAGTTATTTACAGCTCGAATTGCCAGAATAGTTTACGCAGATCTTCTCCCACACGTTGCTGTTGTTTGTCATCCCCCAGTGATGCCTTTAGCGAAGAAATCCGTAATGGTTATGTCATCAAATCAATGAGACTTTGTTATTTGGTCATGTGCTTAAAATAAATTCGCCATATTATAGCAAACAAATTTCTATGAAGTTAAATGGGTTTTACCT

>Frequency_3_QualityScore_FFGHHHHIJJJIJJJJJJJJJIJJJIHIJJJJIIJJJJJJJJJJJJJIIIHHIJIIHHHHGGFFDDCCDBCDDDDDDCDDBCCDDEEDEDDDDD_Mismatch_0_Sense_+_Library_PoolT
AGTTTACGCAGATCTTCTCCCACACGTTGCTGTTGTTTGTCATCCCCCAGTGATGCCTTTAGCGAAGAAATCCGTAATGGTTATGTCATCAAAT
>Frequency_3_QualityScore_FFHHHHHJIJJJJJJJJJJJJIJJJJJJJJHJJJJJJIJJJJJJJJJJIJIJJJJJJJIJJFGHGHIHFGFGGFFEDEDEEEDDBDDDDECDDE_Mismatch_0_Sense_+_Library_PoolT
CATTTCGGATTTCATGCATTTCTCCCTCTGATCACTGTAACAACTCACGGAATCTTTCCCTATATATGAAGACCATATCCTCCAATTTCTGTAT
>Frequency_2_QualityScore_FFHHHHHIJIIIIIJJJIGIIJJJIJHIJJJJJIJIJJJJIJIIJJJJJGHHGCEEEFFFFECEEEDDDBBCDDDDDCCCCCEEEEEDCCCCC?_Mismatch_1_Sense_+_Library_PoolT
GCCCCCCATGTTGAAACGCATTTCGGATTTCATGCATTTCTCCCTCTGATCACTGTAACAACTCACGGAATCTTTCCCTATATATGAAGACCAT
>Frequency_2_QualityScore_FFHHHHGIJJJJJJIIIIIIJJIJIJJJJIJIIJIJJIIHIIJJIIIJHIIJJIIJJJJJJJIIJHGHA?DFEECEEEDCCDDEEDDDDDBBA@_Mismatch_0_Sense_+_Library_PoolT
CTGTATCTTTCTTTAGTTATTTACAGCTCGAATTGCCAGAATAGTTTACGCAGATCTTCTCCCACACGTTGCTGTTGTTTGTCATCCCCCAGTG
>Frequency_2_QualityScore_FFHFEFHIJGIIIHIJIHIIIJJIIIJIIIJJIIIIIGIIGIHGIGIIGIGIIIIGIHHDGHHGGFEFECBEEEEDDCECCDCE;BCB=CCCCD_Mismatch_0_Sense_+_Library_PoolT
AACGCATTTCGGATTTCATGCATTTCTCCCTCTGATCACTGTAACAACTCACGGAATCTTTCCCTATATATGAAGACCATATCCTCCAATTTCT
>Frequency_2_QualityScore_FFHHHHHHIJJJJIJJJIJIIIIIIIIJJHIEGHIIIJJJJIJIJIIIJJIHIIHGEFFEEBEEEEEEEACCCDDDDDDDCDDDDDCDCCDEDE_Mismatch_0_Sense_+_Library_PoolT
CCACACGTTGCTGTTGTTTGTCATCCCCCAGTGATGCCTTTAGCGAAGAAATCCGTAATGGTTATGTCATCAAATCAATGAGACTTTGTTATTT
>Frequency_2_QualityScore_FFHHHHHJJJJJJJJJJJJJJJJJJJJJJJJJJJIJJJJJJJJJJJJIJJIIJJJJJIIIJIJJJJGIIGGGHFGGGGFFEEEEEECEEEEEEE_Mismatch_0_Sense_+_Library_PoolT
TTTCTCCCTCTGATCACTGTAACAACTCACGGAATCTTTCCCTATATATGAAGACCATATCCTCCAATTTCTGTATCTTTCTTTAGTTATTTAC
>Frequency_2_QualityScore_EDGGHHFIIIIIJJIIJJJJIIIJIIIJJIIIIIIIJJJIIJIIIIIJJIIJIIJHIIHIIJGIHJIHICGDFFFFFEEEEEDDCCACCCDDAC_Mismatch_0_Sense_+_Library_PoolT
GACCATATCCTCCAATTTCTGTATCTTTCTTTAGTTATTTACAGCTCGAATTGCCAGAATAGTTTACGCAGATCTTCTCCCACACGTTGCTGTT
>Frequency_2_QualityScore_EEHGHGGII?GIIIEHHHIHGIIIIIIIIIIIIIIIIIIIGIIEGIIIIEHEEGGGGHFGGGGEC?ACCACACCCCCACCC5;?9CCACCAACC_Mismatch_0_Sense_+_Library_PoolT
GCTCGAATTGCCAGAATAGTTTACGCAGATCTTCTCCCACACGTTGCTGTTGTTTGTCATCCCCCAGTGATGCCTTTAGCGAAGAAATCCGTAA
>Frequency_2_QualityScore_EDCCGHHJIJJJJJJJJIJJJJIIIJIIJIJJIJIJJIJIIIIIJHGIIIIIJGIJJGEGIGFFFFFEECEEEEEEECDCDDCDCDDCECCCDA_Mismatch_0_Sense_+_Library_PoolT
GTTGAAACGCATTTCGGATTTCATGCATTTCTCCCTCTGATCACTGTAACAACTCACGGAATCTTTCCCTATATATGAAGACCATATCCTCCAA
>Frequency_2_QualityScore_FFHHHHHJIIJJJJJJJJJJJJIJJJJJJIIJIIJJJJJJIIHIJJJJIIIJJIJJJJJJIIIIIHIIIGGIIIHHHFFDEEEEEEDDDDDDDD_Mismatch_0_Sense_+_Library_PoolT
TATATGAAGACCATATCCTCCAATTTCTGTATCTTTCTTTAGTTATTTACAGCTCGAATTGCCAGAATAGTTTACGCAGATCTTCTCCCACACG
>Frequency_1_QualityScore_FFHHHHHJJJJIJJJJIJJIJJJJJJJJJJJJJHIJJJJJIJJJJJJJJJJIIJIJHHHHHHHFBEBDFDF@DEEEDDDDDDEEDDDDDDDDDC_Mismatch_0_Sense_+_Library_PoolT
ACGCATTTCGGATTTCATGCATTTCTCCCTCTGATCACTGTAACAACTCACGGAATCTTTCCCTATATATGAAGACCATATCCTCCAATTTCTG
>Frequency_1_QualityScore_FFHHHHHIIJJJIIHHIGIIJJJJJGIFHIJJIJIGGIIJGHHIIGGIIIGIIJJBFGIHIJJJJJIHHHHHGEFDDDD>ADDCD@CCDBDDDC_Mismatch_0_Sense_+_Library_PoolT
TCCTCCAATTTCTGTATCTTTCTTTAGTTATTTACAGCTCGAATTGCCAGAATAGTTTACGCAGATCTTCTCCCACACGTTGCTGTTGTTTGTC
>Frequency_1_QualityScore_FFHHHHGIJJJJJJGIJGIHJJJJIJIIIIJJIJJJJJIJIIJEEIJJJJJIIJIGGHGEHFHHHFFFEDFFEEEEEEEDCDCDDECDDD>CC@_Mismatch_1_Sense_+_Library_PoolT
CAAACGCATTTCGGATTTCATGCATTTCTCCCTCTGATCACTGTAACAACTCACGGAATCTTTCCCTATATATGAAGACCATATCCTCCAATTT
>Frequency_1_QualityScore_FFHHHHHJJJFHIJJJJJJJJJIIJJIJJJJJJJJJJJJJJJJJJJJJJIJJJJJIIGIJJJJJJJJJJHIJJHHHGHHFFFFFFFDEEEDDDD_Mismatch_0_Sense_+_Library_PoolT
CTGATCACTGTAACAACTCACGGAATCTTTCCCTATATATGAAGACCATATCCTCCAATTTCTGTATCTTTCTTTAGTTATTTACAGCTCGAAT
>Frequency_1_QualityScore_FFHHGHHIGJIIFIJIIJJEGGIJJJIIIJJIGGGEHGIIJJIC@FHIGF@FIJIIHIHHHHFFFFFFDBCDBDCDDDDDDDDDDDCD9@_Mismatch_0_Sense_+_Library_PoolT
ATTTACAGCTCGAATTGCCAGAATAGTTTACGCAGATCTTCTCCCACACGTTGCTGTTGTTTGTCATCCCCCAGTGATGCCTTTAGCGAA
>Frequency_1_QualityScore_FFHGGFHJJJJJJJJJJGJJJJJIJJFIJIJIJJJJJIJIIIJJGIEHIJIJJIIHHIIIJJJJJGIBHIJGHHFFFFFEEEEEEDDDDBBDDD_Mismatch_0_Sense_+_Library_PoolT
GAAGACCATATCCTCCAATTTCTGTATCTTTCTTTAGTTATTTACAGCTCGAATTGCCAGAATAGTTTACGCAGATCTTCTCCCACACGTTGCT
>Frequency_1_QualityScore_FFHHHHHJJHJHIJJJJJJJJJJIJIJJIJJJJJJIJJJJJHHIJJJJJJJJJJJJJJHHHHHHFFFFFDEEEEFEDDDDDEDDDDD_Mismatch_0_Sense_+_Library_PoolT
TCATCCCCCAGTGATGCCTTTAGCGAAGAAATCCGTAATGGTTATGTCATCAAATCAATGAGACTTTGTTATTTGGTCATGTGCTTA
>Frequency_1_QualityScore_FFHHHHHJJJJJGJJJJJJIIIJIJJJHIIJIJJJJJJJJJJJJJIJJJJ_Mismatch_1_Sense_+_Library_PoolT
CTGTAACGACTCACGGAATCTTTCCCTATATATGAAGACCATATCCTCCA
>Frequency_1_QualityScore_FFHHHHHIJJJJJJJIIIJJJJJJGJJJHIJJJJIIIJIJJJJJJJJJJJJJJJJJJIJIJFIJJJIEGHHHFFDFFFFEEECEDCDEDEEEDF_Mismatch_0_Sense_+_Library_PoolT
TTTCGGATTTCATGCATTTCTCCCTCTGATCACTGTAACAACTCACGGAATCTTTCCCTATATATGAAGACCATATCCTCCAATTTCTGTATCT
>Frequency_1_QualityScore_FFHFDFHIGEEHIJIJJFGGII9CFGHCHGGGGGCGGGGIIIIIHGIIGGIGGIJEEDEGEEHE_Mismatch_0_Sense_+_Library_PoolT
GAGACTTTGTTATTTGGTCATGTGCTTAAAATAAATTCGCCATATTATAGCAAACAAATTTCTA
>Frequency_1_QualityScore_FFHGHHHJJJJJJIJJJIIJIIJIJJJJJJJIIFHIIJJJJJJHHHHFFFBCEEEEDDDDCDDDDDDDDDCDCCDDCC@CDCCCDCDDDDDDDD_Mismatch_2_Sense_+_Library_PoolT
TTCAATCCGAAATCTGAGAATGCGCCCCCCATGTTGAAACGCATTTCGGATTTCATGCATTTCTCCCTCTGATCACTGTAACAACTCACGGAAT
>Frequency_1_QualityScore_DDFHFBAHHIIIIBHGHIGGHHGCHDDFHGGGHHH@FABB?GFHIGBGHGGIIGHGGFEDHHIFGEEEHED:BEDDEDEECCCDDEDCD_Mismatch_0_Sense_+_Library_PoolT
TCGGATTTCATGCATTTCTCCCTCTGATCACTGTAACAACTCACGGAATCTTTCCCTATATATGAAGACCATATCCTCCAATTTCTGTA
>Frequency_1_QualityScore_FFHHHHHJJJJJJIJJJJJJJJIIJIJJJJJJJJJJJJJJJIIHHHHHHFFFFFFEEEEEEDCDDDDCDDDFEDDCBDDDDDDDDDDDDDDDDD_Mismatch_2_Sense_+_Library_PoolT
GAAATCTGAGAATGCGCCCCCCATGTTGAAACGCATTTCGGATTTCATGCATTTCTCCCTCTGATCACTGTAACAACTCACGGAATCTTTCCCT
>Frequency_1_QualityScore_FFHHHHGJJJJJJJJJJJJIJJJIJJJJJJJJJJJJJJJJJJJHIJJJIJJJJJJJJJJJJGIJJIJJIHIHIHHHHFDFDEEEEEDDDDDDDD_Mismatch_0_Sense_+_Library_PoolT
ATATATGAAGACCATATCCTCCAATTTCTGTATCTTTCTTTAGTTATTTACAGCTCGAATTGCCAGAATAGTTTACGCAGATCTTCTCCCACAC
>Frequency_1_QualityScore_FFHHGHHJJIJJJJJJJJIJJJJIIJIJJJJJJJJJJJJJJJJJJJJIJJJJJJIIJJJJJ_Mismatch_0_Sense_+_Library_PoolT
ATGAAGACCATATCCTCCAATTTCTGTATCTTTCTTTAGTTATTTACAGCTCGAATTGCCA
>Frequency_1_QualityScore_FFHHHHHJJJJJJJJJJJJJJIJJJJJJJJHIJJJJJJJJJJIJIIJIIJJJJHHHHEFFDFFEEFEEEEDDDDDDDDDDDDDDDDDCDDEDDE_Mismatch_0_Sense_+_Library_PoolT
CACACGTTGCTGTTGTTTGTCATCCCCCAGTGATGCCTTTAGCGAAGAAATCCGTAATGGTTATGTCATCAAATCAATGAGACTTTGTTATTTG
>Frequency_1_QualityScore_FFHHHHHJJJJJJJJJJJJJJJJJIIIIJIIJJJIIJIJJJJJJJJJJJJEIIJJGJIJIJIIIIJJHHEHHFFFFFFEEEEEDEFEEEFDDDD_Mismatch_0_Sense_+_Library_PoolT
GATTTCATGCATTTCTCCCTCTGATCACTGTAACAACTCACGGAATCTTTCCCTATATATGAAGACCATATCCTCCAATTTCTGTATCTTTCTT
>Frequency_1_QualityScore_FFHHHHHJJJJJJJJJJIJJJJJJJJJIJJJJJJJJJIIJIJJJJEHIHIIIJJHHHFFFFDEEEEEEDCDEEFFEEDDDDDDDDDEEDDDACD_Mismatch_0_Sense_+_Library_PoolT
TGAAACGCATTTCGGATTTCATGCATTTCTCCCTCTGATCACTGTAACAACTCACGGAATCTTTCCCTATATATGAAGACCATATCCTCCAATT
>Frequency_1_QualityScore_DDFFHFDGIEAFHICG@DGE@BFH@GGB;8@7CGD@GEHDA=AA?CDFDFFCDCE>;B_Mismatch_1_Sense_+_Library_PoolT
CGCCCCCCATGTTGAAACGCATTTCGGATTTCATGCATTTCTCCCTCTGATCACTGTA
>Frequency_1_QualityScore_DFHHHHHJJJJJJJJJJJJJJJJJJJJIJJJJJJJJJJJJJJJJIIJJJIJJJJJJJJJJJJJJEIJJJHHHHHHHHFFFFFFFEEEEEEFEDD_Mismatch_0_Sense_+_Library_PoolT
TCTCCCTCTGATCACTGTAACAACTCACGGAATCTTTCCCTATATATGAAGACCATATCCTCCAATTTCTGTATCTTTCTTTAGTTATTTACAG
>Frequency_1_QualityScore_FFHHHHHJJJJJGIIJJJIIIJJJJJJJJJJJJJJJJHHGHHHHFFFFFEEEEEEDDDDDDDDDDDDDDDDDDDDDDDDDDDDCDEDEEEDDDD_Mismatch_1_Sense_+_Library_PoolT
TGCGCCCCCCATGTTGAAACGCATTTCGGATTTCATGCATTTCTCCCTCTGATCACTGTAACAACTCACGGAATCTTTCCCTATATATGAAGAC
>Frequency_1_QualityScore_FFHHHHHJJIIJJJJJJJJJJIIJJJJJIIJJJJIIJIJIJJJJHIJJJIHHGHHFFFFFFEEDDDBDCCCFDDDDDDDDDDD>B<CDDDDDDD_Mismatch_0_Sense_+_Library_PoolT
AGCTCGAATTGCCAGAATAGTTTACGCAGATCTTCTCCCACACGTTGCTGTTGTTTGTCATCCCCCAGTGATGCCTTTAGCGAAGAAATCCGTA
>Frequency_1_QualityScore_FFHHHHHJJJJJJJJJJJJJJIJJJJJHIJJJJJJJIIJIJIIIJJJJFIJIJGIJIJJJJIIJIIGIGHIIGGGHGHHDFF_Mismatch_0_Sense_+_Library_PoolT
TCAAATCAATGAGACTTTGTTATTTGGTCATGTGCTTAAAATAAATTCGCCATATTATAGCAAACAAATTTCTATGAAGTTA
>Frequency_1_QualityScore_FFHHHHHJJJJJIIJJJIJJIJJJJJJJJJIJJJJJJJJJJHHHHF?EDEEEEEEDEEDEEDDDDDDDDCCDDDDCEEDDCDDDDDDDBBDCDD_Mismatch_2_Sense_+_Library_PoolT
AATCCGAAATCTGAGAATGCGCCCCCCATGTTGAAACGCATTTCGGATTTCATGCATTTCTCCCTCTGATCACTGTAACAACTCACGGAATCTT
>Frequency_1_QualityScore_FFHHHHHJJJJJJJJJJJJJJJJJJJGJJJJJJJIJJJJJJJJJIIJJJJIJIJJJJJJIGIJJJJJJHEHHHHHHFFFFDFDEEEFDCEDDDD_Mismatch_0_Sense_+_Library_PoolT
CCTCTGATCACTGTAACAACTCACGGAATCTTTCCCTATATATGAAGACCATATCCTCCAATTTCTGTATCTTTCTTTAGTTATTTACAGCTCG
>Frequency_1_QualityScore_@?DHHHDGI<3AEH<EHHF@F@DA<A?G<DEE?DDF;FEBFEHIE@FHC@@=A7?E:==;B>?@CCC@@;>AACC38;B3>??@3:52<@?C_Mismatch_0_Sense_+_Library_PoolT
GAATTGCCAGAATAGTTTACGCAGATCTTCTCCCACACGTTGCTGTTGTTTGTCATCCCCCAGTGATGCCTTTAGCGAAGAAATCCGTAATG
>Frequency_1_QualityScore_DDHHGHHIIIII@IHHIICHEGIIGIIIIIGHIGHIIIBFGIIEGGGIEHIIGIGGDGGIIIAEEHFFD?@;ACEEEEEDDDDDBBCDD@CDCD_Mismatch_0_Sense_+_Library_PoolT
CTTTCTTTAGTTATTTACAGCTCGAATTGCCAGAATAGTTTACGCAGATCTTCTCCCACACGTTGCTGTTGTTTGTCATCCCCCAGTGATGCCT
>Frequency_1_QualityScore_8D?FB?::++@FFADE?AF3EG4E311*??18B0@9*9999??BF@FE@866;7777=???=67@;BB;;<?555@35,(5:5@>>=B>.9AB:_Mismatch_1_Sense_+_Library_PoolT
ATTACAGCTCGAATTGCCAGAATAGTTTACGCAGATCTTCTCCCACACGTTGCTGTTGTTTGTCATCCCCCAGTGATGCCTTTAGCGAAGAAAT
>Frequency_1_QualityScore_FFHHHHHJJJJJIIJJJJJJJJJJJJJJIJJIJJJJJJHHHHHFFDDEEEEDDDDEDEEDDDDDDDDEDECDDDEECCDDDDDDDDDDDCDDDD_Mismatch_2_Sense_+_Library_PoolT
TCCGAAATCTGAGAATGCGCCCCCCATGTTGAAACGCATTTCGGATTTCATGCATTTCTCCCTCTGATCACTGTAACAACTCACGGAATCTTTC
>Frequency_1_QualityScore_DDFFDC:F<G32CH?:<43<CCHC@<FHE??GDFGIFD>CG?_Mismatch_0_Sense_+_Library_PoolT
GTCATCAAATCAATGAGACTTTGTTATTTGGTCATGTGCTTA
>Frequency_1_QualityScore_FFHHHHGJJJJEHIJJIJJJJJJJJJIIJJJIGIIIJJJJJJJJJIIJJJJJJ@HCHHHIJGIJIIJIGEHHHHFFF_Mismatch_2_Sense_+_Library_PoolT
GCATTTCTCCCTCTGATCACTGTAACAACTCACGGAATCTTTCCCTATATATGAAGACCATATCCTCCAATTTCTTA
>Frequency_1_QualityScore_FFHGHHHJJJIJJJJJJIJJJJJJJIJJJJJJJJJJJJHIJIJIJIJJIGGGIEEGGGG>GIGHHJFGCB@EEFHF:@DDEEEEEE_Mismatch_0_Sense_+_Library_PoolT
TGAAGACCATATCCTCCAATTTCTGTATCTTTCTTTAGTTATTTACAGCTCGAATTGCCAGAATAGTTTACGCAGATCTTCTCCCA
>Frequency_1_QualityScore_FFHHHHHIJJJJJJJJJJIJJJJIIHIJJJJJIJJJJJJJHIIJIIJJJHHHHHFFDDEDDDDDDDDDDC@@CDDDEEDDDDDDDDDDCACDDC_Mismatch_0_Sense_+_Library_PoolT
GATCTTCTCCCACACGTTGCTGTTGTTTGTCATCCCCCAGTGATGCCTTTAGCGAAGAAATCCGTAATGGTTATGTCATCAAATCAATGAGACT
>Frequency_1_QualityScore_FFHHHHHJJJJJJJJJJJJJHIJJJJJJJJJJIJJJJJJJJJJJIJJJJJIIHHHHHHHFFFFFFEDEEEEDDDDDDDDD_Mismatch_0_Sense_+_Library_PoolT
TGTTGTTTGTCATCCCCCAGTGATGCCTTTAGCGAAGAAATCCGTAATGGTTATGTCATCAAATCAATGAGACTTTGTTA
>Frequency_1_QualityScore_FFHHHHHJJJIJJJJJJIJJJJJIJIJJJJJIJJJJJJJJIJJJJGJIGIJJJJJJIIJJIIIGII_Mismatch_0_Sense_+_Library_PoolT
GTCATCAAATCAATGAGACTTTGTTATTTGGTCATGTGCTTAAAATAAATTCGCCATATTATAGCA
>Frequency_1_QualityScore_FFHHHHHJJJJJJJJJIJJJJJJJJGJJJJJJJJJJJJIJJJJJJGGIJJJJJJJIJJJJHHHHHHFFFFEFEEFFDEDEDDDDDDDDDDDDCD_Mismatch_0_Sense_+_Library_PoolT
TTGAAACGCATTTCGGATTTCATGCATTTCTCCCTCTGATCACTGTAACAACTCACGGAATCTTTCCCTATATATGAAGACCATATCCTCCAAT
>Frequency_1_QualityScore_FFHHHHHJJJJJJJJJJJHIJJJJJJJJJJJJJJIJJJJJJJIJJIJJJJJJJJJJIGJJIIJJJGHHHHEHHFFDFFFFEEEEEEEDDDDFDD_Mismatch_0_Sense_+_Library_PoolT
TTCTCCCTCTGATCACTGTAACAACTCACGGAATCTTTCCCTATATATGAAGACCATATCCTCCAATTTCTGTATCTTTCTTTAGTTATTTACA
>Frequency_1_QualityScore_FFHHFHHJFBGIIJJJJJJJJJJIGIJJJJJJJJJIGIHIGIHHHIJJJJCHGIIFEGGIIHHGFEEDFFF=@ECEDCEDDADDDDCCA@CDC@_Mismatch_0_Sense_+_Library_PoolT
CGCATTTCGGATTTCATGCATTTCTCCCTCTGATCACTGTAACAACTCACGGAATCTTTCCCTATATATGAAGACCATATCCTCCAATTTCTGT
>Frequency_1_QualityScore_FFHHHHHJJJJHJJJJJJJJJJJJJJJJJHIJJJJJJIJJJJJIJJJJJJJJJHHHFFFBDFEEEEEEECDDDDDDDDDDDDDDDDDDD_Mismatch_0_Sense_+_Library_PoolT
ACACGTTGCTGTTGTTTGTCATCCCCCAGTGATGCCTTTAGCGAAGAAATCCGTAATGGTTATGTCATCAAATCAATGAGACTTTGTTA
>Frequency_1_QualityScore_FFHGHHHJJJJJIJJJJJJJJJJJJJJJJIJJJIJJJJJIIJJJGIGHIJJIJIJIJJIIJJJIIIGHGDGIDHIIHGHFFEEEEEEDDDDDBD_Mismatch_0_Sense_+_Library_PoolT
TATATATGAAGACCATATCCTCCAATTTCTGTATCTTTCTTTAGTTATTTACAGCTCGAATTGCCAGAATAGTTTACGCAGATCTTCTCCCACA
>Frequency_1_QualityScore_FFHHHHHJJJJJJJJJIJJJGJJJIJJJJJJIJJJJJIJJIJJJJJJJGIIIJJJJJJJJJJJIIJIGIHJHHHHGGGFFFFFFFCEEEEEEDD_Mismatch_0_Sense_+_Library_PoolT
ATGCATTTCTCCCTCTGATCACTGTAACAACTCACGGAATCTTTCCCTATATATGAAGACCATATCCTCCAATTTCTGTATCTTTCTTTAGTTA
>Frequency_1_QualityScore_FFHHHHHJJJJJJGIJJJJJJJJJJJIIJJJJJJJJJJIJJJHIJJJIJJJGJIIHHHFFFFFFFFEEEDEEEDEDDDDDCDDDEEDDD_Mismatch_0_Sense_+_Library_PoolT
AAACGCATTTCGGATTTCATGCATTTCTCCCTCTGATCACTGTAACAACTCACGGAATCTTTCCCTATATATGAAGACCATATCCTCCA
>Frequency_1_QualityScore_FFHHHHHJJJJJIJJJJJJJJJJIJJJJJJJJJJJJJJJJIJJJJJHHIJJJJJJIJJJIJIJJJJJHHEBDDFEEEEDEDDDDDEEDDDDDBD_Mismatch_0_Sense_+_Library_PoolT
TTCTGTATCTTTCTTTAGTTATTTACAGCTCGAATTGCCAGAATAGTTTACGCAGATCTTCTCCCACACGTTGCTGTTGTTTGTCATCCCCCAG
>Frequency_1_QualityScore_FFHHHHHJJJJJJJJJJJJJJJJIJJJJJJJJJJIJJJJJJJHHHHHHHFFFFFEEEEEEDDDDDDCCDBCDDDDCDDDCDDDDDDDDCDDEDE_Mismatch_1_Sense_+_Library_PoolT
GAGAATGCGCCCCCCATGTTGAAACGCATTTCGGATTTCATGCATTTCTCCCTCTGATCACTGTAACAACTCACGGAATCTTTCCCTATATATG
>Frequency_1_QualityScore_FFHHHHHJCHJHIJIJJEIIFIEGHHIIIIIGIIIIDGGGGIJIGHGFHGFFFFFEEDCCCEDDDDDECCCBCDDCDDDD(:ACACCDDDCDDE_Mismatch_2_Sense_+_Library_PoolT
CTGAGAATGCGCCCCCCATGTTGAAACGCATTTCGGATTTCATGCATTTCTCCCTCTGATCACTGTAACAACTCACGGAATCTTTCCCTATATA
>Frequency_1_QualityScore_FDADABHGGEGIGIIJGFHIIHAGHGHIIIGHBGIHGDGGGFIIE@G<FGH@BF=GIJFG_Mismatch_0_Sense_+_Library_PoolT
GAAGACCATATCCTCCAATTTCTGTATCTTTCTTTAGTTATTTACAGCTCGAATTGCCAG
>Frequency_1_QualityScore_FFHHHHHJJJJJJJJJJJJJIJJJIJJJJJJJIJJJJJJJJJJJIIJJJJJIJJJIJIIJJJIJIIIJIGHJEHHHHGFF_Mismatch_0_Sense_+_Library_PoolT
TATATATGAAGACCATATCCTCCAATTTCTGTATCTTTCTTTAGTTATTTACAGCTCGAATTGCCAGAATAGTTTACGCA
>Frequency_1_QualityScore_FFHHHHHJJJJJJIJJIIJJJJJIJJJJJJJJJJJJJGJJJHGHFFFFFFFEEEEEEEDDDDDDDEDEDCDDFEDDDDDDDDDDDDDDDDDDDD_Mismatch_2_Sense_+_Library_PoolT
CGAAATCTGAGAATGCGCCCCCCATGTTGAAACGCATTTCGGATTTCATGCATTTCTCCCTCTGATCACTGTAACAACTCACGGAATCTTTCCC
>Frequency_1_QualityScore_DDHGHHDHIHIIHIIGIIIIJIGIJGIJJJJJJJJJJJIGIIJJIJGDGHFIFHHHHHHFFFFFEDDD?=@CDDDDDDDDDEFEEEECCCDCDC_Mismatch_1_Sense_+_Library_PoolT
CCCCCCATGTTGAAACGCATTTCGGATTTCATGCATTTCTCCCTCTGATCACTGTAACAACTCACGGAATCTTTCCCTATATATGAAGACCATA
>Frequency_1_QualityScore_FFHHHHHJJJJJIIJIJJJJJIGGHIJJJJJJJIGHIGIIJIJJJIGHHIIJGIJJGJJJJJJJJIIIGGHGHHHHHHFFFEEDEECDDDCDDD_Mismatch_0_Sense_+_Library_PoolT
AACAACTCACGGAATCTTTCCCTATATATGAAGACCATATCCTCCAATTTCTGTATCTTTCTTTAGTTATTTACAGCTCGAATTGCCAGAATAG
>Frequency_1_QualityScore_FFHHHHHJJJJJJJJJIJJIIJIIJJJJJJJJJJJJJJIGIJJJJIJJJJJJJIJJJGIFHIJJIJGIIGGIHFGFFDFFEEBEEED@DEDCDD_Mismatch_0_Sense_+_Library_PoolT
CACGGAATCTTTCCCTATATATGAAGACCATATCCTCCAATTTCTGTATCTTTCTTTAGTTATTTACAGCTCGAATTGCCAGAATAGTTTACGC
>Frequency_1_QualityScore_FFHGFHFIJJJIJIIIIJJIJICGHIJIJJJJJJIJGIJJJJJJJJGHGHIJGIHHGHHHFFFFFFFEDACCEDDDDDDCDDDDEEDDDDDDCC_Mismatch_1_Sense_+_Library_PoolT
GTTGTTGTTTGTCATCCCCCAGTGATGCCTTTAGCGAAGAAATCCGTAATGGTTATGTCATCAAATCAATGAGACTTTGTTATTTGGTCATGTG
>Frequency_1_QualityScore_FFBHDHDIJEHIJIGIGGCHGIGGIIIJIIIIIGIFIJJGIJJJJIJIIIGGHIIFHHEHHDFEFAACECEABBDBCD>@>CCCDCDDDBB@BD_Mismatch_0_Sense_+_Library_PoolT
TTATTTACAGCTCGAATTGCCAGAATAGTTTACGCAGATCTTCTCCCACACGTTGCTGTTGTTTGTCATCCCCCAGTGATGCCTTTAGCGAAGA
>Frequency_1_QualityScore_DDHDFCCGHBGIIEAIHGBHFGCGHGIFEHDCGGCCCDFEDHGEHIIIIIIIIIIGH_Mismatch_1_Sense_+_Library_PoolT
TTATGTCATCAAATCAATGAGACTTTGTTATTTGGTCATGTGCTTAAAATAAATTCA
>Frequency_1_QualityScore_FFHHHHGIIIIJJIIJGHHIIGIJHIIJEIIJJJJJJIEIGIGHEHJDGEHGIIIDEHHAEHFDEFDF@CCCEEEDDDEDEEDDDDC>>>@>CC_Mismatch_1_Sense_+_Library_PoolT
TTGTTTGTCATCCCCCAGTGATGCCTTTAGCGAAGAAATCCGTAATGGTTATGTCATCAAATCAATGAGACTTTGTTATTTGGTCATGTGCCTA
>Frequency_1_QualityScore_FFHHHHHJJJJJJJJIJJJJJJJHIJJIJJJJJJJJJJJIJJJIJFGIHIJJIJJJJGIIIIHHHFFFFDEDEEEECDDEEFDECDDDDDDCDC_Mismatch_0_Sense_+_Library_PoolT
CCCCATGTTGAAACGCATTTCGGATTTCATGCATTTCTCCCTCTGATCACTGTAACAACTCACGGAATCTTTCCCTATATATGAAGACCATATC
>Frequency_1_QualityScore_FFHHHHHJIGIIIJJJIJJJJJIIIJIJJJJJIJJJJJJJJJJJJJJJJJGIJIJJJJJJJJJJJJJIICEHHFHDEFFFCFEEEDDDDDDDED_Mismatch_0_Sense_+_Library_PoolT
TCTTTCCCTATATATGAAGACCATATCCTCCAATTTCTGTATCTTTCTTTAGTTATTTACAGCTCGAATTGCCAGAATAGTTTACGCAGATCTT
>Frequency_1_QualityScore_FFGHH?DIIJIIIJJIIGEHH9DHGIGIGIGGIIEHIJIJJJJIEGIGIIIHFHHFFF@CEEEEEDCCDC<@BDDBDDDDDDB<BDDCACCCDC_Mismatch_0_Sense_+_Library_PoolT
GCCAGAATAGTTTACGCAGATCTTCTCCCACACGTTGCTGTTGTTTGTCATCCCCCAGTGATGCCTTTAGCGAAGAAATCCGTAATGGTTATGT
>Frequency_1_QualityScore_FFHHHHHIJJJJJJJJFIJJJJJIJGJJJJJJJJJJJJJJJJJJJJJJJJJJJJJIJHIJJJJJJJJJIHHHHHHHFFFFFFFEDEEEEEDDEE_Mismatch_0_Sense_+_Library_PoolT
TGCATTTCTCCCTCTGATCACTGTAACAACTCACGGAATCTTTCCCTATATATGAAGACCATATCCTCCAATTTCTGTATCTTTCTTTAGTTAT
>Frequency_1_QualityScore_FFHHHHHJJJJJJJJJJJJJGIJJJJJJJJJJJJJJJJJJJJJJJJJJJJJIJIJJIJJJJJHHHHFFFDFFFEDEEEEEDDDDDDDDDDDEED_Mismatch_0_Sense_+_Library_PoolT
CATGTTGAAACGCATTTCGGATTTCATGCATTTCTCCCTCTGATCACTGTAACAACTCACGGAATCTTTCCCTATATATGAAGACCATATCCTC
>Frequency_1_QualityScore_>D?CFDF@:A?AFI<H9FE@?FGDEAGI9<EGAHF>9FFDAGE6B?@F3BCB<C).8=5DBD?24=A_Mismatch_0_Sense_+_Library_PoolT
TTTCTTTAGTTATTTACAGCTCGAATTGCCAGAATAGTTTACGCAGATCTTCTCCCACACGTTGCTG
>Frequency_1_QualityScore_FFHHHHGJJJJJJJJJJJJJJJIJJJJGIJJIIIJJJJJJGIJJJHHFHHDDFFFFEEEDCDDDDDDDDDBDDDDCDDDCCCCDEDECDACCCD_Mismatch_1_Sense_+_Library_PoolT
CGCCCCCCATGTTGAAACGCATTTCGGATTTCATGCATTTCTCCCTCTGATCACTGTAACAACTCACGGAATCTTTCCCTATATATGAAGACCA
>Frequency_1_QualityScore_FFHHHHHIJJJJJJJJIJJJJIIJJJJJJJJJJJJJJJJJJJJJJIJJJJJIIJJHHHHHFFFFFDDCDDDDEDDDDDDDDDD?@DBDDDDDDD_Mismatch_0_Sense_+_Library_PoolT
CAGCTCGAATTGCCAGAATAGTTTACGCAGATCTTCTCCCACACGTTGCTGTTGTTTGTCATCCCCCAGTGATGCCTTTAGCGAAGAAATCCGT
>Frequency_1_QualityScore_FFHHGGHJJJJJJGIHIIGHGIJJIJJIJJJJJJIIIJJJIJGIJJJIJJIJGIEIEHFFFFCEED@BB?CDCCDDDEEEFDCDDDDDDDDCDD_Mismatch_0_Sense_+_Library_PoolT
CAGATCTTCTCCCACACGTTGCTGTTGTTTGTCATCCCCCAGTGATGCCTTTAGCGAAGAAATCCGTAATGGTTATGTCATCAAATCAATGAGA
>Frequency_1_QualityScore_FFHHHHHJIJJJJJJJJJJIJJJJJJJJIJJJJJJJJJJIJJJJJJJHHJJIJJJJJJJJIJJJJJJJJJHHHHGHHHFFFFFFEEEEEECEDD_Mismatch_0_Sense_+_Library_PoolT
TCCCTCTGATCACTGTAACAACTCACGGAATCTTTCCCTATATATGAAGACCATATCCTCCAATTTCTGTATCTTTCTTTAGTTATTTACAGCT
>Frequency_1_QualityScore_FFHHDHFGIFHJJIIGIIJIJDHGHJIJJJJJJ@FHHIJIIHGEFHIGGCCAFHEHIJEHFHFHHFFFE_Mismatch_0_Sense_+_Library_PoolT
ATCCCCCAGTGATGCCTTTAGCGAAGAAATCCGTAATGGTTATGTCATCAAATCAATGAGACTTTGTTA
>Frequency_1_QualityScore_ADHHHGGGHGIIIIIHIIBGHHIIDHIGGGGEHIIHIGHGCGGIIIFHBGHIIGIIIHIIHB<=FGFGA@ECCH@HCEEEDDDB_Mismatch_0_Sense_+_Library_PoolT
TCCCTATATATGAAGACCATATCCTCCAATTTCTGTATCTTTCTTTAGTTATTTACAGCTCGAATTGCCAGAATAGTTTACGCA
>Frequency_1_QualityScore_FFHHHHHJJJJJJJJJJJIJIGIIIJJJIJJJJHIHJIJJJIIJJJJJIJJGIJIGIIJJJCFHJGIJIEGEEFFFFFFEE_Mismatch_0_Sense_+_Library_PoolT
ACCATATCCTCCAATTTCTGTATCTTTCTTTAGTTATTTACAGCTCGAATTGCCAGAATAGTTTACGCAGATCTTCTCCCA
>Frequency_1_QualityScore_FFHHHHHJJJJJIJJJJJJJIJIJIDIJJJJJJJJJJJIJJJJIIJJJJJIGJJJJJIJGIJJJJJJIHHHHHHHHFFFDEDFEEEEEEDDDDD_Mismatch_0_Sense_+_Library_PoolT
CTCTGATCACTGTAACAACTCACGGAATCTTTCCCTATATATGAAGACCATATCCTCCAATTTCTGTATCTTTCTTTAGTTATTTACAGCTCGA
>Frequency_1_QualityScore_EFHFGHGJJIIGIIJIJGJGIJJJJIIIGIHIIJJJJIIIIIGIFIIJJJIHDGGHIIHHHJGGJJJIGCEHHGHF@CDDDDE?BDDDADDDDD_Mismatch_0_Sense_+_Library_PoolT
ATATCCTCCAATTTCTGTATCTTTCTTTAGTTATTTACAGCTCGAATTGCCAGAATAGTTTACGCAGATCTTCTCCCACACGTTGCTGTTGTTT
>Frequency_1_QualityScore_FFHHHHHJJJJJJJJJGIFHHJJIJJJJJJJJJJIJGJJJJJHIIJJJGHIIJIJJJHHGHHHFFFFDFEEEEEECDDEDEFDDDDDDEDDDDD_Mismatch_0_Sense_+_Library_PoolT
TTGTTTGTCATCCCCCAGTGATGCCTTTAGCGAAGAAATCCGTAATGGTTATGTCATCAAATCAATGAGACTTTGTTATTTGGTCATGTGCTTA
>Frequency_1_QualityScore_FFHHHHHJJJJJJJJJJJIJJJIJJJIJHHJJJJJIIJJJJJJIJJJJJJJHIHJIIJJJJJJJJJJJHHHHHHHFFFDDEEDDDDDDDDDDDD_Mismatch_0_Sense_+_Library_PoolT
ATCCTCCAATTTCTGTATCTTTCTTTAGTTATTTACAGCTCGAATTGCCAGAATAGTTTACGCAGATCTTCTCCCACACGTTGCTGTTGTTTGT
>Frequency_1_QualityScore_FFHHHHHJJJJJJJJJJJJJJJJJJJJJJIJJJJJJJJJJJJ_Mismatch_1_Sense_+_Library_PoolT
CCTCACGGAATCTTTCCCTATATATGAAGACCATATCCTCCA
>Frequency_1_QualityScore_FFHHHHFIIJIJJIJJJJJJJJGJ@GHHGGGIJDIJJJJJJJJIIHJJJJIJJIJGHGEHFHHHHFFF=;>ACEDECBDDBBCCCCCCC>:@_Mismatch_0_Sense_+_Library_PoolT
CTTTAGTTATTTACAGCTCGAATTGCCAGAATAGTTTACGCAGATCTTCTCCCACACGTTGCTGTTGTTTGTCATCCCCCAGTGATGCCTTT
>Frequency_1_QualityScore_FFFFHHHJJFHHIIIIJJEHIJGHHIIJJJIHIIGJJIIHGGGIIIJJJJJIHGGIJJIJJHHIIIJHHHHHGFFFFFEEDDEEE?CDDDEDDC_Mismatch_0_Sense_+_Library_PoolT
GCATTTCGGATTTCATGCATTTCTCCCTCTGATCACTGTAACAACTCACGGAATCTTTCCCTATATATGAAGACCATATCCTCCAATTTCTGTA
>Frequency_1_QualityScore_FFHHHHHJJJJJJJJJJIJJJJJJJJJJIJJJJJJJJJJJJJIIIFIJJJJJJJIJJJJIJJJJJJJIJIJIHHHEHFFFFFFF_Mismatch_0_Sense_+_Library_PoolT
TTTCATGCATTTCTCCCTCTGATCACTGTAACAACTCACGGAATCTTTCCCTATATATGAAGACCATATCCTCCAATTTCTGTA
>Frequency_1_QualityScore_FFHHHHHJJJJJJJJJJJJJJJJJJJJJJJJJJIJJJIJJJJJJJJJIJJIJJIJIJIJJIJJJEHJJHHGHHIJHGHCHHHEFDCDDDCECDD_Mismatch_0_Sense_+_Library_PoolT
TTTCCCTATATATGAAGACCATATCCTCCAATTTCTGTATCTTTCTTTAGTTATTTACAGCTCGAATTGCCAGAATAGTTTACGCAGATCTTCT
>Frequency_1_QualityScore_FFHHHHHJJJJJJJJJJJJJJJJJIJIJJJJIJJJJJJJJJJJJJJJJJJJJJJJIJJJHHHHGHFFFFDEEEEDDDBDCDDEDDDDDDDDDD9_Mismatch_0_Sense_+_Library_PoolT
TAGTTATTTACAGCTCGAATTGCCAGAATAGTTTACGCAGATCTTCTCCCACACGTTGCTGTTGTTTGTCATCCCCCAGTGATGCCTTTAGCGA
>Frequency_1_QualityScore_FFHHHHHJJIJJJIJJJJJJIJJJIJJIJIJJJJJJJJJJJJHHHHHFFFEFFEEEDCEEDDDDDDDD@@BDDDDDDDDDDCDDDEEEDEDDDD_Mismatch_1_Sense_+_Library_PoolT
GCGCCCCCCATGTTGAAACGCATTTCGGATTTCATGCATTTCTCCCTCTGATCACTGTAACAACTCACGGAATCTTTCCCTATATATGAAGACC
>Frequency_1_QualityScore_FFHHHHHJJJJIJJJJJJIJIIJJGIJJJJJJJIJJJJJJJJJIJJJJIIJGIIJIIJJIIIJJJIJJIIJJHHHFFFFFDEECEDDDCCDDED_Mismatch_0_Sense_+_Library_PoolT
CTCACGGAATCTTTCCCTATATATGAAGACCATATCCTCCAATTTCTGTATCTTTCTTTAGTTATTTACAGCTCGAATTGCCAGAATAGTTTAC
>Frequency_1_QualityScore_FFHHHHHJIJJJIJJJJJJGIJJJJJJIJJIIHIJJJJHIJJJJJJJJJJJJIJIIGHFHHHHFFFFFFCDDDBDDDDDDBDBDDDCCDDDEEE_Mismatch_0_Sense_+_Library_PoolT
CAGAATAGTTTACGCAGATCTTCTCCCACACGTTGCTGTTGTTTGTCATCCCCCAGTGATGCCTTTAGCGAAGAAATCCGTAATGGTTATGTCA
>Frequency_1_QualityScore_FFHHHHHJJJJJJJJJJJJIIJJJJGIJJJJIJJJJJJJJJJJJJJIJJJJIJJIJJJJJIJIJIGHHHEHHHFEFDDEFEEEEEE>?B@CCDD_Mismatch_0_Sense_+_Library_PoolT
AAATCAATGAGACTTTGTTATTTGGTCATGTGCTTAAAATAAATTCGCCATATTATAGCAAACAAATTTCTATGAAGTTAAATGGGTTTTACCT
