# Supplementary material for: Differential Gene Expression Reveals Candidate Genes for Drought Stress Response in Abies alba (Pinaceae)
Source: PLoS One. 2015 Apr 29;10(4):e0124564. doi: 10.1371/journal.pone.0124564 (PMC4414588; doi:10.1371/journal.pone.0124564)
Supplement: S3 File — (GZ) [file pone.0124564.s003.gz › comp18191_c0_seq1.fa]

>comp18191_c0_seq1 len=429 path=[1:0-428]
CTGCAAGACCCCGCTGCAAAATGCGTTCAGGCGGGGAAGGCCGATGATGCGAAAGCCGTTGCTTCTCAGGCGTCGTGGTGGCTTTCATTCGAGTGGGAGGATTTCTCACCCCGCGGGAACAGAACCGGCGACGTCGGCTCGGAGGCCGGGGACCAGAAGCTGAAGGGGAGAGAGCAAGAGCGAGTCTCGCTGGAGGCGAGTCTGACCGGAGAAGATAGAAGCTTGGATCTAAATTTACCGTTGGGGTTAATATCGTTGTGATTACATTAGGTTTTCGTTAATAAACTGAAACATTAAATTTAAGCCAGTGCCGTGGCAAACACCATGGTATAGTATGTAATCGTTAAGATTCAACAATATCAATTTGTTTTAAATGCTTTATTAAGGTTTAATTAAATTAATTTGATTACATTAGGTTACCTTCTTTGA

>Frequency_3_QualityScore_FFHHHGHJIJJIIIJJJJJJFIIHIHHGHHJIJIIHFGEFEEEEDDEEDDDDDCDDDCDDDEDDEDDAC@ACC>BCDEEEEDCDDDDCDEEDDE_Mismatch_0_Sense_+_Library_PoolT
GCAAGAGCGAGTCTCGCTGGAGGCGAGTCTGACCGGAGAAGATAGAAGCTTGGATCTAAATTTACCGTTGGGGTTAATATCGTTGTGATTACAT
>Frequency_2_QualityScore_EEHHGFHGII@IHIIIDEGFIFGCEIAEHEHHIGGIIIGHGECEEGCHFGIHHIGHHHGGEHEEEEEECCCDDCA?AABA??=>;?>>CABA>A_Mismatch_0_Sense_+_Library_PoolT
TAAATTTACCGTTGGGGTTAATATCGTTGTGATTACATTAGGTTTTCGTTAATAAACTGAAACATTAAATTTAAGCCAGTGCCGTGGCAAACAC
>Frequency_1_QualityScore_:@;?DFFEH>G>?7FG:;@GG_Mismatch_0_Sense_+_Library_PoolT
CAGAACCGGCGACGTCGGCTC
>Frequency_1_QualityScore_FFHHHHHIJJJJIJJJJJHIJJJJ@GGHGJJJJJJJIJHHFFFFDDDDDDDBDDDDBDDDDDDDDDD@B?CCDDDDDDDDDDDDDDCDDDEDCE_Mismatch_1_Sense_+_Library_PoolT
GCCGGGGACCAGAAGCTGAAGGGGAGAGAGCAAGAGCGAGTGTCGCTGGAGGCGAGTCTGACCGGAGAAGATAGAAGCTTGGATCTAAATTTAC
>Frequency_1_QualityScore_FFHHHHHIJJJJJJJJJJJJJJJJIJJJJJJJJJJJHIJJJHHHFFFFFFDEDEDDDEEEDDEFDDD@C@BDDDDDDEEDDDDCDDDDDDDDDD_Mismatch_0_Sense_+_Library_PoolT
ACCGGAGAAGATAGAAGCTTGGATCTAAATTTACCGTTGGGGTTAATATCGTTGTGATTACATTAGGTTTTCGTTAATAAACTGAAACATTAAA
>Frequency_1_QualityScore_FDFHHHHJJJJJJJHIJJJIIJJJJJJJJJJIJJJJJJIJJJJJIJIIJIJHIIJJGIJIIHFHHHFFF@C@CEEEEDEEEADFEDDDD@DDDD_Mismatch_1_Sense_+_Library_PoolT
GTGATTACATTAGGTTTTCGTTAATAAACTGAAACACTAAATTTAAGCCAGTGCCGTGGCAAACACCATGGTATAGTATGTAATCGTTAAGATT
>Frequency_1_QualityScore_FD?CBFHGGGGIIIGEFHEGC?EFHIGAGHIDBFGD@F>GDDHHG9?@B=C@FCFIIGACDCEC?>CCH>BEFFFBACC@CCDA>ACDDDD_Mismatch_2_Sense_+_Library_PoolT
AAACATTAAATTTAAGCCAGTGCCGTGGCAAACACCATGGTATAGTATGTAATCGTTAAGATTCAACAATATCGATTTGTTTTAAATGCTA
>Frequency_1_QualityScore_EFDADHHHIJJGIEHIIIIIGG+AEHGGGG@GGHIICGIIIDGBFE_Mismatch_0_Sense_+_Library_PoolT
GGTATAGTATGTAATCGTTAAGATTCAACAATATCAATTTGTTTTA
>Frequency_1_QualityScore_FFHHGHFHDGFEH*:BGDFHC?DEHIJJIIJGIIIIJHHIIGHDDDFEEEDDCBDDB@@CDDCDECDC@>CBDDBDDBADCDDCCCDCCDDDDC_Mismatch_1_Sense_+_Library_PoolT
GACCGGAGAAGATGGAAGCTTGGATCTAAATTTACCGTTGGGGTTAATATCGTTGTGATTACATTAGGTTTTCGTTAATAAACTGAAACATTAA
>Frequency_1_QualityScore_FFHFFHGGGEGHIIGIJCGIIIGIIFIJJGGIIIIJJGIGIIIIHJIJGEGCEGIIIGBFHGHIGI_Mismatch_1_Sense_+_Library_PoolT
ATCAATTTGTTTTAAATGCTTTATTAAGGTTTAATTAAATTAATTTGATTACATTAGGTTACCTTA
>Frequency_1_QualityScore_FFHHHFHJJJJIIJJIJJJHHIJJJCGHHJJJIJHIJIJIJJJJJJJJGIHIIJJJJIIHHHHHHFFFFFEEDEEEDDEDDEDDDDDDDDDDDD_Mismatch_1_Sense_+_Library_PoolT
CTTGGATCTAAATTTACCGTTGGGGTTAATATCGTTGTGATTACATTAGGTTTTCGTTAATAAACTGAAACACTAAATTTAAGCCAGTGCCGTG
>Frequency_1_QualityScore_FFHDHFHIJJDHJJJJIEHEFFFFCDDDDDDDBBBDDDDDDEDDDDDDDDBB8?B?BBCCCDEEEED@B@BDDC?>CDDEDDCDDDBDBBB@<B_Mismatch_0_Sense_+_Library_PoolT
TCAGGCGGGGAAGGCCGATGATGCGAAAGCCGTTGCTTCTCAGGCGTCGTGGTGGCTTTCATTCGAGTGGGAGGATTTCTCACCCCGCGGGAAC
>Frequency_1_QualityScore_FFHHHHHJIIIJJJGJEIIJIJJJIJJJIJIIJJJIJJJIJJIHFDCCDDDDDDD?B<BDDDDDDDDDCCCBCDDDDDDDECDEDD@BDBDD09_Mismatch_0_Sense_+_Library_PoolT
AGAAGCTGAAGGGGAGAGAGCAAGAGCGAGTCTCGCTGGAGGCGAGTCTGACCGGAGAAGATAGAAGCTTGGATCTAAATTTACCGTTGGGGTT
>Frequency_1_QualityScore_DDHHHGHJJJHIIJJHIJIJJJJIJJJJJJIJJJJIJJJIJJJJJIIJJJJJJJJIJJJJJJJJHHHHHHFFFFDDEEEEEDEDDEDDD;ACCD_Mismatch_1_Sense_+_Library_PoolT
TTTAAGCCAGTGCCGTGGCAAACACCATAGTATAGTATGTAATCGTTAAGATTCAACAATATCAATTTGTTTTAAATGCTTTATTAAGGTTTAA
>Frequency_1_QualityScore_EDDFHFHGIIIIGEBFGHCHCGGHIJJGEHEAFIFGEGEED<FG;CHIJI=A?DEFF?BE?CBB;AADA:@C5:>C@>@A<<?BDDC>>CC@:4_Mismatch_0_Sense_+_Library_PoolT
CGAGTCTGACCGGAGAAGATAGAAGCTTGGATCTAAATTTACCGTTGGGGTTAATATCGTTGTGATTACATTAGGTTTTCGTTAATAAACTGAA
>Frequency_1_QualityScore_FFHHHHHJJJJJJJJJJGIJJJJJJJJJJIIJJJJJJFIIJJJIJJIJJJJIJJJJJIIIIIJIIHHGHEEFFEDECEEEDDDEEDDEDDDDEC_Mismatch_1_Sense_+_Library_PoolT
CATTAAATTTAAGCCAGTGCCGTGGCAAACACCATGGTATAGTATGTAATCGTTAAGATTCAACAATATCGATTTGTTTTAAATGCTTTATTAA
>Frequency_1_QualityScore_DFHGHDHFGFGCHIJJJIEIIBHIH@HHIIIGIGIBFHIBH@FGIGJIEA?EHDBDFFFEEEEECA>CC?CD<?ADEDCDDCCDDDDDCDC@@>_Mismatch_0_Sense_+_Library_PoolT
CCGGAGAAGATAGAAGCTTGGATCTAAATTTACCGTTGGGGTTAATATCGTTGTGATTACATTAGGTTTTCGTTAATAAACTGAAACATTAAAT
>Frequency_1_QualityScore_FFHFHHHJJJJJFHJJJJIJIJJIJJIGIIJJIIIJIJIJJGHGIGIGGIIJGGIIHIIHJIJGJGCHHAEDFFFFFE_Mismatch_2_Sense_+_Library_PoolT
AAGCCAGTGCCGTGGCAAACACCATAGTATAGTATGTAATCGTTAAGATTCAACAATATCAATTTGTTTTAAATGCTA
>Frequency_1_QualityScore_FFDFDFHGGIGHHAGHIGJDGIEGGGGHBGIHHIJIIGGGGJEFEHFE9<B@AD@C?=?C?BACDCCCA5:>C:>CDABBDABDEDA@C@:@AC_Mismatch_0_Sense_+_Library_PoolT
AGTCTGACCGGAGAAGATAGAAGCTTGGATCTAAATTTACCGTTGGGGTTAATATCGTTGTGATTACATTAGGTTTTCGTTAATAAACTGAAAC
>Frequency_1_QualityScore_FFHHHHHIIJGIJJJJHJJIIJJJIJJJJJJJJJJIJJJJIIJJJEHIIIJJJJJJJIIJHIJJIJJEGCHIGGIHHHHHHHFFFFFFFEEEEE_Mismatch_1_Sense_+_Library_PoolT
GTATAGTATGTAATCGTTAAGATTCAACAATATCGATTTGTTTTAAATGCTTTATTAAGGTTTAATTAAATTAATTTGATTACATTAGGTTACC
>Frequency_1_QualityScore_EFGHBHFIIBBEHIHC@FHG@FGBEFHIICHGGHEHC?>EGHIHHCEHHGF>;;?CD?8?BCDDC:<59<@<::@@@CCCC>:44><:98>ABA_Mismatch_0_Sense_+_Library_PoolT
GCTGGAGGCGAGTCTGACCGGAGAAGATAGAAGCTTGGATCTAAATTTACCGTTGGGGTTAATATCGTTGTGATTACATTAGGTTTTCGTTAAT
>Frequency_1_QualityScore_FDFHBFHGGHIJIJJJFGGIIIDFHJJGGIJDGDDBGIIGICHGICG=FGHHIJJIHGGEHHCB>@@CCACCCCDCDC:>@>AACCCCDB@@B?_Mismatch_0_Sense_+_Library_PoolT
GGATCTAAATTTACCGTTGGGGTTAATATCGTTGTGATTACATTAGGTTTTCGTTAATAAACTGAAACATTAAATTTAAGCCAGTGCCGTGGCA
>Frequency_1_QualityScore_FFHHHHHJIJIJJIJIFIIJHFFFDDDDDDDDFDDDDDDDDDDBDDDDDDDDEDDDDDDDBDD<BDD?BACDEEEEDDCDDDDDDBCDCDEDED_Mismatch_1_Sense_+_Library_PoolT
GCAAGATGCGTTCAGGCGGGGAAGGCCGATGATGCGAAAGCCGTTGCTTCTCAGGCGTCGTGGTGGCTTTCATTCGAGTGGGAGGATTTCTCAC
>Frequency_1_QualityScore_DFHHHHHJJJJJJJIJJJJJJIIIIJJJHIJJJJGHGIIJJIJHIIHJJJJJJJIHGJJGHHHHFFFFDDEEEEDDDDDDDDDDDCDEDDEDDD_Mismatch_1_Sense_+_Library_PoolT
AGATAGAAGCTTGGATCTAAATTTACCGTTGGGGTTAATATCGTTGTGATTACATTAGGTTTTCGTTAATAAACTTAAACATTAAATTTAAGCC
>Frequency_1_QualityScore_FFHGHGHIIEEGGIHHIIFHGIIIJJIIGGHIJHHIJGHJJJJJJIEH?FHIGEFFHIIJG_Mismatch_1_Sense_+_Library_PoolT
ACACCATGGTATAGTATGTAATCGTTAAGATTCAACAATATCAATTTGTTTTAAATGCTTA
>Frequency_1_QualityScore_DFHGHGHJJJJIHIHIIGGIJJJJIIJJJIJICDHIIIGIIJJIJJJJJJJIJJJJJJI_Mismatch_0_Sense_+_Library_PoolT
AATATCAATTTGTTTTAAATGCTTTATTAAGGTTTAATTAAATTAATTTGATTACATTA
>Frequency_1_QualityScore_FFHHHHHJJJJJHIEGHIIJJDHIJJJIHHIJHJJJJHEDDEDDDDDDDDDDDDDDDDDDD5@55>0?>9<B&0<<<89334:(88?BD_Mismatch_2_Sense_+_Library_PoolT
GGCTTTCATTCGAGTGGGAGGATTTTTCACCCCGCGGGAACAGAACCGGCGACGTCGGCTCGGAGGCCGGGGACCAGAAGCTGGAGGGG
>Frequency_1_QualityScore_FFHHHHHJJJJIIIJJJJIJJIJJHIJJJJJJJJJJJJJJJJIJJJJJJJJJJJIIJGJJJGHJIJHHHEFFFDDDDDDDDCDDEEDEEEEFEE_Mismatch_1_Sense_+_Library_PoolT
TAATATCGTTGTGATTACATTAGGTTTTCGTTAATAAACTGAAACACTAAATTTAAGCCAGTGCCGTGGCAAACACCATGGTATAGTATGTAAT
>Frequency_1_QualityScore_FDHGHHFGIIEIGIICGEBG;FGHEG@EHBEFFD@B8?CDCCDDD@DBDDCCCDCCDCCDCACCCCCDD:A>>AC588<?BB&5AC>:3>?989_Mismatch_1_Sense_+_Library_PoolT
GGGGAGAGAGCAAGAGCGAGTCTCGCTGGAGGCGAGTCTGACCGGAGAAGATAGAATCTTGGATCTAAATTTACCGTTGGGGTTAATATCGTTG
>Frequency_1_QualityScore_FDHFHFHJJGIJIIIJHIIJJGGJJIIJJIJGGIJJJJIJIJIJIJJJHIIIJJIGGIJJJJIIJJJJICHIJHH?EHHDFFFFFDDECEEEDC_Mismatch_1_Sense_+_Library_PoolT
GTGGCAAACACCATAGTATAGTATGTAATCGTTAAGATTCAACAATATCAATTTGTTTTAAATGCTTTATTAAGGTTTAATTAAATTAATTTGA
>Frequency_1_QualityScore_DD?F?F)ACEHHGGIBFG@G<F.?FABFHAH@E@CA=;A@@CCCCCCC>;@@@CC@CC;;@?(<8@BB&55>:@:(++<<?@>>A::>>B_Mismatch_2_Sense_+_Library_PoolT
AGCGAGTGTCGCTGGAGGCGAGTCTGACCGGAGAAGATAGAAGCTTGGATCTAAATTTACCGTTGGGGGTAATATCGTTGTGATTACATT
>Frequency_1_QualityScore_FFHHHHHJJJJJJJJJJJJJJJJJJIJJJJJIJJJJIJJJJJIJJJJJJJJHHIJJHIJJJJJJJHHHGFFDFFFDEEDDEDDEECDEDC@CDD_Mismatch_1_Sense_+_Library_PoolT
TTAATAAACTGAAACACTAAATTTAAGCCAGTGCCGTGGCAAACACCATGGTATAGTATGTAATCGTTAAGATTCAACAATATCAATTTGTTTT
>Frequency_1_QualityScore_FFHHGHHJJJBHEGHHIIJJGIDHGIFHHIIJJJJHIIHFCDBDDDDDDDD@D<BC?CDDDDDDDDDDDCDDCDDDEDDEDDDDDDDD5>@@CD_Mismatch_1_Sense_+_Library_PoolT
GCTGAAGGGGAGAGAGCAAGAGCGAGTGTCGCTGGAGGCGAGTCTGACCGGAGAAGATAGAAGCTTGGATCTAAATTTACCGTTGGGGTTAATA
>Frequency_1_QualityScore_FFHHHGHJJJGIIJJJFHFIGHIJJIIJGIGI<FFHIJJJIJHHHDDDDDDDDDDDDDBBBDDDDDDDDCDDDDCDDDDCDDEDDEDDBBBDDD_Mismatch_1_Sense_+_Library_PoolT
CCAGAAGCTGAAGGGGAGAGAGCAAGAGCGAGTGTCGCTGGAGGCGAGTCTGACCGGAGAAGATAGAAGCTTGGATCTAAATTTACCGTTGGGG
>Frequency_1_QualityScore_FFHHHHHIJJJJHIJJJHIJJJJJJIJJJJJJFHIJJFHIJHIIJJIHJIJJJJJJIJIJIJJHHHFHGHDCFFFEEEEEDCDDDDDEEDDCDD_Mismatch_1_Sense_+_Library_PoolT
AATTTAAGCCAGTGCCGTGGCAAACACCATAGTATAGTATGTAATCGTTAAGATTCAACAATATCAATTTGTTTTAAATGCTTTATTAAGGTTT
>Frequency_1_QualityScore_DDCBB<F<<EEB<3ABEED@E@?C<>F*1??FFEDFA0?FE@FFFEFC=BFE;C@ACFCAE7=CA7?A?=BBBDDDDB>AB6(5;>>@;AAAD@_Mismatch_0_Sense_+_Library_PoolT
AGTGCCGTGGCAAACACCATGGTATAGTATGTAATCGTTAAGATTCAACAATATCAATTTGTTTTAAATGCTTTATTAAGGTTTAATTAAATTA
>Frequency_1_QualityScore_FFHHHGHJJJJJJJJJJJGJGIHHIIGHJJJIJEFHHHFFFFFFEDCDEDDDDDDDEDDEDDDDBDDD><ADEEEEDCDDDBDDCDDCDEC@C:_Mismatch_0_Sense_+_Library_PoolT
AGCGAGTCTCGCTGGAGGCGAGTCTGACCGGAGAAGATAGAAGCTTGGATCTAAATTTACCGTTGGGGTTAATATCGTTGTGATTACATTAGGT
>Frequency_1_QualityScore_FFHHHHHJJJJIIJIIJJJJJJJJJJJJJJJIJJJJJJJJJJJJIJJJJJJJIJJJIJJJEIJJGHHHHFFFFFFFEEEDEFEDDACCDDDEED_Mismatch_1_Sense_+_Library_PoolT
AGCCAGTGCCGTGGCAAACACCATAGTATAGTATGTAATCGTTAAGATTCAACAATATCAATTTGTTTTAAATGCTTTATTAAGGTTTAATTAA
>Frequency_1_QualityScore_FFHHHHHJJJJJJHJJJJIJJJIJJJJJJJJJIFGHJJIJJJJJJJJIJJJJJFHHJIJIHGHFHGHBFDFFCEDEDE_Mismatch_2_Sense_+_Library_PoolT
AAATTTAAGCCAGTGCCGTGGCAAACACCATGGTATAGTATGTAATCGTTAAGATTCAACAATATCGATTTGTTTTAC
>Frequency_1_QualityScore_FFHDHHHJJJJJIJIGHIJJJJGIJIJJGHJJJJJJJJIJJJJJJGHJIJJJJJHHGHHHHFFFFFEDDCDDDDDCBDDDDDDDD@DDADBDEE_Mismatch_1_Sense_+_Library_PoolT
GGGTTAATATCGTTGTGATTACATTAGGTTTTCGTTAATAAACTGAAACACTAAATTTAAGCCAGTGCCGTGGCAAACACCATGGTATAGTATG
>Frequency_1_QualityScore_::2=CDAFE<CFFFF@A4FFEFE<<?F?FFGII<DFGG;?DAGIEECEGFFE48?FGFEF@@FAF@FFEDEEEB@CEFAE:ABDB7;@_Mismatch_1_Sense_+_Library_PoolT
AGTATGTAATCGTTAAGATTCAACAATATCGATTTGTTTTAAATGCTTTATTAAGGTTTAATTAAATTAATTTGATTACATTAGGTTA
>Frequency_1_QualityScore_FFHHHGHIIJJJJJIJJJIJJJJJJIJJJJJJJJHDBDDDDDDBDDDEDDDDDDDDDDDDDDDDDDDDDCDDBDDBBDCDDA@BDCCCCCC:?_Mismatch_1_Sense_+_Library_PoolT
CTGCAAGACCCCGCTGCAAAATGCGTTCAGGCGGGGAAGGCCGATGATGCGAAAGCCGTTGCTTCTCAGGCGTTGTGGTGGCTTTCATTCGAG
>Frequency_1_QualityScore_FFHHHHHJIJJIJIIHIIIHIJJJAGAGHIJJJJJEHHHGFFFFFFEEEEEEEDD@@BDDD8>ACDEEEBCDDBDDEEDDDEEDCD@ACDCB?C_Mismatch_0_Sense_+_Library_PoolT
CTCGCTGGAGGCGAGTCTGACCGGAGAAGATAGAAGCTTGGATCTAAATTTACCGTTGGGGTTAATATCGTTGTGATTACATTAGGTTTTCGTT
>Frequency_1_QualityScore_FFHFFFHGIGIGJJIJIJJJIJGGHFGIGIJJJJJIICAAD?CCEEEEDB@B?BCACDDDDDCCACDA@:@@C>CDDDEDDBBDDBB59?CDDE_Mismatch_0_Sense_+_Library_PoolT
CTGAAGGGGAGAGAGCAAGAGCGAGTCTCGCTGGAGGCGAGTCTGACCGGAGAAGATAGAAGCTTGGATCTAAATTTACCGTTGGGGTTAATAT
>Frequency_1_QualityScore_FFHHHHHJJFHIIJJJJJIJJIIIIFHIJJJJHHFFBEEEEEDDDDDDDDDCDDDDDDDEDDEDD@BDDDDBBDDEEEEDDDDDDDEEEDDEED_Mismatch_2_Sense_+_Library_PoolT
AAGAGCGAGTGTCGCTGGAGGCGAGTCTGACCGGAGAATATAGAAGCTTGGATCTAAATTTACCGTTGGGGTTAATATCGTTGTGATTACATTA
>Frequency_1_QualityScore_DDFHFHDEGEECFGCBEAICHGGGH>HDHEDGBFG>FFG>DHIIGHGH>BGHIIIIIIGIH_Mismatch_0_Sense_+_Library_PoolT
CATGGTATAGTATGTAATCGTTAAGATTCAACAATATCAATTTGTTTTAAATGCTTTATTA
>Frequency_1_QualityScore_FFHHHHHJIJJJJJJJJJIJJJHFFDDDDDDDDDEDDDDDDDDDDBDDDDDDDDEDDDDBDDBBDCBDD@BDDCDEEEDD:ABDDDD?>CDDDC_Mismatch_2_Sense_+_Library_PoolT
CTGCAAAATGCGTTCAGGCGGGGAAGGCCGATGATGCGAAAGCCGTTGCTTCTCAGGCGTTGTGGTGGCTTTCATTCGAGTGGGAGGATTTTTC
>Frequency_1_QualityScore_FFHHHHHIJJJJJJJJJJJHIGIGIJJJJJJJJIJFHHJJJJJJHHHHDDD@CDDDDDDDBD;BDDDDDDDDDDDDDCDDDDDDDEDDEDDBBD_Mismatch_1_Sense_+_Library_PoolT
GGACCAGAAGCTGAAGGGGAGAGAGCAAGAGCGAGTGTCGCTGGAGGCGAGTCTGACCGGAGAAGATAGAAGCTTGGATCTAAATTTACCGTTG
>Frequency_1_QualityScore_FFHHHHHJJJJJEGIIEAHIJ\:CEB?DDEEEAEEDDD=@?B<?BCDDCAC5<7&3>@CD?>B?ABB;@@>ACCACCBB99&29>>CDDCDC>C_Mismatch_0_Sense_+_Library_PoolT
ACGTCGGCTCGGAGGCCGGGGACCAGAAGCTGAAGGGGAGAGAGCAAGAGCGAGTCTCGCTGGAGGCGAGTCTGACCGGAGAAGATAGAAGCTT
>Frequency_1_QualityScore_FFHHHHHJJJEHIIHCHIJJJGGFIIJHJGHHGJHFHHHFFFDCCDDDDDDDDDDCDDD>CDDDDDDD@><BCDDDDDDDDDDCB@ACDDDCAD_Mismatch_0_Sense_+_Library_PoolT
GAGGCCGGGGACCAGAAGCTGAAGGGGAGAGAGCAAGAGCGAGTCTCGCTGGAGGCGAGTCTGACCGGAGAAGATAGAAGCTTGGATCTAAATT
>Frequency_1_QualityScore_FFHHGHHJJHIJJHGIIJJFHHIJJJGJIJJIIJJIIIHGGIGIGGIJJJHGIIIIIIFHGEAEFFFFFBEEEEDECCDDDDCDDDD=BDC@B?_Mismatch_0_Sense_+_Library_PoolT
TCTAAATTTACCGTTGGGGTTAATATCGTTGTGATTACATTAGGTTTTCGTTAATAAACTGAAACATTAAATTTAAGCCAGTGCCGTGGCAAAC
>Frequency_1_QualityScore_FFHHHHHJIGIIIJJJJJJJJGJFHJJJJJJJJJJIJHHIJJHADFFFEDFDEDDDDDEEEDDEEDCD@>@BCDDDDDECDDDDDDDDDDDDDD_Mismatch_0_Sense_+_Library_PoolT
GACCGGAGAAGATAGAAGCTTGGATCTAAATTTACCGTTGGGGTTAATATCGTTGTGATTACATTAGGTTTTCGTTAATAAACTGAAACATTAA
>Frequency_1_QualityScore_FFHHHHGIJIIJIGJGIIGIJGGGGIHIJJGGIJHHGFFFD<ACEC@BBDDAB@@B<0<@CCC>59;;BACCDDCCD>C:A>@C:ACDDDC>AC_Mismatch_0_Sense_+_Library_PoolT
GGCCGGGGACCAGAAGCTGAAGGGGAGAGAGCAAGAGCGAGTCTCGCTGGAGGCGAGTCTGACCGGAGAAGATAGAAGCTTGGATCTAAATTTA
>Frequency_1_QualityScore_FFHHHHHJJJJJJJIIJIIIJIJIIIJJJIGIJJJIJJJJJJJIJJJJIJIJJJHIIGIGIHHHFFFFDCDEEDDEEDECDDDCFFEEDBBDDD_Mismatch_1_Sense_+_Library_PoolT
GTTGTGATTACATTAGGTTTTCGTTAATAAACTGAAACATTAAATTTAAGCCAGTGCCGTGGCAAACACCATAGTATAGTATGTAATCGTTAAG
>Frequency_1_QualityScore_FFHHGHFHIJJJJJJJJJJJJJJIJJJJJJJJJJJJJIJJJJJIIJJJGIJJGIJIJJEHHHHHHFFFDCDFFEDEEDCDDDDDDDDCDCDDDD_Mismatch_1_Sense_+_Library_PoolT
ATTAGGTTTTCGTTAATAAACTGAAACACTAAATTTAAGCCAGTGCCGTGGCAAACACCATGGTATAGTATGTAATCGTTAAGATTCAACAATA
>Frequency_1_QualityScore_FFHHHHHJJGHJJJJJJJJJJJJGJJJJGHIJIIJJJJJJIJ_Mismatch_0_Sense_+_Library_PoolT
ATCGTTAAGATTCAACAATATCAATTTGTTTTAAATGCTTTA
>Frequency_1_QualityScore_FFHHHGHJJJJJJJJJJJJJJJJJJJJJJJJHJJIJJGGIJIJJIJGIJJJGIIGJIJJHHHCHHFFFDABDEEDDDDDDDDDDDDDDDEEDDE_Mismatch_0_Sense_+_Library_PoolT
AGAAGATAGAAGCTTGGATCTAAATTTACCGTTGGGGTTAATATCGTTGTGATTACATTAGGTTTTCGTTAATAAACTGAAACATTAAATTTAA
>Frequency_1_QualityScore_FFHFHHHJJJJJGHGHHHJJIJIJJJJJJJJJIIJJJJJJJJJIJIJIEEDFDFFEEDEDDDDCEEDDDDEDDDDDDDDDDDDDDEDDDDCDDD_Mismatch_0_Sense_+_Library_PoolT
GAGTCTGACCGGAGAAGATAGAAGCTTGGATCTAAATTTACCGTTGGGGTTAATATCGTTGTGATTACATTAGGTTTTCGTTAATAAACTGAAA
>Frequency_1_QualityScore_FFHHHHHJJIJJJJJJGIIJHEIIJIJJJJJEHHIJJJJJJJJJJJJIIGHHF?ACCECDFDDDDDDDECDDDEDDDD:CCDDDDDBDEEDDDD_Mismatch_0_Sense_+_Library_PoolT
AGGCGAGTCTGACCGGAGAAGATAGAAGCTTGGATCTAAATTTACCGTTGGGGTTAATATCGTTGTGATTACATTAGGTTTTCGTTAATAAACT
>Frequency_1_QualityScore_FFHHHHHJIJJIJIJHIIJJJJJJFIFHIJJJIIJJHHHHHFFFFFFEEEEDEED=?DDDD=>BDEEDEDDDDBBCEEEDDEEDD>CDDDDDDD_Mismatch_2_Sense_+_Library_PoolT
GTCGCTGGAGGCGAGTCTGACCGGAGAAGATAGAAGCTTGGATCTAAATTTACCGTTGGGGTTAATATCGTTGTGATTACATTAGTTTTTCGTT
>Frequency_1_QualityScore_FFHHHHFGHIIIFGIIJIJJJIJJJJJJJJJJIJJJJIJIGIHHIJJIAGIJJJJJHHHHFFF?@DDD@;BCCEEED?;=BDDDCCDCDDDBDD_Mismatch_2_Sense_+_Library_PoolT
GTTAGGTTTTCGTTAATAAACTGAAACACTAAATTTAAGCCAGTGCCGTGGCAAACACCATGGTATAGTATGTAATCGTTAAGATTCAACAATA
>Frequency_1_QualityScore_FFHHGHHJJJIJJJJJIIIIGIEGIJJIJJIIJJIIIEEF;BEECEEDDEEEDCD@ABDDDD??CDDDDEDDDDBBB<<5@BAADDDD9@BBBB_Mismatch_0_Sense_+_Library_PoolT
GGCCGATGATGCGAAAGCCGTTGCTTCTCAGGCGTCGTGGTGGCTTTCATTCGAGTGGGAGGATTTCTCACCCCGCGGGAACAGAACCGGCGAC
>Frequency_1_QualityScore_FFGHHHHIJIIJJJJJJFHHIIIIIIIIIIJJJJJJJJJJIIJJJJJIJJJIIIIJGJJIGHCGIIJJGHHHHFHFCFFFFEEEEEEEDADEED_Mismatch_0_Sense_+_Library_PoolT
CGTGGCAAACACCATGGTATAGTATGTAATCGTTAAGATTCAACAATATCAATTTGTTTTAAATGCTTTATTAAGGTTTAATTAAATTAATTTG
>Frequency_1_QualityScore_FDHHGHHJJJJJJJJJJJJJJJJJJJJJJJJJHIJJJHIJJJIJJJJJJJJJCEHGJEHHHHHHHFFFFBDEDEEDDEDDDDDDEEDDEDDCDD_Mismatch_1_Sense_+_Library_PoolT
GTTAATAAACTGAAACACTAAATTTAAGCCAGTGCCGTGGCAAACACCATGGTATAGTATGTAATCGTTAAGATTCAACAATATCAATTTGTTT
>Frequency_1_QualityScore_FFHHFFHJEGHJGIJIIIJJIGGEG@DHIIEHFDBBB?BBB5(75-&07<?8;BD&7?8&)8;@@>(::>@B_Mismatch_1_Sense_+_Library_PoolT
GAGGATTTCTCACCCCGCGGGAACAGAACCGGCGACGTCGGCTCGGAGGCCGGGGACCCGAAGCTGAAGGGG
>Frequency_1_QualityScore_FFHHHHHJJJJJJJJJJJHJJJJIJJJIJJJJJJJJJJHGIJJHIJJIJJJJJIJIHHHHHHFFFFFFEEEECEEDDDDDDDDDEEDDEDDDDE_Mismatch_1_Sense_+_Library_PoolT
ACATTAAATTTAAGCCAGTGCCGTGGCAAACACCATAGTATAGTATGTAATCGTTAAGATTCAACAATATCAATTTGTTTTAAATGCTTTATTA
>Frequency_1_QualityScore_FFHHHHHJJJJJIJHHIJJJJ)CGIJJJJJJJJJJJJJEFFFEEEEDDDDDDDDDDDDDDD>>9>B7@55@D&05(81?A>3>(:>CBD_Mismatch_1_Sense_+_Library_PoolT
GGCTTTCATTCGAGTGGGAGGATTTCTCACCCCGCGGGAACAGAACCGGCGACGTCGGCTCGGAGGCCGGGGGCCAGAAGCTGAAGGGG
>Frequency_1_QualityScore_DDB>?<AEE:E>C+<FCFIAF+2CEEEDBC>DDIIIIIAEIEEIEEIIIDDEEEEDEIIIII)8@A@CC@CACCEICD>ACCDDDD)7>@A_Mismatch_2_Sense_+_Library_PoolT
AATCGTTAAGATTGAACAATAGCAATTTGTTTTAAATGCTTTATTAAGGTTTAATTAAATTAATTTGATTACATTAGGTTACCTTCTTTGA
>Frequency_1_QualityScore_FFHHHHGJJJIJGIIJ<DFHJGDHIJJJFDDDBDDDDDD@B05<?B88@D<BB?B(9+3:::A>ABD955??B<3?A_Mismatch_0_Sense_+_Library_PoolC
TTTCTCACCCCGCGGGAACAGAACCGGCGACGTCGGCTCGGAGGCCGGGGACCAGAAGCTGAAGGGGAGAGAGCAAG
