# Supplementary material for: Differential Gene Expression Reveals Candidate Genes for Drought Stress Response in Abies alba (Pinaceae)
Source: PLoS One. 2015 Apr 29;10(4):e0124564. doi: 10.1371/journal.pone.0124564 (PMC4414588; doi:10.1371/journal.pone.0124564)
Supplement: S3 File — (GZ) [file pone.0124564.s003.gz › comp10594_c0_seq1.fa]

>comp10594_c0_seq1 len=865 path=[1:0-864]
GGAAATGCTCTTGGAAAATTTGTAGACAGAGTTGAACCAGTAGGAGGAATCTTTTCATGTGCACGAATCTGCATGGAGGTTGATCTAGAAAAAGGGCTCCCTGAAGCTATCATCTTGAAGCTAGACAAATGGAAACACACTCAACCTCTAGATTATGAACAACTCCCCTTTAAGTGTAAAGGATGCCATGAATATGGACACTTTGTGAAAGACTACAAGAAGAATATCCAAGAAGAAGAGAAAAGTAACAAGGAGGATAAATGGAAAACAACAAAAAAGACCTCGGGAAGAAACAAAGTGGCCCCAAATCAGAATACTCAAAATCCTACAAAACAAAGAAAAGAAAGTAGAGAAGGAAGCATAGACAAGAACAGAGGAACAACAAACAGGTTTACACCTCTAGAAGAAGAAAATACTCAGGATGAAGAAACACAAGTGAACAATGAAGAAGAGAATAGAGGCAAAAACCAACTTAGTAGGGAACACCAAAACCCTCCCCTAGAAGAAGTAGATCTTCAAAACAGAAAGCAACACACAATCCAAGCGAAGACAAGGAAAAATCAAGATCTCACTCCTCAAAACCAAAGCCCATGGTTAAAAAACAAAGTCAATCTGGGGGAGTGATAACAAGAAGAAAAGCACAAATGACGGAAGAATAAGATGGTTCAAAAGAAGATCTGCCAAACAAAAGGCTAGGAAGGCCAACCTTAAGAGAAAAAGGGAAGAAACAGCAACCAAAGAAGTTACCTTGGGATTGCAACAAACATCTATCAGCACTTCCAGTGGAGGCAACAAAGTAGTTACTCTGAAAAGCCCCGGGCTCTTAAAATTAGTAGAGAACGAGGAGGGAGCTACAAACCAATTG

>Frequency_2_QualityScore_CEFHHGGIIIIIJJJJIIIHJIEGGGIJJHIEHIIIIJJJGHIIIIIIGGEGHEGE@E?DCGA8?>8=A?AD:CD78/:137;<<<>C_Mismatch_0_Sense_+_Library_PoolT
GGAAATGCTCTTGGAAAATTTGTAGACAGAGTTGAACCAGTAGGAGGAATCTTTTCATGTGCACGAATCTGCATGGAGGTTGATCTAG
>Frequency_1_QualityScore_FFHHGHHJJIJJJJIIJJJJJJJJJJGIJJJJJJJJJIJGHIJJJJJJJJIJIJJIIHHHGHEDEFDDEBDDDDDDDDDDDDDDDDDDDDDD@C_Mismatch_0_Sense_+_Library_PoolT
GAAAGACTACAAGAAGAATATCCAAGAAGAAGAGAAAAGTAACAAGGAGGATAAATGGAAAACAACAAAAAAGACCTCGGGAAGAAACAAAGTG
>Frequency_1_QualityScore_FEGHHHHIJJJJJIIHIJJIIJJJGGGIGIHIJDFGIJIIJJIJIJJIJGHHEGIJHHHGFFFFDEEDE?@@_Mismatch_1_Sense_+_Library_PoolT
GTAGGGAACACCAAAACCCTCCCCTAGAAGAAGTAGATCTTCAAAACAAAAAGCAACACACAATCCAAGCGA
>Frequency_1_QualityScore_FFHGHHGIJJJJIJJIIIIJIIJJJJIJJJIJJJJJJJJJJJIJIJIGIJJJJJJGIJJJIJGHHHHFFFFDDEEEEDDDEFEEDDDDDDDDDD_Mismatch_1_Sense_+_Library_PoolT
CTCACTGAAGCTATCATCTTGAAGCTAGACAAATGGAAACACACTCAACCTCTAGATTATGAACAACTCCCCTTTAAGTGTAAAGGATGCCATG
>Frequency_1_QualityScore_FFHHHHHIJJJJJJJIJJJJJJJJJJJIIJJJJJJJIJJJJJIJGGIJJJJJJJJJIGHHHHFFFFFFFCCEEEDDCACBDDBDDDDDDDDCCD_Mismatch_0_Sense_+_Library_PoolT
AAGAAGTAGATCTTCAAAACAGAAAGCAACACACAATCCAAGCGAAGACAAGGAAAAATCAAGATCTCACTCCTCAAAACCAAAGCCCATGGTT
>Frequency_1_QualityScore_FFHHHHHJJIJJJJJJIJJJJJIJJJJIIJJJJJIJIJJJJJJJJJIJIJBHIJJJJIIEHHIJIJHGHEEFFFFFEEEEEEEDDDDDDDDDCD_Mismatch_0_Sense_+_Library_PoolT
TGAAGCTAGACAAATGGAAACACACTCAACCTCTAGATTATGAACAACTCCCCTTTAAGTGTAAAGGATGCCATGAATATGGACACTTTGTGAA
>Frequency_1_QualityScore_FFHHHHHJJJJJJJJJJJJJJJJJJJJJJJJJJIJJIJJIJJJJHJJJJJIJJJJJJIJIJJJIJHHHHFFFFFDEEDEDDDDDDDDCDDDDDD_Mismatch_0_Sense_+_Library_PoolT
CCAAATCAGAATACTCAAAATCCTACAAAACAAAGAAAAGAAAGTAGAGAAGGAAGCATAGACAAGAACAGAGGAACAACAAACAGGTTTACAC
>Frequency_1_QualityScore_ADBHHHHJJJJJJJJJIJJGJIJGIJGGIJGIIIGIJJHBHIJDGGIJIGJIIIIGIEIIIHHHGFFFDABDAEDDDDD@BDBDDDDDD_Mismatch_1_Sense_+_Library_PoolT
TGATAACAAGAAGAAAAGCACAAATGACGGAAGAATAAGATGGTTCAAAAGAAGATCTGCCAAACAAAAGGCTAGGAAGGCCAACCTGA
>Frequency_1_QualityScore_FFHHHHHJJJJJJJJHIJJJJJIJIIJJJJJJJJIJJJJJJHIJJJJJHIIJJJJJJIJJHHHHHFFFFFFECEEEDDDDDDDDDBDCCDEDCD_Mismatch_0_Sense_+_Library_PoolT
GAGAAGGAAGCATAGACAAGAACAGAGGAACAACAAACAGGTTTACACCTCTAGAAGAAGAAAATACTCAGGATGAAGAAACACAAGTGAACAA
>Frequency_1_QualityScore_DD?FFBF@CG@EFDGEIICGGEEHGCD>EGIDHI@AFDGGHCDGGIIII9@GHIDIGGEECHEEEF>C;;@BCAC(6>C>((-(-5>@@C?CA9_Mismatch_0_Sense_+_Library_PoolT
AAAGAAAGTAGAGAAGGAAGCATAGACAAGAACAGAGGAACAACAAACAGGTTTACACCTCTAGAAGAAGAAAATACTCAGGATGAAGAAACAC
>Frequency_1_QualityScore_FFHHHHHJJJJIJJDIJJIJGJJIIJBGGEHGIJHIIGIIIJFDIICCGHIJJHHFHFDBFFCECAADCCDDDDCCDCDDBB<C>AD:CCDEDD_Mismatch_1_Sense_+_Library_PoolT
AAAAGCAACACACAATCCAAGCGAAGACAAGGAAAAATCAAGATCTCACTCCTCAAAACCAAAGCCCATGGTTAAAAAACAAAGTCAATCTGGG
>Frequency_1_QualityScore_FFHHHHHJJJJJJJJJJJJJJJJJIJGIJJJJJJIIJGIJFHIHIJJJJJJJJJJJJJJIHFFDDDDDDEDDEDDDCEEDDDDDB@DDDDDDDD_Mismatch_0_Sense_+_Library_PoolT
CAACAAACATCTATCAGCACTTCCAGTGGAGGCAACAAAGTAGTTACTCTGAAAAGCCCCGGGCTCTTAAAATTAGTAGAGAACGAGGAGGGAG
>Frequency_1_QualityScore_FFFHHHGJIIIJGGIIIJGIIFCHDHHGHIJIJJJIJJIJJFGHHIIJHIJHGHHFFFFEDEEDDCDCDCDDDDDDADDD@CDDDDDCCDDDDD_Mismatch_2_Sense_+_Library_PoolT
CGTAGGAGGAATCTTTTCATGTGCACGAATCTGCATGGAGGTTGATCTAGAAAAAGGGCTCACTGAAGCTATCATCTTGAAGCTAGACAAATGG
>Frequency_1_QualityScore_FFHHHHHJJJJJJJJJJJIJJJJJJJJJJJJJJJJJJJJJJJJJJHIJJJJJJJIJJJJJJJJIJIHHHHHHFFFFFFFEEEEEDDDDEDDDDD_Mismatch_0_Sense_+_Library_PoolT
CTAGACAAATGGAAACACACTCAACCTCTAGATTATGAACAACTCCCCTTTAAGTGTAAAGGATGCCATGAATATGGACACTTTGTGAAAGACT
>Frequency_1_QualityScore_FFHHHHHJJJJJIJJJJJJJJJJJJIJHHJJJIJIJJJJJHIJJJJJJJJJHFDAEEEEDDDDDDDDDDDCDDD_Mismatch_0_Sense_+_Library_PoolT
CTCACTCCTCAAAACCAAAGCCCATGGTTAAAAAACAAAGTCAATCTGGGGGAGTGATAACAAGAAGAAAAGCA
>Frequency_1_QualityScore_FFHHHHHJJJJJJJJJJJJJJJJJGIJIJJJJJJJJJJJJIJJHIIJJJJIJJJJJJJIIIIJJJHHHHGFEFFFEEEEEEEDDDDDDDDDDDD_Mismatch_0_Sense_+_Library_PoolT
CTAGATTATGAACAACTCCCCTTTAAGTGTAAAGGATGCCATGAATATGGACACTTTGTGAAAGACTACAAGAAGAATATCCAAGAAGAAGAGA
>Frequency_1_QualityScore_FFHGHHHJJJJJJJJJJJJJIJJJJJJJIJJJJJJJJJJJJJJJJIIJIJJJJJJJJJIJIJJJHHHGHFFFFFDEEEDDDDDDDDDDCDDDDD_Mismatch_0_Sense_+_Library_PoolT
CCCAAATCAGAATACTCAAAATCCTACAAAACAAAGAAAAGAAAGTAGAGAAGGAAGCATAGACAAGAACAGAGGAACAACAAACAGGTTTACA
>Frequency_1_QualityScore_FFFHHHHHJJJJJJJJGIJJJJJJJJJJJIJIIJHJJJJJJJJJIJJJIJJJJJJJIHHHHFFFEDEEEA@D_Mismatch_2_Sense_+_Library_PoolT
AGTAGGGAACACCAAAACCCTCCCCTAGAAGAAGTAGATCTTCAAAACAAAAAGCAACACACAATCCAAGCA
>Frequency_1_QualityScore_FFHDFHHGHCBHIIJIIIEHIIEIGGGIF@HDE@GGFFEHE?88<BAHHFD?@C>ACC??CCDDE@CCDCCCDDDDBDB>BCDDDDDDDDDDDD_Mismatch_2_Sense_+_Library_PoolT
AAGAGAATAGAGGCAAAAACCAACTTAGTAGGGAACACCAAAACCCCCCCCTAGAAGAAGTAGATCTTCAAAACAAAAAGCAACACACAATCCA
>Frequency_1_QualityScore_FFHHHGHJIJJJJJJJGJJJJJJJJJJJJJJIJJJJJJJIJJIJJIJJHHEHHFFFDDDEDDDDDDDDDCCCDDDDDDDDD_Mismatch_0_Sense_+_Library_PoolT
CAAGGAGGATAAATGGAAAACAACAAAAAAGACCTCGGGAAGAAACAAAGTGGCCCCAAATCAGAATACTCAAAATCCTAC
>Frequency_1_QualityScore_DFHHHGFIIIHHJHGIGIEBGIJIGIJG?EDDBGDFAEGBHGIJIGEHFI>FHGGHGGHGGIGHIEHH;=CACFF=B=BDDCDDEE>@_Mismatch_0_Sense_+_Library_PoolT
AAAGGATGCCATGAATATGGACACTTTGTGAAAGACTACAAGAAGAATATCCAAGAAGAAGAGAAAAGTAACAAGGAGGATAAATGGA
>Frequency_1_QualityScore_FFHHHHHJFBGIJJJJGIIIHGIJJGIIGIJJIGEHIJJJJJICFHIIHGGHFHHFFFFFEC6;>B?BD@DDDDDDCCCDDDDD_Mismatch_0_Sense_+_Library_PoolT
AGAGAAAAGTAACAAGGAGGATAAATGGAAAACAACAAAAAAGACCTCGGGAAGAAACAAAGTGGCCCCAAATCAGAATACTCA
>Frequency_1_QualityScore_FFHHHHHIJHIJJHIJJJIJJJIIJJJIJJJJJJJJIJJJJJIJJJJJJJJJHHIIJJIGIHHGHEFFEBEDEEEECDDDCDCCDDDDCDD_Mismatch_0_Sense_+_Library_PoolT
AAAAGAAAGTAGAGAAGGAAGCATAGACAAGAACAGAGGAACAACAAACAGGTTTACACCTCTAGAAGAAGAAAATACTCAGGATGAAGAA
>Frequency_1_QualityScore_FFHHHHHJIIJJJJJJJJJJJGG?DGIJJJJJJJJJJJJJJIJJIJJHHHHHFEDDEECDDDDDDDDDDDECDDDDDDDDEDDDDDDDDDDDDD_Mismatch_0_Sense_+_Library_PoolT
AAAACAAAGTCAATCTGGGGGAGTGATAACAAGAAGAAAAGCACAAATGACGGAAGAATAAGATGGTTCAAAAGAAGATCTGCCAAACAAAAGG
>Frequency_1_QualityScore_FFHHHGHJJJHIJJJJIIIIIJJGIJJJJJJJIJJJJIJIIJJHHIJJHHDGIIJIJJIJJJJJJHHGHFEEFFFDDDDDDDDDBDDDCDDDBD_Mismatch_0_Sense_+_Library_PoolT
GGACACTTTGTGAAAGACTACAAGAAGAATATCCAAGAAGAAGAGAAAAGTAACAAGGAGGATAAATGGAAAACAACAAAAAAGACCTCGGGAA
>Frequency_1_QualityScore_FFHHHHHJJIJJJJJJIJIJJJJJJJJJJJJJJJJJJJJHIJJJJJJJJJIJJJHHHGFFFFFEDECCEDDDEDEEDDDDDBDDDDDDDDDDDD_Mismatch_1_Sense_+_Library_PoolT
ATGAAGAAGAGAATAGAGGCAAAAACCAACTTAGTAGGGAACACCAAAACCCTCCCCTAGAAGAAGTAGATCTTCAAAACAAAAAGCAACACAC
>Frequency_1_QualityScore_FFHGHHHJJJJJJJJJJJJJJJJJFIJJJJJJJJJJJIJIJJIJJJIIJJJIJJJIIIJJJJHHHGHHFFFFEFEDEEDDDDDDDCDEDEFEED_Mismatch_0_Sense_+_Library_PoolT
GAAAAAGGGCTCCCTGAAGCTATCATCTTGAAGCTAGACAAATGGAAACACACTCAACCTCTAGATTATGAACAACTCCCCTTTAAGTGTAAAG
>Frequency_1_QualityScore_FFHHHHHJIJJIJJJJJJJJJJJJJJJJJJJFHIHIJJJJJIJJIJIJIIIJJJIIIJJJIJJJJJGHHDHHFFFFFFEEEEEDDDCDDDDDDD_Mismatch_1_Sense_+_Library_PoolT
ATCTTTTCATGTGCACAAATCTGCATGGAGGTTGATCTAGAAAAAGGGCTCCCTGAAGCTATCATCTTGAAGCTAGACAAATGGAAACACACTC
>Frequency_1_QualityScore_FFHHHHHJJJJJJJJJJJJJJJJJJJJJJJJJJJJJJJJJIIIJJJIJJJIJJGIIJJJJJIHHHHGFFDFFEEEEEDDBDDDDDDDDDDDDD>_Mismatch_0_Sense_+_Library_PoolT
GTGGCCCCAAATCAGAATACTCAAAATCCTACAAAACAAAGAAAAGAAAGTAGAGAAGGAAGCATAGACAAGAACAGAGGAACAACAAACAGGT
>Frequency_1_QualityScore_FFHHHHHJJJJJJJIJJJJJJJJJIJJJIIIIJIJJJJJJJJJJJJIJDGHHHHFFFEDACECDDDDDDDDCDDDDCCD_Mismatch_0_Sense_+_Library_PoolT
AGGAGGATAAATGGAAAACAACAAAAAAGACCTCGGGAAGAAACAAAGTGGCCCCAAATCAGAATACTCAAAATCCTAC
>Frequency_1_QualityScore_FFGHHGHJGHHEHIJJIHHIHGGGHIIIGEFHHGIIIJJHIJIIDEGJHAFDCFHIG=CDHI@HEHCAHHEC@CEDAE@@CBBB@B?BD;=?CC_Mismatch_0_Sense_+_Library_PoolT
TGAATATGGACACTTTGTGAAAGACTACAAGAAGAATATCCAAGAAGAAGAGAAAAGTAACAAGGAGGATAAATGGAAAACAACAAAAAAGACC
>Frequency_1_QualityScore_FFHHHHHJJJJJJJJJJJJ@HHIJGIJJJJJJJJJJJJJJHIJIJJJJJJJJJGHIIJJIIGGHFCD=ACDEDDDDDDDDDCCCDDDDCADDDD_Mismatch_1_Sense_+_Library_PoolT
GAAAAATCAAGATCTCACTGCTCAAAACCAAAGCCCATGGTTAAAAAACAAAGTCAATCTGGGGGAGTGATAACAAGAAGAAAAGCACAAATGA
>Frequency_1_QualityScore_FFHHHHHJJIJJJJJJJJJJJJJJJJIIJHHJJJJJJIIJJJJJJJJJJJJJJJJJJJJJIIJJJJJJJIIHHHHHFFFFFEEEEEEDDDDDDD_Mismatch_0_Sense_+_Library_PoolT
CTCTAGATTATGAACAACTCCCCTTTAAGTGTAAAGGATGCCATGAATATGGACACTTTGTGAAAGACTACAAGAAGAATATCCAAGAAGAAGA
>Frequency_1_QualityScore_FFHHHHHJJEHIIIHIHIIHFFGIJJJJJJJJIIIJIJJJJJJIHIIIJEGHGIJJJJIJJJJAHHCHHEFFFFFFEEEEEDDDDDDDDDDDED_Mismatch_0_Sense_+_Library_PoolT
CCAAAGAAGTTACCTTGGGATTGCAACAAACATCTATCAGCACTTCCAGTGGAGGCAACAAAGTAGTTACTCTGAAAAGCCCCGGGCTCTTAAA
>Frequency_1_QualityScore_FFHHHHHIIJJJJJIIJGGIGGDFEDGGIDHHJDEHCHIJGIJJJJIGCGCDFEEHEGCHHHEEFFFDD;@DACDDDDDDCDC>CDDDCCC?CC_Mismatch_1_Sense_+_Library_PoolT
GGGATTGCAACAAACATCTATCAGCACTTCCAGTGGAGGCAACAAAGTAGTTACTCTGAAAAGCCCCGGGCTCTTAAAATTAGTAGAGAACAAG
>Frequency_1_QualityScore_FFHHHHHJJJJJJJJJJJJJIJJJJJIJIIIJIIJJIJJJJJJJJJJJIIIJJJHHHHHDDDFFFEDEDDDDDDDDDDDBDDDDDDFDDECDDC_Mismatch_0_Sense_+_Library_PoolT
ACAAAAGGCTAGGAAGGCCAACCTTAAGAGAAAAAGGGAAGAAACAGCAACCAAAGAAGTTACCTTGGGATTGCAACAAACATCTATCAGCACT
>Frequency_1_QualityScore_FFHHHHHIIIEHGDG>HGIJCFAEHGGGGHGHGIJJJIICHHIJJIGIHIGIJJIGHGHHFFCCDBDDDCBDDCC<@AABBDDDDDDCCCDDDD_Mismatch_0_Sense_+_Library_PoolT
ATCCAAGAAGAAGAGAAAAGTAACAAGGAGGATAAATGGAAAACAACAAAAAAGACCTCGGGAAGAAACAAAGTGGCCCCAAATCAGAATACTC
>Frequency_1_QualityScore_FFFFG?DGGIIIIJJJFHIIJCHIGGIGGIIIIIG@FEGIJEGGHCFHBBFHJCC@F@EG=DE?CEEEF?BDDF@CAABBDB@=<BDCA>::>@_Mismatch_0_Sense_+_Library_PoolT
AAGAAGTTACCTTGGGATTGCAACAAACATCTATCAGCACTTCCAGTGGAGGCAACAAAGTAGTTACTCTGAAAAGCCCCGGGCTCTTAAAATT
>Frequency_1_QualityScore_FFHHHHHJJJJJJJJJJJJJJJJJJIJJJJJJJJJJJJJIJJJJIJJIJJJJJJJJJJJHHHGHHFFFFFFEEDEEEDDDDDDDDDDDEEEDDB_Mismatch_0_Sense_+_Library_PoolT
AAAAGGGCTCCCTGAAGCTATCATCTTGAAGCTAGACAAATGGAAACACACTCAACCTCTAGATTATGAACAACTCCCCTTTAAGTGTAAAGGA
>Frequency_1_QualityScore_FFHFHHHJJIJIJJIJIJHIJJJJJJJJJJJJJJJJJJIJJJJGH;AHHHFFFFDECEEEEDDDDDCADACDDDDBDDBDCDCCCDDD>CCDED_Mismatch_0_Sense_+_Library_PoolT
CAAAACCAAAGCCCATGGTTAAAAAACAAAGTCAATCTGGGGGAGTGATAACAAGAAGAAAAGCACAAATGACGGAAGAATAAGATGGTTCAAA
>Frequency_1_QualityScore_FFHHHHHJJJJJJJJJJJJJJJJHHIIJJIJJJJJJJIJJJJJJJJJJJIJJJIJJJJJHFFFCEEEEEEDDDDEEDDDDDDDDDDDDDDDDDD_Mismatch_0_Sense_+_Library_PoolT
CAAACATCTATCAGCACTTCCAGTGGAGGCAACAAAGTAGTTACTCTGAAAAGCCCCGGGCTCTTAAAATTAGTAGAGAACGAGGAGGGAGCTA
>Frequency_1_QualityScore_FFHHHHHJJJJJJJJJJJJJJJJJJGJJJJJJJIJJJJFGIIJJJJJJJIJIJJJJJIJJJIIJHHHHFDDDDDDDDDDDDDBDDDDCBDDAAA_Mismatch_0_Sense_+_Library_PoolT
AAAGACTACAAGAAGAATATCCAAGAAGAAGAGAAAAGTAACAAGGAGGATAAATGGAAAACAACAAAAAAGACCTCGGGAAGAAACAAAGTGG
>Frequency_1_QualityScore_FFGHGHFHEGHJIJJIIHIIIIIGJCHHGIJJIIEHFEHGIIIAHFHGGFGGGFEI@AAEHHHFFDE:BBABBDDBCDCCDACC@@C:>CCCDD_Mismatch_1_Sense_+_Library_PoolT
AGACAGAGTTGAACCAGTAGGAGGAATCTTTTCATGTGCACGAATCTGCATGGAGGTTGATCTAGAAAAAGGGCTCACTGAAGCTATCATCTTG
>Frequency_1_QualityScore_DFHFHHGJIIGIJGJJIJIJIJIJJJEGHGIIJIIGIJIGIJJJDFGHGIIIGIIDGHIJJGIHEHGHDDEFFECDDDDDDDCDDDDDDDD_Mismatch_0_Sense_+_Library_PoolT
TTTGTGAAAGACTACAAGAAGAATATCCAAGAAGAAGAGAAAAGTAACAAGGAGGATAAATGGAAAACAACAAAAAAGACCTCGGGAAGAA
>Frequency_1_QualityScore_FFHHHHHJJJJJJJJHHJJJJJJJJJJJIJJJJJJJJJJJJIJJJJJJJJJJJJJJIJJJJHHJJIGHHFHHFFFFFEEDEEEDDDDBDDDDDD_Mismatch_1_Sense_+_Library_PoolT
GGAACAATAAACAGGTTTACACCTCTAGAAGAAGAAAATACTCAGGATGAAGAAACACAAGTGAACAATGAAGAAGAGAATAGAGGCAAAAACC
>Frequency_1_QualityScore_FFHHHGHJJJIIJJIJJJJJJJIIJIJJJIJJJIIIJJJIJJJJJIIIIIHHHHFFFF@CEEDDDED@DDDCCCDDDDDDDDDDDEDDEDDDDC_Mismatch_1_Sense_+_Library_PoolT
CAAAAGGCTAGGAAGGCCAACCTTAAAAGAAAAAGGGAAGAAACAGCAACCAAAGAAGTTACCTTGGGATTGCAACAAACATCTATCAGCACTT
>Frequency_1_QualityScore_FFHHHHHGJHIJJJJJJIIJJJJJJJJJJJJJJIIJIIHIJJJJJJJJEIJJJJJJIJHHHHFFFFFFFEEEEEEDCDCDDDDDDDDBDBDCCD_Mismatch_0_Sense_+_Library_PoolT
CCTTAAGAGAAAAAGGGAAGAAACAGCAACCAAAGAAGTTACCTTGGGATTGCAACAAACATCTATCAGCACTTCCAGTGGAGGCAACAAAGTA
>Frequency_1_QualityScore_FFHHHHHJJJGGIJJJJJIGIJJJIGIJJJJJJJIJCHIJIJJJIJIBHIIJJGIIJJJJJJFHHHHFFFBDDEDCECCCDDCDCDCCCCDCCB_Mismatch_0_Sense_+_Library_PoolT
AGAACAGAGGAACAACAAACAGGTTTACACCTCTAGAAGAAGAAAATACTCAGGATGAAGAAACACAAGTGAACAATGAAGAAGAGAATAGAGG
>Frequency_1_QualityScore_FFHHHHHJJJJJJJJJHIJJJJJJJJJJGIGHJJJJJJJJJIJJJJJJDHIIJJHHHHHHHFFFFDDDDACDDDDDDBDDDDDDDDDBDDDDDD_Mismatch_1_Sense_+_Library_PoolT
GCAAAAACCAACTTAGTAGGGAACACCAAAACCCTCCCCTAGAAGAAGTAGATCTTCAAAACAAAAAGCAACACACAATCCAAGCGAAGACAAG
>Frequency_1_QualityScore_FFHHHHHIIIHIJJJJJJJIJJJJJJJJJIJJJJJJJJJJJJJIJJJJIJIJJJIIIJIJJJJIJJFJIIHJHHHHHFFFFFEEEEEEDDDDBD_Mismatch_1_Sense_+_Library_PoolT
CCCCTTTAAGTGTAAAGGATGCCATGAATATGGACACTTTGTGAAAGACTACAAGAATAATATCCAAGAAGAAGAGAAAAGTAACAAGGAGGAT
>Frequency_1_QualityScore_FFHHHHHJJJJJJJJJJJJJJJIJJFHIJJJJJJJJJIJJJJJIJJJJJJJIJJJJJJJJJJJHHHHHFFFCEEEEDEEDDDDDDDDDDDDDDD_Mismatch_0_Sense_+_Library_PoolT
CAAGAACAGAGGAACAACAAACAGGTTTACACCTCTAGAAGAAGAAAATACTCAGGATGAAGAAACACAAGTGAACAATGAAGAAGAGAATAGA
>Frequency_1_QualityScore_FFHHHHHJJJJJJJJJJJJJJJJJJJJGGIJJJIJJJJJJJJJJJJIIIJJJJJJJEHHHHFFFFDDDDCDDDDDDDDDBDCDDDDDDDDDDDD_Mismatch_0_Sense_+_Library_PoolT
AACACCAAAACCCTCCCCTAGAAGAAGTAGATCTTCAAAACAGAAAGCAACACACAATCCAAGCGAAGACAAGGAAAAATCAAGATCTCACTCC
>Frequency_1_QualityScore_FFHHHHHJJJJJGIIHJJIIJGIJJJJJJIIJJJIJJJJIIJIIIIJJJJJJJIJHIIJJHHHHHFFFFDECEECEDDDDDDDDDDCDDDDCDC_Mismatch_0_Sense_+_Library_PoolT
AAGAAAAGAAAGTAGAGAAGGAAGCATAGACAAGAACAGAGGAACAACAAACAGGTTTACACCTCTAGAAGAAGAAAATACTCAGGATGAAGAA
>Frequency_2_QualityScore_FFHHHHHIJJJJHIIIIJIJIIIJIIFIJIIIIJJJJGIIJJIIJJJIJJIHHHGGGFFFEECEEDEEEABABBDDDC@CDCCCCCDDDDCCDD_Mismatch_0_Sense_+_Library_PoolT
CAGCACTTCCAGTGGAGGCAACAAAGTAGTTACTCTGAAAAGCCCCGGGCTCTTAAAATTAGTAGAGAACGAGGAGGGAGCTACAAACCAATTG
>Frequency_1_QualityScore_FFHHHHHIIJJJBHHIIJGIIIIJEEHEDEEDHGBFGG@FGIJJAHIHHHHHFFFB>B;>?BDDDDDD@<ACCBDDDDBBDCDDDD8>@@CCA?_Mismatch_2_Sense_+_Library_PoolT
TCAATCTGGGGGAGTGATAACAAGACGAAAAGCACAAATGACAGAAGAATAAGATGGGTCGGAAGACTGCCTGCCAAGCAAAAGGGTAGGAAGG
>Frequency_1_QualityScore_FFHHHGFHIIJJFJJJJJJJCGHGIIJJJJJJJIJIJJJJIGIJJJJIJIGIHHFHHHFFFFFFECCDBBDDDDDDDDDDDDDD?CCCDD_Mismatch_0_Sense_+_Library_PoolT
TTCCAGTGGAGGCAACAAAGTAGTTACTCTGAAAAGCCCCGGGCTCTTAAAATTAGTAGAGAACAAGGAGGGAGCTACAAACCAATTGCA
>Frequency_1_QualityScore_DDHHFHHEGIJIJJJJJJJJJGIHBBD;@FHIIJJJIIIJI78=;DEHHHHDFFFFFEEE@CEDDD<CCCDD_Mismatch_0_Sense_+_Library_PoolC
TAAATGGAAAACAACAAAAAAGACCTCGGGAAGAAACAAAGTGGCCCCAAATCAGAATACTCAAAATCCTAC
