# Supplementary material for: Differential Gene Expression Reveals Candidate Genes for Drought Stress Response in Abies alba (Pinaceae)
Source: PLoS One. 2015 Apr 29;10(4):e0124564. doi: 10.1371/journal.pone.0124564 (PMC4414588; doi:10.1371/journal.pone.0124564)
Supplement: S3 File — (GZ) [file pone.0124564.s003.gz › comp19489_c0_seq2 #or# comp19489_c0_seq4.fa]

>comp19489_c0_seq2 len=300 path=[25:0-62 714:63-84 110:85-125 151:126-212 238:213-233 784:234-248 799:249-254 280:255-255 668:256-299]
AATACAAATTAAATACTTGTGAATTGTGAATCGTGACACAGAGTTTATGTTGTTTATATGTTGGTTTTCGTGCCAAGTTCTTTCTTTATTAAAGAGGGGATGATCAGCAGAGCTTCTTAATCCCTGCCGTTTGTAAAGTGGTAGGCTATTTAAGTAGAGTGAGTTTCATGTATATTAGCTGTGTTGGTAAAATGTTAGATGTTAGCGATAGGCCATTTGAATAGAGTTACATGGCTTGTCTTTTCTTTCGGATGTAACATGTTCTAATTATTTTATGTGCTATATTTCGTAAGTCTTCGC
>comp19489_c0_seq4 len=328 path=[25:0-62 714:63-84 110:85-125 151:126-212 238:213-233 784:234-248 799:249-254 280:255-255 281:256-327]
AATACAAATTAAATACTTGTGAATTGTGAATCGTGACACAGAGTTTATGTTGTTTATATGTTGGTTTTCGTGCCAAGTTCTTTCTTTATTAAAGAGGGGATGATCAGCAGAGCTTCTTAATCCCTGCCGTTTGTAAAGTGGTAGGCTATTTAAGTAGAGTGAGTTTCATGTATATTAGCTGTGTTGGTAAAATGTTAGATGTTAGCGATAGGCCATTTGAATAGAGTTACATGGCTTGTCTTTTCTTTCGGATGTAACATGTTCTAATTATTTTATGTGATATGTTTCGTAAGTCTTCGCACTCTCATATAAAGTGCGATGTGATATC

>Frequency_2_QualityScore_FFHHHHHJIJJJJJJIIJJJJJGIABCEGFHIJJJIJIICGIHIIGIIIIIIIIJJHIIJEHIIJIIIIDGEHGFFFFFFEEEEEECCCCACCC_Mismatch_0_Sense_+_Library_PoolT
CAAATTAAATACTTGTGAATTGTGAATCGTGACACAGAGTTTATGTTGTTTATATGTTGGTTTTCGTGCCAAGTTCTTTCTTTATTAAAGAGGG
>Frequency_2_QualityScore_FFHEGGGJJIIIJIIIGIGEIAFEFEHHIIJJIIIIIJIIIJJHGGHIIHIIJJJJEGFGEHIEHIIIIIIIHFHGGFFFFEEEDEEEBDEDDE_Mismatch_0_Sense_+_Library_PoolT
TGGTAGGCTATTTAAGTAGAGTGAGTTTCATGTATATTAGCTGTGTTGGTAAAATGTTAGATGTTAGCGATAGGCCATTTGAATAGAGTTACAT
>Frequency_2_QualityScore_FFEHGHHDGGIGHIJIJIIIIHIIGIIJIHIIIJIGHIJIJJIIIIIIJIIJIIJIJJJJJJIJIJJIGFHGHGEEFFFFEEEEEC??CCCDAC_Mismatch_0_Sense_+_Library_PoolT
AGTAGAGTGAGTTTCATGTATATTAGCTGTGTTGGTAAAATGTTAGATGTTAGCGATAGGCCATTTGAATAGAGTTACATGGCTTGTCTTTTCT
>Frequency_2_QualityScore_CEABCBGHG=BEGFEG?FCAEEGAFCHGEGDGGE9AFHFE=ADCG?EFIFGIFGHICECG=CEC@@BGCCDEGCE=CE?7>A;ACAA?BACDBD_Mismatch_0_Sense_+_Library_PoolT
ATACTTGTGAATTGTGAATCGTGACACAGAGTTTATGTTGTTTATATGTTGGTTTTCGTGCCAAGTTCTTTCTTTATTAAAGAGGGGATGATCA
>Frequency_2_QualityScore_CEFFHHHIIHHGAEIGIIGIIGGIIIGIGGIIIABFFHIGIIIIGCGDHIIIIIGIFGHIEGHGFEF?A=BCDC9@CCCCCCAACBCCBCBCCC_Mismatch_0_Sense_+_Library_PoolT
CGTGACACAGAGTTTATGTTGTTTATATGTTGGTTTTCGTGCCAAGTTCTTTCTTTATTAAAGAGGGGATGATCAGCAGAGCTTCTTAATCCCT
>Frequency_2_QualityScore_EEGGGGFACEGGAEEIEHGE?GEGIDGIGGIGIIIIIIGCGHIGIIIEGIIIIIIIEHIIIIIIIIIIHIHGHGGGECBCCCECECCCCCACBC_Mismatch_1_Sense_+_Library_PoolT
AATTGTGAATCGTGACACAGAGTTTATGTTGTTTATATGTTTGTTTTCGTGCCAAGTTCTTTCTTTATTAAAGAGGGGATGATCAGCAGAGCTT
>Frequency_2_QualityScore_FEHHGHFIIIIJJGIIJJIGGIJIIJIGIHIJIJJJIIIIGEIEGHIIGGIIIIFIIHGGHGHGGFFFFCDDCEEDEDDCDDDEDCCCCCCDDD_Mismatch_0_Sense_+_Library_PoolT
GTTTATATGTTGGTTTTCGTGCCAAGTTCTTTCTTTATTAAAGAGGGGATGATCAGCAGAGCTTCTTAATCCCTGCCGTTTGTAAAGTGGTAGG
>Frequency_1_QualityScore_DFHHHHHJJJJJJJHIIJFHHIIIJJIJJIJJJJJJIIJJIIHIJJHIIIIIJGIIIIJJJIJJJJIJJJJGHHHHFFFFFFEDECECEDEDDD_Mismatch_0_Sense_+_Library_PoolT
TAGGCTATTTAAGTAGAGTGAGTTTCATGTATATTAGCTGTGTTGGTAAAATGTTAGATGTTAGCGATAGGCCATTTGAATAGAGTTACATGGC
>Frequency_1_QualityScore_BDFFHFBDGAGA:CHCFEDECHIGI@HEEHAD80DDADD<FEGGB8B@F>DDGGCE@CEGHHHF>DF?;6(;@6;@CC;;>@CACDC_Mismatch_0_Sense_+_Library_PoolT
TTTCGTGCCAAGTTCTTTCTTTATTAAAGAGGGGATGATCAGCAGAGCTTCTTAATCCCTGCCGTTTGTAAAGTGGTAGGCTATTTA
>Frequency_1_QualityScore_FFHHHHHJJHIJJJJIIJDIIJJIJHIGIIJHIFHHGHJHHIJJJIJJIJHHIJGGIJJJIJJIJJHHHHHHFFFFFFFEDECECCDDDDDDDD_Mismatch_0_Sense_+_Library_PoolT
AAATACTTGTGAATTGTGAATCGTGACACAGAGTTTATGTTGTTTATATGTTGGTTTTCGTGCCAAGTTCTTTCTTTATTAAAGAGGGGATGAT
>Frequency_1_QualityScore_DFBHDHHIJJJJJJGGIHIDHHHIJJGIJJIIJJIJJI)?FHHGII_Mismatch_0_Sense_+_Library_PoolT
CAAGTTCTTTCTTTATTAAAGAGGGGATGATCAGCAGAGCTTCTTA
>Frequency_1_QualityScore_FEHDFHHGHIJJIJJJ>HFHHIIIGIIJIGJGIJIIIFIDBFIJGGFHHIJIIJIIJIIIJJJJIIJJJEFFFFFDEEEEEEEEDDDEEEEEEE_Mismatch_2_Sense_+_Library_PoolT
GTGTTGGTGAAATGTTAGATGTTAGCGATAGGCCATTTGAATAGAGTTACATGTCTTGTCTTTTCTTTCGGATGTAACATGTTCTAATTATTTT
>Frequency_1_QualityScore_FFHHHHGJJJJJJIIJJEIIIHJJIEHHIIJJJIIIIEGIJJIJHIIIFGIIG@CHGGHGGFCDEFFEFFDEDEACCDDEDDDEDEEEEDEDED_Mismatch_0_Sense_+_Library_PoolT
TTATTAAAGAGGGGATGATCAGCAGAGCTTCTTAATCCCTGCCGTTTGTAAAGTGGTAGGCTATTTAAGTAGAGTGAGTTTCATGTATATTAGC
>Frequency_1_QualityScore_BDDFBDD@CG3@8@GHHI<C<C<??@<E?DB:CFC9?B?BDFEF>?DFFC9FBCDHCH6=AB@AECE:>=?C@@BDECDAC@CCCBCBB<@CCC_Mismatch_1_Sense_+_Library_PoolT
TTAAGTAGAGGGAGTTTCATGTATATTAGCTGTGTTGGTAAAATGTTAGATGTTAGCGATAGGCCATTTGAATAGAGTTACATGGCTTGTCTTT
>Frequency_1_QualityScore_FFHHHHHIJIJJHJJJJJIJJJJGGIGJJIIJJJJIJGIFHIIIJIIGGIGIJIIGCIIJIIIIEHJIIIIJJIHEH_Mismatch_1_Sense_+_Library_PoolT
ATTTGAATAGAGTTACATGGCTTGTCTTTTCTTTCGGATGTAACATGTTCTAATTATTTTATGTGATATATTTCGTA
>Frequency_1_QualityScore_??CD<:CFHG@GEGAH9@FHCE@FHED;G>B@BCBGGGD4B?:B?(0@BBGCA4=FFCAC)=D>@ECD@??7=)7..?;7;A@;@_Mismatch_2_Sense_+_Library_PoolT
GATAGGCCATTTGAATAGAGTTACATGGCTTGTCTTTTCTTTCGGATGTGACATGTTCTAATTATTTTATGTGATATATTTCGTA
>Frequency_1_QualityScore_FFHHGHHJJJJJJJJJJJJJJIIJJJJJJJJIJJJJJJJJJJJJIJJJJIJJJJJIJEHIHHHHFHADFFFFDDEEEDDDDDCDDDC>CDDCDD_Mismatch_2_Sense_+_Library_PoolT
GCAAGTTCTTTCTTTATTATAGAGGGGATGATCAGCAGAGCTTCTTAATCCCTGCCGTTTGTAAAGTGGTAGGCTATTTAAGTAGAGTGAGTTT
>Frequency_1_QualityScore_FFHHFHHJJJHHJJJIJIJIIJJJJJJIJJJIJJJJJJJJIJJIJJJJJJJJJGJJJJIHHHFHHFFFDDDEDDDDDDEDDDDDBCDCDDD>CC_Mismatch_0_Sense_+_Library_PoolT
TTGGTTTTCGTGCCAAGTTCTTTCTTTATTAAAGAGGGGATGATCAGCAGAGCTTCTTAATCCCTGCCGTTTGTAAAGTGGTAGGCTATTTAAG
>Frequency_1_QualityScore_FFHHHHHJJFHJJJJGIJJJIJJJJJJJJJJJJJJJJIIIJJJJIJJJJJIJJJIIHGHHHFFFFFFFECEDEDBDDDBDCCCCCDCDDDDDCD_Mismatch_0_Sense_+_Library_PoolT
ATATGTTGGTTTTCGTGCCAAGTTCTTTCTTTATTAAAGAGGGGATGATCAGCAGAGCTTCTTAATCCCTGCCGTTTGTAAAGTGGTAGGCTAT
>Frequency_1_QualityScore_FFGGFFHEIGGHCHHGEHDHGEHIIGGHGIIIGIGGFGFHIIGGGGHJHEGHCGGGAG@@BHAEAACCEC;?@CEEEEEE@DDEEDDCCEEFFD_Mismatch_2_Sense_+_Library_PoolT
AATGTTAGATGTTAGCGATAGGCCATTTGAATAGAGTTACATGGCTTGTCTTTTCTTTCGGATGTGACATGTTCTAATTATTTTATGTGATATA
>Frequency_1_QualityScore_FDHDHHHGGIIIJEGHIEHGGIIIIJDHIJJJJJJJIJJJJJJIJIJIIFGHGHICEDGGIFHHHG_Mismatch_1_Sense_+_Library_PoolT
TATTATAGAGGGGATGATCAGCAGAGCTTCTTAATCCCTGCCGTTTGTAAAGTGGTAGGCTATTTA
>Frequency_1_QualityScore_FFHHHHHIJJJJHIIAICFGDHHIGHDHIICGHHIIIIJIJJIJIJJJJJJHHIIJJJJIIIFHHIIJHEHHHGEFFDFDFFEDDDBDDDEDED_Mismatch_0_Sense_+_Library_PoolT
TACTTGTGAATTGTGAATCGTGACACAGAGTTTATGTTGTTTATATGTTGGTTTTCGTGCCAAGTTCTTTCTTTATTAAAGAGGGGATGATCAG
>Frequency_1_QualityScore_FFDHHHHJIJJJIJIEHJHHEHFHHIIIIJJJJIIJJHIJJJIJHIJJGHHIJIJGFHIIJJHIJJIJJIIJGHHHHFFFFFFFEEEEC_Mismatch_1_Sense_+_Library_PoolT
GGTAGGCTATTTAAGTAGAGTGAGTTTCATGTATATTAGCTGTGTTGGTAAAATGTTAGATGTTAGCGATAGGCCATTTGAATAGAGAT
>Frequency_1_QualityScore_FFHHHHFHHIIJJJJIIJIIIJIIHIHHIIGIIJJJJIIJJJJJJJIJHIHIJJIIJJJJIHIJJHIJFCHHIJJHHHFFFFFEEEDAEEDDDC_Mismatch_0_Sense_+_Library_PoolT
TAAAGTGGTAGGCTATTTAAGTAGAGTGAGTTTCATGTATATTAGCTGTGTTGGTAAAATGTTAGATGTTAGCGATAGGCCATTTGAATAGAGT
>Frequency_1_QualityScore_FFHHHHFGHFHIJJIGIJJIIJFIHHHFHGHFIIJGIJIJIIIJIJJJJIIJJJJIGFHIJIHIHGHGIJHIJJJHHHFFFFDEEEEC@CDDDD_Mismatch_1_Sense_+_Library_PoolT
GTAAAGTGGTAGGCTATTTAAGTAGAGTGAGTTTCATGTATATTAGCTGTGTTGGTGAAATGTTAGATGTTAGCGATAGGCCATTTGAATAGAG
>Frequency_1_QualityScore_FDHHHHHIJGGIJIHICEHHBFHACAEF?FHGEEGHFH:DGGIDFHGIIGDHIHIIHIGHGCGHIHCHG>AA=CCCFEFFFEECCCEC>>==?B_Mismatch_0_Sense_+_Library_PoolT
AAATTAAATACTTGTGAATTGTGAATCGTGACACAGAGTTTATGTTGTTTATATGTTGGTTTTCGTGCCAAGTTCTTTCTTTATTAAAGAGGGG
>Frequency_1_QualityScore_FDDFHHHJGHJJHJJJJJJFGFBHIJEHIIGGJFGIHHGIIJIFHIAFIIJIIIJJGIGHIIJJJJJJIEHEG_Mismatch_1_Sense_+_Library_PoolT
GAATAGAGTTACATGGCTTGTCTTTTCTTTCGGATGTAACATGTTCTAATTATTTTATGTGATATATTTCGTA
>Frequency_1_QualityScore_FFHHAACFHGHIJJJJJIIFIIIIGIIJFHIJJJJJIIIJGIJIIIIIIIIJIHIJJIJIJIJJJJJJHHFFFFDDDDDDDEDDDDDDCDDDDD_Mismatch_0_Sense_+_Library_PoolT
TGTGAATCGTGACACAGAGTTTATGTTGTTTATATGTTGGTTTTCGTGCCAAGTTCTTTCTTTATTAAAGAGGGGATGATCAGCAGAGCTTCTT
>Frequency_1_QualityScore_FFHHHHHJJIJJJHIJJJFHIHIJJJIIJJJJJJIJJJJGHHIDIIIJJJIIJJJJIJJJJFHHGEHCH_Mismatch_2_Sense_+_Library_PoolT
AGCCTGCCGTTTGTAAAGTGGTAGGCTATTTAAGTAGAGTGAGTTTCATGTATATTAGCTGTGTTGGTA
>Frequency_1_QualityScore_FFHHHHHIJJJFFHIJJFHIJJJIIIIJHIIIJJJJJJJJJJJJJJJJJGBGHIIJGGIIIJJIJIJHEHFHHFDFFFFCDABDCCDDCCDDDD_Mismatch_0_Sense_+_Library_PoolT
TATATTAGCTGTGTTGGTAAAATGTTAGATGTTAGCGATAGGCCATTTGAATAGAGTTACATGGCTTGTCTTTTCTTTCGGATGTAACATGTTC
>Frequency_1_QualityScore_FFHHHHHJJJJGIJJJJIJJJJJJJJJJJJJJJJJJJJJJJJJJJHIIJIHIJIJJJJJHHHHHHHFFFFFFFCE@CCEEEDEEEDEFEEDDDD_Mismatch_0_Sense_+_Library_PoolT
TTAAAGAGGGGATGATCAGCAGAGCTTCTTAATCCCTGCCGTTTGTAAAGTGGTAGGCTATTTAAGTAGAGTGAGTTTCATGTATATTAGCTGT
>Frequency_1_QualityScore_DFHFHFDFHIGIGIIJCIIHDFEGBFFG?FGIIIGGIJJIIJGIJJFEDCHI;CEHHHF?BDDCEACADACBB?BBCDDDDDEEE>CDCCDC>@_Mismatch_1_Sense_+_Library_PoolT
AAGTTGTAGGCTATTTAAGTAGAGTGAGTTTCATGTATATTAGCTGTGTTGGTAAAATGTTAGATGTTAGCGATAGGCCATTTGAATAGAGTTA
>Frequency_1_QualityScore_FDGCDHHEBEG=GIGDHHHIEHHHIGIIIFI_Mismatch_0_Sense_+_Library_PoolT
TGGTTTTCGTGCCAAGTTCTTTCTTTATTAA
>Frequency_1_QualityScore_EFHHHHHJJJJJJJJGIJJJJHIJJJJJIJJJJJJJJJIJJJIJJIJIJJJJJJJJJJJJIHHHHFFFFFFFEEEEEDDDDDDDDEDEDDDDDD_Mismatch_0_Sense_+_Library_PoolT
TTGTTTATATGTTGGTTTTCGTGCCAAGTTCTTTCTTTATTAAAGAGGGGATGATCAGCAGAGCTTCTTAATCCCTGCCGTTTGTAAAGTGGTA
>Frequency_1_QualityScore_FFHHHHHJJJJJJJJJJJJJJIJJJIIIIIGHJHIJJJIJJJIIIJHIJII?FGIHIIJJJJJJJJIJJEHIJHHFEEFBDDFDEECDECDDDD_Mismatch_0_Sense_+_Library_PoolT
AGAGCTTCTTAATCCCTGCCGTTTGTAAAGTGGTAGGCTATTTAAGTAGAGTGAGTTTCATGTATATTAGCTGTGTTGGTAAAATGTTAGATGT
>Frequency_1_QualityScore_DFHDHHHIGFHIIBEF?CAFBAEEHEGIHIG>CFDBFAG?B?DBFHGBFG?GH<BFCHEFHFHHGEGHIDHCEHHEEED@@;?;@@>>=?@CCC_Mismatch_1_Sense_+_Library_PoolT
TCCCTGCCGTTTGTAAAGTGGTAGGCTATTTAAGTAGAGTGAGTTTCATGTATATTAGCTGTGTTGGTGAAATGTTAGATGTTAGCGATAGGCC
>Frequency_1_QualityScore_DD=B<DFGGD><FB?@<BEFH9<@F=F0?9BG@9B<FGDEEHG9?FBBBABB;F/=7@4@G@=?=?=B=,\>A;A((-5>;@>@;CC;;(5@>3_Mismatch_1_Sense_+_Library_PoolT
TTGGTAAAATGTTAGATGTTAGCGATAGGCCATTTGAATAGAGTTACATGGCTTGTCTTTTCTTTCGGATGTGACATGTTCTAATTATTTTATG
>Frequency_1_QualityScore_FFHHHHHJJJEHJGHEIHIJJJGIIIJIJJJJJJJIJJJJJIJIHIIIIJJIFIIJHIHHHEHHBDFFFFEDEECEDDEDDDCCCC>CCDCDCC_Mismatch_1_Sense_+_Library_PoolT
TTCTTTCTTTATTATAGAGGGGATGATCAGCAGAGCTTCTTAATCCCTGCCGTTTGTAAAGTGGTAGGCTATTTAAGTAGAGTGAGTTTCATGT
>Frequency_1_QualityScore_FFHHHHHJJJJIIJHIHJHIIJJGIIJJJJJJJJGIJJJJJJJJJJJ_Mismatch_2_Sense_+_Library_PoolT
GTTCTTTCTTTATTATAGAGGGGATGATCAGCAGAGCTTCTTAATCA
>Frequency_1_QualityScore_FFHHHHHJHHJJJJFHIJJJIIIIJHIJIIJJJJIJJJJJJJJJJJHFHIIJJFHIIGJJJJJJEDHHHEHFFFFCF@?A@CDDDDDDCDDEDE_Mismatch_0_Sense_+_Library_PoolT
ATTAGCTGTGTTGGTAAAATGTTAGATGTTAGCGATAGGCCATTTGAATAGAGTTACATGGCTTGTCTTTTCTTTCGGATGTAACATGTTCTAA
>Frequency_1_QualityScore_DDFAFDFFHGEGBGHIIIEFCFHAFGHIIGGIIIIGIGDDEDGH4BDG8BFCH@C777@EEDHEFCEEHEEEEDCDDCCCDCDDCDC@?;5_Mismatch_1_Sense_+_Library_PoolT
GTTAGCGATAGGCCATTTGAATAGAGTTACATGGCTTGTCTTTTCTTTCGGATGTAACATGTTCTAATTATTTTATGTGATATATTTCGTA
>Frequency_1_QualityScore_FFHHHHHIEHIGH<CFHAHHIIIIHIIIIIIIIIIGHIIIIGIIIIIIGHHICGIFHIIIII2AFGIIIHIHHECHHFFFDFFFEE;CCCBBBA_Mismatch_0_Sense_+_Library_PoolT
TATTTAAGTAGAGTGAGTTTCATGTATATTAGCTGTGTTGGTAAAATGTTAGATGTTAGCGATAGGCCATTTGAATAGAGTTACATGGCTTGTC
>Frequency_1_QualityScore_FFHDHHHJJIJHIHHIJJJIJIAHIJJJJJJJJJGIJJJJJIJJJIIGIJIIJJJIIIIIIHIGCGHHFFDCEEDEDDDD?BDDDDDDD_Mismatch_0_Sense_+_Library_PoolT
TCGTGACACAGAGTTTATGTTGTTTATATGTTGGTTTTCGTGCCAAGTTCTTTCTTTATTAAAGAGGGGATGATCAGCAGAGCTTCTTA
>Frequency_1_QualityScore_FFHHHHHIJJJIJHHIIIIIIJHIJJJJJJJJJJFHIJJJJIJJJCHFHIJJJIJJJGIJEGGIIJIHFFDCEDEEEEDDCDDDCDCDBDDCDD_Mismatch_0_Sense_+_Library_PoolT
TCGTGACACAGAGTTTATGTTGTTTATATGTTGGTTTTCGTGCCAAGTTCTTTCTTTATTAAAGAGGGGATGATCAGCAGAGCTTCTTAATCCC
>Frequency_1_QualityScore_FFFHHHHIIIJHJJJIHHHFHGGGGGFIJJJJGIEGGDDFGBFGIHJIGHIGCHCHIIJHECGHIHDGGEEHCEHHFFFEFFFEBCDDBCDDBC_Mismatch_0_Sense_+_Library_PoolT
CCTGCCGTTTGTAAAGTGGTAGGCTATTTAAGTAGAGTGAGTTTCATGTATATTAGCTGTGTTGGTAAAATGTTAGATGTTAGCGATAGGCCAT
>Frequency_1_QualityScore_FFHGDFHIJJIJJIJIJJJHHJJJIJJGJIJIGIJIJGIJIIIFGGGIGJBHGIJ>EEHHHG?_Mismatch_1_Sense_+_Library_PoolT
TTGGTAAAATGTTAGATGTTAGCGATAGGCCATTTGAATAGAGTTACATGGCTTGTCTTTTCA
>Frequency_1_QualityScore_FFHHHHHJJJIJJJHIJIJJJJJIJJFHJJJJJJJJJJJJJJJJJJIJJJJJIJJJGIJJHHHHHEHF>BCFEECCEDDDDCDCCD>A>C@CCD_Mismatch_0_Sense_+_Library_PoolT
CAAGTTCTTTCTTTATTAAAGAGGGGATGATCAGCAGAGCTTCTTAATCCCTGCCGTTTGTAAAGTGGTAGGCTATTTAAGTAGAGTGAGTTTC
>Frequency_1_QualityScore_DACDDDDGGA?A:AFAFGH<EAC3C9EDCEAFGHGDHBGGHI@FEGDHHHIICD;@;==7@@GGIGFFHDHE>A3?;BA/\,35:CA;>CC@C@_Mismatch_0_Sense_+_Library_PoolT
GTGAATTGTGAATCGTGACACAGAGTTTATGTTGTTTATATGTTGGTTTTCGTGCCAAGTTCTTTCTTTATTAAAGAGGGGATGATCAGCAGAG
>Frequency_1_QualityScore_FFHHHHHJJJJJJJHJJJJJJJJGIJIIIJJJJJJGIJJIJJJJIJGIJIJJJJJJJJJHHHHHFFDEDEEEECCCDDCCDDDCDDEDEDCDDD_Mismatch_2_Sense_+_Library_PoolT
TTTTCGTGGCAAGTTCTTTCTTTATTATAGAGGGGATGATCAGCAGAGCTTCTTAATCCCTGCCGTTTGTAAAGTGGTAGGCTATTTAAGTAGA
>Frequency_1_QualityScore_DAHB=:CEHBEHGHGFGHGDHGHIIHH@EHEDHEFIHGEHGGCGEEGGEGGAH>GBF<<E;@CH_Mismatch_2_Sense_+_Library_PoolT
AGAGTTTATGTTGTTTATATGTTGGTTTTCGTGCCAAGTTCTTTCTTTATTAAAGAGGGGTTTA
>Frequency_1_QualityScore_FFHHHHHJIIJIJJJHIIJJGHGIJJJJJJJJJJJJJJIJJJJJIIJJJJIJJJJJIHE@EHEHHHFFFDFECEEEEEEDCCCC>ACDFED@CD_Mismatch_0_Sense_+_Library_PoolT
CTTTCTTTATTAAAGAGGGGATGATCAGCAGAGCTTCTTAATCCCTGCCGTTTGTAAAGTGGTAGGCTATTTAAGTAGAGTGAGTTTCATGTAT
>Frequency_1_QualityScore_A:AA;:<CBCFAG;@CHHCHHHHGHIIIGHHGD?<=:::DB<BFCH4?B=CFFG>FE@GGIGHG_Mismatch_0_Sense_+_Library_PoolT
AATCGTGACACAGAGTTTATGTTGTTTATATGTTGGTTTTCGTGCCAAGTTCTTTCTTTATTAA
>Frequency_1_QualityScore_FDHHFDFHGIEHGGHHGH@HHHAF<FAFHIGHIIFGAGHAFGIIHIIGIIDH>DFFHGGBF>CGIGGIIHIGHF@DEBFFFECEEEC>C_Mismatch_1_Sense_+_Library_PoolT
GTGGTAGGCTATTTAAGTAGAGTGAGTTTCATGTATATTAGCTGTGTTGGTGAAATGTTAGATGTTAGCGATAGGCCATTTGAATAGAG
>Frequency_1_QualityScore_FFHHFHHIIIIJJHJJJIBGHHIICCGHHJJIIIIHIJGGIIIJIIJJJJGIIJJJEBHHHIIEHIIIJIIHHHGEDFFFFCEEEA7?;=B>@A_Mismatch_0_Sense_+_Library_PoolT
TTTCATGTATATTAGCTGTGTTGGTAAAATGTTAGATGTTAGCGATAGGCCATTTGAATAGAGTTACATGGCTTGTCTTTTCTTTCGGATGTAA
>Frequency_1_QualityScore_FDHHHGFGIIIHHGFHHEGIJJIIJJJ?EHGICDBCBFGGGGIFHFEIIIIIJJ?FHHHJ@EFHEGG;@DCAHHHHHHHDEFDCEEDBCDCDDC_Mismatch_0_Sense_+_Library_PoolT
CGTTTGTAAAGTGGTAGGCTATTTAAGTAGAGTGAGTTTCATGTATATTAGCTGTGTTGGTAAAATGTTAGATGTTAGCGATAGGCCATTTGAA
>Frequency_1_QualityScore_FFHHHHHJJJJJJJJJJJHIJJJJIIJJJIHFHIJJJJJJJJJJJHIJIJJJJIIIIJJIIJHHGHDFFBFFCEEEEEEDDDD=BDDBDEDDCB_Mismatch_2_Sense_+_Library_PoolT
ATGTTGTTTATATGTTGGTTTTCGTGCCAAGTTCTTTCTTTATTAAAGAGGGGATGATCAGCAGAGCTTCTTAATCCCTGCCGTTTGTAAAGGA
>Frequency_1_QualityScore_FFFHHHHJJIHIJIJJJJJJIJJJJJJIJJJJJJFBGIIJJGIJJIJJHIJJIJJJJJJJJJJJIHEHFFFFEEEECEEEEEEEEEFEEDDDFE_Mismatch_2_Sense_+_Library_PoolT
GGTGAAATGTTAGATGTTAGCGATAGGCCATTTGAATAGAGTTACATGTCTTGTCTTTTCTTTCGGATGTAACATGTTCTAATTATTTTATGTG
>Frequency_1_QualityScore_FFHHHHHJJJJJIJJJJJJJJJJGIJJHIIJIGHIHIJJIJIIJJIIJIJIIIDHIIDGHHHHHHHFEFDDFFFEEEEEDDDD@@CCD>AACCC_Mismatch_1_Sense_+_Library_PoolT
GCAGAGCTTCTTAATCCCTGCCGTTTGTAAAGTGGTAGGCTATTTAAGTAGAGTGAGTTTCATGTATATTAGCTGTGTTGGTGAAATGTTAGAT
>Frequency_1_QualityScore_FFHHHHHJJJJJIJJJJIJIJJJJHIAAFHHEHIIJJIJIHBGHJJIHIJHIJGIJJJIIIJFGIIJJJHFFHEDEEFFFDEDEEEEDCBCDAC_Mismatch_0_Sense_+_Library_PoolT
TACAAATTAAATACTTGTGAATTGTGAATCGTGACACAGAGTTTATGTTGTTTATATGTTGGTTTTCGTGCCAAGTTCTTTCTTTATTAAAGAG
>Frequency_1_QualityScore_FFHHHHHIJJJJHHJJIJIHIACCFGFHHJIJIJGIDGHHGIGIJFIIIIJJIHIJJBGIJJJJIJIGHHEHHFFFFFFFEEEEDEECDDDDDD_Mismatch_0_Sense_+_Library_PoolT
ATTAAATACTTGTGAATTGTGAATCGTGACACAGAGTTTATGTTGTTTATATGTTGGTTTTCGTGCCAAGTTCTTTCTTTATTAAAGAGGGGAT
>Frequency_1_QualityScore_DDFFFFBGIGHIA<FAG;FFHGHHB?GCFHCGHDGHFGIHHIIIIIIHDGGHCHIIIIGCGEHCCGHAHCHEECEB;B@D=BB@BBCDCCCCCB_Mismatch_0_Sense_+_Library_PoolT
TTGTGAATTGTGAATCGTGACACAGAGTTTATGTTGTTTATATGTTGGTTTTCGTGCCAAGTTCTTTCTTTATTAAAGAGGGGATGATCAGCAG
>Frequency_1_QualityScore_FFHHHHAFEHHGIIHHIIIJGIIIICGIJDHIJJJIIGIIFHFHIIJJIGIJIJII_Mismatch_1_Sense_+_Library_PoolT
TCACAGAGTTTATGTTGTTTATATGTTGGTTTTCGTGCCAAGTTCTTTCTTTATTA
>Frequency_1_QualityScore_FFHHHHDEHFIGHHIGIJJEHEHHEHIIIJHIJIJIJJJIJJGHIJJJHIJJIIJHIJIJJJJJJHJIGHGFFHHFFABDDEDEDDDDCDDDCD_Mismatch_1_Sense_+_Library_PoolT
ATTGTGAATCGTGACACAGAGTTTATGTTGTTTATATGTTGGTTTTCGTTCCAAGTTCTTTCTTTATTAAAGAGGGGATGATCAGCAGAGCTTC
>Frequency_1_QualityScore_FFHHHHHJJJJIJJJJJIJJJJJJJJJJJJIIJIJJJJJJJJJJIJIJJIFGIIIIGJJIJIGIJHHHHH_Mismatch_2_Sense_+_Library_PoolC
AGCTGTGTTGGTAAAATGTTAGATTTTAGCGATAGGCCATTTGAATAGAGTTACATGGCTTGTCTTTTCA
>Frequency_1_QualityScore_FFFHHHHJHIJIJFHHIJJFHGIJIJIIHIFHIHIIIIIGHIJIJIIJIJIG>FHIIJHGGIIJJHJJJEHHHHGHFFFFFDDCDDCEEDDDDE_Mismatch_1_Sense_+_Library_PoolT
TGTATATTAGCTGTGTTGGTGAAATGTTAGATGTTAGCGATAGGCCATTTGAATAGAGTTACATGTCTTGTCTTTTCTTTCGGATGTAACATAT
>Frequency_1_QualityScore_DFFFHHHJFHIJJJJJHHICGGIIIIJJIJIIJJJJJJIJJJJJJIJJJJJIJJJJJJGFDGIIJEEHHCED;BACE:ACDDD@DCDCDEEDEF_Mismatch_0_Sense_+_Library_PoolT
TGTGTTGGTAAAATGTTAGATGTTAGCGATAGGCCATTTGAATAGAGTTACATGGCTTGTCTTTTCTTTCGGATGTGACAATGTTCTAATTATT
>Frequency_1_QualityScore_FAHHAFBBBFFIIIIEGACHHE@CGFHGEDDGID>B@BGBFDDGHHHAGIGHB@FFFAG@FEIIIHGGE_Mismatch_1_Sense_+_Library_PoolT
AGAGTTACATGTCTTGTCTTTTCTTTCGGATGTAACATGTTCTAATTATTTTATGTGATATATTTCGCA
