# Supplementary material for: Differential Gene Expression Reveals Candidate Genes for Drought Stress Response in Abies alba (Pinaceae)
Source: PLoS One. 2015 Apr 29;10(4):e0124564. doi: 10.1371/journal.pone.0124564 (PMC4414588; doi:10.1371/journal.pone.0124564)
Supplement: S3 File — (GZ) [file pone.0124564.s003.gz › comp19939_c0_seq1 #or# comp19939_c0_seq2.fa]

>comp19939_c0_seq1 len=355 path=[724:0-107 260:108-354] : tr|A9NK93|A9NK93_PICSI Putative uncharacterized protein OS=Picea sitchensis PE=4 SV=1 e-value: 1e-09 blast score: 63.2
AATACTCTTTAATCATTTTGGGTTATATGTGAAGAAAGGAGGGTTTACTGTCAACATAGTTGGGGATGGTTTTTCTGATTATCATATGGTTTGCTTTTGGGTTTACAGAATGAGAGGTATAGTCGGCAGAACGAGGAATTAAATGGAAAATCAAAGGAGGAGCGACTGGCAGCAATGTTTGCCCCTCAGTTTGACGGCCTGCATTGCTACGAGACCCTGATTAGGCATTGATTTCGGCGCCGTTGAATTTATATAACGGATCAATCGAATTTGTTGAATGCAATGGATCATGTAACAGTATATTCACTTATTCAATCCAGTACCATAACATTTTTTGGGTGGTTTTAACATACAA
>comp19939_c0_seq2 len=524 path=[926:0-50 34:51-183 167:184-222 1071:223-259 243:260-276 260:277-523] : tr|A9NK93|A9NK93_PICSI Putative uncharacterized protein OS=Picea sitchensis PE=4 SV=1 e-value: 9e-20 blast score: 97.4
GTCCGAAAGCTTACACCACTCGAATTTCTGTTTCTGTCCCTGCAATTCTTCACACGGTACGCAGAAGTCTGTGGCAATTGAAGGAAATTTCGGTCTTTCTCTGTGCGATTCATAGAAATTTACAGCAATTGAAGGGAAATCGGTAGATCAGAGGTCAAAATAGATGGCAGTGAATACGCCCCTGTTCAAAATTGCAGCAGCAGTTGCGGCCATTGGAGCTTTCTGCAGCTTCAAATCTCATCGTCATCCATCAACAGCAAATACGGATACCAATAACAATGAGAGGTATAGTCGGCAGAACGAGGAATTAAATGGAAAATCAAAGGAGGAGCGACTGGCAGCAATGTTTGCCCCTCAGTTTGACGGCCTGCATTGCTACGAGACCCTGATTAGGCATTGATTTCGGCGCCGTTGAATTTATATAACGGATCAATCGAATTTGTTGAATGCAATGGATCATGTAACAGTATATTCACTTATTCAATCCAGTACCATAACATTTTTTGGGTGGTTTTAACATACAA

>Frequency_3_QualityScore_FFHHHFHJHJIHIJIIJJFIIIIJJJIJIIJIIHIGHHIHFEHHHIHGFEEGGFEEECDEEBBDCCDCDC>ACDBCCCC@ACCCDDABC=?=BC_Mismatch_0_Sense_+_Library_PoolT
GAACGAGGAATTAAATGGAAAATCAAAGGAGGAGCGACTGGCAGCAATGTTTGCCCCTCAGTTTGACGGCCTGCATTGCTACGAGACCCTGATT
>Frequency_3_QualityScore_FFHHHHHJJJJJJJJJJJJJJJJJIIJJJJJJJJJIJJJJJJJJJIHFFEDDEEEEEEEEEDDDDDDDDBDDDDDDDDEDDCDDDDDDDDDDDD_Mismatch_0_Sense_+_Library_PoolT
GGCCTGCATTGCTACGAGACCCTGATTAGGCATTGATTTCGGCGCCGTTGAATTTATATAACGGATCAATCGAATTTGTTGAATGCAATGGATC
>Frequency_3_QualityScore_EFGFGGGIIGIDHIIJJGIIIHJGGIIJHHHIIIGIJGIIIIGCDDDDEECEEDEDDDCCBCCDCCDCCCBCDCCC@CDDDDDDDDDCDDCDDD_Mismatch_0_Sense_+_Library_PoolT
ATTGCTACGAGACCCTGATTAGGCATTGATTTCGGCGCCGTTGAATTTATATAACGGATCAATCGAATTTGTTGAATGCAATGGATCATGTAAC
>Frequency_3_QualityScore_FFHHHHHJJJJJJJJJJJJJJJJJIIJJJJJJJJJJJIIIJJJJJJJJJJGHIIJJJJJJJJJJJIHIIFHGGGFGGGFFEEEEEEECDDDABC_Mismatch_0_Sense_+_Library_PoolT
TTATATAACGGATCAATCGAATTTGTTGAATGCAATGGATCATGTAACAGTATATTCACTTATTCAATCCAGTACCATAACATTTTTTGGGTGG
>Frequency_3_QualityScore_FFHHHHCFHIJIJJJJJJIJIJGIJEIJJJJJJJJJJJJJJJJJIHHIIGIGGFEDDDCDCBCBDCACDCCCCBBCBDBDDDCAACCDDAA8?C_Mismatch_0_Sense_+_Library_PoolT
GAGAGGTATAGTCGGCAGAACGAGGAATTAAATGGAAAATCAAAGGAGGAGCGACTGGCAGCAATGTTTGCCCCTCAGTTTGACGGCCTGCATT
>Frequency_2_QualityScore_ECCGGHGHIIIIIFIIIIIIGIIIIGEHIIIIIAGHIIHIIHIIIFGEEECEEEGGEEECEEEEDEECC>ABAAC;;A?BCDDCECEEECACCD_Mismatch_1_Sense_+_Library_PoolT
GGCAGCAATGTTTGCCCCTCAGTTTGACGGCCTGCATTGCTACGAGACCCTGATTAGGCATTGATTTCGGCGCGGTTGAATTTATATAACGGAT
>Frequency_2_QualityScore_EEHHEFGIIIIIIIJJIIGIGFBCFGIIIIIIIGIEFGCHHEIECGGIGIHGDEE??AA>?BAA@@BCCABCCCBC5:@CAA?CCACCBCCCBA_Mismatch_0_Sense_+_Library_PoolT
ATTAAATGGAAAATCAAAGGAGGAGCGACTGGCAGCAATGTTTGCCCCTCAGTTTGACGGCCTGCATTGCTACGAGACCCTGATTAGGCATTGA
>Frequency_2_QualityScore_EEHHHHHJJJJJJJIJJJJHIJIIJIIJJJHJJJIJIJJJJJGHGFFFFFEFEEEECCDCDDDDDDDDCACDDDCCCCDDDDDDCDDDDDDDEE_Mismatch_1_Sense_+_Library_PoolT
GCATTGCTACGAGACCCTGATTAGGCATTGATTTCGGCGCGGTTGAATTTATATAACGGATCAATCGAATTTGTTGAATGCAATGGATCATGTA
>Frequency_2_QualityScore_FFHHHHHIJHJIJJJIJIIIJIIIIIEIIIIJJJJJGIIIIIHIIJIHGGEEEEEDCDEDDDCDDDCCBCCDDCCACDCCDDEDDCDDDDDBDC_Mismatch_0_Sense_+_Library_PoolT
CAAAGGAGGAGCGACTGGCAGCAATGTTTGCCCCTCAGTTTGACGGCCTGCATTGCTACGAGACCCTGATTAGGCATTGATTTCGGCGCCGTTG
>Frequency_2_QualityScore_FFHHHHGJJJJJIIJJJJJIJHIJIJIJJJIIJJJIIJIIIIJJJJJJIJIIIIIIIHHHCEEEFGGGEEEDEEEEEEEDEEBCDDDDDDDDDD_Mismatch_0_Sense_+_Library_PoolT
GCCGTTGAATTTATATAACGGATCAATCGAATTTGTTGAATGCAATGGATCATGTAACAGTATATTCACTTATTCAATCCAGTACCATAACATT
>Frequency_2_QualityScore_AEEGGBEFHFEFHCGFGGEHHCGE@DAGHEGEGHIGGGGGGCCHCAGFEGF=BACEC=AAC5>=5?>AC<BBCCACABCBBA?5;A?AB;7<?B_Mismatch_0_Sense_+_Library_PoolT
AATTAAATGGAAAATCAAAGGAGGAGCGACTGGCAGCAATGTTTGCCCCTCAGTTTGACGGCCTGCATTGCTACGAGACCCTGATTAGGCATTG
>Frequency_2_QualityScore_FFGHGHGIJIIHGIIGGGIGGIIJ@GDHGHIHGIEICHEGICHIEGGDG@CCDEEDEDCCCDCDDCCCCCCDEA>?BDDDC6=B9ACECBDCDC_Mismatch_1_Sense_+_Library_PoolT
GCGACTGGCAGCAATGTTTGCCCCTCAGTTTGACGGCCTGCATTGCTACGAGACCCTGATTAGGCATTGATTTCGGCGCGGTTGAATTTATATA
>Frequency_2_QualityScore_EEFGFFFIIHEIGIFIHHIIIHIFHGGIIIIIIIIGIIIIIIIIHHGEGDDEEEDDEEEEDCCCCBCCC?CCEEECCCACDEECEECCCCCEEE_Mismatch_0_Sense_+_Library_PoolT
TTAGGCATTGATTTCGGCGCCGTTGAATTTATATAACGGATCAATCGAATTTGTTGAATGCAATGGATCATGTAACAGTATATTCACTTATTCA
>Frequency_2_QualityScore_EEHHHGHJJIJIJIIJIJJJJIIJIJIIJJJIJJJJJIJIIJIIJIJIIIHHHGGGFFFEEDDDDD=BDCDDEDDEEEEECDDDDDDCCCBCCC_Mismatch_1_Sense_+_Library_PoolT
GTTTGCCCCTCAGTTTGACGGCCTGCATTGCTACGAGACCCTGATTAGGCATTGATTTCGGCGCGGTTGAATTTATATAACGGATCAATCGAAT
>Frequency_2_QualityScore_FFGHGHHJJJIIJJJJJIIIIFIHIJJJIJIJJIJJJJGGIHIIJJIIHIGIIGHGGFEDDDDCDEBCCBCCDDDCDDCCDDDECCCDDDDCED_Mismatch_0_Sense_+_Library_PoolT
TAAATGGAAAATCAAAGGAGGAGCGACTGGCAGCAATGTTTGCCCCTCAGTTTGACGGCCTGCATTGCTACGAGACCCTGATTAGGCATTGATT
>Frequency_2_QualityScore_FFHHHHHJJJJJJJJJJJJIJJJIJJJIJIIIJJJIIJJJJJJJGHHHFFFFFEEDEEEDDDDDDDDDDCDCDDDCDEEEDDCBDEDEEEEDDD_Mismatch_0_Sense_+_Library_PoolT
CCTGATTAGGCATTGATTTCGGCGCCGTTGAATTTATATAACGGATCAATCGAATTTGTTGAATGCAATGGATCATGTAACAGTATATTCACTT
>Frequency_2_QualityScore_EEHHHFHIEGGIIIIHIIIHGIIJHIICHGGIJIIIIJIJIIIIIGIIHIFEGGFEDDDDAAB@BCDCA>ACCDDDDC@BACDCBC?CDBDDA;_Mismatch_0_Sense_+_Library_PoolT
ATGAGAGGTATAGTCGGCAGAACGAGGAATTAAATGGAAAATCAAAGGAGGAGCGACTGGCAGCAATGTTTGCCCCTCAGTTTGACGGCCTGCA
>Frequency_2_QualityScore_FEHGGGGJJIGJIIIIJIIIIJJGIIHHIJJJJIIIIIJJIIIIHGIJIGHHIIJJIIJIIIIIIIIIGDGEGHGGGEEFEEEEEEDDAB:AB;_Mismatch_0_Sense_+_Library_PoolT
TATATAACGGATCAATCGAATTTGTTGAATGCAATGGATCATGTAACAGTATATTCACTTATTCAATCCAGTACCATAACATTTTTTGGGTGGT
>Frequency_2_QualityScore_FFHHGHHJJJJJJIJJJJIJJJJIJHIJIIIIIIJJJIIIIEIIIEGIFIIIIHGCFDEEEEECCDDCC?ABDDDCDCDCDCDDDCCCCDDDCC_Mismatch_0_Sense_+_Library_PoolT
GAGGAATTAAATGGAAAATCAAAGGAGGAGCGACTGGCAGCAATGTTTGCCCCTCAGTTTGACGGCCTGCATTGCTACGAGACCCTGATTAGGC
>Frequency_2_QualityScore_FFHGHHHIJJJJIJJJJJJJJJJJJIJJJJJJJJIJIIJJIJJJIJGGIIIJJJJJJIIJJIIJJIGHIEEGGFGGFEEEFEECCDC;?C;ACD_Mismatch_1_Sense_+_Library_PoolT
ATAACGGATCAATCGAATTTGCTGAATGCAATGGATCATGTAACAGTATATTCACTTATTCAATCCAGTACCATAACATTTTTTGGGTGGTTTT
>Frequency_2_QualityScore_FFHHGHHJIIJJJIJIIIIJJHIIIIJJJIIJIIIJIJIIIIJJIJIHIIIHGGGGGEDEEEEEDDDDDCDDD@BBDCCDCEDDCCDDCCCCDD_Mismatch_0_Sense_+_Library_PoolT
CAATGTTTGCCCCTCAGTTTGACGGCCTGCATTGCTACGAGACCCTGATTAGGCATTGATTTCGGCGCCGTTGAATTTATATAACGGATCAATC
>Frequency_2_QualityScore_FFHHGHHJJJJJJIJIJJIJIJJIJIJJJIJJJJJJJJJJJIJIJJIIIJJJJJHHIJIJJIJJJIJIIJIHHGHHGFFFFFFEEEEEEEDDDB_Mismatch_0_Sense_+_Library_PoolT
GAATTTATATAACGGATCAATCGAATTTGTTGAATGCAATGGATCATGTAACAGTATATTCACTTATTCAATCCAGTACCATAACATTTTTTGG
>Frequency_2_QualityScore_FFHHHHHJIJJIIHIJGIHIIJJIJJJJJJJJIGIJJIIIIIGGGGHGGGGFFCDCDDEDEDDDEDABDCBDDCDACCEDDDCCDCCCCECDCC_Mismatch_0_Sense_+_Library_PoolT
GGAAAATCAAAGGAGGAGCGACTGGCAGCAATGTTTGCCCCTCAGTTTGACGGCCTGCATTGCTACGAGACCCTGATTAGGCATTGATTTCGGC
>Frequency_2_QualityScore_FFHHHGHJJIJJJIIIJJJIIIIIIJJJIIIJJIIIIIJJJJIIIHGGGGFGGFEEEEDDEECEEDCDDCCDDDDCCEDDDEDBDDCDDDDDCC_Mismatch_0_Sense_+_Library_PoolT
AGAACGAGGAATTAAATGGAAAATCAAAGGAGGAGCGACTGGCAGCAATGTTTGCCCCTCAGTTTGACGGCCTGCATTGCTACGAGACCCTGAT
>Frequency_2_QualityScore_FFHHHHHJJJJJIIJIIJJJJJIJJJIJIJJIIJJJJIJJIJJJJIJJIIHHHGEFFFEEEEEEEEEDECDDDDDDDDDDCDDEDDEEEDEDDD_Mismatch_0_Sense_+_Library_PoolT
CTGGCAGCAATGTTTGCCCCTCAGTTTGACGGCCTGCATTGCTACGAGACCCTGATTAGGCATTGATTTCGGCGCCGTTGAATTTATATAACGG
>Frequency_2_QualityScore_FFHHHHHJJIIJJJJJJJJJJJJJIJJIJJIIIIIIJJJJJJJJJIHGGFFEEEEDEDDDCDEDDCDDDBCCDDDDDDDDDEEECCDBDDEEEE_Mismatch_1_Sense_+_Library_PoolT
AGACCCTGATTAGGCATTGATTTCGGCGCGGTTGAATTTATATAACGGATCAATCGAATTTGTTGAATGCAATGGATCATGTAACAGTATATTC
>Frequency_2_QualityScore_FFHHHHHJIJJJJJJJJJIJIJJJIJJJJJJJJJJJJJJJJJJJJJJJJJIJHHHHHGFFFFFFEEECDBDDD=CCCDDEDDEEEEECCDDCDD_Mismatch_1_Sense_+_Library_PoolT
CAGCAATGTTTGCCCCTCAGTTTGACGGCCTGCATTGCTACGAGACCCTGATTAGGCATTGATTTCGGCGCGGTTGAATTTATATAACGGATCA
>Frequency_2_QualityScore_EFGGHEDHFIIHHIIGIIIGGIIGHECHFIIIIIIGGHIGIIABECGHIEDGBDEBDDB@CECCCBAAB?=BEDCDC:=A@?@BACCECCDC??_Mismatch_0_Sense_+_Library_PoolT
GCGACTGGCAGCAATGTTTGCCCCTCAGTTTGACGGCCTGCATTGCTACGAGACCCTGATTAGGCATTGATTTCGGCGCCGTTGAATTTATATA
>Frequency_1_QualityScore_FFHHGHHDHJJJJIJJIIIHJHJJIJJGIIJJJGGIGBFHJJGIJGGIJIIJGIJJIJJJJIIJJJJGEAEHHHFFFFFFACCEEEEDDDDDEE_Mismatch_0_Sense_+_Library_PoolT
CGTTGAATTTATATAACGGATCAATCGAATTTGTTGAATGCAATGGATCATGTAACAGTATATTCACTTATTCAATCCAGTACCATAACATTTT
>Frequency_1_QualityScore_FFHHHHHJIJIJJJJJJIJIJJJJJIJJJJJJIIJJJGJJJJJJJIJIJHFDD@BDCDDEDDEEFEEDDBBDBDDDDDDDDDDDDDDDCCCCDD_Mismatch_2_Sense_+_Library_PoolT
TTTGACGGCCTGCATTGCTACGAGACCCTGATTAGGCATTGATTTCGGCGCGGTTGAATTTATATAACGGATCAATCGAATTTGCTGAATGCAA
>Frequency_1_QualityScore_FFHHHHGIIIIJJJJJIJJJJJIJJJIIJJJJHIJJJJJJJJJJJJJJJJJJIIFGIJJJJJJJJIJIJEDDDABD>BDDDC_Mismatch_0_Sense_+_Library_PoolT
GAATTTGTTGAATGCAATGGATCATGTAACAGTATATTCACTTATTCAATCCAGTACCATAACATTTTTTGGGTGGTTTTAA
>Frequency_1_QualityScore_FFHHHHHJIJIHIJIJJJIGJJJIJJIGFIIIJIIIIJJJHGHIHHIJHHFFF@CDCEDEDDDBBBBDDDDDDEDDDCDDDDEDDA<>DDDDDB_Mismatch_0_Sense_+_Library_PoolT
ATCAAAGGAGGAGCGACTGGCAGCAATGTTTGCCCCTCAGTTTGACGGCCTGCATTGCTACGAGACCCTGATTAGGCATTGATTTCGGCGCCGT
>Frequency_1_QualityScore_FFHGHHHJIJJJJJIJIJJDFHIIIJJGJHIJIGIIFIGIIJIGGGGDHGHIIJJJIJGIJJJGIIIE6=;=B>BEDD_Mismatch_0_Sense_+_Library_PoolT
TTTGTTGAATGCAATGGATCATGTAACAGTATATTCACTTATTCAATCCAGTACCATAACATTTTTTGGGTGGTTTTA
>Frequency_1_QualityScore_FFGFHHHJIJJJIJJJIJJJIJIIJJJJGGIIJIJJJJGIGIJJIIIIGE?FHIJJJIIIJIIIJHGGGEEDBCEDCCDDD_Mismatch_1_Sense_+_Library_PoolT
TTGCTGAATGCAATGGATCATGTAACAGTATATTCACTTATTCAATCCAGTACCATAACATTTTTTGGGTGGTTTTAACAT
>Frequency_1_QualityScore_FFHHHHHJJJJJJJJJIIJJJJJJHIIIGIJJIIJJJJHHHHHFFFFFFFDECEEDDEEEDDDADDDDFDDDDDDDDEFEEDDDDADDDDDDDD_Mismatch_0_Sense_+_Library_PoolT
GGCGCCGTTGAATTTATATAACGGATCAATCGAATTTGTTGAATGCAATGGATCATGTAACAGTATATTCACTTATTCAATCCAGTACCATAAC
>Frequency_1_QualityScore_FFFHFHHIIJJIIIIJJJIJIIJJJIJJJJJIJHHJIIJIJJJHHHGHHFFCEFFEDEEEEDDDDDECBCCDCEEEDEEDDDDDDEED>CCCDD_Mismatch_0_Sense_+_Library_PoolT
ATTGATTTCGGCGCCGTTGAATTTATATAACGGATCAATCGAATTTGTTGAATGCAATGGATCATGTAACAGTATATTCACTTATTCAATCCAG
>Frequency_1_QualityScore_FFHHHFHJIJHHJGIHGIIJJIIJGIHJIIIJIIGGIJIJIIIJJIIJJJIIGHFDB@BDDCDDEDDEEDDDDBDDDDDDDDDBDDDDDCC?AA_Mismatch_1_Sense_+_Library_PoolT
CTCAGTTTGACGGCCTGCATTGCTACGAGACCCTGATTAGGCATTGATTTCGGCGCGGTTGAATTTATATAACGGATCAATCGAATTTGTTGAA
>Frequency_1_QualityScore_FFHGHHHJJJJJJJJJJJJJJJJIIIIIJJJJIFIJJJJJJJJJJIIJJIJJJIJDHIJJJJJJJJJJJIHHFFBBD?BDDDDDDD_Mismatch_2_Sense_+_Library_PoolT
CGAATTTGTTGAATGCAATGGATCATGTAACAGTATATTCACTTATTCAATCCAGTACCATAACATTTTTTGGGTGGTTTTAACCA
>Frequency_1_QualityScore_FFHHHHHJJJJJJIJJJJHHHDGGGIJJJGIJJJJJJJJJIGIIJJJJDFHIJIIJJIG@BHHHE_Mismatch_1_Sense_+_Library_PoolT
CAATGGATCATGTAACAGTATATTCACTTATTCAATCCAGTACCATAACATTTTTTGGGTGGTTA
>Frequency_1_QualityScore_FFGHHHHIJJJJJJJJJIJIJJJJJJJJJJJJJJJJJJJJIJIJJJJJJJJJJHGHHHFFDFFFFEDDDBDDDDDDDDEDDEEEEEDBDDDDDD_Mismatch_1_Sense_+_Library_PoolT
ACCAATGTTTGCCCCTCAGTTTGACGGCCTGCATTGCTACGAGACCCTGATTAGGCATTGATTTCGGCGCCGTTGAATTTATATAACGGATCAA
>Frequency_1_QualityScore_FFHHHHHJJIJJJJJJJIJJJJJEHIIJJJJJJJJJJJJJIJIJJHEEFE@EEEEEEFEEDDDDCDDDDCDDCDDDDEDDCCDDDDDDDCEEEE_Mismatch_2_Sense_+_Library_PoolT
GCCTGCATTGCTACGAGACCCTGATTAGGCATTGATTTCGGCGCGGTTGAATTTATATAACGGATCAATCGAATTTGTTGAATGCAATGTATCA
>Frequency_1_QualityScore_FFHHHHHJJIJJJJJJIJJJIIJJJJJJJJJJJJIJFJIJJJJJHHHHHFFFFFEEEDEEEDDDDFEFEEDEEFDDDCDEEFFEFDDDCDEEEE_Mismatch_1_Sense_+_Library_PoolT
TAGGCATTGATTTCGGCGCCGTTGAATTTATATAACGGATCAATCGAATTTGTTGAATGCAATGTATCATGTAACAGTATATTCACTTATTCAA
>Frequency_1_QualityScore_FFHHHHHJJIJJJJJJJJJJJJJIJJJJIJJJJIIJJJJJJJJJJJJIHJJJJFHIIIJJJJJJIJJJIIHIHHHHHGFFFFFFEEDEEEDDDD_Mismatch_0_Sense_+_Library_PoolT
AATTTATATAACGGATCAATCGAATTTGTTGAATGCAATGGATCATGTAACAGTATATTCACTTATTCAATCCAGTACCATAACATTTTTTGGG
>Frequency_1_QualityScore_FDHHHHDHHIIIJIJGHJJIJJJJJJJJJIIJJIGIJIJIJJIHIJIIFGHIJIIIHGIIHGGHIHHHHGHEDDBDEDCEDEEE_Mismatch_0_Sense_+_Library_PoolT
GAATTTATATAACGGATCAATCGAATTTGTTGAATGCAATGGATCATGTAACAGTATATTCACTTATTCAATCCAGTACCATAA
>Frequency_1_QualityScore_FFHHHHHJJJFHIJJJIGIJJIIJJJHIJJJJIJJJJJIIJJJJJJIJIIIBBHFHGJJI_Mismatch_2_Sense_+_Library_PoolT
AATGTAACAGTATATTCACTTATTCAATTCAGTACCATAACATTTTTTGGGTGGTTTTAA
>Frequency_1_QualityScore_FFHHHHGJJJIIJIJJIJIJJJIJJJIJJJJJJJJJJIIJIIIJJHHFFFFDDEEDDADECDDDDDDDD@CCDCDDDCDDDB?:CCCCCC>@BD_Mismatch_0_Sense_+_Library_PoolT
AGTCGGCAGAACGAGGAATTAAATGGAAAATCAAAGGAGGAGCGACTGGCAGCAATGTTTGCCCCTCAGTTTGACGGCCTGCATTGCTACGAGA
>Frequency_1_QualityScore_FFHHHHHJJ,CGIIJJJJJJJJJJJJJIJJJJJHIJJJJIIJJJJJJJJJJJJIJGIJJJJJJIJHHHHHDDDDDBDBDDDDDDDDD_Mismatch_2_Sense_+_Library_PoolT
CGAATTTGTCGAATGCAATGGATCATGTAACAGTATATTCACTTATTCAATCCAGTACCATAACATTTTTTGGGTGGTTTTAACCTA
>Frequency_1_QualityScore_FFHHHHHJJJJJJIJJIJJJJJJIGJJJJJIJJJJJJJJJJFIIJJIJHFDDDDDDDDDDDDEEEEECDDDDDDDDDDDDDDDDACBDDDDDCD_Mismatch_0_Sense_+_Library_PoolT
TTTGACGGCCTGCATTGCTACGAGACCCTGATTAGGCATTGATTTCGGCGCCGTTGAATTTATATAACGGATCAATCGAATTTGTTGAATGCAA
>Frequency_1_QualityScore_FFHHHHHJJJJJIJJJJHIJJJJIIJJJIJJJJJJJJIJJJJJJJHHHFFFFFCEFEFFEDDDDDDDDDDDBDDDDDDDDDDDDCDDDDDDDDD_Mismatch_0_Sense_+_Library_PoolT
GCCTGCATTGCTACGAGACCCTGATTAGGCATTGATTTCGGCGCCGTTGAATTTATATAACGGATCAATCGAATTTGTTGAATGCAATGGATCA
>Frequency_1_QualityScore_ADBC?<8E:?;@<E)C??C9CB?BDECCB@DA<9DA?D@;5@@_Mismatch_1_Sense_+_Library_PoolT
GTCGGCAGAACGAGAAATTAAATGGAAAATCAAAGGAGGAGCG
>Frequency_1_QualityScore_FFGHHHHJJIJJJJJJIJIJJJJJJJJJJJJJIJJJJJJJIJJJJIJJJJJIIIJJJHIIIJJJJJJJIEHHHHHHFDEDFFEEE_Mismatch_0_Sense_+_Library_PoolT
GTTGAATTTATATAACGGATCAATCGAATTTGTTGAATGCAATGGATCATGTAACAGTATATTCACTTATTCAATCCAGTACCAT
>Frequency_1_QualityScore_FFGHHHHJJJJIJJJIJJIHHIJJJJJJJIJIJJFIIJJJJIJJJ7;BHHFFFFEDDEEDDDDDDDDDDDDDDDDDDDDDD@DDCDCCDCDDDE_Mismatch_0_Sense_+_Library_PoolT
AGACCCTGATTAGGCATTGATTTCGGCGCCGTTGAATTTATATAACGGATCAATCGAATTTGTTGAATGCAATGGATCATGTAACAGTATATTC
>Frequency_1_QualityScore_FFHHFHHIIIJJGHGHHGHIJCHEHIHJJJJJIIJJIIDHIIIIIJJJHIIEEIHIIJIHHGHFHH>AD;B;@CC>6>CCCDDDADCCCCCDDC_Mismatch_1_Sense_+_Library_PoolT
GCGGTTGAATTTATATAACGGATCAATCGAATTTGTTGAATGCAATGGATCATGTAACAGTATATTCACTTATTCAATCCAGTACCATAACATT
>Frequency_1_QualityScore_FFHAHHGJIIHHJJJIIJFIJEGGGDGBGHGGIGEEHG>GIFHGHIIIFIIJJIJJG;FG@>EIIJIGC?EEEABEFCFDBCBBB=?@@@?DCC_Mismatch_2_Sense_+_Library_PoolT
TAACGGATCAATCGAATTTGTTGAATGCAATGGATCATGTAACAGTATATTCACTTATTCAATCCAGTACCATAACATTTTTTGGGTGGTTACA
>Frequency_1_QualityScore_FFGHHHDIIJIIIIJJIIEDHICCBDGFEIGFCHHBHGGGAGICGGHHHHFFDCDECCACEDCDDCDCCACDDDDDBDDDBB@?ACCCCDDED>_Mismatch_0_Sense_+_Library_PoolT
CGACTGGCAGCAATGTTTGCCCCTCAGTTTGACGGCCTGCATTGCTACGAGACCCTGATTAGGCATTGATTTCGGCGCCGTTGAATTTATATAA
>Frequency_1_QualityScore_FFHHHHHJEGHJJJJIIIJJJJJJIJJ?DHDHIJJ_Mismatch_0_Sense_+_Library_PoolT
CAATCCAGTACCATAACATTTTTTGGGTGGTTTTA
>Frequency_1_QualityScore_FFHHHHGJJJJJIGJJJJHIJIJJJJJJJJJJJJJJJJIIGIJJJJJJIJJJJJJJIJJFHH=EHHFFFDFFE_Mismatch_2_Sense_+_Library_PoolT
CAATGGATCATGTAACAGTATATTCACTTATTCAATCCAGTACCATAACATTTTTTGGGTGGTTTTAACATCA
>Frequency_1_QualityScore_FFHHHHHJJIIJFEHGJIIJIJJJIIJJIFIGJJJIJ8EHIGHHHDHFFFFDDDDDDDDDCDECDDDDDDDEDEDDDDDDBDBDDDDDEDDEED_Mismatch_1_Sense_+_Library_PoolT
AGCGACTGGCAGCAATGTTTGCCCCTCAGTTTGACGGCCTGCATTGCTACGAGACCCTGATTAGGCATTGATTTCGGCGCGGTTGAATTTATAT
>Frequency_1_QualityScore_FFHHHHHJJJJJJJJJJJJJJJJJJJJJJJJJJIJIJJIJJJHHHFFFDEEDEEEEDDDDDDDDDCDDDDDDDDDDDDDDEDDDCDDDDDDDDC_Mismatch_0_Sense_+_Library_PoolT
GGCAGAACGAGGAATTAAATGGAAAATCAAAGGAGGAGCGACTGGCAGCAATGTTTGCCCCTCAGTTTGACGGCCTGCATTGCTACGAGACCCT
>Frequency_1_QualityScore_FFHHGHHJJJJJJIJJJIIIIGICFIIIIIIJJGIJHIJHIBFIIEIIGIIJHCDFEHIIJJIIIJJJGBBBBC<B??CD_Mismatch_0_Sense_+_Library_PoolT
ATTTGTTGAATGCAATGGATCATGTAACAGTATATTCACTTATTCAATCCAGTACCATAACATTTTTTGGGTGGTTTTAA
>Frequency_1_QualityScore_FFHHHHHIIIIGIGHIJIGIIIEBEIFIJEHGI>FHHHGJGGGCIJJIJJGIIIHHHHFD?BB;BB<@C@A>@CDDDC?BDBB?>:CBBDDDDD_Mismatch_0_Sense_+_Library_PoolT
TGCCCCTCAGTTTGACGGCCTGCATTGCTACGAGACCCTGATTAGGCATTGATTTCGGCGCCGTTGAATTTATATAACGGATCAATCGAATTTG
>Frequency_1_QualityScore_FFHGHGHJJJJJJJJJIJJJJJJJJJIIIGIIIJIJJJIJJJJJJIIJJJJIJJJJJJIJJJJJJJJCGGHHFAEHHHFFFFFFEEEEBB?@<?_Mismatch_0_Sense_+_Library_PoolT
TTTATATAACGGATCAATCGAATTTGTTGAATGCAATGGATCATGTAACAGTATATTCACTTATTCAATCCAGTACCATAACATTTTTTGGGTG
>Frequency_1_QualityScore_FFHGHGFIJIJJJJIIIJJGIGDHIIIIJIJECFGI@GGIJGBHGGGEIIJIHIBFFJIJIICHGIIIIBGHH?=B9?CBDD_Mismatch_1_Sense_+_Library_PoolT
GAATTTGCTGAATGCAATGGATCATGTAACAGTATATTCACTTATTCAATCCAGTACCATAACATTTTTTGGGTGGTTTTAA
>Frequency_1_QualityScore_FFHHHHHJJJIJJJJJJJJJJJJJJJJJJJJJJJJJJJJJJHHHHFFFFEE@DEEDDDDDDBDCFEDDDDDDDDDDCCDDDDEDDDDDDDDCDC_Mismatch_0_Sense_+_Library_PoolT
CAGAACGAGGAATTAAATGGAAAATCAAAGGAGGAGCGACTGGCAGCAATGTTTGCCCCTCAGTTTGACGGCCTGCATTGCTACGAGACCCTGA
>Frequency_1_QualityScore_FFDHHGHJJJIIIJJIJIIIJJG@GICHIJJJJHHIIJIIIIJFHJIJIJJIIA3AHFHFFFDB@;BBCDA@CDDCBB@>BBBCC9CCCAAA@C_Mismatch_0_Sense_+_Library_PoolT
GGAATTAAATGGAAAATCAAAGGAGGAGCGACTGGCAGCAATGTTTGCCCCTCAGTTTGACGGCCTGCATTGCTACGAGACCCTGATTAGGCAT
>Frequency_1_QualityScore_FFGHHHHJJGIJJJJJJIIJJJIJIHIIIIJJJIJJJJJIJJJJJJIHJJJJJJIJJJJJJJJHIICEHFDDFCCEEE_Mismatch_0_Sense_+_Library_PoolT
TTGAATGCAATGGATCATGTAACAGTATATTCACTTATTCAATCCAGTACCATAACATTTTTTGGGTGGTTTTAACAT
>Frequency_1_QualityScore_FFHHHHHJIJJJJJIGIGAFIGEH>HFHIIJGIJJJIJJIIFHHGHIJHIJJJJGGIJJJJJIGG;AE@@DBAE_Mismatch_0_Sense_+_Library_PoolT
TGAATGCAATGGATCATGTAACAGTATATTCACTTATTCAATCCAGTACCATAACATTTTTTGGGTGGTTTTAA
>Frequency_1_QualityScore_FFHHHHHJJJJJJJJJJJJJIJJJJJJJJJJJJJJJJJJJJJJJJIJJJJJJJJJIHIJJJGHHHHHHFEFFFFFEEEEEEDDDDDDDDDFEDD_Mismatch_0_Sense_+_Library_PoolT
TTGAATTTATATAACGGATCAATCGAATTTGTTGAATGCAATGGATCATGTAACAGTATATTCACTTATTCAATCCAGTACCATAACATTTTTT
>Frequency_1_QualityScore_DDHHHHHJIIJJJIJIJJIJJIJJJJJJJJJIJJJJJJIJJIHIJJJFHIJJJIJJJJJJJJJIJJJHHEEHHFFFFFFEEEECB>@@<?B5@B_Mismatch_0_Sense_+_Library_PoolT
TATAACGGATCAATCGAATTTGTTGAATGCAATGGATCATGTAACAGTATATTCACTTATTCAATCCAGTACCATAACATTTTTTGGGTGGTTT
>Frequency_1_QualityScore_FDHHHHHJJJIIIIIIJIIJIJIJJJJJJJJJJJJIIGHIJHIIIJJHHFFBAACDB=C@C@D@::@CD?B@C:CD@ACDDDD5@AAAACA@:@_Mismatch_0_Sense_+_Library_PoolT
GTATAGTCGGCAGAACGAGGAATTAAATGGAAAATCAAAGGAGGAGCGACTGGCAGCAATGTTTGCCCCTCAGTTTGACGGCCTGCATTGCTAC
>Frequency_1_QualityScore_FFHHFFFGAGIFHHEGIIGDGHGCHIJGADHDAHGIJJGIHCFGGIEGHHHFFFDFECDDCA>\;;BBCCCCADCA>C::>CDDA@C@BDBB@B_Mismatch_1_Sense_+_Library_PoolT
CTCAAAGGAGGAGCGACTGGCAGCAATGTTTGCCCCTCAGTTTGACGGCCTGCATTGCTACGAGACCCTGATTAGGCATTGATTTCGGCGCCGT
>Frequency_1_QualityScore_BDHDFHHGHIIJJIJJJICFHHGEGGHGIJIJJJDII?@E6CFGI_Mismatch_0_Sense_+_Library_PoolT
TTCACTTATTCAATCCAGTACCATAACATTTTTTGGGTGGTTTTA
>Frequency_1_QualityScore_FFHHFHGGGGIJIJJJJJJGIIJIJJJJIIJIJIJIJJIIIIFBHDDGFIHIJFHHGGEGIIIJEIHJGCEEFHHHFFDDDBD;=B8<ABDDCD_Mismatch_0_Sense_+_Library_PoolT
CGGATCAATCGAATTTGTTGAATGCAATGGATCATGTAACAGTATATTCACTTATTCAATCCAGTACCATAACATTTTTTGGGTGGTTTTAACA
>Frequency_1_QualityScore_FFHHHFFGIJJIJIGGGIHIJJJJJGIHIJHIJIEEGIC@GEA3=CEAADBBACDEDCCCACCDD3>35>>C:?&9-99@59@?:@DCADAA:>_Mismatch_1_Sense_+_Library_PoolT
CGACTGGCAGCAATGTTTGCCCCTCAGTTTGACGGCCTGCATTGCTACGAGACCCTGATTAGGCATTGATTTCGGCGCGGTTGAATTTATATAA
>Frequency_1_QualityScore_FFGD?HHDGGHFHIGEHIJIIJJDHIIIJGIJJJGG;8BFGGHHHGIIHJIGHHECC);CFFEDECAEE?BBBBDD<B@?CDDCDCDEDDD@B@_Mismatch_0_Sense_+_Library_PoolT
TGGCAGCAATGTTTGCCCCTCAGTTTGACGGCCTGCATTGCTACGAGACCCTGATTAGGCATTGATTTCGGCGCCGTTGAATTTATATAACGGA
>Frequency_1_QualityScore_FFHHHHHJJJJIIJJIJJIIHIJIJJJJJJJJFIGIIIHIFHIHHHHHHFFFFFDDDDDDCDDDDEDDDCCDDDEDEDDDDDDBD@BDDDDDDD_Mismatch_1_Sense_+_Library_PoolT
AGGAGCGACTGGCAGCAATGTTTGCCCCTCAGTTTGACGGCCTGCATTGCTACGAGACCCTGATTAGGCATTGATTTCGGCGCGGTTGAATTTA
>Frequency_1_QualityScore_DFFHHHHIJJJJJJIIIIJIJJIIJJJJJGIJJJIJIEIIJJGGIJJJHHGCEEFDFFFDE@ABDDDDB?BDDECDEEEEEC?BDDBDCCC@?C_Mismatch_1_Sense_+_Library_PoolT
GGTTTGCCCCTCAGTTTGACGGCCTGCATTGCTACGAGACCCTGATTAGGCATTGATTTCGGCGCCGTTGAATTTATATAACGGATCAATCGAA
>Frequency_1_QualityScore_FFHHHHHJJIJJJJJJJJJJJJJJJJJJJIJJJJJIJJJJJJJJJJHHJJJJJJJJJJJJJIHIJIHHHEHHFEFFFFEEEEEDDBD?BB<BDD_Mismatch_0_Sense_+_Library_PoolT
ATAACGGATCAATCGAATTTGTTGAATGCAATGGATCATGTAACAGTATATTCACTTATTCAATCCAGTACCATAACATTTTTTGGGTGGTTTT
>Frequency_1_QualityScore_FFCFHHHJJJJJJJJJJJIJJJJJGIIJJJIJJJJJJJJJJJICBHFHIJJI_Mismatch_0_Sense_+_Library_PoolT
AGTATATTCACTTATTCAATCCAGTACCATAACATTTTTTGGGTGGTTTTAA
>Frequency_1_QualityScore_FFHHHHGIJIJJJJJJJJJJJJJFIIIJJJJJJJJIJJJJJJJIIHIJIJJJJJJIIJJJJJIJAEB=AABEE_Mismatch_0_Sense_+_Library_PoolT
GAATGCAATGGATCATGTAACAGTATATTCACTTATTCAATCCAGTACCATAACATTTTTTGGGTGGTTTTAA
>Frequency_1_QualityScore_FFHHHHHJGGHGHIJJIIJHIJICHIJIIJHIJJJJJJIJJJJJJJJJJFHIGIIHDHHGH_Mismatch_0_Sense_+_Library_PoolT
TGTAACAGTATATTCACTTATTCAATCCAGTACCATAACATTTTTTGGGTGGTTTTAACAT
>Frequency_1_QualityScore_DDHHFGHIJJJJIIHGHJJHIIIHJJJJJIIJIJJGIHGGIJIJJIHJJJCGIJJIGFGGCHGHJHIJJCGIFFF<;AB?BADD_Mismatch_1_Sense_+_Library_PoolT
CTCGAATTTGTTGAATGCAATGGATCATGTAACAGTATATTCACTTATTCAATCCAGTACCATAACATTTTTTGGGTGGTTTTA
>Frequency_1_QualityScore_FFFGFHHJIGHIIJJJJHIIJJJIJIIIHHIJJJJIJIJJJJJJJEIBFHHIJJJJHHH_Mismatch_0_Sense_+_Library_PoolT
TAACAGTATATTCACTTATTCAATCCAGTACCATAACATTTTTTGGGTGGTTTTAACAT
>Frequency_1_QualityScore_FDHFGABAHEHCFHIIHCFGHHII<CHFFGICEEHGFEGIIII7?FAGGGG_Mismatch_0_Sense_+_Library_PoolT
AGTATATTCACTTATTCAATCCAGTACCATAACATTTTTTGGGTGGTTTTA
>Frequency_1_QualityScore_FFHGHGHJJIJJIJFIJIIIJIJJJIIGIJJIIJIJIJIJIGIGIIJDGIJJGJHFCDDDBBDCDDDDEACDDDDBBBBDCCCBDCC?CDDDBC_Mismatch_1_Sense_+_Library_PoolT
CCTCAGTTTGACGGCCTGCATTGCTACGAGACCCTGATTAGGCATTGATTTCGGCGCGGTTGAATTTATATAACGGATCAATCGAATTTGTTGA
>Frequency_1_QualityScore_DDDB<FCBFB@<CFFIDAFBDD?CHCEEH<?CGIDD?C?1CCBFBGG@GAB9*97\7@-;A=AEED_Mismatch_0_Sense_+_Library_PoolT
AATGGATCATGTAACAGTATATTCACTTATTCAATCCAGTACCATAACATTTTTTGGGTGGTTTTA
>Frequency_1_QualityScore_FFHHHHHJJJJJJJJJJIJJIJJJJIJIJJJJJJJJJJJJJJIJHHHHHFFFFFFEEEEEEDDDDDDEEDDDDDEDDDEEDDDDDDEEEDDDDD_Mismatch_0_Sense_+_Library_PoolT
CATTGATTTCGGCGCCGTTGAATTTATATAACGGATCAATCGAATTTGTTGAATGCAATGGATCATGTAACAGTATATTCACTTATTCAATCCA
>Frequency_1_QualityScore_FDFFHHHIJJGJJJGIIIIIHIJIJJJJDIIJGIJIGDHIIIJHGHFB>DFDEDEDDDCDDDDDDDDCDCDDDDDDDDDDCCAACCDCDDDDDD_Mismatch_1_Sense_+_Library_PoolT
GAGACCCTGATTAGGCATTGATTTCGGCGCGGTTGAATTTATATAACGGATCAATCGAATTTGTTGAATGCAATGGATCATGTAACAGTATATT
>Frequency_1_QualityScore_ADHHGGHIHJJJJIJIIJIIIJIIJGIJJIGHIJGHGBGIJIHIBHHIG=CHI7AAEEEEBB>BDB;@8ACCCDDDCDED?@D>@A>CCB?CCD_Mismatch_0_Sense_+_Library_PoolT
TTTGCCCCTCAGTTTGACGGCCTGCATTGCTACGAGACCCTGATTAGGCATTGATTTCGGCGCCGTTGAATTTATATAACGGATCAATCGAATT
>Frequency_1_QualityScore_FFHHHHHIIJJJJJJJJJIJJJIJJJJEHJJIJJJJJJIJJJIJJJJJJJJJJHHHHHHFFFFFFEDDDBDBBBDDDCEDDEEEEEDBDDDDDD_Mismatch_1_Sense_+_Library_PoolT
AGCAATGTTTGCCCCTCAGTTTGACGGCCTGCATTGCTACGAGACCCTGATTAGGCATTGATTTCGGCGCGGTTGAATTTATATAACGGATCAA
>Frequency_1_QualityScore_FFHHHHHJJJJJJJJJJJJJJJJJJJIJJJJJGIJJJJJJJJJJJJJJIJJJIJHIJJJJJJJJJJJJJBHFF?BD>BDDDCDDD_Mismatch_0_Sense_+_Library_PoolT
GAATTTGTTGAATGCAATGGATCATGTAACAGTATATTCACTTATTCAATCCAGTACCATAACATTTTTTGGGTGGTTTTAACAT
>Frequency_1_QualityScore_FFGGHHHIJJGHJHGIJIJJJIGIIIJJIFHHIJJJJJJJIIIIIIJFCFG@EHIIH_Mismatch_1_Sense_+_Library_PoolT
GTAACAGTATATTCACTTATTCAATCCAGTACCATAACATTTTTTGGGTGGTTTTGA
>Frequency_1_QualityScore_FDFHHGDIIIIJDHIHIGIIJJIJJJJJJJJJJIIJGIICGIJJHFFFFECCCDDDDDEDCDDDDD9CCCCCDDDD>@DDDDDDDDDEDDBBDD_Mismatch_0_Sense_+_Library_PoolT
GTCGGCAGAACGAGGAATTAAATGGAAAATCAAAGGAGGAGCGACTGGCAGCAATGTTTGCCCCTCAGTTTGACGGCCTGCATTGCTACGAGAC
>Frequency_1_QualityScore_ADHDHDHIHEFGGGHIIIJJIJIJIAGIJIIGIIBHGGIJJI@A2@EEEHBD@@C>7>ACCDDD;3>CCC@B:9>?BCAC<CCDDDBBDB0<?C_Mismatch_0_Sense_+_Library_PoolT
GCAGAACGAGGAATTAAATGGAAAATCAAAGGAGGAGCGACTGGCAGCAATGTTTGCCCCTCAGTTTGACGGCCTGCATTGCTACGAGACCCTG
>Frequency_1_QualityScore_FFHHHFHJIJJJJIIIJJJJJIIJGIJIJJJJJJJJJJJJJIJIEHGHFHHHHHFEFFFDFEEDCCCCDDDCDDDDDDEEDDDDCBDD<BBDDD_Mismatch_0_Sense_+_Library_PoolT
AACGGATCAATCGAATTTGTTGAATGCAATGGATCATGTAACAGTATATTCACTTATTCAATCCAGTACCATAACATTTTTTGGGTGGTTTTAA
>Frequency_1_QualityScore_FFHHHHHIIIIJJJJJJIJEHIGEGGGIJIIJJJJIIJJJJJJIGHJIIJJFDGGIIJIHGJIJJIIHHE?BAACDDAA_Mismatch_0_Sense_+_Library_PoolT
TTTGTTGAATGCAATGGATCATGTAACAGTATATTCACTTATTCAATCCAGTACCATAACATTTTTTGGGTGGTTTTAA
>Frequency_1_QualityScore_FFHHHHHJJJJJJJJJJJJIJJJIJIIJJJJJJJJJJJJJJIJJJHHHHHFFFFFEEEECCDDDDDDDDCDDCDDDEEEDDDCDEEDEEEDDDD_Mismatch_0_Sense_+_Library_PoolT
CTGATTAGGCATTGATTTCGGCGCCGTTGAATTTATATAACGGATCAATCGAATTTGTTGAATGCAATGGATCATGTAACAGTATATTCACTTA
>Frequency_1_QualityScore_FFHHHHHJJJJJJJGIIIHIJJJIIJJJGIIJJJIIJJJJGIIGIJJJIHIJJJJHIIJJIIIJJJJJJGIJJJJHHFFDDABD=BBBCC_Mismatch_0_Sense_+_Library_PoolT
GATCAATCGAATTTGTTGAATGCAATGGATCATGTAACAGTATATTCACTTATTCAATCCAGTACCATAACATTTTTTGGGTGGTTTTAA
>Frequency_1_QualityScore_DDFFFFF?EDFED2AFHIIIFFFIEIIFIFIICFG@?D@FCFFGFEEAFFE6AE5AA?DDD_Mismatch_1_Sense_+_Library_PoolT
GATCATGTAACAGTATATTCACTTATTCAATCCAGTACCATAACATTTTTTGGGTGGTTAT
>Frequency_1_QualityScore_FFHHHHHJJJJJJJJJJJCIIIHIIGGIJJIJGHCHHGGHFFCDBBBCCDDDDEDDDDDDDDDDCDDED@CCDDDCDDEDDDDBDDD9>B>CDD_Mismatch_1_Sense_+_Library_PoolT
GGAGGAGCGACTGGCAGCAATGTTTGCCCCTCAGTTTGACGGCCTGCATTGCTACGAGACCCTGATTAGGCATTGATTTCGGCGCGGTTGAATT
>Frequency_1_QualityScore_FFGHHHGJJHJJJJIIJJIHIJIIIJJJJIJIIJIJJJJJJJGHHGHHHFFFFDCDDDDDDCDDEDDDDDDDCEDEDCDBDDDDDDDDDCCDDE_Mismatch_0_Sense_+_Library_PoolT
GGAGCGACTGGCAGCAATGTTTGCCCCTCAGTTTGACGGCCTGCATTGCTACGAGACCCTGATTAGGCATTGATTTCGGCGCCGTTGAATTTAT
>Frequency_1_QualityScore_FFGHHHHIJJJJGIHGIFIJIIJJIJJJJJJJJJJJJIJJIJJJHGFACDDDDEDDEEDEDCDDDDDDDACDDDDDDDDDDCDDDDDDDDDDCC_Mismatch_2_Sense_+_Library_PoolT
GGCCTGCATTGCTACGAGACCCTGATTAGGCATTGATTTCGGCGCGGTTGAATTTATATAACGGATCAATCGAATTTGCTGAATGCAATGGATC
>Frequency_1_QualityScore_DFHFHGHIJIJGIGHFHGGHHEGHJGGHGGIGIGGHGIIJIIHIIHIIIIIIJGGHDHHHHBDEDDDBDBBD:@DDDEEEDDDDB?BBACCCBB_Mismatch_0_Sense_+_Library_PoolT
ATGTTTGCCCCTCAGTTTGACGGCCTGCATTGCTACGAGACCCTGATTAGGCATTGATTTCGGCGCCGTTGAATTTATATAACGGATCAATCGA
>Frequency_1_QualityScore_FFHHHFHJJJJJJJJJJJJJJJJJJJIHIJJIJJIJJJJIJJJIJJDDHFHIJJ_Mismatch_0_Sense_+_Library_PoolT
AACAGTATATTCACTTATTCAATCCAGTACCATAACATTTTTTGGGTGGTTTTA
>Frequency_1_QualityScore_FFHHHHHJJJJJJJJJJJJJJHIJJJJJJJJJJJJJIJJIHHHHFFFFFDEEEEEDDDDDDDDDDDDDDDDEEFDDDCEEEEEEEDDDDDEEEE_Mismatch_2_Sense_+_Library_PoolT
TAGGCATTGATTTCGGCGCGGTTGAATTTATATAACGGATCAATCGAATTTGCTGAATGCAATGGATCATGTAACAGTATATTCACTTATTCAA
>Frequency_1_QualityScore_FFHHHHHJJJJJJIIJJJJJJIIIJJJJJJJJJJJJJJJIJJJIJJJJJJJJJJJJJJIJJJJJIHHHHHHHFFFFFFEEDBBD?BD@BDDCCC_Mismatch_1_Sense_+_Library_PoolT
ACGGATCAATCGAATTTGTTGAATGCAATGGATCATGTAACAGTATATTCACTTATTCAATCCAGTACCATAACATTTTTTGGGTGGTTTTAAA
>Frequency_1_QualityScore_BDDHHFDBDAAAIIB@?FHEEEHA9FBC9CGFGB?HAF<<9DDBBGGDHIIGCBD@?CF@HHHIEGDDA=C:=88(3=9;=@CC_Mismatch_0_Sense_+_Library_PoolT
TCGAATTTGTTGAATGCAATGGATCATGTAACAGTATATTCACTTATTCAATCCAGTACCATAACATTTTTTGGGTGGTTTTAA
>Frequency_1_QualityScore_A?C:C8<32<C<4<3AFEE@F>BADDD)?:(09;8_Mismatch_1_Sense_+_Library_PoolT
CAATCCAGTACCACAACATTTTTTGGGTGGTTTTA
>Frequency_1_QualityScore_FFFHFHHJJJGIHIJIJIJJGJIJIIJJJJJJIJJJJIIJIIJGJJJJJJJHGHEFFFDDFFEDEEEEEDDDDDDDBBDDDCCDDDEEDEED?B_Mismatch_1_Sense_+_Library_PoolT
CTGGCAGCAATGTTTGCCCCTCAGTTTGACGGCCTGCATTGCTACGAGACCCTGATTAGGCATTGATTTCGGCGCGGTTGAATTTATATAACGG
>Frequency_1_QualityScore_FFGHHHHJJJJJJJJJJJIJIJIJIJJJJJJJJJJJJJJJJJJJJIJJJJJHHHHHFFFFFFEDEEEEDDDDDDDDDDBDDEDDEEEEEDBDDD_Mismatch_0_Sense_+_Library_PoolT
GGCAGCAATGTTTGCCCCTCAGTTTGACGGCCTGCATTGCTACGAGACCCTGATTAGGCATTGATTTCGGCGCCGTTGAATTTATATAACGGAT
>Frequency_1_QualityScore_FFHHHHHJIJJJJJJJJJJJJJIJJJJHIJJJJIJJJJJJJIJHHHFFFFEDEEEDDDDDDDDDDDDDDCDDDDDDDEEEDDDADEEEEEEDDD_Mismatch_2_Sense_+_Library_PoolT
CCTGATTAGGCATTGATTTCGGCGCGGTTGAATTTATATAACGGATCAATCGAATTTGCTGAATGCAATGGATCATGTAACAGTATATTCACTT
>Frequency_1_QualityScore_FFHHHHHJJJJJJJJJJIIJJJJJJJJJJJJJJJJIJJJHHHHHHHFFFFFDDDDDDDDDDDDDDDEDDCDDDDDDDDDDCDDDDEEEDDDCDE_Mismatch_1_Sense_+_Library_PoolT
TACGAGACCCTGATTAGGCATTGATTTCGGCGCGGTTGAATTTATATAACGGATCAATCGAATTTGTTGAATGCAATGGATCATGTAACAGTAT
>Frequency_1_QualityScore_FFHHHHHJJJIJJJJJJJJJJJJJJJJJJJJJJIJJJJJJIJJHHHHHHFFFDCEEDDDDDDDDEDDDDADDDDDDDDDDDDDDEEDDDCEDDD_Mismatch_0_Sense_+_Library_PoolT
CGAGACCCTGATTAGGCATTGATTTCGGCGCCGTTGAATTTATATAACGGATCAATCGAATTTGTTGAATGCAATGGATCATGTAACAGTATAT
>Frequency_1_QualityScore_FFHHHHHJHIIJJJJJJJIIJJJIIGIFIIJIIDGHIIIJJJJJJJJJJJJJIGG?FGIJJJJIIGEHGEEFFF;AC>?ABDD_Mismatch_0_Sense_+_Library_PoolT
CGAATTTGTTGAATGCAATGGATCATGTAACAGTATATTCACTTATTCAATCCAGTACCATAACATTTTTTGGGTGGTTTTAA
>Frequency_1_QualityScore_FFDHHFFGIGGEHHE:FGHGGGFGIIJJJJIHHIJIHIIJFGIHHHHFECCEFFDD?BB;BDACCDDC@CDC@:8@?BDBDCC?ACDDDCAC?C_Mismatch_0_Sense_+_Library_PoolT
CCTCAGTTTGACGGCCTGCATTGCTACGAGACCCTGATTAGGCATTGATTTCGGCGCCGTTGAATTTATATAACGGATCAATCGAATTTGTTGA
>Frequency_1_QualityScore_FFHHHHHJJIJJJGHIIJIJJJIJHIFIJJIJIJGHIJJIJJIIJJJHHHFFFDEDEECCCDDDDDDCDCCCCDDDDDD9@BAACDDCDDECDD_Mismatch_1_Sense_+_Library_PoolT
GACTGGCAGCAATGTTTGCCCCTCAGTTTGACGGCCTGCATTGCTACGAGACCCTGATTAGGCATTGATTTCGGCGCGGTTGAATTTATATAAC
>Frequency_1_QualityScore_FFDADFHHHIIJGGIJIIJID>GGGIJIIJIJEHI=EHCEEEFFFFFFCDDDBCCCDDCCDDDCCB>>CCCC:CACDDDDDCCDEDDC@CDDEE_Mismatch_0_Sense_+_Library_PoolT
GAGACCCTGATTAGGCATTGATTTCGGCGCCGTTGAATTTATATAACGGATCAATCGAATTTGTTGAATGCAATGGATCATGTAACAGTATATT
>Frequency_1_QualityScore_FFHHHHHJJJJJJJJJJJJJJJJJJJIJJJIJJJJJJIJJJJJIJJHHFDDDDDDEDDEEEEEDDDDDDDDDDDDDDDDDEDDDDDDDDDDDDC_Mismatch_0_Sense_+_Library_PoolT
ACGGCCTGCATTGCTACGAGACCCTGATTAGGCATTGATTTCGGCGCCGTTGAATTTATATAACGGATCAATCGAATTTGTTGAATGCAATGGA
>Frequency_1_QualityScore_?+ACFFAFFEGFDAF9<9CAFFFGDEG?@?@7@@;FCEEIEFIFFFFFC?<DC?CBBB?@?A?>B@B@ABA:5:AA4(:@>@BADEDBBB(4>@_Mismatch_0_Sense_+_Library_PoolT
ACGAGACCCTGATTAGGCATTGATTTCGGCGCCGTTGAATTTATATAACGGATCAATCGAATTTGTTGAATGCAATGGATCATGTAACAGTATA
>Frequency_1_QualityScore_FFHHHHHJJJJJIIJJJJJJJJJJIJJJJIJJJJJJJJJJJIHHFFFFFFFEEEEEDDDDDDDDDDDDDDDDEDDDDDDDDDDDDDDDDDDEEE_Mismatch_1_Sense_+_Library_PoolT
CATTGCTACGAGACCCTGATTAGGCATTGATTTCGGCGCGGTTGAATTTATATAACGGATCAATCGAATTTGTTGAATGCAATGGATCATGTAA
>Frequency_1_QualityScore_FFHHHGGJIJIJJJJJJIJJJJIIGIGIIIIIJJJJJJIJJJIIJJJJJJJHHHFFFFFFDEEEEDDDEDEDDDDDDDDBDBBDDEDDEEEEEC_Mismatch_0_Sense_+_Library_PoolT
GACTGGCAGCAATGTTTGCCCCTCAGTTTGACGGCCTGCATTGCTACGAGACCCTGATTAGGCATTGATTTCGGCGCCGTTGAATTTATATAAC
>Frequency_1_QualityScore_EFHHHGHACGIB3AIHIGIIIJJJJJIIGIJIJJIII?@F?FGGJ_Mismatch_1_Sense_+_Library_PoolT
TTCACTTATTCAATTCAGTACCATAACATTTTTTGGGTGGTTTTA
>Frequency_1_QualityScore_FFHHHHHIJFHJGJJJJJJJJJJJICHIJIIHHIIJIIIIJGIJJJJJII@FHAHIGHGGIJ_Mismatch_1_Sense_+_Library_PoolT
ATGTAACAGTATATTCACTTATTCAATTCAGTACCATAACATTTTTTGGGTGGTTTTAACAT
>Frequency_1_QualityScore_FFHDHDHGIJABF<HIGIGCFGGFGIJIJA?FFDIGIJIH@EGIFFFHEFFFCED@DDDDCDDDCEDCDDCDCCDADCCDB35<B9@BDCCD>A_Mismatch_1_Sense_+_Library_PoolT
AGGAGCGACTCGCAGCAATGTTTGCCCCTCAGTTTGACGGCCTGCATTGCTACGAGACCCTGATTAGGCATTGATTTCGGCGCCGTTGAATTTA
>Frequency_1_QualityScore_FFHHHHHJJJJJIJJJJIIJIIJJJGHGIGIJIJJIIJJIEHHHHHHHFFFFDDBDDDDDDDEDDDDDDCCECDDCDDDDDDBDDD@CEDDEEE_Mismatch_0_Sense_+_Library_PoolT
AGCGACTGGCAGCAATGTTTGCCCCTCAGTTTGACGGCCTGCATTGCTACGAGACCCTGATTAGGCATTGATTTCGGCGCCGTTGAATTTATAT
>Frequency_1_QualityScore_FFHGHFFHIJIGJJIJJJJIIJGGIJHIIGIJJJIIJIJJJJIJHFHEHHFFFFEDAECDDDDDDBDDDBBCDDDDCDCDDDDDDDDCACDEDD_Mismatch_0_Sense_+_Library_PoolT
CGAGGAATTAAATGGAAAATCAAAGGAGGAGCGACTGGCAGCAATGTTTGCCCCTCAGTTTGACGGCCTGCATTGCTACGAGACCCTGATTAGG
>Frequency_1_QualityScore_FFHHHHHJJJJJJJHIJJJJHGIHIJIJJJJJJJJJJJJJIIFHIJJJJJJJJJJJJIJJJ@BHAHFFFFDCD_Mismatch_0_Sense_+_Library_PoolT
TGCAATGGATCATGTAACAGTATATTCACTTATTCAATCCAGTACCATAACATTTTTTGGGTGGTTTTAACAT
>Frequency_1_QualityScore_FFHHHGHJJJJJIIIJJJJIJJJJJIIIIIIJJJJJJJJJJJJJJJIJIIJIJHHHHHHFFFDDDDDDDBDCCDDDEEEDEDDDBBDDDDDDA?_Mismatch_0_Sense_+_Library_PoolT
TGTTTGCCCCTCAGTTTGACGGCCTGCATTGCTACGAGACCCTGATTAGGCATTGATTTCGGCGCCGTTGAATTTATATAACGGATCAATCGAA
>Frequency_1_QualityScore_FFHHHGHJJJIIIIIJJJIGIJGHJJJJJJJHHJIIIJJIHHHHGFFFFFFEDDDDDDD?CCDDEDDDDDCDCACDDDDDDDDD>BBCCDDDDA_Mismatch_1_Sense_+_Library_PoolT
GGAGCGACTGGCAGCAATGTTTGCCCCTCAGTTTGACGGCCTGCATTGCTACGAGACCCTGATTAGGCATTGATTTCGGCGCGGTTGAATTTAT
>Frequency_1_QualityScore_FFGHFFHIIEGIJJIJJJIIHJJJIJCHIJIJJJJJIHJJJGGIGIIHHGGIJGIJIIJJJIJJEDF??>=BDDDD_Mismatch_1_Sense_+_Library_PoolT
GCTGAATGCAATGGATCATGTAACAGTATATTCACTTATTCAATCCAGTACCATAACATTTTTTGGGTGGTTTTAA
>Frequency_1_QualityScore_FFHHHHHJJJJJHJJJIJIJJJE<FFBHDEH;EE:CGD@?D@?CGIIJJIIJ<-<@FHHGHE_Mismatch_0_Sense_+_Library_PoolT
ATCATGTAACAGTATATTCACTTATTCAATCCAGTACCATAACATTTTTTGGGTGGTTTTAA
>Frequency_1_QualityScore_ADHHFH+CF?CGGEHHHD<CAHH@>9CD:1CCBFHIECFHIIIIBGHBF@BHCA>;AEE_Mismatch_1_Sense_+_Library_PoolT
TAACAGAATATTCACTTATTCAATCCAGTACCATAACATTTTTTGGGTGGTTTTAACAT
>Frequency_1_QualityScore_FFHHGHHJIJIJJJJJIIFHIDIIJJJJJJJJJJJJJJJJJJJIJJJHFDDDBDDDEDDEEEEEDBBDD>BDDDCDDDDDDEDDDDDDDDDDDD_Mismatch_0_Sense_+_Library_PoolT
GACGGCCTGCATTGCTACGAGACCCTGATTAGGCATTGATTTCGGCGCCGTTGAATTTATATAACGGATCAATCGAATTTGTTGAATGCAATGG
>Frequency_1_QualityScore_FFHHHHHJJJJHJJJJJJJJJIJJJIJJJJJJJJJJJJJJJJEHHGHHFFFFFFEEEEEEDDEEDDD@CDFDEFFDDDDDEEE_Mismatch_0_Sense_+_Library_PoolT
TTTCGGCGCCGTTGAATTTATATAACGGATCAATCGAATTTGTTGAATGCAATGGATCATGTAACAGTATATTCACTTATTCA
>Frequency_1_QualityScore_DFHGHFFGIJJJJIJJJJJJJJII?DHDGIJJJIII_Mismatch_1_Sense_+_Library_PoolT
TTCAGTACCATAACATTTTTTGGGTGGTTTTAACAT
>Frequency_1_QualityScore_FFHHHHHJJJJJJJJJJJJJIIJJJIJJJJJJJJJJJJJHHHHHHFFFFFFFDDDDDDDDDDBDDDDDEABCDDDDDDDDDDDDDDDDEDDDDC_Mismatch_0_Sense_+_Library_PoolT
GCTACGAGACCCTGATTAGGCATTGATTTCGGCGCCGTTGAATTTATATAACGGATCAATCGAATTTGTTGAATGCAATGGATCATGTAACAGT
>Frequency_1_QualityScore_FFGHHHBGHIJJJIGGJJJJJGIIJHGJGGHJJJJIJJJJJJIJJHIIJJJJJFDDDDDDDCDEDDDDD@DD?B@@DDCDDDDDDDDDCDDDDD_Mismatch_1_Sense_+_Library_PoolT
TCAGTTAGACGGCCTGCATTGCTACGAGACCCTGATTAGGCATTGATTTCGGCGCCGTTGAATTTATATAACGGATCAATCGAATTTGTTGAAT
>Frequency_1_QualityScore_FFF?A?FGHHIGHECHIGCGGI@FFIGGGGGIHGBGGH9?AAHHEDDFFFBACDBDDDD?AC?AA@CB:4:AD::AC=@@AB>CC@BCC@CDD@_Mismatch_1_Sense_+_Library_PoolT
ACGAGACCCTGATTAGGCATTGATTTCGGCGCGGTTGAATTTATATAACGGATCAATCGAATTTGTTGAATGCAATGGATCATGTAACAGTATA
>Frequency_1_QualityScore_FFHHHHHJJJJIJIJJJJIIJIJJIJHIJJJJJJJJJJIJJJJJJJHHHFFFFFDEEEEDDDDDDDDDCCCDDDDEEEDCEDEDDBDDDDDBDB_Mismatch_2_Sense_+_Library_PoolT
CAAAGGAGGAGCGACTGGCAGCAATGTTTGCCCCTCAGTTTGACGGCCTGCATTGCTACGAGACCCTGATTAGTCATTGATTTCGGCGCGGTTG
>Frequency_1_QualityScore_A@FB8DFF@E<2C9F@,<?B+<2<+2A?*:?FEGA4CCFB@BD><GF>FBF*//7</;CAE_Mismatch_2_Sense_+_Library_PoolT
AATGGATCATGTAACATTATATTCTCTTATTCAATCCAGTACCATAACATTTTTTGGGTGG
>Frequency_1_QualityScore_DBD?4A?E>BEECEEEFIIFE)?@?DD)=B4B4B77@4@A@CD6=AA);(.6=AA_Mismatch_1_Sense_+_Library_PoolT
GATTAGGCATTGATTTCGGCGCGGTTGAATTTATATAACGGATCAATCGAATTTG
>Frequency_1_QualityScore_FFHHHHHJJJJJJIJJJJJJJJJIJJJJJJJJJGIJIIJJJJJJJJJJJJJJJJJHIJJJJJIJJJJHHHFFDDDDDBDDDDDDDDC_Mismatch_1_Sense_+_Library_PoolT
CGAATTTGTTGAATGCAATGGATCATGTAACAGTATATTCACTTATTCAATCCAGTACCATAACATTTTTTGGGTGGTTTTAACCTA
>Frequency_1_QualityScore_FFHHHHHJJJJJJJJJIJJJJJJJJGIJJJJJJJJJIIJJJHHHFFFFFEDEDEEDDDDDDDDDDDDDDBDDEDEDDDCEEEEEEEDDDDDCDD_Mismatch_1_Sense_+_Library_PoolT
TTAGGCATTGATTTCGGCGCGGTTGAATTTATATAACGGATCAATCGAATTTGTTGAATGCAATGGATCATGTAACAGTATATTCACTTATTCA
>Frequency_1_QualityScore_FFHHHGHJJGIJEIJJIIIJIIIJJIGJJJJJJJJJJIIGIJJJHHEHFFDDFFFFEDDB@DDDCCCDBDCBDDCDDDCCCDCDCCDDDDDCDD_Mismatch_0_Sense_+_Library_PoolT
TGCATTGCTACGAGACCCTGATTAGGCATTGATTTCGGCGCCGTTGAATTTATATAACGGATCAATCGAATTTGTTGAATGCAATGGATCATGT
>Frequency_1_QualityScore_FFHHHHGIJJJDEHGIIIJGIIJJIGEHFGIGEGCGHJJJFIJIGIIIJIJGIGFEHHDEFFFFEECCECCCEDDDDD<@B>BDDDDDDDEEEE_Mismatch_1_Sense_+_Library_PoolT
GCGACTGGCAGCAATGTTTGCCCCTCAGTTTGATGGCCTGCATTGCTACGAGACCCTGATTAGGCATTGATTTCGGCGCCGTTGAATTTATATA
>Frequency_1_QualityScore_FFHHGHHIJJJHIJJJJJJIJJJJJJJJJJIIIJJJ?HIHJJJJJJJIJJJJJJJJIIFHIIJIJJJJJJJJJHHFFBCC;@DDDCDDC_Mismatch_0_Sense_+_Library_PoolT
AATCGAATTTGTTGAATGCAATGGATCATGTAACAGTATATTCACTTATTCAATCCAGTACCATAACATTTTTTGGGTGGTTTTAACAT
>Frequency_1_QualityScore_FDGHHHGJGIJJJI@HHIIIFIIIJJIIGIJJJIIJFHIGIIJJJJGFIEHI>GH;@G8E9BB_Mismatch_0_Sense_+_Library_PoolT
GGATCATGTAACAGTATATTCACTTATTCAATCCAGTACCATAACATTTTTTGGGTGGTTTTA
>Frequency_1_QualityScore_B:2ACCDBE<EBFIA:@@?FDFFI;??DI???CDDDE@BD93?BDBD@D8BB<=8=8=@@DA7@AEIIC7.77=C..7.77;?;A>AABD_Mismatch_0_Sense_+_Library_PoolT
GAATTTATATAACGGATCAATCGAATTTGTTGAATGCAATGGATCATGTAACAGTATATTCACTTATTCAATCCAGTACCATAACATTTT
>Frequency_1_QualityScore_FFHHHHHJJJJJJJJJIJJGIFHIJJIJJIJJIJJJIJJIJJJJIJIJHIIEHHHFFDDDDDDEDDDCDBBDDDDDCD?DDEDDDCCCDCDDED_Mismatch_0_Sense_+_Library_PoolT
AATGGAAAATCAAAGGAGGAGCGACTGGCAGCAATGTTTGCCCCTCAGTTTGACGGCCTGCATTGCTACGAGACCCTGATTAGGCATTGATTTC
>Frequency_2_QualityScore_FEHHCGHIJIIJJJJJIJJJJJIIJIJCGIIJJJIJJJJIJIIIIJIIIIGFDDDDCCCB?CCCCDC?D@ACCDCBCAC:@C?@CC=?AACC>A_Mismatch_1_Sense_+_Library_PoolT
GAGGTATAGTCGGCAGAACGAGAAATTAAATGGAAAATCAAAGGAGGAGCGGCTGGCAGCATTAATGTTTGCCCCTCGGTTTGACGGGCTGCAT
>Frequency_1_QualityScore_DDHHFDHHGIJIGGIIIJHIJGCHEIIIJJIIGIIJEIIIJIIJGIIJJJIIBFGGIJIEGGIIIGHIHHFFD?CDDBDDCDD@ACCDDDDDDD_Mismatch_0_Sense_+_Library_PoolT
ATTTGTTGAATGCAATGGATCATGTAACAGTATATTCACTTATTCAATCCAGTACCATAACATTTTTTGGGTGGTTTTAACATACAACTTTTGC
>Frequency_1_QualityScore_FFHHHHHJJHJJGHJJIJJJJJJJJJJJJJJHIJJJJJJJJJJJJJJJIJCGHFHIIIIGHHHGHHFDFBD_Mismatch_0_Sense_+_Library_PoolT
ATGTAACAGTATATTCACTTATTCAATCCAGTACCATAACATTTTTTGGGTGGTTTTAACATACAAGTTTA
>Frequency_1_QualityScore_FFHHHHHJJJJJJJJJJJJFHHIJJJJJJJJJJJJJIJGHIFHIJHIGIIJIJJJJJJJHHHFHHFFFFFFFEEDDDDD_Mismatch_0_Sense_+_Library_PoolT
ATTCACTTATTCAATCCAGTACCATAACATTTTTTGGGTGGTTTTAACATACAACTTTTGCAATTATTTAAAAACCCCA
>Frequency_1_QualityScore_FFHHHHHJJJJJIJJJIJJJJJJJJJJJJJIJIJHJJJJJJJJJJJJJJJIJJJIJHIIJIJJJJJJJJIJHHFFDDDBBDDCCCDDDDDDDCD_Mismatch_0_Sense_+_Library_PoolT
TCGAATTTGTTGAATGCAATGGATCATGTAACAGTATATTCACTTATTCAATCCAGTACCATAACATTTTTTGGGTGGTTTTAACATACAACTT
>Frequency_1_QualityScore_FFHHHHGCGHIJHJJIIJIJJJIIJFGEHJJIIIIIJIIGIIJJEGEIIJEHHHFDDDDBD<<AAC@CD>>CDCCCDBDDDD?@BBAC@DB>BD_Mismatch_1_Sense_+_Library_PoolT
TGAGAGGTATAGTCGGCAGAACGAGAAATTAAATGGAAAATCAAAGGAGGAGCGGCTGGCAGCATTAATGTTTGCCCCTCGGTTTGACGGGCTG
>Frequency_1_QualityScore_FFGBDFHIGHEBBHICFIIEHCHHHEFHHIIIIIIGEIIIGH<FEGGCHIIHGBGGIEGBE;@ABDBDC@>@ACCC;C>C:A@CD_Mismatch_0_Sense_+_Library_PoolT
TGCAATGGATCATGTAACAGTATATTCACTTATTCAATCCAGTACCATAACATTTTTTGGGTGGTTTTAACATACAACTTTTGCA
>Frequency_1_QualityScore_FDFHHHHJJHHJJHAJJHJJJJJJJJJJJJJJJJJJIJJFHIFHIJJJIJJJJJJJIJJHHHHHHFE_Mismatch_1_Sense_+_Library_PoolT
TATTCACTTATTCAATTCAGTACCATAACATTTTTTGGGTGGTTTTAACATACACCTTTTGCAATTA
>Frequency_1_QualityScore_F=CHHHHIJCGHHJIHJIJJJJJJJJJJJJJJIJJJJJJGHIFGIJJJJJJJJJJJJJJHHHHGHFF_Mismatch_2_Sense_+_Library_PoolT
TATTCACTTATTCAATTCATTACCATAACATTTTTTGGGTGGTTTTAACATACACCTTTTGCAATTA
>Frequency_1_QualityScore_DDDHHFHCFBGII<9@EB9FH@BGC@:CAFCEDFADCHGGBGGGGIIIGIIII@FFHGIGGIGGIIIIIEDDECCB8;ABCCCC>CCCCC@@CA_Mismatch_0_Sense_+_Library_PoolT
GAATTTGTTGAATGCAATGGATCATGTAACAGTATATTCACTTATTCAATCCAGTACCATAACATTTTTTGGGTGGTTTTAACATACAAGTTTT
>Frequency_1_QualityScore_FFHHHHGJJJIIJJJJJJJIJJJJJJJIJJJIJJJIGJJJJJIIHEFFF@BEEEEDDEECDDCBABBD8;>BCDBDDDBBBCCDDDDDCBBB<@_Mismatch_2_Sense_+_Library_PoolT
GGCAGAACGAGAAATTAAATGGAAAATCAAAGGAGGAGCGGCTGGCAGCATTAATGTTTGCCCCTCGGTTTGACGGGCTGCATTGCTACGAGAC
>Frequency_1_QualityScore_FDHHHHHGHJHIJJIJJJHIJJICFIIJJHIJJJJJJJJJJIJJJJFIGHIBHHHFEHGFFFFFEEDEEEDEDDDCEEDDDCDDDDDDD_Mismatch_1_Sense_+_Library_PoolT
GTAACAGTATATTCACTTATTCAATTCAGTACCATAACATTTTTTGGGTGGTTTTAACATACACCTTTTGCAATTATTTAAAAACCCTA
>Frequency_1_QualityScore_FEHHHHHHJJJJJJIJJJJJJJJJJJJJJFHIJJJJJJJJJJJJJJJIHGIHIIJJJIJJHHHHHHFFFFFFEEEDEEEEEDDDDDDBDC_Mismatch_0_Sense_+_Library_PoolT
GTAACAGTATATTCACTTATTCAATCCAGTACCATAACATTTTTTGGGTGGTTTTAACATACAACTTTTGCAATTATTTAAAAACCCTAT
>Frequency_1_QualityScore_FFHHHHHJJHIJHIIJJJJJJJJJJJJJJJJJJJJJJJJJJJJIHHHHFFFFFCEEEEEDDDDBDCDDDDDDDBDDDDDDEDDADDDDDBDDDD_Mismatch_0_Sense_+_Library_PoolC
GGCAGAACGAGGAATTAAATGGAAAATCAAAGGAGGAGCGACTGGCAGCAATGTTTGCCCCTCAGTTTGACGGCCTGCATTGCTACGAGACCCT
>Frequency_1_QualityScore_FFHHHHHIIIIJIJJJJIJJIIJIJJIJJJJJIJJJIJJJJJJFIIIJJIJJJJJJJJJIIJJIIEGHJHHHHHHHGFFFDC>B?@DBDDBCCC_Mismatch_0_Sense_+_Library_PoolC
ACGGATCAATCGAATTTGTTGAATGCAATGGATCATGTAACAGTATATTCACTTATTCAATCCAGTACCATAACATTTTTTGGGTGGTTTTAAC
>Frequency_1_QualityScore_FFHHHHHJJIJJJJJJIIJJJIJIIIGIJIJJJJJJJJJJJHHHHHFFFFFFEEDEEEEDDDDDDDBDDDDDEDDEEEEEDBBBDDDDDDD?DD_Mismatch_0_Sense_+_Library_PoolC
GTTTGCCCCTCAGTTTGACGGCCTGCATTGCTACGAGACCCTGATTAGGCATTGATTTCGGCGCCGTTGAATTTATATAACGGATCAATCGAAT
