# Supplementary material for: Differential Gene Expression Reveals Candidate Genes for Drought Stress Response in Abies alba (Pinaceae)
Source: PLoS One. 2015 Apr 29;10(4):e0124564. doi: 10.1371/journal.pone.0124564 (PMC4414588; doi:10.1371/journal.pone.0124564)
Supplement: S3 File — (GZ) [file pone.0124564.s003.gz › comp11268_c0_seq1.fa]

>comp11268_c0_seq1 len=790 path=[1:0-789] : tr|I1MUW1|I1MUW1_SOYBN Uncharacterized protein OS=Glycine max PE=4 SV=1 e-value: 5e-06 blast score: 53.1
CGCGGCTTCATTTATGAATGCCAGTTATGAACGCCTCCCGCAGGATGAAGAGGAGCCGAGCCCTGTGCAATTAGAGAACGAGTCCTCGCCCCTCAATGCTCCGCCACAACAGAGCGATTCATCGACTATGCCCACAATGTATAACTTGACTCCAAATCTTCTCAACAACTGCGTGCCTGGTGATCATGCCTACACATCATGGGCCTCTGCGCCACGGCCTCCCCCTTATTGATGTAATCCTTTTTTGTATCTTCTCGGCACTAGAAAGAGGAGAGTTATAGGTGACAGCTGGTAGGTCTAATCAGAGATCGGAAGGTATTTGTATATTTAGTTACAGACTCCAACTCGTATTTTCCACTTAGAAGATCAATGCAACATTCCCATTTGTGATTTGTTCTTCTTGATCCAAAGAGAGTGGTGGAAGAAACTGCACAGTTCAAGCAACTAGATTTAAAAAATGATTGAAATACTCAGGCCTCTTTTCTTAAGCCTCATCAGTTGAATGGGAAATGTTTCTTGATATCTTCTTTTTTTGAAGTTTATTTCACCAATAGAATGATCACTGGCTGATTTTTACAACATAGATCAACTCTTGTTTCTCTAGCTTGTTTCTGATGTTGCAGCTAAGGCAATCTGCATTGACAGTGATTTCCAGCTTATGGGCATTGCCAAATGAAATGTTTTCTGAGGTACACTATACTTTTATTAGAATTTGATTGGTCATGACTTTGTACTTTGAGAAATACAAAAAAATTGTAACTCTTTTGTTTCGGTATATTTCGTATATTAA

>Frequency_7_QualityScore_FFHHHHHJJJJJJJJJJJJJJJIJJJJJJIJJJJJJHHIIJJIJJJJJIJIJJJJJJIIIJIIHHHHFFDDCDDDDDDDDDCCCBDDCDDDEEE_Mismatch_0_Sense_+_Library_PoolT
CTTGACTCCAAATCTTCTCAACAACTGCGTGCCTGGTGATCATGCCTACACATCATGGGCCTCTGCGCCACGGCCTCCCCCTTATTGATGTAAT
>Frequency_4_QualityScore_FFHGGGHHIIIIIHHIHIIJIIIIIJEIIJJIIJIIJIIIIFHIIIIIIIIIIHGHGGGGGGFEFEEDAABCCC@@BCCDDBBCCCEDDDDDDC_Mismatch_0_Sense_+_Library_PoolT
CTCCGCCACAACAGAGCGATTCATCGACTATGCCCACAATGTATAACTTGACTCCAAATCTTCTCAACAACTGCGTGCCTGGTGATCATGCCTA
>Frequency_3_QualityScore_FFGHHHHJJGHIIJJJJJJJJJIIJJIJJJJJJJJJJIJJJJJJHJJJHIHJJJJIJIIJJIIIHIIHGHIFFFDFBEEDEEBDDCCDDBCDDD_Mismatch_0_Sense_+_Library_PoolT
TCCAACTCGTATTTTCCACTTAGAAGATCAATGCAACATTCCCATTTGTGATTTGTTCTTCTTGATCCAAAGAGAGTGGTGGAAGAAACTGCAC
>Frequency_3_QualityScore_FFHHHGGIJFGIIIJJJJFIGHIIJEHIJ7AGIIIFIIJIIIFIFGIIGHFHHIHFHHHHHCEGGGHGFEFEFEEDEEEEEDDDDDDDDCDDCE_Mismatch_0_Sense_+_Library_PoolT
GCTGGTAGGTCTAATCAGAGATCGGAAGGTATTTGTATATTTAGTTACAGACTCCAACTCGTATTTTCCACTTAGAAGATCAATGCAACATTCC
>Frequency_3_QualityScore_FFHHFHHGIFGGHHIJJJDGHHHIJJJJGIIJIIJJJJJJJJJJJJJJIJJJ@EHIIIGIIGGHHHHGGEEFFFFEEEEEDDDDBBDDEEEDED_Mismatch_0_Sense_+_Library_PoolT
AAAGAGGAGAGTTATAGGTGACAGCTGGTAGGTCTAATCAGAGATCGGAAGGTATTTGTATATTTAGTTACAGACTCCAACTCGTATTTTCCAC
>Frequency_3_QualityScore_FFHHHHGJJJJHIGIFGIFG?FGHEIHIIGGHIIIJJJJFGHJGHIIJJIIIHHHIIIIFGGE8?CDEFEEDEEEFEDDDEDDCBBCDDBDDDC_Mismatch_0_Sense_+_Library_PoolT
CTCGGCACTAGAAAGAGGAGAGTTATAGGTGACAGCTGGTAGGTCTAATCAGAGATCGGAAGGTATTTGTATATTTAGTTACAGACTCCAACTC
>Frequency_3_QualityScore_FFHHHHHJJJJIIJJJJJFHHJJJJJJJJIJJJJJJJJJIJJJJJJJIJJIIJIGGFEFDDDDDDCBEDDDCEEEEEDDDDDDCDCDDCDEDDD_Mismatch_0_Sense_+_Library_PoolT
CAACAACTGCGTGCCTGGTGATCATGCCTACACATCATGGGCCTCTGCGCCACGGCCTCCCCCTTATTGATGTAATCCTTTTTTGTATCTTCTC
>Frequency_2_QualityScore_EEHGHHHIIIIIIIIIHEGIIIIIECHIIIIIIIIIHGFFGHIIGHHIIIGIIEHEIIIIGIEICFIIIHGGGEFEEEEEEEEDEEDDDCDECD_Mismatch_0_Sense_+_Library_PoolT
GCAACATTCCCATTTGTGATTTGTTCTTCTTGATCCAAAGAGAGTGGTGGAAGAAACTGCACAGTTCAAGCAACTAGATTTAAAAAATGATTGA
>Frequency_2_QualityScore_EFHHHHEHIIJIJJJJEIIJIIIJJIIJJIIIIIJJHIJJ?EGIIIFIIIJIJIJGHIIIIGIIJJHIIHGHEDEFFEEEEEEDDEDCDDDDCD_Mismatch_0_Sense_+_Library_PoolT
TATAGGTGACAGCTGGTAGGTCTAATCAGAGATCGGAAGGTATTTGTATATTTAGTTACAGACTCCAACTCGTATTTTCCACTTAGAAGATCAA
>Frequency_2_QualityScore_FFHHHHHJJJJJJIJJJJJIIIIIJJJJJJJJJJJJJJJJJJJJJJJIJJIJJJJJJJJIGHHGGGGFFEDEEEEDEEEDDDDDDDDDDCDCCD_Mismatch_0_Sense_+_Library_PoolT
ATCGACTATGCCCACAATGTATAACTTGACTCCAAATCTTCTCAACAACTGCGTGCCTGGTGATCATGCCTACACATCATGGGCCTCTGCGCCA
>Frequency_2_QualityScore_FFHGGEHICGGIIIEIIIIIIHIIIIIIIGIIIIIIIIIIEHHIIIGHGIIIHIHIIIIHIIIIGGIIIHGGGGGFFFDEEEEEE_Mismatch_1_Sense_+_Library_PoolT
TCGGAAGGTATTTGTATATTTAGTTACAGACTCCAACTCGTATTTTCCACTTAGAAGATCAATGCAACATTCCCATTTGTGATTA
>Frequency_2_QualityScore_FFGGHGHIIGIIGGDHEHHIHIIEGGIIIJIIJGGIJGIIGHIJIJEIAFHIICFGI7?CEGGADEFGGFEGEEEEEEEEDDD5ACCCC?=ACC_Mismatch_0_Sense_+_Library_PoolT
ACTAGAAAGAGGAGAGTTATAGGTGACAGCTGGTAGGTCTAATCAGAGATCGGAAGGTATTTGTATATTTAGTTACAGACTCCAACTCGTATTT
>Frequency_2_QualityScore_FFGGGHHIIIIIIIIIIHJJIJIJJHIIIIIIIIGHIHGGHGFFCDEEEEDDDDDDDDCCCDDDDCDCCCDCDDDDDDCDDDDEEDDDDDDCDD_Mismatch_0_Sense_+_Library_PoolT
CGCAGGATGAAGAGGAGCCGAGCCCTGTGCAATTAGAGAACGAGTCCTCGCCCCTCAATGCTCCGCCACAACAGAGCGATTCATCGACTATGCC
>Frequency_2_QualityScore_EFHHHHHJJJJIIIJJJJIJJJJJJJIJJJJIIJJJJJJJJJJJJJJJIIHHGFFEDECEEECEDEEEEEDDDDDDDDDEEEEEEDDDDDDDDC_Mismatch_0_Sense_+_Library_PoolT
TGCGTGCCTGGTGATCATGCCTACACATCATGGGCCTCTGCGCCACGGCCTCCCCCTTATTGATGTAATCCTTTTTTGTATCTTCTCGGCACTA
>Frequency_2_QualityScore_FFHHGHHJJJJJIJJJJJGGIIJJIIIJJJJJJIIJJJJIJJJJIJJJJJJJIJJJJIJIIJIJIIIIIHIHGGGGGGEEEADDD=CDCCDCCD_Mismatch_0_Sense_+_Library_PoolT
GTTACAGACTCCAACTCGTATTTTCCACTTAGAAGATCAATGCAACATTCCCATTTGTGATTTGTTCTTCTTGATCCAAAGAGAGTGGTGGAAG
>Frequency_2_QualityScore_FFHHGEGEHIIIIIIEDGHFHGGIIIHIIIIIIIIEGGI<CEGIGEGIFIIGFH?EGGFICGIIHGIIIFGGCEFEEDFEECDEDACAABBBCC_Mismatch_0_Sense_+_Library_PoolT
ATAGGTGACAGCTGGTAGGTCTAATCAGAGATCGGAAGGTATTTGTATATTTAGTTACAGACTCCAACTCGTATTTTCCACTTAGAAGATCAAT
>Frequency_2_QualityScore_FEHFFFFGHICFEGFHGIHIIBGGHHIJJJJEGIIGIIIIJJJJHIIIIHIEGFI7?DHGHGGIGGGECCEEDFFEBCDEEBDDDCC@BCCDDC_Mismatch_0_Sense_+_Library_PoolT
TAGAAAGAGGAGAGTTATAGGTGACAGCTGGTAGGTCTAATCAGAGATCGGAAGGTATTTGTATATTTAGTTACAGACTCCAACTCGTATTTTC
>Frequency_2_QualityScore_FDGHHHHJJJJJJJJJJIIJJJIJJJJJIJJJJJJJJJJJIJIJJJJHIJJJJJJJIJJIIHIIIIIICADGIHFGGGEEEEEEEEEEBCCEED_Mismatch_0_Sense_+_Library_PoolT
GTATTTTCCACTTAGAAGATCAATGCAACATTCCCATTTGTGATTTGTTCTTCTTGATCCAAAGAGAGTGGTGGAAGAAACTGCACAGTTCAAG
>Frequency_2_QualityScore_FFHHHHHJJJJJJJJIJJIIJIJJJJJJJJJJJJJJJIIIIIIIHIIIIIHHHHHGGDDEEEEEEEDDDCDCDDDCBCCC=BC?AAA<AACCCD_Mismatch_0_Sense_+_Library_PoolT
CCTACACATCATGGGCCTCTGCGCCACGGCCTCCCCCTTATTGATGTAATCCTTTTTTGTATCTTCTCGGCACTAGAAAGAGGAGAGTTATAGG
>Frequency_1_QualityScore_FFHHHHHJJJJJJJJJJJJJJJJJJJIJIIIJJJJJJJJHHHHHHFFFFFFFFEEEEDDDEEFEEEDDD@DDDDDD@CCDDDDBD@?ADDEEDD_Mismatch_0_Sense_+_Library_PoolC
CCTACACATCATGGGCCTCTGCGCCACGGCCTCCCCCTTATTGATGTAATCCTTTTTTGTATCTTCTCGGCACTAGAAAGAGGAGAGTTATAGG
>Frequency_2_QualityScore_FFHHHHHJJJJJJIJJJIJHJJIGHJGIGGCGGIIIIFHIIIJJJJJGIJJIJJJIJJJJIIIJJJHEG@D;ACEFECEEEEFEEDCCCCDDCD_Mismatch_1_Sense_+_Library_PoolT
TGTATCTTCTCAGCACTAGAAAGAGGAGAGTTATAGGTGACAGCTGGTAGGTCTAATCAGAGATCGGAAGGTATTTGTATATTTAGTTACAGAC
>Frequency_2_QualityScore_EEEGGHFIIGIIIGGDHEGEAGHI=EGFCFCFIADGIIIIGIGHIGGEGDGEHIHHEIHICGGAFHFCFCCC7:>A@>@@ADABBAC?ACC?=B_Mismatch_0_Sense_+_Library_PoolT
CTGGTAGGTCTAATCAGAGATCGGAAGGTATTTGTATATTTAGTTACAGACTCCAACTCGTATTTTCCACTTAGAAGATCAATGCAACATTCCC
>Frequency_2_QualityScore_FFHHHHHJIIJJJJHJJIFHIEGAE?GGHIJJGGIIJJJJJJGIIIIIJIJJJIJIIIIIHHGFFE7?CACDAEDEEEEDCCCDCCDCDCDDBC_Mismatch_0_Sense_+_Library_PoolT
CTTCTCGGCACTAGAAAGAGGAGAGTTATAGGTGACAGCTGGTAGGTCTAATCAGAGATCGGAAGGTATTTGTATATTTAGTTACAGACTCCAA
>Frequency_2_QualityScore_FFHGHHHIJJIJIIJJIIIIGIIJIIHAGHGIIIJHIIIIIIIIJICFGCDGIIIJIJJGHEBDCDBCDACDCADDECAACDEEDD>CCCCBAC_Mismatch_0_Sense_+_Library_PoolT
AAATCTTCTCAACAACTGCGTGCCTGGTGATCATGCCTACACATCATGGGCCTCTGCGCCACGGCCTCCCCCTTATTGATGTAATCCTTTTTTG
>Frequency_2_QualityScore_FFHFHFGGHIHIIJGHHIJIJJIJGHIIIIIIIJCHIIIIJJJJGHIJ=BGIIJGGIGIIJHJHHHIIGGGHGGEEFFEDCCDDEECCDDDDCC_Mismatch_0_Sense_+_Library_PoolT
AGGAGAGTTATAGGTGACAGCTGGTAGGTCTAATCAGAGATCGGAAGGTATTTGTATATTTAGTTACAGACTCCAACTCGTATTTTCCACTTAG
>Frequency_2_QualityScore_FFHCFGHIIJIJJGHIJIHIJJJJIJGIGIJJIGIII9CGIIJGIJJJIJJJIIIIHIJJIIIIIHEGGGAEEEEEEEEEECECCDCDCDDDDC_Mismatch_0_Sense_+_Library_PoolT
AGGTGACAGCTGGTAGGTCTAATCAGAGATCGGAAGGTATTTGTATATTTAGTTACAGACTCCAACTCGTATTTTCCACTTAGAAGATCAATGC
>Frequency_2_QualityScore_DEECE=EDGAEBCC?ECG?EHC@ACEEAGGGEGIB;CGCAFGCG?DEEGCGHAFGECADCDAE=C??AEA?CDEE<A6@69?B?C?ACCBCEE;_Mismatch_0_Sense_+_Library_PoolT
CACAGTTCAAGCAACTAGATTTAAAAAATGATTGAAATACTCAGGCCTCTTTTCTTAAGCCTCATCAGTTGAATGGGAAATGTTTCTTGATATC
>Frequency_2_QualityScore_EFHHHHHIIIJIIIJHIIIIJHIIJJJIJIJIIIIJJIJJIIJGIHGIGGGHGHHGGDDCEEDEEEDDEBCCCDCCAACCACDCC=?>BACDDD_Mismatch_1_Sense_+_Library_PoolT
CCTACACATCATGGGCCTCTGCGCCACGGCCTCCCCCTTATTGATGTAATCCTTTTTTGTATCTTCTCAGCACTAGAAAGAGGAGAGTTATAGG
>Frequency_2_QualityScore_EFHHHGGJIIIJJJIHJIIIJIJIGGHIIIIEGGGHGIIIJIJGHIIJJJJGBHFGGIIIHGGGCEEC?=?DDDDCACBBCCCDCCDEECCCCC_Mismatch_0_Sense_+_Library_PoolT
CTCCAAATCTTCTCAACAACTGCGTGCCTGGTGATCATGCCTACACATCATGGGCCTCTGCGCCACGGCCTCCCCCTTATTGATGTAATCCTTT
>Frequency_2_QualityScore_FFHGHEHIIJIJCGGIIJJIJJFHIIGIIJJJJJJJJJJJJJIIIJ<DHIJIGI?CCHIIIGGHIIJJIHGGFGFEFF?BDDEEDDEDDDCCCC_Mismatch_0_Sense_+_Library_PoolT
GAGAGTTATAGGTGACAGCTGGTAGGTCTAATCAGAGATCGGAAGGTATTTGTATATTTAGTTACAGACTCCAACTCGTATTTTCCACTTAGAA
>Frequency_2_QualityScore_FFHHHGHJJJJJJJJIIJIJJJJJJJJIIHIJIHIJIIJJJJJJJJJHHHFFFFFFFEDCDDDDCDBCCAACCACAB=ACDEDDCCCCCCCDCD_Mismatch_0_Sense_+_Library_PoolT
ATGGGCCTCTGCGCCACGGCCTCCCCCTTATTGATGTAATCCTTTTTTGTATCTTCTCGGCACTAGAAAGAGGAGAGTTATAGGTGACAGCTGG
>Frequency_2_QualityScore_FEHHGHHJJIJJJ@DGIIGGEGFIIJIIGIGIJIIJJJJIJJJIICEIIIIGGIIHHHHEGHGGGGGEECEEEDDDCEECEDDEECCEEEDEDC_Mismatch_0_Sense_+_Library_PoolT
AGAGATCGGAAGGTATTTGTATATTTAGTTACAGACTCCAACTCGTATTTTCCACTTAGAAGATCAATGCAACATTCCCATTTGTGATTTGTTC
>Frequency_2_QualityScore_FFHHHHFEIIIIIGIIIIIIIIIIIIIHGIIIIIIFGHHIIHIIIIIIIIIIIIIEGIIIIIIIIIIIGHGHHGGFFCEDDCECCCCCCCCCCC_Mismatch_0_Sense_+_Library_PoolT
CCATTTGTGATTTGTTCTTCTTGATCCAAAGAGAGTGGTGGAAGAAACTGCACAGTTCAAGCAACTAGATTTAAAAAATGATTGAAATACTCAG
>Frequency_2_QualityScore_FFHHHHHJJHJJJIIJHIIJJIJJJJJJJIIIJIIJJJIJJHIJIIGIIIGIIIIGHGGGGFFFBEEEECCEDDCDDDCCDDDEDDDCDCDDDC_Mismatch_0_Sense_+_Library_PoolT
CTCCCCCTTATTGATGTAATCCTTTTTTGTATCTTCTCGGCACTAGAAAGAGGAGAGTTATAGGTGACAGCTGGTAGGTCTAATCAGAGATCGG
>Frequency_2_QualityScore_EFHHHHHJJJJJJJIJJHIIIJJIJIJJJJJIIJIIJJIJJJJJJIJJJJJJJJJJHIIIJIIIJJJJJHIHGHHGFCCEDECCABCCDDACDC_Mismatch_0_Sense_+_Library_PoolT
TTACAGACTCCAACTCGTATTTTCCACTTAGAAGATCAATGCAACATTCCCATTTGTGATTTGTTCTTCTTGATCCAAAGAGAGTGGTGGAAGA
>Frequency_2_QualityScore_FFHHHHGJJJJIJJJJIJJJJGIIIIJJIJJJJJJJJJJJJJJJJHIIIFGIIIIHIJIJJIJJJJJIHHHHGGFFFFEEEEDDEDCEDDDDDD_Mismatch_0_Sense_+_Library_PoolT
TCAATGCAACATTCCCATTTGTGATTTGTTCTTCTTGATCCAAAGAGAGTGGTGGAAGAAACTGCACAGTTCAAGCAACTAGATTTAAAAAATG
>Frequency_2_QualityScore_FFEHGHHJJJJJFHIIHIIJIJJJIIIHIIJJIJIJAEIGIGFIIJJIJJJIIIIJIIIIIIIIIIGGEDEEFEEEEEEEEDDCDDCDDDDCDD_Mismatch_0_Sense_+_Library_PoolT
GGTGACAGCTGGTAGGTCTAATCAGAGATCGGAAGGTATTTGTATATTTAGTTACAGACTCCAACTCGTATTTTCCACTTAGAAGATCAATGCA
>Frequency_2_QualityScore_FEHHHHHGIIJJJJJJIIJJIJJJIJJIIIIJJHHIJIJJJJIIJIIIIIIJJIJIIIIJJIIJJJIJJIIIGIIJHHHHGGFFFFFFFEEEC@_Mismatch_0_Sense_+_Library_PoolT
GTATTTGTATATTTAGTTACAGACTCCAACTCGTATTTTCCACTTAGAAGATCAATGCAACATTCCCATTTGTGATTTGTTCTTCTTGATCCAA
>Frequency_2_QualityScore_FFHHHHHJJJJJJEGHIJJIIIIJJIJIIJIIJIIIJJJJJIIJJJJJIJJJGFFIIIIGGHHGHHGGGEGGGFFFEFEE?ACCCDADDCDCCD_Mismatch_0_Sense_+_Library_PoolT
AGACTCCAACTCGTATTTTCCACTTAGAAGATCAATGCAACATTCCCATTTGTGATTTGTTCTTCTTGATCCAAAGAGAGTGGTGGAAGAAACT
>Frequency_1_QualityScore_EFHHHHHJIJJJJJJEHHIJJJJIJJJJJGIIJJJJIJJJIHIIJJIJIIIJJJIIJJJJIIJJJIJJJIFGIHHGHHDFFFBCDCCDAD_Mismatch_0_Sense_+_Library_PoolT
ACAGACTCCAACTCGTATTTTCCACTTAGAAGATCAATGCAACATTCCCATTTGTGATTTGTTCTTCTTGATCCAAAGAGAGTGGTGGAA
>Frequency_1_QualityScore_FFHHHGGJJJJJJHIIGGIIJIGHHIIJIJJJJJJIJIJJEBHFBD@CEECBDBDBDDDBBBBCDCCC>@CDCDDCCDD99BBCDACBDDDDDD_Mismatch_0_Sense_+_Library_PoolT
CGCGGCTTCATTTATGAATGCCAGTTATGAACGCCTCCCGCAGGATGAAGAGGAGCCGAGCCCTGTGCAATTAGAGAACGAGTCCTCGCCCCTC
>Frequency_1_QualityScore_FFHHGHHIJJJJHHIJJIJJJJJFGIJJJJJJJJJJJJJIIJJIJJJJIJJJJJJJJJJJJJIIIIJI_Mismatch_1_Sense_+_Library_PoolT
ATTTAGTTACAGACTCCAACTCGTATTTTCCACTTAGAAGATCAATGCAACATTCCCATTTGTGATTA
>Frequency_1_QualityScore_FFHHGFHGIIIIJJJJ?FHHJJGBFDGIJIHHIIIJFDHGIJIIIJJJGHJJJJJJJJJIIJJIJJJJIHHHHHHFFFFFFEEEEEEDDDEEED_Mismatch_2_Sense_+_Library_PoolT
ATCAGAGATCGGAAGGTATTTGTATATTTAGTTACAGACTCCAACTCGTATTTTCCACTTAGAAGATCAATGCAACATTCCCATTTGTGATTAA
>Frequency_1_QualityScore_DD?:DFBCFFFBDEFF@F<EHHIC;?FG>C*16:D?6.7;6C6@4AEE)==?77;.);?;.;@CACB;BAA>@DAA:81<@BB>A_Mismatch_0_Sense_+_Library_PoolT
GTGATCATGCCTACACATCATGGGCCTCTGCGCCACGGCCTCCCCCTTATTGATGTAATCCTTTTTTGTATCTTCTCGGCACTAG
>Frequency_1_QualityScore_FFHHHFDGHIJBHHHJJHEGGIGEHHJJJJJJHGHIJBEFHGHGIAEACEGIHHFFACCB>AAC;>@AC:C@?CBBD?CCAC99<@BDD(:@CC_Mismatch_0_Sense_+_Library_PoolT
CTTCATTTATGAATGCCAGTTATGAACGCCTCCCGCAGGATGAAGAGGAGCCGAGCCCTGTGCAATTAGAGAACGAGTCCTCGCCCCTCAATGC
>Frequency_1_QualityScore_FFHHHHHJHIIJIIJJJJIGHIIIIGJIJJJJJJJJJJJJIJJJJJJIJJIJJJJJJJHIH_Mismatch_0_Sense_+_Library_PoolT
AGTTACAGACTCCAACTCGTATTTTCCACTTAGAAGATCAATGCAACATTCCCATTTGTGA
>Frequency_1_QualityScore_FFHGHHHJJJJJIHIIJJJIJJHJJJJJJJJJJJIJJJJJJJJJJJJJJIIFIHIIFHHHHHHFFFFFEDEEEECDDDDDDDDDBCDEDD:AAC_Mismatch_1_Sense_+_Library_PoolT
TAAGCCTCATCAGTTGAATGGGAAATGTTTCTTGATATCTTCTTTTTTTGAAGTTTATTTCACCAATAGAATGATCACTGGCTGATTTTTGCAA
>Frequency_1_QualityScore_;BFFH>8GBDFHII<F>F<?DHCFD@CECDGHII<:*0?DBBGGIFF@FHHGEIGH_Mismatch_1_Sense_+_Library_PoolT
GTTACAGACTCCAACTCGTATTTTCCACTTAGAAGATCAATGCAACATTCCCATTA
>Frequency_1_QualityScore_FFHHHHHJJIJJJJJIJJJJJJIJJJIIJJJIJJJJJJIIJIIJJJIJGIIJJJJJJJJJIIIIJIHHHHHHDFFDFFFEEEEDDDCDEDDDDD_Mismatch_0_Sense_+_Library_PoolT
ACTGCACAGTTCAAGCAACTAGATTTAAAAAATGATTGAAATACTCAGGCCTCTTTTCTTAAGCCTCATCAGTTGAATGGGAAATGTTTCTTGA
>Frequency_1_QualityScore_FFHHHHHJJJJJIIGIHIHJIG3CCFIGEHIJJJIJIDEIGIIJJJJIIJIGII@CGHJJHJIEGHGGICEHEHHFFFFFFEECEECCDDCCDC_Mismatch_0_Sense_+_Library_PoolT
GGTCTAATCAGAGATCGGAAGGTATTTGTATATTTAGTTACAGACTCCAACTCGTATTTTCCACTTAGAAGATCAATGCAACATTCCCATTTGT
>Frequency_1_QualityScore_FFHHHHHJJIJJJIJJJJJJJJ?FHIJJIJJJJJJIJIIJJJJJJJJJJJJJJJGHJJJJJJJJJJJHHHHHHFFFFFEDEEEEDDEDDDDEEE_Mismatch_0_Sense_+_Library_PoolC
GGTCTAATCAGAGATCGGAAGGTATTTGTATATTTAGTTACAGACTCCAACTCGTATTTTCCACTTAGAAGATCAATGCAACATTCCCATTTGT
>Frequency_1_QualityScore_FFHHHHHIJJJJJJJJJJJJJJJJIJJJJJJIJJJJJJJJJJJJJIJJIJHHHHGHHFFDDDEEEDFEDDDDDDDDDDDDDDACDDDAB@DCAD_Mismatch_0_Sense_+_Library_PoolT
TGCCTACACATCATGGGCCTCTGCGCCACGGCCTCCCCCTTATTGATGTAATCCTTTTTTGTATCTTCTCGGCACTAGAAAGAGGAGAGTTATA
>Frequency_1_QualityScore_FFHHHHHJJIGIGJJJJJJGEIIJJJJJJJIJIJIJJJJJJIIJJIIJJIJJJEHGHE?BDDCCCEA>@CCCABCDDCCDD@CDCDEDCCCDDD_Mismatch_0_Sense_+_Library_PoolT
GGCCTCCCCCTTATTGATGTAATCCTTTTTTGTATCTTCTCGGCACTAGAAAGAGGAGAGTTATAGGTGACAGCTGGTAGGTCTAATCAGAGAT
>Frequency_1_QualityScore_FFHHHHHJIJGIIIJJJIJJIIIJIJJFHJJJJJIJJJJJJIJJJJJIGIIIJIJFHIIGGJJJFIJHHEHHHFF?BDDEEECEEDDDCDEDDD_Mismatch_0_Sense_+_Library_PoolT
AGAAGATCAATGCAACATTCCCATTTGTGATTTGTTCTTCTTGATCCAAAGAGAGTGGTGGAAGAAACTGCACAGTTCAAGCAACTAGATTTAA
>Frequency_1_QualityScore_FDDHDHHIIJIJJIJHIJJJJIJJJJIJHIJJDIHGIIJJJJJJIJIIEHIIIJJIIIJJIJJIIHHGHHHFFFFFFCEEECCCDDDCCDDDFE_Mismatch_0_Sense_+_Library_PoolT
GAAGAAACTGCACAGTTCAAGCAACTAGATTTAAAAAATGATTGAAATACTCAGGCCTCTTTTCTTAAGCCTCATCAGTTGAATGGGAAATGTT
>Frequency_1_QualityScore_FFHHFHHJJJJJJJJJIJIIJGGIJIJJJJJJJJJIJIJJJJIIIIJI_Mismatch_1_Sense_+_Library_PoolT
TCGTATTTTCCACTTAGAAGATCAATGCAACATTCCCATTTGTGATTA
>Frequency_1_QualityScore_FFGFHFHJJIGIG@FGIIJIHIJGGIEIIFIIJGIJIJGHHEGGIGIJJDHEGHHHFFCCDBDDDD@DDC@@AA@DFEDCDCDDDDDB@DEDEE_Mismatch_0_Sense_+_Library_PoolT
CTCAACAACTGCGTGCCTGGTGATCATGCCTACACATCATGGGCCTCTGCGCCACGGCCTCCCCCTTATTGATGTAATCCTTTTTTGTATCTTC
>Frequency_1_QualityScore_FFHHHHHJJJJJEIJJJJIJJJIIIIJGIJJJJJJJJJGIJJJJIIJIIJIHIJJJJJJIFEGIIJJDIEHHHHEHGFFFCEFFEEEEEE:>CD_Mismatch_1_Sense_+_Library_PoolT
GATCACTGGCTGATTTTTACATCATAGATCAACTCTTGTTTCTCTAGCTTGTTTCTGATGTTGCAGCTAAGGCAATCTGCATTGACAGTGATTT
>Frequency_1_QualityScore_FFHHHHHJJJJJJJJJJJJJJJJJJJJJJJJGHHJJJJJJJJJJIJIJHIJHIIJJJJJJJJJJJJJJHHHHHHHFFFFFFEEEEEEEDDDDDD_Mismatch_0_Sense_+_Library_PoolT
ATTTGTATATTTAGTTACAGACTCCAACTCGTATTTTCCACTTAGAAGATCAATGCAACATTCCCATTTGTGATTTGTTCTTCTTGATCCAAAG
>Frequency_1_QualityScore_FFHHHHGIJJGGIJJJJFJAFGHGIJDHIJIJJJJJJJJJJJJJJJIJJJJJJJGIIFHGFDDDDDDDD@@DDDDEDDEDCCCDCCDDCDDDDD_Mismatch_0_Sense_+_Library_PoolT
AATCTTCTCAACAACTGCGTGCCTGGTGATCATGCCTACACATCATGGGCCTCTGCGCCACGGCCTCCCCCTTATTGATGTAATCCTTTTTTGT
>Frequency_1_QualityScore_FFHHHHHJJJJJJJJJJJJJJJJJJJJJIIJIJJJJJIJJJJIJJJJJJJJJJJJJJJJJJJJJHHGFCDDFFFEEDDDDDDDDCDDDDDDDDD_Mismatch_0_Sense_+_Library_PoolT
TCAGGCCTCTTTTCTTAAGCCTCATCAGTTGAATGGGAAATGTTTCTTGATATCTTCTTTTTTTGAAGTTTATTTCACCAATAGAATGATCACT
>Frequency_1_QualityScore_FFHHHHHJJJJHJIJJJJJJJJJJJJJJJJJJJJJJJJJJJJJIJJJJJJIIJJJJJII_Mismatch_1_Sense_+_Library_PoolT
ACTCCAACTCGTATTTTCCACTTAGAAGATCAATGCAACATTCCCATTTGTGATTTGTA
>Frequency_1_QualityScore_FFHBDFHIIIEGGGGGIAGGGCEHHHIIGGHAHIIIIIHIGIG@DDBFH@@DGHHGEHIIEH_Mismatch_0_Sense_+_Library_PoolT
AACTGCACAGTTCAAGCAACTAGATTTAAAAAATGATTGAAATACTCAGGCCTCTTTTCTTA
>Frequency_1_QualityScore_FDHFHFFIJJGJGIGIJIJIFGGFHGGIIIJJIIIJJJJJIHIIIIIIGFHE;CEFBDDCDEEDDBBB:>CCCCDD?CDDACDDCCECCCCDDC_Mismatch_0_Sense_+_Library_PoolT
CCCTGTGCAATTAGAGAACGAGTCCTCGCCCCTCAATGCTCCGCCACAACAGAGCGATTCATCGACTATGCCCACAATGTATAACTTGACTCCA
>Frequency_1_QualityScore_FFHHHHHJJJJJJJJJJJJJJJIJIJJJJJJJJJJJJJJIHHHHGHHFDFFFFFEEEDDDBDEEEFECDDCDDDDCC@CCCACDBD<@:@CDDD_Mismatch_1_Sense_+_Library_PoolT
GCCTACACATCATGGGCCTCTGCGCCACGGCCTCCCCCTTATTGATGTAATCCTTTTTTGTATCTTCTCAGCACTAGAAAGAGGAGAGTTATAG
>Frequency_1_QualityScore_FFHHHHHFGIGGIJIIJJJJJJIJJIIFHJJJJJJJJJJJJJJJJJJJJJJJJJIJIJJIGHFHHGFFFDEEEEEEEDD_Mismatch_0_Sense_+_Library_PoolT
AAGAGAGTGGTGGAAGAAACTGCACAGTTCAAGCAACTAGATTTAAAAAATGATTGAAATACTCAGGCCTCTTTTCTTA
>Frequency_1_QualityScore_FFHHHHHJIJIGIJGIJIFIIIJJGIHIJJIIJJJJJJIIJIJHIJJJHHFFDDDDCDDDDDDDDDDDBBBDDCDDDBDDDCEEDDDBDDDDDD_Mismatch_0_Sense_+_Library_PoolT
GCAGGATGAAGAGGAGCCGAGCCCTGTGCAATTAGAGAACGAGTCCTCGCCCCTCAATGCTCCGCCACAACAGAGCGATTCATCGACTATGCCC
>Frequency_1_QualityScore_FFHHHHHJJJJJJJAFHIJIFHHGIIJJJGIJJJJJJJJJJJJJJJFHIIJJIJJJJJIJJIJIJIJHHFFHFFFFFFFEEEEEEDDDEEEDED_Mismatch_0_Sense_+_Library_PoolT
CAGAGATCGGAAGGTATTTGTATATTTAGTTACAGACTCCAACTCGTATTTTCCACTTAGAAGATCAATGCAACATTCCCATTTGTGATTTGTT
>Frequency_1_QualityScore_FFHHHHHJJJJJJJIJJJJJJJJIIJJJJJIJJJJJIHHIJIIJIIJIIJJIJJJJJJJJJJJJJHHHFFFDDDDDDDDDDDDDDDDDCEDEEE_Mismatch_0_Sense_+_Library_PoolT
ACTTGACTCCAAATCTTCTCAACAACTGCGTGCCTGGTGATCATGCCTACACATCATGGGCCTCTGCGCCACGGCCTCCCCCTTATTGATGTAA
>Frequency_1_QualityScore_FFHHHHHJJJJIJJAFHIJIEGIGIJJJJHIJJIJIJJJJJJJJJJGIJJJJJJJJJJJJJGJJIJJJJHHHHHFFFFFFDEDEEEEDEEE_Mismatch_1_Sense_+_Library_PoolT
CAGAGATCGGAAGGTATTTGTATATTTAGTTACAGACTCCAACTCGTATTTTCCACTTAGAAGATCAATGCAACATTCCCATTTGTGATTA
>Frequency_1_QualityScore_FFHHHHHJJJJJJJJIIJGHFHHIIJJJJHHJJJJJJJJIIJJJIJJJJJJIJIJJJJJHIJJ=AEHHHHHFFFFFFFDEEEEEEDDDDACDDD_Mismatch_1_Sense_+_Library_PoolT
CTCAGCACTAGAAAGAGGAGAGTTATAGGTGACAGCTGGTAGGTCTAATCAGAGATCGGAAGGTATTTGTATATTTAGTTACAGACTCCAACTC
>Frequency_1_QualityScore_FFHGHHHJJJJGIIJHJJIIJJJJJJJJJJJHIIJIJJJJJIJIIJHIHIJJHIJGHCEEDDFFFFBEE>CEDDDD?CDDDCDDDEDDDDDDDD_Mismatch_0_Sense_+_Library_PoolT
GCCTCCCCCTTATTGATGTAATCCTTTTTTGTATCTTCTCGGCACTAGAAAGAGGAGAGTTATAGGTGACAGCTGGTAGGTCTAATCAGAGATC
>Frequency_1_QualityScore_EFHHHGHIJJJJJJJJJJJJJIGIJJJJJIJJJIGIJJJIIIJGJIJJGHHFFFEEDEEECCDDDCCDDBDD?CCACDDDDDDDD@CDCDDDDD_Mismatch_0_Sense_+_Library_PoolT
TTTATGAATGCCAGTTATGAACGCCTCCCGCAGGATGAAGAGGAGCCGAGCCCTGTGCAATTAGAGAACGAGTCCTCGCCCCTCAATGCTCCGC
>Frequency_1_QualityScore_FFHG>FBHIHGHIBG?E?CAFFGIDGHIHIIIIIDHIICGHIIIIFIGHCHIDIEHHH=@DF>C@D@CDBEEEEEECFCCBCCCCCCCCB9<AC_Mismatch_0_Sense_+_Library_PoolT
CACTAGAAAGAGGAGAGTTATAGGTGACAGCTGGTAGGTCTAATCAGAGATCGGAAGGTATTTGTATATTTAGTTACAGACTCCAACTCGTATT
>Frequency_1_QualityScore_DFFFFDFGHBBHIE@HHIC@FHHGIHHGIHBF@DGG?D:DGEHEI<GGGBFDGIIIIGIIGHECEEAAB@?AEEC<8??B;??:<B?A@B9B8@_Mismatch_2_Sense_+_Library_PoolT
CAATGTATAATTTGACTCCAAATCTTCTCAACAACTGCGTGCCCGGTGATCATGCCTACACATCATGGGCCTCTGCGCCACGGCCTCCCCCTTA
>Frequency_1_QualityScore_FFHHFFHJJJJJIJJJJIJIIHIJJJJJJIJJJJIJJJJIJJJJJJJJJJII_Mismatch_0_Sense_+_Library_PoolT
GTGGTGGAAGAAACTGCACAGTTCAAGCAACTAGATTTAAAAAATGATTGAA
>Frequency_1_QualityScore_DABD>B>2AEDECE4C>F@EBDE<2:1):@=*09?DDDDE<D<BD>BDD??D?CDEA3@A7=;(;;?=>?=)=7.;?;?A(6>@AAAA>AA_Mismatch_1_Sense_+_Library_PoolT
CAGCTGGTAGGTCTAATCAGAGATCGGAAGGTATTTGTATATTTAGTTACAGACTCCAACTCGTATTTTCCACTTAGAAGCTCAATGCAAC
>Frequency_1_QualityScore_FFHHHHHJIJJJHJJHIJJJJJIJJJJJHJJJJJJJJIIJJJJIJDDHICGIHIEEEHHHHHFBEFECECEEDCDDDDDDCCDDDDCDDDCDDB_Mismatch_0_Sense_+_Library_PoolT
TCCCCCTTATTGATGTAATCCTTTTTTGTATCTTCTCGGCACTAGAAAGAGGAGAGTTATAGGTGACAGCTGGTAGGTCTAATCAGAGATCGGA
>Frequency_1_QualityScore_FFHHHHHHIIJJJIIHIHJIGJJIJIHHIJJJIHIJIJIIHIJHHHHIIJJIIJJJJJIJIIIIIIF_Mismatch_2_Sense_+_Library_PoolT
TATATTTAGTTACAGACTCCAACTCGTATTTTCCACTTAGAAGATCAATGCAACATTCCCATTTGGA
>Frequency_1_QualityScore_FFHFFDD@FFGGEEGGGGCHFE<ECGEHHICFGIHGGBEAGGHGI<FHIHGFHHFFFACDBDCDCCDC;;@C>;>>:AC098A>::(:C:<?BB_Mismatch_0_Sense_+_Library_PoolT
AACTGCGTGCCTGGTGATCATGCCTACACATCATGGGCCTCTGCGCCACGGCCTCCCCCTTATTGATGTAATCCTTTTTTGTATCTTCTCGGCA
>Frequency_1_QualityScore_FFHFHHHJJJJJJJJJJJJJJIJJJJJJJJJJJIIIHJJJJJGGIJJFIIJJJGIJJJJJIJJJJJJJFEFEDEEEEEEEEDDDDBDDD@CDDD_Mismatch_0_Sense_+_Library_PoolT
AATACTCAGGCCTCTTTTCTTAAGCCTCATCAGTTGAATGGGAAATGTTTCTTGATATCTTCTTTTTTTGAAGTTTATTTCACCAATAGAATGA
>Frequency_1_QualityScore_FFHHHGGIIJJIIJJJHJGIDHHIIJJJJJJJJJJJJJJJJJIJJIJJHIIJJJJJIIIGIJJJIIIJJHHHHHHFFFFFFFEEDDDDCC@CEE_Mismatch_0_Sense_+_Library_PoolT
ATTTAAAAAATGATTGAAATACTCAGGCCTCTTTTCTTAAGCCTCATCAGTTGAATGGGAAATGTTTCTTGATATCTTCTTTTTTTGAAGTTTA
>Frequency_1_QualityScore_FFHHHHGJJIIJJJJJJJJJJJIJJJIIJJJJJJGJJHIJIJIIIJIJEIIJIJJJ_Mismatch_0_Sense_+_Library_PoolT
ACAGTTCAAGCAACTAGATTTAAAAAATGATTGAAATACTCAGGCCTCTTTTCTTA
>Frequency_1_QualityScore_FFHGHHHIIJJJJJJIGIJJJJHCIGJIJJJIJIIJIIIIIJGIJIGGHIIJJJIJGGIIJE=ACHFFHDFFFFFDEEDCDDCCC??B?BDDC@_Mismatch_0_Sense_+_Library_PoolT
TTCATCGACTATGCCCACAATGTATAACTTGACTCCAAATCTTCTCAACAACTGCGTGCCTGGTGATCATGCCTACACATCATGGGCCTCTGCG
>Frequency_1_QualityScore_FDHHHGBAFFHHIJIIJGIJJIIJJJJGHIIDHGGIJGDIIGGIJJIGIGIGIGIFHGIIIIJGIHGHHHEEFFFFFDCEEECEDDCCDDDDDC_Mismatch_0_Sense_+_Library_PoolT
CAGCTGGTAGGTCTAATCAGAGATCGGAAGGTATTTGTATATTTAGTTACAGACTCCAACTCGTATTTTCCACTTAGAAGATCAATGCAACATT
>Frequency_1_QualityScore_FFHHGHHJJJJJJJJJJJJJIIJJJJJJJJJJJJJJJJJJJJJJJJJIJJJIJJJHIJJJJFHHIIJIGHHHHHFFFFFEEEEEDDDDDDDCDD_Mismatch_1_Sense_+_Library_PoolT
TCATCTACTATGCCCACAATGTATAACTTGACTCCAAATCTTCTCAACAACTGCGTGCCTGGTGATCATGCCTACACATCATGGGCCTCTGCGC
>Frequency_1_QualityScore_FFGFHHHJJJJJJJJJJJJIJJJIIIJIIIJEGIFHIHGIHIJIJJIGHIHFHGIIIIJJJJJJJJJJJHHHHFEEEEFEEDDDDDDDCDDDDD_Mismatch_0_Sense_+_Library_PoolT
TTGTGATTTGTTCTTCTTGATCCAAAGAGAGTGGTGGAAGAAACTGCACAGTTCAAGCAACTAGATTTAAAAAATGATTGAAATACTCAGGCCT
>Frequency_1_QualityScore_A>D?CFHII6DEGIIIIIIAHHCFGIIIIHB?DFHIDHIIGHGHIHHHHEDECC;C@@3>;=B?@<@:>,>@CC>ACCCCBCCC<@C?@@CCCD_Mismatch_0_Sense_+_Library_PoolT
GCGCCACGGCCTCCCCCTTATTGATGTAATCCTTTTTTGTATCTTCTCGGCACTAGAAAGAGGAGAGTTATAGGTGACAGCTGGTAGGTCTAAT
>Frequency_1_QualityScore_D2CACDDBE<<C4+3C:3AF++AF@3++2)1*1:1*1:D<10*?D@BDD4?BB9?8DBB*BCC3B.8((-5)((6??AA@A?A(;;A;>A>:AA_Mismatch_2_Sense_+_Library_PoolT
GTATTTTCCACTTAGAAGATCAATGCAGCATTCCCATTTGTGATTTGTTCTTCTTGATCCAAAGAGAGAGGTGGAAGAAACTGCACAGTTCAAG
>Frequency_1_QualityScore_D;D<BFFIIIBHHCHIIIIIIG;FHF>EHI@;DEGHFGGCHGIII>EGGHG##---;C=@)7\4=8A933\,9?<#,,8?@A>@DC4>C<ACC:_Mismatch_2_Sense_+_Library_PoolT
ACTCCAAATCTTCTCAACAACTGCGTGCCTGGTGATCATGCCTACACATCANNGGCCTCTGCGCCACGGCCTCCCNCTTATTGATGTAATCCTT
>Frequency_1_QualityScore_DDFHFHFI?EGHEDB<?E<<@9?9CGGI=DHG?FBGHIBFE9BGEGGH//9/8=FEHF3@GHGI@EEHFEEEEEEEEECCCCCCCCCCCCCCBC_Mismatch_1_Sense_+_Library_PoolT
ACAGCTGGTAGGTCTAATCAGAGATCGGAAGGTATTTGTATATTTAGTGACAGACTCCAACTCGTATTTTCCACTTAGAAGATCAATGCAACAT
>Frequency_1_QualityScore_FFHHHHGJJJJJIJIJJJIJJIIJJJIIJJJJIJIJJJJIIJIIIIJJHHGHFFFFFEEEEEECDDCCDDBDBDDDDDDDDDDDDDCCCCDDDD_Mismatch_1_Sense_+_Library_PoolT
TTTATGAATGCCAGTTATGAACGCCTCCCGCATGATGAAGAGGAGCCGAGCCCTGTGCAATTAGAGAACGAGTCCTCGCCCCTCAATGCTCCGC
>Frequency_1_QualityScore_DEHHHHHJJIJJJJJJJGJJJJJIICGGCFEHIJIDHGIJJJJJJGIJJJIJJJJJJIGJFIIJJIHFFFEEFEACEEECDDDDDCDDDCDCDD_Mismatch_0_Sense_+_Library_PoolT
TTTGTTCTTCTTGATCCAAAGAGAGTGGTGGAAGAAACTGCACAGTTCAAGCAACTAGATTTAAAAAATGATTGAAATACTCAGGCCTCTTTTC
>Frequency_1_QualityScore_FFHHHHHJJJJJIHGICHHAFHHGHHJJJJJJJJJJHJJJJJJJJJIJJJJJJJJJJJJIJJJHHHHHHEDFFFFEECCEDDDDDDDDDDDDDD_Mismatch_1_Sense_+_Library_PoolT
CTTGATCCAAAGAGAGTGGTGGAAGAAACTGCACAGTTCAAGCAACTAGATTTAAAAAATGATTGAAATACTCAGGCCTTTTTTCTTAAGCCTC
>Frequency_1_QualityScore_DBFFFDB<CFFGIFIFHI8AEAHEFGIIEFFFIFAF@FFGICFEFDFEGGIIGIGIIIFIGFI_Mismatch_1_Sense_+_Library_PoolT
GTTACAGACTCCAACTCGTATTTTCCACTTAGAAGATCAATGCAACATTCCCATTTGTGATTA
>Frequency_1_QualityScore_FFHHHHHJJJJJJJIJJJIJJIIJJJJJJJJJJJIJJJJJJJJJJJJJJIHHHHHEFFEC?BADCDDDDDCCCDDDDDDDDDDDDDCDEDDDAC_Mismatch_0_Sense_+_Library_PoolT
ACGGCCTCCCCCTTATTGATGTAATCCTTTTTTGTATCTTCTCGGCACTAGAAAGAGGAGAGTTATAGGTGACAGCTGGTAGGTCTAATCAGAG
>Frequency_1_QualityScore_FFHHHHHJJJJJJJJIIJJIJJJJJJIJJJJIIIIJJJJJJJJJJIIJJJJJJJJJGIIJJJJJJHFDCEEEDEEDDEEEDDDDDDDDDDDDDD_Mismatch_0_Sense_+_Library_PoolT
TACTCAGGCCTCTTTTCTTAAGCCTCATCAGTTGAATGGGAAATGTTTCTTGATATCTTCTTTTTTTGAAGTTTATTTCACCAATAGAATGATC
>Frequency_1_QualityScore_FFHHHHHHGJJCHHHIIHHIIIIJEHHHIJJJHIJJJIJJJIJHIIIJIJJIJIIJIIIHGJJJIJHHHHHFFFFFFECCEEEECDEDDDDDEA_Mismatch_1_Sense_+_Library_PoolT
AGATCGGAAGGTATTTGTATATTTAGTTACAGACTCCAACTCGTATTTTCCACTTAGAAGATCAATGCAACATTCCCATTTGTGATTTGTTCTA
>Frequency_1_QualityScore_FFHHHHHJJJJJJJIJJJJJJJJJJJJJJJJJJIJJJIJJJGHJHHJIHIJJJJJJJJJJJFHIJJJJI_Mismatch_0_Sense_+_Library_PoolT
ACATTCCCATTTGTGATTTGTTCTTCTTGATCCAAAGAGAGTGGTGGAAGAAACTGCACAGTTCAAGCA
>Frequency_1_QualityScore_FFHHHHHHJJJJJJJJJJJJIJJIJJJJAGIJJJJJJJJJJJJJIIJHHHFFFFFDDEEEEEEEDDDDDDDDDEDEEEEDC@BDDDDCDCD_Mismatch_0_Sense_+_Library_PoolT
CCTGGTGATCATGCCTACACATCATGGGCCTCTGCGCCACGGCCTCCCCCTTATTGATGTAATCCTTTTTTGTATCTTCTCGGCACTAGAA
>Frequency_1_QualityScore_FFHHHHHJJJJJJJJJJJJIHIJJJJGHIJIIJJJJJJJJJJJJJJHIJJJJJG_Mismatch_1_Sense_+_Library_PoolT
AATAGAATGATCACTGGCTGATTTTTACATCATAGATCAACTCTTGTTTCTCTA
>Frequency_1_QualityScore_FEHHHHGJJJIJJJIJJJJJJJGIHICGIGHJIJJJIJJJJJJIJJFHIJJJJJJJJJJIJJJJJJJJFBDFFFCCEDECEDDDCCCDDDDDDC_Mismatch_1_Sense_+_Library_PoolT
GTTTGTTCTTCTTGATCCAAAGAGAGTGGTGGAAGAAACTGCACAGTTCAAGCAACTAGATTTAAAAAATGATTGAAATACTCAGGCCTCTTTT
>Frequency_1_QualityScore_DDFHHHGHIFHJJJIJJJJFFHJFHIJJJFIJJJJJIJJHIII=<CHGGBFHIJJIGIGHHJIHGFFEHHFFFFDEDDEEEEDEDCDDCDDDDC_Mismatch_0_Sense_+_Library_PoolT
AGTTATAGGTGACAGCTGGTAGGTCTAATCAGAGATCGGAAGGTATTTGTATATTTAGTTACAGACTCCAACTCGTATTTTCCACTTAGAAGAT
>Frequency_1_QualityScore_FFGHHHHJJJIJJJJJIIJJIIIGIIIJJJJJJJJJJJJJJJJJJIIJJIJJJJHJJJJJJJJHJJJJHGIHHHHHHFFFFFFFFEEEDDBBDD_Mismatch_2_Sense_+_Library_PoolT
CTAGATTTAAAAAATGATTGAAATACTCAGGCCTCTTTTCTTAAGTCTCATCAGTTTAATGGGAAATGTTTCTTGATATCTTCTTTTTTTGAAG
>Frequency_1_QualityScore_FFHGDFHGFEHGDCHHGIGDEEFEHHJJBHGIGIIGHIJJCHIHIGGIHHII@HCE=@GDEGEA?3?EFDDFEEEEDECDDDEDDCCCCDCB6B_Mismatch_1_Sense_+_Library_PoolT
TCCCCCTTATTGATGTAATCCTTTTTTGTATCTTCTCAGCACTAGAAAGAGGAGAGTTATAGGTGACAGCTGGTAGGTCTAATCAGAGATCGGA
>Frequency_1_QualityScore_FFHHHHHJJJJJJJGIIJJIIJIIJJJJGHIJJIJIGIJJJIJJIGGHHIGIGGJJGJIJFJJJJFICHEHHFFFFDDDDDDDBDDDDDDDDDC_Mismatch_0_Sense_+_Library_PoolT
CAATGTATAACTTGACTCCAAATCTTCTCAACAACTGCGTGCCTGGTGATCATGCCTACACATCATGGGCCTCTGCGCCACGGCCTCCCCCTTA
>Frequency_1_QualityScore_FFHHHHHJJJJ)C@DGHGGGIIJJJJIIJJJIIJJJJJIJJIIJJJJJJJHHHFFFFDEEEEDEDDDDDCCDDDDDDDDDBBBBDDDCBDDDDD_Mismatch_1_Sense_+_Library_PoolT
CGACTATGCCCGCAATGTATAACTTGACTCCAAATCTTCTCAACAACTGCGTGCCTGGTGATCATGCCTACACATCATGGGCCTCTGCGCCACG
>Frequency_1_QualityScore_FFHHHHHJJJJJJJJJJJIIIJHIJIIJJJJJJJJJJJHIIJJJJJJHHHFFFCECCECCCDBD?@>CC@DDDCDDDDDDDDDCDDBCDDCDED_Mismatch_0_Sense_+_Library_PoolT
CGCCACGGCCTCCCCCTTATTGATGTAATCCTTTTTTGTATCTTCTCGGCACTAGAAAGAGGAGAGTTATAGGTGACAGCTGGTAGGTCTAATC
>Frequency_1_QualityScore_FFHHHHHJJJJJJJJJJIJIJHICFHEHIHIJJJJJJJJJJJJGHJJJJJJJJJJJJJJJIJJJJHHHHEFFFFFFEECEEEDCDDBDDDDDDD_Mismatch_0_Sense_+_Library_PoolT
TGTTCTTCTTGATCCAAAGAGAGTGGTGGAAGAAACTGCACAGTTCAAGCAACTAGATTTAAAAAATGATTGAAATACTCAGGCCTCTTTTCTT
>Frequency_1_QualityScore_FFHHHHHGJJJIJIJJIJJJJGHIGEGIJIBDHIGIIJJJJJJIIIIJJHHGFFFEDEEE>AACCDBADD?>CCDDDDCDDDDDDDDDCDDDCC_Mismatch_0_Sense_+_Library_PoolT
CTCTGCGCCACGGCCTCCCCCTTATTGATGTAATCCTTTTTTGTATCTTCTCGGCACTAGAAAGAGGAGAGTTATAGGTGACAGCTGGTAGGTC
>Frequency_1_QualityScore_FFHHHHHJIJJFEGGIIGHJIGIGGHIHIGHIIIIIIJIIBDHFGGGGHIJEEHJIJJJIHIIGGGIJJCEEEH>ECCFFFFDDAC3>>AC_Mismatch_0_Sense_+_Library_PoolT
CATTCCCATTTGTGATTTGTTCTTCTTGATCCAAAGAGAGTGGTGGAAGAAACTGCACAGTTCAAGCAACTAGATTTAAAAAATGATTGAA
>Frequency_1_QualityScore_FFGHHGHIHEGIC@FHII?FEDFHI@FEAGIIJJJJIJFHGIDGEGEHHIGIIJIGBHIJIJIJJEGCHE>EEEE>CFFFEDECA_Mismatch_1_Sense_+_Library_PoolT
GAGATCGGAAGGTATTTGTATATTTAGTTACAGACTCCAACTCGTATTTTCCACTTAGAAGATCAATGCAACATTCCCATTTGTA
>Frequency_1_QualityScore_FFHHHHHJJJJJJJJIJJJJIICIIJIFGIIJJJJJJJJIIIJIIJGIFGCFEHJJGGJJIIGIJIFIDEEEEFHG_Mismatch_0_Sense_+_Library_PoolT
CAATGCAACATTCCCATTTGTGATTTGTTCTTCTTGATCCAAAGAGAGTGGTGGAAGAAACTGCACAGTTCAAGCA
>Frequency_1_QualityScore_FFHGHHHJJJHIIJJJJJJJIJIIGJJHIJJJJJJJJJJJGIIJJIJHGFFFEDDDDDDDDBDDCDEEDDDDBDDDDDDDDDDDCDDDDDDEDD_Mismatch_0_Sense_+_Library_PoolT
CCGAGCCCTGTGCAATTAGAGAACGAGTCCTCGCCCCTCAATGCTCCGCCACAACAGAGCGATTCATCGACTATGCCCACAATGTATAACTTGA
>Frequency_1_QualityScore_DDCF=BFFHFHII)??FGID*9<FHIBGDFGFHB@FHAF@CCFHG6;=CEEC?)7;7@7;B>AC>;CCCACCABD:ADDDDDEEDDACADC>9@_Mismatch_1_Sense_+_Library_PoolT
AGAGATCGGAAGGCATTTGTATATTTAGTTACAGACTCCAACTCGTATTTTCCACTTAGAAGATCAATGCAACATTCCCATTTGTGATTTGTTC
>Frequency_1_QualityScore_FFHHHHHJJJJJJJJHIJJJJIJJJJJJJJJJJJJJIIJIJIIDGIGHJJJJJJJJJIJJJJJDHIHHHHHHFFFFFDEEEEDEDDDDDDEDCD_Mismatch_0_Sense_+_Library_PoolT
CAACATTCCCATTTGTGATTTGTTCTTCTTGATCCAAAGAGAGTGGTGGAAGAAACTGCACAGTTCAAGCAACTAGATTTAAAAAATGATTGAA
>Frequency_1_QualityScore_FFHGHHHI<CDGHIHIIJJJJIIJJJJJJJJJJJHIIIJIHIIJJJJJJJJIGIHGGIJJIJIJFIFHHHHEFFFFEFEAEEDEEDDCDDDDCD_Mismatch_0_Sense_+_Library_PoolT
TCGGAAGGTATTTGTATATTTAGTTACAGACTCCAACTCGTATTTTCCACTTAGAAGATCAATGCAACATTCCCATTTGTGATTTGTTCTTCTT
>Frequency_1_QualityScore_FFHHHHHJJJJJJJJJJJJJJJJJJJJJJJJJJJJJJJJIJJJJJJJJJJJJJJJIJJJJIJGGHEIFHDEHHHHHHFFFFFEEEDECCDDEDD_Mismatch_0_Sense_+_Library_PoolT
TATTTTCCACTTAGAAGATCAATGCAACATTCCCATTTGTGATTTGTTCTTCTTGATCCAAAGAGAGTGGTGGAAGAAACTGCACAGTTCAAGC
>Frequency_1_QualityScore_FFHHHHHJHIJJJIJJJJJJJJJJJJJJJJJJJJJJJJJIJJIJJJJJJJJJJJJIJJJGHIJGJEICDGHHHEFHFFFFFEEEEEDCCDEEDD_Mismatch_0_Sense_+_Library_PoolC
TATTTTCCACTTAGAAGATCAATGCAACATTCCCATTTGTGATTTGTTCTTCTTGATCCAAAGAGAGTGGTGGAAGAAACTGCACAGTTCAAGC
>Frequency_1_QualityScore_FFHHHHHJIJIJJJIJJJJJJJJJJJIGHGIIJIJJJJJJJJJJJJIJHIJJJJIIGIJJJHHFFDDEDDDDDDDCEDDEDDDDEDCDDDCDDD_Mismatch_1_Sense_+_Library_PoolT
AAATCTTCTCAACAACTGCTTGCCTGGTGATCATGCCTACACATCATGGGCCTCTGCGCCACGGCCTCCCCCTTATTGATGTAATCCTTTTTTG
>Frequency_1_QualityScore_FFHHHHHIJJJAFHHJJFHFGGIGIHFHIJJIHHIJJIJJJJJFGHIGJJIIJGJIIJIJJJJJJICIHHHHHFFFFFFEEEECEEEE_Mismatch_1_Sense_+_Library_PoolT
AGATCGGAAGGTATTTGTATATTTAGTTACAGACTCCAACTCGTATTTTCCACTTAGAAGATCAATGCAACATTCCCATTTGTGATTA
>Frequency_1_QualityScore_FFHHHHHJJJIJJJHIHIIJIJIGGIGJJIHIHIIIHGHIGHBEHFGI=FHFHIIIJJJJJJHGHHEHEEFFFFF>CEE>ACDDDBDCDFDCCC_Mismatch_0_Sense_+_Library_PoolT
AACATTCCCATTTGTGATTTGTTCTTCTTGATCCAAAGAGAGTGGTGGAAGAAACTGCACAGTTCAAGCAACTAGATTTAAAAAATGATTGAAA
>Frequency_1_QualityScore_DDHF<<<CFGCCHHGB??FDFFGHH?FFFHIGIIDG?)?DGIFBGHAD>DD<DED@<<BBFGFHGHHIB=@DHHH?A)_Mismatch_0_Sense_+_Library_PoolT
AAGGTATTTGTATATTTAGTTACAGACTCCAACTCGTATTTTCCACTTAGAAGATCAATGCAACATTCCCATTTGTGA
>Frequency_1_QualityScore_FDHHHHHJJJJJJIJJJJJJIGIJJJJJJJJJJJJJJJJJJJJJHHJJIJJIJJJJJJIHHHHHHFFFFFFEEEEEEDDDDDDDDDDDDEEDED_Mismatch_0_Sense_+_Library_PoolT
TCTTTTTTTGAAGTTTATTTCACCAATAGAATGATCACTGGCTGATTTTTACAACATAGATCAACTCTTGTTTCTCTAGCTTGTTTCTGATGTT
>Frequency_1_QualityScore_FFHGHHHJJIJJIIJIHJIJBHJ?FDHGIIIJJJFGEGHIFHIIGJIJJJII>BEEEHHFFDDEDDDBBBDDEDDEDE@CCCCDDCCDDDBDED_Mismatch_1_Sense_+_Library_PoolT
CTTCTCAACAACTGCGTGCCTGGTGATCATGCCTACACATCATGGGCCTCTGCGCCACGGCCTCCCCCTTATTGATTTAATCCTTTTTTGTATC
>Frequency_1_QualityScore_FFHHHHHJJHIIJIJJJJ<CFHIIJJFIJJJJJJJJIIJIJJJGHIIJ>F=FHGIJJJJJIJJHHBEHFFFFFCDDEDDDDBDDD@DDBDDDDD_Mismatch_0_Sense_+_Library_PoolT
CCCACAATGTATAACTTGACTCCAAATCTTCTCAACAACTGCGTGCCTGGTGATCATGCCTACACATCATGGGCCTCTGCGCCACGGCCTCCCC
>Frequency_1_QualityScore_FFHHHHFGIJJJJJGIJEGIFIJJJGIJJJJJJIIIGIJJJJIIGHIHHEEEHEHHHFFFBCA@CEDDDDCCCDDDDDD?CDD>CDCDECCDDD_Mismatch_1_Sense_+_Library_PoolT
ACGGCCTCCCCCTTATTGATGTAATCCTTTTTTGTATCTTCTCAGCACTAGAAAGAGGAGAGTTATAGGTGACAGCTGGTAGGTCTAATCAGAG
>Frequency_1_QualityScore_FFHHGHFHJJIJIIJJJIGIIJJJGIGIJGHIGHIIIBDHGIJJJJJJGFFHH@CDGHIJJG777=;?BDDD;AEDDD@C;;@CDCC@>>>@>@_Mismatch_0_Sense_+_Library_PoolT
TTGTATCTTCTCGGCACTAGAAAGAGGAGAGTTATAGGTGACAGCTGGTAGGTCTAATCAGAGATCGGAAGGTATTTGTATATTTAGTTACAGA
>Frequency_1_QualityScore_FDDBHABEBGBEHHBFGIIJIIIIIGHEIGGJIIIEGHIIIGFGGIHIJEIIIIJGHIGIIIEAEGIGGI_Mismatch_1_Sense_+_Library_PoolT
TACAGACTCCAACTCGTATTTTCCACTTAGAAGATCAATGCAACATTCCCATTTGTGATTTGTTCTTCTA
>Frequency_1_QualityScore_DDHHHHHHIAEHAFHFHIIIIIIIIIIIIHIIIIIIIIIEHIIIIIGGIIIIIIIIIIHHCHEHHHFHFDEEECCCCCCCCDCCCCCCCCCCDE_Mismatch_1_Sense_+_Library_PoolT
CAAATAGAGTGGTGGAAGAAACTGCACAGTTCAAGCAACTAGATTTAAAAAATGATTGAAATACTCAGGCCTCTTTTCTTAAGCCTCATCAGTT
>Frequency_1_QualityScore_FFHHHAFHJJJHIJGJJJJJIJJJJJHIJJJJIJJJJGHJJJIJJJJJIJIJJJJJJIJJJJIJJJJIJIJJJHGHHHHHFF_Mismatch_1_Sense_+_Library_PoolT
GAAGGTATTTGTATATTTAGTTACAGACTCCAACTCGTATTTTCCACTTAGAAGATCAATGCAACATTCCCATTTGTGATTA
>Frequency_1_QualityScore_FFHHHHHIIIJJJJHIJJAHHIIIGIIIIJJJJHIJJJJJJIJJIJJJJJHIJJJJJJJJJJJJIJJGFHHHHHFFFFFEDEEEEEDEEDDDEE_Mismatch_0_Sense_+_Library_PoolT
TAATCAGAGATCGGAAGGTATTTGTATATTTAGTTACAGACTCCAACTCGTATTTTCCACTTAGAAGATCAATGCAACATTCCCATTTGTGATT
>Frequency_1_QualityScore_FDDFHHFEHAEFFFHIJJGIIIIEBHGGI:?FHIGGIJGJJIJIJHIGIIJDEIIJGJJIIHHH_Mismatch_1_Sense_+_Library_PoolT
CAAAGAGAGTGGTGGAAGAAACTGCACAGTTCAAGCAACTAGATTTAAAAAATGATTGAAATAA
>Frequency_1_QualityScore_FFHHHHHJJFHHJJJJJIJJJGIIJJJJJJJJJJJJJJJJJJJJJJJJJJJJJJJ_Mismatch_1_Sense_+_Library_PoolT
TCCAACTCGTATTTTCCACTTAGAAGATCAATGCAACATTCCCATTTGTGATTTA
>Frequency_1_QualityScore_F)CFHHHJGHIFGFHCFHGIHJFHCHIJJJJJ?FHIGIJJJJJJJIIHIJJIEHHF.;@CEE;ACCCFE>C;@ACDDDDDDDDDDCDB2<>>BD_Mismatch_1_Sense_+_Library_PoolT
CGAGAAAGAGGAGAGTTATAGGTGACAGCTGGTAGGTCTAATCAGAGATCGGAAGGTATTTGTATATTTAGTTACAGACTCCAACTCGTATTTT
>Frequency_1_QualityScore_DFHHHHHJJJJJJJIJJJJJJJJJJJJJJJJJJHHIJJJJHHHIIJJJJIJJJJJIIJJJJJJJJHGHHEDFDDDDDDDDDDDDDDDDDEDDED_Mismatch_0_Sense_+_Library_PoolT
ATAACTTGACTCCAAATCTTCTCAACAACTGCGTGCCTGGTGATCATGCCTACACATCATGGGCCTCTGCGCCACGGCCTCCCCCTTATTGATG
>Frequency_1_QualityScore_FFHHHHHGJJJJJJJJJIGIJIJIIJJGCHGHFF?DHHGIJIJIHHIJJJIFGIIHIGGGJHHHHH<CDDDACDD;ADEEE>CDCFEEEDCCCC_Mismatch_0_Sense_+_Library_PoolT
TTTTTGTATCTTCTCGGCACTAGAAAGAGGAGAGTTATAGGTGACAGCTGGTAGGTCTAATCAGAGATCGGAAGGTATTTGTATATTTAGTTAC
>Frequency_1_QualityScore_FFHHHHGJIIJJJJIJJJGIJIIGIIJJJJJIJJGHIJJJJJIJJJIJIJIJJGIJJIIGIJIIHHGIJIGHIIHFFFEHHFBBEFEDED_Mismatch_0_Sense_+_Library_PoolT
TTATGGGCATTGCCAAATGAAATGTTTTCTGAGGTACACTATACTTTTATTAGAATTTGATTGGTCATGACTTTGTACTTTGAGAAATAC
>Frequency_1_QualityScore_FFHHHHFIIJJIJJJJJJJJJJJJJJJJJJGIJIJJJJJIIBHIJJJGHGIJIJJJJJ_Mismatch_0_Sense_+_Library_PoolT
GCACAGTTCAAGCAACTAGATTTAAAAAATGATTGAAATACTCAGGCCTCTTTTCTTA
>Frequency_1_QualityScore_FAFFHHGJJHGIJGIIJGJEGHIIHGIJGIGIIEGIGGGHG9?FHJGIJJH@CHGACEGE@G>)=>;BBDFCCDDDD@BBB@BBDDDBDDDDDD_Mismatch_0_Sense_+_Library_PoolT
GTATAACTTGACTCCAAATCTTCTCAACAACTGCGTGCCTGGTGATCATGCCTACACATCATGGGCCTCTGCGCCACGGCCTCCCCCTTATTGA
>Frequency_1_QualityScore_FFHHHHHJGHIJJJJJJJFHIJFHJIJJJJJGJGIIJJHIJJBFIIJJHIJJJJJJJJJIJIFHIJJHHHHHFFDEEEEEEEEDDDDDDDDDDD_Mismatch_0_Sense_+_Library_PoolT
GTTATAGGTGACAGCTGGTAGGTCTAATCAGAGATCGGAAGGTATTTGTATATTTAGTTACAGACTCCAACTCGTATTTTCCACTTAGAAGATC
>Frequency_1_QualityScore_FFHHHHGJJJJJJJJJIJIJJJJIJJJJJJJJJJJJIJIIJJJJIJJJGIIIIGIIJJJIIIIJJJJJJIHHECEEHHF@ECDFFEEECECDDC_Mismatch_0_Sense_+_Library_PoolT
CTGATTTTTACAACATAGATCAACTCTTGTTTCTCTAGCTTGTTTCTGATGTTGCAGCTAAGGCAATCTGCATTGACAGTGATTTCCAGCTTAT
>Frequency_1_QualityScore_FFHHGGHJJJCGHHEHIJJJJJJGIHIJJJGHIJ?DHHIJEIIIJJIIJCGIJJJJIJJJIJIGHGADDBDFFEEDEEEDDDDCCCDCCCCDDD_Mismatch_0_Sense_+_Library_PoolT
TGACAGCTGGTAGGTCTAATCAGAGATCGGAAGGTATTTGTATATTTAGTTACAGACTCCAACTCGTATTTTCCACTTAGAAGATCAATGCAAC
>Frequency_1_QualityScore_?A?DCFDB@G<BEAEFGHEEHIIIIGGIGACFGIGIGGEIGGIHIHIIIEBAGEA;C@E;?AE>AHA;C;@DCCCC>CCFECCCA@C<9A>CCC_Mismatch_1_Sense_+_Library_PoolT
ATCTTAAGCCTCATCAGTTGAATGGGAAATGTTTCTTGATATCTTCTTTTTTTGAAGTTTATTTCACCAATAGAATGATCACTGGCTGATTTTT
>Frequency_1_QualityScore_FFHHHHHJJJJIIIJJJJJGIJJIJIJJJJJJJJJJJJJJJJJJJJJJJJIJIJJJJ_Mismatch_1_Sense_+_Library_PoolT
ACTCCAACTCGTATTTTCCACTTAGAAGATCAATGCAACATTCCCATTTGTGATTTA
>Frequency_1_QualityScore_FFHHHHHIJJJJJJJJJJJJJIJJIJJJJJJJJJJJJJJJJJJIHGHHHFFFFFFFFEEDEDEEDDADDCDEEDDBDDDDDDD@CCCDCBBDDD_Mismatch_0_Sense_+_Library_PoolT
GATCATGCCTACACATCATGGGCCTCTGCGCCACGGCCTCCCCCTTATTGATGTAATCCTTTTTTGTATCTTCTCGGCACTAGAAAGAGGAGAG
>Frequency_1_QualityScore_FFHGGHHIIIJJJJJIGJIJJJIJIJIJIJIIJJJJJIJJJJJIIIJJJJHHHHGHHHFFFFFDDDEEECDEDDDDDDDDDCADDCCDD??8?>_Mismatch_0_Sense_+_Library_PoolT
ATCATGCCTACACATCATGGGCCTCTGCGCCACGGCCTCCCCCTTATTGATGTAATCCTTTTTTGTATCTTCTCGGCACTAGAAAGAGGAGAGT
>Frequency_1_QualityScore_FFHHHHHJJJJJJJJJJJJJJJIJJJJJJIJJJJJJGHEIJJJJJJJJJIJJJIJJIJJJJJIJHFHFFFDDDDDBDDDDDDDCDEDDEDDEDD_Mismatch_1_Sense_+_Library_PoolT
CTTGACTCCAAATCTTCTCAACAACTGCGTGCCTGGTGATCATGCCTACACATCATGGCCCTCTGCGCCACGGCCTCCCCCTTATTGATGTAAT
>Frequency_1_QualityScore_FDFCFCFEGII4EFGCCGEAC?:)??DDDGIG?GDHGHDHIGEHHGFA?BFCC>8B@GGCH@=DHIIIDCCHHHFFFF_Mismatch_0_Sense_+_Library_PoolT
TTTAGTTACAGACTCCAACTCGTATTTTCCACTTAGAAGATCAATGCAACATTCCCATTTGTGATTTGTTCTTCTTGA
>Frequency_1_QualityScore_FFHGGHHIIIIIIIEEIBHGIGGIIIIIIIIHIBIHHIIIIIIIIIICGIIIHIIGEGH=CEHHIEGICCEAHBDFFFFEEEADEEBCBCCCCC_Mismatch_0_Sense_+_Library_PoolT
ACTTAGAAGATCAATGCAACATTCCCATTTGTGATTTGTTCTTCTTGATCCAAAGAGAGTGGTGGAAGAAACTGCACAGTTCAAGCAACTAGAT
>Frequency_1_QualityScore_FEHHHHHJJJJJJJJJJJHIJJJJJJJJJJJIJJJHIJJJJJJGHJJDCGHBGGIIIJJJIIIHHHHHHHFFFFFEDEEEEDFDDDDDDDDCBC_Mismatch_0_Sense_+_Library_PoolT
GTGGAAGAAACTGCACAGTTCAAGCAACTAGATTTAAAAAATGATTGAAATACTCAGGCCTCTTTTCTTAAGCCTCATCAGTTGAATGGGAAAT
>Frequency_1_QualityScore_FFHHHHHJJJJJJJJHJJJJJJIHJJJJJJJJJJJJJJJJJJJJJJIJJJIJJJIIIJJJJJIHHHFHHHFFFFFEDEEEEDDDDCDDBD_Mismatch_1_Sense_+_Library_PoolT
CATCAGTTGAATGGGAAATGTTTCTTGATATCTTCTTTTTTTGAAGTTTATTTCACCAATAGAATGATCACTGGCTGATTTTTACAACAA
>Frequency_1_QualityScore_FFHHHHHJJJJJJIJJJJJJJJJJJJJJJJJJJJJJJJJJJJJJGIJJIHJJHHHFDEEEFEEEDDEDDDDDDDCDCDCCDDDABADDDEDDCD_Mismatch_1_Sense_+_Library_PoolT
TACACATCATGGGCCTCTGCGCCACGGCCTCCCCCTTATTGATGTAATCCTTTTTTGTATCTTCTCAGCACTAGAAAGAGGAGAGTTATAGGTG
>Frequency_1_QualityScore_FDFHHFHIIJIJJIHHIGIHIGHIJ:DHIJJFEHFGIHGIGHIJIJFHIJJJGJJJJEEHIHHHEHEEFDDCDFEEEDEEDDCDDDDDDEDDDD_Mismatch_0_Sense_+_Library_PoolT
GTAGGTCTAATCAGAGATCGGAAGGTATTTGTATATTTAGTTACAGACTCCAACTCGTATTTTCCACTTAGAAGATCAATGCAACATTCCCATT
>Frequency_1_QualityScore_FFHHHHHIIJJJJGJJJJIJJJIJIJIIIIHIHIDHIHHJIJJJIJJJJJJJGHGIJJJJJJJJJJJHIEHHEHHFDEEEEEDCDCDDDACCDD_Mismatch_0_Sense_+_Library_PoolT
CATTTGTGATTTGTTCTTCTTGATCCAAAGAGAGTGGTGGAAGAAACTGCACAGTTCAAGCAACTAGATTTAAAAAATGATTGAAATACTCAGG
>Frequency_1_QualityScore_FFHHHHHJJJJJJJHIJJJJJJJJJJJJJJHIJIJJJJJJJJJJJJJHIJJIIJGHCE?CEFFFFCEEECEDDDDCDCDCCCDDEDDDACCCCD_Mismatch_0_Sense_+_Library_PoolT
CCTCCCCCTTATTGATGTAATCCTTTTTTGTATCTTCTCGGCACTAGAAAGAGGAGAGTTATAGGTGACAGCTGGTAGGTCTAATCAGAGATCG
>Frequency_1_QualityScore_FFHHHHGJJIJJJIIGIEHHCHIGHHHIJIJJJJJJJGHJIJJJJJJJIIJJIJHIJJJJHHHHHHFF_Mismatch_0_Sense_+_Library_PoolT
TCTTGATCCAAAGAGAGTGGTGGAAGAAACTGCACAGTTCAAGCAACTAGATTTAAAAAATGATTGAA
>Frequency_1_QualityScore_FFHHHHHGHIHJJJJJJFHIJFGIJJJJJJIIIJJJIHIJJ?FIHIJEIIJJIJIJHJJJIJJJJJJFHHHHFBDFEDEDEEEDCDDCDDDDCD_Mismatch_0_Sense_+_Library_PoolT
TTATAGGTGACAGCTGGTAGGTCTAATCAGAGATCGGAAGGTATTTGTATATTTAGTTACAGACTCCAACTCGTATTTTCCACTTAGAAGATCA
>Frequency_1_QualityScore_FFHGHHHJIJIIIIIJEIGHIIJJJJJJIGJIJJJHIJJJIJJJHHHFFFFFFEEDCDDDDDDDDDDDD>?ADDEEDDDDDDDDCCDDDDCDCD_Mismatch_0_Sense_+_Library_PoolT
AAGAGGAGCCGAGCCCTGTGCAATTAGAGAACGAGTCCTCGCCCCTCAATGCTCCGCCACAACAGAGCGATTCATCGACTATGCCCACAATGTA
>Frequency_1_QualityScore_ADFFF8D4FCB<IHHFFIIIEEHHECHIEH@<?<FGADEGDDGAGII>F4?FF>CBCCFFFEFEDF<>)===?;?@B>>>@388?BB?(<>B_Mismatch_0_Sense_+_Library_PoolT
ACAATGTATAACTTGACTCCAAATCTTCTCAACAACTGCGTGCCTGGTGATCATGCCTACACATCATGGGCCTCTGCGCCACGGCCTCCCCC
>Frequency_1_QualityScore_FFGHHHHJJJJJJJJJIIIJJHIIHIHIIJJIJJJJJIIJJJJJJJ_Mismatch_0_Sense_+_Library_PoolT
CCTCTTTTCTTAAGCCTCATCAGTTGAATGGGAAATGTTTCTTGAT
>Frequency_1_QualityScore_FFHHHGHIJHJJJJJGIFH>GFFGGHICDGHHIIIIJJJJJGGIJIIJIJJJIIFGHGIIJIIHEFDFFFCCCECEEDDCDDBD@DDDDDDD@D_Mismatch_0_Sense_+_Library_PoolT
TTCTTCTTGATCCAAAGAGAGTGGTGGAAGAAACTGCACAGTTCAAGCAACTAGATTTAAAAAATGATTGAAATACTCAGGCCTCTTTTCTTAA
>Frequency_1_QualityScore_FEHFHHFJGJIDHIJIIHHGHGIIJJJIIGIEGBFHEEEBBDDHEEEGGGIJIIJIGEG)BFCEHCE_Mismatch_0_Sense_+_Library_PoolT
ATTCCCATTTGTGATTTGTTCTTCTTGATCCAAAGAGAGTGGTGGAAGAAACTGCACAGTTCAAGCA
>Frequency_1_QualityScore_FFHHHHHJIJJJIIJJJIJIGIJJIIIGFHIJJJJJJJJJJJJJJJJIIJJJJJIJHIJJJJIJJJHHHHHEDFFFFEEEEEFEFFEDDDDDDD_Mismatch_0_Sense_+_Library_PoolT
GCAACTAGATTTAAAAAATGATTGAAATACTCAGGCCTCTTTTCTTAAGCCTCATCAGTTGAATGGGAAATGTTTCTTGATATCTTCTTTTTTT
>Frequency_1_QualityScore_:,=??<B<<CCFF::CF18<<?CG:ECFFIIIIIIIIEEEBF?BBBFDFE=BBFBE88AE?893;@B?B=@3AA@BD@@@:,+:@34>4)52:@_Mismatch_0_Sense_+_Library_PoolT
TCTTCTCAACAACTGCGTGCCTGGTGATCATGCCTACACATCATGGGCCTCTGCGCCACGGCCTCCCCCTTATTGATGTAATCCTTTTTTGTAT
>Frequency_1_QualityScore_DDFHHAFHG6FHEH9AFGIIGFG@?FG>AFGH:DH<FGGIBG@FHICECCGGCGHIFHFE>CBEEDDDCCDCCCBBC?;:?@B9AABCC@A@>:_Mismatch_0_Sense_+_Library_PoolT
CAATGCTCCGCCACAACAGAGCGATTCATCGACTATGCCCACAATGTATAACTTGACTCCAAATCTTCTCAACAACTGCGTGCCTGGTGATCAT
>Frequency_1_QualityScore_FFHHFHHJJJJJIJIJJJJJJJJJJJJIIJJJJJJJIJJJJJJJJJJJJJJJJJIHIJIJJHHHFFFFE@EEEEEDDDDDDDDDDDDDDDDDDD_Mismatch_0_Sense_+_Library_PoolT
AGCGATTCATCGACTATGCCCACAATGTATAACTTGACTCCAAATCTTCTCAACAACTGCGTGCCTGGTGATCATGCCTACACATCATGGGCCT
>Frequency_1_QualityScore_FFHHHGHJEIJJJJJGIIIJJJJJJJJJIJJJJJJJIJJJJJJJJJJIJJHHHFFFDDDDDDDDDD@DDD@>CDCDDDDDD@?:ABCA:@@B@B_Mismatch_0_Sense_+_Library_PoolT
CAACTGCGTGCCTGGTGATCATGCCTACACATCATGGGCCTCTGCGCCACGGCCTCCCCCTTATTGATGTAATCCTTTTTTGTATCTTCTCGGC
>Frequency_1_QualityScore_FFHHHHHHIHIJJHIJGIEGGIIIIJJGIIJJJJJJJFIJJJJJJJJIJJJJIJJJJEHHH=@DFFFDD?CFEEEEEEEDDDCBDCD@CDDDDA_Mismatch_0_Sense_+_Library_PoolT
CGGCACTAGAAAGAGGAGAGTTATAGGTGACAGCTGGTAGGTCTAATCAGAGATCGGAAGGTATTTGTATATTTAGTTACAGACTCCAACTCGT
>Frequency_1_QualityScore_@DADCD?@:A;C??B<?3CBEHIFA@D<<BDDG9?009?D*)0B2?=B>FB8@_Mismatch_0_Sense_+_Library_PoolT
GTTCAAGCAACTAGATTTAAAAAATGATTGAAATACTCAGGCCTCTTTTCTTA
>Frequency_1_QualityScore_@DF8DFFFIFFFIEI@H:CHF+<AFFFFIEEIF>B;B00:?DF?FC;D@DFAAACFF=@DEF)=@EFFFEBBDBDDBBCBBBBBEB3::@:>@:_Mismatch_2_Sense_+_Library_PoolT
TCCCATTTGTGATTTGTGCTTGTTGATCCAAAGAGAGTGGTGGAAGAAACTGCACAGTTCAAGCAACTAGATTTAAAAAATGATTGAAATACTC
>Frequency_1_QualityScore_FFHHHHHJJIJIJGIIJJJJJIJJJJIIJIGHJJJJIJJIIHIJIIJIHJJJJJEEHIIGHIJJJHEH>AHAC@BFDCCDAEDCBDDDCBCCDC_Mismatch_1_Sense_+_Library_PoolT
GGACTCCAACTCGTATTTTCCACTTAGAAGATCAATGCAACATTCCCATTTGTGATTTGTTCTTCTTGATCCAAAGAGAGTGGTGGAAGAAACT
>Frequency_1_QualityScore_1D)0@DFB>E@GCHIEGGG<<?DH4BGCGEH9BDGGHIIIIII@GDA=CHICE:7=C?775?;@@AC:AA_Mismatch_1_Sense_+_Library_PoolT
GGTGGAAGAAACTGCACAGTTCAAGCAACTAGATTTAAAAAATGATTGAAATACTCAGGCCTCTTTTCAT
>Frequency_1_QualityScore_FFHHGHHJJGIGGGIHIIIIJIIHGGGIIJJIJJJJJIJJIGIGHIF<BBC@@FHDECC=CHHDHF;;B?@CD>@AAC@@DCDCCD5(>>ACCC_Mismatch_1_Sense_+_Library_PoolT
GCCTCCCCCTTATTGATGTAATCCTTTTTTGTATCTTCTCAGCACTAGAAAGAGGAGAGTTATAGGTGACAGCTGGTAGGTCTAATCAGAGATC
>Frequency_1_QualityScore_FFGHHHHGJHHGJIEHIIJJGHIIJJFHIJJJJJJJJJJJJJJJJJJJJJJJJJJGJJJGIGHHJ_Mismatch_2_Sense_+_Library_PoolT
TAGTTACAGACTCCAACTCGTATTTTCCACTTAGAAGATCAATGCAACATTCCCATTTGTGAGTA
>Frequency_1_QualityScore_FAFHHHHJGGIIIJIIIJJEHIIJIJJJGIIIJGIGHEHIJJIIHGFFFDDDDDDDDEDDEDDDEEECDCCDDBBBDEEEDEDDEDDDDDDDAC_Mismatch_1_Sense_+_Library_PoolT
GTGCCTGGTGATCATGCCTACACATCATGGGCCTCTGCGCCACGGCCTCCCCCTTATTGATGTAATCCTTTTTTGTATCTTCTCAGCACTAGAA
>Frequency_1_QualityScore_FFGHGGHJJJJJJJJJGJJJJJIIGIJJJJJIJIIJIJJJJJJIIHGHHHHGFFFFDDDDCACCDDDDB@A?@ACDEDDACDCDDDDDDCCDDC_Mismatch_0_Sense_+_Library_PoolT
CCTCTGCGCCACGGCCTCCCCCTTATTGATGTAATCCTTTTTTGTATCTTCTCGGCACTAGAAAGAGGAGAGTTATAGGTGACAGCTGGTAGGT
>Frequency_1_QualityScore_FFHHGHHJJIICIHHHIIJGIJJJIIJJJJJGGIIJJJJJJJJJJJJJIJJGIJJJJJJJHHFHHHFHFBDEFEEEEEEDDDDEDDDDDDDDDD_Mismatch_0_Sense_+_Library_PoolT
TCCAAAGAGAGTGGTGGAAGAAACTGCACAGTTCAAGCAACTAGATTTAAAAAATGATTGAAATACTCAGGCCTCTTTTCTTAAGCCTCATCAG
>Frequency_1_QualityScore_FFGHHHHJIIJGIIJIEGIJJIJIIJIJJJJJJIJJEGGIHGFEHFFDDDDBDDDDDDDDDDDDDD?BDACDDD@DDDDEEDC@DBCCDDDDDD_Mismatch_0_Sense_+_Library_PoolT
GGATGAAGAGGAGCCGAGCCCTGTGCAATTAGAGAACGAGTCCTCGCCCCTCAATGCTCCGCCACAACAGAGCGATTCATCGACTATGCCCACA
>Frequency_1_QualityScore_FFHHHHHJJJJJIJJJJJJJIGHIIJJJJJJIJJJJGGHIIG@EHEHHGHHFFFFFDBDDDFEDEDDD@BDDDCDCACC?CB?B?@4>@CDDDD_Mismatch_0_Sense_+_Library_PoolT
CTACACATCATGGGCCTCTGCGCCACGGCCTCCCCCTTATTGATGTAATCCTTTTTTGTATCTTCTCGGCACTAGAAAGAGGAGAGTTATAGGT
>Frequency_1_QualityScore_FFHHHHHJJJJJJJIJJJJJJJHHHGIJJJJJJJJJJJJJJJJIJJJJJJJIIIGGIGIJIJJJJJJEGDEHHGHHHGFFFFFFFF>@ACCEED_Mismatch_0_Sense_+_Library_PoolT
CTAAGGCAATCTGCATTGACAGTGATTTCCAGCTTATGGGCATTGCCAAATGAAATGTTTTCTGAGGTACACTATACTTTTATTAGAATTTGAT
>Frequency_1_QualityScore_FFHHHHHJJJJJJJJJJJJJJJJJIJIJJJJJJJJJIJHHHHHHHFFFFFFFEEEEDDDEEFFEEDDCDDDDDDDCCDDDDDDDA@:@CEEDDC_Mismatch_1_Sense_+_Library_PoolT
CTACACATCATGGGCCTCTGCGCCACGGCCTCCCCCTTATTGATGTAATCCTTTTTTGTATCTTCTCAGCACTAGAAAGAGGAGAGTTATAGGT
>Frequency_1_QualityScore_FFHHH<FHIJJJJJJJJJJJJJJJJJGIJJJJJIJJJIJJHHJJJJJJJIJJJJIIJIIJIIIJHHHHFFFDDDDDBDDDDDDDDDDDDEDCDD_Mismatch_1_Sense_+_Library_PoolT
ATAACCTGACTCCAAATCTTCTCAACAACTGCGTGCCTGGTGATCATGCCTACACATCATGGGCCTCTGCGCCACGGCCTCCCCCTTATTGATG
>Frequency_1_QualityScore_FFHHGHGJHIJIJHGGHIIGHGEG>HGGHGIJGGJJIIJJJJJJJIJIJJJJIIJI7CEHIJAEHFFFHEEDDFFFFCEEEDDDDDCDBDDDEE_Mismatch_0_Sense_+_Library_PoolT
CTAGAAAGAGGAGAGTTATAGGTGACAGCTGGTAGGTCTAATCAGAGATCGGAAGGTATTTGTATATTTAGTTACAGACTCCAACTCGTATTTT
>Frequency_1_QualityScore_FFHHHHHJJJJJJJJJJJJJIJJJJIJJJJGIDGIHIJHJJJJJJJJJJJJJFHJJJJJJJJHHHHHHFFFFFFDDDDDFDDDDDDDDDDCDDD_Mismatch_0_Sense_+_Library_PoolT
TTTGTGATTTGTTCTTCTTGATCCAAAGAGAGTGGTGGAAGAAACTGCACAGTTCAAGCAACTAGATTTAAAAAATGATTGAAATACTCAGGCC
>Frequency_1_QualityScore_FFHHHHHJHHIIHIIJIJJJJJIIJJJJJJJJJJJJJJJJIJJJJGIJIJJIIJJJIJIIJJJJJJIJJHHIJJJJFDDCCCDDEDDDEEEDDD_Mismatch_0_Sense_+_Library_PoolT
AATGATTGAAATACTCAGGCCTCTTTTCTTAAGCCTCATCAGTTGAATGGGAAATGTTTCTTGATATCTTCTTTTTTTGAAGTTTATTTCACCA
>Frequency_1_QualityScore_FEHHHHHJJJJJJJJJJGIGJAEGIIJGIJJJJJIJHIJJIJJJJIJJJJJIJFHIJJJJJJJIJJHIIJHHHHHFFFFFFCEDEFEDCDEEDC_Mismatch_0_Sense_+_Library_PoolT
GTCTAATCAGAGATCGGAAGGTATTTGTATATTTAGTTACAGACTCCAACTCGTATTTTCCACTTAGAAGATCAATGCAACATTCCCATTTGTG
>Frequency_1_QualityScore_DDHDADDHEGIGIGGHCGDCDHIB=FFGGD@GGGIGIHHHHFFFDDCDDCEECECCCCCBBBCCCC?CCCCCCCBBCBC?BB@ACCCB5ABCCC_Mismatch_1_Sense_+_Library_PoolT
GAACGCCTCCCGCAGGATGAAGAGGAGCCGAGCCCTGTGCAATTAGAGAACAAGTCCTCGCCCCTCAATGCTCCGCCACAACAGAGCGATTCAT
>Frequency_1_QualityScore_FFHHHHHIJJIJJJJJIJJIIIJJJJJJJJJJJJJJJIJJJJJJJJJJJJJJIJJIIJJJJJJJJGIGHHHHHHFFFFAEEDEEEDDDCDEEDE_Mismatch_1_Sense_+_Library_PoolT
ACAGTTCAAGCAACTAGATTTAAAAAATGATTGAAATACTCAGGCCTCTTTTCTTAAGTCTCATCAGTTGAATGGGAAATGTTTCTTGATATCT
>Frequency_1_QualityScore_FFHHHHHJJJJJJJGIJJJIIIJJJJJJJIJIJJJIJ_Mismatch_1_Sense_+_Library_PoolT
TATTTCACCAATAGAATGATCACTGGCTGATTTTTAG
>Frequency_1_QualityScore_DFDHGHFIJGGGHEGGGIIIJGHIJJJIEIIFFHFCHEBDGGGFHHEG??DFEIIGIBFHIHGII)@GECGCHCH>EHDCBDEFEDECCCDCDC_Mismatch_0_Sense_+_Library_PoolT
CAACTCTTGTTTCTCTAGCTTGTTTCTGATGTTGCAGCTAAGGCAATCTGCATTGACAGTGATTTCCAGCTTATGGGCATTGCCAAATGAAATG
>Frequency_1_QualityScore_FFHHHGHJIJJJJJIJJIJJJJJJJIJJIIJJIHGHHGIIGIJJJIJJJJJJIJI_Mismatch_0_Sense_+_Library_PoolT
CAGTTCAAGCAACTAGATTTAAAAAATGATTGAAATACTCAGGCCTCTTTTCTTA
>Frequency_1_QualityScore_FFFHHFHIIJIJIIJJJIJJIJHIIJJJJJJJJJJJJJJJJJJJJJIJJJJGHIIHHIJJIJJGHEEEHEDFCFEFCEEEECDDDCDDDDDDCD_Mismatch_0_Sense_+_Library_PoolT
AGTGGTGGAAGAAACTGCACAGTTCAAGCAACTAGATTTAAAAAATGATTGAAATACTCAGGCCTCTTTTCTTAAGCCTCATCAGTTGAATGGG
>Frequency_1_QualityScore_DDHHHHHIJHIGIHHHCHHGJHJGIIJJHIIIIIHIIJGIHIIJJHJJJJIIJJFHJIDDBFCF=F@FGHGH?ACCCFFFFFEECCEDDE;@CA_Mismatch_0_Sense_+_Library_PoolT
ATTTTCCACTTAGAAGATCAATGCAACATTCCCATTTGTGATTTGTTCTTCTTGATCCAAAGAGAGTGGTGGAAGAAACTGCACAGTTCAAGCA
>Frequency_1_QualityScore_DDHHHFHIIA<EGHGFFH@DGIBHHGDGBG?BDBGHDHFGIHIGHIGFF>FHH7@=4@7==EE@D;B@@>>C;@>;>CDDDD3@CDDACCDDCC_Mismatch_0_Sense_+_Library_PoolT
ATCGGAAGGTATTTGTATATTTAGTTACAGACTCCAACTCGTATTTTCCACTTAGAAGATCAATGCAACATTCCCATTTGTGATTTGTTCTTCT
>Frequency_1_QualityScore_FFHHHGHJIIJJJJJJIHFIJJJIJJJJIJJIJJJJJJJJIJJGIJJJJJIIJJJIHHHGHHHFFFFFFECDEDDCDCCDACCCDBD_Mismatch_0_Sense_+_Library_PoolT
CAGTTGAATGGGAAATGTTTCTTGATATCTTCTTTTTTTGAAGTTTATTTCACCAATAGAATGATCACTGGCTGATTTTTACAACAT
>Frequency_1_QualityScore_FFHHFHHHHIIIIIJJJJJJGIJJGIIJJJJJIJJJJIJJJJJJJJJJJJJJJGIJJJJJJJJJJHHHHFFFFFFFEEEEEDDDDDDDFDDDCD_Mismatch_0_Sense_+_Library_PoolT
AGAGTGGTGGAAGAAACTGCACAGTTCAAGCAACTAGATTTAAAAAATGATTGAAATACTCAGGCCTCTTTTCTTAAGCCTCATCAGTTGAATG
>Frequency_1_QualityScore_DDFD?AFFB@GFHEGHGHEHEHABHDC;FHGHIIB@?FGFHHHIGGBFGEFDG@CEBDHGGII;@@GH@DDEA>A3;)7?;?C2>6=?CACC<@_Mismatch_0_Sense_+_Library_PoolT
CTCCAACTCGTATTTTCCACTTAGAAGATCAATGCAACATTCCCATTTGTGATTTGTTCTTCTTGATCCAAAGAGAGTGGTGGAAGAAACTGCA
>Frequency_1_QualityScore_FFHHHHHJHJJIIJGIJJJGJJJHIGIJJJIGJJIIJGGJJJCHIIJEAHGGIHGIHHHFFHFFFFFFEACCEECCDDDDDDCDDDDEEDEDDD_Mismatch_0_Sense_+_Library_PoolT
TTTTTTTGAAGTTTATTTCACCAATAGAATGATCACTGGCTGATTTTTACAACATAGATCAACTCTTGTTTCTCTAGCTTGTTTCTGATGTTGC
>Frequency_1_QualityScore_FF@CFHHJGIIIIJJJJJJJJJJJJJJJJJJJJJHGIJJJJJJJJJJJJIJIIIJJJJJIIJJIJJJJJEHHHHHFFFFFFFEEEEEEDDDDDD_Mismatch_0_Sense_+_Library_PoolT
GGTATTTGTATATTTAGTTACAGACTCCAACTCGTATTTTCCACTTAGAAGATCAATGCAACATTCCCATTTGTGATTTGTTCTTCTTGATCCA
>Frequency_1_QualityScore_FFHHHHHJJJJJJJIJJIIJJJJJJJIJHHDGIHIJIJJIJJJJJIJJJIHGIJIIJJIJJJJGIJIHEHHHFDEEDEEDDDDDDDDDDDDBDD_Mismatch_1_Sense_+_Library_PoolT
TGTTATTTGTTCTTCTTGATCCAAAGAGAGTGGTGGAAGAAACTGCACAGTTCAAGCAACTAGATTTAAAAAATGATTGAAATACTCAGGCCTC
>Frequency_1_QualityScore_FFHHHHFGHGIHIJGIIJIIJIIJJIJJIJJIJJJIJJJJJIJJJIIIIJJJJHHJJIIHHEHHGDFFFDEAEECDDDDDECDDDDDDDCCDDD_Mismatch_0_Sense_+_Library_PoolT
AAAGAGAGTGGTGGAAGAAACTGCACAGTTCAAGCAACTAGATTTAAAAAATGATTGAAATACTCAGGCCTCTTTTCTTAAGCCTCATCAGTTG
>Frequency_1_QualityScore_FFHHHHHJJJJJJJIIJJJJJJJJJIJJJJJJIJJJJJJIJJJIJJJJJIIJGIIJIHJICGGGCFHIGCAEFEEFFFFFEEEE@CDDEDDDDD_Mismatch_1_Sense_+_Library_PoolT
TTTCCACTTAGAAGATCAATGCAACATTCCCATTTTTGATTTGTTCTTCTTGATCCAAAGAGAGTGGTGGAAGAAACTGCACAGTTCAAGCAAC
>Frequency_1_QualityScore_FDHHHHHJJJJGJJJJJEIIJHIJIJJJJJJJJJJJJJJJJJJJJJJJJJJJJJJJJJJJJJHHHGHFFCFFFF_Mismatch_1_Sense_+_Library_PoolT
GTGGTGGAAGAAACTGCACAGTTCAAGCAACTAGATTTAAAAAATGATTGAAATACTCAGGCCTCTTTTCTTAC
>Frequency_1_QualityScore_FFHHHHHJJIJJJJIJGIJJIJIJJGJJJJJIJJJJJJJJJHFFFFFEEEEEEDDDDDDDDDDCDDDDD>BDDDDDDDDDDDDCDDDDDDDDDC_Mismatch_1_Sense_+_Library_PoolT
GCCAGTTATGAACGCCTCCCGCAGGATGAAGAGGAGCCGAGCCCTGTGCAATTAGAGAACAAGTCCTCGCCCCTCAATGCTCCGCCACAACAGA
>Frequency_1_QualityScore_FFHFHHHJJJGGJGIJFGHIJJGBFCFEHDGHDFCHGJIIEGIIIHIJJGIIJCGIIJJJJJIHHHFHHFCDEEEDEDDDDDCCDCCCCD?C<C_Mismatch_1_Sense_+_Library_PoolT
GTGATTTTTTCTTCTTGATCCAAAGAGAGTGGTGGAAGAAACTGCACAGTTCAAGCAACTAGATTTAAAAAATGATTGAAATACTCAGGCCTCT
>Frequency_1_QualityScore_FFHHHHHJJJJJIJJJIJHHIIJJDHIIJJJJJJIHJIFGIJJJIIFGIIIIEHIIJJJIIIIIJJDHHHHHHHFFFFDEEEEEEEDDDDDDDF_Mismatch_0_Sense_+_Library_PoolT
ATGCAACATTCCCATTTGTGATTTGTTCTTCTTGATCCAAAGAGAGTGGTGGAAGAAACTGCACAGTTCAAGCAACTAGATTTAAAAAATGATT
>Frequency_1_QualityScore_FFHHHHHJJJIJJJIJEIJIJJGJIGGIJJJJJJJIJJJJJIJJJJJIGGFHFEFFFFFEEEEEEEDDDDDDDDDDDEDDDDDDDDDDDDDDDB_Mismatch_0_Sense_+_Library_PoolT
CGCCCCTCAATGCTCCGCCACAACAGAGCGATTCATCGACTATGCCCACAATGTATAACTTGACTCCAAATCTTCTCAACAACTGCGTGCCTGG
>Frequency_1_QualityScore_FFHHHGHJJJJJJJJJJJJJJJJJJJJJJJJJJJJJIJJIJJJJJJIIJJJJJJJIIIHHEHHICFHCHGIJHHFHHFFFFFEE@AEEEDDDDD_Mismatch_0_Sense_+_Library_PoolT
TTTCCACTTAGAAGATCAATGCAACATTCCCATTTGTGATTTGTTCTTCTTGATCCAAAGAGAGTGGTGGAAGAAACTGCACAGTTCAAGCAAC
>Frequency_1_QualityScore_FFHHHHHJJJJJJJJIJJJJJJJJJJJIGIJJJJJJIJJJJJIJJJJJFGHHHHIJJJJJJIJJJJGIHHHHHGFFFFFCEAEEEDEDDDBBCC_Mismatch_0_Sense_+_Library_PoolT
CAATGCAACATTCCCATTTGTGATTTGTTCTTCTTGATCCAAAGAGAGTGGTGGAAGAAACTGCACAGTTCAAGCAACTAGATTTAAAAAATGA
>Frequency_1_QualityScore_FFHHHHHJJJJJJJIJJJJJJIJJJJJJIJJJJJJJJIIJJJJJHIJIJJJJIJJIJJJJJJIJHHHHFDFFEEDDDDDDDDDDDDDDDDDDDE_Mismatch_0_Sense_+_Library_PoolT
ATGTATAACTTGACTCCAAATCTTCTCAACAACTGCGTGCCTGGTGATCATGCCTACACATCATGGGCCTCTGCGCCACGGCCTCCCCCTTATT
>Frequency_1_QualityScore_FFHHHHHIJEHIJIJJJJJJFHEGBHIIJJJIEHHIIHIJGCHHHAHGIIGIJIIEHIIJIJJHFHHEE?@_Mismatch_1_Sense_+_Library_PoolT
TGGTGGAAGAAACTGCACAGTTCAAGCAACTAGATTTAAAAAATGATTGAAATACTCAGGCCTCTTTTCTA
>Frequency_1_QualityScore_FFHHHHHJJJIJJJHHIIJJJJJJJJJJJJJJJJJJJIJJJJJJJIIJJJJJJJJIJJJHHHHGGFFFFFECEEEDEDECDDDDBDDDDCEEDC_Mismatch_0_Sense_+_Library_PoolT
TTCTTTTTTTGAAGTTTATTTCACCAATAGAATGATCACTGGCTGATTTTTACAACATAGATCAACTCTTGTTTCTCTAGCTTGTTTCTGATGT
>Frequency_1_QualityScore_FFHHHHHJJ3CFHJIHHIIIJJIJIGJJJJJJJJJJJJIJJFHJJJJJIJJJJIGIIIJJJJJJIJJIJHHHHHHFFFFFFEE_Mismatch_0_Sense_+_Library_PoolT
ATCGGAAGGTATTTGTATATTTAGTTACAGACTCCAACTCGTATTTTCCACTTAGAAGATCAATGCAACATTCCCATTTGTGA
>Frequency_1_QualityScore_FFHHGHHIJJJJJJJIJGIIIDIIHIJJJIJJJJJJJJJJJJJJJIJJIJHHHHEFFFBCDBDBBACCDEDDCDDDDDDDDC?CDDCCDDDEDD_Mismatch_0_Sense_+_Library_PoolT
GCCACGGCCTCCCCCTTATTGATGTAATCCTTTTTTGTATCTTCTCGGCACTAGAAAGAGGAGAGTTATAGGTGACAGCTGGTAGGTCTAATCA
>Frequency_1_QualityScore_FFHHHHHJJJJJJJJIJGIJJJIIIJJJJJJJJJJJJIIJIJIJJJJHHHFFFEEEEEEDDDDDD>CCECDDCDDCDDDDDD?CDDCCDDDEDD_Mismatch_0_Sense_+_Library_PoolC
GCCACGGCCTCCCCCTTATTGATGTAATCCTTTTTTGTATCTTCTCGGCACTAGAAAGAGGAGAGTTATAGGTGACAGCTGGTAGGTCTAATCA
>Frequency_1_QualityScore_FFHHDFHIJJJFHIHHIJIIJFEHJDHIJJJJIJJIIIIJJHIIJ=CHIHIGGIGIJJGIHHIIFHHHHDDBDFDCCABDDDDCC@CCCC@CCD_Mismatch_0_Sense_+_Library_PoolT
AGAGTTATAGGTGACAGCTGGTAGGTCTAATCAGAGATCGGAAGGTATTTGTATATTTAGTTACAGACTCCAACTCGTATTTTCCACTTAGAAG
>Frequency_1_QualityScore_FFHHHHHIIJJJJJJJJJJJJJJJJJJJJJJJJJJJJJJJJJJJJJJJIJJJJHIJJJJJJJJJJJJIGCGGHH?EEDFFDEEEECDDDDDDDD_Mismatch_0_Sense_+_Library_PoolT
CAACTCGTATTTTCCACTTAGAAGATCAATGCAACATTCCCATTTGTGATTTGTTCTTCTTGATCCAAAGAGAGTGGTGGAAGAAACTGCACAG
>Frequency_1_QualityScore_FFHFHGAGIIJCHIIJIIJJJJIEGIJCIIIJJGIJIIJIGHIIIIIJJGIIIGIEDGIEHHFFHFFEFFFEDBCDDDDDDDDDDD_Mismatch_0_Sense_+_Library_PoolT
AGTTGAATGGGAAATGTTTCTTGATATCTTCTTTTTTTGAAGTTTATTTCACCAATAGAATGATCACTGGCTGATTTTTACAACAT
>Frequency_1_QualityScore_DDHHDHHG>EH>FGAACBFCEAEB)C??DGHIIGGEFHHFGCCBFHGGIDGHCFHIIG@GCE9CA?>@>>9A@@C@?>?C@DD@>C(559,9C>_Mismatch_0_Sense_+_Library_PoolT
CCACAACAGAGCGATTCATCGACTATGCCCACAATGTATAACTTGACTCCAAATCTTCTCAACAACTGCGTGCCTGGTGATCATGCCTACACAT
>Frequency_1_QualityScore_FFHHHHHJJJJJJJJDHIGGIIJIJIFIIJJJJJGHIIJJJJJIIIIHGFDEFFEEEEDB@A@>ACCDDCCCACCDDDDDCDC@>A@>CCCDDD_Mismatch_0_Sense_+_Library_PoolT
CACGGCCTCCCCCTTATTGATGTAATCCTTTTTTGTATCTTCTCGGCACTAGAAAGAGGAGAGTTATAGGTGACAGCTGGTAGGTCTAATCAGA
>Frequency_1_QualityScore_FDHHHHHJEIGIGGHHIEIHIIGIIJJJIJJIJJJJJJGIIJFHIIJIGIIGGHHHHFFFFFFFEEEEEEDDDCDDDDDDDDDCDCCDDDCDDD_Mismatch_0_Sense_+_Library_PoolT
GCTCCGCCACAACAGAGCGATTCATCGACTATGCCCACAATGTATAACTTGACTCCAAATCTTCTCAACAACTGCGTGCCTGGTGATCATGCCT
>Frequency_1_QualityScore_FDFHHFDFBBDGIEGDHHHHEHCCEDCFFHGHG?FBDGGGGIGGII@FDDFGGIIHEHEIGEHHEA>FHHIE;CCEEHE_Mismatch_1_Sense_+_Library_PoolT
GTATTTGTATATTTAGTTACAGACTCCAACTCGTATTTTCCACTTAGAAGATCAATGCAACATTCCCATTTGTGATTTA
>Frequency_1_QualityScore_DDHHBCCCDHIB?G?FH@BFB<FFH<GGHFHEH?BG=CH6CG=CGCA@AEFBH7@B@DCD@C@C@@>@@@>CCCCBB<A@C@>CC>@@:C>:?C_Mismatch_0_Sense_+_Library_PoolT
ATTTGTGATTTGTTCTTCTTGATCCAAAGAGAGTGGTGGAAGAAACTGCACAGTTCAAGCAACTAGATTTAAAAAATGATTGAAATACTCAGGC
>Frequency_1_QualityScore_FFHHHHHJJJJJJJJJJJJJIICHHFHIIJJJJJJJJJJJJJHJJJJJJJJJJJJIJJJJJJJJHHHHFDFFFFFEEEEEEDDDDDDDDDDDDD_Mismatch_0_Sense_+_Library_PoolT
GTTCTTCTTGATCCAAAGAGAGTGGTGGAAGAAACTGCACAGTTCAAGCAACTAGATTTAAAAAATGATTGAAATACTCAGGCCTCTTTTCTTA
>Frequency_1_QualityScore_FFHHHHHJJIJJIHIJJJJIJJJJIJJJJJJJJJJJJJJJJIJIJJGJJJJJJJJJJHIIJJJHHHHHGEFFFFFFF_Mismatch_1_Sense_+_Library_PoolT
AAATGATTGAAATACTCAGGCCTCTTTTCTTAAGCCTCATCAGTTGAATGGGAAATGTTTCTTGATATCTTCTTTTA
>Frequency_1_QualityScore_FFDFHHHJJIJJJJJJJJJJJIJIJJJGIJHIHIIJJJJJJJJJJIHIJIJJIHJJJIIGIIJJJIJHFFFEDEEDEEEECCCCBCDDCDCCCD_Mismatch_0_Sense_+_Library_PoolT
ATACTCAGGCCTCTTTTCTTAAGCCTCATCAGTTGAATGGGAAATGTTTCTTGATATCTTCTTTTTTTGAAGTTTATTTCACCAATAGAATGAT
>Frequency_1_QualityScore_FFHHHHHJJJJJJIJJJJJGJFHJGFIIIIJIIHHJJJJJJICHIHHGHFFGFFFFEEEEEE@CDBDBDC@CCDDCCCDDDDDDDD<ACB@CCC_Mismatch_2_Sense_+_Library_PoolC
CTGCGCCACGGCCTCCCCCTTATTGATGTAATCCTTTTTTGTATCTTCTCAGCACTAGAAAGAGGAGAGTTATAGGTTACAGCTGGTAGGTCTA
>Frequency_1_QualityScore_FFHHHHHJJJIGGIIJJJJIJJE>?HB?9*:C??11?::?H9EHDBGHFFBD<FIAFHC8B;8C@C;7CEHI>A>C7;.7?7=;A;;=C_Mismatch_0_Sense_+_Library_PoolC
ACTCCAACTCGTATTTTCCACTTAGAAGATCAATGCAACATTCCCATTTGTGATTTGTTCTTCTTGATCCAAAGAGAGTGGTGGAAGAA
>Frequency_1_QualityScore_EFFFHHHJIJGIIJEIHHGGHHGJJJEGEDFHHHIJJJFGIFGEGGIGFGIJJJJIIJJJJIGIIC>>@;CEEHEBEF<DEE@ACEDDD>CCC>_Mismatch_0_Sense_+_Library_PoolC
CGTATTTTCCACTTAGAAGATCAATGCAACATTCCCATTTGTGATTTGTTCTTCTTGATCCAAAGAGAGTGGTGGAAGAAACTGCACAGTTCAA
>Frequency_1_QualityScore_FFHGHFAEEHGIIAHHIIEIJJ@FHIGHBGHIDGGHHHGIHCFBFGHGGGIIJJDGGHIIJICFGDIIJDDHHHHGFAECEEECA:ACCDDDD9_Mismatch_1_Sense_+_Library_PoolC
CATTTGTGATTTGTTCTTCTTGATCCAAAGAGAGTGGTGGAAGAAACTTCACAGTTCAAGCAACTAGATTTAAAAAATGATTGAAATACTCAGG
>Frequency_1_QualityScore_FFHHHHHJJJJJJJJJJJJIJJJJJJJJJJJJJJHJJJJJJJJJJIJJIJJJJJJFGIHGIJJJFHFFFDDDDDDDDDDDDDDEDCDDDEDEEC_Mismatch_0_Sense_+_Library_PoolC
TGACTCCAAATCTTCTCAACAACTGCGTGCCTGGTGATCATGCCTACACATCATGGGCCTCTGCGCCACGGCCTCCCCCTTATTGATGTAATCC
>Frequency_1_QualityScore_DFHBHFDGIEDEGG2CCGIGGII>FHHBDCFDHGCHIJJJGEHHIGF;CGGGEFDHIIHIGGGEHHHHD=CEFFDEEEFECCCCD@CC_Mismatch_0_Sense_+_Library_PoolC
CAGAGATCGGAAGGTATTTGTATATTTAGTTACAGACTCCAACTCGTATTTTCCACTTAGAAGATCAATGCAACATTCCCATTTGTGA
>Frequency_1_QualityScore_DEHHHHHJIJIJJIJJJIJJJEHIJJFHGHJIIJJJEIIEGIJJIJIEHIGJJG8DH=CGHIIIIIIIIHFHFFCEFECEFFCEEEECCDCDDD_Mismatch_0_Sense_+_Library_PoolC
GAAGATCAATGCAACATTCCCATTTGTGATTTGTTCTTCTTGATCCAAAGAGAGTGGTGGAAGAAACTGCACAGTTCAAGCAACTAGATTTAAA
>Frequency_1_QualityScore_FFHFHHDHIJIIJIJGIJEGIIGIIJIIIIJJIJJJJIJIJJJJFHIGIJIIJJIJIJJJIJJIEHIJJGIICAEHHFBEEEEECCDDDCDDCD_Mismatch_0_Sense_+_Library_PoolC
ACTCGTATTTTCCACTTAGAAGATCAATGCAACATTCCCATTTGTGATTTGTTCTTCTTGATCCAAAGAGAGTGGTGGAAGAAACTGCACAGTT
>Frequency_1_QualityScore_DDDHHFDACFE@FHGECFED:):0?9DBDFF?86DD=BGECBA@F>)@@ADE).7=?=ADF>377@AC9>.;>=/;=&(+>BC@:@3:B>(:>@_Mismatch_2_Sense_+_Library_PoolT
CTTTTTTGTATCTTCTCGGCCCTAGAAAGAGGAGAGTTATAGGTGAAAGCTGGTAGGTCTAATCAGAGATCGGACGGTATTTGTATATTTAGTT
>Frequency_1_QualityScore_FFHHDFHJEHBGCEGHHEEDHHIFHHEIIIEGIGGGIJJ?9D?FGIIIGC8=CGHJJIHGIHHEAHHBE?@CCFFDC6>CE>CCCDDD>CA:A@_Mismatch_0_Sense_+_Library_PoolT
AGTTGAATGGGAAATGTTTCTTGATATCTTCTTTTTTTGAAGTTTATTTCACCAATAGAATGATCACTATTTCACCAATAGAATGATCACTGGC
>Frequency_1_QualityScore_FFHHHHHJEIJIIHIJJJJIJJJJHIJJJIJJJJGGGIIJJJIIHIIJJJDHHHIFIIJIHJJEHGHHFCEADFFFD=ABEEEEDCBCCCDDDC_Mismatch_0_Sense_+_Library_PoolT
ATACTTTTATTAGAATTTGATTGGTCATGACTTTGTACTTTGAGAAATACAAAAAAATTGTAACTCTTTTGTTTCGGTATATTTCGTATATTAA
>Frequency_1_QualityScore_FFHHHHGJJJJJIIIJJJJIIJJJJJJHIIJFIGIJJJIGIJIJJJIJIEIJJJJJJJJJIGHDHHGHGEHCCEFFEDCEEEEDDDEDDCBDDD_Mismatch_0_Sense_+_Library_PoolT
GCCTCTTTTCTTAAGCCTCATCAGTTGAATGGGAAATGTTTCTTGATATCTTCTTTTTTGAAGTTTATTTCACCAATAGAATGATCACTGGCTG
