# Supplementary material for: Differential Gene Expression Reveals Candidate Genes for Drought Stress Response in Abies alba (Pinaceae)
Source: PLoS One. 2015 Apr 29;10(4):e0124564. doi: 10.1371/journal.pone.0124564 (PMC4414588; doi:10.1371/journal.pone.0124564)
Supplement: S3 File — (GZ) [file pone.0124564.s003.gz › comp19954_c3_seq3.fa]

>comp19954_c3_seq3 len=608 path=[575:0-466 2584:467-526 1102:527-533 1109:534-575 2713:576-576 2141:577-607] : tr|H9X1Z4|H9X1Z4_PINTA Uncharacterized protein (Fragment) OS=Pinus taeda GN=0_3004_01 PE=4 SV=1 e-value: 1e-06 blast score: 54.7
GGAAACCCTAATGGTGGCCAGGCAGATGCTTCTCCTAGCCCTCCAGGTGGAGGAATTGATTTTCTGGTTAAAGAAGAAAAATGTGTTGACAGTGGTTCAAATCCTTCAGAGTTTTCCGGGCACAATAGATCTCAGCATTCCACTGTGCAATCCTTGTTATCCCCGACGACTCAGTCTAGCTCGGTGTCTCCTTTATCGCCCCACTTCTTCTTGCCATCTCCTAATATATTTCAGGATTTTCCTATGTACACACCCCAGCCAGACTACTCCCCTACACATATGGAATCAGAACCCCATTTAACCCCTTCTGTTAGACCAACCATGAACGGTGATTACTCGTTGCCTTCTCCCTCTCCCACGGGTTTCGATCTATTTAACAATCACCAGAATTACTGATTCAGCCTTCTGTACCATAACACAAGGAGTGACAGGGGATGGTTTATGTGTAATATATGCAAAAGCATTCTTTAAAATTCAAAATGTTCACCTACCCAAATTTTGAATTGAATTTTGGACCGAGTGTTATGGTGCAACGGCACTTGTGGTAAACAAGCCAGTCTTTGGTTACCACAAGTGCTGGGGTTCATTCCCAGCAGGGGTCTATGGCT

>Frequency_8_QualityScore_FFHHHGHJJJIJJIIIHIJJIIJJJJJJIJJJJJJJJJIIIIIJHHIIIHIIIJEGHHIIIJIHIHGADACEECEEEDEEEEEEDDCDDDDDDC_Mismatch_0_Sense_+_Library_PoolT
ATTTAACAATCACCAGAATTACTGATTCAGCCTTCTGTACCATAACACAAGGAGTGACAGGGGATGGTTTATGTGTAATATATGCAAAAGCATT
>Frequency_7_QualityScore_FEGHHHGHIIJGHIIJJJIIGIJHFHDGHIIIHIGHHIJHIIIIIIIIHIIFGGGHGFFFEDDDDDDDCCCBCCDCDCCCCDDEDDCDCCDDDE_Mismatch_1_Sense_+_Library_PoolT
AATTTTGAATTGAATTTTGGACCGAGTGTTATGGTGCAACGGCACTTGTGGTAAACAAGCCAGTCTTTGGTTACCACAAGTGCTGGGGTCCATT
>Frequency_7_QualityScore_FFHHHHHJJJIJJJIIIJIJIIJJJJJJJJJJIJJJJJIJJJJJIIIJIIJFHGHIIIGDFGFGGFEDDBCDDDDDDDDDDDDDDDDDDDDEDD_Mismatch_0_Sense_+_Library_PoolT
AAAATTCAAAATGTTCACCTACCCAAATTTTGAATTGAATTTTGGACCGAGTGTTATGGTGCAACGGCACTTGTGGTAAACAAGCCAGTCTTTG
>Frequency_6_QualityScore_EEHHHHHIIIJJJJJJJJIJJJIIJIIJJJJIHIIJJJJJJJJJIJJJIJIIIJJIJHIJJJJIIIIJIHHIJIIGFGGECCABCEDDDCCCDC_Mismatch_0_Sense_+_Library_PoolT
TTTATGTGTAATATATGCAAAAGCATTCTTTAAAATTCAAAATGTTCACCTACCCAAATTTTGAATTGAATTTTGGACCGAGTGTTATGGTGCA
>Frequency_6_QualityScore_FEHGHHHIHIIIJHGIIIHIIIGIIIFGECEGGIIIGGHIJIHGIHIIGHGFDCECEEEEEDCEEDCDECCCACCBCCCCCDAACDDAA@ADCD_Mismatch_1_Sense_+_Library_PoolT
CAAATTTTGAATTGAATTTTGGACCGAGTGTTATGGTGCAACGGCACTTGTGGTAAACAAGCCAGTCTTTGGTTACCACAAGTGCTGGGGTCCA
>Frequency_5_QualityScore_FFHHHHHIJHHIIIIJJJJIHHIJJIHIIJIIIIIJIIHIIIIIICEFHIHJHDGHIIIGGFDDEDCDDBBCCDCDBDBCDCCDDEDDDBBCCC_Mismatch_0_Sense_+_Library_PoolT
CAAAATGTTCACCTACCCAAATTTTGAATTGAATTTTGGACCGAGTGTTATGGTGCAACGGCACTTGTGGTAAACAAGCCAGTCTTTGGTTACC
>Frequency_5_QualityScore_EEHHGGFIGHHIJIGHGEHHHCGEFEGIIGHFGHIIIHHFHIGFGFGHEGGGHHHGFFFDDBCEEDDBBAA@?CCACACDDBBB?@?BCDECDC_Mismatch_2_Sense_+_Library_PoolT
TTTGAATTGAATTTTGGACCGAGTGTTATGGTGCAACGGCACTTGTGGTAAACAAGCCAGTCTTTGGTTACCACAAGTGCTGGGGTCCATTCCG
>Frequency_5_QualityScore_F@GFEHFIGIHHHIHIIJIIIIIIIIIIIHHIIFBFHIIIGIIHIIIHHHHHIGGFFGHEFDDCEDEBACDC?ACBCCDCDDCCCCCBBCACBC_Mismatch_0_Sense_+_Library_PoolT
GTGATTACTCGTTGCCTTCTCCCTCTCCCACGGGTTTCGATCTATTTAACAATCACCAGAATTACTGATTCAGCCTTCTGTACCATAACACAAG
>Frequency_5_QualityScore_DEHFHFCHIHGGFHBFEHIIGHHGHIFGHGHIHIFHIIHFGGIGFEF@BCFFACDDDEEDEEDEDDBC@@CCBCCCDBC>@@BCC??@A@ABBC_Mismatch_0_Sense_+_Library_PoolT
CCAACCATGAACGGTGATTACTCGTTGCCTTCTCCCTCTCCCACGGGTTTCGATCTATTTAACAATCACCAGAATTACTGATTCAGCCTTCTGT
>Frequency_4_QualityScore_EEHHGGFIGFHIIIHIHIIHHHIFFHHGGGIIIFHHHFIHIG?FIIDGGGHHGGDEEGHHHIEHCEGGGEEEEEEEEECDCEEECDCCBDDCDC_Mismatch_0_Sense_+_Library_PoolT
CTGATTCAGCCTTCTGTACCATAACACAAGGAGTGACAGGGGATGGTTTATGTGTAATATATGCAAAAGCATTCTTTAAAATTCAAAATGTTCA
>Frequency_4_QualityScore_EFHHGHGJJJJJJGIIJHIIIIHIIJJIIIIIIIIJIIJIIJJIJIIIIIJJJGHIIJIIIIJIIIIGGCDEDDDEEEEDDDDDDDCDDDDDDD_Mismatch_0_Sense_+_Library_PoolT
ATATATGCAAAAGCATTCTTTAAAATTCAAAATGTTCACCTACCCAAATTTTGAATTGAATTTTGGACCGAGTGTTATGGTGCAACGGCACTTG
>Frequency_4_QualityScore_EEGE9<CD>CDBDECCCEDEECCEECDDDCCADDDEFCCCDEDEDCCCDDEEEEEEDEBCEEDDEDEEEABCDCCCCCBDDCC@BCCB@C;??C_Mismatch_0_Sense_+_Library_PoolT
GGGGATGGTTTATGTGTAATATATGCAAAAGCATTCTTTAAAATTCAAAATGTTCACCTACCCAAATTTTGAATTGAATTTTGGACCGAGTGTT
>Frequency_4_QualityScore_EEFDDFEGIEHIIGHHGGIIIACDCFEACCEGECGEGAFEEGGEEC?@EEGEAEDDBC=A@CBACAA@A??@@<@ABACCA?@;=<@AA?==?B_Mismatch_1_Sense_+_Library_PoolT
CCAAATTTTGAATTGAATTTTGGACCGAGTGTTATGGTGCAACGGCACTTGTGGTAAACAAGCCAGTCTTTGGTTACCACAAGTGCTGGGGTCC
>Frequency_4_QualityScore_FFHGGHGJIJJJJIIIIIJJJJJJJJJIJIJIIHIIIJJJJGIJJIIJIIJIHHHGGEEFFEEEDEDDDBDCDEDDDDDDDDDDCCCCCDEDDC_Mismatch_0_Sense_+_Library_PoolT
CTACCCAAATTTTGAATTGAATTTTGGACCGAGTGTTATGGTGCAACGGCACTTGTGGTAAACAAGCCAGTCTTTGGTTACCACAAGTGCTGGG
>Frequency_4_QualityScore_FFHHFGEHIHHHFIGIIIGIIJJJJIJJJJJJJJJJJJIJIJJJJJJJIIIIIJJIIIIIJIIIIIIJIHIHIIIHHHGGGFFFFDCD@BCEDE_Mismatch_0_Sense_+_Library_PoolT
GGATGGTTTATGTGTAATATATGCAAAAGCATTCTTTAAAATTCAAAATGTTCACCTACCCAAATTTTGAATTGAATTTTGGACCGAGTGTTAT
>Frequency_4_QualityScore_FFGHHHHJJJIJJJIJHIJIIIIIIIIJJJJJJJJJJJJJJJJJJIJIIHIIIJHIIIJEGHGGIHHHEDEE@DCDDEDEDDEEEEEEEDE_Mismatch_0_Sense_+_Library_PoolT
GATCTATTTAACAATCACCAGAATTACTGATTCAGCCTTCTGTACCATAACACAAGGAGTGACAGGGGATGGTTTATGTGTAATATATGCA
>Frequency_4_QualityScore_EEGHHGHIJHIIIIIHIIJIJJJHIIIIIHHIJIHIIIIIIIIDFFHIIIEIHFHGCGHGGGGFEEEEECEDDCCC=>CDCDDCDCDEDCCCCC_Mismatch_0_Sense_+_Library_PoolT
CAGAACCCCATTTAACCCCTTCTGTTAGACCAACCATGAACGGTGATTACTCGTTGCCTTCTCCCTCTCCCACGGGTTTCGATCTATTTAACAA
>Frequency_3_QualityScore_EEEFFGGFIHIEDEEGGDGFBGHIGIBFGFIGEFHIFHIIIHIHGHGIHEEFDDFFFHHHEGGFFH@AA?ABAC>BBCCDA@B@@@?BB@BCC?_Mismatch_0_Sense_+_Library_PoolT
TAAAATTCAAAATGTTCACCTACCCAAATTTTGAATTGAATTTTGGACCGAGTGTTATGGTGCAACGGCACTTGTGGTAAACAAGCCAGTCTTT
>Frequency_3_QualityScore_FFHHGGGHGIHIIIHIGGIIIIIJIIHIIHFIHIJIIHGHGHHHIIJI@EGIIIHHGHIJIIJHGGHCDEDCEEDBCDBCCC<?BCDDDDDB>A_Mismatch_0_Sense_+_Library_PoolT
TGCAAAAGCATTCTTTAAAATTCAAAATGTTCACCTACCCAAATTTTGAATTGAATTTTGGACCGAGTGTTATGGTGCAACGGCACTTGTGGTA
>Frequency_3_QualityScore_EFGGHHFHIIHIIIJJJIHHFIIIHDHHFFGFIHHGGHIIFHI?EFFGIHGIHIFGGFAFEEFDDBDDC?@CCDBCCBBBCBDBCCDABCC@BB_Mismatch_0_Sense_+_Library_PoolT
AAATGTTCACCTACCCAAATTTTGAATTGAATTTTGGACCGAGTGTTATGGTGCAACGGCACTTGTGGTAAACAAGCCAGTCTTTGGTTACCAC
>Frequency_3_QualityScore_FFHHHHHJJJJJJJJJJJJJJJJJJJJJJJJJJJJGHIJJJJJJJIJJJJJJJJJJJJJIJHHHHEFD>@BCDDEDCDEEEFEDDDDDDDDDCC_Mismatch_0_Sense_+_Library_PoolT
CATTTAACCCCTTCTGTTAGACCAACCATGAACGGTGATTACTCGTTGCCTTCTCCCTCTCCCACGGGTTTCGATCTATTTAACAATCACCAGA
>Frequency_3_QualityScore_FEHHHHHJJJJJJJJJJJJJJJJJJJIJJIJJJJJJJJJIJJJJJJJJJJIIJJJJJIJIJJIHFGGFFCFFEDEEEEDDDDDDDDDDDDDDCD_Mismatch_0_Sense_+_Library_PoolT
AAAAGCATTCTTTAAAATTCAAAATGTTCACCTACCCAAATTTTGAATTGAATTTTGGACCGAGTGTTATGGTGCAACGGCACTTGTGGTAAAC
>Frequency_3_QualityScore_FEGHHGHJIIJIJJHIIJJJIIJIJJJJJIJIJIJJIIIIIJIJIJJJHDIIIIFIFHFGFFCDCEFFG@BBCDCCDDCDDDDCDCDBBCCB@@_Mismatch_0_Sense_+_Library_PoolT
TCTTTAAAATTCAAAATGTTCACCTACCCAAATTTTGAATTGAATTTTGGACCGAGTGTTATGGTGCAACGGCACTTGTGGTAAACAAGCCAGT
>Frequency_3_QualityScore_EEG@G<CCGHIHHJBFGHCFHCGIFHEGIIIIHIIIIHJJJIIIJHIJIIGHIIIJIFHIJIGGHGHIFEGGFFEDDEDDDCDDEDDDDEDDCC_Mismatch_0_Sense_+_Library_PoolT
AGGAGTGACAGGGGATGGTTTATGTGTAATATATGCAAAAGCATTCTTTAAAATTCAAAATGTTCACCTACCCAAATTTTGAATTGAATTTTGG
>Frequency_3_QualityScore_FFGHHGFJJJJIIHIIIFHIHIIIGIIGEGEGFHHIJFAFHIFHGGFIGGIHFGC?BDDDEDDCCDDCCBDCCDABD@BBBCBCACCDC>==;A_Mismatch_1_Sense_+_Library_PoolT
CCCAAATTTTGAATTGAATTTTGGACCGAGTGTTATGGTGCAACGGCACTTGTGGTAAACAAGCCAGTCTTTGGTTACCACAAGTGCTGGGGTC
>Frequency_3_QualityScore_FFHHHHHIIHIJJJJJJJJJIJJJIJJJJJJJJJIIJJJJJJJJJIJJJJJJJJJJJIGIJJJJHJHJIHHHJJIHHGGFFDDACDEDEDDCDD_Mismatch_0_Sense_+_Library_PoolT
GTTTATGTGTAATATATGCAAAAGCATTCTTTAAAATTCAAAATGTTCACCTACCCAAATTTTGAATTGAATTTTGGACCGAGTGTTATGGTGC
>Frequency_3_QualityScore_FFHCGGHHIIJJAEHIEGIGIIGHFHIJJJJJJJJJJJJJIJJJJJJJFIJJJJJIJJJJIIHIIIIGHEFGGCFFFFFDDEEEDDDEDDDCDD_Mismatch_0_Sense_+_Library_PoolT
GAGTGACAGGGGATGGTTTATGTGTAATATATGCAAAAGCATTCTTTAAAATTCAAAATGTTCACCTACCCAAATTTTGAATTGAATTTTGGAC
>Frequency_3_QualityScore_FFHHHHHJJJJJJJJJJJJJJJJJJJJJJJJJJJJIIHIJJJJJJJJJHIIIJJJJJIIGIIIHIIFGGFGEEACDFDEDDCDCDDDBBBCDDC_Mismatch_0_Sense_+_Library_PoolT
AATATATGCAAAAGCATTCTTTAAAATTCAAAATGTTCACCTACCCAAATTTTGAATTGAATTTTGGACCGAGTGTTATGGTGCAACGGCACTT
>Frequency_3_QualityScore_EFFGHGFFHIIIIIJIJJHIIJIHIIJJJJJHIJJJJJJJJJIFIFIJHHIIJIJIEGGIHHHIJHIIIGHEGGGFHHFEDBCDEDEDDABDCC_Mismatch_0_Sense_+_Library_PoolT
TTATGTGTAATATATGCAAAAGCATTCTTTAAAATTCAAAATGTTCACCTACCCAAATTTTGAATTGAATTTTGGACCGAGTGTTATGGTGCAA
>Frequency_3_QualityScore_EFHHHHHIJJIJIHIHJIJIHHCFGHHIIJJIIHJDGHHIJHIIHIIIEHIIJJJJJJIIJIJIHHIGGEHGGFFFFEDADEDEEDDDDDDCDD_Mismatch_0_Sense_+_Library_PoolT
TTCTGTACCATAACACAAGGAGTGACAGGGGATGGTTTATGTGTAATATATGCAAAAGCATTCTTTAAAATTCAAAATGTTCACCTACCCAAAT
>Frequency_3_QualityScore_FFHHHGHJJJJJJJJJJGJIJJJJJJJIJJJJJJJJJJJIIJJJJJJJIJJJIHIJJJIIIIGGFECEEDEEEDDEDEEDCDDDDDDCDCBCCD_Mismatch_0_Sense_+_Library_PoolT
CAAAAGCATTCTTTAAAATTCAAAATGTTCACCTACCCAAATTTTGAATTGAATTTTGGACCGAGTGTTATGGTGCAACGGCACTTGTGGTAAA
>Frequency_3_QualityScore_FFEFHHHJJJJJIIIJJIJJJJJJJIJIJJIIIJJDGHIIIJJIHIIIHGGGGGGGFFFEEEDCDEEDDCCEDDDDDDDDDEEDDDCDDDCCCC_Mismatch_0_Sense_+_Library_PoolT
GGTGATTACTCGTTGCCTTCTCCCTCTCCCACGGGTTTCGATCTATTTAACAATCACCAGAATTACTGATTCAGCCTTCTGTACCATAACACAA
>Frequency_3_QualityScore_FFHHHHHJJJJJJJJJJJJJJIJJJJJJIHJJJJJJJJJJIJJJJJJJIJJJJJJJJJJIIIJIHGDDDCEEEEDEEDDDDDDDDDDDCDDDDC_Mismatch_0_Sense_+_Library_PoolT
GCAAAAGCATTCTTTAAAATTCAAAATGTTCACCTACCCAAATTTTGAATTGAATTTTGGACCGAGTGTTATGGTGCAACGGCACTTGTGGTAA
>Frequency_3_QualityScore_EEHEGGGHCEHIGIHIHIFGHHIHIIIIIHHHGGFHFHIEGHIIHJHFGHIIIIIGFGFCEFFDFBCDCDCAACCDBABA??AB9?ABCCACDC_Mismatch_0_Sense_+_Library_PoolT
CCCACGGGTTTCGATCTATTTAACAATCACCAGAATTACTGATTCAGCCTTCTGTACCATAACACAAGGAGTGACAGGGGATGGTTTATGTGTA
>Frequency_3_QualityScore_EFHGHGHFIIIJJHIIIIIICFFHIHJIJJIJJIJIJJIIJIIJJJJJIIHIHCGFFEDEDCACDDDDDDDDCDDDDCBCDDDDDDBDDEDDCD_Mismatch_0_Sense_+_Library_PoolT
GTTAGACCAACCATGAACGGTGATTACTCGTTGCCTTCTCCCTCTCCCACGGGTTTCGATCTATTTAACAATCACCAGAATTACTGATTCAGCC
>Frequency_3_QualityScore_FFHGGGHJGIJJHIJIIIIHIIIIIIIJIIDGHIJIGFHHHIIIFFHHIJJIGHHIIIJHHEEEEEDECDACDDDCDCBDCDDBDCDDCDCDDD_Mismatch_0_Sense_+_Library_PoolT
AAAATGTTCACCTACCCAAATTTTGAATTGAATTTTGGACCGAGTGTTATGGTGCAACGGCACTTGTGGTAAACAAGCCAGTCTTTGGTTACCA
>Frequency_3_QualityScore_FFHHHHGIFGIIIJJJJGIIJEHIDHHGHHIIIIJJJJJJJIJJJJJJJJJJJIIHIIJIIJJJJJIIIFHHGGFFFECDEEEDDDDEDDDDED_Mismatch_0_Sense_+_Library_PoolT
ACAAGGAGTGACAGGGGATGGTTTATGTGTAATATATGCAAAAGCATTCTTTAAAATTCAAAATGTTCACCTACCCAAATTTTGAATTGAATTT
>Frequency_3_QualityScore_FFHHHHHJJJJJJJJIJJJJJJIIIJJJJJIIIJJJJJJJDGHJIJJJIFHHI@EGHIIGHHHHHGGGGFFFFFEEEEEDDEEDDDDDEDDDED_Mismatch_0_Sense_+_Library_PoolT
AGAATTACTGATTCAGCCTTCTGTACCATAACACAAGGAGTGACAGGGGATGGTTTATGTGTAATATATGCAAAAGCATTCTTTAAAATTCAAA
>Frequency_3_QualityScore_E@GDCGEHGHEHGGHDIDHIHHHIJHHGGIIIHHDHIHJIIIFHFHCFEGIIIIGGGGFHFFCCBC>AA=>AAAA@B@ACCCBBCCDCBBCCCC_Mismatch_0_Sense_+_Library_PoolT
TCAAAATGTTCACCTACCCAAATTTTGAATTGAATTTTGGACCGAGTGTTATGGTGCAACGGCACTTGTGGTAAACAAGCCAGTCTTTGGTTAC
>Frequency_3_QualityScore_FFHHHHHJJJJJJJJJJJJJJJJJJJJJJJIJIJJJJJJJJJJJJJJJJIIJJJIJJJJJJJJIIIHGE?CEFFEEDEDDEDCDDDDDDDCDCD_Mismatch_0_Sense_+_Library_PoolT
ATGCAAAAGCATTCTTTAAAATTCAAAATGTTCACCTACCCAAATTTTGAATTGAATTTTGGACCGAGTGTTATGGTGCAACGGCACTTGTGGT
>Frequency_2_QualityScore_FFHHHHHJJJJJJJJJIIIJJJIIJJJJJJJJJJIIGHHIGGHHFGGGGGGGGFFEEEEEDDEDEEDDDDBDDCDDEDDDBCCDDDDDCDACCE_Mismatch_0_Sense_+_Library_PoolT
CACCTACCCAAATTTTGAATTGAATTTTGGACCGAGTGTTATGGTGCAACGGCACTTGTGGTAAACAAGCCAGTCTTTGGTTACCACAAGTGCT
>Frequency_2_QualityScore_FFHHHGHIJJJIIIIIJIIIJJJJJIHHJJIJJJIIIIJJJJIIIIJJIIIIJJIIIIJIEIFHHGHHGFEFFFEEDCDDDDDDDDDCDC_Mismatch_0_Sense_+_Library_PoolT
AAGCATTCTTTAAAATTCAAAATGTTCACCTACCCAAATTTTGAATTGAATTTTGGACCGAGTGTTATGGTGCAACGGCACTTGTGGTAA
>Frequency_2_QualityScore_FFHHHHHJJJJJJJIIJJJJJJJJIJJJJJJJIJJJJJJJJJJIIJIIIIJJJJJIIIIHGGGGEEEEECEEDEEDDDDDD?CDDDDEDDCEEE_Mismatch_0_Sense_+_Library_PoolT
GGAATCAGAACCCCATTTAACCCCTTCTGTTAGACCAACCATGAACGGTGATTACTCGTTGCCTTCTCCCTCTCCCACGGGTTTCGATCTATTT
>Frequency_2_QualityScore_EFFHHHCHIJIJIIIIJGGIIIIJJJJJJIGIIIJGIIHHIHIIJEHIIIIJIIGFFFEEECCDECCDDCBDDDDDDEDCDCBDDCCDCACACC_Mismatch_0_Sense_+_Library_PoolT
TCACCTACCCAAATTTTGAATTGAATTTTGGACCGAGTGTTATGGTGCAACGGCACTTGTGGTAAACAAGCCAGTCTTTGGTTACCACAAGTGC
>Frequency_2_QualityScore_FFGHHHHJJJJIIEGIIJIJIJJJJIIIJJJJJIJJJJJJIIJJIIGIIJIGGHHGGGGFFFFDEEEDCCCDCDDDDDCCDDEDDDDBCDCDEE_Mismatch_0_Sense_+_Library_PoolT
CAACCATGAACGGTGATTACTCGTTGCCTTCTCCCTCTCCCACGGGTTTCGATCTATTTAACAATCACCAGAATTACTGATTCAGCCTTCTGTA
>Frequency_2_QualityScore_FFHGGGHEGIIIGIJJGGHGEHIFHIGHIIIIJIJJIIHGIHDHIIG?GGIIIIFII?EIIIIIIIIHGHHF=ADDE?CEEC?=ACEDCCDE;?_Mismatch_0_Sense_+_Library_PoolT
CAAGGAGTGACAGGGGATGGTTTATGTGTAATATATGCAAAAGCATTCTTTAAAATTCAAAATGTTCACCTACCCAAATTTTGAATTGAATTTT
>Frequency_2_QualityScore_FEHHHHGIIIJJJIIJEGGHHHHHGGHIIIGIIIJJIIHGGIIIACCDA?CCCEEIFFDDC?AAEEEEE@CEEDACAAC=99?AC?>A?=AAAB_Mismatch_0_Sense_+_Library_PoolT
CTCCCTCTCCCACGGGTTTCGATCTATTTAACAATCACCAGAATTACTGATTCAGCCTTCTGTACCATAACACAAGGAGTGACAGGGGATGGTT
>Frequency_2_QualityScore_FFHHHHHIJJJJJJJIJIJIJJIIIJIJJJJJIIIIJIIJJIJIHIIJIJGIIJIJJJJIIHHGEFFFEDBDDCCDCDCDDCDDDDCDDDCDDC_Mismatch_0_Sense_+_Library_PoolT
CTCCCCTACACATATGGAATCAGAACCCCATTTAACCCCTTCTGTTAGACCAACCATGAACGGTGATTACTCGTTGCCTTCTCCCTCTCCCACG
>Frequency_2_QualityScore_FFHHHHHJJJJIJJJJJJJIIJIJJIJJJJJJIIJJJJJIJJJJJJIIJJJIJJJJGIJIJJJJIIJIDGEDCEEEEEEEEEDCCCDDDDDDCD_Mismatch_0_Sense_+_Library_PoolT
ATATGCAAAAGCATTCTTTAAAATTCAAAATGTTCACCTACCCAAATTTTGAATTGAATTTTGGACCGAGTGTTATGGTGCAACGGCACTTGTG
>Frequency_2_QualityScore_FFHHHHHJIIIIIJJJIIJHIFIHIIHGIIJIJIIJIJJJIJJIIJIIJJJJJIHIIFIIGHHGGFFFDCDCD@ADCEEDCCDDDDDCBACDCC_Mismatch_0_Sense_+_Library_PoolT
AGCCAGACTACTCCCCTACACATATGGAATCAGAACCCCATTTAACCCCTTCTGTTAGACCAACCATGAACGGTGATTACTCGTTGCCTTCTCC
>Frequency_2_QualityScore_FFHHHHHJJJJJJJJJIJJJIIIJJJIJJJJJIIJJJHIIJJJJJJJJIJIIIIJJJJJJIGHHHGCEDEEEEEEDDDDDDDDDDDCDDDDDDD_Mismatch_0_Sense_+_Library_PoolT
CTACTCCCCTACACATATGGAATCAGAACCCCATTTAACCCCTTCTGTTAGACCAACCATGAACGGTGATTACTCGTTGCCTTCTCCCTCTCCC
>Frequency_2_QualityScore_FFHGHHHHIIIIIJJHIEGHIIIIJJFHIJEHGIIJGHGGIIIJIJJJIIIIJJJJJJJIIIHIIIHHHHHGFFEFFEEEEEEEDDACCCCDCC_Mismatch_0_Sense_+_Library_PoolT
TACCATAACACAAGGAGTGACAGGGGATGGTTTATGTGTAATATATGCAAAAGCATTCTTTAAAATTCAAAATGTTCACCTACCCAAATTTTGA
>Frequency_2_QualityScore_EDGHGHHIIJGIII?GIGIJGEFGIIJJJIJHIIIIIIIJJJJIJGIIIIIIIIGIIIJJJGIIIFIEGGFEEGEEECEEECCBCECECBDCCD_Mismatch_0_Sense_+_Library_PoolT
GTGACAGGGGATGGTTTATGTGTAATATATGCAAAAGCATTCTTTAAAATTCAAAATGTTCACCTACCCAAATTTTGAATTGAATTTTGGACCG
>Frequency_2_QualityScore_FFHHHFGHIIIIJIGIIGIIIIBEGIGIIGGIHIIIGIIJGHGGHGGDCGHIFGE=CEEEEEEEDEEEEDCBBCCDDDDAACCCCCCDDDDCCC_Mismatch_0_Sense_+_Library_PoolT
CTGTTAGACCAACCATGAACGGTGATTACTCGTTGCCTTCTCCCTCTCCCACGGGTTTCGATCTATTTAACAATCACCAGAATTACTGATTCAG
>Frequency_2_QualityScore_FFHHHHHJJJJJJJJJJJJIJIJJJJJJJJJJJJJJGIIJJJJIJJJJJJJJJIIIIIIIIGGGGGEEDDDDDDCEDDDEEEEEDDDDDDDDDD_Mismatch_0_Sense_+_Library_PoolT
CCATTTAACCCCTTCTGTTAGACCAACCATGAACGGTGATTACTCGTTGCCTTCTCCCTCTCCCACGGGTTTCGATCTATTTAACAATCACCAG
>Frequency_2_QualityScore_FFHHHHHIJJJJJJJJJJIJIJJJIIJJIIJJJJJJJJJJIJJIJJJIJJJJJJJIJIIIHHHGGFEEEEEEDDBCDDEEDCDDDDDDDDDDCD_Mismatch_0_Sense_+_Library_PoolT
CAGCCAGACTACTCCCCTACACATATGGAATCAGAACCCCATTTAACCCCTTCTGTTAGACCAACCATGAACGGTGATTACTCGTTGCCTTCTC
>Frequency_2_QualityScore_EFGHGFHIIIIHGIIJJIJJJIIIIIIIIJIIIIIIIJIIHGIIJ?CGIIIIJJGHIGGHHHGHFEEEFEEDDDDBAA?ABBBBEBCDEDCCDD_Mismatch_0_Sense_+_Library_PoolT
ATCAGAACCCCATTTAACCCCTTCTGTTAGACCAACCATGAACGGTGATTACTCGTTGCCTTCTCCCTCTCCCACGGGTTTCGATCTATTTAAC
>Frequency_2_QualityScore_FFHHHHGJJJJJJJJIJJJJIJIJJJJIIJIJIIJJJJJJIIJJJIJJIIJJIIJJJIJJJJJJJJIIIFCCAEFEEEEEEEDDDDDDDDDDDC_Mismatch_0_Sense_+_Library_PoolT
TATATGCAAAAGCATTCTTTAAAATTCAAAATGTTCACCTACCCAAATTTTGAATTGAATTTTGGACCGAGTGTTATGGTGCAACGGCACTTGT
>Frequency_2_QualityScore_FFGHGHHJJIJJJJIIIJJJIIIJJJIJJJJJJIJJJIIIIGGIGIIJEHIIIIIHGFEEEECEDCCCDACDDDDDDBCDEDCDDDDDDDDDDD_Mismatch_0_Sense_+_Library_PoolT
TGTTCACCTACCCAAATTTTGAATTGAATTTTGGACCGAGTGTTATGGTGCAACGGCACTTGTGGTAAACAAGCCAGTCTTTGGTTACCACAAG
>Frequency_2_QualityScore_FFHHGHHIJIIJJIIJIIJJJIJIJJJJJJJJJJJJJJJJJJIJJJJJIJIIIIIIIHIIJJIHGHGEDEEEEDEDACBACDDDDDDCCCCCDD_Mismatch_0_Sense_+_Library_PoolT
TATTTCAGGATTTTCCTATGTACACACCCCAGCCAGACTACTCCCCTACACATATGGAATCAGAACCCCATTTAACCCCTTCTGTTAGACCAAC
>Frequency_2_QualityScore_FFHHHHHJJJJJJJJJIJJEGHIIIJJIJJJJJJIIJIIIJJJJJJIJJJIIAEGGFEEEEEEEEEEDDDCDDCDDCCCDDDDDDCCDECCDDD_Mismatch_0_Sense_+_Library_PoolT
TTAGACCAACCATGAACGGTGATTACTCGTTGCCTTCTCCCTCTCCCACGGGTTTCGATCTATTTAACAATCACCAGAATTACTGATTCAGCCT
>Frequency_2_QualityScore_FFGHHGGIIFGIIGIIJJCGHIGIIEGIGIIIIIJJJJJJJJIIJJJJJJJJJJIJJJJIIIJJIHHHHGHGFFFFEECEEEDDDCDDEDCCDE_Mismatch_0_Sense_+_Library_PoolT
CACAAGGAGTGACAGGGGATGGTTTATGTGTAATATATGCAAAAGCATTCTTTAAAATTCAAAATGTTCACCTACCCAAATTTTGAATTGAATT
>Frequency_2_QualityScore_FFHHHHHJJJJIJJEIIHJIIJGIHIHIIIJJJJJJIIIIJJJJGIIFGGGIIGHIIGGGHFHFFFFEFCDEEEDDCCCDDDDBCACDCDDCBC_Mismatch_0_Sense_+_Library_PoolT
GGAAACCCTAATGGTGGCCAGGCAGATGCTTCTCCTAGCCCTCCAGGTGGAGGAATTGATTTTCTGGTTAAAGAAGAAAAATGTGTTGACAGTG
>Frequency_2_QualityScore_FFHHHHHIIJJJGIJJJJJJJIIIJHIIIJJJJJJJJJIIIIJIJIIIJIIIIJJJIIIIIHHGHHGFFFEECED?ACCDDCCA??CCCCCCCD_Mismatch_0_Sense_+_Library_PoolT
CTCTCCCACGGGTTTCGATCTATTTAACAATCACCAGAATTACTGATTCAGCCTTCTGTACCATAACACAAGGAGTGACAGGGGATGGTTTATG
>Frequency_2_QualityScore_EFHGHGHJIIIIJJIIGHIIIJJIIIJJJIIJJJJJGIIIIJJIIGIJHHIGIAEEHIIIIIGGEE=AEBCECDDEDDEEEEFDEDDDCDDDDD_Mismatch_0_Sense_+_Library_PoolT
TTTAACAATCACCAGAATTACTGATTCAGCCTTCTGTACCATAACACAAGGAGTGACAGGGGATGGTTTATGTGTAATATATGCAAAAGCATTC
>Frequency_2_QualityScore_ECFGHCAEGBCGIGGIGEIIDIGFIIIGIHIIIGEIGFEIIIEGGGH6AFFGEEHICGGEAEEADAECCCEDDDEEECAAAC=666==@CCCCC_Mismatch_0_Sense_+_Library_PoolT
AATCACCAGAATTACTGATTCAGCCTTCTGTACCATAACACAAGGAGTGACAGGGGATGGTTTATGTGTAATATATGCAAAAGCATTCTTTAAA
>Frequency_2_QualityScore_FFHHHGGIJJJIJJIIIHIIIIIIGHGIJGGIHIJIIIIJIIJJJIIIGIIIIEE?CFGGEGGDEGEGFDDCDCCCCCCCCDCCACBCC>AB@A_Mismatch_0_Sense_+_Library_PoolT
CTTTAAAATTCAAAATGTTCACCTACCCAAATTTTGAATTGAATTTTGGACCGAGTGTTATGGTGCAACGGCACTTGTGGTAAACAAGCCAGTC
>Frequency_2_QualityScore_EEEGCDCGIHICGGGDHIDHGEGEEGIGHIHIIIHEEFHIIIHIHHG@GGEHIEGGIHIGGIHIIIIIDCE??=CCEECEEC@ADCDCEAACAC_Mismatch_0_Sense_+_Library_PoolT
AGTGACAGGGGATGGTTTATGTGTAATATATGCAAAAGCATTCTTTAAAATTCAAAATGTTCACCTACCCAAATTTTGAATTGAATTTTGGACC
>Frequency_2_QualityScore_FEEGHAEIHIIGIHHHHHIIJIIHIIIIIIIIIJJJHIIIIIIIJIIJIGHHIIIJIGHII_Mismatch_0_Sense_+_Library_PoolT
GATGGTTTATGTGTAATATATGCAAAAGCATTCTTTAAAATTCAAAATGTTCACCTACCCA
>Frequency_2_QualityScore_CEFHCEGAGFGDBECEGDHAGGAEGGEECAEHEGIAEGGEGIEEHFEBFAFFAGGIGH=AEEGBCGGIGEBCEGE;;589@?CC<AB?AB?>;;_Mismatch_0_Sense_+_Library_PoolT
GTGTAATATATGCAAAAGCATTCTTTAAAATTCAAAATGTTCACCTACCCAAATTTTGAATTGAATTTTGGACCGAGTGTTATGGTGCAACGGC
>Frequency_2_QualityScore_FFHHHHHIIIJGHEGIIHIIJICHHIAEIGIJIIGIIIIIGIIIIIJJIJIIJJJJIHIHIIHHHHHGGECGGCEEEEEEECCACDDDDDCDED_Mismatch_0_Sense_+_Library_PoolT
ATAACACAAGGAGTGACAGGGGATGGTTTATGTGTAATATATGCAAAAGCATTCTTTAAAATTCAAAATGTTCACCTACCCAAATTTTGAATTG
>Frequency_2_QualityScore_FFGHHGCGHIIJJJJJIJJJJJJJIJJJJJJJJJJJIJJGIIJIIJJIIJIJIIIHHHHGEFFEEEEEECEEDDDEDCCCDDDDDEEDCCCCDC_Mismatch_0_Sense_+_Library_PoolT
GAACGGTGATTACTCGTTGCCTTCTCCCTCTCCCACGGGTTTCGATCTATTTAACAATCACCAGAATTACTGATTCAGCCTTCTGTACCATAAC
>Frequency_2_QualityScore_FFHHHHHIIJJHIIJJJJJJJJJIJIJJIJJJJJJJJJIIIHIIIIIIJJIJIIJHJGHIGIGHGHHHEEFFEDEEEEDDDDDDDDDDCD@BDD_Mismatch_1_Sense_+_Library_PoolT
TACACATATGGAATCAGAACCCCATTTAACCCCTTCTGTTATACCAACCATGAACGGTGATTACTCGTTGCCTTCTCCCTCTCCCACGGGTTTC
>Frequency_2_QualityScore_FFHHHHHJIJJJJGIIJJJJJIJJJJIIJJJJJJIIJJJIJJJJJIIIIJJJIJJJIJIIIIGHHGGGEEFEEDDDAACCDDDDD?BCC:AACC_Mismatch_0_Sense_+_Library_PoolT
CCTCTCCCACGGGTTTCGATCTATTTAACAATCACCAGAATTACTGATTCAGCCTTCTGTACCATAACACAAGGAGTGACAGGGGATGGTTTAT
>Frequency_2_QualityScore_EDGGHHHIJJIIJJJIJJJIJJJJEGIJJJJJJJJIJJIJGIGIIIIJIHIIIIIJIIHGIGGHHGGFFEEECEECECCEDDDDAAA=ACCCCC_Mismatch_0_Sense_+_Library_PoolT
GTTGCCTTCTCCCTCTCCCACGGGTTTCGATCTATTTAACAATCACCAGAATTACTGATTCAGCCTTCTGTACCATAACACAAGGAGTGACAGG
>Frequency_2_QualityScore_AEDGEGFGIIGIIBGFGEGAGGGFGIGGHGIEEEEGIIIIIGHHIIGIIIIIGGFEDG@GCCCCEBEAACA9CEECCCACCCC?;BABCBAAA?_Mismatch_0_Sense_+_Library_PoolT
AGACTACTCCCCTACACATATGGAATCAGAACCCCATTTAACCCCTTCTGTTAGACCAACCATGAACGGTGATTACTCGTTGCCTTCTCCCTCT
>Frequency_2_QualityScore_FFHHHHHJJJJJJIJIJJJJJJJJJJIIJIIJJJGIIIJJJJJIHIIIIJJJIJIJJJJJIGEHGED:?=BCCEDDCEEEEECDDDDDCDCCBC_Mismatch_0_Sense_+_Library_PoolT
ATTTAACCCCTTCTGTTAGACCAACCATGAACGGTGATTACTCGTTGCCTTCTCCCTCTCCCACGGGTTTCGATCTATTTAACAATCACCAGAA
>Frequency_2_QualityScore_FFHHHHHJJJIJJJJIIJGIIIIIIIIJIIIIIJIIIHGIIJIIIJJIJIIIIJGGDGGGGGGGCDDDDBDEDBCCCC@CCC=ACCC@@;?BCC_Mismatch_0_Sense_+_Library_PoolT
ACACATATGGAATCAGAACCCCATTTAACCCCTTCTGTTAGACCAACCATGAACGGTGATTACTCGTTGCCTTCTCCCTCTCCCACGGGTTTCG
>Frequency_2_QualityScore_FFHHHHHJJJJJJJIJJJJJJJJJJJJJJJJJJJJJJJIIJJJJJIJJJJJIJIIJIIIIIJIGHHGEA?CCEEDDDBCDD?CBCDDDFDEEEE_Mismatch_0_Sense_+_Library_PoolT
ACGGGTTTCGATCTATTTAACAATCACCAGAATTACTGATTCAGCCTTCTGTACCATAACACAAGGAGTGACAGGGGATGGTTTATGTGTAATA
>Frequency_2_QualityScore_FFHHHHHIICIIJJIIIJJJGIIIIJIIJIEFIIIIHIGGHIIJIJIIIJIJJIIGIIGIHEGGEGCCECCEEECD?AACEEDDDCAACDDCDD_Mismatch_0_Sense_+_Library_PoolT
CCCAGCCAGACTACTCCCCTACACATATGGAATCAGAACCCCATTTAACCCCTTCTGTTAGACCAACCATGAACGGTGATTACTCGTTGCCTTC
>Frequency_2_QualityScore_EDF@FGHIIIIIIIIFIIIIIIIIHIEDEHHGIGBC7=ACECGGGDGGFECGGEEEGCEEDEDDCCB?B?BCECC?ACBCCBEECCCC?ACCCC_Mismatch_0_Sense_+_Library_PoolT
CGGTGATTACTCGTTGCCTTCTCCCTCTCCCACGGGTTTCGATCTATTTAACAATCACCAGAATTACTGATTCAGCCTTCTGTACCATAACACA
>Frequency_2_QualityScore_FFHHHHHJIJJJIIJIIHJJIIIJIJIJJJIIJIJJJGIAEHIIIGHICGHIAGHIJIGGGIGIIIIIHGGGGGFEEEEEEEEEEEEEDDC_Mismatch_0_Sense_+_Library_PoolT
GAATTACTGATTCAGCCTTCTGTACCATAACACAAGGAGTGACAGGGGATGGTTTATGTGTAATATATGCAAAAGCATTCTTTAAAATTCA
>Frequency_2_QualityScore_FFHHHHHJJJJJJJJJIIHJJJHIJJJCGIIJIIJJIJJIIJIJJJJJIIJIIHHHGGGGGFEEEEEECBDEEEEDCDCCCCDDCDBCCC;ACC_Mismatch_0_Sense_+_Library_PoolT
CTCGTTGCCTTCTCCCTCTCCCACGGGTTTCGATCTATTTAACAATCACCAGAATTACTGATTCAGCCTTCTGTACCATAACACAAGGAGTGAC
>Frequency_2_QualityScore_FFHHHGHIIIJHHHIJJJJJJJJJJJJIIIJJIJJJJJJJIJJJIIIIIHIJIJJIJJJIIIHHHIIJIIIIIIIIHHGGGFFEDCDAACEDEC_Mismatch_0_Sense_+_Library_PoolT
GATGGTTTATGTGTAATATATGCAAAAGCATTCTTTAAAATTCAAAATGTTCACCTACCCAAATTTTGAATTGAATTTTGGACCGAGTGTTATG
>Frequency_2_QualityScore_FFHHGHHJJJIJJJIJJJJIJJJJJJIJGIJJJJIIJJIJIJJJJIGIIIIIHIHIJJIHIIIJJIIIJHIIIJIGFE?ACEEEDCCCCCDDBA_Mismatch_0_Sense_+_Library_PoolT
TGTGTAATATATGCAAAAGCATTCTTTAAAATTCAAAATGTTCACCTACCCAAATTTTGAATTGAATTTTGGACCGAGTGTTATGGTGCAACGG
>Frequency_2_QualityScore_FFGHHHGIHIIIJIIIIIJIIIIIIIIIJIHIGIGIGIGIIGIIEHIIIBFGIIIIIIIJHHHHFFFFFEDDEEEDDCCC?>?CDDC>CCCADD_Mismatch_0_Sense_+_Library_PoolT
TGGAATCAGAACCCCATTTAACCCCTTCTGTTAGACCAACCATGAACGGTGATTACTCGTTGCCTTCTCCCTCTCCCACGGGTTTCGATCTATT
>Frequency_2_QualityScore_FFGHHGHIIIIJIIIIIIIIIIJJHHIHIGIGIHEIIEGIIIIGIIHIGGGHEIIGHGGGGFEEEEECDDD?AB?BCCCCCC9;???CDDCCCA_Mismatch_0_Sense_+_Library_PoolT
TACACACCCCAGCCAGACTACTCCCCTACACATATGGAATCAGAACCCCATTTAACCCCTTCTGTTAGACCAACCATGAACGGTGATTACTCGT
>Frequency_2_QualityScore_FFHGHHGIIJIJIJJJIIIJIGFIIIJIIJJJIIIIIHIIIIIIHIIJJHIIIJIHHGGGFFFFDDEEECCCDDCDDCDDDDDDCDDDDC@ACD_Mismatch_1_Sense_+_Library_PoolT
CCTATGTACACACCCCAGCCAGACTACTCGCCTACACATATGGAATCAGAACCCCATTTAACCCCTTCTGTTAGACCAACCATGAACGGTGATT
>Frequency_1_QualityScore_FFHHHHHJJJJJJFHIJIJJJJIJJJDHIJJJJJIIIIJJJJJJJIIJIJJJJJJJJJJIJJJJIIIHHEHHHHFFFDDDDDDDDDDDDDDDED_Mismatch_1_Sense_+_Library_PoolT
ATAACACAAGGAGTGACAGGGGATGGTTTATGTGTAATATATGCAAAAGCATTCTTTAAAATTCAAAATGTTCACCGACCCAAATTTTGAATTG
>Frequency_1_QualityScore_FFHHHHHJJJJJJJJJJJJJJJJJJIIJJJJJJFHFHIJJIJJIJJJJJJJJIIIJJJJHHHHFFDBDDCDDEBDCDEEFEDDDDDDCDDBDDD_Mismatch_0_Sense_+_Library_PoolT
TTTAACCCCTTCTGTTAGACCAACCATGAACGGTGATTACTCGTTGCCTTCTCCCTCTCCCACGGGTTTCGATCTATTTAACAATCACCAGAAT
>Frequency_1_QualityScore_FFHHHHGJJJJJJJJJJJIIIGIJJIJJJJGJJJJJJJJJJJJJIJJJJJJJJJJJHHHGGGHHBEFFFDDDDDDDDDDDDDDCCDDDDDDDDD_Mismatch_1_Sense_+_Library_PoolT
CCTTTAAAATTCAAAATGTTCACCTACCCAAATTTTGAATTGAATTTTGGACCGAGTGTTATGGTGCAACGGCACTTGTGGTAAACAAGCCAGT
>Frequency_1_QualityScore_FFHHHHHJJJIJJJJJJIJJJJGHIJJJIJIGHIJJIDHGIIJJJJJHJJJJJJJJJJJJHHHHHFFFDDBBDDDDEDDDEEDEEDDDDDDCDD_Mismatch_1_Sense_+_Library_PoolT
ACCATTTAACCCCTTCTGTTAGACCAACCATGAACGGTGATTACTCGTTGCCTTCTCCCTCTCCCACGGGTTTCGATCTATTTAACAATCACCA
>Frequency_1_QualityScore_DFHDFHGEGIGIIJJJJJJJIIGEHCDDDGHIGGGIIIIGACEGHIG=FHF@EHHHFCEHF>CFFDDDD@DB?ABDDDBDEDDDD@>CCC@C9A_Mismatch_0_Sense_+_Library_PoolT
CCCATTTAACCCCTTCTGTTAGACCAACCATGAACGGTGATTACTCGTTGCCTTCTCCCTCTCCCACGGGTTTCGATCTATTTAACAATCACCA
>Frequency_1_QualityScore_FFHHHHHJJJJJJJJIJJJIJJJJJJJJJJJJJJIIJJJJJJJJJJJJIJJJJJJIIJJIGIIJJDHHHEHFFFDDDD;>A?CD@CCDEEEEEE_Mismatch_0_Sense_+_Library_PoolT
GGTTTCGATCTATTTAACAATCACCAGAATTACTGATTCAGCCTTCTGTACCATAACACAAGGAGTGACAGGGGATGGTTTATGTGTAATATAT
>Frequency_1_QualityScore_FFHHHHGIIIJGIIJIJIIJJJJIHIJJIJIIJHGGGIJJJJIIIJBGIHIJHIGIIJJIIIIJHHGIHHGHHFFFFFFFDEDEEEDDDDFDED_Mismatch_1_Sense_+_Library_PoolT
ATGATTCAGCCTTCTGTACCATAACACAAGGAGTGACAGGGGATGGTTTATGTGTAATATATGCAAAAGCATTCTTTAAAATTCAAAATGTTCA
>Frequency_1_QualityScore_BDDDFFBB::?E9@@G<DEDFFF?CB<DD<BF:@DFD>F=>F>)=FFFEFFEF>6=B?@BDB@B);=@A>>A>@@AB>>@@?;BB@BA@838?B_Mismatch_2_Sense_+_Library_PoolT
TTCCTATGTACACACCCCAGCCAGACTACTCGCCTACACATATGGAATCAGAACCCCATTTAACACCTTCTGTTAGACCAACCATGAACGGTGA
>Frequency_1_QualityScore_FFHHHHHJJJJJJJJJJJGHJGIIIJJJJJJJJJJJJIJJJJJJJIJJJJJJJJJJJIJJHHHHEHFDFCFFCEEDDBABD5<CCCDDDD>BBB_Mismatch_0_Sense_+_Library_PoolT
TTCTCCCTCTCCCACGGGTTTCGATCTATTTAACAATCACCAGAATTACTGATTCAGCCTTCTGTACCATAACACAAGGAGTGACAGGGGATGG
>Frequency_1_QualityScore_FFHHHHHIJJIJIGJIJJJJJJJIJIJJJJJJJJJJJDIJJJJFHEGIGIIJJIIJIIJIIIIIIEEEFFFFECEEEDDDDD?@CCDDCCADA@_Mismatch_1_Sense_+_Library_PoolT
CTTTATCGCCCCACTTCTTCTTGCCATCTCCTAATATATTTCAGGATTTTCCTATGTACACACCCCAGCCAGACTACTCGCCTACACATATGGA
>Frequency_1_QualityScore_DD?FCBF;EFHI7EAHD<EG@B4DG>F;:BGID<FGIGGEFHA9@8D>BCFFG@FA8=A7=CH;:A;;6;;@A=CCCCC>?=C@5@<:@_Mismatch_0_Sense_+_Library_PoolT
CTTTATCGCCCCACTTCTTCTTGCCATCTCCTAATATATTTCAGGATTTTCCTATGTACACACCCCAGCCAGACTACTCCCCTACACAT
>Frequency_1_QualityScore_FFHHHHHJJJJJJJJJJJJIIJJEHFGHGJJJJDHIJJIJJJIIIIJGHHCHHHHFFFFDEECEEEDDDDBDDDDDDDDDDDEDDDDDDDCDEE_Mismatch_1_Sense_+_Library_PoolT
ATTTTGAATTGAATTTTGGACCGAGTGTTATGGTGCAACGGCACTTGTGGTAAACAAGCCAGTCTTTGGTTACCACAAGTGCTGGGGTCCATTC
>Frequency_1_QualityScore_FFHFHHHJJJJJJJJJJJJJJJIIJJJJIJJJJJJJJJJJJJJJJJJIJJIJJJIIIJIJJJIIEHEHF@DEFDDDDDDCDDDDDBDCDEEEDE_Mismatch_0_Sense_+_Library_PoolT
GGGTTTCGATCTATTTAACAATCACCAGAATTACTGATTCAGCCTTCTGTACCATAACACAAGGAGTGACAGGGGATGGTTTATGTGTAATATA
>Frequency_1_QualityScore_??<+2<F9EEGEE9CE?HH<BHFDA3;+<9?44?F*:D>C**:BGFB?BDFB?*?BCFDFB@4.==@F_Mismatch_2_Sense_+_Library_PoolT
TGGATTATGTGTAATATATGCAAAAGCATTCTTTACAATTCAAAATGTTCACCTACCCAAATTTTGAA
>Frequency_1_QualityScore_DDHHGHHJJJEHIEHIJJJGIIIGIIJJJJJJIIJIGIJGIGGBHJJIJJGIJIIGIIEIGEHHHCEBDDFAB;ACDCDD@B;?@BCCBCCDDD_Mismatch_0_Sense_+_Library_PoolT
CTCCCACGGGTTTCGATCTATTTAACAATCACCAGAATTACTGATTCAGCCTTCTGTACCATAACACAAGGAGTGACAGGGGATGGTTTATGTG
>Frequency_1_QualityScore_FDDFHFHIIIIEGHHGHIHEHIHIGDEGGHDIGHI?DBFEFHHI?AFH=FHIGIIIGGGGGIEEFB;AA@>BFFFEDEEE@CDDDDD_Mismatch_0_Sense_+_Library_PoolT
TACTGATTCAGCCTTCTGTACCATAACACAAGGAGTGACAGGGGATGGTTTATGTGTAATATATGCAAAAGCATTCTTTAAAATTCA
>Frequency_1_QualityScore_FFHFFHHGIJJJIIJIJJCGIIIEHGGGGHGHGIJDCFIIJGGIGICD<FFGGBDEHHDHEHEC@HHEF<ABDDCCCC@CDCDDCDDDDDD>@@_Mismatch_0_Sense_+_Library_PoolT
TTTAAAATTCAAAATGTTCACCTACCCAAATTTTGAATTGAATTTTGGACCGAGTGTTATGGTGCAACGGCACTTGTGGTAAACAAGCCAGTCT
>Frequency_1_QualityScore_FFHHHHHJHHIJJJJJJJJJJJJJJJJJJJJJJJJJIJJJJGHJJJHJJJGIJJJHHHHHHFFFFDEEEECDDDDDDFDDDDDDDDDEEDDDDD_Mismatch_0_Sense_+_Library_PoolT
ATGAACGGTGATTACTCGTTGCCTTCTCCCTCTCCCACGGGTTTCGATCTATTTAACAATCACCAGAATTACTGATTCAGCCTTCTGTACCATA
>Frequency_1_QualityScore_FFGHHGHJJJJJJJJJJJJJJIJJJJJHHIJJJJJJJJJGIHIIJJJJJFHIJJJJJHFFFEEEEDDDDDDDDDDDDDDDDEDDDDDDDDDDBD_Mismatch_0_Sense_+_Library_PoolT
ATGTTCACCTACCCAAATTTTGAATTGAATTTTGGACCGAGTGTTATGGTGCAACGGCACTTGTGGTAAACAAGCCAGTCTTTGGTTACCACAA
>Frequency_1_QualityScore_FFHHHHHJJJJJJJIJJJJJJJJJJJIJJIJJIIJHIGHIJGIIHHIIJJJIJJHIJHHHHGHEFFFFEEEEEDDDD@BDDDDEDDCEEECDCD_Mismatch_0_Sense_+_Library_PoolT
TCAGAACCCCATTTAACCCCTTCTGTTAGACCAACCATGAACGGTGATTACTCGTTGCCTTCTCCCTCTCCCACGGGTTTCGATCTATTTAACA
>Frequency_1_QualityScore_FFHHHHHJIIGGIJJGGFHGIGGGGHIHIJJJJJJJJIJJJJJIHHHIHIHIFHHHHFFFFFFEEEDCEDDDCCB<CCCDD@CACDFDDDDDDC_Mismatch_0_Sense_+_Library_PoolT
AGACCAACCATGAACGGTGATTACTCGTTGCCTTCTCCCTCTCCCACGGGTTTCGATCTATTTAACAATCACCAGAATTACTGATTCAGCCTTC
>Frequency_1_QualityScore_FFHHGHHJJJJJJJJJJGJJIIJJIHIIIJIJGIJIJJJJIJDFIIIJJJJIJIJFGIIHIGGHHHHFHEEHEF_Mismatch_0_Sense_+_Library_PoolT
CCAGAATTACTGATTCAGCCTTCTGTACCATAACACAAGGAGTGACAGGGGATGGTTTATGTGTAATATATGCA
>Frequency_1_QualityScore_FFHHGGHIIJDIIJJJJIIGHGIGHJEIIIIJ<GIHGIIIJIJIGHGIJIJGGI@ECFHHIJJGIIFFHHBBDFFEEFEDEEFDFEDDC>ACBD_Mismatch_0_Sense_+_Library_PoolT
CTATTTAACAATCACCAGAATTACTGATTCAGCCTTCTGTACCATAACACAAGGAGTGACAGGGGATGGTTTATGTGTAATATATGCAAAAGCA
>Frequency_1_QualityScore_FFHHHHHJJIJJFHIIJIJJJJJJJJJJJJJJJJJJJJJIJIJJJBHHHHFHFFFFFEDDECEEDDDDD?BDDDDDDDDDDFDDDDDDDDDEED_Mismatch_0_Sense_+_Library_PoolT
AACCATGAACGGTGATTACTCGTTGCCTTCTCCCTCTCCCACGGGTTTCGATCTATTTAACAATCACCAGAATTACTGATTCAGCCTTCTGTAC
>Frequency_1_QualityScore_FF=DHHHIIIJJJJJJJJJJJJJJJJJJJJJJIJJJJJJJJJJJJJIJJJJGIIJJJIIJJJIJJJJIJIIJJJJHHFHECDBBDFDEDCDDDD_Mismatch_1_Sense_+_Library_PoolT
TTGATGTGTAATATATGCAAAAGCATTCTTTAAAATTCAAAATGTTCACCTACCCAAATTTTGAATTGAATTTTGGACCGAGTGTTATGGTGCA
>Frequency_1_QualityScore_DDHHGHFHIEHIGIIGGCGIIJIJJJJIJJJIJIJJJIJJJHIJJIJIJJJJJIJJIJHHHHHFFFDEECCABDDEDDDDEDDDDDDDD@B@BA_Mismatch_0_Sense_+_Library_PoolT
AGGGGATGGTTTATGTGTAATATATGCAAAAGCATTCTTTAAAATTCAAAATGTTCACCTACCCAAATTTTGAATTGAATTTTGGACCGAGTGT
>Frequency_1_QualityScore_??DDD:C@FF<F?<AG;<F=FFB:4:9E:)?B9?0:B<B><FCFF73BB<8;/;@E4@7=C=?6;?<7;@;A>;A@@(;;;@98?B088A0<>?_Mismatch_0_Sense_+_Library_PoolT
CATATGGAATCAGAACCCCATTTAACCCCTTCTGTTAGACCAACCATGAACGGTGATTACTCGTTGCCTTCTCCCTCTCCCACGGGTTTCGATC
>Frequency_1_QualityScore_FDHHHHHJJJJJIJJJJJJJJJJJJJJJJJJJJJJJJJJHHHIJJJJHIIJJJIJJHHFFFFFDEEEEDDDDDDDDDDDEDDDDBDDDDDDD@C_Mismatch_1_Sense_+_Library_PoolT
GTTCACCTACCCAAATTTTGAATTGAATTTTGTACCGAGTGTTATGGTGCAACGGCACTTGTGGTAAACAAGCCAGTCTTTGGTTACCACAAGT
>Frequency_1_QualityScore_DDDADDFDGEGGGB@FHGAHGGEHGIHHIEHIIHHDDF=FGHIGGFHIEH<FCDGEGEHG?CEHEFHFFEDFC@=B?,;ACCA<BBB;<<4:?_Mismatch_0_Sense_+_Library_PoolT
CCCTCTCCCACGGGTTTCGATCTATTTAACAATCACCAGAATTACTGATTCAGCCTTCTGTACCATAACACAAGGAGTGACAGGGGATGGTTT
>Frequency_1_QualityScore_FFHHHHHJJJJJJJJJJJJJJIJJJJJJIIJIJIJIIIJJJIJHHIJJJIIJJHHGCDFFDCEEEEDDDDDDCDDEDDDDBDDDCDDDDDDDED_Mismatch_0_Sense_+_Library_PoolT
ACCTACCCAAATTTTGAATTGAATTTTGGACCGAGTGTTATGGTGCAACGGCACTTGTGGTAAACAAGCCAGTCTTTGGTTACCACAAGTGCTG
>Frequency_1_QualityScore_FFHGHGGJIJJIIIJJIJIJIJJIIJIGJGIJIFFHIIIIJ_Mismatch_0_Sense_+_Library_PoolT
TATATGCAAAAGCATTCTTTAAAATTCAAAATGTTCACCTA
>Frequency_1_QualityScore_FFHHHHHJJJJJJGIGHIIIIJJJFHIJFHIIJJIIIJJJJJJJJJJJJJJIJJJJJJJIJJJIIJHHGHHGFEFFFFFE_Mismatch_0_Sense_+_Library_PoolT
CCATAACACAAGGAGTGACAGGGGATGGTTTATGTGTAATATATGCAAAAGCATTCTTTAAAATTCAAAATGTTCACCTA
>Frequency_1_QualityScore_A=CF:FDBF<FEFCIHCBE>;BBHACFFFFGII?FD<DBF>8/8BF9@@7AB;?5=@>@BBDAACCCB>888,:@A>AB:>>3(+94:>A>(>A_Mismatch_0_Sense_+_Library_PoolT
CAGCATTCCACTGTGCAATCCTTGTTATCCCCGACGACTCAGTCTAGCTCGGTGTCTCCTTTATCGCCCCACTTCTTCTTGCCATCTCCTAATA
>Frequency_1_QualityScore_FFHHHHDHIIJJIIHHIIIIJJJJJJIJJJJJJJJJJJJJJJJJI_Mismatch_0_Sense_+_Library_PoolT
GGATGGTTTATGTGTAATATATGCAAAAGCATTCTTTAAAATTCA
>Frequency_1_QualityScore_FFHHHHHJJJJJJIJJJJJJJJJIJIJHJJIIIJJJJJJJJJJJJJJJJHFFDDDDDDDDDDDDDDDDBCCDDDCDDDDDDDDDDDDDDDDDDD_Mismatch_0_Sense_+_Library_PoolT
GGCACAATAGATCTCAGCATTCCACTGTGCAATCCTTGTTATCCCCGACGACTCAGTCTAGCTCGGTGTCTCCTTTATCGCCCCACTTCTTCTT
>Frequency_1_QualityScore_FFHHHHHJJJJJJJJJJJJJJJJJJJJIJEGIJJJJJJJJJJFIIJJJHIIJJJJJJJJJJJJJJHHHHEHFFFFFDFEEEEEEDDDDEDDDDD_Mismatch_0_Sense_+_Library_PoolT
TTCAGCCTTCTGTACCATAACACAAGGAGTGACAGGGGATGGTTTATGTGTAATATATGCAAAAGCATTCTTTAAAATTCAAAATGTTCACCTA
>Frequency_1_QualityScore_FFHHHHHJJJJJJJJIJJJJJJJJJJJJJJJJJJJJJJIJJJIJIJJJIIJIJJJIHHHHHGFFFFEEEEEEDDDDDBDDDDDDDDDDDDDDEE_Mismatch_0_Sense_+_Library_PoolT
CTATGTACACACCCCAGCCAGACTACTCCCCTACACATATGGAATCAGAACCCCATTTAACCCCTTCTGTTAGACCAACCATGAACGGTGATTA
>Frequency_1_QualityScore_FFHHHGHJJJJJJJJIGIFGHGIJJJJJJJJJJJJJJIIJJIJJJJIIJIIJIJJJJCFFHHFFFFFEE@CCCDDDBDDDDDDDDDD?BDDEED_Mismatch_0_Sense_+_Library_PoolT
TATGTACACACCCCAGCCAGACTACTCCCCTACACATATGGAATCAGAACCCCATTTAACCCCTTCTGTTAGACCAACCATGAACGGTGATTAC
>Frequency_1_QualityScore_FFFHDDHEFDHHIIHGEHIIIIIIIIIIIIIIGIIII@FDHEHIIEHIGFHFHGFDDFFFCCAECEDC;>C:>CCDACD:>A@>@CCCDDCDDD_Mismatch_0_Sense_+_Library_PoolT
ACGGTGATTACTCGTTGCCTTCTCCCTCTCCCACGGGTTTCGATCTATTTAACAATCACCAGAATTACTGATTCAGCCTTCTGTACCATAACAC
>Frequency_1_QualityScore_@DF<<:222<EBH?H?9<FHD?;FF<C?@FGIF40:?B009?DGFI>*89B8==88_Mismatch_0_Sense_+_Library_PoolT
TTTATGTGTAATATATGCAAAAGCATTCTTTAAAATTCAAAATGTTCACCTACCCA
>Frequency_1_QualityScore_FFHHHGHIJJJJJJEHIJJJJJJJJJJJJJJJIJJJJJJIJJIIJIJIIJJJIIJJJJJJJGGHHHGHFFFFFDDCDCBDCCDDDDDDDDCDDD_Mismatch_0_Sense_+_Library_PoolT
CCCTCTCCCACGGGTTTCGATCTATTTAACAATCACCAGAATTACTGATTCAGCCTTCTGTACCATAACACAAGGAGTGACAGGGGATGGTTTA
>Frequency_1_QualityScore_FFHHHGHJJIJJJJJJJJJJJJJJJJJJGHIJJJJJJJJJJJJJJJIJIIJJJJJJJJHHFDFDEDDEDBCFEEDEDDDDDDDDDDDDDDDDDD_Mismatch_0_Sense_+_Library_PoolT
CCCCTTCTGTTAGACCAACCATGAACGGTGATTACTCGTTGCCTTCTCCCTCTCCCACGGGTTTCGATCTATTTAACAATCACCAGAATTACTG
>Frequency_1_QualityScore_FFHDHHHJJJJJJIJIJIEGIIIJIJGHIJJIJJIIJIIJGIJIJJJJIJJJIGIGIIIJGGJIJHHHHEFEFFDDEEEDEDDDDDBDDDEEDD_Mismatch_0_Sense_+_Library_PoolT
CTTGCCATCTCCTAATATATTTCAGGATTTTCCTATGTACACACCCCAGCCAGACTACTCCCCTACACATATGGAATCAGAACCCCATTTAACC
>Frequency_1_QualityScore_FFHHHHHJJJJJJJJJJJIJJJJJJFGIJIIJIHHHIIIIIEHIGEHIJIHGIGHIIJIIHIIJJJJJJHHEHFFFFFEDEEDEECCCDCBD@D_Mismatch_1_Sense_+_Library_PoolT
ACTTCTTCTTGCCATCTCCTAATATATTTCAGGATTTTCCTATGTATACACCCCAGCCAGACTACTCCCCTACACATATGGAATCAGAACCCCA
>Frequency_1_QualityScore_FFHHGHHHIJIJIGIIFHIJJIJJJIJJIIJJIJJJJJI_Mismatch_0_Sense_+_Library_PoolT
GGGATGGTTTATGTGTAATATATGCAAAAGCATTCTTTA
>Frequency_1_QualityScore_FFHHHHHJJJJGHIJJJIJIJJ?GGGHIJJJJJJJJIJJJJJJIJJJJGGIIJGIJJJJHHHHHFFFFFDFEDEEEEDDDDDDDD<ACCCDDDD_Mismatch_0_Sense_+_Library_PoolT
TGCCTTCTCCCTCTCCCACGGGTTTCGATCTATTTAACAATCACCAGAATTACTGATTCAGCCTTCTGTACCATAACACAAGGAGTGACAGGGG
>Frequency_1_QualityScore_FFHHGHHJJJJJJJJJJJJJJJJJIJJJJJJJJJJJJJJJJJJJIIJJJIIIJIJJJJJIJ@FHGIJJJHHFFF@CEEEEDDDEEEEFEDDDED_Mismatch_0_Sense_+_Library_PoolT
TCGATCTATTTAACAATCACCAGAATTACTGATTCAGCCTTCTGTACCATAACACAAGGAGTGACAGGGGATGGTTTATGTGTAATATATGCAA
>Frequency_1_QualityScore_FDHHHHHJJIJJJJJJJJJIJIJIIJJJJIJIIJ@FIIJJJJJIJIIIHHHHHHFFFFDCEEEEDDDDDCFDACCCCDDDDDEDDCDDDDDDDD_Mismatch_1_Sense_+_Library_PoolT
GTGATTACTCGTTGCCTTCTCCCTCTCCCACGGGTTTCGATCTATTTAACAATCACCAGAATTACTGATTCAGCCTTTTGTACCATAACACAAG
>Frequency_1_QualityScore_FFHHFHHJJJJJJJJJJJJJJIJJIIJJJJJJJJGIJIIIGIIJIJGGHIJJHIJIJJGCHHHFFBDFFACCBBDEDDCDDBDDDDDDDDDDCC_Mismatch_0_Sense_+_Library_PoolT
CCAGACTACTCCCCTACACATATGGAATCAGAACCCCATTTAACCCCTTCTGTTAGACCAACCATGAACGGTGATTACTCGTTGCCTTCTCCCT
>Frequency_1_QualityScore_FFHHHHHJJJIIJJJJJGIGIIJJJJJJJJJJJJJJJJJJJJJJJJJJIJIJJJJJJJIHGGGHHHHFFDFFFEEEEEEEEDEDDDDDBDDBDD_Mismatch_0_Sense_+_Library_PoolT
GACTCAGTCTAGCTCGGTGTCTCCTTTATCGCCCCACTTCTTCTTGCCATCTCCTAATATATTTCAGGATTTTCCTATGTACACACCCCAGCCA
>Frequency_1_QualityScore_FFHHGHHGHIJIIIIIJJJIIJJIIGG?EHEHIGIIIFIE8BFHIIJJEGGIGIEIJIIGGIIIFEFFHHCEF@DDFEDEECED@@;;@ACCC?_Mismatch_0_Sense_+_Library_PoolT
CAGCCTTCTGTACCATAACACAAGGAGTGACAGGGGATGGTTTATGTGTAATATATGCAAAAGCATTCTTTAAAATTCAAAATGTTCACCTACC
>Frequency_1_QualityScore_FFHHFHHJJJJJJJJJJJJJJJJIIJJJJJJJJJJJJJJJJJJJJIJJJJIJJJJJJJJJHHFHFFFDFCCEEDDDDDDD>CDDDDFEEEEEEE_Mismatch_0_Sense_+_Library_PoolT
CGGGTTTCGATCTATTTAACAATCACCAGAATTACTGATTCAGCCTTCTGTACCATAACACAAGGAGTGACAGGGGATGGTTTATGTGTAATAT
>Frequency_1_QualityScore_FFHHHHHJJJJJJJJJJJJJJGIIJGIJJJJJJIJIJJJJJIJJJJIIJIJIJJJJJJIGGIHIJIIIFHCEFFFFFCEEDCECDDCCDDDDDD_Mismatch_0_Sense_+_Library_PoolT
ACTTCTTCTTGCCATCTCCTAATATATTTCAGGATTTTCCTATGTACACACCCCAGCCAGACTACTCCCCTACACATATGGAATCAGAACCCCA
>Frequency_1_QualityScore_FEHHHHHJJJJJJIIJJJJJJJJJJJJHHIFIJJJJJJJJIJIIDIIIJIJJJJJJIIJJJJJJCHIIJFHHFDFDCEEEDDDDFEEEDDDEEF_Mismatch_0_Sense_+_Library_PoolT
GTTTCGATCTATTTAACAATCACCAGAATTACTGATTCAGCCTTCTGTACCATAACACAAGGAGTGACAGGGGATGGTTTATGTGTAATATATG
>Frequency_1_QualityScore_D2=A<22<:)22A<<F3C:1*1?*11:?)009D*?D_Mismatch_0_Sense_+_Library_PoolT
GTACACACCCCAGCCAGACTACTCCCCTACACATAT
>Frequency_1_QualityScore_FFHGDD<CFHIHIIGHIIGGHIEIGFHFHHIIIIGEHHIIIIIGHIIIHIEHGEHIIGIIIGIHIIIIGEEHHHC_Mismatch_0_Sense_+_Library_PoolT
AAGGAGTGACAGGGGATGGTTTATGTGTAATATATGCAAAAGCATTCTTTAAAATTCAAAATGTTCACCTACCCA
>Frequency_1_QualityScore_FFHHHHHJJJIJJJIIJJJB2AGGIJEIJGIJJIEIGIIIGHGHHJGGGGJJIIFGGGAHIGIIHEHG>?DDDFFEEEEEEEDD>ACACCB8@B_Mismatch_0_Sense_+_Library_PoolT
GCTTCTCCTAGCCCTCCAGGTGGAGGAATTGATTTTCTGGTTAAAGAAGAAAAATGTGTTGACAGTGGTTCAAATCCTTCAGAGTTTTCCGGGC
>Frequency_1_QualityScore_FFHHHHGJJJJJJJIJJJJJIJJIIJJJJJIJIIGIJIJJJJIIDFDHGHJJJHIIJGHIHHHHHEHFFFFFFFFEECCEDDDDDEEDCCDDDD_Mismatch_0_Sense_+_Library_PoolT
CACCAGAATTACTGATTCAGCCTTCTGTACCATAACACAAGGAGTGACAGGGGATGGTTTATGTGTAATATATGCAAAAGCATTCTTTAAAATT
>Frequency_1_QualityScore_DFHHHDHJJJJJHFGGIIIJGGGIIEIIJJGJGIIHIJJJJJJJJJEHHEFFCDEDDEEEEEDDDDDDDCBDDDDDDDDCDDDDC@CCDDDDD>_Mismatch_1_Sense_+_Library_PoolT
CAACCATGAACGGTGATTACTCGTTGCCTTCTCCCTCTCCCACGGGTTTCGATCTATTTAACAATCACCAGAATTACTGATTCAGCCTTTTGTA
>Frequency_1_QualityScore_FFHHHHHJJJJJJJJJJJJJJJIIJJJJJJJJJIIGIJJJJJJJJJJJJJJJJJJJJJJGJHHHFHFFFFFFFEECCEDDDDDDDDDEDCBDDD_Mismatch_0_Sense_+_Library_PoolT
CCATCTCCTAATATATTTCAGGATTTTCCTATGTACACACCCCAGCCAGACTACTCCCCTACACATATGGAATCAGAACCCCATTTAACCCCTT
>Frequency_1_QualityScore_FFHHHHHJJJJJJJHIIJJGIJJJGIJIIJJJJIIIHIJIJJJJIJJJIJJJJJJJGIIJHHHHHHFFFFEFCCEEDDDDBDCBCCCCDDDDDD_Mismatch_0_Sense_+_Library_PoolT
CTTCTCCCTCTCCCACGGGTTTCGATCTATTTAACAATCACCAGAATTACTGATTCAGCCTTCTGTACCATAACACAAGGAGTGACAGGGGATG
>Frequency_1_QualityScore_FFHHHHHJJJIFIIJIJJJJJJJIFHFHIHIJJJIJJIJJJIJHHHHHFFFFFFEEEEEEDDACDDEDDCFEDDDCDCDDEDDDDDEEEEDDDD_Mismatch_1_Sense_+_Library_PoolT
CCCCGACGATTCAGTCTAGCTCGGTGTCTCCTTTATCGCCCCACTTCTTCTTGCCATCTCCTAATATATTTCAGGATTTTCCTATGTACACACC
>Frequency_1_QualityScore_FFHHHHHHJJJJJJJJJJJJIJJIIJJJJJJJGJJJJJJJJJJJJJJJJJJJJIJHGHHEEEFFFFEDEBCBCDDDDDD=BDD@CBCDCCDCCD_Mismatch_1_Sense_+_Library_PoolT
CCACGGGTTTCGATCTATTTAACAATCACCAGAATTACTGATTCAGCCTTCTGTACCATAACAAAAGGAGTGACAGGGGATGGTTTATGTGTAA
>Frequency_1_QualityScore_FFHHHGHJJIJJCGHHHIJJJJIHICFHJIJIIGIJJJJJJJJJJJJJIIJJIJIJJJJJJJJJIJHHGHHHGFFFF_Mismatch_0_Sense_+_Library_PoolT
TAACACAAGGAGTGACAGGGGATGGTTTATGTGTAATATATGCAAAAGCATTCTTTAAAATTCAAAATGTTCACCTA
>Frequency_1_QualityScore_FFHHHHHJJJJIJJJJJJEGGIJJJJJJIJJJIIJJJJJJJJJJJJIJJIJBHHHHFFFFCCDEEEEEDCCDDDDDCDDDDDDDDDDEDDDDDD_Mismatch_0_Sense_+_Library_PoolT
TAGACCAACCATGAACGGTGATTACTCGTTGCCTTCTCCCTCTCCCACGGGTTTCGATCTATTTAACAATCACCAGAATTACTGATTCAGCCTT
>Frequency_1_QualityScore_FFHHHHHJJJJJJJJJJJJJJIJFFHIIIJJJDGHIBGIHJJIJIIJJJJJJJJJJJJJJJJJJJJHHHHHHHFFFFFFEEEEEEEDDDDDCBD_Mismatch_0_Sense_+_Library_PoolT
CTTCTGTACCATAACACAAGGAGTGACAGGGGATGGTTTATGTGTAATATATGCAAAAGCATTCTTTAAAATTCAAAATGTTCACCTACCCAAA
>Frequency_1_QualityScore_FFGHHHHJJJJJJJJJJJJIIJIJIJJJJJJJFIJJJJJJJIJJJIJJJJJJJJJJJJJIIJJJJJJHHHHFFFFFEEEEEEDDDDCDDDDDDD_Mismatch_0_Sense_+_Library_PoolT
CTTCTTCTTGCCATCTCCTAATATATTTCAGGATTTTCCTATGTACACACCCCAGCCAGACTACTCCCCTACACATATGGAATCAGAACCCCAT
>Frequency_1_QualityScore_FFHHHHHJJJJJJJJJJJJJIJFHGHIJJJJGIIJGHIHJJJIIJJIHJJJJJJJJJJJJJJJJJJGJDEEHHHFFFFFFEEEEEEEDDDDDBD_Mismatch_2_Sense_+_Library_PoolT
TTCTGTACCATAACAAAAGGAGTGACAGGGGATGGTTTATGTGTAATATATGCAAAAGCATTCCTTAAAATTCAAAATGTTCACCTACCCAAAT
>Frequency_1_QualityScore_FFHHHHHJJJJJJJJJJJJJJJJJJJJIIJJJJHJIJJJJJJJJJJHHIIJJJIJJIJJHHHHHHFFFFFEEEDEBDDD@DDDDDEDBCEEEED_Mismatch_0_Sense_+_Library_PoolT
AATCAGAACCCCATTTAACCCCTTCTGTTAGACCAACCATGAACGGTGATTACTCGTTGCCTTCTCCCTCTCCCACGGGTTTCGATCTATTTAA
>Frequency_1_QualityScore_FFHHHHHIJJJJJIIJJJIJJJJJJIGHHIIJJJJGHIJJJJJJJIJJJJJHHHHHFFFFFDEDEDDEDADBBDDDDDDBDCDDEDDDDDDDDE_Mismatch_1_Sense_+_Library_PoolT
AAATTTTGAATTGAATTTTGGACCGAGTGTTATGGTGCAACGGCACTTGTGGTAAACAAGCCAGTCTTTGGTTACCACAAGTGCTGGGGTCCAT
>Frequency_1_QualityScore_FFHHHHHJJJJIJIJJJIIJJHJJJJJIJJIJJJJIJIGJJJJJJJJJIIIJJJHGJJJHHHGHHFFBCCEEEECDDBDDDDDDDDDDDDDDDD_Mismatch_0_Sense_+_Library_PoolT
ACTACTCCCCTACACATATGGAATCAGAACCCCATTTAACCCCTTCTGTTAGACCAACCATGAACGGTGATTACTCGTTGCCTTCTCCCTCTCC
>Frequency_1_QualityScore_FFGFHHHJJJJJJJJJJJJJJJJJIJJJJJJIJGHIIIJJJJIJIJBFIIJJHJGIIIJJJJIJHIJHHHGHHFFFFFCEEEDEEEDDDDDDEE_Mismatch_1_Sense_+_Library_PoolT
CTAATTCAGCCTTCTGTACCATAACACAAGGAGTGACAGGGGATGGTTTATGTGTAATATATGCAAAAGCATTCTTTAAAATTCAAAATGTTCA
>Frequency_1_QualityScore_FFHHHHHJIIJJJJJIJJJJJEIIIJIIIJJIIJIJJIIJEHJJIGGI?FHHJIJIIGHGGCGHHHHGHFFDFFFFEEEECEEDDDDDDEEDDD_Mismatch_0_Sense_+_Library_PoolT
CAATCACCAGAATTACTGATTCAGCCTTCTGTACCATAACACAAGGAGTGACAGGGGATGGTTTATGTGTAATATATGCAAAAGCATTCTTTAA
>Frequency_1_QualityScore_FFGHHHFJJJJJIGFFHIGJJJJCGGHIIJJJJJJJFHIIIJFHFGIGGHIJJIIIJHHHHHFFFFFFFCCEEEEEDDCC@DC>ACDDDDDDDD_Mismatch_1_Sense_+_Library_PoolT
CTTCTGTACCATAACACAAGGAGTGACAGGGGATGGTTTATGTGTAATATATGCAAAAGCATTCTTTAAAATTCAAAATGTTCACCGACCCAAA
>Frequency_1_QualityScore_FFHHHHHJJJJJJJJJIJJJJJEIIJJJJJJJJJJJJIJJEIIHIJIIJIJIGIHFHFFFFFFDDDDDDCEDDCDDCDDDDDDDCDDDDB8@@D_Mismatch_0_Sense_+_Library_PoolT
CCTATGTACACACCCCAGCCAGACTACTCCCCTACACATATGGAATCAGAACCCCATTTAACCCCTTCTGTTAGACCAACCATGAACGGTGATT
>Frequency_1_QualityScore_FFHHHHHJJIJJJJJGHIJJIJIJJJJJIIJJJJJJJIJJIJJJIJIJEHIJJJGJJJJJJHHHHGHHFFFFFDE@EDCBDDDDDDDDDDDCDD_Mismatch_0_Sense_+_Library_PoolT
TCCCTCTCCCACGGGTTTCGATCTATTTAACAATCACCAGAATTACTGATTCAGCCTTCTGTACCATAACACAAGGAGTGACAGGGGATGGTTT
>Frequency_1_QualityScore_FFHHHGHJJJJJJJJIJJJJJJJJIJJJJJIJJJJJJGIJJJJJJJJJJJJJJFHFHIJJIIGHHHHHFFFFFEEDEEEDCDCCDDDDDDDDCD_Mismatch_1_Sense_+_Library_PoolT
CTTTAAAATTCAAAATGTTCACCTACCCAAATTTTGAATTGAATTTTGGACCGAGTGTTATGGTGCAATGGCACTTGTGGTAAACAAGCCAGTC
>Frequency_1_QualityScore_FFHHHHHIJJJIJJJGGIJFHIFIGFFIIJJJJJJEIIIFIIIJJJJJJJIJIJJJIJJIJJJIIJJJHHHHHDFFFEEEEEDDDEDDDDEDDD_Mismatch_0_Sense_+_Library_PoolT
AAGGAGTGACAGGGGATGGTTTATGTGTAATATATGCAAAAGCATTCTTTAAAATTCAAAATGTTCACCTACCCAAATTTTGAATTGAATTTTG
>Frequency_1_QualityScore_FFHHHHHIJJJJIJJJJJJJJJJJIJJJJJJJJIJJJJJJJJJJJJJJJJJJJJJIIJJIGGIJIIGIGHIJJJHHHFDDBBCFCDDCDDDDDD_Mismatch_0_Sense_+_Library_PoolT
TATGTGTAATATATGCAAAAGCATTCTTTAAAATTCAAAATGTTCACCTACCCAAATTTTGAATTGAATTTTGGACCGAGTGTTATGGTGCAAC
>Frequency_1_QualityScore_DD?=2AD@B4+AE9AFFBEEE@9E<B<:8?B3:):CD<*6*0*9B9BDDBBD)/8)/8BB;A@C@@77)6.=C7?A>C);3;?@7?6;>ABDD;_Mismatch_2_Sense_+_Library_PoolT
CTGATTCAGCCTTCTGTACCATAACACAAGGAGTGACAGGTGATGGTTTATGTGTAATATATGCAAAAGCATTCTTTATAATTCAAAATGTTCA
>Frequency_1_QualityScore_FFHHHHHJIIJJJJJJJJIJJJJJJHGIJJJJJJJJJJJJIJJJJIJJJJJJJJJJJIJJEH@GHIDHHHHBFFCACEEDDEFDFEEEFEEEDE_Mismatch_0_Sense_+_Library_PoolT
TTCGATCTATTTAACAATCACCAGAATTACTGATTCAGCCTTCTGTACCATAACACAAGGAGTGACAGGGGATGGTTTATGTGTAATATATGCA
>Frequency_1_QualityScore_FDHFFHHIJHFEHGGIJJJIFGEHIJJDIFGHIDHGJGJII?FHHGIJJI<HGEGGGHIG@GGCHDHHHHF_Mismatch_1_Sense_+_Library_PoolT
CTGTACCATAACACAAGGAGTGACAGGGGATGGTTTATGTGTAATATATGCAAAAGCATTCTTTAAAATTA
>Frequency_1_QualityScore_EFFFHHHIIIJIJIEG<CFHEHIJIFGHGDGFHGIDGBFIIIHIJIJIGGGIIGGGJJJJJHHEHFFEEEDFFFFCEEEAEC;ACB@CDDDCDD_Mismatch_0_Sense_+_Library_PoolT
ACCATAACACAAGGAGTGACAGGGGATGGTTTATGTGTAATATATGCAAAAGCATTCTTTAAAATTCAAAATGTTCACCTACCCAAATTTTGAA
>Frequency_1_QualityScore_FFHHHHHJIJIGHJJJJJJJJJIJJJJJJJIJIIJIIJIJJJJIJIEFICH@CHGJIDHIHGHHFFDDECDDDD?A@@CDBCDDDD@ACDDDDA_Mismatch_0_Sense_+_Library_PoolT
AATTCAAAATGTTCACCTACCCAAATTTTGAATTGAATTTTGGACCGAGTGTTATGGTGCAACGGCACTTGTGGTAAACAAGCCAGTCTTTGGT
>Frequency_1_QualityScore_FFHHFHHIJJIIIIJIIGIIJJIAGHIJJJJJIIGIJJJIJIJJJJJIDHIJJJJIEIJHFGHHHFFFFFFEEEEEEED@=?CBDD<ACCDDD@_Mismatch_1_Sense_+_Library_PoolT
TTGCCTTCTCCCTCTCCCACGGGTTTCGATCTATTTAACAATCACCAGAATTACTGATTCAGCCTTCTGTACCATAACAAAAGGAGTGACAGGG
>Frequency_1_QualityScore_DDAAFDFFEIE@F>:A@C4C??:?A33:3?C???;**190:B9B???GBD:7\-6C=7.=@77?3779493;?BBAB?BB35(>25<<98@3@A_Mismatch_0_Sense_+_Library_PoolT
TTAAAATTCAAAATGTTCACCTACCCAAATTTTGAATTGAATTTTGGACCGAGTGTTATGGTGCAACGGCACTTGTGGTAAACAAGCCAGTCTT
>Frequency_1_QualityScore_F<CFHHHJJIIHGIHGIFIIIIGGIIGJJJJJJIJJJIJJJIIIIIGI<CGIJJIJGIDEEDCHGFBECA_Mismatch_1_Sense_+_Library_PoolT
GTGACAGGGGATGGTTTATGTGTAATATATGCAAAAGCATTCTTTAAAATTCAAAATGTTCACCGACCCA
>Frequency_1_QualityScore_DDBHHHHGEIJIGGJGHHHFGIGJIGBCGDGHFGDHCFBHGB7FF@@;@E@DCEE?ECECB>?@DBDAADDDCA>ACCCDECC<@CCDCCCCBB_Mismatch_2_Sense_+_Library_PoolT
CCCCAACGATTCAGTCTAGCTCGGTGTCTCCTTTATCGCCCCACTTCTTCTTGCCATCTCCTAATATATTTCAGGATTTTCCTATGTACACACC
>Frequency_1_QualityScore_FFHHHHHJJJJJJJJJJJJJJJJJJJJJJJJJJJJJJJJJIJIIJHIJIJJJJJJIJJJJJJJJJIIIJGIGGFDDEEEEEEEDDDDDBDDDDD_Mismatch_0_Sense_+_Library_PoolT
TAATATATGCAAAAGCATTCTTTAAAATTCAAAATGTTCACCTACCCAAATTTTGAATTGAATTTTGGACCGAGTGTTATGGTGCAACGGCACT
>Frequency_1_QualityScore_FFHHGHHJJIIIJJJJJIIJJIJJJJIJJJJJJJIJJJJJJJJJJJJJJJJJJJIHJJJHHHHHHHFCEDFFEDDDDDDDDCDDCACDCDDDDB_Mismatch_0_Sense_+_Library_PoolT
CATTCTTTAAAATTCAAAATGTTCACCTACCCAAATTTTGAATTGAATTTTGGACCGAGTGTTATGGTGCAACGGCACTTGTGGTAAACAAGCC
>Frequency_1_QualityScore_FFHHHHGJJJJJJJJJJJIJJJIIIJJJIJIJJHJJIJJJJJJJJJIGIIJHIJJJJHGFFFFDEEEEDCCCDDDDDDDDDDDDDDDDDCCDDD_Mismatch_0_Sense_+_Library_PoolT
AATAGATCTCAGCATTCCACTGTGCAATCCTTGTTATCCCCGACGACTCAGTCTAGCTCGGTGTCTCCTTTATCGCCCCACTTCTTCTTGCCAT
>Frequency_1_QualityScore_DDFHF<FAFFCFH9FDHEAHIG>F>DHIIIIII@CFGIIIIIIDIIG>FHHIGHIG8=BFGIIIIHAGI@EADEHEB>CCA>@BB>CCDC@CCA_Mismatch_1_Sense_+_Library_PoolT
GTTTATGTGTAATTTATGCAAAAGCATTCTTTAAAATTCAAAATGTTCACCTACCCAAATTTTGAATTGAATTTTGGACCGAGTGTTATGGTGC
>Frequency_1_QualityScore_DD<FDAHIIIGGGEIIHIGEHHH@HHIECE?FHEHHGHIE?FGDEHGEHEGE_Mismatch_0_Sense_+_Library_PoolT
TGTGTAATATATGCAAAAGCATTCTTTAAAATTCAAAATGTTCACCTACCCA
>Frequency_1_QualityScore_FFHHHHHJJJIJJIJJJJIJIIIIJJIJJJIJJJIIIJJJGGHIICHG@GBFGIIJJJJHIIHCHHEFFFFDFFFFFEFEEECDCDDDDDDEED_Mismatch_0_Sense_+_Library_PoolT
AACAATCACCAGAATTACTGATTCAGCCTTCTGTACCATAACACAAGGAGTGACAGGGGATGGTTTATGTGTAATATATGCAAAAGCATTCTTT
>Frequency_1_QualityScore_FFHHHHHJJJJJJJJJJJJJJIJJIJIEGIIJJJJJJJJJJJJJJJJJJJJJJJJIJJHHDFFFDDDEDCDEEEEDDDCDDDDDDBCDCDDDDD_Mismatch_0_Sense_+_Library_PoolT
CCCTTCTGTTAGACCAACCATGAACGGTGATTACTCGTTGCCTTCTCCCTCTCCCACGGGTTTCGATCTATTTAACAATCACCAGAATTACTGA
>Frequency_1_QualityScore_FFHHHHHAEHGIJJJIIGII?GHGGJGIGIJJJJJJIJJJJJJJJJJJJJIJJJIJJJJJHHHGFHHFFFFF_Mismatch_0_Sense_+_Library_PoolT
CAAGGAGTGACAGGGGATGGTTTATGTGTAATATATGCAAAAGCATTCTTTAAAATTCAAAATGTTCACCTA
>Frequency_1_QualityScore_FFGHFDDFHIGIDIJCHIDGHIIIICGIIIJJJIGHIJGHCHIIIJJIJIJJFICHIHIFFHFHHFFFFDFFDCCEEECACCEDCDDD:BDDDD_Mismatch_0_Sense_+_Library_PoolT
AAAATGTGTTGACAGTGGTTCAAATCCTTCAGAGTTTTCCGGGCACAATAGATCTCAGCATTCCACTGTGCAATCCTTGTTATCCCCGACGACT
>Frequency_1_QualityScore_FFHGHHHJJJJJJJJJJJIJJJJJJIJJJJJJJJJJJJJJJJIJFHIIIIIIJJIJJJJHHFFEEEEEBDDDDDDDDDDDDCDDEDDDABDDDD_Mismatch_1_Sense_+_Library_PoolT
AAAATGTTCACCTACCCAAATTTTGAATTGAATTTTGGACCGAGTGTTATGATGCAACGGCACTTGTGGTAAACAAGCCAGTCTTTGGTTACCA
>Frequency_1_QualityScore_FFHGHFBGGGGHC?BDGGFEHGHCHAFBBHGECGHHGGGHIIIGGGHGHECHIIIIGGEE;A=BFDECEEEDD=A?@@>>CC@ADDDCCCACC@_Mismatch_1_Sense_+_Library_PoolT
AGCCAGACTACTCGCCTACACATATGGAATCAGAACCCCATTTAACCCCTTCTGTTAGACCAACCATGAACGGTGATTACTCGTTGCCTTCTCC
>Frequency_1_QualityScore_FF+CFHHJHJJJJJJIIJJJJJJGIEGHHIJJJJGIJJDGIIJJIJGGIIJJJJJJJIJIJJJJJJHHHH_Mismatch_0_Sense_+_Library_PoolT
GCCTTCTGTACCATAACACAAGGAGTGACAGGGGATGGTTTATGTGTAATATATGCAAAAGCATTCTTTA
>Frequency_1_QualityScore_FFHHHHHJJJJJIJJJIGIJJJJJJJJJJJJJJJJJJJJJJJGJJJJJJJIJJJJHHHHHHFFFFEEDEEEEEDDDDDDD<ACCCCDDDDDDD>_Mismatch_0_Sense_+_Library_PoolT
TCTCCCTCTCCCACGGGTTTCGATCTATTTAACAATCACCAGAATTACTGATTCAGCCTTCTGTACCATAACACAAGGAGTGACAGGGGATGGT
>Frequency_1_QualityScore_FFHHHHHJJJIJJJJJJJJJJJJHHJJIJIIIIJJJJIIJJJJJIJJJJJJHHHHHFFFFFEDDEEDDDDDDDDDDDDDDDDDDDDEDDDDDDD_Mismatch_2_Sense_+_Library_PoolT
TCAAATTTTGAATTGAATTTTGGACCGAGTGTTATGGTGCAACGGCACTTGTGGTAAACAAGCCAGTCTTTGGTTACCACAAGTGCTGGGGTCC
>Frequency_1_QualityScore_DD>::?DF@FGG:AEABF;CEEC@<GG?CF;D@BAGBB26(/BDDFEF:-.5@FCEEE>A=>;>@3@7@>>B:\3?,8@>@BB@3:@A>:@@AA_Mismatch_1_Sense_+_Library_PoolT
AACCCCATTTAACCCCTTCTGTTAGACCAACCATGAACGGTGATTACTCGTTGCCTTCTCCCTCTCCCACGGGATTCGATCTATTTAACAATCA
>Frequency_1_QualityScore_FFHHHHHJJJJIIJJJJIHHJIJJJJIJEHIIIJJJJJJJJGGIJJJFHHGIIJJJJIJJJJIIGHHHHHFFFFFFFEE_Mismatch_2_Sense_+_Library_PoolT
TCAGCCTTCTGTACCATAACACAAGGAGTGACAGGGGATGGTTTATGTGTAATATATGCAAAAGCATTCTTTAAAATCA
>Frequency_1_QualityScore_FFHHHHHJJJJJJIJJIJJJJIJJJJJIJJJJJIJJJJIJJJJJJJJJIIJJIJGHIIJIIHHGHHFFBAEEEEEDDDDCDDDDDDDCCCCDDD_Mismatch_2_Sense_+_Library_PoolT
ACTACTCCCCTACACATATGGAATCAGAACCCCATTTATCCCCTTCTGTTAGACAAACCATGAACGGTGATTACTCGTTGCCTTCTCCCTCTCC
>Frequency_1_QualityScore_FFHHHHHJIJJJIJJJJIJJJGHIIJIIIJFGHIJJJIGIJJJGIIIIIIHJJGIGGGCIJEIJGHHGEADEFFFFEDCDDDDDEEECDD=BDC_Mismatch_0_Sense_+_Library_PoolT
CATCTCCTAATATATTTCAGGATTTTCCTATGTACACACCCCAGCCAGACTACTCCCCTACACATATGGAATCAGAACCCCATTTAACCCCTTC
>Frequency_1_QualityScore_FFHGHHHJIJJJJIJJJJIJIHIHGIJIJICGHHJJJJJIIIIBFHJJJGIGHIJJJJJJJJJJJJHHHHHEFFFFFFFEEEEEEDCDADDDDD_Mismatch_0_Sense_+_Library_PoolT
ATTCAGCCTTCTGTACCATAACACAAGGAGTGACAGGGGATGGTTTATGTGTAATATATGCAAAAGCATTCTTTAAAATTCAAAATGTTCACCT
>Frequency_1_QualityScore_DBDC?CAAFEAC<+3C::?FHHIIIB???@GGDFFCD8DDDD@D;FFE>FF@=FGGC@EE6??@;@@CB;>>AABBBBBBB5::@@4>@<BAAB_Mismatch_2_Sense_+_Library_PoolT
AAAATGTTCACCTGCCCAAATTTTGAATTGAATTTTGGACCGAGTGTTATGATGCAACGGCACTTGTGGTAAACAAGCCAGTCTTTGGTTACCA
>Frequency_1_QualityScore_FFHHHHHJJJJJIIJJJJJJJJIJJJJJJJJJJJIIJHHIJJJJJIJJJJJJIJHFFFFFFDEEECCDDCDDDDDDDEDDDDDDCDDDDDDCDD_Mismatch_1_Sense_+_Library_PoolT
ACACCTACCCAAATTTTGAATTGAATTTTGGACCGAGTGTTATGGTGCAACGGCACTTGTGGTAAACAAGCCAGTCTTTGGTTACCACAAGTGC
>Frequency_1_QualityScore_DBFDHC?FFBDEEGGI<4?EG:DFHH@B9?FFF4B<8B26)(..8@77@(6===CHE=@);@_Mismatch_1_Sense_+_Library_PoolT
CCGAGTGTTATGGTGCAACGGCACTTGTGGTAAACAAGCCAGTCTTTGGTTACCACAAGAGC
>Frequency_1_QualityScore_FFHHHHHJJJJJJJJJJJJJJJJJJJJJJJJJJJJJJJJIJJIJIIIHHJJJIJCFHIIIIJJJHHH@DBDEEFFEFDEEEEEEDEDDDDDDDD_Mismatch_1_Sense_+_Library_PoolT
CTTTAACAATCACCAGAATTACTGATTCAGCCTTCTGTACCATAACACAAGGAGTGACAGGGGATGGTTTATGTGTAATATATGCAAAAGCATT
>Frequency_1_QualityScore_FFHHHHHJJJJJJJJGIJJJJJJJJJIIJIJJJJIJJHIJJJIJIIJIIGCHIJJIJJJGIIJGHHHHGHDFFFDDEEEEEDDDDBBCCCACCA_Mismatch_0_Sense_+_Library_PoolT
CTAATATATTTCAGGATTTTCCTATGTACACACCCCAGCCAGACTACTCCCCTACACATATGGAATCAGAACCCCATTTAACCCCTTCTGTTAG
>Frequency_1_QualityScore_FFHHGHHJJJJJJJIJJJJJJFHGHIJJJJJJJJJJJJJIJJJJHHHHHHHFDFFFEEEEEECFEEEEEDDDCCCDDCDDCCDEFEDDDBDDD@_Mismatch_0_Sense_+_Library_PoolT
CGACGACTCAGTCTAGCTCGGTGTCTCCTTTATCGCCCCACTTCTTCTTGCCATCTCCTAATATATTTCAGGATTTTCCTATGTACACACCCCA
>Frequency_1_QualityScore_FFHHHHGHGHIJJJJIGGFIIJGHGIJJIHEGEHEHGGGDHIGGICHGGHIIIGFHHHHFBEFDCEDAECDDD@CDDD<A=?B5?@C<2@8?>@_Mismatch_1_Sense_+_Library_PoolT
ATGGAATCAGAACCCCATTTTACCCCTTCTGTTAGACCAACCATGAACGGTGATTACTCGTTGCCTTCTCCCTCTCCCACGGGTTTCGATCTAT
>Frequency_1_QualityScore_FFHHHHHJJJJJJJJJJJJJJJJJJJJJJIJIFGFIIJJJHIJJJJJJIHHHHFFFFEEDEEEDDDDDDDDDEDDDDDDDDDDDDDCDDEDDDD_Mismatch_0_Sense_+_Library_PoolT
TACCCAAATTTTGAATTGAATTTTGGACCGAGTGTTATGGTGCAACGGCACTTGTGGTAAACAAGCCAGTCTTTGGTTACCACAAGTGCTGGGG
>Frequency_1_QualityScore_?BFFFHHIIIIIIIIIGG@HHHHGGIGIIIIIGGGIIGIIIIIIGGIGIIIIBCFG>FHGGBHGH7AEE?@@CCEDEDEEEECECCCCACCCAD_Mismatch_0_Sense_+_Library_PoolT
TTAACAATCACCAGAATTACTGATTCAGCCTTCTGTACCATAACACAAGGAGTGACAGGGGATGGTTTATGTGTAATATATGCAAAAGCATTCT
>Frequency_1_QualityScore_FFHHHGHIIGIJIJJJJJIIJIIIJJJJJJJIJJJJIJJIJJJJJIIJIIGIIIJJIJHHHGEFEBEFECEEEEDCCCCDDBDDDDDDDBBBBD_Mismatch_0_Sense_+_Library_PoolT
TTCCTATGTACACACCCCAGCCAGACTACTCCCCTACACATATGGAATCAGAACCCCATTTAACCCCTTCTGTTAGACCAACCATGAACGGTGA
>Frequency_1_QualityScore_FFHHHHHJJJJJJJJJJJJJJJJJJJJIGGIJJJJJJJIHIIIJJJJHIIHAHHHFFDEDFFFFFEEEEEEDDDDCDDCEEDDDDDEDDD_Mismatch_0_Sense_+_Library_PoolT
AATTACTGATTCAGCCTTCTGTACCATAACACAAGGAGTGACAGGGGATGGTTTATGTGTAATATATGCAAAAGCATTCTTTAAAATTCA
>Frequency_1_QualityScore_FFHHHHHJJJIJGIHHIJJJJJJJIJIIJJJJJJJJJJJJJJJJJJJJIIJJIIJJJJJJJJJHHHHFFABBDDDDDDDDDDDDDDDDDDDDDD_Mismatch_0_Sense_+_Library_PoolT
CAAATCCTTCAGAGTTTTCCGGGCACAATAGATCTCAGCATTCCACTGTGCAATCCTTGTTATCCCCGACGACTCAGTCTAGCTCGGTGTCTCC
>Frequency_1_QualityScore_DDHHHHHJIJJIHIJFIIJJIIGGGCHIIGHGBFDEHJIIIGHIIIHIGGHGGEGGGIJIGGHHCHHFFFDEDDE?BDAACCCCBDD;@BD>CA_Mismatch_1_Sense_+_Library_PoolT
GCCCTCTCCCACGGGTTTCGATCTATTTAACAATCACCAGAATTACTGATTCAGCCTTCTGTACCATAACACAAGGAGTGACAGGGGATGGTTT
>Frequency_1_QualityScore_FFHHHHHJJJJJJJJJIHHHIIJJJIICGIJJJJJJDHIJFHGIJJJIHIIIJJJJJJJJJJJHGGFHHEDFDFFFEEEEDEDDCDEEDDDDDD_Mismatch_1_Sense_+_Library_PoolT
CAGCCTTCTGTACCATAACACAAGGAGTGACAGGGGATGGTTTATGTGTAATATATGCAAAAGCATTCTTTAAAATTCAAAATGTTCACCGACC
>Frequency_1_QualityScore_FFHHHHHJJJJJJJJIJJJJGHIHJJJJJJJJJIJJJJJJJJJJJJJJJJJJIJJJJFGIIJJJJJJHHHEDFFFFEEEFEEEEEFFDEDDDDD_Mismatch_0_Sense_+_Library_PoolT
TCTATTTAACAATCACCAGAATTACTGATTCAGCCTTCTGTACCATAACACAAGGAGTGACAGGGGATGGTTTATGTGTAATATATGCAAAAGC
>Frequency_1_QualityScore_FFHGFHHGIJJIJJIIIJJJJIGIIJCGGHIJJIJIJIFGIGIIIG@GGG:F5@@GE@G>C>DEHEE>\,9CDDDC?9A>>ADDCBBC?_Mismatch_0_Sense_+_Library_PoolT
TAAAATTCAAAATGTTCACCTACCCAAATTTTGAATTGAATTTTGGACCGAGTGTTATGGTGCAACGGCACTTGTGGTAAACAAGCCAG
>Frequency_1_QualityScore_DDHHHGHBHG<EEHBGIIF<GGG?CDHGEGGBBGEIIGI@GCEEGGGIIDFHAAEHJGE@@@EHHEHCEA@BEDFECBED?CCDCDDCDDCCCC_Mismatch_1_Sense_+_Library_PoolT
ACACAAGGAGTGACAGGGGATGGTTTATGTGTAATATATGCAAAAGCATTCTTTAAAATTCAAAATGTTCACCTACCCAAATTTTGAATTGAAA
>Frequency_1_QualityScore_FFHHHHHJGHJJJIHHHIJGJJJJJJJJJJJJJJJJJJJJJJIJJJJJJJJJGIIJGJIJJJJJ_Mismatch_0_Sense_+_Library_PoolT
GGGGATGGTTTATGTGTAATATATGCAAAAGCATTCTTTAAAATTCAAAATGTTCACCTACCCA
>Frequency_1_QualityScore_FFHHHHHJJJIJJJJIIJIHIIJGIIJGJBHHGIHHHGIJJIIIGB8A8B7)8CH).).7?3)69BCDDD>?;><<5;A>C_Mismatch_0_Sense_+_Library_PoolT
ATTTAACCCCTTCTGTTAGACCAACCATGAACGGTGATTACTCGTTGCCTTCTCCCTCTCCCACGGGTTTCGATCTATTTA
>Frequency_1_QualityScore_FFHHHHHJJIJIJJJJIJIJJJJJJIGIIJJJJJJIIJJJJJIJJJIJIGBDGIDHIIJJJJJEEHHHHEDBDFEFEEFFEEEEDDDDDCDEDC_Mismatch_2_Sense_+_Library_PoolT
TTCAATCACCAGAATTACTGATTCAGCCTTCTGTACCATAACACAAGGAGTGACAGGGGATGGTTTATGTGTAATATATGCAAAAGCATTCTTT
>Frequency_1_QualityScore_FFHFHHHJJIJIJJJJJJJJJJJJJIJJJJJJJJJJJJJJJJJJJJJHIJJJJJJJJJJJEIIJIJJJEFHGIIGIHHFFFFFDD@A@DDECDC_Mismatch_0_Sense_+_Library_PoolT
TGGTTTATGTGTAATATATGCAAAAGCATTCTTTAAAATTCAAAATGTTCACCTACCCAAATTTTGAATTGAATTTTGGACCGAGTGTTATGGT
>Frequency_1_QualityScore_DFHHHHHJJGHHIIIJJJFHCFHIEGGEIIJJIDGHJJIDHIICGGIIGIJJJIJJJIIIJIHHHHHFH@DD:C@@CCAEDEDCCDDBCDDCDC_Mismatch_0_Sense_+_Library_PoolT
CTGTACCATAACACAAGGAGTGACAGGGGATGGTTTATGTGTAATATATGCAAAAGCATTCTTTAAAATTCAAAATGTTCACCTACCCAAATTT
>Frequency_1_QualityScore_FFHHHHHJJJJJJJJJJJJJJJIJJIJJJJJJJJJJHIJJJIJIJJJJIJJIIJHHHGHFFFDEEEEEDDBDDDEDDDDDDDDDDDDDCDDDDD_Mismatch_0_Sense_+_Library_PoolT
CAGACTACTCCCCTACACATATGGAATCAGAACCCCATTTAACCCCTTCTGTTAGACCAACCATGAACGGTGATTACTCGTTGCCTTCTCCCTC
>Frequency_1_QualityScore_FFHHHHHJJHIJJJJJJJIJJJJJJJJJJJJJJJJJJIJJJJJJJIJIJJJJJJJJJJJJIJIHHHHFFFFF>ACEEDDDDDDDD:ABDCCDDC_Mismatch_0_Sense_+_Library_PoolT
TCCCACGGGTTTCGATCTATTTAACAATCACCAGAATTACTGATTCAGCCTTCTGTACCATAACACAAGGAGTGACAGGGGATGGTTTATGTGT
>Frequency_1_QualityScore_FFHHHHHJJJJJJJJJJJJJJJJJJJJJJJJIJJJJJJJJJJIJJJJJJJJJJJJJJIJIJIJFJJJHHHHFFFFFFEEEEEEDDDDDDDDDDD_Mismatch_0_Sense_+_Library_PoolT
TTCTTCTTGCCATCTCCTAATATATTTCAGGATTTTCCTATGTACACACCCCAGCCAGACTACTCCCCTACACATATGGAATCAGAACCCCATT
>Frequency_1_QualityScore_FFHHHHHJJJJJJJJJJJJJJIIGIJJHJIJJFHJJJJJJJJJJJJJJJJHHHHHFFFFFEEEEEEEEEEDDDDDDDDEFDDDDDCCDDDDDDD_Mismatch_1_Sense_+_Library_PoolT
GATTACTCGTTGCCTTCTCCCTCTCCCACGGGTTTCGATCTATTTAACAATCACCAGAATTACTTATTCAGCCTTCTGTACCATAACACAAGGA
>Frequency_1_QualityScore_FFHHHHHJJJJJJJJJJDGEHHIJJJJJJJHGIIGHGIJJJJJIGGIIIJJIJJGIIGIJGGGIHFEEFEFFEEEEDDDDDDCC>CC@CCCDBD_Mismatch_0_Sense_+_Library_PoolT
ATTTCAGGATTTTCCTATGTACACACCCCAGCCAGACTACTCCCCTACACATATGGAATCAGAACCCCATTTAACCCCTTCTGTTAGACCAACC
>Frequency_1_QualityScore_FFHHHHHJJJJJJJJJIJJJJJJJJJJJJJJHIJJJIJJJJIJJJJJJHIIJJJIJJJJHHHFDACDDDDFDDCEEDFEDDDDDDDDDD?CDDD_Mismatch_0_Sense_+_Library_PoolT
TAACCCCTTCTGTTAGACCAACCATGAACGGTGATTACTCGTTGCCTTCTCCCTCTCCCACGGGTTTCGATCTATTTAACAATCACCAGAATTA
>Frequency_1_QualityScore_FFHHHHHJJJJJIJJJJJJJJJJJJJJJIJJJJJJJJJJJJIJJJHIHHHHIJJJJJJJIJHHFFDEEEDDDDDDDDDDDDDDDDDDEDDDBBC_Mismatch_0_Sense_+_Library_PoolT
TTCAAAATGTTCACCTACCCAAATTTTGAATTGAATTTTGGACCGAGTGTTATGGTGCAACGGCACTTGTGGTAAACAAGCCAGTCTTTGGTTA
>Frequency_1_QualityScore_FFHHHHHIJJJHJJJIIJJJJJJIJJJJJJJBFHHIJIJIJFHGIHHJJJ<FHI7@GGIIGIHHDHHHHHDFFFFFEECEEDEEDDD@CDDDDA_Mismatch_0_Sense_+_Library_PoolT
CAGAATTACTGATTCAGCCTTCTGTACCATAACACAAGGAGTGACAGGGGATGGTTTATGTGTAATATATGCAAAAGCATTCTTTAAAATTCAA
>Frequency_1_QualityScore_FFHHHDHJIJJJJJJJJJIIGJJJJJJI?FHIJJJJJJJIIJJJIIJJJHIJJJHHHHHHHDFFFFFECEEEEDEFDDDDDCDDDDDBBDD?AC_Mismatch_0_Sense_+_Library_PoolT
ACTCGTTGCCTTCTCCCTCTCCCACGGGTTTCGATCTATTTAACAATCACCAGAATTACTGATTCAGCCTTCTGTACCATAACACAAGGAGTGA
>Frequency_1_QualityScore_E?FBFFHIGGD?GHGHIIIGHBGBG<GGGEEDBD>FG3DDHDFBFHIGEEC@EAEEFCEA@@CEF@@C;>CCCCCCAA>CD@CC<A>CC@@@AC_Mismatch_0_Sense_+_Library_PoolT
ACCATGAACGGTGATTACTCGTTGCCTTCTCCCTCTCCCACGGGTTTCGATCTATTTAACAATCACCAGAATTACTGATTCAGCCTTCTGTACC
>Frequency_1_QualityScore_FFHHHHHJJJJJJJHIJJIJJIIJJJJJJJJGHIHIJJJJGJJJBGIJJJIIHJJJJJJJJJJJJHHHHFFFFFFFEEEEDED_Mismatch_0_Sense_+_Library_PoolT
GATTCAGCCTTCTGTACCATAACACAAGGAGTGACAGGGGATGGTTTATGTGTAATATATGCAAAAGCATTCTTTAAAATTCA
>Frequency_1_QualityScore_FFHHHHHJJGHIJJJJJJJJJJJJJJJJJJJJJJJJIJJJJJHIJJJJJJHHHHHGHFFFFFFEEECECCFEDDDDDDEDDCDDDDDDEFDDDC_Mismatch_1_Sense_+_Library_PoolT
CATGAACGGTGATTACTCGTTGCCTTCTCCCTCTCCCACGGGTTTCGATCTATTTAACAATCACCATAATTACTGATTCAGCCTTCTGTACCAT
>Frequency_1_QualityScore_=:CDDD:E:E@C??A@CE++2A9CBED91?@DDDB?BDD<DE<D<9B?_Mismatch_0_Sense_+_Library_PoolT
TTCTTTAAAATTCAAAATGTTCACCTACCCAAATTTTGAATTGAATTT
>Frequency_1_QualityScore_F1CFFHFGIIIGFHHBHHHGHHG;CGG@DGHIHGGCDHHIIHBFGDGG@FAHG@D@C=6=A;BEBEB@7;>CBCCC>@CCCCC?BBBCC:@C@?_Mismatch_0_Sense_+_Library_PoolT
GATTTTCCTATGTACACACCCCAGCCAGACTACTCCCCTACACATATGGAATCAGAACCCCATTTAACCCCTTCTGTTAGACCAACCATGAACG
>Frequency_1_QualityScore_FFHHHGHJJJJJJJJJJJJJJJJJJJJJJJJIJJJJIIDGHIHIJIHGIJJJJIIHHFFFFFDEEEEEDDDDDDDDDDDDDDBDDDDDDDABCC_Mismatch_0_Sense_+_Library_PoolT
TTCACCTACCCAAATTTTGAATTGAATTTTGGACCGAGTGTTATGGTGCAACGGCACTTGTGGTAAACAAGCCAGTCTTTGGTTACCACAAGTG
>Frequency_1_QualityScore_FFHHHHHJJJJIJJJJJJJJJGHJJJJJJJJJJJJIJJJJJJJJ>FHJIIIIJJJIJJJIHHHHHFFFFFFFDEEDECDDDD=B<ACCCCDDDD_Mismatch_2_Sense_+_Library_PoolT
GCCTTCTCCCTCTCCCACGGGTTTCGATCTATTTAACAATCACCAGAATTACTGATTCAGCCTTCTTTACCATAACAAAAGGAGTGACAGGGGA
>Frequency_1_QualityScore_FFHHHHHJJIIJJJJJJJJIIIJIJJJJJIIJJJJJJJGHGIJJJJJJHIIIIIJJJJHHHHHFFFFEDDDDDDCDDEDDDFEEEEDCCCCDDD_Mismatch_0_Sense_+_Library_PoolT
CCCCATTTAACCCCTTCTGTTAGACCAACCATGAACGGTGATTACTCGTTGCCTTCTCCCTCTCCCACGGGTTTCGATCTATTTAACAATCACC
>Frequency_1_QualityScore_DFHHGH?GGHIIIIIIIIHGIHIIIIIIIIIHIIGGEGIIIIIHIIIIIIIHIHIGEEHF?BDFEECCC@?@B@CACCCBCCDDCDEECDCECC_Mismatch_0_Sense_+_Library_PoolT
CGATCTATTTAACAATCACCAGAATTACTGATTCAGCCTTCTGTACCATAACACAAGGAGTGACAGGGGATGGTTTATGTGTAATATATGCAAA
>Frequency_1_QualityScore_>DHCDHADGE>AA:;CEE9E+AAAE??;?G?;F?@F?BGG9*?F<BF48)=/=F>;A7=;77CG>AA?H;.?_Mismatch_0_Sense_+_Library_PoolT
CTGTACCATAACACAAGGAGTGACAGGGGATGGTTTATGTGTAATATATGCAAAAGCATTCTTTAAAATTCA
>Frequency_1_QualityScore_FFHHHHHJJJJJIJJIJJJJIJIJJJHIJJJIIJJJJIJJJJJIJIIJJJJIJJJIHHHHHHFFFFFFFCEEEEEDDEECDDDDDDDDDDDDBD_Mismatch_0_Sense_+_Library_PoolT
ATTACTCGTTGCCTTCTCCCTCTCCCACGGGTTTCGATCTATTTAACAATCACCAGAATTACTGATTCAGCCTTCTGTACCATAACACAAGGAG
>Frequency_1_QualityScore_DDADHHFII)@CDD>FGAB)?BGC<D@ACDFGGGII@B=BFE4@AACHF(;@>;?>;;;;A;;;CCCCC5>C>A>@ACD@>>9<>CCC@A33>@_Mismatch_2_Sense_+_Library_PoolT
CATGAACGGGGATTACTCGTTGCCTTCTCCCTCTCCCACGGGTTTCGATCTATTTAACAATCACCATAATTACTGATTCAGCCTTCTGTACCAT
>Frequency_1_QualityScore_DDAHGHFHJ@FHGGHGIHAGHGFGHGGHFIGGIIHGIJIIIJJIIGIIJGGIHIJJIJGIC_Mismatch_0_Sense_+_Library_PoolT
CACAAGGAGTGACAGGGGATGGTTTATGTGTAATATATGCAAAAGCATTCTTTAAAATTCA
>Frequency_1_QualityScore_FFHHHHHJJJJJJJJJJJJJJJJJIJJJJJIJJJJJJJJJJJJJJJIJJJJHHHHHHFFFFDDEEEDDDBBBDDEEDCDDDDDDCDDCDDCDCD_Mismatch_1_Sense_+_Library_PoolT
CAGACTACTCGCCTACACATATGGAATCAGAACCCCATTTAACCCCTTCTGTTAGACCAACCATGAACGGTGATTACTCGTTGCCTTCTCCCTC
>Frequency_1_QualityScore_FFHHHHHJJJJJIJIJIGGIGHJJIJIIJIIJIJJJJJIIHIJJJIJJGHIIIIJJIJIJHGGHGGHHHHFFFDEEEEECDDDDCDDDACACCA_Mismatch_0_Sense_+_Library_PoolT
ATATATTTCAGGATTTTCCTATGTACACACCCCAGCCAGACTACTCCCCTACACATATGGAATCAGAACCCCATTTAACCCCTTCTGTTAGACC
>Frequency_1_QualityScore_FFHHHHHHHIIJJJIIJEGGIIJJJJFGIJGHIHIJIJIIJJJJJJIJJGIJJJJJIJJJJJJIJJHHH_Mismatch_0_Sense_+_Library_PoolT
TACCATAACACAAGGAGTGACAGGGGATGGTTTATGTGTAATATATGCAAAAGCATTCTTTAAAATTCA
>Frequency_1_QualityScore_FFHGHHHJJJJJJJIJJJJJGIIJHGIJJIIHHJIJJJIIJDGHHJJIGGIJIHIJJIJJHIIHHHHHHHGFFEFFEEDDEEEEDDDDDEDDDD_Mismatch_1_Sense_+_Library_PoolT
CAGAATTACTGATTCAGCCTTCTGTACCATAACACAAGGAGTGACAGGGGATGTTTTATGTGTAATATATGCAAAAGCATTCTTTAAAATTCAA
>Frequency_1_QualityScore_FFHHHGHJJJGIIJJJJJJJJJJIJJJJJJJJJJJJJJIJJJJBGIJJAHIJJHHHHGHHFFFFFEDDECDCDDDDDDDFDDDDDDDDDDEDDD_Mismatch_0_Sense_+_Library_PoolT
CCATGAACGGTGATTACTCGTTGCCTTCTCCCTCTCCCACGGGTTTCGATCTATTTAACAATCACCAGAATTACTGATTCAGCCTTCTGTACCA
>Frequency_1_QualityScore_FFHHGHHIJJJJJJIJJJJJJJJJJGIGIIHGIIIIJJJIHIJIGIJJJIJIJIIHHHHFHHHEFFDFFFCCCDEEEECCDDDDDDCBBDD?B?_Mismatch_0_Sense_+_Library_PoolT
TTACTCGTTGCCTTCTCCCTCTCCCACGGGTTTCGATCTATTTAACAATCACCAGAATTACTGATTCAGCCTTCTGTACCATAACACAAGGAGT
>Frequency_1_QualityScore_DDHHHHFIGGEHCHIGIIGGIII?FFFHIGHHIIJIIJIIHIHHIIHGHGEEIJJJBHHFF=DEECEEEFEDC>CCDCCDBDCDDCDDDDDDCD_Mismatch_0_Sense_+_Library_PoolT
TCTGTTAGACCAACCATGAACGGTGATTACTCGTTGCCTTCTCCCTCTCCCACGGGTTTCGATCTATTTAACAATCACCAGAATTACTGATTCA
>Frequency_1_QualityScore_F?BFHDHBDHAFAFE@AHHAF>FGGHGIIE@A?FGGGIFIEDDGD@D?@GF@D@_Mismatch_0_Sense_+_Library_PoolT
TATGTGTAATATATGCAAAAGCATTCTTTAAAATTCAAAATGTTCACCTACCCA
>Frequency_1_QualityScore_DDBD@1CE:AA<)):01::0:BB9?9.0?B<C=CC=ACE;8CDAD:,5;A55(,,>B>AD_Mismatch_1_Sense_+_Library_PoolT
CAACCATGAACGGGGATTACTCGTTGCCTTCTCCCTCTCCCACGGGTTTCGATCTATTTA
>Frequency_1_QualityScore_FFHHHHGIIIIIIEHHHIJIFGHGIJIJGGIJJEGIJCEEHIGIBHGIJJHIDHIJJIGHIGIEEHHFGFDCDDFDDDDDCDDDCCDDDCC_Mismatch_0_Sense_+_Library_PoolT
AAAGCATTCTTTAAAATTCAAAATGTTCACCTACCCAAATTTTGAATTGAATTTTGGACCGAGTGTTATGGTGCAACGGCACTTGTGGTAA
>Frequency_1_QualityScore_82AFHDDEAFHIGD?F?FACGHI0CDG?FCFDG9DDGCHII<BG<BGGGIE;FEAAG=@A@@===A7=?;?7?;CDCC>C>;;?BCA@55<CCE_Mismatch_0_Sense_+_Library_PoolT
CATAACACAAGGAGTGACAGGGGATGGTTTATGTGTAATATATGCAAAAGCATTCTTTAAAATTCAAAATGTTCACCTACCCAAATTTTGAATT
>Frequency_1_QualityScore_FFHHHHHEHGHIJJIIJIIIJJIIIJJJJJJJJJJJJJJJGGIJJIFIJEGIIJGHHHHHHFFFFFEEECEEDDCDEDDDDDDDCDDFDDDCDD_Mismatch_0_Sense_+_Library_PoolT
TGAACGGTGATTACTCGTTGCCTTCTCCCTCTCCCACGGGTTTCGATCTATTTAACAATCACCAGAATTACTGATTCAGCCTTCTGTACCATAA
>Frequency_1_QualityScore_FFHHHHGJJJJIIJJJJJJJJIIGJJJJJJJJIJJIIJIJJJIJJJJIJJJJJJIJIJIGHIHHHHHHDFCDEDCDDDDDDCCCDDCCCAACDD_Mismatch_0_Sense_+_Library_PoolT
AGCATTCTTTAAAATTCAAAATGTTCACCTACCCAAATTTTGAATTGAATTTTGGACCGAGTGTTATGGTGCAACGGCACTTGTGGTAAACAAG
>Frequency_1_QualityScore_DFHHHHHJJJJIJJJJJJJIJJJJJJJJJJIIJJJJJIIJJJJIIIJJJJJJJIGIJIJEGEHHHHHHFBEDDDEFEEDDDDDDDCCCDCCCCD_Mismatch_0_Sense_+_Library_PoolT
TATATTTCAGGATTTTCCTATGTACACACCCCAGCCAGACTACTCCCCTACACATATGGAATCAGAACCCCATTTAACCCCTTCTGTTAGACCA
>Frequency_1_QualityScore_@D3CD?C<EEA>F<422@9*:9?D<DD60:?:?D0=CE<==>7)7@CA\\\\,7>AA;;(55;55;<<=??_Mismatch_0_Sense_+_Library_PoolT
CCTACCCAAATTTTGAATTGAATTTTGGACCGAGTGTTATGGTGCAACGGCACTTGTGGTAAACAAGCCAG
>Frequency_1_QualityScore_FFHHHHHJJJJJJIHIJJJJJJJIIIJJJJJJIJJJJJJIJJJIJJJIJJIIIJJJIJHJIJIIJJHHFDDDDDDDDDDDDDDDDDBBDCCDDD_Mismatch_0_Sense_+_Library_PoolT
AAATCCTTCAGAGTTTTCCGGGCACAATAGATCTCAGCATTCCACTGTGCAATCCTTGTTATCCCCGACGACTCAGTCTAGCTCGGTGTCTCCT
>Frequency_1_QualityScore_FFHGHHHJJJJJIJFHGHHJJJJGHIJBGHHIIGIGIJIIIJJJJJIJIIJJIIJIJJJJHFHHHHFFFFFFEEEEEDBDDDDDDCDDDD@DDD_Mismatch_1_Sense_+_Library_PoolT
CATAACACAAGGAGTGACAGGGGATGGTTTATGTGTAATATATGCAAAAGCATTCTTTAAAATTCAAAATGTTCACCGACCCAAATTTTGAATT
>Frequency_1_QualityScore_FFHHHHHJI@GIJJIGEHIJIEHIJJGHIJGIJIHHGHJJGGFFGIGIHGGHHGGCEFF@DECEDDDDDCBCCCDDCCABDDDDDBAD@CCDDA_Mismatch_1_Sense_+_Library_PoolT
ACTACCCAAATTTTGAATTGAATTTTGGACCGAGTGTTATGGTGCAACGGCACTTGTGGTAAACAAGCCAGTCTTTGGTTACCACAAGTGCTGG
>Frequency_1_QualityScore_FFHHHHHJJJJJJJJJJJJJJJJJIJJJIIJJJJJJJJJJJJJJJJJHIJJJJJIJJJJHHHHHFFFFFEEEEEDDDDDD?DDDDDEDDDEEEE_Mismatch_0_Sense_+_Library_PoolT
GAATCAGAACCCCATTTAACCCCTTCTGTTAGACCAACCATGAACGGTGATTACTCGTTGCCTTCTCCCTCTCCCACGGGTTTCGATCTATTTA
>Frequency_1_QualityScore_FFHHHHHJJJJJHJJJJJJJJJJJJJJJJJIJJJJIJJIJJJIJIJHIIIIIJJJJJIJIJJIJGHHFCDBDDDDDDDDDDDDDDBBBCDDDDC_Mismatch_0_Sense_+_Library_PoolT
AATCCTTCAGAGTTTTCCGGGCACAATAGATCTCAGCATTCCACTGTGCAATCCTTGTTATCCCCGACGACTCAGTCTAGCTCGGTGTCTCCTT
>Frequency_1_QualityScore_FDFBFHHJGGJGIJGGIJJJJFIJIGIIIJJIJAEHGIJIJJGIBHIEHIGGIJJIIIIIJJEHHHGHIEHGDBD??CECEED@CCDDDBD?BD_Mismatch_0_Sense_+_Library_PoolT
GTAATATATGCAAAAGCATTCTTTAAAATTCAAAATGTTCACCTACCCAAATTTTGAATTGAATTTTGGACCGAGTGTTATGGTGCAACGGCAC
>Frequency_1_QualityScore_FFHHHHHJJJJJJJJJJJIJIJJJJJJJJJJJJJJJJJJJJJJJJJJJJIIJJJIIJHHHFHHFFFDEEEEEDDDDDDDDDDDDCDDDDDDDDC_Mismatch_0_Sense_+_Library_PoolT
TTCAGGATTTTCCTATGTACACACCCCAGCCAGACTACTCCCCTACACATATGGAATCAGAACCCCATTTAACCCCTTCTGTTAGACCAACCAT
>Frequency_1_QualityScore_FFHHHHHJIHIJJJJIIJAFGHHIIJJFGGIBFHIJJEIDIIJJIIIJJJJJIIJJJJJIHHHGHHFFFFFFFEEEEEDEDDDDDDCDDDDCCD_Mismatch_0_Sense_+_Library_PoolT
GTACCATAACACAAGGAGTGACAGGGGATGGTTTATGTGTAATATATGCAAAAGCATTCTTTAAAATTCAAAATGTTCACCTACCCAAATTTTG
>Frequency_1_QualityScore_FFHHGHGIJJJJHIJGIJIJJGIGGIGIIJJJGJGDHHIIEIIBGHHJCIIIGIGGIIIJIJGHIFIGHEHDEFDFCCCADDC@ACCCDACCBD_Mismatch_0_Sense_+_Library_PoolT
CCACTTCTTCTTGCCATCTCCTAATATATTTCAGGATTTTCCTATGTACACACCCCAGCCAGACTACTCCCCTACACATATGGAATCAGAACCC
>Frequency_1_QualityScore_FFHHHHHJJJJJIJJFHIJJJJJJJIJJJJJJJJJJJJJIJJJJJJJJHHFFFFFECEEEEEECDDDDDDDDDBDDDDDDDDDDEDCDDDDDDD_Mismatch_0_Sense_+_Library_PoolT
ACCAACCATGAACGGTGATTACTCGTTGCCTTCTCCCTCTCCCACGGGTTTCGATCTATTTAACAATCACCAGAATTACTGATTCAGCCTTCTG
>Frequency_7_QualityScore_FFHGGFGHIIIJJEHHIIHJIHIJJIHFHHGHIIIIHIJJIIIIIIIIIIHHHGGFFEECCEEEECCCCCDEDEEDCCDDAACDDDDDCCDDDD_Mismatch_0_Sense_+_Library_PoolT
CCGAGTGTTATGGTGCAACGGCACTTGTGGTAAACAAGCCAGTCTTTGGTTACCACAAGTGCTGGGGTCCATTCCGGGGGTCTAGCAGCTTCCT
>Frequency_6_QualityScore_FFHHHHHIJJJJJIJHHIIIJJJEHIJJJJJJJJJJJIJJIHIJIIIIIHGGFFFFFFEDDDEEDDDCDDCCEDDDDCDDDEEEEDDCDD?<CD_Mismatch_0_Sense_+_Library_PoolT
GAATTTTGGACCGAGTGTTATGGTGCAACGGCACTTGTGGTAAACAAGCCAGTCTTTGGTTACCACAAGTGCTGGGGTCCATTCCGGGGGTCTA
>Frequency_5_QualityScore_DDEFFECBFGFGHHHHFHHIHCGGFGHGGHHGGGGHGGGHHIGFGFGGGGGEFDDGGFEFECA?CEEEEBCCBB;>BCCCCCCCCCCCCCACCD_Mismatch_0_Sense_+_Library_PoolT
GTTATGGTGCAACGGCACTTGTGGTAAACAAGCCAGTCTTTGGTTACCACAAGTGCTGGGGTCCATTCCGGGGGTCTAGCAGCTTCCTTGATTC
>Frequency_4_QualityScore_FFHHHHHJJJJJIJGHIIIJJJGHIJJJJJJJJJJJJJJHIIIIIIHIIHHGHGGFFFEEEEEEDDDDC@CDDDDDCDDDEEEEDDCDDA?CDC_Mismatch_0_Sense_+_Library_PoolT
AATTTTGGACCGAGTGTTATGGTGCAACGGCACTTGTGGTAAACAAGCCAGTCTTTGGTTACCACAAGTGCTGGGGTCCATTCCGGGGGTCTAG
>Frequency_4_QualityScore_FFGHHHHIJGIGHIIIIJIFHGIIIIIGGGIIHHIIGGGIHIIIJIJIFHHHFGGDEEEEDDCBDCCDEDDCCDCDDEEEEDCCCC>>CDDDDD_Mismatch_0_Sense_+_Library_PoolT
TTTGGACCGAGTGTTATGGTGCAACGGCACTTGTGGTAAACAAGCCAGTCTTTGGTTACCACAAGTGCTGGGGTCCATTCCGGGGGTCTAGCAG
>Frequency_4_QualityScore_DEGGHGGIIGGGIHIIIGIIIIIJIIIJHHHGHGGHIHIHIIIIHIIGHHHGGCDEEEEDBCDDDDEDCBBCCCCCE>CA@???9=ABCCCCA?_Mismatch_0_Sense_+_Library_PoolT
TGGACCGAGTGTTATGGTGCAACGGCACTTGTGGTAAACAAGCCAGTCTTTGGTTACCACAAGTGCTGGGGTCCATTCCGGGGGTCTAGCAGCT
>Frequency_4_QualityScore_EEHHHHHIJJIJJIFIGGIIHIJJDGHIIIJIIIJIIJHJIIIIIIJJIIHGGEFFFFEFCCDEEEDDAACDDEDDCDCBCDDEDECACCB>?C_Mismatch_0_Sense_+_Library_PoolT
TGAATTTTGGACCGAGTGTTATGGTGCAACGGCACTTGTGGTAAACAAGCCAGTCTTTGGTTACCACAAGTGCTGGGGTCCATTCCGGGGGTCT
>Frequency_4_QualityScore_EE@FFEGGHIFHIIIGEGGDEAFGGHIGHFBCDGHGFH?FHGGHHHFHCCEGGFCDCAACDECCAB@BC=9?AB>BAABCBCCCCBACBCCCCC_Mismatch_0_Sense_+_Library_PoolT
GGTGCAACGGCACTTGTGGTAAACAAGCCAGTCTTTGGTTACCACAAGTGCTGGGGTCCATTCCGGGGGTCTAGCAGCTTCCTTGATTCCAATG
>Frequency_3_QualityScore_FFHHHHEHGHIIJJGHIIIJJJIIJJJJJJJHIJJJJIJJJJJIJHIHIHIIIGGFGGFEBDEEEEDCA;ACEEEEDCCCC>?BDDDDDDCDDC_Mismatch_0_Sense_+_Library_PoolT
ACCGAGTGTTATGGTGCAACGGCACTTGTGGTAAACAAGCCAGTCTTTGGTTACCACAAGTGCTGGGGTCCATTCCGGGGGTCTAGCAGCTTCC
>Frequency_3_QualityScore_FFHHHHHJJJJJJJJJIJJJHIFGHIJJJJHIJJJJJJJJJJJJIIJIIJIIIHHGFFFDEDEEEEDDDDDDDDCDCDDEDDDDCDDDEEEEDD_Mismatch_0_Sense_+_Library_PoolT
TTGAATTGAATTTTGGACCGAGTGTTATGGTGCAACGGCACTTGTGGTAAACAAGCCAGTCTTTGGTTACCACAAGTGCTGGGGTCCATTCCGG
>Frequency_3_QualityScore_EEGHHEGHIJJJJIGIIIJGGICFHHIIIIIJJJHHHHIIJGGHIIJJJGHGHIJIHIHFEFEEEEDDCACCAADDDCDDCDDDDDDDCDDEDD_Mismatch_0_Sense_+_Library_PoolT
TATGGTGCAACGGCACTTGTGGTAAACAAGCCAGTCTTTGGTTACCACAAGTGCTGGGGTCCATTCCGGGGGTCTAGCAGCTTCCTTGATTCCA
>Frequency_2_QualityScore_FFHHGHHJJJJJIIJJJJGIJFGIIIJJJIJJJIJJJJIJIIIJJJIJIIGIIIJIGHGFFFFEEEECCDDC?CDCDDDDCCDDDDDCCDDEEC_Mismatch_0_Sense_+_Library_PoolT
ATGGTGCAACGGCACTTGTGGTAAACAAGCCAGTCTTTGGTTACCACAAGTGCTGGGGTCCATTCCGGGGGTCTAGCAGCTTCCTTGATTCCAA
>Frequency_2_QualityScore_FFFHDFFIIIJJEGIIJJJIIIJIHGGGIGHGIIIIJJJJJJIJJIIIIGGIIGFGGGCEEDECCDCDCCDEEEDDDDD=@CCACCCCCDDCDC_Mismatch_0_Sense_+_Library_PoolT
CGAGTGTTATGGTGCAACGGCACTTGTGGTAAACAAGCCAGTCTTTGGTTACCACAAGTGCTGGGGTCCATTCCGGGGGTCTAGCAGCTTCCTT
>Frequency_2_QualityScore_FFHHHHHIIJJIJEHHIIJJJFHIIIIJIJJJJJJJJJHIIIIJJJIIIHGGGGGFEEEEEEEDDCDCCADDDDDCCDDEEEECCDDD@>CDCD_Mismatch_0_Sense_+_Library_PoolT
ATTTTGGACCGAGTGTTATGGTGCAACGGCACTTGTGGTAAACAAGCCAGTCTTTGGTTACCACAAGTGCTGGGGTCCATTCCGGGGGTCTAGC
>Frequency_2_QualityScore_FFHFHHHJJJJIIJJJJIIJEIIIIIIJJJJJIJJJJJJHIJJJJJJJJIHIJJJIHHGFFFEEEEDDDDBACDDCDDDDDDDDDDACDCCCBC_Mismatch_0_Sense_+_Library_PoolT
TGGTGCAACGGCACTTGTGGTAAACAAGCCAGTCTTTGGTTACCACAAGTGCTGGGGTCCATTCCGGGGGTCTAGCAGCTTCCTTGATTCCAAT
>Frequency_2_QualityScore_EADDFFGGGEFGGGGGGGGGGGGEFGEFGGGGGGGGGGGGGGGGGEFGGGGGGGGCFGGFFFEEEDEEEDEEDDDDCACDDDDDDDDDDDDDCC_Mismatch_0_Sense_+_Library_PoolT
GTGTTATGGTGCAACGGCACTTGTGGTAAACAAGCCAGTCTTTGGTTACCACAAGTGCTGGGGTCCATTCCGGGGGTCTAGCAGCTTCCTTGAT
>Frequency_2_QualityScore_FFHHHHHJJIGIIJJIIJIIJJIIHIJGIIJJJJJJJIJHIIJJJIIIIJIIJJIIFHHHGGFFCDDEECEEDDDDDC?CDDDDDDDDDDDCDB_Mismatch_0_Sense_+_Library_PoolT
AGTGTTATGGTGCAACGGCACTTGTGGTAAACAAGCCAGTCTTTGGTTACCACAAGTGCTGGGGTCCATTCCGGGGGTCTAGCAGCTTCCTTGA
>Frequency_2_QualityScore_FFGHFHHIGIGIIIIIBFIIGCHFHIGIIIHIIIDFIHGIGGIIGGEGEHHGCEEECCCCCEEDDECCCBBCDCCBCDC@9AB;;CC?ACDDCA_Mismatch_0_Sense_+_Library_PoolT
GGACCGAGTGTTATGGTGCAACGGCACTTGTGGTAAACAAGCCAGTCTTTGGTTACCACAAGTGCTGGGGTCCATTCCGGGGGTCTAGCAGCTT
>Frequency_2_QualityScore_FFHHHGGIIJJJJJIIJJJJFIIGGIJJJJJJJJJIIJJJJJJIJJJJJJJJIIJJJHHHEFFEEEEEEDDDDBBDDDDDDCDDDDCDDCCCDE_Mismatch_0_Sense_+_Library_PoolT
TTATGGTGCAACGGCACTTGTGGTAAACAAGCCAGTCTTTGGTTACCACAAGTGCTGGGGTCCATTCCGGGGGTCTAGCAGCTTCCTTGATTCC
>Frequency_2_QualityScore_FEHHGHHJGHIJJJJIJJJJJIGIJGIIJJJJJJJJJJIJJJJJIIJJJJJIJIIIIIHHHFFEDEEEEDEDDDDCACDDDDDDDDDDDDDCDD_Mismatch_0_Sense_+_Library_PoolT
TGTTATGGTGCAACGGCACTTGTGGTAAACAAGCCAGTCTTTGGTTACCACAAGTGCTGGGGTCCATTCCGGGGGTCTAGCAGCTTCCTTGATT
>Frequency_2_QualityScore_FFHHHHHJJJJJIJJJEIEGGIHIIJEGIIIIJJJJJJJJJJIIIIIIIIHGGGFEEEEEEECDDECDDCCDCCDEDDDDCDDDEEEEC?CCD=_Mismatch_0_Sense_+_Library_PoolT
ATTGAATTTTGGACCGAGTGTTATGGTGCAACGGCACTTGTGGTAAACAAGCCAGTCTTTGGTTACCACAAGTGCTGGGGTCCATTCCGGGGGT
>Frequency_1_QualityScore_FFHHHHHJIJJIJJJJHIJGHIJJJJJJJJJIJJJJJJIIJJJJJJJJEHHHHHFF<ACEEEFEDDDDDDDDD??CDEEDDDDDD?_Mismatch_2_Sense_+_Library_PoolT
GTTGCAACGGCACTTGTGGTAAACAAGCCAGTCTTGGGTTACCACAAGTGCTGGGGTCCATTCCCAGCAGGGGTCTATGGCTCCCA
>Frequency_1_QualityScore_DFHHF?FGIIGIIGGGIIEHIJFGGGIGFHGIAFHIIHGIIHGCC@EEIFE=CEEEBBC>A?CDEDEDDABDBDDDACCDEC@BDCDACDDDCC_Mismatch_1_Sense_+_Library_PoolT
TATGGTGCAACGGCACTTGTGGTAAACAAGCCAGTCTTGGGTTACCACAAGTGCTGGGGTCCATTCCCAGCAGTGGTCTATGGCTCTCCTTGAT
>Frequency_1_QualityScore_ADCFDDHIH@FFGHIIHIEFGHEF<DFFHIIDGGIIBH7BFEFGGDCD@GGIIEBEEEEFEEEAECCBA?CA@59>A@CC@CDCDDCDCCDDCB_Mismatch_2_Sense_+_Library_PoolT
GGTGCAACGGCACTTGTGGTAAACAAGCCAGTCTTGGGTTACCACAAGTATTGGGGTCCATTCCCAGCAGAGGTCTATGACTCTCCTTGATTCC
>Frequency_1_QualityScore_FFHHHHHGIIJJJJJJJJJJJHIJGIJIJJJJJJJJIIJJIJJGHGJIIIJJJGHIJJHHHEFFFEEFFCEEDCDDDDBBCDEEDDCDDDDDDD_Mismatch_2_Sense_+_Library_PoolT
GTTATGGTGCAATGGCACTTGTGGTAAACAAGCCAGTCTTGGGTTACCACAAGTGCTGGGGTCCATTCCCAGCAGGGGTCTATGGCTCTCCTTG
>Frequency_1_QualityScore_FFCFHFHIFHCFHGIJJIJJJJJJIJIIJEIJJJJJJJJJGIGIJIGIJJIJIGIJJIJGIIGIGAGIGHHHHGHFFFFFFDCDECDDDDACCD_Mismatch_1_Sense_+_Library_PoolT
GGTTTATGTGTAATATATGCAAAAGCATTCCTTAAAATTCAAAATGTTCACCTACCCAAATTTTGAATTGAATTTTAACCAAAATGCTTGTGAA
>Frequency_1_QualityScore_D2AC??A<<CE?33+<+3+<2A<+<EDEEE?;?D;0?49?<8)0?9?D?CDC=8==@75;(5(?C?)7??;;@_Mismatch_2_Sense_+_Library_PoolT
TTATGGTGCAATGGCACTTGTGGTAAACAAGCCAGTCTTGGGTTACCACAAGTGCTGGGGACCATTACCAGCA
>Frequency_1_QualityScore_FFGHDHHIIJJJJHIJJFHIGIGHHGIJJJJJJIJJJJJJIJJJIJJJJIJJJJJJJJIJJHIJJJJHHHHFFFFFEEEEDEDEDDDDEDDEDD_Mismatch_1_Sense_+_Library_PoolT
GGAGTGACAGGGGATGGTTTATGTGTAATATATGCAAAAGCATTCCTTAAAATTCAAAATGTTCACCTACCCAAATTTTGAATTGAATTTTAAC
>Frequency_1_QualityScore_FFHHHHHJJJJJJIJJJJJJJJIJJJJJJJJJJJHHIADGIIJJJJJGJJIJJJJJIJJIJJJJJJGGGHGFFDDDDDBDD_Mismatch_1_Sense_+_Library_PoolT
ATATATGCAAAAGCATTCTTTAAAATTCAAAATGTTCACCGACCCAAATTTTGAATTGAATTTTAAACAAAACGCTTGTGA
>Frequency_1_QualityScore_FFHHHHHJJJJJJJJJJJJJHJJJJJJJJJJJJJJJJJJJJJJJIIIJJIJJJJJGIIJIIJJJJJJ_Mismatch_1_Sense_+_Library_PoolT
ATTCCTTAAAATTCAAAATGTTCACCTACCCAAATTTTGAATTGAATTTTAACCAAAATGCTTGTGA
>Frequency_1_QualityScore_FFHHHHHJJJJJJIJJJJJHJHHHIIJIJHIJIJJJJJJJJJJIJJHHHIIJHHHHFFFFFEEEEDDDDCDDDDDDDDEDDDDDDDDEEEEDDB_Mismatch_0_Sense_+_Library_PoolT
TGAATTGAATTTTGGACCGAGTGTTATGGTGCAACGGCACTTGTGGTAAACAAGCCAGTCTTTGGTTACCACAAGTGCTGGGGTCCATTCCGGG
>Frequency_1_QualityScore_FFHHHHHJJJGJHIJIIJJJHIIIJJJJJJJJJJJJJHIJIHHHHHFFFFEEEEEDDDDCDCDDDDDDDCDDDDDDDDEEEEDDDDDBBCCDDD_Mismatch_1_Sense_+_Library_PoolT
TTTTTGACCGAGTGTTATGGTGCAACGGCACTTGTGGTAAACAAGCCAGTCTTTGGTTACCACAAGTGCTGGGGTCCATTCCGGGGGTCTAGCA
>Frequency_1_QualityScore_FFHHHHHJJJJJJIJJJIIJJGHIIJJJJJJJJIIJJJJJIIJJJJJIIHHIIJJJJHEFFFFFFEEEEACDCDDCCDDEEDDDDDDDDDDCDD_Mismatch_1_Sense_+_Library_PoolT
ATGGTGCAACGGCACTTGTGGTAAACAAGCCAGTCTTGGGTTACCACAAGTATTGGGGTCCATTCCCAGCAGAGGTCTATGGCTCTCCTTGATT
>Frequency_1_QualityScore_FFHHHHHIIJJJJJJJIJJJJIJJGHJIJJJJJJJJJJJJJJJIJJJJJIJJJEHIIHHHFDFDEEFFFEDDDDDCDDCCDDEEDDDDCDDDDD_Mismatch_1_Sense_+_Library_PoolT
GTTATGGTGCAACGGCACTTGTGGTAAACAAGCCAGTCTTGGGTTACCACAAGTATTGGGGTCCATTCCCAGCAGAGGTCTATGGCTCTCCTTG
>Frequency_1_QualityScore_FFHFDFDEHIGIIHEHED3E@)1?F@H@F;(?98=C2=(-7@=C;4@G;A9AC3;>6?;;;((6;;?385:>;>BCD>>50)9@CCCDDD::A:_Mismatch_1_Sense_+_Library_PoolT
CCGAGTGTTATGGTGCAACGGCACTTGTGGGAAACAAGCCAGTCTTTGGTTACCACAAGTGCTGGGGTCCATTCCGGGGGTCTAGCAGCTTCCT
>Frequency_1_QualityScore_FFHHHHHHIHIIJJJFHIJJIJJJJJJJJIJJHIJIJJJJJJJJJJJJJJJFHFHHFFFFEEEEEEEDDDDDDEEFEDDDDD>@CCDDDDDCDD_Mismatch_0_Sense_+_Library_PoolT
GACCGAGTGTTATGGTGCAACGGCACTTGTGGTAAACAAGCCAGTCTTTGGTTACCACAAGTGCTGGGGTCCATTCCGGGGGTCTAGCAGCTTC
>Frequency_1_QualityScore_FFHHHHHJJJJJIIJJJJHIJFHIJJJJJJJJJIJJJJJJIHIJJJIJGIHIIJJJJHHFFFFFFEEEDDD@@DDDDDDDCDDDDDDCDDDDED_Mismatch_1_Sense_+_Library_PoolT
ATGTTGCAACGGCACTTGTGGTAAACAAGCCAGTCTTTGGTTACCACAAGTGCTGGGGTCCATTCCAGGGGTCTAGCAGCTTCCTTGATTCCAA
>Frequency_1_QualityScore_BDDDHDHIHGGIGBDHI@DHG*?:?FHGG8GBG6BBCG)8=FHIIIIE?EAAAHED>?@BACACCCBA?CA>C:5<8==ACDEE<>(+5509AC_Mismatch_1_Sense_+_Library_PoolT
GAATTTTGGACCGAGTGTTATGGTGCAACGGCACTTGTTGTAAACAAGCCAGTCTTTGGTTACCACAAGTGCTGGGGTCCATTCCGTGGGTCTA
>Frequency_1_QualityScore_DFHHHFHJJJIJIJJJJJJIJJGIJJJJJJJJIJIJIJJJJIIJIJIJJIJJJJIJJJHHHFFFFFFFDDDDB@DDDDDDDCDDDDDDDDDEEE_Mismatch_1_Sense_+_Library_PoolT
TATGGTGCAACGTCACTTGTGGTAAACAAGCCAGTCTTTGGTTACCACAAGTGCTGGGGTCCATTCCGGGGGTCTAGCAGCTTCCTTGATTCCA
>Frequency_1_QualityScore_FDHHBHCGGII@FHHGEGID:EFGFHGIGEHGIGIIJJGIGIHIGIIJICCEEDGHEHEHFFFCEEEEEBB@@<<CDDDDDDCDD@CCD@CCDC_Mismatch_1_Sense_+_Library_PoolT
GTATGGTGCAACGGCACTTGTGGTAAACAAGCCAGTCTTTGGTTACCACAAGTGCTGGGGTCCATTCCGGGGGTCTAGCAGCTTCCTTGATTCC
>Frequency_1_QualityScore_DDDFDHHGH9+C?43<A:G):8?D?G91?@:BBG@9;6?(B<DEG4=BCFCAHIB6C.==AEE19B>6;6@;>;?8;-5<?AA:>:?>C:CACC_Mismatch_0_Sense_+_Library_PoolT
GAGTGTTATGGTGCAACGGCACTTGTGGTAAACAAGCCAGTCTTTGGTTACCACAAGTGCTGGGGTCCATTCCGGGGGTCTAGCAGCTTCCTTG
>Frequency_1_QualityScore_FFHGFHHJGIIIJJGHGGIIJJIJIJJGIJJJJJJIJIJIHJJJJHHHHHHFEFFFFFDDDDDDD<CCDCCDDDEDDCDEDDECDDDDDDDDDB_Mismatch_0_Sense_+_Library_PoolT
GGGGATGGTTTATGTGTAATATATGCAAAAGCATTCTTTAAAATTCAAAATGTTCACCGACCCAAATTTTGAATTGAATTTTAAACAAAACGCT
>Frequency_1_QualityScore_BDHHHHHIIIJJJJJJJIJJJJIJJJIIJJJIIJJJJJJJJJJIIJJJIIJJIJJIJJJJJJJJJJIEHFHGJJIIJHHHHHFFFCDBEE_Mismatch_1_Sense_+_Library_PoolT
TTATGTGTAATATATGCAAAAGCATTCCTTAAAATTCAAAATGTTCACCTACCCAAATTTTGAATTGAATTTTAACCAAAATGCTTGTGA
>Frequency_1_QualityScore_FFHHFHHIJJJIHHIJJIJJIIIIJJHIIHIJJJJJJJJJJHIJJJIJHHJJJJHHHHDFFFFFDDADDCFFEEDDDDD@@DDDDDDDCDDDDD_Mismatch_1_Sense_+_Library_PoolT
CGAGTGTTATGGTTCAACGGCACTTGTGGTAAACAAGCCAGTCTTTGGTTACCACAAGTGCTGGGGTCCATTCCGGGGGTCTAGCAGCTTCCTT
>Frequency_1_QualityScore_FFFFHHHIGIHIJIIDHFBEHGHHEHIIIIJGIIGGCFGHDHIIGHGGDBGB@FHHGIH=FGGGEDHIIGHHCEG;AEHFHEEFED@CE:AC_Mismatch_1_Sense_+_Library_PoolT
TGTGTAATATATGCAAAAGCATTCCTTAAAATTCAAAATGTTCACCTACCCAAATTTTGAATTGAATTTTAACCAAAATGCTTGTGAAAAGG
>Frequency_1_QualityScore_FFHHHHHJIJJJJJJJJJJJJJJJJJJIJJJJJJIGIJJJJJJJJJJJJJJJJIJJJJJJJJJJJJJIJHHHHFFFFFFEEEDECCDCCCCDDE_Mismatch_1_Sense_+_Library_PoolT
AATATATGCAAAAGCATTCCTTAAAATTCAAAATGTTCACCTACCCAAATTTTGAATTGAATTTTAACCAAAATGCTTGTGAAAAGGTTAATAT
>Frequency_1_QualityScore_FFHHHHHJHJHHIIHIIJEHGGJJJJIJJJJJIJJIJJJJJJJJJJJIHHHHHHFFFFFEEDDEDDDEDDDDBDDDEEEEDDDDD>BCDDDDDD_Mismatch_0_Sense_+_Library_PoolT
TTGGACCGAGTGTTATGGTGCAACGGCACTTGTGGTAAACAAGCCAGTCTTTGGTTACCACAAGTGCTGGGGTCCATTCCGGGGGTCTAGCAGC
>Frequency_1_QualityScore_FFHHHHHJJJJJJJJJJJJJJJIJIJJJJJJJJJJJJJJJJJJIJJJJJJJJJJJJIJIIJJHHHFFFF_Mismatch_1_Sense_+_Library_PoolT
GCATTCTTTAAAATTCAAAATGTTCACCGACCCAAATTTTGAATTGAATTTTAAACAAAACGCTTGTGA
>Frequency_1_QualityScore_FFHGHFHHJIJJJIJJJJIIJJHIJJJJJJJJJJHHIJJJJHIJJJJJJJJEGHGIHHHDFFFEEEFEDCDCDDDD=BDDDDDDDDDDDDDDDD_Mismatch_1_Sense_+_Library_PoolT
TATGGTGCAACGGCACTTGTGGTAAACAAGCCAGTCTTGGGTTACCACAAGTGCTGGGGTCCATTCCCAGCAGGGGTTTATGGCTCTCCTTGAT
>Frequency_1_QualityScore_FFDFHDHIHGFGHHGGIEIJJIJJJGIJIJIJIIDHIIIIJJIIJIGHGIIEIIJJJIJIGFHHGDCFFDDCEDCEECDDDDDDDDD@BB?C@C_Mismatch_0_Sense_+_Library_PoolT
GGTTTATGTGTAATATATGCAAAAGCATTCTTTAAAATTCAAAATGTTCACCGACCCAAATTTTGAATTGAATTTTAAACAAAACGCTTGTGAA
>Frequency_1_QualityScore_BD+ADFHIIIIIIHIGGIIEBFHGGIIE@:?BGEEED@BHHGIGCH@EEEGEEEEEDEEEC>CCA==@CCCC@B?>:>>CC?>5<B@BC:>90>_Mismatch_1_Sense_+_Library_PoolT
TGGATTGAATTTTGGACCGAGTGTTATGGTGCAACGGCACTTGTGGTAAACAAGCCAGTCTTTGGTTACCACAAGTGCTGGGGTCCATTCCGGG
>Frequency_1_QualityScore_FFHHHHHJIJJJJJHIJJIJJJFHIIJJJJIJJJJJJJJIJJJIJJJJIJIHIJJJJJHHHHFFFFFEEACEEDDDDDDDEEFFDDDDD<BCCD_Mismatch_1_Sense_+_Library_PoolT
AATTTTGGACCTAGTGTTATGGTGCAACGGCACTTGTGGTAAACAAGCCAGTCTTTGGTTACCACAAGTGCTGGGGTCCATTCCGGGGGTCTAG
>Frequency_1_QualityScore_FFHHHHHJJJJJJJJJJHIGHIIIJJJGIJJJJJJJJJIJJJJJHIHHHHHFFFFEEEEEEEDDDDDDDCDDDDCDEDDDDDDDDEEEEDDDDD_Mismatch_0_Sense_+_Library_PoolT
AATTGAATTTTGGACCGAGTGTTATGGTGCAACGGCACTTGTGGTAAACAAGCCAGTCTTTGGTTACCACAAGTGCTGGGGTCCATTCCGGGGG
>Frequency_1_QualityScore_FFHHHHHIJJJJJJJJJIGGIDGIIJJJJJJJJJJJJIJIHIJJJJIIHFEHGHHHFDFDEEEEEEDDDDD@BCDDDDDDDDDDDDDCDDECDD_Mismatch_2_Sense_+_Library_PoolT
ATGGTGCACCGGCACTTGTGGTAAACAAGCCAGTCTTGGGTTACCACAAGTGCTGGGATCCATTCCAGGGGTCTAACAGCTTCCTTGATTCCCA
>Frequency_1_QualityScore_FFHFHHHIJJIIIJJJJJJJIIIJIIHIGJJJJIIGIFHIJIIIJIIEHIJJJJGJCGGIJGJIIHAEEEEEEF>CFFFEECCEEDDCCCCDDD_Mismatch_1_Sense_+_Library_PoolT
TTGATTTTCTGGTTAAAGAAGAAATATGTGTTGACAGTGGTTCAAATCCTTCCGAGTTTTCCGTGAACAATAGATCTCAGCATTCCACTGTGCA
>Frequency_1_QualityScore_DFHHHFHJJJJJJJJJIJJIIJFIIJJJJJJJJJIIJJJJJGHIJJJIIJJHIJJJHHHBEFDFEEFEEDDDDDDD@ACDEEDDCDDDDCDDCD_Mismatch_1_Sense_+_Library_PoolT
TATGGTGCAACGGCACTTGTGGTAAACAAGCCAGTCTTGGGTTACCACAAGTATTGGGGTCCATTCCCAGCAGAGGTCTATGGCTCTCCTTGAT
>Frequency_1_QualityScore_FFHHFHHJJJJIJIJJJJHJJFHIJJJJJJJJJIJJJJJJIIJJJJJJJJGIJJJJHHHFFFFEFEEEEBDDDDDBBDDEEDDDDDDDDDDDDC_Mismatch_1_Sense_+_Library_PoolT
ATGGTGCAACGGCACTTGTGGTAAACAAGCCAGTCTTGGGTTACCACAAGTACTGGGGTCCATTCCCAGCAGGGGTCTATGGCTCTCCTTGATT
>Frequency_1_QualityScore_FFHFHHHJJJJJGHIJEGIHIIGIGIIJJJJJJJJJJJJJJJJJIJJJHIJJJJJIJJJJIJIJJJJHHEDDDEDDDDDDDDEDDDDEDDFDDD_Mismatch_0_Sense_+_Library_PoolT
GAGTGACAGGGGATGGTTTATGTGTAATATATGCAAAAGCATTCTTTAAAATTCAAAATGTTCACCGACCCAAATTTTGAATTGAATTTTAAAC
>Frequency_1_QualityScore_BDF3@8FGBG@DF<:*:?GC0:*0?DDGFIDIBAF======C@FFFEAEAEEF>ADDB>=>B>BBB@B=9<>BBBB@>?BBAAABB:@:BDAB4_Mismatch_1_Sense_+_Library_PoolT
TGGGGCAACGGCACTTGTGGTAAACAAGCCAGTCTTTGGTTACCACAAGTGCTGGGGTCCATTCCGGGGGTCTAGCAGCTTCCTTGATTCCAAT
>Frequency_1_QualityScore_FFHHHHHJJJJHIHHJJJJJJJJIJJJIJJJIJJJJJJJJJJJGIJJJJIJJIJJJIJJIJJGHIJIHHHHHFFFFFFFEE_Mismatch_0_Sense_+_Library_PoolT
GATGGTTTATGTGTAATATATGCAAAAGCATTCTTTAAAATTCAAAATGTTCACCGACCCAAATTTTGAATTGAATTTTAA
>Frequency_1_QualityScore_=??A+A3+<CABA,<C7@))1::?81*:*:DDCDDBDEDII4*)9(0?BEIC:CCCDC@44)..))).7)===A@((7>A@(.6;>>(5;AAAA_Mismatch_1_Sense_+_Library_PoolT
CACAAGGAGTGACAGGGGATGGTTTATGTGTAATATATGCAAAAGGATTCTTTAAAATTCAGAATGTTCACCTACCCAAATATTGAATTGAATT
>Frequency_1_QualityScore_FDFFHGFJIJAGHH?FHFHIFFDIIIIIJJJJJJGIGFHGIEGIJIGIGJIGEIJJJIEHHHHHFFDDDBDDDDDDDDDDEDDDDEDDED_Mismatch_0_Sense_+_Library_PoolT
GTGACAGGGGATGGTTTATGTGTAATATATGCAAAAGCATTCTTTAAAATTCAAAATGTTCACCGACCCAAATTTTGAATTGAATTTTAA
>Frequency_1_QualityScore_FDHHHHHJJJGIIJHHIFHIEHGIIJIJJJJJJJJJJDHJJJJJJJJJJJJJJJJJJJIIJJJJJJJHHHHHFFFFFCEEEEDEDEDDDDDDDD_Mismatch_0_Sense_+_Library_PoolC
GTGACAGGGGATGGTTTATGTGTAATATATGCAAAAGCATTCTTTAAAATTCAAAATGTTCACCTACCCAAATTTTGAATTGAATTTTGGACCG
>Frequency_1_QualityScore_FEHAFFFEEFEGBHGHIFGH?FDGIGIGIGIDHGIGEGCFHGGIIEIIIGEECGGEDHFDCFDFEEADD@<9CA@CDDBCDCACCD>CDEDE>C_Mismatch_0_Sense_+_Library_PoolC
TGGTGCAACGGCACTTGTGGTAAACAAGCCAGTCTTTGGTTACCACAAGTGCTGGGGTCCATTCCGGGGGTCTAGCAGCTTCCTTGATTCCAAT
>Frequency_1_QualityScore_FEHHHHHHHIJIJJIJGJJJHHIGFGHIIGJJJIJJIJJIIJJIGJIIIGJGH=FGGIJJJHHGGHFFF@DFECEDDD;=CDEEDDDDDDDCDC_Mismatch_2_Sense_+_Library_PoolC
GTTATGGTGCAATGGCACTTGTGGTAAACAAGCCAGTCTTGGGTTACCACAAGTGCTGGGGTCCATTCCCAGCAGGGGTCTATGGCTCTCCTTG
>Frequency_3_QualityScore_EEGHHHGIJHHHCFHEFHHDGGGHHFGGFDHGFHHEFFGHGIEGDAFIEHHGIFCFGFEEDFEEDCCA?A<B?>BDDBCDDBCCDCCACCCDDD_Mismatch_1_Sense_+_Library_PoolC
GGTGCAACGGCACTTGTGGTAAACAAGCCAGTCTTAGGTTACCACAAGTGCTGGGGTCCATTCCGGGGGTCTAGCAGTTTCCTTGATTCCAATG
>Frequency_2_QualityScore_FFHHFHHJJJJIGIIIJJIIJHIJJJIJJIJIIIIJJIJJIJJJIJIIIIEIIIIIJJIIIGGHHHGGFBEEDDD??CCEEDDDDDDDDDDCDD_Mismatch_2_Sense_+_Library_PoolC
ATGGTGCAATGGCACTTGTGGTAAACAAGCCAGTCTTGGGTTACCACAAGTGCTGGGGTCCATTCCCAGCAGGGGTCTATGGCTCTCCTTGATT
>Frequency_2_QualityScore_FFHHHGGGHIIGIIJGIIIIIGHIEHIIJJGIIIIIGGIIIIIGIIIGHIIGG=CCCDC?A?@CCFACDBCDDDDDCD9=CCBDDCCBCCCDCD_Mismatch_1_Sense_+_Library_PoolC
GTTATGGTGCAACGGCACTTGTGGTAAACAAGCCAGTCTTGGGTTACCACAAGTGTTGGGGTCCATTCCCAGCAGGGGTCTATAGCTCTCCTTG
>Frequency_2_QualityScore_FFHHHGGIIJJJJIHIIIJGIIGIIJJJIJJJIJIIJIIJJGIIJJJJFHIGIGGHHGF?BCEFFEECDCCCDDDD5<BCEEECDDCDDDDDDD_Mismatch_1_Sense_+_Library_PoolC
TATGGTGCAACGGCACTTGTGGTAAACAAGCCAGTCTTGGGTTACCACAAGTGTTGGGGTCCATTCCCAGCAGGGGTCTATAGCTCTCCTTGAT
>Frequency_2_QualityScore_FFFGGGEGHGHIGIHIHGIHGGIIHGGGIIGIHEGGGGIIIJIJIGCEHGGFHIGGGHGFEECEEDCEEAAAACCCDBCCACDC@AAACACDDA_Mismatch_1_Sense_+_Library_PoolC
TTATGGTGCAACGGCACTTGTGGTAAACAAGCCAGTCTTGGGTTACCACAAGTGCTGGGGTCCATTCCCAGCAGTGGTCTATGGCTCTCCTTGA
>Frequency_1_QualityScore_FFFHHHHJJJJIJJJJHIJGIIJJJJJJJGJIJJJJJJFHIJJJJJGIHIJJHHHHBDFEEEFEDEDDDBDDD=?CCDDDDDDDDDDDDCDDEE_Mismatch_2_Sense_+_Library_PoolC
GGTGCAATGGCACTTGTGGTAAACAAGCCAGTCTTGGGTTACCACAAGTGCTGGGGTCCATTCCCAGCAGGGGTCTATGGCTCTCCTTGATTCC
>Frequency_1_QualityScore_FFHHHHHHIJJJJIJFHIIIJFHIGIIIJJJJJJIJHIJJJJJFHIIJIJJJJHIJIJHGHFFFFFEDEACCDCBDDD@BDDEEDDDDDDDDDD_Mismatch_2_Sense_+_Library_PoolC
GTTATGGTGCAACGGTACTTGTGGTAAACAAGCCAGTCTTGGGTTACCACAAGTTCTGGGGTCCATTCCCAGCAGGGGTCTATGGCTCTCCTTG
>Frequency_1_QualityScore_FF<DFHHJJJJJJJJJHJJIJJJJJJIJJIJJJJJJJJHIJJJJIJHHHHHHFFFDDDDDFFEFDDDDDDDDDB>CCDDDDDDDDDDDCCCDDE_Mismatch_2_Sense_+_Library_PoolC
GGTGCAACGACACTTGTGGTAAACAAGCCAGTCTTGGGTTACCACAAGTGCTGGGGTCCATTCCCAGCAGGGGTCTGACGCTTCCTTGATTCCA
>Frequency_1_QualityScore_FFHHHHHCGGIJJJJJIJJJJIIIDGIJJJIJIJJJHJJIJJJGHIJJIJJIICGGGHHHFBDDEFEEEACDDCDDDD8=ACEDDDDDDDDDDD_Mismatch_2_Sense_+_Library_PoolC
GTTATGGTGCAACGGTACTTGTGGTAAACAAGCCAGTCTTGGGTTACCACAAGTGCTGGGGTCCATTCCCAGCAGGGGTCTATGGCTCTCCTTG
>Frequency_1_QualityScore_FFHHHHHJJJIIJJJJIJJGIIJJJJJJJJJHHJJJJJHIJJJJJHFHCEFFFFFDDDDDEEFFDDDDCADDDBBCCCDDDDDDDDDDDBDDEE_Mismatch_1_Sense_+_Library_PoolC
GGTGCAACGGCACTTGTGGTAAACAAGCCAGTCTTGGGTTACCACAAGTGCTGGGGTCCATTCCCAGCAGGGGTCTATGGCTCTCCTTGATTCC
>Frequency_1_QualityScore_FFHHAHDHIJJJJJJJJJJJIJJIJJJJJJIJJIJIIJJJJJJJJJIJHJIGEHHHHFFFDDDEEFEFDDDDDDCDDDCDDEEDDCDDDDDDDD_Mismatch_2_Sense_+_Library_PoolC
TTATCGTGCAACGGCACTTGTGGTAAACAAGCCAGTCTTGGGTTACCACAAGTGCTGGGGTCCATTCCCAGCAGTGGTCTATGGCTCTCCTTGA
>Frequency_1_QualityScore_FFHHHHHBGIJJJJJIIJJJIHIJGHJJJJJJJJJIIJJJJIJJIJIJIIHIJJJJHHHHFDEDEFEEEEDCDDDDDD?@CDDEDDDDDDDDDD_Mismatch_2_Sense_+_Library_PoolC
GTTATGGTGCAACGGCACTTGTGGTAAACAAGCCAGTCTTGAGTTACCACAAATATTGGGGTCCATTCCCAGCAGGGGTCTATGACTCTCCTTG
>Frequency_1_QualityScore_DFHHHHHJJJJJJJJJIJJIJJGIIJJJJJJJJJJJJJJJJIJJIJJJJJJJJJJJJIHHHFFFFFFEECCEEDDD?=CCDDCDDCDDDDDDCD_Mismatch_2_Sense_+_Library_PoolC
TATGGTGCAACGGTACTTGTGGTAAACAAGCCAGTCTTGGGTTACCACAAGTACTGGGGTCCATTCCCAGCAGGGGTCTATGGCTCTCCTTGAT
>Frequency_1_QualityScore_FFHHHHHJJJJJIIJJJJIJJFHIJJJJJJJJJJJJJJIJJJJJJJJJJJHJJJJJHHHFFFFFFEEEEBDDDDD@@DDEEDDDDDDDDDDCDD_Mismatch_1_Sense_+_Library_PoolC
ATGGTGCAACGGCACTTGTGGTAAACAAGCCAGTCTTGGGTTACCACAAGTACTGGGGTCCATTCCCAACAGGGGTCTATGGCTCTCCTTGATT
>Frequency_1_QualityScore_FFFHHHCGGHIIIIIEGIIIGIGBFHIIIIIIIIIGIIIIIIDHHHIIFF@FCDHIH<EEEHEHEEHDEDDFDEDAB99A@DDDDCCDCACD@:_Mismatch_2_Sense_+_Library_PoolC
TTATGGTGCAATGGCACTTGTGGTAAACAAGCCAGTCTTGGGTTACCACAAGTGCTGGGGTCCATTCCCAGCAGGGGTCTATGGCTCTCCTTGA
>Frequency_1_QualityScore_FFHGFDHHIIIIJJJJIJAHICFEHIGHIJJIIDFHIJIBBFGHIJJIJJEHGHIBHHFFD@DFEEECCAAA@BB;=@CDDDDDDCACD@@>CC_Mismatch_1_Sense_+_Library_PoolC
ATGGTGCAACGGCACTTGTGGTAAACAAGCCAGTCTTGGGTTACCACAAGTGCTGGGGTCCATTCCCAGCAGGGGTTTATGGCTCTCCTTGATT
>Frequency_1_QualityScore_DD<A8C?<:E@F<@EC??C)*?D9DC)00?8*/098?FHH?@C@CHHG4@>==324=<.(.6>3;(5=(55(\88?CC::(3:(>CC3::AC_Mismatch_2_Sense_+_Library_PoolC
GGTGCAACGGCACTTGTGGTAAACAAGCCAGTCTTGGGTTACCACAAGTACTGGGGTCCATTCCCAACAGGGGTCTATGGCTCTCCTTGATT
>Frequency_1_QualityScore_B=+<CFHIIIDEIGHICFH?FHGHGGHCGIGHHIIAHGFHIIIGGGGIGDECGFHB<BACEDEACCCBC?B?B@@CCEEECCCCCCCCCCCCDD_Mismatch_1_Sense_+_Library_PoolC
GGTGCAACGGCACTTGTGGTAAACAAGCCAGTCTTGGGTTACCACAAGTGTTGGGGTCCATTCCCAGCAGGGGTCTATAGCTCTCCTTGATTCC
>Frequency_1_QualityScore_FFHHHHHJJJIJJIJJIJJFHIIIIJIJJJJIIIJJJJHHIJJJJJJIGIIJHHHHFFFFFFEFEDDDB;CDDDDDDDEEDDDDDCDEEDDDDD_Mismatch_2_Sense_+_Library_PoolC
GGTGCACCGGCACTTGTGGTAAACAAGCCAGTCTTGGGTTACCACAAGTGCTGGGATCCATTCCGGGGTCTAGCAGTTTCCTTGATTCCCATGA
