# Supplementary material for: Differential Gene Expression Reveals Candidate Genes for Drought Stress Response in Abies alba (Pinaceae)
Source: PLoS One. 2015 Apr 29;10(4):e0124564. doi: 10.1371/journal.pone.0124564 (PMC4414588; doi:10.1371/journal.pone.0124564)
Supplement: S3 File — (GZ) [file pone.0124564.s003.gz › comp13633_c0_seq1.fa]

>comp13633_c0_seq1 len=530 path=[1:0-364 367:365-529]
GGCTTGCTGCAACAGTTTCTAGGGTTTGGTGGGTGTCCAAAGGGTTTGTTTCGATACTCCTCGAGTTGCAACTTCCTATGATGCAATGATGTATGAGGTCCAGGTTATGTCTCTAGGTCTGTCTGTAATGCTCTCTAATCGTCCATTTATTTTGCATAGATAGTATGTTTTACTCATTGCATCTATAAGTGCTCTGTGGCCTACGGCCATAAGGTCGGCCTTACCATGATGTGCTAATTGTTTTGCGGAATACGTATACCAGCTGTTGTTGTGCTTAAATGACTATCTCGCACATGGATGTATGAAGTCTGAATGCTGGCTAGGCATGGGTTTATCGTTACTGTAGTCACTATTGTGCATAAACAAAATTTCGTTTTAATCAATTGCGATGCATATGTTTATCACTGTAAAGCATCTACTGTGCATCGACAATGATTTTGTTTAATTAATTACAATGCGTATGTTGCATAGATAATGATCTCGTTTAATCAATCACAATGTGTTTATTTGCTACTATGCATGGGTAATGA

>Frequency_3_QualityScore_FEHHHHHJJJJJJJJJJJIJJJJFIJJJJJHIHJJJJJJJJJJJIJJJHIIJJIIIIHGGGGGGFFFFFFEEEECEEDDDDDACCDDDDDDDED_Mismatch_0_Sense_+_Library_PoolC
GTTTTACTCATTGCATCTATAAGTGCTCTGTGGCCTACGGCCATAAGGTCGGCCTTACCATGATGTGCTAATTGTTTTGCGGAATACGTATACC
>Frequency_2_QualityScore_FFGHHFHJGIGIIIJIJJIIJFGGGIIIIIJIIIIIIJJIIHIIJIIJIJGIIIIJIIIIIGGIIIIEGCGEIIHEHHGGGGGGFFEEEECDED_Mismatch_0_Sense_+_Library_PoolC
GGTCCAGGTTATGTCTCTAGGTCTGTCTGTAATGCTCTCTAATCGTCCATTTATTTTGCATAGATAGTATGTTTTACTCATTGCATCTATAAGT
>Frequency_2_QualityScore_FEHHGHHJIJJJJIIJJIJHIIJHIIJIIJJJJIJJJJJJJJJJJJJJJHIIIJJJIJGIIIJJIJIIIGGGGHGGFFDCDDDDDDDDDDDDDD_Mismatch_0_Sense_+_Library_PoolC
GTCCATTTATTTTGCATAGATAGTATGTTTTACTCATTGCATCTATAAGTGCTCTGTGGCCTACGGCCATAAGGTCGGCCTTACCATGATGTGC
>Frequency_2_QualityScore_FFGHHGCIIGIIIDGGHGIIGIIGGIIIIEGHIIIHGIIGIIGFIIIIIIIIIIIIIIGIIICGIIIIIDFDDCEEGGGFFEEEACACCCEECD_Mismatch_0_Sense_+_Library_PoolC
CTATGATGCAATGATGTATGAGGTCCAGGTTATGTCTCTAGGTCTGTCTGTAATGCTCTCTAATCGTCCATTTATTTTGCATAGATAGTATGTT
>Frequency_2_QualityScore_;CEFEFFEBFHFHEGIGGIIHEGHAEGGEGIGIHHIIEAGGHGGFGGEHGGEGGGBHIIIIEGGEBBFD;;CFC?ACFFEACDCCABCCBCBCE_Mismatch_0_Sense_+_Library_PoolC
TGAGGTCCAGGTTATGTCTCTAGGTCTGTCTGTAATGCTCTCTAATCGTCCATTTATTTTGCATAGATAGTATGTTTTACTCATTGCATCTATA
>Frequency_2_QualityScore_FEGHFFGIIIIHIGIIIIHGGICHGGCFGGIIIIIGEFIIGIDEEGIIGGIIIAGEIIIGHGFGGEFFFEECEECDEEACCBA?;?9?A;ACCC_Mismatch_0_Sense_+_Library_PoolC
GTATGTTTTACTCATTGCATCTATAAGTGCTCTGTGGCCTACGGCCATAAGGTCGGCCTTACCATGATGTGCTAATTGTTTTGCGGAATACGTA
>Frequency_1_QualityScore_FFGHHHHJHIJJIJJJJJJJIJJJIIJJJJJJJJIHJIJJJFGIHJJJJJJIJJJJGIJGGHIHHHFFFFFFECEEDEEDCDDEDACCDDDBD@_Mismatch_0_Sense_+_Library_PoolC
ATAGATAGTATGTTTTACTCATTGCATCTATAAGTGCTCTGTGGCCTACGGCCATAAGGTCGGCCTTACCATGATGTGCTAATTGTTTTGCGGA
>Frequency_1_QualityScore_FFHHHHHJJJIHHJJJJJJJIIJIIIJJJJJJJIJJGHGIJIIIIIJJJJJEHHIJIJIJIJEHJJJHDCHGHED_Mismatch_0_Sense_+_Library_PoolC
CGTTACTGTAGTCACTATTGTGCATAAACAAAATTTCGTTTTAATCAATTGCGATGCATATGTTTATCACTGTAA
>Frequency_1_QualityScore_FFHHHHHIJEHIGIIJGIIGFGGGGIIJIJIICGHEGHGCGIBFGHIGIIIJJJJIJJGIJHHHHHHFFEFCDFDCEDEBDCDDD?CBBDDDCD_Mismatch_0_Sense_+_Library_PoolC
CGCACATGGATGTATGAAGTCTGAATGCTGGCTAGGCATGGGTTTATCGTTACTGTAGTCACTATTGTGCATAAACAAAATTTCGTTTTAATCA
>Frequency_1_QualityScore_FFHHHHHJJJJJJJJJJJJHIJJIJJJIJJIGGIIIJGGIJJJHGFHJJJJJJIJJIHIJJJIJJJIIIGIIIIHHHHHHFFFDEEEAFCEEDD_Mismatch_0_Sense_+_Library_PoolC
CGAGTTGCAACTTCCTATGATGCAATGATGTATGAGGTCCAGGTTATGTCTCTAGGTCTGTCTGTAATGCTCTCTAATCGTCCATTTATTTTGC
>Frequency_1_QualityScore_EDHHFHHJCGGJGEGHIIIJJJIJGIGGGIJIJHIGJIJIJEIGJJJJIIIGIIIGIJJJIIIHGIIIJEH@EFEEFEFFDECDDDDACFDCDB_Mismatch_1_Sense_+_Library_PoolC
AACTATTGTGCATAAACAAAATTTCGTTTTAATCAATTGCGATGCATATGTTTATCACTGTAAAGCATCTACTGTGCATCGACAATGATTTTGT
>Frequency_1_QualityScore_FFHHHHDHIJJJJJJJIJHHEHIIGIJJGIIHHJIHIJIJJJJJJJJJJJHIIJIJJJDIGIJJIJIJHHHEHEHFFBDFFDCCEEECDDDDDD_Mismatch_0_Sense_+_Library_PoolC
TGATGTATGAGGTCCAGGTTATGTCTCTAGGTCTGTCTGTAATGCTCTCTAATCGTCCATTTATTTTGCATAGATAGTATGTTTTACTCATTGC
>Frequency_1_QualityScore_FFHHHHHJJJIJJGIJJJJJIJJJJJJJJIJJIJJJJJJIIJJJIHJJJJJJJGIIIJJIIIJIHHHHHHHFEFFFEEEC_Mismatch_1_Sense_+_Library_PoolC
TTTCGTTTTAATCAATTGCGATGCATATGTTTATCACTGTAAAGCATCTACTGTGCATCGACAATGATTTTGTTTAATCA
>Frequency_1_QualityScore_DDHFG:DAFCEFHDCEFHHICHHGIIHIIGEEHIIBBHIGIIIIIDDFFBBFFDEF88=BBF3@E@CHHEH@>A;B@C:;@D>@CCEE=B??CC_Mismatch_0_Sense_+_Library_PoolC
TGTTTATCACTGTAAAGCATCTACTGTGCATCGACAATGATTTTGTTTAATTAATTACAATGCGTATGTTGCATAGATAATGATCTCGTTTAAT
>Frequency_1_QualityScore_FDFHHHGJJJJJJJJHIIEGGIJIJJJIJIJJJJJJJJJJJJJJFAHIJJJ8/BEHHG@@@FFHIIE>ACEEDEDFFABDEDDDCBDDDDDFDE_Mismatch_0_Sense_+_Library_PoolC
GTATACCAGCTGTTGTTGTGCTTAAATGACTATCTCGCACATGGATGTATGAAGTCTGAATGCTGGCTAGGCATGGGTTTATCGTTACTGTAGT
>Frequency_1_QualityScore_FFHHHHHJJJJJJJJJHIIJJJJJJGIJJJJJJJJJIJJIJJJJJJJJJJJJJIJJHHHHFFFFFFFEEEDEEEDDDDDDDDCDDDEEECDDDC_Mismatch_0_Sense_+_Library_PoolC
CGGCCTTACCATGATGTGCTAATTGTTTTGCGGAATACGTATACCAGCTGTTGTTGTGCTTAAATGACTATCTCGCACATGGATGTATGAAGTC
>Frequency_1_QualityScore_FFHHHHHIIJHJGIJJIJJJJJIJJJJJJJJIIJJIIIIIJJJJJJJJJJIJJJGIIJGIJIIJJJIIJJGEGHFFFFFFFDDEECC>ACCCBB_Mismatch_0_Sense_+_Library_PoolC
GCATATGTTTATCACTGTAAAGCATCTACTGTGCATCGACAATGATTTTGTTTAATTAATTACAATGCGTATGTTGCATAGATAATGATCTCGT
>Frequency_1_QualityScore_ADHHF?FGGIHCGIEBBHHFHDG<@?CECB>@AGGG9BFHD>DHCG@BFHHICB==BFE@FHEHGEEE3=<C;BCFFD@ACC3;>A_Mismatch_1_Sense_+_Library_PoolC
CTGCATATGTTTATCACTGTAAAGCATCTACTGTGCATCGACAATGATTTTGTTTAATTAATTACAATGCGTATGTTGCATAGATA
>Frequency_1_QualityScore_FFHHHHHIJJJJJGIJJJGJJIJJJJJJJJJJJJJJJJJJJJIIJJJJJJIJJJJJJJIJJJJJIJJIHHGHHGFFFFFDDDDDD_Mismatch_1_Sense_+_Library_PoolC
TCAATTGCGATGCATATGTTTATCACTGTAAAGCATCTACTGTGCATCGACAATGATTTTGTTTAATTAATTACAATGCGTATGA
>Frequency_1_QualityScore_FFGHFHHJJJJJJJJJJJJJJIJIIJJIGIJJJIIJJJIIJHHIIIIIJIJJJJIJJJJJIHHFHFFFEDCCC>CDECDCCDDDCCDCDDCDDD_Mismatch_0_Sense_+_Library_PoolC
GATGTGCTAATTGTTTTGCGGAATACGTATACCAGCTGTTGTTGTGCTTAAATGACTATCTCGCACATGGATGTATGAAGTCTGAATGCTGGCT
>Frequency_1_QualityScore_FFHHHHHIJJJJJIJJJJJJJIJJJJJJJJGHJJJJIJJJJIHJIJJIIJJGGIIIGHHHHHFFDDDDDBCCDDEDDDDDDCCDCDDDBDDCDD_Mismatch_0_Sense_+_Library_PoolC
ATAAGTGCTCTGTGGCCTACGGCCATAAGGTCGGCCTTACCATGATGTGCTAATTGTTTTGCGGAATACGTATACCAGCTGTTGTTGTGCTTAA
>Frequency_1_QualityScore_FFHHHHHJJJJJIHJJJJJJJJIJJJJJJJJHIIJJJJJJDIJJJJJIJJIJJJJFHIJJJIIJJHJ_Mismatch_0_Sense_+_Library_PoolC
GTAGTCACTATTGTGCATAAACAAAATTTCGTTTTAATCAATTGCGATGCATATGTTTATCACTGTA
>Frequency_1_QualityScore_FFHHHHHJJJJJJIJJJJIIJJJJJJJJJJJJJJJJJJGIJJHIIIJJ_Mismatch_0_Sense_+_Library_PoolC
TGCATCGACAATGATTTTGTTTAATTAATTACAATGCGTATGTTGCAT
>Frequency_1_QualityScore_FFHHHFHIIIIJJJJJJJJJJJJJJJJJJIJFGIGJJJIIJJJJJJJJIIJJJIIJHHIJJHHGHFFFFEFEEEEEEEDDEDCCCCDDBB;>BC_Mismatch_0_Sense_+_Library_PoolC
GATAGTATGTTTTACTCATTGCATCTATAAGTGCTCTGTGGCCTACGGCCATAAGGTCGGCCTTACCATGATGTGCTAATTGTTTTGCGGAATA
>Frequency_1_QualityScore_FFHHHHHIJIJJJJJJIJJIJJJJJIJJIIJJJIJJJIIJIJIJHIIJHIJJJIIJIJJJJJCGIIJHHHHFFDFE_Mismatch_0_Sense_+_Library_PoolC
CTACTGTGCATCGACAATGATTTTGTTTAATTAATTACAATGCGTATGTTGCATAGATAATGATCTCGTTTAATCA
>Frequency_1_QualityScore_FFHHHHHJIIIIJJGIIHJIIGIJJIIJJJIJJIJHIJIHGJGIIIIIJFGIJIJCHGGGGHIJIEHH@=?ACEHFFFDDEFDCDDCDEDDDAB_Mismatch_0_Sense_+_Library_PoolC
TTCGATACTCCTCGAGTTGCAACTTCCTATGATGCAATGATGTATGAGGTCCAGGTTATGTCTCTAGGTCTGTCTGTAATGCTCTCTAATCGTC
>Frequency_1_QualityScore_FFHHHHHHGIIHJJJJJJIJJJJJIJJJIIJJJHHIJJJJJIJJJJJJJGJJJJJIJJFGEIGHHHFFFFEEEEEDEEDCCDDDDDDDDDDD@B_Mismatch_0_Sense_+_Library_PoolC
TAGATAGTATGTTTTACTCATTGCATCTATAAGTGCTCTGTGGCCTACGGCCATAAGGTCGGCCTTACCATGATGTGCTAATTGTTTTGCGGAA
>Frequency_1_QualityScore_FFHHHHHJJIIJJJJJGJJJJJJJJJJJJJJJJJIJJJJJJJJJJJJJIJJEGHIIEHHHEHFFFFDDBBBDDDDDCDEDDDDDDCCDCBDDDD_Mismatch_0_Sense_+_Library_PoolC
ATCTATAAGTGCTCTGTGGCCTACGGCCATAAGGTCGGCCTTACCATGATGTGCTAATTGTTTTGCGGAATACGTATACCAGCTGTTGTTGTGC
>Frequency_1_QualityScore_FFHHHHHAGHJJJJJJIIHIJJJJJJHGFHIJIJIJJJJIJIJIIGIIIJJIGIGIHIGGIHHHHGHFFFDDFFFEEECCCCCDDDDDCFDCCD_Mismatch_0_Sense_+_Library_PoolC
CAAAGGGTTTGTTTCGATACTCCTCGAGTTGCAACTTCCTATGATGCAATGATGTATGAGGTCCAGGTTATGTCTCTAGGTCTGTCTGTAATGC
>Frequency_1_QualityScore_FFHHFHHJJIJIJJJJGGIJIDGHIJJJJJDEGIIJJGIJGIJJIJJJJIHIHHHEEF3;@@BEEDEEDCDDDDDDDDD<?BDDDDDADCCDCC_Mismatch_0_Sense_+_Library_PoolC
AAGGTCGGCCTTACCATGATGTGCTAATTGTTTTGCGGAATACGTATACCAGCTGTTGTTGTGCTTAAATGACTATCTCGCACATGGATGTATG
>Frequency_1_QualityScore_DDHFHFDHIIBEHIIGEFADFEHIHIBC?GGDHIIGHIGIIIDIIIIDGGHDHCGHHFGGGHIIIBEBB:C>CDCEEBA@BC>AC?:;A(5>AC_Mismatch_1_Sense_+_Library_PoolC
CGTCCATTTATTTTGCATAGATAGTATGTTTTACTCATTGCATCTATAAGTGCTCTGTGGCCTACGGCCATAAGGTCGGCCTTACCATGCTGTG
>Frequency_1_QualityScore_BBFFCFHIIIGIIIE<EEGEDH>EBEHHHCGBGGIGGF@EGFEHIII?DAD@FGIGCGIIGDAFCEHCEEHHEFH_Mismatch_0_Sense_+_Library_PoolC
TATGTTTATCACTGTAAAGCATCTACTGTGCATCGACAATGATTTTGTTTAATTAATTACAATGCGTATGTTGCA
>Frequency_1_QualityScore_FFHHHHHJJJJJJJJJJJJIJJJJHHIJJJJHIJJJJJJJJIJJJJIJJHIIJJJJJJHHHHHFFFDFFDDCEEECEDDDDDD?BDDDDDDDDE_Mismatch_0_Sense_+_Library_PoolC
TGTTTTACTCATTGCATCTATAAGTGCTCTGTGGCCTACGGCCATAAGGTCGGCCTTACCATGATGTGCTAATTGTTTTGCGGAATACGTATAC
>Frequency_1_QualityScore_FFHHHHHJJJJJJJJJJIJJJGIJHGIJHJJHHJJJJJJJJJJJJJJIIJJJJJCGHIJJJGHHHHHHHDDDFFFFEEEECEEEDCDDDDDDDD_Mismatch_2_Sense_+_Library_PoolC
AAATGACTATCTCGCACATGGATGTATGAAGTCTGAATGCTGGCTAGGCATGGGTTTATCGTTACTGTAGTCACTATTGTGCATAAACATAAAT
>Frequency_1_QualityScore_DDFFFFHGCEGBHGHHHIADHECG:?GHIIIIIA0BFDGIE<?8FGHBHD>FGGEHE;FHAFGGEGBHEEECEEECC>ACCACCC_Mismatch_1_Sense_+_Library_PoolC
CAAAATTTCGTTTTAATCAATTGCGATGCATATGTTTATCACTGTAAAGCATCTACTGTGCATCGACAATGATTTTGTTTAACTA
>Frequency_1_QualityScore_FFGHHHHIJGEHIIFIIGIJJJJJIIJGHIIJIIIIGGHIJJGJJJJJJJIGGHHHHHEFFDFFABECDCCCDCDDDDDDDDDDCDDDDDDDCC_Mismatch_0_Sense_+_Library_PoolC
GGCCATAAGGTCGGCCTTACCATGATGTGCTAATTGTTTTGCGGAATACGTATACCAGCTGTTGTTGTGCTTAAATGACTATCTCGCACATGGA
>Frequency_1_QualityScore_FDHHHHHJJJJJJJJJJJJJJJJIJJJIJJIJJJIIJIHJJJJJJJJJJJJJJJIHIJJJ=DGIHGHHHEFFFFEEEDEEEDDECDCCDEDDDD_Mismatch_0_Sense_+_Library_PoolC
GTGCTTAAATGACTATCTCGCACATGGATGTATGAAGTCTGAATGCTGGCTAGGCATGGGTTTATCGTTACTGTAGTCACTATTGTGCATAAAC
>Frequency_1_QualityScore_;DFD>4AE9+<?FE9EEFFHEE94?19?CC:CDBGDFGED9D?<7)*8??\7;AA8;?)=7?DB??>A;(6.6655;(>AA>>55(,5:A3_Mismatch_2_Sense_+_Library_PoolC
TAAATGACTATCTCGCACATGGATGTATGAAGTCTGAATGCTGGCTAGGCGTGGGTTTATCGTTACTGTAGTCACTATTGTGCATAAACAT
>Frequency_1_QualityScore_FFHHHGHJJHHIJJJJJJHHIIIIJIHIJJJJJJJIIIIIJIJGIJGGIJIHIJJIJJJIHHHHHHHFFDCCECC@CD>CDDCDDDCDDACDDD_Mismatch_0_Sense_+_Library_PoolC
ACCATGATGTGCTAATTGTTTTGCGGAATACGTATACCAGCTGTTGTTGTGCTTAAATGACTATCTCGCACATGGATGTATGAAGTCTGAATGC
>Frequency_1_QualityScore_FDHHHHH1FHIJJJIJJJJJJJJIIJJJJJIJJJJJJJJJJJIJIJJJHIJHHFFFFEEEDEEEDFDDDDCDEDDDDDDD@B5<BDDDCCDDED_Mismatch_1_Sense_+_Library_PoolC
GTTTTACGCATTGCATCTATAAGTGCTCTGTGGCCTACGGCCATAAGGTCGGCCTTACCATGATGTGCTAATTGTTTTGCGGAATACGTATACC
>Frequency_1_QualityScore_FFHHHHHIJJJGIIJJJJJIJJJJJJJJIJJJJJJJJIIJJJJJJIJJJJJJJJJJIJGJJJHIJHHHFFFFEEEEEEEDDDDDDDECCDDDDC_Mismatch_0_Sense_+_Library_PoolC
TGCATAGATAGTATGTTTTACTCATTGCATCTATAAGTGCTCTGTGGCCTACGGCCATAAGGTCGGCCTTACCATGATGTGCTAATTGTTTTGC
>Frequency_1_QualityScore_FFHHHHHJJJJJJJHHIJJJIJIIJHIJGIIIJIIIHIJJHIJJJIEGAHFHEFFDDEFEEEDDDDDDDABDDDDDCCDEEDDDCDDDDBDDDD_Mismatch_0_Sense_+_Library_PoolC
CTACGGCCATAAGGTCGGCCTTACCATGATGTGCTAATTGTTTTGCGGAATACGTATACCAGCTGTTGTTGTGCTTAAATGACTATCTCGCACA
>Frequency_1_QualityScore_FFHHHHHJJJJJJJJJJJJJJIJJJJJJJJJJJJJJJIJJJJJJJJJJJJJIJJJJJJJJJHJJJJHHHHHFHFFFFFFDDDDDDEDDDE_Mismatch_0_Sense_+_Library_PoolC
TCAATTGCGATGCATATGTTTATCACTGTAAAGCATCTACTGTGCATCGACAATGATTTTGTTTAATTAATTACAATGCGTATGTTGCAT
>Frequency_1_QualityScore_FFFHFHHJJJJJHIJIIJFHIGGIIJGHIJJJJJIIJFHIGIHJJEGIIIGJJJJJJIIJFHIIGGJJIDHHIIHGHCHAEDEDFFFFEEDDDE_Mismatch_0_Sense_+_Library_PoolC
ATGCAATGATGTATGAGGTCCAGGTTATGTCTCTAGGTCTGTCTGTAATGCTCTCTAATCGTCCATTTATTTTGCATAGATAGTATGTTTTACT
>Frequency_1_QualityScore_FFHFFHHJJJJIIIIGGGIEHGHIGGIDHGIICGGGGE@FGGIJCFHAFHEHIGEBDCEED@CCDEDCDAACCCC9?ACBCDDC8_Mismatch_1_Sense_+_Library_PoolC
CTGTGGCCTACGGCCATAAGGTCGGCCTTACCATGATGTGCTAATTGTTTTGCGGAATACGTATACCAGCTGTTGTTGTGCTTGA
>Frequency_1_QualityScore_FFHHHDHIHIIJJIJJIHJJJIJJJHGIJJJJJJIIJJJIJIJJJJJJJJJJJHIIIJGIJIIGHGHHFBCECCCCDDDDEACCCDDC@CCCCC_Mismatch_0_Sense_+_Library_PoolC
CCATGATGTGCTAATTGTTTTGCGGAATACGTATACCAGCTGTTGTTGTGCTTAAATGACTATCTCGCACATGGATGTATGAAGTCTGAATGCT
>Frequency_1_QualityScore_FFHHHHHJJJJIJJJJJJJJJJJJJJJHGGIIJJJJJJJJJJJJJHHJIIJJJJJJIHHHHHHHHFFFFFFFEEEEDDDBDDDDDDDDDECDDD_Mismatch_1_Sense_+_Library_PoolC
TTACTCATTGCATCTATAAGTGCTCTGTGGCCTACGGCCATAAGGTCGGCCTTACCATGATGTGATAATTGTTTTGCGGAATACGTATACCAGC
>Frequency_1_QualityScore_FFHHHHHJJJJJJJJJJJJJJJJJJJJJJIIJJJJJJJJJJIHJIJJJIJJHIJIJJJJIIIIIIIJJJJGHFFFDEEDDDDDDDDDDDDD@CD_Mismatch_0_Sense_+_Library_PoolC
TTTATTTTGCATAGATAGTATGTTTTACTCATTGCATCTATAAGTGCTCTGTGGCCTACGGCCATAAGGTCGGCCTTACCATGATGTGCTAATT
>Frequency_1_QualityScore_DFDHGHHEFHFHIIGHIIJJJIJIJJGGIJJJIIDFHHGIJJJJJJIIIIIJHHHCIIIEHJJJJF_Mismatch_0_Sense_+_Library_PoolC
TCGACAATGATTTTGTTTAATTAATTACAATGCGTATGTTGCATAGATAATGATCTCGTTTAATCA
>Frequency_1_QualityScore_FFHHHHHJJJJJJJJJJJJJJJIJJJJJJJJJJJJJJJJJJJJJJFHIHIJIJJJJJJHHHHHHFFFFFDEECEEEEDDDDDDDDDDDEDDDED_Mismatch_0_Sense_+_Library_PoolC
TAATCAATTGCGATGCATATGTTTATCACTGTAAAGCATCTACTGTGCATCGACAATGATTTTGTTTAATTAATTACAATGCGTATGTTGCATA
>Frequency_1_QualityScore_FFHHHHHJJJJJIJJJIJJJJJJGIJJJJJJJJJIJJJGIJJIJJJJJIJJIJJJJJJJGIIJJIIIIIIIGHGIJJJHHGFFDCDDDDDDDDD_Mismatch_0_Sense_+_Library_PoolC
TAATGCTCTCTAATCGTCCATTTATTTTGCATAGATAGTATGTTTTACTCATTGCATCTATAAGTGCTCTGTGGCCTACGGCCATAAGGTCGGC
>Frequency_1_QualityScore_FDDHDD82CFBDEGEHGIBGE@41CEFGE?FEH<D9FEAF>DFHEEHEHBGAA<AFEAC8@DDGHIGAE=A?EHFDC@>=BCDCCCCA>;A@C@_Mismatch_0_Sense_+_Library_PoolC
CTGTAAAGCATCTACTGTGCATCGACAATGATTTTGTTTAATTAATTACAATGCGTATGTTGCATAGATAATGATCTCGTTTAATCAATCACAA
>Frequency_1_QualityScore_DDHBFDD?A<<<8@A;ECED*:@A:?FH@<B8CB@;=8@==@=DHAH9E76),599?3;;C;5(>((59((55@?8<983>@(4>A:3+4:A@A_Mismatch_1_Sense_+_Library_PoolC
TGTGGCCTACGGCCATAAGGCCGGCCTTACCATGATGTGCTAATTGTTTTGCGGAATACGTATACCAGCTGTTGTTGTGCTTAAATGACTATCT
>Frequency_1_QualityScore_FFGHHHGHJJJJJJJJHJJIJJJIJJIJJIJJJIJIIJIJJDFHIJJJIJIIIJHIIIHHHHFHHGFDFEFECDDBDDDDDDDDDEDDDDDDDD_Mismatch_0_Sense_+_Library_PoolC
TCATTGCATCTATAAGTGCTCTGTGGCCTACGGCCATAAGGTCGGCCTTACCATGATGTGCTAATTGTTTTGCGGAATACGTATACCAGCTGTT
>Frequency_1_QualityScore_FFGDHHHGIE>CHHGJGICEHIJGHHGIEGEGGBEEHIIJIJJJHGIIEIIIHEHIIIIIJIIJJJJIGDGEHHEBBDFFFEEEEEEDDDCC@C_Mismatch_1_Sense_+_Library_PoolC
CTGCATATGTTTATCACTGTAAAGCATCTACTGTGCATCGACAATGATTTTGTTTAATTAATTACAATGCGTATGTTGCATAGATAATGATCTC
>Frequency_1_QualityScore_FFGHHHHFHIJIJJIIJJIJJIJJJJIJJIIIGHHIHJJFGGJJIIHIIHHIJGGGHFAHHFFFFDDDDCCD@CCDDDDDDDCACDCDDDDDDC_Mismatch_0_Sense_+_Library_PoolC
CTATAAGTGCTCTGTGGCCTACGGCCATAAGGTCGGCCTTACCATGATGTGCTAATTGTTTTGCGGAATACGTATACCAGCTGTTGTTGTGCTT
>Frequency_1_QualityScore_BBFHDHHIEGGIHHI?CECAHAFBFDGEDGHEGEIIGIFDBEDFBGEGIC:FF>?FDCCCBE@>F:@EHDHCDGEHE;EHE>CE;BCC>@@CEE_Mismatch_0_Sense_+_Library_PoolC
CAATGATGTATGAGGTCCAGGTTATGTCTCTAGGTCTGTCTGTAATGCTCTCTAATCGTCCATTTATTTTGCATAGATAGTATGTTTTACTCAT
>Frequency_1_QualityScore_FFFFHFHIIGHIIIGIGHGBGGFHIGEGGIIJJFIIGHFEGGIIIIIJJGG@CHFEE>EBDBBBCEECC@ACDAACDCDDBDBBDDDDCDDDDE_Mismatch_0_Sense_+_Library_PoolC
TAAGGTCGGCCTTACCATGATGTGCTAATTGTTTTGCGGAATACGTATACCAGCTGTTGTTGTGCTTAAATGACTATCTCGCACATGGATGTAT
>Frequency_1_QualityScore_FFHHHHHJJJJIJJJJJJJFHHIIJJJIJJIJJIJJIIJJJJJJJIIJJJJJHGFFFFDEEEEFDDDDDDDDDDDDDDDDDDDDEEDDDDDDDD_Mismatch_0_Sense_+_Library_PoolC
GTGGCCTACGGCCATAAGGTCGGCCTTACCATGATGTGCTAATTGTTTTGCGGAATACGTATACCAGCTGTTGTTGTGCTTAAATGACTATCTC
>Frequency_1_QualityScore_BDF<C:CGG9?C<FG;CGFH@H<A><?3EGF@DCGIBDFF:?0:FFFDFE?F*??B?DGIIDE<F)8@))/=(6=CE=\\9>;AB_Mismatch_1_Sense_+_Library_PoolC
ATGCTCTCTAATCGTCCATTTATTTTGCATAGATAGTATGTTTTACTCATTGAATCTATAAGTGCTCTGTGGCCTACGGCCATAA
>Frequency_1_QualityScore_=DBB:@?AFDFF@G99C<FFEDBGFFIFD?DFFEI@DFFFFFDFEFF@FEA;CDF@AEEDBD3@?;>@BCCCCBB>;=?A<@?5,5<?_Mismatch_0_Sense_+_Library_PoolC
TTGCGGAATACGTATACCAGCTGTTGTTGTGCTTAAATGACTATCTCGCACATGGATGTATGAAGTCTGAATGCTGGCTAGGCATGGG
>Frequency_1_QualityScore_FFHHHHHJJJIIJJJJJJJJJJJIJJJJJJJJJJJJJJJJJJJJJJJJJJJJJJJJJJJJJJJJJJHHHCFEFFFFECEEEDDEEDEEEDDDDD_Mismatch_0_Sense_+_Library_PoolC
CAAAATTTCGTTTTAATCAATTGCGATGCATATGTTTATCACTGTAAAGCATCTACTGTGCATCGACAATGATTTTGTTTAATTAATTACAATG
>Frequency_1_QualityScore_FFHHHHHJGHIJIJJJJJJJIJFIJIIJJJGJJJHIJJJIIIHIIIJIHGIIJJJJHHHHHFFFFFDEEAECCEEDDDCDDDDDDDDDDDDA_Mismatch_0_Sense_+_Library_PoolC
CCATAAGGTCGGCCTTACCATGATGTGCTAATTGTTTTGCGGAATACGTATACCAGCTGTTGTTGTGCTTAAATGACTATCTCGCACATGGA
>Frequency_1_QualityScore_FFHHHHHJHIIJJJJJJJJJJJIJJIIJJJGIJJJJJJJIJJIJJJJJHIIIJJJHHHHHFFFFFEDEDACDDEEDDDDDDDDBDDDDDDDD3@_Mismatch_0_Sense_+_Library_PoolC
CCATAAGGTCGGCCTTACCATGATGTGCTAATTGTTTTGCGGAATACGTATACCAGCTGTTGTTGTGCTTAAATGACTATCTCGCACATGGATG
>Frequency_1_QualityScore_F?FHGHHIGGEGHIHIIIIIIIGGIIIIIIIIIIIIIHHIDGIGGIHG>EHHFFFFFCCC?BBCCCCCCCDCCCBCC:@CCBCCCCCCCCCDEC_Mismatch_0_Sense_+_Library_PoolC
GTGCTCTGTGGCCTACGGCCATAAGGTCGGCCTTACCATGATGTGCTAATTGTTTTGCGGAATACGTATACCAGCTGTTGTTGTGCTTAAATGA
>Frequency_1_QualityScore_DFFB?AF@BCFFH@IHEFHHIHGIIIIIIGEAFEHIIIIGIH=GHIIIIIIGGGGIIIIIIIIGHGC@C@CGIIIIFFFFGFEFFFFFF@C@C@_Mismatch_0_Sense_+_Library_PoolC
CAGGTTATGTCTCTAGGTCTGTCTGTAATGCTCTCTAATCGTCCATTTATTTTGCATAGATAGTATGTTTTACTCATTGCATCTATAAGTGCTC
>Frequency_1_QualityScore_FFHHHHHJJJJJJJJJIJJIJJIJJJJJJIJJJJJJJJJJJJJIJJJIJJJJJIJJGIJJJJHIJJJHHHHHHHFFFFFFDACDDDEDDDEDDD_Mismatch_1_Sense_+_Library_PoolC
ATCAATTGCGATGCATATGTTTATCACTGTAAAGCATCTACTGTGCATCGACAATGATTTTGTTTAATTAATTACAATGCGTATGTTGCATAGG
>Frequency_1_QualityScore_FFHHHHHGIJJJIIJJIJEIIJHIIIHIJJIJJIIJJJJIJJJIIJIJIJJJJJJJHGJJJJJIIIJJCGHHHHHFFDCDDDDDDDDCCDDDDD_Mismatch_0_Sense_+_Library_PoolC
TCCATTTATTTTGCATAGATAGTATGTTTTACTCATTGCATCTATAAGTGCTCTGTGGCCTACGGCCATAAGGTCGGCCTTACCATGATGTGCT
>Frequency_1_QualityScore_FFHHHHHIIJJJHIIIIIIIJJJJIGIGJHIJJJIIJIJIJJJIJJJJJHJJJJJJJJJJJJGIIJIHHHHCHHHFHGGFFFFFFEEEEEEEDE_Mismatch_0_Sense_+_Library_PoolC
ATGAGGTCCAGGTTATGTCTCTAGGTCTGTCTGTAATGCTCTCTAATCGTCCATTTATTTTGCATAGATAGTATGTTTTACTCATTGCATCTAT
>Frequency_1_QualityScore_FFGDFHHGIJJJJJJJJJIJGJJJIIJIJIHIJJIJEEHGIJJHJIGHIJJIJIHHIJIIHHGHGFFDEEFECCCEEEECCCDDDCDD@DBDCD_Mismatch_0_Sense_+_Library_PoolC
TAGTATGTTTTACTCATTGCATCTATAAGTGCTCTGTGGCCTACGGCCATAAGGTCGGCCTTACCATGATGTGCTAATTGTTTTGCGGAATACG
>Frequency_1_QualityScore_DDHGFFFJJJIJJBHGIIGHJIEIJJJJJFJJIIHIIJEGIJJDIGIIBDGHGIFGGIIJJIIJJJJEE?EEHHFDFFFEFEDEEDEDDCDDDD_Mismatch_0_Sense_+_Library_PoolC
TCGATACTCCTCGAGTTGCAACTTCCTATGATGCAATGATGTATGAGGTCCAGGTTATGTCTCTAGGTCTGTCTGTAATGCTCTCTAATCGTCC
>Frequency_1_QualityScore_FFHHHHHJIJIJJIJJGHIJJJJIJJJJJJJJJJJJIJHIJJGIIGIJIFHIIJJJIJJJJJJJJHHHHHFEFFF@BBEDDDAABDDDDED>AD_Mismatch_0_Sense_+_Library_PoolC
ATACCAGCTGTTGTTGTGCTTAAATGACTATCTCGCACATGGATGTATGAAGTCTGAATGCTGGCTAGGCATGGGTTTATCGTTACTGTAGTCA
>Frequency_1_QualityScore_FFHHHGHJJJGIJJHIIIIJJJJJJIJJIJJJIJJHIJGFHIJJJJJJGIJIJJJIJJJIIHIJEHJJHGGIIGJIFEEFDEEECCCCDDDDDD_Mismatch_0_Sense_+_Library_PoolC
TGCTCTCTAATCGTCCATTTATTTTGCATAGATAGTATGTTTTACTCATTGCATCTATAAGTGCTCTGTGGCCTACGGCCATAAGGTCGGCCTT
>Frequency_1_QualityScore_FFHHHHFIJJJJIGIIJJJJJIJIJIIJJIIHHIIJJJJJJIJJIHHJGHIJGHGIJEGHHHHDEBA?@AACDDDEDDDDDD>@CCDDDDDDCC_Mismatch_0_Sense_+_Library_PoolC
TATAAGTGCTCTGTGGCCTACGGCCATAAGGTCGGCCTTACCATGATGTGCTAATTGTTTTGCGGAATACGTATACCAGCTGTTGTTGTGCTTA
>Frequency_1_QualityScore_DFHHHDHIIGGIDHHGGEHIIGGFHIIHIGFGGHJEEHJJJJGIJJJJFCC@GDEGGGJJHIGIIJIJGA8=BC;?>C@>>BBBDDDDDDDDCC_Mismatch_0_Sense_+_Library_PoolC
AATCGTCCATTTATTTTGCATAGATAGTATGTTTTACTCATTGCATCTATAAGTGCTCTGTGGCCTACGGCCATAAGGTCGGCCTTACCATGAT
>Frequency_1_QualityScore_FFHHHHHJJJJJIIIJIJHIIIJJIJJJJIJJIJJHIJJJJJJJIJJJJJJJJJJJJEHGHHFFFDDCCECCCEEACCDDDDDDDDDDDDCDDD_Mismatch_0_Sense_+_Library_PoolC
ATTGTTTTGCGGAATACGTATACCAGCTGTTGTTGTGCTTAAATGACTATCTCGCACATGGATGTATGAAGTCTGAATGCTGGCTAGGCATGGG
>Frequency_1_QualityScore_DFHHHHHJJJIJJIJJJIIJJJIIIJJJJJJJGIJJHIJJJJJJJJJIIHIJJIJIJJIIJJJJJIIFI@FIIIDHFFFFCEECCDDDDDDDDD_Mismatch_0_Sense_+_Library_PoolC
TCTCTAATCGTCCATTTATTTTGCATAGATAGTATGTTTTACTCATTGCATCTATAAGTGCTCTGTGGCCTACGGCCATAAGGTCGGCCTTACC
>Frequency_1_QualityScore_FFHHHHHJEHIIIIJGJIIIIIJJIJJIIHIJJJJJJJJJJIJJCHIJJIIJHIJHIEHHIJIHHHHHHDDFFFFEEEEECCCDDDDCDDEDDD_Mismatch_0_Sense_+_Library_PoolC
CCAAAGGGTTTGTTTCGATACTCCTCGAGTTGCAACTTCCTATGATGCAATGATGTATGAGGTCCAGGTTATGTCTCTAGGTCTGTCTGTAATG
>Frequency_1_QualityScore_FFHHHHHJJJJJJJJJJJJJJJJJJJIJJJJJJJJJIJJJJJJJJJIJJEGIJJJIJ;DHHHHFHHFFFFFFEDDDDDEEDDDEDDDDEDDDDD_Mismatch_0_Sense_+_Library_PoolC
GCGATGCATATGTTTATCACTGTAAAGCATCTACTGTGCATCGACAATGATTTTGTTTAATTAATTACAATGCGTATGTTGCATAGATAATGAT
>Frequency_1_QualityScore_FFHHHHHJJJJJJJJJJJIJJJJJJJGIJJHHIJJJJJJJIIJJJGHIJGIJIIIIIIJJJJIIJIGGHHGHIJIJJIICCHHFHFBEABDCDD_Mismatch_0_Sense_+_Library_PoolC
CTGTCTGTAATGCTCTCTAATCGTCCATTTATTTTGCATAGATAGTATGTTTTACTCATTGCATCTATAAGTGCTCTGTGGCCTACGGCCATAA
>Frequency_1_QualityScore_FFHHGHHJHFHIJJJJIJJIIIJGJ3CGHIIJGGIIJIJEIJCGHFGIIGIIIIIJIJJJJJJJGGIJJJJJFJJJHGHHHHHFFCECD@CCDE_Mismatch_0_Sense_+_Library_PoolC
TTCCTATGATGCAATGATGTATGAGGTCCAGGTTATGTCTCTAGGTCTGTCTGTAATGCTCTCTAATCGTCCATTTATTTTGCATAGATAGTAT
>Frequency_1_QualityScore_FFHHHHHJJJJJJJJHIJIJJJJJJJJIJJJJJJJJJJJJJIIJJIJJIJJJJJJJJIJJJJJJJJHIJHFFFFDDEEEEDDDDDDDACCDDCC_Mismatch_0_Sense_+_Library_PoolC
ATTTTGCATAGATAGTATGTTTTACTCATTGCATCTATAAGTGCTCTGTGGCCTACGGCCATAAGGTCGGCCTTACCATGATGTGCTAATTGTT
>Frequency_1_QualityScore_FFHHHHHJJIIIJJJIJJJJJJHJJJJJJJJJJJJJJIJJGIJJJIJJIJJIIJJJJHHHHHHHHFFFFEECDDBDDDDDDDDDEDDDDDDCDD_Mismatch_0_Sense_+_Library_PoolC
CATTGCATCTATAAGTGCTCTGTGGCCTACGGCCATAAGGTCGGCCTTACCATGATGTGCTAATTGTTTTGCGGAATACGTATACCAGCTGTTG
>Frequency_1_QualityScore_FFHHHHHJIIJJJJJIIJJIJJJJ?GHIJGHIJHIIJIIIJJJJCHHIHIJJIHHHFFFFFEDDDCDDDDDDDCDDDDDDDEDDDDDDDDDCDE_Mismatch_0_Sense_+_Library_PoolC
GGCTTGCTGCAACAGTTTCTAGGGTTTGGTGGGTGTCCAAAGGGTTTGTTTCGATACTCCTCGAGTTGCAACTTCCTATGATGCAATGATGTAT
>Frequency_1_QualityScore_FFGHHHHJJJJJJIIGIIIJIJJJJIJJHIIJJJJIJJJJJIIJIJJ00BFDHIJ>GIHIIHGIIJGIIEHHHHFEDEDF_Mismatch_0_Sense_+_Library_PoolC
TATGTTTATCACTGTAAAGCATCTACTGTGCATCGACAATGATTTTGTTTAATTAATTACAATGCGTATGTTGCATAGAT
>Frequency_1_QualityScore_FFHGGHHEGIGGJJIGIJGJJIJGGHIEGIIJJIJIJJJIIJJIEHGFFGHJJJIJIJIJJGHHDHFEFBECDEEDDDDCDDDDEDCCCCDDCC_Mismatch_0_Sense_+_Library_PoolC
TACCATGATGTGCTAATTGTTTTGCGGAATACGTATACCAGCTGTTGTTGTGCTTAAATGACTATCTCGCACATGGATGTATGAAGTCTGAATG
>Frequency_1_QualityScore_DBF?CDDGICHGIIIHBHHGGBDGHI??GH@FDF?B?GG<D<9?9DHIEEG@FBFGG>FC@CDGCGHHEEED;?@C;3;@DCCBB?;<AC;@C@_Mismatch_0_Sense_+_Library_PoolC
AAGTCTGAATGCTGGCTAGGCATGGGTTTATCGTTACTGTAGTCACTATTGTGCATAAACAAAATTTCGTTTTAATCAATTGCGATGCATATGT
>Frequency_1_QualityScore_DFHGHHHJJJJJJJGIJJJJJJIIJJJIJIJJJJJJJJJJJJIJJJJJJJJJJJJJJJIJJIIJJJJJJHHHFFFDEEEECAEDDDDEEDEEED_Mismatch_0_Sense_+_Library_PoolC
TAAACAAAATTTCGTTTTAATCAATTGCGATGCATATGTTTATCACTGTAAAGCATCTACTGTGCATCGACAATGATTTTGTTTAATTAATTAC
>Frequency_1_QualityScore_FFGDFFHICEGIGAHGAEBEHEGGIJIIIIJIIJIGAFEHHIJIIHGGEHBHHGEGCHCGIIJJJGDHI@GEE>HEHFFFBEFF@;C:B@CEDC_Mismatch_0_Sense_+_Library_PoolC
AGGTTATGTCTCTAGGTCTGTCTGTAATGCTCTCTAATCGTCCATTTATTTTGCATAGATAGTATGTTTTACTCATTGCATCTATAAGTGCTCT
>Frequency_1_QualityScore_FFHGHGHJJFHIJJJIJJJJJIJJJJJJJJIJJJIIIJJJJJHIIJJJJJIIJJIIJGJJHHJHHFFFFEEEEEEEDDDDDDDDEDCCDDDDDD_Mismatch_0_Sense_+_Library_PoolC
CATAGATAGTATGTTTTACTCATTGCATCTATAAGTGCTCTGTGGCCTACGGCCATAAGGTCGGCCTTACCATGATGTGCTAATTGTTTTGCGG
>Frequency_1_QualityScore_FFHHHHHJGIJJJJJJJJJJJJJJJJJJJJJJHIJJJJIJIJJJJJJJIJJJJJJIIIIIJJJIHHFFFDFFEEEEEEDDDEEDEEEDDDDDDD_Mismatch_0_Sense_+_Library_PoolC
AAATTTCGTTTTAATCAATTGCGATGCATATGTTTATCACTGTAAAGCATCTACTGTGCATCGACAATGATTTTGTTTAATTAATTACAATGCG
>Frequency_1_QualityScore_FFHGGGHJGAFHHHIIJJIIIIIJHIJJIJDGIIIJJJJJJJJJIHGIIGIIICFHHGGIGHEC@EHFFD?DEC@CECEDCCAACCDCDCCDCF_Mismatch_0_Sense_+_Library_PoolC
TCCAAAGGGTTTGTTTCGATACTCCTCGAGTTGCAACTTCCTATGATGCAATGATGTATGAGGTCCAGGTTATGTCTCTAGGTCTGTCTGTAAT
>Frequency_1_QualityScore_FFHHHHHEGIJIJJJGIJEHJEHIFHIIIIJJJIJJJIJJJJFHJJJIIIJIJHHHHGFFEEFECCEDDD_Mismatch_1_Sense_+_Library_PoolC
CATAAGGTCGGCCTTACCATGATGTGCTAATTGTTTTGCGGAATACGTATACCAGCTGTTGTTGTGCTCA
>Frequency_2_QualityScore_FFHGHGHIIIGIIICEGIIADGEEHIFGFHHIDIHGIIHGGIIIIGHGIIHHIJIIHIIIIIIIHGGHGDEEFEEECCCCDDDDCCDADDDDDE_Mismatch_0_Sense_+_Library_PoolC
AATGCTGGCTAGGCATGGGTTTATCGTTACTGTAGTCACTATTGTGCATAAACATAAATTTCGTTTTAATCAATTGCGATGCATATGTTTATCA
>Frequency_1_QualityScore_EDHGHGFHIEIGIFIGEH;AC;DFGHGHGHGBGAHHGIGIBGIIIDHIG<BDHIIEGHIGBFHIJJIHC?EHEEFD@>DF@CD<BBBCCDCC>A_Mismatch_0_Sense_+_Library_PoolC
GTCTGAATGCTGGCTAGGCATGGGTTTATCGTTACTGTAGTCACTATTGTGCATAAACATAAATTTCGTTTTAATCAATTGCGATGCATATGTT
>Frequency_1_QualityScore_=D8D3CDGB>FEC?@C<CE9CE@3*:ED9CGFFFEDD99B*9B?<?8/09)8B8BFG3@=FGI)..))))))7=_Mismatch_0_Sense_+_Library_PoolC
GTCTGAATGCTGGCTAGGCATGGGTTTATCGTTACTGTAGTCACTATTGTTCATAAACATAAATTTAGATTTAA
>Frequency_1_QualityScore_FFHHHHHJJIJIJJIHHJJIGIGIJ?FHIIIJJJIJIJGIIIIJIJIJJIGDHIJIJJJJIJIJEHHHFFEDFFFFFEECECEBDDDDDCCCEA_Mismatch_0_Sense_+_Library_PoolC
AGTCTGAATGCTGGCTAGGCATGGGTTTATCGTTACTGTAGTCACTATTGTGCATAAACATAAATTTCGTTTTAATCAATTGCGATGCATATGT
>Frequency_1_QualityScore_FFHHHHHJJJJJJJJJJJJJJJIIIJJJFHHIJIJJJJJJJIJJIIJJJJJJJJIJJJJJJJJIJJJJJGIHCHHFFFFFFEEEEDDBBDDDDD_Mismatch_0_Sense_+_Library_PoolC
TGAAGTCTGAATGCTGGCTAGGCATGGGTTTATCGTTACTGTAGTCACTATTGTGCATAAACATAAATTTCGTTTTAATCAATTGCGATGCATA
>Frequency_1_QualityScore_FFHHHHHIJHIJIIJJJJJHHIJJJJJJJJJJJJJJJIIJIJ?FGIJIIGHGJIJGIJHIGHHHHHHFHECFFFDEDCEEEEEDCCACDDDDDD_Mismatch_0_Sense_+_Library_PoolC
CGCACATGGATGTATGAAGTCTGAATGCTGGCTAGGCATGGGTTTATCGTTACTGTAGTCACTATTGTGCATAAACATAAATTTCGTTTTAATC
>Frequency_1_QualityScore_DBFDBFFIBHB4?EADAE@EBGG?DGHIGGGGAGCGDHII?F?:BGGIGCHAHGGEEBGIGA@F=@F@FF_Mismatch_0_Sense_+_Library_PoolC
ATGTTGCATAGATAATGATCTCGTTTAATCAATCACAATGTGTTTATTTGCTACTATGCATGGGTAATGA
>Frequency_1_QualityScore_FFHHHHHIIJJHIIIJJJJIIGIIJGIJJJJJJJIJIIJGJJJJ=FHIIGJIJHJJIJHHFEHGGFFFEFCEDEDECEDDDDDEEDDDACBDCD_Mismatch_0_Sense_+_Library_PoolC
CTCGCACATGGATGTATGAAGTCTGAATGCTGGCTAGGCATGGGTTTATCGTTACTGTAGTCACTATTGTGCATAAACATAAATTTCGTTTTAA
>Frequency_1_QualityScore_FFHHHHHJJJFHHGIHIIIJJJIIIIGIJJJJJJJIIJIIIIJJJJJJJJJIIJGIJJJJJJJJJJIFGHFFFFEEEECEEEDDEDDDDE_Mismatch_2_Sense_+_Library_PoolC
TAGGCATGGGTTTATCGTTACTGTAGTCACTATTGTGCATAAACATAAATTTCGTTTTAATCAATTGCGATGCATATGTTTATCACTGTA
>Frequency_1_QualityScore_FFHHHHHJJJJJJJIJJJJJHHIJJIGIJJIJJJIJJJJJJIJIJGIJIJJJGGHGJJJJGHGGIIHCHEHFDFFFFFDEEEEDCDDDDCDDED_Mismatch_2_Sense_+_Library_PoolC
TCTACTGTGCATCGACAATGATTTTGTTTAATTAATTACAATGCGTATTGCATAGATAATGATCTCGTTTAATCAATCACAATGTGTTTATTTG
>Frequency_1_QualityScore_FFHGHHHJJIJJJFHHHJJI><EFHHA<BBDDHIGGDGGGGHIJJJEHIHIJJHICHIJHGIGHHHFHHHFEDDFFEEDDECEDCDEDDDBDB@_Mismatch_0_Sense_+_Library_PoolC
ATCTCGCACATGGATGTATGAAGTCTGAATGCTGGCTAGGCATGGGTTTATCGTTACTGTAGTCACTATTGTGCATAAACATAAATTTCGTTTT
>Frequency_1_QualityScore_FFHHHHHIJJIIJJJJJJJJIIJJEHIIJFGIJJJJJJJJJJIJJHHGIJJJJJIIJJJIJJJJJJIGJGHHHHHFFFFFEEEEEEEDDDDDDE_Mismatch_0_Sense_+_Library_PoolC
ATGAAGTCTGAATGCTGGCTAGGCATGGGTTTATCGTTACTGTAGTCACTATTGTGCATAAACATAAATTTCGTTTTAATCAATTGCGATGCAT
>Frequency_1_QualityScore_FFHHHHHJJJJJJIIIJJJJJJJJJJIJJJJJJHIIJJJJJJJJJJJJJJIJHIJJIJJJJJJJJJJJGHHHHFFFFFFFE_Mismatch_0_Sense_+_Library_PoolC
TAAAGCATCTACTGTGCATCGACAATGATTTTGTTTAATTAATTACAATGCGTATGTTGCATAGATAAAAATTTAAAATTA
>Frequency_1_QualityScore_FFHHHHHJHIJHIIJJJJJJJJJJIIIJJJIIJJ?DHHJJJIJJJIIGEHIIJJJJJJJJJJIJJIEGIHEHFHHFFFFFDDEEEDDDDE@CBD_Mismatch_0_Sense_+_Library_PoolC
GATGTATGAAGTCTGAATGCTGGCTAGGCATGGGTTTATCGTTACTGTAGTCACTATTGTGCATAAACATAAATTTCGTTTTAATCAATTGCGA
>Frequency_1_QualityScore_FFHHHHHJJJJIFJJIGHFIICFHGGIJGHIIJJDHHFIJIIIJJJGGIIIIGIJIJIIEIJIJJ@EHGFEHHCFFFFDCDDDDDECCD@CDDD_Mismatch_0_Sense_+_Library_PoolC
TGAATGCTGGCTAGGCATGGGTTTATCGTTACTGTAGTCACTATTGTGCATAAACATAAATTTCGTTTTAATCAATTGCGATGCATATGTTTAT
>Frequency_1_QualityScore_DFFHHHHIJGGIIBDGIIGHIAFHGGGHJIIIJJIGIJGIGIHIIIHHHHGIIJGGIIHEAEDGGHGHFHHFDECCFBCCBC@CCECCDDDCDC_Mismatch_0_Sense_+_Library_PoolC
ATGCTGGCTAGGCATGGGTTTATCGTTACTGTAGTCACTATTGTGCATAAACATAAATTTCGTTTTAATCAATTGCGATGCATATGTTTATCAC
