# Supplementary material for: Differential Gene Expression Reveals Candidate Genes for Drought Stress Response in Abies alba (Pinaceae)
Source: PLoS One. 2015 Apr 29;10(4):e0124564. doi: 10.1371/journal.pone.0124564 (PMC4414588; doi:10.1371/journal.pone.0124564)
Supplement: S3 File — (GZ) [file pone.0124564.s003.gz › comp17299_c0_seq1.fa]

>comp17299_c0_seq1 len=470 path=[1:0-315 640:316-379 381:380-387 389:388-446 675:447-469] : sp|Q0DKW8|LTI6B_ORYSJ Hydrophobic protein LTI6B OS=Oryza sativa subsp. japonica GN=LTI6B PE=2 SV=1 e-value: 7e-22 blast score: 99.8
GTTTATTTGGTGTCCATTGATTTAACTAGAAGAGTCTCTGGAGGCCTTCTCACAGTGACCAGTTAATTTCAAGGGTTGTGATTAGGATTGGCAGTGGTTCTGTGGTTTGTTGGGGTTTCTTCACATCTTAAGATTCGGAGGACAAGTTTATAACATCATCATGAAAGAGGGCACTGCAAACTGTGTAGACATCATCTTGGCCATAATTCTGCCTCCTCTGGGAGTATTTCTCAAATTCGGCTGTCATGCCGAATTCTGGATATGTCTGCTGTTGACTGTGCTCGGCTACTTACCAGGAATAATTTATGCCATCTATATTCTTACCAAGTGATACTGTGATTAGACATTCTTTTGTTTGGAGTTTGGTCACATGTAATTTACAGATTTTGATTTTTAGTTCACTTATTTGTAAGTAGATTATAAGAAATAATGGATCTGCTACTGTCAGGAGGAGTTTGGTGCCCTGTGAT

>Frequency_2_QualityScore_FCGHGHEIGGGIIIIJJIJHIFIGIIJJIIIJJJJIIIIJIIIJIIIJJHGIIGHFEGIHIIIIGFIHGHHHGDBDEGGGGGGGEEEEECAC=A_Mismatch_0_Sense_+_Library_PoolT
GTTTGGTCACATGTAATTTACAGATTTTGATTTTTAGTTCACTTATTTGTAAGTAGATTATAAGAAATAATGGATCTGCTACTGTCAGGAGGAG
>Frequency_2_QualityScore_FFHHHHHIJIJIIJIIHIJIJJJJJIIJJIIJJJIJIIIJJJIIIJGIIJJJIIEGBFBEEGHHGGCCCDEFEEECCCEEEDDBCCDDEDCBCD_Mismatch_0_Sense_+_Library_PoolT
GGGCACTGCAAACTGTGTAGACATCATCTTGGCCATAATTCTGCCTCCTCTGGGAGTATTTCTCAAATTCGGCTGTCATGCCGAATTCTGGATA
>Frequency_2_QualityScore_FFHHGEHHIIIGGGHEHIIGIIIIGHFECGIHHGIIIIGHFHIGFIIIJIJIIIIIGECHHGGEIIIHGCGGEGEFGFCCEC>;AADDABAACC_Mismatch_0_Sense_+_Library_PoolT
CAAGTTTATAACATCATCATGAAAGAGGGCACTGCAAACTGTGTAGACATCATCTTGGCCATAATTCTGCCTCCTCTGGGAGTATTTCTCAAAT
>Frequency_2_QualityScore_FFHHHHGIJJJJJJJJIIJJJJIIJJJJJJIJJJJJJIJJJJIJJIIJJJJJIJIJIEIIIIIIIJIIIGIIIJIIIIIGGGFGFC==AACDBB_Mismatch_0_Sense_+_Library_PoolT
CACATGTAATTTACAGATTTTGATTTTTAGTTCACTTATTTGTAAGTAGATTATAAGAAATAATGGATCTGCTACTGTCAGGAGGAGTTTGGTG
>Frequency_2_QualityScore_FEHHFHHJJIIJGIIIIHIJJJCGIIIIJJIJJJJJIIJIIJJJJIHIIGIHEEFGFFFEEEEEEEEEDCDDDDDC@CDDDDDDDDDDDCCDDE_Mismatch_0_Sense_+_Library_PoolT
GTGGTTCTGTGGTTTGTTGGGGTTTCTTCACATCTTAAGATTCGGAGGACAAGTTTATAACATCATCATGAAAGAGGGCACTGCAAACTGTGTA
>Frequency_1_QualityScore_FFFHHGDGGIIJIGGGHIGIJJIAEHIIIEHIJJIJJIIIIHGFIIGIJGH?DIFHCEAEGIHGIEHIIFHGGAGHHCCEFBD?BEC>@@CEDD_Mismatch_2_Sense_+_Library_PoolT
ACTTACCAGGAATAATTTATGCCATCTATATTCTTACCCAGTGATACTGTGATTAGACATTCTTTTGTTTGGAGTTTGGTCACATGTAATTTAG
>Frequency_1_QualityScore_FFHHHHHJJJJJGJJJJJJJJJJJJJJIJJJJJJJJIIJJJJJIJJIJIJJJJJJJJJJIJJJJJJJIJIIIJIJJHHHHHFBFFEEED_Mismatch_1_Sense_+_Library_PoolT
TTACAGATTTTGATTTTTAGTTCACTTATTTGTAAGTAGATTATAAGAAATAATGGATCTGCTACTGTCAGGAGGAGTTTGGTGCCCAG
>Frequency_1_QualityScore_FFHHHHHJJIJ@JIJJJJJJJIIJHHJJJJJJIJJJIJJJJJJIIDGIIJJJHDIGIJJJHCEHI@FIEEECHGHHFFFE@CCCEEC;?CCDDD_Mismatch_0_Sense_+_Library_PoolT
TGTCCATTGATTTAACTAGAAGAGTCTCTGGAGGCCTTCTCACAGTGACCAGTTAATTTCAAGGGTTGTGATTAGGATTGGCAGTGGTTCTGTG
>Frequency_1_QualityScore_FFHHHGHGIIIIJIJIJJIIJJIJEHGIJJJGHHIIFIJEIJIIBFHFHHIIJIIFHCHHIGH=@G;CEEEDCE7@CCCE?ABD88@CDC>:A@_Mismatch_0_Sense_+_Library_PoolT
GAGTCTCTGGAGGCCTTCTCACAGTGACCAGTTAATTTCAAGGGTTGTGATTAGGATTGGCAGTGGTTCTGTGGTTTGTTGGGGTTTCTTCACA
>Frequency_1_QualityScore_FFHHHHHCGHIJGHJIJIIJJJJJFJHJIIIIJJGIIJJJJIJJJIFHIJJGIGIJEGGEIIDFHCHB?=?ACEACCACD<AC@CDDDDFCDD:_Mismatch_0_Sense_+_Library_PoolT
CTGGGAGTATTTCTCAAATTCGGCTGTCATGCCGAATTCTGGATATGTCTGCTGTTGACTGTGCTCGGCTACTTACCAGGAATAATTTATGCCA
>Frequency_1_QualityScore_FFHFHHHJIFHHIJHIJJJJIJIIIIIIJJJGIJJJIJEIHIJCHHJJJJJJIIHGHIJIJGGGIHIJIDCGIGEEDFFEEEEDEDCDDDDDDC_Mismatch_0_Sense_+_Library_PoolT
TTTATTTGGTGTCCATTGATTTAACTAGAAGAGTCTCTGGAGGCCTTCTCACAGTGACCAGTTAATTTCAAGGGTTGTGATTAGGATTGGCAGT
>Frequency_1_QualityScore_DDFHHHHIIIIIIIDHHHGIIIIIIHIIIICGIGGIIIIIIIIIIFHIIIIGIHG;FGEIEHIGGIIIIIHHHFFFBCCEED??@BCDDDDCDC_Mismatch_0_Sense_+_Library_PoolT
GGCACTGCAAACTGTGTAGACATCATCTTGGCCATAATTCTGCCTCCTCTGGGAGTATTTCTCAAATTCGGCTGTCATGCCGAATTCTGGATAT
>Frequency_1_QualityScore_DFGH<?FHIGGGGFGHGHHF@H9CAACEEGC@<>;FBGFED:?FEG3*9?;D@FFFGGGDIBG6:??DB?3;>>;>(;;3;;(5>;;AC@CC<A_Mismatch_0_Sense_+_Library_PoolT
ACATCATCTTGGCCATAATTCTGCCTCCTCTGGGAGTATTTCTCAAATTCGGCTGTCATGCCGAATTCTGGATATGTCTGCTGTTGACTGTGCT
>Frequency_1_QualityScore_:BF><:<<EGAF>4CFABH>?+29CHHHGGBFGDHEE>?DB>*?9*999?BEHDDDD?DC=C48B8(.@;1@@=?A>7=?BDB3;;>BCD@_Mismatch_1_Sense_+_Library_PoolT
CTTACCAGGAATAATTTATGCCATCTATATTCTTACCCAGTGATACTGTGATTAGACATTCTTTTGTTTGGAGTTTGGTCACATGTAATTT
>Frequency_1_QualityScore_FFHHHHHJJJJIJJJJJJJCGHIJJJJJJJJJJJJJJJGGJJIJJJIJIJJJJJIIJJJIIJHGHHHHFEEFFFEEEEDDD?BDCDDDDCDDBB_Mismatch_0_Sense_+_Library_PoolT
ATTCTGCCTCCTCTGGGAGTATTTCTCAAATTCGGCTGTCATGCCGAATTCTGGATATGTCTGCTGTTGACTGTGCTCGGCTACTTACCAGGAA
>Frequency_1_QualityScore_FFHHHHFHHIJJJJJJJIJJJJJJJIJJJJJJJIJJJIJJJJJJJJIJJJJJJIIJHIIFHIHHHHFFFDECEDCCDDD?BCACDDDDEDDDAC_Mismatch_0_Sense_+_Library_PoolT
TGGGAGTATTTCTCAAATTCGGCTGTCATGCCGAATTCTGGATATGTCTGCTGTTGACTGTGCTCGGCTACTTACCAGGAATAATTTATGCCAT
>Frequency_1_QualityScore_FFHHHHFIJJJGHHHIJJGIIJJJJIIJJJJJIIIGIJJJJJJJJJJIIIIIJJJJJJIJJIJJHHIJJHHGGHHFD?DEFFECECEEEDDDDD_Mismatch_0_Sense_+_Library_PoolT
CTTTTGTTTGGAGTTTGGTCACATGTAATTTACAGATTTTGATTTTTAGTTCACTTATTTGTAAGTAGATTATAAGAAATAATGGATCTGCTAC
>Frequency_1_QualityScore_BDD+CBDDE:2<ABEABFA?EBEFC>CE?B?E94C9:??DBDE4:0:?99B4?B:DCADD<B)=C\@_Mismatch_0_Sense_+_Library_PoolT
TTGATTTTTAGTTCACTTATTTGTAAGTAGATTATAAGAAATAATGGATCTGCTACTGTCAGGAGGA
>Frequency_1_QualityScore_FFHHFHHIJJJJIIJJJIHIGHJFHIIIHIJDGGIGIJJJJ:FGIIIJJJJJJIJHHHHHHHFFFDDDDDBBCCDEDEEDDDDDDDDDDCC_Mismatch_0_Sense_+_Library_PoolT
GTTGTGATTAGGATTGGCAGTGGTTCTGTGGTTTGTTGGGGTTTCTTCACATCTTAAGATTCGGAGGACAAGTTTATAACATCATCATGAA
>Frequency_1_QualityScore_FFHHHHHJJJJIJHIJJJJJJJJJJJIJIIJIJJJJJJJJJJJJJIJJJJJJJJJJJJJIIEIHJJJIJGHHHHHHHFFFFFFFEEEEECDCDD_Mismatch_1_Sense_+_Library_PoolT
CTGCTGTTGACTGTGCTCGGCTACTTACCAGGAATCATTTATGCCATCTATATTCTTACCAAGTGATACTGTGATTAGACATTCTTTTGTTTGG
>Frequency_1_QualityScore_FFHDHDFHDHJJGBGGH@DA9AGGIIHGEEFHIIGEG@DG>BEFGIGGGEGGG*/=BGIJGE>FA4))).7CDHHACECE).7;@;;@_Mismatch_0_Sense_+_Library_PoolT
TAGACATTCTTTTGTTTGGAGTTTGGTCACATGTAATTTACAGATTTTGATTTTTAGTTCACTTATTTGTAAGTAGATTATAAGAAAT
>Frequency_1_QualityScore_DFHGGGHGCFH@HIIIFHEGHIIIEFGHGHIIIIGGIIIGIFHHHIEHHIIIIHIIIIIIIIIEGIIIGHIGIIIGHGHHEEFFFFFFDEEDCE_Mismatch_0_Sense_+_Library_PoolT
TTACCAAGTGATACTGTGATTAGACATTCTTTTGTTTGGAGTTTGGTCACATGTAATTTACAGATTTTGATTTTTAGTTCACTTATTTGTAAGT
>Frequency_1_QualityScore_FFHHHHHJJJJJJJJJJJIJJIJIIGIJJJHIJJJJJHIJJJJJJJJJIJJJJJIJJJJJJIIJIJJJIGHIHHHHFHHHFFFFFDFDCC_Mismatch_0_Sense_+_Library_PoolT
TGATTAGACATTCTTTTGTTTGGAGTTTGGTCACATGTAATTTACAGATTTTGATTTTTAGTTCACTTATTTGTAAGTAGATTATAAGAA
>Frequency_1_QualityScore_FFHHHHHJJJJJJJJJJJJJJJJJHJJJIJJJFHIJJJJJHIJJJJIJJJJJJJJJJJIJJJJIJFHIJJJIIIJJHHHEHHHFFFFBEEEEDC_Mismatch_1_Sense_+_Library_PoolT
GAATCATTTATGCCATCTATATTCTTACCAAGTGATACTGTGATTAGACATTCTTTTGTTTGGAGTTTGGTCACATGTAATTTACAGATTTTGA
>Frequency_1_QualityScore_FFDHHHHJJJJIJJJJJJJJJJIJJGIJIHJIHGHJJJJJJJJJJJJJJJGIJJJJJJJJJJHHHHHHFFFFFFDEDEEEDDDCDDCDCDDDDD_Mismatch_0_Sense_+_Library_PoolT
GGTTTCTTCACATCTTAAGATTCGGAGGACAAGTTTATAACATCATCATGAAAGAGGGCACTGCAAACTGTGTAGACATCATCTTGGCCATAAT
>Frequency_1_QualityScore_FFHGHHHJJIJJJJJIJJIIJJJIJIJJIJJJJJJJJJHHGHHHFFFFFFFEEECEEDEEDDDDDDDEECCDBDDDDCDACCDDDDDDDDDDAD_Mismatch_1_Sense_+_Library_PoolT
CGGCTACTTACCAGGAATCATTTATGCCATCTATATTCTTACCAAGTGATACTGTGATTAGACATTCTTTTGTTTGGAGTTTGGTCACATGTAA
>Frequency_1_QualityScore_FFFDHHGIJJIIJJIIJJIIIEGIJGIJJIFGIJJJJJJIGIJIIIIIJJIJICGBGHHIIGGHHFFCCBDFDFFFCECCDECCDDDDDDDDEE_Mismatch_0_Sense_+_Library_PoolT
TTCTTCACATCTTAAGATTCGGAGGACAAGTTTATAACATCATCATGAAAGAGGGCACTGCAAACTGTGTAGACATCATCTTGGCCATAATTCT
>Frequency_1_QualityScore_DBB+=B<F4A,CHGGEDEHIGH@HFIGHIICHHHFBFHHIIEHDGHDHII@FEG<BDEHGGGGIIIID@DGCFHEHGGIIHCACACEED=A;@C_Mismatch_0_Sense_+_Library_PoolT
TGGTCACATGTAATTTACAGATTTTGATTTTTAGTTCACTTATTTGTAAGTAGATTATAAGAAATAATGGATCTGCTACTGTCAGGAGGAGTTT
>Frequency_1_QualityScore_DDDFHHHIG<<?ACHHIHIIH@HGHHIGIIEHIIIIGHEHHI?DDCHIEE@HCGIIIGGIECFGFGIAE@DD@C=E=C=?BDC:C@@@@BCDCC_Mismatch_0_Sense_+_Library_PoolT
CTTACCAAGTGATACTGTGATTAGACATTCTTTTGTTTGGAGTTTGGTCACATGTAATTTACAGATTTTGATTTTTAGTTCACTTATTTGTAAG
>Frequency_1_QualityScore_FFHHHHHJJJJJJJHIJJJJJIIIIJJIJJJJJJJJJJIJFHIJJIJIJJJJJIJJIJJJJIHHHHHDDADEEEDDDEDDDEEDDDDCD>CDDD_Mismatch_0_Sense_+_Library_PoolT
GTAGACATCATCTTGGCCATAATTCTGCCTCCTCTGGGAGTATTTCTCAAATTCGGCTGTCATGCCGAATTCTGGATATGTCTGCTGTTGACTG
>Frequency_1_QualityScore_FFHHHHHJJIJJIJFHIIJJJJJJJJJJJJJJJIJJJJJJJIJJJJJJJJIJJJIIHHHHHFDDDEFFECCEEDDDDDDDDECDDDDDDDDDDE_Mismatch_0_Sense_+_Library_PoolT
GCCTCCTCTGGGAGTATTTCTCAAATTCGGCTGTCATGCCGAATTCTGGATATGTCTGCTGTTGACTGTGCTCGGCTACTTACCAGGAATAATT
>Frequency_1_QualityScore_FFHHHHHJJJJJJJJJJJIJJIJJIJJJJIJJIIIIIIJJJJBGIHIFHIJJI_Mismatch_1_Sense_+_Library_PoolT
GTAGATTATAAGAAATAATGGATCTGCTACTGTCAGGAGGAGTTTGGTGCCCA
>Frequency_1_QualityScore_FFFHHHHJJJJJJJJJJJJJJIJJJIIJJJJJJIIJJJJJJJGHIJJJIJEHHIJJJJGHIIHIIJHIGGHEHFHFFFFFFEEEEDDCCACDDD_Mismatch_1_Sense_+_Library_PoolT
TGACTGTGCTCGGCTACTTACCAGGAATCATTTATGCCATCTATATTCTTACCAAGTGATACTGTGATTAGACATTCTTTTGTTTGGAGTTTGG
>Frequency_1_QualityScore_FDDDDFFFHIIIGDBC@FFHECEG@HGCHGEHEIGHGBEHIGIIGCIIEFGHHGIIIIFG@@FFECGGGGHFHHHEDCEFFCEAB5;>BB>@>>_Mismatch_0_Sense_+_Library_PoolT
GGACAAGTTTATAACATCATCATGAAAGAGGGCACTGCAAACTGTGTAGACATCATCTTGGCCATAATTCTGCCTCCTCTGGGAGTATTTCTCA
>Frequency_1_QualityScore_FFHHHHHJIIIJJJIJIIIJJIIJJIIJJJJJJJJJIJGIJHIIJIIJJIIJIJIIJIIJIJIJJJIHFEHHHFFFFFFFEECEEEEEDCDCDE_Mismatch_1_Sense_+_Library_PoolT
TGGATATGTCTGCTGTTGACTGTGCTCGGCTACTTACCAGGAATCATTTATGCCATCTATATTCTTACCAAGTGATACTGTGATTAGACATTCT
>Frequency_1_QualityScore_FFHDHHGIJJJ=EHGGIGHIEHJGGJCEFFHCHGIIECFHEGIIGFGHBHBHCHIDFHIIFHICH@FH;@EHHEC??CCDCEA_Mismatch_1_Sense_+_Library_PoolT
TTTTGATTTTTAGTTCACTTATTTGTAAGTAGATTATAAGAAATAATGGATCTGCTACTGTCAGGAGGAGTTTGGTGCCCTGA
>Frequency_1_QualityScore_FFHHHHHJIIIJGIIJIIJJIHIIIIJJJJJJJJIJJGIJI_Mismatch_0_Sense_+_Library_PoolT
GTAGATTATAAGAAATAATGGATCTGCTACTGTCAGGAGGA
>Frequency_1_QualityScore_FDCFDBHDIIGIICHGIJJJJJJGIICFCG>EFHJIIGCDE>FGHEHFHDFGCF@CDHHGDI@>@3;6@:AD@BD33;6@@A2>@;,5;:1>@:_Mismatch_0_Sense_+_Library_PoolT
GGTGTCCATTGATTTAACTAGAAGAGTCTCTGGAGGCCTTCTCACAGTGACCAGTTAATTTCAAGGGTTGTGATTAGGATTGGCAGTGGTTCTG
>Frequency_1_QualityScore_FFHHHHHJJJJHIJIJJJJJIJIJJJJJIIIIJJJJIJIJJIHBHIJJIIJJIIIIEHEHHHHFFFDCFEECCEEEDDDDEEEE>CCDBDDDDD_Mismatch_0_Sense_+_Library_PoolT
TTAAGATTCGGAGGACAAGTTTATAACATCATCATGAAAGAGGGCACTGCAAACTGTGTAGACATCATCTTGGCCATAATTCTGCCTCCTCTGG
>Frequency_1_QualityScore_FFHHHGHJJJJJJJJJJJJJJJJJJIHIGHIJJEHIIIJJIIJJJJIIHIHJJJJJJJJJJIJIHIJIIIIFGHHHGHGHHFFFFFFEED_Mismatch_0_Sense_+_Library_PoolT
CTGTGATTAGACATTCTTTTGTTTGGAGTTTGGTCACATGTAATTTACAGATTTTGATTTTTAGTTCACTTATTTGTAAGTAGATTATAA
>Frequency_1_QualityScore_FDHHHHHIJIJGIIJJJGJJJJJIJJJJJJJJJIJJJJIJJJIJJJJJJJIJJIJHIJJJJGIIJIJJJJJJJJIIHDHHCE@DFFDDDEDDDD_Mismatch_0_Sense_+_Library_PoolT
GTAATTTACAGATTTTGATTTTTAGTTCACTTATTTGTAAGTAGATTATAAGAAATAATGGATCTGCTACTGTCAGGAGGAGTTTGGTGCCCTG
>Frequency_1_QualityScore_FFHHHHHJJJJHIJJJEIHGIIJGHIJJIJEGIIJJJIJJGGJIIJGIJJJJJJIIIIIGHHCHIJDFH@EIIIJJJFFCEEEEFFFFFCEECC_Mismatch_0_Sense_+_Library_PoolT
ACATTCTTTTGTTTGGAGTTTGGTCACATGTAATTTACAGATTTTGATTTTTAGTTCACTTATTTGTAAGTAGATTATAAGAAATAATGGATCT
>Frequency_1_QualityScore_FFHHHHHJEHIJGIJHIIJJJIJIJHIJJJJIJJJJJJJIIJIIJEGHIJJFFIIJJIHIJJIIJIHHICGIJIIHFHHGFFFFFFFEECEEBB_Mismatch_0_Sense_+_Library_PoolT
GAGTTTGGTCACATGTAATTTACAGATTTTGATTTTTAGTTCACTTATTTGTAAGTAGATTATAAGAAATAATGGATCTGCTACTGTCAGGAGG
>Frequency_1_QualityScore_FFHHHHHJJJJJHJJJIIIHIIHHGIHIJJJJIIIGIIJJJJIIIFIIJIJJIGIGIIEGHGHIIJJIJDHEECHHEDEFFFFFEECDDEEDDC_Mismatch_1_Sense_+_Library_PoolT
ATTCTGGATATGTCTGCTGTTGACTGTGCTCGGCTACTTACCAGGAATCATTTATGCCATCTATATTCTTACCAAGTGATACTGTGATTAGACA
>Frequency_1_QualityScore_3B<F>FFFBE<+AC:AE:FFEFC3?+A++1@E4*?E4*?9??B?*09B:@*BDF?B@DBD<B=)88<7)).78))7)7;A?17;@@_Mismatch_1_Sense_+_Library_PoolT
GTAATTTACAGATTTTGATTTTTAGTTCACTTATTTGGAAGTAGATTATAAGAAATAATGGATCTGCTACTGTCAGGAGGAGTTTG
>Frequency_1_QualityScore_FFHHHHHJJJIIJJJJJJJJJJJJJIJJJIIIJJJJJJJJJJJJJIJJIHHCDHIIJJIIJJIIIJJHHHDDFFFFDD>BDDDEEDDDDDDDEE_Mismatch_0_Sense_+_Library_PoolT
CTGCAAACTGTGTAGACATCATCTTGGCCATAATTCTGCCTCCTCTGGGAGTATTTCTCAAATTCGGCTGTCATGCCGAATTCTGGATATGTCT
>Frequency_1_QualityScore_FFHHHGHIJEGFHJJIIIIJEIIBGIJJJJJ@@GIJGDHIJJIJGIEIJJEGHIJJJJIGIIGH>CHHB/?==C@CCCC3@B2<@3@ADCCDC5_Mismatch_0_Sense_+_Library_PoolT
CTCTGGGAGTATTTCTCAAATTCGGCTGTCATGCCGAATTCTGGATATGTCTGCTGTTGACTGTGCTCGGCTACTTACCAGGAATAATTTATGC
>Frequency_1_QualityScore_FFHHHHHJJJIIDHFHHIIHIIJHIIHIJJJIJIJJIJJJJJIIJJJJJJHHHHHHFCEFFFFDEEEFDEEEDDDDCACCCCDEDDDDDDDDDD_Mismatch_1_Sense_+_Library_PoolT
TCTTTTTTTTGGAGTTTGGTCACATGTAATTTACAGATTTTGATTTTTAGTTCACTTATTTGTAAGTAGATTATAAGAAATAATGGATCTGCTA
>Frequency_1_QualityScore_DDFFFDFB@B,AB42+9+??@EG<CD?FGF<DBAB?99<B3?<**?DFDGI>F_Mismatch_2_Sense_+_Library_PoolT
AGTTCACTTATTTTTAAATAGATTATAAGAAATAATGGATCTGCTACTGTCAG
>Frequency_1_QualityScore_FFHHHHHJJJJJJJGIJIIJJGIIJJJIJJJJJJJFIHHIJIHIJJJJJJJIJJJGGHGGDHIJJIHHGHGFEFDDE;ACEDDDD?BDB<ABBB_Mismatch_0_Sense_+_Library_PoolT
TTTAACTAGAAGAGTCTCTGGAGGCCTTCTCACAGTGACCAGTTAATTTCAAGGGTTGTGATTAGGATTGGCAGTGGTTCTGTGGTTTGTTGGG
>Frequency_1_QualityScore_FFGHGHHIJJJJIJIJJIIJJGIIIIJIFGGG?BFIHIGHGIJJJJJJIGHIJJI9ABHHIIHHHHFFFFFFFB>CCECEEDCDC>?CCC@CDF_Mismatch_0_Sense_+_Library_PoolT
GTTTCTTCACATCTTAAGATTCGGAGGACAAGTTTATAACATCATCATGAAAGAGGGCACTGCAAACTGTGTAGACATCATCTTGGCCATAATT
>Frequency_1_QualityScore_FFHHGHHJJJIJJIJJJJIJJJIGIIJHIJJJJJJJJJJJJJH@GGIDHIHHBGGFGIGIIIIJEA?EHE?BEFCFE;?AD?CADBD8;@C<A@_Mismatch_0_Sense_+_Library_PoolT
GAAGAGTCTCTGGAGGCCTTCTCACAGTGACCAGTTAATTTCAAGGGTTGTGATTAGGATTGGCAGTGGTTCTGTGGTTTGTTGGGGTTTCTTC
>Frequency_1_QualityScore_FFHHHHHJJJJJJJJIJHHJJJJJJIJJJJJJJJJJJIJJJJJIJJJIGHFHHIJHIJJJJJHIIIJJJFHGHGJJGHGGHHFFFFFFEEEEED_Mismatch_0_Sense_+_Library_PoolT
TCTATATTCTTACCAAGTGATACTGTGATTAGACATTCTTTTGTTTGGAGTTTGGTCACATGTAATTTACAGATTTTGATTTTTAGTTCACTTA
>Frequency_1_QualityScore_FFHHHHHJJJJIJJJJJJJJJJHIIIJJJIJJJJJJIJJJJJJJJJJJJJJJJJJJJJJJJJJIJJJIJIHHHHHHGFFFFFFFEEECEEEDDE_Mismatch_0_Sense_+_Library_PoolT
GATTAGACATTCTTTTGTTTGGAGTTTGGTCACATGTAATTTACAGATTTTGATTTTTAGTTCACTTATTTGTAAGTAGATTATAAGAAATAAT
>Frequency_1_QualityScore_DDHHFHHJJJHJGJJIJJJJJJJIIJJIIIIJJJJJIJJIIIJJIJJJIHJIIJIGHGIIIGFHIIJIIEEHFHGABFE@CEEDCDCDDDDDCD_Mismatch_0_Sense_+_Library_PoolT
GTTTATTTGGTGTCCATTGATTTAACTAGAAGAGTCTCTGGAGGCCTTCTCACAGTGACCAGTTAATTTCAAGGGTTGTGATTAGGATTGGCAG
>Frequency_1_QualityScore_FFHHHHHJJJJJJJJJJHIGHIJJJJJJJJJJJJJJJJIJJJJJJJJJIJJJJJGHIJJJJJHHHHHHDDDFFFDEEEDDDDBDDACDCDDDAD_Mismatch_1_Sense_+_Library_PoolT
ATTCTGCCTCCTCTGGGAGTCTTTCTCAAATTCGGCTGTCATGCCGAATTCTGGATATGTCTGCTGTTGACTGTGCTCGGCTACTTACCAGGAA
>Frequency_3_QualityScore_FFHHHHHJJJHIIIJIJJHIIJJJIJJJJJJIJJJJJJJJJJJIJIIJJIIJJJJIHIIHIIIHHGGGFFEFFEFEEEEEEEDDDCDDDCEFDD_Mismatch_0_Sense_+_Library_PoolT
TGTCATGCCGAATTCTGGATATGTCTGCTGTTGACTGTGCTCGGCTACTTACCAGGAATAATTTATGCCATCTATTGTATCACCCAGTGATACT
>Frequency_2_QualityScore_EEHHFGHIICHIIIEGHIIIIIIIGIFFGFEIHHIIIICGIIIIIGIGIIGGIIGHIAE?DGIGIHFIECFGG?CEGGCACEEEACDCCCCCCC_Mismatch_0_Sense_+_Library_PoolT
AGTTCACTTATTTGTAAGTAGATTATAAGAAATAATGGATCTGCTACTGTCAGGAGGAGTTTGGTGCCCTGTGATTTTCCTTCCATGTACACAG
>Frequency_2_QualityScore_FFGHGGHIIJIIIIIJIIJJJJIIHIIIIIIIJJIIIJIJJGIIJIIJIIGIIIIFHGGGCEEEEEEECACCDDDDDDEECEEEEEDDDDDCCC_Mismatch_0_Sense_+_Library_PoolT
CGGCTGTCATGCCGAATTCTGGATATGTCTGCTGTTGACTGTGCTCGGCTACTTACCAGGAATAATTTATGCCATCTATTGTATCACCCAGTGA
>Frequency_1_QualityScore_DFHHHHHJJJJHJJJJJJIIJJGJJJIJJJJHIIJIIJJJIIJIGHHIJIJJIJJJJJJJJJIJJJJJIEGCHIHHEEFFFFDEEEEDCCDDDD_Mismatch_0_Sense_+_Library_PoolT
TACAGATTTTGATTTTTAGTTCACTTATTTGTAAGTAGATTATAAGAAATAATGGATCTGCTACTGTCAGGAGGAGTTTGGTGCCCTGTGATTT
>Frequency_1_QualityScore_FFHHHHHJJJJHIJJJJJJJJJIJJJIIJIJJJJJJJIIIJJJJJJJJIJIHJEFGDGIIJHIJJIEGDD@EHFHAEFECF;;7;:B>A>AA3>_Mismatch_0_Sense_+_Library_PoolT
TCACTTATTTGTAAGTAGATTATAAGAAATAATGGATCTGCTACTGTCAGGAGGAGTTTGGTGCCCTGTGATTTTCCTTCCATGTACACAGATC
>Frequency_1_QualityScore_FFHHHHHJIJJJJJJJJJJIJJJJJJJJJJJJJJJJJJJJJJJJHIJGIBEHIJBFHIJIJHIGEHIJHHHHHHCDDDFFDCCECEEDCD:@CD_Mismatch_0_Sense_+_Library_PoolT
TTTGTAAGTAGATTATAAGAAATAATGGATCTGCTACTGTCAGGAGGAGTTTGGTGCCCTGTGATTTTCCTTCCATGTACACAGATCTGGATTT
>Frequency_1_QualityScore_FFHHHHHJIIJJJJJJJJJJIJJJIJJJIIJJJJIIIIJJJIJHJJJIJJJJJJJJJBGFHIJIJJIIIEHIGIGHFHGEHHFFFBEFEDCDEE_Mismatch_1_Sense_+_Library_PoolT
TTTATGCCATCTATATTCTTACCCAGTGATACTGTGATTAGACATTCTTTTGTTTGGAGTTTGGTCACATGTAATTTAGATTTAGATTTTTAGT
>Frequency_1_QualityScore_FFFHHHHJJJHIJJJJJJJGHHJGIJJJJJIJJJJGIJFHGHIJJHIJJJJJGGCHIJJIJJJJJJJJHHHHHHHFFFFFEEDEEEEDBCDEED_Mismatch_0_Sense_+_Library_PoolT
AGATTATAAGAAATAATGGATCTGCTACTGTCAGGAGGAGTTTGGTGCCCTGTGATTTTCCTTCCCATGTACACAGATCTGGATTTTTAATTCA
>Frequency_1_QualityScore_FFHHHHHIIHIJIJJJJJJJIJJJJJJJJJJJJJJIJJJJIJJJJIJGBGDGIJJHIJJJJJHIIJJJJJGIHHHHFHFBEFFFCEEDEEDDCC_Mismatch_0_Sense_+_Library_PoolT
ATTTGTAAGTAGATTATAAGAAATAATGGATCTGCTACTGTCAGGAGGAGTTTGGTGCCCTGTAATTTTCCTTCCCATGTACACAGATCTGGAT
>Frequency_1_QualityScore_FFHHHGHIIJJJJJIJJJJJIJJJJJIIJIJHFHHGHIJJJJIJJDHDGHIJJJJIGAGIIIIJIJJJJGHHGIB@E?CEFDBDDEEEDCC>CC_Mismatch_1_Sense_+_Library_PoolT
ATACAGATTTTGATTTTTAGTTCACTTATTTGTAAGTAGATTATAAGAAATAATGGATCTGCTACTGTCAGGAGGAGTTTGGTGCCCTGTGATT
>Frequency_1_QualityScore_FFHHHHHJJIJJJJHIIJIJJJJJIJJJIHIJIJJJJJJJJJJJJJJIJJJJIGGIJIJGHIIHHHHHFFF@DEFECEEEDDDDD>CDDEDBCA_Mismatch_0_Sense_+_Library_PoolT
AGTTCACTTATTTGTAAGTAGATTATAAGAAATAATGGATCTGCTACTGTCAGGAGGAGTTTGGTGCCCTGTAATTTTCCTTCCCATGTACACA
>Frequency_1_QualityScore_FDHHDHHGHGHGAHHIEIIIJDHGIIIIBDEHEG>BFIGGBGGHIIIIJJIJJJJJGG@HIJIIFHFHHHED;@@BBEEEECFDCBBBBDDCDC_Mismatch_0_Sense_+_Library_PoolT
TGCTGTTGACTGTGCTCGGCTACTTACCAGGAATAATTTATGCCATCTATTGTATCACCCAGTGATACTGTGAATGGACATTTTTTTGTTTGGA
>Frequency_1_QualityScore_FFHHHHHJJJJJIJJJJJJJIJIJJJJJJJJJIJJJGIJGHHHIJJIJJIIJJGJGIJIJJJGJIJHIJHHHHHDHFFFFFDCEECEEDDDEED_Mismatch_0_Sense_+_Library_PoolT
TAGATTATAAGAAATAATGGATCTGCTACTGTCAGGAGGAGTTTGGTGCCCTGTGATTTTCCTTCCATGTACACAGATCTGGATTTTTAATTCA
>Frequency_1_QualityScore_D;DDDDDDABAED<FEA8CE?D>DDEAEEIIDIIDADDADIIECE9?B<BACDDCCC@C>ADC2@AA@>>AADAAAA>;AA>A>5>ABD>9919_Mismatch_0_Sense_+_Library_PoolT
ATTCGGCTGTCATGCCGAATTCTGGATATGTCTGCTGTTGACTGTGCTCGGCTACTTACCAGGAATAATTTATGCCATCTATTGTATCACCCAG
>Frequency_1_QualityScore_FFHHHDHIJJJJJJJJIJIJJJIJJIIJJJJJJJJJIJJJJGIJHG?DHIIBHHJJJJHIIJIJGHHHGEEFFFDFFDEDEACCCCDDCCCCDD_Mismatch_0_Sense_+_Library_PoolT
GTAAGTAGATTATAAGAAATAATGGATCTGCTACTGTCAGGAGGAGTTTGGTGCCCTGTGATTTTCCTTCCATGTACACAGATCTGGATTTTTA
>Frequency_1_QualityScore_DDDFA:<CGGBHIEBDHEBGBAF@HHIIIIIIDHGIIIICEG<DHHGGIIDHBBFFEGC6CF8=C@;.;@=CAHHCE3;;@B7?;;@C@;AADE_Mismatch_0_Sense_+_Library_PoolT
TTTAGTTCACTTATTTGTAAGTAGATTATAAGAAATAATGGATCTGCTACTGTCAGGAGGAGTTTGGTGCCCTGTAATTTTCCTTCCCATGTAC
>Frequency_1_QualityScore_FFHHHHHJIGIIJJJJJHIGJJJJJJIJJJJJJJJIJJJJHIFHIIJIJIJJJJJJJJJJJJIJIJHHHHHGHFFFFFEEEEECEEEEDEEDEE_Mismatch_1_Sense_+_Library_PoolT
CTTACCCAGTGATACTGTGATTAGACATTCTTTTGTTTGGAGTTTGGTCACATGTAATTTAGATTTAGATTTTTAGTTCACTTATTTGTAAGTA
>Frequency_1_QualityScore_FFHHHHHIJJJJHIJJJJIIJJIJJJJGIJJJIHIIIJJIJJJJJII>BDHGIJJJIHIIJJIGIIJIJIJJHIJEHEEHFFFFEEEEECDDDD_Mismatch_0_Sense_+_Library_PoolT
TTACAGATTTTGATTTTTAGTTCACTTATTTGTAAGTAGATTATAAGAAATAATGGATCTGCTACTGTCAGGAGGAGTTTGGTGCCCTGTGATT
>Frequency_1_QualityScore_FFHHHGHJJGJJIGFIIJJJIGHHHHIJIIJIIJJJJIJIJGIJJJIBHHHIIIJJJJJJJJJJJJJIHHHFHHHFFFFDEDDEEEEDDEEDDD_Mismatch_0_Sense_+_Library_PoolT
GAATTCTGGATATGTCTGCTGTTGACTGTGCTCGGCTACTTACCAGGAATAATTTATGCCATCTATTGTATCACCCAGTGATACTGTGAATGGA
>Frequency_1_QualityScore_FFHHHHHJJJIIJJJHJJJJJJJJJJJIJIIIJJIJIJIJIIJJJJJJJJJJJJIHIJIIGHGJIGIJIGIHHHDHHHFFFFFFEEECCCDDDD_Mismatch_0_Sense_+_Library_PoolT
TAGTTCACTTATTTGTAAGTAGATTATAAGAAATAATGGATCTGCTACTGTCAGGAGGAGTTTGGTGCCCTGTGATTTTCCTTCCCATGTACAC
>Frequency_1_QualityScore_FFHHHHHHIIJJHHJJGHGIJCCHIIHGIIGHIIIIJJJIIJJJJFHHHHIIIIJJIE@FCEGIGJJIHGEHHHFFBECFEEEEEE>CDDD@CC_Mismatch_0_Sense_+_Library_PoolT
ATTCTGGATATGTCTGCTGTTGACTGTGCTCGGCTACTTACCAGGAATAATTTATGCCATCTATTGTATCACCCAGTGATACTGTGAATGGACA
>Frequency_1_QualityScore_FFHHHHHJJJJJJJIJJJJIJJJJJJJJJJIJJIIIJJJJJJJIJIIJIJJJJJIIJJIHGIHJEHIJJJGHHHHHFFFFFFFFECEEEEDDDE_Mismatch_0_Sense_+_Library_PoolT
TTTTTAGTTCACTTATTTGTAAGTAGATTATAAGAAATAATGGATCTGCTACTGTCAGGAGGAGTTTGGTGCCCTGTAATTTTCCTTCCCATGT
>Frequency_1_QualityScore_FFHFHHHJHGIJJJJIJJIHHJJGJJJJJIIIHHJJJJJIIJJIIJIJHJGHIHIIIJDGHHFIJGIHGDGECHEHGDDDDDDEDEECEDCDDD_Mismatch_0_Sense_+_Library_PoolT
CTTATTTGTAAGTAGATTATAAGAAATAATGGATCTGCTACTGTCAGGAGGAGTTTGGTGCCCTGTAATTTTCCTTCCCATGTACACAGATCTG
>Frequency_1_QualityScore_FFHHHHHJJJJJJJJJJJJJJIJIJJIIHIJJJJJJJJJJFHIIHJJJJJJJIJJJJJJIHJJJJJJIFCCHIHHEHEFFFFCEDEEEEDDDDD_Mismatch_1_Sense_+_Library_PoolT
TTTAGATTTTTAGTTCACTTATTTGTAAGTAGATTATAAGAAATAATGGATCTGCTACTGTCAGGAGGAGTTTGGTGCCCTGTAATTTTCCTTC
>Frequency_1_QualityScore_FFHHHHHJJJIJJIJJJJJJJJJIJJIJJHIJJJJIJJJJJJJIJJJJIIIJIIJJJJIIFHEHIIJHHAHFHHFFFEFFFEEDDDDDDDDCCC_Mismatch_2_Sense_+_Library_PoolT
CTGTTGACTGTGCTCGGCTACTTACCAGGAATAATTTATGCCATCTATTGTATCACCCAGTGATACTGTGAATGGACATTTTTTTGTTTGGAGT
>Frequency_1_QualityScore_FFHHHHHJJJJJJJJJJJJJJHHIJJJJJJJJIIJJJGIIFGEHIIIGIJJJGJHIEIJIJJJJJJJIHEHHHHHFFFFFEEEECEDDDDBCDE_Mismatch_0_Sense_+_Library_PoolT
GTAGATTATAAGAAATAATGGATCTGCTACTGTCAGGAGGAGTTTGGTGCCCTGTGATTTTCCTTCCCATGTACACAGATCTGGATTTTTAATT
>Frequency_1_QualityScore_FFHHHHHJGIJJJJJJIIHJJJIJJJJJIJIIIJJJJIJJJJIIJHIJJJJIJJJJJJIIIJJIJJIIJHHHHFFFFFFFFDCEFCEECCCDEE_Mismatch_0_Sense_+_Library_PoolT
TGGATATGTCTGCTGTTGACTGTGCTCGGCTACTTACCAGGAATAATTTATGCCATCTATTGTATCACCCAGTGATACTGTGAATGGACATTTT
>Frequency_1_QualityScore_FFHDHHHIHGEHIIJHIIGGGHJGGJJJJJJIJJJJJJJIIIJHIIJGHHICH=CFGHCGIIGGIEHHECHEFFFFFC(6;;>CCC3;;3;ACC_Mismatch_0_Sense_+_Library_PoolT
CTTATTTGTAAGTAGATTATAAGAAATAATGGATCTGCTACTGTCAGGAGGAGTTTGGTGCCCTGTGATTTTCCTTCCATGTACACAGATCTGG
>Frequency_1_QualityScore_DDHHHHHIIIJJJGIIJHJJIJEIFIJJJJJIJJIGIJJJIEIJJJJJIGJJIIJJGD=FFIGFGIJJIEEHHHHHD@CDEDEEEDEEDEEDDD_Mismatch_0_Sense_+_Library_PoolT
GTTCACTTATTTGTAAGTAGATTATAAGAAATAATGGATCTGCTACTGTCAGGAGGAGTTTGGTGCCCTGTGATTTTCCTTCCCATGTACACAG
>Frequency_1_QualityScore_DDDDDDDDCDEEEDEEDEEDDEEDDCDDCCDCCDEDDDDDDDDDCDDDEDDDDCDD@DDDCCDDDDDDDA@CDDEEDEDDDDDDEDDEEECDDD_Mismatch_0_Sense_+_Library_PoolT
GTTCACTTATTTGTAAGTAGATTATAAGAAATAATGGATCTGCTACTGTCAGGAGGAGTTTGGTGCCCTGTGATTTTCCTTCCATGTACACAGA
>Frequency_1_QualityScore_FFHHHHHJJJIJJJJJJJJJIJJJIIJIJJJJJJJIIJIJJJJJJJJJJJJJJJJJJJJJHIJGHCHHIIJJJHHHHHFFFFFFEEEEEECDDE_Mismatch_0_Sense_+_Library_PoolT
ATTTTTAGTTCACTTATTTGTAAGTAGATTATAAGAAATAATGGATCTGCTACTGTCAGGAGGAGTTTGGTGCCCTGTGATTTTCCTTCCATGT
>Frequency_1_QualityScore_FFHGHHHGGHIGIIIIJJJJJEHGGEFIIDGDGHHB<DGIIIGGGEGIJJJFHEEHFFDB?C@CEDE@D@@@>ACDCFDA@DA;@>AAB@CCC@_Mismatch_0_Sense_+_Library_PoolT
GGCTGTCATGCCGAATTCTGGATATGTCTGCTGTTGACTGTGCTCGGCTACTTACCAGGAATAATTTATGCCATCTATTGTATCACCCAGTGAT
>Frequency_1_QualityScore_FFHHHGHJJJJJJJJJJJJJHIJJJIIJJJJJJJJJJJJJJJJJJJJJJIIIJJJJJIJJGIJJJIIJGCCGHFHEEFFFFEEEDEEEDDDDDD_Mismatch_0_Sense_+_Library_PoolT
TTTTGATTTTTAGTTCACTTATTTGTAAGTAGATTATAAGAAATAATGGATCTGCTACTGTCAGGAGGAGTTTGGTGCCCTGTGATTTTCCTTC
>Frequency_1_QualityScore_D?CFHDHGGHGGGIGIGIIIEHCHFGIGGII>BD?:B9BFHI<?F9DB:CEG@GH=C;FFGIG56)7===?EH;@3;AB:CC>3;BCCBBDDC<_Mismatch_0_Sense_+_Library_PoolT
GTCTGCTGTTGACTGTGCTCGGCTACTTACCAGGAATAATTTATGCCATCTATTGTATCACCCAGTGATACTGTGAATGGACATTTTTTTGTTT
>Frequency_1_QualityScore_FFHHHGHJJJJJIJHJJIIIJJJIJJJIJJIIJIIJJFHIEGIIJJJIIJGIJHDIJJIIIHIJGIIIE?EHEHHFFFEFEFEDCACEEEDDDD_Mismatch_0_Sense_+_Library_PoolT
TATGTCTGCTGTTGACTGTGCTCGGCTACTTACCAGGAATAATTTATGCCATCTATTGTATCACCCAGTGATACTGTGAATGAACATTTTTTTG
>Frequency_1_QualityScore_FFHHHHHJJJJJJHIJJJGIJJJJJGIJJJJJJJJJJIJJIJJJJJJJJIIJIJIJJIJIIIJJJIJJGGHGHGGFEFGEHFFFFFFDEEECEE_Mismatch_0_Sense_+_Library_PoolC
CTTTTGTTTGGAGTTTGGTCACATGTAATTTACAGATTTTGATTTTTAGTTCACTTATTTGTAAGTAGATTATAAGAAATAATGGATCTGCTAC
>Frequency_1_QualityScore_FFHHHHHIJJIJJIIJIIGJJJJJJIIIJJJJJJJJJJJJJJJJJHH?DFIIIIIGIJIJJJJIGIEHHEHHHFFDDDDEED@CDDDFEEDCC@_Mismatch_0_Sense_+_Library_PoolC
AAACTGTGTAGACATCATCTTGGCCATAATTCTGCCTCCTCTGGGAGTATTTCTCAAATTCGGCTGTCATGCCGAATTCTGGATATGTCTGCTG
>Frequency_1_QualityScore_DFHHHHHJGHIJJJJJJIJJIJJJIJGIIJJHIHIIJIHIJJJJJHHEIIJJJIJIJJJJJEGIJIJHIIIJJJIHGHHHHHFFFFFFFFDEEC_Mismatch_0_Sense_+_Library_PoolC
TGATACTGTGATTAGACATTCTTTTGTTTGGAGTTTGGTCACATGTAATTTACAGATTTTGATTTTTAGTTCACTTATTTGTAAGTAGATTATA
