# Supplementary material for: Differential Gene Expression Reveals Candidate Genes for Drought Stress Response in Abies alba (Pinaceae)
Source: PLoS One. 2015 Apr 29;10(4):e0124564. doi: 10.1371/journal.pone.0124564 (PMC4414588; doi:10.1371/journal.pone.0124564)
Supplement: S3 File — (GZ) [file pone.0124564.s003.gz › comp19984_c0_seq2.fa]

>comp19984_c0_seq2 len=895 path=[298:0-137 436:138-166 465:167-482 781:483-532 831:533-544 843:545-589 1751:590-597 25:598-598 26:599-620 971:621-633 60:634-663 1793:664-684 111:685-721 148:722-728 1823:729-894]
GTTCTCCTATTGGGATTGACGAGCTTAGCTTCTCCCGCACCGGCACCGGCCCCCATTGCAGCAGCACCAAAGTCCTCGCCGGCTAAATCTCCCGCTTCTCCTCCTGCAACTCACCCCACTGTTTCTTCTCCCGCCTCTTCTCCTTCTAAAGTGGCCACTCCACCAATCTCGGCCTCCTCTCCCACTCCTACCTTCAGCCCTCTCTCCGCTGCCGGTCCAGGCACCGCTGTGACACCGACCGTCAGCAGCGGAGCCGTTTCTACCGCCAGTTTAGAGAAGATGGCTATTTTTGGAGCCGCCTTGCTTGGAGGAGCTGCCTTCCTTCTTTAAGCCTACCTCCATGAATTATCTCCATCCTCGTCATTATAAGTAGCGATGTGAAGCAGCCGTTGGTTCTGATTGAAGCAAGAAATTGAAGAGTAGATTCTTCAGAATTTTGTGATAATGGGATTTATTTTATTCATTCGGAGGTATTCCAGCTCTTTCTTATTGTTTTGAGTGAGATTTGTTAGATGCGATGAGGTGGGATTTTCCTCTTCTTTTTTAAGATTCCTCTCTTTCGCCTCTGGACAGAGTGGATGGTCACCATATTCATTGGACATTCATTATTGTATAATTTCTTTCATTGGACATCCATTATTGTATAATTTCTTCAGATGATAACTTTTATTTAGAATAAATATTCTTTATTTACTCCTTGTATAATTTCTGTTGAAGATTTTTGTCCAGAACTTCAGATTGGGATAATAATCCTGGCTGTAGCTTTAAACAATCCACCCAAATCTTTGTTTAATGTGGATTGCAATAACGCATGATTAAATGGCCCACGAGTGCAATTGATGTGAGGTTCTTGTGATTTTAAATCATTAATAAATATCTTTATTTGGTTCTTAAT

>Frequency_4_QualityScore_FFHGHHHIJJJIJJIJJJIJJHIJJIIIIIIIIJJIJJJJIIJJIIIIJIIIIIJIHIIIHIHIJJJJHFGIIJIIIIHIIIHGIHGDEG_Mismatch_1_Sense_+_Library_PoolT
CATATTCATTGGACATTCATTATTGTATAATTTCTTTCATTGGACATTCATTATTGTATAATTTCTTCAGATGATAACTTTTATTTAGAA
>Frequency_3_QualityScore_FFHFHEGIHIIIDHFGIHFFHIGBGIBGIIIIIGHHHIHHIEGIIIHIJHIIJHEHIGFHIIIIIHHIGDEFHIIIHHIHHGGGFGFEEFEEED_Mismatch_2_Sense_+_Library_PoolT
CAGAGTGGATGGTCACCATATTCATTGGGCATTCATTATTGTATAATTTCTTTCATTGGACATTCATTATTGTATAATTTCTTCAGATGATAAC
>Frequency_3_QualityScore_FFHHHHHJIJJJJJJIJIIJJJJJJJJJJJJJJJJJJJGHIIIGIDFHHHIJCFGGFEGHIHBCEHAFFBBECBADECDEBCDECDDEDDEDDC_Mismatch_2_Sense_+_Library_PoolT
TTTCTCTTCTTTTTTAAGATTCCTCTCTTTCGCCTCTGGACAGAGTGGATGGTCACCATATTCATTGGGCATTCATTATTGTATAATTTCTTTC
>Frequency_3_QualityScore_FFHHHHHJJJJJJIIJJIIHHIGIIJIJGHHGIIJBEGHIFGHGIEDHHGHEHHHGDFHIGIIDGFGCGDEGDGGFB?CDCDCEDDECDEEDDD_Mismatch_1_Sense_+_Library_PoolT
GATTCCTCTCTTTCGCCTCTGGACAGAGTGGATGGTCACCATATTCATTGGACATTCATTATTGTATAATTTCTTTCATTGGACATTCATTATT
>Frequency_3_QualityScore_FFHHHHHJJJJJJJIJHIJJEIDGHEFIIBFHGIGFFHIEDFICHEIHFFEGGHHGGDCHGGIGIIGGHEEEEGBFEFEEDCEEFCCDCADDDD_Mismatch_1_Sense_+_Library_PoolT
TCTCTTTCGCCTCTGGACAGAGTGGATGGTCACCATATTCATTGGACATTCATTATTGTATAATTTCTTTCATTGGACATTCATTATTGTATAA
>Frequency_3_QualityScore_EEEFGHGIIGHIIJJHIJIHIHHGEIIIIIJGIIHIIIHGHGHIIFFDGHFFDFHHHIIIGHHGGEBCDCDECEEDEECBCACDEECDDCDDBD_Mismatch_1_Sense_+_Library_PoolT
TTCCTCTTCTTTTTTAAGATTCCTCTCTTTCGCCTCTGGACAGAGTGTATGGTCACCATATTCATTGGACATTCATTATTGTATAATTTCTTTC
>Frequency_3_QualityScore_FFHHHHHJJJJJIIJIHIIJHIJJIJJJJIJJJIJJJJJJJJJJJJJIIJJJJIIIJJJJJIJJJJJJIGHIJHJJJJIJJIIIHHFGGGFEFF_Mismatch_1_Sense_+_Library_PoolT
TGGACATTCATTATTGTATAATTTCTTTCATTGGACATTCATTATTGTATAATTTCTTCAGATGATAACTTTTATTTAGAATAAATATTCTTTA
>Frequency_3_QualityScore_FFHHHHHJJJJJJIIIJIJGHIHIII>CGHIEFFGIHGHIDHGHFFGGHIIDHIGEHIGIHIIHHIIGGDFDFFEDDDEDEEEEDDCDDEEDEE_Mismatch_1_Sense_+_Library_PoolT
CTTTCGCCTCTGGACAGAGTGGATGGTCACCATATTCATTGGACATTCATTATTGTATAATTTCTTTCATTGGACATTCATTATTGTATAATTT
>Frequency_3_QualityScore_FFHHHHHJJJJJJJJJJIJIHGHIHIJJDFHFIFGIJHFHHGGIIHIIJFHHIGGHIFHIIIHIIFHHICEGFBEFFFFEFEEEEEEDDEEDDD_Mismatch_2_Sense_+_Library_PoolT
CTCTTTCGCCTCTGGACAGAGTGGATGGTCACCATATTCATTGGGCATTCATTATTGTATAATTTCTTTCATTGGACATTCATTATTGTATAAT
>Frequency_3_QualityScore_EFHHGGGJIIJJJJJJJIIJJJJDGHGHII<EGDIIHIGGFGGHFHHIGGGGHGHIGHHEFGIJDGIIFBFGGGFCEEFFDECACEECBCBDDD_Mismatch_2_Sense_+_Library_PoolT
CTCTCTTTCGCCTCTGGACAGAGTGGATGGTCACCATATTCATTGGGCATTCATTATTGTATAATTTCTTTCATTGGACATTCATTATTGTATA
>Frequency_3_QualityScore_FFHHGHEHHIIJJHIJJJIJIIJJIJJJJJJIIJJJJJJJJJIJJJIJJJJJJJJHIJIJJJJIJJIIJHIIJIIIJIJJJIIHHGGGGGFFEF_Mismatch_1_Sense_+_Library_PoolT
ACAGAGTGTATGGTCACCATATTCATTGGACATTCATTATTGTATAATTTCTTTCATTGGACATCCATTATTGTATAATTTCTTCAGATGATAA
>Frequency_3_QualityScore_EFHGGFGIIIGIIIJJJJJJJJJGHHIGIDFEEGHIFIJJJHIIIHIIIIIHIHIFIIIIJJJJJIIJIHIIIHGGGGGGGFEBEFDCDDDFDE_Mismatch_1_Sense_+_Library_PoolT
AGATTCCTCTCTTTCGCCTCTGGACAGAGTGTATGGTCACCATATTCATTGGACATTCATTATTGTATAATTTCTTTCATTGGACATCCATTAT
>Frequency_2_QualityScore_EEAFHGFE?CEEIFEHGGFIGHAGEGEGHGHGGEFGHIIIEHHIIEHIBEHEGGIHIGHGIGIHHIIIIECFGIIIIHHGGGGHFFFFFEEEEE_Mismatch_1_Sense_+_Library_PoolT
GGACAGAGTGTATGGTCACCATATTCATTGGACATTCATTATTGTATAATTTCTTTCATTGGACATCCATTATTGTATAATTTCTTCAGATGAT
>Frequency_2_QualityScore_FFHHHHHIIHIJIIIIIHJJJIIJJJIJJIGHIIHIFGHIIJIEIIIIHJGIHJGIIIIIGGGGGHHGGDFFFFEEEEEEEEECDDEEBBCCCC_Mismatch_1_Sense_+_Library_PoolT
TTTTTTAAGATTCCTCTCTTTCGCCTCTGGACAGAGTGTATGGTCACCATATTCATTGGACATTCATTATTGTATAATTTCTTTCATTGGACAT
>Frequency_2_QualityScore_FFHGHGFIJIIIJEIIGIIIIIIIIIIIIIIIIJJIIIIIICFAEEEGIIIIHIIJJJJIIIHGEFFGECEFFEEDDDDDEEEEEDECCCCCCE_Mismatch_1_Sense_+_Library_PoolT
CCTCTTCTTTTTTAAGATTCCTCTCTTTCGCCTCTGGACAGAGTGTATGGTCACCATATTCATTGGACATTCATTATTGTATAATTTCTTTCAT
>Frequency_2_QualityScore_EEHHHHHIFHIHIII?ECCHCE?EIC=DI@GIEEGHEDGIEGIEEDGGHGIIEGIIECGHAEDGCFECEEFFFGDFGEEGEEFEEFC?CDCCCD_Mismatch_2_Sense_+_Library_PoolT
GGACAGAGTGGATGGTCACCATATTCATTGGGCATTCATTATTGTATAATTTCTTTCATTGGACATTCATTATTGTATAATTTCTTCAGATGAT
>Frequency_2_QualityScore_FFHHHHHJJJJIIIJJJIIJGHHIIIGHIIJJJADFEGGIIHIFEHGDGGFCHHEGGHGGIGEFHEHGIEEGHHDADFDCCDBCCAACCDEDCC_Mismatch_2_Sense_+_Library_PoolT
TTCCTCTCTTTCGCCTCTGGACAGAGTGGATGGTCACCATATTCATTGGGCATTCATTATTGTATAATTTCTTTCATTGGACATTCATTATTGT
>Frequency_2_QualityScore_FFHHHHHHIIJIIHIHGGIIDGEGHACEEFEDEHEGIGIGIGHIIFHIFGIIIJIIIGIIJHIIIGHFHEEEEGGGHEGEDFFFEEEEEEEC?A_Mismatch_2_Sense_+_Library_PoolT
CCTCTGGACAGAGTGGATGGTCACCATATTCATTGGGCATTCATTATTGTATAATTTCTTTCATTGGACATTCATTATTGTATAATTTCTTCAG
>Frequency_2_QualityScore_FFHHHHHJIIJJJJJJJJJJJIIIJJIJJIJJJJJJJJJIJJJGIJJIJJJJJJJJJIJJJIJJJHIJIIGHJIJJIIGIGHIGGGGGGG_Mismatch_1_Sense_+_Library_PoolT
CATTATTGTATAATTTCTTTCATTGGACATTCATTATTGTATAATTTCTTCAGATGATAACTTTTATTTAGAATAAATATTCTTTATTTA
>Frequency_2_QualityScore_FFHHHHHJJJJJIJJJJIJJJHIIIIIHHIIIJJ>AEGIAEHHID=FGCGIEGIICGIICGIDFFHGGGEGEGGFB?CD?A?CDEDACDECCE?_Mismatch_2_Sense_+_Library_PoolT
ATTCCTCTCTTTCGCCTCTGGACAGAGTGGATGGTCACCATATTCATTGGGCATTCATTATTGTATAATTTCTTTCATTGGACATTCATTATTG
>Frequency_2_QualityScore_EEGHGEHIIIIIGIIIIGGIGGFEEDGGFIIGGIFGGG=<ACEBC;8ECC?@?E@BGFECGFIFGGDEB>AA;?A7?@AACA?AACC@?AACCA_Mismatch_2_Sense_+_Library_PoolT
TAAGATTCCTCTCTTTCGCCTCTGGACAGAGTGGATGGTCACCATATTCATTGGGCATTCATTATTGTATAATTTCTTTCATTGGACATTCATT
>Frequency_2_QualityScore_FFGEGHHJIJEHIIJEHGIJHEHIIIJIIIIIIIJIJIJIIIJJJJJIIIJIIIIIIIIIIIIIIIIIIGIHIGHHHHGGGGGGGEEEEEEEEE_Mismatch_2_Sense_+_Library_PoolT
GAGTGGATGGTCACCATATTCATTGGGCATTCATTATTGTATAATTTCTTTCATTGGACATTCATTATTGTATAATTTCTTCAGATGATAACTT
>Frequency_2_QualityScore_BEGEEC=CGGCHHGEGCGEGHGEGEHEGHADDEDGBCGGCHGAGAFGEAC7<CB?EEEE9CACGDABAEEEAE=?CCCA?A=@@?C6@AB?CDC_Mismatch_2_Sense_+_Library_PoolT
AGATTCCTCTCTTTCGCCTCTGGACAGAGTGGATGGTCACCATATTCATTGGGCATTCATTATTGTATAATTTCTTTCATTGGACATTCATTAT
>Frequency_2_QualityScore_FEFFEGGIFHEIIIIJGGFEGIEIIIIIIJJGIEFIIIIH@GHGEEEGBGGIIGGFIIGAEHHEEGGFFE=@DDCCDECEECCEEEEEEEAACA_Mismatch_1_Sense_+_Library_PoolT
TTTCCTCTTCTTTTTTAAGATTCCTCTCTTTCGCCTCTGGACAGAGTGTATGGTCACCATATTCATTGGACATTCATTATTGTATAATTTCTTT
>Frequency_2_QualityScore_FFHHHHGIIIIJIIIJIIIIGIIIJJIGIIIJJIIIIIJIIJIIIHIIIIIJJIIIJJIIJIIIGIEIIFGHIIIJJI_Mismatch_0_Sense_+_Library_PoolT
ATTTCTTTCATTGGACATCCATTATTGTATAATTTCTTCAGATGATAACTTTTATTTAGAATAAATATTCTTTATTTA
>Frequency_2_QualityScore_FFHHHHHJJJJJJIJJJJJJIIIIIIJJJJJJJIJJIJIIJJJJJJJIJJJIIIIIJJJJJJJJJIIJJGHIJJJJJIIIIIIIHFGGGGEGFE_Mismatch_0_Sense_+_Library_PoolT
TCATTGGACATTCATTATTGTATAATTTCTTTCATTGGACATCCATTATTGTATAATTTCTTCAGATGATAACTTTTATTTAGAATAAATATTC
>Frequency_2_QualityScore_FFHHHHHIIIJJJJJJJJJIJJIJJJJJIJJJJIJJJJJJIJIJIIIIIIJJJ?DGIIGIIIGCCGFDEEEEEECBCCDEECCEEEDCEECDCD_Mismatch_0_Sense_+_Library_PoolT
TTTCCTCTTCTTTTTTAAGATTCCTCTCTTTCGCCTCTGGACAGAGTGGATGGTCACCATATTCATTGGACATTCATTATTGTATAATTTCTTT
>Frequency_2_QualityScore_EEFEEFEGIFGGHI?GEIIIIGGCHHIIFAEHICGCGHGIEGEIFEFHHGEHHIIHIIIIIIIIHIIIFFFIHGIIECGCIGIIG?CCHACFGH_Mismatch_1_Sense_+_Library_PoolT
ATTCATTGGACATTCATTATTGTATAATTTCTTTCATTGGACATTCATTATTGTATAATTTCTTCAGATGATAACTTTTATTTAGAATAAATAT
>Frequency_2_QualityScore_FFHHHHHJJJJIJJIHJDHHIIIIGIIIIJJJJJIIJJIIHIIJJIIIJJJJHHIIIIIJIIIJJJJIJIIIIGHHHGFFFFFFFEEECEEEEE_Mismatch_1_Sense_+_Library_PoolT
TTCGCCTCTGGACAGAGTGTATGGTCACCATATTCATTGGACATTCATTATTGTATAATTTCTTTCATTGGACATCCATTATTGTATAATTTCT
>Frequency_2_QualityScore_FFHHHHHJJJJJJJJJJJJJJJIIIJJJJJJIJIJJJJJJJIJJJJJJJIIJJJIHIIJIJIIJIIIJJHIJIJ_Mismatch_0_Sense_+_Library_PoolT
CTTTCATTGGACATCCATTATTGTATAATTTCTTCAGATGATAACTTTTATTTAGAATAAATATTCTTTATTTA
>Frequency_2_QualityScore_FFHHHGHIGIIIIIEHGFHGG9EEFIAGGGIGCGIAGGIIIIEEGHFIIFEHIIIEHIGGIJBDGFEFECFHGEGDGGFHEDEFDFEFFEEECC_Mismatch_1_Sense_+_Library_PoolT
GCCTCTGGACAGAGTGGATGGTCACCATATTCATTGGACATTCATTATTGTATAATTTCTTTCATTGGACATTCATTATTGTATAATTTCTTCA
>Frequency_2_QualityScore_EEGGFHGIFIIJIJJJHIIJJIIJJIHGIGIIIIJJJIJICGGIIIGAEGEHHEICGGEEHAHCGEDECCCDDCEBACDCCCDEADDDAACC<A_Mismatch_0_Sense_+_Library_PoolT
CTTCTTTTTTAAGATTCCTCTCTTTCGCCTCTGGACAGAGTGGATGGTCACCATATTCATTGGACATTCATTATTGTATAATTTCTTTCATTGG
>Frequency_2_QualityScore_FFHHHHHIIJJIIIIIGIIIIGIIGIIJJIIIIIJHIIIIII;?CDFAB9BECA>C>ACEEEFCADEBEAA?AECCDEEACDCCACD?ABCBCD_Mismatch_1_Sense_+_Library_PoolT
TTTTTAAGATTCCTCTCTTTCGCCTCTGGACAGAGTGGATGGTCACCATATTCATTGGACATTCATTATTGTATAATTTCTTTCATTGGACATT
>Frequency_2_QualityScore_CEECGHGEGGGHIIGHIIIIGIIIIIIHEGEIIIGHIIGGHIHGGIGIIIIGGHIIGGGEIHGHIIIIICFGHIGIIFIIGGGGGGHGH_Mismatch_1_Sense_+_Library_PoolT
ATTATTGTATAATTTCTTTCATTGGACATTCATTATTGTATAATTTCTTCAGATGATAACTTTTATTTAGAATAAATATTCTTTATTTA
>Frequency_2_QualityScore_FFHHHGHJJJJJEIHHIJIJJJIIJJIIJJJJJJJJJJJJJJJJJIIIJIJJJIGIJH_Mismatch_2_Sense_+_Library_PoolT
GGCATTCATTATTGTATAATTTCTTTCATTGGACATTCATTATTGTATAATTTCTTCA
>Frequency_2_QualityScore_FFHHGFFIIIIJJIIIIGEFIIGGI?DGCGIGEGHEGIIGHCDEEGGCGEEGIHDEDEEDHFGGIGCCFABDEHHGGFFEEDEEEDEDCECEDC_Mismatch_1_Sense_+_Library_PoolT
TTTCGCCTCTGGACAGAGTGGATGGTCACCATATTCATTGGACATTCATTATTGTATAATTTCTTTCATTGGACATTCATTATTGTATAATTTC
>Frequency_2_QualityScore_EEHHHHHJIJJJJJHIJJJJJIJJIJJJJJIIIJIJJIJIIJJIJCGFGIJJ@CGIIAEGHICAEE=EGB?DECCEBCBCCAEECEEDEBBCC@_Mismatch_2_Sense_+_Library_PoolT
TTCCTCTTCTTTTTCAAGATTCCTCTCTTTCGCCTCTGGACAGAGTGGATGGTCACCATATTCATTGGGCATTCATTATTGTATAATTTCTTTC
>Frequency_2_QualityScore_E?DEGEHGEGDHGIGIGIGGFIEGGGIIIIIIIHGIIDGEHIEEEGIGHIIIGIEGFHIIIIIIGIIGEAFHIIHHGGGHGEEEEEEEDDDEDC_Mismatch_2_Sense_+_Library_PoolT
GTGGATGGTCACCATATTCATTGGGCATTCATTATTGTATAATTTCTTTCATTGGACATTCATTATTGTATAATTTCTTCAGATGATAACTTTT
>Frequency_2_QualityScore_FFHHHHHJIIIJJIJJJJJJIIJJJJJJIIJJJJJJJJJIIIJIIIJJJJJJIIJIIIJJJJIJJIJJIGGHIIJJIIHIIGIIIHGGGG_Mismatch_2_Sense_+_Library_PoolT
CATTATTGTATAATTTCTTTCATTGGACATTCATTATTGTATAATTTCTTCAGATGATAACTTTTATGTAGAATAAATATTCTTTATTTA
>Frequency_2_QualityScore_FFHHHHHIJJJJJJIJJJJIJJJJJJIJJJJJJJJJIJIIJGGIJIJJ=AFGHGGIGGDCEEDEAEDCDBCDDDDECBDEEECEEDEDDDCCD<_Mismatch_0_Sense_+_Library_PoolT
TCTTCTTTTTTAAGATTCCTCTCTTTCGCCTCTGGACAGAGTGGATGGTCACCATATTCATTGGACATTCATTATTGTATAATTTCTTTCATTG
>Frequency_2_QualityScore_C9EEFFEHEHGCFIHHHICGIIEHIGHGEHIIIIGGGGGIHGHHGHGGGGGHCGHIGIIIIIIGEACEGEGHHFHIEGGGICGGGGGGECCCE@_Mismatch_1_Sense_+_Library_PoolT
GATGGTCACCATATTCATTGGACATTCATTATTGTATAATTTCTTTCATTGGACATTCATTATTGTATAATTTCTTCAGATGATAACTTTTATT
>Frequency_2_QualityScore_FFHHHGHJIIIJCFFGIFGCGIGFGIGIGIIJIIIJJHHIGIIIIIIIJDIIJGGIHHIHIJIJGIHIHDGIHJJIJGIHFGHFFGGGFFFEEC_Mismatch_1_Sense_+_Library_PoolT
CAGAGTGGATGGTCACCATATTCATTGGACATTCATTATTGTATAATTTCTTTCATTGGACATTCATTATTGTATAATTTCTTCAGATGATAAC
>Frequency_2_QualityScore_FFGFFHGIIIIJJJJIIIJIIIJJGIHIJJEIIIHHICEGHIDGCHIGGHIFFFIIHIEGIIIIIHGIIFGEHHEEGFB?CEDCADDDCCDEED_Mismatch_1_Sense_+_Library_PoolT
AAGATTCCTCTCTTTCGCCTCTGGACAGAGTGGATGGTCACCATATTCATTGGACATTCATTATTGTATAATTTCTTTCATTGGACATTCATTA
>Frequency_2_QualityScore_EFHHHHHJIJJIIJJJJIJJJJIJJJIJJJJJIIIJJJJGGIIHJJAEHGIEHIIIGIGHEGEGFEGDEEEEEEEDEEEA@CECECDDCEEBCC_Mismatch_0_Sense_+_Library_PoolT
TTCTTTTTTAAGATTCCTCTCTTTCGCCTCTGGACAGAGTGGATGGTCACCATATTCATTGGACATTCATTATTGTATAATTTCTTTCATTGGA
>Frequency_2_QualityScore_FFHHHHHJJJIJJJJJJJJJJJJHIIJJJJJIJJJIJHIJIJJJ?CGGIAGGGICGIHFIIHEGHFFFFEECECEEDECDDDEDDCACBBCCCC_Mismatch_1_Sense_+_Library_PoolT
CTTTTTTAAGATTCCTCTCTTTCGCCTCTGGACAGAGTGGATGGTCACCATATTCATTGGGCATTCATTATTGTATAATTTCTTTCATTGGACA
>Frequency_2_QualityScore_FFHHHHHJJJJJIJJIJJJJIJJJJJFHHIJJJIIIIJJIJHJJIJIJHIJJJIIIJJIIJJIIJJHJIFHIIGGHHGHGFFFFEEEEEEEEEC_Mismatch_1_Sense_+_Library_PoolT
TTCCTCTCTTTCGCCTCTGGACAGAGTGTATGGTCACCATATTCATTGGACATTCATTATTGTATAATTTCTTTCATTGGACATCCATTATTGT
>Frequency_2_QualityScore_FFHHHHHIJJJJJJJJJIJIJJIJJJIJJJJJJIJJJIJIJJJJJJJJJIIIJJJJJJJJJJJIIJJJIIIIJJJJGIJHJJIGIIHHHFGGGF_Mismatch_1_Sense_+_Library_PoolT
TTATTGTATAATTTCTTTCATTGGACATTCATTATTGTATAATTTCTTCAGATGATAACTTTTATTTAGAATAAATATTCTTTATTTACTCCTT
>Frequency_2_QualityScore_DEEFEGCEFIEFGDGHGGG?CEIIGGIGG?HAGEHEHECGI9=DGCGEEIIICFIIIIIIGIAFFFEGEGGIIHGGICECFEGGEBEEDG_Mismatch_0_Sense_+_Library_PoolT
CATATTCATTGGACATTCATTATTGTATAATTTCTTTCATTGGACATCCATTATTGTATAATTTCTTCAGATGATAACTTTTATTTAGAA
>Frequency_2_QualityScore_FFHHGHGIHIIIIICGFGIGHDHGIIIIIIJJIHIIJIIIIJIIIIIIJIGGIIIIJJIJIIIHIHIIHEGHHGFGGFGFGEFFFEEFEEEEEE_Mismatch_1_Sense_+_Library_PoolT
GCCTCTGGACAGAGTGTATGGTCACCATATTCATTGGACATTCATTATTGTATAATTTCTTTCATTGGACATCCATTATTGTATAATTTCTTCA
>Frequency_2_QualityScore_FFHHHHHIJJIJJGHIIIJJ?FFGICEFIIEEGIGIGIIIIIHIIHIIFHHIGIIIJIJJJGGIIFFEIIIHGGIIIGHGGHHGGEFEEEFDCC_Mismatch_1_Sense_+_Library_PoolT
CCTCTGGACAGAGTGGATGGTCACCATATTCATTGGACATTCATTATTGTATAATTTCTTTCATTGGACATTCATTATTGTATAATTTCTTCAG
>Frequency_2_QualityScore_FFHGHHHJJIJJJJJJJJJJJJJJJJJJJJIIIGIIIJEHGHGIJHHIIIIIIJIIHIIIHFGGHHGGGCEFEFFEEEEEEEEEEEDCEECCCC_Mismatch_1_Sense_+_Library_PoolT
TCTTTTTTAAGATTCCTCTCTTTCGCCTCTGGACAGAGTGTATGGTCACCATATTCATTGGACATTCATTATTGTATAATTTCTTTCATTGGAC
>Frequency_2_QualityScore_FEHHHGHGIIJJIJIIJIIIGHIGGIIC?EGIFGHIIGCGGEGAGHHIGEHIHIIGEEGGHHIGFHIIDHHF@EEHGFEEFFFFEECCEEEECD_Mismatch_1_Sense_+_Library_PoolT
TCTTTCGCCTCTGGACAGAGTGGATGGTCACCATATTCATTGGACATTCATTATTGTATAATTTCTTTCATTGGACATTCATTATTGTATAATT
>Frequency_2_QualityScore_FFHHHHHJJIIIJGIHHIHHIJ=CB@GGEHIHGFGIHIGIIIIIFGIHGIEDFGIIHIIIIIIEEFGEFDEEEEEEEEEEEEADCEEDEACDDC_Mismatch_1_Sense_+_Library_PoolT
CGCCTCTGGACAGAGTGGATGGTCACCATATTCATTGGACATTCATTATTGTATAATTTCTTTCATTGGACATTCATTATTGTATAATTTCTTC
>Frequency_2_QualityScore_FFHHHGGCGGHIGIGIIIJJIIIIIIIJJJJJJJIJJIJJJJIIIIJJJJJJJJIJJIJJJJJJJIIIIIHIIIIGIIIIHGFGGGGEEEEEFE_Mismatch_1_Sense_+_Library_PoolT
GACAGAGTGTATGGTCACCATATTCATTGGACATTCATTATTGTATAATTTCTTTCATTGGACATCCATTATTGTATAATTTCTTCAGATGATA
>Frequency_2_QualityScore_FFHHHHHJJJJJJJJJJJJJJJIIJIJIIJJJJGHIJIIJAEGHIDEGFIHEHIEGIIGIIGGHIIIIIGGHGGGHFEFFFEEEEACADBCCCC_Mismatch_2_Sense_+_Library_PoolT
TTTAAGATTCCTCTCTTTCGCCTCTGGACAGAGTGGATGGTCACCATATTCATTGGGCATTCATTATTGTATAATTTCTTTCATTGGACATTCA
>Frequency_2_QualityScore_FFGHHHHIIIJIJJJJIJIGHIIIIIIIIJJIJJJIIIJJIJJJJJHJJIIIIIGIIJJIIIJJJIJJIIIIII_Mismatch_2_Sense_+_Library_PoolT
CTTTCATTGGACATTCATTATTGTATAATTTCTTCAGATGATAACTTTTATGTAGAATAAATATTCTTTATTTA
>Frequency_2_QualityScore_FFHHHEHGIIIJIIIJJIJIJJJGIJIJIJJJJJJJJIJJJIIIJIIIJIJJJJJJIIJJIJIJJJIIIHHJIIIIHIIIHHGGGGGFEEEEEE_Mismatch_1_Sense_+_Library_PoolT
CAGAGTGTATGGTCACCATATTCATTGGACATTCATTATTGTATAATTTCTTTCATTGGACATCCATTATTGTATAATTTCTTCAGATGATAAC
>Frequency_2_QualityScore_FFHHHGHJIJGIIIJIIJJJIJJGHIJIJIJHIIHHIEHIIIII@?EGIEGGIIE@DGEGCGGGGEEGFEEEEEFEEECFEDEDDCACC>BCDC_Mismatch_0_Sense_+_Library_PoolT
CTTTTTTAAGATTCCTCTCTTTCGCCTCTGGACAGAGTGGATGGTCACCATATTCATTGGACATTCATTATTGTATAATTTCTTTCATTGGACA
>Frequency_2_QualityScore_FFHHHHHJJJIJJJJJIIJHIIIHIGHIIIIJCAFII?GEGHCEGIEF=FEGE=?CGABGEBFHGIGHHCCGHCACC=A?CACD?ADECDECAC_Mismatch_1_Sense_+_Library_PoolT
TCCTCTCTTTCGCCTCTGGACAGAGTGGATGGTCACCATATTCATTGGACATTCATTATTGTATAATTTCTTTCATTGGACATTCATTATTGTA
>Frequency_2_QualityScore_EEHFFHGIEIIII;EHCGIIIIIIIEIIGEGEGGHFGIIIIIIIIEIGIFEGIEIIIIIHIIIGIHIFHHCEHIGAGHCCEGIIHGGHHFGEE=_Mismatch_1_Sense_+_Library_PoolT
TGGTCACCATATTCATTGGACATTCATTATTGTATAATTTCTTTCATTGGACATTCATTATTGTATAATTTCTTCAGATGATAACTTTTATTTA
>Frequency_2_QualityScore_EEHHGECEBDHGHEEDCGF<=>BEE?EABFDG=F?EAEFAGCAGEGIGEEEBGGEEFGEDCCDCEGAGC;AEFGEEHFDGCGEDHEDEEEEEEB_Mismatch_1_Sense_+_Library_PoolT
ACAGAGTGGATGGTCACCATATTCATTGGACATTCATTATTGTATAATTTCTTTCATTGGACATTCATTATTGTATAATTTCTTCAGATGATAA
>Frequency_2_QualityScore_FFGGGHGHIIIHEIIEGIHHIIHIIIDHIIJJJ;@FGG97CGHGAGG>C>GCEAGEEGGGE@@DEGEGEBBACDB@?C?C?C?CC?AAAD<AAA_Mismatch_1_Sense_+_Library_PoolT
TTCCTCTCTTTCGCCTCTGGACAGAGTGGATGGTCACCATATTCATTGGACATTCATTATTGTATAATTTCTTTCATTGGACATTCATTATTGT
>Frequency_2_QualityScore_FFHHHGHJJJJJJJJIJJIJJJJJJJJJJJJIJJJJJJIIIIJJJEGGHIII?AGIIEIIEHCDCECHAAEFECEEEDEECBCEDDEEECEDDA_Mismatch_0_Sense_+_Library_PoolT
TTCCTCTTCTTTTTTAAGATTCCTCTCTTTCGCCTCTGGACAGAGTGGATGGTCACCATATTCATTGGACATTCATTATTGTATAATTTCTTTC
>Frequency_2_QualityScore_FFHHHHHIHJIIJIIIGIIIIIJIGIJJJIJIIIIIIJGIIIIJJACGGIDGHGIA?EGBGGCAEFC?D?DGEDADEDEEEEDDEEA9?C??:A_Mismatch_2_Sense_+_Library_PoolT
TCTTTTTCAAGATTCCTCTCTTTCGCCTCTGGACAGAGTGGATGGTCACCATATTCATTGGGCATTCATTATTGTATAATTTCTTTCATTGGAC
>Frequency_2_QualityScore_FFHHHHHIJJIIJJIIJJIJJJIHIJJJJJIJJJJJJIJJJIIIJIJJJJJIJIIJJJJJJJJIJJJIJIHIIIIIIIIIGIIGHIIHGGGGGG_Mismatch_1_Sense_+_Library_PoolT
TTCATTATTGTATAATTTCTTTCATTGGACATTCATTATTGTATAATTTCTTCAGATGATAACTTTTATTTAGAATAAATATTCTTTATTTACT
>Frequency_2_QualityScore_FFHHHHHJJJIJJJJJJGIIJIIGHGIIJJIJJJJJJJJJJJJJIJIJJJJJJJJIJIJIIIJJIJIIJHHIIHHHGGGFFFEEEEEEEEEEEE_Mismatch_1_Sense_+_Library_PoolT
CTCTCTTTCGCCTCTGGACAGAGTGTATGGTCACCATATTCATTGGACATTCATTATTGTATAATTTCTTTCATTGGACATCCATTATTGTATA
>Frequency_2_QualityScore_FFHGHHHJJJIJJIIJJIJJIIIJIIJIIIJJIJIJJJJJJIJJJJGHHIIIIJJIJJJIIIJIJJJIJGIGIGIJJIJIIIIIIGHHGGFFFF_Mismatch_1_Sense_+_Library_PoolT
CACCATATTCATTGGACATTCATTATTGTATAATTTCTTTCATTGGACATTCATTATTGTATAATTTCTTCAGATGATAACTTTTATTTAGAAT
>Frequency_1_QualityScore_FFHHHHHJJJJJJJJJJJJIJJJJIGIJJIJIJJJJJJJJJJJJJJJJJJJJJJJJJJJIJIJJGIJHIIIIJIJJJIJIIIJGHGHHHHHGFF_Mismatch_0_Sense_+_Library_PoolT
TTCTTTCATTGGACATCCATTATTGTATAATTTCTTCAGATGATAACTTTTATTTAGAATAAATATTCTTTATTTACTCCTTGTATAATTTCTG
>Frequency_1_QualityScore_FFHHHHHJJIJFHIJJJJHIIJJJIIJJJIJJJJJJJIIJJJJJJJJJJJJIJJJIIJJIJIIIIJIJIHIJJJJJJJIIHHHHHHHHFFEFCC_Mismatch_2_Sense_+_Library_PoolT
TCTGGACAGAGTGTATGGTCACCATATTCATTGGACATTCATTATTGTATAATTTCTTTCATTGGACATCCATTATTGTATAATTTCTTCAGAA
>Frequency_1_QualityScore_FFHHHGHJIJGIJJJIJCFFHIEGDEIGGIIGIIJIJIGJJJJIIHGIIJJJJJJJJJIIJJJIGJJIIHIJJIJJFEHHHHHHHHFFFFFFFC_Mismatch_2_Sense_+_Library_PoolT
CTTGACAGAGTGGATGGTCACCATATTCATTGGACATTCATTATTGTATAATTTCTTTCATTGGACATTCATTATTGTATAATTTCTTCAGATG
>Frequency_1_QualityScore_FEHHHHHJJJJJJJJJIJJJJJJJJJJJJJJJJJIJJJJJJJJIJJJJJJJJJJJJJJJJJIIJJIJJJHIJJIJJJJJJJJJHHHHGHHFFFF_Mismatch_1_Sense_+_Library_PoolT
GTCACCATATTCATTGGACATTCATTATTGTATAATTTCTTTCATTGGACATTCATTATTGTATAATTTCTTCAGATGATAACTTTTATTTAGA
>Frequency_1_QualityScore_FFHHHHHJJJJJJJJIJJJJIJJJJJJHJJJJJJJJIJJJJJJJJJIJJJIJJJHIJJJJJJJJJJJJIJJJIJJJIJJJJIIJIHHHHHHFFE_Mismatch_0_Sense_+_Library_PoolT
CATTGGACATTCATTATTGTATAATTTCTTTCATTGGACATCCATTATTGTATAATTTCTTCAGATGATAACTTTTATTTAGAATAAATATTCT
>Frequency_1_QualityScore_FFHHHHHJJIIFHIJJJJFIIJJJIJJJJJJJJJJJJIJJJJJIJJJIJJJGIIJJJJJJIJJJIJJJJJJIJJJJJJJIHHEHGHHDFFFFFF_Mismatch_1_Sense_+_Library_PoolT
TCTGGACAGAGTGTATGGTCACCATATTCATTGGACATTCATTATTGTATAATTTCTTTCATTGGACATCCATTATTGTATAATTTCTTCAGAT
>Frequency_1_QualityScore_FFHHHGHJJIJJJJJJJJJJJJIJJJJJJJJJJJJJJJJJGIJJIJJJJJJJJIJJJJJJJJJJJJIIJGGHIJIIJIJIJIJJJJIHHHHHFH_Mismatch_1_Sense_+_Library_PoolT
TCATTATTGTATAATTTCTTTCATTGGACATTCATTATTGTATAATTTCTTCAGATGATAACTTTTATTTAGAATAAATATTCTTTATTTACTC
>Frequency_1_QualityScore_FFHHHHHIJJJJJJJJIJJJIGJJIIJIIIIEEHGIJJIJGGJJJIIIIJJJJJIJJIJIHJHJJGGGHHIJJGIJJIIGGIJHHHHHGH_Mismatch_0_Sense_+_Library_PoolT
CATTATTGTATAATTTCTTTCATTGGACATCCATTATTGTATAATTTCTTCAGATGATAACTTTTATTTAGAATAAATATTCTTTATTTA
>Frequency_1_QualityScore_FDHHHHHJJJIIHIIGIJJIIGIJIJBIJJFIGICGEEGGIGIJIIIIGHIECIIHIJIDBGGIIHIIGHIIIEDEGG_Mismatch_2_Sense_+_Library_PoolT
ATAATTTCTTTCATTGGACATTCATTATTGTATAATTTCTTCAGATGATAACTTTTATGTAGAATAAATATTCTTTAT
>Frequency_1_QualityScore_FFHHHHGJJIJJJJIGIHGIIJIHGIJIJJIIIIIJJJJIJJIJJIIJJJJJJJJJJJIJJJJJJJGIIDGIJ_Mismatch_2_Sense_+_Library_PoolT
CTTTCATTGGACATTCATTATTGTATAATTTCTTCAGATGATAACTTTTATTTAGAATAAATATTCTTTATTA
>Frequency_1_QualityScore_BDDDB2C:<EEE+<?;EBF9?<+1:EED3?D?D4**000?90?DDEDDI>EDDABDD<88@BCECCE;C@;;.7=CE47=;77)=;?;AAADA:_Mismatch_2_Sense_+_Library_PoolT
CAGAGTGGATGGGCACCATATTCATTGGACATTCATTATTGTATAATTTCTTTCATTGGACATTCATTATTGTATAATTTCTTCAGATGATAAC
>Frequency_1_QualityScore_DDBA4A,<AGI@IH@AIHEEEFEBFIIFFFIFIIIEF9CFGI@F9B>?*?FFFFGIIGGDFEFFF<CFGCFFGGIIII;;==@CE3=???AA;?_Mismatch_0_Sense_+_Library_PoolT
TTATTGTATAATTTCTTTCATTGGACATCCATTATTGTATAATTTCTTCAGATGATAACTTTTATTTAGAATAAATATTCTTTATTTACTCCTT
>Frequency_1_QualityScore_FFHHGHGJJJJJJJJJIJJIIIIJJIIJJJJJJJJJJJJJJJJIJJJIGHIJIJIJJJJJJDGIIJIJJHIIJJGIIJJFIJHHHHHGHFFFFF_Mismatch_1_Sense_+_Library_PoolT
TTGGACATTCATTATTGTATAATTTCTTTCATTGGACATTCATTATTGTATAATTTCTTCAGATGATAACTTTTATTTAGAATAAATATTCTTT
>Frequency_1_QualityScore_FFHHHHHJJJIJIIJJIJIIIJJJJFJHIJJIJIIIJJHGBFCHIJGGIEHJIJGGIJGGHHGGFCBFFFFECDECDEEEEEEECEDDDDEECC_Mismatch_1_Sense_+_Library_PoolT
CTTCTTTTTTAAGATTCCTCTCTTTCGCCTCTGGACAGAGTGTATGGTCACCATATTCATTGGACATTCATTATTGTATAATTTCTTTCATTGG
>Frequency_1_QualityScore_FFGHHHHJJJIJJIIJJJJJJJIJGEIIJJJJJJJIIJGIJJJIJJJIIJIJIJIIIIJIJIIIIJJIJHIIG_Mismatch_1_Sense_+_Library_PoolT
TTCATTGGACATCCATTATTGTATAATTTCTTCAGATGATAACTTTTATTTAGAATAAATATTCTTTATTTAT
>Frequency_1_QualityScore_FFHHHHHJJJJJJJJJJJJJJJJGHIJJJJJJJJJIJIJJJJJJJIJJJIJJJJIJIJJJJJIJJIJJJDHIJJJJJJJJJHHC_Mismatch_1_Sense_+_Library_PoolT
CTTTCATTGGACATCCATTATTGTATAATTTCTTCAGATGATAACTTTTATTTAGAATAAATATTCTTTATTTACTCCTTGTAC
>Frequency_1_QualityScore_FFHHHHHJJJIJJJIJHHHIJJJHIJJJJJJJJIIJJJJJJJJJJJJJJJJJIIJJJJIJJIIGJJJJJHIJJJHHHHHHFFFFFFFEEEEEED_Mismatch_1_Sense_+_Library_PoolT
TCGCCTCTGGACAGAGTGTATGGTCACCATATTCATTGGACATTCATTATTGTATAATTTCTTTCATTGGACATCCATTATTGTATAATTTCTT
>Frequency_1_QualityScore_+<CD>DBCA9AEBA@E>DE+9C2++2*:1?B>?9?@<9D4?BBDE3??B<DBD<?BBDECC:C88B<@@=8_Mismatch_0_Sense_+_Library_PoolT
TCTTTCATTGGACATCCATTATTGTATAATTTCTTCAGATGATAACTTTTATTTAGAATAAATATTCTTTA
>Frequency_1_QualityScore_FFHDFBHGGGIIIGFH7FBFHF>@AF>7@;A=)=?>A?EECEF7BCADEDACE@ACDEDDCDCC@@5>@@ACCCDCEEDEDDCDEDECCDD>C@_Mismatch_2_Sense_+_Library_PoolT
GCCTCTGGACAGAGTGGATGGTCACCATATTCCTTGGACATTCATTATTGTATAATTTCTTTCATTGGACATTCATTATTGTATAATTTCTTCA
>Frequency_1_QualityScore_FFHHHHHJJJJJJJJJJFHIIJIJ<BFFHEHIGIGGIIBHFIIIJGGGIHIIIGIJIJIJJJIJJIIJIGFFHGHHFFFFFFFCEEEDDDFEDE_Mismatch_1_Sense_+_Library_PoolT
TTCGCCTCTGGACAGAGTGGATGGTCACCATATTCATTGGACATTCATTATTGTATAATTTCTTTCATTGGACATTCATTATTGTATAATTTCT
>Frequency_1_QualityScore_FFHFHFHJJJGIJJJIJJJJJIJJJJIJJJJJJJJJJJJJJJJJJJJJJJJJJJJJJJJJJJJJJJIJJHIIIJGJIIJJJJIGHHHHHFFFFF_Mismatch_1_Sense_+_Library_PoolT
GAGTGTATGGTCACCATATTCATTGGACATTCATTATTGTATAATTTCTTTCATTGGACATCCATTATTGTATAATTTCTTCAGATGATAACTT
>Frequency_1_QualityScore_FFHHHHHJJJJJDHIGIIIIIJJIIIJJJJJJIJJIJIJJIJJJJJJJJJJJJIIJJJJJJJIJIJJIIHGHHIJJIJIIIFIGHHHHHHGDDE_Mismatch_1_Sense_+_Library_PoolT
CATTGGACATTCATTATTGTATAATTTCTTTCATTGGACATTCATTATTGTATAATTTCTTCAGATGATAACTTTTATTTAGAATAAATATTCT
>Frequency_1_QualityScore_DDHHHHHJJHIIIGIJEFHGGCEHIIEGIIIIIGIDIEHHJIGHGHHIIJJIJJJJIGFHHGGGIIJJIGHHGHGGEFDEEFDEEEECACCCDD_Mismatch_2_Sense_+_Library_PoolT
TGGACAGAGTGGATGGTCACCATATTCATTGGGCATTCATTATTGTATAATTTCTTTCATTGGACATTCATTATTGTATAATTTCTTCAGATGA
>Frequency_1_QualityScore_FFHHHHHJJJJJIJIGJJGIGGGGGIJJIEHIJJJIIGIIJJEHIJJJJ@DGHIIGHHHFFEH@D@DDECAEEEDEEDEEEDEDEEDEDDCCDE_Mismatch_0_Sense_+_Library_PoolT
CTCTTCTTTTTTAAGATTCCTCTCTTTCGCCTCTGGACAGAGTGGATGGTCACCATATTCATTGGACATTCATTATTGTATAATTTCTTTCATT
>Frequency_1_QualityScore_FDHFHHHJHHIJJJJIJJJJJJJJJJJJJJJJJIIJJIJJJIJJJJJJJJJJJJIJIJJJJIJJJGIIIFHIIGGIIJJJIGIGHHHHHFFFFF_Mismatch_1_Sense_+_Library_PoolT
GTGTATGGTCACCATATTCATTGGACATTCATTATTGTATAATTTCTTTCATTGGACATCCATTATTGTATAATTTCTTCAGATGATAACTTTT
>Frequency_1_QualityScore_BDAFFBHBACEHI<AFH>FC?EHGAFHI@GGGGCGICGHECIIGIGIIGDHCH:DF>DHIEGGI4C>CGC;=CGCEHEGIIIHHH_Mismatch_1_Sense_+_Library_PoolT
TTCTTTCATTGGACATTCATTATTGTATAATTTCTTCAGATGATAACTTTTATTTAGAATAAATATTCTTTATTTACTCCTTGTA
>Frequency_1_QualityScore_FFHHHHHJGHJIJJJCHFHIGFEGIF@GIGIHJJJJIIIJGIJIIGIJJIIJGIIJIHIJGGGJJJJIIGHGJJJHHGHHHHFFFFFEFEECCE_Mismatch_2_Sense_+_Library_PoolT
AGACAGAGTGGATGGTCACCATATTCATTGGACATTCATTATTGTATAATTTCTTTCATTGGACATTCATTATTGTATAATTTCTTCAGATGAT
>Frequency_1_QualityScore_FFHHHHHJJJJJJJJJJJJJJJJIJJIIJJIJJJJJIJJJJJIIJJJJJJIJJJJJJIJJJJGJGJJJJIIJIJJJJJJJJJIJJJIHHHG_Mismatch_1_Sense_+_Library_PoolT
ATAATTTCTTTCATTGGACATTCATTATTGTATAATTTCTTCAGATGATAACTTTTATTTAGAATAAATATTCTTTATTTACTCCTTGTAT
>Frequency_1_QualityScore_FFHHHHHJJJJJJJJJJJJJJJJJJJJJJJJJJJJJIJJIJJJJIJJJJJJJJIJJJJJJJJJJJJJJJGHIJIIJIIJJJJJJJJHGHGHHFF_Mismatch_2_Sense_+_Library_PoolT
ATTGTATAATTTCTTTCATTGGACATTCATTATTGTATAATTTCTTCAGATGATAACTTTTATGTAGAATAAATATTCTTTATTTACTCCTTGT
>Frequency_1_QualityScore_EFGHHHHJJHGHIJJJJJJJJJGHJJIIJJJJIJJIJJJIFGIJJJHIJIGIIGJJJJJIIJJIIJGIIGI_Mismatch_0_Sense_+_Library_PoolT
TCATTATTGTATAATTTCTTTCATTGGACATCCATTATTGTATAATTTCTTCAGATGATAACTTTTATTTA
>Frequency_1_QualityScore_FFFHHGHJJJJJIIJEHIIIJGIIJJJJJJJJJJJJJJJIJJIJJJJJJFGIJJIIJIGGHGIGHHHHHCCDFFFFFEEEEEEEEEDEDDCDDD_Mismatch_1_Sense_+_Library_PoolT
CTCTTCTTTTTTAAGATTCCTCTCTTTCGCCTCTGGACATAGTGGATGGTCACCATATTCATTGGACATTCATTATTGTATAATTTCTTTCATT
>Frequency_1_QualityScore_FFHGHHGJJJJJJIJJJJJ?FEGGIJEHIJJJJJJJJJJJJJJJJJJIJJJJJJJJJJJJJJJJJJJJIGHIJHHHHHHFFFFFFFDEEFFFEE_Mismatch_1_Sense_+_Library_PoolT
CTTTCGCCTCTGGACAGAGTGTATGGTCACCATATTCATTGGACATTCATTATTGTATAATTTCTTTCATTGGACATCCATTATTGTATAATTT
>Frequency_1_QualityScore_DDHHHHHIJCFHGIIIHJIJJJIGIJIJJIJJJJJIJJJJJJJJJIIIJJJJIJIJJJJIIEIH_Mismatch_1_Sense_+_Library_PoolT
TGGACAGAGTGTATGGTCACCATATTCATTGGACATTCATTATTGTATAATTTCTTTCATTGGA
>Frequency_1_QualityScore_DDHHHHHJJJJIJJJJIIJJJJJJJJJJJJJJJJJJJJJJJJJJJJJJIJJJIJJJIIJJJJJJJIJJJHIJJIJJIJHHHHHHH_Mismatch_2_Sense_+_Library_PoolT
TTGTATAATTTCTTTCATTGGACATTCATTATTGTATAATTTCTTCAGATGATAACTTTTATGTAGAATAAATATTCTTTATTTA
>Frequency_1_QualityScore_FFGHHHHJGIGEHJIJJJJIHJJIIGGHHICE@GFHIJDGICHGI84=8C.8@;D>;4=.7A6?@>?.);7;@>>AE;B@CC@CDDA(5@_Mismatch_2_Sense_+_Library_PoolT
TCTTTTTCAAGATTCCTCTCTTTCGCCTCTGGACAGAGTGGATGGTCACCATATTCATTGGGCATTCATTATTGTATAATTTCTTTCATT
>Frequency_1_QualityScore_FFGDHHFIIJHGEGGEHGGHIIIIG?DGGGHDBGCGHIIIAH@DEHGFHGIJJCGBEHEGH@EEHHEHHHHHFCEEDDC_Mismatch_1_Sense_+_Library_PoolT
TCCTCTCTTTCGCCTCTGGACAGAGTGGATGGTCACCATATTCATTGGACATTCATTATTGTATAATTTCTTTCATTGA
>Frequency_1_QualityScore_FFHHHHHIJJJJIJIIJJJJJGJJJIJJJIJJJJJJJJIJJJJJJJJJJJJJJIIJIJJHIJJJGIJJJHIJJJJI_Mismatch_2_Sense_+_Library_PoolT
TTCTTTCATTGGACATTCATTATTGTATAATTTCTTCAGATGATAACTTTTATGTAGAATAAATATTCTTTATTTA
>Frequency_1_QualityScore_FFHHHHHJJJJIJJJJJJIJJJJJJIJJJJJJJIJJJJJJJJJJJJJJJJJJJJJJJJJJJJJJJJJJIHIIJJJGJJJJJIJIJJHHFH_Mismatch_1_Sense_+_Library_PoolT
TAATTTCTTTCATTGGACATTCATTATTGTATAATTTCTTCAGATGATAACTTTTATTTAGAATAAATATTCTTTATTTACTCCTTGTAT
>Frequency_1_QualityScore_FFHHHHHJGIJJJJJJJJJJJJIJJJGIJJIJJJIJJJHIIJJJJIJJJIJJIJJIJIJJGIIJJIJJGHJIJGIJIJGIJJGHHHGH=BDBEF_Mismatch_2_Sense_+_Library_PoolT
TTTCTTTCATTGGACATTCATTATTGTATAATTTCTTCAGATGATAACTTTTATGTAGAATAAATATTCTTTATTTACTCCTTGTATAATTTCT
>Frequency_1_QualityScore_FFHHHHHJJJJJJJJJJJIIJJIIEHIJJJJ@EHIJCFHGIFCGIDGEIIIIGHIJIIIGFGIGJGIJGGHHEEHHAD@EFFECEEFEEEDEEE_Mismatch_1_Sense_+_Library_PoolT
CCTCTCTTTCGCCTCTGGACAGAGTGGATGGTCACCATATTCATTGGACATTCATTATTGTATAATTTCTTTCATTGGACATTCATTATTGTAT
>Frequency_1_QualityScore_BDFDDFHEIGJGBGHJGGHBGHHCF?DD?CDG?BGGHIJIIGEBDEGCGGEEHCGIBGIIGDEGCDEHGEHGHHHEEAC._Mismatch_1_Sense_+_Library_PoolT
TCCTCTCTTTCGCCTCTGGACAGAGTGTATGGTCACCATATTCATTGGACATTCATTATTGTATAATTTCTTTCATTGGA
>Frequency_1_QualityScore_FFHHHHHIJJJJGIJIIJJJJIJIJJIJJJEHIJJJJGIIJGJFGHIJJJ8=CFICH:4@@@EG:DC=;CECCEE>>C:;ACDE@CD:CDD@;>_Mismatch_2_Sense_+_Library_PoolT
CCTCTTCTTTTTCAAGATTCCTCTCTTTCGCCTCTGGACAGAGTGGATGGTCACCATATTCATTGGGCATTCATTATTGTATAATTTCTTTCAT
>Frequency_1_QualityScore_FFHHHHHJJJJIJJIJIIJJJIGJJIIIGIJJIJIIGIIIIIJJIJIIIJJJJIIIIIJIJIIJJJGHHEHGGFFFFFFFEEE_Mismatch_2_Sense_+_Library_PoolT
GTATAATTTCTTTCATTGGACATTCATTATTGTATAATTTCTTCAGATGATAACTTTTATGTAGAATAAATATTCTTTATTTA
>Frequency_1_QualityScore_FDDFHHFIIIIGAEHGGGIHEGGEHFGFFEHIHIIIGBGIGGGGGGIIFHBHGHGEGCHHIGIIGGEGHGHHGH<CHHGFFBDDEEEF@DEEDE_Mismatch_1_Sense_+_Library_PoolT
TCCTCTCTTTCGCCTCTGGACAGAGTGTATGGTCACCATATTCATTGGACATTCATTATTGTATAATTTCTTTCATTGGACATCCATTATTGTA
>Frequency_1_QualityScore_FDDHGAFH<FGCBFCHFHIIIIIIIFGIIGGGIGGCHIIIDIIFEGGGGEHIIIIIGIIIIEDEDHHGCGHIIIGCGHAFGIFIIDHHCEHEAE_Mismatch_2_Sense_+_Library_PoolT
CATTCATTATTGTATAATTTCTTTCATTGGACATTCATTATTGTATAATTTCTTCAGATGATAACTTTTATGTAGAATAAATATTCTTTATTTA
>Frequency_1_QualityScore_FFHHHHHJJJJJJJJJJJJJJJJJJJJJJJJJJJJIIJJIJJJJJJJJIJJJIJIIJJJJJJIJJJIIIHGIJJJJJJIJIJJHHHHHHFFFFF_Mismatch_1_Sense_+_Library_PoolT
GGATGGTCACCATATTCATTGGACATTCATTATTGTATAATTTCTTTCATTGGACATTCATTATTGTATAATTTCTTCAGATGATAACTTTTAT
>Frequency_1_QualityScore_2@F8DFHEGIGII?+29AFCF*:C>DH@CC@G@DHBG49<B8=8=;C@F7@:@EGGCEE?37;=CBCEB@@>ACD@@BAA5>CDB>@>>::;:@_Mismatch_0_Sense_+_Library_PoolT
CCTCTTCTTTTTTAAGATTCCTCTCTTTCGCCTCTGGACAGAGTGGATGGTCACCATATTCATTGGACATTCATTATTGTATAATTTCTTTCAT
>Frequency_1_QualityScore_FFHHHHHJIJJJJJJJIIJIHIHIJJJJIJJJJJJJJJJJJJJJJJJJJJJJJJJIJIIJJJJJJJJIIHIJJJJJJJJHHHHHHHFFFFFFED_Mismatch_1_Sense_+_Library_PoolT
TCATTGGACATTCATTATTGTATAATTTCTTTCATTGGACATTCATTATTGTATAATTTCTTCAGATGATAACTTTTATTTAGAATAAATATTC
>Frequency_1_QualityScore_FFHHHHHJJIIJIJJJJJJJJJJIJJJJJJJJJJJJJJJJJIJJJIHIIIJJJJGIJJJGJJJJJJJJIHIJGIJGIJJJFJJIIJHHHHHHFE_Mismatch_2_Sense_+_Library_PoolT
TTCATTATTGTATAATTTCTTTCATTGGACATCCATTATTGTATAATTTCTTCAGATGATAACTTTTATTTAGAATAAATATTCTTTATTTAAA
>Frequency_1_QualityScore_FFHHHHHJJJJJJJIJJJJJJJJIIJJIIJJIIJJIIJJJJJJJJJJHJJJJJJGIJJIJJJGIIJJIJHIIIJJIJIJJIIJJDHHHHH_Mismatch_1_Sense_+_Library_PoolT
ACCATATTCATTGGACATTCATTATTGTATAATTTCTTTCATTGGACATTCATTATTGTATAATTTCTTCAGATGATAACTTTTATTTAG
>Frequency_1_QualityScore_FDFHDHDHBFHJJJJJJIIHIGGFHGIJJJJJJJJJHJJJIIIFHIIF:BDGHIJJGIJJJIHIJGIIIHCG@GH@HIHIIIIIIIHHHHHHFF_Mismatch_2_Sense_+_Library_PoolT
TATTGTATAATTTCTTTCATTGGACATTCATTATTGTATAATTTCTTCAGATGATAACTTTTATGTAGAATAAATATTCTTTATTTACTCCTTG
>Frequency_1_QualityScore_FFHHHHHIIJJJIJJJJJIJJJIGIJIIJJJJJJJHJJJIIJJJJJJIJIIIJIIJJJJJJJJJJJIJJIJJJIIJJJIIIJJHGGHFHFFFFF_Mismatch_0_Sense_+_Library_PoolT
ATTCATTGGACATTCATTATTGTATAATTTCTTTCATTGGACATCCATTATTGTATAATTTCTTCAGATGATAACTTTTATTTAGAATAAATAT
>Frequency_1_QualityScore_FFHHHGHJJIJAFFHIJJFHHIJIJJJJIIIJJJJJJJJJJGJJJJJJJIJIJJJJIJJJJJIJIJJJFHIJHFHHHHHHFFFFFFFECEEDEE_Mismatch_2_Sense_+_Library_PoolT
CCTGGACAGAGTGTATGGTCACCATATTCATTGGACATTCATTATTGTATAATTTCTTTCATTGGACATCCATTATTGTATAATTTCTTCAGAT
>Frequency_1_QualityScore_FFHHHHHJJJJJJJJIIJJJJJIJGCGHIIIJDHHGIIEHGIIFEGEGHHGHHIIIJIGIBFHGGIGGIGHFHHHEFDEFFFACEEEEEEEDAC_Mismatch_2_Sense_+_Library_PoolT
TCCTCTCTTTCGCCTCTGGACAGAGTGGATGGTCACCATATTCATTGGGCATTCATTATTGTATAATTTCTTTCATTGGACATTCATTATTGTA
>Frequency_1_QualityScore_FFHHHGFGGIJJIJIIJHIICIIJGIIICGGIJIJIIIEHIIGIJJJJIJJJGGADAGAHGJHIIEGHIHGIIJJJEIIGIEHIG_Mismatch_2_Sense_+_Library_PoolT
TCTTTCATTGGACATTCATTATTGTATAATTTCTTCAGATGATAACTTTTATGTAGAATAAATATTCTTTATTTACTCCTTGTAT
>Frequency_1_QualityScore_FFHHHHHJJJJJJJJJIJIIEJJGHHEHIJIJIHIIJCIHHIIJJJ_Mismatch_2_Sense_+_Library_PoolT
TGTATAATTTCTTTCATTGGACATTCATTATTGTATAATTTCTGCA
>Frequency_1_QualityScore_FFHHHHHJJJJJJJJHJJJJIJJJJIJJJJJJIJJJJJJJJJJJJIIJJJIJJIJJJJJJJJJJCHIJJIJJGIJGIJJJJJJJ_Mismatch_1_Sense_+_Library_PoolT
TGTATAATTTCTTTCATTGGACATTCATTATTGTATAATTTCTTCAGATGATAACTTTTATTTAGAATAAATATTCTTTATTTA
>Frequency_1_QualityScore_F?DHHHFHHJIIJJJJIIJEIIJJJJJIIJJIIJJGIIJIIIJJJJJJFIIJJIJDIIJIJJJJJJIJJHIJJJHHHHFHFEFEFFFECEEDDD_Mismatch_2_Sense_+_Library_PoolT
GTATGGTCACCATATTCATTTGACATTCATTATTGTATAATTTCTTTCATTGGACATCCATTATTGTATAATTTCTTCAGATGATAACTTTTAT
>Frequency_1_QualityScore_DDHGHHHJJJHHIHIIJ<FEHH@A*CG<HFIDHGGEHIICII>EGE9DGFIHJJHIJJIDGIGEGHGIHHIIJHGIGEHFHEHHFFFFECECDC_Mismatch_2_Sense_+_Library_PoolT
CTGGACAGAGTGGATGGTCACCATATTCATTGGGCATTCATTATTGTATAATTTCTTTCATTGGACATTCATTATTGTATAATTTCTTCAGATG
>Frequency_1_QualityScore_FFFHHDHIFHGGCFHCEHHC@F@BGGGJGIGHFAHGGHBDGIBFHIEIIIJJIJEGGIDHHIJHIGCFECFEHGIDGFGHHEHHC;BDCEDFEE_Mismatch_2_Sense_+_Library_PoolT
GCCTCTGGACAGAGTGTATGGTCACCATATTCATTGGACATTCATTATTGTATAATTTCTTTCATTGGACATCCATTATTGTATAATTTCTCCA
>Frequency_1_QualityScore_FFHHHHHJJJJJJJJJJJIIJJJJJJGIJJJJJJIIJJJJIJJJJJJJJIJIJGIJJJJJJJJJJJJJJIIJJJJJJJJIJEIIHHHHFGGDFF_Mismatch_1_Sense_+_Library_PoolT
ATTGGACATTCATTATTGTATAATTTCTTTCATTGGACATTCATTATTGTATAATTTCTTCAGATGATAACTTTTATTTAGAATAAATATTCTT
>Frequency_1_QualityScore_DFHHHHHJJJJJJJJJJJJJJJJJJJJJJJJJJJJJJJJJJJJJJIIJJJJIJJJIJJJJJJJJIJJJJIJJJJJGHHHHHHFFFFFFEEEEEC_Mismatch_1_Sense_+_Library_PoolT
TGTATAATTTCTTTCATTGGACATCCATTATTGTATAATTTCTTCAGATGATAACTTTTATTTAGAATAAATATTCTTTATTTACTCCTTGTAG
>Frequency_1_QualityScore_FFHHHHGJJJIJJIJJJJJJGHGIJJJJJJIJJJJIJJJJJJIIJJJJIIJJIIIJGIJJJJJJJJIJJIIIJHIJJJJIJJJIHHHHHHHFFF_Mismatch_0_Sense_+_Library_PoolT
TTCATTGGACATTCATTATTGTATAATTTCTTTCATTGGACATCCATTATTGTATAATTTCTTCAGATGATAACTTTTATTTAGAATAAATATT
>Frequency_1_QualityScore_FFHHHHHJJJJJJJJJJJJJJJIJJJJJJJJJJJJJJJJJJIJJJJJJJJJIHIIJIJJJJ_Mismatch_2_Sense_+_Library_PoolT
TTGGGCATTCATTATTGTATAATTTCTTTCATTGGACATTCATTATTGTATAATTTCTTCA
>Frequency_1_QualityScore_?DCDHAHGIFGICHH>AHHFH9FGGIIGHIGGIEIIICHGIIIEHADGG@?BDGIIHGGGGIIIIIGAFACDCGIGHD_Mismatch_2_Sense_+_Library_PoolT
ATTTCTTTCATTGGACATTCATTATTGTATAATTTCTTCAGATGATAACTTTTATGTAGAATAAATATTCTTTATTTA
>Frequency_1_QualityScore_FFHHHHHJJJJJJJJIIJEHIHIII?CFGHGGGGGDCFIDHIIJJJI@GHGHGGGHIJJJJJJIJJIHIGCEEHHFFEDFFEEFEEEEEEEEED_Mismatch_2_Sense_+_Library_PoolT
TTTCGCCTCTGGACAGAGTGGATGGTCACCATATTCATTGGGCATTCATTATTGTATAATTTCTTTCATTGGACATTCATTATTGTATAATTTC
>Frequency_1_QualityScore_FFHHGHGJIJIEHEHHGIJDIIJIGIJIJGGIIGJIIJJGIGFIII@HHIJIJJJJJIIJII@GHIII>CFHIGGIEHIJIEAHHIJE7?AHEC_Mismatch_2_Sense_+_Library_PoolT
ATTCATTATTGTATAATTTCTTTCATTGGACATTCATTATTGTATAATTTCTTCAGATGATAACTTTTATTTAGAATAAATATTCTTTATTTAA
>Frequency_1_QualityScore_DFFHFDHFHJEEFADDEDIBD@?FDFEFDHIIJJGCFHIIJHEFFGGHJIIIIJJJJHEDFHIHGDH_Mismatch_2_Sense_+_Library_PoolT
TATTGTATAATTTCTTTCATTGGACATTCATTATTGTATAATTTCTTCAGATGATAACTTTTATGTA
>Frequency_1_QualityScore_FFHHHHHJJJJIJJJJJJJJJJJJGJJJIIJJJJJJJJJJJJJJIIIJJJJJJJIJJJJJIJJJIJJGIHIJJFGIIIIJIJJIJJJHH_Mismatch_1_Sense_+_Library_PoolT
ATTCATTATTGTATAATTTCTTTCATTGGACATTCATTATTGTATAATTTCTTCAGATGATAACTTTTATTTAGAATAAATATTCTTTA
>Frequency_1_QualityScore_FDHHHGGFGHIJIJAFEGIEGGGIGFGICHHHJIHGHIJIJJIGEIIGCHGDIIIGHIIGGGGHIHIJ_Mismatch_1_Sense_+_Library_PoolT
GACAGAGTGGATGGTCACCATATTCATTGGACATTCATTATTGTATAATTTCTTTCATTGGACATTCA
>Frequency_1_QualityScore_FFHHHHHJJEHIIJEGGGIGCGIGIFIJJJIJJJIHIIHIIJIJJJJIJJIIJJJJJJJJJJJJJIJIIIIIJJJJIJJJIIHGGHGHHFDEFF_Mismatch_1_Sense_+_Library_PoolT
AGTGGATGGTCACCATATTCATTGGACATTCATTATTGTATAATTTCTTTCATTGGACATTCATTATTGTATAATTTCTTCAGATGATAACTTT
>Frequency_1_QualityScore_FFHHHHHIJJJJJIJJIJJIIGIIJJJJJIJJJIIIGGGGJJJJJJFGIJIGIJIGJJJJJIJIGIJJJDHHHHHHFFFFFFDCECDACDDFEE_Mismatch_2_Sense_+_Library_PoolT
GCATTGGACATTCATTATTGTATAATTTCTTTCATTGGACATTCATTATTGTATAATTTCTTCAGATGATAACTTTTATTTAGAATAAATATTC
>Frequency_1_QualityScore_FFGHHHHIEHIHIIJ@EFHI>FEFIB<EHBEEHHIIGBHIGIJE<DGGHHIJIJIJGFIIGIHJIIGGFCGGIIIEHIGGHHGFHHE@DEFEDE_Mismatch_1_Sense_+_Library_PoolT
GGACAGAGTGGATGGTCACCATATTCATTGGACATTCATTATTGTATAATTTCTTTCATTGGACATTCATTATTGTATAATTTCTTCAGATGAT
>Frequency_1_QualityScore_DDHHHHHIJJIIIIJJIJJJIJJGIJIGIIJIJJHIIGHIJ<<CFIEIIIGGEGAFDGC9CEEAEE@DEBDDF>D:BDCEEEC@CD>C@CDDDC_Mismatch_2_Sense_+_Library_PoolT
TTTTAAGATTCCTCTCTTTCGCCTCTGGACAGAGTGGATGGTCACCATATTCATTGGGCATTCATTATTGTATAATTTCTTTCATTGGACATTC
>Frequency_1_QualityScore_DFBBDFHEDEHIGIEGIEGIIDCB?FHCIGIIIGAH>BD@DFG9BB?@FHEIIIDBE>FHE@@;CHCEGHIFHE?AHDDCEF;BC@>;;;>_Mismatch_1_Sense_+_Library_PoolT
TCTCTTTCGCCTCTGGACAGAGTGGATGGTCACCATATTCATTGGACATTCATTATTGTATAATTTCTTTCATTGGACATTCATTATTGTA
>Frequency_1_QualityScore_ADFHHHFHIIGHIJHIIJGIGGGIIGGIIJIJIIIJJIIIIIEIIHIIGIG_Mismatch_1_Sense_+_Library_PoolT
TGTATAATTTCTTTCATTGGACATCCATTATTGTATAATTTCTTCATATGA
>Frequency_1_QualityScore_FFHHHHHJJJJJIJJJJIIJJIJGGHIJJJIJJJJJJIJJJJJJJJIJIJIJJJJJJJJIJJJIJJJIJHIIHHHHHC_Mismatch_1_Sense_+_Library_PoolT
CTCTCTTTCGCCTCTGGACAGAGTGTATGGTCACCATATTCATTGGACATTCATTATTGTATAATTTCTTTCATTGGA
>Frequency_1_QualityScore_FFHHHHHJIIJJJJJJJJJJJJJJJJJJJJJJJJJJJJJIJJJGIJJJJJJIJIJJJJJJJJJJJIJJJD_Mismatch_2_Sense_+_Library_PoolT
CATTATTGTATAATTTCTTTCATTGGACATTCATTATTGTATAATTTCTTCAGATGATAACTTTTATGTA
>Frequency_1_QualityScore_FFFHHHHJIGHHJJGHIGCHGGIJIJIIJJJJJJIGIIHJJJGIIGHJIGIJIGIJJJJJIIJHJJIJIHIJJJJIJJHECEH_Mismatch_1_Sense_+_Library_PoolT
ATTGGACATTCATTATTGTATAATTTCTTTCATTGGACATTCATTATTGTATAATTTCTTCAGATGATAACTTTTATTTAGAA
>Frequency_1_QualityScore_AADD=B3<CEB9AE+<:?CA919CCCC?9DCD@*?BDDDD>D?9BA?DDE<88/9=CBB<:8AC7@7=_Mismatch_2_Sense_+_Library_PoolT
GACAGAGTGGATGGGCACCATATTCATTGGACATTCATTATTGTATAATTTCTTTCATTGGACATTCA
>Frequency_1_QualityScore_FFGHHFHHIIIIGGHGIIIIJJJIIIIIJFIGJJGIJJJJJCHGIJJHJIHDGGIGIJIJJJJIIIHEHEGGIJJJIE_Mismatch_1_Sense_+_Library_PoolT
GATGGTCACCATATTCATTGGACATTCATTATTGTATAATTTCTTTCATTGGACATTCATTATTGTATAATTTCTTCA
>Frequency_1_QualityScore_FFHHFHHJJJHIGHIJJGIIJJJJJJIJJJJJJJJJJJJJJJIJJJJJIJIJJJIJJJJIJJJGIIJJJIJJJGHHHHHHFFFFFFFFEEECEE_Mismatch_1_Sense_+_Library_PoolT
CTGGACAGAGTGTATGGTCACCATATTCATTGGACATTCATTATTGTATAATTTCTTTCATTGGACATCCATTATTGTATAATTTCTTCAGATG
>Frequency_1_QualityScore_FFHHHHHJJJJJJJJJJJJJJJJIJJJJJJIIJJGIJJJJJJJIJJJIIIJJJJJJJJJJJJJIIGIJJGIJIGIGI_Mismatch_2_Sense_+_Library_PoolT
GTCACCATATTCATTGGACATTCATTATTGTATAATTTCTTTCATTGGACATTCATTATTGTATAATTTCTTCAGAA
>Frequency_1_QualityScore_DFFHFAHHFBHIGGGFFAHHEBBHHGEFCHHG>EFDG@G1?GAHCDGHJDB_Mismatch_2_Sense_+_Library_PoolT
CATTATTGTATAATTTCTTTCATTGGACATTCATTATTGTATAATTTCTAC
>Frequency_1_QualityScore_DDDFHFHIIIIAFH>HDHICHIIIGID??CGHDDGDHIG@D8B9BFFF=CB7CFHFHGGGHE>EHHGHHEB:?CB>DAEE@(>@ACCCCCC@>>_Mismatch_1_Sense_+_Library_PoolT
TCTTCTTTTTTAAGATTCCTCTCTTTCGCCTCTGGACAGAGTGTATGGTCACCATATTCATTGGACATTCATTATTGTATAATTTCTTTCATTG
>Frequency_1_QualityScore_FFHHHHHJJJJJJJIJJIJJJJJJJJIIJJJIJJJJJIJJJJFJGIIHGJJHIJJIJJJJIJHHHHHHFEFFFFFDEEEEEEEEEEEEDEDDDD_Mismatch_1_Sense_+_Library_PoolT
TCCTCTTCTTTTTTAAGATTCCTCTCTTTCGCCTCTGGACAGAGTGTATGGTCACCATATTCATTGGACATTCATTATTGTATAATTTCTTTCA
>Frequency_1_QualityScore_FFHHHHHJJJJJJJJHIJJJJJJJJJJDFIJJJJJJIJJJIJJJJJJJIJIJJJJJJJIJIIJGIJIJJJGGHHHHHF_Mismatch_1_Sense_+_Library_PoolT
GGACATTCATTATTGTATAATTTCTTTCATTGGACATTCATTATTGTATAATTTCTTCAGATGATAACTTTTATTTAG
>Frequency_1_QualityScore_=AC<BDFAH>9?;D3A1F3<8+@?8C;F@H<FB<DFA>AG<D?FFFCFGHDCDCGHGGGE7C;FC;CHBEG3?EHCC=;;?;@>CD@>@C@C3>_Mismatch_2_Sense_+_Library_PoolT
GCCTCTGGACAGAGTGGATGGGCACCATATTCATTGGACATTCATTATTGTATAATTTCTTTCATTGGACATTCATTATTGTATAATTTCTTCA
>Frequency_1_QualityScore_FFHHFHHJJJIJJJJJJJJJJJJJJJJJJJJJJJJJJJIJJJJJJJJIJJJJJIJJJIJJJJJJJGIJIHIIIIJJIIJJJIJJJJGHHGGHHF_Mismatch_1_Sense_+_Library_PoolT
TTGTATAATTTCTTTCATTGGACATTCATTATTGTATAATTTCTTCAGATGATAACTTTTATTTAGAATAAATATTCTTTATTTACTCCTTGTA
>Frequency_1_QualityScore_DEFHAHFDEHEFGIGGIHH@EDF?FG<BBG3B*:BDBGHID?DBFB9<*8=8B<:FAF:CCE)==DCD@@AEH>AAE>@B>?;@;B;CC;5;A;_Mismatch_1_Sense_+_Library_PoolT
CTCTCTTTCGCCTCTGGACAGAGTGGATGGTCACCATATTCATTGGACATTCATTATTGTATAATTTCTTTCATTGGACATTCATTATTGTATA
>Frequency_1_QualityScore_FFHHHHHJJJJIJJJJJJJJJJJJJJJJJJJJJJJJJJJJJJJJJJJJJJJJJJIJJJJJJJJJJJJJCGIIJIJJJJIJJIJIIIJHGHHHHF_Mismatch_1_Sense_+_Library_PoolT
ATTCATTATTGTATAATTTCTTTCATTGGACATCCATTATTGTATAATTTCTTCAGATGATAACTTTTATTTAGAATAAATATTCTTTATTTAA
>Frequency_1_QualityScore_DDHHHFHGIGIJIFIIJIIJJJGJJJJIJGIIJIGIFD_Mismatch_0_Sense_+_Library_PoolT
TATTGTATAATTTCTTTCATTGGACATCCATTATTGTA
>Frequency_1_QualityScore_BA:=:A:22ABC<CFIIH@:AEEE<<AC<BEF?FG99CFG@?D4109?B:F?B?DFGII><F8/?F)/==)/.@FC@F>@C_Mismatch_0_Sense_+_Library_PoolT
ATTATTGTATAATTTCTTTCATTGGACATCCATTATTGTATAATTTCTTCAGATGATAACTTTTATTTAGAATAAATATTC
>Frequency_1_QualityScore_DDHDHHFIBAEEGEGC98:CFICB<:@FEDDCFIEI@GC()0?=B=FE@EF@DAGAAFHBH:D@==AEECA_Mismatch_1_Sense_+_Library_PoolT
CGCCTCTGGACAGAGTGGATGGTCACCATATTCATTGGGCATTCATTATTGTATAATTTCTTTCATTGGAC
>Frequency_1_QualityScore_FFHHHHHJJJJJJJJJJJJJJJJJJJJJJJJ_Mismatch_0_Sense_+_Library_PoolT
CATTCATTATTGTATAATTTCTTTCATTGGA
>Frequency_1_QualityScore_FFGFHHHGIIJJJJIJIJIGHIJGIIIJIJHIIIGIIJIJJJHIGIHEGHIIIJJJIJJJGI_Mismatch_1_Sense_+_Library_PoolT
ATAATTTCTTTCATTGGACATTCATTATTGTATAATTTCTTCAGATGATAACTTTTATTTAG
>Frequency_1_QualityScore_FFGHHHGJIJJJJCHIJJJIJGHHIIIFGHHJIJ<DGHIIIIIIEFEIBECEHGIGEHGEGE>EHHGIEAEEEEHCCDCEDDECEEECCFDDFC_Mismatch_1_Sense_+_Library_PoolT
ATTCCTCTCTTTCGCCTCTGGACAGAGTGGATGGTCACCATATTCATTGGACATTCATTATTGTATAATTTCTTTCATTGGACATTCATTATTG
>Frequency_1_QualityScore_FFHHHHHJJJJJJJJJJJJJJJJJJJIJJIJJJJJFHIJJJJBCFDHEGHGIGGIJICEHHHHEFFFFFACCEEEEEEEEDDDDDDF>CCD:>C_Mismatch_2_Sense_+_Library_PoolT
TTTTTAAGATTCCTCTCTTTCGCCTCTGGACAGAGTGGATGGTCACCATATTCATTGTACATTCATTATTGTATAATTTCTTTCATTGGACATT
>Frequency_1_QualityScore_FFHHHHHJJJJJJJJJIJJJJJFHJIJJJ9BBFGDDHGIGDGI>FIGEHIGGGIGEHGFGIIJJIIGIIEACHHCDBDDDFEEEFEEDCCDDDE_Mismatch_2_Sense_+_Library_PoolT
TCTCTTTCGCCTCTGGACAGAGTGGATGGTCACCATATTCATTGGGCATTCATTATTGTATAATTTCTTTCATTGGACATTCATTATTGTATAA
>Frequency_1_QualityScore_FFHHFHGJIJJJJJJJJIJJGJEHEIIJJHIJJJJJGIIJIIJIJJJIJIJJJJIJIIHIJJIJJJJIIHIHGHEFGEFFFFFEDEEEDCCDDD_Mismatch_1_Sense_+_Library_PoolT
TCTCTTTCGCCTCTGGACAGAGTGTATGGTCACCATATTCATTGGACATTCATTATTGTATAATTTCTTTCATTGGACATCCATTATTGTATAA
>Frequency_1_QualityScore_FFHHHHHJJJJJJJHIJIJJJBHEHIGGIIIGFHIIIJIIJIHGIIIJIIHIIIJJJJIIJJIHIIGIGHGHJIIHHHHHHHHFFFFFFFEEED_Mismatch_2_Sense_+_Library_PoolT
GCCTCTGGACAGAGTGGATGGTCACCATATTCATTGGGCATTCATTATTGTATAATTTCTTTCATTGGACATTCATTATTGTATAATTTCTTCA
>Frequency_1_QualityScore_FFHHGHHJJIIJJJJJIIIGIIJJIJJJJJJJEIJJJJGJIIIIGIGGGIIJJIIIJIJJJJJJCHHFEEEDFFFFFEEEFEEEEECDFEDEDD_Mismatch_2_Sense_+_Library_PoolT
TTTCCTCTTCTTTTTTAAGATTCCTCTCTTTCGCCTCTGGACAGAGTGTATGGTCACCATATTCATTTGACATTCATTATTGTATAATTTCTTT
>Frequency_1_QualityScore_FFHHHHHJJJJJJJJJJJJJJJJEIJIJJJJJJJJJJJJJJIJJJJIJJJJIJJIIIJJIJJIJIIJJJGHJJI_Mismatch_1_Sense_+_Library_PoolT
CTTTCATTGGACATCCATTATTGTATAATTTCTTCAGATGATAACTTTTATTTAGAATAAATATTCTTTATTGA
>Frequency_1_QualityScore_FFHHHHHIJJJJIJJJJJJJJJIJJJJJIJGIIIHJJGIIGIIIIGIIDIIJJJJIJJIJIGGIJJJJJGIJEIIJGIGIJ_Mismatch_1_Sense_+_Library_PoolT
ATAATTTCTTTCATTGGACATTCATTATTGTATAATTTCTTCAGATGATAACTTTTATTTAGAATAAATATTCTTTATTTA
>Frequency_1_QualityScore_DFACCCBFGADFGGIIIIGIIGIIIIIGCEGIIGFHIIFAGHHIGHIGHGGGCFH>BFHEGHBGIGIIGD_Mismatch_2_Sense_+_Library_PoolT
AGTGTATGGTCACCATATTCATTGGACATTCATTATTGTATAATTTCTTTCATTGGACATCCATTATTGA
>Frequency_1_QualityScore_FFHDFHGBFHGIIGGIIJJJIIJGIJJIIJJJIJJJJIIHJJJJJJEHIGIHIJEGIIJJIHHHJGDICFFHIIJGGIIIJ_Mismatch_0_Sense_+_Library_PoolT
TTGTATAATTTCTTTCATTGGACATCCATTATTGTATAATTTCTTCAGATGATAACTTTTATTTAGAATAAATATTCTTTA
>Frequency_1_QualityScore_FFHHGHHJJJJJCIIJJJJBEHII>CFHHGCHIGGICHEHIGIHJFIAFIIGEGEIGHJJGJ4CHGGHGHIIJHGGEHE7?EEEECBDFFCECC_Mismatch_2_Sense_+_Library_PoolT
CTCTGGACAGAGTGGATGGTCACCATATTCATTGGGCATTCATTATTGTATAATTTCTTTCATTGGACATTCATTATTGTATAATTTCTTCAGA
>Frequency_1_QualityScore_FFFHGAHGAGIIGEGHGHE?FHGGIEIIIGBFIHGIJJGGCGGIJGIEIJ=HDGHIIJIJCGFDFD@GHFHGIIIJJ_Mismatch_2_Sense_+_Library_PoolT
TTTCTTTCATTGGACATTCATTATTGTATAATTTCTTCAGATGATAACTTTTATGTAGAATAAATATTCTTTATTTA
>Frequency_1_QualityScore_FFDFBHDIGGGIHIIIJJGIIIGIIGBCGIEIGIGIJIGGIIJJIJGGE@GHEGIGIJCCHHGGIGGIHCGHDGIGBHIHEHHEEECEEFDB@C_Mismatch_1_Sense_+_Library_PoolT
ACCATATTCATTGGACATTCATTATTGTATAATTTCTTTCATTGGACATTCATTATTGTATAATTTCTTCAGATGATAACTTTTATTTAGAATA
>Frequency_1_QualityScore_FFGHHHHJIJJJJJJIJJJFHHIJJJDGGIJJJIJJJJJJJJJJJJJJJJJJJJJFHJJGIJJIJJHHHHHHHE_Mismatch_1_Sense_+_Library_PoolT
CTTTCGCCTCTGGACAGAGTGTATGGTCACCATATTCATTGGACATTCATTATTGTATAATTTCTTTCATTGGA
>Frequency_1_QualityScore_DD<FDDHDGFEBCGGGCHFGIGIIDGIIIIGEGIEHIIIGIIIIGGEHIHIIIHIIIIIIGIICEGIII@FHIIICHIICIIHHHHGGCDDFFF_Mismatch_0_Sense_+_Library_PoolT
TGGACATTCATTATTGTATAATTTCTTTCATTGGACATCCATTATTGTATAATTTCTTCAGATGATAACTTTTATTTAGAATAAATATTCTTTA
>Frequency_1_QualityScore_FFHHHHGIJJJJHIIJJJJIJJJJJJJJJJJJJJJJJJJJJJJJJJJJJJJIHIJJJJJJIGIJIJIJJFHJEIJFJIJIHGGF_Mismatch_2_Sense_+_Library_PoolT
CTCTGGACAGAGTGTATGGTCACCATATTCATTGGACATTCATTATTGTATAATTTCTTTCATTGGACATCCATTATTGTATAC
>Frequency_1_QualityScore_FFHHHHHJJJJJJJJJIJJJJJJJJJJJJJJJJJJJJJJJJJJJJJJJJJJJJJJJIHJJIJIIGHIJJGIIIIIIIIIIJJJHHHGHHHFFDF_Mismatch_1_Sense_+_Library_PoolT
TCACCATATTCATTGGACATTCATTATTGTATAATTTCTTTCATTGGACATTCATTATTGTATAATTTCTTCAGATGATAACTTTTATTTAGAA
>Frequency_1_QualityScore_FFHHHHHIIJJJJJGHIGIJGIIIGIIJJJIIJJJJJIGIIJIJFHIDGHI)8=CG@AEDE?=AE;C>@?@B?>CCCCC;;;@;CACD>CDDA>_Mismatch_0_Sense_+_Library_PoolT
TCCTCTTCTTTTTTAAGATTCCTCTCTTTCGCCTCTGGACAGAGTGGATGGTCACCATATTCATTGGACATTCATTATTGTATAATTTCTTTCA
>Frequency_1_QualityScore_@@DFH<DFH@GFHHHHGIDBHIEAEBGHHCHGHGDG@FHGHGD>DHHDBGHIEGHFIFHIII@HGGEFD=@HIGIIG@EHEHF_Mismatch_2_Sense_+_Library_PoolT
TATTGTATAATTTCTTTCATTGGACATTCATTATTGTATAATTTCTTCAGATGATAACTTTTATGTAGAATAAATATTCTTTA
>Frequency_1_QualityScore_FFHHHHHJJJJHIJJJJFHIGIIJ:CGHJIIJIIBFGHCHIIIIIIIJJJJJCHGIGIIIIIJIJEEGEEFC_Mismatch_1_Sense_+_Library_PoolT
TTCGCCTCTGGACAGAGTGGATGGTCACCATATTCATTGGGCATTCATTATTGTATAATTTCTTTCATTGGA
>Frequency_1_QualityScore_FFHHHHHJJJJIJJJJJJJJJJJJJJJJJJJJIJJJJJJJJJIJJJIJJJJJJJJIJJJJJJJJJIJJIIJJIIIJIJJJIIJGIGHHHHHHHF_Mismatch_1_Sense_+_Library_PoolT
ATTCATTATTGTATAATTTCTTTCATTGGACATTCATTATTGTATAATTTCTTCAGATGATAACTTTTATTTAGAATAAATATTCTTTATTTAC
>Frequency_1_QualityScore_FFHHHHHJJGIJIHHCHJJJFHGGIGGHJJIJJIIJGIIJJJJJJGIJJIJIJGIJJJJJJJJIIJIIIIGIJJJJIHHHEHGHEFFFFFFFED_Mismatch_1_Sense_+_Library_PoolT
CCTCTGGACAGAGTGTATGGTCACCATATTCATTGGACATTCATTATTGTATAATTTCTTTCATTGGACATCCATTATTGTATAATTTCTTCAG
>Frequency_1_QualityScore_DFFFFHBHGGGIIJJGICEGHFAEFGCHCEHIIGGGGIIIIJGGEHHEHJJJIBFHIHIIJGGIHEGEIEE@E?EHFEFFFFFF<CDC@CCDFD_Mismatch_1_Sense_+_Library_PoolT
CTCTTTCGCCTCTGGACAGAGTGTATGGTCACCATATTCATTGGACATTCATTATTGTATAATTTCTTTCATTGGACATCCATTATTGTATAAT
>Frequency_1_QualityScore_FFHHHHHJIJJJJJJJJJJJJJJJJJJJJJJJJJJJJJJJJJIJJJIJJJGIJJIJJJIJIJJJJJJJIIJJIJJJIIIJIJIJIEHHHHHHFF_Mismatch_0_Sense_+_Library_PoolT
GGACATTCATTATTGTATAATTTCTTTCATTGGACATCCATTATTGTATAATTTCTTCAGATGATAACTTTTATTTAGAATAAATATTCTTTAT
>Frequency_1_QualityScore_FFHHHHHJJJJJJJJJJJJJJJJJIJJJIJJJIJJJJJJJJJJJJJIJJJIJJJGJJJJIIIIIJJJIJJIIIJGJJJJJGHHHHFFFFFCFFE_Mismatch_0_Sense_+_Library_PoolT
AATTTCTTTCATTGGACATCCATTATTGTATAATTTCTTCAGATGATAACTTTTATTTAGAATAAATATTCTTTATTTACTCCTTGTATAATTT
>Frequency_1_QualityScore_DFHHHHHJJJJJJJJJJJJJJJJJJJJJJIJJJJJJJJJJJJIIJJJJJJJIJJIJJJIJIIJJJJJJIGGIGIJIIHHH_Mismatch_2_Sense_+_Library_PoolT
TAATTTCTTTCATTGGACATTCATTATTGTATAATTTCTTCAGATGATAACTTTTATGTAGAATAAATATTCTTTATTTA
>Frequency_1_QualityScore_FFHHHHHIJJJJJJJJJJJIJJIJJJJJJJJJJJIIJJJJJJJJJJJJJJJJJJJJJJJJJJJJJIJJJIIJJJJJJIJJJHHHHHHHFFFFFF_Mismatch_1_Sense_+_Library_PoolT
TATGGTCACCATATTCATTGGACATTCATTATTGTATAATTTCTTTCATTGGACATCCATTATTGTATAATTTCTTCAGATGATAACTTTTATT
>Frequency_1_QualityScore_;;ADAFBB<AEH;?;F>FH9D;*1:??D4F<F***:B?DFF9B*?*8?FGA)8=BC)>@C:FGA;@D)7))_Mismatch_1_Sense_+_Library_PoolT
CGCCTCTGGACAGAGTGGATGGTCACCATATTCATTGGACATTCATTATTGTATAATTTCTTTCATTTGAC
>Frequency_1_QualityScore_?AHF,<<C<CE?C<CFH9A4C<EC<<3BGH*@9?@FEDFG?FAFFGDCFFHHFFHE?BD?DFHGG44)=CF7=@@47@CA>DH_Mismatch_1_Sense_+_Library_PoolT
AGAGTGGATGGTCACCATATTCATTGGACATTCATTATTGTATAATTTCTTTCATTGGACATTCATTATTGTATAATTTCTTC
>Frequency_1_QualityScore_DDAHHDHGBGGGEGAHCHHHFGEIHIIEEGF<FGHEGEGHGCGHIIHIDEDAG:@4?DFEGGIGEHFFCG<BGCEFHGG_Mismatch_1_Sense_+_Library_PoolT
ATTTCTTTCATTGGACATTCATTATTGTATAATTTCTTCAGATGATAACTTTTATTTAGAATAAATATTCTTTATTTAC
>Frequency_1_QualityScore_FFHHHHHJJJJJJJJJJJJJJJGIJJJJJJJJJJJJJJJJJIJJJJJJJJJIJGIIIJIIJHJIJIJJJHGIIJJIJJJJIJJEGHHGEHFCEC_Mismatch_0_Sense_+_Library_PoolT
CCATATTCATTGGACATTCATTATTGTATAATTTCTTTCATTGGACATCCATTATTGTATAATTTCTTCAGATGATAACTTTTATTTAGAATAA
>Frequency_1_QualityScore_FFHHHHHJJJJJJJJJJJJJJJJJJJJJJJJJIJIJIJJJJJJJJJJJJJJJIJJJJJJJJJJJJJJJJJJJIJJJJIJJJJJJHHHHHDHFFF_Mismatch_0_Sense_+_Library_PoolT
TGGTCACCATATTCATTGGACATTCATTATTGTATAATTTCTTTCATTGGACATCCATTATTGTATAATTTCTTCAGATGATAACTTTTATTTA
>Frequency_1_QualityScore_FFHHHDFHIJJJIJJJJJJJIJJIJJGGGJJJIIJDIIJJIIJJIIIJHBGIEIJBHIIJIICBFHICGIHIJJIJFIJII_Mismatch_0_Sense_+_Library_PoolT
TGGTCACCATATTCATTGGACATTCATTATTGTATAATTTCTTTCATTGGACATCCATTATTGTATAATTTCTTCAGATGA
>Frequency_1_QualityScore_FFHHHHHJIJJIJJHJJJJJIJJHGJJJJJIIJIIIIJHIJJJJICGHGHHHCCHGHFHAEEFCCECDFBCEFC>CE>DEEEDEDDDCDCC>:@_Mismatch_1_Sense_+_Library_PoolT
CCTTTTTTAAGATTCCTCTCTTTCGCCTCTGGACAGAGTGGATGGTCACCATATTCATTGGACATTCATTATTGTATAATTTCTTTCATTGGAC
>Frequency_1_QualityScore_FFHHHHHJJIIJIIHIJJJJHHIIHII?FHHIIGIGIGHIJGJGIIEGGIIJIGIGEHGIIIJJIGIJFECEAEFEEEFFFFFFCCCCCE_Mismatch_2_Sense_+_Library_PoolT
TCTTTCGCCTCTGGACAGAGTGGATGGTCACCATATTCATTGGACATTCATTATTGTATAATTTCTTTCATTGGACATTCATTATTGTAC
>Frequency_1_QualityScore_FDHHHHHJIJIJJJJIIJIIJCGHIIJIFGGGI@FHGIGGHHCGGGGGIIJGJIJIIHIIIJJFIGIHHEEHHEEFFFEFCACFEEEEDDDDFC_Mismatch_2_Sense_+_Library_PoolT
GTCTTTCGCCTCTGGACAGAGTGGATGGTCACCATATTCATTGGACATTCATTATTGTATAATTTCTTTCATTGGACATTCATTATTGTATAAT
>Frequency_1_QualityScore_FFHHHHHJIJJJJJJJJJJJJGJJJJJJJJJJJJJJIJJIIIJIIJJJJJJJJJJJJJJJJJIJJIJIHFHGIJJJIIIIIIIJJIIHHHHFHF_Mismatch_2_Sense_+_Library_PoolT
CATTATTGTATAATTTCTTTCATTGGACATTCATTATTGTATAATTTCTTCAGATGATAACTTTTATGTAGAATAAATATTCTTTATTTACTCC
>Frequency_1_QualityScore_DDAFFFFHIGBGFHIGIGGHIII@EHHFH?DDFFHIDHIGIGDBGGIGHIIHFEGEHHGIIIIIIIEHIIGCHFHHHGFFFFC@_Mismatch_2_Sense_+_Library_PoolT
AGATTCCTCTCTTTCGCCTCTGTACAGAGTGTATGGTCACCATATTCATTGGACATTCATTATTGTATAATTTCTTTCATTGGA
>Frequency_1_QualityScore_FFHHGHHJIIJJJJJJJJIJJJJJJJJJJJJJIJJJIJJHIJJJJJIJHGIJIIJIJJJJJIJGIGICGGDHHIIDIIJJJJGEIIH_Mismatch_2_Sense_+_Library_PoolT
TATTGTATAATTTCTTTCATTGGACATTCATTATTGTATAATTTCTTCAGATGATAACTTTTATGTAGAATAAATATTCTTTATTTA
>Frequency_1_QualityScore_DDDHGHHJFJIIJIIIGHJJIJJIJJJJJGEIHIIIICFHDHIJEHIIIJJJIIIJJJJGHIGIJIIEHFGGHIGGII_Mismatch_0_Sense_+_Library_PoolT
TATAATTTCTTTCATTGGACATCCATTATTGTATAATTTCTTCAGATGATAACTTTTATTTAGAATAAATATTCTTTA
>Frequency_1_QualityScore_FFHHHHHJJJJJHIIGHIAHHIGDHIIIJIJJJJGEGHIIGIGIIIJIIIEHIJIJIIJCGII@CEFBEACFFFFFFCDEEFDEEEDEDDDDEE_Mismatch_1_Sense_+_Library_PoolT
CTCTTCTTTTTTAAGATTCCTCTCTTTCGCCTCTGGACAGAGTGTATGGTCACCATATTCATTGGACATTCATTATTGTATAATTTCTTTCATT
>Frequency_1_QualityScore_FFHHHHHJJGHJJJJJ?FHFHIGCGIFFGIGIGIIIIIGIJGIJGHIJIJIJIIIJJGGIIDGGHIJIIEHHHIIJHHHHHHHHFFFFFFFEEE_Mismatch_1_Sense_+_Library_PoolT
TGGACAGAGTGGATGGTCACCATATTCATTGGACATTCATTATTGTATAATTTCTTTCATTGGACATTCATTATTGTATAATTTCTTCAGATGA
>Frequency_1_QualityScore_D@1@FFCGHIIII<FGHIIIIIIIIH>DGCHHEGIFHIIEHGIIIIIIIIGIEGHIIGIGIGEIIHHEFHHACDEEEEEDCCCCDDCCCDCCCC_Mismatch_2_Sense_+_Library_PoolT
GGATGGTCACCATATTCATTGGGCATTCATTATTGTATAATTTCTTTCATTGGACATTCATTATTGTATAATTTCTTCAGATGATAACTTTTAT
>Frequency_1_QualityScore_FFHHHHHIJJJJJJJIJJJJIJJJIIJHIJJJJJJIIJJJJJJJJIIJJJJIIJJJJJIJIJIIJHIIJFHIJIJJJIJJJJ_Mismatch_2_Sense_+_Library_PoolT
TATAATTTCTTTCATTGGACATTCATTATTGTATAATTTCTTCAGATGATAACTTTTATGTAGAATAAATATTCTTTATTTA
>Frequency_1_QualityScore_FFHHHHHJJJJJJJJJJJJJJJIJJJJJJJJJJJJJJJJGIJJJJJJJJJJJJJIJJJJJJIJGIIJJJHGI_Mismatch_1_Sense_+_Library_PoolT
TTTCATTGGACATCCATTATTGTATAATTTCTTCAGATGATAACTTTTATTTAGAATAAATATTCTTTATAT
>Frequency_1_QualityScore_FFGFHHHJJFIIIIJJHIIJEGG?DB@GGGIBG>BFD?DHHFEGGBBGGGGGDHHGIGIIIHGHGHEEEECEFFDC@CCAACCADDDD@CCADC_Mismatch_2_Sense_+_Library_PoolT
TCGCCTCTGGACAGAGTGGATGGTCACCATATTCATTGGGCATTCATTATTGTATAATTTCTTTCATTGGACATTCATTATTGTATAATTTCTT
>Frequency_1_QualityScore_FFHHFHHBHGIGIIJIJIIIJIHIIHGJIHIIIEGIIGCGHJIFHEGIIGIGHIGHIEHCFGGHGIIIIHHJIJG_Mismatch_1_Sense_+_Library_PoolT
TTCTTTCATTGGACATCCATTATTGTATAATTTCTTCAGATGATAACTTTTATTTAGAATAAATATTCTTTATTA
>Frequency_1_QualityScore_FFHHHHHJJJJJJJJJJJJIJIJJJJJIJJJJJIJJJI_Mismatch_1_Sense_+_Library_PoolT
CATTGGGCATTCATTATTGTATAATTTCTTTCATTGGA
>Frequency_1_QualityScore_FFHFHFHIJJJJFFEHIIDEFFGGEI@HGIIGHHGIJFHIAFHIIGIJGHIJJEGFFAEGGEIIIIIIIHIIHGEIJJIIGHHHGG@DFD_Mismatch_2_Sense_+_Library_PoolT
CAGAGTGGATGGTCACCATATTCATTGGGCATTCATTATTGTATAATTTCTTTCATTGGACATTCATTATTGTATAATTTCTTCAGATGA
>Frequency_1_QualityScore_FFHHHHHJJJJJJIJJJJJJJJJJGHIJCGDGHIJJJBGGIJHIIIJIDHGICEHIJGEIJGHIHIJJJE@GGHEFEHGHFF@?@CECCEEEFC_Mismatch_2_Sense_+_Library_PoolT
TAGATTCCTCTCTTTCGCCTCTGGACAGAGTGTATGGTCACCATATTCATTGGACATTCATTATTGTATAATTTCTTTCATTGGACATCCATTA
>Frequency_1_QualityScore_FFHHHHHJJJJJJJJJJGIIJGIEGGGJJJGIJJJJJJJJJGIJJJJJIJJJJJJIJJJJIJJJJJJJJIJJJHHHHHHFFFFFFEDEFEEEEF_Mismatch_2_Sense_+_Library_PoolT
CTCTCTTTCGCCTCTGGACAGAGTGTATGGTCACCATATTCATTGGACATTCATTATTTTATAATTTCTTTCATTGGACATCCATTATTGTATA
>Frequency_1_QualityScore_FFHHHHHJJJJJJJJJJJIJJIIJHIJHHJJ?GHFHGGIIJGGGIHHIHEHHGHIJIJHHCGHIJJJJEDHHEHHGEEFFFFCCEDFEECCADE_Mismatch_2_Sense_+_Library_PoolT
CCTCTCTTTCGCCTCTGGACAGAGTGGATGGTCACCATATTCATTGGGCATTCATTATTGTATAATTTCTTTCATTGGACATTCATTATTGTAT
>Frequency_1_QualityScore_FFHHHHFHIIJJJEHHIJIGGHIGGHIHJJIIJJJJJJIJJIIJJIJJJJJJJJIJJJHJJJJJJJJJIJHIJHJJJJHHHHHHHFFFFFFEEE_Mismatch_2_Sense_+_Library_PoolT
ACAGAGTGGATGGTCACCATATTCATTGGGCATTCATTATTGTATAATTTCTTTCATTGGACATTCATTATTGTATAATTTCTTCAGATGATAA
>Frequency_1_QualityScore_FFHHHHHIJIJJJJJJJJJJJJJIIJJIJJJIIJJJJJJIJJJJJJJJHHIJJCIJJJJIJJJJJJIJIJIJJIJJJJJGGHHHFFFF_Mismatch_0_Sense_+_Library_PoolT
ATTTCTTTCATTGGACATCCATTATTGTATAATTTCTTCAGATGATAACTTTTATTTAGAATAAATATTCTTTATTTACTCCTTGTAT
>Frequency_1_QualityScore_FFHGHHHJJJJIJJJIIIJJJJJJJJJIJJJBHIIJIJGIIJJJJJJIEIJIIIIIGJGGGHIIGGGIIDEHFFFFGHFEFEFECCECECADDD_Mismatch_1_Sense_+_Library_PoolT
TAAGATTCCTCTCTTTCGCCTCTGGACAGAGTGGATGGTCACCATATTCATTGGACATTCATTATTGTATAATTTCTTTCATTGGACATTCATT
>Frequency_1_QualityScore_FFHHHFHIIGIJJIJEHGCFGGDHIGIEI@FIGEGG?F@EIIH9DCG<FH@CGGGCGHIGGIJDHIIAHCEHEFFH_Mismatch_1_Sense_+_Library_PoolT
CGCCTCTGGACAGAGTGGATGGTCACCATATTCATTGGACATTCATTATTGTATAATTTCTTTCATTGGACATTCA
>Frequency_1_QualityScore_FFHHHHHHJJJJJJJJJJJJJJJJJJJJJJIIJJJJJJJJIJJJJJJJJJJJJJJJIIJJJIJJJJJIJGIIFGIJHHHGH_Mismatch_0_Sense_+_Library_PoolT
ATAATTTCTTTCATTGGACATCCATTATTGTATAATTTCTTCAGATGATAACTTTTATTTAGAATAAATATTCTTTATTTA
>Frequency_1_QualityScore_FFHHHHHJJIJJJGJJJJJJJJIJJJJJJJJJJJJJJJJJJJJJIJJJJJJJJIJJJJJJJJJJJJIIJIIIJJIJJJIIJJIJJIH_Mismatch_0_Sense_+_Library_PoolT
TCATTATTGTATAATTTCTTTCATTGGACATCCATTATTGTATAATTTCTTCAGATGATAACTTTTATTTAGAATAAATATTCTTTA
>Frequency_1_QualityScore_FFHFHHHJJJJJJJJGJIJIJJJIJJIJJJJJJJJJJJJJJJJJJJJJIIJIJJJJJJJJJ_Mismatch_1_Sense_+_Library_PoolT
ATAATTTCTTTCATTGGACATTCATTATTGTATAATTTCTTCAGATGATAACTTTTATTTA
>Frequency_1_QualityScore_FFHHHHHJIJJJJJJJJJJJJJJIJJJJJJGGIGIJGHIJJGI8BGGIIIGGG@@FHEIJ>ECGEEEEEACDFFFCDBEDCEEEDC@CACCCDD_Mismatch_2_Sense_+_Library_PoolT
TTTTTCAAGATTCCTCTCTTTCGCCTCTGGACAGAGTGGATGGTCACCATATTCATTGGGCATTCATTATTGTATAATTTCTTTCATTGGACAT
>Frequency_1_QualityScore_FFHHHGHJJJJJIJIJJJJJJJJIJJJIJJJJJJJJJJJJIJJJJJIJJIJJJJIJJJIIJJJJJIIJJHIJEIJJGHHHHHHFFFFFFFDECE_Mismatch_0_Sense_+_Library_PoolT
ACCATATTCATTGGACATTCATTATTGTATAATTTCTTTCATTGGACATCCATTATTGTATAATTTCTTCAGATGATAACTTTTATTTAGAATA
>Frequency_1_QualityScore_FFHHHHHJJJJJJJJJJJHJJJJJJJIJJJJJJJJJIJJJJJJJJJJJGIJJJJJJJJJJJJIJJJJJIH_Mismatch_0_Sense_+_Library_PoolT
TATTGTATAATTTCTTTCATTGGACATCCATTATTGTATAATTTCTTCAGATGATAACTTTTATTTAGAA
>Frequency_1_QualityScore_FFGGHHHJHIJIHHIJIJGJIJJJJHGJJJJJJJJJJJIJJJJJJJIJJJJIJJJIHJJJJIJJJIJJIHHIJJCHIIJHJIGHHGFHHGFFFF_Mismatch_0_Sense_+_Library_PoolT
CATTCATTATTGTATAATTTCTTTCATTGGACATCCATTATTGTATAATTTCTTCAGATGATAACTTTTATTTAGAATAAATATTCTTTATTTA
>Frequency_1_QualityScore_FFGHHHGJJJJJJIHIJJJJJJJJJJIJJGGIJJJJJJJIJDHHIIJIJJJIIJJIIIJJJ_Mismatch_1_Sense_+_Library_PoolT
ACATCCATTATTGTATAATTTCTTCAGATGATAACTTTTATTTAGAATAAATATTCTTTAA
>Frequency_1_QualityScore_FFHHHHHJJJJJJJJJJJJJJJJJJJJJJJJJJJJJJJJJJJJJJJJJJJJJJJJJJJJIJJJJJJJJJGHJIJJJIJJJJ_Mismatch_2_Sense_+_Library_PoolT
ATAATTTCTTTCATTGGACATTCATTATTGTATAATTTCTTCAGATGATAACTTTTATGTAGAATAAATATTCTTTATTTA
>Frequency_1_QualityScore_FFHHHHHJJJJJJJJJJJJIJIJJJJJJIJCFGIJJJGIIJIJJJJJJJJJIJIJJIJIJJJJIJJJJIIEIJHHHHHHHFFFDDFEDEDEDED_Mismatch_1_Sense_+_Library_PoolT
AAGATTCCTCTCTTTCGCCTCTGGACAGAGTGTATGGTCACCATATTCATTGGACATTCATTATTGTATAATTTCTTTCATTGGACATCCATTA
>Frequency_1_QualityScore_DDFHFHHIIIIIIIICHIIIGIGGHIIIIGIIIFGHIGHIIIIHIIIIIIIIEGIHIIIIIIIIIDEDHEEHIII>FGIIIIIIIDHHHHHFFC_Mismatch_1_Sense_+_Library_PoolT
TGTATAATTTCTTTCATTGGACATCCATTATTGTATAATTTCTTCAGATGATAACTTTTATTTAGAATAAATATTCTTTATTTACTCCTTGTAA
>Frequency_1_QualityScore_FFHHHHHJJJJJJJJJJJJJJJJJJJJJJIIJJJIJHIJJJJJBCGFHAFEHHEEHGDGGHEFHEHGHFCDCDFFCEDEDEDEDA>ACAC>CCC_Mismatch_0_Sense_+_Library_PoolT
TTTTTTAAGATTCCTCTCTTTCGCCTCTGGACAGAGTGGATGGTCACCATATTCATTGGACATTCATTATTGTATAATTTCTTTCATTGGACAT
>Frequency_1_QualityScore_FFHHHHHJJJJJJJJJJJJJJJJJJJJJJJJJJJJJJIJJJGIJJJJJJJIJJJIJIIJJJJJGIJJJIDHHIGIIFHHHHHHHFFFF_Mismatch_0_Sense_+_Library_PoolT
TTATTGTATAATTTCTTTCATTGGACATCCATTATTGTATAATTTCTTCAGATGATAACTTTTATTTAGAATAAATATTCTTTATTTA
>Frequency_1_QualityScore_FFHHHFHJJJJJHIJJJJIIGHIJIJJJJJJJJJJJHIIJGIFFGHIJIFHIIJ=DHEHEDEH<EHECD;>@DECEC@>CEDEDDEDDDDC@CD_Mismatch_1_Sense_+_Library_PoolT
CTCTTCTTTTTTAAGATTCCTCTCTTTCGCCTCTGGACAGAGTGGATGGTCACCATATTCATTGGGCATTCATTATTGTATAATTTCTTTCATT
>Frequency_1_QualityScore_FFHHHHHIJJIJFHHIJJJHIJIJGIJJJJIJJIJJJJJJJJJJIJJJIJIIHIJJJJJJIIJJJIIIIFHJJJJIJJHGHGHGHFFFFFFFDE_Mismatch_1_Sense_+_Library_PoolT
CTCTGGACAGAGTGTATGGTCACCATATTCATTGGACATTCATTATTGTATAATTTCTTTCATTGGACATCCATTATTGTATAATTTCTTCAGA
>Frequency_1_QualityScore_FFHHHHHJIJJJJJJJJJJIJJFIJJIJJJJJJJJIJJJJJJJIJJJJJJJJJIJIJIIIJGIIJJGIIGGIJJJ_Mismatch_2_Sense_+_Library_PoolT
CCATATTCATTGGGCATTCATTATTGTATAATTTCTTTCATTGGACATTCATTATTGTATAATTTCTTCAGATGA
>Frequency_1_QualityScore_FFHHHHHJJGGIJJJJJJJJJJJJJJJIJJJIJDGHGIJJIJIJJJJJJIJJJJJJJJJJIJJJJJIIIJHGGFHGHEHFFFFFFFDEDEDEDD_Mismatch_1_Sense_+_Library_PoolT
TTTAAGATTCCTCTCTTTCGCCTCTGGACAGAGTGTATGGTCACCATATTCATTGGACATTCATTATTGTATAATTTCTTTCATTGGACATCCA
>Frequency_1_QualityScore_FFHHHHHJJJJJJJJJJJJJJJJIIJIIIIJJJJJIJJJJJJJJJJJJJIJJJJJJJJJJJJJJJJIJJIIIJIJJJG_Mismatch_1_Sense_+_Library_PoolT
ATTTCTTTCATTGGACATCCATTATTGTATAATTTCTTCAGATGATAACTTTTATTTAGAATAAATATTCTTTATTCA
>Frequency_1_QualityScore_FFHHHHHIIIICHBFHGGGHIGEGGHIHIGIHHIIIIIIGGGIIIIIIIIIIIHIIIIIIDHIIIIIFGFHHIIIGIIIIIIHHHHHGFFFDCF_Mismatch_1_Sense_+_Library_PoolT
AGAGTGGATGGTCACCATATTCATTGGACATTCATTATTGTATAATTTCTTTCATTGGACATTCATTATTGTATAATTTCTTCAGATGATAACT
>Frequency_1_QualityScore_FFHHHHHJIJJJJJJJJJJJJJJJJJJJJJIJJJJJJJJJJIJJFHIIJJJFEHHJIIIIHFAEFEHFFDEDDAEEEEFEDDCDFEEEDEDDDC_Mismatch_1_Sense_+_Library_PoolT
ACCTCTTCTTTTTTAAGATTCCTCTCTTTCGCCTCTGGACAGAGTGGATGGTCACCATATTCATTGGACATTCATTATTGTATAATTTCTTTCA
>Frequency_1_QualityScore_FFHHHHHJJJJJJJJJJJJJJJJJJJJJJGHIIJJJHIJJJJJIIJJJJJJJJJJJJJIJJJJJJIHHHHHHHHFFFFFFFEEE_Mismatch_1_Sense_+_Library_PoolT
AGATTCCTCTCTTTCGCCTCTGGACAGAGTGTATGGTCACCATATTCATTGGACATTCATTATTGTATAATTTCTTTCATTGGA
>Frequency_1_QualityScore_FFFHHHGIJJIJJJJEJJIIIJGHGIFHIIIIJEHIGFIIJJJJJGGDHIIIGHIJJJJJJHIIGFH_Mismatch_1_Sense_+_Library_PoolT
TGTATAATTTCTTTCATTGGACATTCATTATTGTATAATTTCTTCAGATGATAACTTTTATTTAGAA
>Frequency_1_QualityScore_FFHHHHHJJJJJJIIJJJJJJIJJIIIHIIJJJJIJIJIJJJJJJIIJJJJJJJJIJIIHIJJJJIJIIHIIIJJJIJJJHHGFHGHFFFDEFF_Mismatch_0_Sense_+_Library_PoolT
CACCATATTCATTGGACATTCATTATTGTATAATTTCTTTCATTGGACATCCATTATTGTATAATTTCTTCAGATGATAACTTTTATTTAGAAT
>Frequency_1_QualityScore_FFHHHHHJJIIIJJJJJJJJIJJJHIIJJIJJIJJJIIIIIJJJJJJJJJJJJJJIIJJJJJJIJJIIIFHJIJFIIJJJHGHHHHHFFFFF>D_Mismatch_1_Sense_+_Library_PoolT
ATATTCATTGGACATTCATTATTGTATAATTTCTTTCATTGGACATTCATTATTGTATAATTTCTTCAGATGATAACTTTTATTTAGAATAAAT
>Frequency_1_QualityScore_FFHHFHHIIJIBDHGHIGHGIGGGIEIEGCHIIEGIIJJIFIIJJIIGFIIJIJIGGIGI_Mismatch_0_Sense_+_Library_PoolT
AGAGTGGATGGTCACCATATTCATTGGACATTCATTATTGTATAATTTCTTTCATTGGAC
>Frequency_1_QualityScore_FFHHHHHJJJHJJJJJJJJJJJJJJJJJIJJJIJJJIJJJJJJJJIJIGIJJJJJJJJJJJIJDIJIJJHGHHHHHHFFFFFFFEEEEEEDDDD_Mismatch_2_Sense_+_Library_PoolT
TTTTAAGATTCCTCTCTTTCGCCTCTGGACAGATTGTATGGTCACCATATTCATTGGACATTCATTATTGTATAATTTCTTTCATTGGACATCC
>Frequency_1_QualityScore_DDHHCFFIJJGJJJJIJGGCFIIIGGHFIEIGCICIIIHIGGHIJFIJJJJIGAGAHIGIIIIIHGCGGEHIJIJJDGIJJIBHHEHGHEFFFF_Mismatch_0_Sense_+_Library_PoolT
ATGGTCACCATATTCATTGGACATTCATTATTGTATAATTTCTTTCATTGGACATCCATTATTGTATAATTTCTTCAGATGATAACTTTTATTT
>Frequency_1_QualityScore_FFHHGHDHIGHIIIJJJJIIGEGIJIJFIJJIHIJJJJJJIEGIJJJJJJJJJJJJJJJJI_Mismatch_0_Sense_+_Library_PoolT
TCCATTATTGTATAATTTCTTCAGATGATAACTTTTATTTAGAATAAATATTCTTTATTTA
>Frequency_1_QualityScore_FFHGHGGJJJJGJJIIJIJJJJIIJJHIJJHIIIJJIJG_Mismatch_1_Sense_+_Library_PoolT
TTTCTTTCATTGGACATTCATTATTGTATAATTTCTTCA
>Frequency_1_QualityScore_FFHHHHHJJJJJJJJJIJJJJJJJJJJJJJJJJJJJIJJJJJIIJJJJJJJJIJJJJIJIJJIJJIJJJGIJJJJIJJJJJII_Mismatch_2_Sense_+_Library_PoolT
CTTTCATTGGACATTCATTATTGTATAATTTCTTCAGATGATAACTTTTATGTAGAATAAATATTCTTTATTTACTCCTTGTA
>Frequency_1_QualityScore_FFHHHHHJIIJJJJJJJJJJJJJJJJEHIIIJFHHIJJJGIGJJIIJJJJJJJIJIIJJJJJJJJJJJIHHHHHHHHHFFFFFFFC_Mismatch_2_Sense_+_Library_PoolT
TTAAGATTCCTCTCTTTCGCCTCTGGACAGAGTGTATGGTCACCATATTCATTGGACATTCATTATTGTATAATTTCTTTCATTGA
>Frequency_1_QualityScore_FFHHHHHJJJJIJJJIJIJJJJJGJJJJJJJJJJJJJJJJJJJJJJJIJJIJJJJIJJJJJJJJJIJJJHIJIJHHHHGHHFFFFDFEDEEEDE_Mismatch_1_Sense_+_Library_PoolT
GGACATTCATTATTGTATAATTTCTTTCATTGGACATTCATTATTGTATAATTTCTTCAGATGATAACTTTTATTTAGAATAAATATTCTTTAT
>Frequency_1_QualityScore_FFHHHHHJJIJJJJIIJIJJJJJJJJJJJJJJJJJJJJJIJJJJIJJJJIJJGIIIIJJFIJJI_Mismatch_0_Sense_+_Library_PoolT
ACATCCATTATTGTATAATTTCTTCAGATGATAACTTTTATTTAGAATAAATATTCTTTATTTA
>Frequency_1_QualityScore_FFFHHHFGHJGHIJGIIIIJJIGHIGHIJJJJIGIIGFFFIIJGIGJFIGGDHHEIIGIIJJJJIJIJJGIIJJJJIIGCEGHHHHHHHDFDFD_Mismatch_2_Sense_+_Library_PoolT
TTATTGTATAATTTCTTTCATTGGACATTCATTATTGTATAATTTCTTCAGATGATAACTTTTATGTAGAATAAATATTCTTTATTTACTCCTT
>Frequency_1_QualityScore_FFHHHHHJJJJJJJJJIJJJJJJJJJJJJJIJJJJJJIIGIJJIFHFGIJJGFEIJJJIJJIIIHHEHEADFFFFFFEEDDDDEEFEEDDDDDD_Mismatch_2_Sense_+_Library_PoolT
TCCTCTTCTTTTTTAAGATTCCTCTCTTTCGCCTCTGGACAGAGTGTATGGTCACTATATTCATTGGACATTCATTATTGTATAATTTCTTTCA
>Frequency_1_QualityScore_FDHHDFHHIJJ@DFHIIGIIJ9CGGCHFGIJJCGII@IIJJJIJHJJIFIIJJJJJJIEGIIJJJJJJJJFHEEEHHGFFFFFF_Mismatch_1_Sense_+_Library_PoolT
AGAGTGTATGGTCACCATATTCATTGGACATTCATTATTGTATAATTTCTTTCATTGGACATCCATTATTGTATAATTTCTTCA
>Frequency_1_QualityScore_FFHHHHHJIIJGHGIIJIJIHIJJGGHGIJIJJJIJJIJHGIJHHHHIJJJJJJJIJJJJIIIIHIGGGGGHIJJJGCGGIIIGGGHGHEFCHH_Mismatch_1_Sense_+_Library_PoolT
CATTCATTATTGTATAATTTCTTTCATTGGACATTCATTATTGTATAATTTCTTCAGATGATAACTTTTATTTAGAATAAATATTCTTTATTTA
>Frequency_1_QualityScore_FFHHHHHJJJJHHJJIJJIJJJJJJJJJJJJJJJJIJJIIJJHIIGIJJCDHIJBGIIECACECHDB@D@@>CECEEDDDEEDDEDDEDDCCDD_Mismatch_2_Sense_+_Library_PoolT
CTCTTCTTTTTCAAGATTCCTCTCTTTCGCCTCTGGACAGAGTGGATGGTCACCATATTCATTGGGCATTCATTATTGTATAATTTCTTTCATT
>Frequency_1_QualityScore_FFHHHHHJJJJIJJJJJJJJJJIJIJJJJJJJJJIJJJJJJJJJJJJJJJJJIJJJJJIJJJJJJIIIIIIJJIIJJIIJJHH_Mismatch_2_Sense_+_Library_PoolT
GATGGTCACCATATTCATTGGGCATTCATTATTGTATAATTTCTTTCATTGGACATTCATTATTGTATAATTTCTTCAGATGA
>Frequency_1_QualityScore_@DFHHHHIGGIBHGHCEGGGIIIIGIIIIIIIIIIIIIIIGIIHIIEHEHIIIIIIIIGGIIHHIIIIIHIIIICEEEBEEEDEF_Mismatch_2_Sense_+_Library_PoolT
TTGTATAATTTCTTTCATTGGACATTCATTATTGTATAATTTCTTCAGATGATAACTTTTATTTAGAATAAATATTCTTTATTGA
>Frequency_1_QualityScore_FFHHHHHJJJJIJJJIJJJJJJJJJJJIJJJJJJJIJJJJJIJJJHIJJJJJJJIJIJJJJIJIJJJJJHGHIJJIIIIJJIHHHGHHHHFFFF_Mismatch_2_Sense_+_Library_PoolT
ATTCATTATTGTATAATTTCTTTCATTGGACATTCATTATTGTATAATTTCTTCAGATGATAACTTTTATGTAGAATAAATATTCTTTATTTAC
>Frequency_1_QualityScore_FFHHHHHJJJIJJJIJJJJJJJJJJJJIJJJJJJJJIJJJJFIJJIIIJIIJJJGJJJGIIJJJJJJJJIIGIIJJIIIGGJ;EEEHFHHHFFF_Mismatch_1_Sense_+_Library_PoolT
GACATTCATTATTGTATAATTTCTTTCATTGGACATTCATTATTGTATAATTTCTTCAGATGATAACTTTTATTTAGAATAAATATTCTTTATT
>Frequency_1_QualityScore_FFFHHFDFHIGHHGGGIJHCFIIIIJIJIHIIJJJIGGGIJJJIIIJIIJJIIIIJJJJJJJJJIJIJIGGIJIIJIIIGGIEG_Mismatch_0_Sense_+_Library_PoolT
TTATTGTATAATTTCTTTCATTGGACATCCATTATTGTATAATTTCTTCAGATGATAACTTTTATTTAGAATAAATATTCTTTA
>Frequency_1_QualityScore_FFHHHHHJJJJJJJIIJJJJJJJJJJIJJJJJJJJJJIJJJJJJJJJJJJJJIIJIJJJIIJJJJIIIGCGGJJJJJIIJJH_Mismatch_0_Sense_+_Library_PoolT
ATGGTCACCATATTCATTGGACATTCATTATTGTATAATTTCTTTCATTGGACATCCATTATTGTATAATTTCTTCAGATGA
>Frequency_1_QualityScore_FFHHHHHJGHIIJIJCHGHIEFGGIGGGIGIGIJJJIIJJJIIHEGIIGEHGHIJJJJJJFGGHHIGIIEHHHHHHHFFDBEFFFEEE_Mismatch_2_Sense_+_Library_PoolT
GGACAGAGTGGATGGTCACCATATTCATTGGACATTCATTATTGTATAATTTCTTTCATTGGACATTCATTATTGTATAATTTCTCCA
>Frequency_1_QualityScore_FFFHHHFIHIJJJJ;CBHIJJ<CHHIJ9FGIGBGIJJIE@GHIHHFGIIGCCCHGGIE>@FGC@DHDGB?CC:=;>C7@BB@DCCFACE>;>;A_Mismatch_1_Sense_+_Library_PoolT
TTCCTCTTCTTTTTCAAGATTCCTCTCTTTCGCCTCTGGACAGAGTGGATGGTCACCATATTCATTGGACATTCATTATTGTATAATTTCTTTC
>Frequency_1_QualityScore_FFHHHHHJJJJJIJJJJJJJJIJIIJGGHIJJJIJJJJIJJJJJJJ_Mismatch_1_Sense_+_Library_PoolT
ATTTCTTTCATTGGACATTCATTATTGTATAATTTCTTCAGATGAT
>Frequency_1_QualityScore_FFHHFFHIGHIEEFGHEGGDGHI@CHGDEIIJCGHEGGIBEHIICFBFHGGHE8@E=AE<D@7@AEE).(.;)7?@@DD3>;6;;;B@;55;>C_Mismatch_2_Sense_+_Library_PoolT
TTTCCTCTTCTTTTTCAAGATTCCTCTCTTTCGCCTCTGGACAGAGTGGATGGTCACCATATTCATTGGGCATTCATTATTGTATAATTTCTTT
>Frequency_1_QualityScore_FFHHHHHJJJJJJHIIJJJJJJJJJJJJJJJJJJJJJIJJIJJJIJIIHIJJJJJJJJJJJJJJJJIJIGGIIJJIHGGHIHHGHHCHGFFFFF_Mismatch_1_Sense_+_Library_PoolT
ACATTCATTATTGTATAATTTCTTTCATTGGACATTCATTATTGTATAATTTCTTCAGATGATAACTTTTATTTAGAATAAATATTCTTTATTT
>Frequency_1_QualityScore_FFHHGGHIGIJJIIJIHJIIJJJIJJIIJIJJJJJJJGIGIIIGIJJJIJJGGIJJJJJJJIJIJIJIJGGDGIJJAEEIGGHIIAHEEHH>CC_Mismatch_1_Sense_+_Library_PoolT
CATTATTGTATAATTTCTTTCATTGGACATTCATTATTGTATAATTTCTTCAGATGATAACTTTTATTTAGAATAAATATTCTTTATTTACTCC
>Frequency_1_QualityScore_FFHHHHHJJJJJJJJCGIHIIJ?DDFHGGHHIEGGICGIGGIICEGIIJIGGGIIJGIJECHHECHE@DDEFFECACEDEEDCDEDEDEEDEDD_Mismatch_2_Sense_+_Library_PoolT
CGCCTCTGGACAGAGTGGATGGTCACCATATTCATTGGGCATTCATTATTGTATAATTTCTTTCATTGGACATTCATTATTGTATAATTTCTTC
>Frequency_1_QualityScore_FFGHHHHHJJGJJJJJJJJIJIFIJJIIJJJJJJJJJHIJJJJJJJIJJIJJJJIJIIGIJJJJJJJJJ@FHIJJJEIDIJJHH_Mismatch_1_Sense_+_Library_PoolT
TTATTGTATAATTTCTTTCATTGGACATTCATTATTGTATAATTTCTTCAGATGATAACTTTTATTTAGAATAAATATTCTTTA
>Frequency_1_QualityScore_FFHGGHHJIIGIIHHHHIGHJIIJJJGHJIJJIIJIJJJJJJJJJJHJJIIJJJJJJIIHJJIJHJIHJHIJIIJJIJIFHHHHGFFFFFFFFE_Mismatch_0_Sense_+_Library_PoolT
GACATTCATTATTGTATAATTTCTTTCATTGGACATCCATTATTGTATAATTTCTTCAGATGATAACTTTTATTTAGAATAAATATTCTTTATT
>Frequency_1_QualityScore_FFHHHHHJJJJIJJJJJJJJJJIGIIIGHFHIIIIJ?BDHGEHIGIEDHHCHBG;FGE@FGCEHIGIIECCHHCHHFC@CDBD@CCEEECDDDD_Mismatch_1_Sense_+_Library_PoolT
AGATTCCTCTCTTTCGCCTCTGGACAGAGTGGATGGTCACCATATTCATTGGACATTCATTATTGTATAATTTCTTTCATTGGACATTCATTAT
>Frequency_1_QualityScore_FFHHHHHJJJIJJJGIIJIJJJJIIJJIJFGGHGGIBDFHIIIGIJFIJJIIIIEHHH@GGEGHGCHIGCEHFEFFFB?DFBB:ACECCDDDDD_Mismatch_1_Sense_+_Library_PoolC
AGATTCCTCTCTTTCGCCTCTGGACAGAGTGGATGGTCACCATATTCATTGGACATTCATTATTGTATAATTTCTTTCATTGGACATTCATTAT
>Frequency_1_QualityScore_DFGFHHHJJJJJJIIJJJJJJIFIJJJIJJJJJJIJJJJGJJJJIIJJJJJJJIIJGGIJJJJJIIIIJI_Mismatch_1_Sense_+_Library_PoolT
TTCATTGGACATTCATTATTGTATAATTTCTTTCATTGGACATTCATTATTGTATAATTTCTTCAGATGA
>Frequency_1_QualityScore_FFHHHHHJJJJJJJJIJJJJJJJJJJJJJJJJIIJJJIJJJJJJJJIJJJJJJJJJJJJJJJJJGIJIJIJIIJJGIJIGGII_Mismatch_2_Sense_+_Library_PoolT
TGTATAATTTCTTTCATTGGACATTCATTATTGTATAATTTCTTCAGATGATAACTTTTATTTAGAATAAATATTCTTTATAT
>Frequency_1_QualityScore_FFHHHHHJJJJJJJJIJJIJJJHIIJJJJJJJJJJJJJJJJJJJJJJJGIJJIJIJJJJJJIJJJJJJIHIII_Mismatch_0_Sense_+_Library_PoolC
TTTCATTGGACATCCATTATTGTATAATTTCTTCAGATGATAACTTTTATTTAGAATAAATATTCTTTATTTA
>Frequency_2_QualityScore_EEHGGHHHIIIHHJJGEGIHIJJJIJIIJHIIIIIHIIIJJJIJIIGHHIHIIIHIIIJJJIIIJJIIHHIIIIIEHHJIFIIIIFGFEGGGFF_Mismatch_2_Sense_+_Library_PoolT
GGGCATTCATTATTGTATAATTTCTTTCATTGGACATTCATTATTGTATAATTTCTTCAGATGATAACTTTTATGTAGAATAAATATTCTTTAT
>Frequency_2_QualityScore_EEEGGHGJIHIJJIIJJIIJFHIIIIIIJIHIICGIIEIIGGIGIIIGIGAGFGIIIIIIGCGHFGIIHGGGIIGIGEHIFEFGGG@CCEEEEE_Mismatch_1_Sense_+_Library_PoolT
ATGGTCACCATATTCATTGGGCATTCATTATTGTATAATTTCTTTCATTGGACATTCATTATTGTATAATTTCTTCAGATGATAACTTTTATGT
>Frequency_2_QualityScore_EFEGHGHIJIIIIJJFIIEHCGGHIJIGIIIGIIIIIIIIJJIFGIIJIJIGFGHIGGGIIIIIIIDGGCGHGGGGGGGFEEEEEEECDEDEEC_Mismatch_1_Sense_+_Library_PoolT
GGTCACCATATTCATTGGGCATTCATTATTGTATAATTTCTTTCATTGGACATTCATTATTGTATAATTTCTTCAGATGATAACTTTTATGTAG
>Frequency_2_QualityScore_FFHHHGHIIIJJJJJJJIGGJJIIJIIIIJJIJJJJJJJIJJJJIJJJIIIJIJJJJIIJIIIIJJIJJJJJJIGIJIIIIIIIHHGEGGEFFF_Mismatch_2_Sense_+_Library_PoolT
TTGGGCATTCATTATTGTATAATTTCTTTCATTGGACATTCATTATTGTATAATTTCTTCAGATGATAACTTTTATGTAGAATAAATATTCTTT
>Frequency_1_QualityScore_FFHHHHHJJJJJJJJJJJJJGIJJIIIIJJJJJJJJJJJJJJJJJJJJIJJIIJJIJJJIJIIJJJJJJEHJJIJIIJJJHHHHHHFFFFFFFF_Mismatch_2_Sense_+_Library_PoolT
ATATTCATTGGGCATTCATTATTGTATAATTTCTTTCATTGGACATTCATTATTGTATAATTTCTTCAGATGATAACTTTTATGTAGAATAAAT
>Frequency_1_QualityScore_FFHHHHHJIJIJJJIJJGJJJJGIIIJGIJJJJJJJJJJIIIJJJJIJIIIIIIIIIIEIHIIJIIJGIHIIHJJJIIGEGGHIJI_Mismatch_1_Sense_+_Library_PoolT
TCATTATTGTATAATTTCTTTCATTGGACATTCATTATTGTATAATTTCTTCAGATGATAACTTTTATGTAGAATAAATATTCTTA
>Frequency_1_QualityScore_FFHHHHHIJJJIJJJJJJIIJGHHIFIIJIIIGGHIJIJJJJIJJIIIIJHJJJJIJJJJIJJIGIJJGFHHGEGIJIIIIHHEHHHHDDFEFF_Mismatch_1_Sense_+_Library_PoolT
TCACCATATTCATTGGGCATTCATTATTGTATAATTTCTTTCATTGGACATTCATTATTGTATAATTTCTTCAGATGATAACTTTTATGTAGAA
>Frequency_1_QualityScore_FFHHHHHJJJJJJJJJJJJJJJJIJJJJJJJJJJJJJJJJJJJJJJJJJJJJJJJJJJJIJJIJJJJIJHIJJJJJIJJJIJHHHHHHHFFFFF_Mismatch_2_Sense_+_Library_PoolT
ACCATATTCATTGGGCATTCATTATTGTATAATTTCTTTCATTGGACATTCATTATTGTATAATTTCTTCAGATGATAACTTTTATGTAGAATA
>Frequency_1_QualityScore_FFHHHHHJJIJJJJJJJJJJJJIJJIJJJJJJJJJJJJJJIJJJJJJJJIIJIIIJJJIIIJGIIJIJJJIIJJIJJJIGIJIIJJIHHHHFFE_Mismatch_1_Sense_+_Library_PoolT
TCATTATTGTATAATTTCTTTCATTGGACATTCATTATTGTATAATTTCTTCAGATGATAACTTTTATGTAGAATAAATATTCTTTATTTACAA
>Frequency_1_QualityScore_FFHHHHHJJJJJJJJJJJJJJJJJJJJJJJJGIJJJJIJJJJJIJIJJJJJJIJJJJIIJJJJJJIJJJIIJJIJJJIJIIJIIIG_Mismatch_1_Sense_+_Library_PoolT
ATTTCTTTCATTGGACATTCATTATTGTATAATTTCTTCAGATGATAACTTTTATGTAGAATAAATATTCTTTATTTACTCCTTGA
>Frequency_1_QualityScore_ADHDHDHGGGGIGGIGHHGBEHGIIHFEFGEGDGHGIHIGIIIEGIHFGGGG<DHGEHGIEGGIIG@FHBFHAHEHIGGEHIIIEAC_Mismatch_1_Sense_+_Library_PoolT
TTTCTTTCATTGGACATTCATTATTGTATAATTTCTTCAGATGATAACTTTTATGTAGAATAAATATTCTTTATTTACTCCTTGTAA
>Frequency_1_QualityScore_FFHHHHGJJJHIJJJIIJJJJJJIJJJJJJJJJJJFIJIEIIIIIIJJJIIJJJJJJJJJJJJIIJIIGIIJGIJIJJJIFIJIIJJHHHHHHG_Mismatch_1_Sense_+_Library_PoolT
TTCATTATTGTATAATTTCTTTCATTGGACATTCATTATTGTATAATTTCTTCAGATGATAACTTTTATTTAGAATAAATATTCTTTATTTAAA
>Frequency_1_QualityScore_FFHHHHHJJJJJJJJJJJJJJJJJJJJJJJJJJIJJJJJJJJJJJJJJJJJJJJJJJJJJJJIIIIJIJJJIIJJIJJJJJJJJJIJHHHHHHH_Mismatch_1_Sense_+_Library_PoolT
TGTATAATTTCTTTCATTGGACATTCATTATTGTATAATTTCTTCAGATGATAACTTTTATGTAGAATAAATATTCTTTATTTACTCCTTGTAA
>Frequency_1_QualityScore_FEFHHHHJJJJJJJJJJJJJIJJJJJJJGJJJIJJJJJJIJJJJJJJJIIJJIJIJJJIJJJJGJHJGIGHIJJIIJJIJIJJG_Mismatch_1_Sense_+_Library_PoolT
GTATAATTTCTTTCATTGGACATTCATTATTGTATAATTTCTTCAGATGATAACTTTTATTTAGAATAAATATTCTTTATTTGA
>Frequency_1_QualityScore_FFHHHHHJJIIJJJJJJJJJJJJJIJJJGIIGIJJJJJJJJIJJJIJJJJJJJIJJJJIJIJGIJJJIJIJGIIIIIJIIIJHHHGHHF_Mismatch_1_Sense_+_Library_PoolT
AATTTCTTTCATTGGACATTCATTATTGTATAATTTCTTCAGATGATAACTTTTATGTAGAATAAATATTCTTTATTTACTCCTTGTAA
>Frequency_1_QualityScore_FAFFGHHIGIIJIIIJEIJHIIFIBH@FHIJIIGHJHHGEIGHIIGIIJJ@HGGJIIJEIIJJIJGEGH@GIJJGHGEHGE_Mismatch_2_Sense_+_Library_PoolT
TATTCATTGGGCATTCATTATTGTATAATTTCTTTCATTGGACATTCATTATTGTATAATTTCTTCAGATGATACAAAGCA
>Frequency_1_QualityScore_FFHHHHHJJJJJJJIJJJJJJJJJJJJJJHHIJGIJJJJJJJIJJJJJJJJJJJJJJJJJIJJIJIJJ@FGGJIJGJJJ_Mismatch_1_Sense_+_Library_PoolT
TAATTTCTTTCATTGGACATTCATTATTGTATAATTTCTTCAGATGATAACTTTTATGTAGAATAAATATTCTTTATTA
>Frequency_1_QualityScore_FF:FHHHJJJJJJJJJJJJJJJJJJJIIJJJJJJJJJJJFJJJJJJJJIJJJJIJHIIIJJJJJJJJJJIJGIJJEGGIJJJIIEHHGEFHGHF_Mismatch_2_Sense_+_Library_PoolT
TTGCTTTCATTGGACATTCATTATTGTATAATTTCTTCAGATGATAACTTTTATGTAGAATAAATATTCTTTATTTACTCCTTGTATAATTTCT
>Frequency_1_QualityScore_FFHHHHHJJJJJJHIIJJJJJJJJJJIJJJJJJJJJJJJJJJJJJIJJJJJIJJGIHIJJJJIJJJJJJFGIJIIIIJIJJHHFHHGHFFF_Mismatch_2_Sense_+_Library_PoolT
GCATTCATTATTGTATAATTTCTTTCATTGGACATTCATTATTGTATAATTTCTTCAGATGATAACTTTTATGTAGAATAAATATTCTTTA
>Frequency_1_QualityScore_FFHHHHHJJJJJJJJJJJJJJJJJJJJJJJJJJJJJJJJJIJJJJJJJJJJJJJJJIJJJIJIJJJJIJGFIJJJJJJJIJJIIIJHHBHE_Mismatch_1_Sense_+_Library_PoolT
TCATTATTGTATAATTTCTTTCATTGGACATTCATTATTGTATAATTTCTTCAGATGATAACTTTTATGTAGAATAAATATTCTTTATTCA
>Frequency_1_QualityScore_FFHHHHHJJJJIJIJJJJIIJJHGHIJJJJJJJIJGHIIJIIJJJIJJJIJJIJJGHEIIIJJIJJJEIJGIGGGIJJJJJJJHGFGEGHFFDE_Mismatch_2_Sense_+_Library_PoolT
ATTCATTGGGCATTCATTATTGTATAATTTCTTTCATTGGACATTCATTATTGTATAATTTCTTCAGATGATAACTTTTATGTAGAATAAATAT
>Frequency_1_QualityScore_BBDFFDHIGIFIIIGEHHGHHHDGIGHCHEDFHDGFHGGIIIGGIDHGIFHEDGCGICGGGHEGA==CC@@@EHGIGGIFC>CCEEEEEDDDCC_Mismatch_2_Sense_+_Library_PoolT
TTGGATGGTCACCATATTCATTGGGCATTCATTATTGTATAATTTCTTTCATTGGACATTCATTATTGTATAATTTCTTCAGATGATAACTTTT
>Frequency_1_QualityScore_DDFBCFBGIGIEHHIGIJGJJJEIGGFHHGGDGHI<DAGIGGCGGHIIEHIIEIIEJGGEEHHG>G_Mismatch_1_Sense_+_Library_PoolT
ATTGTATAATTTCTTTCATTGGACATTCATTATTGTATAATTTCTTCAGATGATAACTTTTATGCA
>Frequency_1_QualityScore_FFGHGHHJJJJJJJJIJJJIJJEIIIJJJIIJJIJJJJJIJJJJJJJIJJJIJJJJIIJIIIJJIJJJIFIG_Mismatch_1_Sense_+_Library_PoolT
TCACCATATTCATTGGGCATTCATTATTGTATAATTTCTTTCATTGGACATTCATTATTGTATAATTTCTAC
>Frequency_1_QualityScore_FFHHHHHJJJJJJJJJJJJJJJJJJJJJJIIJJJJJJIJJJJIJJJJJJJJJJJJJJJJII_Mismatch_2_Sense_+_Library_PoolT
CAATTTCTTTCATTGGACATTCATTATTGTATAATTTCTTCAGATGATAACTTTTATGTAG
>Frequency_1_QualityScore_FFHHHHHJJJJIJFJJJJJJJIJJJIJJJJJJJJJJJIIJJJJJJJJJJJIJJJJJGFIIJJJJIIIIJGIGJJIJJJJJJJIJHHHGGH_Mismatch_2_Sense_+_Library_PoolT
CATATTCATTGGGCATTCATTATTGTATAATTTCTTTCATTGGACATTCATTATTGTATAATTTCTTCAGATGATAACTTTTATGTAGAA
>Frequency_1_QualityScore_FFHHHHHJIJJIJJJJJJJJJJIJJJGJJJIJJJJJJJJJJJJJJJJJJJJIJJJJJJJIJJJJIJJJJJGJJJHGHHHHHFFFFFFFDEEDEE_Mismatch_2_Sense_+_Library_PoolT
CCATATTCATTGGGCATTCATTATTGTATAATTTCTTTCATTGGACATTCATTATTGTATAATTTCTTCAGATGATAACTTTTATGTAGAATAA
>Frequency_1_QualityScore_FFHHHHHJJJJIIJIIIJJJJJJIJJJJJJJIJJIJJJJJJJJJIJJJJJJJJJJJJJGIIJJJIJJJJJJJJJJIJIJIIJHGHHHHHFFFFD_Mismatch_2_Sense_+_Library_PoolT
GGGCATTCATTATTGTATAATTTCTTTCATTGGACATTCATTATTGTATAATTTCTTCAGATGATAACTTTTATGTAGAATAAATATTCTTTAA
>Frequency_1_QualityScore_FFHHHHHJJJJJJJJJHIJJJJJJJJJJJJJJJJJIJJJJIJJJJIJIIIJJJJJJJJJJJJIJJIJJJFHIJIIJIIFIIJJHGHGHGGFFFF_Mismatch_2_Sense_+_Library_PoolT
TGGGCATTCATTATTGTATAATTTCTTTCATTGGACATTCATTATTGTATAATTTCTTCAGATGATAACTTTTATGTAGAATAAATATTCTTTA
>Frequency_1_QualityScore_DEFHHHHJIJJJJJJJJJIJJJJIJIIJJIJIJIJJJIJJJJJIJJJIJJJIIIJJJJJJJJIJIGIIGIJJJJJIJJJIJIJII_Mismatch_1_Sense_+_Library_PoolT
TGTATAATTTCTTTCATTGGACATTCATTATTGTATAATTTCTTCAGATGATAACTTTTATGTAGAATAAATATTCTTTATTTAT
>Frequency_1_QualityScore_FFHHHHHJJJJJJJJJJJJJJJJIJJJIJJJJJJJJJJJJJJJJJJJJJIJJJJHIIIJJJJJIJJJGIHIHIJIJJJJJJIJIJEEHDHH_Mismatch_2_Sense_+_Library_PoolT
TATTCATTGGGCATTCATTATTGTATAATTTCTTTCATTGGACATTCATTATTGTATAATTTCTTCAGATGATAACTTTTATGTAGAATAA
>Frequency_1_QualityScore_DFHGGFHGIEIGIJIFGJEEGIIJGGIJJJGJ9F>GHIGIIIIIJIEGGGIJJJJJG@BFGEHGEFGGGGH;C@D>GGIGFFEHEHFDF>BB@A_Mismatch_2_Sense_+_Library_PoolT
GATGGTCACCATATTCATTGGGCATTCATTATTTTATAATTTCTTTCATTGGACATTCATTATTGTATAATTTCTTCAGATGATAACTTTTATG
>Frequency_1_QualityScore_DDDHGHHIJIIJ@FDGGBF@BFHCFH@BEFGIGJIGHIIIDGHIJJIFJJIJIIHIEICDFIIIGHIICFGHCHCEHEHIAEHEHE_Mismatch_2_Sense_+_Library_PoolT
TATTCATTGGGCATTCATTATTGTATAATTTCTTTCATTGGACATTCATTATTGTATAATTTCTTCAGATGATAACTTTTATGTAG
>Frequency_1_QualityScore_FFHHHHHJJJJJJJJJJJJIIJJJJJJJJJJJJJJJJJJJJJJJJJJJJJJJIJJJIJJIJJIJIJJIJHJJIJJJIJJJJIIIHHHHHGGFFF_Mismatch_2_Sense_+_Library_PoolT
CATTGGGCATTCATTATTGTATAATTTCTTTCATTGGACATTCATTATTGTATAATTTCTTCAGATGATAACTTTTATGTAGAATAAATATTCT
>Frequency_1_QualityScore_FFHHHHHJJJJJJJJJIJJJJJJJJJJJJJIJJJJJJJJJJJJIJJJJJJJJJJJJIJJJIJJJIIJJJIIJIGJJIIJIIJJJJJJD_Mismatch_1_Sense_+_Library_PoolT
TTGTATAATTTCTTTCATTGGACATTCATTATTGTATAATTTCTTCAGATGATAACTTTTATTTAGAATAAATATTCTTTATTTAGCA
>Frequency_1_QualityScore_FFHHHHHJJIIJJJJJJJJJJJIJJJJJJJJJJJJJJJJJIJJJHJJJJJJJJIJJJJJJJJJJIJGJJHIIIJIJIJIGJJIJJJIJHFHEHE_Mismatch_1_Sense_+_Library_PoolT
TCATTATTGTATAATTTCTTTCATTGGACATTCATTATTGTATAATTTCTTCAGATGATAACTTTTATTTAGAATAAATATTCTTTATTTAAAC
>Frequency_1_QualityScore_FFHGHHHJIJJJJJIJJJJJJJIJJJIJJJJJJJJJJJJJJJJJJIJJJJJJIJJIJIJJJIJJJIJJJJIJGJJIJJIHHHHHHFEF_Mismatch_2_Sense_+_Library_PoolT
CCATATTCATTGGGCATTCATTATTGTATAATTTCTTTCATTGGACATTCATTATTGTATAATTTCTTCAGATGATAACTTTTATGTA
>Frequency_1_QualityScore_FFHHHHHJJJJJJJJJJJJJJIIJJIJJJJJJJJJJJJJJJJJJIJJIJJJJJJJJJJJJIIJJJJJJJI_Mismatch_1_Sense_+_Library_PoolT
CATATTCATTGGACATTCATTATTGTATAATTTCTTTCATTGGACATTCATTATTGTATAATTTCTTCGA
>Frequency_1_QualityScore_FFHGHHDHIHIGGIJJIJJJJJJGJIFHHIIIIJIIJFIIIHIJIIJJJJJJJIGHFHHIJJIJJIJJJGHFIJII_Mismatch_1_Sense_+_Library_PoolT
TTTCTTTCATTGGACATTCATTATTGTATAATTTCTTCAGATGATAACTTTTATTTAGAATAAATATTCTTTATCA
>Frequency_1_QualityScore_FFHHHHHJJJJJJJIJJJJJJJJJJIJJJJJJJJJJJJJJJJJJHJJJJJJJIJJJJJJJJJJIJJJJJIIIJJJJJJJJJJI_Mismatch_1_Sense_+_Library_PoolT
GTATAATTTCTTTCATTGGACATTCATTATTGTATAATTTCTTCAGATGATAACTTTTATGTAGAATAAATATTCTTTATCTA
>Frequency_1_QualityScore_FFHHHHHJHIIJIJJJIJJJJIIJJJJJJJJJJJJJJJJHIIJJJJJJJJJJJJJJJJJJJJJJJJJJJHHGGIJJIIFJJJJJHHG_Mismatch_1_Sense_+_Library_PoolT
CATTATTGTATAATTTCTTTCATTGGACATTCATTATTGTATAATTTCTTCAGATGATAACTTTTATGTAGAATAAATATTCTTTAC
