# Supplementary material for: Differential Gene Expression Reveals Candidate Genes for Drought Stress Response in Abies alba (Pinaceae)
Source: PLoS One. 2015 Apr 29;10(4):e0124564. doi: 10.1371/journal.pone.0124564 (PMC4414588; doi:10.1371/journal.pone.0124564)
Supplement: S3 File — (GZ) [file pone.0124564.s003.gz › comp21202_c0_seq1.fa]

>comp21202_c0_seq1 len=797 path=[1:0-796]
CCGGGAGATACTACTCCGGGCTCGGGGATTGATTTCCCTTGTCCTGAGTTTGTGCCGACTGTTGACACTCCTGATGATCCTCCATAGTCTATTACCCCATCAACTGCAGCTGAGGTTCCTTTACCTGATATTCCCTCGGGTCTCACTGATTCATCCCCTATTGTTTCGTCTGATACTGTACTTGGTCCGCCACTATTGTCTGATTCCCCTGCTCTTTTGGCGTCCTATAAGGACATTCTCCTTGCTCACTTACCGGTCTACACTGATAAGTCTACTCCCCGGCCCGGGGTTTTGCCTTTAAGATTTGAGGATGTGACGATCCGTCAGTTGAAGAGACGTGCCAGGGGCACTGCTCCTCATTTTGATCCTGGTCCCGCTGGGGTGGAAGGTGATATCCCTCTCTCTGTTAGGATTGAACAGGCTTCTATTGGATCGTCTGGGGCTCATTGAGGATTATATTGTCATCACAGAAAGATTAACAAAGCGGGGACTTGGTAGACAGGTGGAGATGCCATATTTTGAGGAGTGTACACCTGTCATCAGGACCGGTCACTTGATGTTATTTTGATTATATGGTTTTATTGTACACAGCTAGTAGTAACATAGCACACAGGATATGATACGATATGATAATCTTTGCATTGCATCTAGTTGCATTCTCGCTTTATTTGCATATGAACCATGTTATATAAGACTTGTAGCATTGTATAATCCTTTTTGATTTATATAATAACAAAAGGACGACTTTTTTCTGTTGAAAAAAAATAAAAAAAAATTGATGTATGGATGGAGCTTCT

>Frequency_10_QualityScore_FEDFGGGIIHIIIIGIIHIIFHIGHHIIIEHIIIIIIHIIHIIIIIIIGHHHHHHHHHHHGHGGFGGFFCFEGGGFECDDDDDDDDDCCDCCCE_Mismatch_0_Sense_+_Library_PoolT
GGTCACTTGATGTTATTTTGATTATATGGTTTTATTGTACACAGCTAGTAGTAACATAGCACACAGGATATGATACGATATGATAATCTTTGCA
>Frequency_8_QualityScore_FFHHHGHIIJIIJDGHFHGHIIJHIIIJJJIIIHGIGGFHIIIIJIJIIIJHHIIIIIHDGCEEEEEEEEEEEEEEDCCDEDEEEC@BCCCCDD_Mismatch_0_Sense_+_Library_PoolT
CTTGGTAGACAGGTGGAGATGCCATATTTTGAGGAGTGTACACCTGTCATCAGGACCGGTCACTTGATGTTATTTTGATTATATGGTTTTATTG
>Frequency_8_QualityScore_FEGGHGGIIIIIIJGHHIJJJHHIHIIIIIJIHHHHIIIIIFHIIIIIIIIHIIIIIIIIIHIHIGGGGGGGEFEEDEDDDCDDDEEDDCDCCD_Mismatch_0_Sense_+_Library_PoolT
GTCATCAGGACCGGTCACTTGATGTTATTTTGATTATATGGTTTTATTGTACACAGCTAGTAGTAACATAGCACACAGGATATGATACGATATG
>Frequency_7_QualityScore_EEHGHHHJHIIJIJJHIIHIHIJIHIJJIIIJJIGIJJJJJIJIJIJJIJIECCEDDDCCDCDDDD>BCCBBCDDDCDCDEEECCCDCCBBCDE_Mismatch_0_Sense_+_Library_PoolT
TGGGGCTCATTGAGGATTATATTGTCATCACAGAAAGATTAACAAAGCGGGGACTTGGTAGACAGGTGGAGATGCCATATTTTGAGGAGTGTAC
>Frequency_7_QualityScore_FFFGHGHIJIHIIIJHIGHHHFGHIHIIIIHHJIIIIIIHIHIHHIIIHIIIIHGGGGGGECCCC<@B=@@@:@ABDDBDCDCCDCDDDBBBDC_Mismatch_0_Sense_+_Library_PoolT
GATCCGTCAGTTGAAGAGACGTGCCAGGGGCACTGCTCCTCATTTTGATCCTGGTCCCGCTGGGGTGGAAGGTGATATCCCTCTCTCTGTTAGG
>Frequency_7_QualityScore_FFHHHHHIJJIIJJJJIJJJIJJJIJJJJJJIIJJJIJJHHHIGGFFGFFEEE@CDDCDDDDDDDDDEECDCCDDC@BCDDDDDDDDDDEDCCC_Mismatch_0_Sense_+_Library_PoolT
GGATTATATTGTCATCACAGAAAGATTAACAAAGCGGGGACTTGGTAGACAGGTGGAGATGCCATATTTTGAGGAGTGTACACCTGTCATCAGG
>Frequency_7_QualityScore_FFGGFHHIJJJIIJJJIHIIGHDGGGHHIIJJIJIJIIIIIIIIHEHIIIIIIIIGIGGFFGGFFFEEECEEBDDDDDDCDDDEDDDDDDDDED_Mismatch_0_Sense_+_Library_PoolT
GGAGATGCCATATTTTGAGGAGTGTACACCTGTCATCAGGACCGGTCACTTGATGTTATTTTGATTATATGGTTTTATTGTACACAGCTAGTAG
>Frequency_6_QualityScore_FFGHHGHIIFGGHIIIGEGAEHFBGIAFHHIIIIHHIIIGHIIIGIIGEGGFHGGIIHHGIGD?ACCCDCCCCDCCD?BC=@=?BABACBCCDD_Mismatch_0_Sense_+_Library_PoolT
ATTGGATCGTCTGGGGCTCATTGAGGATTATATTGTCATCACAGAAAGATTAACAAAGCGGGGACTTGGTAGACAGGTGGAGATGCCATATTTT
>Frequency_6_QualityScore_FFHHHHHJJJJJIJJJJJGIJHIHIIJGIJJJJJJIJJIJJJJJJIGIJIJIIJIJJJIJIIIIIIJIIHIHIHHFFFEEEEEEECDEDDDEEE_Mismatch_0_Sense_+_Library_PoolT
TCACTTGATGTTATTTTGATTATATGGTTTTATTGTACACAGCTAGTAGTAACATAGCACACAGGATATGATACGATATGATAATCTTTGCATT
>Frequency_6_QualityScore_FFHHHHHJJJJJIJJIJIIIJJJGIIJJJJJJJIHIJJJIJHIIIJIIJJGIJJJJIJIIHIIHHHHGGFFFDFFEEEEEEEDCDDDDDDDDDE_Mismatch_0_Sense_+_Library_PoolT
TGTACACCTGTCATCAGGACCGGTCACTTGATGTTATTTTGATTATATGGTTTTATTGTACACAGCTAGTAGTAACATAGCACACAGGATATGA
>Frequency_5_QualityScore_FFHHHHHJHIIIJIJJDGIDHDHIIJHIIIJJJJIJIHIGHHIIJJJJJJJJJJIHIJJJIHEFEFFFEDEDDEEEDEEDCDDDDCDED@CCCD_Mismatch_0_Sense_+_Library_PoolT
GGACTTGGTAGACAGGTGGAGATGCCATATTTTGAGGAGTGTACACCTGTCATCAGGACCGGTCACTTGATGTTATTTTGATTATATGGTTTTA
>Frequency_5_QualityScore_FFHHHHHJJIIIIJJHHIIIIJICGHHIIIIJJIHIIIIHFHFGFEDECDEFEEDDDDDEDDCCDDDDDD@CDDDDDDDDDEEDEEDCDDDDEE_Mismatch_0_Sense_+_Library_PoolT
AAAGCGGGGACTTGGTAGACAGGTGGAGATGCCATATTTTGAGGAGTGTACACCTGTCATCAGGACCGGTCACTTGATGTTATTTTGATTATAT
>Frequency_5_QualityScore_FFHHHHHJJJJJJJJJIJJJJJHIIIJJJJDHIIIIIIHHHHGGFFFFDDEEDCCCDEEDDDDDDDEDDDDDDDDDDDDDDDDDDDDDEEDEED_Mismatch_0_Sense_+_Library_PoolT
GATTAACAAAGCGGGGACTTGGTAGACAGGTGGAGATGCCATATTTTGAGGAGTGTACACCTGTCATCAGGACCGGTCACTTGATGTTATTTTG
>Frequency_5_QualityScore_FEGHHHHJJEGIHHHIJJJJJHHIJJIHHHIJFGHIIIJJIJJJJJJHHIJJJJJHIHHHGGGGFEFEFDEEECEDDDEEEDBCDDDDDDEEED_Mismatch_0_Sense_+_Library_PoolT
GTAGACAGGTGGAGATGCCATATTTTGAGGAGTGTACACCTGTCATCAGGACCGGTCACTTGATGTTATTTTGATTATATGGTTTTATTGTACA
>Frequency_5_QualityScore_FFHHGGHJIJHIJHDFEDHIIC@D6CFBAFF?GHFFDGHCDCCFFCGFFEHHGEEGCFHFHHFGGGEC:;=ABC@@C@CBCD:?@;@4;ABA=A_Mismatch_0_Sense_+_Library_PoolT
CTTCTATTGGATCGTCTGGGGCTCATTGAGGATTATATTGTCATCACAGAAAGATTAACAAAGCGGGGACTTGGTAGACAGGTGGAGATGCCAT
>Frequency_5_QualityScore_FFHHHHHJJHIJIJIJIBGHFGEGIIIIIHIIIIIIIHHGFGHGHHIIJJIIIHHEDGGHHGGDDCEDDCCDDDCEEDEEDABCEDEEEDBDCD_Mismatch_0_Sense_+_Library_PoolT
GGGACTTGGTAGACAGGTGGAGATGCCATATTTTGAGGAGTGTACACCTGTCATCAGGACCGGTCACTTGATGTTATTTTGATTATATGGTTTT
>Frequency_5_QualityScore_FFHHHHHJJJJJJJIJIJJJGHIJJJFHIJIIJIDGHFHGFGGGFFEEFFEEDDDDDBBCDDEDDDDCDCDDDDDDDDDDCDDDDDDDDDDDDE_Mismatch_0_Sense_+_Library_PoolT
GAAAGATTAACAAAGCGGGGACTTGGTAGACAGGTGGAGATGCCATATTTTGAGGAGTGTACACCTGTCATCAGGACCGGTCACTTGATGTTAT
>Frequency_5_QualityScore_EFHHHHHJJJJJJJJGIIJJJJIJJHIIJJJJJIIJJIIJJJFHIJJJJJJJIIIJJJJJIHHIHHHGGCEFFEEEDDEDCDDDDEEEDDDDCD_Mismatch_0_Sense_+_Library_PoolT
TGTCATCAGGACCGGTCACTTGATGTTATTTTGATTATATGGTTTTATTGTACACAGCTAGTAGTAACATAGCACACAGGATATGATACGATAT
>Frequency_5_QualityScore_FFGHHHHJIIHIHIHIHIIGIIJHGIIIIJJIHJJIIIJJJJJJJIGIJIIJIJIJJGHIIHHIIIIHIFGGEEEEDDDDDDCA_Mismatch_0_Sense_+_Library_PoolT
ATGAACCATGTTATATAAGACTTGTAGCATTGTATAATCCTTTTTGATTTATATAATAACAAAAGGACGACTTTTTTCTGTTGA
>Frequency_5_QualityScore_FEHGEGGIIGDGIIJHII>EFCFDFGFHHHHHIHIHGFFFGDFDHGHHHHGDEGGGFEFGFFCC@ACDDBBBCDDDDDCEED@DDDCDDDDCDD_Mismatch_0_Sense_+_Library_PoolT
GGGGACTTGGTAGACAGGTGGAGATGCCATATTTTGAGGAGTGTACACCTGTCATCAGGACCGGTCACTTGATGTTATTTTGATTATATGGTTT
>Frequency_5_QualityScore_FFHHHHHJJJJJJJGIJJJJHIJJJJJJFGIIJIIJJIIHHHHHHGFFEEDDDDEDEDDDDDDDFDCCDDCDDDCDDDDDDDDDDDDDDEEDCD_Mismatch_0_Sense_+_Library_PoolT
TTAACAAAGCGGGGACTTGGTAGACAGGTGGAGATGCCATATTTTGAGGAGTGTACACCTGTCATCAGGACCGGTCACTTGATGTTATTTTGAT
>Frequency_5_QualityScore_FFHHHGHIIJIIJJJJFIIHIHIIJEHHJJJJJJJIJJJJJJJJJJJJJIIJIJJJIJJIIIJHIHIJIGHIIIGHGFFFFFFEEEEEEEEEDD_Mismatch_0_Sense_+_Library_PoolT
ACTTGATGTTATTTTGATTATATGGTTTTATTGTACACAGCTAGTAGTAACATAGCACACAGGATATGATACGATATGATAATCTTTGCATTGC
>Frequency_5_QualityScore_FFHHFGGIIJIJJIIFFIJIHHHIGIIIJDHIGHHHHHGGGFGFGGFEDEDCDDCDCDDDDDDDDFDCCCDCDCDACDDDDDDDDDCCDCDDD@_Mismatch_0_Sense_+_Library_PoolT
ATTAACAAAGCGGGGACTTGGTAGACAGGTGGAGATGCCATATTTTGAGGAGTGTACACCTGTCATCAGGACCGGTCACTTGATGTTATTTTGA
>Frequency_4_QualityScore_FFHHHHHJJJIJJJJJJJGIHIJJJJJJIIJJJJJJIIJJJJJJJEHIIJJJJJJIIJJJJIIIGHHHGFFGFFFEEEDEDDDDDDDDEEEDDD_Mismatch_0_Sense_+_Library_PoolT
ACCTGTCATCAGGACCGGTCACTTGATGTTATTTTGATTATATGGTTTTATTGTACACAGCTAGTAGTAACATAGCACACAGGATATGATACGA
>Frequency_4_QualityScore_EDGEDFGFGHIIIIJIIHHIJJFFFG4=FGHIGHHHDGHEFFFEADCCEEDDDDCBBCBCCCCCAC@AA?AAACCAB?B<=@=?ABBCD<AAC?_Mismatch_0_Sense_+_Library_PoolT
TGATAAGTCTACTCCCCGGCCCGGGGTTTTGCCTTTAAGATTTGAGGATGTGACGATCCGTCAGTTGAAGAGACGTGCCAGGGGCACTGCTCCT
>Frequency_4_QualityScore_FFGHHHGJIIIIIIIGIIIJIIIHHIIJGHIIIIIFIIIIJIJIIIIIJJHIIIJIIIIIIIHHHGFHIHIHIHIIIIGGGEGEGGEEEDEDCB_Mismatch_0_Sense_+_Library_PoolT
TGATAATCTTTGCATTGCATCTAGTTGCATTCTCGCTTTATTTGCATATGAACCATGTTATATAAGACTTGTAGCATTGTATAATCCTTTTTGA
>Frequency_4_QualityScore_EDEGGCFGIHGDAGEGEHCDEFFHIGHGEFHGHIFGGIGGGHGGHEFGGIC?EEEGHHIGG?FGGGEEEEEGFFFEGGDDCDCCCBD@=ABBBC_Mismatch_0_Sense_+_Library_PoolT
GTACACAGCTAGTAGTAACATAGCACACAGGATATGATACGATATGATAATCTTTGCATTGCATCTAGTTGCATTCTCGCTTTATTTGCATATG
>Frequency_4_QualityScore_FEHHHHHIIIJIIIIIIIIIGGIIIIHIJJIIIJHIIIIIIIJJIIIIECCEEEDCDDDDCDCBDCACBCBCDCCADEEEDAABAC@ACCDDCC_Mismatch_0_Sense_+_Library_PoolT
GGCTCATTGAGGATTATATTGTCATCACAGAAAGATTAACAAAGCGGGGACTTGGTAGACAGGTGGAGATGCCATATTTTGAGGAGTGTACACC
>Frequency_4_QualityScore_EDGFGGHJJJJJJIIIFIIIJIIIIICGGIJJJJJJIIIIJIIJGHHIIIIIJGHIJIJJJIHHHHHGGGGFEEEEFEDEEEEDDDCDDCCCCD_Mismatch_0_Sense_+_Library_PoolT
GAGTGTACACCTGTCATCAGGACCGGTCACTTGATGTTATTTTGATTATATGGTTTTATTGTACACAGCTAGTAGTAACATAGCACACAGGATA
>Frequency_4_QualityScore_EAGHGGHIIIIGFGGGIIJJIIIIIIIFFGGIIIJGIIIIIIIIIEHIIIJIIGIIIIIIIICFFGGGGEECCEEDDDEEDCDEEEECDCCCBC_Mismatch_0_Sense_+_Library_PoolT
TATTTTGAGGAGTGTACACCTGTCATCAGGACCGGTCACTTGATGTTATTTTGATTATATGGTTTTATTGTACACAGCTAGTAGTAACATAGCA
>Frequency_4_QualityScore_EEFGEGGHIGHGEGIHHGGIHIIIIIJHIIIJHIHEGGHIIIJIIGIIHIIGIIIIHIGGGGGEFFEEA@DEEEEDCDDDCEEED?CCCDDDDD_Mismatch_0_Sense_+_Library_PoolT
TTGGTAGACAGGTGGAGATGCCATATTTTGAGGAGTGTACACCTGTCATCAGGACCGGTCACTTGATGTTATTTTGATTATATGGTTTTATTGT
>Frequency_4_QualityScore_FFFGGHHIIJJJIIIIIHIJJJJJJGIIJIJJIJJGHIIIJJJGIIJJIJJIFIIJHIIIIIHGGHGGFEEEEFEEEEEDEEDDDDDDDDDCCD_Mismatch_0_Sense_+_Library_PoolT
AGTGTACACCTGTCATCAGGACCGGTCACTTGATGTTATTTTGATTATATGGTTTTATTGTACACAGCTAGTAGTAACATAGCACACAGGATAT
>Frequency_4_QualityScore_EFHHHHHJJJJJIIJJJJJJIIIJJJJJJJJJJJJJJJJIIGGGGFFEEEEEEEDACCBCCDCDDDDDDCDEDDDCCCCBCEEEDDDDDDDEDD_Mismatch_0_Sense_+_Library_PoolT
GAGGATTATATTGTCATCACAGAAAGATTAACAAAGCGGGGACTTGGTAGACAGGTGGAGATGCCATATTTTGAGGAGTGTACACCTGTCATCA
>Frequency_4_QualityScore_EEFFEGGIIHIHIGFGHHIEIGGGHGFFIIGIEHFHIIIIEEFEACDCCEECDEDC;>@@@BB@?BCC@AADDAA<A??:<@=BACCCCAACCC_Mismatch_0_Sense_+_Library_PoolT
TGAGGATTATATTGTCATCACAGAAAGATTAACAAAGCGGGGACTTGGTAGACAGGTGGAGATGCCATATTTTGAGGAGTGTACACCTGTCATC
>Frequency_4_QualityScore_FFHHHHHJHIIIIHJJJIIJJIJJJIIIJIJIJJJJIJJJJJJJIIIJIJJJIIJJIIIIIJJJJGIIIGHGHGHGGGFFFFFFFEDEEEEDDE_Mismatch_0_Sense_+_Library_PoolT
TTATTTTGATTATATGGTTTTATTGTACACAGCTAGTAGTAACATAGCACACAGGATATGATACGATATGATAATCTTTGCATTGCATCTAGTT
>Frequency_4_QualityScore_EEGEGAFAFHIHGGGIGHIGIHHIIIIIHHIIIGHIIIIIGFEEFDCDEDDEEC<BA@BBCCAACCACDCCCCCC=A@ACDDCCCBBCCCDCCB_Mismatch_0_Sense_+_Library_PoolT
AGGATTATATTGTCATCACAGAAAGATTAACAAAGCGGGGACTTGGTAGACAGGTGGAGATGCCATATTTTGAGGAGTGTACACCTGTCATCAG
>Frequency_4_QualityScore_FFHHHGHJJJJJJJJHIIIJIIJJJJJJJJJJIIJIJJJJJIHIIJJJJJIIIJIIIIJJIIIHHIIIHFHHHHHGGGGFFFFFEEEDCCDDDD_Mismatch_0_Sense_+_Library_PoolT
ACAGGATATGATACGATATGATAATCTTTGCATTGCATCTAGTTGCATTCTCGCTTTATTTGCATATGAACCATGTTATATAAGACTTGTAGCA
>Frequency_4_QualityScore_EEGEGFHHHIIIIJIIIIIIJIDFIIIHEEHHGHIG;BEEDCDEEEEEDDEEECABB@@CBBBDDCCCCCCDDDDCABBCCCCCBCCACDDCAA_Mismatch_0_Sense_+_Library_PoolT
CAGAAAGATTAACAAAGCGGGGACTTGGTAGACAGGTGGAGATGCCATATTTTGAGGAGTGTACACCTGTCATCAGGACCGGTCACTTGATGTT
>Frequency_4_QualityScore_FEHHGHHJIIJIJIJJIHJJJJIJJJIJJJJJJJJJJJJJIJJJIGFFFFEEEEEEEECBDCCDCDDDDDDCDEEEDCCDCC@BCDDEDDDDDD_Mismatch_0_Sense_+_Library_PoolT
CATTGAGGATTATATTGTCATCACAGAAAGATTAACAAAGCGGGGACTTGGTAGACAGGTGGAGATGCCATATTTTGAGGAGTGTACACCTGTC
>Frequency_4_QualityScore_FFCGHHHIJJJJJJIIJJJJIJIHIDGHIIJJJJJIIIIIIIIIIIIIGGHHGGGFGGGFEEFFFEDEEEDEFEDCDDCCDDDEEEECDDDDDD_Mismatch_0_Sense_+_Library_PoolT
GGTGGAGATGCCATATTTTGAGGAGTGTACACCTGTCATCAGGACCGGTCACTTGATGTTATTTTGATTATATGGTTTTATTGTACACAGCTAG
>Frequency_4_QualityScore_FEHGHHHJJJIHIIIIIIIIHJIHHIIIIIIIJJIGGHGHHHGBFECEEEEDDDEDDDEDCBCDDC@CBABCCCCCCDDEDDCCCCDBABCCDD_Mismatch_0_Sense_+_Library_PoolT
GTCATCACAGAAAGATTAACAAAGCGGGGACTTGGTAGACAGGTGGAGATGCCATATTTTGAGGAGTGTACACCTGTCATCAGGACCGGTCACT
>Frequency_4_QualityScore_D?GFGGGCEEIIIHHGGFGFBFHBFDGIIHHIIGGIGHDEHGFGIEGIHIHHHGGBGHHFIIIEG@GFHCGGFGFEADBCD_Mismatch_0_Sense_+_Library_PoolT
TATATGGTTTTATTGTACACAGCTAGTAGTAACATAGCACACAGGATATGATACGATATGATAATCTTTGCATTGCATCTA
>Frequency_4_QualityScore_FFHHHHHIJJJJJIJJIJIJJJJJJJJIJJJJIIIIJJJJJJIJIJJJIJJIIIJJJJJIIJJJIIJIJIIHHHGHGGGFFECDCEEEEDEDDD_Mismatch_0_Sense_+_Library_PoolT
TGTACACAGCTAGTAGTAACATAGCACACAGGATATGATACGATATGATAATCTTTGCATTGCATCTAGTTGCATTCTCGCTTTATTTGCATAT
>Frequency_4_QualityScore_FFHGHHHJJJEHIJJJJIJJJJIIJJJIHIJJJJJJJGHIIJJJJIIIJJJJJJJJIIJIIIIIIHGGGGGFEEEDDDEDDEEDDCDCDDEEED_Mismatch_0_Sense_+_Library_PoolT
TCAGGACCGGTCACTTGATGTTATTTTGATTATATGGTTTTATTGTACACAGCTAGTAGTAACATAGCACACAGGATATGATACGATATGATAA
>Frequency_4_QualityScore_FFHHHHHJJJJIJJJJJJJJJJJJJJBHIJJJIJJJJJJJJJJJIJJJJJJIJIJJJJIJJJJIJJIIIGHIJJJJJIIHHGGFFFFFFEEEED_Mismatch_0_Sense_+_Library_PoolT
ATTGCATCTAGTTGCATTCTCGCTTTATTTGCATATGAACCATGTTATATAAGACTTGTAGCATTGTATAATCCTTTTTGATTTATATAATAAC
>Frequency_4_QualityScore_EFHHHHHHJIIIJJHFIIGIHIIIGIJJIJJJJJJJJJJJJJJIIJIJIJJJIJJIJIJIJJIIIJJIIGHIIGGGGFFFFEEEEEEEEEEDDC_Mismatch_0_Sense_+_Library_PoolT
CTTGATGTTATTTTGATTATATGGTTTTATTGTACACAGCTAGTAGTAACATAGCACACAGGATATGATACGATATGATAATCTTTGCATTGCA
>Frequency_4_QualityScore_CDGGHHFHIJIIHDHIHIGFI@EHDGEGIIIHGEGHIIGFGGGEDEEDDEDCDDDDDEDDCCDCCCA?A@CCDDDDDCCCEDEEDBDDCCEEED_Mismatch_0_Sense_+_Library_PoolT
AGCGGGGACTTGGTAGACAGGTGGAGATGCCATATTTTGAGGAGTGTACACCTGTCATCAGGACCGGTCACTTGATGTTATTTTGATTATATGG
>Frequency_4_QualityScore_EFGHHHGIIIIHIIJIIIJJGEHIIIIGIIIHIIIEGIGGEFFGEEFEEEDDCACACC>ABDDC@CDDDCCECDAACCCCBCCACCDCCDC?AA_Mismatch_0_Sense_+_Library_PoolT
AGAAAGATTAACAAAGCGGGGACTTGGTAGACAGGTGGAGATGCCATATTTTGAGGAGTGTACACCTGTCATCAGGACCGGTCACTTGATGTTA
>Frequency_4_QualityScore_EEGGGGGHIIJHIGIIJJHIIIIIJJJIHIIIIIGGHHHHGG?DFDEDCDEDCDDDDEDDCCCCC?@CCACCDDCCDDEDDCBC?A?@AABDCA_Mismatch_0_Sense_+_Library_PoolT
TCATCACAGAAAGATTAACAAAGCGGGGACTTGGTAGACAGGTGGAGATGCCATATTTTGAGGAGTGTACACCTGTCATCAGGACCGGTCACTT
>Frequency_4_QualityScore_FEHHGGGJJIJJJHIAFDHIIIIIIGGHIJIIIIIJJIEHGIHIIGIIFHIIIIIIGGFFFGGGFAEEDCDEDEDDEDDCCDCDCDEEEECDCD_Mismatch_0_Sense_+_Library_PoolT
CCATATTTTGAGGAGTGTACACCTGTCATCAGGACCGGTCACTTGATGTTATTTTGATTATATGGTTTTATTGTACACAGCTAGTAGTAACATA
>Frequency_4_QualityScore_FEHHGGGIIIFHIJJJIJJIJFIIJIIIIJJIIIIIIIIIIIIHH>DECEEEADEDEEDDDDDDDDDDDDCDDDCCDDCDDDDDCDDCCBDCAB_Mismatch_0_Sense_+_Library_PoolT
GTGCCAGGGGCACTGCTCCTCATTTTGATCCTGGTCCCGCTGGGGTGGAAGGTGATATCCCTCTCTCTGTTAGGATTGAACAGGCTTCTATTGG
>Frequency_3_QualityScore_FFHHHHHHIIJIJJJHIJJJJJHJJJHJJJIJHIJJIIJJIJHJJJJJJJIIIIJHIJHGIJJJIHIJIIGIJJIHHHHHGFFFFFFEDEEDDC_Mismatch_0_Sense_+_Library_PoolT
ATACGATATGATAATCTTTGCATTGCATCTAGTTGCATTCTCGCTTTATTTGCATATGAACCATGTTATATAAGACTTGTAGCATTGTATAATC
>Frequency_3_QualityScore_FDHHHGHIIIJIJJJHHIIIJJHIIIIHIJIJJJJJIIEIIIHJJJJJHIIIHIIIJIIIHHGGGFGEEDDDDDC_Mismatch_0_Sense_+_Library_PoolT
GTTATATAAGACTTGTAGCATTGTATAATCCTTTTTGATTTATATAATAACAAAAGGACGACTTTTTTCTGTTGA
>Frequency_3_QualityScore_EDGGHFHHGHIIHIHIIIIHIJIGBGHIIHFGFIIGHH>EFCDCDDFDEDDDECDDBBBAC>BCBCDCCACCCDDDDCBBCCDCABCDDDCBCD_Mismatch_0_Sense_+_Library_PoolT
CACAGAAAGATTAACAAAGCGGGGACTTGGTAGACAGGTGGAGATGCCATATTTTGAGGAGTGTACACCTGTCATCAGGACCGGTCACTTGATG
>Frequency_3_QualityScore_FFHGHHGJJJJJGIJJJJJJIIJIJHJJJJIIIJIHJJJJJJJIJGIIIJJIJJHHHIJJIGHIIIIGIEFHHFHHGGFFFEDEEDEDEEEDEE_Mismatch_0_Sense_+_Library_PoolT
TTGATTATATGGTTTTATTGTACACAGCTAGTAGTAACATAGCACACAGGATATGATACGATATGATAATCTTTGCATTGCATCTAGTTGCATT
>Frequency_3_QualityScore_FFHHHHHJJJJJJJJJJIJJJJJJJJJJJJJJJJJJJJHGHJJIJJJJJIGIJIJIJJJJJJJJJIJJJHIIIHHIIIIHHHHGGFCEEEDEED_Mismatch_0_Sense_+_Library_PoolT
CTTTGCATTGCATCTAGTTGCATTCTCGCTTTATTTGCATATGAACCATGTTATATAAGACTTGTAGCATTGTATAATCCTTTTTGATTTATAT
>Frequency_3_QualityScore_FEHHHHHJIJJIJIIJJJJFHJHIHIJJGHIJIJJJIJIJJJJJJJJIIJIJJIIJJJIIIIIIJJHIHGHHHHHHHGFFFEEEEEDDDDDADE_Mismatch_0_Sense_+_Library_PoolT
GTCACTTGATGTTATTTTGATTATATGGTTTTATTGTACACAGCTAGTAGTAACATAGCACACAGGATATGATACGATATGATAATCTTTGCAT
>Frequency_3_QualityScore_EEHHHHHIIJIIJJJHHHIIJIJFIIJIIJIIIHGIIHIIJJJJIHIJIJJJJJJJIJJJJJIIIJIIIGGHHFFFGFFFFEEEDEEEED@BCD_Mismatch_0_Sense_+_Library_PoolT
ATTTTGATTATATGGTTTTATTGTACACAGCTAGTAGTAACATAGCACACAGGATATGATACGATATGATAATCTTTGCATTGCATCTAGTTGC
>Frequency_3_QualityScore_FFEGHHHJIJEHIHIHIIJJJIJJJJJIJIJJJGHHIJJJJIJJJJIJJHIJJJHHGFFGFGEEEEDEFEDEEDDEDEDEEFDCDDDDDDDEEE_Mismatch_0_Sense_+_Library_PoolT
GGTAGACAGGTGGAGATGCCATATTTTGAGGAGTGTACACCTGTCATCAGGACCGGTCACTTGATGTTATTTTGATTATATGGTTTTATTGTAC
>Frequency_3_QualityScore_EEHGHHGIHGGHFIHGHHHGGHHIIEHEHIGIIJIJJIAFFGIIJGEHGIIIIHHIHFIIJIIHHFEHGHHIIHFHFDDEFDDEEDEDCDEDDD_Mismatch_0_Sense_+_Library_PoolT
CACAGCTAGTAGTAACATAGCACACAGGATATGATACGATATGATAATCTTTGCATTGCATCTAGTTGCATTCTCGCTTTATTTGCATATGAAC
>Frequency_3_QualityScore_FFHHHHHJJIJJHIJJJJJJJJJJJJJJIJ_Mismatch_0_Sense_+_Library_PoolT
AATAACAAAAGGACGACTTTTTTCTGTTGA
>Frequency_3_QualityScore_DEGFGEGHGCFHHGIIFFGHIIFIGGFCEGFGIGFEGDBHIGGHHHEHDHHFGGEHGAHIFGIHIIIEIHGHDEFGFFE_Mismatch_0_Sense_+_Library_PoolT
ATTATATGGTTTTATTGTACACAGCTAGTAGTAACATAGCACACAGGATATGATACGATATGATAATCTTTGCATTGCA
>Frequency_3_QualityScore_FFHHHHHJJJJJJJJJJJJJJIJIIJJIJJJJJJJJJJJJJIJJJJJIIIIJJIJHHIJJHIIIIIIIGHGIJJIJHIIHHHHGFGFFFFFFFE_Mismatch_0_Sense_+_Library_PoolT
ATATGATAATCTTTGCATTGCATCTAGTTGCATTCTCGCTTTATTTGCATATGAACCATGTTATATAAGACTTGTAGCATTGTATAATCCTTTT
>Frequency_3_QualityScore_FFHHHHHJJJIJJJIJJJJJJJJJIJJIJJJJJIJJJJIIIIHHGGGGGGFEEECCDEDDDCCDDDEEEDDDDCCBBCEEEDDDDDDDEDDCDD_Mismatch_0_Sense_+_Library_PoolT
GATTATATTGTCATCACAGAAAGATTAACAAAGCGGGGACTTGGTAGACAGGTGGAGATGCCATATTTTGAGGAGTGTACACCTGTCATCAGGA
>Frequency_3_QualityScore_EFHHHEGIJIJJJHIJJJIIJJJJIJJIJJJJJJJJJJJJJJIJJIIJJJJJIIIIJJJJJJJHIJJJIIHHHHGGGFFFCEEFE@CDEECCDD_Mismatch_0_Sense_+_Library_PoolT
TATGGTTTTATTGTACACAGCTAGTAGTAACATAGCACACAGGATATGATACGATATGATAATCTTTGCATTGCATCTAGTTGCATTCTCGCTT
>Frequency_3_QualityScore_FFGGHHHJJJJCGIEHGHIIJIJIIIJJIIIHGHGHHIIGHJIIJJJJIIIIJJHIHGGFFFFFEEEEEDDDEEDBDDEDDEEDABCDDDDDED_Mismatch_0_Sense_+_Library_PoolT
TGGTAGACAGGTGGAGATGCCATATTTTGAGGAGTGTACACCTGTCATCAGGACCGGTCACTTGATGTTATTTTGATTATATGGTTTTATTGTA
>Frequency_3_QualityScore_EEGEGGGIGDEGIGGIFIIIGHGGFIHIGHGICGEHEHIHCF@DEGGGFE<@A?BDCCBBCDDCDDDAABACC?A@CDDDDCCBCCDCC<?@@@_Mismatch_0_Sense_+_Library_PoolT
TTATATTGTCATCACAGAAAGATTAACAAAGCGGGGACTTGGTAGACAGGTGGAGATGCCATATTTTGAGGAGTGTACACCTGTCATCAGGACC
>Frequency_3_QualityScore_FEFGGGGHGIJIGIJHIIHIDDGDFHIIGHIIGHHIIIIIGGIHHIIIIJIIHEHGGEGGFFFCBDDEECDDDDDDDDBCCCC@BCC?BD>B@B_Mismatch_0_Sense_+_Library_PoolT
CTTTAAGATTTGAGGATGTGACGATCCGTCAGTTGAAGAGACGTGCCAGGGGCACTGCTCCTCATTTTGATCCTGGTCCCGCTGGGGTGGAAGG
>Frequency_3_QualityScore_FFHHHHDHIJIIEHGGIGHI?DG=DBEGHGHHGHGHHGDEFEEABCCEEECDDDDCEDCCDDDDCD?B?@BDCBDDDDDEDEED@DDDDEEEDB_Mismatch_0_Sense_+_Library_PoolT
GCGGGGACTTGGTAGACAGGTGGAGATGCCATATTTTGAGGAGTGTACACCTGTCATCAGGACCGGTCACTTGATGTTATTTTGATTATATGGT
>Frequency_3_QualityScore_EFHHHGGIIJJJIIIHIGHHHIGIIIJIJJJJJHGIIIJJHIHIJIJJHIHHGIIHIIIJIIHFHHHBFBDFFFDEEDDCCCCDDDCCDDEEDD_Mismatch_0_Sense_+_Library_PoolT
TGCCATATTTTGAGGAGTGTACACCTGTCATCAGGACCGGTCACTTGATGTTATTTTGATTATATGGTTTTATTGTACACAGCTAGTAGTAACA
>Frequency_3_QualityScore_EFHHHHHJJJJJJJJJHIJIJIJJJJJJJJJJJJJIJJJJJJJJJHJJJJJJJIJIJJJJJJJJJJJJIHIIGIGGGGGGGFEEDDDCBDEEDE_Mismatch_0_Sense_+_Library_PoolT
TATTGTACACAGCTAGTAGTAACATAGCACACAGGATATGATACGATATGATAATCTTTGCATTGCATCTAGTTGCATTCTCGCTTTATTTGCA
>Frequency_3_QualityScore_FFHHHHHJJJJJJHJJIJJJJJJJJJIIFHIIJFII==CE@GIJ<AD<AD;<AE:@D<BACF=A<AA@A@<B?CEA97@=A@;AB<7;@CD7:>_Mismatch_0_Sense_+_Library_PoolT
TCTCTCTGTTAGGATTGAACAGGCTTCTATTGGATCGTCTGGGGCTCATTGAGGATTATATTGTCATCACAGAAAGATTAACAAAGCGGGGACT
>Frequency_3_QualityScore_FFHHHHHJJIJJJJJJJIJJJJJJHIJJJJJJIJJIJJJJJJIJJJJJJJJJJJJJJIHJJJJJIJIJHGIIJJJJJGHHHGGFFFFFFEEEED_Mismatch_0_Sense_+_Library_PoolT
TGCATCTAGTTGCATTCTCGCTTTATTTGCATATGAACCATGTTATATAAGACTTGTAGCATTGTATAATCCTTTTTGATTTATATAATAACAA
>Frequency_3_QualityScore_FFHHHHHJJJJIIIJJJIJJJJJIJJJJIJJJJJJJJJJIJJJJJJJJJIIIIIJIJIIIIIIIIHIHHEGHHHGGHHGFFFCEEEEEEEEEEC_Mismatch_0_Sense_+_Library_PoolT
GCATTGCATCTAGTTGCATTCTCGCTTTATTTGCATATGAACCATGTTATATAAGACTTGTAGCATTGTATAATCCTTTTTGATTTATATAATA
>Frequency_3_QualityScore_FFHHGHHJJJJIJJIJJIHIEHHIHIJIJJIIJJJJHIJJIJJFHIIIIHIIJGIFIIIIIGGFGGFEFFBDDCDDEDEEDDCDDDDDDDEEED_Mismatch_0_Sense_+_Library_PoolT
AGATGCCATATTTTGAGGAGTGTACACCTGTCATCAGGACCGGTCACTTGATGTTATTTTGATTATATGGTTTTATTGTACACAGCTAGTAGTA
>Frequency_3_QualityScore_FFHGHGHGGHIIJJIIJGHIJJJJIIJGIGIIJIIIJIJIIIIIFIIIJGIFHHIIHGGHHGCFHHFGFDFGFFEEEEEEEEEEDEECDACCDD_Mismatch_0_Sense_+_Library_PoolT
GCTAGTAGTAACATAGCACACAGGATATGATACGATATGATAATCTTTGCATTGCATCTAGTTGCATTCTCGCTTTATTTGCATATGAACCATG
>Frequency_3_QualityScore_FFHHHHHIJJJIJJIIJIJJIIIJJJIJJJJJJJJJJJJJJJJHGHHGGFFFFFEEDBDDBDCDDDDDDDDEFEDCDDCD@ACEDDDDDDDDDE_Mismatch_0_Sense_+_Library_PoolT
TTGAGGATTATATTGTCATCACAGAAAGATTAACAAAGCGGGGACTTGGTAGACAGGTGGAGATGCCATATTTTGAGGAGTGTACACCTGTCAT
>Frequency_3_QualityScore_FFHHHHHJDGIHHIJJJJGIHIIJJIHIHHIHIHIIIJJJJJJJJJJIIJJJJJFHIIHGGGGGEFEEFDEECEEEDEEEDCDDDDDDDEEEED_Mismatch_0_Sense_+_Library_PoolT
TAGACAGGTGGAGATGCCATATTTTGAGGAGTGTACACCTGTCATCAGGACCGGTCACTTGATGTTATTTTGATTATATGGTTTTATTGTACAC
>Frequency_3_QualityScore_FFHHGHHJJHIJJHIJHIJFIEIJIGHIIJIJJJIJIJIIJJJJIIIJGIJJEBCDDDDBDDDDDDDBCCBA>BCDDCDC@DEEDACA;@=?BC_Mismatch_0_Sense_+_Library_PoolT
CTGGGGCTCATTGAGGATTATATTGTCATCACAGAAAGATTAACAAAGCGGGGACTTGGTAGACAGGTGGAGATGCCATATTTTGAGGAGTGTA
>Frequency_3_QualityScore_FFHHGGHJJIIIJJJJJJJJJJIJJJJJHIJJJJJJJJIJIJJJJJJJJHIGIJIJJIJJIGIGIIJJIHHHIIIHIIHHHHHGFFEDFFEFEE_Mismatch_0_Sense_+_Library_PoolT
GATATGATAATCTTTGCATTGCATCTAGTTGCATTCTCGCTTTATTTGCATATGAACCATGTTATATAAGACTTGTAGCATTGTATAATCCTTT
>Frequency_3_QualityScore_FFHHHFGIHIHIJIJIIFIIJJHGIIHIHHHHIIJJJJIIIJJJHIIIIJJIIHIHIGFGGEGFFEEEEEEDDDEEFDBDCCDDDDEEEEDDDD_Mismatch_0_Sense_+_Library_PoolT
ACAGGTGGAGATGCCATATTTTGAGGAGTGTACACCTGTCATCAGGACCGGTCACTTGATGTTATTTTGATTATATGGTTTTATTGTACACAGC
>Frequency_3_QualityScore_FFHGHHHJJJJJJJIGFGGIIIJJJJIJJJJIHIIIJJIHIIJJJJJJJIIHIIJJJHIIHHHGGGCEFBDFEEEEDEEDDDDDDDDEDEFDDD_Mismatch_0_Sense_+_Library_PoolT
GCCATATTTTGAGGAGTGTACACCTGTCATCAGGACCGGTCACTTGATGTTATTTTGATTATATGGTTTTATTGTACACAGCTAGTAGTAACAT
>Frequency_3_QualityScore_FFHHHHHJJJJGIJJJJHIJIIJJJBGHHIHIIJJJJIIHHHGGFFFE@BDEEEEDDDDDDEDDDDDDDADACCDDDDCDDDDDEDEEDCDDDC_Mismatch_0_Sense_+_Library_PoolT
ACAAAGCGGGGACTTGGTAGACAGGTGGAGATGCCATATTTTGAGGAGTGTACACCTGTCATCAGGACCGGTCACTTGATGTTATTTTGATTAT
>Frequency_3_QualityScore_FFHHHHHIJJJJJJJJJJJJJJIJJJJIJJJJHIJJJIJJJIJJIIIJJJJJJJIIJJJJIIIJIIIHGHIIIHFHGEEEDEDDDDDDDDDCCB_Mismatch_0_Sense_+_Library_PoolT
ATTTGCATATGAACCATGTTATATAAGACTTGTAGCATTGTATAATCCTTTTTGATTTATATAATAACAAAAGGACGACTTTTTTCTGTTGAAA
>Frequency_3_QualityScore_FFHFFHHJJJJJJJJJGIJJJJJIJHIJJJIIJJJJJJIHIIIIJJIIIJHGHIJIHJIIJIJJJJJJJGHHGHHGGFFFFFFFEDEEDDDDCC_Mismatch_0_Sense_+_Library_PoolT
TGGTTTTATTGTACACAGCTAGTAGTAACATAGCACACAGGATATGATACGATATGATAATCTTTGCATTGCATCTAGTTGCATTCTCGCTTTA
>Frequency_3_QualityScore_FFHHHHHJJJJJJJJJJJJJJJJFHIIJJGHJJJIIGAGFEGFEEEEDECDDEEDCDDDDCCCDEEDDDCDDDEDDDDDDDDDBCCDDDDDDDB_Mismatch_0_Sense_+_Library_PoolT
ACAGAAAGATTAACAAAGCGGGGACTTGGTAGACAGGTGGAGATGCCATATTTTGAGGAGTGTACACCTGTCATCAGGACCGGTCACTTGATGT
>Frequency_3_QualityScore_EEHHHHHJJJJJJJJJJJIIJJIJJJHIIIJJJJJJJJJJJJJJJJJIJJJJJJJJJJJJJIJJIIHGFEFGFFFFEEEDDEDDDDACDDDDDD_Mismatch_0_Sense_+_Library_PoolT
TAACATAGCACACAGGATATGATACGATATGATAATCTTTGCATTGCATCTAGTTGCATTCTCGCTTTATTTGCATATGAACCATGTTATATAA
>Frequency_3_QualityScore_FCEGGEHIIHHIIHJIGIIIJIIFGHHGIGIIIIJGGIJIIIIHIGIIJIJHGHIIHGGFE_Mismatch_0_Sense_+_Library_PoolT
GTAGCATTGTATAATCCTTTTTGATTTATATAATAACAAAAGGACGACTTTTTTCTGTTGA
>Frequency_3_QualityScore_FFGGGHEIJJJIHIHIJHJJHJJJJEFIHGIGHGGIHIIJIHHHF_Mismatch_0_Sense_+_Library_PoolT
CTTTTTGATTTATATAATAACAAAAGGACGACTTTTTTCTGTTGA
>Frequency_3_QualityScore_FFHHHHHFHIFIHIIJJJJIIJJJIIIIIJIIIJJJJJJJJJJJJIJJIJJJJIIIIIHHHGGGFFFFFBECEEEDDEEDCDDDDDDDEEEEDD_Mismatch_0_Sense_+_Library_PoolT
AGACAGGTGGAGATGCCATATTTTGAGGAGTGTACACCTGTCATCAGGACCGGTCACTTGATGTTATTTTGATTATATGGTTTTATTGTACACA
>Frequency_3_QualityScore_FFHHHHHJJJJJJIIJHIJJJJJJJJJJJJJJJJJJJJJJJJJIJJJJJJJJJJJJJJJJJJJJJJJH_Mismatch_0_Sense_+_Library_PoolT
TGTACACAGCTAGTAGTAACATAGCACACAGGATATGATACGATATGATAATCTTTGCATTGCATCTA
>Frequency_3_QualityScore_FFHFHFGIGIJIGHHHGHIIGIIIHHIIIGHHGIIIHIIIIFGIIIIIIIGIIIHHHJJJJHFHGHIIIGGHGGDCBEFEFEDEDEEFDECBCC_Mismatch_0_Sense_+_Library_PoolT
CGATATGATAATCTTTGCATTGCATCTAGTTGCATTCTCGCTTTATTTGCATATGAACCATGTTATATAAGACTTGTAGCATTGTATAATCCTT
>Frequency_3_QualityScore_EEGEHGGIJHJIIJGHGIIIIIGHIIJJIHIHIGHIIJIJGIIGIIIIHHIHHIHGIIGHIHIGIDGHIGHHHIIIHHGGGGFFFEEDDCCCCD_Mismatch_0_Sense_+_Library_PoolT
ATTCTCGCTTTATTTGCATATGAACCATGTTATATAAGACTTGTAGCATTGTATAATCCTTTTTGATTTATATAATAACAAAAGGACGACTTTT
>Frequency_3_QualityScore_FEHHHGHHFIGHGGGIGHHIHGFEHIECFHGHIHEFHHJGHIIGDGDGGIIGCHHEFDGHGBDEDDEDEEACDEDCCDDCBCCADBCCCCDDCB_Mismatch_0_Sense_+_Library_PoolT
ATTTTGAGGAGTGTACACCTGTCATCAGGACCGGTCACTTGATGTTATTTTGATTATATGGTTTTATTGTACACAGCTAGTAGTAACATAGCAC
>Frequency_3_QualityScore_EFHBEHGIIJJJJJJIJIJJJIJIHIFHHIIJJJJJJJJJJJJJJJJJJHHIIIHGGGGGFFFFFFFBEDDDEEFDDDDDDDDDEEEEDDDDDD_Mismatch_0_Sense_+_Library_PoolT
AGGTGGAGATGCCATATTTTGAGGAGTGTACACCTGTCATCAGGACCGGTCACTTGATGTTATTTTGATTATATGGTTTTATTGTACACAGCTA
>Frequency_3_QualityScore_FFHGHHGIIJJJJJHJJIJIJJJHIJJJJJJJJJJJJJJJJJIJJJJJJJIIJJIJIJJJJIIGHIJIJHIHHHHGFFFFFEEEEEEEEEDDDD_Mismatch_0_Sense_+_Library_PoolT
TTGATGTTATTTTGATTATATGGTTTTATTGTACACAGCTAGTAGTAACATAGCACACAGGATATGATACGATATGATAATCTTTGCATTGCAT
>Frequency_3_QualityScore_FFHHHHHJJJJJJFHHHIJJJJJIIJJJJJJJJJJJHJJJJJIJJJIIHIJJJJIJJIHIIIIHGGGFGEFFFEEEEEDEDDDDDDDDDDDDDD_Mismatch_0_Sense_+_Library_PoolT
ATATTTTGAGGAGTGTACACCTGTCATCAGGACCGGTCACTTGATGTTATTTTGATTATATGGTTTTATTGTACACAGCTAGTAGTAACATAGC
>Frequency_3_QualityScore_FFHHHHHIJJHJIIJJIJIJIJJJIJJJJJJIIJJJJHJJJJJJJJJJJJJJJJJJJJHGGHIGGHHHIFGHHGGFGGFDEEEEEEEDDEEDDE_Mismatch_0_Sense_+_Library_PoolT
ATATGATACGATATGATAATCTTTGCATTGCATCTAGTTGCATTCTCGCTTTATTTGCATATGAACCATGTTATATAAGACTTGTAGCATTGTA
>Frequency_3_QualityScore_FFGGGHHJHIIIJIIJJIJIIFHHIIIJIIJHHGHIJJJIJJIIIJJJGHIJJJJJHHIHIIHIIHHFGFFFFFFEEEEDDCDCCBCCCDDEDE_Mismatch_0_Sense_+_Library_PoolT
TACACCTGTCATCAGGACCGGTCACTTGATGTTATTTTGATTATATGGTTTTATTGTACACAGCTAGTAGTAACATAGCACACAGGATATGATA
>Frequency_3_QualityScore_FFHHHHHJJJHIIJJJJJJJJJJJJJJJJJJIJJJJIJJJIJJJIJIIHIIIIJJJJIHIIHHIHHHHGHGFGFEGGFDGGEDCCEDDDDDDDD_Mismatch_0_Sense_+_Library_PoolT
CTTTATTTGCATATGAACCATGTTATATAAGACTTGTAGCATTGTATAATCCTTTTTGATTTATATAATAACAAAAGGACGACTTTTTTCTGTT
>Frequency_3_QualityScore_FFHHHHHIJJJJJJJJJJJJJJJJJJJJJJJJJJJJJJJJJJJIJJIIJJJIIJJJJJJJJIJJJJIJIHHIIHGHHHHGFFEFFDCDCCDDEE_Mismatch_0_Sense_+_Library_PoolT
TTTATTGTACACAGCTAGTAGTAACATAGCACACAGGATATGATACGATATGATAATCTTTGCATTGCATCTAGTTGCATTCTCGCTTTATTTG
>Frequency_3_QualityScore_FFHHHHHJJJJJJJJJJJJJJIJJJJFHIJJIJJJIJIJJIIIIJJJJJJJJJIHFEDD;ACDDDDDDDDCBCDDDDDCDDDDCDDDDDCDDDD_Mismatch_0_Sense_+_Library_PoolT
GGACATTCTCCTTGCTCACTTACCGGTCTACACTGATAAGTCTACTCCCCGGCCCGGGGTTTTGCCTTTAAGATTTGAGGATGTGACGATCCGT
>Frequency_3_QualityScore_FFGGDGGHIIJJJJJJJJJIJJJIJIJGHIJJJJIJJHIJJIJJJHIJIIIJJJGGIIJJJIIHGHGHGDFFEEEEEEEEEDDDDDDCCDDCDD_Mismatch_0_Sense_+_Library_PoolT
GGAGTGTACACCTGTCATCAGGACCGGTCACTTGATGTTATTTTGATTATATGGTTTTATTGTACACAGCTAGTAGTAACATAGCACACAGGAT
>Frequency_3_QualityScore_FFHHHHHJJHIJJJJJJIHJJJIJIIJIJJJJJJJJJJJJJIJJJIFGGFFFDEEEEEDD?CDCCDDDDBCDDDEEEDCCBCCAACDEDDDDDD_Mismatch_0_Sense_+_Library_PoolT
TCATTGAGGATTATATTGTCATCACAGAAAGATTAACAAAGCGGGGACTTGGTAGACAGGTGGAGATGCCATATTTTGAGGAGTGTACACCTGT
>Frequency_3_QualityScore_FFGHGEGIJJIIJHIJJJHIIIIIIJHIIJJJJJJIJIJJJJJJJJJJJJJJJJHIIJIIIIIJIHGGHFFEEDEEDC_Mismatch_0_Sense_+_Library_PoolT
CATGTTATATAAGACTTGTAGCATTGTATAATCCTTTTTGATTTATATAATAACAAAAGGACGACTTTTTTCTGTTGA
>Frequency_3_QualityScore_FFHHHHHJJJJJJJJIJJHIJJJJJJJJJIJJJJJJIJJJJJJJIJJJIJHIJJJJJJJJJJJJIIJHJIIGHHHHHHHGFFFEDDDEEEEDEE_Mismatch_0_Sense_+_Library_PoolT
ATTGTACACAGCTAGTAGTAACATAGCACACAGGATATGATACGATATGATAATCTTTGCATTGCATCTAGTTGCATTCTCGCTTTATTTGCAT
>Frequency_3_QualityScore_FFHHHHHJGHHIHIJIHIJJJIJJJJJJJJJIJJJJIJJJJJJJIIIJJHJJJIJJJIJIGGGGFGEE_Mismatch_0_Sense_+_Library_PoolT
AAGACTTGTAGCATTGTATAATCCTTTTTGATTTATATAATAACAAAAGGACGACTTTTTTCTGTTGA
>Frequency_3_QualityScore_EEHHHHHJIJJJJJJJJJJIJJIIJJJJJJJJJIJJJJJIJJJJJJJJGIJJJJJJIIIIIIIIIHHHHHGGFFFEEEEEEEEEEDDDDDDDDE_Mismatch_0_Sense_+_Library_PoolT
TTTTATTGTACACAGCTAGTAGTAACATAGCACACAGGATATGATACGATATGATAATCTTTGCATTGCATCTAGTTGCATTCTCGCTTTATTT
>Frequency_3_QualityScore_EFGHHHHJFIIJIJJIIIJJJIJJJIIIJJJIJJIJJJJJJJJJJJJJJJJJJJJJJJJJJJIJIJIIJIIIGHHHHGGFFF_Mismatch_0_Sense_+_Library_PoolT
TTATATGGTTTTATTGTACACAGCTAGTAGTAACATAGCACACAGGATATGATACGATATGATAATCTTTGCATTGCATCTA
>Frequency_2_QualityScore_FFHHHHHJJJJJJJJJIJJJJJIIIJJIJIJJJJIIJJJIIJJJJJIJIIIIJJJIIIIJIIIIIIJJJHIIIIIIGHGGGGGEEEEEDDEEDD_Mismatch_0_Sense_+_Library_PoolT
GTTGCATTCTCGCTTTATTTGCATATGAACCATGTTATATAAGACTTGTAGCATTGTATAATCCTTTTTGATTTATATAATAACAAAAGGACGA
>Frequency_2_QualityScore_FFGHHHHJIHIJIJIIIJJJJIJIIJIJJJJIJJIIJIJJJJIIJJIIIIJJIJJJIIIJJJJJIJJHIGGIHGIIIHFDDCCEEEDDCDDCDD_Mismatch_0_Sense_+_Library_PoolT
TTATTTGCATATGAACCATGTTATATAAGACTTGTAGCATTGTATAATCCTTTTTGATTTATATAATAACAAAAGGACGACTTTTTTCTGTTGA
>Frequency_2_QualityScore_ECGHHGGIIIIGIIJIJEGIIIEIIIEHIJJIJIJJGGIIIIJJHHIIHIIIIGJIIJIIIHIIIHIEGGEHGHGDDEEEEEDECEEDDDEEED_Mismatch_0_Sense_+_Library_PoolT
CACTTGATGTTATTTTGATTATATGGTTTTATTGTACACAGCTAGTAGTAACATAGCACACAGGATATGATACGATATGATAATCTTTGCATTG
>Frequency_2_QualityScore_FFHHHHHIJJJGIIJJJJJIIJIJIJJJJJJJJIIJJJJJIJIJIJJJJJIJJJIIJJJIJHJJJIJIJFGIGHHGGGGFFFFFEECEEEEEEC_Mismatch_0_Sense_+_Library_PoolT
TGATTATATGGTTTTATTGTACACAGCTAGTAGTAACATAGCACACAGGATATGATACGATATGATAATCTTTGCATTGCATCTAGTTGCATTC
>Frequency_2_QualityScore_EEHHGGEIIJJIIIIJIGIJ7DGIIGIIJIBGHGGCEHGGEEDEEEEEDDDDACAACCCEDDCCCDDCC:=ACCCCBC=@CAA;ACCCCCCEED_Mismatch_0_Sense_+_Library_PoolT
GTCTACTCCCCGGCCCGGGGTTTTGCCTTTAAGATTTGAGGATGTGACGATCCGTCAGTTGAAGAGACGTGCCAGGGGCACTGCTCCTCATTTT
>Frequency_2_QualityScore_FFHHGHHIJJJJJIIIIIGIIIJIJIJJJIJJJJIJIJIJJJJJIJIJJJIJJJJJJJJIJJJJJI_Mismatch_0_Sense_+_Library_PoolT
ATTGTACACAGCTAGTAGTAACATAGCACACAGGATATGATACGATATGATAATCTTTGCATTGCA
>Frequency_2_QualityScore_FFDGHHGIGGIIGIIIIIIGHIIIIIIIIIIIIIGIGIIGIHHIIGHIIIJIIIIIGIIIIIIIIJIIIHIIGHHGGG_Mismatch_0_Sense_+_Library_PoolT
TTATATGGTTTTATTGTACACAGCTAGTAGTAACATAGCACACAGGATATGATACGATATGATAATCTTTGCATTGCA
>Frequency_2_QualityScore_FFHHHFHIJJJJJJIJJIJJJJIGIJIJIJJJGIIJJIJJJJIJJJJJJJIIIJIJIJJJIIJIJIHHGGFFFFEEEEEDDDDDDEEEDDCDDD_Mismatch_0_Sense_+_Library_PoolT
ACCGGTCACTTGATGTTATTTTGATTATATGGTTTTATTGTACACAGCTAGTAGTAACATAGCACACAGGATATGATACGATATGATAATCTTT
>Frequency_2_QualityScore_FEHHHHHJGIIJJJJIJJIIGIIJJJEIIIJIIJJEHIJIJJJIIIIJIIJJJJJJJIJJIIHHHHGGFBEEDEEEEDEEEDDCDCDDEEEDDD_Mismatch_0_Sense_+_Library_PoolT
AGGACCGGTCACTTGATGTTATTTTGATTATATGGTTTTATTGTACACAGCTAGTAGTAACATAGCACACAGGATATGATACGATATGATAATC
>Frequency_2_QualityScore_FFHHHHHJIJJIIJJIJJJIJJIJIIJJJJJJJJJJJIIJIJIJIIJJIJJJJJJJJIIIIJJJIJJJIHIIGHHHFEFFEEEEEEDEDEEECC_Mismatch_0_Sense_+_Library_PoolT
ACAGCTAGTAGTAACATAGCACACAGGATATGATACGATATGATAATCTTTGCATTGCATCTAGTTGCATTCTCGCTTTATTTGCATATGAACC
>Frequency_2_QualityScore_FFHHHHHJJJJIJJJJIIJJJJJJIJJIJJIJIJJJJJIIJJJJJJIJIJJIJIJJIIIIIIJIHIIIHEGGHGGGGGGGEEEEEEEEEEEDEE_Mismatch_0_Sense_+_Library_PoolT
GATATGATACGATATGATAATCTTTGCATTGCATCTAGTTGCATTCTCGCTTTATTTGCATATGAACCATGTTATATAAGACTTGTAGCATTGT
>Frequency_2_QualityScore_FFHHHHHJJJJJJJJJJIIIIIJJJJJJJJIJIJJJJIJJJIIJJIHIIIJJJHIIJIJJIIIIIIJJIGHIIJJGIIGHGHHHHFFFFCEEEC_Mismatch_0_Sense_+_Library_PoolT
AATCTTTGCATTGCATCTAGTTGCATTCTCGCTTTATTTGCATATGAACCATGTTATATAAGACTTGTAGCATTGTATAATCCTTTTTGATTTA
>Frequency_2_QualityScore_FFHHHHHJIIIJJJJJJJJJJJIIJJIJJJIIJJIJJJJJJJJJIIJJIIJJIJJJJIIHIIJJJJIIHHGGFFDEEEEDDD_Mismatch_0_Sense_+_Library_PoolT
GAACCATGTTATATAAGACTTGTAGCATTGTATAATCCTTTTTGATTTATATAATAACAAAAGGACGACTTTTTTCTGTTGA
>Frequency_2_QualityScore_FEGGHGHHIIJJEGIIGIIJIHGIIJIIIJIIIIJIIJGIIIIIJHIIIIIJJGHGBCCCCDD?BCDEECECDDDCDDCBACCDDCDDDCCCDD_Mismatch_0_Sense_+_Library_PoolT
GTTGAAGAGACGTGCCAGGGGCACTGCTCCTCATTTTGATCCTGGTCCCGCTGGGGTGGAAGGTGATATCCCTCTCTCTGTTAGGATTGAACAG
>Frequency_2_QualityScore_FFHHHHHJJJIIIIJIJIJJIJIIIIJJJIJJJJIJJIJIJJJJJIIJJIJIIJJJJJJJJJJIJJJJJCGGGIIIHGGEFDDDDDDDDDDDDD_Mismatch_0_Sense_+_Library_PoolT
GCTTTATTTGCATATGAACCATGTTATATAAGACTTGTAGCATTGTATAATCCTTTTTGATTTATATAATAACAAAAGGACGACTTTTTTCTGT
>Frequency_2_QualityScore_FFHHHHHHIJIIGIIGCEGAFIIA6C7CGCEDG>DEDGEGHGDCGHGDGEGHIIGDEEDGGEEGCCACCA5<=A?C?BCC???A7?A:?9=;AA_Mismatch_0_Sense_+_Library_PoolT
GGCTTCTATTGGATCGTCTGGGGCTCATTGAGGATTATATTGTCATCACAGAAAGATTAACAAAGCGGGGACTTGGTAGACAGGTGGAGATGCC
>Frequency_2_QualityScore_CEGHHGHGIIFIIECHGIIFGGFHEHIHAFIAFIGEFFIFGGEHEGIII_Mismatch_0_Sense_+_Library_PoolT
CATAGCACACAGGATATGATACGATATGATAATCTTTGCATTGCATCTA
>Frequency_2_QualityScore_FFHHHHHIJJJIGIIJJJGHHIIHII3AGGIFIIJIEHHHGGFEEEEEEACDEEECCDDDDDEDBCDCDACDCCBDDDCCCDBCBDCEEC=ABB_Mismatch_0_Sense_+_Library_PoolT
AACAAAGCGGGGACTTGGTAGACAGGTGGAGATGCCATATTTTGAGGAGTGTACACCTGTCATCAGGACCGGTCACTTGATGTTATTTTGATTA
>Frequency_2_QualityScore_FFHGGHGIHHIEGGIIHIGGIGGGIIEFIIEIGIIIHGGIHIIIIIIIGIIIGGGIIIIHGGIDHGGEHF?FEEDEEECCCCACCC_Mismatch_0_Sense_+_Library_PoolT
ATATGAACCATGTTATATAAGACTTGTAGCATTGTATAATCCTTTTTGATTTATATAATAACAAAAGGACGACTTTTTTCTGTTGA
>Frequency_2_QualityScore_FFHHHHHJHIIHIIJIJHIIJIJJIGIJJJGIIJJJIIJIJJJJJIJJJJJJIJIJJJJJJJJJJJJIIHHHHGGGGFFFEEEEEEDEEEE_Mismatch_0_Sense_+_Library_PoolT
TTATTTTGATTATATGGTTTTATTGTACACAGCTAGTAGTAACATAGCACACAGGATATGATACGATATGATAATCTTTGCATTGCATCTA
>Frequency_2_QualityScore_FFHHHHHJJJJJJJJJJJIJJJJJJJJJJJJJJJJJJIJJJJIIJJJJJJIIIJJJIIIIJJJJJIJJJGIHIIIIHGGHHGFFFFCDCDDDDD_Mismatch_0_Sense_+_Library_PoolT
TTCTCGCTTTATTTGCATATGAACCATGTTATATAAGACTTGTAGCATTGTATAATCCTTTTTGATTTATATAATAACAAAAGGACGACTTTTT
>Frequency_2_QualityScore_EFHHGHHIJIGGIIIIIEGIIIIIEIIGGIIJJJIIGIIGHGIIDCGIGGIGGEGGHIFHGGGDEFEEEBCEEDEEDCDDDDDCDCCEEEDCBC_Mismatch_0_Sense_+_Library_PoolT
CCTGTCATCAGGACCGGTCACTTGATGTTATTTTGATTATATGGTTTTATTGTACACAGCTAGTAGTAACATAGCACACAGGATATGATACGAT
>Frequency_2_QualityScore_FFHHHFHIJJJIIIJJJJJAGIGIGIIJJJJIIJJJIJIIIIGIIIIJJJJJIIIHHHGFGFFDDCACDCCDDDDDCCDCEEDBDCDCEEEDBC_Mismatch_0_Sense_+_Library_PoolT
CGGGGACTTGGTAGACAGGTGGAGATGCCATATTTTGAGGAGTGTACACCTGTCATCAGGACCGGTCACTTGATGTTATTTTGATTATATGGTT
>Frequency_2_QualityScore_CCBEAAEBCEFEIIIGDGGIFCGEGFHCGGIHGHGEIIDEHAAFDGHDHFFHGD?<AEG?AACACEE;E9ACG?EEDEDCCEEDDCDCDC_Mismatch_0_Sense_+_Library_PoolT
GCATCTAGTTGCATTCTCGCTTTATTTGCATATGAACCATGTTATATAAGACTTGTAGCATTGTATAATCCTTTTTGATTTATATAATAA
>Frequency_2_QualityScore_EFHHHHHJIIIJJIIHIIJJJJJIJJJJJJJGIIIIIIJJHIJJIIJIIIIIJIJJJJIIJJIIHGHHHGEFFFFDEDDEDCDEDEDDDCCDDC_Mismatch_0_Sense_+_Library_PoolT
TCATCAGGACCGGTCACTTGATGTTATTTTGATTATATGGTTTTATTGTACACAGCTAGTAGTAACATAGCACACAGGATATGATACGATATGA
>Frequency_2_QualityScore_FFHHHHHIJJJJJIIIIIJIIJJJJJJJIIJJJJIJJJJJIJJIJIIJGIIJIHHHHHGFFFFFFF_Mismatch_0_Sense_+_Library_PoolT
GACTTGTAGCATTGTATAATCCTTTTTGATTTATATAATAACAAAAGGACGACTTTTTTCTGTTGA
>Frequency_2_QualityScore_FFHHHHHJJIIIJIIJJJJJJIJJJJFHIJJJIJJIIJIICGHGFEFEEEEEDEEEEDCDDDDBCCEEECCDDCDDEDCCDDCDDD?BDDDDDD_Mismatch_0_Sense_+_Library_PoolT
ATCACAGAAAGATTAACAAAGCGGGGACTTGGTAGACAGGTGGAGATGCCATATTTTGAGGAGTGTACACCTGTCATCAGGACCGGTCACTTGA
>Frequency_2_QualityScore_FDHHHHHJJJJJIJJIIIJIGHIJJJJJJJIJJJJIJIJIJJJJIIIJJJJIIJJI_Mismatch_0_Sense_+_Library_PoolT
GTAGTAACATAGCACACAGGATATGATACGATATGATAATCTTTGCATTGCATCTA
>Frequency_2_QualityScore_FFHHHHGJJJJIIJIJJIJJJJJJJJJJJIJJIJJJJJJJIJJJJJIIJHIIJIIJJJJJCIIJJJIIIIHHIGGHHFFFFFEDDDDDDDDDDD_Mismatch_0_Sense_+_Library_PoolT
CGCTTTATTTGCATATGAACCATGTTATATAAGACTTGTAGCATTGTATAATCCTTTTTGATTTATATAATAACAAAAGGACGACTTTTTTCTG
>Frequency_2_QualityScore_FEHGGGHIIIIJIJGIIGCCFAGGIEEEAEIECGIFCGGGIHIECBEFGGHHGFGIHGGHFGGCGFFGGACD9?ACCDACCBCCCB?AC=A6AC_Mismatch_0_Sense_+_Library_PoolT
CAGGCTTCTATTGGATCGTCTGGGGCTCATTGAGGATTATATTGTCATCACAGAAAGATTAACAAAGCGGGGACTTGGTAGACAGGTGGAGATG
>Frequency_2_QualityScore_DDFGGGEEEDHDICCFHA??EGCGGEGEE?E?7>EHCG<CGGGGGC;A=ACAB@CCCCCCCBCCAAA???=ABE?ACCCBCA?BA;7?ABCC;?_Mismatch_0_Sense_+_Library_PoolT
ATTGTCATCACAGAAAGATTAACAAAGCGGGGACTTGGTAGACAGGTGGAGATGCCATATTTTGAGGAGTGTACACCTGTCATCAGGACCGGTC
>Frequency_2_QualityScore_FFGGEGHHGIIIIIIIGIIJIIIIJHGGIIIIGGHIIIIIGGIEIEIIHIIIIHIIIIIIHIEGEGHGHEHHGFGFGGEEGFEGEEEE_Mismatch_0_Sense_+_Library_PoolT
ATCTAGTTGCATTCTCGCTTTATTTGCATATGAACCATGTTATATAAGACTTGTAGCATTGTATAATCCTTTTTGATTTATATAATAA
>Frequency_2_QualityScore_FFHHHGHJJIIJJIIJJIIGIIJJIHIJJHIJJJIJIJJJIJIIIIIIIIGGG?CC?AAA=BCDEEDEDBCDDDDDDCCCCCBACCCCCDBCCC_Mismatch_0_Sense_+_Library_PoolT
GAAGAGACGTGCCAGGGGCACTGCTCCTCATTTTGATCCTGGTCCCGCTGGGGTGGAAGGTGATATCCCTCTCTCTGTTAGGATTGAACAGGCT
>Frequency_2_QualityScore_FFHHHGHHIEGGIIIIJIJGJJJJFIIIIJJIGHHIJJIJJIIIJJJJJJIIJJJJJJJEHGGHHFFFF_Mismatch_0_Sense_+_Library_PoolT
TTTGAGGAGTGTACACCTGTCATCAGGACCGGTCACTTGATGTTATTTTGATTATATGGTTTTATTGTA
>Frequency_2_QualityScore_EDGFGHHIHIICFIIEIIFIIGIGIIHEHGIIIIIIGGGIIGIIIIIIIIIIGIC=9ABCCCCCCCCCCAAAACA?ACAA?C@7=CA??;?A>A_Mismatch_0_Sense_+_Library_PoolT
GTCTGGGGCTCATTGAGGATTATATTGTCATCACAGAAAGATTAACAAAGCGGGGACTTGGTAGACAGGTGGAGATGCCATATTTTGAGGAGTG
>Frequency_2_QualityScore_EEHHHGHJJJJJJJJJJJHJJIIEGHIIJJJJJIIIJJJJIIIJJJIIIIJJJIJJIIIIIHHHGGGFFFEEECEEDCEDDEEEEDCDDDDDDE_Mismatch_0_Sense_+_Library_PoolT
TGGAGATGCCATATTTTGAGGAGTGTACACCTGTCATCAGGACCGGTCACTTGATGTTATTTTGATTATATGGTTTTATTGTACACAGCTAGTA
>Frequency_2_QualityScore_FFHHHGHIIJJJIJIJJJJIIJIIJJJJJJJIJJJIIIJJJGIHGHHHFCEFEDEEEEDDDDDEEEDCDDDDCCCEEEDDDDDDDEDCCDCDDC_Mismatch_0_Sense_+_Library_PoolT
TATATTGTCATCACAGAAAGATTAACAAAGCGGGGACTTGGTAGACAGGTGGAGATGCCATATTTTGAGGAGTGTACACCTGTCATCAGGACCG
>Frequency_2_QualityScore_EFHGHHHJJIIIIIJJGIIIIIJIIJIIIIJJJIIJIIIJJIJIIEGIIIIIIIIGIIIIEIIIJHHIIIHIIHIGFHIHGHHHGFFDEEDDCE_Mismatch_0_Sense_+_Library_PoolT
TCTTTGCATTGCATCTAGTTGCATTCTCGCTTTATTTGCATATGAACCATGTTATATAAGACTTGTAGCATTGTATAATCCTTTTTGATTTATA
>Frequency_2_QualityScore_FFHHHGHJJIIIJJJJJJJIHIIIJJJJJJIJJJJJJJJIIJJJIJJJIJJJIJIJJJIJJJJJJJIIIGGIIGGGGGGGGEEEECEEBCDDBC_Mismatch_0_Sense_+_Library_PoolT
CATTCTCGCTTTATTTGCATATGAACCATGTTATATAAGACTTGTAGCATTGTATAATCCTTTTTGATTTATATAATAACAAAAGGACGACTTT
>Frequency_2_QualityScore_FFHHHHHIIIJJJJJJJJIJJJJJJJJJJJJJJIJJJJJJJJJJJJJJJJJJJJJJJIJJIIJIJJJJIIIJHHHHGFFFFEEEEEEEEDDDDE_Mismatch_0_Sense_+_Library_PoolT
CTAGTAGTAACATAGCACACAGGATATGATACGATATGATAATCTTTGCATTGCATCTAGTTGCATTCTCGCTTTATTTGCATATGAACCATGT
>Frequency_2_QualityScore_FFHHGDFGIIJIJIJIIIGHIIIGHIHHIIJIIIIGIJIGGIGEGGGGGGGGGEAADEEECCDDDDDDDCDDDDCCDEDCCDDDDDCCCCCDDC_Mismatch_0_Sense_+_Library_PoolT
CGGGGTTTTGCCTTTAAGATTTGAGGATGTGACGATCCGTCAGTTGAAGAGACGTGCCAGGGGCACTGCTCCTCATTTTGATCCTGGTCCCGCT
>Frequency_2_QualityScore_EEEECGGIIIHIICFIHIDEGAHG?EGCIGCGFHHIEHGIIGEIIGIIHDHHIIIEGHIIIIHIFFHHGIGBEECE@DEFGFDGGGECEECCDD_Mismatch_0_Sense_+_Library_PoolT
ATAATCTTTGCATTGCATCTAGTTGCATTCTCGCTTTATTTGCATATGAACCATGTTATATAAGACTTGTAGCATTGTATAATCCTTTTTGATT
>Frequency_2_QualityScore_FFHHGGFIIJJJIJJIIIJJJIJJJJHIJJJIIIIIIIIIJGIIJIIIJJIIIIJJJJIHDFGH_Mismatch_0_Sense_+_Library_PoolT
CTTGTAGCATTGTATAATCCTTTTTGATTTATATAATAACAAAAGGACGACTTTTTTCTGTTGA
>Frequency_2_QualityScore_EFHGGHGIIIJHIJIJIJJIIIIJIJJJJJJJIIIJJIJJIGIIIJIIIIDIGIIIIIIIIIJHGHFFFEE_Mismatch_0_Sense_+_Library_PoolT
TATAAGACTTGTAGCATTGTATAATCCTTTTTGATTTATATAATAACAAAAGGACGACTTTTTTCTGTTGA
>Frequency_2_QualityScore_EFHGGCFIIIIIIHGHEGBHFGIIGGAFAGGHIIIGEIFIIIEGEGIHIGIIIIIHIIIIIIIFCFEBB?ACGEHGGEE_Mismatch_0_Sense_+_Library_PoolT
TATGGTTTTATTGTACACAGCTAGTAGTAACATAGCACACAGGATATGATACGATATGATAATCTTTGCATTGCATCTA
>Frequency_2_QualityScore_FFHHGHHIJJJJJJHIIJJJIIIIJIJIJJJJJJJJIJCGGGHHGACGGGGGGGEEEEEEDECECDCCD?CCDDCDCDDDCCCCCCC@CC_Mismatch_0_Sense_+_Library_PoolT
GGGCACTGCTCCTCATTTTGATCCTGGTCCCGCTGGGGTGGAAGGTGATATCCCTCTCTCTGTTAGGATTGAACAGGCTTCTATTGGATC
>Frequency_2_QualityScore_FFHHHHHIJJJJIJJJJJJJJIJIJIJJIIJJIJIJJJJJJIJJIHGHGFFFFFEEED@CCCDCDDDDDCCDEEEDDCDDCBACEEEDDDDDDD_Mismatch_0_Sense_+_Library_PoolT
ATTGAGGATTATATTGTCATCACAGAAAGATTAACAAAGCGGGGACTTGGTAGACAGGTGGAGATGCCATATTTTGAGGAGTGTACACCTGTCA
>Frequency_2_QualityScore_FFGHHGGAGIIIJJIIJIIJGIIJJHIJIIJIIIIIIIIHHGEFFEFECDEDECDDCCDDCCDDDCDCDCDDDDDDCDEECDCDDDDDCCDDDD_Mismatch_0_Sense_+_Library_PoolT
CCCGGGGTTTTGCCTTTAAGATTTGAGGATGTGACGATCCGTCAGTTGAAGAGACGTGCCAGGGGCACTGCTCCTCATTTTGATCCTGGTCCCG
>Frequency_2_QualityScore_FEEGHGHIFGGIIIGIHIIIIIIII=EFIIGIHHGHEEHGHIIGIIHIIGIIIGCDCD/36>ACDA;AAACCDCBCCA?AC??CCCCABCAABC_Mismatch_0_Sense_+_Library_PoolT
GACATTCTCCTTGCTCACTTACCGGTCTACACTGATAAGTCTACTCCCCGGCCCGGGGTTTTGCCTTTAAGATTTGAGGATGTGACGATCCGTC
>Frequency_2_QualityScore_FFHHHHHIJJJJJIJIIIIIIHIJIJJIIIIIIIJJJJJJJIJJIIJJIFCCEEDDCDDDDDDD?CDCDDDDDDDDDDEEEDADDCA?BBCDDD_Mismatch_0_Sense_+_Library_PoolT
GGGCTCATTGAGGATTATATTGTCATCACAGAAAGATTAACAAAGCGGGGACTTGGTAGACAGGTGGAGATGCCATATTTTGAGGAGTGTACAC
>Frequency_2_QualityScore_EFEHFHGEHIIGIEGGHIIGIIFGGEIIIFAAFGIIFGIIIIHH>ACEEECD?CD@=?CCDCA@C?><;<ABCBCCCCCCECAACCCCCCBBBC_Mismatch_0_Sense_+_Library_PoolT
TGTCATCACAGAAAGATTAACAAAGCGGGGACTTGGTAGACAGGTGGAGATGCCATATTTTGAGGAGTGTACACCTGTCATCAGGACCGGTCAC
>Frequency_2_QualityScore_FFHHGGHIJJJJIIJGHIIFIIEHIGHIIIIIIIJIIIIIHIIIHIHGIJHIIIJIIJD=@CDDDBCDC?CCB:AB?B?CCCCABCDEEEA=?C_Mismatch_0_Sense_+_Library_PoolT
GATCGTCTGGGGCTCATTGAGGATTATATTGTCATCACAGAAAGATTAACAAAGCGGGGACTTGGTAGACAGGTGGAGATGCCATATTTTGAGG
>Frequency_2_QualityScore_FFGHHGHIIIIIGGHIIGIHHGIIIIIIIEHGIIIICGHIHHIIIGGEHIIIIHECEGHIGGIGGGFEDAFGFEEEEEECCCBAACCCCEEECB_Mismatch_0_Sense_+_Library_PoolT
CACCTGTCATCAGGACCGGTCACTTGATGTTATTTTGATTATATGGTTTTATTGTACACAGCTAGTAGTAACATAGCACACAGGATATGATACG
>Frequency_2_QualityScore_FFHHGHHIIJIJIGIIIIIIHJHIIJIJJJJJIJJJIJIJJIJJIIIIIJJIJIJIHGIHIGGIIJHIIHGIGGGGGFDEEEEEEEEEEEEDDD_Mismatch_0_Sense_+_Library_PoolT
TGATGTTATTTTGATTATATGGTTTTATTGTACACAGCTAGTAGTAACATAGCACACAGGATATGATACGATATGATAATCTTTGCATTGCATC
>Frequency_2_QualityScore_FFHHHHHJIJJJJJJJJJJJIJIIJIIIIJIJJJJIJJJJIIJIJJJJIJJIJJIIJIIIJJJIJIJJJIIHGHHGGFFFFFEEEEDEEEDDDE_Mismatch_0_Sense_+_Library_PoolT
GTAGTAACATAGCACACAGGATATGATACGATATGATAATCTTTGCATTGCATCTAGTTGCATTCTCGCTTTATTTGCATATGAACCATGTTAT
>Frequency_2_QualityScore_FFHHHHGIJJJJJJIIJJJJJJIIJIIJIIJJJJJJJJJIJIIJJIJJJJIJJJIJJJJIIJJJIJJJJGHIIHHHHGGFFEFFEEEEEEECDD_Mismatch_0_Sense_+_Library_PoolT
ATATGGTTTTATTGTACACAGCTAGTAGTAACATAGCACACAGGATATGATACGATATGATAATCTTTGCATTGCATCTAGTTGCATTCTCGCT
>Frequency_2_QualityScore_FFHHHHHJJJJJJJJJJJJJIIJJJIIIJIJJJIIIJIJJJJJJJIJIJJIIIIIJJJJJIIIIIIJJIHGHHFFFFDEDDDDDC_Mismatch_0_Sense_+_Library_PoolT
TATGAACCATGTTATATAAGACTTGTAGCATTGTATAATCCTTTTTGATTTATATAATAACAAAAGGACGACTTTTTTCTGTTGA
>Frequency_2_QualityScore_EFHHHHHIJIJJIIJJIJJJGIIJJJJIJJIIIJJIJJIIIIJJJJJGHIJHJJJJIIIIJIIHHHHGGFFFFFFEEEDECDDDDDDCDDEEED_Mismatch_0_Sense_+_Library_PoolT
ACACCTGTCATCAGGACCGGTCACTTGATGTTATTTTGATTATATGGTTTTATTGTACACAGCTAGTAGTAACATAGCACACAGGATATGATAC
>Frequency_2_QualityScore_FEHHHHGIJJIIIJJHIJJJJJJJIHIIJIHHGG:?CFFDEEEEECCACEEECACACDCDEDCCACDCB=ACCDCCCCDCCDDACCC?CCBCB=_Mismatch_0_Sense_+_Library_PoolT
GTCTACACTGATAAGTCTACTCCCCGGCCCGGGGTTTTGCCTTTAAGATTTGAGGATGTGACGATCCGTCAGTTGAAGAGACGTGCCAGGGGCA
>Frequency_2_QualityScore_FFHHHHGJJJIIJJJJIJJIJEGHIHJJJJJIIJJJIGIJIIJJHIIIIJJJIJGIJIJJIHGHHHGFFEFEFEDDEEEEEEDCDDDDDCCEEE_Mismatch_0_Sense_+_Library_PoolT
GAGATGCCATATTTTGAGGAGTGTACACCTGTCATCAGGACCGGTCACTTGATGTTATTTTGATTATATGGTTTTATTGTACACAGCTAGTAGT
>Frequency_2_QualityScore_EEHFGGEHIIJGGIDHGGIGGIEIGECIHEIIIIHIIGGFGIGFHGIIJIFICFHIHIIIIIIIGGGIIIIIIGGIIEGGGEEG@ADEEEDCCE_Mismatch_0_Sense_+_Library_PoolT
GATAATCTTTGCATTGCATCTAGTTGCATTCTCGCTTTATTTGCATATGAACCATGTTATATAAGACTTGTAGCATTGTATAATCCTTTTTGAT
>Frequency_2_QualityScore_FFHHHHHJJJJJIIIJJIIGIJIIIIIEGIHIIIIJJJIGHHHHHFEFECAA?CEFDDDDCDDEDDDCDABCD@BCDDCDCDDCCDEDEECDDD_Mismatch_0_Sense_+_Library_PoolT
TAACAAAGCGGGGACTTGGTAGACAGGTGGAGATGCCATATTTTGAGGAGTGTACACCTGTCATCAGGACCGGTCACTTGATGTTATTTTGATT
>Frequency_2_QualityScore_FFHHHHHIJJJIIJEGIFHGIIIJIJJJJJJJJIIIIGHHIIJJJJJIIIIJGGIJJJIIFGFGEEEEECDDEEEEEEADCECEEEDBCDCDDD_Mismatch_0_Sense_+_Library_PoolT
ACTTGGTAGACAGGTGGAGATGCCATATTTTGAGGAGTGTACACCTGTCATCAGGACCGGTCACTTGATGTTATTTTGATTATATGGTTTTATT
>Frequency_2_QualityScore_FFHHHHHJJJJJJJJJJJJJIIJJIIJIJJJIJJIJJJHHIJJJIIIIJJIJIIIIIIJJIIGIIIIIIIIJJIIIHGFFEGGGFEEEEEEDCC_Mismatch_0_Sense_+_Library_PoolT
TCTAGTTGCATTCTCGCTTTATTTGCATATGAACCATGTTATATAAGACTTGTAGCATTGTATAATCCTTTTTGATTTATATAATAACAAAAGG
>Frequency_2_QualityScore_EECG@CGIIIIIIGICFGIIGGIIIIIIIGIGHIIIIEIIIIHIHIGI?AEHIIHIIIIAFGGIIDGGIIIBCCGCEEGHG?C@?ADEACDA=>_Mismatch_0_Sense_+_Library_PoolT
TTGCATTCTCGCTTTATTTGCATATGAACCATGTTATATAAGACTTGTAGCATTGTATAATCCTTTTTGATTTATATAATAACAAAAGGACGAC
>Frequency_2_QualityScore_FFHHGHHJJJIJJIJJJJJJJIJIHJJJJJIIJJJJJJJIJJJJJJJJJIIJJJJJJJJIIJIJHIFIIHGHHGGHEFFEDEDEEEDDDCDEEE_Mismatch_0_Sense_+_Library_PoolT
ACACAGCTAGTAGTAACATAGCACACAGGATATGATACGATATGATAATCTTTGCATTGCATCTAGTTGCATTCTCGCTTTATTTGCATATGAA
>Frequency_2_QualityScore_FFHHHHHIJJJIIIIIHIIJGIIIJIIJJJIJJJJJIJIJJIJIJJIIJJIJIIIGGEEE=ACACCB=BCCDDCEDDDCDDDDDBCCCDCDDDC_Mismatch_0_Sense_+_Library_PoolT
GTCAGTTGAAGAGACGTGCCAGGGGCACTGCTCCTCATTTTGATCCTGGTCCCGCTGGGGTGGAAGGTGATATCCCTCTCTCTGTTAGGATTGA
>Frequency_2_QualityScore_EFGHHHHIGIIIIIIGIJHGHIIIFIIIJIIIIIJIJEIIIFIGHIIGIHIHIIIIIIIIIIIFFCEHIEFEGEGCDECEEDDDDEDCB_Mismatch_0_Sense_+_Library_PoolT
TGCATATGAACCATGTTATATAAGACTTGTAGCATTGTATAATCCTTTTTGATTTATATAATAACAAAAGGACGACTTTTTTCTGTTGA
>Frequency_2_QualityScore_FFHHHHHJJIJJJJIIJJJJJJGIIIJJJJJJIIJIJJJJIIJIIIJJIEGHIIIHHHGHGHGGFGFFFDEEEEEEEEDECDDCDDCDCDDDEE_Mismatch_0_Sense_+_Library_PoolT
GTACACCTGTCATCAGGACCGGTCACTTGATGTTATTTTGATTATATGGTTTTATTGTACACAGCTAGTAGTAACATAGCACACAGGATATGAT
>Frequency_2_QualityScore_FFHHHHHJJJIIIIJJJIJJJJJJJJJGIIJJJHIJIIIJIHHGGFEFFEEEEEEEEECCDDDDAACDCDDDDDDCCDDDDCDDDDDCDDDDDD_Mismatch_0_Sense_+_Library_PoolT
CATCACAGAAAGATTAACAAAGCGGGGACTTGGTAGACAGGTGGAGATGCCATATTTTGAGGAGTGTACACCTGTCATCAGGACCGGTCACTTG
>Frequency_2_QualityScore_EEEEE?EGEEDEFGHIGGHHGEGABEHBGHEGAEHEGGIIICH?=FHEHEHCAEGFHIIIEEHCBGIEGBEEDCEC?CCBBACA=BCA??C?;=_Mismatch_0_Sense_+_Library_PoolT
TAGTAGTAACATAGCACACAGGATATGATACGATATGATAATCTTTGCATTGCATCTAGTTGCATTCTCGCTTTATTTGCATATGAACCATGTT
>Frequency_2_QualityScore_?DFFHCFIEGHIEGEGEHHGEFHIIIIGGGIFHIGEGGEDEIHCE?A=DCGEHHFHEEGGEDEE?_Mismatch_0_Sense_+_Library_PoolT
ACTTGTAGCATTGTATAATCCTTTTTGATTTATATAATAACAAAAGGACGACTTTTTTCTGTTGA
>Frequency_2_QualityScore_FFGGGGGIGGIGIGGGIGFCCEDGFHGGIEHGIGIGIGFDGIIIIIIG?DEHGHGIHEGIEGIIEHIIIGIHIH_Mismatch_0_Sense_+_Library_PoolT
TTTTATTGTACACAGCTAGTAGTAACATAGCACACAGGATATGATACGATATGATAATCTTTGCATTGCATCTA
>Frequency_2_QualityScore_FEHHHHHJJJJJJJJJJJJJJJIJJJIIIJJJJJIJJJJIJJJJJJJJIIJJIJGIIJJJJJIJIIHGGGGFFFEEEEEEEEDDEDDCEEDEDE_Mismatch_0_Sense_+_Library_PoolT
GTAACATAGCACACAGGATATGATACGATATGATAATCTTTGCATTGCATCTAGTTGCATTCTCGCTTTATTTGCATATGAACCATGTTATATA
>Frequency_2_QualityScore_FFHHHHHIIJIJIJIJJJJJJIIIJJIIJJJIJJJJIIIJJJJJJJIJJJIJJJJJIIJJIIJIJIJHIFIIIGHHFFFFFFEEEEEEEEDDDD_Mismatch_0_Sense_+_Library_PoolT
CAGCTAGTAGTAACATAGCACACAGGATATGATACGATATGATAATCTTTGCATTGCATCTAGTTGCATTCTCGCTTTATTTGCATATGAACCA
>Frequency_2_QualityScore_FEHHGGEHIIGIIIIIGIIIIIIJEIIGIGHIIGIIIJIIJIIIJJIGIIIIIIIGHIHIJJIIIHEGHCCDEDEEEDEDDCCCDDEDECDCBC_Mismatch_0_Sense_+_Library_PoolT
GACCGGTCACTTGATGTTATTTTGATTATATGGTTTTATTGTACACAGCTAGTAGTAACATAGCACACAGGATATGATACGATATGATAATCTT
>Frequency_2_QualityScore_DEGGAFDGGICEGGFFGEFDGGGCECECCFGIGIF<EGEGBE_Mismatch_0_Sense_+_Library_PoolT
TTTGATTTATATAATAACAAAAGGACGACTTTTTTCTGTTGA
>Frequency_2_QualityScore_EEHHFHHIJIJJJIIIJIJJJIIJIIIJJJJJGIJIJIJJJJJIJIIIIIJIJIIJJIJJIIIIJHHHHHHGFFFFFFFEEEDEEEDDCEDDDE_Mismatch_0_Sense_+_Library_PoolT
TTTGATTATATGGTTTTATTGTACACAGCTAGTAGTAACATAGCACACAGGATATGATACGATATGATAATCTTTGCATTGCATCTAGTTGCAT
>Frequency_2_QualityScore_EEHHGGGJIGEGIIJIGIIHHIIIIIIIIIIJHIGIIICGHEHGGIIII;@EGGIJIIHDEGHIIIIIIAEEGEEGEFGEEDCEEECCDDDDAA_Mismatch_0_Sense_+_Library_PoolT
GTTTTATTGTACACAGCTAGTAGTAACATAGCACACAGGATATGATACGATATGATAATCTTTGCATTGCATCTAGTTGCATTCTCGCTTTATT
>Frequency_2_QualityScore_FEHHHHHJIIIJJIIIJIICGHIIIJJJJIJJJJJIJJJIJJIIIIIJJJIIIIIIIIHGGGGGGEFFEEEEDEEEEEEEEDDDDDDDCECCDE_Mismatch_0_Sense_+_Library_PoolT
GATGCCATATTTTGAGGAGTGTACACCTGTCATCAGGACCGGTCACTTGATGTTATTTTGATTATATGGTTTTATTGTACACAGCTAGTAGTAA
>Frequency_2_QualityScore_FFGEGHHIIJJJIIIJJJIIIIHHIGGIIIJIJJJIJJIIGIHFIFHIHAEB<EGIC>C3AE=ABG4<A?=@BE>=;=AA?=199BCA9=C=AB_Mismatch_0_Sense_+_Library_PoolT
AGGTGATATCCCTCTCTCTGTTAGGATTGAACAGGCTTCTATTGGATCGTCTGGGGCTCATTGAGGATTATATTGTCATCACAGAAAGATTAAC
>Frequency_2_QualityScore_FFHEHFHGIIIIJIHIJIIIIIHIIIHIIJIEEGHGIIIIHIHGIIGIIIIIIIIIIIIHGIIHGEGIIGGGGHIGGEFCDDDDCDDDCCC_Mismatch_0_Sense_+_Library_PoolT
TTTGCATATGAACCATGTTATATAAGACTTGTAGCATTGTATAATCCTTTTTGATTTATATAATAACAAAAGGACGACTTTTTTCTGTTGA
>Frequency_1_QualityScore_FFHHHHHJJIJJJJJJJJJJJHHIIJIJJJJHIIJJIIJJIIJJJJJJIJJJJJJJJJHIIIJJJIJIIHIGFFGGFFFFFFFEEEDDEDDDEE_Mismatch_0_Sense_+_Library_PoolT
AGTAGTAACATAGCACACAGGATATGATACGATATGATAATCTTTGCATTGCATCTAGTTGCATTCTCGCTTTATTTGCATATGAACCATGTTA
>Frequency_1_QualityScore_FFHHHHHGIJJJJJJJJJIIJJJJIJJIJIHGHIJJJJIJJIIJGHIIJJIJIJJHIJHIJJIJJIJJJJIIHHHHG_Mismatch_0_Sense_+_Library_PoolT
TATATGGTTTTATTGTACACAGCTAGTAGTAACATAGCACACAGGATATGATACGATATGATAATCTTTGCATTGCA
>Frequency_1_QualityScore_FFHGHGHJJIJJJJJJJJ_Mismatch_0_Sense_+_Library_PoolT
CAGGATATGATACGATAT
>Frequency_1_QualityScore_FFHHHHHJJJJJJJJJJJJJJIJJJJJJJIJIJJIJJ_Mismatch_0_Sense_+_Library_PoolT
TAATCTTTGCATTGCATCTAGTTGCATTCTCGCTTTA
>Frequency_1_QualityScore_DDFDB?<AFHHEFC?@1?A@>>C??:?@F>@F7?39BFEFC8?B;D>88BBFCEGE=CE=BEECCCCCCA5>CCCDA_Mismatch_1_Sense_+_Library_PoolT
ACTTGGTAGACAGGTGGAGATGCCATATTTTGAGGAGTGTACACCTGTCATCAGGACCGGTCACTTGATGTTATTAT
>Frequency_1_QualityScore_FFFHDHHJJJJIIIIJBFHIHHIGCGIIIJJJJIJJIJDGIJIJIJJJIGGHIEGHGIGIGIJIIHHHFBEFEE_Mismatch_2_Sense_+_Library_PoolT
GGTTATATAAGACTTGTAGCATTGTATAATCCTTTTTGATTTATATAATAACAAAAGGACGACTTTTTTCTGTA
>Frequency_1_QualityScore_A+)+@0<)+AEE)??DDIE>D9?BDEEIIDCDDD4BBB)==A@_Mismatch_1_Sense_+_Library_PoolT
TGGGGTGGAAGGGGATATCCCTCTCTCTGTTAGGATTGAACAG
>Frequency_1_QualityScore_FDHFAHAGHIIGIIIIIICFFHBGFGCGFHDHIGFC<?BD*9*0BDFAGIHIIGIIIHIIGHGGEHHFD@DDDFDDAAEEECDDD_Mismatch_1_Sense_+_Library_PoolT
GTGGAGATGCCATATTTTGAGGAGTGTACACCTGTCATCATGACCGGTCACTTGATGTTATTTTGATTATATGGTTTTATTGTAC
>Frequency_1_QualityScore_DABFF<AF4?EGFAC@BHIFE<CHEDHFHEFHIIFFI<GFFIIFIICEFFD9@DB>FFIEEEE@AEFDDDBBD_Mismatch_1_Sense_+_Library_PoolT
TATATAAGACTTGTAGCATTGTATAATCCTTTTTGATTTATATAATAACAAAAGGACGACTTTTTTCTGTTCA
>Frequency_1_QualityScore_?DHHHHHJIFFADHHIGIJGIIHIIIHGIJJJJJFDHIIJJGGIIJJIJJJJFIJFHGHHHADFFFFEEEED_Mismatch_0_Sense_+_Library_PoolT
ATTTTGAGGAGTGTACACCTGTCATCAGGACCGGTCACTTGATGTTATTTTGATTATATGGTTTTATTGTAC
>Frequency_1_QualityScore_DDAFF7FGIIIIIIIIIIIIIIIIIIIIIIIIIIIIIIIIIIEEDDDDDDCCCCCB@BBBBBBBBBBBAABDEBBBBBBBBBBDEBBBBBBBEB_Mismatch_1_Sense_+_Library_PoolT
TGGGGATTATATTGTCATCACAGAAAGATTAACAAAGCGGGGACTTGGTAGACAGGTGGAGATGCCATATTTTGAGGAGTGTACACCTGTCATC
>Frequency_1_QualityScore_FFHHHHHJJJJJJJJHJJJJJJJJJJJIJIJJJJJIJJJJIIJIIIJGIIIJIJIJJJIJJIIJG_Mismatch_1_Sense_+_Library_PoolT
ATTGTACACAGCTAGTAGTAACATAGCACACAGGATATGATACGATATGATAATCTTTGCATTGA
>Frequency_1_QualityScore_DBHFHHHIIIIG)CBHHHIHIIE@FH<FHIIIIIIGIHIAFHG@FHIGCC47@EGHEHFHHHFFFFFDC@CACDC;@BB;C@CCCCCC>:>4:@_Mismatch_0_Sense_+_Library_PoolT
ACTTGGTCCGCCACTATTGTCTGATTCCCCTGCTCTTTTGGCGTCCTATAAGGACATTCTCCTTGCTCACTTACCGGTCTACACTGATAAGTCT
>Frequency_1_QualityScore_FFHHHHHJJJJJIJJJJJJJJJJJJJJJJJJJJJJJJJJJJJ@EHHHFFCCEEDEEEEDDDDDDDDDDDCCDDDDDDDDDDDDDDDCDDCDACC_Mismatch_0_Sense_+_Library_PoolT
CCAGGGGCACTGCTCCTCATTTTGATCCTGGTCCCGCTGGGGTGGAAGGTGATATCCCTCTCTCTGTTAGGATTGAACAGGCTTCTATTGGATC
>Frequency_1_QualityScore_FFHHHHHIGHHJJJJJJJJJJJJJJJIJJJJIJJJJJJJJJIJIJJJJJJJJIJIIJJHIJJHHHHHGGDD_Mismatch_0_Sense_+_Library_PoolT
TTGAGGAGTGTACACCTGTCATCAGGACCGGTCACTTGATGTTATTTTGATTATATGGTTTTATTGTACAC
>Frequency_1_QualityScore_FFHHH2AHHIIIGGIJJJIIJJJHHHIJIIJIIJJJJJIIIJGIJGGIJJJIJJIJJJJJJIJIJJJJJIIIJHGHHFFDDFFFEEEEEEEDDE_Mismatch_1_Sense_+_Library_PoolT
TTGATATTATTTTGATTATATGGTTTTATTGTACACAGCTAGTAGTAACATAGCACACAGGATATGATACGATATGATAATCTTTGCATTGCAT
>Frequency_1_QualityScore_FFHGHHFHIIJIJ@GHGIJJIJIIIJJJJJIJJIIIIJIJJJJJJJIIIJGGGGGCGGEA=A;@DD_Mismatch_0_Sense_+_Library_PoolT
CTGGGGTGGAAGGTGATATCCCTCTCTCTGTTAGGATTGAACAGGCTTCTATTGGATCGTCTGGGG
>Frequency_1_QualityScore_FFHHHHHIIJJJJJJJJJJJIJJJJJJIJJJJJJJJI_Mismatch_0_Sense_+_Library_PoolT
TTTATATAATAACAAAAGGACGACTTTTTTCTGTTGA
>Frequency_1_QualityScore_FFHHHHHIJJJJJJJJJJHJJIJIJ7AAHGIIJIJDHIHGHHHHHHFFF>DDEDDDDDD@DDDDFDDDDDDDCDDDBDDDDDDBBDDDCDDDDC_Mismatch_0_Sense_+_Library_PoolT
GATAAGTCTACTCCCCGGCCCGGGGTTTTGCCTTTAAGATTTGAGGATGTGACGATCCGTCAGTTGAAGAGACGTGCCAGGGGCACTGCTCCTC
>Frequency_1_QualityScore_FFHHHFHIIJJJIJJJJHIJJIJJJIJJIJJJJJJJJJJHIJJJJJJJJJIJJJGIIHIIJJJJIJHHHDFEEEEEC_Mismatch_0_Sense_+_Library_PoolT
ATGTTATATAAGACTTGTAGCATTGTATAATCCTTTTTGATTTATATAATAACAAAAGGACGACTTTTTTCTGTTGA
>Frequency_1_QualityScore_FFHHHHHJJJGIJJJJJJJJJJJIIJIIJJJJJJJJJJJJJJJJJIJIJJJJIJIJJHHHHHFFFFFFEECEDEDDDDCDDBDDDCDDDDCAC@_Mismatch_0_Sense_+_Library_PoolT
CTGTACTTGGTCCGCCACTATTGTCTGATTCCCCTGCTCTTTTGGCGTCCTATAAGGACATTCTCCTTGCTCACTTACCGGTCTACACTGATAA
>Frequency_1_QualityScore_DDHHHHHHJEFHIIIIIEHHIJJGIIIJFIIGGFCGIIIJJJJIHEGFHFFFFHIIGIFEHGIJJIGACCHHHFHEEFD_Mismatch_1_Sense_+_Library_PoolT
TTTATATGGTTTTATTGTACACAGCTAGTAGTAACATAGCACACAGGATATGATACGATATGATAATCTTTGCATTGCA
>Frequency_1_QualityScore_FFHHGHHJJJEHHIJJJJEGIEHGHIJJIJJJJJJGGIIJFHIGIIJJJIJIIJJJJGIIIJIHFFFDECEEDDCCEDDEEDDDDEDEEED@CB_Mismatch_1_Sense_+_Library_PoolT
AGGGACTTGGTAGACAGGTGGAGATGCCATATTTTGAGGAGTGTACACCTGTCATCAGGACCGGTCACTTGATGTTATTTTGATTATATGGTTT
>Frequency_1_QualityScore_FFHHHHHJHJJGJFGHIJJJJJJJJJJJJJJJJJJJIIIJJJJJJJIJJJJJJIHJIIIJJHHAEHFFFCFEF_Mismatch_0_Sense_+_Library_PoolT
ATATTTTGAGGAGTGTACACCTGTCATCAGGACCGGTCACTTGATGTTATTTTGATTATATGGTTTTATTGTA
>Frequency_1_QualityScore_FFHHFHHGGJJFHIIJIJJJJJJJJJJJIIHIJHJJJIIJJJIJJJGIHGIGG@EHGACH=DEF8=?3;5-(5=(5<5@;>@5;;>>:4:ACCD_Mismatch_1_Sense_+_Library_PoolT
GGGGTGGAAGGTGATATCCCTCTCTCTGTTAGGATTGAACAGGCTTCTATTGGATCGTCTGGGGCTCATTGAGGGTTATATTGTCATCACAGAA
>Frequency_1_QualityScore_FFHHHHHJJJJJJJJJJJIJJIJJJJJIIJJJJIIJJJJJHEEHFFFFFEEEDCEEEEDDDDDDCBDDEEDDDDCDDEDDC@CBDDDBDBDCDD_Mismatch_1_Sense_+_Library_PoolT
CATCACATAAAGATTAACAAAGCGGGGACTTGGTAGACAGGTGGAGATGCCATATTTTGAGGAGTGTACACCTGTCATCAGGACCGGTCACTTG
>Frequency_1_QualityScore_FFFHGHHJIJIJGHIIEHIJIGHIJJIGJIIEGGGIJG_Mismatch_0_Sense_+_Library_PoolT
GGATATGATACGATATGATAATCTTTGCATTGCATCTA
>Frequency_1_QualityScore_FFHHHHGJIJJJJJJJJBFHIDH_Mismatch_0_Sense_+_Library_PoolT
AAAAATAAAAAAAAATTGATGTA
>Frequency_1_QualityScore_FFHHHHHJJJHIIIJJJJBFHDHGIIJJJJJJJJJJJJJJJIIHHHHHHFFFFFFEDEEEDDDDDDDDDDDDDDEDEEDEEDDDDEDEEEDCDD_Mismatch_1_Sense_+_Library_PoolT
GGGGACTTGGTAGACAGGTGGAGATGCCATATTTTGAGGAGTTTACACCTGTCATCAGGACCGGTCACTTGATGTTATTTTGATTATATGGTTT
>Frequency_1_QualityScore_FFHHGHHJJJJGJJJJHHIAAFFDHIIFDE@GGDBFHCGHDGEGIDDEHIACHDHGHIJGGGEHIAHHEEFBCD9<AA@CACDCCCCB:@B8<9_Mismatch_0_Sense_+_Library_PoolT
AACAGGCTTCTATTGGATCGTCTGGGGCTCATTGAGGATTATATTGTCATCACAGAAAGATTAACAAAGCGGGGACTTGGTAGACAGGTGGAGA
>Frequency_1_QualityScore_FFFHHHHJJJIJHIJIIIIIHHIGIIEHIIJIGIJJGGIGHIIIJIJJGIIHJJJHHHFFFDDEEDDDDCDDDEDEDDDDDDDDCDDDDDDB>B_Mismatch_0_Sense_+_Library_PoolT
GGTTTTGCCTTTAAGATTTGAGGATGTGACGATCCGTCAGTTGAAGAGACGTGCCAGGGGCACTGCTCCTCATTTTGATCCTGGTCCCGCTGGG
>Frequency_1_QualityScore_ADBFFAF?C?CF:F>B<FFG<C<B4C+2AE@FFIEFIEFBF9<?BGE?BBFFF?DFFID<5D@EDD@B;;>6;@_Mismatch_1_Sense_+_Library_PoolT
CTATAAGACTTGTAGCATTGTATAATCCTTTTTGATTTATATAATAACAAAAGGACGACTTTTTTCTGTTGAAA
>Frequency_1_QualityScore_FFHGFHHJJJJJIJIJJEHJJIIIIJJJ?FHGGII=CFHGIEIJIJJJJJHHHFHGFDFFFDCEEEDBDCDC@CDCC_Mismatch_0_Sense_+_Library_PoolT
CCTCATTTTGATCCTGGTCCCGCTGGGGTGGAAGGTGATATCCCTCTCTCTGTTAGGATTGAACAGGCTTCTATTGG
>Frequency_1_QualityScore_FFAHHHGEGIGDFHIIEHIGD?CHGIII@HGGIIIIIIIIAFHEHIIG9=ACCECCDCA>CBCDBB<(:>CD@A4>@BCC??CCDABC:@@CDD_Mismatch_0_Sense_+_Library_PoolT
GCTCATTGAGGATTATATTGTCATCACAGAAAGATTAACAAAGCGGGGACTTGGTAGACAGGTGGAGATGCCATATTTTGAGGAGTGTACACCT
>Frequency_1_QualityScore_DDHHHHHII?FGCHBFHGIGIEHHIIHHGGGHGHHGGGIIIGGHHIIGIICHHIIIIDFHHHEEEDEEE@CDCCCCDCDDDC;AB?CCCCDDC>_Mismatch_1_Sense_+_Library_PoolT
GTAGACAGGTGGAGATGCCATATTTTGAGGAGTGTACACCTGTCATCAGGACCGGTCACTTGATGTTATTTTGATTATATGGTTTTATTGTAAA
>Frequency_1_QualityScore_FFHHHGHJJJJJJJJJIJJJJJJJJJJJJIJJJJJJJJJIJJJJJJJJ_Mismatch_0_Sense_+_Library_PoolT
ATCCTTTTTGATTTATATAATAACAAAAGGACGACTTTTTTCTGTTGA
>Frequency_1_QualityScore_FFHHHFHIIIJJIIGGIIJIIJIJIGIIIJI_Mismatch_0_Sense_+_Library_PoolT
TATGATACGATATGATAATCTTTGCATTGCA
>Frequency_1_QualityScore_FBFHGHHJJJJJIIJJHIGJIJJJIJJJJJJIHJJIIJJJJJJJJIGIJJGJJGHEIJJIGEIIJIG_Mismatch_0_Sense_+_Library_PoolT
GTACACAGCTAGTAGTAACATAGCACACAGGATATGATACGATATGATAATCTTTGCATTGCATCTA
>Frequency_1_QualityScore_FDFHHHHJJJJJJIJJJJJJIJIJIJJJJJJIJJJIJJJIIJBHIHHH?EHFFFFF>CAABCDCDDCC:;ADCDBBD@BAA@CDEDDDDDDDED_Mismatch_1_Sense_+_Library_PoolT
TGAGGATTATATTGTCATCACAGAAATATTAACAAAGCGGGGACTTGGTAGACAGGTGGAGATGCCATATTTTGAGGAGTGTACACCTGTCATC
>Frequency_1_QualityScore_FFHHHHHJJJJJJJJJJJJJJGIHHJGJJJJIJJJJJJJJJJJJJJJJGHIJJJJJJJJJJJIJJJJJJJIHHHF_Mismatch_1_Sense_+_Library_PoolT
TAGCACACAGGATATGATACGATATGATAATCTTTGCATTGCATCTAGTTGCATTCTCGCTTTATTTGCATACGA
>Frequency_1_QualityScore_FFHGFHHGIHIIGJJGHIIIHJI8@GAHGIJHHHHHHFFFFFDECC;ACFEDDDDDDDDDDDCCABBDDDBDDDDDDDDECEEDEEDDCDEDEE_Mismatch_2_Sense_+_Library_PoolT
GGAGCGGGGACTTGGTAGACAGGTGGAGATGCCATATTTTGAGGAGTGTACACCTGTCATCAGGACCGGTCACTTGATGTTATTTTGATTATAT
>Frequency_1_QualityScore_FFHFGHHHIIJJJIIIIIJJJIJJJIIEIJJJJJJJJJIGHHGIJJJIIIJIGIEHJFJJHHHGFDDDDB@@D9<BBDDCCDDDCCCDAC@CBC_Mismatch_0_Sense_+_Library_PoolT
TTGGCGTCCTATAAGGACATTCTCCTTGCTCACTTACCGGTCTACACTGATAAGTCTACTCCCCGGCCCGGGGTTTTGCCTTTAAGATTTGAGG
>Frequency_1_QualityScore_BDAD<AFAEFE?BEB<FCDHGDFAFHHEADCEH?EDFDAEFGG>FHHDGHEFB8.=CHCE=CCCFFDHHG_Mismatch_1_Sense_+_Library_PoolT
CTAGTAGTAACATAGCACACAGGATATGATACGATATGATAATCTTTGCATTGCATCTAGTTGCATTCTA
>Frequency_1_QualityScore_FFHHHHHJIJGIJIJFHGBADBDGIJ@?B:BF?BBG9BFBFFGIC?=BF==CAFFHHA@EH@EECEHEHD@CD8>?C@C:>C@CC?@:AB_Mismatch_1_Sense_+_Library_PoolT
ACAGGCTTCTATTGGATCGTCTGGGGCTCATTGAGGATTATATTGTCATCACAGAAAGATTAACAAATCGGGGACTTGGTAGACAGGTGG
>Frequency_1_QualityScore_FFHHHHDHIHIIJJIJIJIJJJJJGHJHIGHHJJIJJJJJJJJJGHIIJJJJIIIJHHHHHHHFFFFFFFDEEEEEEED@CBBDDDDEEEECDD_Mismatch_0_Sense_+_Library_PoolT
GACAGGTGGAGATGCCATATTTTGAGGAGTGTACACCTGTCATCAGGACCGGTCACTTGATGTTATTTTGATTATATGGTTTTATTGTACACAG
>Frequency_1_QualityScore_DBFHFA<@E?GFHIEGGBFHD:C??<?FG<FHI)?FDB9<??FDA@_Mismatch_2_Sense_+_Library_PoolT
TTGGCGTCCTATAAGGACATTCTCCTTGCTCACGTACCTGTCTACA
>Frequency_1_QualityScore_DDHHHHFJGIDIJIJJJJIJJJHIG_Mismatch_0_Sense_+_Library_PoolT
CAAAAGGACGACTTTTTTCTGTTGA
>Frequency_1_QualityScore_FFFHGDFGDHIIJJJJIIDIIIEEHIGJIJJJIGIIGHHHHCEEEFF6@?AAC5@CDCCCDEEEDDB<C@3<AC@CDDDDCDDEDDCDDDBDB@_Mismatch_0_Sense_+_Library_PoolT
TATTGTCATCACAGAAAGATTAACAAAGCGGGGACTTGGTAGACAGGTGGAGATGCCATATTTTGAGGAGTGTACACCTGTCATCAGGACCGGT
>Frequency_1_QualityScore_FFHHHHHJJJIJJJJJJJJJJIJJJJIJJJJJJJJJJJJJJJJJIIJJJJJJIJJJJJIJJJJJJJJJGHJJIJJJJJHHHHFFFFFFFEEEDD_Mismatch_1_Sense_+_Library_PoolT
ATTGCATCTAGTTACATTCTCGCTTTATTTGCATATGAACCATGTTATATAAGACTTGTAGCATTGTATAATCCTTTTTGATTTATATAATAAC
>Frequency_1_QualityScore_FFHHHGHJJJJJJJJJJJIJJIJJJJJJJJJJJJIJJJJJIIJJJJJJJJJJJJJIJJJJJIJIJJGIJHGEHEHHFEF_Mismatch_0_Sense_+_Library_PoolT
AGGATATGATACGATATGATAATCTTTGCATTGCATCTAGTTGCATTCTCGCTTTATTTGCATATGAACCATGTTATAT
>Frequency_1_QualityScore_B>FH::CGHADABG<EHA??6DG(<FB;3=FG;8=7@EHG@AA=?;BBB77;A_Mismatch_0_Sense_+_Library_PoolT
TAAGTCTACTCCCCGGCCCGGGGTTTTGCCTTTAAGATTTGAGGATGTGACGA
>Frequency_1_QualityScore_FFHHHHHIIJJIJJJICGIGJCHHE:?CCGCHEFE?FG49?FD3BCCE4BF=<@G:=C4=7CG=7=A>E=B?B>><ADD&09A@B44>4>><?_Mismatch_1_Sense_+_Library_PoolT
GATTGAACAGGCTTCTATTGGATCGTCTGGGGCTCATTGAGGATTATATTGTCATCACAGAAAGATTAACAAAGCGGGGGCTTGGTAGACAGG
>Frequency_1_QualityScore_DFHHHHHJJJJJIJJIHGJJIIJJGIJJJJJJJJJJJJIJGJJIJJJIIFIIIJIIIHJJIJJJJJJJJEHHHHGHFFFFFFFEDEEEEDDDED_Mismatch_0_Sense_+_Library_PoolT
TATTTTGATTATATGGTTTTATTGTACACAGCTAGTAGTAACATAGCACACAGGATATGATACGATATGATAATCTTTGCATTGCATCTAGTTG
>Frequency_1_QualityScore_FFHHHHGIGGGGGGGIEHIJJJJGIIIIGIJJJJGJJJJJJJJHIJJIIJIJJGGGHIJJIJIIHHHHHHEFFFDE@BC@ABDCCCDDDDDDDD_Mismatch_0_Sense_+_Library_PoolT
CTGTCATCAGGACCGGTCACTTGATGTTATTTTGATTATATGGTTTTATTGTACACAGCTAGTAGTAACATAGCACACAGGATATGATACGATA
>Frequency_1_QualityScore_FFHHHHHJJJJJJJJHIJIJJJJJJJJJJIJJJJJJJJJJJJJJJJJJJJJJJJJJJJJIJJJJJIJJHFHHHHHFFFFFFDDDDDDDCD_Mismatch_1_Sense_+_Library_PoolT
ATTGTACACAGCTAGTAGTAACATAGCACACAGGATATGATACGATATGATAATCTTTGCATTGCATCTAGTTGCATTCTCGCTTTATTA
>Frequency_1_QualityScore_FFHHHHHJJJJJJJJJJJJJIJJJJIJJJJJIHJJJJJHEHHHFFFFFEEEEEEEEDDDDDDCBCEEEDCDDDDDEDDDDDDDDDDDBDDDDDD_Mismatch_1_Sense_+_Library_PoolT
CCACAGAAAGATTAACAAAGCGGGGACTTGGTAGACAGGTGGAGATGCCATATTTTGAGGAGTGTACACCTGTCATCAGGACCGGTCACTTGAT
>Frequency_1_QualityScore_FFHHHHHJJIJIJJJJIJJJJJIJJJJJJIJJJJJJJJJJIJJJJJJIJJJJJJJJIJJJJIJJJJJIJGHGHHHHHFFFFFFFEDEEEDEDDE_Mismatch_0_Sense_+_Library_PoolT
TAGTAACATAGCACACAGGATATGATACGATATGATAATCTTTGCATTGCATCTAGTTGCATTCTCGCTTTATTTGCATATGAACCATGTTATA
>Frequency_1_QualityScore_FFHGHHHIJGHIJJJJJJJJJJJJJJGHIJJIIJJJBGIIGIJIII_Mismatch_0_Sense_+_Library_PoolT
CAGGACCGGTCACTTGATGTTATTTTGATTATATGGTTTTATTGTA
>Frequency_1_QualityScore_FFHHHHHJGHIIJJJJIIJIIJIJJJJJJIJJJIJJJIIJJJJIJIIJIJJIJJJJJIJI_Mismatch_0_Sense_+_Library_PoolT
GCTAGTAGTAACATAGCACACAGGATATGATACGATATGATAATCTTTGCATTGCATCTA
>Frequency_1_QualityScore_FFHHHHHJJJJJJJJJJJJJJJJIJJIJIJJI_Mismatch_0_Sense_+_Library_PoolT
ATAATAACAAAAGGACGACTTTTTTCTGTTGA
>Frequency_1_QualityScore_DDFAFHFIIIIBHFHGIIIICHFEHIIIII_Mismatch_0_Sense_+_Library_PoolT
TAGTAACATAGCACACAGGATATGATACGA
>Frequency_1_QualityScore_FFHHHHHJHIGHIJJJJJJIJJJJJHIJIJJJJIJJJJJJJJJHIIIIJJIHIJJJIJJJEHHHHFFFFF_Mismatch_0_Sense_+_Library_PoolT
TTTTGAGGAGTGTACACCTGTCATCAGGACCGGTCACTTGATGTTATTTTGATTATATGGTTTTATTGTA
>Frequency_1_QualityScore_FFHGHHHFHIJJJJJHIJIJIIJIJJJJJIJJJJJJJJIJIJJJJJJJJJJJJJJIIJJJJJJJIIJJJHHHHGHHHHFFFFFEEEEEEDEDDD_Mismatch_0_Sense_+_Library_PoolT
TATATGGTTTTATTGTACACAGCTAGTAGTAACATAGCACACAGGATATGATACGATATGATAATCTTTGCATTGCATCTAGTTGCATTCTCGC
>Frequency_1_QualityScore_FFHGHDHIJJIJJIGEHIJJJJJJIJIJJJJJDHGIJJJJIIJIJJJJJIHGHIIJJIJJJJJJJIHGHFFFFFFEEEEDD_Mismatch_0_Sense_+_Library_PoolT
ACCGGTCACTTGATGTTATTTTGATTATATGGTTTTATTGTACACAGCTAGTAGTAACATAGCACACAGGATATGATACGA
>Frequency_1_QualityScore_FFHHHHHJJJFHJJJJJJIGIJJJJIJJJIIJJJIJJJJJJJJJIHIJDHGIIJJJJJJJJJJJHHHHHFHFFFFFFFED_Mismatch_0_Sense_+_Library_PoolT
GATTATATGGTTTTATTGTACACAGCTAGTAGTAACATAGCACACAGGATATGATACGATATGATAATCTTTGCATTGCA
>Frequency_1_QualityScore_FFHHHHHJJJJJ4CIIJJJJJJJIIJJIIJJJJJJJJJJJJJJJJJJJJIJIJJIJJJIJIGIJJIIJJHIIJJJJJJHHHHHEEEFFFFFFFE_Mismatch_1_Sense_+_Library_PoolT
GATATGATAATCCTTGCATTGCATCTAGTTGCATTCTCGCTTTATTTGCATATGAACCATGTTATATAAGACTTGTAGCATTGTATAATCCTTT
>Frequency_1_QualityScore_FFHGFHDCEAEHGHHGIIIGIGII@EGGGIIIFGHIIIIIGIF@GHIIIGIGIIIGIGH=EEGHFHFHEACDDBFDEDCEEADDDDCDDDD_Mismatch_1_Sense_+_Library_PoolT
TTTGAGGAGTGTACACCTGTCATCAGGACCGGTCACTTGATGTTATTTTGATTATATTGTTTTATTGTACACAGCTAGTAGTAACATAGCA
>Frequency_1_QualityScore_DDADDAFGGHIBHGGGECHIEGBFG@?FEHGGDAB9:BFA>DA_Mismatch_0_Sense_+_Library_PoolT
TAGCACACAGGATATGATACGATATGATAATCTTTGCATTGCA
>Frequency_1_QualityScore_FFHHHHHJJJJJJIJJJJJJJJJJJJJJJJJJJJJJJHHIJJJJJIIJ_Mismatch_0_Sense_+_Library_PoolT
GCTTTATTTGCATATGAACCATGTTATATAAGACTTGTAGCATTGTAT
>Frequency_1_QualityScore_FFHHHHHJJJJJJJJJJJJGIJIJJIJJJJJJJJJJJJJJJJJFHHHFFF?CCEDFEEDDDCDDDDDCCCDDCDDDCDDDCDDBDDD@AD@C3>_Mismatch_0_Sense_+_Library_PoolT
GCCAGGGGCACTGCTCCTCATTTTGATCCTGGTCCCGCTGGGGTGGAAGGTGATATCCCTCTCTCTGTTAGGATTGAACAGGCTTCTATTGGAT
>Frequency_1_QualityScore_FFHHHHHJJJJJJIJJJIJIHIJIIFHIJJJJIGIHIIJJHJJEHHIJJJJIJIJHHFGHDFFCBCEDECEDDDDDEDD:CCDDDDDDDDDDDD_Mismatch_1_Sense_+_Library_PoolT
ATCACAGAAAGATTAACAAAGCGGGTACTTGGTAGACAGGTGGAGATGCCATATTTTGAGGAGTGTACACCTGTCATCAGGACCGGTCACTTGA
>Frequency_1_QualityScore_FFHHHHHJJJJJIJJJJJJJJJIJJJJJJJJJJIIJJIJHJJJJJJJJJJJJJJJJJJJJJJJJJGIJJIHHHHHHHFFFFFFFEEEEEEEEDD_Mismatch_0_Sense_+_Library_PoolT
GGATATGATACGATATGATAATCTTTGCATTGCATCTAGTTGCATTCTCGCTTTATTTGCATATGAACCATGTTATATAAGACTTGTAGCATTG
>Frequency_1_QualityScore_FFHHHHHJJJJJIIJJJJJIJIJIJJJIHHJJJIJJIJJGII=EHHFCDFFEECEEEFEDBDDCDDDCD@DDDDDDDDEDDDDDDBDDBDDDDD_Mismatch_1_Sense_+_Library_PoolT
TCATCACAGAAAGATTAACAAAGCGGGGACTTGGTAGACAGGTGGAGATGCCATATTTTGAGGATTGTACACCTGTCATCAGGACCGGTCACTT
>Frequency_1_QualityScore_FFHHHGHIIJEHJGIJJFIJJJIJJJJGD;AGIJJIFEHHEFEFFFFCA>CCEDDDDDDDDBBBDBDCB@ACCDDDDDDBDDDDDBDD@DDDCD_Mismatch_0_Sense_+_Library_PoolT
CACTGATAAGTCTACTCCCCGGCCCGGGGTTTTGCCTTTAAGATTTGAGGATGTGACGATCCGTCAGTTGAAGAGACGTGCCAGGGGCACTGCT
>Frequency_1_QualityScore_FFHHHHHIIJJJHJJJIJIJIHJJJHJJJJJJIJJJJJJJIJJJIIIGIIJJIJIIIJJIIGIJIIJJIJIIHHHFHHFFFFFFFEEEEEEEDD_Mismatch_2_Sense_+_Library_PoolT
GATGTTATTTTGATTATATGGTTTTATTGTACACAGCTAGTATTAACATAGCACACAGGATATGATACGATATGATAATCTTTGCATTGCATCA
>Frequency_1_QualityScore_FFHHHHHJHHJJJJJJJJJJJJIIJJJJJJJJJJJJJJJJHEEFDEEEEEDCCCCDDDDCDDCDDCCDDBBBBDDDDDDCEDDDDDDDDDDDDD_Mismatch_0_Sense_+_Library_PoolT
CTTACCGGTCTACACTGATAAGTCTACTCCCCGGCCCGGGGTTTTGCCTTTAAGATTTGAGGATGTGACGATCCGTCAGTTGAAGAGACGTGCC
>Frequency_1_QualityScore_FFHGHCFHIIGIJJJIJIIIIJJIDHIBGHGGHIJJJIJIGIBFHBG@FH>7@@;AHH_Mismatch_0_Sense_+_Library_PoolT
GAAGGTGATATCCCTCTCTCTGTTAGGATTGAACAGGCTTCTATTGGATCGTCTGGGG
>Frequency_1_QualityScore_F+CFHHHJJJJJJJJJIJJJJJJJIJJIJJJIJJJJJJJJJJJJJJJJHIIJJJJJJJJJJJGIJJJJJIIJJJJHHHHHHHHFFFFFEDDEDD_Mismatch_1_Sense_+_Library_PoolT
GATGCATTCTCGCTTTATTTGCATATGAACCATGTTATATAAGACTTGTAGCATTGTATAATCCTTTTTGATTTATATAATAACAAAAGGACGA
>Frequency_1_QualityScore_FFHHHHHJJJJJIJJJJJJJJJJJJJJJJJJIJJJJJJJJJJJJJJJJIIG_Mismatch_0_Sense_+_Library_PoolT
AACATAGCACACAGGATATGATACGATATGATAATCTTTGCATTGCATCTA
>Frequency_1_QualityScore_FFHHHHHJJJJJJJJJJJJJJJJJJIJJJIJJJJJJJJJJJJJJJJJIIIIJJIIJIIJJJIJJJIJIIJJIIIJHHGHHHHFDFEEEEEEEEE_Mismatch_0_Sense_+_Library_PoolT
TGCATTGCATCTAGTTGCATTCTCGCTTTATTTGCATATGAACCATGTTATATAAGACTTGTAGCATTGTATAATCCTTTTTGATTTATATAAT
>Frequency_1_QualityScore_FFHHHHHJJJJJJJJJJGIJ?FGGIJGBGIIJIIJJJJJJJJJIIGEHCEHHFFFFFDACEDCCCEECDACA8<?<???B_Mismatch_0_Sense_+_Library_PoolT
TGATCCTGGTCCCGCTGGGGTGGAAGGTGATATCCCTCTCTCTGTTAGGATTGAACAGGCTTCTATTGGATCGTCTGGGG
>Frequency_1_QualityScore_D>FBBFC<CFAGHC<CDEBHCFCGD;EAFGE<CGA=DFGF@@GDFFGEFFBFFGIIIIGC;_Mismatch_0_Sense_+_Library_PoolT
AGCTAGTAGTAACATAGCACACAGGATATGATACGATATGATAATCTTTGCATTGCATCTA
>Frequency_1_QualityScore_B>;+2<CF=BEEH>HBD99FE):?C?DCG0@_Mismatch_0_Sense_+_Library_PoolT
TGAACAGGCTTCTATTGGATCGTCTGGGGCT
>Frequency_1_QualityScore_DDH?>DHIEBB@A@>FHGG0@@DF?DHGI?FDEGHIIBFHCGCEGHDGGGGIEEH@EEH@DFFFDADC>@BCCCDDDDDCB@BBD_Mismatch_0_Sense_+_Library_PoolT
CACCTGTCATCAGGACCGGTCACTTGATGTTATTTTGATTATATGGTTTTATTGTACACAGCTAGTAGTAACATAGCACACAGGA
>Frequency_1_QualityScore_FFHGHHGJIGII?FGGIJJBAE?FGC<DHDGGGHGGGDFHIII>FEGCHIGGGIGI@@GIDGGFHD?BB>3@:@CCCCDD:@B??9?:@C:>>>_Mismatch_0_Sense_+_Library_PoolT
TCTATTGGATCGTCTGGGGCTCATTGAGGATTATATTGTCATCACAGAAAGATTAACAAAGCGGGGACTTGGTAGACAGGTGGAGATGCCATAT
>Frequency_1_QualityScore_FFHDHHHIJJIJJJIIIIGGIGGHIIIIJIIIIGIJIJJJJJIJJJJJJJIJJIJJGJGFHIIIJIIJJIHHGCHFFFFF_Mismatch_0_Sense_+_Library_PoolT
AGTAGTAACATAGCACACAGGATATGATACGATATGATAATCTTTGCATTGCATCTAGTTGCATTCTCGCTTTATTTGCA
>Frequency_1_QualityScore_FFHHHHHJJJIJJJJJJEHIIJJJJJJJIJJJJJJJIJJJFIIJJJJJIIJJJJGIJJIJJJIJIJIJIIIJHHHHFFFFFFFEFEDEE_Mismatch_1_Sense_+_Library_PoolT
AATCTAGTTGCATTCTCGCTTTATTTGCATATGAACCATGTTATATAAGACTTGTAGCATTGTATAATCCTTTTTGATTTATATAATAA
>Frequency_1_QualityScore_FFHHFHHJJJJJHIJJJJJJJIJJJGIIJJJGIIJJJIGIJJJJJJJJJJJIJIJJJJIIJIIHHHHHFDDFAEB@DDDDDCCDDCBDDCDEDD_Mismatch_0_Sense_+_Library_PoolT
GATTCATCCCCTATTGTTTCGTCTGATACTGTACTTGGTCCGCCACTATTGTCTGATTCCCCTGCTCTTTTGGCGTCCTATAAGGACATTCTCC
>Frequency_1_QualityScore_FFHHHHHIJJJJJJJJJJJHIJJJJJ@HGJJJJJJJJJJJJJJJJIIJJJJJJJJIIJJJJJJJIHHHFEFDEEDEDC_Mismatch_2_Sense_+_Library_PoolT
CCATGTTATATAAGACTTGTAGCATTGTATAATCCTTTTTGATTTATATAATAACAAAAGGACGACTTTTTTCTGTCA
>Frequency_1_QualityScore_FFFHHHHIJJJJJJJJJJJIHIJHHCGGIJJJJJJJJJJJIJJJJJJJHIJJJJHHHHHHGFFFFFFEEEEEFEDCDDDBCDDEED_Mismatch_0_Sense_+_Library_PoolT
GGTGGAGATGCCATATTTTGAGGAGTGTACACCTGTCATCAGGACCGGTCACTTGATGTTATTTTGATTATATGGTTTTATTGTAC
>Frequency_1_QualityScore_FFHHHHGJJJJJJJJJJJJIJJJJIJJJJJJJJJJJJJJJJJJJJJJJJIJIIJJJJJJJJIJJJHHHHHHHEFFFFFFDDEEEDEDECDDDDD_Mismatch_0_Sense_+_Library_PoolT
ACATAGCACACAGGATATGATACGATATGATAATCTTTGCATTGCATCTAGTTGCATTCTCGCTTTATTTGCATATGAACCATGTTATATAAGA
>Frequency_1_QualityScore_@DFHHDDEHH@G?FHIIIIIFHCFDGIBHFGCGF@BBFGIGHCGICHE9DFHI:CCGFCGHCHHICEA3=EEEEEEEEECCCDCCC_Mismatch_0_Sense_+_Library_PoolT
TTGATTATATGGTTTTATTGTACACAGCTAGTAGTAACATAGCACACAGGATATGATACGATATGATAATCTTTGCATTGCATCTA
>Frequency_1_QualityScore_FFHHHHHJJJJJJJJIIFHHIIJJJJJIJJJJIIJJJJJJHIJJJJJJJJHJIJJJJJHJJHHHHHHED@BFFEFE_Mismatch_1_Sense_+_Library_PoolT
TGCCATATTTTGAGGAGTGTACACCTGTCATCAGGACCGGTCACTTGATGTTATTTTGATTATATGGTTTTATTAT
>Frequency_1_QualityScore_FEHHHHHJGIJJJJIJJJJJIJIJIJJJJJJJJJJJJJJJJJGIJHIJIJJJIJJJJJJJIIJJJHHHHHHFFFFFEDDDDDDDDDDDCDCDDF_Mismatch_1_Sense_+_Library_PoolT
GTACTTGGTCCTCCACTATTGTCTGATTCCCCTGCTCTTTTGGCGTCCTATAAGGACATTCTCCTTGCTCACTTACCGGTCTACACTGATAAGT
>Frequency_1_QualityScore_FFHHHGGGIJJJJJJFHJJJJJJIJJIJJJJIJJJJJIIJF_Mismatch_0_Sense_+_Library_PoolT
ACAGGATATGATACGATATGATAATCTTTGCATTGCATCTA
>Frequency_1_QualityScore_FFHHHHHJJGIIHIJJJJJJIIJGIJJJJJJJJJJIJJJJIJJJJGIJIJIJJJIJJIJ_Mismatch_1_Sense_+_Library_PoolT
CACAGCTAGTAGTAACATAGCACACAGGATATGATACGATATGATAATCTTTGCATTGA
>Frequency_1_QualityScore_FFHHHHHJJJJJJJIJJJJIIJEHHIJJJJJJHIJJIJJJJJIIIJJJIHIJJIJJJHI_Mismatch_1_Sense_+_Library_PoolT
ATACACCTGTCATCAGGACCGGTCACTTGATGTTATTTTGATTATATGGTTTTATTGTA
>Frequency_1_QualityScore_FFHGHHHJJHJJJIJJJIIJIIJIJJJJJJIGIIIJJJJIIIJIIJGIIJJJJIJJJHIIIJJIJIJJJHIIHHGHHHHFFFD_Mismatch_0_Sense_+_Library_PoolT
ATTATATGGTTTTATTGTACACAGCTAGTAGTAACATAGCACACAGGATATGATACGATATGATAATCTTTGCATTGCATCTA
>Frequency_1_QualityScore_FFHHHHHJJJJJJIGIIIEHGIIA+???EHI??;*:B99?G*8E3BBBF484=C=@F===CG;7)=)?=7?B).,=BD_Mismatch_0_Sense_+_Library_PoolT
ATTGAACAGGCTTCTATTGGATCGTCTGGGGCTCATTGAGGATTATATTGTCATCACAGAAAGATTAACAAAGCGGGG
>Frequency_1_QualityScore_FFHHHHHJJJJIJJJHGJJJJJJJIJJJJJIJJJJJJJJJJIJJJJJJHIJJJJJJJJJJJJ_Mismatch_0_Sense_+_Library_PoolT
TACACAGCTAGTAGTAACATAGCACACAGGATATGATACGATATGATAATCTTTGCATTGCA
>Frequency_1_QualityScore_FFHHHHHHIJIJIJJIIIJIIIJIJJJJJJJJJJJJJJJJJIJIJJJJJJJJJJJJJIJFFFFFFEEEEEEDDDCDCDDDDDDDDDDDEDEEED_Mismatch_2_Sense_+_Library_PoolT
AGACTTGTAGCATTGTATAATCCTTTTTGATTTATATAATAACAAAAGGACGACTTTTTTCTGTTGAAAAAAAATAAAAAAAAATTGATGTAAA
>Frequency_1_QualityScore_FFFGGHHGIJJJEGIIIGFF<FAHEEGGHIEDGGI@6B9?F8?<D<=C<B<8C).87=4;)7=_Mismatch_0_Sense_+_Library_PoolT
TAGGATTGAACAGGCTTCTATTGGATCGTCTGGGGCTCATTGAGGATTATATTGTCATCACAG
>Frequency_1_QualityScore_DFHHHHFIGBHIJIIJHIIGBHHIIJJJIJJJJJGGGIIIJGIFGGIIJHHIGGIJJJJJIJIIJIJIGIEFEHHHFFFFDDBCCCCEECCCDD_Mismatch_0_Sense_+_Library_PoolT
CACAGGATATGATACGATATGATAATCTTTGCATTGCATCTAGTTGCATTCTCGCTTTATTTGCATATGAACCATGTTATATAAGACTTGTAGC
>Frequency_1_QualityScore_FFFHHDHJJIJJBIHEEHICCAGGFHGGGHIGG@GGD?DHEBDBHAFGHJG@CGHGG;6:A<9B;(;6@@CCCCDEEC@>@@>CCCCDB>>@<B_Mismatch_1_Sense_+_Library_PoolT
GGATTTTGCCTTTAAGATTTGAGGATGTGACGATCCGTCAGTTGAAGAGACGTGCCAGGGGCACTGCTCCTCATTTTGATCCTGGTCCCGCTGG
>Frequency_1_QualityScore_FFHGFHHHIIJIJIJJJJJJJJBEHEHIIIFBFHIJJIJIEGEIIIJJIJGHHHIIIGJJIFEGGGHHHBEFFFDEEEDEE_Mismatch_2_Sense_+_Library_PoolT
CCGGTCACTTGATGTTATTTTGATTATATGGTTTTATTGTACACAGCTAGTAGTAACATAGCACACAGGATATGATACGTA
>Frequency_1_QualityScore_FFHHHHHJJJJJJJJJJJJJJJJIJJJJJIIJJJJJJJJIJJJJJJJJJJJI_Mismatch_0_Sense_+_Library_PoolT
CGATATGATAATCTTTGCATTGCATCTAGTTGCATTCTCGCTTTATTTGCAT
>Frequency_1_QualityScore_FFHHHHHJJJJJJJIJJJJJJJJJJJJJJJJJJJJJJJJJJJJJJJJJIIJH_Mismatch_0_Sense_+_Library_PoolT
TATAATCCTTTTTGATTTATATAATAACAAAAGGACGACTTTTTTCTGTTGA
>Frequency_1_QualityScore_DDFFFFHIIGII??FEHAGCHIDFFEHHIIGIICGIHGHGD=EHFFFDFCCCCC@C>==CBDB<<5:<=<9@?CA::CCDCA>CCDCDDDDDCD_Mismatch_0_Sense_+_Library_PoolT
CCCGGCCCGGGGTTTTGCCTTTAAGATTTGAGGATGTGACGATCCGTCAGTTGAAGAGACGTGCCAGGGGCACTGCTCCTCATTTTGATCCTGG
>Frequency_1_QualityScore_FFHHHHHJJJJJJJJJIJJJIJJJJJJJI_Mismatch_1_Sense_+_Library_PoolT
ATATAATAACAAAAGGACGACTTTTTTCA
>Frequency_1_QualityScore_FFHHHHGIJJJJJFIGIJII@FHA?D3?FGH60?0?DA?DG*9B<C>FF<B=488@FFG9CH77=C=AEEEB3;8ABB_Mismatch_1_Sense_+_Library_PoolT
ATTGAACAGGCTTCTATTGGATCGTCTGGGGCTCCTTGAGGATTATATTGTCATCACAGAAAGATTAACAAAGCGGGG
>Frequency_1_QualityScore_FFHHHHHJJJJJJJJJJJJJJJJJJJJJIJJJJJJJJJJJJJJJJIJJJJJJJJJJJJJJJJJIJJJJJIHIIHHGGHHFFFFFEDDDDDDDDD_Mismatch_1_Sense_+_Library_PoolT
TCTCGCTTTATTTGCATATGAACCATGTTATATAATACTTGTAGCATTGTATAATCCTTTTTGATTTATATAATAACAAAAGGACGACTTTTTT
>Frequency_1_QualityScore_FDFFHHHHIJJJJIJJIIIHGIJJGHJJJJJJJJIIIJJJJJIJJJJJJJIFHHJIJJIHHG_Mismatch_0_Sense_+_Library_PoolT
GTGTACACCTGTCATCAGGACCGGTCACTTGATGTTATTTTGATTATATGGTTTTATTGTAC
>Frequency_1_QualityScore_FFHHHGHIIJJEHHEIJ<GHHHIIIJJJJEIIIIIGIGCHIJIIEEGGG*9BFHIIIIJ?HIF>CEFCEAE_Mismatch_1_Sense_+_Library_PoolT
TATAAGACTTGTAGCATTGTATAATCCTTTTTGATTTATATAATAACAATAGGACGACTTTTTTCTGTTGA
>Frequency_1_QualityScore_FFHHHHHJJIIIJJJJJJIJJJJJJJJIGIJJJJJJJJEHIJJIIJHHHFFE@DCEEE@C>ABDDDCDDDCDDDEEEDDBDCDABDEC@CCDDD_Mismatch_1_Sense_+_Library_PoolT
TCATTGAGGATTATATTGTCATCACATAAAGATTAACAAAGCGGGGACTTGGTAGACAGGTGGAGATGCCATATTTTGAGGAGTGTACACCTGT
>Frequency_1_QualityScore_FFDFHGHIEHEBHIIIIGIIHGGIGIIJIIJJEGGEFGGIIJIJHGIIJHEFC/9?BDCDCDDDACDDDCCDDDDCA@ACDDDDDBA?BDDCED_Mismatch_0_Sense_+_Library_PoolT
TCTCCTTGCTCACTTACCGGTCTACACTGATAAGTCTACTCCCCGGCCCGGGGTTTTGCCTTTAAGATTTGAGGATGTGACGATCCGTCAGTTG
>Frequency_1_QualityScore_FFHHHHHIJJJJGIJIJJJIIJJJJJJEIJIJFGIE;DDAFIJ<:C8=C<=FC7=F;@4=D)77==37=777@D7;>C;A;>AD;???BD)08C_Mismatch_0_Sense_+_Library_PoolT
CTCTCTGTTAGGATTGAACAGGCTTCTATTGGATCGTCTGGGGCTCATTGAGGATTATATTGTCATCACAGAAAGATTAACAAAGCGGGGACTT
>Frequency_1_QualityScore_ADFHF>FHIIIGICGE<<GF>BDA@A@FHCHHI<7=?C?@BD@>;ACCCACCBB=;(5<>@DD@A>CCC>B@>(:A??>0)95@ACCC>@>@C>_Mismatch_1_Sense_+_Library_PoolT
GAAAGATTAACAAAGCGGGGACTTGGTAGACAGGTGGAGATGCCATATTTTGAGGAGTGTACACCTGTCATCAGGACCGGTCACTTTATGTTAT
>Frequency_1_QualityScore_FFHHHHHJJJJJJJJJJJJJJJJJJJJJJJJJJJJJJJJJJJJJJIJJJJJJJIIJIJJJJJJJJJJJJIIJGGIIHGFFFHDBDFCEEDDDDD_Mismatch_0_Sense_+_Library_PoolT
GCATTCTCGCTTTATTTGCATATGAACCATGTTATATAAGACTTGTAGCATTGTATAATCCTTTTTGATTTATATAATAACAAAAGGACGACTT
>Frequency_1_QualityScore_DBFDDHFHGIIHIFIH@FEEGHEGHIGGIIIIIIFHIIIIGGFHGGHEGIIHIIGIIIGIIECHFHFFHBEEEEEEFCCCCCCCCBBBBBCCCC_Mismatch_0_Sense_+_Library_PoolT
GTGTACACCTGTCATCAGGACCGGTCACTTGATGTTATTTTGATTATATGGTTTTATTGTACACAGCTAGTAGTAACATAGCACACAGGATATG
>Frequency_1_QualityScore_FFHHHHHJJJIIIJJIJJJIIIJIJHIJJIJJJJJJJJIJJJJJJGIIIJJIHHHHHHFFFFDCDD:BDD@DBDCD>CDDEEDEDDCDDDDDDD_Mismatch_0_Sense_+_Library_PoolT
TGACGATCCGTCAGTTGAAGAGACGTGCCAGGGGCACTGCTCCTCATTTTGATCCTGGTCCCGCTGGGGTGGAAGGTGATATCCCTCTCTCTGT
>Frequency_1_QualityScore_FFHHHHHJJJGHJCGGHIHIIJIGIIJJJJJJJJEGHHIJIIJJJJJJJJJIIJJJJJJEHGFFFFFEEECCEEEEDDDDE_Mismatch_1_Sense_+_Library_PoolT
CTTGGTAGACAGGTGGAGATGCCATATTTTGAGGAGTGTACACCTGTCATCAGGACCGGTCACTTGATGTTATTTTGATCA
>Frequency_1_QualityScore_FFHHHGHJIJHGIJIIJJJJJJJJJIHIJJJIIHIJJIJJJJJHIJJIJJJJJIJJIJJHCHHDFFFFFDEDEEEDEDDDDEFDECDDCDDDDD_Mismatch_0_Sense_+_Library_PoolT
TTTTGAGGAGTGTACACCTGTCATCAGGACCGGTCACTTGATGTTATTTTGATTATATGGTTTTATTGTACACAGCTAGTAGTAACATAGCACA
>Frequency_1_QualityScore_FFHHFHHJJJJJJJGGJFIJJIGGHIJJIJJJJJJIJJIIJJIIJJJJJJJJHHDFDDBDDDDDDDDCDCDD>CBDDCDDDDDDDDEEEAB?C@_Mismatch_0_Sense_+_Library_PoolT
ATCGTCTGGGGCTCATTGAGGATTATATTGTCATCACAGAAAGATTAACAAAGCGGGGACTTGGTAGACAGGTGGAGATGCCATATTTTGAGGA
>Frequency_1_QualityScore_FDHHHHHJJJJJJJJJJJIJJJJGIJJJJJIJJJJJIJJJJJJJJJJJJGIJJJJJJIJIIJJJJJJIICG_Mismatch_0_Sense_+_Library_PoolT
GTTTTATTGTACACAGCTAGTAGTAACATAGCACACAGGATATGATACGATATGATAATCTTTGCATTGCA
>Frequency_1_QualityScore_DDFHHFH+CF;FAGHIFFGDHHHIGCHEHH>GFGFFGIIIGIIIIGDHGGHEE@BHHHHHHFEB@DEEDCAAC@DC@C:A;CB@ACCCCCCCCC_Mismatch_1_Sense_+_Library_PoolT
AGACAGGTGGAGATGGCATATTTTGAGGAGTGTACACCTGTCATCAGGACCGGTCACTTGATGTTATTTTGATTATATGGTTTTATTGTACACA
>Frequency_1_QualityScore_DFHHGGGGGEHBDEHHIIEGEHIG@FHIJJIGFIEHIGIJIIGIJGGIJGE@=EHCE;?BB;?A(;AB/>A(5>(:@?::A(5::@@:4::@CC_Mismatch_0_Sense_+_Library_PoolT
CGCTGGGGTGGAAGGTGATATCCCTCTCTCTGTTAGGATTGAACAGGCTTCTATTGGATCGTCTGGGGCTCATTGAGGATTATATTGTCATCAC
>Frequency_1_QualityScore_@BCFDHDIAFGGEHIIIIIIEGIEDGGGGIIIIG@BGDBCGGHGDBFFHGG@?BDDAC@@ACDCCB@@<<<3?AAC@>:>>@CAB?CC@_Mismatch_0_Sense_+_Library_PoolT
TGGGGCTCATTGAGGATTATATTGTCATCACAGAAAGATTAACAAAGCGGGGACTTGGTAGACAGGTGGAGATGCCATATTTTGAGGAG
>Frequency_1_QualityScore_1:0CFDB@FBE=F>GB?BFFB@D@FAFFEF<?<?FBBFBFFBFFFFF>@DE:AC>>A;@?377?D>>B2;AABA>>ADB>AABB>;@>@BBABB_Mismatch_1_Sense_+_Library_PoolT
GCCATATTTTGAGGAGTGTACACCTGTCATCAGGACCGGTCACTTGATGTTATTTTGATTATATGGTTTTATTGTACACATCTAGTAGTAACAT
>Frequency_1_QualityScore_DFDH@FFHBGIJIIJJJJIIIJFHIFHIBFIJJED;FHHCHIIGIACHEFGDF?DBDEEBDDBDDDDC@@CDCCDCCDDBACDDDDDDDA@BBB_Mismatch_0_Sense_+_Library_PoolT
GGGGTTTTGCCTTTAAGATTTGAGGATGTGACGATCCGTCAGTTGAAGAGACGTGCCAGGGGCACTGCTCCTCATTTTGATCCTGGTCCCGCTG
>Frequency_1_QualityScore_DDDHDFHFBHDG?FHIJHIHIIIGCE=FFEFFGGGJIEGGDGHIIJIJJJJJGHGDHHHHEHE?CFFFFC>?CCECCDDDA@ABCCDCCD_Mismatch_0_Sense_+_Library_PoolT
AGACAGGTGGAGATGCCATATTTTGAGGAGTGTACACCTGTCATCAGGACCGGTCACTTGATGTTATTTTGATTATATGGTTTTATTGTA
>Frequency_1_QualityScore_FFHHHHHJJJJJJJIJJJJJIJJJJJIIJIGIJJJJJJJJIJJJJJJJIJJJIIIIIIJJJJJIJJJHHHFFFEEE_Mismatch_2_Sense_+_Library_PoolT
CATGTTATATAAGACTTGTAGCATTGTATAATCCTTTTTGATTTATATAATAACAAAAGGACGACTTTTTTCTGCA
>Frequency_1_QualityScore_FFHHHHHJIGIJJJJJIJJIIJJIIJJJJJJJJJJJJJJJJJJJJJJJJIJJGHHJJJJIIIIIIIGHECDDEEEE_Mismatch_0_Sense_+_Library_PoolT
TGTTATATAAGACTTGTAGCATTGTATAATCCTTTTTGATTTATATAATAACAAAAGGACGACTTTTTTCTGTTGA
>Frequency_1_QualityScore_FDHHHGHJJJJJJIJJJHGIJJJJJJJJJJJJJJJJJJJJJJJIJJJJJIJJJ_Mismatch_0_Sense_+_Library_PoolT
GTAACATAGCACACAGGATATGATACGATATGATAATCTTTGCATTGCATCTA
>Frequency_1_QualityScore_DBDDHDHIIIIGE4<FHD<<A)1:C)?DF0@@)9?99<8/08=B4)//8/8CA;F)-\5A<3?@@@C_Mismatch_2_Sense_+_Library_PoolT
TGAACAGGCTTCTATTGGATCGTCTGGGGCTCCTTGAGGATTATATTGTCATCACCGAAAGATTAAC
>Frequency_1_QualityScore_FFHHGHHIIJIGGEEHIIGFEFHJJJJHIHJIJIGGHIJJJGIGIJJIJJJJJIJJJJJJIIJJJIIHFAEDCEEEEEC_Mismatch_0_Sense_+_Library_PoolT
CCATGTTATATAAGACTTGTAGCATTGTATAATCCTTTTTGATTTATATAATAACAAAAGGACGACTTTTTTCTGTTGA
>Frequency_1_QualityScore_A?CDBDDB<C123A<EF,33:CEFDIIICD@C@3BECDEC>DIBDIEABDD<DD;?DD<B=@4B@ADDICD>ADC=A??=ADAAD?.;6;>A>;_Mismatch_2_Sense_+_Library_PoolT
TGTTATTTTGATTATATAGTTTTATTGTACACAGCTAGTAGTAACATAGCACACAGGATATGATACGATATGATAATCTTTGCATTTCATCTAG
>Frequency_1_QualityScore_<@::<<2<ED4?ADAEIDEDC;?30:BCA@DD=??@DCDE<CCBCDDIAA;AAAAC;@_Mismatch_0_Sense_+_Library_PoolT
TAGTAGTAACATAGCACACAGGATATGATACGATATGATAATCTTTGCATTGCATCTA
>Frequency_1_QualityScore_FFHHHHHJJJJJJJJJIJJGHIJJGJJJJIIJJJJJJJJJJJJJJJJJJJIJJJJJIJJJIIJJJJJJJGHH_Mismatch_0_Sense_+_Library_PoolT
TAGTAACATAGCACACAGGATATGATACGATATGATAATCTTTGCATTGCATCTAGTTGCATTCTCGCTTTA
>Frequency_1_QualityScore_FFHHHHFIJJJJJIJJJJJJJJJJJIJJIGIJJJJJJJJJJJJJIIJIIJJJJIGIJJJJJJJJJIJJJHGHHHHGHHFF_Mismatch_0_Sense_+_Library_PoolT
ATATGGTTTTATTGTACACAGCTAGTAGTAACATAGCACACAGGATATGATACGATATGATAATCTTTGCATTGCATCTA
>Frequency_1_QualityScore_FDFHFHDGHJJJJJJJJJJJJJGHHGHIIGJJJIJIIJJJFHIHIIJJJIGFHHHFFDFF_Mismatch_0_Sense_+_Library_PoolT
GTGGAGATGCCATATTTTGAGGAGTGTACACCTGTCATCAGGACCGGTCACTTGATGTTA
>Frequency_1_QualityScore_F>FHHHHJIHIJHJJJJJJJJJJJJJJJJJJJJIJJJJGIIJJJJJIIGIJJJJJJIJJJJJJJJIIJJIIJJHHHHFFFFFEEFEEEDEECCC_Mismatch_1_Sense_+_Library_PoolT
CTCAGCTAGTAGTAACATAGCACACAGGATATGATACGATATGATAATCTTTGCATTGCATCTAGTTGCATTCTCGCTTTATTTGCATATGAAC
>Frequency_1_QualityScore_FFHHHHHJFJJHIIJJJJIJJJJGIIJJJEGHIIJJHGJJGJJJHEGB@FHHIJDHJJJEIEGFHCED@DDFFECDCFDEC@@C>=?@B>CACC_Mismatch_0_Sense_+_Library_PoolT
TGCAGCTGAGGTTCCTTTACCTGATATTCCCTCGGGTCTCACTGATTCATCCCCTATTGTTTCGTCTGATACTGTACTTGGTCCGCCACTATTG
>Frequency_1_QualityScore_2<DFCDH@CBGHCFG9A+CEGIGHIIBHGC@@DB;9??DGGH>FGHIGH@8=C;FCEHEEB;@CA>CCDC:>>CDC=CCAADDECCABBCCCA_Mismatch_0_Sense_+_Library_PoolT
TTGGTAGACAGGTGGAGATGCCATATTTTGAGGAGTGTACACCTGTCATCAGGACCGGTCACTTGATGTTATTTTGATTATATGGTTTTATTG
>Frequency_1_QualityScore_ADDFHABEFGGECFEHG>CDF9BEAEFEGGDGHBGEHIIDD<6?FHHBD>>CCCCACC??5(59(555@>C@A>CBD:?:9?<(8A3(4:9?3>_Mismatch_1_Sense_+_Library_PoolT
TCATTGAGGATTATATTGTCATCACAGAAAGATTAACAAAGCGGGGACTTGGTAGACAGGTGGAGATGCCATATTTTGACGAGTGTACACCTGT
>Frequency_1_QualityScore_FFHHHHHJJJJJJJJJJJJJJJIJJJJJJHIIIIJJJJJJJJJJJJJJGFGGGJIJJJJIJIJIJJJJJEHHFFFDEEEDDD@CDEDEEDDDDB_Mismatch_0_Sense_+_Library_PoolT
ACTCCTGATGATCCTCCATAGTCTATTACCCCATCAACTGCAGCTGAGGTTCCTTTACCTGATATTCCCTCGGGTCTCACTGATTCATCCCCTA
>Frequency_1_QualityScore_FFHHHHHJJJJJJJHIIJJIJJJJJJJJJJJJJ<GHIJJJJJJJJJJJIIJJJJJJJJJJJJJIIJJHIHHHGGHHFFFFFFFFECEEEEDDDE_Mismatch_0_Sense_+_Library_PoolT
CAGGATATGATACGATATGATAATCTTTGCATTGCATCTAGTTGCATTCTCGCTTTATTTGCATATGAACCATGTTATATAAGACTTGTAGCAT
>Frequency_1_QualityScore_FFHHHHHJJJJJGIGHHHJJJJJJIJJJJJJJJJJJJIJJJJJJIJJIJJJJJJJIJJJJIIJJEHHHHEFFFFFFDDEDEDDDEEEEDDDDDD_Mismatch_0_Sense_+_Library_PoolT
CATATTTTGAGGAGTGTACACCTGTCATCAGGACCGGTCACTTGATGTTATTTTGATTATATGGTTTTATTGTACACAGCTAGTAGTAACATAG
>Frequency_1_QualityScore_FFGHHHHJJJIIJIIJJJJJIJJGGIJJFHJJIJJJJIGHGBGHHHEFHFFFFFEDCCEEEDDDDDDCC?CCCDDDDDDDDDDDD@CDCCCDD<_Mismatch_0_Sense_+_Library_PoolT
CAGGGGCACTGCTCCTCATTTTGATCCTGGTCCCGCTGGGGTGGAAGGTGATATCCCTCTCTCTGTTAGGATTGAACAGGCTTCTATTGGATCG
>Frequency_1_QualityScore_FFHHHHHJIJIJJJJJJJJIJIIJIIGHIIIIIJJJGIIJIIIJJIIGIIJJJJIJA?(BFF4))8C)8=)=FHI=E;..5\\9?CED/55:A;_Mismatch_1_Sense_+_Library_PoolT
CTTTATTTGCATATGAACCATGTTATATAAGACTTGTAGCATTGTATAATCCTTTTTGATTTATATATTAACAAAAGGACGACTTTTTTCTGTT
>Frequency_1_QualityScore_FFHHHHHHIJJJIIJIJJHIJIIIJJJJJJJ_Mismatch_0_Sense_+_Library_PoolT
TTTATTGTACACAGCTAGTAGTAACATAGCA
>Frequency_1_QualityScore_FFHGGHHJJIIJJIJIIIIIIIIIIJJJIIJJJIJJIGIIJGGGHIJJJHJJIJ_Mismatch_1_Sense_+_Library_PoolT
CTTGATGTTATTTTGATTATATGGTTTTATTGTACACAGCTAGTAGTAACATAC
>Frequency_1_QualityScore_DDHGHHHJJJJJIIJJJJIJJJJ6DH@FGIFHICHJJIJIJJJIJJJGFHGHEEFEDCFCEDDECCA(>;5@_Mismatch_0_Sense_+_Library_PoolT
TTTTGATCCTGGTCCCGCTGGGGTGGAAGGTGATATCCCTCTCTCTGTTAGGATTGAACAGGCTTCTATTGG
>Frequency_1_QualityScore_FFHHHHHIHIJFJGIJIDGIIIJJEBCCGI@>FGFHHGGEGICFGBGEHHEHCHGECFAEGGEEH;EHFCD;@<CAC>CDCC@<?4@B8?9ACC_Mismatch_0_Sense_+_Library_PoolT
AGGCTTCTATTGGATCGTCTGGGGCTCATTGAGGATTATATTGTCATCACAGAAAGATTAACAAAGCGGGGACTTGGTAGACAGGTGGAGATGC
>Frequency_1_QualityScore_FFHHHHHJJJJJIJJIJJJJJJGIJJIJJJJIHJJJJJJIIJJJJIIEHHIJJJJIIIHFFDDD8=?BDCCDDDDCDDCDDDEDCDDDDDDDDB_Mismatch_0_Sense_+_Library_PoolT
TATAAGGACATTCTCCTTGCTCACTTACCGGTCTACACTGATAAGTCTACTCCCCGGCCCGGGGTTTTGCCTTTAAGATTTGAGGATGTGACGA
>Frequency_1_QualityScore_FFHHHHHJGJJIJJJJFIJJJIIEHIIJJJJIJJGHIJIIJJIJFHHIIJJJIIHIIIGFHHHHFFFFFFFEEEDEDDDEE_Mismatch_1_Sense_+_Library_PoolT
GAGATGCCATATTTTGAGGAATGTACACCTGTCATCAGGACCGGTCACTTGATGTTATTTTGATTATATGGTTTTATTGTA
>Frequency_1_QualityScore_FFGHHHHJJJJJJJJJJJJJJFHIGIIIJJDHIJJJJJJJJJJJJJJJJJIIIJJJJJJHHFHHFFFFECCEEEEEDDDDDDDEEEDDDDDDDD_Mismatch_0_Sense_+_Library_PoolT
CGGTCACTTGATGTTATTTTGATTATATGGTTTTATTGTACACAGCTAGTAGTAACATAGCACACAGGATATGATACGATATGATAATCTTTGC
>Frequency_1_QualityScore_FFHHHHHGIJJJGIIIIIFHHHIIIJJJIJJJJIJJJJIJJHIJJIJJIJIFHEHJJJJJJHHHHHHHDCDFFEEEEEEFDDDDDDCCDEFEEC_Mismatch_0_Sense_+_Library_PoolT
ATGCCATATTTTGAGGAGTGTACACCTGTCATCAGGACCGGTCACTTGATGTTATTTTGATTATATGGTTTTATTGTACACAGCTAGTAGTAAC
>Frequency_1_QualityScore_DDHHHHHJJGGIIIHIJJJJGGIHHIJJJIJJIJJJIIGIHGIIGHIIIIGJIJIJGGAHHACEEE>;??AA@@@@BD<>9>?BDCDCCDCCCD_Mismatch_0_Sense_+_Library_PoolT
TGCTCTTTTGGCGTCCTATAAGGACATTCTCCTTGCTCACTTACCGGTCTACACTGATAAGTCTACTCCCCGGCCCGGGGTTTTGCCTTTAAGA
>Frequency_1_QualityScore_6D<AFFF6D;F??0?F)=<=CC@;.6)))737==?E3.)5?(656;5-->@?BA:@@;,;3((,,&)&&)::A>AB@(+(+::3+<@>:@:@@3_Mismatch_1_Sense_+_Library_PoolT
AGCGGGGACTTGGTAGACAGGTGGAGATGCCATATTTTGAGGAGTGTACACCTGTCATCAGGACCGGTCACTTGATGCTATTTTGATTATATGG
>Frequency_1_QualityScore_FFHHHHHJIJJJJHIJIIGHJIIIIHIJJJJIIJFHFGIJIJJJJJJJIIJEHHIIJIHFEFFFEECEDEEDEDEEDDDDEDEDFDCCDDCDDD_Mismatch_1_Sense_+_Library_PoolT
TTTGGTAGACAGGTGGAGATGCCATATTTTGAGGAGTGTACACCTGTCATCAGGACCGGTCACTTGATGTTATTTTGATTATATGGTTTTATTG
>Frequency_1_QualityScore_FFHHHHHJJJJJJIJJJJJJJJIJJJJJJJJJJJJJJJJJJJJJJHJJJJIJJJJJJIJJJJJJJJJJJHIJJIJIJJHHHHHGHHFF_Mismatch_1_Sense_+_Library_PoolT
TGATAATCTTTGCATTGCATCTAGTTGCATTCTCGCTTTATTTGCATATGAACCATGTTATATAAGACTTGTAGCATTGTATAATCCA
>Frequency_1_QualityScore_DFDDHHF@FGFHC<FAFHG<F@?EHBHGHGGG@GEADFHID<BGDHHIGEHH:3?8DGDHIIIIIIGH>?B>CCACBB_Mismatch_1_Sense_+_Library_PoolT
CATGTTATATAAGACTTGTAGCATTGTATAATCCTTTTTGATTTATATAATAACAAAAGGACGACTTTTTTCTGTCGA
>Frequency_1_QualityScore_FFHHHHHJJJIJJIJJJJIGHGIFIHIIJJIIJIIIJJJJJIJIJJJJJJJG_Mismatch_1_Sense_+_Library_PoolT
CATTGTATAATCCTTTTTGATTTATATAATAACAAAAGGACGACTTTTTTCA
>Frequency_1_QualityScore_FFHHHHHJJJJHHIJJJJIJJJJIIJJJJIJJJJJJJJGIJJJJJJJIIIJIJJJJJIIJHHHHHHHFFFFFFDEDEDDDDEEEDDBDBDDDDE_Mismatch_1_Sense_+_Library_PoolT
ATCAGGACCGGTCACTTGATGTTATTTTGATTATATGGTTTTATTGTACACAGCTAGTAGTAACATATCACACAGGATATGATACGATATGATA
>Frequency_1_QualityScore_DAHGF<DFDGFHIIIIIFFCII_Mismatch_0_Sense_+_Library_PoolT
AAGGACGACTTTTTTCTGTTGA
>Frequency_1_QualityScore_DD<+AD3A4,<A?;F;<EDEE4?4?*?E?DB*8)B>*0:0:??DCBD9@DD>DCDEI=)8BCC;@C)))7)-;=)==C3;BDE@>;A3@6(;?2_Mismatch_2_Sense_+_Library_PoolT
TAGGTGCATTCTCGCTTTATTTGCATATGAACCATGTTATATAAGACTTGTAGCATTGAATAATCCTTTTTGATTTATATAATAACAAAAGGAC
>Frequency_1_QualityScore_FFHFHHFJJJDHIGHIIIGHIJJIJHHGGIGJJJIIIHGEHFDFEECCECEACDEEA???A@CDCADFDCCDCDCCCCCCDDDDD>BBDCDCDC_Mismatch_0_Sense_+_Library_PoolT
TCACAGAAAGATTAACAAAGCGGGGACTTGGTAGACAGGTGGAGATGCCATATTTTGAGGAGTGTACACCTGTCATCAGGACCGGTCACTTGAT
>Frequency_1_QualityScore_FFHHHHGJJJHHIIJJIJBGHCHGIIIJJJJJJJJGHIHHEEDEFFFFEEEEEEEDCDDCDDBD?BDDDACDDDBCDDDEDDDDDEDEEEEDDD_Mismatch_1_Sense_+_Library_PoolT
GGGGACTTGGTAGACAGGTGGAGATGCCATATTTTGAGGAGTGTACACCTGTCATCAGGACCGGTCACTTGATGTTATTTTGATTATATTGTTT
>Frequency_1_QualityScore_FFHHHHHJJJJGJJJJJJJIJIJJJJJJJJJJJJJIJJJJIJJJHHHHADFFFCECEEDDDDEFEDDDDDDCBDEEEDDDDDDDEDDDDDDDDD_Mismatch_0_Sense_+_Library_PoolT
ATATTGTCATCACAGAAAGATTAACAAAGCGGGGACTTGGTAGACAGGTGGAGATGCCATATTTTGAGGAGTGTACACCTGTCATCAGGACCGG
>Frequency_1_QualityScore_?4DDDBD@@EE933AEBFAEC++<FF>?EDDDDIDADDEIA*?D:D2D?BCD_Mismatch_0_Sense_+_Library_PoolT
GATATCCCTCTCTCTGTTAGGATTGAACAGGCTTCTATTGGATCGTCTGGGG
>Frequency_1_QualityScore_FFHHHHHJJJIIJJJJJJJIJJJIJJJIIJJJJJJJJJIIJIIJJJFJIJIJJJJIJJIIJJJJJJIHEHHHHHGHHHDDFFFFEEEEEEEDDC_Mismatch_1_Sense_+_Library_PoolT
TGTTATTTTGATTATATGGTTTTATTGTACACAGCTAGTAGTAACATAGCACACAGGATATGATACGATATGATAATCTTTGCATTGCATCTAA
>Frequency_1_QualityScore_BD:=:DA@EC,++3+<C<<<EE?EE8?B?CD?*000))09D<D_Mismatch_1_Sense_+_Library_PoolT
CTCGGGTCTCACTGATTCATCCCCTATTGTTTCGTCTTATACT
>Frequency_1_QualityScore_FFHHHHHEIJJJIJJJJJJJGIJIIJIJJJJJJJJJJJJJJJJJJJJJIIJJJJJJJIIJJJJJHFFFFFFCEEEDDDDDDDDDCBDDDDDDDE_Mismatch_1_Sense_+_Library_PoolT
ATATAAGACTTGTAGCATTGTATAATCCTTTTTGATTTATATAATAACAAAAGGACGACTTTTTTCTTTTGAAAAAAAATAAAAAAAAATTGAT
>Frequency_1_QualityScore_FFHHHHHJJIJIJJJJJJJJIJ?FHJJJJIJIHIJEHIJJEHHHHHFFEFFDCDDDDDDDDFDDDDDDDCBDDDDCC<>B@DBDD@CCCCDDDE_Mismatch_0_Sense_+_Library_PoolT
AAGTCTACTCCCCGGCCCGGGGTTTTGCCTTTAAGATTTGAGGATGTGACGATCCGTCAGTTGAAGAGACGTGCCAGGGGCACTGCTCCTCATT
>Frequency_1_QualityScore_FFHHHHHJIIJGAEFHIIHIIG@GIGJIIHIJGGIJIEIGHGGH_Mismatch_0_Sense_+_Library_PoolT
CACACAGGATATGATACGATATGATAATCTTTGCATTGCATCTA
>Frequency_1_QualityScore_FFHHHHHJJJJJJJJJJJJJJJJJJJJJJJJJJJJJJJG_Mismatch_0_Sense_+_Library_PoolT
GATTTATATAATAACAAAAGGACGACTTTTTTCTGTTGA
>Frequency_1_QualityScore_;=?=:ACAAB<<AAC<FCFI@GAC@H@??@E:*:???DF@?GB<?99D@4?F@60==CF;C)8==EEICECA;_Mismatch_0_Sense_+_Library_PoolT
TGGTTTTATTGTACACAGCTAGTAGTAACATAGCACACAGGATATGATACGATATGATAATCTTTGCATTGCA
>Frequency_1_QualityScore_FFHGHHHJJIJJJJJJGIJJJJJJJJIJJIJJJIJJJJJJHIIGHHHHFFFFFFFEEEEEDDDDDDCDDDCDDDDDDDDDDDDDCDD>C>CCB<_Mismatch_0_Sense_+_Library_PoolT
AGGGGCACTGCTCCTCATTTTGATCCTGGTCCCGCTGGGGTGGAAGGTGATATCCCTCTCTCTGTTAGGATTGAACAGGCTTCTATTGGATCGT
>Frequency_1_QualityScore_FFHHHHHJJJJJIJJJJIJJJHJJJJJJJGJJJJJJJJJJJIJJJJJJJJJJIJIJJJJGJJJJJJJJJIJGHHHHFFFFFFFEEEEEEEC_Mismatch_1_Sense_+_Library_PoolT
GATATTATTTTGATTATATGGTTTTATTGTACACAGCTAGTAGTAACATAGCACACAGGATATGATACGATATGATAATCTTTGCATTGCA
>Frequency_1_QualityScore_FFHHHHHJIJJJIIJJHIHHHIJJJJJJJJJJJIGIIJJJJJIIJJJJJJJIJJJHHHHFHFFFFFFFCCEDEEDDDEDDC_Mismatch_2_Sense_+_Library_PoolT
ATGCCATATTTTGAGGAGTGTACACCTGTCATCAGGACCGGTCACTTGATGTTATTTTGATTATATGGTTTTATTGTACCA
>Frequency_1_QualityScore_FFHHHHHIJJHIIJJIJJJIJIJJGIHJCHIJJJJJJJIJJJJJIGJEHFFFFFCEEEEED@CDBDDDDDCDDCDEEEDDDCCB9?>CDEDDDD_Mismatch_0_Sense_+_Library_PoolT
CTCATTGAGGATTATATTGTCATCACAGAAAGATTAACAAAGCGGGGACTTGGTAGACAGGTGGAGATGCCATATTTTGAGGAGTGTACACCTG
>Frequency_1_QualityScore_FFHHFHHJJJHHJJJJJJJJIIJJGIGGJJJJIJJIIIGGJGIJJJIJIJCHIFIGGGGIJJIIJHHGHHHFFFFFFDEEEEEEEEDDDDDDDD_Mismatch_0_Sense_+_Library_PoolT
GGTTTTATTGTACACAGCTAGTAGTAACATAGCACACAGGATATGATACGATATGATAATCTTTGCATTGCATCTAGTTGCATTCTCGCTTTAT
>Frequency_1_QualityScore_FFGHGHHAGIJJIIEGIIJIJJJIIIJIJIJIJJIGHGIIIIJEIIJJIIIHHHECCDE6)6@;@DD_Mismatch_0_Sense_+_Library_PoolT
GCTGGGGTGGAAGGTGATATCCCTCTCTCTGTTAGGATTGAACAGGCTTCTATTGGATCGTCTGGGG
>Frequency_1_QualityScore_DFHHHHHJJIJJIJJJIIIJJIJIJJGJHIJJJJJJJIIJJIIJIIJJIHJJJJJCJJJJIIIIHHIIIIJIJJJAHHFFDDEEDDDDDEDDDD_Mismatch_0_Sense_+_Library_PoolT
TATTTGCATATGAACCATGTTATATAAGACTTGTAGCATTGTATAATCCTTTTTGATTTATATAATAACAAAAGGACGACTTTTTTCTGTTGAA
>Frequency_1_QualityScore_@DDBFHB:EHGAHB>FHHH4AD@EF?C:_Mismatch_0_Sense_+_Library_PoolT
GTACACAGCTAGTAGTAACATAGCACAC
>Frequency_1_QualityScore_DDGHFHHIGGGIJIJBGGGIIGGHI@EHGJIJJGIGJJJIIIJJJJJGGGGGIGHHHGHFDD=>BDDD>ACCDDDD@CBAB?CCDDCCCDEEEC_Mismatch_0_Sense_+_Library_PoolT
TTGGATCGTCTGGGGCTCATTGAGGATTATATTGTCATCACAGAAAGATTAACAAAGCGGGGACTTGGTAGACAGGTGGAGATGCCATATTTTG
>Frequency_1_QualityScore_ADHBD?FEEABGBHAHGFGEDFH9C):CF?D9*?)99BBDF?B*9?D8883EC>=F@C=DE_Mismatch_1_Sense_+_Library_PoolT
CAGGCTTCTATTGGATCGTCTGGGGCTCATTGAGGATTATATTTTCATCACAGAAAGATTA
>Frequency_1_QualityScore_FFHHHHHEHHICHHIFIFGFGIIGIIGJJJIIIIIGIJJIGHJIIIHIIHGIIIJIIIJIIEIIJFHGICHHFHHHEFFFD_Mismatch_0_Sense_+_Library_PoolT
TGATTATATGGTTTTATTGTACACAGCTAGTAGTAACATAGCACACAGGATATGATACGATATGATAATCTTTGCATTGCA
>Frequency_1_QualityScore_DDFDFDFHFFFHGJIIIJGCGE9CCGGGGIJIEGICECGG<BDDEB?@=FGC;@FHCAGC@=CEEA@BEDC;CCED@;((5;BBB@:3>AA_Mismatch_0_Sense_+_Library_PoolT
AGCTGAGGTTCCTTTACCTGATATTCCCTCGGGTCTCACTGATTCATCCCCTATTGTTTCGTCTGATACTGTACTTGGTCCGCCACTATTG
>Frequency_1_QualityScore_FDHHHHHJJJJJJJJJJJJJJJJJIIJHGIAHIJJIJJJJJJJJJGIIGJIJIIJIJJJIIJJJJJIJJGHGHHHHHFFFFFFDEEECEDCDEE_Mismatch_1_Sense_+_Library_PoolT
GTAACATAGCACACAGGATATGATACGATATGATAATCTTTTCATTGCATCTAGTTGCATTCTCGCTTTATTTGCATATGAACCATGTTATATA
>Frequency_1_QualityScore_DFHHHHHIJJJJIJJJJJJJIFHIJIJIJJJJJJJJJJJJJJJJIHIJJJJJJJJJJJG_Mismatch_0_Sense_+_Library_PoolT
AGCATTGTATAATCCTTTTTGATTTATATAATAACAAAAGGACGACTTTTTTCTGTTGA
>Frequency_1_QualityScore_FFHHDFAGIGIDCEHEGHG@G?BBHCGIIIC??@FGIIIIGGGHGHIIGFCGA@@DDHEC?@HEFFFF@ACEACD>ACBDBBBDDCCCD_Mismatch_0_Sense_+_Library_PoolT
CCGGTCACTTGATGTTATTTTGATTATATGGTTTTATTGTACACAGCTAGTAGTAACATAGCACACAGGATATGATACGATATGATAAT
>Frequency_1_QualityScore_FFHHHHHJJJJJJJJJJGIJJJJHIJJJJJJFHIJJIJIJHHHHHHFFFFFEEDABDDDDDDDDDDDEDDDDDDDDDBDDDDDDDDDEDEEDEE_Mismatch_0_Sense_+_Library_PoolT
AGATTAACAAAGCGGGGACTTGGTAGACAGGTGGAGATGCCATATTTTGAGGAGTGTACACCTGTCATCAGGACCGGTCACTTGATGTTATTTT
>Frequency_1_QualityScore_FFHHHHHJJJEHIHJIIJJHJJJIJJIIJJJJIJJJJJIJJHJIJJJJJJIJJJJJJJJIJJJJJJJGIHHHHHHHHGFFFFFFFEEEEEEDDD_Mismatch_0_Sense_+_Library_PoolT
TGTTATTTTGATTATATGGTTTTATTGTACACAGCTAGTAGTAACATAGCACACAGGATATGATACGATATGATAATCTTTGCATTGCATCTAG
>Frequency_1_QualityScore_FFDHHHHJJJJJJIJJIJJJJJJIJJJJIIIJJJJJJJJIJJJJJJJJJJJJIJJJJJIIEGGGGGHIJIIIIHHFFFFEDDDDEDDD_Mismatch_0_Sense_+_Library_PoolT
GCATATGAACCATGTTATATAAGACTTGTAGCATTGTATAATCCTTTTTGATTTATATAATAACAAAAGGACGACTTTTTTCTGTTGA
>Frequency_1_QualityScore_D8C?:C;:CFGFH<EHEIA?FED;DGGGG>FBFHFGGIIG?BFHE>GHA:A?;?@CDDE>CADD@;@CA@DDDCCCBBCCCCDC@C>@8?CCC@_Mismatch_0_Sense_+_Library_PoolT
GTGGAGATGCCATATTTTGAGGAGTGTACACCTGTCATCAGGACCGGTCACTTGATGTTATTTTGATTATATGGTTTTATTGTACACAGCTAGT
>Frequency_1_QualityScore_FFHHHHHJJJJJJJHJIJJJJJJIJJJJHJJJJJJJJJJ_Mismatch_0_Sense_+_Library_PoolT
GCATATGAACCATGTTATATAAGACTTGTAGCATTGTAT
>Frequency_1_QualityScore_FFHHHHHJJJJJJJJJJJJJJJJJJJJJJJJJHIIJJJJJJJJJJJIIJJJGJHIHJIIHFDDDD;?@DACCCCDCDDDCDDDDDDCDDCDDDD_Mismatch_0_Sense_+_Library_PoolT
CTATAAGGACATTCTCCTTGCTCACTTACCGGTCTACACTGATAAGTCTACTCCCCGGCCCGGGGTTTTGCCTTTAAGATTTGAGGATGTGACG
>Frequency_1_QualityScore_FFHHHHHJJJJJJJJJJJJJJJJJJJJJJJJJJJJJJJIJJJJJJJIJJJJJJJJJJJJJJJJFJJJJIIHHHHHHHFFFFFFFDEEDEEEEED_Mismatch_0_Sense_+_Library_PoolT
AGTAACATAGCACACAGGATATGATACGATATGATAATCTTTGCATTGCATCTAGTTGCATTCTCGCTTTATTTGCATATGAACCATGTTATAT
>Frequency_1_QualityScore_DFHHGHHJJJGJIGGEHEGGGGGIII><9CGHH@E@;F:DF9?DGIBDEGGGI@@CGH\;6BGCCCEHF>CEBD;@BBCDECCC@CCDDB?@C;_Mismatch_0_Sense_+_Library_PoolT
TCCATAGTCTATTACCCCATCAACTGCAGCTGAGGTTCCTTTACCTGATATTCCCTCGGGTCTCACTGATTCATCCCCTATTGTTTCGTCTGAT
>Frequency_1_QualityScore_FFHHHHHIJJIIJJJJIJJJJJJJIJJJJJJJJJJIJJIJIIIIJJJJJJJIJIJJIJJJIJJJHIJJJIHHHHHHHFFFFFFFEDEEEE_Mismatch_0_Sense_+_Library_PoolT
TATTTTGATTATATGGTTTTATTGTACACAGCTAGTAGTAACATAGCACACAGGATATGATACGATATGATAATCTTTGCATTGCATCTA
>Frequency_1_QualityScore_FFHHHHHIJHJJJJJJJJJJJIIJJJJJ<FHIJJJJJJGHHEHHGHHFFFFFEDCEDDDDDDCDDDDEDCCCDDDDDDDBDDDDDDDDDDDCCC_Mismatch_1_Sense_+_Library_PoolT
ACTGATAAGTCTACTCCCCGGCCCGGGGTTTTGCCTTTAAGATTTGAGGATGTGACGATCCCTCAGTTGAAGAGACGTGCCAGGGGCACTGCTC
>Frequency_1_QualityScore_FFHGHHHJJIJJJJJJJJJJJJJJJJJJJIJJJJJJJJIJJJJIHHHGHHFCFFDDEEEDDDCDDEFEDBDDDDDDDEDDDDDDDDDEDC@CDD_Mismatch_0_Sense_+_Library_PoolT
ATTATATTGTCATCACAGAAAGATTAACAAAGCGGGGACTTGGTAGACAGGTGGAGATGCCATATTTTGAGGAGTGTACACCTGTCATCAGGAC
>Frequency_1_QualityScore_DDHHGFHIIGIIHFEEHIIGGIJIDEGCGIJIIJIIJIJIJJIJJJIIJJIIJIJIIJJFIGHIFHHGHHEFFFD_Mismatch_0_Sense_+_Library_PoolT
TATGGTTTTATTGTACACAGCTAGTAGTAACATAGCACACAGGATATGATACGATATGATAATCTTTGCATTGCA
>Frequency_1_QualityScore_DDHGHHHBFHGIIGIIIJHIF@DHIIIJJJJJIIJJIGGGGGHGIJGJIIIJIIIGIGIIIIJIIIIJJ_Mismatch_0_Sense_+_Library_PoolT
TTTATTGTACACAGCTAGTAGTAACATAGCACACAGGATATGATACGATATGATAATCTTTGCATTGCA
>Frequency_1_QualityScore_FFDFHHFHIJIDHGIJJJIFAFHHIIJJJIGGIGIJJJIJJIJJIGCEHGGIGGGHGGHIGCHFHEEHAEEFFFFFCACCBDBBDDCCEDFECD_Mismatch_1_Sense_+_Library_PoolT
CACCTGTCATCAGGACCGGTCACTTGATGTTATTTTGATTATATGGTTTTATTGTACACAGCTAGTAGTAACATAGCACACAGGATATTATACG
>Frequency_1_QualityScore_BDHDFHHJGJIIJIJJJIIJIIJIJJIJJJJJJIJJJJJJIIIIIJJJHIIIIJJ_Mismatch_0_Sense_+_Library_PoolT
TAGTAACATAGCACACAGGATATGATACGATATGATAATCTTTGCATTGCATCTA
>Frequency_1_QualityScore_FFHHHHFIJIJJJJJEIJJIJEIIIJJJIIIJJJJJJJJJJJJJJJIJJIJJI_Mismatch_0_Sense_+_Library_PoolT
GTATAATCCTTTTTGATTTATATAATAACAAAAGGACGACTTTTTTCTGTTGA
>Frequency_1_QualityScore_FFHHHHHJJJHJJJJJJJIIJJJJJJJJJJJJJJJJJJJJJJJJJJJEIJJJJJJJJJJJJJHHHHFFFF_Mismatch_0_Sense_+_Library_PoolT
ATAAGACTTGTAGCATTGTATAATCCTTTTTGATTTATATAATAACAAAAGGACGACTTTTTTCTGTTGA
>Frequency_1_QualityScore_FFHHHHHJJJIIIIJHIJGHGIJJJJJJJJHIJII>HIG?FDFIJJ6;B.=C;;;G;;D;@=@DA==>=77?@C7?DA>;@;>;-5?;;;?BD_Mismatch_1_Sense_+_Library_PoolT
TCTCTCTCTGTTAGGATTGAACAGGCTTCTATTGGATCGTCTGGGGCTCATTGAGGATTATATTGTCATCACAGAAAGATTAACAAAGCGGGG
>Frequency_1_QualityScore_FFHHHHHEGGIJJJJJJJJIJJJJJJJJJJGIIIJJJIJJJJIIJJJJDHJIJJJJJJJJHHHHHHH_Mismatch_0_Sense_+_Library_PoolT
TGAGGAGTGTACACCTGTCATCAGGACCGGTCACTTGATGTTATTTTGATTATATGGTTTTATTGTA
>Frequency_1_QualityScore_FDHHHHHJJJJICHIIGGIJJJJGIJJJJJJJIJJJIIJJJJJJJHIIIIJJJJJJGIJHHFFFEDEECCEBDCCDEDDDCDDDDCDDDDDCDB_Mismatch_0_Sense_+_Library_PoolT
GTTTCGTCTGATACTGTACTTGGTCCGCCACTATTGTCTGATTCCCCTGCTCTTTTGGCGTCCTATAAGGACATTCTCCTTGCTCACTTACCGG
>Frequency_1_QualityScore_FFHFHFFGGIJIGGIIJJJJGIJJJJIJIIIIJJJJJJHJIJIJJJIJIJJJJJJDHHHFHHHFFFFFFEDEEEEEEFEEDDCDDDDDCDDDDB_Mismatch_0_Sense_+_Library_PoolT
AGGAGTGTACACCTGTCATCAGGACCGGTCACTTGATGTTATTTTGATTATATGGTTTTATTGTACACAGCTAGTAGTAACATAGCACACAGGA
>Frequency_1_QualityScore_FFHHHHHIIJJJIJJJJIHIJHIIIJJJJJJJJJJJJJJJJJJJJJJIIJJJJJJJJIJIJIIJJJIHHEHHH_Mismatch_0_Sense_+_Library_PoolT
TTTATTGTACACAGCTAGTAGTAACATAGCACACAGGATATGATACGATATGATAATCTTTGCATTGCATCTA
>Frequency_1_QualityScore_FFHHHHGJJJJGHJJJJJHJIIJIJJJJJHIJJJJJJJGHIIJJJJJJJJIIJJJIJJJJJJJJHHHHH3?@DEEDEDDDDEDEDDDDDDDEED_Mismatch_1_Sense_+_Library_PoolT
ATCAGGACCGGTCACTTGATGTTATTTTGATTATATGGTTTTATTGTACACAGCTATTAGTAACATAGCACACAGGATATGATACGATATGATA
>Frequency_1_QualityScore_FFHDHHGGIIIJJJJJJDHIGEHICGHFIIJJIGIJIJIJIJIIJJIIIJIJIIJJJJJHD8@BDDCCDCCDDDD@CDBBCCDDDCDDCEEECB_Mismatch_0_Sense_+_Library_PoolT
TGGATCGTCTGGGGCTCATTGAGGATTATATTGTCATCACAGAAAGATTAACAAAGCGGGGACTTGGTAGACAGGTGGAGATGCCATATTTTGA
>Frequency_1_QualityScore_FFHHHHHJJJJJJIJJEHEGHGIJCAGHIIJGIJIIEHFHHGFFFFDCECDDEDDDDCDDFDDCDDDDDDD@DDDDDDDDDDEEDEDDDDDEDE_Mismatch_0_Sense_+_Library_PoolT
CAAAGCGGGGACTTGGTAGACAGGTGGAGATGCCATATTTTGAGGAGTGTACACCTGTCATCAGGACCGGTCACTTGATGTTATTTTGATTATA
>Frequency_1_QualityScore_FFGHHGHIGJJIJJJJJJJJJJEIGGHJJJIJJJIJIIJIJJHIJGIHIJGJIJIJJJIJIIJJIJJJJGGGFHHFGHHFFFFCCCC>ACEDDD_Mismatch_1_Sense_+_Library_PoolT
GAGTTGCATTCTCGCTTTATTTGCATATGAACCATGTTATATAAGACTTGTAGCATTGTATAATCCTTTTTGATTTATATAATAACAAAAGGAC
>Frequency_1_QualityScore_DDDDDDC3<AEE@F?E:?E::AFFCE;E:D@DD9?D<DD/?8D>DCEIECBDCCCC8.=ACE@DCC_Mismatch_0_Sense_+_Library_PoolT
GAGGAGTGTACACCTGTCATCAGGACCGGTCACTTGATGTTATTTTGATTATATGGTTTTATTGTA
>Frequency_1_QualityScore_FFHHHHHJJIJJJJHIIJJJJJJIJJJJJJJJJJJIJJJIIIJJIJIJIJIJJJJJJIJJIJGGIJJIJHIIHGHHGGHEFCFFFEECEEEECD_Mismatch_1_Sense_+_Library_PoolT
AAGGATATGATACGATATGATAATCTTTGCATTGCATCTAGTTGCATTCTCGCTTTATTTGCATATGAACCATGTTATATAAGACTTGTAGCAT
>Frequency_1_QualityScore_FFFHHHHGJJJJJJIJJJJJJJJGIEHHHIJJJJJJJJJJJJJJJJJJIIJJJ4CHIHHHHHHHHFFFFEEEDEEACDDCDDDEEEFDDDDDDD_Mismatch_1_Sense_+_Library_PoolT
GGTGGAGATGCCATATTTTGAGGAGTGTACACCTGTCATCAGGACCGGTCACTAGATGTTATTTTGATTATATGGTTTTATTGTACACAGCTAG
>Frequency_1_QualityScore_FFHHHHHJJJJIIJJJJJJJJJJJJJJIJJJJJJJJJJJJJJJIJJJJJJJJJJJJJJJ_Mismatch_0_Sense_+_Library_PoolT
ACAGCTAGTAGTAACATAGCACACAGGATATGATACGATATGATAATCTTTGCATTGCA
>Frequency_1_QualityScore_FDFHGHHJJIJJJGGIJIGIGIIJDIIIJIJJJIIJJJJIJFIHGIEIIIIIGGHII_Mismatch_0_Sense_+_Library_PoolT
CATTGTATAATCCTTTTTGATTTATATAATAACAAAAGGACGACTTTTTTCTGTTGA
>Frequency_1_QualityScore_FFHHHHHIIJIJJJIJJJIHJJJJFHIHIIJHHHIJJJHIHIJIIJIJHIHHHHEHFFFFFEDCCEDDCCCCD>CC?9A?<CCB59<:@@3(:A_Mismatch_0_Sense_+_Library_PoolT
ATTTTGATCCTGGTCCCGCTGGGGTGGAAGGTGATATCCCTCTCTCTGTTAGGATTGAACAGGCTTCTATTGGATCGTCTGGGGCTCATTGAGG
>Frequency_1_QualityScore_FFHHHHHIJIJJJJIJIJJJIJJIIJGIJJJJJJJJIJJJJJJJJJEIIJJJJJJJIJJJJJJHIJJJJIIIJFHHHFFFFFFDEEEEEACCBB_Mismatch_1_Sense_+_Library_PoolT
TAGCTAGTAGTAACATAGCACACAGGATATGATACGATATGATAATCTTTGCATTGCATCTAGTTGCATTCTCGCTTTATTTGCATATGAACCA
>Frequency_1_QualityScore_FFGHHHHJJJJJJJIJJEIJIIJJJJIJJJJJJJJJJJJJJJJJJIJJJIJJJJJJJJIJJJIJJJJJJ_Mismatch_0_Sense_+_Library_PoolT
TTGTACACAGCTAGTAGTAACATAGCACACAGGATATGATACGATATGATAATCTTTGCATTGCATCTA
>Frequency_1_QualityScore_DD<FFAB@GEHHAECHCCHGG@BBEFEGGIIIIGEDBGC@EFDFEEGI>_Mismatch_0_Sense_+_Library_PoolT
AATCCTTTTTGATTTATATAATAACAAAAGGACGACTTTTTTCTGTTGA
>Frequency_1_QualityScore_?DDDDD<@<;EDD):39?<<D9BBD8DB<B9=B<;).=;7@347=5A?=3.?C;7?AD@@=?=?????_Mismatch_1_Sense_+_Library_PoolT
CTGGGGTGGAAGGAGATATCCCTCTCTCTGTTAGGATTGAACAGGCTTCTATTGGATCGTCTGGGGCT
>Frequency_1_QualityScore_FFHHHHHIJIJIJJJJJDGIIGGHIJEGIJIJIGHJIGIJIIHHIJIJJGIJJJIJJJJIIGHHHEFFFFCEEECECDDDDDDEDDDDBDCDBB_Mismatch_0_Sense_+_Library_PoolT
CTATTGTCTGATTCCCCTGCTCTTTTGGCGTCCTATAAGGACATTCTCCTTGCTCACTTACCGGTCTACACTGATAAGTCTACTCCCCGGCCCG
>Frequency_1_QualityScore_FFHHHHHJJHHJJJIJJIJJJJJHIJJJIIIJJIIJJIJJIIJJJJJJIGIJJEIGJJJDGHJJIJJIJEHHHH_Mismatch_1_Sense_+_Library_PoolT
GTTTTATTGTACACAGCTAGTAGTAACATAGCACACAGGATATGATACGATATGATAATCTTTGCATTGCATCA
>Frequency_1_QualityScore_FFHHHHHGJJJIIJJJJIJJJJJIGIIJJJIJJIJJJIIJG_Mismatch_0_Sense_+_Library_PoolT
TTGATTTATATAATAACAAAAGGACGACTTTTTTCTGTTGA
>Frequency_1_QualityScore_BDDFFDH@GHIIIECH>>I_Mismatch_0_Sense_+_Library_PoolT
TGATAATCTTTGCATTGCA
>Frequency_1_QualityScore_FFHHHHHJJJJJJJJJJJIJJJIJIJJJJJJJJJJJJJJJJJJJJJJJJIIJJJJJJIJIJJJJIJHHHHHGHFFFFFFEEEEEEDDEEEDDDD_Mismatch_1_Sense_+_Library_PoolT
TTAGCACACAGGATATGATACGATATGATAATCTTTGCATTGCATCTAGTTGCATTCTCGCTTTATTTGCATATGAACCATGTTATATAAGACT
>Frequency_1_QualityScore_FFHHHHHJHIJJIJJJJIIIIJJHEGIHIJIJJJJJJIJJJJJJJJJJJIJJIJJHHHHHFFDDDDDBBBBDCDACDDEEDEDDDDDDDDDCCC_Mismatch_0_Sense_+_Library_PoolT
ACGATCCGTCAGTTGAAGAGACGTGCCAGGGGCACTGCTCCTCATTTTGATCCTGGTCCCGCTGGGGTGGAAGGTGATATCCCTCTCTCTGTTA
>Frequency_1_QualityScore_FFHHHHHJJJJIJJJJJJJJJJIIIIJJJIJJJJJJJJJJJJJJJJJJJJJJJJJJJJIJJJIJIJJJJHIHHHHHFF_Mismatch_2_Sense_+_Library_PoolT
ACAGCTAGTAGTAACATAGCACACAGGATATGATACGATATGATAATCTTTGCATTGCATCTAGTTGCATTCTCGCCA
>Frequency_1_QualityScore_FFHHHHHJJJJJJJJJJJJJJHJJJGJJJIIJJJJJJJJJIJJJJJJJJIJJJJJJJJJIJJJJJJJJJJJJHHHHHHFFFFFFEEEEEEEEDD_Mismatch_0_Sense_+_Library_PoolT
GATGTTATTTTGATTATATGGTTTTATTGTACACAGCTAGTAGTAACATAGCACACAGGATATGATACGATATGATAATCTTTGCATTGCATCT
>Frequency_1_QualityScore_FFHHHFHIJJJJJJJJJJIIJJJIIIGIJIJIJJJJJIIJJJJJIJIIIJJJJHHFFFFFDDDDDDDDDCDDDDDDEFEDDDDDDDDDDDDDDD_Mismatch_1_Sense_+_Library_PoolT
CGGGGTTTTGCCTTTAAGATTTGAGGATGTGACGATCCGTCAGTTGAACAGACGTGCCAGGGGCACTGCTCCTCATTTTGATCCTGGTCCCGCT
>Frequency_1_QualityScore_FFHHHHHJJJJGHGIJJJIJJIJIJJJJJIJJJJJJJJHIJJJJJJJJIIJJJJIJIIJIIJJGIIGHHFFFFFFDECEEEEDEDDDBDDDDED_Mismatch_0_Sense_+_Library_PoolT
ATCAGGACCGGTCACTTGATGTTATTTTGATTATATGGTTTTATTGTACACAGCTAGTAGTAACATAGCACACAGGATATGATACGATATGATA
>Frequency_1_QualityScore_FFHHHHHJJJJGIIJIJJJIJJJJJIJJGIJJIJJJJJJFHIGIIHAEHGFFFFFFEEEEEDDCDCCDCACDDDDDDDDDDDDADDAC>CCB3<_Mismatch_0_Sense_+_Library_PoolT
GGGGCACTGCTCCTCATTTTGATCCTGGTCCCGCTGGGGTGGAAGGTGATATCCCTCTCTCTGTTAGGATTGAACAGGCTTCTATTGGATCGTC
>Frequency_1_QualityScore_FFHGFHHJJIIIIIJIJGHFHIHEGIJIIIGIGIJJJ=EBEFFEEEEEEECDDDDDDDDDDCCCCBBDDBBBD?B@CCCCCCDDDD?@BDDCC@_Mismatch_1_Sense_+_Library_PoolT
CCGGTCTACACTGATAAGTCTACTCCCCGGCCCGGGGTTTTGCCTTTAAGATTTGAGGATGTGACGATCCGTCAGTTGAAGAGACGTTCCAGGG
>Frequency_1_QualityScore_FFHHHHHJJJJIIIJJJIJJHIJHIIJJJJJJJIJJJIJJJIJJJJJJHGIIJJIIJJGHHFFFFFCEEEEEEDDDDDDDDDDDDDDDDDDD>B_Mismatch_0_Sense_+_Library_PoolT
TTTGCCTTTAAGATTTGAGGATGTGACGATCCGTCAGTTGAAGAGACGTGCCAGGGGCACTGCTCCTCATTTTGATCCTGGTCCCGCTGGGGTG
>Frequency_1_QualityScore_DDFH?FHGGHGBGEHGEBEHGI<FHAHIGEGHHGGHC<FHII>4BF;@?BFGI\5=(7==7@C_Mismatch_1_Sense_+_Library_PoolT
TGATATCCCTCTCTCTGTTAGGATTGAACAGGCTTCTATTGGATCGTCTGGGGCTCCTTGAGG
>Frequency_1_QualityScore_ADF@FHHBH?F>CIHHHEHIIFIIEFHIIIIIIIII@HGFGGHIIIIDFHIIIAHGGEIGGGI<FGIIDGGHIIIIHHHHDDFDDDDDDC@BCD_Mismatch_0_Sense_+_Library_PoolT
TCGCTTTATTTGCATATGAACCATGTTATATAAGACTTGTAGCATTGTATAATCCTTTTTGATTTATATAATAACAAAAGGACGACTTTTTTCT
>Frequency_1_QualityScore_FFHHHGHIJJJJJJJJIJJIJIJJJHIJJJJJJJGIJJJJJJJJIJJIJJJJJJJJIJIJJJJJJIJJJHIJJJHHHFFFFFFFCEEEEEEEDD_Mismatch_1_Sense_+_Library_PoolT
ACTTGATGTTATTTTGATTATATGGTTTTATTGTACACAGCTAGTAGTAACATAGCACACAGGATATGATACGATATGATAATCTTTGCATTAC
>Frequency_1_QualityScore_FF)<DCFGIIIJJJJJJJJJJJIEGIGIGIIJGIJIJJJJJIIIJJJJJJJHIIHIJIJJJJJIIJIHHHGFFFFFFFECDDBDDEEECCDDDD_Mismatch_1_Sense_+_Library_PoolT
ACGGGTCACTTGATGTTATTTTGATTATATGGTTTTATTGTACACAGCTAGTAGTAACATAGCACACAGGATATGATACGATATGATAATCTTT
>Frequency_1_QualityScore_FFHHHHHJJJJJJIJJJJJJJJJJJJJJJJJJJJJJJJJIJJJJJJJJJJJJIJJJGIHHHHHFFFFFFFEEEEDEEDDDDDEDDEEEEDECDC_Mismatch_0_Sense_+_Library_PoolT
ACGATATGATAATCTTTGCATTGCATCTAGTTGCATTCTCGCTTTATTTGCATATGAACCATGTTATATAAGACTTGTAGCATTGTATAATCCT
>Frequency_1_QualityScore_FFDHHFHHIJGIGGIJGIJGFGIGIIIGFHIJIGGIIIJJJJGJJIIIGIIIIIJJJJJJJFIIIJIJEHHHFEDEEEEA_Mismatch_0_Sense_+_Library_PoolT
ACCATGTTATATAAGACTTGTAGCATTGTATAATCCTTTTTGATTTATATAATAACAAAAGGACGACTTTTTTCTGTTGA
>Frequency_1_QualityScore_FFHHHHHJJIJJJJJJJJJJJJIJJJJJJJJJIJJJJJIGJGIJJJIJIJJJJJIJI_Mismatch_0_Sense_+_Library_PoolT
TGCATTCTCGCTTTATTTGCATATGAACCATGTTATATAAGACTTGTAGCATTGTAT
>Frequency_1_QualityScore_FFHHHHGJJJJJJJJJJJJJIIJJJJJJJJJJJJJE_Mismatch_0_Sense_+_Library_PoolT
TTATATAATAACAAAAGGACGACTTTTTTCTGTTGA
>Frequency_1_QualityScore_FDHGHHHDHIJIIGIJJIJJFHIGBGDGGIJ@FHFEHI=FGHGIJGHEGGHGHHFBCCEFCDCCCEDDDDBDD?@>CCAC:A@0+22+3AB_Mismatch_0_Sense_+_Library_PoolT
GCTCCTCATTTTGATCCTGGTCCCGCTGGGGTGGAAGGTGATATCCCTCTCTCTGTTAGGATTGAACAGGCTTCTATTGGATCGTCTGGGG
>Frequency_1_QualityScore_DFHGHHHJJJJJJJJJJJJJJIJIJJJJJJJIJJJJJIHIJJIIJJJIJJJGHIJJJEHJJHFFDDDDD@;?BDDDDDCCCCCCCDDDDDCDDD_Mismatch_1_Sense_+_Library_PoolT
GCGTCCTATAAGGACATTCTCCTTGCTCACTTACCGGTCTACACTGATAAGTCTACTCCCCGGCCCTGGGTTTTGCCTTTAAGATTTGAGGATG
>Frequency_1_QualityScore_ADFA:ACCGGGFEHIG@GACCBGCHBECHGIEHDCF??:BB>??FGHGIIIEG>C==BA@AHHFFFFFFFCDDEEEECCCD_Mismatch_0_Sense_+_Library_PoolT
CTTGGTAGACAGGTGGAGATGCCATATTTTGAGGAGTGTACACCTGTCATCAGGACCGGTCACTTGATGTTATTTTGATTA
>Frequency_1_QualityScore_FFHHHGHJJJJIJJJJJJJJJJJJIJJJJIJJJJJJJIJJHIJIJJJJIJJIIJIIJJJJJJJJJJJIIEHIHFHHHGFFFDEEEEFEEEDDEE_Mismatch_0_Sense_+_Library_PoolT
TACACAGCTAGTAGTAACATAGCACACAGGATATGATACGATATGATAATCTTTGCATTGCATCTAGTTGCATTCTCGCTTTATTTGCATATGA
>Frequency_1_QualityScore_BDF?FDBBB)AEEBDHIHGIHGCDFHEHGHEIEHGB;7CA7@@C=CEEHAABDDEDDAC>A@;;>=;5>ACBBB?CC3>C_Mismatch_1_Sense_+_Library_PoolT
CTGCTCCTCGTTTTGATCCTGGTCCCGCTGGGGTGGAAGGTGATATCCCTCTCTCTGTTAGGATTGAACAGGCTTCTATT
>Frequency_1_QualityScore_FFHHHGHJJIJJGHJJJIJJJJIJJJJJJJJJIJJJJJJIJJJJJJJJJIJJJIJJJIJJJJHH_Mismatch_0_Sense_+_Library_PoolT
CACAGCTAGTAGTAACATAGCACACAGGATATGATACGATATGATAATCTTTGCATTGCATCTA
>Frequency_1_QualityScore_@DFDCFHHIEFGAFEGG9C?@EFEGCD=GHIIIFH@FFGIDHGHHIH?@DAEGIEHFDD5>CACC@??5;ABCCB>@>>C>@C@BBBBBBB_Mismatch_0_Sense_+_Library_PoolT
TTTGCCTTTAAGATTTGAGGATGTGACGATCCGTCAGTTGAAGAGACGTGCCAGGGGCACTGCTCCTCATTTTGATCCTGGTCCCGCTGGG
>Frequency_1_QualityScore_FFHHHHGJJJJIJJ@FHIIJJIJJHHJEEGIFEHGHGFFDDDFDDDDD?BBDCEDCDCDBCDDBDDDDDBDDDBDCDDCDDDDCDDDEDDDDDD_Mismatch_0_Sense_+_Library_PoolT
TCCCCGGCCCGGGGTTTTGCCTTTAAGATTTGAGGATGTGACGATCCGTCAGTTGAAGAGACGTGCCAGGGGCACTGCTCCTCATTTTGATCCT
>Frequency_1_QualityScore_FFHHGHH?FHDGHAHEEH@HCFIHEIEEFHG<EHD@G6/=5=DFECEEA@35>>>B>CCBC>A@CCD>BB?BBBBBB<CC:CCCCBCC?8<<8@_Mismatch_2_Sense_+_Library_PoolT
TTACCGGTCTACACTGATAAGTCTACTCCCCGGCCCGGGGTTTTGCCTTTAATATTTGAGGATTTGACGATCCGTCAGTTGAAGAGACGTGCCA
>Frequency_1_QualityScore_FDHHHHHJJJJGIHGHIJGCEGIIGIGFHIEGHHGGGI8BCFFGIJGHJIJJIEEHHHFFF;@CDDDDDB@@B<ACB?CCCCDCC@CDCCCDDD_Mismatch_0_Sense_+_Library_PoolT
GTGACGATCCGTCAGTTGAAGAGACGTGCCAGGGGCACTGCTCCTCATTTTGATCCTGGTCCCGCTGGGGTGGAAGGTGATATCCCTCTCTCTG
>Frequency_1_QualityScore_FDHHHHHJIJJGHHIHIIJJJIJJJJJIJIJIIJJJJIJJJDIIIGIJ_Mismatch_0_Sense_+_Library_PoolT
GTACACAGCTAGTAGTAACATAGCACACAGGATATGATACGATATGAT
>Frequency_1_QualityScore_FFHHFHHIJJJJJJJJIJJJJJEHIHIIJJJHIJJJJJJJJIJJJJJJJJJJJIJJIJJJJJJIJHHHFFFFFFEEEEDDDDDDEEDDDDCDDD_Mismatch_0_Sense_+_Library_PoolT
CCGGTCACTTGATGTTATTTTGATTATATGGTTTTATTGTACACAGCTAGTAGTAACATAGCACACAGGATATGATACGATATGATAATCTTTG
>Frequency_1_QualityScore_FDHHHHHFHHIJIJJEGHFHGIGJJHIIJJJJIIJJJJHHIJJJJJJJJJJJJIJJJJJJHHFFFEEEECEDDEEDEED@DDEDEDFDCDDDDD_Mismatch_0_Sense_+_Library_PoolT
GACTTGGTAGACAGGTGGAGATGCCATATTTTGAGGAGTGTACACCTGTCATCAGGACCGGTCACTTGATGTTATTTTGATTATATGGTTTTAT
>Frequency_1_QualityScore_DA:CAFDFFFFD<AIB,AEDE:AADH>GEEDAEFG?FDAGCGE?GEDE?BDB8=CFCFECFEGE_Mismatch_0_Sense_+_Library_PoolT
TGTACACAGCTAGTAGTAACATAGCACACAGGATATGATACGATATGATAATCTTTGCATTGCA
>Frequency_1_QualityScore_FFHHHHHIJEIJHIJJIJJJJJJJJIIIJJJIGIIG;DBBFHIBHCBBF><FG@@_Mismatch_0_Sense_+_Library_PoolT
CTCTCTGTTAGGATTGAACAGGCTTCTATTGGATCGTCTGGGGCTCATTGAGGAT
>Frequency_1_QualityScore_FFHHHHDHHHHJJJJJIJJJIGIJIIJJJDHIJJJIJJJIGIJJIIJHIIIIIJIJGHJJHHHHHHHHFFFFEEDEEEEEFDDDDDDDDDDDDD_Mismatch_0_Sense_+_Library_PoolT
GAGGAGTGTACACCTGTCATCAGGACCGGTCACTTGATGTTATTTTGATTATATGGTTTTATTGTACACAGCTAGTAGTAACATAGCACACAGG
>Frequency_1_QualityScore_DD?D<FAG99CE>EEEHEIBGDGB<FGB8A37?>CCCDDB@A6@>>;3-(-(55>@=B@7@>4(4>C>(3<>::AC<B(4>@>C_Mismatch_1_Sense_+_Library_PoolT
CCGGGAGATACTACTCCGGGCTCGGGGATTGATTTCCCTTGTCCTGAGTTTGTGCCGACTGTTGACACTCCTGATGATACTCCA
>Frequency_1_QualityScore_FFHHHHHJJJJJJJJJJJJIJJJJJGHJIJJJJGHIJJJHHHHHFFFFFFFDDEEDCBCFEFDDDDDDDEDDDDDDDDDBBDDDDDDDDDDDDD_Mismatch_0_Sense_+_Library_PoolT
AAAGATTAACAAAGCGGGGACTTGGTAGACAGGTGGAGATGCCATATTTTGAGGAGTGTACACCTGTCATCAGGACCGGTCACTTGATGTTATT
>Frequency_1_QualityScore_FFHGGHDEIEHEHHJGGGGHJIIIEHIJEIGIJIFICHCHHIEHIJJJIJDEGIEEHIGDICFHIJIGHGEIJ;EEEEEF9?>;@3;AC_Mismatch_0_Sense_+_Library_PoolT
TACACAGCTAGTAGTAACATAGCACACAGGATATGATACGATATGATAATCTTTGCATTGCATCTAGTTGCATTCTCGCTTTATTTGCA
>Frequency_1_QualityScore_FFHHHHHJJJJJJJGHHIJJJJJJJJJJJJJJJJJJJHIJJJJJJJJHIJJJIJIIJJIJIJJHAHHGFFFFFF_Mismatch_1_Sense_+_Library_PoolT
CATATTTTGAGGAGTGTACACCTGTCATCAGGACCGGTCACTTGATGTTATTTTGATTATATGGTTTTATTGCA
>Frequency_1_QualityScore_FFHDHHDIIFHI@IDIIJHHIIJJJGHIIJJJJJJJJIIIGGHIJHJIHIJJJJJGIJIJIIIJIEHHIHHHHGHHFEFFFFDDDEEEEDCDCC_Mismatch_2_Sense_+_Library_PoolT
GTTATTTTGATTATATGGTTTTATTGTACACAGCTAGTAGTAACATAGCACACAGGATATGATACGATATGATAATCTTTGCATTGCATCTAAA
>Frequency_1_QualityScore_FFHHHHHJJJJJJJJJJJJJHJJJJJJJJGIJJJJJJII_Mismatch_0_Sense_+_Library_PoolT
GGTCACTTGATGTTATTTTGATTATATGGTTTTATTGTA
>Frequency_1_QualityScore_FFHHHHHJJJJJJJIIIJJJJJIIIGIIIIIIJJJJIJIJJIJGGIGJJAGIJIJHGHHHFFFFDEDDD>BBD?@BBCCD?CCCDEDEDDDDDD_Mismatch_0_Sense_+_Library_PoolT
GATGTGACGATCCGTCAGTTGAAGAGACGTGCCAGGGGCACTGCTCCTCATTTTGATCCTGGTCCCGCTGGGGTGGAAGGTGATATCCCTCTCT
>Frequency_1_QualityScore_FFHHHHHJJIJJJJIJJJJJIJJIJIJJJJJJJJJJJJJJJJJJJHHHF=ABACCDCDDCEEDEDDDDDDCDDCDDDDDDDDDDDDDDBDDDDD_Mismatch_0_Sense_+_Library_PoolT
AGACGTGCCAGGGGCACTGCTCCTCATTTTGATCCTGGTCCCGCTGGGGTGGAAGGTGATATCCCTCTCTCTGTTAGGATTGAACAGGCTTCTA
>Frequency_1_QualityScore_DDFFDDA?GGGIHEEIHGHJAEHIIGFHIIJIII=FHIHIDHCGHIJJDF@DEEEGHJDGIGGIHHFF@?@;_Mismatch_0_Sense_+_Library_PoolT
ATATAAGACTTGTAGCATTGTATAATCCTTTTTGATTTATATAATAACAAAAGGACGACTTTTTTCTGTTGA
>Frequency_1_QualityScore_FFHHHHDIHIIHJJJJJGIIIJJCHIHHIJJJJJHHIJJJIIJIJJII0BGGHIIJJIIIIHIJIGHJJGHGIGEHGEEFFDEFCCEEDEEEEC_Mismatch_2_Sense_+_Library_PoolT
CACTTGATGTTATTTTGATTATATGGTTTTATTGTACACAGCTATTAGTAACATAGCACACAGGATATGATACGATATGATAATCTTTGCATTA
>Frequency_1_QualityScore_DDF?FDDI<CG;CABHBFCE?EGHI@8?F@GDGBGGHGHGHCG@=F==CGHHAE:?BEECCACCDCDEC@CA;>C>CCD<C:@BB>CCCC@DCC_Mismatch_1_Sense_+_Library_PoolT
TAGACAGGTGGAGATGCCATATTTTGAGGAGTGTACGCCTGTCATCAGGACCGGTCACTTGATGTTATTTTGATTATATGGTTTTATTGTACAC
>Frequency_1_QualityScore_FFHHHHHJIJJJJJJJGIIJJJJJJJGJIJJJJJGJJJJJJJJFHJJJIJJIJGIJGJJJJJIJGEHFEHFFFFFFEDDEDDCCDDEEEDDDDB_Mismatch_1_Sense_+_Library_PoolT
ATGTCATCAGGACCGGTCACTTGATGTTATTTTGATTATATGGTTTTATTGTACACAGCTAGTAGTAACATAGCACACAGGATATGATACGATA
>Frequency_1_QualityScore_FFHHHHHJGIJJJJJIIJJJJJJJJJJJJJJJJJJJJJJJJJJJJJJJJJJJJJIIIJJJJJJJIJIIIGHIGGHHGHFFFFFBEEEEEEDDDD_Mismatch_1_Sense_+_Library_PoolT
TTATATGGTTTTATTGTACACAGCTAGTAGTAACATAGCACACAGGATATGATACGATATGATAATCTTTGCATTGCATCTAGTTGCATTCTCA
>Frequency_1_QualityScore_FFHHHHHJJIJJJJHIJJIJJJIJIIIJIJJJJJJIIIJJJJJJJJJJJJJJJJJJJJJJJIHHHGFEECCEEE_Mismatch_0_Sense_+_Library_PoolT
TTATATAAGACTTGTAGCATTGTATAATCCTTTTTGATTTATATAATAACAAAAGGACGACTTTTTTCTGTTGA
>Frequency_1_QualityScore_FFHHHHHIJJIJJJJIJJJJHIIIJJJJJJIJJJJJJIJJJIJJJIJJJIJIJJJJIJIIJJJIJJJHGEHHHHFFFFFEEEDEEEEDDDDDDD_Mismatch_0_Sense_+_Library_PoolT
AGCACACAGGATATGATACGATATGATAATCTTTGCATTGCATCTAGTTGCATTCTCGCTTTATTTGCATATGAACCATGTTATATAAGACTTG
>Frequency_1_QualityScore_FFGGHHHIJJJJGIJJJIJJJJIJJJJJJJIIJGIJIJIJJJJJIFGGIJJJJJIIIIIHIEIIJIFGEDHHJHEHHHFHFFFEEDEDEEEDCC_Mismatch_0_Sense_+_Library_PoolT
CATTGCATCTAGTTGCATTCTCGCTTTATTTGCATATGAACCATGTTATATAAGACTTGTAGCATTGTATAATCCTTTTTGATTTATATAATAA
>Frequency_1_QualityScore_FFHGDDFGHGBEEHHHGJGGIJI=FHG_Mismatch_0_Sense_+_Library_PoolT
ACCGGTCACTTGATGTTATTTTGATTA
>Frequency_1_QualityScore_FFHGHHFHHGIJIJJHGIIJHG<FHGHEGBHGIIBBGFHDEHJJJFIDFFFHIGGH>CGEE=>=AEA?EC??(?C@@>;CACCCDCDDB>A>CD_Mismatch_0_Sense_+_Library_PoolT
GATTGATTTCCCTTGTCCTGAGTTTGTGCCGACTGTTGACACTCCTGATGATCCTCCATAGTCTATTACCCCATCAACTGCAGCTGAGGTTCCT
>Frequency_1_QualityScore_FFHHHHHJJIJJJJJJJIIJIIHIJJIIIIJIJJJJIIJJJJGIJJJJJJJJJIFEHGHFFDDDDB>=B?@CD>C@CCDDDDDDDDDDDDCD@C_Mismatch_0_Sense_+_Library_PoolT
CGATCCGTCAGTTGAAGAGACGTGCCAGGGGCACTGCTCCTCATTTTGATCCTGGTCCCGCTGGGGTGGAAGGTGATATCCCTCTCTCTGTTAG
>Frequency_1_QualityScore_FFHHHHHJJJJJJJIJIJJJJIDHJJHGJJGHIIGIHIJJJIFIJJFIJJJJJIJJJIJIJIJIHFHFFBCECCEDCDDCCDFDEDDDDCDDDD_Mismatch_0_Sense_+_Library_PoolT
GCCACTATTGTCTGATTCCCCTGCTCTTTTGGCGTCCTATAAGGACATTCTCCTTGCTCACTTACCGGTCTACACTGATAAGTCTACTCCCCGG
>Frequency_1_QualityScore_DFBFHFDIJBGGIIIGIGIJGIIIJIJIJJJJIHIEGIEIIGIJJJJJJIGGIIJGGIG_Mismatch_0_Sense_+_Library_PoolT
CTAGTAGTAACATAGCACACAGGATATGATACGATATGATAATCTTTGCATTGCATCTA
>Frequency_1_QualityScore_FFH<FHHHIJIJJJJJJJJJJIJJIJJJJJJJJJJJJJJJJJIJIHHHHHFFFFFFEDCEDDDDDDCDDCCDEEED@DCCB?BCDDEDDDDDDD_Mismatch_1_Sense_+_Library_PoolT
ATTAAGGATTATATTGTCATCACAGAAAGATTAACAAAGCGGGGACTTGGTAGACAGGTGGAGATGCCATATTTTGAGGAGTGTACACCTGTCA
>Frequency_1_QualityScore_FFHHHHHJJJIIJJJJIJJJGJIIJJJIJJJJJJJJJJJJJJJJIJJJIJJJIIJJJJJJIJJJHHHHFFEEEEEEDDDDDDDCD_Mismatch_1_Sense_+_Library_PoolT
TGTTATATAAGACTTGTAGCATTGTATAATCCTTTTTGATTTATATAATAACAAAAGGACGACTTTTTTCTGTTGAAAAAAAGTA
>Frequency_1_QualityScore_FFHHHHHJJJJJJJIJJJJJJJJJIJJJJJJ_Mismatch_0_Sense_+_Library_PoolT
TAATAACAAAAGGACGACTTTTTTCTGTTGA
>Frequency_1_QualityScore_FFHHHHHJJJIJJJJIJJJJHJJJJJJJGHIJJJJJJJJJJJJJJJJJJJJJJIIIIHJJJIJJIJHHFFFFDDDDDD_Mismatch_1_Sense_+_Library_PoolT
ACCATGTTATATAAGACTTGTAGCATTGTATAATCCTTTTTGATTTATATAATAACAAAAGGACGACTTTTTTCTGTA
>Frequency_1_QualityScore_FFHHGHHJJGIGIIJJGIJHHDGIJJGBGIHIIIJJGIJJIJJIJIJJJJJJJJJIJJJJJJHHHHHHFFFFEDEDEEDEEEDD?BDDDEEEDD_Mismatch_0_Sense_+_Library_PoolT
CAGGACCGGTCACTTGATGTTATTTTGATTATATGGTTTTATTGTACACAGCTAGTAGTAACATAGCACACAGGATATGATACGATATGATAAT
>Frequency_1_QualityScore_FFHHHHHHJJJJIHJJIJIJJJGHIJJIJJIIIJJJJJIJJJEIHJJJJJIJJJJIIIJJGIJJJJIHHEHFFFFFDEEECDDDDDDEEDCDCD_Mismatch_2_Sense_+_Library_PoolT
TGATGTTATTTTGATTATATGGTTTTATTGTACACAGCTAGTAGTAACATAGCACACAGGATATGATACGATATGATAATCTTTGCATTGCAAA
>Frequency_1_QualityScore_FFHAFHFGIJHFIJIJGGIIJIGGIJIIIGI_Mismatch_0_Sense_+_Library_PoolT
TGGTTTTATTGTACACAGCTAGTAGTAACAT
>Frequency_1_QualityScore_FDHA?FHBHHIEG@@EBFG_Mismatch_0_Sense_+_Library_PoolT
GACGACTTTTTTCTGTTGA
>Frequency_1_QualityScore_DEHGDFHHIIJEFHHGIIGIJJIJJJ>GIIJJIGEGHFHIJJJIJIIIEGHIIIDHJJIJGGHIJFIGGDHHGHFHH_Mismatch_1_Sense_+_Library_PoolT
ATGGTTTTATTGTACACAGCTAGTAGTAACATAGCACACAGGATATGATACGATATGATAATCTTTGCATTGCATCA
>Frequency_1_QualityScore_DDDDDDD+888)?CCDCD9B>D>B>D7)?DBBDCCDD@CCA@C)=AC)76A499@>AAAAA>ABA;>>A>5<;>AAD>;>4><?A>>44>>B4>_Mismatch_1_Sense_+_Library_PoolT
AGACAGGGGGAGATGCCATATTTTGAGGAGTGTACACCTGTCATCAGGACCGGTCACTTGATGTTATTTTGATTATATGGTTTTATTGTACACA
>Frequency_1_QualityScore_@DFHHHHFBHIJIIJHHIJIHIJJJFHIJIIJJJJJJIJJIJJJIJJIJJJIJIJIJIJIEIEGHFHHHEHFFFF@_Mismatch_1_Sense_+_Library_PoolT
TATATGGTTTTATTGTACACAGCTAGTAGTAACATAGCACACAGGATATGATACGATATGATAATCTTTGCATTGA
>Frequency_1_QualityScore_DDHCFFDHJGIAHHHICIIIHJIGDHGJIIJEIIIDDHHHGGGHIJHIHEIEHIJJHJIIIIIDGFHHHGHHHGFDEFDECEECEEECDC@CDC_Mismatch_0_Sense_+_Library_PoolT
ATGTTATTTTGATTATATGGTTTTATTGTACACAGCTAGTAGTAACATAGCACACAGGATATGATACGATATGATAATCTTTGCATTGCATCTA
>Frequency_1_QualityScore_FDHHHHHJJIJJIJJJJJJJIIJIJJJJJJJJJJIJJJJJJJJIJJJJJJJIJJJJJJJIFIIJIJHHHHGHHFFFDEFEEEECEEBBDDDCDD_Mismatch_1_Sense_+_Library_PoolT
GTTTTATTGTACACAGCTAGTAGTAACATAGCACACAGGATATGATACGATATGATAATCTTTGCATTACATCTAGTTGCATTCTCGCTTTATT
>Frequency_1_QualityScore_FFHGHFHGGIIIJJIBHHJGJJJHGIFIIIIIJJIJJGIJGEGIIGGGFAACGHIJGGHGHHHFFFFCDCCDD_Mismatch_1_Sense_+_Library_PoolT
GTTATATAAGACTTGTAGCATTGTATAATCCTTTTTGATTTATATAATAACAAAAGGACGACTTTTTTCTGTA
>Frequency_1_QualityScore_FFHHHHHJIJJIIIJJGHIJEIGHHIJGGIGIGIIJIEHIGIJIJFEFFBF;BCCC_Mismatch_0_Sense_+_Library_PoolT
CATTGAGGATTATATTGTCATCACAGAAAGATTAACAAAGCGGGGACTTGGTAGAC
>Frequency_1_QualityScore_FFHHHHHJJJJJJJJJIJJIJJJJJJJJJJJJJJJHJJJJJJJJJJJJJJJJJJJIJJJJJJJJJJJJJHGIHFHHHHHFFF_Mismatch_2_Sense_+_Library_PoolT
TATTGTACACAGCTAGTAGTAACATAGCACACAGGATATGATACGATATGATAATCTTTGCATTGCATCTAGTTGCATTCCA
>Frequency_1_QualityScore_FFHHHHHJJJIJJJJIJJJHJJJJJJJJJJJJIJJJJJJJJJIIIJJHHFFFFFCEEEEEDCDDBDCDDCDDDCDEEEDDDDDDCDDEEEDDDD_Mismatch_1_Sense_+_Library_PoolT
CTCATTAAGGATTATATTGTCATCACAGAAAGATTAACAAAGCGGGGACTTGGTAGACAGGTGGAGATGCCATATTTTGAGGAGTGTACACCTG
>Frequency_1_QualityScore_FFGHHHHIJJJJJJIJJJJJJJJJJGIJIJJJJJGHIJJJJIJJIIJJJJJJIJJJIJJJJHHHHHHFFFFDEDEEDEEEDDDDBDDEEEDDCD_Mismatch_1_Sense_+_Library_PoolT
GGACCGGTCACTTGATGTTATTTTGATTATATGGTTTTATTGTACACAGCTATTAGTAACATAGCACACAGGATATGATACGATATGATAATCT
>Frequency_1_QualityScore_FFHHHHHIJJJJIJJJJJJJHIIJJJJIJJIJIJJJJJJJJIJIJJJHIJJIJJJIJIJJIJJJHHFHHHFFFFFFFED_Mismatch_0_Sense_+_Library_PoolT
ACACCTGTCATCAGGACCGGTCACTTGATGTTATTTTGATTATATGGTTTTATTGTACACAGCTAGTAGTAACATAGCA
>Frequency_1_QualityScore_FFHHHHHJJJJJJIGIJIJGIIE9?DDEHJEEG8BG@9FH<CFDGFHH>CDGIG>EIIEHHECEFDEBBAA>CBDDD-5<C>C:@C>ACCD4@B_Mismatch_1_Sense_+_Library_PoolT
TTTAACAGGCTTCTATTGGATCGTCTGGGGCTCATTGAGGATTATATTGTCATCACAGAAAGATTAACAAAGCGGGGACTTGGTAGACAGGTGG
>Frequency_1_QualityScore_FFHGFFHDHGIGGIFIIGHGIGFGGIJJJIIGEHIIJIIIIDFGJECHGHCGIGIDECHHEHHGFECDD@?DDDDDDD@CCD@CC@>:>ACCDB_Mismatch_0_Sense_+_Library_PoolT
TTTGGCGTCCTATAAGGACATTCTCCTTGCTCACTTACCGGTCTACACTGATAAGTCTACTCCCCGGCCCGGGGTTTTGCCTTTAAGATTTGAG
>Frequency_1_QualityScore_EFGHGHHJGIJJJJIIIJJIIGIJIIIIIJJJJJJJJJIJJJJJJEIJJJIFHHHIIIJHGHGGFFFFFFFDCC@CCDDDDDDCBDDBDDDDCC_Mismatch_0_Sense_+_Library_PoolT
TGATACTGTACTTGGTCCGCCACTATTGTCTGATTCCCCTGCTCTTTTGGCGTCCTATAAGGACATTCTCCTTGCTCACTTACCGGTCTACACT
>Frequency_1_QualityScore_FFHHHHHJJJIJJJIJJJJJIIIJJJIIIJJIJJJJJJIJJJJJIIJIJJJJJJJIJJJJJJJJJJIIEFHHHEHFFFFFDEEEEEFEEDDCCD_Mismatch_1_Sense_+_Library_PoolT
AGCACACAGGATATGATACGATATGATAATCTTTGCATTGCATCTAGTTGCATTCTCGCTTTATTTGCATATGAACTATGTTATATAAGACTTG
>Frequency_1_QualityScore_B?)<CCCE:EEBFFBHHEC4)@B@F9?<BDGG<G>D**9?4B?B(3B??8//=FEG>C;@FF;C;@;?>7=7);?BD?@?;>;5>;@AB@AA@A_Mismatch_2_Sense_+_Library_PoolT
GGGCACTTGATGTTATTTTGATTATATGGTTTTATTTTACACAGCTAGTAGTAACATAGCACACAGGATATGATACGATATGATAATCTTTGCA
>Frequency_1_QualityScore_FFFHHGGIIIIJGIJJJJJJIJJIIIJIJJJIJJGGGHHGHGIIIGGGCHEGIIIIIHGEEHFDDBDBB??BDDDDDDCCDDDDDE@CDC>:AD_Mismatch_0_Sense_+_Library_PoolT
TCCTATAAGGACATTCTCCTTGCTCACTTACCGGTCTACACTGATAAGTCTACTCCCCGGCCCGGGGTTTTGCCTTTAAGATTTGAGGATGTGA
>Frequency_1_QualityScore_FFHHHHHJJJJIIJIIJHHIJJJJIJJHIJJHJJJJJJJJJJJIIJJIJJJJHHHHFFFFFEDEEEEEDCDDDDDDDDDBDDDDDD9@B?CDD?_Mismatch_0_Sense_+_Library_PoolT
TTTAAGATTTGAGGATGTGACGATCCGTCAGTTGAAGAGACGTGCCAGGGGCACTGCTCCTCATTTTGATCCTGGTCCCGCTGGGGTGGAAGGT
>Frequency_1_QualityScore_FFHHCFFGHCGHIIIIEHIJJIDHIDHGGHIIIJJIJIFGIIGIJGIJJJIJHHHHFDFFFFFEEEEEAACDCCDEDCDDDCDDDEEEDDDDDD_Mismatch_0_Sense_+_Library_PoolT
CAGGTGGAGATGCCATATTTTGAGGAGTGTACACCTGTCATCAGGACCGGTCACTTGATGTTATTTTGATTATATGGTTTTATTGTACACAGCT
>Frequency_1_QualityScore_DFFHGHHIII>EFGHHHGAFFF)CGD6?3*0??<?D<BD>FEGH9D>BF8)8)8@8@7)7=7=@;CA7=9,3;&02>@C@3@_Mismatch_1_Sense_+_Library_PoolT
CCAGGCTTCTATTGGATCGTCTGGGGCTCATTGAGGATTATATTGTCATCACAGAAAGATTAACAAAGCGGGGACTTGGTAG
>Frequency_1_QualityScore_FFHHHDBHEHHIFHGDCHHEH>FHCCDHGGDGIIGIJJJJJIIJIJI@GHDGIJGIGGIJJIGG@EEHHHCEBDEDFFFDC_Mismatch_1_Sense_+_Library_PoolT
TTATATGGTTTTATTGTACACAGCTAGTAGTAACATAGCACACAGGATATGATACGATATGATAATCTTTGCATTGCATCA
>Frequency_1_QualityScore_FDHHHHGGIJIIJFHIHJJJIGGJJJJIGIIJJJJJJJJGIEHGIIJGIIIJJJJCHIJJJJJJGHFEBDDFE_Mismatch_0_Sense_+_Library_PoolT
TATATAAGACTTGTAGCATTGTATAATCCTTTTTGATTTATATAATAACAAAAGGACGACTTTTTTCTGTTGA
>Frequency_1_QualityScore_FFHHHHHJJJJJJJJJJJJJJGIIIJIJJJJJJJJJJJJJJJIIJJGIIIJJJJJJJJIJJJIIJHHHHEFHFFFFFFEEEEEEEEEEEDDDDD_Mismatch_0_Sense_+_Library_PoolT
TAGCACACAGGATATGATACGATATGATAATCTTTGCATTGCATCTAGTTGCATTCTCGCTTTATTTGCATATGAACCATGTTATATAAGACTT
>Frequency_1_QualityScore_FFHHHHHJJIJJJJJJJJIJJJJJJJJJJJJJJGHIIIJJCFHIIJJJJJHHHHHFFCEFFEDEEECDDDDDDDDDCDDECDACD9+8<7?CD5_Mismatch_0_Sense_+_Library_PoolT
CTGCTCCTCATTTTGATCCTGGTCCCGCTGGGGTGGAAGGTGATATCCCTCTCTCTGTTAGGATTGAACAGGCTTCTATTGGATCGTCTGGGGC
>Frequency_1_QualityScore_FFHHHHHJJJJJIIJJIJIJJIJJIJGIJIJJJJJJJIIHJGIIJJJJJJJJJJHJIJHHHHCHHFFFFFFDE?EEDEDDDDDDDDCDCDDEDD_Mismatch_0_Sense_+_Library_PoolT
GTCTATTACCCCATCAACTGCAGCTGAGGTTCCTTTACCTGATATTCCCTCGGGTCTCACTGATTCATCCCCTATTGTTTCGTCTGATACTGTA
>Frequency_1_QualityScore_FFHHGHHJIGIJJIJJJIJJIIJJIJIJJJJJJIJJJJJJJJJJJJIJJJJIJIJJIJJJJJJJIJJHHHHFHHFFFFFFEE_Mismatch_1_Sense_+_Library_PoolT
TTTGATTATATGGTTTTATTGTACACAGCTAGTAGTAACATAGCACACAGGATATGATACGATATGATAATCTTTGCATTGA
>Frequency_1_QualityScore_AB+2C?AEFFID=GI@<+<C4CFF<?)1?D_Mismatch_0_Sense_+_Library_PoolT
GGATTGAACAGGCTTCTATTGGATCGTCTG
>Frequency_1_QualityScore_FFFHHHGJJJJIHIIJIIJII_Mismatch_0_Sense_+_Library_PoolT
ATAATCTTTGCATTGCATCTA
>Frequency_1_QualityScore_FFHHHHHJJJJJJJJJIICHIGI@FH<CFGAGIJGAF3?D?@BF?BF8==BG48==@48==@DHI?>;C3?7;BE7@ABDD05<ACC4:@4>:<_Mismatch_1_Sense_+_Library_PoolT
TGGATTGAACAGGCTTCTATTGGATCGTCTGGGGCTCATTGAGGATTATATTGTCATCACAGAAAGATTAACAAAGCGGGGACTTGGTAGACAG
>Frequency_1_QualityScore_ADHHHHHJJJIIJJIJJJGIIJIGHIGIJGHJIIIIHIIJJJJJIJIJIIIIJJIIJIHHJJIJIIIIJIHJIGHHFFHHFFFFEFFEBCEDDD_Mismatch_0_Sense_+_Library_PoolT
TAGTTGCATTCTCGCTTTATTTGCATATGAACCATGTTATATAAGACTTGTAGCATTGTATAATCCTTTTTGATTTATATAATAACAAAAGGAC
>Frequency_1_QualityScore_FFHHHDFHJGIJJHIJJJJJJIGHHIJHIIJJJJJJJJJJIJJGIIIJIJJJJGGGJJJIJJJJIJJJJIIJHE_Mismatch_1_Sense_+_Library_PoolT
TATGGTTTTATTGTACACAGCTAGTAGTAACATAGCACACAGGATATGATACGATATGATAATCTTTGCATTGA
>Frequency_1_QualityScore_<=CDFF?;EEGGIHI<>DDAF9C??@CGC9D?B??4?B:@@AAA@\55??B;.6>3>>;;@CC(;@>>>;@CCACCA3@CCC9<?23?3@_Mismatch_0_Sense_+_Library_PoolT
GTGCCAGGGGCACTGCTCCTCATTTTGATCCTGGTCCCGCTGGGGTGGAAGGTGATATCCCTCTCTCTGTTAGGATTGAACAGGCTTCTA
>Frequency_1_QualityScore_DFHHHHFFHIGHIIJIIJJIJJJJJJGIJJJJJJJJIJJJJIIJIJIJJJJJJJJJJJJJII_Mismatch_1_Sense_+_Library_PoolT
CAGCTAGTAGTAACATAGCACACAGGATATGATACGATATGATAATCTTTGCATTGCATCCA
>Frequency_1_QualityScore_FFHHHHHJJJJJJJJJJJJIJJJI_Mismatch_0_Sense_+_Library_PoolT
AAAAGGACGACTTTTTTCTGTTGA
>Frequency_1_QualityScore_FFHHHHHJJJJJJJJJJJJJIJIJJJJJJJJIIJJJJIIJJJJHHHHFFFFFEEEEEDDEEEDDCDDDC?CDDDDDDDDDDEDDCDDDDDDDBD_Mismatch_0_Sense_+_Library_PoolT
TTGTCATCACAGAAAGATTAACAAAGCGGGGACTTGGTAGACAGGTGGAGATGCCATATTTTGAGGAGTGTACACCTGTCATCAGGACCGGTCA
>Frequency_1_QualityScore_FFHHHHHIJJJGHIJHIJJHJGGFIIGIJIGIJIJJIIJJIJIIJJGIIJJJIHGIGJGGGJGAHIJJBCGHFHFHFFFFFFFFDCEED_Mismatch_0_Sense_+_Library_PoolT
ATTTTGATTATATGGTTTTATTGTACACAGCTAGTAGTAACATAGCACACAGGATATGATACGATATGATAATCTTTGCATTGCATCTA
>Frequency_1_QualityScore_FFHHHHHJJJJJGIHHIJJJJJJJJJHIJIJJJJJJJIJJIJJJJJIJIIJJJJJJJJJIJJJJJJJJJHJJJJHHGEEDFFFEDDDDBDDDDD_Mismatch_0_Sense_+_Library_PoolT
CTCGCTTTATTTGCATATGAACCATGTTATATAAGACTTGTAGCATTGTATAATCCTTTTTGATTTATATAATAACAAAAGGACGACTTTTTTC
>Frequency_1_QualityScore_FFHHHHHJJHIJJJJIJJDGIJJJJJIJHIJJJJIJGIIHHHHGHFFFDDDDBDDD@DDDDDDDDDDBBABDDDDDDDDDDDDDDDDCDEDEDD_Mismatch_0_Sense_+_Library_PoolT
CTACTCCCCGGCCCGGGGTTTTGCCTTTAAGATTTGAGGATGTGACGATCCGTCAGTTGAAGAGACGTGCCAGGGGCACTGCTCCTCATTTTGA
>Frequency_1_QualityScore_ADFF?CB<AC??3+<:@+3++<C8??C94*?*?_Mismatch_1_Sense_+_Library_PoolT
TCTCTCTGTTAGGCTTGAACAGGCTTCTATTGG
>Frequency_1_QualityScore_FFHHHHGJJJJJJJJJJJJJJJJJJIJJJJJJJJJJJIJJJJJJJJJJJJJJJJJHHHHHHFC_Mismatch_0_Sense_+_Library_PoolT
TTGTAGCATTGTATAATCCTTTTTGATTTATATAATAACAAAAGGACGACTTTTTTCTGTTGA
>Frequency_1_QualityScore_FFHHHHHJJJJJJJJJJJJJJJJJJJJJJJJJJJIJIJJJJJIJJJJJIJJJJIIIJIJJJJIJIJJJJHIJJJJIIJIHHHHFEFFFFDEDED_Mismatch_0_Sense_+_Library_PoolT
TTGCATTGCATCTAGTTGCATTCTCGCTTTATTTGCATATGAACCATGTTATATAAGACTTGTAGCATTGTATAATCCTTTTTGATTTATATAA
>Frequency_1_QualityScore_FFHHHHHJJJHHJIJIJGJHJJJGJJJIIJJJJJJJJJIJJIIIJJIJJJIJGJJJJJIJJJJJJJJIJGHHHGGHHHFFFFFFFEEE_Mismatch_1_Sense_+_Library_PoolT
TGTTATTTTGATTATATGGTTTTATTGTACACAGCTAGTAGTAACATAGCACACAGGATATGATACGATATGATAATCTTTGCATTGA
>Frequency_1_QualityScore_FFHHHHHJJJJJJJJJJJJJJJJJIJJJJJ_Mismatch_1_Sense_+_Library_PoolT
TAATAACAAAAGGACGACTTTTTTCTGTTA
>Frequency_1_QualityScore_FFHFFHHJIJJJGIIIIHIIJJIIIIGHIGIJJGIGJFIGIJIHIIJJIFHJJHGFDBABDDDD3>ACD>ADDCCCDDDDDCDC@CD@CCCDDD_Mismatch_0_Sense_+_Library_PoolT
AGTTGAAGAGACGTGCCAGGGGCACTGCTCCTCATTTTGATCCTGGTCCCGCTGGGGTGGAAGGTGATATCCCTCTCTCTGTTAGGATTGAACA
>Frequency_1_QualityScore_FFHHHGFIHGIJJJIJJJIJJJHIIIGIJJJJJIJJJJII_Mismatch_0_Sense_+_Library_PoolT
TGATTTATATAATAACAAAAGGACGACTTTTTTCTGTTGA
>Frequency_1_QualityScore_DDFFHHHJJJJJGIJJGIHIIJIGGHDGD@FEGFGHGIJIGJIIJIGIIFDIIHBABDCDDCC?@@BBCCCECD_Mismatch_1_Sense_+_Library_PoolT
TAATCCTTTTTGATTTATATAATAACAAAAGGACGACTTTTTTCTGTTGAAAAAAAATAAAAAAAAATTGATGA
>Frequency_1_QualityScore_FFHHFHHJJJJJJJJJIJJJJJJJJJJIJJHHIIJJJJIJJ_Mismatch_0_Sense_+_Library_PoolT
TTGCATATGAACCATGTTATATAAGACTTGTAGCATTGTAT
>Frequency_1_QualityScore_DAFHHHGIDGGGIJIIJJGGIIGIGIIIIJIEIGGHIHDCGIIHEEC<9A@ACDBCDCDDDC>CCCDCCCCDAADCCCCCCDCD@CD@BDC>@D_Mismatch_0_Sense_+_Library_PoolT
GACGTGCCAGGGGCACTGCTCCTCATTTTGATCCTGGTCCCGCTGGGGTGGAAGGTGATATCCCTCTCTCTGTTAGGATTGAACAGGCTTCTAT
>Frequency_1_QualityScore_FFHHG?HIJEHIJJJJIIJGIIHHIJJGGGHHGHHHFC@BDDDDDDDE_Mismatch_0_Sense_+_Library_PoolT
AAAGGACGACTTTTTTCTGTTGAAAAAAAATAAAAAAAAATTGATGTA
>Frequency_1_QualityScore_FFHHHHHJJJIJJJJJJJJJJJJJJJJJ_Mismatch_0_Sense_+_Library_PoolT
TAACAAAAGGACGACTTTTTTCTGTTGA
>Frequency_1_QualityScore_FFHHHHHJJJJJJGHGIJIJEEHBFED?GIJAGG?DG?<DH?;F?D<=F<=@CF;;@CDAEHCCEE>E>=BD;BACDD098>:A4:A>AA<?_Mismatch_0_Sense_+_Library_PoolT
ATTGAACAGGCTTCTATTGGATCGTCTGGGGCTCATTGAGGATTATATTGTCATCACAGAAAGATTAACAAAGCGGGGACTTGGTAGACAGG
>Frequency_1_QualityScore_FFHHHHHJJJJJJJJJJIJJJJJIJHJJJJJJIIJJJJJJJJJJJJJJJJJJHIJJJJJJIJJJJJGDHHHHHF_Mismatch_0_Sense_+_Library_PoolT
AACATAGCACACAGGATATGATACGATATGATAATCTTTGCATTGCATCTAGTTGCATTCTCGCTTTATTTGCA
>Frequency_1_QualityScore_FFHHHHHJJJJJJJJJJJJ@GIIJJJBGIJJJJJJJJJJJJJHHHHHHFFFFFFEEEDDDDDCCDDCD:@C:9<5(9CB_Mismatch_0_Sense_+_Library_PoolT
GATCCTGGTCCCGCTGGGGTGGAAGGTGATATCCCTCTCTCTGTTAGGATTGAACAGGCTTCTATTGGATCGTCTGGGG
>Frequency_1_QualityScore_DD:=DDABF@CAFBHCEFEDF?FHEEIIF9EE6;@A@77=DFEFFEE1).;?=CBB>;@ABA>>;;@_Mismatch_0_Sense_+_Library_PoolT
ATATTGTCATCACAGAAAGATTAACAAAGCGGGGACTTGGTAGACAGGTGGAGATGCCATATTTTGA
>Frequency_1_QualityScore_FFHHHHHJJJJJJJJJIJJJJI@FHGIJJBFHJIJJJJJJJJIJJJIIHIJHEHGEFFFFFDDEECADCDCCCD@<A?@ADD_Mismatch_0_Sense_+_Library_PoolT
TTTGATCCTGGTCCCGCTGGGGTGGAAGGTGATATCCCTCTCTCTGTTAGGATTGAACAGGCTTCTATTGGATCGTCTGGGG
>Frequency_1_QualityScore_FFHHHHHJJJJJJJIJJJJJJJJJJJJJJJIIJJJJJJJJJJJJJJJJJJJJJJJIJJJJJIJJJJIGIGIIJHIJHHHHGHHHBDDEDEDDDD_Mismatch_0_Sense_+_Library_PoolT
CTAGTTGCATTCTCGCTTTATTTGCATATGAACCATGTTATATAAGACTTGTAGCATTGTATAATCCTTTTTGATTTATATAATAACAAAAGGA
>Frequency_1_QualityScore_FFHHHHHJJJJIJEGIIIFHIGBE=?FHJB<D9BD?<DG8;FAHGGG@8==BCCF;CCEH@@;CAECCHD;;?ADD5<?C@C:AC:@@?@(:@1_Mismatch_0_Sense_+_Library_PoolT
TGAACAGGCTTCTATTGGATCGTCTGGGGCTCATTGAGGATTATATTGTCATCACAGAAAGATTAACAAAGCGGGGACTTGGTAGACAGGTGGA
>Frequency_1_QualityScore_DEHHHBHIJIJJHHIJICEHIIIHHHIIIIJJJJCIIJIJJJHIJJJJGGHHCFCHIIJIJJJCHIJGIGGHEHFHFHF@?BDFFEDEDEC??B_Mismatch_1_Sense_+_Library_PoolT
TATGGTTTTATTGTACACAGCTAGTAGTAACATAGCACACAGGATATGATACGATATGATAATCTTTTCATTGCATCTAGTTGCATTCTCGCTT
>Frequency_1_QualityScore_FFHHHFHIJJJJJJJIJIIIJJIIJJHIHHIGIJJJJJJJJJJIJIJJIJJIIIJHHHHHHDDFFFFFEDEEEEEEFD@CDDDDDDB_Mismatch_2_Sense_+_Library_PoolT
ACAGGTGGAGATGCCATATTTTGAGGAGTGTACACCTGTCATCAGGACCGGTCACTTGATGTTATTTTGATTATATGGTTTTATCGA
>Frequency_1_QualityScore_FFDHHHHJJJJJJJJJJJJJJJJJJHIHIIJJJJJJJJJJJJJJJJJJHGHFFFFFFEEEEEEEEDDDDDDEFFDCDDDDDDDDD_Mismatch_1_Sense_+_Library_PoolT
GGTGGAGATGCCATATTTTGAGGAGTGTACACCTGTCATCAGGACCGGTCACTTGATGTTATTTTGATTATATGGTTTTATTGCA
>Frequency_1_QualityScore_FFHHGGFGEEHIIIIGGIGHEGGGCHIFEFGIEGGHHGHIJIJHIIJJGGGIIJHI@BF=HGDHGGGDECHFCDC_Mismatch_1_Sense_+_Library_PoolT
ACCATGTTATATAAGACTTGTAGCATTGTATAATCCTTTTTGATTTATATAATAACAAAAGGACGACTTTTTTCA
>Frequency_1_QualityScore_DFHGHCFHHIGJEHIGIIJJJJJIJJJJJHIJIJGII@FHIIIIIJIJIGIJEGC@G6)6(5?BE38;;5;5;>?_Mismatch_1_Sense_+_Library_PoolT
AGGGGTGGAAGGTGATATCCCTCTCTCTGTTAGGATTGAACAGGCTTCTATTGGATCGTCTGGGGCTCATTGAGG
>Frequency_1_QualityScore_:D8DD<D9CE:2A@EEC<CCF@C_Mismatch_0_Sense_+_Library_PoolT
GATATGATAATCTTTGCATTGCA
>Frequency_1_QualityScore_1)2A:C;3CG?EH?::?FHBH4<?<@*@11*?G:D_Mismatch_1_Sense_+_Library_PoolT
CTTTGAGGATTATATTGTCATCACAGAAAGATTAA
>Frequency_1_QualityScore_FFHHHHHJJJJJJJJIJIIJJJHIGIJJJJJJIJFIIJJJGGJJJJIJJIIJJJIJJIIIJIIIJJHHFEHEHFFFFFFEDDEEDBDDDDDDEE_Mismatch_1_Sense_+_Library_PoolT
GTACACCTGTCATCAGGACCGGTCACTTGATGTTATTTTGATTATATGGTTTTATTGTATACAGCTAGTAGTAACATAGCACACAGGATATGAT
>Frequency_1_QualityScore_FFHAFFFHG<GFFCBDHGIH=HC@FFIGB?FHIGCFHGGIEHGGHHEFBFFDFDHEHIIIDEIGGHECD?EEEHABDBDACCDDACC>C;@>@@_Mismatch_1_Sense_+_Library_PoolT
GGTCACTTGATGTTATTTTGATTATATGGTTTTATTGTACACAGCTAGTAGTAACATATCACACAGGATATGATACGATATGATAATCTTTGCA
>Frequency_1_QualityScore_FFHHHHHJJJJJJJJJJJJIIIIJJJJIJJJJJJJJJJJJIJJJJJIJJJJJJJIJJIJJJJJJJJJJIIHHHHHHFFFFFFEEDEEDEECDDD_Mismatch_0_Sense_+_Library_PoolT
GCACACAGGATATGATACGATATGATAATCTTTGCATTGCATCTAGTTGCATTCTCGCTTTATTTGCATATGAACCATGTTATATAAGACTTGT
>Frequency_1_QualityScore_FFHHHHHJIJJJJJGIHIGIJEHJJJIJIJJHIJJJIIJJIJJJJJJJJJJJJJIJIJFHIJJJJJIIJIGHGGFFFFEFDCEEEDCDDDDDCD_Mismatch_1_Sense_+_Library_PoolT
GGTAGTAACATAGCACACAGGATATGATACGATATGATAATCTTTGCATTGCATCTAGTTGCATTCTCGCTTTATTTGCATATGAACCATGTTA
>Frequency_1_QualityScore_FFHHHHHIJJJJJJGHJJIIJIJHHJJIJJJHIIJJIJJIJJJJJFIIJJIJJIJIJIIHIIJIJJIJJDGHIHGHHFFFFFFFEDCDEEECC@_Mismatch_1_Sense_+_Library_PoolT
TTGATGTTATTTTGATTATATGGTTTTATTGTACACAGCTAGTAGTAACATAGCACACAGGATATGATACGATATGATAATCTTTGCATTGCAA
>Frequency_1_QualityScore_FFHHHHHHHJJJJJIHHJJJJIIJIJGIJGHJJJIJJJJJGJIJIIFIJJIJJJJIJIGIJJGGIJJGHHHHHHFFFFFFEDEEEEC_Mismatch_0_Sense_+_Library_PoolT
TATATGGTTTTATTGTACACAGCTAGTAGTAACATAGCACACAGGATATGATACGATATGATAATCTTTGCATTGCATCTAGTTGCA
>Frequency_1_QualityScore_FFGHHHHJJJJIIJIIIIJIJHHJJIJHJJGIJJIIJJJJJJJJJJJJJJJJJIJIIJJEGHGGIIIIJCGHHFFFFFDDDDEDDBC_Mismatch_2_Sense_+_Library_PoolT
TTATGAACCATGTTATATAAGACTTGTAGCATTGTATAATCCTTTTTGATTTATATAATAACAAAAGGACGACTTTTTTCTGTTGGA
>Frequency_1_QualityScore_FFHHHHHGJJJJJJJJ;FIJJJJIHHEEHHFFFFDFEEEEEDEDDBDDDDDDDDDDDDDDDDDDDDDDDDDDDDDDDDDDDDDDDCDDEECDDD_Mismatch_0_Sense_+_Library_PoolT
ACTCCCCGGCCCGGGGTTTTGCCTTTAAGATTTGAGGATGTGACGATCCGTCAGTTGAAGAGACGTGCCAGGGGCACTGCTCCTCATTTTGATC
>Frequency_1_QualityScore_FFHHHHHGIJJIJJHIIGJIIJIIIGIJIIHIIJJJIGIIJJJJJJIJHIFBCDDDDCDDDDDDD>CDAAACDDDDDCDEEECBDD@BCBDEED_Mismatch_0_Sense_+_Library_PoolT
GGGGCTCATTGAGGATTATATTGTCATCACAGAAAGATTAACAAAGCGGGGACTTGGTAGACAGGTGGAGATGCCATATTTTGAGGAGTGTACA
>Frequency_1_QualityScore_FFHHHHHJJJJJJJJJJJJJJJJJJJJJJJA_Mismatch_0_Sense_+_Library_PoolT
ATACGATATGATAATCTTTGCATTGCATCTA
>Frequency_1_QualityScore_3D8?A?FBF>:CFAFFEFFF39?<??FE)9B*:40???B*9DEFDCFF)8)8BFA7CF@;\5\,2/9@>5,44:>A?<+:<B?_Mismatch_1_Sense_+_Library_PoolT
TATTGGATCGTCTGGGGCTCATTGAGGAATATATTGTCATCACAGAAAGATTAACAAAGCGGGGACTTGGTAGACAGGTGGAG
>Frequency_1_QualityScore_FFHHHHHJJJJJJJJJJJJJJJHIJJIIIJJGIIJJJJJGIIIJJJJJJJGIJJIJJJJIJJG_Mismatch_0_Sense_+_Library_PoolT
CCGGTCACTTGATGTTATTTTGATTATATGGTTTTATTGTACACAGCTAGTAGTAACATAGCA
>Frequency_1_QualityScore_FFHHHHHJJJJJIJIJJJJJJJJJJJJJJJJJJJJJJJJJJJJJ_Mismatch_0_Sense_+_Library_PoolT
TTTTTGATTTATATAATAACAAAAGGACGACTTTTTTCTGTTGA
>Frequency_1_QualityScore_FFHGD2<AEDHAIIJIHIIJGIJJDIEEHIEIJJICGBBGIHIFEA?CCCEFFD;@CDBDCCDDDDDCCC>@<?CDD3<:>CCACCCACCDDD:_Mismatch_1_Sense_+_Library_PoolT
AGGATGATATTGTCATCACAGAAAGATTAACAAAGCGGGGACTTGGTAGACAGGTGGAGATGCCATATTTTGAGGAGTGTACACCTGTCATCAG
>Frequency_1_QualityScore_FF@FFHHJJJJJJIJJJJGHIJJJIJJJJIJJJIJDIJJIJJJI<GHGEEGAGII<BCA>C@@;B).;;@>;B35>CA3@CC@:CC@?>>>CCC_Mismatch_0_Sense_+_Library_PoolT
GGTGATATCCCTCTCTCTGTTAGGATTGAACAGGCTTCTATTGGATCGTCTGGGGCTCATTGAGGATTATATTGTCATCACAGAAAGATTAACA
>Frequency_1_QualityScore_:DDD>DDE22ACFDBFEFI3CFFAEAECD4E>DDDDCDEIIDEEEDD@DCDEIE_Mismatch_2_Sense_+_Library_PoolT
GCTAGTAGTAACATAGCACACAGGATATGATACGATATGATAATCTTTGCATCA
>Frequency_1_QualityScore_FFHFHHHJJGIJJJJIJJHHJJIJJJIIJJJIJJIJJHIGIIJIJJJJJJJJIJIJIJIJJIIJJIJJFEIHHHHHGGFFFFFFFEC_Mismatch_1_Sense_+_Library_PoolT
GTTATTTTGATTATATGGTTTTATTGTACACAGCTAGTAGTAACATAGCACACAGGATATGATACGATATGATAATCTTTGCATTGA
>Frequency_1_QualityScore_FDHFFHHIJJJJJIIJJEIIHJJIIIIIJJIJJGGIIJIIJJJJJJJIGIJIJJIJGGIJIIGGIJJIFGHFE_Mismatch_0_Sense_+_Library_PoolT
GTAGTAACATAGCACACAGGATATGATACGATATGATAATCTTTGCATTGCATCTAGTTGCATTCTCGCTTTA
>Frequency_1_QualityScore_FFHHHHHJJJJJIJJJIJJJIJJJJJJJJJJJIIJIJJJJJJJJJJJHHHHHFDDDDDDDDDDDDDDDDEDDD_Mismatch_0_Sense_+_Library_PoolT
ATCCTTTTTGATTTATATAATAACAAAAGGACGACTTTTTTCTGTTGAAAAAAAATAAAAAAAAATTGATGTA
>Frequency_1_QualityScore_FFGFHHHJJJJJJIJIIJJJJFIIEHIIIJDFHHIJJJIJIJJJJJJJJGIJIJIIIJJJJG_Mismatch_0_Sense_+_Library_PoolT
CGGTCACTTGATGTTATTTTGATTATATGGTTTTATTGTACACAGCTAGTAGTAACATAGCA
>Frequency_1_QualityScore_FFHHHHHJJJIJIJJJJJJJJJIIIIJIJJJJJJJJJJJJJJIIIJJIIJJJJJJJJIJJJJJIIIJJJJGHGHHHHFFFFFDEEDEEDACACD_Mismatch_0_Sense_+_Library_PoolT
ATAGCACACAGGATATGATACGATATGATAATCTTTGCATTGCATCTAGTTGCATTCTCGCTTTATTTGCATATGAACCATGTTATATAAGACT
>Frequency_1_QualityScore_FFHHHHHJJJJJJJJJJJJJJJJJJJJJIHIIJIJIJJJJIJJJJJJJJJIEHJIIIJJFGJHIIIJJJHHGHHHHFFFFFFFEEC_Mismatch_1_Sense_+_Library_PoolT
CGATATGATAATCTTTGCATTGCATCTAGTTGCATTCTCGCTTTATTTGCATATGAACCATGTTATATAAGACTTGTAGCATTGCA
>Frequency_1_QualityScore_ADFHGDDGEH@CFGDEGHGIJJIHG<FHJDBFHAFGHC@EHEEFDD?BCA>ACAA_Mismatch_1_Sense_+_Library_PoolT
AATAACAAAAGGACGACTTTTTTCTGTTGAAAAAAAATAAAAAAAAATTGATGCA
>Frequency_1_QualityScore_FFHHHHHJJJGIJJJJGIJIIJJJJJJJJJIJJJJJJJJJJJJJJJJIJJJIHHEDDBDDD5>ACDECD@CDCDDDDDCDDDDCDDDDDDDDDD_Mismatch_0_Sense_+_Library_PoolT
TGAAGAGACGTGCCAGGGGCACTGCTCCTCATTTTGATCCTGGTCCCGCTGGGGTGGAAGGTGATATCCCTCTCTCTGTTAGGATTGAACAGGC
>Frequency_1_QualityScore_FFGGHHHJJIJJJJJJIE9FHGICHG@CC8CFHIB08*BD9?4B/3BBF<=C8C:FA;@E7==EE).)==B7;BD@39>BD5<8A_Mismatch_0_Sense_+_Library_PoolT
AGGATTGAACAGGCTTCTATTGGATCGTCTGGGGCTCATTGAGGATTATATTGTCATCACAGAAAGATTAACAAAGCGGGGACTT
>Frequency_1_QualityScore_FFHHHHHJJJJGIJJJIJIJJJJJJJIJJJIJJIIJJJJJJJJJIJJJJJIJJJIJJJJJJJJJJIIIHEEHHHHFFFFFFEDED_Mismatch_0_Sense_+_Library_PoolT
TGATTATATGGTTTTATTGTACACAGCTAGTAGTAACATAGCACACAGGATATGATACGATATGATAATCTTTGCATTGCATCTA
>Frequency_1_QualityScore_;?CFBAAEB?EG?,3C<FG<HCEEHE6<EEHCCFHG9DB@FE@>??DA?FFE<FCGHGG3)_Mismatch_2_Sense_+_Library_PoolT
ACTTGTAGCATTGTATAATCCTTTTTGATTTATATAATAACAAAAGGACGACTTTTTTCAA
>Frequency_1_QualityScore_FFHHHGHJFGIJJJJJJIIIGIJJGIJ5=AEEDEFFFB>A>@CEC@@DCDDCCCDDDDDDDBBBDDEDCCCDDDDDDB<<CDDDDBBBCDCCCC_Mismatch_0_Sense_+_Library_PoolT
CTGATAAGTCTACTCCCCGGCCCGGGGTTTTGCCTTTAAGATTTGAGGATGTGACGATCCGTCAGTTGAAGAGACGTGCCAGGGGCACTGCTCC
>Frequency_1_QualityScore_FFHHHHGJJJJJJJIEHDGHHJ?FHBBBHGHIJ@AE)8C==CF7@DAEEHH>==;?>DFCDEFEAAAA@;>ACB><@BBB09AC>C(:@::C<?_Mismatch_0_Sense_+_Library_PoolT
GGATTGAACAGGCTTCTATTGGATCGTCTGGGGCTCATTGAGGATTATATTGTCATCACAGAAAGATTAACAAAGCGGGGACTTGGTAGACAGG
>Frequency_1_QualityScore_FFHHHHHJGIJJJJJJJJJJJIJJJJJJJJIJJJJJJJJJJJIJJJJJJJJJJJJJIJJJJJIJJJHHHHHHHFFFFFFDEC_Mismatch_1_Sense_+_Library_PoolT
ATATATGGTTTTATTGTACACAGCTAGTAGTAACATAGCACACAGGATATGATACGATATGATAATCTTTGCATTGCATCTA
>Frequency_1_QualityScore_F>FHHHDIGGIIIIJJIIIIIEIGHHGHIIGGFEFEIGG>A@DFGBFFGFGII@GEHCGH@;7@DHEFCA7;8>CB9>ACCC3>:ACCCB_Mismatch_0_Sense_+_Library_PoolT
ATTGAACAGGCTTCTATTGGATCGTCTGGGGCTCATTGAGGATTATATTGTCATCACAAAGATTAACAAAGCGGGGACTTGGTAGACAGG
>Frequency_1_QualityScore_DDHHHHHJJJJJJJJJJJJJJJJJJJJJJJJJJJJJJJJJJJJJJJJHGHHHGFFFDDDDDDDDDDDDDBDDDDEDEE_Mismatch_0_Sense_+_Library_PoolT
TATAATCCTTTTTGATTTATATAATAACAAAAGGACGACTTTTTTCTGTTGAAAAAAAATAAAAAAAAAATTGATGTA
>Frequency_1_QualityScore_BDHFFHBHIGBGE;CEH9FGIGHFHHHC??EEB9BEHIEGBDFHFCHIIC:C77@B>A6;\(4:>(4>_Mismatch_0_Sense_+_Library_PoolT
ATAATCCTTTTTGATTTATATAATAACAAAAGGACGACTTTTTTCTGTTGAAAAAAAAAAATAAATTA
>Frequency_1_QualityScore_6)<DFDF>FEGIGBEGGIE>GDHGE:@GGEII<BFFGG9)/=F<=F)=;@6@E:/9\\\)58(:@ACA4:>A::@CC09:>CCCD>?<<@BBBB_Mismatch_2_Sense_+_Library_PoolT
GGCATTCTCCTTGCTCACTTACCGGTCTACACTGATAAGTCTACTCACCGTCCCGGGGGTTTGCCTTTAAGATTTGAGGATGTGACGATCCGTC
>Frequency_1_QualityScore_FFHHHHFIJJJJJIJJGJIIJJHIJJJJJJJJIJJJJJJJJIJJIIJJJJJIJJJIGHIGHGIIJIJIJHEHGFFFFFFEDEEEEEDDEDDCCC_Mismatch_1_Sense_+_Library_PoolT
CGATGTTATTTTGATTATATGGTTTTATTGTACACAGCTAGTAGTAACATAGCACACAGGATATGATACGATATGATAATCTTTGCATTGCAAA
>Frequency_1_QualityScore_FFHHHHHHIJJJJIJIJJJJJJJIIJJHIJGIIJJJIJJJJIIJIIGIJJFDEEEEEDDDDDBDDCCDCADDDCDDDCDDDDDDDDDEEDDDCC_Mismatch_0_Sense_+_Library_PoolT
CTTTTTGATTTATATAATAACAAAAGGACGACTTTTTTCTGTTGAAAAAAAATAAAAAAAAATTGATGTATGGATGGAGCTTCTAATTCCTAAA
>Frequency_1_QualityScore_FFHHHHHJJJJJJJJJJJJIJGIJIJJJJJJJJJJJJJJJIJJHIJJJJJIIJJIJJJIJJJJJJJJJIHIJJIIIJHHHHHHFFFFEEEDEEE_Mismatch_0_Sense_+_Library_PoolC
CTTTGCATTGCATCTAGTTGCATTCTCGCTTTATTTGCATATGAACCATGTTATATAAGACTTGTAGCATTGTATAATCCTTTTTGATTTATAT
>Frequency_1_QualityScore_FFHGHHHJJJJJJJIJGGHIIIIJJJIJJJJHIIJIIJIFIIIJJJHIIGHCHHHHH=EFDEFFFF@CE?CCDDEEEEDDDDDDDDDEDDDDCD_Mismatch_0_Sense_+_Library_PoolC
GCCATATTTTGAGGAGTGTACACCTGTCATCAGGACCGGTCACTTGATGTTATTTTGATTATATGGTTTTATTGTACACAGCTAGTAGTAACAT
>Frequency_1_QualityScore_D8DD<?:E4EH9CEE;E9<C4B@C<DH@DCFG<9C>1CDFCFFD?4BF?F9*08/?8B9B)=8=B8==@4(6@A>@ED68(>CCBCC>CCC:::_Mismatch_0_Sense_+_Library_PoolC
ATTTGCATATGAACCATGTTATATAAGACTTGTAGCATTGTATAATCCTTTTTGATTTATATAATAACAAAAGGACGACTTTTTTCTGTTGAAA
>Frequency_1_QualityScore_FFGFHHHJJJJJJJJJIJJJJJJJJIJJJIJJJJJJJJIJJJIJJJJJJJJIIIIJJJIJJJIJJJJJIIIGGHHHHHFFFFFFEEEEDDDDDD_Mismatch_0_Sense_+_Library_PoolC
TGGTTTTATTGTACACAGCTAGTAGTAACATAGCACACAGGATATGATACGATATGATAATCTTTGCATTGCATCTAGTTGCATTCTCGCTTTA
>Frequency_1_QualityScore_FFH?FFHIJGEIGEJGHIIJIJIDHIIIJIA@GGDIIIDGHDHGBFEHIIIIJIJIIGIIFHHHHFF@_Mismatch_0_Sense_+_Library_PoolC
AAGACTTGTAGCATTGTATAATCCTTTTTGATTTATATAATAACAAAAGGACGACTTTTTTCTGTTGA
>Frequency_1_QualityScore_FFDHHHAHIGGHGHGGIFH@HIIIGIJJIIJJJGEHIJJIJIBGBHIIHDHHIJJIIJEGGIJIDEGHIDHIGHCEFFFFFDED>@CED@3>@A_Mismatch_0_Sense_+_Library_PoolC
ACAGCTAGTAGTAACATAGCACACAGGATATGATACGATATGATAATCTTTGCATTGCATCTAGTTGCATTCTCGCTTTATTTGCATATGAACC
>Frequency_1_QualityScore_FEHHHHHJJIJJIJJIIJHIEHIJJJJJJJIJIGIIJJJJJJIJJJJJJJJGIJIJJIIIJJJJIIIJJJHHGHGHFFFFFFFCCECDEDDEEE_Mismatch_0_Sense_+_Library_PoolC
GTAGTAACATAGCACACAGGATATGATACGATATGATAATCTTTGCATTGCATCTAGTTGCATTCTCGCTTTATTTGCATATGAACCATGTTAT
>Frequency_1_QualityScore_DFHHHHHJJIIJIGHJJIJJHIJJGIIIJIJJHIJJIIJJJJJJJJIIEIJJIJJGIIIJJFHHIHFHHHHEFFFFFFFEEECEEDDDCDCCDE_Mismatch_0_Sense_+_Library_PoolC
TTTGATTATATGGTTTTATTGTACACAGCTAGTAGTAACATAGCACACAGGATATGATACGATATGATAATCTTTGCATTGCATCTAGTTGCAT
>Frequency_1_QualityScore_FFHHHHHIJJIJJJJJJJJIIJIJIJJJJJJJJJJJIIJJJJJJJJJJJJIIJJJJIJIJJIIJIJJIJHHHHGHFFFFFFFFEEDEEDDDFEE_Mismatch_0_Sense_+_Library_PoolC
TAGTAACATAGCACACAGGATATGATACGATATGATAATCTTTGCATTGCATCTAGTTGCATTCTCGCTTTATTTGCATATGAACCATGTTATA
>Frequency_1_QualityScore_FFHHGHHIJJGIJJIIIJIJIJJJJIGHIJJJIJJJJJJJIIIIIJJJFIIIJJJJIIJJJFFFFFFFFF_Mismatch_0_Sense_+_Library_PoolC
ATAAGACTTGTAGCATTGTATAATCCTTTTTGATTTATATAATAACAAAAGGACGACTTTTTTCTGTTGA
>Frequency_1_QualityScore_FFHHHHHJJJJFHGIJJJJJJHIIJJJJJGIIJJJJJJGHIJJJIJJJJJJJJJJJJIJJHJIJIHHHHEHFFFEDEECEDEEEDDBDBDDEEE_Mismatch_0_Sense_+_Library_PoolC
ATCAGGACCGGTCACTTGATGTTATTTTGATTATATGGTTTTATTGTACACAGCTAGTAGTAACATAGCACACAGGATATGATACGATATGATA
>Frequency_1_QualityScore_DEHHDHBGBGH9EEDH@BFGHEHGEHFFBADH>FDHCCFHD>DG4?DHHIIIIIEHE>GG@F@A=7@ECCEGD?>?C=ADEFDEC>BDDCCCDC_Mismatch_0_Sense_+_Library_PoolC
CTCGCTTTATTTGCATATGAACCATGTTATATAAGACTTGTAGCATTGTATAATCCTTTTTGATTTATATAATAACAAAAGGACGACTTTTTTC
>Frequency_1_QualityScore_FFHHHHHJJJJJJJJJJJJIIIIJJJJJJJJJJJJJJJJJJJJJJJIIJJJJJIIJIIJJJIHHHHHHHFFFCDFDEEEDEEDEEEEDDDDDDD_Mismatch_0_Sense_+_Library_PoolC
GCACACAGGATATGATACGATATGATAATCTTTGCATTGCATCTAGTTGCATTCTCGCTTTATTTGCATATGAACCATGTTATATAAGACTTGT
>Frequency_1_QualityScore_FFHHHHHJJJJJJJJJJJJJJJJJJJJIJJHIJJJJJJIIJJJJJIJJJJJJJJJJIJJJIIIGIIIHJDHHIJHHFFDEEEDDDDEDDD_Mismatch_0_Sense_+_Library_PoolC
TTGCATATGAACCATGTTATATAAGACTTGTAGCATTGTATAATCCTTTTTGATTTATATAATAACAAAAGGACGACTTTTTTCTGTTGA
>Frequency_1_QualityScore_FFHHHHHIJJIJJJHIIJJJJJJJIIIJJJJJHIGIIJJJJHIIJJJIJHIIIJJJJJJHHHFHHHHFFFFFFDEECDDACCDDEEEDD@BDBD_Mismatch_1_Sense_+_Library_PoolC
GTCATCAGGACCGGTCACTTGATGTTATTTTGATTATATGGTTTTATTGTACACAGCTAGTATTAACATAGCACACAGGATATGATACGATATG
>Frequency_1_QualityScore_FFHHGFHIIIJJJIJJHICGIIIJJIJJGIGIJGHIIHIIIFHIIJIJIIIGIIJJJJJJJHGHEHHH?@BDFFEEDECEEDDDDDDDDEEEED_Mismatch_1_Sense_+_Library_PoolC
ATGCCATATTTTGAGGAGTGTACACCTGTCATCAGGACCGGTCACTTGATGTTATTTTGATTATATGGTTTTATTTTACACAGCTAGTAGTAAC
>Frequency_1_QualityScore_DDFFFD?:C@?EHF@EBAFGF@<DF<9CBBB?@FG@FBFFFII;BFFAF_Mismatch_0_Sense_+_Library_PoolC
GATACGATATGATAATCTTTGCATTGCATCTAGTTGCATTCTCGCTTTA
>Frequency_1_QualityScore_FFHHHHHJJJJJIJJJJJJJJJIJJJJJJJJJJIIJJJJJIJJIJJJIIIJJJJIJJIIIJJJJJJJJGHGHJJJIIJHHHHEHHHFFFFDEEE_Mismatch_0_Sense_+_Library_PoolC
TAATCTTTGCATTGCATCTAGTTGCATTCTCGCTTTATTTGCATATGAACCATGTTATATAAGACTTGTAGCATTGTATAATCCTTTTTGATTT
>Frequency_1_QualityScore_FFHHHHHJJHIJJJJIIJJJJJJJIJJJJJJJJJJJJJIJJJJJJJJJIJJJJJHHHHHHHFFFFDD@CDFFEEDDDDDDDDDDD_Mismatch_2_Sense_+_Library_PoolC
GCAGCATTGTATAATCCTTTTTGATTTATATAATAATAAAAGGACGACTTTTTTCTACTGAAAAAAGTATTCCACACTTCAACCA
