# Supplementary material for: Differential Gene Expression Reveals Candidate Genes for Drought Stress Response in Abies alba (Pinaceae)
Source: PLoS One. 2015 Apr 29;10(4):e0124564. doi: 10.1371/journal.pone.0124564 (PMC4414588; doi:10.1371/journal.pone.0124564)
Supplement: S3 File — (GZ) [file pone.0124564.s003.gz › comp19363_c0_seq1.fa]

>comp19363_c0_seq1 len=593 path=[1:0-205 741:206-216 217:217-239 240:240-292 830:293-294 616:295-307 307:308-330 330:331-360 360:361-376 376:377-500 500:501-592]
GCCATGAGACCGAAAGCCAGTGCTGTGAGCCGAATGCTAGAAGGCCACATTCAAATTCATGAGCCGCCCATGGCTTCTCTCCAATCTGCGCTTTCAAAGCAACGACACATCTGGATCACGGCGGCTGTTGCCGGAAATGGCAATCGGTCGCAATCGTGATTTCATTCCCGGCGGCTCGACGAAGGGCGCAACTGGCGTGGCCCGTGGCCCGTGGATTAGTTGAAATTAAGGCGGGCAGCCGGCACGAGACTATGACACTATAACTTTGACTTTATAAATTTTCGGCTCTTCTGTGTTTGTCCTGGGATTTCTTTTAATTGCAATATAGAAGTTCAGAGCACCCGTGAATATCGTAGCGGTTAGTTAGGGAATTAACCAGTATGTATTGGTAAAACACGTTCTTAAGATTTAAGTGAGTTGTAACCTTTAAATTCCGATGGTGTGAACAATGGGTGAGCGGGTTGACAAAATAATGGCTGTTCTTTTGTGAATAATCAATGTAAGTGTTGTCCTTCTACTCTTACTCTTATACCACATGGATGGATTTATCAAAAATATAAAGGTAGGGTTTACACCTGTGATTCGGGTCACAG

>Frequency_2_QualityScore_FFCEHEGHHIEFGIIHIGGGGEEGEG?EC?CADDDDDBA<>??ACBA57?AB;??AAACACDCCDCEECABCCCC@@BDCCCA;=A?ACCACBB_Mismatch_0_Sense_+_Library_PoolT
CGTGGATTAGTTGAAATTAAGGCGGGCAGCCGGCACGAGACTATGACACTATAACTTTGACTTTATAAATTTTCGGCTCTTCTGTGTTTGTCCT
>Frequency_2_QualityScore_FFHHHHHJJJIJJJJJJIIIJIIIIJJJJJIIIJJIJJJIIIJHJEIIJJJJIJIIIIJIIIJJJIGHHGHGHHFFFFFFEDDDDDDDDDECCC_Mismatch_1_Sense_+_Library_PoolT
TAATTGCAATATAGAAGTTCAGAGCACCCGTGAATATCGTAGCTGTTAGTTAGGGAATTAACCAGTATGTATTGGTAAAACACGTTCTTAAGAT
>Frequency_2_QualityScore_FFHHHHHJJJIHIIJIIJJJIIJIJJGIIIGIIIJJJJJJIIJJJJIIJJIIIIIIIHHGGGGFEEEEDCDEDDDDDDEDDDDDCCDDDEDDDD_Mismatch_0_Sense_+_Library_PoolT
CAGAGCACCCGTGAATATCGTAGCGGTTAGTTAGGGAATTAACCAGTATGTATTGGTAAAACACGTTCTTAAGATTTAAGTGAGTTGTAACCTT
>Frequency_2_QualityScore_FFHHHHHJJIJIIJIJIJJJJJJJGIIIJIJJJIIJIIJIJJIJJJJIIIJJJIJIJIJGIJJIHIIHHHGHGFFFFDEEEDDDECDDDDDEDD_Mismatch_1_Sense_+_Library_PoolT
CAATATAGAAGTTCAGAGCACCCGTGAATATCGTAGCTGTTAGTTAGGGAATTAACCAGTATGTATTGGTAAAACACGTTCTTAAGATTTAAGT
>Frequency_1_QualityScore_FFGHHHHJJJJJJJJJJJJIJIDHIJJHIHIJJJJJHIJJIJHIIIGHGIIIHIIIFHHHHFCFDFEFFEEDCCEACDBBBABDDDCCDDDDDC_Mismatch_0_Sense_+_Library_PoolT
TTGCAATATAGAAGTTCAGAGCACCCGTGAATATCGTAGCGGTTAGTTAGGGAATTAACCAGTATGTATTGGTAAAACACGTTCTTAAGATTTA
>Frequency_1_QualityScore_FFGHGFFGEHIIGGIIJIIIJJIIIGHIIIHGIIIBGHJJJJIIHIIJJIJJJJJJJJIGHJHHHHFHHFFFFFFEEEEED_Mismatch_1_Sense_+_Library_PoolT
AGCGGTTAGTTAGGGAATTAACCAGTATGTATTGGTAAAACACGTTCTTAAGATTTAAGTGAGTTGTAACCTTTAAATTCA
>Frequency_1_QualityScore_FFHFHHHJJJJJJJJJJJJJJJIJJJJIJJHHHFDDDDDDDDDDDDDDDDDDDDDDDEDDDDDDDDDEEEEEDDEDDDBDDDDDDDDCDDD_Mismatch_1_Sense_+_Library_PoolT
CCGTGGATTAGTTGAAATTAAGGCGGGCAGCCGGCACGAGACTATGACACTATAACTTTGACTTTATAAATTTTCGGCTCTTCTGTGTTTA
>Frequency_1_QualityScore_FFHHHHHIJIJJJJJJHJJJJJJJJJJJJJJJJJJJJJJJJIIIJJJJIJJJJJIJJJJJJJJIJHHHHHFFFFFFFEEEEDDDDDDDDDDEEE_Mismatch_1_Sense_+_Library_PoolT
CTGTGTTTGTCCTGGGATTTCTTTTAATTGCAATATAGAAGTTCAGAGCACCCGTGAATATCGTAGCTGTTAGTTAGGGAATTAACCAGTATGT
>Frequency_1_QualityScore_FFHHHHHJHIJJJJJJJJJJJJJJHIJJIIJJJJIJJJJJJJJIJJHHHHHHHFFFFFFFDECEEEDEDDDDDDDDEEDD_Mismatch_1_Sense_+_Library_PoolT
GCGGTTAGTTAGGGAATTAACCAGTATGTATTGGTAAAACACGTTCTTAAGATTTAAGTGAGTTGTAACCTTTAAATTCA
>Frequency_1_QualityScore_FFHHFFDGHIGHIJAFGHIJGGHHGIIIIJFCHIHJJJJICEHIGGHHIHEHEHFFEEFFFCEDEEDEC>CACDDDDDDCCADDDD_Mismatch_2_Sense_+_Library_PoolT
ATCGTAGCGGTTAGTTAGGGAATTAACCAGTATGTATTGGTAAAACACGTTCTTAAGATTTAAGTGAGTTGTAACCTTTAAATCCA
>Frequency_1_QualityScore_FFGHHHHIGIIJJJJJJIJIIJIIJJJJIJJJJJFDDDDDDDDDDBDDDDBBDDDDDD;BBDDD;55@@<?<09B8>>>C:@C:AC:>@C:>C@_Mismatch_0_Sense_+_Library_PoolT
GCAATCGGTCGCAATCGTGATTTCATTCCCGGCGGCTCGACGAAGGGCGCAACTGGCGTGGCCCGTGGCCCGTGGATTAGTTGAAATTAAGGCG
>Frequency_1_QualityScore_FFHHHHHJJJJJJIJJJJJJJJJJJIJJJJJJJHIGIIJIJJJJIIIJJJJJJJJJJJJJJGIIJIJGHHHHHHFFFFFF_Mismatch_0_Sense_+_Library_PoolT
TAACTTTGACTTTATAAATTTTCGGCTCTTCTGTGTTTGTCCTGGGATTTCTTTTAATTGCAATATAGAAGTTCAGAGCA
>Frequency_1_QualityScore_FDHHHHHIJJJJJIJJJGIJIIEFGFDDDDDDDDDDDDDDDDDDDDDEDDDDDDDDDEEDDEDDEDDDDBDDDDDCDCDDDDDDDCDDACDDDE_Mismatch_0_Sense_+_Library_PoolT
GTTGAAATTAAGGCGGGCAGCCGGCACGAGACTATGACACTATAACTTTGACTTTATAAATTTTCGGCTCTTCTGTGTTTGTCCTGGGATTTCT
>Frequency_1_QualityScore_FFHHFHHJJJIJJJJJJIIJJIIIJIJFGIJIJJJJHIJIJJJJIIIJHIJIIJJHGIIJJIJJJJJJJHIIJHHHFFFFFDCEECCCCDDDBA_Mismatch_0_Sense_+_Library_PoolT
GTTAGGGAATTAACCAGTATGTATTGGTAAAACACGTTCTTAAGATTTAAGTGAGTTGTAACCTTTAAATTCCGATGGTGTGAACAATGGGTGA
>Frequency_1_QualityScore_FFHHHHHJJJJIJJJJJJJJIIGIJIJIJJIJIJJIIJJJJJJJDDBDBDCDDDD7<BCCDDDDDDDD@5@>@DDDDBDDDDEDEEDCDDBDDD_Mismatch_0_Sense_+_Library_PoolT
TCCAATCTGCGCTTTCAAAGCAACGACACATCTGGATCACGGCGGCTGTTGCCGGAAATGGCAATCGGTCGCAATCGTGATTTCATTCCCGGCG
>Frequency_1_QualityScore_FFHHHHHJJJJJJJJJJJJJJIIIIJJJJJIJHIHJJJJJIJJJIIJJJJJJJJJJJJIJJJJJJHHHE?EEFFFFFEDDDBDDDEEEEDDDDD_Mismatch_0_Sense_+_Library_PoolT
CTTTGACTTTATAAATTTTCGGCTCTTCTGTGTTTGTCCTGGGATTTCTTTTAATTGCAATATAGAAGTTCAGAGCACCCGTGAATATCGTAGC
>Frequency_1_QualityScore_FFHHGHHJJJJJGJJJJJJJIJJJGIIIIIJJJGIJJIIJJIGIIGGHIIFIIIHFFFDECECDDACCDCBDDDD<052@_Mismatch_0_Sense_+_Library_PoolT
TTCAAATTCATGAGCCGCCCATGGCTTCTCTCCAATCTGCGCTTTCAAAGCAACGACACATCTGGATCACGGCGGCTGTT
>Frequency_1_QualityScore_FFGHHHHJJFHHICJJJJJGHJJJJHJJGIJIJIIIGIIJIIJFGCIGIJGICGHGGIIJGGEHGGGIGBEEHHHFFF@CCAAAABDDDDD9@D_Mismatch_0_Sense_+_Library_PoolT
ATTAACCAGTATGTATTGGTAAAACACGTTCTTAAGATTTAAGTGAGTTGTAACCTTTAAATTCCGATGGTGTGAACAATGGGTGAGCGGGTTG
>Frequency_1_QualityScore_FFHHHHHJJJIJIIIIJIJJJJJHIIJJJJJJHIJJJJJJJJIJJJJJJIJJJJIJJIHGIJJIJJJHFCEHHFFFFEEEDDDEDDDDDDEDDD_Mismatch_1_Sense_+_Library_PoolT
AATATAGAAGTTCAGAGCACCCGTGAATATCGTAGCTGTTAGTTAGGGAATTAACCAGTATGTATTGGTAAAACACGTTCTTAAGATTTAAGTG
>Frequency_1_QualityScore_FFHHHHHJJFHHIJJIJJJEGIGGIHIHIHIGIIGIJIJGEIIJGIIJJJHHIHGHGIJJEEHEHHHEFCFEBDEEEEEEEEECCD?@BDCDDD_Mismatch_0_Sense_+_Library_PoolT
TCGTAGCGGTTAGTTAGGGAATTAACCAGTATGTATTGGTAAAACACGTTCTTAAGATTTAAGTGAGTTGTAACCTTTAAATTCCGATGGTGTG
>Frequency_1_QualityScore_FFHHHHHIJJJJJJJGIIIJJJJIJJIJJJJJJIJJJJJJJJJJJHHHHHHHFFEDEEEEDDDDCDDDDDDDDDDBDDDDEDDCCDDEDDCCCD_Mismatch_1_Sense_+_Library_PoolT
CGGGCAGCCGGCACGAGACTATGACACTATAACTTTGACTTTATAAATTTTTGGCTCTTCTGTGTTTGTCCTGGGATTTCTTTTAATTGCAATA
>Frequency_1_QualityScore_FFHHHHHJJJJJJIJJJIJJJJJGHJJJJJJJHIJJJJIJIJJJJJJHHIIGIJJJIJJJJJJJJJJHHEHFFFFEDDEEDDDDDDD?BBDDDD_Mismatch_0_Sense_+_Library_PoolT
GGGAATTAACCAGTATGTATTGGTAAAACACGTTCTTAAGATTTAAGTGAGTTGTAACCTTTAAATTCCGATGGTGTGAACAATGGGTGAGCGG
>Frequency_1_QualityScore_FFHHHHHJJJJJJJIJIJJIJIJJJJJJIJJJJJJJJJJJJJJIJHGHFFFFFFECCEEDDDDDDDDDDCDEDDDCDDEDDCDDDDECCDDCCD_Mismatch_0_Sense_+_Library_PoolT
GGCACGAGACTATGACACTATAACTTTGACTTTATAAATTTTCGGCTCTTCTGTGTTTGTCCTGGGATTTCTTTTAATTGCAATATAGAAGTTC
>Frequency_1_QualityScore_DDFHGHDCEGHCDEHHGI9FHIGIIIIIHHEGHGIIIIIIGIIIGGEGHDHIG<GBEHFHIIIIIHBHHEE?DCDCEBB>A>@BC@@>@CB@CD_Mismatch_1_Sense_+_Library_PoolT
TTCTGTGTTTGTCCTGGGATTTCTTTTAATTGCAATATAGAAGTTCAGAGCACCCGTGAATATCGTAGCTGTTAGTTAGGGAATTAACCAGTAT
>Frequency_1_QualityScore_FFHHHHFHHIIJJJJIIJIJJHIJIHHGIJJIJIJIJJJJJGIIJIJJJGHGIIJJJJHHHEFFFFEEDEEECDCDDDDCEDDDDDDDDDCDDA_Mismatch_0_Sense_+_Library_PoolT
CACCCGTGAATATCGTAGCGGTTAGTTAGGGAATTAACCAGTATGTATTGGTAAAACACGTTCTTAAGATTTAAGTGAGTTGTAACCTTTAAAT
>Frequency_1_QualityScore_FFGFFDDFGGHIG:@EGHEG8@F1BF*8=FD>FCA4=FAG</9>6&0(855)5<@&5)0:(:>>AA>>(+(:::@>4:@CAC3::>AC>:A_Mismatch_0_Sense_+_Library_PoolT
CTGGCGTGGCCCGTGGCCCGTGGATTAGTTGAAATTAAGGCGGGCAGCCGGCACGAGACTATGACACTATAACTTTGACTTTATAAATTTT
>Frequency_1_QualityScore_FFHHHHHJJJJJJJJJIJJJJIJJJJJJJIJJJJJJJJJJJJJJIJIJIJJJJJJJJJJJJJJJIHHHHCHHFFFFFFFEDDDBDDDDDEDCDD_Mismatch_1_Sense_+_Library_PoolT
AATTGCAATATAGAAGTTCAGAGCACCCGTGAATATCGTAGCTGTTAGTTAGGGAATTAACCAGTATGTATTGGTAAAACACGTTCTTAAGATT
>Frequency_1_QualityScore_FFHHHDHIJJIJJHGHIJJIJJJJJJEGIJIJJJJJJJJJJIJJJJJJJJJFHJJIJJIJJJJJHHGFFEEFFEEDDDDCCCDDDDCDDDDDDD_Mismatch_1_Sense_+_Library_PoolT
TTCGGCTCTTCTGTGTTTGTCCTGGGATTTCTTTTAATTGCAATATAGAAGTTCAGAGCACCCGTGAATATCGTAGCTGTTAGTTAGGGAATTA
>Frequency_1_QualityScore_FFHHHHHJIIJJIIJIJGGHHIJJIFHIJJJJGGGDHI9FHIIIJJJIHHHHHGHFFFEFFEDEEDDDD@CDDBCBCDDCCDCCDDDEDDDDBD_Mismatch_0_Sense_+_Library_PoolT
GCCATGAGACCGAAAGCCAGTGCTGTGAGCCGAATGCTAGAAGGCCACATTCAAATTCATGAGCCGCCCATGGCTTCTCTCCAATCTGCGCTTT
>Frequency_1_QualityScore_?<D;DD?E>AA?<:+<@))1??D99D99?))?6DDC@??BDDDE<B8<8)54A<:A;3?;>>A665;>>>>A_Mismatch_0_Sense_+_Library_PoolT
GCCAGTGCTGTGAGCCGAATGCTAGAAGGCCACATTCAAATTCATGAGCCGCCCATGGCTTCTCTCCAATCT
>Frequency_1_QualityScore_FFGHHHHJJJJJJJIJJJJJJJJJIJIGIGIJIJIJJJ_Mismatch_0_Sense_+_Library_PoolT
TGGGATTTCTTTTAATTGCAATATAGAAGTTCAGAGCA
>Frequency_1_QualityScore_FFHHHFHIIHGGIJIHIJJGIIIII@ABHHFEHFF?<BDDDBCDCCBD8?BB-;BDDBD?CCECCDEADC9BB@B559@-<95<?BD(555<>A_Mismatch_0_Sense_+_Library_PoolT
CAACGACACATCTGGATCACGGCGGCTGTTGCCGGAAATGGCAATCGGTCGCAATCGTGATTTCATTCCCGGCGGCTCGACGAAGGGCGCAACT
>Frequency_1_QualityScore_FFHHHHGJJIJJJIJJJIIIGIIJIFHGIJIJJJJHIJJJJJJJJIGGIIIHHGHGHFFBDDBDDDBDDDDDDDDCCDDDEDDBDDDCACCDDD_Mismatch_0_Sense_+_Library_PoolT
GACCGAAAGCCAGTGCTGTGAGCCGAATGCTAGAAGGCCACATTCAAATTCATGAGCCGCCCATGGCTTCTCTCCAATCTGCGCTTTCAAAGCA
>Frequency_1_QualityScore_FFHHHHHJJJJJJJJJJJJJJIJJGIJJJJJIFEBFDFE>C;?DDDDBCDCCBD<<B<7BDCD@B?CCDDDDC>CC<BB@D@@@>9@>3>?BD?_Mismatch_0_Sense_+_Library_PoolT
TCAAAGCAACGACACATCTGGATCACGGCGGCTGTTGCCGGAAATGGCAATCGGTCGCAATCGTGATTTCATTCCCGGCGGCTCGACGAAGGGC
>Frequency_1_QualityScore_FFHHGHHIJJJJIIJJIJJJJJJJFHCEIIJJJHHGIJJAGGCDGIJIJJJIJHGGHHHBCEFCFFEEEECEEDDDDDDBDDDCACDCDDDED>_Mismatch_0_Sense_+_Library_PoolT
CAATATAGAAGTTCAGAGCACCCGTGAATATCGTAGCGGTTAGTTAGGGAATTAACCAGTATGTATTGGTAAAACACGTTCTTAAGATTTAAGT
>Frequency_1_QualityScore_FFHHGHHIJIJJJJJJIJIIFIHIJJJJJJJIJIJJJJEHIIIIJIJJHIJJJJIJIEHIHHHHHHFFFFFFDEEEECECCDDDDDCDDDEDDD_Mismatch_1_Sense_+_Library_PoolT
CCGTGAATATCGTAGCTGTTAGTTAGGGAATTAACCAGTATGTATTGGTAAAACACGTTCTTAAGATTTAAGTGAGTTGTAACCTTTAAATTCC
>Frequency_1_QualityScore_FFHHHHHJJEGEHIHGIJGIJJEHIJHIIJJJJJJJJJJJJIJIIJJBGHIIJIIJJJJJHHHJJJHHHHHFFFFEEEEEEECCDDDDDDDDDD_Mismatch_1_Sense_+_Library_PoolT
GCTCTTCTGTGTTTGTCCTGGGATTTCTTTTAATTGCAATATAGAAGTTCAGAGCACCCGTGAATATCGTAGCTGTTAGTTAGGGAATTAACCA
>Frequency_1_QualityScore_FFHGHHHJJJJJJJJJJJJJHIJJJJJJJJJJJJJIJJIIJJJIJJJJJGIJHJJIIHJJJJHHHHHGDCEFFFFEEEEEEEDDDDDBDDDDDE_Mismatch_1_Sense_+_Library_PoolT
TTTTAATTGCAATATAGAAGTTCAGAGCACCCGTGAATATCGTAGCTGTTAGTTAGGGAATTAACCAGTATGTATTGGTAAAACACGTTCTTAA
>Frequency_1_QualityScore_FFHHHHHJJJJJIJJJJJJJJHJJIJIJJIJJJJHJJJIIIJIIIIIIIFHBHIIIJJIHHHGEDFFFFDEDEEEEEDDCDDDDDDDDDDDDDD_Mismatch_0_Sense_+_Library_PoolT
CTTTTAATTGCAATATAGAAGTTCAGAGCACCCGTGAATATCGTAGCGGTTAGTTAGGGAATTAACCAGTATGTATTGGTAAAACACGTTCTTA
>Frequency_1_QualityScore_FFHGHHHJJJJIIJJJIIIIJJJJIHJJJJJJJIJJJJJJJIJJJJJJJJIIEFHHFFFFFFDAEEEDECDDCDDEDDDDDDDEDCCDCCEDDA_Mismatch_0_Sense_+_Library_PoolT
ACGAGACTATGACACTATAACTTTGACTTTATAAATTTTCGGCTCTTCTGTGTTTGTCCTGGGATTTCTTTTAATTGCAATATAGAAGTTCAGA
>Frequency_1_QualityScore_FFHHGHHIIIJIIJJIJIIJJJJIIJJJIIIIJJJIHJJJGJGIIIIHIIIHHEHEBEEDCACEED@@@B>>CDDAACBBBBBDDDDCCD@CDD_Mismatch_0_Sense_+_Library_PoolT
GTGAGCCGAATGCTAGAAGGCCACATTCAAATTCATGAGCCGCCCATGGCTTCTCTCCAATCTGCGCTTTCAAAGCAACGACACATCTGGATCA
>Frequency_1_QualityScore_FFHHHHHJJJJJIJHIJJHIJJIJFHIIJJJJJHJJJJIIJJJJJJJJHIIJCHIIIIJJJJJJJJJIHFHEFFFCCDDEEDDCDDDD?BDDCD_Mismatch_0_Sense_+_Library_PoolT
AGGGAATTAACCAGTATGTATTGGTAAAACACGTTCTTAAGATTTAAGTGAGTTGTAACCTTTAAATTCCGATGGTGTGAACAATGGGTGAGCG
>Frequency_1_QualityScore_FFHHHHHIIJJJJJJJJJJHJJJJJJJJJJJJJJJJIJJJJJIJHJJJJJJJIJJJJHIIJJIJJIHHHHHHFFFFDFFCEDEDDDCCCDDDCD_Mismatch_1_Sense_+_Library_PoolT
CTTCTGTGTTTGTCCTGGGATTTCTTTTAATTGCAATATAGAAGTTCAGAGCACCCGTGAATATCGTAGCTGTTAGTTAGGGAATTAACCAGTA
>Frequency_1_QualityScore_FFGHHGHJJGHJIJJFHGIHIFIJJGIIJJJJJJJGIIJHIJJJJIJJJJJIGIJIIIJGGHHHHHCECFFFECCECEEDDDDDDDDEEDC_Mismatch_1_Sense_+_Library_PoolT
TGAATATCGTAGCGGTTAGTTAGGGAATTAACCAGTATGTATTGGTAAAACACGTTCTTAAGATTTAAGTGAGTTGTAACCTTTAAATTCA
>Frequency_1_QualityScore_FFHHHHHJJJJJJJJJJJJJJJIJJJJJJJIJJJJJJJIJJJJJJJJHIFHIJJJJIJJJGIGIJJJJIHGHGHHEEFFFFFEDECCEEDDDDC_Mismatch_0_Sense_+_Library_PoolT
AGACTATGACACTATAACTTTGACTTTATAAATTTTCGGCTCTTCTGTGTTTGTCCTGGGATTTCTTTTAATTGCAATATAGAAGTTCAGAGCA
>Frequency_1_QualityScore_8ADFHBDGGGGIFI))?)?F93:BDF@A4?4?*9?6@BB>/1<=B-75:-&5;@C>3(4:::9:@>>@:>3(:@>A:@C>CDCCC>&0>@>A@@_Mismatch_2_Sense_+_Library_PoolT
TGGCCCGTGGCCCGTGGATTAGTTGAAATTAAGGCGGGCAGCCGGCACGAGACTATGACACTATAACTTTGACTTTATAAATTTTTTGCTCTTC
>Frequency_1_QualityScore_FFHHHHGJJJJEHEHHIJJJGGFHIJJJHEHHFFFC>@B?CCDDCDDCDDDDDDDDDDDDB3>BDDDD9<99>5>>ACA@C>CCCA@CDDEDDC_Mismatch_0_Sense_+_Library_PoolT
TCGACGAAGGGCGCAACTGGCGTGGCCCGTGGCCCGTGGATTAGTTGAAATTAAGGCGGGCAGCCGGCACGAGACTATGACACTATAACTTTGA
>Frequency_1_QualityScore_DAHDHFFIJHHGGHHGDBEFEGI8=F;FABG/:BDFEC3@CC@@;?BBB=<CB<A(3:@>@CDDD>5595<@5>&)&&&029BDD_Mismatch_0_Sense_+_Library_PoolT
GACACATCTGGATCACGGCGGCTGTTGCCGGAAATGGCAATCGGTCGCAATCGTGATTTCATTCCCGGCGGCTCGACGAAGGGCG
>Frequency_1_QualityScore_FFHHHHHIIJJJJIJJJJJJIJJJIJJIJJJJJJJJJHIJIIIJGIJHIJHIIJIIIJJGHGHFFEDFFBEEFEFEEEDDDCDDDDDBDDBDDD_Mismatch_0_Sense_+_Library_PoolT
TCTTTTAATTGCAATATAGAAGTTCAGAGCACCCGTGAATATCGTAGCGGTTAGTTAGGGAATTAACCAGTATGTATTGGTAAAACACGTTCTT
>Frequency_1_QualityScore_FFHHHHHJJGIJJJJJJJIJJJJJIJJJJJJJJJJJIIIJJJJJJJJBFHIJJJJFHIJJJGIJIIJIHEHHHHHFFFFFEDDD@BB@DDDDDD_Mismatch_1_Sense_+_Library_PoolT
ATAACTTTGACTTTATAAATTTTCGGCTCTTCTGTGGTTGTCCTGGGATTCTTTTAATTGCAATATAGAAGTTCAGAGCACCCGTGAATATCGT
>Frequency_1_QualityScore_FFHHHHGIJJJJJJJJIJIJJHIJIIJJJJJJJJJJHHHHHHHFFFFFFFEEEDDDDDDDDDDDDDDDDDDDDDDDDDDDDDBDDEEDDBDDDD_Mismatch_1_Sense_+_Library_PoolT
GCGGGCAGCTGGCACGAGACTATGACACTATAACTTTGACTTTATAAATTTTCGGCTCTTCTGAAATTCAGAGCACCCGTGAATATCGTAGCTG
>Frequency_1_QualityScore_DDHHHGHIIJJJFJJJJJEIIIIIJJJIIIIIJJJJJJIJJIHIIJJJIIGIGGIIIIIHJJJIIJHHHHFFHDEBDFFCEEECCABB@BBBDD_Mismatch_1_Sense_+_Library_PoolT
CACTATAACTTTGACTTTATAAATTTTCGGCTCTTCTGTGGTTGTCCTGGGATTCTTTTAATTGCAATATAGAAGTTCAGAGCACCCGTGAATA
>Frequency_1_QualityScore_FFHHHHHJJIJIJJJJIJJIJJJJGIJJJJHHFFDDDDDDDDDDDDDDCDDDDDDDD;BBDDD;BDD5?8<>BCCCCDCACCDCBDD59>0<9@_Mismatch_0_Sense_+_Library_PoolT
TCGCAATCGTGATTTCATTCCCGGCGGCTCGACGAAGGGCGCAACTGGCGTGGCCCGTGCCCGTGGGTCAGTTGAAATTAAGGCGGGCAGCCGG
>Frequency_1_QualityScore_DDHHHHHJJJJJJIJJJIJJIJIHFFDDBDDDDDDDDDDDDDDDDDDEDDDDDDDDDEEEEEDDEBDDDDDDDDDDDDCBDBDCDDDD@CDDDE_Mismatch_0_Sense_+_Library_PoolT
GTTGAAATTAAGGCGGGCAGCCGGCACGAGACTATGACACTATAACTTTGACTTTATAAATTTTCGGCTCTTCTGTGGTTGTCCTGGGATTCTT
>Frequency_1_QualityScore_FFHHHHHJJJJJJJJJIIJGIIGIGIIJFHHFFFDEFEEEEEEDDEDDDDDDDDDEEDEEDDEBDDDDDCDDCEDDDDDDDCCCDDDDDBDDBD_Mismatch_1_Sense_+_Library_PoolT
TGAAATTAAGGCGGGCAGCTGGCACGAGACTATGACACTATAACTTTGACTTTATAAATTTTCGGCTCTTCTGAAATTCAGAGCACCCGTGAAT
>Frequency_1_QualityScore_FFHHHHHJJJJJJJJJJJJJJJJJJJJJJJJJJJJJJJJJJJIJJJJJJIJJGIJJJJJJJGCEEHGFFDFFFEEEEEDEDECDACADEEDCDD_Mismatch_0_Sense_+_Library_PoolT
CGAGACTATGACACTATAACTTTGACTTTATAAATTTTCGGCTCTTCTGTGGTTGTCCTGGGATTCTTTTAATTGCAATATAGAAGTTCAGAGC
>Frequency_1_QualityScore_FFHHHHHIJJJJJJJJJIIJJIIIIGHFFDDDDDDDDDDDDCDDDDDDDDDDEDDDDDDDDDEEDEDDDDBDDDDDDDDDEDD<C_Mismatch_2_Sense_+_Library_PoolT
GGTCAGTTGAAATTAAGGCGGGCAGCCGGCACGAGACTATGACACTATAACTTTGACTTTATAAATTTTCGGCTCTTCTGTGGTA
>Frequency_1_QualityScore_?BCDCFFHGHIGGGCHBFHGGHHHDHIGIGGAHIIII@EEGHHHICFHAFDBCHFFEGHIGCHEGAEHEC??=3;;7@DDDECA>C@=A@@B?B_Mismatch_1_Sense_+_Library_PoolT
TGACACTATAACTTTGACTTTATAAATTTTCGGCTCTTCTGTGGTTGTCCTGGGATTCTTTTAATTGCAATATAGAAGTTCAGAGCACCCGTGA
>Frequency_1_QualityScore_FDHHHHHJJJJJJJJJIJJJJGIIGIJIJJJJJIJJIJJIIJFIJIJJIFEHCDH<GIGGIIIIFH@EHCDBDEFFDEEEEEEDDDCCDEDDDD_Mismatch_1_Sense_+_Library_PoolT
CAAGACTATGACACTATAACTTTGACTTTATAAATTTTCGGCTCTTCTGTGGTTGTCCTGGGATTCTTTTAATTGCAATATAGAAGTTCAGAGC
>Frequency_1_QualityScore_FFGHHFHJJJIIJJJDHIJJIIJCHGIIIIJJJJJJIIJJJJJJJIJJJJJJGBHHHFFFFFFFCCEEDCCDDDDDDDBDDDEEEE?3?BDDD@_Mismatch_1_Sense_+_Library_PoolT
CGGGCAGCTGGCACGAGACTATGACACTATAACTTTGACTTTATAAATTTTCGGCTCTTCTGAAATTCAGAGCACCCGTGAATATCGTAGCTGT
>Frequency_1_QualityScore_FFFDHHHJJJEEGHFJJJJIJIAGIIIIIGECGEGGEG?@DEGHIJJIFHIJGIICHIIHEHHHCECDFDCDDCEEECA@DDDD_Mismatch_1_Sense_+_Library_PoolT
CGTAGCTGTTAGTTAGGGAATTAACCAGTATGTATTGGTAAAACACGTTCTTAAGATTTAAGTGAGTTGTAACCTTTAAATCCA
>Frequency_1_QualityScore_FFHHHHHJJJJJJJIIIJIJJJIJIGGHHHFFFFFFFEEEEEEDEDDDDDDDDDEEEEEDDEDDDDDDDDDDEDDDDDDDCDDDDDDDDDBDDE_Mismatch_1_Sense_+_Library_PoolT
GAAATTAAGGCGGGCAGCTGGCACGAGACTATGACACTATAACTTTGACTTTATAAATTTTCGGCTCTTCTGAAATTCAGAGCACCCGTGAATA
>Frequency_1_QualityScore_EFHHHHHIJJJJJIJIJJJJJJJJJJJJJJIJJJJGIIIIJJJIJJIIJIIJJJIJGJJJJJIJIJHHFHFHHFFFFFFEEEDDDDBD?DDEFD_Mismatch_1_Sense_+_Library_PoolT
TATAACTTTGACTTTATAAATTTTCGGCTCTTCTGTGGTTGTCCTGGGATTCTTTTAATTGCAATATAGAAGTTCAGAGCACCCGTGAATATCG
>Frequency_1_QualityScore_FFHDDHHJJIIIIJIFGGIJJIGDHHIGJIIGBBB;@BCCA@>>=>CC@<>CCBB(55>&55:08(93:::>AC>C_Mismatch_0_Sense_+_Library_PoolC
TTCAAAGCAACGACACATCTGGATCACGGCGGCTGTTGCCGGAAATGGCAATCGGTCGCAATCGTGATTTCATTCC
>Frequency_1_QualityScore_FADFHBFHIJJJHIJJJJJJJJJJIJJIIJJJIJJIJHIJJJIJJJJJIJJJIGIIJJJIIHHHHHFDEBEFFEEEEDDDDDDDDDCFEDEEED_Mismatch_1_Sense_+_Library_PoolC
GTTTGTCCTGGGATTTCTTTTAATTGCAATATAGAAGTTCAGAGCACCCGTGAATATCGTAGCTGTTAGTTAGGGAATTAACCAGTATGTATTG
