# Supplementary material for: Differential Gene Expression Reveals Candidate Genes for Drought Stress Response in Abies alba (Pinaceae)
Source: PLoS One. 2015 Apr 29;10(4):e0124564. doi: 10.1371/journal.pone.0124564 (PMC4414588; doi:10.1371/journal.pone.0124564)
Supplement: S3 File — (GZ) [file pone.0124564.s003.gz › comp11705_c0_seq1.fa]

>comp11705_c0_seq1 len=482 path=[1:0-481]
GTTTTAGTGTAGCAGCTTAGGAGGTTATTCCTTAGAGTTCTATGCAGCCACTTAGGAGGTCAATTTTGCTACAGTCATAGGCTAAAAGGCTGCTACAGTTAGAGGACATGGCTGCTATCATAGAGCTGTTGTTACAGGGTTAAAGGCTGCTATCATAGAGCTGCTGTTACAGGGTTAAAGGATGCCATCATATGTTGGTTTGAAGGCTACTACAACAGAGTTGAAGGCTGCTTCAGAGGCTGATTTAAAGCAACTTCAGACAGAGGTTGAAGGCTGCTTCAATCAGAGAAGTTTTGAGTTTTCATCAAGTCGTTATTGTAAGTACATGATTAGTCTACTGTTACGTTTGTTTCAACTGAAACAGAGGTATTGTTTCAGCTCTATAAATTGATGTTGTTGCAGCCCTATATCATGTATTGGTATTGTACTTTGTTGAGGAATCTATAAAGAGAAAGTTTTGTGGCTAATTTTTCTACCCCATG

>Frequency_4_QualityScore_EEGGGGGIFHIEIIGHIIGGIIIIIIIGIIHIIACHGIIIIGGIHIJIFIGIIGIGFHHGHIIIGHIIHGGEFGFFCDEECEFDCDABCDCBCC_Mismatch_0_Sense_+_Library_PoolT
CTACTGTTACGTTTGTTTCAACTGAAACAGAGGTATTGTTTCAGCTCTATAAATTGATGTTGTTGCAGCCCTATATCATGTATTGGTATTGTAC
>Frequency_4_QualityScore_EEHHGGEGGHHIIIHIHIIIHIGGFEFHHIHDGGHHIIDGGIIIIGHHIFDGEEGGIIGIHICEGHIHGEGGFEFEEEFCEEEAB@BCBBBCCD_Mismatch_0_Sense_+_Library_PoolT
CAGAGGTTGAAGGCTGCTTCAATCAGAGAAGTTTTGAGTTTTCATCAAGTCGTTATTGTAAGTACATGATTAGTCTACTGTTACGTTTGTTTCA
>Frequency_4_QualityScore_EEHGGHGIIIGHICGIHHIIIIHIEHDGIHIJIIIIJJIJJJIIIEGG;CFGHHHIIJJIIIIGFIGHHGGFGFEEEEDDCCDCC@C?CBCCCA_Mismatch_0_Sense_+_Library_PoolT
GCAGCTTAGGAGGTTATTCCTTAGAGTTCTATGCAGCCACTTAGGAGGTCAATTTTGCTACAGTCATAGGCTAAAAGGCTGCTACAGTTAGAGG
>Frequency_4_QualityScore_FFHHHHHJJIIJIIIIJJIJJJHIIIJJIJJJJIIIIJJJIJJJJHIJJIIJJJHIIIIIIIIIIIIAEDHGHGGGGGGFFFEEEEEDEEEEDE_Mismatch_0_Sense_+_Library_PoolT
TTCATCAAGTCGTTATTGTAAGTACATGATTAGTCTACTGTTACGTTTGTTTCAACTGAAACAGAGGTATTGTTTCAGCTCTATAAATTGATGT
>Frequency_4_QualityScore_FFHGHHHJJIIIJJJJJJIIHIIIJIGIIJJJHIIEGIGHIJJJJIIIIHIJJIGHGHIHFHIJIHGGGDFEEEFFEEDDDCCCCDDDCDCBCC_Mismatch_0_Sense_+_Library_PoolT
TTCAGAGGCTGATTTAAAGCAACTTCAGACAGAGGTTGAAGGCTGCTTCAATCAGAGAAGTTTTGAGTTTTCATCAAGTCGTTATTGTAAGTAC
>Frequency_3_QualityScore_FFHFGHHIIIJJHIIIFHJJJJIIJJJHIJIJJJJJJJJGGIJIJIGIIJJIIHJHIHIJI;AGIIHIJHIFGHHHFFEDEFFFEEEDDDDCCD_Mismatch_0_Sense_+_Library_PoolT
AAGTCGTTATTGTAAGTACATGATTAGTCTACTGTTACGTTTGTTTCAACTGAAACAGAGGTATTGTTTCAGCTCTATAAATTGATGTTGTTGC
>Frequency_3_QualityScore_EDHFFFFHHHEHIHGHIIEGIEHIEHEIIHHIIHIGHDGHIHJHIFHIIIIIFIHHEDH@DFFHHFHHIGEFEFHFCEDDEEDC@@BDABCABB_Mismatch_0_Sense_+_Library_PoolT
GTTTTAGTGTAGCAGCTTAGGAGGTTATTCCTTAGAGTTCTATGCAGCCACTTAGGAGGTCAATTTTGCTACAGTCATAGGCTAAAAGGCTGCT
>Frequency_3_QualityScore_DEGHGGG?DGHHIIIJIIHIICGHFFFFHIIIIHHBGGEHEHHIHGHGIHFHJFIFFGG=DFFGGGHGHBAEFFFEDEEEDDCCDDCDBCDCCD_Mismatch_1_Sense_+_Library_PoolT
GTTTTAGTGTAGCAGCTTAGGAGGTTATTCCTTAGAGTTCTATGCAGCCACTTAGGAGGTCAATTTTGCTACAGTCAGAGGCTAAAAGGCTGCT
>Frequency_3_QualityScore_EEHHHHHJJJJJJJJJJJJJIJJAGHIJHIJJJJJJJJJJIJJJJJJJJIJJJJJJJJJJJJIIIIIGIHHHHHGGCEGFFEEEEFEEDDDCDD_Mismatch_0_Sense_+_Library_PoolT
GTTTGTTTCAACTGAAACAGAGGTATTGTTTCAGCTCTATAAATTGATGTTGTTGCAGCCCTATATCATGTATTGGTATTGTACTTTGTTGAGG
>Frequency_3_QualityScore_FFGGGHFHIIJJIJJJIHHI>FGIIHIIJJJIIJIHIIIIIIJGIIIIJIIIJIHGHIIIIIIJIIIGGCGHHEDFGHHGHEFFFEECDBACCB_Mismatch_0_Sense_+_Library_PoolT
TGTTTCAACTGAAACAGAGGTATTGTTTCAGCTCTATAAATTGATGTTGTTGCAGCCCTATATCATGTATTGGTATTGTACTTTGTTGAGGAAT
>Frequency_3_QualityScore_FFHGHHBFHHIHIJJIIJJIJJJJJJJJIIJJIIJHIJJJJJJJJIJIJJJJJIHHIJJGFHIJIIJJJGIIIJGFGGGGGFFFEDEECDDEDD_Mismatch_0_Sense_+_Library_PoolT
CAGAGGTATTGTTTCAGCTCTATAAATTGATGTTGTTGCAGCCCTATATCATGTATTGGTATTGTACTTTGTTGAGGAATCTATAAAGAGAAAG
>Frequency_3_QualityScore_EFGGHGHJIGIIHIIJIJIIHIIGIIIJJJJAEFIIGHIIJJJJJJIJHIIJHIJJJFIIFHIIHIGIIHFGFGFGFFDDEFEE?CEEDCDDEE_Mismatch_0_Sense_+_Library_PoolT
ACTGTTACGTTTGTTTCAACTGAAACAGAGGTATTGTTTCAGCTCTATAAATTGATGTTGTTGCAGCCCTATATCATGTATTGGTATTGTACTT
>Frequency_3_QualityScore_EFHHGHHJHIJJJJIJJHJIIJIIIIIIIJJHIJJIJJJJJJJJJJIIIJJJJEGHIJGHJJIIIJJJIEGHJJJIHHHHHHGFFFFEEDDEDD_Mismatch_0_Sense_+_Library_PoolT
ATTGTAAGTACATGATTAGTCTACTGTTACGTTTGTTTCAACTGAAACAGAGGTATTGTTTCAGCTCTATAAATTGATGTTGTTGCAGCCCTAT
>Frequency_3_QualityScore_EFHHHHHIHIIJJJJJJIJJGHIFGHJJJJJJIJIJHIIJIJJJJJJJJIIJIJJGIIGHIGIJJJJJJIHHHHHGGFFFFFEEEDEDDDDDDC_Mismatch_0_Sense_+_Library_PoolT
TTTTAGTGTAGCAGCTTAGGAGGTTATTCCTTAGAGTTCTATGCAGCCACTTAGGAGGTCAATTTTGCTACAGTCATAGGCTAAAAGGCTGCTA
>Frequency_3_QualityScore_DEGHGHGIJIIIIHIHHIHIEGHFIIJFGHIIFHFHHHHGGIIJIGIGIIFGHH<CGFFGGIIHGIIIJIIIHHHGEFGDBEEEBDEDACCABA_Mismatch_0_Sense_+_Library_PoolT
TATTGTAAGTACATGATTAGTCTACTGTTACGTTTGTTTCAACTGAAACAGAGGTATTGTTTCAGCTCTATAAATTGATGTTGTTGCAGCCCTA
>Frequency_3_QualityScore_FFGHHHHJJIJJ?FHHJIIJIIHIJJJJJJIHIJJJJJIJJJJJJJJIJJJJJIIIIIIHIIIGIEHHJGGIIHHHEFGGFEDEDEEEEEDDED_Mismatch_0_Sense_+_Library_PoolT
CTGAAACAGAGGTATTGTTTCAGCTCTATAAATTGATGTTGTTGCAGCCCTATATCATGTATTGGTATTGTACTTTGTTGAGGAATCTATAAAG
>Frequency_3_QualityScore_FFHHHFHIHIIIJIIJIJIIJJJJHJJJJIHJJJJJIIJJJHIJJHHIIIIIJJIIJHIHHJJBEHHJFFGHFGHGGGCEEEFEFEDEECCDCC_Mismatch_0_Sense_+_Library_PoolT
TCAAGTCGTTATTGTAAGTACATGATTAGTCTACTGTTACGTTTGTTTCAACTGAAACAGAGGTATTGTTTCAGCTCTATAAATTGATGTTGTT
>Frequency_3_QualityScore_EEFHEDDHHGHFGFIHHGHDGEGEHIIIFFGHHFFHGFGIFFIFHGEGGIFHGGE3@CCFCBGFFHHHIEFDACB>DFGGCEDEDDCCBA@>AA_Mismatch_0_Sense_+_Library_PoolT
TTATTGTAAGTACATGATTAGTCTACTGTTACGTTTGTTTCAACTGAAACAGAGGTATTGTTTCAGCTCTATAAATTGATGTTGTTGCAGCCCT
>Frequency_3_QualityScore_EEEDFGFHIDEGGIIJJJIIDGGGGIIIIHIJHIGIIHGHHFIGDFGHHIGHHIIHEHHHGHGEGIHHHGHFDEEEECBCDDCDDDCB>;7>BC_Mismatch_1_Sense_+_Library_PoolT
CTTAGGAGGTTATTCCTTAGAGTTCTATGCAGCCACTTAGGAGGTCAATTTTGCTACAGTCAGAGGCTAAAAGGCTGCTACAGTTAGAGGACAT
>Frequency_3_QualityScore_FFHHHHHJJJJ@EIIJIIJJJJJJIIIJIJJJJJJJJIJJJJJJJJJJJJJJJJJJJJIIIJJJDHIIIHIIIIIIFGGFGFFEEEDDEED_Mismatch_0_Sense_+_Library_PoolT
TGAAACAGAGGTATTGTTTCAGCTCTATAAATTGATGTTGTTGCAGCCCTATATCATGTATTGGTATTGTACTTTGTTGAGGAATCTATAA
>Frequency_3_QualityScore_FEHHHHHJHIIJJJJJJJJIHIIJIJJJJJJJIJJJJJJJJJJIIIJJJJJJJJJGIJIHIIJIIIIIHGGGGGGFE;@DEECEEDEDDDDDDD_Mismatch_0_Sense_+_Library_PoolT
GTTTTGAGTTTTCATCAAGTCGTTATTGTAAGTACATGATTAGTCTACTGTTACGTTTGTTTCAACTGAAACAGAGGTATTGTTTCAGCTCTAT
>Frequency_3_QualityScore_FFHHHHHJJJJJJJJJJIIJJJJJJJJJJHIJJIJJJJIJJJIJJJJJIJJ@DHIIHIJJJJJJJJHJIGIIIJHHHHHHHFFFFFECCECDDE_Mismatch_0_Sense_+_Library_PoolT
TGTAAGTACATGATTAGTCTACTGTTACGTTTGTTTCAACTGAAACAGAGGTATTGTTTCAGCTCTATAAATTGATGTTGTTGCAGCCCTATAT
>Frequency_2_QualityScore_FFHHHHHJJJIJJJJGIIJIHIHIIJJJJIIIIGHIGHHIJJJJJIIIJJJJJIJIJIIIIIJIHIIJIJIIGHGGGFFFFEEEEEDECDD>AC_Mismatch_0_Sense_+_Library_PoolT
CTTCAATCAGAGAAGTTTTGAGTTTTCATCAAGTCGTTATTGTAAGTACATGATTAGTCTACTGTTACGTTTGTTTCAACTGAAACAGAGGTAT
>Frequency_2_QualityScore_FFHHHHHGIJGIIHIIIJJJIIJJJJJJIJJIIIIGHIJJIIGHIJJIIIIIIIIIHJIIIIIIIIHHHFGGGGFFECEEEEEEFEDEDACDDD_Mismatch_0_Sense_+_Library_PoolT
CAGACAGAGGTTGAAGGCTGCTTCAATCAGAGAAGTTTTGAGTTTTCATCAAGTCGTTATTGTAAGTACATGATTAGTCTACTGTTACGTTTGT
>Frequency_2_QualityScore_FFHHHGHJIIJIIIJIJJJJJIIIIIIIIJCEHIIIIJJJJJJJJGIIIIIJJIJJJJJJJJJIIIHGHGFFFFFFEEEEEEEDCDEDEEEEFE_Mismatch_0_Sense_+_Library_PoolT
CTGTTACGTTTGTTTCAACTGAAACAGAGGTATTGTTTCAGCTCTATAAATTGATGTTGTTGCAGCCCTATATCATGTATTGGTATTGTACTTT
>Frequency_2_QualityScore_FFHHHHHIJJJGIHJIJJJIIJJJJIJIIIJIIIIIJJIIHIIIJIIIIIIIHIGHIDGIGIHGGGGFFEEEDEEEEECDDDABDDDDDACCCD_Mismatch_0_Sense_+_Library_PoolT
CTACAACAGAGTTGAAGGCTGCTTCAGAGGCTGATTTAAAGCAACTTCAGACAGAGGTTGAAGGCTGCTTCAATCAGAGAAGTTTTGAGTTTTC
>Frequency_2_QualityScore_FFHHHHHJJIIJJJJJIJIJJIJJJHIIJJIJJJJJJJIJJJJAFIHIGIIJIJIJJJJJJJJJIJJJJJHIGHHHGGGFFFEDDEEEEEEEEE_Mismatch_0_Sense_+_Library_PoolT
CATGATTAGTCTACTGTTACGTTTGTTTCAACTGAAACAGAGGTATTGTTTCAGCTCTATAAATTGATGTTGTTGCAGCCCTATATCATGTATT
>Frequency_2_QualityScore_FFHHHHHJIIIIJJGFIIJJJJIJJJIJJJJJIJJJDGIIIJJJJIJIIIIJIIIIJIFIIIGGIHHHGFFFFEEEEDDDCD=ACACDDCDCAC_Mismatch_0_Sense_+_Library_PoolT
CCATCATATGTTGGTTTGAAGGCTACTACAACAGAGTTGAAGGCTGCTTCAGAGGCTGATTTAAAGCAACTTCAGACAGAGGTTGAAGGCTGCT
>Frequency_2_QualityScore_FFHHHHHCGIIJJIJIIJJIIJIJJJIJJJJJJHJJIJJJJJJJJJJIJJJIJJIHIJJJGHIJJIIJJIIJJIIGGHGGFFFEEEEEEEE_Mismatch_0_Sense_+_Library_PoolT
ACAGAGGTATTGTTTCAGCTCTATAAATTGATGTTGTTGCAGCCCTATATCATGTATTGGTATTGTACTTTGTTGAGGAATCTATAAAGAG
>Frequency_2_QualityScore_FFHHHHHHIIIIIIJJIHIIGHIIIIHIIIIIIJIIJJJIIJJGIIJIIJJIIIIIIHIIJIIIIDBGGCAEGGEGFEEEEEDDEEEEEEDFDD_Mismatch_0_Sense_+_Library_PoolT
CATCAAGTCGTTATTGTAAGTACATGATTAGTCTACTGTTACGTTTGTTTCAACTGAAACAGAGGTATTGTTTCAGCTCTATAAATTGATGTTG
>Frequency_2_QualityScore_FFHHHHHJJJJJJIJJIIHIIJJJJJIJIJIJJEGIIIIJIIJJJJJJJJJIIIIGIIEHIJJIGGGHHGGEFFEFEEDCCCDDDEEEDEEDDE_Mismatch_0_Sense_+_Library_PoolT
CAGAGGCTGATTTAAAGCAACTTCAGACAGAGGTTGAAGGCTGCTTCAATCAGAGAAGTTTTGAGTTTTCATCAAGTCGTTATTGTAAGTACAT
>Frequency_2_QualityScore_FFHHHHHJIJIJJJIJIJIIIJIIIHIIJIIIGHIHIJJJJJIJIJJJJJJIIIGIICGHHIIHGHGHHGFEFFFEECADDDDDEEECCDDDED_Mismatch_0_Sense_+_Library_PoolT
AGAGGCTGATTTAAAGCAACTTCAGACAGAGGTTGAAGGCTGCTTCAATCAGAGAAGTTTTGAGTTTTCATCAAGTCGTTATTGTAAGTACATG
>Frequency_2_QualityScore_FFHHHHHGIIJJJIJJJJJIIIIIJJJIJIIIJJIIIHJJJJJIIIIJEGIEHIIIIIIIIGHGGGGFFCCEEDEE?CCDDDCACCCDDED6AB_Mismatch_0_Sense_+_Library_PoolT
CAGAGTTGAAGGCTGCTTCAGAGGCTGATTTAAAGCAACTTCAGACAGAGGTTGAAGGCTGCTTCAATCAGAGAAGTTTTGAGTTTTCATCAAG
>Frequency_2_QualityScore_FFHHGHHJJIIIJIIIJJIJJIJJIIIIIJIJJIIHIJJGIIIIIIJJIJIIIJIJJIIIJJJIIGHGIEFGGG@EFGGCEEEEE_Mismatch_0_Sense_+_Library_PoolT
TATAAATTGATGTTGTTGCAGCCCTATATCATGTATTGGTATTGTACTTTGTTGAGGAATCTATAAAGAGAAAGTTTTGTGGCTA
>Frequency_2_QualityScore_EFHHHHHJJIJJIIJIIIJIIIIIIIIGIIIHHIJJJJJJIIIIIJIJIAFIIIEHHIIIJJJIJJIGIGHIIIIHHGGHGFFFFECEEDEEEE_Mismatch_0_Sense_+_Library_PoolT
TAAGTACATGATTAGTCTACTGTTACGTTTGTTTCAACTGAAACAGAGGTATTGTTTCAGCTCTATAAATTGATGTTGTTGCAGCCCTATATCA
>Frequency_2_QualityScore_FFGHHHHJJJJIGIHIHHHIJIGIIIJJJIJJJJJHHIGIIIIJJIJIHIIJIJIIJJJIIJJJJHGHHHGFFFFEEEEEEDDDDDDDDDCDD:_Mismatch_0_Sense_+_Library_PoolT
TGCTTCAATCAGAGAAGTTTTGAGTTTTCATCAAGTCGTTATTGTAAGTACATGATTAGTCTACTGTTACGTTTGTTTCAACTGAAACAGAGGT
>Frequency_2_QualityScore_FEHHHGHIHIIIIIGIGGHIJGIIIFHIIIJHIIIJJHIIJIJIIIIEGDEHIIIIJJCHIGIGIHHECEFCEEFFBCDD=@ACA?ACCCACBA_Mismatch_0_Sense_+_Library_PoolT
GTTAAAGGATGCCATCATATGTTGGTTTGAAGGCTACTACAACAGAGTTGAAGGCTGCTTCAGAGGCTGATTTAAAGCAACTTCAGACAGAGGT
>Frequency_2_QualityScore_EAGGGHGIIIIIIIIIIGIIGHGGIIIIIGEGCHII>EGIIHHIIIEHEHIIIIHGIFGHIIIGGHGIHGGGGEEEEEDEDEECCDDBCCCCDD_Mismatch_0_Sense_+_Library_PoolT
AGTCTACTGTTACGTTTGTTTCAACTGAAACAGAGGTATTGTTTCAGCTCTATAAATTGATGTTGTTGCAGCCCTATATCATGTATTGGTATTG
>Frequency_2_QualityScore_FFHHHGHIIJJIJJJJIJJJJIHHIIIGHIJJIJHIJJJIJJJIIGHIHIIJIJIJJJIIIIIIIIIIGGGEGGGFEEEEECEEDCDDDFDDDD_Mismatch_0_Sense_+_Library_PoolT
GGTTGAAGGCTGCTTCAATCAGAGAAGTTTTGAGTTTTCATCAAGTCGTTATTGTAAGTACATGATTAGTCTACTGTTACGTTTGTTTCAACTG
>Frequency_2_QualityScore_DEFEAFEEGFG=ECCGG;EGEG8EGGFGGGBBDGHGC@DEGEEGCGCGEGGGG=DGGGGGE@EEFC>9A87C?CA>=ACE?@CCCCACCCACC?_Mismatch_0_Sense_+_Library_PoolT
TTTGAGTTTTCATCAAGTCGTTATTGTAAGTACATGATTAGTCTACTGTTACGTTTGTTTCAACTGAAACAGAGGTATTGTTTCAGCTCTATAA
>Frequency_2_QualityScore_EEHHHHHIIJJJJJIJJJJIIIJIJJIIIJJIJJJJJJJIJ@FHIJIIJIJIJIJIJIIIJJIIIIJHGGIHIHGHHGFFFEEEEEEEEEEEDD_Mismatch_0_Sense_+_Library_PoolT
TGATTAGTCTACTGTTACGTTTGTTTCAACTGAAACAGAGGTATTGTTTCAGCTCTATAAATTGATGTTGTTGCAGCCCTATATCATGTATTGG
>Frequency_2_QualityScore_ECGHHHGIIJJHIIJJJIJJHIJJJJJJJIIIIIIIJJIIJJJJJJJIIGIJJHII?EGIIHGIJIIIIIGGIHIIHHHHHHGFFEFEEEEDCD_Mismatch_0_Sense_+_Library_PoolT
GTTATTGTAAGTACATGATTAGTCTACTGTTACGTTTGTTTCAACTGAAACAGAGGTATTGTTTCAGCTCTATAAATTGATGTTGTTGCAGCCC
>Frequency_2_QualityScore_FFHHGGHIIHIIIIIIIHIGFHIIGFIIIIIIIGEEGIGEHIFIIGIHHIHHIIGHGGGDGEFGGGFGGDAEFEEFEEEEEECECCDEEDEDCE_Mismatch_0_Sense_+_Library_PoolT
TTTTCATCAAGTCGTTATTGTAAGTACATGATTAGTCTACTGTTACGTTTGTTTCAACTGAAACAGAGGTATTGTTTCAGCTCTATAAATTGAT
>Frequency_2_QualityScore_FFHHGHHJHIIJIIJIIJJIIIJJIIIIIGHIJJIIIIJGIIJIJJIJJIIIIIJIIHIIIJFIIIEGHGGGHFGEFFEECECD>ACEDCCCCD_Mismatch_0_Sense_+_Library_PoolT
CAGAGAAGTTTTGAGTTTTCATCAAGTCGTTATTGTAAGTACATGATTAGTCTACTGTTACGTTTGTTTCAACTGAAACAGAGGTATTGTTTCA
>Frequency_2_QualityScore_FDHHHGHJJJJJIHIIIIIIJIJIIJJJIJJIJIJJJIJJJIIIJIACHIIIIJJJIJJJJJIFHJJJJIIJIIIHHHHGFFFEEDEEEEEEDC_Mismatch_0_Sense_+_Library_PoolT
GTACATGATTAGTCTACTGTTACGTTTGTTTCAACTGAAACAGAGGTATTGTTTCAGCTCTATAAATTGATGTTGTTGCAGCCCTATATCATGT
>Frequency_2_QualityScore_FEFFFHFIIJJJGFHIIIIIJHIIIIFIIEGGGIJJJGIGHEIIGGIIGHHIIG=BGHIIHACGGGGEFGEDCCDACCDCDDEEDEEDDECDDE_Mismatch_0_Sense_+_Library_PoolT
GGCTGATTTAAAGCAACTTCAGACAGAGGTTGAAGGCTGCTTCAATCAGAGAAGTTTTGAGTTTTCATCAAGTCGTTATTGTAAGTACATGATT
>Frequency_2_QualityScore_FEGHGGHJJIIHIJIJIIIIIJIIIIJIIIJIJIGGIJJIIIIIIIIIJIJJIIIIIIIIIIIJIJGGFGFHHIHCEEGGFFFEEEC_Mismatch_0_Sense_+_Library_PoolT
CTATAAATTGATGTTGTTGCAGCCCTATATCATGTATTGGTATTGTACTTTGTTGAGGAATCTATAAAGAGAAAGTTTTGTGGCTAA
>Frequency_2_QualityScore_FFFHHHHJJJJJJJJJIJHIIIIIEHIIIIJJJIIIJJJJIIIIJIIIBFIGGIIGIIJIHGFHHHEEEACED=CDEECDACCDDCDCCCD?BC_Mismatch_0_Sense_+_Library_PoolT
AGTTGAAGGCTGCTTCAGAGGCTGATTTAAAGCAACTTCAGACAGAGGTTGAAGGCTGCTTCAATCAGAGAAGTTTTGAGTTTTCATCAAGTCG
>Frequency_2_QualityScore_FFHHHHHJJJIJJJIJJJJIJJJJJIJJIJJJJJIJJJJJGIIJJIJIJJJJIIJIJJIIIJJJJJIIIGHHIIICEGGGFEEEEE_Mismatch_0_Sense_+_Library_PoolT
CTATAAATTGATGTTGTTGCAGCCCTATATCATGTATTGGTATTGTACTTTGTTGAGGAATCTATAAAGAGAAAGTTTTGTGGCTA
>Frequency_2_QualityScore_FFGHHHHJJJJJJIJGIJIIJIIIJGIIJJGHIIJJJIIIGIGIIHHIGIIJIIJJIIJJJIJIHHHEGDACEFFCDDEEECCEECDDECDACA_Mismatch_0_Sense_+_Library_PoolT
TGAAGGCTGCTTCAGAGGCTGATTTAAAGCAACTTCAGACAGAGGTTGAAGGCTGCTTCAATCAGAGAAGTTTTGAGTTTTCATCAAGTCGTTA
>Frequency_2_QualityScore_EEDEHHGIIIIIGHEIIIIIIIIIIIIIIIGIIIIHIIGGGIGIGGHGIIIIIIIIFGHHIIGHIIIGHHIIGFHFHGHBEFFCACCCCC_Mismatch_1_Sense_+_Library_PoolT
AGCTCTATAAATTGATGTTGTTGCAGCCCTATATCATGTATTGGTATTGTACTTTGTTGAGGAATCTATAAAGAGAAAGTTTTGTGGCCA
>Frequency_2_QualityScore_FFHHHHGIIIJJJIIIJJJJIIIIJGIJIIJJIIJIIJIJJJJIJIJIJJHIAEIGIIIIIJIIFHGGGEEEFFEEDACEEEDDADCDCCEDCC_Mismatch_0_Sense_+_Library_PoolT
ACAGAGTTGAAGGCTGCTTCAGAGGCTGATTTAAAGCAACTTCAGACAGAGGTTGAAGGCTGCTTCAATCAGAGAAGTTTTGAGTTTTCATCAA
>Frequency_2_QualityScore_@@=BEEGGIEECGEIGHIGH:FCGFGCEBGGFGGDEGHGDCEGCGHIEEGFGHGGGCFHHI=@AAA@CECEG_Mismatch_0_Sense_+_Library_PoolT
TGTTGCAGCCCTATATCATGTATTGGTATTGTACTTTGTTGAGGAATCTATAAAGAGAAAGTTTTGTGGCTA
>Frequency_2_QualityScore_FFHGHGHJIJJJJHIIIIIIIIJJIGIIIGHIIJJJIJIIJIIIJIJCGIIIGIIIJJIIIJIIGIIIHIJIJ?EGEGHFFFEEDECEEEEEDC_Mismatch_0_Sense_+_Library_PoolT
AGTACATGATTAGTCTACTGTTACGTTTGTTTCAACTGAAACAGAGGTATTGTTTCAGCTCTATAAATTGATGTTGTTGCAGCCCTATATCATG
>Frequency_2_QualityScore_FFHHHGHJJAFHGIHIIJJIJGIIJIJJIJIIIJIIJIIIIJIIJJJIJIIIJIIJGHHIGIGHIHIGIGGIGECGGHHGEFEEEEECDDDDDC_Mismatch_0_Sense_+_Library_PoolT
AAACAGAGGTATTGTTTCAGCTCTATAAATTGATGTTGTTGCAGCCCTATATCATGTATTGGTATTGTACTTTGTTGAGGAATCTATAAAGAGA
>Frequency_2_QualityScore_FDHHHHHJJJHJIGIIEGIJJJJIJHIEIGGGIIIIJJJJJIIIJJJJGHIDFGFGDFIIIIJIIIGGIFGHHGGHDEFFFDEEDDCDCDABAB_Mismatch_0_Sense_+_Library_PoolT
GTAGCAGCTTAGGAGGTTATTCCTTAGAGTTCTATGCAGCCACTTAGGAGGTCAATTTTGCTACAGTCATAGGCTAAAAGGCTGCTACAGTTAG
>Frequency_2_QualityScore_FCGFFCFIIIIIIHGGFIIIIHGIIIIG=AGIHFGIIIGIAEEHIHFIFGIIIIIIIIIIIIH?BCCF??CEFG_Mismatch_0_Sense_+_Library_PoolT
GTTGTTGCAGCCCTATATCATGTATTGGTATTGTACTTTGTTGAGGAATCTATAAAGAGAAAGTTTTGTGGCTA
>Frequency_2_QualityScore_FFHHHHHJIIIIJBFHIJIIJJIJJJJJJJIJJJJIJJJIIJIJIJJJIJJJIIIIJIIJHIIIHIEHHCFGGGGFFEEEEEDEEEDDDDE_Mismatch_0_Sense_+_Library_PoolT
ACTGAAACAGAGGTATTGTTTCAGCTCTATAAATTGATGTTGTTGCAGCCCTATATCATGTATTGGTATTGTACTTTGTTGAGGAATCTAT
>Frequency_2_QualityScore_FEFGHGGGGGIIFIIGGEEEDGEGEHIIIIIFIIJIIGHEEHIGHICCGECGGEGGGECIHEEGGEEGGGECA@=B>;?==ACCCEDCBBA??A_Mismatch_0_Sense_+_Library_PoolT
GTTGAAGGCTGCTTCAGAGGCTGATTTAAAGCAACTTCAGACAGAGGTTGAAGGCTGCTTCAATCAGAGAAGTTTTGAGTTTTCATCAAGTCGT
>Frequency_2_QualityScore_EFGHHHHGIIJJIIIIJJIIJJJIJGIJIIJJJJJJJJIJJIJIIIIIIGGGGGHHGGGGGFGGGFGGGHGGFFFFFEEEEEDAADEDACCDDC_Mismatch_0_Sense_+_Library_PoolT
AGAGAAGTTTTGAGTTTTCATCAAGTCGTTATTGTAAGTACATGATTAGTCTACTGTTACGTTTGTTTCAACTGAAACAGAGGTATTGTTTCAG
>Frequency_2_QualityScore_FFHHGHHGHIHIIJJJJJJJIJJJJIIIJHIIHIIJJHIFIIIJIIIIGIIIJIIIIIJIIGIIIGIGGHHGGGFFFFEEEEEEEDBCDDDDDD_Mismatch_0_Sense_+_Library_PoolT
ACAGAGGTTGAAGGCTGCTTCAATCAGAGAAGTTTTGAGTTTTCATCAAGTCGTTATTGTAAGTACATGATTAGTCTACTGTTACGTTTGTTTC
>Frequency_2_QualityScore_FFGHHGHIIIIJJGIIJJIIHIJIJGIIIHEGIIIJIIGIIIIIJIJIJIGIIIIJIGGFHIIIIIIDGCEEFFEEEDCDEDDDDCECCCCDBC_Mismatch_0_Sense_+_Library_PoolT
TGCTGTTACAGGGTTAAAGGATGCCATCATATGTTGGTTTGAAGGCTACTACAACAGAGTTGAAGGCTGCTTCAGAGGCTGATTTAAAGCAACT
>Frequency_2_QualityScore_FFHHHGHIJJJIIIHIGIGIIIIJIIIGIIIJJJIIHIHIJJHIIIJIIHIIIHIIIIIGIIAFGFGGGEEEEEEEEEECECCDCDD;AEDCDD_Mismatch_0_Sense_+_Library_PoolT
GGCTACTACAACAGAGTTGAAGGCTGCTTCAGAGGCTGATTTAAAGCAACTTCAGACAGAGGTTGAAGGCTGCTTCAATCAGAGAAGTTTTGAG
>Frequency_2_QualityScore_CCDFFFHIEEHIIIHIIHIIGFEHGFHGGIIIIICIIHIHECIHGHEEIGIGCGIIIIIHGGIIEGGIIIGFCEGEGEGGE?@DEE>@AABCBC_Mismatch_1_Sense_+_Library_PoolT
TCAGCTCTATAAATTGATGTTGTTGCAGCCCTATATCATGTATTGGTATTGTACTTTGTTGAGGAATCTATAAAGAGAAAGTTTTGTGGCTAAA
>Frequency_2_QualityScore_EFHHHHHJJJIJJJJJJIJIIGIJIIIHIIIJJJJJJJJJJJIIHIFIIGIIIIIIFIIJIIIIHGIGGGHGFFFFFFEEEEDEEECDEDCCCD_Mismatch_0_Sense_+_Library_PoolT
ATTTAAAGCAACTTCAGACAGAGGTTGAAGGCTGCTTCAATCAGAGAAGTTTTGAGTTTTCATCAAGTCGTTATTGTAAGTACATGATTAGTCT
>Frequency_1_QualityScore_FFHHHHHJ<EHIJJJJJJJJJJJIJIIJHIJJJJIJGHIJJJIJJIJJGIJIJJIHIIJJJFGGHJHIHGIIJHHGEHHCEFFFFFEEDECDCC_Mismatch_2_Sense_+_Library_PoolT
AACAGAGGTATTGTTTCAGCTCTATAAGTTCATGTTGTTGCAGCCCTATATCATGTATTGGTATTGTACTTTGTTGAGGAATCTATAAAGAGAA
>Frequency_1_QualityScore_FDHHHHHJJJJJJIIIJJJJIJJJIJJGIJIJJJJJJJJJJIJJJJIIJJJH=FHIJJJHHJJJJJIHHEEHFFFFDEEEEEECDDDEDDDEED_Mismatch_1_Sense_+_Library_PoolT
GTGATTTAAAGCAACTTCAGACAGAGGTTGAAGGCTGCTTCAATCAGAGAAGTTTTGAGTTTTCATCAAGTCGTTATTGTAAGTACATGATTAG
>Frequency_1_QualityScore_BD8C?:DD3EFGH?@DDEFH1<22CDH*:?CDFB@GGHA:?BD@D@8BDHB>F<FFFHBHI<7@77?C)).;(?;BC>;A_Mismatch_2_Sense_+_Library_PoolT
TAGCCATCATATGTTGGTTTGAAGGCTACTACAACAGAGTTGAAGGCTGCTTCAGAGGCTGATTTAAAGCAACTTCAGAC
>Frequency_1_QualityScore_FFHHHHHGIJJJJJJJJJJJJJJHIIJJJJJIJJJJJJHIFIJIIJJHIJJIIJJJJJJJJJJIJJHHHHCHFFFFFEEDEEDCDDDDDDD<AC_Mismatch_0_Sense_+_Library_PoolT
ATCATAGAGCTGCTGTTACAGGGTTAAAGGATGCCATCATATGTTGGTTTGAAGGCTACTACAACAGAGTTGAAGGCTGCTTCAGAGGCTGATT
>Frequency_1_QualityScore_DDHF8CFGIGIDEHHGGIGIE@BAGGAFHIIIIIGI@F*?FCE?@9DH:BFDGHIIGCDD@C)=.=;)=6CE>A=;CDEEDDEDCCD@B>(5>C_Mismatch_1_Sense_+_Library_PoolT
TTAGTCTACTGTTACGCTTGTTTCAACTGAAACAGAGGTATTGTTTCAGCTCTATAAATTGATGTTGTTGCAGCCCTATATCATGTATTGGTAT
>Frequency_1_QualityScore_FFGHHAFFGHGGGCJGIJJGHGIJFJGJICHIJJGFGIJJGEG)BGGIIIGE?DIHGIIIIJGGAHCGFEIGGGJGHFEHBEFE@?;>CCECCC_Mismatch_1_Sense_+_Library_PoolT
AGAGGTATTGTTTCAGCTCTATAAATTGATGTTGTTGCAGCCCTATATCATGTATTGGTATTGTACTTTGTTGAGGAATCTATAAAGAGAAATT
>Frequency_1_QualityScore_DEHHHHHJJIJHIJHIIJJIHJJHIJJIJJIJIJJJJJJJJIJIIHIIIJIIJJGIIIJIJIJIIGHHFCEFFEBEEECDDD>CCC?C?AB:AC_Mismatch_0_Sense_+_Library_PoolT
TAAAGGATGCCATCATATGTTGGTTTGAAGGCTACTACAACAGAGTTGAAGGCTGCTTCAGAGGCTGATTTAAAGCAACTTCAGACAGAGGTTG
>Frequency_1_QualityScore_FFHHHHHJJJJJJJJJJHIIIGIJJIIJJIJJJJJJJJJJJIJJJJJIJJJJFHJJIJJJJJJJJIJJJIIGJH?EHHFDFEFFCEDEECD_Mismatch_0_Sense_+_Library_PoolT
TTGAGTTTTCATCAAGTCGTTATTGTAAGTACATGATTAGTCTACTGTTACGTTTGTTTCAACTGAAACAGAGGTATTGTTTCAGCTCTAT
>Frequency_1_QualityScore_FFHDHHHJIJJJJJJGJJHJJHJJJJJIJJJIJJJJJIFHIJJIJIJJJIIJJJJHIGIIJIG_Mismatch_1_Sense_+_Library_PoolT
TGGTATTGTACTTTGTTGAGGAATCTATAAAGAGAAAGTTTTGTGGCTAATTTTTCTACCTCA
>Frequency_1_QualityScore_FFHHHHHIJIJIJJJJHJJJFIJJJJJIJJIIHHIJII?DGIJGIIJJJJJJHHHJIJJIJIJJIHJIIIIIGHHHGFFFFFFEECCEFEDACD_Mismatch_0_Sense_+_Library_PoolT
TTAGTCTACTGTTACGTTTGTTTCAACTGAAACAGAGGTATTGTTTCAGCTCTATAAATTGATGTTGTTGCAGCCCTATATCATGTATTGGTAT
>Frequency_1_QualityScore_FDFHHAHIJIJGICHGHAHGFGHHHGHFHGGIIIHFGIIIJJIGIIJJGGIIGIJIJJIIII>EGEGHGHEEFEFE@DDCCEECEDD>@CC;9?_Mismatch_0_Sense_+_Library_PoolT
GGCTGCTTCAATCAGAGAAGTTTTGAGTTTTCATCAAGTCGTTATTGTAAGTACATGATTAGTCTACTGTTACGTTTGTTTCAACTGAAACAGA
>Frequency_1_QualityScore_FFHHGHHIJIDHIEFHGGHIEHJCE;FGHHHIJIJIJIJJ@GGFIEHGIJGHIIGJJIHIIIGIE=EHHEFFCDEECAA@@CC>CB@BBBCCDC_Mismatch_0_Sense_+_Library_PoolT
GCTGCTTCAGAGGCTGATTTAAAGCAACTTCAGACAGAGGTTGAAGGCTGCTTCAATCAGAGAAGTTTTGAGTTTTCATCAAGTCGTTATTGTA
>Frequency_1_QualityScore_FFHHHHHJJJJGIJJJIIHIIJJJJIGIJIHIHIJJJJIJJJHHIIJJIJJJJGHIJJJJJJIJJIJJJJHHHGDHHFFFFEEEDED>ADDCDD_Mismatch_0_Sense_+_Library_PoolT
AATCAGAGAAGTTTTGAGTTTTCATCAAGTCGTTATTGTAAGTACATGATTAGTCTACTGTTACGTTTGTTTCAACTGAAACAGAGGTATTGTT
>Frequency_1_QualityScore_FFHHGHHJJJJIIJJJJJHJJJJJIJIHHHIGHIJIJJIJJJJJJJJJDHHIJJJIIJJJGGIJIIJJIJHFHHHHHFFEFEFECED>ADEDAC_Mismatch_0_Sense_+_Library_PoolC
AATCAGAGAAGTTTTGAGTTTTCATCAAGTCGTTATTGTAAGTACATGATTAGTCTACTGTTACGTTTGTTTCAACTGAAACAGAGGTATTGTT
>Frequency_1_QualityScore_DFHHHHHJJJJJJHIJJIJJJJIJJJJJJJJJJJJ?DHIJGHJJJJIJJJJJIJJJJJIJJJHHHHHFFCFFDEE_Mismatch_0_Sense_+_Library_PoolT
GTCTACTGTTACGTTTGTTTCAACTGAAACAGAGGTATTGTTTCAGCTCTATAAATTGATGTTGTTGCAGCCCTA
>Frequency_1_QualityScore_FFHHHHHJJJJJJJIGHIJJIIJIHIGIJJJJJIJJJHHGHIGEHIAGIJGIHHHHEFHFFFFFFEEEECEEDBDDDACDDEDDDDDDDCCCDD_Mismatch_0_Sense_+_Library_PoolT
GCTGCTTCAATCAGAGAAGTTTTGAGTTTTCATCAAGTCGTTATTGTAAGTACATGATTAGTCTACTGTTACGTTTGTTTCAACTGAAACAGAG
>Frequency_1_QualityScore_DFGHFHHJJJJJJIJIJDFHGIJGEH9DGGIJJGIIJIJJIJIIIDCGCHDHHGIGIIIIGIJFHEHHFDED>ACCECCBDDBDD>@CDCACCD_Mismatch_0_Sense_+_Library_PoolT
TTGGTTTGAAGGCTACTACAACAGAGTTGAAGGCTGCTTCAGAGGCTGATTTAAAGCAACTTCAGACAGAGGTTGAAGGCTGCTTCAATCAGAG
>Frequency_1_QualityScore_FFHHHHGJJJJJJJJJHIJHJJJJJJJJHJJJJJJJJJJJJJJJJIJJIIJIIJJIJJJIJJJJJIJIJJGIIJJIHHHHHHFFFFFDDEDEEE_Mismatch_1_Sense_+_Library_PoolT
GTAAGTACATGATTAGTCTACTGTTACGTTTGTTTCAACTGAAACAGAGATATTGTTTCAGCTCTATAAATTGATGTTGTTGCAGCCCTATATC
>Frequency_1_QualityScore_BBFCFAD??CEGB<CCB?FHIICF:CBDGHHIIHEEB@GHBGGHIEEHHDDECFHGIG=AHIHGICHAE>EEEE;ADBDCCC@@DCCC;ACC>C_Mismatch_0_Sense_+_Library_PoolT
TCGTTATTGTAAGTACATGATTAGTCTACTGTTACGTTTGTTTCAACTGAAACAGAGGTATTGTTTCAGCTCTATAAATTGATGTTGTTGCAGC
>Frequency_1_QualityScore_FFHHHHHIIJJJGJJJIJEHIIJJJIIIJJJDGIJFGIGHIIIIIJIJIJEGGIGG@FC=@CHEEAEHEEEC?;>@@;@CECCC>ADD?@?:>C_Mismatch_0_Sense_+_Library_PoolT
TACTACAACAGAGTTGAAGGCTGCTTCAGAGGCTGATTTAAAGCAACTTCAGACAGAGGTTGAAGGCTGCTTCAATCAGAGAAGTTTTGAGTTT
>Frequency_1_QualityScore_FFHHHHHJIJJJIJJJJJJJJJIIIJ?FIIJIJJJJJJJJJJJJJJJJIJJJJJJJJJJJJHIIJIIIJDEHHHHHHFFBEFFFEEEEEEEDDD_Mismatch_1_Sense_+_Library_PoolT
TACGTTTGTTTCAACTGAAACAGAGGTATTGTTTCAGCTCTATAAATTGATTTTGTTGCAGCCCTATATCATGTATTGGTATTGTACTTTGTTG
>Frequency_1_QualityScore_FFGHHHHJJJJIJGIJHJIIJJJJJJJJJJJJIJJJJJJJIGIIJJJIHIJJJJJJJIJHHHHICHHHHHDECDFFFDECFEEEDEDDDDCCDD_Mismatch_0_Sense_+_Library_PoolT
CAACTTCAGACAGAGGTTGAAGGCTGCTTCAATCAGAGAAGTTTTGAGTTTTCATCAAGTCGTTATTGTAAGTACATGATTAGTCTACTGTTAC
>Frequency_1_QualityScore_FFHGHHHJJJJJJIJJIIJIJJJJIIIIJJJFHIIJIIJJJJJHIGJJJIJIJJJJJIIJJJJJJJBEHHIHHHHFF_Mismatch_1_Sense_+_Library_PoolT
AATGTTGTTGCAGCCCTATATCATGTATTGGTATTGTACTTTGTTGAGGAATCTATAAAGAGAAAGTTTTGTGGCTA
>Frequency_1_QualityScore_FFHHHHGJIGJHIJIJHIIIHGHJJIIJJJJJJJJJJIJJJJJJJHIJJIIIIJIGIIHIIJEIIH_Mismatch_0_Sense_+_Library_PoolT
AGCCCTATATCATGTATTGGTATTGTACTTTGTTGAGGAATCTATAAAGAGAAAGTTTTGTGGCTA
>Frequency_1_QualityScore_FFHHHGHJJJJJJIIIJIJJJJJIGIJHIJJJJIJJJJJJIJJJJJJJGIIJJJFHIJJHIIJJJJIJJHGIIJIJJHHHGHHHFFFFE>CEEC_Mismatch_0_Sense_+_Library_PoolT
GTATTGTTTCAGCTCTATAAATTGATGTTGTTGCAGCCCTATATCATGTATTGGTATTGTACTTTGTTGAGGAATCTATAAAGAGAAAGTTTTG
>Frequency_1_QualityScore_FFHHHHHIJJJJJJJJJJJJIJIHGIJJJHIJJJJJJJJJJIIJJJIIIHJJJIIIJJIIHIIHCGIIIIJGHGHD_Mismatch_1_Sense_+_Library_PoolT
TGTTGTTGCAGCCCTATATCATGTATTGGTATTGTACTTTGTTGAGGAATCTATAAAGAGAAAGTTTTGTGGCTTA
>Frequency_1_QualityScore_FFHGHHHJJIJJJJIJJJIJFHJFHJGHJJJJJIJIJJIIJJJJJGGIFHIJJHIHIJHHHHHHHFFEFFDDDEDEEEDCDDDFDDDFECCDDC_Mismatch_0_Sense_+_Library_PoolT
TTTAAAGCAACTTCAGACAGAGGTTGAAGGCTGCTTCAATCAGAGAAGTTTTGAGTTTTCATCAAGTCGTTATTGTAAGTACATGATTAGTCTA
>Frequency_1_QualityScore_FFHHHGBHCHIIIGHIGGIIIIIJCCHJGGGGHGIJGGGGIBFCGGGGEH@FGHGIIGFFE>ECCDCDDBABCEEDCDDEECCCCCB<@?BCCD_Mismatch_0_Sense_+_Library_PoolT
GGCTGCTTCAGAGGCTGATTTAAAGCAACTTCAGACAGAGGTTGAAGGCTGCTTCAATCAGAGAAGTTTTGAGTTTTCATCAAGTCGTTATTGT
>Frequency_1_QualityScore_FFHHHHHHJIJIJJJJJJJJJJJJJJIJJFHIJJIIIJJIJJJJJIIHIJIJJJJIJJIJJJJJJJJJJHHHHGGFEFFFFFAEDEECEEEEED_Mismatch_0_Sense_+_Library_PoolT
TGTTACGTTTGTTTCAACTGAAACAGAGGTATTGTTTCAGCTCTATAAATTGATGTTGTTGCAGCCCTATATCATGTATTGGTATTGTACTTTG
>Frequency_1_QualityScore_FFHHDHHEGAGIJJIJIIJJIJHIIJIGIEDHIJJJ>@GGHFEIIGEHGGHII>GHIJJAHHEG>FHIIDE@EHHEHEBEEFEDEAC@CDDCDD_Mismatch_0_Sense_+_Library_PoolT
AAATTGATGTTGTTGCAGCCCTATATCATGTATTGGTATTGTACTTTGTTGAGGAATCTATAAAGAGAAAGTTTTGTGGCTAATTTTTCTACCC
>Frequency_1_QualityScore_FDHHHHHJJJIJJIHHIGGIJJIJGIIJIFHIIJI_Mismatch_0_Sense_+_Library_PoolT
GTTGAGGAATCTATAAAGAGAAAGTTTTGTGGCTA
>Frequency_1_QualityScore_AA=ADDB=BAE?<<,3A43<3AFFF?;?E?E?CFIIAFDED@*B99?DED@DDDABDEBBBBCBCA;CC.7).)=A=5=7??@;?7>@@AA>>A_Mismatch_1_Sense_+_Library_PoolT
AGTTTTGAGTTTTCATCAAGTCGTTATTGTAAGTACATGATTAGTCTACTGTTACTTTTGTTTCAACTGAAACAGAGGTATTGTTTCAGCTCTA
>Frequency_1_QualityScore_FFHHHHHHIIJJJJJGIJJGIJJIJJIJJGHIIJJJJGIJJJJJIJJJIJJJIJHHJJFIJJJIJGGG=@EHHHH?BDFFEEEDBACCCCDCCD_Mismatch_0_Sense_+_Library_PoolT
CTTAGAGTTCTATGCAGCCACTTAGGAGGTCAATTTTGCTACAGTCATAGGCTAAAAGGCTGCTACAGTTAGAGGACATGGCTGCTATCATAGA
>Frequency_1_QualityScore_DDDDDF+AC<GGHB<FEC:+<1)::???F<C@F@GF9?G4B9BG4D?<??DF@9=C;CFFAF4@@7).)=7?E_Mismatch_1_Sense_+_Library_PoolT
TTTGAGATTTCATCAAGTCGTTATTGTAAGTACATGATTAGTCTACTGTTACGTTTGTTTCAACTGAAACAGA
>Frequency_1_QualityScore_FFGHHHHJJJIJIHIJJHIJJIIJJJJJJIJIHIHJIHGIJHIJIIJIJIJIJJJJJJHGHHHCDFCFFEDEEDCCDCDDDDDDBBCDA@CCDD_Mismatch_0_Sense_+_Library_PoolT
GAGCTGCTGTTACAGGGTTAAAGGATGCCATCATATGTTGGTTTGAAGGCTACTACAACAGAGTTGAAGGCTGCTTCAGAGGCTGATTTAAAGC
>Frequency_1_QualityScore_FFHHHHHIIHIJJFFHIIHHIJJJJIJJJGJJJJJJJJJJJJIIGHIJBFIIJHIIIIJ_Mismatch_0_Sense_+_Library_PoolT
TATCATGTATTGGTATTGTACTTTGTTGAGGAATCTATAAAGAGAAAGTTTTGTGGCTA
>Frequency_1_QualityScore_FFHHHHHGIIIIJJJJJIJIHJJIJGIJJJIIIJGGIIGIGIJJJJJJJJJJJJJJJGIBHHGHIGEHHECDEECEEFEEEECDDDDCDDDEDC_Mismatch_0_Sense_+_Library_PoolT
GCTTCAGAGGCTGATTTAAAGCAACTTCAGACAGAGGTTGAAGGCTGCTTCAATCAGAGAAGTTTTGAGTTTTCATCAAGTCGTTATTGTAAGT
>Frequency_1_QualityScore_FFHHHHHJJJIJJJJIHIJJJJCHHIIIIJJJJJHJIHJJJIJJJJJIJJJIJIJJJFFHIJGHID_Mismatch_1_Sense_+_Library_PoolT
GCAGCCCTATATCATGTATTGGTATTGTACTTTGTTGAGGAATCTATAAAGAGAAAGTTTTGTGGA
>Frequency_1_QualityScore_FFHCFHHJIJJJJJJJIJHIIJIIJJIJJGIJJJJJJJIJJJIJGIJJJJIIIIJJFHJJJGIIJIJJHDHIJHHHHHHFDDFFFDEEECC>CD_Mismatch_0_Sense_+_Library_PoolT
AGGTATTGTTTCAGCTCTATAAATTGATGTTGTTGCAGCCCTATATCATGTATTGGTATTGTACTTTGTTGAGGAATCTATAAAGAGAAAGTTT
>Frequency_1_QualityScore_FFHHHHHJJJJJJIJIIJIIJJIJJJJJIJIIJJJIGFGIIIIJGGHIJIJJIIJJFIJIJIJGHEEHHEEFFFCFEEEEEDD;?CA@@CDDDD_Mismatch_0_Sense_+_Library_PoolT
GCCATCATATGTTGGTTTGAAGGCTACTACAACAGAGTTGAAGGCTGCTTCAGAGGCTGATTTAAAGCAACTTCAGACAGAGGTTGAAGGCTGC
>Frequency_1_QualityScore_FFHHGGFHGGHIFIIJJJJGIGIGGIJIHIJIJHHJIJGIIJJJJHHGIJJJIDIJJJJIIJIIIJJJ@@EHHEHBEFFD_Mismatch_0_Sense_+_Library_PoolT
TTGATGTTGTTGCAGCCCTATATCATGTATTGGTATTGTACTTTGTTGAGGAATCTATAAAGAGAAAGTTTTGTGGCTAA
>Frequency_1_QualityScore_FFHHGHHJJJJJHJGJGIIJJJJJJJJJJIJ>GGGGGIEIIJF@FIIIJIJIJJHBHGGHHIIIIGIHGCAEHGFFHCHHFFEFDDDD_Mismatch_1_Sense_+_Library_PoolT
CTCTATAAATTGATGTTGTTGCAGCCCTATATCATGTATTGGTATTGTACTTTGTTGAGGAATCTATAAAGAGAAAGTTTTGTGGCGA
>Frequency_1_QualityScore_DDD?D?DA;+<A<<3333A9<<92A:EEEDD?D>C9?C:83?DAB8B;DDE@<C@=8CC<@:)>=@@7AC7==..76??;AD@>7@ABADAA??_Mismatch_1_Sense_+_Library_PoolT
AAACAGAGGAATTGTTTCAGCTCTATAAATTGATGTTGTTGCAGCCCTATATCATGTATTGGTATTGTACTTTGTTGAGGAATCTATAAAGAGA
>Frequency_1_QualityScore_FFHHHHHJJJJJGIJGHIIIJJJIIJJJJJJJJIJJJHIIFHIIJIJHIJIJHIJIHHHIIIIIIHHHHEHHFFFFFFFFEECEEEDEDDDDDD_Mismatch_0_Sense_+_Library_PoolT
AACTTCAGACAGAGGTTGAAGGCTGCTTCAATCAGAGAAGTTTTGAGTTTTCATCAAGTCGTTATTGTAAGTACATGATTAGTCTACTGTTACG
>Frequency_1_QualityScore_FDHHHHGJJJIJHHIJJIIJJIJJJGIJIJJJJIJJIHIIIJJIJJIJFHIJHIJJJIIJJGIIGIJDII?AEFHEFFFFFFFEEDECEDEEDD_Mismatch_0_Sense_+_Library_PoolT
GTTTTCATCAAGTCGTTATTGTAAGTACATGATTAGTCTACTGTTACGTTTGTTTCAACTGAAACAGAGGTATTGTTTCAGCTCTATAAATTGA
>Frequency_1_QualityScore_@)20<DD<A:CB:F@DE<F92??C11?DB9::0B9B9*000??0/?880B8..B;)88.).=CCCCDDCCADDDDADDDAAAAA>AAA??A??A_Mismatch_2_Sense_+_Library_PoolT
GTTTTAGTGTAGCAGCTTAGGAGGTTATTCCTTAGAGATCTATGCAGCCACTTAGAAGGTCAATTTTGCTACAGTCATAGGCTAAAAGGCTGCT
>Frequency_1_QualityScore_FFHHHHHJJJJIIJJIGHIJIIHIIHIBGHJJJJJIJJJJJJJJJJIJJJJJIIIIJJHIIJGIJJJJJHHHHGHFFEFD;;ADECCDDEDDDD_Mismatch_0_Sense_+_Library_PoolT
GAAGTTTTGAGTTTTCATCAAGTCGTTATTGTAAGTACATGATTAGTCTACTGTTACGTTTGTTTCAACTGAAACAGAGGTATTGTTTCAGCTC
>Frequency_1_QualityScore_:BCFHAF@EEFHICH:AIEH@AFHG@FHGIICFFGIGIGIHIICGI@?DBFGGEGICDBF_Mismatch_0_Sense_+_Library_PoolT
ATATCATGTATTGGTATTGTACTTTGTTGAGGAATCTATAAAGAGAAAGTTTTGTGGCTA
>Frequency_1_QualityScore_FFHHHHHJJJJIJJJJJJIJGIJIJJGJJJGGHGGIIJJJJIJIJHIHGHCGGGIJIIIIEHHGHHHHFCFFDCC@AEEBDDACCDCCDD>CCD_Mismatch_0_Sense_+_Library_PoolT
AGAGTTGAAGGCTGCTTCAGAGGCTGATTTAAAGCAACTTCAGACAGAGGTTGAAGGCTGCTTCAATCAGAGAAGTTTTGAGTTTTCATCAAGT
>Frequency_1_QualityScore_FFHHHHHIJJJJJJJGIGJJIJJJJIJJJJJJJJJJJJJJJJJJJIIIJJBGIJJJJIIJJIJHHCHHHBCDFFBDEDDDDDBDCDDDDDDDDD_Mismatch_0_Sense_+_Library_PoolT
GCTGTTGTTACAGGGTTAAAGGCTGCTATCATAGAGCTGCTGTTACAGGGTTAAAGGATGCCATCATATGTTGGTTTGAAGGCTACTACAACAG
>Frequency_1_QualityScore_FFGHHHHIGIFHICGEFGHIJJJIJJJIHGGHIGIHGGFGJIIGGDGGIIIJCGHC@CGHHIIGGFFHHH@CFFFFFFEECEECDEDFDDCBDD_Mismatch_0_Sense_+_Library_PoolT
CTTCAGACAGAGGTTGAAGGCTGCTTCAATCAGAGAAGTTTTGAGTTTTCATCAAGTCGTTATTGTAAGTACATGATTAGTCTACTGTTACGTT
>Frequency_1_QualityScore_AAAFHHD>DGG:C9EEEHGFHECGHGBFH9@FF?FF@F<DFCCGG;*9BF)8=8BF4@C)@@DH=DHHA=A.=C:;@@>?C@CC:(.>CC(5>C_Mismatch_1_Sense_+_Library_PoolT
CAGAGGTATTGTTTCAGCTCTATAAATTGATGTTGTTGCAGCCCTATATCATGTATTGGTATTGTACTTTGTTGAGGAATCTATACAGAGAAAG
>Frequency_1_QualityScore_DBA=2A+:2<+<EBEFCEFDFBEECEEEE3D>3?1:?:?BD;BD=DBD?8)88=CD3)8=A@A=;?=)77AC)77;@)(5,3=;;;>AD:5>A>_Mismatch_1_Sense_+_Library_PoolT
TCAGTGGCTGATTTAAAGCAACTTCAGACAGAGGTTGAAGGCTGCTTCAATCAGAGAAGTTTTGAGTTTTCATCAAGTCGTTATTGTAAGTACA
>Frequency_1_QualityScore_FFHDHHHIIIIJGIIJJJJJJJIIIJJJIJJIIHHJJJJJIHIIJGHJJGHJIIIIIJIGAGFHGGI7??EEAHFFDFFFEEECC@DACCDED@_Mismatch_1_Sense_+_Library_PoolT
TTCGTCAAGTCGTTATTGTAAGTACATGATTAGTCTACTGTTACGTTTGTTTCAACTGAAACAGAGGTATTGTTTCAGCTCTATAAATTGATGT
>Frequency_1_QualityScore_D>F=CADF4?CFA@FFCF;GG;<C?4:CAEEGFIBFG0??:BDGEBGE<F:8BFE:/=CGC4==C@FE2.))7(;AB:7?_Mismatch_0_Sense_+_Library_PoolT
TAGTCTACTGTTACGTTTGTTTCAACTGAAACAGAGGTATTGTTTCAGCTCTATAAATTGATGTTGTTGCAGCCCTATAT
>Frequency_1_QualityScore_FFDAHFFHGHIJJIGIJGDHGJGHGJIIGIJJAGIGGFHIIJJIFHGIDGIGHIJGHHCGIIIIJJGG:?AHHHEFF_Mismatch_1_Sense_+_Library_PoolT
TGATGTTGTTGCAGCCCTATATCATGTATTGGTATTGTACTTTGTTGAGGAATCTATAAAGAGAAAGTTTTGTGGCA
>Frequency_1_QualityScore_?;FFFDDHE9?FFHGEHI9EHGBFGIB_Mismatch_1_Sense_+_Library_PoolT
AATCTATAAAGAGAAAGTTTTGTGGCA
>Frequency_1_QualityScore_FFHHHHHIJJHIIGFHIJJGIJIJJJJJJIJJ?DGGIFIIHIGIJIJHIGIJJIJCHIGGIHGFGEEFFDDEECCEEDDDDEEDD@CDDDEEEE_Mismatch_0_Sense_+_Library_PoolT
TACTGTTACGTTTGTTTCAACTGAAACAGAGGTATTGTTTCAGCTCTATAAATTGATGTTGTTGCAGCCCTATATCATGTATTGGTATTGTACT
>Frequency_1_QualityScore_DEHHHHHJIHIJJJJCEHJJHIJJJJJHHIIJJJJJJJJJJJJJJJJJJIEGIJJIIJJJJIJJJJJIJJJJGHH_Mismatch_0_Sense_+_Library_PoolT
TATATCATGTATTGGTATTGTACTTTGTTGAGGAATCTATAAAGAGAAAGTTTTGTGGCTAATTTTTCTACCCCA
>Frequency_1_QualityScore_FDFFHHHJJJIJJJIIEHIAEHIJJJJJJJJJIJJJJJJJJIJJIHJIIJIJIIIJJJJIJJJJIJJIJHIIDHHHHEHHGHFFEFDEEEEDDD_Mismatch_0_Sense_+_Library_PoolT
GTTTCAACTGAAACAGAGGTATTGTTTCAGCTCTATAAATTGATGTTGTTGCAGCCCTATATCATGTATTGGTATTGTACTTTGTTGAGGAATC
>Frequency_1_QualityScore_F=FHFHHIIHGHFGHHGGGHIEGGHEGIJJJJJJGFHGIIIGGIDFGHIIJGHIIJJIJJGGHHIEHCHHDEFDB@AAAC?@CDD>(;CCCCAA_Mismatch_1_Sense_+_Library_PoolT
CAGCTTAGGAGGTTATTCCTTAGAGTTCTATGCAGCCACTTAGGAGGTCAATTTTGCTACAGTCAGAGGCTAAAAGGCTGCTACAGTTAGAGGA
>Frequency_1_QualityScore_FFHHHHHIJJJJJIJJJJJIIJ:EGIIIJJJJJJJJJJJIIJJJJJJJJJIHJJJJIJJJJJ_Mismatch_0_Sense_+_Library_PoolT
TTTGTTTCAACTGAAACAGAGGTATTGTTTCAGCTCTATAAATTGATGTTGTTGCAGCCCTA
>Frequency_1_QualityScore_FFHGHGHHHIJJJIJJJJJEHIHIHIIJIJJJGIIJIJBHIGGHHIJIJJJJIJJJJIJFHGHCEHIIGHHHHHHFFB>CDECEDEEDDCCDDD_Mismatch_1_Sense_+_Library_PoolT
GTTTTGAGTTTTCATCAAGTCGTTATTGTAAGTACATGATTAGTCTACTGTTACGCTTGTTTCAACTGAAACAGAGGTATTGTTTCAGCTCTAT
>Frequency_1_QualityScore_FFHHHGHJJJGHIIIGIJJIIJJIIJJJJIIJIJGHIGIJJGBGGIDHJJGIIJJGHHHHEFFFFFED>;ADDDDDDFDCDDDDDEDEEEDDED_Mismatch_0_Sense_+_Library_PoolT
TTTCATCAAGTCGTTATTGTAAGTACATGATTAGTCTACTGTTACGTTTGTTTCAACTGAAACAGAGGTATTGTTTCAGCTCTATAAATTGATG
>Frequency_1_QualityScore_FFHHHHGJJIJJJIJJIIJIJJJJHIJJJJIIJIJJJJJIFIJJJJJJJIJJJJHHIIIIJIJJJJGIJHHHHHHHFFFFFFEEECEDA@DEDA_Mismatch_0_Sense_+_Library_PoolT
CAATCAGAGAAGTTTTGAGTTTTCATCAAGTCGTTATTGTAAGTACATGATTAGTCTACTGTTACGTTTGTTTCAACTGAAACAGAGGTATTGT
>Frequency_1_QualityScore_FDDHDHDIEHIGIFGGIJJEGEHIIGGIDE@GEGGJJGJGHCB@FHFIIDGIFHHJGEIIJIE=CEHJJDCHGGE@DFF@CCEC>CACCDCDDD_Mismatch_0_Sense_+_Library_PoolT
AGGCTGCTTCAATCAGAGAAGTTTTGAGTTTTCATCAAGTCGTTATTGTAAGTACATGATTAGTCTACTGTTACGTTTGTTTCAACTGAAACAG
>Frequency_1_QualityScore_FFHHHHHJIJJJJJIIIJJJJJJIJGIHIJDHHGIJJJJJJJJJIJJJJJJJIJJFGIIIHHEHHHHDFDDCDEEDDDBDDDEEDDFEDCEDCC_Mismatch_0_Sense_+_Library_PoolT
AGGCTGATTTAAAGCAACTTCAGACAGAGGTTGAAGGCTGCTTCAATCAGAGAAGTTTTGAGTTTTCATCAAGTCGTTATTGTAAGTACATGAT
>Frequency_1_QualityScore_FDHHFHHJJJJJJJJJJJGGIJJJGIGGHGIJJJHJHIJJJJJJHIIIJJIJJIIJJJIIIJJIJJJHHHGGHFEFFFFFEEDCEDDDDDCCCD_Mismatch_0_Sense_+_Library_PoolT
GAGGTTGAAGGCTGCTTCAATCAGAGAAGTTTTGAGTTTTCATCAAGTCGTTATTGTAAGTACATGATTAGTCTACTGTTACGTTTGTTTCAAC
>Frequency_1_QualityScore_FFHHHHHFHIJJJJJJJJJIJJIJJJHIIIJJJIHIIJIJIJIIIJIJJJGIJJGIIFHIIJIHIHEED;BDDCCEEDEDDDDDDDDDDDCCCC_Mismatch_0_Sense_+_Library_PoolT
TACAGGGTTAAAGGCTGCTATCATAGAGCTGCTGTTACAGGGTTAAAGGATGCCATCATATGTTGGTTTGAAGGCTACTACAACAGAGTTGAAG
>Frequency_1_QualityScore_FFHHHHHIJJIJJIIIJJJCHHIIHJJJJJJIIJIJJJIIIJJJJHJJHJJJJJFHJJJIJJJJI_Mismatch_0_Sense_+_Library_PoolT
GCCCTATATCATGTATTGGTATTGTACTTTGTTGAGGAATCTATAAAGAGAAAGTTTTGTGGCTA
>Frequency_1_QualityScore_FFHHHHHJJJJIHHIGICHJJJIGIIJJJGJJIJJJJJJJIIGGIHIIIJJIFHIJJJIJIJC_Mismatch_0_Sense_+_Library_PoolT
CCTATATCATGTATTGGTATTGTACTTTGTTGAGGAATCTATAAAGAGAAAGTTTTGTGGCTA
>Frequency_1_QualityScore_FFHHHHFHIJIHGIJJJJIJJIJJJJJJJJJJIJJJIJIIIDHIJJHIJJIJJJJJJJJIJJIJJJ_Mismatch_0_Sense_+_Library_PoolT
TATTGGTATTGTACTTTGTTGAGGAATCTATAAAGAGAAAGTTTTGTGGCTAATTTTTCTACCCCA
>Frequency_1_QualityScore_FFHHHHHJJJIIGJHHJJIJJJIJJJJJJJIJJJJJIJJJIJJIJJJJJJJGJIIIIIII@EIIJHGHHEDFFFEEEEEEEDDDD>CDDDBB:@_Mismatch_0_Sense_+_Library_PoolT
CTACTACAACAGAGTTGAAGGCTGCTTCAGAGGCTGATTTAAAGCAACTTCAGACAGAGGTTGAAGGCTGCTTCAATCAGAGAAGTTTTGAGTT
>Frequency_1_QualityScore_FFHHHFGGIIIIJIIIFHIIIIIIHIIIIJJJIIIIJIIGJJGIJJ*?9EHGHFFIIHGGBFCGIIJJJGCGIIIJJHHFHHF?@DDEAE?A?@_Mismatch_0_Sense_+_Library_PoolT
TTTCAGCTCTATAAATTGATGTTGTTGCAGCCCTATATCATGTATTGGTATTGTACTTTGTTGAGGAATCTATAAAGAGAAAGTTTTGTGGCTA
>Frequency_1_QualityScore_FFHHHHHJIIJJIJGIJJJIIGIIIGGGDGGIJJJJJJJIJJIJJJJIHIIJJCGGIIHFAEHHHFEEFDDEECBDB@CCEEEDFFDDEDCDEE_Mismatch_0_Sense_+_Library_PoolT
GCTGATTTAAAGCAACTTCAGACAGAGGTTGAAGGCTGCTTCAATCAGAGAAGTTTTGAGTTTTCATCAAGTCGTTATTGTAAGTACATGATTA
>Frequency_1_QualityScore_;:2AC<+A<C:AF@BE3A3:C+A<A@CC@)?B):?;:DFA9;DFG@G>C;1*9/8=/).==@4.=@F>EDC;=;EC_Mismatch_1_Sense_+_Library_PoolT
TGTAAGAACATGATTAGTCTACTGTTACGTTTGTTTCAACTGAAACAGAGGTATTGTTTCAGCTCTATAAATTGAT
>Frequency_1_QualityScore_FFHHHHHJJJJJJJJJJJJIIJGIJIJJJJJFHIJJIIJJJJJIJJJJJIJJJJJJJJJJJJIJGIFHICHGHHHGF_Mismatch_2_Sense_+_Library_PoolT
AATGTTGTTGTAGCCCTATATCATGTATTGGTATTGTACTTTGTTGAGGAATCTATAAAGAGAAAGTTTTGTGGCTA
>Frequency_1_QualityScore_DFHHHHHIIHIHHIIIJJJIIJJJJHJJJJJIJIJJJJJJJJIJJJIJIIIIJJJJJJJJJJJJBDHIHHGHHHFFFFFFFEEEEEDEEDDDDD_Mismatch_0_Sense_+_Library_PoolT
ATCAAGTCGTTATTGTAAGTACATGATTAGTCTACTGTTACGTTTGTTTCAACTGAAACAGAGGTATTGTTTCAGCTCTATAAATTGATGTTGT
>Frequency_1_QualityScore_FFHHHADGHIIJJJJIJJJJJJJJJJJJHIJJJJJJJJJJJJJJIJGIJIIJFHIJJJFEHIJJJJJJJHIIHHHGHFFFFFFEEECEEDDDDC_Mismatch_0_Sense_+_Library_PoolT
AGAGGTATTGTTTCAGCTCTATAAATTGATGTTGTTGCAGCCCTATATCATGTATTGGTATTGTACTTTGTTGAGGAATCTATAAAGAGAAAGT
>Frequency_1_QualityScore_BDDAFFFGHIBAEIBHEH?:AAHHHEEBHIIGEHFDFBHFCDADCF?HGIIICHGGIIGIGIIHG@;?C?EHEDEE@CCC>C@B?BBB>CC@;C_Mismatch_0_Sense_+_Library_PoolT
TAGAGCTGCTGTTACAGGGTTAAAGGATGCCATCATATGTTGGTTTGAAGGCTACTACAACAGAGTTGAAGGCTGCTTCAGAGGCTGATTTAAA
>Frequency_1_QualityScore_FFHHFHHIIIHGGGHHIIJFEIIIJJJIGHBHIJIJJJJJJJHIJHIIHIIJGHIGIII_Mismatch_1_Sense_+_Library_PoolT
GTTTCAACTGAAACAGAGGTATTGTTTCAGCTCTATAAATTGATGTTGTTGCAGCCCCA
>Frequency_1_QualityScore_FFHHHHHIJFHIIJIJJJJJJJJJIJJJJJJGIIHIJJJJJIJJJIIJIJIGHIIIJIGIJIJIJIHHHHHFHFFFFFFFEEEEEEEDBDDDDD_Mismatch_0_Sense_+_Library_PoolT
AGACAGAGGTTGAAGGCTGCTTCAATCAGAGAAGTTTTGAGTTTTCATCAAGTCGTTATTGTAAGTACATGATTAGTCTACTGTTACGTTTGTT
>Frequency_1_QualityScore_:DD3+:??E3E9AE>>+A9C9<*?4*11:B<?9:::)?@BEDE<?DDE@D*8)8BD;).))/))-.((6_Mismatch_2_Sense_+_Library_PoolT
GCAGCCCTATATCATGTATTGGTATTGTACTTTGTTGAGGAATCTATAAAGAGAAAGATTTGTGGCTGA
>Frequency_1_QualityScore_FFHHHGHIHIIJIJHIIFGHIIGHGHHHHIJJJIIJIJIIIJJJIJJJJJIGIIHIJJJIJJJGIGIJJEHH=CHEECDFFFFEEDECE@CDEE_Mismatch_0_Sense_+_Library_PoolT
GAGTTTTCATCAAGTCGTTATTGTAAGTACATGATTAGTCTACTGTTACGTTTGTTTCAACTGAAACAGAGGTATTGTTTCAGCTCTATAAATT
>Frequency_1_QualityScore_;DDD+<CCEE<AED4CFB3C@F4CE+::0??39DDDBDA??8<=B<BDAAACE=CA3?==6??D_Mismatch_2_Sense_+_Library_PoolT
TTAGAGTTCTATGCAGCCACTTAGGCGGTCAATTTTGCTACAGTCAGAGGCTAAAAGGCTGCTA
>Frequency_1_QualityScore_FBFHHFHJJJIIJHHICHHHIJJJJGIGGDGIJJJJJJJJJIJIJJJJGHJFHICHJJJJJJJIJJJHHEFHFFFCDFFDDDDDDDCCCC@CCC_Mismatch_1_Sense_+_Library_PoolT
GTAGCAGCTTAGGAGGTTATTCCTTAGAGTTTTATGCAGCCACTTAGGAGGTCAATTTTGCTACAGTCATAGGCTAAAAGGCTGCTACAGTTAG
>Frequency_1_QualityScore_BDHHHHHIHIIIHIIJJJHJJIJJJJJJJIJIIJHHIIJJIJJJIIJJGHIIIJIIIJJJJJGGIIICEEEAHHHHHFFFFFFEEECED5>CDC_Mismatch_0_Sense_+_Library_PoolT
TCAATCAGAGAAGTTTTGAGTTTTCATCAAGTCGTTATTGTAAGTACATGATTAGTCTACTGTTACGTTTGTTTCAACTGAAACAGAGGTATTG
>Frequency_1_QualityScore_FFHHHHGJJJJJIJJJJJJIJIIIJJJIIJIJJJJJGHIJIJJJJJIJIJJIJJJJJJJJIEHJIHHHC?DEFFFFEEEDEDDDDDDDEEEDDE_Mismatch_0_Sense_+_Library_PoolT
CTTCAGAGGCTGATTTAAAGCAACTTCAGACAGAGGTTGAAGGCTGCTTCAATCAGAGAAGTTTTGAGTTTTCATCAAGTCGTTATTGTAAGTA
>Frequency_1_QualityScore_DFFHD<ABGHEGGHHIIGGGGE>DD@G<BBCDDEHGIIIIIIII@GGGCHGI@@AGAG7@CGHGHIHCEA??DEDFDECCEED>ACCCC9ACD_Mismatch_0_Sense_+_Library_PoolT
AGAGGTATTGTTTCAGCTCTATAAATTGATGTTGTTGCAGCCCTATATCATGTATTGGTATTGTACTTTGTTGAGGAATCTATAAAGAGAAAG
>Frequency_1_QualityScore_FFHHHHFIFGIJJAEHIIDHIJIJJJIJIJGIIIJIBIIIIGGHIIIIGIIIHJJGIGGIGHH;FH@HIEHEHGIHHHFGHFEFFFEEDED_Mismatch_1_Sense_+_Library_PoolT
GCTGAAACAGAGGTATTGTTTCAGCTCTATAAATTGATGTTGTTGCAGCCCTATATCATGTATTGGTATTGTACTTTGTTGAGGAATCTAT
>Frequency_1_QualityScore_FFHHHHHIIIJJIJJJIJHH4CJHIIJIJGHHIJJJJJJJJJIIJJIJJJJJJIIJJGIJJJGIJIIHJIGGHGJH=CHHFCEEFFFDEDECED_Mismatch_2_Sense_+_Library_PoolT
TTTTGAGTTTTCATCAAGTCATTATTGTAAGTACATGATTAGTCTACTGTTACGCTTGTTTCAACTGAAACAGAGGTATTGTTTCAGCTCTATA
>Frequency_1_QualityScore_FFHHGGHHIIIHHHIIJJJIJIIGIJJJJJIIJHHGEFGIIIJJGIHIIIIJAGGIGGIJIJJJIIIIGACECHHFEFFEDEEEE?CD@AACCD_Mismatch_0_Sense_+_Library_PoolT
ATTCCTTAGAGTTCTATGCAGCCACTTAGGAGGTCAATTTTGCTACAGTCATAGGCTAAAAGGCTGCTACAGTTAGAGGACATGGCTGCTATCA
>Frequency_1_QualityScore_FFGHHHGJJIJIJIJJHHIJJJJIJJJJJJJJJJIIJJJJIJJJIJJIJJJJJGIJJIGHIIJJJIJJHEEHHFFFFEFEEEEDDCCCDDCD>@_Mismatch_0_Sense_+_Library_PoolT
GCTTCAATCAGAGAAGTTTTGAGTTTTCATCAAGTCGTTATTGTAAGTACATGATTAGTCTACTGTTACGTTTGTTTCAACTGAAACAGAGGTA
>Frequency_1_QualityScore_FFHHHHHJJJJJJJIJIJGHIJIJJJIJJJJJIJJJJJJJJJJJIJJJJHJIJIJJJJIJJJIIJIIJIHIACHHHHHFFFFFFEEEEEEEEED_Mismatch_0_Sense_+_Library_PoolT
AGTTTTCATCAAGTCGTTATTGTAAGTACATGATTAGTCTACTGTTACGTTTGTTTCAACTGAAACAGAGGTATTGTTTCAGCTCTATAAATTG
>Frequency_1_QualityScore_DDHBHHFIIEDHFGDGGIEFGHIEBFACBHIGGCDBGIIH<BGBF?DDBGHEHD=BGGAFFGGEG>E)==AHCDCEF@@@CC@C>;>@C;;>>B_Mismatch_1_Sense_+_Library_PoolT
TTCTTCAAGTCGTTATTGTAAGTACATGATTAGTCTACTGTTACGTTTGTTTCAACTGAAACAGAGGTATTGTTTCAGCTCTATAAATTGATGT
>Frequency_1_QualityScore_FFHHHFHJJJJJJJJJIJJJJIJJJJJJGHJJJIJJJJJ_Mismatch_0_Sense_+_Library_PoolT
CTTTGTTGAGGAATCTATAAAGAGAAAGTTTTGTGGCTA
>Frequency_1_QualityScore_DEHHHHHIJJJJJIJJJJIJJJJJHHJHIJJJJJJJJGIJJJJJJJJJIIJJIIJHIJJJHIIJHIJJIIIHHHHHHDFFFD;>CEEEDDDEDD_Mismatch_0_Sense_+_Library_PoolT
GAGAAGTTTTGAGTTTTCATCAAGTCGTTATTGTAAGTACATGATTAGTCTACTGTTACGTTTGTTTCAACTGAAACAGAGGTATTGTTTCAGC
>Frequency_1_QualityScore_FFHHFDHJJDGHGHEHIIAFHHIHHIJIJJIIJHHFGGIIIJGJFHGFIJIIIEEGIJJIIJGHIGCHGEE@GGHGFHEFHFF?CBBECCCCDD_Mismatch_0_Sense_+_Library_PoolT
TTTCAACTGAAACAGAGGTATTGTTTCAGCTCTATAAATTGATGTTGTTGCAGCCCTATATCATGTATTGGTATTGTACTTTGTTGAGGAATCT
>Frequency_1_QualityScore_FF+CFHHJJJJJJJJHHJGJJJJIJJIJJJJIJIJJJJJIFHIJJGIHIJJJJIIJJIIIJIGHJJHHFHHGHFFFFFFFEEEEEEEEDFDDDD_Mismatch_1_Sense_+_Library_PoolT
AATTTCAGACAGAGGTTGAAGGCTGCTTCAATCAGAGAAGTTTTGAGTTTTCATCAAGTCGTTATTGTAAGTACATGATTAGTCTACTGTTACG
>Frequency_1_QualityScore_FFHHHHHJJJJJCGHIIIIJJJJJJJJIJJJJJJJJIFHIJJJJFIIIIJJJJJIHIJIJJHHHHHHHFBDFFFFEFEEEEEDDEDDDDDDACD_Mismatch_0_Sense_+_Library_PoolT
TTCAGACAGAGGTTGAAGGCTGCTTCAATCAGAGAAGTTTTGAGTTTTCATCAAGTCGTTATTGTAAGTACATGATTAGTCTACTGTTACGTTT
>Frequency_1_QualityScore_DDHHHHHJGHFHHGGHICFGGGIJJIGHGEHIIEGEDFFGBGGFGAGBCHI3@=CFACCHJCE>;?ADF@BDD@CE>CA>3>3@??9A2>C@>?_Mismatch_0_Sense_+_Library_PoolT
GCTGCTACAGTTAGAGGACATGGCTGCTATCATAGAGCTGTTGTTACAGGGTTAAAGGCTGCTATCATAGAGCTGCTGTTACAGGGTTAAAGGA
>Frequency_1_QualityScore_BDHHB?FI@GEIGGBGGIGADHG@C?EEHI_Mismatch_0_Sense_+_Library_PoolT
GGAATCTATAAAGAGAAAGTTTTGTGGCTA
>Frequency_1_QualityScore_FFHHHHHIIIIJIJJJGHIIIJCFHIIHGJJJJJGHJJJJIJJJIJJIJJJJJJIJJHIJJJIJJJJIJHHHHHHFFFFFF_Mismatch_1_Sense_+_Library_PoolT
GCAGCCCTATATCATGTATTGGTATTGTACTTTGTTGAGGAATCTATAAAGAGAAAGTTTTGTGGCTAATTTTTCTACCCA
>Frequency_1_QualityScore_DFHHHHHJJHJIJHHIJJJHJIIJJIHIIIIIIIIHIHGIIIJJIHIJJIJHIIHIIIIGIJJIIIJIEGGIHHHHEFFFFFDEEEEAED;@CD_Mismatch_0_Sense_+_Library_PoolT
TTCAATCAGAGAAGTTTTGAGTTTTCATCAAGTCGTTATTGTAAGTACATGATTAGTCTACTGTTACGTTTGTTTCAACTGAAACAGAGGTATT
>Frequency_1_QualityScore_FFGDHHHIEII?EHGHGFEHIIFHIJIJJIJJGJGGCFEHIIGHHJJFJJJIGIIGHEGGGIIDDGDAECHIGEFH_Mismatch_1_Sense_+_Library_PoolT
CCTATATCATGTATTGGTATTGTACTTTGTTGAGGAATCTATAAAGAGAAAGTTTTGTGGCTAATTTTTCTACCCA
>Frequency_1_QualityScore_FFHHHHHGHJIIHHIJJIIIHGHGIJHGJGJIIJIJJJIJIJIHIJJIJJJJHIJJIIIHIJIIGHGIJGHIHHHHHHFFFDEEFDEECECCCD_Mismatch_1_Sense_+_Library_PoolT
CATCAAGTCGTTATTGTAAGTACATGATTAGTCTACTGTTACGTTTGTTTCAACTGAAACAGAGTTATTGTTTCAGCTCTATAAATTGATGTTG
>Frequency_1_QualityScore_FFGHHHHJIJIIJJIJJIJJJJJJJJJJJJJDGHGGFHIIIJJCGEGFHIJJHGIJGFEGHIGIJIGGIEFHFHHHFFDFFFEECEDDEEEEAD_Mismatch_1_Sense_+_Library_PoolT
ACTGTTACGCTTGTTTCAACTGAAACAGAGGTATTGTTTCAGCTCTATAAATTGATGTTGTTGCAGCCCTATATCATGTATTGGTATTGTACTT
>Frequency_1_QualityScore_FFHHHHHJJIJIJJJJJJJJJJJJJJJHJJHJJFHIGIIJJJJJIIJJIIJJIJJJJIIIGIIJIJJJHHHHHEFFFFFCDDDEDDDDDCCACC_Mismatch_1_Sense_+_Library_PoolT
ATTCCTTAGAGTTCTATGCAGCCACTTAGGAGGTCAATTTTGCTACAGTCAGAGGCTAAAAGGCTGCTACAGTTAGAGGACATGGCTGCTATCA
>Frequency_1_QualityScore_FFHHHHHJJJJJJJJJJHJJJHIJFGIJJJJJJJJJJJJDGIJJGHIJJJJJJJJJHIJJJJJJJGIJJHIJIHHHHFCEFFFEECDEEFDD>C_Mismatch_0_Sense_+_Library_PoolT
ATTAGTCTACTGTTACGTTTGTTTCAACTGAAACAGAGGTATTGTTTCAGCTCTATAAATTGATGTTGTTGCAGCCCTATATCATGTATTGGTA
>Frequency_1_QualityScore_FFHHFHHJJJJJJIHFHHHIGHIJIJJJIJJJJJIJJJJJIJIJJJJJJJJIJJIHIJJJJJJJIJIIIHIJHAAHHHCFFFFFEEECEDDDEE_Mismatch_0_Sense_+_Library_PoolT
TGAGTTTTCATCAAGTCGTTATTGTAAGTACATGATTAGTCTACTGTTACGTTTGTTTCAACTGAAACAGAGGTATTGTTTCAGCTCTATAAAT
>Frequency_1_QualityScore_FFHHHHHJIJJJIJJJJJJJJJIJGIIJEGHIJJJIJIJJGHJHIHJJIIIIGHJJFIIIIJJJJFHIHCHHGFBEEFFCEBEEDDDDCDDDDB_Mismatch_0_Sense_+_Library_PoolT
CTGCTATCATAGAGCTGCTGTTACAGGGTTAAAGGATGCCATCATATGTTGGTTTGAAGGCTACTACAACAGAGTTGAAGGCTGCTTCAGAGGC
>Frequency_1_QualityScore_FFHHHHHHIJJJJJJJJJIHJIJGHIJIJJJIIJJJJJJJJJHHIIIJJGHJJJHIJJHIJJJJJJJJIHEFHHHH?BEFFFEDEEEEDDDDDF_Mismatch_0_Sense_+_Library_PoolT
TTTTGAGTTTTCATCAAGTCGTTATTGTAAGTACATGATTAGTCTACTGTTACGTTTGTTTCAACTGAAACAGAGGTATTGTTTCAGCTCTATA
>Frequency_1_QualityScore_FFHHHHCGGHJJJJIIIFHFCEIIGHJGGIIHIIIGJGEGG;DGFGIHHIIGIJJJHIIIEHGIIJIGGGFFHF?BEFFDECCEDEDDBCC>CB_Mismatch_0_Sense_+_Library_PoolT
AGGAGGTTATTCCTTAGAGTTCTATGCAGCCACTTAGGAGGTCAATTTTGCTACAGTCATAGGCTAAAAGGCTGCTACAGTTAGAGGACATGGC
>Frequency_1_QualityScore_FFHHHHHJJJJJJJJJJJIJIIIJJJFGHIJIJJJJJJIIIGIIIJJJJJJHHIHHIGJIHCFHIJFHIEHIE_Mismatch_1_Sense_+_Library_PoolT
TGTTGCAGCCCTATATCATGTATTGGTATTGTACTTTGTTGAGGAATCTATAAAGAGAAAGTTTTGTGGCTCA
>Frequency_1_QualityScore_FFDHFFHIBHDHAHFAFHHI<AEACF>HIHHGHIB<FCBH>BGIEHHGIIJJBHGGGIGH=;FCGF_Mismatch_1_Sense_+_Library_PoolT
AGCCCTATATCATGTATTGGTATTGTACTTTGTTGAGGAATCTATAAAGAGAAAGTTTTGTGGCCA
>Frequency_1_QualityScore_FFHHHHHHIJJJJJJGJJJJJJJJIJIJJCFIIJHIJJJJJJJJIJIGIIHIHIJJIJJJJJIJJJJHHCHHHCEFDFFFDDCCCEDDDEFFED_Mismatch_1_Sense_+_Library_PoolT
CGTTACGTTTGTTTCAACTGAAACAGAGGTATTGTTTCAGCTCTATAAATTGATGTTGTTGCAGCCCTATATCATGTATTGGTATTGTACTTTG
>Frequency_1_QualityScore_FEHHHFHJJJIJIJJJJJJIJJJJJJJJIJJJJJJJJJJJJJJIJIIJJDGHIJIIJEIJGGGIIJICGGHIJGIJCEHEHFFFCEFFEEEDDD_Mismatch_0_Sense_+_Library_PoolT
GTTTCAGCTCTATAAATTGATGTTGTTGCAGCCCTATATCATGTATTGGTATTGTACTTTGTTGAGGAATCTATAAAGAGAAAGTTTTGTGGCT
>Frequency_1_QualityScore_FFHHHHHJJJJJJJJJJJJIGIJJJCGHJJGIJJJJJIIJJJJJJIJJIIJIJJJJHJJIGHIHHHGFFBEFDEEEEEED_Mismatch_0_Sense_+_Library_PoolT
GTTGCAGCCCTATATCATGTATTGGTATTGTACTTTGTTGAGGAATCTATAAAGAGAAAGTTTTGTGGCTAATTTTTCTA
>Frequency_1_QualityScore_FFHHHHFIGIIIIIJJIHJJJJG_Mismatch_0_Sense_+_Library_PoolT
ATAAAGAGAAAGTTTTGTGGCTA
>Frequency_1_QualityScore_FFHFFFFHGFBFIHHIIEGHHHGHGIIJJGAHGHH;D?BGHJGHIJEGDDFGEGHCHHDHGHGJJEFHECCEEFFFFEDCADCEEEFDDCBB??_Mismatch_1_Sense_+_Library_PoolT
TTCAGACAGAGGTTGAAGGCTGCTTCAATCAGAGAAGTTTTGAGTTTTCATCAAGTCGTTATTGTAAGTACATGATTAGTCTACTGTTACGCTT
>Frequency_1_QualityScore_FFHHHHHJJJJJJJJJJJIJJJIIJIJJJJJIJJJIIIDGIIIIJGHJGIIIJJJJJJIJJJJ@EHHGEEBCEFFFFEDEEEEBDBDDDDDDED_Mismatch_0_Sense_+_Library_PoolT
TGCTTCAGAGGCTGATTTAAAGCAACTTCAGACAGAGGTTGAAGGCTGCTTCAATCAGAGAAGTTTTGAGTTTTCATCAAGTCGTTATTGTAAG
>Frequency_1_QualityScore_FFHHDHHJJEHIIIIJJJJJIHJIIJJJJJJJJJJJIJJIJIJJFHIIJGGIIII_Mismatch_0_Sense_+_Library_PoolT
ATGTATTGGTATTGTACTTTGTTGAGGAATCTATAAAGAGAAAGTTTTGTGGCTA
>Frequency_1_QualityScore_FDFHHHAGHIIJJJJJIJIJJJJEGIGIJJHCGIJJJJJJJJJHIJIJGIHIGIIIIIIJIJJHGHHFFFEFFEEEDEEEDDDDDDDDDDDDDD_Mismatch_0_Sense_+_Library_PoolT
ACAGGGTTAAAGGATGCCATCATATGTTGGTTTGAAGGCTACTACAACAGAGTTGAAGGCTGCTTCAGAGGCTGATTTAAAGCAACTTCAGACA
>Frequency_1_QualityScore_FFHHHHHJJJJJJJHIIJJJHIJIJIIJJJJJIJJJJGIJJIIJJJJJJJHIJIIJIJJCHHIJIJJJJHIHHHHHGFFFFFDFEEEECDDDDD_Mismatch_0_Sense_+_Library_PoolT
GTCGTTATTGTAAGTACATGATTAGTCTACTGTTACGTTTGTTTCAACTGAAACAGAGGTATTGTTTCAGCTCTATAAATTGATGTTGTTGCAG
>Frequency_1_QualityScore_DDFGD?F@FHIFGEGGEAFGDGEEHAFHIDGGIFBGGGFHEDHIIIIIIGHGICGGGFEHIIBGGIGIIIGIIFEEHHF?CFFDBCCCDC@_Mismatch_0_Sense_+_Library_PoolT
AGCTCTATAAATTGATGTTGTTGCAGCCCTATATCATGTATTGGTATTGTACTTTGTTGAGGAATCTATAAAGAGAAAGTTTTGTGGCTAA
>Frequency_1_QualityScore_FFHHFFHGHJJJHJHHIJJIJJJJJHIJIIIIIJIJJIHIJJJJJJJJJIIJIJJJJJIJIJJHHGHHFDFEFFFEEEECDDDACDEDEDDDED_Mismatch_2_Sense_+_Library_PoolT
GGAGAAGTTTTGAGTTTTCATCAAGTCGTTATTGTAAGTACATGATTAGTCTACTGTTACTTTTGTTTCAACTGAAACAGAGGTATTGTTTCAG
>Frequency_1_QualityScore_FFHHHHHJJJJJJEHIHIIJJJJJJJJJIJJJJJJJJGHIJJI?FHIJIIIJGIJHIJIIJHJJJJJHHHGHHHFFFF?CEEEEDDDDDD_Mismatch_0_Sense_+_Library_PoolT
GCTCTATAAATTGATGTTGTTGCAGCCCTATATCATGTATTGGTATTGTACTTTGTTGAGGAATCTATAAAGAGAAAGTTTTGTGGCTAA
>Frequency_1_QualityScore_FFAFDHDGIIIJJJJIGIDG@HGEGIEEGIIJIII@GADACFHEIGHEBGGF?BF?CGHIFHIIGIIIJEGGHFCFEDF_Mismatch_1_Sense_+_Library_PoolT
AGCCCTATATCATGTATTGGTATTGTACTTTGTTGAGGAATCTATAAAGAGAAAGTTTTGTGGCTAATTTTTCTACCCA
>Frequency_1_QualityScore_FDHGHGGIGGIEECBFGECEF@GGIG?DGDGCFAHHDFHIIJJEHGII5@CHGFDGA=DHIHGAHHFEE=?ACEEEC?=>58>CCC@(;A::>2_Mismatch_1_Sense_+_Library_PoolT
GCAGCTTAGGAGGTTATTCCTTAGAGTTCTATGCAGCCACTTAGGAGGTCAATTTTGCTACAGTCAGAGGCTAAAAGGCTGCTACAGTTAGAGG
>Frequency_1_QualityScore_DDHFHHHJJJIIIGIJJJJGIJJFBCIJJIIJJIJC_Mismatch_1_Sense_+_Library_PoolT
GTTGAGGAATCTATAAAGAGAAAGTTTTGTGGCTAC
>Frequency_1_QualityScore_FFHHHDFIJIAFHHIHHJIGGIJIIIJJJJJJJJIJGIIIGGJIJGIIJJJGIJJIIHIGIIJ7CFHJFCGIJIIHHHHHHFFFFFDFE@DEED_Mismatch_0_Sense_+_Library_PoolT
GAAACAGAGGTATTGTTTCAGCTCTATAAATTGATGTTGTTGCAGCCCTATATCATGTATTGGTATTGTACTTTGTTGAGGAATCTATAAAGAG
>Frequency_1_QualityScore_FFHHGHHJJJJJJJJJJJJJJJJJJJJJJJJJJJJJHIJJJJBGIJJJJJJJJJIIJIIJIJJJJJJJHFGIJIJHHAHHHFEFFDEDCEEEDD_Mismatch_0_Sense_+_Library_PoolT
CTCTATAAATTGATGTTGTTGCAGCCCTATATCATGTATTGGTATTGTACTTTGTTGAGGAATCTATAAAGAGAAAGTTTTGTGGCTAATTTTT
>Frequency_1_QualityScore_FFHHHHHEGIJJIBFHJGFJHGIIEHIIJIIIIJJJJIGGHIIIHFFGFHIHJFHIJF_Mismatch_1_Sense_+_Library_PoolT
TATCATGTATTGGTATTGTACTTTGTTGAGGAATCTATAAAGAGAAAGTTTTGTGGCA
>Frequency_1_QualityScore_FFHHDHHIHIIJJJIJIJJGHIGIIIJJIEHIIJHHIIIGIJJJJJFHIGIJJJJJJJJJJJIJJGIIIHGEHGHHHHFF_Mismatch_0_Sense_+_Library_PoolT
ATTGATGTTGTTGCAGCCCTATATCATGTATTGGTATTGTACTTTGTTGAGGAATCTATAAAGAGAAAGTTTTGTGGCTA
>Frequency_1_QualityScore_:@<FHDF<C3CFCHAECHIGC3CFHHC<FB?099BGHII@D<D8(-8;BFHCG2@@DHIFEEAA?9;7@)(;(;;(5?:@A@A:38?9??_Mismatch_0_Sense_+_Library_PoolT
CATAGAGCTGCTGTTACAGGGTTAAAGGATGCCATCATATGTTGGTTTGAAGGCTACTACAACAGAGTTGAAGGCTGCTTCAGAGGCTGA
>Frequency_1_QualityScore_FFHHHHHJJJJJHIJFHIJJJJJJJJJJIJIJJJJJJJJJJJJJIJJJJJJJGIEHHIHIJIJJJJGHHHFDDFE@CCCEEECDCCDCBCCACC_Mismatch_0_Sense_+_Library_PoolT
CAGCCACTTAGGAGGTCAATTTTGCTACAGTCATAGGCTAAAAGGCTGCTACAGTTAGAGGACATGGCTGCTATCATAGAGCTGTTGTTACAGG
>Frequency_1_QualityScore_FFHHHHHJJJJJJJJJJJFHIJJIJJJJJJGIJJJJIJJJIIJJJJJJJJJJIDGIJJIJJJJJJJJJJGIJJHHHH_Mismatch_1_Sense_+_Library_PoolT
CCCTATATCATGTATTGGTATTGTACTTTGTTGAGGAATCTATAAAGAGAAAGTTTTGTGGCTAATTTTTCTACCCA
>Frequency_1_QualityScore_FFGHH?FGGGCFHIIIIFHGGHFGGGGBFDFIIIGHIFGGBFDBFHIEEHIGGHIGGIIIIIIIIIGIIHIHEHHHEDFFFECEEEECA>C_Mismatch_0_Sense_+_Library_PoolT
AAGGCTGCTTCAATCAGAGAAGTTTTGAGTTTTCATCAAGTCGTTATTGTAAGTACATGATTAGTCTACTGTTACGTTTGTTTCAACTGAA
>Frequency_1_QualityScore_FEGGHHFHHIJJIIIJJJIJBFGEGGGJJJJIJJIGHHIIGIHIJCGHFGIJIJG<BGFAHGHGIJIJJIEHFHHCE@>DDDCEEECBBCDDCC_Mismatch_1_Sense_+_Library_PoolT
TTTTAGTGTAGCAGCTTAGGAGGTTATTCCTTAGAGTTCTATGCAGCCACTTAGGAGGTCAATTTTGCTACAGTCAGAGGCTAAAAGGCTGCTA
>Frequency_1_QualityScore_FFHHHHHHJHJIIJJIJJJIJJJIJIJJJJJJJJJIJIJJJJIJJJIIJIJJJJJIJJJJJJJJCAHIHHHHHHHFFFFFFFEEEEEEEDEDDD_Mismatch_1_Sense_+_Library_PoolT
ATCAAGTTGTTATTGTAAGTACATGATTAGTCTACTGTTACGTTTGTTTCAACTGAAACAGAGGTATTGTTTCAGCTCTATAAATTGATGTTGT
>Frequency_1_QualityScore_FFHHHHHJJJJJJJJJJGHJGHJIJJJJJJJJJJIJJJJJJJJJJHHJJJJJFHIJJJJJJIJIIHHHHEDFFFFEEFEEFEEDFEDDDEDDED_Mismatch_0_Sense_+_Library_PoolT
AAAGCAACTTCAGACAGAGGTTGAAGGCTGCTTCAATCAGAGAAGTTTTGAGTTTTCATCAAGTCGTTATTGTAAGTACATGATTAGTCTACTG
>Frequency_1_QualityScore_FFHHHHHIJJJJJJJJJJJJIJIIJ?EGIJIJJJJJJJJJJJJJGIJJIJJJJJJJJJIJJJJJJJEIHHHHHHHHFFDDEFEEEEFEEEDDDC_Mismatch_0_Sense_+_Library_PoolT
ACGTTTGTTTCAACTGAAACAGAGGTATTGTTTCAGCTCTATAAATTGATGTTGTTGCAGCCCTATATCATGTATTGGTATTGTACTTTGTTGA
>Frequency_1_QualityScore_FFHHHHHJJJJJJJJJJJJJJJJJJHIJIHJJIJIJJJJJJIJIJJHHIHJJHIJJJHIJJJJJGHGIJIJJJJJJJHFHGHHFFFFDEEEEEE_Mismatch_0_Sense_+_Library_PoolT
ATTGTTTCAGCTCTATAAATTGATGTTGTTGCAGCCCTATATCATGTATTGGTATTGTACTTTGTTGAGGAATCTATAAAGAGAAAGTTTTGTG
>Frequency_1_QualityScore_DD+ADH?CGGHGGEIIIG@HACBHGHH@CFH?CGIGGEBDHCHEGCBFGGG>GF@.=CDEHIDEICGHI@CGEHHHHFEEEEEEECCCCC>;@C_Mismatch_0_Sense_+_Library_PoolT
GGTATTGTTTCAGCTCTATAAATTGATGTTGTTGCAGCCCTATATCATGTATTGGTATTGTACTTTGTTGAGGAATCTATAAAGAGAAAGTTTT
>Frequency_1_QualityScore_FFHHHGHIJHHJJJJJJJJJJJJJIIJJJJJJIJJJJJJIIJJIJGGIJJIJHHI=FHGDDGHHHFHHFFFFFFEEECCDACDDDDDDEDDACD_Mismatch_0_Sense_+_Library_PoolT
ACAACAGAGTTGAAGGCTGCTTCAGAGGCTGATTTAAAGCAACTTCAGACAGAGGTTGAAGGCTGCTTCAATCAGAGAAGTTTTGAGTTTTCAT
>Frequency_1_QualityScore_FFHHHHHJJJJJJJJJJJHJJJIJJHIJJJJJJJJIIHJGIJJJJIJJJIIJJJJJJJIJJHJJJJJHIHHJHHHHHFFFFFFFDEECEDDCDD_Mismatch_0_Sense_+_Library_PoolT
CTGCTTCAATCAGAGAAGTTTTGAGTTTTCATCAAGTCGTTATTGTAAGTACATGATTAGTCTACTGTTACGTTTGTTTCAACTGAAACAGAGG
>Frequency_1_QualityScore_B:CFD<DFAF@F>D?CCEDF@BB?<GGIIFG?FFAGBBG9DDGE?HG<?BFHI:F37=AC@GG=;DAECAAEEE91\3339A:?<BB25@C_Mismatch_1_Sense_+_Library_PoolT
TAGAGCTGCTGTTACAGGGTTAAAGGATGCCATCATATGTTGGTTTGAAGGCTACTACAACAGAGTTGAAGGCTGCGTCAGAGGCTGATTT
>Frequency_1_QualityScore_FFHHHGHJIIIIIJJJJJIJJIJIJJJJJJJJJJJJJIIJJJJBFHJJFHGGIJJIJJIIGGGGHHFFFFFFFEEEDECCEDDBDDDD_Mismatch_1_Sense_+_Library_PoolT
GCTCTATAAATTGATGTTGTTGCAGCCCTATATCATGTATTGGTATTGTACTTTGTTGAGGAATCTATAAAGAGAAAGTTTTGTGGCA
>Frequency_1_QualityScore_FFHHHHHIJIIJCEJIJHIIJGIFIJJJJGJIGGGGIGIGGGEGIHH9DFHI@GGGIJ_Mismatch_0_Sense_+_Library_PoolT
ATCATGTATTGGTATTGTACTTTGTTGAGGAATCTATAAAGAGAAAGTTTTGTGGCTA
>Frequency_1_QualityScore_FDHHHHHJJJJJIIJJJJJJJJJIEIJJJJJJJJJJJJJJJJJJJJJIJIIJJJJJIJJIJJHHFHHEHFEEFEDDECDDDCDDDDDDDDDDDA_Mismatch_0_Sense_+_Library_PoolT
GTTGTTACAGGGTTAAAGGCTGCTATCATAGAGCTGCTGTTACAGGGTTAAAGGATGCCATCATATGTTGGTTTGAAGGCTACTACAACAGAGT
>Frequency_1_QualityScore_FFHHHHHIJJJJJJIJAFIIJIIJHIIJJJJHIHGIIIJHIIIJJIJJGIJJJJJJJJJJIJJIIHJJHHHHHHHFFFFFFFEEDEEDDDDDDE_Mismatch_0_Sense_+_Library_PoolT
TCAACTGAAACAGAGGTATTGTTTCAGCTCTATAAATTGATGTTGTTGCAGCCCTATATCATGTATTGGTATTGTACTTTGTTGAGGAATCTAT
>Frequency_1_QualityScore_FFHHHHHJJJJJIJIIJGIIGJJIIJHIJJIJJJJJJJJIJIIJJJJJDGGIJIIJJJIJGIJFHGGIJDHHJJEHHHHFFFFDEDEEEDEDDE_Mismatch_0_Sense_+_Library_PoolT
AAGTACATGATTAGTCTACTGTTACGTTTGTTTCAACTGAAACAGAGGTATTGTTTCAGCTCTATAAATTGATGTTGTTGCAGCCCTATATCAT
>Frequency_1_QualityScore_FDHHHHHIJJJGHIHGIGIIIIIIIIIFHHGGFDHDDBGGI?DBFEGHIIJJGHGGGIJIGHGGEEA=B@@DBEDC@CEEDDDDDDC_Mismatch_0_Sense_+_Library_PoolT
TCTATAAATTGATGTTGTTGCAGCCCTATATCATGTATTGGTATTGTACTTTGTTGAGGAATCTATAAAGAGAAAGTTTTGTGGCTA
>Frequency_1_QualityScore_FFHHHHHAGHJJJJJJIJJJJJJJJJJJJJJJJJJJJJJJJJJJJJIJIJJIJJIJIJJJCHIJJJJJJIIJJJJHHHHHHFFFFFFFEDE_Mismatch_1_Sense_+_Library_PoolT
ACAGAGGTATTGTTTCAGCTCTATAAATTGATGTTGTTGCAGCCCTATATCATGTATTGGTATTGTACTTTGTTGATGAATCTATAAAGAG
>Frequency_1_QualityScore_FFHGGHHIJJJIJJJJJJJDDHIJJJIIIIJJJJJJJGIJIIJIJJIIIIIJGGHHIJJJJIIIHHGHHHFDFFDBDBADEDDCCDDDDDDDDD_Mismatch_0_Sense_+_Library_PoolT
TAGAGCTGTTGTTACAGGGTTAAAGGCTGCTATCATAGAGCTGCTGTTACAGGGTTAAAGGATGCCATCATATGTTGGTTTGAAGGCTACTACA
>Frequency_1_QualityScore_FFHHHHHJJIIJJIJJJIIJJJJJJJJJIJJJJJJIJJJJHIJJIJJJHIJJJJJJIIJJJJ@@EHJHHHHHHHFFFFFFEEEEECEDBCCDDD_Mismatch_0_Sense_+_Library_PoolT
CAAGTCGTTATTGTAAGTACATGATTAGTCTACTGTTACGTTTGTTTCAACTGAAACAGAGGTATTGTTTCAGCTCTATAAATTGATGTTGTTG
>Frequency_1_QualityScore_FFHFHHHHIJIJJJIHIJJIIIJJGIIIIJJJIJJJJDEIJJGIJJJIJJJJIJJJJJJJJJJJJJIIJGIIHHHHFFFFFFEEEEEEED@CCE_Mismatch_0_Sense_+_Library_PoolT
TAGTCTACTGTTACGTTTGTTTCAACTGAAACAGAGGTATTGTTTCAGCTCTATAAATTGATGTTGTTGCAGCCCTATATCATGTATTGGTATT
>Frequency_1_QualityScore_FFHHHHHJJIJJJIJJHIJJJIJJJIIIJIIIJJJJJJIHGIJIJJJJJJJIIIIIJIJJIIGIEHHFHEEDDFFEFEEDEEDD;??>CD?BCA_Mismatch_0_Sense_+_Library_PoolT
TGCCATCATATGTTGGTTTGAAGGCTACTACAACAGAGTTGAAGGCTGCTTCAGAGGCTGATTTAAAGCAACTTCAGACAGAGGTTGAAGGCTG
>Frequency_1_QualityScore_FFHHHHHJJJJJJJJJJJJJIJJIJJJJJIJJJJJDHIJJIJIJJJJIIJJIIJJIJJJJIJJJJJIJJEGHIJHHHGFFF_Mismatch_0_Sense_+_Library_PoolT
AATTGATGTTGTTGCAGCCCTATATCATGTATTGGTATTGTACTTTGTTGAGGAATCTATAAAGAGAAAGTTTTGTGGCTA
>Frequency_1_QualityScore_FFHHHHHJHHIJJJJJJJJJJJJJJJJJJJJJIJJJJIJJJJGJIIJJJJIGIIJJHIIHHIJJHHHHFEFFFFEEEECDDCDDDDDDDEDDDD_Mismatch_1_Sense_+_Library_PoolT
TACAACAGAGTTAAAGGCTGCTTCAGAGGCTGATTTAAAGCAACTTCAGACAGAGGTTGAAGGCTGCTTCAATCAGAGAAGTTTTGAGTTTTCA
>Frequency_1_QualityScore_FFFHHFHIJJJJJJJJIJJJJJJJJJIJJJJJIIIIJHIJHHGIIJJJJJJJJIJJJJJAHIIJIGGIJEHHHFFFFFFCECEECEBDCDCDDD_Mismatch_0_Sense_+_Library_PoolT
GGAGGTTATTCCTTAGAGTTCTATGCAGCCACTTAGGAGGTCAATTTTGCTACAGTCATAGGCTAAAAGGCTGCTACAGTTAGAGGACATGGCT
>Frequency_1_QualityScore_FFHHHHHIGIJIJJJJJJGIIJJIIJIIJJJJEHIJJHIIIJJJJJJGJGJJIJJJIIDHIIJGIIIHGCHIIJHHGGDFFFFFDEEEEEDDCD_Mismatch_0_Sense_+_Library_PoolT
TGATGTTGTTGCAGCCCTATATCATGTATTGGTATTGTACTTTGTTGAGGAATCTATAAAGAGAAAGTTTTGTGGCTAATTTTTCTACCCCATG
>Frequency_1_QualityScore_FFHHHHHJJIIIJJIIJHIIIJJBHHIJIIJJJJJJJJGIJHIIIJJIIIJIJJIJJHBGIIJHJJJIIGHHG_Mismatch_0_Sense_+_Library_PoolT
TGCAGCCCTATATCATGTATTGGTATTGTACTTTGTTGAGGAATCTATAAAGAGAAAGTTTTGTGGCTAACAG
>Frequency_1_QualityScore_FFHHHHHJJJJJJJJJEGHIJIIJJJJJHIIJJJJJJJJIJJIJJIJIJJJGIJIJGIJHHJJJ?HFFFDFFFEDDEDCDDD<BBDDDDDDDAC_Mismatch_1_Sense_+_Library_PoolT
CTATATCATGTACTGGTATTGTACTTTGTTGAGGAATCTATAAAGAGAAAGTTTTGTGGTTGGGTTTTCTACCCCATGAGGGTTTCCCAGGGTA
