# Supplementary material for: Differential Gene Expression Reveals Candidate Genes for Drought Stress Response in Abies alba (Pinaceae)
Source: PLoS One. 2015 Apr 29;10(4):e0124564. doi: 10.1371/journal.pone.0124564 (PMC4414588; doi:10.1371/journal.pone.0124564)
Supplement: S3 File — (GZ) [file pone.0124564.s003.gz › comp8155_c0_seq1.fa]

>comp8155_c0_seq1 len=572 path=[1:0-465 467:466-485 487:486-571] : tr|A9NPL8|A9NPL8_PICSI Putative uncharacterized protein OS=Picea sitchensis PE=2 SV=1 e-value: 7e-09 blast score: 61.6
CACGATTAGCAGGCAGCCTTCAAGGAAGTCTAAGGCTGTCCAAGACTTCAATACGAAGGTAGTTATTGAGATCTACAAGTCTCTAGGCATACAGGTCTGCCCGGATTCCCGTCCAAACCTCAGCCGCATCGTCTGAACGGAACGGAACGGAACCATGAATTTTCTTGTATCACCATGTCATTAGTCTTTACTACTCTATGATTTTATGTCTCTCTGTTAATCTCAATCCTACAAGCCCAGAGTGATAATTTCCTTACACAACGGTTAATCAGGCAGTCCATTTATTGTAAAAATGCATCTATGATGATGGAAAAGCCTCAGGCTGGCCTCGTAATGTGTTTCTGGTTTATTATGTAAAGTTTTGGTCTGATTTGGAGTGTATAATATGTGCTCCTGAAAGCCCTAGTTTATTTAGGGGTTCAAAGTTCAAACTATGGAGAAGATTCTCATAATAAACCATGCTGAAATTTGATTTAACAATCTGTGGTTATTTGCAAAACTCCAGAACCTTCTGGTTCCCAATAATGGCTAGCTTCAAGCTCATATATTCTAGTGCTGCACTTTCATTCTAC

>Frequency_4_QualityScore_FFGHHHHJGIIIIJJJJJFHDGFHHJJJJJIIIIIJJJJIIIIJJIJIJHIJJJJIIJIGIGFHIIIHEDGGHHGFFFFFEDDEECCDDCDEEC_Mismatch_0_Sense_+_Library_PoolT
AGTTTTGGTCTGATTTGGAGTGTATAATATGTGCTCCTGAAAGCCCTAGTTTATTTAGGGGTTCAAAGTTCAAACTATGGAGAAGATTCTCATA
>Frequency_3_QualityScore_EFHEG?DEGHIJIJJIGHHIJJJIGGHIIIIJHIEHHIJIIJHGIIAFHHHFIEGIHFHFIJHIIIIGFBGGGFDEEEEDDDBDDDDDDDCDDB_Mismatch_0_Sense_+_Library_PoolT
TGGAGTGTATAATATGTGCTCCTGAAAGCCCTAGTTTATTTAGGGGTTCAAAGTTCAAACTATGGAGAAGATTCTCATAATAAACCATGCTGAA
>Frequency_3_QualityScore_FFHHHHHJJJJJHIJFHIJJFGHIIIIJJGHIHIJIJJHHIJIGHIIIIHIIIIJJIJJGIFGDGHHHGFGGGFFFFFFDDEEDEDDDCDBDDD_Mismatch_0_Sense_+_Library_PoolT
CTCAGGCTGGCCTCGTAATGTGTTTCTGGTTTATTATGTAAAGTTTTGGTCTGATTTGGAGTGTATAATATGTGCTCCTGAAAGCCCTAGTTTA
>Frequency_3_QualityScore_FEHFHFHJIIJIHHIIJJGIGIIJHHIIHIGHIIJJJIIIGIIIFIIJJJJJJIIIGIHHHFGFFEGGFDCFFDEEEEEDBDDD?ADDBCBCDD_Mismatch_0_Sense_+_Library_PoolT
GTCCATTTATTGTAAAAATGCATCTATGATGATGGAAAAGCCTCAGGCTGGCCTCGTAATGTGTTTCTGGTTTATTATGTAAAGTTTTGGTCTG
>Frequency_3_QualityScore_EEH>EDGFIGFGIIC@EHIHGII@GEGHGHIIHIFHIIJHHIHGHEGHHFBFGGHFFHDFCBEEGGEC@BCAABCDDDCBBBCBCA?ACCCBCC_Mismatch_0_Sense_+_Library_PoolT
CTTCAATACGAAGGTAGTTATTGAGATCTACAAGTCTCTAGGCATACAGGTCTGCCCGGATTCCCGTCCAAACCTCAGCCGCATCGTCTGAACG
>Frequency_3_QualityScore_EEHHFEDGIHIGFFHHIHIHGIHEHG?FHHGHFECEGFF?EEAFGGHGDEFFH>>CFFF:EEBFDCDEFAA8>8>B>BCCBBA>?@BBA>A?B@_Mismatch_0_Sense_+_Library_PoolT
ATGGAAAAGCCTCAGGCTGGCCTCGTAATGTGTTTCTGGTTTATTATGTAAAGTTTTGGTCTGATTTGGAGTGTATAATATGTGCTCCTGAAAG
>Frequency_2_QualityScore_FFHHHHHJJJJIJBHIIJJJJJJJJJJJJJIJJIJIJJJIJJIJJJJJIIIJJJJJJJJJIIIIIHHHHDGGFFFFEEFEEEEEECCCCDDDDD_Mismatch_0_Sense_+_Library_PoolT
TACAAGCCCAGAGTGATAATTTCCTTACACAACGGTTAATCAGGCAGTCCATTTATTGTAAAAATGCATCTATGATGATGGAAAAGCCTCAGGC
>Frequency_2_QualityScore_FFGHHHGIIJJJJJIJJJJJJJIIIIJIJJIIIJIJJJHIIIJJIJIIJJJIIIIIJIHIJJGIAGIIIFGIIIIIIHGEEDEEECCDACEDDD_Mismatch_0_Sense_+_Library_PoolT
CATTAGTCTTTACTACTCTATGATTTTATGTCTCTCTGTTAATCTCAATCCTACAAGCCCAGAGTGATAATTTCCTTACACAACGGTTAATCAG
>Frequency_2_QualityScore_FFHHHHGJJIJJGIIIICHHHIHIJJDGHGIIIIIHIHIIEGIJEIGIIIIJIJJIEGEGFHIIHHHHHGEGEGGEEDEEEEDDEED?CDDDCE_Mismatch_0_Sense_+_Library_PoolT
AGGCTGGCCTCGTAATGTGTTTCTGGTTTATTATGTAAAGTTTTGGTCTGATTTGGAGTGTATAATATGTGCTCCTGAAAGCCCTAGTTTATTT
>Frequency_2_QualityScore_FFHHHHHIIIJFHIIJIIJJJJJJHIIIIJJJJHIIIJJJJJJIJJJJJJJJIJJJIJIIJJJIIIGHHFFGEFFFFEEEEEDCDDDDDDDDDD_Mismatch_0_Sense_+_Library_PoolT
CAAGCCCAGAGTGATAATTTCCTTACACAACGGTTAATCAGGCAGTCCATTTATTGTAAAAATGCATCTATGATGATGGAAAAGCCTCAGGCTG
>Frequency_2_QualityScore_EFHHHHHJJJJJIJIIIJJIJGIHFGIIJIIIHIIJIJGGIHIIHII8EGGGHIJIIIGIFIGHIGGGE@?ABEEEFFEEEEEEDDDDDCACCC_Mismatch_0_Sense_+_Library_PoolT
TGGAAAAGCCTCAGGCTGGCCTCGTAATGTGTTTCTGGTTTATTATGTAAAGTTTTGGTCTGATTTGGAGTGTATAATATGTGCTCCTGAAAGC
>Frequency_2_QualityScore_FDHGHHHJJJGIIHIJIJIIJJJIIIJJIJHIIJJJJJJJIIGHHIGIIJJJJIIIHIJIJJJIIIIIHGGDGGEGGEEEEDD@ABDECCCCDE_Mismatch_0_Sense_+_Library_PoolT
GTGTTTCTGGTTTATTATGTAAAGTTTTGGTCTGATTTGGAGTGTATAATATGTGCTCCTGAAAGCCCTAGTTTATTTAGGGGTTCAAAGTTCA
>Frequency_2_QualityScore_FFHHHHGJIIIIIJIIIJJIJJIIJIIIJJJIJIJJJJJJIJJEGIIIIIJIJJJJIJJJIJIJIIIGHGHGGGFFEEEEEEEEFEDDEE_Mismatch_0_Sense_+_Library_PoolT
GATTTTATGTCTCTCTGTTAATCTCAATCCTACAAGCCCAGAGTGATAATTTCCTTACACAACGGTTAATCAGGCAGTCCATTTATTGTA
>Frequency_2_QualityScore_EFHHHHHGIIIIJJJJHIJIIHIJJJJGIJJJJJJJIIIEFGIHIIIIJJIIJIJJJJIGIJIJJIJIADGGHIGGFDCD?@BEEBCACDDCCD_Mismatch_0_Sense_+_Library_PoolT
TTTCTGGTTTATTATGTAAAGTTTTGGTCTGATTTGGAGTGTATAATATGTGCTCCTGAAAGCCCTAGTTTATTTAGGGGTTCAAAGTTCAAAC
>Frequency_2_QualityScore_FFHGHHHJJJHIJJJJJJIJJJIIIJIJJJIIIJFIIIIIIIGGGEEDDDCDDDDDDCEEDDEDDDDDEEEDDDDDDDEEEEDCCCECDDDEDC_Mismatch_0_Sense_+_Library_PoolT
CGGATTCCCGTCCAAACCTCAGCCGCATCGTCTGAACGGAACGGAACGGAACCATGAATTTTCTTGTATCACCATGTCATTAGTCTTTACTACT
>Frequency_2_QualityScore_FFHHHHGIIIIGGIIIJIGIIIIIJIJIIGIIIIIIIJIJIIJIIJJIJIGIIIIEFFGIIEGIIHCHGFECACCDDECDDDDCCBCCCCCCDC_Mismatch_0_Sense_+_Library_PoolT
ACGGTTAATCAGGCAGTCCATTTATTGTAAAAATGCATCTATGATGATGGAAAAGCCTCAGGCTGGCCTCGTAATGTGTTTCTGGTTTATTATG
>Frequency_2_QualityScore_EEHGGHGIHEIHGIIGIIIJGGIIIJHIIIJIGIIEIHIIIIIIIHHIHHIHHIIIEIIIGIIHI@CGHEEFGGGFFFFB@CABCACCCCDBDD_Mismatch_0_Sense_+_Library_PoolT
TTTATTGTAAAAATGCATCTATGATGATGGAAAAGCCTCAGGCTGGCCTCGTAATGTGTTTCTGGTTTATTATGTAAAGTTTTGGTCTGATTTG
>Frequency_2_QualityScore_FFHHHHHJJICGGIJIIJJJJJJIJJJIJJJJGIIIJJJJJJJJIJJJJJJJJJIIJJJJJIIIIIHHGCFGGFFFEEEEEEEEDDDCDCDDDD_Mismatch_0_Sense_+_Library_PoolT
AAGCCCAGAGTGATAATTTCCTTACACAACGGTTAATCAGGCAGTCCATTTATTGTAAAAATGCATCTATGATGATGGAAAAGCCTCAGGCTGG
>Frequency_2_QualityScore_FFHHHHHJJJIJJJJJJJJJJIJHIIGGIIJGIEIIIJJJEEHFIIHIJIIJJIEHIJIICHGGGFGFEACCAACDEEEEEEEDEDDDDDDDDC_Mismatch_0_Sense_+_Library_PoolT
GATGGAAAAGCCTCAGGCTGGCCTCGTAATGTGTTTCTGGTTTATTATGTAAAGTTTTGGTCTGATTTGGAGTGTATAATATGTGCTCCTGAAA
>Frequency_2_QualityScore_EFHHHGHJJJJJHIJGIJEIIIIJGIIIJIJJIIIJIIJJJIGHDGGHIIIIJJIGIIIJJJGIHIIIIHIIIHIGHGGGGGFFEBCEEECDDC_Mismatch_0_Sense_+_Library_PoolT
ATGTGTTTCTGGTTTATTATGTAAAGTTTTGGTCTGATTTGGAGTGTATAATATGTGCTCCTGAAAGCCCTAGTTTATTTAGGGGTTCAAAGTT
>Frequency_2_QualityScore_EFGEGFHGCHGEIIIEHEHIIHGIIIIEGIIIIEGFGFGHIHIIIII8@EHEIFHGIGHIFGGIIIEEHACCCEEEFEE?A@CCCCEEEDCDDD_Mismatch_0_Sense_+_Library_PoolT
CTATGATGATGGAAAAGCCTCAGGCTGGCCTCGTAATGTGTTTCTGGTTTATTATGTAAAGTTTTGGTCTGATTTGGAGTGTATAATATGTGCT
>Frequency_2_QualityScore_FDHHGHHJJIIJJJJIJJJJJIIIJIIIJJJJJJIIIHHGFFEDEEEEDEEDDEDDDDDEFEDDDDDEDDDEEDDDEEDDDDEDDDDDDECEEE_Mismatch_0_Sense_+_Library_PoolT
GTCCAAACCTCAGCCGCATCGTCTGAACGGAACGGAACGGAACCATGAATTTTCTTGTATCACCATGTCATTAGTCTTTACTACTCTATGATTT
>Frequency_2_QualityScore_FFHHHHHJIJJIIJJJJIIII?FHHIIJJIJJJJJJIIIJIIJGIIIJJJIIIJIIIJIIIIGIIHGGGEGFFEEEEEEDEDCEEEEDDC_Mismatch_0_Sense_+_Library_PoolT
CTCAATCCTACAAGCCCAGAGTGATAATTTCCTTACACAACGGTTAATCAGGCAGTCCATTTATTGTAAAAATGCATCTATGATGATGGA
>Frequency_2_QualityScore_FFHHHHHJJJJJIJHIIIIGGGIIGIIICGIEHIGIIIIIIHGIIJIJHIJJJJJJIJGHEHIHIJJIIGHHGHGGFFFFEEDDEDEDDBDEDD_Mismatch_0_Sense_+_Library_PoolT
TCAGGCTGGCCTCGTAATGTGTTTCTGGTTTATTATGTAAAGTTTTGGTCTGATTTGGAGTGTATAATATGTGCTCCTGAAAGCCCTAGTTTAT
>Frequency_2_QualityScore_EEHHHGHIIJJIIIIIJJJIIIJIEHIIIIIIIIIJJIIIJIHHHFFFECCCEEEEEDDDDBEFECCCDCDDEEEDCACEECCCBCDACCCCDA_Mismatch_0_Sense_+_Library_PoolT
CCCGTCCAAACCTCAGCCGCATCGTCTGAACGGAACGGAACGGAACCATGAATTTTCTTGTATCACCATGTCATTAGTCTTTACTACTCTATGA
>Frequency_2_QualityScore_FFHGHGHJJIIIIJIIIIIJIIHIIHIJJIJIIIIJJIJIJJIIJJIJJJIJIGIIIJHIGIJIIIICHCDFEEFFEEEFEDEEEECCCCDCED_Mismatch_0_Sense_+_Library_PoolT
CATTTATTGTAAAAATGCATCTATGATGATGGAAAAGCCTCAGGCTGGCCTCGTAATGTGTTTCTGGTTTATTATGTAAAGTTTTGGTCTGATT
>Frequency_2_QualityScore_DFHGGHGEGIIGHHIGIHIIIIJJJHIIIIIJJJIIEIIHIIJJJJIJGIIIIHIFIIIIIIIIHHGGGGDECEEEEEEEEEEEDDDDDCDDDD_Mismatch_0_Sense_+_Library_PoolT
TTTGGAGTGTATAATATGTGCTCCTGAAAGCCCTAGTTTATTTAGGGGTTCAAAGTTCAAACTATGGAGAAGATTCTCATAATAAACCATGCTG
>Frequency_2_QualityScore_EDHEEHGECDGEGHICHIGIIGIEEGFGCGIGGIIHIIIDECE@EECEGIIH?AGGIHIIEGEICHICGC7CCECGEEEEDD8>CCB7ACCEEC_Mismatch_0_Sense_+_Library_PoolT
TGTTTCTGGTTTATTATGTAAAGTTTTGGTCTGATTTGGAGTGTATAATATGTGCTCCTGAAAGCCCTAGTTTATTTAGGGGTTCAAAGTTCAA
>Frequency_2_QualityScore_FFHHHHGJJJJJJJJJJJJJJJJIIJEHIJJJJJJJJJJJJJJJJJJJJJIJJJJIIJJIJIIIJJIJIHIGGGGGHFFFFFFEEEEEFEECEC_Mismatch_0_Sense_+_Library_PoolT
CTGAAATTTGATTTAACAATCTGTGGTTATTTGCAAAACTCCAGAACCTTCTGGTTCCCAATAATGGCTAGCTTCAAGCTCATATATTCTAGTG
>Frequency_2_QualityScore_FFHHGHHIGHIGIIIJCHGIGGGIDGGIIIIIIEIIGHEIIJIIIIGFGIJJEGHGICFDGGGIIG5@FEEGEEEECEEA==>AA@;AAABBCE_Mismatch_0_Sense_+_Library_PoolT
ATTTATTGTAAAAATGCATCTATGATGATGGAAAAGCCTCAGGCTGGCCTCGTAATGTGTTTCTGGTTTATTATGTAAAGTTTTGGTCTGATTT
>Frequency_1_QualityScore_FDHHHHHJIJJJJJJJJJJJJIIIHGJJJJJJIJJJJJJJIJGJIIIJJJJIJJJIIIJGIJJJJJDHIHIGIJJHHHHHHHFFFFDDB?B3@C_Mismatch_0_Sense_+_Library_PoolT
GTCATTAGTCTTTACTACTCTATGATTTTATGTCTCTCTGTTAATCTCAATCCTACAAGCCCAGAGTGATAATTTCCTTACACAACGGTTAATC
>Frequency_1_QualityScore_FFHFHHGJJJJJJJJIJJJJJJHIIJJJJEIIHJIIIJJJJJJIJIIJGHJJIJJJJJJJJJ_Mismatch_1_Sense_+_Library_PoolT
TAGTTTATTTAGGGGTTCAAAGTTCAAACTATGGAGAAGATTCTCATAATAAACCATGCTTA
>Frequency_1_QualityScore_FFHHHHHJIIIJIGGHIJIJBHHJIEFHGIJGHIHGFGGGGBFGHHGIJHGIFACFCHIGJJJJIHIGIEHIIHHHFGFFFFE@CCCEEDCCCB_Mismatch_0_Sense_+_Library_PoolT
TGGCCTCGTAATGTGTTTCTGGTTTATTATGTAAAGTTTTGGTCTGATTTGGAGTGTATAATATGTGCTCCTGAAAGCCCTAGTTTATTTAGGG
>Frequency_1_QualityScore_FFHHHHHJJJJJIJJJJIJJJECDHEIJIIIIJIJJJJIJJJGEFDGEGHGICGIJ_Mismatch_0_Sense_+_Library_PoolT
TGCATCTATGATGATGGAAAAGCCTCAGGCTGGCCTCGTAATGTGTTTCTGGTTTA
>Frequency_1_QualityScore_FFHHHHHJJJHIGJJJJIJJJJJIJJJJJJIJJJJJJJJJIJJJGHHJGIJJJJJJJJJJIJIIIJHGHHHHHFFFFDEEEEEFEEFDDEE_Mismatch_0_Sense_+_Library_PoolT
TGATTTTATGTCTCTCTGTTAATCTCAATCCTACAAGCCCAGAGTGATAATTTCCTTACACAACGGTTAATCAGGCAGTCCATTTATTGTA
>Frequency_1_QualityScore_FFHHHHHIJHIGJIIIJJJJEIGIIJJIJIJJ?GGGGEGGJEHJJJIHIHDHGGGIIIIIGGGIHGHHFFCFFFFEDEDEEEDDDCDECDDFEC_Mismatch_0_Sense_+_Library_PoolT
TCTCTGTTAATCTCAATCCTACAAGCCCAGAGTGATAATTTCCTTACACAACGGTTAATCAGGCAGTCCATTTATTGTAAAAATGCATCTATGA
>Frequency_1_QualityScore_FFHHHFHIJJJJJIJJJIJJJJJJGJJJHIJJJJJJJJJJIHIIHIJJJJJJJJJJJJJJJIJJIHHHHCFFECEDEFEDDDDDDDCDDCCDEE_Mismatch_0_Sense_+_Library_PoolT
AACGGTTAATCAGGCAGTCCATTTATTGTAAAAATGCATCTATGATGATGGAAAAGCCTCAGGCTGGCCTCGTAATGTGTTTCTGGTTTATTAT
>Frequency_1_QualityScore_FFHHHHHJGIIIJHIJJIIIJJJJJIGIJJJJJJJJJIJJJJJJJHIJIJJJIJJJJJJHHHHHHHFFDDFFFFEEEFDECDDDDDCDDDDDDD_Mismatch_0_Sense_+_Library_PoolT
CTGAACGGAACGGAACGGAACCATGAATTTTCTTGTATCACCATGTCATTAGTCTTTACTACTCTATGATTTTATGTCTCTCTGTTAATCTCAA
>Frequency_1_QualityScore_FFHHHHHJJJJJJJJJJJFHHHIJJJJJJJJJJIJJJJGHIJIIHIIIJJIJHHHGHJJJJIDFFFDFDACDDDDDDDDDDDDDDDDDDDDDDD_Mismatch_0_Sense_+_Library_PoolT
AAGACTTCAATACGAAGGTAGTTATTGAGATCTACAAGTCTCTAGGCATACAGGTCTGCCCGGATTCCCGTCCAAACCTCAGCCGCATCGTCTG
>Frequency_1_QualityScore_FFFFHAHJGDEEGH@AGIIJJHIIJGGIJJIJIIJIJIJDEHJJIIIJJIHIJIJIEGIIJIEIJFHJIGEHA_Mismatch_0_Sense_+_Library_PoolT
AGTTTATTTAGGGGTTCAAAGTTCAAACTATGGAGAAGATTCTCATAATAAACCATGCTGAAATTTGATTTAA
>Frequency_1_QualityScore_EDGDHHHJIJEGHHIIJJIJJHJJJJJJJHGHHIJJGFEHIJIFJI>FIIJIJJIHIIGGGCHCGHII>FHIIJJJJIHD>AEFFDDDEDDCCD_Mismatch_0_Sense_+_Library_PoolT
ATTAGTCTTTACTACTCTATGATTTTATGTCTCTCTGTTAATCTCAATCCTACAAGCCCAGAGTGATAATTTCCTTACACAACGGTTAATCAGG
>Frequency_1_QualityScore_DEHDFDFGHJEIJGCHHEIHGHEHHIHIFEFIGJIIHFFIHAGIJGGIDCDDHGCFE@FHIII=CGIEHCGIEGCEIA>E>?DDC?BCACC@@@_Mismatch_0_Sense_+_Library_PoolC
ATTAGTCTTTACTACTCTATGATTTTATGTCTCTCTGTTAATCTCAATCCTACAAGCCCAGAGTGATAATTTCCTTACACAACGGTTAATCAGG
>Frequency_1_QualityScore_FFHHGHHHJJJJGIIJJJJJJJDHCHGIIIJJJJJHIJJJJJJJJJJIJJJIIGIIIJJJJJJJIGHHHHFFEDFF_Mismatch_0_Sense_+_Library_PoolT
GTAAAGTTTTGGTCTGATTTGGAGTGTATAATATGTGCTCCTGAAAGCCCTAGTTTATTTAGGGGTTCAAAGTTCA
>Frequency_1_QualityScore_FFHGHHHJJJJIIIIIHGHHAEHIJJJJIJIIJIJIHHIJIJJIJJJJJJJJJGIIIGGIJIJJJ@DEHFHHHHFD_Mismatch_0_Sense_+_Library_PoolT
TTTGATTTAACAATCTGTGGTTATTTGCAAAACTCCAGAACCTTCTGGTTCCCAATAATGGCTAGCTTCAAGCTCA
>Frequency_1_QualityScore_FFHHHHHJJJJJJJJJJJJJJJJIIJJJHIJJJJJJJJIJJJJJJJJJJJJJJJIJJIJIIJJIJJIJJGIJJIJIGIJFHHHBBD;BEDDAEF_Mismatch_0_Sense_+_Library_PoolT
GAATTTTCTTGTATCACCATGTCATTAGTCTTTACTACTCTATGATTTTATGTCTCTCTGTTAATCTCAATCCTACAAGCCCAGAGTGATAATT
>Frequency_1_QualityScore_FFHHBHHJJGHIJJJIJJGIGHHHJIDHJGIJIJJJJJJJIIJJIJIIIJIIGJJIJJJJ_Mismatch_0_Sense_+_Library_PoolT
GGTTCAAAGTTCAAACTATGGAGAAGATTCTCATAATAAACCATGCTGAAATTTGATTTA
>Frequency_1_QualityScore_FFHHHHHJIJFHIJJIIJJHIJGIIIIJGIIIHHHIIJJBGGHHIJJIJHHFFFGIIJJIIICEHGJJJCEEEHHFFFDF@CE>ACEFCCDD?B_Mismatch_0_Sense_+_Library_PoolT
CCTCGTAATGTGTTTCTGGTTTATTATGTAAAGTTTTGGTCTGATTTGGAGTGTATAATATGTGCTCCTGAAAGCCCTAGTTTATTTAGGGGTT
>Frequency_1_QualityScore_FFHHHHHJJJIJIJJJGIJIIJFHIIJFIIIIIIJJGHIIJIIJIGIIIIGIIJJJIGGIIIJGEHCEA?@CEFFFEEEDCEDEDDCDDDDDBD_Mismatch_1_Sense_+_Library_PoolT
TAAAAGCCTCAGGCTGGCCTCGTAATGTGTTTCTGGTTTATTATGTAAAGTTTTGGTCTGATTTGGAGTGTATAATATGTGCTCCTGAAAGCCC
>Frequency_1_QualityScore_DDHGHH?GIIIGIIGIGHI@HHGHIEEHIIGGIGHGIIIGIIIIIDGGHIIDDGHFHIIIIIII;@EEA??CEHBDBCACCDACACCDCEDECD_Mismatch_1_Sense_+_Library_PoolT
TTATTGTAAAAATTCATCTATGATGATGGAAAAGCCTCAGGCTGGCCTCGTAATGTGTTTCTGGTTTATTATGTAAAGTTTTGGTCTGATTTGG
>Frequency_1_QualityScore_FFHHHHHJJJIJFGHJIIJJJJJHJJJJJJIJJJJJJJJJJHIJJJJJJJJJJDHHIJGIGIJJJJJJJJJJHHHHHFFFFFFEEEEEEEEDDD_Mismatch_0_Sense_+_Library_PoolT
TCTGATTTGGAGTGTATAATATGTGCTCCTGAAAGCCCTAGTTTATTTAGGGGTTCAAAGTTCAAACTATGGAGAAGATTCTCATAATAAACCA
>Frequency_1_QualityScore_A@DFHHDFBHGGIIIGGGHJICCFHJ@F?FFDHGAIFIGGIFEHIIIIGBBDGHGGGGEFEGIGGIHEGGFEDBDE>@>ACDDACDDDDDADCA_Mismatch_0_Sense_+_Library_PoolT
TATTATGTAAAGTTTTGGTCTGATTTGGAGTGTATAATATGTGCTCCTGAAAGCCCTAGTTTATTTAGGGGTTCAAAGTTCAAACTATGGAGAA
>Frequency_1_QualityScore_FFHHHHHJJJJJJJJJJGJJJGIGJJJIJJJJJJJJJIJJIJJJJGIJJIJJJJJJJJJIIJJJICAHHEDEDEDFFEE;CB?CDDDDBCFEDB_Mismatch_0_Sense_+_Library_PoolT
AATCAGGCAGTCCATTTATTGTAAAAATGCATCTATGATGATGGAAAAGCCTCAGGCTGGCCTCGTAATGTGTTTCTGGTTTATTATGTAAAGT
>Frequency_1_QualityScore_FFHHHHFIJJJJJJJJJJJGJJIHIJIJJJJJJHIIJJIJHIJJJBFH8=CHIIJJJIJJIH_Mismatch_0_Sense_+_Library_PoolT
GAACGGAACCATGAATTTTCTTGTATCACCATGTCATTAGTCTTTACTACTCTATGATTTTA
>Frequency_1_QualityScore_FFHHHHHJJIIJJJGGIJJJJJJIJJIIJJJIJJJJIIJJJJJJJJJIIJIJJGJJIHHHHHHFDFFFFDCEFDEEEEDDDDCDDDDDCCDDDD_Mismatch_0_Sense_+_Library_PoolT
ACGGAACGGAACGGAACCATGAATTTTCTTGTATCACCATGTCATTAGTCTTTACTACTCTATGATTTTATGTCTCTCTGTTAATCTCAATCCT
>Frequency_1_QualityScore_FFHHHHHJJJJJJJJJJJJJJJJJJJJJJGIJJJHIGJJJJJJHHIJJJJJJGIIJJFHIJJJIHHHGHHFFFEF@ACFEEEFEFEDDDDDDDD_Mismatch_0_Sense_+_Library_PoolT
GATGATGGAAAAGCCTCAGGCTGGCCTCGTAATGTGTTTCTGGTTTATTATGTAAAGTTTTGGTCTGATTTGGAGTGTATAATATGTGCTCCTG
>Frequency_1_QualityScore_FDFFHFDEDFHICHGIFGG?CAHFIGGIGGC@<CGFHCIIJEAHGGIG?DGGGGGIGHCE8BHIIIE==?EHHFDFDDCEEEEEDD:@;@DDDD_Mismatch_0_Sense_+_Library_PoolT
GTTTTGGTCTGATTTGGAGTGTATAATATGTGCTCCTGAAAGCCCTAGTTTATTTAGGGGTTCAAAGTTCAAACTATGGAGAAGATTCTCATAA
>Frequency_1_QualityScore_FFFHHHFGIJJIJIIJJJJJJGIAHHIJGIIJJJFIIJJJJJFDIIIIGIGHIEIGEGIIGIEGIJJDECHHFFFEEDC@BDD;>5?CCCDD>@_Mismatch_0_Sense_+_Library_PoolT
TTACACAACGGTTAATCAGGCAGTCCATTTATTGTAAAAATGCATCTATGATGATGGAAAAGCCTCAGGCTGGCCTCGTAATGTGTTTCTGGTT
>Frequency_1_QualityScore_FFHHHGFIJGIIFHHIJIJGIJJIHHIIGFHCGDIGIJFIIJIHIIIJIIJIJIIIIIJJJJJFIIJGHHFFHHFFFFFFEE_Mismatch_1_Sense_+_Library_PoolT
TGAAAGCCCTAGTTTATTTAGGGGTTCAAAGTTCAAACTATGGAGAAGATTCTCATAATAAACCATGCTGAATTTTGATTTA
>Frequency_1_QualityScore_FFHHGHHJJJJJJJJIJJJJJJJJJJJJJJJJJJJGIJJJIIFHIJJJJFHHIJJJIJHHJIHCHIIHHGHFFD_Mismatch_0_Sense_+_Library_PoolT
ATCTATGATGATGGAAAAGCCTCAGGCTGGCCTCGTAATGTGTTTCTGGTTTATTATGTAAAGTTTTGGTCTGA
>Frequency_1_QualityScore_FDHDFFHIGGGEHG@:CHAH<AHHHIAG4?EDC<F@FG@A<BHBDB>DGF>GBHII@FCHIIFHIIIGGC3C;@D;CH=CH;AHEFF:>@>CCC_Mismatch_0_Sense_+_Library_PoolT
TTGTATCACCATGTCATTAGTCTTTACTACTCTATGATTTTATGTCTCTCTGTTAATCTCAATCCTACAAGCCCAGAGTGATAATTTCCTTACA
>Frequency_1_QualityScore_FFHHHHHJJJJJJIJJIJIHJJJIJIIJHIJJJJIIJJIJJJJJIHIIJCHHHHIJJHGHHHHFDFFFFECEEEEDDDDDDDDDDDCDDDDDDD_Mismatch_0_Sense_+_Library_PoolT
AGGCAGCCTTCAAGGAAGTCTAAGGCTGTCCAAGACTTCAATACGAAGGTAGTTATTGAGATCTACAAGTCTCTAGGCATACAGGTCTGCCCGG
>Frequency_1_QualityScore_FFHHHHHIJJJIJJJJGHJJJJJIJJIJJJJJJJIJJJJJJJJJIJJJIIIJJJJIJJJJJJJIJJJJJJHHHHH_Mismatch_1_Sense_+_Library_PoolT
CTAGTTTATTTAGGGGTTCAAAGTTCAAACTATGGAGAAGATTCTCATAATAAACCATGCTGAAATTTGATTTAG
>Frequency_1_QualityScore_FFHHHHHJJJJJJJJJJJJJJIJJIJJJJJJJJIJJJJJJJJJJJJJJJHIIIJJJJJJJJJJEIIHHHHHHHHHFFEFFFEDDEEDDEDEDDC_Mismatch_0_Sense_+_Library_PoolT
TATTGTAAAAATGCATCTATGATGATGGAAAAGCCTCAGGCTGGCCTCGTAATGTGTTTCTGGTTTATTATGTAAAGTTTTGGTCTGATTTGGA
>Frequency_1_QualityScore_ADHHFFFD<<BAF@BECEEFE;CDEFHHICHHEG4:DD):DFHIIB9D@FGHGEHGGI;;CA3@@G>DHGAAEEEHHBEEEECC@@@CCCC:;>_Mismatch_0_Sense_+_Library_PoolT
ATAATATGTGCTCCTGAAAGCCCTAGTTTATTTAGGGGTTCAAAGTTCAAACTATGGAGAAGATTCTCATAATAAACCATGCTGAAATTTGATT
>Frequency_1_QualityScore_FFHGHHHJFIJIIJHIIJJJJFIJIJEHIIJIIJJJIIGGJIJJGIDHGIIJJIIIJIJHJIJJJIFIJEHHHHFFFFEFFEEE_Mismatch_0_Sense_+_Library_PoolT
CCTGAAAGCCCTAGTTTATTTAGGGGTTCAAAGTTCAAACTATGGAGAAGATTCTCATAATAAACCATGCTGAAATTTGATTTA
>Frequency_1_QualityScore_FFHHHHHJJJJJIJJJIGIJJHIJJJJJJJJJJJJJJJJJJJJJJIIJJJIHHIJJJHIIEHIIJJJIJIHHHHFFFFFEEEDDDDDDA?BDDB_Mismatch_0_Sense_+_Library_PoolT
GATAATTTCCTTACACAACGGTTAATCAGGCAGTCCATTTATTGTAAAAATGCATCTATGATGATGGAAAAGCCTCAGGCTGGCCTCGTAATGT
>Frequency_1_QualityScore_FFHHHHHJJJJJIJIJJJJJHIJGIJJJJJJJFGIJJJJHIIJBGIJJGIJHIJIDIJJIJIJJIJJJJGEHHHHFFFFFFEEEEEEEEDC_Mismatch_1_Sense_+_Library_PoolT
TGTGCTCCTGAAAGCCCTAGTTTATTTAGGGGTTCAAAGTTCAAACTATGGAGAAGATTCTCATAATAAACCATGCTGAAATTTGATTTAG
>Frequency_1_QualityScore_FFHHFHHJJJJJJJJIIJJAFGHIIJJJJJJIJJIJJIJIIIJIJIJJIJIJJIGBGIJIIJJJH;EEFEFACCDDDDDDDDCDCDDDDDDDBB_Mismatch_0_Sense_+_Library_PoolT
CAAGACTTCAATACGAAGGTAGTTATTGAGATCTACAAGTCTCTAGGCATACAGGTCTGCCCGGATTCCCGTCCAAACCTCAGCCGCATCGTCT
>Frequency_1_QualityScore_FDHHHHHIJJJJJIJFHIGIJGIIIGIJJGGIJJJIIJJIJJJJIHIFHGIHIJJJJJJIJIJHHHFHFCFFFDEECEEEDDEEDDDD=BBDDD_Mismatch_0_Sense_+_Library_PoolT
GTAATGTGTTTCTGGTTTATTATGTAAAGTTTTGGTCTGATTTGGAGTGTATAATATGTGCTCCTGAAAGCCCTAGTTTATTTAGGGGTTCAAA
>Frequency_1_QualityScore_?=CDFDAGBFCF>HEGEHDHGHIBF>D@GH>D:?F<FHAEHHGGBFADHGH@FGHDE@@DHIIE@CAC7=?@BCDEEECC>CCBBC?;9>AB@B_Mismatch_1_Sense_+_Library_PoolT
AAGCCCATAGTGATAATTTCCTTACACAACGGTTAATCAGGCAGTCCATTTATTGTAAAAATGCATCTATGATGATGGAAAAGCCTCAGGCTGG
>Frequency_1_QualityScore_FFHHHFHIGHIFHGHIJJIJHGJIJGIJJIIJJJIFHDFFIIIIIIJJGIJJJJJJIJJJJJJIIJGHIHIHHHGHHF=ACEDCECCDE_Mismatch_0_Sense_+_Library_PoolT
TCTGGTTTATTATGTAAAGTTTTGGTCTGATTTGGAGTGTATAATATGTGCTCCTGAAAGCCCTAGTTTATTTAGGGGTTCAAAGTTCA
>Frequency_1_QualityScore_FFHHHHHJJJJIIJJJJJJJJIJJJJJHIEHHIIJJJJJJIIJJJJJJGIJJJJJJJJHJJJIJJJJJJJHHHGHGFFFFFFFEEEEEECDDDD_Mismatch_0_Sense_+_Library_PoolT
ATTATGTAAAGTTTTGGTCTGATTTGGAGTGTATAATATGTGCTCCTGAAAGCCCTAGTTTATTTAGGGGTTCAAAGTTCAAACTATGGAGAAG
>Frequency_1_QualityScore_FFHFHHHIIIIIHHIJHHIJIFGGGIJJIIIGIIJIIJIJGIGIIGHIIICHH@FGCHGGHHHGHHHCB?CEFFBCEEC_Mismatch_1_Sense_+_Library_PoolT
AAGCCCTAGTTTATTTAGGGGTTCAAAGTTCAAACTATGGAGAAGATTCTCATAATAAACCATGCTGAATTTTGATTTA
>Frequency_1_QualityScore_FFHHHHHJHHIIJJJJJJIIEGHFIGJIJJJJJJJJJJJJHJJJJJJJJFIJIJJJJJIJJGGHJJIGECEEHHFFFFFFCECEEDCDDCDEED_Mismatch_1_Sense_+_Library_PoolT
AGTTTTGGTCTGATTTGGAGTGTATAATATTTGCTCCTGAAAGCCCTAGTTTATTTAGGGGTTCAAAGTTCAAACTATGGAGAAGATTCTCATA
>Frequency_1_QualityScore_FFHHHHHJJJJJJJJJIHGFFHIJJJJIIJJJIJJJIIIJJJJJJJJJJJJJIIJJJJIJJJJJGJJJHGHGGGHHFFFFFFFFEEDEEDDCDD_Mismatch_0_Sense_+_Library_PoolT
TTGATTTAACAATCTGTGGTTATTTGCAAAACTCCAGAACCTTCTGGTTCCCAATAATGGCTAGCTTCAAGCTCATATATTCTAGTGCTGCACT
>Frequency_1_QualityScore_FFHHHHHJJJJJJJJJJHIJJJJJIJJJJJJJJJJJJJJJJIJJJJJJJJJJJJJJJJJJJJJIJJJJJHHHHHF_Mismatch_1_Sense_+_Library_PoolT
CCTAGTTTATTTAGGGGTTCAAAGTTCAAACTATGGAGAAGATTCTCATAATAAACCATGCTGAATTTTGATTTA
>Frequency_1_QualityScore_FFHHHHHJIJJJJJIJJJJHIJJIJJJJJIIFGHGIJJJJJJIJJJJJJJJGIJJJJJJJHIJIJJJJJJIJIFHGHFFEFFFFEDEEEEDDDD_Mismatch_0_Sense_+_Library_PoolT
TTATTATGTAAAGTTTTGGTCTGATTTGGAGTGTATAATATGTGCTCCTGAAAGCCCTAGTTTATTTAGGGGTTCAAAGTTCAAACTATGGAGA
>Frequency_1_QualityScore_FFGHHHHJJJJJCFHIJJIJJJIJIJJFIIGHIJIIJIJIHIIJJIJJIEIEICFIIIFIBGIHEHHFE@CDDDCFEEECC:@CABDCDDC?AB_Mismatch_0_Sense_+_Library_PoolT
ACAAGCCCAGAGTGATAATTTCCTTACACAACGGTTAATCAGGCAGTCCATTTATTGTAAAAATGCATCTATGATGATGGAAAAGCCTCAGGCT
>Frequency_1_QualityScore_FFHGHHHJJGIIJJJJIIHIJJJJJJJJJJJJGJGJJJJJIJJJJJJJIJJIIIEIGIJHIGIIJJIIIHFGGG;CEFGHHGGHEFFFFCCAAB_Mismatch_0_Sense_+_Library_PoolT
ATCACCATGTCATTAGTCTTTACTACTCTATGATTTTATGTCTCTCTGTTAATCTCAATCCTACAAGCCCAGAGTGATAATTTCCTTACACAAC
>Frequency_1_QualityScore_DFHHHHHIIIIIJIIIIJJIJIIJJJJGIGHIIIIJIJJJJJJJIJIJJJIAHGHIIJJIJGHEHDCFFCCFEEEDEDEEDDDDEDDDFDDDDE_Mismatch_0_Sense_+_Library_PoolT
CTGTTAATCTCAATCCTACAAGCCCAGAGTGATAATTTCCTTACACAACGGTTAATCAGGCAGTCCATTTATTGTAAAAATGCATCTATGATGA
>Frequency_1_QualityScore_FFHHHHHJJJJJJJJJJJJJIJJJIJIJGHIJJJJJJJJJJJJJIIJJJIHIJIJJJJIJJJJHHHHHHHHFFFFFFFEEEEDEDDCDEDDDEF_Mismatch_0_Sense_+_Library_PoolT
TGTTAATCTCAATCCTACAAGCCCAGAGTGATAATTTCCTTACACAACGGTTAATCAGGCAGTCCATTTATTGTAAAAATGCATCTATGATGAT
>Frequency_1_QualityScore_FFHHHHHJJJJJJJJJJJJJJJJJJIJJJJJJJJJJJJJJJJIIJJJJJIIJJJJJJII@DGIIJJHGHCHHH_Mismatch_0_Sense_+_Library_PoolT
GTCTTTACTACTCTATGATTTTATGTCTCTCTGTTAATCTCAATCCTACAAGCCCAGAGTGATAATTTCCTTA
>Frequency_1_QualityScore_FFFHHHHIJJJJIJHHJJIJJJIJJIHIJJJIJJJJJIJJJIJJGIJIJJJJJGECDGIJIIJJJGIF>BAEHFGFCD@CCFEEC_Mismatch_0_Sense_+_Library_PoolT
TTAGGGGTTCAAAGTTCAAACTATGGAGAAGATTCTCATAATAAACCATGCTGAAATTTGATTTAACAATCTGTGGTTATTTGCA
>Frequency_1_QualityScore_FFHHHHHJIIJIJHIJHIJJJJJJJJJJIJJJJJJJJJJJJJJJGHIIJIJHJJJJJJGHHAEHADDCDEFFCCEECDBDDDCEDEDDDD@<AC_Mismatch_0_Sense_+_Library_PoolT
TAAAAATGCATCTATGATGATGGAAAAGCCTCAGGCTGGCCTCGTAATGTGTTTCTGGTTTATTATGTAAAGTTTTGGTCTGATTTGGAGTGTA
>Frequency_1_QualityScore_FFHHHHHJJIJJIJJJIJJJJGHIJJJJIIJJJJJJJJJJJJJJJHJJJJJJJJJIJIJJJJJJJJJJHFEHHHFFFFFF_Mismatch_0_Sense_+_Library_PoolT
AAGCCCTAGTTTATTTAGGGGTTCAAAGTTCAAACTATGGAGAAGATTCTCATAATAAACCATGCTGAAATTTGATTTAA
>Frequency_1_QualityScore_FFHHHHHJJJJHJJJJJJIJJJJJIJJJJJJJJJJJJJJJJIJJJJIJDFHIIJJJJJJJJJJIGHEIJHHHFFFFFFEEDDDCDDEEEDEDDD_Mismatch_1_Sense_+_Library_PoolT
GCTATGATTTTATGTCTCTCTGTTAATCTCAATCCTACAAGCCCAGAGTGATAATTTCCTTACACAACGGTTAATCAGGCAGTCCATTTATTGT
>Frequency_1_QualityScore_FFHFHHHIJIIJIIHHIJJJHGHGEGIGIGDFCFDGIIJJJJJJJJEIJJJJIJJJIHIGHFHIEGHGIHHIIEHHFFDDEFEECEEEC>C@CB_Mismatch_0_Sense_+_Library_PoolT
TTTATTATGTAAAGTTTTGGTCTGATTTGGAGTGTATAATATGTGCTCCTGAAAGCCCTAGTTTATTTAGGGGTTCAAAGTTCAAACTATGGAG
>Frequency_1_QualityScore_FFHHHHHJJJJJJJJJJJJJJJJJJJJJJJJJJJJJJJJJJJJJJJJJJJIJIJJJJJIJJJJIJJIJIIIHHHHGFFEFFEECEDCDEDDDDD_Mismatch_2_Sense_+_Library_PoolT
AGAAGATTCTCATAATAAACCATGCTGAATTTTGATTTAACAATCTGTCGTTATTTGCAAAACTCCAGAACCTTCTGGTTCCCAATAATGGCTA
>Frequency_1_QualityScore_FFHHGHGJJGGIJEIIJJJJJIJIGHJIIIEGIIJJIIJJIIIJJIIJGIJJJIGGIIGIJGIIIJJJJGHHDHHFFFDFEDEDDDDDD<<A?C_Mismatch_0_Sense_+_Library_PoolT
TGATAATTTCCTTACACAACGGTTAATCAGGCAGTCCATTTATTGTAAAAATGCATCTATGATGATGGAAAAGCCTCAGGCTGGCCTCGTAATG
>Frequency_1_QualityScore_FFHHHHHJJJJJJJJHHJJJJJJJHDIIIDIHIJIJBIIJIIIIIJJJHHGFFFFCCCDDDBDDDDDDDDDBDDDDDDDEEDDEDDDDDEEECD_Mismatch_0_Sense_+_Library_PoolT
CTCTAGGCATACAGGTCTGCCCGGATTCCCGTCCAAACCTCAGCCGCATCGTCTGAACGGAACGGAACGGAACCATGAATTTTCTTGTATCACC
>Frequency_1_QualityScore_DEHHHHHJGIIIJJJJJFHGJJJHIJIJJIJJIHHIJJJJJJGBHIJJHHIIGJIGEHIHHHHFFDDDDDBBDACCDDBDDDD?BDDD@D@BBD_Mismatch_0_Sense_+_Library_PoolT
TTATTGAGATCTACAAGTCTCTAGGCATACAGGTCTGCCCGGATTCCCGTCCAAACCTCAGCCGCATCGTCTGAACGGAACGGAACGGAACCAT
>Frequency_1_QualityScore_FFHHHHHJJJIIJIJIJJJJJJIJJJJJJJIIIJJJJJJGHIJJJJJJJIJJIJJJIEHIGJJIJFHGHHFFFFDFFFEEDEE@CDCDDD?BBD_Mismatch_0_Sense_+_Library_PoolT
AACGGAACCATGAATTTTCTTGTATCACCATGTCATTAGTCTTTACTACTCTATGATTTTATGTCTCTCTGTTAATCTCAATCCTACAAGCCCA
>Frequency_1_QualityScore_FFHHHHHJJJJJJIJJJJJJJJJJJJJJIJFHIJIJJJJJJJJJIJJIIJJJEHJJJJIJJJJJIHHHHHEEFFFFFFCCEEEEEEDDCDDDDD_Mismatch_0_Sense_+_Library_PoolT
TCTGTTAATCTCAATCCTACAAGCCCAGAGTGATAATTTCCTTACACAACGGTTAATCAGGCAGTCCATTTATTGTAAAAATGCATCTATGATG
>Frequency_1_QualityScore_;DD:?DAEGIEBGFECEGD>HHEAE<EF@GCF9>FEFBFGEEGFDBA>DDFGGCAFE@@FE:FCEFDAEDEFC_Mismatch_1_Sense_+_Library_PoolT
TAGTTTATTTAGGGGTTCAAAGTTCAAACTATGGAGAAGATTCTCATAATAAACCATGCTGAATTTTGATTTA
>Frequency_1_QualityScore_FFHHHHHJJJJJJJIGIJJJJJJJIJJJIJJIJJJJJJJJIJJGJJJHHHHHFFFEEEDDDDDDDDDDDCDDDCDBDDDDEDDEEEDCDEDDDD_Mismatch_1_Sense_+_Library_PoolT
GCAGTCCATTTATTGTAAAAATGCATCTATGATGATTGAAAAGCCTCAGGCTGGCCTCGTAATGTGTTTCTGGTTTATTATGTAAAGTTTTGGT
>Frequency_1_QualityScore_FFGHHHHJJJJIJJJJJJJJJJGIJIJJIIJJJJJIJJJJJJIFEEDDDCCBCEDCDDDDEDCDDCEEDCCDDDEDEEDDDCCEEDDCCEDCDC_Mismatch_0_Sense_+_Library_PoolT
GATTCCCGTCCAAACCTCAGCCGCATCGTCTGAACGGAACGGAACGGAACCATGAATTTTCTTGTATCACCATGTCATTAGTCTTTACTACTCT
>Frequency_1_QualityScore_DDAHHFCC<FGGIGGGHG?@FGCFFGB4DFGCDFGGIIIDCAFGFEFEFBEBAE>FGHIIIHEEHDDEC?@?CCC(;?B<CCCC5>C@C_Mismatch_1_Sense_+_Library_PoolT
AGGCAGTCCATTTATTGTAAAAATGCATCTATGATGATGGAAAAGCCTCAGGCTGGCCTCGTAATGTGTTTCTGGGTTATTATGTAAAG
>Frequency_1_QualityScore_FFHHHHHJJJIJJIJIJJIIJIIIIIJIIJJIIIJJJJJIJJIJJJJJIIIIIIJJJIIIJIIJJJJHGEHHBEFFFEEECBBDDDDDDDACDD_Mismatch_0_Sense_+_Library_PoolT
TAATTTCCTTACACAACGGTTAATCAGGCAGTCCATTTATTGTAAAAATGCATCTATGATGATGGAAAAGCCTCAGGCTGGCCTCGTAATGTGT
>Frequency_1_QualityScore_FFHHHHHIJJJJHHHIJJJJJHIIGIIIIJIIJJJGHIJIJHHJJIJJJJJFHFGGH_Mismatch_1_Sense_+_Library_PoolT
GGCCTCGTAATGTGTTTCTGGTTTATTATGTAAAGTTTTGGTCTGATTTGGAGTGGA
>Frequency_1_QualityScore_FFHHHHHJIJGIIHIIGIFIHHIIIGICGHIIJJIIIIJJIDGGHHGGHIIIJJJJJIJCFGHIJJIJCHECEEHHFDDFFCEEDEDC>CDDCD_Mismatch_1_Sense_+_Library_PoolT
TAGGCTGGCCTCGTAATGTGTTTCTGGTTTATTATGTAAAGTTTTGGTCTGATTTGGAGTGTATAATATGTGCTCCTGAAAGCCCTAGTTTATT
>Frequency_1_QualityScore_FFHHHHHJJJJJJJJIIJJJJJJGIJFHIIJJJIJJJIIJJJJIJJJJJJJJHHIGHHIIJIIJJIHIJDHHHHGFFFFFDECEEEEDDDEEDD_Mismatch_0_Sense_+_Library_PoolT
CTGGCCTCGTAATGTGTTTCTGGTTTATTATGTAAAGTTTTGGTCTGATTTGGAGTGTATAATATGTGCTCCTGAAAGCCCTAGTTTATTTAGG
>Frequency_1_QualityScore_FFHHHHHIJJJIJJJJIJJIJJJIIJ?DHHIJJJJJJJJJIJJJJJIIJJJJIIJJJJIHHGEHFFFFFDDDDDDFDDDDDDDDDDDDDDDDDD_Mismatch_0_Sense_+_Library_PoolT
GGCTGTCCAAGACTTCAATACGAAGGTAGTTATTGAGATCTACAAGTCTCTAGGCATACAGGTCTGCCCGGATTCCCGTCCAAACCTCAGCCGC
>Frequency_1_QualityScore_DEFFFDFHEHGGDHHIIIEDGEEEEGBGGIIIIFGDGEGGBFIJJEE8EHHGC@FHGHGGE@GHIIHHHEDD_Mismatch_0_Sense_+_Library_PoolT
CTATGATGATGGAAAAGCCTCAGGCTGGCCTCGTAATGTGTTTCTGGTTTATTATGTAAAGTTTTGGTCTGA
>Frequency_1_QualityScore_FFHHHGHJJJJJJJJIJJJJJJIJJJJDHIJJIJIIJJJJJJJJJJJJIJJJJJJJJJJJJIJJHHHHHFFFFFEEEEEEEDDEDEDDDDDDEC_Mismatch_0_Sense_+_Library_PoolT
TCCTGAAAGCCCTAGTTTATTTAGGGGTTCAAAGTTCAAACTATGGAGAAGATTCTCATAATAAACCATGCTGAAATTTGATTTAACAATCTGT
>Frequency_1_QualityScore_FFHHHHHJJJJJJJJEHIIJJJJJJJJIJJJJJJJJJGHJJJJJJJJJJHHJIIIIJJJJIJ_Mismatch_1_Sense_+_Library_PoolT
CCTACAAGCCCAGAGTGATAATTTCCTTACACAACGGTTAATCAGGCAGTCCATTTATTGGA
>Frequency_1_QualityScore_FFGFGHGJJIIJIJGEHGGHEFHIJHIDGEHIJIGIFHEIGDEDH;CDE@CFHEGEHGGDHFAHF>CEDDDDF>A@AA>=;ACCDCDCDCC:?:_Mismatch_0_Sense_+_Library_PoolT
GTAAAAATGCATCTATGATGATGGAAAAGCCTCAGGCTGGCCTCGTAATGTGTTTCTGGTTTATTATGTAAAGTTTTGGTCTGATTTGGAGTGT
>Frequency_1_QualityScore_DFGHHGFGGIJJJIBGHIJIJIIIIJEHJIJJEGIHIIIJIGEGBGHIGEHHC_Mismatch_1_Sense_+_Library_PoolT
TTATTGTAAAAATGCATCTATGATGATGGAAAAACCTCAGGCTGGCCTCGTAA
>Frequency_1_QualityScore_FFHFHHHGIIIIGIHGHGHGHHIIIJGFHIJJJIGIIIIIJIIGHG@F>GGIHFHEIJEGIJG>F9FHHCEG9C;EHGH.=ACEDEBC;;CCC>_Mismatch_0_Sense_+_Library_PoolT
CTTGTATCACCATGTCATTAGTCTTTACTACTCTATGATTTTATGTCTCTCTGTTAATCTCAATCCTACAAGCCCAGAGTGATAATTTCCTTAC
>Frequency_1_QualityScore_FFHHHHHIGGIJIJIGGIIIGIJJIGIHHGIDHHHIIIEHIIGIEEICFIHIJJJIJICHI@HIIEEE@ABDDFDDC;?@>CDDDDDCC:><CC_Mismatch_0_Sense_+_Library_PoolT
CACAACGGTTAATCAGGCAGTCCATTTATTGTAAAAATGCATCTATGATGATGGAAAAGCCTCAGGCTGGCCTCGTAATGTGTTTCTGGTTTAT
>Frequency_1_QualityScore_FFHHHHHJJIJIFGIIJIJJJJFEHIJGHJJJHIIJJJJJGIJJJHHHHHHFFFFFFEECCEDEEDCDEDDDDDDDDDDDDECDFEDEDDDEED_Mismatch_0_Sense_+_Library_PoolT
CTCAGCCGCATCGTCTGAACGGAACGGAACGGAACCATGAATTTTCTTGTATCACCATGTCATTAGTCTTTACTACTCTATGATTTTATGTCTC
>Frequency_1_QualityScore_FFHDFFHIFGGGGGDHGJCGIJGGAFHIIGGGIIJJFIGH>BGCGHCG@FAGGG.@C7@DHGH<?A3ABDFEFE;@@CEA>CCCCDDD@<5:CC_Mismatch_0_Sense_+_Library_PoolT
TTAGCAGGCAGCCTTCAAGGAAGTCTAAGGCTGTCCAAGACTTCAATACGAAGGTAGTTATTGAGATCTACAAGTCTCTAGGCATACAGGTCTG
>Frequency_1_QualityScore_FFHHHHHJHIIHIJHIJJJJJJJGJJJJHIJJJJJJJJHJFHHIIIJJJJJIHJJJJJJJJJIIJJJJJJHJIHHHHHHFFDBEDECDCCDDAC_Mismatch_0_Sense_+_Library_PoolT
GTTTCTGGTTTATTATGTAAAGTTTTGGTCTGATTTGGAGTGTATAATATGTGCTCCTGAAAGCCCTAGTTTATTTAGGGGTTCAAAGTTCAAA
>Frequency_1_QualityScore_FFHHHHGJJHIIJJHIGIIIJJJJIIJJJJJJJJJJJJJJJJJJJIJJJJJCFHIJIJJJIJJJJIJIHEHEEBFDEEEECDDDDDDDDEEDED_Mismatch_0_Sense_+_Library_PoolT
TACTCTATGATTTTATGTCTCTCTGTTAATCTCAATCCTACAAGCCCAGAGTGATAATTTCCTTACACAACGGTTAATCAGGCAGTCCATTTAT
>Frequency_1_QualityScore_FFGHHHHJJJJJJJJJGIJJJJJHHIJJJJJJJJJIJJJJJJJJJJJJJIIIJJIJJJJJJJJIJJGIJHFHHHHGFEFFFFEEDCDDDDDFCD_Mismatch_2_Sense_+_Library_PoolT
CTAGTTTATTTAGGGGTTCAAAGTTCAAACTATGGAGAAGATTCTCATAATAAACCATGCTGAATTTTGATTTAACAATCTGTCGTTATTTGCA
>Frequency_1_QualityScore_FFHHHHHJJJJJJJJJJJJJJJJJJJJJJJJDHIIJJJJJJJIJIJJIGHIIIHIIIIJIHHHHFFFFFDFEDFEEEEEEDDDDDDEDDDFEDE_Mismatch_0_Sense_+_Library_PoolT
CTCTGTTAATCTCAATCCTACAAGCCCAGAGTGATAATTTCCTTACACAACGGTTAATCAGGCAGTCCATTTATTGTAAAAATGCATCTATGAT
>Frequency_1_QualityScore_FFHHHHHJJIJJGJJJJIJJJJJJJJJJJIJJJIJJJJJJJJJJGHIFHGIJJIJIJJJJIIIJJJJJJCHFFFHBDEDFCE_Mismatch_0_Sense_+_Library_PoolT
AGATTCTCATAATAAACCATGCTGAAATTTGATTTAACAATCTGTGGTTATTTGCAAAACTCCAGAACCTTCTGGTTCCCAA
>Frequency_1_QualityScore_FFGFFFHJJGIIJJJJJJJJIJJJJIJJJJJJJJJJJFGIJJIJJJJJJJJIIJIJJJIJIJJJJIJHFCHFFFFFFFDCEE@CEFDDDDDDED_Mismatch_0_Sense_+_Library_PoolT
ATGTCTCTCTGTTAATCTCAATCCTACAAGCCCAGAGTGATAATTTCCTTACACAACGGTTAATCAGGCAGTCCATTTATTGTAAAAATGCATC
>Frequency_1_QualityScore_FFHHHHHJJJJJJIJJJIJJJJJJJJIIJJJJJIJJJFGHIJIIIJIJJIJIGIGGJIJIHIJJJJHHGEHFFFFFFEEEEEEEEEDDDDDDED_Mismatch_0_Sense_+_Library_PoolC
ATGTCTCTCTGTTAATCTCAATCCTACAAGCCCAGAGTGATAATTTCCTTACACAACGGTTAATCAGGCAGTCCATTTATTGTAAAAATGCATC
>Frequency_1_QualityScore_FFHHHHHJJJJJJJJJJIJJJJJJJJJJJIJJIIJJJJJJJJGIIJJHIJJIJJJJGHIIIJHJJIIIHEHHHHHFFEFEE_Mismatch_1_Sense_+_Library_PoolT
AAAATGCATCTATGATGATGGAAAAGCCTCAGGCTGGCCTCGTAATGTGTTTCTGGTTTATTATGTAAAGTTTTGGTCTAA
>Frequency_1_QualityScore_FFHHHHHJJJJJJJJJJJHJJJJHIJJJJJJJJJJJIJJJJJJJJJJIIIJJJJJIJIIJDFHGHGIIJIJJJJIGFEHHFFDDDDEDDDDDDD_Mismatch_0_Sense_+_Library_PoolT
AGTCTTTACTACTCTATGATTTTATGTCTCTCTGTTAATCTCAATCCTACAAGCCCAGAGTGATAATTTCCTTACACAACGGTTAATCAGGCAG
>Frequency_1_QualityScore_FFFHHHHJJJJJJJIJJJIJIIJJJJJIJJJJJJJJJJJJJJJJJJJJJHHHFFDDDDEDDDDDDDDDD@DDDDDDDDDDD>CDCCDDDDDDEE_Mismatch_0_Sense_+_Library_PoolT
AGTCTCTAGGCATACAGGTCTGCCCGGATTCCCGTCCAAACCTCAGCCGCATCGTCTGAACGGAACGGAACGGAACCATGAATTTTCTTGTATC
>Frequency_1_QualityScore_FFFHHHHJJJIIIIHIJJIIJGIIGIGIIGHGIGIJJJJIJJJIFJJGIIJJIJJJJCDHIJHH=CHIGAHCEHFFFC_Mismatch_0_Sense_+_Library_PoolT
AGTCCATTTATTGTAAAAATGCATCTATGATGATGGAAAAGCCTCAGGCTGGCCTCGTAATGTGTTTCTGGTTTATTA
>Frequency_1_QualityScore_FFHHHHHJJJJJJJIJJJGIIJJIIJJJJJJHIJHIJIJJJJJJJJIJJJJIIJJIJJIJJIHIJHHEHHHFFFFFDEEEEEFFDEFEEDFDED_Mismatch_0_Sense_+_Library_PoolT
CAGGCAGTCCATTTATTGTAAAAATGCATCTATGATGATGGAAAAGCCTCAGGCTGGCCTCGTAATGTGTTTCTGGTTTATTATGTAAAGTTTT
>Frequency_1_QualityScore_FFHGHHHGIIJJJJJJJJGJJJIIIHIIIJJJJJIJJ@GHGBHIGHIJJJJJJGJJIDIJJJJJJIIJJGIHHHHHHFFFFFEDEEEEDCEDDF_Mismatch_1_Sense_+_Library_PoolT
TAATATGTGCTCCTGAAAGCCCTAGTTTATTTAGGGGTTCAAAGTTCAAACTATGGAGAAGATTCTCATAATAAACCATGCTGAAATTTGATGT
>Frequency_1_QualityScore_FFHHHGHIJJDHJEHJJJJJJJIJGIIIGIIJJJJJJJIJJIJHIFGIIJJJHIIJJIHIJIHGIHEHHHGGFEEFFFDEEECC>ACFCCDCDE_Mismatch_0_Sense_+_Library_PoolT
TGCATCTATGATGATGGAAAAGCCTCAGGCTGGCCTCGTAATGTGTTTCTGGTTTATTATGTAAAGTTTTGGTCTGATTTGGAGTGTATAATAT
>Frequency_1_QualityScore_FFHHGHHDIJIIJJIIGIJJIJJJJJGGIJJJJIJJJJGJJJJJJJJJJJJJIIJJJJGIJJIJJIJJIHFHEADDFFFEEECEED_Mismatch_0_Sense_+_Library_PoolT
GTTAATCAGGCAGTCCATTTATTGTAAAAATGCATCTATGATGATGGAAAAGCCTCAGGCTGGCCTCGTAATGTGTTTCTGGTTTA
>Frequency_1_QualityScore_DDFFDHFHHEHHGHHIIII:EFFGHIHIEGGHIGEDHG>DBCHGDGIIIGGGGGIEGHIIIIIIIIIHHCEHDE_Mismatch_1_Sense_+_Library_PoolT
GCCCTAGTTTATTTAGGGGTTCAAAGTTCAAACTATGGAGAAGATTCTCATAATAAACCATGCTGAAATTTGAC
>Frequency_1_QualityScore_FFGHHHHJIJJJJJHIFGFIIJJJIJJIJJJJJJIJJIJJJJIIJGIIFHJIGIJJJ@FHIJIJHHJJHHHHHHFFFFFEDDEEEDDEEDDDED_Mismatch_0_Sense_+_Library_PoolT
TTGGTCTGATTTGGAGTGTATAATATGTGCTCCTGAAAGCCCTAGTTTATTTAGGGGTTCAAAGTTCAAACTATGGAGAAGATTCTCATAATAA
>Frequency_1_QualityScore_FFHHHHHJIGIIJHHIHJJJIIJIJJJJJJJJJJJJJJJJIHHIJJIHIIIJJJJ@FHHJIIJJHIIHEHHHHFFFFFEDEEEEDCDCBCDDDF_Mismatch_0_Sense_+_Library_PoolT
AAATGCATCTATGATGATGGAAAAGCCTCAGGCTGGCCTCGTAATGTGTTTCTGGTTTATTATGTAAAGTTTTGGTCTGATTTGGAGTGTATAA
>Frequency_1_QualityScore_FFHHHHHJJJJHIFGHIIJJJJJJFIHIJJJJJIJJJJJJJJHHJEIIJJJJIJFHIJJJJFEHJIJJIGHHHHHADFFFFFEEEDEECDDDDD_Mismatch_0_Sense_+_Library_PoolT
GTCTGATTTGGAGTGTATAATATGTGCTCCTGAAAGCCCTAGTTTATTTAGGGGTTCAAAGTTCAAACTATGGAGAAGATTCTCATAATAAACC
>Frequency_1_QualityScore_DDDHHHACHAFHIIJJGHHHGIIJJJIHIIJJJGEFHHHGHHIIIGEDGHIIIJBFGFEHGIG_Mismatch_0_Sense_+_Library_PoolT
TTGGAGTGTATAATATGTGCTCCTGAAAGCCCTAGTTTATTTAGGGGTTCAAAGTTCAAACTA
>Frequency_1_QualityScore_FFHHHHHJJJJIJJGHIHJJHFHIIJJJJJJJJJJJJJJJIJJJJJJJJJJIJJJJJJJJJJIJJHHHHHHHFFFFFFEEDEECDCDDEEDEDD_Mismatch_0_Sense_+_Library_PoolT
AGTTTATTTAGGGGTTCAAAGTTCAAACTATGGAGAAGATTCTCATAATAAACCATGCTGAAATTTGATTTAACAATCTGTGGTTATTTGCAAA
>Frequency_1_QualityScore_@DHFHFDGIGIIIGE>DHEGGBGAEGGIEDECGDBFCGGIIIIIE<F@FGIGIGDEBGHGI_Mismatch_1_Sense_+_Library_PoolT
AAGTTCAAACTATGGAGAAGATTCTCATAATAAACCATGCTGAAATTTGATTTAACAATCA
>Frequency_1_QualityScore_FFHHHHHJJJJIJJJJJJJIIJJJJJJJJJDGGIJIIGHIIJJJBFHIJJJJJHGIIJFHGICHHHHHFHHFFFFF?AEDEEEEEEEBDDCDDD_Mismatch_0_Sense_+_Library_PoolT
TGATGATGGAAAAGCCTCAGGCTGGCCTCGTAATGTGTTTCTGGTTTATTATGTAAAGTTTTGGTCTGATTTGGAGTGTATAATATGTGCTCCT
>Frequency_1_QualityScore_FFHCFFFHIGGG<IE>HDHHHIIGHHGCHIGHIGIDHGIEGIIIGFFHIHIIIIIIHIIIIGHIFEGBHEHGHCEE:?BFFCECCDCDCCCCCC_Mismatch_0_Sense_+_Library_PoolT
TGGTTTATTATGTAAAGTTTTGGTCTGATTTGGAGTGTATAATATGTGCTCCTGAAAGCCCTAGTTTATTTAGGGGTTCAAAGTTCAAACTATG
>Frequency_1_QualityScore_FFFHFHHJJJJJJJJIJIJGJJIJJJJJGIJJJJJJJJJJJJIJJIHIHJJIIJHGFJIIJHIGFHBHIEGIIGIIGGHHFFDFFDEEDCCC>C_Mismatch_0_Sense_+_Library_PoolT
AGTTCAAACTATGGAGAAGATTCTCATAATAAACCATGCTGAAATTTGATTTAACAATCTGTGGTTATTTGCAAAACTCCAGAACCTTCTGGTT
>Frequency_1_QualityScore_DECFDHFGII@HIIGIDGGEHIGBHHHHGCGGCHI?CHDHGIGGIGHIDFGEFIIIGGIIIIII@F@D@CGGDDCEHFHFFD@CD9ACCECB>>_Mismatch_0_Sense_+_Library_PoolC
AGTTCAAACTATGGAGAAGATTCTCATAATAAACCATGCTGAAATTTGATTTAACAATCTGTGGTTATTTGCAAAACTCCAGAACCTTCTGGTT
>Frequency_1_QualityScore_DDHHFGGIGDEHGHHHIGH<CEFH<CFGB_Mismatch_0_Sense_+_Library_PoolT
CATAATAAACCATGCTGAAATTTGATTTA
>Frequency_1_QualityScore_FFFFHHDEGIIHHFIGEEEHGIICIJGHGEHCGHGIGGDHGGBFHIHJJJJCHHGJJIII)=FGGGIJIIGHAEHHGFD?CDEECCEEEECDDC_Mismatch_1_Sense_+_Library_PoolT
TTATTATATAAAGTTTTGGTCTGATTTGGAGTGTATAATATGTGCTCCTGAAAGCCCTAGTTTATTTAGGGGTTCAAAGTTCAAACTATGGAGA
>Frequency_1_QualityScore_FFGHHHHIJIJIJIJJJJIJIIIHHIIJGGGHIJJJJBGHGHIIIIGGIJJFHIIGIGIJJHHHHHH?CED@DFEFFEEEECCDCDDDCDDCCD_Mismatch_0_Sense_+_Library_PoolT
GGAAAAGCCTCAGGCTGGCCTCGTAATGTGTTTCTGGTTTATTATGTAAAGTTTTGGTCTGATTTGGAGTGTATAATATGTGCTCCTGAAAGCC
>Frequency_1_QualityScore_DDDDDDD<EEIIECED3:1??C?@DDDEIADDCCEDDBD>DD>CCCDCCCEIECAEICACEDC;?>CDD?A>A?A@_Mismatch_2_Sense_+_Library_PoolT
CCCTAGTTTATTTAGGGGTTCAAAGTTCAAACTATGGAGAAGATTCTCATAATAAACCATGCTGAAATTTGATCCA
>Frequency_1_QualityScore_FFHHHHHIJJJJJGIFGHGJJJJJJJJJJJJJJJJJJJJJJJJJHIIJJJJJJJJJHHJJJJJFEIJJJHHFHHHFFCFFDEEEDEEEDC_Mismatch_0_Sense_+_Library_PoolT
TGGTCTGATTTGGAGTGTATAATATGTGCTCCTGAAAGCCCTAGTTTATTTAGGGGTTCAAAGTTCAAACTATGGAGAAGATTCTCATAA
>Frequency_1_QualityScore_FFHHHHHJJJJJJJJJIJJJHIJJJJJJJJJJIGIJJJJJJIJIHJJJGIJFIGIIJIIIIGGIJIJIGAEHHFF_Mismatch_1_Sense_+_Library_PoolT
ATAATTTCCTTACACAACGGTTAATCAGGCAGTCCATTTATTGTAAAAATGCATCTATGATGATGGAAAAGCCTA
>Frequency_1_QualityScore_FFHHHHHJJJJJJIJJJJJJJJIGIFHIJJJJJIJIJJJJIJAGIIJFGGIJJJJJJJJJJJIIHHHHHFHFFFFFFEEEEEECFEDDDEFDCD_Mismatch_0_Sense_+_Library_PoolT
TAATCTCAATCCTACAAGCCCAGAGTGATAATTTCCTTACACAACGGTTAATCAGGCAGTCCATTTATTGTAAAAATGCATCTATGATGATGGA
>Frequency_1_QualityScore_FFHHHHHIJCFFHJJJJJGJHIJJJJJJJJJJJJJJJJHIJJJIJJIJHIIIJJIJJHHIJJJJJJJIIGFEHHHFDFEFFFDEEEEDEDDDDD_Mismatch_0_Sense_+_Library_PoolT
GATTTGGAGTGTATAATATGTGCTCCTGAAAGCCCTAGTTTATTTAGGGGTTCAAAGTTCAAACTATGGAGAAGATTCTCATAATAAACCATGC
>Frequency_1_QualityScore_FFHHHHHJJJJJIJJIJJJJJJJJIJGIJJHIJJGIHHIGIIIIJJJJIJIIIHIJJJIIIIIJGIGHHHFDEFFFEEEEEEEDDDDDCDDEDD_Mismatch_0_Sense_+_Library_PoolT
TGTCTCTCTGTTAATCTCAATCCTACAAGCCCAGAGTGATAATTTCCTTACACAACGGTTAATCAGGCAGTCCATTTATTGTAAAAATGCATCT
>Frequency_1_QualityScore_FFHHGHFIIJJJJJJGIIDFIIIJJIIIJI@GIJJJJJJJJJJJJJJJJIHDHHFIIIIIJJGHHHGHFDFFFEEEEECCDDDEDDDDE_Mismatch_1_Sense_+_Library_PoolT
TGCTCCTGAAAGCCCTAGTTTATTTAGGGGTTCAAAGTTCAAACTATGGAGAAGATTCTCATAATAAACCATGCTGAAATTTGATTTAC
>Frequency_1_QualityScore_FFHHHHHIJJJJJIJJJJJJJIIJJJJJJJIJJJIJFIGGIJJJ_Mismatch_0_Sense_+_Library_PoolT
TATGGAGAAGATTCTCATAATAAACCATGCTGAAATTTGATTTA
>Frequency_1_QualityScore_FFHGHGHJIJJIGIJJIJJIJJJJJJJJJJJJJJJJDHIJJFIHIIIIJJFHHIJJJJJIJIII@DEHHFFFFFFFEEEDCECACDDDFEDDDC_Mismatch_0_Sense_+_Library_PoolT
CATCTATGATGATGGAAAAGCCTCAGGCTGGCCTCGTAATGTGTTTCTGGTTTATTATGTAAAGTTTTGGTCTGATTTGGAGTGTATAATATGT
>Frequency_1_QualityScore_FFHHHHHIJIIJJGJJJJFHIJJIIGHIJGIJIJJIJJJIJJJIJJJJJJJJJJJIJJJIJIJJJGIIIDHEHHHH_Mismatch_1_Sense_+_Library_PoolT
CCCTAGTTTATTTAGGGGTTCAAAGTTCAAACTATGGAGAAGATTCTCATAATAAACCATGCTGAATTTTGATTTA
>Frequency_1_QualityScore_FFHHHHHJJGIJIJJJJJJJIIJJJJIJJJGJJJJJIIGHHIIIJJJJJJJIIJJJJJDHIJIJJJJGIGIJJJJIHHHDEFCCCECEEEEDDD_Mismatch_0_Sense_+_Library_PoolT
TTCTGGTTTATTATGTAAAGTTTTGGTCTGATTTGGAGTGTATAATATGTGCTCCTGAAAGCCCTAGTTTATTTAGGGGTTCAAAGTTCAAACT
>Frequency_1_QualityScore_FFHHHHHJJJJJJJJJJIJJGIIJJGIHIJJJJJGHIIJJIJJHIJJJHHJJJJJJJJIJJJJJHGEHEBCFFFFFFEEEDEEEDDCDDDDDDD_Mismatch_0_Sense_+_Library_PoolT
AAAGCCTCAGGCTGGCCTCGTAATGTGTTTCTGGTTTATTATGTAAAGTTTTGGTCTGATTTGGAGTGTATAATATGTGCTCCTGAAAGCCCTA
>Frequency_1_QualityScore_DEHHHHHIJJJJJJJJJJJJJIIHIJJJJJJJJJJJIJJJJHIIHHFFFDEEEEEEDDDEDDDDDEFEDDDDDDDDEEDDDDEEDDDDEEEEEE_Mismatch_1_Sense_+_Library_PoolT
ATTCCCGTCCAAACCTCAGCCGCATCGTCTGAACGGAACGGAACGGAACCATGAATTTTCTTGTATCACCATGTCATTAGTCTTTACTATTCTA
>Frequency_1_QualityScore_FDFDDDFEGGHGIBHGIJJHIHJIIEHIJIIIJGGIIJJJIJIGHGIGGCFIJHEIEG<GGCGDGHEC=.7=?@BDE3;>CCECDC@DDCCCCC_Mismatch_0_Sense_+_Library_PoolT
TCAGGCAGTCCATTTATTGTAAAAATGCATCTATGATGATGGAAAAGCCTCAGGCTGGCCTCGTAATGTGTTTCTGGTTTATTATGTAAAGTTT
>Frequency_1_QualityScore_FFHHHHHJIJJJJIJIIGHJIHJJJJJJHIJJJIJJJJIJEHGHIGIHIJJJJJJJIIJGIIJJEHIJHGFHGHFFFFFFFEEEEEEEE_Mismatch_1_Sense_+_Library_PoolT
ATTTTATGTCTCTCTGTTAATCTCAATCCTACAAGCCCAGAGTGATAATTTCCTTACACAACGGTTAATCAGGCATTCCATTTATTGTA
>Frequency_1_QualityScore_FFHHHHHJJHIJJJHIIIJJJJJFHIHIJJJJIJJJJIJJJJJJJIJJJIJJJIIGHHIIIIIJJJGIIEHHHHHFFFFFFEEE>CEDDDEEDD_Mismatch_1_Sense_+_Library_PoolT
ATGGCCTCGTAATGTGTTTCTGGTTTATTATGTAAAGTTTTGGTCTGATTTGGAGTGTATAATATGTGCTCCTGAAAGCCCTAGTTTATTTAGG
>Frequency_1_QualityScore_FFHHHHHIJJJJHIHIJJJJJGHJFIIIJJIIJJIGIJJJJHJJJJJJJJJHIFHHIIIJJJJJIHHGHHHFFEFFFEDEEDCDEDDDEFDDDD_Mismatch_0_Sense_+_Library_PoolT
GGCCTCGTAATGTGTTTCTGGTTTATTATGTAAAGTTTTGGTCTGATTTGGAGTGTATAATATGTGCTCCTGAAAGCCCTAGTTTATTTAGGGG
>Frequency_1_QualityScore_FFHHHHHJHIJGJJHIJJJJJIJIJJJJJJJJJJJJJJJFGHHJFGBGHIJJJFHIGHIIIJIGGGHHICHHHDFFFFFEEEECECBADDDDFE_Mismatch_0_Sense_+_Library_PoolT
ATGCATCTATGATGATGGAAAAGCCTCAGGCTGGCCTCGTAATGTGTTTCTGGTTTATTATGTAAAGTTTTGGTCTGATTTGGAGTGTATAATA
>Frequency_1_QualityScore_FFHHHHHIJJJJJIIJIJJJJIGIIIJJJJIJJIJJJJJJJJJJJJJJHEFHFFFFDDBDDDDBDDDD8<@DDDD>ACDCCEDDDDDEEDDDDD_Mismatch_0_Sense_+_Library_PoolT
CTAGGCATACAGGTCTGCCCGGATTCCCGTCCAAACCTCAGCCGCATCGTCTGAACGGAACGGAACGGAACCATGAATTTTCTTGTATCACCAT
>Frequency_1_QualityScore_FFHHHHHJIHIIJJJJIHJJIJJJJJJHIJIIIJJJIJJGGIIJIJGHIJIJIJJJJJIGIIGIJIJIIJJDHHFHHFFFFFFEECEEDEDD?C_Mismatch_2_Sense_+_Library_PoolT
TATAATATGTGCTCCTGAAAGCCCTAGTTTATTTAGGGGTTCAAAGTTCAAACTATGGAGAAGATTCTCATAATAAACCATGCTGAATTTTGAA
>Frequency_1_QualityScore_FFHHHHHJJJJJJJJJJJJJJJJIJJJJJJJJJJJJJJIIHIIJJJJ=FHGIJJJJIJIIJEHJIJHEHCFEFFFFEEEEECD_Mismatch_0_Sense_+_Library_PoolT
CTATGATGATGGAAAAGCCTCAGGCTGGCCTCGTAATGTGTTTCTGGTTTATTATGTAAAGTTTTGGTCTGATTTGGAGTGTA
>Frequency_1_QualityScore_FFHHHHHJJJJJJJJJJJJJJJJJGJJJJJJJHIJJJHIHIIJJIJFHIIJJJIIGHJJJFHJJJIEHHH_Mismatch_1_Sense_+_Library_PoolT
TATGATGATGGAAAAGCCTCAGGCTGGCCTCGTAATGTGTTTCTGGTTTATTATGTAAAGTTTTGGTCTA
>Frequency_1_QualityScore_FDHHHHHJJJJHJIIJJJIJJIJGIIJJJJJJJJGIIIJIJJIJIJJJJJHIJIJJIJJJIJIHIJJIJBHIIGGHCEHFHFHHFFFFFFFEDD_Mismatch_0_Sense_+_Library_PoolT
GTATCACCATGTCATTAGTCTTTACTACTCTATGATTTTATGTCTCTCTGTTAATCTCAATCCTACAAGCCCAGAGTGATAATTTCCTTACACA
>Frequency_1_QualityScore_FFHHHHHJJJHIJJJJJIJJJJGJJJJJJJJJJJIJJJJJIIIIJJJJJJJJJJJJJJGIJGHGGIIJJIHIJIJAEHGHHHGGFFFFFFFEED_Mismatch_0_Sense_+_Library_PoolT
TATCACCATGTCATTAGTCTTTACTACTCTATGATTTTATGTCTCTCTGTTAATCTCAATCCTACAAGCCCAGAGTGATAATTTCCTTACACAA
>Frequency_1_QualityScore_FFHHGDFIJJJBFFCFHCFHGIIIGBGEDGGHJGGHIIGGHI?DFEDGADGIJGIEFGGAA:DHEEEHGECBEE7;@CCEEACEDDDCCDCDAC_Mismatch_0_Sense_+_Library_PoolT
ATGATGGAAAAGCCTCAGGCTGGCCTCGTAATGTGTTTCTGGTTTATTATGTAAAGTTTTGGTCTGATTTGGAGTGTATAATATGTGCTCCTGA
>Frequency_1_QualityScore_FFHHHHHJIJJFIJIIHIJIIFIIIJJJIGIJJJIJJJJJIIIJJJJJIJIJJJIHHHHHHHFFFFFFEAEAEEEDFDDFDDACCDDDDCDDDD_Mismatch_0_Sense_+_Library_PoolT
CGTCTGAACGGAACGGAACGGAACCATGAATTTTCTTGTATCACCATGTCATTAGTCTTTACTACTCTATGATTTTATGTCTCTCTGTTAATCT
>Frequency_1_QualityScore_FFHHHHGJGIGIIIJDHIJJJIJIIIIHGGIJJIJIJJIIJJHJIJJJJJJHIJIIJJJJIIIJJIJHHHHHFFFFDDEEEDABABCC>,>ACD_Mismatch_0_Sense_+_Library_PoolT
TTCCTTACACAACGGTTAATCAGGCAGTCCATTTATTGTAAAAATGCATCTATGATGATGGAAAAGCCTCAGGCTGGCCTCGTAATGTGTTTCT
>Frequency_1_QualityScore_FFHHHHHJJJJJJJIJJIJJJJJJIJJJIJJGIJJJHIFHIIJJJGHIIJJJJJIJIIJDHIIJHHFH_Mismatch_1_Sense_+_Library_PoolT
ATGATGATGGAAAAGCCTCAGGCTGGCCTCGTAATGTGTTTCTGGTTTATTATGTAAAGTTTTGGTCA
>Frequency_1_QualityScore_DBFAHDBEHG@CDHGHIAHCGG;FHHGEB>BBCFH9:CGDDDEHGIIIIGEHCBFCHGACG@DHE:EGCAA;?EEBBBB>C@A;;(;(-(;@@3_Mismatch_2_Sense_+_Library_PoolT
TAATAAACCATGCTGAATTTTGATTTAACAATCTGTCGTTATTTGCAAAACTCCAGAACCTTCTGGTTCCCAATAATGGCTAGCTTCAAGCTCA
>Frequency_1_QualityScore_FFFHHHHHJJJJJJJJJJJGJJJJJHIJJJIJJJJJJHIJJEHIIIJJJJJJJJJJIJJJIJIIIIJJJIFEHHFHFFFFFEEEEDEDDDEDDE_Mismatch_0_Sense_+_Library_PoolT
TAATATGTGCTCCTGAAAGCCCTAGTTTATTTAGGGGTTCAAAGTTCAAACTATGGAGAAGATTCTCATAATAAACCATGCTGAAATTTGATTT
>Frequency_1_QualityScore_FFHHHHHJJFHIJJJJJFIJJJJJIIIIIIJJJJJJJJJJJIJJIHJJIIJJJIIJHHFFFDDDDDDDDBDDDDBDDDDBDDDDDDCD>CDDDE_Mismatch_0_Sense_+_Library_PoolT
ATCTACAAGTCTCTAGGCATACAGGTCTGCCCGGATTCCCGTCCAAACCTCAGCCGCATCGTCTGAACGGAACGGAACGGAACCATGAATTTTC
>Frequency_1_QualityScore_8?;;DDDFHGEACHIIE@FGFHGIID=FDHBAE><D399?7?BFGIIIBDHIICCHEHGG@HG@AE;AEC7;7?)7_Mismatch_0_Sense_+_Library_PoolT
CCCAGAGTGATAATTTCCTTACACAACGGTTAATCAGGCAGTCCATTTATTGTAAAAATGCATCTATGATGATGGA
>Frequency_1_QualityScore_FFHHHHHJJJIJJFHIJIFHFHIIIIJCGHHIJIJJJJIIIDHIIJJIIJJGJJJIJGI@EDHIIJJJHHHHHHHFFFEFFEEEDDDD>CDDDD_Mismatch_0_Sense_+_Library_PoolT
CAGGCTGGCCTCGTAATGTGTTTCTGGTTTATTATGTAAAGTTTTGGTCTGATTTGGAGTGTATAATATGTGCTCCTGAAAGCCCTAGTTTATT
>Frequency_1_QualityScore_FFHHHHHHIJIJJJJJJJJGIIIJJJFHIIJJJJJJJJJJJJJJJJJIJJJJJJJJJJJJJIIIJIJJHHHHHHHFFFFFFDEEECEDCDDDDE_Mismatch_0_Sense_+_Library_PoolT
GCCCTAGTTTATTTAGGGGTTCAAAGTTCAAACTATGGAGAAGATTCTCATAATAAACCATGCTGAAATTTGATTTAACAATCTGTGGTTATTT
>Frequency_1_QualityScore_FFHHHHHJJDGAFIHIJJIJJJIJJJJJJJJJJJGIJJIIDGIIJJJJJIIJDGFHIIJGGIIJJJJIJJJIFHHHFFFFFFFEDEEEEDDDDD_Mismatch_0_Sense_+_Library_PoolT
CTGATTTGGAGTGTATAATATGTGCTCCTGAAAGCCCTAGTTTATTTAGGGGTTCAAAGTTCAAACTATGGAGAAGATTCTCATAATAAACCAT
>Frequency_1_QualityScore_FFHHHHHJJJJJJJJJJJJIJJJJJJGIJJJIJJJJGIIJJFHHFFFFFEEEEEEEDDDDEFEDDDCDEADDEEDDDEEDDDDEDDDDDDEDEE_Mismatch_0_Sense_+_Library_PoolT
CGTCCAAACCTCAGCCGCATCGTCTGAACGGAACGGAACGGAACCATGAATTTTCTTGTATCACCATGTCATTAGTCTTTACTACTCTATGATT
>Frequency_1_QualityScore_FFHHHHHJJGIJJJJJJJGGJIIIJJJJJJIJJJJJJJJJJJIJJJIJJJJIIJJJJJJJJJJJJJJIHCHHHHHHHHFFFFFEEEDECCDDDD_Mismatch_1_Sense_+_Library_PoolT
CGTTCAAAGTTCAAACTATGGAGAAGATTCTCATAATAAACCATGCTGAAATTTGATTTAACAATCTGTGGTTATTTGCAAAACTCCAGAACCT
>Frequency_1_QualityScore_FFGHGFHIIJJIIIJJJGIJJJJJGIIIGIJJGHIJJJIJIIIJJJJJIJIJJJJJJJJJJJJIIHHHHHGHFDFFEFD_Mismatch_1_Sense_+_Library_PoolT
CCTAGTTTATTTAGGGGTTCAAAGTTCAAACTATGGAGAAGATTCTCATAATAAACCATGCTGAAATTTGATTTAACGA
>Frequency_1_QualityScore_DFFHFFFGIIFIDHHIGGIGCHGIIIEHIGHEEGIIIIIIGGHGIIIIICEHGBHHIIIIA@FHGIIIE_Mismatch_0_Sense_+_Library_PoolT
TTACTACTCTATGATTTTATGTCTCTCTGTTAATCTCAATCCTACAAGCCCAGAGTGATAATTTCCTTA
>Frequency_1_QualityScore_FFHHHHDHCGGHIJJJJIJGGIJJJIJJHIJJJJJJJHIJJJJJJJIJIEFHIJJJHHJIIJJJIJJIEEGEHHHHFFFFFFFEEEEDEDDDDD_Mismatch_0_Sense_+_Library_PoolT
ATTTGGAGTGTATAATATGTGCTCCTGAAAGCCCTAGTTTATTTAGGGGTTCAAAGTTCAAACTATGGAGAAGATTCTCATAATAAACCATGCT
>Frequency_1_QualityScore_FFHHHHHJJJJJJJJJJJJJJJJFHIJJJJJJJJJJJIIJJJJJJHIIJJJJJJJIJJEHJJJHHHHHGHFFFFFFEEEEECEEDEDEEDDCCD_Mismatch_0_Sense_+_Library_PoolT
ATCTCAATCCTACAAGCCCAGAGTGATAATTTCCTTACACAACGGTTAATCAGGCAGTCCATTTATTGTAAAAATGCATCTATGATGATGGAAA
>Frequency_1_QualityScore_FFHHHHHJJJJJJJJJJJJJJJJJJJJJJJJJJJJJJIJJJJJJJJJJJJJJJJJJIJIJHIJEIIIIJIHHHHHFFFFFEEEEDDDDDDDDDD_Mismatch_0_Sense_+_Library_PoolT
AGTGATAATTTCCTTACACAACGGTTAATCAGGCAGTCCATTTATTGTAAAAATGCATCTATGATGATGGAAAAGCCTCAGGCTGGCCTCGTAA
>Frequency_1_QualityScore_FFFDHFFIIGGHGIJJJHEEGHAEFHHGGDHEDG@FHGHEIJJJIGHGIGIJICB@FHIG;=CAHCGCEEFH:CCB>?;?@@CA;ADECDDCD>_Mismatch_2_Sense_+_Library_PoolT
CTGAATTTTGATTTAACAATCTGTCGTTATTTGCAAAACTCCAGAACCTTCTGGTTCCCAATAATGGCTAGCTTCAAGCTCATATATTCTAGTG
>Frequency_1_QualityScore_FFHHGHHIJJJJJJJJJJJJJJJIJJJJJJIJJJJIJJJJJIJJJJJJJJJJJJIJJJJIJJJJJJIJJHFHHHHFFFFFEDEEDEDDDDDDDC_Mismatch_2_Sense_+_Library_PoolT
ACTATGGAGAAGATTCTCATAATAAACCATGCTGAATTTTGATTTAACAATCTGTCGTTATTTGCAAAACTCCAGAACCTTCTGGTTCCCAATA
>Frequency_1_QualityScore_FFHHHHHJJJJJJJJJJFHHIIIJJJJIHIJJJIJJJJJJJJJIJJHIJJCHIJJJJJHIJIJJJHIIJIHHHHHHFFFFFEEEEDCEEEDDDE_Mismatch_0_Sense_+_Library_PoolT
TTTGGTCTGATTTGGAGTGTATAATATGTGCTCCTGAAAGCCCTAGTTTATTTAGGGGTTCAAAGTTCAAACTATGGAGAAGATTCTCATAATA
>Frequency_1_QualityScore_FFHHHHHJJJJJIJJJJJJJJJJJJJIJJHIGIJJJJJJJJJJJJIJJJJJJJJIIJIJIJJIGJJJJJJHFHHHHHFFFFFFEEEEEEEEEEE_Mismatch_0_Sense_+_Library_PoolT
ATGCTGAAATTTGATTTAACAATCTGTGGTTATTTGCAAAACTCCAGAACCTTCTGGTTCCCAATAATGGCTAGCTTCAAGCTCATATATTCTA
>Frequency_1_QualityScore_FFHAFHHIJJIJIJHGGIGIJJJIIIHHIDHIIJJIJIJGIIJJJJJJJIJJIJJIJIIHHHHFFFFFCBDDDDDDDDDDDDDDDDDDDBBBD>_Mismatch_0_Sense_+_Library_PoolT
AGGTAGTTATTGAGATCTACAAGTCTCTAGGCATACAGGTCTGCCCGGATTCCCGTCCAAACCTCAGCCGCATCGTCTGAACGGAACGGAACGG
>Frequency_1_QualityScore_FFHHHHHJJJJHJJJJJJIJJJJFHIJJJJHIIIJJJJJJJJJJJJJJJJJJJJJJJJHHHHHFFFFFFEEEEEEDEDDEDE_Mismatch_0_Sense_+_Library_PoolT
GAAAGCCCTAGTTTATTTAGGGGTTCAAAGTTCAAACTATGGAGAAGATTCTCATAATAAACCATGCTGAAATTTGATTTAA
>Frequency_1_QualityScore_FFHHHHHIHHJJJJHIJJJJJJJJGIGHHIJJJJJJJJJJJJJJJJJJIJJJJIJFIIJJJJJJIIIEHGEEHHHHHFFFFFFEEEDEEDDCDD_Mismatch_0_Sense_+_Library_PoolT
ATGTAAAGTTTTGGTCTGATTTGGAGTGTATAATATGTGCTCCTGAAAGCCCTAGTTTATTTAGGGGTTCAAAGTTCAAACTATGGAGAAGATT
>Frequency_1_QualityScore_FFHHHHHJJHIJJIJIGIJJJJIJJJJJJJJJJJJJJJJJJIJJEIFGHIIIJJJIJJJJIIIIIJIFHEHGHHFFFFFDEEEEFFEEFDDEDE_Mismatch_0_Sense_+_Library_PoolT
TATGATTTTATGTCTCTCTGTTAATCTCAATCCTACAAGCCCAGAGTGATAATTTCCTTACACAACGGTTAATCAGGCAGTCCATTTATTGTAA
>Frequency_1_QualityScore_FFHHHHHJJJFHHIJJJJJHHIIJJIJJIJJIIGHIJJJGIJJHIJJJJIIHGFGHIJJJJJIJJIJJJIIHHHHHHFFFFFED_Mismatch_0_Sense_+_Library_PoolT
CCTCGTAATGTGTTTCTGGTTTATTATGTAAAGTTTTGGTCTGATTTGGAGTGTATAATATGTGCTCCTGAAAGCCCTAGTTTA
>Frequency_1_QualityScore_FDHHHHHJJJJJJGHJJJJJHIIJJJJIJJJJJJJJJJIIJIJJJJJJIJIJJJJJJJJGIIIIHHHFHEHFFFFFFEEEEEC@DDDEDCC_Mismatch_0_Sense_+_Library_PoolT
GTTTATTTAGGGGTTCAAAGTTCAAACTATGGAGAAGATTCTCATAATAAACCATGCTGAAATTTGATTTAACAATCTGTGGTTATTTGCA
>Frequency_1_QualityScore_FFHHHHHJJJJJJJJJJJJIIIJJJJJJIJJJJIJJIJJJJJJJJIJJIJJJJJJIJJJJJJJJHHHHHHEFFFFFEE>CBCCDDDDEDDFDDC_Mismatch_0_Sense_+_Library_PoolT
ATCAGGCAGTCCATTTATTGTAAAAATGCATCTATGATGATGGAAAAGCCTCAGGCTGGCCTCGTAATGTGTTTCTGGTTTATTATGTAAAGTT
>Frequency_1_QualityScore_FFHHFHHJJJJJJJJJJJJJJJJJJJHJJJJJJJJIJJJJJJJJJJJJJIJIJJJJJJIJJJJJJGIJIHHHHHHFFFFFEEDEDDDDDDDDBB_Mismatch_0_Sense_+_Library_PoolT
AGAGTGATAATTTCCTTACACAACGGTTAATCAGGCAGTCCATTTATTGTAAAAATGCATCTATGATGATGGAAAAGCCTCAGGCTGGCCTCGT
>Frequency_1_QualityScore_FFHHHHHJJIJJJIJJJHIIHJIHIJJJJJJJJJJJJJJJJJJJJJJJFHIIJGHIJJJJJGCHIHHHHHHHFFFFCFFFEDDEDDDEDEDDCC_Mismatch_0_Sense_+_Library_PoolT
ATTGTAAAAATGCATCTATGATGATGGAAAAGCCTCAGGCTGGCCTCGTAATGTGTTTCTGGTTTATTATGTAAAGTTTTGGTCTGATTTGGAG
>Frequency_1_QualityScore_DFHHHCFHIFGHIJHIJJIJJIIJJJJFHGHIJJIJJJJJIEGIIJHIIJCHDGIIFHGIGHIAHGIJJHHHGHHDDFFDEEEEDCDBDDBDDB_Mismatch_0_Sense_+_Library_PoolT
CAGAGTGATAATTTCCTTACACAACGGTTAATCAGGCAGTCCATTTATTGTAAAAATGCATCTATGATGATGGAAAAGCCTCAGGCTGGCCTCG
>Frequency_1_QualityScore_FFHHHHHIJJJJIIIIJJJJJJJJJJJJJIJJJJJJJIJJIJJHIIJJGHFHJJJJJ@GIHIIJJJHHHEE?EHFFFDEEEEEEEDDCD@B@DD_Mismatch_1_Sense_+_Library_PoolT
AAAAATGCATCTATGATGATGGAAAAGCCTCAGGCTGGCCTCGTAATGTGTTTCTGGTTTATTATGTAAAGTTTTGGTCTGATTTGGAGTGTAA
>Frequency_1_QualityScore_FFHHHHHJJJJJJJJJIJJJJJJJJJJJJJJJJJJJJJJJJJJJJJJJJJIJJJJJJJJJJJJJJJJIHFHHFFFFFDDEEDDBDDDDDDCDDD_Mismatch_0_Sense_+_Library_PoolT
TTTCCTTACACAACGGTTAATCAGGCAGTCCATTTATTGTAAAAATGCATCTATGATGATGGAAAAGCCTCAGGCTGGCCTCGTAATGTGTTTC
>Frequency_1_QualityScore_?2@<D7DEDEI8?@EDEDDBD<@D<DDDE>DEDI9DDD<<BDD<=BB))=A)8AA;C@C;).7==AD=CCCDDDD@>66>ABAAAAA?AAA>>:_Mismatch_0_Sense_+_Library_PoolT
ACGGAACGGAACCATGAATTTTCTTGTATCACCATGTCATTAGTCTTTACTACTCTATGATTTTATGTCTCTCTGTTAATCTCAATCCTACAAG
>Frequency_1_QualityScore_FFHHHHHJJJJJJJJJJJHIJGIJIJJJJJJJJJJJJJJJJJJJJJJJJHIJIJHIEHGIJJI=CHHFFFFFFFFFF@CEECDACDDCDDEDDD_Mismatch_1_Sense_+_Library_PoolT
AATTGTAAAAATGCATCTATGATGATGGAAAAGCCTCAGGCTGGCCTCGTAATGTGTTTCTGGTTTATTATGTAAAGTTTTGGTCTGATTTGGA
>Frequency_1_QualityScore_FFGGHHHIGGGIJEHIIJHGGHIGIEGGDHIJIICHIJJGIIEGIHGHIIJIJIJJIEFHHHHHFFFFFCCEEEEECDEDDECDD@CDDCDCCC_Mismatch_0_Sense_+_Library_PoolT
ATCGTCTGAACGGAACGGAACGGAACCATGAATTTTCTTGTATCACCATGTCATTAGTCTTTACTACTCTATGATTTTATGTCTCTCTGTTAAT
>Frequency_1_QualityScore_=DFDFBFEFEB2<A?C?FDD?C<<FFGFFFDEA?BFF?BF<8?F;)88==<@FCE=/@_Mismatch_0_Sense_+_Library_PoolT
CAAGCCCAGAGTGATAATTTCCTTACACAACGGTTAATCAGGCAGTCCATTTATTGTA
>Frequency_1_QualityScore_FFHHHHHJJHIIJJIJIJJIJGGIJIJJGHIJJJIJJJJJIIIJIHIIJJJJJJIJIGIJJJJIIIIIHHHHFHHHFFFFFFECCCECED?BDD_Mismatch_0_Sense_+_Library_PoolT
AAGCCCTAGTTTATTTAGGGGTTCAAAGTTCAAACTATGGAGAAGATTCTCATAATAAACCATGCTGAAATTTGATTTAACAATCTGTGGTTAT
>Frequency_2_QualityScore_EEHGHGDIIIIDHFHHHGIGGGGIDGGIIIGIGIIIIIGGFHIIGGGE=EFGIFIIIHIHHIIHHDGIIFEEFFEEFEDEDCDDCCECDDECC?_Mismatch_0_Sense_+_Library_PoolC
TCTATGATTTTATGTCTCTCTGTTAATCTCAATCCTACAAGCCCAGAGTGATAATTTCCTTACACAACGGTTAATCAGGCAGTCCATTTATTGT
>Frequency_1_QualityScore_FFHHHHHJJJJJJJJJJJJJJJJIGJIJJJJJJJJGHJJJJJHIIIIJJJJJJJIIJJJIIIJEIIIGIGHGHHHFFFFFFEEEEEEEDDDEDE_Mismatch_1_Sense_+_Library_PoolC
ATATGTGCTCCTGAAAGCCCTAGTTTATTTAGGGGTTCAAAGTTCAAACTATGGAGAAGATTCTCATAATAAACCATGCTGAATTTTGATTTAA
>Frequency_1_QualityScore_FFFFD@FGIJJIFHIJBJJJIJJIHIDBHIJJIJIJIJIJIGIIIJJJJJJGGIJIJJJJIIJEHHGGHEHHHHHHDFFFFFFEEEEED@CCAC_Mismatch_0_Sense_+_Library_PoolC
AGGGGTTCAAAGTTCAAACTATGGAGAAGATTCTCATAATAAACCATGCTGAAATTTGATTTAACAATCTGTGGTTATTTGCAAAACTCCAGAA
>Frequency_1_QualityScore_D8DF8DF>GHIIFGGGHGFHCHGIIGGGHGHICDEGGDFBGHIICG8DGGGHADEF:@FG=FGHIGAHHEHEDDBD@?;>;B_Mismatch_0_Sense_+_Library_PoolC
TATGATGATGGAAAAGCCTCAGGCTGGCCTCGTAATGTGTTTCTGGTTTATTATGTAAAGTTTTGGTCTGATTTGGAGTGTA
>Frequency_1_QualityScore_FFHHHHHJJJJJJJJJJJJJJJJJFJJJJJJJJJJJJJJJJJJJIIIIJDHIIJGIJJIJJJJJJIHIIGHHHBEFFFFFEDDEDDDFEEDEDD_Mismatch_0_Sense_+_Library_PoolC
CTCTATGATTTTATGTCTCTCTGTTAATCTCAATCCTACAAGCCCAGAGTGATAATTTCCTTACACAACGGTTAATCAGGCAGTCCATTTATTG
>Frequency_1_QualityScore_FFHHHHHJIJJJJJGIIEHIIJGIIIJJJJJFHIIJJJJJIIIJJIGIJJJGHJIJIJJJJHHAEHHFFEFFFFFEEEEEEDDDDDDDDDDDCD_Mismatch_0_Sense_+_Library_PoolC
GCCTCAGGCTGGCCTCGTAATGTGTTTCTGGTTTATTATGTAAAGTTTTGGTCTGATTTGGAGTGTATAATATGTGCTCCTGAAAGCCCTAGTT
>Frequency_1_QualityScore_FFHHHHHJJGIJIJJJJIJIJIJGJGIJJJIIJGIJJIIHHHFBEDDDDDDDDDDDCEEDDEDDDCADDDDDADDDDDDDDDDDDEDDDDCCCC_Mismatch_0_Sense_+_Library_PoolC
GGATTCCCGTCCAAACCTCAGCCGCATCGTCTGAACGGAACGGAACGGAACCATGAATTTTCTTGTATCACCATGTCATTAGTCTTTACTACTC
>Frequency_1_QualityScore_?;?DFDAEGG43CG?BEAFH<CHH4<EFI)??DGF@:BBGFICEFFAFCFCFFIIIEGGFGEFIEFIEFECCFFDDDBDDCCCCCEADBBB;?B_Mismatch_0_Sense_+_Library_PoolT
GCTCCTGAAAGCCCTAGTTTATTTAGGGGTTCAAAGTTCAAACTATGGAGAAGATTCTCATAATAAACCATGCTGAATTTTGATTTAACAACCA
>Frequency_1_QualityScore_DFHFHDHCFBHIIIJJI@FEFH?CFGHGHBGIIIIJGFHH??DHIFDGIGIIGIFGHAEGIHIIJJFFFEHFEFFFBCC_Mismatch_0_Sense_+_Library_PoolT
GCAAAACTCCAGAACCTTCTGGTTCCCAATAATGGCTAGCTTCAAGCTCATATATTCTAGTGCTGCACTTTCATTCTAC
