# Supplementary material for: Differential Gene Expression Reveals Candidate Genes for Drought Stress Response in Abies alba (Pinaceae)
Source: PLoS One. 2015 Apr 29;10(4):e0124564. doi: 10.1371/journal.pone.0124564 (PMC4414588; doi:10.1371/journal.pone.0124564)
Supplement: S3 File — (GZ) [file pone.0124564.s003.gz › comp11517_c0_seq1.fa]

>comp11517_c0_seq1 len=1170 path=[1:0-1169] : sp|P52579|IFRH_TOBAC Isoflavone reductase homolog A622 OS=Nicotiana tabacum PE=2 SV=1 e-value: 1e-50 blast score:  197
ACGGCAGGGCATTCCTTATACATACATATGCTGCAACAGCTTTGCAGGCCTTTTTGGGTCAAATTTCGGACAGATGGGACTTCCATTTCCTCCAAGAGATAAAGTTGAAATACTCGGCAGTGGGAATGCCAAGGCTGTGTTTATGGGTGAGGAGGACGTGGGGATTTCCACAGTCAAAGCAGTGGATGATGAGAGAACTCTGAACAAGACCCTGCATTTCAGGCCTCCTGGCAATATTATATCCTTCAACGAGGTTGCAGCTTTGTGGGAAAAAAAGATCGGCAAAACTCTTGAGAAAATCTACATACAGGAAGATCAAGTTTTCAAATTAATTGCAGACTCACCGTTCGCTGTGGGTCTTATACTGTCATTGCGCCACTCATTTTTTGTTAAGGGAGACCATATCAACTTTGAAATTGGAGCTGAAGGTGTGGAAGCGAGTGAACTGTACCCGGATATGAAATACACCAGTGTAGATGAATACCTTGACCGGTTTGTGTGATTTTACTATAATAACAAGGACCGCAAAGTCCCTGCCCTGTTTTGAATGTGACCACTGGTTAGGTGGAAATAAACTATTTCTACCGAGGGAAGATACTTTGATGGTTCGATCGAAAATAGATTCTTCAAGGTAGGTATATGAATAAAGAAACTTTTGTAGAAGGTAGTACATTTGATTGTATGAAAATTCCATTAGTGACTCTGTTCAATTCTTATGGACATTACATTCCTGACATTCCTGTCTCAAGCATGTGAACTTAAAATTATCTCCTTCTATTAAGTACAAAAAGTCATAGTGATTGCTTGGATGTGCACCTTCAATCTGTCAATTTGTTGCTGTTTTTCCCTTCATAAAACACAAAAACTTGTCACAAGTTATTTAATTTTTCTGCCTGTTCAAATTCATGGTCTTTCTACAAAGGGTCTTGGGTCTAATTCTTTAAAATATCACCTTTGTTTTCTCATCTGCTCCACAAGCCTATTCCAGCTTGGAAATCTTCTTTGCCTTTACCTGTAAATGTGATTGTAAAGTATCCTGAAAAAGGCTACAGTATTCATCATAAAGAAGTCTAAGGTGGATGTTTCTCACGAGGCCTCCTGAGTGTGTGAGCCTGATATAAAATAACTTTTTTTATAAGCATTGTATTCATAATCGCTACCATCCTATGT

>Frequency_6_QualityScore_FEHGFGFIH?FGHFGHIGHGHGHGGGIHIHIHGII@EGGCFGHHHHIIHGGIGIGIGHIIHHGHGHFF@?CDEEEECEDDDDDDDDECDCCDAB_Mismatch_0_Sense_+_Library_PoolT
CTTTGATGGTTCGATCGAAAATAGATTCTTCAAGGTAGGTATATGAATAAAGAAACTTTTGTAGAAGGTAGTACATTTGATTGTATGAAAATTC
>Frequency_5_QualityScore_FFHHHHGJJIIJIJJJIIJJJGHIIHJJJJJJJJJJJJJJJJJJIJIDFHHAFHHHGGFFFFFEEEEEEDDDDCEDEDDDACDDDEDEEFEEDD_Mismatch_0_Sense_+_Library_PoolT
CGAGGGAAGATACTTTGATGGTTCGATCGAAAATAGATTCTTCAAGGTAGGTATATGAATAAAGAAACTTTTGTAGAAGGTAGTACATTTGATT
>Frequency_5_QualityScore_FFHHHHHJJJIJJJJIJJJJIJJJHHIJJJJJJJIJJJJGHIIJIJIJJJJIJIJJJJJJJHIGEDEDECDDDDEDDDDDACCCCDDDB_Mismatch_0_Sense_+_Library_PoolT
AAAGTCCCTGCCCTGTTTTGAATGTGACCACTGGTTAGGTGGAAATAAACTATTTCTACCGAGGGAAGATACTTTGATGGTTCGATCGA
>Frequency_1_QualityScore_FFGHHHHJJJJJJJJJJJJJIJJJIJJJJJJJJJIJJJJIIJJJJJJJIJJJJJJJJJJJJJJHFFFDECEEDDEDDDDD@CCDDFDDD_Mismatch_0_Sense_+_Library_PoolC
AAAGTCCCTGCCCTGTTTTGAATGTGACCACTGGTTAGGTGGAAATAAACTATTTCTACCGAGGGAAGATACTTTGATGGTTCGATCGA
>Frequency_4_QualityScore_FFHHHHHJJJJJJJJJJJJIIJJGIIIJJJJJJJJJJJEHGIIJJJIIJJJIIHHHHHGGGFFFACEDA@CEFEEEEEDDDDDDDDDDDDDEDD_Mismatch_0_Sense_+_Library_PoolT
AAATAAACTATTTCTACCGAGGGAAGATACTTTGATGGTTCGATCGAAAATAGATTCTTCAAGGTAGGTATATGAATAAAGAAACTTTTGTAGA
>Frequency_4_QualityScore_FFHHHHHJJJJGHIIIJJJJJJJJJJJIJJJJJGIIIHHIIIIJJJJJJJJIJIIIJJJIIJJIHFFDDDDDDDDDDDDDDBDDDDCDDDDEED_Mismatch_0_Sense_+_Library_PoolT
AAATACACCAGTGTAGATGAATACCTTGACCGGTTTGTGTGATTTTACTATAATAACAAGGACCGCAAAGTCCCTGCCCTGTTTTGAATGTGAC
>Frequency_4_QualityScore_EEGGHHHJJJJJIJJJJJJJIJIHIIIIIJJIIIIIJJJJJIJIIJJJIIHIIJHIIIHGGGGGFEEDDADEEEDDDDADDEDECDACBCDDC@_Mismatch_0_Sense_+_Library_PoolT
GTGATTTTACTATAATAACAAGGACCGCAAAGTCCCTGCCCTGTTTTGAATGTGACCACTGGTTAGGTGGAAATAAACTATTTCTACCGAGGGA
>Frequency_4_QualityScore_EEHGHEEHGHIIJJJJHHIIFEGGGIIHHIIJIIIGIHGIIIIIIIEGHI@FGGIHIHIHGHGGGFFEECEDC=ACDDD>AC=BCCEEEDDCDD_Mismatch_0_Sense_+_Library_PoolT
GAGGGAAGATACTTTGATGGTTCGATCGAAAATAGATTCTTCAAGGTAGGTATATGAATAAAGAAACTTTTGTAGAAGGTAGTACATTTGATTG
>Frequency_1_QualityScore_FFHHHHHIIGGIJJJJEIJFAFHIIJIIJIGIHIIHGIJJJIIGGIHGHIHGHJJJEHIJIIJHHGHHFDDFDFDEEEE>CCCDEDEFFEEDDD_Mismatch_0_Sense_+_Library_PoolC
GAGGGAAGATACTTTGATGGTTCGATCGAAAATAGATTCTTCAAGGTAGGTATATGAATAAAGAAACTTTTGTAGAAGGTAGTACATTTGATTG
>Frequency_4_QualityScore_FEGHHHHJIIJJJJJHIHIJIJIIIIJJJIJGGHIIIJIJHIIIIJJHEIIIJEGIIGGGGEEFFFEEEECDDDEDDDDDCCCCCDD@CDDDDD_Mismatch_0_Sense_+_Library_PoolT
GTGAACTGTACCCGGATATGAAATACACCAGTGTAGATGAATACCTTGACCGGTTTGTGTGATTTTACTATAATAACAAGGACCGCAAAGTCCC
>Frequency_4_QualityScore_EEGGEEFG=EGHCFEFGHGIGIIHCDDFHGFHIHGFFBGHGEGHGGFHGHGIHIIIHIHIIHIIHHGIIGEFHFHGGHAFFFGGGEDEEECEED_Mismatch_0_Sense_+_Library_PoolT
CTTCAAGGTAGGTATATGAATAAAGAAACTTTTGTAGAAGGTAGTACATTTGATTGTATGAAAATTCCATTAGTGACTCTGTTCAATTCTTATG
>Frequency_3_QualityScore_EFHHHHHJJJJJJJIJJJHHIJAEGHCGIIIJIIIHIIIGIJIJGIIIGIHFIIJDGHGEIGJJHIIIIFEGGGGGGGGFFFEFEDECEEDCDD_Mismatch_0_Sense_+_Library_PoolT
ATCGAAAATAGATTCTTCAAGGTAGGTATATGAATAAAGAAACTTTTGTAGAAGGTAGTACATTTGATTGTATGAAAATTCCATTAGTGACTCT
>Frequency_3_QualityScore_FFCGGHGJJJIJJJJJDHIJIJJJIJJJAGHJCGIIJJJJJJJJJJJJIIIJJJHIJJJIIAFHFGGEFFFFFFEEEEEEDEDDDDDDEEFDDC_Mismatch_0_Sense_+_Library_PoolT
GGTTCGATCGAAAATAGATTCTTCAAGGTAGGTATATGAATAAAGAAACTTTTGTAGAAGGTAGTACATTTGATTGTATGAAAATTCCATTAGT
>Frequency_3_QualityScore_EEHHHHHJJJJJJJJJJJJJJJIIJIJJJGHIIIJJJJJJJJJJJJIJIJJJJJJJJJJJJGIIIJJJJIJJJIIJJIIIHHHGGGGGFFFFFE_Mismatch_0_Sense_+_Library_PoolT
TATATGAATAAAGAAACTTTTGTAGAAGGTAGTACATTTGATTGTATGAAAATTCCATTAGTGACTCTGTTCAATTCTTATGGACATTACATTC
>Frequency_3_QualityScore_FFHHHHHJJJJJJJJJJJIJJJJIIJJIJJJJJJJJJHIIJJHIJJJJJIIIIIIIIHHHHHGFEEDDCBBCDDDDDEDDDDDCDDDDEDDCCC_Mismatch_0_Sense_+_Library_PoolT
CGCAAAGTCCCTGCCCTGTTTTGAATGTGACCACTGGTTAGGTGGAAATAAACTATTTCTACCGAGGGAAGATACTTTGATGGTTCGATCGAAA
>Frequency_3_QualityScore_EFHHHGHIIHIGGIIJJJIIIIHIJHIIJJJDEHJHIHHHIHIGIIIIJIJIJJIIIIHIIIHGFEBDDBCBCDDDDDDCDDDDACCDCDDDDD_Mismatch_0_Sense_+_Library_PoolT
ATACACCAGTGTAGATGAATACCTTGACCGGTTTGTGTGATTTTACTATAATAACAAGGACCGCAAAGTCCCTGCCCTGTTTTGAATGTGACCA
>Frequency_3_QualityScore_FFHHHHHIIIJJIJJJJJJJJJFHIHJJJJJJJJJJJJJJJJJJIJJJGHIIIHHJIIIHHHHBFGEEEBCBDDDDDDDEEDDEDECDDBDDD@_Mismatch_0_Sense_+_Library_PoolT
TTGAATGTGACCACTGGTTAGGTGGAAATAAACTATTTCTACCGAGGGAAGATACTTTGATGGTTCGATCGAAAATAGATTCTTCAAGGTAGGT
>Frequency_3_QualityScore_FFHFHHHGHIJJJJJIHHIDGHHHJIIJIIJJIJJGIHJJJIIIG@DFI@FHIIIHHIHIHGGGGFFEDCDBDECEDC@BCCDDDEDEDEDDDD_Mismatch_0_Sense_+_Library_PoolT
AGGGAAGATACTTTGATGGTTCGATCGAAAATAGATTCTTCAAGGTAGGTATATGAATAAAGAAACTTTTGTAGAAGGTAGTACATTTGATTGT
>Frequency_3_QualityScore_FFHHGHHJJJJIJJJJJJGIIJJJJJJJJJJJIJGHHHIJJJJIJJJJJJJIJJJIFGGEEEEEDDEEDEDDEDDDEEDDDDDDDDDDDDBDDD_Mismatch_0_Sense_+_Library_PoolT
CGAGTGAACTGTACCCGGATATGAAATACACCAGTGTAGATGAATACCTTGACCGGTTTGTGTGATTTTACTATAATAACAAGGACCGCAAAGT
>Frequency_3_QualityScore_FFHHGHHJHHHIIIJJJIJJIJJJIJJJJIJJJIJJJJJJJIJJJJIJJJIHHGHGGFFFEEEEEEDDDDCCDDDDBDDCDDDDDDDDDDEEEE_Mismatch_0_Sense_+_Library_PoolT
CCGGTTTGTGTGATTTTACTATAATAACAAGGACCGCAAAGTCCCTGCCCTGTTTTGAATGTGACCACTGGTTAGGTGGAAATAAACTATTTCT
>Frequency_3_QualityScore_EEGCGEFGHIHHJDFGDECEHHGFGHEGHIBFBCFGFGHGHHGHAFGGCFEFFFHHHHFGEFGI>BEFGCCCEEEDA6?C:?BDDDCCBBCA?C_Mismatch_0_Sense_+_Library_PoolT
GGGAAGATACTTTGATGGTTCGATCGAAAATAGATTCTTCAAGGTAGGTATATGAATAAAGAAACTTTTGTAGAAGGTAGTACATTTGATTGTA
>Frequency_3_QualityScore_FFHHHHHHIIDHHIDGIHIJIIJJIJJIJJJJJIJJJHIIIJJEGIIHIIIIJJIIJIIIJJJJJJJJIHIIJIJHIJIIIHHGHGGFFEFFEE_Mismatch_0_Sense_+_Library_PoolT
TTCTTCAAGGTAGGTATATGAATAAAGAAACTTTTGTAGAAGGTAGTACATTTGATTGTATGAAAATTCCATTAGTGACTCTGTTCAATTCTTA
>Frequency_3_QualityScore_FFHHHHHJJHJJJJJJIJJJJJJJJCGGHIHIIJJJJEGHHJJJIHIIJJIFHHGGGGGGEEEEEDDDDEEDEEDDDDEDDDDDDDDDD?CCDC_Mismatch_0_Sense_+_Library_PoolT
TCAACTTTGAAATTGGAGCTGAAGGTGTGGAAGCGAGTGAACTGTACCCGGATATGAAATACACCAGTGTAGATGAATACCTTGACCGGTTTGT
>Frequency_3_QualityScore_FFHHHHHJJJJJJJJJJJJJJBGGHEGIIJJJJJJJJJJJJJJJJJJJJJJJIJFHIFHJJJJJJIJJJJIIIIHHHHGGGFFFEFEEEEEEEE_Mismatch_0_Sense_+_Library_PoolT
TCGAAAATAGATTCTTCAAGGTAGGTATATGAATAAAGAAACTTTTGTAGAAGGTAGTACATTTGATTGTATGAAAATTCCATTAGTGACTCTG
>Frequency_3_QualityScore_FFGHHHHIJJJJJIIIJIIHIHIHIJJJJJIJJJGIJJJJJIJHHIIJJJJJIFFGIHEEDDDDCEEEDCDEEEEEEDDDBCDC>BBBCDDDCD_Mismatch_0_Sense_+_Library_PoolT
CTATAATAACAAGGACCGCAAAGTCCCTGCCCTGTTTTGAATGTGACCACTGGTTAGGTGGAAATAAACTATTTCTACCGAGGGAAGATACTTT
>Frequency_3_QualityScore_FFHHHHHJJJIIIJIJIIIJGIIIIIJIJJJIIHIIJJICGGIHIHIIGGHHHGGFGGGFFFEEE@CDBDCDEEEEDEEDDDDDDDDDDBDCED_Mismatch_0_Sense_+_Library_PoolT
GAAATAAACTATTTCTACCGAGGGAAGATACTTTGATGGTTCGATCGAAAATAGATTCTTCAAGGTAGGTATATGAATAAAGAAACTTTTGTAG
>Frequency_3_QualityScore_FFHHHHHJJHIJIGIHIHIIJJHIJHJIJJJIJJJIIJIJJJIIIIHIIIHHGGGFFDFFEBBEDDDDECCDDDCCACDBCACBCDDDDDDDDC_Mismatch_0_Sense_+_Library_PoolT
CTTGACCGGTTTGTGTGATTTTACTATAATAACAAGGACCGCAAAGTCCCTGCCCTGTTTTGAATGTGACCACTGGTTAGGTGGAAATAAACTA
>Frequency_3_QualityScore_FFHGGHGIIIGHHHIJJJHGHGHHIH?GGHGIHJIIIJJJJHGGIIJIHHIIHIIIIIDHHIGIIIFIHEGIIHIIJJHHFGGGHGGEFFFFFF_Mismatch_0_Sense_+_Library_PoolT
ATGAATAAAGAAACTTTTGTAGAAGGTAGTACATTTGATTGTATGAAAATTCCATTAGTGACTCTGTTCAATTCTTATGGACATTACATTCCTG
>Frequency_3_QualityScore_EEGGGG?CDFEGBH?FGG>E=AFIHFGHHIII@FDFGHIEGIHFGFBGDFBEGEGFDGGCFDEECEEC@@@CCC?<@@:;B@BDC>ACCCCDCC_Mismatch_0_Sense_+_Library_PoolT
TGAAGGTGTGGAAGCGAGTGAACTGTACCCGGATATGAAATACACCAGTGTAGATGAATACCTTGACCGGTTTGTGTGATTTTACTATAATAAC
>Frequency_3_QualityScore_EEHHHGGJFHIJJJIJJJJJGIJJIJJJJJJJIJHIIHGIIJJJIFHIIFHHIHGHGFGEEFEEEEECECDDDDDACDCACDEEEEEEED_Mismatch_0_Sense_+_Library_PoolT
TGGTTAGGTGGAAATAAACTATTTCTACCGAGGGAAGATACTTTGATGGTTCGATCGAAAATAGATTCTTCAAGGTAGGTATATGAATAA
>Frequency_3_QualityScore_FFHHHHHFHIJJJJJJJJJJJJJJJJJJJJJJJIJJIJJJJJJJIIJJFHHIIIIGEFGEFFECEEEEECDCDDBCDCBCDEFEEEEED_Mismatch_0_Sense_+_Library_PoolT
GGTTAGGTGGAAATAAACTATTTCTACCGAGGGAAGATACTTTGATGGTTCGATCGAAAATAGATTCTTCAAGGTAGGTATATGAATAA
>Frequency_3_QualityScore_EEDGGECEHHBGHFHIJHGIFIIIIIIIIJJJGHFHCFGHIIHHIFFHDBE@<CEDFFGBBDBDDDABEACDDEBCBBABC<@>?BDCCCD@B>_Mismatch_0_Sense_+_Library_PoolT
ACTGGTTAGGTGGAAATAAACTATTTCTACCGAGGGAAGATACTTTGATGGTTCGATCGAAAATAGATTCTTCAAGGTAGGTATATGAATAAAG
>Frequency_3_QualityScore_EEGGGEGHIIHGIIHIHIIJHFGHFHIIIIIGGIIDDGHGDFEEGGHIHGHIIIGIIJHIIIHIHC?CBBACCEDDCACCCAADCCECB<_Mismatch_0_Sense_+_Library_PoolT
CAAAGTCCCTGCCCTGTTTTGAATGTGACCACTGGTTAGGTGGAAATAAACTATTTCTACCGAGGGAAGATACTTTGATGGTTCGATCGA
>Frequency_3_QualityScore_FFHHHHHJJJIJJJJGIJIHIGGFHIJJIIIIIIHJJIIIIJJHJIJJJIIIHGGGGGFFEFECDDDDDCDDDEEDDDDDDDCDDCDACBBCCD_Mismatch_0_Sense_+_Library_PoolT
GAATACCTTGACCGGTTTGTGTGATTTTACTATAATAACAAGGACCGCAAAGTCCCTGCCCTGTTTTGAATGTGACCACTGGTTAGGTGGAAAT
>Frequency_3_QualityScore_FFEHFGHHIGIIJJJJJJHGIIJJHEDFFIIGIIJFGHFFGHHGIEIBGHGFGGFHCGHHGCEDEEEECBCBBCDCCACACCDEDCDEE:ACCD_Mismatch_0_Sense_+_Library_PoolT
GGAGACCATATCAACTTTGAAATTGGAGCTGAAGGTGTGGAAGCGAGTGAACTGTACCCGGATATGAAATACACCAGTGTAGATGAATACCTTG
>Frequency_2_QualityScore_FFHG@EGHHIGHJGGEIIEEEHGGIIJJIIGHIGGIIGIGDHIIIEIIGGIIIIIGGIGIJGIIHGIGIGGIIF_Mismatch_0_Sense_+_Library_PoolT
AAGGTAGTACATTTGATTGTATGAAAATTCCATTAGTGACTCTGTTCAATTCTTATGGACATTACATTCCTGAC
>Frequency_2_QualityScore_E;CFCBFGEIIIIIIGGGGIIHEIBGHGEIGIIIIIIFEGIFEEGC?CEE?>BCDEEFEDDECEEECECA=?@A>>AB@B==C?A<BBAAAA?@_Mismatch_0_Sense_+_Library_PoolT
GTACCCGGATATGAAATACACCAGTGTAGATGAATACCTTGACCGGTTTGTGTGATTTTACTATAATAACAAGGACCGCAAAGTCCCTGCCCTG
>Frequency_2_QualityScore_FFHHHHHJJJJJIIJJJJJJEGHIEGHIJIIJJIJJJJJJJIJJJIIIJJIJJCGHGIIIIJJJIIIIIGHHHFGGFFFEFEFEEEEEEEDACC_Mismatch_1_Sense_+_Library_PoolT
CGAAAATAGATTCTTCAAGGTAGGTATATGAATAAAGAAACTTTTGTAGAAGGTAGTACATTTGATTGTATGAAAATTCCATTAGTGACTGTGT
>Frequency_2_QualityScore_FFHHHHHIIJIJJJIJJJJJJIJIJIJJIJHIIIIJIJJJIJIJIJJIIIIIGHIJIHHHEGGFFEFFECDEDEEEEDDDCDDDDCCBCDDDDD_Mismatch_0_Sense_+_Library_PoolT
TGAACTGTACCCGGATATGAAATACACCAGTGTAGATGAATACCTTGACCGGTTTGTGTGATTTTACTATAATAACAAGGACCGCAAAGTCCCT
>Frequency_2_QualityScore_FFHHHHHFGGHIIIJJJIIFGGHIIJIJJJJJJJJJJIIIHJJIJJJIJHIHIIIIHHGGGHFFFFFFEAC?BDDDDDDCDEEDEDDCDBCECC_Mismatch_0_Sense_+_Library_PoolT
CTGAAGGTGTGGAAGCGAGTGAACTGTACCCGGATATGAAATACACCAGTGTAGATGAATACCTTGACCGGTTTGTGTGATTTTACTATAATAA
>Frequency_2_QualityScore_EEHGGFGIIGEHFHEGGEHIGI=DHHIIIICGIIIHGIIGIGIGGGIIIIIIIFIEFAEGFECEBBDDDDECCCAABAC?CECBACBCCCCCE;_Mismatch_0_Sense_+_Library_PoolT
TCCCTGCCCTGTTTTGAATGTGACCACTGGTTAGGTGGAAATAAACTATTTCTACCGAGGGAAGATACTTTGATGGTTCGATCGAAAATAGATT
>Frequency_2_QualityScore_FEHGGHHJIIIIIIIGIEGHGIGHIJIIIIIJIJIHIJHCFHHGHGGHIIGJJIJGHEHHIGIGHFEEGEEDCCDDDDDDDDDDDDACCCDBAC_Mismatch_0_Sense_+_Library_PoolT
GATATGAAATACACCAGTGTAGATGAATACCTTGACCGGTTTGTGTGATTTTACTATAATAACAAGGACCGCAAAGTCCCTGCCCTGTTTTGAA
>Frequency_2_QualityScore_FFGHGGGJIJIJIIJIJIJIIIIIIJJJIJJIGHIIGIIIIJIJJJIIIIIIJHGGGHBEFFDFEEEEEEEEEDDDDCDDDDDDAECE?CDACB_Mismatch_0_Sense_+_Library_PoolT
ACTATTTCTACCGAGGGAAGATACTTTGATGGTTCGATCGAAAATAGATTCTTCAAGGTAGGTATATGAATAAAGAAACTTTTGTAGAAGGTAG
>Frequency_2_QualityScore_FFGGGHHIHIIIJJIIJIGHIIJFIIJIEGIIICGGGIIIJJIJIIIJIIJJIIIGIIIEGGCCEEFFEADEDD=ACBCDDDCDDDCDDCCEDC_Mismatch_0_Sense_+_Library_PoolT
CCTGCCCTGTTTTGAATGTGACCACTGGTTAGGTGGAAATAAACTATTTCTACCGAGGGAAGATACTTTGATGGTTCGATCGAAAATAGATTCT
>Frequency_2_QualityScore_FFHHHHGIIIJIIIIJIIGHIJJIJGIIJIGGGIEGGGIHIIJJGI=EHHIIJIJIGGHDEBCEEDDDDCDCDDDDCCEEDCECDCEEDDDDDD_Mismatch_0_Sense_+_Library_PoolT
GAGACCATATCAACTTTGAAATTGGAGCTGAAGGTGTGGAAGCGAGTGAACTGTACCCGGATATGAAATACACCAGTGTAGATGAATACCTTGA
>Frequency_2_QualityScore_FFHHGHHJJJJIJJEGIHJJJJJJJJJJJIJJJJJIHIIHIIJIJJIJJIIIIIIEGGFEFEEDEDDDDDDEECDEDECDDCCDDACEEEEEEE_Mismatch_0_Sense_+_Library_PoolT
GACCACTGGTTAGGTGGAAATAAACTATTTCTACCGAGGGAAGATACTTTGATGGTTCGATCGAAAATAGATTCTTCAAGGTAGGTATATGAAT
>Frequency_2_QualityScore_FFHGHHHJHIJIHHGHFIIJJHIJHIIJJJJJIJJJJIJJJHIJJJIIIIIIHHHGCEFFEACDEDDDCBCBDDDACCCDACDCCCCDDCDCCD_Mismatch_0_Sense_+_Library_PoolT
TTGACCGGTTTGTGTGATTTTACTATAATAACAAGGACCGCAAAGTCCCTGCCCTGTTTTGAATGTGACCACTGGTTAGGTGGAAATAAACTAT
>Frequency_2_QualityScore_FFHHHHGJJJJJJIJJJJIIJJHIIIIJJJJJJIIIICGIIGIJJIIIJJIJIIHHGHHGGFFADEDADAEEEEEEEDDCDDDDDDDDDBECED_Mismatch_0_Sense_+_Library_PoolT
AATAAACTATTTCTACCGAGGGAAGATACTTTGATGGTTCGATCGAAAATAGATTCTTCAAGGTAGGTATATGAATAAAGAAACTTTTGTAGAA
>Frequency_2_QualityScore_CEEGHHCEFGGIIIIJIHIJIIIIIIJIGEHIGIIDGHGIIIIIIIIIJJJIJJJGIGIIIIJJJIIFIIHGHIJIIJIGIGGGHGEEEEDEED_Mismatch_0_Sense_+_Library_PoolT
GGTAGGTATATGAATAAAGAAACTTTTGTAGAAGGTAGTACATTTGATTGTATGAAAATTCCATTAGTGACTCTGTTCAATTCTTATGGACATT
>Frequency_2_QualityScore_EEHHHHHJJIIJJCGHHIGIIIICI>FGIIJJHJJJJIJEIIIJJJIIIIIIHGGCGEEEEEEEEEEEEEEDCDDDDADDDCDCCCDEEDDDDE_Mismatch_0_Sense_+_Library_PoolT
TTGGAGCTGAAGGTGTGGAAGCGAGTGAACTGTACCCGGATATGAAATACACCAGTGTAGATGAATACCTTGACCGGTTTGTGTGATTTTACTA
>Frequency_2_QualityScore_FFHHHGHJJIJIGIIGIIIIJHIIIJIIIIIIGIIIIIIIIIIJIIIIGGG>ECCGCEGGHFEFFFFEDDEEEEEDDDAACC@ACCCDDDDEDC_Mismatch_0_Sense_+_Library_PoolT
ATAATAACAAGGACCGCAAAGTCCCTGCCCTGTTTTGAATGTGACCACTGGTTAGGTGGAAATAAACTATTTCTACCGAGGGAAGATACTTTGA
>Frequency_2_QualityScore_FFHHHHHJIJJJJHHIJIJJJJIJJIIJJJJJJJJIJJJIIIJIIJIJJJJJJJGHHGGGGEEEDDEDDCEEDDEDEDDDCCDDBCEEEEEEEE_Mismatch_0_Sense_+_Library_PoolT
ACCACTGGTTAGGTGGAAATAAACTATTTCTACCGAGGGAAGATACTTTGATGGTTCGATCGAAAATAGATTCTTCAAGGTAGGTATATGAATA
>Frequency_2_QualityScore_FFHHHHHJJJJIJJJIHHIIJJJIJJJJJJIIJJJJJIIJICGHICEIIJJIJIJJIIIJJIHIJIHHGCHHHEADECEEEEEFEEDDDCDEEC_Mismatch_0_Sense_+_Library_PoolT
AAGATACTTTGATGGTTCGATCGAAAATAGATTCTTCAAGGTAGGTATATGAATAAAGAAACTTTTGTAGAAGGTAGTACATTTGATTGTATGA
>Frequency_2_QualityScore_FFHHHHHJJJJJJJDIIIHJJJIJJJJJJJJJJIJJIIJJFIIJGHIIIJIJJIIIJJJIIJJIIJJHHHHHHACEEFFEFEEEEEEEDEEEDE_Mismatch_0_Sense_+_Library_PoolT
AGATACTTTGATGGTTCGATCGAAAATAGATTCTTCAAGGTAGGTATATGAATAAAGAAACTTTTGTAGAAGGTAGTACATTTGATTGTATGAA
>Frequency_2_QualityScore_DEHHHHHHGDGHHIIGIIIIHIIIIIIIHIIHHIIIIIIIIIIIIIHIIIEIHIGIIGEBCDDCDCDE?=ACCCCCBCCCACCEDECDEEC_Mismatch_0_Sense_+_Library_PoolT
CTGGTTAGGTGGAAATAAACTATTTCTACCGAGGGAAGATACTTTGATGGTTCGATCGAAAATAGATTCTTCAAGGTAGGTATATGAATAA
>Frequency_2_QualityScore_DFGHGECAAEGEEEGFEGHGIAEGIHFIIGCGHHIIEGGAEEE9D:C9<BCG?AGA=AEHHEAAE?ADE?@AAACCCCDD?CEA??A?:?A?4:_Mismatch_0_Sense_+_Library_PoolT
TGAATGTGACCACTGGTTAGGTGGAAATAAACTATTTCTACCGAGGGAAGATACTTTGATGGTTCGATCGAAAATAGATTCTTCAAGGTAGGTA
>Frequency_2_QualityScore_FFHHHHEIIJHIGIIJJJJIJJIIIJJJIJJJIJJJJJIGGGHGGGGGGGGGFFEFFEEEEEEEEEEDD@CCDCDCDDCDDDDCDCCCCDCCEE_Mismatch_0_Sense_+_Library_PoolT
GACCGGTTTGTGTGATTTTACTATAATAACAAGGACCGCAAAGTCCCTGCCCTGTTTTGAATGTGACCACTGGTTAGGTGGAAATAAACTATTT
>Frequency_2_QualityScore_FFHHHHHJJJJJGIHIIIIJJJJIJJJJJIJJJJHIJJIIIIIIJJJJJJIJJJJJJJIJJIHHHFEDDDDCDDDDDDDDDDCDDDDADCCCEE_Mismatch_0_Sense_+_Library_PoolT
GAAATACACCAGTGTAGATGAATACCTTGACCGGTTTGTGTGATTTTACTATAATAACAAGGACCGCAAAGTCCCTGCCCTGTTTTGAATGTGA
>Frequency_2_QualityScore_EB;CEDDGGHIGGGHEHIIFAEGDG@CAFGHII:FHFEEIIIGACEEDHECA>=ADCC<=?=ABA@?AA(34=7=A<ABCACACACC>?9@>?=_Mismatch_0_Sense_+_Library_PoolT
GGTGGAAATAAACTATTTCTACCGAGGGAAGATACTTTGATGGTTCGATCGAAAATAGATTCTTCAAGGTAGGTATATGAATAAAGAAACTTTT
>Frequency_2_QualityScore_FFGHHHHIIJJIJIIJJIIJJJJJJJIGIIJJIJHJJJJIIIJJFHIFHIIHIIIIIHGHHGFFCCE?CCCCCDDDDDDABCCCDDCECDD=?A_Mismatch_0_Sense_+_Library_PoolT
TACTGTCATTGCGCCACTCATTTTTTGTTAAGGGAGACCATATCAACTTTGAAATTGGAGCTGAAGGTGTGGAAGCGAGTGAACTGTACCCGGA
>Frequency_2_QualityScore_DEGEGEEFIIIBGGHFIHCCBEGG:ECHHIGEFGGHHIGDAFGEHHHCHGCEC@CDGGGGFFFEEEC=BACEACCCCC>>BC@ACCCCABCCCB_Mismatch_0_Sense_+_Library_PoolT
TAATAACAAGGACCGCAAAGTCCCTGCCCTGTTTTGAATGTGACCACTGGTTAGGTGGAAATAAACTATTTCTACCGAGGGAAGATACTTTGAT
>Frequency_2_QualityScore_FFHHHHHJIJJJIJJJIJJJIIJIIIJHIIJJIJIJHIIIJIJIJJGIIJJGIIGHHGGGFFFEEEEEEEEEDDDDDA@ACCCCDDEDBCCCAC_Mismatch_0_Sense_+_Library_PoolT
AACAAGGACCGCAAAGTCCCTGCCCTGTTTTGAATGTGACCACTGGTTAGGTGGAAATAAACTATTTCTACCGAGGGAAGATACTTTGATGGTT
>Frequency_2_QualityScore_FDGHHHHJJJJIJGHHIJJJJIJJJJJIJJJJIJJJJJJJIIJGHGIJIJJJIIIIHHGGGGFEDACDDDCCDDEEEDEDDEEDCEDDDCDDCC_Mismatch_0_Sense_+_Library_PoolT
GTGTGGAAGCGAGTGAACTGTACCCGGATATGAAATACACCAGTGTAGATGAATACCTTGACCGGTTTGTGTGATTTTACTATAATAACAAGGA
>Frequency_2_QualityScore_FFHHHGGIIJJJIJJJIIIIJIIIJJJIIJJEHIIIIJJIIIJJJJJIIIJIHHHHHDFFFCEEEEEEEBEEDDDDDDDDDDDDEDDDDDCDDD_Mismatch_0_Sense_+_Library_PoolT
CTATTTCTACCGAGGGAAGATACTTTGATGGTTCGATCGAAAATAGATTCTTCAAGGTAGGTATATGAATAAAGAAACTTTTGTAGAAGGTAGT
>Frequency_2_QualityScore_FEHHHHHJJJJIIJJJJJJJJHIJJJJJJJJJJHIIIJJIJIIIJIJIIJJIJIIIHDHGGGGEEEEEECDDEACCDDCDDDDDD@ACEDDDCE_Mismatch_0_Sense_+_Library_PoolT
GTCTTATACTGTCATTGCGCCACTCATTTTTTGTTAAGGGAGACCATATCAACTTTGAAATTGGAGCTGAAGGTGTGGAAGCGAGTGAACTGTA
>Frequency_2_QualityScore_FFHHGHHJJJJIIIIJJJJIIIIJIJIIJIJJJJJJIIIIJJIHIJJJIIIJCGIIIIJHHHFFACEEEDDDEDDDDDDBCDDEEDDDDCDDDD_Mismatch_0_Sense_+_Library_PoolT
ACTCATTTTTTGTTAAGGGAGACCATATCAACTTTGAAATTGGAGCTGAAGGTGTGGAAGCGAGTGAACTGTACCCGGATATGAAATACACCAG
>Frequency_2_QualityScore_EFHGHHHJJJJJJJIIIJIIJGHIHHJJJJJJIJJJIJJIJIIJJIJJJJJJJIIIIJIJJIIJIIIJJIJJJJJIIIIIHGHHGGGFFE_Mismatch_0_Sense_+_Library_PoolT
TAAAGAAACTTTTGTAGAAGGTAGTACATTTGATTGTATGAAAATTCCATTAGTGACTCTGTTCAATTCTTATGGACATTACATTCCTGA
>Frequency_2_QualityScore_FFGHGHHJJJIJJJJJJIIJIIIIJIIIIIIJJIJIIHIIJGHJHIIIIGHGIIIIIIIHHGGBEDC>C>@CCCBADCCCDD??CCAEDCA_Mismatch_0_Sense_+_Library_PoolT
GCAAAGTCCCTGCCCTGTTTTGAATGTGACCACTGGTTAGGTGGAAATAAACTATTTCTACCGAGGGAAGATACTTTGATGGTTCGATCGA
>Frequency_2_QualityScore_FFGGHEHJJJJJJJJJJJIJJJJJJJJIIJIJJJJIEGHIJJJJIJJJAGGGIIIHIHGGGECCDEEEECCCCDDCDCCCCEDECCDCDEDCCD_Mismatch_0_Sense_+_Library_PoolT
GGGAGACCATATCAACTTTGAAATTGGAGCTGAAGGTGTGGAAGCGAGTGAACTGTACCCGGATATGAAATACACCAGTGTAGATGAATACCTT
>Frequency_2_QualityScore_FFHGHGHJGIIIJJIIIJJJJIHIIHIIIJIJJJJIJJJJIIIHIICHHFECADEEEECDDCCDDCDDCCCDDDDDDEDEDCDCDDDDDDDCCD_Mismatch_0_Sense_+_Library_PoolT
CTCGGCAGTGGGAATGCCAAGGCTGTGTTTATGGGTGAGGAGGACGTGGGGATTTCCACAGTCAAAGCAGTGGATGATGAGAGAACTCTGAACA
>Frequency_2_QualityScore_FFGGHHHIIIIJJIJJIIJJIIIIIJIJJIIIJJJIIJJIIICGIIIIIJJJJGIIIHIJIIGCDDCCDCDCDDDDDDDDDCDB?CACCDCDDD_Mismatch_0_Sense_+_Library_PoolT
TGCATTTCAGGCCTCCTGGCAATATTATATCCTTCAACGAGGTTGCAGCTTTGTGGGAAAAAAAGATCGGCAAAACTCTTGAGAAAATCTACAT
>Frequency_2_QualityScore_FFHHHHHJIJJJHIIIIIIJJJJIIJIEHIIGIIJIHIJJJJIIJIIJJIIIJAGHHDHFFFFFFFEEDCDECDDDDDDDEDCCDDBCDCDECE_Mismatch_0_Sense_+_Library_PoolT
TTCTACCGAGGGAAGATACTTTGATGGTTCGATCGAAAATAGATTCTTCAAGGTAGGTATATGAATAAAGAAACTTTTGTAGAAGGTAGTACAT
>Frequency_1_QualityScore_FFHHHHHJIJJJHJJJIJJJJJJIJIJDHIIHIIJJIJJJJJG)=FIIJIJHICEHHEHGFFFFFFFEDEEEEDCDDDDBEDEDDDACDCDEDD_Mismatch_0_Sense_+_Library_PoolC
TTCTACCGAGGGAAGATACTTTGATGGTTCGATCGAAAATAGATTCTTCAAGGTAGGTATATGAATAAAGAAACTTTTGTAGAAGGTAGTACAT
>Frequency_2_QualityScore_FFHHHHHJJIJJIJJJJJJJJJJJJJIIJJJJJJJJJJIJJJJJIJJJJIJJJJIJJJJJJJIIJJJJJHIJJJJJJIJJJIGHGHHHFF_Mismatch_0_Sense_+_Library_PoolT
ATTTGATTGTATGAAAATTCCATTAGTGACTCTGTTCAATTCTTATGGACATTACATTCCTGACATTCCTGTCTCAAGCATGTGAACTTA
>Frequency_1_QualityScore_FFHHHHHJJJJJJJJIJJJJJGJJJJHIJIIJJJIJJJJJIJJJJJJIJIJJJJJJJJJJIIIJJJJJJGGIIIIJIEHIJIECEHFHFE_Mismatch_0_Sense_+_Library_PoolC
ATTTGATTGTATGAAAATTCCATTAGTGACTCTGTTCAATTCTTATGGACATTACATTCCTGACATTCCTGTCTCAAGCATGTGAACTTA
>Frequency_2_QualityScore_FFHHH;FGHGIIJIHIICEGIIIIGIHJIIIIJIJJJIJIJIIIIIIGEGGGHIHGGGGGGFEEEEDDDDBCDBCCCCDDEDEDCEEDDEEDDC_Mismatch_0_Sense_+_Library_PoolT
GAAGGTGTGGAAGCGAGTGAACTGTACCCGGATATGAAATACACCAGTGTAGATGAATACCTTGACCGGTTTGTGTGATTTTACTATAATAACA
>Frequency_2_QualityScore_FFHHHHHIJJJEIIIGIJJIJJJIJJIJJJJJJJJJJEHIJEGIJJJIJJJJJJJJJJJJJJJIJIIIIGGHGGFFFFFFEEEEEEEEED_Mismatch_0_Sense_+_Library_PoolT
TACTTTGATGGTTCGATCGAAAATAGATTCTTCAAGGTAGGTATATGAATAAAGAAACTTTTGTAGAAGGTAGTACATTTGATTGTATGA
>Frequency_2_QualityScore_EEHG;CEH@BCEGIIHIHHGGGHIEDFHHIGHIIIIG?CGGCHIDIHIGGIIIIGIGFGHIIIEGHCCGECGHIHIGCBGGDEEEGEEEEACCD_Mismatch_0_Sense_+_Library_PoolT
AAGGTAGGTATATGAATAAAGAAACTTTTGTAGAAGGTAGTACATTTGATTGTATGAAAATTCCATTAGTGACTCTGTTCAATTCTTATGGACA
>Frequency_2_QualityScore_EEGGFGGFHHIBCG>GGGEFEHGGGGADEDDGIBG:;@EHEBGEACCGGCDE6>CC;<D?CABCEEDCC@AACCCCCCAC?@AAA>??=?A?C?_Mismatch_0_Sense_+_Library_PoolT
TCTACCGAGGGAAGATACTTTGATGGTTCGATCGAAAATAGATTCTTCAAGGTAGGTATATGAATAAAGAAACTTTTGTAGAAGGTAGTACATT
>Frequency_2_QualityScore_FFHHHHHIJIIHHIJJJIHIIICGIIIJJJHGIJJIIIIIIIIHFGGHCGEFDEEEEEEEEEEEEEEDDBCDDDDEDDCDDBCCCEEDEEEEED_Mismatch_0_Sense_+_Library_PoolT
CCGAGGGAAGATACTTTGATGGTTCGATCGAAAATAGATTCTTCAAGGTAGGTATATGAATAAAGAAACTTTTGTAGAAGGTAGTACATTTGAT
>Frequency_2_QualityScore_EFGHHGGGIIIIJJJJJIJJHHIFGIGHGIJJJIIJIJIIIJIJIIIIIIJJJHIHGGGGFFFEEDEEECCDDCDDDDDEDDCDDDCCCDDDCD_Mismatch_0_Sense_+_Library_PoolT
TAGATGAATACCTTGACCGGTTTGTGTGATTTTACTATAATAACAAGGACCGCAAAGTCCCTGCCCTGTTTTGAATGTGACCACTGGTTAGGTG
>Frequency_2_QualityScore_FFHHHHHIIIJJJEIIIIIIJJJJIIJJIIIIJJJJJJJJJJJJIGGIJIIIIGHGIIJJIIIJJIIIIGIIJIIIIJIIIH_Mismatch_0_Sense_+_Library_PoolT
CTTTTGTAGAAGGTAGTACATTTGATTGTATGAAAATTCCATTAGTGACTCTGTTCAATTCTTATGGACATTACATTCCTGA
>Frequency_2_QualityScore_FFHHHGGJJIJJJIJJJJHIJGFGFHGIJJJIJJJJIIIJJJJJIIIIIJIHIHHHHHFFFFFDEEDDDBCBDDDDEEDDDDDDDCCDDDCDDC_Mismatch_0_Sense_+_Library_PoolT
GATGAATACCTTGACCGGTTTGTGTGATTTTACTATAATAACAAGGACCGCAAAGTCCCTGCCCTGTTTTGAATGTGACCACTGGTTAGGTGGA
>Frequency_2_QualityScore_FFHHHHHIJJJIJJJIEIIIGHEHGHIJJIIJJJIIJIJJIIJIIIIIJIIIHHHHHHFFFFEECEEEDDDDDCEEDDDDCDDCDCCDACDCDC_Mismatch_0_Sense_+_Library_PoolT
TGAATACCTTGACCGGTTTGTGTGATTTTACTATAATAACAAGGACCGCAAAGTCCCTGCCCTGTTTTGAATGTGACCACTGGTTAGGTGGAAA
>Frequency_2_QualityScore_FFHHGHHIIIJIGHIHIJIJJJJIIJJJIIIIIIIIIGGIIIIIIIIIGIHIGAAFECEGFDEDDDDDDCDCDEDDBCD=ACCACEEEEEEEED_Mismatch_0_Sense_+_Library_PoolT
CCACTGGTTAGGTGGAAATAAACTATTTCTACCGAGGGAAGATACTTTGATGGTTCGATCGAAAATAGATTCTTCAAGGTAGGTATATGAATAA
>Frequency_2_QualityScore_FEHHHGHJIJIGIIHIIIIEIGGCHIHIJJIJIJIIJJIIIIIIIIJHGIIICGGGGIHIIJIIGHIIICGIHHGGFGEFFEEFEEEEEEEECD_Mismatch_0_Sense_+_Library_PoolT
GAAAATAGATTCTTCAAGGTAGGTATATGAATAAAGAAACTTTTGTAGAAGGTAGTACATTTGATTGTATGAAAATTCCATTAGTGACTCTGTT
>Frequency_2_QualityScore_FFHHGHHIIJJJJIJIEHIIHIGIIIIGFIGIIIIJIIIIIJHIIIJJJIIIIDEGGIIGGEFGEEEBC@ADBCBCACCCACCDCCEEEEEDDD_Mismatch_0_Sense_+_Library_PoolT
TTTGTGTGATTTTACTATAATAACAAGGACCGCAAAGTCCCTGCCCTGTTTTGAATGTGACCACTGGTTAGGTGGAAATAAACTATTTCTACCG
>Frequency_2_QualityScore_EFHHHGHJJJJIJJJJJJJJJGIIJFIIJJJJJJJIHIIIGIIIIJIJHIIHHGGGGFFFEEEEEEACCACCEEEEEEEEDDDDDDDDCDDDDE_Mismatch_0_Sense_+_Library_PoolT
GGAAATAAACTATTTCTACCGAGGGAAGATACTTTGATGGTTCGATCGAAAATAGATTCTTCAAGGTAGGTATATGAATAAAGAAACTTTTGTA
>Frequency_2_QualityScore_FFHHHEGIGHIJJJJIJIIHHIJIJJJIJIJJJJJJJGGIHIJJJJJJJHIJIJJJJJIIJJIIJIJIJGIIIH_Mismatch_0_Sense_+_Library_PoolT
GAAGGTAGTACATTTGATTGTATGAAAATTCCATTAGTGACTCTGTTCAATTCTTATGGACATTACATTCCTGA
>Frequency_2_QualityScore_FEHGHFAEGIIIIGGIHGIGCDEICFGIGGHGHEEHIEHIIEFHHHIIIIHHIIIIG?CGCGGHGEICECCCGEEFCEEFFDADEEECC?ACCC_Mismatch_0_Sense_+_Library_PoolT
CGATCGAAAATAGATTCTTCAAGGTAGGTATATGAATAAAGAAACTTTTGTAGAAGGTAGTACATTTGATTGTATGAAAATTCCATTAGTGACT
>Frequency_1_QualityScore_FFHHHHHJJHJJJJJJGIGIJIIIIJJJJJJJJIJIHIJJHIJJJIGIGCFHHIIJJHHHFBDEEEEEECDDDDDDDDDDEEDDCDDDDDD@CD_Mismatch_0_Sense_+_Library_PoolT
CATTTTTTGTTAAGGGAGACCATATCAACTTTGAAATTGGAGCTGAAGGTGTGGAAGCGAGTGAACTGTACCCGGATATGAAATACACCAGTGT
>Frequency_1_QualityScore_FFHHHHHIJJJJJJJJJJJJJJJJJJJJJJJJJJJJJJJJJJHHJJJJJJJJJJIIIJHHHGHFFFFFEEDDDDDBC@CDDDDDDCDDDCDDBB_Mismatch_1_Sense_+_Library_PoolT
ATTTCGGACAGATGGGACTTCCATTTCCTCCAAGAGATAAAGTTGAAATACTCGGCAGTGGGAATGCCAAGGCTGTGTTTATGGGTAAGGAGGA
>Frequency_1_QualityScore_FFHGGFHJJIJIJJIJHIIJJIIIGIHIJHIJIIJJJJJJJJIIJHIJJJGHGIIIGHIJIIIIJIJIJHIFHHGHFE_Mismatch_0_Sense_+_Library_PoolT
TCCTGTCTCAAGCATGTGAACTTAAAATTATCTCCTTCTATTAAGTACAAAAAGTCATAGTGATTGCTTGGATGTGCA
>Frequency_1_QualityScore_DFHHHHHJJJJJJJJJJJJJJJIJJJHJJJJIIJJJJJJJJDGHIIJJJHIJJHHHGHHFFFFFCDECECC>CDEEEEEEEDDEEDDDDDDDDD_Mismatch_1_Sense_+_Library_PoolT
TGGAAATAAACTATTTCTACCGAGGGAAGATACTTTGATGGTTCGATCGAAAATAGATTCTTCAAGGTAGGTATATGAATAAATAAACTTTTGT
>Frequency_1_QualityScore_FFHHHGHJJJHIIIHGGHBHIIJIJJIIIJJJJJJJJJIIJJJIJJJIIJJIIHHHHFFFFFEACEEEDEDCDDDDDCCCDDDDDACDDDDDDD_Mismatch_0_Sense_+_Library_PoolT
CCTTGACCGGTTTGTGTGATTTTACTATAATAACAAGGACCGCAAAGTCCCTGCCCTGTTTTGAATGTGACCACTGGTTAGGTGGAAATAAACT
>Frequency_1_QualityScore_FFHHHHHJJJGJJJJIJGHIJJJJJJJJIJJJJJHIIJJJJJJJFHJJJIJHGHFBCDDDDDDDDEEDDDDDDDDDDDDDDDDCDDEDDDDDDD_Mismatch_0_Sense_+_Library_PoolT
GTTGAAATACTCGGCAGTGGGAATGCCAAGGCTGTGTTTATGGGTGAGGAGGACGTGGGGATTTCCACAGTCAAAGCAGTGGATGATGAGAGAA
>Frequency_1_QualityScore_FFHHHHHIJJJIJFHJJJJIJIIJJJJGGHGGIHIIJFDEFHIIHIJJJGGIJIIIIHHHHH>CCDDDA>CCEDDD=CDFEEEDEDDDDEDDDD_Mismatch_0_Sense_+_Library_PoolT
AAAAAGGCTACAGTATTCATCATAAAGAAGTCTAAGGTGGATGTTTCTCACGAGGCCTCCTGAGTGTGTGAGCCTGATATAAAATAACTTTTTT
>Frequency_1_QualityScore_FFHHHHHIJJJJJJIJJJJJJJJJIJJJJJJJJJJJJJIJBGHHIJIIJJII@GIIJIGHGHHHFFCCDCCDDDDDDCDDDDCDADDEDDDCEE_Mismatch_0_Sense_+_Library_PoolT
TTAAGGGAGACCATATCAACTTTGAAATTGGAGCTGAAGGTGTGGAAGCGAGTGAACTGTACCCGGATATGAAATACACCAGTGTAGATGAATA
>Frequency_1_QualityScore_DFHBHFHIJJIJJJIJJJIIJJIJJJHIJGHHIIIHHIJFHGHGIIGIGIJJJJJEIJIIHGHHFFFFFDDDBDDACCBB@BBBCDDDDDCDCC_Mismatch_1_Sense_+_Library_PoolT
AAGTTCTCAAATTAATTGCAGACTCACCGTTCGCTGTGGGTCTTATACTGTCATTGCGCCACTCATTTTTTGTTAAGGGAGACCATATCAACTT
>Frequency_1_QualityScore_FFHHHHHIJJJJJJGIJJGHIJIJIJJJIJJJJJIJJJJJJJJIIIJJHHGFFFFFFDDDDDDDDDDEDCDDDDCDDDDDDCCDDDDDDCACCD_Mismatch_0_Sense_+_Library_PoolT
CTCACCGTTCGCTGTGGGTCTTATACTGTCATTGCGCCACTCATTTTTTGTTAAGGGAGACCATATCAACTTTGAAATTGGAGCTGAAGGTGTG
>Frequency_1_QualityScore_ADFDFBDFHEGHBEHCHII@CHHIIGDDG>?EBEGGIIIEHEHDEDGIEIII<BGEGH<CHFCCHHIGIG_Mismatch_0_Sense_+_Library_PoolT
CTGTCTCAAGCATGTGAACTTAAAATTATCTCCTTCTATTAAGTACAAAAAGTCATAGTGATTGCTTGGA
>Frequency_1_QualityScore_DFFFHHHJJJJJJJJJJJJJIJJIJJJJJJIJJJJIJJJIJJFJIHGHHFFFFFEEEEEEEDDDDDDDDCDDDDDDDDDDDDDBBCDDD><CDD_Mismatch_0_Sense_+_Library_PoolT
TGTGGGAAAAAAAGATCGGCAAAACTCTTGAGAAAATCTACATACAGGAAGATCAAGTTTTCAAATTAATTGCAGACTCACCGTTCGCTGTGGG
>Frequency_1_QualityScore_FFHHF?DFHHHD>FFGIIII9FGGHCFGHCGIICHHG>GHGCIGHGHHIIFGFGAGHHDGHFHCHIEC@@FGGEHIHGIIEEHFHHHFFD;;BB_Mismatch_0_Sense_+_Library_PoolT
ATTAGTGACTCTGTTCAATTCTTATGGACATTACATTCCTGACATTCCTGTCTCAAGCATGTGAACTTAAAATTATCTCCTTCTATTAAGTACA
>Frequency_1_QualityScore_FFHFHHFGHGIJJIIJJJJJ>HEHIJJIJIIJJIIGBFIIIIIJIGGGGIIGIJJJJGBEFC>>AADADA@CCCDDDDEDDCDCDDDDDDDDBD_Mismatch_0_Sense_+_Library_PoolT
AGCGAGTGAACTGTACCCGGATATGAAATACACCAGTGTAGATGAATACCTTGACCGGTTTGTGTGATTTTACTATAATAACAAGGACCGCAAA
>Frequency_1_QualityScore_FFHHHHHIIIJGHJIJJJIIJDHIIJFHJJJJIJJIIJJJJIJJIJJJEIIIIGJJJHHFHHHFFFF@DCADEDDD_Mismatch_0_Sense_+_Library_PoolT
TGTTTTGAATGTGACCACTGGTTAGGTGGAAATAAACTATTTCTACCGAGGGAAGATACTTTGATGGTTCGATCGA
>Frequency_1_QualityScore_FFGHHHHIBHIJJJIIJJJJIIJEHHGGIJJIJJIGHJJIIIGIGGJJJIIJIJEHEHFHHHFBFCCDE@ADEE@CDDDDDDCDDDDBBDDBCD_Mismatch_1_Sense_+_Library_PoolT
AACTTTGAAATTGGAGCTGAAGGTGTGGAAGCGAGTTAACTGTACCCGGATATGAAATACACCAGTGTAGATGAATACCTTGACCGGTTTGTGT
>Frequency_1_QualityScore_FFHHHFHIJFHIIJJIJJIJJJJJJJJJJJJJJIIJIJGIIHIJJJJJJIIJJJJJJJJJJJIJJJJJJHIIJJJJGIIIHGHHHHHF_Mismatch_2_Sense_+_Library_PoolT
CAAGGTAGGTATATGAATAAAGAAACTTTTGTAGAAGGTAGTACATTTGATTGTATGAAAATTCCATTAGTGACTGTGTTCAATTCTA
>Frequency_1_QualityScore_DEHCFHFGIJGIJJJIJJJJIJJJIIHIIFHHJFHIGGIJJJJIJJJJIJJJIJJIJJGGHH?EEHFHGEFFFFFFEEEEEEDDDDDDDEEEDC_Mismatch_0_Sense_+_Library_PoolT
TGGTTCGATCGAAAATAGATTCTTCAAGGTAGGTATATGAATAAAGAAACTTTTGTAGAAGGTAGTACATTTGATTGTATGAAAATTCCATTAG
>Frequency_1_QualityScore_FFHHHHGJJJIJJJIJJJJJJJJJJGIJJDHHIIIJIEGIJIIJIJIJIJJIGHHHFHF@DFDFFFEEEEEEDDDDDDDDDDEDDDDDCCDCEE_Mismatch_1_Sense_+_Library_PoolT
CTTTCTACCGAGGGAAGATACTTTGATGGTTCGATCGAAAATAGATTCTTCAAGGTAGGTATATGAATAAAGAAACTTTTGTAGAAGGTAGTAC
>Frequency_1_QualityScore_FDDFHGHEEEHF<C<:?F@GGIG9BD=?DBFHGHEIGCHGIIIGCHIIIEHIIIIF=CECEHFEFEFFECACCEECECCACC@ACCCCCCD<AC_Mismatch_0_Sense_+_Library_PoolT
GATCGAAAATAGATTCTTCAAGGTAGGTATATGAATAAAGAAACTTTTGTAGAAGGTAGTACATTTGATTGTATGAAAATTCCATTAGTGACTC
>Frequency_1_QualityScore_DAHFH?BD@CCDFHEIIEHGHIIIIB@EG@@DGHGCHHBDEHF_Mismatch_0_Sense_+_Library_PoolT
TTTTTCCCTTCATAAAACACAAAAACTTGTCACAAGTTATTTA
>Frequency_1_QualityScore_FFHHHHHIJJJJJIJJJJJJIJJJJJJJJHHIIGIJIJGIJIJJJIJJJJJIIGIDHHHFHHFFFFFFEEEEEECCCDDDDBDDBB>CDDDDDD_Mismatch_0_Sense_+_Library_PoolT
GAACTGTACCCGGATATGAAATACACCAGTGTAGATGAATACCTTGACCGGTTTGTGTGATTTTACTATAATAACAAGGACCGCAAAGTCCCTG
>Frequency_1_QualityScore_FFHHHHHJJJHIJJJJJJJJJJJJJJHIJJJJIJJHIIJGIGIJJJFIJIHIIIJIJJJJJIIE_Mismatch_0_Sense_+_Library_PoolT
CATTTGATTGTATGAAAATTCCATTAGTGACTCTGTTCAATTCTTATGGACATTACATTCCTGA
>Frequency_1_QualityScore_FFGHHHHJIJIIJJJJJJJJJJJJFJJJIIGIIDHIJJIHIGHGIIHIHIJJJJIJJJIIJJIIJHEHE?BDCEEEEDDDEDDEECD=BB=@DD_Mismatch_0_Sense_+_Library_PoolT
CTCTTGAGAAAATCTACATACAGGAAGATCAAGTTTTCAAATTAATTGCAGACTCACCGTTCGCTGTGGGTCTTATACTGTCATTGCGCCACTC
>Frequency_1_QualityScore_FFHHHHGJJJJJJJJJJJIJIJHHIIJJJJJJJJJJJJJIJJJJHIJJHIHGEIJIHHHHHGFEFFFFFCECEEDDDDBDDDDDDDDDDDDDAC_Mismatch_0_Sense_+_Library_PoolT
ACCCGGATATGAAATACACCAGTGTAGATGAATACCTTGACCGGTTTGTGTGATTTTACTATAATAACAAGGACCGCAAAGTCCCTGCCCTGTT
>Frequency_1_QualityScore_FFHHHHGJJJJJJJJJJJJJJIJJJJJJJJJJIJJHHIJJJJIJJJJJJJJJJJJIJJJJJJJJHHHFB@CEEEECDDDDDDDDDBDDDDDDDD_Mismatch_0_Sense_+_Library_PoolT
TGATGAGAGAACTCTGAACAAGACCCTGCATTTCAGGCCTCCTGGCAATATTATATCCTTCAACGAGGTTGCAGCTTTGTGGGAAAAAAAGATC
>Frequency_1_QualityScore_BB>CFDAGGFHGCEHG=G9E<B@FE@BFA@DCABHCFIGHIIGGHFCD>FHHIIII;=@CE@AA>7A=?=<BCACCBB?<:@2005>?CB:>C@_Mismatch_1_Sense_+_Library_PoolT
TCTGAACAAGACCCTGCATTTCAGGCCTCCTGGCAATATTATATCCTTCAACGAGGTTTCAGCTTTGTGGGAAAAAAAGATCGGCAAAACTCTT
>Frequency_1_QualityScore_FFHHFHHIIJJJJIJJJJJIJJJJIJJJJJIHJIJJJJJJJIIGIFIJEHIHGHHHFFFFFFEEFEEEE@BDDDDDDDDCCDDEDDDDDCCDDB_Mismatch_0_Sense_+_Library_PoolT
AAGGACCGCAAAGTCCCTGCCCTGTTTTGAATGTGACCACTGGTTAGGTGGAAATAAACTATTTCTACCGAGGGAAGATACTTTGATGGTTCGA
>Frequency_1_QualityScore_FDGHHHHJJJJJJJCHHIJJJJJJGIJIIJIIIJJIJJJIHJIJIFHHIJJJIJJJH_Mismatch_0_Sense_+_Library_PoolT
GTGAACTTAAAATTATCTCCTTCTATTAAGTACAAAAAGTCATAGTGATTGCTTGGA
>Frequency_1_QualityScore_FFGHHHHJIEFHIGIIJHHJJJIJCEFGIJJJDGIIJJJGIGHEIIJ*BFFFFGHIJJIIJJJJJHIJIIHGHHHHHFFFFFDECCDDDDDDEE_Mismatch_0_Sense_+_Library_PoolT
CCTGTTCAAATTCATGGTCTTTCTACAAAGGGTCTTGGGTCTAATTCTTTAAAATATCACCTTTGTTTTCTCATCTGCTCCACAAGCCTATTCC
>Frequency_1_QualityScore_FFHHHHHJJJGHJJJIIIIJJJJIJJJJJJIJJJJIIIJIJJJJJJJJJIJJJJHIHGHHHCDEFFFFEEEEEEED@DDD@B@BDDDDDEDACD_Mismatch_0_Sense_+_Library_PoolT
AATAACAAGGACCGCAAAGTCCCTGCCCTGTTTTGAATGTGACCACTGGTTAGGTGGAAATAAACTATTTCTACCGAGGGAAGATACTTTGATG
>Frequency_1_QualityScore_DFFFHHHIJIH<FHIJJJGIIGGIHJJFHIIJJIJHIJJIIEIJIGIIFIJJIJJJJIHIIIJIJJJJIH>FGHEHIIJIJJECEEHH@DF_Mismatch_0_Sense_+_Library_PoolT
CATTTGATTGTATGAAAATTCCATTAGTGACTCTGTTCAATTCTTATGGACATTACATTCCTGACATTCCTGTCTCAAGCATGTGAACTTA
>Frequency_1_QualityScore_FFHFHFHIIGHHJCEGIBFAJIIJJJJJJIJJJIJIJJEHJJIIIIBGIAHIIIIJJIJHJIIJIIGIIIIIGIJIJJICHHDHHFEDCDFFFF_Mismatch_0_Sense_+_Library_PoolT
AGATTCTTCAAGGTAGGTATATGAATAAAGAAACTTTTGTAGAAGGTAGTACATTTGATTGTATGAAAATTCCATTAGTGACTCTGTTCAATTC
>Frequency_1_QualityScore_FFHCFHHIJJFFHHJIJGHGIJJJJJJJJJJJJGHGIIIHIIJJIHHIJJIGIIIBHHH?CDEFFEDEEAEEF_Mismatch_0_Sense_+_Library_PoolT
GAGTGAACTGTACCCGGATATGAAATACACCAGTGTAGATGAATACCTTGACCGGTTTGTGTGATTTTACTAT
>Frequency_1_QualityScore_FFHHHHHJJGIIJCHHIJJJJJJJJJIJJJJJJJJIJJJIIJDHIHIJJJJJJIJJJIJJJJJIIIJJJIIJJIHIJJIJGHHHHHGFFFFFFF_Mismatch_0_Sense_+_Library_PoolT
TCTTCAAGGTAGGTATATGAATAAAGAAACTTTTGTAGAAGGTAGTACATTTGATTGTATGAAAATTCCATTAGTGACTCTGTTCAATTCTTAT
>Frequency_1_QualityScore_DDFDBFADFGIEH9F??9<9CGI?B1C@?1:0:?@FFCGEGGGFIDABFFC;BBCE@A)==CACEC;CACAA==>E?BDBDB>>;BBBCC;;@B_Mismatch_0_Sense_+_Library_PoolT
TCGATCGAAAATAGATTCTTCAAGGTAGGTATATGAATAAAGAAACTTTTGTAGAAGGTAGTACATTTGATTGTATGAAAATTCCATTAGTGAC
>Frequency_1_QualityScore_FFHHHHHJJJJJGIIJIIJJJJIJJJIJIJIJIJJJJJJIIIJJIJIJJIJIGJJJIIIJIJJI_Mismatch_1_Sense_+_Library_PoolT
ACATTTGATTGTATGAAAATTCCATTAGTGACTCTGTTCAATTCTTATGGACATTACATTCCTA
>Frequency_1_QualityScore_FFHHHHHJJJJJJJJJJFHIJFGGHHGIJJIJJJJJJJJJJJJIJJJJJJJJJHHHHHHFFFFEEEEEEDDDDDDEEDDDDDC@CDDDDDCDDD_Mismatch_0_Sense_+_Library_PoolT
ATGAATACCTTGACCGGTTTGTGTGATTTTACTATAATAACAAGGACCGCAAAGTCCCTGCCCTGTTTTGAATGTGACCACTGGTTAGGTGGAA
>Frequency_1_QualityScore_FFHHHHHJJJJJJJJJJJJJIJJIIJFIIIIJJJJJJJJJJJIIJIJJJIIHHJJJJGIGJJJJJJJJG_Mismatch_0_Sense_+_Library_PoolT
TGTCTCAAGCATGTGAACTTAAAATTATCTCCTTCTATTAAGTACAAAAAGTCATAGTGATTGCTTGGA
>Frequency_1_QualityScore_FFHGHHHJJJIIIJJJJJIIJJJJJJJJJJJIJJJJIJJJJJJJJIJJIIICEEHHHFHFFFD<BCEDDDDFDDDDDBDDDDEEDCCDDDDDDA_Mismatch_0_Sense_+_Library_PoolT
CTCATTTTTTGTTAAGGGAGACCATATCAACTTTGAAATTGGAGCTGAAGGTGTGGAAGCGAGTGAACTGTACCCGGATATGAAATACACCAGT
>Frequency_1_QualityScore_DDHHHHHJJJHHIIGHHHBEHFHIGIIHIJJJHIJJJJJIIIJHIIJFHHEGIIIJJJHHIJIIIJIIIHHHIJJJJIGHHHFHFF_Mismatch_2_Sense_+_Library_PoolT
TAGATTCTTCAAGGTAGGTATATGAATAAAGAAACTTTTGTAGAAGGTAGTACATTTGATTGTATGAAAATTCCATTAGTGACCCA
>Frequency_1_QualityScore_FFHHHHHJJJJIIJJIGJIJJIJJJJIJJJJFHIIIIJJIJJJJJJJJIIJJIGIJJIHFHHHFFFFFDBEECEEDDFDDBDDDDDCCDEDDED_Mismatch_0_Sense_+_Library_PoolT
TGCCCTGTTTTGAATGTGACCACTGGTTAGGTGGAAATAAACTATTTCTACCGAGGGAAGATACTTTGATGGTTCGATCGAAAATAGATTCTTC
>Frequency_1_QualityScore_FFHHHHHJIJJJIJJIJJJJJJJIJIJFGIIHIJJIIIJJJJJIIJIJJGCGH?EEHCEDFFFFF_Mismatch_0_Sense_+_Library_PoolT
TTCTACCGAGGGAAGATACTTTGATGGTTCGATCGAAAATAGATTCTTCAAGGTAGGTATATGAA
>Frequency_1_QualityScore_FFHHHGHJJIJIIJJJJJJJJJJJCGHIJJJJJJJJJJJJJJJJJJIJJIIJJJJIJHHHHHHHFCDDDDFED?CDDDDDDEEDDEDEDDD@CD_Mismatch_0_Sense_+_Library_PoolT
TTTTGAATGTGACCACTGGTTAGGTGGAAATAAACTATTTCTACCGAGGGAAGATACTTTGATGGTTCGATCGAAAATAGATTCTTCAAGGTAG
>Frequency_1_QualityScore_FFHHHHHJIJJJIIJJJJJJIIIJJJJJJJJJJGHIIIIJIJJJFIIJEIIJJIIHFHHGHHFEFFEFECAACDDDDDDDCDDCDDDDDDDDDB_Mismatch_0_Sense_+_Library_PoolT
ATATGCTGCAACAGCTTTGCAGGCCTTTTTGGGTCAAATTTCGGACAGATGGGACTTCCATTTCCTCCAAGAGATAAAGTTGAAATACTCGGCA
>Frequency_1_QualityScore_FFHHHHHIJJJJJJIJAFEFHHFHEGDHDGGGIJJIIJJJJJIJIIIJIIGICHHHHHEEDEEEDCEEECEDDDDDDDDD=BBDAC?AACDEDD_Mismatch_0_Sense_+_Library_PoolT
AAATTGGAGCTGAAGGTGTGGAAGCGAGTGAACTGTACCCGGATATGAAATACACCAGTGTAGATGAATACCTTGACCGGTTTGTGTGATTTTA
>Frequency_1_QualityScore_FFHHHHHJHIJJJJJIJJJJJIFIIJJIJJJJJJJJJIIJHIJJJJJJJJJJJJJIJHHFDDDDEDDDDDDEDFDDEFDDFEDDDDDDDDADDD_Mismatch_0_Sense_+_Library_PoolT
GAAGCGAGTGAACTGTACCCGGATATGAAATACACCAGTGTAGATGAATACCTTGACCGGTTTGTGTGATTTTACTATAATAACAAGGACCGCA
>Frequency_1_QualityScore_FFHHFHHIJJGIJJJJJJIJJJJJJJJJJJJJJJJJHIJJJJJJJIJIHIJJJJJJJIJGIIJJIIIJIHIJJIJJJJJJJHHGHHHFFFFFFE_Mismatch_0_Sense_+_Library_PoolT
AAGGTAGTACATTTGATTGTATGAAAATTCCATTAGTGACTCTGTTCAATTCTTATGGACATTACATTCCTGACATTCCTGTCTCAAGCATGTG
>Frequency_1_QualityScore_FFHCFHHIJEFGGIJIJIIGEGHAGHHGGIIJJJJIIIJJJJJJGHIIJJEEHHHGHFFDEFFEEECEEADDDDC:A@?BCCDDBBB9ACDCAC_Mismatch_0_Sense_+_Library_PoolT
GGGTCTTATACTGTCATTGCGCCACTCATTTTTTGTTAAGGGAGACCATATCAACTTTGAAATTGGAGCTGAAGGTGTGGAAGCGAGTGAACTG
>Frequency_1_QualityScore_FFGHHHHIJFJJIGIHIIIJJIIGIGGIEHIIJJIGJGJIHIIJJHJJJJJJIJJIIJJJIIHJHFHFHHFFEFFFFDEEDCBD@BCBACCDDD_Mismatch_0_Sense_+_Library_PoolT
CAGTCAAAGCAGTGGATGATGAGAGAACTCTGAACAAGACCCTGCATTTCAGGCCTCCTGGCAATATTATATCCTTCAACGAGGTTGCAGCTTT
>Frequency_1_QualityScore_FFHHHHHJJJJJJIIJJAFGIFHHIIJJIIIIJJJJJJJJJJJIJJJJJJGIIJJIIJJJJJJJJJJJJHJJJJJJJJHHGHHHHFFFC_Mismatch_2_Sense_+_Library_PoolT
AAATAGATTCTTCAAGGTAGGTATATGAATAAAGAAACTTTTGTAGAAGGTAGTACATTTGATTGTATGAAAATTCCATTAGTGACTGA
>Frequency_1_QualityScore_FFHHHHHEHIJFHJIJJJJJJJJIJIJJJJJJJJJJJJJJHHJIJJJJJJJJJJJJJJJJJJJIJJJJJJIJIJJJJJIJIHHHHHHHFFFFFF_Mismatch_1_Sense_+_Library_PoolT
TTCAAGGTAGGTATATGAATAAAGAAACTTTTGTAGAAGGTAGTACATTTGATTGTATGAAAATTCCATTAGTGACTGTGTTCAATTCTTATGG
>Frequency_1_QualityScore_DDHHH<FHEGFBG=DFF@GGICHGCGEHGGICDAD?BGGIFIGFDGCFGGGEGFHGIIHII6@C_Mismatch_0_Sense_+_Library_PoolT
CTTTGATGGTTCGATCGAAAATAGATTCTTCAAGGTAGGTATATGAATAAAGAAACTTTTGTAG
>Frequency_1_QualityScore_FFHHHHHJJJJJJJJJIJJHJHJJJIIJJJHIJIJJJJIIJJJIJIJHIIIHJJJJJJJJJJIIGIJIHGHIII@EGEHHHHFFFFFFDDDBDD_Mismatch_0_Sense_+_Library_PoolT
TTGCCTTTACCTGTAAATGTGATTGTAAAGTATCCTGAAAAAGGCTACAGTATTCATCATAAAGAAGTCTAAGGTGGATGTTTCTCACGAGGCC
>Frequency_1_QualityScore_FFFHHHHIJJJJJJJJJHIJIJIJGIGGIGGIJJJIIIJIGIJJJJJIIJJJIIIIJJHFHHHHFFFFFEEDEEDDDACCCDEEEEDDDDDDDD_Mismatch_0_Sense_+_Library_PoolT
CGTGGGGATTTCCACAGTCAAAGCAGTGGATGATGAGAGAACTCTGAACAAGACCCTGCATTTCAGGCCTCCTGGCAATATTATATCCTTCAAC
>Frequency_1_QualityScore_FFHHGHHGIJGHGGIJHIJJGEGFGGIJJJJHJJJDHIJGHIJGIIJIJIHHHHHHHFEDF?@CD>CDECCCCCCDDDCDDCDDACDDACDDDD_Mismatch_0_Sense_+_Library_PoolT
TAAACTATTTCTACCGAGGGAAGATACTTTGATGGTTCGATCGAAAATAGATTCTTCAAGGTAGGTATATGAATAAAGAAACTTTTGTAGAAGG
>Frequency_1_QualityScore_FFHBFFDGGDHIIGDIGI>GBGGAHGBFDFHIIGIIGIGAFFDFGGGH4@@;=>?EHEH>@DBEFDEEA>C@CD;=A;??BDDDCA>:@@CABD_Mismatch_0_Sense_+_Library_PoolT
CTGTACCCGGATATGAAATACACCAGTGTAGATGAATACCTTGACCGGTTTGTGTGATTTTACTATAATAACAAGGACCGCAAAGTCCCTGCCC
>Frequency_1_QualityScore_FFHHHGHJJJJHIJGIJJGIJJJJIHIJJIJJIJJJIJJJJJJHHHFFFFFEEEEDEDDDDDDDDDEDDACADDDDDDDDCCDDDDCCCCDCDE_Mismatch_1_Sense_+_Library_PoolT
CTCCTTCAACGAGGTTGCAGCTTTGTGGGAAAAAAAGATCGGCAAAACTCTTGAGAAAATCTACATACAGGAAGATCAAGTTTTCAAATTAATT
>Frequency_1_QualityScore_FFHFGHHJJJJJJJJJJIJFHGIHGJJJIIIJJJJJIJJJJHIJIIIHGHHGHFFFEEFDEDEEEEDDDDDDDDDDDDCDDCDDDDDDA@CCCD_Mismatch_0_Sense_+_Library_PoolT
CGGATATGAAATACACCAGTGTAGATGAATACCTTGACCGGTTTGTGTGATTTTACTATAATAACAAGGACCGCAAAGTCCCTGCCCTGTTTTG
>Frequency_1_QualityScore_FFHHHHHJIJIIIIIIJJJJIIJJJJJJJJJJHIJJHIJJIJJJJJJJJIJJJJJJJJJJIIIHFFFDEEDDDDDDDDDDDDDDDDDDDCEDDD_Mismatch_0_Sense_+_Library_PoolT
AATACACCAGTGTAGATGAATACCTTGACCGGTTTGTGTGATTTTACTATAATAACAAGGACCGCAAAGTCCCTGCCCTGTTTTGAATGTGACC
>Frequency_1_QualityScore_FFCFHHFIHIIJJJJJJJJJJJJJJJJJJJJJJJJJJJJJJJJJJJJJJJIJHHGHFFFFFFFEEDEEDDDDDDDDDDDDDDDDDDDDEEEEED_Mismatch_0_Sense_+_Library_PoolT
GGTTTGTGTGATTTTACTATAATAACAAGGACCGCAAAGTCCCTGCCCTGTTTTGAATGTGACCACTGGTTAGGTGGAAATAAACTATTTCTAC
>Frequency_1_QualityScore_FFHGHHHJIIJIIJJFDCCGHIIJJIJGGIJJJJFGIJJJJJIJJJGJIIJDGIII_Mismatch_1_Sense_+_Library_PoolT
GAAACTTTTGTAGAAGGTAGTACATTTGATTGTATGAAAATTCCATTAGTGACTCA
>Frequency_1_QualityScore_FFHHHHHJJJJJJJJJGIIJJJJFHIHGIJJJJJJJJJJJIJIJJJJJJJJJJJJGIJJIJIIHIJJIJHHJJJJHIJJIHHHHHHHFFFFDDD_Mismatch_2_Sense_+_Library_PoolT
AATAAAGAAACTTTTGTAGAAGGTAGTACATTTGATTGTATGAAAATTCCATTAGTGACTCTGTTCAATTCTTATGGACATTACATTCCCGAAA
>Frequency_1_QualityScore_FFHBHHH<AGHGIEGGG@FHG?FGDCGGGGGGGGG?DDHGIGIIIIIIIGIEHHIIGGH:BDD@CACCDDCCDDDDEDDFEDCDDCDDDD@DD>_Mismatch_0_Sense_+_Library_PoolT
AAGCGAGTGAACTGTACCCGGATATGAAATACACCAGTGTAGATGAATACCTTGACCGGTTTGTGTGATTTTACTATAATAACAAGGACCGCAA
>Frequency_1_QualityScore_FFFHHHHIIJIGHJCFHGHEHHIJJJIJIJGGIIJJJJIHIHGHGGHGIJIJIIJJHGEIFHHGHGDFFBCDDD_Mismatch_0_Sense_+_Library_PoolT
AAAGAAGTCTAAGGTGGATGTTTCTCACGAGGCCTCCTGAGTGTGTGAGCCTGATATAAAATAACTTTTTTTAT
>Frequency_1_QualityScore_FFGHHHHHIIJIJJJJJJGHIJIIJJJIGIJJJJIJJIIJJJJJJIJIGIJJIGGIJIJJJHHFGFFFDDCD@BDDDDDDDDDDDDBDCDDDDD_Mismatch_0_Sense_+_Library_PoolT
TTTTGGGTCAAATTTCGGACAGATGGGACTTCCATTTCCTCCAAGAGATAAAGTTGAAATACTCGGCAGTGGGAATGCCAAGGCTGTGTTTATG
>Frequency_1_QualityScore_FFHHHHHJJJJJJJJJJFHHJGJJJIJJJJJJIJJJJJJIIJJDHIJBGHIJJJJJJJJJIJJJJJHHHHHHFFFFCDEEFEEEEEEEDDDDEE_Mismatch_0_Sense_+_Library_PoolT
GGAAGATACTTTGATGGTTCGATCGAAAATAGATTCTTCAAGGTAGGTATATGAATAAAGAAACTTTTGTAGAAGGTAGTACATTTGATTGTAT
>Frequency_1_QualityScore_FFHHHGHJIJIIFHBHHHIGHIIGJJJJJJJJIIJJIJJJJJJJJIIGHIJEG?GG<??FGIJIIJJIHCFHICHE=CDD>EHGCHFFFEDDCD_Mismatch_0_Sense_+_Library_PoolT
AAATTCCATTAGTGACTCTGTTCAATTCTTATGGACATTACATTCCTGACATTCCTGTCTCAAGCATGTGAACTTAAAATTATCTCCTTCTATT
>Frequency_1_QualityScore_DDHBH?BC,CBBD>FGIGEFFHEGHGIE?FHFGHA@BFGIIIIIHIIIIHEGG>99DGE:<B=BF)BGE@A=C;8=DGHDG>?E:CA?;C;7?C_Mismatch_0_Sense_+_Library_PoolT
TTGATTGTATGAAAATTCCATTAGTGACTCTGTTCAATTCTTATGGACATTACATTCCTGACATTCCTGTCTCAAGCATGTGAACTTAAAATTA
>Frequency_1_QualityScore_FFHHHHHJJJJJJJJJJJJHIJJJIJFHIHGJJJJJJJJJJJJJJHIJJJJJIJJJJIHHJIJJFHIIIIJIJJJJJJJJJHHHHHHFFFFFFF_Mismatch_1_Sense_+_Library_PoolT
ATGAATAAAGAAACTTTTGTAGAAGGTAGTACATTTGATTGTATGAAAATTCCATTAGTGACTGTGTTCAATTCTTATGGACATTACATTCCTG
>Frequency_1_QualityScore_FFHGHHHEHIJIJJJGIJJIJJJJJIJJJJIJJDHIJFHIIJJJJJJIJIJJGIJJJJJHJIJJJJEHHHHHGFFFFFFFEEEEEEEDDDDDDE_Mismatch_0_Sense_+_Library_PoolT
TTGATGGTTCGATCGAAAATAGATTCTTCAAGGTAGGTATATGAATAAAGAAACTTTTGTAGAAGGTAGTACATTTGATTGTATGAAAATTCCA
>Frequency_1_QualityScore_FFHGHGHIJGIJJJJJJJJJIJIIHIJJJJJJJJJJJJJJJIJIIFHIJJJJJJJIIIJHHHEFDFFFFECDCBDDDABDBDD@BDDD@@CDDE_Mismatch_0_Sense_+_Library_PoolT
GGGACTTCCATTTCCTCCAAGAGATAAAGTTGAAATACTCGGCAGTGGGAATGCCAAGGCTGTGTTTATGGGTGAGGAGGACGTGGGGATTTCC
>Frequency_1_QualityScore_FFHHHHHJEGHIFGJHIJIIJJJJIIJJIJJJJJIJJEIIJDHGGIIJIJJJHIJJJJJJJJJJJIJJJIIJJIIJJJG_Mismatch_1_Sense_+_Library_PoolT
CTTCAAGGTAGGTATATGAATAAAGAAACTTTTGTAGAAGGTAGTACATTTGATTGTATGAAAATTCCATTAGTGACTA
>Frequency_1_QualityScore_32=C:C<F?<EHABBDHEF@<C@AFHIE<FDDE::@A*CFEDFHHEGD99B<?9B@9BF4DDB<C==B8=_Mismatch_0_Sense_+_Library_PoolT
GTAGTACATTTGATTGTATGAAAATTCCATTAGTGACTCTGTTCAATTCTTATGGACATTACATTCCTGA
>Frequency_1_QualityScore_DDFHDHHIHI;EA+AFHGHEEHIIIIIIIIIIIGIIIIEAEHIEHIHIEHHE?ECDEDDDCCCDCCCBCCBCCCBCACBBCCCCCACCCCDDDE_Mismatch_1_Sense_+_Library_PoolT
CCGGTTTGTGTGAGTTTACTATAATAACAAGGACCGCAAAGTCCCTGCCCTGTTTTGAATGTGACCACTGGTTAGGTGGAAATAAACTATTTCT
>Frequency_1_QualityScore_FFHHHGHJJJJJJIJIIJJJJJJJJJJJJJIIIJJJIJJJIJIGGIBGHHIJJJJJHH:BDFFFEEDEECBDDDBDDEEDDDDDDDDDCCDDCE_Mismatch_0_Sense_+_Library_PoolT
TTTTTGTTAAGGGAGACCATATCAACTTTGAAATTGGAGCTGAAGGTGTGGAAGCGAGTGAACTGTACCCGGATATGAAATACACCAGTGTAGA
>Frequency_1_QualityScore_FFHHHGGIICF?EHEHIBGEG?FHIGIIHIIHJJJIIJJIEGIJGIIJJJGHICHHHGHHDFEFFFFECCEBD?BDBBDCBCDEECECDED@:>_Mismatch_0_Sense_+_Library_PoolT
AGCTGAAGGTGTGGAAGCGAGTGAACTGTACCCGGATATGAAATACACCAGTGTAGATGAATACCTTGACCGGTTTGTGTGATTTTACTATAAT
>Frequency_1_QualityScore_FFHHHHHJJJJHIIJJJIJJEHHGIGJIJJJJBGGIJJJIIIIJJJJJJJJJJJHHHHHHFF7ACEDEECDDDEDDDDDDDDDDBB&0<?BDDE_Mismatch_2_Sense_+_Library_PoolT
TTTGAAATTGGAGCTGAAGGTGTGGAAGCGAGTGAACTGTACCCGGATATGAAATACACCAGGGTAGATGAATACCTTGACCGGTTGGTGTGAT
>Frequency_1_QualityScore_FFHHHHHJJJJJJJJJJJJJJIJJJJJEHIHIJJJJGJJIJIIJJJJJJJJJJJJJJIJHIIIJJJIIJHIIIJJJJ_Mismatch_2_Sense_+_Library_PoolT
TATGAATAAAGAAACTTTTGTAGAAGGTAGTACATTTGATTGTATGAAAATTCCATTAGTGACTCTGTTCAATTCCA
>Frequency_1_QualityScore_FFHHHHHJJJIJJJJEFHIHIJJHIJJJJJJIIIIJJJGHIJJJIGHIHHIIJJJJIIGIJIJJJJJJJHHHHHHHHFFFFFFFCEDEDEBDBD_Mismatch_0_Sense_+_Library_PoolT
TTTCTGCCTGTTCAAATTCATGGTCTTTCTACAAAGGGTCTTGGGTCTAATTCTTTAAAATATCACCTTTGTTTTCTCATCTGCTCCACAAGCC
>Frequency_1_QualityScore_FFHFFDDIGGGIFIBGCCIIIIJJJIJJJIHGCHEHHHGIGEGHIIEGHGFHGCDHDGFFDHHGHIIGCFHHIJIIJIG@DHHDAHC=657;@D_Mismatch_0_Sense_+_Library_PoolT
TCTGTTCAATTCTTATGGACATTACATTCCTGACATTCCTGTCTCAAGCATGTGAACTTAAAATTATCTCCTTCTATTAAGTACAAAAAGTCAT
>Frequency_1_QualityScore_FAFHFHHJIFHGGIII<EFBHIIJJJJGIIJJIJIGGIIJIJJJJJIJFHJJJJIIGJIJJIIJIGIGHHEGHIIIGGHHFGEHE_Mismatch_0_Sense_+_Library_PoolT
AAACTTTTGTAGAAGGTAGTACATTTGATTGTATGAAAATTCCATTAGTGACTCTGTTCAATTCTTATGGACATTACATTCCTGA
>Frequency_1_QualityScore_FFFHHHHJJJJJJJJJJJJJJJJJJJJJJJJJJJJJJJJJJJJJJIJJIJJJJJJJIIJIJJJJJIJIJGHHHHHFFFFFFEEDEEEE_Mismatch_0_Sense_+_Library_PoolT
AGTGATTGCTTGGATGTGCACCTTCAATCTGTCAATTTGTTGCTGTTTTTCCCTTCATAAAACACAAAAACTTGTCACAAGTTATTTA
>Frequency_1_QualityScore_FFHFHHHIIJIJJJIIJJJJJJJJJIJJJJGHHIIJJJJJJJJJFHHGFHIHG@HHEFFFFFEEDEDCECCDDBCCCEDFEDDEDCDDDDDDDD_Mismatch_0_Sense_+_Library_PoolT
AGGTGGAAATAAACTATTTCTACCGAGGGAAGATACTTTGATGGTTCGATCGAAAATAGATTCTTCAAGGTAGGTATATGAATAAAGAAACTTT
>Frequency_1_QualityScore_FFHHDHHJIIJJJJJJIJJJJJJGGIJIJJJJJIJIJJJJIJJJJJJEHHIIJHFFFFEEECDDDDBDDCACDCDDDDDCDDDDACCDCDCCCC_Mismatch_0_Sense_+_Library_PoolT
GCAGACTCACCGTTCGCTGTGGGTCTTATACTGTCATTGCGCCACTCATTTTTTGTTAAGGGAGACCATATCAACTTTGAAATTGGAGCTGAAG
>Frequency_1_QualityScore_DFHHDFHJJIIIIJHIJIJIJJIIIJIJJJHJJGGGHGIIJGGGI)=CFCGGE@EEEFFFFBFCCEE@C@C5>AB;@CCCCDCDEDDCDDDDCC_Mismatch_0_Sense_+_Library_PoolT
TAGGTGGAAATAAACTATTTCTACCGAGGGAAGATACTTTGATGGTTCGATCGAAAATAGATTCTTCAAGGTAGGTATATGAATAAAGAAACTT
>Frequency_1_QualityScore_FFHHHHHIIJJJJJJHJJJJIJJJIIGHIJIJJJJJJIJJJJJI_Mismatch_0_Sense_+_Library_PoolT
CCATTAGTGACTCTGTTCAATTCTTATGGACATTACATTCCTGA
>Frequency_1_QualityScore_FFHHHHHJJJJJJJJJJJJJJCGFHHHIJJJJJDHIIIJJHJJJJJJJJIJJJJIJHHHHHFF@DCEEEEEEEEEDDDDDDDCDD=BDDBDDDC_Mismatch_0_Sense_+_Library_PoolT
CTTTGAAATTGGAGCTGAAGGTGTGGAAGCGAGTGAACTGTACCCGGATATGAAATACACCAGTGTAGATGAATACCTTGACCGGTTTGTGTGA
>Frequency_1_QualityScore_+=C<ADB11+::C?<CC?:?D:D08BBDBDBBD<B28C3=CEDEACD@7=A=6;6?@@>AD@D@A>;ABA>AAAA>>A>?AA:A<>?>?9059;_Mismatch_0_Sense_+_Library_PoolT
CTTTGTGGGAAAAAAAGATCGGCAAAACTCTTGAGAAAATCTACATACAGGAAGATCAAGTTTTCAAATTAATTGCAGACTCACCGTTCGCTGT
>Frequency_1_QualityScore_DDFBDFDABB>BG+AFC,<+39FDHIIEE@E))1?@DF9DEFAFFEAFFA=DCDFIFEEEEED)9?6;??BB=@BBBDDBBEBE@B3+:@?>AA_Mismatch_2_Sense_+_Library_PoolT
GAATGTGACCACTTGTTAGGTGGAAATAAACGATTTCTACCGAGGGAAGATACTTTGATGGTTCGATCGAAAATAGATTCTTCAAGGTAGGTAT
>Frequency_1_QualityScore_FFHHHHHJJJGIIJJJJJJJIJJIIIJIJJIHJJJJHIEGIJJJJJJJJJJJJJJJJGHGIHFFFFFDEEEDEEDDA>ACDBFDDDDDDDDDDD_Mismatch_1_Sense_+_Library_PoolT
GTCCCTGCCCTGTTTTGAATGTGACCACTGGTTAGGTGGAAATAAACTATTTCTACCGAGGGAAGATACTTTTATGGTTCGATCGAAAATAGAT
>Frequency_1_QualityScore_FFHHHGGJJJJJJJJHFHJJIIIGIGIIIJJJJJFHIGIGHIJJIJJJGIIIIHHFFDDDDDDDEDDDD?BCCDDCCCCDCDDDECEDDDDDDC_Mismatch_1_Sense_+_Library_PoolT
TGAAATACTCGGCAGTGGGAATGCCAAGGCTGTGTTTATGGGTGAGGAGGACGTGGGGATTTCCACGGTCAAAGCAGTGGATGATGAGAGAACT
>Frequency_1_QualityScore_FFHHGDHFGFHIJJHIJIIHGEIIIGIHGGJIJJJJJJJIJJJJJJJJJJJ:DHIIIHHGHHHFFFFFECCCECCDBDDDDDDDDDDEEDEEDD_Mismatch_0_Sense_+_Library_PoolT
GTTTGTGTGATTTTACTATAATAACAAGGACCGCAAAGTCCCTGCCCTGTTTTGAATGTGACCACTGGTTAGGTGGAAATAAACTATTTCTACC
>Frequency_1_QualityScore_FFHHHHHJJJJJJJIJJJIJJJJIJHJJJJJJJIJJJJJJJJJJHIJJIHIIHHHHHHFFFFFFEFEEECDDDDBDBDDDDDDDEDDDDD@@CB_Mismatch_0_Sense_+_Library_PoolT
CAAGGACCGCAAAGTCCCTGCCCTGTTTTGAATGTGACCACTGGTTAGGTGGAAATAAACTATTTCTACCGAGGGAAGATACTTTGATGGTTCG
>Frequency_1_QualityScore_FBFFFFDIIIIIIIIIIBHGHGIEFHHIIDEFHIIIHIIHHHIIIHIIHGIGHIIIIHIIII@FGI_Mismatch_0_Sense_+_Library_PoolT
GTATATGAATAAAGAAACTTTTGTAGAAGGTAGTACATTTGATTGTATGAAAATTCCATTAGTGAC
>Frequency_1_QualityScore_FFHHHHHJJJHIJJJIIHIEGHGIHIJJJJJFGHIJJJIJIJIJJHIJIIJJJJJJHHHHFCDCDFFEDECDEEDCDDDDDDB@DDDDDDBCEE_Mismatch_0_Sense_+_Library_PoolT
TTGAAATTGGAGCTGAAGGTGTGGAAGCGAGTGAACTGTACCCGGATATGAAATACACCAGTGTAGATGAATACCTTGACCGGTTTGTGTGATT
>Frequency_1_QualityScore_DFHHHFHIJGGGIGDHIJJGBHE_Mismatch_0_Sense_+_Library_PoolT
TATGAATAAAGAAACTTTTGTAG
>Frequency_1_QualityScore_FFHHHHHJJJJJJJJFIJJIIIJJJJJGIIJJIJIJJJJJJIJJJIHHIIJJJHFFHHGHFFFFFFFDD@BDDDDDDDDDDEDDDDDACDDBDD_Mismatch_0_Sense_+_Library_PoolT
GGACCGCAAAGTCCCTGCCCTGTTTTGAATGTGACCACTGGTTAGGTGGAAATAAACTATTTCTACCGAGGGAAGATACTTTGATGGTTCGATC
>Frequency_1_QualityScore_FFHHHHHJJJJJIJJJJJJJJJIJJJIJJIJJJJIIJIJJJHHHHHFFFFFCECEEEEDDDDDDDEEDDDCDDDDDDDDBDDDDDDDDDD>CCD_Mismatch_0_Sense_+_Library_PoolT
GGAAAAAAAGATCGGCAAAACTCTTGAGAAAATCTACATACAGGAAGATCAAGTTTTCAAATTAATTGCAGACTCACCGTTCGCTGTGGGTCTT
>Frequency_1_QualityScore_ADABDFF@EEGII:FDFFHE>EGGHH<GFHIGHAHIIIIB@DGHIBGEGI>AHHHHFHEEE?CACC7@CACEDCACBCCBCCC??AC<AC_Mismatch_0_Sense_+_Library_PoolT
ATACCTTGACCGGTTTGTGTGATTTTACTATAATAACAAGGACCGCAAAGTCCCTGCCCTGTTTTGAATGTGACCACTGGTTAGGTGGAA
>Frequency_1_QualityScore_FFHHHHHJCGHIIJJJJJJJJJJJJJIJJJJJJJDHIJGHIJJJIJJJJIJJJJJJIJJJIJIIJIJ?ECHEHFFFFFFFEEEEEECDCDDDDD_Mismatch_1_Sense_+_Library_PoolT
TTTGATGGTTCGATCGAAAATAGATTCTTCAAGGTAGGTATATGAATAAAGAAACTTTTGTAGAAGGTAGTACATTTGATTTTATGAAAATTCC
>Frequency_1_QualityScore_FFHFHHHJJJJJJJJIIJJJJJJJJGIJIJIIEHIIIIJJJJJGIJJHJJJJIJJJJJJJJJIIGIJIJGI_Mismatch_2_Sense_+_Library_PoolT
AGGTATATGAATAAAGAAACTTTTGTAGAAGGTAGTACATTTGATTGTATGAAAATTCCATTAGTGACCCA
>Frequency_1_QualityScore_FFHHHHHJJJJJJJJHJJJJJJJJJJJJJJJJJGGFBDHDHIIJJJJJJCIHHIJIJJIHIJJJIGJIIIJJGJJIJJHHHGHFFFFDDECEEE_Mismatch_0_Sense_+_Library_PoolT
TTCCTGACATTCCTGTCTCAAGCATGTGAACTTAAAATTATCTCCTTCTATTAAGTACAAAAAGTCATAGTGATTGCTTGGATGTGCACCTTCA
>Frequency_1_QualityScore_FFHFFHHJJJJJJJJJJJJEHHHJJJJHIJIIIJIEGJJICDGHIJIIIJJIJIIJIJJIIJIJHGIJIEHJJJJIJJJJIHHFFHHFFDEFFF_Mismatch_0_Sense_+_Library_PoolT
TGTATGAAAATTCCATTAGTGACTCTGTTCAATTCTTATGGACATTACATTCCTGACATTCCTGTCTCAAGCATGTGAACTTAAAATTATCTCC
>Frequency_1_QualityScore_FFGHFHHJJIJIIJJJHHIIJHIJJJJJJJJIIJIJHIJIJGIIIJJJIIIJIIJJJJEHCGIIFFGIJIIHGHEACEHFFFFEFFCEDDCECD_Mismatch_0_Sense_+_Library_PoolT
AAAAACTTGTCACAAGTTATTTAATTTTTCTGCCTGTTCAAATTCATGGTCTTTCTACAAAGGGTCTTGGGTCTAATTCTTTAAAATATCACCT
>Frequency_1_QualityScore_DDHFGHHHHGI@FHGJIGIIIIJEHCCEFHIIJJJGHIJJFIJHIEGGHIEHHFFFFDCEEEDC>>CCCCC;ACCCCDDDC@A3:4<?AA?BBB_Mismatch_0_Sense_+_Library_PoolT
TTCGCTGTGGGTCTTATACTGTCATTGCGCCACTCATTTTTTGTTAAGGGAGACCATATCAACTTTGAAATTGGAGCTGAAGGTGTGGAAGCGA
>Frequency_1_QualityScore_FFHHGHHIIIEGGGIGHIGBHGGIGGGHGGGGGGIIIIJJJIJGGGCEEIIJJJEDHG@GHEDDDFFC@@AED=?AD@9>:?CDDCC?(0<?<C_Mismatch_0_Sense_+_Library_PoolT
CAAATTTCGGACAGATGGGACTTCCATTTCCTCCAAGAGATAAAGTTGAAATACTCGGCAGTGGGAATGCCAAGGCTGTGTTTATGGGTGAGGA
>Frequency_1_QualityScore_FFHHHHFHIGIIIIJJJIJJIJJJIJJIJIJJJJJJIIGIIIJJGHHIJJIJJJJJJJJIHJJJJIJJJJJHIJIII_Mismatch_2_Sense_+_Library_PoolT
AGAAGGTAGTACATTTGATTGTATGAAAATTCCATTAGTGACTGTGTTCAATTCTTATGGACATTACATTCCTGGCA
>Frequency_1_QualityScore_FFHGHHHJJJJJJJJIJJJJJJJJJJJEFFHGIIJJIIEHHIJJJIJJIFHIGIHIIIJIIICGHGGEHAHHHHHHHD?BDDFFDCBECDEAC@_Mismatch_0_Sense_+_Library_PoolT
GTTCAATTCTTATGGACATTACATTCCTGACATTCCTGTCTCAAGCATGTGAACTTAAAATTATCTCCTTCTATTAAGTACAAAAAGTCATAGT
>Frequency_1_QualityScore_FFHHHHHJJJJJJJJJJJJJIHIEHIIJJJJJIFHHIIIJJJJJJJHHGHHHHFFFFFF@CED>CDEEFDDEEDDDDDDDDDDDDDEDEDDDAC_Mismatch_0_Sense_+_Library_PoolT
AACTATTTCTACCGAGGGAAGATACTTTGATGGTTCGATCGAAAATAGATTCTTCAAGGTAGGTATATGAATAAAGAAACTTTTGTAGAAGGTA
>Frequency_1_QualityScore_FFHGHHGIGIJJIJJJJJGIJJJEGIIJJJIJJJJJJJJJJJJJIGJIJHGIHGHHHHHFFFFFBEEDDCBDDDDDDDDDEEDDEDDDDDACCD_Mismatch_0_Sense_+_Library_PoolT
TTTGAATGTGACCACTGGTTAGGTGGAAATAAACTATTTCTACCGAGGGAAGATACTTTGATGGTTCGATCGAAAATAGATTCTTCAAGGTAGG
>Frequency_1_QualityScore_FFHHHHHJJJJJJJJJJJJJHIJIIJJJIJJJJJJJJJJJJJJJJIJJJJJJJJJJJJJJJJJJJIJJJIJJJJHHHHFHFFFFFFEEDEEDDD_Mismatch_0_Sense_+_Library_PoolT
TTGTATGAAAATTCCATTAGTGACTCTGTTCAATTCTTATGGACATTACATTCCTGACATTCCTGTCTCAAGCATGTGAACTTAAAATTATCTC
>Frequency_1_QualityScore_DDHHHHHIGIIJJFBHHIJHHIJJHEGHIJIIJGGGHIJIIGHJGEDGGGEGGIGGIEHHIIJJGEEGHDEEHHHHHFFFFEEFEEEECACCCD_Mismatch_0_Sense_+_Library_PoolT
ATCTGTCAATTTGTTGCTGTTTTTCCCTTCATAAAACACAAAAACTTGTCACAAGTTATTTAATTTTTCTGCCTGTTCAAATTCATGGTCTTTC
>Frequency_1_QualityScore_FFHHHHHJIIIJICHHIAFHEGIGJIIJJJJJJJJJJJJIJIJIIIBFGHHIIJJJJIJJJHIIJIIJIHGJHHHHFHAHFEFFFE_Mismatch_2_Sense_+_Library_PoolT
AGATTCTTCAAGGTAGGTATATGAATAAAGAAACTTTTGTAGAAGGTAGTACATTTGATTGTATGAAAATTCCATTAGTGACTCCA
>Frequency_1_QualityScore_ADHFHHHIIIGGEGIEGIIG9?FBAFEHCGIIIIIGFAGGGFCFHHHIIIIGEB=FCEDHI>EEA6???;>A?83;AB29<AACCCDCCAC>C@_Mismatch_1_Sense_+_Library_PoolT
GGGCAAAACTCTTGAGAAAATCTACATACAGGAAGATCAAGTTTTCAAATTAATTGCAGACTCACCGTTCGCTGTGGGTCTTATACTGTCATTG
>Frequency_1_QualityScore_DFFBFFBHGEEEHHGHCFFCEEGHHHIIIGI@FHHCCHGHHIHGII@D>>FHDCH<FEIIGGIGIICD@=8C@@ECEHEEFEHHFDFFF<;@CE_Mismatch_1_Sense_+_Library_PoolT
TATGGACATTACATTCCTGACATTCCTGTCTCAAGCATGTGAACTTAAAATTATCTCCTTCTATTAAGTACAAAAAGTCATAGTGATTGCTTGA
>Frequency_1_QualityScore_FFHGHHHJJJJJJJJJJJGJJIIGIGIJJJJJJJJJIJIJJJIHGIJIJJJJJJJJJGFHHHEFFFFFEEDEEECDDDDEEDDDBDDDDDDDDC_Mismatch_0_Sense_+_Library_PoolT
TTTACTATAATAACAAGGACCGCAAAGTCCCTGCCCTGTTTTGAATGTGACCACTGGTTAGGTGGAAATAAACTATTTCTACCGAGGGAAGATA
>Frequency_1_QualityScore_ADDHAAFHIGADFHIEFDGHB<F<90:4BD@GIIAFA9?8??FG=/==A(8CADHHAE(?(;>>>ACCB?88<<>@<9992:(4>CCE@AC>A<_Mismatch_1_Sense_+_Library_PoolT
ACGGCAGGGCATTCCTTATACATACATATGCTGCAACAGCTTTGCAGGCCTTTTTGGGTCAAATTTCGGACACATGGGACTTCCATTTCCTCCA
>Frequency_1_QualityScore_FFHHGHGJCFHICJHHIIGGIJIICHJHGIIIJJIJJHHIIBDHFHIGHJJIIIJJIJIJJEGIJJJIIGHGHGGIIIIJHEEHEHFFFFCFFF_Mismatch_1_Sense_+_Library_PoolT
CTTCAAGGTAGGTATATGAATAAAGAAACTTTTGTAGAAGGTAGTACATTTGATTGTATGAAAATTCCATTAGTGACTCTGTTCAATTCTTATT
>Frequency_1_QualityScore_DFGHDHHJIIGIIJGEGIJGCEHEIEHGEHIIIDGHJGIJGIHGEIDFHDGIJHIHGHIE_Mismatch_0_Sense_+_Library_PoolT
GATTGTATGAAAATTCCATTAGTGACTCTGTTCAATTCTTATGGACATTACATTCCTGAC
>Frequency_1_QualityScore_FFHHHHHJJHIJJJJJJJJIJJJJIIJJJJJJJJJIJJJJJJJJJJJJIJIJJJIIGJJJIJIIJIJIJHGIJIJJJJJ_Mismatch_0_Sense_+_Library_PoolT
TTCCATTAGTGACTCTGTTCAATTCTTATGGACATTACATTCCTGACATTCCTGTCTCAAGCATGTGAACTTAAAATTA
>Frequency_1_QualityScore_FFHHH+AFHIJGHJGHEIHDHIIJIHDHIEHGGHHIIJGIGIJHG@DFFFEDECCCDDDDDA>CDDCCCCCBBDBDDDDD>CDDDCDDDDDDED_Mismatch_2_Sense_+_Library_PoolT
CTCCTGCAACGAGGTTGCAGCTTTGTGGGAAAAAAAGATCGGCAAAACTCTTGAGAAAATCTACATACAGGAAGATCAAGTTTTCAAATTAATT
>Frequency_1_QualityScore_FFHHHDHIJJJIIJJJJJJGGIIJJJJIJJJJJJJHIIIJIJJJJJJJJJJIJJJHHDDDDAEEBADEECCDDDDCCEEDDDCDBDDDDDDDDD_Mismatch_0_Sense_+_Library_PoolT
GCGAGTGAACTGTACCCGGATATGAAATACACCAGTGTAGATGAATACCTTGACCGGTTTGTGTGATTTTACTATAATAACAAGGACCGCAAAG
>Frequency_1_QualityScore_FFHHHHHJJHIJGJJJJJJIHGIJGHIJJJJJIIJJJJJJJJJJJJJGHJEHHHEHHFFFFFFFEEEEDADDDDDDDEDEDDDCDDDDEDEEEE_Mismatch_0_Sense_+_Library_PoolT
TACCGAGGGAAGATACTTTGATGGTTCGATCGAAAATAGATTCTTCAAGGTAGGTATATGAATAAAGAAACTTTTGTAGAAGGTAGTACATTTG
>Frequency_1_QualityScore_EFHHHHHGHIIGHHHFIIJJGIJGIGIJJJJJJIJIJJJJJJJJJJJIJJJJHHHHHFFFFEEEEEEEDDDDDDDDDDDCDDBDDDACDDDCDD_Mismatch_0_Sense_+_Library_PoolT
TGACCGGTTTGTGTGATTTTACTATAATAACAAGGACCGCAAAGTCCCTGCCCTGTTTTGAATGTGACCACTGGTTAGGTGGAAATAAACTATT
>Frequency_1_QualityScore_FFHHHHHJJJJJJJJJJJJGIJJFGGHIJIJJJJJJJJJJJJJJIIIJIJJJIHHHFFFFFEDEDEDDDCDDDDDDDEEDDDDDDDDDDDDCDD_Mismatch_0_Sense_+_Library_PoolT
AGATGAATACCTTGACCGGTTTGTGTGATTTTACTATAATAACAAGGACCGCAAAGTCCCTGCCCTGTTTTGAATGTGACCACTGGTTAGGTGG
>Frequency_1_QualityScore_FFHGHHHJJIIJJJJJJJHHGJJJIIJJJJJJJJJJJJIIIIJJIJJJJJJJJIJJIJJJJIIIIIJHIIJHGIIHHHHFHHFFEEDDDACBBD_Mismatch_0_Sense_+_Library_PoolT
TCTATTAAGTACAAAAAGTCATAGTGATTGCTTGGATGTGCACCTTCAATCTGTCAATTTGTTGCTGTTTTTCCCTTCATAAAACACAAAAACT
>Frequency_1_QualityScore_FFHHHHHJJGIJJGIIJJJIIIJJJJJJJJIJJJJJJIJJIJJJHEEHFHFFFDDDDDDCDDEDDDDDDDDCDDCCDDDDDCCDDCDCBDCCDD_Mismatch_0_Sense_+_Library_PoolT
CGTTCGCTGTGGGTCTTATACTGTCATTGCGCCACTCATTTTTTGTTAAGGGAGACCATATCAACTTTGAAATTGGAGCTGAAGGTGTGGAAGC
>Frequency_1_QualityScore_FFHHHHHJJJJJJJJJJIJJIJJJJJIJJJJJJIJJJJJJJJIJJJJJJJJJIIIIJEHHHFFFFFFEEEDEEEEEDDDDDDDBDDDDDDDDED_Mismatch_0_Sense_+_Library_PoolT
TATAATAACAAGGACCGCAAAGTCCCTGCCCTGTTTTGAATGTGACCACTGGTTAGGTGGAAATAAACTATTTCTACCGAGGGAAGATACTTTG
>Frequency_1_QualityScore_FBFHHHHJIJHIIJIJJJJJIJJIJJJJJJJJJJJJJJJJIIJJJJJJJJIIGIJJIJJJIJJJGHGJIFAGGHIJIJJJHHHHFHHFD_Mismatch_0_Sense_+_Library_PoolT
GTGACTCTGTTCAATTCTTATGGACATTACATTCCTGACATTCCTGTCTCAAGCATGTGAACTTAAAATTATCTCCTTCTATTAAGTAC
>Frequency_1_QualityScore_FFHHHHHJJJJJJJJJJIJJJJJJJJJHIIJJJIIHIJJJJJIJJJJJIGHIJIJIJIJJJJJII_Mismatch_2_Sense_+_Library_PoolT
TATTTGATTGTATGAAAATTCCATTAGTGACTGTGTTCAATTCTTATGGACATTACATTCCTGAC
>Frequency_1_QualityScore_FFHHHGHJJHGGJIIIHHGHHJCFHIIJJJIJIIJJGIGIHJJIIGHFGIJJJIHIJIGGGIIG_Mismatch_1_Sense_+_Library_PoolT
TCAAGCATGTGAACTTAAAATTATCTCCTTCTATTAAGTACAAAAAGTCATAGTGATTGCTTGA
>Frequency_1_QualityScore_2AFHFHIJAGGDHHJIIJICGIJFGHIHIJJHHGGGHJIJIIJJJGECHAEHF@DDCDFADEDECECBCDCCDDDDCC;@CD?@@AB_Mismatch_0_Sense_+_Library_PoolT
ACCGAGGGAAGATACTTTGATGGTTCGATCGAAAATAGATTCTTCAAGGTAGGTATATGAATAAAGAAACTTTTGTAGAAGGTAGTA
>Frequency_1_QualityScore_FFHHHHHJJ@GIIIJIJJJJJJJJJJJJJJJJJIJJJJIIIHIJJJJJJJJJJIIJJJJJJJIJJJJJJGHJJJJJJJJJGIHHGHHHHFFFFF_Mismatch_1_Sense_+_Library_PoolT
TGTAGAAGGTAGTACATTTGATTGTATGAAAATTCCATTAGTGACTGTGTTCAATTCTTATGGACATTACATTCCTGACATTCCTGTCTCAAGC
>Frequency_1_QualityScore_DEHHFFFIIII9EHIGGIGDFD@FEFHEHIGIIIAGGHIIIBGGGH@HCGBHCCE@GGEF=CFF?B;@;>A>C?(,351<@2<<@BB?9505>@_Mismatch_1_Sense_+_Library_PoolT
ATGGGACTTCCATTTCCTCCAAGAGATAAAGTTGAAATACTCGGCAGTGGGAATGCCAAGGCTGTGTTTATGGGAGAGGAGGACGTGGGGATTT
>Frequency_1_QualityScore_FFHHHHHJJJJJJJGJJIIJIHJGJJJJIHIGFI?FHIJJJJJJJJJJ_Mismatch_0_Sense_+_Library_PoolT
GACATTCCTGTCTCAAGCATGTGAACTTAAAATTATCTCCTTCTATTA
>Frequency_1_QualityScore_FFHHGHHJJIJJJJJJJJJJJIEHGHIJJJJJJIJJJIJJJJIJIJEIIIJJJJJJJGHJIEHGGGGFA@F@CHIIICEHGH;AEDEFE_Mismatch_1_Sense_+_Library_PoolT
CATTACATTCCTGACATTCCTGTCTCAAGCATGTGAACTTAAAATTATCTCCTTCTATTAAGTACAAAAAGTCATAGTGATTACTTGGA
>Frequency_1_QualityScore_FFHHHHHIJJIJJJHJJJJJJJIJJJIGIJJJIHIIIHDHIIJJIJJJHIIGIIHJIJIJIJIFEIIJIGGHFGHHHFFBDFCEEEC_Mismatch_0_Sense_+_Library_PoolT
TCCTGACATTCCTGTCTCAAGCATGTGAACTTAAAATTATCTCCTTCTATTAAGTACAAAAAGTCATAGTGATTGCTTGGATGTGCA
>Frequency_1_QualityScore_DDHHFFFGEGGIHHHIGEDGGIGIGGGHCDGHGIH<DH9BFB?DDDGHGBCGBGGEHHGEIHDHD:DE:7AAED;?;>AD@CDEEAAA_Mismatch_0_Sense_+_Library_PoolT
ATACTTTGATGGTTCGATCGAAAATAGATTCTTCAAGGTAGGTATATGAATAAAGAAACTTTTGTAGAAGGTAGTACATTTGATTGTA
>Frequency_1_QualityScore_:D?:D?DGD<F<?D?8?D9D??4B?8B8??F>B_Mismatch_0_Sense_+_Library_PoolT
GATATGAAATACACCAGTGTAGATGAATACCTT
>Frequency_1_QualityScore_FFHHHHHJFHGIJFIIICFHHIJJJIFHJIJJJJJJIJFHIICIJGGHIFHIJIGGIG@HG8CGGIIHJGHIIIIGIHGGBH_Mismatch_1_Sense_+_Library_PoolT
AGATTCTTCAAGGTAGGTATATGAATAAAGAAACTTTTGTAGAAGGTAGTACATTTGATTGTATGAAAATTCCATTAGTGAA
>Frequency_1_QualityScore_FFHHDFHIGHIIJJJJJJJJJIIIIIJJJJHIJJJJIJJJIIJJJJJJIJJJJJJJJGIIJJJJJJJJJJIJJJJJJGHIJGHHGFHHHFFFFF_Mismatch_1_Sense_+_Library_PoolT
AAGGTAGGTATATGAATAAAGAAACTTTTGTAGAAGTTAGTACATTTGATTGTATGAAAATTCCATTAGTGACTCTGTTCAATTCTTATGGACA
>Frequency_1_QualityScore_FFGHHHDHIHHIIJJJJJJJJJGJIJJJJJJJJJJJJJJIJJJJIJJJJIHJJJJJJJJJHJJJJJJJJHIJJJJI_Mismatch_1_Sense_+_Library_PoolT
AGAAGGTAGTACATTTGATTGTATGAAAATTCCATTAGTGACTGTGTTCAATTCTTATGGACATTACATTCCTGAC
>Frequency_1_QualityScore_FEHHHHHJJJJJJJJJJJJJJIJHIJIIIJFHIHIJJJJJJIJJJJJIIJIJJJJJJJJJJJGHIJGHGHFGHG_Mismatch_0_Sense_+_Library_PoolT
GTATATGAATAAAGAAACTTTTGTAGAAGGTAGTACATTTGATTGTATGAAAATTCCATTAGTGACTCTGTTCA
>Frequency_1_QualityScore_FDFHHHHJIEGHI4FHHGIJIGIJJJJIJIJJIJJHIJIJIG??FFHIJJIJJJJJJEGHIIJJJII@GDGIIJGGFHFHG_Mismatch_1_Sense_+_Library_PoolT
TCTTCAAGGTAGGTATATGAATAAAGAAACTTTTGTAGAAGGTAGTACATTTGATTGTATGAAAATTCCATTAGTGACTCA
>Frequency_1_QualityScore_FFGHHHHJJJJCGHHIHIJIJGICGHIJJJIJJJJJJIJJIIIJJJJJJJJHHHHEEFFFFFFEEEEEEDDDDDD@DDDDDDB<CDEDDDDEED_Mismatch_0_Sense_+_Library_PoolT
GGAGCTGAAGGTGTGGAAGCGAGTGAACTGTACCCGGATATGAAATACACCAGTGTAGATGAATACCTTGACCGGTTTGTGTGATTTTACTATA
>Frequency_1_QualityScore_@DBDF>DFBFFGHCDGIIGHGFHDH>CHFHIEG@?DHEIHHHF4B*:BDGGIAFFCFB?BGH>D<B>7@===D4=C>EEEEB9_Mismatch_0_Sense_+_Library_PoolT
CTTTTGTAGAAGGTAGTACATTTGATTGTATGAAAATTCCATTAGTGACTCTGTTCAATTCTTATGGACATTACATTCCTGAC
>Frequency_1_QualityScore_FFHHFHHJJIJJIIIJIGIJIJJIEFHIIJJBIJIGIIGIJJJJGGGIGGHGEHGAGIGEHGHHFEFFF@ACCDDDDCCDDDEEEC>CCB@B@>_Mismatch_0_Sense_+_Library_PoolT
TGTGATTTTACTATAATAACAAGGACCGCAAAGTCCCTGCCCTGTTTTGAATGTGACCACTGGTTAGGTGGAAATAAACTATTTCTACCGAGGG
>Frequency_1_QualityScore_FFFHHHHJJEGIIJIJJJJJIJJJIJJJJJJJJIJJJJJJJGIJJJJJJIJJJJJJJJJJJJJJIIJJJHIJJJJJ_Mismatch_2_Sense_+_Library_PoolT
AGTAGAAGGTAGTACATTTGATTGTATGAAAATTCCATTAGTGACTCTGTTCAATTCTTATGGACATTACATTCCA
>Frequency_1_QualityScore_FEHHHHHJIJJJ<IGICHJIJJIIIIHIIJJJJJJJJJGIJIIJJ?GGDGIIIJJJIIHHIJJJIJJJGGHIGIIJIHIJHGHHHHHFDFFFFF_Mismatch_0_Sense_+_Library_PoolT
GATTCTTCAAGGTAGGTATATGAATAAAGAAACTTTTGTAGAAGGTAGTACATTTGATTGTATGAAAATTCCATTAGTGACTCTGTTCAATTCT
>Frequency_1_QualityScore_FFHHHHHJJJJJJIJJJJHHIJJJJJJJJJJJJJJJJJJJJJJJJJIIJJJJJJJEHIJGHHHFFFDCEDDDDDDEEDCDDEDDDCDDD>ADDC_Mismatch_0_Sense_+_Library_PoolT
ATGTGACCACTGGTTAGGTGGAAATAAACTATTTCTACCGAGGGAAGATACTTTGATGGTTCGATCGAAAATAGATTCTTCAAGGTAGGTATAT
>Frequency_1_QualityScore_FFHHHHHJJJCFHIIIJJJJJGIJGHGGJIIIJJIJGJJIHIHGGGEHIIJJJIIIIJJIIIIJJJJJJGGIJJJJIJG_Mismatch_0_Sense_+_Library_PoolT
TTGTAGAAGGTAGTACATTTGATTGTATGAAAATTCCATTAGTGACTCTGTTCAATTCTTATGGACATTACATTCCTGA
>Frequency_1_QualityScore_FFHHHHHJIJJJJJJJJJJJJJJIJJIJIJJJJIJJJJJJJJJJIJJHIIJJJJIJIJIJJHFHHHFDD?BDDDDDDDDDDDCDDDCDACDDDC_Mismatch_0_Sense_+_Library_PoolT
GACCCTGCATTTCAGGCCTCCTGGCAATATTATATCCTTCAACGAGGTTGCAGCTTTGTGGGAAAAAAAGATCGGCAAAACTCTTGAGAAAATC
>Frequency_1_QualityScore_FFHHHGHJJJJJJJJJJJJGJJJFJJIJJJJJJIBHHIJJJJIJJJJJJIIGHHHHHGHH?CEFDCEEEBEEEEDDDDDDDDDDDDDEDDDDD?_Mismatch_0_Sense_+_Library_PoolT
AAACTATTTCTACCGAGGGAAGATACTTTGATGGTTCGATCGAAAATAGATTCTTCAAGGTAGGTATATGAATAAAGAAACTTTTGTAGAAGGT
>Frequency_1_QualityScore_FFFHHFFIIIJGIIIIIFIIIIIJ?FFGIIJJHIIGIIGHIJJJIJIJJJJJIIIJHIGGIIJJGEGGHGHGGIHHFHHHFFCFFEDCCEDEEC_Mismatch_1_Sense_+_Library_PoolT
GAATAAAGAAACTTTTGTAGAAGGTAGTACATTTGATTGTATGAAAATTCCATTAGTGACTCTGTTCAATTCTTATGGACATTACATTCCTGAA
>Frequency_1_QualityScore_FFHHHHHJJJJJJGJJJJJJJJJJJJJJJHIJJJJJJJJIJJIIJJJJJJJJIJJJJIJJJJJJJJIJJHIJJIIJIIJIJJHHHFHGFFFFFD_Mismatch_0_Sense_+_Library_PoolT
TACATTTGATTGTATGAAAATTCCATTAGTGACTCTGTTCAATTCTTATGGACATTACATTCCTGACATTCCTGTCTCAAGCATGTGAACTTAA
>Frequency_1_QualityScore_FDHHHHHJJJJJCFHJEJIIJJJJJJJJJJJJJJJJJJIJJ_Mismatch_0_Sense_+_Library_PoolT
GATTCTTCAAGGTAGGTATATGAATAAAGAAACTTTTGTAG
>Frequency_1_QualityScore_FDDHHDFIGGEGIIG?EHHGBGHGICEFH?EEGGGIIIIII?DFGHHGCFCGIIG6ABCEHH;;;B@DEDD;@>@C@DDD@DCCCDDD:ACBB9_Mismatch_0_Sense_+_Library_PoolT
CATATCAACTTTGAAATTGGAGCTGAAGGTGTGGAAGCGAGTGAACTGTACCCGGATATGAAATACACCAGTGTAGATGAATACCTTGACCGGT
>Frequency_1_QualityScore_FFHHFHHJIJJJGJJJJJJHIIHJJJIIJJGIIJBGIJJJJJJJJJIJIJJJJIJIHIIJJJJEHJHHHGHHHHFFFFFFFEEEEDEEDDFEFD_Mismatch_0_Sense_+_Library_PoolT
ATGGTTCGATCGAAAATAGATTCTTCAAGGTAGGTATATGAATAAAGAAACTTTTGTAGAAGGTAGTACATTTGATTGTATGAAAATTCCATTA
>Frequency_1_QualityScore_?DD?FFFF<ACE+<CB?FHHEHEF<BFAEGCACF?FDD9BB:B?BDBBDF>FECAFDFFF<CFEGF;@F@=@A7=DE>EEEE@DD<BDB@DACB_Mismatch_1_Sense_+_Library_PoolT
CTTCAAGGTAGGGATATGAATAAAGAAACTTTTGTAGAAGGTAGTACATTTGATTGTATGAAAATTCCATTAGTGACTCTGTTCAATTCTTATG
>Frequency_1_QualityScore_FDHHHHHJJJJJJJJJJJJJJJJJGIIGIJJJJJJJJJJJJIIJJJIJJGHIJJJJJHGHHHFFFEFDBAECDDDDDDDDEEEEDDDBDBB<BD_Mismatch_0_Sense_+_Library_PoolT
GATTTTACTATAATAACAAGGACCGCAAAGTCCCTGCCCTGTTTTGAATGTGACCACTGGTTAGGTGGAAATAAACTATTTCTACCGAGGGAAG
>Frequency_1_QualityScore_FDHHHHFIJJJJJJJJIIJIIIJJJJIJFIIIIJJJJJIJJHEIJJJJJIHIGIIGHHH@BDFEF;@=B@@CCDDDDCDDDDEEDDDBBBD9AB_Mismatch_0_Sense_+_Library_PoolC
GATTTTACTATAATAACAAGGACCGCAAAGTCCCTGCCCTGTTTTGAATGTGACCACTGGTTAGGTGGAAATAAACTATTTCTACCGAGGGAAG
>Frequency_1_QualityScore_FFHFFFFGBHJJJEIGFIGGF@DFEE;CFDFHE<9??D9DHIJJIGHGIHGEIJIGEGCFHIICG>CCEG=@AA>CCHFFECDFFFDC6;C;;>_Mismatch_0_Sense_+_Library_PoolT
TAATTCTTTAAAATATCACCTTTGTTTTCTCATCTGCTCCACAAGCCTATTCCAGCTTGGAAATCTTCTTTGCCTTTACCTGTAAATGTGATTG
>Frequency_1_QualityScore_FFHHHHHIIJJJJJJIJJJFHGIFEIIJJJJJJJJJJJJJJIJJJJIIIJIIDFHIJJJJJJJJJJJIIHIIJJIIIIJHHHHHHHFFFFFFEE_Mismatch_1_Sense_+_Library_PoolT
GAAAATAGATTCTTCAAGGTAGGTATATGAATAAAGAAACTTTTGTAGAAGGTATTACATTTGATTGTATGAAAATTCCATTAGTGACTCTGTT
>Frequency_1_QualityScore_DDDHHFHIJGIIJEGHIJIIIBIIGG<FCCF@GHIHEHIEHCGHIJJHIGIHIJJIHIFHGIJGGC=EG@FHGDFEGEEHIJHHFHHHFCDDFF_Mismatch_1_Sense_+_Library_PoolT
ATGAATAAAGAAACTTTTGTAGAAGGTAGTACATTTGATTGTATGAAAATTCCATTAGTGACTCTGTTCAATTCTTATGGACATTACATTCCTA
>Frequency_1_QualityScore_FFHHHHHJJJJJJJJJHHJJJJJJJJJIIIJJJJJJHJJJJJJJJJJJIJJJJJJJJJJJJJJJJJGHJIIHGJHIJJJI@HHHHADFEDFFFE_Mismatch_0_Sense_+_Library_PoolT
ATGAAAATTCCATTAGTGACTCTGTTCAATTCTTATGGACATTACATTCCTGACATTCCTGTCTCAAGCATGTGAACTTAAAATTATCTCCTTC
>Frequency_1_QualityScore_FFGGHHHJIJJJJIJIIJJIIJIJEIHIHHIJJJJIIIJJJJJJJJJJJJJJJJJJJJIIJJJJJJIJIFDHIIJ@GGJJGFHHHF@DDDFFFE_Mismatch_1_Sense_+_Library_PoolT
TATGAAAATTCCATTAGTGACTGTGTTCAATTCTTATGGACATTACATTCCTGACATTCCTGTCTCAAGCATGTGAACTTAAAATTATCTCCTT
>Frequency_1_QualityScore_FFHHHHHJJJJJJJJJJJIJJJJJJJJJJHIJJJJIJJJJJJJJJJIJJJJJJJJJHHHFDEEEEEDDDBDDDDDCDDEDDCDDDACDDDDDDD_Mismatch_0_Sense_+_Library_PoolT
TTAATTGCAGACTCACCGTTCGCTGTGGGTCTTATACTGTCATTGCGCCACTCATTTTTTGTTAAGGGAGACCATATCAACTTTGAAATTGGAG
>Frequency_1_QualityScore_FFHHHHHJJJJJJJJIJJJJJJFHIIJJJIJJJIJJJIJJJJIJJJJJJJJJIJIIJIIJBHIJJJGIJFIJJJJJJJJHHHHHHFFFFFF_Mismatch_1_Sense_+_Library_PoolT
ATAAAGAAACTTTTGTAGAAGGTAGTACATTTGATTGTATGAAAATTCCATTAGTGACTGTGTTCAATTCTTATGGACATTACATTCCTGA
>Frequency_1_QualityScore_FFDHHHHIJJJJJJJJJJJJJJJIIIJJJJJFHIHIIIJJJJIIJJJJJJIJJJJJJJJJJJJHIJIJIIIJIJIGHHHHHHHFFFFFEEEEEE_Mismatch_1_Sense_+_Library_PoolT
GGTATATGAATAAAGAAACTTTTGTAGAAGGTAGTACATTTGATTGTATGAAAATTCCATTAGTGACTGTGTTCAATTCTTATGGACATTACAT
>Frequency_1_QualityScore_DDD:DCD+<22<C?:C@<F<@?C?3*11:**0:DDEIIII*9DC2DD(-4;AA>C;C_Mismatch_2_Sense_+_Library_PoolT
ATGAATAGCTTGACCGGTTTGTGTGATTTTACTATAATAAGAAGGACCGCAAAGTCC
>Frequency_1_QualityScore_FFHHHHHFHIJFJJIIJIJJJJIIJJJJJJJJJJJJIJJJGGIGIJJJJJJIJJJJJJJJJJJJJJJJJIIJGJJJIJJJHHHHHHHFFFFFFF_Mismatch_0_Sense_+_Library_PoolT
TTCAAGGTAGGTATATGAATAAAGAAACTTTTGTAGAAGGTAGTACATTTGATTGTATGAAAATTCCATTAGTGACTCTGTTCAATTCTTATGG
>Frequency_1_QualityScore_FFFHHHHIHHIJJJJJJJJJIGIJJJFHIJIIIIGIIJJJJJIIIJJJJJJJJJJHIIIFHFFFFEEEEDDDDDCDDDDBCCDCEDDDDDDDDA_Mismatch_0_Sense_+_Library_PoolT
CCAGTGTAGATGAATACCTTGACCGGTTTGTGTGATTTTACTATAATAACAAGGACCGCAAAGTCCCTGCCCTGTTTTGAATGTGACCACTGGT
>Frequency_1_QualityScore_FFHHHHHJJJJJEGHHJIJJIJJJFHIJJJJIIJJJJJIJJJJJJJJJJIJIJJEHHHHHHFFFFFFEEEEEEEDDDDDDDDDDDEEEDEDDDE_Mismatch_0_Sense_+_Library_PoolT
TGGAGCTGAAGGTGTGGAAGCGAGTGAACTGTACCCGGATATGAAATACACCAGTGTAGATGAATACCTTGACCGGTTTGTGTGATTTTACTAT
>Frequency_1_QualityScore_FDHHHGHIJIJFHIJJJIEGIJJJJFHIJJIIHIIJJJJIJFHHGIJJJJJIJJJJJJIHHHF>CDDBDDBCDEDDEDDEEDDDDDDDDDBBDD_Mismatch_0_Sense_+_Library_PoolT
GTGGAAGCGAGTGAACTGTACCCGGATATGAAATACACCAGTGTAGATGAATACCTTGACCGGTTTGTGTGATTTTACTATAATAACAAGGACC
>Frequency_1_QualityScore_FFFHHHFHEHIJEEADHBHHGJIIIGIJJJFGIJJIGIIJJIDFHIJJGIIIGIIIIIGIGCHIJJJJJE@_Mismatch_1_Sense_+_Library_PoolT
GGTAGTACATTTGATTGTATGAAAATTCCATTAGTGACTCTGTTCAATTCTTATGGACATTACATTCCTCA
>Frequency_1_QualityScore_FFHHHHHJGHHIIHHGIJJJIJJJIJJJJJJJJJJJJJIJJGHIIIJJJJJJJJJJJJJJJJJJJJJJJHHIJGIGIJJJHHHHF_Mismatch_0_Sense_+_Library_PoolT
CTTCAAGGTAGGTATATGAATAAAGAAACTTTTGTAGAAGGTAGTACATTTGATTGTATGAAAATTCCATTAGTGACTCTGTTCA
>Frequency_1_QualityScore_FFHHHHHJJJJJJJJJJJCHHICHHIIJIJJIHIJJJJJJJJJJJIIIHIJGJIFHHHJJJJIJJIIIGHIJIJIJHHHHHHHFFFFFFFDEEE_Mismatch_0_Sense_+_Library_PoolT
AAAATAGATTCTTCAAGGTAGGTATATGAATAAAGAAACTTTTGTAGAAGGTAGTACATTTGATTGTATGAAAATTCCATTAGTGACTCTGTTC
>Frequency_1_QualityScore_;DFA?AAFEFFE<F3<CG8CF39<??FGIB9?<?9B?F9FD2B88@;;F@9@4(:?>6@B(6AA@B?735:(((5:>9::?>AB1(((0(2_Mismatch_2_Sense_+_Library_PoolT
AATACCTTGACCGGTTTGTGTGATTTTACTATAATAACAAGGACCGCAAAGTCGCTGCCCTGTTTTGAATGTGACCACTGGTTAGGAGGAA
>Frequency_1_QualityScore_FFHHFHHJIJIIIIIJJJIJJJJIIIJIIJIJJJJGIHIIIHGIIGEHHIIHIJJJIIIFHFFEECCEA@CDDBDC>CABBB@@BDC@CC>CCD_Mismatch_1_Sense_+_Library_PoolT
CAAGTTCTCAAATTAATTGCAGACTCACCGTTCGCTGTGGGTCTTATACTGTCATTGCGCCACTCATTTTTTGTTAAGGGAGACCATATCAACT
>Frequency_1_QualityScore_FFHHHHHIJJJJJJJJJJJJJJJJJJJJJIJIJJJJJJIGIJJJJJJFFGGHIJJIHHHBDEEEDEEFE@CBDDDDDCDECDDDCDDDD>A>CD_Mismatch_0_Sense_+_Library_PoolT
TTTTTTGTTAAGGGAGACCATATCAACTTTGAAATTGGAGCTGAAGGTGTGGAAGCGAGTGAACTGTACCCGGATATGAAATACACCAGTGTAG
>Frequency_1_QualityScore_FFGHHHGJJJJJJJJJJJJJJJJIJJJHIJIJIIJJJIIJIJGIHIHIJJIJJHHHHGFFFFFFFEEDCACDCDEEEFEEEEDDDDDDDDDDDD_Mismatch_0_Sense_+_Library_PoolT
GTGGAAATAAACTATTTCTACCGAGGGAAGATACTTTGATGGTTCGATCGAAAATAGATTCTTCAAGGTAGGTATATGAATAAAGAAACTTTTG
>Frequency_1_QualityScore_F>FHHHHJJHGIJJJJJJJJJHHIIGIJJJJIJJIJJIIJJJJJIJJFHIJBGIJJJJJJJJJIJHHHHHHFFFFFFEEEACECEEDEFEEDCD_Mismatch_1_Sense_+_Library_PoolT
CAAGGGAAGATACTTTGATGGTTCGATCGAAAATAGATTCTTCAAGGTAGGTATATGAATAAAGAAACTTTTGTAGAAGGTAGTACATTTGATT
>Frequency_1_QualityScore_FFHHHGH+CGGIJJJJJJJHJIJIHIEH*CFHIJJJJJJJJIIJJJIIIIIIJJIJIIIIIJIJEIIJJJIJJJGGJJIJJJHHHHHFFFFFFF_Mismatch_2_Sense_+_Library_PoolT
ATGAATAGAGAAACTTTTGTAGAAGGTAATACATTTGATTGTATGAAAATTCCATTAGTGACTCTGTTCAATTCTTATGGACATTACATTCCTG
>Frequency_1_QualityScore_FFHHHHHJJJJJJJJJJJJJJJJJJJJJJJJJJJGHIJJJJIJJJHIJJJJJJIJHFFFFDDDDBDDDDCDDDD_Mismatch_0_Sense_+_Library_PoolT
AGGCCTCCTGGCAATATTATATCCTTCAACGAGGTTGCAGCTTTGTGGGAAAAAAAGATCGGCAAAACTCTTGA
>Frequency_1_QualityScore_?:D@DDDGHHCEHGE+AAAA<D<8CDHCE>DFB>FD4B<BAHC3C)/848==)8C>@:=DECE3?CEA;_Mismatch_0_Sense_+_Library_PoolT
AAGATACTTTGATGGTTCGATCGAAAATAGATTCTTCAAGGTAGGTATATGAATAAAGAAACTTTTGTA
>Frequency_1_QualityScore_FFHHHHHJJJJJJIHIJJJJJJJJIJJJJJJIJJJJJJJJIJJJJJJIJJJJJJJJJJJIIJJJJJJJJHGHIJJJJJIGGHHFHFFFFFFFED_Mismatch_0_Sense_+_Library_PoolT
GAAAATTCCATTAGTGACTCTGTTCAATTCTTATGGACATTACATTCCTGACATTCCTGTCTCAAGCATGTGAACTTAAAATTATCTCCTTCTA
>Frequency_1_QualityScore_FFHHHHHJJJJJIJJJJJJIJJIIJJGGIIJJIJJJJJJIJDGIIIIJJGIJJHHHHHHFFFFFFFECEAC@CDEEFEEEEDDDDBDDDDDDDD_Mismatch_0_Sense_+_Library_PoolT
TGGAAATAAACTATTTCTACCGAGGGAAGATACTTTGATGGTTCGATCGAAAATAGATTCTTCAAGGTAGGTATATGAATAAAGAAACTTTTGT
>Frequency_1_QualityScore_FFHHHHHJJJJJJJJIJJIJJJJFHIIIJJJJJJJJJJIJJJJJJJJJJJJJJIIGIIJJIGIFHIJIJGGIJJJJJJHHHHHHFFFFFFFCCE_Mismatch_2_Sense_+_Library_PoolT
AATAAAGAAACTTTTGTAGAAGGTAGTACATTTGATTGTATGAAAATTCCATTAGTGACTGTGTTCAATTCTTATGGACATTACATTCCTGAAA
>Frequency_1_QualityScore_FFHHHHHJJJJJJJJJIIHIJJJJJJJJJJJJJJJJJJJJGIJJJJJJJJJJJJJJICEEHHHHGGF@DCEEEDDDDD@BDDDBDDDDEEDDDD_Mismatch_0_Sense_+_Library_PoolT
TTCCATTTCCTCCAAGAGATAAAGTTGAAATACTCGGCAGTGGGAATGCCAAGGCTGTGTTTATGGGTGAGGAGGACGTGGGGATTTCCACAGT
>Frequency_1_QualityScore_DBCA<DF+2A@?AF<1??ECD:1:C9::D?:D9?BG@/9?998D=B=CGIG;==A:)7767=A)7A).;;??C:;;@;;66655@C;C:@@C_Mismatch_1_Sense_+_Library_PoolT
TTGATGGCTCGATCGAAAATAGATTCTTCAAGGTAGGTATATGAATAAAGAAACTTTTGTAGAAGGTAGTACATTTGATTGTATGAAAATTC
>Frequency_1_QualityScore_FFHHHHHJJBGHIJJJJJJJJGIJIJJJJJIIJJJDGHJDHIJIJGJJJJJJJJJJIIJJJGJJFIHG==ECCEFFFFFEEDEEEEEDEDDDDD_Mismatch_1_Sense_+_Library_PoolT
TTTTGATGGTTCGATCGAAAATAGATTCTTCAAGGTAGGTATATGAATAAAGAAACTTTTGTAGAAGGTAGTACATTTGATTGTATGAAAATTC
>Frequency_1_QualityScore_FFHGHHHJJIJJJJJJIJJJEIJJIJIGIIJIIIDHIHGHDHIJJIIJJJIIJIJIGIGIIJJEH@FGGHIGGGGHEEHHGFF_Mismatch_0_Sense_+_Library_PoolT
ATTCCTGACATTCCTGTCTCAAGCATGTGAACTTAAAATTATCTCCTTCTATTAAGTACAAAAAGTCATAGTGATTGCTTGGA
>Frequency_1_QualityScore_FFHHHHHJFGHJJJJJJJJJJJIIJJJJJJJIJJDHIJFGIJJJJJJJJJJJEIJIIJJJHIJJJJJCEHHEFHFFFFFFFEEEEEEEDDDDDD_Mismatch_0_Sense_+_Library_PoolT
TTTGATGGTTCGATCGAAAATAGATTCTTCAAGGTAGGTATATGAATAAAGAAACTTTTGTAGAAGGTAGTACATTTGATTGTATGAAAATTCC
>Frequency_1_QualityScore_FEDFDHHIJJIGGHHHHIHHIEHGIJJJIJJHFE_Mismatch_1_Sense_+_Library_PoolT
TGTGTTCAATTCTTATGGACATTACATTCCTGAC
>Frequency_1_QualityScore_DDADFFAEDHBHIIGIIIAHIIEHGGHEFHGIIFE?F>BDFHD@A>FAECBGIGIIII@<BCFE=FA7=@;=@CG@DGIHEEE@E_Mismatch_1_Sense_+_Library_PoolT
GGTAGGTATATGAATAAAGAAACTTTTGTAGAAGGTAGTACATTTGATTGTATGAAAATTCCATTAGTGACTCTGTTCAATTCTA
>Frequency_1_QualityScore_FFHHGGHJJIJJIHIIIJJJIIIIIJJJJJJIIJJJIJJJIJIJIJJJJIIII_Mismatch_1_Sense_+_Library_PoolT
AAAATTCCATTAGTGACTCTGTTCAATTCTTATGGACATTACATTCCTGACAG
>Frequency_1_QualityScore_FFHHHHHJJJJJJJJJJJIIJJGGIJJJJJJJJJJIJJHHIIJJJJJJJJJJJJJJJJJIIHHFCEDEDDCDDEDDDDD@CCDBEDD?CDDDDD_Mismatch_0_Sense_+_Library_PoolT
AAGTCCCTGCCCTGTTTTGAATGTGACCACTGGTTAGGTGGAAATAAACTATTTCTACCGAGGGAAGATACTTTGATGGTTCGATCGAAAATAG
>Frequency_1_QualityScore_D>>DFFFF9FEBFHE+<?3CDCBD*9:E=DFF<G?69BBFEFBCD/=CEE8AAE>>C>EB7@BB?B6;66-;AB>5;5@:>BA>B@=>BBBB<?_Mismatch_0_Sense_+_Library_PoolT
CAACTTTGAAATTGGAGCTGAAGGTGTGGAAGCGAGTGAACTGTACCCGGATATGAAATACACCAGTGTAGATGAATACCTTGACCGGTTTGTG
>Frequency_1_QualityScore_FFHHHHHJJJJGIHIIJIJJJIJJGJJJJJJJJJJGHIJJJIIEIIJIIJJJJJJJJJIJIJIIHHDFDDDCDDDDDDDDDDDCDDDDDCDDCE_Mismatch_0_Sense_+_Library_PoolT
TGAAATACACCAGTGTAGATGAATACCTTGACCGGTTTGTGTGATTTTACTATAATAACAAGGACCGCAAAGTCCCTGCCCTGTTTTGAATGTG
>Frequency_1_QualityScore_FFHHHHHJJJJJJJJJJJJJJJJIJJJJJJHIIHIJJJJJJJJJJJJJJJIJJJJJJJJJJJIJIIJIIHHIIJIJJIJJJJHHHHHHFFFFFF_Mismatch_0_Sense_+_Library_PoolT
GTATATGAATAAAGAAACTTTTGTAGAAGGTAGTACATTTGATTGTATGAAAATTCCATTAGTGACTCTGTTCAATTCTTATGGACATTACATT
>Frequency_1_QualityScore_FFHHHHHJJJJJJJIJJIJJIJJJJIJJJJJJJJJJJJJJJJJJIJJJJIJJJHHHHGHFFFDD>BDDDCDDDDDCCDDDDDDBDDDDDDDBDD_Mismatch_0_Sense_+_Library_PoolT
GAGAGAACTCTGAACAAGACCCTGCATTTCAGGCCTCCTGGCAATATTATATCCTTCAACGAGGTTGCAGCTTTGTGGGAAAAAAAGATCGGCA
>Frequency_1_QualityScore_BDCA?FAGGCA:<<3<<22C4AA?:FEG?9:DB0?GGE@FG@BDEBFF@@BB==F\55:\.;6;7?6;6.>;A@5@A_Mismatch_0_Sense_+_Library_PoolT
CCTGCCCTGTTTTGAATGTGACCACTGGTTAGGTGGAAATAAACTATTTCTACCGAGGGAAGATACTTTGATGGTTC
>Frequency_1_QualityScore_FDDHDHFIEGIBBGDHGGHEHIEIEHIIJJJJJJGEACFHIG_Mismatch_0_Sense_+_Library_PoolT
GAAAATTCCATTAGTGACTCTGTTCAATTCTTATGGACATTA
>Frequency_1_QualityScore_FFHHHFHIIJJJJJIJIJJJJGIHJJIJJJGHJJJJFHIJJJJJJJJI_Mismatch_0_Sense_+_Library_PoolT
AAATTATCTCCTTCTATTAAGTACAAAAAGTCATAGTGATTGCTTGGA
>Frequency_1_QualityScore_FFHHHHHJJJJJJJCHHICHIIJJJJJJJJJJJJJJJJJJJJJIJJIFGIHIIHHJJJJJJIIIJJJJJAHHIIJJJIJGHHHHHHHDFFFFFF_Mismatch_0_Sense_+_Library_PoolT
TAGATTCTTCAAGGTAGGTATATGAATAAAGAAACTTTTGTAGAAGGTAGTACATTTGATTGTATGAAAATTCCATTAGTGACTCTGTTCAATT
>Frequency_1_QualityScore_FFBHHHBFIJIJJJJJJIJIJJHHIJJJGIJGDGIGIIJJIJJIJJIFHHJJJJJCHHFFFFEEDEDEECCCC>CCD@CDCDDDDDACCDDBDD_Mismatch_0_Sense_+_Library_PoolT
GTTAGGTGGAAATAAACTATTTCTACCGAGGGAAGATACTTTGATGGTTCGATCGAAAATAGATTCTTCAAGGTAGGTATATGAATAAAGAAAC
>Frequency_1_QualityScore_FFHHHHHJJHIJJJJJJJJJJJJHGIJJJJJJJJJJJJJGHHJJIJJJIJJJJHHHHHHFDCDDDDDDDDEEEDEDDEEDDEEDDCDDDDDDDD_Mismatch_1_Sense_+_Library_PoolT
GGAATCGAGTGAACTGTACCCGGATATGAAATACACCAGTGTAGATGAATACCTTGACCGGTTTGTGTGATTTTACTATAATAACAAGGACCGC
>Frequency_1_QualityScore_FFGHHHHJJJIJJJJJIJFHHIJJJJJJJJJJJJJJJJIJGHIJIJIHIIIJJIJJJJJJHHGGHHDEFDDCDDDDDDDDDDDDDDDDCCDDDB_Mismatch_0_Sense_+_Library_PoolT
GGATATGAAATACACCAGTGTAGATGAATACCTTGACCGGTTTGTGTGATTTTACTATAATAACAAGGACCGCAAAGTCCCTGCCCTGTTTTGA
>Frequency_1_QualityScore_FBFHHHHJJJJJJIJJJJJJJJFIJIJJJIGHIIIIJJJJGIIIIGIJIIJJJJIJJJIJJGGEGHJJDCFFHG_Mismatch_1_Sense_+_Library_PoolT
GTATATGAATAAAGAAACTTTTGTAGAAGGTAGTACATTTGATTGTATGAAAATTCCATTAGTGACTGTGTTCA
>Frequency_1_QualityScore_FFHHHFHHIJJJJJJJIJJJJJJJJJJDHIJIIIIGJJJJIJJIJHIJIIIJIJJJJJIHHFFFCEEEEEBDDDDDDDDBBDDDDDDDDDDDDD_Mismatch_0_Sense_+_Library_PoolT
ACCAGTGTAGATGAATACCTTGACCGGTTTGTGTGATTTTACTATAATAACAAGGACCGCAAAGTCCCTGCCCTGTTTTGAATGTGACCACTGG
>Frequency_1_QualityScore_FFHHHHHJJJJJJJJJJJJJEHIIJJJJJJJJJJJJJJIJJJJJJIHIJJIIJJJJJIJJGAHHFFFFDDEDDDDDCDEDDEDEDDDCCDD@CD_Mismatch_0_Sense_+_Library_PoolT
GAATGTGACCACTGGTTAGGTGGAAATAAACTATTTCTACCGAGGGAAGATACTTTGATGGTTCGATCGAAAATAGATTCTTCAAGGTAGGTAT
>Frequency_1_QualityScore_FFHHHHHIJJJJDJIIJJJJJJJIIJIJIJIJJJIJIIJJIIJJJJJJJJJJJJJJIJJJJJJJJI_Mismatch_1_Sense_+_Library_PoolT
ACATTTGATTGTATGAAAATTCCATTAGTGACTGTGTTCAATTCTTATGGACATTACATTCCTGAC
>Frequency_1_QualityScore_?DAFDACAFB<GGAD8?):CGCBGFEFEFFFFFBF4<C@=;CECFCE;=?.=AE;;?@;>;@>;A@;>BB8=<?BB@::@>:>>4::3:@D>A@_Mismatch_1_Sense_+_Library_PoolT
GAAGGTGTGGAAGCGAGGGAACTGTACCCGGATATGAAATACACCAGTGTAGATGAATACCTTGACCGGTTTGTGTGATTTTACTATAATAACA
>Frequency_1_QualityScore_;BB<?3AEGGEI>8CGF>D@FGFGD?DGGD<)0?@0??FBF>FDF>C=@FFE;CEFEEC@_Mismatch_2_Sense_+_Library_PoolT
GATGGCTCGATCGAAAATAGATTCTTCAAGGCAGGTATATGAATAAAGAAACTTTTGTAG
>Frequency_1_QualityScore_FBFHGHHJJJJJIJJJIJJJJJJGGIJJIIFIJIIIJJJJJEIJJIIIJIJIJIJJJJJJJIIIIIJJHCFHIIIJIJIJJHHHGHHFFFFDEE_Mismatch_1_Sense_+_Library_PoolT
GTATATGAATAAAGAAACTTTTGTAGAAGGTAGTACATTTGATTGTATGAAAATTCCATTAGTGACTGTGTTCAATTCTTATGGACATTACATT
>Frequency_1_QualityScore_FFDHHHFGGHHIJFIGHIGFBADHGGHHIIIIEGGGFEEHIJGIIE<FEHGHEHE>BEFDFEECE@;;>@CDACCBDCCCDDC>?BACC<9<90_Mismatch_0_Sense_+_Library_PoolT
CGCTGTGGGTCTTATACTGTCATTGCGCCACTCATTTTTTGTTAAGGGAGACCATATCAACTTTGAAATTGGAGCTGAAGGTGTGGAAGCGAGT
>Frequency_1_QualityScore_FFHHHHGJIIJJJJIIIIEHHI@FHIIIGHIIGHHGEEGHGIJIJJIIIJJJHHFDB@DDEDDDDDCDCCCDDCCCDDCDDDDDDCCDBDCCCD_Mismatch_0_Sense_+_Library_PoolT
CAGACTCACCGTTCGCTGTGGGTCTTATACTGTCATTGCGCCACTCATTTTTTGTTAAGGGAGACCATATCAACTTTGAAATTGGAGCTGAAGG
>Frequency_1_QualityScore_FFHHHHHJJJJJJJJJJJHJGJJEGIEIJJJJJJIJHGIJJIJJJGIJJIIIIJIJJJJHHHHHHFFFFDEDD_Mismatch_0_Sense_+_Library_PoolT
TTTGAATGTGACCACTGGTTAGGTGGAAATAAACTATTTCTACCGAGGGAAGATACTTTGATGGTTCGATCGA
>Frequency_1_QualityScore_FFGHHHHIJJJJJIJGHIIIJIHHIIIIJJIJJJIJJIJJJIGJJJIIEIJJJJJJJJIIJIIJGFGFGFHIIIFIIHEEEHHHHFBCFFF>AE_Mismatch_0_Sense_+_Library_PoolT
GATTGTATGAAAATTCCATTAGTGACTCTGTTCAATTCTTATGGACATTACATTCCTGACATTCCTGTCTCAAGCATGTGAACTTAAAATTATC
>Frequency_1_QualityScore_FFGGHHHJJJIJIJIIJJIJJJIJJJJIJJJJJJIJJJJJIIIIIJJJJJJJIJJIJJIIJJHIHHHHFFFFFDEDDDD@DDDDDDDDDDDDDD_Mismatch_0_Sense_+_Library_PoolT
GAGAACTCTGAACAAGACCCTGCATTTCAGGCCTCCTGGCAATATTATATCCTTCAACGAGGTTGCAGCTTTGTGGGAAAAAAAGATCGGCAAA
>Frequency_1_QualityScore_FFHGHGHIGHIJGGGEHJIIJGIFHIF:BGFCEHIFHIJIGJHCGGGIJIFIF?EHF?BCFFFDFDDEECCDDDCDDDDBC_Mismatch_0_Sense_+_Library_PoolT
TTCTACCGAGGGAAGATACTTTGATGGTTCGATCGAAAATAGATTCTTCAAGGTAGGTATATGAATAAAGAAACTTTTGTA
>Frequency_1_QualityScore_+:C?B1B;;EGF@BHC<B<EEDGF<DCG1?BAG@DFCF<FEEFEEFIFGDGEGAD>:@D=@AECCFDDDBDD@@A_Mismatch_0_Sense_+_Library_PoolT
GAGGGAAGATACTTTGATGGTTCGATCGAAAATAGATTCTTCAAGGTAGGTATATGAATAAAGAAACTTTTGTAG
>Frequency_1_QualityScore_FFHHHHHJJJJJJJJIJJJJJJJJJJJJJJJHIJJJJIJJGIJJJIIJJJJJJJHHHHHHFFFFFEEEECCCCCDDDDDDDDDBBCDDDDDEDD_Mismatch_0_Sense_+_Library_PoolT
CTTATACTGTCATTGCGCCACTCATTTTTTGTTAAGGGAGACCATATCAACTTTGAAATTGGAGCTGAAGGTGTGGAAGCGAGTGAACTGTACC
>Frequency_1_QualityScore_FDHHGHDGIIHGGJJJJJJHHGGIJIGIIIJGJJIFGIIJJIJIGHIJIIGEIGGEHGGIGI_Mismatch_0_Sense_+_Library_PoolT
AGCATGTGAACTTAAAATTATCTCCTTCTATTAAGTACAAAAAGTCATAGTGATTGCTTGGA
>Frequency_1_QualityScore_FFHGDFFJIJJJJIJJJJJJIJJJIIHIIJJJJJIJJJHIIJIJIFHHIJGIJIHHHFFFFFEFEEDDA>A@CCBACEEDDDC_Mismatch_0_Sense_+_Library_PoolT
TAGGTGGAAATAAACTATTTCTACCGAGGGAAGATACTTTGATGGTTCGATCGAAAATAGATTCTTCAAGGTAGGTATATGAA
>Frequency_1_QualityScore_FFHGGHHEIEFGGHHIIIHIJJIIJIIIJJJJGHIJDGHIFHIHIJJJJJJIJJDEHIGJIJIIIGIIGHHE>ECDFDFFDEEEEEEEAACDDD_Mismatch_0_Sense_+_Library_PoolT
ACTTTGATGGTTCGATCGAAAATAGATTCTTCAAGGTAGGTATATGAATAAAGAAACTTTTGTAGAAGGTAGTACATTTGATTGTATGAAAATT
>Frequency_1_QualityScore_FFHHHHHJJJIEJJJGIJJJIJJJJJJJHGGIIJIIIHIFGIJJJJJJJIJJJEAHIEHHJIHJIIJIIFFHIJIIIIHFHF_Mismatch_0_Sense_+_Library_PoolT
TTCCTGACATTCCTGTCTCAAGCATGTGAACTTAAAATTATCTCCTTCTATTAAGTACAAAAAGTCATAGTGATTGCTTGGA
>Frequency_1_QualityScore_FFHHHHHIIJJJIFIIJJJJJIIJJJJJJJJJJJJIJJJGHIJ?FIIJJJJJJJIJJJJIGJJJIIIHHHHHEDFDEFFFEEEEEEEDEEEDEC_Mismatch_0_Sense_+_Library_PoolT
GATACTTTGATGGTTCGATCGAAAATAGATTCTTCAAGGTAGGTATATGAATAAAGAAACTTTTGTAGAAGGTAGTACATTTGATTGTATGAAA
>Frequency_1_QualityScore_FFHHHHCCGCGHHIJJJJIHJJJJJIIJJJJJJJHHIJJJIJJIJJJJJJJJJJJJJJIJJJJJJIJJJJIJGIJJJGHHGHFDFFFDDEEDED_Mismatch_0_Sense_+_Library_PoolT
CTTAAAATTATCTCCTTCTATTAAGTACAAAAAGTCATAGTGATTGCTTGGATGTGCACCTTCAATCTGTCAATTTGTTGCTGTTTTTCCCTTC
>Frequency_1_QualityScore_FFHHHHHJJJJJHJJIFHGHHIIJJGIJJJJJJJJJJJJJJJJJJJJIJIJIIHHHHFFFFFFEDBEEDDDEDDDDDDD@CDDDCDDDD_Mismatch_0_Sense_+_Library_PoolT
TACCTTGACCGGTTTGTGTGATTTTACTATAATAACAAGGACCGCAAAGTCCCTGCCCTGTTTTGAATGTGACCACTGGTTAGGTGGAA
>Frequency_1_QualityScore_FFHHHHHJJJJJJIJJJIIIJJJIJJIJJJJJJJJJJJJJJJJJJJJJJJJJIJJJBEHIFIHHHHHHHFEDDDDDDDDCDDEFEDDDDDDDCD_Mismatch_0_Sense_+_Library_PoolT
TACATACAGGAAGATCAAGTTTTCAAATTAATTGCAGACTCACCGTTCGCTGTGGGTCTTATACTGTCATTGCGCCACTCATTTTTTGTTAAGG
>Frequency_1_QualityScore_FFHHHHHJHIJJJIJJJJJJJGIGHIIJGHHFHIIJJJJJJJJGGIIJIJJJJIJJJJJIIIJJJJIIIHHIIIIIIJIIJJFEHGHHFFFFFF_Mismatch_0_Sense_+_Library_PoolT
ATATGAATAAAGAAACTTTTGTAGAAGGTAGTACATTTGATTGTATGAAAATTCCATTAGTGACTCTGTTCAATTCTTATGGACATTACATTCC
>Frequency_1_QualityScore_FFHHHHHJJIJJJJJJJJJJJJJJJJJJJJJIIJJJJJJHIJJIHIHIHIJJIIIJJJGHHHHHFFEFE@CEEEEDDEEEEEDDDDD?B@DCCD_Mismatch_1_Sense_+_Library_PoolT
TTTTACTATAATAACAAGGACCGCAAAGTCCCTGCCCTGTTTTGAATGTGACCACTGGTTAGGTGGAAATAAACTATTTCTACCGAGTGAAGAT
>Frequency_1_QualityScore_FFHHGHHJGIJIIJJJIJJIACEFGGIHIJIIHIIJJJJJIIJIIIJIIHIGG=FGCHEHIIGGGGHIHEEHIEHHHHHDEDBC@?@DCEECCE_Mismatch_1_Sense_+_Library_PoolT
CGAAAATAGATTCTTCAAGGTAGGTATATGAATAAATAAACTTTTGTAGAAGGTAGTACATTTGATTGTATGAAAATTCCATTAGTGACTCTGT
>Frequency_1_QualityScore_DDFDHDHGFHIJ@GGIGIHGIIIGIJIGGHHIJGIIJJIJJGHICGH<FHHGEHCGFFHFBCGEHIHHACG=@EHIEHEHGFDBECAEEED>@B_Mismatch_1_Sense_+_Library_PoolT
CTCATCTGCTCCACAAGCCTATTCCAGCTTGGAAATCTTCTTTGCCTTTACCTGTAAATGTTATTGTAAAGTATCCTGAAAAAGGCTACAGTAT
>Frequency_1_QualityScore_FFHHFHHJIHIDEHIIJJGIHGAFHH9CFGGGJJJIIGIIJIIJIIIIII_Mismatch_1_Sense_+_Library_PoolT
ATCGAAAATAGATTCTTCAAGGTAGGTATATGAATAAAGAAACTTTTGCA
>Frequency_1_QualityScore_FFHHHHHIJJJIHIJEHGIFFHGJGIHIHIHJJJJJJJJJJFIIJIJI9DGFGIJJJJJJJJJJJJJJJGIJJJJJJIIIGHHHHGGGFFFFFF_Mismatch_0_Sense_+_Library_PoolT
ATAGATTCTTCAAGGTAGGTATATGAATAAAGAAACTTTTGTAGAAGGTAGTACATTTGATTGTATGAAAATTCCATTAGTGACTCTGTTCAAT
>Frequency_1_QualityScore_FFHFHHFIJJJJJJJJJJIJJJJJJJJJJJIJJJIHIJIIJJJIJJJIJJJIJJJJJIIIJJJIJJJJJHIIJJJIJJJIJJIHHCEHHFFFFF_Mismatch_0_Sense_+_Library_PoolT
AGGTAGTACATTTGATTGTATGAAAATTCCATTAGTGACTCTGTTCAATTCTTATGGACATTACATTCCTGACATTCCTGTCTCAAGCATGTGA
>Frequency_1_QualityScore_FFHHHHHJGJJJGHHJJIJJJJIIJJJJJJJJJJJJIJIJJIJJIJJIJJHFHBFFFDEEEDAEDDDDDDDDDDDDDDDDDDDDCCCBDDDDDD_Mismatch_0_Sense_+_Library_PoolT
GTTCGCTGTGGGTCTTATACTGTCATTGCGCCACTCATTTTTTGTTAAGGGAGACCATATCAACTTTGAAATTGGAGCTGAAGGTGTGGAAGCG
>Frequency_1_QualityScore_FDHHHFHGGHJJIIJIJIIIEHII>FHHHIHIJGIIJJIJG_Mismatch_0_Sense_+_Library_PoolT
GATTGTATGAAAATTCCATTAGTGACTCTGTTCAATTCTTA
>Frequency_1_QualityScore_FFFGHGHGIIIIIJIIGIIIICG?FHIFIIJEGHGHJFIIIIJIJIGGGHGIIJIGIHGHI_Mismatch_0_Sense_+_Library_PoolT
TGATTGTATGAAAATTCCATTAGTGACTCTGTTCAATTCTTATGGACATTACATTCCTGAC
>Frequency_1_QualityScore_FFHHHHHIIJJJJIIJJJJIJIJJJIIJJJJJJJJJIHHHHHFFFFFFFFEEEEEEDBDD?BCD@CDCDCCACB@BCDDDDDDDDDDBBD_Mismatch_0_Sense_+_Library_PoolT
GAACTCTGAACAAGACCCTGCATTTCAGGCCTCCTGGCAATATTATATCCTTCAACGAGGTTGCAGCTTTGTGGGAAAAAAAGATCGGCA
>Frequency_1_QualityScore_FFHGHHHJJJJJJJJJJJJJGIJJJJJJJJJJJJJHIJJJGIJJIJJJJJJJJJIJJJHHHHHFFFEFFCEDEEEFEEDDDDDDDBDDBDCDDD_Mismatch_0_Sense_+_Library_PoolT
ACTATAATAACAAGGACCGCAAAGTCCCTGCCCTGTTTTGAATGTGACCACTGGTTAGGTGGAAATAAACTATTTCTACCGAGGGAAGATACTT
>Frequency_1_QualityScore_FEHHHGHJJJJJJIIJGJIJJJJJJJJJJJHGIIJJJJJJJJGIJIJJJJIBGHCJJJJHJJJJJIGGHFHGIIIIJIJJIDHHHHHHFFFFFF_Mismatch_0_Sense_+_Library_PoolT
GTACATTTGATTGTATGAAAATTCCATTAGTGACTCTGTTCAATTCTTATGGACATTACATTCCTGACATTCCTGTCTCAAGCATGTGAACTTA
>Frequency_1_QualityScore_FDHGHHHJJJIJJGHJGIJJJJJJIJJJIJJJIIJJJJHIIJJJJJIJIJJJJIJJJJJIJJIJJJIJJGHJJJJIJJJJJIHHHHEFFFFFFF_Mismatch_0_Sense_+_Library_PoolC
GTACATTTGATTGTATGAAAATTCCATTAGTGACTCTGTTCAATTCTTATGGACATTACATTCCTGACATTCCTGTCTCAAGCATGTGAACTTA
>Frequency_1_QualityScore_FFGHHHHIIEGIIJGEFHIGHHJJJIIGHGHGGEHIJJJIIJIHHJJJJJIIJIBHHIJBEDGFHGJJJIGHIJIEGIGEEFGGHFFFDFD_Mismatch_1_Sense_+_Library_PoolT
TAGTGACTGTGTTCAATTCTTATGGACATTACATTCCTGACATTCCTGTCTCAAGCATGTGAACTTAAAATTATCTCCTTCTATTAAGTAC
>Frequency_1_QualityScore_FFHHHHHJJJJJIJJJIDHGIIJIIJJJJJJIJJJJJJJFHIJIJIHHHHHHHHHFFFFFFFEEDEDDDBDDDDDDDDDDDDDDDCDCDDDBBD_Mismatch_1_Sense_+_Library_PoolT
AATATGAAATACACCAGTGTAGATGAATACCTTGACCGGTTTGTGTGATTTTACTATAATAACAAGGACCGCAAAGTCCCTGCCCTGTTTTGAA
>Frequency_1_QualityScore_FFHHHHHJIIJJJJIIJJJJJJJJJJIIJIJJJIJIJJIJIGIIIIIJJJJJIJJIFHHFFFEDCEEEECDDDDDDDDDBDDDDDCCCDDDCDD_Mismatch_0_Sense_+_Library_PoolT
AAGTTTTCAAATTAATTGCAGACTCACCGTTCGCTGTGGGTCTTATACTGTCATTGCGCCACTCATTTTTTGTTAAGGGAGACCATATCAACTT
>Frequency_1_QualityScore_FFHHHHGJJJEGHHHHJJJJJJJJJIIJJJJJIJJJJJJJJJIJIJJJJJJJJJIJJJJJJJJJJIIJJHHJJJJJJJJG_Mismatch_0_Sense_+_Library_PoolT
TTGTAGAAGGTAGTACATTTGATTGTATGAAAATTCCATTAGTGACTCTGTTCAATTCTTATGGACATTACATTCCTGAC
>Frequency_1_QualityScore_FFHGHHHJJJJHIGIJJJJJJIJIJJJJJJJJJJJGGIJGIJJJJJIIJIJJIHHIIGHJIGEHHFFFFACCB@BDDD@@CDDEEDDDBDDDDD_Mismatch_1_Sense_+_Library_PoolT
TTTCCTCCAAGAGATAAAGTTGAAATACTCGGCAGTGGGAATGCCAAGGCTGTGTTTATGGGTGAGGAGGACGTGGGGATTTCCACGGTCAAAG
>Frequency_1_QualityScore_FFHHHHHJJJJJIIJJJJHJHIJJJJJJJJJJJJJJJJJJJJJJJJJJJJJJJJJJJJJJJIJJJJIJJHIJHHHHHGFFFFDEDDDDCCCDCC_Mismatch_0_Sense_+_Library_PoolT
AAGTACAAAAAGTCATAGTGATTGCTTGGATGTGCACCTTCAATCTGTCAATTTGTTGCTGTTTTTCCCTTCATAAAACACAAAAACTTGTCAC
>Frequency_1_QualityScore_FFHHHHHJIIIJJJJJIIIGIJ@GGHIJJCHIIJGIJJJIHIGIIIGHHFFFFDC?BDDDDDDCCD?CC?CCDCDDDEDDCDDDDDCAC@CDCC_Mismatch_0_Sense_+_Library_PoolT
GGCAATATTATATCCTTCAACGAGGTTGCAGCTTTGTGGGAAAAAAAGATCGGCAAAACTCTTGAGAAAATCTACATACAGGAAGATCAAGTTT
>Frequency_1_QualityScore_FFHHHHHIJHHIJJJJIJJJJIJHJJJJJJJJIIJJJJJHIHJJJJJJJJJJJIJJIJFHFBEDDBDDDCDEEDEDDEFDDEEDDDDDDDDDDD_Mismatch_0_Sense_+_Library_PoolT
GGAAGCGAGTGAACTGTACCCGGATATGAAATACACCAGTGTAGATGAATACCTTGACCGGTTTGTGTGATTTTACTATAATAACAAGGACCGC
>Frequency_1_QualityScore_FFHHHHHBHHIIJJJJJJJIJJJJCIIJJHHIJGGHGFIIJJJJJCHGHIGGHHHIJHGIHFFDDEEEDCCDBABCACCCDDDDDDDEEDCCBD_Mismatch_0_Sense_+_Library_PoolT
ACACCAGTGTAGATGAATACCTTGACCGGTTTGTGTGATTTTACTATAATAACAAGGACCGCAAAGTCCCTGCCCTGTTTTGAATGTGACCACT
>Frequency_1_QualityScore_FFHHGGGIJIFGHJJJJGGGIIGIIJJIGHIIJEHIJIJFIHJIHIIJJJIIJIIJIJJJEHIGGJGBHDHFGHGGFFFBFEECEEEDCDDDDD_Mismatch_1_Sense_+_Library_PoolT
CTACAAAGGGTCTTGGGTCTAATTCTTTAAAATATCACCTTTGTTTTCTCATCTTCTCCACAAGCCTATTCCAGCTTGGAAATCTTCTTTGCCT
>Frequency_1_QualityScore_FFHHHHHJJJJJJJJJJJJJJIJJJJJJJJJJIJJJJJJJJJIJJBGHHJJJJJIIIJJJIIJIIIIIJGHGIGHIEHHHHHHHF_Mismatch_1_Sense_+_Library_PoolT
ATTACATTCCTGACATTCCTGTCTCAAGCATGTGAACTTAAAATTATCTCCTTCTATTAAGTACAAAAAGTCATAGTGATTGCTA
>Frequency_1_QualityScore_FFHHHHHJJIJJJHIJJJJIJJJJHIJJBGHIHIJJHJJJJJJIJJJJJJJIHHCHHF;BEFFFEEEEECEDDDDDDDDDBDDEDDDACDCCDD_Mismatch_0_Sense_+_Library_PoolT
TTTCTACCGAGGGAAGATACTTTGATGGTTCGATCGAAAATAGATTCTTCAAGGTAGGTATATGAATAAAGAAACTTTTGTAGAAGGTAGTACA
>Frequency_1_QualityScore_FFHHHHHJJJJJFHIHIJIJJJJJJJJIJJJJJJJJJJJJJJIJHIJIIJJJJJJJJJJJJJJJJJJJJIIJJJJJJJJJIHHHHHHHFEFFFF_Mismatch_0_Sense_+_Library_PoolT
TTTTGTAGAAGGTAGTACATTTGATTGTATGAAAATTCCATTAGTGACTCTGTTCAATTCTTATGGACATTACATTCCTGACATTCCTGTCTCA
>Frequency_1_QualityScore_FFHHHHHJJJJJJJJJGJIJIIJJJJIIJJJJJJDHGIJJJGHIJIJJIIIJIFGHGIJJJJEEHHEHFEEFDDDDDCDEFDDDDBCCDCDDDD_Mismatch_1_Sense_+_Library_PoolT
ATACAGGAAGATCAAGTTCTCAAATTAATTGCAGACTCACCGTTCGCTGTGGGTCTTATACTGTCATTGCGCCACTCATTTTTTGTTAAGGGAG
>Frequency_1_QualityScore_FFHHHHHJJJJJJJJJIJGIGIIJJJJJJJJJJJJJJIIGIJIIJJIFHIIJHIJEHHBDFDDBDDCDEDCDDDDDDDDDDDACDCCDDEDEDD_Mismatch_0_Sense_+_Library_PoolT
AAAGTTGAAATACTCGGCAGTGGGAATGCCAAGGCTGTGTTTATGGGTGAGGAGGACGTGGGGATTTCCACAGTCAAAGCAGTGGATGATGAGA
>Frequency_1_QualityScore_FFGHFFFHIJIJJIIJIJJJIJJJJJJIIIJJJIHIIJIIGIIIJJJJJJJJJJGIIJJJJGGIIJGIJHHGGJHHJJIJHHHHHHFFEFFFDE_Mismatch_0_Sense_+_Library_PoolT
GTAGGTATATGAATAAAGAAACTTTTGTAGAAGGTAGTACATTTGATTGTATGAAAATTCCATTAGTGACTCTGTTCAATTCTTATGGACATTA
>Frequency_1_QualityScore_FFHHHHHJJJJJJJIJHJIJJJJJJJJIJJJJJJJJJIJIJJJJJGIJJIJJJJJJJJJJJJJJJJJGIIHHHHHFFFFFFCEEEEEDEDEECD_Mismatch_0_Sense_+_Library_PoolT
AGTGATTGCTTGGATGTGCACCTTCAATCTGTCAATTTGTTGCTGTTTTTCCCTTCATAAAACACAAAAACTTGTCACAAGTTATTTAATTTTT
>Frequency_1_QualityScore_FFHHHHHJJJJJJJEHIHIIIJJJJIJJJBGHIJJJJHIJJJJJIIJIJJJJJJHAEHH?CDFFFFFEEEEEEDDDDDDDDDEDDCDDACDCFE_Mismatch_0_Sense_+_Library_PoolT
ATTTCTACCGAGGGAAGATACTTTGATGGTTCGATCGAAAATAGATTCTTCAAGGTAGGTATATGAATAAAGAAACTTTTGTAGAAGGTAGTAC
>Frequency_1_QualityScore_FFHHHHHJJJJJJJJJJAFHICHIIIJJJJJJJJJJJJJJJJJHIIJJJJEHJIJJIJJJJJJIJIJIJEHIIJIIIJJGGFEFHGGFFFFFFF_Mismatch_0_Sense_+_Library_PoolT
AAATAGATTCTTCAAGGTAGGTATATGAATAAAGAAACTTTTGTAGAAGGTAGTACATTTGATTGTATGAAAATTCCATTAGTGACTCTGTTCA
>Frequency_1_QualityScore_FFHHHHHJJJIJJJJIJJJJJJJJJEHIJJJGJJJJJJJIJJJJGIIIJIIJJIIHHHHHHGGFFFDDDDDDBDDCDDDEDCDDCACDDBDDB?_Mismatch_0_Sense_+_Library_PoolT
ACCGCAAAGTCCCTGCCCTGTTTTGAATGTGACCACTGGTTAGGTGGAAATAAACTATTTCTACCGAGGGAAGATACTTTGATGGTTCGATCGA
>Frequency_1_QualityScore_FFHFFHHIIJJJJJJFHGJJJIJJIJJJJHJJJJJJJGIJJJJJJFHIIIHJJJHHHHHHHFFFFDD@?@BBCABCEEEDEDDEECDDEDDDDD_Mismatch_0_Sense_+_Library_PoolT
AGGTGTGGAAGCGAGTGAACTGTACCCGGATATGAAATACACCAGTGTAGATGAATACCTTGACCGGTTTGTGTGATTTTACTATAATAACAAG
>Frequency_1_QualityScore_FFHHHHHJJIIJJJJJJJIJJJJJJJJJJHJJJJJJJJIJJJJJJJJJIJJHHFHHFFFFFEEEEEEEEFEEDDDDDDDDDDDDCDDDEDCDDD_Mismatch_0_Sense_+_Library_PoolC
ATAACAAGGACCGCAAAGTCCCTGCCCTGTTTTGAATGTGACCACTGGTTAGGTGGAAATAAACTATTTCTACCGAGGGAAGATACTTTGATGG
>Frequency_1_QualityScore_DDHD?FHIFHIGIIHHAHHEGHEGGHGIEGGIIIICHGGGHGGGGGAGCHEGDEHIIIIIIIGEFHG@@@CFCEGIIII_Mismatch_1_Sense_+_Library_PoolC
TCTGTTCAATTCTTATGGACATTACATTCCTGACATTCCTGTCTCAAGCATGTGAACTTAAAATTATCTCCTTCTATCA
>Frequency_1_QualityScore_DAHDHHBH6DACCH@H4CABEEH9C9??F?<?@FHGIIGHHFDGGHG=A@F@D:=>=?H<E3.9>>B;CA>>3>>A>5:5<>AA;::>CA3>>3_Mismatch_0_Sense_+_Library_PoolC
TAAGGGAGACCATATCAACTTTGAAATTGGAGCTGAAGGTGTGGAAGCGAGTGAACTGTACCCGGATATGAAATACACCAGTGTAGATGAATAC
>Frequency_1_QualityScore_FFHHHHHJJJJJJJJJJJJIJJJJJJJJJJJJJJJJJJJJJIJGIJJJJJJJJIJJJJJIIGIJGIJIHDHHIJEHHHHHHHHFF_Mismatch_1_Sense_+_Library_PoolC
TACATTCCTGACATTCCTGTCTCAAGCATGTGAACTTAAAATTATCTCCTTCTATTAAGTACAAAAAGTCATAGTGATTGCTTGA
>Frequency_1_QualityScore_DDFDD1CGG:CGGIIGIIIGBEGGGHGHDGFEGHEG@FDGH>FHHGIBAHEDECCC@DECBBBBBCCCCCCCCCCCCCCCCC>AB>:>AC@>AC_Mismatch_1_Sense_+_Library_PoolC
ACTCGGCAGTGGGAATGCCAAGGCTGTGTTTATGGGTGAGGAGGACGTGGGGATTTCCACGGTCAAAGCAGTGGATGATGAGAGAACTCTGAAC
>Frequency_1_QualityScore_FFHHHHHJJJIJJIJIIJJJJJJIJJJJJIJJJJJJJJJJIIJJJIJJIJJJJIHIHHHHHFFFFFFEEFEEEEDBDD?CDDDDDDDDEDDDDD_Mismatch_2_Sense_+_Library_PoolC
ATAACAAGGACCGCAAAGTCCCTGCCCTGTTTTGAATTTGACCACTGGTTAGGTGGAAATAAACTATTTCTACCGAGGTAAGATACTTTGATGG
>Frequency_1_QualityScore_FFHHHGFFFEHGIIJIGIJJIJHHIJJJHIJJFHGGIIJJJICGIICEHIJJIJJJJJJHFFDDEEA@CACBBDDD@CDDDDDDDCDEDCDDDD_Mismatch_0_Sense_+_Library_PoolC
CACCAGTGTAGATGAATACCTTGACCGGTTTGTGTGATTTTACTATAATAACAAGGACCGCAAAGTCCCTGCCCTGTTTTGAATGTGACCACTG
>Frequency_1_QualityScore_FAHFFHHGIIJGGJJGEHEFHIIJEGIGIIHBFHIEH@FIGGIGIIFGGIJJJJIJJIIGHFDEEECDECCCADEEDDEDDCC?BDD>?CCCDD_Mismatch_1_Sense_+_Library_PoolC
AAGGTGGATGTTTCTCACGAGGCCTCCTGAGTGTGTGAGCCTGATATAAAATATCTTTTTTTATAAGCATTGTATTCATAATCGCTACCATCCT
>Frequency_1_QualityScore_DDHFCFBBGAFHGEEAEEHBDHGGIIIIGIG>BDFG>BFDGHIB*?FBFHIGIIHIEEABCDBFGGHI;@@DH@EH@>EHFCE?@DCFFFDCCE_Mismatch_1_Sense_+_Library_PoolC
ATTCTTCAAGGTAGGTATATGAATAAAGAAACTTTTGTAGAAGGTAGTACATTTGATTGTATGAAAATTCCATTAGTGACTGTGTTCAATTCTT
>Frequency_1_QualityScore_BD?:CDDG<;C)<CA?<EGF>*:C@)?0?4?*??@?@BBFE=CCCC;=C))7;CCEEFFE>BB\\;?BBB?:@AAADA35;,(;34:>>9<8<?_Mismatch_2_Sense_+_Library_PoolC
GTGGAAGCGAGTGAACTGTACCCGGATATGAAATACACCAGTGTAGATGCATACCTTGACCGGTTTGTGTGATTTTACTATAGTAACAAGGACC
>Frequency_1_QualityScore_FFHHHHHJIJJHJGIIHJIIIJCFGICGIIGIJIJJIGIJIIIJIJJJHIJGIJIGHJGIICHIJJIJJEHIJJIHHHHHHFFFFFFDEEDEDE_Mismatch_1_Sense_+_Library_PoolC
ATCGAAAATAGATTCTTCAAGGTAGGTATATGAATAAAGAAACTTTTGTAGAAGGTAGTACATTTGATTGTATGAAAATTCCATTAGTGACTGT
>Frequency_1_QualityScore_FDHHHHHJJJJJJIJJJJJJJJJJIJIJJJJJJIJJJJJJJJJJJJJJJIJJJJJJJJJIJJJJIIIIIHIIIJIJJIEHHHHFFHFFFDADEE_Mismatch_1_Sense_+_Library_PoolC
GTGTTCAATTCTTATGGACATTACATTCCTGACATTCCTGTCTCAAGCATGTGAACTTAAAATTATCTCCTTCTATTAAGTACAAAAAGTCATA
>Frequency_1_QualityScore_AFHHDHDIIGDHEHAHHGIIB<CAEHH1:::?HHCHACFDGIBBBD<?GDGHIIIIIIA=<FH@FI_Mismatch_1_Sense_+_Library_PoolC
TATGAATAAAGAAACTTTTGTAGAAGGTAGTACATTTGATTGTATGAAAATTCCATTAGTGACTCA
>Frequency_1_QualityScore_DD?,=+<CB3C:AEE:4,ABE?F4+2AE4C*9:?B>*?4:C41::9B9BDBD4B*0*9D?*?@=BA)))/>=C@@@C_Mismatch_2_Sense_+_Library_PoolT
TTGAAGAAGGTAGTACATTTGATTGTATGAAAATTCTATTAGTGACTCTGTTCAATTCTTCTGGACATTACATTCCT
>Frequency_1_QualityScore_FFHHHHFHIJJJIJJJJJJJGHGIJJJJJJJJJJJJHHGIIJJJJJJIJJIJIHHHHFCDDDDDDDDEECCFDDEEDDDEDDDDDDDDDD@BDD_Mismatch_0_Sense_+_Library_PoolT
AGCGAGTGAACTGTACCCGGATATGAAATACACCAGTGTAGATGAATACCTTGACCGGTTTGTGTGATTTTACTATAATAACATGACCGCAAAG
>Frequency_1_QualityScore_FFHDFHHJJJJIJJJJJJJHJJJJJIJJJJJJIHIJJJIIJJJJJIJJJIJJJIJJJJJJGHFFBFFDDDEDEEDDDD@CDDBFDB<ABDDDDD_Mismatch_0_Sense_+_Library_PoolT
AAGTCCCTGCCCTGTTTTGAATGTGACCACTGGTTAGGTGGAAATAAACTATTTCTACCGAGGGATATACTTTGATGGTTCGATCGAAAATAGA
>Frequency_1_QualityScore_FFHHHHHJJJJJJJJJIJJJJJHIIJ@GHHGIHHIIIJJJJBHHIHIJJHIJHHHHCEFFFFFFDEEACACCDDEEEEEEDDDDDDDDDDDDDE_Mismatch_0_Sense_+_Library_PoolT
TGGAAATAAACTATTTCTACCGAGGGAAGATACTTTGATGGTTCGATCGAAAATAGATTCTTCAAGGTAGGTATATGAATAAAGAAACTTTGTA
>Frequency_1_QualityScore_FFHHHHHHHGGGHCHGHIHIGCGHGIIIIGHHHFHIFFHAHII@FHHGGDGEHGCGIJJJIJJGIHIIIHIGHIJDG>CGFB_Mismatch_1_Sense_+_Library_PoolT
TTCTTCAAGGTATGTATATGAATAAAGAAACTTTTGTAGAAGGTAGTACATTTGATTGTATGAAAATTCCATTAGTGACGCA
>Frequency_1_QualityScore_DDFFFF2<CE4CH,ABFIEAH<CFHIIDB4AFFFIE@*::CF*:FFGIFDGFGB;FFFF49F(.=(;8C=7@DECD)7)?AE@EF3);?_Mismatch_2_Sense_+_Library_PoolT
GTGACTCTGTTCAGTTCTTATTGACATTACATTCCTGACATTCCTGTCTCAAGCATGTGAACGTACAATTATCTCCTTCTATTAAGTAC
>Frequency_1_QualityScore_?DHHHHHJJJIJGHIGIIJJGIJJJDHGGHGHIHIJIJJIJGHJJJJJJJJIIJJJHFFFFFEEEEEDDCCDDFEEDDDDDBDDDDDDDDDDDE_Mismatch_0_Sense_+_Library_PoolT
TGGATGTTTCTCACGAGGCCTCCTGAGTGTGTGAGCCTGATATAAAATAACTTTTTTTATAAGCATTGTATTCATAATCGCTACCATCCTATGT
>Frequency_1_QualityScore_FFHHHDHIJJJJIIJJJJJHJIIJJJJJJHHHHHFDFFFFFEEEEEEEDDDDCDDDDBDDDBDDDDEEECEDDCDDDDCACCDDDDDDDDDDCD_Mismatch_0_Sense_+_Library_PoolT
GCGAGTGAACTGTACCCGGATATGAAATACACCAGTGTAGATGAATACCTTGACCGGTTTGTGTGATTTTACTATTAACAAGGACCGCAAAGTC
>Frequency_1_QualityScore_DDHHHHHJJCGGICHIGJIJJJJIIIIIJJJIJJIIHIIJJIBEEDFGHIIIJIJJJIFIIJJJJJIIJFGIGIHJJGFHEHHFEDDFFFFEEE_Mismatch_0_Sense_+_Library_PoolC
TCTTCAAGGTAGGTATATGAATAAAGAAACTTTTGTAGAAGGTAGTACATTTGATTGTATGAAAATTCCATTAGTGACTGTGTTCAATTCTAAA
