# Supplementary material for: Differential Gene Expression Reveals Candidate Genes for Drought Stress Response in Abies alba (Pinaceae)
Source: PLoS One. 2015 Apr 29;10(4):e0124564. doi: 10.1371/journal.pone.0124564 (PMC4414588; doi:10.1371/journal.pone.0124564)
Supplement: S3 File — (GZ) [file pone.0124564.s003.gz › comp16236_c0_seq1.fa]

>comp16236_c0_seq1 len=176 path=[1:0-150 363:151-152 365:153-175]
AAATGGAAAATCAAAGGAGGAGCGGCTGGCAGCATTAATGTTTGCCCCTCGGTTTGACGGGCTGCATTGCTACGAGACTCTGATTAGGCATTGATTTCGGCGAGGTTGAATTTATAAAACGGATCAATCGATTTTTTTGTATGCGATTGTTAATGTAACAGTATATTCACTTATTC

>Frequency_2_QualityScore_EEHGHHGIJJJJIIIIJIIIJIIJCIEHGIIIHIIIJHJJJIIHIIGIIIHGEDD@CCACDEDDEEEEDABCDCDDDDAABACCCCCDCCEEDD_Mismatch_1_Sense_+_Library_PoolT
GGTTTGACGGGCTGCATTGCTACGAGACTCTGATTAGGCATTGATTTCGGCGAGGTTGAATTTATAAAACGGATCAATCGATTTTTTTGCATGC
>Frequency_2_QualityScore_FFHHHHHIJJIIJGIJIHHJIIIIJGGHGIIIIIJIHIIHIHHGGEEEACDCEDDDDDDCCCCECDDEDCDDCBDDDDBCCCDDDCCDCCBCDC_Mismatch_1_Sense_+_Library_PoolT
GGAAAATCAAAGGAGGAGCGGCTGGCAGCATTAATGTTTGCCCCTCGGTTTGACGGGCTGCATTACTACGAGACTCTGATTAGGCATTGATTTC
>Frequency_2_QualityScore_FFHHGHHJJIJIJJJIJIJJJJIIJIJIJIJIJJIIJJJIJJJJIJJJJJIHGGDCDD<ACCDDEDDEECECCDDDCCDDCDDDDDDDDCDDCE_Mismatch_1_Sense_+_Library_PoolT
CTCGGTTTGACGGGCTGCATTACTACGAGACTCTGATTAGGCATTGATTTCGGCGAGGTTGAATTTATAAAACGGATCAATCGATTTTTTTGTA
>Frequency_2_QualityScore_FFHHHGHJIJIJIIIJIJGHHIIIGIIIIJJJJJIIJIJJIJIJEHG;BDEEEEEEECECCCDC?ABAA<BACCCDDDDDC?_Mismatch_1_Sense_+_Library_PoolT
GGGCTGCATTGCTACGAGACTCTGATTAGGCATTGATTTCGGCGAGGTTGAATTTATAAAACGGATCAATCGATTTTTTTGA
>Frequency_2_QualityScore_FFHHHGHJJJJJIIIJIJJJJJJJJGIJJIJJIJIJIHGGGGGFFFEDDDDDDDDDEDEDCDCDDDCEDCCDCDDDDD;ACCCDDDDEDDEDCC_Mismatch_1_Sense_+_Library_PoolT
GGCAGCATTAATGTTTGCCCCTCGGTTTGACGGGCTGCATTACTACGAGACTCTGATTAGGCATTGATTTCGGCGAGGTTGAATTTATAAAACG
>Frequency_2_QualityScore_CEGGGGGIIIHIIIIIGIGHHIIIHGIIHHIIIIIEIIIIGHIIGGE?BDCDDECBECDCBCC@BCCBCBCBACCCBCCCBCEEBCBCCCABCC_Mismatch_1_Sense_+_Library_PoolT
GGGCTGCATTGCTACGAGACTCTGATTAGGCATTGATTTCGGCGAGGTTGAATTTATAAAACGGATCAATCGATTTTTTTGCATGCGATTGTTA
>Frequency_2_QualityScore_FFHHHHHJJJJJJIJJJJIHIJIEGIIIJIJJJJIJIJIJIJJIJIJIHHHGGCEFFEEEDEEEDEDEDCCDDCCD9@CCACEDCDABBCCDDC_Mismatch_0_Sense_+_Library_PoolT
CAGCATTAATGTTTGCCCCTCGGTTTGACGGGCTGCATTGCTACGAGACTCTGATTAGGCATTGATTTCGGCGAGGTTGAATTTATAAAACGGA
>Frequency_1_QualityScore_8<<;DBF<EC:C3CBG<D?991C:::@10?6?D<B\57@>F@_Mismatch_2_Sense_+_Library_PoolT
GTAGCATTAATGTTTTCCCCTCGGTTTGACGGGCTGCATTGC
>Frequency_1_QualityScore_FFHHHHHJJJJJJJJJIJIIHIJJJJJJJIJJJJJIJIJJJJIJHHHHFFFFFFEDEEEEDDEDDDCDDDDDD9ACADDEDDEDEEDDDDDDDB_Mismatch_1_Sense_+_Library_PoolT
CATTAATGTTTGCCCCTCGGTTTGACGGGCTGCATTACTACGAGACTCTGATTAGGCATTGATTTCGGCGAGGTTGAATTTATAAAACGGATCA
>Frequency_1_QualityScore_FDHHHHHJJJJJJIIIJEIHIIIJIIIIJJJJJJJIIHIHHGHEHFFFFFFEDECEEEDDBDDDDD>ACCCDDDDEEEEDDDDDDDDDDDDDDD_Mismatch_0_Sense_+_Library_PoolT
GTTTGCCCCTCGGTTTGACGGGCTGCATTGCTACGAGACTCTGATTAGGCATTGATTTCGGCGAGGTTGAATTTATAAAACGGATCAATCGATT
>Frequency_1_QualityScore_FFHHHH@HIIEIIHIJIIJJGIJJJGIHJDHIHHIIJJIJIJGDHHIGCHHHEBEEEDEADEEDDDDDDDCEDEDCBDDBDD0<A?CCDDCEDD_Mismatch_1_Sense_+_Library_PoolT
GGCTGGCAGCATTAATGTTTGCCCCTCGGTTTGACGGGCTGCATTACTACGAGACTCTGATTAGGCATTGATTTCGGCGAGGTTGAATTTATAA
>Frequency_1_QualityScore_FFHHHHHJJJJJJJIJJJJJHIJJJJJJJJJJJJJJJIIJHJJHIJIEHHHHHHEFFFFDDDDDDDDDDDDDDDDDDDEEECDDDDDDCDEEDE_Mismatch_1_Sense_+_Library_PoolT
TGCATTACTACGAGACTCTGATTAGGCATTGATTTCGGCGAGGTTGAATTTATAAAACGGATCAATCGATTTTTTTGTATGCGATTGTTAATGT
>Frequency_1_QualityScore_FFHHHHHJJJJJJJJJJJJJJGHIJJJIIIJJGJJIJJJIIJJIJHIJHHHHHHHFFFFFEEADCEEDD?B@DD@BDDCDEDDEDDDDADBDDD_Mismatch_1_Sense_+_Library_PoolT
GCATTAATGTTTGCCCCTCGGTTTGACGGGCTGCATTACTACGAGACTCTGATTAGGCATTGATTTCGGCGAGGTTGAATTTATAAAACGGATC
>Frequency_1_QualityScore_FFHHHHHJJJJJJJIIJJGIJJJJIIIIIJJJJJJJJJJIJJJJJJIHGHHHHFFFFFFDEDDDBDD5AACDDEDCDDDDCDDDBDDDDDDD@A_Mismatch_1_Sense_+_Library_PoolT
TGTTTGCCCCTCGGTTTGACGGGCTGCATTACTACGAGACTCTGATTAGGCATTGATTTCGGCGAGGTTGAATTTATAAAACGGATCAATCGAT
>Frequency_1_QualityScore_FFHHHHHJIIJJJJJJJIIJJJJIJJIJJJJJJJJJJJJIIJIJIJJIHIHHGHHHFFFDFFEEEDDDB@B9?CACDEDCDEEEDDDDBDDDDD_Mismatch_1_Sense_+_Library_PoolT
TTAATGTTTGCCCCTCGGTTTGACGGGCTGCATTACTACGAGACTCTGATTAGGCATTGATTTCGGCGAGGTTGAATTTATAAAACGGATCAAT
>Frequency_1_QualityScore_FFHHHGHJJJJJJJJJJJGIIJJJJJJJJJJJJJJJJJJJJJHIJJJJEFHHHHHFFFFFFEEEEDDDDDD9ADCCDEDDDD@CCDDDBDDDDD_Mismatch_0_Sense_+_Library_PoolT
TTAATGTTTGCCCCTCGGTTTGACGGGCTGCATTGCTACGAGACTCTGATTAGGCATTGATTTCGGCGAGGTTGAATTTATAAAACGGATCAAT
>Frequency_1_QualityScore_FFHHHHHJIJIJJJJJIJJIJGIHIIIGIGIJJJJJIJJJJJJJIHIJHHHHHFFFFFFDEEEECEDEDDDBDBBD9ADDDDEDDEEDEDDDBB_Mismatch_1_Sense_+_Library_PoolT
CAGCATTAATGTTTGCCCCTCGGTTTGACGGGCTGCATTACTACGAGACTCTGATTAGGCATTGATTTCGGCGAGGTTGAATTTATAAAACGGA
>Frequency_1_QualityScore_FFHHHHHIJJJJJJJJJJJJGIGHIIJJHJJJJJIJJJEHJIJJJJJJADD=ADCCDEDDECDEDDDDD@BBDDDDADDDDDDDDDEEEDDDDD_Mismatch_1_Sense_+_Library_PoolT
TGACGGGCTGCATTACTACGAGACTCTGATTAGGCATTGATTTCGGCGAGGTTGAATTTATAAAACGGATCAATCGATTTTTTTGTATGCGATT
>Frequency_1_QualityScore_FFHHGHHJJJJJIHJJIJFHIJJJJJJJJJJIIJJJJJIJJFIJGIIHHHHHFFFDDEEEDDEDEDDDDDDDDDDEDDDDDBDD>AC?CDEDDE_Mismatch_2_Sense_+_Library_PoolT
GCTGCTGGCAGCATTAATGTTTGCCCCTCGGTTTGACGGGCTGCATTACTACGAGACTCTGATTAGGCATTGATTTCGGCGAGGTTGAATTTAT
>Frequency_1_QualityScore_FFHHHHHJJIGIIJJIGHIEGIJIIJJJJJJJFHJJIJJJIHHHFDFFFEEECDBDBDDDDBCDDDCDC@CCCADDEDDDDDBDD9?C>@CDDC_Mismatch_0_Sense_+_Library_PoolT
AGCGGCTGGCAGCATTAATGTTTGCCCCTCGGTTTGACGGGCTGCATTGCTACGAGACTCTGATTAGGCATTGATTTCGGCGAGGTTGAATTTA
>Frequency_1_QualityScore_FFHHHHHHIIJJJJJJGIGGGGHCEHGFIIEGHJJIIJGCHFDDFDDDD?BB?@DDDDCDBDDBBCDDCCDAACDCCCCDCDCD@<9@B@BD5A_Mismatch_0_Sense_+_Library_PoolT
AAGGAGGAGCGGCTGGCAGCATTAATGTTTGCCCCTCGGTTTGACGGGCTGCATTGCTACGAGACTCTGATTAGGCATTGATTTCGGCGAGGTT
>Frequency_1_QualityScore_EF=DH>FHIIFGCGEFHDEHG>:<F?D?@BFGDGIGDCC=FFHI?;AAAE;B=;;@A>6>@BC;>>@;02<BCCC>>@3@@CC>CDD>CB>>4:_Mismatch_2_Sense_+_Library_PoolT
CTCTGATTAGGCATTGATTTCGGCGAGGTTGAATTTATAAAACGGATCAATCGATTTTTTTGCATGCGATTGTTAATGTAACAGTATATTCATT
>Frequency_1_QualityScore_FFHHHHHJJJJHJJJJJJJJJIJJJJJIJJJJIIJIJJJJJIJJJJIHHHHHHFFFFFDDDBDDBBDDDCCDCEDDDDDDDDDDDDDDDDDDDD_Mismatch_1_Sense_+_Library_PoolT
TTGCCCCTCGGTTTGACGGGCTGCATTACTACGAGACTCTGATTAGGCATTGATTTCGGCGAGGTTGAATTTATAAAACGGATCAATCGATTTT
>Frequency_1_QualityScore_FFHHHHHJJJJJJJJJJJIJHIIJJJHIJJJJJJJJJIJJJJJIJJHFF>CEEEEEDDEEEEDDDDDDDDDDDDBDDDDDDDDDDEDDDDDDDD_Mismatch_1_Sense_+_Library_PoolT
ACGGGCTGCATTGCTACGAGACTCTGATTAGGCATTGATTTCGGCGAGGTTGAATTTATAAAACGGATCAATCGATTTTTTTGCATGCGATTGT
>Frequency_1_QualityScore_FFHHHHHJJJJJJJJIIJJHIJIJJJJJJJJJJJJJJJJJJGIGIIHHHHHHFFFFFFEEEEEEDDDDBDBD<AC?CDEDDECDEDDDDDDDDD_Mismatch_0_Sense_+_Library_PoolT
ATTAATGTTTGCCCCTCGGTTTGACGGGCTGCATTGCTACGAGACTCTGATTAGGCATTGATTTCGGCGAGGTTGAATTTATAAAACGGATCAA
>Frequency_1_QualityScore_FFGDAFFGIGGGIGGHAHGEFGEDH@GGIGIGFHIIJJJIIJJGECHEFFEB?BCCDDCDCCDCCCDADCACDDCCD>C>BB<@@9A3944@A:_Mismatch_1_Sense_+_Library_PoolT
AGCGACTGGCAGCATTAATGTTTGCCCCTCGGTTTGACGGGCTGCATTGCTACGAGACTCTGATTAGGCATTGATTTCGGCGAGGTTGAATTTA
>Frequency_1_QualityScore_FFHHHHHJJJJJJIIJIJIJJJJJJGEHHDGIIIJJHIIGIJJJJHHHBFFDEEDDBBDDDDDECDCED@DDBBCDDD>AAAACC@CDCCDCDD_Mismatch_0_Sense_+_Library_PoolT
GGAAAATCAAAGGAGGAGCGGCTGGCAGCATTAATGTTTGCCCCTCGGTTTGACGGGCTGCATTGCTACGAGACTCTGATTAGGCATTGATTTC
>Frequency_1_QualityScore_FFHHDFHGGGIIFIJDHIC9DEHEIIJIJJJ@FGHGIHDF>ADDACDDCCDDD@D?BDDDC>ACCCCDC@CC>@CD:<@<B9@>5?<34@C@AD_Mismatch_1_Sense_+_Library_PoolT
GCGGCTGGCAGCATTAATGTTTGCCCCTCGGTTTGACGGGCTGCATTACTACGAGACTCTGATTAGGCATTGATTTCGGCGAGGTTGAATTTAT
>Frequency_1_QualityScore_FFHHHGHJJJJJJJJJJHIJFHIJIJJJJIGGIIGIGIIEGIIGIJJJHFHFBFDBCEDDDDDB@?>AACC@CB@B<BDDCC>CCAADCCDDC>_Mismatch_0_Sense_+_Library_PoolT
AAATGGAAAATCAAAGGAGGAGCGGCTGGCAGCATTAATGTTTGCCCCTCGGTTTGACGGGCTGCATTGCTACGAGACTCTGATTAGGCATTGA
>Frequency_1_QualityScore_FFHHHGGJJJJJIJJJIJJJJJJJIJJJGHJJJJJJJJJJJHHHHHHFFFFDDDDDDDDDDDDDCDDDDCDCDDCBDB>DD5?C>ACDDDE_Mismatch_1_Sense_+_Library_PoolT
GCTGGCAGCATTAATGTTTGCCCCTCGGTTTGACGGGCTGCATTACTACGAGACTCTGATTAGGCATTGATTTCGGCGAGGTTGAATTTAT
>Frequency_1_QualityScore_FFHHHHHJJJJJJJJEEIGGIJIJJCGIJIJJJJJJJJGIIHHHHFFDDDBCCDDDDEDDDD@BDDCC@CCDDDDDDDDCDCEDDDDDDDD5??_Mismatch_0_Sense_+_Library_PoolT
AGGAGGAGCGGCTGGCAGCATTAATGTTTGCCCCTCGGTTTGACGGGCTGCATTGCTACGAGACTCTGATTAGGCATTGATTTCGGCGAGGTTG
>Frequency_1_QualityScore_FFGHHHGJIJJIGEGHIHCGEAFGIDFHIJGHIJCHICDHEHHFFDACCDCCCDCB@B;?CDDD>CCACCCCCCCADCDDCDDD9>B5A<>C>C_Mismatch_0_Sense_+_Library_PoolT
GGAGCGGCTGGCAGCATTAATGTTTGCCCCTCGGTTTGACGGGCTGCATTGCTACGAGACTCTGATTAGGCATTGATTTCGGCGAGGTTGAATT
>Frequency_1_QualityScore_FFHHGHHJJJJJJJJJJJJJJJJJIJJJJJJJJJJJJJJJJJJIJJJJIIJHDDD@BDDDDEDDFEEEDCBDDDDDCDDDDDDDDDDDDBDDED_Mismatch_1_Sense_+_Library_PoolT
GGTTTGACGGGCTGCATTACTACGAGACTCTGATTAGGCATTGATTTCGGCGAGGTTGAATTTATAAAACGGATCAATCGATTTTTTTGTATGC
>Frequency_1_QualityScore_D<?FF?FGB>?EB3EFEFDA:??@FCF1BFB=F=@=)8@D4==@6\5=;<9@6;9;/;@?_Mismatch_0_Sense_+_Library_PoolT
GGAAAATCAAAGGAGGAGCGGCTGGCAGCATTAATGTTTGCCCCTCGGTTTGACGGGCTG
>Frequency_1_QualityScore_FFHHGHGJIGJIJIJIJIJJHIJIIIIJJJIJJIJJJIJJIJAGGIIIJGFEFHHFFFFFEEEEDDEBB?B9B>BCCDDDDCDDADDC<B<BBD_Mismatch_0_Sense_+_Library_PoolT
CATTAATGTTTGCCCCTCGGTTTGACGGGCTGCATTGCTACGAGACTCTGATTAGGCATTGATTTCGGCGAGGTTGAATTTATAAAACGGATCA
>Frequency_1_QualityScore_FFHHHFGJ<GGIJJJIIJJJJJIJJFHJHHIIJJJJGIGIGIJJJJJHHHHGF@DFDEEDDDBEEEDDDABDDDDDEDEEEDDDDEEADEEEDD_Mismatch_0_Sense_+_Library_PoolT
CTCTGATTAGGCATTGATTTCGGCGAGGTTGAATTTATAAAACGGATCAATCGATTTTTTTGTATGCGATTGTTAATGTAACAGTATATTCACT
>Frequency_1_QualityScore_FFHHHHHJJJJJIIJJJJJJJJJJJGIJIJJJIJJJJJJJJJJJIIJJHHFFFFFFEEEEEEEDDDDEDDCDBDDDDD>BCCDDEDDEEEEDDB_Mismatch_0_Sense_+_Library_PoolT
GGCAGCATTAATGTTTGCCCCTCGGTTTGACGGGCTGCATTGCTACGAGACTCTGATTAGGCATTGATTTCGGCGAGGTTGAATTTATAAAACG
>Frequency_1_QualityScore_FFHHHHHJJJIJJGIJJJJJJJIJJJJJJIJJIHIJJJIJHIJHH?DFDEEDDDDDDDDDEDDDDD?BDD@CDDDCEDEDDDDDDDCCDEDDBD_Mismatch_1_Sense_+_Library_PoolT
AAATCAAAGGAGGAGCGGCTGGCAGCATTAATGTTTGCCCCTCGGTTTGACGGGCTGCATTACTACGAGACTCTGATTAGGCATTGATTTCGGC
>Frequency_1_QualityScore_FFHHHHHJJJJJIJJJJHIJJJJHGIIJJJJJJJJJJJJJFHIHJJJHHHHHHHFFFDDDDDDDDBDDDCDDDDDEEEDDDDDDDDDEDDEEED_Mismatch_1_Sense_+_Library_PoolT
ATTACTACGAGACTCTGATTAGGCATTGATTTCGGCGAGGTTGAATTTATAAAACGGATCAATCGATTTTTTTGTATGCGATTGTTAATGTAAC
>Frequency_1_QualityScore_FFHHHHHJIIJIJJJJJJJJJJJJIGJJIJJJIJJJHIJJJII@CEEHHHEFFFFFFDDCDDDDDDDD9<CBCDBD<CDEDCDDBDBCDDEEDD_Mismatch_2_Sense_+_Library_PoolT
TGCATTGCTACGAGACTCTGATTAGGCATTGATTTCGGCGAGGTTGAATTTATAAAACGGATCAATCGATTTTTTTGCATGCGATTGTTCATGT
>Frequency_1_QualityScore_FFHHHHHJJJJJJJJJJJJJJJHJJJIJJJJJJJJJJJJJJJJJIJIIJHHHHHHHFFFFFEDEEEEEDDDDBDB>BDCACDDDEDDEDDDDDD_Mismatch_1_Sense_+_Library_PoolT
AGCATTAATGTTTGCCCCTCGGTTTGACGGGCTGCATTACTACGAGACTCTGATTAGGCATTGATTTCGGCGAGGTTGAATTTATAAAACGGAT
>Frequency_1_QualityScore_DEDHHGHEHIIIGIHGFIGECHEHHJEHIIGHHGIII;CEHIGHIIHHFHHGDFF?CEDCCBDDCDDAB9<CDAACDDDBBDCDECCBDDDDCA_Mismatch_1_Sense_+_Library_PoolT
GCTACGAGACTCTGATTAGGCATTGATTTCGGCGAGGTTGAATTTATAAAACGGATCAATCGATTTTTTTGCATGCGATTGTTAATGTAACAGT
>Frequency_1_QualityScore_FDHFHHHDGIJBGDEHHGEIHIJJIIIDEH;@@=D@GHIGIFHEEEFDBBBEEDDDDD?C@BDDDDDCC<@BDBCACEDDDEDCCCAACDDDDD_Mismatch_2_Sense_+_Library_PoolT
GACTCTGATTAGGCATTGATTTCGGCGAGGTTGAATTTATAAAACGGATCAATCGATTTTTTTGCATGCGATTGTTCATGTAACAGTATATTCA
>Frequency_1_QualityScore_FFHHHHHJIJJIJJIIJJIIJJJIJJJIJJJGIIIIHHHFFDDDDDEDDDDDDBDBBDDDDCDDDCDCDCDDDEDEDDDDDBDB9ACACDDDCD_Mismatch_0_Sense_+_Library_PoolT
GCGGCTGGCAGCATTAATGTTTGCCCCTCGGTTTGACGGGCTGCATTGCTACGAGACTCTGATTAGGCATTGATTTCGGCGAGGTTGAATTTAT
>Frequency_1_QualityScore_FFHHHHHJJJJJIIJJJIHJJJJJJJJDHIFHIIIJJJJJJJJJJHHHFFFDDEDCDDDDDDDDACDEDDDDDDDDDEEDEEEDDDDEEEEDEE_Mismatch_0_Sense_+_Library_PoolT
GACTCTGATTAGGCATTGATTTCGGCGAGGTTGAATTTATAAAACGGATCAATCGATTTTTTTGTATGCGATTGTTAATGTAACAGTATATTCA
>Frequency_1_QualityScore_FFHHHHGIIJJJJJJJJJJIJJJJHJJJJJJJJHJJHIJIIJJJJJIIGHHHFFFDEEEEDBBDDDDDDDDEEEDDDDDDDDDEEDEEDDDDCD_Mismatch_0_Sense_+_Library_PoolT
CTACGAGACTCTGATTAGGCATTGATTTCGGCGAGGTTGAATTTATAAAACGGATCAATCGATTTTTTTGTATGCGATTGTTAATGTAACAGTA
>Frequency_1_QualityScore_FFHFHHGJJIIGIJIGIGHIJJJIIJIIJBGHIHIGIJJJJJJIJGHEHHEFFFFDEDEEDDDADDEDDDBBDDCCDEDDDEDDDDEEEEEDDC_Mismatch_0_Sense_+_Library_PoolT
ACTCTGATTAGGCATTGATTTCGGCGAGGTTGAATTTATAAAACGGATCAATCGATTTTTTTGTATGCGATTGTTAATGTAACAGTATATTCAC
>Frequency_1_QualityScore_?BFD?D8CBEHIE>EEB2AC<*?EEED@*1?G<):?@\;\-6=7=;AE)7=)7;),((,9(5->?(,5<:@>99<(44(5<<8?CC>44@C_Mismatch_1_Sense_+_Library_PoolT
ATTACTACGAGACTCTGATTAGGCATTGATTTCGGCGAGGTTGAATTTATAAAACGGATCAATCGATTTTTTTGTATGCGATTGTTAATGT
>Frequency_2_QualityScore_FFHHHHHJJJJIIIJJIJJJIJJJJJJJJHIIJIJIJJJJJJJJJGIIIJJGHHCEHHGFFFFFFEE=A?CDEDEDDDDDCCDDDEEDDCCCAC_Mismatch_0_Sense_+_Library_PoolT
TTTATAAAACGGATCAATCGATTTTTTTGTATGCGATTGTTAATGTAACAGTATATTCACTTATTCAATTCAGTACCATAACATTTTTTGGGTG
>Frequency_2_QualityScore_FFGHEFHIJJJIIJJJJJIJJIJIJJIIJHIIJJJJJIIJJIIIIHHGGGGGGEEEEEEECDEEEFEEDCDDDEEFEEECCCDDDDDDDDDDDD_Mismatch_0_Sense_+_Library_PoolT
GAGGTTGAATTTATAAAACGGATCAATCGATTTTTTTGTATGCGATTGTTAATGTAACAGTATATTCACTTATTCAATTCAGTACCATAACATT
>Frequency_1_QualityScore_FFHHHHGJJJJJJJJJJJJIJIJJJJJJJJJJJJJJJJJJJJFHICGIJJJJHHHHHHHHFFFFDFEEECEEEDDDEEDDDDDDDDBDDDDDCD_Mismatch_2_Sense_+_Library_PoolT
CGGATCAATCGATTTTTTTGCATGCGATTGTTCATGTAACAGTATATTCACTTATTCAATTCAGTACCATAACATTTTTTGGGTTGTTTTAACA
>Frequency_1_QualityScore_FFHG?FHGIGIIFHIJIJJJIDGIIFGIJJJHIIJJJFGGGIJIGJJEIIGEEHHHFGF@DEFEEDCCECEDDDBDCFEDDBDDB@B>BDDDCC_Mismatch_0_Sense_+_Library_PoolT
ACGGATCAATCGATTTTTTTGTATGCGATTGTTAATGTAACAGTATATTCACTTATTCAATTCAGTACCATAACATTTTTTGGGTGGTTTTAAC
>Frequency_1_QualityScore_FFHHHHHIJJJJJIIIIIIIJJHIIJJIHEGIGIIIJJCGIJJJJGHJJJGJJJIJJIFHHHHHFFFFFEECDEE@BDB?BDDDD@CCCDDDDC_Mismatch_2_Sense_+_Library_PoolT
TCAATCGATTTTTTTGCATGCGATTGTTAATGTAACAGTATATTCATTTATTCAATTCAGCACCATAACATTTTTTGGGTGGTTTTAACATACA
>Frequency_1_QualityScore_FFHHHHHJJJJJJJJJJJJJJIJJJJJJJJIJJJJJJJJJJJJJJJJJJJJHEHHHHHHFFFFFFFEEC@CEECDEDDDDDDDDDDFDDDDDDB_Mismatch_0_Sense_+_Library_PoolT
ATTTATAAAACGGATCAATCGATTTTTTTGTATGCGATTGTTAATGTAACAGTATATTCACTTATTCAATTCAGTACCATAACATTTTTTGGGT
>Frequency_1_QualityScore_FFHHHHHJJJJJIJJJJJJJJJIJJIJIJJJJJGIIJIJJJJIGIJJJJJJHHHFHHHFFFFFFFEDDDEDDDDDDDEEDDDDDDDDBDDDDCC_Mismatch_1_Sense_+_Library_PoolT
ACGGATCAATCGATTTTTTTGCATGCGATTGTTAATGTAACAGTATATTCATTTATTCAATTCAGCACCATAACATTTTTTGGGTGGTTTTAAC
>Frequency_1_QualityScore_FFHHHGHJIJJHHIIJIJJGJIJJJIJJIJJIJJJJJJJJJJHFDEEEEDDDDDDDDDEEDFEECDDCDBDEEEEDDDDDEEEEEEDDDDEDDD_Mismatch_0_Sense_+_Library_PoolT
TTTCGGCGAGGTTGAATTTATAAAACGGATCAATCGATTTTTTTGTATGCGATTGTTAATGTAACAGTATATTCACTTATTCAATTCAGTACCA
>Frequency_1_QualityScore_FFHHHHHJJJJJJJJJJJJGGIIIIIIJJJJJFHHIIHCHHHIJIHJJGICHHHHHAEEFFFFFFEEDECEECDDDDDA>C@C@CCDDDDDDDD_Mismatch_0_Sense_+_Library_PoolT
TTGAATTTATAAAACGGATCAATCGATTTTTTTGTATGCGATTGTTAATGTAACAGTATATTCACTTATTCAATTCAGTACCATAACATTTTTT
>Frequency_1_QualityScore_FFHGHHHJJJHJJFHIHIIIJGIIJJJJJJIJJJJJJJIHHHHHDDDBCDEDDDDDDDDDEEDEEEDDDDEEDEDEEDDDCDEEDCDEDDCDDD_Mismatch_0_Sense_+_Library_PoolT
GATTTCGGCGAGGTTGAATTTATAAAACGGATCAATCGATTTTTTTGTATGCGATTGTTAATGTAACAGTATATTCACTTATTCAATTCAGTAC
>Frequency_1_QualityScore_DDH?DF@C@FHGIIICBHICH>FGHB9EAGHF@DDFF5@CCHGCHCA)7=3=?<9A@BC:A@BBC@AC>59@ADC@>BBBBCA@>@@C>BCC@A_Mismatch_0_Sense_+_Library_PoolT
GCTACGAGACTCTGATTAGGCATTGATTTCGGCGAGGTTGAATTTATAAAGCGGATCAATCGATTTTTTTGCATGCGATTGTTCATGTAACAGT
>Frequency_1_QualityScore_FFHHHHHJJJJJJJJJHIJJJJJJJHIJJJJJJJJJJJJIJGIJJJJGFHHHFHHHFFFFFFFDE@CEECDDDDDDDDDDDEEDDDBB<@B@@B_Mismatch_0_Sense_+_Library_PoolT
TAAAACGGATCAATCGATTTTTTTGTATGCGATTGTTAATGTAACAGTATATTCACTTATTCAATTCAGTACCATAACATTTTTTGGGTGGTTT
>Frequency_1_QualityScore_FFHHHHHJJJJIIJJJJJJJIJIJJIJHHIJIDHIJJJJJIJJJIJJGIJJHFDDD9?CACDEDDDDCD@A@BBDDDDDDBDDCDDDDBDACCC_Mismatch_1_Sense_+_Library_PoolT
AGGTTTGACGGGCTGCATTGCTACGAGACTCTGATTAGGCATTGATTTCGGCGAGGTTGAATTTATAAAACGGATCAATCGATTTTTTTGCAAA
>Frequency_1_QualityScore_FFHHHHHJJIJJJIJJGHIIIJIJGIHIIJJJJJIJJJJJJJJJJHHFDDDEEEDEEFDDDCCDDDCDE@CCCDDDEEEEEEEEEDEECDDDDD_Mismatch_0_Sense_+_Library_PoolT
ATTGATTTCGGCGAGGTTGAATTTATAAAACGGATCAATCGATTTTTTTGCATTCGATTGTTAATGTAACAGTATATTCATTTATTCAATTCAG
>Frequency_1_QualityScore_FFHHHHHJJJJJJJIIIJHIJHHIIJJJJJJIIJJJJJJJIJJJJGHHHFFFDDDDEEEDDDDDDDDDDCCDDEDDDCDEBDEEECCDCDEEE>_Mismatch_0_Sense_+_Library_PoolT
TAGGCATTGATTTCGGCGAGGTTGAATTTATAAAACGGATCAATCGATTTTTTTGTATGCGATTGTTAATGTAACAGTATATTCACTTATTCAA
>Frequency_1_QualityScore_FFHGHHGIJJJFIIJJJIIIFFHICHGGIIIIGHIJGGIHGHAHHHFFFFFFFFEEEF3@DDDA@CDDDCCDDDDDDEDBDDB?<BBDDDDDDC_Mismatch_1_Sense_+_Library_PoolT
GGGATCAATCGATTTTTTTGTATGCGATTGTTAATGTAACAGTATATTCACTTATTCAATTCAGTACCATAACATTTTTTGGGTGGTTTTAACA
>Frequency_1_QualityScore_FFHHHHHJJJIJJJJJJJIJJJJJJJJGIIJIJJJJJJJJJJJJJIJJJGIHCEHHHHHFFFFFF;@DECEDEDDDDDDDDDDEEDDDDD@BD>_Mismatch_0_Sense_+_Library_PoolT
TATAAAACGGATCAATCGATTTTTTTGTATGCGATTGTTAATGTAACAGTATATTCACTTATTCAATTCAGTACCATAACATTTTTTGGGTGGT
>Frequency_1_QualityScore_FEHHFDDIIIJJIJJJJJJJJFIJJJIJJDHIJJJIJIJIJJJJJHHHHHFFFFFFFFDEEEECEEFEDACDDEEE>ADDDDEEDDDDDDDDDD_Mismatch_1_Sense_+_Library_PoolT
GAGGTTGAATTTATAAAACGGATCAATCGATTTTTTTGCATGCGATTGTTCATGTAACAGTATATTCACTTATTCAATTCAGTACCATAACATT
>Frequency_1_QualityScore_FFHHHHHJJIIHIIIJJHGH<GDHHIIIGJJJJJJJJHIJ@EHGGIHHGHFGHFFFFABB=CDDDDDDDDDDDDDEEDDDBDDDDDDEECEDDD_Mismatch_2_Sense_+_Library_PoolT
ATTGCTACGAGACTCTGATTGGTCATTGATTTCGGCGAGGTTGAATTTATAAAACGGATCAATCGATTTTTTTGCATGCGATTGTTCATGTAAC
>Frequency_1_QualityScore_FFHHHHHJJJJJJJHJJJJJJJHIJJJJJJJJJJJJIIJJJJJJJJIIGHHGHEDFFFFFFFEEDEEEFDCDDDDDEDDDDDDDDDDDEDDDBD_Mismatch_0_Sense_+_Library_PoolT
AATTTATAAAACGGATCAATCGATTTTTTTGTATGCGATTGTTAATGTAACAGTATATTCACTTATTCAATTCAGTACCATAACATTTTTTGGG
>Frequency_1_QualityScore_FFHHGHFIIJJJJJJJGIJIJJIIIIJJGIIIIIGHIGGIJIJJJIJJIJJJIJJJJJJJJHHHHHFFFFFBDEDDDD8=@8?BDC_Mismatch_2_Sense_+_Library_PoolT
CAATCGATTTTTTTGCATGCGATTGTTAATGTAACAGTATATTCATTTATTCAATTCAGCACCATAACATTTTTTGGGTGGTTTTA
>Frequency_1_QualityScore_FFHHHHHIJJJJJJJHJJJJJJJIHIJJJJJJJJJJIJJJJJJJJJCHIIHHHHHHHFFFFFBDEEEEECCDDDDDDDDDFEDDDDD?@D>BDD_Mismatch_0_Sense_+_Library_PoolT
AAAACGGATCAATCGATTTTTTTGTATGCGATTGTTAATGTAACAGTATATTCACTTATTCAATTCAGTACCATAACATTTTTTGGGTGGTTTT
>Frequency_1_QualityScore_DD@FFHFGFHIIIGIIIJGIFICFFFEHII<GHIFHIEECEIGGICECE?DBEFDC@@@AC>CC>C@CD>@ACCEDC(;>CCCEEC@CCCD@>C_Mismatch_0_Sense_+_Library_PoolT
CGAGGTTGAATTTATAAAACGGATCAATCGATTTTTTTGTATGCGATTGTTAATGTAACAGTATATTCACTTATTCAATTCAGTACCATAACAT
>Frequency_1_QualityScore_DDF>?DF7DHGHDA:EG@FHGG:B::BBFD9<D?9FCEG8CCC<FGEEEGGG@@CGGGBGECEFHCC@DDB:7.6>@@_Mismatch_2_Sense_+_Library_PoolT
ATCAATCGATTTTTTTGCATGCGATTGTTAATGTAACAGTATATTCATTTATTCAATTCAGCACCATAACATTTTTTG
>Frequency_1_QualityScore_FFHHHDHIIJIIJFIJJJIJ?HGEGHGGIJHHIIIIHGI>FGIGIGGGIJJJHJJIIGGEGHHGHGHFF@?B@BBBDB@B8?BDCD_Mismatch_2_Sense_+_Library_PoolC
AATCGATTTTTTTGCATGCGATTGTTAATGTAACAGTATATTCATTTATTCAATTCAGCACCATAACATTTTTTGGGTGGTTTTAA
