# Supplementary material for: Differential Gene Expression Reveals Candidate Genes for Drought Stress Response in Abies alba (Pinaceae)
Source: PLoS One. 2015 Apr 29;10(4):e0124564. doi: 10.1371/journal.pone.0124564 (PMC4414588; doi:10.1371/journal.pone.0124564)
Supplement: S3 File — (GZ) [file pone.0124564.s003.gz › comp6307_c0_seq1.fa]

>comp6307_c0_seq1 len=227 path=[1:0-189 191:190-226] : tr|A9P2I3|A9P2I3_PICSI Putative uncharacterized protein OS=Picea sitchensis PE=2 SV=1 e-value: 6e-11 blast score: 67.4
TGAAGCTCATCCCAGCCTGTACAATGCCATTAAAGCTGGGGAGTATAATACTGTGTATATGAGCCAGGATCTTAGAGGAAAAGACCCTGTAAATGCCCTATTTATAGACCAGGCAGAGCAAGTCAATGCCTAGTCCTTCAATTGTATTTCCATAAGATGCCTCTAGAGAGAATGATTGCATGTTTTTAAGTGGAAATTCTAATTATAAAATAGTCTGTGTTTCTAAA

>Frequency_6_QualityScore_FFHHHHHJIJJIJJJJJHIJIJJJJJIJJJJJFGHIIJJIJJGIGIIIJJIJIIIJJIIIIHHIFGHGGFEEDEEDEDDDEEEEDDDDCDDEEE_Mismatch_0_Sense_+_Library_PoolT
CCAGCCTGTACAATGCCATTAAAGCTGGGGAGTATAATACTGTGTATATGAGCCAGGATCTTAGAGGAAAAGACCCTGTAAATGCCCTATTTAT
>Frequency_6_QualityScore_FFHHHHGIIJJIJIIIJIJIIJIJIIIIIIIJJIIJIJJJJJIIIIIIIHIIHIJHIIIJJJJHIIHHGGGGFFDEFFFEEEEDDDDDDBDDDD_Mismatch_0_Sense_+_Library_PoolT
CTTAGAGGAAAAGACCCTGTAAATGCCCTATTTATAGACCAGGCAGAGCAAGTCAATGCCTAGTCCTTCAATTGTATTTCCATAAGATGCCTCT
>Frequency_5_QualityScore_FFHHHHGIGIIJJIIJIJJJJIJJJJIJJJJIJJJJJJJJIJJJJJJJJGIIJJJIIJJJJIHHIIHHGEFGFEEEEEDEEDEDDDDDDDDDDC_Mismatch_0_Sense_+_Library_PoolT
ATACTGTGTATATGAGCCAGGATCTTAGAGGAAAAGACCCTGTAAATGCCCTATTTATAGACCAGGCAGAGCAAGTCAATGCCTAGTCCTTCAA
>Frequency_5_QualityScore_FFHHHHHJJJJJJJIJJIJJJJJJJJJJIIJJJJJJJIJJIJJIJJJJIJJJIJJJJIIIIIFHHIHHIHHHGGFEEFEFFFEDCDCDBBCCCD_Mismatch_0_Sense_+_Library_PoolT
GACCCTGTAAATGCCCTATTTATAGACCAGGCAGAGCAAGTCAATGCCTAGTCCTTCAATTGTATTTCCATAAGATGCCTCTAGAGAGAATGAT
>Frequency_4_QualityScore_FCGHFGFIJIIHHHIJIIIIHBGGEFIIHEGHIHHHIEFHIIIIGGIHIIIIHIIHIIEGIGHIIIHGFCEFEEEEEEDBDCDDDDACDDCDDC_Mismatch_0_Sense_+_Library_PoolT
GTATATGAGCCAGGATCTTAGAGGAAAAGACCCTGTAAATGCCCTATTTATAGACCAGGCAGAGCAAGTCAATGCCTAGTCCTTCAATTGTATT
>Frequency_4_QualityScore_FFGHGHGIIJJJJIIJJHIIIJIIIJIJGIIIJGIIJJJIJIIIJJGIIIJIIIHIIGHHHHGGGGGGFBEFEEEEEEEDEEDCDDDDDDCCCC_Mismatch_0_Sense_+_Library_PoolT
GGAAAAGACCCTGTAAATGCCCTATTTATAGACCAGGCAGAGCAAGTCAATGCCTAGTCCTTCAATTGTATTTCCATAAGATGCCTCTAGAGAG
>Frequency_4_QualityScore_EFFGGGGIHHIIIIFGHIHIIIHIIGGGIHIJHIIIHHIIHFGHIHIHGIHGHHIIDGCGGHEFGEEFFAEEDC?CEDCACDACCBCACCDEDE_Mismatch_0_Sense_+_Library_PoolT
CCAGGCAGAGCAAGTCAATGCCTAGTCCTTCAATTGTATTTCCATAAGATGCCTCTAGAGAGAATGATTGCATGTTTTTAAGTGGAAATTCTAA
>Frequency_4_QualityScore_FEGGGGGIIHHIHHIIHIHIHHIEHHIIHHHIHHIHIIIIHHIIHHHHIIGHHHGGFGGGGGGGFFEEEDEDEEDEEEDEEEEEEEEDDDDDDD_Mismatch_0_Sense_+_Library_PoolT
GGATCTTAGAGGAAAAGACCCTGTAAATGCCCTATTTATAGACCAGGCAGAGCAAGTCAATGCCTAGTCCTTCAATTGTATTTCCATAAGATGC
>Frequency_4_QualityScore_FEHGGHHHIIIGIGIIHIIIIIGEHIFHEIIIIIIIIGHGHHHIIIIIGHIFIIHHGIGIHIIIIGIHGEEGCFBDEEDACDEDEDACCCCCCC_Mismatch_0_Sense_+_Library_PoolT
CCTATTTATAGACCAGGCAGAGCAAGTCAATGCCTAGTCCTTCAATTGTATTTCCATAAGATGCCTCTAGAGAGAATGATTGCATGTTTTTAAG
>Frequency_4_QualityScore_FFHHHHHJJJJJJJFGHIJIIJJJIIHIIJJJJJIJJIJIJIJJJIIJIJJIJJJJIJIIIIIIIGGHGGDFFFFEEEEEEEDDDDCDDDDDDB_Mismatch_0_Sense_+_Library_PoolT
TTAAAGCTGGGGAGTATAATACTGTGTATATGAGCCAGGATCTTAGAGGAAAAGACCCTGTAAATGCCCTATTTATAGACCAGGCAGAGCAAGT
>Frequency_4_QualityScore_EEHGGGFHIHHGGIGIIIIIHIIIGFGIIIHHIIIHIHGIHIGIHIIIIGFFGGFFBGEEEIGGEGGHGFEEEGGFEEEECCDEDCCCDBCBBC_Mismatch_0_Sense_+_Library_PoolT
TATAGACCAGGCAGAGCAAGTCAATGCCTAGTCCTTCAATTGTATTTCCATAAGATGCCTCTAGAGAGAATGATTGCATGTTTTTAAGTGGAAA
>Frequency_4_QualityScore_EDGHEGHGIIIIIGIIIIIGIIIIJJHGIIHIIIJHIIJIIIHIIGIIHIIHIJIIEIHHHHGDGGEEFEFEEFEFECDEDCDDCCDCDCCBB@_Mismatch_0_Sense_+_Library_PoolT
GAAAAGACCCTGTAAATGCCCTATTTATAGACCAGGCAGAGCAAGTCAATGCCTAGTCCTTCAATTGTATTTCCATAAGATGCCTCTAGAGAGA
>Frequency_3_QualityScore_FFHHHHHJJJJJJJIJHHIJIIIJJJHIHIIIIJJJJJIJJJJJJJJIGHIHHIJJIJIJJIHHHHGHHGFFFFFFEEEEEEDDCCDDCCDDDD_Mismatch_0_Sense_+_Library_PoolT
CATTAAAGCTGGGGAGTATAATACTGTGTATATGAGCCAGGATCTTAGAGGAAAAGACCCTGTAAATGCCCTATTTATAGACCAGGCAGAGCAA
>Frequency_3_QualityScore_FFHHHHHJJJJHJJJHHIIIJHJIIIFIJJJIJJJJJJJJJJIJJIJJIIIJIJJIJIIEIEGEEEGFGDFEFFEACEDDDDDCDDDDCCDDDE_Mismatch_1_Sense_+_Library_PoolT
ACCAGGCAGAGCAAGTCAATGCCTAGTCCTTCAATTGCATTTCCATAAGATGCCTCTAGAGAGAATGATTGCATGTTTTTAAGTGGAAATTCTA
>Frequency_3_QualityScore_FFFGGGGJJJJJJIIJJIJJJJHIJJHHJJJJJIJJJEGIHJFIJIIFHFHGIHHIIFGIHHIIIHGGHHHGFFFBDDEABABCBDDEECCBCB_Mismatch_0_Sense_+_Library_PoolT
TCATCCCAGCCTGTACAATGCCATTAAAGCTGGGGAGTATAATACTGTGTATATGAGCCAGGATCTTAGAGGAAAAGACCCTGTAAATGCCCTA
>Frequency_3_QualityScore_FFHHHHHJJJJJJJJJIJJJJJJJJHJJIJJJJJJJJJJJHHHIIJJJJJHIGIIJJJIIIIIHHFGFGDGFEFEEDEEDDDDCDDCDEEEEDD_Mismatch_0_Sense_+_Library_PoolT
AGCTCATCCCAGCCTGTACAATGCCATTAAAGCTGGGGAGTATAATACTGTGTATATGAGCCAGGATCTTAGAGGAAAAGACCCTGTAAATGCC
>Frequency_3_QualityScore_FFHHHHHJJJJJJJJJIJJJJJHIJJJJJJJJJJJJJJJJJJIJJJJJJJJJJJJIIIIIIIIIHHGGGDFFFFFFEEEEEEFEEEDDDDDDDD_Mismatch_0_Sense_+_Library_PoolT
GATCTTAGAGGAAAAGACCCTGTAAATGCCCTATTTATAGACCAGGCAGAGCAAGTCAATGCCTAGTCCTTCAATTGTATTTCCATAAGATGCC
>Frequency_3_QualityScore_FFHHHGHJJJIJJJJJHIIJJJJJJJJJJJJJJJJJJJHJHIFIIJIIJJJJJJIIJJJJJJHIJIIJJEHHIIHHHHHHGFFFEDEEEACADC_Mismatch_0_Sense_+_Library_PoolT
CCTAGTCCTTCAATTGTATTTCCATAAGATGCCTCTAGAGAGAATGATTGCATGTTTTTAAGTGGAAATTCTAATTATAAAATAGTCTGTGTTT
>Frequency_3_QualityScore_EEGHGHHJJJJJJIJJJJHIJIIIIIJJIJJIJJJJJIJJJIIJIJJHIIIIHIJJJHIFGIIFEHJJHGHGGEGFGFFEEEDEDDEBB@CDDD_Mismatch_0_Sense_+_Library_PoolT
AGACCCTGTAAATGCCCTATTTATAGACCAGGCAGAGCAAGTCAATGCCTAGTCCTTCAATTGTATTTCCATAAGATGCCTCTAGAGAGAATGA
>Frequency_3_QualityScore_FFHHHHHJJJJJJJJJJJJJJJJJJJJJJJJJJJJJJJJJJJJJJIIJJJJIJJJJJJJJIJJJJIHIIHIIIIHHGGFFEEAEEEDCEDDDED_Mismatch_1_Sense_+_Library_PoolT
GTAAATGCCCTATTTATAGACCAGGCAGAGCAAGTCAATGCCTAGTCCTTCAATTGCATTTCCATAAGATGCCTCTAGAGAGAATGATTGCATG
>Frequency_3_QualityScore_FEHHHHHJIJHIIJJJJJJJIJDHGIJJIIJJJIJJHHIJJIJJEHHIIIIIJIJIHJHIHHIJIFIHHFHGFFHHHHH_Mismatch_0_Sense_+_Library_PoolT
TTTCCATAAGATGCCTCTAGAGAGAATGATTGCATGTTTTTAAGTGGAAATTCTAATTATAAAATAGTCTGTGTTTCTA
>Frequency_3_QualityScore_FFHHHHHJJJJIJJJJJJJJJJJJJIJJJJJJJJJJJJIGJJJIJJJJJIIJJJJJJJIJIJJJJJIJHIHGIHGGGGGFEFCEAB>CBCBCED_Mismatch_0_Sense_+_Library_PoolT
CCCTGTAAATGCCCTATTTATAGACCAGGCAGAGCAAGTCAATGCCTAGTCCTTCAATTGTATTTCCATAAGATGCCTCTAGAGAGAATGATTG
>Frequency_3_QualityScore_FFHHHHHJEGIJJJGIIIHGHFIJJIIIJJJJJGIIJJJIHIIGHIIGIIIIJIHIBFHHEEFGGGFFFDFEEEED>BBCC@CDDDDCCDBEDD_Mismatch_0_Sense_+_Library_PoolT
CTGGGGAGTATAATACTGTGTATATGAGCCAGGATCTTAGAGGAAAAGACCCTGTAAATGCCCTATTTATAGACCAGGCAGAGCAAGTCAATGC
>Frequency_3_QualityScore_FFHHHGHJJJJJJJJJJJIJJJJJJJJJJJJJJJIJJJJIIJJJJJJJJJJJJIJJJJJJJJJIIIIGGGGFFFFFEEEEDDEDDDDDDDDEED_Mismatch_0_Sense_+_Library_PoolT
CTGTGTATATGAGCCAGGATCTTAGAGGAAAAGACCCTGTAAATGCCCTATTTATAGACCAGGCAGAGCAAGTCAATGCCTAGTCCTTCAATTG
>Frequency_3_QualityScore_FFHHHHHGHIIJJJJJIIIHIIJJIJJJJJJJJJJJJJJJJJJJJJJJJIIJJHJHIJJJJJJGIHHEGGGGFFFFDDDDCDDDDDDDEDFDDD_Mismatch_0_Sense_+_Library_PoolT
TGGGGAGTATAATACTGTGTATATGAGCCAGGATCTTAGAGGAAAAGACCCTGTAAATGCCCTATTTATAGACCAGGCAGAGCAAGTCAATGCC
>Frequency_3_QualityScore_FFHHHHHJJJJJJJJJJJJJIIJJJJJJJJJJJJJIJJJJJJJJJJIIJJJJJJJIJGIJJJJJJIIIIGHHGGFGGFGEFEECDEDDDDDDDE_Mismatch_0_Sense_+_Library_PoolT
TGTAAATGCCCTATTTATAGACCAGGCAGAGCAAGTCAATGCCTAGTCCTTCAATTGTATTTCCATAAGATGCCTCTAGAGAGAATGATTGCAT
>Frequency_3_QualityScore_EEFGGEFIGGGIIGIGHIIIHHDDGHIIIIDGGFFGIIHIIIJIJIJJGHIHHEIHCGIFHHFHHHIHIFFGFHE=DDB@DEDDECDCDDA_Mismatch_0_Sense_+_Library_PoolT
CCTTCAATTGTATTTCCATAAGATGCCTCTAGAGAGAATGATTGCATGTTTTTAAGTGGAAATTCTAATTATAAAATAGTCTGTGTTTCTA
>Frequency_3_QualityScore_FFHHHHHJJJJJJJIIIHIHIJJJJJJJJJHIJJJJJJIJJHIJIJJJJJJHIIJIIJJJJJIIIHHEHAFEHHHFFFFDFFEDDDEDDDDDDD_Mismatch_0_Sense_+_Library_PoolT
ATAGACCAGGCAGAGCAAGTCAATGCCTAGTCCTTCAATTGTATTTCCATAAGATGCCTCTAGAGAGAATGATTGCATGTTTTTAAGTGGAAAT
>Frequency_3_QualityScore_FFHHHHGJIIHHHIJIIGGIIJIIHIIIIIJJJIJHIFIIGHHGHGIIJIHIHJHIHIJIJFHIHHIGHDGGFEEDEEEEFDDABDDCBCCDBB_Mismatch_0_Sense_+_Library_PoolT
TAGAGGAAAAGACCCTGTAAATGCCCTATTTATAGACCAGGCAGAGCAAGTCAATGCCTAGTCCTTCAATTGTATTTCCATAAGATGCCTCTAG
>Frequency_3_QualityScore_FFHGGGHIIJJJIIIIIHIIIIJIHHGIIHIJIJIIIIJJIIJJJJIJIJJIIHIJJIHJIJIJJIIEHCEIHHFGEGEFFFFEFEEEEC>CAC_Mismatch_0_Sense_+_Library_PoolT
ATGCCCTATTTATAGACCAGGCAGAGCAAGTCAATGCCTAGTCCTTCAATTGTATTTCCATAAGATGCCTCTAGAGAGAATGATTGCATGTTTT
>Frequency_3_QualityScore_FFHFHHHJJJJIJJJHIJJJJJJJJJJJJJJJIIJIJJJJJJJJJIJIHIIHJHJJIIIHHIHHHHHGGGF?CFEEFFECDDDDEDDDDDCCCD_Mismatch_0_Sense_+_Library_PoolT
GAGGAAAAGACCCTGTAAATGCCCTATTTATAGACCAGGCAGAGCAAGTCAATGCCTAGTCCTTCAATTGTATTTCCATAAGATGCCTCTAGAG
>Frequency_3_QualityScore_E=DFGGGIHGIIIIIIFHGFIG?BFEEHHIHIGHEHHDHF?FDGHCGHHIEICHFGFFGIHHGHHFEFGEGCFEEFEEEDBCCDDDCA@AACCC_Mismatch_0_Sense_+_Library_PoolT
GTAAATGCCCTATTTATAGACCAGGCAGAGCAAGTCAATGCCTAGTCCTTCAATTGTATTTCCATAAGATGCCTCTAGAGAGAATGATTGCATG
>Frequency_2_QualityScore_CEGEGHFFIGIIGIGHHIIIIJFHEGFGEGHHIIIIIIIIIIIIIHCFGHHGIGGIIIHGHIIHGECGFAGHEHGEEFFGEGA_Mismatch_0_Sense_+_Library_PoolT
TGTATTTCCATAAGATGCCTCTAGAGAGAATGATTGCATGTTTTTAAGTGGAAATTCTAATTATAAAATAGTCTGTGTTTCTA
>Frequency_2_QualityScore_FFHHHHHJJJJJJJJJJJJJJGHIJJJIIJJIIGIIIJJJJIJJJIIIJIJIJHHIGIGIHHGGFGFGGEEEEEEEECCEEEEEDDDDDDDDDD_Mismatch_0_Sense_+_Library_PoolT
AATGCCATTAAAGCTGGGGAGTATAATACTGTGTATATGAGCCAGGATCTTAGAGGAAAAGACCCTGTAAATGCCCTATTTATAGACCAGGCAG
>Frequency_2_QualityScore_FFHHHHHJJJIJIJJIJJIIIJJJJJIJJJJJJJIJIJJJJJJIJJIJIIJJJIJJIJJIIHGIHHHHGCFFFFEEEEEEDEDEEDEEEECDDD_Mismatch_1_Sense_+_Library_PoolT
CCAGGATCTTAGAGGAAAAGACCCTGTAAATGCCCTATTTATAGACCAGGCAGAGCAAGTCAATGCCTAGTCCTTCAATTGCATTTCCATAAGA
>Frequency_2_QualityScore_FFHHHHGIJJJJJJJJIJJIJIJJJJIJJIIJJIJJJIJJIIJJJGIIIIIJJJIIJIJJIIJJJIIHHGGGFFEEEEEEEEEEDDDDDDDDEE_Mismatch_0_Sense_+_Library_PoolT
ACTGTGTATATGAGCCAGGATCTTAGAGGAAAAGACCCTGTAAATGCCCTATTTATAGACCAGGCAGAGCAAGTCAATGCCTAGTCCTTCAATT
>Frequency_2_QualityScore_FFHGGHGJIIJJJJJJHIJJJIJIIJGIJJJIJJJJJJIIJJJJJJJGJIJJJJJIIIIIHHHHGGGGFDEEEEFEEEDEEDEDDDDDDEEDDE_Mismatch_0_Sense_+_Library_PoolT
GTGTATATGAGCCAGGATCTTAGAGGAAAAGACCCTGTAAATGCCCTATTTATAGACCAGGCAGAGCAAGTCAATGCCTAGTCCTTCAATTGTA
>Frequency_2_QualityScore_FFHHHHHJJJJIIJJJJJJJJIJJJJJJIJJJIJIJJIIJJJJJIJJJJJJIJIJGIIJJJIIIIIIHGFGGGGGGEEEEEEDEECECCCCCBD_Mismatch_0_Sense_+_Library_PoolT
AAAAGACCCTGTAAATGCCCTATTTATAGACCAGGCAGAGCAAGTCAATGCCTAGTCCTTCAATTGTATTTCCATAAGATGCCTCTAGAGAGAA
>Frequency_2_QualityScore_FFHHHHHIJJJJIIJJJIJIJJJIIJJJJJIJIJIIJJIJJIJJIIIIJJIIJJJJJJJJJGHIJJJIJIHGHIIIHHGGGGHFFFCEFEEEDE_Mismatch_0_Sense_+_Library_PoolT
GTCAATGCCTAGTCCTTCAATTGTATTTCCATAAGATGCCTCTAGAGAGAATGATTGCATGTTTTTAAGTGGAAATTCTAATTATAAAATAGTC
>Frequency_2_QualityScore_FFHHGHGJJJJJJJIIJJJIIJIIIIIIJIJIJIIIIJJJJJIIIIJIJIIJJJIIHIIIHIJIIFIIIGGHGGGFGEECCCDDECDEEDDEDC_Mismatch_0_Sense_+_Library_PoolT
TAAATGCCCTATTTATAGACCAGGCAGAGCAAGTCAATGCCTAGTCCTTCAATTGTATTTCCATAAGATGCCTCTAGAGAGAATGATTGCATGT
>Frequency_2_QualityScore_FFHHHHHIJJJJIIIJJJHHJJJIJJJJIIJJJJIIJIJJIIJJJIJJJHIIIIIIJJJJJIIGIIHGHHHHGFFFFFFFEEEEECEDDDCDDD_Mismatch_0_Sense_+_Library_PoolT
TTAGAGGAAAAGACCCTGTAAATGCCCTATTTATAGACCAGGCAGAGCAAGTCAATGCCTAGTCCTTCAATTGTATTTCCATAAGATGCCTCTA
>Frequency_2_QualityScore_FFHHHHHJJJJJJJJJJJJIJJJJJIIJJJJJJJDGHIJJIJJJIIIJJIJJIJIGIIJIIIIIIIHHGFFFEEEEEDEEDDEEEECDDCACDE_Mismatch_0_Sense_+_Library_PoolT
TCCCAGCCTGTACAATGCCATTAAAGCTGGGGAGTATAATACTGTGTATATGAGCCAGGATCTTAGAGGAAAAGACCCTGTAAATGCCCTATTT
>Frequency_2_QualityScore_FFHGHHHIJJJIIJJJIIJJJJJJJJJJJJIJJJJJJIJJJIIJJJJJJIIJJIIJJJJIJHIIJJIHHGHHHFFFFFFFEECEEEEDDCDDDD_Mismatch_1_Sense_+_Library_PoolT
TAGAGGAAAAGACCCTGTAAATGCCCTATTTATAGACCAGGCAGAGCAAGTCAATGCCTAGTCCTTCAATTGCATTTCCATAAGATGCCTCTAG
>Frequency_2_QualityScore_EEHHGHHIJIGIGIGIIJIIGIIGIIIJJIIIIIJJIJJJIIIIJJHJIJJGIIIJJIIIJIJHIIIIICGHHEGAC?DEFCCEEEEEECCEDD_Mismatch_0_Sense_+_Library_PoolT
TGCCCTATTTATAGACCAGGCAGAGCAAGTCAATGCCTAGTCCTTCAATTGTATTTCCATAAGATGCCTCTAGAGAGAATGATTGCATGTTTTT
>Frequency_2_QualityScore_FFHHHHHJJIJJIJJJJJIIJJIJJJJJJJJIJEGHIJJJJJJHIIIJIJJJJJJIJJIIIIIHFFGGGCEEEDEEDEDDCEEEEDCDDCDDEE_Mismatch_0_Sense_+_Library_PoolT
CCCAGCCTGTACAATGCCATTAAAGCTGGGGAGTATAATACTGTGTATATGAGCCAGGATCTTAGAGGAAAAGACCCTGTAAATGCCCTATTTA
>Frequency_2_QualityScore_EEHHHHHIJJGIIIIIJIIJJJJJJIJJJJJJIJJIJJJJIIJJJJIJIIIJJIJJIIJJIJIIGIIJJIIHHGGFFEEEEEEFEEDDDDCDDD_Mismatch_0_Sense_+_Library_PoolT
TATAATACTGTGTATATGAGCCAGGATCTTAGAGGAAAAGACCCTGTAAATGCCCTATTTATAGACCAGGCAGAGCAAGTCAATGCCTAGTCCT
>Frequency_2_QualityScore_CEGHHEEGIGIGGFGGIEIHGEIIIIIIIIGEIIIIIIDFEHHIIIIIGIGHEGEGEFHIIIIIIIIIEEDFIEGHGHGCEFFFFECEEEDDEE_Mismatch_0_Sense_+_Library_PoolT
AGAGCAAGTCAATGCCTAGTCCTTCAATTGTATTTCCATAAGATGCCTCTAGAGAGAATGATTGCATGTTTTTAAGTGGAAATTCTAATTATAA
>Frequency_2_QualityScore_AEHHHHGIIJJJJIIIJJGIHIJIIJJJJIIIGIIIJJJIJIIIHIIGIJJIFFGIIJGIIIGGIEGHGGGGEFFFFEEEEEEEDCEEDCDDFE_Mismatch_0_Sense_+_Library_PoolT
TATATGAGCCAGGATCTTAGAGGAAAAGACCCTGTAAATGCCCTATTTATAGACCAGGCAGAGCAAGTCAATGCCTAGTCCTTCAATTGTATTT
>Frequency_2_QualityScore_FFHHHGHIIJIIIIIJJJJJJJJEHIIJIJIJJJJJJJJJIIIIIJIIIIIIJJIJIJFHGGIIHIJJIFGIEHHHHEEFDEFEEEEEEEDDEE_Mismatch_0_Sense_+_Library_PoolT
AGGCAGAGCAAGTCAATGCCTAGTCCTTCAATTGTATTTCCATAAGATGCCTCTAGAGAGAATGATTGCATGTTTTTAAGTGGAAATTCTAATT
>Frequency_2_QualityScore_ECGEGEEECHIEHGHIICFAGCIEGGGIEGDHIGIII?BGCCFFHHGGGIICE;CEDGGGIGGCBCEEHCEFCEDACEEEACADABDCCC;??B_Mismatch_0_Sense_+_Library_PoolT
TCTTAGAGGAAAAGACCCTGTAAATGCCCTATTTATAGACCAGGCAGAGCAAGTCAATGCCTAGTCCTTCAATTGTATTTCCATAAGATGCCTC
>Frequency_2_QualityScore_FFHHHHGJJJIJJJJJJJJJHIEGIIIJIJJJIIIJJJJJJIIJIIIIIIIJJJGIJIJIIIIHGGGGEAEEEEEEDECCDEEEEDDDDDDDDD_Mismatch_0_Sense_+_Library_PoolT
CAATGCCATTAAAGCTGGGGAGTATAATACTGTGTATATGAGCCAGGATCTTAGAGGAAAAGACCCTGTAAATGCCCTATTTATAGACCAGGCA
>Frequency_2_QualityScore_FFHHHHHJIIIJJJJIJJJIJJJHIJJJJJJIJJIJJJJJJIJJJIIJJJIIIIJIIJJIIJIJJJIHHGGAEHHGHHFFFFFCDEEDCDDCCD_Mismatch_0_Sense_+_Library_PoolT
ATTTATAGACCAGGCAGAGCAAGTCAATGCCTAGTCCTTCAATTGTATTTCCATAAGATGCCTCTAGAGAGAATGATTGCATGTTTTTAAGTGG
>Frequency_2_QualityScore_FFHHHGHIJHIIHIGIIIIIIGIHFIIJJJJJJJIJIIJJJIIIIGIIIIJIJIJIHIHIIIGIIIIFGEGFEEEEEEDEECECDDCDDCDDDD_Mismatch_0_Sense_+_Library_PoolT
ATAATACTGTGTATATGAGCCAGGATCTTAGAGGAAAAGACCCTGTAAATGCCCTATTTATAGACCAGGCAGAGCAAGTCAATGCCTAGTCCTT
>Frequency_2_QualityScore_FFHHHHHJJJJIJJJJJJJHJIIIHIJJJJJJJJJJJJJIJJJJIIJJJJJIJJJIIJJJIIHIIJIIIHHGEGEGCDEEEEEDEDEECDEDDB_Mismatch_0_Sense_+_Library_PoolT
GCCCTATTTATAGACCAGGCAGAGCAAGTCAATGCCTAGTCCTTCAATTGTATTTCCATAAGATGCCTCTAGAGAGAATGATTGCATGTTTTTA
>Frequency_2_QualityScore_FFHHHHHJIJIIIJJIGIJJHHHIIIIIIJIIIIIJIIIJJIJIIGIGHIIHIIIIJJJ@EGIJJIIFGGHDFEHGGFGFFFFFEDDEEEACEE_Mismatch_0_Sense_+_Library_PoolT
CAATGCCTAGTCCTTCAATTGTATTTCCATAAGATGCCTCTAGAGAGAATGATTGCATGTTTTTAAGTGGAAATTCTAATTATAAAATAGTCTG
>Frequency_2_QualityScore_FFHHHHHJJJJJJJJJJJJJJJJIJGIIIGIIIHIJJIIIIGIIIJIEGHIIHIJHIJJIHGIIIFGGIAHIGIIJFIHGHHHE_Mismatch_0_Sense_+_Library_PoolT
TTGTATTTCCATAAGATGCCTCTAGAGAGAATGATTGCATGTTTTTAAGTGGAAATTCTAATTATAAAATAGTCTGTGTTTCTA
>Frequency_2_QualityScore_FEGHEGHIIIIIIJIIFGEEGGEIIIJJJIHHIIIIJJIHIIIGHGGGIIHFGHGHHGGEHGGDFFBCDABBCEDCCDEEECCCDCCAAAAABB_Mismatch_0_Sense_+_Library_PoolT
TGCCATTAAAGCTGGGGAGTATAATACTGTGTATATGAGCCAGGATCTTAGAGGAAAAGACCCTGTAAATGCCCTATTTATAGACCAGGCAGAG
>Frequency_2_QualityScore_9DGEEEAD?CCGIGGFC>ACDGEEEEEAEACAD<CGAFA?FIIACGHCACEGC1<>CDE==CCAC_Mismatch_0_Sense_+_Library_PoolT
CTCTAGAGAGAATGATTGCATGTTTTTAAGTGGAAATTCTAATTATAAAATAGTCTGTGTTTCTA
>Frequency_2_QualityScore_EEHHGGFIFGIIIIIIJIJJJIIIIJIIIIIIIIGIIIJJIEIGIGGFEHIIIHIJIIHGHIIIGIIGIFHCECCEEGGFEFCDBECDCBCACD_Mismatch_0_Sense_+_Library_PoolT
CTGTAAATGCCCTATTTATAGACCAGGCAGAGCAAGTCAATGCCTAGTCCTTCAATTGTATTTCCATAAGATGCCTCTAGAGAGAATGATTGCA
>Frequency_2_QualityScore_FFHHHGHJJJJJJJIJJJJIJJIJJIJJJJJJJJJJJIJJJJJJJJJJHIIJJJJIJJJIIIIJJIIIIGGHIHHHHHGFFDEAC?CDECCEDD_Mismatch_0_Sense_+_Library_PoolT
CCTGTAAATGCCCTATTTATAGACCAGGCAGAGCAAGTCAATGCCTAGTCCTTCAATTGTATTTCCATAAGATGCCTCTAGAGAGAATGATTGC
>Frequency_2_QualityScore_FFHHHHHJJJJJJJIIIJJJJJJIIJIIIJJJJJJJJJGHIIJJJJJJIIIIIJJJIJIJJJIIJHHHHHGFFEFEEEDEDDDDDDEEFECCDD_Mismatch_0_Sense_+_Library_PoolT
CTCATCCCAGCCTGTACAATGCCATTAAAGCTGGGGAGTATAATACTGTGTATATGAGCCAGGATCTTAGAGGAAAAGACCCTGTAAATGCCCT
>Frequency_2_QualityScore_FFHHEHEEIIIIFIJJGHGHIIIJJIIJJJJIIIIIJJIIIIIIJIJJJIIHHGIIIJIJIJGIHGGHHGGFEFDEDDDCDCDDDCDEDEDCCD_Mismatch_0_Sense_+_Library_PoolT
GGGGAGTATAATACTGTGTATATGAGCCAGGATCTTAGAGGAAAAGACCCTGTAAATGCCCTATTTATAGACCAGGCAGAGCAAGTCAATGCCT
>Frequency_2_QualityScore_FFHHHHHIIJIJIJJIJIIIIJIJJJJJJHIJJIIIIIIJIIIIJJJJIIIIHIGHHIJIJJIIIJHIJEGIIIEGGGFFEEEEEEEEEE_Mismatch_0_Sense_+_Library_PoolT
AGCAAGTCAATGCCTAGTCCTTCAATTGTATTTCCATAAGATGCCTCTAGAGAGAATGATTGCATGTTTTTAAGTGGAAATTCTAATTAT
>Frequency_2_QualityScore_EEHHHGHJJJJJJIJIJJJJJJIIJEGIIIGIIIIGIGGIIIIIIJIGIIIIIIIIIIIJDIIGHGHHFBEFFEEEECEDCBCDEEEECCCCCD_Mismatch_0_Sense_+_Library_PoolT
GTACAATGCCATTAAAGCTGGGGAGTATAATACTGTGTATATGAGCCAGGATCTTAGAGGAAAAGACCCTGTAAATGCCCTATTTATAGACCAG
>Frequency_2_QualityScore_FFHHFGHHIIIIIGHIIIJIIIGIGHIIJIHIFIIGIJIIHIIIAHGCGGIIIGIEGEHGHGGHIIHIIEGEHABEGDEEEEECDECACCDACC_Mismatch_0_Sense_+_Library_PoolT
CAGGCAGAGCAAGTCAATGCCTAGTCCTTCAATTGTATTTCCATAAGATGCCTCTAGAGAGAATGATTGCATGTTTTTAAGTGGAAATTCTAAT
>Frequency_2_QualityScore_FFHGHHHJJIIJJJJJJJJJIJIJJJJJJJJJIIJIJIIJJJIJFHCHIIJJJJJJJJHIIIJJIJHIHIIEIIIIGGHHHHFCEFEFFDDEEC_Mismatch_0_Sense_+_Library_PoolT
AATGCCTAGTCCTTCAATTGTATTTCCATAAGATGCCTCTAGAGAGAATGATTGCATGTTTTTAAGTGGAAATTCTAATTATAAAATAGTCTGT
>Frequency_2_QualityScore_ECCEEEEIIIIIIIIIIGDGIFIIIGGIIEII?FDCGHEAFCGHIEGCGGEGGCGCDCFGGEEGFGEAA5AAC==DAB?@ABCC@@BCCCCCCC_Mismatch_0_Sense_+_Library_PoolT
ATTAAAGCTGGGGAGTATAATACTGTGTATATGAGCCAGGATCTTAGAGGAAAAGACCCTGTAAATGCCCTATTTATAGACCAGGCAGAGCAAG
>Frequency_2_QualityScore_FEHHHHHIJJJJIJJJJII?HIIJJJJIJIIJIIIJIHIEHIIIIJIJIIHIJJIJIIFHGIIIIIHIIIGIHGHHGGEFEEFEEC5;ACCEDA_Mismatch_0_Sense_+_Library_PoolT
GTCCTTCAATTGTATTTCCATAAGATGCCTCTAGAGAGAATGATTGCATGTTTTTAAGTGGAAATTCTAATTATAAAATAGTCTGTGTTTCTAA
>Frequency_2_QualityScore_FFHHGHGIJJIIJJIIIJIIIIHIIIIIIIIJJIIJJIIGGHIIIIIJIIIGHIIJJJIIIHIIGGGHHGGFFFFEEEEDDDDDDDCEFEECCC_Mismatch_0_Sense_+_Library_PoolT
GCTCATCCCAGCCTGTACAATGCCATTAAAGCTGGGGAGTATAATACTGTGTATATGAGCCAGGATCTTAGAGGAAAAGACCCTGTAAATGCCC
>Frequency_2_QualityScore_FFHHHGHIIIIIJIHIIIIIIIIIIGHIIIJIJJJHIJJJIJJJIIJIHIJJJJJJJIGHFGGHIIIIJFHHHHEHHFFEEFCDDEECCDCDEE_Mismatch_1_Sense_+_Library_PoolT
CCAGGCAGAGCAAGTCAATGCCTAGTCCTTCAATTGCATTTCCATAAGATGCCTCTAGAGAGAATGATTGCATGTTTTTAAGTGGAAATTCTAA
>Frequency_2_QualityScore_FDGGGHHIJJJIIIJIIIJIJJIIIJHIJJJIJIJJIIIIIJIIIJIIIIIHIGGIIHIIIIGIIIIIIIIHHGGFFEEEEEECEDCDDCCCCC_Mismatch_0_Sense_+_Library_PoolT
GTATAATACTGTGTATATGAGCCAGGATCTTAGAGGAAAAGACCCTGTAAATGCCCTATTTATAGACCAGGCAGAGCAAGTCAATGCCTAGTCC
>Frequency_2_QualityScore_A?FEDACFHGEEGEGDGGHCBEGGGGCGEDDGGIIEDGGIIIHFGEEGHIICHIFBEGGAEEEIGEGHCEA@CDEEDDEEDCCEEEC??AAAAA_Mismatch_0_Sense_+_Library_PoolT
CCAGGATCTTAGAGGAAAAGACCCTGTAAATGCCCTATTTATAGACCAGGCAGAGCAAGTCAATGCCTAGTCCTTCAATTGTATTTCCATAAGA
>Frequency_2_QualityScore_FFGHHHHJIJIIJIJJJIIIJJJIIIJJJIIIJJIJJJJJJJJJJJJIJJJJJJIIIGIIIJJGIIHHHEHGFEEEFFEEEEEEEEEECDDDDD_Mismatch_1_Sense_+_Library_PoolT
AGGATCTTAGAGGAAAAGACCCTGTAAATGCCCTATTTATAGACCAGGCAGAGCAAGTCAATGCCTAGTCCTTCAATTGCATTTCCATAAGATG
>Frequency_2_QualityScore_FFHHHHHJJJJJJJJHIIJJJIJIJJHIJJJJJJJJJIJJJJJJJIJIJIJJJJJJJJJIIGIGIHHGGCFGGGGEEEEEECECEEEDCDDDEE_Mismatch_0_Sense_+_Library_PoolT
ACCAGGCAGAGCAAGTCAATGCCTAGTCCTTCAATTGTATTTCCATAAGATGCCTCTAGAGAGAATGATTGCATGTTTTTAAGTGGAAATTCTA
>Frequency_2_QualityScore_?ACA==DEG@EBGDGDCBC?;CEGEGCCACGHEGEGGGGGE?GDGFE?@AADF9F;ACCCGA9CA;<;<>DECCCDEG9CBC7A;==BACC_Mismatch_1_Sense_+_Library_PoolT
CTTCAATTGTATTTCCATAAGATGCCTCTAGAGAGAATGATTGCATGTTTTTAAGTGGAAATTCTAATTATAAAATAGTCTGTGTTTCTAG
>Frequency_2_QualityScore_FFHGFGHJIIIIJIIHIIIIIJJJIIIGHIIIIHHIIHIJIJJIGGGIGIIGIHIGIIHIIGHIJIGGHGGHHFEEEFCEDDDEEDDCACAA>C_Mismatch_1_Sense_+_Library_PoolT
AAAAGACCCTGTAAATGCCCTATTTATAGACCAGGCAGAGCAAGTCAATGCCTAGTCCTTCAATTGCATTTCCATAAGATGCCTCTAGAGAGAA
>Frequency_2_QualityScore_FFHGHHHIIIJIJJJJIJJJJIJJJJJIIIJIGIIIJIIJIIIHHIIJJIIIJJGIEGIIJIIEIHDEEDEEEEDEEEEEEEEDCCCCDDECDD_Mismatch_0_Sense_+_Library_PoolT
CAGCCTGTACAATGCCATTAAAGCTGGGGAGTATAATACTGTGTATATGAGCCAGGATCTTAGAGGAAAAGACCCTGTAAATGCCCTATTTATA
>Frequency_2_QualityScore_DECGHHHJIJGGIIHIIIIJGIIIIIIIIIIIIIIIJIIIIIIIIIIIHIHIGHIIIJIIIIBEGHGGGFEFFFFFEDECDDDDDDDDCCCEDE_Mismatch_0_Sense_+_Library_PoolT
AGCTGGGGAGTATAATACTGTGTATATGAGCCAGGATCTTAGAGGAAAAGACCCTGTAAATGCCCTATTTATAGACCAGGCAGAGCAAGTCAAT
>Frequency_1_QualityScore_FFHHHHHJJIJJJJJJJJJJJIJJJJJJJJJIJJJJJJJJJJJJJJIHIJJIJGIGIHIIJIJJJJJJIJJJJJHFHFHHFFFEFFEDEEEECE_Mismatch_0_Sense_+_Library_PoolT
CAGAGCAAGTCAATGCCTAGTCCTTCAATTGTATTTCCATAAGATGCCTCTAGAGAGAATGATTGCATGTTTTTAAGTGGAAATTCTAATTATA
>Frequency_1_QualityScore_FFHHHFFJJJJJJJGIIJIIGIJIJJJJHGHJJJJIEGIIEIJIJIJIJJJIIICGHHIGIGIHHEGEHHGEHEBDFFFFEDAEE@@@C_Mismatch_0_Sense_+_Library_PoolT
AGACCAGGCAGAGCAAGTCAATGCCTAGTCCTTCAATTGTATTTCCATAAGATGCCTCTAGAGAGAATGATTGCATGTTTTTAAGTGGA
>Frequency_1_QualityScore_FFHHHHHJJJJJJJIJHIGHHHEHHGIIHIJIHIJJJHIIDHIIJJIJJJJIJJJJIHJJJJJCFGGGHHG@GII_Mismatch_0_Sense_+_Library_PoolT
CATAAGATGCCTCTAGAGAGAATGATTGCATGTTTTTAAGTGGAAATTCTAATTATAAAATAGTCTGTGTTTCTA
>Frequency_1_QualityScore_FFHHHHHJJJJJJJJJJIJJJJJJJJJJJJJJJJJJIJJJJJJJJJJGIJJJJJJJJJJJJJJIJJJJJGIJJHHHHHFFDEDCACCEEDEDDD_Mismatch_1_Sense_+_Library_PoolT
CTGTAAATGCCCTATTTATAGACCAGGCAGAGCAAGTCAATGCCTAGTCCTTCAATTGCATTTCCATAAGATGCCTCTAGAGAGAATGATTGCA
>Frequency_1_QualityScore_FFHHHHHJJJJJJJIJJJIJIJJJJJIIJJJJJJJIJJJJJJJJJJJJJJJJJJJJJIJJJJJJIJJJJJJIJFHHFDFFFFFFEEEA@DDDDD_Mismatch_0_Sense_+_Library_PoolT
CCCTATTTATAGACCAGGCAGAGCAAGTCAATGCCTAGTCCTTCAATTGTATTTCCATAAGATGCCTCTAGAGAGAATGATTGCATGTTTTTAA
>Frequency_1_QualityScore_FFHHFFHIJJIGHIIGEHHIEIJGH<HAFH@HGIIJFIIGGI-@FGGIGHHI@EAEHFEEHFDBDBC?@;ACDDCCB?B?9?BCDBCDACDCCD_Mismatch_0_Sense_+_Library_PoolT
GAAGCTCATCCCAGCCTGTACAATGCCATTAAAGCTGGGGAGTATAATACTGTGTATATGAGCCAGGATCTTAGAGGAAAAGACCCTGTAAATG
>Frequency_1_QualityScore_FFHHHHHIJJJJIJJJJIJJJJJJIJJJIJJJIJJJJJJJJJJIHIIJJHJJJJJJJJJJJJJGIIJIJHFHHFFFFFFEFEEEEDDDCDDDDD_Mismatch_0_Sense_+_Library_PoolT
AATACTGTGTATATGAGCCAGGATCTTAGAGGAAAAGACCCTGTAAATGCCCTATTTATAGACCAGGCAGAGCAAGTCAATGCCTAGTCCTTCA
>Frequency_1_QualityScore_DED?FDFHBHCFEHEHIIIGDHIGI9EH>HI@>CCD@D4C9?19BD?G9?<FHG??DHCCA>=CED;CE@CGDCE;CECHAHECB?BEBCCECC_Mismatch_1_Sense_+_Library_PoolT
CCTAGTCCTTCAATTGCATTTCCATAAGATGCCTCTAGAGAGAATGATTGCATGTTTTTAAGTGGAAATTCTAATTATAAAATAGTCTGTGTTT
>Frequency_1_QualityScore_FFHHHHHJJHIIJJJJJJJJJJJJJGJJJJJJJIIJJJJJJIIGHIGIJJJIIJJJJIFIGJCHGIDGIIGIJDFHHGHHFFFFFFFDECCDEA_Mismatch_1_Sense_+_Library_PoolT
AATGCCTAGTCCTTCAATTGCATTTCCATAAGATGCCTCTAGAGAGAATGATTGCATGTTTTTAAGTGGAAATTCTAATTATAAAATAGTCTGT
>Frequency_1_QualityScore_FFHHHHHJIIIJJJJGHIIGJHIJJIJJIHIJHJIHGIIIJGIIJGHIIJJJA_Mismatch_0_Sense_+_Library_PoolT
TGATTGCATGTTTTTAAGTGGAAATTCTAATTATAAAATAGTCTGTGTTTCTA
>Frequency_1_QualityScore_FFHHHGHJJJJJJJIGIJJJJIIJIJJJJJJJJJJJJJJJJIJJJJJJJJJJJJIIJIIJJJJHHEHHH@DFFFFFEEEFEFEEFDDDDDDDDD_Mismatch_1_Sense_+_Library_PoolT
CTCTTAGAGGAAAAGACCCTGTAAATGCCCTATTTATAGACCAGGCAGAGCAAGTCAATGCCTAGTCCTTCAATTGTATTTCCATAAGATGCCT
>Frequency_1_QualityScore_FFHHHHHJJJJJJJJJJJJJJJHIHHHIIJJJJJJJJJIJJJJJHIIJIJJIHIJJJHIJIGFFFHHHIIHIJHHGIHHHH_Mismatch_0_Sense_+_Library_PoolT
TATTTCCATAAGATGCCTCTAGAGAGAATGATTGCATGTTTTTAAGTGGAAATTCTAATTATAAAATAGTCTGTGTTTCTA
>Frequency_1_QualityScore_FFHHFGHJJJJJEIJIIHGIJIIJIJJHIIJJIJJJJJJIJJJIIGIHIIIJIJJIJJGIIIIJJJHHFFE;BFEFFEEEEECDDDCDDCEDCC_Mismatch_0_Sense_+_Library_PoolT
TGTGTATATGAGCCAGGATCTTAGAGGAAAAGACCCTGTAAATGCCCTATTTATAGACCAGGCAGAGCAAGTCAATGCCTAGTCCTTCAATTGT
>Frequency_1_QualityScore_FFHHHHHJIJJJJJJJJJDHIJIJIIJIJJIGJJJJJJJJIJJJJJJJJJJIJIJJJJJJJJJJHGHHHCDFFFFFEEEEDEEEDDEEDDDDDD_Mismatch_0_Sense_+_Library_PoolT
AGGATCTTAGAGGAAAAGACCCTGTAAATGCCCTATTTATAGACCAGGCAGAGCAAGTCAATGCCTAGTCCTTCAATTGTATTTCCATAAGATG
>Frequency_1_QualityScore_FFHHHHHJJIJIJJJJJJJJIIIJJJJJIJFHHIGIGIJJJIHIIIJJJIJJJJJJJJJJJIIJIIJGHEHFFFFEEEEDEEDCDD@CDEDDDC_Mismatch_1_Sense_+_Library_PoolT
AGCCTGTACAATGCCATTAAAGCTGGGGAGTATAATACTGTGTATATGAGCCAGGATCTTAGAGGAAAAGACCCTTTAAATGCCCTATTTATAG
>Frequency_1_QualityScore_FFHHHHHJJJJIJJJJJJJIIJJJJHIJJJJJJJJJJJJJJJJJJJJIJIJJJJJJIIHIJJJIFHHHHFFFFFFFDEEEEEEEFEEEFDDDDD_Mismatch_0_Sense_+_Library_PoolT
CAGGATCTTAGAGGAAAAGACCCTGTAAATGCCCTATTTATAGACCAGGCAGAGCAAGTCAATGCCTAGTCCTTCAATTGTATTTCCATAAGAT
>Frequency_1_QualityScore_FFHHHHHJIJJJJJJJJIJGHIJJJJJJJJJJJJJJJJIJJJJIJJJIIIJJHHHHHGIIIJJJJJJGEHIIGHHHEDFFFFFDCEDEEEEEDD_Mismatch_1_Sense_+_Library_PoolT
AGAGCAAGTCAATGCCTAGTCCTTCAATTGCATTTCCATAAGATGCCTCTAGAGAGAATGATTGCATGTTTTTAAGTGGAAATTCTAATTATAA
>Frequency_1_QualityScore_FFHHHHHJJJJJJJJJHIJJJJJJJJJJJJJIJJIIIJIJGIHIJJJJJIJJJJGIJJJJIJHIJJICGFGGHDHHIHHHHHHGFFFFFDD@CE_Mismatch_1_Sense_+_Library_PoolT
CCTAGTCCTTCAATTGTATTTCCATAAGATGCCTCTAGAGAGAATGATTGCATGTTTTTAAGTGGAAATTCTAATTATAAAATATTCTGTGTTT
>Frequency_1_QualityScore_FFHHHHHJJJJIJJJJJIJJJIJJJIGIHIIJJJJJJIJIJJJJJIJJJJJGIIJJIIJCHEHEEGGHIIHHGHHHHFFFFFCDEAECDDDDDD_Mismatch_0_Sense_+_Library_PoolT
AGACCAGGCAGAGCAAGTCAATGCCTAGTCCTTCAATTGTATTTCCATAAGATGCCTCTAGAGAGAATGATTGCATGTTTTTAAGTGGAAATTC
>Frequency_1_QualityScore_DFHHHHHJJJJJJJJJJIJIJJJJIIIGIHHFHIJIIJJJJJIGIJJJIHIIHHGIJIIIJJIIGIIJHGIIJJEHHHEHCEFFF_Mismatch_1_Sense_+_Library_PoolT
AATTGTATTTCCATAAGATGCCTCTAGAGAGAATGATTGCATGTTTTTAAGTGGAAATTCTAATTATAAAATAGTCTGTGTTTCA
>Frequency_1_QualityScore_FFHHHHHJJJJJJIJIJJJJJJJIJJJJJJJJIIJGJJJJJJJJIJIGGHHIIJJJIJJJJJGIJJJJJEEHFHHFFFFFFFEEEEEEEDDDDD_Mismatch_0_Sense_+_Library_PoolT
AGTCAATGCCTAGTCCTTCAATTGTATTTCCATAAGATGCCTCTAGAGAGAATGATTGCATGTTTTTAAGTGGAAATTCTAATTATAAAATAGT
>Frequency_1_QualityScore_FFHHHHHJJJJIJJJJJIJJJIJJJJJIJJJJJJJJJIJJJJJJJJIJIIJJJJJGHHIJHHHHHGFFFFFFEEDDEEEEEDEEEE_Mismatch_1_Sense_+_Library_PoolT
GATCTTAGAGGAAAAGACCCTGTAAATGCCCTATTTATAGACCAGGCAGAGCAAGTCAATGCCTAGTCCTTCAATTGCATTTCCAT
>Frequency_1_QualityScore_EFHHHHHJJJJJJJJIHJHHHHEHGIGIJIJJJJHIJJJJIJDHIH_Mismatch_0_Sense_+_Library_PoolT
TCCATAAGATGCCTCTAGAGAGAATGATTGCATGTTTTTAAGTGGA
>Frequency_1_QualityScore_FFHHHHHJJJJEHIJJIIJJJIGHJIJJJJJJJJJJJJJJJJJHJJIJJJIJJJJJJIIIJIIJHHHFHFFFFFFFEEEEDDDDDDDDDDDDED_Mismatch_0_Sense_+_Library_PoolT
AAGCTGGGGAGTATAATACTGTGTATATGAGCCAGGATCTTAGAGGAAAAGACCCTGTAAATGCCCTATTTATAGACCAGGCAGAGCAAGTCAA
>Frequency_1_QualityScore_DD:@??FEDGIIFIIEGEGIIICCGHIIIIIGGGGGGIIIFIGFEH?AH@DB>BCAC;C>A@>;5>ACC@A@C5@CAACCCCC3>@ACCCCC:@_Mismatch_1_Sense_+_Library_PoolT
GGAAAAGACCCTGTAAATGCCCTATTTATAGACCAGGCAGAGCAAGTCAATGCCTAGTCCTTCAATTGTATTTCCATAAGATGTCTCTAGAGAG
>Frequency_1_QualityScore_FFHHGHHJJJJIJJJGI?FCFIHIJIJHIDHIJJIJIGIJJJJJJJJJIJJJIJIIIJIGGIIHIHHHHBEEFFFFFFFECCEEDBDDDBDDDD_Mismatch_0_Sense_+_Library_PoolT
CCATTAAAGCTGGGGAGTATAATACTGTGTATATGAGCCAGGATCTTAGAGGAAAAGACCCTGTAAATGCCCTATTTATAGACCAGGCAGAGCA
>Frequency_1_QualityScore_FFHHHHGJEIJJJJJJJJJJJJJIJJJJIJJJJJJJJJJJJJJJJJJJJIJIGIIIIIJJIJIJJJIGIEEACEHHEFFFFFEAEDECDDDEDD_Mismatch_1_Sense_+_Library_PoolT
ATTTATAGACCAGGCAGAGCAAGTCAATGCCTAGTCCTTCAATTGCATTTCCATAAGATGCCTCTAGAGAGAATGATTGCATGTTTTTAAGTGG
>Frequency_1_QualityScore_FFHHHHHJJJJJJJIJJJJJJJIIJIIJJJJJJJJJIJJJJJJJJIJJJJJJJJJJJJIJIJIIGIIJIEHIHHEHHHFFFFDFCCDEDEDEEE_Mismatch_1_Sense_+_Library_PoolT
CCAGGCAGAGCAAGTCAATGCCTAGTCCTTCAATTGTATTTCCATAAGATGCCTCTAGAGAGAATTATTGCATGTTTTTAAGTGGAAATTCTAA
>Frequency_1_QualityScore_FFHHHHHJJJJJJGJJJJJJJJJIHIJJIEGJJJIJJJJIJJIIJJJJHIHIJJJGIIIIJIJJJGIIJEHIHHGHHHFFFFEEDCDCDCDDCD_Mismatch_0_Sense_+_Library_PoolT
ACCCTGTAAATGCCCTATTTATAGACCAGGCAGAGCAAGTCAATGCCTAGTCCTTCAATTGTATTTCCATAAGATGCCTCTAGAGAGAATGATT
>Frequency_1_QualityScore_FFHFHHGJJJJJJIJIHIJJJGGGJIIJJIJJJJIIIIIJJJJJJJJJFHIJJIIIGIJIHIJJIIHCHEHH_Mismatch_0_Sense_+_Library_PoolT
AAGATGCCTCTAGAGAGAATGATTGCATGTTTTTAAGTGGAAATTCTAATTATAAAATAGTCTGTGTTTCTA
>Frequency_1_QualityScore_D;FAC?CCBEHGHGIIIEH9FCB+AFHIIGIHHIE9CFHGDGG999*?GGGGIGCHGGCE>FBCEHH@==@DECGE>A_Mismatch_0_Sense_+_Library_PoolT
TTCCATAAGATGCCTCTAGAGAGAATGATTGCATGTTTTTAAGTGGAAATTCTAATTATAAAATAGTCTGTGTTTCTA
>Frequency_1_QualityScore_FFHHHHHJJJJJJJJJJJJJJJIJJJJJJJJJJJJJJJJJJJJJJJJJJJJJJJJJJJJJJJJIHHHHEHFFFFFFEEEEEEEDEEDDEEFEFE_Mismatch_0_Sense_+_Library_PoolT
TATGAGCCAGGATCTTAGAGGAAAAGACCCTGTAAATGCCCTATTTATAGACCAGGCAGAGCAAGTCAATGCCTAGTCCTTCAATTGTATTTCC
>Frequency_1_QualityScore_FFHHHHHJIIIJJIJJJJIJJJJIJJJJJJJJJJJJJJJJIJJJJJJJJJJIJJFJJJIJJJJJJJJJJHHHFFFFFEEEDEEDDDDDDDDDDD_Mismatch_0_Sense_+_Library_PoolT
TAATACTGTGTATATGAGCCAGGATCTTAGAGGAAAAGACCCTGTAAATGCCCTATTTATAGACCAGGCAGAGCAAGTCAATGCCTAGTCCTTC
>Frequency_1_QualityScore_FFHHHHHJJJJJJJJJHIJJJJJJJJJGIJJIJJJJJJIIJJJJJJIJJJJJJIJJJJJJIJIJIIIJIJJHHHHHADFFFFEEEEEEDDDDDE_Mismatch_0_Sense_+_Library_PoolT
GACCAGGCAGAGCAAGTCAATGCCTAGTCCTTCAATTGTATTTCCATAAGATGCCTCTAGAGAGAATGATTGCATGTTTTTAAGTGGAAATTCT
>Frequency_1_QualityScore_FFHHFHHJJJJJJJJJJGJJJJJIJJIJJIJJIIIIJJJJJJIIJJJIJJIJJJIIJJJJIIEGHIGJIIHHHHHHDFDFDEEEEEEDDDEDCC_Mismatch_0_Sense_+_Library_PoolT
AAATGCCCTATTTATAGACCAGGCAGAGCAAGTCAATGCCTAGTCCTTCAATTGTATTTCCATAAGATGCCTCTAGAGAGAATGATTGCATGTT
>Frequency_1_QualityScore_FFFHHHHJJJIJJJJJJJJJJJJJJJJJJJJJJHIIJFHGIJJJI_Mismatch_1_Sense_+_Library_PoolT
AGTTTTTAAGTGGAAATTCTAATTATAAAATAGTCTGTGTTTCTA
>Frequency_1_QualityScore_DDAFBF>F<CFEG>EFHIEGIB@H>H4EHGHEEGDD?GE?DCEGI<FGGHID@DH_Mismatch_0_Sense_+_Library_PoolT
ATAAGATGCCTCTAGAGAGAATGATTGCATGTTTTTAAGTGGAAATTCTAATTAT
>Frequency_1_QualityScore_FFHHHHHJJJIJIJJJIJIJJJIJJJHIIIJJJIJJJJEIIJIJIJJIFIGIIJJIJJIIJJJJJJIJJIIGGEHEHFFFFFFEEE>CEEDDDD_Mismatch_2_Sense_+_Library_PoolT
CCTATTTATAGACCAGGCAGAGCAAGTCAATGCCTAGTCCTTCAATTGTATTTCCATAAGATGCCTCTAGAGAGAATGATTGCATGTTTTTGAA
>Frequency_1_QualityScore_FFFFDHDGIGIGHJIFJJJJGJJIIGHIJJJGHIJJJIJJJJHIIIGIIIGHFGHIE_Mismatch_1_Sense_+_Library_PoolT
GAGAATGATTGCATGTTTTTAAGTGGAAATTCTAATTATAAAATAGTCTGTGTTTCA
>Frequency_1_QualityScore_DD;B;D+AEE;:CGE?@EAHEF9)??BEF99*:?3?@?B;;FB<FF4=8.88=:@FFF7=@@;@@EFF>??EE>B?A;?>CBAC>3>@A@55@?_Mismatch_1_Sense_+_Library_PoolT
GGAAAAGACCCTGTAAATGCCCTATTTATAGACCAGGCAGAGCAAGTCAATGCCTAGTCCTTCAATTGCATTTCCATAAGATGCCTCTAGAGAG
>Frequency_1_QualityScore_FFHHHHHJJJJJJJJJJJJIJJJJJJJJJJJJJHJIJJJJJJJJJJJJIJJJJJJJJJJIJJIJHHHHHHHFFFFFEEEEEDEDDEEDDEEFFF_Mismatch_0_Sense_+_Library_PoolT
ATATGAGCCAGGATCTTAGAGGAAAAGACCCTGTAAATGCCCTATTTATAGACCAGGCAGAGCAAGTCAATGCCTAGTCCTTCAATTGTATTTC
>Frequency_1_QualityScore_FFFHHHCGEHHIIJJJIIJJJJIIJHIJIIIEGHIIJJIIIJJJGDHIHHJIIIJIJJIJJIH_Mismatch_0_Sense_+_Library_PoolT
CTAGAGAGAATGATTGCATGTTTTTAAGTGGAAATTCTAATTATAAAATAGTCTGTGTTTCTA
>Frequency_1_QualityScore_;DF?F<2A4<<AAC7@@E=DFGFE*:EEFFBFEEFGGBBDF@GF?DEEBD4?FFG@FFF>AF@===CE4=45;=;?3.;@?B@;>A>@BBBB@@_Mismatch_2_Sense_+_Library_PoolT
TATTTATAGACCAGGCAGAGCAAGTCAATGCCTAGTCCTTCAATTGCATTTCCATAAGATGCCTCTAGAGAGAATGATTGCATTTTTTTAAGTG
>Frequency_1_QualityScore_FDHFHHHJ@HGGIIJJJHHIHGIGGGHIHIIJJIIJGCHCGGH?FEGGHFHGIII_Mismatch_0_Sense_+_Library_PoolT
AATGATTGCATGTTTTTAAGTGGAAATTCTAATTATAAAATAGTCTGTGTTTCTA
>Frequency_1_QualityScore_DFHFHGHJJJHIJJJIJJJJJJJJJIJIIIJJJJJJJJIJIJJHGFHGGIIIJJJIIJJDEGIHHIHGIHIJIJJJHHHHHH_Mismatch_1_Sense_+_Library_PoolT
TAATGCCTAGTCCTTCAATTGTATTTCCATAAGATGCCTCTAGAGAGAATGATTGCATGTTTTTAAGTGGAAATTCTAATTA
>Frequency_1_QualityScore_FFHHHHHJIJJJJIJJJIJJJJJHJJJJHJJJJJJJJJIIJJIJJIJJIIIJJJIJJJJJJHHGHFHHFFFFFFDEEEEDEEDCEEEEEDEFDD_Mismatch_0_Sense_+_Library_PoolT
AGCCAGGATCTTAGAGGAAAAGACCCTGTAAATGCCCTATTTATAGACCAGGCAGAGCAAGTCAATGCCTAGTCCTTCAATTGTATTTCCATAA
>Frequency_1_QualityScore_FFHHHHHJJJJJJJJJIIJJJGIJIJJJJIJJJJJJJJJJJJJJJJJJJJJJJJJJJJJIJJJIIGIJJIHHHGHFFDFDFAEEEEDEDDDEDC_Mismatch_1_Sense_+_Library_PoolT
TAAATGCCCTATTTATAGACCAGGCAGAGCAAGTCAATGCCTAGTCCTTCAATTGCATTTCCATAAGATGCCTCTAGAGAGAATGATTGCATGT
>Frequency_1_QualityScore_FFHHHHHJJJJJJJEIJJJJJJJJIJJJJJJJJJJJJJJJJJJIHIJJJJJJJIHJJJJJJJJJJJIJJHHHHHHEFFFFFFEEEEDEDDDDDD_Mismatch_0_Sense_+_Library_PoolT
AAAGACCCTGTAAATGCCCTATTTATAGACCAGGCAGAGCAAGTCAATGCCTAGTCCTTCAATTGTATTTCCATAAGATGCCTCTAGAGAGAAT
>Frequency_1_QualityScore_FFHHHHHJJJJJIJJJJIJJHIGJJIJJFHJJJJJIIJJJIJJJIFIIJJIIIIJGGCGHDFE_Mismatch_1_Sense_+_Library_PoolT
CTAGAGAGAATGATTGCATGTTTTTAAGTGGAAATTCTAATTATAAAATAGTCTGTGTTTCCA
>Frequency_1_QualityScore_FFHHHHHJJJJHJJJJJJJJJJGIJJJJJJJJJJJJJJJJJJJIJJJJHIJJJJIJIJIHIIJIJJJIJHHHIHHHHFFEFFFEEEDDECCDEE_Mismatch_1_Sense_+_Library_PoolT
GGCAGAGCAAGTCAATGCCTAGTCCTTCAATTGCATTTCCATAAGATGCCTCTAGAGAGAATGATTGCATGTTTTTAAGTGGAAATTCTAATTA
>Frequency_1_QualityScore_FFHHHHGJJJJJIHJJJJJJJHIEGFHIJJJJJJIJJHIJJJIIJGHJJJIJJJJJJJJIJJJIJIJJFCHHGGDEHHGH_Mismatch_1_Sense_+_Library_PoolT
ATTTCCATGAGATGCCTCTAGAGAGAATGATTGCATGTTTTTAAGTGGAAATTCTAATTATAAAATAGTCTGTGTTTCTA
>Frequency_1_QualityScore_ADF8BDCA3CF?+AAF?AEGB?E?FG@F9*?DD?F@FGI9?9B>FDFAF4DACB3BCFCA;C;@F;D>AC@E>EEFF677;?@3>C@A@@@AAA_Mismatch_1_Sense_+_Library_PoolT
AGGCAGAGCAAGTCAATGCCTAGTCCTTCAATTGTATTTCCATAAGATTCCTCTAGAGAGAATGATTGCATGTTTTTAAGTGGAAATTCTAATT
>Frequency_1_QualityScore_FDHHHAHGHGI@4FHGHGEH>F9ECF@EEGIEGFBEGH?FEHIGIIGHHHIIIBHIIGIIDH_Mismatch_0_Sense_+_Library_PoolT
TATTTCCATAAGATGCCTCTAGAGAGAATGATTGCATGTTTTTAAGTGGAAATTCTAATTAT
>Frequency_1_QualityScore_FFHHHGHJJIJJJJJJJJJJIJJJJJGHHIJIIJJJIJIJJEIIJIJJJJJJJGIHHGIJJIJJJJJJGEHHHHBDFDFEEEDEDEECDEEDDC_Mismatch_1_Sense_+_Library_PoolT
CAGAGCAAGTCAATGCCTAGTCCTTCAATTGCATTTCCATAAGATGCCTCTAGAGAGAATGATTGCATGTTTTTAAGTGGAAATTCTAATTATA
>Frequency_1_QualityScore_FFHHHHHJJJJJJIIJJJJIIJJJJJGGIJJJJJGIJJJJJJJJJJJJJJIIIIJJJIIJJJJIJIJIJ_Mismatch_1_Sense_+_Library_PoolT
ATGCCTCTAGAGAGAATGATTGCATGTTTTTAAGTGGAAATTCTAATTATAAAATAGTCTGTGTTTCCA
>Frequency_1_QualityScore_DAD>DAAE4<CE,<4<<,3,<+<E<F***???DF<DDDD9DD_Mismatch_0_Sense_+_Library_PoolT
AGAGAGAATGATTGCATGTTTTTAAGTGGAAATTCTAATTAT
>Frequency_1_QualityScore_FFHHHHHJJJJJJJJJJJJJJJJJJJJJJJJJJJJJJJJJJJJJJJJJJJJJJJJJJIGJJJJJHHHHHHFFFFFFEEEEEEEEEDDDEEDEEE_Mismatch_1_Sense_+_Library_PoolT
ATGAGCCAGGATCTTAGAGGAAAAGACCCTGTAAATGCCCTATTTATAGACCAGGCAGAGCAAGTCAATGCCTAGTCCTTCAATTGCATTTCCA
>Frequency_1_QualityScore_FFHHHHHJJJJJJIJJJJJJJJJJIIJJJJJJJJJJJJJJJJJJJJJJJJIJIIJIJEHHHFHHIGIJJJJJIEHHHHFFFFFFDEECEEEEDE_Mismatch_1_Sense_+_Library_PoolT
CAGGCAGAGCAAGTCAATGCCTAGTCCTTCAATTGCATTTCCATAAGATGCCTCTAGAGAGAATGATTGCATGTTTTTAAGTGGAAATTCTAAT
>Frequency_1_QualityScore_FFHHGHHJJJJGHIJJJJJIJJJJJJJJIIIGIGIIIJIJJIJHIIJIDHGIJIIJIJJJJHIIIJJJIGGGIJJJHGGHFFHFF_Mismatch_0_Sense_+_Library_PoolT
GTCAATGCCTAGTCCTTCAATTGTATTTCCATAAGATGCCTCTAGAGAGAATGATTGCATGTTTTTAAGTGGAAATTCTAATTAT
>Frequency_1_QualityScore_FFGHHHHJGJJJIJHJIJJJJJJJJGHIJJJJJJJJGHIJJJJJ_Mismatch_0_Sense_+_Library_PoolT
CCAGGCAGAGCAAGTCAATGCCTAGTCCTTCAATTGTATTTCCA
>Frequency_1_QualityScore_FFHHHHHJJJIJGHIJJJJJJJGIHIJJJJJJJJJJJJJJJJIJJJJJJJJJJJJJJJJJJJJJHHHHGDEFFFFFEEEEEDDDDDDDDDDDDE_Mismatch_0_Sense_+_Library_PoolT
AAAGCTGGGGAGTATAATACTGTGTATATGAGCCAGGATCTTAGAGGAAAAGACCCTGTAAATGCCCTATTTATAGACCAGGCAGAGCAAGTCA
>Frequency_1_QualityScore_FFHFHBHGGGIHIHGIJJIIIHJIJJIGHIIIJJJJJIIIJJJJJ_Mismatch_1_Sense_+_Library_PoolT
TCTAGAGAGAATGATTGCATGTTTTTAATTGGAAATTCTAATTAT
>Frequency_1_QualityScore_FFFHFGHIGGGIGGIJFHHIJIJJJJJJJIJJJIIJJIEGHGIJJGJJJJIGIJIIGIFGCGIGHGHHHEFH;?CDFFFFFEEEEEEDDDCDDD_Mismatch_0_Sense_+_Library_PoolT
AGAGGAAAAGACCCTGTAAATGCCCTATTTATAGACCAGGCAGAGCAAGTCAATGCCTAGTCCTTCAATTGTATTTCCATAAGATGCCTCTAGA
>Frequency_1_QualityScore_FFHHHHHJIJJIJJJIHIJJJJIJJJJJHHHHHFFFFFFFEEDDEDDDDDDDCDDCDEDEDDDDDDCDDCCDDDEEDEDEEEEEEEDDDDDDDD_Mismatch_1_Sense_+_Library_PoolT
GATCTTAGAGGAAAAGACCCTGTAAATGCCCTATTTATAGACCAGGCAGAGCAAGTCAATGCCTAGTCCTTCAATTATATTTCCATAAGATGCC
>Frequency_1_QualityScore_FFHHGHHJJJJIJJJJJJIIIIJIIJJJJJJJJJJJJJIJJJJJJJIHIIJJJII_Mismatch_0_Sense_+_Library_PoolT
TATTTATAGACCAGGCAGAGCAAGTCAATGCCTAGTCCTTCAATTGTATTTCCAT
>Frequency_1_QualityScore_FFHHHHHJJJJJJJJJIJJIHIJJJJJJJJIJJJJJJGIJJIGIGIJJJJJJJJJJJJJJJJIHIHIGIEHHHHHHHFFBDFFDDEE@CDD_Mismatch_0_Sense_+_Library_PoolT
ATAGACCAGGCAGAGCAAGTCAATGCCTAGTCCTTCAATTGTATTTCCATAAGATGCCTCTAGAGAGAATGATTGCATGTTTTTAAGTGGA
>Frequency_1_QualityScore_FFHHHHHJJJJJJJJJGIIJJIGIIJJJIJJIJJJJJIJIJJJJJJJJJJJJJJJJJJJIIIGIIJJIJIIJHHHHEHFFFFFFFDEECEEDDB_Mismatch_2_Sense_+_Library_PoolT
GCCCTATTTATAGACCAGGCAGAGCAAGTCAATGCCTAGTCCTTCAATTGCATTTCCATAAGATGCCTCTAGATAGAATGATTGCATGTTTTTA
>Frequency_1_QualityScore_FFHHHHHJJJJIJJJJJJFHIJJJIJJJHIGIJIJJIJJJJJJIJIIJJJJJJJJJIIJJJJJHHHHHHEFFFFEEEEEEEEDDCDDDDDBDDD_Mismatch_0_Sense_+_Library_PoolT
GCCATTAAAGCTGGGGAGTATAATACTGTGTATATGAGCCAGGATCTTAGAGGAAAAGACCCTGTAAATGCCCTATTTATAGACCAGGCAGAGC
>Frequency_1_QualityScore_FFHGHHHJJJIJHHHHFHIJHIIJJJJJHIJJJIJJHIJJJJIJJJJJJJJJJIIJJJJIIIJHIHIJJFH_Mismatch_0_Sense_+_Library_PoolT
AGATGCCTCTAGAGAGAATGATTGCATGTTTTTAAGTGGAAATTCTAATTATAAAATAGTCTGTGTTTCTA
>Frequency_1_QualityScore_DEDHDHFIJJJHHIGIIJIIEHIJIJIIJJHJIJJGFHIJIJIJJ@FFHEGHIIJIJJIH?HIGIHGEFEEEFFFDECDCC@CC>CCCCCDCCC_Mismatch_0_Sense_+_Library_PoolT
ATCCCAGCCTGTACAATGCCATTAAAGCTGGGGAGTATAATACTGTGTATATGAGCCAGGATCTTAGAGGAAAAGACCCTGTAAATGCCCTATT
>Frequency_1_QualityScore_FFHHHHHIJJJJJJJJJJJJJJJJIJJJJJJJJJJJJJJHHIHJIJJJIJIIJJJIJJJHHHHHHHFFFFDFEEEEEEEDDDDDDCDDDDDDDE_Mismatch_1_Sense_+_Library_PoolT
ACCCTGTAAATGCCCTATTTATAGACCAGGCAGAGCAAGTCAATGCCTAGTCCTTCAATTGCATTTCCATAAGATGCCTCTAGAGAGAATGATT
>Frequency_1_QualityScore_FFHHDHHIJGHJJEHGHEGIIIIJJIJIIJIIJGIGIJJJJIIJFIGHCHCEDHGGGGCHIIJJIEHEGHIGEGBHH@HADD@DEFFE_Mismatch_1_Sense_+_Library_PoolT
CAAGTCAATGCCTAGTCCTTCAATTGCATTTCCATAAGATGCCTCTAGAGAGAATGATTGCATGTTTTTAAGTGGAAATTCTAATTAT
>Frequency_1_QualityScore_FFHHHHHJJJJJJJJJJJJIJJJJJJIJIJJIJJJJJJJJJJIJIHIJJJJIJJJIJJIIJJJJJIJJFEFHHFFEFFDEEEEEEDCEEDDDDD_Mismatch_1_Sense_+_Library_PoolT
CCTATTTATAGACCAGGCAGAGCAAGTCAATGCCTAGTCCTTCAATTGCATTTCCATAAGATGCCTCTAGAGAGAATGATTGCATGTTTTTAAG
>Frequency_1_QualityScore_FFHHHHHJJJIIJIHGGIEHJJIGGGGGIIJJIHIDFHGIIIIJJJJJIJI_Mismatch_0_Sense_+_Library_PoolT
GATGCCTCTAGAGAGAATGATTGCATGTTTTTAAGTGGAAATTCTAATTAT
>Frequency_1_QualityScore_DBDDDD,A,+AAB<<<A<<?4<+?:)91?*:?**:4BD<?BDDDC*/98**/==B<<BA)/)_Mismatch_2_Sense_+_Library_PoolT
ATTTCCTTAAGATGCCTCTAGAGAGAATGATTGCATGTTTTTAAGTGGAAATTCTAATTGTA
>Frequency_1_QualityScore_FFHHHHHJJJJJJJJIJIJJJJIIIJIIJJJJJJJJJJJJJBFHJJIIJJJIJIJGIJJJIJJIJHHFHEEFFFFFEEEEEBDDDDDDDDCDED_Mismatch_0_Sense_+_Library_PoolT
AAGCTCATCCCAGCCTGTACAATGCCATTAAAGCTGGGGAGTATAATACTGTGTATATGAGCCAGGATCTTAGAGGAAAAGACCCTGTAAATGC
>Frequency_1_QualityScore_FFHHHHGJJJJJJJHIJIJIIHGHIJJJJJJJJJJJJJJJJIJIIJ_Mismatch_1_Sense_+_Library_PoolT
TTCCATAAGATGCCTCTAGAGAGAATGATTGCATGTTTTTAAGTGA
>Frequency_1_QualityScore_FFHHGHGIJJJJJJHIGIIJJIIIJJJJJJHIJJJJJJHHJIJJJJJJJJJJJJJJJJJJIIJJJHHHICEHI_Mismatch_0_Sense_+_Library_PoolT
TAAGATGCCTCTAGAGAGAATGATTGCATGTTTTTAAGTGGAAATTCTAATTATAAAATAGTCTGTGTTTCTA
>Frequency_1_QualityScore_FFGFG<DHGEEHIIDDHCGHIIIEFGHGGGIIIGIJIIIJJJIJIJJFHDEFHBFFHGCGI_Mismatch_0_Sense_+_Library_PoolT
AGAGAGAATGATTGCATGTTTTTAAGTGGAAATTCTAATTATAAAATAGTCTGTGTTTCTA
>Frequency_1_QualityScore_FFHHGFHIJJJIIIJIJJJIJGJHEGIIIIIJJIJIGHIIIGHGIIIIIJIIJJIJIIIIGHHHIIIIHFFHGHEHFGGE_Mismatch_0_Sense_+_Library_PoolT
ATTTCCATAAGATGCCTCTAGAGAGAATGATTGCATGTTTTTAAGTGGAAATTCTAATTATAAAATAGTCTGTGTTTCTA
>Frequency_1_QualityScore_FFHHHHHJJJJJJJJJJJJIJJJJJJJJJJJJJJJJJJJIJJJJJJJJJJJJIJJJJJJJJGIIHHHHHHHFFFFFFFEEEEDEEDDDDDDDDD_Mismatch_1_Sense_+_Library_PoolT
CTTAGAGGAAAAGACCCTGTAAATGCCCTATTTATAGACCAGGCAGAGCAAGTCAATGCCTAGTCCTTCAATTGCATTTCCATAAGATGCCTCT
>Frequency_1_QualityScore_DAF>FFDEH9FG@FHIGIDBFHDFCH?DDFEIIFHCGHG<BDHHIGE?FCCHIICGGGIGIIII@HIEHEE??>7?777@CD_Mismatch_0_Sense_+_Library_PoolT
GTATTTCCATAAGATGCCTCTAGAGAGAATGATTGCATGTTTTTAAGTGGAAATTCTAATTATAAAATAGTCTGTGTTTCTA
>Frequency_1_QualityScore_FFHGHHHIJJJJJJJJJIIGIJJJJJJJJJJIIJJJJIJIJIHIJJJJIJJIIJJJJJJJJJGDGGIIHHHHEDD<DCB?ACEEDFDDCDDCDE_Mismatch_0_Sense_+_Library_PoolT
AATGCCCTATTTATAGACCAGGCAGAGCAAGTCAATGCCTAGTCCTTCAATTGTATTTCCATAAGATGCCTCTAGAGAGAATGATTGCATGTTT
>Frequency_1_QualityScore_FFHHHHHJJJJJHIJJJJJJJJJJJJJJJIJJJJJJJJJJJJJIJGHIHIJJJJJJIIIJJJJGIJIGHEHGHHHFEFFFFFEDEEEDDDDCBD_Mismatch_1_Sense_+_Library_PoolT
AAAAAGACCCTGTAAATGCCCTATTTATAGACCAGGCAGAGCAAGTCAATGCCTAGTCCTTCAATTGTATTTCCATAAGATGCCTCTAGAGAGA
>Frequency_1_QualityScore_FFHHHHHJJJJJJJJJJJJJJJJJIJFHIJJJJJJJIJJJJJJJJJJJJJJJJJJJJJIJJIJJHHHHHBEFFFEFFECEDCCDDEEEEDDDDD_Mismatch_1_Sense_+_Library_PoolT
TGTACAATTCCATTAAAGCTGGGGAGTATAATACTGTGTATATGAGCCAGGATCTTAGAGGAAAAGACCCTGTAAATGCCCTATTTATAGACCA
>Frequency_1_QualityScore_FFGHDFFIJJJJIJIIHGHIJJIJGJJIJJJJIJJJGJJIJJJJJJJJJJJJJJJJGJJJJJJJJGIIIGHHHHFFFDDEEEDCDEDEDDCDDD_Mismatch_0_Sense_+_Library_PoolT
GGAGTATAATACTGTGTATATGAGCCAGGATCTTAGAGGAAAAGACCCTGTAAATGCCCTATTTATAGACCAGGCAGAGCAAGTCAATGCCTAG
>Frequency_1_QualityScore_FFHHHHHJJJJJJJJJJJJIJJHIIJIIFHIJJJ_Mismatch_0_Sense_+_Library_PoolT
GGAAATTCTAATTATAAAATAGTCTGTGTTTCTA
>Frequency_1_QualityScore_FFHHHHHJJJJJJIJJJJJJJHIHHFHHJJJJJJJJJJJHIJJJJJJIJJJIJJIJJJJJJIIIHHGHIHIHHIGIEHHHHH_Mismatch_1_Sense_+_Library_PoolT
GCATTTCCATAAGATGCCTCTAGAGAGAATGATTGCATGTTTTTAAGTGGAAATTCTAATTATAAAATAGTCTGTGTTTCTA
>Frequency_1_QualityScore_FFHHHHHJJJJJJJJJJJIJJJJJJJJJJJJJJJJIJJJJJJJJJBHGIDHHIGHIIIIJJGIJJIIHIGHIGIIHFHHHF_Mismatch_1_Sense_+_Library_PoolT
GTCAATGCCTAGTCCTTCAATTGTATTTCCATAAGATGCCTCTAGAGAGAATGATTGCATGTTTTTAAGTGGAAATTCTCA
>Frequency_1_QualityScore_FFHHHHFIJJJJJJJJJGIJJJJJJJJJJJGGIJIIJJJCHIJHGGHJIGGIJJIGIIIHGIIFHGD_Mismatch_0_Sense_+_Library_PoolT
GCCTAGTCCTTCAATTGTATTTCCATAAGATGCCTCTAGAGAGAATGATTGCATGTTTTTAAGTGGA
>Frequency_1_QualityScore_FFHHHHHJJJJJJJJIJHHHJJJIJJJJJJJHJJJJJIIGIJJJJJJIJJJJJIJIIIJIJJIIJJGHDGEHHH_Mismatch_0_Sense_+_Library_PoolT
ATAAGATGCCTCTAGAGAGAATGATTGCATGTTTTTAAGTGGAAATTCTAATTATAAAATAGTCTGTGTTTCTA
>Frequency_1_QualityScore_FFHHHHHJIIJJJJJJJJJJFIJJJJJJJJJJJJJJJIJHJJJJJJJJJJIHIJJJIJJHIIJJIIJJJHGHHHHHFFFFFFFEEECECDDDDD_Mismatch_1_Sense_+_Library_PoolT
AGTCCTTCAATTGCATTTCCATAAGATGCCTCTAGAGAGAATGATTGCATGTTTTTAAGTGGAAATTCTAATTATAAAATAGTCTGTGTTTCTA
>Frequency_1_QualityScore_DFHGDHGHIGBCBHHIIEDGCHIGHHIGHGIIEECHCHGHGGIICHEHFGGHIHCHHIFH==DHIHDH?AC>;BFFFDDADCDDC>>CDCCCCD_Mismatch_0_Sense_+_Library_PoolT
TCAATGCCTAGTCCTTCAATTGTATTTCCATAAGATGCCTCTAGAGAGAATGATTGCATGTTTTTAAGTGGAAATTCTAATTATAAAATAGTCT
>Frequency_1_QualityScore_FFHHGHHIJJJJIHHIIJJJJIJGHIIJIJJJJJJJIJJJJIJJJJJJEHFHIJHEIIJJJJGIJJIGHEGHH_Mismatch_1_Sense_+_Library_PoolT
AGTCAATGCCTAGTCCTTCAATTGTATTTCCATAAGATGCCTCTAGAGAGAATGATTGCATGTTTTTAAGTGA
>Frequency_1_QualityScore_DDHHF?FFHGDFHJEGIGGGIIHBHIIIIJHGFHII?@GHIEIJJJHICEFGGHGIFEHDGHGEEEHCACEB>B_Mismatch_2_Sense_+_Library_PoolT
CCTTCAATTGTATTTCCATAAGATGCCTCTAGAGAGAATGATTGCATTTTTTTAAGTGGAAATTCTAATTATAG
>Frequency_1_QualityScore_FDHBBHHIJIIJJJJGHIIJIJGHGHIIJIJIGIIIGIGCE>DHHHGIIEHIIJGFHGIGICHIGIJFGEHIHHHEHHEFDEFFFEDCEDE_Mismatch_0_Sense_+_Library_PoolT
GAGCAAGTCAATGCCTAGTCCTTCAATTGTATTTCCATAAGATGCCTCTAGAGAGAATGATTGCATGTTTTTAAGTGGAAATTCTAATTAT
>Frequency_1_QualityScore_FFHHHHH9FGIJIJIGHIIJJJJIJIHHGHGIJJJJJIIIFDHHIIIIJJJIGGHIJJJJ>FHHIDHFF?EHEEFD@DCECEDDDDDDEDFEAC_Mismatch_1_Sense_+_Library_PoolT
AGCTCATTCCAGCCTGTACAATGCCATTAAAGCTGGGGAGTATAATACTGTGTATATGAGCCAGGATCTTAGAGGAAAAGACCCTGTAAATGCC
>Frequency_1_QualityScore_FFHHHHHJJJJJIIIJJJJJJJJJIJJJJJJJJJJJDGGIJJIJJJHIHIIJJJJJJJJJJGFHHHEFFDFDEDEEDDDDDDDDDEEEDCDDCD_Mismatch_0_Sense_+_Library_PoolT
CATCCCAGCCTGTACAATGCCATTAAAGCTGGGGAGTATAATACTGTGTATATGAGCCAGGATCTTAGAGGAAAAGACCCTGTAAATGCCCTAT
>Frequency_1_QualityScore_FFFHFHGJIJHGGIJJIJIJIJGIIIJIJIIGIGGIIHFHIJIJIIIJIFGGIJJHIGGCHIFEFHGHHFDEFF@CCEEEEDCDCD@CCDCCEC_Mismatch_1_Sense_+_Library_PoolT
CCCTGTAAATGCCCTATTTATAGACCAGGCAGAGCAAGTCAATGCCTAGTCCTTCAATTGCATTTCCATAAGATGCCTCTAGAGAGAATGATTG
>Frequency_1_QualityScore_FFHHHHHIIJJJJJJIJIJJJJIIGIJJJJJJJJIJJJJJIJJJJJJHGIIJJJJJIJIJJJJJJHIHHFGHHHFFFFFDFDEEEEEDDDDDDD_Mismatch_0_Sense_+_Library_PoolT
AGGAAAAGACCCTGTAAATGCCCTATTTATAGACCAGGCAGAGCAAGTCAATGCCTAGTCCTTCAATTGTATTTCCATAAGATGCCTCTAGAGA
>Frequency_1_QualityScore_FFFHHHHJJJJJJIJJHJJJJJIJFHIIJIJJJJJIIJIIIIIJIIJGIIJJIHIJJJI_Mismatch_1_Sense_+_Library_PoolT
AGAGAATGATTGCATGTTTTTAAGTGGAAATTCTAATTATAAAATAGTCTGTGTTTCCA
>Frequency_1_QualityScore_FFHHHGHJJJJJJJJJJJJJJJJJJJIJFHIJIJJJJJIIHJIJJIJJDHIIJIIIJJGIIJJIIGEHHEFFFFEDEFEEEDDDDDDCDDDDDD_Mismatch_0_Sense_+_Library_PoolT
CCTGTACAATGCCATTAAAGCTGGGGAGTATAATACTGTGTATATGAGCCAGGATCTTAGAGGAAAAGACCCTGTAAATGCCCTATTTATAGAC
>Frequency_1_QualityScore_FFFFHFHJJJIEHIIJJGJJJJJIIG?FHIJFIJJJBGGIIJJJJIGIJJJIIJJJIIHJJJIJJIHHHCDDDFFFDEEEEDCDDEEEEDDDDD_Mismatch_0_Sense_+_Library_PoolT
TGTACAATGCCATTAAAGCTGGGGAGTATAATACTGTGTATATGAGCCAGGATCTTAGAGGAAAAGACCCTGTAAATGCCCTATTTATAGACCA
>Frequency_1_QualityScore_FFHHHHHIJJHHJJIJIJJJJHIJJJJJJJJJJJJJJJJJJIJJJJJIJJJJIJHIIHIIIJIJJJJJJECHHHHHHFFEFFFCCEEEEEEEEE_Mismatch_1_Sense_+_Library_PoolT
GCAGAGCAAGTCAATGCCTAGTCCTTCAATTGCATTTCCATAAGATGCCTCTAGAGAGAATGATTGCATGTTTTTAAGTGGAAATTCTAATTAT
>Frequency_1_QualityScore_FFHHHHHJJJJJJJJJJJJIIIJJIJJJIJJJJJJJJJJJJJJIIJIJIJJJJJJJJJJIJIIJIHHHHHHFFFFFFFEEEEEEEEEEEDDCDC_Mismatch_1_Sense_+_Library_PoolT
CCAGGATCTTAGAGGAAAAGACCCTGTAAATGCCCTATTTATAGACCAGGCAGAGCAAGTCAATGCCTAGTCATTCAATTGTATTTCCATAAGA
>Frequency_1_QualityScore_FFHHHFHHIIIJJJJJJJJJJJIIIFGHIJJJIJJGHIJJJJIIIJJJGIHIFHHIHIJI_Mismatch_0_Sense_+_Library_PoolT
GAGAGAATGATTGCATGTTTTTAAGTGGAAATTCTAATTATAAAATAGTCTGTGTTTCTA
>Frequency_1_QualityScore_FFHHHHHJJJJJJJJIJJJJJJJJJJJJJJJJJJJJJIIJJJJJJJJJHIJGGIJJJJJJJJJJJJJJJIIJHHHHHHFFFFFCCBCCDCDEDD_Mismatch_1_Sense_+_Library_PoolT
CCTGTAAATGCCCTATTTATAGACCAGGCAGAGCAAGTCAATGCCTAGTCCTTCAATTGCATTTCCATAAGATGCCTCTAGAGAGAATGATTGC
>Frequency_1_QualityScore_FDHHHHHJJJJJJJJJHIJIJIJIIJFHIJJJJJJJJIJJJIJJJJJGIJJJJIJJJJJIJIHHHFFFF?CEEEEEEDDCDDDDDDDDDEEDDD_Mismatch_1_Sense_+_Library_PoolT
GTGTATATGAGCCAGGATCTTAGAGGAAAAGACCCTGTAAATGCCCTATTTATAGACCAGGCAGAGCAAGTCAATGCCTAGTCCTTCAATTGCA
>Frequency_1_QualityScore_3A?FDFFFI@E?CCH?@B@E6:?49C9:??<:???:BGFDF*99910B>C@BBAFC;@=C@EE7=?;7?>B>>@;;@CAAAB>ABBB_Mismatch_1_Sense_+_Library_PoolT
AATGCCATTAAAGCTGGGGAGTATAATACTGTGTATATGAGACAGGATCTTAGAGGAAAAGACCCTGTAAATGCCCTATTTATAGAC
>Frequency_1_QualityScore_FDHHHHHJJJJJJGIJJJJIJJJIJJJJJJJJJJHIGHGHIIIIIJJJJIHIJJJIIJIJIJ_Mismatch_0_Sense_+_Library_PoolT
GTCCTTCAATTGTATTTCCATAAGATGCCTCTAGAGAGAATGATTGCATGTTTTTAAGTGGA
>Frequency_1_QualityScore_FFHHHHHJJJJJJJHJJJJJJIJJJJJJJJJJJJIJGIHIFHIIIJJJJJJJHIJJJIGIFIIJJIJJJHHJIIJHHHHHFHFFFFFFEAECCD_Mismatch_1_Sense_+_Library_PoolT
CAGTCCTTCAATTGTATTTCCATAAGATGCCTCTAGAGAGAATGATTGCATGTTTTTAAGTGGAAATTCTAATTATAAAATAGTCTGTGTTTCT
>Frequency_1_QualityScore_FFHHHHHJJIJJJJJJJJJJJJJJJIIJJJJJJJJJJIJJJJJJJJJJJJJJIIJJJJJJJJJJJJHHHHHGFFFFFFFEEEEEEEDDDDDDDD_Mismatch_1_Sense_+_Library_PoolT
TCTTAGAGGAAAAGACCCTGTAAATGCCCTATTTATAGACCAGGCAGAGCAAGTCAATGCCTAGTCCTTCAATTGCATTTCCATAAGATGCCTC
>Frequency_1_QualityScore_FFHHHHHJJJJJJJJJIJJJIJIJJJJJJIJJJJJJJHIHIGIIJHIJIJJJIDIIJJIGGHIIHHIIJGHIIIJHHHHHHHFFFFFFFECEEE_Mismatch_0_Sense_+_Library_PoolT
CTAGTCCTTCAATTGTATTTCCATAAGATGCCTCTAGAGAGAATGATTGCATGTTTTTAAGTGGAAATTCTAATTATAAAATAGTCTGTGTTTC
>Frequency_1_QualityScore_FFGHHHHJJJJJIJJJIJIIJJJJIIJJJJJJJJJJJIJIIJJJJJJJJJJJJJJIJCHGIEIIJGIGIGHGFHEH;BDFFDEEEEEECDEDDD_Mismatch_1_Sense_+_Library_PoolT
GCCCTATTTATAGACCAGGCAGAGCAAGTCAATGCCTAGTCCTTCAATTGCATTTCCATAAGATGCCTCTAGAGAGAATGATTGCATGTTTTTA
>Frequency_1_QualityScore_ABD=DDD94+2++A<33A<F:C:2C+81C;D@9DDA9:BD@909?D?*009*9BEB88/@=77.)=ACD>C).).)77@@A@DD@A@>A_Mismatch_0_Sense_+_Library_PoolT
CTGTAAATGCCCTATTTATAGACCAGGCAGAGCAAGTCAATGCCTAGTCCTTCAATTGTATTTCCATAAGATGCCTCTAGAGAGAATGA
>Frequency_1_QualityScore_FDDFHHGJIIIGGHHGGHGIIIJJIHGIIJIGHI>DB?FGGIJJJBFGHIIIIC<EFGEGGDC;CDGHHE@HHHFFFFFDFEEEE;;@9?BAA5_Mismatch_1_Sense_+_Library_PoolT
CTATTTATAGACCAGGCAGAGCAAGTCAATGCCTAGTCCTTCAATTGCATTTCCATAAGATGCCTCTAGAGAGAATGATTGCATGTTTTTAAGT
>Frequency_1_QualityScore_FFHDFBFGHDHIIIIGGGIGGGGHGDGGHGH???FDFHIEHIGJHEIIIGJHIJGCFGG_Mismatch_1_Sense_+_Library_PoolT
CTTCAATTGTATTTCCATAAGATGCCTCTAGAGAGAATGATTGCATGTTTTTAAGTGCA
>Frequency_1_QualityScore_FFGHHHHJJJIJGIEGGGHJHIJJJJIIFGIIJJJJIJIIJJJJJJJJJJIIJBEHIIJJGIJHIHGHJGE_Mismatch_1_Sense_+_Library_PoolT
AGATGCCTCTAGAGAGAATGATTGCATGTTTTTAAGTGGAAATTCTAATTATAAAATAGTCTGTGTTTCCA
>Frequency_1_QualityScore_FFHHHGHIIJJJJJJIIJJIIGIDHGHJIJJJJIJJJJJJJJJJJJJJJIIJJJIIGIGIIJIIGHHIIGHIHFHHHFFFBDFE_Mismatch_1_Sense_+_Library_PoolT
AGGCAGAGCAAGTCAATGCCTAGTCCTTCAATTGCATTTCCATAAGATGCCTCTAGAGAGAATGATTGCATGTTTTTAAGTGGA
>Frequency_1_QualityScore_FFGHHGHFJJHGIIJIJIJJJJHJIIIDHIIIJIFHHHIIIIIGJJJJGJIJJIJEHHH;EEHGFFFFB?@>AEEDACDCDDDDCDCCDADEED_Mismatch_0_Sense_+_Library_PoolT
GGCAGAGCAAGTCAATGCCTAGTCCTTCAATTGTATTTCCATAAGATGCCTCTAGAGAGAATGATTGCATGTTTTTAAGTGGAAATTCTAATTA
>Frequency_1_QualityScore_DFGDFDHGBHIIJEIHIJJJGHIJJJJIJJJJGHHIGHIIIJJIJJIJDGBGCEHGFGHIGCHGCHIJGECEHFFFFFFCCEEEEDEE_Mismatch_0_Sense_+_Library_PoolT
CAAGTCAATGCCTAGTCCTTCAATTGTATTTCCATAAGATGCCTCTAGAGAGAATGATTGCATGTTTTTAAGTGGAAATTCTAATTAT
>Frequency_1_QualityScore_FFHHHHHHJJJJIJJJJHIJJJJJJJJJJJJJJJJIJJJJJJJJJJJJHIGIJJJJJJJGIJJJJHHHHEHFFFFFEEEEEDEEEEEEEE_Mismatch_1_Sense_+_Library_PoolT
AGCAAGTCAATGCCTAGTCCTTCAATTGCATTTCCATAAGATGCCTCTAGAGAGAATGATTGCATGTTTTTAAGTGGAAATTCTAATTAT
>Frequency_1_QualityScore_FFHHHHHJIJJIJIJJJJJJJJHIJJJJJJJJJJJJJJJJ_Mismatch_2_Sense_+_Library_PoolT
GGCAGAGCAAGTCAATGCCTAGTCCTTCAATTGCATTTCA
>Frequency_2_QualityScore_EFHHHHHJHJJJJIJJJJIJIIGIGHHHIIIJIJJJJJIJJJJJIIGIGIIJJJIJIIJIJIJJIJIIIIGGGEGCEEFHHGGGFDEFEEACED_Mismatch_0_Sense_+_Library_PoolT
TATTTCCATAAGATGCCTCTAGAGAGAATGATTGCATGTTTTTAAGTGGAAATTCTAATTATAAAATAGTCTGTGTTTCTAAATGGAAATTCTA
>Frequency_1_QualityScore_FFHHHHHIJJJJJJJJJJJIJJJJIJJJJIJJJGIIJJJJJJJJJHIIJJIJJHIJJJIJJJJIIJJIJJJJJIJJJJHHEHEFFFFFFFEEEE_Mismatch_0_Sense_+_Library_PoolT
TCAATTGTATTTCCATAAGATGCCTCTAGAGAGAATGATTGCATGTTTTTAAGTGGAAATTCTAATTATAAAATAGTCTGTGTTTCTAAATGAA
>Frequency_1_QualityScore_FFHHHHHJJJIIIJJJJJJJJJIJIJJJJJJJHIJJJIJJJJIJJJJJIIJJJJJIHIJGIHIJIJJJJEHGIJIHHHHHHHFFF_Mismatch_0_Sense_+_Library_PoolT
GCCTCTAGAGAGAATGATTGCATGTTTTTAAGTGGAAATTCTAATTATAAAATAGTCTGTGTTTCTAAATGGAAATTATAATTAT
>Frequency_1_QualityScore_FFHHHFHGIIJJJJJJJJJJJJJJJJIFHIJJIJJJJJGIJIJIJJJJJJIIIIHIGIIJJIHIJJJJIIIIIIIJIIFGHEHHFFFDDFFEDC_Mismatch_0_Sense_+_Library_PoolT
TAGAGAGAATGATTGCATGTTTTTAAGTGGAAATTCTAATTATAAAATAGTCTGTGTTTCTAAATGGAAATTCTAATTATAAAATAGTCTGTGT
>Frequency_1_QualityScore_D??DF8F<CFGBBHGGHIIBGAC><CFCHIII9EGII<:?CGFGHHHHDD?DFEHF>DDBDH_Mismatch_0_Sense_+_Library_PoolT
GAATGATTGCATGTTTTTAAGTGGAAATTCTAATTATAAAATAGTCTGTGTTTCTAAATGGA
>Frequency_1_QualityScore_FFHHHHHJJJJJJJJJJJJJJJJJJJJIJJJJJIJJJJJJJHIJJIJJJIIJJIIJJIJGIJJGIGHIIBEHHHHHDFDFFFEDEEEEEDDDDD_Mismatch_1_Sense_+_Library_PoolT
TTGCATTTCCATAAGATGCCTCTAGAGAGAATGATTGCATGTTTTTAAGTGGAAATTCTAATTATAAAATAGTCTGTGTTTCTAAATGGAAATT
>Frequency_1_QualityScore_FFHHHHHJJJJJJJJJJJJJJJJJJIJJJJJJJJJJJIJJJJJJJIGJIIIJHIHIJIJIIJJJJJJJJIIJJJJJJI_Mismatch_0_Sense_+_Library_PoolT
GAGAGAATGATTGCATGTTTTTAAGTGGAAATTCTAATTATAAAATAGTCTGTGTTTCTAAATGGAAATTCTAATTAT
>Frequency_1_QualityScore_FFHHHHHJJJJJJIJJJJJJJJJJJJJJJJJJJJJJJJJJJJJJHHIJJIJIFHIJJGIJHIIIJJJIJJJJIIJIIIIEHEEHFFFFFEEDEE_Mismatch_0_Sense_+_Library_PoolT
CAATTGTATTTCCATAAGATGCCTCTAGAGAGAATGATTGCATGTTTTTAAGTGGAAATTCTAATTATAAAATAGTCTGTGTTTTTAAATGGAA
>Frequency_1_QualityScore_FFHHHHHJJJJJJJJJJJJJJJJJJJJJHIJJHJJJJJJJJIJJHIJJJIJIJJJJIIJIJJGIJIIJGGIGIHHHGGCEBEFFFCCEEEECED_Mismatch_1_Sense_+_Library_PoolT
CAATTGTATTTCCATAAGATGCCTCTAGAGAGAATGATTGCATGTTTTAAGTGGAAATTCTAATTATAAAATAGTCTGTGTTTCTAAATGGAAA
>Frequency_1_QualityScore_?;F:F??+AC4<CF?CCB<BC?A+AEE)11)1?;???F99?F**09?)*/??**.)8C<BF7C8)=8C>)....?7))7@B3?7(;;@;6;;>@_Mismatch_2_Sense_+_Library_PoolT
CCTTTAAATGCCCTATTTATAGACCAGACAGAGCAAGTCAATGCCTAGTCCTTCAATTGCATTTCCATAAGATGCCTCTAGAGAGAATGATTGC
>Frequency_1_QualityScore_DFFHDHFIIIIIIIICEHFHGHGGGIHGIGIIGIHCHHIIIEGHIFFDHIIIGICGFFAFBFHIIIIIIHH_Mismatch_0_Sense_+_Library_PoolT
TGATTGCATGTTTTTAAGTGGAAATTCTAATTATAAAATAGTCTGTGTTTCTAAATGGAAATTATAATTAT
>Frequency_1_QualityScore_FFHHHGHJJJJIJJJJJIJJJJIJHGHJIJJJJJJJJJHJJJJGIGGHJGJIIIJJJJJJIJJHCFHHIIGIIGHEHGHGHFFFFEFEAEEEEE_Mismatch_1_Sense_+_Library_PoolT
CATTTCCATAAGATGCCTCTAGAGAGAATGATTGCATGTTTTTAAGTGGAAATTCTAATTATAAAATAGTCTGTGTTTCTAAATGGAAATTATA
>Frequency_1_QualityScore_FFHGHHHIJJJJJJJJJJJIJJJJJJJGHIIJJIJJJJIJJJJJJJIJIIGGGIHHFHIJJJJJIJJJIJGIIJJIFHFF_Mismatch_0_Sense_+_Library_PoolT
TAGAGAGAATGATTGCATGTTTTTAAGTGGAAATTCTAATTATAAAATAGTCTGTGTTTCTAAATGGAAATTCTAATTAT
>Frequency_1_QualityScore_FFHHHHHJJJJJJJJJJJJJJIJIIHIJJJJJIJJJJHGIJJJJIHIJJJIJJIJJJJJJJJJJJJJIF=FECECHGEHHHGHHF_Mismatch_0_Sense_+_Library_PoolT
ATTTCCATAAGATGCCTCTAGAGAGAATGATTGCATGTTTTTAAGTGGAAATTCTAATTATAAAATAGTCTGTGTTTCTAAATGA
>Frequency_1_QualityScore_EDFFFFHIHHIJJJFGGCHGIEHDHIG9GGGGGFFDHIEHDGDHDHFGHHIFGHHGIH_Mismatch_0_Sense_+_Library_PoolT
GATTGCATGTTTTTAAGTGGAAATTCTAATTATAAAATAGTCTGTGTTTCTAAATGGA
>Frequency_1_QualityScore_FFHHHHHJIJJJJJIJJJJHGJJJJIJJJJJJJIJJJJJJJJJJJJJJJJJJIIJJJJIJJJJIJJJHHHCHHFFFFFFFFEEECEEEDDDCDD_Mismatch_0_Sense_+_Library_PoolC
CTTAGAGGAAAAGACCCTGTAAATGCCCTATTTATAGACCAGGCAGAGCAAGTCAATGCCTAGTCCTTCAATTGTATTTCCATAAGATGCCTCT
>Frequency_1_QualityScore_FFHFHHG?FGIIIBEDHGIIIIIGHIIIIIIIIIIEEGEEGIIE>CCHE@DDFFFEEEE@>CCCDDD@5;ADFEEEDCDCDDDCDCCCDCACCB_Mismatch_0_Sense_+_Library_PoolC
GGAAAAGACCCTGTAAATGCCCTATTTATAGACCAGGCAGAGCAAGTCAATGCCTAGTCCTTCAATTGTATTTCCATAAGATGCCTCTAGAGAG
>Frequency_2_QualityScore_FFHHHHGJEGGIIIIIJJGIIHHIIIJJIJJJIIIIJJIIIIJIJIJJJGGIIIHIHHIIHGGGGGGGGBEEFEEEEDDDCDCDDDDDDEDEDD_Mismatch_0_Sense_+_Library_PoolC
CTGGGGAGTATAATACTGTGTATATGAGCCAGGATCTTAGAGGAAAAGACCCTGTAAATGCCCTATTTATAGACCAGGCAGAGCAAGTCAATGC
>Frequency_1_QualityScore_@DADDFHHGGGIID=FGGHGGGI@GHHEIIIIEHGGHIGGGFIBHIFGGG@FEGF:>CEC3.7?EE>ED;;BDDC>@>C@CCA@AC33-(5:A5_Mismatch_1_Sense_+_Library_PoolC
TAGAGGAAAAGACCCTGTAAATGCCCTATTTATAGACCAGGCAGAGCAAGTCAATGCCTAGTCCTTCAATTGCATTTCCATAAGATGCCTCTAG
>Frequency_1_QualityScore_FFHGHHHJJFIJJJJJIJJ;FGIIIGHGGFHHIIIJJJJIJIJIIJIJJJJHGHIGGIJJJAHGECHH@>EDDFFFCEDEFEEDDDDDBABBDD_Mismatch_0_Sense_+_Library_PoolC
TGCCATTAAAGCTGGGGAGTATAATACTGTGTATATGAGCCAGGATCTTAGAGGAAAAGACCCTGTAAATGCCCTATTTATAGACCAGGCAGAG
>Frequency_1_QualityScore_FFHHHHHJJJJJJJJJJJJJJJJIJDHIJJJJJIJIJIIJIIIIIGGHIIJJIGJJJIIJIJJJHHHHFFFFFCFFEEEEDDDDEDDECDDCD?_Mismatch_0_Sense_+_Library_PoolC
GTACAATGCCATTAAAGCTGGGGAGTATAATACTGTGTATATGAGCCAGGATCTTAGAGGAAAAGACCCTGTAAATGCCCTATTTATAGACCAG
>Frequency_1_QualityScore_DDFHHFFIJIIIJJJJJIHIJJJIJIJJJJJIIIIJIJIIJJGGGJIJJJJIHIGGIJGIIJEIJJGHHEHFFFEFEEECCDBDCDDDDDEEFE_Mismatch_0_Sense_+_Library_PoolC
GAAGCTCATCCCAGCCTGTACAATGCCATTAAAGCTGGGGAGTATAATACTGTGTATATGAGCCAGGATCTTAGAGGAAAAGACCCTGTAAATG
>Frequency_1_QualityScore_DEHGBFFGHGCBEEGGIGHGHGG=<B::DHG@GHIGIHICDB_Mismatch_0_Sense_+_Library_PoolC
AGAGAGAATGATTGCATGTTTTTAAGTGGAAATTCTAATTAT
>Frequency_1_QualityScore_FFHHHHHJJJHIIJJJJJJJJJJJIJIJIJJJJJIIJJJJIIJJJIFIIHJJJJIIJJJJHHGHHFHFFFFFEFEEECCEDADCCCDACC@@CC_Mismatch_1_Sense_+_Library_PoolC
AAAGACCCTGTAAATGCCCTATTTATAGACCAGGCAGAGCAAGTCAATGCCTAGTCCTTCAATTGCATTTCCATAAGATGCCTCTAGAGAGAAT
>Frequency_1_QualityScore_FFHHHHHJIJJJJJJJJJJJIJGHIJJJIJJJIJJJJJJJJJJJJHHGGIJJJJJJFHIJJJJHHHHCH=BEFFFFFFEEEEEEDDDDDDD_Mismatch_0_Sense_+_Library_PoolC
GAAAAGACCCTGTAAATGCCCTATTTATAGACCAGGCAGAGCAAGTCAATGCCTAGTCCTTCAATTGTATTTCCATAAGATGCCTCTAGAG
>Frequency_1_QualityScore_D?FDFHDHEHIIJJGGIGIGCHIJJJGIIIIHJIGIIIIGJJJHHIJHIGGIIFHHEHIIIJHF?EEFBCFCEEEECDBDDDDBCCDCCCCDDE_Mismatch_0_Sense_+_Library_PoolC
TGAAGCTCATCCCAGCCTGTACAATGCCATTAAAGCTGGGGAGTATAATACTGTGTATATGAGCCAGGATCTTAGAGGAAAAGACCCTGTAAAT
>Frequency_1_QualityScore_FFHHHHHJJJIJJJJJJJIIHHIIJJJJJJIHGHIJJJIJJJJJJGIJJJJJJJJIIJJIJIJJGFHHHHDFFFFFCEEEEEECCCDDDDDDDD_Mismatch_0_Sense_+_Library_PoolC
ATGCCATTAAAGCTGGGGAGTATAATACTGTGTATATGAGCCAGGATCTTAGAGGAAAAGACCCTGTAAATGCCCTATTTATAGACCAGGCAGA
>Frequency_1_QualityScore_FFHHHHHJJJJJJJJJJJJJJJJJJJJJJJJJJIJGIHIDGHIGHIJJJJJJJJIJHGIHIJJJIIJIHHHHHFHFEFFFFFEEEECC>CDDDD_Mismatch_2_Sense_+_Library_PoolC
AGTCCTTCAATTGCATTTCCATAAGATGCCTCTAGAGAGAATGATTGCATGTTTTTAAGTGGAAATTCTAATTATAAAATACTCTGTGTTTCTA
>Frequency_1_QualityScore_DFHHHHHJIJJJJJJJIJFDHJJJJJJJIIIIIJJJJJJJIJIIJJJIJJJJJHIJJJJJIHIJHHHHHHFFFFFFEEEEEEEEC\8?BDB?BD_Mismatch_1_Sense_+_Library_PoolC
GCCATTAAAGCTGGGGAGTATAATACTGTGTATATGAGCCAGGATCTTAGAGGAAAAGACCCTGTAAATGCCCTATTTATAGACCGGGCAGAGC
>Frequency_1_QualityScore_FFHHHHHJJJJJJJIJJJJJJJJJIJJJJJJJJJJJJJJJIIIJJJJJFHIJJIJJJJJJIJJJJHIJIIIIIIJIIHFHHHH_Mismatch_1_Sense_+_Library_PoolC
TGCATTTCCATAAGATGCCTCTAGAGAGAATGATTGCATGTTTTTAAGTGGAAATTCTAATTATAAAATAGTCTGTGTTTCTA
>Frequency_1_QualityScore_FFHHHHHJJJJJJJJJJJJJJJJJJJJJJJJJJJJJJJJJJJJJJJJJJJIIJJJJJJJJGIJJJJHHHHHHHFFFFFFFDEDEEEDDDDDDDC_Mismatch_1_Sense_+_Library_PoolC
AGAGGAAAAGACCCTGTAAATGCCCTATTTATAGACCAGGCAGAGCAAGTCAATGCCTAGTCCTTCAATTGCATTTCCATAAGATGCCTCTAGA
>Frequency_1_QualityScore_FFHHHHHJJJJJJJJJJJJIJJJJIJHIHIGIIJJJJJJJJJHJJJJJIJHIJHJJJJIJGGIJJJHIIHFGHHIIIGHHHHHFF_Mismatch_1_Sense_+_Library_PoolC
ATTGTATTTCCATAAGATGCCTCTAGAGAGAATGATTGCATGTTTTTAAGTGGAAATTCTAATTATAAAATAGTCTGTGTTTCCA
>Frequency_1_QualityScore_DFHHHGFIJJIJJJDIGEHIGIJJJGHGHGIIJJJIJJIJCHHIJJJJJJIJJJJJJIJJGGGIJJEEHDHHHEHCDEFFDCEFEEEEDDEEDB_Mismatch_1_Sense_+_Library_PoolC
TGCCCTATTTATAGACCAGGCAGAGCAAGTCAATGCCTAGTCCTTCAATTGCATTTCCATAAGATGCCTCTAGAGAGAATGATTGCATGTTTTT
>Frequency_1_QualityScore_FFHHHHHHIIGIJJJJJIJJJJJJJJFGIHIJJJGIJJJGGIIIJIIEIFEIGIIJIHFHIIIHGGHCGCGGHIIHHFHGEE_Mismatch_0_Sense_+_Library_PoolC
TCTAGAGAGAATGATTGCATGTTTTTAAGTGGAAATTCTAATTATAAAATAGTCTGTGTTTCTAAATGGAAATTCTAATTAT
>Frequency_1_QualityScore_FA<<FHDGIIEGHGEEHCHIGEEHCGIEGGIIICHIIICHIGHGHGDF9DABB<F?FFGFBDGHI;=CFHC@@AH@@=AEEEHCEFFDECEECC_Mismatch_0_Sense_+_Library_PoolC
TGTATTTCCATAAGATGCCTCTAGAGAGAATGATTGCATGTTTTTAAGTGGAAATTCTAATTATAAAATAGTCTGTGTTTCTAAATGGAAATTC
