# Supplementary material for: Differential Gene Expression Reveals Candidate Genes for Drought Stress Response in Abies alba (Pinaceae)
Source: PLoS One. 2015 Apr 29;10(4):e0124564. doi: 10.1371/journal.pone.0124564 (PMC4414588; doi:10.1371/journal.pone.0124564)
Supplement: S3 File — (GZ) [file pone.0124564.s003.gz › comp5653_c0_seq1.fa]

>comp5653_c0_seq1 len=854 path=[30:0-853]
TGCCATCGCCACCTCCATTGGCACCGCTACCGCCACCGCCACCGCCACCGCCTCCTCCACCGCCACCTCCCCCACCACTGCCTCCGCCGCACCACTAGCACTCCCTATCGCCACCCTGCAACAATAGAAGTCTCTACCACCTTGTTCCTCCTAGCCTCCCGCCCCTATCACCACAAGTCTCCGCCTTCCCCTCCTACACCTTACCACAAAAGTCTCCGTGACCACCATCCCGTTACCACTGTAAGTGAACATGTCCTCCTCACCTTAGAAATCACCCCAACCAGTATTTGAATCAATACACATTTCCGCCACCGCCAGTCTAGTGAGAAGCTCATGATGATGAGTACCGCTAACGGCTATTTCGTTGGTGCAAACATATTCATACTATTTTTGCATCGGAGGTGTGGGTAAGAACAAATGCAGTAGGAGATTGTGTGTTGAGGTGAAGTAGTTTTTAAAAGATGGAACATCCAATCTGTTGGAATTACCTCCAAGACGGGATCCTACAATCCAAGATGGGATCCTACAATCTGGGATCCTGAAAGATGGAATCCGGAAAGATGGAATAGCAGTAGAGATTGTGTAAGCATATGTTGAGTTAGTGGTTTGTTATTAAAGTTATTTCATGTTATTGTCTTGTTAAACAAGCATGGCATGTTCCTTTGGGATGTTACTGGTTTATGTACGGCTTTTAGGTTGGACTAACATCCATGTCATTTATTGTTACTTCAAATATTCAAATAATAAGAGTAATTGAAATGTTTTTCTTTTATGTATTCCTGGCAAAATTTTACACTAATTAATTCAAGTCTATAATTGGCCATTAATAATTAGTTCGAAGCCAAATCATCGAC

>Frequency_1_QualityScore_FFFHGHGJIJJJJIJJJJJJIBHIJJIJJJJJIIJJIJIJJJGJJJIIGHIJJJJJJJJJIGHFHHHHFDFFFFFCCEFFEC_Mismatch_0_Sense_+_Library_PoolT
GGTTTATGTACGGCTTTTAGGTTGGACTAACATCCATGTCATTTATTGTTACTTCAAATATTCAAATAATAAGAGTAATTGA
>Frequency_3_QualityScore_DECEFFDEEFGGFDBFEEFEEDFBCFDGFGFGFDFFDFDFFEDCFFGC>@CEFCEEEFFDEECBCDDCC?BDDDB<ACEDDB_Mismatch_0_Sense_+_Library_PoolC
GGTTTATGTACGGCTTTTAGGTTGGACTAACATCCATGTCATTTATTGTTACTTCAAATATTCAAATAATAAGAGTAATTGA
>Frequency_1_QualityScore_FFHHHHHIJJHIIHIGJJJJIJIHG_Mismatch_0_Sense_+_Library_PoolT
AATTGAAATGTTTTTCTTTTATGTA
>Frequency_1_QualityScore_FFGDFHHIIIGGJIIGJJJJJIJHG_Mismatch_0_Sense_+_Library_PoolC
AATTGAAATGTTTTTCTTTTATGTA
>Frequency_1_QualityScore_FFGHHFFIGJFHIJJJIJJJJFIIGHGIEHIIJJJJJIJJJIIJJJJIIJJHGIHHHGFHHFFFFFFEEACDEEDDDDCDDEEED_Mismatch_1_Sense_+_Library_PoolT
ACTGGTTTATGTACGGCTTTTAGGTTGGACTAACATCCATGTCATTTATTGTTACTTCAAATATTCAAATAATAAGAGTAATTCA
>Frequency_1_QualityScore_FFHHHHHJJGIJJIJJJJJJJJJGHHIJIIHIIJIIHIIJJJJIIJJJJHHHIEHFEHGGHHHHHFFFFEEFEEEEEEEEDEEEEDDEEDDAAC_Mismatch_0_Sense_+_Library_PoolT
GGAATCCGGAAAGATGGAATAGCAGTAGAGATTGTGTAAGCATATGTTGAGTTAGTGGTTTGTTATTAAAGTTATTTCATGTTATTGTCTTGTT
>Frequency_10_QualityScore_FFHHGHHJJIIJIIIIJJJIJJIHIGIIHJIJJJHIIIIJJHIHIJIIIGHHHGHEGIEGHHGGEFGFGFFEEEEEFEEEDEEEEDDEEDDA@C_Mismatch_0_Sense_+_Library_PoolC
GGAATCCGGAAAGATGGAATAGCAGTAGAGATTGTGTAAGCATATGTTGAGTTAGTGGTTTGTTATTAAAGTTATTTCATGTTATTGTCTTGTT
>Frequency_1_QualityScore_FDHHHHHJJJJJJJJJJJJJJJJJJJJJJJJJJJJJIHIIIJJJFHHJJJJJJJJIJHHHFHFDFFDCE@CEDDDDDDDDEDEEEFEFEDCFDD_Mismatch_1_Sense_+_Library_PoolT
GTCTTGTTAAACAAGCATGGCATGTTCCTTTGGGATGTTACTGGTTTATGTACGGCTTTTAGGTTGGACTAACATCCATGTCATTTATAGTTAC
>Frequency_1_QualityScore_FFHHHGHIJIJJJJIJGIJJJJJJJJJJJJJJJJJJJJJJJJJJJJJJJJJJJJJJJHHHHHFFFFFDDCEEDCDDDDEDDDDDDDDDDDDDDC_Mismatch_1_Sense_+_Library_PoolT
TTAAAAGATGGAATATCCAATCTGTTGGAATTACCTCCAAGACGGGATCCTACAATCCAAGATGGGATCCTACAATCTGGGATCCTGAAAGATG
>Frequency_1_QualityScore_FFHHHHHJJJJJIIIJIJJJJJGGIHIIIJJJEHJIJJIJJJJIJJIIEHIFGIJIIIJJHHHGHFFFEBEFEFFEEEFEEDDDDDDDDDEEED_Mismatch_1_Sense_+_Library_PoolT
AAGCATGGCATGTTCCTTTGGGATGTTACTGGTTTATGTACGGCTTTTAGGTTGGACTAACATCCATGTCATTTATAGTTACTTCAAATATTCA
>Frequency_1_QualityScore_FFHHHHHIJJJJJJJIJJJIJJIIJJJJIJJJJIJJJJJJJJJJJJIJJJJIJJJIJJJIIIHHHGHFFCEFEEDEEDDDDDDDDDDEDDDDDD_Mismatch_0_Sense_+_Library_PoolT
AAGTAGTTTTTAAAAGATGGAACATCCAATCTGTTGGAATTACCTCCAAGACGGGATCCTACAATCCAAGATGGGATCCTACAATCTGGGATCC
>Frequency_6_QualityScore_FFHEGGFGIJIIIJJIIIJIIHGIIHIJJJIIJHIJIIJJHIJJIJHJHIIIIIIHIGGGHGGGEEEFEBEDDCAACBDDDCDCDDCBBCCCCD_Mismatch_0_Sense_+_Library_PoolC
AAGTAGTTTTTAAAAGATGGAACATCCAATCTGTTGGAATTACCTCCAAGACGGGATCCTACAATCCAAGATGGGATCCTACAATCTGGGATCC
>Frequency_1_QualityScore_FFHHHHHJJJJJJJJJIJIJJJJJJJHIIIIIIIIIJJIIGIGIIHIIJJJDGCGFGGIJIJIIJFHHEAEDBC@D@>AA?CDDEFDDFDDCCD_Mismatch_0_Sense_+_Library_PoolT
CTGGGATCCTGAAAGATGGAATCCGGAAAGATGGAATAGCAGTAGAGATTGTGTAAGCATATGTTGAGTTAGTGGTTTGTTATTAAAGTTATTT
>Frequency_26_QualityScore_FFHHHGHJJJIIIJIIIJJIIIIJIIFHHIHIIJJJJIJJIIGHIHIHIIIHHHHIIIHIHHHGGGDFD@CECEDBCDCBDDEDEEDCCCDEDE_Mismatch_0_Sense_+_Library_PoolC
CTGGGATCCTGAAAGATGGAATCCGGAAAGATGGAATAGCAGTAGAGATTGTGTAAGCATATGTTGAGTTAGTGGTTTGTTATTAAAGTTATTT
>Frequency_1_QualityScore_DDFFFABGHIIIJDGIGGI;DHIJIDGGIFHIEHFG@GFG@FHGIGG9AGHIIIJJHHHH=BA;?;?@DDCDCAC??C?CCC>ACCC@A>23@>_Mismatch_0_Sense_+_Library_PoolT
ATGAGTACCGCTAACGGCTATTTCGTTGGTGCAAACATATTCATACTATTTTTGCATCGGAGGTGTGGGTAAGAACAAATGCAGTAGGAGATTG
>Frequency_1_QualityScore_FFHHHFHJJJJJJJJJJJJJJJJJIHIJJGHIJJIJJJJJJJJJJJJJJJJJJJJJJHHHDFD;ACBDDBCDDCDDDDDDCCDDCCCC@AACCD_Mismatch_0_Sense_+_Library_PoolC
ATGAGTACCGCTAACGGCTATTTCGTTGGTGCAAACATATTCATACTATTTTTGCATCGGAGGTGTGGGTAAGAACAAATGCAGTAGGAGATTG
>Frequency_1_QualityScore_FFHHHHHIIIJJJJJJGIHIJJJJIJJJJJJIJJJJJJGIJIJJJIJJJJJJBHIIJJIIHHHHHHFFDCEDECEEEEDDEDDDDDCDEDDDAC_Mismatch_0_Sense_+_Library_PoolT
TACAATCCAAGATGGGATCCTACAATCTGGGATCCTGAAAGATGGAATCCGGAAAGATGGAATAGCAGTAGAGATTGTGTAAGCATATGTTGAG
>Frequency_13_QualityScore_FFHHHHHJJJJIJJJJIJJJJIJIJJJJJIJIIJJJJIIIJIJJJIIIJJJJHIIIHIIIHHHHGGFFCCDDEDDEEDDDDDDDCDCDECDDBC_Mismatch_0_Sense_+_Library_PoolC
TACAATCCAAGATGGGATCCTACAATCTGGGATCCTGAAAGATGGAATCCGGAAAGATGGAATAGCAGTAGAGATTGTGTAAGCATATGTTGAG
>Frequency_1_QualityScore_FFHHHHHIJJJJJJJJJJJJJJJIJJJJFHI?GFHJJFHJJIJJJJJJJJJJIJIJIHEHHHFFFEEEDDCECBDDDCDDCDEDDDDDDDDDDC_Mismatch_0_Sense_+_Library_PoolT
AAACATATTCATACTATTTTTGCATCGGAGGTGTGGGTAAGAACAAATGCAGTAGGAGATTGTGTGTTGAGGTGAAGTAGTTTTTAAAAGATGG
>Frequency_5_QualityScore_EEHGGEEGIIHIIJIIIJJJIIIIIIII@FH>EDFGGEGHIIIIIGIIIJJJIHHFBFCFDECCACBCCCBD@A@ABBCDBCDDDCCDDDCCDD_Mismatch_0_Sense_+_Library_PoolC
AAACATATTCATACTATTTTTGCATCGGAGGTGTGGGTAAGAACAAATGCAGTAGGAGATTGTGTGTTGAGGTGAAGTAGTTTTTAAAAGATGG
>Frequency_1_QualityScore_FFHHHHHJIIIIIIJJIIHJGIGGIJFGIJJIIIJJIJJGGJIIIEIGEHIJHGIHHFHFFFFFECEEEECCDDEFEFFEDDDDDDDCDDC_Mismatch_0_Sense_+_Library_PoolT
AAACAAGCATGGCATGTTCCTTTGGGATGTTACTGGTTTATGTACGGCTTTTAGGTTGGACTAACATCCATGTCATTTATTGTTACTTCAA
>Frequency_16_QualityScore_FFHHHHHIJJJJJIJIIJIJJJJJJJGHIGHIIJIJGHIIIJIIJJIJIIJIHIIDHIIHGGGGGFFFFEEEDEEEEEEEDDDDDDDDDDD_Mismatch_0_Sense_+_Library_PoolC
AAACAAGCATGGCATGTTCCTTTGGGATGTTACTGGTTTATGTACGGCTTTTAGGTTGGACTAACATCCATGTCATTTATTGTTACTTCAA
>Frequency_1_QualityScore_FFHHHHHJJJJIJJJJJJJJJIHIIJJJJJJJJJJJJIIIJJJJJJJJIJJJJIIJHHHHFFFFFFEEEEEEDDDDDDDDDDDDDDDDDDDDDD_Mismatch_0_Sense_+_Library_PoolT
TTGGAATTACCTCCAAGACGGGATCCTACAATCCAAGATGGGATCCTACAATCTGGGATCCTGAAAGATGGAATCCGGAAAGATGGAATAGCAG
>Frequency_8_QualityScore_FFHHGHHJIJIIJIIIHIIIJIHIIIJJJJIIIIIJIIHIHIJIIIIJIJIJIHIIIIHHGGGEFFEEEDEDCDDDCDDCDCDDDDDDDDDDDD_Mismatch_0_Sense_+_Library_PoolC
TTGGAATTACCTCCAAGACGGGATCCTACAATCCAAGATGGGATCCTACAATCTGGGATCCTGAAAGATGGAATCCGGAAAGATGGAATAGCAG
>Frequency_1_QualityScore_FFHHHHHIJHIJJIJGIJIHIGEFIJIICCGGIGCFGFIIIJJJIGIJIIJJJJJJJJIJJIGHGHGIEECHHHHFFFFFDEEDBBDDDDDDDD_Mismatch_1_Sense_+_Library_PoolT
TAAATGCAGTAGGAGATTGTGTGTTGAGGTGAAGTAGTTTTTAAAAGATGGAACATCCAATCTGTTGGAATTACCTCCAAGACGGGATCCTACA
>Frequency_1_QualityScore_FFHHHHHIJIJJJIJFHJJHHHIJIJHIJFHHJIHIIFIIIJJJJGJIIJJJJJJJJJIJJJIJHIJJJHHHHHHFFFFFEEEDDDDDDDDDCD_Mismatch_1_Sense_+_Library_PoolC
TAAATGCAGTAGGAGATTGTGTGTTGAGGTGAAGTAGTTTTTAAAAGATGGAACATCCAATCTGTTGGAATTACCTCCAAGACGGGATCCTACA
>Frequency_1_QualityScore_DDDD8ADFGDE<BHGEAEG9FG9:EF?DDH3*?DAG>GHCHH<9?**9D@GHA/6@;D@>C)=?@7;;7?.66;@;;>5>(,8581:ADDA>>@_Mismatch_1_Sense_+_Library_PoolT
ACAATCCAAGATGGGATCCTACAATCTGGGATCCTGAAAGATGGAATCCGGAAAGATGGAATAGCAGTAGAGATTGTGTACGCATATGTTGAGT
>Frequency_1_QualityScore_FFHHGDHGHHIEHHHIIJHJIJJIJJJFHIIJJJIJJIIJIJJIIGIIHG@DCHGIHJIGHCHGIJFG@@DHIIFH?CDBCB?@@C;AACCCA>_Mismatch_0_Sense_+_Library_PoolT
TGTTGAGTTAGTGGTTTGTTATTAAAGTTATTTCATGTTATTGTCTTGTTAAACAAGCATGGCATGTTCCTTTGGGATGTTACTGGTTTATGTA
>Frequency_8_QualityScore_EEGGGFGAEEGFIGGHHFGHDGHDEHHEHHGHIIIHIGGFHIIGHHIGGECGGGEEGGBFGGGBFEAFEBAEGADF;AC?BADDBC;AA@ABBA_Mismatch_0_Sense_+_Library_PoolC
TGTTGAGTTAGTGGTTTGTTATTAAAGTTATTTCATGTTATTGTCTTGTTAAACAAGCATGGCATGTTCCTTTGGGATGTTACTGGTTTATGTA
>Frequency_1_QualityScore_FFHHHHHJJIJJJJJJIJJJJJJIIJJJJJJJJGHIJJJJJJJJJJJJIJJGHIJJJHHHHHHFECD;?C@BDDDDDCCCCCDDDDDDDDDDCA_Mismatch_0_Sense_+_Library_PoolT
GATGATGAGTACCGCTAACGGCTATTTCGTTGGTGCAAACATATTCATACTATTTTTGCATCGGAGGTGTGGGTAAGAACAAATGCAGTAGGAG
>Frequency_1_QualityScore_DAF?DBDHGGBHIGE<E>D>BFB+2:?D::??:D@??<FD4=CFGEEH@CG;=ECEHIAH>??=C6B<A;>@:=85(,,53++3828@C>A_Mismatch_0_Sense_+_Library_PoolT
GTATTTGAATCAATACACATTTCCGCCACCGCCAGTCTAGTGAGAAGCTCATGATGATGAGTACCGCTAACGGCTATTTCGTTGGTGCAAA
>Frequency_1_QualityScore_FDHHHHHJJIJIIIIJJJJJJIJIJJJIJJJJJJJIIJDDHIIIJJJJIFIIIJJJJ_Mismatch_1_Sense_+_Library_PoolT
GTCATTTATTGTTACTTCAAATATTCAAATAATAAGAGTAATTGAAATGTTTTTCTA
>Frequency_1_QualityScore_FFHHHFHIGJJJJJJJJJIIFHHFBGGHIIIIJJJIGIEHGGH>CHHIGGHIH@DHIIGHHHEHHFEFFCEFEDEEEEDDCCCCDDDCCAD_Mismatch_0_Sense_+_Library_PoolT
CCGGAAAGATGGAATAGCAGTAGAGATTGTGTAAGCATATGTTGAGTTAGTGGTTTGTTATTAAAGTTATTTCATGTTATTGTCTTGTTAA
>Frequency_9_QualityScore_EFHGEFEHGIIIHIIIIIHHGGHEGEHIIGHHHHIHHIFHIHHHFGEGGGFGHFGHGFGGIHHFFHEGFDEFFFEECDEEDDDDDD?@BBC_Mismatch_0_Sense_+_Library_PoolC
CCGGAAAGATGGAATAGCAGTAGAGATTGTGTAAGCATATGTTGAGTTAGTGGTTTGTTATTAAAGTTATTTCATGTTATTGTCTTGTTAA
>Frequency_1_QualityScore_FEHHHHHIJJJJJJJIIJJJIIJJJIJJJJJJIIJIJJIIEGGHGHIHGGHIIGIJJJJIIJECEEBFFDEEEEECEDCCCDDDDDCDCDDDDD_Mismatch_0_Sense_+_Library_PoolT
TTTAAAAGATGGAACATCCAATCTGTTGGAATTACCTCCAAGACGGGATCCTACAATCCAAGATGGGATCCTACAATCTGGGATCCTGAAAGAT
>Frequency_2_QualityScore_EEHHHHHJJIJJJJIJJJJJIJJIJIIIJIJJJJJJJJJJJIIJJIJJIIIJIIJJJJJJIHGHHHFFFEEEEDEEDCDEDDDDDDDDCCDDCC_Mismatch_0_Sense_+_Library_PoolC
TTTAAAAGATGGAACATCCAATCTGTTGGAATTACCTCCAAGACGGGATCCTACAATCCAAGATGGGATCCTACAATCTGGGATCCTGAAAGAT
>Frequency_1_QualityScore_FFHHHHHIGIGIIJJJJEIIJHHIJIJJJIJJJIJIGJIJJJIJIJHIGHIJIIJJJJJIHG49BDA>C@CDDDDDDCCCDDACCDDDDDDEDC_Mismatch_0_Sense_+_Library_PoolT
AGACGGGATCCTACAATCCAAGATGGGATCCTACAATCTGGGATCCTGAAAGATGGAATCCGGAAAGATGGAATAGCAGTAGAGATTGTGTAAG
>Frequency_11_QualityScore_FFHHHHHIIJJJJJIIJJJIIIJJJJJIJJJIJJJHIIIJIIIIJJIJFHIJIJIIIHIHHGFCDDDDDBCDDDDDDDDBCDCDBCDDCDCDDD_Mismatch_0_Sense_+_Library_PoolC
AGACGGGATCCTACAATCCAAGATGGGATCCTACAATCTGGGATCCTGAAAGATGGAATCCGGAAAGATGGAATAGCAGTAGAGATTGTGTAAG
>Frequency_1_QualityScore_FFHHHHHJJJJJJIIJIIJJGGFGGIFHGHHHIHHJ@GHIIHIIFIIIJIJJJIHIJIJJIJJJJHFHHHHDEFFFFEDEEEDDDDDDDDDDDD_Mismatch_1_Sense_+_Library_PoolT
GTAAGAACAAATGCAGTAGGAGATTGTGTGTTGAGGTGAAGTAGTTTTTAAAAGATGGAACATCCAATCTGTTGGAATTACCTCCAGGACGGGA
>Frequency_1_QualityScore_FFHGHHHJIIJIIIIJGIFHIJGIIJJJJJJCHIIIIJJHGGIJIGGHFEDFDDDEEFDAC?B8?ACAC<<CADDEEEEDDCEEEEDDDEEDDD_Mismatch_0_Sense_+_Library_PoolT
CCGCCACCGCCAGTCTAGTGAGAAGCTCATGATGATGAGTACCGCTAACGGCTATTTCGTTGGTGCAAACATATTCATACTATTTTTGCATCGG
>Frequency_3_QualityScore_DEGGGGGIHDI@FCGHHFGFHFHIIJEHHHHFGGFIHHIDEGBIEGHHHG?BCBDDDEDABBC=@B@?B?AC??CDCACCCADDEEC?BBCCCA_Mismatch_0_Sense_+_Library_PoolC
CCGCCACCGCCAGTCTAGTGAGAAGCTCATGATGATGAGTACCGCTAACGGCTATTTCGTTGGTGCAAACATATTCATACTATTTTTGCATCGG
>Frequency_1_QualityScore_FDHHHHHEGHIJHHIHIIJJJJJJIIJJJJJJJJJJJJJJJJJJJJJJJJJJJIJJIIJJJJHHFFFFEEEEEEDDDDDBDDDDCDDDDDDDDD_Mismatch_0_Sense_+_Library_PoolT
GTTGAGGTGAAGTAGTTTTTAAAAGATGGAACATCCAATCTGTTGGAATTACCTCCAAGACGGGATCCTACAATCCAAGATGGGATCCTACAAT
>Frequency_25_QualityScore_FEGHFHHBFGHIFHHHIIIJIIJIIHIIIIIIJIIIIIIJIIIIIIIIIIIIIIIIIIIIIHHGFFFFEDDEEEDEDDDDDDCCDDCDDDDDDD_Mismatch_0_Sense_+_Library_PoolC
GTTGAGGTGAAGTAGTTTTTAAAAGATGGAACATCCAATCTGTTGGAATTACCTCCAAGACGGGATCCTACAATCCAAGATGGGATCCTACAAT
>Frequency_1_QualityScore_FFHHHHDEEHHIJGIJAGHIJFGHIJJJJJJJJJJJJJJIJJJJJJJJJJJJJJIIJIJJJJJJJIHHHEFFFDDDDDDDDDDDDDDDDDDDDD_Mismatch_1_Sense_+_Library_PoolT
AGATTGTGTGTTGAGGTGAAGTAGTTTTTAAAAGATGGAATATCCAATCTGTTGGAATTACCTCCAAGACGGGATCCTACAATCCAAGATGGGA
>Frequency_1_QualityScore_DDBFA<F;AGFF@G<FEFFG@G9EDDGFI@F@FABDEIFE>A*?FB=FFIEFB4\\=?AEEDDDD@B>>ACA;;;@@>>;?DABBBB>A>BDB>_Mismatch_0_Sense_+_Library_PoolT
CTACAATCCAAGATGGGATCCTACAATCTGGGATCCTGAAAGATGGAATCCGGAAAGATGGAATAGCAGTAGAGATTGTGTAAGCATATGTTGA
>Frequency_35_QualityScore_FFGGGGHIIHHIHIIIIHIHIIHIIHIIHIHHGHHIIIHGHHHIIHHGGHIIHGGGGGGHGGGGFEEDDDDDCDCDDCBCBCCBCBCCCDCCCA_Mismatch_0_Sense_+_Library_PoolC
CTACAATCCAAGATGGGATCCTACAATCTGGGATCCTGAAAGATGGAATCCGGAAAGATGGAATAGCAGTAGAGATTGTGTAAGCATATGTTGA
>Frequency_1_QualityScore_BDDHHHHIHDGGHIIHCHCHCHBH<CEEHEF_Mismatch_0_Sense_+_Library_PoolT
CTTCAAATATTCAAATAATAAGAGTAATTGA
>Frequency_1_QualityScore_DEHHHGHIJJJJJJJJIIIGGJIIJIJJJGIHHIJJJIJGGIGGIIGIJGHJJIJIJJJJIIHGHHHF?@@ACECDEDDCDDCDDEDEDEDDDD_Mismatch_0_Sense_+_Library_PoolT
TTATTGTCTTGTTAAACAAGCATGGCATGTTCCTTTGGGATGTTACTGGTTTATGTACGGCTTTTAGGTTGGACTAACATCCATGTCATTTATT
>Frequency_20_QualityScore_EFHHHHHIJJIHIHJJHHIHHHIIJHGHIGIHIHIJHIIEHIGHFIIHIBGHGIIHHHIIGGIHHDEF@ABDBCCBCDCCDDCCCDDCDEEDED_Mismatch_0_Sense_+_Library_PoolC
TTATTGTCTTGTTAAACAAGCATGGCATGTTCCTTTGGGATGTTACTGGTTTATGTACGGCTTTTAGGTTGGACTAACATCCATGTCATTTATT
>Frequency_1_QualityScore_FFGHHHHJGIIIIHIJJHHHJJJIIJJJJIJJEHGIIJFHIGHIJHGIJJJJJJHJIIIJIJJJHIJJJHHIIJJIHFHHGHGFFFFECEEECD_Mismatch_1_Sense_+_Library_PoolT
AATAGCAGTAGAGATTGTGTAAGCATATGTTGAGTTAGTGGTTTGTTATTAAAGTTATTTCATGTTATTGTTTTGTTAAACAAGCATGGCATGT
>Frequency_1_QualityScore_FFHHHHHJJJJJIJJJJJJJJIGHHIJJJJJJHIJJJJJJJJIJIJJJJJJGIJJJJHHHHHHFFFFFECEEEEEEDDEDDDDDDDDDDDDDED_Mismatch_0_Sense_+_Library_PoolT
AAGCATGGCATGTTCCTTTGGGATGTTACTGGTTTATGTACGGCTTTTAGGTTGGACTAACATCCATGTCATTTATTGTTACTTCAAATATTCA
>Frequency_19_QualityScore_FFGGGGGHIIIHHHIIHIIIIIEEGFGGIHIIFHIIJHHGHHIIIIIGHHICGHHGHHHGGFGEEEEEDBCDDEDECDCBCCACCCBCCBDEDD_Mismatch_0_Sense_+_Library_PoolC
AAGCATGGCATGTTCCTTTGGGATGTTACTGGTTTATGTACGGCTTTTAGGTTGGACTAACATCCATGTCATTTATTGTTACTTCAAATATTCA
>Frequency_1_QualityScore_DBFDHFFGIGGIGG?FHIIGDFHDCEHFHGFGBGGGGGHG?FBFHGIIIIIIIIIIIGIIIIGHHHFAE@DFCFFCEECECEDDCDCDDD@CAC_Mismatch_0_Sense_+_Library_PoolT
GTTCCTTTGGGATGTTACTGGTTTATGTACGGCTTTTAGGTTGGACTAACATCCATGTCATTTATTGTTACTTCAAATATTCAAATAATAAGAG
>Frequency_15_QualityScore_FEHHGHHJIIIGIIHIIIIIIGHIGIIHIIIHIJIJJIIIDGHHHHIHGIIIIIIIIIIHHHHFGGGDFFFEEEEEEEDEEEEDCCCCCDCCCC_Mismatch_0_Sense_+_Library_PoolC
GTTCCTTTGGGATGTTACTGGTTTATGTACGGCTTTTAGGTTGGACTAACATCCATGTCATTTATTGTTACTTCAAATATTCAAATAATAAGAG
>Frequency_1_QualityScore_FFHHHDHJJJJJJGJJJIJJJJJJJGIJJJJJFJJJJJJJHIJJJJHFFHHHFFFFFEEDDDDDDDDDDDDDDDDDDCDDCDCDDDCCCDEDDC_Mismatch_0_Sense_+_Library_PoolT
ACGGGATCCTACAATCCAAGATGGGATCCTACAATCTGGGATCCTGAAAGATGGAATCCGGAAAGATGGAATAGCAGTAGAGATTGTGTAAGCA
>Frequency_23_QualityScore_EEGFGGGHIIIIIHHHHIIIHHIHHHGIIIIIIHHIGHHGFGHHHHHHGHGGGGGDFFGFECDCDDCCBBBBBBBCC?BBBCABCC@BACCCCC_Mismatch_0_Sense_+_Library_PoolC
ACGGGATCCTACAATCCAAGATGGGATCCTACAATCTGGGATCCTGAAAGATGGAATCCGGAAAGATGGAATAGCAGTAGAGATTGTGTAAGCA
>Frequency_1_QualityScore_FFHHHHFIJFGCGIJJGHJ?FHGIGIIHIJJJIJJJJJJJIJDHIJJJJJJJJJJJJJJHIJJJJJIJGEEEDDDB>BDDCCCDDDDCDDDDDD_Mismatch_1_Sense_+_Library_PoolT
AGGAGATTGTGTGTTGAGGTGAAGTAGTTTTTAAAAGATGGAACATCCAATCTGTTGGAATTACCTCCAGGACGGGATCCTACAATCCAAGATG
>Frequency_1_QualityScore_FFFHHHHJJJJJFGHGIHHIIGJJJJJJJJJIJIIJJJJJJJIIJJJFHIJIJJJJJJIJJIJJJJHFFDDDEDDDDCDDDCCCDDCDDCDDCD_Mismatch_1_Sense_+_Library_PoolT
TGTGTGTTGAGGTGAAGTAGTTTTTAAAAGATGGAACATCCAATCTGTTGGAATTACCTCCAGGACGGGATCCTACAATCCAAGATGGGATCCT
>Frequency_1_QualityScore_FFHHHHHJJJIJJJJIIJJJFHIIJIIIJFIIJJIJJJIJJJJJJJJIJIJEGIDGGIHHHFFFFFFEEEEEDDDDDDDDDADDCCDCBBDBAC_Mismatch_1_Sense_+_Library_PoolT
GCTAACGGCTATTTCGTTGGTGCAAACATATTCATACTATTTTTGCATCAGAGGTGTGGGTAAGAACAAATGCAGTAGGAGATTGTGTGTTGAG
>Frequency_1_QualityScore_EFHHHFHIJJJJJHIHJHIFHHFHIIGHHIIIJJJIIIJIJJJJJIIIJJJJIJJJIIGJJJJJIIJEGEEGIGEHHHAHFEBD;BC@A>CCAC_Mismatch_0_Sense_+_Library_PoolT
TAAGCATATGTTGAGTTAGTGGTTTGTTATTAAAGTTATTTCATGTTATTGTCTTGTTAAACAAGCATGGCATGTTCCTTTGGGATGTTACTGG
>Frequency_6_QualityScore_FEDGGGHGHIHHIEHHHGIFGHGIIIFIHHIIHIIGHHIIIIHIIGIIIIJIIJJEEGDGHGIGEHHEECCGGGBEDG@CE=BA;@B@BABBCC_Mismatch_0_Sense_+_Library_PoolC
TAAGCATATGTTGAGTTAGTGGTTTGTTATTAAAGTTATTTCATGTTATTGTCTTGTTAAACAAGCATGGCATGTTCCTTTGGGATGTTACTGG
>Frequency_1_QualityScore_FFHHHHGJJJJJIJJIJJJJJJJJJFHJJJIJJJIJJJJJJJJJHIJJIJJJJJIIJJJJJIHGGGHHHHFFFFFFFEEEEEEFEEECDDDDEE_Mismatch_1_Sense_+_Library_PoolT
GCATTTTCCTTTGGGATGTTACTGGTTTATGTACGGCTTTTAGGTTGGACTAACATCCATGTCATTTATTGTTACTTCAAATATTCAAATAATA
>Frequency_1_QualityScore_FFHHHHHIJJJJJJJJJJJJJJJJJJFHIIJIJJJJGHJI_Mismatch_0_Sense_+_Library_PoolT
AAACAAGCATGGCATGTTCCTTTGGGATGTTACTGGTTTA
>Frequency_1_QualityScore_;DFHDHHIJFHIJIIJIIJAEHHIIIJJCIIJICHIIIHIJJGHBACEIIIIIIH?DHGGIIGJIG_Mismatch_0_Sense_+_Library_PoolT
ATCCATGTCATTTATTGTTACTTCAAATATTCAAATAATAAGAGTAATTGAAATGTTTTTCTTTTA
>Frequency_6_QualityScore_FFHHHGHIIJIJJIIIIIJHIIIIIJJJIJJJJIIIIIIIIIHIFHIIIIIIIIIEEGHHIIJJJI_Mismatch_0_Sense_+_Library_PoolC
ATCCATGTCATTTATTGTTACTTCAAATATTCAAATAATAAGAGTAATTGAAATGTTTTTCTTTTA
>Frequency_1_QualityScore_FFHHHHHJIJJIIJJJJJJJJBHHHIIIJJJFIIJJJIJJJJJJJJJJJJIJJJJJHHIIIHHHHHHFFDEFFFFEDCEEECCDDDDDCEFFDE_Mismatch_0_Sense_+_Library_PoolT
AGCATGGCATGTTCCTTTGGGATGTTACTGGTTTATGTACGGCTTTTAGGTTGGACTAACATCCATGTCATTTATTGTTACTTCAAATATTCAA
>Frequency_13_QualityScore_FEGGGHGHIIIIHHIIIIJIIEFGHHFIIIIFGHGGHGHHIHHHIIIHIHGFDFFEFFEGFGFFEEDBD@DDDBCDDCCABBCCCBBCCDDDBB_Mismatch_0_Sense_+_Library_PoolC
AGCATGGCATGTTCCTTTGGGATGTTACTGGTTTATGTACGGCTTTTAGGTTGGACTAACATCCATGTCATTTATTGTTACTTCAAATATTCAA
>Frequency_1_QualityScore_FFHHHHHJJJJJJIJJJJJJJJIJJJIIHHIJJJJJJIIJJIJIJIJJIJJIJFJJJJJJJJJHGHJIJIIJJJ_Mismatch_1_Sense_+_Library_PoolT
TGGACTAACATCCATGTCATTTATTGTTACTTCAAATATTCAAATAATAAGAGTAATTGAAATGTTTTTCTTTA
>Frequency_2_QualityScore_DEGEHHHIGIIIIIIIIIIGHIGIJJEIGHHIJIIIJGHIIIIIIHIIGGGGICHIIIIIIIHIAGGFHEHHII_Mismatch_1_Sense_+_Library_PoolC
TGGACTAACATCCATGTCATTTATTGTTACTTCAAATATTCAAATAATAAGAGTAATTGAAATGTTTTTCTTTA
>Frequency_1_QualityScore_FFHHHHHJJJIJJJJJIJJFHIJGIIIJJJJJJJJJJJJJJJJJJJIJHGIJJJJIJIJIJGCHHGEHHGHEHEHHFEFFFFFEEEEEDDDDDD_Mismatch_0_Sense_+_Library_PoolT
TTTATGTACGGCTTTTAGGTTGGACTAACATCCATGTCATTTATTGTTACTTCAAATATTCAAATAATAAGAGTAATTGAAATGTTTTTCTTTT
>Frequency_7_QualityScore_BEGFFGFHIIIHHIIIIIHGHHHGIIHHIHHIIHIIHIHIHIHGIIGHGGHIIHIIHGIIIHEFGGFFEEDBEADEEEEEEEDC@BCDBCCDCC_Mismatch_0_Sense_+_Library_PoolC
TTTATGTACGGCTTTTAGGTTGGACTAACATCCATGTCATTTATTGTTACTTCAAATATTCAAATAATAAGAGTAATTGAAATGTTTTTCTTTT
>Frequency_1_QualityScore_FFGHFGFEFHIGJGEFGEGIJHEAHICGDHGIHEEHJIJIEHJGGGJGJDBGIHFHHDBBFEFF>>CAECDDCCCCA>>ACCC@C??@B>C00>_Mismatch_0_Sense_+_Library_PoolT
CTTAGAAATCACCCCAACCAGTATTTGAATCAATACACATTTCCGCCACCGCCAGTCTAGTGAGAAGCTCATGATGATGAGTACCGCTAACGGC
>Frequency_3_QualityScore_FFHHHHHJJJJJIIJJJIJHIFHIIIJJJJJJJJJJJIIJJIJIIJJJIIJJJIGEFGGFDDEEEFEEDBDDDCDDDEDEDBBCDCDC=@CABB_Mismatch_0_Sense_+_Library_PoolC
CTTAGAAATCACCCCAACCAGTATTTGAATCAATACACATTTCCGCCACCGCCAGTCTAGTGAGAAGCTCATGATGATGAGTACCGCTAACGGC
>Frequency_1_QualityScore_FFHHHGHJGEHIFHFGHIJIHHGHJEGIEGHIIHIIIIIIJHJIJJJJJJJJJJIIIIHHIJJIIJJJHEHHHHFFFFFEEEDBDDDDDDDDDD_Mismatch_1_Sense_+_Library_PoolT
AAATGCAGTAGGAGATTGTGTGTTGAGGTGAAGTAGTTTTTAAAAGATGGAATATCCAATCTGTTGGAATTACCTCCAAGACGGGATCCTACAA
>Frequency_2_QualityScore_EDEGFBFIIGHIEG@GEIBFAGGGIGIIEHEHIFFGGIGIIFIGGEGGIIIIIEGIIIGIIIIIIIIGHAEHG=CDCEEEEDCCACCCCCBBB?_Mismatch_1_Sense_+_Library_PoolC
AAATGCAGTAGGAGATTGTGTGTTGAGGTGAAGTAGTTTTTAAAAGATGGAATATCCAATCTGTTGGAATTACCTCCAAGACGGGATCCTACAA
>Frequency_1_QualityScore_FFHHHHHJJJJJJJJJJJJGHIIJIJJJHIIJJIIIJJJJIIJIIHIIJHHIGIFIIIHHHHHHHFFFFDFFEEEEEEEEDEEDDDCDD_Mismatch_0_Sense_+_Library_PoolT
CGGAAAGATGGAATAGCAGTAGAGATTGTGTAAGCATATGTTGAGTTAGTGGTTTGTTATTAAAGTTATTTCATGTTATTGTCTTGTTA
>Frequency_1_QualityScore_FFHGHHHJJJJFIJJIJJJJJJIJJJJJJJJJJJIJIIIIIJFIIJJIJJIJJIJJIJJIIHHFFCHFFADDFFEECCCEDDDDDD_Mismatch_1_Sense_+_Library_PoolT
CGGCTTTTAGGTTGGACTAACATCCATGTCATTTATTGTTACTTCAAATATTCAAATAATAAGAGTAATTGAAATGTTTTTCTTTA
>Frequency_1_QualityScore_DEFHHHHJJJJHIJGIJHHIJIIEHIHHIJIIIJJJJJJIJJJJJJJJJIJIJJJIIIJJHHF_Mismatch_0_Sense_+_Library_PoolT
TGTGTAAGCATATGTTGAGTTAGTGGTTTGTTATTAAAGTTATTTCATGTTATTGTCTTGTTA
>Frequency_1_QualityScore_FFHGHDHHIJJJIGIIJIGHCGGIIJIJGEGGGGI@FG>GH6FHGEHHIGEEEHIDGHIJJHHDCCHFDDDC@@CECCC<CC@_Mismatch_1_Sense_+_Library_PoolT
ATGGCATGTTCCTTTGGGATGTTACTGGTTTATGTACGGCTTTTAGGTTGGACTAACATCCATGTCATTTATTGTTACTTCTA
>Frequency_38_QualityScore_FEGGGGGIIIIJIIIIIIHIIIIGHIIIIIIIIIIIIIIIIIIHIIIIHIIHHIHHHHFFFFFFEDDEECCDCCDDCCCBBBCCCDCDDCCCCC_Mismatch_0_Sense_+_Library_PoolC
GTTGGAATTACCTCCAAGACGGGATCCTACAATCCAAGATGGGATCCTACAATCTGGGATCCTGAAAGATGGAATCCGGAAAGATGGAATAGCA
>Frequency_34_QualityScore_EEGGGGGIGIHIHIIIIIIHIIHHHHGHIIHIIHIIIIGHIHHGHHHHHHHHIIIHGHGGGFFEEDDDDBCBCCDCCCCCCBCCBB@@@ABCCC_Mismatch_0_Sense_+_Library_PoolC
CCAATCTGTTGGAATTACCTCCAAGACGGGATCCTACAATCCAAGATGGGATCCTACAATCTGGGATCCTGAAAGATGGAATCCGGAAAGATGG
>Frequency_28_QualityScore_FFGGGGGIIIIIIIIIIHIGGIIIHHIIIIIIHIIIIHIGGGIIIGGGHHHHHGFGGGGEDDDDDDDDDCCDCDDDACCCCCCCDBCCDCCCCC_Mismatch_0_Sense_+_Library_PoolC
CGGGATCCTACAATCCAAGATGGGATCCTACAATCTGGGATCCTGAAAGATGGAATCCGGAAAGATGGAATAGCAGTAGAGATTGTGTAAGCAT
>Frequency_27_QualityScore_EEGGGGFIIIHHIIIIIHIIIIHIIIIIIIHIHIHIHIIIIIIIIHHHHHGHHGHGHHGHGGFFFFDCCACCDCDCCCCCBBBCCCABAAABCC_Mismatch_0_Sense_+_Library_PoolC
ATCCAATCTGTTGGAATTACCTCCAAGACGGGATCCTACAATCCAAGATGGGATCCTACAATCTGGGATCCTGAAAGATGGAATCCGGAAAGAT
>Frequency_26_QualityScore_EEGGGGGHHHHIHIHGHHFGGGHFGHHHDFHGHHHHHGHHHHIIHIHEGHGFHHGHGGHGHFEFEFEFECCDEDCDBBCDDDDCCCDDDDC_Mismatch_0_Sense_+_Library_PoolC
ATGGCATGTTCCTTTGGGATGTTACTGGTTTATGTACGGCTTTTAGGTTGGACTAACATCCATGTCATTTATTGTTACTTCAAATATTCAA
>Frequency_26_QualityScore_EEGGGHGIIIIIIIIIIJIHIIIJIIHIIIIIIIIIHHHHIIIIIHHFGHHHHHGGGGHGFGGFFEEEDDDDCDBCCCCCBCCCCABBCCCCBA_Mismatch_0_Sense_+_Library_PoolC
GGAACATCCAATCTGTTGGAATTACCTCCAAGACGGGATCCTACAATCCAAGATGGGATCCTACAATCTGGGATCCTGAAAGATGGAATCCGGA
>Frequency_26_QualityScore_EEFGGGGIIIIIIIIIIIHHHHIIHGHIIIHGHIIGHIHGGHIIIGEGGGHHGGHHHGGGFFCEEDDDDBCCDBDBCCCCCDDCDDBCACBCBB_Mismatch_0_Sense_+_Library_PoolC
CCAAGATGGGATCCTACAATCTGGGATCCTGAAAGATGGAATCCGGAAAGATGGAATAGCAGTAGAGATTGTGTAAGCATATGTTGAGTTAGTG
>Frequency_22_QualityScore_EEFGHGHIIIGHIIIGFGGHHGHIIICFHHHHGGHHHHIIIIGHIEGFFFGHFGGFFGGEFEEFFEFFECCDDDDCDDDDDCCCCDDCBBCCCD_Mismatch_0_Sense_+_Library_PoolC
GGCATGTTCCTTTGGGATGTTACTGGTTTATGTACGGCTTTTAGGTTGGACTAACATCCATGTCATTTATTGTTACTTCAAATATTCAAATAAT
>Frequency_22_QualityScore_EFGGGHHIIIHIIIJIIIIIIIIHIIIIIIIIHIHIIIHIIIIIHGHIGHIGGFGHHHGDEDEDEEEEECDCDDDBCCCCCDCDABBDCCCCCC_Mismatch_0_Sense_+_Library_PoolC
GGGATCCTACAATCCAAGATGGGATCCTACAATCTGGGATCCTGAAAGATGGAATCCGGAAAGATGGAATAGCAGTAGAGATTGTGTAAGCATA
>Frequency_22_QualityScore_FEGGHHGHIIIGGHGIIGGIHHGHHIGGHIGHGHGIIHIIDGHEGEGHGHCFGFGGFEFGHEDGGGBCECB@BACCBCCBCCBBCCCBBCDDCD_Mismatch_0_Sense_+_Library_PoolC
GTTATTGTCTTGTTAAACAAGCATGGCATGTTCCTTTGGGATGTTACTGGTTTATGTACGGCTTTTAGGTTGGACTAACATCCATGTCATTTAT
>Frequency_21_QualityScore_EFGGGGGIIIIHGHHHHHHIIHHHHHHFGHIIHFGGHGHIHGHIIIIGIFGHFGFHHIEGFFFFGFGFFCBDECDBDDCACC?ABCABBDDDDC_Mismatch_0_Sense_+_Library_PoolC
CTACAATCTGGGATCCTGAAAGATGGAATCCGGAAAGATGGAATAGCAGTAGAGATTGTGTAAGCATATGTTGAGTTAGTGGTTTGTTATTAAA
>Frequency_21_QualityScore_FFHHHHHJJIIIIIIIIIJJJIIIJIIIIGHIHIIIJJIFHIIIIHIIHIIIIJJHIIEGGGFGGFEFECEEEEDDDEEEEDEDDDDDDCDDDD_Mismatch_0_Sense_+_Library_PoolC
GTTAAACAAGCATGGCATGTTCCTTTGGGATGTTACTGGTTTATGTACGGCTTTTAGGTTGGACTAACATCCATGTCATTTATTGTTACTTCAA
>Frequency_20_QualityScore_FFHHHHHJJJJIIIIJJJIIJIIIIJIIJJJJHIIHIHIJJJGHIHIIIIJJIIIIJIHIIDGGGFFFECDDEEEDDDDDDEEEDEDDCDCDDD_Mismatch_0_Sense_+_Library_PoolC
CTTGTTAAACAAGCATGGCATGTTCCTTTGGGATGTTACTGGTTTATGTACGGCTTTTAGGTTGGACTAACATCCATGTCATTTATTGTTACTT
>Frequency_20_QualityScore_FFHHHGGHIHIIIIIIIIIHIIIIIIIGGHHIIIHIHIIGGIHHHIGHGHHIIHHIEGHFGFHHHICFHGGHGGFGGEDDDEBCD?A@BBCBBC_Mismatch_0_Sense_+_Library_PoolC
ATTAAAGTTATTTCATGTTATTGTCTTGTTAAACAAGCATGGCATGTTCCTTTGGGATGTTACTGGTTTATGTACGGCTTTTAGGTTGGACTAA
>Frequency_20_QualityScore_FEGFGGGGHIGHIHIIIIIIIHIIHHIHGHHGGHFGGHIIHDGHHIIHHHIHHHIHIGGHDEFFFGEEEDDCDDDCDDCCDDDDDCCCBCCCCC_Mismatch_0_Sense_+_Library_PoolC
TTGTTAAACAAGCATGGCATGTTCCTTTGGGATGTTACTGGTTTATGTACGGCTTTTAGGTTGGACTAACATCCATGTCATTTATTGTTACTTC
>Frequency_20_QualityScore_EFHHHGGJJIIJJGHIHIIGHIHGHHHIIIIHGHHIGIIGIICGHFHEHHHICGGFHHHGHIIHGGGHDDEADBBABBBCCBCCCCCCBCBCDD_Mismatch_0_Sense_+_Library_PoolC
ATGTTATTGTCTTGTTAAACAAGCATGGCATGTTCCTTTGGGATGTTACTGGTTTATGTACGGCTTTTAGGTTGGACTAACATCCATGTCATTT
>Frequency_20_QualityScore_EFGHHFGIIIIIHIIHIHIIIIIIIFFHHHIHHHGGHGGHHGHHEGEHFFHGHHBFFDFDGGGIAEGGGEEGGFFFBDEDAAC<A@?A@BBCCC_Mismatch_0_Sense_+_Library_PoolC
TAAAGTTATTTCATGTTATTGTCTTGTTAAACAAGCATGGCATGTTCCTTTGGGATGTTACTGGTTTATGTACGGCTTTTAGGTTGGACTAACA
>Frequency_19_QualityScore_FFGGGGGIIIHIIIIIHIIHIIIIGIIJIIIIIIIJIIIIIIIJIIIJIIIIIIIIIIIGGGGGFEDCEDEDDDDCCDCCCBCCCDDDDDDDDD_Mismatch_0_Sense_+_Library_PoolC
TGTTGGAATTACCTCCAAGACGGGATCCTACAATCCAAGATGGGATCCTACAATCTGGGATCCTGAAAGATGGAATCCGGAAAGATGGAATAGC
>Frequency_19_QualityScore_FFHHHHHJJIIIIJIJJGIIIJIIIIIIIJIIIIJIIHHIJIIIIHIIIIIIGHHIIHGFGGFFFFEEEBCCDBCCCDDDCDDDDDDCDBCDCC_Mismatch_0_Sense_+_Library_PoolC
ATTACCTCCAAGACGGGATCCTACAATCCAAGATGGGATCCTACAATCTGGGATCCTGAAAGATGGAATCCGGAAAGATGGAATAGCAGTAGAG
>Frequency_18_QualityScore_EFGHHGHIIIIIIHIGIHIHGIHHIGHGHIIHIFFHGGFGHHIDGHGHFGHGHIGGHHIFGHCFFFDDCCDDCCCDBCCCCBDDDDECCBBCCC_Mismatch_0_Sense_+_Library_PoolC
TCTTGTTAAACAAGCATGGCATGTTCCTTTGGGATGTTACTGGTTTATGTACGGCTTTTAGGTTGGACTAACATCCATGTCATTTATTGTTACT
>Frequency_18_QualityScore_FFHGHHHIIIJJHIJJJIHIIIIJIIIIHIIIIIIIIJJIIIIIIIIIIIJIJGHHHHHHGGFFGFEEABBBBCDDCDDCCCDDCDDCCCCCDA_Mismatch_0_Sense_+_Library_PoolC
CTCCAAGACGGGATCCTACAATCCAAGATGGGATCCTACAATCTGGGATCCTGAAAGATGGAATCCGGAAAGATGGAATAGCAGTAGAGATTGT
>Frequency_18_QualityScore_EFGHGHHIHIIIIIJIIIIJIIIIIIIIIIIIIIJIHIJIIIIHIIIIIIIHIHIIIHHHHGGFDCCDDBCCDDDCDDCDBCDCCCCDCCCBDD_Mismatch_0_Sense_+_Library_PoolC
AAGACGGGATCCTACAATCCAAGATGGGATCCTACAATCTGGGATCCTGAAAGATGGAATCCGGAAAGATGGAATAGCAGTAGAGATTGTGTAA
>Frequency_18_QualityScore_FFEGGFGIGIIIIIIIIIGHIFHIIHHIIHIHIIIIIIHIIIIIHIIIHHGHIIIHIIHGHHHGFGGCE@CDECEACDEEDCCDDD@ACCCCCC_Mismatch_0_Sense_+_Library_PoolC
GGTTTATGTACGGCTTTTAGGTTGGACTAACATCCATGTCATTTATTGTTACTTCAAATATTCAAATAATAAGAGTAATTGAAATGTTTTTCTT
>Frequency_17_QualityScore_FDGHHHHIJJIIIJIIJIIJJIJIIJJIHIJJIJJJJJJJJJIIJIJIHIHIIIHHIIIHHGGGGFEFEDEECEDDDDCCDDEDDBDDDDDBCB_Mismatch_0_Sense_+_Library_PoolC
GTTTTTAAAAGATGGAACATCCAATCTGTTGGAATTACCTCCAAGACGGGATCCTACAATCCAAGATGGGATCCTACAATCTGGGATCCTGAAA
>Frequency_17_QualityScore_FEHHGHHJIIIIIIFHHGHGIIIIGHIIIIHIIIIIIIIIHIIFGGHHHHGHHGHHIHHHGHGGGGGFFEEEDEEEEDDDECEDEDDCDCCDDC_Mismatch_0_Sense_+_Library_PoolC
CATGTTCCTTTGGGATGTTACTGGTTTATGTACGGCTTTTAGGTTGGACTAACATCCATGTCATTTATTGTTACTTCAAATATTCAAATAATAA
>Frequency_17_QualityScore_EEGGGGGIIFGHGIHFHIHGGHGGFFGGGGGHGHIGHIDGFFGFHHHHCFHGHHFGGHHGHHHIDEE?CA@ABCCCCCCCCBCCABBBDDDDDD_Mismatch_0_Sense_+_Library_PoolC
TATTGTCTTGTTAAACAAGCATGGCATGTTCCTTTGGGATGTTACTGGTTTATGTACGGCTTTTAGGTTGGACTAACATCCATGTCATTTATTG
>Frequency_16_QualityScore_BDCFGHGIHHGGIHHGHHGGGHGGGHHGGHFGGEGFGGHHDFGGGFFGGHHGGGGHFGHAEEDEEEDDEDCCDCDDBCCDCDDDCC@BBBBCCB_Mismatch_0_Sense_+_Library_PoolC
TGTTAAACAAGCATGGCATGTTCCTTTGGGATGTTACTGGTTTATGTACGGCTTTTAGGTTGGACTAACATCCATGTCATTTATTGTTACTTCA
>Frequency_16_QualityScore_EEGGFGGIIIIIIIHHIHHIHHIGHGIHIIGGGHHGIHIJIIIIIIIIHHGGGFGHHGGEFEFFDDEEDBCCCBBBCCAABBCBBBBBBBCCDD_Mismatch_0_Sense_+_Library_PoolC
GTAGTTTTTAAAAGATGGAACATCCAATCTGTTGGAATTACCTCCAAGACGGGATCCTACAATCCAAGATGGGATCCTACAATCTGGGATCCTG
>Frequency_16_QualityScore_FFHHHHHJJJJIIFHIHIIIIIIGIIHIIIIJJJJIJJJIIJFHIHIIIIIIIIIIHIIHHHHHGGGGGGEEEEEEEEDDCEEEEDDDCDDDCD_Mismatch_0_Sense_+_Library_PoolC
ATGTTCCTTTGGGATGTTACTGGTTTATGTACGGCTTTTAGGTTGGACTAACATCCATGTCATTTATTGTTACTTCAAATATTCAAATAATAAG
>Frequency_15_QualityScore_EFHFGHGHGIHIIGHHGHHHHHIIGHHHIHIIFGHHGGGGHHHHHHGHHGHGHHHGHHGFGFGFGFFFFDDDEEDCDDCCDBCDBC@BCCDDCB_Mismatch_0_Sense_+_Library_PoolC
GGGATGTTACTGGTTTATGTACGGCTTTTAGGTTGGACTAACATCCATGTCATTTATTGTTACTTCAAATATTCAAATAATAAGAGTAATTGAA
>Frequency_15_QualityScore_FFHHHHHIJIIJIJJJIJJJGHIHJJHIJIJIIJJJIJIHHIJIJJIJJFHIGHHIIIJCGHGHHGHHIGFGFFFEEEADBCCCCCDDCCDDCD_Mismatch_0_Sense_+_Library_PoolC
TTATTTCATGTTATTGTCTTGTTAAACAAGCATGGCATGTTCCTTTGGGATGTTACTGGTTTATGTACGGCTTTTAGGTTGGACTAACATCCAT
>Frequency_15_QualityScore_EFHHHHHIJJIIIJJJIIJIIHIJIHHIIIJJHIIIHIIJJJJIHIHIGHHGHGIHHFGFGGHHFFFFGFDEDDCDEECDDABCDCDDEDDEDD_Mismatch_0_Sense_+_Library_PoolC
TACAATCTGGGATCCTGAAAGATGGAATCCGGAAAGATGGAATAGCAGTAGAGATTGTGTAAGCATATGTTGAGTTAGTGGTTTGTTATTAAAG
>Frequency_15_QualityScore_FFGHHHGIIHHIIJIIEHHHEHHHIIIIIIHIFGHHIHIIIGHHHGHIGHGHIHHIEFEGFHEGGCEFFEDEEEEDDDBDDDDEECDCCDDDCC_Mismatch_0_Sense_+_Library_PoolC
GAAAGATGGAATCCGGAAAGATGGAATAGCAGTAGAGATTGTGTAAGCATATGTTGAGTTAGTGGTTTGTTATTAAAGTTATTTCATGTTATTG
>Frequency_14_QualityScore_FEHHHHGIIJIJJJIIIIJJIHIIIIIJJJIIIJIHHHIHHIIIIHIHIHIIIEHHHGGIGHHDGGEFEDFGH?DFFFFDDCEDCCCDDBCC=B_Mismatch_0_Sense_+_Library_PoolC
GTTTGTTATTAAAGTTATTTCATGTTATTGTCTTGTTAAACAAGCATGGCATGTTCCTTTGGGATGTTACTGGTTTATGTACGGCTTTTAGGTT
>Frequency_14_QualityScore_EFHHHHHIJJJIJJJFHIGIIHHIHHGIIJIHIIGIHIHIJHIJEGGFHGIHIICFHFHGFHHIIGGGGCBDE>CCBBDDCCDCCCCBCCDCCD_Mismatch_0_Sense_+_Library_PoolC
TCATGTTATTGTCTTGTTAAACAAGCATGGCATGTTCCTTTGGGATGTTACTGGTTTATGTACGGCTTTTAGGTTGGACTAACATCCATGTCAT
>Frequency_14_QualityScore_FFHHHGHJJJJHIIIIIJJJIJJJIIIGHIHIHIIJHIHIIIJIIIIIHIIGHFGHIFHIEHHHFGGGGFFFEDEEFEEEEEEDEDEDDDDDDA_Mismatch_0_Sense_+_Library_PoolC
ATGGAATCCGGAAAGATGGAATAGCAGTAGAGATTGTGTAAGCATATGTTGAGTTAGTGGTTTGTTATTAAAGTTATTTCATGTTATTGTCTTG
>Frequency_14_QualityScore_FFHHGHHJHIIJIJJIJIIIIJJJIJJJIIIHIJJJIIJJIIIIIIIFHHIHIJHIIEGIGGEIIIIAGBEGGGGGFGDDDEECCD=BABBBBB_Mismatch_0_Sense_+_Library_PoolC
TATTAAAGTTATTTCATGTTATTGTCTTGTTAAACAAGCATGGCATGTTCCTTTGGGATGTTACTGGTTTATGTACGGCTTTTAGGTTGGACTA
>Frequency_14_QualityScore_FFHHHHHJJIIIJJIJJJJFHIHIIHHIIIIIIJJHIIHIIIIIJHIIDGHFHEHHIICFHEHGFGGGHGFFFECCE@CCBACCCCCCBCCABC_Mismatch_0_Sense_+_Library_PoolC
TATTTCATGTTATTGTCTTGTTAAACAAGCATGGCATGTTCCTTTGGGATGTTACTGGTTTATGTACGGCTTTTAGGTTGGACTAACATCCATG
>Frequency_14_QualityScore_FFHHHHGIIIIIIJIJGHIHIIIIIJJJJIJJIJIGIIIIJJIIJIIJIIIIIIIIIIIIIIFGGHGGGFFFEEFEEEDDDDDDDCDCDACCDE_Mismatch_0_Sense_+_Library_PoolC
TTTGGGATGTTACTGGTTTATGTACGGCTTTTAGGTTGGACTAACATCCATGTCATTTATTGTTACTTCAAATATTCAAATAATAAGAGTAATT
>Frequency_14_QualityScore_EEHHGGGIHIHIIIIIIIIIIIIIGHIJIIHIIIHHIIIIIIIIIHGGIHIHIIIIIIHGFCEFDFEEEBBBBDCCDCDCCECCDBCBCCCBCC_Mismatch_0_Sense_+_Library_PoolC
CAAGATGGGATCCTACAATCTGGGATCCTGAAAGATGGAATCCGGAAAGATGGAATAGCAGTAGAGATTGTGTAAGCATATGTTGAGTTAGTGG
>Frequency_14_QualityScore_EEHGGEGGHIIIIIHIIJIIIIIIHIJJIIIIIGHIIIIIIIIHIIIIIIIHIGIGIIHHHDFHFGDGGEG@DGDGFDEDDDDCDDDBCD?A@A_Mismatch_0_Sense_+_Library_PoolC
TTGTTATTAAAGTTATTTCATGTTATTGTCTTGTTAAACAAGCATGGCATGTTCCTTTGGGATGTTACTGGTTTATGTACGGCTTTTAGGTTGG
>Frequency_14_QualityScore_EFGGGGFIIIGGHGIEFHGHGHIGIIIIHHHHGGIHGFHIHHHGHHHIHHHHHHIIGGGGFGGEFEEDD@BABCCCDCCCCDDCCCCACCCCCB_Mismatch_0_Sense_+_Library_PoolC
TACCTCCAAGACGGGATCCTACAATCCAAGATGGGATCCTACAATCTGGGATCCTGAAAGATGGAATCCGGAAAGATGGAATAGCAGTAGAGAT
>Frequency_14_QualityScore_EFGGGGGIIIGHHIIHGGGGHGHHFFHIIHGHGHGGGGHHHIHHIGHEGGFGGHIIFFEFDFGDFEFFC?CADABDDACC@ABBBCCDCDDCCB_Mismatch_0_Sense_+_Library_PoolC
ACAATCTGGGATCCTGAAAGATGGAATCCGGAAAGATGGAATAGCAGTAGAGATTGTGTAAGCATATGTTGAGTTAGTGGTTTGTTATTAAAGT
>Frequency_14_QualityScore_FFHHHHHIIJJJIIJIIIIJIIIIIIJHIJIJJIJIIIIIIJIIIIIHGIHIGHIHIIIHGGGGEEFEEEEEECDDEDDDDCCCDDDCCCCDCC_Mismatch_0_Sense_+_Library_PoolC
ATCCAAGATGGGATCCTACAATCTGGGATCCTGAAAGATGGAATCCGGAAAGATGGAATAGCAGTAGAGATTGTGTAAGCATATGTTGAGTTAG
>Frequency_14_QualityScore_EEGGGHGIIIIIIIIHHGHHIHFHHHGHHIIIHHIHHIEGHGHFHHHGHGHHGHGHGGGEGHDFDEEFD@DBCDDBCCDDDDDDCCDDCDDDDC_Mismatch_0_Sense_+_Library_PoolC
GATCCTGAAAGATGGAATCCGGAAAGATGGAATAGCAGTAGAGATTGTGTAAGCATATGTTGAGTTAGTGGTTTGTTATTAAAGTTATTTCATG
>Frequency_14_QualityScore_FFFGEGGIEHFGHHHDHH@FFGIDFGEHIIJIIIIIJIJIIJJIIIHIHIIIIIIIGGHHHHHHHGGFFDEEEDCBCCDDDCCCDCCCCCCDDB_Mismatch_0_Sense_+_Library_PoolC
GGAGATTGTGTGTTGAGGTGAAGTAGTTTTTAAAAGATGGAACATCCAATCTGTTGGAATTACCTCCAAGACGGGATCCTACAATCCAAGATGG
>Frequency_13_QualityScore_EEGGGGHHHIHHHIHIIHGHIIIHIIJGGHGHHIIIHGHHHIHIHGHHFGGGHHGHEFEEEGGFEEEEEBCDCCCCCDEDDCCBCCCCCDCCCC_Mismatch_0_Sense_+_Library_PoolC
TAAACAAGCATGGCATGTTCCTTTGGGATGTTACTGGTTTATGTACGGCTTTTAGGTTGGACTAACATCCATGTCATTTATTGTTACTTCAAAT
>Frequency_13_QualityScore_EEGGGGGIIIIIIIHHHIIIEDGHGHGHHHGHHHHGGHHIIGIHIGGGFIHGHHGHHCEGDFFFFFACCBDCCCBCDDBCD@B@BBCABB>@BC_Mismatch_0_Sense_+_Library_PoolC
ATGGGATCCTACAATCTGGGATCCTGAAAGATGGAATCCGGAAAGATGGAATAGCAGTAGAGATTGTGTAAGCATATGTTGAGTTAGTGGTTTG
>Frequency_13_QualityScore_FFHHHHHJIIJJJJIJJJGIIJJIIIJJJJIIIIIJJJIGIIIIJIJIIIIIIHHEGHFGFGGGEEEEDACDDDDEEEDCDBDDDCCDABCDBC_Mismatch_0_Sense_+_Library_PoolC
GGGATCCTACAATCTGGGATCCTGAAAGATGGAATCCGGAAAGATGGAATAGCAGTAGAGATTGTGTAAGCATATGTTGAGTTAGTGGTTTGTT
>Frequency_13_QualityScore_FFHGHGGIHIIGHHIHIGHIGHIHHIHIJIIIJHHIJIJJIIJIIIJIIIIIIHFHEHHIHHHHGHHIHGGGDEEGEFGBED@CCACBDCAC9@_Mismatch_0_Sense_+_Library_PoolC
AGCATATGTTGAGTTAGTGGTTTGTTATTAAAGTTATTTCATGTTATTGTCTTGTTAAACAAGCATGGCATGTTCCTTTGGGATGTTACTGGTT
>Frequency_13_QualityScore_FEGHGHGHIIIIIIIHIIIHIHHIGEHHIIIIFHHFGHEGHIIIIDGGGGGEGHHIHIIHIHGF@DDDDCDDDDDDDDDDDDDCDEDDDCCBBB_Mismatch_0_Sense_+_Library_PoolC
TGTCTTGTTAAACAAGCATGGCATGTTCCTTTGGGATGTTACTGGTTTATGTACGGCTTTTAGGTTGGACTAACATCCATGTCATTTATTGTTA
>Frequency_13_QualityScore_FFGHHHHFHIGIIIIIIIIJJIJGIICGHIIIIHHIHIIIJJJIIIIIHHIIIHIHIJIJIIIIHIIHHGGGGGGFDEEEACDEEEDDDCCABC_Mismatch_0_Sense_+_Library_PoolC
TTACTGGTTTATGTACGGCTTTTAGGTTGGACTAACATCCATGTCATTTATTGTTACTTCAAATATTCAAATAATAAGAGTAATTGAAATGTTT
>Frequency_13_QualityScore_FFHHHHHJJJJJJIIIIJJJJHIJJJIJJIIJJJJJIIJJJJIIIIIJJIIIIIJIIGHHGGGGGFEEEDDDDCDEDDCDDDCCCEDCDCDCDE_Mismatch_0_Sense_+_Library_PoolC
GATCCTACAATCCAAGATGGGATCCTACAATCTGGGATCCTGAAAGATGGAATCCGGAAAGATGGAATAGCAGTAGAGATTGTGTAAGCATATG
>Frequency_13_QualityScore_EEGGGGHIHGIHIIHIIHGHFHIHGHHGHHIHIIHHHDGGEHEHIGHDFHFGHGGGHGGGGHHEEEAEEBCCBCDDDDCCCCCCCCDDDCCCBB_Mismatch_0_Sense_+_Library_PoolC
ATTGTCTTGTTAAACAAGCATGGCATGTTCCTTTGGGATGTTACTGGTTTATGTACGGCTTTTAGGTTGGACTAACATCCATGTCATTTATTGT
>Frequency_13_QualityScore_FEDGHHGIHIJIJJJIIIIJJIHIIHIIJJJIJJIIHHHIIIHIIHGGGHHHIHGGGHGHIGIHCFEDEDFGGFAEFDEEDDDEDCCCDDBAC>_Mismatch_0_Sense_+_Library_PoolC
GGTTTGTTATTAAAGTTATTTCATGTTATTGTCTTGTTAAACAAGCATGGCATGTTCCTTTGGGATGTTACTGGTTTATGTACGGCTTTTAGGT
>Frequency_13_QualityScore_FFGGGHGIIIHIJIIIIHHIIIIHIIIHIIIHHIIIIIGHIHHIIIIHIIIHGGEGGDFFGGGEFFGEEBCDEEEDDDCCCDCCCCCABBCBCC_Mismatch_0_Sense_+_Library_PoolC
GGATCCTACAATCTGGGATCCTGAAAGATGGAATCCGGAAAGATGGAATAGCAGTAGAGATTGTGTAAGCATATGTTGAGTTAGTGGTTTGTTA
>Frequency_13_QualityScore_FFHHHHGIIIJJJIJJJJIJJIIIJJGHIIIJIIIIJHIIIJIIIGHHIIIJHIJEGHGGFHIIJBFHFEFFGGHGFEEEEBBD>BABBCCBCD_Mismatch_0_Sense_+_Library_PoolC
TTAAAGTTATTTCATGTTATTGTCTTGTTAAACAAGCATGGCATGTTCCTTTGGGATGTTACTGGTTTATGTACGGCTTTTAGGTTGGACTAAC
>Frequency_13_QualityScore_FFHHHGHIHIIHIIJJIJJJJHIJFHHGIIJIIJIIJJIIJIIIIIIIIJIHIGHIJIIIIIHIJIHFGADGGEEEDEACDEEEDDEDDBACDC_Mismatch_0_Sense_+_Library_PoolC
ACTGGTTTATGTACGGCTTTTAGGTTGGACTAACATCCATGTCATTTATTGTTACTTCAAATATTCAAATAATAAGAGTAATTGAAATGTTTTT
>Frequency_13_QualityScore_EEGHGHFIHHIHIIEGGHEHEGHGGIIGHHIJHGHHFHHIIJIGHIGHGIIHHHIJGGIEGHIFHGGGGEEFEGGDECFCDF@?C=BB?A@BBA_Mismatch_0_Sense_+_Library_PoolC
GTAAGCATATGTTGAGTTAGTGGTTTGTTATTAAAGTTATTTCATGTTATTGTCTTGTTAAACAAGCATGGCATGTTCCTTTGGGATGTTACTG
>Frequency_13_QualityScore_EFGGGGGHGHHIHIIGGIGHHGIHIIIIHIJIIIFHIIIIIIIJIIIIHIIIIHHHIHIIHGGGGFFGFEFFDEEEEDDDDDDDCDCD>BCDDD_Mismatch_0_Sense_+_Library_PoolC
TTGGGATGTTACTGGTTTATGTACGGCTTTTAGGTTGGACTAACATCCATGTCATTTATTGTTACTTCAAATATTCAAATAATAAGAGTAATTG
>Frequency_13_QualityScore_EEHGGGGHHIGHHHHHGHHIEHHGHHGHHHHGHHHIHHIEGHGFGHHIIIIHHGIIHGGGHGFFFGEFDDDDDDECECDDEDBBCACCDCCCC>_Mismatch_0_Sense_+_Library_PoolC
TTCCTTTGGGATGTTACTGGTTTATGTACGGCTTTTAGGTTGGACTAACATCCATGTCATTTATTGTTACTTCAAATATTCAAATAATAAGAGT
>Frequency_13_QualityScore_FFGHGHHIJIIJJJIIIHIIJJHIIJIIIJIIIIJJIHHIJJJIIHIIIIIIHIIIHIEGFFFGFEFEEEDDDDBDDCCCDDDCDDDDCDCDDC_Mismatch_0_Sense_+_Library_PoolC
GGATCCTACAATCCAAGATGGGATCCTACAATCTGGGATCCTGAAAGATGGAATCCGGAAAGATGGAATAGCAGTAGAGATTGTGTAAGCATAT
>Frequency_13_QualityScore_FFHHHHHJJJJJJJIJJJIJJJJIJJJJJJJJJIJJJJJIIIJIJJJJHIJIIIHIIHHHHGGGGFFFECCDEEEDDDDCCCDDDDDDDDDCDD_Mismatch_0_Sense_+_Library_PoolC
CCTACAATCCAAGATGGGATCCTACAATCTGGGATCCTGAAAGATGGAATCCGGAAAGATGGAATAGCAGTAGAGATTGTGTAAGCATATGTTG
>Frequency_12_QualityScore_EEFGGGFIHEGGFHHHHIIEGHGHHGGIIHIHHHHHHIDFGEGGHGGHHGHHHIHIGGEGGGHFFBCEFCDCEEEDEDCDDCDCDDDDCCCDAC_Mismatch_0_Sense_+_Library_PoolC
TCCTTTGGGATGTTACTGGTTTATGTACGGCTTTTAGGTTGGACTAACATCCATGTCATTTATTGTTACTTCAAATATTCAAATAATAAGAGTA
>Frequency_12_QualityScore_FFHHHGHJJJIIJJJJJIIJJIIJIHIJJJIJJJJJIJIJJIIHIIIIIIIIIIIIHHHGHHGFFEEEDBDDDDCDDDCCBDDDBCCCCCCCCA_Mismatch_0_Sense_+_Library_PoolC
AAAGATGGAACATCCAATCTGTTGGAATTACCTCCAAGACGGGATCCTACAATCCAAGATGGGATCCTACAATCTGGGATCCTGAAAGATGGAA
>Frequency_12_QualityScore_EDGHGGGIIIGIIIJIIIIJIIIIIHIIIIIIIIIIIIIIIIIHHFHIIIHGHHIGGHHGDGGFEECCB@AAACCCCDCCCDCCCCCBDDCBCC_Mismatch_0_Sense_+_Library_PoolC
CCAAGACGGGATCCTACAATCCAAGATGGGATCCTACAATCTGGGATCCTGAAAGATGGAATCCGGAAAGATGGAATAGCAGTAGAGATTGTGT
>Frequency_12_QualityScore_FFHGHHHHHHIIJIIIIIIHHIDGHIGIFHIFHIIHIHIIHIIIHHIIIJIIIJIIIJJJIIJIEFHDFFGFGEFEEDEFCDDCCCDBCDABA:_Mismatch_0_Sense_+_Library_PoolC
GAGATTGTGTAAGCATATGTTGAGTTAGTGGTTTGTTATTAAAGTTATTTCATGTTATTGTCTTGTTAAACAAGCATGGCATGTTCCTTTGGGA
>Frequency_12_QualityScore_FFHHHHHJJJIJJJIIJJIIIJJJJGHIIHIIJJJJJJJIIGIIHIIIJJIIHIHIIGIGHIGHHFGEGFECDECDEDDDDEDEEDDCDEEDEE_Mismatch_0_Sense_+_Library_PoolC
TGGGATCCTGAAAGATGGAATCCGGAAAGATGGAATAGCAGTAGAGATTGTGTAAGCATATGTTGAGTTAGTGGTTTGTTATTAAAGTTATTTC
>Frequency_12_QualityScore_EEFFGGGHHHHIFGHGIICGIEEEGHHHGGGFGGHGGIGHHCFFBFFHGGG?FGDFFGGEGFFEFFFCCC?>>AAABCCCCBBCBCBACACDDB_Mismatch_0_Sense_+_Library_PoolC
TGTTATTGTCTTGTTAAACAAGCATGGCATGTTCCTTTGGGATGTTACTGGTTTATGTACGGCTTTTAGGTTGGACTAACATCCATGTCATTTA
>Frequency_12_QualityScore_EFGHFGHGHIIHIGIIIJIIHIHIIJIHIIHIIJIJIJJJIHHGIIIIGGHHHHIIHHHFGFHHIIGFHGHGDFDGGFF>BDCDCCBCBC@?BD_Mismatch_0_Sense_+_Library_PoolC
TTAGTGGTTTGTTATTAAAGTTATTTCATGTTATTGTCTTGTTAAACAAGCATGGCATGTTCCTTTGGGATGTTACTGGTTTATGTACGGCTTT
>Frequency_12_QualityScore_EEHGGFFHHHGIIHIIIHGHIHGFHHIIIIIIGIFHIHHHHFHGGEFGIGHIGHIFGFEFEGHIDEFBFBDDEEDDDDDBCCDDCDCCCCCDDD_Mismatch_0_Sense_+_Library_PoolC
CTGAAAGATGGAATCCGGAAAGATGGAATAGCAGTAGAGATTGTGTAAGCATATGTTGAGTTAGTGGTTTGTTATTAAAGTTATTTCATGTTAT
>Frequency_12_QualityScore_FEHGGFGIIHIIIIIIIIICGHGHFHIIIFHIGIIHIIIIHIIIHHHHCGHIHIHGGGHGHGFFFFFEFDEDEEDBDCCDDDDDCDCEEEDCCC_Mismatch_0_Sense_+_Library_PoolC
CATGGCATGTTCCTTTGGGATGTTACTGGTTTATGTACGGCTTTTAGGTTGGACTAACATCCATGTCATTTATTGTTACTTCAAATATTCAAAT
>Frequency_12_QualityScore_DDFGGGGIHIHIHHHIIIIIIIGIIIIIIHIIHIHIIHHHIHHIHHIIHIHFEEGEEGFGEEFEEEDDDCDDDCAABCDDDACAABCCCBBCCC_Mismatch_0_Sense_+_Library_PoolC
GATGGAACATCCAATCTGTTGGAATTACCTCCAAGACGGGATCCTACAATCCAAGATGGGATCCTACAATCTGGGATCCTGAAAGATGGAATCC
>Frequency_12_QualityScore_FEHGEFGIIIHIIGHIIIIIIIHEFGIIIIIIIIHIIIIIHIIIHHIIIIGGHHHIIIHIIGHHIHGGGGFEFFFEE?CEEEDDDDDC@@CCCC_Mismatch_0_Sense_+_Library_PoolC
CTGGTTTATGTACGGCTTTTAGGTTGGACTAACATCCATGTCATTTATTGTTACTTCAAATATTCAAATAATAAGAGTAATTGAAATGTTTTTC
>Frequency_12_QualityScore_EEFHGHGIIIIIHIIIHIIIIHIHIDGHGHGIIIIDGHGIIHIIIHGFHIIGIIEGGFFHGFEFFDEEECDDCCEEEEDDDDDCCDCDCDCDBD_Mismatch_0_Sense_+_Library_PoolC
AACAAGCATGGCATGTTCCTTTGGGATGTTACTGGTTTATGTACGGCTTTTAGGTTGGACTAACATCCATGTCATTTATTGTTACTTCAAATAT
>Frequency_12_QualityScore_EEGHGEFHIHIIIIIIIIHIHIHHIEHIIIIIIIHIHGHHHHHIHIIIIHIIFHHIGHHIIIHGIIHGGFEFFEEECDD?CDDEDCDDBCABCC_Mismatch_0_Sense_+_Library_PoolC
TACTGGTTTATGTACGGCTTTTAGGTTGGACTAACATCCATGTCATTTATTGTTACTTCAAATATTCAAATAATAAGAGTAATTGAAATGTTTT
>Frequency_12_QualityScore_FEGHHHHIIIIIIIIIJJIIIIIIIIIJIJJJIIGIIHIIIJJJFHIHIIIIIIIHIIIIGHHCEFFEEADDEEDDDDDDDCEEEEEDCCCCCC_Mismatch_0_Sense_+_Library_PoolC
GTCTTGTTAAACAAGCATGGCATGTTCCTTTGGGATGTTACTGGTTTATGTACGGCTTTTAGGTTGGACTAACATCCATGTCATTTATTGTTAC
>Frequency_12_QualityScore_FFHHGGGIJJJJJIJIJIIIIJIJJIIIGIIHIIIJJJFHIHIJJIJIIIIJIIHIJFHIHGGGFFEEEEEEEEEDEEEEEEDDCDBDDDDDDD_Mismatch_0_Sense_+_Library_PoolC
TTAAACAAGCATGGCATGTTCCTTTGGGATGTTACTGGTTTATGTACGGCTTTTAGGTTGGACTAACATCCATGTCATTTATTGTTACTTCAAA
>Frequency_12_QualityScore_FFHGGGGHGIIIJIIJJIIJIHHIIIJHGHIIIIIIIIJJIIHIEHHGIHIIIGHHIIIHGHFGGFFGDACCDEACDABDBACCDDEEDDCCDE_Mismatch_0_Sense_+_Library_PoolC
ATCTGGGATCCTGAAAGATGGAATCCGGAAAGATGGAATAGCAGTAGAGATTGTGTAAGCATATGTTGAGTTAGTGGTTTGTTATTAAAGTTAT
>Frequency_12_QualityScore_FFHHHHHIIIJJJJJJJFHIHIHIIJJEHIHIIIIJJJJIJJJHIIGHIIHIIHIIIIIIHGHHGFGFFEFFEEECDDEDDDDDCEDDDB_Mismatch_0_Sense_+_Library_PoolC
TGGCATGTTCCTTTGGGATGTTACTGGTTTATGTACGGCTTTTAGGTTGGACTAACATCCATGTCATTTATTGTTACTTCAAATATTCAA
>Frequency_12_QualityScore_EFGGFFFIFHIIIGIIIIIHIHHFGHIIIGDEHGHHHGEHHHIHEGHGGGGHHHIHHHFGEFFCFEEEEDBDEDCDCCCCDCDCACACBCBCB?_Mismatch_0_Sense_+_Library_PoolC
AAGATGGGATCCTACAATCTGGGATCCTGAAAGATGGAATCCGGAAAGATGGAATAGCAGTAGAGATTGTGTAAGCATATGTTGAGTTAGTGGT
>Frequency_11_QualityScore_DEEFGEFGGHHIGHIIGGHGHFEFFGGHHIFHIHIEFGEFFFHIEFEEEEGEFEFGDGHDGCDEFCEFA?BCACBCDDDCCCDCCDDECDDCCC_Mismatch_0_Sense_+_Library_PoolC
CCTGAAAGATGGAATCCGGAAAGATGGAATAGCAGTAGAGATTGTGTAAGCATATGTTGAGTTAGTGGTTTGTTATTAAAGTTATTTCATGTTA
>Frequency_11_QualityScore_FFGGGGHGGHHHGHIHHHHHHGGHHGFFHIIHIHHIEFHEFGHIIIDFGFHIGFGHHGGIIHGFFAEDCCDDDEEDCCCDCBCCCCDEDDCCCC_Mismatch_0_Sense_+_Library_PoolC
TTGTCTTGTTAAACAAGCATGGCATGTTCCTTTGGGATGTTACTGGTTTATGTACGGCTTTTAGGTTGGACTAACATCCATGTCATTTATTGTT
>Frequency_11_QualityScore_FDHGHHHJIJIJJIIJGHHIGHFGHFHIIHIIIJIIIJHIIIIJJIJJIIIIJJJJJJHGHDGHGFHHGGFFFFEEEBDBD>CEACC<AB?A?A_Mismatch_0_Sense_+_Library_PoolC
GTGTAAGCATATGTTGAGTTAGTGGTTTGTTATTAAAGTTATTTCATGTTATTGTCTTGTTAAACAAGCATGGCATGTTCCTTTGGGATGTTAC
>Frequency_11_QualityScore_EFHHGHHJIJJJJIIIJIJIJHIFHIHIIIJJIFHHIIGGHIIJIIJJJHIIEHIIGHHGFFFFFFEFEEEDEEEDEDDDDCCDCDDCDDBDEE_Mismatch_0_Sense_+_Library_PoolC
CAAGCATGGCATGTTCCTTTGGGATGTTACTGGTTTATGTACGGCTTTTAGGTTGGACTAACATCCATGTCATTTATTGTTACTTCAAATATTC
>Frequency_11_QualityScore_DFGHHGFHIGHGIHJIGIIIIHHGHFFHIHHIGGHGIIHIHIGHIHHICFFGFGHDGFCFGCFEHGGG>@CAFFDCCBDDACCD>@C=B?><@B_Mismatch_0_Sense_+_Library_PoolC
TTATTAAAGTTATTTCATGTTATTGTCTTGTTAAACAAGCATGGCATGTTCCTTTGGGATGTTACTGGTTTATGTACGGCTTTTAGGTTGGACT
>Frequency_11_QualityScore_FFHGGHGJFHHHHIIIIIFHIGIHHHIIIIIIIIIIIFHIIHIIIIIHIIIIIIHIHHHIHHHFEFFGGCDEEEEDEEEDACCBACCBCBBACD_Mismatch_0_Sense_+_Library_PoolC
CCTTTGGGATGTTACTGGTTTATGTACGGCTTTTAGGTTGGACTAACATCCATGTCATTTATTGTTACTTCAAATATTCAAATAATAAGAGTAA
>Frequency_11_QualityScore_FEHHGFGHIIJJHIHIIIIIEGFHGHGHHGHIIHIHIJIIIJGHIIJJJIIJIIIJJIHJJIFGGCFGFCECFEFFFEEEEBCBCBDE>AB>BB_Mismatch_0_Sense_+_Library_PoolC
GATTGTGTAAGCATATGTTGAGTTAGTGGTTTGTTATTAAAGTTATTTCATGTTATTGTCTTGTTAAACAAGCATGGCATGTTCCTTTGGGATG
>Frequency_11_QualityScore_DEFHGHHHHIIIHIHHIIIHIJGIIJIJIIIJHHIIHHIHIIIGHHHGHIIIHIIIIGHDDFDFEFFEB?CCCDDCDBCECDCBCBDCC@BA@A_Mismatch_0_Sense_+_Library_PoolC
AGATGGGATCCTACAATCTGGGATCCTGAAAGATGGAATCCGGAAAGATGGAATAGCAGTAGAGATTGTGTAAGCATATGTTGAGTTAGTGGTT
>Frequency_11_QualityScore_FFHHGHHIIIIIIIIGIIIGGHIIJJJIIIIGHHHIHIIIGIHIIIIIIIIIHHIGHEGGHFGIEFGGDADEEFFFECCEEDEEEEDCDEEDDC_Mismatch_0_Sense_+_Library_PoolC
AAAGATGGAATCCGGAAAGATGGAATAGCAGTAGAGATTGTGTAAGCATATGTTGAGTTAGTGGTTTGTTATTAAAGTTATTTCATGTTATTGT
>Frequency_11_QualityScore_FEGGHHGHGIHHIIIIIIIIJFGHGHIHHHHHGHHHGGHIFHFGFHHFHIBGGDFEGHGG@EGEGFGECCDECCEEBAC;@>==@BABB@A@B?_Mismatch_0_Sense_+_Library_PoolC
GTTATTTCATGTTATTGTCTTGTTAAACAAGCATGGCATGTTCCTTTGGGATGTTACTGGTTTATGTACGGCTTTTAGGTTGGACTAACATCCA
>Frequency_11_QualityScore_FEHHGGHIJIJIIIIEHIHHHHIIIEHIIIIHIIJIIIIJJHIIEGIHHIHIIHHHIIIGHFFFFGEFFCDDCDEEDCDDDDDEEEDCCCCDDD_Mismatch_0_Sense_+_Library_PoolC
GCATGTTCCTTTGGGATGTTACTGGTTTATGTACGGCTTTTAGGTTGGACTAACATCCATGTCATTTATTGTTACTTCAAATATTCAAATAATA
>Frequency_11_QualityScore_DEGGGGFGGHIHHGHHIFHGHHIHHHHFHFFHGHEGHHFGEGGHIHGEGHFGHBFCFEGDFGADFFDEDACCDEECDDDDDCCDCBCDEDCBCC_Mismatch_0_Sense_+_Library_PoolC
AGATGGAATCCGGAAAGATGGAATAGCAGTAGAGATTGTGTAAGCATATGTTGAGTTAGTGGTTTGTTATTAAAGTTATTTCATGTTATTGTCT
>Frequency_10_QualityScore_EEGHHGHJIIJIIHIIIIIJGGIIIIIIHIIIIJJHIHHIIHIIIIIJIIIHHHHHGHHGGEEEEEEEEDCCDDCDCBCCCCDCDDCCDDDCBC_Mismatch_0_Sense_+_Library_PoolC
GGAATTACCTCCAAGACGGGATCCTACAATCCAAGATGGGATCCTACAATCTGGGATCCTGAAAGATGGAATCCGGAAAGATGGAATAGCAGTA
>Frequency_10_QualityScore_FFFFGFGGHGIIGHHGHGIGGHHGIHIIHHIEGHHGHHHIHGIIIGHIHHHHHFHIHIFHGFHGGHGFFDFFGFEEEEEEDBCDD?BCDEDCCC_Mismatch_0_Sense_+_Library_PoolC
GGATGTTACTGGTTTATGTACGGCTTTTAGGTTGGACTAACATCCATGTCATTTATTGTTACTTCAAATATTCAAATAATAAGAGTAATTGAAA
>Frequency_10_QualityScore_EEHHHHHHIIIIIIIIIGIIIHIIIHIIJIIHIFHIGIHIIIGHHHHIIIIHIIGHIFGEGGGDFGCFGDCEFEFEDDDCDDDDEEEECCDEED_Mismatch_0_Sense_+_Library_PoolC
TGAAAGATGGAATCCGGAAAGATGGAATAGCAGTAGAGATTGTGTAAGCATATGTTGAGTTAGTGGTTTGTTATTAAAGTTATTTCATGTTATT
>Frequency_10_QualityScore_EEGGGHGHHIHIHHGHHHHGIIGHHHHGHGIIHIIHIHHHGGHIIIIHGEGIHGHGFHHFGFFED?@CA?A@CCAB@CCBAAACCC@BBAC@CC_Mismatch_0_Sense_+_Library_PoolC
AATCCAAGATGGGATCCTACAATCTGGGATCCTGAAAGATGGAATCCGGAAAGATGGAATAGCAGTAGAGATTGTGTAAGCATATGTTGAGTTA
>Frequency_10_QualityScore_EEHGGHGIHHIHFGGHIGHIIJHIJGIIHIIIIIIIHIIIHEGGFGGIGGHIIHHIIHGHGGGHFGFGD@BDCDDCCCCCDDEB@BBBBCCCCA_Mismatch_0_Sense_+_Library_PoolC
TGTTCCTTTGGGATGTTACTGGTTTATGTACGGCTTTTAGGTTGGACTAACATCCATGTCATTTATTGTTACTTCAAATATTCAAATAATAAGA
>Frequency_10_QualityScore_FFHHHHHGIIIIIIIIIIIGHHEHEHIJFHHHIIIIIHIIHHIFHGHGHFGIFHIIGIIIIHIHHFFEGEFFFFFEFEEEEEEEECBC@B_Mismatch_0_Sense_+_Library_PoolC
CGGAAAGATGGAATAGCAGTAGAGATTGTGTAAGCATATGTTGAGTTAGTGGTTTGTTATTAAAGTTATTTCATGTTATTGTCTTGTTAA
>Frequency_10_QualityScore_FFGGEGEGHHIIIHHIIEHIEIHEGGEHGIIIIHIHGHFGGHIFHHFGHEEEGHGGCFGEGGEFEGGDEADEAAD<B?@@@A@CCABCCCCBBC_Mismatch_0_Sense_+_Library_PoolC
TTTCATGTTATTGTCTTGTTAAACAAGCATGGCATGTTCCTTTGGGATGTTACTGGTTTATGTACGGCTTTTAGGTTGGACTAACATCCATGTC
>Frequency_10_QualityScore_FFGGHHGHIIIIHIHIGGHIIIHHHIIHGHHHHHHIGFGIHHGHHIIHHHHFGDGGGGGFGHDFFEEEECDDDECDDCDADCC@BB>AAC@CBC_Mismatch_0_Sense_+_Library_PoolC
GATCCTACAATCTGGGATCCTGAAAGATGGAATCCGGAAAGATGGAATAGCAGTAGAGATTGTGTAAGCATATGTTGAGTTAGTGGTTTGTTAT
>Frequency_10_QualityScore_EEHGGGGGHHHHHIIHIGHHGHIFGHHGIIIJIGIICFGGHGHGHIHIIIIHHFHFGGHGHHGEFDFFFDDEEDDEDDCCCCBBCBACAC@BBC_Mismatch_0_Sense_+_Library_PoolC
CTTTGGGATGTTACTGGTTTATGTACGGCTTTTAGGTTGGACTAACATCCATGTCATTTATTGTTACTTCAAATATTCAAATAATAAGAGTAAT
>Frequency_10_QualityScore_EFFGFGGHIGHICFGHHDHHFGIIIHHIIHHIIIHIIHIIIIHHHHIGHHHIIHIJIHIGIIGIHHGFFDCCDDCDDCCCDBCCCCCABCCBBC_Mismatch_0_Sense_+_Library_PoolC
TGTGTGTTGAGGTGAAGTAGTTTTTAAAAGATGGAACATCCAATCTGTTGGAATTACCTCCAAGACGGGATCCTACAATCCAAGATGGGATCCT
>Frequency_10_QualityScore_FFHHGHHJJJJIJJIJIIJJIJIJGGHHIIIHIIIIHIIIIIIGGGIHIIGHIEGHFGFIHIJBGGFHFFFGFFDDEEEBBD>BAAABBBCDCB_Mismatch_0_Sense_+_Library_PoolC
AAAGTTATTTCATGTTATTGTCTTGTTAAACAAGCATGGCATGTTCCTTTGGGATGTTACTGGTTTATGTACGGCTTTTAGGTTGGACTAACAT
>Frequency_10_QualityScore_FEGGHGHIIIIJHIIIIIIIIIIIHIIIHHIIIIIIIIHIEGHHHFHHGFGGGDGFFHFGGEGFDDDDEA@BDACDCCDDDCDDCCBADDCDDD_Mismatch_0_Sense_+_Library_PoolC
GGGATCCTGAAAGATGGAATCCGGAAAGATGGAATAGCAGTAGAGATTGTGTAAGCATATGTTGAGTTAGTGGTTTGTTATTAAAGTTATTTCA
>Frequency_10_QualityScore_FFGHHHHIIIJIIIIIIIIIIIIGIIIIIIIIIJIIIIJGHIHIIIIIFFEGHHHGHGGHGGGCECEDEBACACDCBCDDDEEDCACDDCDDEE_Mismatch_0_Sense_+_Library_PoolC
GGATCCTGAAAGATGGAATCCGGAAAGATGGAATAGCAGTAGAGATTGTGTAAGCATATGTTGAGTTAGTGGTTTGTTATTAAAGTTATTTCAT
>Frequency_10_QualityScore_FFHHHGHJJHIIIIJIIIIIIIJJIJIIIJIIIIHIIIIHIIHIIIGHIHIGIIIHIHIHIIHHGGGFFEEDCEEEDDDCCDDCDDECEDDDDD_Mismatch_0_Sense_+_Library_PoolC
CAATCTGGGATCCTGAAAGATGGAATCCGGAAAGATGGAATAGCAGTAGAGATTGTGTAAGCATATGTTGAGTTAGTGGTTTGTTATTAAAGTT
>Frequency_10_QualityScore_FFHHHHHJIJIIIIIJIIIHIJJJJJIIIJIIGIIIIIIIIIIIIIIGHIHGHIHIHHHGFFFFFFEEDDDDEDDABBCCDDCDCCCDDCDBCD_Mismatch_0_Sense_+_Library_PoolC
GAATTACCTCCAAGACGGGATCCTACAATCCAAGATGGGATCCTACAATCTGGGATCCTGAAAGATGGAATCCGGAAAGATGGAATAGCAGTAG
>Frequency_10_QualityScore_FFGFGGGIIHGIIIIIIIHIIIIIAFHFHEGHHIEGHGIIHEFHIGHGIIHGHDFEGEEFEDFEFEDDDADDCBDDBDDBCCBCCDCCCAABDE_Mismatch_0_Sense_+_Library_PoolC
ACAAGCATGGCATGTTCCTTTGGGATGTTACTGGTTTATGTACGGCTTTTAGGTTGGACTAACATCCATGTCATTTATTGTTACTTCAAATATT
>Frequency_10_QualityScore_FFHFGGHHIHIIHIIGFHHHIIIDCGFHEGHIHIHGHGHGHIFGFHFHIEHHAEGFGBGHHH?DGEGGC@DEEACCDD?AB;@@ABBAACCBBA_Mismatch_0_Sense_+_Library_PoolC
AAGTTATTTCATGTTATTGTCTTGTTAAACAAGCATGGCATGTTCCTTTGGGATGTTACTGGTTTATGTACGGCTTTTAGGTTGGACTAACATC
>Frequency_9_QualityScore_FFHFHHHIIIIHHIIIGHIFIIGHIGGGHHHHGIIHIHIHFIEGHEFGFFEHHGHCEHFHHGGGGGEEEAC@AC=BA?ACCABCCCBCCCCDDB_Mismatch_0_Sense_+_Library_PoolC
TTCATGTTATTGTCTTGTTAAACAAGCATGGCATGTTCCTTTGGGATGTTACTGGTTTATGTACGGCTTTTAGGTTGGACTAACATCCATGTCA
>Frequency_9_QualityScore_FFHHHHGJIIHIJJJGIIJJIGIIIHIJJJJJJJJIJGHHGIGHIIHHHIGHIIIHIIGIIGHEGHGEFECEEEDEDEEEEDDBCDEDEEEEDD_Mismatch_0_Sense_+_Library_PoolC
ATCCTGAAAGATGGAATCCGGAAAGATGGAATAGCAGTAGAGATTGTGTAAGCATATGTTGAGTTAGTGGTTTGTTATTAAAGTTATTTCATGT
>Frequency_9_QualityScore_EEGFGHFIIHIHIIIHIIJIIIIHHGIIIGHGIGFHFGHHHIFEEHGHHFHHEGGHDHHEFGBFGGGDGDFHBEGEFEFDEDDCCBCDC?B?B>_Mismatch_0_Sense_+_Library_PoolC
TTTGTTATTAAAGTTATTTCATGTTATTGTCTTGTTAAACAAGCATGGCATGTTCCTTTGGGATGTTACTGGTTTATGTACGGCTTTTAGGTTG
>Frequency_9_QualityScore_EFHHGDFHIIIHIIHIIIIHIHIGIJHIJIIIIIHFFHI>ABDGGEEGHIHHHHEEEECEBEEFCE@CDACDCBBDCCBC=?CCDACDACDDDB_Mismatch_0_Sense_+_Library_PoolC
GTTGGTGCAAACATATTCATACTATTTTTGCATCGGAGGTGTGGGTAAGAACAAATGCAGTAGGAGATTGTGTGTTGAGGTGAAGTAGTTTTTA
>Frequency_9_QualityScore_FFGFGGGIIIHHGIHHHHHIIFHIHIIFFHIFHIHGDFGIEHFGHEHIIHGFGGHGEGEDDEFDEFGEDDEEBCBDCDEBBA@BACCCACB?AC_Mismatch_0_Sense_+_Library_PoolC
GATGGGATCCTACAATCTGGGATCCTGAAAGATGGAATCCGGAAAGATGGAATAGCAGTAGAGATTGTGTAAGCATATGTTGAGTTAGTGGTTT
>Frequency_9_QualityScore_EEGFHHFHHGIIIIHHIJJGHIDGHIFHIIGIIIIIIJJIGIIHIHHIHHIGIJJIIFGHHIHHGFGGEDEEEFDE>BDEEEDDDDD=@ABBCC_Mismatch_0_Sense_+_Library_PoolC
TGGTTTATGTACGGCTTTTAGGTTGGACTAACATCCATGTCATTTATTGTTACTTCAAATATTCAAATAATAAGAGTAATTGAAATGTTTTTCT
>Frequency_9_QualityScore_EFHHHGHJJHHHIIIJIJHIIIIIDHFHHIGHIFHIJGIIJIHIIIHHHIIJJIIIIIIJIIIJJJGGGDFHHFHFEDEEFFDCBAB@B@DD=A_Mismatch_0_Sense_+_Library_PoolC
TAGAGATTGTGTAAGCATATGTTGAGTTAGTGGTTTGTTATTAAAGTTATTTCATGTTATTGTCTTGTTAAACAAGCATGGCATGTTCCTTTGG
>Frequency_9_QualityScore_FEHHGGGIIIHIJJIIIJJIJIIIIIIIIHIIIJJGHHIIIIIIHIIIJJHHGIFGHIGGGGGFEECDEDDDDDDCCCDDDDCDDDEDDDBCBD_Mismatch_0_Sense_+_Library_PoolC
CAATCCAAGATGGGATCCTACAATCTGGGATCCTGAAAGATGGAATCCGGAAAGATGGAATAGCAGTAGAGATTGTGTAAGCATATGTTGAGTT
>Frequency_9_QualityScore_FEHHGHHJJJJFHIIIIIIIIJJIJJJIIJFHIIIJJIJJIJJIIIIHIIIIIHIIIGHFHHHHHHHGFEGGGFFEEEEEEEDDADDEEDCCDD_Mismatch_0_Sense_+_Library_PoolC
GATGTTACTGGTTTATGTACGGCTTTTAGGTTGGACTAACATCCATGTCATTTATTGTTACTTCAAATATTCAAATAATAAGAGTAATTGAAAT
>Frequency_9_QualityScore_FFHHHHHJJJJJJJHIIIGIIIIIIIJJHIGHHHIIJJJHIHJIIIHIHIIHIJFHFHGHEHHDFGGFFFEEEDEEDDEEEEEEEDDDEEDDDE_Mismatch_0_Sense_+_Library_PoolC
AAGATGGAATCCGGAAAGATGGAATAGCAGTAGAGATTGTGTAAGCATATGTTGAGTTAGTGGTTTGTTATTAAAGTTATTTCATGTTATTGTC
>Frequency_9_QualityScore_EEEFGGGHIIJFHHIIIJIIHIIIIIFHGHGIGHJGIJJHIIJJJIJJHHIIJJJIJJHIIJJIIIIJGFGCGGHFHDFEFEEEDDD?BADCDD_Mismatch_0_Sense_+_Library_PoolC
AGTAGAGATTGTGTAAGCATATGTTGAGTTAGTGGTTTGTTATTAAAGTTATTTCATGTTATTGTCTTGTTAAACAAGCATGGCATGTTCCTTT
>Frequency_9_QualityScore_FFHHHHHJJJJIIIJJJJIJIIIIJJIIJIJIIIHIJIJIIIIIIHIIIIHHGIHIIEHICGHFGEHHHGBEGFFFEEFGFECDEDA@C>B@AA_Mismatch_0_Sense_+_Library_PoolC
TGTTATTAAAGTTATTTCATGTTATTGTCTTGTTAAACAAGCATGGCATGTTCCTTTGGGATGTTACTGGTTTATGTACGGCTTTTAGGTTGGA
>Frequency_9_QualityScore_FFHHHGHIJJJJIIIJFIDGHIGHFHGHIGHJDFGHIGHHGIIJJHIIIIIIIIJHIIJIIIHIIIHGHGFGFEEFEEDDCDDDCCCCDCDDDD_Mismatch_0_Sense_+_Library_PoolC
GAACAAATGCAGTAGGAGATTGTGTGTTGAGGTGAAGTAGTTTTTAAAAGATGGAACATCCAATCTGTTGGAATTACCTCCAAGACGGGATCCT
>Frequency_9_QualityScore_FFHGHFHIIGHFGHIIGHIAFFGIEHHFHIIJIJJJJJJIIIJJJJJHIIIJIIHIIIIIIIIIHHIFFEFFFEEDCCDDDCDDDDDDDCDCDD_Mismatch_0_Sense_+_Library_PoolC
AGGAGATTGTGTGTTGAGGTGAAGTAGTTTTTAAAAGATGGAACATCCAATCTGTTGGAATTACCTCCAAGACGGGATCCTACAATCCAAGATG
>Frequency_9_QualityScore_FFHGGGFIIHIIIHFHHIIIHHIHEGFHGGGIIHGHHFHGHHIIHHIIHGHAFGEGEGFGBEECBEFBDDDECDDCDABCA?BB@ACB@AACCB_Mismatch_0_Sense_+_Library_PoolC
TCCTACAATCTGGGATCCTGAAAGATGGAATCCGGAAAGATGGAATAGCAGTAGAGATTGTGTAAGCATATGTTGAGTTAGTGGTTTGTTATTA
>Frequency_8_QualityScore_EFHHHHHIIIIJIDHI=D@FHIDGHIFIIIIIIIIIIIHIIHIDGHHGIGGEHHEFFACBEECEECDDDACCDDDCDDDDDDDDCDDDDDDEDD_Mismatch_0_Sense_+_Library_PoolC
ATTTTTGCATCGGAGGTGTGGGTAAGAACAAATGCAGTAGGAGATTGTGTGTTGAGGTGAAGTAGTTTTTAAAAGATGGAACATCCAATCTGTT
>Frequency_8_QualityScore_DDGGFGFHDGDFGHIHGHHFGGIGIHHHEGHGGGGCCFGFHGHEFG@CAEGGGHHIG_Mismatch_0_Sense_+_Library_PoolC
ATTTATTGTTACTTCAAATATTCAAATAATAAGAGTAATTGAAATGTTTTTCTTTTA
>Frequency_8_QualityScore_FFFHHGGIHDHIIIHIHHIIIHIIHIIIIIHIIIIIIHIIIIHIIHIIIIGHIIIGIGGGGGGFECCACCCCCCCDCCCCCACCBCCDDDCCCD_Mismatch_0_Sense_+_Library_PoolC
CAAGACGGGATCCTACAATCCAAGATGGGATCCTACAATCTGGGATCCTGAAAGATGGAATCCGGAAAGATGGAATAGCAGTAGAGATTGTGTA
>Frequency_8_QualityScore_FEGHGGGIIIIIIIHHGHFGFGHHHFGHIIIIGIHHHHGIFGEHGGGGGDFHHGGHHIHIIHCFGHFFHFGGEFHGGFFFGFECDDDECCBCBC_Mismatch_0_Sense_+_Library_PoolC
AAAGATGGAATAGCAGTAGAGATTGTGTAAGCATATGTTGAGTTAGTGGTTTGTTATTAAAGTTATTTCATGTTATTGTCTTGTTAAACAAGCA
>Frequency_8_QualityScore_DEEGGGEGHEGHHGHFHIHHIIIIGHIJIHHIHIHIIIIIIIFFHGHHFHHGIGHFHHGGECDEGGGFFBC>BBACBEDDE<ADBAABBBBB@@_Mismatch_0_Sense_+_Library_PoolC
AGTTAGTGGTTTGTTATTAAAGTTATTTCATGTTATTGTCTTGTTAAACAAGCATGGCATGTTCCTTTGGGATGTTACTGGTTTATGTACGGCT
>Frequency_8_QualityScore_FFHFHH?EDFHIEGIIIIJJJJIJJIIHIJJHIEGIIGHGHHHIGIICGGIIGGGBFFGGGFFFEEEEDDCDDDDDDCDDDEDDDCCDDDDDCD_Mismatch_0_Sense_+_Library_PoolC
CGGAGGTGTGGGTAAGAACAAATGCAGTAGGAGATTGTGTGTTGAGGTGAAGTAGTTTTTAAAAGATGGAACATCCAATCTGTTGGAATTACCT
>Frequency_8_QualityScore_DEGGHHGHHHHIIIIIIIJHHEHIIGHEHFGEGGIIJHIEHGFHHIIGGHGGHGFHHFGGGCDEEEDDECDECCACBCCCABBCCCBBBBBCCC_Mismatch_0_Sense_+_Library_PoolC
ATGGAACATCCAATCTGTTGGAATTACCTCCAAGACGGGATCCTACAATCCAAGATGGGATCCTACAATCTGGGATCCTGAAAGATGGAATCCG
>Frequency_8_QualityScore_EFGGFGHHHIIHIHIIIIIIHIIIGHGEGEHGHHHHIHIIGEEEHHIFIHHHGIGGHFFGGFDEFEDECBABCCCCCBBBCCCCABBBCCCCCC_Mismatch_0_Sense_+_Library_PoolC
CAATCTGTTGGAATTACCTCCAAGACGGGATCCTACAATCCAAGATGGGATCCTACAATCTGGGATCCTGAAAGATGGAATCCGGAAAGATGGA
>Frequency_8_QualityScore_EEHFGHHIJIJJJJJJHIIJJJJIJJIIJJJJIJJJIIIHIIJJIIJIIIIIIIJHHHIGIIGHIEHHG@CGGGG@EFEEEDDEDDCCCDDCBD_Mismatch_0_Sense_+_Library_PoolC
TGGTTTGTTATTAAAGTTATTTCATGTTATTGTCTTGTTAAACAAGCATGGCATGTTCCTTTGGGATGTTACTGGTTTATGTACGGCTTTTAGG
>Frequency_8_QualityScore_FEHGHFHIGIIIGIHIJIJJJHHHIJJJIIJIJJJJIIJIJIIIGIJIGIHHHHGIIIIIFGGHHIJEHGBDFADCGFEE>BCCC@@A?AA@?B_Mismatch_0_Sense_+_Library_PoolC
GTTAGTGGTTTGTTATTAAAGTTATTTCATGTTATTGTCTTGTTAAACAAGCATGGCATGTTCCTTTGGGATGTTACTGGTTTATGTACGGCTT
>Frequency_8_QualityScore_FEGFHGGIJGIHHIHIHHIIIIGIIHHIIIIHJIGIHIHIIIGHIIIGGGGHHGFGEEFEEDCCCCAACCDCDDCC@C?ABCC@CCC@@@AABC_Mismatch_0_Sense_+_Library_PoolC
GACGGGATCCTACAATCCAAGATGGGATCCTACAATCTGGGATCCTGAAAGATGGAATCCGGAAAGATGGAATAGCAGTAGAGATTGTGTAAGC
>Frequency_8_QualityScore_EEHGGGHIIIJJIIIHHEGFFHGHHGEGGIGHGFFFHIGHHDHFHGHFHGFHHIIIHHIIIIIGHHHIIHGHIGGGGGGGGGFC?CBCDDCC?A_Mismatch_0_Sense_+_Library_PoolC
GAAAGATGGAATAGCAGTAGAGATTGTGTAAGCATATGTTGAGTTAGTGGTTTGTTATTAAAGTTATTTCATGTTATTGTCTTGTTAAACAAGC
>Frequency_8_QualityScore_FFHHHHGIIIIIGHFIGIEHIGHIIGIHJJIIJJIIIIJJJIJIIIIJJIIJJJHHHFHHIIIIHIIIIGHGGCFFGFEFEEE?CDCCBDCCD>_Mismatch_0_Sense_+_Library_PoolC
AAGCATATGTTGAGTTAGTGGTTTGTTATTAAAGTTATTTCATGTTATTGTCTTGTTAAACAAGCATGGCATGTTCCTTTGGGATGTTACTGGT
>Frequency_8_QualityScore_FFHHHHHJJJJJJJJJJJJJIJJJJJJJJJJJJJJJJIJJJJJIIJJJJJIJJJIIIIIHHGGGFFEEEEEEDDEDDCDDDDDCDCDDDDDDCD_Mismatch_0_Sense_+_Library_PoolC
AAGATGGAACATCCAATCTGTTGGAATTACCTCCAAGACGGGATCCTACAATCCAAGATGGGATCCTACAATCTGGGATCCTGAAAGATGGAAT
>Frequency_8_QualityScore_FFGHHGHIGGHFHGHIIFHGIIHGHHGIIGHIFGFHHHFGFEGHIGHHIIIIIHGHHIIIIGHIGHGIIGGGHIECEDEFFDEDDDCACCCBC>_Mismatch_0_Sense_+_Library_PoolC
AATAGCAGTAGAGATTGTGTAAGCATATGTTGAGTTAGTGGTTTGTTATTAAAGTTATTTCATGTTATTGTCTTGTTAAACAAGCATGGCATGT
>Frequency_8_QualityScore_DCGHGGFHIIJIIHIIIIIIIIHIIIGIIIIIFIHHHHHHFHHGGIIGHHHHIIGIIIIHGGFEEEEEAADDCABCCDCCCCCCBCCCCACBB@_Mismatch_0_Sense_+_Library_PoolC
TCCAAGATGGGATCCTACAATCTGGGATCCTGAAAGATGGAATCCGGAAAGATGGAATAGCAGTAGAGATTGTGTAAGCATATGTTGAGTTAGT
>Frequency_8_QualityScore_DEGGHGGIIIHIIHIIIIIJIIHHIIIIIIIHIIIIHIIIIHIIIIIIIDFHHIIHIHGIHGFGGFFFEDDCDDDDDCDDDDCDCDDDDDCCCC_Mismatch_0_Sense_+_Library_PoolC
TTTTTAAAAGATGGAACATCCAATCTGTTGGAATTACCTCCAAGACGGGATCCTACAATCCAAGATGGGATCCTACAATCTGGGATCCTGAAAG
>Frequency_8_QualityScore_EEHHGFFHFHHIIIGHGHGHHHIGIIGHIGHEGGHGHHFHIIHHHIIIHIIGIHIIIIHHIHIHHIIIIFHCDGDGHFGFEFECDDDBCC?AAC_Mismatch_0_Sense_+_Library_PoolC
AGCAGTAGAGATTGTGTAAGCATATGTTGAGTTAGTGGTTTGTTATTAAAGTTATTTCATGTTATTGTCTTGTTAAACAAGCATGGCATGTTCC
>Frequency_8_QualityScore_FFHHHGHJIIIIIJIJIIGFIGIIGHIIIIIIIHGHIHHIIGIHHIIFGHCFGHIHIDGHGHHFFHHIGFEEECDEADCBACBBCDCCCDBBCC_Mismatch_0_Sense_+_Library_PoolC
ATTTCATGTTATTGTCTTGTTAAACAAGCATGGCATGTTCCTTTGGGATGTTACTGGTTTATGTACGGCTTTTAGGTTGGACTAACATCCATGT
>Frequency_8_QualityScore_FCDFGHEGHHIIJIIIIIIIIJIIIIIIIJJJJJJJHIIJJIJIJIIJIIIIIHIHHIIIHHHFFGGGFDEEDEDDCCCDCDDDDDCCDDEDDC_Mismatch_0_Sense_+_Library_PoolC
GTGAAGTAGTTTTTAAAAGATGGAACATCCAATCTGTTGGAATTACCTCCAAGACGGGATCCTACAATCCAAGATGGGATCCTACAATCTGGGA
>Frequency_8_QualityScore_FFHHHHHJJIIGHGIIHJIJHFGHIIJIJJJIIGIGHGGHIGHIEHIIHIIIIIJJJHIIJJJJIIJIHHIIIIIJJFFGEHHGFEEEDCCCDD_Mismatch_0_Sense_+_Library_PoolC
TGGAATAGCAGTAGAGATTGTGTAAGCATATGTTGAGTTAGTGGTTTGTTATTAAAGTTATTTCATGTTATTGTCTTGTTAAACAAGCATGGCA
>Frequency_8_QualityScore_FFHGHHEIIGIIIHIIJJIIIIIHHIIIIIIHIIIIHHHIIIHGHHGIHHIHIHGHIGGDFFGGFDEDDCCCDECDDCCCBAABCCCBBACBCC_Mismatch_0_Sense_+_Library_PoolC
TTAAAAGATGGAACATCCAATCTGTTGGAATTACCTCCAAGACGGGATCCTACAATCCAAGATGGGATCCTACAATCTGGGATCCTGAAAGATG
>Frequency_8_QualityScore_FFHHHHHIJJIIIGIIIIJIJJIHIIIIHIIIJJHGIIHIIIJJJIIIIIGHIGIGIIIFHGGGGGGGGCDEEECEDEDECDDCCDDCDDEDDD_Mismatch_0_Sense_+_Library_PoolC
CCTACAATCTGGGATCCTGAAAGATGGAATCCGGAAAGATGGAATAGCAGTAGAGATTGTGTAAGCATATGTTGAGTTAGTGGTTTGTTATTAA
>Frequency_8_QualityScore_EEGGGGGGFIIHIHDFIHGIHHFHIHIIIIIGIHGFHGIIIHHHIFFGFHHIHHHGHIHHGFEFFEDEDBDDDDD@CBBBBAABCCCB@?BCCC_Mismatch_0_Sense_+_Library_PoolC
AAAAGATGGAACATCCAATCTGTTGGAATTACCTCCAAGACGGGATCCTACAATCCAAGATGGGATCCTACAATCTGGGATCCTGAAAGATGGA
>Frequency_8_QualityScore_CEDEHFHIHHIHIIHIIIGHGIIJIIIIHIHIJIIJIIHHIFGIHHIGHHHGIHFHIEGEHEHIEGH<B>?BADEDF;AC?CBB?ABC?ABDDA_Mismatch_0_Sense_+_Library_PoolC
AGTGGTTTGTTATTAAAGTTATTTCATGTTATTGTCTTGTTAAACAAGCATGGCATGTTCCTTTGGGATGTTACTGGTTTATGTACGGCTTTTA
>Frequency_8_QualityScore_FEHHHHHHIIIHJIJIJJJJJGIGHIHIIJJJHIHIIIJIJJIJGHIGIGGGIFGIEHIIHHHHIGGGGGEGGFFFEFEEEDEEEEEDDCCDAC_Mismatch_0_Sense_+_Library_PoolC
AATCCGGAAAGATGGAATAGCAGTAGAGATTGTGTAAGCATATGTTGAGTTAGTGGTTTGTTATTAAAGTTATTTCATGTTATTGTCTTGTTAA
>Frequency_8_QualityScore_EFGHGHGIJHHGGIIFIDGIIEFEGGHIGIICGGHIFGHFHIIIIIIIGHIIIJIIIIIIIHHHIHGGGFHGGFFFEEEDDDDCCBCB>@BDCD_Mismatch_0_Sense_+_Library_PoolC
AACAAATGCAGTAGGAGATTGTGTGTTGAGGTGAAGTAGTTTTTAAAAGATGGAACATCCAATCTGTTGGAATTACCTCCAAGACGGGATCCTA
>Frequency_8_QualityScore_FFEHFEDFCEGDGHIGHGIJIIJIHIHIJJJHIJIIIIHIIIIIGGHEHHHHHGHGGEGGFHGDFFHEGFCDGADE@DADDAD>BCBCC??@@B_Mismatch_0_Sense_+_Library_PoolC
TGAGTTAGTGGTTTGTTATTAAAGTTATTTCATGTTATTGTCTTGTTAAACAAGCATGGCATGTTCCTTTGGGATGTTACTGGTTTATGTACGG
>Frequency_8_QualityScore_FEGGGHGHIFHIGIIHGIHGIIHIIGHGEGHIHIHGIHIGIIHIHGHHGIIGIIIFGGIIIIHHHHGFFDDFDDEDECDDCDBCCDDDCBCCC?_Mismatch_0_Sense_+_Library_PoolC
TGTTACTGGTTTATGTACGGCTTTTAGGTTGGACTAACATCCATGTCATTTATTGTTACTTCAAATATTCAAATAATAAGAGTAATTGAAATGT
>Frequency_8_QualityScore_EEGFGDGIHHHIGHHHGHGGFGHIGGFGIHIIHIIIHHHHIGFFEGGFGGGHHGGHGGGFCFFFGFEDCABCDCCBCCBACBAABABCCACCCB_Mismatch_0_Sense_+_Library_PoolC
CTGTTGGAATTACCTCCAAGACGGGATCCTACAATCCAAGATGGGATCCTACAATCTGGGATCCTGAAAGATGGAATCCGGAAAGATGGAATAG
>Frequency_8_QualityScore_FFHHHHHJGHGGIIEHHGHJIHIGHIHIIIGIJJJJJIJJIIIJJJJJJJHHHGIHIIJIIHHIIIIHIEEEHEHHEFGBDEACADDDE<AABC_Mismatch_0_Sense_+_Library_PoolC
ATATGTTGAGTTAGTGGTTTGTTATTAAAGTTATTTCATGTTATTGTCTTGTTAAACAAGCATGGCATGTTCCTTTGGGATGTTACTGGTTTAT
>Frequency_8_QualityScore_EEGHGGHIIIIIIIIHIIIHHHIIIFIHIGIIIHHIIIIIHGHHGGIIHGHIIIHHEGGDFFEFFBDCECCEDDCEEADDAB@CBCAAA@?BCA_Mismatch_0_Sense_+_Library_PoolC
TGGGATCCTACAATCTGGGATCCTGAAAGATGGAATCCGGAAAGATGGAATAGCAGTAGAGATTGTGTAAGCATATGTTGAGTTAGTGGTTTGT
>Frequency_8_QualityScore_EEHHGGGIHIGGIIIIJHIIIIHHHGHIGHIIIIHIIIIIGGHHHHGFFHFHHHGGFGGGGEDEFFEEEADCDCCDCBACCCCCAA@BCCCCBC_Mismatch_0_Sense_+_Library_PoolC
AATCTGTTGGAATTACCTCCAAGACGGGATCCTACAATCCAAGATGGGATCCTACAATCTGGGATCCTGAAAGATGGAATCCGGAAAGATGGAA
>Frequency_8_QualityScore_FFGHHHHJIJJIJJJJIIIIIJIIHIJIIIJJJIJIIJJJJIIIIIIIIJJIIIIIIGHHGGHHGFEEFCCDACBCCDDDDDDDDDCDCDDDDC_Mismatch_0_Sense_+_Library_PoolC
TTACCTCCAAGACGGGATCCTACAATCCAAGATGGGATCCTACAATCTGGGATCCTGAAAGATGGAATCCGGAAAGATGGAATAGCAGTAGAGA
>Frequency_7_QualityScore_EEFGFEFGGHIGGGGGIIIEHIIIFCGBFFDDGHHHGHHGGHGHHHHGIHGHGECCGDFGGHIHHGEDFEFGFEFEDADBB=BCDCBCCCCD@B_Mismatch_0_Sense_+_Library_PoolC
GTTACTGGTTTATGTACGGCTTTTAGGTTGGACTAACATCCATGTCATTTATTGTTACTTCAAATATTCAAATAATAAGAGTAATTGAAATGTT
>Frequency_7_QualityScore_FFHGHHHJJJJJJJJIJJJJJJJIIJIJJIIIIJJJIIIIIJJIJIJIJJIFEHHHHIIIGHGGGEEBEACEDDEEDECDDDCCDDDEDDDCDC_Mismatch_0_Sense_+_Library_PoolC
ACAATCCAAGATGGGATCCTACAATCTGGGATCCTGAAAGATGGAATCCGGAAAGATGGAATAGCAGTAGAGATTGTGTAAGCATATGTTGAGT
>Frequency_7_QualityScore_FFHHHGHHHIHIHIIJFGFHIIIIIHIJHHJFHGHHIGHIGHIIHIIIJIIJIHIIIJJJIIJGGHHIHIHIIEEFCEDFFECDDEEEDCCC@B_Mismatch_0_Sense_+_Library_PoolC
ATAGCAGTAGAGATTGTGTAAGCATATGTTGAGTTAGTGGTTTGTTATTAAAGTTATTTCATGTTATTGTCTTGTTAAACAAGCATGGCATGTT
>Frequency_7_QualityScore_FFHHHHHJJJJJIJJJJJJJIJJJJJJJJJJJJJJJJJJJJJJJJIJJJIIIJJJJHIHHGGHHGGFFFCDDCDEDDDDDDCDDEDCDDDCDED_Mismatch_0_Sense_+_Library_PoolC
ATCCTACAATCCAAGATGGGATCCTACAATCTGGGATCCTGAAAGATGGAATCCGGAAAGATGGAATAGCAGTAGAGATTGTGTAAGCATATGT
>Frequency_7_QualityScore_EBFEGGGIICFFHIFHHGIIIJIJJJJIIIIJIIIIHJIJIJIJIIJIIIIHIIIIIIHGGHHIEEDEECDEDDDDDCDCDCCDCDBDCDDBCC_Mismatch_0_Sense_+_Library_PoolC
GTGTTGAGGTGAAGTAGTTTTTAAAAGATGGAACATCCAATCTGTTGGAATTACCTCCAAGACGGGATCCTACAATCCAAGATGGGATCCTACA
>Frequency_7_QualityScore_DDGGHGHJIJJJIIJIIIIJIIDFH9DCGHHEGIIHIIJIJIIIJHHIIIIIFGGHEFCEDFFDDD>ACACACCACCBCDDDDDDDCCDDCCDC_Mismatch_0_Sense_+_Library_PoolC
ATTCATACTATTTTTGCATCGGAGGTGTGGGTAAGAACAAATGCAGTAGGAGATTGTGTGTTGAGGTGAAGTAGTTTTTAAAAGATGGAACATC
>Frequency_7_QualityScore_FFHHHHHJJJJJJJJJJJJJJJJJJFHJBFFGIJGHJIHIIIJJJJJIJIIJIHIEHHGGGFFDEEDEED@DDDCDDBDDDDDDDDDCDDDDDD_Mismatch_0_Sense_+_Library_PoolC
CATATTCATACTATTTTTGCATCGGAGGTGTGGGTAAGAACAAATGCAGTAGGAGATTGTGTGTTGAGGTGAAGTAGTTTTTAAAAGATGGAAC
>Frequency_7_QualityScore_FFHHHHHJJJJJJJJJIJIJJJIIJJJHIIIIIJJJJJJJIHIFHIIIHIJJGHIIIIIHIHHIGHHDFFDFFEEFBCEDCDDEDEFDDCCCDD_Mismatch_0_Sense_+_Library_PoolC
TCTGGGATCCTGAAAGATGGAATCCGGAAAGATGGAATAGCAGTAGAGATTGTGTAAGCATATGTTGAGTTAGTGGTTTGTTATTAAAGTTATT
>Frequency_7_QualityScore_EDHGGHHFGHFHIIEHGHIHIHIIIIIIIIHHIIIHHIIHIIIHFHFGGHIIHIFHHIIFFGBEBFFGHBEE@CB?BDDDCD<BBBCBACBAAA_Mismatch_0_Sense_+_Library_PoolC
GAGTTAGTGGTTTGTTATTAAAGTTATTTCATGTTATTGTCTTGTTAAACAAGCATGGCATGTTCCTTTGGGATGTTACTGGTTTATGTACGGC
>Frequency_7_QualityScore_FFHHHHHJJJIJJIIJIIGHGGHGIGHGHHIJJJIIIIIHIIGHFHHIFGHFHIIGHIIJIHIIGHHIHEHHHHFGGGGFFFFFEDDBDCDDCD_Mismatch_0_Sense_+_Library_PoolC
GGAAAGATGGAATAGCAGTAGAGATTGTGTAAGCATATGTTGAGTTAGTGGTTTGTTATTAAAGTTATTTCATGTTATTGTCTTGTTAAACAAG
>Frequency_7_QualityScore_FFHHGGFHHIJGHJCGHIIGHHHHIJJJIJJJJJJJJJJJJJJJIJJJJIIJJJJJJJIJIIJIHIIHGGFEEDEEDDDDDDDDDDCDDDDDDC_Mismatch_0_Sense_+_Library_PoolC
ATTGTGTGTTGAGGTGAAGTAGTTTTTAAAAGATGGAACATCCAATCTGTTGGAATTACCTCCAAGACGGGATCCTACAATCCAAGATGGGATC
>Frequency_7_QualityScore_FFHHHHHJJJJIJJJJJJJJJIJJJJIIJJJJJJJJJJJIIIIJJIIJIJIJHHIIJJIIHFGGGFFDCCBDDDDDDDDDDCDBCDDDCDCDCC_Mismatch_0_Sense_+_Library_PoolC
TCCAAGACGGGATCCTACAATCCAAGATGGGATCCTACAATCTGGGATCCTGAAAGATGGAATCCGGAAAGATGGAATAGCAGTAGAGATTGTG
>Frequency_7_QualityScore_FFHHHGHJJJIJJJJJJJJJJFIIJJJIIJJJJJJHIIJIIIIJJJJIHJIIHIIGIIIIHHFFGFFFEEEDEEEDDCDDDDDDDDCDCDCDDD_Mismatch_0_Sense_+_Library_PoolC
ATCTGTTGGAATTACCTCCAAGACGGGATCCTACAATCCAAGATGGGATCCTACAATCTGGGATCCTGAAAGATGGAATCCGGAAAGATGGAAT
>Frequency_7_QualityScore_FFHHGGHIIIIJJIIJJJJHIIIIIIIIJIIJIIJJIIIGIHFIIIIIIIJIJHHIIIIHGHHGFFEFFFECDECCCDCDDDCCDDDDCCDBCC_Mismatch_0_Sense_+_Library_PoolC
AGATGGAACATCCAATCTGTTGGAATTACCTCCAAGACGGGATCCTACAATCCAAGATGGGATCCTACAATCTGGGATCCTGAAAGATGGAATC
>Frequency_7_QualityScore_FEHHHGHHIJIIJIJIIIJJJJIIGIJIIDGI=EEGHIFHIIHIIIIIIJJIJHHHIFIDFFGCDCCCDACCD@ABCDBCDBCDDCCCDCDDDD_Mismatch_0_Sense_+_Library_PoolC
CAAACATATTCATACTATTTTTGCATCGGAGGTGTGGGTAAGAACAAATGCAGTAGGAGATTGTGTGTTGAGGTGAAGTAGTTTTTAAAAGATG
>Frequency_7_QualityScore_FFHHHGHJHIHHHIHHIIIIHHIGHHFIIIIEHIIIIIIIIJIIJHIIJJIIIIIBEGFEFGFDEEDEEADDDCEEEEDDDCDDCD=AB7>?@A_Mismatch_0_Sense_+_Library_PoolC
GCCAGTCTAGTGAGAAGCTCATGATGATGAGTACCGCTAACGGCTATTTCGTTGGTGCAAACATATTCATACTATTTTTGCATCGGAGGTGTGG
>Frequency_7_QualityScore_FFHHGHHJJJHIJJIIJIIIIIJIHIFHIIIHIJJGIHIHIJIIIIIFHIGHGHHIFHIGHIJGHGHHFEEEBEEFFFEEEEDEEEDDDEDDBA_Mismatch_0_Sense_+_Library_PoolC
TGGAATCCGGAAAGATGGAATAGCAGTAGAGATTGTGTAAGCATATGTTGAGTTAGTGGTTTGTTATTAAAGTTATTTCATGTTATTGTCTTGT
>Frequency_7_QualityScore_FFHHHGGIJIJJHIHIJIIJJJJIHIIJIIHIIIJJJIHIIIIIIHIHIEGHIIIGIHIHCDEHHGHIIFH_Mismatch_0_Sense_+_Library_PoolC
CTAACATCCATGTCATTTATTGTTACTTCAAATATTCAAATAATAAGAGTAATTGAAATGTTTTTCTTTTA
>Frequency_7_QualityScore_EBFFEFGIIIEGBFGHGGGGGHHHHEGEGGHEGHDGHHGHIIIHHIHFGHHHIIIIIFHHIHHFGGFE?=@DEFGFDFFDDDCCAB?AAC?BB<_Mismatch_0_Sense_+_Library_PoolC
GTAGAGATTGTGTAAGCATATGTTGAGTTAGTGGTTTGTTATTAAAGTTATTTCATGTTATTGTCTTGTTAAACAAGCATGGCATGTTCCTTTG
>Frequency_7_QualityScore_EFGGHHHJJIGHIHEHGIIJJIIIJJIIJGHIIIJIHJJJJJJIJIIJHIIJHIJIHIIHHIIIIIIEGGGGFFEEEFEEEDDACBDDDCDDDC_Mismatch_0_Sense_+_Library_PoolC
ATGTTACTGGTTTATGTACGGCTTTTAGGTTGGACTAACATCCATGTCATTTATTGTTACTTCAAATATTCAAATAATAAGAGTAATTGAAATG
>Frequency_7_QualityScore_EEGFGFFHGGHFHFDHFGFCD@DDGHGGGFHHBACGGGFHGHH_Mismatch_0_Sense_+_Library_PoolC
CAAATATTCAAATAATAAGAGTAATTGAAATGTTTTTCTTTTA
>Frequency_7_QualityScore_EFHGGGHHIIHIIIGHHIIIIIIIIIHHIHHHGIHIHIIIHIHIIHHIIHGHHHIHHGGEFFEFDFFECABABCCCCCDDDCCDDC?BCCCCBB_Mismatch_0_Sense_+_Library_PoolC
ACCTCCAAGACGGGATCCTACAATCCAAGATGGGATCCTACAATCTGGGATCCTGAAAGATGGAATCCGGAAAGATGGAATAGCAGTAGAGATT
>Frequency_7_QualityScore_FFHHHHHIIGHHGIFHIIHHHHIIIHIIIJHIJEHGHIIFHIGHIJIIHIJIIIIHIIJJJJIIJIIIIHIIIIIEEGBEFFGFDDDCDDCCCB_Mismatch_0_Sense_+_Library_PoolC
GAATAGCAGTAGAGATTGTGTAAGCATATGTTGAGTTAGTGGTTTGTTATTAAAGTTATTTCATGTTATTGTCTTGTTAAACAAGCATGGCATG
>Frequency_7_QualityScore_FFGHHHHJJJJIIJIIIIIIJIIJIJIIJIIIIIHIIJIJJJIIIIIIIIJGIIIIHIHFHFGGFFCDDDDDECDDDDDDDDDDDCCDDDDDCC_Mismatch_0_Sense_+_Library_PoolC
AGTTTTTAAAAGATGGAACATCCAATCTGTTGGAATTACCTCCAAGACGGGATCCTACAATCCAAGATGGGATCCTACAATCTGGGATCCTGAA
>Frequency_7_QualityScore_FFHHHHGJJJJJIJHIHIIIGHEHHIGIHHHHIGIHEGHIIFHHGGIIIIIIIIJJIIIIHIIIIIHHHGGGFFFEEEEEEEDD@CBCCDCABB_Mismatch_0_Sense_+_Library_PoolC
GTAAGAACAAATGCAGTAGGAGATTGTGTGTTGAGGTGAAGTAGTTTTTAAAAGATGGAACATCCAATCTGTTGGAATTACCTCCAAGACGGGA
>Frequency_7_QualityScore_FFHHHHHJIIIJIIJJIIIIIFIIJJJJJJJJJJJIJIJJJJHIJJIIIHHIIIJIHIHHGGGEFFFFEEDEDEDCCBDBCCDDDDDDDDDCC@_Mismatch_0_Sense_+_Library_PoolC
TGGAATTACCTCCAAGACGGGATCCTACAATCCAAGATGGGATCCTACAATCTGGGATCCTGAAAGATGGAATCCGGAAAGATGGAATAGCAGT
>Frequency_7_QualityScore_FEHEFHFHIIGIGIIGHIIGHGIIJIFHGHHIIJIIHGGGEHDGHGIIGHHGCFGEFFDFFHFHHBBD@CC?C<DDAD7?BACB@@@>@=>ACC_Mismatch_0_Sense_+_Library_PoolC
TAGTGGTTTGTTATTAAAGTTATTTCATGTTATTGTCTTGTTAAACAAGCATGGCATGTTCCTTTGGGATGTTACTGGTTTATGTACGGCTTTT
>Frequency_7_QualityScore_FFHHHHHJJJHHHGIGHIIFHGHIIIHIHIIIHJFHGHHIGHIFHIIGIIJIIIIJHIIIIIIHIJHIIFGHHIIHECDADDDDEEDCCBCCCC_Mismatch_0_Sense_+_Library_PoolC
GGAATAGCAGTAGAGATTGTGTAAGCATATGTTGAGTTAGTGGTTTGTTATTAAAGTTATTTCATGTTATTGTCTTGTTAAACAAGCATGGCAT
>Frequency_7_QualityScore_EFHFGHGHIIHIIIIIJIIIHIJJIIIIIIHHJHHIHIJIJJIIJIHIJIIIHIIIIIHHGHHFFEFDEDDDBDCDDDCCDCDDEDDBCCDDDB_Mismatch_0_Sense_+_Library_PoolC
TAGTTTTTAAAAGATGGAACATCCAATCTGTTGGAATTACCTCCAAGACGGGATCCTACAATCCAAGATGGGATCCTACAATCTGGGATCCTGA
>Frequency_7_QualityScore_ECFFGGGGHHHIFGHIIIHHEGGHHIIIIIHIIHHIHHIIIIIJIHHGHHHHHHIIIIHHIIHFHGGGEFFFFF=BCDCDACACC<>BC?BCAC_Mismatch_0_Sense_+_Library_PoolC
GTTTATGTACGGCTTTTAGGTTGGACTAACATCCATGTCATTTATTGTTACTTCAAATATTCAAATAATAAGAGTAATTGAAATGTTTTTCTTT
>Frequency_7_QualityScore_EEHHGGHIIHIIHGHGIIIIHHHHHHIIHHHGIGHIIIIHIIGGHHIIGDGHEFHGFHIGGFFGFFDDEBCDDCDDBCBCBBCCBBB@ABBCDD_Mismatch_0_Sense_+_Library_PoolC
TCCAATCTGTTGGAATTACCTCCAAGACGGGATCCTACAATCCAAGATGGGATCCTACAATCTGGGATCCTGAAAGATGGAATCCGGAAAGATG
>Frequency_7_QualityScore_EFHGHHEHGHHIGHIGIIHHHEIIHJJJHIJJJJJJJJIJJJJJJJJJIHIHIIJHIHIIIIIIIIHFGEGFGHFFGAEECDDEEEE<BCCDCB_Mismatch_0_Sense_+_Library_PoolC
ATGTTGAGTTAGTGGTTTGTTATTAAAGTTATTTCATGTTATTGTCTTGTTAAACAAGCATGGCATGTTCCTTTGGGATGTTACTGGTTTATGT
>Frequency_7_QualityScore_FEHGEHGHHGIIJJCGHFHHGHIIIFHIIJIIIGHIIHHIIIIIJIJIIIHJHIJIIIIIGHFGGGGGGFEDEFFEEDDCACDCCCB?ABDDDC_Mismatch_0_Sense_+_Library_PoolC
TGGGATGTTACTGGTTTATGTACGGCTTTTAGGTTGGACTAACATCCATGTCATTTATTGTTACTTCAAATATTCAAATAATAAGAGTAATTGA
>Frequency_6_QualityScore_FFHHGGHIHIIIJIIIJIIIIHIGHIIIIJIJHIIJIIIIIIJIGIEG@DGHIIHHIIIGEHHHIHHIII_Mismatch_0_Sense_+_Library_PoolC
TAACATCCATGTCATTTATTGTTACTTCAAATATTCAAATAATAAGAGTAATTGAAATGTTTTTCTTTTA
>Frequency_6_QualityScore_EDGEHGHFGEFGHIFGH?CGHHCFGEGIIJJJIJJIIIIIIIIJIIJIIIIIGIIHHHIHIHGGHGGGFFFDDCDCCCDDDDCDDDCCBCDDDC_Mismatch_0_Sense_+_Library_PoolC
GAGATTGTGTGTTGAGGTGAAGTAGTTTTTAAAAGATGGAACATCCAATCTGTTGGAATTACCTCCAAGACGGGATCCTACAATCCAAGATGGG
>Frequency_6_QualityScore_FFHHHHGIIIIIIIIHIIIIHIIGGGIIIIIIIIIIJIJJGIIEFHEFGHHGH?EGGIHGHGGHHFFFGBCE@DCCCCBACDCCCCBADCCCDD_Mismatch_0_Sense_+_Library_PoolC
CATGTTATTGTCTTGTTAAACAAGCATGGCATGTTCCTTTGGGATGTTACTGGTTTATGTACGGCTTTTAGGTTGGACTAACATCCATGTCATT
>Frequency_6_QualityScore_FFGHHHHJJJJJJIIJJFHEHHIGHFHHHIFHIEGHIIGHIEHIIJIIIIIIJJJIJIIIJJJIHIHHGFHGFFEFFEEDEDDCDDDDCDCCCD_Mismatch_0_Sense_+_Library_PoolC
AGAACAAATGCAGTAGGAGATTGTGTGTTGAGGTGAAGTAGTTTTTAAAAGATGGAACATCCAATCTGTTGGAATTACCTCCAAGACGGGATCC
>Frequency_6_QualityScore_FFHHHGHIHIIIIIIIJIJJJJIIIIIIIHIIIJJIGIIIIIJIIIIIJJIIFHIGIHIIIGHGHEGGDADFEBEECE@CCDBCCACCDACDED_Mismatch_0_Sense_+_Library_PoolC
ATCCTACAATCTGGGATCCTGAAAGATGGAATCCGGAAAGATGGAATAGCAGTAGAGATTGTGTAAGCATATGTTGAGTTAGTGGTTTGTTATT
>Frequency_6_QualityScore_FFHHHHHJIJIJIJJJIIHIII>DGEIIIIIHIIIJIJJJIJJJJJIJHIIIHAEE;??ACC?CCDCCDCDCDDDDDCDDDBC@CDDCDCCCCD_Mismatch_0_Sense_+_Library_PoolC
CCGCTAACGGCTATTTCGTTGGTGCAAACATATTCATACTATTTTTGCATCGGAGGTGTGGGTAAGAACAAATGCAGTAGGAGATTGTGTGTTG
>Frequency_6_QualityScore_EEHHHGHJCFHIJIHIGHJJJIJJJIIIJIJJJJJJIIIJJJIIIJJIIJIJIIIJIIIIIIIIHGGFFCEEEEEEEDBCCDDCCBCCDDDDDC_Mismatch_0_Sense_+_Library_PoolC
TGTTGAGGTGAAGTAGTTTTTAAAAGATGGAACATCCAATCTGTTGGAATTACCTCCAAGACGGGATCCTACAATCCAAGATGGGATCCTACAA
>Frequency_6_QualityScore_EEHHGGHJFIIGHIGIGGHGHHDGAEGHHIEHGIIEBEGHHHIJHH_Mismatch_0_Sense_+_Library_PoolC
CTTCAAATATTCAAATAATAAGAGTAATTGAAATGTTTTTCTTTTA
>Frequency_6_QualityScore_FEHHEHHGGHIJIIIJJIIJJIJHHIIIJJJJJIIIIJIJJJIIIIIIIIIJJIIIHIIIIHHHGGFEEEEEDEDDEDDDDDDDDDDDDCCDDC_Mismatch_0_Sense_+_Library_PoolC
GAAGTAGTTTTTAAAAGATGGAACATCCAATCTGTTGGAATTACCTCCAAGACGGGATCCTACAATCCAAGATGGGATCCTACAATCTGGGATC
>Frequency_6_QualityScore_FFHHHHHIJIIHIJJJJJJJJIIIGIIIIJIJHIIIJJJJIJJJIIIIJJIIHHGGEEEEEFEEDDEEEDCBCDCEEDDDCDEEBCC@BD;?@@_Mismatch_0_Sense_+_Library_PoolC
CGCCAGTCTAGTGAGAAGCTCATGATGATGAGTACCGCTAACGGCTATTTCGTTGGTGCAAACATATTCATACTATTTTTGCATCGGAGGTGTG
>Frequency_6_QualityScore_FFGHHGGIIIIJIIIEGFIGIFGHFFIIHIIIJHIIIHHIIJIJIJJIIHJJJIGIIFEGEFHHCGFHHDEGHEDFBC?DBED@CC@A>=@ACC_Mismatch_0_Sense_+_Library_PoolC
TGTAAGCATATGTTGAGTTAGTGGTTTGTTATTAAAGTTATTTCATGTTATTGTCTTGTTAAACAAGCATGGCATGTTCCTTTGGGATGTTACT
>Frequency_6_QualityScore_EEGGGGHHIJIIJIIIIIIIICGH;C@FGIFHGHGIIIIIIHHIIEGIGHHEGIGGGCEDFGDEFACBDAABC?BCDCCDCDDDCDCCDDDDCD_Mismatch_0_Sense_+_Library_PoolC
TTCATACTATTTTTGCATCGGAGGTGTGGGTAAGAACAAATGCAGTAGGAGATTGTGTGTTGAGGTGAAGTAGTTTTTAAAAGATGGAACATCC
>Frequency_6_QualityScore_FFHHHGGHGIHIJHIGHHHIGCGGHGIGGIGIIIHIIIIHIIIHIIIIIJIIIGIIIIIIIIIGEGCEGGFGEGGGFEEBDD@ABD@CD@@B@A_Mismatch_0_Sense_+_Library_PoolC
AGATTGTGTAAGCATATGTTGAGTTAGTGGTTTGTTATTAAAGTTATTTCATGTTATTGTCTTGTTAAACAAGCATGGCATGTTCCTTTGGGAT
>Frequency_6_QualityScore_EFHGHHGHFGFHIHIIJHIIGGEEFGIGHIIGIHHGIIIIGGHHIIGHFGHIEGGFHIIGGGHHGGEGC?EFFEFEEEDEDEEEEEDDCACACC_Mismatch_0_Sense_+_Library_PoolC
ATCCGGAAAGATGGAATAGCAGTAGAGATTGTGTAAGCATATGTTGAGTTAGTGGTTTGTTATTAAAGTTATTTCATGTTATTGTCTTGTTAAA
>Frequency_6_QualityScore_FFGGGGHIGHHGGHGIIIHHHIEHAGHGHHIIIHHHGFHIIIIHHGGIEGFHHHFHHDGHHEGFGHFGGBCDEEEFFDEEEEEEEDCEDCA@C@_Mismatch_0_Sense_+_Library_PoolC
GAATCCGGAAAGATGGAATAGCAGTAGAGATTGTGTAAGCATATGTTGAGTTAGTGGTTTGTTATTAAAGTTATTTCATGTTATTGTCTTGTTA
>Frequency_6_QualityScore_FFHHHHHIJJIIHHIHIHIIIHIGIJJJHIIIJHIIGHGIHIGIIGHIIHHHIJGIIIGIHIIIJIIIHDFHIIIIIIDBF=DEDDEDCBABCA_Mismatch_0_Sense_+_Library_PoolC
ATGGAATAGCAGTAGAGATTGTGTAAGCATATGTTGAGTTAGTGGTTTGTTATTAAAGTTATTTCATGTTATTGTCTTGTTAAACAAGCATGGC
>Frequency_6_QualityScore_EDGGFHFIHIIIIIIIIHHGGIDDFHIHIIGGIFHHIIIIIIJHHEEGCGFGHHEGGGFGHFHCFFBDFFF?BDD@BD?>BAABBCCEEBC?BC_Mismatch_0_Sense_+_Library_PoolC
AATCTGGGATCCTGAAAGATGGAATCCGGAAAGATGGAATAGCAGTAGAGATTGTGTAAGCATATGTTGAGTTAGTGGTTTGTTATTAAAGTTA
>Frequency_6_QualityScore_FFHHHHHIJJJJIJJJJJJJJIIIIIJIIJJJIIIIIJJIIJJIIIJJIIIJJJIIHIIIHGGFFGFFFCDDEEDDDEDDDDDDDDCCCDCCCC_Mismatch_0_Sense_+_Library_PoolC
TAAAAGATGGAACATCCAATCTGTTGGAATTACCTCCAAGACGGGATCCTACAATCCAAGATGGGATCCTACAATCTGGGATCCTGAAAGATGG
>Frequency_6_QualityScore_FFHHHHHIJIJJJJIJJIIIJJFHIFIIIIJJJIIIJJIIIIIIIHIIGIIDHGGHGHIHIAFHGGIHGFGGGGEEECCD?CABCDDBCC@BCD_Mismatch_0_Sense_+_Library_PoolC
AGTTATTTCATGTTATTGTCTTGTTAAACAAGCATGGCATGTTCCTTTGGGATGTTACTGGTTTATGTACGGCTTTTAGGTTGGACTAACATCC
>Frequency_6_QualityScore_FEGHGHHHIIIIGIJJIFIFIIFHIHIIIJFHIFGEHHGHIIGDDGFHGEGGHHGHFGHCEECDDGGGFEEEEEFBDDDDDBBDDBCC>A??@B_Mismatch_0_Sense_+_Library_PoolC
GTTATTAAAGTTATTTCATGTTATTGTCTTGTTAAACAAGCATGGCATGTTCCTTTGGGATGTTACTGGTTTATGTACGGCTTTTAGGTTGGAC
>Frequency_6_QualityScore_EEFGGFDGHIIHGHHHHGIIGIIIJHGGGGIIIIGHHHIHHIHGGGFFFGFGHHHHIGFGFEEEEEEEDCCBDDDBBBCCCCCCBCDCBBBC@B_Mismatch_0_Sense_+_Library_PoolC
ACATCCAATCTGTTGGAATTACCTCCAAGACGGGATCCTACAATCCAAGATGGGATCCTACAATCTGGGATCCTGAAAGATGGAATCCGGAAAG
>Frequency_6_QualityScore_FFHHHHHJJJGII>FBFHIEHIIHIJJJJJJJJJIIIJHIFIIIGHGHGHIGIJADFHHDFFCEFFEDEDDEDDDDDDDDDDDDDDDDEDDDCC_Mismatch_0_Sense_+_Library_PoolC
TTTGCATCGGAGGTGTGGGTAAGAACAAATGCAGTAGGAGATTGTGTGTTGAGGTGAAGTAGTTTTTAAAAGATGGAACATCCAATCTGTTGGA
>Frequency_6_QualityScore_EEHGGHGJJIIIHHFHIHIHIIIHIIHIIIHIIIIIIIIIHGHIIHIIIHGGIIIDFHGFFFGFGFEEEEEBDDCDCDDCACCEDDDCDCCDBC_Mismatch_0_Sense_+_Library_PoolC
TCCTACAATCCAAGATGGGATCCTACAATCTGGGATCCTGAAAGATGGAATCCGGAAAGATGGAATAGCAGTAGAGATTGTGTAAGCATATGTT
>Frequency_6_QualityScore_FFHHGGGIHHIIFHGHHICGEGGHIGHH@EGIIGIHEHHIJIIIIIJIHIIIIIIHIIIIIIIGIIHHHDFGGGCEDDEEDEDDCDDCACDCCD_Mismatch_0_Sense_+_Library_PoolC
AAATGCAGTAGGAGATTGTGTGTTGAGGTGAAGTAGTTTTTAAAAGATGGAACATCCAATCTGTTGGAATTACCTCCAAGACGGGATCCTACAA
>Frequency_5_QualityScore_FCGHHFHIIJJJIIJJJJIJHIIJFHFHIJGHFGHIJHHICFGHGDGHEHIJIJIIIIIIIHHIIGGGGGFFEEFFEEDDDDDDDDCDDDDCDD_Mismatch_0_Sense_+_Library_PoolC
GTGGGTAAGAACAAATGCAGTAGGAGATTGTGTGTTGAGGTGAAGTAGTTTTTAAAAGATGGAACATCCAATCTGTTGGAATTACCTCCAAGAC
>Frequency_5_QualityScore_DEHFHFFHIGIHIGIHGIHIGHIGIIIJIIJIJHHHGHGHIIIIHHIHIHGIIHIHHIGGDGEGIHCFHFF?CEFGFGGGFF_Mismatch_0_Sense_+_Library_PoolC
TTTAGGTTGGACTAACATCCATGTCATTTATTGTTACTTCAAATATTCAAATAATAAGAGTAATTGAAATGTTTTTCTTTTA
>Frequency_5_QualityScore_FFHHHHHJJJJJJJJJJJJJJJJJJJJJJJJJJJJJJJJJJJJIIJJJHIJJJJJJIJJHEFGEFGFFFEEEDEDDCCBCCDDCCBDDDDDCDC_Mismatch_0_Sense_+_Library_PoolC
AACATCCAATCTGTTGGAATTACCTCCAAGACGGGATCCTACAATCCAAGATGGGATCCTACAATCTGGGATCCTGAAAGATGGAATCCGGAAA
>Frequency_5_QualityScore_EEHHFGGIJJJGIIDHIICHIHHGEGIIFHIIGEFIIHIIIHHHHHIGHHHHIIHHGFGGFHHCEFDGDDEEEEAEDEEA@C>ABCDCCB_Mismatch_0_Sense_+_Library_PoolC
GTACGGCTTTTAGGTTGGACTAACATCCATGTCATTTATTGTTACTTCAAATATTCAAATAATAAGAGTAATTGAAATGTTTTTCTTTTA
>Frequency_5_QualityScore_FFHHHHHIJJJIJHIIHHHIJIHHFHIIIIIIJJIIJHIHHIJGHIGHIIHIIIJIHIHGHHHHGHHHHHGGHGGFGFFCBECEEDEEDBB@BB_Mismatch_0_Sense_+_Library_PoolC
GATGGAATAGCAGTAGAGATTGTGTAAGCATATGTTGAGTTAGTGGTTTGTTATTAAAGTTATTTCATGTTATTGTCTTGTTAAACAAGCATGG
>Frequency_5_QualityScore_EEGGGGGJEGGHHHHIIHIHHHHHHFFHHHGHHGHGHIGGHHIHHHHGFHIHIHHHHIIHFH>DGHHFGFHFC::=?@CAACCD_Mismatch_0_Sense_+_Library_PoolC
CTTTTAGGTTGGACTAACATCCATGTCATTTATTGTTACTTCAAATATTCAAATAATAAGAGTAATTGAAATGTTTTTCTTTTA
>Frequency_5_QualityScore_FFGGHHFHIIGHIHHIHIIHIIIHIGIHIIJJIIGIIHIHIHHHHFHHEHDGGHHIGGIIH:@BFEAEHDFG_Mismatch_0_Sense_+_Library_PoolC
ACTAACATCCATGTCATTTATTGTTACTTCAAATATTCAAATAATAAGAGTAATTGAAATGTTTTTCTTTTA
>Frequency_5_QualityScore_FEGFFHFGGHIIGHHIIJJHIGIIHHIFHFHHIFGIFHIIIJGIJIIIJGHIIJJIHIJFHHIJJIJJJGGHCFHHFHEGCCEDEDCB<?BC?C_Mismatch_0_Sense_+_Library_PoolC
CAGTAGAGATTGTGTAAGCATATGTTGAGTTAGTGGTTTGTTATTAAAGTTATTTCATGTTATTGTCTTGTTAAACAAGCATGGCATGTTCCTT
>Frequency_5_QualityScore_FFHHHHHJJIJJJJJJJJJJIJIIHIJJJJJJJJIJGIIHIHIJJGHHIIJJIJIJJIIIEGGHHIGHGGGGFFFFFEEEEEDEEEDEFEEDDD_Mismatch_0_Sense_+_Library_PoolC
TCCTGAAAGATGGAATCCGGAAAGATGGAATAGCAGTAGAGATTGTGTAAGCATATGTTGAGTTAGTGGTTTGTTATTAAAGTTATTTCATGTT
>Frequency_5_QualityScore_FFFGHGGGHIIEFIGHGHEGBEGFAEDFFFGEHIBFGFGFGGEEHHIHIHFGHHEGHGHHGHHGFGHEGCBEEEFEDDBCCC@BCDCDCB@CAB_Mismatch_0_Sense_+_Library_PoolC
AAGAACAAATGCAGTAGGAGATTGTGTGTTGAGGTGAAGTAGTTTTTAAAAGATGGAACATCCAATCTGTTGGAATTACCTCCAAGACGGGATC
>Frequency_5_QualityScore_FFGHEHHJGHFHHIJGHIAFGHHGHIFIJJJJJJJIJJJIJJJJJJJJIIIJJIIIIHIHIHHHGHHGGCEFEDDDCCDDDDDDDDDDDCDDDD_Mismatch_1_Sense_+_Library_PoolC
GGAGATTGTGTGTTGAGGTGAAGTAGTTTTTAAAAGATGGAATATCCAATCTGTTGGAATTACCTCCAAGACGGGATCCTACAATCCAAGATGG
>Frequency_5_QualityScore_FFHHHHHJIIIJJIIIJJJJIIJJJIJJJJJJIJJIJJJIJIJIJJIIJIIIIIGHHGGFGGFFFFEDDDDDDDDDDDDDDDDDDACCCCCCDD_Mismatch_0_Sense_+_Library_PoolC
CCTCCAAGACGGGATCCTACAATCCAAGATGGGATCCTACAATCTGGGATCCTGAAAGATGGAATCCGGAAAGATGGAATAGCAGTAGAGATTG
>Frequency_5_QualityScore_FFFHGGGHIHHJHJGHIJIIEHIHIGGIIJEGIHHHHGHIGIHGIIGGEBGHFFHIIHGEFGFEFEEE@@BD?ABD@DBDDDCBBDD>CDDCCB_Mismatch_0_Sense_+_Library_PoolC
GCATGGCATGTTCCTTTGGGATGTTACTGGTTTATGTACGGCTTTTAGGTTGGACTAACATCCATGTCATTTATTGTTACTTCAAATATTCAAA
>Frequency_5_QualityScore_EFEFFGEIIIIHIHIIIHHIHHHGIIGIIJIGFHHIIJIHIHIHHEFFHEGHHHHGGCFGHHHHHIIHADFGHHGHHG_Mismatch_1_Sense_+_Library_PoolC
AGGTTGGACTAACATCCATGTCATTTATTGTTACTTCAAATATTCAAATAATAAGAGTAATTGAAATGTTTTTCTTTA
>Frequency_5_QualityScore_FFHHHHHIJJJJIIJIIJHIIIHIIJJJJIJJIIGHIGIHIIIHIHHHIIIIGIIHHJGHGIHHFHHCGDEEFFFFEEEECDEEDEEEEDEDAC_Mismatch_1_Sense_+_Library_PoolC
CTGAAAGATGGAATCCGGAAAGATGGAATAGCAGTAGAGATTGTGTAAGCATATGTTGAGTTAGTGGTTTGTTATTAAAGTTATTTCATGTTAA
>Frequency_5_QualityScore_FFFGDGGICEADGGGGDGHHGBDG9CCFHDFHDGHIIHGHGHHBDGHFFEGEFCEHECFEFFEBCCEDDCDDCCBDDDC@BA@ACCACCCCCCB_Mismatch_0_Sense_+_Library_PoolC
GCAGTAGGAGATTGTGTGTTGAGGTGAAGTAGTTTTTAAAAGATGGAACATCCAATCTGTTGGAATTACCTCCAAGACGGGATCCTACAATCCA
>Frequency_5_QualityScore_DEEGHFFGEGGHFEGHICGIIIIGGCEGGDG@F@DFHHGEFGFGF=DGFFFHHGH_Mismatch_0_Sense_+_Library_PoolC
TTATTGTTACTTCAAATATTCAAATAATAAGAGTAATTGAAATGTTTTTCTTTTA
>Frequency_5_QualityScore_FFHHHHHIIIIJIJJJIJJJIJJJJJJJJJJJJJJJJJIJJJJJJJIJIIJIIIJJJJJIIHHHGGFFFDEEEEEDDDDDCDDDDDDDCDDDDD_Mismatch_1_Sense_+_Library_PoolC
TGGAATATCCAATCTGTTGGAATTACCTCCAAGACGGGATCCTACAATCCAAGATGGGATCCTACAATCTGGGATCCTGAAAGATGGAATCCGG
>Frequency_5_QualityScore_CEHHHHHHHGGIIHIIHIIIIJJJIIHIHIIIJIIIJIJIIHHFHHFGGGGIIHIJIHIIHGGGGFEDFDCEEDDEACCBDDDCDDD>AA=_Mismatch_0_Sense_+_Library_PoolC
TTTTAAAAGATGGAACATCCAATCTGTTGGAATTACCTCCAAGACGGGATCCTACAATCCAAGATGGGATCCTACAATCTGGGATCCTGAA
>Frequency_5_QualityScore_FDGHHGHJJJIIIHIIIIHIIJIIGIHIHIIIGIGIJJJJJHHIHIJIIHIIIGHIIIIHHGGGFGGD@BCDACBCCCCCBCCAABAAACC@AA_Mismatch_1_Sense_+_Library_PoolC
GTTTTTAAAAGATGGAATATCCAATCTGTTGGAATTACCTCCAAGACGGGATCCTACAATCCAAGATGGGATCCTACAATCTGGGATCCTGAAA
>Frequency_5_QualityScore_FFHHHHHJJJJJJJJHHHGHFIIIGIGHIJJIJIJJIIIGIGHGIGGHGIIJHIGIIHIIJHIIIJJJIFHGHIIHHGHGGEBDADDCCCCCAA_Mismatch_0_Sense_+_Library_PoolC
AAGATGGAATAGCAGTAGAGATTGTGTAAGCATATGTTGAGTTAGTGGTTTGTTATTAAAGTTATTTCATGTTATTGTCTTGTTAAACAAGCAT
>Frequency_5_QualityScore_EEGFHGGIIFHDGIIGHEGGHHDGI?EFHIFHHEGIIIGHHHHHGIHIHIIIGIHHIHIIHIIGHHIHHGDFHFEFFBCBBBDCBCCDCCCDDB_Mismatch_0_Sense_+_Library_PoolC
TGCAGTAGGAGATTGTGTGTTGAGGTGAAGTAGTTTTTAAAAGATGGAACATCCAATCTGTTGGAATTACCTCCAAGACGGGATCCTACAATCC
>Frequency_5_QualityScore_FFGGHFHJIJIIHIHGHHIJIIIHIHIIJJIJIIIGIIIJIHJJIIIIIIJIHGHGHGGFGGFFEEEDDCBBCBBCDCCDDCB>BDBBCDBBA@_Mismatch_0_Sense_+_Library_PoolC
GAACATCCAATCTGTTGGAATTACCTCCAAGACGGGATCCTACAATCCAAGATGGGATCCTACAATCTGGGATCCTGAAAGATGGAATCCGGAA
>Frequency_5_QualityScore_FFHHGHGHHIGHIHHIIHIGIIHIIIHIIJJJJJJJIIJJJJIJJJIGIFHIHGHGGIIGIIIIHDGDGAFHDGGADEACCEECE:BCCDBBBB_Mismatch_0_Sense_+_Library_PoolC
GTTGAGTTAGTGGTTTGTTATTAAAGTTATTTCATGTTATTGTCTTGTTAAACAAGCATGGCATGTTCCTTTGGGATGTTACTGGTTTATGTAC
>Frequency_5_QualityScore_FFHHHHHJJJJJIJIIJIIHIIJHGGIIJIIJIJJHIIGHGIIIHHIFHIJHIIJJHIIJGHIJJIIIJGHIIJIJIHHHFEGADEDCEDDCDB_Mismatch_0_Sense_+_Library_PoolC
AGATGGAATAGCAGTAGAGATTGTGTAAGCATATGTTGAGTTAGTGGTTTGTTATTAAAGTTATTTCATGTTATTGTCTTGTTAAACAAGCATG
>Frequency_5_QualityScore_FFHHHHHJJJJJHJJJHIIJIIIIJIHIGHIHIGHHJHIIIJIJGIIJIHHJFHGHIIGHIFHGHFFGGDFEEEDEEEEEEEEDEEEEDDDDDD_Mismatch_0_Sense_+_Library_PoolC
GATGGAATCCGGAAAGATGGAATAGCAGTAGAGATTGTGTAAGCATATGTTGAGTTAGTGGTTTGTTATTAAAGTTATTTCATGTTATTGTCTT
>Frequency_4_QualityScore_EEGGFDDFFHIIHIIIHHFGGGGFGFHIHEGFHHHHGHIIGDEGGHEGEGDGHCDGIEFGHHGDCEEFFBDDEDCDCDCCB@>@BC9>BB_Mismatch_0_Sense_+_Library_PoolC
CCGGAAAGATGGAATAGCAGTAGAGATTGTGTAAGCATATGTTGAGTTAGTGGTTTGTTATTAAAGTTATTTCATGTTATTGTCTTGTTA
>Frequency_4_QualityScore_EEHGHHHIIGGHIIIIHIJJIIIIHIGGIIIJJHIIIIHIIIIFHIHG?ECEEGGGEEFFFBCDEEECCCCCBACCCCDCDDDBCDCDC<@AA@_Mismatch_0_Sense_+_Library_PoolC
CCCAACCAGTATTTGAATCAATACACATTTCCGCCACCGCCAGTCTAGTGAGAAGCTCATGATGATGAGTACCGCTAACGGCTATTTCGTTGGT
>Frequency_4_QualityScore_EEHHGGHJJJJJJJJJJIHIJJJIIIHIFEIIIIIIJIIJJJJJJJJJGHIJIIHIHGGBEC9??@CD@BCCCCDDDDCDDDDDDDDCD@ACAA_Mismatch_0_Sense_+_Library_PoolC
TGAGTACCGCTAACGGCTATTTCGTTGGTGCAAACATATTCATACTATTTTTGCATCGGAGGTGTGGGTAAGAACAAATGCAGTAGGAGATTGT
>Frequency_4_QualityScore_DEGGHDGIGIIIIIIIIIIIIIIHIHIIIJIIIGIHGIIHGIIHHHIJFIHGIHIIIEGIFGFDFBEFECBCBCCCBBCCBCCDC@ACCCCBAC_Mismatch_0_Sense_+_Library_PoolC
TGAAGTAGTTTTTAAAAGATGGAACATCCAATCTGTTGGAATTACCTCCAAGACGGGATCCTACAATCCAAGATGGGATCCTACAATCTGGGAT
>Frequency_4_QualityScore_EEEFCFGIIIJEHIIIJJEEGFIHIIHGIFIGGGHIIGIIGGGGIHHDHIGGHIFGGIIHF@CF9B?D?=AD;ACCEBCDCCC=@BBACCCCCC_Mismatch_0_Sense_+_Library_PoolC
TTATGTACGGCTTTTAGGTTGGACTAACATCCATGTCATTTATTGTTACTTCAAATATTCAAATAATAAGAGTAATTGAAATGTTTTTCTTTTA
>Frequency_4_QualityScore_FFHHHEGGHGHFIHIIHIGGIGIIEFFIIIGHIEFIIGHIIJIIHIHHIIIJJJJJIIH_Mismatch_0_Sense_+_Library_PoolC
TAGAGATTGTGTAAGCATATGTTGAGTTAGTGGTTTGTTATTAAAGTTATTTCATGTTA
>Frequency_4_QualityScore_EEHHHHHIIGIIIIJIIIIIHHIFHEGGGJJGIIJJFEFGHHIIIII_Mismatch_0_Sense_+_Library_PoolC
ACTTCAAATATTCAAATAATAAGAGTAATTGAAATGTTTTTCTTTTA
>Frequency_4_QualityScore_FFHHHHHJJIJJJJIJIJIIJIJGHIJIIJIJJIJJIJJIIJIJGIJJJJIHIGGGEECEEEEDDDDDB=CCCDDDDDEEEEEEDDCEEEEDDD_Mismatch_0_Sense_+_Library_PoolC
CATTTCCGCCACCGCCAGTCTAGTGAGAAGCTCATGATGATGAGTACCGCTAACGGCTATTTCGTTGGTGCAAACATATTCATACTATTTTTGC
>Frequency_4_QualityScore_EEFFEGHIIEIGIGIIIIGAFDBCDFGGAFIGGHIHHHIIIIIEGHGEGDDGGFGCEAEFACE??ACCAA@<ACCCB@ACCCCCDCCCCCCCDC_Mismatch_0_Sense_+_Library_PoolC
CATACTATTTTTGCATCGGAGGTGTGGGTAAGAACAAATGCAGTAGGAGATTGTGTGTTGAGGTGAAGTAGTTTTTAAAAGATGGAACATCCAA
>Frequency_4_QualityScore_EEEGHGGEHHGEGGGGHGCGH9CBGIAEGGHIIIGGIHIIHGHHHHIIHIHEHHIIIJIHGIIIIHGEGDE?CEEDDABAABCCCDCDCCCBA?_Mismatch_0_Sense_+_Library_PoolC
GTAGGAGATTGTGTGTTGAGGTGAAGTAGTTTTTAAAAGATGGAACATCCAATCTGTTGGAATTACCTCCAAGACGGGATCCTACAATCCAAGA
>Frequency_4_QualityScore_EEAFFBCBEEHBFFFFHFHHHGHEGGIFGHEGADEGAG@EEGGDGGADGEG?DFECFEE@ECECC?CBDABCCDCDCCCCC?@A?CBCBAAA?@_Mismatch_0_Sense_+_Library_PoolC
GGAGGTGTGGGTAAGAACAAATGCAGTAGGAGATTGTGTGTTGAGGTGAAGTAGTTTTTAAAAGATGGAACATCCAATCTGTTGGAATTACCTC
>Frequency_4_QualityScore_CEGGFGGIIHGGIIIIIJIJJIJIJJIHIIIGHHHGIJIIIIIIJJGIHHGIHIGGGHAFHHHHHIHIHEGGIHGGHHFF_Mismatch_0_Sense_+_Library_PoolC
TAGGTTGGACTAACATCCATGTCATTTATTGTTACTTCAAATATTCAAATAATAAGAGTAATTGAAATGTTTTTCTTTTA
>Frequency_4_QualityScore_>>BDGF@EEEGGHFHIHFGECGGGEGHHHDGDFGGHEHGGEGGGFHEGHHHEFHHEBC=BEFGFFFEFECCABBCCBCBCACABCBBBCBB@@?_Mismatch_1_Sense_+_Library_PoolC
GTGAAGTAGTTTTTAAAAGATGGAATATCCAATCTGTTGGAATTACCTCCAAGACGGGATCCTACAATCCAAGATGGGATCCTACAATCTGGGA
>Frequency_4_QualityScore_EDGGHGGIHIIIIIIIIIIJHGHIHHGGIFGIGGIIIIIEGIIIIJIIGIGIIJIIGGHHHGGGGFFEEDDEDCDCCDDACCDCDDDDCCD@@C_Mismatch_0_Sense_+_Library_PoolC
TGGAACATCCAATCTGTTGGAATTACCTCCAAGACGGGATCCTACAATCCAAGATGGGATCCTACAATCTGGGATCCTGAAAGATGGAATCCGG
>Frequency_4_QualityScore_FFGGGHHJGHHIJJJIJJJJIIIGHFHHIGHIGHIJGIIIJIIIIHIJJJJJJJJHIIJJJIIJIGEGADGGGIHGDDEGDCCECCCC@CD?CC_Mismatch_0_Sense_+_Library_PoolC
AGAGATTGTGTAAGCATATGTTGAGTTAGTGGTTTGTTATTAAAGTTATTTCATGTTATTGTCTTGTTAAACAAGCATGGCATGTTCCTTTGGG
>Frequency_4_QualityScore_EFHHFGHIJJJJJIIJJJJJJIIJJJJJJJIJJJJFHI>CEGIIFIIIHIIIIIHGGGGGFFFDEBDEEECBBBCCCDD=ACDDCCC@BCCCCD_Mismatch_0_Sense_+_Library_PoolC
TTGGTGCAAACATATTCATACTATTTTTGCATCGGAGGTGTGGGTAAGAACAAATGCAGTAGGAGATTGTGTGTTGAGGTGAAGTAGTTTTTAA
>Frequency_4_QualityScore_EFHHGGHIIIJJGHIJJIIIIIIJHIIJJJIJJIIJJIIJIIIIIIHAEAFHIHIGIIIGCGHHIIGIII_Mismatch_1_Sense_+_Library_PoolC
CTAACATCCATGTCATTTATTGTTACTTCAAATATTCAAATAATAAGAGTAATTGAAATGTTTTTCTTTA
>Frequency_4_QualityScore_EEGGHHFGIHIFHHIDGHIGGCHIIIHIGIIIIIIIGIGGIGHIEGCDGFIIGGIJIEEGHIGHIHIH_Mismatch_0_Sense_+_Library_PoolC
ACATCCATGTCATTTATTGTTACTTCAAATATTCAAATAATAAGAGTAATTGAAATGTTTTTCTTTTA
>Frequency_4_QualityScore_CCCBEEE@ECGDFHEHGFHEEBFGEGEHAEBGCFBFE@AEGHGIH=DAAAAEGEECGF@EGDDFGFCFDCCF<<AC=AEDECC_Mismatch_0_Sense_+_Library_PoolC
TTTTAGGTTGGACTAACATCCATGTCATTTATTGTTACTTCAAATATTCAAATAATAAGAGTAATTGAAATGTTTTTCTTTTA
>Frequency_4_QualityScore_EEFGHHHIIJIIIIIIIIIIIEIEGHIIJGHIIIFFHHHHIIJJI_Mismatch_0_Sense_+_Library_PoolC
TTCAAATATTCAAATAATAAGAGTAATTGAAATGTTTTTCTTTTA
>Frequency_4_QualityScore_FFHGGHHIJIJIIIJIIJJIJJJJJIIJJIIJIJHIIHIIIJJJIIHIHIHIIGHGGHHGGFFFEFEEDCCDDDCDCDBCCBDDDDDCDDDDCC_Mismatch_1_Sense_+_Library_PoolC
GGAATATCCAATCTGTTGGAATTACCTCCAAGACGGGATCCTACAATCCAAGATGGGATCCTACAATCTGGGATCCTGAAAGATGGAATCCGGA
>Frequency_4_QualityScore_EEGGEFGGGIIIIJIIIGIIIHGGIIIGIIIHHIEHHIHGHIIIHHGFGGIIIIGEHFHIEGGFDGHEEDEDBCGEECADECA=ABBCDDDDDC_Mismatch_1_Sense_+_Library_PoolC
TATGTACGGCTTTTAGGTTGGACTAACATCCATGTCATTTATTGTTACTTCAAATATTCAAATAATAAGAGTAATTGAAATGTTTTTCTTTTAA
>Frequency_4_QualityScore_ECGGEHFEEDGFGGHEEFBDFEEEHHHGGGGGGHEDHEFEGCEACF>CGGDEEGFDGHE<CEGGGIIGHIFGGHGCFGFBGD>_Mismatch_0_Sense_+_Library_PoolC
GATGGAATAGCAGTAGAGATTGTGTAAGCATATGTTGAGTTAGTGGTTTGTTATTAAAGTTATTTCATGTTATTGTCTTGTTA
>Frequency_4_QualityScore_EFHGHGGIHHIGIIIIHHFGIIFIIIIIIIIIIIIIJIHIHIIIGIGGEGHBGEFFHIGGHIIHC@DGGEEHIGG_Mismatch_0_Sense_+_Library_PoolC
TGGACTAACATCCATGTCATTTATTGTTACTTCAAATATTCAAATAATAAGAGTAATTGAAATGTTTTTCTTTTA
>Frequency_4_QualityScore_FFHHHHGIIHIIIHIGIIIGHFHIIJGHIFGGIJHIJHIJJJIIIIIIIIIIJJIIIJJHGHIIFIIHHFEGGGFEEEEEDCDDCDDDDDCDDD_Mismatch_0_Sense_+_Library_PoolC
CAAATGCAGTAGGAGATTGTGTGTTGAGGTGAAGTAGTTTTTAAAAGATGGAACATCCAATCTGTTGGAATTACCTCCAAGACGGGATCCTACA
>Frequency_4_QualityScore_FFHHHHHJJJJJFHI;D@FGIBGIHGIJHIIIIJIIIIJJHIEHIIIHEGHHG@EF>BBECADEDEECCCDEDCCDDDDDDCDDDDDDDDECCC_Mismatch_0_Sense_+_Library_PoolC
TTTTTGCATCGGAGGTGTGGGTAAGAACAAATGCAGTAGGAGATTGTGTGTTGAGGTGAAGTAGTTTTTAAAAGATGGAACATCCAATCTGTTG
>Frequency_4_QualityScore_EFGHGHHIHIIIIIJFIIIGIIIJJHHIIHHHGIIIIJIIJIGIIIHIIIIIHGHIJIIIHHIIIIIFHEEGGHGGEFECA?ACBCEDDCD_Mismatch_0_Sense_+_Library_PoolC
TGTACGGCTTTTAGGTTGGACTAACATCCATGTCATTTATTGTTACTTCAAATATTCAAATAATAAGAGTAATTGAAATGTTTTTCTTTTA
>Frequency_4_QualityScore_EEEFGGGIIIIHIIIIIJIIIHHIHHHCEGHIGDGIIIBBCGGIIHIIH_Mismatch_0_Sense_+_Library_PoolC
TTACTTCAAATATTCAAATAATAAGAGTAATTGAAATGTTTTTCTTTTA
>Frequency_4_QualityScore_EEDGGHHIGIAEEFHGGGDGIIIGIHIGIHIIIIHGIIIIIIJIIIHIIIGIIIIIIJHIEHGIGBFDCACDEEDCDBCBCCCDCCBCCCACCC_Mismatch_0_Sense_+_Library_PoolC
TGTGTTGAGGTGAAGTAGTTTTTAAAAGATGGAACATCCAATCTGTTGGAATTACCTCCAAGACGGGATCCTACAATCCAAGATGGGATCCTAC
>Frequency_4_QualityScore_EFHFHGAFGGIGHIIIIJJIJJJIIIIJJJJJJJJJJIJJIIIJJIIJIIIIIJJIJJJJIIHGGGFFFDFEDEEEDDCDDDCDDCDDCDDCDD_Mismatch_0_Sense_+_Library_PoolC
TTGAGGTGAAGTAGTTTTTAAAAGATGGAACATCCAATCTGTTGGAATTACCTCCAAGACGGGATCCTACAATCCAAGATGGGATCCTACAATC
>Frequency_4_QualityScore_EEGHHHHIIIIIIIHHHIEHIIIIIHIIHHGHIIIGIIJFHHIHHIGIGIIHIJHIHGHHEFHFHHGFFECDEEDEDDEEDEEEECDDD_Mismatch_0_Sense_+_Library_PoolC
AAGATGGAATCCGGAAAGATGGAATAGCAGTAGAGATTGTGTAAGCATATGTTGAGTTAGTGGTTTGTTATTAAAGTTATTTCATGTTA
>Frequency_4_QualityScore_EFHBFHHJGIIHIIJJJIJJIIGIIJJJJJJJJIJJJJIJJJIIJIJJIIJJJJJIJJIJIIHGGGGFFCEFECEDEDDCDDDDDDDDDDDDED_Mismatch_0_Sense_+_Library_PoolC
AGGTGAAGTAGTTTTTAAAAGATGGAACATCCAATCTGTTGGAATTACCTCCAAGACGGGATCCTACAATCCAAGATGGGATCCTACAATCTGG
>Frequency_4_QualityScore_DEFGG>EGIIEGHHIIIIIIIJHGGIIIGGIIIIIHHIGHGIIIIIIIJHHIIHGHIGIHGIEFDFGFFEEEDDCDEDDBCBCCCDCCDDCCCB_Mismatch_0_Sense_+_Library_PoolC
TGAGGTGAAGTAGTTTTTAAAAGATGGAACATCCAATCTGTTGGAATTACCTCCAAGACGGGATCCTACAATCCAAGATGGGATCCTACAATCT
>Frequency_4_QualityScore_EEGGGGGIJJJHHHHFIIIHIIGIIIHIEGIIHFHIIHIEFFGGIHJIIJ_Mismatch_0_Sense_+_Library_PoolC
GTTACTTCAAATATTCAAATAATAAGAGTAATTGAAATGTTTTTCTTTTA
>Frequency_4_QualityScore_FFHGHHHJJJJJIJJIIJGIHIHIEHIGHIJHIGIIIIIIHIIJJJJIJIIJIJJJIJJJGGHEHIIHHEHHGGIHFGFCDDECEFBEC@CCAC_Mismatch_0_Sense_+_Library_PoolC
TTGTGTAAGCATATGTTGAGTTAGTGGTTTGTTATTAAAGTTATTTCATGTTATTGTCTTGTTAAACAAGCATGGCATGTTCCTTTGGGATGTT
>Frequency_4_QualityScore_EDFGEGHIHGIIHHIIIIHIHGGIHIJJJIJJJHIIIIJHIHGIHGDEDFGGDGHFGFFGEFGEDDEEEAADEDDCC@AC1;=@BC:?ABBCAC_Mismatch_0_Sense_+_Library_PoolC
GTGAGAAGCTCATGATGATGAGTACCGCTAACGGCTATTTCGTTGGTGCAAACATATTCATACTATTTTTGCATCGGAGGTGTGGGTAAGAACA
>Frequency_4_QualityScore_FFHHHHHJHIIFHIIIIJJJIIHIIGIIIIJIJIJJJIHIHIIIJIIJJGIIIHGHHIIHHHHGHDGHHCFGGFGFCDEEDDDDDDD_Mismatch_0_Sense_+_Library_PoolC
CGGCTTTTAGGTTGGACTAACATCCATGTCATTTATTGTTACTTCAAATATTCAAATAATAAGAGTAATTGAAATGTTTTTCTTTTA
>Frequency_4_QualityScore_EDGDGDDBECGEGG@DGEFC@F?C=CGGBEBBFGGEECFFCEF=@DFFGDFEAEFGEFFCDFGFF;BE@ABACDD?@C_Mismatch_0_Sense_+_Library_PoolC
CGGAAAGATGGAATAGCAGTAGAGATTGTGTAAGCATATGTTGAGTTAGTGGTTTGTTATTAAAGTTATTTCATGTTA
>Frequency_4_QualityScore_FDGHGGHJHIHIJIJJIIIHJIJJIIJIIJJJJJJJJHHIGIIIGGGIGIIIIIIIFGFIHIJGHIEGHIEEGGEH=BCDEEEEEDCCACDD?@_Mismatch_0_Sense_+_Library_PoolC
GTGGTTTGTTATTAAAGTTATTTCATGTTATTGTCTTGTTAAACAAGCATGGCATGTTCCTTTGGGATGTTACTGGTTTATGTACGGCTTTTAG
>Frequency_4_QualityScore_FFEGHHGJIJJJIJJJJJJIIJJJJIJJJHIIJIIJJJJIIIIJJIJIIHIIHIHHCGHIIIGIIIGBCEFEEFGGGE_Mismatch_0_Sense_+_Library_PoolC
GGTTGGACTAACATCCATGTCATTTATTGTTACTTCAAATATTCAAATAATAAGAGTAATTGAAATGTTTTTCTTTTA
>Frequency_4_QualityScore_EFHHHHHJJJGHIJIIIJJJIIJJIIIIIIIIJIIJJIIHIIIJIJJJGIIJIGIIIJIHGHGIAFGIIFGGFGFDDDEEEEEEE_Mismatch_1_Sense_+_Library_PoolC
GGCTTTTAGGTTGGACTAACATCCATGTCATTTATTGTTACTTCAAATATTCAAATAATAAGAGTAATTGAAATGTTTTTCTTTA
>Frequency_4_QualityScore_FFHGHHGJIJIIIJJJJJJIJJJJIJJIIIIJJIJIIJJIJJIIJIIIIJJJJHIHIIIIHGHHHEEEECCEEDDDDDDDDDCCCDDCCAC_Mismatch_0_Sense_+_Library_PoolC
CATCCAATCTGTTGGAATTACCTCCAAGACGGGATCCTACAATCCAAGATGGGATCCTACAATCTGGGATCCTGAAAGATGGAATCCGGAA
>Frequency_4_QualityScore_DECEFCGH?E=EGI?FHIECFGIGDEHGIGGHGCECGGHGGGFGGHEGG@C=FFFGFCBEDFEEEEECDCCBB@BCCCBCCCCECCAAA@@ACC_Mismatch_0_Sense_+_Library_PoolC
ATCGGAGGTGTGGGTAAGAACAAATGCAGTAGGAGATTGTGTGTTGAGGTGAAGTAGTTTTTAAAAGATGGAACATCCAATCTGTTGGAATTAC
>Frequency_4_QualityScore_EEEDGGGIFDHHHHGCEGBGGGDFGGDGIFBCBE>ABDECBAEGIDA>9>>DDFEE_Mismatch_0_Sense_+_Library_PoolC
TTTATTGTTACTTCAAATATTCAAATAATAAGAGTAATTGAAATGTTTTTCTTTTA
>Frequency_4_QualityScore_FEGGGGGHHCGGIGHEHHGGIIHIEGIHIIIHHHIIIIIJJIIGIIIIIIIGGHEHEIGFGICCDGEGICBEBGBEGCFF?DDAA=ACAC9?A@_Mismatch_0_Sense_+_Library_PoolC
CATATGTTGAGTTAGTGGTTTGTTATTAAAGTTATTTCATGTTATTGTCTTGTTAAACAAGCATGGCATGTTCCTTTGGGATGTTACTGGTTTA
>Frequency_4_QualityScore_DDEGGGGIHHGHIHIGGIIIIHG?DF;C=BDE?FHGFGHHHHGEFDECDEFGFABCFAE?B@CDBEC=AC@A=ACA??@@ACC@CBAB@ACCCB_Mismatch_0_Sense_+_Library_PoolC
TATTCATACTATTTTTGCATCGGAGGTGTGGGTAAGAACAAATGCAGTAGGAGATTGTGTGTTGAGGTGAAGTAGTTTTTAAAAGATGGAACAT
>Frequency_4_QualityScore_FFHGGHHIIHIJJJJIIIIFFHGHGIGGGIIIIJIIJHIIJIIIJIIJJHGHI9AAEEE@CEDCDECDDCDDDDDDDDBC:=ACACBCACCBBC_Mismatch_0_Sense_+_Library_PoolC
CTAACGGCTATTTCGTTGGTGCAAACATATTCATACTATTTTTGCATCGGAGGTGTGGGTAAGAACAAATGCAGTAGGAGATTGTGTGTTGAGG
>Frequency_4_QualityScore_EEFGGGGIIGIJGH>DFEGHHHHEHIGGIIIIGHGHIIFIIJHHFBCA9<?AEFEFCFCEECDEDDCCB??=@@@<AAC@ABAACA>@@=>@BC_Mismatch_0_Sense_+_Library_PoolC
GGCTATTTCGTTGGTGCAAACATATTCATACTATTTTTGCATCGGAGGTGTGGGTAAGAACAAATGCAGTAGGAGATTGTGTGTTGAGGTGAAG
>Frequency_4_QualityScore_EFHHGGHJJJJIIIIIHIIGHIIGHGHIHIJJHIIJJIIJJIIIJJJJIIJHIIIJJIJIJGIIBFGHHGGFGHGGGEGGDCDEDFEBCC=AA?_Mismatch_0_Sense_+_Library_PoolC
ATTGTGTAAGCATATGTTGAGTTAGTGGTTTGTTATTAAAGTTATTTCATGTTATTGTCTTGTTAAACAAGCATGGCATGTTCCTTTGGGATGT
>Frequency_3_QualityScore_EEFGEFDGEGC=AFGHGGHGHGHHHHHJIJHJIJFGGGGGHGHGGGHGGGGGGFFGFCECFBCAEGHDFFEED@DEFCEEFF_Mismatch_1_Sense_+_Library_PoolC
TTTTAGGTTGGACTAACATCCATGTCATTTATTGTTACTTCAAATATTCAAATAATAAGAGTAATTGAAATGTTTTTCTTTA
>Frequency_3_QualityScore_FFHHHHHHIJGIHIIIIFHHIFIHIHIIHJGIJGHIIJGHIIIIJIIIJIHGEEEFFDCDCC@@CCBCDCCCDDEEEEDDDDEEEDDDEEDCC=_Mismatch_0_Sense_+_Library_PoolC
CGCCACCGCCAGTCTAGTGAGAAGCTCATGATGATGAGTACCGCTAACGGCTATTTCGTTGGTGCAAACATATTCATACTATTTTTGCATCGGA
>Frequency_3_QualityScore_FFHHHHHJJJJIJJIJJJJJJJIJJGIJJJJHIIHIIIIJHJJHIJJJIIIIHGHHHHHHFFFGGGFEEDEEEEDEDCDDCDDDBCCCDDDDDC_Mismatch_1_Sense_+_Library_PoolC
AAAGATGGAATATCCAATCTGTTGGAATTACCTCCAAGACGGGATCCTACAATCCAAGATGGGATCCTACAATCTGGGATCCTGAAAGATGGAA
>Frequency_3_QualityScore_FEGGGHGIJJIJHJIGIHIIDHAHGGHHGHHIJIGGGIIIJGIHHIIIIICGHIIHJJJIJJJHIIIIJHIIHHHHHHGGGGFFDDB_Mismatch_0_Sense_+_Library_PoolC
GAAAGATGGAATAGCAGTAGAGATTGTGTAAGCATATGTTGAGTTAGTGGTTTGTTATTAAAGTTATTTCATGTTATTGTCTTGTTA
>Frequency_3_QualityScore_FEGGHHHJJJJJJJJJHJIJFHFGIJGIFHHIJHIIEGHHIGHIGIIIJJJJJJIJJJJJIIIIIIIGHFGGGGGEEFEEEECDCDDDCDCDCD_Mismatch_1_Sense_+_Library_PoolC
GTAAGAACAAATGCAGTAGGAGATTGTGTGTTGAGGTGAAGTAGTTTTTAAAAGATGGAATATCCAATCTGTTGGAATTACCTCCAAGACGGGA
>Frequency_3_QualityScore_FEAEFGGHHHHHHHHHHGHHHFGDFGHGGFFFGHEGGEFFHHFGGEGHGGGGGGGGFGFFFFFFEEEEECEEEEEDDDDDDDDDDDDDDDDCDD_Mismatch_0_Sense_+_Library_PoolC
GGTAAGAACAAATGCAGTAGGAGATTGTGTGTTGAGGTGAAGTAGTTTTTAAAAGATGGAACATCCAATCTGTTGGAATTACCTCCAAGACGGG
>Frequency_3_QualityScore_EEGHGGDGIIGHIHIIJJIJFHIHHHFHIHAEGGFHIIIEGHHIIHIIDHIGHIGHFGGFF?AC2<:?B@:BDDCDDDDCDDDDBABDC>B:@B_Mismatch_0_Sense_+_Library_PoolC
GATGAGTACCGCTAACGGCTATTTCGTTGGTGCAAACATATTCATACTATTTTTGCATCGGAGGTGTGGGTAAGAACAAATGCAGTAGGAGATT
>Frequency_3_QualityScore_DDGDFGGIHHGFHHHIIIFHFIIHHHFIIDGGGIIFGEHIIIJGGIHHIIEC?AFFGHIB>?DDDEEEECDDCBCA=@DDDDDCDDACBD>@?A_Mismatch_0_Sense_+_Library_PoolC
AATTACCTCCAAGACGGGATCCTACAATCCAAGATGGGATCCTACAATCTGGGATCCTGAAAGATGGAATCCGGAAAGATGGAATAGCAGTAGA
>Frequency_3_QualityScore_F>FGHHHHIIIJGHFIIHHDFGHIHIGGH?GHIHGIIJJIIGHHJJJIEGHHHFGIIICGGIGHF?_Mismatch_0_Sense_+_Library_PoolC
GATTGTGTAAGCATATGTTGAGTTAGTGGTTTGTTATTAAAGTTATTTCATGTTATTGTCTTGTTA
>Frequency_3_QualityScore_FFHHHHHJIJIJJJJJJJJJJJJJIJJIIIIJIJIIJJJJJJIJIJJJJJIJJJHHHIIHGFEEEDDDC@CDEEDCCDDBACCCDBBDCDDEEE_Mismatch_0_Sense_+_Library_PoolC
GAATCAATACACATTTCCGCCACCGCCAGTCTAGTGAGAAGCTCATGATGATGAGTACCGCTAACGGCTATTTCGTTGGTGCAAACATATTCAT
>Frequency_3_QualityScore_FEGGGGFFIIJJJJIIJJHFHIHIIGHHIIJBFHIIIIJIIGCDGFEHHJJJI_Mismatch_0_Sense_+_Library_PoolC
ATTGTTACTTCAAATATTCAAATAATAAGAGTAATTGAAATGTTTTTCTTTTA
>Frequency_3_QualityScore_EEFGHFHIGFEFIIIIGHIIIIHFGFIHHIFHIJDFHDGIIIIIIIHHHJHIHIHIHFDGFEEEEABC4:>@AC>ABDB?@@BCDCBBC@CCDD_Mismatch_0_Sense_+_Library_PoolC
TGATGATGAGTACCGCTAACGGCTATTTCGTTGGTGCAAACATATTCATACTATTTTTGCATCGGAGGTGTGGGTAAGAACAAATGCAGTAGGA
>Frequency_3_QualityScore_FFHHHHHIIIJJJDGH;AAFHI@GHHGHIIJJIIJJJGHIIDHDFHHEGFGFHIEGH?CDEECEEDEEDABCDDCCDDDCDDDECCDDDDDEED_Mismatch_1_Sense_+_Library_PoolC
ATTTTTGCATCGGAGGTGTGGGTAAGAACAAATGCAGTAGGAGATTGTGTGTTGAGGTGAAGTAGTTTTTAAAAGATGGAATATCCAATCTGTT
>Frequency_3_QualityScore_FFGHHHHDGI<EEGHIFHHIGHIIIJJJJIJHHIIHHEHIIDFDFFGHCFG>C@CE@EEADDEEDDDDCCDDDDDDCDCDDCDDDE?CDCDDDC_Mismatch_0_Sense_+_Library_PoolC
GCATCGGAGGTGTGGGTAAGAACAAATGCAGTAGGAGATTGTGTGTTGAGGTGAAGTAGTTTTTAAAAGATGGAACATCCAATCTGTTGGAATT
>Frequency_3_QualityScore_FEHHHHHFGIIGIIJJIIJJJJIIHIIJHJIIIIFHGIHIJGHIJHIIIIGIIFHIHIHGICGFHHHGHFHHBCGFGEHFFGFGFCD_Mismatch_0_Sense_+_Library_PoolC
TTTTAGGTTGGACTAACATCCATGTCATTTATTGTTACTTCAAATATTCAAATAATAAGAGTAATTGAAATGTTTTTCTTTTATGTA
>Frequency_3_QualityScore_FFHHHHHJJIJIHJIJIIJHHIIJIIJHIIIIJIHIIJJJJJJIIJHHIIIJJGHIJIIIGGFGGGGEEEDDDECDEDDDDDDDCDCDCDCBCD_Mismatch_1_Sense_+_Library_PoolC
TTTTTAAAAGATGGAATATCCAATCTGTTGGAATTACCTCCAAGACGGGATCCTACAATCCAAGATGGGATCCTACAATCTGGGATCCTGAAAG
>Frequency_3_QualityScore_EEGCFFGIJGHHGEFGCHHFIGHIHIHHHIHHGFGHHEHHHHHHGFH>GGHHGIHHHGGCFEDFGGEGHC>=DDEEGDEEEBDACBCDABCCCC_Mismatch_0_Sense_+_Library_PoolC
ATGTACGGCTTTTAGGTTGGACTAACATCCATGTCATTTATTGTTACTTCAAATATTCAAATAATAAGAGTAATTGAAATGTTTTTCTTTTATG
>Frequency_3_QualityScore_FBGHHGHJJJFHIJIJJJJJIJJJJJJIJJJJFHH>DBFHJFGHIFHIIHHIIHGHEFGGEFADEEDDA;?BDBDD=A@CDACCBBDDDC_Mismatch_0_Sense_+_Library_PoolC
GTGCAAACATATTCATACTATTTTTGCATCGGAGGTGTGGGTAAGAACAAATGCAGTAGGAGATTGTGTGTTGAGGTGAAGTAGTTTTTA
>Frequency_3_QualityScore_FFHHHHHJJJGHIJJJJJJHHIIJJJJJHJJJJJJJJJJJIGHI@FFHHIHIHHGHHGGGEEFEFEEEEDD?BCDDDDCCDDDDD>BDDDBDDC_Mismatch_0_Sense_+_Library_PoolC
ATTTCGTTGGTGCAAACATATTCATACTATTTTTGCATCGGAGGTGTGGGTAAGAACAAATGCAGTAGGAGATTGTGTGTTGAGGTGAAGTAGT
>Frequency_3_QualityScore_FFHHHHFGIIIHIIJHIGJJJJIJHJJIIIHGGHHIFHIFHJIHIIJHIIJHGHJIJIIIJJIIHJJJJGHIFFHDGHHDFEFEECDECCB>BC_Mismatch_0_Sense_+_Library_PoolC
TAGCAGTAGAGATTGTGTAAGCATATGTTGAGTTAGTGGTTTGTTATTAAAGTTATTTCATGTTATTGTCTTGTTAAACAAGCATGGCATGTTC
>Frequency_3_QualityScore_BEGHEFGIIGHHIHIHHGDCG>GHHFGEHHGIEHIDDFHHDFGBEGHHGHIHGHGHHIIIJIIEGFGHGEGEGEDFEDDEDDDCBCDDDDBBAC_Mismatch_0_Sense_+_Library_PoolC
TAAGAACAAATGCAGTAGGAGATTGTGTGTTGAGGTGAAGTAGTTTTTAAAAGATGGAACATCCAATCTGTTGGAATTACCTCCAAGACGGGAT
>Frequency_3_QualityScore_FFHGHGHIJGHFGHIJGHIBFGIHFHIHIIJJJJIJIJJJJJJJJJIJJJIJJJHIJIIJJJJJJJJIIGHHGEFEDDCDDDDDDDDDDDDCDD_Mismatch_1_Sense_+_Library_PoolC
AGGAGATTGTGTGTTGAGGTGAAGTAGTTTTTAAAAGATGGAATATCCAATCTGTTGGAATTACCTCCAAGACGGGATCCTACAATCCAAGATG
>Frequency_3_QualityScore_CEFGHHDHIIHIIIJJJJJIJHHIHGHGHHIHHFHHHIHHIEGFHIGHIGGHIIIIIIIIFGFGGGGGFDDCEEEEEEEDDDDCDDBCDBDDDC_Mismatch_0_Sense_+_Library_PoolC
TGTGGGTAAGAACAAATGCAGTAGGAGATTGTGTGTTGAGGTGAAGTAGTTTTTAAAAGATGGAACATCCAATCTGTTGGAATTACCTCCAAGA
>Frequency_3_QualityScore_FFHHHHHIJJJJJIJJJJJIJJJCGHGIJJJJJJJJJJJJJJJJJJJJJJIIHHDDE:?@BCDACBCCDBDDADDDDDCDDCCC?CCD>B@BAC_Mismatch_0_Sense_+_Library_PoolC
ACCGCTAACGGCTATTTCGTTGGTGCAAACATATTCATACTATTTTTGCATCGGAGGTGTGGGTAAGAACAAATGCAGTAGGAGATTGTGTGTT
>Frequency_3_QualityScore_DEFHGHGGIIIIIFGIGIIIIIJIGHFIHGHFIHHIIHHGHHIFHIEHIIHIIGGHHHIIHJIIEDE?DDDFFFHFFC>9<;@AACDDD_Mismatch_0_Sense_+_Library_PoolC
TACGGCTTTTAGGTTGGACTAACATCCATGTCATTTATTGTTACTTCAAATATTCAAATAATAAGAGTAATTGAAATGTTTTTCTTTTA
>Frequency_3_QualityScore_FFHHHHHJJJJJJJJJJJJJJJJIIIIJJIIJIJIIHIIIFHIIIIHIJJIBBCHGHIIJJJ_Mismatch_0_Sense_+_Library_PoolC
ATGTCATTTATTGTTACTTCAAATATTCAAATAATAAGAGTAATTGAAATGTTTTTCTTTTA
>Frequency_3_QualityScore_FFHHHGHJJJJJJJJHJGHIIJIIHIJIIIIJJJIJJJJJJJJJIIIJJJIIGHGHDGEEEEEFDEDDDECCEDDEDACDDACCCCDBCDDCCC_Mismatch_0_Sense_+_Library_PoolC
GAAATCACCCCAACCAGTATTTGAATCAATACACATTTCCGCCACCGCCAGTCTAGTGAGAAGCTCATGATGATGAGTACCGCTAACGGCTATT
>Frequency_3_QualityScore_FFHHHHHJJJJGIIJIJJJJJIJJJJJJJJJJJJJJJJIIHIJJJJIIJJJJJHHIIIJIGHIGIEHGHDGFEFFEBDEEDDDDDDDDDEE_Mismatch_0_Sense_+_Library_PoolC
CGGCTTTTAGGTTGGACTAACATCCATGTCATTTATTGTTACTTCAAATATTCAAATAATAAGAGTAATTGAAATGTTTTTCTTTTATGTA
>Frequency_3_QualityScore_FFHGHHHJIIIGJIJJJJIIIIIJHIJIJFHIJJJJJJJJJJJIIJJJJIIIIEGHHHHHEFFEEFFFFEEDEEEEDDDEEDDC?BD<@@ACCA_Mismatch_0_Sense_+_Library_PoolC
CAGTCTAGTGAGAAGCTCATGATGATGAGTACCGCTAACGGCTATTTCGTTGGTGCAAACATATTCATACTATTTTTGCATCGGAGGTGTGGGT
>Frequency_3_QualityScore_EFHHHGGHHIJJJIIHIGIIDGDGGHHGIHIJIGFHHHIHGIIJ_Mismatch_0_Sense_+_Library_PoolC
TCAAATATTCAAATAATAAGAGTAATTGAAATGTTTTTCTTTTA
>Frequency_3_QualityScore_FFFGFHGHCFHHHIHHJGHHIHFDHGGHHEEG>EGHIIHIIIJHIJFHEEGHEFHGGGGGFD=DBA9>>=?@<?:?ACBDCCCCCDC>CCBBD@_Mismatch_0_Sense_+_Library_PoolC
ATGATGAGTACCGCTAACGGCTATTTCGTTGGTGCAAACATATTCATACTATTTTTGCATCGGAGGTGTGGGTAAGAACAAATGCAGTAGGAGA
>Frequency_3_QualityScore_FFHHGHHIIIIJIJHHIJJJIJJJJJJHIIIIJHJHIIGIIHIJJJJJIGHGHHGFFFEBBDDDDDCDB@CDEEEDDBEEEEDCDEDDCC>BD7_Mismatch_0_Sense_+_Library_PoolC
CACCGCCAGTCTAGTGAGAAGCTCATGATGATGAGTACCGCTAACGGCTATTTCGTTGGTGCAAACATATTCATACTATTTTTGCATCGGAGGT
>Frequency_3_QualityScore_FFAEGGGFFHHIIJIJJJJJIHIIJIIJJGIIJJJHHIHHFIIIIIJJJJIIHIFIHGHAHEGHFGFDEADDDDCDCCBCDBDDCCCBCDDEDD_Mismatch_0_Sense_+_Library_PoolC
GGTGAAGTAGTTTTTAAAAGATGGAACATCCAATCTGTTGGAATTACCTCCAAGACGGGATCCTACAATCCAAGATGGGATCCTACAATCTGGG
>Frequency_3_QualityScore_BEFGHGGHGIIIIGIIEEBFFFGBGGIIIGBEGHHIJJJJ_Mismatch_0_Sense_+_Library_PoolC
ATATTCAAATAATAAGAGTAATTGAAATGTTTTTCTTTTA
>Frequency_3_QualityScore_FFHHHHHJIJJJJJIJJJIIIJJJJJJJJIJJJJJJIJJIJHIHJEGIIJJGIJJJDCFHHHIIJJI_Mismatch_0_Sense_+_Library_PoolC
CATCCATGTCATTTATTGTTACTTCAAATATTCAAATAATAAGAGTAATTGAAATGTTTTTCTTTTA
>Frequency_3_QualityScore_FFHHHHHJJJJJJJJJJJEHH;ECEHIFHIIIJJJJJJJJIIIJJJHIGGHIGGGHHGHFGF>CDEEBDBADEDDDDDDDDDDDDDDDDDDDDD_Mismatch_0_Sense_+_Library_PoolC
ATACTATTTTTGCATCGGAGGTGTGGGTAAGAACAAATGCAGTAGGAGATTGTGTGTTGAGGTGAAGTAGTTTTTAAAAGATGGAACATCCAAT
>Frequency_3_QualityScore_?=FFECFGGGHFIFEEHFCGEGHHIHFHIHDGGGFEGDCF@F?EEDGF>DEFG<ABEA>FACG_Mismatch_1_Sense_+_Library_PoolC
CCATGTCATTTATTGTTACTTCAAATATTCAAATAATAAGAGTAATTGAAATGTTTTTCTTTA
>Frequency_3_QualityScore_EEGGEGGIHIJHIHHGD<FHEDGHHHFIACD?FGHHIII_Mismatch_0_Sense_+_Library_PoolC
TATTCAAATAATAAGAGTAATTGAAATGTTTTTCTTTTA
>Frequency_3_QualityScore_AD?CGDFEEHHFIIE?ECFC4>C4<@@EEBF9A9AEEDFEFEFCFCEB@C=:BB@D<A;BC?BC:?;9@??@?ACBA:=>@>:?@@?>@@CAAA_Mismatch_0_Sense_+_Library_PoolC
TCATACTATTTTTGCATCGGAGGTGTGGGTAAGAACAAATGCAGTAGGAGATTGTGTGTTGAGGTGAAGTAGTTTTTAAAAGATGGAACATCCA
>Frequency_3_QualityScore_EFHHGHHIJ@FHIIHIIIIIIIJJJJIIIGHIDGEGHIIJFHFIHEGHIIIJJHI_Mismatch_1_Sense_+_Library_PoolC
TTTATTGTTACTTCAAATATTCAAATAATAAGAGTAATTGAAATGTTTTTCTTTA
>Frequency_3_QualityScore_FFHHGHHIHIGIIIJJJIJJJJJJJJJIIIIIIIIDHIIJJIIIJJHHGIIIIIIJ_Mismatch_1_Sense_+_Library_PoolC
ATTTATTGTTACTTCAAATATTCAAATAATAAGAGTAATTGAAATGTTTTTCTTTA
>Frequency_3_QualityScore_BDEBBGFEDCGEGEDDDEGDEHIGEFEFFCGIDEE@EFFCB;>CDGFFFGHHHC=BC?CHGC;@;BA=B@>B@ABC=ABBB@ACB@<?BA@_Mismatch_0_Sense_+_Library_PoolC
AGTATTTGAATCAATACACATTTCCGCCACCGCCAGTCTAGTGAGAAGCTCATGATGATGAGTACCGCTAACGGCTATTTCGTTGGTGCAA
>Frequency_3_QualityScore_FFHHGEHHJJJJJJJJIJJJHIJIJJJEHICEEGIJFHHHHIHIJIIJJHIHIFHEFAFFFBFEDDEEDAC?@ACDBCDDDDDCDDCAABDDDD_Mismatch_0_Sense_+_Library_PoolC
AACATATTCATACTATTTTTGCATCGGAGGTGTGGGTAAGAACAAATGCAGTAGGAGATTGTGTGTTGAGGTGAAGTAGTTTTTAAAAGATGGA
>Frequency_3_QualityScore_FFHHHHHJJJJHJJIJIJJIJJIJJJJJJIIJJJJJJGHIJJJJIIIIHGGFFFFFEEEEDBCDDDDDDBCDEEEEDDDDEEEDDCDEEDDB>A_Mismatch_0_Sense_+_Library_PoolC
GCCACCGCCAGTCTAGTGAGAAGCTCATGATGATGAGTACCGCTAACGGCTATTTCGTTGGTGCAAACATATTCATACTATTTTTGCATCGGAG
>Frequency_3_QualityScore_EFHHHHHJJIJJJJJJJJJJIIJJHIDHHIJJGIJJJFFIIIJIIJJJ_Mismatch_0_Sense_+_Library_PoolC
TACTTCAAATATTCAAATAATAAGAGTAATTGAAATGTTTTTCTTTTA
>Frequency_3_QualityScore_FFHHHHHJJJJJJJJJJJJJJJJJJGIIJJIJIJJJJJJJJJIJJHIIHIIIJHIIJIHGDEFEDDDBDDDEDDDDDBBDDCDBCDBDEEEEED_Mismatch_0_Sense_+_Library_PoolC
ATCAATACACATTTCCGCCACCGCCAGTCTAGTGAGAAGCTCATGATGATGAGTACCGCTAACGGCTATTTCGTTGGTGCAAACATATTCATAC
>Frequency_3_QualityScore_FFHHHGEIIGHAIIIIJIIIIIEGGIHIIJJJJ_Mismatch_0_Sense_+_Library_PoolC
AATAATAAGAGTAATTGAAATGTTTTTCTTTTA
>Frequency_3_QualityScore_FFHHHHHJJJJJJJJJHIJJIJJJIJJJJJIJJIJJJJJJJJJIIIJJJJJJJJJJJJIJIJJIIIIIHEEFHHHGEEFFECACDCDDDDDDCC_Mismatch_2_Sense_+_Library_PoolC
ATGTACGGCTTTTAGGTTGGACTAACATCCATGTCATTTATTGTTACTTCAAATATTCAAATAATAAGAGTAATTGAAATGTTTTTCTTTTAAA
>Frequency_3_QualityScore_FFHHHHHIJJJJJJJJJJJJJJJJJJIJJJJJJJJJJIIJJJJJJJJJJJJJJJJJJJJHHHHHGFFEEFEEEEEDDDDDDD@BBCDDDDDDDD_Mismatch_0_Sense_+_Library_PoolC
TCTGTTGGAATTACCTCCAAGACGGGATCCTACAATCCAAGATGGGATCCTACAATCTGGGATCCTGAAAGATGGAATCCGGAAAGATGGAATA
>Frequency_3_QualityScore_FEGGGHGHIDGHIIHIIIIJJJIJJJJJJJJJJJJJJJJJJJJJIJJJHIIJJJJJJJIIJJJIHGGGFEEFEEEEEEDDDCDDCCDDCDDDDD_Mismatch_1_Sense_+_Library_PoolC
GTGTTGAGGTGAAGTAGTTTTTAAAAGATGGAATATCCAATCTGTTGGAATTACCTCCAAGACGGGATCCTACAATCCAAGATGGGATCCTACA
>Frequency_3_QualityScore_EDGBE@?GECGFGHHHEGGHDFHFGFHGDDFEEEGIHIAFGDD=EAFEEDFHEBFDCDECCB=<@@AABCCCBC@<AC@C>@@C:@A=@@@?89_Mismatch_0_Sense_+_Library_PoolC
GTCCTCCTCACCTTAGAAATCACCCCAACCAGTATTTGAATCAATACACATTTCCGCCACCGCCAGTCTAGTGAGAAGCTCATGATGATGAGTA
>Frequency_3_QualityScore_FFGHHHEGIIIJIIIJJIGIIIHIHFIIIGHIJGIIJJHHIFIIIGGEHCFGGIIHIIHGADGHIEDHHDFGHEF_Mismatch_0_Sense_+_Library_PoolC
CTAACATCCATGTCATTTATTGTTACTTCAAATATTCAAATAATAAGAGTAATTGAAATGTTTTTCTTTTATGTA
>Frequency_3_QualityScore_FFFHGFEIIJJIIIJJJJJIJJHJ<ED:CEGHICGGEFFIIIJIIJIJGHIJHHEGHIEHDDGFFDEF><@DD@BDBDDDDCCCDCCDDDACCC_Mismatch_0_Sense_+_Library_PoolC
ATATTCATACTATTTTTGCATCGGAGGTGTGGGTAAGAACAAATGCAGTAGGAGATTGTGTGTTGAGGTGAAGTAGTTTTTAAAAGATGGAACA
>Frequency_3_QualityScore_DDGGFFGHFHHDDFHDGHIEFACGDHIIHHIFFGBFBDBDCDFBEGIDCGIHEHIIGGFHFIGHHIDG>DFGGGGIGDFB_Mismatch_0_Sense_+_Library_PoolC
GGAATAGCAGTAGAGATTGTGTAAGCATATGTTGAGTTAGTGGTTTGTTATTAAAGTTATTTCATGTTATTGTCTTGTTA
>Frequency_3_QualityScore_FFHHHFGIHIHIJJJJJJJJJHIJIGIIIIIIJJJIIJJIIIJJJJJJIIHJIIJHHHIIJJJHGHHHHCCEFFEEDDDDDDDDDDDDDEBBCD_Mismatch_1_Sense_+_Library_PoolC
TGAAGTAGTTTTTAAAAGATGGAATATCCAATCTGTTGGAATTACCTCCAAGACGGGATCCTACAATCCAAGATGGGATCCTACAATCTGGGAT
>Frequency_3_QualityScore_EEGBGCFHGEIIHHDGIIIIIJJII_Mismatch_0_Sense_+_Library_PoolC
GAGTAATTGAAATGTTTTTCTTTTA
>Frequency_3_QualityScore_FFFHHHHJIIJGIIJJJIJJHJIIIIFHFIIJHHIGGIJHIJJJJJIJIIJJJJJJJJJJI_Mismatch_0_Sense_+_Library_PoolC
AGTAGAGATTGTGTAAGCATATGTTGAGTTAGTGGTTTGTTATTAAAGTTATTTCATGTTA
>Frequency_3_QualityScore_FFHGHHHHIGGHGHJGHICHIGJJHFHIJJJIIJJIIHIJHHIJJFFHDHIGHIEHBGGIHGIIGGFGDEGEFF:ADBD@BDCE:AC?A?@>AB_Mismatch_0_Sense_+_Library_PoolC
TTGAGTTAGTGGTTTGTTATTAAAGTTATTTCATGTTATTGTCTTGTTAAACAAGCATGGCATGTTCCTTTGGGATGTTACTGGTTTATGTACG
>Frequency_3_QualityScore_FDGH?DBFHIEHHIHIJJJJJIIIIHIIIGICGIJDHBFFHIGHIDFFHHFGGDFHHGFGFFFFFEEEEEDDDDDCDDDEBCDBDDDDDDCDDD_Mismatch_0_Sense_+_Library_PoolC
GAGGTGTGGGTAAGAACAAATGCAGTAGGAGATTGTGTGTTGAGGTGAAGTAGTTTTTAAAAGATGGAACATCCAATCTGTTGGAATTACCTCC
>Frequency_3_QualityScore_EFHGHHHJJJHIJGHIIJHIGHIIHGAFHHIFIGGFHHIIHJHHGIGHHHFIGGFGEGIBFHFCFFFGGEFFCDEFEEDDBA;AC_Mismatch_0_Sense_+_Library_PoolC
TGGAATCCGGAAAGATGGAATAGCAGTAGAGATTGTGTAAGCATATGTTGAGTTAGTGGTTTGTTATTAAAGTTATTTCATGTTA
>Frequency_2_QualityScore_EEC9E=CEEGEGDGFFEEFGDCE?A?GCCC9ACGDCGGGGGIFGCGGGGGIGECECE3=AAECA=C@BA@E=?EBABAA_Mismatch_0_Sense_+_Library_PoolC
AGGTTGGACTAACATCCATGTCATTTATTGTTACTTCAAATATTCAAATAATAAGAGTAATTGAAATGTTTTTCTTTTA
>Frequency_2_QualityScore_EC@:ACCFEBAFFDGGBCGECAC<==7<ECDGACCEG@GHFIE9EGHECCACAGDEC@>CE>CEG@E9;A37>?CAA_Mismatch_0_Sense_+_Library_PoolC
ATGTACGGCTTTTAGGTTGGACTAACATCCATGTCATTTATTGTTACTTCAAATATTCAAATAATAAGAGTAATTGA
>Frequency_2_QualityScore_FFGHHHHIIJFHIIGIFHIHIJIHIHIJIIJJIIIJJJJIJJIIJJJJJJJJIGIEGIIIIIIIHIIGEDFFGEFEGGACD=BCBCADB@B8?B_Mismatch_0_Sense_+_Library_PoolC
GCATATGTTGAGTTAGTGGTTTGTTATTAAAGTTATTTCATGTTATTGTCTTGTTAAACAAGCATGGCATGTTCCTTTGGGATGTTACTGGTTT
>Frequency_2_QualityScore_FCFHGEGGAGHHGIHIIIIIIHGIIIIIIIIGIIIIIHIHIIGIDIFIIGGGGIHEFIIIIIDGBFE?@A@_Mismatch_0_Sense_+_Library_PoolC
GTTAGTGGTTTGTTATTAAAGTTATTTCATGTTATTGTCTTGTTAAACAAGCATGGCATGTTCCTTTGGGA
>Frequency_2_QualityScore_DEFHGGHIGFGHHFEHHEDFEGGHCG7CADCEHIADGIH?EGDACEGHIHI5A?EEGICGFEBEEFEACAEACEFEADEB>A:BACAC@B@BAA_Mismatch_1_Sense_+_Library_PoolC
AAGAACAAATGCAGTAGGAGATTGTGTGTTGAGGTGAAGTAGTTTTTAAAAGATGGAATATCCAATCTGTTGGAATTACCTCCAAGACGGGATC
>Frequency_2_QualityScore_EECFHHGIIIGEIEGFGHGHGHIEHEGHGHIIIIEG?ECGHGIIGEHGIHCGGCCCDE?;CCEEECCDEDCCCD?ACECC@A>ADACC@A?=7=_Mismatch_0_Sense_+_Library_PoolC
ACCGCCAGTCTAGTGAGAAGCTCATGATGATGAGTACCGCTAACGGCTATTTCGTTGGTGCAAACATATTCATACTATTTTTGCATCGGAGGTG
>Frequency_2_QualityScore_FEHFHGHIIIIIICGEFEIIIIIIIJJIGIJJIIIIIIJIIIJHEGH9DEGHI?GHEEEHEEDEFFED@ACECC?ACCAC?CCCCCCC?@BCDC_Mismatch_0_Sense_+_Library_PoolC
GCTATTTCGTTGGTGCAAACATATTCATACTATTTTTGCATCGGAGGTGTGGGTAAGAACAAATGCAGTAGGAGATTGTGTGTTGAGGTGAAGT
>Frequency_2_QualityScore_EEHEGEFHEIIEGGIIIIEEGIGEHEEGEGHHFHGIIEGIGCGGIICGGIIGHIIIIGGIIGGI_Mismatch_1_Sense_+_Library_PoolC
ATTGTGTAAGCATATGTTGAGTTAGTGGTTTGTTATTAAAGTTATTTCATGTTATTGTCTTGTA
>Frequency_2_QualityScore_FFHHHHHIJJJJJJJJJJJJIJJJIIJJJJJJJJJJJJJJJJJJJJJJJIIJJJJHGHIIIIGHHHGFFEEFEEEEEEDDDDDCDDDCDDDDDD_Mismatch_1_Sense_+_Library_PoolC
AAGATGGAATATCCAATCTGTTGGAATTACCTCCAAGACGGGATCCTACAATCCAAGATGGGATCCTACAATCTGGGATCCTGAAAGATGGAAT
>Frequency_2_QualityScore_FFHHHHHIJIIJJJJJIJJJJJJJIJJIIIJIJJIJJIIIIJJJIJIJIIIJJJJIIIIIIIIIFFGIIGGHIJGEEEGGFFFFFE_Mismatch_0_Sense_+_Library_PoolC
GGCTTTTAGGTTGGACTAACATCCATGTCATTTATTGTTACTTCAAATATTCAAATAATAAGAGTAATTGAAATGTTTTTCTTTTA
>Frequency_2_QualityScore_FFHHHHHJJIJJJJJJJIIHIFGIHIHIIJIIEIIJJIJIJJIHIGHGIJIIIIEGIIGIIIIIIIIGGGGGGGGFEEEEEEEEEEEDCCCCCC_Mismatch_0_Sense_+_Library_PoolC
TCCGGAAAGATGGAATAGCAGTAGAGATTGTGTAAGCATATGTTGAGTTAGTGGTTTGTTATTAAAGTTATTTCATGTTATTGTCTTGTTAAAC
>Frequency_2_QualityScore_FFHGHHHJJJIIIIJIHIIIIJIIJJJJHIIIJIIJJIIIIHIJIIIIJIIIGIHIIIGGIGHIIGGGGEFEEEDEEEEEEEEEEDD_Mismatch_1_Sense_+_Library_PoolC
GATGGAATCCGGAAAGATGGAATAGCAGTAGAGATTGTGTAAGCATATGTTGAGTTAGTGGTTTGTTATTAAAGTTATTTCATGCTA
>Frequency_2_QualityScore_EFFGHHHJJJJJIIIJIIIJIIIJJI@FGIIGIIIJIIIIFGIJIIJJHHICGIIIG>;?CACDDCCBABCDDCDCCCACCD=A7AAACCA@AA_Mismatch_0_Sense_+_Library_PoolC
GAAGTCTCTACCACCTTGTTCCTCCTAGCCTCCCGCCCCTATCACCACAAGTCTCCGCCTTCCCCTCCTACACCTTACCACAAAAGTCTCCGTG
>Frequency_2_QualityScore_FFHGHFHHIIGHIAFHIJEHIHIIJJIJJJJJJJJIJJJJHJIIIJJJIHIJIIJJJJIIIIJJIIIIGHDEFEDEEEEEDDDDDCCDDDCCCC_Mismatch_1_Sense_+_Library_PoolC
TTGTGTGTTGAGGTGAAGTAGTTTTTAAAAGATGGAATATCCAATCTGTTGGAATTACCTCCAAGACGGGATCCTACAATCCAAGATGGGATCC
>Frequency_2_QualityScore_FFHGHHHIJJJGGCHIIIDHIIIIGGIIIJGGIIJ_Mismatch_0_Sense_+_Library_PoolC
CAAATAATAAGAGTAATTGAAATGTTTTTCTTTTA
>Frequency_2_QualityScore_FFHGHHGJJHIIHJIHICHIIIIJJJJIIIJIJJJIJIIJIEHIIIJJIIIIIIJIIIHGHHHHGFFFEDDDCDD;A@BDDCDDDDDDDDDCCD_Mismatch_0_Sense_+_Library_PoolC
AAGCTCATGATGATGAGTACCGCTAACGGCTATTTCGTTGGTGCAAACATATTCATACTATTTTTGCATCGGAGGTGTGGGTAAGAACAAATGC
>Frequency_2_QualityScore_DCECD?@DGE?AGE=ECGHGGEDBFGDDGEE?AEGAFC=CAGGGGGIEGIFBECGGGIIGGHG@_Mismatch_0_Sense_+_Library_PoolC
AGCAGTAGAGATTGTGTAAGCATATGTTGAGTTAGTGGTTTGTTATTAAAGTTATTTCATGTTA
>Frequency_2_QualityScore_FFHHHHHJJJIJJIJJIIJJJIIJJJGIIGIIJIJIIIJJJJJJJJJJIIJJIJJJIIIJJJJIJJJGHHHHHHHEEFFFFFEAEEEEED_Mismatch_0_Sense_+_Library_PoolC
ATGTTACTGGTTTATGTACGGCTTTTAGGTTGGACTAACATCCATGTCATTTATTGTTACTTCAAATATTCAAATAATAAGAGTAATTGA
>Frequency_2_QualityScore_FEEE?FEGCCEGEEGCGBEEHGECEEEHEEEGFGHGCGHHGIFGGEGCFGFGGGHEDGGIIGHIHECC9?EGAG@?CC8?C@DBEE???BD_Mismatch_0_Sense_+_Library_PoolC
AGAGATTGTGTAAGCATATGTTGAGTTAGTGGTTTGTTATTAAAGTTATTTCATGTTATTGTCTTGTTAAACAAGCATGGCATGTTCCTTT
>Frequency_2_QualityScore_FFHHHHHIIIJIIEHIIEHEGHIIGIIEGHIIGIHHIIJJJJJIJJIJJJIJJIIIIIHGGHGGGGGGGGGFFFEEEEEDCCCCCDDCDDDDCC_Mismatch_0_Sense_+_Library_PoolC
AATGCAGTAGGAGATTGTGTGTTGAGGTGAAGTAGTTTTTAAAAGATGGAACATCCAATCTGTTGGAATTACCTCCAAGACGGGATCCTACAAT
>Frequency_2_QualityScore_FFHHHHHJJIJJJIJJJJJJJJIIIGHIIJIJJJIIIIIIJIIIJJIIIEHGHGIGHIFIIHHGGGFFFEFEEEEEEEEEEEEE_Mismatch_0_Sense_+_Library_PoolC
GGAATCCGGAAAGATGGAATAGCAGTAGAGATTGTGTAAGCATATGTTGAGTTAGTGGTTTGTTATTAAAGTTATTTCATGTTA
>Frequency_2_QualityScore_EEGCGGEEGHGGIIGHFIIIIIIHHIIIIIIIJGIIJGIIIGIGEGGIGDGIGEGHEHGIIGEGCGGIIGEG;_Mismatch_0_Sense_+_Library_PoolC
GAGTTAGTGGTTTGTTATTAAAGTTATTTCATGTTATTGTCTTGTTAAACAAGCATGGCATGTTCCTTTGGGA
>Frequency_2_QualityScore_FFHHHHHIIIHIIIGIHIJIIIIHIJIIJGIGHIIIIIGIJJGIIJJIJIIGIIIJIIJJJIIIJJIHHHIECG?E_Mismatch_0_Sense_+_Library_PoolC
AGCAGTAGAGATTGTGTAAGCATATGTTGAGTTAGTGGTTTGTTATTAAAGTTATTTCATGTTATTGTCTTGTTAA
>Frequency_2_QualityScore_FCGCGHGIJJIIJJIJI9EGIIIIIJIIIIJIIIIIIIEIIIIIIIGGIIIJIIIIIIIGGGEFGHIIHAE@DGGHEEFFFECDEEDEDDDDCC_Mismatch_2_Sense_+_Library_PoolC
TATGTACGGCTTTTAGGTTGGACTAACATCCATGTCATTTATTGTTACTTCAAATATTCAAATAATAAGAGTAATTGAAATGTTTTTCTTTAAA
>Frequency_2_QualityScore_FFHHHHHEGHHJJIIIIIIIIIIJIIJJJJJJJJJJJJFHI;DCFHICGIIIJJIHHHHHGFEFFFEE@CCCCCCC?CCCDDACCDDACCACDD_Mismatch_0_Sense_+_Library_PoolC
TCGTTGGTGCAAACATATTCATACTATTTTTGCATCGGAGGTGTGGGTAAGAACAAATGCAGTAGGAGATTGTGTGTTGAGGTGAAGTAGTTTT
>Frequency_2_QualityScore_?EGFFFGFGEAE?EECFHIDGGEEECCGGIIFGIIIG?CHHDCCGGAC<>?:A?D99BF_Mismatch_0_Sense_+_Library_PoolC
TCATTTATTGTTACTTCAAATATTCAAATAATAAGAGTAATTGAAATGTTTTTCTTTTA
>Frequency_2_QualityScore_FFHHHHHJJJJGIIJGHEIIIGIEGGIIIIJEGHIJGIIGIJJIJIJJJJJJJJJJJJJJJIJJJJIIHHHHGGFFFFEDEEECCCDDDCCDDD_Mismatch_1_Sense_+_Library_PoolC
AACAAATGCAGTAGGAGATTGTGTGTTGAGGTGAAGTAGTTTTTAAAAGATGGAATATCCAATCTGTTGGAATTACCTCCAAGACGGGATCCTA
>Frequency_2_QualityScore_FFFHHHHJJJJHIGJJJIIIIJIIIJHIGIHIGHIGHIJIJJJIJJJJFGIIIJJJIJIJJJIHIIIICFEBG_Mismatch_0_Sense_+_Library_PoolC
AGTAGAGATTGTGTAAGCATATGTTGAGTTAGTGGTTTGTTATTAAAGTTATTTCATGTTATTGTCTTGTTAA
>Frequency_2_QualityScore_FFHGHGFEHIIIIIIIIICGHIHICGIGGIIGHIIJJIJJGIGIIIJIIIHIIIGHIIIIGGIDFGGGGEEHGHIGEHG>ACE@DE?AC7_Mismatch_0_Sense_+_Library_PoolC
TTGTGTAAGCATATGTTGAGTTAGTGGTTTGTTATTAAAGTTATTTCATGTTATTGTCTTGTTAAACAAGCATGGCATGTTCCTTTGGGA
>Frequency_2_QualityScore_ADFFGDHF=AEGDAGGGGGHHI>=AA?CA5@CF?=7@BD=EACCBCGFIFG=D6CGI;9+=?;@A=AAA:AA<>CBC??CABABACD?BBACB?_Mismatch_0_Sense_+_Library_PoolC
TGTACGGCTTTTAGGTTGGACTAACATCCATGTCATTTATTGTTACTTCAAATATTCAAATAATAAGAGTAATTGAAATGTTTTTCTTTTATGT
>Frequency_2_QualityScore_FFHHHHHJJJJJJJIJGIIHIIIIIIIIJIJIHIIIJIIJIIGIIIHIIEIIJGIIIJJIIIIIIIJJJIIIIII_Mismatch_0_Sense_+_Library_PoolC
AAAGATGGAATAGCAGTAGAGATTGTGTAAGCATATGTTGAGTTAGTGGTTTGTTATTAAAGTTATTTCATGTTA
>Frequency_2_QualityScore_CCCCC=CFF?EE9DAGA>AFCE_Mismatch_0_Sense_+_Library_PoolC
TAATTGAAATGTTTTTCTTTTA
>Frequency_2_QualityScore_FFGHHHHJIIIGIIEIFGGIEGIIIIFHIIJJJJJGIIIIGGIIGIIGFGFHIIJJJFGGIIIIFIJIIG_Mismatch_0_Sense_+_Library_PoolC
TGGAATAGCAGTAGAGATTGTGTAAGCATATGTTGAGTTAGTGGTTTGTTATTAAAGTTATTTCATGTTA
>Frequency_2_QualityScore_EEFEEGGIIIHHIII=EEGEHGIIDAFGEIIGGHIIIIIIHIIIII?CGAC?CDD?C?CAACEECABBCCACCCCA@CCC?A?@CAC=BA:ABA_Mismatch_0_Sense_+_Library_PoolC
CGGCTATTTCGTTGGTGCAAACATATTCATACTATTTTTGCATCGGAGGTGTGGGTAAGAACAAATGCAGTAGGAGATTGTGTGTTGAGGTGAA
>Frequency_2_QualityScore_FFHHHGHJJIJIIIJEIGGIIIJJGIHIIJJHJJJJGIIHIHIIJGIIEHHIGIIIJJJJJHIGIIIJJGIIIJJIGHHHGGEGC_Mismatch_0_Sense_+_Library_PoolC
AAGATGGAATAGCAGTAGAGATTGTGTAAGCATATGTTGAGTTAGTGGTTTGTTATTAAAGTTATTTCATGTTATTGTCTTGTTA
>Frequency_2_QualityScore_FEHFEHHJGIIBGGIJDGHGGIIJJIJIJJJJIIIJIJJJJIJIJJIIIIIHHHHHHGGGEGGFFFEEDBCEDDDDDDDDDDDDDDDDDDDDDD_Mismatch_0_Sense_+_Library_PoolC
GTGTGTTGAGGTGAAGTAGTTTTTAAAAGATGGAACATCCAATCTGTTGGAATTACCTCCAAGACGGGATCCTACAATCCAAGATGGGATCCTA
>Frequency_2_QualityScore_ECGEGGBEGAGHIGCGEGEFHEEFGHFGCFEGEGEFGGGHIICGHGHFGFGA@?EGCCGGGDG@CECEEEEFFE?CFEE?CDCDC_Mismatch_0_Sense_+_Library_PoolC
GCTTTTAGGTTGGACTAACATCCATGTCATTTATTGTTACTTCAAATATTCAAATAATAAGAGTAATTGAAATGTTTTTCTTTTA
>Frequency_2_QualityScore_EFGHGFHIGIHJHIGGHHJEIIGGIIGIIIIJIGIIIJGGHIEGHIHIJIIGICGHHGGGIGIIHHIGIIGHHGGEFEFEA?BCCDDDDC_Mismatch_1_Sense_+_Library_PoolC
TGTACGGCTTTTAGGTTGGACTAACATCCATGTCATTTATTGTTACTTCAAATATTCAAATAATAAGAGTAATTGAAATGTTTTTCTTTA
>Frequency_2_QualityScore_ED@EFGG@DG?GEGGGA=CD==>@EACAE@FGGGGGGFEF@EGGGEDG9CEGCGGEI78CADGE?CBCE?CCDECEDDACCCCCBA;ABA5=@_Mismatch_0_Sense_+_Library_PoolC
GAATCCGGAAAGATGGAATAGCAGTAGAGATTGTGTAAGCATATGTTGAGTTAGTGGTTTGTTATTAAAGTTATTTCATGTTATTGTCTTGTT
>Frequency_2_QualityScore_EFHHHGGJJIIJJJHHIIIIIIIIJJJIJJIIIIIJIIIIJJJJJJJIHIJEHHHGGGEFFFFEEEBDDCDDEDCCCCCCDCDDDACD=CCEED_Mismatch_0_Sense_+_Library_PoolC
ATCACCCCAACCAGTATTTGAATCAATACACATTTCCGCCACCGCCAGTCTAGTGAGAAGCTCATGATGATGAGTACCGCTAACGGCTATTTCG
>Frequency_2_QualityScore_EFHHHGHIJJJEGIGIJJIJGIIIJJJJJJJJIJIIIJJJJIGIIAEFHGEEIHGEHHGHGHHFFEDFFEDDADCDACBBBCDCDDAACDDCCD_Mismatch_0_Sense_+_Library_PoolC
TATTTCGTTGGTGCAAACATATTCATACTATTTTTGCATCGGAGGTGTGGGTAAGAACAAATGCAGTAGGAGATTGTGTGTTGAGGTGAAGTAG
>Frequency_2_QualityScore_FFGHHHHJIJJJJJJJJJJJJJJJJIJJJJGIIAEDGIIDIIIIIIIJIIJJIIHIIGGHBEFFEEDCAACBCDBCCCDDDDABCCDDCDCDDD_Mismatch_0_Sense_+_Library_PoolC
GCAAACATATTCATACTATTTTTGCATCGGAGGTGTGGGTAAGAACAAATGCAGTAGGAGATTGTGTGTTGAGGTGAAGTAGTTTTTAAAAGAT
>Frequency_2_QualityScore_EEFFHHEEGHIGIIIIGIIIGIGIIJIGIIIJGIIJIIJJGFIHIIJIGHFEHHIGIIGEHHIIHIDIIDGGGHEGGDEACFAE?CCDACBCBD_Mismatch_2_Sense_+_Library_PoolC
ACAGTGGTTTGTTATTAAAGTTATTTCATGTTATTGTCTTGTTAAACAAGCATGGCATGTTCCTTTGGGATGTTACTGGTTTATGTACGGCTTT
>Frequency_2_QualityScore_DCFDC?CCFC?EG?IEGGC7BGE>7<DGEA37?CFCC<CG_Mismatch_1_Sense_+_Library_PoolC
AATATTCAAATAATAAGAGTAATTGAAATGTTTTTCTTTA
>Frequency_2_QualityScore_EFHHGHFIIIJIIIJIJJJJJJHIIIJGIJIIGIIIGIIGEIIGIIIIJIIJGIIJJJJJIJIIH_Mismatch_0_Sense_+_Library_PoolC
TAGCAGTAGAGATTGTGTAAGCATATGTTGAGTTAGTGGTTTGTTATTAAAGTTATTTCATGTTA
>Frequency_2_QualityScore_EECHCCEGIEFHCGBFI?EGHGGACG;CAGHGIIIIHIIIEIIEIHEGDCHIFCCHCHEGGCGIHAEGECCACEAECA??=AAA;ACCCCCCCC_Mismatch_0_Sense_+_Library_PoolC
ATGCAGTAGGAGATTGTGTGTTGAGGTGAAGTAGTTTTTAAAAGATGGAACATCCAATCTGTTGGAATTACCTCCAAGACGGGATCCTACAATC
>Frequency_2_QualityScore_FFHHHHHIJJJJJIIJIIIIJJJJJJJIJGIIIIIIJJIIIIIIIHIIIIGIJGIGIIIGIIDHHHGFGBEEEEEDEEEEEFEEDDE_Mismatch_1_Sense_+_Library_PoolC
AGATGGAATCCGGAAAGATGGAATAGCAGTAGAGATTGTGTAAGCATATGTTGAGTTAGTGGTTTGTTATTAAAGTTATTTCATGTA
>Frequency_2_QualityScore_FFGHHHHIJIIIIIIGGIFIIGIIDGHFIIIGGG@FGHGHICGFACGFHBGFGGCEEFGF?=FGGEEHGA>AD3?>@:?C>_Mismatch_0_Sense_+_Library_PoolC
TCATGTTATTGTCTTGTTAAACAAGCATGGCATGTTCCTTTGGGATGTTACTGGTTTATGTACGGCTTTTAGGTTGGACTA
>Frequency_2_QualityScore_FEBFGECGIFCEGGGGGIHIG9EEEFEEFHEGHHFEGIHGGIIDGIFHIGIHIGGHIIGECEFEGGG_Mismatch_0_Sense_+_Library_PoolC
AGATTGTGTAAGCATATGTTGAGTTAGTGGTTTGTTATTAAAGTTATTTCATGTTATTGTCTTGTTA
>Frequency_2_QualityScore_FFHHHHHIIIIJEGIIIIJJIIIJIIJJIIGIIIJJJJIIJII;EG5A?AGE?FEIGGFFHEEEEDDDEDDDEACDDCCCCCCCBCDABDCC?A_Mismatch_0_Sense_+_Library_PoolC
CTATTTCGTTGGTGCAAACATATTCATACTATTTTTGCATCGGAGGTGTGGGTAAGAACAAATGCAGTAGGAGATTGTGTGTTGAGGTGAAGTA
>Frequency_2_QualityScore_FFHHHHHJIIJJJJJIJJJIJGIIJJJJJJGIJJIIIIIIIIIIHIGHIHIJIIIIJEGGIIHIJIJIGGCG_Mismatch_0_Sense_+_Library_PoolC
ACATCCATGTCATTTATTGTTACTTCAAATATTCAAATAATAAGAGTAATTGAAATGTTTTTCTTTTATGTA
>Frequency_2_QualityScore_FFEGGHHIGCGIIIGIIIGHHIIIGGIGIIJIIIIGHEGEHIIEFIFIIGIIIIEEHHIIEEEGIIIIIGGIGHEGGGEEGGGGEEE_Mismatch_1_Sense_+_Library_PoolC
CTTTTAGGTTGGACTAACATCCATGTCATTTATTGTTACTTCAAATATTCAAATAATAAGAGTAATTGAAATGTTTTTCTTTTATGA
>Frequency_2_QualityScore_FFHHEGHIIJJJJIJJJJJIJJJJJIEHI?FGHIJIHIIGIIIIJIJJHJIJJJIIIIIHHGEGEFFDEDABDCDBCDABDDDCCCCDDDDDDC_Mismatch_0_Sense_+_Library_PoolC
ACATATTCATACTATTTTTGCATCGGAGGTGTGGGTAAGAACAAATGCAGTAGGAGATTGTGTGTTGAGGTGAAGTAGTTTTTAAAAGATGGAA
>Frequency_2_QualityScore_EFHHHHGGIGGDHIIHHIIHIIGGGGHIIIFGHGIIIIJGGHIHIIHIIIIIEGGHIIIGIIIIIIJJIGIIGGHF_Mismatch_0_Sense_+_Library_PoolC
TAGCAGTAGAGATTGTGTAAGCATATGTTGAGTTAGTGGTTTGTTATTAAAGTTATTTCATGTTATTGTCTTGTTA
>Frequency_2_QualityScore_FFEFHCGIFFIIIIIHIIIIIHII9EIGIIGIHGGIIIIIIFGIICECEFHCGGGDGHIGEAFHIIGIIGHI_Mismatch_1_Sense_+_Library_PoolC
CTAACATCCATGTCATTTATTGTTACTTCAAATATTCAAATAATAAGAGTAATTGAAATGTTTTTCTTTTAA
>Frequency_2_QualityScore_FFGGHGHIJIIJJJJIJJIJJJJJJJIJJJJJJJJIJJJJJIIIJJJJIIIHEGGGFEEECDEEECDCD@CCCDDCDDDCDCDCDDD?CBCCDC_Mismatch_1_Sense_+_Library_PoolC
CCCAATCTGTTGGAATTACCTCCAAGACGGGATCCTACAATCCAAGATGGGATCCTACAATCTGGGATCCTGAAAGATGGAATCCGGAAAGATG
>Frequency_2_QualityScore_ECFFH@EGEGGIHGIIHJJIIGHIIIJJJJJIIIJJIGIIIIIIH_Mismatch_0_Sense_+_Library_PoolC
GTTAGTGGTTTGTTATTAAAGTTATTTCATGTTATTGTCTTGTTA
>Frequency_2_QualityScore_CEGHEBFICGEFIAEHHIIIIFIIGIIHIIIFIFGGGHIGGIEHIGGHEGIIGICD:DAAGEHIGEIHCGEGIIIIIIGG_Mismatch_1_Sense_+_Library_PoolC
TAGGTTGGACTAACATCCATGTCATTTATTGTTACTTCAAATATTCAAATAATAAGAGTAATTGAAATGTTTTTCTTCTA
>Frequency_2_QualityScore_DEGHHBEIIJGHHHGIJJJJJJHIIHJJJJJIIJIJJJIJGHIIIJJJIJIIIJIIJJJJIIGGHHGGGDFEEEEEEDEEDDDDD?CCCDCDDD_Mismatch_1_Sense_+_Library_PoolC
TGAGGTGAAGTAGTTTTTAAAAGATGGAATATCCAATCTGTTGGAATTACCTCCAAGACGGGATCCTACAATCCAAGATGGGATCCTACAATCT
>Frequency_2_QualityScore_FEHHHHHIIIIIJIIGIIJJIIJJJJJJIIIIJJJJJIJHGIIIIIJJIGIIIIGHIGDGEEDCCCCCBACDDDDABCDDCCCCDEBCCABCCC_Mismatch_0_Sense_+_Library_PoolC
CTCCTCACCTTAGAAATCACCCCAACCAGTATTTGAATCAATACACATTTCCGCCACCGCCAGTCTAGTGAGAAGCTCATGATGATGAGTACCG
>Frequency_2_QualityScore_DEFAGGEIGHHEGI9CAGCGGIGFGHGIIIIGIIGHIGGGGGGDFGGIHFIIEGGGHGGFBEEEDEBAC=@DDECCCCE;??AADDDCC_Mismatch_1_Sense_+_Library_PoolC
GTACGGCTTTTAGGTTGGACTAACATCCATGTCATTTATTGTTACTTCAAATATTCAAATAATAAGAGTAATTGAAATGTTTTTCTTTA
>Frequency_2_QualityScore_FCGGGHGIIIGIIJJJJJIHIIIHIGIHIIJIIJGHIIIIIJJJJJJHIJJJJIJJJIII_Mismatch_0_Sense_+_Library_PoolC
GTAGAGATTGTGTAAGCATATGTTGAGTTAGTGGTTTGTTATTAAAGTTATTTCATGTTA
>Frequency_2_QualityScore_FEFHHHGGEGIHIEHICGGIIHIGIIIJJJJIIIJJJJJJJJJJJJIJJJJIIIIIJIJJJIJJIIHHGCEFDDDDDDDDDDDDDDDDCDDDDC_Mismatch_0_Sense_+_Library_PoolC
AGATTGTGTGTTGAGGTGAAGTAGTTTTTAAAAGATGGAACATCCAATCTGTTGGAATTACCTCCAAGACGGGATCCTACAATCCAAGATGGGA
>Frequency_2_QualityScore_FFGHHHHJJJIJJJJJJJJJJJJIJIIJJIJIIJIJIIJJIIJIIJIJJIIJIIIIIGHIHHHFFDEDDCDCDDEEDDDDDCBCCCCDCDCEEE_Mismatch_0_Sense_+_Library_PoolC
TTGAATCAATACACATTTCCGCCACCGCCAGTCTAGTGAGAAGCTCATGATGATGAGTACCGCTAACGGCTATTTCGTTGGTGCAAACATATTC
>Frequency_2_QualityScore_FFHHHHHIJJIIJJGIIIJJIJJJJJJIIJJIIIIIIIIGIIIJJIIJIIJJHEGIGHHFEGGICEHIIGIIIIICCGHHGFFFF_Mismatch_1_Sense_+_Library_PoolC
GGCTTTTAGGTTGGACTAACATCCATGTCATTTATTGTTACTTCAAATATTCAAATAATAAGAGTAATTGAAATGTTTTTCTTAT
>Frequency_2_QualityScore_FEGHHEGFGHHIHIICGHIIHIHIIIJJJJIJIJIJIJIJJIIJJIIJJGHIJJIJIIJIIJIIJJJGIGHFEDCEEDEDDDDDDDDCCCDCCD_Mismatch_1_Sense_+_Library_PoolC
GATTGTGTGTTGAGGTGAAGTAGTTTTTAAAAGATGGAATATCCAATCTGTTGGAATTACCTCCAAGACGGGATCCTACAATCCAAGATGGGAT
>Frequency_2_QualityScore_EEBFF=CEAGGGC;EGGHGCGHGGIIEFEFCGGEEFFCEECE?CFFGGGGEGFGGHGEGGFFAC?CCE>;?;==>??;AAA=AACAAACA6AAB_Mismatch_0_Sense_+_Library_PoolC
TCATGATGATGAGTACCGCTAACGGCTATTTCGTTGGTGCAAACATATTCATACTATTTTTGCATCGGAGGTGTGGGTAAGAACAAATGCAGTA
>Frequency_2_QualityScore_FFHHHHHJIJJIIJIIIIIJIIJIIIGIIIIIIIIIJJJIIJHIIHIGHIIAFHHIJIIIIGDEGGGIIHII_Mismatch_1_Sense_+_Library_PoolC
GACTAACATCCATGTCATTTATTGTTACTTCAAATATTCAAATAATAAGAGTAATTGAAATGTTTTTCTTTA
>Frequency_2_QualityScore_FFHGHHHJIJIJJIHIIJIIIJIJIIGEIIIJIJJJJJIIJIIIIJIIIIJJIJIIJHHFEFFEECDEDCECDCDDCC?BCDDDEDACCCBDDC_Mismatch_0_Sense_+_Library_PoolC
CTCACCTTAGAAATCACCCCAACCAGTATTTGAATCAATACACATTTCCGCCACCGCCAGTCTAGTGAGAAGCTCATGATGATGAGTACCGCTA
>Frequency_2_QualityScore_FFFCFGGIIIJIIJJIICGI6CEGHH?EIIIGEFHIIIHIIIIIIEIDGIIAECGEFEBEEABCEE@CCACEEDDDDDDDCCCCCCDDCCCCCC_Mismatch_0_Sense_+_Library_PoolC
TACTATTTTTGCATCGGAGGTGTGGGTAAGAACAAATGCAGTAGGAGATTGTGTGTTGAGGTGAAGTAGTTTTTAAAAGATGGAACATCCAATC
>Frequency_2_QualityScore_FEHHHGHJJJIIJIJIJIIHHIFFIIIIIHEGGIJJIIIIIIHIJJIIJIJIIJIGIIIGHFEC@CCEECBCCCCDC?BCCDCDCDDCCC?ABC_Mismatch_0_Sense_+_Library_PoolC
CCTCCTCACCTTAGAAATCACCCCAACCAGTATTTGAATCAATACACATTTCCGCCACCGCCAGTCTAGTGAGAAGCTCATGATGATGAGTACC
>Frequency_2_QualityScore_FEHGHHHGGGHHIJGIIAFGHIBGGEIIJJJJJJJJJJJJJJJJJIJJJJJJJJJJIJIJJJJJJJHIIGGGEECDDEDCDDDDDDCCCDDDDD_Mismatch_1_Sense_+_Library_PoolC
GAGATTGTGTGTTGAGGTGAAGTAGTTTTTAAAAGATGGAATATCCAATCTGTTGGAATTACCTCCAAGACGGGATCCTACAATCCAAGATGGG
>Frequency_2_QualityScore_CCHCCDAIFGGGGAAGFFGGIIIIGHHFGGIHGIGHIHHIIGHIIIGHGGHEHGIGEEGIIIGCGCG=C?BDDG@CDC?AEECCCEEC_Mismatch_1_Sense_+_Library_PoolC
TACGGCTTTTAGGTTGGACTAACATCCATGTCATTTATTGTTACTTCAAATATTCAAATAATAAGAGTAATTGAAATGTTTTTCTTTA
>Frequency_2_QualityScore_FFGHHHGJJJGIIIJFHIAFEGGI?FIIHIJIIIJIJIJEEHIEIDGIJFGGHGIIEHGEGCEECDE?CADDDDCDCDCD@CCDDCDCCCCDDD_Mismatch_0_Sense_+_Library_PoolC
CTATTTTTGCATCGGAGGTGTGGGTAAGAACAAATGCAGTAGGAGATTGTGTGTTGAGGTGAAGTAGTTTTTAAAAGATGGAACATCCAATCTG
>Frequency_2_QualityScore_EEGGGEGGCEIICIGC?GICEEACEEAGIHCIEBADEHIEIF=?EGFCHEHHIIHGGGGGHGEDACD;?=CDDDDACA?ACC;==?BCCCCCC?_Mismatch_1_Sense_+_Library_PoolC
TAAAAGATGGAATATCCAATCTGTTGGAATTACCTCCAAGACGGGATCCTACAATCCAAGATGGGATCCTACAATCTGGGATCCTGAAAGATGG
>Frequency_2_QualityScore_9ACCEC9=;DAEEHGD?CBGBFGFEGAHEF_Mismatch_0_Sense_+_Library_PoolC
AATAAGAGTAATTGAAATGTTTTTCTTTTA
>Frequency_2_QualityScore_FFGHHHHFIJIIJIJJIHJEHIIJIIJJJJBFEHGHIJJJJ_Mismatch_0_Sense_+_Library_PoolC
AATATTCAAATAATAAGAGTAATTGAAATGTTTTTCTTTTA
>Frequency_2_QualityScore_FFHGHHHIJGIIIGHAGGIICGI=EEIIGIIGIJJJJJJIJJJIJIJJIJJJJJJJJIIIJIHHHHHGFEFFEEEDECBCCCDDCDDDDDDDDC_Mismatch_0_Sense_+_Library_PoolC
CAGTAGGAGATTGTGTGTTGAGGTGAAGTAGTTTTTAAAAGATGGAACATCCAATCTGTTGGAATTACCTCCAAGACGGGATCCTACAATCCAA
>Frequency_2_QualityScore_FDGHGHHJJJJJJJIIJIJJGIHJIIIIEHGIIJJJIIJJJIJIGIFGGIIGIGGAEGGGGEFFGECEGEFFFGGGGGGGF_Mismatch_0_Sense_+_Library_PoolC
GTTGGACTAACATCCATGTCATTTATTGTTACTTCAAATATTCAAATAATAAGAGTAATTGAAATGTTTTTCTTTTATGTA
>Frequency_2_QualityScore_EDFFFFFGGGGGGGGGGGGGGGGGGGGGGGGGGGGGGGGGGGFGGGGGGFGEEFGGGAEGGGCCDFEEGFGGG_Mismatch_0_Sense_+_Library_PoolC
GACTAACATCCATGTCATTTATTGTTACTTCAAATATTCAAATAATAAGAGTAATTGAAATGTTTTTCTTTTA
>Frequency_2_QualityScore_EC@DCEGGFGIIDGIIIIHIGGIIHIIIIEGIIFGFGEEGCFGBD:CEEFFEGGGCE?EEEEEGFCFEECD?ABDBCE@BCCCCBCCC?CBCCA_Mismatch_0_Sense_+_Library_PoolC
GGTGTGGGTAAGAACAAATGCAGTAGGAGATTGTGTGTTGAGGTGAAGTAGTTTTTAAAAGATGGAACATCCAATCTGTTGGAATTACCTCCAA
>Frequency_2_QualityScore_EEHGGEEIIEGI?GEGIGEGGHGHIHIIIIIIIGIIIEIGHIIBFGFEEIGDHAGGGGHGHFEFFDEEED@CCDDDCACDCDDDDDCEDDDACC_Mismatch_0_Sense_+_Library_PoolC
TTGCATCGGAGGTGTGGGTAAGAACAAATGCAGTAGGAGATTGTGTGTTGAGGTGAAGTAGTTTTTAAAAGATGGAACATCCAATCTGTTGGAA
>Frequency_2_QualityScore_FFHHHGGIIIIIJJJJIIIGEGIIHHIIIJIIIIIGHGIIIGIGIGIIIJJIJJIJEIGIIIHHICGGGGEEEEFEEEDEEEEEEEEDEDE_Mismatch_1_Sense_+_Library_PoolC
GAAAGATGGAATCCGGAAAGATGGAATAGCAGTAGAGATTGTGTAAGCATATGTTGAGTTAGTGGTTTGTTATTAAAGTTATTTCATGTCA
>Frequency_2_QualityScore_EEHGHFHIGIIIIIJIIIGIIIJIJIGIGIHHIIIHIIIIIIIGGIIFIHIIGGGGHGGGGGFEE?CEEACDDCABADCACABCCEACCCCACC_Mismatch_1_Sense_+_Library_PoolC
CATCCAAGATGGGATCCTACAATCTGGGATCCTGAAAGATGGAATCCGGAAAGATGGAATAGCAGTAGAGATTGTGTAAGCATATGTTGAGTTA
>Frequency_2_QualityScore_DE<EFCFEGEGIGEEG@EFGICHFFHHICHHIEFDHEGCGIGGEE@EFCHGGHHFGGBEICDEFECCCDBAACCDDCCCCBC?CCB??>?BB?B_Mismatch_0_Sense_+_Library_PoolC
AGTAGTTTTTAAAAGATGGAACATCCAATCTGTTGGAATTACCTCCAAGACGGGATCCTACAATCCAAGATGGGATCCTACAATCTGGGATCCT
>Frequency_2_QualityScore_FFHGHGHJIJHFIIIJJJIIIIIIIIIIJJIIJJGIIGIJHIJJIJIIIJIIIIGIHHEGGHHHHACEC??CDDDBCECCCC@CCDD@CDECCC_Mismatch_1_Sense_+_Library_PoolC
TCTACAATCCAAGATGGGATCCTACAATCTGGGATCCTGAAAGATGGAATCCGGAAAGATGGAATAGCAGTAGAGATTGTGTAAGCATATGTTG
>Frequency_2_QualityScore_FFHHHHHJJJHIJJIJJJIJJJJJJJJIJIJJJJJJJIJJJIJJJJJJJJJJIIIIIJIIIIIJGIIIJII_Mismatch_0_Sense_+_Library_PoolC
GGCTTTTAGGTTGGACTAACATCCATGTCATTTATTGTTACTTCAAATATTCAAATAATAAGAGTAATTGA
>Frequency_2_QualityScore_AAGHGFFGGIEGHGIHGAGCF?GHHCCGHGGCGGGGAEGCGC>EAGGGHA?C?EEABGHHECGFG=AE?ABC\;==ACBCCC=?A?8?BDCACC_Mismatch_1_Sense_+_Library_PoolC
TTATTGTCTTGTTAAACAAGCATGGCATGTTCCTTTGGGATGTTACTGGTTTATGTACGGCTTTTAGGTTGGGCTAACATCCATGTCATTTATT
>Frequency_2_QualityScore_FFHGHHHJIJIJIJJIIIHIHIIJGHIIJJJIJJJJIIJIIGIIIHIICGIJIIJJJIIJJGIIIJJJJGIIII_Mismatch_0_Sense_+_Library_PoolC
AAGATGGAATAGCAGTAGAGATTGTGTAAGCATATGTTGAGTTAGTGGTTTGTTATTAAAGTTATTTCATGTTA
>Frequency_2_QualityScore_FFGGFGHIIJIJIIHIIIGGIIIEIIIHIIIGFIFFGCGCGGGHGCEHIICDGIEFIIJJG_Mismatch_0_Sense_+_Library_PoolC
TGTCATTTATTGTTACTTCAAATATTCAAATAATAAGAGTAATTGAAATGTTTTTCTTTTA
>Frequency_2_QualityScore_FFHHHHGIIIJEGI@GBEGICGHIIIJJIIIJJJJGIIGIGEGIIGHHIHHHGGG>AEEFCEECEEEDCECDDDDDCDDDDDDDDDDDDEBCDC_Mismatch_0_Sense_+_Library_PoolC
TTTTGCATCGGAGGTGTGGGTAAGAACAAATGCAGTAGGAGATTGTGTGTTGAGGTGAAGTAGTTTTTAAAAGATGGAACATCCAATCTGTTGG
>Frequency_2_QualityScore_FFGHHHHJJJJJIJIJJIIIJJJIIJJIJJIJJJJIJJIIJJJIJJIIIIHHHIGIIHIIGIIJHDEGIAEHIIHH_Mismatch_0_Sense_+_Library_PoolC
TTGGACTAACATCCATGTCATTTATTGTTACTTCAAATATTCAAATAATAAGAGTAATTGAAATGTTTTTCTTTTA
>Frequency_2_QualityScore_FEHGHHHIJJJIEFIIIJJJJJI_Mismatch_0_Sense_+_Library_PoolC
GTAATTGAAATGTTTTTCTTTTA
>Frequency_2_QualityScore_FFHHHHHJIJIHGIIIGIIJIIIHIHEHIJJIHEGEHIGIHCFEIEGIGGGIIJEIIIJDEHCGDCB@DC>8>ACDECCDCCBBBCCCCCACCD_Mismatch_0_Sense_+_Library_PoolC
ATTTGAATCAATACACATTTCCGCCACCGCCAGTCTAGTGAGAAGCTCATGATGATGAGTACCGCTAACGGCTATTTCGTTGGTGCAAACATAT
>Frequency_2_QualityScore_EBECAECCECBEHIIEDGEGD=CFHFIFGFICAFCEAFCAGICECCCGHAGGIACEHECGIGICGGB@E9?ADEEEEDDBDDDCDCECCB?A?C_Mismatch_2_Sense_+_Library_PoolC
TGAAAGATGGAATCCGGAAAGATGGAATAGCAGTAGAGATTGTGTAAGCATATGTTGAGTTAGTGGTTTGTTATTAAAGTTATTTCATGTTAAA
>Frequency_2_QualityScore_FFHFHHHIJJJJJJJJJJIIIIHIGIIJHIGHGHIIIJGHIIIFIIGHIIJIIJJJIJJJJIIIIIIIGEEGGGEEEEEEDEEEDDDDDCDDCA_Mismatch_1_Sense_+_Library_PoolC
GGGTAAGAACAAATGCAGTAGGAGATTGTGTGTTGAGGTGAAGTAGTTTTTAAAAGATGGAATATCCAATCTGTTGGAATTACCTCCAAGACGG
>Frequency_2_QualityScore_FF?EBFHIFIIIIJJJJJJJJIIHIGIGIGIIJGGEGGGIGGIGHEGIEGHGIIIIGIHHHGGGGGFEEEEEEEDEEEEEDCDDDDDDDDDCCD_Mismatch_1_Sense_+_Library_PoolC
GGTGTGGGTAAGAACAAATGCAGTAGGAGATTGTGTGTTGAGGTGAAGTAGTTTTTAAAAGATGGAATATCCAATCTGTTGGAATTACCTCCAA
>Frequency_2_QualityScore_FFHCGHHIGIHGIIIJIJJJIIJJJJIJJJJJJIIJJJIJJJJJJJJJGIJIJIJIJGIJIHIHHHHHHBEFFEDEEEEDDCDDDDDDDCDDED_Mismatch_1_Sense_+_Library_PoolC
AGGTGAAGTAGTTTTTAAAAGATGGAATATCCAATCTGTTGGAATTACCTCCAAGACGGGATCCTACAATCCAAGATGGGATCCTACAATCTGG
>Frequency_2_QualityScore_EEEGHEGIIIAGIHHIDF<AFEAFAFGEIFHHAD<AEADGGHEFHFIEECACEGGGIIHEHHCGBCA?CAA=?=ACCCCCAAC?CCCAA<@BCC_Mismatch_1_Sense_+_Library_PoolC
GAACAAATGCAGTAGGAGATTGTGTGTTGAGGTGAAGTAGTTTTTAAAAGATGGAATATCCAATCTGTTGGAATTACCTCCAAGACGGGATCCT
>Frequency_2_QualityScore_FFHHHHGJIIJJJIIIIIIJIHIGHHIJJJJJJJIIIJJJJJIIJHIIIHHIIJIIIGHHHHGGFFEFECDEDDDDDDDDDDACCEEDCDACBC_Mismatch_0_Sense_+_Library_PoolC
CCAACCAGTATTTGAATCAATACACATTTCCGCCACCGCCAGTCTAGTGAGAAGCTCATGATGATGAGTACCGCTAACGGCTATTTCGTTGGTG
>Frequency_2_QualityScore_FFHHHGEC2BFGGFEGGGEBAHHHIIIII_Mismatch_1_Sense_+_Library_PoolC
AATAAGAGTAATTGAAATGTTTTTCTTTA
>Frequency_2_QualityScore_FFGHHHHJJJJJJJJJJJJJJJJJJJIJJJJIJJIJIJJJJJIJIIIIIIJJHIIIJJJIIIEHHHFGFEEEEEEDDCDDDDDCDDDDDC=BCC_Mismatch_1_Sense_+_Library_PoolC
ATATCCAATCTGTTGGAATTACCTCCAAGACGGGATCCTACAATCCAAGATGGGATCCTACAATCTGGGATCCTGAAAGATGGAATCCGGAAAG
>Frequency_2_QualityScore_EEEFEGGIEHGHGEEEGEGHHGIGIIHHHIGGIIJJHIJJDGGIIIIHIFGDGE_Mismatch_0_Sense_+_Library_PoolC
ATATGTTGAGTTAGTGGTTTGTTATTAAAGTTATTTCATGTTATTGTCTTGTTA
>Frequency_2_QualityScore_FFHHHHHJJIJJHIIJHIIIJJJJJJGIJIIIIJJIIJIIIGIJJJJIJJIJIJHIIHIIIIIIGIAFG@CEFFFFF?AEECDEEEC_Mismatch_1_Sense_+_Library_PoolC
ACGGCTTTTAGGTTGGACTAACATCCATGTCATTTATTGTTACTTCAAATATTCAAATAATAAGAGTAATTGAAATGTTTTTCTTTA
>Frequency_2_QualityScore_FFHHHHHJGHIIJJIJJJIIJJIJJJJJJJJIJJJIIHHIIIJIJJIJJJIGFGGGGHGIEHCGGIIIGHIIHBGIIGFHHHGFFFFF_Mismatch_0_Sense_+_Library_PoolC
CTTTTAGGTTGGACTAACATCCATGTCATTTATTGTTACTTCAAATATTCAAATAATAAGAGTAATTGAAATGTTTTTCTTTTATGTA
>Frequency_2_QualityScore_FEHHHHHJIJJJIJJJJJGIHIJIJIJIIIIJIIJJJJHIJHIJIIIIIIEIIGGGFEED@DDEEDCCCBDACACCDCCBCEEEEEDDCEEEED_Mismatch_0_Sense_+_Library_PoolC
CACATTTCCGCCACCGCCAGTCTAGTGAGAAGCTCATGATGATGAGTACCGCTAACGGCTATTTCGTTGGTGCAAACATATTCATACTATTTTT
>Frequency_2_QualityScore_FFHFGHGHIIIIGIJJJJJJIIIIIFII=DAFGECGHIHIJJIJJJJJJGHJIHIFHIIGEDCEEEADCC@CCCCBC8?CCCDDDDCD6=ACCC_Mismatch_1_Sense_+_Library_PoolC
CATATTCATACTATTTTTGCATCGGAGGTGTGGGTAAGAACAAATGCAGTAGGAGATTGTGTGTTGAGGTGAAGTAGTTTTTAAAAGATGGAAT
>Frequency_2_QualityScore_FFHHHHGJIJIIJJIIGIIJGHCEGIIGIJAGHIIGGIHIIJJIJJJJIIIJJIJJJJJIIIIIIGGGGGGEEEEEEEDEEEEDCDDBCDDDDD_Mismatch_0_Sense_+_Library_PoolC
ACAAATGCAGTAGGAGATTGTGTGTTGAGGTGAAGTAGTTTTTAAAAGATGGAACATCCAATCTGTTGGAATTACCTCCAAGACGGGATCCTAC
>Frequency_2_QualityScore_FFGGGHHJIJIJIIIIIJGIIJJIJJIJJIJIIIIHHJJIJIJIJIGIICICGIIIIIIHGEGEFFFEEDEEECEDDCCCCDCCCDCCCCDD@?_Mismatch_1_Sense_+_Library_PoolC
GAATATCCAATCTGTTGGAATTACCTCCAAGACGGGATCCTACAATCCAAGATGGGATCCTACAATCTGGGATCCTGAAAGATGGAATCCGGAA
>Frequency_2_QualityScore_FFHHHHHIIJIJJJJJIIJJJJHIIIIJIJJJJJJIGIIIIIIIJICHIIIIGHIJJFIIIIGIH?CEFEECE_Mismatch_0_Sense_+_Library_PoolC
TTGTCTTGTTAAACAAGCATGGCATGTTCCTTTGGGATGTTACTGGTTTATGTACGGCTTTTAGGTTGGACTA
>Frequency_2_QualityScore_EFHHHHHJJJJJJJIIIIIIIIIEIIEHIJJJGIIJGFHIGIIIJIJ_Mismatch_1_Sense_+_Library_PoolC
TACTTCAAATATTCAAATAATAAGAGTAATTGAAATGTTTTTCTTTA
>Frequency_2_QualityScore_EEFHHGHIIGIIIJJJIJJIJIIIIIJJIJJJJIIIIJIJIJJHIJJIIIIHIIEIIGIFGIIIJIIJICBGHIIIGIHHH_Mismatch_0_Sense_+_Library_PoolC
TTAGGTTGGACTAACATCCATGTCATTTATTGTTACTTCAAATATTCAAATAATAAGAGTAATTGAAATGTTTTTCTTTTA
>Frequency_2_QualityScore_FFEGGGEIIDGCIHHIICGHIGHCGHEHIJIIIIIHCIIGGCGIIIIIJGIIIIJIIIICGEDEGFCHHDGHCIEEGHDCEECDE@;A>A?AB?_Mismatch_0_Sense_+_Library_PoolC
TGTGTAAGCATATGTTGAGTTAGTGGTTTGTTATTAAAGTTATTTCATGTTATTGTCTTGTTAAACAAGCATGGCATGTTCCTTTGGGATGTTA
>Frequency_2_QualityScore_FFHGGGHIIIJJJJIIJJGGIIGGIIIIGHIIIIHIJIJIIJJJIHICGGGHIIIIIIIJJGGGGGHGEDEFEFFED_Mismatch_0_Sense_+_Library_PoolC
ATGGCATGTTCCTTTGGGATGTTACTGGTTTATGTACGGCTTTTAGGTTGGACTAACATCCATGTCATTTATTGTTA
>Frequency_2_QualityScore_AEHCFGFHGIAGIIIIIIIHIIIEDGGIIIIHIIIIIIGIGFFGEHFGAGDHIFIEHHIGICG9EDGGEFGEG@CEEEEEECED?AD<ABBCCC_Mismatch_1_Sense_+_Library_PoolC
TTTATGTACGGCTTTTAGGTTGGACTAACATCCATGTCATTTATTGTTACTTCAAATATTCAAATAATAAGAGTAATTGAAATGTTTTTCTTTA
>Frequency_2_QualityScore_FFHHHHHJJJJJJJIJJJJJJJJJJJJJIJEHIIJJIIIIIEGHIIIJJJIJ_Mismatch_0_Sense_+_Library_PoolC
TTGTTACTTCAAATATTCAAATAATAAGAGTAATTGAAATGTTTTTCTTTTA
>Frequency_2_QualityScore_FFHHHHHJJIJJJJIGIJJJJJJJIIIJIIIJIJJJIIHIEGIIIIIIIJIGGIIIIJJJI_Mismatch_1_Sense_+_Library_PoolC
ATGTCATTTATTGTTACTTCAAATATTCAAATAATAAGAGTAATTGAAATGTTTTTCTTTA
>Frequency_2_QualityScore_FFHHHGHJJJIIJJJJJIJGIHGIIIIJJEHGIIIIIIIIIJIIIIJJGIJIGIIIIJIIIIHHHHHGFEEFFFEEEEEEECDCDCCFEEDEDC_Mismatch_1_Sense_+_Library_PoolC
AATGGCATGTTCCTTTGGGATGTTACTGGTTTATGTACGGCTTTTAGGTTGGACTAACATCCATGTCATTTATTGTTACTTCAAATATTCAAAT
>Frequency_2_QualityScore_FDGHHFHGIIIFHEGGHJGHI;EGGIFHGIIIJJJJJJJJJIJJJJIJHIIIJJJJIJJJIIJIIIIIIGGGGGEEEDDDDDDDDDDDDDDCDD_Mismatch_1_Sense_+_Library_PoolC
GTAGGAGATTGTGTGTTGAGGTGAAGTAGTTTTTAAAAGATGGAATATCCAATCTGTTGGAATTACCTCCAAGACGGGATCCTACAATCCAAGA
>Frequency_2_QualityScore_FFHGHHHJJJJJJIJIIJJJIJJJJJJJIJJJJIJIIIIIJJJJJIJIIJGIGIHGFGGGFFEEEEEEEADEECCDDDDDDDDDDDDBDDEEDC_Mismatch_0_Sense_+_Library_PoolC
TCACCCCAACCAGTATTTGAATCAATACACATTTCCGCCACCGCCAGTCTAGTGAGAAGCTCATGATGATGAGTACCGCTAACGGCTATTTCGT
>Frequency_2_QualityScore_FEFFHGEHGHIHGIHIJGIIFGICGFHHGIIIIGIIIIIHIIIIIDGII=CEEFIHGEGHFEE?CEFFEEEEDDC@ACAA?BC5=>ACD@AACC_Mismatch_0_Sense_+_Library_PoolC
CTAGTGAGAAGCTCATGATGATGAGTACCGCTAACGGCTATTTCGTTGGTGCAAACATATTCATACTATTTTTGCATCGGAGGTGTGGGTAAGA
>Frequency_2_QualityScore_FFGHGHGIJJIIIHIIIIGGAAGCHIGGGGHIGIIIIJIIIICGGHIIGHIGIIGGGHGIIGHI7?DGEDGIIGEGGACDAEEECAE?_Mismatch_0_Sense_+_Library_PoolC
GGAAAGATGGAATAGCAGTAGAGATTGTGTAAGCATATGTTGAGTTAGTGGTTTGTTATTAAAGTTATTTCATGTTATTGTCTTGTTA
>Frequency_2_QualityScore_FEHGHHHJJIGGIIIIIIHGFIIIHIIIGGIHGIGG?CEGHHGHHIHBDGFGIGHIII_Mismatch_0_Sense_+_Library_PoolC
CATTTATTGTTACTTCAAATATTCAAATAATAAGAGTAATTGAAATGTTTTTCTTTTA
>Frequency_2_QualityScore_EDFFDEFG@AEEIGHGIFGEIFEGIIHIFCGHGIIIIIHHGAFAGHGIHEIHHG9A>@CGHIHII_Mismatch_0_Sense_+_Library_PoolC
TCCATGTCATTTATTGTTACTTCAAATATTCAAATAATAAGAGTAATTGAAATGTTTTTCTTTTA
>Frequency_2_QualityScore_FFFHHHHJJJJJIJJJIJJJJIIJJIJJJIIEHIJJIJJJIJJJIIIIIIIJJIGIDHHIJJIGIIGFGGIIIJIIH_Mismatch_1_Sense_+_Library_PoolC
GGTTGGACTAACATCCATGTCATTTATTGTTACTTCAAATATTCAAATAATAAGAGTAATTGAAATGTTTTTCTTTA
>Frequency_2_QualityScore_FFHHGHHJIIIJJJJJJJIIGIIGHGIIJIIHIIIJHIIIIIIIGHGHIIGHIGIIIHIJJIJIJJHHGEHGHGFFFFF_Mismatch_0_Sense_+_Library_PoolC
CCGGAAAGATGGAATAGCAGTAGAGATTGTGTAAGCATATGTTGAGTTAGTGGTTTGTTATTAAAGTTATTTCATGTTA
>Frequency_2_QualityScore_FFEGGGFGEGIIHHGGFHIGEH>EDGIGIGGHIJIIGIIGIIIIIHIIIIIGFGIJJIHJJFEIGIIIIGEGHGEFFFDDCAACCCDCCDCCBC_Mismatch_1_Sense_+_Library_PoolC
AGTAGGAGATTGTGTGTTGAGGTGAAGTAGTTTTTAAAAGATGGAATATCCAATCTGTTGGAATTACCTCCAAGACGGGATCCTACAATCCAAG
>Frequency_2_QualityScore_FEHHHHHJJJIIJIJJJJJJIEHIG_Mismatch_0_Sense_+_Library_PoolC
GTTATTTCATGTTATTGTCTTGTTA
>Frequency_2_QualityScore_FFGHHHGJIIGIIGIIIJJIHHIIIJHIIJJIIJHIGIIJGIIGHIIGIIJJIJIIEHHIJIJGIJIHGG_Mismatch_1_Sense_+_Library_PoolC
GGAATAGCAGTAGAGATTGTGTAAGCATATGTTGAGTTAGTGGTTTGTTATTAAAGTTATTTCATGTTAA
>Frequency_2_QualityScore_EEHHHHGIIEGIIIGIIJJH_Mismatch_0_Sense_+_Library_PoolC
ATTGAAATGTTTTTCTTTTA
>Frequency_2_QualityScore_FFHHHHHIJIJJJIIIIHIIJJIJJJJIIGIIIIHIIJHIIIIIIIIIIIGGIGIHIIGDFIEHIHHHHEGFFFFEEEEEEEEEEEEC_Mismatch_0_Sense_+_Library_PoolC
AGATGGAATCCGGAAAGATGGAATAGCAGTAGAGATTGTGTAAGCATATGTTGAGTTAGTGGTTTGTTATTAAAGTTATTTCATGTTA
>Frequency_2_QualityScore_FDHFHHGGIIJHIIJJJJJJIIGIHICGDHIJHIGHIIJHIIBGGHIFGIFHIIIIJJHIIJIHHHHFFFFFEEEEEEEDCDDDDDDDDDDDCD_Mismatch_0_Sense_+_Library_PoolC
GTGTGGGTAAGAACAAATGCAGTAGGAGATTGTGTGTTGAGGTGAAGTAGTTTTTAAAAGATGGAACATCCAATCTGTTGGAATTACCTCCAAG
>Frequency_2_QualityScore_FFHHHHHJIGHIIJJJJJHIIJJJJJJIJJJJJJJIJJJJEHICFEGIJIIIIGIIIEHHGGFFFFFFC?>CEDCDCCCCDACDCBCDDDDDCD_Mismatch_0_Sense_+_Library_PoolC
TTTCGTTGGTGCAAACATATTCATACTATTTTTGCATCGGAGGTGTGGGTAAGAACAAATGCAGTAGGAGATTGTGTGTTGAGGTGAAGTAGTT
>Frequency_2_QualityScore_FFGHHHHJJJJJJJJJJJJJJJJIIJHIHIIIIHIIIIIIJJJJJJIJJIIIGIFGHFGGEEEEDDDDCDDEEDDDDDBBDDDDCDCCCEEEEE_Mismatch_0_Sense_+_Library_PoolC
AATCAATACACATTTCCGCCACCGCCAGTCTAGTGAGAAGCTCATGATGATGAGTACCGCTAACGGCTATTTCGTTGGTGCAAACATATTCATA
>Frequency_2_QualityScore_EFGGFGGIIIFGIIIHIIIIFHIIGIIIIIIIIIIIIGIIIIGGHIGGIEIHIGGEGFGGGEGDEEEBBA=AC=BC@ACCDCAAAACB?BABCC_Mismatch_0_Sense_+_Library_PoolC
CAGTATTTGAATCAATACACATTTCCGCCACCGCCAGTCTAGTGAGAAGCTCATGATGATGAGTACCGCTAACGGCTATTTCGTTGGTGCAAAC
>Frequency_2_QualityScore_EEGGEEFIGIIFFGGIGIGEHGEGDHIIGIIIIIIIIIIIIIICE?CGCGFGHEFGEEGGG>CGGHIIGEF_Mismatch_0_Sense_+_Library_PoolC
CATCCATGTCATTTATTGTTACTTCAAATATTCAAATAATAAGAGTAATTGAAATGTTTTTCTTTTATGTA
>Frequency_2_QualityScore_FFH@ECFHIGGIJIJJJJJIIJGIHIIIIIGIIIGHGHIIIIIIEGGIIGHIGIHIJJHIIJIHHGGGEEEEFEEEECEDDDACCDCCCCCDDB_Mismatch_0_Sense_+_Library_PoolC
AGGTGTGGGTAAGAACAAATGCAGTAGGAGATTGTGTGTTGAGGTGAAGTAGTTTTTAAAAGATGGAACATCCAATCTGTTGGAATTACCTCCA
>Frequency_2_QualityScore_FFHHHGHJJJJIGIIJJJJJJJJJIJIJJJJJJJJJJJJIIJJJJJJIIJIJJJJIIJIIIIIIIIAEHGHHHGGFFCDFEDCEDEE_Mismatch_2_Sense_+_Library_PoolC
ACGGCTTTTAGGTTGGACTAACATCCATGTCATTTATTGTTACTTCAAATATTCAAATAATAAGAGTAATTGAAATGTTTTTCTTCA
>Frequency_2_QualityScore_EDGFEEFHHIGIIIGGGIHIIIIEGIHHIEHFEHHGGHEHIIFIGIIIIIIIGIIDFGGIIFCGIIJGIFDEEG>_Mismatch_0_Sense_+_Library_PoolC
AGCAGTAGAGATTGTGTAAGCATATGTTGAGTTAGTGGTTTGTTATTAAAGTTATTTCATGTTATTGTCTTGTTA
>Frequency_2_QualityScore_FFHGGHGIJIGIIIIJIIIHIIHIJIIIIJJIIIIJIIIIFEHIIJGIIIGIIIJIFIHHGCCEDCEEEDDDDDDDDCDDCCCCCCBCCCCACC_Mismatch_1_Sense_+_Library_PoolC
TCGGGATCCTACAATCCAAGATGGGATCCTACAATCTGGGATCCTGAAAGATGGAATCCGGAAAGATGGAATAGCAGTAGAGATTGTGTAAGCA
>Frequency_2_QualityScore_FFHHHHHIGHIJEHGGHHIFHJ?GGIJDGIGIIJJJJJIIJIIIJJJJJIIJIJJHIHGGIGGHHHGFGEFEEEEEDDCDDDDDDDDDDDDDCD_Mismatch_0_Sense_+_Library_PoolC
AGTAGGAGATTGTGTGTTGAGGTGAAGTAGTTTTTAAAAGATGGAACATCCAATCTGTTGGAATTACCTCCAAGACGGGATCCTACAATCCAAG
>Frequency_2_QualityScore_EFGGGHGECECGGHGFGHIHEEEBGGCGDEHEEEHGCGDFHIF?CF=<=>BEEEGFGC>;DE?EEGFE_Mismatch_1_Sense_+_Library_PoolC
AACATCCATGTCATTTATTGTTACTTCAAATATTCAAATAATAAGAGTAATTGAAATGTTTTTCTTTA
>Frequency_2_QualityScore_EEEGEGDGHIIHCGIGIGGICEGIIIIIFGGIGIIIHFGEDIIGGGGHHEICGEG=DGGIIGCEIG=EHCEGGHGGE_Mismatch_0_Sense_+_Library_PoolC
GTTGGACTAACATCCATGTCATTTATTGTTACTTCAAATATTCAAATAATAAGAGTAATTGAAATGTTTTTCTTTTA
>Frequency_2_QualityScore_FEHGHGHIIIIGIICGIICIIGIIHIIGFIIGHIGIIIIIIHIIIIIIIIIIIIIIHIIEGHIIFIFH@BCEGFFFFFE@CCCCEECBCDDDEE_Mismatch_0_Sense_+_Library_PoolC
GTACGGCTTTTAGGTTGGACTAACATCCATGTCATTTATTGTTACTTCAAATATTCAAATAATAAGAGTAATTGAAATGTTTTTCTTTTATGTA
>Frequency_2_QualityScore_FFHHHHHJJJJJJIJJJJIJIJEHGHIIGHGIIIJHIJGHGIIGIIGHIJIIIJJJJJJJJJJIHGHHFFEFFEEEDDEEDEDDCDDDCDDDDD_Mismatch_0_Sense_+_Library_PoolC
GGGTAAGAACAAATGCAGTAGGAGATTGTGTGTTGAGGTGAAGTAGTTTTTAAAAGATGGAACATCCAATCTGTTGGAATTACCTCCAAGACGG
>Frequency_2_QualityScore_FFHHHGHIIIJIIHJJJIJIIIICIIJJJIIJIJIJIIJIJJIIGGIHBGHGIIGIJIHFFHIIJJJJI_Mismatch_1_Sense_+_Library_PoolC
TAACATCCATGTCATTTATTGTTACTTCAAATATTCAAATAATAAGAGTAATTGAAATGTTTTTCTTTA
>Frequency_2_QualityScore_FFHHHHHIJJJJIJJJGHIIJIIIJJGHIIIJIJJJIIJIJIIJJEHIIIJJIJJIJIJJIIHGHHHHFEEFEFEEEEEEEDECEEEEDCCDDD_Mismatch_2_Sense_+_Library_PoolC
AACATGTTCCTTTGGGATGTTACTGGTTTATGTACGGCTTTTAGGTTGGACTAACATCCATGTCATTTATTGTTACTTCAAATATTCAAATAAT
>Frequency_2_QualityScore_FFHHHHHHHGHEHGHIEGIHHIFIIGIHIGHJJJJJIJJIIIJJJIIJJGEFCGIGIIHGGGAGHCFGD?AHEHHAEE=AC>AADDDE5?B?A<_Mismatch_0_Sense_+_Library_PoolC
TATGTTGAGTTAGTGGTTTGTTATTAAAGTTATTTCATGTTATTGTCTTGTTAAACAAGCATGGCATGTTCCTTTGGGATGTTACTGGTTTATG
>Frequency_2_QualityScore_FFHGHHGIIIJIIGIAEIIIIGIIIJEFHIIJIJJJI_Mismatch_0_Sense_+_Library_PoolC
TTCAAATAATAAGAGTAATTGAAATGTTTTTCTTTTA
>Frequency_2_QualityScore_FFHHHHHIJJJJJJJIJJJJJJIIJJJJIJJJJIJJIJIIJJJJJJJJJIIJJJJIJJJJJIJFGGHGEBCEFFDDDDEDCCCCCCCEDDCDDD_Mismatch_1_Sense_+_Library_PoolC
AAGTAGTTTTTAAAAGATGGAATATCCAATCTGTTGGAATTACCTCCAAGACGGGATCCTACAATCCAAGATGGGATCCTACAATCTGGGATCC
>Frequency_2_QualityScore_EEGHDHBHIGFFEFGHHIEGEEEAGAGGEGHIGGGADCADEHHEGHECABDFDFGCEFECEGDGEGHG?AGFFEFFFFEEE_Mismatch_0_Sense_+_Library_PoolC
ATCCGGAAAGATGGAATAGCAGTAGAGATTGTGTAAGCATATGTTGAGTTAGTGGTTTGTTATTAAAGTTATTTCATGTTA
>Frequency_2_QualityScore_FFHHHHHIJJIIJIIIIJJJIJJIIJIJJJJJJIJIJJJIIAHHIIHGIJIIBEGIHIIJIJI_Mismatch_0_Sense_+_Library_PoolC
CATGTCATTTATTGTTACTTCAAATATTCAAATAATAAGAGTAATTGAAATGTTTTTCTTTTA
>Frequency_2_QualityScore_FFEGHGHJJJJIJJIJJJJIIJJJJJIJIJJIJEHIAECGIIGIHIEHIIJIIIIIIIGGHHHCFEFFFEABEDCCDCBCCCCCDBCEDDC_Mismatch_0_Sense_+_Library_PoolC
GGTGCAAACATATTCATACTATTTTTGCATCGGAGGTGTGGGTAAGAACAAATGCAGTAGGAGATTGTGTGTTGAGGTGAAGTAGTTTTTA
>Frequency_2_QualityScore_FFHHHHHIIJGIIIIIJJJJJIIJJIJJJJJJJIJJJGIIIIIJJJJJIIJJIIJIHIIIGHHIDCEFGFFGGGGBEGFFFEDEEEEEEE_Mismatch_0_Sense_+_Library_PoolC
GGCTTTTAGGTTGGACTAACATCCATGTCATTTATTGTTACTTCAAATATTCAAATAATAAGAGTAATTGAAATGTTTTTCTTTTATGTA
>Frequency_2_QualityScore_CEHFGGGGGIEGEGIICGEAEGGGEGIEEGCEGIIFGCDCDGDEGE?;<ADGIDDGEED=CEFBGFHII_Mismatch_0_Sense_+_Library_PoolC
AACATCCATGTCATTTATTGTTACTTCAAATATTCAAATAATAAGAGTAATTGAAATGTTTTTCTTTTA
>Frequency_1_QualityScore_FFHFHHHIIGGGIGIHIIIGJBGHGIEEGIGEIDHGBFBGGHHGGHGEFBFFDEEDDEDDBDCDDDD@DA@AFDDDDCDEEDCCDDDDCBB?B9_Mismatch_0_Sense_+_Library_PoolC
CCACCGCCAGTCTAGTGAGAAGCTCATGATGATGAGTACCGCTAACGGCTATTTCGTTGGTGCAAACATATTCATACTATTTTTGCATCGGAGG
>Frequency_1_QualityScore_FFGFFHDEGGGIEHIHIJHIDFEHGGIGHGGIDHIIIJJDHFFG@DHGHIJJEHEHEHCEHHDCDFFFCACEEDDBDB8?>@DD<CCCCA_Mismatch_0_Sense_+_Library_PoolC
GAGAAGCTCATGATGATGAGTACCGCTAACGGCTATTTCGTTGGTGCAAACATATTCATACTATTTTTGCATCGGAGGTGTGGGTAAGAA
>Frequency_1_QualityScore_FFFDDHHGGGGIIGHGIIIIHHEGGIGGEHCFHHH<?FFHBFBFHGIEDGDAFHIIEHG@EHHEHHD_Mismatch_0_Sense_+_Library_PoolC
TGTTAAACAAGCATGGCATGTTCCTTTGGGATGTTACTGGTTTATGTACGGCTTTTAGGTTGGACTA
>Frequency_1_QualityScore_FFHHHHHJJIJJJIIIJIHIGHAFHIIIIGIJJEGIIJJJJJJJJJGI_Mismatch_0_Sense_+_Library_PoolC
TCAAATATTCAAATAATAAGAGTAATTGAAATGTTTTTCTTTTATGTA
>Frequency_1_QualityScore_DDDFCFDFDHI<CC@<B?AC<?FG?EEHCB<?DBFGHGBDF<D?BBD?DD?CECGHFHGCFGIC@EHEA=?ACEF_Mismatch_2_Sense_+_Library_PoolC
GAAAGATGGAATAGCAGTAGAGATTGTGTAAGCATATGTTGAGTTAGTGGTTTGTTATTAAAGTTATTTCATGCA
>Frequency_1_QualityScore_;:=?B?FHG4AE<:CD?<AC<C;FG?1CA:?0@099D<8BFAGI;=B>.88)).).>DCG77=A<>CAC1\3;?CCC;((,:A>044>@?<>4@_Mismatch_2_Sense_+_Library_PoolC
ATTTGAATCAATACACATTTCCGCCACCGCCAGTCTAGTGAGAAGCTCATGATGTTGAGTACCGCTAACGGCTATTTCCTTGGTGCAAACATAT
>Frequency_1_QualityScore_FFHFDFDF,AFHFHIIIIG?DAG>EFGIIEGGIIG?BFGFHGDGGGHIAH>FCEE(=@;@GHC;DAE6<;B;;>;AC83;@C@CCCAC>>ACCA_Mismatch_2_Sense_+_Library_PoolC
TTCATGTTGTTGTCTTGTTAAACAAGCATGGCATGTTCCTTTGGGATGTTACTGGCTTATGTACGGCTTTTAGGTTGGACTAACATCCATGTCA
>Frequency_1_QualityScore_FFHHHHHJIJJJJIJJGIJIJJJHIJJJJJJJHIJJJJJJJJJJJJJJJJJJJJJIJJJIIIJJJJJJIHGHHHGHHHHFFFEFFEEEEEEECC_Mismatch_1_Sense_+_Library_PoolC
GGGATGTTACTGGTTTATGTACGTCTTTTAGGTTGGACTAACATCCATGTCATTTATTGTTACTTCAAATATTCAAATAATAAGAGTAATTGAA
>Frequency_1_QualityScore_DDFFHHHIIIIGGEHCHIHHHHFH@?FEHIGGIIIIICCFCGFFGG>BFD*?DFCD>FHIBFDAHIBGF_Mismatch_1_Sense_+_Library_PoolC
ACTAACATCCATGTCATTTATTGTTACTTCAAATATTCAAATAATAAGAGTAATTGAAATGTTTTTCTA
>Frequency_1_QualityScore_DAAFDFFHABH?FHGEEBEHGHGIIIIIIIGGIGIGDGIEFCHGFGI@:<FGGEEA@>C9C@GFG>EAH>4;=6_Mismatch_0_Sense_+_Library_PoolC
TGAGTTAGTGGTTTGTTATTAAAGTTATTTCATGTTATTGTCTTGTTAAACAAGCATGGCATGTTCCTTTGGGA
>Frequency_1_QualityScore_?D;FA:2:EH>C?;GG<CF>C@FH<?C?F??DGDH>DHDBFH>DH<@7;B\59B>@/@C@CCCCC<CCC>A@CCCCC?9A:(++22>?::9+8@_Mismatch_1_Sense_+_Library_PoolC
ACGGCTATTTCGTTGGTGCAAACATATTCATACTATTTTTGCATCGGAGGGGTGGGTAAGAACAAATGCAGTAGGAGATTGTGTGTTGAGGTGA
>Frequency_1_QualityScore_DDFHFHHIGIGHGHFHGGIBHHIJJJGFFHHGBGEDFDD;FD>FC8<CCC=FCGCGGICHEH2AEFBCD@;>A6>C;?>@ACCDCBA@?B_Mismatch_1_Sense_+_Library_PoolC
GTGCAAACATATTCATACTATTTTTGCATCGGAGGTGTGGGTAAGAACAAATGCAGTAGGAGATTGTGTGTTGAGGTGAAGTGGTTTTTA
>Frequency_1_QualityScore_FFGGHHDGHIIIJDHGGIGDFHHIJJJIJGGIGHHHHIHJFIGG?FFFIIGEGHI@BGHIGE_Mismatch_1_Sense_+_Library_PoolC
ATCCATGTCATTTATTGTTACTTCAAATATTCAAATAATAAGAGTAATTGAAATGTTTTTCA
>Frequency_1_QualityScore_A=8AC2<EFEGGIEG9?:CB??FC?FDGFBD@@B<FHGBGB??BCFGCHI@@F@@FHCEA=C;C>EEEEB:A3>;?C@CCCCCCCC@_Mismatch_0_Sense_+_Library_PoolC
GATTGTGTGTTGAGGTGAAGTAGTTTTTAAAAGATGGAACATCCAATCTGTTGGAATTACCTCCAAGACGGGATCCTACAATCCAAG
>Frequency_1_QualityScore_D>FHBFFA?8DCDFAHIEBBFDGGCFDB?FBGHHCBDGCCDGGHCCG@DEEDHEEFEEDEE@C@CADCCCC@ACCDDCCDCD_Mismatch_0_Sense_+_Library_PoolC
AATCCGGAAAGATGGAATAGCAGTAGAGATTGTGTAAGCATATGTTGAGTTAGTGGTTTGTTATTAAAGTTATTTCATGTTA
>Frequency_1_QualityScore_:B?CHFFHGFHG>?EHII>HH;EG?AC>G9???B?<??BDDH?B9?FD@??99BF>=BF>@A>8ACEF;=);;ACC@CBBB?CCA@CDCD>CCD_Mismatch_1_Sense_+_Library_PoolC
TGTTATTGTCTTGTTAAACAAGCATGGCATGTTCCTTTGGGATGTTACTGGTTTATGTACGGCTTTTAGGTTGGACCAACATCCATGTCATTTA
>Frequency_1_QualityScore_DFFFHHHJJJGJIJJJJJIGIIICIIGGHFGHGIIJJJIJJJIHIGHCGGIHGG9DFIIIGIJGIIDGC@GHIJGH_Mismatch_1_Sense_+_Library_PoolC
TTGGACTAACATCCATGTCATTTATTGTTACTTCAAATATTCAAATAATAAGAGTAATTGAAATGTTTTTCTTGTA
>Frequency_1_QualityScore_FFGHHHHJIJJJJIIIJJJ@FHIJGJJEGIGIHCGHHGIIHIEH?DHGGIEIGIIFIIIIJJEIJJIJJHIJGIICGHGGGFHHHHEDFFFFFD_Mismatch_0_Sense_+_Library_PoolC
ATCCATGTCATTTATTGTTACTTCAAATATTCAAATAATAAGAGTAATTGAAATGTTTTTCTTTTATGTATTCCTGGCAAAATTTTACACTAAT
>Frequency_1_QualityScore_A=CBBD=BAE>>EEFDH>9FH9EF>)1?)???GF<00)09DB<4D<A6AFFCDA=CF:=))..;@DDBBABDAA@;@BBAB5;A5(:>@@55>B_Mismatch_1_Sense_+_Library_PoolC
AACAAGCATGGCATGTTCCTTTGGGTTGTTACTGGTTTATGTACGGCTTTTAGGTTGGACTAACATCCATGTCATTTATTGTTACTTCAAATAT
>Frequency_1_QualityScore_FFFDDHHJJJJIIIIHECGGIBGHIDH?DFHGGGHHIJIIIGHFHFDIGHCF=FGHGFHJDHI=FGGGIIFFHH_Mismatch_1_Sense_+_Library_PoolC
GGACTAACATCCATGTCATTTATTGTTACTTCAAATATTCAAATAATAAGAGTAATTGAAATGTTTTTCTTGTA
>Frequency_1_QualityScore_FFHFHHHHIIJIJJJGJIJJIIIJJJIIJIGJJIIIIHFFHIGHGHIHGHHEFB?AACCCCDCDD?CCB<59:@CDCD@BDB@AC?<A@?2?@A_Mismatch_0_Sense_+_Library_PoolC
CCTTGTTCCTCCTAGCCTCCCGCCCCTATCACCACAAGTCTCCGCCTTCCCCTCCTACACCTTACCACAAAAGTCTCCGTGACCACCATCCCGT
>Frequency_1_QualityScore_FFHHHHHJGJHICHHHJJJJJJIHIIJJJJJJJG_Mismatch_0_Sense_+_Library_PoolC
AAATAATAAGAGTAATTGAAATGTTTTTCTTTTA
>Frequency_1_QualityScore_FFHHHHHJJJJJHHIJJJJJJJIJJJIJJJJJIJJIJJJIIHIJJJJJJIGJJJIHIGIHFAFGEG@HG@EHGHHGFCEFFFDEEEED_Mismatch_0_Sense_+_Library_PoolC
ACGGCTTTTAGGTTGGACTAACATCCATGTCATTTATTGTTACTTCAAATATTCAAATAATAAGAGTAATTGAAATGTTTTTCTTTTA
>Frequency_1_QualityScore_FFHHHHGHIJJJJJJJJGIHHIIIJJJFHJJJJIIJJJJIJJJJJJIJGGHIHCEGHIJJIJJIHGGGHEHDFCEBDEEEEEEDCDFEFD_Mismatch_1_Sense_+_Library_PoolC
TGGCATGTTCCTTTGGGATGTTACTGGTTTATGTACGGCTTTTATGTTGGACTAACATCCATGTCATTTATTGTTACTTCAAATATTCAA
>Frequency_1_QualityScore_?DFDDCFGGGGGBEGHBHGFCCH<F?EFCAGH8?DHGGGIIDDBFEEBFHGHDG_Mismatch_0_Sense_+_Library_PoolC
ATTGTGTAAGCATATGTTGAGTTAGTGGTTTGTTATTAAAGTTATTTCATGTTA
>Frequency_1_QualityScore_FFBFHFFHIIJIJJGHIGCAFHGE>DIHHGEF:??EFDFEHHG?DFGHGHIJJIJIDBDICIGCHEGGHHHGHIGGGIJDEHHGGFDEEBD@>C_Mismatch_0_Sense_+_Library_PoolC
TATTGTTACTTCAAATATTCAAATAATAAGAGTAATTGAAATGTTTTTCTTTTATGTATTCCTGGCAAAATTTTACACTAATTAATTCAAGTCT
>Frequency_1_QualityScore_2ACFFFHHIDHHEHGGHIICFGGGH*:C?:DFEGDD@GDG??@C==AGCGIBGCEDHEA7=)7?BB@3;;;>@>@ADBAC5;5;:@ACD>?AB_Mismatch_0_Sense_+_Library_PoolC
TGGGATCCTACAATCTGGGATCCTGAAAGATGGAATCCGGAAAGATGGAATAGCAGTAGAGATTGTGTAAGCATATGTTGAGTTAGTGGTTTG
>Frequency_1_QualityScore_ADFHHGGIIIIIEHGIIIIIIBAFEBEHGGHIEGGCGIIHHHHFEFBCFEFCECCED=CDDDDDCDDA:A@CACDBDDBB@D?>CCCDCBDBBD_Mismatch_0_Sense_+_Library_PoolC
CGCCGCACCACTAGCACTCCCTATCGCCACCCTGCAACAATAGAAGTCTCTACCACCTTGTTCCTCCTAGCCTCCCGCCCCTATCACCACAAGT
>Frequency_1_QualityScore_>ADD=<<C?EBBB+<3AFA@F?F@B<A?FE<?EB:C@::C;):BBDDEID09B?9<?DDAB=BB<=/8=@@=@C=_Mismatch_1_Sense_+_Library_PoolC
GCAGTAGAGATTGTGTAAGCATATGTTGAGTTAGTGGTTTGTTATTAAAGTTATTTCATGTTATTGTCTTGTTAG
>Frequency_1_QualityScore_FADFFHHIJJGGIIGHIIJIIGIGEIIJJJJIJFIIJIGHGHEFHEIGIJIIIJJJACCHHDFBBEFCDCC@BDCDDDDDDDDCCBDDDDDCC>_Mismatch_1_Sense_+_Library_PoolC
GTTTTTAAAAGATGAAACATCCAATCTGTTGGAATTACCTCCAAGACGGGATCCTACAATCCAAGATGGGATCCTACAATCTGGGATCCTGAAA
>Frequency_1_QualityScore_FFHHHHHJJGJJJIJIIIJIJJJJJIIJJJJIJJJJJJJJJJJJIJJJJJJJIJJJJJJJJHIHHFHHHEFDFBDFAC@CEECCDCBDDBDDED_Mismatch_1_Sense_+_Library_PoolC
ATCCTACAATCTGGGATCCTGAAAGATGGAATCCGGAAAGATGGAATAGCAGTAGAGATTGTGTAAGCACATGTTGAGTTAGTGGTTTGTTATT
>Frequency_1_QualityScore_DDFF?F<:CFB;<FEHEGGCGAEHIBFGHHIG9DHBGHHEDDBHEHGIGGGFGFHCGE;E>;AHEEBCC??CDECCCCAC>;ACCA@@ACDCDD_Mismatch_1_Sense_+_Library_PoolC
GAGCATGGCATGTTCCTTTGGGATGTTACTGGTTTATGTACGGCTTTTAGGTTGGACTAACATCCATGTCATTTATTGTTACTTCAAATATTCA
>Frequency_1_QualityScore_DDFDBFHIIFHAHGGIGHIIFIIHGGGHGGIIIIFGBDBFFIIIIHIH@HIIHCHFFHICDEH)8@FGGGFDHIEG@EH@EEEF_Mismatch_1_Sense_+_Library_PoolC
GCTTTTAGGTTGGACTAACATCCATGTCATTTATTGTTACTTCAAATATTCAAATAATAAGAGTAATTGAAATGTTTTTCTTTA
>Frequency_1_QualityScore_FFHGFHHJJHIGEHHIIIHGHIGIIHJJJIHIJHHGIHGHIJHGHJGGIJIHIJJFHIJJJJIGGIJIJHHHHHHFBD>B_Mismatch_0_Sense_+_Library_PoolC
GAATAGCAGTAGAGATTGTGTAAGCATATGTTGAGTTAGTGGTTTGTTATTAAAGTTATTTCATGTTATTGTCTTGTTAA
>Frequency_1_QualityScore_FFGHHHHIJIIJJIJJJIIJIIJIJIJJIIIIGIGCCHIIJIJHJGHGGGHDEHFEFFHFDFDEEEEEDCCCDEDDCCDEDEEEEDDDDDD_Mismatch_0_Sense_+_Library_PoolC
GGAATCCGGAAAGATGGAATAGCAGTAGAGATTGTGTAAGCATATGTTGAGTTAGTGGTTTGTTATTAAAGTTATTTCATGTTATTGTCTT
>Frequency_1_QualityScore_DDFFHHBHHJJIIJHIIHGIFFHFGICDGIEGIIJJF>DF<GIJGIIIIIJIDHHJIGG_Mismatch_2_Sense_+_Library_PoolC
GTAAGCATATGTTGAGTTAGTGGTTTGTTATTAAAGTTATTTCATGTTATTGTCTTGGA
>Frequency_1_QualityScore_A?FHHGFCHGGEE>GGDCHBEHEGGBG?B4CBE?GHHHCGGIBDFGEEFHIBG:GG@G)==ACHHFFC?;BEEEECC@CADDFCCCCCE;@>>A_Mismatch_1_Sense_+_Library_PoolC
TACAATCCAAGATGGGATCCTACAATCTGGGATCCTGAAAGATGGAATCCGGAAAGATAGAATAGCAGTAGAGATTGTGTAAGCATATGTTGAG
>Frequency_1_QualityScore_FFHFHHHJJIIJIGIIIJHHHIHIHHIFGIJGHHJIJJJJIJJJJJIIJIIIJJJJIJJIEFGGIJJJJHGIGGGHFHHFFBFDDDCCD=_Mismatch_1_Sense_+_Library_PoolC
TTGTGTAAGCATATGTTGAGTTAGTGGTTTGTTATTAAAGTTATTTCATGTTATTGTCTTGTTAAACAAGCATGGCATTTTCCTTTGGGA
>Frequency_1_QualityScore_FFHBFHHIIIJJJEHIJJIJJJJCHHHIIIIIJJJJIIJJIJIIIJGIGIDIHHGGGHHFEIJGEHHIGHI_Mismatch_2_Sense_+_Library_PoolC
TAACATCCATGTCATTTATTGTTACTTCAAATATTCAAATAATAAGAGTAATTGAAATGTTTTTCTTTTGA
>Frequency_1_QualityScore_FDHHHHFGGFGG@HHAHHCFHDHBEHGGEGGIIDHGGHG<DEHGGDGIDDDBDFBGGHGIIGIGDHIGH_Mismatch_1_Sense_+_Library_PoolC
TCCATGTCATTTATTGTTACTTCAAATATTCAAATAATAAGAGTAATTGAAATGTTTTTCTTTTATGCA
>Frequency_1_QualityScore_?DHAHHDHGICD?FAGG;CEBH+?CGED;BD9*:FH<0BD9*?4??FFG@DC4=FH@=CAADD;;====;?CDC);>;(;6@;;@CB/2?_Mismatch_0_Sense_+_Library_PoolC
GAACAAATGCAGTAGGAGATTGTGTGTTGAGGTGAAGTAGTTTTTAAAAGATGGAACATCCAATCTGTTGGAATTACCTCCAAGACGGGA
>Frequency_1_QualityScore_FFHFHHHJJIIJJFIJHJJJIJGIGIHJIIJJEGDHHHIGGIDHGGHGHHIIBFFCCGEGGIJJ:GHFEHE=B@D@CCCEEACCCCA@>C:>;C_Mismatch_1_Sense_+_Library_PoolC
ATGTTATTGTCTTGTTAAACAATCATGGCATGTTCCTTTGGGATGTTACTGGTTTATGTACGGCTTTTAGGTTGGACTAACATCCATGTCATTT
>Frequency_1_QualityScore_FFHHHHHJJIIJHIHHHIHHIGIJIHIIJJIJJJJJJJJJJJJJIIJJJJJJJJIIIGIIJJJIJIJGHHHHHFDEF@EFCCC=ABCCCCDAC:_Mismatch_1_Sense_+_Library_PoolC
GAGCATATGTTGAGTTAGTGGTTTGTTATTAAAGTTATTTCATGTTATTGTCTTGTTAAACAAGCATGGCATGTTCCTTTGGGATGTTACTGGT
>Frequency_1_QualityScore_FFHHHHHJJIHIJJJIGJIJJJJJIIIJGIIIJJJJIJHIJJJGIIJJDHHGHIGIIGGGGIGIIGHAHEDEFFCEEDDDDDDDDDDDEDEEDD_Mismatch_1_Sense_+_Library_PoolC
TATTGTCTTGTTAAACAAGCATGGCATGTTCCTTTGGGATTTTACTGGTTTATGTACGGCTTTTAGGTTGGACTAACATCCATGTCATTTATTG
>Frequency_1_QualityScore_FFHHHHHJIIJGHHIHHHHIHIIIIJGIJIJJJIJJJJJJJJFHIJJJJJJJJIGGE_Mismatch_0_Sense_+_Library_PoolC
AGCATATGTTGAGTTAGTGGTTTGTTATTAAAGTTATTTCATGTTATTGTCTTGTTA
>Frequency_1_QualityScore_DDHHHFHIIJHIJIIJIIIHHHJJJJJJGIJJIIIJIJIIIHFIIJJGIHEIIIGBDGHIEJJIHJ_Mismatch_2_Sense_+_Library_PoolC
ATCCATGTCATTTATTGTTACTTCAAATATTCAAATAATAAGAGTAATTGAAATGTTTTTCTTTAG
>Frequency_1_QualityScore_FFHGHHHJJIJJIJJJIJJIJIJIJJJJJJJJIIJJJJIJJHIIJJJJJJJIJJJJJHHHHHFFFFDEEEEDDCACDDBDDDDCDDCDDDDCDD_Mismatch_1_Sense_+_Library_PoolC
AGATGGAATATCCAATCTGTTGGAATTACCTCCAAGACGGGATCCTACAATCCAAGATGGGATCCTACAATCTGGGATCCTGAAAGATGGAATC
>Frequency_1_QualityScore_FFHHHGHFFHIIJJJJHGIGGIIJJJJGGHIJGGIHIIJJJGHHGGIIJJJJJDGIHHFHJJCHIDHIHHHHFFFFFFEDEEEEEEEDDDEEDC_Mismatch_1_Sense_+_Library_PoolC
GAAAGATGTAATCCGGAAAGATGGAATAGCAGTAGAGATTGTGTAAGCATATGTTGAGTTAGTGGTTTGTTATTAAAGTTATTTCATGTTATTG
>Frequency_1_QualityScore_DDHDHHHGIGGHEGIGHHGHIJGHGIIIIJGIHGIGIJIIIJJJFIGJJIIJIJIHHIIIIJIDGEGGEAHHHHFDEFFEEEFDDDBDDDDCCD_Mismatch_1_Sense_+_Library_PoolC
TGGTTTGTTATTAAAGTTATTTCATGTTATTGTCGTGTTAAACAAGCATGGCATGTTCCTTTGGGATGTTACTGGTTTATGTACGGCTTTTAGG
>Frequency_1_QualityScore_FFHGHHHIJJGIJIIJJIJJEHGGHHIGHIGJJJJIJJJJFHJIIIJJJJHHHIJIJJGEGIJJIGIGHE_Mismatch_1_Sense_+_Library_PoolC
CTGGTTTATGTACGGCTTTTAGGTTGGACTAACATCCATGTCATTTATTGTTACTTCAAATATTCAAGTA
>Frequency_1_QualityScore_FFHHHHHJIJJJJJJJJJJJJIJGIJJJJJIJFHIHIGGIJJHIIFGIIIJJJJJJJJIJJEHHGCEFEEEEEEEEDDEDDFEEDDDDCD@CCC_Mismatch_1_Sense_+_Library_PoolC
CTTTTTAAACAAGCATGGCATGTTCCTTTGGGATGTTACTGGTTTATGTACGGCTTTTAGGTTGGACTAACATCCATGTCATTTATTGTTACTT
>Frequency_1_QualityScore_DDDHFFHJJJEDIGGEDIGHCFIGIHHEGGGFGHJJAGIEGICDDAFBD9DDFABD@FGIDG=FHCGGEEDE_Mismatch_1_Sense_+_Library_PoolC
GTTATTAAAGTTATTTCATGTTATTGTCTTGTTAAACAAGCATGGCATGTTCCTTTGGGATGTTACTGGTTA
>Frequency_1_QualityScore_FFFHHFFFFHIGEFHGGIGIIIIJIJFFGIJGIIGJJJIHGGHIIIJHIIHCHIIEHGIIJIEHGHHFHFFEDABDDB>>BCCDCCDDDDDDCD_Mismatch_0_Sense_+_Library_PoolC
CAAAAGTCTCCGTGACCACCATCCCGTTACCACTGTAAGTGAACATGTCCTCCTCACCTTAGAAATCACCCCAACCAGTATTTGAATCAATACA
>Frequency_1_QualityScore_FDHHHHHJJJJJJJJJJIJJJJJJJJJIJJJJJIIGIGFHIIJJGIJIJGIIIJIJJGIJ_Mismatch_0_Sense_+_Library_PoolC
GTCATTTATTGTTACTTCAAATATTCAAATAATAAGAGTAATTGAAATGTTTTTCTTTTA
>Frequency_1_QualityScore_D?FHHFFGGIIIIHHIIACFFEGIII<FGHEHFGICHIGGGIIIIIGI7A<-@ECHB=>;B@DECCCCCCCCCCACCC9C@CCCC<@CBAC?>B_Mismatch_1_Sense_+_Library_PoolC
TACGGCTATTTCGTTGGTGCAAACATATTCATACTATTTTTGCATCGGAGGTGTGGGTAAGAACAAATGCAGTAGGAGATTGTGTGTTGAGGTG
>Frequency_1_QualityScore_FFHHHHHJJIJJIIJIJJJCHEGIGIGIJJJIJJIIJIJIJJGIIGHFHIIGHIFHIJHHIJJJJHHEHEEHFFFFFFFEEEEDDEDDCDCDDD_Mismatch_2_Sense_+_Library_PoolC
TCCGGAAAGATGGAATAGCAGTAGAGATTGTGTAAGCATATGTTGAGTTAGTGGTTTGTTATTAAAGTTATTTCATGTTATTGTCTTGTTACAA
>Frequency_1_QualityScore_DDFBF<BAFHEBCHGCCBFAAEBDGG??FHIGBEDCDA9DF>@AGFFF<FG9BFH@<D@BFHGGE9=FACDHG6.=)?.=?;>D=>;(;5>-;A_Mismatch_1_Sense_+_Library_PoolC
TAAGCATATGTTGAGTTAGTGGTTTGTTATTAAAGTTATTTCATGTTATTGTCTTGTTAAACAAGCATGGCATGTTCCTTTGGGATGGTACTGG
>Frequency_1_QualityScore_FFGGGGFDIJJJJJJIIIIIGCHGIIJJIIJJIJJJJGIJIHIJJCFGHIJJII@EFHGHFFFFFFFFDCDDEDDD?BD8?@BDDB@CCACDDD_Mismatch_1_Sense_+_Library_PoolC
GGAGAAGCTCATGATGATGAGTACCGCTAACGGCTATTTCGTTGGTGCAAACATATTCATACTATTTTTGCATCGGAGGTGTGGGTAAGAACAA
>Frequency_1_QualityScore_FFHHHHHIJJJJJIJJJJJGIIIJIGHIIIIJJJJJJJJIIHIIHHHIJGIJJJIIIIIHIJDGHCEEHEEECFBEDDBEEEDEEDDEDEEDEE_Mismatch_1_Sense_+_Library_PoolC
TGGGATCCTGAAATATGGAATCCGGAAAGATGGAATAGCAGTAGAGATTGTGTAAGCATATGTTGAGTTAGTGGTTTGTTATTAAAGTTATTTC
>Frequency_1_QualityScore_DAF<C?FGGDGCBEDG>G::B9?F8DFDFEBCFCHHIEG=@@D3=EEECHE?DCDB1>@;3;55>B>C5;::@5;:?:@>CCCCC@?_Mismatch_2_Sense_+_Library_PoolC
GGGTAAGAACAAATGCAGTAGGAGATTGTGTGTTGAGGTGAAGCAGTTTTTAAAAGATGGAATATCCAATCTGTTGGAATTACCTCC
>Frequency_1_QualityScore_FFFHHHHIIJJIHIJIHIIIJIJJJJIJGIIIIJJJJHIHIJFIIJJJJCCHHHCGGIGIICEHICEEFACEDDEF_Mismatch_1_Sense_+_Library_PoolC
GATGGAATCCGGAAAGATGGAATAGCAGTAGAGATTGTGTAAGCATATGTTGAGTTAGTGGTTTGTTATTAAAGTA
>Frequency_1_QualityScore_FFHHFHHJJGIJIJJHIIJJJJJJJIIJFHIIGIIDHIIIIJJJJIIIIIIIJJJJJJIJIIIGIJJDEEHHHHFFFFFFFD>CEFEEDDDDDD_Mismatch_1_Sense_+_Library_PoolC
TGTTACTGGTTTATGTACGGCTTTTAGGTTGGACTAACATCCATGTCATTTATTGTTACTTCAAATATTCAAATAATAAGAGTAATTGAAATGA
>Frequency_1_QualityScore_DDHHDFF@?FEE9<<:;A3BC9AC@?CFBECG;DFGHGG><D;?488DC?8;A8\\..77)=37A;:);7?@:@A:>;.655>>;;;@5>;>C:_Mismatch_1_Sense_+_Library_PoolC
CTACAATCCAAGATGGGATCCTACAATCTGGGATCCTGAAAGATGGAATCCGGAAAGATGTAATAGCAGTAGAGATTGTGTAAGCATATGTTGA
>Frequency_1_QualityScore_FFHHHHHIIJJJJJJJJJJJJJIJJJJJIIJIIJJJIIIJJJJJJIIFIIJIJHGIJB_Mismatch_0_Sense_+_Library_PoolC
TATTAAAGTTATTTCATGTTATTGTCTTGTTAAACAAGCATGGCATGTTCCTTTGGGA
>Frequency_1_QualityScore_FFGHHHHIJJHIDGIIJJJJIJJJIJJJIIJJJJJJJGIFHIIIJJIIGIJJIEGIIGHHEHCE?CEFCDDCEEECCDCDDDDDDC_Mismatch_2_Sense_+_Library_PoolC
GGCTTTTAGGTTGGACTAACATCCATGTCATTTATTGTTACTTCAAATATTCAAATAATAAGAGTAATTGAAATGTTTTTCTTTAC
>Frequency_1_QualityScore_DFDHBDHGBGHDHHIEGIII@HIIHHHEHIEGGHIII<F9CFH??*??:B?<F4B9D*9B@3=BGCB8==@FHHCAG_Mismatch_1_Sense_+_Library_PoolC
GTTGGACTAACATCCATGTCATTTATTGTTACTTCAAATATTCAAATAATAAGAGTACTTGAAATGTTTTTCTTTTA
>Frequency_1_QualityScore_FDFHGHHIJJJJJJJIIJIJDFHHHHHFHHIIJHHIIJJIJJJIIJJIIJJJIIJJJJGIJJIFHEIJIFGGIJJ>EHFFFFFFFFEECEDDDD_Mismatch_1_Sense_+_Library_PoolC
GATTGTGTAAGCATATGTTGAGTTAGTGGTTTGTTATTAAAGTTATTTCATGTTATTGTCTTGTTAAACAAGCATGGCATTTTCCTTTGGGATG
>Frequency_1_QualityScore_FFHHHHDHIJFHGHHHIFHI?FFHIFGHCGIJJJJJJJJJJJIJJJIJJJJJJJJJJJIGIJIHHHGHFFEFFEDDDDDDDDDDDDDDDDCCDD_Mismatch_0_Sense_+_Library_PoolC
TAGGAGATTGTGTGTTGAGGTGAAGTAGTTTTTAAAAGATGGAACATCCAATCTGTTGGAATTACCTCCAAGACGGGATCCTACAATCCAAGAT
>Frequency_1_QualityScore_FFHHHHHJJJIJJJJJJJJJHJCHIJJJIIIJJEFIIIJJJJJJ_Mismatch_1_Sense_+_Library_PoolC
CCAAATATTCAAATAATAAGAGTAATTGAAATGTTTTTCTTTTA
>Frequency_1_QualityScore_FFHHHHHJJJJJJIIJJJJJHIJIHJJJJJJJJJJJHIIIIIIIJHIJJJJJJJJHHHHHHFDFFFFFEECEBACCDDDEDDBCEEDEEEEDED_Mismatch_1_Sense_+_Library_PoolC
CCCTGAAAGATGGAATCCGGAAAGATGGAATAGCAGTAGAGATTGTGTAAGCATATGTTGAGTTAGTGGTTTGTTATTAAAGTTATTTCATGTT
>Frequency_1_QualityScore_8ADFFFFFGD;?4AIFG8:)1CF9:9?:)0?B0BFF>*?09B>FC>FFE<<CCFC==CF)).7@=DEEFCFFCE?DD);7.(>BB<A_Mismatch_0_Sense_+_Library_PoolC
TTACTGGTTTATGTACGGCTTTTAGGTTGGACTAACATCCATGTCATTTATTGTTACTTCAAATATTCAAATAATAAGAGTAATTGA
>Frequency_1_QualityScore_?DDBH??<FFG>FFFDGIBEEGIEHIIDGIGGIIICCGGHG8?BDAFF8BCEDGHE)5AA5=;.;CCCA;6;ACCCC>CC5::5::?CCC>>C9_Mismatch_1_Sense_+_Library_PoolC
GGGATCCTACAATCCAAGATGGGATCCTACAATCTGGGATCCTGAAAGATGGAATCCGGAAAGATGGAATAGCAGTAGAGATTGTGTAAGCACA
>Frequency_1_QualityScore_DDFBF<F?CGBFFH@F3FHE@?GFA::10:@8BGFGFIIIF88=B=@FE>F<@;7@=7===A;B;36;AA>ABAB;;;?@A@A:<353>A_Mismatch_0_Sense_+_Library_PoolC
ATTCATACTATTTTTGCATCGGAGGTGTGGGTAAGAACAAATGCAGTAGGAGATTGTGTGTTGAGGTGAAGTAGTTTTTAAAAGATGGAA
>Frequency_1_QualityScore_FFHFHGHJIIJJIIJJJIHIJGHJJJJJJJJJJJHIJBFGGIJGIJJJJIJJJJJJJIHHHHHHDEEFD@@BBEDDDDCACCC@CC@CDDDDDD_Mismatch_0_Sense_+_Library_PoolC
TGGTGCAAACATATTCATACTATTTTTGCATCGGAGGTGTGGGTAAGAACAAATGCAGTAGGAGATTGTGTGTTGAGGTGAAGTAGTTTTTAAA
>Frequency_1_QualityScore_B;=DBFH>F>EFEH@H:CE?FF<4?@2A@BA9::CEBC?FHCFFHIGGBAG<BH>0BF9D>;F@B=B===_Mismatch_2_Sense_+_Library_PoolC
AACATCCATGTCATTTATTGTTACTTCAAATATTCAAATAATAAGATTAATTGAAATGTTTTTCTTTTAG
>Frequency_1_QualityScore_FFHHHHHJJJJJJJJJFHI:CBHHJ@GIIHJJJJGIJJJJJJJJIIHIJJHHCCBEFEFD;A@CCACD@CDDDDDDDDDDDDDDDDDCDDDDDD_Mismatch_0_Sense_+_Library_PoolC
ACTATTTTTGCATCGGAGGTGTGGGTAAGAACAAATGCAGTAGGAGATTGTGTGTTGAGGTGAAGTAGTTTTTAAAAGATGGAACATCCAATCT
>Frequency_1_QualityScore_FFHHBFDGBEHG<ECBIHIGJJJCGHIDCGCHCGHJIIIBIDEIIIJJEGIIIGHHCFGGE<)=)_Mismatch_0_Sense_+_Library_PoolC
ATTGTGTAAGCATATGTTGAGTTAGTGGTTTGTTATTAAAGTTATTTCATGTTATTGTCTTGTTA
>Frequency_1_QualityScore_FFHHHHHIEFGHIIGGHGGGHGHJJJJJJJIIHIHHHIIHIJJJJJJIGJIIJIHGHGIBHHGGGGHII=CEHIJJEFHHFHHEE_Mismatch_1_Sense_+_Library_PoolC
TTAGGTTGGACTAACATCCATGTCATTTATTGTTACTTCAAATATTCAAATAATAAGAGTAATTGAAATGTTTTTCTTTTATGCA
>Frequency_1_QualityScore_FFHHHHHIJJJJJJJJJJJEIJJJJIIJJJJJJJJJJJFIJJIGIGHHEHFHIIIIDHIIJGHIIJJHIHGI_Mismatch_1_Sense_+_Library_PoolC
GCTAACATCCATGTCATTTATTGTTACTTCAAATATTCAAATAATAAGAGTAATTGAAATGTTTTTCTTTTA
>Frequency_1_QualityScore_FFFHHHHEHJGIJJJJGHIJJIAHEGGIIGIJIJGGHIJJIEIJFHHFGIHIJIGGHCHIIIGA<EHFFBBCB@@>CDDDDD>CACCDAC;ACC_Mismatch_1_Sense_+_Library_PoolC
TCATGTTATTGTCATGTTAAACAAGCATGGCATGTTCCTTTGGGATGTTACTGGTTTATGTACGGCTTTTAGGTTGGACTAACATCCATGTCAT
>Frequency_1_QualityScore_D?FFDDBFFFIIIFIIEEFDEEGCFFFBFGIGBFEEC>BDFGEI@F:DBFGD?BFG:9B?BBF@;=A6;766=.6.=.?33=)79=@@_Mismatch_0_Sense_+_Library_PoolC
GTAAGCATATGTTGAGTTAGTGGTTTGTTATTAAAGTTATTTCATGTTATTGTCTTGTTAAACAAGCATGGCATGTTCCTTTGGGATG
>Frequency_1_QualityScore_FFHHDHHJJJJJJIJJJJGIJIJHHIIGHJJIJFHIJJJIJJIJJJJIIHJJIHIIIIFHIJIJJJJIIIHGHIHHIHHH_Mismatch_1_Sense_+_Library_PoolC
TAGGTTGGACTAACATCCATGTCATTTATTGTTACTTCAAATATTCAAATAATAAGAGTAATTGAAATGTTTTTCTTTCA
>Frequency_1_QualityScore_FFHHHHHJJIJJJJJJJGGHGJJEGHHIGGIJJIIJIIIJIJJIJJGHIHHHIIIIBFHHIIGGIJIIGBHHCDF;BCCCEEDDDC@CCCCDDD_Mismatch_1_Sense_+_Library_PoolC
ATTCATGTTATTGTCTTGTTAAACAAGCATGGCATGTTCCTTTGGGATGTTACTGGTTTATGTACGGCTTTTAGGTTGGACTAACATCCATGTC
>Frequency_1_QualityScore_DEHHHHHJJIJIJJJJJJJJJJIJFHHIIJGGIGIJJIIJJJJJJJGIIJJJJJJJIIJJJJIJJJIHGE_Mismatch_1_Sense_+_Library_PoolC
TAGAGATTGTGTAAGCACATGTTGAGTTAGTGGTTTGTTATTAAAGTTATTTCATGTTATTGTCTTGTTA
>Frequency_1_QualityScore_FF?HHHHJJJJJIIJJJIIJIJJJJIJJJJJJJIJJJJJJJIJJJJJJGJJJJJJIJGIIGHHHHHHHFDFDFDEEEECDECCCDDDCCD>?AB_Mismatch_1_Sense_+_Library_PoolC
ATTGGATCCTACAATCTGGGATCCTGAAAGATGGAATCCGGAAAGATGGAATAGCAGTAGAGATTGTGTAAGCATATGTTGAGTTAGTGGTTTG
>Frequency_1_QualityScore_FFHHHHHJJJJJJJJJJJHIJJJJJJJJJJJJJJJJJJJJJJJJJJJJJJJJIJJJIJJJIJJJJHHHHEEH@DFFFFE_Mismatch_0_Sense_+_Library_PoolC
TTATGTACGGCTTTTAGGTTGGACTAACATCCATGTCATTTATTGTTACTTCAAATATTCAAATAATAAGAGTAATTGA
>Frequency_1_QualityScore_FFHHHHHJJJJJJJJJJJJIJJJIIDHIIIIJJJHIJIJJJIJJJIHIJJICGGIFHIGIIJHHHHHHHHEDFFFFFFEE_Mismatch_0_Sense_+_Library_PoolC
GGAATCCGGAAAGATGGAATAGCAGTAGAGATTGTGTAAGCATATGTTGAGTTAGTGGTTTGTTATTAAAGTTATTTCAT
>Frequency_1_QualityScore_FDHGDHFHIGEGHGGIEHIC?FEHIIGGIFHIIAHIJJJDGEHHIIIHG?DFFHI@FHHIJBHEHE@BCBDDCCEEDDCCCCCCCDADDDEFDC_Mismatch_1_Sense_+_Library_PoolC
GTATTGTCTTGTTAAACAAGCATGGCATGTTCCTTTGGGATGTTACTGGTTTATGTACGGCTTTTAGGTTGGACTAACATCCATGTCATTTATT
>Frequency_1_QualityScore_FFHHFHHIJJIIJJJIJJJJIJJHGIIIJJJJJJJJJJJJIJJCIIJJJJJJIJJJJJJJJIIIIIEHHHHHHHFFFBEFFEEEEEEDEDF_Mismatch_1_Sense_+_Library_PoolC
CTGGTTTATGTACGGCTTTTAGGTTGGACTAACATCCATGTCATTTATTGTTACTTCAAATATTCAAATAATAAGAGTAATTGAAATGTTA
>Frequency_1_QualityScore_FFH;FHHIJJHJJJJJJJJJIIJJHIJIJIIJIHGJJIIJJJJJIJJJIJJJIHIGHGFGFGGEFHIHIHGHIIHCCEHHFFFFFF_Mismatch_1_Sense_+_Library_PoolC
GGCCTTTAGGTTGGACTAACATCCATGTCATTTATTGTTACTTCAAATATTCAAATAATAAGAGTAATTGAAATGTTTTTCTTTTA
>Frequency_1_QualityScore_FFHHHHHJJJJEHFAFCGGIDHHGHHIIJJJJJIJGIJJHICHIIBFGHHHIIJJCHHHHHEFFDFFDDECEEDDDDDDDDEFEDDDDDEDDDD_Mismatch_1_Sense_+_Library_PoolC
TTTTGCATCGGAGGTGTGGGTAAGAACAAATGCAGTAGGAGATTGTGTGTTGAGGTGAAGTAGTTTTTAAAAGATGGAATATCCAATCTGTTGG
>Frequency_1_QualityScore_FFHAFDDEHGGE@HHIAHD>EFEFHHGEDHGEHFGGDGGIGIIIJIIIE9DDCDGHGIGGHI_Mismatch_0_Sense_+_Library_PoolC
CAGTAGAGATTGTGTAAGCATATGTTGAGTTAGTGGTTTGTTATTAAAGTTATTTCATGTTA
>Frequency_1_QualityScore_FFHHHHHJIIIJEIIJIJIHIJIJJIIIIJJGIIJIIIIIJGJFFGGIIJJBFHDGEGEHIABBHJJIHHCHEFFFFDCEDEDDCCDDCDEECD_Mismatch_1_Sense_+_Library_PoolC
TGTTATTGTCTTGTTAAACAAGCATGGCATGTTCCTTTGGGATGTTACTGGTTTATGTACGACTTTTAGGTTGGACTAACATCCATGTCATTTA
>Frequency_1_QualityScore_FFHHFHHJJJJJIIHGIJIFIIIJJGIIJJJJJJJIIIIIJJJIIJIJJJJIJJIJJJJJJHHHHHFFFFFEDDEDDDDDDCDDCEDDDCDDDD_Mismatch_1_Sense_+_Library_PoolC
ATAGTTTTTAAAAGATGGAACATCCAATCTGTTGGAATTACCTCCAAGACGGGATCCTACAATCCAAGATGGGATCCTACAATCTGGGATCCTG
>Frequency_1_QualityScore_FFHHHGHJIBFGIHJJIIIIIJJJJJGIIIIIGGHGIJFIIJJJJGGGIJJJIHGIIIEGIGIFHGJIIJIJIEDGCFHHHHFFF_Mismatch_1_Sense_+_Library_PoolC
GCTTTTAGGTTGGACTAACATCCATGTCATTTATTGTTACTTCAAATATTCAAATAATAAGAGTAATTGAAATGTTTTTCTTTCA
>Frequency_1_QualityScore_FFHFHHHJIGIJIHJHHHJJIIJJIIJJJIIGGGIIGHGGFGHHIIGGIIJGHHHJIHHIIJIJIJ_Mismatch_0_Sense_+_Library_PoolC
ATGTCATTTATTGTTACTTCAAATATTCAAATAATAAGAGTAATTGAAATGTTTTTCTTTTATGTA
>Frequency_1_QualityScore_FFHHHHHJJJJJJJJJGIJJGIIJJJIJJJJJJJJJJJJJJJJJJIJIJJJJJJIJJJHIIIEDEEHHHC?DDDFFFFDEECEEEDDDDDD_Mismatch_1_Sense_+_Library_PoolC
ATGTACGGCTTTTAGGTTGGACTAACATCCATGTCATTTATTGTTACTTCAAATATTCAAATAATAAGAGTAATTGAAATGTTTTTCTTAT
>Frequency_1_QualityScore_FDHHHHHIIIIIIICI<BFEHGGFIGFHIIGIIIIIIIIIIIIIIHIEHGGIIIEGGHHFDDFFFCCCECEECDDDDCDDCEECDD@>CABDDD_Mismatch_1_Sense_+_Library_PoolC
ATCACCTTAGAAATCACCCCAACCAGTATTTGAATCAATACACATTTCCGCCACCGCCAGTCTAGTGAGAAGCTCATGATGATGAGTACCGCTA
>Frequency_1_QualityScore_8)<@@+<2CD3E+?94:E?9::?D4:?09?09B3/?<D@;8-8=.7))7=AA=7).)7.7.;>A;@?35;5;;>>A_Mismatch_0_Sense_+_Library_PoolC
GGGATCCTACAATCTGGGATCCTGAAAGATGGAATCCGGAAAGATGGAATAGCAGTAGAGATTGTGTAAGCATATG
>Frequency_1_QualityScore_FFHHHHHIIIIGGIIJIJJIGHBHIJJJIIIIIIJGHJJGJIJJIIJJJJJ\@EH<?EF>@?C>DCACCEECCDACDDDDDDACCDBDD@BD@9_Mismatch_0_Sense_+_Library_PoolC
CCTTAGAAATCACCCCAACCAGTATTTGAATCAATACACATTTCCGCCACCGCCAGTCTAGTGAGAAGCTCATGATGATGAGTACCGCTAACGG
>Frequency_1_QualityScore_FFHHHHHJJJJJJJJJJJJJHIJJJJJJJJJJGHJJJIIJIJJJJIGIIJJIJGIIICHGIJICHJIH@FHIIJIGHHHHHHEFFFFFFECC>A_Mismatch_0_Sense_+_Library_PoolC
AGGTTGGACTAACATCCATGTCATTTATTGTTACTTCAAATATTCAAATAATAAGAGTAATTGAAATGTTTTTCTTTTATGTATTCCTGGCAAA
>Frequency_1_QualityScore_FFHHAFDGHJFGIIJJJJJJJJIJJFHJJIJFGIIFHHHHIJIIJCFHIICHHIJJJHHHFFFFFFCEEEEDDDDDDDDEEDDDDDDCDDCCDD_Mismatch_1_Sense_+_Library_PoolC
GAGGTGTGGGTAAGAACAAATGCAGTAGGAGATTGTGTGTTGAGGTGAAGTATTTTTTAAAAGATGGAACATCCAATCTGTTGGAATTACCTCC
>Frequency_1_QualityScore_DD>DFCDGGED@?IBIBAC:AC?FFDHIIIIA9C??BFEGGI:B?BF@:B?BDHCFBGGDHG>=_Mismatch_2_Sense_+_Library_PoolC
CCATGTCATTTATTGTTACTTCAAATATTCAAATAATAAGAGTAATTGAAATGTTTTTCTTTAC
>Frequency_1_QualityScore_FFHHHHHIJJJIJJJJIJJJJJIIJJEHIJJJJJJJIJJJJJJJJJJJIIJHEIHGHHHFFFFDFC@CCCCECCCDEDDDDDCEEEDBDCCCCC_Mismatch_1_Sense_+_Library_PoolC
TCCAAGATGGGATCCTACAATCTGGGATCCTGAAAGATGGAATCCGGAAAGATGGAATAGCAGTAGAGATTGTGTAAGCATATTTTGAGTTAGT
>Frequency_1_QualityScore_DF?FHBHGIJEGIBIEIBHHE@EFC;CFHHH?DFGIJII9DAGG<BE?B8BF)8BF:=BE6BBDH;?H3778)6>2_Mismatch_1_Sense_+_Library_PoolC
TTATTGTCTTGTTAAACAAGCATGGCATGTTCCTTTGGGATGTTACTGGTTTATGTACGGCTTTTAGGTTGGACCA
>Frequency_1_QualityScore_FFHHHHHJJJJJJJJJJJJJJJJJJIJJJJJIICFGIJJIJIJJDFHIIJJJJIJJJJJ_Mismatch_0_Sense_+_Library_PoolC
TTATTGTTACTTCAAATATTCAAATAATAAGAGTAATTGAAATGTTTTTCTTTTATGTA
>Frequency_1_QualityScore_FFHHHHHJIJJJJJGIIIHIIJJJJIJJHIGIIIJIJJJHIIIIIJIJIJJHHJGHHIIIHIIGCHFHHGHEDDFFCFDEEEEEEECC_Mismatch_1_Sense_+_Library_PoolC
AAGATGGAATCCGGAAAGATGGAATAGCAGTAGAGATTGTGTAAGCATATGTTGAGTTAGTGGTTTGTTATTAAAGTTATTTCATGTA
>Frequency_1_QualityScore_FFHHHHHJJJJJJJJJIJJIIFFHIJJJJJHJJJJJJJJJJJJJJJJJJJIJEHF?BBBDDBCDDDDDDDDDDDDDDDDDCDACCD@CCBBCD@_Mismatch_0_Sense_+_Library_PoolC
CGCTAACGGCTATTTCGTTGGTGCAAACATATTCATACTATTTTTGCATCGGAGGTGTGGGTAAGAACAAATGCAGTAGGAGATTGTGTGTTGA
>Frequency_1_QualityScore_FFHHHHHJDGI<FFHIJFHIJJJJFIJJIJHIGIHIHHCHHIJJGGHGIHIGCCEHCHHFDFFFFDCE@ABDDDDDDCDCECCCDCECDDDDD@_Mismatch_1_Sense_+_Library_PoolC
TGCATCGGAGGTGTGGGTAAGAACAAATGCAGTAGGAGATTGTGTGTTGAGGTGAAGTAGTTTTTAAAAGATGGAATATCCAATCTGTTGGAAT
>Frequency_1_QualityScore_FFDDCB?CFFDDHHGGFGGHFGIFHHIIED<?;FHGGGDFHGG<7@;FGB@GCEHEEEH=?>)7;;@A;;;>@CC>A@C@>@CCCD@CC_Mismatch_0_Sense_+_Library_PoolC
AGATGGGATCCTACAATCTGGGATCCTGAAAGATGGAATCCGGAAAGATGGAATAGCAGTAGAGATTGTGTAAGCATATGTTGAGTTAG
>Frequency_1_QualityScore_DDADB<FGIGGI<GIIGIIIIEHCFH>FBFGGIFIGGIIBHI?DGHIBFGGGGGIGICEAHGEEGIHFE?;?EDCCEEEECDDD@@@>@>C>CC_Mismatch_1_Sense_+_Library_PoolC
ATGTTCCTTTGGGATGTTACTGGTTTATGTACGGCTTTTAGGTTGTACTAACATCCATGTCATTTATTGTTACTTCAAATATTCAAATAATAAG
>Frequency_1_QualityScore_FDHHDHAHGGHHFHGHGIID9E?ECF?DGDHIIIJJIJJJGIBFGIHGIHIIGHGJIGCGIGHIGIHHFCEDEFDF@BCEECCCCCDDCDDDCD_Mismatch_1_Sense_+_Library_PoolC
GATTGTGTAAGCATATGTTGAGTTAGTGGTTTGTTATTAAAGTTATTTCATGTTATTGTCGTGTTAAACAAGCATGGCATGTTCCTTTGGGATG
>Frequency_1_QualityScore_DDF=FD2A?FFH>BH<FAEH?AEEBFAFB4CD1:CB?D;BFF@?;GDCGGHE9BHECE8BGB88@>F>8=@@@7=@GH>EH>?D_Mismatch_1_Sense_+_Library_PoolC
AAGCAGTAGAGATTGTGTAAGCATATGTTGAGTTAGTGGTTTGTTATTAAAGTTATTTCATGTTATTGTCTTGTTAAACAAGCA
>Frequency_1_QualityScore_FFHHHHHBFHIJJJJJJIFIHJHHIJJJI_Mismatch_0_Sense_+_Library_PoolC
ATAAGAGTAATTGAAATGTTTTTCTTTTA
>Frequency_1_QualityScore_FFHHHHHJJJJJJJJJJJJJJIJJJJIJJJJJJJJJJJJJIJIJJJJJGIHIJIIJJJIJJGHHHHFFFFEEDCEDEDDDEDDDDDDDDDD_Mismatch_1_Sense_+_Library_PoolC
TTTTAAAAGATGGAACATCCAATCTGTTTGAATTACCTCCAAGACGGGATCCTACAATCCAAGATGGGATCCTACAATCTGGGATCCTGAA
>Frequency_1_QualityScore_DDHFDDFIGFEHDF@HIEGCFGCHG<CFHAC?EHIEGH>8D<@?DGBG<?BBBEFAFGC:B)8@CAEH4@DGGA7AAABBBCEEAAC;>=?C@C_Mismatch_1_Sense_+_Library_PoolC
ATATTAAAGTTATTTCATGTTATTGTCTTGTTAAACAAGCATGGCATGTTCCTTTGGGATGTTACTGGTTTATGTACGGCTTTTAGGTTGGACT
>Frequency_1_QualityScore_FFHHHHHJJHIIIHIJJJIJJJJJJJJJJJIJGHIJHIGIIJIJHJHBDGGIHIIIIJJJHJ_Mismatch_0_Sense_+_Library_PoolC
CATTTATTGTTACTTCAAATATTCAAATAATAAGAGTAATTGAAATGTTTTTCTTTTATGTA
>Frequency_1_QualityScore_FFHHHHFJIJHHJJJJIJIJJJIIJJHICEFHIJJJJJJIJIHGIGHHIEHFHFGJHIIDECGGGIJIGGHIJJJJJC_Mismatch_1_Sense_+_Library_PoolC
TGGACTAACATCCATGTCATTTATTGTTACTTCAAATATTCAAATAATAAGAGTAATTGAAATGTTTTTCTTTTATGA
>Frequency_1_QualityScore_FFHHHHFIDHHHIJJIJIIJJJJJGIJHIJGGJIJIIHIJIJIIJGIHIIIJIIHHIJHHGHGEHEFFFFDFCCEC@CCCD_Mismatch_0_Sense_+_Library_PoolC
GTTACTGGTTTATGTACGGCTTTTAGGTTGGACTAACATCCATGTCATTTATTGTTACTTCAAATATTCAAATAATAAGAG
>Frequency_1_QualityScore_FFFFDDHIEGIIGIGGIIHDDH@FE<CHEHGIDECD@EG<?BFGGGHE<B@B_Mismatch_0_Sense_+_Library_PoolC
AGTTATTTCATGTTATTGTCTTGTTAAACAAGCATGGCATGTTCCTTTGGGA
>Frequency_1_QualityScore_FFHHHHHJJJJJJJJJJJJJGIJIIJJJJJJJJJJIJJJJJJJJJJJIJJIFHGIJJIJJJIIIJJJJJHII_Mismatch_2_Sense_+_Library_PoolC
GACTAACATCCATGTCATTTATTGTTACTTCAAATATTCAAATAATAAGAGTAATTGAAATGTTTTTCTTGA
>Frequency_1_QualityScore_FFHHHHHJJJJJJJJJJJJJJIJJIJJIJJJJJJJIJJIIJJIJJJJJGIJJIIIIJJHIJIJJGGIGGHGHHFFFF@CEBCDDDDDDCCDDDD_Mismatch_1_Sense_+_Library_PoolC
TATTTCATGTTATTTTCTTGTTAAACAAGCATGGCATGTTCCTTTGGGATGTTACTGGTTTATGTACGGCTTTTAGGTTGGACTAACATCCATG
>Frequency_1_QualityScore_<AFHFHHJJFGGGIIJJJJJJJJIIEIJIJJGGIJGEBGIIIJGEGHHFAGHIIGIC_Mismatch_1_Sense_+_Library_PoolC
TCATTTATTGTTACTTCAAATATTCAAATAATAAGAGTAATTGAAATGTTTTTCTTA
>Frequency_1_QualityScore_DDFHHH?GFHIIJJJJEHI2AGHDHHFFGIHIIJIGGGGIIDIIJIIIHDHGGJIIEICHIG@FEHEEGHEAE?CEADDF_Mismatch_0_Sense_+_Library_PoolC
TTTATGTACGGCTTTTAGGTTGGACTAACATCCATGTCATTTATTGTTACTTCAAATATTCAAATAATAAGAGTAATTGA
>Frequency_1_QualityScore_FFHHHHHJGIIJJJJJJIJJJJJJJJJJJJIHIEGHIJJIJJJIHIJJJJJJJJJIJIGIJJJJJJJIIIJJJJJHGIJJHHHHGHHFFFFFBE_Mismatch_0_Sense_+_Library_PoolC
TTATTGTTACTTCAAATATTCAAATAATAAGAGTAATTGAAATGTTTTTCTTTTATGTATTCCTGGCAAAATTTTACACTAATTAATTCAAGTC
>Frequency_1_QualityScore_FFHGHDGJJEFGEGFCEDH?FFFGGIGIG9?GHIFFIIJ@GIJJGIIIAHCHIGGIGFFGII:C7@EEECEGECD:BBBCEDEBBDB@@<:@C@_Mismatch_1_Sense_+_Library_PoolC
CAAATGCAGTAGGAGATTGTGTGTTGAGGTGAAGTAGTTTTTAAAAGATGGAATATCCAATCTGTTGGAATTACCTCCAAGACGGGATCCTACA
>Frequency_1_QualityScore_FFHHHHHGIJJJJJJJJJJJJJJJIJJJJJJJJJIJHJIJJJJIJGIJJIIJIJHIJJJIICGHIJJGIHHFDHIJJHHHHHHFFFFF_Mismatch_1_Sense_+_Library_PoolC
TTTTAGGTTGGACTAACATCCATGTCATTTATTGTTACTTCAAATATTCAAATAATAAGAGTAATTGAAATGTTTTTCTTTTATGTAC
>Frequency_1_QualityScore_FFHHHHHJJJJJIJJJJJJJJJJJIIJJJJJJJJJIJJJJJJJJIJJIJJJJJJIJJJJIGHHHHHHFFFFFEEEEEDDEDDDDDDDDDDDDCD_Mismatch_1_Sense_+_Library_PoolC
TTTAAAAGATGGAATATCCAATCTGTTGGAATTACCTCCAAGACGGGATCCTACAATCCAAGATGGGATCCTACAATCTGGGATCCTGAAAGAT
>Frequency_1_QualityScore_FFHFHFHIIJIIGIIJJIFHGIJJIGGIJJJIJIIIGGGHGGIJJI8.=CFFGGIEGIHHHBD>ACCEDDDCCCDDCCCCCCCCDDCDDEEADC_Mismatch_1_Sense_+_Library_PoolC
CCGGGATCCTACAATCCAAGATGGGATCCTACAATCTGGGATCCTGAAAGATGGAATCCGGAAAGATGGAATAGCAGTAGAGATTGTGTAAGCA
>Frequency_1_QualityScore_DDDFDA@GIBHBECHI@FEHIGIIEHIGGIIIIIIIIEHGHFEHIIIIIBFHIIIIIIIIGGIIFH:C???CEECEEEE?BC;ACCCCFC_Mismatch_1_Sense_+_Library_PoolC
GTACGGCTTTTAGGTTGGACTAACATCCATGTCATTTATTGTTACTTCAAATATTCAAATAATAAGAGTAATTGAAATGTTTTTCTTCTA
>Frequency_1_QualityScore_FFFHHGAHIGIEGGHGGIIIIIIIIFHIDHGIIIGHHIIIIIIIIIHIEHGIIHAHHFHFEFF>CECFCC>6>CCBDDDDDDDDD@:@>CC<C<_Mismatch_0_Sense_+_Library_PoolC
ACCCCAACCAGTATTTGAATCAATACACATTTCCGCCACCGCCAGTCTAGTGAGAAGCTCATGATGATGAGTACCGCTAACGGCTATTTCGTTG
>Frequency_1_QualityScore_DD8CCFHHE;AA;C<FC?FDH?BG?FGFG=:C<C@FGGIIIIEDGD3??8=FFHB<CG3@78@)67)=7=8=B<B7.;>A@>>?A:@C<>AC?<_Mismatch_1_Sense_+_Library_PoolC
AGATTGTGTGTTGAGGTGAAGTAGTTTTTAAAAGATGGAACATCCAATCTGTTGGAATTACCTCCTAGACGGGATCCTACAATCCAAGATGGGA
>Frequency_1_QualityScore_ABFFFFDG@F@?FE2@?EBB)1?FBDFEI2DGEFIFF>B88CF@A8..867=@CE)=AB7@BB;>;;5.;>>;1(-;?B?@_Mismatch_0_Sense_+_Library_PoolC
TTTTGCATCGGAGGTGTGGGTAAGAACAAATGCAGTAGGAGATTGTGTGTTGAGGTGAAGTAGTTTTTAAAAGATGGAACA
>Frequency_1_QualityScore_FFHGHHHHIIIJEIIIJIJHHIIJJEHIJJJJJIIJJJIIJEIIJJJJIJIJGIJIIIJIJDHEHHGFFFFFEEE@ACCDCD?A@B@DDDBCCD_Mismatch_2_Sense_+_Library_PoolC
CTACACCTTACCACAAAAGTCCCCGTGACCACCATCCCATTACCACTGTAAGTGAACATGTCCTCCTCACCTTAGAAATCACCCCAACCAGTAT
>Frequency_1_QualityScore_B=CF?FHEHII>CFHIFHBAFAH@AC1::C::CGG@0:DHC4BF*0?FFIIIIGIE@8FHGIH;;DG@;7=.77;CED@B;>>;;?CCB_Mismatch_0_Sense_+_Library_PoolC
GTAAGAACAAATGCAGTAGGAGATTGTGTGTTGAGGTGAAGTAGTTTTTAAAAGATGGAACATCCAATCTGTTGGAATTACCTCCAAGA
>Frequency_1_QualityScore_?DD>+<CEA;+2+CE9EF8CFEAEEE4DDDCD<DA***9?D<*///9//=)8)9@=C)=C..=@AA7@(716?_Mismatch_0_Sense_+_Library_PoolC
TCCTGAAAGATGGAATCCGGAAAGATGGAATAGCAGTAGAGATTGTGTAAGCATATGTTGAGTTAGTGGTTTG
>Frequency_1_QualityScore_FFGHFHGIJI?FFHIGHHIICHGHJJJI9FGGHIJFGHIBHIAGGEGIGHIIJJJIIIGIJJ@HEHCEFEHGGHF>DEFFDC>>>C@@CC@>C5_Mismatch_1_Sense_+_Library_PoolC
TTCCTTTGGGATGTTACTGGTTTATGTATGGCTTTTAGGTTGGACTAACATCCATGTCATTTATTGTTACTTCAAATATTCAAATAATAAGAGT
>Frequency_1_QualityScore_FFHHHHHJJJJJJJIIJJJJJJJJJJJIJIJJIJJIIJJJIJJJJJJIJJJJIJJJIIIJJJFHHFFDECECD5@CCCDDDCDCDDACDCFCDC_Mismatch_0_Sense_+_Library_PoolC
ATGTCCTCCTCACCTTAGAAATCACCCCAACCAGTATTTGAATCAATACACATTTCCGCCACCGCCAGTCTAGTGAGAAGCTCATGATGATGAG
>Frequency_1_QualityScore_AAF>FHD@<CGGA<A<;CEG=GF<CEC9CF9C:9DH99?GH>?FH<DHIICHI>:??*.)==B;@F@=(7=7==?7))46@BDC(6;36;??;@_Mismatch_1_Sense_+_Library_PoolC
ATATGTTGAGTTAGTGGTTTGTTATTAAAGTTATTTCATGTTATTGTCTTGTTAAACAAGCATGGCATGTTCCTTTGGGATGTTACTGGGTTAT
>Frequency_1_QualityScore_FFHHGHHJJJJJJJJJJIJIJJJJJIGJJJJJJJJJJIIJJJJJJIJJJJGHHHHHFFFFFEDEEEDDDCDDDDDDDDDDDBDDDDDDCDDDDD_Mismatch_1_Sense_+_Library_PoolC
GTGTTGGAATTACCTCCAAGACGGGATCCTACAATCCAAGATGGGATCCTACAATCTGGGATCCTGAAAGATGGAATCCGGAAAGATGGAATAG
>Frequency_1_QualityScore_DDHHHFHBAFBBDE>HHCGIIIIGE9FDGHGEGEHIJGJJJGGIGIIIGHIBHGBHI@HECEGHIDEEICEHGBEFCFDDE?C@;@A36@CA;@_Mismatch_1_Sense_+_Library_PoolC
GTTACTGTTTTATGTACGGCTTTTAGGTTGGACTAACATCCATGTCATTTATTGTTACTTCAAATATTCAAATAATAAGAGTAATTGAAATGTT
>Frequency_1_QualityScore_FFHHBHH<C<EHIFHIIIJJJJJFJJIJHIJJIJIJIIHHGGHIJIHI@FGHHCEGCEHGGHFFFFBEECEDEDDDDDDDDDEDDDDCDACDDD_Mismatch_0_Sense_+_Library_PoolC
TCGGAGGTGTGGGTAAGAACAAATGCAGTAGGAGATTGTGTGTTGAGGTGAAGTAGTTTTTAAAAGATGGAACATCCAATCTGTTGGAATTACC
>Frequency_1_QualityScore_)0@AD?DC?<AA4<<9F@@+21?*1?49C<9:CC?:00??DDCDE9_Mismatch_1_Sense_+_Library_PoolC
CTTCAAATATTCAAATAATAAGAGTAATTGAAATGTTTTTCTTTGA
>Frequency_1_QualityScore_FDHHHHHJIJHHIJJJJIJHJJ?FHFHHHHIHHJHIJJHJJJJIJJJIJIIJJJIGJJJJJJJJIJJGHFFHIIGJJHGHHDEDDFEDFEEDED_Mismatch_1_Sense_+_Library_PoolC
GTAGAGATTGTGTAAGCATATGTTGAGTTAGTGGTTTGTTATTAAAGTTATTTCATGTTATTGTCTTGTTAAACAAGCATTGCATGTTCCTTTG
>Frequency_1_QualityScore_>D?;+:<<EADFIC;E?EAEF><?FEACFG;B???DG0D0@DCDFFFE@=;@.7.77@(7=??@:7;)66>A@;=@@;;>:5>@B>::A_Mismatch_0_Sense_+_Library_PoolC
ATGGAACATCCAATCTGTTGGAATTACCTCCAAGACGGGATCCTACAATCCAAGATGGGATCCTACAATCTGGGATCCTGAAAGATGGA
>Frequency_1_QualityScore_FAFBADHGFGGIIJGHCAFFEHIE>EABEHHIGHGHHGEDGBDD@GCFGFGG?<?DG4DF:=)8BFH>E@FCAHIBD>A_Mismatch_0_Sense_+_Library_PoolC
GATTGTGTAAGCATATGTTGAGTTAGTGGTTTGTTATTAAAGTTATTTCATGTTATTGTCTTGTTAAACAAGCATGGCA
>Frequency_1_QualityScore_DDHFDD?GFBHA@:EDCAFF<CBHGHHGHIDGHGIIGIIEF<?CCGHAGEHECHEDDF?DF>HHIIIIIF_Mismatch_1_Sense_+_Library_PoolC
TAACATCCATGTCATTTATTGTTACTTCAAATATTCAAATAATAAGAGTAATTGAAATGTTTTTCTTCTA
>Frequency_1_QualityScore_FFHHHHHHIJFJJIIIJJJIJJJJJJIJIJJJIIJJHHIJJJJJJIHJIJJJJIJJJJJHHHHFFFF=AB?AA@BD=CDCCCDDDDDDDDDDDD_Mismatch_0_Sense_+_Library_PoolC
CATGATGATGAGTACCGCTAACGGCTATTTCGTTGGTGCAAACATATTCATACTATTTTTGCATCGGAGGTGTGGGTAAGAACAAATGCAGTAG
>Frequency_1_QualityScore_3A=A<++<CE+AFFEECBAFC4FFDB*:CCEC@CCDDFI*?D?DB99D98DDB@B)/=)8=ADDE3@_Mismatch_2_Sense_+_Library_PoolC
TAGTGGTTTGTTATTAAAGTTATTTCATGTTATTGTCTTTTTAAACAAGCATGGCATGTTCCTTTTG
>Frequency_1_QualityScore_EFHHFHCGIFFHIIGAHIGGHDHHGIIGGHIHIIIIIIIIIIGHHHGIDC?EGIIGCHIIIIIGGGGIG@GEHHBEEEB@D;@@CEEEE_Mismatch_1_Sense_+_Library_PoolC
AGTTAGTGGTTTGTTATTAAAGTTATTTCATGTTATTGTCTTGTTAAACAAGCATGGCATGTTCCTTTGGGATTTTACTGGTTTATGTA
>Frequency_1_QualityScore_FFHHHHHJJJHIIJJJJJJIJJIIJHIHIHJIIJGIIJIJJJJJJJJHIJJJJJJJJIJJJJJJJJJHFCCEHIIIEHEEHFFDEFCDEE@CC@_Mismatch_1_Sense_+_Library_PoolC
ATAGAGATTGTGTAAGCATATGTTGAGTTAGTGGTTTGTTATTAAAGTTATTTCATGTTATTGTCTTGTTAAACAAGCATGGCATGTTCCTTTG
>Frequency_1_QualityScore_FDHHGHHJJJJJJJDGI8ECEHIFHIJGIJJJJJJJJJJJJJJJGIJJIIFGGHICHHACEFFEFFCDECCDEDDDDDDDDDDDDDDDDDDDED_Mismatch_0_Sense_+_Library_PoolC
TATTTTTGCATCGGAGGTGTGGGTAAGAACAAATGCAGTAGGAGATTGTGTGTTGAGGTGAAGTAGTTTTTAAAAGATGGAACATCCAATCTGT
>Frequency_1_QualityScore_FFHHHHGJJBHIHIEIIJJEHGGHIGIJJIJJJJIJJJGJJJJGHHIIAFHIGIEGGEIHICHIIHHAE;=AEDDFDFFFE3>CCCCDCC@>5>_Mismatch_1_Sense_+_Library_PoolC
TCCTTTGGGATGTTACTGGTTTATGTACGGCTTTTATGTTGGACTAACATCCATGTCATTTATTGTTACTTCAAATATTCAAATAATAAGAGTA
>Frequency_1_QualityScore_FFHHHHHJJJJJJJHIJJGIJJJJJJJJJJHIJGIIIJJHIHIJJIIJIJJIIJHIFGGIFHICHIHHHHHFFFFFCDEEEDFEECDD_Mismatch_2_Sense_+_Library_PoolC
AAGATGGAATCCGGAAAGATGGAATAGCAGTAGAGATTGTGTAAGCATATGTTGAGTTAGTGGTTTGTTATTAAAGTTATTTCATGCA
>Frequency_1_QualityScore_FFHHHHHIJGIIJJIJJJHIHGIIJIJJJJHIJHHFGHIIIJGHJJGHHIJIIJJIIIJJJJJJJJJIIHGHIIJJEEE_Mismatch_0_Sense_+_Library_PoolC
GAATAGCAGTAGAGATTGTGTAAGCATATGTTGAGTTAGTGGTTTGTTATTAAAGTTATTTCATGTTATTGTCTTGTTA
>Frequency_1_QualityScore_FFHHHHHJIJHGIGIGIDHFHIJIJJJJIJJGGIFIJIHIFGIFHIJHIJIIGIJJGHHIJJJGIJIIGAGHGGGIJIH_Mismatch_1_Sense_+_Library_PoolC
GGAATAGCAGTAGAGATTGTGTAAGCATATGTTGAGTTAGTGGTTTGTTATTAAAGTTATTTCATGTTATTGTCTTGAT
>Frequency_1_QualityScore_DB<FHA<F:CG<F<AF<CHAB@<@BHA?EHGFHGDBFD9?B9?DABBDDB>FH@9=@CACFAGA@FEGD=E>==C7=>_Mismatch_1_Sense_+_Library_PoolC
AATAGCAGTAGAGATTGTGTAAGCATATGTTGAGTTAGTGGTTTGTTATTAAAGTTATTTCATGTTATTGTCTTGTGA
>Frequency_1_QualityScore_D:D;DDDDEEEA>EFECBFFFE2AEFF>DEC4CE<D4:9C>C?9?9?09??BADDEDDDDD3B>@_Mismatch_0_Sense_+_Library_PoolC
AACATCCATGTCATTTATTGTTACTTCAAATATTCAAATAATAAGAGTAATTGAAATGTTTTTCT
>Frequency_1_QualityScore_DDHHHHHJJJJJJIIJJJJIIIGJIIIJCFHGIGJJJJJGHIJJJJIJJI_Mismatch_1_Sense_+_Library_PoolC
GTTACTTCAAATATTCAAATAATAAGAGTAATTGAAATGTTTTTCTTTCA
>Frequency_1_QualityScore_FFHDHDAEGIIIGIIEIIHGIJ>GIIJJIJIIJHIIJCHIIJJJJJIDIJJJEHIEHGJJGIIHHFFEC;BDFF?>C?AACCDCCCA@@CBDB?_Mismatch_1_Sense_+_Library_PoolC
AAGTAGTTTTTAAAAGATGGAACATCCAATCTGTTGGAATTACCTCCAAGACGGAATCCTACAATCCAAGATGGGATCCTACAATCTGGGATCC
>Frequency_1_QualityScore_FFHGHHHJJJIJJIIJJJGIJJGHIIDHIJEIJJIJJIJJJIIJIIJIJCHGGB?DFIIIJJIJIJJBHHEEHHF_Mismatch_1_Sense_+_Library_PoolC
TGGACTAACATCCATGTCATTTATTGTTACTTCAAATATTCAAATAATAAGAGTAATTGAAATTTTTTTCTTTTA
>Frequency_1_QualityScore_FFHHDFHAFEGHICGIIJJJJJIJJJIJIJJJGHBGHIFHHHHIJEEH=CCHIHIHGIHHHHHFFFFFEEEECDDDDCDDDDEEDDDDDDDDDD_Mismatch_1_Sense_+_Library_PoolC
TCGGAGGTGTGGGTAATAACAAATGCAGTAGGAGATTGTGTGTTGAGGTGAAGTAGTTTTTAAAAGATGGAACATCCAATCTGTTGGAATTACC
>Frequency_1_QualityScore_FFHHHHHJJJJJJJIJJJJJIJJJJJJJJJIJJJJJJJIJIJJHIJJJJIIHIIIJJHHFFFDDDDDDEDDBCDDDDDDCDDBDDDEEEEEDDC_Mismatch_0_Sense_+_Library_PoolC
CAATACACATTTCCGCCACCGCCAGTCTAGTGAGAAGCTCATGATGATGAGTACCGCTAACGGCTATTTCGTTGGTGCAAACATATTCATACTA
>Frequency_1_QualityScore_FFHHHHHJJJJJJHIIJJJJGIIJHHFIIIIHIIIIIGICGDHIJHEIFHIJHIJJJIIJJIJGIJJIIEHIIJJJHHHGHE?C@D_Mismatch_0_Sense_+_Library_PoolC
AAGATGGAATAGCAGTAGAGATTGTGTAAGCATATGTTGAGTTAGTGGTTTGTTATTAAAGTTATTTCATGTTATTGTCTTGTTAA
>Frequency_1_QualityScore_DAFFA8CFGBA<EB>FCFH?CF@@?FFGEGBH4<?*?DD>4DDFBF=C8=@FHGHADC@AD@@).).\\,5=@;5;3>BC>@:@>@@>@@CC_Mismatch_2_Sense_+_Library_PoolC
CCTGAAATATGGAATCCGGAAAGATGGAATAGCAGTAGAGATTGTGTAAGCATATGTTGAGTTAGGGGTTTGTTATTAAAGTTATTTCATGT
>Frequency_1_QualityScore_FDHHHHHJJJJJJJJJJJJJJJJJJJJJJJIIJJJIIH_Mismatch_0_Sense_+_Library_PoolC
GTTTGTTATTAAAGTTATTTCATGTTATTGTCTTGTTA
>Frequency_1_QualityScore_FFHHHHGJJJJJJJJJJJJJJJJIJGIJJJJIIJJJJIJIICGHIJJIJIJJGGIHJJJJJJ_Mismatch_1_Sense_+_Library_PoolC
CATGTCATTTATTGTTACTTCAAATATTCAAATAATAAGAGTAATTGAAATGTTTTTCTTTA
>Frequency_1_QualityScore_FFHHHFHJJHGIIJJEJJIJJIJGHIHEHIJIJFHHHIBFGGGFBFHIIEHGDHIGHBGHIIFHHCHGGBCEFABDDF?AA;@AB;;_Mismatch_0_Sense_+_Library_PoolC
AAGTTATTTCATGTTATTGTCTTGTTAAACAAGCATGGCATGTTCCTTTGGGATGTTACTGGTTTATGTACGGCTTTTAGGTTGGAC
>Frequency_1_QualityScore_DDBHHBF,AEHGGIBCGEDDHEHDAFHDFG<EHBFCHGCBBDA<9B?@@A2BF/B8)=CG)=@CE4.74=8BA?@B)7;>C3;(-;(-:>A:>@_Mismatch_1_Sense_+_Library_PoolC
GTTATTTTATGTTATTGTCTTGTTAAACAAGCATGGCATGTTCCTTTGGGATGTTACTGGTTTATGTACGGCTTTTAGGTTGGACTAACATCCA
>Frequency_1_QualityScore_DDFDDFAH@GHG9D:CF<FG@AH>DG@;B4B2(8B2.8)8@FFCD;2)(7?>C>>3772.;3;@_Mismatch_0_Sense_+_Library_PoolC
TTTCATGTTATTGTCTTGTTAAACAAGCATGGCATGTTCCTTTGGGATGTTACTGGTTTATGTA
>Frequency_1_QualityScore_FDHHHHFHEIGFHJJJIGGCEGGHGHGIGDFHCHBFGGGIIJJJJEGHFFCEEGIIEFHHHHGDFFFFDBBCFCC>CECDDDDDCD:@ADDDDD_Mismatch_1_Sense_+_Library_PoolC
CATGGCATGTTCCTTTGGGATGTTACTGGTTTATGTACGGCTTTTAGGTTGGACTAACATCCATTTCATTTATTGTTACTTCAAATATTCAAAT
>Frequency_1_QualityScore_EADHCFHI@FHGIIIIIIIIGIIIIGIHI@GIIGEGGHDGH_Mismatch_0_Sense_+_Library_PoolC
GTGGTTTGTTATTAAAGTTATTTCATGTTATTGTCTTGTTA
>Frequency_1_QualityScore_FFHHGHHIJJJJJJJJJIJIJJJIJJGHIJGIJJJIIJJJJJJIJJJJJJIJJJJJJJJJJJJJHHG>EEDFFFFFFEEEEEEDDDEEEDDDDD_Mismatch_1_Sense_+_Library_PoolC
TGACCACCATCCCATTACCACTGTAAGTGAACATGTCCTCCTCACCTTAGAAATCACCCCAACCAGTATTTGAATCAATACACATTTCCGCCAC
>Frequency_1_QualityScore_FFHHGHHIGHHIJIJIJJIIIJGIJJJJJGGEHIIIIGGFGGHHIIIIIIIHIGIJJJGEEHAHEFBDFACCCEEEDDDDDDDDDDBB?<ACDD_Mismatch_1_Sense_+_Library_PoolC
ACCAATCTGTTGGAATTACCTCCAAGACGGGATCCTACAATCCAAGATGGGATCCTACAATCTGGGATCCTGAAAGATGGAATCCGGAAAGATG
>Frequency_1_QualityScore_A=CFCFDBCFGGGICHGAA<@?ADBHIEEHIGIICGGGFFCHGGGGIIGGIB988?BBCFH_Mismatch_1_Sense_+_Library_PoolC
GTGGTTTGTTATTAAAGTTATTTCATGTTATTGTCTTGTTAAACAAGCATGGCATGTTCCA
>Frequency_1_QualityScore_DFFHHHFHIHIJJJJIIJJJJJFHIEIIJJJJIGJIIJGIJJIIIGIIIIIDGGCHJFGEICHGHGGGEDE=_Mismatch_0_Sense_+_Library_PoolC
AGTTAGTGGTTTGTTATTAAAGTTATTTCATGTTATTGTCTTGTTAAACAAGCATGGCATGTTCCTTTGGGA
>Frequency_1_QualityScore_FFFHH+<CFHIJJJIIJFHHJGIFHIIFHHGGHIGHJFGIJJHIIFHIJJJJIHHHHHFFFFFEEEEEECDDCDDDCDDDDDDDDDDDDDDBBB_Mismatch_2_Sense_+_Library_PoolC
GGTAAAAACAAATGCAGTAGGAGATTGTGTGTTGAGGTGAAGTAGTTTTTAAAAGATGGAATATCCAATCTGTTGGAATTACCTCCAAGACGGG
>Frequency_1_QualityScore_FFHHHHHJJJJJJJJJJIJJHH?FHIIJIJJJJFGIIIJIIJJ_Mismatch_1_Sense_+_Library_PoolC
TCAAATATTCAAATAATAAGAGTAATTGAAATGTTTTTCTTTA
>Frequency_1_QualityScore_FFGHHHDIIIGEGJGEIGJIIDFHIFHHIJIIJIIAHBFEEHFBGHFGFIGIIAGIJJJHIEHDEDHEHHHHFFFFDEEC>CECCDCDEEEEDD_Mismatch_1_Sense_+_Library_PoolC
ATCCTGAAAGATGTAATCCGGAAAGATGGAATAGCAGTAGAGATTGTGTAAGCATATGTTGAGTTAGTGGTTTGTTATTAAAGTTATTTCATGT
>Frequency_1_QualityScore_FFHHHHHJJJIJJJJJJJJJIJIJJJJJJIJIJJIJI_Mismatch_0_Sense_+_Library_PoolC
AACATCCATGTCATTTATTGTTACTTCAAATATTCAA
>Frequency_1_QualityScore_@D?DFFFIIIE@F<??EGI3;FE:????9D<BG;FFDD?DGBDFG?EDFGGIGIIFEFIIIEFIFEFEC>EDDDD@CC36@6=?@B@@:=?;8<_Mismatch_1_Sense_+_Library_PoolC
AGAACAAATTCAGTAGGAGATTGTGTGTTGAGGTGAAGTAGTTTTTAAAAGATGGAACATCCAATCTGTTGGAATTACCTCCAAGACGGGATCC
>Frequency_1_QualityScore_DDDF<CDFFBF<,3:@A?CBDEFGGFFI9*??9?9??GE<BF@4B4?FFCCBB4@;@=FC@EE@EE>AEAEECCAB@;7?DDD3;ACAB_Mismatch_0_Sense_+_Library_PoolC
ACTGGTTTATGTACGGCTTTTAGGTTGGACTAACATCCATGTCATTTATTGTTACTTCAAATATTCAAATAATAAGAGTAATTGAAATG
>Frequency_1_QualityScore_FFHHHHHJJJJJJJJJJJJIJJJIGIGIGIHIJJJJJJJJIJJIJJJHHIJJJJHHHHHFFFFFFEEEEEDCDDBDDDDDDDDDDDDDDDDCDD_Mismatch_1_Sense_+_Library_PoolC
AAATTACCTCCAAGACGGGATCCTACAATCCAAGATGGGATCCTACAATCTGGGATCCTGAAAGATGGAATCCGGAAAGATGGAATAGCAGTAG
>Frequency_1_QualityScore_FFHHHHHJJJJGHJJIJJJJJJJJJJJJJJJJJJJJJJJJHIJJJJJJJIJJJIJIHHIHHIJGIGHIIEHHHHHHEDFFFDEEEEE_Mismatch_1_Sense_+_Library_PoolC
CGGCTTTTAGGTTGGACTAACATCCATGTCATTTATTGTTACTTCAAATATTCAAATAATAAGAGTAATTGAAATGTTTTTCTTGTA
>Frequency_1_QualityScore_D?<BDD>@,2AEFE>DC:?A:FBF<A<FF9CEB**?*:D<?DC<DD@_Mismatch_2_Sense_+_Library_PoolC
TCAAATATTCAAATAATAAGAGTAATTGAAATGCTTTTCTTTTATGA
>Frequency_1_QualityScore_>D>C;:A:A<?<<A=GB@FHFAE<<9??@GC8?)?69?9?B??8??=C8B@==9=(=;@==7AAEA?;(7;;@;;;655;@_Mismatch_0_Sense_+_Library_PoolC
CATCCAATCTGTTGGAATTACCTCCAAGACGGGATCCTACAATCCAAGATGGGATCCTACAATCTGGGATCCTGAAAGATG
>Frequency_1_QualityScore_FFHHHGFIJJJJJFIJIJJJJJIIJJIJJJJJJIGJJJJJJIIJIGIIJIJIIJJIHGHHFFEDDB>CDCCDDCDDDDCDDDDCCCDCDDEDDD_Mismatch_1_Sense_+_Library_PoolC
GACGGGATCCTACGATCCAAGATGGGATCCTACAATCTGGGATCCTGAAAGATGGAATCCGGAAAGATGGAATAGCAGTAGAGATTGTGTAAGC
>Frequency_1_QualityScore_DFHHHBFHGIFHGGGE<EBFIHGGIGAEGGGGE<FGHIIIDDGGHGECAHIIIIE>FGIIJIIJIII@ECEF=D?BAA>;9=BDCD>@5:@A@>_Mismatch_0_Sense_+_Library_PoolC
CCACTGTAAGTGAACATGTCCTCCTCACCTTAGAAATCACCCCAACCAGTATTTGAATCAATACACATTTCCGCCACCGCCAGTCTAGTGAGAA
>Frequency_1_QualityScore_FFHHHHHHIJJIJJJJJJJJIJJIHIIJJJIJJJJJJJJJJJ@HIIIJJJJJJJFHFGHHFFDFFCDEECEDDDDDDCDEEEDDD=BD??CCCC_Mismatch_1_Sense_+_Library_PoolC
CAATCTGTTGGAATTACCTCCAAGACGGGATCCTACAATCCAAGATGGGATCCTACAATCTGGGATCCTGAAAGATGTAATCCGGAAAGATGGA
>Frequency_1_QualityScore_FFHHHHHJJJJJJJIJHJJHIIJJJJJJJJJJJJJJJJIJJJJJJJJJIJJJJJJJJIJJJIHII)=DEEHHHHHHHFFFFFFECEEEDDDDDD_Mismatch_2_Sense_+_Library_PoolC
TTTATGTACGGCTTTTAGGTTGGACTAACATCCATGTCATTTATTGTTACTTCAAATATTCAAATAATAAGAGTAATTGAAATGTTTTTCTTCC
>Frequency_1_QualityScore_FFHHHHHJJJJJJJJJJIJJJJJJHIJJJJJJIJIIIIJJJIJIIIIIHIIIIJJIJJICEEEHEFHFFEDFEFDEEDEDDEFEDCDDECDCC?_Mismatch_1_Sense_+_Library_PoolC
CAAGATGGGATCCTACAATCTGGGATCCTGAAAGATGGAATCCGGAAATATGGAATAGCAGTAGAGATTGTGTAAGCATATGTTGAGTTAGTGG
>Frequency_1_QualityScore_FFHHHHGJJJJJJIJGIJJJJJJJJJGIJHIGHJJJJIIJJJGIIJJJJJJJJ_Mismatch_1_Sense_+_Library_PoolC
ATTGTTACTTCAAATATTCAAATAATAAGAGTAATTGAAATGTTTTTCTTCTA
>Frequency_1_QualityScore_D8DFHFHD@?FGECH?FEGECFGGII>FGGIED?BGEEDFGGDGBFEGIIGIIICEDE=FF47@G:DAA7=A>C7ADEB@?7;;?>CCCD_Mismatch_2_Sense_+_Library_PoolC
TGTACGGCTTTTAGGTTGGACTAACATCCATGTCATTTATTGTTACTTCAAATATTCAAATAATAAGAGTAATTGAAATGTTTTTCTTCA
>Frequency_1_QualityScore_DDDD)AAC::4<+4<?+AF3CDGEE>?*CD><:?:08@G?DB(7A@(.=@;D?=A;DBB;;AA>A:@D;;>(5;(,;@558>3@_Mismatch_1_Sense_+_Library_PoolC
CGCCTGTCTAGTGAGAAGCTCATGATGATGAGTACCGCTAACGGCTATTTCGTTGGTGCAAACATATTCATACTATTTTTGCAT
>Frequency_1_QualityScore_FFHHHHHJJJJJJJJIJJJJJJJIJJJJJJGIJIIIJJJJJJIJIHGIIGIIJJJIIIIIGIEGHHGHHE>C@DFFDFEACEDACCDDFDDDDD_Mismatch_1_Sense_+_Library_PoolC
AAATCTGGGATCCTGAAAGATGGAATCCGGAAAGATGGAATAGCAGTAGAGATTGTGTAAGCATATGTTGAGTTAGTGGTTTGTTATTAAAGTT
>Frequency_1_QualityScore_FFHHHHHJIJIIJJHHCHGHIJIJIJJHIJJJ_Mismatch_1_Sense_+_Library_PoolC
ATTCAAATAATAAGAGTAATTGAAATGTTTTA
>Frequency_1_QualityScore_FFHHGHHIJJBF<FHHJIJHEDAFFGIJJIJJGIJIIJIIJIJCHHGGIB@AEHHHFFFDEECE@ACDDACCC_Mismatch_0_Sense_+_Library_PoolC
TACCACCTTGTTCCTCCTAGCCTCCCGCCCCTATCACCACAAGTCTCCGCCTTCCCCTCCTACACCTTACCAC
>Frequency_1_QualityScore_FFHHHGHJJJJJJJJJJJJJJJJIJJJJJJJJIJJJJJJJJJJJJJJHJJIIIIIJJFHIIJJIJJJJJHGHFCDFCECDDDDDDDDDDDCDDE_Mismatch_1_Sense_+_Library_PoolC
ATTTCATGTTATTTTCTTGTTAAACAAGCATGGCATGTTCCTTTGGGATGTTACTGGTTTATGTACGGCTTTTAGGTTGGACTAACATCCATGT
>Frequency_1_QualityScore_DDHFHFFBGG9F><AGHI;?9<@?G@@*190*::?0*99?04BFCAEG4BBB48=.@)8C:7@D=AH=???7;?CE@36>;>@6>_Mismatch_0_Sense_+_Library_PoolC
AAAGATGGAATCCGGAAAGATGGAATAGCAGTAGAGATTGTGTAAGCATATGTTGAGTTAGTGGTTTGTTATTAAAGTTATTTCA
>Frequency_1_QualityScore_FFHHHHHJJJJJIIJJJJJIIJJJIIIGIJIJJJJGIJJJJJJJJJIIIJJJHHHEHHFFFFCDECEEEEDDDDEDEDCCDDDDDBDDDDDD?C_Mismatch_0_Sense_+_Library_PoolC
AGAAATCACCCCAACCAGTATTTGAATCAATACACATTTCCGCCACCGCCAGTCTAGTGAGAAGCTCATGATGATGAGTACCGCTAACGGCTAT
>Frequency_1_QualityScore_FFHHHHHJJJIJIJJJJJIIJJJDEHGJJJJJJJJJJJJJJJIIJJJJJJJJJJJJJJJIJHHEHHHHFFFFFFEEEDEEDDEEEDDDDDDDBD_Mismatch_0_Sense_+_Library_PoolC
CACCATCCCGTTACCACTGTAAGTGAACATGTCCTCCTCACCTTAGAAATCACCCCAACCAGTATTTGAATCAATACACATTTCCGCCACCGCC
>Frequency_1_QualityScore_FFHHHHHJJIJJJJJJJJJJIJJJJJJJIJJJJIJJHHIJJJJFHJJJJJJJJJJJJJJIJJEHHHFFFFFEECEEEDEEEDEEEEEDDDDDCD_Mismatch_1_Sense_+_Library_PoolC
TCTTGTTAAACAAGCATGGCATGTTCCTTTGGGATGTTACTGGTTTATGTACGGCTTTTAGGTTGGACTAACATCCATTTCATTTATTGTTACT
>Frequency_1_QualityScore_FDFHHDFFGIGEHHDEHHI>?FCFEH?DGIJIJIIEGHGJGIGGHGGHGCGEHIJJJGJJGEC=E;DCECE@EECFFACA@;CACCDD>CB25?_Mismatch_2_Sense_+_Library_PoolC
GATTGTGTAAGCATATGTTGAGTTAGTGGTTTGTTATTAAAGTTATTTCATGTTATTGTCTTGTTAAACAAGCATGGCATGTTCCTTTGGGAAA
>Frequency_1_QualityScore_D:?F?A:CEEFFHH@<CEDFFFD<CAH>+<C<E??<?3?19?)?FFG?BFB<FFG@0(8<.=B@=7@@)...=CE>6-9??AA@@_Mismatch_1_Sense_+_Library_PoolC
TATTAAAGTTATTTCATGTTATTGTCTTGTTAAACAAGCATGGCATGTTCCTTTGGGATGTTACTGGTGTATGTACGGCTTTTAG
>Frequency_1_QualityScore_FFHHHHHJJJJJJJIJJHJJIIIJJJHIIIJJJJJJJJIIJHIIGHIGGIHIIJJJJJJJJJJJJJJJJHGIJEHHHHHHHHFFCDCDEEEDED_Mismatch_1_Sense_+_Library_PoolC
CAAAGATGGAATAGCAGTAGAGATTGTGTAAGCATATGTTGAGTTAGTGGTTTGTTATTAAAGTTATTTCATGTTATTGTCTTGTTAAACAAGC
>Frequency_1_QualityScore_2+2ADA@EGG>FACFGD9:C*1::?DA>?D???BFIIEHG<BBG>G@@8FFFGIH>FAFH;@77=@CEA;=AH;7@BC;;@ABCCCCCCA_Mismatch_2_Sense_+_Library_PoolC
TACGGCTTTTAGGTTGGACTAACATCCATGTCATTTATTGTTACTTCAAATATTCAAATAATAAGAGTAATTGAAATGTTTTTCTTTTTA
>Frequency_1_QualityScore_DDBDA2CC2:C?;AF<AEEE9BFAEDE9CDDDD*:?@DDEE9DAD*?DEIDA\\-56;373=;?>;;@>@?AA@_Mismatch_0_Sense_+_Library_PoolC
CTACAATCCAAGATGGGATCCTACAATCTGGGATCCTGAAAGATGGAATCCGGAAAGATGGAATAGCAGTAGAG
>Frequency_1_QualityScore_FFGHHHHGEIFIHGHGEIIIIGGCGIIIJIJJJBGHIJIJGJFJJJJJIJEFFHCGHIIGGAEHIJEGHGG?HAA?HFEFDEFEED_Mismatch_0_Sense_+_Library_PoolC
TTTAGGTTGGACTAACATCCATGTCATTTATTGTTACTTCAAATATTCAAATAATAAGAGTAATTGAAATGTTTTTCTTTTATGTA
>Frequency_1_QualityScore_FFHHHFHJAGGIGHHJFHIJJJJJJJIJJJJJJJJIJJIJJJJIJJJHHHIJJJJJJJIJGGJIJHHHFDDFFECEEDEDDDDDDDDDDDCDCC_Mismatch_1_Sense_+_Library_PoolC
TGTTGAGGTGAAGTAGTTTTTAAAAGATGGAACATCCAATCTGTTGGAATTACCTCCAAGACGGGATCCTACAATCCAAGATGGGATCCTATAA
>Frequency_1_QualityScore_DBFBB>FGEHFHE:EHE?<E>@CGHIC;FDAGBHB?DFDHGGAFGDFDHG>9BFE>FGB=<8@@C?EGEDGAEEEE;B>DD;9A6;?_Mismatch_0_Sense_+_Library_PoolC
TAAGCATATGTTGAGTTAGTGGTTTGTTATTAAAGTTATTTCATGTTATTGTCTTGTTAAACAAGCATGGCATGTTCCTTTGGGATG
>Frequency_1_QualityScore_FFHHHHHIIIIJJJIJJCHIGJJGGIGGGIJIGIJJJJJJIJJDIJEHJDGEIIGIFHIIJGHHIIJHHFDFDCEAECBCCDCCD@ACDCCCDD_Mismatch_1_Sense_+_Library_PoolC
TTTCATGTTATTGTCTTGTTAAACAAGCATGGCATTTTCCTTTGGGATGTTACTGGTTTATGTACGGCTTTTAGGTTGGACTAACATCCATGTC
>Frequency_1_QualityScore_DD4C;BD@<<:?FBA<3<32AEF@<?ECEE@4*?:DBD<DD>4B??9?D>D?DCC=BBBDCEEACEEIIDEI@@?C=AA?AA@A@?A3_Mismatch_1_Sense_+_Library_PoolC
GGAAAGATGGAATAGCAGTAGAGATTGTGTAAGCATATGTTGAGTTAGTGGTTTGTTATTAAAGTTATTTCATGTTATTGTCTTGTGA
>Frequency_1_QualityScore_FFHHHHHJJJJJJJJJJJJJJJJJJJJGIIHHHJJJIJHIJJJGJIIJIIJHHEHHIHHHEEFFDFFEEEEEEDDEEDEEEEDEEEEDDEEDDD_Mismatch_1_Sense_+_Library_PoolC
ATGGAATCCGGAAATATGGAATAGCAGTAGAGATTGTGTAAGCATATGTTGAGTTAGTGGTTTGTTATTAAAGTTATTTCATGTTATTGTCTTG
>Frequency_1_QualityScore_FFHHHHHJJJJJIJJJJJIJJJJIIJJJGIIJJJJJGJJJJJJJIJIJJJJJJJJFHIIIJJIGIHEGGFHIIIJJJI_Mismatch_1_Sense_+_Library_PoolC
GTTGGACTAACATCCATGTCATTTATTGTTACTTCAAATATTCAAATAATAAGAGTAATTGAAATGTTTTTCTTTTAG
>Frequency_1_QualityScore_FFHGHHHIJJJJJJJJJGIFHJJEHGHHIJIJJBFFIIGGHGIJJJJJJJJJJIJJJJJJJJJJJJJHFHHHHFFFFFFEEDEEDDDDDDDDDD_Mismatch_1_Sense_+_Library_PoolC
AGAACAAATGCAGTAGGAGATTGTGTGTTGAGGTGAAGTAGTTTTTAAAAGATGGAATATCCAATCTGTTGGAATTACCTCCAAGACGGGATCC
>Frequency_1_QualityScore_FFHHDFHHIJIIJIJJJIJJJJJJJJJ4CGGJJJJGGIBFHHJIIJJJFGHHHIHHHHHHFFFFFBEEEEECDDDDDDD?BCDDCDD@CDDDDD_Mismatch_1_Sense_+_Library_PoolC
TTGGTGCAAACATATTCATACTATTTTGGCATCGGAGGTGTGGGTAAGAACAAATGCAGTAGGAGATTGTGTGTTGAGGTGAAGTAGTTTTTAA
>Frequency_1_QualityScore_FFHHHHHJJJJJHIJJJJJJJJJJJJIJJJJJJJJGGGIIFGGIJJJJIJJJIJJHHGHDFFFCDDCDDDDDDDDDDDDDDDDDDDDCD_Mismatch_0_Sense_+_Library_PoolC
CAACAATAGAAGTCTCTACCACCTTGTTCCTCCTAGCCTCCCGCCCCTATCACCACAAGTCTCCGCCTTCCCCTCCTACACCTTACCAC
>Frequency_1_QualityScore_FFHHFHHJIJJJJJJJJFHIGHIJGHHEHJJJIIJJJJIIJJJHIJJIJIJJJIJIIIJJJIHGJGHGHFFEEH@DFFFFFEEEEBEEDDCDDD_Mismatch_1_Sense_+_Library_PoolC
TTTTATGTACGGCTTTTAGGTTGGACTAACATCCATGTCATTTATTGTTACTTCAAATATTCAAATAATAAGAGTAATTGAAATGTTTTTCTTT
>Frequency_1_QualityScore_FFHHHHFHJJJJJIHHHIJIJIJJIJJJJIJJJJJIJGHIBFDHIJHIHIIJJJJHGHHHHFFFFFFCECEEDCBACDDDD?ACDDACC>CDDD_Mismatch_0_Sense_+_Library_PoolC
CGTTGGTGCAAACATATTCATACTATTTTTGCATCGGAGGTGTGGGTAAGAACAAATGCAGTAGGAGATTGTGTGTTGAGGTGAAGTAGTTTTT
>Frequency_1_QualityScore_FFHHHHHIJJJIGHIJJJIJJJIIJJJJJJJJIJJJJIIIJIHEHFGGHFFFFFEDDCEEDDCDDCCCCACD?BBBDDDDDDCDCDDDDDACAC_Mismatch_0_Sense_+_Library_PoolC
CGCACCACTAGCACTCCCTATCGCCACCCTGCAACAATAGAAGTCTCTACCACCTTGTTCCTCCTAGCCTCCCGCCCCTATCACCACAAGTCTC
>Frequency_1_QualityScore_FFHHHHHJJJJJJJIJFHJJJJJJJJJIJJ_Mismatch_1_Sense_+_Library_PoolC
ATTCAAATAATAAGAGTAATTGAAATGTTA
>Frequency_1_QualityScore_?DFACCC<:AACC?AFB@FFH?CGHGBGBD?BFHHIGIDDEAFDHDFBDHFG?8B4=FEGFDCHEFDHE@EGDEEH_Mismatch_1_Sense_+_Library_PoolC
AGGTTGGACTAACATCCATGTCATTTATTGTTACTTCAAATATTCAAATAATAAGAGTAATTGAAATGTTTTTCTA
>Frequency_1_QualityScore_FFGFHGHF@AEGGIGIIIGCCEBEGBHIIGGGIHIGGHIFIIBECCCHEGIIIGIIIII;;CHEDFB?C@CACCA:>;>>BB==ACCCC?C@A_Mismatch_0_Sense_+_Library_PoolC
CTGTTGGAATTACCTCCAAGACGGGATCCTACAATCCAAGATGGGATCCTACAATCTGGGATCCTGAAAGATGGAATCCGGAAAGATGGAATA
>Frequency_1_QualityScore_ADF?F>>FEDGBHIGCFHE<FGEDG@G@?@D?DABFGHBFB@?>DCH<DHC@GA=C>FGICGC7C@EE:??>_Mismatch_1_Sense_+_Library_PoolC
TAGGTTGGACTAACATCCATGTCATTTATTGTTACTTCAAATATTCAAATAATAAGAGTAATTGAAATGTTA
>Frequency_1_QualityScore_DDDHBFHEG<CFHEAHIIGCHCEDHFBI<DGIJJI@FIIE<<DEG>FGFABFIG@GCGIJGJGJEGEFFEEEFFEB37?CC3.;CECA_Mismatch_0_Sense_+_Library_PoolC
CTGGTTTATGTACGGCTTTTAGGTTGGACTAACATCCATGTCATTTATTGTTACTTCAAATATTCAAATAATAAGAGTAATTGAAATG
>Frequency_1_QualityScore_FFHHHHHJJIJJIJJJJJIJJJJJJJJHJJJJJJJIJIJIJIIDHHIIJGIJJJDGIIJHIJJJJ_Mismatch_1_Sense_+_Library_PoolC
ACCATGTCATTTATTGTTACTTCAAATATTCAAATAATAAGAGTAATTGAAATGTTTTTCTTTTA
>Frequency_1_QualityScore_FFHHHHHJJIJJIJJJJJJJJJGICHIJJJJJJIJJJJIJJIIIFIIHIFGGIJJJJJJFCHIIJIIJJII_Mismatch_1_Sense_+_Library_PoolC
CTAACATCCATGTCATTTATTGTTACTTCAAATATTCAAATAATAAGAGTAATTGAAATGTTTTTCTTTGA
>Frequency_1_QualityScore_FFHHHHHJIJJJJJJJJIIGHHIGHDHIIGHFHHIJHIJDFFHHFGIGIIJJJJJJJJJIJHHHHHHFFFFFFEDEECEDDDDDDDDDDDDDDD_Mismatch_1_Sense_+_Library_PoolC
TGGGTAAGAACAAATGCAGTAGGAGATTGTGTGTTGAGGTGAAGTAGTTTTTAAAAGATGGAATATCCAATCTGTTGGAATTACCTCCAAGACG
>Frequency_1_QualityScore_FFHFHGGJJFIGHGIGHGHGFIIIGIEIIIGHEHIFCHGFFGBFGHAGIHIJJJIBFGGHIGIIIHHI_Mismatch_1_Sense_+_Library_PoolC
AAATAGCAGTAGAGATTGTGTAAGCATATGTTGAGTTAGTGGTTTGTTATTAAAGTTATTTCATGTTA
>Frequency_1_QualityScore_FFHGHHGGHIGHHIIJJJJIBGHGIDHGDHIIH*?DDGIIIIGHEHI7EGIGEEEHFFB?@>C@ACCDDCCDEDDDFDDEDDDDEDDD8@B?A@_Mismatch_0_Sense_+_Library_PoolC
CCGCCAGTCTAGTGAGAAGCTCATGATGATGAGTACCGCTAACGGCTATTTCGTTGGTGCAAACATATTCATACTATTTTTGCATCGGAGGTGT
>Frequency_1_QualityScore_FFHHFHHJJJHIJJJJJJJJGJJGIJJJJJIJJJJJJJJJJJIJJJJJJJIJJJJJJJJJJJJJJJJHHHHHHGFEF?DFEFEE_Mismatch_0_Sense_+_Library_PoolC
CTGGTTTATGTACGGCTTTTAGGTTGGACTAACATCCATGTCATTTATTGTTACTTCAAATATTCAAATAATAAGAGTAATTGA
>Frequency_1_QualityScore_FFHHHHHJJJJJIJJJJIJJJGIJJJJJGIIJJJHIJJIIJIJJJJJJHJJJJJJIIHFFHHHHFFFDFFEEDEEEDCDDDDDCCCACDDDDDD_Mismatch_0_Sense_+_Library_PoolC
CTTCCCCTCCTACACCTTACCACAAAAGTCTCCGTGACCACCATCCCGTTACCACTGTAAGTGAACATGTCCTCCTCACCTTAGAAATCACCCC
>Frequency_1_QualityScore_FFFHHHHJJJJJJIJJJJHIJFGIJGIJJIJJJJJJJJJJIJJJJJJJJJJJJJJJJJIIJIJIEHHEH?ECDCFDDEFEEECEDDCDD_Mismatch_1_Sense_+_Library_PoolC
GGTTTATGTACGGCTTTTAGGTTGGACTAACATCCATGTCATTTATTGTTACTTCAAATATTCAAATAATAAGAGTAATTGAAATGTTA
>Frequency_1_QualityScore_FFHHHHHJJJIJJJHIFHHIIIHIGGHGHIJJIJJJJJI_Mismatch_1_Sense_+_Library_PoolC
ATTCAAATAATAAGAGTAATTGAAATGTTTTTCTTTTAA
>Frequency_1_QualityScore_?AFFBHFAGE<<C@EHIEHIIIDFHGGIIGGI_Mismatch_1_Sense_+_Library_PoolC
AATAATAAGAGTAATTGAAATGTTTTTCTTTA
>Frequency_1_QualityScore_FFHHHHDGIJ@GIEGEHGIE?BHGHG@FHFIGHGIIHIJFIIGHDGFHI?D@_Mismatch_1_Sense_+_Library_PoolC
TTATTGTCTTGTTAAACAAGCATGGCATGTTCCTTTGGGATGTTACTGGTTA
>Frequency_1_QualityScore_DDFFFH?@?DEHI?D<?:C:ACE>C?DE<@4CFF9ECD@?FGGHI@GBDDFGBB?DFIIIGGICHIEI;@C@4=@CA_Mismatch_0_Sense_+_Library_PoolC
TAGCAGTAGAGATTGTGTAAGCATATGTTGAGTTAGTGGTTTGTTATTAAAGTTATTTCATGTTATTGTCTTGTTAA
>Frequency_1_QualityScore_FFGHHHGIJJJJJJJGIIGFGI:C?DDFGIHIJIJJJJIIJIIHIJGFEHIHI=CCHHGIGHG?CDEF??CDEEEDDDDDDDDDDDDCDDCDDD_Mismatch_1_Sense_+_Library_PoolC
CATACTATTTTTGCATCGGAGGTGTGTGTAAGAACAAATGCAGTAGGAGATTGTGTGTTGAGGTGAAGTAGTTTTTAAAAGATGGAACATCCAA
>Frequency_1_QualityScore_DDFHHHHIIGIEGIICB<BB*:3BGE4BBFHIGBG@=B=@C=@F@@;D16CHEC?D@@@B>3;>A@;(555(;((5(5@C:((,59?>8A9<55_Mismatch_2_Sense_+_Library_PoolC
CTAAGAACAAATGCAGTAGGAGATTGTGTGTTGAGGTGAAGTAGTTTTTAAAAGATGGAATATCCAATCTGTTGGAATTACCTCCAAGACGGGA
>Frequency_1_QualityScore_DBFHHFFEHIJJJJJIJIEIGGHIEHDHIIBGFGFHIDHIJJIJJGHJIIJJJJJJJJIJJJIGHHHHFFFEFFEDEEDEDDDDDDDDDDDDBD_Mismatch_1_Sense_+_Library_PoolC
GTGGGTAAGAACAAATGCAGTAGGAGATTGTGTGTTGAGTTGAAGTAGTTTTTAAAAGATGGAACATCCAATCTGTTGGAATTACCTCCAAGAC
>Frequency_1_QualityScore_DDFCF<CFGHGFGHGCACHHIDHIIIB_Mismatch_0_Sense_+_Library_PoolC
AAGAGTAATTGAAATGTTTTTCTTTTA
>Frequency_1_QualityScore_DDFHHFDBHIIIHHHHGHFGHGIGGHGIGICAFHHEEHGFHGGEFFGHGHGFHB=CFDHHIEH@DHE;AEADADFFFFE@CCCDEEDEDD@@AC_Mismatch_1_Sense_+_Library_PoolC
AAGATGGAATCCGGAAAGATGGAATAGCAGTAGAGATTGTGTAAGCATATGTTGAGTTAGTGGTTTGTTATTAAATTTATTTCATGTTATTGTC
>Frequency_1_QualityScore_FFHHHHHJJJIJJIJJJJJJJIJIJJJJIJIJJJJJJIJJJJJJJJJIIIIIJJJJIJHFHGICGEEAHEHHHHFFFFDFFEDDDEDDD_Mismatch_2_Sense_+_Library_PoolC
TACGGCTTTTAGGTTGGACTAACATCCATGTCATTTATTGTTACTTCAAATATTCAAATAATAAGAGTAATTGAAATGTTTTTCTTCCA
>Frequency_1_QualityScore_D;@FD?C:EDHBHDHIAEHHIII@?EGCFEHEEHCBFHIBFDGH@DDBD?F9BBFFCHIIIE==CGH@GGGE_Mismatch_1_Sense_+_Library_PoolC
GACTAACATCCATGTCATTTATTGTTACTTCAAATATTCAAATAATAAGAGTAATTGAAATGTTTTTCTTAT
>Frequency_1_QualityScore_FFFHHHGIGGIJIIIGHIIIIJJGHHHG_Mismatch_0_Sense_+_Library_PoolC
AGTAATTGAAATGTTTTTCTTTTATGTA
>Frequency_1_QualityScore_FDHHHHGJIJJIIGIEFGGFHHHIICHGGGHJJIEHGGHHDFGHIJGHGFHIGGHIJJHIIIFGI_Mismatch_0_Sense_+_Library_PoolC
AAAGATGGAATAGCAGTAGAGATTGTGTAAGCATATGTTGAGTTAGTGGTTTGTTATTAAAGTTA
>Frequency_1_QualityScore_FFHHHFGIIIJIJJGJJJJIAHHGIJGGIJIHCIGEGIIJJJ_Mismatch_0_Sense_+_Library_PoolC
AAATATTCAAATAATAAGAGTAATTGAAATGTTTTTCTTTTA
>Frequency_1_QualityScore_EFHHGGHIIJGGHIIGIGDHJJIGHIJGGGEGHFHFEGHIIGJIIIHIJJJJJI_Mismatch_1_Sense_+_Library_PoolC
ATTTATTGTTACTTCAAATATTCAAATAATAAGAGTAATTGAAATGTTTTTCTA
>Frequency_1_QualityScore_FFHHHHHJJJDHI<FCFHIFH)0?*)?F_Mismatch_2_Sense_+_Library_PoolC
TTTGCATCGGAGGTGTGGGTAGGACCAA
>Frequency_1_QualityScore_FFHHHHHJJJJJJJIJJIIHIJJIIIJIIJIJJJJHIJIJGIJJJJJIIIJJJJJJJJJJJJJJJJJJHHHHHHHFDFFFFEECEEDCDDDDCD_Mismatch_1_Sense_+_Library_PoolC
AGATGGAATAGCAGTAGAGATTGTGTAAGCATATGTTGAGTTATTGGTTTGTTATTAAAGTTATTTCATGTTATTGTCTTGTTAAACAAGCATG
>Frequency_1_QualityScore_?DA@HDHHIGGHIDGEHGIFHHH@GIGICGDD<C?BGFCFBHIIJIEIIEHGGGGGHGIIGHHHDA7CEDGB7_Mismatch_2_Sense_+_Library_PoolC
GCAGTAGAGATTGTGTAAGCATATGTTGAGTTAGTGGTTTGTTATTAAAGTTATTTCATGTTATTGTCTTGCA
>Frequency_1_QualityScore_FFHGHHGIIJJJJJJJIEJJIJJJJJJIJHJJJJ?DFIGHJJGJJHHHHHFFFDFFEEEBCDDACCB?CADDD??A@C>CCCDACBACCDCDCD_Mismatch_1_Sense_+_Library_PoolC
CAAACATATTCATACTATTTTTGCATCGGAGGGGTGGGTAAGAACAAATGCAGTAGGAGATTGTGTGTTGAGGTGAAGTAGTTTTTAAAAGATG
>Frequency_1_QualityScore_DDFHHHHJHIIIJGCFHIGIIEGI<@CAG>G@FAGDEBFGGBFGGHE=BFBC>FGEH7@FEGIECGDHB>>DA6>A6>AB:AC?_Mismatch_0_Sense_+_Library_PoolC
ATTTCATGTTATTGTCTTGTTAAACAAGCATGGCATGTTCCTTTGGGATGTTACTGGTTTATGTACGGCTTTTAGGTTGGACTA
>Frequency_1_QualityScore_FFHHHHHJJJJJJJJJJJJJJJJJIIJJIJJJJJJJJJJIIIIIJJJIHIIIIIIJHHIFGIIJIIJJJFDGHJJHGHHHHHFFFFFFFDEDEE_Mismatch_0_Sense_+_Library_PoolC
TTAGGTTGGACTAACATCCATGTCATTTATTGTTACTTCAAATATTCAAATAATAAGAGTAATTGAAATGTTTTTCTTTTATGTATTCCTGGCA
>Frequency_1_QualityScore_FFHHHGHJJIJIGIIHGIJJI<BCHIGIHGIIJEHGGIJJIIFEGHGIDHIHGIFADGHIJGJJJIJIIFHGHIIJI@;=A?AEBDFBEC;@>A_Mismatch_1_Sense_+_Library_PoolC
ATGGAATAGCAGTAGAGATTGTGTAAGCATATGTTGATTTAGTGGTTTGTTATTAAAGTTATTTCATGTTATTGTCTTGTTAAACAAGCATGGC
>Frequency_1_QualityScore_FFHHHHHHJJJIIGIJJJGHIHFHHJIIJIJJIIHIIHHHGIJHIJJJIJJIHIIIIJFGHIIIHIIEHAHEFFFFFEEEDEDEDEEEEDEECD_Mismatch_2_Sense_+_Library_PoolC
CTGAAAGATGGAATCCGGAAAGATGGAATAGCAGTAGAGATTGTGTAAGCATATGTTGAGTTAGTGGTTTGTTATTAAAGTTATTTCATGTTGA
>Frequency_1_QualityScore_FFHHHHHJJJJJJJJJEGHIHIHHIHIJJHIIJJJJIJIIIJJJJJJJIJJJJJJJJJJJJJJJJIJJJJIHHHHHFFFFFFEDEEDADDCCDD_Mismatch_1_Sense_+_Library_PoolC
GTGTAAGCATATGTTGAGTTAGTGGTTTGTTATTAAAGTTATTTCATGTTATTGTCGTGTTAAACAAGCATGGCATGTTCCTTTGGGATGTTAC
>Frequency_1_QualityScore_FFGHGHHHGFFEEHIEHHHHJIJJCEHHIJG?HHIGIJJJIIGIJJJIGIIGHHD_Mismatch_0_Sense_+_Library_PoolC
CATATGTTGAGTTAGTGGTTTGTTATTAAAGTTATTTCATGTTATTGTCTTGTTA
>Frequency_1_QualityScore_FFHGHHHJIIJHHJGGIHJHIIJIJJIJJJJIJIJJJIIGIIJHHHFIHIIJIJJJHHHHHHHFFFFFEEEEDD@BD8?@BDD>CDDCDDBDDD_Mismatch_0_Sense_+_Library_PoolC
AGAAGCTCATGATGATGAGTACCGCTAACGGCTATTTCGTTGGTGCAAACATATTCATACTATTTTTGCATCGGAGGTGTGGGTAAGAACAAAT
>Frequency_1_QualityScore_FFHHHGFIJJIJIIJJJJIJJGIJJJGIJHHIJJJJIJJHIIIIIIIIIFHIJJJHJJJJJJJJHHHH?;BDDED?_Mismatch_2_Sense_+_Library_PoolC
ATATTGTCTTGTTAAACAAGCATGGCATGTTCCTTTGGGATGTTACTGGTTTATGTACGGCTTTTAGGTTGGACGA
>Frequency_1_QualityScore_FFHHHHHHGGIGIFHIJIJJIHHIHHFHIJJJGHGIIJIHIFHIJFHIIJEHJHGHHIJJHIIJJH_Mismatch_1_Sense_+_Library_PoolC
AATAGCAGTAGAGATTGTGTAAGCATATGTTGAGTTAGTGGTTTGTTATTAAAGTTATTTCATGTA
>Frequency_1_QualityScore_FFHHHHHJJJJIJJJJIJJJGJJGHJJJJJJJJIJJJJJJIIJJJIIJJJJJIJJJIJIGIJIJIIGGHHHHHHFFFDFFFEECCCCEBDEDDC_Mismatch_2_Sense_+_Library_PoolC
CTGGTTTATGTACGGCTTTTAGGTTGGACTAACATCCATGTCATTTATTGTTACTTCAAATATTCAAATAATAAGAGTAATTGAAATGTTTTAA
>Frequency_1_QualityScore_FDHHHHHIJJIJJJHHJHIIJGIIGHJJJJJJJJJJIJJJFIIIIJGGHHHIJJJEGIJC@GHIGHIHHDECEHFDFCDFDE>CDEDDCDDDA>_Mismatch_2_Sense_+_Library_PoolC
TATGTACGGCTTTTAGGTTGGACTAACATCCATGTCATTTATTGTTACTTCAAATATTCAAATAATAAGAGTAATTGAAATGTTTTTCTTTCAA
>Frequency_1_QualityScore_DDABFFBFHIIECIGHGGGCBAC<ED68:?BDDD*?BDG>DHHIIEDAFDE7CGGHDGC@;@EH;AHEHEEEEEFFD@CAC>CECCDDA@CDDD_Mismatch_1_Sense_+_Library_PoolC
TTGGGATTTTACTGGTTTATGTACGGCTTTTAGGTTGGACTAACATCCATGTCATTTATTGTTACTTCAAATATTCAAATAATAAGAGTAATTG
>Frequency_1_QualityScore_FDHHHHHJHIJJJJJIJJJJJJJJFIJDHJJJJJJJJJJJJJJJJJJJJJJJJJJHHHHHHHFFFFFFFEEEEEEEEDDDDACDEEDD_Mismatch_0_Sense_+_Library_PoolC
GTTACTGGTTTATGTACGGCTTTTAGGTTGGACTAACATCCATGTCATTTATTGTTACTTCAAATATTCAAATAATAAGAGTAATTGA
>Frequency_1_QualityScore_FFFHHHHJIJJJIJJHJJJGIHGIIGIJJJJJIIJJJJJJJJHIGHIJGIJJJDIJIIHIJIGEHIICHHHFHGHCFFFF;CEEE_Mismatch_2_Sense_+_Library_PoolC
GGTACGGCTTTTAGGTTGGACTAACATCCATGTCATTTATTGTTACTTCAAATATTCAAATAATAAGAGTAATTGAAATGTTTTA
>Frequency_1_QualityScore_FFHFHHHGHJJJHIIGIGHIGIGIJJJJJJJHIJJJIJJIJIJJJJJJJIJJJJJJJIIJJJJGHHHGGHHFFF_Mismatch_0_Sense_+_Library_PoolC
GGATGTTACTGGTTTATGTACGGCTTTTAGGTTGGACTAACATCCATGTCATTTATTGTTACTTCAAATATTCA
>Frequency_1_QualityScore_F<FBHGFIIEIJGICHGCFHEIJFII>GGCGGJJIIHJGIDGGIGGF@DHGIIIII4BFHE:=@D=AEEBCDE@C>@9>A@>C_Mismatch_0_Sense_+_Library_PoolC
TTTCATGTTATTGTCTTGTTAAACAAGCATGGCATGTTCCTTTGGGATGTTACTGGTTTATGTACGGCTTTTAGGTTGGACTA
>Frequency_1_QualityScore_FFHHHHHJGIIJJJJHIHHIJIJEGCH<FHGIGHIJJJJJJJJJJIIJJJIJJJJHGIJJJIJJJIIIE_Mismatch_1_Sense_+_Library_PoolC
AGAGATTGTGTAAGCATATGTTGAGTTGGTGGTTTGTTATTAAAGTTATTTCATGTTATTGTCTTGTTA
>Frequency_1_QualityScore_FFHGHHFIJJJJJHIIJJJIIIIGIIJJJIIJJJHHGHGIIJDIGGIJGGEIDHGGGIIIIJ@CHHHCDAEH7AECEFDDEDDCBBDD:<C>C9_Mismatch_1_Sense_+_Library_PoolC
TTTGTTATTAAAGTTATTTCATGTTATTGTCTTGTTAAACAAGCATGGCATGTTCCTTTGGGATTTTACTGGTTTATGTACGGCTTTTAGGTTG
>Frequency_1_QualityScore_FFHHGHHEFGGGHGAHIHHFDHIJGHG?EGHJBGHIIGGIJJJJJJJJIIJIIJJIIIIJJJEHJHHH@CDFFFFDEEDCDDDD?BDCDDCDDD_Mismatch_2_Sense_+_Library_PoolC
AATGCAGTAGGAGATTGTGTGTTGAGGTGAAGTATTTTTTAAAAGATGGAATATCCAATCTGTTGGAATTACCTCCAAGACGGGATCCTACAAT
>Frequency_1_QualityScore_3==CCFC@<CB4FBG@4:FAED<ACFFD@ED<)9?9?>*:DF*?0BBFCBFDECDEDEE@FFFEAD9===</9@AB@B3-;;;@A_Mismatch_0_Sense_+_Library_PoolC
ATTGTGTGTTGAGGTGAAGTAGTTTTTAAAAGATGGAACATCCAATCTGTTGGAATTACCTCCAAGACGGGATCCTACAATCCAA
>Frequency_1_QualityScore_DFBHHGBHGHDFHFHHEHC:E9A9CEFFGCC9CFDGCFGBFHHEHGHGIIIFHIIHGHIIHIGGIIIIIHIIHIE_Mismatch_1_Sense_+_Library_PoolC
GGAAAGATGGAATAGCAGTAGAGATTGTGTAAGCATATGTTGAGTTAGTGGTTTGTTATTAAAGTTATTTCATGA
>Frequency_1_QualityScore_FFHHHHHIIJJJJJJJJJJJIJJIJIJJJJJJJIJBGHIJIJJJJJJJIJJJJIJIJJIICGGHGIGHIHACHHHGFFFFFFEDEE_Mismatch_1_Sense_+_Library_PoolC
TTTAGGTTGGACTAACATCCATGTCATTTATTGTTACTTCAAATATTCAAATAATAAGAGTAATTGAAATGTTTTTCTTTTATGCA
>Frequency_1_QualityScore_DEAFDBFHEBDDHDEHIG:C9FCFEGC<CCBFDAHGFAFHHG@B=@CHCFHAC:CAC7=A;AEFD;@CB33;BBC??=B8:CDCCCC<A8<>:@_Mismatch_0_Sense_+_Library_PoolC
ACCAGTATTTGAATCAATACACATTTCCGCCACCGCCAGTCTAGTGAGAAGCTCATGATGATGAGTACCGCTAACGGCTATTTCGTTGGTGCAA
>Frequency_1_QualityScore_FF8DHHHIJJJJJJIJHJJIIGHECFGHHIJFFHIIJJIJIJJGGDGHIGGGGHIGDHGGHFHEHEFEB?CDECEEECCDDDDDACCEDDACCD_Mismatch_1_Sense_+_Library_PoolC
ACGATCTGGGATCCTGAAAGATGGAATCCGGAAAGATGGAATAGCAGTAGAGATTGTGTAAGCATATGTTGAGTTAGTGGTTTGTTATTAAAGT
>Frequency_1_QualityScore_FFGHGHHJGHIIIJIIGHGJAHIIGEHIIIJBGIIJEIIJIJJJFGIIJ@FEHIIGIGGFHIJGCHGIIDDEAGDGHGGAEHH@D;BAB@@CDD_Mismatch_1_Sense_+_Library_PoolC
AAATATTCAAATAATAAGAGTAATTGAAATGTTTTTCTTTTATGTATTCCTGGCAAAATTTTACACTAATTAATTCAAGTCTATAATTGGCCAA
>Frequency_1_QualityScore_FFFHFHHIIAB<FHI@GIHEHIIIIIIACECFG?CHGIIGGHIIIIDFH=BHEIGIIIFEEAHFEHHFFD@BCEECDCEADC(-=5<<C@C>CC_Mismatch_1_Sense_+_Library_PoolC
TGTTAAACAAGCATGGCATGTTCCTTTGGGATGTTACTGGTTTATGTACGGCTTTTAGGTTGGACTAACATCCATGTCATTTGTTGTTACTTCA
>Frequency_1_QualityScore_FFHHHHFHHHHIHHIHIIGHIGIIIJJJHIJJJJJJJJGIIJJIJJJJGHIEHIICHGIIIGGIIJIGIEGAGIAHHABDDD_Mismatch_1_Sense_+_Library_PoolC
ATGTTGAGTTAGTGGTTTGTTATTAAAGTTATTTCATGTTATTGTCTTGTTAAACAAGCATGGCATGTTCCTTTGGGATGTA
>Frequency_1_QualityScore_FFHHHHGJJJJJIJJJJJJJJJJJJIJJJJJJJJJJJJJIJJIJIJJJJJJIJJJJIJIJJJJHHHHHFFFFFEEEEEEDDDDDDDDDDDDDDC_Mismatch_2_Sense_+_Library_PoolC
TAGATGGAATATCCAATCTGTTGGAATTACCTCCAAGACGGGATCCTACAATCCAAGATGGGATCCTACAATCTGGGATCCTGAAAGATGGAAT
>Frequency_1_QualityScore_DDHHHFFHGGIGGICEHIJJIIJIGGHHEIIFHBFGIJJGIJIIJJJJIFGFFHHBBD5?>?<>;CDC@@CDDDDDDCDDDDCCDBCCDCC9?8_Mismatch_0_Sense_+_Library_PoolC
TACCGCTAACGGCTATTTCGTTGGTGCAAACATATTCATACTATTTTTGCATCGGAGGTGTGGGTAAGAACAAATGCAGTAGGAGATTGTGTGT
>Frequency_1_QualityScore_FFHHHHHJJJJJJJJJJJGIIHHGIJJGIIJJJJJJJJJIJJIHFHIJHHIGIJJHIIIJGHHHHHHFFFFFFFEEF_Mismatch_0_Sense_+_Library_PoolC
GGAAAGATGGAATAGCAGTAGAGATTGTGTAAGCATATGTTGAGTTAGTGGTTTGTTATTAAAGTTATTTCATGTTA
>Frequency_1_QualityScore_EBFHF>FHHCEHHGGIBHGG@FHIJGHHIGIG?FGHEIIIGIIFGHIIJCFGH@FGFHEDHI@DG?EEED?BDDFECE@>@EEEE@CDCDD_Mismatch_2_Sense_+_Library_PoolC
GAAAGATGGAATCCGGAAAGATGGAATAGCAGTAGAGATTGTGTAAGCATATGTTGAGTTAGTGGTTTGTTATTAAAGTTATTTCATGTAC
>Frequency_1_QualityScore_DFDHHGHHEGIDHGGHECEEEF@<FG>FDHIGBG::DHICG>GGIIIBDFFDHCGGHIIJGIGGGGECEHHHF@>3?>B@DCC@CCE@@_Mismatch_0_Sense_+_Library_PoolC
AATCCGGAAAGATGGAATAGCAGTAGAGATTGTGTAAGCATATGTTGAGTTAGTGGTTTGTTATTAAAGTTATTTCATGTTATTGTCTT
>Frequency_1_QualityScore_FFHHHFHJIJJIGJJJJJJJJJJJHIGIIJJIJJJJJJJJIIJJJJIJJJJJIIJJJJJIIIIJJJIJHAEEHHGFEFDFFFEED_Mismatch_0_Sense_+_Library_PoolC
ACTGGTTTATGTACGGCTTTTAGGTTGGACTAACATCCATGTCATTTATTGTTACTTCAAATATTCAAATAATAAGAGTAATTGA
>Frequency_1_QualityScore_FFHHHHHJJJJJIIGIJJJIJIJJHIJJJJJJJIJGHJJJJJJJJJIIHHIGFGIIJJGJJHGGCHGHJHIDGHAHFECEFFD?BDD@CD>C?@_Mismatch_2_Sense_+_Library_PoolC
CTGCTATTAAAGTTATTTCATGTTATTGTCTTGTTAAACAAGCATGGCATGTTCCTTTGGGATGTTACTGGTTTATGTACGGCTTTTAGGTTGG
>Frequency_1_QualityScore_FFHGHHHJIJJIIGJJJJJJCJGGHIJJJJJEHIIJHGIJGGIJIJHCFHIIGGGIJJJIJJBHIHGIJH_Mismatch_1_Sense_+_Library_PoolC
TAACATCCATGTCATTTATTGTTACTTCAAATATTCAAATAATAAGAGTAATTGAAATTTTTTTCTTTTA
>Frequency_1_QualityScore_=A@FFHHII@FBH<DHH@B;EHHCF)???FFHI;?:BF9?B*?DAGBGEGDFHGAHCCCC3).777?A=;;;)7?A_Mismatch_0_Sense_+_Library_PoolC
AGAACAAATGCAGTAGGAGATTGTGTGTTGAGGTGAAGTAGTTTTTAAAAGATGGAACATCCAATCTGTTGGAATT
>Frequency_1_QualityScore_FFHHHHHIJJJJJJJJJJIJEHGIJIJJIJJIJJJJJIJJJJJJJJIHIIJJJJIGJJJJJJIGIIHHHHGHGFDDFFFFDEEEDBCDDDDDDD_Mismatch_2_Sense_+_Library_PoolC
GTTTATGTACGGCTTTTAGGTTGGACTAACATCCATGTCATTTATTGTTACTTCAAATATTCAAATAATAAGAGTAATTGAAATGTTTTTCTCG
>Frequency_1_QualityScore_FFHHHHHJJJJJJIJJJJIJIJJJIJIIJJJJJIJJJIJJIJJJJJFGJJIIAEGGGGFGHEHFFEC9A>??CCCDDDDDDCDDDCCDDCCDCC_Mismatch_1_Sense_+_Library_PoolC
GCCAAGACGGGATCCTACAATCCAAGATGGGATCCTACAATCTGGGATCCTGAAAGATGGAATCCGGAAAGATGGAATAGCAGTAGAGATTGTG
>Frequency_1_QualityScore_8@BBCFHIIIIGGCH<FHGIGEG9CEGAHHIIIGIIIFB8BFG=CFDACCGGGG;CEHEHHBCEE>?@EDECE@ACCACC@;35;;->>ACCC>_Mismatch_1_Sense_+_Library_PoolC
TTCCTTTGGGATGTTACTGGTTTATGTACGGCTTTTAGGTTGGACTAACATCCATGTCATTTATTGTTACTTCAAATATTTAAATAATAAGAGT
>Frequency_1_QualityScore_FFFHHFGGHJJJJJJJJJIIIJIIJIJJJJIHGEHIJIJJJIJJJJJJJJIJJIGIFHIIJIGHIJIHC=EGIJJHH_Mismatch_1_Sense_+_Library_PoolC
GGTTGGACTAACATCCATGTCATTTATTGTTACTTCAAATATTCAAATAATAAGAGTAATTGAAATGTTTTTCTTAT
>Frequency_1_QualityScore_FFHHGHHJJJJJJJJIGIGHHIIIIIJIJGIJIIIIJEHIJHGGGEHIIJIJJGIJGIIJIECEHEHFFFFDEEEEEDCCDECEDEEDEE_Mismatch_1_Sense_+_Library_PoolC
GAAAGATGGAATCCGGAAAGATGGAATAGCAGTAGAGATTGTGTAAGCATATGTTGAGTTAGTGGTTTGTTATTAAAGTTATTTCATGTA
>Frequency_1_QualityScore_FFHHHHHJJJJJJJJJJJJJJJJJJJJJJJJJJJJIJJJGHIIJJIJJIJJJIIIIJJJJHIIHHHHFFDDFFECEEEEDDDDDDDDDDBDDDD_Mismatch_1_Sense_+_Library_PoolC
ATCCAATCTGTTGGAATTACCTCCAAGACGGGATCCTACAATCCAATATGGGATCCTACAATCTGGGATCCTGAAAGATGGAATCCGGAAAGAT
>Frequency_1_QualityScore_FFHHHHHIIIJJIJIJ?EHJJIIJJJJFFEHHIJJJJJ_Mismatch_0_Sense_+_Library_PoolC
ATTCAAATAATAAGAGTAATTGAAATGTTTTTCTTTTA
>Frequency_1_QualityScore_FFHHHHHJJFIJJJJJJJJIJJJJJJJJGJJJJJJJIIHIJJJJJJJIJGIIIIIJIIIIIEHFHIIIJJIIIHGHIHHHHHFFFFFFC_Mismatch_1_Sense_+_Library_PoolC
GCTTTTAGGTTGGACTAACATCCATGTCATTTATTGTTACTTCAAATATTCAAATAATAAGAGTAATTGAAATGTTTTTCTTTTATGCA
>Frequency_1_QualityScore_FFHHHHDIIJFGHJJJJJIIIIGIIIIGDICIIGI>C?FHHDHHIJGHB?FGHIGIII_Mismatch_1_Sense_+_Library_PoolC
TCATTTATTGTTACTTCAAATATTCAAATAATAAGAGTAATTGAAATGTTTTTCTTTA
>Frequency_1_QualityScore_FFHHHHHIGIIIIIHIJJJJJIJIIJJJJJJIIJJJJJJJJIIJIIIJJJ_Mismatch_0_Sense_+_Library_PoolC
GTTAGTGGTTTGTTATTAAAGTTATTTCATGTTATTGTCTTGTTAAACAA
>Frequency_1_QualityScore_D+AFHFHIIBECADAHHFECDD<FGG)??F*:?*?<?DBBF9D8B??*?C878;=FHGHIGIAEE;?E>?EEE?BD@DFD@CC:;>C>>ACAC<_Mismatch_1_Sense_+_Library_PoolC
GAAAGATGGAATAGCAGTAGAGATTGGGTAAGCATATGTTGAGTTAGTGGTTTGTTATTAAAGTTATTTCATGTTATTGTCTTGTTAAACAAGC
>Frequency_1_QualityScore_D;C?DD?E@<A@AFE@E@EEE<*:91B*0::?B4??BCDEEIC<9?=BCEEEDEEIIIIIDEE>DE7?CCDDCDDDA;?AA@@A@AAAAABBDB_Mismatch_0_Sense_+_Library_PoolC
ACGGCTTTTAGGTTGGACTAACATCCATGTCATTTATTGTTACTTCAAATATTCAAATAATAAGAGTAATTGAAATGTTTTTCTTTTATGTATT
>Frequency_1_QualityScore_FFFHGHDGIIIJJJJHHGJJJGGHIIHIIJJJJJIIIIJJJJ>GDHIIGGGIJIJFCEGG@GCEHE?E@?@DEFECEA;?;@BBDBDCCEDDED_Mismatch_0_Sense_+_Library_PoolC
ACCTTACCACAAAAGTCTCCGTGACCACCATCCCGTTACCACTGTAAGTGAACATGTCCTCCTCACCTTAGAAATCACCCCAACCAGTATTTGA
>Frequency_1_QualityScore_FFFHHHGJJJJJHJIJJGJJJGFHIHJJIIJIJJJJJJGIJIJJJIJJGJHIIJIIGHHIGGJIHHHHHEHFFFFFDFECEEFDDEDDCEEDDC_Mismatch_2_Sense_+_Library_PoolC
GGTTCCTTTGTGATGTTACTGGTTTATGTACGGCTTTTAGGTTGGACTAACATCCATGTCATTTATTGTTACTTCAAATATTCAAATAATAAGA
>Frequency_1_QualityScore_DFFGGFDGGHGGHIIGHJGGGJJJEGGEGHBGFIBCDGDGEIJHEIGIIJHHC@CHHFEFCFC>A?@BB<5<@B9AAA>><C?BCCDDCCCAA:_Mismatch_1_Sense_+_Library_PoolC
GGATGATGAGTACCGCTAACGGCTATTTCGTTGGTGCAAACATATTCATACTATTTTTGCATCGGAGGTGTGGGTAAGAACAAATGCAGTAGGA
>Frequency_1_QualityScore_DDHHHFCFEHGGIHGGHICEHCHHIIICFHEEHH:CGIIIJJG?FHIHHIIJJIIJ_Mismatch_0_Sense_+_Library_PoolC
AGATTGTGTAAGCATATGTTGAGTTAGTGGTTTGTTATTAAAGTTATTTCATGTTA
>Frequency_1_QualityScore_BDFAFHDGIIBEBFACEHHFHHH<FEGFEHIEIIIDGHFFGDFH?DBHGHIBFDEEHGGEHGGICIGICGG@@_Mismatch_0_Sense_+_Library_PoolC
AGATGGAATAGCAGTAGAGATTGTGTAAGCATATGTTGAGTTAGTGGTTTGTTATTAAAGTTATTTCATGTTA
>Frequency_1_QualityScore_FFHHAFHHJJJJIGIEHIIIJJJJJI_Mismatch_0_Sense_+_Library_PoolC
AGAGTAATTGAAATGTTTTTCTTTTA
>Frequency_1_QualityScore_FFHHHHFHHHJHIJEHHJJHIIHIIJJIHIJJJJJJJJIJJJJIJJJJJJIJIIJHJIJJJJJJJJJJHEDFFDEEEDEDDDDDCDBDDDDDDD_Mismatch_1_Sense_+_Library_PoolC
ATTGTGTGTTGAGGTGAAGTAGTTTTTAAAAGATGGAATATCCAATCTGTTGGAATTACCTCCAAGACGGGATCCTACAATCCAAGATGGGATC
>Frequency_1_QualityScore_EDDHFHHIIGIEIIGJFJJJ>BH_Mismatch_0_Sense_+_Library_PoolC
GTTATTAAAGTTATTTCATGTTA
>Frequency_1_QualityScore_FFHHHHHJJJGIJJJJJJJJJJJJJIJJJJJJIIJJFJJJJJJJJ6DHHIIIJJIJIJJ7CCHEFEHHFDFFFFEEEEEEEDEDDDAC@DCDCD_Mismatch_1_Sense_+_Library_PoolC
CCAAGATGGGATCCTACAATCTGGGATCCTGAAAGATGGAATCCGGAAAGATGGAATAGTAGTAGAGATTGTGTAAGCATATGTTGAGTTAGTG
>Frequency_1_QualityScore_FFHHDHGFHGGIIIJJJGHIHIIJGIIJIJJJGIGIJGIJJJJGIEGFGHIJJIIIGJIIIJEG@EHIIHFHEE?CDDFFFFEEEBEEEDDDDD_Mismatch_1_Sense_+_Library_PoolC
GTTTATGTACGGCTTTTAGGTTGGACTAACATCCATGTCATTTATTGTTACTTCAAATATTCAAATAATAAGAGTAATTGAAATGTTTTTCTTA
>Frequency_1_QualityScore_FFGHHHHGDFGHII>GGAFHBDGHGHH?9BGGIEEFD@FF=CE=@FHHIIHGHHAECDFFFFFEE@CC@;ACDDDACFDCCDCC((5:_Mismatch_2_Sense_+_Library_PoolC
CGGAAAGATGGAATAGCAGTAGAGATTGTGTAAGCATATGTTGAGTTAGTGGTTTGTTATTAAAGTTATTTCATGTTATTGTCTTGCA
>Frequency_1_QualityScore_FFHHHHHJJJJJIJJGJJIJJJJJFHIJJJJJJGIJJIGHHIIIGHHHIGHGIIJJJJJIHIJIJJGGIHG_Mismatch_1_Sense_+_Library_PoolC
CTAACATCCATGTCATTTATTGTTACTTCAAATATTCAAATAATAAGAGTAATTGAAATGTTTTTCTTTCA
>Frequency_1_QualityScore_FFHHHHHIJJJJIJJJJJIJJIIIJJJJJIJJJJJJJJJJJJJIIIJJIIJGIJHHHHHFFFFFCCCECEBDDDDDCDDDDDDDDDDDBCDDDC_Mismatch_1_Sense_+_Library_PoolC
GGTTTTTAAAAGATGGAACATCCAATCTGTTGGAATTACCTCCAAGACGGGATCCTACAATCCAAGATGGGATCCTACAATCTGGGATCCTGAA
>Frequency_1_QualityScore_FFHHHHHJJIJJIGGIIJJJJJJIJGHIIJJJJJJJJIIIIGJIJJHIJHHHIJJIIIEHJJHHHGHHFFFDFFFEEEEEEEEEEDDDEDDDCC_Mismatch_1_Sense_+_Library_PoolC
GGAATCCGGAAAGATGGAATAGCAGTAGAGATTGTGTAAGCATATGTTGAGTTAGTGGTTTGTTATTAAAGTTATTTCATGTTATTGTCTTGTC
>Frequency_1_QualityScore_8@DDDDD?AEE+2<99<1:C?EB<:?9?B<DEDD??B99B4??8?D9D</).//./87)==8A)=C;...==CD3?=9;A>@_Mismatch_0_Sense_+_Library_PoolC
TTTTAGGTTGGACTAACATCCATGTCATTTATTGTTACTTCAAATATTCAAATAATAAGAGTAATTGAAATGTTTTTCTTTT
>Frequency_1_QualityScore_FFHHHHHJJJJJJJJJHIJJJJJJJJJJIJJJJJIIJJJJJJJJJJJJJJJGHIIJJJIJIJIJJJJJJGIJJJIJCGHHGHFFFDE_Mismatch_1_Sense_+_Library_PoolC
TTGTTTTTCTTTTATGTATTCCTGGCAAAATTTTACACTAATTAATTCAAGTCTATAATTGGCCATTAATAATTAGTTCGAAGCCAA
>Frequency_1_QualityScore_D=CDD<DGFHGGIIIC;EHGHDHEHG@E?EF>D?;B=:BFGIGE?DGD<BHHIG6AGGHICAE7?):@D@;.;>CC@(5>5;;5;BB_Mismatch_0_Sense_+_Library_PoolC
GTCTTGTTAAACAAGCATGGCATGTTCCTTTGGGATGTTACTGGTTTATGTACGGCTTTTAGGTTGGACTAACATCCATGTCATTTA
>Frequency_1_QualityScore_FFHHHHHJJIJJJJJJJJJJJHIIJIJJJJJJJJJJJJJJJJJJJJDGHIJJJJJJJCFHIJJ_Mismatch_1_Sense_+_Library_PoolC
ACATCCATGTCATTTATTGTTACTTCAAATATTCAAATAATAAGAGTAATTGAAATGTTTTTA
>Frequency_1_QualityScore_FFHHHHHIJIIJJJJJJIJJJJIJIHIHJJJJIJJJJIJJJJJJJJJJJIJJJIIJJJJJJJJJIJJJIIIJIICHHHHHFFFFFDDDDDDDCC_Mismatch_2_Sense_+_Library_PoolC
TGTTTGTTATTAAAGTTATTTCATGTTATTGTCTTGTTAAACAAGCATGGCATGTTCCTTTGGGATGTTACTGGTTTATTTACGGCTTTTAGGT
>Frequency_1_QualityScore_FDHFHHHHIJJGHIDHIIJJGIHIIIEDHIFGGJJJJBEHBFGCDCHHDH;FHAG>AAEEHEFFFE>ACAA=?@ACACCACCC>@CDC>CDDDD_Mismatch_1_Sense_+_Library_PoolC
GTTATTGTCTTGTTAAACAAGCATGGCATGTTCTTTTGGGATGTTACTGGTTTATGTACGGCTTTTAGGTTGGACTAACATCCATGTCATTTAT
>Frequency_1_QualityScore_DFHHHHHIIIIJIJJHGHIGIHHIGHIIGIIJJJJIFGIIJJJJJJJIIIIJIIIJJJJJIJJJIJGIIEEIGHHHGHFFFFFDED?CDCCBCD_Mismatch_1_Sense_+_Library_PoolC
TGTAAGCATATGTTGAGTTAGTGGTTTGTTATTAAAGTTATTTCATGTTATTGTCGTGTTAAACAAGCATGGCATGTTCCTTTGGGATGTTACT
>Frequency_1_QualityScore_>DDD8C4:A@B?C?F@@+<1CFG;?;?<F09?FGG9<DB4??DFH<=_Mismatch_2_Sense_+_Library_PoolC
AGCATATGTTGAGTTAGGGGTTTGTTATTAAAGTTATTTCATGTTAC
>Frequency_1_QualityScore_FFHHHHGHIJJIJJJJIGGIHIGGIIIJIIJJJJJJJJJJGIJEGIJIJJJJJIJJJJDGJJEACEHEHHEHHHHEFFFFDCCEE>@CED_Mismatch_1_Sense_+_Library_PoolC
GTTTATGTACGGCTTTTAGGTTGGACTAACATCCATGTCATTTATTGTTACTTCAAATATTCAAATAATAAGAGTAATTGAAATGTTTTA
>Frequency_1_QualityScore_FFHHHHHJGFGIJJIIJJGIIIJJJJJGIJJIJIJIJJIJIIGHIHIGGGFGGIFFEH=FGGHIEIIIIGHFIIHDD_Mismatch_2_Sense_+_Library_PoolC
TAGGTTGGACTAACATCCATGTCATTTATTGTTACTTCAAATATTCAAATAATAAGAGTAATTGAAATGTTTTTTTA
>Frequency_1_QualityScore_FDHHHHHCGHIJHIHHHJJJJJJJIJJJJJJJJJJJJJJJJJIJJIJJJJJJJIJJJJJFIGHEDFFFFCEECEEDDCDDDDDDDDDDDDDDAC_Mismatch_1_Sense_+_Library_PoolC
GTTGAGGTGAAGTAGTTTTTAAAAGATGGAACATCCAATCTGTTGGAATTACCTCCAAGACGGTATCCTACAATCCAAGATGGGATCCTACAAT
>Frequency_1_QualityScore_FFAHHHFHGJJIIJGIGFHIIJIGGIIIJJGGGIJIJJJJIJJEHGHEGIGGHGIIGEGFHF<BEEACEACC@@CC>ACDCDDC@CDDDCCDDD_Mismatch_1_Sense_+_Library_PoolC
GTCATTGTCTTGTTAAACAAGCATGGCATGTTCCTTTGGGATGTTACTGGTTTATGTACGGCTTTTAGGTTGGACTAACATCCATGTCATTTAT
>Frequency_1_QualityScore_FFHHHHHIJIIIIJCFHHEHIJGGCHHIIJGHEEGEFHIIHHIJIEHIFIHCGGGIJJIJGIEHFHHFDCFFFFECEEEECCCD;?BDAACDDD_Mismatch_1_Sense_+_Library_PoolC
ACCTACAATCTGGGATCCTGAAAGATGGAATCCGGAAAGATGGAATAGCAGTAGAGATTGTGTAAGCATATGTTGAGTTAGTGGTTTGTTATTA
>Frequency_1_QualityScore_FDHHHHHJJJJJJJHIIJJJJJJJJJJJJJJJJJJJJJJJIHIJJJIJJJJJJJJJIJJJHHHHHHFF??CFFEDDEEEEEEE_Mismatch_2_Sense_+_Library_PoolC
GTACGGCTTTTAGGTTGGACTAACATCCATGTCATTTATTGTTACTTCAAATATTCAAATAATAAGAGTAATTGAAATGTTAA
>Frequency_1_QualityScore_FFHHHHHGIGHHIHHIFHIIHIEIIGGHIFHIJJJJJJJIJJJJJJJJJJJJG_Mismatch_1_Sense_+_Library_PoolC
TATGTTGAGTTAGTGGTTTGTTATTAAAGTTATTTCATGTTATTTTCTTGTTA
>Frequency_1_QualityScore_DDHFHHCGGIIGHHHHIJJJJJJIJJJJJJJJJIJJJJJJJJJJJIIJIJJJJJHGIIIIIIHEEEFFFFFEEEEEDDDDDCDDDBDDDDDDDD_Mismatch_1_Sense_+_Library_PoolC
TTGAGGTGAAGTAGTTTTTAAAAGATGGAATATCCAATCTGTTGGAATTACCTCCAAGACGGGATCCTACAATCCAAGATGGGATCCTACAATC
>Frequency_1_QualityScore_FDHHHHGJJJJGHGBGIJGHGJJIJGIJJIJIGIHIIJGIJEHJFHGHHHFFFFFFFDEEEEEEEDDD>>ADDDD_Mismatch_1_Sense_+_Library_PoolC
GTACGGCTTTTAGGTTGGACTAACATCCATGTCATTTATTGTTACTTCAAATATTCAAATAATAAGAGTAATCGA
>Frequency_1_QualityScore_DACDDB?,2AA;C1AEBDDEAIIE):EDDCDDDDD@DC8?DE>ABCAC@C@>A@>47=7=;?=CDDADD3;.;>AA@>ABD>D_Mismatch_1_Sense_+_Library_PoolC
GTTCCTTTGGGATGTTACTGGTTTTTGTACGGCTTTTAGGTTGGACTAACATCCATGTCATTTATTGTTACTTCAAATATTCA
>Frequency_1_QualityScore_FFFHAFHJJIGIJJJJJJJIIJIJJJJ_Mismatch_1_Sense_+_Library_PoolC
AGAGTAATTGAAATTTTTTTCTTTTAT
>Frequency_1_QualityScore_DD:02A?BEE<8):):):D;9800*:BDD9DD(/B*=4=<4B886)=C@;ADA6:9A@_Mismatch_1_Sense_+_Library_PoolC
CTTGTTAAACAAGCCTGGCATGTTCCTTTGGGATGTTACTGGTTTATGTACGGCTTTT
>Frequency_1_QualityScore_FFFHHHHIGHIJJGHGIIJJJJJJJJJJJIJJJIJIIJIJJJIJIFGHEIJIJIIIGIJJJ_Mismatch_2_Sense_+_Library_PoolC
CATCCATGTCATTTATTGTTACTTCAAATATTCAAATAATAAGAGTAATTGAAATGTTTAA
>Frequency_1_QualityScore_;@20AFFBFDGFEF><DF9CBABDGBBF3)BF;FF<D>)/=8).=8)@===)7CEEE>7.7;;??6\,,55>>A((:,>@5>@:A4:+:>A:39_Mismatch_1_Sense_+_Library_PoolC
CCAAGACGGGATCCTACAATCCAAGATGGGATCCTACAATCTGGGATCCTGAAAGATGGTATCCGGAAAGATGGAATAGCAGTAGAGATTGTGT
>Frequency_1_QualityScore_FFHHHHHJJJJJJJJJJJIJJHIJJIJJJJJJJJJJJJJJJJJJJJJJJJJJJJJJJJIEIJJGEHGGH=AEEFHEFDDFFF_Mismatch_1_Sense_+_Library_PoolC
TGTTTATGTACGGCTTTTAGGTTGGACTAACATCCATGTCATTTATTGTTACTTCAAATATTCAAATAATAAGAGTAATTGA
>Frequency_1_QualityScore_DDHH<8ACDG4AABEH?EEB3AC+A3@CGH9<C4?C9@AD??0?D?DGD*???8=8=@.;\5AHH3)=..79@@_Mismatch_0_Sense_+_Library_PoolC
TTATTGTCTTGTTAAACAAGCATGGCATGTTCCTTTGGGATGTTACTGGTTTATGTACGGCTTTTAGGTTGGAC
>Frequency_1_QualityScore_DAFFBFHIBFHIFF@C>DFGECH@AGBD?DD@FFHGI>FBFHBHIGGEEHCGFFFD@F@FG@EGEACEEDF@DEFBAEEEEEDEEECC_Mismatch_2_Sense_+_Library_PoolC
GATGGAATCCGGAAAGATGGAATAGCAGTAGAGATTGTGTAAGCATATGTTGAGTTAGTGGTTTGTTATTAAAGTTATTTCATGTTGA
>Frequency_1_QualityScore_FDHHHHHIHHEGHHIJJJJJJJJJJIGHIIJJJJJJIJJ_Mismatch_1_Sense_+_Library_PoolC
GTTGAGTTAGTGGTTTTTTATTAAAGTTATTTCATGTTA
>Frequency_1_QualityScore_BD4:3?+2+@?CB<:AC@G>EFEAEEGG<<BF41?*:C??D>B?*B?B<@DGC:<F:FBF)BCDCE:F;8=77@>;@CAEF_Mismatch_1_Sense_+_Library_PoolC
TTTAGGTTGGACTAACATCCATGTCATTTATTGTTACTTCAAATATTCAAATAATAAGAGTAATTGAAATGTTTTTCTTTA
>Frequency_1_QualityScore_DDFFFFFDF:CFII,A?<CAAFFFFFICD>F<@;@BD@GIE@DFCFFIAFAFF:=@CDFDEACFEEE;BBB??BAA@;BAB@ABBBDA@AA_Mismatch_0_Sense_+_Library_PoolC
TCCTTTGGGATGTTACTGGTTTATGTACGGCTTTTAGGTTGGACTAACATCCATGTCATTTATTGTTACTTCAAATATTCAAATAATAAGA
>Frequency_1_QualityScore_FFGHHHHHIFHJJJJIJJJJFHIIIJJJJJJJJIJ_Mismatch_0_Sense_+_Library_PoolC
TAATAAGAGTAATTGAAATGTTTTTCTTTTATGTA
>Frequency_1_QualityScore_DDDHFFDGHIIBIHJBFHEIIHHFHGHIIJJGIHJFHIADFGGHEDD9DHHFHHIIGDCIEHGGIII_Mismatch_1_Sense_+_Library_PoolC
ACATCCATGTCATTTATTGTTACTTCAAATATTCAAATAATAAGAGTAATTGAAATGTTTTTCTTTA
>Frequency_1_QualityScore_FFHHHHHJJIJJGIJJIJJJJJJJJJJJJJJJJJJJJJJJJIJJJJJJJJIJJJJIJIJJJJIJIH?EHEHHFFFFFBDEEDEEE_Mismatch_1_Sense_+_Library_PoolC
ACGGCTTTTAGGTTGGACTAACATCCATGTCATTTATTGTTACTTCAAATATTCAAATAATAAGAGTAATTGAAATGTTTTTCTA
>Frequency_1_QualityScore_D;A?F>DD?AFBCIGH:C?E<?<AGHADGIDD?EHGA9CGG??0?;9B@?9B@DDB=BB8=8B=@D<7C77CG>@=;7=)7777_Mismatch_0_Sense_+_Library_PoolC
GATGGAATAGCAGTAGAGATTGTGTAAGCATATGTTGAGTTAGTGGTTTGTTATTAAAGTTATTTCATGTTATTGTCTTGTTAA
>Frequency_1_QualityScore_FF)@<DACAAEH?FGHGGGIICBG>FEDGIIIIIGIIGH@EGA?BDBDEA9FHHGIC>7@G@EAE>EHEE8;CE@CACA;@@@ACACB>@_Mismatch_1_Sense_+_Library_PoolC
AGGTAGTGGTTTGTTATTAAAGTTATTTCATGTTATTGTCTTGTTAAACAAGCATGGCATGTTCCTTTGGGATGTTACTGGTTTATGTAC
>Frequency_1_QualityScore_DDDFHHHJJJIJJJGHIEIIGGIGEGGEHHIIJFGGHHJJGGIDHIFGFGGGG=FFEH>CCCGIEABCE7>C;ACB>CC>CCCCCDACDDCDDD_Mismatch_2_Sense_+_Library_PoolC
TGTGTTATTGTCTTGTTAAACAAGCATGGCATGTTCCTTTGGGATGTTACTGGTTTATGTACGGCTTTTAGGTTGGACTAACATCCATGTCATT
>Frequency_1_QualityScore_FFHFHHHJJIIJIIIHIJGHCIIJHGDHIIJIJJJJGHIGIGJJIFGHBGIJFHHIJJJJGHHI_Mismatch_0_Sense_+_Library_PoolC
AAGATGGAATAGCAGTAGAGATTGTGTAAGCATATGTTGAGTTAGTGGTTTGTTATTAAAGTTA
>Frequency_1_QualityScore_FFHHHHHJJJJJJJJJJIJJJJJJJJJJJJJJJJJJJJIJIJJJHIJJJJJJJHIHJJJJHIJJHHHHHCDFFFDEDEEEEEDCEDEEDDFDEE_Mismatch_1_Sense_+_Library_PoolC
ATCTGGGATCCTGAAAGATGGAATCCGGAAAGATGGAATAGCAGTAGAGATTGTGTAAGCATATGTTGAGTTAGTGTTTTGTTATTAAAGTTAT
>Frequency_1_QualityScore_D?D@FFFHGGGGHIGDBHGC<@GGHCGGGGGBHGGHGGGFGGGEGBFDH4BF<@CE=@GHHEHHA?>CEC;BDFDCBE:_Mismatch_0_Sense_+_Library_PoolC
CGGAAAGATGGAATAGCAGTAGAGATTGTGTAAGCATATGTTGAGTTAGTGGTTTGTTATTAAAGTTATTTCATGTTAT
>Frequency_1_QualityScore_FAHFHGHJJJJHIFIIHII?FGFHGHHIIJJJJIIDGFHGGIJIJGIGGHJCIGGCBFBEHHIIIE;@FEH37C?ECHEHHF@B_Mismatch_1_Sense_+_Library_PoolC
TAAGCATATGTTGAGTTAGTGGTTTGTTATTAAAGTTATTTCATGTTATTGTCTTGTTAAACAAGCATGGCATGTTCCTTTGAG
>Frequency_1_QualityScore_FFHHHHHIJJJJJJJJJJJJJJJJJJJFHJJJJJJGIIJJJJJJHIIHIIJJJGIHIIIJIIIIJHHHHAHFFFFFFACEDDDDEDEFDDDDEE_Mismatch_1_Sense_+_Library_PoolC
ATCTGGGATCCTGAAAGATGGAATCCGAAAAGATGGAATAGCAGTAGAGATTGTGTAAGCATATGTTGAGTTAGTGGTTTGTTATTAAAGTTAT
>Frequency_1_QualityScore_FFHHHHHGIEIJJJJGJHJJGFHAEIHEIGGGIEHJIIJDHIIIJJHIB=GC8F@FG@F=BFGEHCGGI@A:ADFC?@3>ACC;;?CDD@CDCA_Mismatch_1_Sense_+_Library_PoolC
CTATTTCATGTTATTGTCTTGTTAAACAAGCATGGCATGTTCCTTTGGGATGTTACTGGTTTATGTACGGCTTTTAGGTTGGACTAACATCCAT
>Frequency_1_QualityScore_FFHHHHHJJJJJJJIJJJJJJJJJJJJHIJJJJJIJJJIIIJJJJJJJJJJJJIJJJIHFFEFECEDEEEDDDDDDDDDDDDEFDEDCCDDDDD_Mismatch_0_Sense_+_Library_PoolC
CCTCACCTTAGAAATCACCCCAACCAGTATTTGAATCAATACACATTTCCGCCACCGCCAGTCTAGTGAGAAGCTCATGATGATGAGTACCGCT
>Frequency_1_QualityScore_FFHHHHHJJJJJJJJJIIIJJJJJJJJJ_Mismatch_0_Sense_+_Library_PoolC
AATGTTTTTCTTTTATGTATTCCTGGCA
>Frequency_1_QualityScore_FFHHHHHJFHGHGHHHIEHJIHIGIJGIJJIJJJJJJJJJIJJJJJJJJJIFHGGIIIJIJIGGIIIHIHC)BDHHEHHEEF?CBEEDD6>??C_Mismatch_1_Sense_+_Library_PoolC
ATATGTTGAGTTAGTGGTTTGTTATTAAAGTTATTTCATGTTATTGTCTTGTTAAACAAGCATGGCATGTTCCTTTGGGATGTTACTGGTTTAA
>Frequency_1_QualityScore_FFHHHFHCBFHIHIJIJJHCHHJGIJIH_Mismatch_1_Sense_+_Library_PoolC
ATAAGAGTAATTGAAATGTTTTTCTTTA
>Frequency_1_QualityScore_FFHHHHHGGGHIGJJ?DEHDHIJIIJJIEHIJJJIJIIJJFJJJJJIIJIJIGJICH@EEHHFEDDFFFCCCCCEEEEDDDDDDDDC_Mismatch_1_Sense_+_Library_PoolC
TTTATGTACGGCTTTTAGGTTGGACTAACATCCATGTCATTTATTGTTACTTCAAATATTCAAATAATAAGAGTAATTGAAATGTTA
>Frequency_1_QualityScore_FFDHHHGJGGHEHGIIFIIEHGGHHEHGDGDHIIGIIJIIDHIJI=CGGBF@=CCHAHHGHHHHFCEFF?CEFFFEE_Mismatch_1_Sense_+_Library_PoolC
CGGAAAGATGGAATAGCAGTAGAGATTGTGTAAGCATATGTTGAGTTAGTGGTTTGTTATTAAAGTTATTTCATGTA
>Frequency_1_QualityScore_FFHGHGHJJJIJJGJJHIJJIGIJJGIIIJJJJIIIJJJJJJJHIIJJJJJJJJHGHHIJHHHGHFFFDDDDADCDDDCDDDDCC@CDDDACDD_Mismatch_1_Sense_+_Library_PoolC
TCTCCAAGACGGGATCCTACAATCCAAGATGGGATCCTACAATCTGGGATCCTGAAAGATGGAATCCGGAAAGATGGAATAGCAGTAGAGATTG
>Frequency_1_QualityScore_=DFFFDFEEGFG<3CHHC4CHF2<CH4<C<?E<?@;G;9980*?G9?<B*98*?F.=F8@)8==7.=@D_Mismatch_0_Sense_+_Library_PoolC
TTAAAGTTATTTCATGTTATTGTCTTGTTAAACAAGCATGGCATGTTCCTTTGGGATGTTACTGGTTTA
>Frequency_1_QualityScore_FFHCFHHJJHIJJJJJJJJIJJGIIJIJJJIJIJJJJJJIJJJJJJJJJGHGGIIIJJJJICHHHHGHDEEFBECC@CEEEEDCCCA@DDDBCD_Mismatch_1_Sense_+_Library_PoolC
GGGTTTATGTACGGCTTTTAGGTTGGACTAACATCCATGTCATTTATTGTTACTTCAAATATTCAAATAATAAGAGTAATTGAAATGTTTTTCT
>Frequency_1_QualityScore_FFHHHHHJJJIJIJIIJJJJJIIJJJJJJJJJIJJJJJJJJJJJJJJJIGJIJJHIJJIJJJJHHHHFFDEFFDEECEDDDDDDDDEDDBDDDD_Mismatch_1_Sense_+_Library_PoolC
AGTAGTTTTTAAAAGATGGAATATCCAATCTGTTGGAATTACCTCCAAGACGGGATCCTACAATCCAAGATGGGATCCTACAATCTGGGATCCT
>Frequency_1_QualityScore_DB?:AF<:C@GE?DHHHGCBHHFHHEF?@F<:?E<*?D8C81:00:9DB*99B/9D<D6(=F)@48@CCDEG_Mismatch_0_Sense_+_Library_PoolC
GTTATTAAAGTTATTTCATGTTATTGTCTTGTTAAACAAGCATGGCATGTTCCTTTGGGATGTTACTGGTTT
>Frequency_1_QualityScore_FFHHHHHJJJJJIIJJJJJJJJJJIJJIJJJJJJJJJIJJJJJJJJJIIIJGGJJIIJJJJIFDHIIIGGIJIGHHJ_Mismatch_0_Sense_+_Library_PoolC
GACTAACATCCATGTCATTTATTGTTACTTCAAATATTCAAATAATAAGAGTAATTGAAATGTTTTTCTTTTATGTA
>Frequency_1_QualityScore_DD<AF:CGB?ECIGBHIB<ADA<@8:@????DG?<9??F@B38==<B@FA=@;=.7=@G7.6=?;)73B;(;@>6>5@>CB_Mismatch_1_Sense_+_Library_PoolC
ATATTCATACTATTTTTGCATCGGAGGTGTGGGTAAGAACAAATGCAGTAGGAGATTGTGTGTTGAGGTGTAGTAGTTTTT
>Frequency_1_QualityScore_DDFFF<ABEB4EH,<?+9AF9B)3:::?D?B@DFIFD00?8BBF8?F>/=4BFFAFIGDFD)@@;7=?=2=?@;7;>6>;@A;@>??=><5:3>_Mismatch_1_Sense_+_Library_PoolC
GTGTAAGCATATGTTGAGTTAGGGGTTTGTTATTAAAGTTATTTCATGTTATTGTCTTGTTAAACAAGCATGGCATGTTCCTTTGGGATGTTAC
>Frequency_1_QualityScore_FFHHHHHFHJJIJJJJIIJJJIJJGIIJJJJJJJGIGHJIIJJJIGJJJHHIGIJIJIHCHGGGGIIAC@EC?CHFFFFFFFEE_Mismatch_1_Sense_+_Library_PoolC
TTTTAGGTTGGACTAACATCCATGTCATTTATTGTTACTTCAAATATTCAAATAATAAGAGTAATTGAAATGTTTTTCTTTTAA
>Frequency_1_QualityScore_EFHHFDFGFHAHIJJIIEFFGIIGHGIJJFGGIJHIHGIIIGGHIDGHJIJJJIIIIJIJIJJIJJJIIIJIJJCG_Mismatch_1_Sense_+_Library_PoolC
AATAGCAGTAGAGATTGTGTAAGCATATGTTGAGTTAGTGGTTTGTTATTAAAGTTATTTCATGTTATTGTCTTGA
>Frequency_1_QualityScore_DDFHHHHGGHB;C@BBCAHGDAFBHDHAFHGHHGHEEGHIGIIEHEH8DFHIGB;@FCGC=@C:EECCDDE@CCA>C@A>CACCC3;;@@C;@C_Mismatch_1_Sense_+_Library_PoolC
ATGTTAAACAAGCATGGCATGTTCCTTTGGGATGTTACTGGTTTATGTACGGCTTTTAGGTTGGACTAACATCCATGTCATTTATTGTTACTTC
>Frequency_1_QualityScore_DFGBDHHGHBBGH@HCEG>HHIIGII>@DGIG<ECGGFHIIEHIGDBGHB_Mismatch_1_Sense_+_Library_PoolC
TTTATTGTTACTTCAAATATTCAAATAATAAGAGTAATTGAAATGTTTTA
>Frequency_1_QualityScore_DDFFDFAEEGGEGHIIIJGIFGGEC>FHIEFCGBBDGEGGIGBF?@DGDFHCHGFG@GHFDEH@DG=AEEBBEFFFEED>@CDCAADDC;@C>:_Mismatch_2_Sense_+_Library_PoolC
CTAAAGATGGAATCCGGAAAGATGGAATAGCAGTAGAGATTGTGTAAGCATATGTTGAGTTAGTGGTTTGTTATTAAAGTTATTTCATGTTATT
>Frequency_1_QualityScore_FFHFHFFIIJJJJJJGGIJJJHIJIGIJJIIIJJJJDGHIIIJJJIIGGHIJDHHIHHGGGAEE@EEFFACEECEECD@CCDDDD@@BB?ACDD_Mismatch_1_Sense_+_Library_PoolC
ATCCTACAATCTGGGATCCTGAAAGATGGAATCCGGAAAGATGGAATAGCAGTATAGATTGTGTAAGCATATGTTGAGTTAGTGGTTTGTTATT
>Frequency_1_QualityScore_FFHHHHFIJIJJJJJJJJHHIIIIJJJJJJJJJIJIJJJIJJJIJIIGHHIJIJIJJJIJIHIIJGHHIEEH>EHHGHFFFFFEEEEDCDDDDD_Mismatch_1_Sense_+_Library_PoolC
TTATGTACGGCTTTTAGGTTGGACTAACATCCATGTCATTTATTGTTACTTCAAATATTCAAATAATAAGAGTAATTGAAATGTTTTTCTTTCA
>Frequency_1_QualityScore_F3DFHHFIIIJJIJJJJIJBHIHIIIJJEGIIJJIJJIIIGJJJIJJIIGIIJHIJJJJIEHHCE@DFE@CEECEDDECCDDBDDDD>CDCDDD_Mismatch_2_Sense_+_Library_PoolC
TGAAAGATGGAACATCCAAACTGTTGGAATTACCTCCAAGACGGGATCCTACAATCCAAGATGGGATCCTACAATCTGGGATCCTGAAAGATGG
>Frequency_1_QualityScore_FFHHHHHJHIJJIJIJJJJJJJIJHIJJJHIJJGHHIJJJIIIJJHIJHIHHIIFHIGIJIHHHHHHFFCDDFFEEFEEEEDD_Mismatch_1_Sense_+_Library_PoolC
GAATCCGGAAAGATGGAATAGCAGTAGAGATTGTGTAAGCATATGTTGAGTTAGTGGTTTGTTATTAAAGTTATTTCATGCTA
>Frequency_1_QualityScore_A?D:CFBBDDFF>FH@B>4FA<CEB?1?FFE106)?B?D?BB@;C;;=CED;EEFE>7?AFD?B>7;;.,6@A_Mismatch_0_Sense_+_Library_PoolC
TGAGAAGCTCATGATGATGAGTACCGCTAACGGCTATTTCGTTGGTGCAAACATATTCATACTATTTTTGCAT
>Frequency_1_QualityScore_DDDDFHHJB9EGIDGGIFFGDAACFHGIFCHHGGIGIJHDGGIJIIBCGG@=CEHEE4@@DEEHEEA@D@CCDCECCC@C:;>C@CAB@BD>BB_Mismatch_0_Sense_+_Library_PoolC
CTCCTACACCTTACCACAAAAGTCTCCGTGACCACCATCCCGTTACCACTGTAAGTGAACATGTCCTCCTCACCTTAGAAATCACCCCAACCAG
>Frequency_1_QualityScore_DDHGGCHGIJIJJIEIEHJJJJJJJJJJGJJJFIEHIJIEIGIEIIJIIIHHGIHIIEH=CAHHGEGFG>=@EHHGHHH)).);_Mismatch_1_Sense_+_Library_PoolC
TTAGGTTGGACTAACATCCATGTCATTTATTGTTACTTCAAATATTCAAATAATAAGAGTAATTGAAATGTTTTTCTTTTATGA
>Frequency_1_QualityScore_FFHHHHHJJJJJJJJJJJJIIJJJJJJJJJJJJJIIJJIHHHHHFFFFFEEEDEDDD?CDDDDDDCDDDDDDDDDDDDDDDCDDDDDCCDDDDD_Mismatch_1_Sense_+_Library_PoolC
GGAACATCCAATCTGTTGGAATTACCTCCAAGACGGGATCCTACAATCCAACATGGGATCCTACAATCTGGGATCCTGAAAGATGGAATCCGGA
>Frequency_1_QualityScore_DDD?4CBGB<?A:FC<:AC+<C?:C?*:9DF9?F:BD*?F?FG?*B?1?FFF<8=7=@C=CEIC7;@AA?=AD;;@36;;A;5;8/8;B_Mismatch_0_Sense_+_Library_PoolC
CAAATGCAGTAGGAGATTGTGTGTTGAGGTGAAGTAGTTTTTAAAAGATGGAACATCCAATCTGTTGGAATTACCTCCAAGACGGGATC
>Frequency_1_QualityScore_DB>4CFFGFG9CEH<BHE?CABHBFEE9E4AGBGIEFIDF<DF??0:?@??9DFEG4?FFIFFAD;@_Mismatch_2_Sense_+_Library_PoolC
CATCCATGTCATTTATTGTTACTTCAAATATTCAAATAATAAGAGTAATTGAAATTTTTTTCTTTAA
>Frequency_1_QualityScore_FFHHHH3EHGIIHGIIJJJJIJIIJGGIIJIJIJHHGIJIJIJJJJIJJHHFHGIFFHFGHIEHHHHGHHHHFFFFFFFEEEEEEEDDEDDD@C_Mismatch_1_Sense_+_Library_PoolC
GGAATCGGGAAAGATGGAATAGCAGTAGAGATTGTGTAAGCATATGTTGAGTTAGTGGTTTGTTATTAAAGTTATTTCATGTTATTGTCTTGTT
>Frequency_1_QualityScore_FFHHHHHIIJJIJJJJJJIJJJJJIIJJJJJJJFIJHHFFDDEEEDDBDDDDDDBDD@DDDDDDBCDDCCDDDDBDDBDBDDDDDDDDDDDDDD_Mismatch_0_Sense_+_Library_PoolC
TCCATTGGCACCGCTACCGCCACCGCCACCGCCACCGCCTCCTCCACCGCCACCTCCCCCACCACTGCCTCCGCCGCACCACTAGCACTCCCTA
>Frequency_1_QualityScore_DDDFFFDEF>GEG+3AEE<BF4FCFEFBFE@>FFBDGE*BB;FDF?@F;48C:=@@)7@@@AF:A?BDD;B>36;ABB;5(5??@@@((:?B@B_Mismatch_1_Sense_+_Library_PoolC
TAAAAGATGGAACTTCCAATCTGTTGGAATTACCTCCAAGACGGGATCCTACAATCCAAGATGGGATCCTACAATCTGGGATCCTGAAAGATGG
>Frequency_1_QualityScore_FFHHHHHJFHGHHIHIIHHJIHJGIJIJJJIIJJJJJJJJJJJJJJJJJJGHIIJJJJJJJJJIJJJJIJHHIGIJGHGE_Mismatch_1_Sense_+_Library_PoolC
ATATGTTGAGTTAGTGGTTTGTTATTAAAGTTATTTCATGTTATTGTCTTGTTAAACAAGCATGGCATGTTCCTTTGGCA
>Frequency_1_QualityScore_FFFFFHHJJIIIJJJJJJJJJJJJJJJJJJI_Mismatch_1_Sense_+_Library_PoolC
AGTGTTTTGTTATTAAAGTTATTTCATGTTA
>Frequency_1_QualityScore_AA+0CFFBAEAGFFFAF4CE4:E<?DBFGGF9D*B?D_Mismatch_1_Sense_+_Library_PoolC
TGGGTTAGTGGTTTGTTATTAAAGTTATTTCATGTTA
>Frequency_1_QualityScore_FDFFFHHGHIIGHGIIDIIBHIIGHFHGHHIIIIDHIEHIIIGHGIIIHIGIIIGHCCEICHI;CB=C_Mismatch_1_Sense_+_Library_PoolC
GTGGTTTGTTATTAAAGTTATTTCATGTTATTGTCTTGTTAAACAAGCATGGCATGTTCCTTTGGGAA
>Frequency_1_QualityScore_@BBFF?B+<ECFBEGBB?F;BDGF9F**3?FFFA@>FB@BF<==86CCA;DE;=C?CEFEDB?<@?@A3;;>BB?<>BBBBB:59A@_Mismatch_2_Sense_+_Library_PoolC
GTTGAGGGGAAGTAGTTTTTAAAAGATGGAACATCCAATCTGTTGGAATTACCTCCAAGACGGTATCCTACAATCCAAGATGGGATC
>Frequency_1_QualityScore_DDCFHDFGGFHIIIIJGIEHHJIIIBGGCFGIGIGGIJFHIGGJIHIIIEGGGHGBF8BCGHIIIGJDEA7ACEEDD(;?ACCCDC=68=?CCC_Mismatch_1_Sense_+_Library_PoolC
AGTGGTTTGTTATTAAAGTTATTTCATGTTATTGTCTTGTTAAACAAGCATGGCATGTTCCTTTGGGATGTTACTGGGTTATGTACGGCTTTTA
>Frequency_1_QualityScore_FFHHHHHJJJJJJIJJJJJJJJJJIIJJJJJJJJJIJJJJJJJJJJIJJJJJIIJJJJJHHHHFHFFFFFEEDEEEDDDDDDDDDCCDDDBBDB_Mismatch_1_Sense_+_Library_PoolC
AACATCCAATCTGTTGGAATTACCTCCAAGACGGGATCCTACAATCCAAGATGGGATCCTACAATCTGGGATCCTGAAAGATGGAATCCGGAGA
>Frequency_1_QualityScore_DFFHFHDIIIGHIJIJIJJGGGHCFHIIIGHGHFHHJIICIIJJJ_Mismatch_1_Sense_+_Library_PoolC
TTCAAATATTCAAATAATAAGAGTAATTGAAATCTTTTTCTTTTA
>Frequency_1_QualityScore_FEFHHHHGIJJIHIJJJIJJJJGIJIG_Mismatch_0_Sense_+_Library_PoolC
GTAATTGAAATGTTTTTCTTTTATGTA
>Frequency_1_QualityScore_FFHHHGHJFIIIBEHHIJIDEDFBCGIIDHJIJIIGGIIHGGHHFGGGEGHEHFHIIGHGIEHIG?AEABBB@CCEEADECCCADDEACCCDDC_Mismatch_2_Sense_+_Library_PoolC
CCTGAAAGATGGAATCCGGAAAGATGGAATAGCAGTAGAGATTGTGTAAGCATATGTTGAGTTAGTGGTTTGTTATTAAAGTTATTTCATGCAA
>Frequency_1_QualityScore_DDF>HDBGHIIICH@H4C::C9???DBG<0?F@<:??FF?FHCE?B4B8=F=CEHF@EHCADGH7AAEA?AEDDCCB>_Mismatch_1_Sense_+_Library_PoolC
GGAAAGATGGAATAGCAGTAGAGATTGTGTAAGCATATGTTGAGTTAGTGGTTTGTTATTAAAGTTATTTCATGTTAA
>Frequency_1_QualityScore_FDHHDGHIIIE@IHEC><3AEFGHGIHBGHIGIIIIIGIGIIFHH?FFHIEHGIIFHIGFFCCECHG@78=C@@ACHEHCE>?7?;BD@;AECC_Mismatch_0_Sense_+_Library_PoolC
ATATTCAAATAATAAGAGTAATTGAAATGTTTTTCTTTTATGTATTCCTGGCAAAATTTTACACTAATTAATTCAAGTCTATAATTGGCCATTA
>Frequency_1_QualityScore_FFHHHHHGDHIJJJJJIIJJJJJIIJJIIIEHFHIIJJJIIJIFGIJJIIJJJI_Mismatch_0_Sense_+_Library_PoolC
TATTGTTACTTCAAATATTCAAATAATAAGAGTAATTGAAATGTTTTTCTTTTA
>Frequency_1_QualityScore_DDAF:DBEBGD?A@BE;EAEC@9BBHE?C<FGI>G;C)9BGF>DG4?DBEAF@<=4.\55@=@=C>7?A_Mismatch_0_Sense_+_Library_PoolC
ATTGTCTTGTTAAACAAGCATGGCATGTTCCTTTGGGATGTTACTGGTTTATGTACGGCTTTTAGGTTG
>Frequency_1_QualityScore_DDHDHAHGGHGIHGHGFFEGCGGGFHIIIIIJIIGIIIJHIIGGHGGGIIGIIJGADDFHDGEGGIAAE=AEE@CDD??@CEEC_Mismatch_2_Sense_+_Library_PoolC
ACGGCTTTTAGGTTGGACTAACATCCATGTCATTTATTGTTACTTCAAATATTCAAATAATAAGAGTAATTGAAATGTTTTGCA
>Frequency_1_QualityScore_FFHHHADCFHIFHIIIJJJJJIJIIJIJJJGIFHIJIIIJJJJHIEGIFIIGIIDHIJIHHHHHFFFFFFEEEEEDDDDDEDDDDDDDDDDDDD_Mismatch_1_Sense_+_Library_PoolC
GGAGGTGTGGGTAAGAACAAATGCAGTAGGAGATTGTGTGTTGAGTTGAAGTAGTTTTTAAAAGATGGAACATCCAATCTGTTGGAATTACCTC
>Frequency_1_QualityScore_=<CDBF<CFG9C?G@@<9C@GCB*?9:9BBF?990?9?DF<FF8=F88CFF>@C@7@AE=EFDECBD@7;@@CD;;;@6;@ABBE@AB::>A>5_Mismatch_1_Sense_+_Library_PoolC
ATCCGGAAAGATGGAATAGCAGTAGAGATTGTGTAAGCATATGTTGAGTTAGTGGTTTGTTATTAAAGTTATTTCATGTTATTGTCTTGTTATA
>Frequency_1_QualityScore_FFHHHHHIJJJJJJJJJJIJIIJJJJIJIFHIJJJJHIJFJIGIJJJJIBGIIIICHFHEEFFFFEEEEEDDEDDFEDEDDDEDDDDDDDD_Mismatch_1_Sense_+_Library_PoolC
CAACAAGCATGGCATGTTCCTTTGGGATGTTACTGGTTTATGTACGGCTTTTAGGTTGGACTAACATCCATGTCATTTATTGTTACTTCAA
>Frequency_1_QualityScore_FFGHGHBDHJJJJGJEEE@EEHIGJ_Mismatch_0_Sense_+_Library_PoolC
ATATTCAAATAATAAGAGTAATTGA
>Frequency_1_QualityScore_<D<DADDGGGAHCCCD<EGEE>G9:C<9?BFGG9?<BDGE>A4?DFDGBFF85(;C>7@D4@33==?AH@?>B3?;@C>:>36;@@C:@_Mismatch_0_Sense_+_Library_PoolC
GGAAAGATGGAATAGCAGTAGAGATTGTGTAAGCATATGTTGAGTTAGTGGTTTGTTATTAAAGTTATTTCATGTTATTGTCTTGTTAA
>Frequency_1_QualityScore_@<A?F?DG8G:?C:DF@:?F@)?D</?BB=8@FF@>78@@C;C@;/@A?EEB(,3;2;;;3?A3>::?598@A_Mismatch_0_Sense_+_Library_PoolC
CGCTAACGGCTATTTCGTTGGTGCAAACATATTCATACTATTTTTGCATCGGAGGTGTGGGTAAGAACAAATG
>Frequency_1_QualityScore_D+ADDAHED:ABHHBEGBHGBDFHGB>@CF>D?FFHDF@G>BBGFGBA@FF@GGAFGF/AECE:AAC:B?B>AACACBCCBCCCAAC3>3;:9<_Mismatch_1_Sense_+_Library_PoolC
GGGAAGTAGTTTTTAAAAGATGGAACATCCAATCTGTTGGAATTACCTCCAAGACGGGATCCTACAATCCAAGATGGGATCCTACAATCTGGGA
>Frequency_1_QualityScore_FDHHHHHJJJJJJJIJJJJJJJJIJJJJJJJJJJIHGGIIIJIGIGGIIIIIJFGHJEHHFGI@_Mismatch_0_Sense_+_Library_PoolC
GTTTGTTATTAAAGTTATTTCATGTTATTGTCTTGTTAAACAAGCATGGCATGTTCCTTTGGGA
>Frequency_1_QualityScore_FFHHHHHIIJIIIJEHIJHJHHJIJJIFHIJIJJJJFGIJJJJJJJJJJJJJIJIJIJIC_Mismatch_0_Sense_+_Library_PoolC
GTAAGCATATGTTGAGTTAGTGGTTTGTTATTAAAGTTATTTCATGTTATTGTCTTGTTA
>Frequency_1_QualityScore_?B<;;;AFEH@GICBG<EAFC+A9@@GEBBG<<??F*99/??)8;F8C;=..8)7==@@=C_Mismatch_2_Sense_+_Library_PoolC
CTGGGATCCTGAAAGATGGAATCCGGAAAGATGGAATAGCAGAAGAGATTGTGAAAGCATA
>Frequency_1_QualityScore_DEHHHHHJJJJEHBFEHIEGGIGIIGIDHGFFEFIEGHBDEGIIIHGGEDEHIJJJJJJI_Mismatch_1_Sense_+_Library_PoolC
GTCATTTATTGTTACTTCAAATATTCAAATAATAAGAGTAATTGAAATGTTTTTCTTGTA
>Frequency_1_QualityScore_DDFFFHDEFG>FHIIGIICFHEGGHB<AEFEGHIBHGHGIIIIBFCAHIIIIGFHEIIIIIII@@F>CH@A@)=C_Mismatch_0_Sense_+_Library_PoolC
AGATTGTGTAAGCATATGTTGAGTTAGTGGTTTGTTATTAAAGTTATTTCATGTTATTGTCTTGTTAAACAAGCA
>Frequency_1_QualityScore_FFHBFFHJJJJJIIJJJIJJGIJIJJGGIJIJJJJIJJJJIBGIJHIIIGHHGHHFFBEFFEEEEECCCDACDCDCDEDDDDDCDDDDDD@BDD_Mismatch_1_Sense_+_Library_PoolC
ATGGGATCCTACAATCTGGGATCCTGAAAGATGGAATCCGGAAAGATGGAATAGCAGTAGAGATTGTGTAATCATATGTTGAGTTAGTGGTTTG
>Frequency_1_QualityScore_FFHHHHHJJJJJJJJJJJJJJJJJJJEHIIIJJJJJGHIJJJIJJJJJIJJJJJJHIJHHHHH_Mismatch_0_Sense_+_Library_PoolC
AAACAAGCATGGCATGTTCCTTTGGGATGTTACTGGTTTATGTACGGCTTTTAGGTTGGACTA
>Frequency_1_QualityScore_?DFFHAD>GIIGEDBDEHEH@EGH>G9CDHII<@:?DG?FE08DHBBGFGCC@@BCGCC>FFC>DG_Mismatch_1_Sense_+_Library_PoolC
AATAGCAGTAGAGATTGTGTAAGCATATGTTGAGTTAGTGGTTTGTTATTAAAGTTATTTCATGAT
>Frequency_1_QualityScore_FFHHGHHIJEGIIJJJGHHIIJCIHIJIJJIJJGJIJJIIDHICFHHHJAGIIGIIHHGHHFFFEFFECACEDDCCDDDDDDDDABCCDACDEE_Mismatch_1_Sense_+_Library_PoolC
TTTCGTTGGTGCAAACATATTCATACTATTTTTGCATCGGAGGTGTGGGTAAGAACAAATGCAGTAGGAGATTGTGTGTTGAGGTGAAGTATTT
>Frequency_1_QualityScore_DDHHDF>HHIEECGEFHHGFFGIEGID?DHHIIIFHHB@FH>8BGGGFGEGH@C=CFGGGEEDDCEHHH4;?ABCB;>BDDE>>@CC@CA@ACC_Mismatch_2_Sense_+_Library_PoolC
AAAGTCCCCGTGACCACCATCCCATTACCACTGTAAGTGAACATGTCCTCCTCACCTTAGAAATCACCCCAACCAGTATTTGAATCAATACACA
>Frequency_1_QualityScore_FDDDHADHIIIIGIIIIIIIIHGGGGI@FHEHGFHIGEHIGG@DHA>EICHGIII@@@GHE?EEHCFF@DDCCCCCEDCA>CDCCCDCCAC@;@_Mismatch_1_Sense_+_Library_PoolC
GGAACATCCAATCTGTTGGAATTACCTCCAAGACGGGATCCTACAATCCAAGATGTGATCCTACAATCTGGGATCCTGAAAGATGGAATCCGGA
>Frequency_1_QualityScore_FFHHHHHIJIJJJJIJGJJIGJEHHIHJHGIEHIJGIIJJJJJJIIJJIJJJJJIJJJJJIIJJIHHCH_Mismatch_0_Sense_+_Library_PoolC
GAGATTGTGTAAGCATATGTTGAGTTAGTGGTTTGTTATTAAAGTTATTTCATGTTATTGTCTTGTTAA
>Frequency_1_QualityScore_FFHHHHHJJJJJIJJJJIJJIHHIJJJJJJJJJIJJHHDGHIGGIGHIIHHIJJIJIIJJJJJJJIIJIHHIIIHHJJHFFE_Mismatch_0_Sense_+_Library_PoolC
ATGGAATAGCAGTAGAGATTGTGTAAGCATATGTTGAGTTAGTGGTTTGTTATTAAAGTTATTTCATGTTATTGTCTTGTTA
>Frequency_1_QualityScore_DDH?F?FIEGCHGCGEH>@F@GIBDBDCEGI8?DEHIGEGABEHEAFF>ABHG2=CECEECHB?H@CEE:.;>@@6;=@C@AC@CCD_Mismatch_0_Sense_+_Library_PoolC
CAATCCAAGATGGGATCCTACAATCTGGGATCCTGAAAGATGGAATCCGGAAAGATGGAATAGCAGTAGAGATTGTGTAAGCATATG
>Frequency_1_QualityScore_BD,AFFDFD?A4IIHIII<AHFE<)@@1:?BADDF*9/?D*=CGC@FAF>CC@G;DGE7=?A6??)7;@=CCC>ACBDCCB55:558>:>:(9A_Mismatch_1_Sense_+_Library_PoolC
ATTTTCATACTATTTTTGCATCGGAGGTGTGGGTAAGAACAAATGCAGTAGGAGATTGTGTGTTGAGGTGAAGTAGTTTTTAAAAGATGGAACA
>Frequency_1_QualityScore_FFHHHHHJJJJIJIJJJIJIJJJJJJJJJIJIJIFGIJIJJJJJJIJCFHGEIGFHHHHHHFFFFFFCDBDDDDDDDDDDCDEDDDDBDDDCD>_Mismatch_0_Sense_+_Library_PoolC
CCAGTATTTGAATCAATACACATTTCCGCCACCGCCAGTCTAGTGAGAAGCTCATGATGATGAGTACCGCTAACGGCTATTTCGTTGGTGCAAA
>Frequency_1_QualityScore_FDFHHGHIIJHIIIJIJJIJJJHIGDGFGGIHIJGIJIDHIIJIIJJGHIJJJJIIJHI_Mismatch_1_Sense_+_Library_PoolC
GTAGAGATTGTGTAAGCATATGTTGAGTTAGTGGTTTGTTATTAAAGTTATTTCATGTA
>Frequency_1_QualityScore_FFHHHHHJIIIJJJJJJJJIJIIJHIJIIIIGHIJJIJIGHIJJ\;DDHGDECHHFDEFCCCEEEDEEEDEEDCCC@CDCBCE@ABB?BD_Mismatch_0_Sense_+_Library_PoolC
CGCCAGTCTAGTGAGAAGCTCATGATGATGAGTACCGCTAACGGCTATTTCGTTGGTGCAAACATATTCATACTATTTTTGCATCGGAGG
>Frequency_1_QualityScore_DDFDHDHII?F@BHCEDII:C<FBCF?FHIHE<_Mismatch_0_Sense_+_Library_PoolC
TTATTAAAGTTATTTCATGTTATTGTCTTGTTA
>Frequency_1_QualityScore_FFHHFHHJJJJJJJGIJHIGIGIIJJGGIJJJIJJJJJJJIJJJIHFHHHJJIJJJJJJHGIIIIGHEHEHEHFFFFFFECC@CDDDDDDDDDD_Mismatch_0_Sense_+_Library_PoolC
TATGTACGGCTTTTAGGTTGGACTAACATCCATGTCATTTATTGTTACTTCAAATATTCAAATAATAAGAGTAATTGAAATGTTTTTCTTTTAT
>Frequency_1_QualityScore_FEHBDHHEHGIIIIGIGIGEHHGDHIIFHAEFGHGGHGIHIIIEHHBHHCGIHHFGIIII@GEHFCFHG@FHGIIIEIII_Mismatch_1_Sense_+_Library_PoolC
GTGGACTAACATCCATGTCATTTATTGTTACTTCAAATATTCAAATAATAAGAGTAATTGAAATGTTTTTCTTTTATGTA
>Frequency_1_QualityScore_FDHHHHHFIIGGGEHGIGIBHIJHIIIIIGHIIJJIIGGIHEDCHIJ9GBDHIJJICGIH<_Mismatch_1_Sense_+_Library_PoolC
TAGTGGTTTGTTATTAAAGTTATTTCATGTTATTGTCTTGTTAAACAAGCATGGCATGTTA
>Frequency_1_QualityScore_DBFHHHHJJIIIJIHHIGJIGIGGEHAFHIIJIJJGIJJJDHIIIIIIJFGBFEIIIHGGHF=CGIGIHGIIIGIHHH_Mismatch_1_Sense_+_Library_PoolC
GACTAACATCCATGTCATTTATTGTTACTTCAAATATTCAAATAATAAGAGTAATTGAAATGTTTTTCTTTTATGTAG
>Frequency_1_QualityScore_FFFHHHGHFHHJHIIJHHICFHIHIJGIJJJIIJJJJJJJJJJJJ_Mismatch_0_Sense_+_Library_PoolC
GCATATGTTGAGTTAGTGGTTTGTTATTAAAGTTATTTCATGTTA
>Frequency_1_QualityScore_DA?;CFHFABDFFHHICCHGEHHBBHHIGHI@HHGEEFHCCCBB???:BFDFGFGAHF09D;CEHEHEG@_Mismatch_1_Sense_+_Library_PoolC
AACATCCATGTCATTTATTGTTACTTCAAATATTCAAATAATAAGAGTAATTGAAATGTTTTTCTTTTAG
>Frequency_1_QualityScore_FFFDDFBHHHIGHGHHIGIIJJIJIIIEIIGHHEIIIJJIIDHIGEI?DBFHF>FHIIGHIGGGGGIIJDGHJ_Mismatch_2_Sense_+_Library_PoolC
GGACTAACATCCATGTCATTTATTGTTACTTCAAATATTCAAATAATAAGAGTAATTGAAATGTTTTTCTCTA
>Frequency_1_QualityScore_FFHHHHHJJJJIJJJJJJJIJJJJJJJJJJJJJJIJJJIJIHJIHIIIJIJJJJJJIIIIIHIHHHHHHFDFEFFEEEEE>CADDDCDDCDDDB_Mismatch_1_Sense_+_Library_PoolC
TGGGATCCTACAATCTGGGATCCTGAAAGATGTAATCCGGAAAGATGGAATAGCAGTAGAGATTGTGTAAGCATATGTTGAGTTAGTGGTTTGT
>Frequency_1_QualityScore_FFHGHHHIBGHHIJHHHHHJIGIGHHIGIG?FDHHJGGGIHIIIJGHIJIGEHGGIEGGEHIDIIJ@>C@=CD@==7><;7_Mismatch_0_Sense_+_Library_PoolC
ATATGTTGAGTTAGTGGTTTGTTATTAAAGTTATTTCATGTTATTGTCTTGTTAAACAAGCATGGCATGTTCCTTTGGGAT
>Frequency_1_QualityScore_DDFHHFDHIIJJJIIGHIIIIGHHGGIFHIDEHIGEIJIJJJIJJIJJI:DEIJJI_Mismatch_1_Sense_+_Library_PoolC
AGATTGTGTAAGCATATGTTGAGTTAGTGGTTTGTTATTAAATTTATTTCATGTTA
>Frequency_1_QualityScore_DDFHHFHBGFDADEGIIIICHBFHIFHGIEHIHIGGHCCF9BFIB<BG@ABD8BFHHIIGIIIIIIIHC7@HHEAH@_Mismatch_2_Sense_+_Library_PoolC
GGTTGGACTAACATCCATGTCATTTATTGTTACTTCAAATATTCAAATAATAAGAGTAATTGAAATGTTTTTCTTCA
>Frequency_1_QualityScore_DFHFHHDGGIIIGHIBGHEGII:ACH?FEFHHEEEHCCD:DFI>DABDEG*0???DCGIII_Mismatch_1_Sense_+_Library_PoolC
TGACATTTATTGTTACTTCAAATATTCAAATAATAAGAGTAATTGAAATGTTTTTCTTTTA
>Frequency_1_QualityScore_FDHHHHHJJJJJJJJJJJJJJJJHIJJJIJJJIJJIJHIIJJHHGHHFFFFFFEEEEDBDDDDDDDDDCCDDDDDDDDDDDDDDDDDDDDDDDA_Mismatch_1_Sense_+_Library_PoolC
GTTGGAATTACCTCCAAGACGGGATCCTACAATCCAATATGGGATCCTACAATCTGGGATCCTGAAAGATGGAATCCGGAAAGATGGAATAGCA
>Frequency_1_QualityScore_FFHHHHHJJJIIJJJJJJJJIIIHIHJJJJJJJJJJJJJJJJIJJJJI?FHIIIJHJJIGHJJIJJJIJ_Mismatch_2_Sense_+_Library_PoolC
TAACATCCATGTCATTTATTGTTACTTCAAATATTCAAATAATAAGAGTAATTGAAATGTTTTTCTGTA
>Frequency_1_QualityScore_FFFHFHHJJJJJJJJJJJJIJJJJGJJGHFHIIJJGIIJJHIIJIIJJJJ_Mismatch_1_Sense_+_Library_PoolC
TGTTACTTCAAATATTCAAATAATAAGAGTAATTGAAATGTTTTTCTTTA
>Frequency_1_QualityScore_FFHHGHHIJJGIHIJIJHIIJEHHHIJJJJGHHJJJGIGIHIHHJBDHIIIGIJIIIIGHIJJJJJJJIFGIGIJJJH<?C?CDFEB;AA>ACB_Mismatch_1_Sense_+_Library_PoolC
ATGGAATAGCAGTAGAGATTGTGTAAGCATATTTTGAGTTAGTGGTTTGTTATTAAAGTTATTTCATGTTATTGTCTTGTTAAACAAGCATGGC
>Frequency_1_QualityScore_DD?DDFDF?EH@FHDHCHBCFEHEFAG@:CDGEGGB@DAFBBGBG9BBB4=BFBGG@FCGEA;@@?C;_Mismatch_0_Sense_+_Library_PoolC
CGGAAAGATGGAATAGCAGTAGAGATTGTGTAAGCATATGTTGAGTTAGTGGTTTGTTATTAAAGTTA
>Frequency_1_QualityScore_FFHHHHHJJJJJJJJJJJJIJ<FHIJJJJJJJHGJJJJJJJJJJJIJJJJJJJIJIJJJJJJJJIJJJJIIJJGIJHHHHGFHFFFFFFFECEE_Mismatch_0_Sense_+_Library_PoolC
CAAATATTCAAATAATAAGAGTAATTGAAATGTTTTTCTTTTATGTATTCCTGGCAAAATTTTACACTAATTAATTCAAGTCTATAATTGGCCA
>Frequency_1_QualityScore_FFHHHHHIJJJIJHHJIJJJJJIJJIGHGIIIJJIJJJFHIJJJJJJJIFGIJIJIJJIJ_Mismatch_2_Sense_+_Library_PoolC
TTCATTTATTGTTACTTCAAATATTCAAATAATAAGAGTAATTGAAATGTTTTTCTTGTA
>Frequency_1_QualityScore_DFHHAHAB;FFEGGIHAFEF>BFFCDFEGDGGBAGBHGGGHGDEEC@AFEHI@C>>=EE=DDCC;B>A@;;AB>5;AACCCC>>A(::AA<>@0_Mismatch_1_Sense_+_Library_PoolC
GGAACATCCAATCTGTTGGAATTACCTCCAAGACGGGATCCTACAATCCAAGATGGGATCCTACAATCTGGGATCCTGAAAGATGCAATCCGGA
>Frequency_1_QualityScore_DD?ACDD;2<AEA<A@H?A?9<9AA<;*111CG6089DH8/B?F_Mismatch_0_Sense_+_Library_PoolC
CTACAATCTGGGATCCTGAAAGATGGAATCCGGAAAGATGGAAT
>Frequency_1_QualityScore_DDFHHHFGGGGIJJIIHIIGIGGGHDFHHCHIEIGGGGIJJIJIJIHIFFHIIGIIIIIJJGIIGCEG@?CAEHE>CFF@3;A@CA@CBDDCDD_Mismatch_1_Sense_+_Library_PoolC
TTTATGTACGGCTTTTAGGTTGGACTAACATCCATGTCATTTATTGTTACTTCAAATATTCAAATAATAAGAGTAATTGAAATGTTTTTCTTTG
>Frequency_1_QualityScore_FFHHFHHJJJJJJJJJJJHHJJIJJJIIJJJIJFHJIIJJJIJJIJJJJHGIHJIIJIEGIJEFHFHEFCEFFEFCEEECCDCBDDBDDEDDED_Mismatch_1_Sense_+_Library_PoolC
TTACAATCTGGGATCCTGAAAGATGGAATCCGGAAAGATGGAATAGCAGTAGAGATTGTGTAAGCATATGTTGAGTTAGTGGTTTGTTATTAAA
>Frequency_1_QualityScore_?DAFF688<E?B@BG92AA*:11:CFC4??:<D>:B9BF9??0?B4*B<*))-;45;5@=.7))7)7A@:77>6(;(6@D>A_Mismatch_1_Sense_+_Library_PoolC
TCCGGAAAGATGGAATAGCAGTAGAGATTGTGTAAGCATATGTTGAGTTAGCGGTTTGTTATTAAAGTTATTTCATGTTATT
>Frequency_1_QualityScore_DDHDFFHIIJJJJJJIJJJIIGHJJIFHFHHIIIGFHIDDHIIIIJIJJJJJIJ_Mismatch_0_Sense_+_Library_PoolC
GTTACTTCAAATATTCAAATAATAAGAGTAATTGAAATGTTTTTCTTTTATGTA
>Frequency_1_QualityScore_DAFDBFFF,AFAH<CDHHIHD@@GHIBGDFHGGFGGEHD@DHIGIIIHIIAFGHI=EAG.=).:<?</653>?B>5;>C5?<(+8AC3:<8@A3_Mismatch_1_Sense_+_Library_PoolC
ATTTGAATCAATACACATTTCCGCCACCGCCAGTCTAGTGAGAAGCTCATGATGATGAGTAGCGCTAACGGCTATTTCGTTGGTGCAAACATAT
>Frequency_1_QualityScore_FFHHHHHJJJJIJJJJJJJIIHIJJJJJJJJJIJJJIIJJJJJIJJJJHIJJJHIIJHHHIIJJHHEHHHHFDFFFFFEEEEDDDBDDEDEEDD_Mismatch_1_Sense_+_Library_PoolC
TACAATCTGGGATCCTGAAAGATGGAATCCGGAAAGATGGAATAGCAGTAGAGATTGTGTAATCATATGTTGAGTTAGTGGTTTGTTATTAAAG
>Frequency_1_QualityScore_FFHHHHFHIGHJIHIIIJJJJJIHIJJIJJJJIJJJJJJIJJJHHHIJHJIEIIJIJJIIJIJIIIJJEGGGEHEHHEEFF>BB_Mismatch_1_Sense_+_Library_PoolC
AGTTAGTGGTTTGTTATTAAAGTTATTTCATGTTATTGTCTTGTTAAACAAGCATGGCATGTTCCTTTGGGATGTTACTGGTTA
>Frequency_1_QualityScore_FFHHHHHJJIIJJIIHIJIIIGIIIJJHGIJJIIHIIIJJJJJJGGIIJJJJFFGFIIH_Mismatch_0_Sense_+_Library_PoolC
GGACTAACATCCATGTCATTTATTGTTACTTCAAATATTCAAATAATAAGAGTAATTGA
>Frequency_1_QualityScore_FFHHHHHJJGHIJJJJJJJJJJJJJJJJJJJJJJJJJIIJIJJJJIJGIJJJJJHGJJIIJGIEHIIJJHHHHHHHF_Mismatch_1_Sense_+_Library_PoolC
GCTTTTAGGTTGGACTAACATCCATGTCATTTATTGTTACTTCAAATATTCAAATAATAAGAGTAATTGAAATGTTA
>Frequency_1_QualityScore_FFGHHHGJJJJJJJJGGIJEHIJIJJJJIIIFHGGHEHIJGHFFGGIGIGIIFFI@GFFAHIIJCGHHHCHFFFFFFDEEEEEFEEDDD_Mismatch_1_Sense_+_Library_PoolC
AAAGATGGAATCCGGAAAGATGGAATAGCAGTAGAGATTGTGTAAGCATATGTTGAGTTAGTGGTTTGTTATTAAAGTTATTTCATGAT
>Frequency_1_QualityScore_FFHHHHHIJJIJJHJJJGHIJHIIJJGII>FHJIIIIGJJIJJIIIJJHGHJHIIJHHFHCEHIIJHHHEECHBBCEDCBC:@;>@>CDCDDDD_Mismatch_1_Sense_+_Library_PoolC
ATTTTACTGGTTTATGTACGGCTTTTAGGTTGGACTAACATCCATGTCATTTATTGTTACTTCAAATATTCAAATAATAAGAGTAATTGAAATG
>Frequency_1_QualityScore_BD:F?D?F<AFGEA@CF:A+<?BADGGCGF?CC:?4B?:?BGG<FBF?B?FFEA<C==@DCCF:DEFI7=A;A>B>?B@;>?;AB==B_Mismatch_1_Sense_+_Library_PoolC
AGAACAAATGCAGTAGGAGATTGTGTGTTGAGGTGAAGTAGTTTTTAAAAGATGGAATATCCAATCTGTTGGAATTACCTCCAAGACG
>Frequency_1_QualityScore_DD>DFFHIIIIHFIGHG4CHCHIGCAHCGHG>9FFHH>B<DA*BDB>GGIGGF?BFDG@FDGHI_Mismatch_1_Sense_+_Library_PoolC
CCATGTCATTTATTGTTACTTCAAATATTCAAATAATAAGAGTAATTGAAATGTTTTTCTTTCA
>Frequency_1_QualityScore_FFHHHHHJJJIJJIIIHHHIGIJJFHIIJJJIJJJJGIIGIGIIIFHIGHIJHIJJJJJJJHIGIJJIJHHIJGJJIHHHHGEEFFFDFDDCEE_Mismatch_1_Sense_+_Library_PoolC
AAGATGGAATAGCAGTAGAGATTGTGTAAGCATATGTTGAGTTAGTGGTTTGTTATTAAAGTTATTTCATGTTATTGTCTTGTTAAACAAGCAA
>Frequency_1_QualityScore_DDFHCFHIGHGGGHGIGIIJI@GGIIJIGJJIJJJJIGGIIJEIJIICEGHGIGIGHIJIIIIJH_Mismatch_0_Sense_+_Library_PoolC
TAGGTTGGACTAACATCCATGTCATTTATTGTTACTTCAAATATTCAAATAATAAGAGTAATTGA
>Frequency_1_QualityScore_DEHFF:<ACF>BFA?EBHHDHIIHIIIIIIEBHCGIIGECFFFHBDEHFGGEHIEHIIIIIAEHIIIHGBDFCEEEECCCCCCCCBCC@B?CBC_Mismatch_0_Sense_+_Library_PoolC
TTGTGTGTTGAGGTGAAGTAGTTTTTAAAAGATGGAACATCCAATCTGTTGGAATTACCTCCAAGACGGGATCCTACAATCCAAGATGGGATCC
>Frequency_1_QualityScore_DFHHHHCGBAGFHDHIIEHGIIBHHIIGIACGGDHIEGGHIIIIIGHGIIIIIIIIIIII=EHHGGHIIID@@CEHEEHHH_Mismatch_1_Sense_+_Library_PoolC
TTTAGGTTGGACTAACATCCATGTCATTTATTGTTACTTCAAATATTCAAATAATAAGAGTAATTGAAATGTTTTTCTTAT
>Frequency_1_QualityScore_DDHHFHHGIGJJJIJJJIJJJJJJJJIJJJJJIJCGGIJJJJJJIHIJJIJJJIH_Mismatch_2_Sense_+_Library_PoolC
TTTATTGTTACTTCAAATATTCAAATAATAAGAGTAATTGAAATGTTTTTCTTGA
>Frequency_1_QualityScore_DDFDBFFIBHEHAACBEACFEFEEH@CEBHIGHEDF9DHG?B:BB:DDG?FFDGDDCG=FHDHGE=FC@@CCEGIIGG=7A77_Mismatch_1_Sense_+_Library_PoolC
TTGGAATAGCAGTAGAGATTGTGTAAGCATATGTTGAGTTAGTGGTTTGTTATTAAAGTTATTTCATGTTATTGTCTTGTTAA
>Frequency_1_QualityScore_FFHFHHHHHIJJHHHJJJJJJGIIIJJHHFIGIGHICGIGFHHJJIJJIIIJJJJJJJJIJJJJJIJJJIHIGE_Mismatch_0_Sense_+_Library_PoolC
CAGTAGAGATTGTGTAAGCATATGTTGAGTTAGTGGTTTGTTATTAAAGTTATTTCATGTTATTGTCTTGTTAA
>Frequency_1_QualityScore_DDD?FHHGBFAFGE>DHIGGIG4CHHHHGGBBEF>FCFCB@HIDCBEGEHGGHHIII>FG_Mismatch_1_Sense_+_Library_PoolC
GTCATTTATTGTTACTTCAAATATTCAAATAATAAGAGTAATTGAAATGTTTTTCTTCTA
>Frequency_1_QualityScore_DDDBFHHIAEA?<:A<CH<FEHICHG>H<EDHEGHG?D@F??FBFHH?F@DD4?DDHIIIIGEHIIHG;=F=E7CG=DHCEH=EEB);.(;>CC_Mismatch_1_Sense_+_Library_PoolC
GGAATAGCAGTAGAGATTGTGTAAGCATATGTTGAGTTAGTGGTTTGTTATTAAAGTTATTTCATGTTATTGTCTTGTTAAACAAGAATGGCAT
>Frequency_1_QualityScore_FFHHHHHJJJIJJJJJIJIJJJJJIJJJJJJJJJJJJIJIJJJJJIIJIIJJGIJJJJHFHHFFFCEEEEEEEDDDDDDD?BDDDDDDDDCDDD_Mismatch_1_Sense_+_Library_PoolC
GGTTGGAATTACCTCCAAGACGGGATCCTACAATCCAAGATGGGATCCTACAATCTGGGATCCTGAAAGATGGAATCCGGAAAGATGGAATAGC
>Frequency_1_QualityScore_DD??<C?<EA<CEC:4AE<FCHH>2C9?CGFC>CFFE<FEFFIF@FBFEFFFGG9B?FDFII<FFFIIIEFFEEE_Mismatch_2_Sense_+_Library_PoolC
TTGGACTAACATCCATGTCATTTATTGTTACTTCAAATATTCAAATAATAAGAGTAATTGAAATGTTTTTCTTGA
>Frequency_1_QualityScore_FF00CFHIJJJJJHIJJJJJJIGIIJJJJJJJJJJJJJJJFIJIGEIBGHHHHDDDFFDEEEDDDDDDCCCDCCBCDDCCCBBDDCCDAACCDD_Mismatch_1_Sense_+_Library_PoolC
GCGATTTCGTTGGTGCAAACATATTCATACTATTTTTGCATCGGAGGTGTGGGTAAGAACAAATGCAGTAGGAGATTGTGTGTTGAGGTGAAGT
>Frequency_1_QualityScore_FFHHHHHHJJJJJJJJJJJJJJJDHJJJJJIJJJJJJJJJJJJJJJJIIJJJGIIJJJJJJJJJJIIJCCHFFFCDDDDDCDDDDEDCDACCCC_Mismatch_0_Sense_+_Library_PoolC
CTGTAAGTGAACATGTCCTCCTCACCTTAGAAATCACCCCAACCAGTATTTGAATCAATACACATTTCCGCCACCGCCAGTCTAGTGAGAAGCT
>Frequency_1_QualityScore_FFGHHHHJIJJJJJJJJJJJJJIJJJIJJJJJJJJJJJJJJJJJJJJJJJJJJIIJJJHHHGHFFFFFDEEEEEDDDDDDDDDDDDDDDDDCDD_Mismatch_1_Sense_+_Library_PoolC
GATGGAACATCCAATCTTTTGGAATTACCTCCAAGACGGGATCCTACAATCCAAGATGGGATCCTACAATCTGGGATCCTGAAAGATGGAATCC
>Frequency_1_QualityScore_FFGHHHHJJJIIJIJHIJJHHIHIIJEGIJJJJJJIIJJJJJJJJIII_Mismatch_0_Sense_+_Library_PoolC
TAAGCATATGTTGAGTTAGTGGTTTGTTATTAAAGTTATTTCATGTTA
>Frequency_1_QualityScore_FFHHHHHEGHHEIEHHHHIIIGGHIGIIJIGJJJJJJJJIIIIJJJJJJEBGAEJIIIIJIFGIDGGIG==EEGH:AH=@DDD>?C>A(;=?CA_Mismatch_1_Sense_+_Library_PoolC
TATGTTGAGTTAGTGGTTTGTTATTAAAGTTATTTCATGTTATTGTCTTGTTAAACAAGCATGGCATGTTCCTTTGGGATGTTACTGGGTTATG
>Frequency_1_QualityScore_FFHHFHHJJJIJJHIIHHHFGHHHIHIJIIIJHHIJJIJJJIJJJJJJJJJHHHJIJIJJJGIICGHJGGIICEGGHCEH=@?DDBE;>B6_Mismatch_0_Sense_+_Library_PoolC
ATTGTGTAAGCATATGTTGAGTTAGTGGTTTGTTATTAAAGTTATTTCATGTTATTGTCTTGTTAAACAAGCATGGCATGTTCCTTTGGGA
>Frequency_1_QualityScore_@DBFBFHGIIEEC@HHHDFBG@FHEHIHEBGGFHIGBHGG>FGCHGHGHHIGD8CC@CG@FDCGIIIIHGCHHHFHFDCDFFF@C>_Mismatch_1_Sense_+_Library_PoolC
TAAGATGGAATAGCAGTAGAGATTGTGTAAGCATATGTTGAGTTAGTGGTTTGTTATTAAAGTTATTTCATGTTATTGTCTTGTTA
>Frequency_1_QualityScore_FFHHHGFIJJIJHFHIIHEHCCFGBFFGEHIGHJJJJBGHIJJJJIIGIJICGBFGHHHHD_Mismatch_0_Sense_+_Library_PoolC
TGTAAGCATATGTTGAGTTAGTGGTTTGTTATTAAAGTTATTTCATGTTATTGTCTTGTTA
>Frequency_1_QualityScore_ABFFDHDGIHIIIIIIFIB?FGGIGGIIGHGIIIEHFHIIBHIGEGGEFG@CGGIIIIFGGHEEEHHEHFC@B7?CC@CCCEDD;>;CBACCDA_Mismatch_2_Sense_+_Library_PoolC
TTTATGTACGGCTTTTAGGTTGGACTAACATCCATGTCATTTATTGTTACTTCAAATATTCAAATAATAAGAGTAATTGAAATGTTTTTCTTGA
>Frequency_1_QualityScore_FFBFHHHDAEFHIHHIHIJJJJJJJIIEHIJJIGIIJJIJJJJIJJJJIJJJJJIIJJJJJJJIDEFFFCECEEEEDDCDDDDDDCCDDDDDDD_Mismatch_2_Sense_+_Library_PoolC
GGTTGAGGTGAAGTAGTTTTTAAAAGATGGAATATCCAATCTGTTGGAATTACCTCCAAGACGGGATCCTACAATCCAAGATGGGATCCTACAA
>Frequency_1_QualityScore_FFHHGHFIJJJJJEIHIJIGIIJIGIJJICBHG*BDFHAFFCHIFHHIIEGAGE=FFGI>EEHJGEHHEHDFDFEDDEEEEEDE_Mismatch_0_Sense_+_Library_PoolC
CCTGAAAGATGGAATCCGGAAAGATGGAATAGCAGTAGAGATTGTGTAAGCATATGTTGAGTTAGTGGTTTGTTATTAAAGTTA
>Frequency_1_QualityScore_FFHHHHHJJJJJJJJJJIJJIJIJJGHHHIJIIGHIGIIIJJJJHHGIGIJEIJEIIHHGIGGI@FHHGEA@EEEEBEFE@C;CE@BCCDCDDD_Mismatch_1_Sense_+_Library_PoolC
TAAAGTTATTTCATGTTATTGTCTTGTTAAACAAGCATGGCATGTTCCTTTGGGATGTTACTGGTTTATGTACGGCTTTTAGTTTGGACTAACA
>Frequency_1_QualityScore_DEHFHHHJJJJJJJJJJIJIJJIJIJJJJJIJJJJJJJIJJJJJJGJIJJJJJJIJJEIJHJIJHHHHHDFFFFDEEEDDDCCDEDDDDDDDDC_Mismatch_1_Sense_+_Library_PoolC
TAGTTTTTAAAAGATGGAATATCCAATCTGTTGGAATTACCTCCAAGACGGGATCCTACAATCCAAGATGGGATCCTACAATCTGGGATCCTGA
>Frequency_1_QualityScore_D@DA<CD+@)<C@AFEEEEC*:B*?9?BDIIIIIDD>EIECCDE<D9CCD48..7=@CDD>C=C?A?;376=@_Mismatch_2_Sense_+_Library_PoolC
CAGTAGGCGATTGTGTGTTGAGGTGAAGTAGTTTTTAAAAGATGGAATATCCAATCTGTTGGAATTACCTCCA
>Frequency_1_QualityScore_FFHHHHHJJJJJIJJIJJHHHIHIEHHCHIJIJJJJJIJJGHJJJJJJJJGIJJJJIIJJJJIF_Mismatch_1_Sense_+_Library_PoolC
TTGTGTAAGCATATGTTGAGTTAGTGGTTTGTTATTAAAGTTATTTCATGTTATTGTCTTGCTA
>Frequency_1_QualityScore_AD>DFFDF:AEF<93<A?@2A+<CFHCC@@FEEEGE<FBB9?DF??:DFA==@;).8=7@;7=CEE;=?;?@B;@@>@A3;(;=38?A@_Mismatch_2_Sense_+_Library_PoolC
TTTTAAAAGATGGAACATCCATTCTGTTGGAATTACCTCCAAGACGGGATCCTATAATCCAAGATGGGATCCTACAATCTGGGATCCTG
>Frequency_1_QualityScore_@DD1AD?EE4<2<CE=+29*1)?3?9?:*:BD90BBD6BD89B;B4=37@CDCC@@4;=@)73=?_Mismatch_1_Sense_+_Library_PoolC
AGGAGATTGTGTGTTGAGGAGAAGTAGTTTTTAAAAGATGGAACATCCAATCTGTTGGAATTACC
>Frequency_1_QualityScore_FFGCFHHBGHEHHIJJJJJJJIJJJIHBIIHJIDHDGHGHIJIJIIJHGJIFIGJJIIICHI=EHHHGFEDDBECACEEEDCADDDCCED@(:A_Mismatch_1_Sense_+_Library_PoolC
GAGTTAGTGGTTTGTTATTAAAGTTATTTCATGTTATTGTCTTGTTAAACAAGCATGGCATGTTCCTTTGGGATGTTACTGGTTTATGTACTGC
>Frequency_1_QualityScore_D+<B?FF@EG>FH9?<4C?C+2AAAF+?FDFGAGACB>_Mismatch_1_Sense_+_Library_PoolC
GCTTGTTATTAAAGTTATTTCATGTTATTGTCTTGTTA
>Frequency_1_QualityScore_FFHHHHHIJJJIIIEIJJIJIGJJJJJIJJJIJJJJJIIJIJEHJJJJJJJIIJJJIJIIIIGBHFHFFCDCEEEDECDACDDB:BD?BCDDDD_Mismatch_1_Sense_+_Library_PoolC
AAATCTGTTGGAATTACCTCCAAGACGGGATCCTACAATCCAAGATGGGATCCTACAATCTGGGATCCTGAAAGATGGAATCCGGAAAGATGGA
>Frequency_1_QualityScore_FFHHHHHIJHHHJJJHHIHIJJIIGIIIIJIHIJJJJIJJJJJJJJJJJJJGGHDHIJIGHIJJGIIIICDGDHFHHAEE;@B6_Mismatch_1_Sense_+_Library_PoolC
CATATGTTGAGTTAGTGGTTTGTTATTAAAGTTATTTCATGTTATTGTCTTGTTAAACAAGCATGGCATGTTCCTTTGGGATGA
>Frequency_1_QualityScore_ADDDHFFII>?:FIGHI:FGGIDF??FGGEHIIGDGGGHGIAGGIGDHIFHHEFEDDDBACCCCB@BBC>@AC@?<<??ACBBBCCB@B8??@@_Mismatch_0_Sense_+_Library_PoolC
GTTCCTCCTAGCCTCCCGCCCCTATCACCACAAGTCTCCGCCTTCCCCTCCTACACCTTACCACAAAAGTCTCCGTGACCACCATCCCGTTACC
>Frequency_1_QualityScore_FFDFFFHIIDHEIGIIJJJJFIIJGHGHDFHGIGHHHEHECCDHIGGHHI9BDGGGAEBGD=C_Mismatch_1_Sense_+_Library_PoolC
TTATTAAAGTTATTTCATGTTATTGTCTTGTTAAACAAGCATGGCATGTTCCTTTGGGATGTA
>Frequency_1_QualityScore_FFHHHHHJJJJJJJJJJJJJJIJJJGIJJJJJIJJJJJJIGIJJJIFHIJJJJJJJIJIJHFEHHFHFFDFFDCEEEEEDCDEEEDCDADCDAC_Mismatch_1_Sense_+_Library_PoolC
CCAAGATGGGATCCTACAATCTGGGATCCTGAAAGATGGAATCCGGAAATATGGAATAGCAGTAGAGATTGTGTAAGCATATGTTGAGTTAGTG
>Frequency_1_QualityScore_FDFHHHHJJGIJJJJJJJJJJJJJIJJJJJIIJJIJGIJIJJIJJJJGJIJIJIJEIIGGHHEFGHFFFDFFEAEEEDDDDDDDDDCDDDDDDD_Mismatch_1_Sense_+_Library_PoolC
GTGAATTAGTTTTTAAAAGATGGAACATCCAATCTGTTGGAATTACCTCCAAGACGGGATCCTACAATCCAAGATGGGATCCTACAATCTGGGA
>Frequency_1_QualityScore_D;ABAFAFEECEGE<EC9AGE9D:?>:CCF3?DDBF49?DBDFF??BDACDGG<CGIFEG4.=7==@CA)=AE=?EB:7?@D;;@@?AABBB_Mismatch_0_Sense_+_Library_PoolC
TATGTACGGCTTTTAGGTTGGACTAACATCCATGTCATTTATTGTTACTTCAAATATTCAAATAATAAGAGTAATTGAAATGTTTTTCTTTT
>Frequency_1_QualityScore_FFHHHHHHIJJJJJIIIHJJHIIJJJJJJJJJJJJJJJJJJJJJJJIIIJJJJJJIJJEHIJHHIGHIEHHFGHEEFFFFF_Mismatch_0_Sense_+_Library_PoolC
GTTTATGTACGGCTTTTAGGTTGGACTAACATCCATGTCATTTATTGTTACTTCAAATATTCAAATAATAAGAGTAATTGA
>Frequency_1_QualityScore_FFHHHDHJIIHIJJJFIJFHIIHJIJJJJIJGIIIJJJIJJIJJJJJJJJIIJJIJJIJJJIIHHHHHHHFFFFFFEACACCC;>ACC@CDDFD_Mismatch_1_Sense_+_Library_PoolC
ATGGGATGTTACTGGTTTATGTACGGCTTTTAGGTTGGACTAACATCCATGTCATTTATTGTTACTTCAAATATTCAAATAATAAGAGTAATTG
>Frequency_1_QualityScore_DDFHFFHIHIGHHGHHIEIJDIIC?FHIIJJI<FGIGIJJIIJIIJGGBFIJJHEEHIGDGGIIIJJJGE_Mismatch_1_Sense_+_Library_PoolC
TAACATCCATGTCATTTATTGTTACTTCAAATATTCAAATAATAAGAGTAATTGAAATGTTTTTCTTTGA
>Frequency_1_QualityScore_DFHHHHBHIHIFGHHEHBHEIIIIGCFGIIIIIIIIHIIIIIIIIHIIGIIICGIGGIGDHIICGGHHGEHHFFBDFFDEEEE_Mismatch_1_Sense_+_Library_PoolC
GCTTTTAGGTTGGACTAACATCCATGTCATTTATTGTTACTTCAAATATTCAAATAATAAGAGTAATTGAAATGTTTTTCTAT
>Frequency_1_QualityScore_FFFHHHHJJJJJJJIGJIJJJGHFHIJHIIIHIJIIJFGHGHFHHFCHJJJJJJHHHHHFFFFFFEEEECEEDDDDCDCDDDDDDDDDCDDDDD_Mismatch_1_Sense_+_Library_PoolC
GGTAAGAACAAATGCAGTAGGAGATTGTGTGTTGAGGTGAAGTAGTTTTTAAAAGATGGAATATCCAATCTGTTGGAATTACCTCCAAGACGGG
>Frequency_1_QualityScore_FDGHFHHJJJJJJJJJJJJJJIJJJJJJJJJIIJJJJJJIJJJJJJJIIJJJJJIJIJJJJJJIHHGHHFFFFFEDEDEDDDDDDEDDDDDDDD_Mismatch_1_Sense_+_Library_PoolC
GTAGTTTTTAAAAGATGGAATATCCAATCTGTTGGAATTACCTCCAAGACGGGATCCTACAATCCAAGATGGGATCCTACAATCTGGGATCCTG
>Frequency_1_QualityScore_FDHHHGHJIJJJIGIJJJJJIJJJIIIJJIJJIJIJJIIIJJJJHIJJJJIIJIJIJJJJJJJ?EHFFFCEFEEEEEDDDDDEFEEEFDDC_Mismatch_1_Sense_+_Library_PoolC
GTCTTGTTAAACAAGCATGGCATGTTCCTTTGGGATGTTACTGGTTTATGTACGGCTTTTAGGTTGGACTAACATCCATGTCATTTATTGA
>Frequency_1_QualityScore_FFFBAHFIGGHGEHIIIJIIJIIIJGIJIIJEFFGIIIIJIIJIGGHIHGGEDGGHBFHIJJE@GIHCGEDHHFGHHHGFF_Mismatch_2_Sense_+_Library_PoolC
GGTTGGACTAACATCCATGTCATTTATTGTTACTTCAAATATTCAAATAATAAGAGTAATTGAAATGTTTTTCTTTTATCA
>Frequency_1_QualityScore_FFHHHFHJIJJJJIIJJIJJJIJJJJJIJJIJJIJJJJJJJJJJHGIJJJJJJJIGJIIGHJHHGGHHFEFBCEFEEE_Mismatch_0_Sense_+_Library_PoolC
TATGTACGGCTTTTAGGTTGGACTAACATCCATGTCATTTATTGTTACTTCAAATATTCAAATAATAAGAGTAATTGA
>Frequency_1_QualityScore_D:?+<CDEIA2<3,AC<A<CBFDE4?1@1?D>CDCDCDD4<D9D9??D*BBD<BCCBD4<@4A)=C=.=.7)773)667@D;A_Mismatch_2_Sense_+_Library_PoolC
TAGGGATTGTGTAAGCATATGTTGAGTTAGTGGTTTGTTATTAAAGTTATTTCATGTTATTGTCTTGTTTAACAAGCATGGCA
>Frequency_1_QualityScore_FDFCFFHGGHJFHIGIHIJEHIJJJIIIHJJJJIJJIJJJJJJJIHHIIJGIIIJIIJIIJJJEIJJHA=BDFCC;CEEEDDDDDDDDDDDDDD_Mismatch_1_Sense_+_Library_PoolC
GTGTGTTGAGGTGAAGTAGTTTTTAAAAGATGGAATATCCAATCTGTTGGAATTACCTCCAAGACGGGATCCTACAATCCAAGATGGGATCCTA
>Frequency_1_QualityScore_FFHHHHHJJJJJJJJHHJJIJJJJJIJJJJJJJJJJJJJHHIIJJJJIIIJJJJIIHFFHHGHFFFFFDDDDD8A@@@B=CDDDDDDCDDDDDD_Mismatch_0_Sense_+_Library_PoolC
GCTCATGATGATGAGTACCGCTAACGGCTATTTCGTTGGTGCAAACATATTCATACTATTTTTGCATCGGAGGTGTGGGTAAGAACAAATGCAG
>Frequency_1_QualityScore_DDHDFHH=<EGBA<FEFBFGIEG49C?:::EBD@:BDFBBB<DG;?BGBG<\;(=@@AE3CEE77==7;3;;ACAA6@CA@;>5>C@C8?@A:5_Mismatch_1_Sense_+_Library_PoolC
AGTTTTTAAAAGATGGAATATCCAATCTGTTGGAATTACCTCCAAGACGGGATCCTACAATCCAAGATGGGATCCTACAATCTGGGATCCTGAA
>Frequency_1_QualityScore_FFGHHHBHI2C<FGIGGGIHJJJJJIIIIJGHJJJIHIJJJIIGHIJGII=AAEHHFF>DFFFDDDECDCDDDDDDDDDDBDDDEACCBCCCDD_Mismatch_0_Sense_+_Library_PoolC
CATCGGAGGTGTGGGTAAGAACAAATGCAGTAGGAGATTGTGTGTTGAGGTGAAGTAGTTTTTAAAAGATGGAACATCCAATCTGTTGGAATTA
>Frequency_1_QualityScore_DDBFAFFFIE?GF+AAB3<AA9?CEBFEI9?@FFFF@@<BG<<BFE@BEFEAAAC@EFIFFF3=7?.?>;.;(6>6;@6>;@;;;@B>AB_Mismatch_1_Sense_+_Library_PoolC
CAATCCAAGATGGGATCCTACAATCTGGGATCCTGAAAGATGGAATCCGGAAAGATGGAATATCAGTAGAGATTGTGTAAGCATATGTTG
>Frequency_1_QualityScore_FFHHHHHJJJJJJJJJJJJJJJJIJJHIJGJJJHIJJJJJJJJIIGIJGBGGHGIB@;=D3=;=C?77?777AC@BC@@EC@>A@ACD_Mismatch_0_Sense_+_Library_PoolC
CAAGCATGGCATGTTCCTTTGGGATGTTACTGGTTTATGTACGGCTTTTAGGTTGGACTAACATCCATGTCATTTATTGTTACTTCAA
>Frequency_1_QualityScore_1ADFD8D6ECGGCDHE)??DGBHC/A/;/?E).;?B\99/>=ABB8?B25<BBAC>9@CB-5()55;&22(0)5>B>39?CCCA0<58>89<?A_Mismatch_2_Sense_+_Library_PoolC
GCTACCGCCACCGCCACCGCCACCGCCTCCTGCACCGCCACCTCCCCCACCACTGCCTCCGCCGCACCACGAGCACTCCCTATCGCCACCCTGC
>Frequency_1_QualityScore_FFHHHHHIIIIIJIIJIIJFHHHFHHHIGIJJGIIIJIJJJIJJJJJJIJJIGIIIJIJJJGHEAHIJIGGIFGHHGAEFEDBCBEECCB=CDC_Mismatch_1_Sense_+_Library_PoolC
ATTTTGTAAGCATATGTTGAGTTAGTGGTTTGTTATTAAAGTTATTTCATGTTATTGTCTTGTTAAACAAGCATGGCATGTTCCTTTGGGATGT
>Frequency_1_QualityScore_FFHHHHHJJJJJJJJJJJHJJIJJJJIIJJJJIJIJJJIJJIIJJJIJJJJIJIHIIIJJJHGJJJJJIGHHFFFEEEDE>CDDDDDDDDDDDD_Mismatch_1_Sense_+_Library_PoolC
AGTTATTTCATGTTATTGTCGTGTTAAACAAGCATGGCATGTTCCTTTGGGATGTTACTGGTTTATGTACGGCTTTTAGGTTGGACTAACATCC
>Frequency_1_QualityScore_FFHHHHHJJJJJJJJJJJJIJJJJJJJJIJJJJHIIJJJJIEIJJJJIIJIHIIHIIJIJGFFGIJGHIHIEHHEHFHFFDDDDDDD>AD>CCB_Mismatch_1_Sense_+_Library_PoolC
TTGTTATTAAAGTTATTTCATGTTATTGTCTTGTTAAACAAGCATGGCATGTTCCTTTGGGATTTTACTGGTTTATGTACGGCTTTTAGGTTGG
>Frequency_1_QualityScore_:;A?DHHAFB<EDBHE<HGBEGEEHIH@C?EH<GGGFHIBDH@FGDDBDEHIIFB9?BFDF8B@CFFGG_Mismatch_2_Sense_+_Library_PoolC
ATCCATGTCATTTATTGTTACTTCAAATATTCAAATAATAAGAGTAATTGAAATGTTTTTCTTTTATAC
>Frequency_1_QualityScore_FFHHHHHJJIIJHJHIJJJJJIJJJIIJJIJJJJJIJFIIIJJIHIJGFHIGIJGIJJIG_Mismatch_1_Sense_+_Library_PoolC
TCATTTATTGTTACTTCAAATATTCAAATAATAAGAGTAATTGAAATGTTTTTCTTTTAA
>Frequency_1_QualityScore_DD>DDDDIE<+AEE92++<A9<?EC4B*::C*CDDEE@00BDDBB)-;/(.==3==ADDD><AD_Mismatch_1_Sense_+_Library_PoolC
TTTCGTTGGTGCAAACATATTCATACTATTTTTGCATCGGAGGTGTGGGAAAGAACAAATGCAG
>Frequency_1_QualityScore_FFFG?DHIC>DEHGHIHGECHHAEAHFCCGHCHJIGIDIDHIGEBFBGGHGGD*BFFIDFHEHGHIBFA@FGHICD_Mismatch_1_Sense_+_Library_PoolC
TGGACTAACATCCATGTCATTTATTGTTACTTCAAATATTCAAATAATAAGAGTAATTGAAATGTTTTTCTTTTAA
>Frequency_1_QualityScore_FFHHAFFHIGGIIJJIGEHIIFIGIGIJ@GGGHGJJGHEHIGGDIIEGFHIIJIC@DGGIIHECEHEF@@DEEECCED?A@@CCCCD>CD>>A?_Mismatch_1_Sense_+_Library_PoolC
AAAAGATGGAATATCCAATCTGTTGGAATTACCTCCAAGACGGGATCCTACAATCCAAGATGGGATCCTACAATCTGGGATCCTGAAAGATGGA
>Frequency_1_QualityScore_DADF1DB<?F?FGG>AE;FC;<???GHGHHG3DFB<6@F<??BGGC@ED@C=CCC:@;@7@?EEEH:)7;@@6;;B>;(5-;5;AAB5(989?:_Mismatch_2_Sense_+_Library_PoolC
GGATCCTACAATCTGGGATCCTGAAAGATGGAATCCGGAAAGATGGAATAGCAGTAGAGATTGTGTAGGCATATTTTGAGTTAGTGGTTTGTTA
>Frequency_1_QualityScore_FFDDHHFIIIIJIGIJGIGGIHIIJGIIIGICFFFHHIIIIJIJJDDGDDFGHGHG?F8CHIGHIIHFC=FHGGIJHGH_Mismatch_0_Sense_+_Library_PoolC
GGTTGGACTAACATCCATGTCATTTATTGTTACTTCAAATATTCAAATAATAAGAGTAATTGAAATGTTTTTCTTTTAT
>Frequency_1_QualityScore_DBDHHHFGGIJIGIHIIGJJFIJDIGIIJIIFFIIJIJJJJFHIIGDGIIJJJIGJJ_Mismatch_0_Sense_+_Library_PoolC
GTACGGCTTTTAGGTTGGACTAACATCCATGTCATTTATTGTTACTTCAAATATTCA
>Frequency_1_QualityScore_@D@FDFDFGGHIICBCEHCCFHGHIGH@FFDEGGFHGBGHHIIGIIGEIGCD>CHIGIIIIIFHIEHIB@;=??CAD>?>BCECC@AA?@CCC>_Mismatch_0_Sense_+_Library_PoolC
GCAGTAGAGATTGTGTAAGCATATGTTGAGTTAGTGGTTTGTTATTAAAGTTATTTCATGTTATTGTCTTGTTAAACAAGCATGGCATGTTCCT
>Frequency_1_QualityScore_FFHHHHHHIJIJJHIIJJJJJJJIJJIIJJJJJJJJJJJJJJJJJIJJJIJJJIJJJJJJJIJIIJJJHGGHHHHFCDDFCEEEEECCDDD>CA_Mismatch_1_Sense_+_Library_PoolC
TTACTGGTTTATGTACGGCTTTTAAGTTGGACTAACATCCATGTCATTTATTGTTACTTCAAATATTCAAATAATAAGAGTAATTGAAATGTTT
>Frequency_1_QualityScore_BFHHHHFGGIGIIIJIIEHJEH?BGGIHIJIHHIIIIJGIGHIGIIHIHIGIGHIFHIIIIGIJIJGFCACHFFFF_Mismatch_0_Sense_+_Library_PoolC
ATCCGGAAAGATGGAATAGCAGTAGAGATTGTGTAAGCATATGTTGAGTTAGTGGTTTGTTATTAAAGTTATTTCA
>Frequency_1_QualityScore_?DHADFFEGGFFGIEEBEFFD@9?;CFEHFCHIIGDDGGFDFHCD:?GBD@BBDD@?BFHI8FFB6F;==9@)6.7.77?A3@>B_Mismatch_0_Sense_+_Library_PoolC
TAAGCATATGTTGAGTTAGTGGTTTGTTATTAAAGTTATTTCATGTTATTGTCTTGTTAAACAAGCATGGCATGTTCCTTTGGGA
>Frequency_1_QualityScore_FFHHHHHJJJJJIJJHIJJIJJJJJHJJJJJJJJJJJJIJJJHIFHHIJJJIJIJJJJJJJJIIEHIGHHEHGHHHFFFFBDFEDDEEDDDDDD_Mismatch_1_Sense_+_Library_PoolC
TGTACGGCTTTTAGGTTGGACTAACATCCATGTCATTTATTGTTACTTCAAATATTCAAATAATAAGAGTAATTGAAATGTTTTTCTTTTATGA
>Frequency_1_QualityScore_FFHHHHHJJJIJJJJJJJIJJJJIIJJJJJJJJJIJIIJJJGGHIJJJJJJJJJJHIJJJHHHGHFFEDEEEDDEEDDDDDDCDCCDDDDDDDD_Mismatch_1_Sense_+_Library_PoolC
AGATGGAACATCCAATCTGTTGGAATTACCTCCAAGACGGGATCCTACAATCCAAGATGGGATCCTACAATCTGGGATCCTGAAAGATGGAATA
>Frequency_1_QualityScore_FFHHHHHGHJJJJJJJJJJJGIGIHIFHDHHIHIGIHHJGIJFHHIJHJJHIIIJIJJJJJJHHHHHFFFFFFEEEEEEEDDDDDDDDCDDDDC_Mismatch_1_Sense_+_Library_PoolC
GTGTGGGTAAGAACAAATGCAGTAGGAGATTGTGTGTTGAGGTGAAGTAGTTTTTAAAAGATGGAATATCCAATCTGTTGGAATTACCTCCAAG
>Frequency_1_QualityScore_DDAA:<CE??EEIEIEAABF=8:EAA99:C?<;0?BDBADBDBD8??CB)=BBECA@8@CE@EEECA@;A==).?DA?@A;?AA6>@BBAA>A;_Mismatch_1_Sense_+_Library_PoolC
GATGTTACTGGTTTATGTACGGCTTTTAGGTTGGACTAACATCCATGTCATTTATTGTTACTTCAAATATTCTAATAATAAGAGTAATTGAAAT
>Frequency_1_QualityScore_FDH<BFHGGIGIHIIHJGHHEGIJJGGHCFGFIIHIIGIDDGHJJJJJI_Mismatch_1_Sense_+_Library_PoolC
GTTACTTCAAATATTCAAATAATAAGAGTAATTGAAATGTTTTTCTTTA
>Frequency_1_QualityScore_D<BDBDBEE:<AFA:FFA1?EECDDDDDEIIED<D>B@D>DACEACDCCCCDCADEIDDDDA;@ADAA@>@A:???:??AA>:>>>A>>A_Mismatch_0_Sense_+_Library_PoolC
GAATTACCTCCAAGACGGGATCCTACAATCCAAGATGGGATCCTACAATCTGGGATCCTGAAAGATGGAATCCGGAAAGATGGAATAGCA
>Frequency_1_QualityScore_FFHHHHHJJJJJIJFHHGIDIJIFHGGEIIIJJJIIGJGIHIHIHHJDGIJHGHIJJIJJIJJJJJJJHHHHHHHFFFFFDBC_Mismatch_1_Sense_+_Library_PoolC
AGATGGAATAGCAGTAGAGATTGTGTAAGCATATGTTGAGTTAGTGGTTTGTTATTAAAGTTATTTCATGTTATTGTCTTGTA
>Frequency_1_QualityScore_FFHHHHHJJJJJGIIJJIJJJJHGHGIIJJIJJGIIJJJJJIJJJJJIJBGGIIJJJJJICFHECGII_Mismatch_1_Sense_+_Library_PoolC
CTAACATCCATGTCATTTATTGTTACTTCAAATATTCAAATAATAAGAGTAATTGAAATGTTTTTCTA
>Frequency_1_QualityScore_D4DF?DFE<:B<CBE+<:AA+AC>H?C1CF9DFIBCD@*:D30?9DEE9DAG@F/;AE@)7?E>?EBB@?;766.63;65((5(::>:>>@A5;_Mismatch_1_Sense_+_Library_PoolC
TCCTACAATCCAAGATGGGATCCTACAATCTGGGATCCTGAAAGATGGAATCCGGAAAGATGGAATAGCAGTAGAGATTGGGTAAGCATATGTT
>Frequency_1_QualityScore_FFHHHHHIIJJJJJIJJJJJGIJEII?GGGIGIIJJJJIJCHHIJJIGGHIFHHIJJIIIJHFHIIJJHHHHH_Mismatch_2_Sense_+_Library_PoolC
GACTAACATCCATGTCATTTATTGTTACTTCAAATATTCAAATAATAAGAGTAATTGAAATGTTTTTCTTTAC
>Frequency_1_QualityScore_FFHHHHHJJJJJJJJJJJIJJIJJJJJJJIIJJJJJJJJJJJJJJJJJJJJJJJJJJJJJIJHHHHHHFFFFDEEEDEDDDDDDDCDDDDDDDD_Mismatch_1_Sense_+_Library_PoolC
AATATCCAATCTGTTGGAATTACCTCCAAGACGGGATCCTACAATCCAAGATGGGATCCTACAATCTGGGATCCTGAAAGATGGAATCCGGAAA
>Frequency_1_QualityScore_ADFHDHHAHAGHICEC<CCHIG9FHBFGIIIIG?DEGGHGHIEHB<EHEFB:B??>A>;>@CACCCCCCCDDCDCCCCCBB@3<CB<B@?@@AC_Mismatch_0_Sense_+_Library_PoolC
AATCACCCCAACCAGTATTTGAATCAATACACATTTCCGCCACCGCCAGTCTAGTGAGAAGCTCATGATGATGAGTACCGCTAACGGCTATTTC
>Frequency_1_QualityScore_FDHGHGHGGIFHFHJJIIJJGIIIIHHCGHIDFIFHIJGHJJJJJJJGIIIIJJJIJFHIIJGHIIJEEBG_Mismatch_0_Sense_+_Library_PoolC
GTAGAGATTGTGTAAGCATATGTTGAGTTAGTGGTTTGTTATTAAAGTTATTTCATGTTATTGTCTTGTTA
>Frequency_1_QualityScore_FFHHHGHJJJCFHAFCFHJGHIIHJJJJIJJJJJIJJJHHDFGHGIHIHHIDHIEGCHHCHECDFFFFECEEDEDDDDDDEDCDCDDDDCDDDC_Mismatch_1_Sense_+_Library_PoolC
TTTGCATCGGAGGTGTGGGTAAGAACAAATGCAGTAGGAGATTGTGTGTTGAGGTGAAGTAGTTTTTAAAAGATGGAATATCCAATCTGTTGGA
>Frequency_1_QualityScore_DBBAAFFGFHGGIIIC?AFFDABEFE<CHCECGA>F@:CFHGGIG>;F@BBFHDE?B=C<CE<CGGC;).@@==?7=CE_Mismatch_0_Sense_+_Library_PoolC
TGGTTTGTTATTAAAGTTATTTCATGTTATTGTCTTGTTAAACAAGCATGGCATGTTCCTTTGGGATGTTACTGGTTTA
>Frequency_1_QualityScore_FFFFHHGJIJIJHIIIIIIIJJJJJJJJGIJ?FHIIJJJJJJJJJJIJIJIIAHGHJJIIJGIJJJGHHEHGHFFFFDFEEECCEEDDEEDDDD_Mismatch_1_Sense_+_Library_PoolC
GGATGTTACTGGTTTATGTACGGCTTTTAGGTTGGACTAACATCCATGTCATTTATTGTTACTTCAAATATTCAAATAATAAGATTAATTGAAA
>Frequency_1_QualityScore_FFHFHHHHIGHHIHHGIIGGAEHGIJGHFEEGGIIIJIIIJGGJJJGGDHIJ;CCHAEC(7;@@EFECDACCADDDDC@CCDD?BD+84?@B_Mismatch_0_Sense_+_Library_PoolC
AGTCTAGTGAGAAGCTCATGATGATGAGTACCGCTAACGGCTATTTCGTTGGTGCAAACATATTCATACTATTTTTGCATCGGAGGTGTGGG
>Frequency_1_QualityScore_FFHHHHHIHIIJFHIHHIIHIGJJIIJJHHJJJJJJJJJIG_Mismatch_0_Sense_+_Library_PoolC
ATGTTGAGTTAGTGGTTTGTTATTAAAGTTATTTCATGTTA
>Frequency_1_QualityScore_FFHHHHHJJJIIDHIJIJHJJIHCHIHIIJJJJJJJJI_Mismatch_0_Sense_+_Library_PoolC
AAATAATAAGAGTAATTGAAATGTTTTTCTTTTATGTA
>Frequency_1_QualityScore_FFHGHHHJIJJJJJJJJJJJJIHHFHIIJJJJIIJIJJ_Mismatch_1_Sense_+_Library_PoolC
CTTCAAATATTCAAATAATAAGAGTAATTGAAATGTTA
>Frequency_1_QualityScore_FFHHHHHJJJJJJJGGGIIJJJJJJJJJJJJJJJJJJJJJIIIIJJIIIJIJJJJJJHIIJJJJJJJJHCHHFHGFFFFEFFEDDEEDD_Mismatch_1_Sense_+_Library_PoolC
GTACGGCTTTTAGGTTGGACTAACATCCATGTCATTTATTGTTACTTCAAATATTCAAATAATAAGAGTAATTGAAATGTTTTTCTTAT
>Frequency_1_QualityScore_FFHHHHFGHIJJJIJIJJJJJJJJIJJJJIJJGGIJJJJJJJGIIIJJJJJJJIIGIIGIJIIIJGIJEGGDHHHHCHHHG;BBBDC@CDDDDD_Mismatch_1_Sense_+_Library_PoolC
AGTTAGTGTTTTGTTATTAAAGTTATTTCATGTTATTGTCTTGTTAAACAAGCATGGCATGTTCCTTTGGGATGTTACTGGTTTATGTACGGCT
>Frequency_1_QualityScore_FFHHHHHJJJJJJJIJJJJJJJJJIJJJJJJJJJJIJJIJGHIIJIJJJIJHGHGJJIHIIHHGCEEHB?@@DCDEDDDDDDFDDDFDEECEFE_Mismatch_1_Sense_+_Library_PoolC
GGGATCCTGAAAGATGGAATCCGGAAAGATGGAATAGCAGTAGAGATTGTGTAAGCATATGTTGAGTTAGTGGTTTTTTATTAAAGTTATTTCA
>Frequency_1_QualityScore_FFHHHHHJIIHIJJCFHEHJIGHHIJIJJJIJJJJJJJJJIIJJJDHIIIJJJJJJIIIJJJIJJJJIJJHHFHGHHFFFFDCCDEEDDCDDDD_Mismatch_1_Sense_+_Library_PoolC
ATATGTTGAGTTAGTGGTTTGTTATTAAAGTTATTTCATGTTATTGTCGTGTTAAACAAGCATGGCATGTTCCTTTGGGATGTTACTGGTTTAT
>Frequency_1_QualityScore_D:D<C<2A<ACA9218*?4D9*?D@@D@DDBDDBDDEIIIC@@@C@=A@A7.?CCC=CA7?;.?A66>AAA@_Mismatch_0_Sense_+_Library_PoolC
GGGATGTTACTGGTTTATGTACGGCTTTTAGGTTGGACTAACATCCATGTCATTTATTGTTACTTCAAATAT
>Frequency_1_QualityScore_FFDHHHHIJG=EHIGGHFGHGHDGDGGIGHHHEGIHIDFHIIIGIBFHCFHGE<AEHFDCEEEEDBCCDDBDCCDDDDCDCDDEEDCDDDDDDB_Mismatch_0_Sense_+_Library_PoolC
ACATTTCCGCCACCGCCAGTCTAGTGAGAAGCTCATGATGATGAGTACCGCTAACGGCTATTTCGTTGGTGCAAACATATTCATACTATTTTTG
>Frequency_1_QualityScore_DDBDCA>>CCACHG?F?DHAE@FEHEHGHI@DHHIG8BBFBFFEGGIBFGCGGIECB\5A@DD47?EHEBC@@@_Mismatch_0_Sense_+_Library_PoolC
ATTGTCTTGTTAAACAAGCATGGCATGTTCCTTTGGGATGTTACTGGTTTATGTACGGCTTTTAGGTTGGACTA
>Frequency_1_QualityScore_FDHHFHHJJJGIJJJFECHIIIGIGIIJJJJJDGGIIHIIIGIIIIIE@FHHJJJIJJJIJJBGGII@EEEEHGEFHFEEB@CEEDEE_Mismatch_2_Sense_+_Library_PoolC
TACGGCTTTTAGGTTGGACTAACATCCATGTCATTTATTGTTACTTCAAATATTCAAATAATAAGAGTAATTGAAATGTTTTTCTCTA
>Frequency_1_QualityScore_FFHHHHHJJJJJJJJJIJJHIIIHIHIJGHJJHIJJJJJJJHIJJJJJJJJIJJIJJIJJJGCHDHIIGCCGHFEHGGEFBDDFA_Mismatch_1_Sense_+_Library_PoolC
ATTGTGTAAGCATATGTTGAGTTAGTGGTTTGTTATTAAAGTTATTTCATGTTATTGTCTTGTTAAACAAGCATGGCATGTTCCA
>Frequency_1_QualityScore_BDDHHHFEHDFGGEHGGII,<CHHIIGIIIFIDBDHIAHIIIEG?B<DDF>DCGED<FGDCGIIII_Mismatch_1_Sense_+_Library_PoolC
ATCCATGTCATTTATTGCTACTTCAAATATTCAAATAATAAGAGTAATTGAAATGTTTTTCTTTTA
>Frequency_1_QualityScore_FFHHHHHJJIJJGIJJJJJJJJJJJJJJJJJJJJJJJJJJJIJIJJJJJJGIJJJJJJIGHHHHHFCEFDEFEDEEEEEEDD_Mismatch_1_Sense_+_Library_PoolC
ACGGCTTTTAGGTTGGACTAACATCCATGTCATTTATTGTTACTTCAAATATTCAAATAATAAGAGTAATTGAAATGTTTTA
>Frequency_1_QualityScore_FFADHCFHIFHIIDGIJIBHIIJJJJJJGGIIJB?FGIGGHE_Mismatch_0_Sense_+_Library_PoolC
AGTGGTTTGTTATTAAAGTTATTTCATGTTATTGTCTTGTTA
>Frequency_1_QualityScore_FFHHHGHJJIJJJJIJJJ3CHHIJJFEHIIJJJJJJJJJIJIJJGIJJJJJJJIIJIIIIIIHIJEHHHHHHDFEFEDAEEEDDEDDDDEEDEF_Mismatch_1_Sense_+_Library_PoolC
TGGGATCCTGAAAGATGGTATCCGGAAAGATGGAATAGCAGTAGAGATTGTGTAAGCATATGTTGAGTTAGTGGTTTGTTATTAAAGTTATTTC
>Frequency_1_QualityScore_FFHHHFHIJJJJJJJJJJJJJJIIJJJJIJJJJJIJIJJJIJJGIIJIIJJJJIJIIIICEGGIGIJJJCCFHIJIIHHHGH_Mismatch_2_Sense_+_Library_PoolC
TTAGGTTGGACTAACATCCATGTCATTTATTGTTACTTCAAATATTCAAATAATAAGAGTAATTGAAATGTTTTTCTTTTGA
>Frequency_1_QualityScore_FFHGHCFHIIIHJIIIHGJIJGHIJJJJIGIIIIIJIJJJIJIJIIIHIIJJJIJJIJIJJJJIHIIIIEEHIIHIJHHHH_Mismatch_0_Sense_+_Library_PoolC
AAGAGTAATTGAAATGTTTTTCTTTTATGTATTCCTGGCAAAATTTTACACTAATTAATTCAAGTCTATAATTGGCCATTA
>Frequency_1_QualityScore_BDDFHHDGHBBGGIGID>DEBAFHE?DHICC@C??D;DBF0@AD\BF@DAG=4.@A3==)73(?BD>DE;;6>CED>;((;<::@CDD(:>@?_Mismatch_0_Sense_+_Library_PoolC
AAAGATGGAACATCCAATCTGTTGGAATTACCTCCAAGACGGGATCCTACAATCCAAGATGGGATCCTACAATCTGGGATCCTGAAAGATGGA
>Frequency_1_QualityScore_FFFHHFHJJJJJJJJJJJJJJJJJJJJJJJJJIJJIJJJJJJJJJHJJIIJJJJIJJJJJIHHHHHFFFDFEEDEEDDDDDCDFDDEDDDDDDD_Mismatch_1_Sense_+_Library_PoolC
AGTAGTTTTTAAAAGATGGAACATCCAATCTGTTGGAATTACCTCCAAGACGGGATCCTACAATCCAAGATGGGATCCTATAATCTGGGATCCT
>Frequency_1_QualityScore_FFHHHHFIIJIJIJJJJJJIIIIIIJJIHJIIIIIIJIIJGIJIGGJIIHJGIHIJJJJGHIIGIHHHHEHFFFFFEFFCEEEEEDEEEEDDED_Mismatch_1_Sense_+_Library_PoolC
CCTGAAAGATGGAATCCGGAAAGATGGAATAGCAGTAGAGATTGTGTAAGCATATGTTGAGTTAGTGGTTTGTTATTAAAGTTATTTCATGTTG
>Frequency_1_QualityScore_<>>FB:CA+A<ECC@4<<,C99A2AEE*?CFFE;CGFCFFI4?BG9DBF<<BB@D98=FFIF@C_Mismatch_0_Sense_+_Library_PoolC
AGAGATTGTGTAAGCATATGTTGAGTTAGTGGTTTGTTATTAAAGTTATTTCATGTTATTGTCT
>Frequency_1_QualityScore_FFHHHHHJJIJJJJJJJJJJIJJJJJIJJJJJHIJIIGIIJFHIJIIJHIJIJHJIFHHHIJHHHAHHFEDEEEEEEDCEEEDEED_Mismatch_0_Sense_+_Library_PoolC
GAAAGATGGAATCCGGAAAGATGGAATAGCAGTAGAGATTGTGTAAGCATATGTTGAGTTAGTGGTTTGTTATTAAAGTTATTTCA
>Frequency_1_QualityScore_FFHFFHFIIGGJHIIHHIJGGHIJIIJJHGIJJJJJJJIJJJJJIJJJJIIH_Mismatch_0_Sense_+_Library_PoolC
ATGTTGAGTTAGTGGTTTGTTATTAAAGTTATTTCATGTTATTGTCTTGTTA
>Frequency_1_QualityScore_DFFFHHHIEGHI>GGHGHI@HADHFBGHIIIGDDDDDGIDGIIIICFAGIHCEIIEGGAACHDBEFFFDAC>CCECDEEDDACC@CCDDCDCDC_Mismatch_2_Sense_+_Library_PoolC
GGAATCCGGAAAGATGGAATAGCAGTAGAGATTGTGTAAGCATATGTTGAGTTAGTGGTTTGTTATTAAAGTTATTTCATGTTATTGTCTTGCA
>Frequency_1_QualityScore_DDDDFF;F<<<FHF<GFCAD<FFFEFEEF?4)*:9BBFFFEBDF<BDE@:FEFF<:3=3@;C3)7;7;?;3;=@ABBAABB>B_Mismatch_0_Sense_+_Library_PoolC
GTTTTTAAAAGATGGAACATCCAATCTGTTGGAATTACCTCCAAGACGGGATCCTACAATCCAAGATGGGATCCTACAATCTG
>Frequency_1_QualityScore_FFHHHHHJJJHIJJJJIJJJJIJJJIJFHIJJJJIIJIIJJIIJJJJJJJIJIJJJJJJJIJHHCHHHFEFFFFFCEEEDDD_Mismatch_1_Sense_+_Library_PoolC
GGCTTTTAGGTTGGACTAACATCCATGTCATTTATTGTTACTTCAAATATTCAAATAATAAGAGTAATTGAAATGTTTTTCA
>Frequency_1_QualityScore_FFHHGHHJJJJJJJJJJIJJJJJJIGIJJJJJHIJJJJHIJJJJJJJJJJJJJAHGIJJHHCHHFFFFFFEEEECEEDDDDDDDECDDEEDDD@_Mismatch_1_Sense_+_Library_PoolC
CTACAATCCAAGATGGGATCCTACAATCTGGGATCCTGAAAGATGGAATCCGGAAAGATGGAATAGCAGTAGAGATTGTGTAATCATATGTTGA
>Frequency_1_QualityScore_FFHHHHDHGHGIHIIHHJIIIGIIIJJJIIJJJJJJJJJJJJJIJJJJHIIIJJJIIIJJJJJJIJJEHIIIIIGHHAHFFD_Mismatch_2_Sense_+_Library_PoolC
ATGTTGAGTTAGTGGTTTGTTATTAAAGTTATTTCATGTTATTGTCTTGTTAAACAAGCATGGCATGTTCCTTTGGGATGCA
>Frequency_1_QualityScore_FFHHHHHIJJJJJHIJIJIJJJIJJJGGIGIJJIIIJIJIJJHIJGIGJGIJHJIBGGFH@HHIJDHIHCEEEFEFFDDEDACD>CCB>ACC_Mismatch_0_Sense_+_Library_PoolC
TTAAAGTTATTTCATGTTATTGTCTTGTTAAACAAGCATGGCATGTTCCTTTGGGATGTTACTGGTTTATGTACGGCTTTTAGGTTGGACTA
>Frequency_1_QualityScore_DDDDDDDE4C+1<@1:;C?*:*?**::1*::4BB9B?_Mismatch_1_Sense_+_Library_PoolC
GTTGAGTTAGCGGTTTGTTATTAAAGTTATTTCATGT
>Frequency_1_QualityScore_FFHHHHHJJIJJGGJJJJJIJIIIIBGHIJJJIJHHHIJJJJJJJIGHIIJEHHHEEHADFFFEEEEEECDCCEDDEFEEDADDEDDEEDDC>>_Mismatch_2_Sense_+_Library_PoolC
GGAATCCGGAAAGATGGAATAGCAGTAGAGATTGTGTAAGCATATGTTGAGTTAGTGGTTTGTTATTAAAGTTATTTCATGTTATTGTCTTGAA
>Frequency_1_QualityScore_DFHHHHFHIJFAFHIGGIGIJIIJIGIJIIIJIJJGIIHDHIHJGCHIJIIGEHI<@GEE?AE?BDDC:;;@C>>@C(5?>B9>CCC:@CCCDC_Mismatch_1_Sense_+_Library_PoolC
CCAAGACGGGATCCTACAATCCAAGATGGGATCCTACAATCTGGGATCCTGAAAGATGGAATCCGGAAAGATGGAATGGCAGTAGAGATTGTGT
>Frequency_1_QualityScore_FFHHHHHJIJJIJIJFHGGJIGIJJJGIJJHGIIJJJJJHI_Mismatch_0_Sense_+_Library_PoolC
TTCAAATAATAAGAGTAATTGAAATGTTTTTCTTTTATGTA
>Frequency_1_QualityScore_BDDFFFFIIIIIFFCEIIIIFFAF+AAEHFBFFIE?C?DFDFFII_Mismatch_1_Sense_+_Library_PoolC
CTTCAAATATTCAAATAATAAGAGTAATTGAAATGTTTTTCTTTA
>Frequency_1_QualityScore_FEHDHHGIJIJIIJJIJIGIECHIEIIIIJJJJJJJJIHIIJGEHIIJJFHIIJIDHIGIGIGHGIEIGC_Mismatch_1_Sense_+_Library_PoolC
CTAACATCCATGTCATTTATTGTTACTTCAAATATTCAAATAATAAGAGTAATTGAAATGTTTTTCTTAT
>Frequency_1_QualityScore_FFGHHHHFHJIIJJIJJJGIJJJHIJJJJJJJHIHIIJJIGIJIGIJGHHHEHHIJFHIIEHGIIEEBHEEEEFFFFFFFE_Mismatch_1_Sense_+_Library_PoolC
AATCCGGAAAGATGGAATAGCAGTAGAGATTGTGTAAGCATATGTTGAGTTAGTGGTTTGTTATTAAAGTTATTTCATGTA
>Frequency_1_QualityScore_FFHHHHHJJJJJJJJEHI:C:CHGDHIJJJIIJJIJJIJHIIIDHHIJJEHGHHHFHFH@DDFFDEEAECEDDDDDDDDDDDDDDDDDDDDDDE_Mismatch_1_Sense_+_Library_PoolC
CTATTTTTGCATCGGAGGTGTGGGTAAGAACAAATGCAGTAGGAGATTGTGTGTTGAGGTGAATTAGTTTTTAAAAGATGGAACATCCAATCTG
>Frequency_1_QualityScore_)<AFFDFFFIFEFD:EH9CF@9CEE:?:1::DGD4DBGGA?D????9?FFFFF=F<=FFFCF=@EEAC@CD?ECAAAEDDDB;;;6_Mismatch_0_Sense_+_Library_PoolC
AAAGATGGAATAGCAGTAGAGATTGTGTAAGCATATGTTGAGTTAGTGGTTTGTTATTAAAGTTATTTCATGTTATTGTCTTGTTA
>Frequency_1_QualityScore_FFHHHHHJJJJJJJJJJIIJIJIJIIIIJJJJIJJGIIIIJJJGIIJIJJJHHHHFDDEEEEDDDDD?BCDDDDBDCDEEEEEDDCDEEEDBDE_Mismatch_0_Sense_+_Library_PoolC
ATTTCCGCCACCGCCAGTCTAGTGAGAAGCTCATGATGATGAGTACCGCTAACGGCTATTTCGTTGGTGCAAACATATTCATACTATTTTTGCA
>Frequency_1_QualityScore_FFHHHHAFEGIIFHHJJJJJJIJJJGIGHIJFFGHIJHIHHHIJGIICHIIIDEHEHHHHGFFFFFFECACCDDDEDCDDCEDCCDDDCCCDAC_Mismatch_1_Sense_+_Library_PoolC
CGGAGGTGTGGGTAAGAACAAATGCAGTAGGAGATTGTGTGTTGAGGTGAAGTAGTTTTTAAAAGATGGAATATCCAATCTGTTGGAATTACCT
>Frequency_1_QualityScore_FFHHHHHJJJJFEIIJGIJJIJJHJGGGIFHFGEHIGIJFFHHIHHHIIIIIIIJJJIFGIGIJIFEHEHHHFFDFFFCDEEEEDCDBCCC?CB_Mismatch_1_Sense_+_Library_PoolC
TGGGTAAGAACAAATGCATTAGGAGATTGTGTGTTGAGGTGAAGTAGTTTTTAAAAGATGGAACATCCAATCTGTTGGAATTACCTCCAAGACG
>Frequency_1_QualityScore_FFHHGHHGGIIJJEJHIJJJGJGIIIIGIJJIJIEG>FDHFBIGGGGIGGGIGIBHIIGG_Mismatch_1_Sense_+_Library_PoolC
GTCATTTATTGTTACTTCAAATATTCAAATAATAAGAGTAATTGAAATGTTTTTCTTTCA
>Frequency_1_QualityScore_DDFDB?FHICBGHGIIIEFGEB@EEEGG<C:B9:CDGIIGEC;B?D@BDFGAFC<D>C>F==DC;DGEG?CEA))7;<AB>AA@?>(:?@@CCB_Mismatch_1_Sense_+_Library_PoolC
TATTAAAGTTATTTCATGTTATTGTCTTGTTAAACAAGCATGGCATGTTCCTTTGGGATGTTACTGGTTTATGTACGGCTTTTAGGTTGGACAA
>Frequency_1_QualityScore_FFHHHHHIJJJJJJIIJJJGIJJGIIIJJJIIIJJJIJJJJJIIGIFICHDCGGIIIGGIHFFHIICHGDEI_Mismatch_1_Sense_+_Library_PoolC
ACTAACATCCATGTCATTTATTGTTACTTCAAATATTCAAATAATAAGAGTAATTGAAATGTTTTTCTTCTA
>Frequency_1_QualityScore_@)8<ADDFAFFBAEHIEHFI@;FABA?@1??BF9BF98BFE89BB098BFGIIBF3@:@DEIFEE>7?;;...;;>AAAABBAA2=B>BB?_Mismatch_0_Sense_+_Library_PoolC
GTAAGAACAAATGCAGTAGGAGATTGTGTGTTGAGGTGAAGTAGTTTTTAAAAGATGGAACATCCAATCTGTTGGAATTACCTCCAAGACG
>Frequency_1_QualityScore_ABDHDFBEFHGHC@HHGIIH@HEFH>CGHD@FFCD<?F<BDAD=G9B@)9BBFH48C<FDAB@_Mismatch_1_Sense_+_Library_PoolC
TTTGTTATTAAAGTTATTTCATGTTATTGTCTTGTTAAACAAGCATGGGATGTTCCTTTGGGA
>Frequency_1_QualityScore_FFHHHHHIJIJJFJJJJIJJJIJJGIIJJJJJHIJEHIIGIJJEHIJJDDEFG@GGG;@DEHHHGECFDBDCAECCCCDCDD@3>A:@C_Mismatch_0_Sense_+_Library_PoolC
AACATCCAATCTGTTGGAATTACCTCCAAGACGGGATCCTACAATCCAAGATGGGATCCTACAATCTGGGATCCTGAAAGATGGAATCC
>Frequency_1_QualityScore_;DAFHHHIIIHII<FEHHIHHIIIIIHI@GHFFEHGHEG?FFECFGFGHIIHGDGGEFFHHFFEEEEDCACCCB>?ABBBBBCCEDCB?CB??:_Mismatch_0_Sense_+_Library_PoolC
CAACCAGTATTTGAATCAATACACATTTCCGCCACCGCCAGTCTAGTGAGAAGCTCATGATGATGAGTACCGCTAACGGCTATTTCGTTGGTGC
>Frequency_1_QualityScore_FDHHFHHAFGIIHIHHIGJJIJJJJJJJJJJJJJJJJJJJJJIIJJIJJJJJHIJJJIJJJJJJFHHFFFFFFEDDECCDDDDDDDBDDDDDDD_Mismatch_1_Sense_+_Library_PoolC
GTTGAGGTGAAGTAGTTTTTAAAAGATGGAATATCCAATCTGTTGGAATTACCTCCAAGACGGGATCCTACAATCCAAGATGGGATCCTACAAT
>Frequency_1_QualityScore_DAFHDDFBGFH8CF>E>FBD;CBG<FBE8B?DHGGFIFDDHHIGE@FHGHHG\5;\,,<??BC>@C3<><BCCC>C>CCC>>A?CCCA9AAAB@_Mismatch_1_Sense_+_Library_PoolC
CGCTAACGGCTATTTCGTTGGTGCAAACATATTCATACTATTTTTGCATCGGCGGTGTGGGTAAGAACAAATGCAGTAGGAGATTGTGTGTTGA
>Frequency_1_QualityScore_FFHHHHHJJJJJJJJJJJJIJJHIJJIJJJJJJJJJJJJJJJJJJJJJJHHJJJJJIJJIIJJJHGIHHHEHFHFFDFFFFEE_Mismatch_0_Sense_+_Library_PoolC
TGGTTTATGTACGGCTTTTAGGTTGGACTAACATCCATGTCATTTATTGTTACTTCAAATATTCAAATAATAAGAGTAATTGA
>Frequency_1_QualityScore_2<ACDHGGEFIIHFHHII@FGIIEFGFIH9CD<4FD=?DHI<CGGHGCBDHIGIG6=FC@7=@A>)7?(5\6;BCC6>BCC@<C:@96:5>9>_Mismatch_1_Sense_+_Library_PoolC
TTAAAGTTATTTCATGTTATTGTCTTGTTAAACAAGCATGGCATGTTCCTTTGGGATGTTACTGGTTTTTGTACGGCTTTTAGGTTGGACTAA
>Frequency_1_QualityScore_FFGHHHHJBGIJJJIJJJGJIJGIJIIIJJJJJJJJIGIIIIIIIJJJJJIGGIJIEGCG>F=CAGHI=CEED@CHHHEHGFFFD_Mismatch_1_Sense_+_Library_PoolC
CTTTTAGGTTGGACTAACATCCATGTCATTTATTGTTACTTCAAATATTCAAATAATAAGAGTAATTGAAATGTTTTTCTTTTAA
>Frequency_1_QualityScore_FFHHGHHJJJJJJJJJIJJJIJIHJJHHCHGEIJGIJJJJJJJJFIJIII_Mismatch_1_Sense_+_Library_PoolC
GTTACTTCAAATATTCAAATAATAAGAGTAATTGAAATTTTTTTCTTTTA
>Frequency_1_QualityScore_FFHHDHHJGIHIJJJJJJJJIIIGHGIIJFHIDHIJJJJJJJJJJHIIJJJIIIJJJJJJJIJJJBHI7=_Mismatch_0_Sense_+_Library_PoolC
AGAGATTGTGTAAGCATATGTTGAGTTAGTGGTTTGTTATTAAAGTTATTTCATGTTATTGTCTTGTTAA
>Frequency_1_QualityScore_BAFFDFDBEBFE<FD>@DCEG@FHGC>EEHC<FHH4CDE@A8BD*??<B:F8BFF_Mismatch_0_Sense_+_Library_PoolC
TGTTATTGTCTTGTTAAACAAGCATGGCATGTTCCTTTGGGATGTTACTGGTTTA
>Frequency_1_QualityScore_FFHHHHHJJGIIIJHIJJJJJIIJIIJJIJIIJHIHIIIHIIFHIJIIJJIGIJJIIJJJJJJJIJJI_Mismatch_2_Sense_+_Library_PoolC
GAATAGCAGTAGAGATTGTGTAAGCATATGTTGAGTTAGTGGTTTGTTATTAAAGTTATTTCATGCCA
>Frequency_1_QualityScore_DDDFHHHGGAHHJJJIGHGAFFEGGHJIIGEDFGHHGIFGGHIGGIIBHGBGGFH;CHEHGGHEEADEF?;6=>C@?>C@CCCCCCDD@@CD>C_Mismatch_1_Sense_+_Library_PoolC
GTTATTGTCTTGTTAAACGAGCATGGCATGTTCCTTTGGGATGTTACTGGTTTATGTACGGCTTTTAGGTTGGACTAACATCCATGTCATTTAT
>Frequency_1_QualityScore_FF?FBHHJJJHEHJIJJJIIGIIIGIIIJGGGCGEEEHIIIIJIJJJIEIIIIIGIIJJIGHIEIFHHFFFCDDDCCD>CCDDD>@AACCCC>A_Mismatch_0_Sense_+_Library_PoolC
AGTGAACATGTCCTCCTCACCTTAGAAATCACCCCAACCAGTATTTGAATCAATACACATTTCCGCCACCGCCAGTCTAGTGAGAAGCTCATGA
>Frequency_1_QualityScore_@A?DBCCEEEFD4BAAH>H42AFB:ED9:?FDFB*C:?FFDACFF@?@*9?D?FBF_Mismatch_0_Sense_+_Library_PoolC
CAGTAGAGATTGTGTAAGCATATGTTGAGTTAGTGGTTTGTTATTAAAGTTATTTC
>Frequency_1_QualityScore_DDDDHHFGIGHJJJIFIIJIJIICGEGFHHIHIJJJJJFGIIJJJJJII_Mismatch_1_Sense_+_Library_PoolC
TTACTTCAAATATTCAAATAATAAGAGTAATTGAAATGTTTTTCTCTTA
>Frequency_1_QualityScore_DBFHHHFJJJJIJIIIHIJJJIHJJJJJHFIGIGIHHJJJJIJIIIJJIIIJIDIDHGGIIIIGIGCFHCFHG_Mismatch_1_Sense_+_Library_PoolC
GTTGGACTAACATCCATGTCATTTATTGTTACTTCAAATATTCAAATAATAAGAGTAATTGAAATGTTTTTCA
>Frequency_1_QualityScore_DDFCCFF:AF<?A@AAEB@GII@9:D?DBBGDFDFHHDF?9?DDF?FHI<FHC8C7=@@F;;)=4@ACE;==D>?63>;>@6--5?;>>B_Mismatch_0_Sense_+_Library_PoolC
GAGTTAGTGGTTTGTTATTAAAGTTATTTCATGTTATTGTCTTGTTAAACAAGCATGGCATGTTCCTTTGGGATGTTACTGGTTTATGTA
>Frequency_1_QualityScore_FFHHHHHJJJJJJJJJJJJJJJJJJJIJJJIJJIJIJIJJJJJJJJJIIIHIJGJJJIJHHHHEHFDEFEFDEEEEEDDCDDDEDEDDDAACDC_Mismatch_1_Sense_+_Library_PoolC
GCCAAGATGGGATCCTACAATCTGGGATCCTGAAAGATGGAATCCGGAAAGATGGAATAGCAGTAGAGATTGTGTAAGCATATGTTGAGTTAGT
>Frequency_1_QualityScore_DDHBFHHIGHIGGGFHIGEIIIGGIGA?<)?FHGIGIJEGGHCFGHICHIJIGG@FHGGCGIIFHHHGHEHFFFFFFEEEE;@EDCCCCDCC_Mismatch_0_Sense_+_Library_PoolC
GTTACTGGTTTATGTACGGCTTTTAGGTTGGACTAACATCCATGTCATTTATTGTTACTTCAAATATTCAAATAATAAGAGTAATTGAAATG
>Frequency_1_QualityScore_FFHHHHHJJJJJJJJJJJJJJJJJJJJJIJFHIJJJHJJJJHHIIIJJJJJ_Mismatch_1_Sense_+_Library_PoolC
TTGTTACTTCAAATATTCAAATAATAAGAGTAATTGAAATGTTTTTCTTTA
>Frequency_1_QualityScore_FFHHHHHGIJJHJJJJIJJJJJJJIGIJJJGIJJIIJJJJJIGIIJJJJJJJJEJHHIIHIFHIIIJIJHIIGGIIIHGHHHHHFFD_Mismatch_1_Sense_+_Library_PoolC
TTTTAGGTTGGACTAACATCCATGTCATTTATTGTTACTTCAAATATTCAAATAATAAGAGTAATTGAAATGTTTTTCTTTTATGCA
>Frequency_1_QualityScore_FFHHHGHIJIJJEHJJIJJIGHIIIJJJJIIIFHIGGGIHJFFHIJGHHGIJIHHIGE@DGIHHHCHFFFEEEEDEDEEDCDDDEEEDEDF_Mismatch_0_Sense_+_Library_PoolC
GAAAGATGGAATCCGGAAAGATGGAATAGCAGTAGAGATTGTGTAAGCATATGTTGAGTTAGTGGTTTGTTATTAAAGTTATTTCATGTTA
>Frequency_1_QualityScore_FDFFDHBAGFEH<FHIGHAFHCFG?GHCHGGCGHCDEHGHCFBGGGEFHIIIII:BB*/*?4_Mismatch_1_Sense_+_Library_PoolC
AAGCATATGTTGAGTTAGTGGTTTGTTATTAAAGTTATTTCATGTTATTGTCTTGTTAAGCA
>Frequency_1_QualityScore_FFHHHHFHIJIJJJJJIJJJIJJIJIIJJIIJJIJIJJJJJGJIIJIJFGIGGIGHIGGIBFHIJJI_Mismatch_1_Sense_+_Library_PoolC
TTTAGGTTGGACTAACATCCATGTCATTTATTGTTACTTCAAATATTCAAATAATAAGAGTAATTCA
>Frequency_1_QualityScore_?@8@?DFEBAC;CAFF<C9D??CDAG@F<0?9BB;D36=BC@ACFF==FEFA>DEEE?9AC;;;@AABB>;AABBBBA>>A5:@BBBA@::>@_Mismatch_1_Sense_+_Library_PoolC
CTCCTACAATCCAAGATGGGATCCTACAATCTGGGATCCTGAAAGATGGAATCCGGAAAGATGGAATAGCAGTAGAGATTGTGTAAGCATATG
>Frequency_1_QualityScore_FFHHHHGJJJIJIJJJFGIGIJJJIHIIJJJJJJIIJJJJJJJJJJJAGH;?AEFFEEEEDEEDDDDDDDDCDDDDDDDDDCCCBBDDDDDABC_Mismatch_0_Sense_+_Library_PoolC
ACGGCTATTTCGTTGGTGCAAACATATTCATACTATTTTTGCATCGGAGGTGTGGGTAAGAACAAATGCAGTAGGAGATTGTGTGTTGAGGTGA
>Frequency_1_QualityScore_DBF:CFHEGDAFHIIAHHEC@FEHEGI<FGHGGIGDFGGG>D:BD@GHGGGGH_Mismatch_0_Sense_+_Library_PoolC
TTGTGTAAGCATATGTTGAGTTAGTGGTTTGTTATTAAAGTTATTTCATGTTA
>Frequency_1_QualityScore_FFFDHHFHIII<FEHIEI:???CB@CBDDDFHHBBFHGIIHHHFFFEHBFEC;FHG>7@@=E@D@D7?EHGAEF7;@BB>@AEC9@C@CA@_Mismatch_1_Sense_+_Library_PoolC
GTACGGCTTTTAGGTTGGACTAACATCCATGTCATTTATTGTTACTTCAAATATTCAAATAATAAGAGTAATTGAAATGTTTTTCTTTTAC
>Frequency_1_QualityScore_EFHGHFBHCFGICDGFHGHHIIIIHHHGCHGIIAEHGCHIIIIEGE@DAHHIGHCDE23<)8_Mismatch_1_Sense_+_Library_PoolC
TATTAAAGTTATTTCATGTTATTGTCTTGTTAAACAAGCATGGCATGTTCCTTTGGGATGTA
>Frequency_1_QualityScore_FFHHHHHJJJJJIIJJJGHJJJJJJJIJJJJJJJJIJJJJJJJIJJIJ=FIEGEHHFFFFFEEEDEDDDCDDDDDDCDADDDCDCDBDDCCDCB_Mismatch_0_Sense_+_Library_PoolC
AACGGCTATTTCGTTGGTGCAAACATATTCATACTATTTTTGCATCGGAGGTGTGGGTAAGAACAAATGCAGTAGGAGATTGTGTGTTGAGGTG
>Frequency_1_QualityScore_DDFFF2<C?F+2A8E?C?CF@FG??CFCCGGEADFIIIFI<<FFF<CBA8AFIFF>CAED@B@>A>;A>@>BBBA555@DBBB>A>@;@5@@:>_Mismatch_1_Sense_+_Library_PoolC
CAATCGAAGATGGGATCCTACAATCTGGGATCCTGAAAGATGGAATCCGGAAAGATGGAATAGCAGTAGAGATTGTGTAAGCATATGTTGAGTT
>Frequency_1_QualityScore_FFHHHDHIJJJIJJJJJIJJJJJJFHIIJJJJJJJJJJJJJIJJJJJEIJJIJHJJJJJJJJIJJJHHHEHFFEFFEFCEEEEEEEDDD@CDDB_Mismatch_1_Sense_+_Library_PoolC
TCTGGTTTATGTACGGCTTTTAGGTTGGACTAACATCCATGTCATTTATTGTTACTTCAAATATTCAAATAATAAGAGTAATTGAAATGTTTTT
>Frequency_1_QualityScore_FFHHHHHJJJIJJJIJJIIIJJJJJJJJJJJJJIIIIIJIIIJIIBFHJJJJJJJJIJJJJJIJJJJJJJHHHHHHHFDD_Mismatch_0_Sense_+_Library_PoolC
CATCCATGTCATTTATTGTTACTTCAAATATTCAAATAATAAGAGTAATTGAAATGTTTTTCTTTTATGTATTCCTGGCA
>Frequency_1_QualityScore_FFBFHHHIGGIIJJJJJIGJJIIJIIJJJJJJJJJJJIIIIIJJJIHHIHIJIJJIIJJIHIJJJIIJJGG_Mismatch_2_Sense_+_Library_PoolC
CTAACATCCATGTCATTTATTGTTACTTCAAATATTCAAATAATAAGAGTAATTGAAATGTTTTTCTTCCA
>Frequency_1_QualityScore_FFGHGHHIEGIIJJJJJIIIJJJIIJIJJHIIIJJJJFIGHGGIJGIFGHHIIECHIJIIJIIEHH>HA?DDDCCEEECCDDEEEEDDFEDCDA_Mismatch_1_Sense_+_Library_PoolC
ATTGTCTTGTTAAACAAGCATGGCATGTTCCTTTGGGATGTTACTGGTTTATGTACGGCTTTTAGGTTGGACTAACATCCATTTCATTTATTGT
>Frequency_1_QualityScore_FFHHHHGJJGHGIIJFHDDGGIEGGCHHIJGIIGIJJJJJJJJJJIJJJJJJJJJJJJJIFHIGIJIJJHHHHGGFFFFDDDDDDDDDDDDDDD_Mismatch_1_Sense_+_Library_PoolC
TGCAGTAGGAGATTGTGTGTTGAGGTGAAGTAGTTTTTAAAAGATGGAATATCCAATCTGTTGGAATTACCTCCAAGACGGGATCCTACAATCC
>Frequency_1_QualityScore_FFHHHHHIGIJJJJIJJJJIJJJJGJJJJJJIIIIJIICHJAHCGHIHIIIJJFCHGHHHFFFBCEEDEDDDDDDDCDCDDDDDEDDCCDDDDD_Mismatch_0_Sense_+_Library_PoolC
CACAAGTCTCCGCCTTCCCCTCCTACACCTTACCACAAAAGTCTCCGTGACCACCATCCCGTTACCACTGTAAGTGAACATGTCCTCCTCACCT
>Frequency_1_QualityScore_FFHHHHHJJJJJIJIIIGIHHHIEHHIIIJGIIIIGGIDHGIGHIJIDGGIHIGGIGIJIGIIIJJJJJHIIJJJJEHHGHDA_Mismatch_2_Sense_+_Library_PoolC
AGATGGAATAGCAGTAGAGATTGTGTAAGCATATGTTGAGTTAGTGGTTTGTTATTAAAGTTATTTCATGTTATTGTCTTGCA
>Frequency_1_QualityScore_DD;D:?CFEAG>F@D4C4942+A99C@GFEEF<9CGIF>FDBFFEIC0BD?<BFGI<=88=);;@CF_Mismatch_1_Sense_+_Library_PoolC
AACATCCATGTCATTTATTGTTACTTCAAATATTCAAATAATAAGAGTAATTGAAATGTTTTTCTTA
>Frequency_1_QualityScore_FDHHFGHJJIFIIAFH<FAFHHGGIGHIIHIIJJJJJIJIIJJJIGHHIIGIJIIJIIEFGCFHG=CHC@?CE;=?@@@?CCEEEED=CBAC>>_Mismatch_1_Sense_+_Library_PoolC
GTGTAAGCATATGTGGAGTTAGTGGTTTGTTATTAAAGTTATTTCATGTTATTGTCTTGTTAAACAAGCATGGCATGTTCCTTTGGGATGTTAC
>Frequency_1_QualityScore_FBFHHHGJJJJIIJHIGJHIHHIHGIFGIIJJIJJJIGFIJJJJJJIIIJJJJJJJIHHGIJJIIGIIJGIGEHHEHEHEFFFFDC@BCC;_Mismatch_1_Sense_+_Library_PoolC
GTAAGCATATGTTGAGTTAGTGGTTTGTTATTAAAGTTATTTCATGTTATTGTCTTGTTAAACAAGCATGGCATGTTCCTTTCGGATGTTA
>Frequency_1_QualityScore_FFHHHHHJJJJJIJJJJJJJGIJJJJJJJJJJJIJJJIIJJIJIIJIJJIJJJJJJJJJJJJIGHGHHFEDEDDDDDDDDDDDCCCCDDDDDDD_Mismatch_0_Sense_+_Library_PoolC
TAAGTGAACATGTCCTCCTCACCTTAGAAATCACCCCAACCAGTATTTGAATCAATACACATTTCCGCCACCGCCAGTCTAGTGAGAAGCTCAT
>Frequency_1_QualityScore_DFHGGHHJIGIJIIJJBEHGGIJHJII@EHFFFGGHEHGIIJJJJIJJJJJJJJJHIIFGHFFHHFEFF@EEDCCDEEFEEDEEEDCCDCCCDD_Mismatch_1_Sense_+_Library_PoolC
TAAACAAGCATGGCATGTTCCTTTGGGATGTTACTGGTTTATGTACGGCTTTTAGGTTGGACTAACATCCATGTCATTTATTATTACTTCAAAT
>Frequency_1_QualityScore_DDHAFDDIEEHIGIIIIJIIH>FEFIIFGIFGIGGGIIJJDIGHGIIGIJIJIIJJG=FGHIJIJJJECGGGHEHFFFFFFDF_Mismatch_0_Sense_+_Library_PoolC
AGGTTGGACTAACATCCATGTCATTTATTGTTACTTCAAATATTCAAATAATAAGAGTAATTGAAATGTTTTTCTTTTATGTA
>Frequency_1_QualityScore_DDDFHHH>FFFHHEG:BFGGEFHFEGFHBHGGHIEHGGI@DDFGIGGIIBHHGDFGBGCHHGCFGEDE>36?BE>D6=AACACCAC?>3@?:@A_Mismatch_2_Sense_+_Library_PoolC
GGAGATTGTGTGTTGAGGTGAAGTAGTTTTTAAAAGATGGAATATCCAATCTGTTGTAATTACCTCCAAGACGGGATCCTACAATCCAAGATGG
>Frequency_1_QualityScore_FFHGHHHIIGIJIJJJJJJIIJFIEEIJJGGGIJJGDIHIIIHGIGHIIIGICHIJIIIIGHEHHGFEEBCCDADDDDDDDCCDDDDDDACDDD_Mismatch_1_Sense_+_Library_PoolC
ATTACCTCAAAGACGGGATCCTACAATCCAAGATGGGATCCTACAATCTGGGATCCTGAAAGATGGAATCCGGAAAGATGGAATAGCAGTAGAG
>Frequency_1_QualityScore_FBHHHHHFGDHDIIGH?HIHHEEGEHEHGGH?FHIDGIJJJJJI4BEIIIJIJJHIG_Mismatch_0_Sense_+_Library_PoolC
GAGATTGTGTAAGCATATGTTGAGTTAGTGGTTTGTTATTAAAGTTATTTCATGTTA
>Frequency_1_QualityScore_EFHHHHHJJJJJIJJJJJFHIJJJJIIIJJJJJJIIIJIJIIJGIJIIJIJJJJHIJJIJII_Mismatch_1_Sense_+_Library_PoolC
TCCATGTCATTTATTGTTACTTCAAATATTCAAATAATAAGAGTAATTGAAATGTTTTTCTA
>Frequency_1_QualityScore_FFHHHHHIIJJIJJIIHIIIJJIGHIIJJJJJIJJJJIJJJJJIIIJJJIIJJCHIFEGIJJIFEHHIJJGHHHFFDEECED>CDBCCDDDDDD_Mismatch_1_Sense_+_Library_PoolC
AAAGTTATTTCATGTTATTGTCGTGTTAAACAAGCATGGCATGTTCCTTTGGGATGTTACTGGTTTATGTACGGCTTTTAGGTTGGACTAACAT
>Frequency_1_QualityScore_FFHHHHHJJJJJJIJICHJIJJJJJJJJJJIJIGHIIIGHHDHIIIIFFHIGDHIIJJJJJJI_Mismatch_1_Sense_+_Library_PoolC
CATGTCATTTATTGTTACTTCAAATATTCAAATAATAAGAGTAATTGAAATGTTTTTCTTTGA
>Frequency_1_QualityScore_DDFH+<C@FH<E?FA@>FHIBHBFCFHIIII@GFGFFFGHGGGBD9=<CF=CF8@C@CED>@C7==AEDDDDDCCCCC>A5@@?CCA@A::5:9_Mismatch_1_Sense_+_Library_PoolC
GAGGAGTGGGTAAGAACAAATGCAGTAGGAGATTGTGTGTTGAGGTGAAGTAGTTTTTAAAAGATGGAACATCCAATCTGTTGGAATTACCTCC
>Frequency_1_QualityScore_FFHHHHHJJJJJ:FHGIJJJGEHIHIJIGCGHJJIIIJJIIHIGIJHIJHHAAGGIJGIFEIAAEEEBCBCACEEDDAC@>ACDEDCCCCDDDD_Mismatch_1_Sense_+_Library_PoolC
TTGTTAAACAAGTATGGCATGTTCCTTTGGGATGTTACTGGTTTATGTACGGCTTTTAGGTTGGACTAACATCCATGTCATTTATTGTTACTTC
>Frequency_1_QualityScore_FFHHGGFHJDGIJEIIJE?DH@GDBFGHIHGIBIGGBDDHGGFGJJJIG=AH-=ABFFCC>ACEDDDDCCCDDCCCDCCBCC>:A3<ACDA><9_Mismatch_0_Sense_+_Library_PoolC
TAACGGCTATTTCGTTGGTGCAAACATATTCATACTATTTTTGCATCGGAGGTGTGGGTAAGAACAAATGCAGTAGGAGATTGTGTGTTGAGGT
>Frequency_1_QualityScore_FFHHHHHJJJJJJIJJJJJJJJJJJJJJJJJIIJJIJFHIIJJJJJJJFIIJJJIJJJI_Mismatch_1_Sense_+_Library_PoolC
TCATTTATTGTTACTTCAAATATTCAAATAATAAGAGTAATTGAAATGTTTTTCTTCTA
>Frequency_1_QualityScore_DDAFHHDCGHI<FGHECABF4FDHHGC9AE:E1?>GGEF0:BDGB?BFD<FGGEI?FFIHBFGCHFHHGFF)).)7==2(=)(;7?BBC<A_Mismatch_1_Sense_+_Library_PoolC
AGTAGAGATTGTGTAAGCATATGTTGAGTTAGTGGTTTGTTATTAAAGTTATTTCATGTTATTGTCTTGTTTAACAAGCATGGCATGTTCC
>Frequency_1_QualityScore_AA<:A4C>FC<<A:<FEIHB:ACCC<<?A31?FA>EFD):?FADCFEE)8?9D*?4CF8C@8@F@=FD6BEBDD@?@@@@B:>>?ABB:3>>A@_Mismatch_1_Sense_+_Library_PoolC
TATTTCATGTTATTGTCTTGTTAAACAAGCATGGCATGGTCCTTTGGGATGTTACTGGTTTATGTACGGCTTTTAGGTTGGACTAACATCCATG
>Frequency_1_QualityScore_DDHHHHHIJIIJJJJJIJJJJJIHIJJJJJJJJIJIJJJJIJJJJJJJGHIIHHIJIJJJCGIIIIIJJHGHGIJJHHHH_Mismatch_2_Sense_+_Library_PoolC
TTTAGGTTGGACTAACATCCATGTCATTTATTGTTACTTCAAATATTCAAATAATAAGAGTAATTGAAATGTTTTTCTGA
>Frequency_1_QualityScore_DDF<DAFD;FFEC@DFEHIIIEC>DGFID???FDEIFC9DGCGEFAFCF;C=CFCEEEAEEEFEEEDDDDBDDBCBCCCBD@@BBA5@A@>>@:_Mismatch_1_Sense_+_Library_PoolC
TAGATGGGATCCTACAATCTGGGATCCTGAAAGATGGAATCCGGAAAGATGGAATAGCAGTAGAGATTGTGTAAGCATATGTTGAGTTAGTGGT
>Frequency_1_QualityScore_DFHHHHHJJJIIJJJJJFIJJIJHHGIIJJIJJJIJIIJJJJJHHHHHHFEFFFFFEEEDFEEDDDDD@>CDDCDDDCDDADDDDBDDDDCDEE_Mismatch_2_Sense_+_Library_PoolC
ACACCTTACCACAAAAGTCCCCGTGACCACCATCCCATTACCACTGTAAGTGAACATGTCCTCCTCACCTTAGAAATCACCCCAACCAGTATTT
>Frequency_1_QualityScore_FFHHHGHJJJJJJJIJJHHIIJJIJJIJIIIJJIJIJJJIJIJIJJJJJJJHIJIIEHJJIIHEHHHFFFFFFEEEEEEEDEFEEDEEEEDDEE_Mismatch_1_Sense_+_Library_PoolC
AAGATGGAATCCGGAAAGATGGAATAGCAGTAGAGATTGTGTAAGCATATGTTGAGTTAGTTGTTTGTTATTAAAGTTATTTCATGTTATTGTC
>Frequency_1_QualityScore_EFFHHHHIJJIJJIIJJJIJHJIJJIGIHHIIHIJHIJJFHJJJJJJJJJJIJIJJJJJJG_Mismatch_1_Sense_+_Library_PoolC
AGTAGAGATTGTGTAAGCATATGTTGAGTTAGTGGTTTGTTATTAAATTTATTTCATGTTA
>Frequency_1_QualityScore_FFHHHHHGCHJJIJIJHHIIIJGFGIHGJJJJJGIIIGDGIJIJEGHCHFGGIIIJG=@CHF?EEHFFF>>@CEECDED;ABDD@BDBCCC>CC_Mismatch_0_Sense_+_Library_PoolC
CACCTTACCACAAAAGTCTCCGTGACCACCATCCCGTTACCACTGTAAGTGAACATGTCCTCCTCACCTTAGAAATCACCCCAACCAGTATTTG
>Frequency_1_QualityScore_FFHHHHHJJJJJJJIJJJIJJJIJIJIJJJJJJJJJIJJJIJIJGGGIJGIDGHGHHHHHFFFFFFEEECDCCCDDDDD:@DBDDDDDDDEDDD_Mismatch_1_Sense_+_Library_PoolC
CACCCCAACCAGTATTTGAATCAATACACATTTCCGCCACCGCCAGTCTAGTGATAAGCTCATGATGATGAGTACCGCTAACGGCTATTTCGTT
>Frequency_1_QualityScore_FFHHHHHJJJJJJJJIJJJJJJJJJJJJJJJJJJJJJJIJJJIJJJJJJJJJJIJJJJJJJIJIGIIIGHEHHHHF_Mismatch_0_Sense_+_Library_PoolC
TGTACGGCTTTTAGGTTGGACTAACATCCATGTCATTTATTGTTACTTCAAATATTCAAATAATAAGAGTAATTGA
>Frequency_1_QualityScore_FFHHHHGJJIJJJIIJJHIJJJJJJJJJJJJIJJJJJIJIJIEHGGIJIGIJGIIIIIIIJHHFHHHFFDDFFCACFEEDDDDDDDDBBD>ACC_Mismatch_0_Sense_+_Library_PoolC
CCCGTTACCACTGTAAGTGAACATGTCCTCCTCACCTTAGAAATCACCCCAACCAGTATTTGAATCAATACACATTTCCGCCACCGCCAGTCTA
>Frequency_1_QualityScore_FFHHHDHHIJGGIGBGIIJGIIGCHH<FFFHGIJFIIEHEHGEHDHHHGIJJEGGBHIJJ@EH=CCHFF@BEECEEEDDCDCCDEEDDDC>@>@_Mismatch_1_Sense_+_Library_PoolC
GTCTTGTTAAACAAGCATGGCATGTTCCTTTGGGATGTTACTGGTTTATGTACGGCTTTTAGGTTGGACTAACATCCATGTCATTTATTGTTAA
>Frequency_1_QualityScore_FFHHGFHHJJJJGIJJJJIGEGHGIJJGGIJJJJJJIIJJJIGHFEHFFFFFFCEEEECACDDDDDCCCCCCCDA>55>C@?@BDDDDBCDDDD_Mismatch_0_Sense_+_Library_PoolC
TGCCTCCGCCGCACCACTAGCACTCCCTATCGCCACCCTGCAACAATAGAAGTCTCTACCACCTTGTTCCTCCTAGCCTCCCGCCCCTATCACC
>Frequency_1_QualityScore_DFGHHHHJJJJIJIIEHIJIGIJFCDFHGIEGHIJIJGGEEDHGGHGGHIGHIIAGGHDHDDECE@AEE;;;@CA;;@>CC:CDACDFAACCCA_Mismatch_1_Sense_+_Library_PoolC
GGGATCCTACAATCCAAGATGGGATCCTACAATCTGGGATCCTGAAAGATGGAATCCGGAAATATGGAATAGCAGTAGAGATTGTGTAAGCATA
>Frequency_1_QualityScore_DFFFHHHHIEFG?FIHJGGIJFGBHIGGIIGII_Mismatch_1_Sense_+_Library_PoolC
AAATAATAAGAGTAATTGAAATGTTTTTCTTTA
>Frequency_1_QualityScore_FFHHGHHJJJJJGIJJJJJJJGIIJJJIJIJJIJJJDGGGHJJIJJJJJJIJIJJJJJJJJJJJJJEHJHEHH_Mismatch_0_Sense_+_Library_PoolC
ACGGCTTTTAGGTTGGACTAACATCCATGTCATTTATTGTTACTTCAAATATTCAAATAATAAGAGTAATTGA
>Frequency_1_QualityScore_FFHHHHGJJJIJHHHJIIEHHHIIIGIIJJJJJJHIJJJJJJJJJJJJJJJJIJIHJ>FHHIIJJJJIJHGGGDCHHHHHEEFBCC@A_Mismatch_1_Sense_+_Library_PoolC
AAGCATATGTTGAGTTAGTGGTTTGTTATTAAAGTTATTTCATGTTATTGTCTTGTTAAACAAGCATGGCATGTTCCTTTGGGATGTA
>Frequency_1_QualityScore_DEHHFHHGIIJJJJJJJJIJJIJJJJJJJJJJJJIJJJJJJJJJJJJJJJJJJJJIJJIJJJJHFHHHHFFFFFEDEDDDDDDDDDDDDCDBDD_Mismatch_1_Sense_+_Library_PoolC
GAAGTAGTTTTTAAAAGATGGAATATCCAATCTGTTGGAATTACCTCCAAGACGGGATCCTACAATCCAAGATGGGATCCTACAATCTGGGATC
>Frequency_1_QualityScore_FFHHHHHIJJJJJJIJJHIJJJJJJJJJJJJIJJJJJJJIJJJJJJJJGJJJHHGHHFFFFFDECECDDBB@BDDDCCDDDDACDCCCDDCCCC_Mismatch_0_Sense_+_Library_PoolC
CCCTGCAACAATAGAAGTCTCTACCACCTTGTTCCTCCTAGCCTCCCGCCCCTATCACCACAAGTCTCCGCCTTCCCCTCCTACACCTTACCAC
>Frequency_1_QualityScore_FFGHHHHJJJJJJIHHHIJIJJJJIIIIJJIJIJJJJJJJFHGIIJIIJHIJJIJJJJJJJJIJJJJIJIIHHHH_Mismatch_1_Sense_+_Library_PoolC
AAAGATGGAATAGCAGTAGAGATTGTGTAAGCACATGTTGAGTTAGTGGTTTGTTATTAAAGTTATTTCATGTTA
>Frequency_1_QualityScore_B:2AACB,2:CE<FBF<CFEFIE8EEB9:??D?99B?*B?*99BDDAD2*0=8C<88=A_Mismatch_0_Sense_+_Library_PoolC
TGTGTTGAGGTGAAGTAGTTTTTAAAAGATGGAACATCCAATCTGTTGGAATTACCTCC
>Frequency_1_QualityScore_FFHHHHHJJJJJHJJJJJJJJIIJJJJIJJJJJJJIIIIJJJJJJJJIJHJJIJJJJJGHIJIGHGHFHBDEFFFEEEEEEECBDDDDCDDDCD_Mismatch_1_Sense_+_Library_PoolC
CTACAATCTGGGATCCTGAAAGATGGAATCCGGAAAGATGGAATAGCAGTAGAGATTGTGTAAGCATATGTTGAGTTAGTGGTTTGTTACTAAA
>Frequency_1_QualityScore_FDFFHAHBHIIJHCHGIIICHHHIIFGC??@GHEGIICF?BDHEFHIJJIJJJGJDF@FHIJF@@EEGHCACCCAE?;B3;;6;A>@C_Mismatch_1_Sense_+_Library_PoolC
ACGGCTTTTAGGTTGGACTAACATCCATGTCATTTATTGTTACTTCAAATATTCAAATAATAAGAGTAATTGAAATGTTTTTCTTGTA
>Frequency_1_QualityScore_FFHHHFHHHIIJJJHIHJJJJIJIJJHIJHIGIJJHHIFIIJHIJJJIJJJHIJJJJJJJJJJ_Mismatch_2_Sense_+_Library_PoolC
AGCAGTAGAGATTGTGTAAGCATATGTTGAGTTAGTGGTTTGTTATTAAAGTTATTTCATGCA
>Frequency_1_QualityScore_FFHHHHHJJJJJJJGIIFHHHHECHIHHHIIIJIIIJJHGGFGEGHHHIJFHIIIJIJHIJJIIJHIJJJJJJJIIJHGHHHHCDE;;@?ACCC_Mismatch_1_Sense_+_Library_PoolC
GAAAGATGGAATAGCAGTAGAGATTGTGTAAGCATATGTTGAGTTAGTGGTTTGTTATTAAATTTATTTCATGTTATTGTCTTGTTAAACAAGC
>Frequency_1_QualityScore_DBCD?B?3EE+<<CBCFBAAEB9DECDE>?DDIDEAEIAEDCDDDD;BDACEEEAECC@C@=?;ADCA>??;B@AAAA>;>BAA_Mismatch_0_Sense_+_Library_PoolC
AAGATGGGATCCTACAATCTGGGATCCTGAAAGATGGAATCCGGAAAGATGGAATAGCAGTAGAGATTGTGTAAGCATATGTTG
>Frequency_1_QualityScore_FFHHHHHJJJJJJJJIJJGIJJJGJIIJJJJJJIJJJJJIJJJJJJJIGIHIJIGHIIIJHHHHHFFFFDDEEEEEEEEDDDFEDDCDDDEEED_Mismatch_1_Sense_+_Library_PoolC
CCTACAATCCAAGATGGGATCCTACAATCTGGGATCCTGAAAGATGGAATCCGGAAAGATGGAATAGCAGTATAGATTGTGTAAGCATATGTTG
>Frequency_1_QualityScore_FFHHHHHJJIJJHIJJIJJJJIJIIJJJJIJJJJJJJJIJJGIJJJIIEIJJIJIIJJJJJIJJIH?EFEHFFFFFFBCCEDDEDDDD_Mismatch_1_Sense_+_Library_PoolC
ACGGCTTTTAGGTTGGACTAACATCCATGTCATTTATTGTTACTTCAAATATTCAAATAATAAGAGTAATTGAAATGTTTTTCTTTCA
>Frequency_1_QualityScore_FFHHHHHJJJJJJJJJJJJJJJJJJJJIJJJIJGHIJIIJIIGHGIIIJJJIIJIIJJIHIIJGHHCHH@BEFFEFFDECCEEDEFEEDEEFED_Mismatch_2_Sense_+_Library_PoolC
TGAAAGATGGAATCCGGAAAGATGGAATAGCAGTAGAGATTGTGTAAGCATATGTTGAGTTAGTGGTTTGTTATTAAAGTTATTTCATGTTAAG
>Frequency_1_QualityScore_DDF?FBHEHAFEF@FA<F?FBCHH<F9CHGGGIHIHIIIIEIEIIIGHIIIIGGGGIIGGIHIGHF7FHFEHIEGEE@7)6@DE2?DCC@C_Mismatch_0_Sense_+_Library_PoolC
TAGAGATTGTGTAAGCATATGTTGAGTTAGTGGTTTGTTATTAAAGTTATTTCATGTTATTGTCTTGTTAAACAAGCATGGCATGTTCCTT
>Frequency_1_QualityScore_?A<DD?DF4ACGHC4CHFEBHB;FFIFBF><FFEFB?<:BDF<DFAFCGCF@?9?B*B?_Mismatch_0_Sense_+_Library_PoolC
GTAAGCATATGTTGAGTTAGTGGTTTGTTATTAAAGTTATTTCATGTTATTGTCTTGTT
>Frequency_1_QualityScore_FDHHHHHIIJJJJICGHIJIJIIJJJJIJIJHIJJIJFJJJFGIJJIHIJJIJIJJIICEGCHCE;E@;?@DFFF_Mismatch_0_Sense_+_Library_PoolC
GTACGGCTTTTAGGTTGGACTAACATCCATGTCATTTATTGTTACTTCAAATATTCAAATAATAAGAGTAATTGA
>Frequency_1_QualityScore_FFHHHHHHHJJGHIJJJGGIHGGIIGIJJIJEGHIGIHIIJGBGHGIICHIGG=F4EGGGGIJG_Mismatch_0_Sense_+_Library_PoolC
CCATGTCATTTATTGTTACTTCAAATATTCAAATAATAAGAGTAATTGAAATGTTTTTCTTTTA
>Frequency_1_QualityScore_FFHHHHHJJJIJJJJJJGEGIJIIIHJJJJIJJJIIIFIJJJJIIFGHIIJIGHIJJJJJHGIHGGEGGACEEHHFFFEFFFE@CDEDDDDDDC_Mismatch_1_Sense_+_Library_PoolC
TTATGTACGGCTTTTAGGTTGGACTAACATCCATGTCATTTATTGTTACTTCAAATATTCAAATAATAAGAGTAATTGAAATGTTTTTCTTTAA
>Frequency_1_QualityScore_FFGHHHHJJIJJJHIJJIJIJJJIJJJHJJJGGGIJJIFHIFFHJJJIJJJJHIE@GHHEHGHAHEEEFDEEEEEEEE>A>C@CCCDADDDDDD_Mismatch_1_Sense_+_Library_PoolC
GGATCCTACAATCTGGGATCCTGAAAGATGGAATCCGAAAAGATGGAATAGCAGTAGAGATTGTGTAAGCATATGTTGAGTTAGTGGTTTGTTA
>Frequency_1_QualityScore_DFHHHHHDHHJIIJJJIJJJJHJCHHEHHEHGHGIIJF@HHEHHIGGIHEIIIJFIGFBGHIGI@CAHGGEGHEHDFDCECCD>AC@@ACCCDC_Mismatch_1_Sense_+_Library_PoolC
AAAAGTTATTTCATGTTATTGTCTTGTTAAACAAGCATGGCATGTTCCTTTGGGATGTTACTGGTTTATGTACGGCTTTTAGGTTGGACTAACA
>Frequency_1_QualityScore_>DDDD3:ACCEB+3AB??FFD+<FFE3?C10):@CDEII><*/?B9?==B)8==@C:@C@>@AA_Mismatch_1_Sense_+_Library_PoolC
ATCCAATCTGTTTGAATTACCTCCAAGACGGGATCCTACAATCCAAGATGGGATCCTACAATCT
>Frequency_1_QualityScore_DDFH3C<CCBEF@@H<C?DGGGIIGDHABDB@GG<FB<@FFICAC4BBFECGG==C4AAEH>C?ACB?35>5<<>??B?@_Mismatch_0_Sense_+_Library_PoolC
ATCAATACACATTTCCGCCACCGCCAGTCTAGTGAGAAGCTCATGATGATGAGTACCGCTAACGGCTATTTCGTTGGTGC
>Frequency_1_QualityScore_F?FDBFFCFGCGHIHIIIJGIIIIIFIGJGGIFFGIIIJCFGGGGFDDGEGIEGIJIBFCBGH:CEGEGAEB?AEHHCDFEF;>AEEA;B>;?B_Mismatch_1_Sense_+_Library_PoolC
GAGTTAGTGGTTTGTTATTAAAGTTATTTCATGTTATTGTCTTGTTAAACAAGCATGGCATGTTCCTTTGGGATTTTACTGGTTTATGTACGGC
>Frequency_1_QualityScore_?DHAFHFE?FFFBEFEFAFDHHHCGHGGIFIIGGGGHIFIGHI9BFGAADGBBFEEEHGEIGIIE_Mismatch_1_Sense_+_Library_PoolC
TCCATGTCATTTATTGTTACTTCAAATATTCAAATAATAAGAGTAATTGAAATGTTTTTCTTTCA
>Frequency_1_QualityScore_BD>+<??AB?@FGH?F<<??:C9):DE?DAEGD90?BD**?BFGHG<CG77=FGHEHG:=;AAA7)7@;>@AC6>>((>:>>@A>CCCCC:>AA_Mismatch_2_Sense_+_Library_PoolC
CTCAAAGACGGGATCCTACAATCCAAGATGGGATCCTACAATCTGGGATCCTGAAAGATGGAATCAGGAAAGATGGAATAGCAGTAGAGATTGT
>Frequency_1_QualityScore_FFHHHHHJJJJJIIIJJJJJJJJJIJJJJJJJJJJJJJJJJJJJJJJJJJJHIJJJIJJJIGIHFHGIJJIEHIHHHHHHHFFDDEDDDDADDD_Mismatch_1_Sense_+_Library_PoolC
TTGTTATTAAAGTTATTTCATGTTATTTTCTTGTTAAACAAGCATGGCATGTTCCTTTGGGATGTTACTGGTTTATGTACGGCTTTTAGGTTGG
>Frequency_1_QualityScore_DDDFF>FIGEGGIHCFGEBHG>AGAFIIC>FEHGFHIIIBFGGIIEEGGGA>GIIGGGIIHCA=6<<3=@58?;B>@@35(538??C@@A?ACC_Mismatch_0_Sense_+_Library_PoolC
TATTTGAATCAATACACATTTCCGCCACCGCCAGTCTAGTGAGAAGCTCATGATGATGAGTACCGCTAACGGCTATTTCGTTGGTGCAAACATA
>Frequency_1_QualityScore_FFHHHHHJJJJJJJJJJJJJGIIJJJJJJJJIHIIIJIIJJIJJJJIJJJJJJJJJHIHIIHHHHHFFFFEEEEEEEDFDEEDEEDEDDD_Mismatch_2_Sense_+_Library_PoolC
GAAAGATGGAATCCGGAAAGATGGAATAGCAGTAGAGATTGTGTAAGCATATGTTGAGTTAGTGGTTTGTTATTAAAGTTATTTCATGGA
>Frequency_1_QualityScore_FFHHHGHJJJJJJJJJJIJIJJJGIJJJJJJJGJJJIIJJIJHIIIHGBGHIIJIJJJIGIJJJJJH_Mismatch_1_Sense_+_Library_PoolC
TAACATCCATGTCATTTATTGTTACTTCAAATATTCAAATAATAAGAGTAATTGAAATGTTTTTCTA
>Frequency_1_QualityScore_FFHHHHHJJJJJJJJJJJJIJJJJJJJJJJJJJJJJJJJJJJJIIGIFHIIJJJJJJIFIIJJJJI_Mismatch_2_Sense_+_Library_PoolC
AACATCCATGTCATTTATTGTTACTTCAAATATTCAAATAATAAGAGTAATTGAAATGTTTTTCCA
>Frequency_1_QualityScore_DFF<FDFGIGIIIIIICHG>@FCHHIIIIGACGCHG?FBDFHGGGHHIIIHIIEHIIHIIIIAE@7?CB;B>>;@CE>CCCDEECCDDDDCCDC_Mismatch_1_Sense_+_Library_PoolC
TTGTCTTGTTAAACAAGCATGGCATGTTCCTTTGGGATGTTACTGGTTTATGTACGGCTTTTAGGTTGGACTAACATCCATTTCATTTATTGTT
>Frequency_1_QualityScore_DEHDDHHIEBGIIGIIDGGHH@HECFIFHEHFA9C??FHIEGDDIFBBDF>BFGGGDD8=4=CGHGEGHIDGHHGADHH37_Mismatch_1_Sense_+_Library_PoolC
TAGGTTGGACTAACATCCATGTCATTTATTGTTACTTCAAATATTCAAATAATAAGAGTAATTGAAATGTTTTTCTTTTAC
>Frequency_1_QualityScore_FFHHHHHIIJGHHHIIIHIHIJJIJJJJJJJJIIJJJJJJJJHIJJJJJJJJHHJGIJJIJIJIIJIIGGHEGGJIHHFHA_Mismatch_1_Sense_+_Library_PoolC
GCATATGTTGAGTTAGTGGTTTGTTATTAAAGTTATTTCATGTTATTGTCTTGTTAAACAAGCATGGCATGTTCCTTTGGA
>Frequency_1_QualityScore_FEFHFFFFHIGGEHGCGGHIGHHIHEIIHHIHIGIIIGIGJGGHDAGGGIIJIIIIIJIIGHIIJJJJHEHFDCDCCCDDDC?CCCC<CCC@DD_Mismatch_0_Sense_+_Library_PoolC
GATTGTGTGTTGAGGTGAAGTAGTTTTTAAAAGATGGAACATCCAATCTGTTGGAATTACCTCCAAGACGGGATCCTACAATCCAAGATGGGAT
>Frequency_1_QualityScore_DFHHGDBDHGIIEHGHIHCGHH<EFCGC>HGEGGGHG@GDHIHEHE>GFHFGHH>?FGFGHIGEGEHDE_Mismatch_1_Sense_+_Library_PoolC
AACATCCATGTCATTTATTGTTACTTCAAATATTCAAATAATAAGAGTAATTGAAATGTTTTTCTTTCA
>Frequency_1_QualityScore_FFHHHHHGIIIJIJJJHHHIJJJJJJJJIIJJJGIJJHIJGIJJIJJJIJJJIFHIJJIJJJJJJI_Mismatch_0_Sense_+_Library_PoolC
ATAGCAGTAGAGATTGTGTAAGCATATGTTGAGTTAGTGGTTTGTTATTAAAGTTATTTCATGTTA
>Frequency_1_QualityScore_DDHFH>AFEGGHGGBHIH>E<99EDH1?:CGHEHHFEHGEG9D<BHB9<B9?FG=CHEG=7@@8=;7;CC7@E?EE_Mismatch_0_Sense_+_Library_PoolC
GAAAGATGGAATAGCAGTAGAGATTGTGTAAGCATATGTTGAGTTAGTGGTTTGTTATTAAAGTTATTTCATGTTA
>Frequency_1_QualityScore_BEFDFD8EEHF@+A;AEFG?BGHH9F?F9BGHGB<GGBBFHFG4?DE<DF<9CBFFDF:(.5;AAE?@;@7;CC3;CEC(-5;A<:<9::A3:A_Mismatch_1_Sense_+_Library_PoolC
GTTGAGGTGAAGAAGTTTTTAAAAGATGGAACATCCAATCTGTTGGAATTACCTCCAAGACGGGATCCTACAATCCAAGATGGGATCCTACAAT
>Frequency_1_QualityScore_FFHHHHHJJJJJIJJJJJJJIJIJJJJIJJJJJGHHHHJJJJJJIIJJIHIIIJHIJIEHIJHGHHHFF@BDF@D>CCECCDCDDDBDCEDDDD_Mismatch_1_Sense_+_Library_PoolC
CTGCAATCTGGGATCCTGAAAGATGGAATCCGGAAAGATGGAATAGCAGTAGAGATTGTGTAAGCATATGTTGAGTTAGTGGTTTGTTATTAAA
>Frequency_1_QualityScore_FFHHBF>BFFIBADHDGGEHHGGI?FHCGIFHIGIFFDHHIBG8BFIEIIIIIGEHIHGEEHEEB?;BD??CEECCCEECCCC;BADC>CCDEA_Mismatch_1_Sense_+_Library_PoolC
GATGTTCCTTTGGGATGTTACTGGTTTATGTACGGCTTTTAGGTTGGACTAACATCCATGTCATTTATTGTTACTTCAAATATTCAAATAATAA
>Frequency_1_QualityScore_FFHHHHHIJJJJJJJJJJJJJJIJIJJJJJJJJJEGIJJJJJJIJIJJJ_Mismatch_1_Sense_+_Library_PoolC
TTTATTGTTACTTCAAATATTCAAATAATAAGAGTAATTGAAATGTTTA
>Frequency_1_QualityScore_FFFHHHHJGHIEHIIGIGIIIJIGHHIGIJIIJJIJJJIJIJIJJFHH_Mismatch_0_Sense_+_Library_PoolC
TGAGTTAGTGGTTTGTTATTAAAGTTATTTCATGTTATTGTCTTGTTA
>Frequency_1_QualityScore_FFHHHHDHG9FHIIJIFIGGIHIIJJFCHEGHIJGHIJEID@HBHDCD@FGA_Mismatch_1_Sense_+_Library_PoolC
TTTATTGTTACTTCAAATATTCAAATAATAAGAGTAATTGAAATGTTTTTCA
>Frequency_1_QualityScore_?D>3A?:AEHEB:;<CFFBE@GHGAHFGGGGB4BCHGB<???<FACCH>C8B@FGHIGGEHCEEEEEHEEEEEDEDCDCDDCCDCC_Mismatch_2_Sense_+_Library_PoolC
TGGAATCCGGAAAGATGGAATAGCAGTAGAGATTGTGTAAGCATATGTTGAGTTAGTGGTTTGTTATTAAAGTTATTTCATGTTGA
>Frequency_1_QualityScore_FFGGHHHJJJJIGJJJJFHJIJJIJJJJJJJIEIHJJJHGIIIJIJIJJJJJJJHIIGIGIJHCH?EEH@CDDFFCCECE@EDDCDDDBDD9CC_Mismatch_1_Sense_+_Library_PoolC
GGATCCTACAATCTGGGATCCTGAAATATGGAATCCGGAAAGATGGAATAGCAGTAGAGATTGTGTAAGCATATGTTGAGTTAGTGGTTTGTTA
>Frequency_1_QualityScore_FFFHHFHIIJJJJJJJJJIJJFHIJJIIIIIGIJJJIIJJJJJJJJJJHJI_Mismatch_0_Sense_+_Library_PoolC
GGTTTATGTACGGCTTTTAGGTTGGACTAACATCCATGTCATTTATTGTTA
>Frequency_1_QualityScore_FFHHHHHJJJJJJJJJJJJJJJJJJIIJJJJJJJJJJJJIJIJJJJIJJJJJIIIIJJJJHHFFFEEEEEDDDDDDDDDDDDDDDDCDDEEDDD_Mismatch_1_Sense_+_Library_PoolC
ACGGGATCCTACAATCCAATATGGGATCCTACAATCTGGGATCCTGAAAGATGGAATCCGGAAAGATGGAATAGCAGTAGAGATTGTGTAAGCA
>Frequency_1_QualityScore_EFDFFDFFGGGHAFHGEHBFEFEADCGGDGFFGGIGIIIIII@BDFHGHIIIIIIGGIGICC>>EHG777AEE>?DFF7;?@=CC_Mismatch_1_Sense_+_Library_PoolC
TACGGCTTTTAGGTTGGACTAACATCCATGTCATTTATTGTTACTTCAAATATTCAAATAATAAGAGTAATTGAAATGTTTTTCA
>Frequency_1_QualityScore_FFHHHHHJIIJJIJJJJJJCHGGGJJ_Mismatch_0_Sense_+_Library_PoolC
AATATTCAAATAATAAGAGTAATTGA
>Frequency_1_QualityScore_FFHHHHHHJJJHIJJJJJJJJIIHGHGIEHIJHIIJJJJIJIJJHIIGHGHJJHJJCFIJGHGJJHHHHHHHFFFFFFFEEE_Mismatch_2_Sense_+_Library_PoolC
TATCCGGAAAGATGGAATAGCAGTAGAGATTGTGTAAGCATATGTTGAGTTAGTGGTTTGTTATTAAAGTTATTTCATGCTA
>Frequency_1_QualityScore_DDHHHHHJJHIIJJJJJJJIJIJJIIGJJIGGGGIJJJIJJJEIJIIJHIIIGIIGIIGGIGHG_Mismatch_0_Sense_+_Library_PoolC
TTATTAAAGTTATTTCATGTTATTGTCTTGTTAAACAAGCATGGCATGTTCCTTTGGGATGTTA
>Frequency_1_QualityScore_BD;<ADABFGGFBECH?CH>E+<9?@?@?@*?D?DDCFHGHHGIIFFHC:DD<BDGH<CEHCGGG@GFGE@_Mismatch_0_Sense_+_Library_PoolC
TAGAGATTGTGTAAGCATATGTTGAGTTAGTGGTTTGTTATTAAAGTTATTTCATGTTATTGTCTTGTTAA
>Frequency_1_QualityScore_DFHHHFHJJJIJGJIJIIJJGIHGIIIIIJJG>FHGIIJIGIIJJJIGDHHIGEIIEHAEHHCEHFCDDDCBDE:>?BBBCDDDDDDDDDCCCC_Mismatch_1_Sense_+_Library_PoolC
GGAATTACCTCCAAGACGGGATCCTACAATCCAAGATGGGATCCTACAATCTGGGATCCTGAAAGATGTAATCCGGAAAGATGGAATAGCAGTA
>Frequency_1_QualityScore_DFHHHHHJJJIHIGHIJIIJIJJGIIIHIJJJHIJJJDFHGGFIGHHGBGHIIIIJJIJHHIIJJJIC_Mismatch_1_Sense_+_Library_PoolC
TAACATCCATGTCATTTATTGTTACTTCAAATATTCAAATAATAAGAGTAATTGAAATGTTTTTCTAT
>Frequency_1_QualityScore_FFHFHDDHHIGHEIIHEFCFEHHHEHHHHGHHIIIIIIGIIFHHHIIEHGDHGHGIJJJJJIJGGIJJJJIIJGHIEEFHGHHEDD@C_Mismatch_0_Sense_+_Library_PoolC
GAAAGATGGAATAGCAGTAGAGATTGTGTAAGCATATGTTGAGTTAGTGGTTTGTTATTAAAGTTATTTCATGTTATTGTCTTGTTAA
>Frequency_1_QualityScore_FFHHHHHJJJJJJJJJJJJJJJJJJJJJJJJJJJJJJJJJIJJJIJIJJJJJGGIJIIJIGHHHHFFCDCDDDDDCCDDDDDEDDDDDDDDDCD_Mismatch_1_Sense_+_Library_PoolC
TCCAAGACGGGATCCTACAATCCAAGATGGGATCCTACAATCTGGGATCCTGAAAGATGGAATCCGGAAAGATGGAATAGCATTAGAGATTGTG
>Frequency_1_QualityScore_FFHHHHHJJJJJJJJIHHIJJJJIIGIJJJJJJJJJJJJJIDHJJHFHIJIJJJJIGIJIHGHHHHFFFFFFEEEEEEBBDBDDDDDDDDCDDC_Mismatch_0_Sense_+_Library_PoolC
CCGTTACCACTGTAAGTGAACATGTCCTCCTCACCTTAGAAATCACCCCAACCAGTATTTGAATCAATACACATTTCCGCCACCGCCAGTCTAG
>Frequency_1_QualityScore_DFHHHHHJIJJIIJJJJJJJIJJJJJJJJIHIJIHIJJJJGIIHJJIJJJJIIJJIGJJHIHGFHFFFFFEEEEEDDDEEEEEFDEEDDDDDDC_Mismatch_1_Sense_+_Library_PoolC
TGTTAAACAAGCATGGCATGTTCCTTTGGGATGTTACTGGTTTATGTACGGCTTTTAGGTTGGACTAACATCCATGTCATTTATTTTTACTTCA
>Frequency_1_QualityScore_FFHHHHHJJJ@GIJJJJJJJJJJJHIGIIHIHJJJHIHJJJJGIIJJGHIHIHIJIHHIEHIHHHHHFFFFFEFEEEEEEEEEEEEDDDEDDDD_Mismatch_1_Sense_+_Library_PoolC
TGGAATCCGGAAAGATGGAATAGCAGTAGAGATTGTGTAAGCATATGTTGAGTTAGTGGTTTGTTATTAAAGTTATTTCATGTTATTGTCTTGC
>Frequency_1_QualityScore_FFHHHGHJJJJJJJFIIIIIJJJEHGIJJJJJJJJIIJIIHIIJHHIFHJJIJIJJJJJJHIIJJJJJJJGI_Mismatch_1_Sense_+_Library_PoolC
AGATGGAATAGCAGTAGAGATTGTGTAAGCATATGTTGAGTTAGTGGTTTGTTATTAAAGTTATTTCATGTA
>Frequency_1_QualityScore_FFHHHHHJJHIIJJIIJJJGJJHGGIJJGIEHJJJJGIJJJJJJJJJJJJIJJJEEHGGHHGGFFFFFFFEEEFEEEDDDEEDDDBDD8<>@BD_Mismatch_1_Sense_+_Library_PoolC
TCAGTCTAGTGAGAAGCTCATGATGATGAGTACCGCTAACGGCTATTTCGTTGGTGCAAACATATTCATACTATTTTTGCATCGGAGGTGTGGG
>Frequency_1_QualityScore_FFHHHHHJIJJJJJJJIJJIJJJGIFHHIHIHHHIJHIJFGHIJHIIHIJJJJJJJJJJJJJJJJHHHHHEFFFFFFDCECDDDDDDBDDDBDD_Mismatch_0_Sense_+_Library_PoolC
TGGGTAAGAACAAATGCAGTAGGAGATTGTGTGTTGAGGTGAAGTAGTTTTTAAAAGATGGAACATCCAATCTGTTGGAATTACCTCCAAGACG
>Frequency_1_QualityScore_BB?<DHBGBGHIIIIBHCBH:<C?+8CEGFGEC1):1099<?DGF?04???D?BF=C>C88@FEGGG.)7@_Mismatch_2_Sense_+_Library_PoolC
TATAGATTGTGTAAGCATATGTTGCGTTAGTGGTTTGTTATTAAAGTTATTTCATGTTATTGTCTTGTTAA
>Frequency_1_QualityScore_FFGDHHGIJJIIEGHBCHE>HGEHFGHDHEHGCG@FHGIGGHDGHIHGE?DGHFHIJIJIIG@@GGGIIHEHGEEHGBECHFCCE37_Mismatch_0_Sense_+_Library_PoolC
AAAGATGGAATAGCAGTAGAGATTGTGTAAGCATATGTTGAGTTAGTGGTTTGTTATTAAAGTTATTTCATGTTATTGTCTTGTTAA
>Frequency_1_QualityScore_DDHHHBDGGCHIGCEC<CFHGIIIAHHIIHGHIBHH<@DDDBEFEHIIIIF?BFCCEGHGII_Mismatch_1_Sense_+_Library_PoolC
ATGTCATTTATTGTTACTTCAAATATTCAAATAATAAGAGTAATTGAAATGTTTTTCTTTCA
>Frequency_1_QualityScore_FDFFHHHJJJJJJJJJFHHHHHEHHFHIJIG9HDHIAFHE@HHG9:BDHEGIIEBBFG<DHCHECGG@;==DGCEEAA>CCEEFCDE;_Mismatch_0_Sense_+_Library_PoolC
GTGTAAGCATATGTTGAGTTAGTGGTTTGTTATTAAAGTTATTTCATGTTATTGTCTTGTTAAACAAGCATGGCATGTTCCTTTGGGA
>Frequency_1_QualityScore_DACADD4C?+<EFF?EE9ECEDDD?CBDD<9DEDDEECBBD@DDCDB(=7@CEEC776AACDD@D@@@??>>>AAAA?::>(,(3(9A29AAAA_Mismatch_1_Sense_+_Library_PoolC
GTGTTGAGGGGAAGTAGTTTTTAAAAGATGGAACATCCAATCTGTTGGAATTACCTCCAAGACGGGATCCTACAATCCAAGATGGGATCCTACA
>Frequency_1_QualityScore_DDHFHCDFECGFAHG@HG@HG4C<4E:CE<1?FGFGH3DGGG<BDG?FFHHGIIIEBD>CG@CCFHG77)7==;=CCCC3?>3@9.>@A36@_Mismatch_0_Sense_+_Library_PoolC
TAGAGATTGTGTAAGCATATGTTGAGTTAGTGGTTTGTTATTAAAGTTATTTCATGTTATTGTCTTGTTAAACAAGCATGGCATGTTCCTTT
>Frequency_1_QualityScore_FFFHHHHJJGHJJJIGHIJJJJJJJJIJFHJJJIIIJJIIJJJJJJJJJJJIJJJFHFEGGJJJIJGHGEHHHHHFFFFFFECDEEEEDDDDC@_Mismatch_1_Sense_+_Library_PoolC
AGTTACTGGTTTATGTACGGCTTTTAGGTTGGACTAACATCCATGTCATTTATTGTTACTTCAAATATTCAAATAATAAGAGTAATTGAAATGT
>Frequency_1_QualityScore_FFHDAFBGIJJIIIJCGGFHIIIIIIGGFEGGI@FHGEGIEIE>HIGIGIIFGGD6CGAEEH@EEHEFF@?BDBBCCAE@CCCDCDDCCDDEEF_Mismatch_1_Sense_+_Library_PoolC
CAAGCATAGCATGTTCCTTTGGGATGTTACTGGTTTATGTACGGCTTTTAGGTTGGACTAACATCCATGTCATTTATTGTTACTTCAAATATTC
>Frequency_1_QualityScore_;=:+<A2<CAD<AE@@?1:C@DEE@9*0??9BD99D@3?6BB=BC<=8==7=C=5=C=C==ADA3@_Mismatch_0_Sense_+_Library_PoolC
ATTACCTCCAAGACGGGATCCTACAATCCAAGATGGGATCCTACAATCTGGGATCCTGAAAGATGG
>Frequency_1_QualityScore_FFHDHFFGIIII?@FFG>GHIGICGGIEFBFIIJIIGEHBFHHEIIJJJGGHEHJIJGFHIJJIII?EHEAEEFFDD7;;@A@AEDDDCDDEDD_Mismatch_2_Sense_+_Library_PoolC
ACGGCTTTTAGGTTGGACTAACATCCATGTCATTTATTGTTACTTCAAATATTCAAATAATAAGAGTAATTGAAATGTTTTTCTTTTATGTAAA
>Frequency_1_QualityScore_FFHHHGHIJIIFGHGIJJEHFFIIIIJIIGIJJJIJIGIJJJ?FG<CFHIIIIIEEHHHHHFFFFFFEEEEEBDDDDDCBBCD@CD?BCCCDDC_Mismatch_1_Sense_+_Library_PoolC
TATTTCGTTGGTGCAAACATATTCATACTATTTTTGCATCGGAGGTGTGGGTAAGAACAAATGCAGTAGGAGATTGTGTGTTGAGGTGAATTAG
>Frequency_1_QualityScore_+B4AD<2:+<<<C:AECFFBB+<;CEE9C1?D?D@BD??4*9?3BD8??;?<)))8BB=87=@CE_Mismatch_1_Sense_+_Library_PoolC
GCAGTAGGAGATTGTGTGTTGAGGTGAAGTAGTTTTTAAAAGATGGAACATCTAATCTGTTGGAA
>Frequency_1_QualityScore_DDDHDHDGFEC?FCDHH9FCEBFBHCEEGFACHD?BFF??@FF@BDGIEGG@HGGHHADGEGDC@DE_Mismatch_0_Sense_+_Library_PoolC
AATAGCAGTAGAGATTGTGTAAGCATATGTTGAGTTAGTGGTTTGTTATTAAAGTTATTTCATGTTA
>Frequency_1_QualityScore_DDFFFDFAE:C<AF<CF?<F9AF?FGE:E@BFGF?DDBGDCGA?DFG?BF<DFD<F8.8=8@68=(.>)77CE:>E(757?7>;;A6;?_Mismatch_0_Sense_+_Library_PoolC
TGTTGAGTTAGTGGTTTGTTATTAAAGTTATTTCATGTTATTGTCTTGTTAAACAAGCATGGCATGTTCCTTTGGGATGTTACTGGTTT
>Frequency_1_QualityScore_FFGHHHHJJJJJHIIJJJJJJJJJJJIJJJJJJJJJHHIJIJJJJJJJJJIJJJJJJJJHHHHHFFFDDD@AABDDBDDDDDDDDDDDDDDDDD_Mismatch_1_Sense_+_Library_PoolC
AATGATGATGAGTACCGCTAACGGCTATTTCGTTGGTGCAAACATATTCATACTATTTTTGCATCGGAGGTGTGGGTAAGAACAAATGCAGTAG
>Frequency_1_QualityScore_;B3CBDA>DF>BA><4C<C<BEHHDH@H@E?CBH@BH9FEA><CDCF@9?BG@F*?BD=DG<=C_Mismatch_1_Sense_+_Library_PoolC
TCCATGTCATTTATTGTTACTTCAAATATTCAAATAATAAGAGTAATTGAAATGTTTTTCTTTA
>Frequency_1_QualityScore_FFHHHHHJJJJJJIJJJJJJJJJIJJIJJJJJJIJJJJJJJJJJIJJJJIJJHIJJJJJHHHHHFFFFFFFEEEFEFEDDDDDDDDDDDDDEEE_Mismatch_1_Sense_+_Library_PoolC
CAAGCATGGCATGTTCCTTTGGGATGTTACTCGTTTATGTACGGCTTTTAGGTTGGACTAACATCCATGTCATTTATTGTTACTTCAAATATTC
>Frequency_1_QualityScore_DDFFHBHG4AF@HHIGCCBFF>HBEIC;FG>DBDGH8CCAA@CGIHDH>E>AEHEEDEEEDEEECCCEDCB/(,8,958(00>?:4:?9ABA>>_Mismatch_1_Sense_+_Library_PoolC
GAGCTCATGATGATGAGTACCGCTAACGGCTATTTCGTTGGTGCAAACATATTCATACTATTTTTGCATCGGAGGTGTGGGTAAGAACAAATGC
>Frequency_1_QualityScore_FFHHHHHJJJJJJJJJJJHIJJIJJJJJJJJJJJJJJJJJJJJJJJJJJJJJJJIJGIJJIHIIIJIIIEEHHHHHFFFFFFEEF_Mismatch_2_Sense_+_Library_PoolC
TTATGTACGGCTTTTAGGTTGGACTAACATCCATGTCATTTATTGTTACTTCAAATATTCAAATAATAAGATTAATTGAAATGTA
>Frequency_1_QualityScore_FFHHHHHJJJJIJJHIJJHJJJJJIJJJJJJJJJJJJJJJJJJJJJJJIJJJJJJJJIJIIIHGHIGIEEHHHHFFFFFDFEEDEEDDD_Mismatch_2_Sense_+_Library_PoolC
GTACGGCTTTTAGGTTGGACTAACATCCATGTCATTTATTGTTACTTCAAATATTCAAATAATAAGAGTAATTGAAATGTTTTTCTTCA
>Frequency_1_QualityScore_D;?BDDDBB<EA8?,ACFA+@E)?@DDID9CCCEDD;>CCD@C@CACCD;;@A?@6;6>;5>;(,5>>(5;5;;>?<A:A:8(4:>AA<A+:A4_Mismatch_2_Sense_+_Library_PoolC
CATACTATTTTTGCATCGGAGGGGTGGGTAAGAACAAATGCAGTAGGAGATTGTGTGTTGAGGTGAAGTAGTTTTTAAAAGATGGAACATACAA
>Frequency_1_QualityScore_FFHHHHHIJJJIJJJJJJIJJIGIJJJJJJJJJJIIIIHIJIJJJJJJJJJIIJJJJ@FHIJICHIHHHHHHFFFDDDDDDDDDDDDCDDCED@_Mismatch_0_Sense_+_Library_PoolC
ACCACTGTAAGTGAACATGTCCTCCTCACCTTAGAAATCACCCCAACCAGTATTTGAATCAATACACATTTCCGCCACCGCCAGTCTAGTGAGA
>Frequency_1_QualityScore_DFGHHHHIJJJJJJIJJEIIIHIIIJIIHJIJJIJJJJJJJIJFHIJJIJIIJJGGHEEEHFFHEHFCEDDDECDDBDDD<ACACCD>A>>CDD_Mismatch_1_Sense_+_Library_PoolC
TAAAGTTATTTCATGTTATTGTCGTGTTAAACAAGCATGGCATGTTCCTTTGGGATGTTACTGGTTTATGTACGGCTTTTAGGTTGGACTAACA
>Frequency_1_QualityScore_DDFDHFDBGIGGCECGB:F?EFGG>?<CBG<?D8DG@FCCGG?FB@GBGHGG@GIGIEEA3?>;=A?;37?AB/3;@@>@@3:@@3@_Mismatch_0_Sense_+_Library_PoolC
AATTACCTCCAAGACGGGATCCTACAATCCAAGATGGGATCCTACAATCTGGGATCCTGAAAGATGGAATCCGGAAAGATGGAATAG
>Frequency_1_QualityScore_DDFD8BFI4C?BFBHF4AAEFECCFCFEF8C@GIIIFICFC?FFFFFI4?FFCFGIIIG@BC>BD=@FFFIBEFDFFF==CAD@_Mismatch_0_Sense_+_Library_PoolC
GTGTAAGCATATGTTGAGTTAGTGGTTTGTTATTAAAGTTATTTCATGTTATTGTCTTGTTAAACAAGCATGGCATGTTCCTTT
>Frequency_1_QualityScore_DDDFHHHIIEFHIGFGEDBGGIIECFBHGGHIFGG9?FHI@BAF/?8=<C==@CHIIGCHHEHGHDCC?ACEEE;@>;BAC;>ADCDDEEC35;_Mismatch_1_Sense_+_Library_PoolC
CCTGAAAGATGGAATCCGGAAAGATGGAATAGCAGTAGAGATTGTGTAAGCATATGTTGAGTTAGTGGTTTGTTATTAAAGTTATTTCATGATA
>Frequency_1_QualityScore_DFGHHGGEHIIGIIJJJCIIJJJICHIIJJJIJJGHGGHJIJJIJJJJJJIIHJIHGHHFGBFIGGGJJGCHIGHIJFHHHG_Mismatch_1_Sense_+_Library_PoolC
TTTTAGGTTGGACTAACATCCATGTCATTTATTGTTACTTCAAATATTCAAATAATAAGAGTAATTGAAATGTTTTTCTTAT
>Frequency_1_QualityScore_FFHHHHHJJJJIIHIGIJEHHHIJHIHHHIHHFHIGHJJIIIJIJJJJIIJJJJJJAGGHGIJJJJJJEFFEHGIJJIHHHHGFFFDBCCECEE_Mismatch_1_Sense_+_Library_PoolC
AGTAGAGATTGTGTAAGCATATGTTGAGTTAGTGGTTTGTTATTAAAGTTATTTCAAGTTATTGTCTTGTTAAACAAGCATGGCATGTTCCTTT
>Frequency_1_QualityScore_FFHHHHHJJJJJJJJJJJJJJJIJIJJJIJJJJJJJIJHIJJJJIJJJJJJIJJIIJJJIIIJIGHHHE?ECEFFFEEEEEFEDCDEEDED_Mismatch_1_Sense_+_Library_PoolC
GATCCTGAAAGATGGAATCCGGAAAGATGGAATAGCAGTAGAGATTGTGTAAGCATATGTTGAGTTAGTGGTTTGTTATTAAAGTTATTAC
>Frequency_1_QualityScore_FFHHHHHIJJJJJJJJIIJHIIIHGIJJGHHIJJJIJJJJIJJHJGHIJIIJGHJJIJJJJJJJJIJIHHHHHHHFF_Mismatch_2_Sense_+_Library_PoolC
CGGAAAGATGGAATAGCAGTAGAGATTGTGTAAGCATATGTTGAGTTAGTGGTTTGTTATTAAAGTTATTTCATGCA
>Frequency_1_QualityScore_DDDDDC?@CEE4E<FFD:C+A4ABFFEEE::1?EFCDF9CDEDD=DEEDDECDDEIIDIEEE68A;)=CA;A;@;;?A>?>BDD8=>>>A>A5:_Mismatch_2_Sense_+_Library_PoolC
GTTTGTTATTAAAGTTATTGCATGTTATTGTCTTGTTAAACAAGCATGGCATGTTCCTTTGGTATGTTACTGGTTTATGTACGGCTTTTAGGTT
>Frequency_1_QualityScore_8?DFF@FEBBGIEHAEGECF<EGCHCFIIAC?DGEHIAHEDBFGCFEGIIIIIGEHHIGIIIIIIHCHICEEEEEECD@7;7@BACCCC@_Mismatch_1_Sense_+_Library_PoolC
ATACGGCTTTTAGGTTGGACTAACATCCATGTCATTTATTGTTACTTCAAATATTCAAATAATAAGAGTAATTGAAATGTTTTTCTTTTA
>Frequency_1_QualityScore_FDFD;CAFAEGHIIIICGH@HHGIGHFGHHIIGIIIDGGHHHBGII<?FDAGEEHHG@FBC;@EDDA>EGGH>>=AEBCC@DEA@_Mismatch_0_Sense_+_Library_PoolC
GTTGAGTTAGTGGTTTGTTATTAAAGTTATTTCATGTTATTGTCTTGTTAAACAAGCATGGCATGTTCCTTTGGGATGTTACTGG
>Frequency_1_QualityScore_FFHHFGHJJJJGHIIJJJJJJJIIJJJGHIJIIIIJIJJJJIJIJJJJJJHIIICHGIJJIJJGHHGHIE=CEHHFFFFFDC8@DDCAC:AABC_Mismatch_1_Sense_+_Library_PoolC
TTTTATTAAAGTTATTTCATGTTATTGTCTTGTTAAACAAGCATGGCATGTTCCTTTGGGATGTTACTGGTTTATGTACGGCTTTTAGGTTGGA
>Frequency_1_QualityScore_FFHHHHHIJJGHHIJHHIHIIJJJJJJJIJJJJIJJJIJIJJJIJJJJIIIIJIIJJJHIIJJJHGFFFAEDEEDCCCDDCCDCCCBCABDDDD_Mismatch_2_Sense_+_Library_PoolC
AGTGTTGAGGTGAAGTAGTTTTTAAAAGATGGAACATCCAATCTTTTGGAATTACCTCCAAGACGGGATCCTACAATCCAAGATGGGATCCTAC
>Frequency_1_QualityScore_FFHHGGHJJBEEHGIHFEFHIIIGFFHIGHGHICGHIGGIJJGFIHBFGHHIJGIIFIIIGIGGGHHIIF_Mismatch_1_Sense_+_Library_PoolC
TAGAGATTGTGTAAGCATATGTTGAGTTAGTGGTTTGTTATTAAAGTTATTTCATGTTATTGTCTTTTTA
>Frequency_1_QualityScore_FFHHGHHJJJIJJJJJJJJIJJJJJJJJJJJJJIJDFIJJJJJJJJIJIIJJJJJG_Mismatch_2_Sense_+_Library_PoolC
ATTTATTGTTACTTCAAATATTCAAATAATAAGAGTAATTGAAATGTTTTTCTTCA
>Frequency_1_QualityScore_FFHGHHHJHGHIFHFHGFHIIJJEIJIIIIJIJIIGIGHDHHIIJBFHIIDFGIIIJJIJ_Mismatch_1_Sense_+_Library_PoolC
TGTCATTTATTGTTACTTCAAATATTCAAATAATAAGAGTAATTGAAATGTTTTTCTTTA
>Frequency_1_QualityScore_ADHFFHHGCGFEDEG@HI8:FHIGBGBHFE>>AFHIIIFBD@BCC?8;;?C<A2=BB7;?BB@?BBBBBBBCCCCC48@>BB@<@5<B9AAACC_Mismatch_0_Sense_+_Library_PoolC
GCCACCTCCATTGGCACCGCTACCGCCACCGCCACCGCCACCGCCTCCTCCACCGCCACCTCCCCCACCACTGCCTCCGCCGCACCACTAGCAC
>Frequency_1_QualityScore_DDDDAFFIAE,AHHIFBCFHIIIIDHIIIIIIGHFEGICHFD@FI<DBGGCHI;BGB<2DHHGCBCAFEC@AACC;?AEEEEB7?B>6>;B>6;_Mismatch_1_Sense_+_Library_PoolC
TGAGTTAGTGATTTGTTATTAAAGTTATTTCATGTTATTGTCTTGTTAAACAAGCATGGCATGTTCCTTTGGGATGTTACTGGTTTATGTACGG
>Frequency_1_QualityScore_FFHHHHHJGIJAFEHHIHIJJJJIJJIIJJJJHIJJGHFGHIHHGGHJJFHICGGHGEHHHGFFFFFEDCDEEDDDDDDDDCDDDDEDDDDDCC_Mismatch_0_Sense_+_Library_PoolC
TGCATCGGAGGTGTGGGTAAGAACAAATGCAGTAGGAGATTGTGTGTTGAGGTGAAGTAGTTTTTAAAAGATGGAACATCCAATCTGTTGGAAT
>Frequency_1_QualityScore_FFGHHHHJJJJJJJIIJJJJIJJJJIJJJIIJJJJIIJJJJJJJJJJJIJIIJJJJJJIJJGHHFHEDFFDFFEEEECFDDDCCCCECCDCCCD_Mismatch_1_Sense_+_Library_PoolC
CAATCCAAGATGGGATCCTACAATCTGGGATCCTGAAATATGGAATCCGGAAAGATGGAATAGCAGTAGAGATTGTGTAAGCATATGTTGAGTT
>Frequency_1_QualityScore_DD:<C<<CF>>FBH@BH@HGE;+CEHGEE;ECGG@D??@@)0?FD90??@?F29BFCAG98/\-==???CE3<3;AC>A>CCC:;;;AD_Mismatch_0_Sense_+_Library_PoolC
GTTATTGTCTTGTTAAACAAGCATGGCATGTTCCTTTGGGATGTTACTGGTTTATGTACGGCTTTTAGGTTGGACTAACATCCATGTCA
>Frequency_1_QualityScore_FDACFHHCFGCBEGHHIGBGHIEIIGIGIJGIJEIIFG@DCGI<FF@FIEGECGHA:FFHEGE>)==CA37<?;A6>6>;3>->A;>@_Mismatch_0_Sense_+_Library_PoolC
GAGTTAGTGGTTTGTTATTAAAGTTATTTCATGTTATTGTCTTGTTAAACAAGCATGGCATGTTCCTTTGGGATGTTACTGGTTTATG
>Frequency_1_QualityScore_DAD>FF?EHGDHBEGDF@@G?1:E;@ECD?DG<DF><*?@FGBFD?*00=BCFGGG4=@FCC@DCEE@HECEDC;BD@(6>C@>>CDCDD>ACC_Mismatch_1_Sense_+_Library_PoolC
GAAAGATGGAATCCGGAAAGATGGAATAGCAGTAGAGATTGTGTAATCATATGTTGAGTTAGTGGTTTGTTATTAAAGTTATTTCATGTTATTG
>Frequency_1_QualityScore_FFHHHHHGIGHHHGHHFHIJHIIGGGIGHIIJHIIFGFGGHGHIDEGIFHIJIHEGHFHIJIJEHGIIJJHHHFHHHDCB7;@@>BCDB@>B??_Mismatch_1_Sense_+_Library_PoolC
TGGAATAGCGGTAGAGATTGTGTAAGCATATGTTGAGTTAGTGGTTTGTTATTAAAGTTATTTCATGTTATTGTCTTGTTAAACAAGCATGGCA
>Frequency_1_QualityScore_FFHHHHHIJJJJIJJJIJJIGJFHHIIJJIJIJIJHIJIIIJJIIEHGHHIIJGGJIFDHIJIJJJJJJGIJ_Mismatch_1_Sense_+_Library_PoolC
AACATCCATGTCATTTATTGTTACTTCAAATATTCAAATAATAAGAGTAATTGAAATGTTTTTCTTTTATGA
>Frequency_1_QualityScore_FFHCFH<EBGHICGHIGIIJJJIJIJJHIIJGJGHHIHIHHIIJGIJFHHIIGIIHFHHHDFFFFFEEECEDDEFEDDDDDEEDDDCDDDDDDC_Mismatch_2_Sense_+_Library_PoolC
GGGAGGTGTGGGTAAGAACAAATGCAGTAGGAGATTGTGTGTTGAGGTGAAGTAGTTTTTAAAAGATGGAATATCCAATCTGTTGGAATTACCT
>Frequency_1_QualityScore_FFHFHGFBHGBH;EEEBEFDFHI9EH?CDCHHGAGHGHICEGGHGGHIEGIGG==F>CFDFIIIBGIIFEFCEFDEFFDCDBB98?CCA@_Mismatch_0_Sense_+_Library_PoolC
ATGCAGTAGGAGATTGTGTGTTGAGGTGAAGTAGTTTTTAAAAGATGGAACATCCAATCTGTTGGAATTACCTCCAAGACGGGATCCTAC
>Frequency_1_QualityScore_?2;6@BBACCCAC@C>@CADDDC<>833(388@CC<ACDDDEC@CCDEC<C>+:>@B@ACC@C3(43<9:>>C_Mismatch_1_Sense_+_Library_PoolC
GGACTAACATCCATGTCATTTATTGTTACTTCAAATATTCAAATAATAAGAGTAATTGAAATGTTTTTCTTTA
>Frequency_1_QualityScore_FFHHHHHJIJJJJIIJGIIIJGIJJJIFHEHFHIIJJJJIIIIIIICGIIJIDHHGEHHHHFFFCEFFFEA;A>@B>@BDDDADCDEDDCCCDD_Mismatch_1_Sense_+_Library_PoolC
CCTGGGATCCTGAAAGATGGAATCCGGAAAGATGGAATAGCAGTAGAGATTGTGTAAGCATATGTTGAGTTAGTGGTTTGTTATTAAAGTTATT
>Frequency_1_QualityScore_FFHHH,<EHIJJJJJJIJJIJJJIJJJIJHHIIJJIIJJIFHIJJIIIJJ_Mismatch_2_Sense_+_Library_PoolC
TGTTAATTCAAATATTCAAATAATAAGAGTAATTGAAATGTTTTTCTTTA
>Frequency_1_QualityScore_FFGHGFHJJJJJJJGIIIIIIJIJEEHJJIIJICIIJJJJJIJJJJIEHBFHGHIGIIGIDH_Mismatch_1_Sense_+_Library_PoolC
CTAACATCCATGTCATTTATTGTTACTTCAAATATTCAAATAATAAGAGTAATTGAAATGTA
>Frequency_1_QualityScore_D6<<<2AE;EC:<3AFEED@E9C*19:*?DDFCB<*:??DDD)?1<0(=@CCD;)7?ADDA;@@@AA>A@@AA;?;(:>A,55>?>A_Mismatch_0_Sense_+_Library_PoolC
GCTATTTCGTTGGTGCAAACATATTCATACTATTTTTGCATCGGAGGTGTGGGTAAGAACAAATGCAGTAGGAGATTGTGTGTTGAG
>Frequency_1_QualityScore_FFHHHHHJJIJJJJJJJJJJJJIJJJJJJJJJJJJJJIGIJJJIJJIJIJJJJIJJJJHHFFFFFEEEEEDDDDCDDDCDDDDDCCFEDDDDDD_Mismatch_1_Sense_+_Library_PoolC
AGATCCTACAATCCAAGATGGGATCCTACAATCTGGGATCCTGAAAGATGGAATCCGGAAAGATGGAATAGCAGTAGAGATTGTGTAAGCATAT
>Frequency_1_QualityScore_FFHGGDHEHGIIJCJDGECFHEHIIBGHEHIGGEEGGGFGEIBC@FCAGGHDHCHEGGDE;??CHEDC?;A>A=?@5<@?8@<C?@CCCCCBCD_Mismatch_0_Sense_+_Library_PoolC
GAAGCTCATGATGATGAGTACCGCTAACGGCTATTTCGTTGGTGCAAACATATTCATACTATTTTTGCATCGGAGGTGTGGGTAAGAACAAATG
>Frequency_1_QualityScore_DFHHHHHJJJJIJJJJJJJJIGIIIHEHJJJJIIJJGIIIGIJIIJIIFGGEGAGIIJJJHHEHHH@DFFCEBCEECECEDABBDDDBCDDDAC_Mismatch_1_Sense_+_Library_PoolC
TACAATCTGGGATCCTGAAAGATGGAATCCGGAAAGATGGAATAGCAGTAGAGATTGTGTAAGCATATGTTGAGTTAGTGGTTTTTTATTAAAG
>Frequency_1_QualityScore_FFHHGFHIJIJJJIJHIIIJFIJIICBHEIGGIIGEHDGG@HGEDFIIEIIIIB?<BBFAGIIIGIJGI>CEGIHGHFFEDECAACBDCACDCD_Mismatch_1_Sense_+_Library_PoolC
TAAAGTTATTTCATGTTATTGTCTTGTTAAACAAGCATTGCATGTTCCTTTGGGATGTTACTGGTTTATGTACGGCTTTTAGGTTGGACTAACA
>Frequency_1_QualityScore_FFDFHHFIIJEGHCHHHIIJJIJJGGDHG?CGEGHGCHEHIGIJIIIIGJIJIJIGIGEGGHIIIEIGIEF>E=AAHEDDBDD@@CEC@@CCCC_Mismatch_1_Sense_+_Library_PoolC
ATGTTACTGGTTTATGTACGGCTTTTAGGTTGGACTAACATCCATTTCATTTATTGTTACTTCAAATATTCAAATAATAAGAGTAATTGAAATG
>Frequency_1_QualityScore_FFHHHHHJIJJJJJJJHIJIJJJJJJIJIJJJJJJJJJJJJJJJIJJJIJIHIJIJJIJJJJIJJIJI_Mismatch_0_Sense_+_Library_PoolC
ATGTTTTTCTTTTATGTATTCCTGGCAAAATTTTACACTAATTAATTCAAGTCTATAATTGGCCATTA
>Frequency_1_QualityScore_DDDFHHHGHIEGGIJHHIHIIJJJIJJIJJJJJJJJJJJJIJJJJJJJIJJJIJJJJJIJJIJJJIHHFBFFEEEEEEDDCDDDDDDDCBDDDD_Mismatch_1_Sense_+_Library_PoolC
TGTGTTGAGGTGAAGTAGTTTTTAAAAGATGGAATATCCAATCTGTTGGAATTACCTCCAAGACGGGATCCTACAATCCAAGATGGGATCCTAC
>Frequency_1_QualityScore_FFHHHHHJJJJJJJJJJIJHHIIJJGHIJJJIHIIIJIJJIJJIIJJJJJJIIHHHFHEHEFDDEDCEC@C>ACCDDCC@CCDDDB;@CBDB<?_Mismatch_0_Sense_+_Library_PoolC
TAGAAATCACCCCAACCAGTATTTGAATCAATACACATTTCCGCCACCGCCAGTCTAGTGAGAAGCTCATGATGATGAGTACCGCTAACGGCTA
>Frequency_1_QualityScore_FFHHHFHIED@GHHEHGFHGG>BH?GEHI?FGCFIEII>FGIIHIDEHGEHEGCCFHGIGGEGCDHHHHHHHFFFFEECCDB@DCDDDDDDDCC_Mismatch_1_Sense_+_Library_PoolC
TCAGTAGGAGATTGTGTGTTGAGGTGAAGTAGTTTTTAAAAGATGGAACATCCAATCTGTTGGAATTACCTCCAAGACGGGATCCTACAATCCA
>Frequency_1_QualityScore_FFFGGHADDEHCCGGFGCDCEHB<DEGHCDGDGBF@BF>GHIGFHI9DBCFGBFHHCEIGHIIIGHHGE?EHFFFFFFCEDEEEEEDDC@CA@>_Mismatch_1_Sense_+_Library_PoolC
ATCCGGAAAGATGGAATAGCAGTAGAGATTGTGTAAGCATATGTTGAGTTAGTGGTTTGTTATTAAAGTTATTTCATGTTATTGTCTTGTTGAA
>Frequency_1_QualityScore_FFGHHHHJJIJIIJGHIIJIHGHJJJIGHIJJIIIHIHIHGGIIGGHJIIJJJIJJJHIJIJJJJJJHJHIJHHHHHHEEBE_Mismatch_0_Sense_+_Library_PoolC
TGGAATAGCAGTAGAGATTGTGTAAGCATATGTTGAGTTAGTGGTTTGTTATTAAAGTTATTTCATGTTATTGTCTTGTTAA
>Frequency_1_QualityScore_F+=DFFDGGHIFFIIIIJJIIJIGGI4?CHEHIJHHHI:CCDGGEHIHG9?BFFG_Mismatch_2_Sense_+_Library_PoolC
GCCATTTATTGTTACTTCAAATATTCAAATAATAAGAGTAATTGAAATGTTTTTA
>Frequency_1_QualityScore_FFHGHHHIGIJIIJJJJIJIJJJFIJIIJJJJJIIJIJJIIJJJIJGIIIGIGIJIJIIIGFHHH@DDECCECEDDDDDDDDEDDDEEDDDDCC_Mismatch_2_Sense_+_Library_PoolC
ACGTCTTGTTAAACAAGCATGGCATGTTCCTTTGGGATGTTACTGGTTTATGTACGGCTTTTAGGTTGGACTAACATCCATGTCATTTATTGTT
>Frequency_1_QualityScore_FFFHFHHJGHGHHIJIIJCGHIJHIHIIJJJJGIJJJJJIJJJIJHIJIJJJJJJJJIIIJIJJJJJHHHCHFF6ABCEDDDDDDDDDDDDDDD_Mismatch_1_Sense_+_Library_PoolC
GGAGATTGTGTGTTGAGGTGAAGTAGTTTTTAAAAGATGGAACATCCAATCTGTTGGAATTACCTCCAAGACGGAATCCTACAATCCAAGATGG
>Frequency_1_QualityScore_FFHHHHHJJIJJJJJJJJIIIIIIJJJHIIJJJJIJJJJIJJHIHIIIFHIHIJJHIIIJJIJJIIGJJGIIJJHHHHHHHHFFDDECEEEDDD_Mismatch_1_Sense_+_Library_PoolC
GGAAATATGGAATAGCAGTAGAGATTGTGTAAGCATATGTTGAGTTAGTGGTTTGTTATTAAAGTTATTTCATGTTATTGTCTTGTTAAACAAG
>Frequency_1_QualityScore_8BD+23CAEED@@EEE*?B<>D3;DD?<D@9*9??C<B@@CCAA7=ACCC=C74)@CDD?CCDDDDAD:6;;;>B@>AAAA5-;==:>>>A_Mismatch_2_Sense_+_Library_PoolC
ATGGACGGCTTTTAGGTTGGACTAACATCCATGTCATTTATTGTTACTTCAAATATTCAAATAATAAGAGTAATTGAAATGTTTTTCTTTA
>Frequency_1_QualityScore_DAHDHHFICHIIIEED=FBCD9AABGHGIEEE;FC@DDBECHBEHBHGHGC)B>;CGHGCEGHHIGFHHACECDDDC<)66@CCC@CC@A(;@C_Mismatch_1_Sense_+_Library_PoolC
CTACAATCCAAGATGGGATCCTACAATCTGGGATCCTGAAAGATGGAATCCAGAAAGATGGAATAGCAGTAGAGATTGTGTAAGCATATGTTGA
>Frequency_1_QualityScore_FFHHHHHJJIJJJJJJJGHIGIHHIJHIJJJJJIJJJJIIJHIIIIIHIJHIJJHIJJJJIJJGIJJJIIJJJIJHHHHHHHFDDFDDCEEDED_Mismatch_1_Sense_+_Library_PoolC
GAAAGATGGAATAGCAGTAGAGATTGTCTAAGCATATGTTGAGTTAGTGGTTTGTTATTAAAGTTATTTCATGTTATTGTCTTGTTAAACAAGC
>Frequency_1_QualityScore_DDFFDFHGBHGIIIJJGIIJFIIIFFHIIJJEGDHIJJJG<FGBHGDEEE>FGIGI=FGIGIFDG6@_Mismatch_1_Sense_+_Library_PoolC
GTGGTTTGTTATTAAAGTTATTTCATGTTATTGTCTTGTTAAACAAGCATGGCATGTTCCTTTGGTA
>Frequency_1_QualityScore_=A:::4CGF4ECCCHHI<BD,AE:FC+<FBECFIIC@:?43??FFCDF_Mismatch_1_Sense_+_Library_PoolC
TACTTCAAATATTCAAATAATAAGAGAAATTGAAATGTTTTTCTTTTA
>Frequency_1_QualityScore_ADDDDBA3+222AF?EECDFA<?CCB3EDC)8::6?D9?<?88BB;BB=CDEID@DA_Mismatch_0_Sense_+_Library_PoolC
ACATCCAATCTGTTGGAATTACCTCCAAGACGGGATCCTACAATCCAAGATGGGATC
>Frequency_1_QualityScore_DFGHHHHJJJJJJJGIIJ:GH?D?FHIGHIIHGIJJEGIJJJCHGIHHEHFFEECEDEECCE>A@CCCC>>CDDDBDDDDDCDDDDDDDDDDCD_Mismatch_1_Sense_+_Library_PoolC
ATACTATTTTTGCACCGGAGGTGTGGGTAAGAACAAATGCAGTAGGAGATTGTGTGTTGAGGTGAAGTAGTTTTTAAAAGATGGAACATCCAAT
>Frequency_1_QualityScore_DFHHGHHIIJJJGJIJHGHHFBJHGIEHFEGHIJECFHHGIJJIHIIJJJHIJJJJJGJFCIGGIIIJJFGIEHJJJHHHHHFHFFFDEFBECE_Mismatch_0_Sense_+_Library_PoolC
GTTACTTCAAATATTCAAATAATAAGAGTAATTGAAATGTTTTTCTTTTATGTATTCCTGGCAAAATTTTACACTAATTAATTCAAGTCTATAA
>Frequency_1_QualityScore_FFHHHHHJJGJGGHIIJJIJJJIIJIJJJJJHJGIDGIIIIJJJIJIGIJJJJJJJJJJGGGHGFF?CD??C@BD@DDDCDDDCDDDDCDDC@C_Mismatch_0_Sense_+_Library_PoolC
ATGATGATGAGTACCGCTAACGGCTATTTCGTTGGTGCAAACATATTCATACTATTTTTGCATCGGAGGTGTGGGTAAGAACAAATGCAGTAGG
>Frequency_1_QualityScore_FFHHHHHJJJJJJJJIJJJIIJJIJJJJJIJIJJJJHIJJIIIIGHIIJIIIIIJFGHHIJJJJGIHHHCHFFFFFFFEEEEEEEEDEEE_Mismatch_0_Sense_+_Library_PoolC
AAAGATGGAATCCGGAAAGATGGAATAGCAGTAGAGATTGTGTAAGCATATGTTGAGTTAGTGGTTTGTTATTAAAGTTATTTCATGTTA
>Frequency_1_QualityScore_?D?FA<C<FGEB<EEHFHFIFC<F@E9A4<AE<F;;?B38:?B::BFCFF_Mismatch_0_Sense_+_Library_PoolC
TAAAGTTATTTCATGTTATTGTCTTGTTAAACAAGCATGGCATGTTCCTT
>Frequency_1_QualityScore_DB?DFBDHHHEGH@D4AFHCHHHHIADBFD>FEBC9D>BDGD4??B0?9?BF?B8BBBDB=<_Mismatch_1_Sense_+_Library_PoolC
ACATCCATGTCATTTATTGTTACTTCAAATATTCAAATAATAAGAGTAATTGAAATGTTTTA
>Frequency_1_QualityScore_FFHHHGHIJJIIJGIIIIJIEHGIIJIJJJHGJJIJGIJJIJJJIIJIJJJHJJJIJJJJHHHHHHFDEDFFEEEEEECDEDDDDDDEDCDDDA_Mismatch_1_Sense_+_Library_PoolC
ACAATCCAAGATGGGATCCTACAATCTGGGATCCTGAAAGATGGAATCCGGAAAGATTGAATAGCAGTAGAGATTGTGTAAGCATATGTTGAGT
>Frequency_1_QualityScore_FFHGCFHIJIJIGIJIGGGEHHEHFHHCIIIJIIDIGIHIDEGHHIJDIHIIIG_Mismatch_0_Sense_+_Library_PoolC
AAAGTTATTTCATGTTATTGTCTTGTTAAACAAGCATGGCATGTTCCTTTGGGA
>Frequency_1_QualityScore_DD:A=CFED?AFHCI@I>?E@DHHIDHBECEDED?F<:B3*:?@D<9??FEFBFFGCF@FIIC_Mismatch_0_Sense_+_Library_PoolC
TTTGTTATTAAAGTTATTTCATGTTATTGTCTTGTTAAACAAGCATGGCATGTTCCTTTGGGA
>Frequency_1_QualityScore_FFHHHHHJHIIIHIIJJJIJJIEIFHIIIHIJJIHHIJJJJJIIJGIJHHHIGHDHIFHIJGHHIIAEFCAEFFFFFFFFFDEEDEDEDDC@CC_Mismatch_1_Sense_+_Library_PoolC
TAATCCGGAAAGATGGAATAGCAGTAGAGATTGTGTAAGCATATGTTGAGTTAGTGGTTTGTTATTAAAGTTATTTCATGTTATTGTCTTGTTA
>Frequency_1_QualityScore_FFHHHHHJJIJJJJJJJJJJJIJJJJIJJJJJJJIJJJJJIJIIJJJJJJIIGIIGIIHGHHFFFDDEDCCDDDDDDDCDCDDDDDDD:ACCDD_Mismatch_1_Sense_+_Library_PoolC
AAGACGGGATCCTACAATCCAAGATGGGATCCTACAATCTGGGATCCTGAAAGATGGAATCCGGAAAGATGGAATAGCAGTAGAGATTATGTAA
>Frequency_1_QualityScore_BDDDDBH@FF<EEGBEG<?CBD>GHGDBBHIBBGDBHDGGHEBGIIGIGEIF@AAFDCDEE@CGG=A=@?B;7ADC@66@C;A>CCCC_Mismatch_1_Sense_+_Library_PoolC
AAAGATGGAATCCGGAAAGATGGAATAGCAGTAGAGATTGTGTAAGCATATGTTGAGTTAGTGGTTTGTTATTAAAGTTATTTCATGA
>Frequency_1_QualityScore_ABD+=2AEE>EEED<F9,,3AFAB<4+<<?4?<??@DFDD<@DA?*BB99?**@29BB_Mismatch_0_Sense_+_Library_PoolC
TAAAGTTATTTCATGTTATTGTCTTGTTAAACAAGCATGGCATGTTCCTTTGGGATGT
>Frequency_1_QualityScore_FFHHHHFIJJJIIJJJJJIJJJJJJJIIJJIIJJJJHIJJJJIIJJJJIIJJJJIJJJIDIJIHHHFFDDCCDDDDCDCCDDDDDCDDDDDEED_Mismatch_0_Sense_+_Library_PoolC
ACATGTCCTCCTCACCTTAGAAATCACCCCAACCAGTATTTGAATCAATACACATTTCCGCCACCGCCAGTCTAGTGAGAAGCTCATGATGATG
>Frequency_1_QualityScore_DDADHD<C+28?CDC>F@D;BBF>*?:?F49B>(9B99=8(BDF4CC@G>GH7===AEHE?B@37;@:>A>A=C>5>C@CCC(5:A@::3@CCA_Mismatch_1_Sense_+_Library_PoolC
CGGAGGTGAGGGTAAGAACAAATGCAGTAGGAGATTGTGTGTTGAGGTGAAGTAGTTTTTAAAAGATGGAACATCCAATCTGTTGGAATTACCT
>Frequency_1_QualityScore_FFHHHHFIJJJJJGIIJJJJJIJIIIIFGGGHIJGIJJJJJJJIJJIIJJJJJIIJJJJJJJJIIJGHIIIJIIGIHHHFDD@DEFECECEDAC_Mismatch_1_Sense_+_Library_PoolC
GGATTGTGTAAGCATATGTTGAGTTAGTGGTTTGTTATTAAAGTTATTTCATGTTATTGTCTTGTTAAACAAGCATGGCATGTTCCTTTGGGAT
>Frequency_1_QualityScore_DFHBH?FCCFFEHCHIIIHIEFG9CAF8?C?FHG<BBF99BF<<9;3=B;B3@DCAHG3==A:CFE;?C?>;A>;;CCCC;5>@:@==\0<BD5_Mismatch_1_Sense_+_Library_PoolC
CCAATCTGTTGGAATTACCTCCAAGACGGGATCCTACAATCCAAGATGGGATCCTACAATCTGGGATCCTGAAAGATGGAATCCGGAACGATGG
>Frequency_1_QualityScore_DFHHHGHIJJIJGHJ:C?DGH@FHGCFHGIIJJIJJFGIJIJFIJHEHHHEFEDDF??CEE>CC>CCCDA@CDDDCDDDCCCEEEDDDDDEDDD_Mismatch_1_Sense_+_Library_PoolC
TTTTTGCATCGGAGGTGTGGGTAAGAACAAATGCAGTAGGAGATTGTGTGTTGAGGTGAAGTAGTTTTTAAAAGATGGAATATCCAATCTGTTG
>Frequency_1_QualityScore_FDHHHHHHGHHIHIFHIJIIEHHIGIHHIHHIJHIHIIIJJJIIIJIJIHJIIJJJIJJIII>BG)84=C_Mismatch_1_Sense_+_Library_PoolC
GATTGTGTAAGCATATGTTGAGTTAGTGGTTTGTTATTAAAGTTATTTCATGTTATTGTCTTGTTAAGCA
>Frequency_1_QualityScore_FFHHHHHJJJJJJJJJJJJJJJJIJIJJJJJJJJJJJJJIIJJJGIJFHIIIGHIJJJJJJHHHHFFFFDFFEEEEDDDDCDCCDDDDDCCDDD_Mismatch_1_Sense_+_Library_PoolC
ATGGAATATCCAATCTGTTGGAATTACCTCCAAGACGGGATCCTACAATCCAAGATGGGATCCTACAATCTGGGATCCTGAAAGATGGAATCCG
>Frequency_1_QualityScore_FFHHHHHJJJJIJJJIJJJJJJIJJIJJJJJJJGHJJIJIJJIIIIJIHIHIJIJJJJIJJHHHHHHFFDFEEDEAEDDDDDDACDDDD@@_Mismatch_1_Sense_+_Library_PoolC
TATCCAATCTGTTGGAATTACCTCCAAGACGGGATCCTACAATCCAAGATGGGATCCTACAATCTGGGATCCTGAAAGATGGAATCCGGAA
>Frequency_1_QualityScore_2:<,ADBEEABABFAB>CEEEB<<@FEIA)000?2D@;??_Mismatch_1_Sense_+_Library_PoolC
ACATATTCATACTATTTTTGCATCGGAGGAGTGGGTAAGA
>Frequency_1_QualityScore_FFHHHHHHICHIIIJIJJIIJJHHIIJJIJJJHIJJJJIJJJHGIE_Mismatch_0_Sense_+_Library_PoolC
AGTTAGTGGTTTGTTATTAAAGTTATTTCATGTTATTGTCTTGTTA
>Frequency_1_QualityScore_DDFDAF:EBHBGDEFHGHCHIIIIIGCBFHIAGGGIICBBHIIEHEHCGH>C\5@EHI>EAH>?9BDB>;@@CACC@DCC@CBCCCCCACACCC_Mismatch_1_Sense_+_Library_PoolC
TAAAAGATGGAACATCCAATCTGTTGGAATTACCTCCAAGACGGGATCCTACGATCCAAGATGGGATCCTACAATCTGGGATCCTGAAAGATGG
>Frequency_1_QualityScore_DF<AFH?GHIGIDFGG@FHIHHGGFH<F<GHGGF>FHGIG@FGGGHFFGG@GDB:DDBDC@<CG>FG>GGDG7DAEGHH_Mismatch_1_Sense_+_Library_PoolC
AGGTTGGACTAACATCCATGTCATTTATTGTTACTTCAAATATTCAAATAATAAGAGTAATTGAAATGTTTTTCTTTCA
>Frequency_1_QualityScore_FFHHHHHJHIIIJIJGJJIJJJJJIJJJJJJJJJJHIBHHIIIJJJJJIJIIIIIGICJIJIFHGHGGCGHGEAEHHHFHHHHE_Mismatch_2_Sense_+_Library_PoolC
CTTTTAGGTTGGACTAACATCCATGTCATTTATTGTTACTTCAAATATTCAAATAATAAGAGTAATTGAAATGTTTTTCTTTAC
>Frequency_1_QualityScore_FFHHHHHJJJJJJJJJIJJJIIJJJJJJJJJJJJJJJJGIJJJJIJIJJJJJJHIJJJJHGGHHFFFFFFEEEEEDDDCCDCDDDDDDCDDDDD_Mismatch_1_Sense_+_Library_PoolC
GGGAACATCCAATCTGTTGGAATTACCTCCAAGACGGGATCCTACAATCCAAGATGGGATCCTACAATCTGGGATCCTGAAAGATGGAATCCGG
>Frequency_1_QualityScore_DDA>FBFB4E@?FG:EF;@FE?GDDFCFC?D>BBBA=DFFDFEFDF.;C@FIF@@3=66;?B(,(6.;ABD;;BA;;@>AA>A5>>:@?A?<>>_Mismatch_0_Sense_+_Library_PoolC
ACAAGTCTCCGCCTTCCCCTCCTACACCTTACCACAAAAGTCTCCGTGACCACCATCCCGTTACCACTGTAAGTGAACATGTCCTCCTCACCTT
>Frequency_1_QualityScore_FFHADFHIJJJJJJJJJJJJIJJJJEHJ?DDHIJGIJJEIJJJIJIJJJJJJJGHEHHGHHEDBDECDECACDDCDDBDEDDDDDDDDDDEEED_Mismatch_1_Sense_+_Library_PoolC
CATATTCATACTATTTTTGCATCGGAGGTGTGGGTAAGAACAAATGCAGTAGGAGATTGTGTGTTGAGGTGAAGTAGTTTTTAAAAGATGTAAC
>Frequency_1_QualityScore_=BDFHHBHHBGEAG<BCHGEHEHGGGAG@GHIDHGGGIBDDBFGIGD@FGGEHGHGGDHGHHFFCE@BCCAB5=;?BB8@>>:><CC?ACA3>4_Mismatch_0_Sense_+_Library_PoolC
CTCATGATGATGAGTACCGCTAACGGCTATTTCGTTGGTGCAAACATATTCATACTATTTTTGCATCGGAGGTGTGGGTAAGAACAAATGCAGT
>Frequency_1_QualityScore_FFHHHHHJJIJJJJJJIJEHGIJJJIGHIHHIIIGHJIIJIJJJJIIIJJIJJJJIIJJIIJHIJIIIJJJJIJJJGIFHHHHFFFFFFFEEEE_Mismatch_0_Sense_+_Library_PoolC
TTTATTGTTACTTCAAATATTCAAATAATAAGAGTAATTGAAATGTTTTTCTTTTATGTATTCCTGGCAAAATTTTACACTAATTAATTCAAGT
>Frequency_1_QualityScore_?DDDFDCAEE,AF9EGAF>FEA++<EDH;080@))00?BDEB3/?BFEB4))8..74@7@=@;=7776;()7>>;@>AC:@;CC>A=?B@BBC@_Mismatch_1_Sense_+_Library_PoolC
ATCCAATCTGTTGGAATTACCTCCAAGACGGGATCCTACAATCCAAGATGAGATCCTACAATCTGGGATCCTGAAAGATGGAATCCGGAAAGAT
>Frequency_1_QualityScore_FFHGHHHJJJIJJJJJJJJJHHJJJJGHJJJJJJJJJIJJJIGIIJIIIIJJIGH>DGIGHHFHHHFFFFFEEEECDCCDDDDDDDDDDDDDC>_Mismatch_2_Sense_+_Library_PoolC
CCTACACCTTACCACAAAAGTCCCCGTGACCACCATCCCATTACCACTGTAAGTGAACATGTCCTCCTCACCTTAGAAATCACCCCAACCAGTA
>Frequency_1_QualityScore_FFHGHFHFFHIIJIJJJIGIFEEGDGEDDDHDGHIJGHGGHCEFHHIIJJIEG4@EHHH@ADEFDDD3==@BDDDDCDDDDD>(::@CCACCDC_Mismatch_0_Sense_+_Library_PoolC
TGATGAGTACCGCTAACGGCTATTTCGTTGGTGCAAACATATTCATACTATTTTTGCATCGGAGGTGTGGGTAAGAACAAATGCAGTAGGAGAT
>Frequency_1_QualityScore_FFHHHHHJJJJGHJJJJJJJJJJJJJJJIJJIJJJJJJJJJJJJJJJJJJJJJJJIIJJJIIJIJ@EHIEHH_Mismatch_0_Sense_+_Library_PoolC
CGGCTTTTAGGTTGGACTAACATCCATGTCATTTATTGTTACTTCAAATATTCAAATAATAAGAGTAATTGA
>Frequency_1_QualityScore_FFHHHAFFGIIGIJJIJJJJJJJJIJIJJJJJIJJIIJJJJJJJJJCGIJJEHGDHHHHHHFFFFFDDEEEDDDDACDDDDDDDBDDDCDDDDD_Mismatch_1_Sense_+_Library_PoolC
GGAGGTGTGGGTAAGAACAAATGCAGTAGGAGATTGTGTGTTGAGGTGAAGTAGTTTTTAAAAGATGGAACATCCAATCTTTTGGAATTACCTC
>Frequency_1_QualityScore_ABHHHHGGCIGGGCGIGIG1:?C?;:D<GH?BGGIFGGCCGABBGDEHHIIEIGHG=@GEEEDFC>5339<ACCCC9:<?18>>CCBBADDEDE_Mismatch_0_Sense_+_Library_PoolC
TGAATCAATACACATTTCCGCCACCGCCAGTCTAGTGAGAAGCTCATGATGATGAGTACCGCTAACGGCTATTTCGTTGGTGCAAACATATTCA
>Frequency_1_QualityScore_FFHHHHHJJJJJJHIJJIJFHJJJJJJJJJJJIJJJJJJJJJHIEHIJJJJJJJJFHIJJJ_Mismatch_1_Sense_+_Library_PoolC
ATCCATGTCATTTATTGTTACTTCAAATATTCAAATAATAAGAGTAATTGAAATGTTTTTA
>Frequency_1_QualityScore_>BF8<D>@FFBGA?A<CFH+AC?EB9AHEE<:<<<B**?G<?3?FFDFEFBFFFG>?8BBFC<<7))=FCF@@>7@)7=63_Mismatch_1_Sense_+_Library_PoolC
GGAATAGCAGTAGAGATTGTGTAAGCATATGTTGAGTTAGTGGTTTGTTATTAAAGTTATTTCATGTTATTGTCTTTTTAA
>Frequency_1_QualityScore_FDHHHHHGHHIJJJIJGIIIIJFHGIIJHIJHIJJIJJJJJJJJIIIJJJJJJJJJJJJIIJJJIJJI_Mismatch_0_Sense_+_Library_PoolC
GAGATTGTGTAAGCATATGTTGAGTTAGTGGTTTGTTATTAAAGTTATTTCATGTTATTGTCTTGTTA
>Frequency_1_QualityScore_DAH:DFFHICHIG<FAFDGEBHHHBEAFDHHGG@BGCFHCD9B?F:?G9B?GBDFGHGHIGHGECDEDHHIEAEGIIGEEHHH?B_Mismatch_1_Sense_+_Library_PoolC
AAGATGGAATAGCAGTAGAGATTGTGTAAGCATATGTTGAGTTAGTGGTTTGTTATTAAAGTTATTTCATGTTATTGTCTTGGTA
>Frequency_1_QualityScore_FFHHHHFIHIIJJJIIIIGIIHHIIIIJJJIJJJJGIHGHGHHJJJJJHGIJJIIIJIGGIEHEHHH?D@@DFDEDCEDDDDDCCDEDEFEEDE_Mismatch_1_Sense_+_Library_PoolC
ATCCTGAGAGATGGAATCCGGAAAGATGGAATAGCAGTAGAGATTGTGTAAGCATATGTTGAGTTAGTGGTTTGTTATTAAAGTTATTTCATGT
>Frequency_1_QualityScore_FFHHHHHJJIIJJJJJJJJJJJJJJJJJJJHJJJJJJJJJJJJJJJJJJFHIIIJIJJIJIHHHHHHFFFFFFFFEEEEEEEDDDDDDFEEEDD_Mismatch_1_Sense_+_Library_PoolC
ACATGGCATGTTCCTTTGGGATGTTACTGGTTTATGTACGGCTTTTAGGTTGGACTAACATCCATGTCATTTATTGTTACTTCAAATATTCAAA
>Frequency_1_QualityScore_FFHFHFHBGGHIHIGGCFHGJIIIJIJIIIJIIGIJJIIJJIIGHIFGGJJJJIIEHIJJJJJHHHHHGF@BDEDFEEECC@@>CBCDCDD_Mismatch_1_Sense_+_Library_PoolC
ATGTACGGCTTTTAGGTTGGACTAACATCCATGTCATTTATTGTTACTTCAAATATTCAAATAATAAGAGTAATTGAAATGTTTTTCTTTA
>Frequency_1_QualityScore_FFHHHHHJJJHIJJJIJJJJJJJJJJJJJJJJJJJJIJJJIJJIIJIIJHIIGHIHHHHHFFFFFEFEECACDCDDDDDDBDDDBDDEEDBDDD_Mismatch_0_Sense_+_Library_PoolC
CCCCAACCAGTATTTGAATCAATACACATTTCCGCCACCGCCAGTCTAGTGAGAAGCTCATGATGATGAGTACCGCTAACGGCTATTTCGTTGG
>Frequency_1_QualityScore_FFHHHFHJJGGHIJIJJIIIIIHEHHBFHIEGGCFHGFHIJJIIIGGHIJIIJJIJIIJJIIHJJJJEI_Mismatch_2_Sense_+_Library_PoolC
TAGAGATTGTGTAAGCATATGTTGAGTTAGTGGTTTGTTATTAAAGTTATTTCATGTTATTGTCTTGCA
>Frequency_1_QualityScore_FFFHHHHJEGGGGHIIHGHGIDEHGJJIJJJIIJIIJIGGIGIIIFAG=CFHIEGEIGHFEHHHEEEEFCEFDCE;@A@@AC@CC@5>5??>CC_Mismatch_1_Sense_+_Library_PoolC
GATTTATGTACGGCTTTTAGGTTGGACTAACATCCATGTCATTTATTGTTACTTCAAATATTCAAATAATAAGAGTAATTGAAATGTTTTTCTT
>Frequency_1_QualityScore_>@FHFDFI=EEBHFEGGAHHI<G>1?CD@AGEHGE9@GHI\8=C8C@3@FE;DGHHHHF:)?E3;7?7@;;>A>CEDDB;5>;;CCDC_Mismatch_1_Sense_+_Library_PoolC
TCTTTGGGATGTTACTGGTTTATGTACGGCTTTTAGGTTGGACTAACATCCATGTCATTTATTGTTACTTCAAATATTCAAATAATAA
>Frequency_1_QualityScore_FFHHHHHJJJJJJIJIHIJJJJJJJJGIIIIJJJJJJIJJJJJJJJJJGHHIIBFJIIJGIIJJ=BDGG@GHJJI_Mismatch_1_Sense_+_Library_PoolC
GGGACTAACATCCATGTCATTTATTGTTACTTCAAATATTCAAATAATAAGAGTAATTGAAATGTTTTTCTTTTA
>Frequency_1_QualityScore_FFHHHHHJJJHIIIJJGIJJHIHGHJIIJJJGIIIIGHHJGIIIIAGBGIIIJIJJIHCFHIII_Mismatch_1_Sense_+_Library_PoolC
AACATCCATGTCATTTATTGTTACTTCAAATATTCAAATAATAAGAGTAATTGAAATGTTTTTA
>Frequency_1_QualityScore_FFHHHHHJJJJIJHJIJJJJJJIJJJHIJJJJJJJJHIDHGIIIGIJJHDHIJJIJJJI_Mismatch_1_Sense_+_Library_PoolC
GTCATTTATTGTTACTTCAAATATTCAAATAATAAGAGTAATTGAAATGTTTTTCTTTA
>Frequency_1_QualityScore_FFHHHHHIICGIIGIJIJIEIIIJJJIIJJJJIJIJFHHIIJJJEHIIIJJIHIIHIJJJJGIGGGHIIIJHIH@GEEEEHHFFFE_Mismatch_2_Sense_+_Library_PoolC
GCTTTTAGGTTGGACTAACATCCATGTCATTTATTGTTACTTCAAATATTCAAATAATAAGAGTAATTGAAATGTTTTTCTTTTGA
>Frequency_1_QualityScore_8DDCA;:CGFAE<EH@H,3A?4AFC3?D4?DHEF3*:DA9B<FCGIGIIICG>BCBBFGC2=C=DGEHEEE?ACACC>@>?C>@BC@:9?_Mismatch_0_Sense_+_Library_PoolC
TGTGTGTTGAGGTGAAGTAGTTTTTAAAAGATGGAACATCCAATCTGTTGGAATTACCTCCAAGACGGGATCCTACAATCCAAGATGGGA
>Frequency_1_QualityScore_DFHGHHHJJJJJJJIJJJJJJIJJJJJJJJJJJJJJJJJJJIIJJJIJHGIHJHHHHGHFFFFFFEEEEEFEED@CDDDDDDDDDDDDDCDEED_Mismatch_1_Sense_+_Library_PoolC
ATCACCCCAACCAGTATTTGAATCAATACACATTTCCGCCACCGCCAGTCTAGTGAGAAGCTCATGATGATGAGTATCGCTAACGGCTATTTCG
>Frequency_1_QualityScore_A?ADFFAAF<+2:BH?FB;ECG<GE::?3?<GBDECFF)7?\=)=@FA3@E)=7@=C;7??EED?;?D>;@CABBB3--;@5>@AB:A,9?899_Mismatch_2_Sense_+_Library_PoolC
CGGATCCTACAATCTGGGATCCTGAAAGATGGAATCCGGAAAGATGGAATAGCAGTAGAGATTGTGTAAGCATATGTTGAGTTATTGGTTTGTT
>Frequency_1_QualityScore_FFCFHHGDGIIIJJJIJIJJJJJJJJJIJHJIJIIJIIHHIGIIJIIGGIHIJICHJJIBGEHEHFFEFDEDEEECCCBC>BDDDDDDDDCDCC_Mismatch_1_Sense_+_Library_PoolC
GGTGAAGTAGTTTTTAAAAGATGGAATATCCAATCTGTTGGAATTACCTCCAAGACGGGATCCTACAATCCAAGATGGGATCCTACAATCTGGG
>Frequency_1_QualityScore_FFHHHHGIJJJJGIIGJHHIIFHFIIIIJJIJIFHI<D?FGHDHIFGIHHIJJJIGJJCFIJJJJJIJHD@HIHGFHHHEDB_Mismatch_1_Sense_+_Library_PoolC
CTGGAATAGCAGTAGAGATTGTGTAAGCATATGTTGAGTTAGTGGTTTGTTATTAAAGTTATTTCATGTTATTGTCTTGTTA
>Frequency_1_QualityScore_DDF>0<DGE2CE<CHDCFFII<F?9?DGFIFEFFIE>FGFFDFFII@FFFCCFFFFEDA>4=95?@BCCBA>=ABBBAA:9@A<?@ABBBA3:>_Mismatch_0_Sense_+_Library_PoolC
GAGGTGAAGTAGTTTTTAAAAGATGGAACATCCAATCTGTTGGAATTACCTCCAAGACGGGATCCTACAATCCAAGATGGGATCCTACAATCTG
>Frequency_1_QualityScore_FFHHHHHJJHIJJHIJJIJJJIIIJJJIJJJJJJJJIIJIJJJIJIJJJIJJIEIJIIDGGIJHDEHHHFFFFFFDDDDBDDDDDDDCDDCCDD_Mismatch_0_Sense_+_Library_PoolC
TTACCACTGTAAGTGAACATGTCCTCCTCACCTTAGAAATCACCCCAACCAGTATTTGAATCAATACACATTTCCGCCACCGCCAGTCTAGTGA
>Frequency_1_QualityScore_:4=BCFFGAFEHC<:::A?H3C@E3?C<?D<0)9B?<D@BFFG@3?=F8(=@;@F;==77@;=3).71@?BCC@(;>A_Mismatch_0_Sense_+_Library_PoolC
CCAATCTGTTGGAATTACCTCCAAGACGGGATCCTACAATCCAAGATGGGATCCTACAATCTGGGATCCTGAAAGATG
>Frequency_1_QualityScore_FAFHHHHJJJJJJFHIIJJJJIIIGIJJJJGHGGHFHI_Mismatch_1_Sense_+_Library_PoolC
GTTTGTTATTAAAGTTATTTCATGTTATTGTCTTGTCA
>Frequency_1_QualityScore_FFHHHHHIGHIGGIGIJIDIJJJIIIIJJGIJJJHGJDIIHGGHIHIBFGGIGEAGGGGIJHHGFHCBCDFCCA_Mismatch_1_Sense_+_Library_PoolC
ATTGTCTTGTTAAACAAGCATGGCATTTTCCTTTGGGATGTTACTGGTTTATGTACGGCTTTTAGGTTGGACTA
>Frequency_1_QualityScore_FFHHDHHIIHIIIHJHIEIGIGIGHJIGIGIJIJIIJJFJEBB>GGIJJIEGDGHEHEFEADFFFFECEECCCCAC?ACDCDDCACCDDDDDCA_Mismatch_1_Sense_+_Library_PoolC
AAGATGGAACATCCAATCTGTTGGAATTACCTCCAAGACGGGATCCTACAATCCGAGATGGGATCCTACAATCTGGGATCCTGAAAGATGGAAT
>Frequency_1_QualityScore_FFHGHHGJJJJJJJJJJJJJIJJJJJGIIJJIJJIJJJJJJIIJJJJJJIJJJGIJJJJJJHHHHFEFFCEFEDDEEEDDCDDDDEEEBDD@BD_Mismatch_0_Sense_+_Library_PoolC
GACCACCATCCCGTTACCACTGTAAGTGAACATGTCCTCCTCACCTTAGAAATCACCCCAACCAGTATTTGAATCAATACACATTTCCGCCACC
>Frequency_1_QualityScore_?AFDFAFGBBHBBGEEBDGGECCGHG@FFHGCGG)@GGGECHGC=FG>FGA@FGEG:EEEBBDEB@A:@55;>AC;C:5:@:55;BBDA:+:+@_Mismatch_1_Sense_+_Library_PoolC
GTCTTGTTAAACAAGCATGGCATGTTCCTTTGGGGTGTTACTGGTTTATGTACGGCTTTTAGGTTGGACTAACATCCATGTCATTTATTGTTAC
>Frequency_1_QualityScore_FFHHHHHJJIJJJJJJJJJJIIIJIJJJJJJJJIJIJJJJJJIJJJJJJJIJJIJJJIHHHHHHFFFFFEEEEEEEDBDDDDDCCDDDDDDDDD_Mismatch_1_Sense_+_Library_PoolC
AAGATGGAACATCCAATCTGTTGGAATTACCTCCAAGACGGGATCCTACAATCCAAGATAGGATCCTACAATCTGGGATCCTGAAAGATGGAAT
>Frequency_1_QualityScore_FFHHHHHJJJJJJJJJJJJJJJHIJJJJJJIJJJJJIJJJJJIIJJJJJJJJJJJJJHHHHHFEDFFFEEEEDEDDDDBDDDCD>CDACDDDDD_Mismatch_1_Sense_+_Library_PoolC
ATGGAATTACCTCCAAGACGGGATCCTACAATCCAAGATGGGATCCTACAATCTGGGATCCTGAAAGATGGAATCCGGAAAGATGGAATAGCAG
>Frequency_1_QualityScore_FFHHHHHJJJJJIJJIJJJJJJJJJJHJJJJIJJHHIJJJIJJIJIJIJJJHIIJIIJJJIJHHHHCH??DEDFF@CEDDDDEDEEDDBCEDDE_Mismatch_1_Sense_+_Library_PoolC
CTGGGATCCTGAAAGATGGAATCCGGAAAGATGGAATAGCATTAGAGATTGTGTAAGCATATGTTGAGTTAGTGGTTTGTTATTAAAGTTATTT
>Frequency_1_QualityScore_FFHHHHHJJJJIJJJJJJJJJJIJJIJGIGJJJJJJJJJJJIJJIJJJJJJIJHHHHHHFDFFEDEEEEDDDDEEDDDDDDDDBDDDDDDDDCD_Mismatch_1_Sense_+_Library_PoolC
ATCTGTTGGAATTACCTCCAAGACGGGATCCTACAATCCAAGATGGGATCCTACAATCTGGGATCCTGAAATATGGAATCCGGAAAGATGGAAT
>Frequency_1_QualityScore_FFHGHHHIIJJIHGHIJJJJHGIGJGIJJJJJJJJDHHGJJIJJJJJJIIIIJGHIGGGGBFHIJIIJJGDDHGIGHHHHHD_Mismatch_1_Sense_+_Library_PoolC
TTTAGGTTGGACTAACATCCATGTCATTTATTGTTACTTCAAATATTCAAATAATAAGAGTAATTGAAATGTTTTTCTTTGA
>Frequency_1_QualityScore_DDFHD?FHH@GHGHH4CACFGIII@HHHHIIIGFHG@FHHIHFDGF?BFIH?GFHEHIIIIA_Mismatch_1_Sense_+_Library_PoolC
ATGTCATTTATTGTTACTTCAAATATTCAAATAATAAGATTAATTGAAATGTTTTTCTTTTA
>Frequency_1_QualityScore_@-5:=<AAA838AAAA<(32<>AAA888838>8>A>:-55:?(39(39A>AA>>>:A>A_Mismatch_0_Sense_+_Library_PoolC
GGATCCTACAATCTGGGATCCTGAAAGATGGAATCCGGAAAGATGGAATAGCAGTAGAG
>Frequency_1_QualityScore_D;D?A<+<E<2C;F4:AA3<CFDDEEB??B<??DDDEE>9*??DD>BDD<BA6\@AD@7==9AA;A@>;@DA;>(.(6-;;B5>AAA:A_Mismatch_0_Sense_+_Library_PoolC
CTACAATCCAAGATGGGATCCTACAATCTGGGATCCTGAAAGATGGAATCCGGAAAGATGGAATAGCAGTAGAGATTGTGTAAGCATAT
>Frequency_1_QualityScore_B2,22A,<E?:CA+A:<<3C<+AFFI<EBEE191?9C?D9??998)?*09:\<D@;77A@=CDA3?_Mismatch_0_Sense_+_Library_PoolC
GTAGTTTTTAAAAGATGGAACATCCAATCTGTTGGAATTACCTCCAAGACGGGATCCTACAATCCA
>Frequency_1_QualityScore_DDDDD<D2A><E3<,33:CDFIIE?DDEEDDDDE9:DDIIIDBBB2BA>BD>BCB=@@;@CDAAAA?;A@@AAAA>A:>=>((,5>AA>5>>::_Mismatch_1_Sense_+_Library_PoolC
GTTGAGGTGAAGTAGTTTTTAAAAGATGGAACATCCAATCTGTTGGAATTACCTCCAAGACGGGATCCTACAATCCAAGATGTGATCCTACAAT
>Frequency_1_QualityScore_DFHHHHHJJJJIJJJJJJJIJJJJJJGIIIIJJJJIJJJJIJIJJJJJJEHIIJJFHIHHJJJHHHHHHFF7@CDEEDEECCCDDDDDDDDECD_Mismatch_2_Sense_+_Library_PoolC
TCCTATAATCCAAGATGGGATCCTACAATCTGGGATCCTGAAAGATGTAATCCGGAAAGATGGAATAGCAGTAGAGATTGTGTAAGCATATGTT
>Frequency_1_QualityScore_D1<:F>FB<ACAFCGADFHH9<?@1?*:C>GIE@DFCGECF<DB99?8BFB_Mismatch_0_Sense_+_Library_PoolC
TGAGTTAGTGGTTTGTTATTAAAGTTATTTCATGTTATTGTCTTGTTAAAC
>Frequency_1_QualityScore_FFFHHHHJJIJJHJJJJJHIJJGGJIJJJJJJJJIJIIJJJHIJJJJJIJJHIJHEE_Mismatch_0_Sense_+_Library_PoolC
AGTTATTTCATGTTATTGTCTTGTTAAACAAGCATGGCATGTTCCTTTGGGATGTTA
>Frequency_1_QualityScore_FDHHHHGIGGCHIJGIIJJJDHGGGHHIGGJJIIJJJGGGDHII?FHGIHIIIDHGIGIEGHI@EAE;@?>DEECCCACDDDDCDDCDDDDDDD_Mismatch_1_Sense_+_Library_PoolC
GTCTTGTTAAACAAGCATGGCATGTTCCTTTGGGATGTTACTGGTTTATGTACGGCCTTTAGGTTGGACTAACATCCATGTCATTTATTGTTAC
>Frequency_1_QualityScore_FFHHDHHJJJGHIGIIEHIIIBHGI@EGGIJIHIJJIJJ@GGIICHIHIHIIHIJGFHHIIBHFHGEDDDECEEEEDEDDDDDDDEDDCDCDDD_Mismatch_1_Sense_+_Library_PoolC
TTATTGTCTTGTTAAACAAGCATGGCATGTTCCTTTGGGATGTTACTGGTTTATGTACGGCTTTTAGGTTTGACTAACATCCATGTCATTTATT
>Frequency_1_QualityScore_FFHHGHHJHJJJJIJJIIIEHGHHHIJJJJJJIJJHIIHIFIGJIJIJIIIIIJIJIIJDHEHHHEFFFDFDEEEEDEEDDDDDEDEFEEDDDD_Mismatch_2_Sense_+_Library_PoolC
CCTGAAAGATGGAATCCGGAAAGATGGAATAGCAGTAGAGATTGTGTAAGCATATGTTGAGTTAGTGGTTTGTTATTAAAGTTATTTCATGCCA
>Frequency_1_QualityScore_?DDHFH?@DEEGCHEGIGHIIIGGHBC?:FBGDEGHDF;FDF?DFIIGIGGD=CEGCEEHIIIC@EIHFCEHHHEEEBC@CCCACC@CA@_Mismatch_0_Sense_+_Library_PoolC
TACTGGTTTATGTACGGCTTTTAGGTTGGACTAACATCCATGTCATTTATTGTTACTTCAAATATTCAAATAATAAGAGTAATTGAAATG
>Frequency_1_QualityScore_FFGGHGHGJIJIIJIJIJGIHIIIIIJJJJJJJ_Mismatch_0_Sense_+_Library_PoolC
TAAACAAGCATGGCATGTTCCTTTGGGATGTTA
>Frequency_1_QualityScore_FFHHHHHJJIJJIIJHHIGJIIJJGIGIJJJJJJJJIIJIJIIIJBFHFHIJHIJJJJJJJIJJIJJJJHIJI_Mismatch_1_Sense_+_Library_PoolC
AAGATGGAATAGCAGTAGAGATTGTGTAAGCATATGTTGAGTTAGTGGTTTGTTATTAAAGTTATTTCATGAT
>Frequency_1_QualityScore_DDF)<CFEHHGGIIDEG@GC>GGI9?DC?B0?9?@*?9BABDA)=F<B).868;65CEAAAEAE3;3?B@;?6>3@_Mismatch_1_Sense_+_Library_PoolC
CGGAAAGATGGAATAGCAGTAGAGATTGTGTAAGCATATGTTGAGTTAGTGGTTTGTTATTAAAGTTATTTCATGA
>Frequency_1_QualityScore_FFHHHHHJJHHIJJJIJJJGIIEHEHIIJJJJJIJIGHGIIIGHIGHIGIGEHIJGFHCEHHEFDFFFDECEDDDDDDCDDDDDDDEEDACCAB_Mismatch_1_Sense_+_Library_PoolC
CCCAACCAGTATTTGAATCAATACACATTTCCGCCACCGCCAGTCTAGTGAGAATCTCATGATGATGAGTACCGCTAACGGCTATTTCGTTGGT
>Frequency_1_QualityScore_AACC?D<AEBBD@FCE<C:AE4C?FE4CF49*:?:3)1?*:):BDDD@<*9B*?@(.1)9)8;4@(7@6..7=C(,\9?AA_Mismatch_1_Sense_+_Library_PoolC
TTAAAGTTATTTCATGTTATTGTCTTGTTAAACAAGCATGGCATGTTCCTTTGGGATGTTACTGGGTTATGTACGGCTTTT
>Frequency_1_QualityScore_FFDHFHHHIIIGIJJIJJIICHIJIJIJHIIJIJJJJIGJIIGIJJJJAEEHDEFFFEEDECADFEEEDCDEDEEDBCEDD@BDDD<?CBDD9C_Mismatch_0_Sense_+_Library_PoolC
AGTCTAGTGAGAAGCTCATGATGATGAGTACCGCTAACGGCTATTTCGTTGGTGCAAACATATTCATACTATTTTTGCATCGGAGGTGTGGGTA
>Frequency_1_QualityScore_FFHFHGHJJIIJIJIIHIJIEFGIIJIJJIJIJJIJJIJJJJJIJJJJIIICGE5?ACDBBCECEECCC?CCDDDCDDDCCACDDCDCBACD:C_Mismatch_0_Sense_+_Library_PoolC
GCTAACGGCTATTTCGTTGGTGCAAACATATTCATACTATTTTTGCATCGGAGGTGTGGGTAAGAACAAATGCAGTAGGAGATTGTGTGTTGAG
>Frequency_1_QualityScore_FFHHHHHJJEHJJGGGJIIIIIIGGCHIIJJJJJJJGIJJJJJJJI_Mismatch_1_Sense_+_Library_PoolC
ACTTCAAATATTCAAATAATAAGAGTAATTGAAATGTTTTTCTTTA
>Frequency_1_QualityScore_?B3+2AC?EE<::C<3C:?+<A22*??:)8?D;)*09?*?*9?CD;BC)==75))==A.777;7?;?;(.(;;@>A>AA_Mismatch_1_Sense_+_Library_PoolC
CCACTCTGTTGGAATTACCTCCAAGACGGGATCCTACAATCCAAGATGGGATCCTACAATCTGGGATCCTGAAAGATGG
>Frequency_1_QualityScore_FDHGHDHJIFIJJJJJEHIEHGIIIDHIHIJIJJIIIIGIHHHCECHDFBDFF;@CACEEA@CDAAC>>>CCDDCDCC<AC<?9@BBBBBCCCA_Mismatch_0_Sense_+_Library_PoolC
CTGCCTCCGCCGCACCACTAGCACTCCCTATCGCCACCCTGCAACAATAGAAGTCTCTACCACCTTGTTCCTCCTAGCCTCCCGCCCCTATCAC
>Frequency_1_QualityScore_FFHHHGHJJJJJJHGIGHHHIIFHGIIJJJJIJJIIIGIIIIIGHIHIJJIJJJJIJIJHIJJJJJJJJJIH_Mismatch_0_Sense_+_Library_PoolC
GATGGAATAGCAGTAGAGATTGTGTAAGCATATGTTGAGTTAGTGGTTTGTTATTAAAGTTATTTCATGTTA
>Frequency_1_QualityScore_FFHHHHHJJJJJJJJJJJJJJJJJJJJJJJIJJJJIIIJIEHDHIIJJIJJJJIIJIJJJJJJJJ_Mismatch_1_Sense_+_Library_PoolC
CCATGTCATTTATTGTTACTTCAAATATTCAAATAATAAGAGTAATTGAAATGTTTTTCTTTTAA
>Frequency_1_QualityScore_FFHHHHHIJJJJJHIIIJIJJIJJJIIFGHIJJJJJIIJJFHIJJJIJHIIJJGGIIJJJJJJHHCEFHFFFFDDDDDB@CFEFCC3>CCDACC_Mismatch_0_Sense_+_Library_PoolC
ACAAAAGTCTCCGTGACCACCATCCCGTTACCACTGTAAGTGAACATGTCCTCCTCACCTTAGAAATCACCCCAACCAGTATTTGAATCAATAC
>Frequency_1_QualityScore_FFHHHHHJJJJIJJJJEHIIII9CFHGHFIHFGIHIGIJCFGGFHBGBFHGGHJHIJIAHIDFHIIIIIFGFH_Mismatch_0_Sense_+_Library_PoolC
AACATCCATGTCATTTATTGTTACTTCAAATATTCAAATAATAAGAGTAATTGAAATGTTTTTCTTTTATGTA
>Frequency_1_QualityScore_FFHHHHHJJJJJJJJJJJJJHJJJJJJJJFGJJJIIIJJIJJJIJGIJIJJJIIJIIGIIIIIIJJJJ_Mismatch_1_Sense_+_Library_PoolC
CATCCATGTCATTTATTGTTACTTCAAATATTCAAATAATAAGAGTAATTGAAATGTTTTTCTTTTAA
>Frequency_1_QualityScore_FFADFBHBG>EDDFEFGHGGGEG>)CFG@?FBHE@?BDB?99?9F<.=C484=@@@E>>7::\54,66@@_Mismatch_0_Sense_+_Library_PoolC
TTGAGGTGAAGTAGTTTTTAAAAGATGGAACATCCAATCTGTTGGAATTACCTCCAAGACGGGATCCTAC
>Frequency_1_QualityScore_D=DFFDFGGIGGHC@>H@BEAEH>C48DH??BCGGHFH=CCBB=;9(5.=CA=?;;?EDEEEEEED>;;;9>A@A>;@@B_Mismatch_0_Sense_+_Library_PoolC
GTGAGAAGCTCATGATGATGAGTACCGCTAACGGCTATTTCGTTGGTGCAAACATATTCATACTATTTTTGCATCGGAGG
>Frequency_1_QualityScore_FFHHHHHJJJJJJJIIIIJHJJJHHGIJJJIJJJJIIJGHGIJJGHIGIIJJJJJJJJJJHIIJIJJJJHIJJJIJIJHHHHHG_Mismatch_0_Sense_+_Library_PoolC
AGATGGAATAGCAGTAGAGATTGTGTAAGCATATGTTGAGTTAGTGGTTTGTTATTAAAGTTATTTCATGTTATTGTCTTGTTA
>Frequency_1_QualityScore_FFHHHHHJJJJJJJJJJHIIIGHIJIJJJJJJJHIIHJIJIJHGHIJJJJJJJJJJJIIIJJHHHHEFFEEEEEEEEEDDDEEDEFEEDEEEEE_Mismatch_1_Sense_+_Library_PoolC
TGAAAGATGGAATCCGGAAAGATGGAATAGCAGTAGAGATTGTGTAAGCATATGTTGAGTTAGTGGTTTGTTATTAAAGTTATTTCATGTTATA
>Frequency_1_QualityScore_FFHGHHHJJIJJJJIJJJJJJJJJJJJGIJJIJJJJIGIIGHIIJJJHIIJJJHJJJIJJJGGGHHCEFEFEEEEEDDDDDDDDDEEEFEEDDD_Mismatch_1_Sense_+_Library_PoolC
TTTGTCTTGTTAAACAAGCATGGCATGTTCCTTTGGGATGTTACTGGTTTATGTACGGCTTTTAGGTTGGACTAACATCCATGTCATTTATTGT
>Frequency_1_QualityScore_FFHHHHGIJJJIJJJJJFIIHIIIIJIEHIJJIIIJJJJJJJJIJJFHJIHHIGIJ?EHHFHFFDFFFFFDEEACEEDCCCCDDDFFDD>_Mismatch_1_Sense_+_Library_PoolC
TGGCATGTTCCTTTGGGATGTTACTGGTTTATGTACGGCTTTTAGGTTGGACTAACGTCCATGTCATTTATTGTTACTTCAAATATTCAA
>Frequency_1_QualityScore_ADHHD>FGHBGDDHIGIII;GGEHGGA0DF?B@DCFCHIIAGFGGEHGGGC@G@C@CDGCCACCCE>CB;>B;7;>A>;(;ADCDDCC>ACAAC_Mismatch_1_Sense_+_Library_PoolC
CTGGGATCCTGAAAGATGGAATCCGGAGAGATGGAATAGCAGTAGAGATTGTGTAAGCATATGTTGAGTTAGTGGTTTGTTATTAAAGTTATTT
>Frequency_1_QualityScore_FFHHHHHHHIIJJJGIJIJJHIIIJJJJJJJJJGIJIIJJIJJIGHIJJJIIJJJJJIJHHHHHHHFFCBDDEFFFCCCEDEDDCCD;@CDDDD_Mismatch_1_Sense_+_Library_PoolC
AGGGATGTTACTGGTTTATGTACGGCTTTTAGGTTGGACTAACATCCATGTCATTTATTGTTACTTCAAATATTCAAATAATAAGAGTAATTGA
>Frequency_1_QualityScore_FFHHHHHJJJJJJJJJJJJJJJJJJJJJJJJJJJJJJJIJJJIJGHIJJJJJJJJIIJJ_Mismatch_1_Sense_+_Library_PoolC
ATCCATGTCATTTATTGTTACTTCAAATATTCAAATAATAAGAGTAATTGAAATGTTTA
>Frequency_1_QualityScore_FFHHHHHJIIJJJJJJJJGHJIIJHHIIJJIJJJIJJJJJJGJJIJJIJIIIJIIJJCHIIJIIIJJJIGFFFBDF@CCDCDCDDDDDDDDDCC_Mismatch_1_Sense_+_Library_PoolC
CTTTCATGTTATTGTCTTGTTAAACAAGCATGGCATGTTCCTTTGGGATGTTACTGGTTTATGTACGGCTTTTAGGTTGGACTAACATCCATGT
>Frequency_1_QualityScore_FFHHHHHJJJIJJJJJJJIJJIJIJJJJJJIJJJJIJIIJGJJJIGIIIIGIJJJJJHHGHFFFFFFDCACECEDCDDDDDDDBDDDBBBDDDD_Mismatch_0_Sense_+_Library_PoolC
CCATCCCGTTACCACTGTAAGTGAACATGTCCTCCTCACCTTAGAAATCACCCCAACCAGTATTTGAATCAATACACATTTCCGCCACCGCCAG
>Frequency_1_QualityScore_FDHHHHHJIJJHJGIJJIJJJGHJEHIIDHJJJJJJJIIIIIJJJIJIGI?HHDFCHJJI=FHEHIHIJIGEEFFFDCE>A>@ACCC_Mismatch_0_Sense_+_Library_PoolC
GTTATTTCATGTTATTGTCTTGTTAAACAAGCATGGCATGTTCCTTTGGGATGTTACTGGTTTATGTACGGCTTTTAGGTTGGACTA
>Frequency_1_QualityScore_FEHHHHHI?AFHIIIIIIIIIIIIIIGFG@EHGHGIICGGEGHHGIIIHHHDECGIEEEHHF;?>>5;(5?BBCCDDDDCC?CC@CCDDC_Mismatch_0_Sense_+_Library_PoolC
ATGATGAGTACCGCTAACGGCTATTTCGTTGGTGCAAACATATTCATACTATTTTTGCATCGGAGGTGTGGGTAAGAACAAATGCAGTAG
>Frequency_1_QualityScore_=B1DBFCFG3CFA@BFEEBEHE@EHHHF:<EFACDCEFCF>D*??DEFF?D<B??BFDDBFIBC)=4=@=CFFACEF@E_Mismatch_0_Sense_+_Library_PoolC
TGGACTAACATCCATGTCATTTATTGTTACTTCAAATATTCAAATAATAAGAGTAATTGAAATGTTTTTCTTTTATGTA
>Frequency_1_QualityScore_FFHHHHHJJJJJJJJJJJJJJJJJJHJJJJJJIJJIJJJJIIJJJJJFIJJJJGIJJHHEEFFFFFCEECEEDDDDDDDDEEDEDCDDDDDDDD_Mismatch_0_Sense_+_Library_PoolC
TCACCTTAGAAATCACCCCAACCAGTATTTGAATCAATACACATTTCCGCCACCGCCAGTCTAGTGAGAAGCTCATGATGATGAGTACCGCTAA
>Frequency_1_QualityScore_FFHHHHHJJHIJJJJJJIJJJJJJIJJJJJJJJJJIJIJJIJJJJIJJJJJIIIIIJHHHHHFFFFBDECECEEE@CCDEDDCDDDEDDDDDAD_Mismatch_0_Sense_+_Library_PoolT
CAAGACGGGATCCTACAATCCAAGATGGGATCCTACAATCTGGGATCCTGAAAGATGGAATAGCAGTAGAGATTGTGTAAGCATATGTTGAGTT
>Frequency_1_QualityScore_FFHHHHHJJJJJJJJJJJJGHIJJJJJJIJJJIJJJJGJJJJJJJJJJJJEHJHF=BEECEEEDDDDDDCCDDDCD<CCDDDCBDDDCDDCACD_Mismatch_0_Sense_+_Library_PoolT
CTAACGGCTATTTCGTTGGTGCAAACATATTCATACTATTTTTGCATCGGAGGGGTAAGAACAAATGCAGTAGGAGATTGTGTGTTGAGGTGAA
>Frequency_1_QualityScore_FFHHHHHJJIJJJJJJJJJFHIIJJJJJJJJJJJJJJIJJJJJJJJJJJJDGHFD>BDDCCDDDDDDDC@CCDDAC?CCDCCCDBDBCCCCB@C_Mismatch_0_Sense_+_Library_PoolC
CTAACGGCTATTTCGTTGGTGCAAACATATTCATACTATTTTTGCATCGGAGGGGTAAGAACAAATGCAGTAGGAGATTGTGTGTTGAGGTGAA
>Frequency_1_QualityScore_FFHHHHHJGHJJJJJJJJJJJJIJJJJJIJJJHIJIIJIJJIJJJJJJJJJJJJJJHIJHHABD?ACBDDDDCDCDDDDDDDDDDDDDDDDADD_Mismatch_0_Sense_+_Library_PoolC
ATGATGAGTACCGCTAACGGCTATTTCGTTGGTGCAAACATATTCATACTATTTGCATCGGAGGTGTGGGTAAGAACAAATGCAGTAGGAGATT
>Frequency_1_QualityScore_FFDFHHHIGIJIIJJJJJJFHIJEIIGIJJJJJJJJHJJJJJJJJJIIIIIIIIJIGIJJJJGIIJJJEHHHGHHHFEFFFFFE>CEEDCDDDD_Mismatch_2_Sense_+_Library_PoolC
AGTATGTACGGCTTTTAGGTTGGACTAACATCCATGTCATTTATTGTTACTTCAAATATTCAAATAATAAGAGTAATTGAAATGTTTTTCTTAG
>Frequency_1_QualityScore_FFHHHHHJJJJJJJJJJJJJJJJJJIIIJIIIJGIJJJJJIJJJJIGGIIHGIJJJJJJJIHHHHHHEECFFEEDEEEEEDDEDCDCCCDDCCC_Mismatch_0_Sense_+_Library_PoolC
ACGGGATCCTACAATCCAAGATGGGATCCTACAATCTGGGATCCTGAAAGATGGAATAGCAGTAGAGATTGTGTAAGCATATGTTGAGTTAGTG
>Frequency_1_QualityScore_D8D>D<CC>A4C?C<<3<<CA<A2AD2ADBEC*:?1*?CBDDDDCEAEEIIDEEECAB@BBBC_Mismatch_1_Sense_+_Library_PoolC
AGCAGTAGAGATTGTGTAAGCATATGTTGAGTGAGTGGTTTGTTATTAAAGTTATTTCATGCA
>Frequency_1_QualityScore_0<D?FAFE>FBEGHIGGA>C<DGGIGHGIIC?BGGHGGIGIIIE@GCG=FCHGCEG:4CDGGCAEEAEHEDCB7;ADBCCCCCC>AC?BCC>A3_Mismatch_1_Sense_+_Library_PoolC
CTTATGTACGGCTTTTAGGTTGGACTAACATCCATGTCATTTATTGTTACTTCAAATATTCAAATAATAAGAGTAATTGAAATGTTTTTCTTGA
>Frequency_1_QualityScore_FFHHHHHJJJJJJJJJJIJJIJIGIGJJJJJJJJJJJJJIFHHHFFFDDCDDDDDDDDDBCDDCDCDDDDC@CDCCCCBBDDCDD?AACD@CDD_Mismatch_0_Sense_+_Library_PoolC
CCTCCCCCACCACTGCCTCCGCCGCACCACTAGCACTCCCTATCGCCACCCTGCAACAAATGCAGTAGGAGATTGTGTGTTGAGGTGAAGTAGT
>Frequency_1_QualityScore_??F=ABFHCGDGG?<FCCDF<CFHE@?FHGHIHIIGEHGB:CCCHGIIG>FHFGIGDGG_Mismatch_0_Sense_+_Library_PoolC
ATGTCATTTATTGTTACTTCAAATATTCAAATAATAAGAGTAATTGAAATATTATCTTA
>Frequency_1_QualityScore_?DBFHDDDHCEBHHGBDFHA?H@EEGEHCAB@B?@<??DADGGHA*:BFDHHG><D<DB<3BB=@CDC@@EHGEEECCC9=_Mismatch_1_Sense_+_Library_PoolC
GTATTCCTGGCAAAATTTTACACTAATTAATTCAAGTCTATAATTAGCCATTAATAATTAGTTCGAAGCCAAATCATCGAC
>Frequency_1_QualityScore_4ACFDBFEABE3?ACE<618:EAE?:1:?9?FB;DFEGB??DDFF38=FCFCBFFFFFIAACE?ADDB>?@ACC@BBBBBBBBEEBBAB:ABBB_Mismatch_1_Sense_+_Library_PoolC
CATTACCTCCAAGACGGGATCCTACAATCCAAGATGGGATCCTACAATCTGGGATCCTGAAAGATGGAATCCGGAAAGATGAATAGCAGTAGAG
>Frequency_1_QualityScore_FFHHHHGJJIJJJIJJHIJJIJIJJJJJJJJJJJJIJJJIIJIIJFHJJIJJJJIJJJGCHGIIIHIHHCAEHHFFFFFFEEEEEDDDDDDC@C_Mismatch_0_Sense_+_Library_PoolC
ATGTACGGCTTTTAGGTTGGACTAACATCCATGTCATTTATTGTTACTTCAAATATTCAAATAATAAGAGTAATTGAAATGTTTTTCTTCTAAA
>Frequency_1_QualityScore_DFFHHHHHIIJHIIJIJJIIHIIIIJFHGIJJHHJHIJIHIJJJJJJJIJJJJJJJJJJJJG_Mismatch_0_Sense_+_Library_PoolC
AGTAGAGATTGTGTAAGCATATGTTGAGTTAGTGGTTTGTTATTAAAGTTATTTCATGTCGA
>Frequency_1_QualityScore_DEFDHBDGIFGIIIFHHIGIIJHHG?AFF@EHHIGIEC?GFDFFHBF:BBDGFGGFHCHIBGHGHBHII@_Mismatch_0_Sense_+_Library_PoolC
CTAACATCCATGTCATTTATTGTTACTTCAAATATTCAAATAATAAGAGTAATTGAAATGTTTTTCTCGA
>Frequency_1_QualityScore_FFHHHHHJJJJJJJJIJJJIJCHHHIIIIJGIJJJIJIIIIIJJHIGIJIJJIJJJHGGIJJJIJJI_Mismatch_2_Sense_+_Library_PoolC
CAATCCATGTCATTTATTGTTACTTCAAATATTCAAATAATAAGAGTAATTGAAATGTTTTTCTTTA
>Frequency_1_QualityScore_FFHGHHHJJJHIJJJJJJJJJJJJJJIJJIJJJJIJJJJJJJJJJJJJIIJJJGIJJHHHFHEH?DFFFFFEEEC@CEDDDDDDD_Mismatch_0_Sense_+_Library_PoolC
GGCTTTTAGGTTGGACTAACATCCATGTCATTTATTGTTACTTCAAATATTCAAATAATAAGAGTAATTGAAATGTTTTTCTCCA
>Frequency_1_QualityScore_DFHHGHHJJJJJJIJIJJJJIHIJJJJJIIJJIGIIIJJJJJJJJJHGIFHJJJIIHIHHHHHACCDFFEEEEEEDDDDDDCDCDDDCCCDDDD_Mismatch_0_Sense_+_Library_PoolC
TGGAATTACCTCCAAGACGGGATCCTACAATCCAAGATGGGATCCTACAATCTGGGATCCTGAAAGATGGAATAGCAGTAGAGATTGTGTAAGC
>Frequency_1_QualityScore_ADD?FF@<AGIGIAE<EF<F9CFC*?BFFC99?*00?FDFHBG9888=F@=CHF===.5?A6?CD>CECD7@@DCCDEACCC_Mismatch_1_Sense_+_Library_PoolC
GAATCCGGAAAGATGGAATAGCAGTAGAGATTGAGTAAGCATATGTTGAGTTAGTGGTTTGTTATTAAAGTTATTTCATGCA
>Frequency_1_QualityScore_FFHHGHHJJJIIJJJJJJIJJJJJJJJJJJJIJJJJIIIJJJJJIIJJIIJJJJJIJJIIHJIIHHFHHHFFFFFFEEEEEEEDCDCDDCCDB>_Mismatch_0_Sense_+_Library_PoolC
GGGATCCTACAATCCAAGATGGGATCCTACAATCTGGGATCCTGAAAGATGGAATAGCAGTAGAGATTGTGTAAGCATATGTTGAGTTAGTGGT
>Frequency_1_QualityScore_FFHGHHHJJJIJIJJJIFHHJIJJJJJJIJJJJIGIIJJIHHDFIIIGHJJJIIIJIJEIIJJIJII_Mismatch_0_Sense_+_Library_PoolC
CCATGTCATTTATTGTTACTTCAAATATTCAAATAATAAGAGTAATTGAAATGTTTTTCTTTTACAA
>Frequency_1_QualityScore_FFHHHHHJJJJIJHJJIJJJJJJIJJJJJIIJJJJJJIJJJJJJIJJJJIIIIIJJIIIIHHGHHFFFD@CEACEDCDDDDDDDCDDDDCDDDD_Mismatch_0_Sense_+_Library_PoolC
TCCAATCTGTTGGAATTACCTCCAAGACGGGATCCTACAATCCAAGATGGGATCCTACAATCTGGGATCCTGAAAGATGGAATAGCAGTAGAGA
>Frequency_1_QualityScore_??FHDHFI@FGDHIIEECCFFHGGHGIGDGGIIGIIEHIGIIGIEIBFBDEEHEHGIGGGI@@@FGEEH@DFH=CCECCDDE;@;>ACCEDD@>_Mismatch_0_Sense_+_Library_PoolC
TTTATGTACGGCTTTTAGGTTGGACTAACATCCATGTCATTTATTGTTACTTCAAATATTCAAATAATAAGAGTAATTGAAATGTTTTTCTAAA
>Frequency_1_QualityScore_DFHHHHFIJJIJJJJJIJIFHIJIIJJJJJJJJJJJGIJIJJJJJJIJIGIIIJIIJEIJJIIJJIIJIGEHFECEFFFFFFEECCEEDDD@AB_Mismatch_0_Sense_+_Library_PoolC
TTTATGTACGGCTTTTAGGTTGGACTAACATCCATGTCATTTATTGTTACTTCAAATATTCAAATAATAAGAGTAATTGAAATGTTTTTCGAAA
>Frequency_1_QualityScore_DDAABCFG<FBE?4?4?DCFGF(/8B*/B))/./8C9=7@G>@DG=)=EHHCAA?3;?;?:;>AC(6>--;5(5,,(5?A<@@>3:@A4>_Mismatch_2_Sense_+_Library_PoolC
GATTGTGTAAGCATATGTTGAGATAGTGGATTGTTATTAAAGTTATTTCATGTTATTGTCTTGTTAAACAAGCATGGCATGTTCCTTTGA
>Frequency_1_QualityScore_FFHHHHHIJJJJJJJJJJJIGIJJJJJIJJJJJJJJJJJJJJJJJJJJJJJJJIIIJJJJHHHHHFFFFFEDEEEEEECCCDCCCCDDDECCCC_Mismatch_0_Sense_+_Library_PoolC
CTCCAAGACGGGATCCTACAATCCAAGATGGGATCCTACAATCTGGGATCCTGAAAGATGGAATAGCAGTAGAGATTGTGTAAGCATATGTTGA
>Frequency_1_QualityScore_FFHHHHHJJGHJJIJJIJIJFGIGIJIFIIJJJJJJJJJIJIJIJJJJIIHC=@GBDHHHFDDBEEDDDDBDBDDDDDDDDDC_Mismatch_0_Sense_+_Library_PoolC
CCTATCGCCACCCTGCAACAATAGAAGTCTCTACCACCTTGTTCCTCCTAGCCTCCCGCCCCTATCACCACAATAAAAAATTA
>Frequency_1_QualityScore_FFFHHHHJJJJJJJJJJJIJJHIJJJJJIJIIJJJJJJJJJJJJJIJJIJJJJJJJJJIJJJJIGIGIJAEHGHHCEFFFFFEEEECEEDDCDD_Mismatch_0_Sense_+_Library_PoolC
GGTTTATGTACGGCTTTTAGGTTGGACTAACATCCATGTCATTTATTGTTACTTCAAATATTCAAATAATAAGAGTAATTGAAATGTTTTAAAG
>Frequency_1_QualityScore_FFHHHHHJJJJJJJJJJIJIJJJJJJJJJJJJJIJJJJJJJJJJJJJJJJJJIJIJIIJIIGIIJJGHECAEHFFFFFFEEEEEDDDDDDDDED_Mismatch_1_Sense_+_Library_PoolC
ATGTACGGCTTTTAGGTTGGGCTAACATCCATGTCATTTATTGTTACTTCAAATATTCAAATAATAAGAGTAATTGAAATGTTTTTCTCTTAAA
>Frequency_1_QualityScore_FFHHHHHJJJJJJIJIHIIJGJJIJJJJIJJJJJJGIJJIJJJIJIIJJJJIIIGIIIIIHIIIHIGGICCHHHGGHFFFFEFFEDDEEDD_Mismatch_1_Sense_+_Library_PoolC
ATGTACGGCTTTTAGGTTGGACTAACATCCATTTCATTTATTGTTACTTCAAATATTCAAATAATAAGAGTAATTGAAATGTTTTTCTTGA
>Frequency_1_QualityScore_FFHHHHHJJJJIJIJJJIJJJIJJJJJJJJJJJIJJJJIJJJIIIJJIJJJGHIHIJIJIIHGDEHAHFDFFFEEFEEEEDEEDEFEECDDDDC_Mismatch_1_Sense_+_Library_PoolC
GGAAAGATGGAATCCGGAAAGATGGAATAGCAGTAGAGATTGTGTAAGCATATGTTGAGTTAGTGGTTTGTTATTAAAGTTATTTCATGCCAAA
>Frequency_1_QualityScore_FFHHHHHJJJIJJJJJJJJJJGIJJIJJJJJJJJJJJHJJJJJJJJJJJJJJJIJJIIJHIHIIIGHHECHFEFFFEEEEEFEEEDEFEEDEEE_Mismatch_0_Sense_+_Library_PoolC
ATCCTGAAAGATGGAATCCGGAAAGATGGAATAGCAGTAGAGATTGTGTAAGCATGTTGAGTTAGTGGTTTGTTATTAAAGTTATTTCATGTTA
>Frequency_1_QualityScore_FFHHHHHJJJJJJJJJJJJJJJJJIJJJJIIJJJJJJJJJJJIJJJJJJJHGHGFFFFFEDEECE>CCDCDDDDDDDEDDDDDDDDDDDDDDDC_Mismatch_0_Sense_+_Library_PoolC
AATCCAAGATGGGATCCTACAATCTGGGATCCTGAAAGATGGAATCCGGAAAGATGGAATAGCAGTAGAGATTGTGCAAAAGAATGAAAGAAGT
>Frequency_1_QualityScore_FFHHHHHJJJJIJJJJIJJJJJJJIIJJJIIJJJJJJJJJJGIIGIJJJJJJJIJJJIHHHHHHFFFFFECCECEDDDCCDDDDDEDCCCDCDE_Mismatch_0_Sense_+_Library_PoolC
TTACCTCCAAGACGGGATCCTACAATCCAAGATGGGATCCTACAATCTGGGATCCTGAAAGATGGAATAGCAGTAGAGATTGTGTAAGCATATG
>Frequency_1_QualityScore_FFHHHHHIGIJJIGIIIIICEGBGIJIIJHJIGIIIJJJGIIIIJJIGHHHHFGHFFEFFFEDEECCCCCDEDDDD@CCFECDDDDDDDEDD<C_Mismatch_1_Sense_+_Library_PoolC
CGGTTTATGTACGGCTTTTAGGTTGGACTAACATCCATGTCATTTATTGTTACTTCAAATATTCAAATAATAAGAGTAATTGAAATGTTTTGAA
>Frequency_1_QualityScore_FFHHHHHJJJJJJJJJJJJJJJJJJJJJJJJIJJJJJJJJHHHFFDDBDDDDDDDDDDDDDDDDDDDDDDDDDDDDDDDCCCCDD@BCCD:ACC_Mismatch_0_Sense_+_Library_PoolC
TGCCATCGCCACCTCCATTGGCACCGCTACCGCCACCGCCACCGCCACCGCCTCCTCCACCGCCACCTCCCCCACCACTGCCAACAATACATTG
>Frequency_1_QualityScore_FFHHHHHIJIJJJJJIJJJIJJJJGIJJJJJJHIGJJJJJJIJJJIJIIJJJIIFGHGHCHIIJIIJJJE@EGHHHHHFF_Mismatch_0_Sense_+_Library_PoolC
TTAGGTTGGACTAACATCCATGTCATTTATTGTTACTTCAAATATTCAAATAATAAGAGTAATTGAAATGTTTTTCTCCA
>Frequency_1_QualityScore_FFHHHHHJJJJJJIIIJJIJIIJJJJGIIJJJJJJJJJJIJHJJJJHHHHHFFFFFFEEEEEECDDCDDDCCCCDEEDDDDCDEDDDCDCDDDC_Mismatch_0_Sense_+_Library_PoolC
GACGGGATCCTACAATCCAAGATGGGATCCTACAATCTGGGATCCTGAAAGATGGAATAGCAGTAGAGATTGTGTAAGCATATGTTGAGTTAGT
>Frequency_1_QualityScore_FFHHHHHJJJJJJJJJJIJJIJJHIJJHIGIIJJJJJJJJJJJIJJGIIIJIHIDHIIJJJJIJHGHJJHIEIJJIJJI_Mismatch_0_Sense_+_Library_PoolC
TTGGACTAACATCCATGTCATTTATTGTTACTTCAAATATTCAAATAATAAGAGTAATTGAAATGTTTTTCTTTTAGCA
>Frequency_1_QualityScore_FFHHHHHJJJJJJJJIJJIJJJJJJJJJJJJJJJJJJJJJJIFHHJJJJJJJJIJ_Mismatch_0_Sense_+_Library_PoolC
CCATGTCATTTATTGTTACTTCAAATATTCAAATAATAAGAGTAATTGAAAACGA
>Frequency_1_QualityScore_FFHHHHHJJJJJJJJJJJIJJGJJJJJJJJJJJJJJJJIGIIIJIJIIHIIIIIIIHIHIJJJJJJJJIIIJJIIGJHF_Mismatch_0_Sense_+_Library_PoolC
TAGGTTGGACTAACATCCATGTCATTTATTGTTACTTCAAATATTCAAATAATAAGAGTAATTGAAATGTTTTTCTCCA
>Frequency_1_QualityScore_FEGFHFF@<CGHIIIIHHIEIGIIIEIIGHIIBFAFFEEGGBF?BFCHDGHHIICFHCGGE=B>?C_Mismatch_0_Sense_+_Library_PoolC
TATTGTTACTTCAAATATTCAAATAATAAGAGTAATTGAAATGTTTTTCTTTTAAAAAAAAAACAA
>Frequency_1_QualityScore_BDCDHADEGGHHCIIGBIHHIIGFEGGCHEFIIIIIICGIIGICGHH9BBGGIIIIEG<BGHGG_Mismatch_0_Sense_+_Library_PoolC
AACATCCATGTCATTTATTGTTACTTCAAATATTCAAATAATAAGAGTAATTGAAATGTTTCCA
>Frequency_1_QualityScore_FFHHHHGIIIJJJIIJJGGIJJIJIHIJJIJJFJJGIIHIIIJJJDGIHJJIJJJJJJJJIHIJCHGFDBDDFEEEEEDCDDDEFEEEEDFDDC_Mismatch_0_Sense_+_Library_PoolC
TGTCTTGTTAAACAAGCATGGCATGTTCCTTTGGGATGTTACTGGTTTATGTACGGCTTTTAGGTTGGACTAACATCCATGTCATTTATTACTT
>Frequency_1_QualityScore_FFHHHHGJJIIEJJJGIIJJJHIIJJJJJJIJJJIHIIJIIIIIHIFHEIJJJIJJIDFGIHIIJJJJII_Mismatch_0_Sense_+_Library_PoolC
ACATCCATGTCATTTATTGTTACTTCAAATATTCAAATAATAAGAGTAATTGAAATGTTTTTCTTTTGGA
>Frequency_1_QualityScore_FFHGFDHGCGHIGIJJGJJJJJJJJIIJJJIIJIIIJJJIGIJHEIBIEIGAHIIGHHIIGIFEHIJJFHHFF>?ACBDFFEC_Mismatch_0_Sense_+_Library_PoolC
CTTTTAGGTTGGACTAACATCCATGTCATTTATTGTTACTTCAAATATTCAAATAATAAGAGTAATTGAAATGTTTTTCTCCA
>Frequency_1_QualityScore_FFHHHHHJJJIIIIJJIIJJJJIJGGJIIJJIJJJIJJGIJIJIIIEIJIJJAHGGJIJJHHHGHH;@DDFFFEEEEBEE=BCCDDC_Mismatch_0_Sense_+_Library_PoolC
ACGGCTTTTAGGTTGGACTAACATCCATGTCATTTATTGTTACTTCAAATATTCAAATAATAAGAGTAATTGAAATGTTTTTCTCCA
>Frequency_1_QualityScore_DBDF?FFF<EFEFI+<ADHFE,A:AFHICHFIIIF9@?C:C>CD?4*0:B:BDBFFGGCGDEC8=_Mismatch_2_Sense_+_Library_PoolC
TGTCATTTATTGTTTCTTCAAATATTCAAATAATAAGAGTAATTGATATGTTTTTCTTTTATGCA
>Frequency_1_QualityScore_D=C=,AACF@EGCBHG:AF?<CACG<FFE:E4CDDDADHIBFGEGDDEHFDFHIIIGIGDH<F><BFCDF@EH@EGHH;CAEH;;<(;;;A;@C_Mismatch_0_Sense_+_Library_PoolC
GTGTAAGCATATGTTGAGTTAGTGGTTTGTTATTAAAGTTATTTCATGTTATTGTCTTGTTAAACAAGCATGGCATTTCCTTTGGGATGTTACT
>Frequency_1_QualityScore_DBFAFHHCGGEHIIHIIIIIJJJFIHGJIJJJJIIIJJIGJJJBHGEIIJJIIDDGCCFHGG@ECGEHHAED?CDACDEEE@BD@AC_Mismatch_0_Sense_+_Library_PoolC
GAGTTAGTGGTTTGTTATTAAAGTTATTTCATGTTATTGTCTTGTTAAACAAGCATGGCATGTTCCTTTGGGATGTAAAAAAAAGCA
>Frequency_1_QualityScore_DFHGGFGIJIJHHHHJGGIGIIIIJJJJJJJJIIIJIJJIJIEGGIJI9EGIGHIIIIICGGIDGGIIHGI_Mismatch_0_Sense_+_Library_PoolC
TAACATCCATGTCATTTATTGTTACTTCAAATATTCAAATAATAAGAGTAATTGAAATGTTTTTCTCTTGA
