# Supplementary material for: Differential Gene Expression Reveals Candidate Genes for Drought Stress Response in Abies alba (Pinaceae)
Source: PLoS One. 2015 Apr 29;10(4):e0124564. doi: 10.1371/journal.pone.0124564 (PMC4414588; doi:10.1371/journal.pone.0124564)
Supplement: S3 File — (GZ) [file pone.0124564.s003.gz › comp15374_c0_seq1.fa]

>comp15374_c0_seq1 len=235 path=[70:0-110 39:111-141 156:142-234]
CATGTACAGAGGAGGAGTTTGGTGCCCTGTGATTTTCCTTCCCATGTACACAGATCTGGATTTTTAATTCAGTTATTTGTAAGTAGATTATAGGAATTAGTGGATTTGCCACTCTTATGAGTTTGGTGCCATGTAATTTCTTCATGTACAGAGAGATATGTATTTTTTATTTCAATTATTTGTATTAAATTATAAGAATTAATAAATTATATTTTTTTATTTTTGGGTGATTTTA

>Frequency_17_QualityScore_FFFGHGHIIHIHIIJJIIIJJJJGIIHIIIIIJIIJJJIHIJIJIHHIIJIJGHHHJIIHIIIHIHHHHGEHHGGGGGFGBEEEEEDDDCDDDC_Mismatch_0_Sense_+_Library_PoolT
GGTGCCCTGTGATTTTCCTTCCCATGTACACAGATCTGGATTTTTAATTCAGTTATTTGTAAGTAGATTATAGGAATTAGTGGATTTGCCACTC
>Frequency_1_QualityScore_FFHHHHHJJIJIJJJJIIJJJJJJJJIIJJIJJIJJJJJIGIJJJIHHJJJJGIGIIIJHHIJFIGHIJGGIIIIHHHHHADFFFFEEEEEEDD_Mismatch_0_Sense_+_Library_PoolC
GGTGCCCTGTGATTTTCCTTCCCATGTACACAGATCTGGATTTTTAATTCAGTTATTTGTAAGTAGATTATAGGAATTAGTGGATTTGCCACTC
>Frequency_16_QualityScore_FFFGGGGIHHIIIHIIIHHIIIGGIIGHIIIIIIIJIIIIIIIFHIIIIIIIIIIIIHIGIHGHFHHIIHFGHHHGEFEFFEEEEEEEEEEECC_Mismatch_0_Sense_+_Library_PoolT
GGATTTTTAATTCAGTTATTTGTAAGTAGATTATAGGAATTAGTGGATTTGCCACTCTTATGAGTTTGGTGCCATGTAATTTCTTCATGTACAG
>Frequency_16_QualityScore_EFGFGGHIIIGIIIJJIGIHHIIJIJIHIHIIIIIIIIIJIHIIIIHGHIIHIHGHIHGIGGHIHHIGGFFFGGFGFFFFEEDDDDEDBCDDDD_Mismatch_0_Sense_+_Library_PoolT
AGGAGTTTGGTGCCCTGTGATTTTCCTTCCCATGTACACAGATCTGGATTTTTAATTCAGTTATTTGTAAGTAGATTATAGGAATTAGTGGATT
>Frequency_16_QualityScore_FFHHHGHHIIIJGIIJJJJGIHIIIJIIIJJJJIJJIIIIJIJIJIIJIGHIIIIHHHIIHHGGGGHHHGGFFFGFFFFEEEEEDDDDDDBCCD_Mismatch_0_Sense_+_Library_PoolT
GGAGGAGTTTGGTGCCCTGTGATTTTCCTTCCCATGTACACAGATCTGGATTTTTAATTCAGTTATTTGTAAGTAGATTATAGGAATTAGTGGA
>Frequency_16_QualityScore_FFGHGFGIFHFHIHIFHHIHIHFGGHIIIHHHIHIIHIHHHHHIHHHHIIIIGHIIIIGFGHHGHEGFEEFFFFEEDEEDDEDDEDDDDDCDDB_Mismatch_0_Sense_+_Library_PoolT
AGAGGAGGAGTTTGGTGCCCTGTGATTTTCCTTCCCATGTACACAGATCTGGATTTTTAATTCAGTTATTTGTAAGTAGATTATAGGAATTAGT
>Frequency_15_QualityScore_FFHGHGGIJGHHHIIIFHIIIHIFHGIIIIIIIIIIIIIIHIIIIIIIIIIIIGHIJIIHHHIIFGFGFEGFFEEEEDEEDEEDDECCBCCCCC_Mismatch_0_Sense_+_Library_PoolT
CAGAGGAGGAGTTTGGTGCCCTGTGATTTTCCTTCCCATGTACACAGATCTGGATTTTTAATTCAGTTATTTGTAAGTAGATTATAGGAATTAG
>Frequency_14_QualityScore_FEHHGHHJJJJHIHJIIJIIJJJJJIIJGIIIIIIHHIJIIGIIJIJIGIIIIIGIIIIIIIIIIHIIHEGHIIHHFFGGGGDEFEEEEDEDDD_Mismatch_0_Sense_+_Library_PoolT
TTGGTGCCCTGTGATTTTCCTTCCCATGTACACAGATCTGGATTTTTAATTCAGTTATTTGTAAGTAGATTATAGGAATTAGTGGATTTGCCAC
>Frequency_14_QualityScore_FFHHHGHIJIIIIIIIJJIIIIJIIIIJJJJIIJIIIJJJFHIIJJJJJJJJIJIJIJJGIFHIIIGGHEHHHGGGGGGFGGFFEEEEEEDDDB_Mismatch_1_Sense_+_Library_PoolT
TTTTTAATTCAGTTATTTGTAAGTAGATTATAGGAATTAGTGGATTTGCCACTCTTATGAGTTTGGTGCCATGTAATTTCTTCATGTACAGAGG
>Frequency_14_QualityScore_FFHHGHHJJJIGIJJHIIIHIJJIHIIJHIIIJJJJJIIHIIJJIFHIIIJJJIJIJIJJJIIIGIFHIGHHHIHHGGHGEGFFFFFEEEDEED_Mismatch_0_Sense_+_Library_PoolT
CTGGATTTTTAATTCAGTTATTTGTAAGTAGATTATAGGAATTAGTGGATTTGCCACTCTTATGAGTTTGGTGCCATGTAATTTCTTCATGTAC
>Frequency_13_QualityScore_EEFGGGGIHIGGHIFGHEGHHIIIFGGHIHHHHIIIHGHHIIHIGHHIFHIHIIHIIIIHIIIIIEGHHGHIHHHHGGFGGEEEBEBDDDAABC_Mismatch_0_Sense_+_Library_PoolT
TCCTTCCCATGTACACAGATCTGGATTTTTAATTCAGTTATTTGTAAGTAGATTATAGGAATTAGTGGATTTGCCACTCTTATGAGTTTGGTGC
>Frequency_1_QualityScore_FDHFDHFIHGIGDICHHIIJIIJFDFDDGGHIGGGAFDGHGJGIIIEGBFDHJIAGGHFGHGGGG=CGHHIIIIJIIFHGFG;?DF;BCBB;?C_Mismatch_0_Sense_+_Library_PoolC
TCCTTCCCATGTACACAGATCTGGATTTTTAATTCAGTTATTTGTAAGTAGATTATAGGAATTAGTGGATTTGCCACTCTTATGAGTTTGGTGC
>Frequency_13_QualityScore_EEFGGGFIIIGIHHIIHIIJJIHFIIIHIGHHIIIJIIIIHHIFIIIIIIIHHHIHIFGIHIIIIGHGHFGHIFHHCFEFGGFDEEDEEDDDCE_Mismatch_0_Sense_+_Library_PoolT
ATGTACACAGATCTGGATTTTTAATTCAGTTATTTGTAAGTAGATTATAGGAATTAGTGGATTTGCCACTCTTATGAGTTTGGTGCCATGTAAT
>Frequency_13_QualityScore_FDGHHHGIGHIIJJJGIHIIJJIIJJIIIIIIHIIIIJIHIJIJIGHHIHIHGIIIIIGHGIIIIIIIIIHGHHHGGGGGEDDEEFCDDDCDDD_Mismatch_0_Sense_+_Library_PoolT
GAGTTTGGTGCCCTGTGATTTTCCTTCCCATGTACACAGATCTGGATTTTTAATTCAGTTATTTGTAAGTAGATTATAGGAATTAGTGGATTTG
>Frequency_1_QualityScore_FFHHHHHJHIIJJJJHIIJJJJJJJJJJJJJJIJGIIIJIJJJJJHIJJJJJIJJJIIHHHHHHHHHFEFEEFFECEECEEDDDDDCDDDDDDD_Mismatch_0_Sense_+_Library_PoolC
GAGTTTGGTGCCCTGTGATTTTCCTTCCCATGTACACAGATCTGGATTTTTAATTCAGTTATTTGTAAGTAGATTATAGGAATTAGTGGATTTG
>Frequency_12_QualityScore_FFHHHHHJJJJJJIIJHHJGIIIIJJJJJIIJJJJIIIJJIIIIIJJJJIJIIHIIIIJIIIIJHIIJJGFHIIIIIIGGGHFFFFEFFDEADD_Mismatch_0_Sense_+_Library_PoolT
GATTTTCCTTCCCATGTACACAGATCTGGATTTTTAATTCAGTTATTTGTAAGTAGATTATAGGAATTAGTGGATTTGCCACTCTTATGAGTTT
>Frequency_12_QualityScore_EFGHFGGHHIDFEHHIHFFHIHIIGHEHIIJIIIIJIIHIIIHIGIHIEHIIIIFGIIIIHGHHHFGFFEFGFFFEEEEEDDDDDDEDCBBBBC_Mismatch_0_Sense_+_Library_PoolT
ACAGAGGAGGAGTTTGGTGCCCTGTGATTTTCCTTCCCATGTACACAGATCTGGATTTTTAATTCAGTTATTTGTAAGTAGATTATAGGAATTA
>Frequency_12_QualityScore_FFHHHGHJJJJJHIIIJJJJJJJJJJGIJIJIIJIJIJJJJJHIJJJJIGIIJIIHHHIIJJIIIIHHHIIIIIIIHGGGGGGDEFFEEDDEDD_Mismatch_0_Sense_+_Library_PoolT
TTTGGTGCCCTGTGATTTTCCTTCCCATGTACACAGATCTGGATTTTTAATTCAGTTATTTGTAAGTAGATTATAGGAATTAGTGGATTTGCCA
>Frequency_12_QualityScore_FFHHHGHJJHIIIIIIIIIJHIIIIIGHIIIIJJIJJJJJJJIIIGHHIIJJHHIJIJJIIIIIIHIIJIIIIIHHIGGFGEFEFFCCEEEEED_Mismatch_0_Sense_+_Library_PoolT
ATTTGTAAGTAGATTATAGGAATTAGTGGATTTGCCACTCTTATGAGTTTGGTGCCATGTAATTTCTTCATGTACAGAGAGATATGTATTTTTT
>Frequency_12_QualityScore_FFHHHHHHIJJJJJHIHJJJJJJJJJJJIJJIIIIJJJIJIJJJHIJJJJIIIJJIJHIIIJJJIJIIHFGHIIIIHGGFEFEFFCEEEEDDDD_Mismatch_0_Sense_+_Library_PoolT
AGTTTGGTGCCCTGTGATTTTCCTTCCCATGTACACAGATCTGGATTTTTAATTCAGTTATTTGTAAGTAGATTATAGGAATTAGTGGATTTGC
>Frequency_12_QualityScore_FFHHHHHJJHIJJJJIHJJJIJIJHIJJJIJJJIIIIJJJJJJJIIIJIJGHIIJJJJJJIJIJJJIIJIIIIIJIGGHGGGFFFDEFEDEEEE_Mismatch_0_Sense_+_Library_PoolT
CAGATCTGGATTTTTAATTCAGTTATTTGTAAGTAGATTATAGGAATTAGTGGATTTGCCACTCTTATGAGTTTGGTGCCATGTAATTTCTTCA
>Frequency_12_QualityScore_FFHHHHHHIJJJIIHIJJIIHIGIIJJHIIIGHIIIIIJJIIIHIIIIFGHIIIJIIIIIIIIIIHIFHHGGGHGFGGGGFEFDEEFEEEEEED_Mismatch_0_Sense_+_Library_PoolT
GATCTGGATTTTTAATTCAGTTATTTGTAAGTAGATTATAGGAATTAGTGGATTTGCCACTCTTATGAGTTTGGTGCCATGTAATTTCTTCATG
>Frequency_11_QualityScore_FEGGHHGGHIIIIIIGIHIIGIIIGIHGIIIIIIHHIHIJIDGHIIIIHIHIIHIIHHIIHIGHHIHGHEGGHHGHGHFGFFFFFFEEFFEDCC_Mismatch_0_Sense_+_Library_PoolT
ATTTTTAATTCAGTTATTTGTAAGTAGATTATAGGAATTAGTGGATTTGCCACTCTTATGAGTTTGGTGCCATGTAATTTCTTCATGTACAGAG
>Frequency_1_QualityScore_FFHHHHHIJJJHIIJIIJJIGIIIHIGJJJJJJJJIJJJJJGIJIIJJJJJJJJIJJJJJIIGIIJJHIHIJHHHHHHHHFFFFFFFEEFEEDE_Mismatch_0_Sense_+_Library_PoolC
ATTTTTAATTCAGTTATTTGTAAGTAGATTATAGGAATTAGTGGATTTGCCACTCTTATGAGTTTGGTGCCATGTAATTTCTTCATGTACAGAG
>Frequency_11_QualityScore_EFHGGGHIIIIIIIIIHIHIIIIHIIIGIIHIIIIIIHHIIIIIFGIIIIJJIIIIIIIIIIJHHFGHIFEDGHGGGFFFFFFEFEEEEDEEDD_Mismatch_0_Sense_+_Library_PoolT
TGGATTTTTAATTCAGTTATTTGTAAGTAGATTATAGGAATTAGTGGATTTGCCACTCTTATGAGTTTGGTGCCATGTAATTTCTTCATGTACA
>Frequency_11_QualityScore_FFGHGGGIGIIGIHDHGFHIIDHIIJJIHIHHIIIHHIHIIIIJIHIHHHHHGIHIHHGHIIIIHFGGGFFEFFFFFEEEEDCDCDDDDDDCCC_Mismatch_0_Sense_+_Library_PoolT
ATGTACAGAGGAGGAGTTTGGTGCCCTGTGATTTTCCTTCCCATGTACACAGATCTGGATTTTTAATTCAGTTATTTGTAAGTAGATTATAGGA
>Frequency_11_QualityScore_FFHHHHHIJJJJJJJJJJJIJJIIIIJIIIJJJJJHIJJJJIHIIJIIHIIIIJJIIIIHIHHIJIIJIIIIHIIIEHHGGGGFFFFFEEEECD_Mismatch_0_Sense_+_Library_PoolT
CCCTGTGATTTTCCTTCCCATGTACACAGATCTGGATTTTTAATTCAGTTATTTGTAAGTAGATTATAGGAATTAGTGGATTTGCCACTCTTAT
>Frequency_1_QualityScore_FFHHHDHGIJJJHJJJJJJGGIIJJIJGIJJJIJJEGGJIJIIIJJJGHHCHIIIJGEGFHIJIJJGHDHEHFEHH>BDFFEECC>CDA?CCDD_Mismatch_0_Sense_+_Library_PoolC
CCCTGTGATTTTCCTTCCCATGTACACAGATCTGGATTTTTAATTCAGTTATTTGTAAGTAGATTATAGGAATTAGTGGATTTGCCACTCTTAT
>Frequency_11_QualityScore_FFHHFGHIIGIIJJIIHIHIIJJIIJJJJJIIJIIIIJJIIIJJJIHHIIJJIHHIIHIGHGHHIIHHHEFHGGGGFGGFFCDDDDEBCDDDCC_Mismatch_0_Sense_+_Library_PoolT
GGAGTTTGGTGCCCTGTGATTTTCCTTCCCATGTACACAGATCTGGATTTTTAATTCAGTTATTTGTAAGTAGATTATAGGAATTAGTGGATTT
>Frequency_10_QualityScore_EFHHHHHJJJJHJIIHIHIIIIIJJJJGIIJJJIHIIIHIHHIIJIJIHHIHIIGIIIIIIIHIIIIIFEGGHGIIHHGGFGFFFEFEEBDCCC_Mismatch_0_Sense_+_Library_PoolT
TTTTCCTTCCCATGTACACAGATCTGGATTTTTAATTCAGTTATTTGTAAGTAGATTATAGGAATTAGTGGATTTGCCACTCTTATGAGTTTGG
>Frequency_10_QualityScore_FFHHHHHJJJHIJJJJIHIJIHIIJIIJJJIIIIIIIIIJJJIJJHHIIIJHIIIIIJJJIIIJIJJGHHFHGIIJHGGGGFFFEEEEEEDEEE_Mismatch_0_Sense_+_Library_PoolT
ACAGATCTGGATTTTTAATTCAGTTATTTGTAAGTAGATTATAGGAATTAGTGGATTTGCCACTCTTATGAGTTTGGTGCCATGTAATTTCTTC
>Frequency_1_QualityScore_FFHHHHHJJJIJJJJJJIJJJJJJIIIJJJIJJJIJIIJJJJJJJIJJJJJFJJJJJJJJJJIIJJJIJIJJHIIIJHHHHHFFDEDFFEDEEE_Mismatch_0_Sense_+_Library_PoolC
ACAGATCTGGATTTTTAATTCAGTTATTTGTAAGTAGATTATAGGAATTAGTGGATTTGCCACTCTTATGAGTTTGGTGCCATGTAATTTCTTC
>Frequency_10_QualityScore_FFHGHHGIIHHIHIIIHIIJJJGIIJJJHHIIIIJHIIJJJJIIIJHIIIIJJJIIIHIIIIIFHIHHIGHHIHIHGGGGGGEEBEEEDCCDDD_Mismatch_0_Sense_+_Library_PoolT
CTTCCCATGTACACAGATCTGGATTTTTAATTCAGTTATTTGTAAGTAGATTATAGGAATTAGTGGATTTGCCACTCTTATGAGTTTGGTGCCA
>Frequency_10_QualityScore_EEHHHHGIIIIEHHHIIFEHIIJIJHIHIIJIHIHIIIIIIJHHIHHIHHHIIIIGHIIIIIHIIIIGECEGGFGFFFEEEEDEECDEDCCCCD_Mismatch_0_Sense_+_Library_PoolT
TACAGAGGAGGAGTTTGGTGCCCTGTGATTTTCCTTCCCATGTACACAGATCTGGATTTTTAATTCAGTTATTTGTAAGTAGATTATAGGAATT
>Frequency_10_QualityScore_EEGHGGHHIIGIIHGHGHFGFHHIIHDGIIIIFGHIIHIFGHIIIIIHHHHIHHIHHHIHHFHHHGHEHGFGGHGFGGFGGEFFEEBDCDDDBB_Mismatch_0_Sense_+_Library_PoolT
TTTCCTTCCCATGTACACAGATCTGGATTTTTAATTCAGTTATTTGTAAGTAGATTATAGGAATTAGTGGATTTGCCACTCTTATGAGTTTGGT
>Frequency_10_QualityScore_EEGEGGCGGGHIHEGHHIHHGIGIIIIGHIIIIIHGHHHGGGGIHIIIHFGHHIIIGHHIIHIGHEGHHGGGEEEECDCEEEEDCCDCCCCABB_Mismatch_0_Sense_+_Library_PoolT
AGGAGGAGTTTGGTGCCCTGTGATTTTCCTTCCCATGTACACAGATCTGGATTTTTAATTCAGTTATTTGTAAGTAGATTATAGGAATTAGTGG
>Frequency_10_QualityScore_EFHHHGGIHHIHHGIIJJHHHHHHIHIIIIHIJHIIIIJFHIIIIIIIIIHIIIJIHHHIFGIIIHGIIGHHHIGHHGEGFGGGFFFFEEDDCC_Mismatch_2_Sense_+_Library_PoolT
TTTTAATTCAGTTATTTGTAAGTAGATTATAGGAATTAGTGGATTTGCCACTCTTATGAGTTTGGTGCCATGTAATTTCTTCATGTACAGAGGA
>Frequency_9_QualityScore_FFHHGGHIGIJFIIIHJIIJIHIIJJJHHIIIIIHIHIIIIIIHHFHHGIIIIIIJHIIIIIGHIHIIIGGIHIHIHHGHGFGDFFFECCDCDD_Mismatch_0_Sense_+_Library_PoolT
TTCCCATGTACACAGATCTGGATTTTTAATTCAGTTATTTGTAAGTAGATTATAGGAATTAGTGGATTTGCCACTCTTATGAGTTTGGTGCCAT
>Frequency_9_QualityScore_FDEDGFFHIGIFGIIIIHHIIEHHHIFIHIIHGHHHGHGIHHIIHFGEGHHHDGHHIHHHIHGHHIIHHDFGGECFFFDDDDDEEDECDDCBCC_Mismatch_0_Sense_+_Library_PoolT
CACAGATCTGGATTTTTAATTCAGTTATTTGTAAGTAGATTATAGGAATTAGTGGATTTGCCACTCTTATGAGTTTGGTGCCATGTAATTTCTT
>Frequency_9_QualityScore_EFGDEEGIJHHHHIGHHCGGIGICGDFGGGHGHGHIIIIFGHIIHIEHFHIIIFGHHGGHGGGHIHHGFFFGIHDGGGGHFFFFFFFEEEDCDC_Mismatch_0_Sense_+_Library_PoolT
CTGTGATTTTCCTTCCCATGTACACAGATCTGGATTTTTAATTCAGTTATTTGTAAGTAGATTATAGGAATTAGTGGATTTGCCACTCTTATGA
>Frequency_9_QualityScore_FEHHHHHJHIHIJJJJJJJJJJHIJIJIIJJJIJJJJJHIJJJJIHIJJIIHIHIIIIHIHHHHHIIIIEHHIGHHHHHEGGFFFEEEEDEDDD_Mismatch_0_Sense_+_Library_PoolT
GTGCCCTGTGATTTTCCTTCCCATGTACACAGATCTGGATTTTTAATTCAGTTATTTGTAAGTAGATTATAGGAATTAGTGGATTTGCCACTCT
>Frequency_9_QualityScore_FFHHHHHJJIJJIIJGIIJIJJJJJGIJJJJHIJJJJJHIHIJJJIIJJIIIIJJJIJJIHIIIIIGIIHHIJJIIHHGGGGFFFEFCEEDCCC_Mismatch_0_Sense_+_Library_PoolT
TTCCTTCCCATGTACACAGATCTGGATTTTTAATTCAGTTATTTGTAAGTAGATTATAGGAATTAGTGGATTTGCCACTCTTATGAGTTTGGTG
>Frequency_1_QualityScore_DFFFFFHEHIGGJDIIJGGGHIIIIFHIJJIIGIJJIGGIFGIICB@BG?DEGEIIEC>FFIDGID4)==F7;7)=@GEECEHGEEFCD@A;;;_Mismatch_0_Sense_+_Library_PoolC
TTCCTTCCCATGTACACAGATCTGGATTTTTAATTCAGTTATTTGTAAGTAGATTATAGGAATTAGTGGATTTGCCACTCTTATGAGTTTGGTG
>Frequency_9_QualityScore_FEHGGHGIIIIHHIJJJJIIIHHIGIHJIJJIIJHIIJIIHHHIIHIGHHHIIIIIIIGIHHIIJIIHHHHHHIIEGGGGGGGFEEEDDCCDCD_Mismatch_0_Sense_+_Library_PoolT
CCTGTGATTTTCCTTCCCATGTACACAGATCTGGATTTTTAATTCAGTTATTTGTAAGTAGATTATAGGAATTAGTGGATTTGCCACTCTTATG
>Frequency_9_QualityScore_EFHHHHGIIJJJJHIHIIJJIJIJJJJIIJIJIIIJJIJJJIJHIJJJJIHIIIIIGHHHIIIHIHIGHEGHHHHGGGEEFEFFCEEDDDDDDD_Mismatch_0_Sense_+_Library_PoolT
GTTTGGTGCCCTGTGATTTTCCTTCCCATGTACACAGATCTGGATTTTTAATTCAGTTATTTGTAAGTAGATTATAGGAATTAGTGGATTTGCC
>Frequency_1_QualityScore_FFHHHHFHJJJJJJJIJJJJIIIJJJJJIJIJJJJJJIJIIJJGIJJJJIGHJJGIHIGIIIJGHGIGIDHHIGHIHHHHHFFFEFFDEEEEED_Mismatch_0_Sense_+_Library_PoolC
GTTTGGTGCCCTGTGATTTTCCTTCCCATGTACACAGATCTGGATTTTTAATTCAGTTATTTGTAAGTAGATTATAGGAATTAGTGGATTTGCC
>Frequency_9_QualityScore_FEHHHHHJHIJJHJIHIJJJJJJIJIJJJHHIIIJJJJJJJJJJJIJJGHHIJJJHIJJJJJIIIIIJIGHIIIIIIHHGDFCECEDEEDDDEE_Mismatch_0_Sense_+_Library_PoolT
GTTATTTGTAAGTAGATTATAGGAATTAGTGGATTTGCCACTCTTATGAGTTTGGTGCCATGTAATTTCTTCATGTACAGAGAGATATGTATTT
>Frequency_8_QualityScore_FFFGHHHJJIIIHHIIJIIHIJJHIHIHIIJJIIIIHIIHIIIJIJHHIHIHIFHHIIJIIIIIIJIIIHGIGIFGHGGEEEFFFEDEDEEEDE_Mismatch_0_Sense_+_Library_PoolT
ACACAGATCTGGATTTTTAATTCAGTTATTTGTAAGTAGATTATAGGAATTAGTGGATTTGCCACTCTTATGAGTTTGGTGCCATGTAATTTCT
>Frequency_8_QualityScore_FFHGHHGHEHIIHJIIIIGIIIJJIGIIIJIGHGIJJIIJIIIIIIIHIJIIIGHIIIIEHIHIIIIIJHHGIHIGHGFGCFFFECDEECDDDD_Mismatch_0_Sense_+_Library_PoolT
CCATGTACACAGATCTGGATTTTTAATTCAGTTATTTGTAAGTAGATTATAGGAATTAGTGGATTTGCCACTCTTATGAGTTTGGTGCCATGTA
>Frequency_8_QualityScore_FFHHHHHJIIIJHIJEHGHIJIEHHIJIJHIIIJJJIIIJIJIIJJIIIIIIIIIIIIIEHIIIIFGHGEFFEFFFFEEEEEEDDDDDDCDDCD_Mismatch_0_Sense_+_Library_PoolT
CATGTACAGAGGAGGAGTTTGGTGCCCTGTGATTTTCCTTCCCATGTACACAGATCTGGATTTTTAATTCAGTTATTTGTAAGTAGATTATAGG
>Frequency_8_QualityScore_EEHGHGHHIJJJJHIIJJJHHIJIHIHIIIJJJIIIIIIJIIIIJIIIGIIIHIGHIIJJJIIIIJIJJIHHIGHFGHHGGGFFEFFEDDEEED_Mismatch_0_Sense_+_Library_PoolT
TACACAGATCTGGATTTTTAATTCAGTTATTTGTAAGTAGATTATAGGAATTAGTGGATTTGCCACTCTTATGAGTTTGGTGCCATGTAATTTC
>Frequency_8_QualityScore_FFHGFGGHIIGIIIHIIIJIGIIJJJHHIIIHIGIIIJJIGHIIHIHGIIIIIIJHIIIIIFHIIHIIIHIIIIIIHGGGFGCFFEECCDDEED_Mismatch_0_Sense_+_Library_PoolT
TCCCATGTACACAGATCTGGATTTTTAATTCAGTTATTTGTAAGTAGATTATAGGAATTAGTGGATTTGCCACTCTTATGAGTTTGGTGCCATG
>Frequency_8_QualityScore_FFGGGHHIIIGHHGHHGGFGIIIEHIIIIHHHIIHIGHHHIIIHHGGEGHGIIHEHFGFHHGHIEDFGGEFEGFGHEFFGFGFCDBCDBABBCC_Mismatch_0_Sense_+_Library_PoolT
CCTTCCCATGTACACAGATCTGGATTTTTAATTCAGTTATTTGTAAGTAGATTATAGGAATTAGTGGATTTGCCACTCTTATGAGTTTGGTGCC
>Frequency_1_QualityScore_FFHHHHHGIJIJIEIJJJJJJJJHGIJJJJHIJJIJGIGIJJJHHHIHIGIIJGIIIDHIJIJJFIIJJIIIJIJJJHHHFGFEFFFFFDCDED_Mismatch_0_Sense_+_Library_PoolC
CCTTCCCATGTACACAGATCTGGATTTTTAATTCAGTTATTTGTAAGTAGATTATAGGAATTAGTGGATTTGCCACTCTTATGAGTTTGGTGCC
>Frequency_7_QualityScore_DCEFEGGFIDGHIEGHHGHHIEGGFDGDGGHGFEGHGBFFHEHFDEGGCGFFGHHGHGFDDCEGHGHHHGEGGIGHHG@BCDEEDBBCCCBBAB_Mismatch_0_Sense_+_Library_PoolT
TGCCCTGTGATTTTCCTTCCCATGTACACAGATCTGGATTTTTAATTCAGTTATTTGTAAGTAGATTATAGGAATTAGTGGATTTGCCACTCTT
>Frequency_7_QualityScore_EFGHHHFIIIIIGFHIIHHIIEHIIIFGHHEHHHIIJJJIHFHIIIIHHGHHIIIIHHIHIIIIIHDHECFHGEEFGFEEEDDEEEEEDEDEDD_Mismatch_0_Sense_+_Library_PoolT
ATCTGGATTTTTAATTCAGTTATTTGTAAGTAGATTATAGGAATTAGTGGATTTGCCACTCTTATGAGTTTGGTGCCATGTAATTTCTTCATGT
>Frequency_7_QualityScore_FFHHHHHJJHJJJIJIJJJHIJJJJGHJJJJJIIIJJJJIJIJIIJJJJIJJJJHIJJIJGHIIJJJJJIHIIIIIGHHGGEFFFEECEEEDDE_Mismatch_0_Sense_+_Library_PoolT
CCCATGTACACAGATCTGGATTTTTAATTCAGTTATTTGTAAGTAGATTATAGGAATTAGTGGATTTGCCACTCTTATGAGTTTGGTGCCATGT
>Frequency_1_QualityScore_DDGGHHHBHGHICAFFGDHHJJJHIJIH<EHGDGI<BGIIJJIDHHIE@HEHHHHEHG<C48CHCFC@==7C@E@C3?E3A?@D>B??C>@AC5_Mismatch_0_Sense_+_Library_PoolC
CCCATGTACACAGATCTGGATTTTTAATTCAGTTATTTGTAAGTAGATTATAGGAATTAGTGGATTTGCCACTCTTATGAGTTTGGTGCCATGT
>Frequency_7_QualityScore_FFHGHHHJHIIJJJIHIJJIIHIIIJJJIIIIHHIHIIJJJJIGIIIHIGHIIJJIIIIIIJJIIIIIEEFGHIIGGHGGGFFFDEFFDDDEDE_Mismatch_0_Sense_+_Library_PoolT
AGATCTGGATTTTTAATTCAGTTATTTGTAAGTAGATTATAGGAATTAGTGGATTTGCCACTCTTATGAGTTTGGTGCCATGTAATTTCTTCAT
>Frequency_7_QualityScore_FFHHGHGHJIJHHIJJJIGIHIIIJIJJJJJJIIJIJIIIJIIJJIJIEHIIJJIIIIIHIHIHIIIIHGGGGGFFFEEEEEDDDEDDDBCDDD_Mismatch_0_Sense_+_Library_PoolT
GAGGAGTTTGGTGCCCTGTGATTTTCCTTCCCATGTACACAGATCTGGATTTTTAATTCAGTTATTTGTAAGTAGATTATAGGAATTAGTGGAT
>Frequency_7_QualityScore_EFHHHHHJJJJJJIJJHJIJJJJFHIJJJJIJJJJJJJJJJJJHJIIJFIGHGIIIJGGIJJJJJIJJIHIHHHGHHHGGFFFFFFFEDEEDDD_Mismatch_0_Sense_+_Library_PoolT
ATTTGCCACTCTTATGAGTTTGGTGCCATGTAATTTCTTCATGTACAGAGAGATATGTATTTTTTATTTCAATTATTTGTATTAAATTATAAGA
>Frequency_7_QualityScore_FFHHGHHHIJIIJJJJJHJJJJJHHIJJIJIIIIJJJIJJJIJJIJJJJIJJIJIJJJHIIIJJJJIJIGGIIIIIIFHFHGHGEEFEDEDDED_Mismatch_0_Sense_+_Library_PoolT
CATGTACACAGATCTGGATTTTTAATTCAGTTATTTGTAAGTAGATTATAGGAATTAGTGGATTTGCCACTCTTATGAGTTTGGTGCCATGTAA
>Frequency_1_QualityScore_FFHHFFHGHHHHIJJJJHHJJJJBFHIHBGHIIJIJGHIIIFHIHGGFGEHIDHGIIIDHIGGIHGIJJGHIJIIIIHHHHHEFEDDEEDEEEE_Mismatch_0_Sense_+_Library_PoolC
CATGTACACAGATCTGGATTTTTAATTCAGTTATTTGTAAGTAGATTATAGGAATTAGTGGATTTGCCACTCTTATGAGTTTGGTGCCATGTAA
>Frequency_7_QualityScore_EFGFGHHJJJHIHIJIJJIJJJJJHIJHIIHIIJIJJJJJHIIJJJIIJIJIIGHGHJJJIJIIIIIIIGGHIHIHHHHGGEGFFFFEEDDDED_Mismatch_0_Sense_+_Library_PoolT
TGGTGCCCTGTGATTTTCCTTCCCATGTACACAGATCTGGATTTTTAATTCAGTTATTTGTAAGTAGATTATAGGAATTAGTGGATTTGCCACT
>Frequency_7_QualityScore_FFHHHHGHIIJHIJIJJIJJJJIIIJHIGHIHIJIIJIIJIJJJHIJGGFGIIHHHIIIIIIIGIIJIIHIIHIIIIFGFHEGDEEEEDDEEED_Mismatch_0_Sense_+_Library_PoolT
TTATTTGTAAGTAGATTATAGGAATTAGTGGATTTGCCACTCTTATGAGTTTGGTGCCATGTAATTTCTTCATGTACAGAGAGATATGTATTTT
>Frequency_6_QualityScore_CAGGGGGHHGHIIIHHGHIHIEHIGIIIIFIIIIJGGIIIHIIIIJIGIIIIHIFGHHJIGGHIIHHHGGGHIIIIIHGGGGGEFECECC>CCD_Mismatch_0_Sense_+_Library_PoolT
AATTCAGTTATTTGTAAGTAGATTATAGGAATTAGTGGATTTGCCACTCTTATGAGTTTGGTGCCATGTAATTTCTTCATGTACAGAGAGATAT
>Frequency_6_QualityScore_EFHHGHHJJJJJIIIHHIGHIJIIIIJIIIJJJJJIJJIIIGIIIIJIHIIIGIIIIIJIJIIHIIJIJHGIIIIIIIHGGGGGFEFFEEACDD_Mismatch_0_Sense_+_Library_PoolT
ATTTTCCTTCCCATGTACACAGATCTGGATTTTTAATTCAGTTATTTGTAAGTAGATTATAGGAATTAGTGGATTTGCCACTCTTATGAGTTTG
>Frequency_6_QualityScore_FFGHHHHJJJJIJJHIJIIJGIIJIJJJIJIIJJJJIIIJJIIHIIJJJJIIIIIIIIJJIJJIJIJJJHICGGJJHHGGGFGEEEEEEECEAD_Mismatch_0_Sense_+_Library_PoolT
TGATTTTCCTTCCCATGTACACAGATCTGGATTTTTAATTCAGTTATTTGTAAGTAGATTATAGGAATTAGTGGATTTGCCACTCTTATGAGTT
>Frequency_1_QualityScore_FFHHHHHJJJJJJJJJJJJJGIIJJJJJJJHIJJJJJHIJJHIIIHIJJJJJGHIIIHGIGHHIJGGHIGHGIIGJJJJGGGHFDFFEFFDECE_Mismatch_0_Sense_+_Library_PoolC
TGATTTTCCTTCCCATGTACACAGATCTGGATTTTTAATTCAGTTATTTGTAAGTAGATTATAGGAATTAGTGGATTTGCCACTCTTATGAGTT
>Frequency_6_QualityScore_EEEGGGFIDGHFIIJIGFFFHIIIBGIGHFGGHIGHHHIIIHHFIIIIHIIIIIHHGEGFHFEGGEFFEBEFFFFDCDCDDDDEECEDDCACCD_Mismatch_0_Sense_+_Library_PoolT
GGAATTAGTGGATTTGCCACTCTTATGAGTTTGGTGCCATGTAATTTCTTCATGTACAGAGAGATATGTATTTTTTATTTCAATTATTTGTATT
>Frequency_6_QualityScore_FEFGGHHJJIIJJJJJIIJIHIIIIIHIIJIIHIIJJJHHIIJIJIIHIIIJIIJIGIFGHIIIHIIEGCEHHFGIIHIGHHFEFEEEFEEDBD_Mismatch_0_Sense_+_Library_PoolT
TGTGATTTTCCTTCCCATGTACACAGATCTGGATTTTTAATTCAGTTATTTGTAAGTAGATTATAGGAATTAGTGGATTTGCCACTCTTATGAG
>Frequency_6_QualityScore_FFHGGHFIIGHGIIIIEFHIHIIHIIIIIIIIJIIIHIGGHGGEGEGGHIGEGHIIIIHIIIIGGHHGHHHIGEGFGGFFFEEEDC@BCCDEED_Mismatch_0_Sense_+_Library_PoolT
ACTCTTATGAGTTTGGTGCCATGTAATTTCTTCATGTACAGAGAGATATGTATTTTTTATTTCAATTATTTGTATTAAATTATAAGAATTAATA
>Frequency_6_QualityScore_FFGHHHHIJJJIIJJIIIHIJJJJJJGIJJJJGHIJJJJJJJJJIJJJIHIGIGHIJJIIJJJJIIIHIHIIIJJIJIGGGGGEGCECEEEECC_Mismatch_0_Sense_+_Library_PoolT
TCAGTTATTTGTAAGTAGATTATAGGAATTAGTGGATTTGCCACTCTTATGAGTTTGGTGCCATGTAATTTCTTCATGTACAGAGAGATATGTA
>Frequency_5_QualityScore_FFHHGHHJIJFGIIJJJJJJIJJJJJIJJHIHIJJJHIJIJJJIJIIJJJJJJJJJIJIIHGHGHHIIJFEGHIJIHFEFFFEECDECEEEEDD_Mismatch_0_Sense_+_Library_PoolT
TAGGAATTAGTGGATTTGCCACTCTTATGAGTTTGGTGCCATGTAATTTCTTCATGTACAGAGAGATATGTATTTTTTATTTCAATTATTTGTA
>Frequency_5_QualityScore_EFHHHGHGIHHHIIIIJIIJJHIIGHHHIIHHIIIIIGIIIIIIHIIIHIFHHIIIIIHFHHIHHGIHHIIIFHGGHHFGHGHEEEEEEEDDEE_Mismatch_1_Sense_+_Library_PoolT
TGCCCTGTGATTTTCCTTCCCATGTACACAGATCTGGATTTTCAATTCAGTTATTTGTAAGTAGATTATAGGAATTAGTGGATTTGCCACTCTT
>Frequency_5_QualityScore_FFHHHHHIJJJJIIIJGHIHIIIIHIIHHIIJJFHIHIIJIIIJJHIIIIIJGHHHIIGEBHHIIIGHHFHIHHIIIJIGHFGGEGEEEDDEDC_Mismatch_0_Sense_+_Library_PoolT
TTCAGTTATTTGTAAGTAGATTATAGGAATTAGTGGATTTGCCACTCTTATGAGTTTGGTGCCATGTAATTTCTTCATGTACAGAGAGATATGT
>Frequency_1_QualityScore_FFHHHHHJJJJJHHJJJJHHIIHJIJJIJJJJIGHJJIJJJJJJJJJIJJJJJJHIJIJIJJJJJJJIGGIIDGJJJIGHHEEFADCDDECEED_Mismatch_0_Sense_+_Library_PoolC
TTCAGTTATTTGTAAGTAGATTATAGGAATTAGTGGATTTGCCACTCTTATGAGTTTGGTGCCATGTAATTTCTTCATGTACAGAGAGATATGT
>Frequency_5_QualityScore_EFHGHHGIIHIIJEHGHIHGGHIJIJIHIHIJJIHIIIIIIHIJHHHGHGIHGHIJHGIIIJHGGHHHGCAEFGFFEEEDEDEDDEECBDCCCC_Mismatch_0_Sense_+_Library_PoolT
TGTACAGAGGAGGAGTTTGGTGCCCTGTGATTTTCCTTCCCATGTACACAGATCTGGATTTTTAATTCAGTTATTTGTAAGTAGATTATAGGAA
>Frequency_5_QualityScore_FFGGHHHIIIHIJIIJJJIGHJHIJJJJJJJJJJJIIJHIHIJJJHHIJJJJIIIIIJIJJJIIIIHHHEFGFHFEFGGFEGFFFECCDDEEDC_Mismatch_0_Sense_+_Library_PoolT
AGTAGATTATAGGAATTAGTGGATTTGCCACTCTTATGAGTTTGGTGCCATGTAATTTCTTCATGTACAGAGAGATATGTATTTTTTATTTCAA
>Frequency_5_QualityScore_EEGHGGDHGIIJIJIIGGIIDHFIIIDHIHHJIJJJHHGIIHFHGHDGHGHHFIIJGHHICGIEFGHHIFIFIHGGGACDDD@D@DCBDBCCCC_Mismatch_0_Sense_+_Library_PoolT
GCCCTGTGATTTTCCTTCCCATGTACACAGATCTGGATTTTTAATTCAGTTATTTGTAAGTAGATTATAGGAATTAGTGGATTTGCCACTCTTA
>Frequency_5_QualityScore_FFHHHHHJJJIJIJIIJJIGIIJIIIHIJJJJJJIJIJJJGHIJIJJJIJJJJJJJIJJGIGIJJJGIIFHHIIIHGGGGGGGFFFFFEEEBDC_Mismatch_0_Sense_+_Library_PoolT
TTTTTAATTCAGTTATTTGTAAGTAGATTATAGGAATTAGTGGATTTGCCACTCTTATGAGTTTGGTGCCATGTAATTTCTTCATGTACAGAGA
>Frequency_5_QualityScore_FEGHHHHIIJJJJJJJIJJIIJGHIHIJJJJJJJJJJJIIJHIHIJJJGGIJJJJIJHJJIIJJJJJJIHGHIFHFHGGEGFEEFFFEEDCDCD_Mismatch_0_Sense_+_Library_PoolT
GTAAGTAGATTATAGGAATTAGTGGATTTGCCACTCTTATGAGTTTGGTGCCATGTAATTTCTTCATGTACAGAGAGATATGTATTTTTTATTT
>Frequency_5_QualityScore_FFHHHHHJJIJIJIJJJJIIJJJJIIIJJJJJJIJJJJJHIIJJJJJJJJJJJJJIIJGIGIJJIIIIIIHIHHHHHHGGGGGFFFEDEECDAB_Mismatch_0_Sense_+_Library_PoolT
TTTTAATTCAGTTATTTGTAAGTAGATTATAGGAATTAGTGGATTTGCCACTCTTATGAGTTTGGTGCCATGTAATTTCTTCATGTACAGAGAG
>Frequency_5_QualityScore_FEHHHHGJJIIJEHGHHIIGIJJJIJHIHHJJJIIJJJJJIIJIIIHIIJIJJJJJGHIIIIFFGHGFGGFFFGFFEFDDEEEEEDDDEDDCCC_Mismatch_0_Sense_+_Library_PoolT
GTACAGAGGAGGAGTTTGGTGCCCTGTGATTTTCCTTCCCATGTACACAGATCTGGATTTTTAATTCAGTTATTTGTAAGTAGATTATAGGAAT
>Frequency_3_QualityScore_FEHHHHHJJEIIAGGGIIJFFIJJJJGHHIJJJIJJIIIJJJJHHIIIIIHIJIJJGHIIHIGHIFHFEFCEEFDEDEEEDEEDEEDDEDDDCD_Mismatch_0_Sense_+_Library_PoolC
GTACAGAGGAGGAGTTTGGTGCCCTGTGATTTTCCTTCCCATGTACACAGATCTGGATTTTTAATTCAGTTATTTGTAAGTAGATTATAGGAAT
>Frequency_5_QualityScore_DDFEFDFFGFHHCDGFDGIGHEFFHBGGFHGHHIGGGFFFEHEFFGFEGEFGFGHIDGFEGCCCEGGD?>CFDFFFDCCEACBEEEECBBCCC@_Mismatch_0_Sense_+_Library_PoolT
GATTTTTAATTCAGTTATTTGTAAGTAGATTATAGGAATTAGTGGATTTGCCACTCTTATGAGTTTGGTGCCATGTAATTTCTTCATGTACAGA
>Frequency_5_QualityScore_FFHHGHHJJJJHIIJJJJJJJJJJJIJJIJIIIIIIIJJJIGIIIIIIGHHIIIFHHIIICFHHHHIHGFGFGHGHGHFFGGDFEFFFEDDEDE_Mismatch_1_Sense_+_Library_PoolT
TTGGTGCCCTGTGATTTTCCTTCCCATGTACACAGATCTGGATTTTCAATTCAGTTATTTGTAAGTAGATTATAGGAATTAGTGGATTTGCCAC
>Frequency_5_QualityScore_FEGHGHGHHIIIJIFIIIJJGGHIIIIGGIIJJJIIIIHIIIIJJJJIIIIIJJJFHIIHIIHIIHIIHHHHHIEGEFGGFDDFEEEEDEEDEE_Mismatch_0_Sense_+_Library_PoolT
GTACACAGATCTGGATTTTTAATTCAGTTATTTGTAAGTAGATTATAGGAATTAGTGGATTTGCCACTCTTATGAGTTTGGTGCCATGTAATTT
>Frequency_4_QualityScore_FFHHHGHJJJHIJIIJJIIIIHIDHHIIJIJJJHIJJJJHHIIJIIHIHIJIJHIIGIIIGIIIIIIIEEGIHIFHIGIIGGFGFFEFFEDCEB_Mismatch_1_Sense_+_Library_PoolT
CTGTGATTTTCCTTCCCATGTACACAGATCTGGATTTTCAATTCAGTTATTTGTAAGTAGATTATAGGAATTAGTGGATTTGCCACTCTTATGA
>Frequency_4_QualityScore_FFGHHFHJIIIIJJJHIIJJJHHIIIHIHIIHJJJIIIIIJJJJJIIJIIIIHIIIGIIIIIJIJJJJIFHIIIIHIFGGGFDCEFFEEEEBDE_Mismatch_0_Sense_+_Library_PoolT
TGTACACAGATCTGGATTTTTAATTCAGTTATTTGTAAGTAGATTATAGGAATTAGTGGATTTGCCACTCTTATGAGTTTGGTGCCATGTAATT
>Frequency_4_QualityScore_FFHHHHHJHIIIJJJGIIJJJJIJJJJJJJJJJJJIIIIJIIHIHHIIJIHIIIIJIJJJJJIIIJGIIHIHHHGGGGGGEFFEFEDEEDEDDD_Mismatch_0_Sense_+_Library_PoolT
CTCTTATGAGTTTGGTGCCATGTAATTTCTTCATGTACAGAGAGATATGTATTTTTTATTTCAATTATTTGTATTAAATTATAAGAATTAATAA
>Frequency_4_QualityScore_FFHHGHHHIGHIIJFHIJIIIIIIJJJJIIIIJJHJIIJGHGIHIIIJIHHIJJJJJIIIJJJJJIIIJGHHGHHFFGGHFGEEEFEEEE_Mismatch_0_Sense_+_Library_PoolT
TCTTATGAGTTTGGTGCCATGTAATTTCTTCATGTACAGAGAGATATGTATTTTTTATTTCAATTATTTGTATTAAATTATAAGAATTAA
>Frequency_4_QualityScore_EFGHHEGHHIJJHIIIIIJFIFIIIJHFIIIIIHHIHIIIIIHIIHHHGFFGHHIHEGHFGEEEFGGGFFEFFCFEEECDDEECDDCCDD@CBC_Mismatch_1_Sense_+_Library_PoolT
GGAGGAGTTTGGTGCCCTGTGATTTTCCTTCCCATGTACACAGATCTGGATTTTCAATTCAGTTATTTGTAAGTAGATTATAGGAATTAGTGGA
>Frequency_4_QualityScore_FEGHHHHJJIIJGIGIJIJGIIJJIJIIIJJJJJJJJJJJIJJHIIJIIJIJIIJJGHIIIHHGIIIHGGGFGGGFEEEEEEEDEEDDEDDCCD_Mismatch_1_Sense_+_Library_PoolT
GTACAGAGGAGGAGTTTGGTGCCCTGTGATTTTCCTTCCCATGTACACAGATCTGGATTTTCAATTCAGTTATTTGTAAGTAGATTATAGGAAT
>Frequency_4_QualityScore_EFHGGFHJGGGEGGHIHGEGHIJIIGHGHIIJIIIIJJHHIJIIHFHHIHHIIHIFHHIIIHGGIHEEDDEGGGGGCDEEEFEEEEDDDCCCCC_Mismatch_1_Sense_+_Library_PoolT
TACAGAGGAGGAGTTTGGTGCCCTGTGATTTTCCTTCCCATGTACACAGATCTGGATTTTCAATTCAGTTATTTGTAAGTAGATTATAGGAATT
>Frequency_4_QualityScore_EFHHHHGJJJJIJJJJJEHIIJJJJJJJJJJJJJJJHIHIJJJHIJJJJJIJIJJJIJJJJJJIIGHHHFFHGIGHHFEHGGGFDDEEEEEDEE_Mismatch_0_Sense_+_Library_PoolT
TAGATTATAGGAATTAGTGGATTTGCCACTCTTATGAGTTTGGTGCCATGTAATTTCTTCATGTACAGAGAGATATGTATTTTTTATTTCAATT
>Frequency_4_QualityScore_EEHHHHHJJJJIHIJIIIIIHIJJIHIJIHIJHIJJJIIHIIJJIJHIHIIIJJJJJJIIJJHIJFHHIFHJGGHHIHGGGEGGFFFEEEEEEE_Mismatch_0_Sense_+_Library_PoolT
TCTGGATTTTTAATTCAGTTATTTGTAAGTAGATTATAGGAATTAGTGGATTTGCCACTCTTATGAGTTTGGTGCCATGTAATTTCTTCATGTA
>Frequency_4_QualityScore_FFHHHHHJJJJIJJHIGIJJJDHIIIJJIJIIJJJJJJJJJIIIIJIIDGEHIIJHIHIJJJIHIIHIGGGGGGGFFEEEFEEDDEDEECCADD_Mismatch_0_Sense_+_Library_PoolT
TTGCCACTCTTATGAGTTTGGTGCCATGTAATTTCTTCATGTACAGAGAGATATGTATTTTTTATTTCAATTATTTGTATTAAATTATAAGAAT
>Frequency_4_QualityScore_EEGEGGDIIFHGHIHIGHGIIIIHHFIIIHGGIIHIIGIIGIGGGHGIIIIIIGHIFIHGBEEGFGGGFDGGGFEDCBEECEEDDCBCBCCCDD_Mismatch_1_Sense_+_Library_PoolT
CAGAGGAGGAGTTTGGTGCCCTGTGATTTTCCTTCCCATGTACACAGATCTGGATTTTCAATTCAGTTATTTGTAAGTAGATTATAGGAATTAG
>Frequency_4_QualityScore_FFHHHHHJJIJJJIJGHIHIJJJJJJJIJJJJJJHIHIJJJHIJJIIJIJIIJJJJJJIJJIIHIIFIHDEGHIIEFGGGGGEDEEEEEDDEDE_Mismatch_0_Sense_+_Library_PoolT
GATTATAGGAATTAGTGGATTTGCCACTCTTATGAGTTTGGTGCCATGTAATTTCTTCATGTACAGAGAGATATGTATTTTTTATTTCAATTAT
>Frequency_4_QualityScore_FFHHGGGGHHIIIJFHHIJHIGIHIJJJIIIJIIIGIIHIIIIIJHIIJJJGIJIIIHGGIHHIGGGGGEFFGEEEEEDEEEEEDDDCEDDDBC_Mismatch_0_Sense_+_Library_PoolT
GAGGAGGAGTTTGGTGCCCTGTGATTTTCCTTCCCATGTACACAGATCTGGATTTTTAATTCAGTTATTTGTAAGTAGATTATAGGAATTAGTG
>Frequency_4_QualityScore_EEHHGHHJGFIHIIIIIJJIIJJGIGHIHJJJJJJJIIIJJJJJGIIJJJJGHIIIIJGHHIIIIIGIJGHHGFGIDFCGEEEFFDADDEEECB_Mismatch_0_Sense_+_Library_PoolT
TTTGTAAGTAGATTATAGGAATTAGTGGATTTGCCACTCTTATGAGTTTGGTGCCATGTAATTTCTTCATGTACAGAGAGATATGTATTTTTTA
>Frequency_4_QualityScore_EEHGHGGGHHEEDFHHIBFGIIGHEGGHIIGHIIIIIIIIGGIIHIIIHIIHHIFIGGHHHHGGHFGEEEEEEEDECDDEDDDEDDEDCCCCDD_Mismatch_1_Sense_+_Library_PoolT
ACAGAGGAGGAGTTTGGTGCCCTGTGATTTTCCTTCCCATGTACACAGATCTGGATTTTCAATTCAGTTATTTGTAAGTAGATTATAGGAATTA
>Frequency_3_QualityScore_EEGHHHFHIFFGIIJFGEGHHCFFIGHIIIHHIFHIHCFFEGGEDFIFHIIIJHIIFIDGIFB@C?FGIDFEHIIIIGFFEGHGFFDFDEDCBD_Mismatch_0_Sense_+_Library_PoolT
TTAATTCAGTTATTTGTAAGTAGATTATAGGAATTAGTGGATTTGCCACTCTTATGAGTTTGGTGCCATGTAATTTCTTCATGTACAGAGAGAT
>Frequency_3_QualityScore_ECCDDGBEHHHFAGIGIHIIBG?D@ADAFHIDDD@CDHHDHGIGHBEE?DFGFFEFHHFEFHHBAFFFEB?DEFBEDCDDDCECBCCA?CA>>>_Mismatch_1_Sense_+_Library_PoolT
AGGAGGAGTTTGGTGCCCTGTGATTTTCCTTCCCATGTACACAGATCTGGATTTTCAATTCAGTTATTTGTAAGTAGATTATAGGAATTAGTGG
>Frequency_3_QualityScore_FFHHHHHIJGJJJIJJJJJHJJJJJHHJJJJIIJHHJJJIJJJHJJIJJJIJJJIIIIIJFHIJJJIJIIIIHIJIHIICGFHHGFEFFDEEEE_Mismatch_1_Sense_+_Library_PoolT
CCCATGTACACAGATCTGGATTTTCAATTCAGTTATTTGTAAGTAGATTATAGGAATTAGTGGATTTGCCACTCTTATGAGTTTGGTGCCATGT
>Frequency_3_QualityScore_FFHHHHGIJJJJJIJJJJJIJIJJJJHIIIIIJIJJJJJJJIJJJJJGHIIJJJJJJJJJJJJIJJFICDGHIEGHHF_Mismatch_0_Sense_+_Library_PoolT
ATCTGGATTTTTAATTCAGTTATTTGTAAGTAGATTATAGGAATTAGTGGATTTGCCACTCTTATGAGTTTGGTGCCA
>Frequency_3_QualityScore_FFHHHHHIIIJIJEIIHJJJJJJJJJJJJIJJHIIJJJJHIJJJJJJJIIJJJJJJJJJIIIIGFHGHEEGGIGGHGHHHFEEEEEEEEEDEFE_Mismatch_0_Sense_+_Library_PoolT
TTATAGGAATTAGTGGATTTGCCACTCTTATGAGTTTGGTGCCATGTAATTTCTTCATGTACAGAGAGATATGTATTTTTTATTTCAATTATTT
>Frequency_3_QualityScore_FEFGGFHJIJJJGHIIJHIIIJJJJJF_Mismatch_0_Sense_+_Library_PoolT
TAAGAATTAATAAATTATATTTTTTTA
>Frequency_3_QualityScore_EFHHHHHJJHIJJIGIHJIIJIIJIJJJIIHHIIIJJJIIJJJJJJIIJIIGIJJIGHIJJJJJJIGIIGHIJIIJHIHGHFGCEBEEED@CEE_Mismatch_0_Sense_+_Library_PoolT
AGTTATTTGTAAGTAGATTATAGGAATTAGTGGATTTGCCACTCTTATGAGTTTGGTGCCATGTAATTTCTTCATGTACAGAGAGATATGTATT
>Frequency_3_QualityScore_DBGGAEEFFGFHIHHEHHGGCADFDFEFGGBBCFAGCEGHHFHED:CEEFF=D:=D<CBECE=E@DEAE@BE9AAC=<?AAABC9A>A;=AA@B_Mismatch_1_Sense_+_Library_PoolT
ACAGATCTGGATTTTCAATTCAGTTATTTGTAAGTAGATTATAGGAATTAGTGGATTTGCCACTCTTATGAGTTTGGTGCCATGTAATTTCTTC
>Frequency_3_QualityScore_FFHHHHHJJJJFIIIJJJJJJHJJJJJIJJIJHIIJJHIJJJJJJIHIJJJJJJJJJIJIIIHIHIHIIEHFGIIIHHFEEEEFEEEEDEEEED_Mismatch_0_Sense_+_Library_PoolT
ATAGGAATTAGTGGATTTGCCACTCTTATGAGTTTGGTGCCATGTAATTTCTTCATGTACAGAGAGATATGTATTTTTTATTTCAATTATTTGT
>Frequency_3_QualityScore_FFGHHHGIJJJJHHIJJHHHHIIHHIIHIIJJHJJIIJIIJJJJJJJFHHIIIFHIIHIJJJJIIIIIIHGGEGGGGHFEFFEEEEDECDEEBD_Mismatch_1_Sense_+_Library_PoolT
ACACAGATCTGGATTTTCAATTCAGTTATTTGTAAGTAGATTATAGGAATTAGTGGATTTGCCACTCTTATGAGTTTGGTGCCATGTAATTTCT
>Frequency_3_QualityScore_FEGFEGGIGIIIIIIHHFIICGHIIIIGHIHIJJIIIJHIJJJJHIIGFHHIFIEEDGGGIEFIIIJIIHHHGGFEFFEEFFFFEEEDDEDEDE_Mismatch_0_Sense_+_Library_PoolT
GTGGATTTGCCACTCTTATGAGTTTGGTGCCATGTAATTTCTTCATGTACAGAGAGATATGTATTTTTTATTTCAATTATTTGTATTAAATTAT
>Frequency_3_QualityScore_FFHFHGHIIJJJJIJJJJJIIIIIIIIJIJIIJIIJJJJJIIJJJIIIHIIJIIFHIGIIJIJIHIIIIHHHIIIHIIHHGGGFFFFFDDEEED_Mismatch_1_Sense_+_Library_PoolT
TACACAGATCTGGATTTTCAATTCAGTTATTTGTAAGTAGATTATAGGAATTAGTGGATTTGCCACTCTTATGAGTTTGGTGCCATGTAATTTC
>Frequency_3_QualityScore_FFHHHHHIJJIIJJJJJJIJJJJJHHIIJJJJJJJJIJJJIJJGIGIIIJHHJJJJJIJIJJJIIJJIJGIJHIIFHDFDGGFFDDEFFEEDDD_Mismatch_0_Sense_+_Library_PoolT
TTGTAAGTAGATTATAGGAATTAGTGGATTTGCCACTCTTATGAGTTTGGTGCCATGTAATTTCTTCATGTACAGAGAGATATGTATTTTTTAT
>Frequency_3_QualityScore_E<DEEDGFFHFEGHIHIIHGHDHEGCHHHGFEGFHHIEGHGIFHCFHIFIGGFFGGECGHGEHEHHHGGEGIFHIGFIHGGHHFFEEECDEDD:_Mismatch_0_Sense_+_Library_PoolT
GTGATTTTCCTTCCCATGTACACAGATCTGGATTTTTAATTCAGTTATTTGTAAGTAGATTATAGGAATTAGTGGATTTGCCACTCTTATGAGT
>Frequency_3_QualityScore_FFHHHHHJHJIJJJJJJJJJJJHIJIIHHIIJJJJJJJHJJJJJJIJJJJJIIHJJJJJIIIHIIIJJIGHIJGIJJIIFHHGGGFFFEFEDDE_Mismatch_1_Sense_+_Library_PoolT
GTGCCCTGTGATTTTCCTTCCCATGTACACAGATCTGGATTTTCAATTCAGTTATTTGTAAGTAGATTATAGGAATTAGTGGATTTGCCACTCT
>Frequency_3_QualityScore_EFHHHHHJJJJJJJHIIJJJJJJJJJJJJJJJJHJHIJJJIIJJJJJIJIJJJIJJJJJJHJIIIGIGJJHHIJGEHHHHHFDEEEEEEEEDEE_Mismatch_0_Sense_+_Library_PoolT
ATTATAGGAATTAGTGGATTTGCCACTCTTATGAGTTTGGTGCCATGTAATTTCTTCATGTACAGAGAGATATGTATTTTTTATTTCAATTATT
>Frequency_3_QualityScore_FEGGHFHHGHIFIGHHHIIJJFHHIJHHGIIIIGFHHIIGHHHIJIIIIIIIJHIHGGIJJIGHIJIIJGGHHIIHHGHED@CEFFFEDDDDDE_Mismatch_1_Sense_+_Library_PoolT
TTCCCATGTACACAGATCTGGATTTTCAATTCAGTTATTTGTAAGTAGATTATAGGAATTAGTGGATTTGCCACTCTTATGAGTTTGGTGCCAT
>Frequency_1_QualityScore_FFHGHGHIHIFBHIIIGGGHGEGIGICGFFGGIIGIGIIJJIHIHHIGHIJJIIIIEGHIJJBFHHIIIFHHIGHIIGIHH>EA>EEFFFEEEE_Mismatch_1_Sense_+_Library_PoolC
TTCCCATGTACACAGATCTGGATTTTCAATTCAGTTATTTGTAAGTAGATTATAGGAATTAGTGGATTTGCCACTCTTATGAGTTTGGTGCCAT
>Frequency_3_QualityScore_FFGHHHFIFHGIIHHHHIJJJIIJJIIIJJJJJJJHHIIJIIIIIIIHJHHHIIIJJJJIJJIIJIJIJGEE_Mismatch_0_Sense_+_Library_PoolT
ACAGAGAGATATGTATTTTTTATTTCAATTATTTGTATTAAATTATAAGAATTAATAAATTATATTTTTTTA
>Frequency_3_QualityScore_FFHFGHHJIJJJJJJIJJ?GIFIHIHIIJJIIJJJJJIIIIJIJIIIJIJJHHHHIHDGGHIIIJJHHIFIHEHGFGHGIFGGGFFEEEFFDDC_Mismatch_1_Sense_+_Library_PoolT
GTGATTTTCCTTCCCATGTACACAGATCTGGATTTTCAATTCAGTTATTTGTAAGTAGATTATAGGAATTAGTGGATTTGCCACTCTTATGAGT
>Frequency_3_QualityScore_FFHHHHHJJJIJJJIJHHJHJJJJJJJJJJJJJJJHIHIJJJHIJJIJJJJJJJJJJJJJJJJIHHIGIFHFHIIHFEHHHHGDDEEEEEDEED_Mismatch_0_Sense_+_Library_PoolT
AGATTATAGGAATTAGTGGATTTGCCACTCTTATGAGTTTGGTGCCATGTAATTTCTTCATGTACAGAGAGATATGTATTTTTTATTTCAATTA
>Frequency_3_QualityScore_FDGHHHHJJIJGHHIIIHHHIBGCHIHIGHIIJJIJIJHJIIIHIHIJJIHGIJIIGHIIIJHIEGHJHHGFEGGIIFGHHHHGECD_Mismatch_0_Sense_+_Library_PoolT
GTAATTTCTTCATGTACAGAGAGATATGTATTTTTTATTTCAATTATTTGTATTAAATTATAAGAATTAATAAATTATATTTTTTTA
>Frequency_3_QualityScore_EDHHGDDGIHHIGHHHIIJJHIIIJJHHIJGGHIIHIHHIIIHHIIJJJHFHHIGHFGDGIEGEFGGEDDDHGGFGFFCECDDC@BCDDDCDCB_Mismatch_1_Sense_+_Library_PoolT
GTTTGGTGCCCTGTGATTTTCCTTCCCATGTACACAGATCTGGATTTTCAATTCAGTTATTTGTAAGTAGATTATAGGAATTAGTGGATTTGCC
>Frequency_3_QualityScore_DEGGGDGEHHGEIHHIHGFEHCFDDIIHHDGGGHHHIHHHGHHHIIIEFHHJJHIGEHHIIJIJJJIIGDEF?FAD=DEFFCBDBBDDBBCCDE_Mismatch_0_Sense_+_Library_PoolT
TAAGTAGATTATAGGAATTAGTGGATTTGCCACTCTTATGAGTTTGGTGCCATGTAATTTCTTCATGTACAGAGAGATATGTATTTTTTATTTC
>Frequency_3_QualityScore_EEGFGHGJJJJJJJJJJJJGIIGHHHIJJGGHIJJJIJHIJJIIJJJJJIIIIJIJHIIJIIIFHIIIIHGGGFGGFFFFEFFEEBDEEEDDEE_Mismatch_0_Sense_+_Library_PoolT
TAGTGGATTTGCCACTCTTATGAGTTTGGTGCCATGTAATTTCTTCATGTACAGAGAGATATGTATTTTTTATTTCAATTATTTGTATTAAATT
>Frequency_3_QualityScore_EEHHHGHJHIJJJJJIJJJJJHIJFIGIJJJGIJJIJJIJIJJJJJJJJJJIIIIJFHDGFHGHIGEHIHIJHHGGFFFFFFEEEEEEDEEECC_Mismatch_0_Sense_+_Library_PoolT
ATTAGTGGATTTGCCACTCTTATGAGTTTGGTGCCATGTAATTTCTTCATGTACAGAGAGATATGTATTTTTTATTTCAATTATTTGTATTAAA
>Frequency_2_QualityScore_FEGHHHHIGIIIIIJHGIIIGIHGIGIIJIJJIJJJJIIIJGIIIIJJGHIJIGIHIHIIJIJIIHIIGIGEIGH@EEHGHGCCEFFFFDBCCD_Mismatch_1_Sense_+_Library_PoolT
GTAAGTAGATTATAGGAATTAGTGGATTTGCCACTCTTATGAGTTTGGTGCCATGTAATTTCTTCATGTACAGAGAGATATGTATTTTTTATAT
>Frequency_2_QualityScore_ECGHGGFEGGIHADEGHGIEHGGEFIFEEGIIIIIIEGIHDIHIGGEGGHDBGIHIEEFFGECCGFEAEGCEEEECDEECCDABCCCACCCCCA_Mismatch_1_Sense_+_Library_PoolT
GTACAGAGGAGGAGTTTGGTGCCCTGTGATTTTCCTTCCCATGTACACAGATCTGGATTTTTAATTCAGTTATTTGTAAGTAGATTATAGGAAA
>Frequency_2_QualityScore_FFHHHHHIJJIJJEHHIIJJHIIJJJIHIIIJJJIJIJJJIHIJIIIIIIIGIIJJJIIIJJJJIIHHHEGHFFFFFFFFEEEEEEEEDEDDDD_Mismatch_1_Sense_+_Library_PoolT
TGTACAGAGGAGGAGTTTGGTGCCCTGTGATTTTCCTTCCCATGTACACAGATCTGGATTTTCAATTCAGTTATTTGTAAGTAGATTATAGGAA
>Frequency_2_QualityScore_FFHHHHHJJJJIIGIIIJJIIIIHIIIHIJJIIIHIJJIGIIIIIJJGIIIHI_Mismatch_0_Sense_+_Library_PoolT
TTTTCCTTCCCATGTACACAGATCTGGATTTTTAATTCAGTTATTTGTAAGTA
>Frequency_2_QualityScore_FFHHGHGIIGIJJIIIJIIJJIJGHIIJJIJJIJJIJJJJJJJIIIIJIHIJIJJJIIIIIJIJJJIJIJIGHIGIHHGHHGGDDEEFFEDCDD_Mismatch_0_Sense_+_Library_PoolT
TGTAAGTAGATTATAGGAATTAGTGGATTTGCCACTCTTATGAGTTTGGTGCCATGTAATTTCTTCATGTACAGAGAGATATGTATTTTTTATT
>Frequency_2_QualityScore_CEGFGFEIHGDFEGIIIHIEGIIIGIEGIGGIIIGIIFIIIGIFHIIGIIIIHIIGIGGGDGEEIGIGHEFEHGIGHGFCEGEEFEEEDDAACC_Mismatch_1_Sense_+_Library_PoolT
AGGAGTTTGGTGCCCTGTGATTTTCCTTCCCATGTACACAGATCTGGATTTTCAATTCAGTTATTTGTAAGTAGATTATAGGAATTAGTGGATT
>Frequency_2_QualityScore_FFHHGHHJJJJJJJIJJJIIIHGHHIJIHJJIIJIIJIIJJIJJJJJIIIIJIIIJIIFIIIIJIIJJGGHIIIIGHG_Mismatch_1_Sense_+_Library_PoolT
CCTGTGATTTTCCTTCCCATGTACACAGATCTGGATTTTTAATTCAGTTATTTGTAAGTAGATTATAGGAATTAGTGA
>Frequency_2_QualityScore_FDGHFFHGGHFIIIIHIGHIIIJDIIEHGGIIGFGIIIIIIJDGIIIJIIIIIHIHFHHEGGIHIGGDECGGGGEEDDEEE_Mismatch_0_Sense_+_Library_PoolT
GAATTAGTGGATTTGCCACTCTTATGAGTTTGGTGCCATGTAATTTCTTCATGTACAGAGAGATATGTATTTTTTATTTCA
>Frequency_2_QualityScore_FFFHHHHJJIIIJJJJIIIJJIJIJJIJIIJJJIIJIIJIIJJJJHHIIJIIHIHIIHHGGGGGGGGGGEEGGFE?EFEECEEEDEEEEECDCD_Mismatch_1_Sense_+_Library_PoolT
GGTGCCCTGTGATTTTCCTTCCCATGTACACAGATCTGGATTTTCAATTCAGTTATTTGTAAGTAGATTATAGGAATTAGTGGATTTGCCACTC
>Frequency_2_QualityScore_FFFHHHHJJHIIIIJJIIJJJJJIJIIJJIIIJJJJJJJIIIJIJHIIIJIJHIJJJIJJJJJIJIIIJGIIIIBCEFGGDFGEEEEEEDECCA_Mismatch_2_Sense_+_Library_PoolT
GGTGCCCTGTGATTTTCCTTCCCATGTACACAGATCTGGATTTTTAATTCAGTTATTTGTAAGTAGATTATAGGAATTAGTGGATTTGCCACAT
>Frequency_2_QualityScore_EFEGHFHIIJJIGIIJIIJHJIIIJIIIIIIJIIIHIGIDGFHIIIGEGIIJJJIIIJFGIIICHIIJIGHIHGEEHHGHGEDEEFFEEDCCDC_Mismatch_0_Sense_+_Library_PoolT
TTATGAGTTTGGTGCCATGTAATTTCTTCATGTACAGAGAGATATGTATTTTTTATTTCAATTATTTGTATTAAATTATAAGAATTAATAAATT
>Frequency_2_QualityScore_DAECGHFDBGEABEBGFEEGIGBGEGGIIIIFEGHGEIGEFGIIGDDGDGFEECIGGEAA;7A?A@?EEADECGDD?>?@CDGEGEEEEEACCB_Mismatch_1_Sense_+_Library_PoolT
TTTTAATTCAGTTATTTGTAAGTAGATTATAGGAATTAGTGGATTTGCCACTCTTATGAGTTTGGTGCCATGTAATTTCTTCATATACAGAGAG
>Frequency_2_QualityScore_FEFEGHHIIIGGHGIIICFEEFGGHFHGIIIIIHHGIIIIIHIIIIIIHIGIIEGIIHGIGIGEAEHGGEGHIH_Mismatch_0_Sense_+_Library_PoolT
TGGTGCCCTGTGATTTTCCTTCCCATGTACACAGATCTGGATTTTTAATTCAGTTATTTGTAAGTAGATTATAG
>Frequency_2_QualityScore_FFHHHHHJJJIJJHIIIIJJJJJHIJJJIIGIJJIJIIGIJJJIIIIIIIIIJIIIJJIIIJJJGIJJJHIIIJJJIGHHGHGFFEEFFDDDEE_Mismatch_1_Sense_+_Library_PoolT
CCTTCCCATGTACACAGATCTGGATTTTCAATTCAGTTATTTGTAAGTAGATTATAGGAATTAGTGGATTTGCCACTCTTATGAGTTTGGTGCC
>Frequency_2_QualityScore_FFHHHHHIJIGIIJIJIJJJIJJJJJIIJJJIJIIIJJJJJJJJHIIJIJIJJJJJJIIJJGIJIJJJJIIIIJIIJGHHGHEHHFFEEEEEEA_Mismatch_1_Sense_+_Library_PoolT
TCCCATGTACACAGATCTGGATTTTCAATTCAGTTATTTGTAAGTAGATTATAGGAATTAGTGGATTTGCCACTCTTATGAGTTTGGTGCCATG
>Frequency_2_QualityScore_FFHHHHHJJIJJJIIIIJJJJJJJJJJJJJGHIJJJJJJJJJJJJJJJJIIGGIJIHHIIIIIHI_Mismatch_0_Sense_+_Library_PoolT
AGTTATTTGTAAGTAGATTATAGGAATTAGTGGATTTGCCACTCTTATGAGTTTGGTGCCATGTA
>Frequency_2_QualityScore_FDGEGGGI@GIIIIIHIJIIIIIIIJJIIJHIIIJHHHIIIIGIHIIIIIIJJIJGGIIGIIIIGIGIIJIGIHHGGFHHFEFEECDDECEECD_Mismatch_0_Sense_+_Library_PoolT
GAGTTTGGTGCCATGTAATTTCTTCATGTACAGAGAGATATGTATTTTTTATTTCAATTATTTGTATTAAATTATAAGAATTAATAAATTATAT
>Frequency_2_QualityScore_DDFFEDBDBECGCGGGGGGCBGGGG:BGGGEGDGFFGEGEFGGGIGGGIEGGGGFGGGGGGG?<<<?@C_Mismatch_0_Sense_+_Library_PoolT
GAGAGATATGTATTTTTTATTTCAATTATTTGTATTAAATTATAAGAATTAATAAATTATATTTTTTTA
>Frequency_2_QualityScore_FFHHGHGIJIHIGHIIJEHIJJJJGIGIJJJIIJIIIIIIJIJIIIIJIIIIJJGHIJJJIHIIIGIEHEHHGGFEFFCEEEEEDDEECC_Mismatch_0_Sense_+_Library_PoolT
ACAGAGGAGGAGTTTGGTGCCCTGTGATTTTCCTTCCCATGTACACAGATCTGGATTTTTAATTCAGTTATTTGTAAGTAGATTATAGGA
>Frequency_2_QualityScore_FFGHGGGIIIIHIIDCIGIIIGGAFAFEHIIICGHHIIIIGIIIGFIIIIIIIGGGIGIIIIIIIHDGEEGHGIIIIGHGHGGGFFFFCCC_Mismatch_0_Sense_+_Library_PoolT
CCATGTAATTTCTTCATGTACAGAGAGATATGTATTTTTTATTTCAATTATTTGTATTAAATTATAAGAATTAATAAATTATATTTTTTTA
>Frequency_2_QualityScore_FEEHHHHIJJJJIJJJJJHHIIJJJIJJJJJJJJJIJIIIIJJJIIJJJJJJJIIJJJJJJHIJIJIIIGGGHGGGGGEEFFEEEDDDDEEEDE_Mismatch_0_Sense_+_Library_PoolT
GTAGATTATAGGAATTAGTGGATTTGCCACTCTTATGAGTTTGGTGCCATGTAATTTCTTCATGTACAGAGAGATATGTATTTTTTATTTCAAT
>Frequency_2_QualityScore_FFHHHGHIJJIJJJIJJJIIJJJJIGIIJIIIIHIJJJIIEGGHGHIJIIJIJIIIIIIEHGGIJJJIIF_Mismatch_0_Sense_+_Library_PoolT
CCATGTACACAGATCTGGATTTTTAATTCAGTTATTTGTAAGTAGATTATAGGAATTAGTGGATTTGCCA
>Frequency_2_QualityScore_FFHHHHHJJJJJIJJJJJIJJJJJIIIJJJJIIJJJJJIIIIGGIHIJIIIIJIIJJIIGHIHIJIJIIIIIIJJIIHGHAGGGFFEEEC_Mismatch_0_Sense_+_Library_PoolT
CCATGTACACAGATCTGGATTTTTAATTCAGTTATTTGTAAGTAGATTATAGGAATTAGTGGATTTGCCACTCTTATGAGTTTGGTGCCA
>Frequency_2_QualityScore_FFFGHHHJJHGIJJIIIIHJIJJHIIIIIIIIIJIJIIGIIIIIGIIIIIIIJJJIGIJJIJJFIHIIIIHGIIIIHGHFGHGHEFFFFFFEDE_Mismatch_1_Sense_+_Library_PoolT
TGGATTTTCAATTCAGTTATTTGTAAGTAGATTATAGGAATTAGTGGATTTGCCACTCTTATGAGTTTGGTGCCATGTAATTTCTTCATGTACA
>Frequency_2_QualityScore_EFHHGHHIIIIIIJIIIIIHIIJIGIHIGIIIIIJJIJJFGHIIIGIIIJJIIIIIJGIIIIIJEGGHIIHEGHIIGGGFEGFGDEEEEEE=AD_Mismatch_1_Sense_+_Library_PoolT
CTGGATTTTCAATTCAGTTATTTGTAAGTAGATTATAGGAATTAGTGGATTTGCCACTCTTATGAGTTTGGTGCCATGTAATTTCTTCATGTAC
>Frequency_2_QualityScore_FFHHHHGIJJIIEIIIIJGIIIJIIHIJIIIIFIFIGIHIFHHIIIIJHIIIIIIIIIJCHEIHIIEHIDHIIIIEGGIGGHGEGGFFEECC?A_Mismatch_1_Sense_+_Library_PoolT
TTTTCAATTCAGTTATTTGTAAGTAGATTATAGGAATTAGTGGATTTGCCACTCTTATGAGTTTGGTGCCATGTAATTTCTTCATGTACAGAGA
>Frequency_2_QualityScore_EECGBCFIFIGIIIHIIGI?CAGEAGCAGFEHIAGGIGIHIEGICFICDGECGHFFHEGFHEC_Mismatch_0_Sense_+_Library_PoolT
TTTTCCTTCCCATGTACACAGATCTGGATTTTTAATTCAGTTATTTGTAAGTAGATTATAGGA
>Frequency_2_QualityScore_EFHHHGHIJJIIIIJJHIIGHIIIJIGIIIIIIIIIIIJJJJJIJJIJIIGGGBHGHIIJHHIIJJJIGGHGGGGFFFEEEEDEEEEECDEDEE_Mismatch_0_Sense_+_Library_PoolT
TGGATTTGCCACTCTTATGAGTTTGGTGCCATGTAATTTCTTCATGTACAGAGAGATATGTATTTTTTATTTCAATTATTTGTATTAAATTATA
>Frequency_2_QualityScore_FFCGHHHJJIIIIJJJJJJIJJIJJIJJJJJIIJJJHHIIJJJIJIJIJIJJJIJJJJIJJJIIIIIIIGGGGGGGGG_Mismatch_0_Sense_+_Library_PoolT
GGTGCCATGTAATTTCTTCATGTACAGAGAGATATGTATTTTTTATTTCAATTATTTGTATTAAATTATAAGAATTAA
>Frequency_2_QualityScore_EBFGFFGIIIICHIGIIIHGEGIGGGIEIGEGIIGHHGGHHIIIIGHGIIIFH_Mismatch_1_Sense_+_Library_PoolT
TTATTTCAATTATTTGTATTAAATTATAAGAATTAATAAATTATATTTTTCTA
>Frequency_2_QualityScore_FFHHHHHJHJJJJJIIJEIIIIJJEHIJJIJIIIJJJIJJJJJJIIIIIIIGIGIIJJGGIIIIJIIJIHHHHHHGGGFFEFEFEEEEEEEECB_Mismatch_0_Sense_+_Library_PoolT
GATTTGCCACTCTTATGAGTTTGGTGCCATGTAATTTCTTCATGTACAGAGAGATATGTATTTTTTATTTCAATTATTTGTATTAAATTATAAG
>Frequency_2_QualityScore_FFGHFGHJJJIIDJEIIJIIEIGHEHIIIEEHIIIIJIJJIIH_Mismatch_0_Sense_+_Library_PoolT
TGTAATTTCTTCATGTACAGAGAGATATGTATTTTTTATTTCA
>Frequency_2_QualityScore_FFGHEHHHIIIJJJJHGIJJJJJIIHJJIIIJIGIIIIJGIJJIIIIJIIDGIIIIGIIJIIJJIJGHIEECAECFDEGHHGFEEEFFEEBCEE_Mismatch_1_Sense_+_Library_PoolT
CAGATCTGGATTTTTAATTCAGTTATTTGTAAGTAGATTATAGGAATTAGTGGATTTGCCACTCTTATGAGTTTAGTGCCATGTAATTTCTTCA
>Frequency_2_QualityScore_FFHHHHHIIIIJJJJJIIJJIJIIIIJJJJJIJIIJIJJJIJIIIIIJHIFGIIGIJIJIIIIIJJIIJHIGIIIIIGGGHHGFFFFFEEEEEE_Mismatch_1_Sense_+_Library_PoolT
CAGATCTGGATTTTCAATTCAGTTATTTGTAAGTAGATTATAGGAATTAGTGGATTTGCCACTCTTATGAGTTTGGTGCCATGTAATTTCTTCA
>Frequency_2_QualityScore_EEGFBECBFECGEIIGFEGFIDGDEIGCCEGIGECEFH=AB@CCHEGEGHHFFE?EEGGCGGIGAEEGD_Mismatch_0_Sense_+_Library_PoolT
TTTAATTCAGTTATTTGTAAGTAGATTATAGGAATTAGTGGATTTGCCACTCTTATGAGTTTGGTGCCA
>Frequency_2_QualityScore_EEEFFEEGBEEGHG?ECCFGCEH;>EEEGGGGGGAGEFGGGGGAGGGEEDDCGFGICCCECCEBCDECHEDE_Mismatch_0_Sense_+_Library_PoolT
GCCCTGTGATTTTCCTTCCCATGTACACAGATCTGGATTTTTAATTCAGTTATTTGTAAGTAGATTATAGGA
>Frequency_1_QualityScore_FFHHHHHHGIJJJIJJJIJICHIIJJJJIJJIJJJIJIJJJGJJIFIIJGIIGHGIGHGIIGIIJJGHHHGH_Mismatch_0_Sense_+_Library_PoolC
GCCCTGTGATTTTCCTTCCCATGTACACAGATCTGGATTTTTAATTCAGTTATTTGTAAGTAGATTATAGGA
>Frequency_2_QualityScore_FEHGHHGHIIIIEIIHIIJJJJHIHIIJIIJFHGIIIIGHHIJJJJJIIJJIJJJJIJIIHIIFHIIIHFHIFIGHHHHFEEEEEEDEED_Mismatch_0_Sense_+_Library_PoolT
TATAGGAATTAGTGGATTTGCCACTCTTATGAGTTTGGTGCCATGTAATTTCTTCATGTACAGAGAGATATGTATTTTTTATTTCAATTA
>Frequency_2_QualityScore_FFHHGHHJJJJJJJJJJJGIIIIIIJHIIIJJJIIJJJJJJJJJJIIIIIIJJJIIIIGHIIIJIJJJIIIHHGGFGFFEEEEEEEEECDDCDC_Mismatch_1_Sense_+_Library_PoolT
CCTGTGATTTTCCTTCCCATGTACACAGATCTGGATTTTTAATTCAGTTATTTGTAAGTAGATTATAGGAATTAGTGGATTTGCCACTCTTATA
>Frequency_2_QualityScore_FCGHHHHIHIJIJIIJJJJJIIIJIGIIIIIJJJIIIIGHIIIJIJIJIHIIIIJHIIJJJJJJJHIIIGIIIIIIEHGGGGEEEEEEEEDEFE_Mismatch_1_Sense_+_Library_PoolT
GTACACAGATCTGGATTTTCAATTCAGTTATTTGTAAGTAGATTATAGGAATTAGTGGATTTGCCACTCTTATGAGTTTGGTGCCATGTAATTT
>Frequency_2_QualityScore_FFHHHHGIJIIIIGGIIJGCGEGHEGFGIIIJJIGIIJIJGHIGIJJIIIIIJHGIIIII_Mismatch_0_Sense_+_Library_PoolT
TTTTTAATTCAGTTATTTGTAAGTAGATTATAGGAATTAGTGGATTTGCCACTCTTATGA
>Frequency_2_QualityScore_FFHHHHHJIJJGIIJJJJJIJIJJJJJJIJJJJJIJIJJJJIJIIGIJIIJIJIJIJJIJJIGHIIIJIGIIGHGIGIGGGGGEEDEECCCDCB_Mismatch_2_Sense_+_Library_PoolT
CTTCCATGTACACAGATCTGGATTTTTAATTCAGTTATTTGTAAGTAGATTATAGGAATTAGTGGATTTGCCACTCTTATGAGTTTGGTGCCAT
>Frequency_2_QualityScore_EFFFHHHJJJJJIGIIFIIEHIIGIIIJIIIJJJIIIIJJHIEIIIIIIJIIHEHGHIJIIJJIIJIIJGCFIIIIGHHIHHEGFEFFFEC;AC_Mismatch_1_Sense_+_Library_PoolT
GATTTTCCTTCCCATGTACACAGATCTGGATTTTCAATTCAGTTATTTGTAAGTAGATTATAGGAATTAGTGGATTTGCCACTCTTATGAGTTT
>Frequency_2_QualityScore_DEEDFGACGGEGFABCFACCGIBD:ACEGEHHGHCACFHCEEFAEHCEGDCEGGGIFHIHA_Mismatch_0_Sense_+_Library_PoolT
ATTTTTAATTCAGTTATTTGTAAGTAGATTATAGGAATTAGTGGATTTGCCACTCTTATGA
>Frequency_2_QualityScore_EFHHHHHJJJIJJIIJIIJIIJIJJJIHJJJJIIIIJIIIHIJJJIIJIIHIIIIJIIIJIHIIIIIEHHIIJJIIIIIIHHGGGGEFBEEEDD_Mismatch_1_Sense_+_Library_PoolT
TTTCCTTCCCATGTACACAGATCTGGATTTTCAATTCAGTTATTTGTAAGTAGATTATAGGAATTAGTGGATTTGCCACTCTTATGAGTTTGGT
>Frequency_2_QualityScore_ECGFHGHIJIGFHAHHHHGICFDGIIJIIHGIHHHIIIJIIJIIIIGHEHIIIGGHGFHGGHHGGGFFFEDGGGGGFEC_Mismatch_0_Sense_+_Library_PoolT
TTCATGTACAGAGAGATATGTATTTTTTATTTCAATTATTTGTATTAAATTATAAGAATTAATAAATTATATTTTTTTA
>Frequency_2_QualityScore_FFEGGHHIJEHIIJJJIIHIIIIGIIJJGIIIIIIIGIIJIIIIIJIHIIIIIGIIIHIGIHIIIJIDD?CHHGGHGFGGFE_Mismatch_0_Sense_+_Library_PoolT
GGAGTTTGGTGCCCTGTGATTTTCCTTCCCATGTACACAGATCTGGATTTTTAATTCAGTTATTTGTAAGTAGATTATAGGA
>Frequency_2_QualityScore_FFHGHHGIIIJJJEHIJIJJIIIJJJIJJJIJJIIJJIHIHIGIJJJGGIIJJIIHJJIJIIJJIIIIIIHGGHGGGGEFGEEEEEEEEEEEEE_Mismatch_0_Sense_+_Library_PoolT
CTTATGAGTTTGGTGCCATGTAATTTCTTCATGTACAGAGAGATATGTATTTTTTATTTCAATTATTTGTATTAAATTATAAGAATTAATAAAT
>Frequency_2_QualityScore_FFDGHHHJJIJJHIJJJJHHJGIIIIIIHIJJJJJIIJJJJJJJJIJJIIIIIIIGHGIIIIFGIJJJJGGHHGGGDFFEEEEEEEEEEEEDED_Mismatch_0_Sense_+_Library_PoolT
AGTGGATTTGCCACTCTTATGAGTTTGGTGCCATGTAATTTCTTCATGTACAGAGAGATATGTATTTTTTATTTCAATTATTTGTATTAAATTA
>Frequency_2_QualityScore_FFHHHHDIIIIIIIIIIJIIJJIIHIIJJJJHIGGIIJGIIIIJIHIIIIJIJJJIIIIIHIHHIAGEGEHHCEGHHGHFEDEEEECEEBEEEE_Mismatch_0_Sense_+_Library_PoolT
TATAGGAATTAGTGGATTTGCCACTCTTATGAGTTTGGTGCCATGTAATTTCTTCATGTACAGAGAGATATGTATTTTTTATTTCAATTATTTG
>Frequency_2_QualityScore_FFHGHHHJJIJJJJJJGIJIJGIGHGIIIIGGIIJJJJJIJJJIJJJJJJIIIIIJJJJIJIIIIIIIJGHIIIIIIJHHGHHHHFFFE_Mismatch_1_Sense_+_Library_PoolT
ATGTAATTTCTTCATGTACAGAGAGATATGTATTTTTTATTTCAATTATTTGTATTAAATTATAAGAATTAATAAATTATATTTTTCTA
>Frequency_2_QualityScore_FFHGHHHIJJJIIJJJJJGGGIIIHIIJJJJJJJIIJJJJIIIJJIJHIJIJJJIIIIGIHIJIIIIJJI_Mismatch_0_Sense_+_Library_PoolT
CCTGTGATTTTCCTTCCCATGTACACAGATCTGGATTTTTAATTCAGTTATTTGTAAGTAGATTATAGGA
>Frequency_2_QualityScore_FFGHHHHJIJJJIIIIIGIIHIIIIIIIHIJJJJGHIIIIJIIJIJJJJJIIJIIHIIGIGIIJHIJIIHGIJHIIIIHHGGGEFCEDECDEEE_Mismatch_0_Sense_+_Library_PoolT
ATTCAGTTATTTGTAAGTAGATTATAGGAATTAGTGGATTTGCCACTCTTATGAGTTTGGTGCCATGTAATTTCTTCATGTACAGAGAGATATG
>Frequency_2_QualityScore_FFHHHHHJIIIJJJJIIIJIIHIIJJJJJJIIIJIJGHJIIJJJJJIIIJJJIIIIJHIJJIIIJJIJIJIGIJIIJIHHHHHHGGFEFDECEC_Mismatch_0_Sense_+_Library_PoolT
TAATTCAGTTATTTGTAAGTAGATTATAGGAATTAGTGGATTTGCCACTCTTATGAGTTTGGTGCCATGTAATTTCTTCATGTACAGAGAGATA
>Frequency_2_QualityScore_FEEHHFHIFGFHIIGHHIIGIIIGHIIGIIGIIIIIGIGIIIIFIGIEIEIGGCHCG@@GIF@BGGIBGGHCGEFHGCEGGGBEAEECAAAAAC_Mismatch_0_Sense_+_Library_PoolC
TAATTCAGTTATTTGTAAGTAGATTATAGGAATTAGTGGATTTGCCACTCTTATGAGTTTGGTGCCATGTAATTTCTTCATGTACAGAGAGATA
>Frequency_2_QualityScore_FFHHHHHJGIIIJJJGHIIJIJGIIIIJJJJJIJIIJJIIIJIIJIJIJJJIIIJJJJJIIIIIIFGGFGEGGGEEEE_Mismatch_0_Sense_+_Library_PoolT
AGAGGAGGAGTTTGGTGCCCTGTGATTTTCCTTCCCATGTACACAGATCTGGATTTTTAATTCAGTTATTTGTAAGTA
>Frequency_2_QualityScore_FFFHHHHJJIIIJJJJJJJIJJIJJIIIIIIGIIJJIHIJJJJJJJIJJIJJJJJJJJIIJJJJJJJJIJIIGIHHHHHGEFFFFEEFEEEDDD_Mismatch_0_Sense_+_Library_PoolT
GGTGCCATGTAATTTCTTCATGTACAGAGAGATATGTATTTTTTATTTCAATTATTTGTATTAAATTATAAGAATTAATAAATTATATTTTTTT
>Frequency_2_QualityScore_EFHHHHHIJIIJJIIJJHIJJJHIGHGIIIJGIIJJJJJIJJIJIGIIIJJJJIJJJIIIJJJJIHIGIFHIIIIIHHHHHGGFFFFDD_Mismatch_1_Sense_+_Library_PoolT
CATGTAATTTCTTCATGTACAGAGAGATATGTATTTTTTATTTCAATTATTTGTATTAAATTATAAGAATTAATAAATTATATTTTTTA
>Frequency_2_QualityScore_FFHHHHHIJIIJJJJJIJIIIJJIJJJJJJIIJHHIIJJJIJJJJIHIJJIIIHHIIIHGGHHHHGGGGEGGEFGFFEEEEEEEEEECECDDDD_Mismatch_1_Sense_+_Library_PoolT
GGAGTTTGGTGCCCTGTGATTTTCCTTCCCATGTACACAGATCTGGATTTTCAATTCAGTTATTTGTAAGTAGATTATAGGAATTAGTGGATTT
>Frequency_2_QualityScore_FEHHGGGGIIIEECGICFIIIGGHGIGIIGIFBEEGIIIEGIEIIIHIGIIIFIIIGIIGHGEFCGACHDGIIGGHHECGECECCEE_Mismatch_0_Sense_+_Library_PoolT
TTATAGGAATTAGTGGATTTGCCACTCTTATGAGTTTGGTGCCATGTAATTTCTTCATGTACAGAGAGATATGTATTTTTTATTTCA
>Frequency_2_QualityScore_EFHHEH:GGIIIJJIIIJIIIIIIJJJIIIIJIJIIIJJIIIIIIJJJIIJJJJJ_Mismatch_0_Sense_+_Library_PoolT
TTTTATTTCAATTATTTGTATTAAATTATAAGAATTAATAAATTATATTTTTTTA
>Frequency_2_QualityScore_FFHHHHHJJJIJJIIHIIJJFHIIJIJIIIJJJJJJJIIJIIIIJGIEHGIGIIIHIJJJJJIJIJJIHEHHGHHHEHHGFEFFFFEEEDDEDE_Mismatch_0_Sense_+_Library_PoolT
TGCCACTCTTATGAGTTTGGTGCCATGTAATTTCTTCATGTACAGAGAGATATGTATTTTTTATTTCAATTATTTGTATTAAATTATAAGAATT
>Frequency_1_QualityScore_FFHHHHHJJJIJJHIIIJJJGIIJGJJIIIJJJJJJJJIJJJIGHGHGGFGIJJIGHJJJJJIJJJJJIEHGGHHHHDFFFFFFFDEEDDCEDD_Mismatch_0_Sense_+_Library_PoolC
TGCCACTCTTATGAGTTTGGTGCCATGTAATTTCTTCATGTACAGAGAGATATGTATTTTTTATTTCAATTATTTGTATTAAATTATAAGAATT
>Frequency_1_QualityScore_FFGHHFHBGHGIGIIIIII@EGGHIIIIGBDDG@@GDHGGGDHIEGHGGGGGGGHFFFH@GHCGHIIIIDC_Mismatch_0_Sense_+_Library_PoolT
CCCTGTGATTTTCCTTCCCATGTACACAGATCTGGATTTTTAATTCAGTTATTTGTAAGTAGATTATAGGA
>Frequency_1_QualityScore_FFHHHHHJJJJJJHIHIJJJIJIJJJJJJJJJJJJJJJJJJJJJJJJJJJGJJJJJJIJJJJJEHIJJHEHHHHFF_Mismatch_0_Sense_+_Library_PoolT
AGGAGGAGTTTGGTGCCCTGTGATTTTCCTTCCCATGTACACAGATCTGGATTTTTAATTCAGTTATTTGTAAGTA
>Frequency_1_QualityScore_FFHHHHGJEHIJIHIIIIJJIJJGHIJJJHHIJJIIIIIIJJJJJIIIIIIIIIIIJJHIIJIIFHJJJGIJHGHHHFFFFFFDECEEEDDBDD_Mismatch_1_Sense_+_Library_PoolT
CCTTCCCACGTACACAGATCTGGATTTTTAATTCAGTTATTTGTAAGTAGATTATAGGAATTAGTGGATTTGCCACTCTTATGAGTTTGGTGCC
>Frequency_1_QualityScore_FFHHHHHJIIIJJIIJJHJJJJIJJJGJJJJJJJJIJIJJJJJHIIJIIIGIJJJIIIJJJJJJHGIIIIHIIIGJHHGHHHGGFFFFFEFDDD_Mismatch_1_Sense_+_Library_PoolT
AGATTTTTAATTCAGTTATTTGTAAGTAGATTATAGGAATTAGTGGATTTGCCACTCTTATGAGTTTGGTGCCATGTAATTTCTTCATGTACAG
>Frequency_1_QualityScore_FDFHHHHJJJJJJJIJJJJJJGHHIJJJHIIIJJJJJJJJJJJJJJJJJJIIJJJIJIJIGJJEIJIIICHIIJJIIIHHHHGHFDD_Mismatch_2_Sense_+_Library_PoolT
GTAATTTCTTCATGTACAGAGAGATATGTATTTTTTATTTCAATTATTTGTATTAAATTATAAGAATTAATAAATTATATTTTTTAT
>Frequency_1_QualityScore_FFHHHHHIJJJJJJJJJJJIJJJJJJJJJJJJJJIJJIJJFIIEHJJJJJJIJJJJJIIJJJJHHHHHHHHFFFFFFEEEEEEED_Mismatch_0_Sense_+_Library_PoolT
GTTTGGTGCCATGTAATTTCTTCATGTACAGAGAGATATGTATTTTTTATTTCAATTATTTGTATTAAATTATAAGAATTAATAA
>Frequency_1_QualityScore_FFHHHHHJJJIJJJJIIFHFHIIIIIIJJJIJJJJJJJJJJJJJJJIIJJIIIJJJIIIIGIGJJJJJJJIJJJIJJJHHFDDB_Mismatch_2_Sense_+_Library_PoolT
TTTCTTCATGTACAGAGAGATATGTATTTTTTATTTCAATTATTTGTATTAAATTATAAGAATTAATAAATTATATTTTTTTGA
>Frequency_1_QualityScore_DFFHDFHHEHGIIHEGIGIHHIHAHIIJIIIIIIIHIJHIHGIJGGHIJJIJHIBEHIGHHIGHCGHHHDEEHHGGHFFCDDDDFEDDD_Mismatch_1_Sense_+_Library_PoolT
AGTAGATTATAGGAATTAGTGGATTTGCCACTCTTATGAGTTTGGTGCCATGTAATTTCTTCATGTACAGAGAGATATGTATTTTTTAC
>Frequency_1_QualityScore_FFHHHHHJJJJJJJJJJJJJJJJJJJJJ_Mismatch_0_Sense_+_Library_PoolT
ATAAGAATTAATAAATTATATTTTTTTA
>Frequency_1_QualityScore_FFHHHHHJJJJIJJJJJJIJJJJJHIJJJJIIJJJIIHIIJJJJIGIHGIHIIJIIJJJIJIJJJGIJJHIGIJJFJGHHHGHFF_Mismatch_0_Sense_+_Library_PoolT
TCCTTCCCATGTACACAGATCTGGATTTTTAATTCAGTTATTTGTAAGTAGATTATAGGAATTAGTGGATTTGCCACTCTTATGA
>Frequency_1_QualityScore_DFFFFHG<FHGHIHIGIGBFIHEEDGEICDGFIIFIIFGIJJFFGIIHDHHEIJIJIIIIJIJIGIJCHDEAEECBEFD_Mismatch_1_Sense_+_Library_PoolT
GATCTGGATTTTTAATTCAGTTATTTGTAAGTAGATTATAGGAATTAGTGGATTTGCCACTCTTATGAGTTTGGTGTCA
>Frequency_1_QualityScore_DDHDHBFFDHGICEAHGEGEHHGIGC@H4EFHEHC@CGIHHIIIH@4?@FHGBBD;8BDHHDHGIBGE>@CDEH@CGGCAAEEBBDDE;>BD@@_Mismatch_1_Sense_+_Library_PoolT
ACACAGATCTGTATTTTTAATTCAGTTATTTGTAAGTAGATTATAGGAATTAGTGGATTTGCCACTCTTATGAGTTTGGTGCCATGTAATTTCT
>Frequency_1_QualityScore_DB?FFD:EEFHHGCFHEGGGGCEBEFHIIGBFHJIIIJGCFGGIHEEGDHIIGIJI@CFHGI).@EH@EAEHHHHFFCE_Mismatch_0_Sense_+_Library_PoolT
GTTTGGTGCCCTGTGATTTTCCTTCCCATGTACACAGATCTGGATTTTTAATTCAGTTATTTGTAAGTAGATTATAGGA
>Frequency_1_QualityScore_?;?<:AA@DEII+C,?,AF9<C+A291CE:CB>?DFI4DE49B?DBB@4?DCCB</???D_Mismatch_1_Sense_+_Library_PoolT
TTTCCTTCCCATGTACACAGATCTGGATTTTCAATTCAGTTATTTGTAAGTAGATTATAG
>Frequency_1_QualityScore_FFHHHHHJIJJJJJIIIJGJJGIGIGJGIJJIJJJJJIJIJ_Mismatch_0_Sense_+_Library_PoolT
ATTTTTTATTTCAATTATTTGTATTAAATTATAAGAATTAA
>Frequency_1_QualityScore_8>DHBH<CFHG?F@44AFBHDFBH<<EG89CEAFHDG<C@0BD<B??GEAHCE<F?<FC==FACAGCF=@7@@D@DHCCE>A_Mismatch_0_Sense_+_Library_PoolT
GCCATGTAATTTCTTCATGTACAGAGAGATATGTATTTTTTATTTCAATTATTTGTATTAAATTATAAGAATTAATAAATTA
>Frequency_1_QualityScore_DDHFFFHAHHIG>HBDFHIGFFBGGGHECCEGGHGDHIFDDC_Mismatch_0_Sense_+_Library_PoolT
ATGTACACAGATCTGGATTTTTAATTCAGTTATTTGTAAGTA
>Frequency_1_QualityScore_FFHHGHGGGJIGIGIJIIJIGGHIGCGIIJJJIHGJJIIIJI_Mismatch_0_Sense_+_Library_PoolT
GTAAGTAGATTATAGGAATTAGTGGATTTGCCACTCTTATGA
>Frequency_1_QualityScore_2=CFHBHGGIFFHGHIIBHHIJJGBGHGBGDGFGIHIIBIIGACDFIIIIJJEHFHIJFHHGGJJIGEHIHGIGHHGEE@DEFFACECEECEE_Mismatch_0_Sense_+_Library_PoolT
CATGTACACAGATCTGGATTTTTAATTCAGTTATTTGTAAGTAGATTATAGGAATTAGTGGATTTGCCACTCTTATGAGTTTGGTGCCATGTA
>Frequency_1_QualityScore_FFHHHHHJJIJJJJJJJJJJJIJJJJJJIJJJIJIIJJJJJJJJJFIIGIIIIJJJI_Mismatch_0_Sense_+_Library_PoolT
TTCCCATGTACACAGATCTGGATTTTTAATTCAGTTATTTGTAAGTAGATTATAGGA
>Frequency_1_QualityScore_FFHHHGHIJJJJJIJHHJJJHGHJIIJFGIIIIHGJJHHIJJIIHJJIJJIJJJJ_Mismatch_0_Sense_+_Library_PoolT
GTTTGGTGCCCTGTGATTTTCCTTCCCATGTACACAGATCTGGATTTTTAATTCA
>Frequency_1_QualityScore_FFHHHGHJJJJJJJIGCGJIJDHHIIJHHJJJJJIIIJJJIIGHIIIIHGIJJJJJIIHJJIFGGIJGIHIGG_Mismatch_0_Sense_+_Library_PoolT
TTCCCATGTACACAGATCTGGATTTTTAATTCAGTTATTTGTAAGTAGATTATAGGAATTAGTGGATTTGCCA
>Frequency_1_QualityScore_BDHFHDF?FEHIIIGGIIIGCHHEC_Mismatch_0_Sense_+_Library_PoolT
AGATATGTATTTTTTATTTCAATTA
>Frequency_1_QualityScore_FFHHHHHJJIJJJIJIHJJJJJJJIJJJJJGIJIJJJJJJJJIJJJJJJII?FGIJGHIJJ_Mismatch_0_Sense_+_Library_PoolT
AGTTATTTGTAAGTAGATTATAGGAATTAGTGGATTTGCCACTCTTATGAGTTTGGTGCCA
>Frequency_1_QualityScore_DDADHDF>,<AECIBEBIIHGIIEHGGIIIIIGIGGGIIGGIIIIBGHFGHIIGIIDHGDFEC=FCHCH@ADEGCHDHGEHGEEEDCDFE>@AD_Mismatch_1_Sense_+_Library_PoolT
AGTTATTTATAAGTAGATTATAGGAATTAGTGGATTTGCCACTCTTATGAGTTTGGTGCCATGTAATTTCTTCATGTACAGAGAGATATGTATT
>Frequency_1_QualityScore_FFHFHAHIGICGGI4ICHHGEGIIE?FGIIIGGGEEDEGIIIIGGHBHGIIIBGGIIHEHID_Mismatch_0_Sense_+_Library_PoolT
CAGTTATTTGTAAGTAGATTATAGGAATTAGTGGATTTGCCACTCTTATGAGTTTGGTGCCA
>Frequency_1_QualityScore_FFHHHHHIJJJJJJJJJJGIIIIJJJJJJJJJJJJJJJJJJIJJJJJJIJJIIJJJJJJJJJJI_Mismatch_0_Sense_+_Library_PoolT
ATTTTCCTTCCCATGTACACAGATCTGGATTTTTAATTCAGTTATTTGTAAGTAGATTATAGGA
>Frequency_1_QualityScore_DDFFHBD?GBDFGIIIGIEHH+A<HAFEGGC<F?D@*?FHGGABGGG@GEGEHGGG>4BDHIEBDCE=CFF>@DEHIEACAE?@@BCD?7;AC>_Mismatch_1_Sense_+_Library_PoolT
CCTTCCCATGTACACAGATCTTGATTTTTAATTCAGTTATTTGTAAGTAGATTATAGGAATTAGTGGATTTGCCACTCTTATGAGTTTGGTGCC
>Frequency_1_QualityScore_FFHHHHHJJJJJIJIIJJJJJJHJJJJJJIJJJJJGHIJJIJIJJJHIIJJJJJJJJJ_Mismatch_0_Sense_+_Library_PoolT
CTTCCCATGTACACAGATCTGGATTTTTAATTCAGTTATTTGTAAGTAGATTATAGGA
>Frequency_1_QualityScore_FFHHHHHJIJJGIJIJJJGHGIIJJIJJJJJFIJJJJIIGGGIHIJIJIJJJIJJJJJJJJJIJJIGIIEIIJJHHGHHHHFFFFFFDCAEEEE_Mismatch_0_Sense_+_Library_PoolT
CCACTCTTATGAGTTTGGTGCCATGTAATTTCTTCATGTACAGAGAGATATGTATTTTTTATTTCAATTATTTGTATTAAATTATAAGAATTAA
>Frequency_1_QualityScore_FFHHDHHIJJJHIIJJJJIJJJJJJIJJJJJJJJJIGIJIJJHJIJJJGIJJJJJIJJJJJHJIIJJJHHGGEHHGHHHFFFFF_Mismatch_1_Sense_+_Library_PoolT
GAGGAGTTTGGTGCCCTGTGATTTTCCTTCCCATGTACACAGATCTGGATTTTCAATTCAGTTATTTGTAAGTAGATTATAGGA
>Frequency_1_QualityScore_FBCF?DHGEGBGHIIIAEGCHIIIIGIIIIEHGIIFFEFGBHIIIHICIDEFCCCHIEHHIGCHII@C_Mismatch_0_Sense_+_Library_PoolT
GGAGTTTGGTGCCCTGTGATTTTCCTTCCCATGTACACAGATCTGGATTTTTAATTCAGTTATTTGTA
>Frequency_1_QualityScore_DDFCFHFCF:EAIH>@AC<;CFH@HHFHEGDFD@@C@D??FHGIIGICHG?BFFAEIG@FC=BB@FH;CDFGAGGHGH?AE3_Mismatch_1_Sense_+_Library_PoolT
TGCCCTGTGATTTTCCTTCCCATGTACACAGATCTGGATTTTCAATTCAGTTATTTGTAAGTAGATTATAGGAATTAGTGGA
>Frequency_1_QualityScore_FFHHHDHIJJJGGIHGIHHIIHIJFHEHGFIHFHIIGIJJGIIJJJGHJIEGIIJJIGIEIIGHIGIBGCHIEHGHG_Mismatch_0_Sense_+_Library_PoolT
TCTGGATTTTTAATTCAGTTATTTGTAAGTAGATTATAGGAATTAGTGGATTTGCCACTCTTATGAGTTTGGTGCCA
>Frequency_1_QualityScore_;BDA:<??E<EAAE?;2AED?BE79CCDDBD4B::DDDBBDB@?<D4)==BCC=7=.=@@CA;7?:=>DC>;7@DE@7?A>A:@BA>AA>>>;5_Mismatch_1_Sense_+_Library_PoolT
CATGTACAGAGGAGGAGTTTGGTGCCCTGTGATTTTCCTTCCCATGTACACAGATCTGGATTTTCAATTCAGTTATTTGTAAGTAGATTATAGG
>Frequency_1_QualityScore_FFHHHHHJJJIJJJJIJIJGGGHIGGIFHJJJJIHIIIIIIJJIIIJJEGGBHHEIIGIJJGAGHIJIFCHGGJIH_Mismatch_1_Sense_+_Library_PoolT
TTTTCCTTCCCATGTACACAGATCTGGATTTTTAATTCAGTTATTTGTAAGTAGATTATAGGAATTAGTGGATTTA
>Frequency_1_QualityScore_FFDHFGHIFHBFHHIIGIHGGEAHGFDHHIIIIIIIDIIIIIIIIGHIIIIIIIIGGGGEEGFH_Mismatch_0_Sense_+_Library_PoolT
GTGCCCTGTGATTTTCCTTCCCATGTACACAGATCTGGATTTTTAATTCAGTTATTTGTAAGTA
>Frequency_1_QualityScore_DDDDD4:++<EEE<+CFAD@D9?*1@BB9DFIED9?@B6DD>D*98D8=BDI)B)./=A@@C_Mismatch_0_Sense_+_Library_PoolT
TTATAGGAATTAGTGGATTTGCCACTCTTATGAGTTTGGTGCCATGTAATTTCTTCATGTAC
>Frequency_1_QualityScore_+B2++A:C3C<EE>:?F?C:AF++ACC4?B1?BDA1?@<D:DDE;??*??9BDC)=8B=BDD>@CE_Mismatch_2_Sense_+_Library_PoolT
AGTGGATTATAGGAATTAGTGGATTTGCCACTCTTATGAGTTTGGTGCCATGTAGTTTCTTCATGT
>Frequency_1_QualityScore_DDFHFDHGCGHIICICHIFHEGIEFGGHGIIIFGIIIIH>HIHGGGII>F9DEH<8CHH@_Mismatch_0_Sense_+_Library_PoolT
GTTATTTGTAAGTAGATTATAGGAATTAGTGGATTTGCCACTCTTATGAGTTTGGTGCCA
>Frequency_1_QualityScore_FFHGDHHJIJJJJIGIJGIIGHIIJJJFHIJIIJHIJJJJJIJJJIJIIIHIJJJJJJJIJGIJJJJHHFFFFFFFEEEEEEED_Mismatch_1_Sense_+_Library_PoolT
GTGGATTTGCCACTCTTATGAGTTTGGTGCCATGTAATTTCTTCATGTACAGAGAGATATGTATTTTTTATTTCAATTATTTGA
>Frequency_1_QualityScore_FDHHHHHJGHGIJJJHHIIJJJJFIJJJIJJJJJJJJIJJJJJJJJJJJJJJJJJJJJJJJJJJJJJJHHHFDDDDEEDDDDBBB_Mismatch_0_Sense_+_Library_PoolT
GTACAGAGAGATATGTATTTTTTATTTCAATTATTTGTATTAAATTATAAGAATTAATAAATTATATTTTTTTATTTTTGGGTGA
>Frequency_1_QualityScore_FFHHHHHJJJJJJJJJJIJJJGIAHGIHJJJJJIJJJJJHIJJJIIIIJJJJJIIIHIIGJIIGGJIJIGHIJ_Mismatch_0_Sense_+_Library_PoolT
CTGTGATTTTCCTTCCCATGTACACAGATCTGGATTTTTAATTCAGTTATTTGTAAGTAGATTATAGGAATTA
>Frequency_1_QualityScore_FFGHHHHJJJJJJJJJJJIJJJJJJJIIHIJJJJJJIJJIJJEIJJIIJJIIIGIIIIIJHIIIFEGFIFEGIGIGIGFHHEHFEFFFCECEC@_Mismatch_2_Sense_+_Library_PoolT
TGGTGCCCTGTGATTTTCCTTCCCATGTACACAGATCTGGATTTTTAATTCAGTTATTTGTAAGTAGATTATAGGAATTAGTGGATTTGCCAAA
>Frequency_1_QualityScore_FFHHHHHJJIJJJJJJJJJIJJJJJGHIJJJJIIHIJJJIIIIHIIIIJJIJJJHJIJIIHIJGIJJJJIIJJJJJJIHEHEHHFFDFEED_Mismatch_0_Sense_+_Library_PoolT
CCCATGTACACAGATCTGGATTTTTAATTCAGTTATTTGTAAGTAGATTATAGGAATTAGTGGATTTGCCACTCTTATGAGTTTGGTGCCA
>Frequency_1_QualityScore_FDFFHGHIIIBDHEG;CAF<HEE;EGFH>C<FHIBG@DGGGGHIHHIHHIIGCFHGHGIIGHGIBGGEE=FGG_Mismatch_1_Sense_+_Library_PoolT
GATTTTCCTTCCCATGTACACAGATCTGGATTTTTAATTCAGTTATTTGTAAGTAGATTATAGGAATTAGTAG
>Frequency_1_QualityScore_FFHHHHHHIIJJIJGJJJJJJJJJCHHJJJJJIJJJIJJIJJJIIEIIIIFGGJIJIHIEIGJIJDIIJGIIIIJIEGHGHFFECDFFFEEDCD_Mismatch_2_Sense_+_Library_PoolT
TTGTAAGTAGATTATAGGAATTAGTGGATTTGCCACTCTTATGAGTTTGGTGCCATGTAATTTCTTCATGTACAGAGAGATATGTATTTTCTAA
>Frequency_1_QualityScore_FFGDFHHIJJJGHHHIHHIIFIIJIIGIJJGIIJGIIJJHIIJJJJJGIHIJIJJJJJJJJI_Mismatch_0_Sense_+_Library_PoolT
ATGTATTTTTTATTTCAATTATTTGTATTAAATTATAAGAATTAATAAATTATATTTTTTTA
>Frequency_1_QualityScore_FFHHHHHJJJJJJJJJJJJJJHIJJJJJIJJJJJJIJJJJIJJJJJJJJIJIJJJJJJ_Mismatch_0_Sense_+_Library_PoolT
ATTTTTTATTTCAATTATTTGTATTAAATTATAAGAATTAATAAATTATATTTTTTTA
>Frequency_1_QualityScore_FFHHHHHJIIJHIIIJJJFHJJIIJIJJJJJJJJJIJJIJJIJIIIJIIJJJHIIJJJJJJJJJJIHHHH_Mismatch_0_Sense_+_Library_PoolT
CCACTCTTATGAGTTTGGTGCCATGTAATTTCTTCATGTACAGAGAGATATGTATTTTTTATTTCAATTA
>Frequency_1_QualityScore_DDHHHHBGIIIIIAHIIIIIIIIIIIIIGIIIIIIIIIIIIIIIIIIIIIEHFHIIIIIIIIIIIIIIIIIIIIIIIIIHHHHHE_Mismatch_2_Sense_+_Library_PoolT
ATTTTCATTCCCATGTACACAGATCTGGATTTTTAATTCAGTTATTTGTAAGTAGATTATAGGAATTAGTGGATTTGCCACTCTA
>Frequency_1_QualityScore_FFFHFHHJJFHJJJJJHJJJJJJJJIHIJIIIJJIJCF@GGIJHJJJJJJHHFFFFFFFEEEFEEEEEEEFDEEDEDDDDDDCDDDDDDEEDEE_Mismatch_1_Sense_+_Library_PoolT
GGAGTTTGGTGCCATGTAATTTCTTCATGTACAGAGAGATATGTATTTTTTATTTCAATTATTTGTATTAAATTATAAGAATTAATAAATTATA
>Frequency_1_QualityScore_BDHHHHHJIJJJJJJJJHHJHIJJJJJJJJJJJGHJGHIIJJJIJJJJJJIJIJJJJIJJIJJIJGHIA@DGHGHHHHHFFFFFDD_Mismatch_0_Sense_+_Library_PoolT
TAGATTATAGGAATTAGTGGATTTGCCACTCTTATGAGTTTGGTGCCATGTAATTTCTTCATGTACAGAGAGATATGTATTTTTTA
>Frequency_1_QualityScore_FFHHBHFGHGIGCHHGHECGHIHIJIJJJJJICHGGGIJGIGIHFGHIEIIHJIJIIIJGIHGHHIJJIGGCHF_Mismatch_1_Sense_+_Library_PoolT
GAGGAGTTTGGTGCCCTGTGATTTTCCTTCCCATGTACACAGATCTGGATTTTTAATTCAGTTATTTGTAAGCA
>Frequency_1_QualityScore_FFHHHHHGIIJJJGGHJJIJJJHIHGIIJIJIIIIJFIHIJGIJGHIIFADEBGCEJIH_Mismatch_0_Sense_+_Library_PoolT
GATCTGGATTTTTAATTCAGTTATTTGTAAGTAGATTATAGGAATTAGTGGATTTGCCA
>Frequency_1_QualityScore_FFHHHFFIIJJJJJHHIGIIJJGIGHHHHIJJJJJIJJJJJJHIJIJJJJHIJIJIIJJ_Mismatch_0_Sense_+_Library_PoolT
GATTTTTAATTCAGTTATTTGTAAGTAGATTATAGGAATTAGTGGATTTGCCACTCTTA
>Frequency_1_QualityScore_FFHBFHHJJIJIIJJJIEHIIGHEIGHHGIJJJJJJJJJJIJEICHFGDIIIIGHBGGCHGHIGGGGGI_Mismatch_1_Sense_+_Library_PoolT
TTGTGATTTTCCTTCCCATGTACACAGATCTGGATTTTTAATTCAGTTATTTGTAAGTAGATTATAGGA
>Frequency_1_QualityScore_FFHHHHHJJJJIJJHIHJJJJHIJJJJJJJJJJJJJJJJJJJJJIIGGIIGIGIJHIJJJJJJIJJJJD_Mismatch_0_Sense_+_Library_PoolT
TTGCCACTCTTATGAGTTTGGTGCCATGTAATTTCTTCATGTACAGAGAGATATGTATTTTTTATTTCA
>Frequency_1_QualityScore_FFHHHHHJFHIJJJJJJJJJJJJJJJJJJJIJJJJIJJJJJJJJHIIJJJ_Mismatch_0_Sense_+_Library_PoolT
GAGATATGTATTTTTTATTTCAATTATTTGTATTAAATTATAAGAATTAA
>Frequency_1_QualityScore_FDHHGHHIIJIJHIGIGHJGI@HIGGIHEFEIIIIJJJIIIJJJJJJDHIJJJJJJJJJGIIHGHIH_Mismatch_0_Sense_+_Library_PoolT
ATCTGGATTTTTAATTCAGTTATTTGTAAGTAGATTATAGGAATTAGTGGATTTGCCACTCTTATGA
>Frequency_1_QualityScore_FFHHHHHHHJJJJJJJJJJJHIJJJJFGHIJIJIIJJJJJIJJIIJIIIJJJJJJJJJJIJGHGGIJJJHHDHIJJJHHGH_Mismatch_0_Sense_+_Library_PoolT
TCCCATGTACACAGATCTGGATTTTTAATTCAGTTATTTGTAAGTAGATTATAGGAATTAGTGGATTTGCCACTCTTATGA
>Frequency_1_QualityScore_FFHHHHHJGGHIIHGJJIIJAEEHIJGIGIIJJJJIFJJJJJIHIJJJJIHIIJJJJIIHBDGHHCGGIEGE_Mismatch_1_Sense_+_Library_PoolT
GCCCTGTGATTTTCCTTCCCATGTACACAGATCTGGATTTTCAATTCAGTTATTTGTAAGTAGATTATAGGA
>Frequency_1_QualityScore_FDAFF;D;FHHIIGIIIIIIGGGIGACHIIIIIIHIIIGDGHIHGGHH=FGHIIIHGHGIIHIIIEGHF>CEEC_Mismatch_2_Sense_+_Library_PoolT
CAGAGAGATATGTATTTTTTATTTCAATTATTTGTATTAAATTATAAGAATTAATAAATTATATTTTTTTATCA
>Frequency_1_QualityScore_D;CAAFFAAF?GBH3?:<E?C:FF4?FEI@_Mismatch_0_Sense_+_Library_PoolT
AATTCAGTTATTTGTAAGTAGATTATAGGA
>Frequency_1_QualityScore_EFHHHHHJJJIGHHJJJJIDHHIGFDBFGIGIJIIIJJJJ@FHGGGGIGIIIIGJ@HCGIJJJJBHHIGEHEEEDFFFFFEEEDCEEEEEDEEE_Mismatch_1_Sense_+_Library_PoolT
CCGGATTTTTAATTCAGTTATTTGTAAGTAGATTATAGGAATTAGTGGATTTGCCACTCTTATGAGTTTGGTGCCATGTAATTTCTTCATGTAC
>Frequency_1_QualityScore_D1)08<CEEE?<?9BFFDDEEC*?<@D><DDEIID<?9?8/9?/?BBBC@C;A8@A>A@DCEIDD3=?37A@;?1;@>;>BDEB>>?2:>AB>A_Mismatch_2_Sense_+_Library_PoolT
GGCAGATTATAGGAATTAGTGGATTTGCCACTCTTATGAGTTTGGTGCCATGTAATTTCTTCATGTACAGAGAGATATGTATTTTTTATTTCAA
>Frequency_1_QualityScore_FFHHHHFIJJJJJJJIJIFFHHIIJHIIJJJGGIIIJJIJJJHJJIGEGHIIGGHJJJJFIIJJJJIGJHEFF_Mismatch_0_Sense_+_Library_PoolT
GGATTTGCCACTCTTATGAGTTTGGTGCCATGTAATTTCTTCATGTACAGAGAGATATGTATTTTTTATTTCA
>Frequency_1_QualityScore_FFHHHHHIJJJHJJJGJJHIJHHHIJIJJJJJHIJHJJJJJJIJJJJJJJJIJEGGIJ_Mismatch_1_Sense_+_Library_PoolT
TCAGTTATTTGTAAGTAGATTATAGGAATTAGTGGATTTGCCACTCTTATGAGTTTAG
>Frequency_1_QualityScore_FFHHHHHJJJJJJJJJJJHGGIIJIIJIIJJJJJIJJJJJIJJJJJJJJIIIJGIIJJIJJIIHJJJIJEGIIJJIHHHHHHHFDD_Mismatch_0_Sense_+_Library_PoolT
TAATTTCTTCATGTACAGAGAGATATGTATTTTTTATTTCAATTATTTGTATTAAATTATAAGAATTAATAAATTATATTTTTTTA
>Frequency_1_QualityScore_BDFDBA<DGH@BBHBH>ABHIIGEGIICGBHGCHECHG<BHG@DGBGIE*?DH@DHE:B<BDB>F>8====@D;4=CHFE3?EEFFF7?_Mismatch_0_Sense_+_Library_PoolT
TTCCTTCCCATGTACACAGATCTGGATTTTTAATTCAGTTATTTGTAAGTAGATTATAGGAATTAGTGGATTTGCCACTCTTATGAGTT
>Frequency_1_QualityScore_FFHHHHHJJJJJJJJJHIIHJJJJJJJJJGJJJJJIIIIJIJJJJIJJIGIIIIJIJJJJIIJJGGIJJHGHJIJIHGHHHGFFFEFFEA_Mismatch_0_Sense_+_Library_PoolT
GATTTTCCTTCCCATGTACACAGATCTGGATTTTTAATTCAGTTATTTGTAAGTAGATTATAGGAATTAGTGGATTTGCCACTCTTATGA
>Frequency_1_QualityScore_DDA)C+:<?E@E@A<FAF@EC?<EE9<CE<D?B?)??DD@?*?DBD4?BDDCD4/=.=B@48;8@=ACE;CC_Mismatch_0_Sense_+_Library_PoolT
TTGGTGCCCTGTGATTTTCCTTCCCATGTACACAGATCTGGATTTTTAATTCAGTTATTTGTAAGTAGATTA
>Frequency_1_QualityScore_FFHHGHHJIJIJJJJJIIJJIJIHHIIHHGIGIIIJJJJIIIJIJJJJJJJHHIIIIIIIIJJIJJIJIAFGJGIJDIFHHHGEDFFFEEDEDF_Mismatch_1_Sense_+_Library_PoolT
TTGTACACAGATCTGGATTTTTAATTCAGTTATTTGTAAGTAGATTATAGGAATTAGTGGATTTGCCACTCTTATGAGTTTGGTGCCATGTAAT
>Frequency_1_QualityScore_FFHHHHHHJJJJIHICHJJJJJJJJJJHIIIGIIJIJIIIIJJGIJJJJJIJJJJIIIHIJJJJHIHFH@CHHIIJJGHHHHF_Mismatch_0_Sense_+_Library_PoolT
GTTTGGTGCCCTGTGATTTTCCTTCCCATGTACACAGATCTGGATTTTTAATTCAGTTATTTGTAAGTAGATTATAGGAATTA
>Frequency_1_QualityScore_FFHHHHHHIIIJJJFHIJJJJIIIIJJJJJJJJJIJJJJHIGIHHHIIFCHIJJJJIJJJJJJJJIJJJHJGJJJHHGHGGHFDEFFFECEEEA_Mismatch_1_Sense_+_Library_PoolT
TCTTATGAGTTTGGTGCCATGTAATTTCTTCATGTACAGAGAGATATGTATTTTTTATTTCAATTATTTGTATTAAATTATAAGAATTAATGAA
>Frequency_1_QualityScore_FFHHHHHJJEGHIJJJGHIJJJJGIIJJJJIJIJJJJGIJJJIIJJJJJJIJJHJJJJJJJJJJHI_Mismatch_2_Sense_+_Library_PoolT
CAGAGGAGGAGTTTGGTGCCCTGTGATTTTCCTTCCCATGTACACAGATCTGGATTTTCAATTCAA
>Frequency_1_QualityScore_FFHHHHFIJJHIIJGIIJIJJGJJJJJHHIJJIJJJJJJJJJJIJJGIFIIIJHIIJJIIFHGIJIGJIFGHIGIIHJCHEHEFDFFDDDDCEE_Mismatch_0_Sense_+_Library_PoolT
TATTTGTAAGTAGATTATAGGAATTAGTGGATTTGCCACTCTTATGAGTTTGGTGCCATGTAATTTCTTCATGTACAGAGAGATATGTATTTTT
>Frequency_1_QualityScore_FFHHHHHJJJJJJJJJJJIJIJHIGHFHIIJEGIJJJJJIIJIJJJJJIJJJIIHIIIHGJIJIEHIHIEGGIHJJHHFHGHHFFFFDDDCDEE_Mismatch_0_Sense_+_Library_PoolT
CATGTAATTTCTTCATGTACAGAGAGATATGTATTTTTTATTTCAATTATTTGTATTAAATTATAAGAATTAATAAATTATATTTTTTTATTTT
>Frequency_1_QualityScore_FFHGHGHIJIJIIIIGHGIGIJIGIGGG_Mismatch_2_Sense_+_Library_PoolT
ATAAGAATTAATAAATTATATTTGTTCA
>Frequency_1_QualityScore_FFHHHHHJIJJFIIIGJJIJJHIJJJJHGIJJIJHIJJJJJIGIIDGHFHHGIIJIFGIJJJIJJIJJJIIIIHHGHHHFFFFCFEECCBDDDC_Mismatch_1_Sense_+_Library_PoolT
TTCCCATGTACACAGATCTGGATTTTTAATTCAGTTATTTGTAAGTAGATTATAGGAATTAGTGGATTTGCCACTCTTATGAGTTTGGTGCCAA
>Frequency_1_QualityScore_FFHHHHHJGIJJJJJJIJIJJJIJJJJJJJJJJJJJJJJIJIIJJJJJJJIJIJJJJJJIJJJJJJJJJIHIIJJJJJHGHHHFF_Mismatch_1_Sense_+_Library_PoolT
ATTTTCCTTCCCATGTACACAGATCTGGATTTTTAATTCAGTTATTTGTAAGTAGATTATAGGAATTAGTGGATTTGCCACTCTA
>Frequency_1_QualityScore_FFHGGHHJJIJJGGJJJGJJJJJJJHIJJJIJJJJJIJGIFIJJJFIIJIIGIIIIJIGIGHIIIJGIJIIIJJJJIIGEFFF_Mismatch_0_Sense_+_Library_PoolT
TTCCTTCCCATGTACACAGATCTGGATTTTTAATTCAGTTATTTGTAAGTAGATTATAGGAATTAGTGGATTTGCCACTCTTA
>Frequency_1_QualityScore_FFHHHHHJGIHIJJJHIJJJIJIIFIIJJHIJJJJJJIJJJIIJJJJIJJHHFHHHFFFFFFFEEEECECDFEEEDFEDDEEDDEDDCDDDDDD_Mismatch_1_Sense_+_Library_PoolT
AGAGGAGGAGTTTGGTGCCCTGTGATTTTCCTTCCCATGTACACAGATCTGGATTTTCAATTCAGTTATTTGTAAGTAGATTATAGGAATTAGT
>Frequency_1_QualityScore_FEGHFDHGGGI=GEGEGHCF<EGIGFG@EHGE4:DBF@?DF@GGII@DCGEDAGFHGIAFG=FHIGHGHG:@?CHFH=EDDE@@_Mismatch_0_Sense_+_Library_PoolT
GAGGAGTTTGGTGCCCTGTGATTTTCCTTCCCATGTACACAGATCTGGATTTTTAATTCAGTTATTTGTAAGTAGATTATAGGA
>Frequency_1_QualityScore_FFFDHHHJGHIJJIJJJHJJJJIJJJIIJJJJJJJJJJJJJJJGHIIJJJJJIJIIJJJJJJGIIIJJIIHHJHHHEH_Mismatch_0_Sense_+_Library_PoolT
GGATTTTTAATTCAGTTATTTGTAAGTAGATTATAGGAATTAGTGGATTTGCCACTCTTATGAGTTTGGTGCCATGTA
>Frequency_1_QualityScore_FFHHHHGJJHJJIJJJIJJJJJJIIJJJJHIJJJJIIJJJJJJJHIIJIJJJIJJJJIIJJJJEHJGIIEHJIH_Mismatch_0_Sense_+_Library_PoolT
CTTCCCATGTACACAGATCTGGATTTTTAATTCAGTTATTTGTAAGTAGATTATAGGAATTAGTGGATTTGCCA
>Frequency_1_QualityScore_DBHHHHHCHBG,AAFGHGAECHHDDAHHGAHGC4CFHG@FGCFBHEGIGIIFICGHIG:F?FBF=CD;@>_Mismatch_1_Sense_+_Library_PoolT
TTTCAATTCAGTTATTTGTAAGTAGATTATAGGAATTAGTGGATTTGCCACTCTTATGAGTTTGGTGCCA
>Frequency_1_QualityScore_D6)@B=DGGH<E@GEFGGG@GGB9:*?FGDDCCFGHI<B<D<BGD(=FDH:C:E)=C;CAE<>;E@D3)))..;@A@A;(-;@CCCE:AC@_Mismatch_2_Sense_+_Library_PoolT
GGTTTTTTAATTCAGTTATTTGTAAGTAGATTATAGGAATTAGTGGATTTGCCACTCTTATGAGTTTAGTGCCATGTAATTTCTTCATGTA
>Frequency_1_QualityScore_FFHHFHFIGHHIJEIJGIJJJJJIJJJJJHIIHIJJGHIIIIICHIDIIJJIJJIJJGGGFGIIJIJJJFEIIJJIG_Mismatch_1_Sense_+_Library_PoolT
ATGTACACAGATCTGGATTTTTAATTCAGTTATTTGTAAGTAGATTATAGGAATTAGTGTATTTGCCACTCTTATGA
>Frequency_1_QualityScore_FFHHHHFGIHJJJJIJJJJJJJHIJHIGHHIJFHIIJJIIIJJJIJJIJIJJIJGGGHGGIJIJJIGGGCHIGGFFFFFD_Mismatch_1_Sense_+_Library_PoolT
AATTAGTGGATTTGCCACTCTTATGAGTTTGGTGCCATGTAATTTCTTCATGTACAGAGAGATATGTATTTTTTATTCCA
>Frequency_1_QualityScore_FFHHHHHJJJJJJJJJJJJIJJJJJJJJJIIJJIJJJJJJIHGIJJJIJJJJJJJJ_Mismatch_0_Sense_+_Library_PoolT
TTTTTATTTCAATTATTTGTATTAAATTATAAGAATTAATAAATTATATTTTTTTA
>Frequency_1_QualityScore_DDHDHAHHGIGGHID?EHGGCEHGGFH<FAEGHAHGHECEBH9?DGGDDAD??FCHHHGEHDH@FEG@@=C).7@=EHE_Mismatch_0_Sense_+_Library_PoolT
TTTTCCTTCCCATGTACACAGATCTGGATTTTTAATTCAGTTATTTGTAAGTAGATTATAGGAATTAGTGGATTTGCCA
>Frequency_1_QualityScore_DEHHFHHIJJHGHIIJIGIJIIGAHHIIJJFHGHJIJIJIJGJJIDGEHCHGGHG_Mismatch_0_Sense_+_Library_PoolT
ACAGATCTGGATTTTTAATTCAGTTATTTGTAAGTAGATTATAGGAATTAGTGGA
>Frequency_1_QualityScore_FFHHHHHJIJIIJJJJIJJIJJJJJJJJJJJJJJJJIJJIJJJJJJIJJJJJJIJGIGIIJIGHIJIIIII_Mismatch_1_Sense_+_Library_PoolT
TAATTCAGTTATTTGTAAGTAGATTATAGGAATTAGTGGATTTGCCACTCTTATGAGTTTGGTGCCATGGA
>Frequency_1_QualityScore_FFHHHHHJJJIJJIJJJHJJJJIIJJIJJJJJJIJIJIJJJJJGHIJJJIJJJJJIJJJJJJDIGHIJIIGHIJJJHHFHEHGHFFFFFFFEED_Mismatch_1_Sense_+_Library_PoolT
GGATTTTCAATTCAGTTATTTGTAAGTAGATTATAGGAATTAGTGGATTTGCCACTCTTATGAGTTTGGTGCCATGTAATTTCTTCATGTACAG
>Frequency_1_QualityScore_FFHHHHHJBHHIJIIGHHIJIJGIIJJJJIJJJJJJIJJIFIEHHIJJJJJJFHGIJJEEGIJJHHHHHEHFFEFFFFEEEEEEEDDDDDDDDA_Mismatch_1_Sense_+_Library_PoolT
AGAGGAGGAGTTTGGTGCCCTGTGATTTTCCTTCCCATGTACACAGATCTGGATTTTTAATTCAGTTATTTTTAAGTAGATTATAGGAATTAGT
>Frequency_1_QualityScore_FFHHFHAEHEFHIIJIDGGGIJHIJHHEFGIJFHIJJIJGIJJJJIIJIJJJIJJJIDIEEHIJIJJEHGHHGHHHFFFE@DEEEDCEEEDDDD_Mismatch_0_Sense_+_Library_PoolT
AATTAGTGGATTTGCCACTCTTATGAGTTTGGTGCCATGTAATTTCTTCATGTACAGAGAGATATGTATTTTTTATTTCAATTATTTGTATTAA
>Frequency_1_QualityScore_FFHHFHHGIIIJJJJJJHIIJJJJG>GGCHHIIJIIJGIIIIJIIJJIJJJJJJIJIICHII_Mismatch_0_Sense_+_Library_PoolT
CATGTACACAGATCTGGATTTTTAATTCAGTTATTTGTAAGTAGATTATAGGAATTAGTGGA
>Frequency_1_QualityScore_FFHHHHHJJJHJJJJJJJIIJJJJJJJJJJJGHJJJIJIJJJJJJJJJJJJJFIIJJHHIGIJIIJCGHEGIJJJIHHGF_Mismatch_0_Sense_+_Library_PoolT
CAGTTATTTGTAAGTAGATTATAGGAATTAGTGGATTTGCCACTCTTATGAGTTTGGTGCCATGTAATTTCTTCATGTAC
>Frequency_1_QualityScore_FFHHHHHJJJGIJJJJJJJJJJJJJJJJJJJJIIJJJIJJJJJJJJIJJJIJ_Mismatch_0_Sense_+_Library_PoolT
GAGAGATATGTATTTTTTATTTCAATTATTTGTATTAAATTATAAGAATTAA
>Frequency_1_QualityScore_FFHHHHGJIIGIIJJIIFHJJIJJJJJJJJJJJJIJJJJIIIJJHGIIFFG>FBFFIGIIIGHIIIJGJHJJJHFFFEEED_Mismatch_2_Sense_+_Library_PoolT
ATGTACAGAGAGATATGTATTTTTTATTTCAATTATTTGTATTAAATTATAAGAATTAATAAATTATATTTTTTTATTTCA
>Frequency_1_QualityScore_DDAFHHAGBBFH<FHGG@3CA<C<HC:??CEHDGGIGII>GDFF?GGE<<<?9??*9?=CFBC_Mismatch_0_Sense_+_Library_PoolT
CACAGATCTGGATTTTTAATTCAGTTATTTGTAAGTAGATTATAGGAATTAGTGGATTTGCCA
>Frequency_1_QualityScore_DDHHFHDIBHAG<E3CBHCHGGGBFDBGICHGIGGCFGGI:?BDHGG?BB??@DFC>GIGGGHIIII@EG@GEH=CHEHEEC?A_Mismatch_0_Sense_+_Library_PoolT
ATTATAGGAATTAGTGGATTTGCCACTCTTATGAGTTTGGTGCCATGTAATTTCTTCATGTACAGAGAGATATGTATTTTTTAT
>Frequency_1_QualityScore_FFHHHHHJJGIJJJJIJJJJJJJJJJJJJJHGGIJJJJJJJJJJJJJJJIJHIJJJHHJIJJJHIGIJIHHJJI_Mismatch_1_Sense_+_Library_PoolT
AGTTATTTGTAAGTAGATTATAGGAATTAGTGGATTTGCCACTCTTATGAGTTTGGTGCCATGTAATTTCTCCA
>Frequency_1_QualityScore_FFHHHHHJIJJIJJIIIJJJJJJJIJJJJJJIIJJJJIJJJJJJIJJJIJIJJJJJJJIIJJJJJGIJJJJJCHIIICFEHGHFFFFFEFDACE_Mismatch_1_Sense_+_Library_PoolT
TCCTTCCCATGTACACAGATCTGGATTTTTAATTCAGTTATTTGTAAGTAGATTATAGGAATTAGTGGATTTGCCACTCTTATGATTTTGGTGC
>Frequency_1_QualityScore_FFDFFFFIHEHHHIJJIBHIJIGGIJIJGIJGIIIIIJJJJJIJJHIIIJJJJJIJJIJJIIIJIJHGHHHHFFFDBC_Mismatch_1_Sense_+_Library_PoolT
AGAGATATGTATTTTTTATTTCAATTATTTGTATTAAATTATAAGAATTAATAAATTATATTTTTTTATTTTTGGGAG
>Frequency_1_QualityScore_FFHHHHHJJJIJHIJIJJIHHEHIIIFGHIIJJJJJJJJJJJJJJJJJIEIJJGHIJGIHIIGIJJJIJHIJIIJHGHHHHHDDD_Mismatch_1_Sense_+_Library_PoolT
AATTTCTTCATGTACATAGAGATATGTATTTTTTATTTCAATTATTTGTATTAAATTATAAGAATTAATAAATTATATTTTTTTA
>Frequency_1_QualityScore_FFHHGHHJJIJIJJIJJJJJJJJJJJJJJJJJJJJJJJJHIJJJJJJJJJJJJJJIJJGIIJJJJIIJJIHJIJGHHHGHGHFFFFFFFFCDED_Mismatch_1_Sense_+_Library_PoolT
TTTCAATTCAGTTATTTGTAAGTAGATTATAGGAATTAGTGGATTTGCCACTCTTATGAGTTTGGTGCCATGTAATTTCTTCATGTACAGAGAG
>Frequency_1_QualityScore_FFFHHHHJIJIJIIHHHIJJJHGIIHIIGIGJJJJJIJJJJJJJIIIJJJJIIIIJJJIJIEECGGIIACFHJIJJJ_Mismatch_1_Sense_+_Library_PoolT
GATTTTCAATTCAGTTATTTGTAAGTAGATTATAGGAATTAGTGGATTTGCCACTCTTATGAGTTTGGTGCCATGTA
>Frequency_1_QualityScore_FFHHFHHJJIJIIGJJHGIIJJIIFGJIIJJJJGHIIJJJIJJIIGIJIJ_Mismatch_0_Sense_+_Library_PoolT
TTCAGTTATTTGTAAGTAGATTATAGGAATTAGTGGATTTGCCACTCTTA
>Frequency_1_QualityScore_FFHHHGHJJIJIGJIGGIJJIIJJHIIJJJJJJJIJJGIIJJJJIJJIHIIIJJIJJJGI_Mismatch_0_Sense_+_Library_PoolT
TCCTTCCCATGTACACAGATCTGGATTTTTAATTCAGTTATTTGTAAGTAGATTATAGGA
>Frequency_1_QualityScore_FFHHHHHJJJJJIJGIIJJIJJJJJJJJJGGIJJIJJJJIJJGIJJJJJIJIJIJIJJJJJJJHIHEIIIJJHHHHGHHFFF_Mismatch_0_Sense_+_Library_PoolT
TTTGGTGCCCTGTGATTTTCCTTCCCATGTACACAGATCTGGATTTTTAATTCAGTTATTTGTAAGTAGATTATAGGAATTA
>Frequency_1_QualityScore_FFHHHHHJJJIJIGJHIJJJJJJJIGIIJJJJJIIJIIHIGIJJJHIIIIIIIEIGGGHJDGHGIIGIIGIIIIJJJJFHHGGHHBD?CDFD?A_Mismatch_1_Sense_+_Library_PoolT
TTCCTTCCCATGTACACAGATCTGGATTTTCAATTCAGTTATTTGTAAGTAGATTATAGGAATTAGTGGATTTGCCACTCTTATGAGTTTGGTG
>Frequency_1_QualityScore_DFFHHCFHGHHJIIJJIIJJJJHGGIGIJIJJJJJJJHGJJJJGHHIJJJJJJJIJJJIIIJHIFHHIIIHIIJJJHFHGHGHHFFFFFFDDDD_Mismatch_1_Sense_+_Library_PoolT
GGATTGTTAATTCAGTTATTTGTAAGTAGATTATAGGAATTAGTGGATTTGCCACTCTTATGAGTTTGGTGCCATGTAATTTCTTCATGTACAG
>Frequency_1_QualityScore_ADDBDDCEHGHCHICC?E4F9FAEEBGAED@ECBDAFBFCFB<BGGDDFFHG<F>??BFAFHDIADGE_Mismatch_1_Sense_+_Library_PoolT
ATTTTCCTTCCCATGTACACAGATCTGGATTTTCAATTCAGTTATTTGTAAGTAGATTATAGGAATTA
>Frequency_1_QualityScore_FFGHFHHFHHHEHGHJJHHJJJJFCFHIFGGFDGIJJIJJIJJIJJIJJJHGHIHIIIIHEEHIIJIEE@GIIFFGHHHHFDEDBCDCDEACC@_Mismatch_1_Sense_+_Library_PoolT
CATGTACACAGATCTGGATTTTTAATTCAGTTATTTGTAAGTAGATTATGGGAATTAGTGGATTTGCCACTCTTATGAGTTTGGTGCCATGTAA
>Frequency_1_QualityScore_FFHHHHHJJJJJJJJIJIJHHGHIIIHIIJJJJJJJJJJIJJJJJJJJIJJJIHHIJJJIIJGHIJJJIIIJIIIJGHHHHHFEC_Mismatch_1_Sense_+_Library_PoolT
AATTTCTTCATGTACAGAGAGATATGTATTTTTTATTTCAATTATTTGTATTAAATTATAAGAATTAATAAATTATATTTTTTCA
>Frequency_1_QualityScore_FFHHHHHJJJJIJJJIIJJJHIIIIHJJJIHIIJJJJJJJJJJJJJJJJHFD_Mismatch_2_Sense_+_Library_PoolT
TCAATTATTTGTATTAAATTATAAGAATTAATAAATTATATTTTTTTTTTTA
>Frequency_1_QualityScore_FFHHHHHJJJJJJIJJGIJJJJJDHGGIJJIJGJJJJJJJIJJJIJIJGIJJIIIJJHHIJJIGJJJIJDHF_Mismatch_1_Sense_+_Library_PoolT
ATTTGCCACTCTTATGAGTTTGGTGCCATGTAATTTCTTCATGTACAGAGAGATATGTATTTTTTATTTCAT
>Frequency_1_QualityScore_FFAFFHHIIIIHHIJJIJFIIJIJGHIGIFGHIJHIJJJIIIIEIJEGIHIIJHIGIIIIIJIIJHGID@HEHGGFEFFFFFACED_Mismatch_0_Sense_+_Library_PoolT
GGAATTAGTGGATTTGCCACTCTTATGAGTTTGGTGCCATGTAATTTCTTCATGTACAGAGAGATATGTATTTTTTATTTCAATTA
>Frequency_1_QualityScore_FFHHHHHHIJJJIHHIJJJJJJJJJJJJJJJIJJJJJJJJJJJJJIJJGHIJJJJJJJJJJJIJJJJIIEF_Mismatch_0_Sense_+_Library_PoolT
CAGAGAGATATGTATTTTTTATTTCAATTATTTGTATTAAATTATAAGAATTAATAAATTATATTTTTTTA
>Frequency_1_QualityScore_FDHHHHHJIJJJJJIJJJJJIIJIIIJIIJJJJJJJJIIIIHJIHJJJJJJJJJJIJJJJJJJJJIJIHHHH_Mismatch_0_Sense_+_Library_PoolT
GTACACAGATCTGGATTTTTAATTCAGTTATTTGTAAGTAGATTATAGGAATTAGTGGATTTGCCACTCTTA
>Frequency_1_QualityScore_FFHHHHHJIIIJJJJJJHIJIIJIHJHIJJJJJJIJJJJJJJJJJ_Mismatch_1_Sense_+_Library_PoolT
GTTATTTGTATTAAATTATAAGAATTAATAAATTATATTTTTTTA
>Frequency_1_QualityScore_DDHDDFAAAED+A:EFC@DGHGIC9EHG?9?<???CC?FD@DHHICA4B?8B<FHCBFEHEHGHHGAG>=C>EECC_Mismatch_1_Sense_+_Library_PoolT
TTATTTGTAAGGAGATTATAGGAATTAGTGGATTTGCCACTCTTATGAGTTTGGTGCCATGTAATTTCTTCATGTA
>Frequency_1_QualityScore_FFFHHHGJGJIJJIGIIJJJIJJHHHIIJIHHIJJJJIIIJJIJIIIJJJHGGGIGIGHGJJJIFHGIIIJHHHHHF_Mismatch_1_Sense_+_Library_PoolT
TTAGTGGATTTGCCACTCTTATGAGTTTGGTGCCATGTAATTTCTTCATGTACAGAGAGATATGTATTTTTTATTAC
>Frequency_1_QualityScore_FFHHHHHJJJJJIJIJJJJJJJJJJJIJJIJJJJJJJJJJJJJJJJJJJIJJJJJIIGHJIJIGHHIJIIHHGIJJJEFHHHHDFFEFDEEDED_Mismatch_1_Sense_+_Library_PoolT
TTTGGTGCCCTGTGATTTTCCTTCCCATGTACACAGATCTGGATTTTCAATTCAGTTATTTGTAAGTAGATTATAGGAATTAGTGGATTTGCCA
>Frequency_1_QualityScore_DEFHHHFIGGGHIJJFIEGIIIEHGIFIFEGIGJIHHJGCGHIJJJJJCFHIIJJIB<FFGHIIIII_Mismatch_0_Sense_+_Library_PoolT
TGTACACAGATCTGGATTTTTAATTCAGTTATTTGTAAGTAGATTATAGGAATTAGTGGATTTGCCA
>Frequency_1_QualityScore_DDHDHHDBEHEHGFHEE@BHGHI>HH<<FHIGBGHIEHIIGGGEHHGGHIIIIIIIIIGAGHIIIIIGGCFH@@DDDHEEHFEFDFFFFECBBC_Mismatch_1_Sense_+_Library_PoolT
GTGTAAGTAGATTATAGGAATTAGTGGATTTGCCACTCTTATGAGTTTGGTGCCATGTAATTTCTTCATGTACAGAGAGATATGTATTTTTTAT
>Frequency_1_QualityScore_DDHHA?DEGIHIGIGAACEGHFDHG@FGGCB@FGIGGH@@EB>BDHDDDGDGBGAGHGCGGD@=FHEE>=@9=C@GAG@>_Mismatch_1_Sense_+_Library_PoolT
ATTTTCCTTCCCATGTACACAGATCTGGATTTTCAATTCAGTTATTTGTAAGTAGATTATAGGAATTAGTGGATTTGCCA
>Frequency_1_QualityScore_FFHHHHHGHIIJJJJJJJJJJJJIIJHIIJJJJHIJJJJIJJIJJJJJJJIJJIJIIGGIFGHIJJIDHHIJJHFF_Mismatch_0_Sense_+_Library_PoolT
GAATTAGTGGATTTGCCACTCTTATGAGTTTGGTGCCATGTAATTTCTTCATGTACAGAGAGATATGTATTTTTTA
>Frequency_1_QualityScore_FFGFGHHJJIJJGHJJIHHIJGGIHIHIJJIEIGIIIJHHJIIJE_Mismatch_2_Sense_+_Library_PoolT
TTTATTTCAATTATTTGTATTAAATTATAAGAATTAATAAATTGA
>Frequency_1_QualityScore_+2AD3A:<:E7E@EFFCEEE4CEEEEECCD;CEIIE<BDED9?DDEE9?<9===C8BCE@CAA@ADDD=7=A=ACD;?=@D_Mismatch_1_Sense_+_Library_PoolT
AAGGAGTTTGGTGCCCTGTGATTTTCCTTCCCATGTACACAGATCTGGATTTTTAATTCAGTTATTTGTAAGTAGATTATA
>Frequency_1_QualityScore_FFGGHDFD2AF?HIGBGGGBHGIIHGIIJJIJEHIIAHGHIEHGEEGIIGGICHGIDGEDGHGGHEH@EE);@CDBCDCEEEACCC>>@CDDCC_Mismatch_2_Sense_+_Library_PoolT
AGAGGAGGTGTTTGGTGCCCTGTGATTTTCCTTCCCATGTACACAGATCTGGATTTTTAATTCAGTTATTCGTAAGTAGATTATAGGAATTAGT
>Frequency_1_QualityScore_FFHHHHHJJFHIIJJJIJJIJGIJJIJJHIHIJJJHIJJJJJHIJJIJJJJJIJJIJIGIGIHGHEIJIJGIGJJHFFFFFEEEEEDEEEDCDE_Mismatch_1_Sense_+_Library_PoolT
AGGAATTAGTGGATTTGCCACTCTTATGAGTTTGGTGCCATGTAATTTCTTCATGTACAGAGAGATTTGTATTTTTTATTTCAATTATTTGTAT
>Frequency_1_QualityScore_DFGHHHHIIJIIJIJJIGHICIEHIJIC>GIH_Mismatch_0_Sense_+_Library_PoolT
TATTTTTTATTTCAATTATTTGTATTAAATTA
>Frequency_1_QualityScore_FFHHFHFGHIJGHIJJJJHHJBHHHIJJJJJJIJJJIHGIIJIJJJJIIJIIIJIIHH<C_Mismatch_1_Sense_+_Library_PoolT
CCTGTGATTTTCCTTCCCATGTACACAGATCTGGATTTTTAATTCAGTTATTTGTAAGGA
>Frequency_1_QualityScore_FFHHHHFIGHHIIJJHHJIJJJJGIJJJIIJJJJJJJJJJJJIIIJJJJIIGHJIJIJIJJIJJJJJJJHIHFFFFEEDDBDBBBCDC_Mismatch_2_Sense_+_Library_PoolT
GTACAGAGAGATATGTATTTTTTATTTCAATTATTTGTATTAAATTATAAGAATTAATAAATTATATTTTTTTATTTTTGGGTGACTA
>Frequency_1_QualityScore_FDHHHFHJGIIIIJIIJIJIJHIHGIGIJHHIJIJJJJJJJJJIIJHIDIFHIIJFHIJGJGFEEGIIIGHIJIIIIG_Mismatch_0_Sense_+_Library_PoolT
GTTATTTGTAAGTAGATTATAGGAATTAGTGGATTTGCCACTCTTATGAGTTTGGTGCCATGTAATTTCTTCATGTAC
>Frequency_1_QualityScore_FFHHHHHJJJJJJJJJIJJJJIJIIGIJJJIIIIIIHHIJJJJJJIJIJJJFJIIJJJJIIIJIJIJIJHEIFHIJJGHGGG_Mismatch_1_Sense_+_Library_PoolT
ACAGATCTGGATTTTCAATTCAGTTATTTGTAAGTAGATTATAGGAATTAGTGGATTTGCCACTCTTATGAGTTTGGTGCCA
>Frequency_1_QualityScore_FFDFFFHGFHIGGHIHEIGHIEHHGCG@EEGIGGFG?FHGIIHGHIIJGGIIGGJIIIFHGCGGIIGGHGIDCHHHHHFFFEFFFEEEEFEEDD_Mismatch_1_Sense_+_Library_PoolT
GGTGCCATGTAATTTCTTCATGTACAGAGAGATATGTATTTTTTATTTCAATTATTTGTATTAAATTATAAGAATTAATAAATTATATTTTTGT
>Frequency_1_QualityScore_DDHHFBFHGBB4CAAABEHCCE,AE>@EDFHDC>FE@A9:CDFDGIHFBB@DCEHIFG<DGC_Mismatch_2_Sense_+_Library_PoolT
TTTTAATTCAGTTATTTGTAAGTAGATTATAGGAATTAGTGGATTTGCCACTCTTATGAGGA
>Frequency_1_QualityScore_FFHHHHHJJJJJJJJJJJJJHJJIIJJJJJJJJJJJIJJJJJJIJJJJJHIEIIJJJIIHGGGGHJJJIGIGIIIIIHIHHHHHFCFFFFDEDE_Mismatch_1_Sense_+_Library_PoolT
GCCCTGTAATTTTCCTTCCCATGTACACAGATCTGGATTTTTAATTCAGTTATTTGTAAGTAGATTATAGGAATTAGTGGATTTGCCACTCTTA
>Frequency_1_QualityScore_FFHHHHGJJHIHHIJJIJJJJJJCHIIJJJJJJJJJJJJJGIIHIIGGIJJJIGIJHHHFEFFFFFFFFCEEFEEEDFDDDEEDDEDDCDDDDD_Mismatch_1_Sense_+_Library_PoolT
CAGAGGAGGAGTTTTGTGCCCTGTGATTTTCCTTCCCATGTACACAGATCTGGATTTTTAATTCAGTTATTTGTAAGTAGATTATAGGAATTAG
>Frequency_1_QualityScore_FFHHHHHJJGHJJJJJJJJJJJJJJJJJJ_Mismatch_0_Sense_+_Library_PoolT
AGGAATTAGTGGATTTGCCACTCTTATGA
>Frequency_1_QualityScore_FFHHHHHJJJJJIJJHHICHIJIJJJJJIJJJJJHHIIJIGHIIIJIJIIIIIIIHJJGIIJJHIIIJJIHGJHHHHEFFFFFFCCCEDCACDD_Mismatch_1_Sense_+_Library_PoolT
ATTTTCCTTCCCATGTACACAGATCTGGATTTTTAATTCAGTTATTTGTAAGTAGATTATAGGAATTAGTGGATTTGCCACTCTTATTAGTTTG
>Frequency_1_QualityScore_ADFHHHFGIIGEEHGG>EEHFHHIIBHFGCGHIIIHIGEGCHIIIIGDEFHCIIIII_Mismatch_0_Sense_+_Library_PoolT
TCTGGATTTTTAATTCAGTTATTTGTAAGTAGATTATAGGAATTAGTGGATTTGCCA
>Frequency_1_QualityScore_FFHHHHHJJJIHIJJJJJFHIJJJJGJJJJJJIJJIIJJJJJGIJJJJJJJJJJGHGIHHGHIIIJJJJGHHFHHFHFFFFFFDDEEDDCCDDD_Mismatch_1_Sense_+_Library_PoolT
GAGGAGTTTGGTGCCCTGTGATTTTCCTTCCCATGTACACAGATCTGGATTTTCAATTCAGTTATTTGTAAGTAGATTATAGGAATTAGTGGAT
>Frequency_1_QualityScore_FFHHHHHJJJJJJIJHHFGCHHIIIIIJJJJJIJJJJIJIJJJJJJJJJJJJJJJJJJJJJJJJJJJJJHIJJJJJHHHHFDD_Mismatch_0_Sense_+_Library_PoolT
TTTCTTCATGTACAGAGAGATATGTATTTTTTATTTCAATTATTTGTATTAAATTATAAGAATTAATAAATTATATTTTTTTA
>Frequency_1_QualityScore_002C?C<CFDBEA<CEFHI9FF>*CC1:D4*1::B?0??B*B?9009?*9**9BFGC<F87=4C=7@E==EE@7)=E>3)7;?A>@>ACAB_Mismatch_0_Sense_+_Library_PoolT
GATTTTCCTTCCCATGTACACAGATCTGGATTTTTAATTCAGTTATTTGTAAGTAGATTATAGGAATTAGTGGATTTGCCACTCTTATGAG
>Frequency_1_QualityScore_FFHHHHHJIHIIJGIJJJIHHIHIJJJJJGGGHIIEHHIJIDGIJJJF0?FHIHFIJIJJJIG_Mismatch_0_Sense_+_Library_PoolT
TTGGTGCCCTGTGATTTTCCTTCCCATGTACACAGATCTGGATTTTTAATTCAGTTATTTGTA
>Frequency_1_QualityScore_FFHHHHHJI=FHIIJJFHHIJJJCGHIJJJJJJJJJJJJJGIJJJIJJIJJJJJJJJIIH7=EHHHHFFEFFFE_Mismatch_1_Sense_+_Library_PoolT
CAGAGGAGGAGTTTGGTGCCCTGTGATTTTCCTTCCCATGTACACAGATCTGGATTTTTAATTCAGTTATTTGA
>Frequency_1_QualityScore_FFHHHHHJJJJJJJJJIJHJJJJIJIJJJJIJJJJJJJIJJJJJHJJJJJJJJJJJJJJIJIJCHFHGGIIGIJJHHHGFHHFFEFFF_Mismatch_0_Sense_+_Library_PoolT
TGGATTTTTAATTCAGTTATTTGTAAGTAGATTATAGGAATTAGTGGATTTGCCACTCTTATGAGTTTGGTGCCATGTAATTTCTTCA
>Frequency_1_QualityScore_FFHHHHHJJJJJJJJJIJGIFIIIGIJJJJJJJIEHHIJJIIIIJJJIIJJJJJJJIGGIIHIIIJIJJJJJJHHEHHFFFFFFEEEDCEDDDD_Mismatch_1_Sense_+_Library_PoolT
CCTGTGATTTTCCTTCCCATGTACACAGATCTGGATTTTCAATTCAGTTATTTGTAAGTAGATTATAGGAATTAGTGGATTTGCCACTCTTATG
>Frequency_1_QualityScore_FFHHHHHJJJJJJJJJJJHJJIJJGIIJJJJJJJJJJJJJJJJJJJJIIIJJJJHIIIHIIJJJIIIJ_Mismatch_0_Sense_+_Library_PoolT
CCTGTGATTTTCCTTCCCATGTACACAGATCTGGATTTTTAATTCAGTTATTTGTAAGTAGATTATAG
>Frequency_1_QualityScore_FFHHHHHJJIJJJIJJJJJIIJJJJJIHIJJJJJJIJIJIIJJJJIJJHJJJIJFHHJJJGEGIJIIFGHGHIJJCHCECHHFFFFFFDEEEED_Mismatch_1_Sense_+_Library_PoolT
TACACAGATCTGGATTTTTAATTCAGTTATTTGTAAGTAGATTATAGGAATTAGTGGATTTGCCACTCTTATGAGTTTGTTGCCATGTAATTTC
>Frequency_1_QualityScore_FFHHHHHJJJJJJGIJJJJJJJJJJJJIJIJJJJJIJJJIIIJJJJJJIIIIIIJJIIJIJJJIJJJGHHJIJJJHHGHHFFFFFFFE_Mismatch_1_Sense_+_Library_PoolT
TTTCCTTCCCATGTACACAGATCTGGATTTTTAATTCAGTTATTTGTAAGTAGATTATAGGAATTAGTGGATTTGCCACTCTTATGAT
>Frequency_1_QualityScore_FFHHHHHJJHIII,CHHJJJHJJIJJHHIIJJJJIJJJIJJJIJJIIHIJJJGHJJJIHHDFHJIIJJJJIIIIIHHHGGF?DEFFCDEEEEED_Mismatch_1_Sense_+_Library_PoolT
ATTTGTAAGTAGAATATAGGAATTAGTGGATTTGCCACTCTTATGAGTTTGGTGCCATGTAATTTCTTCATGTACAGAGAGATATGTATTTTTT
>Frequency_1_QualityScore_FFHHHGHIJJJJIIIJJJJIHHJJJJIJJJIIJIIJJJJJJIJIIJJFHJGJIJJJJJJJIIJIIJGICBFGGGHIHGHHHE_Mismatch_1_Sense_+_Library_PoolT
ATCTGGATTTTTAATTCAGTTATTTGTAAGTAGATTATAGGAATTAGTGGATTTGCCACTCTTATGAGTTTGGTGCCATGGA
>Frequency_1_QualityScore_FFHHFGHGIJJJJJJJJHIJJJJIGIIIIJIJJJJJJIIJIII_Mismatch_0_Sense_+_Library_PoolT
CATGTACACAGATCTGGATTTTTAATTCAGTTATTTGTAAGTA
>Frequency_1_QualityScore_FFHHHHHJIJJIJJGIJJJJJJJJHIJJJJGIJJJGIGIIJJJJIIJJIIIJIJIJIJJIIIJGIGIJJHHJIIJFHHHHFFFFBFDCCCDDBD_Mismatch_1_Sense_+_Library_PoolT
TCCTTCCCATGTACACAGATCTGGATTTTCAATTCAGTTATTTGTAAGTAGATTATAGGAATTAGTGGATTTGCCACTCTTATGAGTTTGGTGC
>Frequency_1_QualityScore_FFHHHHHJHIJIJFHIJJJJIJJJJJJJJJJJJJJJIJIIHIGIIIJIJIIJJJJI_Mismatch_1_Sense_+_Library_PoolT
CTTATTAGTTTGGTGCCATGTAATTTCTTCATGTACAGAGAGATATGTATTTTTTA
>Frequency_1_QualityScore_FFHHHHHHJGHIIGIG?GIGHAFHFIIIEIJJIIGGIIGIIIGDHIIIIHIJIHJIJJJGIJI_Mismatch_0_Sense_+_Library_PoolT
CTTCATGTACAGAGAGATATGTATTTTTTATTTCAATTATTTGTATTAAATTATAAGAATTAA
>Frequency_1_QualityScore_DD?BHCF@@2AFEGEEGHGEHIIIIGGHDCAHE@FDHGHIGGEEGGFEHEGIG>FHG>D@GCHIIIHHC>?ACEDFFDD>>CCCACC;A;@>;>_Mismatch_1_Sense_+_Library_PoolT
GGAGTTTGGTGCCCTGTGATTTTCCTTCCCATGTACACAGATCTGGATTTTTAATTCAGTTATTTGTAAGTAGATTATAGGAATTAGTGTATTT
>Frequency_1_QualityScore_DF<CFHHJJJJJJJIJJIJIJIIIJJJFHIJJJGFGIIGIIIHIJJJJFGGIJIIIIJGHIICHHIIJIGIGHIJHHGFHFFFFFFE@_Mismatch_1_Sense_+_Library_PoolT
TTGTCCTTCCCATGTACACAGATCTGGATTTTTAATTCAGTTATTTGTAAGTAGATTATAGGAATTAGTGGATTTGCCACTCTTATGA
>Frequency_1_QualityScore_FFHFDFHJJIGIJFHIJIJIIJJJJHGIJJIEHIJJJJJJJIJJJJJJJIGIHHHJJJIIJJIJIJGIDEAGHHHHHHFHFFDFDCCECEECFE_Mismatch_0_Sense_+_Library_PoolT
CAGTTATTTGTAAGTAGATTATAGGAATTAGTGGATTTGCCACTCTTATGAGTTTGGTGCCATGTAATTTCTTCATGTACAGAGAGATATGTAT
>Frequency_1_QualityScore_DFFHHHDHEEDGHIGGHGGIIGECHEEGIIGGGGIIJCIIIJJIJJJJJIJIJJFHI_Mismatch_1_Sense_+_Library_PoolT
TACACAGATCTGGATTTTTAATTCAGTTATTTGTAAGTAGATTATAGGAATTAGTGA
>Frequency_1_QualityScore_FFHHHHHJJ@GCGGIIBGHIIJJEHFHHIJGIJIJIJJJJJJJJJIHGHGIJJIJHIIJJJJJJIJIHFEHHHHHFFFFFDEEEEEDDEDDDDD_Mismatch_1_Sense_+_Library_PoolT
CAGAGGAGGAGTTTGGTGCCCTGTGATTTTCCTTCCCATTTACACAGATCTGGATTTTTAATTCAGTTATTTGTAAGTAGATTATAGGAATTAG
>Frequency_1_QualityScore_FFGHHHHJHIGHJJJIJJJJJJJJJIJJJJJJHIJJJJHJJJJJIHJIIJIFIHIIJJHIIJHIIGIJJFHIIH_Mismatch_1_Sense_+_Library_PoolT
CTGCCCTGTGATTTTCCTTCCCATGTACACAGATCTGGATTTTTAATTCAGTTATTTGTAAGTAGATTATAGGA
>Frequency_1_QualityScore_FFHHHHHIJJJJHIHHIJJEHIJIJJIJIJJJJJJJJJJJJIIIGHEHHIJJJFCHIJIJJJJJJHHHHHFHFFFFFFFFEEEEDEEDDDDDDD_Mismatch_1_Sense_+_Library_PoolT
CCCACTCTTATGAGTTTGGTGCCATGTAATTTCTTCATGTACAGAGAGATATGTATTTTTTATTTCAATTATTTGTATTAAATTATAAGAATTA
>Frequency_1_QualityScore_FFHHHHHJJJJIJJJJJJJJJIJIJJJJHGJJGIIJJJJJJJJIJJJJJGIJJGIIJJJI_Mismatch_1_Sense_+_Library_PoolT
AGATCTGGATTTTCAATTCAGTTATTTGTAAGTAGATTATAGGAATTAGTGGATTTGCCA
>Frequency_1_QualityScore_DDHHFHHJJHJJJJJIGJHIIGIIFIEIHIIFHGGIJIFIIJJJIGIJIHGFIJJCHHHIHBGIIIJJJHGI>AGIIHGGDHFFFDDFCEDCE>_Mismatch_1_Sense_+_Library_PoolT
ATGATTTTCCTTCCCATGTACACAGATCTGGATTTTTAATTCAGTTATTTGTAAGTAGATTATAGGAATTAGTGGATTTGCCACTCTTATGAGT
>Frequency_1_QualityScore_FFGHHHHIHIHHIJJFGHIJJJIIIIJJJIIJJJJJJJJJJJJJJJIJIJJIGHIJJJJJJIJJJGIJHHHHHHHFFFFFFFEEEEEE_Mismatch_1_Sense_+_Library_PoolT
AGAGGAGGAGTTTGGTGCCCTGTGATTTTCCTTCCCATGTACACAGATCTGGATTTTTAATTCAGTTATTTGTAAGTAGATTATAGCA
>Frequency_1_QualityScore_DDHFHHHIJJJJJJIJJJJJGJIIGHIJJJEIJIJJJIIJJGIIIJIJJJJJGHFHGGIIJJGGJJJJJGGHIIJIIIJHHFHCFFFEFFD_Mismatch_0_Sense_+_Library_PoolT
TGATTTTCCTTCCCATGTACACAGATCTGGATTTTTAATTCAGTTATTTGTAAGTAGATTATAGGAATTAGTGGATTTGCCACTCTTATGA
>Frequency_1_QualityScore_DDDBHHGIEGGI@BEHGGHGIIICHEHEGBG>FGGCGGCGEFGI_Mismatch_0_Sense_+_Library_PoolT
GTGATTTTCCTTCCCATGTACACAGATCTGGATTTTTAATTCAG
>Frequency_1_QualityScore_DD;;:<CCG+A:AAA9<<BFEF2AF<?E9E1?9CCF:9*?DF?@DF>D<CDD<B4C=;CC@DF;D7==@@@?;?C>E;>?3B3;>>B_Mismatch_1_Sense_+_Library_PoolT
GGTGCCATGAAATTTCTTCATGTACAGAGAGATATGTATTTTTTATTTCAATTATTTGTATTAAATTATAAGAATTAATAAATTATA
>Frequency_1_QualityScore_DBHFH?DDGHIGGGHIBHGIIIIIIIIIIIIIIGIIIIIIHIIIHHIIIIIIIIGIIIIIIGEHIIIEHDHEGIGIHHHHG_Mismatch_1_Sense_+_Library_PoolT
TCCCATGTACACAGATCTGGATTTTCAATTCAGTTATTTGTAAGTAGATTATAGGAATTAGTGGATTTGCCACTCTTATGA
>Frequency_1_QualityScore_DFHDHHHGGBEBE>?BFHHG<HH>CD9CGBHCDEHE?CCB@CFGDEIGEHGIIGBF<GIGIIEGH_Mismatch_1_Sense_+_Library_PoolT
TACACAGATCTGGATTTTCAATTCAGTTATTTGTAAGTAGATTATAGGAATTAGTGGATTTGCCA
>Frequency_1_QualityScore_FFFHHHHJJJHIJEHIIJJJGIJJJIIHIIJJJIJJJJJJJJJJIGHGIJJJJIIJJGIJJHHHHHFFFDEFFFEEEEDCDDEDDEDDDEDDCD_Mismatch_1_Sense_+_Library_PoolT
TGTACAGAGGAGGAGTTTGGTGCCCTGTGATTTTCCTTCCCATGTACACAGATCTGGATTTTTAATTCAGTTATTTTTAAGTAGATTATAGGAA
>Frequency_1_QualityScore_FFHHHHHJIGHIJJJJJJJJJJJJJJJJJJJJJJIJJJJJJIJJJJJHFDD_Mismatch_2_Sense_+_Library_PoolT
AATTATTTGTATTAAATTATAAGAATTAATAAATTATATTTTTTTTTTTTA
>Frequency_1_QualityScore_DDHHGHHGIIIGJJJJJJJJJJJJJJJJHHIJJJJJJJJJJJIJIJJIJHIJJJHHIJJI_Mismatch_2_Sense_+_Library_PoolT
TTATTTGTAAGTAGATTATAGGAATTAGTGGATTTGCCACTCTTATGAGTTTGGTGCCTA
>Frequency_1_QualityScore_FFHHHHHIHIJJHIJJIIJJJIIJJIJGIJJJJJJJIJJJJJHHJJJJIJJJIJIIJJIIJGHHIHHHHEEFFFFEEEEFECDDDEEDEEDDEC_Mismatch_2_Sense_+_Library_PoolT
TTTTTTTAATTCAGTTATTTGTAAGTAGATTATAGGAATTAGTGGATTTGCCACTCTTATGAGTTTGGTGCCATGTAATTTCTTCATGTACAGA
>Frequency_1_QualityScore_DFHHHHHJJJJJJJJJJJJJJJJJIIJJHIJJJJJJJJJJJJJJJHHIIJJJJJJJJIIJJ_Mismatch_2_Sense_+_Library_PoolT
CTGGATTTTCAATTCAGTTATTTGTAAGTAGATTATAGGAATTAGTGGATTTGCCACTCTA
>Frequency_1_QualityScore_FFHHHHHIIJIIGIHJJJJHJJJJJJJIJJJJJJJJJJJJJIJJJJJJJJJIJHIIJJJJJIJJJJJJJFHIJJJHF_Mismatch_2_Sense_+_Library_PoolT
TCATGTACAGAGAGATATGTATTTTTTATTTCAATTATTAGTATTAAATTATAAGAATTAATAAATTATATTTTTTA
>Frequency_1_QualityScore_FDHFHFHHGHFGHHJJJJGGIJEIJJIGHIJJIJHJIJIIJIJJIIHHHHHGGFFFFFFEEFEEEEDDDCDF_Mismatch_2_Sense_+_Library_PoolT
CAGAGATATGTATTTTTTATTTCAATTATTTGTATTAAATTATAAGAATTAATAAATTATATTTTTTTATTA
>Frequency_1_QualityScore_FFHHHHHJJIJJIJJFHIIJJIGHIJJJJJJIJJJJIJJJJJJJJJJJIJHHGHIIIJIIIIGIJJHHHEHHHEFFFFFDFDEEFCEEECDEDC_Mismatch_2_Sense_+_Library_PoolT
AATGTACAGAGGAGGAGTTTGGTGCCCTGTGATTTTCCTTCCCATGTACACAGATCTGGATTTTCAATTCAGTTATTTGTAAGTAGATTATAGG
>Frequency_1_QualityScore_FFHHGHGIJGHIHIIJHIIJJJIFHGJIJJIIIJJJJJJIGIJJJHIIJIHJJJJJIIGIIJIJJHHGFHHGFFCDFFFEEEDEEEDCCDDDDC_Mismatch_2_Sense_+_Library_PoolT
CAGAGGAGGAGTTTGGTGCCCTGTGATTTTCCTTCCCATGTACACAGATCTGGATTTTCAATTCAGTTATTTGCAAGTAGATTATAGGAATTAG
>Frequency_1_QualityScore_DDDHHHHGGHHGH?EFHHIIJJJGGHEHIBGHFGCFHH<?BDHIJIGHGIICHIEIEGIGGHEHBFHHHA>EIDEHEFFHFDCEEEEC_Mismatch_1_Sense_+_Library_PoolT
TTATAGGAATTAGTGGATTTGCCACTCTTATGAGTTTGGTGCCATGTAATTTCTTCATGTACAGAGAGATATGTATTTTTTATTTCTA
>Frequency_1_QualityScore_D;:CAFHFGABCHGIGIGGH;??+A4C4CAEGFHGDCFGIIIC;3B<F<_Mismatch_0_Sense_+_Library_PoolT
TGCCCTGTGATTTTCCTTCCCATGTACACAGATCTGGATTTTTAATTCA
>Frequency_1_QualityScore_DB8FHHFIEGCFHFHIIIIBCHIGDDEEFGGGHGGDGHH@@DFGHIEIIIHGIDG>FHIGBFHIFG_Mismatch_0_Sense_+_Library_PoolT
TGGTGCCCTGTGATTTTCCTTCCCATGTACACAGATCTGGATTTTTAATTCAGTTATTTGTAAGTA
>Frequency_1_QualityScore_FFHHHHHJJIJJJJJJIJIIJJIJJJJJJJIJJJJJJJJGHIIJJJJJHIJJJJJJIJHIHIJJJGGGIGGIGIGIHGHHHHHFFFF_Mismatch_1_Sense_+_Library_PoolT
TTTCAATTCAGTTATTTGTAAGTAGATTATAGGAATTAGTGGATTTGCCACTCTTATGAGTTTGGTGCCATGTAATTTCTTCATGTA
>Frequency_1_QualityScore_FFHHHHHGJIIJJJHIJJIJJHIIIJJJJJJJJJIJIIJGIIIHIJIIDGIIJJJJJJJJJJJJJJJJJIIIJJJIEHHHHHED>CDFFF_Mismatch_1_Sense_+_Library_PoolT
TCTTATGAGTTTTGTGCCATGTAATTTCTTCATGTACAGAGAGATATGTATTTTTTATTTCAATTATTTGTATTAAATTATAAGAATTAA
>Frequency_1_QualityScore_63?CBBF9@B<EHHGECH92<BBAEF9CHC*?CD<<CDHEEHI<DHB00?D?9?B?CBB88=>F_Mismatch_2_Sense_+_Library_PoolT
ATCTGGATTTTCAATTCAGTTATTTGTAAGTAGATTATAGGAATTAGTGGATTTGCCACTCTCA
>Frequency_1_QualityScore_FDHHHHHJJJJJJJJJJHIJHHHIJJJGIJJJIJIJJJJJJJJJJJJIJIIGHGGGHGGJJFHGIJJJIEHHHHF_Mismatch_1_Sense_+_Library_PoolT
GTGGATTTGCCACTCTTATGAGTTTGGTGCCATGTAATTTCTTCATGTACAGAGAGATATGTATTTTTTATTCCA
>Frequency_1_QualityScore_FFHHHHHJJJJJJJJJJIJJJJJJJIIJJJJJIJJJJJJIJIIII_Mismatch_0_Sense_+_Library_PoolT
CCCATGTACACAGATCTGGATTTTTAATTCAGTTATTTGTAAGTA
>Frequency_1_QualityScore_FFHHHFHGIJJJJJJJJJIJIGIJHIHIHIIFHIJJJJJJIJJJJJIJGIIJJJIHHHGIIJGIIHIIGEGHHHGHFFF_Mismatch_0_Sense_+_Library_PoolT
ATTAGTGGATTTGCCACTCTTATGAGTTTGGTGCCATGTAATTTCTTCATGTACAGAGAGATATGTATTTTTTATTTCA
>Frequency_1_QualityScore_FAFHHFHJHHIJJJJIIJJJJEHHHIHIIIGHGIJDGIIJJJIIIJIJIGIIJJJJJHIJJIJGIIJIEEHGIIJHHHHHHHFFFFFFFFEDDD_Mismatch_1_Sense_+_Library_PoolT
GTGCCATGTAATTTCTTCATGTACAGAGAGATATGTATTTTTTATTTCAATTATTAGTATTAAATTATAAGAATTAATAAATTATATTTTTTTA
>Frequency_1_QualityScore_FFHHHHHJJJJIJJIIIJJJJGIJJIJJJJJJJJIJJJJJJIJIIJIIIJIJJJJIIIJJJJJIJJJJGHHHH_Mismatch_0_Sense_+_Library_PoolT
TTGCCACTCTTATGAGTTTGGTGCCATGTAATTTCTTCATGTACAGAGAGATATGTATTTTTTATTTCAATTA
>Frequency_1_QualityScore_FFHHHHHJJIJJIJJIJJJHIIJIJJIJ_Mismatch_0_Sense_+_Library_PoolT
GCCACTCTTATGAGTTTGGTGCCATGTA
>Frequency_1_QualityScore_FFHHHHHGIJJJJJJJJJGIJJIJHHIIJJJJJJJJJJJJJJJGII3?FGHIJJJJJJJJIJIIJIIIJIHIGGHAEAHEEFFFEFFFFEEDDD_Mismatch_1_Sense_+_Library_PoolT
TTGTAAGTAGATTATAGGAATTAGTGGATTTGCCACTCTTATGAGTGTGGTGCCATGTAATTTCTTCATGTACAGAGAGATATGTATTTTTTAT
>Frequency_1_QualityScore_DFHH:CFGIJIEHHHGHIGCGCEGHGIJJJJIJJJIIFHIFGHGIHJFGIEGJJJJJJJJJJGICFGCH@FHGI@GEEHDH=CDCEFF@A_Mismatch_0_Sense_+_Library_PoolT
TAAGTAGATTATAGGAATTAGTGGATTTGCCACTCTTATGAGTTTGGTGCCATGTAATTTCTTCATGTACAGAGAGATATGTATTTTTTA
>Frequency_1_QualityScore_FFHHHHHJJJJJJJJJIJJIJJJIJJJJJGJJJJJJJJJJJJIJIIIJJJJIIHJJJJJIJJJJJJJJIHGHJIIJJJJHGHHGFFF_Mismatch_1_Sense_+_Library_PoolT
GATTTTCCTTCCCATGTACACAGATCTGGATTTTCAATTCAGTTATTTGTAAGTAGATTATAGGAATTAGTGGATTTGCCACTCTTA
>Frequency_1_QualityScore_FFHHHHHIJJJJJIHJJJJJIJIJJJJIIIIIJJJJJIJJJJJJJJJJGHJGIJJJJJJJIJJIJIJEIGHIJJHIHHF_Mismatch_0_Sense_+_Library_PoolT
GATCTGGATTTTTAATTCAGTTATTTGTAAGTAGATTATAGGAATTAGTGGATTTGCCACTCTTATGAGTTTGGTGCCA
>Frequency_1_QualityScore_DFHHHHHJJJJJJJIJJJJJJJJJJJJIJJJJJJIJJJJJIIIIJJJJJJJIJJJJJIJJJJHIJJJJ@CGH_Mismatch_0_Sense_+_Library_PoolT
TTTTCCTTCCCATGTACACAGATCTGGATTTTTAATTCAGTTATTTGTAAGTAGATTATAGGAATTAGTGGA
>Frequency_1_QualityScore_FFHHHHHHIJJJJIJJJJJJJJJJJJJIJJJIIIIJIIGGHFIHJIIIIIJIJJIGJJJJJJHHHHF_Mismatch_1_Sense_+_Library_PoolT
ATATGTATTTTTTATTTCAATTATTTGTATTAAATTATAAGAATTAATAAATTATATTTTTTTATTA
>Frequency_1_QualityScore_EDDHHHDFHGBH@IHIIIIGHIGIIIIIGIIIEIIIIIIIIIII_Mismatch_2_Sense_+_Library_PoolT
TATTTGTATTAAATTATAAGAATTAATAAATTATATTTTTTTTA
>Frequency_1_QualityScore_DADDFDFG<@?B<AE4:CFGB,<<?BDAEGGI@ABF@F<:BBFAGF9B4?DGHI@F@@8BBD)_Mismatch_2_Sense_+_Library_PoolT
GTTATTTGTAAGTAGATTATACGAATTAGTGGATTTGCCACTCTTATGAGTTTGGTGCCATGA
>Frequency_1_QualityScore_FFHHHHHIJJJIJIHFHIJJIIJJHIHHIJJJIJIGJIJJJGHJIJJJJJJIJJJJJJIJGHHHJJJIHGIGGHHHEHHHFFFFFFFEEDDEDC_Mismatch_1_Sense_+_Library_PoolT
ATTTTTAATTCAGTTATTTGTAAGTAGATTATAGGAATTAGTGGATTTGCCACTCTTATGAGTTTGGTGCCATGTAATTTCTTCATGTACATAG
>Frequency_1_QualityScore_FFHHGHHGGHHIJJJIIJJJIIIJIIJJJJGIIJJJJJJJIHIHIJJJHIIHIIJJIJJJJJJIHH_Mismatch_0_Sense_+_Library_PoolT
AGATATGTATTTTTTATTTCAATTATTTGTATTAAATTATAAGAATTAATAAATTATATTTTTTTA
>Frequency_1_QualityScore_FFGHHHHJJJJGIJIJJJJJJJJJJJJJJJIJHIJJJIJJJJJJJJJJJJJJJJJJJIJIIJJIJIIJJHHGGIJHHHHH_Mismatch_1_Sense_+_Library_PoolT
ATAGGAATTAGTGGATTTGCCACTCTTATGAGTTTGGTGCCATGTAATTTCTTCATGTACAGAGAGATATGTATTTTCTA
>Frequency_1_QualityScore_FFFHHHHJJJJJJJJJIJIJEJGIJJJJJJJJIIIJJJJGIIJJJGIIJJJJIHIJFI_Mismatch_1_Sense_+_Library_PoolT
TGTGATTTTCCTTCCCATGTACACAGATCTGGATTTTCAATTCAGTTATTTGTAAGTA
>Frequency_1_QualityScore_F:CFHHHIICHGIIIGIIFHIGHIGEEHIIGHIIIIIIIIIIIIIIIIIIIIIIGDG_Mismatch_0_Sense_+_Library_PoolT
GTGATTTTCCTTCCCATGTACACAGATCTGGATTTTTAATTCAGTTATTTGTAAGTA
>Frequency_1_QualityScore_FFHHHFBGGJEGHIGHGHGGGHDEGGGFHIJJIAGGGIGFIIJJJIHIJJHIJFB?DBFHEGGGHEGEF@FHII@DECEEFHFEE_Mismatch_0_Sense_+_Library_PoolT
CTGTGATTTTCCTTCCCATGTACACAGATCTGGATTTTTAATTCAGTTATTTGTAAGTAGATTATAGGAATTAGTGGATTTGCCA
>Frequency_1_QualityScore_FFHHHHHHIHIJJJIIJJJJIGIGIJJJIIJJJJJJJJIJIJJJJIJIJJJGIJJJJJJJJJIJJJJJHCHHFFFBDFFFFFEEEEEEEDD_Mismatch_0_Sense_+_Library_PoolT
GAGGAGGAGTTTGGTGCCCTGTGATTTTCCTTCCCATGTACACAGATCTGGATTTTTAATTCAGTTATTTGTAAGTAGATTATAGGAATTA
>Frequency_1_QualityScore_FDHHHHHJJJJJJIJJJJJJJJJGIIJJJJJJJJJJJJJIJJJJJIJJIJJIIJIJJJJIJJIHHHFFB9AEDE_Mismatch_1_Sense_+_Library_PoolT
GTATTTTTTATTTCAATTATTTGTATTAAATTATAAGAATTAATAAATTATATTTTTTTATTTTTGGGTGATTA
>Frequency_1_QualityScore_FFHGHHHJIJIJJJJJJJJIJJJJJJJJJJIIIIJIJI_Mismatch_0_Sense_+_Library_PoolT
TTTTATTTCAATTATTTGTATTAAATTATAAGAATTAA
>Frequency_1_QualityScore_FFHHHHHEHHHIJJFHIJJJIGIHIJJJJIJJJJJHJJIJIIIIHIJJJJJHGJJHHHHHFHCECDFFFCFEEECCDCDDEDDEDDACCDDDCD_Mismatch_1_Sense_+_Library_PoolT
GAGGAGGAGTTTGGTGCCCTGTGATTTTCCTTCCCATGTACACAGATCTGGATTTTCAATTCAGTTATTTGTAAGTAGATTATAGGAATTAGTG
>Frequency_1_QualityScore_FFHHHHHJJJJJJJJHIJJJJJJJJJJJIJJJJJJIJIIIIJJJJJJJJJJIJJJJJJJJJJJJIJIJFEGHE_Mismatch_1_Sense_+_Library_PoolT
TGTACACAGATCTGGATTTTTAATTCAGTTATTTGTAAGTAGATTATAGGAATTAGTGGATTTGCCACTCTCA
>Frequency_1_QualityScore_FFHHHHHJIJIHIJGIJJIIJJJJHIJJJJIHIJJJJIJHIIJJIHIIGHHHIIGJHIJIJIJJJGIJHCEHIIIGIIGHHHHHD_Mismatch_1_Sense_+_Library_PoolT
TCCTTCCCATGTACACAGATCTGGATTTTCAATTCAGTTATTTGTAAGTAGATTATAGGAATTAGTGGATTTGCCACTCTTATGA
>Frequency_1_QualityScore_DDFHHDF>FHGGHHIA>FB?FFACF@EAAHBEG>CH9:CB9BBF@FFGDGGHIIIIE?D8=BBBFEFH;C;FHCGC=@EHHHACDED_Mismatch_1_Sense_+_Library_PoolT
CCCTGTGATTTTCCTTCCCATGTACACAGATCTGGATTTTCAATTCAGTTATTTGTAAGTAGATTATAGGAATTAGTGGATTTGCCA
>Frequency_1_QualityScore_FFFHHGHJJJJIJIJJJJJHHIGJJJJJJJJJJJJJJJIJIJJJJFHIJJJJHJIJJJIJJJJJJJIJIHHHGHFFFFFEDFFFEEDDDDEFED_Mismatch_1_Sense_+_Library_PoolT
GGTAGATTATAGGAATTAGTGGATTTGCCACTCTTATGAGTTTGGTGCCATGTAATTTCTTCATGTACAGAGAGATATGTATTTTTTATTTCAA
>Frequency_1_QualityScore_FFHGGFFHIGIJGHHHIJJJJIEHIIFGIEHEGGIJFCHHIEG?DHHJHGHIHJJHGIIIJJIIEG@;CDHEEHIIJEHHHGHDFFFFDEEEEE_Mismatch_2_Sense_+_Library_PoolT
TTTGGTGCCCTGTGATTTTCCTTCCCATGTACACAGATCTGGATTTTCAATTCAGTTATTTGTAAGTATATTATAGGAATTAGTGGATTTGCCA
>Frequency_1_QualityScore_DDFDHFAFGHIIIAGHHIGHCEFGGHEIIIBGHCFDGHGFGHGIIIIDBGGHGEICHCHIII_Mismatch_1_Sense_+_Library_PoolT
CTTATGAGTTTGGTGCCATGTAATTTCTTCATGTACAGAGAGATATGTATTTTTTATTTCTA
>Frequency_1_QualityScore_1BF8+2A?B1<<C;CH@H>BGE<F3*:D4?F@90BG>B?99D*?DBD*99BF*88B8)).87))77C)).=?3?A3?;;)773(((6;@B3535_Mismatch_1_Sense_+_Library_PoolT
CATGCACACAGATCTGGATTTTTAATTCAGTTATTTGTAAGTAGATTATAGGAATTAGTGGATTTGCCACTCTTATGAGTTTGGTGCCATGTAA
>Frequency_1_QualityScore_FFHHHFHIJIJJEGJJJBHHIJJJIIJJIIEIHIIJJGGIHFGHHIIGIJJJJJJIIGAHIIDHHIJJICHGIGHGIG_Mismatch_2_Sense_+_Library_PoolT
TCTGTACACAGATCTGGATTTTTAATTCAGTTATTTGTAAGTAGATTATAGGAATTAGTGGATTTGCCACTCTTATGA
>Frequency_1_QualityScore_FFFHHHHIJJJHJJJJJHHIJJIHJJEIJIIJFHIJJJJJJJIJJJJJJIIIJFGIIIJJJIJJJJG_Mismatch_0_Sense_+_Library_PoolT
TCAGTTATTTGTAAGTAGATTATAGGAATTAGTGGATTTGCCACTCTTATGAGTTTGGTGCCATGTA
>Frequency_1_QualityScore_FFBHHHHIJGJJJIIJJJIJJJIIIIJIJEIJGIIGGGHHIIHIJIJJIIIIJJJJJJJJH_Mismatch_2_Sense_+_Library_PoolT
GTATTTTTTATTTCAATTATTTGTATTAAATTATAAGAATTAATAAATTATATTTTTTTTA
>Frequency_1_QualityScore_FFHHHHFIIIJJJFHIJJJJHIIJJJJIJJJJJJJGJJJJJJJJJJJDHIIJJJJIJJJJJ_Mismatch_1_Sense_+_Library_PoolT
CTTATGAGTTTGGTGCCATGTAATTTCTTCATGTACAGAGAGATATGTATTTTTTATTCCA
>Frequency_1_QualityScore_FFHHHHHJJJJJJJJJJJJHIIJHIJGIJJJJJJJJJJJJGHJIJJJJJJJJJJJJJJJGIEHHIJHGJDHIJIHFHHHGHFFFFFDFD_Mismatch_0_Sense_+_Library_PoolT
TTTTTAATTCAGTTATTTGTAAGTAGATTATAGGAATTAGTGGATTTGCCACTCTTATGAGTTTGGTGCCATGTAATTTCTTCATGTAC
>Frequency_1_QualityScore_FFHHHHHJJJJHIIJJIJEGHJJJJJJJIJJJJJJJJJJIIIJIJJJJJIJJFHIJJJJJIJIJJJJIJGHJHHHH_Mismatch_0_Sense_+_Library_PoolT
CCACTCTTATGAGTTTGGTGCCATGTAATTTCTTCATGTACAGAGAGATATGTATTTTTTATTTCAATTATTTGTA
>Frequency_1_QualityScore_FFHDHFHBGIIGIJIJJJICHHIIIDEHIIGHFHAGHIJIGGHIJJJIGHHIHEJIGIIGGHGICHGIGDFEEHHGIGHEHHHHGDBDECA_Mismatch_1_Sense_+_Library_PoolT
TCCATGTACACAGATCTGGATTTTTAATTCAGTTATTTGTAAGTAGATTATAGGAATTAGTGGATTTGCCACTCTTATGAGTTTGGTGCCA
>Frequency_1_QualityScore_FFFHHHHJJIJIJJJJJJJJIJJJJIIJJIJJJJJJJJJJJJJJJGHIIJJJIIJIJJJIGIGHGHIIJGHIJIIIHHHHGHFFDFEEEEE_Mismatch_1_Sense_+_Library_PoolT
GGTGCCCTGTGATTTTCCTTCCCATGTACACAGATCTGGATTTTCAATTCAGTTATTTGTAAGTAGATTATAGGAATTAGTGGATTTGCCA
>Frequency_1_QualityScore_DDHHHFDBFBGFHGFHBHGEEHHCHHIGEI?GBGCFGFHIGGGIIIIIIDHGHEBG@HI_Mismatch_2_Sense_+_Library_PoolT
ATTTTTTATTTCAATTATTTGTATTAAATTATAAGAATTAATAAATTATATTTTTTTCA
>Frequency_1_QualityScore_DFFDBDDCEGGGGGIIIIIIJJIEHGFFFFFEHDFGGEGHHEHGEIA).;CEH?CHFHGFFFECCDE>DBD>ACBBDDEEECCCDEDCA:::CD_Mismatch_1_Sense_+_Library_PoolT
GAATTAGTGGATTTGCCACTCTTATGAGTTTGGTGCCATGTAATTTCGTCATGTACAGAGAGATATGTATTTTTTATTTCAATTATTTGTATTA
>Frequency_1_QualityScore_DBFFFFACCGA?@,CD@A@EBHICGAFFHEAFFEDF@@D@GEBBDF9_Mismatch_0_Sense_+_Library_PoolT
TATTTGTAAGTAGATTATAGGAATTAGTGGATTTGCCACTCTTATGA
>Frequency_1_QualityScore_FFHHHHHJIIJJJJIJJJJJJJJJJJHJGHDGGIIFFIIJJJJJJJJJGIJGIIJIJIJJJJIIJJFHHEHHAEFFFFFDDEDCDEEEFCCDDD_Mismatch_1_Sense_+_Library_PoolT
GTGCCATGTAATTTCTTCATGTACAGAGAGATATGTATTTTTTATTTCAATTATTTGTATTAAATTATAAGAATTAATAAATTATATTTTTTCA
>Frequency_1_QualityScore_FFHHDFFGIJIJJJJJJJJJIJJHIGIJJJGGHJJJJJJJJJJJJJJJJJJIHIIIIIJIIIJICHIJJHIHFFFFFF_Mismatch_0_Sense_+_Library_PoolT
TTAGTGGATTTGCCACTCTTATGAGTTTGGTGCCATGTAATTTCTTCATGTACAGAGAGATATGTATTTTTTATTTCA
>Frequency_1_QualityScore_DEFHHHHJJGGIJJIJIIHJJJJFJIIIIIGIGIIIJIIIIIIHIIIGIIJJJEHHBGGHIIIIIJJJIFHIJHGGGGFEHGGD_Mismatch_1_Sense_+_Library_PoolT
TGTTATTTTCCTTCCCATGTACACAGATCTGGATTTTTAATTCAGTTATTTGTAAGTAGATTATAGGAATTAGTGGATTTGCCA
>Frequency_1_QualityScore_FFHHHGHJIJJIIHHGIHGJIJHGHIJJJJJJJJJJJJJIJJJJHIIJJJIJJJJJJIHIJJJJJJIIIHIIGJIIJJFDB@CEE@_Mismatch_1_Sense_+_Library_PoolT
TCTTCATGTACAGAGAGATATGTATTTTTTATTTCAATTATTTGTATTAAATTATAAGAATTAATAAATTATATTTTTTTATTTTA
>Frequency_1_QualityScore_FFDFDDHHH:CAGIGGGGGHHIIGIIJIIIIJIIIJJJJJJIHGEHGDEHEHIJJIJJJ@GGGIIIIJIC=@EFGHEHHFEDDDFEE>>AEC@C_Mismatch_2_Sense_+_Library_PoolT
GGAGTTTGGTGCCCTATGATTTTCCTTCCCATGTACACAGATCTGGATTTTCAATTCAGTTATTTGTAAGTAGATTATAGGAATTAGTGGATTT
>Frequency_1_QualityScore_DDHHFHHIIJEGGGHFGHIJIEFHIIIIGGIGGIGFIJJIJGIGIJIGGDDHCFGGGIIIJIIJIIGGECACEGHH_Mismatch_0_Sense_+_Library_PoolT
CTCTTATGAGTTTGGTGCCATGTAATTTCTTCATGTACAGAGAGATATGTATTTTTTATTTCAATTATTTGTATTA
>Frequency_1_QualityScore_FFHHHHHJJEFIJJJJIJJJJJIJJJJJJIIJJJJJJJJJJJJIJJIJJJJJJJJJIGJJJJJJJJJJJJJJJJHHGHHHFFFFFFFC_Mismatch_0_Sense_+_Library_PoolT
TGAGTTTGGTGCCATGTAATTTCTTCATGTACAGAGAGATATGTATTTTTTATTTCAATTATTTGTATTAAATTATAAGAATTAATAA
>Frequency_1_QualityScore_DFFFHH;EHIIIGAFHHGIIHIIEGEFHBBGHGIIFIGIIGHIGGIIFHIIIIIIIIIIIIIIGIGIIIDHGIIHHGHHGFFFFFFFCD_Mismatch_2_Sense_+_Library_PoolT
GTTTGGTGCCATGTAATTTCTTCATGTACATAGAGATATGTATTTTTTATTTCAATTATTTGTATTAAATTATAAGAATTAATAAATCA
>Frequency_1_QualityScore_FFHHGHHJJIIFFHGIJIJJJJJIGIIIJJIIHIHHIDHHIIJJJJIJJJIJJHGHIIIEGCDGAGHDIEEEHIJHHHE_Mismatch_1_Sense_+_Library_PoolT
ATAGGAATTAGTGGATTTGCCACTCTTATGAGTTTGGTGCCATGTAATTTCTTCATGTACAGAGAGATATGTATTTTAT
>Frequency_1_QualityScore_BDFFDFDBGGII@H?CHHIEHCH@HEHHCGGCHIIIIIGDDF<GGGGGG@GGG?FFHGGHIIIDEGGGIHHHHFHFFHFE@DEEEEDACACCCA_Mismatch_0_Sense_+_Library_PoolT
GCCACTCTTATGAGTTTGGTGCCATGTAATTTCTTCATGTACAGAGAGATATGTATTTTTTATTTCAATTATTTGTATTAAATTATAAGAATTA
>Frequency_1_QualityScore_FFGHHHAEGFIAGIJJGIJJGIIIDHHFGGHIJGHIJJJGIGGHIJJIEIIIHIHGGHHDG7;5=CCH???BFFFD?CCDCCCCA:ADEDCEEF_Mismatch_1_Sense_+_Library_PoolT
CGAATTAGTGGATTTGCCACTCTTATGAGTTTGGTGCCATGTAATTTCTTCATGTACAGAGAGATATGTATTTTTTATTTCAATTATTTGTATT
>Frequency_1_QualityScore_FFHHHHHJJIIGIGHIJJIEJJJJJJJJJJJIGJJJJJJJIJJJJJJJJJJJIJIJJIIIIJIIIJJJIHIJJJHFFD_Mismatch_1_Sense_+_Library_PoolT
CATGTACAGAGAGATATGTATTTTTTATTTCAATTATTTGTATTAAATTATAAGAATTAATAAATTATATTTTTTTAG
>Frequency_1_QualityScore_FFHFHHHJJJJIJJJJJJJJJJJJJGIJJJJJJJJJJIJJJJJJIJJJJJJJJIJJJJJJJHHHH_Mismatch_1_Sense_+_Library_PoolT
ATGTATTTTTTATTTCAATTATTTGTATTAAATTATAAGAATTAATAAATTATATTTTTTTATTA
>Frequency_1_QualityScore_FFHHHHHJJJJJJJJJJIHIGIIJJIIJJJJJJJJJJIIIIJIIJJJIHIJJJJJHHIJIJIJIIJJJHHHHHGEHFFFFFFFEEEEDECDDDD_Mismatch_1_Sense_+_Library_PoolT
GAGGAGTTTGGTGCCCTGTGATTTTCCTTCCCATGTACACAGATCTGGATTTTTAATTCAGTTATTTGTAAGTATATTATAGGAATTAGTGGAT
>Frequency_1_QualityScore_FEHHHHGIIJJIJJHIJJJJJJIJJEIIJIIJJJIIIIIJIHIIIIIJJIIIJIIGIIHIJIJIJJJIJIIJJIIHCEHHFDFFFEEEEE_Mismatch_2_Sense_+_Library_PoolT
GTACACAGATCTGGATTTTCAATTCAGTTATTTGTAAGTAGATTATAGGAATTAGTGGATTTGCCACTCTTATGAGTTTGGTGCCATGCA
>Frequency_1_QualityScore_FFHHHHGJJHIIIJIJHJIJJJHHIJJJHIIJJIHGIJJJJJIIIIIIIIJIJJGIJHIJJJJHIIGJGFHIIJJJJHHGHHEEDFFFFEDEDE_Mismatch_1_Sense_+_Library_PoolT
CTTCCCATGTACACAGATCTGGATTTTTAATTCAGTTATTTGTAAGTAGATTATAGGAATTAGTGGATTTGCCACTCTTATGAGTTTTGTGCCA
>Frequency_1_QualityScore_ADD?B:C,ACFFFE<B<<A@EF4EBEG*:DGEF1*0?DGGDCE4<DF@FB>F<_Mismatch_2_Sense_+_Library_PoolT
TTCAGTTTTTTGTAAGTAGATTATAGGAATTAGTGGATTTGCCACTCTTAGGA
>Frequency_1_QualityScore_FFHHHHHJJJJJJJJJJIJJJJJJJJJJJJJJJJJJJJJJJJJJJIJJJJJJJJ_Mismatch_0_Sense_+_Library_PoolT
TTTATTTCAATTATTTGTATTAAATTATAAGAATTAATAAATTATATTTTTTTA
>Frequency_1_QualityScore_FFHHHHHJJJJJJHJJFHGJJJJFIIIIJJJJJJJJJJJJIJJJIJJJEHDGFIIJJIIJIGIJJJJJJII_Mismatch_0_Sense_+_Library_PoolT
ATTTGCCACTCTTATGAGTTTGGTGCCATGTAATTTCTTCATGTACAGAGAGATATGTATTTTTTATTTCA
>Frequency_1_QualityScore_FFHGHHHHJJJJJFHIHJJJJJJJJJJJJIJJHIHIJJJHIJJJJJIJEIJIJJJJIJJIJIIICHIJHHHHHHFGHHHFDDEEEF_Mismatch_1_Sense_+_Library_PoolT
TTATAGGAATTAGTGGATTTGCCACTCTTATGAGTTTGGTGCCATGTAATTTCTTCATGTACAGAGAGATATGTATTTTTTATTTA
>Frequency_1_QualityScore_EDFDHHFGEHGGIJIIIFIAIIIIHGJIJJECFIEFFGHIJJIII_Mismatch_0_Sense_+_Library_PoolT
CATGTAATTTCTTCATGTACAGAGAGATATGTATTTTTTATTTCA
>Frequency_1_QualityScore_FFGHGHHJJIJIJIFHHHJFHGI<FAHH?EHIGIHD<<DFEHGIJIGHGGI_Mismatch_0_Sense_+_Library_PoolT
ATTTCAATTATTTGTATTAAATTATAAGAATTAATAAATTATATTTTTTTA
>Frequency_1_QualityScore_DDHHHHH3EG>FGGAHDHCFDG93+A9CCD?B<9:9?F<?DDDBI9??F??BF:DCEGIG<BG_Mismatch_2_Sense_+_Library_PoolT
TGCCCTGTAATTTTCCTTCCCATGTACACAGATCTGGATTTTTAATTCAGTTATTTGTAAGCA
>Frequency_1_QualityScore_FFHHHHHJJIIGHIJJJJJIJJJIJJJJJJJJJHIJJJJJJJJJJIJIJJJJI_Mismatch_0_Sense_+_Library_PoolT
AGAGAGATATGTATTTTTTATTTCAATTATTTGTATTAAATTATAAGAATTAA
>Frequency_1_QualityScore_DD8C?>A+CEDE:AFC492CEA<?E?CC?EEB<1:1?D?D9@DE<?D*??B:D><BBCC<@ACACAD_Mismatch_1_Sense_+_Library_PoolT
ATCTGGATTTTTAATTCAGTTATTTGTAAGTAGATTATAGGAATTAGTGGATTTGCCACTCTTACGA
>Frequency_1_QualityScore_DDHHDFFHJGGHIEHFHGHHIIEHIIJJIIIIHI>DCFGGH?@GFEGIJI_Mismatch_0_Sense_+_Library_PoolT
GATTATAGGAATTAGTGGATTTGCCACTCTTATGAGTTTGGTGCCATGTA
>Frequency_1_QualityScore_FFHHHHHJJJIGGJJJJJGJJEIIGIHIIJJJIGHIIJIIJJJJJJJJJ_Mismatch_1_Sense_+_Library_PoolT
TTCAATTATTAGTATTAAATTATAAGAATTAATAAATTATATTTTTTTA
>Frequency_1_QualityScore_FFHHHHHJJJJJJJJJJJJJJJJJIJJJJJJJJJJJIIIJJJJJJJJJJJIJJJIJIJJJJJJJJIJJJFHEHIJJJIJHHHHHFFFFFFD_Mismatch_1_Sense_+_Library_PoolT
TGATTTTCCTTCCCATGTACACAGATCTGGATTTTTAATTCAGTTATTTGTAAGTAGATTATAGGAATTAGTGGATTTGCCACTCTTACGA
>Frequency_1_QualityScore_4D8DD>?:+<??F?F<9*1:??9?9*???B<30??*0?D?DDDDE*=C=C>CEAAA@CACDC>CC?>;?;?A>A:ADD@@;AA>;;;>>>>A>>_Mismatch_1_Sense_+_Library_PoolT
GAGTTTGGCGCCCTGTGATTTTCCTTCCCATGTACACAGATCTGGATTTTTAATTCAGTTATTTGTAAGTAGATTATAGGAATTAGTGGATTTG
>Frequency_1_QualityScore_DDFFD;CCFHIGCE<HEHGFHIGCFGG9??DDGG@BGIFIHEHIIIIIBDCFHC>GGHADEGEHGGHIGAEHFEHE>;;?@A>(6@AC>;@@C@_Mismatch_1_Sense_+_Library_PoolT
CCCTGCGATTTTCCTTCCCATGTACACAGATCTGGATTTTTAATTCAGTTATTTGTAAGTAGATTATAGGAATTAGTGGATTTGCCACTCTTAT
>Frequency_1_QualityScore_FFHHHHHHHIJJJJGIJJJJIJJIJJJJIJJJJJJJJJIIGHGIIJJJJIJIJJJJIJJJJJIJJ_Mismatch_0_Sense_+_Library_PoolT
GATATGTATTTTTTATTTCAATTATTTGTATTAAATTATAAGAATTAATAAATTATATTTTTTTA
>Frequency_1_QualityScore_FFHHHHHJJHHGIIJJIIJJJJJGHGIJJJJJJJJJJIJJIJIJJIJIJJJJJGJJJJJJHIIIIJHIFHHHHFHFFFFFFFFCCEEECCCDDC_Mismatch_1_Sense_+_Library_PoolT
CAGAGGAGGAGTTTGGTGCCCTGTGATTTTCCTTCCCATGTACACATATCTGGATTTTTAATTCAGTTATTTGTAAGTAGATTATAGGAATTAG
>Frequency_1_QualityScore_FFHHHHHIIJJHJJIHIJJJJJHIHIGIGHIJJJJJJJJJJJJJHIJIJGIJJJJJJIJJJHJIJJJJJHHIIJHH_Mismatch_0_Sense_+_Library_PoolT
TTATTTGTAAGTAGATTATAGGAATTAGTGGATTTGCCACTCTTATGAGTTTGGTGCCATGTAATTTCTTCATGTA
>Frequency_1_QualityScore_>AACD>CAFGEGIAH<EAFHEE=BHG@H?<BFFBFBHHBFC>DHIG_Mismatch_0_Sense_+_Library_PoolT
GTAATTTCTTCATGTACAGAGAGATATGTATTTTTTATTTCAATTA
>Frequency_1_QualityScore_FFHHFGHJJJJJJIJHJIIIJJJIIIJJFIIHIJJJJIIIIIJIIGHIJIGJJJJIJJJIIGGIEHGHJIJIHHIHHGHH_Mismatch_0_Sense_+_Library_PoolT
CTGGATTTTTAATTCAGTTATTTGTAAGTAGATTATAGGAATTAGTGGATTTGCCACTCTTATGAGTTTGGTGCCATGTA
>Frequency_1_QualityScore_FFDFHBFIGDGHDG?GGGIIIDDHGGGGGGIIJJIJIJGIIGIJHJEEGGIIJIJJJIJHGHHHECBDCBBCDFECE_Mismatch_0_Sense_+_Library_PoolT
GAGGAGGAGTTTGGTGCCCTGTGATTTTCCTTCCCATGTACACAGATCTGGATTTTTAATTCAGTTATTTGTAAGTA
>Frequency_1_QualityScore_FFHHFHHJJJJJIJJJIJBHGDGI?FGGIJJIJJHJJJJJHHIJGHHHIIJJJJIJJIHHGIJHHGHHDFFFEFFCEDEEEDDDDDDDDDD(;@_Mismatch_1_Sense_+_Library_PoolT
CCTGTGATTTTCCTTCCCATGTACACAGATCTGGATTTTTAATTCAGTTATTTGTAAGTAGATTATAGGAATTAGTGGATTTGCTACTCTTATG
>Frequency_1_QualityScore_FDGDHGFFIIJJJIJJJJJIJJJGIIJJHIIIJ_Mismatch_0_Sense_+_Library_PoolT
GATATGTATTTTTTATTTCAATTATTTGTATTA
>Frequency_1_QualityScore_FFHHHHHIJJIIIJJJJFHIJJJJIJJJJJJJJJJJJJJJJIGIGHHIJJJHHIJJJJJJJJJJIIJJJHHHHHH_Mismatch_0_Sense_+_Library_PoolT
CACTCTTATGAGTTTGGTGCCATGTAATTTCTTCATGTACAGAGAGATATGTATTTTTTATTTCAATTATTTGTA
>Frequency_1_QualityScore_8:<:2A?44C;+AD3<CADA@:?ECDDD?DAD>DEB9BB9BDDDDE4BBC=B==CC;A==3=ACD;CDC?;7?D@37;.;A@6;;@AAAAAAAA_Mismatch_1_Sense_+_Library_PoolT
ATGTACAGAGGAGGTGTTTGGTGCCCTGTGATTTTCCTTCCCATGTACACAGATCTGGATTTTTAATTCAGTTATTTGTAAGTAGATTATAGGA
>Frequency_1_QualityScore_DFHHHHHJJHIIHIIIJIJJIJJJJJDGIIJJJJJJJJIJJJIJJIIHJJIJFHIJIJJHI_Mismatch_0_Sense_+_Library_PoolT
ATTTGTAAGTAGATTATAGGAATTAGTGGATTTGCCACTCTTATGAGTTTGGTGCCATGTA
>Frequency_1_QualityScore_DFHHHHHIJJJJJIJIGIJIJDHCGGGGIIIIJJJJGIIJJJJJJJJJJJJJIIJIJHIIJIHIIGEHIHIIGIIIFHHHFGHHFFDDD_Mismatch_0_Sense_+_Library_PoolT
ATGTAATTTCTTCATGTACAGAGAGATATGTATTTTTTATTTCAATTATTTGTATTAAATTATAAGAATTAATAAATTATATTTTTTTA
>Frequency_1_QualityScore_FDHFHHFHJJGHGDGIIJIJJJJIIGIIIJGFIGHIJIHHIGDGHIIJJIIIIIIIIJIGGHIIJJIIIGGIGIIIEIG_Mismatch_0_Sense_+_Library_PoolT
CCATGTACACAGATCTGGATTTTTAATTCAGTTATTTGTAAGTAGATTATAGGAATTAGTGGATTTGCCACTCTTATGA
>Frequency_1_QualityScore_FFHHHHHJJJJJJJJJIJJJJJJHIJJJJIIIJJJJIJJ_Mismatch_1_Sense_+_Library_PoolT
ATGTACACAGATCTGGATTTTCAATTCAGTTATTTGTAA
>Frequency_1_QualityScore_FFHHHHHJIIJJJJJJJJJJGGIGIIIGGIIJJJJJJJJJJJJGHIIJJIJIJJJIIHC_Mismatch_0_Sense_+_Library_PoolT
GCCCTGTGATTTTCCTTCCCATGTACACAGATCTGGATTTTTAATTCAGTTATTTGTAA
>Frequency_1_QualityScore_FFHFHHHJJJEHIHHHIIGJGIJJGIDEHIJIIJIIIIJJGIIJJJJIHIIJJHIJJIJJHIIIHIJIIGHHIIGIJIHEHHHFFFFFFDEDEE_Mismatch_1_Sense_+_Library_PoolT
TGGTGCCCTGTGATTTTCCTTCCCATGTACACAGATCTGGATTTTCAATTCAGTTATTTGTAAGTAGATTATAGGAATTAGTGGATTTGCCACT
>Frequency_1_QualityScore_FFHHHHHJJJJFIIHJJJJJJJJJJJJIJJIIHIJJJFHIJJJJJIJJJJJJJJJJJJJGHJFIGGFGIEHHGIJHHHFFFEEEEEEEDEFEEE_Mismatch_1_Sense_+_Library_PoolT
TTAGGAATTAGTGGATTTGCCACTCTTATGAGTTTGGTGCCATGTAATTTCTTCATGTACAGAGAGATATGTATTTTTTATTTCAATTATTTGT
>Frequency_1_QualityScore_FFHHGHHFHIJJJJJIJJIJCGHIIJGEHIJGIGH@IGIJGGIJFGIJIIIJJJJIIHIIJDHIGGJIIGGJIIIJIGHHBE=A@EEEDDCC;C_Mismatch_2_Sense_+_Library_PoolT
TCCCATGTACACAGATCTGGATTTTTAATTCAGTTATTTGTAAGTAGATTATAGGAATTAGTGGATTTGCCACTCTTATGAGTTTGGTGCCAAA
>Frequency_1_QualityScore_FFHFHHFJJIEIIIJJIJJJJGFGGGIJFIIG@HHIJIIJJGHIJIJJJGCHIIIIJIIHEIJIIJIIECCGGIH@CEFE_Mismatch_0_Sense_+_Library_PoolT
AGATCTGGATTTTTAATTCAGTTATTTGTAAGTAGATTATAGGAATTAGTGGATTTGCCACTCTTATGAGTTTGGTGCCA
>Frequency_1_QualityScore_FFHHHHHJJJJJJJJJJJJJIJJJIJJJJJJJJJJII_Mismatch_0_Sense_+_Library_PoolT
TTTTATTTCAATTATTTGTATTAAATTATAAGAATTA
>Frequency_1_QualityScore_FFHHHHHJJJJJJJJGIJJJJJJIIHHGIJJJIIJJJJJJJJJJIJJJJJIJJJJJJJJJJJJJJJGIIIHJJJ_Mismatch_0_Sense_+_Library_PoolT
CCATGTAATTTCTTCATGTACAGAGAGATATGTATTTTTTATTTCAATTATTTGTATTAAATTATAAGAATTAA
>Frequency_1_QualityScore_FFHHHHHJJJJJJFIIIJJJIJJJJIJIJJIJHJHIJJJHJJJJJJJJJJJJJJJJJJJJJHII@FAEDCEHIEHGHHHHFDD_Mismatch_1_Sense_+_Library_PoolT
TTATAGGAATTAGTGGATTTGCCACTCTTATGAGTTTGGTGCCATGTAATTTCTTCATGTACAGAGAGATATGTATTTTTTAC
>Frequency_1_QualityScore_:ACC?++AFGFED?EF4+9A4:*:*1:**:?DD4B9B@?BD**??9DFBFEI)9=)8=)=77>>@D_Mismatch_1_Sense_+_Library_PoolT
ATCTGGATTTTTAATTCAGTTATTTGTAAGTAGATGATAGGAATTAGTGGATTTGCCACTCTTATG
>Frequency_1_QualityScore_FDFFFDFEDDHIDHHIBGHCGBGGEHIGIIIIII?FGHDHGIII??FHCHHGG@FGGGGIIIGDGICFHIG<E@EHHF=AAEDFFDBDCCDD>;_Mismatch_1_Sense_+_Library_PoolT
GTAGATTATAGGAATTAGTGGATTTGCCACTCTTATGAGTTTGGTGCCATGTAATTTCTTCATTTACAGAGAGATATGTATTTTTTATTTCAAT
>Frequency_1_QualityScore_FFHHGHGIGIGHJGIIIJJJJJJGIIJJJGHIIGHIIIIJJIHFG<EGIIGBFHIIDJ<GHGIJGHFIJIEHIIEIFHHGEHFF_Mismatch_0_Sense_+_Library_PoolT
CCTTCCCATGTACACAGATCTGGATTTTTAATTCAGTTATTTGTAAGTAGATTATAGGAATTAGTGGATTTGCCACTCTTATGA
>Frequency_1_QualityScore_??<DD>CFFF?EFFHFH9<<DEHEE89CB4E@1:FB?49:CF<*??D?@GEF><GEB>FF*/(8.))/)8=@>)7=DAAE_Mismatch_0_Sense_+_Library_PoolT
CCCATGTACACAGATCTGGATTTTTAATTCAGTTATTTGTAAGTAGATTATAGGAATTAGTGGATTTGCCACTCTTATGA
>Frequency_1_QualityScore_FFHGHHHJJIIIJFGIJJJJGIIJJJJIIJJJJJJJJIJIIJJJIIIJGIGIJJJJJ_Mismatch_2_Sense_+_Library_PoolT
AGGAGGAGTTTGGTGCCCTGTGATTTTCCTTCCCATGTACACAGATCTGGATTTCCA
>Frequency_1_QualityScore_FFHHHHHJJJJJJJIIJIIIHIHGIJGGIIJJJJJJJJJJEIJJJJJJIIIIJEIGIJJJJIGIJJJJIHG_Mismatch_1_Sense_+_Library_PoolT
AATTTCTTCATGTACAGAGAGATATGTATTTTTTATTTCAATTATTTGTATTAAATTATAAGAATTAATCA
>Frequency_1_QualityScore_DDHHFHBGIEGBG?FFHG9FACGDFGGBFGIIGGHGGIIIIIFHGGIIHHIGIGHGHGHIIH@GEEEEE=AHEHFHEBCA_Mismatch_2_Sense_+_Library_PoolT
TTCATGTACAGAGAGATATGTATTTTTTATTTCAATTATTTGTATTAAATTATAAGAATTAATAAATTATATTTTTTTCA
>Frequency_1_QualityScore_FFHHHHHJJJJIJFHIJJJJIIIIJJIJJJJJJIIJJJIIIIGIJJJGCIIJJJJJJJJJJJJJJJJJJJIHHHHHHHFFFFEDFEEDD_Mismatch_0_Sense_+_Library_PoolT
CTTATGAGTTTGGTGCCATGTAATTTCTTCATGTACAGAGAGATATGTATTTTTTATTTCAATTATTTGTATTAAATTATAAGAATTAA
>Frequency_1_QualityScore_FFHHHHHJJJJGJJJJIJJJJJJGHIIJJJJJJJJJJJJHIIJJJJHHIJJJHHDIJIJGGGHFH_Mismatch_0_Sense_+_Library_PoolT
GGTGCCCTGTGATTTTCCTTCCCATGTACACAGATCTGGATTTTTAATTCAGTTATTTGTAAGTA
>Frequency_1_QualityScore_FFHHGHHJIJJJJJJJJJIJJJJJIJJJJJGIJJJJJIJJJJIHIIHJIJIIIIIJIIIJIIJIGGIIJGHCGIJIGIIHHGHHFFFFD_Mismatch_1_Sense_+_Library_PoolT
TGATTTTCCTTCCCATGTACACAGATCTGGATTTTTAATTCAGTTATTTGTAAGTAGATTATAGGAATTAGTGGATTTGCCACTCTTAC
>Frequency_1_QualityScore_FBHHFDDGFGGGGE@IHIIGIDGGIIIDHIIGIIIIGGFHHIIIIIIIHIIIIII9DHHIGEGIIEIGGGGHIGG_Mismatch_1_Sense_+_Library_PoolT
GTACACAGATCTGGATTTTCAATTCAGTTATTTGTAAGTAGATTATAGGAATTAGTGGATTTGCCACTCTTATGA
>Frequency_1_QualityScore_FAFDHHHIFIJIIJHHFHIJJCGHIIGIHIIIJJJJGGIJJGIJJIIGCGEHHIIIIIIIIGIIHHHHHAABDEFFDFEEEDEECEDEDDECDD_Mismatch_1_Sense_+_Library_PoolT
ATGTACAGAGGAGGAGTTTGGTGCCCTGTGATTTTCCTTCCCATGTACACAGATCTGGATTTTCAATTCAGTTATTTGTAAGTAGATTATAGGA
>Frequency_1_QualityScore_DDB<F?DFA<CFEIIGHIIGABFFGBEEHIDGGIHHDGIIID@?FHHIG@DBG@FGDHCHHEDFFEC_Mismatch_0_Sense_+_Library_PoolT
GAGATATGTATTTTTTATTTCAATTATTTGTATTAAATTATAAGAATTAATAAATTATATTTTTTTA
>Frequency_1_QualityScore_FFGHHHHIIJJJJGHIJJJIIHJJIIFCHGF>DHIIIEIIFG_Mismatch_1_Sense_+_Library_PoolT
ATCTGGATTTTCAATTCAGTTATTTGTAAGTAGATTATAGGA
>Frequency_1_QualityScore_FFHHHHHIIHFGHGIIIIJJJJIJGHGIIJJJJJJJJJJJJFHIIJJ_Mismatch_1_Sense_+_Library_PoolT
AAATTATAAGAATTAATAAATTATATTTTTTTATTTTTGGGTGATTA
>Frequency_1_QualityScore_FFHHHHHIIHHJJJFHIJHJJHIIJJIJJIJJJJIIHHJJJIIIJGIHDHHIJJJJJIJJJIGIIJIIJEHIGHGHHHEHFEDDEFFECE_Mismatch_1_Sense_+_Library_PoolT
ACTTATGAGTTTGGTGCCATGTAATTTCTTCATGTACAGAGAGATATGTATTTTTTATTTCAATTATTTGTATTAAATTATAAGAATTAA
>Frequency_1_QualityScore_FFHHHHHJJJJJJJJJIJJIJJJJJJJJJJJJJJJJJJJJJIIJIJJJJIJJJJIIJJJJJJJJJJJJJHGJJIJJJJHHFHFHFFF_Mismatch_1_Sense_+_Library_PoolT
GATTTTCCTTCCCATGTACACAGATCTGGATTTTTAATTCAGTTATTTGTAAGTAGATTATAGGAATTAGTGGATTTGCCACTCCTA
>Frequency_1_QualityScore_FFHHHHHHJJEHHGIJJAHGHGIIGHFHIIIIIJJJJGGIIDHHJJJJIIJJJJIIIIGIE@CGIIHHFCHHHHFE_Mismatch_0_Sense_+_Library_PoolT
ACAGAGGAGGAGTTTGGTGCCCTGTGATTTTCCTTCCCATGTACACAGATCTGGATTTTTAATTCAGTTATTTGTA
>Frequency_1_QualityScore_=AD<DBD?A<<2+222AAC?E*:CED*:8DDDDD>4DBB?B*B*9?*8=3.>=CD@>===@>AD?CCC1?;?;);@;A;;;AAAAA_Mismatch_1_Sense_+_Library_PoolT
GGATTTTTAATTCAGTTATTTGTAAGGAGATTATAGGAATTAGTGGATTTGCCACTCTTATGAGTTTGGTGCCATGTAATTTCTTC
>Frequency_1_QualityScore_DDHHHHHIFGHHGGH@FBHHHIHFGGIIHIEHIGI>FDGIJJJJDGHIJJJJIDEHJJDGIJJGGGGEGDCEFHGHHHFDBDDEEDDDBBBDCD_Mismatch_0_Sense_+_Library_PoolT
TCTTCATGTACAGAGAGATATGTATTTTTTATTTCAATTATTTGTATTAAATTATAAGAATTAATAAATTATATTTTTTTATTTTTGGGTGATT
>Frequency_1_QualityScore_FFHHHHHJJJEHIJJIJHGJJJJJJJJJJJJJIIIGIJJJJIJJJJIIIIIJIIIIJIIJFHGIHIJIIGGHHHHHGFHFFFEFFEDDCEEDDD_Mismatch_1_Sense_+_Library_PoolT
AGGAGTTTGGTGCCCTGTAATTTTCCTTCCCATGTACACAGATCTGGATTTTTAATTCAGTTATTTGTAAGTAGATTATAGGAATTAGTGGATT
>Frequency_1_QualityScore_FFHHHHHJJJGIHIGIGIJJJJHJJJJJHHIJJIJJIIIJJJIIIJJIHHIJJJJJJGIJJJJFHIIIJHGIJJJIHHHGHHCFCEFFDDDEEC_Mismatch_1_Sense_+_Library_PoolT
CTTCCCATGTACACAGATCTGGATTTTCAATTCAGTTATTTGTAAGTAGATTATAGGAATTAGTGGATTTGCCACTCTTATGAGTTTGGTGCCA
>Frequency_1_QualityScore_BDHFHGHJJJJIAHIIECGGECHGHEIJIIIEGEEHICICHIDEGHBHHGIIIJFGIIIIIIJJIJJGIFHIEIIJHGHHEEHFDFDFD?CDCC_Mismatch_2_Sense_+_Library_PoolT
TAAGTAGATTATAGGAATTAGTGGATTTGCCACTCTTATGAGTTTGGTGCCATGTAATTTCTTCATGTACAGAGAGATATGTATTTTTTATATG
>Frequency_1_QualityScore_FFHHHHHJJJIJJJJJJJIJJJJJHJIIIJJJJJIJJJJJIJJJJJIGIJJIJGIHIJJJJJJJIJJIIHHIJJJIJHHHHEHFFFFFEEDDED_Mismatch_2_Sense_+_Library_PoolT
TGGTGCCCTGTGATTTTCCTTCCCATGTACACAGATCTGGATTTTCAATTCAGTTATTTGTAAGTAGATTATAGGAATTAGTGGATTTGCTACT
>Frequency_1_QualityScore_FFFFHHHHJJJJJJJJJJJJHJJJIJJJJJGJJJJJIIJJJIIIIHIJJJJJEHIIIJIGIIJIIIIIJHHEHJIJJJHHHFHGFFF_Mismatch_2_Sense_+_Library_PoolT
TGATTTTCCTTCCCATGTACACAGATCTGGATTTTTAATTCAGTTATTTGTAAGTAGATTATAGGAATTAGTGGATTTGCCACTCCA
>Frequency_1_QualityScore_EDBABBF;E@CEHHI@GHHHICHECHIFFHHGEGIIGGIIIIHDGDHEG@GGGGEBEEFHDHFGGGEEGFCHGGIIIIFHGH_Mismatch_0_Sense_+_Library_PoolT
TTCCCATGTACACAGATCTGGATTTTTAATTCAGTTATTTGTAAGTAGATTATAGGAATTAGTGGATTTGCCACTCTTATGA
>Frequency_1_QualityScore_FFHGHHHJJJIJGIIIJJJJIJJJJJJJJIIIIIIEHIJIJJGGIJIJGCHHIEJHIIIIJJIJIGIJJJIIIHICEEEFHFFDFFFFCEECCC_Mismatch_1_Sense_+_Library_PoolT
TTTGGTGCCCTGTAATTTTCCTTCCCATGTACACAGATCTGGATTTTTAATTCAGTTATTTGTAAGTAGATTATAGGAATTAGTGGATTTGCCA
>Frequency_1_QualityScore_FFHHHHHJJJJIIHHHJIJJHIIHJGHHIIIIJJJHIIIJJHIHHIJJJJJJJJIJJJJJIJFHJJIGHFFC_Mismatch_1_Sense_+_Library_PoolT
ATTTTCAATTCAGTTATTTGTAAGTAGATTATAGGAATTAGTGGATTTGCCACTCTTATGAGTTTGGTGCCA
>Frequency_1_QualityScore_FFHHGAFHIIIJFHIJJJJJIJHIJIJIGIIJJJIJJJJFHGGIIIJIJIIJG_Mismatch_0_Sense_+_Library_PoolT
TTTGGTGCCATGTAATTTCTTCATGTACAGAGAGATATGTATTTTTTATTTCA
>Frequency_1_QualityScore_BA=<A4+2<<EE,33CF<322<+<+11C:E9***1:D8*)00?D9B*B_Mismatch_2_Sense_+_Library_PoolT
TATAGGAATTAGTGGATTTGCCACTCTTATGAGATTGGAGCCATGTAA
>Frequency_1_QualityScore_DDFDHDHGIGGHIHIIHIHIIEHIIHGGIEIIJEHGGIJJIEGGGGHIIJIJJIHIGIGGIFECFCCHGDGIIGHFF_Mismatch_1_Sense_+_Library_PoolT
TTGGTGCCCTGTGATTTTCCTTCCCATGTACACAGATCTGGATTTTTAATTCATTTATTTGTAAGTAGATTATAGGA
>Frequency_1_QualityScore_DDHHHDBE>EHGII>F;;H>HDH+??BE4C3?F@?D9B4DDFFF49?BD<DF<9D<?_Mismatch_0_Sense_+_Library_PoolT
CCTTCCCATGTACACAGATCTGGATTTTTAATTCAGTTATTTGTAAGTAGATTATAG
>Frequency_1_QualityScore_FFHHHHHIJJJJIJJJJJJHIJHGHGHIJIIJJJJJJJJJJIIGJJIJFIGIJJJJGIIIJIIIJJIGIIGHHIIJCHHCHFFFFFFEEDEECC_Mismatch_1_Sense_+_Library_PoolT
CCCTGTGATTTTCCTTCCCATGTACACAGATCTGGATTTTCAATTCAGTTATTTGTAAGTAGATTATAGGAATTAGTGGATTTGCCACTCTTAT
>Frequency_1_QualityScore_DFHDHHHIIHIJJJJIJIJFGIJJJGIJJJIJGIIJJJJHHJJHIIHIJIIIJJIJJJJJFHIH_Mismatch_1_Sense_+_Library_PoolT
CCCATGTACACAGATCTGGATTTTCAATTCAGTTATTTGTAAGTAGATTATAGGAATTAGTGGA
>Frequency_1_QualityScore_DDHHHHHJIIJJIHIIIHIHGIIIGHIJHIJJJJHHJJJJJJJJJJIJJJJJJIJFGGJJEEHIIHGHH_Mismatch_0_Sense_+_Library_PoolT
ATTCAGTTATTTGTAAGTAGATTATAGGAATTAGTGGATTTGCCACTCTTATGAGTTTGGTGCCATGTA
>Frequency_1_QualityScore_FFHHHHHJJHIHJICHFHFHIIIHHHIJJJJGIJJJJJJJJJJJJHIJJJIIIJJJJJIGIJJJJJJJJCGHIJJJJJHFDDEEE_Mismatch_2_Sense_+_Library_PoolT
TTCTTCATGTACAGAGAGATATGTATTTTTTATTTCAATTATTTGTATTAAATTATAAGAATTAATAAATTATATTTTTTTATCA
>Frequency_1_QualityScore_FFHHHGHJJJGFIIJJJGIGJIJIIIJGIJJIIIJIIJJJJIJJJJGHGHJJHGIJJIJIEIIJIJJJIFFHJJIIGIJHHFGFDDFFFFECEA_Mismatch_2_Sense_+_Library_PoolT
CTGTGATTTTCCTTCCCATTTACACAGATCTGGATTTTTAATTCAGTTATTTGTAAGTAGATTATAGGAATTAGTGGATTTGCCACTCTTAGGA
>Frequency_1_QualityScore_FFHHHHHIJJJJJJJJJJJGJJJJJJJIJIJJJJIIJIJJJHHIJJJJHGIJJJJIJGHHIIJJJIIJJJJJJJJJGHHEFHHFFFF_Mismatch_0_Sense_+_Library_PoolT
CCCTGTGATTTTCCTTCCCATGTACACAGATCTGGATTTTTAATTCAGTTATTTGTAAGTAGATTATAGGAATTAGTGGATTTGCCA
>Frequency_1_QualityScore_4,2:+2<11<<CFD@<CB;;CF?FG<*?CDCFE@FFFED*?FBFFFIFEDFFEB=@@DF@@AEFF@DEFEEFAEAE>;BDEEDBDACCCBBBBA_Mismatch_2_Sense_+_Library_PoolT
TGAGGAGGAGTTTGGTGCCCTGTAATTTTCCTTCCCATGTACACAGATCTGGATTTTTAATTCAGTTATTTGTAAGTAGATTATAGGAATTAGT
>Frequency_1_QualityScore_FFHHHHHJJHJJJJJJJIJJJJJJJJJJJJJIIJJJIIJJJIIJJJJIJIIJIJJJJJJIJJJJJJHH_Mismatch_0_Sense_+_Library_PoolT
AGAGATATGTATTTTTTATTTCAATTATTTGTATTAAATTATAAGAATTAATAAATTATATTTTTTTA
>Frequency_1_QualityScore_FFHHHHHJJJJJJJJIIIJJJIJIJJJJJJJJJJJJJJJJJJJJJJJJJIJJJGJJGIJIJJJJIJHHHHFFFFFFFEEECEEDDD_Mismatch_2_Sense_+_Library_PoolT
GATTTTCCTTCCCATGTACACAGATCTGGATTTTCAATTCAGTTATTTGTAAGTAGATTATAGGAATTAGTGGATTTGCCACTCTA
>Frequency_1_QualityScore_DDHHFHHIAEFGGEDHHCBFFFDHICHEHEIIDFBFFBAHEIGCHCHHIHGHIDHBFGGIFGFHHGII;CGGEHGGHIHEEC_Mismatch_0_Sense_+_Library_PoolT
ATTCAGTTATTTGTAAGTAGATTATAGGAATTAGTGGATTTGCCACTCTTATGAGTTTGGTGCCATGTAATTTCTTCATGTA
>Frequency_1_QualityScore_FFHHHHGJJHJJJJJHIJJJJIIJJJJJIIJJJJJJJJJIJJIJJJJJJJHIIJJJFHJJJJJJIIIJJHJJIJJFHEHHHFEFFEEEEEE_Mismatch_0_Sense_+_Library_PoolT
TGTACACAGATCTGGATTTTTAATTCAGTTATTTGTAAGTAGATTATAGGAATTAGTGGATTTGCCACTCTTATGAGTTTGGTGCCATGTA
>Frequency_1_QualityScore_FFHHHHHJJIJJJIJIJJIHJJJJJ@HIJJJJJJJJIJIJJJJJJIHIIIIIIIJJJJJJHIJJJJIIJJIJJJJIIHHHHHHFFB_Mismatch_1_Sense_+_Library_PoolT
TTCCTTCCCATGTACACAGATCTGGATTTTCAATTCAGTTATTTGTAAGTAGATTATAGGAATTAGTGGATTTGCCACTCTTATGA
>Frequency_1_QualityScore_FFHHHHDGFHIIJJJJJJJIGGIJIIIHIIIJJJHIIJJJJIJIIIIJJJJIGJGIJHHGGHIGIJGGIGHIIJHFFFFFEDDDECEEEECDEE_Mismatch_1_Sense_+_Library_PoolT
GGAATTAGTGGATTTGCCACTCTTATGAGTTTGGTGCCATGTAATTTCTTCATGTACATAGAGATATGTATTTTTTATTTCAATTATTTGTATT
>Frequency_1_QualityScore_?B<?F?A?:<CBCE+AGF7FHHIC4<BFCGAEGCDB@DFECEEEG?<BCF8BBBDFF==@==CF7@CFAC7C_Mismatch_0_Sense_+_Library_PoolT
TTCTTCATGTACAGAGAGATATGTATTTTTTATTTCAATTATTTGTATTAAATTATAAGAATTAATAAATTA
>Frequency_1_QualityScore_FFHHHHHJJIJHGIIJJHIJJJJIJJJJJJIIIJJJJHGIIFIJIIJJJJJJJJJJJJHIIJJJJJIJJHHGHHHHFF_Mismatch_0_Sense_+_Library_PoolT
CATGTACACAGATCTGGATTTTTAATTCAGTTATTTGTAAGTAGATTATAGGAATTAGTGGATTTGCCACTCTTATGA
>Frequency_1_QualityScore_FFHHHHGJJJJJJJJJJJJIJJJJJGIJJJJJIIIIHGIHJJJJJIJJJJJJJFHIIJJJJJJJJJHHHHHHGFBDFFDDDEEC_Mismatch_1_Sense_+_Library_PoolT
ACACAGATCTGGATTTTCAATTCAGTTATTTGTAAGTAGATTATAGGAATTAGTGGATTTGCCACTCTTATGAGTTTGGTGCCA
>Frequency_1_QualityScore_FFHHHHHJJJJJJJIJIGJJIIJJFIIJJI@GGIJJJJJJJIJHIIHIJJIJJJIJIIJJIJJJJIJJJIHGIJIJJIIHGFHHFFFFFFCEEE_Mismatch_2_Sense_+_Library_PoolT
TGATTTTCCTTCCCATGTACACAGATCTGGATTTTCAATTCAGTTATTTGTAAGTAGATTATAGGAATTAGTGGATTTGCCACTCTTATGATTT
>Frequency_1_QualityScore_FFHHHHHIJJHIJJJJJFHJJJJJJJJJJJJJJJJJJIJIJJIJHIHJJJJFHIJJJJJJJJIJJJJJIHIIHEHHHFHHFFFFFFFCEEEDEC_Mismatch_1_Sense_+_Library_PoolT
CACTCTTATGAGTTTGGTGCCATGTAATTTCTTCATGTACAGAGAGATATGTATTTTTTATTTCAATTATTTGTATTAAATTATAAGAATTAAA
>Frequency_1_QualityScore_FFHHHHHJHIHIJJJHIIJJJJIIJJJJJHIJHIIJJJJJIJJJJJJJJJJJJJJJJJHIIJJJJIJJJDHHGIHFHFHHFFFFFFCEDEEDDC_Mismatch_1_Sense_+_Library_PoolT
GAGTTTGGTGCCCTGTGATTTTCCTTCCCATGTACACAGATCTGGATTTTTAATTCAGTTATTTGTAATTAGATTATAGGAATTAGTGGATTTG
>Frequency_1_QualityScore_FFHHHHHJJJIJJJJJIJJJJJJIJJJJJHIJJJJJJJJJHIJJJJJJJJJJJJJJJGJIJJJJJJJJIHIJIJJJGHHHHHHFFFFEEEEEEE_Mismatch_1_Sense_+_Library_PoolT
ATGTACACAGATCTGGATTTTTAATTCAGTTATTTGTAAGTAGATTATAGGAATTAGTGGATTTGCCACTCTTATGAGTTTGGTGCCATGTAAA
>Frequency_1_QualityScore_FFGHHHHJIJEHIJJJJJJJJJJIJJJJJJJHIIIJJJIJJJGGIIIJIIJIJIJJJIJHHIHGIJJJJHIGIJIIHHEHEHGFFFFEEEEEEE_Mismatch_1_Sense_+_Library_PoolT
CCATGTACACAGATCTGGATTTTCAATTCAGTTATTTGTAAGTAGATTATAGGAATTAGTGGATTTGCCACTCTTATGAGTTTGGTGCCATGTA
>Frequency_1_QualityScore_FFHHHHHIJJJGJIJFIIJJJIJHIJJJJJIJJJIJHJJJJJJGIIIIJJJJJGHIJII_Mismatch_0_Sense_+_Library_PoolT
CCTTCCCATGTACACAGATCTGGATTTTTAATTCAGTTATTTGTAAGTAGATTATAGGA
>Frequency_1_QualityScore_FFHHHHHIJIJIJJJJIJIJIIIIJJIJJJIJJJJJJGIJJIJJJJJIJJJJJJJJIJJJJJJJJJJJJFHGIGJJIJHHHHHHHGEFEB@AAE_Mismatch_2_Sense_+_Library_PoolT
TCAATTCAGTTATTTGTAAGTAGATTATAGGAATTAGTGGATTTGCCACTCTTATGATTTTGGTGCCATGTAATTTCTTCATGTACAGAGAGAT
>Frequency_1_QualityScore_FFHHHGHJIHJIJJJGIJJJJHGHIIHIIIIJJJJJJJJIJIGGIJIIJJDDFHHJDFHJIJIIGIIJJHIIHHGHGCHHHHDFFFFEEEEDDE_Mismatch_1_Sense_+_Library_PoolT
TGTACACAGATCTGGATTTTTAATTCAGTTATTTGTAAGTAGATTATAGGAGTTAGTGGATTTGCCACTCTTATGAGTTTGGTGCCATGTAATT
>Frequency_1_QualityScore_FFHHHHHJGJJFJIJJJJFIHIJJIHIJJJJJJJJJJJJIJJJJJIJJJHJIJJJIJJJIJJJJJJIHHCHHHHH_Mismatch_2_Sense_+_Library_PoolT
TACAGAGGAGGAGTTTGGTGCCCTGTGATTTTCCTTCCCATGTACACAGATCTGGATTTTTAATTCAGTTATCTA
>Frequency_1_QualityScore_FDFHFHHIIJJJJJHHIJJJFFHIICHHIIIJJJJJGIIIJIJJJJJJIIJJJJJGIJJJJJJJJIJIJHIGIJGGIJHHHHEFFFFFEDDEEE_Mismatch_1_Sense_+_Library_PoolT
GTACACAGATCTGGATTTTTAATTCAGTTATTTGTAAGTAGATTATAGTAATTAGTGGATTTGCCACTCTTATGAGTTTGGTGCCATGTAATTT
>Frequency_1_QualityScore_FFHHHHGIJFHHHIIJEGHJJJJGIJJJJJJJJJJJJJJJIIJJJIIJJJJJJIIJJJJIIJJJHHHHGHHFFFFFFFFEEEEE_Mismatch_0_Sense_+_Library_PoolT
CAGAGGAGGAGTTTGGTGCCCTGTGATTTTCCTTCCCATGTACACAGATCTGGATTTTTAATTCAGTTATTTGTAAGTAGATTA
>Frequency_1_QualityScore_FFGFHHHJJIIIIIIIJJJIIIGIIGJJJHIJJJJIIJGJJJIJJJJJJJJIJJJJJJJJIJJFGIIJIHFEGHHHFFFFF_Mismatch_0_Sense_+_Library_PoolT
TAGTGGATTTGCCACTCTTATGAGTTTGGTGCCATGTAATTTCTTCATGTACAGAGAGATATGTATTTTTTATTTCAATTA
>Frequency_1_QualityScore_FFHHHHHJJJJHIJJJJJHIJIJJJJJJIJJJJJHGIJJJHIIJJJIIJJJJJJIJJIIJGFHIGGHIIIIHIIJGIHHHHHFFFFFFCEEEEE_Mismatch_2_Sense_+_Library_PoolT
CCTGTGATTTTCCTTCCCATGTACACAGATCTGGATTTTTAATTCAGTTATTTGTAAGTAGATTATAGGAATTAGTGGATTTGCCACTCTTAAA
>Frequency_1_QualityScore_FFHHHHHJJHHIIJJJJJJJJJJJJHIJGIHIIJJHHIJJJJIJGIJJJJJJIJIIIGIJGIIJHJIJJJGIJHHHFFFEEEEEEEDEEEECCD_Mismatch_1_Sense_+_Library_PoolT
AGGAATTAGTGGATTTGCCACTCTTATGAGTTTGGTGCCATGTAATTTCTTCATGTACAGAGAGATATGTATTTTTTATTTCAATTATTAGTAT
>Frequency_1_QualityScore_FFFFHHHGDHIJIIIEHJGGHI<CFEIIGIJJIJEEHGB_Mismatch_1_Sense_+_Library_PoolT
GTAAGTAGATTATAGGAATTAGTGGATTTGCCACTCTCA
>Frequency_1_QualityScore_FFHHHHHJIJJIJJHIGIHJJJJJGHHJIJIHHIIHIHIHIJJJJIJJIJIIJJJJJJJHIIJJJFHGGFHEIJIIIHHHGEHGCDDFFFDDDE_Mismatch_1_Sense_+_Library_PoolT
TCCTTCCCATGTACACAGATCTGGATTTTTAATTCAGTTATTTGTAAGTAGATTATAGGAATTAGTGGATTTGCCATTCTTATGAGTTTGGTGC
>Frequency_1_QualityScore_FDFHHDHEFGHBHCHIGHHGIGHHIEGHIIIGI_Mismatch_0_Sense_+_Library_PoolT
GTAAGTAGATTATAGGAATTAGTGGATTTGCCA
>Frequency_1_QualityScore_FFHHHHHIGJJJJJJJJHIJJJIGIIJJHIIJJJGHIIJJJJJJJJJJJJJJJGIFIIJJGHIJI_Mismatch_0_Sense_+_Library_PoolT
ATTCAGTTATTTGTAAGTAGATTATAGGAATTAGTGGATTTGCCACTCTTATGAGTTTGGTGCCA
>Frequency_1_QualityScore_FFHHHHHHIJJJJIEJJJIJIGGIIJJIHJJJJIIJJJJJJJIIJJJIGHIHJJJJJJJJJJJJHIIAHIIIIJHGHHHHHHFDFFFDFFEEEE_Mismatch_1_Sense_+_Library_PoolT
GATCTGGATTTTCAATTCAGTTATTTGTAAGTAGATTATAGGAATTAGTGGATTTGCCACTCTTATGAGTTTGGTGCCATGTAATTTCTTCATG
>Frequency_1_QualityScore_FDFHHGHGIJJJJJIIJJGIIGGIJJJHGIIIIIGIJJIJJJGIIJJJFHHJJIJJIJGGGIJIHIJGFHGHIGIHGHHHFCFFFEFFEEEEEE_Mismatch_1_Sense_+_Library_PoolC
GATCTGGATTTTCAATTCAGTTATTTGTAAGTAGATTATAGGAATTAGTGGATTTGCCACTCTTATGAGTTTGGTGCCATGTAATTTCTTCATG
>Frequency_1_QualityScore_DDHGDHFIIFEAFGAGHIGGHGIGJJJCGFCF?EGEHGGIHEHIJJHGGHIIJJFIJHIHCFDC;F;;@@E@;@DGIIFFFFFFCCECCEEEEE_Mismatch_2_Sense_+_Library_PoolT
ATATGAATTAGTGGATTTGCCACTCTTATGAGTTTGGTGCTATGTAATTTCTTCATGTACAGAGAGATATGTATTTTTTATTTCAATTATTTGT
>Frequency_1_QualityScore_FFHHHHHJHIIJJIJIIHGIJJFHHIJJJJJJJIJJJJJJJJJJJJJJJIJIJJJJIIIJIIJIJJJJJHIJIJJJJHFDEC_Mismatch_2_Sense_+_Library_PoolT
TCTTCATGTACAGAGAGATATGTATTTTTTATTTCAATTATTTGTATTAAATTATAAGAATTAATAAATTATATTTTTTTCA
>Frequency_1_QualityScore_FFHHHHHJHIIIJJJGIIJJJJHJIJJJJIJJIJJJJJJJJIJJIJJJJJJJIIJJJJJHHHHHHHFFFCEFEDEEEEEEEEDDDDDD_Mismatch_0_Sense_+_Library_PoolT
AGAGGAGGAGTTTGGTGCCCTGTGATTTTCCTTCCCATGTACACAGATCTGGATTTTTAATTCAGTTATTTGTAAGTAGATTATAGGA
>Frequency_1_QualityScore_FFFHHHGHIIJJIJHIIJJJJJJJJJJICGIIHIHIJJJJJIIIJJJJIIIDGHIJIJEIJJJIJJJGGGGIJGHG_Mismatch_0_Sense_+_Library_PoolT
AGTTTGGTGCCATGTAATTTCTTCATGTACAGAGAGATATGTATTTTTTATTTCAATTATTTGTATTAAATTATAA
>Frequency_1_QualityScore_FFHHHFFHIEIICGHIJJJEFHIJJJJJJIJJHHIIIFIFHGIJJIGEIIIJIIGJJIIIHIJJJIIJIIHIIIHHHHHGEDEFFDFEEDE_Mismatch_0_Sense_+_Library_PoolT
TTATGAGTTTGGTGCCATGTAATTTCTTCATGTACAGAGAGATATGTATTTTTTATTTCAATTATTTGTATTAAATTATAAGAATTAATAA
>Frequency_1_QualityScore_FFHHHHHJJJJJJIJJJJIIGHHIJIJFIIJJJJJJJJJJIJJJJJJJJJJJJJIJJJJJJIIEHIJGICHEHHHHHFFFFFFD;_Mismatch_1_Sense_+_Library_PoolT
TAATTTCTTCATGTACAGAGAGATATGTATTTTTTATTTCAATTATTTGTATTAAATTATAAGAATTAATAAATTATATTTTTTA
>Frequency_1_QualityScore_FDHHHHFHIJIJJJIJIGIIIIJJJJIIGIGIHGIJJJJIIGIEHJJHIIJJJJJFHHIIJIIJIJ>FC@FHIGHGHFFHHFDEFFFDFEEEEE_Mismatch_2_Sense_+_Library_PoolT
ATCTGGATTTTCAATTCAGTTATTTGTAAGTAGATTATAGGAATTAGTGGATTTGCCACTCTTATGAGTTTGGTGCCATGTAATTTCTTCATTT
>Frequency_1_QualityScore_FFHHHFHIJJJJHIIJIJDHGGIJIIIIGIIIIIGHGIIIJJIIIJJIFGGHJJJHIJJJIJIGHIIJJIIJJIJJJIIFHGHHEEFDFF>AED_Mismatch_1_Sense_+_Library_PoolT
ATTTTCCTTCCCATGTACACAGATCTGGATTTTCAATTCAGTTATTTGTAAGTAGATTATAGGAATTAGTGGATTTGCCACTCTTATGAGTTTG
>Frequency_1_QualityScore_FFHHGDHJJFGGHGHIJJJIJJI_Mismatch_0_Sense_+_Library_PoolT
AATTAATAAATTATATTTTTTTA
>Frequency_1_QualityScore_FFHHHHHIJJIJIIHHGIIJJGHIIJJJJJJJJJIIJJIJJJJJJJJJFGIJJJJJIGIIJIJIJGGIIEGGHHHHHFDD_Mismatch_0_Sense_+_Library_PoolT
CTTCATGTACAGAGAGATATGTATTTTTTATTTCAATTATTTGTATTAAATTATAAGAATTAATAAATTATATTTTTTTA
>Frequency_1_QualityScore_FFHHHHHJJJJJJJJJJJJJHIJJIJIJJJJJJJJJJJJJJHIJJJJJJJJJJJJJJJ_Mismatch_0_Sense_+_Library_PoolT
ATTTTTAATTCAGTTATTTGTAAGTAGATTATAGGAATTAGTGGATTTGCCACTCTTA
>Frequency_1_QualityScore_FFHHHHFG?FCFHEGCGHHIIIHGFHIIIGIIIIAGAEHGGIIIIIGIIHGGGIIIIIIAHGII_Mismatch_0_Sense_+_Library_PoolT
AGAGGAGGAGTTTGGTGCCCTGTGATTTTCCTTCCCATGTACACAGATCTGGATTTTTAATTCA
>Frequency_1_QualityScore_FFHHFFHIHGGGHIIFGGHIGHHICHIGJEIJJJGGIHBFFFIEIJGHIGGDGHGIHIHDEGGE_Mismatch_0_Sense_+_Library_PoolC
AGAGGAGGAGTTTGGTGCCCTGTGATTTTCCTTCCCATGTACACAGATCTGGATTTTTAATTCA
>Frequency_1_QualityScore_FFHHGHHJJJIJJJIIEFHHIJJJJJJJJJJJJJJIJIJJJJIIJJJIJIIBGIIJGIIHIIGIGCCGCDEDGIIGHHEHGHFDCEEC_Mismatch_2_Sense_+_Library_PoolT
AGATTATAGGAATTAGTGGATTTGCCACTCTTATGAGTTTGGTGCCATGTAATTTCTTCATGTACAGAGAGATATGTATTTTTTATGA
>Frequency_1_QualityScore_EDHHHHHJIIJJJJJJIJJJJJJJJJJJJJIJJJIJHIJIJIGHEGHIIIIIJJJJJJIJJJJJJHHHHHFFFDCDDB_Mismatch_1_Sense_+_Library_PoolT
GAGATATGTATTTTTTATTTCAATTATTTGTATTAAATTATAAGAATTAATAAATTATATTTTTTTATTTTTGGGGGA
>Frequency_1_QualityScore_FFHHHHHJJJJJJJJJJJJIJJIIIJJJIGHJJJJJIJIJJJJJJJIJJJJIIIIIIIIEIJJGGIJJJHHHHHHHHFFFFFFFEDEDED_Mismatch_0_Sense_+_Library_PoolT
TAGTGGATTTGCCACTCTTATGAGTTTGGTGCCATGTAATTTCTTCATGTACAGAGAGATATGTATTTTTTATTTCAATTATTTGTATTA
>Frequency_1_QualityScore_FFHHHHGJJJJJJJJJJJIIHHFEFHIJJGIJJJIJJJ_Mismatch_0_Sense_+_Library_PoolT
TGTAATTTCTTCATGTACAGAGAGATATGTATTTTTTA
>Frequency_1_QualityScore_FFHFHHDHEHGHIFAFEHGHFEAHHGEGHGGHHIJGIIDDEHDEHIJBGIIJIGHCFFCGIHHIE_Mismatch_0_Sense_+_Library_PoolT
CTTATGAGTTTGGTGCCATGTAATTTCTTCATGTACAGAGAGATATGTATTTTTTATTTCAATTA
>Frequency_1_QualityScore_FFHFHGDGIJJJJIJJJIJIJI@HHIIHIIJJJJJJJJIIJIJJJJIJGIGGIJEH>FCBCHICGIIIJFHHG_Mismatch_0_Sense_+_Library_PoolT
TAGTGGATTTGCCACTCTTATGAGTTTGGTGCCATGTAATTTCTTCATGTACAGAGAGATATGTATTTTTTAT
>Frequency_1_QualityScore_FFFFDHHGIBCBEE;38AB>FHB?FB@DBBBBDHHIIBB9BBGBGHG<=CAFFAFFH>FE;@EHBC>EHHCCEDDB?BDDDECCCCACCCCCC_Mismatch_0_Sense_+_Library_PoolT
AGAGGAGGAGTTTGGTGCCCTGTGATTTTCCTTCCCATGTACACAGATCTGGATTTTTAATTCAGTTATTTGTAAGTAGATTATAGGAATTAG
>Frequency_1_QualityScore_FFHHHHHJGIHIJJJFHIJJJJIIIJJJJJIJJJJIJJJJIJJJIJIJJIGJJIJJJJJJIJJIJJIJJHIIJHHGHHHHFFFFFCFDEECCCE_Mismatch_1_Sense_+_Library_PoolT
CTCTTATGAGTTTGGTGCCATGTAATTTCTTCATGTACAGAGAGATATGTATTTTTTATTTCAATTATTTGTATTAAATTATAAGAATTAAGAA
>Frequency_1_QualityScore_FFHHHHHJJJJJJEHIJJJJJJJJJJJJJJJJJJJIJJJJIJJJJJGIFHHIIJJJJJJJIJ_Mismatch_0_Sense_+_Library_PoolT
ACAGAGAGATATGTATTTTTTATTTCAATTATTTGTATTAAATTATAAGAATTAATAAATTA
>Frequency_1_QualityScore_FFHHGHHJIJHIGIJJHHGJHHHIJIIJJJJJJIIJJJIJJJJIHGHEGHIHIIIJCJGIJIJJJJJJIIGHEHHJH;==CEFFFF@@CECDED_Mismatch_1_Sense_+_Library_PoolT
ACAGATCTGGATTTTTAATTCATTTATTTGTAAGTAGATTATAGGAATTAGTGGATTTGCCACTCTTATGAGTTTGGTGCCATGTAATTTCTTC
>Frequency_1_QualityScore_FFHHHHHJJJJJJJJJJJJIJJIJJJJJJJJJJJJJJJJIJJJJIJIIJIJJIJIIIIIIIGJJIIGGIGGIJGHIIJHHHHHGFFFFFFEECE_Mismatch_1_Sense_+_Library_PoolT
TGTGATTTTCCTTCCCATGTACACAGATCTGGATTTTTAATTCAGTTATTTGTAAGTAGATTATAGGAATTAGTGGATTTGCCACTCTTATGAA
>Frequency_1_QualityScore_FFHHHHHJJJJEHIHIJJJJJJJJJJJJJJJJHIIJJGIJJJ_Mismatch_0_Sense_+_Library_PoolT
ATAGGAATTAGTGGATTTGCCACTCTTATGAGTTTGGTGCCA
>Frequency_1_QualityScore_FFHGHHHHIIIJJJFHIJJIJHIIJJJJJJJJJJJIJIIIGIIIJJJIJJJIJJJIJJGIIG_Mismatch_1_Sense_+_Library_PoolT
GAGGAGGAGTTTGGTGCCCTGTGATTTTCCTTCCCATGTACACAGATCTGGATTTTTAATAC
>Frequency_1_QualityScore_FFHHHHHJJJIJJJHIJIJJJJJJHIGJJJJJI>FGGHHHHJJGGFHFGIIJJJJJJJJJHE_Mismatch_2_Sense_+_Library_PoolT
TGTATTTTTTATTTCAATTATTTGTATTAAATTATAAGAATTAATAAATTATATTTTTTTTA
>Frequency_1_QualityScore_DBFAFFBEC<GGHIIF?EHB4CEC+CFHIIIHIFCHEEIIIIGGI_Mismatch_0_Sense_+_Library_PoolT
CAGATCTGGATTTTTAATTCAGTTATTTGTAAGTAGATTATAGGA
>Frequency_1_QualityScore_FFHHHHFIFHIJJIJJJJJIGIHIIJJJJJJJJJGIIIGIGIIIBHIJJJ>GIJJJIJJJJHJCG@HIIHIJGHGHHHHFEFFFFFEDECEACD_Mismatch_2_Sense_+_Library_PoolT
AGGAGGAGTTTTGTGCCCTGTGATTTTCCTTCCCATGTACACAGATCTGGATTTTCAATTCAGTTATTTGTAAGTAGATTATAGGAATTAGTGG
>Frequency_1_QualityScore_DDFFH+C?FDGHIHIGIIGI@EFABGAAEHG@HGCGHECHGG4?GEHIIIIGDGGGCBFDGCDGGHGHIEEIIHGGFEEHDDDEEE>@CCD(;@_Mismatch_2_Sense_+_Library_PoolT
ATTTGGAAGTAGATTATAGGAATTAGTGGATTTGCCACTCTTATGAGTTTGGTGCCATGTAATTTCTTCATGTACAGAGAGATATGTATTTGTT
>Frequency_1_QualityScore_FFHHHHHJJJGIIJJJIJJJJJJIJJJIJJJJIGGHIJJJJJJJHIIJJJIJJJJJJJJJIIJJJJGHGIIJJIHHHHGGEFDDFFFEEEDEEE_Mismatch_0_Sense_+_Library_PoolT
ATGAGTTTGGTGCCATGTAATTTCTTCATGTACAGAGAGATATGTATTTTTTATTTCAATTATTTGTATTAAATTATAAGAATTAATAAATTAT
>Frequency_1_QualityScore_FFHHHHHJJJIJJJJJHJJJJJJIIJJJJIJIJJJJIJJIGIIJJJJJIJJHIHJIJHIJIJIJJI4CGCFHIGJJIICHHHHEFFFF_Mismatch_1_Sense_+_Library_PoolT
ATGTACACAGATCTGGATTTTCAATTCAGTTATTTGTAAGTAGATTATAGGAATTAGTGGATTTGCCACTCTTATGAGTTTGGTGCCA
>Frequency_1_QualityScore_FFHHHHHJIJJJJHIJJJIJJJIJJJJJJJJJIJJJJJJJJJJJJJJJJ_Mismatch_2_Sense_+_Library_PoolT
TTTCAATTATTAGTATTAAATTATAAGAATTAATAAATTATATTTTTTA
>Frequency_1_QualityScore_?DDDFHFGGEAAIIHG?E9FHFHIIIIIIDHIIDE?DHHIEA@ADFFHEHHHGGGGG8DB.8B=C>F@FF>G=@EAAEFEEE3?;BC@?BCC@@_Mismatch_1_Sense_+_Library_PoolT
CTTCCCATGTACACAGATCTGGATTTTTAATTCAGTTATTTGTAAGTAGATTATAGGAATAAGTGGATTTGCCACTCTTATGAGTTTGGTGCCA
>Frequency_1_QualityScore_FFHHHHFIIIJIIIHEHJGEFHHGHIIIIJJJJJJJIJJHIHIIIGHHGIIJJJIIIJJIIJJIIJGHGGEDGDHEHEHHDEFFFFFDDDDFED_Mismatch_2_Sense_+_Library_PoolT
AAGTAGATTATAGGAATTAGTGGATTTGCCACTCTTATGAGTTTGGTGCCATGTAATTTCTTCATGTACAGAGAGATATGTATTTTTTATATGA
>Frequency_1_QualityScore_FFHGHHHJJGHGHIJJFGIJJJIFGEIJJJJIJJJJJJJJJJIIJJJGIIJJJIJJJJJGHHHHG_Mismatch_0_Sense_+_Library_PoolT
CAGAGGAGGAGTTTGGTGCCCTGTGATTTTCCTTCCCATGTACACAGATCTGGATTTTTAATTCA
>Frequency_1_QualityScore_FDHHHHHJIGIICGHHIIIGIIJJJJIJIIJJJIJJJJJJJJJIJJJJJJGGIJJJJIIJJHHEEHHHFFFBDFFFEEEEEC_Mismatch_2_Sense_+_Library_PoolT
GTACAGAGGAGGAGTTTGGTGCCCTGTGATTTTCCTTCCCATGTACACAGATCTGGATTTTCAATTCAGTTATTTGTAAGCA
>Frequency_1_QualityScore_DBH=F1<CFBHHFFHGCHIAF@GHIGF)?DFFDDBG9?DGFDGFHIIGBBGGG:CFHIIGEGGECHHE?AEFE?A_Mismatch_2_Sense_+_Library_PoolT
GGAGGAGTTTGGTGCCCTGTGATTTTCGTTCCCATGTACACAGATCTGGATTTTCAATTCAGTTATTTGTAAGTA
>Frequency_1_QualityScore_FFHHHHHJJJJJJGJGHJJHJJJJJHIJJJJJIJJJJJIJJJJJJIJJIIIIJJJJJJJJHGIJJJEHIJIJJJJJJHHHHHFFFFFDFEEDDD_Mismatch_1_Sense_+_Library_PoolT
ATCCTTCCCATGTACACAGATCTGGATTTTTAATTCAGTTATTTGTAAGTAGATTATAGGAATTAGTGGATTTGCCACTCTTATGAGTTTGGTG
>Frequency_1_QualityScore_EFHHHHHHIFHGJIHHHJIJJJGHJJJGIJJJJIJJHIIJJIIIJJJIJJIIIJJJJJIFHIJIIJEHHGHHH_Mismatch_1_Sense_+_Library_PoolT
TACAGAGAGATATGTATTTTTTATTTCAATTATTTGTATTAAATTATAAGAATTAATAAATTATATTTTTTCA
>Frequency_1_QualityScore_FFHHHHHFGHHIJJJJJEIIJIJGIIHIIJJJJGIIJJIJJJIJJIIJJJJJJJIIJIHIHJJJIJJGGGHHHHHG_Mismatch_1_Sense_+_Library_PoolT
GAATTAGTGGATTTGCCACTCTTATGAGTTTGGTGCCATGTAATTTCTTCATGTACAGAGAGATATGTATTTTTCA
>Frequency_1_QualityScore_FFDHHFHJEFHGGIJIJJIJJJJIHIJDEFHIIIFFCHIIIFEHIJJEGGIIIJJIJGHEHCHFHEIIJGHCHIIFFFDFFE_Mismatch_0_Sense_+_Library_PoolT
GGAATTAGTGGATTTGCCACTCTTATGAGTTTGGTGCCATGTAATTTCTTCATGTACAGAGAGATATGTATTTTTTATTTCA
>Frequency_1_QualityScore_FFGHHHHJJJJJJJJJGIJEIJIJIJEHIJJJJJJJJJIJJJJJJJIJIIJIJJJJJJJJFGIIJJJHHHHHHF_Mismatch_0_Sense_+_Library_PoolT
TGGATTTGCCACTCTTATGAGTTTGGTGCCATGTAATTTCTTCATGTACAGAGAGATATGTATTTTTTATTTCA
>Frequency_1_QualityScore_EFHFHFHIEHIGGGHIIIGIJIJIIJJJJJJIHGIIJJIIJJIGHHIJJJGIJAHIIDHBGHGIJJJIFFGHEHIG_Mismatch_0_Sense_+_Library_PoolT
CCATGTACACAGATCTGGATTTTTAATTCAGTTATTTGTAAGTAGATTATAGGAATTAGTGGATTTGCCACTCTTA
>Frequency_1_QualityScore_A#3AAFHEHJIJJIJJHEHGHIJCGIIJIGDGIIGHIIGHIJJIIIJJJJIIIIIDHIIHGGGHEHGHIGHHHHFHFFFFDFECCACEEBBBCD_Mismatch_1_Sense_+_Library_PoolT
CNTTCCCATGTACACAGATCTGGATTTTTAATTCAGTTATTTGTAAGTAGATTATAGGAATTAGTGGATTTGCCACTCTTATGAGTTTGGTGCC
>Frequency_1_QualityScore_FFHHGHHJJJIJJJJJJHIJJIIIIIJJIJJJJIJJJJJJJJJDHGIIIIIJJIFIIIJIIJJJJC_Mismatch_0_Sense_+_Library_PoolT
TGATTTTCCTTCCCATGTACACAGATCTGGATTTTTAATTCAGTTATTTGTAAGTAGATTATAGGA
>Frequency_1_QualityScore_FFHHHHHJHIIIHIJJJFJIIJJJJIJJJJJJJJIJJJJJJJJJIIIJJJIJIJJJJIIGHIIIJIIGIJJJJHFFF_Mismatch_1_Sense_+_Library_PoolT
ATGTACAGAGAGATATGTATTTTTTATTTCAATTATTTGTATTAAATTATAAGAATTAATAAATTATATTTTTTTAA
>Frequency_1_QualityScore_?AFDF8?FF@B<EEFIHCHGIG8EEHII_Mismatch_1_Sense_+_Library_PoolT
TACAGAGAGATATGTATTTTTTATTCCA
>Frequency_1_QualityScore_FFHHHHHJIJJJJIJJJJJJJJJIIJJIGIJJJJIJJJHIJJJJJJJJIJJJJJJJJGIHIJJJIIIJJFHHIEIIIIGHHHHHHFFEFDFCC=_Mismatch_0_Sense_+_Library_PoolT
TTTAATTCAGTTATTTGTAAGTAGATTATAGGAATTAGTGGATTTGCCACTCTTATGAGTTTGGTGCCATGTAATTTCTTCATGTACAGAGAGA
>Frequency_1_QualityScore_FFHHHHFIIJJJJHIHIJJJJJIIJJJIIJIJIJJJIIJJJJIIJIJJJJJJJJIJGHGJIIJIHHIHI_Mismatch_0_Sense_+_Library_PoolT
GTTTGGTGCCCTGTGATTTTCCTTCCCATGTACACAGATCTGGATTTTTAATTCAGTTATTTGTAAGTA
>Frequency_1_QualityScore_FFHHFHHJEHGHHIJIJHGJGJJJJFIJIIIHIJGIJJJHIIGJIGHHGIJJIIJJJJGEGI_Mismatch_0_Sense_+_Library_PoolT
ATGTACAGAGAGATATGTATTTTTTATTTCAATTATTTGTATTAAATTATAAGAATTAATAA
>Frequency_1_QualityScore_FFHHHHHJJJIJJJJJIJIJJJJIIJJIIJJJJJJJJJJIJJJJHJJJJJJIJJJJJJJJIJJI_Mismatch_0_Sense_+_Library_PoolT
TGGATTTTTAATTCAGTTATTTGTAAGTAGATTATAGGAATTAGTGGATTTGCCACTCTTATGA
>Frequency_1_QualityScore_FFHHHDGGHIIHJHJJJFHHIGHEAGBGIIGIJIGIGDGCFIDDGIHHDIIDFIGHIJGIIJJJIIJJEGHHGGHHHHEDFFF_Mismatch_0_Sense_+_Library_PoolT
CACTCTTATGAGTTTGGTGCCATGTAATTTCTTCATGTACAGAGAGATATGTATTTTTTATTTCAATTATTTGTATTAAATTA
>Frequency_1_QualityScore_DDDHHHGGIFIJIIHIJGHIHJEIJFHEIIIJJHHIIIJJIJJJJJIHHJEGDFJJIIIJGI>HGH_Mismatch_0_Sense_+_Library_PoolT
CAGTTATTTGTAAGTAGATTATAGGAATTAGTGGATTTGCCACTCTTATGAGTTTGGTGCCATGTA
>Frequency_1_QualityScore_FFHHHHFIIGIJIJIIJGGIEIIJIJJJJIJJJIGIHJJJJJJJJJJFIJEEGHHIIJIJGGGIIGJJGIHHI_Mismatch_1_Sense_+_Library_PoolT
AGGAGTTTGGTGCCCTGTGATTTTCCTTCCCATGTACACAGATCTGGATTTTTAATTCAGTTATTTGTAAGCA
>Frequency_1_QualityScore_FDHFFHHGHIIJJJGIIIHIJIGHIJJIEIHGIGEGIHJIFIGHIJIIFGG@GHIIIEIJIIIIIIGCIJJGHIJIHGHE_Mismatch_1_Sense_+_Library_PoolT
GATCTGGATTTTTAATTCAGTTATTTGTAAGTAGATTATAGGAATTAGTGGATTTGCCACTCTTATGAGTTTGGTGCCAA
>Frequency_1_QualityScore_FFHHHHHJJJJJIJJGIJIIJJGIIJGIJIJJJJJIIJJJJJIJIGIHIHHGIJIJIGIJJJJJIJJJJIIGHGHHHHHFFFFEFFFCDEACCC_Mismatch_0_Sense_+_Library_PoolT
TTTGCCACTCTTATGAGTTTGGTGCCATGTAATTTCTTCATGTACAGAGAGATATGTATTTTTTATTTCAATTATTTGTATTAAATTATAAGAA
>Frequency_1_QualityScore_DFHHHHHJJJJGJJJJJJJJJIJJJIJHIJJJJJIJJJJIIJIJJJJJJJIIJJJJJJJJJJJJJJJJFCHJJJHHGHHHFFFFFFEC_Mismatch_0_Sense_+_Library_PoolT
TTTTCCTTCCCATGTACACAGATCTGGATTTTTAATTCAGTTATTTGTAAGTAGATTATAGGAATTAGTGGATTTGCCACTCTTATGA
>Frequency_1_QualityScore_FFHFFHD=@CGAGHGEHIGGGGFGEGIJCHIJJIJJIJIIDEGCFGIIGJDDHIIIGHHGEHEHDFEFF@CCDCD@ACEDDEEDACCCC_Mismatch_0_Sense_+_Library_PoolT
CAGAGGAGGAGTTTGGTGCCCTGTGATTTTCCTTCCCATGTACACAGATCTGGATTTTTAATTCAGTTATTTGTAAGTAGATTATAGGA
>Frequency_1_QualityScore_FDHHHHGJHHHIIJJHIIJJJJIIJJJJJJJJIJJJIIIJJJJJJJJIHIIJJJJJJJJJGHIIGGIJJHHHFF_Mismatch_0_Sense_+_Library_PoolT
GTACAGAGAGATATGTATTTTTTATTTCAATTATTTGTATTAAATTATAAGAATTAATAAATTATATTTTTTTA
>Frequency_1_QualityScore_FFHHHHHJJJJIJIJJJJJJJJJJJJJJIJJIJJJJIJJJJGIJJJJJHIIJIIIGIGIJJIJJIIIJGGHGIGIJHHHHHHDFFEFEEEEEDB_Mismatch_2_Sense_+_Library_PoolT
TTGGTGCCCTGTGATTTTCCTTCCCATGTACACAGATCTGGATTTTTAATTCAGTTATTTGTAAGTAGATTATAGGAATTAGTGGATTTGCCGA
>Frequency_1_QualityScore_FFHHDHHIJJJFIHIJIJIIIJIJJJJIJJJIJIJJJJJJJ_Mismatch_0_Sense_+_Library_PoolT
TTTGTATTAAATTATAAGAATTAATAAATTATATTTTTTTA
>Frequency_1_QualityScore_FFHFBHHJIJJJJGHIJJCGIJGHGDGGIIIIDDFEDGEHIIGIIEIICHHGIG@AHEHHI@DAGIHHH;_Mismatch_0_Sense_+_Library_PoolT
ACACAGATCTGGATTTTTAATTCAGTTATTTGTAAGTAGATTATAGGAATTAGTGGATTTGCCACTCTTA
>Frequency_1_QualityScore_FFGHHHDIJGJEHIJJHIIIJIJGHGIJJJGIJJJJIGJJHIGGHIIJJJJIIIIJJIJJEHIJJJGHAEHEEHCFEFFFFFEDEECCC_Mismatch_1_Sense_+_Library_PoolT
CAGAGGAGGAGTTTGGTGCCCTGTGATTTTCCTTCCCATGTACACAGATCTGGATTTTCAATTCAGTTATTTGTAAGTAGATTATAGGA
>Frequency_1_QualityScore_DFHHHHHJIJJJJJIJJJJIJJJIIJJJIIJJJJJJJJJJJJIIJJJJJDFGIJJJIJJIJIJJJJJJCCDGHGECHHHHFFFFFFFDCEEEDC_Mismatch_2_Sense_+_Library_PoolT
AGATCTGGATTTTCAATTCAGTTATTTGTAAGTAGATTATAGGAATTAGTGGATTTGCCACTCTTATGAGTTTGGTGCCATGTAATTTCTTCAA
>Frequency_1_QualityScore_FFHHHHHGIJJJJIHIJJJIIJIIJJJIIIJIJJGIGJJIJJHIIJJJDGGHIJJJJJIJJJJJJJJGIIHIJIGHIHHHHHHFFFFFFFED@A_Mismatch_2_Sense_+_Library_PoolT
GATCTGGATTTTTAATTCAGTTATTTGTAAGTAGATTATAGGAATTAGTGGATTTGCCACTCTTATGAGTTTGGTGCCATGTAATTTCTTCAAA
>Frequency_1_QualityScore_FFHHFHHJJJHFHIJIJIIHIJJJHHIHGIIIJJJJIJJGGIIIJGHIIJJJJJJJJIIJJIJJGIFHIHIIIHHH_Mismatch_0_Sense_+_Library_PoolT
CTGGATTTTTAATTCAGTTATTTGTAAGTAGATTATAGGAATTAGTGGATTTGCCACTCTTATGAGTTTGGTGCCA
>Frequency_1_QualityScore_FFHHHHHJHJJJJJIGJJJJJIIHIJJJHIGJJJJJJJJJJJIIJJJJJGHJJJJJIJJJJIJIJJJJJGGHIJJHHHHFFFEFFFEECEEEEE_Mismatch_1_Sense_+_Library_PoolT
AGATCTGGATTTTTAATTCAGTTATTTGTAATTAGATTATAGGAATTAGTGGATTTGCCACTCTTATGAGTTTGGTGCCATGTAATTTCTTCAT
>Frequency_1_QualityScore_FFFHHHHJJJJJJIJJJJGHGIJJJIJJIJJIJJJGIJIJJIJJJIIIFHIJJJJJGHIIJIHGGGGGGCGFHHFFECFFFFDEEEECCCCDDD_Mismatch_1_Sense_+_Library_PoolT
TTGGTGCCCTGTTATTTTCCTTCCCATGTACACAGATCTGGATTTTTAATTCAGTTATTTGTAAGTAGATTATAGGAATTAGTGGATTTGCCAC
>Frequency_1_QualityScore_DD8FDD<:BCCFHIGHGGIG_Mismatch_0_Sense_+_Library_PoolT
GATATGTATTTTTTATTTCA
>Frequency_1_QualityScore_BBFHFFFHGGHG@III@IECAAFH9CCA8EFGFHIEIIIGGBDE>BFGHHEFDHIDGGIG>CFHIDFDFACCEDG_Mismatch_0_Sense_+_Library_PoolT
GCCATGTAATTTCTTCATGTACAGAGAGATATGTATTTTTTATTTCAATTATTTGTATTAAATTATAAGAATTAA
>Frequency_1_QualityScore_FFHHHHHJJJJIJJIJJCHIJJJIJIIEHIIJJJIIJJJJGIJJJGIIJJJGIJIJJJJIJJEHIJJIEFHIJIIGIJGHDHEEDEFDD;@A@?_Mismatch_1_Sense_+_Library_PoolT
TTTTCCTTCCCATGTACACAGATCTGGATTTTCAATTCAGTTATTTGTAAGTAGATTATAGGAATTAGTGGATTTGCCACTCTTATGAGTTTGG
>Frequency_1_QualityScore_FDHHBHGIGIIIGHDGHIIIJEHHGGIIJIJJJIJJIJJIJGGIHGIJJJI@GIIJHHGFHJGHEGGIIDHCEEHAEHHFFFFFFEC_Mismatch_2_Sense_+_Library_PoolT
GATGAGGAGTTTGGTGCCCTGTGATTTTCCTTCCCATGTACACAGATCTGGATTTTCAATTCAGTTATTTGTAAGTAGATTATAGGA
>Frequency_1_QualityScore_FFHHHHHIGIGIJIJIJJJJJJIIIJJJJIJJJJJIGIJIJJIJIJJJJJJJHJJIJJIHIIHGHHHHHDFFFFBEEFEEEEDDEC_Mismatch_0_Sense_+_Library_PoolT
AGAGGAGGAGTTTGGTGCCCTGTGATTTTCCTTCCCATGTACACAGATCTGGATTTTTAATTCAGTTATTTGTAAGTAGATTATAG
>Frequency_1_QualityScore_FFHHHHHJJJJJIJJJJJIJJJJJJJJIJJJHHIJJJJJJIJIIJJJJJJJJJIJJJIJCHIIIJJJJJGHIIJJFHHE_Mismatch_1_Sense_+_Library_PoolT
CCATGTACACAGATCTGGATTTTCAATTCAGTTATTTGTAAGTAGATTATAGGAATTAGTGGATTTGCCACTCTTATGA
>Frequency_1_QualityScore_FFHDDFDHIIDIJJJJEGHIIIIGCGIJIGIFFHIHGGDHIHIGIGGICHIJIIGIJJJGFFGGIIJIIGH@FAGGGII_Mismatch_1_Sense_+_Library_PoolC
CCATGTACACAGATCTGGATTTTCAATTCAGTTATTTGTAAGTAGATTATAGGAATTAGTGGATTTGCCACTCTTATGA
>Frequency_1_QualityScore_FFHHHHHJIJJJJJHIIGJJJIIJJIJJJJJJJJJJHIJJJJHIJJJJJIJJJJJJJJIJJCHCHIJIHCHIHHHHHGHFFFFFFFEEEEDEDC_Mismatch_1_Sense_+_Library_PoolT
GATTTTCAATTCAGTTATTTGTAAGTAGATTATAGGAATTAGTGGATTTGCCACTCTTATGAGTTTGGTGCCATGTAATTTCTTCATGTACAGA
>Frequency_1_QualityScore_FFHFHHHJJJJJJJJJJJJJIJJJJGIIJIJJJJJJJJJJJJJJJJJJJJJJJIJJJJIJJJ_Mismatch_1_Sense_+_Library_PoolT
ATGTATTTTTTATTTCAATTATTTGTATTAAATTATAATAATTAATAAATTATATTTTTTTA
>Frequency_1_QualityScore_DFHHHHHCGCHHIIIHEHIIEIHIIGIJIIGIIFGGHIHGEGIF<BGIHGBFHHHIJJJJIJIIIGJJJFGEGIE_Mismatch_2_Sense_+_Library_PoolT
CAGATCTGGATTTTCAATTCAGTTATTTGTAAGTAGATTATAGGAATTAGTGGATTTGCCACTCTTATGAGTTTA
>Frequency_1_QualityScore_FFHFHHGJJJGEHIIJIJJIGIIGHGHHIJJICGGHFDBFHDGGIIICB??DACIIDHAG<=FH@GH@A@FH>DECHGECHHHFFFB_Mismatch_0_Sense_+_Library_PoolT
TTTCCTTCCCATGTACACAGATCTGGATTTTTAATTCAGTTATTTGTAAGTAGATTATAGGAATTAGTGGATTTGCCACTCTTATGA
>Frequency_1_QualityScore_FFHGHFDFHEDHAHIHIJED<FIIJCHGHGGIHJFIIG?GDHGGIIIJHGIJJJAGHJGHGHIIJHIIEFFAAEEDFFEEFFCEEDEC_Mismatch_0_Sense_+_Library_PoolT
GAGGAGTTTGGTGCCCTGTGATTTTCCTTCCCATGTACACAGATCTGGATTTTTAATTCAGTTATTTGTAAGTAGATTATAGGAATTA
>Frequency_1_QualityScore_DDHD>F?DDGGAEFGHIIIIGGIIFGGIGIIIGDGHHIEGEIIEGGG>FFHEGGHEFCHEGGHIGIIGHF_Mismatch_0_Sense_+_Library_PoolT
AGAGAGATATGTATTTTTTATTTCAATTATTTGTATTAAATTATAAGAATTAATAAATTATATTTTTTTA
>Frequency_2_QualityScore_FFHHGHFIIIIJIIGIJIHFIIIGGIIIHGIIIHIIIJJJCGIJJIIHIIIJIIIIIJJIIGGHHDEGIEGGEDG_Mismatch_1_Sense_+_Library_PoolC
TTTTCAATTCAGTTATTTGTAAGTAGATTATAGGAATTAGTGGATTTGCCACTCTTATGAGTTTGGTGCCATGTA
>Frequency_1_QualityScore_ADFBDDFG@FHIBF?EDH?EFHFC9CHGCFEGCBHEHI>GFD9F@:<;DE>DA:*?BA?F=FA=FC@F@8565)=CHAACAEB;;;;;C@_Mismatch_0_Sense_+_Library_PoolC
CTGGATTTTTAATTCAGTTATTTGTAAGTAGATTATAGGAATTAGTGGATTTGCCACTCTTATGAGTTTGGTGCCATGTAATTTCTTCAT
>Frequency_1_QualityScore_:BDHFDD:CBAFCCFHGEGIHEHHCHG??DFHIECGH@FHIBF@FHGGGHGEHHIEGCGGGI=@DFHDG@EHE@EE>E:>3@BCDDCDDCCCCC_Mismatch_1_Sense_+_Library_PoolC
ATTTTTAATTCAGTTATTTGTAAGTAGATTATAGGAATTAGTGGATTTGCCACTCTTATGAGTTTGGTGCCATGTAATTTCTTCATGTACAGAT
>Frequency_1_QualityScore_FFHHHHHJJJJJJJJJJIJCHJJJJJJJJGJJIJJHIJIJGIGIIJIJIIJIIIJJJJIJJJIJIJJJJHHIJJGIGIHGFHGHFEFFFFFEEE_Mismatch_2_Sense_+_Library_PoolC
GATTTTCCTTCCCATGTACACAGATCTGGATTTTCAATTCAGTTATTTGTAAGTAGATTATAGGAATTAGTGGATTTTCCACTCTTATGAGTTT
>Frequency_1_QualityScore_FFHHHGHJJJIJIIJJJJJHIIJFGHGJJJJJJJJJJJJJHIJJJJJJJJIIIJJJJJJIJIJIJJIGIEHFHEHEHHFFFFFFDEEEDEEEC=_Mismatch_2_Sense_+_Library_PoolC
TTTTTAATTCAGTTATTTGTAAGTAGATTATAGGAATTAGTGGATTTTCCACTCTTATGAGTTTGGTGCCATGTAATTTCTTCATGTACAGAGG
>Frequency_1_QualityScore_FFHHHHHJIIGIJJJDHIJJFICHIJHIIIJJJJJJJJJJIJJGHIJIJJJIJJJJJJJIJJJJHGHIJJHIJIJGH_Mismatch_1_Sense_+_Library_PoolC
GGATTTTTAATTCAGTTATTTGTAAGTAGATTATAGGAATTAGTGGATTTGCCACTCTTATGAGTTTGGTGCCATGA
>Frequency_1_QualityScore_FFHHHHHIJJJHJJJGH@HGIHIIIIJIIIJJJIIIJJJJJJJIJJJIIIGGGHHGIIHJIIHIHIJ_Mismatch_0_Sense_+_Library_PoolC
TTTTCCTTCCCATGTACACAGATCTGGATTTTTAATTCAGTTATTTGTAAGTAGATTATAGGAATTA
>Frequency_1_QualityScore_FFGHHFHJJJJJFHHIJJJJIJJJJJJJJIHJHGIIHIJJJJJJJJJJJJJJIIJHIIJJJJIIIGGGGHGIIJJIJHHFHHFCEFE_Mismatch_1_Sense_+_Library_PoolC
TTTGGTGCCCTGTGATTTTCCTTCCCATGTACACAGATCTGGATTTTCAATTCAGTTATTTGTAAGTAGATTATAGGAATTAGTGGA
>Frequency_1_QualityScore_FFHHHHHJJJJJJJJIJJJJJIIJJJIJIJJJJJJIJJJGIJIJJIIJJJJJJJJJGIJHGJJJJJIJIHIIH_Mismatch_0_Sense_+_Library_PoolC
TGTACACAGATCTGGATTTTTAATTCAGTTATTTGTAAGTAGATTATAGGAATTAGTGGATTTGCCACTCTTA
>Frequency_1_QualityScore_FFHHHHHIJJGIIIJJJHGIJJJJIIDIJJJJJJJJJJJJJJJIIGIIIIJJJICIJJJJJIGJI_Mismatch_2_Sense_+_Library_PoolC
ACAGAGGAGGAGTTTGGTGCCCTGTGATTTTCCTTCCCATGTACACAGATCTGGATTTTCAATAC
>Frequency_1_QualityScore_FFFHGFHJIJJIIIJJJJIIJJJJJIIIIJJJIJIJIJJJIJGIIIIJJIIJJGIJIHHBHHFFFFFFACCD@CEEECCCDCDEECDEDCDCDD_Mismatch_2_Sense_+_Library_PoolC
GACAGAGGAGGATTTTGGTGCCCTGTGATTTTCCTTCCCATGTACACAGATCTGGATTTTTAATTCAGTTATTTGTAAGTAGATTATAGGAATT
>Frequency_1_QualityScore_FFHGHHHIJJIJIGGJIJGGGHFGGHIEIIIJJJJGJIJJJJJJJIJJJGJJJJIJJJJJIIJIJJJJJEIIGGGHHHHHHHFDD?DDDDDB?@_Mismatch_0_Sense_+_Library_PoolC
TAATTTCTTCATGTACAGAGAGATATGTATTTTTTATTTCAATTATTTGTATTAAATTATAAGAATTAATAAATTATATTTTTTTATTTTTGGG
>Frequency_1_QualityScore_FFHDFHHIFIJJHHHJJJHIIIEIGGIIGIGIIIGIIIJIIIIJIIJGIJIIJBFFHIGIHECHGIIEEGEHIJJIIFFEH>CDEFFFCC@CCC_Mismatch_2_Sense_+_Library_PoolC
TGGTGCCCTGTTATTTTCCTTCCCATGTACACAGATCTGGATTTTTAATTCAGTTATTTGTAAGTAGATTATAGGAATTAGTGGATTTTCCACT
>Frequency_1_QualityScore_ADHHBADFGIHHIGGDHEEAGGDHIIEIGIIAHDGI?FGCF<BFHDHDACGIIIHJGEF@GGHEFHGFB_Mismatch_1_Sense_+_Library_PoolC
ATATGTATTTTTTATTTCAATTATTTGTATTAAATTATAAGAATTAATAAATTATATTTTTTTATTTTA
>Frequency_1_QualityScore_FFHHHHHIJJJJJJJJJGJJIHJBHIJIJJJJJIIJJJJJIJJJIJIIIJJJJIJIJIJIGIJIIJIIIHGIJ_Mismatch_1_Sense_+_Library_PoolC
CTGTGATTTTCCTTCCCATGTACACAGATCTGGATTTTCAATTCAGTTATTTGTAAGTAGATTATAGGAATTA
>Frequency_6_QualityScore_FEHHHHHIJIJIIIJJJHGHIIHIHIHIIIJIIIIHIIHIIIJJJIDDGGHIEGHHIHIHIHHHHIIGHBGGGGEBGGEE@CDECBCCCCCCAC_Mismatch_0_Sense_+_Library_PoolT
CACAGATCTGGATTTTTAATTCAGTTATTTGTAAGTAGATTATAGGAATTAGTGGATTTGCCACATGTACAGAGGAGGAGTTTGGTGCCCTGTG
>Frequency_5_QualityScore_FFGGHGHHHIGIIJHIIIIHGIFIIIJJJIFEHGHIGGHGIIIIIIHJHIHHHIHIIIHFHICGFFAFHGFGHGGFBEBDEEECEEBCCCDDCD_Mismatch_2_Sense_+_Library_PoolT
TAATTCAGTTATTTGTAAGTAGATTATAGGAATTAGTGGATTTGCCACATGTACAGAGGAGGAGTTTGGTGCCCTGTGATTTTCCTTCCCATGT
>Frequency_5_QualityScore_FFHHHHGIJGHIJJIHHIJIHHIIGHHIIHIIIHIIGHIIJIIJHFHGHIFGHGIHIHHHIHHDHFHHGGHJIGHGEFBDEDB@ACCCCCDCAC_Mismatch_0_Sense_+_Library_PoolT
CAGATCTGGATTTTTAATTCAGTTATTTGTAAGTAGATTATAGGAATTAGTGGATTTGCCACATGTACAGAGGAGGAGTTTGGTGCCCTGTGAT
>Frequency_4_QualityScore_FFHHHHGIJJIIHIIIJJJIIIJHIIIIJJJJJJHIIIIJGHIIIIIJIJIIIHICBGGIIHIFIIEHDCFHHGFGEFFFEEDDDDEDDCCCDD_Mismatch_0_Sense_+_Library_PoolT
TTTTTAATTCAGTTATTTGTAAGTAGATTATAGGAATTAGTGGATTTGCCACATGTACAGAGGAGGAGTTTGGTGCCCTGTGATTTTCCTTCCC
>Frequency_4_QualityScore_FFHHHHGIJIIIJIJJJJJGIIJJJGIJIJIJIIHIHIIIIIIIJIHIJJJJJHCCGHIJEGIHIIIIHEGHGFHIHGGHGGFEFE=AACCCCC_Mismatch_0_Sense_+_Library_PoolT
CCCATGTACACAGATCTGGATTTTTAATTCAGTTATTTGTAAGTAGATTATAGGAATTAGTGGATTTGCCACATGTACAGAGGAGGAGTTTGGT
>Frequency_3_QualityScore_DEAFFGDEBGDDIDBDGHFFHHFFEHGIFIIEEEBEHGHDF@BDFGEECDDDEA@FEFCEFFFDHAF?A;@B@CCBBD@@ABCC@B=:=@;A@B_Mismatch_0_Sense_+_Library_PoolT
TTTTAATTCAGTTATTTGTAAGTAGATTATAGGAATTAGTGGATTTGCCACATGTACAGAGGAGGAGTTTGGTGCCCTGTGATTTTCCTTCCCA
>Frequency_3_QualityScore_FFHHHHHJJJJJJJJJJIJJIJJGIIJIJJJJJHJJJJJIIIJJIIHIHIIJJJJIJIJIHJJIJIIHEEHHIIDGGHGGGFFFEEFCEEEDDE_Mismatch_0_Sense_+_Library_PoolT
CTGTGATTTTCCTTCCCATGTACACAGATCTGGATTTTTAATTCAGTTATTTGTAAGTAGATTATAGGAATTAGTGGATTTGCCACATGTACAG
>Frequency_3_QualityScore_FFHGHFHIJIJIJJJHIJJJJIIIJJHIIIHIJJJIJJJIIIIIJJJIJIFEEFHIFHIIJJJJIIJJIGIIHGHHHFCEDEBC?ACEDCCDCD_Mismatch_0_Sense_+_Library_PoolT
TGTACACAGATCTGGATTTTTAATTCAGTTATTTGTAAGTAGATTATAGGAATTAGTGGATTTGCCACATGTACAGAGGAGGAGTTTGGTGCCC
>Frequency_3_QualityScore_EDGEGEEGHFHFGHFHGGFCFFHDGHFFHF@EFFGEGGGECACC@GEBFGHICHHGHHHHHGDGGHGCFC>BDDDBBBAC?>@ACCCABDCAA>_Mismatch_0_Sense_+_Library_PoolT
ATCTGGATTTTTAATTCAGTTATTTGTAAGTAGATTATAGGAATTAGTGGATTTGCCACATGTACAGAGGAGGAGTTTGGTGCCCTGTGATTTT
>Frequency_3_QualityScore_EEGGFFGGGIDDHIIIDEIIHHIHHHIJIJHHGIGHIGHIIIJHFGIIIJHFGIHIIGHGGIDFGIHIGFG=>DCFFCC>BCDCCCDCDDCBC@_Mismatch_0_Sense_+_Library_PoolT
ACAGATCTGGATTTTTAATTCAGTTATTTGTAAGTAGATTATAGGAATTAGTGGATTTGCCACATGTACAGAGGAGGAGTTTGGTGCCCTGTGA
>Frequency_2_QualityScore_FFHHHHHGJJJJJIGIJJIJIIIIIJIIIJJGIJJJIJJJIJECGGHIDGIGIIIJIIHIHGIFIHHGEEGDGGCC@BCCCCCCCCCDCCACDE_Mismatch_0_Sense_+_Library_PoolT
GATCTGGATTTTTAATTCAGTTATTTGTAAGTAGATTATAGGAATTAGTGGATTTGCCACATGTACAGAGGAGGAGTTTGGTGCCCTGTGATTT
>Frequency_2_QualityScore_FFHHHGHIIIJJJIJIJJJIHJIJIJIIJIJJJIIIIIIIIIJJJJJIECEGIIGIIIGIIIIJIIIJIIIHIIFIIEGGEECFDDACACCCDD_Mismatch_0_Sense_+_Library_PoolT
TACACAGATCTGGATTTTTAATTCAGTTATTTGTAAGTAGATTATAGGAATTAGTGGATTTGCCACATGTACAGAGGAGGAGTTTGGTGCCCTG
>Frequency_2_QualityScore_FFGHHHHJIJJJJJJJIJHIJHIIIJIJGIIIIJJIJIIJJJJJJIJJIIHIIHIHIIGIJJIIJJJJJGGGHHHGEFFFFFDCDDEEEDEECE_Mismatch_0_Sense_+_Library_PoolT
AGTGGATTTGCCACTCTTATGAGTTTGGTGCCATGTAATTTCTTCATGTACAGAGAGATATGTATTTTTTATATGTATTTTTTATTTCAATTAT
>Frequency_2_QualityScore_EEHGHEHGFGIIGIIIIGIGHIGGGGHDEADGIIGIIHIIIIIIGIIIGEHHIGIIIIHFGHICEGIEIHGHGHEECEFFFEFDDDCEEE_Mismatch_0_Sense_+_Library_PoolT
TAGTGGATTTGCCACTCTTATGAGTTTGGTGCCATGTAATTTCTTCATGTACAGAGAGATATGTATTTTTTATATGTATTTTTTATTTCA
>Frequency_2_QualityScore_E?FGHHGHIIIIGIIIIIIIIICHHIAGIIIIHIIIIIAEGGGIGGGGCFADGCHGIHGHCGCCECGGEDEFHDCEGGHHFGGEEECBAAC?;A_Mismatch_0_Sense_+_Library_PoolT
GTGCCCTGTGATTTTCCTTCCCATGTACACAGATCTGGATTTTTAATTCAGTTATTTGTAAGTAGATTATAGGAATTAGTGGATTTGCCACATG
>Frequency_2_QualityScore_FFHHHHHJJIJIIJJJJIIJIJJHHIIJJJHIIJJJJIIHIIIIIJJIIJJIIIIJIIGIIIIJJJJIJHIGIIJIIIGHDEFFEDADCAA??C_Mismatch_0_Sense_+_Library_PoolT
CATGTACACAGATCTGGATTTTTAATTCAGTTATTTGTAAGTAGATTATAGGAATTAGTGGATTTGCCACATGTACAGAGGAGGAGTTTGGTGC
>Frequency_2_QualityScore_EFHHHGFIIJIIHIIFIJJJJJIJJJJJIJJGHGIIIIIGIJJJJFHIIJJJJJJJIJJJIIHGIHIGGEGIEGIJHHGFFFEEECDEEEEDDC_Mismatch_0_Sense_+_Library_PoolT
TATAGGAATTAGTGGATTTGCCACTCTTATGAGTTTGGTGCCATGTAATTTCTTCATGTACAGAGAGATATGTATTTTTTATATGTATTTTTTA
>Frequency_2_QualityScore_FFHHHGGIIIJJFHIJIJJJJIIIJJJJJJJJIJIIIGIGHGGIIJIIJJJJJJGIIIJGGIHJJJJGHHHHHCEFFFFFFEEEEEDEEEDDDD_Mismatch_0_Sense_+_Library_PoolT
TTATGAGTTTGGTGCCATGTAATTTCTTCATGTACAGAGAGATATGTATTTTTTATATGTATTTTTTATTTCAATTATTTGTATTAAATTATAA
>Frequency_2_QualityScore_FFHFHGHJJGFGIIGIGIGIIJJIIIIIIIIIIIIJIJIGIIIJIIJIIJIJIJJJIIJIIHIJIIIEHEEGCEGHHEFFFEECDCBCEEDECD_Mismatch_0_Sense_+_Library_PoolT
TGGATTTTTAATTCAGTTATTTGTAAGTAGATTATAGGAATTAGTGGATTTGCCACATGTACAGAGGAGGAGTTTGGTGCCCTGTGATTTTCCT
>Frequency_2_QualityScore_FFHHHHHJJJJJGIJIIJIJIIIIIIIIGHIJJJIGIJJIIIIIIIIJHIIIIIIIIIIIIIGFEHHHIGFIIJJJJIGHGGEEFFEEEEECAB_Mismatch_0_Sense_+_Library_PoolT
ATTTTCCTTCCCATGTACACAGATCTGGATTTTTAATTCAGTTATTTGTAAGTAGATTATAGGAATTAGTGGATTTGCCACATGTACAGAGGAG
>Frequency_2_QualityScore_FFHHEFHJJJJIJIIJJJJJJIIJIIIIIHIHIGIJJJHHIJJIJJIIIIIIIIJJJJJJJJJJIIIHGEHHHGFFFFEEEEEEECCACCDDDE_Mismatch_1_Sense_+_Library_PoolT
TTGGTGCCATGTAATTTCTTCATGTACAGAGAGATATGTATTTTTTATATGTATTTTTTATTTCAATTATTTGTATTAAATTATAAGAATTAAT
>Frequency_2_QualityScore_FFHHHHHIJJJJJJJJJJJIJJIJJHIIJJJJJJJGIJJJJIIIJJIIGIIIJJJIJJJFIIIGIGIIII@CGHIIDGIGGHHGFFFFEEEEED_Mismatch_0_Sense_+_Library_PoolT
CCCTGTGATTTTCCTTCCCATGTACACAGATCTGGATTTTTAATTCAGTTATTTGTAAGTAGATTATAGGAATTAGTGGATTTGCCACATGTAC
>Frequency_2_QualityScore_FEHHHHHJIJJJJJIIIJJJHGHIJJJIHGIJJJJJJIHIIIJIJJIJJC?EGIIEGIHHIIJJIJIIIIIIIIIGIIEGG8BABDDDDDDDDC_Mismatch_0_Sense_+_Library_PoolT
GTACACAGATCTGGATTTTTAATTCAGTTATTTGTAAGTAGATTATAGGAATTAGTGGATTTGCCACATGTACAGAGGAGGAGTTTGGTGCCCT
>Frequency_2_QualityScore_EEHHHGHIIDGICHIIIIIIIIGIIIIIGEIGIIIFHIIHIIIIHGGGHIIIIIIHH>;AEFECFGEDCA?FGDDCEHGGEGEEC5;A=A?=BC_Mismatch_0_Sense_+_Library_PoolT
CTTCCCATGTACACAGATCTGGATTTTTAATTCAGTTATTTGTAAGTAGATTATAGGAATTAGTGGATTTGCCACATGTACAGAGGAGGAGTTT
>Frequency_2_QualityScore_FFGHGHFIIIJIJHGIIIJJJJJIIJIIJJHGIIJIBGIIIJGGIGFGGIIIIJIIHIHIFGIIIIIGHGEECGIGI?EHEEEFEEECCCACDE_Mismatch_0_Sense_+_Library_PoolT
GCCCTGTGATTTTCCTTCCCATGTACACAGATCTGGATTTTTAATTCAGTTATTTGTAAGTAGATTATAGGAATTAGTGGATTTGCCACATGTA
>Frequency_2_QualityScore_FDHHHHHJJJJJJJJGIIIIIIJIIIJJJIIIIJJJJIHIIIHIGIIIJIJJIGJIJIHIIIJIJHGGIIIIGIIGIIIFGGGGECEEEDEEDD_Mismatch_0_Sense_+_Library_PoolT
GTGATTTTCCTTCCCATGTACACAGATCTGGATTTTTAATTCAGTTATTTGTAAGTAGATTATAGGAATTAGTGGATTTGCCACATGTACAGAG
>Frequency_2_QualityScore_FFHHHHHJIIIIJIIIIIIJIJIIIIIIIJJJJJJJICCDFHIGHIIJJIJIJIJIJJIJJIIIJIHIJIIGIHHGGFFEEEEEDDEEEDEDDC_Mismatch_0_Sense_+_Library_PoolT
GGATTTTTAATTCAGTTATTTGTAAGTAGATTATAGGAATTAGTGGATTTGCCACATGTACAGAGGAGGAGTTTGGTGCCCTGTGATTTTCCTT
>Frequency_2_QualityScore_EEGEGHCFHGGEHEEAADEEEGEGIIHFIIFDHIEAEGHIICGHIIIIGHHIDFGIIIIIIIGEGFGIIBGCEDG>B?CEACCC?CDEDDA?AA_Mismatch_0_Sense_+_Library_PoolT
GATTATAGGAATTAGTGGATTTGCCACTCTTATGAGTTTGGTGCCATGTAATTTCTTCATGTACAGAGAGATATGTATTTTTTATATGTATTTT
>Frequency_1_QualityScore_FFGHHHHJJJJGHJHJJJJJJGJIIJJIJJIJIJJJJHHJJJJJJJJJJJJJJJJJJIJIIJJIGHHHHEHEEHHFFFDDEEFFDDEFFECDDD_Mismatch_0_Sense_+_Library_PoolT
ATAGGAATTAGTGGATTTGCCACTCTTATGAGTTTGGTGCCATGTAATTTCTTCATGTACAGAGAGATATGTATTTTTTATATGTATTTTTTAT
>Frequency_1_QualityScore_FFHHHHHJJJJHJJJJJJHHIJJJIIIJJJJIJJJIJJJIJJJJJJB?BDGIHIJJJJIJIJJJJJJHJCGIIIJIHHHFFFFFDDDEEDDDDD_Mismatch_1_Sense_+_Library_PoolT
GACAGATCTGGATTTTTAATTCAGTTATTTGTAAGTAGATTATAGGAATTAGTGGATTTGCCACATGTACAGAGGAGGAGTTTGGTGCCCTGTG
>Frequency_1_QualityScore_FFHHHHHJIJGIIJJJJJJJJIIHIIJAHHIHJJJJJJJJIGIJJJJJJJIIJJJJIFHHIJJJJJJJJGHIJEHIHIHHHHHFFFFFEEEDEE_Mismatch_1_Sense_+_Library_PoolT
ATGTACACAGATCTGGATTTTCAATTCAGTTATTTGTAAGTAGATTATAGGAATTAGTGGATTTGCCACTCTTATGAGTTTGGTGCCATGTTAA
>Frequency_1_QualityScore_FFHHHGFIJJJJJGIJJJJGIJ>HHIIJIFHIJJJJIJEIIJIJJJJJJJJIJIEGGGIIIJJIIIJJJGHHHGHFEEFFFFFDDDCEDD_Mismatch_0_Sense_+_Library_PoolT
TAGTGGATTTGCCACTCTTATGAGTTTGGTGCCATGTAATTTCTTCATGTACAGAGAGATATGTATTTTTTATATGTATTTTTTATTCCA
>Frequency_1_QualityScore_FFHHHHHJJHIGHIJJJJJJJJJGJJIJJJJJIIJJJJJJJJJIJIIJJJJJIJJJJJJHJIGHHIGGHGHIJJJJJJEFEEFFFFFEFDEEEE_Mismatch_0_Sense_+_Library_PoolT
GGTGCCCTGTGATTTTCCTTCCCATGTACACAGATCTGGATTTTTAATTCAGTTATTTGTAAGTAGATTATAGGATTTGCCACTCTTATGAGTT
>Frequency_1_QualityScore_FFHHHHHJJJGHJJJJJHIIIJJJJIJJJJJHIJIIJIIJJJIJJJJGIJJJJJJJJJIJHIJJIIJIIGHHHHHHHFFFFFFEEECEEDDDAC_Mismatch_0_Sense_+_Library_PoolT
AGGAGTTTGGTGCCCTGTGATTTTCCTTCCCATGTACACAGATCTGGATTTTCAATTCAGTTATTTGTAAGTAGATTAGGAATTAGTGGATTTG
>Frequency_1_QualityScore_FDHHHHHJJJJJJJJJJIJJIJJGJJJHIJJJJJIIJJJJJJJJJJJJJJJJIJJIJJJJJHIJJJJJJGHHHGHF_Mismatch_0_Sense_+_Library_PoolT
GTGGATTTGCCACTCTTATGAGTTTGGTGCCATGTAATTTCTTCATGTACAGAGAGATATGTATTTTTTATATGCA
>Frequency_1_QualityScore_FFHHHHHJJJJJJJJJIIGJJJGJJJHIIHJJJJJJJGFHIJJGHHJJJJJJJJJJJJIJIIJJJJJIJBDCGHHHHHFFFFEEEEEEEDEDDD_Mismatch_0_Sense_+_Library_PoolT
GGATTTTTAATTCAGTTATTTGTAAGTAGATTATAGGAATTAGTGGATTTTCCACATGTACAGAGGAGGAGTTTGGTGCCCTGTGATTTTCCTT
>Frequency_1_QualityScore_FFHHHHFHIJJJJJJJJJJIJJHIJHIHJJJJHIJJJJJJJJJJJJJJJJJJJJGIIGIGIJJJJJGGHHHHHFDDEEEEF_Mismatch_0_Sense_+_Library_PoolT
AATTAGTGGATTTGCCACTCTTATGAGTTTGGTGCCATGTAATTTCTTCATGTACAGAGAGATATGTATTTTTTATATGTA
>Frequency_1_QualityScore_DFHDHHHIIJEGHHIEHIGHGICGIGEHEFHFF<FGIGDFHH@EGEGEGDIHBGGIGIJIIII>GGIIGCGH@CEEHHHFFEEDCCC_Mismatch_0_Sense_+_Library_PoolT
TATAGGAATTAGTGGATTTGCCACTCTTATGAGTTTGGTGCCATGTAATTTCTTCATGTACAGAGAGATATGTATTTTTTATATGTA
>Frequency_1_QualityScore_FFHHHHHHIIJJJJJJJJJJJIJJIJJJJJJJJJJJJGIJJJJIIIJJIJIJIJJJJJJIJJJJIIJJJIIJDCHIIJHHHHGFFFFFFDEDEE_Mismatch_0_Sense_+_Library_PoolT
TGCCCTGTGATTTTCCTTCCCATGTACACAGATCTGGATTTTTAATTCAGTTATTTGTAAGTAGATTATAGGAATTAGTGGATTTGCCACATGT
>Frequency_1_QualityScore_DEFHHHGGHGIGIHIJGIIEFBEFHHHGEGCGHBGGIIJIFIHIFIIIJIJJJEDBFFGHI8B9<8BC7=CFCEHGEG@HHEH72;BCB_Mismatch_0_Sense_+_Library_PoolT
TCCCATGTACACAGATCTGGATTTTTAATTCAGTTATTTGTAAGTAGATTATAGGAATTAGTGGATTTGCCACATGTACAGAGGAGGAG
>Frequency_1_QualityScore_FDHHHGHJHHIJJJJIJIJJIIJJJIIJIIJJJJIIHHIJIJGHIJJJIJJJJIJEFGIJGGJFJJIJG_Mismatch_1_Sense_+_Library_PoolT
GAGTTTGGTTCCATGTAATTTCTTCATGTACAGAGAGATATGTATTTTTTATATGTATTTTTTATTTCA
>Frequency_1_QualityScore_FFGHHHHIIHHJJJFHIJJIIHIIIJJJJJJJIJIIGIJIJIJHIJJJGGIJJJJJJIJIIIJJJJJJHHHHGFD_Mismatch_2_Sense_+_Library_PoolT
TCATAAGAGTTTGGTGCCATGTAATTTCTTCATGTACAGAGAGATATGTATTTTTTATATGTATTTTTTATTGCA
>Frequency_1_QualityScore_FFHHHHHJJJJJJJIJIGIIIJJJHIJJJJJIIIJJJJJJJJJJJIIHJEHGHCHIJJGHIJJJJHHHHEHFFFFFFFEFEEEEEFDEEDEEED_Mismatch_2_Sense_+_Library_PoolT
GATTTGCCACTCTTATGAGTTTGGTGCCATGTATTTTCTTCTTGTACAGAGAGATTTGTATTTTTTATTTCAATTATTTGTATTAAATTATAAG
>Frequency_1_QualityScore_FFHHHHHJJJJJJJJJJJJIIJIIHIDGDHIJJHIJJJJJJIJJJJIIJJJJJJJJJJJIIIIJGHGGIGGHHHHFFFFFFFEEFEEEEDDDDD_Mismatch_0_Sense_+_Library_PoolT
GCCATGTAATTTCTTCATGTACAGAGAGATATGTATTTTTTATTTCAATTATTTGTATTAAATTATAAGAATTAATAAATTATATTTTTTTGAA
>Frequency_1_QualityScore_FFHHHHHIJJIIJEIIEGHHHJJGHIJIJJIIIJJIJJJIGIJIJHIJIJFIIJJJJHGHIIJJJJFJJIHEFHHHHFDEEED_Mismatch_0_Sense_+_Library_PoolT
ATTTGCCACTCTTATGAGTTTGGTGCCATGTAATTTCTTCATGTACAGAGAGATATGTATTTTTTATATGTATTTTTTATTAC
>Frequency_1_QualityScore_FFHHHHGGIIJIIHHIJJJGIIGIHIGIIHIJGIJIIIIIIGIJJJIIGGIDH_Mismatch_1_Sense_+_Library_PoolT
TTTCAATTATTTGTATTAAATTATAAGAATTAATAAATTATATTTTTTTTGTA
>Frequency_1_QualityScore_FFGHGHGHGIIEIIHIGJJJJIIIJIIJJGIJGHIIJJJHHGHGGIIIGIIIJIJJJJJIIIIIHIGIHGEHICDHHFHHFBECDEEEEEDAC@_Mismatch_0_Sense_+_Library_PoolT
TTATAGGAATTAGTGGATTTGCCACTCTTATGAGTTTGGTGCCATGTAATTTCTTCATGTACAGAGAGATATGTATTTTTTATTTCAATTGAAA
>Frequency_1_QualityScore_FFHHHHHIJIEGIJGGIIIGEFGHIIHIJGGGHGGHJJIGIIHIHIIJJJJIG?DFEEHIHGIJII@EHHGGEDDDDFEE_Mismatch_0_Sense_+_Library_PoolT
GCCACTCTTATGAGTTTGGTGCCATGTAATTTCTTCATGTACAGAGAGATATGTATTTTTTATATGTATTTTTTATTTCA
>Frequency_1_QualityScore_FFHHHHGHIFGHEHIIJJJIJJIJJGIJGIHIJJJHIIJJJJJJJJJJIIJJGIJJJGHGGIGHIJIIHHFFHHHHDDEEEEEDD_Mismatch_0_Sense_+_Library_PoolT
AGGAATTAGTGGATTTGCCACTCTTATGAGTTTGGTGCCATGTAATTTCTTCATGTACAGAGAGATATGTATTTTTTATTTTCAA
>Frequency_1_QualityScore_EFHHHHHHIJJIIHHIHIJJIJJJJJJJJIJJHIHIJJJHHIJJJJDGIIJJJJJJIJJHHGDHHIEGHGIJJGEFHHHHFDEEEEBEFEEEDD_Mismatch_0_Sense_+_Library_PoolT
TTATAGGAATTAGTGGATTTGCCACTCTTATGAGTTTGGTGCCATGTAATTTCTTCATGTACAGAGAGATATGTATTTTTTATATGTATTTTTT
>Frequency_1_QualityScore_FFHHHHHJIJJIJJJJJJFHIJJJJIIGIJJJJJJJJJIJIJJIJIIJJIIJHIJJJJJJJJJJJIIJJJIJFFFFFFDD_Mismatch_0_Sense_+_Library_PoolT
CCACTCTTATGAGTTTGGTGCCATGTAATTTCTTCATGTACAGAGAGATATGTATTTTTTATATGTATTTTTTATTTCAA
>Frequency_1_QualityScore_FFHHHHHJIJJIJJGIIGJJJHGIJHIHHIJJJJJJDDBGHJDHIJIJJDGHHHIJJHII_Mismatch_0_Sense_+_Library_PoolT
GATTTTTAATTCAGTTATTTGTAAGTAGATTATAGGAATTAGTGGATTTGCCACATGTAC
>Frequency_1_QualityScore_?D82?<AEGDAGE<<C?CHIA;CBGCEFIBFFIC>C*:B@FF@9BBB;FBFFAFFFEFFEFEEECAEEE_Mismatch_0_Sense_+_Library_PoolT
TGCCACTCTTATGAGTTTGGTGCCATGTAATTTCTTCATGTACAGAGAGATATGTATTTTTTATATGTA
>Frequency_1_QualityScore_FFHHHHHJJJJJJJIJHHIHIJJJJJJJIJJJGJJHIGIIJJFIJIJJJIIIJJJIJJJJJJJIIIGEHBDCGHIHHFHHHHHDCEDFECCDEE_Mismatch_0_Sense_+_Library_PoolT
AGATTATAGGAATTAGTGGATTTGCCACTCTTATGAGTTTGGTGCCATGTAATTTCTTCATGTACAGAGAGATATGTATTTTTTATATGTATTT
>Frequency_1_QualityScore_FFHHHGFIGHIJJFGIJJJJJJJIJIJIIJJJJJJJJJJJJJIIJJJJJIGIJJJIJJJJJJJJJJHFDDD?DD_Mismatch_0_Sense_+_Library_PoolT
AGGAGGAGTTTGGTGCCCTGTGATTTTCCTTCCCATGTACACAGATCTGGATTTTCAATTCAAAAAAAAAACAA
>Frequency_1_QualityScore_DDH?FHDAGHGHI):CAHGHHICGIIGIIGHBGEGGGHIIII?9BFGG=FHIIIHIIIIIDA)7@=E?EEDBDBBC>C@CB=?@<CCBAAADDC_Mismatch_1_Sense_+_Library_PoolT
GATCTGGATTTTTGATTCAGTTATTTGTAAGTAGATTATAGGAATTAGTGGATTTGCCACATTTACAGAGGAGGAGTTTGGTGCCCTGTGATTT
>Frequency_1_QualityScore_FFHHHHHIJHIJJJJIJHIIFIIIIJJJJJJIJJJJIHIJJJJJJJJJIJJJJ_Mismatch_1_Sense_+_Library_PoolT
TCAATTCAGTTATTTGTAAGTAGATTATAGGAATTAGTGGATTTGCCACTCCA
>Frequency_1_QualityScore_DDFFFFFIIEB:C+ACGFFEFF<FFECHHIIFIIEFDEFGEICFIIIIFF@GEDG>FAFF8BFGFCFF;D>DF@EFFEFFFFDDDDDDDDCB@@_Mismatch_1_Sense_+_Library_PoolT
TTTTAATTCAGTTGTTTGTAAGTAGATTATAGGAATTAGTGGATTTGCCACTCTTATGAGTTTGGTGCCATGTAATTTCTTCATGTACAGAGGA
>Frequency_1_QualityScore_FFHHHHHJIJJJJGIGIIJJJJJJJJJJJJJJJJIIIJJJIIGIJIIHGIJJJJJJIIJJHIJJJJJHGHHHFFFFFFFFEEEEEEEDDEEDEE_Mismatch_0_Sense_+_Library_PoolT
CTTATGAGTTTGGTGCCATGTAATTTCTTCATGTACAGAGAGATATGTATTTTTTATATGTATTTTTTATTTCAATTATTTGTATTAAATTATA
>Frequency_1_QualityScore_FFHHHHHJHIIFIHIJJJCGIJJJJGIIJJJJJJJJGJIIIIIHI;GFGGIIEIIJJJJIIJJJJGGIJJJHFFFFFEEEEEDEEEEEEEEECC_Mismatch_0_Sense_+_Library_PoolT
CCACTCTTATGAGTTTGGTGCCATGTAATTTCTTCATGTACAGAGAGATATGTATTTTTTATATGTATTTTTTATTTCAATTATTTGTATTACA
>Frequency_1_QualityScore_FFHHHHHJGIJJJJIGIJIIJJJHIJJJIJJIIJJJJJJJJJIHHIJJJFHJGIJJJJJIJJJJIJJIJIIJJJJHHEFFFFFDEEEEDDDCDD_Mismatch_0_Sense_+_Library_PoolT
AGATCTGGATTTTTAATTCAGTTATTTGTAAGTAGATTATAGGAATTAGTGGATTTGCCACATGTACAGAGGAGGAGTTTGGTGCCCTGTGATT
>Frequency_1_QualityScore_FFGHHHHJJJJJIGHHGJJFHIJJIJGIJJJJJJJJJJJIJJJGIJIJJIIGIFIJJJJJJDHIIIHIJJIIJFFFFFFFE_Mismatch_1_Sense_+_Library_PoolT
GCCACTCTTATGAGTTTGGTGCCATGTAATTTCTTCATGTACAGAGATATATGTATTTTTTATATGTATTTTTTATTTCAA
>Frequency_1_QualityScore_FFHHHHHJIIHIIIJJJJJJJFIIHGJJJJJJJJJJJJDHIIJJJJIJIJIIIIJGHIIIJGIJGHHIHHHHFFFFFDEEEEEEDEDDDDDDDD_Mismatch_0_Sense_+_Library_PoolT
TTTAATTCAGTTATTTGTAAGTAGATTATAGGAATTAGTGGATTTGCCACATGTACAGAGGAGGAGTTTGGTGCCCTGTGATTTTCCTTCCCAT
>Frequency_1_QualityScore_FFGHGHHJHJIGHHJJJJHGHIIGEHIIIJGHIJJGHFIEEHIJIIIHIIJGIJGIIJJEGIIIJCGG@FGFEEHGGG;CHHECHE<7;????_Mismatch_0_Sense_+_Library_PoolT
TCCTTCCCATGTACACAGATCTGGATTTTTAATTCAGTTATTTGTAAGTAGATTATAGGAATTAGTGGATTTGCCACATGTACAGAGGAGGAG
>Frequency_1_QualityScore_EFHHHHHJIJJJJGGGIJFHHJJJIGIJJJJIIJJJIJFIJIJJJJIJHHIJHHIJEIIIJJIJJHI_Mismatch_0_Sense_+_Library_PoolT
CCACTCTTATGAGTTTGGTGCCATGTAATTTCTTCATGTACAGAGAGATATGTATTTTTTATATGTA
>Frequency_1_QualityScore_FFFHHHHIJIIJJJJJJJJJJHJCFHHIJJJJJJJJJJJJJJIJHIJJJIIJJJJJIIIIIJIJJJJJJJJGIIGIFFHHFF7@CEDCBDDDCA_Mismatch_1_Sense_+_Library_PoolT
AGTAAGTAGATTATAGGAATTAGTGGATTTGCCACTCTTATGAGTTTGGTGCCATGTAATTTCTTCATGTACAGAGGAGGAGTTTGGTGCCCAA
>Frequency_1_QualityScore_FDHHHHFCGHGIJIJJJJJJJJJGIIGHFHIJJGGIICHIGIJJJJJJIJJIJIGIIIJIIIGGGHHHECHFHHDDEEEFEDEEDEFEECDCDD_Mismatch_1_Sense_+_Library_PoolT
GAATTAGTGGATTTGCCACTCTTATGAGTTTGGTGCCATGTATTTTCTTCTTGTACAGAGAGATTTGTATTTTTTATTTCAATTATTTGTATTA
>Frequency_1_QualityScore_FFHHHHHGIJJJJJJJIJJJJJJJJJJIJIJIIJIIIJIJJHGIJJJJJJJJJJHGHJJJJJJIJJJIEAHGGHHFFFFFFDEEECEEDCDDDD_Mismatch_0_Sense_+_Library_PoolT
AGTTTGGTGCCATGTAATTTCTTCATGTACAGAGAGATATGTATTTTTTATATGTATTTTTTATTTCAATTATTTGTATTAAATTATAAGAATT
>Frequency_1_QualityScore_DDFCFB<E<:AEBHEHFFBC>A?FHAHD<EG@>FG;GFFEGDGAG@G@D6FEEEF=<CG>CCEEFCEEE_Mismatch_0_Sense_+_Library_PoolT
GAGTTTGGTGCCATGTAATTTCTTCATGTACAGAGAGATATGTATTTTTTATATGTATTTTTTATTTCA
>Frequency_1_QualityScore_FFHHFHHJJJIHIJIIIJJHJJJJHIJJIIJJJJIJJJJIGIJJJFHIFHIIJJJJJGHGIJGEGIJFDFHGICHHHHEEDFFEDEEEEEEDDD_Mismatch_0_Sense_+_Library_PoolT
CTGGATTTTTAATTCAGTTATTTGTAAGTAGATTATAGGAATTAGTGGATTTGCCACATGTACAGAGGAGGAGTTTGGTGCCCTGTGATTTTCC
>Frequency_1_QualityScore_FFHHHHHJGIJGIGIIIJJJJHIJJJJIGIJJJJIJJGIJJGIHIIHIGIJIJJJIHIJJJJGIJCHIJIIJJJJIIHHGHHEHDBED@C>>@>_Mismatch_0_Sense_+_Library_PoolT
TTCCCATGTACACAGATCTGGATTTTTAATTCAGTTATTTGTAAGTAGATTATAGGAATTAGTGGATTTGCCACATGTACAGAGGAGGAGTTTG
>Frequency_1_QualityScore_FFFFFBHJJIJJJJGIIIIGIIGFHIJJJIHIHGIHIIJIIIJHIJJIHIEIIJIJJDGGCBHIJIIIJEDEHFHHHFBEEEFDEEDD_Mismatch_0_Sense_+_Library_PoolT
ATTTGCCACTCTTATGAGTTTGGTGCCATGTAATTTCTTCATGTACAGAGAGATATGTATTTTTTATATGTATTTTTTATTTCAACTA
>Frequency_1_QualityScore_FFHHHHHJJJJJJJJJIJIJHIJJJIIJIIJIGIJIJJJJGHIGIJHHIJGIJJJJIJJJJIIIGIJJGEEGGHEHHHFFFFEDEDEDDEEEDE_Mismatch_0_Sense_+_Library_PoolT
TCTGGATTTTTAATTCAGTTATTTGTAAGTAGATTATAGGAATTAGTGGATTTGCCACATGTACAGAGGAGGAGTTTGGTGCCCTGTGATTTTC
>Frequency_1_QualityScore_FFHHGBHIFBGHJJIIIIIEH@HGHGCEHIIJJJJJIJJJJJJGIJJJJIJJJIGIIJJHGHGJIIJJJIGHIIIIJHHHHGFFEE_Mismatch_0_Sense_+_Library_PoolT
AATTTCTTCATGTACAGAGAGATATGTATTTTTTATTTCAATTATTTGTATTAAATTATAAGAATTAATAAATTATATTTTTTCTA
>Frequency_1_QualityScore_FFFFHHHJJIIHHIHIJJJIJJIIIJJJJJIJJJJIJJJIIJJJJJJJJIIJJIGHIJIIJIIIJJHHFBBAEEECF_Mismatch_0_Sense_+_Library_PoolT
TGTATTTTTTATTTCAATTATTTGTATTAAATTATAAGAATTAATAAATTATATTTTTTTATTTTTGGGTGATTTTA
>Frequency_1_QualityScore_FFGHHHHJJJIIJHIHHJIJGGIIIIJGHGIIJJJIJJJIIIIJJJJJJIIIIIDGHGHIJJJIIIJCGDHIIHFFFFFEEEEEEEEEEEDEFE_Mismatch_0_Sense_+_Library_PoolT
TGCCACTCTTATGAGTTTGGTGCCATGTAATTTCTTCATGTACAGAGAGATATGTATTTTTTATATGTATTTTTTATTTCAATTATTTGTATTA
>Frequency_1_QualityScore_FFHHHHHJJJHIHGHGIIJIJJJGIJJJJJJJJJJJIIIJJJJIIJIGHHIIIJJJJJGJJJJJEHHGJHHHHHHFFC_Mismatch_1_Sense_+_Library_PoolT
CCTTCCCATGTACACAGATCTGGATTTTCAATTCAGTTATTTGTAAGTAGATTATAGGAATTAGTGGATTTGCCACGA
>Frequency_1_QualityScore_FFHHGFFIHHJJIJHIJJJJJJHIJIIJJJIJJJIJJJJGIIJJJJJIJJJJHGJJJJJJFIIIHHH_Mismatch_1_Sense_+_Library_PoolT
TTTGGTGCCATGTAATTTCTTCATGTACAGAGAGATATGTATTTTTTATATGTATTTTTTATTTCAA
>Frequency_1_QualityScore_EFDDFDHGIGCGHCDHIIIBHGGHFEG4ABCHIICCGIIIHGEHGA@B>GGEB@@-;DHG>@C_Mismatch_0_Sense_+_Library_PoolT
CAATTATTTGTATTAAATTATAAGAATTAATAAATTATATTTTTTTATTTTTGGGTGATTTTA
>Frequency_1_QualityScore_FFHHDHHJGIJIBHIIJJJFGHHIIFIGJJFIDHIJGIGIJIJJJJIGGIGIJDHGGGHGGEGCHHGG@AEFHHH<DFFBC@ACD7==@?CCDC_Mismatch_0_Sense_+_Library_PoolT
ACACAGATCTGGATTTTTAATTCAGTTATTTGTAAGTAGATTATAGGAATTAGTGGATTTGCCACATGTACAGAGGAGGAGTTTGGTGCCCTGT
>Frequency_1_QualityScore_FFHHHHHJJHIJJJIJIJHIGJIIIJIIJJJJJJJJJJIIJJJJGHJIJJJJJJJJJJJJJJJHIFGHIIJHHHHHHFFFFFFFCEEEEEEDEE_Mismatch_0_Sense_+_Library_PoolT
TGGATTTTTAATTCAGTTATTTGTAAGTAGATTATAGGAATTAGTGGATTTGCCACTCTTATGAGTTTGGTGCCATGTAATTAAATTTTAATTT
>Frequency_1_QualityScore_FFHHHHHJIJHIJJJJJHIFIIJJIJJJJJJGJJIJIJJIJHJJJJJGIJJJJJJJIIHHIHGIJHHHHHHGFFFFDFDCEEECDDD_Mismatch_0_Sense_+_Library_PoolT
AGGAGTTTGGTGCCCTGTGATTTTCCTTCCCATGTACACAGATCTGGATTTTTTGTAAGTAGATTATAGGAATTAGTGGATTTGCCA
>Frequency_1_QualityScore_DFHHHHHIJJJJJJJJJFHIHIJJJJJJJJJJJJJJIJIJJJJHIJJJJJJJGIIJIJJJJJJJJGIJEHGHIJIHHHEHHHHFDDEEEEDDDF_Mismatch_0_Sense_+_Library_PoolT
TAGATTATAGGAATTAGTGGATTTGCCACTCTTATGAGTTTGGTGCCATGTAATTTCTTCATGTACAGAGAGATATGTATTTTTTATATGTATT
>Frequency_1_QualityScore_FFHHHHHIJGHIHIJJJJJJJJJJJHIJHIIJJJJGHIJJJJJJJJJIJJJJIJJIJJIJGGIJIJJJJJIIIJIHFFFFFFFFEFEEEDDDDE_Mismatch_0_Sense_+_Library_PoolT
AGGAATTAGTGGATTTGCCACTCTTATGAGTTTGGTGCCATGTAATTTCTTCATGTACAGAGAGATATGTATTTTTTATATGTATTTTTTATTT
>Frequency_1_QualityScore_FFHHHHGJJJJJJJJJJJJJJHIIGHIJIJJJJJGIJJJJJGIJJJJIIGIJJJHIJIIJJIJJJJJII@CGIJJGIIJHHHHHHFFFFFEEEE_Mismatch_0_Sense_+_Library_PoolT
CCTGTGATTTTCCTTCCCATGTACACAGATCTGGATTTTTAATTCAGTTATTTGTAAGTAGATTATAGGAATTAGTGGATTTGCCACATGTACA
>Frequency_1_QualityScore_FDHHHHHJJJJJJJIJJJJJJJJJIJJJIJJJJJIIJJJJIIIJIJJIIIJJIIJJJJJJJJJJIHHHHEFFFABCCEEDE_Mismatch_0_Sense_+_Library_PoolT
GATATGTATTTTTTATTTCAATTATTTGTATTAAATTATAAGAATTAATAAATTATATTTTTTTATTTTTGGGTGATTTTA
>Frequency_1_QualityScore_DFHHHHHFHFHIIJHIJJJJJJJJJJJJJJJJJJJJIJJJJJJJJJJJIIIJJJJJJJJJJJJJIJJJJIHGHH_Mismatch_0_Sense_+_Library_PoolT
TACAGAGAGATATGTATTTTTTATTTCAATTATTTGTATTAAATTATAAGAATTAATAAATTATATTTTTTCTA
>Frequency_1_QualityScore_DDHDHHFHBHIBFHEHFCHEGGBF4?BCGGGH<DDC9D??GEHGDB4DH4BF@GCGBHHHHAD:B\,3=>CA>@_Mismatch_0_Sense_+_Library_PoolT
ATTTTTTATTTCAATTATTTGTATTAAATTATAAGAATTAATAAATTATATTTTTTTATTTTTGGGTGATTTAT
>Frequency_1_QualityScore_FFHHHHHJJJJJJJJJJJJIJJGJIJGIJJJJHJJJJJHHIJJJJIJIJJJJJIGHIJIIIJJJJJIIIHIGIDHIIIHHGHHHFFFFEFDCCC_Mismatch_0_Sense_+_Library_PoolT
TGTGATTTTCCTTCCCATGTACACAGATCTGGATTTTTAATTCAGTTATTTTTAAGTAGATTATAGGAATTAGTGGATTTGCCACATGTACAGA
>Frequency_1_QualityScore_FFHHHFHJIJJJIJJJJJJJJJJIIIJJJJJJHIGIJIIGHIJJJIJIJIHJGHHIIJJHHHHFFFFFFFDEEEEEDFFDDDEDDEDCACDDCC_Mismatch_2_Sense_+_Library_PoolT
GTTGGTGCCATGTAATTTCTTCATGTACAGAGAGATATGTATTTTTTATATGTATTTTTTATTTCAATTATTTGTATTAAATTATAAGAATTAA
>Frequency_1_QualityScore_+ADDDDDC:AE<F,AADEFE3A?C9<22<<?BE9**11??<**0*9B:B*?BDBB@_Mismatch_2_Sense_+_Library_PoolT
AATTTTTAATTCAGTTATTTGTAAGTAGATTATAGGAATTATTGGATTTGCCACAT
>Frequency_1_QualityScore_FFHFHFHJJIHIIJJJIJJJJJJJJJJIJJGIHIIHHHIFIIJJHIIJJJJJJIJJJHIGJJJJJJIHHEE_Mismatch_0_Sense_+_Library_PoolT
ATGAGTTTGGTGCCATGTAATTTCTTCATGTACAGAGAGATATGTATTTTTTATATGTATTTTTTATTTCA
>Frequency_1_QualityScore_DDFHHHHJJJIJJJJJIJJJHIGIJIEHIIJJGJJJJJJGHJJIIHIJJJJJIICFFIHIIJIIJJIJIGGGIEEHCEEHHGFFFFFEEEEEEE_Mismatch_0_Sense_+_Library_PoolT
TGTGATTTTCCTTCCCATGTACACAGATCTGGATTTTTAATTCAGTTATTTGTAAGTAGATTATAGGAATTAGTGGATTTGCCACATGTACAGA
>Frequency_1_QualityScore_FFHHHHHIJJJJJJIIHIIGIJIHIGJJJGJJJJJGGHIJJJJJIJJJJJJJJIIJJIJJJJJIFCHHGHHGGEHHGHFFFFFFEEEECEEDDD_Mismatch_0_Sense_+_Library_PoolT
GATTTTCCTTCCCATGTACACAGATCTGGATTTTTAATTCAGTTATTTGTAAGTAGATTATAGGAATTAGTGGATTTGCCACATGTACAGAGGA
>Frequency_1_QualityScore_FFHHHHHGIJJIIJJHIIJJIJJEIHEIJJJJJJJB@DHHIHIIJIJJIIJIJJGIHJJIIIGIGIIAHHIHIHFHGDFFEECCCEDEEDDDCD_Mismatch_0_Sense_+_Library_PoolT
ATTTTTAATTCAGTTATTTGTAAGTAGATTATAGGAATTAGTGGATTTGCCACATGTACAGAGGAGGAGTTTGGTGCCCTGTGATTTTCCTTCC
>Frequency_1_QualityScore_)=<D:?DED3BEC?9FF4?3?1CDEDEIBDEEEEDEIDEIEECBDCDABC>@C7A;7=7=@@))=AD:C3;;?>ADDA@(.66>>>AAA>3>AA_Mismatch_2_Sense_+_Library_PoolT
TTACAGAGGAGGAGTTTGGTGGCCTGTGATTTTCCTTCCCATGTACACAGATCTGGATTTTCAATTCAGTTATTTGTAAGTAGATTATAGGAAT
>Frequency_1_QualityScore_FFHHHHHJJJJIJJJJJJHIIJJJJIJIJJJJJJJJJJJJIIJHIGHIJJJIIIJJJJJJJJJJJHGIJHIJHFFFFFF_Mismatch_0_Sense_+_Library_PoolT
CCACTCTTATGAGTTTGGTGCCATGTAATTTCTTCATGTACAGAGAGATATGTATTTTTTATATGTATTTTTTATTTCA
>Frequency_1_QualityScore_FFHHHHHJIIIJJJGIIJIJJIJJJJJJJJJJJJJJJJJJJJJJJIJJFGIJJJJJJJJJJIJJJJIJHHHHGHD_Mismatch_0_Sense_+_Library_PoolT
TCTTATGAGTTTGGTGCCATGTAATTTCTTCATGTACAGAGAGATATGTATTTTTTATATGTATTTTTTATTTCA
>Frequency_1_QualityScore_DFHHHBDHEHFEEGG:AFGCGH@HHGIIIFEFHIGDFGFIAEDG;GH@GGHGHHICHGGEHIG>DEGB>9=;A??@BB<950<9-58:3(0?BB_Mismatch_0_Sense_+_Library_PoolT
CTCTTATGAGTTTGGTGCCATGTAATTTCTTCATGTACAGAGAGATATGTATTTTTTATTTCAAAAAAACAAAAAAAAAAAAAAAGATCGGAAG
>Frequency_1_QualityScore_FFHHHHHJJJJJJJJJJFHJJJJJJJJJJJJJJJIJJIJJJJJJJJJJJJJIIJJJJJJJIJJJHEIJJHIFFFFFFEEEED_Mismatch_0_Sense_+_Library_PoolT
CACTCTTATGAGTTTGGTGCCATGTAATTTCTTCATGTACAGAGAGATATGTATTTTTTATATGTATTTTTTATTTCAATTA
>Frequency_1_QualityScore_DFBDHAAEHGHGIGHFIGIFIIBFHEHHHIIII@BCFHIHEI<FHHGHIC@D<FGGHIGIIII:6AEFFCB_Mismatch_0_Sense_+_Library_PoolT
ATATGTATTTTTTATTTCAATTATTTGTATTAAATTATAAGAATTAATAAATTATATTTTTTTTATTTTTG
>Frequency_1_QualityScore_FFHHHHHJJJJJGJJJJJGJIIJIJJJJJHIIJJIJIJJJIJJJJJJJJJJJJJJJJJJJIJCHHGHHHEF_Mismatch_0_Sense_+_Library_PoolT
TTTATTTCAATTATTTGTATTAAATTATAAGAATTAATAAATTATATTTTTTTATTTTTGGGTGATTTTTA
>Frequency_1_QualityScore_FFHHHGHGIHGIHEGGHIJJHFG@FEGIIIBDGGHJIECGFIHIGGHIJJJIIGGHIII<FGIGIIIGIIGEDD@DDEECCCECDE>CDEDDCD_Mismatch_2_Sense_+_Library_PoolT
TTAGTGGATTTGCCACTCTTATGAGTTTGGTGCCATGTATTTTCTTCTTGTACAGAGAGATTTGTATTTTTTATTTCAATTATTTGTATTAAAT
>Frequency_1_QualityScore_FFHHHHHIJHIJHIIJHIIIJIIIJGIIJJJJJIJJIJIIJJIJIJJJJJJJJGGIHHGHHHFFFFFFFDEEEEEEEEFDDDDDD@@CCCDC3>_Mismatch_0_Sense_+_Library_PoolT
CAGAGGAGGAGTTTGGTGCCCTGTGATTTTCCTTCCCATGTACACAGATCTGGATTTTTAATTCAGTTATTTGTAAGTAGATTAGGAATTAGTG
>Frequency_1_QualityScore_@3ADDFB>FFEF@,<ACBDAEHHII@<???FFFFIICB<CFDFEBBBADB<4*8?FDBFFGE)===@@FD.;@=.=?=CEDA@???)66>36@B_Mismatch_1_Sense_+_Library_PoolT
TGGATTTTTAATTGAGTTATTTGTAAGTAGATTATAGGAATTAGTGGATTTGCCACTCTTATTAGTTTGGTGCCATGTAATTTCTTGATGTACA
>Frequency_1_QualityScore_FFHHHHHHIJJJGIHJIIJHHGIJJJJJJIJJHIIJJIHIJJIIJJGHHJJJJJIIIIJGGIIJJGHEGEHHD_Mismatch_0_Sense_+_Library_PoolT
TTATGAGTTTGGTGCCATGTAATTTCTTCATGTACAGAGAGATATGTATTTTTTATATGTATTTTTTATTGCA
>Frequency_1_QualityScore_FFHHHHHJJJJJJJJJJJJJJJJJJJIIJJJJJJJJJJJJIJIJJJJIJJJJIIIJJJJJJJHFDDBD_Mismatch_1_Sense_+_Library_PoolT
TTTGTATTTTTTATTTCAATTATTTGTATTAAATTATAAGAATTAATAAATTATATTTTTTTTTTTTA
>Frequency_1_QualityScore_DDFFB<A?GDFEDBB::C:F?9<CC>B??BFB?C:?@GCGGI@@G9:B9BGGE?49D<BFFIFFC>==CFCE@ED=C?C;;?EDD;B_Mismatch_0_Sense_+_Library_PoolT
TTCCCATGTACACAGATCTGGATTTTTAATTCAGTTATTTGTAAGTAGATTATAGGAATTAGTGGATTTGCCACATGTACAGAGGAG
>Frequency_1_QualityScore_FFHHHHHJHIJJJHHJJJJJIJJJJJJJJJJJJIJIIJGJFIGIEIIIHIJJJJJIJJJJFHIIJJJHHFHHG_Mismatch_0_Sense_+_Library_PoolT
CTTATGAGTTTGGTGCCATGTAATTTCTTCATGTACAGAGAGATATGTATTTTTTATATGTATTTTTTATTAC
>Frequency_1_QualityScore_FDFHHHHJJJJJJJJJJJJJIIHIJJJGHJJJJJIIJJJJJJJJJJJIJJJJJJIJIJJJJHGJJJJJJHHHHHHHFFFFFDDDDEEDD_Mismatch_0_Sense_+_Library_PoolT
GTGGATTTGCCACTCTTATGAGTTTGGTGCCATGTAATTTCTTCATGTACAGAGAGATATGTATTTTTTATATGTATTTTTTATTTCGA
>Frequency_1_QualityScore_FFHHHHHJIHHIJJJJJJJJJJJIIJHJIHIIJJJJIIIJJJJHIJJEIIIIJIJJJGHIGIGGGIDGIIIHGEHHFFFFFEEEECDEEDCCDC_Mismatch_1_Sense_+_Library_PoolT
GGATTTTTAATTCAGTTATTTTTAAGTAGATTATAGGAATTAGTGGATTTGCCACATGTACAGAGGAGGAGTTTGGTGCCCTGTGATTTTCCTT
>Frequency_1_QualityScore_FFHHHHHGIGGHJJIGIJGGIIIJDHGHIFIJIJJJIJJIJJJGIGIIIIHHIJJJJHGGIIIJIJJJIHCHHIIEGEEHHBE;@CCDABDDDD_Mismatch_0_Sense_+_Library_PoolT
TTGTAAGTAGATTATAGGAATTAGTGGATTTGCCACTCTTATGAGTTTGGTGCCATGTAATTTCTTCATGTACAGAGGAGGAGTTTGGTGCAAA
>Frequency_1_QualityScore_FFFHHHHJJJJJJJIJJIJJIJJJIJJJJJGIJJJJIIIJJIJIJHIJJJJJJJJIJGIIIJGGJF@GHGHGIJIJJHHHHHHFFFFFFFDEED_Mismatch_0_Sense_+_Library_PoolT
TGATTTTCCTTCCCATGTACACAGATCTGGATTTTTAATTCAGTTATTTGTAAGTAGATTATAGGAATTAGTGGATTTGCCACATGTACAGAGG
>Frequency_1_QualityScore_FFHHHFCFFGHIE>HHIEEHF@HHICCBCHFGHIIIIIGFG::??GHGFAADHHIII@HIGIIGIIIICA2;B@ECAEHF??ACCCCC_Mismatch_0_Sense_+_Library_PoolT
ATCTGGATTTTTAATTCAGTTATTTGTAAGTAGATTATAGGAATTAGTGGATTTGCCACATGTACAGAGGAGGAGTTTGGTGCCCTTA
>Frequency_1_QualityScore_FFHHHHHJJJJJJJJIJJHJJIJJJFHIJJJJJJGIJJJJJJJJJJJJJJFHHHHIJIJHIJJJJJJIJJHHHGHHHHFDDEEEFEDEEDEEEF_Mismatch_0_Sense_+_Library_PoolT
GGATTTGCCACTCTTATGAGTTTGGTGCCATGTAATTTCTTCATGTACAGAGAGATATGTATTTTTTATATGTATTTTTTATTTCAATTATTTG
>Frequency_1_QualityScore_FFHHGGHIHJGJIIHGIHJJJJJJEIJJJIIJJGHHIJJJHIJJIJJIIHIJJJJJJIJJIJGGGCGGIIGGIJHHGHHHHFDCEEFDCDFEED_Mismatch_0_Sense_+_Library_PoolT
ATTATAGGAATTAGTGGATTTGCCACTCTTATGAGTTTGGTGCCATGTAATTTCTTCATGTACAGAGAGATATGTATTTTTTATATGTATTTTT
>Frequency_1_QualityScore_FFHHHHHJJJJJJHJJIHJFHIGGIJIJJJJJJIJJJJHIIJJJJHIIJJIJIJJJJJJJJJIJJJIIIFAHGHEEHHHEEDFDFFDDDEFFFC_Mismatch_0_Sense_+_Library_PoolT
AGTAGATTATAGGAATTAGTGGATTTGCCACTCTTATGAGTTTGGTGCCATGTAATTTCTTCATGTACAGAGAGATATGTATTTTTTATATGTA
>Frequency_1_QualityScore_FFHHHHHJIJJJJJJJJJHJIJJJHGJJJIJIIHIJJJIGEGFIIHIJJIJJJB9BFHIFHIGJJJJJJGIIJJIHHHHHHFFFFCDEEDDDDD_Mismatch_0_Sense_+_Library_PoolC
CCATGTACACAGATCTGGATTTTTAATTCAGTTATTTGTAAGTAGATTATAGGAATTAGTGGATTTGCCACATGTACAGAGGAGGAGTTTGGTG
>Frequency_1_QualityScore_DDDB,A><CEBEEDDF<FAFB?F<ABEEIC;CD?CCDFEDEDEAD?DB9?DDECD@D@C;BCDECDDAECI:CCC?7;@D7;3;?>AA;>A_Mismatch_0_Sense_+_Library_PoolC
TTAGTGGATTTGCCACTCTTATGAGTTTGGTGCCATGTAATTTCTTCATGTACAGAGAGATATGTATTTTTTATATGTATTTTTTATTTCA
>Frequency_1_QualityScore_FFHHHHFHJIJJJJJJJJJJJJIJJIJHIJJJGHIJJJJJJJJJJJJJJJJJJJIIJIJGIJIJJJHHJHIJJHHFFFFFFFFFEEDDDDEEED_Mismatch_0_Sense_+_Library_PoolC
AATTAGTGGATTTGCCACTCTTATGAGTTTGGTGCCATGTAATTTCTTCATGTACAGAGAGATATGTATTTTTTATATGTATTTTTTATTTCAA
