# Supplementary material for: Differential Gene Expression Reveals Candidate Genes for Drought Stress Response in Abies alba (Pinaceae)
Source: PLoS One. 2015 Apr 29;10(4):e0124564. doi: 10.1371/journal.pone.0124564 (PMC4414588; doi:10.1371/journal.pone.0124564)
Supplement: S3 File — (GZ) [file pone.0124564.s003.gz › comp10218_c0_seq1.fa]

>comp10218_c0_seq1 len=568 path=[1:0-451 453:452-567] : tr|A9NWB5|A9NWB5_PICSI Putative uncharacterized protein OS=Picea sitchensis PE=2 SV=1 e-value: 7e-38 blast score:  157
GGCACTGAACTCTGCACGGGCGCCCTGCCAGTGTTCTACCAGGGCCACAAGAACACCACTTTCATGGACGTGGCGCTCACTGGGACCGGCGCTCCGCTCACCAGCGAAATGGTTTCCACGCTTAAAGCGCAGCAGCAGCAGGGCAGCATTCCCCTGAATTTGAAGGCCAACGTTCCCGTGAAGATAAAATTGGGGAAATTGAAGTCGATGAAGATTAAGGTCCGCGTGCGATGGGACCTGATCGTGGACAAGCTCGATGCTACTGCCAAAGTTACAGAGAAGTCGTCCAAGGTGAGGGTGAAGCTGTGAAGATTGCGAGATCGATCTATGGGGGGTTTTGTTGCGCATCTTCGGATGTATTGAATACATGGTTAGGGCGAGGATAGGGCTACATGTTTTCTTTGATTTGATCATATAGATGCTACGGCTGTAGCTAGATTTTTCGATATACATTTTTTTTTGTTCATACTCCATATACTACATTAATGGCCGCCCTTCAGGTGGCCATTGTTTATATGTAGACATATTACTGTATTTAATAAATATATGTGCATTCTTTACTCTCAAA

>Frequency_6_QualityScore_FFHEHGHHIJHHHIIIEGHHHIIIIIHIGHIHHFHIHIIIIGIIGHHIHHHGGEGEFFEEEEEEEDDDECCCDCBBCDCBBCCDDBBBCCBCDD_Mismatch_0_Sense_+_Library_PoolT
CGGATGTATTGAATACATGGTTAGGGCGAGGATAGGGCTACATGTTTTCTTTGATTTGATCATATAGATGCTACGGCTGTAGCTAGATTTTTCG
>Frequency_6_QualityScore_EDGGFGHIIHIIHIIIIIHIIIIHIIHEFIIHGFFHGDEFFGFGIIDFFGHGHHHIHGGHHGFFFFEFEBDEEEEDDCDDDEECECCCDDDCCC_Mismatch_0_Sense_+_Library_PoolT
CATACTCCATATACTACATTAATGGCCGCCCTTCAGGTGGCCATTGTTTATATGTAGACATATTACTGTATTTAATAAATATATGTGCATTCTT
>Frequency_6_QualityScore_FFHHHHHJJJJJJJJJJIJJIJJJJIIJIIJJIIJIJJJIJJEGHIJIIJJIIIJIIIIIIIHHGGGGFFFFFFEEFEEEDEDDEEEEEEDEDE_Mismatch_0_Sense_+_Library_PoolT
TTGTTCATACTCCATATACTACATTAATGGCCGCCCTTCAGGTGGCCATTGTTTATATGTAGACATATTACTGTATTTAATAAATATATGTGCA
>Frequency_5_QualityScore_FFHHHHHJJJIJJJJJJJJJJJJJJJJJJIJJJJJEGIJJJJJJJJIJJJJJJJJIIIJJJIIHHHEGGEEFFFFFEEEEEFEDDDEEEDEEDD_Mismatch_0_Sense_+_Library_PoolT
TACTCCATATACTACATTAATGGCCGCCCTTCAGGTGGCCATTGTTTATATGTAGACATATTACTGTATTTAATAAATATATGTGCATTCTTTA
>Frequency_5_QualityScore_FEHFGGFIIHIIIHEGFGHIFGFHGHHEHGGHFGFHGGHIHIGFEBCCCDDDCCCCCCCBDEDCCCBDDCBBBACB<?@<ACAC@>??BCCCBC_Mismatch_0_Sense_+_Library_PoolT
AGATGCTACGGCTGTAGCTAGATTTTTCGATATACATTTTTTTTTGTTCATACTCCATATACTACATTAATGGCCGCCCTTCAGGTGGCCATTG
>Frequency_5_QualityScore_EEGHFGHIHGIHGIHGIHIIGCGG>CGCDGGHIHHIHIHCDDFFFGGHGEFHIGHHHIIGGDFDEBCEFEEDBDDEEDEDDDDDDDCDC_Mismatch_0_Sense_+_Library_PoolT
CTACATTAATGGCCGCCCTTCAGGTGGCCATTGTTTATATGTAGACATATTACTGTATTTAATAAATATATGTGCATTCTTTACTCTCA
>Frequency_5_QualityScore_FEGHHGHIJIJJIFIGIIIIJIJIIIFHIIIIIJIJHHHHBGHHFHHHIFGHGHGHGFDEFFFFFFFFFDDCEEEEEEDCDDDEEEEECDCDEE_Mismatch_0_Sense_+_Library_PoolT
GTTCATACTCCATATACTACATTAATGGCCGCCCTTCAGGTGGCCATTGTTTATATGTAGACATATTACTGTATTTAATAAATATATGTGCATT
>Frequency_5_QualityScore_CEGGGGHIFGGEEDGIIIIHHHFHIHHGGEDGFBCHFFCDEEIGFBDGECEGEGFCGGHHHFGGCBDED@CCDEEBCBCCDDDCDEC>ABCDDC_Mismatch_0_Sense_+_Library_PoolT
TTCATACTCCATATACTACATTAATGGCCGCCCTTCAGGTGGCCATTGTTTATATGTAGACATATTACTGTATTTAATAAATATATGTGCATTC
>Frequency_5_QualityScore_FFHHHHHJJJJJJJJJJJJJJJJIJJIIJIJJJJJJJJJJJJIFHIJJJJJJIJIIIIIIIHHGGGGGFDFFFEFEEFEEEDEDDDEEEEEDED_Mismatch_0_Sense_+_Library_PoolT
TTTGTTCATACTCCATATACTACATTAATGGCCGCCCTTCAGGTGGCCATTGTTTATATGTAGACATATTACTGTATTTAATAAATATATGTGC
>Frequency_5_QualityScore_FFHHHGGIIEHIIGHIJIJJDD6>BDDDDDDDDDDDDEDDCDDBDEEDDDDEDDEDDCCDCDCDDACD?ACCDCDDDDDDDCDDDDDDDDBCDD_Mismatch_2_Sense_+_Library_PoolT
GCGAGATCGATCTATGGGGGGGTTTTTTGCGCATCTTCGGATGTATTGAATACATGGTTAGGGCGAGGATAGGGCTACATGTTTTCTTTGATTT
>Frequency_4_QualityScore_EEHHHHHJJCGIFEFHIFGIFFECDGGIIIIJIIIIIIIHEGECDDBDDCCCCDCDDDCDDACACCCCCDBCCCDEDDCBBCDEEEECDBCDEC_Mismatch_0_Sense_+_Library_PoolT
TTTTTTTTTGTTCATACTCCATATACTACATTAATGGCCGCCCTTCAGGTGGCCATTGTTTATATGTAGACATATTACTGTATTTAATAAATAT
>Frequency_4_QualityScore_FFHHHHHJJIJJJIIJIIJJJEHIGIIJJJJJJJJJJHIJJJJJJIIIIIJHIJIIIHHHHHHGFFFFECDDCDDDDEDDDEDDDDDCEDDEEE_Mismatch_0_Sense_+_Library_PoolT
ATTGAATACATGGTTAGGGCGAGGATAGGGCTACATGTTTTCTTTGATTTGATCATATAGATGCTACGGCTGTAGCTAGATTTTTCGATATACA
>Frequency_4_QualityScore_FFGGHGHJJIIIJJJIJJJGIHIJJIJFHIGIIIJJIJJJJJJIJJJJJJJIGIIIIHHHGGGGFFFEEEEEEDDDDCCDDDDEDCDEDDDDC?_Mismatch_0_Sense_+_Library_PoolT
GGATGTATTGAATACATGGTTAGGGCGAGGATAGGGCTACATGTTTTCTTTGATTTGATCATATAGATGCTACGGCTGTAGCTAGATTTTTCGA
>Frequency_4_QualityScore_FFHHHHHIIIIJIJJJJJJIIIIIIJJJJIJJIHIJJJIIIJIIIIGHGIGHGGFFFFEEEEEEEEEDDBCDEEDDDCDEEEEECDCDEEEEEE_Mismatch_0_Sense_+_Library_PoolT
TTTTTTGTTCATACTCCATATACTACATTAATGGCCGCCCTTCAGGTGGCCATTGTTTATATGTAGACATATTACTGTATTTAATAAATATATG
>Frequency_4_QualityScore_EFGGGHGIIIIIJIIIIIIJGGIHIIIHIICHHIIIIIJIIIGHIIIIHHFIIIIIIIIIIHHHGGFFFFFFEDEEEECEEEEECDDCC_Mismatch_0_Sense_+_Library_PoolT
CATATACTACATTAATGGCCGCCCTTCAGGTGGCCATTGTTTATATGTAGACATATTACTGTATTTAATAAATATATGTGCATTCTTTA
>Frequency_4_QualityScore_EEFHFGHIIHIIIIJJIIGIIIIHIIGIIIIIAEHIIHIIIGIHIHHIGIIIHIJIIIIIJJIGGHHHGGFEEEFEFFEECEBDDEDEEDDDCD_Mismatch_0_Sense_+_Library_PoolT
TCCATATACTACATTAATGGCCGCCCTTCAGGTGGCCATTGTTTATATGTAGACATATTACTGTATTTAATAAATATATGTGCATTCTTTACTC
>Frequency_4_QualityScore_ECGGHHGCC8>BCCCCCCCCCCDDECC?AACDDEDCCDACACCDCCDCBBDC?@A@CBCBCCCCCDCC=>CBCDDDCCCCDBCCCCCCCDCCDD_Mismatch_2_Sense_+_Library_PoolT
ATGGGGGGGTTTTTTGCGCATCTTCGGATGTATTGAATACATGGTTAGGGCGAGGATAGGGCTACATGTTTTCTTTGATTTGATCATATAGATG
>Frequency_4_QualityScore_DEHHHHHIJIIIJIJJJIJIIJJIJIJJIHIHIIIJIJIJJIIIJDGHIIHIIIFGHGGGGGFEFFEEEEEEEEEDCDEEEEEDEDDEEEDDDC_Mismatch_0_Sense_+_Library_PoolT
TTTTTGTTCATACTCCATATACTACATTAATGGCCGCCCTTCAGGTGGCCATTGTTTATATGTAGACATATTACTGTATTTAATAAATATATGT
>Frequency_3_QualityScore_EFHHHHGIIHIIJHIGHFGHGIIJEHHIJJIIGHIIIIIIIIIJJIIFCEFDEEDDDDDDDDDEEEDDDBCDDECBBDABCDCDD?BB8@BBCC_Mismatch_0_Sense_+_Library_PoolT
TATAGATGCTACGGCTGTAGCTAGATTTTTCGATATACATTTTTTTTTGTTCATACTCCATATACTACATTAATGGCCGCCCTTCAGGTGGCCA
>Frequency_3_QualityScore_EFHHGHGIIJIIJDGHHIIIJJIIJIJIIJHIJIIIJHIIHJJJEIIIJIIIHIHIHHHGGEEGFFFEFFFFFEEEED_Mismatch_0_Sense_+_Library_PoolT
GCCGCCCTTCAGGTGGCCATTGTTTATATGTAGACATATTACTGTATTTAATAAATATATGTGCATTCTTTACTCTCA
>Frequency_3_QualityScore_FFHHHHHJJJJGHIHIIHJHIJIIIJHJJJJJJJJIIIIJJIIHGDFFBDE@BDDCCDDDDDDDDDEECBCDCDCDEEEDDDDEEDEEEDDDDD_Mismatch_0_Sense_+_Library_PoolT
CATTTTTTTTTGTTCATACTCCATATACTACATTAATGGCCGCCCTTCAGGTGGCCATTGTTTATATGTAGACATATTACTGTATTTAATAAAT
>Frequency_3_QualityScore_FFHHHHHJJIJJJJJIJJJJJJIJHHIIJHIIJJJHIIFHIIJJJJJGGIIJGIJHIIHIIHHGHHGFGGEFFFFEEEEEEDEEEEBDDEEEBE_Mismatch_0_Sense_+_Library_PoolT
TCATACTCCATATACTACATTAATGGCCGCCCTTCAGGTGGCCATTGTTTATATGTAGACATATTACTGTATTTAATAAATATATGTGCATTCT
>Frequency_3_QualityScore_FFHGHGGAFFGGIBEGGHHFIHDDDHHIGIIIHIIIIIGIIJEGIJHHFC6<BCCDBCDCDCBCDD?B?BC@CEEEDBCDEDBCD@AC?@B>@@_Mismatch_0_Sense_+_Library_PoolT
TCCAAGGTGAGGGTGAAGCTGTGAAGATTGCGAGATCGATCTATGGGGGGTTTTGTTGCGCATCTTCGGATGTATTGAATACATGGTTAGGGCG
>Frequency_3_QualityScore_EEGHHHHHHDGHGHGIFIGFHIIIEHHJGHIIJJJC4=BCCBDCDCCCCCDDDCC>BCCDEEDDDDEDCBCDCDDCDCDCABCACDDDBCCCDC_Mismatch_0_Sense_+_Library_PoolT
GAAGCTGTGAAGATTGCGAGATCGATCTATGGGGGGTTTTGTTGCGCATCTTCGGATGTATTGAATACATGGTTAGGGCGAGGATAGGGCTACA
>Frequency_3_QualityScore_FFHHHHHJJJJJJJJJJIJJJJJJIIJJIJIEHHJJJJIIIJJJJJJJJJJJJHIIIIIIIIGGFGGGGCDEEFFEFFEDACEEEDCCBC_Mismatch_0_Sense_+_Library_PoolT
CCATATACTACATTAATGGCCGCCCTTCAGGTGGCCATTGTTTATATGTAGACATATTACTGTATTTAATAAATATATGTGCATTCTTTA
>Frequency_3_QualityScore_FFHHHHHJJJJJJJJIIJIIJIHIJDGIJJJJJJIIJIJIIJJJIIJIIIIIIIIIHHIJJHJFHHHGGEFFEBDFFFEDEEEDEDDCDD_Mismatch_0_Sense_+_Library_PoolT
ACTACATTAATGGCCGCCCTTCAGGTGGCCATTGTTTATATGTAGACATATTACTGTATTTAATAAATATATGTGCATTCTTTACTCTCA
>Frequency_3_QualityScore_FFHHHHHJJJJJJJJJJJJJJIJJJJJIJJJJJJJJJJJJJFHIIJJJJJJJJJIJJIIIIIGHGGGGGEFFEFFFEEEDDDEEEEEEECEDEE_Mismatch_0_Sense_+_Library_PoolT
TGTTCATACTCCATATACTACATTAATGGCCGCCCTTCAGGTGGCCATTGTTTATATGTAGACATATTACTGTATTTAATAAATATATGTGCAT
>Frequency_3_QualityScore_FFHHHGFIJJJAGGFHDHIIJIIIJJJJHIIIHIHIJHIJHIJJIIHIJIJIIEHHGGE@CDB>BCDDDAADDDDDDCDDCDDCCCCDCCBDBC_Mismatch_0_Sense_+_Library_PoolT
CAACGTTCCCGTGAAGATAAAATTGGGGAAATTGAAGTCGATGAAGATTAAGGTCCGCGTGCGATGGGACCTGATCGTGGACAAGCTCGATGCT
>Frequency_3_QualityScore_FFHHHHHJJJJJJJJJJJEGHIJHJJJIJJJJJJJJIJJJJJJJJIJJJHIJJJJJJIIJJJJJJHGGHHHHGFFFFFFEEEE_Mismatch_0_Sense_+_Library_PoolT
TAATGGCCGCCCTTCAGGTGGCCATTGTTTATATGTAGACATATTACTGTATTTAATAAATATATGTGCATTCTTTACTCTCA
>Frequency_3_QualityScore_EECGGGGIFGFGHGEHEFGHCFGGGIIDC08@CCCBC?CCCCDDDCC?AAACDCCBCBDDADDCBCCB=?@?;?C>BDBCACBBB?CDBCCBCC_Mismatch_2_Sense_+_Library_PoolT
GAAGATTGCGAGATCGATCTATGGGGGGGTTTTTTGCGCATCTTCGGATGTATTGAATACATGGTTAGGGCGAGGATAGGGCTACATGTTTTCT
>Frequency_3_QualityScore_BEFDGGGGHEBBGGFEIGGGHHHGBDCA>?>EGDGHGDGGDFFGGGGEFFGFFE?<A<?>A:;ABBAA;==??ABBC@@ACCDDCCBDCCCCB?_Mismatch_0_Sense_+_Library_PoolT
CTAGATTTTTCGATATACATTTTTTTTTGTTCATACTCCATATACTACATTAATGGCCGCCCTTCAGGTGGCCATTGTTTATATGTAGACATAT
>Frequency_3_QualityScore_FFHHHHHJJJJIIJHIJJJJJJJJHIJJGHIJJJJJHJIGHHIIIGFGGFEEEFFEEEEEEDEDEDDDDEDDEEDDEDDDDDDDDDDBDDDDED_Mismatch_0_Sense_+_Library_PoolT
CGCATCTTCGGATGTATTGAATACATGGTTAGGGCGAGGATAGGGCTACATGTTTTCTTTGATTTGATCATATAGATGCTACGGCTGTAGCTAG
>Frequency_3_QualityScore_FFHHHHHJJJJJJJJJJJJJJJJIJJJIIJIIIIJJGHIJJJJJJJJJJJJJJJJJJJJJJIHHHHHHGEFFFFFFEEEEFEEECEDEEECEED_Mismatch_0_Sense_+_Library_PoolT
ATACTCCATATACTACATTAATGGCCGCCCTTCAGGTGGCCATTGTTTATATGTAGACATATTACTGTATTTAATAAATATATGTGCATTCTTT
>Frequency_3_QualityScore_FFHHHHHJJJJJJJJJHIIIIIIIIIIJJJJIIJJJJJJJIJGHIIHGFEDEDDDDACDCCDDDDDDDCBDDDDEEEDDDCEEEDDDDEEEEDD_Mismatch_0_Sense_+_Library_PoolT
ATATACATTTTTTTTTGTTCATACTCCATATACTACATTAATGGCCGCCCTTCAGGTGGCCATTGTTTATATGTAGACATATTACTGTATTTAA
>Frequency_3_QualityScore_EFHHHHHJJJJJJJJJJJJFHIHFHHIJJJJJIJHJJJJJJJIIIHHHGGEDDDDDDDDBDCDDDDDDDBCDDDEEEDEEDDDDDEEDDDEEEE_Mismatch_0_Sense_+_Library_PoolT
TCGATATACATTTTTTTTTGTTCATACTCCATATACTACATTAATGGCCGCCCTTCAGGTGGCCATTGTTTATATGTAGACATATTACTGTATT
>Frequency_3_QualityScore_FFHHHFHJJJJJJJJJJJJJJIIJIIJJJJJJJJGHIIJIJJJIIJJJJIIJJIJJJJJIJIIHHFHHHEFFFFFFFEEEEEDFEEEEDEEDDD_Mismatch_0_Sense_+_Library_PoolT
ACTCCATATACTACATTAATGGCCGCCCTTCAGGTGGCCATTGTTTATATGTAGACATATTACTGTATTTAATAAATATATGTGCATTCTTTAC
>Frequency_3_QualityScore_EFHHHHBFGGIHAEGGIIIIGHFGGHHIIIIEHIIIIHIIIGIIJHHG@:<ABCBBCDCCCCCDCECDCACCDDECCDDCDCDD@=ACCDACA?_Mismatch_0_Sense_+_Library_PoolT
CCAAGGTGAGGGTGAAGCTGTGAAGATTGCGAGATCGATCTATGGGGGGTTTTGTTGCGCATCTTCGGATGTATTGAATACATGGTTAGGGCGA
>Frequency_3_QualityScore_FEHHHHHJJJJIJJJHIIJJJIJFIJHIJIJJJJJJJJJIJJJJJJJJHIJJIIIIHIIHHHGGGGFFFDDDDDCDCDDEDCDEDDDDCCEDDE_Mismatch_0_Sense_+_Library_PoolT
GTATTGAATACATGGTTAGGGCGAGGATAGGGCTACATGTTTTCTTTGATTTGATCATATAGATGCTACGGCTGTAGCTAGATTTTTCGATATA
>Frequency_2_QualityScore_FFHGGHGIEIGHEGE;EHHII@EGIGIJEBGIIIIEFHGEGIIIJICCFEGIAGIDGIIIDHG_Mismatch_0_Sense_+_Library_PoolT
GCCATTGTTTATATGTAGACATATTACTGTATTTAATAAATATATGTGCATTCTTTACTCTCA
>Frequency_2_QualityScore_FFHGGHGFIIIIIIIGIEGIGIIIIIGBGIIEIIHIIGIIGIIIIIIIHECEGHGEFBEEFCCCCCCC??ACCACC?CCCECCCCCDDC?DECC_Mismatch_0_Sense_+_Library_PoolT
TAGCTAGATTTTTCGATATACATTTTTTTTTGTTCATACTCCATATACTACATTAATGGCCGCCCTTCAGGTGGCCATTGTTTATATGTAGACA
>Frequency_2_QualityScore_CCFGADCGFHGIIGIIGIIIIIIECAGGGFGGGGIGECEACFGGGGCGCCEGDEA>?6?7767?>@ACC?AB<@CCECCAA?;ACCCCDDCCC<_Mismatch_0_Sense_+_Library_PoolT
TTTTCGATATACATTTTTTTTTGTTCATACTCCATATACTACATTAATGGCCGCCCTTCAGGTGGCCATTGTTTATATGTAGACATATTACTGT
>Frequency_2_QualityScore_EFFHEGHIIJIIGGHIEEGGIBGFEIHGIIIIIFGHIG_Mismatch_0_Sense_+_Library_PoolT
ACTGTATTTAATAAATATATGTGCATTCTTTACTCTCA
>Frequency_2_QualityScore_FFGHGHHIJJJGIIJIIIIJIJIJIHIJJJJJGGIIIIGGGIJIJIGEIIIGGGIIIIJIEEDBACCCECCDDCDCCDEEEDDDDEDDECC@C?_Mismatch_0_Sense_+_Library_PoolT
TCTTTGATTTGATCATATAGATGCTACGGCTGTAGCTAGATTTTTCGATATACATTTTTTTTTGTTCATACTCCATATACTACATTAATGGCCG
>Frequency_2_QualityScore_FFHHHHHJIIIGHIIIIIIIIHJJIGIIIJJJJGHIGIIIJJIJJJIJJGHHGGHGGFCEFFFCDEEDE@CCDEDDDDDDCDDCCCDDDEDCDE_Mismatch_0_Sense_+_Library_PoolT
ATCTTCGGATGTATTGAATACATGGTTAGGGCGAGGATAGGGCTACATGTTTTCTTTGATTTGATCATATAGATGCTACGGCTGTAGCTAGATT
>Frequency_2_QualityScore_FFHGGHHHJIIJJIIJAGIIIGIJIHIIJJJJJIIIHIIJIIJJJJJIIJIJJIJJJIJJIHHHGHHHGFFFFFFECEEDC_Mismatch_1_Sense_+_Library_PoolT
ATGGCCGCCCTTCAGGTGGCCATTGTTTATATGTAGACATATTACTGTATTTAATAAATATATGTGCATTCTTTACTCCCA
>Frequency_2_QualityScore_FFHHHHHJJJGGIIJIHJJJJJIJHIJIIIJJJJIJJJJJJHIJIIJJJIHIJJJJJIGIIIIIIJJIIEGIIJI_Mismatch_0_Sense_+_Library_PoolT
GCCCTTCAGGTGGCCATTGTTTATATGTAGACATATTACTGTATTTAATAAATATATGTGCATTCTTTACTCTCA
>Frequency_2_QualityScore_FDGHHHHIJIJIIIHHIJJIHIIJJJGIJJGIJIJIJD5=BDDCDDDDDDDDDDEDDBCDBDEEDDDCECCEDDBCDCDDDDBDD?CDCDCCDD_Mismatch_0_Sense_+_Library_PoolT
GTGAAGCTGTGAAGATTGCGAGATCGATCTATGGGGGGTTTTGTTGCGCATCTTCGGATGTATTGAATACATGGTTAGGGCGAGGATAGGGCTA
>Frequency_2_QualityScore_FDHHGHHJJJJJIIIIIJIJJIIIIIIIIJJJIIJJJJJIIIIJIIJJIIIIIJJJJJIIIIJJJI_Mismatch_0_Sense_+_Library_PoolT
GTGGCCATTGTTTATATGTAGACATATTACTGTATTTAATAAATATATGTGCATTCTTTACTCTCA
>Frequency_2_QualityScore_FFHHHHHJJIIJIJJJJIIIJJJIIGIIIGIGHIIJJIIIIGGGFFEEEEEEEEEEEEEDDDDEDDEDDACDCCDDDDDBCABACCCCDDDCDC_Mismatch_0_Sense_+_Library_PoolT
GCTACGGCTGTAGCTAGATTTTTCGATATACATTTTTTTTTGTTCATACTCCATATACTACATTAATGGCCGCCCTTCAGGTGGCCATTGTTTA
>Frequency_2_QualityScore_FFHHHHHJJJIIJJJJJJJIJJJIIIIIIIIJIIJIJJJJJJJJIHHIJJJJHIIGEIIIIIIHGGHHGFEFDDDDDDCCEEEDDDDDDDDEEE_Mismatch_0_Sense_+_Library_PoolT
GGGCTACATGTTTTCTTTGATTTGATCATATAGATGCTACGGCTGTAGCTAGATTTTTCGATATACATTTTTTTTTGTTCATACTCCATATACT
>Frequency_2_QualityScore_ECGEGGHIFHHICIIIICGIGIGFCG=BGBEEGIEGGHEHGFDACCCDDBCCCAACCDC@B=AAAC=;93:@C?/:A:=A5?@CCDCCABDABA_Mismatch_0_Sense_+_Library_PoolT
GGTCCGCGTGCGATGGGACCTGATCGTGGACAAGCTCGATGCTACTGCCAAAGTTACAGAGAAGTCGTCCAAGGTGAGGGTGAAGCTGTGAAGA
>Frequency_2_QualityScore_FEHGHGGIIIIIIICHIGFHIIIGHIIIIIIEHIIIIIIIIIIIIIG;C?CA@C7=ABC?B??A=8=AAAC?CBCCAAACCCCC??BAA@CC=C_Mismatch_0_Sense_+_Library_PoolT
ATAGATGCTACGGCTGTAGCTAGATTTTTCGATATACATTTTTTTTTGTTCATACTCCATATACTACATTAATGGCCGCCCTTCAGGTGGCCAT
>Frequency_2_QualityScore_FFHHHHHJIJJJJIIIIJJJJJJJJJJHIIJJJJJJIIIJJJIJGIIJJJJJJJJJIJJJI_Mismatch_0_Sense_+_Library_PoolT
CATTGTTTATATGTAGACATATTACTGTATTTAATAAATATATGTGCATTCTTTACTCTCA
>Frequency_2_QualityScore_FFHHHHHIIFIHJIIJJJJIIIJIIIIJJJJGIJHIIJIJJJIIIIIGHGGGGGGEDEEEEEEEEDEEECDEDDDDDDDDDDDDDDCEDCDEDD_Mismatch_0_Sense_+_Library_PoolT
CTTCGGATGTATTGAATACATGGTTAGGGCGAGGATAGGGCTACATGTTTTCTTTGATTTGATCATATAGATGCTACGGCTGTAGCTAGATTTT
>Frequency_2_QualityScore_ECGFGHHGIGIIGGIJJIHIJJJJIIJJJHGIJIIIIJJJIJIIIIIHIIIIIIIHFFDDCDDDCDDDDDCDDCB?BDDDDDDDDDCEDDBCCC_Mismatch_0_Sense_+_Library_PoolT
GTTCCCGTGAAGATAAAATTGGGGAAATTGAAGTCGATGAAGATTAAGGTCCGCGTGCGATGGGACCTGATCGTGGACAAGCTCGATGCTACTG
>Frequency_2_QualityScore_FFHHHGHJJJJJIJGGIJIIIIIJJJJIJIGIJJJGEHHGHFHGIHGGGGIJIIGIIIIIGGGGFDCEDCBEEEDEDDCCDDDDCDDDDABCCC_Mismatch_0_Sense_+_Library_PoolT
GCAGCATTCCCCTGAATTTGAAGGCCAACGTTCCCGTGAAGATAAAATTGGGGAAATTGAAGTCGATGAAGATTAAGGTCCGCGTGCGATGGGA
>Frequency_2_QualityScore_FFHHHGHGHIIEIIIIIJIAGIGGGIIIIIJGIIIGIHJIIJJJIIIJJIJJIJIJJIHHGHGHGFFDDBDDDDDEDCCDDDCDDCEDDEEECE_Mismatch_0_Sense_+_Library_PoolT
TGAATACATGGTTAGGGCGAGGATAGGGCTACATGTTTTCTTTGATTTGATCATATAGATGCTACGGCTGTAGCTAGATTTTTCGATATACATT
>Frequency_2_QualityScore_FFHHGGHJIIGGGIIIIIIIIIIIJIIGHIHIIGIIIIIIBGGHHG?CGIIIIIGHHGEFGGEGGEEDB?A?=?AACECCACC?35?BDDDCDC_Mismatch_2_Sense_+_Library_PoolT
CTCGATGCTACTGCCAAAGTTACAGAGAAGTCGTCCAAGGTGAGGGTGAAGCTGTGAAGATTGCGAGATCGATCTATGGGGGGGTTTTTTGCGC
>Frequency_2_QualityScore_FFHHHHHIIJIGIIIIGHIIFHIIJIID7>CDCCCDDDDDDDDDEDCCDDCEEEDCD?CBCDCCCCDCC>@CBDDCDDDC>CCDDDDD?CDC<A_Mismatch_0_Sense_+_Library_PoolT
GAAGATTGCGAGATCGATCTATGGGGGGTTTTGTTGCGCATCTTCGGATGTATTGAATACATGGTTAGGGCGAGGATAGGGCTACATGTTTTCT
>Frequency_2_QualityScore_FFHHHHHIGIIEHIIIJGIIHHIEGIIGGIIJIID5=ABCBCDCDDCDDDDEDDCCCCDDEDDDDEDCECDDDCDDDDD?@CBACCDDCCCDCC_Mismatch_0_Sense_+_Library_PoolT
AAGCTGTGAAGATTGCGAGATCGATCTATGGGGGGTTTTGTTGCGCATCTTCGGATGTATTGAATACATGGTTAGGGCGAGGATAGGGCTACAT
>Frequency_2_QualityScore_FEHGFGHIIJJJBGHIIIIIIJIIIIIJIIJJJJIJIJJJIIJIIJJJIIJIJJJIIIJIEIIGIJIIIGHHHGHGE_Mismatch_0_Sense_+_Library_PoolT
CCGCCCTTCAGGTGGCCATTGTTTATATGTAGACATATTACTGTATTTAATAAATATATGTGCATTCTTTACTCTCA
>Frequency_2_QualityScore_FFGHHGHJIIJIIJJIIIIGIGGIIJIIJJJIGHIIJIJIEIIGHIIJJIJII>CGGGG@ECEEEEEEEEDCEDDDDDAA?BCAACCDCDEDCC_Mismatch_0_Sense_+_Library_PoolT
GATCGTGGACAAGCTCGATGCTACTGCCAAAGTTACAGAGAAGTCGTCCAAGGTGAGGGTGAAGCTGTGAAGATTGCGAGATCGATCTATGGGG
>Frequency_2_QualityScore_FFHHHFHIJJJJJIIJGHIIIIJJJJIJJHIIJJJJJIIJJJJIIJIJIIJIJJJJJJHHHFFDCEDEDDDDCEDDDCCBEDDEEEEEEEDDDD_Mismatch_0_Sense_+_Library_PoolT
CATGGTTAGGGCGAGGATAGGGCTACATGTTTTCTTTGATTTGATCATATAGATGCTACGGCTGTAGCTAGATTTTTCGATATACATTTTTTTT
>Frequency_2_QualityScore_EFHHEHHIIJJIJIJIIIIIIIIJIIJIIHIGIIJIIIIIIIIIIIIJGGHI7A>DGI8CCEFFEEECABDBEDDDDDDDDDD?CCCACECBDD_Mismatch_0_Sense_+_Library_PoolT
ATCGTGGACAAGCTCGATGCTACTGCCAAAGTTACAGAGAAGTCGTCCAAGGTGAGGGTGAAGCTGTGAAGATTGCGAGATCGATCTATGGGGG
>Frequency_2_QualityScore_EFHHHHHJJJJJJJIJJJIIJIJJIJHIJIIIIJJIIIJBFGGIJFFGIIJJJIJGHIIIHHHHDEEDECDDDDCEEDDCDD7?BDDCDDCCDD_Mismatch_0_Sense_+_Library_PoolT
TCGATGCTACTGCCAAAGTTACAGAGAAGTCGTCCAAGGTGAGGGTGAAGCTGTGAAGATTGCGAGATCGATCTATGGGGGGTTTTGTTGCGCA
>Frequency_2_QualityScore_EEGHHHHJIIGIIHIIJIJIIIIIJJIEHIJJJJJIIIIJJIJJJIIIIIICGHHGGFFFFEEEDEEEECDEECCECDDDDCCDDD@BCCDEDC_Mismatch_0_Sense_+_Library_PoolT
GCATCTTCGGATGTATTGAATACATGGTTAGGGCGAGGATAGGGCTACATGTTTTCTTTGATTTGATCATATAGATGCTACGGCTGTAGCTAGA
>Frequency_2_QualityScore_DEHHGHGIFDEG:EHCGIIC3=CCB=CCCCDDDDDDEDC@BC>C?C;BCCDDCDDC;;?C@CCC?A?/>;?ACCCDCCDDCDDCDCDDCCCCEC_Mismatch_0_Sense_+_Library_PoolT
CGAGATCGATCTATGGGGGGTTTTGTTGCGCATCTTCGGATGTATTGAATACATGGTTAGGGCGAGGATAGGGCTACATGTTTTCTTTGATTTG
>Frequency_2_QualityScore_DEGHGHHIJDD59AACCDDDCCDBDDECDBDDCEEEDCCDECCEDDCDDDDDDCBCCBDDAAACDDDDD?=CDDDDDDDDDDEDEDDEDDEDCC_Mismatch_2_Sense_+_Library_PoolT
CTATGGGGGGGTTTTTTGCGCATCTTCGGATGTATTGAATACATGGTTAGGGCGAGGATAGGGCTACATGTTTTCTTTGATTTGATCATATAGA
>Frequency_2_QualityScore_FFHGGGHJHHIIIIIIGFAFCGHIHEIEGIIEIFI@EHEHFHIGGGAGECDDEECCEECCEECCDC?C;<?BBECCCCCEECBCCCCBB=A=A?_Mismatch_0_Sense_+_Library_PoolT
TTTGTTGCGCATCTTCGGATGTATTGAATACATGGTTAGGGCGAGGATAGGGCTACATGTTTTCTTTGATTTGATCATATAGATGCTACGGCTG
>Frequency_2_QualityScore_EDEGGCDGIEGCEGEIGBECEAFHIIGFEGGIEIHIIFGEGIIEECGIIHIIGFEGHIHIIIG_Mismatch_1_Sense_+_Library_PoolT
CCATTGTTTATATGTAGACATATTACTGTATTTAATAAATATATGTGCATTCTTTACTCTCTA
>Frequency_2_QualityScore_FFHHHHHJIIIJJIJJJJJIIJIJIJJIJJIIJIIIJHIJJIIGGHGAEFFEEEEDBEEDDCEDCEEEDDCCEDDCDDCDEEEDCCBBCDEEEE_Mismatch_0_Sense_+_Library_PoolT
TTTTTTTGTTCATACTCCATATACTACATTAATGGCCGCCCTTCAGGTGGCCATTGTTTATATGTAGACATATTACTGTATTTAATAAATATAT
>Frequency_2_QualityScore_FFGHHHGIIJGIIJIIJJJJJD6?CDDDDDDDDDDDDDEDDCDDCEEEDDDDEDDEDDCDCDDDDDCDDDDDDDDDDDDDDDCDEDDDDDDCCD_Mismatch_0_Sense_+_Library_PoolT
TGCGAGATCGATCTATGGGGGGTTTTGTTGCGCATCTTCGGATGTATTGAATACATGGTTAGGGCGAGGATAGGGCTACATGTTTTCTTTGATT
>Frequency_2_QualityScore_EEGHFEDGIIGHEIGCGHGHFEFEEGCEGGGGGIIIIIGGGGGFGEGIEHIIGEGIIGBFGGIGEFGEEEFDDEEEECCCC_Mismatch_0_Sense_+_Library_PoolT
CATTAATGGCCGCCCTTCAGGTGGCCATTGTTTATATGTAGACATATTACTGTATTTAATAAATATATGTGCATTCTTTAC
>Frequency_2_QualityScore_EFHGGGHJIIIJJIJJJJJIJIJIJJIIIIIGIEGEHIIHIHFHIIIJJIIJIJJHIJIIJJGHHHGGGHFFFEEEFFEEDCDDEEEDEECDDD_Mismatch_0_Sense_+_Library_PoolT
CTCCATATACTACATTAATGGCCGCCCTTCAGGTGGCCATTGTTTATATGTAGACATATTACTGTATTTAATAAATATATGTGCATTCTTTACT
>Frequency_2_QualityScore_FFGHHGHJJJIIJJIJIAFIIIJJJIIJJJJJJIIJIJJIIJJJIJJIIJJJJJIJIIIIIIIJIHHHHHHHFFFFFFEDEE_Mismatch_0_Sense_+_Library_PoolT
AATGGCCGCCCTTCAGGTGGCCATTGTTTATATGTAGACATATTACTGTATTTAATAAATATATGTGCATTCTTTACTCTCA
>Frequency_2_QualityScore_FFHGGHHIGIIEGIIGIIGIIAGGGICGIIHIIIGIIIIIIIIHIIIIIIJJHIIIIIIIIGGIGHHGGECEEFFFEEEEEEEDEC_Mismatch_0_Sense_+_Library_PoolT
CATTAATGGCCGCCCTTCAGGTGGCCATTGTTTATATGTAGACATATTACTGTATTTAATAAATATATGTGCATTCTTTACTCTCA
>Frequency_2_QualityScore_FFHFED7@CDDDDDCCCCDDDDEDD?CDCDEEDDDDEDDEDDCCCDDDDD:BC=CCCDDCDBCCCDACEACCDDCCDDECBCCCDCDDDDEDDD_Mismatch_0_Sense_+_Library_PoolT
GGGGGGTTTTGTTGCGCATCTTCGGATGTATTGAATACATGGTTAGGGCGAGGATAGGGCTACATGTTTTCTTTGATTTGATCATATAGATGCT
>Frequency_2_QualityScore_FFHHHHHIIJIIJIGIIIJIIIGHIFIIJJIIIIIIJIGIIJJJJJJGIJIJGFIIIIHHGHHHFFFFFCCDDCCCCCEDDCEDCCDDCEDCDC_Mismatch_1_Sense_+_Library_PoolT
TATTCAATACATGGTTAGGGCGAGGATAGGGCTACATGTTTTCTTTGATTTGATCATATAGATGCTACGGCTGTAGCTAGATTTTTCGATATAC
>Frequency_2_QualityScore_FFHHFHHHIIIGHIIIGHIGGGGIIFGCFGHII>AECEHEGEFBCEECCEDDACE;A??ABCC?AAAACCCAA95;>AA7=?CCDCCAA?BC>C_Mismatch_1_Sense_+_Library_PoolT
GTCCGCGTGCGATGGGACCTGATCGTGTACAAGCTCGATGCTACTGCCAAAGTTACAGAGAAGTCGTCCAAGGTGAGGGTGAAGCTGTGAAGAT
>Frequency_2_QualityScore_DEGHHHDD8=BDDDDDDDCDDDDEDD?BDCDEEDCDDEDCEDDBCCDDDDDACCCDDDDDDCCDDCDCCABCDDDDCCCEDACCCCCEEDDEDD_Mismatch_2_Sense_+_Library_PoolT
TGGGGGGGTTTTTTGCGCATCTTCGGATGTATTGAATACATGGTTAGGGCGAGGATAGGGCTACATGTTTTCTTTGATTTGATCATATAGATGC
>Frequency_2_QualityScore_FFHHHHHIHHHIHHEHHGIIFGGGGHHIIIIJJJIHIIIIHGEEEEEDADDDDDDDDEDDABDEEEEEECDDDEEEDCDDDEEEEEDECDEEEE_Mismatch_0_Sense_+_Library_PoolT
TTTTTTTTGTTCATACTCCATATACTACATTAATGGCCGCCCTTCAGGTGGCCATTGTTTATATGTAGACATATTACTGTATTTAATAAATATA
>Frequency_2_QualityScore_EEFCFGGIIGEHHDAFAFHHIGFDIGIHHHHGFHGHGGGCGEHHHECACC@@B;9?ABAAACACCACCDCAAACCCCCEEECCCBCCCEEECEC_Mismatch_0_Sense_+_Library_PoolT
TACATTTTTTTTTGTTCATACTCCATATACTACATTAATGGCCGCCCTTCAGGTGGCCATTGTTTATATGTAGACATATTACTGTATTTAATAA
>Frequency_2_QualityScore_EDCGGHGIIIIIIIIIIFIIIIIIIIIIIGIAEGIIIIIIIIIEIIIIHICGIIHGHIEFGC?CEGGGEACDEEEEEEEDECDDEBEECCCCCC_Mismatch_0_Sense_+_Library_PoolT
CCATATACTACATTAATGGCCGCCCTTCAGGTGGCCATTGTTTATATGTAGACATATTACTGTATTTAATAAATATATGTGCATTCTTTACTCT
>Frequency_2_QualityScore_FFGHHGFIIJJJJIIIIJJJJIGIIIGIIJJJJJJIGFCEEEEEEEEEEEDDEEECDDDEDDECCCDCCBDCDDDDDDDDDCDCCDBCCDDEEE_Mismatch_0_Sense_+_Library_PoolT
CGGCTGTAGCTAGATTTTTCGATATACATTTTTTTTTGTTCATACTCCATATACTACATTAATGGCCGCCCTTCAGGTGGCCATTGTTTATATG
>Frequency_2_QualityScore_FDGHGHFGFIIIIIIIIIHHGHGIIGFHHGIIJJJJIEHHGHGGGHIJJIGEC?>CCEDDCCCCACDDECCACCDECDBC@ACB>AD=CCABC7_Mismatch_0_Sense_+_Library_PoolT
GATCATATAGATGCTACGGCTGTAGCTAGATTTTTCGATATACATTTTTTTTTGTTCATACTCCATATACTACATTAATGGCCGCCCTTCAGGT
>Frequency_2_QualityScore_EEGHHHHIIIIICEEHIIAGEI;EGHGIHBC8=BCCCCCCCCCCCCDCCBBCAEEDCCCCECCEB@?ACAC@CABBBCCCCCCCCCCCCCA?AC_Mismatch_2_Sense_+_Library_PoolT
GTGAAGATTGCGAGATCGATCTATGGGGGGGTTTTTTGCGCATCTTCGGATGTATTGAATACATGGTTAGGGCGAGGATAGGGCTACATGTTTT
>Frequency_2_QualityScore_FCGHHAAFEHIHIGFIGDGIHHEIHICGGIIGIIIIHIGIGHIIHGIIHIIIGGIIIIIHIIIIIIGEGEDEEEEEEDDCACCBBCC?CCCC?A_Mismatch_0_Sense_+_Library_PoolT
GAGGATAGGGCTACATGTTTTCTTTGATTTGATCATATAGATGCTACGGCTGTAGCTAGATTTTTCGATATACATTTTTTTTTGTTCATACTCC
>Frequency_2_QualityScore_EEHHHHHJJJJJJJIIJJJIIJJIJJJJIJJJJJJJJJIJJGIJJJIJEIIJJJHIHIIJJIIIIIIHEDDDCCDCEEEDDDDDDDDEEEDDCD_Mismatch_0_Sense_+_Library_PoolT
TACATGTTTTCTTTGATTTGATCATATAGATGCTACGGCTGTAGCTAGATTTTTCGATATACATTTTTTTTTGTTCATACTCCATATACTACAT
>Frequency_2_QualityScore_FFHHHHHJJJIJJJJIIIJGIJCGHIJHJJJGIJJJJJJJJJIJIJJJJJJJJHIJJJJIIGIHGGGHHHGFFFFFFEEEEEDEEDD_Mismatch_0_Sense_+_Library_PoolT
ACATTAATGGCCGCCCTTCAGGTGGCCATTGTTTATATGTAGACATATTACTGTATTTAATAAATATATGTGCATTCTTTACTCTCA
>Frequency_2_QualityScore_EFHHHHHIHGHJJIJIIIIIJJGHGHIJJJHIIGIIIJIJJJJJJJIIIIIIIHHHGGGFFFFEEEFEEEEDDDDDDDDDCCDDDCEDCCEBCD_Mismatch_0_Sense_+_Library_PoolT
TTCGGATGTATTGAATACATGGTTAGGGCGAGGATAGGGCTACATGTTTTCTTTGATTTGATCATATAGATGCTACGGCTGTAGCTAGATTTTT
>Frequency_2_QualityScore_FFGEEHEGGIIEEEGHGHIHCEGGIIGGGHHIIIIFEH@EGIBGHGCACDCEEC@AC?ACCCD7?<=?AA?BAA:;<>5=A?@A5<?CBCBB<A_Mismatch_0_Sense_+_Library_PoolT
TTAAGGTCCGCGTGCGATGGGACCTGATCGTGGACAAGCTCGATGCTACTGCCAAAGTTACAGAGAAGTCGTCCAAGGTGAGGGTGAAGCTGTG
>Frequency_2_QualityScore_FFHCHHGIIIIIJIJJJIIEIIIGIHHHCEGHGGGGFGGGGGGFGGGGGGGGGGGGGGFFEFFGEEEEEDEDDEEEEEEEDDDDDCDCDEECCD_Mismatch_0_Sense_+_Library_PoolT
GCGAGGATAGGGCTACATGTTTTCTTTGATTTGATCATATAGATGCTACGGCTGTAGCTAGATTTTTCGATATACATTTTTTTTTGTTCATACT
>Frequency_2_QualityScore_FFGHHHHIIIIIJGIIIIJIIIIIIJJ:>ECFGIIIIJJIJIIIIIJIIIIIJIIIIIIIJGIIGHHHGGHFEFFFFFFCEEEEEEEDDDDDCD_Mismatch_0_Sense_+_Library_PoolT
CATATACTACATTAATGGCCGCCCTTCAGGTGGCCATTGTTTATATGTAGACATATTACTGTATTTAATAAATATATGTGCATTCTTTACTCTC
>Frequency_2_QualityScore_FFEGHHHIIIJJJIJIJJJJJGIHGIIIIJJJIJIIJJGIIJJJJJHFFCDEEDDDDDDDDDDEEDDDDCCCCDEDEDDEDCEEDCEDDDDDDD_Mismatch_0_Sense_+_Library_PoolT
GGTTTTGTTGCGCATCTTCGGATGTATTGAATACATGGTTAGGGCGAGGATAGGGCTACATGTTTTCTTTGATTTGATCATATAGATGCTACGG
>Frequency_2_QualityScore_EFGGGGHIJJJJJJJIIJIIHGIHIIGIGIIIJJIIIIIIIHIIJIGHCDDD@ADABCDDDDDDEDDBCDCDCCEDCDCCEEDCCDEEEEEDCC_Mismatch_0_Sense_+_Library_PoolT
TATACATTTTTTTTTGTTCATACTCCATATACTACATTAATGGCCGCCCTTCAGGTGGCCATTGTTTATATGTAGACATATTACTGTATTTAAT
>Frequency_2_QualityScore_EEHHHHHJIJJIGIIJJIIIIJIHHIAGHIIGIHHGIIHIIIIIEIFGHIIIJIIGHIGHIIGIFGGGGEGGEDDEEEEECEECDDDDCDD_Mismatch_0_Sense_+_Library_PoolT
TACTACATTAATGGCCGCCCTTCAGGTGGCCATTGTTTATATGTAGACATATTACTGTATTTAATAAATATATGTGCATTCTTTACTCTCA
>Frequency_2_QualityScore_FFHHHHHJJJJIJJJJJIJJJIIIGGIIIJJGIJJJJIIGIIJJ?EHIIIJJHFDDDDCEEEDDDDCDCCDEEDDCDECDECCCCCCDDACDAC_Mismatch_0_Sense_+_Library_PoolT
TTGATCATATAGATGCTACGGCTGTAGCTAGATTTTTCGATATACATTTTTTTTTGTTCATACTCCATATACTACATTAATGGCCGCCCTTCAG
>Frequency_2_QualityScore_ECAEECEDHIIIIFIIGEEIGHHGHFHIIICHGEIIIIAFGGIIIGIIGIIGGECCCCC?BCCCCCCCCCCDBCBACCA?CCCCBACBCACCCC_Mismatch_0_Sense_+_Library_PoolT
TGATCATATAGATGCTACGGCTGTAGCTAGATTTTTCGATATACATTTTTTTTTGTTCATACTCCATATACTACATTAATGGCCGCCCTTCAGG
>Frequency_2_QualityScore_FFHGGHHJJJIIJJIIJGIJEGIIJHHJJIIIIIIJIJJJGIIIIIIIIIJIIIIIIIJGIGHHHGGGFACFFFEEEEEEDEDEC_Mismatch_0_Sense_+_Library_PoolT
ATTAATGGCCGCCCTTCAGGTGGCCATTGTTTATATGTAGACATATTACTGTATTTAATAAATATATGTGCATTCTTTACTCTCA
>Frequency_2_QualityScore_EFGGHGGIJJJGIJHHIJIJIIIIIJIIIJJJJIJIIIIJJGIIIIIIIIIIJJJJIHHFFDCEEEEEDDDEDDDDDDEDDEEEEEEECDDDDD_Mismatch_0_Sense_+_Library_PoolT
TGGTTAGGGCGAGGATAGGGCTACATGTTTTCTTTGATTTGATCATATAGATGCTACGGCTGTAGCTAGATTTTTCGATATACATTTTTTTTTG
>Frequency_2_QualityScore_ECCEBECH=CGHIFCGFIEGDGGEHIIBFGHHEGGIGIIEGGIGIIIIGH>39>AA>AACCCAABCCDB@@BC<ACDCCCCECCDCABCBAABC_Mismatch_0_Sense_+_Library_PoolT
GTCCAAGGTGAGGGTGAAGCTGTGAAGATTGCGAGATCGATCTATGGGGGGTTTTGTTGCGCATCTTCGGATGTATTGAATACATGGTTAGGGC
>Frequency_2_QualityScore_EEFCE?==CEC=CC=:=A5AC?A<AADECGEGBEGGGGCC?D9ACBEFGEFEECFBCFIEFGIGIGAACA=B=C?CCACAA?B_Mismatch_1_Sense_+_Library_PoolT
TAATGGCCGCCCTTCAGGTGGCCATTGTTTATATGTAGACATATTACTGTATTTAATAAATATATGTGCATTCTTTACTCCCA
>Frequency_2_QualityScore_EFHGGHGIGEFIGIIIHIIGIIIIGIIIIIIIIIFGGHHIIIIIIJJJIIIIIIEIIHIH_Mismatch_0_Sense_+_Library_PoolT
ATTGTTTATATGTAGACATATTACTGTATTTAATAAATATATGTGCATTCTTTACTCTCA
>Frequency_2_QualityScore_DEEFGECCEEDEICGGDEGIGHEG@FEGIIIAEEIEHHIICGC6;=AAC@AC?CC==BCEC?AAB7<AAAABC?CADA?<?B;@;@@?B?@CC?_Mismatch_0_Sense_+_Library_PoolT
TGAGGGTGAAGCTGTGAAGATTGCGAGATCGATCTATGGGGGGTTTTGTTGCGCATCTTCGGATGTATTGAATACATGGTTAGGGCGAGGATAG
>Frequency_2_QualityScore_FFHHHHHIJJJJJJJGIJGHHJJIHIIIIJJJJJJJJJGIJIGIIJJIJJGIIIIJIIGCEGF=CCEEDD>ACDCDDDDCDCCDCDDDCCDDDD_Mismatch_0_Sense_+_Library_PoolT
GATGGGACCTGATCGTGGACAAGCTCGATGCTACTGCCAAAGTTACAGAGAAGTCGTCCAAGGTGAGGGTGAAGCTGTGAAGATTGCGAGATCG
>Frequency_2_QualityScore_EDFHGGGIIFGHIJJID6=BDABDDDBBCDDDDEDDDDCCEEEDCCCDDCDDD@CCDCDDD<?C9AAACCCC>ACCAABDCCCDCBCDDECACC_Mismatch_0_Sense_+_Library_PoolT
GATCGATCTATGGGGGGTTTTGTTGCGCATCTTCGGATGTATTGAATACATGGTTAGGGCGAGGATAGGGCTACATGTTTTCTTTGATTTGATC
>Frequency_2_QualityScore_EEHHHHEHIIIJJJJJJJJJIFGIGIIJJIJJIJJJJJJIJJIIIIHGGGGFDCCCDDACCBCD?CACDCCCCDDEEEEEEEDDDCEEEDDCCD_Mismatch_0_Sense_+_Library_PoolT
TTTCGATATACATTTTTTTTTGTTCATACTCCATATACTACATTAATGGCCGCCCTTCAGGTGGCCATTGTTTATATGTAGACATATTACTGTA
>Frequency_2_QualityScore_EEHHHHGIIHIGIIIJJGGHGGHJIGIIIIGIIIGGIIHIIIEEE?BECCCCCCCDDCDDECCCCDCCDCCCEDDEDDEECDDDDDDDDCDCCA_Mismatch_1_Sense_+_Library_PoolT
TTTTTGCGCATCTTCGGATGTATTGAATACATGGTTAGGGCGAGGATAGGGCTACATGTTTTCTTTGATTTGATCATATAGATGCTACGGCTGT
>Frequency_2_QualityScore_FFHHGHHIJHIJJJJIJIJIIIIIJJJJJJJIJJJJIIJIJIIJIJJIJJIJIJHHFFFEEEEECDEDDACDDEDDEEEEFEEDDDDDDCCDEE_Mismatch_0_Sense_+_Library_PoolT
AGGGCGAGGATAGGGCTACATGTTTTCTTTGATTTGATCATATAGATGCTACGGCTGTAGCTAGATTTTTCGATATACATTTTTTTTTGTTCAT
>Frequency_1_QualityScore_FFFHHGFGEGIIIEGHI?GGCHDIIIIIGIJJIEGIIJIGIGEGIIHGIGIGGGJIEGGIJJICHGG_Mismatch_1_Sense_+_Library_PoolT
CCTTCAGGTGGCCATTGTTTATATGTAGACATATTACTGTATTTAATAAATATATGTGCATTCTTCA
>Frequency_1_QualityScore_FFFHHGHGIJJIJJJJJJIGIJJJIJJJIIJIJJJJJIIGIJEIFGIJJHFFDDBDDDD?BDDDDDDD<<@?ACDDDDDDBDEDDCDDDDDDDD_Mismatch_0_Sense_+_Library_PoolT
CGTGAAGATAAAATTGGGGAAATTGAAGTCGATGAAGATTAAGGTCCGCGTGCGATGGGACCTGATCGTGGACAAGCTCGATGCTACTGCCAAA
>Frequency_1_QualityScore_FFHHHFHIJIIJJJJJIHHGHDECBAHHE@GCGHGIGJEE@FFCGGGDIIIJGEB(=FGIEGIJJJHFCBD?BC>A@ACDCDDDDDEEEDDDDD_Mismatch_0_Sense_+_Library_PoolT
ACATGTTTTCTTTGATTTGATCATATAGATGCTACGGCTGTAGCTAGATTTTTCGATATACATTTTTTTTTGTTCATACTCCATATACTACATT
>Frequency_1_QualityScore_FFHHHHHJJJJJJJJHIIJJJJJIGIJJJJJJJJJJJJJJJJJJJJJJJJJIJJJJIEGJJHHHGE_Mismatch_0_Sense_+_Library_PoolT
GGATAGGGCTACATGTTTTCTTTGATTTGATCATATAGATGCTACGGCTGTAGCTAGATTTTTCGA
>Frequency_1_QualityScore_FFHHHHHJJJJJIJJJJJIJIJJFHIIJJIIJJBGHHIIBFHIJJIJJJJJIIJJJJJIHHGFFDDEEECEDDDDDD09?BDBDDDDCDDDDED_Mismatch_2_Sense_+_Library_PoolT
CTACTGCCAAAGTTACAGAGAAGTCGTCCAAGGTGAGGGTGAAGCTGTGAAGATTGCGAGATCGATCTATGGGGGGGTTTTTTGCGCATCTTCG
>Frequency_1_QualityScore_FFHHHHHJJJJJJJJJJIIGIJJIJJIIJIJIBGEGIIIJIGIJJIGIHGHAGGGIIJIIIIJFHHHHHGCDDFDFFFDDBCEEEECEEDC_Mismatch_0_Sense_+_Library_PoolT
TCCATATACTACATTAATGGCCGCCCTTCAGGTGGCCATTGTTTATATGTAGACATATTACTGTATTTAATAAATATATGTGCATTCTTTA
>Frequency_1_QualityScore_DDHHHGHHHIFIGJHGGIGGIGIFHHHEIIIIGIGHIJJIJJJIGBHEDGGCHIGEHHHHJG_Mismatch_1_Sense_+_Library_PoolT
CCATTGTTTATATGTAGACATATTACTGTATTTAATAAATATATGTGCATTCTTTACTCCCA
>Frequency_1_QualityScore_FFHHHGFIIJGIIIJJJD7BDDDDDDDDDDDDDDEDDDDDCEEEDDDDEDDEDDCDDDCDDDDDDDCCDCDDDDDDDDCDDDDDDCCCCDDDDD_Mismatch_0_Sense_+_Library_PoolT
AGATCGATCTATGGGGGGTTTTGTTGCGCATCTTCGGATGTATTGAATACATGGTTAGGGCGAGGATAGGGCTACATGTTTTCTTTGATTTGAT
>Frequency_1_QualityScore_FFHHHGAGIIIIIIJIGHGHGCGEHIJIGIIIFGJGIFIHIJJIG@G@CFAGGIHIEHHHGB??AC>;3@ACC7;?@>C>:CCDC>>CCDBBDD_Mismatch_0_Sense_+_Library_PoolT
AGCAGCAGGGCAGCATTCCCCTGAATTTGAAGGCCAACGTTCCCGTGAAGATAAAATTGGGGAAATTGAAGTCGATGAAGATTAAGGTCCGCGT
>Frequency_1_QualityScore_EFHHHHHJJJD6:DDDBCDDDDDDDDDEDDDDDCEEEDDDCE9@CDDDDDDDBDDBBDBDDDDDDDDDDCCCDDDDDDDDDDDEDEDDDDDEEC_Mismatch_0_Sense_+_Library_PoolT
TCTATGGGGGGTTTTGTTGCGCATCTTCGGATGTATTGAATACATGGTTAGGGCGAGGATAGGGCTACATGTTTTCTTTGATTTGATCATATAG
>Frequency_1_QualityScore_FFHHHHHJJIJJJJJJJJJJIJJJIJIIJJJJJJJJJJIJI_Mismatch_1_Sense_+_Library_PoolT
ATATTACTGTATTTAATAAATATATGTGCATTCTTTACTCA
>Frequency_1_QualityScore_FFHFHFHJJJJGHHIIHIIGIJGIHIIJHIIJFIIJJJJDD:BBDDDDDDDDBDDDEDDBDDCDDDDCDADDDEDDCDDDDDDDBBD>CACCBD_Mismatch_2_Sense_+_Library_PoolT
GGGTGAAGCTGTGAAGATTGCGAGATCGATCTATGGGGGGGTTTTTTGCGCATCTTCGGATGTATTGAATACATGGTTAGGGCGAGGATAGGGC
>Frequency_1_QualityScore_DFHDDBFDFGHCAHCB@EGGHGHIIGECDFBDGE>@<DGGHHGHAADFDHHGG=CGAEEEEE;B;?@@@CCCBBB8;@B<<<<A?ABCCCCCBA_Mismatch_0_Sense_+_Library_PoolT
CCCTGAATTTGAAGGCCAACGTTCCCGTGAAGATAAAATTGGGGAAATTGAAGTCGATGAAGATTAAGGTCCGCGTGCGATGGGACCTGATCGT
>Frequency_1_QualityScore_FFHHHHHJJJJJJJJIJJJJJJJJJJJJJJJIJJJJJJJJIJJHHHHHHFFFFFFFEEEDDDDDDDDDDDDBDDCDDDDDDDDEDEEDEEDDDD_Mismatch_0_Sense_+_Library_PoolT
GCTAGATTTTTCGATATACATTTTTTTTTGTTCATACTCCATATACTACATTAATGGCCGCCCTTCAGGTGGCCATTGTTTATATGTAGACATA
>Frequency_1_QualityScore_FFHHHHHJJJJJJJIJJJJJJJJIJJJJIJJJJJIJJJJJJJJJJJJJJJJJJJJJIJJJJJJHHHHFFFFFFFEEDDDDDDDDEEEDDDDDDD_Mismatch_0_Sense_+_Library_PoolT
GATAGGGCTACATGTTTTCTTTGATTTGATCATATAGATGCTACGGCTGTAGCTAGATTTTTCGATATACATTTTTTTTTGTTCATACTCCATA
>Frequency_1_QualityScore_BDFHHHHIJJJIIJJJJHJJJJJIIJGHIIIJIJJJJJJJJJJJJJJJHHJHHFFFFEEDEDDDDDDDDDDDDDDDDDDDEDDDDDDDDDD?CC_Mismatch_0_Sense_+_Library_PoolT
TGAAGATAAAATTGGGGAAATTGAAGTCGATGAAGATTAAGGTCCGCGTGCGATGGGACCTGATCGTGGACAAGCTCGATGCTACTGCCAAAGT
>Frequency_1_QualityScore_FFFHF7DEBGGGGHEIEHDHJGEHGJIF?DHGGHFGHJJIFHIGGHHGCCFHFGIIFHAA>;>DDFEC7ABCCCCDDCAC>CCC@:=B>@DB_Mismatch_0_Sense_+_Library_PoolT
CAGGGCAGCATTCCCCTGAATTTGAAGGCCAACGTTCCCGTGAAGATAAAATTGGGGAAATTGAAGTCGATGAAGATTAAGGTCCGCGTGCG
>Frequency_1_QualityScore_FFHHGHHJJJJJJIJJJJJJJJJIJJJHIJJJJJJJJJJJJIJJJJJJJJIIJJJJJJJJH_Mismatch_1_Sense_+_Library_PoolT
CATTGTTTATATGTAGACATATTACTGTATTTAATAAATATATGTGCATTCTTTACTCCCA
>Frequency_1_QualityScore_2<?FBHGGIIGIIGHICHIEG4DHIIDF=FFFGFGHGIIIIIHFCEECAE>>C5;CCCCDDD>ACCFC:AACBC>>5>BC?@@C@C<1<?AC>_Mismatch_0_Sense_+_Library_PoolT
GATGCTACGGCTGTAGCTAGATTTTTCGATATACATTTTTTTTTGTTCATACTCCATATACTACATTAATGGCCGCCCTTCAGGTGGCCATTG
>Frequency_1_QualityScore_FFHHDHDHHIIIIJI:FHDGGGGHJHGIIIIHIJJGICGEFCHGI@HGHGEGGGGHHIHHHHEFDCECDCCEDCCDDDDDD@DBDDDDDDDDDD_Mismatch_0_Sense_+_Library_PoolT
TACATGGTTAGGGCGAGGATAGGGCTACATGTTTTCTTTGATTTGATCATATAGATGCTACGGCTGTAGCTAGATTTTTCGATATACATTTTTT
>Frequency_1_QualityScore_FFHHHHHJJHIJGIIIJJJJIJJJJJJJJJJJJJGIJJJHIJIJJIJJJJJIJIHHHFFDEEEEDEDDDCDDDDDDFDDEEDEEEEDDDDDDDD_Mismatch_0_Sense_+_Library_PoolT
GTTAGGGCGAGGATAGGGCTACATGTTTTCTTTGATTTGATCATATAGATGCTACGGCTGTAGCTAGATTTTTCGATATACATTTTTTTTTGTT
>Frequency_1_QualityScore_FFHHHHHJJJJJJJJJJJIIJJJJJJJIJJJJJJFHIJJCIJJHIIIJGIIIJJJJJIJJJIHHHEHHHCEFFFFFFEEEEEEEEEEEDEEDEC_Mismatch_2_Sense_+_Library_PoolT
ACTCCATATACTACATTAATGGCCGCCCTTCAGGTGGCCATTGTTTATATGTAGACATATTACTGTATTTAATAAATATATGTGCATTCTTCAA
>Frequency_1_QualityScore_FFHHHHHJIJJJJJIJJGGIJIJIIJJIJJJHIJJJJJJHIJHIHHHHHFFFFFECEEDEEDDDDDDEDEDDEDDFDDDEDDDDDDBDDDADDD_Mismatch_0_Sense_+_Library_PoolT
TTGCGCATCTTCGGATGTATTGAATACATGGTTAGGGCGAGGATAGGGCTACATGTTTTCTTTGATTTGATCATATAGATGCTACGGCTGTAGC
>Frequency_1_QualityScore_DAF;D?F>EFA:C:I9<AF4FHCBHH><?FECAGG?<11?FFFI<*:F@AAGE*9FFEFGC:88B_Mismatch_1_Sense_+_Library_PoolT
GGCCATTGTTTATATGTAGACATATTACTGTATTTAATAAATATATGTGCATTCTTTACTCACAA
>Frequency_1_QualityScore_FDHHHGHGHIIIJJIJIIJJJIJJJDHIHIJJJJGJJJJJHHHHHFFFFFEEEEEEDDDDDDD@CBDDDDDCB:AAABB8??>CDDDDCCCCCA_Mismatch_0_Sense_+_Library_PoolT
GTCCGCGTGCGATGGGACCTGATCGTGGACAAGCTCGATGCTACTGCCAAAGTTACAGAGAAGTCGTCCAAGGTGAGGGTGAAGCTGTGAAGAT
>Frequency_1_QualityScore_FFHHGHHJJJJJJBGHJJJIJIIIJHIHIJJJJJJJJIIJIJJJJIIJJJJIIIIIIJJJHFHHHHHHFFFFFFEEDE_Mismatch_1_Sense_+_Library_PoolT
GCCGCCCTTCAGGTGGCCATTGTTTATATGTAGACATATTACTGTATTTAATAAATATATGTGCATTCTTTACTCCCA
>Frequency_1_QualityScore_FFHHHHHGIHFHIFGHIJJIJJJJJGHGIJJJJJJJJJJJJJJJIJIJJJIHIHIHHIHJJJJIIIIIJHHEHFHGFFC_Mismatch_1_Sense_+_Library_PoolT
GCCGCCCTTCAGGTGGCCATTGTTTATATGTAGACATATTACTGTATTTAATAAATATATGTGCATTCTTTACTCTCTA
>Frequency_1_QualityScore_FFHHHHHJJIJJJJJJJJHHJJJHJJJJJJJJJJJJJJJJJJJJJJJJIJJHIJJJJJJHIJJJJJJJHHHFDDDDDDDEEEDDDDDDDDEEED_Mismatch_1_Sense_+_Library_PoolT
GTCTACATGTTTTCTTTGATTTGATCATATAGATGCTACGGCTGTAGCTAGATTTTTCGATATACATTTTTTTTTGTTCATACTCCATATACTA
>Frequency_1_QualityScore_FFHHGGHJJJEGIIJJJJJIIJGIGIIGJJJJIJJJJJJJJJJJJJJJJJIJJJJJJJHIJJJJIJJJJ_Mismatch_0_Sense_+_Library_PoolT
GCCCTTCAGGTGGCCATTGTTTATATGTAGACATATTACTGTATTTAATAAATATATGTGCATTCTTTA
>Frequency_1_QualityScore_FF=FHHHIEGIIIIJJIIIJJJIIJIEIDGGHIHJJJJDGGCIIDEEEDBB?BBDDDDDDDDDDDBDBDC>ABDDEDDDDBBCCDD<BDDBDDB_Mismatch_0_Sense_+_Library_PoolT
GGCCACAAGAACACCACTTTCATGGACGTGGCGCTCACTGGGACCGGCGCTCCGCTCACCAGCGAAATGGTTTCCACGCTTAAAGCGCAGCAGC
>Frequency_1_QualityScore_FFHHHHHJJJJJJJJJJJJJJJJJJJJJJJJJIJJJJJIJJJJJGHIJJGIJJHJJJJJJHHHHHGHFFFFFFFEDDEFEEEDEDDEEFEFECD_Mismatch_0_Sense_+_Library_PoolT
TTTTGTTCATACTCCATATACTACATTAATGGCCGCCCTTCAGGTGGCCATTGTTTATATGTAGACATATTACTGTATTTAATAAATATATGTG
>Frequency_1_QualityScore_DDHDHHFIFHIIIGGG<FHCHI0?DAGGGIE8DCGGGIDHIIEIJEGCCGIJJHEFHHHGH;7@BFFFD@@;>CDEDEDDC_Mismatch_0_Sense_+_Library_PoolT
ACATTAATGGCCGCCCTTCAGGTGGCCATTGTTTATATGTAGACATATTACTGTATTTAATAAATATATGTGCATTCTTTA
>Frequency_1_QualityScore_FFHHHHHIJJJCFFHIJCGGIIJJJIIGIIIJIJJJIJJJJJHIJHHHHHFFDDD57@BDDDDDDDDDDDEDDBDDDEEEDDDDEDDEDDDDDB_Mismatch_2_Sense_+_Library_PoolT
GTCGTCCAAGGTGAGGGTGAAGCTGTGAAGATTGCGAGATCGATCTATGGGGGGGTTTTTTGCGCATCTTCGGATGTATTGAATACATGGTTAG
>Frequency_1_QualityScore_FFHHHHHIIGIJIJHIIJJJIIGIGIJJJJJD:BDDDDDDDDDDDDDDEDD?DDCCDEDDDCEDCEDDD@CBDDDDDDD<CDDDBDDDDDDDDD_Mismatch_0_Sense_+_Library_PoolT
CTGTGAAGATTGCGAGATCGATCTATGGGGGGTTTTGTTGCGCATCTTCGGATGTATTGAATACATGGTTAGGGCGAGGATAGGGCTACATGTT
>Frequency_1_QualityScore_FFHHHGHGHJJIIIJJJIJIJJJJJJJIJJIHIJHGIEHIJJJEHHGFDFFFFFECEE@ACCCDDDCDDDDD@BBBCDD@CCBDD8??@CDCCA_Mismatch_0_Sense_+_Library_PoolT
ATTAAGGTCCGCGTGCGATGGGACCTGATCGTGGACAAGCTCGATGCTACTGCCAAAGTTACAGAGAAGTCGTCCAAGGTGAGGGTGAAGCTGT
>Frequency_1_QualityScore_FFHGFHHJHHIJJJJDD7BDDDDDDDDDDDDDEDDDDDDEEEDDDDDDCEDD@CDDDDDDBDD@CDDDDCBDDDDDCCDDDDDDDCDDEDDDDE_Mismatch_2_Sense_+_Library_PoolT
ATCGATCTATGGGGGGGTTTTTTGCGCATCTTCGGATGTATTGAATACATGGTTAGGGCGAGGATAGGGCTACATGTTTTCTTTGATTTGATCA
>Frequency_1_QualityScore_FFHHHHHJJJJJIJIIJJJJIIIJ?FDHIJGHHIJJJJIIFGHHIIJJJIIJIJJAHHHADEFFFDD5>?@BBDDDDDDDBDDEDDBDDDDDED_Mismatch_0_Sense_+_Library_PoolT
AAGTTACAGAGAAGTCGTCCAAGGTGAGGGTGAAGCTGTGAAGATTGCGAGATCGATCTATGGGGGGTTTTGTTGCGCATCTTCGGATGTATTG
>Frequency_1_QualityScore_FFHHHHHIJJJHIJJJJIJIJFIIJJJJD7BDDDDDDDDDDDDDDEDDDDDDEEEDDDDEDDEDDDDDBDDDDDDDBDDDDDCDDDDDD@ADCD_Mismatch_0_Sense_+_Library_PoolT
TGAAGATTGCGAGATCGATCTATGGGGGGTTTTGTTGCGCATCTTCGGATGTATTGAATACATGGTTAGGGCGAGGATAGGGCTACATGTTTTC
>Frequency_1_QualityScore_FFHHHHHJJJJJJJJJJIJJJJJJIJJJJJJJJJJIJJJJJHIJJJJJJJJJ_Mismatch_1_Sense_+_Library_PoolT
AGTTTATATGTAGACATATTACTGTATTTAATAAATATATGTGCATTCTTTA
>Frequency_1_QualityScore_FFHHHGHJJJIJJIJJGBEGGEEIJJJIJIJJIJIIIIGIIJGIJHGIHJHIJJJIJFAEEBBC>BDB@A@B?ABD<ACCDDDB<<A@???CDB_Mismatch_0_Sense_+_Library_PoolT
AAGGCCAACGTTCCCGTGAAGATAAAATTGGGGAAATTGAAGTCGATGAAGATTAAGGTCCGCGTGCGATGGGACCTGATCGTGGACAAGCTCG
>Frequency_1_QualityScore_FFHHHHAFFGIJJJJHEHHHHJIIJIJJJJJHIIJIIJIIJJD5<BDDDDDDDDDDDDDEDDDBDDEDECCDDEDCEDD>CCDDDDD@BDB?CC_Mismatch_1_Sense_+_Library_PoolT
TGAGGGTGAAGCTGTGAAGATTGCGAGATCGATCTATGGGGGGTTTTGTTGCGCATCTTCGGATGTATTGAATACATGGTTAGGGCGAGGATAT
>Frequency_1_QualityScore_FFHHHHHJJJIIJJJJIJJJJJHIJJJJJJJIJJJJJIJIFHIIJIJFHIIIHFFDDDDDDDCDDDDDDCBABDBDDDDDDDDDDEBDDDDDDD_Mismatch_0_Sense_+_Library_PoolT
TCCCGTGAAGATAAAATTGGGGAAATTGAAGTCGATGAAGATTAAGGTCCGCGTGCGATGGGACCTGATCGTGGACAAGCTCGATGCTACTGCC
>Frequency_1_QualityScore_FFHHHHHJJJJJJJJJJJIIJJHIJJIJJBGHJJJJIJIJJIJJJIIJJJJIJJJJJJJJHIJIHGHHEEHFFFFFFFFEEEEDEEEDDDDDDC_Mismatch_0_Sense_+_Library_PoolT
ATATACTACATTAATGGCCGCCCTTCAGGTGGCCATTGTTTATATGTAGACATATTACTGTATTTAATAAATATATGTGCATTCTTTACTCTCA
>Frequency_1_QualityScore_FFHHHHHFHEHIJJIIIIJJHIIJGIIJJJJJIJJGIIJJIJJIJJJJIJHHHHHHFFFFFFFEEEEEEEDCDDDDDDBBDBDDDDCDDD@CDC_Mismatch_0_Sense_+_Library_PoolT
TCTTCGGATGTATTGAATACATGGTTAGGGCGAGGATAGGGCTACATGTTTTCTTTGATTTGATCATATAGATGCTACGGCTGTAGCTAGATTT
>Frequency_1_QualityScore_FDFHHFDGFGHJJJJJJBGHEED>FHHIJJIJIJJJJJJJJHHEHAHE>CBBCDACD>>@BDCCDCCCCDCDCDCDD>CDDDEEDDCCDEDCDD_Mismatch_0_Sense_+_Library_PoolT
GATATACATTTTTTTTTGTTCATACTCCATATACTACATTAATGGCCGCCCTTCAGGTGGCCATTGTTTATATGTAGACATATTACTGTATTTA
>Frequency_1_QualityScore_FFHHHHHJJJFHJJIIIIGIJIIJIGJJJJJJJJIJIIJJJGHFEFE>CE@CCDDCDDDDCDDDDDDDFDDDDDCDEEDDCDEEEEDEDED_Mismatch_0_Sense_+_Library_PoolT
ATTTTTTTTTGTTCATACTCCATATACTACATTAATGGCCGCCCTTCAGGTGGCCATTGTTTATATGTAGACATATTACTGTATTTAATAA
>Frequency_1_QualityScore_FFHHHHHJJIIIIIJJIJIJEHJ?DHIJJJIJIIJIJIIIGHIJHJJIIIIJIJFIJIIJGIFFFHHGHDFEFFFFFDEEEEEED_Mismatch_1_Sense_+_Library_PoolT
TACATTAATGGCCGCCCTTCAGGTGGCCATTGTTTATATGTAGACATATTACTGTATTTAATAAATATATGTGCATTCTTTACTA
>Frequency_1_QualityScore_FFFHHHGIIJJJIJJJGHEIJJJIHGGGIJJIJIJJJJJJIGEIIEIIJIJJJJJJJJG_Mismatch_1_Sense_+_Library_PoolT
TGTTTATATGTAGACATATTACTGTATTTAATAAATATATGTGCATTCTTTACTCTCGA
>Frequency_1_QualityScore_EFHHHHHJHJJDIJHIHIJJJIJIGGIJIJHHIJJIJJGIJJJIIHIIGHIHIIGEHEEHHFFA>ACCCDDCDDD@DEDDA>CDDDDD@CDDDD_Mismatch_0_Sense_+_Library_PoolT
CAGCAGCAGGGCAGCATTCCCCTGAATTTGAAGGCCAACGTTCCCGTGAAGATAAAATTGGGGAAATTGAAGTCGATGAAGATTAAGGTCCGCG
>Frequency_1_QualityScore_DFFAFHHIGIEFEFHIBHGEEGGFFEBCFCGFFF:FAE8CEHE@B;@CECE=;;?;ACDDDDD=0>:?CCCC@CD@CCCCC4AC:A>?><A>B?_Mismatch_0_Sense_+_Library_PoolT
GGGAAATTGAAGTCGATGAAGATTAAGGTCCGCGTGCGATGGGACCTGATCGTGGACAAGCTCGATGCTACTGCCAAAGTTACAGAGAAGTCGT
>Frequency_1_QualityScore_FFHHHHHJJGIJJIIJJIJJJIJJIIHGEDFHIIJJJJIIHIJGGIIJJIIJIJJIJJJJIJHHHHH_Mismatch_0_Sense_+_Library_PoolT
ATATACTACATTAATGGCCGCCCTTCAGGTGGCCATTGTTTATATGTAGACATATTACTGTATTTAA
>Frequency_1_QualityScore_FFHHHHHJJJJJHJIJIJJJJJJJJJJJJJJJIJJJJIJJJJJJJIIIJJJJJJJJJJHFDDACDEEEDDDDDDDDEEEDDDDEDCEDDDDDDD_Mismatch_1_Sense_+_Library_PoolT
TTTGATTTTATCATATAGATGCTACGGCTGTAGCTAGATTTTTCGATATACATTTTTTTTTGTTCATACTCCATATACTACATTAATGGCCGCC
>Frequency_1_QualityScore_FFHHHHHJJJJJJJJJJJJJHIJJJJGIHIJJJIJJJJJJJJJHHEFFFFFEEEEEEDDEEEDDDDFCDCCDDDDDDDDDDACCCCDDD?CCDA_Mismatch_0_Sense_+_Library_PoolT
GATGCTACGGCTGTAGCTAGATTTTTCGATATACATTTTTTTTTGTTCATACTCCATATACTACATTAATGGCCGCCCTTCAGGTGGCCATTGT
>Frequency_1_QualityScore_FFHGHGHIIJIJJDGGGIIIIIGGIGIGHIJGHIDDFIIGHGGIIHHIJIIJJGGIIGGHHGHIHHHGHHHHFFFFFFBCCECCCE_Mismatch_1_Sense_+_Library_PoolT
ACATTAATGGCCGCCCTTCAGGTGGCCATTGTTTATATGTAGACATATTACTGTATTTAATAAATATATGTGCATTCTTTACTCAC
>Frequency_1_QualityScore_FFFHHHHJJIIJJIJIJJJHIHIJIJJHJJIIIJJJIIJJJJJGIJJJJJJJHJHHHHHHGFFFFFFFEEEEEDDDDDBDDDDDDDDEDDDDDB_Mismatch_1_Sense_+_Library_PoolT
GGATGTATTGAATACATGGTTAGGGCGAGGATAGGGCTACATGTTTTCTTTGATTTGATCATATAGATTCTACGGCTGTAGCTAGATTTTTCGA
>Frequency_1_QualityScore_FFHHHHHJJJJJJJJJJJJJJJJJJJJJHJIJJJJJJJJJJJHHHHHHHFFFFFFEEDDDDDDDDDDAC@BBDDDDDDDDDEEEEEEEDDDDDE_Mismatch_0_Sense_+_Library_PoolT
TAGATTTTTCGATATACATTTTTTTTTGTTCATACTCCATATACTACATTAATGGCCGCCCTTCAGGTGGCCATTGTTTATATGTAGACATATT
>Frequency_1_QualityScore_FFHHHHHJJJJJHIJIIJJJJJJJJJJJGIJJJJJJJJJJJJJJJJJJJJJHHHHHHHFFDDDDDDDDECCDEDDDDDDEDDEEEEEEEDDDDD_Mismatch_0_Sense_+_Library_PoolT
ATGGTTAGGGCGAGGATAGGGCTACATGTTTTCTTTGATTTGATCATATAGATGCTACGGCTGTAGCTAGATTTTTCGATATACATTTTTTTTT
>Frequency_1_QualityScore_FFFFFFHGGEBHIGHIIJIIJGIH0?FDBGIGIGGHIIGIJGCHIIJJGIJJJIGIGGIIICAAAEHGHDEFDFFFEECACECCCDCCC_Mismatch_1_Sense_+_Library_PoolT
CTACATTAATGGCCGCCCTTCAGGTGGCCATTGTCTATATGTAGACATATTACTGTATTTAATAAATATATGTGCATTCTTTACTCTCA
>Frequency_1_QualityScore_:@FD1DDEGF@FFE<E*CG?B@@GI>GFI@GFFBGEGI>9BFFFFFFIIBBFGB7CFGIEC=@DCF3_Mismatch_0_Sense_+_Library_PoolT
GGTGGCCATTGTTTATATGTAGACATATTACTGTATTTAATAAATATATGTGCATTCTTTACTCTCA
>Frequency_1_QualityScore_FFHHHHHJJJJJJJJJHIJJJIIJHJJIJJJJJJJJJJJJIJJJJJJJJJJJJJIJJHGHHHHHFFFFFFDDDDDDDDDDEDDDEDDDDDBEDD_Mismatch_0_Sense_+_Library_PoolT
TGTATTGAATACATGGTTAGGGCGAGGATAGGGCTACATGTTTTCTTTGATTTGATCATATAGATGCTACGGCTGTAGCTAGATTTTTCGATAT
>Frequency_1_QualityScore_DFHHGHHIJJJIIGJICFHIJJJJIIIJIJIJJHGIJJJJIIJJJJJJJIJJIJJJJIIGIJIIEHHHGHEHEEFFFFF_Mismatch_1_Sense_+_Library_PoolT
ATGGCCGCCCTTCAGGTGGCCATTGTTTATATGTAGACATATTACTGTATTTAATAAATATATGTGCATTCTTTACTCA
>Frequency_1_QualityScore_FDFHDDFFGIHIJHHHIIGIGGDHIHHJJJJJIGIJJJIIEEHHHHJJJIJIIFDHGHGHGHIIBHEIEHHEFHFFFD@_Mismatch_1_Sense_+_Library_PoolT
GCCGCCCTTCAGGTGGCCATTGTTTATATGTAGACATATTACTGTATTTAATAAATATATGTGCATTCTTTACTCTCAT
>Frequency_1_QualityScore_FDDDFHDHIJJJIIIGHIIIIJJIIGHJJJJJGIJJJHIJJIHJ@EH=A?BDDDCC@CEDDCCDDC@>CACD@@B?CBDDDDCCDDDBBB05?B_Mismatch_0_Sense_+_Library_PoolT
GGACAAGCTCGATGCTACTGCCAAAGTTACAGAGAAGTCGTCCAAGGTGAGGGTGAAGCTGTGAAGATTGCGAGATCGATCTATGGGGGGTTTT
>Frequency_1_QualityScore_FFHHHHHJJGIGFHIJJIJIJJIJJJDHIJJJJJIIJHIJJJIJJJJHHHHFHHFFFFFFEEEEEEDDDDDEDDEDDDDDDDDDDBCDCCDD@C_Mismatch_0_Sense_+_Library_PoolT
CATCTTCGGATGTATTGAATACATGGTTAGGGCGAGGATAGGGCTACATGTTTTCTTTGATTTGATCATATAGATGCTACGGCTGTAGCTAGAT
>Frequency_1_QualityScore_FFHHHHHJJJJJJIHJ6FHHHIIHIJJJIJJJJJJJJIJIHJIJJJJHHHFFFFFEEDEEDDDDACDDDCDDDDDDDDDDDBDDD@C@BDD<BB_Mismatch_0_Sense_+_Library_PoolT
ATGAAGATTAAGGTCCGCGTGCGATGGGACCTGATCGTGGACAAGCTCGATGCTACTGCCAAAGTTACAGAGAAGTCGTCCAAGGTGAGGGTGA
>Frequency_1_QualityScore_ABFHDCBFEGAFIHIGD,ACH<,AF3ACAE>H<?9:?GGCCC_Mismatch_0_Sense_+_Library_PoolT
TATTACTGTATTTAATAAATATATGTGCATTCTTTACTCTCA
>Frequency_1_QualityScore_FDHHHHHIIIJCGHIJJCGGIIJJJIJJJJJJJ*BGGIJJJJHIIIIJJJJJHD;BDDDDDDDDDDBDDCDDDDDDCDDEDDDDEDDEDDDDDD_Mismatch_0_Sense_+_Library_PoolT
GTCGTCCAAGGTGAGGGTGAAGCTGTGAAGATTGCGAGATCGATCTATGGGGGGTTTTGTTGCGCATCTTCGGATGTATTGAATACATGGTTAG
>Frequency_1_QualityScore_FFHHDFFHIJDGHGIJJJHIIIIIIJJJJIJJJJJHGIJIIIIJJIDDBBB@BDDDBDBBDDDEDD@DDDDDEDDCCDDDEDDCCDDDDDBBDB_Mismatch_2_Sense_+_Library_PoolT
AAGGTGAGGGTGAAGCTGTGAAGATTGCGAGATCGATCTATGGGGGGGTTTTTTGCGCATCTTCGGATGTATTGAATACATGGTTAGGGCGAGG
>Frequency_1_QualityScore_FFHHHHFIJGHIIJJIHHI?FCGIJCGGHIIJJJJIIIHHIJJIIIHGIIHIHHEHHHFFDDD9;@BDDDDDDDBDDDEBDBDDDDDEDDCCDD_Mismatch_2_Sense_+_Library_PoolT
ACAGAGAAGTCGTCCAAGGTGAGGGTGAAGCTGTGAAGATTGCGAGATCGATCTATGGGGGGGTTTTTTGCGCATCTTCGGATGTATTGAATAC
>Frequency_1_QualityScore_FFHDD6@DDDDDDDDDDDDDDEDDBBDCDEEDDDDEDDEDDCCDDDDDDBDDDDDDDDDDDDDDD>ADDCDDDDDCDEDEDDEDDEEDDEDDDD_Mismatch_0_Sense_+_Library_PoolT
GGGGGTTTTGTTGCGCATCTTCGGATGTATTGAATACATGGTTAGGGCGAGGATAGGGCTACATGTTTTCTTTGATTTGATCATATAGATGCTA
>Frequency_1_QualityScore_FFHGHDFGHIIBHIIJFJFIIGIIJIJJJJIIJFIEHHIJIJIIIJIEHIIJJJJGHH>DFFCEEEEEEEDDDDDEACDEEECBDDBDBCDDEB_Mismatch_0_Sense_+_Library_PoolT
GGGCGAGGATAGGGCTACATGTTTTCTTTGATTTGATCATATAGATGCTACGGCTGTAGCTAGATTTTTCGATATACATTTTTTTTTGTTCATA
>Frequency_1_QualityScore_FFHHHHHJJJJJJJJIJJJJJJGHJJJJJJJIJJJJJJJJJJJJIJJJJJJJJIIJJJJJJIIHHHHHHHGFEFFFFFEEEDDEDDDC_Mismatch_0_Sense_+_Library_PoolT
ACATTAATGGCCGCCCTTCAGGTGGCCATTGTTTATATGTAGACATATTACTGTATTTAATAAATATATGTGCATTCTTTACTCTCAA
>Frequency_1_QualityScore_FFGGHGHJIGIHH?GHIHIIIIGGGJIJIIGGGGJIJIJJJJJJJIIJIJJJJIJEGHJGJEEGHHFCHHHDFDFFDD_Mismatch_2_Sense_+_Library_PoolT
GCCGCCCTTCAGGTGGCCATTGTTTATATGTAGACATATTACTTTATTTAATAAATATATGTGCATTCTTTACTCGCA
>Frequency_1_QualityScore_FFHHHGHHIIIJIIJJAGEFHIEGGHIJJJJJHIHGGIJJJIIJJJI;FHIHHIJJHFD5;BDDDDDDDDDDDDDEDDBDDADDDDCDDEDCED_Mismatch_0_Sense_+_Library_PoolT
GAGAAGTCGTCCAAGGTGAGGGTGAAGCTGTGAAGATTGCGAGATCGATCTATGGGGGGTTTTGTTGCGCATCTTCGGATGTATTGAATACATG
>Frequency_1_QualityScore_FFHFHHHJJJJJJAFHIJJCGHJJJJJJJIIJIJJJJJGIJJJJGIIIFHIIJJHD;BDDDDDDDDDDD@CDEDDBDDDDEEDDDDEDDEDDAC_Mismatch_0_Sense_+_Library_PoolT
AAGTCGTCCAAGGTGAGGGTGAAGCTGTGAAGATTGCGAGATCGATCTATGGGGGGTTTTGTTGCGCATCTTCGGATGTATTGAATACATGGTT
>Frequency_1_QualityScore_ADHHDFHGE)?DCCFEFGGG<GEAFHDFBDEHFBHHEGGGHFICHCH8@DHEHAEHC=C4CCHHEEECDD@BEDE_Mismatch_0_Sense_+_Library_PoolT
ATGGCCGCCCTTCAGGTGGCCATTGTTTATATGTAGACATATTACTGTATTTAATAAATATATGTGCATTCTTTA
>Frequency_1_QualityScore_FFFHHHFEGGHGBFHH@CHHGEIFGHIGIJ@D99BFDDCGHECFFGGGHIIBGEG@A;@;CEEEAEHHGHFD@B;@@B>@A>CEE@>ADCC>;>_Mismatch_2_Sense_+_Library_PoolT
CTCCATATACTACATTAATGGCCGCCCTTCAGGTGGCCATTGTTTATATGTAGACATATTACTGTATTTAATAAATATATGTGCATTCTTTAAG
>Frequency_1_QualityScore_FFHHGFFGHIIEGGIJIJIGGGIIJJIHGGDIGIIIJJJGIHIIGIJIAFGGBE=FHIJJGHIGIIHHHAD_Mismatch_0_Sense_+_Library_PoolT
GAGGATAGGGCTACATGTTTTCTTTGATTTGATCATATAGATGCTACGGCTGTAGCTAGATTTTTCGATAT
>Frequency_1_QualityScore_FFHHHHHJJJJJJJJJJJJJJJJJJJJJJJJJJJJGHIJJIJJJHIJJJJJJIIJJJJJIJHHHHHHGFDEFFFFFEEEFEEFEEDEEEDEEDD_Mismatch_1_Sense_+_Library_PoolT
TACTCCATATACTACATTAATGGCCGCCCTTCAGGTGGCCATTGTTTATATGTAGACATATTACTGTATTTAATAAATATATGTGCATTCTGTA
>Frequency_1_QualityScore_FFFHHHHJJJIIIJJIIJJJJEHHJJJHIJJHIIJJJJDD7BDDDDDDDDDDDDDEDDBDDCEEEDDDDCDDEDDCDDDDDDDBDDDDDDDDDD_Mismatch_2_Sense_+_Library_PoolT
GGTGAAGCTGTGAAGATTGCGAGATCGATCTATGGGGGGGTTTTTTGCGCATCTTCGGATGTATTGAATACATGGTTAGGGCGAGGATAGGGCT
>Frequency_1_QualityScore_DFHHHDHGBHEEHGJHHIIGIJGGIIIGGHIIGHHIIHHIJIGIIIAHEEHHFFFFFDCC@BCCDA@CCCCCCCCACDCCC9AC>A?@?B?>@@_Mismatch_0_Sense_+_Library_PoolT
TTGAAGTCGATGAAGATTAAGGTCCGCGTGCGATGGGACCTGATCGTGGACAAGCTCGATGCTACTGCCAAAGTTACAGAGAAGTCGTCCAAGG
>Frequency_1_QualityScore_FFHHHHHJJJJJJJJIJJJJJIJJJIJJJJJHIIIJIJJJJJJIHIEHEHIIFGGIIIHHHHHHFFFFFEDDDBDDDDDDDDFEDDDDD5>BDD_Mismatch_0_Sense_+_Library_PoolT
GACAAGCTCGATGCTACTGCCAAAGTTACAGAGAAGTCGTCCAAGGTGAGGGTGAAGCTGTGAAGATTGCGAGATCGATCTATGGGGGGTTTTG
>Frequency_1_QualityScore_FFHHHHHJJJJJJJJIJJJIIIJIIJJJJJD7BBDDDDDCDDDDDDDEDDDDDDEEEDACDEDDEDDDDCDDDDDDDDDDDDDDDDDDDDD>AD_Mismatch_0_Sense_+_Library_PoolT
TGTGAAGATTGCGAGATCGATCTATGGGGGGTTTTGTTGCGCATCTTCGGATGTATTGAATACATGGTTAGGGCGAGGATAGGGCTACATGTTT
>Frequency_1_QualityScore_FFHHHHHJJJJJIJJJIIJJIJJJJJJJJHIJJJJJJJJJJIJJJHIJJJHEHBDEEFFDEEECEDDD@B@CDDDDDCDDDDDDCDDDDDDDDC_Mismatch_0_Sense_+_Library_PoolT
CGCAGCAGCAGCAGGGCAGCATTCCCCTGAATTTGAAGGCCAACGTTCCCGTGAAGATAAAATTGGGGAAATTGAAGTCGATGAAGATTAAGGT
>Frequency_1_QualityScore_FFHHHHHIJJJJJJJJJJJJJJIJIIJIJJJJJJJJJJJJJGHJJJJJJJJJJJJHHHHHHHHFFFFFFFEEFEEFEEEDECDEDEEFEEEDEE_Mismatch_1_Sense_+_Library_PoolT
AGTTCATACTCCATATACTACATTAATGGCCGCCCTTCAGGTGGCCATTGTTTATATGTAGACATATTACTGTATTTAATAAATATATGTGCAT
>Frequency_1_QualityScore_FFHHHHHJJIJJJJJJJJJJJJJJJGGIHIIJJJJHHHHHHHFFFFFFEEEEDEDDDDDDDDDDDCCDDAADDDEDDDDEEEDEEDDDDDEEEC_Mismatch_0_Sense_+_Library_PoolT
GATTTTTCGATATACATTTTTTTTTGTTCATACTCCATATACTACATTAATGGCCGCCCTTCAGGTGGCCATTGTTTATATGTAGACATATTAC
>Frequency_1_QualityScore_FDHHHHGJJJJIJJEGIBGHIJJDFHIJGHIGIJCHIIIJHGIJIGGCFGHEGC;?CHEHFDB:B?BED@B?BDDBBBBDCDDDDCCDB98>?C_Mismatch_0_Sense_+_Library_PoolT
GAATTTGAAGGCCAACGTTCCCGTGAAGATAAAATTGGGGAAATTGAAGTCGATGAAGATTAAGGTCCGCGTGCGATGGGACCTGATCGTGGAC
>Frequency_1_QualityScore_F8FFFAHGIAGHIGGGI?FGCFHIGEAB>FGGAFEC0@@B>A;CC(=??;<15\=A>CCCCC<<9@CCCCCC39<?ABBB?CBCCCB@B@C:>>_Mismatch_0_Sense_+_Library_PoolT
TCCGCTCACCAGCGAAATGGTTTCCACGCTTAAAGCGCAGCAGCAGCAGGGCAGCATTCCCCTGAATTTGAAGGCCAACGTTCCCGTGAAGATA
>Frequency_1_QualityScore_FDHHHHHIIJJJJJJIGIHIJBGHGIFHIIFGIIIIIIIJJIIJIJJJJJJJJJIIIIIHHGFHHHFFFFEFFFEEEEEE_Mismatch_1_Sense_+_Library_PoolT
GATTAATGGCCGCCCTTCAGGTGGCCATTGTTTATATGTAGACATATTACTGTATTTAATAAATATATGTGCATTCTTTA
>Frequency_1_QualityScore_FFHHGHDGGIIJCFIJJJJJGIIIICHIJJIEGICHIIJHBGHJJJJJD5:BDDDDDDBBDBDDDEDDDDDDDEEDDDDDDACCCCDDD@?A@@_Mismatch_1_Sense_+_Library_PoolT
TCAAGGTGAGGGTGAAGCTGTGAAGATTGCGAGATCGATCTATGGGGGGTTTTGTTGCGCATCTTCGGATGTATTGAATACATGGTTAGGGCGA
>Frequency_1_QualityScore_FFHFHHHJJJJJJJJJJJJHIJGIIIIJJHIJIIHJJIJIJJJHGBHHFFFFFFDDDDDDDDCDDDDDDCCCDDCDDDDDDDDDDDDBCC?4>A_Mismatch_0_Sense_+_Library_PoolT
AAGTCGATGAAGATTAAGGTCCGCGTGCGATGGGACCTGATCGTGGACAAGCTCGATGCTACTGCCAAAGTTACAGAGAAGTCGTCCAAGGTGA
>Frequency_1_QualityScore_FFHHHHHJJJJJJJJJJJJJJIIJJIJJFHIJJJJJJIJJJJJJJJJJJJJJJJJJJJJHIJJHHHHGFHFFFFFFDDEDDEDEEEDDDDCDDD_Mismatch_1_Sense_+_Library_PoolT
TATACTACATTAATGGCCGCCCTTCAGGTGGCCATTGTTTATATGTAGACATATTACTGTATTTAATAAATATATGTGCATTCTTTACTCTCTA
>Frequency_1_QualityScore_FFHHHHHJJJJJJJJJJJJJJJIJJJHJJJJJJIJJJJJJJJJJJIJJJJJJJJHFDDDDDDEDDDDDCDDDEEECDDDEDDEDDDDDDDDDDD_Mismatch_0_Sense_+_Library_PoolT
ATTTGATCATATAGATGCTACGGCTGTAGCTAGATTTTTCGATATACATTTTTTTTTGTTCATACTCCATATACTACATTAATGGCCGCCCTTC
>Frequency_1_QualityScore_FFHHHGGJGJJJJJJJJIJJIJJJJJJIJIJJJJJIIIJIJJHHIJJJJIJJJJJJJJJJJHHHHHHHFEFFFFFEFEEEEECDEDFEEEDFCD_Mismatch_1_Sense_+_Library_PoolT
TTTTTCATACTCCATATACTACATTAATGGCCGCCCTTCAGGTGGCCATTGTTTATATGTAGACATATTACTGTATTTAATAAATATATGTGCA
>Frequency_1_QualityScore_FFGFHFHIFIIHGH?FAA?FHCGGII@BCFHIGGIIGCAF;;5=BD>?;;@>6==ACCDCEDDCDEEDD;>;@CDADDD4:(4@_Mismatch_1_Sense_+_Library_PoolT
CATTTTTTTTTGTTCATACTCCATATACTACATTAATGGCCGCCCTTCAGGTGGCCATTGTTTATATGTAGACATATTACTTTA
>Frequency_1_QualityScore_D=+++2ABFFEEHI<CAAEF6F<?G91BFF4BFCGFFB7:<8829(370&55>@>BB8?B(>:>:AABBABAB<(4>??8?@5><B?BAB?_Mismatch_0_Sense_+_Library_PoolT
GTGAAGCTGTGAAGATTGCGAGATCGATCTATGGGGGGTTTTGTTGCGCATCTTCGGATGTATTGAATACATGGTTAGGGCGAGGATAGGG
>Frequency_1_QualityScore_FFHHHHHJIJIJJJID5@DDDBDDDDDDDDDDEDDBDDDDEEDDDDEDDEDDACCBDDDD7>B@CDDDDCDBDDDD:@DDCCDDDCCDECDCDD_Mismatch_0_Sense_+_Library_PoolT
ATCGATCTATGGGGGGTTTTGTTGCGCATCTTCGGATGTATTGAATACATGGTTAGGGCGAGGATAGGGCTACATGTTTTCTTTGATTTGATCA
>Frequency_1_QualityScore_FFHHGHHIJJJJJJDGHIJIJJJIIJIJHIJIIJIJJJJJJIJJJHIJHHHHHHHFFFFFFFEDEDEEEEEDD_Mismatch_0_Sense_+_Library_PoolT
GGCCGCCCTTCAGGTGGCCATTGTTTATATGTAGACATATTACTGTATTTAATAAATATATGTGCATTCTTTA
>Frequency_1_QualityScore_FFHHHHHJIJJIIJJIJJIIIHJGIIJJGJJJJJJJIJJJJJJIIJJIJJHFDAEEEEEDDDDDDDDDDDCDDDEDDDCDDDDDDDDDDDDDCD_Mismatch_0_Sense_+_Library_PoolT
ATCATATAGATGCTACGGCTGTAGCTAGATTTTTCGATATACATTTTTTTTTGTTCATACTCCATATACTACATTAATGGCCGCCCTTCAGGTG
>Frequency_1_QualityScore_DDDDD:DE+<CCEEFEEDFCEI<D@DDD@DD@D==CDI3A@CDDDDDDDD@AA@?>>?AAAAAAAAA95::>>>>>A?A?:4<><?<>A>AAA<_Mismatch_0_Sense_+_Library_PoolT
AGTCGATGAAGATTAAGGTCCGCGTGCGATGGGACCTGATCGTGGACAAGCTCGATGCTACTGCCAAAGTTACAGAGAAGTCGTCCAAGGTGAG
>Frequency_1_QualityScore_FFHHHHHJJJJJJIJJI<CHHJJJJJJHIJJJJJJJJJJJJJIJJJJJJJJJJJIHFDDEDDEEEDDDDDDDDEEEDDDDFDDEDDDDDDDDDD_Mismatch_0_Sense_+_Library_PoolT
GATTTGATCATATAGATGCTACGGCTGTAGCTAGATTTTTCGATATACATTTTTTTTTGTTCATACTCCATATACTACATTAATGGCCGCCCTT
>Frequency_1_QualityScore_DDD?DD??2<AEFI:CFFEI@CE?@D@D@DD;@BDD?49B0?;1BCCEI_Mismatch_0_Sense_+_Library_PoolT
GGCCAACGTTCCCGTGAAGATAAAATTGGGGAAATTGAAGTCGATGAAG
>Frequency_1_QualityScore_FFHHHHHJJIJJEGIJJIJJJJJJIJJJJJJJJIJIJJJJJJJIIJJJJJJIJJJIIJJJIJJJJJJJJHJGEHGHEE_Mismatch_1_Sense_+_Library_PoolT
CCGCCCTTCAGGTGGCCATTGTTTATATGTAGACATATTACTGTATTTAATAAATATATGTGCATTCTTTACTCTCAC
>Frequency_1_QualityScore_FFHGHHHJJJJIGIIIJEIHIIJJIJJHJJJJJJJJJJJJJJJGHJJJJJIHHHHGHGGFFFDFFFCEE>CEEDDDDDBDCDDEA:AD@ACCD:_Mismatch_1_Sense_+_Library_PoolT
GGATGTATTGAATACATGGTTAGGGCGAGGATAGGGCTACATGTTTTCTTTGATTTGATCATATAGATGCTACGGCTGTAGCTAGATTTTTCTA
>Frequency_1_QualityScore_FDHHHHHJJJJJJJJJJJJGIJHIIIIIJJJJIJJJJIJJJJJIEHF?CEEEDDDDDDDDDDEDDDDDDDDDEDDDDDDDEDDDCDD@ACBDBD_Mismatch_2_Sense_+_Library_PoolT
GTTTTTTGCGCATCTTCGGATGTATTGAATACATGGTTAGGGCGAGGATAGGGCTACATGTTTTCTTTGATTTGATCATATAGATGCTACGGCT
>Frequency_1_QualityScore_FFGHHGHJGIIBHI?DHHIEIIJJJIEIIJIIIJFIIJIGGHJIGFHIIJIIJIIGHIJHHGHHHGFFFFDFFEDEECE_Mismatch_1_Sense_+_Library_PoolT
GGCCGCCCTTCAGGTGGCCATTGTTTATATGTAGACATATTACTGTATTTAATAAATATATGTGCATTCTTTACTCCCA
>Frequency_1_QualityScore_FFHHHHHJHIJJJJIJIJJIJHJJIJJJJJJJHJJJJJJJIIJJJJJJJHHHHHHHFFFFFFDDDDDBCCCDEDDCEDDDDDDEDDDEDDEEDD_Mismatch_0_Sense_+_Library_PoolT
ATACATGGTTAGGGCGAGGATAGGGCTACATGTTTTCTTTGATTTGATCATATAGATGCTACGGCTGTAGCTAGATTTTTCGATATACATTTTT
>Frequency_1_QualityScore_FDHHHHHCGFHIJJJJJJIJGGIJIJHJJJIJGIIIIJJJJJJD7@DDDDDDDDDDDDDDEDDBDDDDEDCDDDEDDEDDDDDDDDDDDDDBDD_Mismatch_0_Sense_+_Library_PoolT
GTGAGGGTGAAGCTGTGAAGATTGCGAGATCGATCTATGGGGGGTTTTGTTGCGCATCTTCGGATGTATTGAATACATGGTTAGGGCGAGGATA
>Frequency_1_QualityScore_FFHHHFDHEGEHIGIJG@C+C+<CEAIIJEHIJIGGIJ:DEHG?BBGHIJEIGHIECHCHA6C>ACHACCCBB\\+9:>34:ACDDDDDDCDDD_Mismatch_2_Sense_+_Library_PoolT
GCTACATGTTTTCTTTGATGTTATCATATAGATGCTACGGCTGTAGCTAGATTTTTCGATATACATTTTTTTTTGTTCATACTCCATATACTAC
>Frequency_1_QualityScore_FFHHHHFHIJJEEHHIIIJDEI@FHIJIJJJGFGHIIIEGFGGI@HBEEIJIJJJJGIGIFFD;ADCADCACDDDDDDEEDDDDCDDA>33<>B_Mismatch_1_Sense_+_Library_PoolT
TCTTTGATTTTATCATATAGATGCTACGGCTGTAGCTAGATTTTTCGATATACATTTTTTTTTGTTCATACTCCATATACTACATTAATGGCCG
>Frequency_1_QualityScore_FFHHHHHJJJJJIJIJJJIIJIJJIJJDHJJJJJJJJJJIJFHHJJJJJJIJJJJJJIJHHHHHHFFFFDEFCDEFFFEEEDDEEFEEECCCDE_Mismatch_1_Sense_+_Library_PoolT
TGTTCATACTCCATATACTACATTAATAGCCGCCCTTCAGGTGGCCATTGTTTATATGTAGACATATTACTGTATTTAATAAATATATGTGCAT
>Frequency_1_QualityScore_DDFFHBF>@G>GG<DHGGGHGHHGIIHHGG?FBEAB>FHG=FGEGEHC;>AHHHIGHGIFE?EHEHF@;BEEEDDDDE>CCEDCCCCCD_Mismatch_1_Sense_+_Library_PoolT
CATATACTACATTAATGGCCGCCCTTCAGGTGGCCATTGTTTATATGTAGACATATTACTGTATTTAATAAATATATGTGCATTCTCTA
>Frequency_1_QualityScore_FFHHHHHJJJJJJJIIJJJJJHIIJJJHIGIHIIIJJJJJJJJEH/.7);@.>;>6ACD>5;>A>55>:>>3:5?_Mismatch_0_Sense_+_Library_PoolT
AGATGCTACGGCTGTAGCTAGATTTTTCGATATACATTTTTTTTTGTTCATACTCCATATACTACATTAATGGCC
>Frequency_1_QualityScore_FDFHDHHHHJJCGEHIGFIGIIJHIHIJGIEGGIIJJIJJIJIIJJIHGIIIJJIIJJIGIIJJJIHHHHHFHFFC_Mismatch_1_Sense_+_Library_PoolT
CGCCCTTCAGGTGGCCATTGTTTATATGTAGACATATTACTGTATTTAATAAATATATGTGCATTCTTTACTCCCA
>Frequency_1_QualityScore_FFHHHHFJJJJIIJJJICHGIJ?FHIIIIJJIHJGIHHIGGIIJIIJIJJJJIHIJJIJJIIHEHHGHHHFFFFFFFFEEEEEEEDDE_Mismatch_1_Sense_+_Library_PoolT
ACATTAATGGCCGCCCTTCAGGTGGCCATTGTTTATATGTAGACATATTACTGTATTTAATAAATATATGTGCATTCTTTACTCTCTA
>Frequency_1_QualityScore_FFHHHHHIJJJJJJIJJJJJJGIJJJJJJHIJJIJJJJJJJJBDFHJJCGFGIIJIIIIIHHHHHFFFDDCEDDDDDDDEDDBBB59<<BBDDD_Mismatch_0_Sense_+_Library_PoolT
AGCTCGATGCTACTGCCAAAGTTACAGAGAAGTCGTCCAAGGTGAGGGTGAAGCTGTGAAGATTGCGAGATCGATCTATGGGGGGTTTTGTTGC
>Frequency_1_QualityScore_FFHCFHHJJCGHIJHIIICIJIGJIIIJIJJIJJCHIJGIJJJIID:BDDDDDDCDDDDDDDDDDDDDD>DDDDDDEDDEDDCCDDDDDDDBDB_Mismatch_0_Sense_+_Library_PoolT
AGGTGAGGGTGAAGCTGTGAAGATTGCGAGATCGATCTATGGGGGGTTTTGTTGCGCATCTTCGGATGTATTGAATACATGGTTAGGGCGAGGA
>Frequency_1_QualityScore_FFHHHHHJJJJJJIJGIJJFHJJJJHIIJIHIJHJJIGJJBDDHIIFHHJJJJJIJEGIFHHHHFEDDDCB@BDDDEEDDDDB9>B@BACDDDD_Mismatch_0_Sense_+_Library_PoolT
CTCGATGCTACTGCCAAAGTTACAGAGAAGTCGTCCAAGGTGAGGGTGAAGCTGTGAAGATTGCGAGATCGATCTATGGGGGGTTTTGTTGCGC
>Frequency_1_QualityScore_FFHCFHHJHIJJJJJJJJJIJJEHIGIIJJJJJJJIJJJIJJJJJJJEFDDEDDDDDDDDDDCCCDDDDDDDDDDEDEDDDDDEEDDDDDDDDD_Mismatch_1_Sense_+_Library_PoolT
GGGTTTTGTTGCGCATCTTCGGATGTATTGAATACATGGTTAGGGCGAGGATAGGGCTACATGTTTTCTTTGATTTGATCATATAGATGCTACT
>Frequency_1_QualityScore_FFFHHHHJICFGHGIAEGIJJIJJEHIJIJIIJJJJJJIJFGIJHIIJGGHDD0;BDDDDDDDDDDDDEDDDDBCDDDDDDDEDCEDDDDCBDB_Mismatch_2_Sense_+_Library_PoolT
CGTCCAAGGTGAGGGTGAAGCTGTGAAGATTGCGAGATCGATCTATGGGGGGGTTTTTTGCGCATCTTCGGATGTATTGAATACATGGTTAGGG
>Frequency_1_QualityScore_FFHHHHHIIJJJJJHIJJJJIIJJJIIIJIIJIIJJJJIIJJJJJAHIJIJEFFDDDDDDDBDDDDDDDDBDBDDDDDDDBDCDBDCDD>CCDC_Mismatch_0_Sense_+_Library_PoolT
CCGTGAAGATAAAATTGGGGAAATTGAAGTCGATGAAGATTAAGGTCCGCGTGCGATGGGACCTGATCGTGGACAAGCTCGATGCTACTGCCAA
>Frequency_1_QualityScore_FFHHGHHJJJJJIGIJJJHIJIJAHIIJIIIGIJJJFIHCHEHFFDEDDDDDDDDDDEDDCD9CADDCDACCABDDDDADDDDBBD82>::_Mismatch_0_Sense_+_Library_PoolT
CGCTCACCAGCGAAATGGTTTCCACGCTTAAAGCGCAGCAGCAGCAGGGCAGCATTCCCCTGAATTTGAAGGCCAACGTTCCCGTGAAGAT
>Frequency_1_QualityScore_FFHHHHHJJJJJJJJJJEIJJIIHIIJIJJJJJGHIEHJGHHFEHFFFFDDDEEDDEDDDDDBDDDDDBBBCDDBDDDBB@BDDDDBBBDDDCD_Mismatch_1_Sense_+_Library_PoolT
CCTCTGCACGGGCGCCCTGCCAGTGTTCTACCAGGGCCACAAGAACACCACTTTCATGGACGTGGCGCTCACTGGGACCGGCGCTCCGCTCACC
>Frequency_1_QualityScore_F<DFD?F<CFHGGCGHHIIEHGIIJIIIJIGGGHIIJJJIIIJDD0:BB@<BDDDDDDDDCBBDD>>CCCACDCDCCAC?ACDBCBDDDDDDDD_Mismatch_2_Sense_+_Library_PoolT
GTGAGGGTGAAGCTGTGAAGATTGCGAGATCGATCTATGGGGGGGTTTTTTGCGCATCTTCGGATGTATTGAATACATGGTTAGGGCGAGGATA
>Frequency_1_QualityScore_DAFHFDHI<FABEIDFHAEHHGHIGIICHIIII@_Mismatch_0_Sense_+_Library_PoolT
TATTTAATAAATATATGTGCATTCTTTACTCTCA
>Frequency_1_QualityScore_FFFHHHHJJJJIJJJHIJJGHHIJJJJIJJGIIJJJJJIJHHHHHHFFFFFFFEEEEEEEEDDFEDDEDCDDDDDDDDDCDDDEDDDEDDDDDD_Mismatch_1_Sense_+_Library_PoolT
GGATGTATTGAATACATGGTTAGGGCGAGGATAGGGCTACATGTTTTCTTTGATTTGATCATATAGATGCTACGGCTTTAGCTAGATTTTTCGA
>Frequency_1_QualityScore_DFFHFH?GEEDHGGHIAHICFGGIGGGHGIGIGHGIGFBGHIJIBGEDEHACDD@BDFBCDB59@BBBDBCBDDDDDDEDD?BB:CD>@A>CDC_Mismatch_0_Sense_+_Library_PoolT
ACAGAGAAGTCGTCCAAGGTGAGGGTGAAGCTGTGAAGATTGCGAGATCGATCTATGGGGGGTTTTGTTGCGCATCTTCGGATGTATTGAATAC
>Frequency_1_QualityScore_DFFAHHHHIGBHHGIA?CFEGHGIIIC00?BBACBCCC@BCCCECB@B@CCDDCACCDCCDCCCCCACBCBBCBBCCCABCBCCCCC@DDCCCC_Mismatch_0_Sense_+_Library_PoolT
AAGATTGCGAGATCGATCTATGGGGGGTTTTGTTGCGCATCTTCGGATGTATTGAATACATGGTTAGGGCGAGGATAGGGCTACATGTTTTCTT
>Frequency_1_QualityScore_FFHHFHFIJJJJJIIHHIJJJFIJJJJGHIFHHJIIIGJIIGGIJIGEGIIJHHFFCDDCDDDDDDDDDBCDDBDDDDDDDBBDEDDDDDDDDC_Mismatch_0_Sense_+_Library_PoolT
CCCGTGAAGATAAAATTGGGGAAATTGAAGTCGATGAAGATTAAGGTCCGCGTGCGATGGGACCTGATCGTGGACAAGCTCGATGCTACTGCCA
>Frequency_1_QualityScore_FFHHHHHJJJJJJJJJJJJJJJJJIHJHIJJJJJJJJJJJJJJJJJJEHHHHHFFDDDDDDDDDDDDDDDDDDEDDDDEEEEEEEDDDDEEEDD_Mismatch_0_Sense_+_Library_PoolT
ATTTTTCGATATACATTTTTTTTTGTTCATACTCCATATACTACATTAATGGCCGCCCTTCAGGTGGCCATTGTTTATATGTAGACATATTACT
>Frequency_1_QualityScore_DDFHFHHIGBGIG)1?DHGHH)??FGGIDIIJIJJIJEEGIJGGJIIIJIIJJJIJHIHEHFEACEEEEDDDEDCDDDBEDDEE@DDEEDBDDD_Mismatch_1_Sense_+_Library_PoolT
ATGGTTAGGGCGATGATAGGGCTACATGTTTTCTTTGATTTGATCATATAGATGCTACGGCTGTAGCTAGATTTTTCGATATACATTTTTTTTT
>Frequency_1_QualityScore_FFGGHHHJJHIIJJGIJFJIIJJEHIGIJIJIJJIIJJJJHHHHHHFFFF@EEEEEEDDDDDDDDDDBC@@@C@ABD2??ACDACDDDEDCCC@_Mismatch_0_Sense_+_Library_PoolT
CCGCGTGCGATGGGACCTGATCGTGGACAAGCTCGATGCTACTGCCAAAGTTACAGAGAAGTCGTCCAAGGTGAGGGTGAAGCTGTGAAGATTG
>Frequency_1_QualityScore_DDHFDHF?FHEHCHGFIEIFGHI6D?4?FBGH@B@A8BF?C9@@8@?CA?:5-7ACDD@A444>?-9<5>3::<B<992?BA?B<2(5?@DBBC_Mismatch_0_Sense_+_Library_PoolT
CCACTTTCATGGACGTGGCGCTCACTGGGACCGGCGCTCCGCTCACCAGCGAAATGGTTTCCACGCTTAAAGCGCAGCAGCAGCAGGGCAGCAT
>Frequency_1_QualityScore_FFHHHHHIJJEIJJJJIJJJEHIGHIIJJIJJJJJJIJGHHIJHDDDDDDBDDDDCDDDBDBDCDCDDDADDDDDDBCCDDDB5@DD@AABDDD_Mismatch_0_Sense_+_Library_PoolT
CAAGAACACCACTTTCATGGACGTGGCGCTCACTGGGACCGGCGCTCCGCTCACCAGCGAAATGGTTTCCACGCTTAAAGCGCAGCAGCAGCAG
>Frequency_1_QualityScore_FFHHHHHJJJJJHHIIJJJGGGIJJDGHJDGIJJJJD<BDDDACDDDDBDDDDEDDB?DCDEDCACDEDDDDDCDDDDDDDBDDDDDDDDDDDD_Mismatch_0_Sense_+_Library_PoolT
TGAAGCTGTGAAGATTGCGAGATCGATCTATGGGGGGTTTTGTTGCGCATCTTCGGATGTATTGAATACATGGTTAGGGCGAGGATAGGGCTAC
>Frequency_1_QualityScore_FFHHGHHJJGHIJJJI<EHIJIJIIIJJIJJJIGIIGIJJJJJJJJJGIIJJIJJGGIIIIJJJJHGHGEFHFFFDFD_Mismatch_2_Sense_+_Library_PoolT
ATGGCCGCCCTTCAGGTGGCCATTGTTTATATGTAGACATATTACTGTATTTAATAAATATATGTGCATTCTTTACCA
>Frequency_1_QualityScore_FFHHHHHJJJIJEGHIJJJJJJJJGJIJJJJJJJJJJJJJJJJIJJJJIIJJIIIJJJJHGHHHHHFFFEF_Mismatch_1_Sense_+_Library_PoolT
CCGCCCTTCAGGTGGCCATTGTTTATATGTAGACATATTACTGTATTTAATAAATATATGTGCATTCTCTA
>Frequency_1_QualityScore_FFHHHHHJJJJJJJJJEGIIGHGIJIJIIJJJJJJJIIIIJIJGGIIJIGIIJIHIHHHHFEFF;ACEEB=?ADDDDDCDADDCDDDDD<>BDD_Mismatch_0_Sense_+_Library_PoolT
CGATGGGACCTGATCGTGGACAAGCTCGATGCTACTGCCAAAGTTACAGAGAAGTCGTCCAAGGTGAGGGTGAAGCTGTGAAGATTGCGAGATC
>Frequency_1_QualityScore_FFHHHHHJJJJJGHIIJJJJJJJJJJJJJJJJJJJJJJJJJJJIJJJJJJJJJJJJJIJJHIHHHHHHHEFFFFF_Mismatch_1_Sense_+_Library_PoolT
CCGCCCTTCAGGTGGCCATTGTTTATATGTAGACATATTACTGTATTTAATAAATATATGTGCATTCTTTACTCA
>Frequency_1_QualityScore_FFH<CFFIIIJJGIDEDBCEEF?CEHBFIGDHIIDHIIEIGGIGGEHGGIJEGCIIGGHIGEFHIIIJ_Mismatch_1_Sense_+_Library_PoolT
AGGTGGCCATTGTTTATATGTAGACATATTACTGTATTTAATAAATATATGTGCATTCTTTACTCGCA
>Frequency_1_QualityScore_FFHHHHHJJIIJJIJJJIIJJJIIJJHIJJJJJJJJJJJIJJJFIIJIIIJJJJJJIIIJJ_Mismatch_1_Sense_+_Library_PoolT
ATTGTTTATATGTAGACATATTACTGTATTTAATAAATATATGTGCATTCTTTACTCTCTA
>Frequency_1_QualityScore_?DDHHFHGGIEHHIIJFHIIGIEAFH?DGHIGFFCBGHIGHEFBF=FGIHIIIJJGE1?BFFFFE<A@B>008@@@<CBDD@>CDED>?D@3:>_Mismatch_2_Sense_+_Library_PoolT
CAAAGTTACAGAGAAGTCGTCCAAGGTGAGGGTGAAGCTGTGAAGATTGCGAGATCGATCTATGGGGGGGTTTTTTGCGCATCTTCGGATGTAT
>Frequency_1_QualityScore_FFHHHHHJEHHJJJFHHIHHHJJJJD6<BDDDDDDDDDDDDDEDDBDDCDEEDDDDDDDEDDDDDDDDDB>BDBCDDDDDDDDDDDEEEDDDDC_Mismatch_0_Sense_+_Library_PoolT
AGATTGCGAGATCGATCTATGGGGGGTTTTGTTGCGCATCTTCGGATGTATTGAATACATGGTTAGGGCGAGGATAGGGCTACATGTTTTCTTT
>Frequency_1_QualityScore_D<0:?99?9<9*7BDB;B<=BAA>;AD@A;7)7@4=A?CDDDB;@D9AADAAAA@@BB55>>A;-;5:;5_Mismatch_0_Sense_+_Library_PoolT
GCCCTTCAGGTGGCCATTGTTTATATGTAGACATATTACTGTATTTAATAAATATATGTGCATTCTTTAC
>Frequency_1_QualityScore_FFHHHHHJHIJJJJIJJFHIGGIIIIIJJJJJJJJJIJJJIJJIHIHHHHFHDDEEFCCDDBCCD5>@BAB??ACCCDDCD@CC>CCCDD<B@@_Mismatch_0_Sense_+_Library_PoolT
GCGATGGGACCTGATCGTGGACAAGCTCGATGCTACTGCCAAAGTTACAGAGAAGTCGTCCAAGGTGAGGGTGAAGCTGTGAAGATTGCGAGAT
>Frequency_1_QualityScore_FFHHHHHJJJJJJJJJJJJIJJIJJFHIJJEIJJJJJJJIIJJIJJJJJJJJJJJJJIJJJJJJHHFHHHFFFFFFFFEEEEEEEDDDDDD_Mismatch_1_Sense_+_Library_PoolT
ACTACATTAATGGCCGCCCTTCAGGTGGCCATTGTTTATATGTAGACATATTACTGTATTTAATAAATATATGTGCATTCTTTACTCTCTA
>Frequency_1_QualityScore_FFHHHHHJJJIJJJJJJJJJJJJJJJJIJJJJJJJJJJI_Mismatch_0_Sense_+_Library_PoolT
CATATTACTGTATTTAATAAATATATGTGCATTCTTTAC
>Frequency_1_QualityScore_DFHHHDHJJJJHIHHIGIGGIIJJJJJJJGIJIJJJIJJJIJJIIIJEHIGGCFGIIEIEHIIIJHHHEEEEHFFFCCC_Mismatch_0_Sense_+_Library_PoolT
ATTAATGGCCGCCCTTCAGGTGGCCATTGTTTATATGTAGACATATTACTGTATTTAATAAATATATGTGCATTCTTTA
>Frequency_1_QualityScore_DA:CFFCE:EB<F<FGFG+:19?FCADFDB?DAFGF*BD??DF@>F<6@;4=/4(=@C;;;??A>BB@?\((58?BBB95>@@_Mismatch_0_Sense_+_Library_PoolT
GTGAAGATAAAATTGGGGAAATTGAAGTCGATGAAGATTAAGGTCCGCGTGCGATGGGACCTGATCGTGGACAAGCTCGATGC
>Frequency_1_QualityScore_BDD<D2A;F@;DEHFHEEHAHHCHH@FFEFCDGBCG<DGICFFI>FGIIIEFGFF4BDFAF@FEGDG@FE_Mismatch_0_Sense_+_Library_PoolT
TCAGGTGGCCATTGTTTATATGTAGACATATTACTGTATTTAATAAATATATGTGCATTCTTTACTCTCA
>Frequency_1_QualityScore_FFHHHHHIIJIHIJJIIJJJIIIJGJEIJJIJIHJJIJJJIGGIJJJJJJIIJJJIJIGIIJIIIIIJICEG_Mismatch_2_Sense_+_Library_PoolT
GCCCTTCAGGTGGCCATTGTTTATATGTAGACATATTACTGTATTTAATAAATATATGTGCATTCTTTACCA
>Frequency_1_QualityScore_A2ADHDAAGAG>FDEBHGAFAHGIIAFHH_Mismatch_0_Sense_+_Library_PoolT
GTATTTAATAAATATATGTGCATTCTTTA
>Frequency_1_QualityScore_FFHGGHHJIJJIGIEGFBH><HHJIJGIJJJHEHHIJIIGHIJJHJJJIIIIIIJJJJIG_Mismatch_0_Sense_+_Library_PoolT
TGGCCATTGTTTATATGTAGACATATTACTGTATTTAATAAATATATGTGCATTCTTTAC
>Frequency_1_QualityScore_FFFHHHFHIJHHIJJJJDD6<BDDDDDDDDDDDDEDDDDDDEEEDDDDEDDEDDCDDDDDDDBDDBDDDDDDDDDDDDCDEDDDDDDCDDEDED_Mismatch_2_Sense_+_Library_PoolT
AGATCGATCTATGGGGGGGTTTTTTGCGCATCTTCGGATGTATTGAATACATGGTTAGGGCGAGGATAGGGCTACATGTTTTCTTTGATTTGAT
>Frequency_1_QualityScore_ADFGDFFFHIJJJJII?GGIJFIJIGIJJJJJIIIJIEIIIGJIJJJHIIIIIGIJIJJIJJJGHHGHHFECBDFFFECEEE_Mismatch_1_Sense_+_Library_PoolT
ATGGCCGCCCTTCAGGTGGCCATTGTTTATATGTAGACATATTACTGTATTTAATAAATATATGTGCATTCTTTACTCTCTA
>Frequency_1_QualityScore_FFHHHHHJJJJIJHIJJJJJJIJIJJJBGGIIJJJIJIJJIIJIJJJJJIHIJJJJJJJIJJIIIDHCE?EEFFFFFFFEEEEEED_Mismatch_1_Sense_+_Library_PoolT
ATACTACATTAATGGCCGCCCTTCAGGTGGCCATTGTTTATATGTAGACATATTACTGTATTTAATAAATATATGTGCATTCTTCA
>Frequency_1_QualityScore_FFGHFFGIJJJJGGJHIIIJGHDGGIIJIGIIGICHIJJJJIJIJIIIJIGHIGGHIIGGD@EEHHFHGHHHFFDDFCCEEEDEEEEDDDCDDC_Mismatch_1_Sense_+_Library_PoolT
ATATACTACATTAATGGCCGCCCTTCAGGTGGCCATTGTTTATATGTAGACATATTACTGTATTTAATAAATATATGTGCATTCTTTACTCACA
>Frequency_1_QualityScore_FFHHFDHHGHGFGIGG@GGGGHJGGGIJIGIFHHIIIIJJIJGIHHJGIHIIGHIJGJGAFHIIJIJIIIJFFHHHF_Mismatch_1_Sense_+_Library_PoolT
CGCCCTTCAGGTGGCCATTGTTTATATGTAGACATATTACTGTATTTAATAAATATATGTGCATTCTTTACTCTCGA
>Frequency_1_QualityScore_FFFFHGFGIHJIGGIIIIIIIIJ*?DHGJDFGIIJGGIJJIJFGIJIJIJJGIJHHHHFFF>BCBD9>BBBDD@DDDDDDDDEDBBDDDEDDDD_Mismatch_0_Sense_+_Library_PoolT
AGTTACAGAGAAGTCGTCCAAGGTGAGGGTGAAGCTGTGAAGATTGCGAGATCGATCTATGGGGGGTTTTGTTGCGCATCTTCGGATGTATTGA
>Frequency_1_QualityScore_FFHHHHHJJIIIJIJJIJGIIIGII4BGIIGIIJBGHIJIGJIIJIJIIJIJIJIIEGHIJJIIJH>EEEHEEADFFFFEDDEA_Mismatch_0_Sense_+_Library_PoolT
ACTACATTAATGGCCGCCCTTCAGGTGGCCATTGTTTATATGTAGACATATTACTGTATTTAATAAATATATGTGCATTCTTTA
>Frequency_1_QualityScore_DAFH<AFAAF?EGH<CABCGHG?C:*?:CFDBF0?@DGD1BBC=CBGGIHBB&&2??@;A;B5&0>>A@B(<>4:BD:((4>AAD@3@A_Mismatch_2_Sense_+_Library_PoolT
GTCCAAGGTGAGGGTGAAGCTGTGAAGATTGCGAGATCGATCTATGGGGGGGTTTTTTGCGCATCTTCGGATGTATTGAATACATGGTT
>Frequency_1_QualityScore_FFHHHHHJJJJJJIIIIIJIJIJGIGIIHHIJIJGHHIFFFHIJFIJIJJJIGIGGIIHFHHH=BBCEDDBDBCDDDDDDDD9>B@BDDDBDDD_Mismatch_2_Sense_+_Library_PoolT
CGATGCTACTGCCAAAGTTACAGAGAAGTCGTCCAAGGTGAGGGTGAAGCTGTGAAGATTGCGAGATCGATCTATGGGGGGGTTTTTTGCGCAT
>Frequency_1_QualityScore_FFHHHHGIIIIJJJJJIJIJIIJJJJJJJJJJJJJJJJ*BFHJJIJJJJIJJIJHHHFFFFFFEEEEEEBDEDDECADDEEDDDDDDACDE_Mismatch_2_Sense_+_Library_PoolT
GGCGAGGATAGGGCTACATGTTTTCTTTGATTTGATCATATAGATGCTACGGCTGTAGCTAGATTTTTCGATATACATTTTTTTTTGTTAT
>Frequency_1_QualityScore_FFHHHHHJJJHIJJHJJJJEHIJJHIJJHIJIJIJJJJJIHHHHHFFFFFFECCCCCEDDDCDDDDDDDDDDDCDDCCCDDD<@ACCDDDDDCD_Mismatch_0_Sense_+_Library_PoolT
AAGGTCCGCGTGCGATGGGACCTGATCGTGGACAAGCTCGATGCTACTGCCAAAGTTACAGAGAAGTCGTCCAAGGTGAGGGTGAAGCTGTGAA
>Frequency_1_QualityScore_DEHHHHHJJJIJJJJEHIIJIJJIJJIJIJJJIIIJIJJJJJJJJJIIJJJIGIHHIIJIIIIHHHHHHHHHFFF_Mismatch_1_Sense_+_Library_PoolT
TGGCCGCCCTTCAGGTGGCCATTGTTTATATGTAGACATATTACTGTATTTAATAAATATATGTGCATTCTTTAT
>Frequency_1_QualityScore_DFHHHHHJIJJJJJJJJJJJIJJJJJJJJJHIJJJIJJIIIJJJJJJGIJJIJJJJJIIIJGIII_Mismatch_1_Sense_+_Library_PoolT
GGCCATTGTTTATATGTAGACATATTACTGTATTTAATAAATATATGTGCATTCTTTACTCTCAG
>Frequency_1_QualityScore_DFHDHDD6:BDDDDDDDDDDDDEDD?BDCDEEDDDDEDDEDDCCDDDDDD@BD@DDDDDDDDDDDDDDE?CDDDD>CCEDDDDEDDDDDDEDCD_Mismatch_2_Sense_+_Library_PoolT
GGGGGGGTTTTTTGCGCATCTTCGGATGTATTGAATACATGGTTAGGGCGAGGATAGGGCTACATGTTTTCTTTGATTTGATCATATAGATGCT
>Frequency_1_QualityScore_FFHHHHHJHIIIIHIIJJEJJJJJJJJJJHGIIJJJIJJIJJJJHIIJIIJJJJJJJHFD@=CCDEDDDDDDDDDEEEDDDDEDDECCDDDDDD_Mismatch_1_Sense_+_Library_PoolT
ATGATTTGATCATATAGATGCTACGGCTGTAGCTAGATTTTTCGATATACATTTTTTTTTGTTCATACTCCATATACTACATTAATGGCCGCCC
>Frequency_1_QualityScore_FFHHHHHJJGJJHJJJJJJJJJJJJFIJJJJJJJIJJJJIJJJIIJJJJJJJJJJJHHHFEFEEEEDDECDDDDDDEDDEEEEEFEDDDDDDDD_Mismatch_2_Sense_+_Library_PoolT
GTTAGGGCGAGGATAGGGCTACATGTTTTCTTTGATTTGATCATATAGATGCTACGGCTGTAGCTAGATTTTTCGATATACATTTTTTTTTTGT
>Frequency_1_QualityScore_FFHFHGDIGIGHHIIIIJIJJJGGHIJIFIIJIJJJJJIJFIIJJ_Mismatch_0_Sense_+_Library_PoolT
ACATATTACTGTATTTAATAAATATATGTGCATTCTTTACTCTCA
>Frequency_1_QualityScore_FFHHHHHJJJJJJJJIIJJJJIJJJJJJJJJJJIJJBGHJJIBFHICHIJIIIIIJIJHHHEFFCEDBD?BADDDDDDDD5>BDDDDDDDDDDD_Mismatch_2_Sense_+_Library_PoolT
ATGCTACTGCCAAAGTTACAGAGAAGTCGTCCAAGGTGAGGGTGAAGCTGTGAAGATTGCGAGATCGATCTATGGGGGGGTTTTTTGCGCATCT
>Frequency_1_QualityScore_FFAHFFHG@FGDGHIIIIIGE3=CBGGFEHG=@BFEDFBC>BBCCCC@BBBCBBBBCC?AB@@B@BA>CA>:?CB3>@:CCDCCCA?AA@BAC?_Mismatch_0_Sense_+_Library_PoolT
GGGACCGGCGCTCCGCTCACCAGCGAAATGGTTTCCACGCTTAAAGCGCAGCAGCAGCAGGGCAGCATTCCCCTGAATTTGAAGGCCAACGTTC
>Frequency_1_QualityScore_FFHHHCFFHIJEHIJJJIIIIIIJGIIIJJGIJJJJHIJJGIJJIJJD7@DDDBCDDDDDDDDDEDDBBBDDDEDDDDECCEDDDDDDDDCDDD_Mismatch_0_Sense_+_Library_PoolT
CAAGGTGAGGGTGAAGCTGTGAAGATTGCGAGATCGATCTATGGGGGGTTTTGTTGCGCATCTTCGGATGTATTGAATACATGGTTAGGGCGAG
>Frequency_1_QualityScore_FFHGHHHJJJJJJHJIJJIIJJJJJJJIIJJJJJJJJJJIJJJJIIIJJJIJJJJJJJJ_Mismatch_1_Sense_+_Library_PoolT
CATTGTTTATATGTAGACATATTACTGTATTTAATAAATATATGTGCATTCTTTACTCA
>Frequency_1_QualityScore_FFHHHHHJJJJIIHIIJHHGGIIJIFHIGIJIIJJIJJJIJ@GIJJJJJJJJGHHHHHHHFFFFFFFEEEEDDDDDDDDDDEDCDDDDDDBB@B_Mismatch_0_Sense_+_Library_PoolT
ATGTATTGAATACATGGTTAGGGCGAGGATAGGGCTACATGTTTTCTTTGATTTGATCATATAGATGCTACGGCTGTAGCTAGATTTTTCGATA
>Frequency_1_QualityScore_FFHHHHHJJJJJJJJJJJJJJJJJJJJJIJJJJJJJJJJJJJJHHHFFFFFFFDEEEDDDEEDDDDEDDDDDDDDDDDDDDCDDCDDDDCDDDE_Mismatch_1_Sense_+_Library_PoolT
TATGCTACGGCTGTAGCTAGATTTTTCGATATACATTTTTTTTTGTTCATACTCCATATACTACATTAATGGCCGCCCTTCAGGTGGCCATTGT
>Frequency_1_QualityScore_FFHHDFFIDHEGGIGIDIJDD70?BDDBCBDBDDDDEDB<@B@DDDDDDDDDCCDCCDCDD@CB;BB;CACCBCBDCCDDD>CDCDDDDDDCDA_Mismatch_2_Sense_+_Library_PoolT
CGAGATCGATCTATGGGGGGGTTTTTTGCGCATCTTCGGATGTATTGAATACATGGTTAGGGCGAGGATAGGGCTACATGTTTTCTTTGATTTG
>Frequency_1_QualityScore_FFHHHHHJJJJJJJJJJJJJJJJJIHIJJJJGIIJJJJJJJJJJJJJGGIJJGHIJIGHHGGFFEDFFFCEEECECDDDBDDBDDDDDDDDDDD_Mismatch_0_Sense_+_Library_PoolT
ATTCCCCTGAATTTGAAGGCCAACGTTCCCGTGAAGATAAAATTGGGGAAATTGAAGTCGATGAAGATTAAGGTCCGCGTGCGATGGGACCTGA
>Frequency_1_QualityScore_FFHHGHHJJJJJJJJJIJJJJJJJJJJJJJJJJJJJJJJJJFHIJJIIJJHIJJJJJJHHHHHHHFFFFCDFFEEFEEEEEDDEEFEEEDEDEE_Mismatch_1_Sense_+_Library_PoolT
GGTTCATACTCCATATACTACATTAATGGCCGCCCTTCAGGTGGCCATTGTTTATATGTAGACATATTACTGTATTTAATAAATATATGTGCAT
>Frequency_1_QualityScore_FFHHHHHJJJJJJIJJJJJJGIJDGIHIIJJJIJJHIIIIIJJIJIJIJJIJJJHHHHHFHFFFFFFFECEFEEEEEDEEDDD_Mismatch_0_Sense_+_Library_PoolT
TACATTAATGGCCGCCCTTCAGGTGGCCATTGTTTATATGTAGACATATTACTGTATTTAATAAATATATGTGCATTCTTTAC
>Frequency_1_QualityScore_FFHHHHHJJJJJIIJJJIGJCHHIIJIJJJJJJGIJJJJJJJJJJIIJJJJJJGI_Mismatch_0_Sense_+_Library_PoolT
ATGTTTTCTTTGATTTGATCATATAGATGCTACGGCTGTAGCTAGATTTTTCGAT
>Frequency_1_QualityScore_FFHHHHHJJJJJIJJJJJIJJJJIGIJJJJJJJJJJJJIJIJJJJIHHHHHHHFFFFFFEEEEDDDDDDDDDDDACDDDDDDDDDDCDCDEEED_Mismatch_0_Sense_+_Library_PoolT
CTGTAGCTAGATTTTTCGATATACATTTTTTTTTGTTCATACTCCATATACTACATTAATGGCCGCCCTTCAGGTGGCCATTGTTTATATGTAG
>Frequency_1_QualityScore_FFHHHFHIJGHIJJJJDD6<BDDDBCDDBBDDDEDDBDDDEEEDDDDEDDDDDCCDDDDDDBDDBDDDDDCBDDDDDDEDDDDDDDCDDDDDDD_Mismatch_2_Sense_+_Library_PoolT
GATCGATCTATGGGGGGGTTTTTTGCGCATCTTCGGATGTATTGAATACATGGTTAGGGCGAGGATAGGGCTACATGTTTTCTTTGATTTGATC
>Frequency_1_QualityScore_FFFFFFFHIJJJIBD65BDDDDDDDBDDDDEBDBDDDEEEDDDDEDDEDDACDDDDDDBDBBCDDDDDDDDCDDCDEDDDDDDC@CEDDDDDDC_Mismatch_2_Sense_+_Library_PoolT
CGATCTATGGGGGGGTTTTTTGCGCATCTTCGGATGTATTGAATACATGGTTAGGGCGAGGATAGGGCTACATGTTTTCTTTGATTTGATCATA
>Frequency_1_QualityScore_FFHHHHHJJJJJJDGIGIIJJJJJJGJIJJIGIJJJJJJJJJJJHIIJJJIJJJIJJJJJJIIIHGHHHHHFF_Mismatch_0_Sense_+_Library_PoolT
GCCGCCCTTCAGGTGGCCATTGTTTATATGTAGACATATTACTGTATTTAATAAATATATGTGCATTCTTTAC
>Frequency_1_QualityScore_FFHHHHHIJHIJJJJJIJJFFHIIHIIJIJJIJIIIIJJJJJJJJIJJJJJJIJJJIIIIHHHGHHHHFDFFFFFEEEEEEEDD_Mismatch_0_Sense_+_Library_PoolT
TTAATGGCCGCCCTTCAGGTGGCCATTGTTTATATGTAGACATATTACTGTATTTAATAAATATATGTGCATTCTTTACTCTCA
>Frequency_1_QualityScore_FFHHHHHJIJJHIJJJJJJJJJJJJJJJJJJJIIJJJJJJJJJJJJJJJJJJJJIJHHFFFFFEEECEECDDDDDEDDEEEEFEEDDDDDDBDC_Mismatch_0_Sense_+_Library_PoolT
TTAGGGCGAGGATAGGGCTACATGTTTTCTTTGATTTGATCATATAGATGCTACGGCTGTAGCTAGATTTTTCGATATACATTTTTTTTTGTTC
>Frequency_1_QualityScore_DBFADD?G9F9AF<C@<FC>>HH9BBHE@9FBE*?<GB9C>??GGAFEFH_Mismatch_0_Sense_+_Library_PoolT
TGTAGACATATTACTGTATTTAATAAATATATGTGCATTCTTTACTCTCA
>Frequency_1_QualityScore_FFHHHHHJJJJJJJJJIJIJEGIJJJJIJJJJJJJJJJJJJJJJJJJJJHFFEEEEEEDDDDDDDDEEEDDDDFDDEDDDDDDDBBCDDCDCDD_Mismatch_0_Sense_+_Library_PoolT
TCATATAGATGCTACGGCTGTAGCTAGATTTTTCGATATACATTTTTTTTTGTTCATACTCCATATACTACATTAATGGCCGCCCTTCAGGTGG
>Frequency_1_QualityScore_FFHHHHHAFGHIICGGHIIJIIJIIJIJJJJJJIJJJJHJJJIIIGIIJD5<BDDDDDDDDDDDDDEDDDDDDEEEDDDDEDDEDDDDDDDDDD_Mismatch_1_Sense_+_Library_PoolT
CCCAAGGTGAGGGTGAAGCTGTGAAGATTGCGAGATCGATCTATGGGGGGTTTTGTTGCGCATCTTCGGATGTATTGAATACATGGTTAGGGCG
>Frequency_1_QualityScore_FDDDHFCGEGD>F?CFHCHIGE@EHGIHD0?DFDF>GFHCCAFGIGGFGFDEG@@CCEHEDB99;>>@3;@C5((,5:;B>A=A:@_Mismatch_0_Sense_+_Library_PoolT
CATGGTTAGGGCGAGGATAGGGCTACATGTTTTCTTTGATTTGATCATATAGATGCTACGGCTGTAGCTAGATTTTTCGATATACA
>Frequency_1_QualityScore_DDHHHGHJJJIHIJJJJIJJJJGIJJHIJJJJJJJIJJJIJJHIJJJJHIJIHHHFFDFDEEEDDDDDD8>CBDDDDDBDEDCDDDDDDCDDDC_Mismatch_2_Sense_+_Library_PoolT
TGAATATAAAATTGGGGAAATTGAAGTCGATGAAGATTAAGGTCCGCGTGCGATGGGACCTCATCGTGGACAAGCTCGATGCTACTGCCAAAGT
>Frequency_1_QualityScore_FFHGGGHJJIJIJJJJIJJJIHHHFFBDFFEEEDDDDDDDDDDDDDDDDDDDDDDDDDDDDBDDDEDDDBCADEDDECDCBBBDDD@CDDDDAB_Mismatch_0_Sense_+_Library_PoolT
CGGCGCTCCGCTCACCAGCGAAATGGTTTCCACGCTTAAAGCGCAGCAGCAGCAGGGCAGCATTCCCCTGAATTTGAAGGCCAACGTTCCCGTG
>Frequency_1_QualityScore_FFHHHFHJIHJJJJJAFHHIJ?FGGIJIJJJJJJJJJIJIGIJJIJIIJJIIJJJ1=B08@BDDDDDDDDDDDDEDDBDDCEEEDDDDEDDEDD_Mismatch_0_Sense_+_Library_PoolT
AGAAGTCGTCCAAGGTGAGGGTGAAGCTGTGAAGATTGCGAGATCGATCTATGGGGGGTTTTGTTGCGCATCTTCGGATGTATTGAATACATGG
>Frequency_1_QualityScore_FFHHHHHJJJJJJJJJIJJJJIJJJJJJJJJJJJHHHHHHFFFFFFEEEEEEEDFDDEDDDDDDDDDDDCDDCDBDDCDDDCDDDDEEEEDEED_Mismatch_0_Sense_+_Library_PoolT
GTAGCTAGATTTTTCGATATACATTTTTTTTTGTTCATACTCCATATACTACATTAATGGCCGCCCTTCAGGTGGCCATTGTTTATATGTAGAC
>Frequency_1_QualityScore_DFGFFH?@GFHIJGABHEH@H9EE3@FHFGIGHHE0BGFHIDGGIJIGHECGHIFA>C:5AEDFEF@AE>CADDDBBBB&&2889>:@@DBB@C_Mismatch_2_Sense_+_Library_PoolT
TGCTACTGCCAAAGTTACAGAGAAGTCGTCCAAGGTGAGGGTGAAGCTGTGAAGATTGCGAGATCGATCTATGGGGGGGTTTTTTGCGCATCTT
>Frequency_1_QualityScore_FFHHHHHIJIJJEHIJHIHJJGHIIJGIJJGIIHIIJJIJJHHHFFFEFECACAC?DACDDDDCDDDDC>@@BDB:CB:A@?BD2?2@CCDDCD_Mismatch_1_Sense_+_Library_PoolT
TTACGGTCCGCGTGCGATGGGACCTGATCGTGGACAAGCTCGATGCTACTGCCAAAGTTACAGAGAAGTCGTCCAAGGTGAGGGTGAAGCTGTG
>Frequency_1_QualityScore_DDFB>FFHACBHIICHCEHHIFB1?EH:C??BGDBDFGH9BDG4<8BDGB=AF86@_Mismatch_1_Sense_+_Library_PoolT
CCAAAGTTACATAGAAGTCGTCCAAGGTGAGGGTGAAGCTGTGAAGATTGCGAGAT
>Frequency_1_QualityScore_FFHHHHHJJEHJIIJIJJJIIHIJIJGIJJJJGJJJGIIJIJJJIJJHIJJJJIIIJ?EEHHF;BBCEEEEDDDDDDDDDDDDDDDDDBDDDDE_Mismatch_0_Sense_+_Library_PoolT
ACCTGATCGTGGACAAGCTCGATGCTACTGCCAAAGTTACAGAGAAGTCGTCCAAGGTGAGGGTGAAGCTGTGAAGATTGCGAGATCGATCTAT
>Frequency_1_QualityScore_DDFHHFHGIJJGEGEEGGHIGIIIIIGHBGGGEGIIIECGIEIIJIJJJIIIHHEHFFEHHHEFFFFFF@CECECEDDC_Mismatch_1_Sense_+_Library_PoolT
GGCCGCCCTTCAGGTGGCCATTTTTTATATGTAGACATATTACTGTATTTAATAAATATATGTGCATTCTTTACTCTCA
>Frequency_1_QualityScore_FFHHHHHJJGIIGIIIJJJIIJIIJJIJIJIIJIIJJGIHIEIBFDGGIBFFHGIIJIGGEHAECEFFBACBDDBDDDCCDDDDDDD55<?@BD_Mismatch_2_Sense_+_Library_PoolT
AAGCTCGATGCTACTGCCAAAGTTACAGAGAAGTCGTCCAAGGTGAGGGTGAAGCTGTGAAGATTGCGAGATCGATCTATGGGGGGGTTTTTTG
>Frequency_1_QualityScore_FFBC?BFGBEGBHHHIIEHCFGGEGGIIHDHGGFI>GHIIIIIIIIBHGFH_Mismatch_0_Sense_+_Library_PoolT
ATGTAGACATATTACTGTATTTAATAAATATATGTGCATTCTTTACTCTCA
>Frequency_1_QualityScore_FFHHHHHJHIJJJJJJJJJJJJJIIIJJJJJJJJJJJJJHHHGHHFFFFFFEEEEEEEDDDFCDEDDDD@BDDBDD@CC@CDDDCCDDACDDDD_Mismatch_0_Sense_+_Library_PoolT
TACGGCTGTAGCTAGATTTTTCGATATACATTTTTTTTTGTTCATACTCCATATACTACATTAATGGCCGCCCTTCAGGTGGCCATTGTTTATA
>Frequency_1_QualityScore_B?=BFAADAA3A;HFCBH=@-07?8<<<?(05-5<C>>85?B-@3(3@:>A>(+3>(+(48989559B9>C(9<?8<?:A@(4>4>>CC>@CA3_Mismatch_1_Sense_+_Library_PoolT
GCGAGATCGATCTATGGGGGGTTTTGTTGCGCATCTTCGGATGTATTGAATACATGGTTAGGGCGAGGATAGGGCTACATGATTTCTTTGATTT
>Frequency_1_QualityScore_DFHGHGHIJIGHJ?EGGIGIIGEHIIFIIIHGIIIJJI@GIBHGHGHHFFFFFEADEEEEDDDDDDEDDCCDCCDDD>ACDDDDDDDDD?ACDD_Mismatch_0_Sense_+_Library_PoolT
TGCGCATCTTCGGATGTATTGAATACATGGTTAGGGCGAGGATAGGGCTACATGTTTTCTTTGATTTGATCATATAGATGCTACGGCTGTAGCT
>Frequency_1_QualityScore_FFHHFHHJIJJJJIJJJJIJJIGHJHJJJJJJJIJJJJJJHHHHHFFFFDCEEEEEECDCDDDDDD@DC?>CCDDDDDBDDDDDDDADDCDCDD_Mismatch_0_Sense_+_Library_PoolT
CGCGTGCGATGGGACCTGATCGTGGACAAGCTCGATGCTACTGCCAAAGTTACAGAGAAGTCGTCCAAGGTGAGGGTGAAGCTGTGAAGATTGC
>Frequency_1_QualityScore_FFHHHHHJJJJIJJJJJIJIJJJJJJJJIHIIBGCHIIFGFHIJJJJJIGHEHIIJJBHFFFFACDD@CACDDDD<>BDDDDDDDBBBDDDEDD_Mismatch_0_Sense_+_Library_PoolT
TACTGCCAAAGTTACAGAGAAGTCGTCCAAGGTGAGGGTGAAGCTGTGAAGATTGCGAGATCGATCTATGGGGGGTTTTGTTGCGCATCTTCGG
>Frequency_1_QualityScore_FFHHHHHJJJJJJJJJJJJJJJJJJJIJJJIJJJJJIGIJJJIJJIJJIJJJAEHHHFDEDDEEEDDDCCA@CBDDDDCDDDDDDDDDDCCDDD_Mismatch_0_Sense_+_Library_PoolT
CTTAAAGCGCAGCAGCAGCAGGGCAGCATTCCCCTGAATTTGAAGGCCAACGTTCCCGTGAAGATAAAATTGGGGAAATTGAAGTCGATGAAGA
>Frequency_1_QualityScore_FFHFGDHJJJJJAEFHIEHJJHIJAHHIJJJJIIJJJJJJJJJIIIJIHEHHHIHIJJJJJIJIIIJIJIJ_Mismatch_0_Sense_+_Library_PoolT
CCGCCCTTCAGGTGGCCATTGTTTATATGTAGACATATTACTGTATTTAATAAATATATGTGCATTCTTTA
>Frequency_1_QualityScore_FFHHHHHJJJJJJJJJIJJJJJJJJJJJJJIIJJIJJJJJJIJJJJJHIJJJJJIJJJJJJJJI_Mismatch_0_Sense_+_Library_PoolT
GGCCATTGTTTATATGTAGACATATTACTGTATTTAATAAATATATGTGCATTCTTTACTCTCA
>Frequency_1_QualityScore_FFHHHGHJJJJJJIJJJJJJJJCGHGIIJJJGIJJJJJJJJJJJJJJJJJJJJHIJJJJJJJJIHHHHHHEHFFFFFFFEEEEEDDDE_Mismatch_1_Sense_+_Library_PoolT
ACATTAATGGCCGCCCTTCAGGTGGCCATTGTTTATATGTAGACATATTACTGTATTTAATAAATATATGTGCATTCTTTACTCTCAT
>Frequency_1_QualityScore_FFGHHHHIJJIJJGJJJEIJJIIDHHIJDHGIIGIJIJIJIJJJJHIIIHJIJJJJG_Mismatch_0_Sense_+_Library_PoolT
CCATTGTTTATATGTAGACATATTACTGTATTTAATAAATATATGTGCATTCTTTAC
>Frequency_1_QualityScore_FFHDFHHJIHHIJIJJJJJIIIJJJII??DDFGHIJHIIJIJBFGGGIFGHIJGDGGCEHEHHFEBB?DCBCDDDBB8A<BD9(8>C>CC8ABB_Mismatch_1_Sense_+_Library_PoolT
CTGAATTTGAAGGCCAACGTTCCCGTGAAGATAAAATTGGGGAAATTGAAGTCGATGAAGATTAAGGTCCGCGTGCGATGGGTCCTGATCGTGG
>Frequency_1_QualityScore_FFHHHHHJJJJJJJJIJJJIJJIJJBGIJJJJJJIIJJJJJJJJJJJJJIIJJJIJIGJJJJHHHFHHHCFFFFFFFEEDEEDEDDDDDD_Mismatch_1_Sense_+_Library_PoolT
ACTACATTAATGGCCGCCCTTCAGGTGGCCATTGTTTATATGTAGACATATTACTGTATTTAATAAATATATGTGCATTCTTTACTCTTA
>Frequency_1_QualityScore_FFHHHHFIEHFIJJIIEGGHHIJGJIIGIIIGIIFFHIIIIFHIIJIJEAGIIGGEGGIGGIFDDD?CCCDDDDDCDDDDDDDCCDCDDDEDDD_Mismatch_0_Sense_+_Library_PoolT
TTTCTTTGATTTGATCATATAGATGCTACGGCTGTAGCTAGATTTTTCGATATACATTTTTTTTTGTTCATACTCCATATACTACATTAATGGC
>Frequency_1_QualityScore_FFHHHHAFGHIJEHIIJIJJIIEGIGIJJJJIJJJJJHIIJHHJJJJJDD7<BDDDDDDDDDDDDEDDB@BDEEEDDDDEDDEDDDDDDDDDB>_Mismatch_2_Sense_+_Library_PoolT
CCAAGGTGAGGGTGAAGCTGTGAAGATTGCGAGATCGATCTATGGGGGGGTTTTTTGCGCATCTTCGGATGTATTGAATACATGGTTAGGGCGA
>Frequency_1_QualityScore_DD?BFFFE,<EEHHIIGFEHIIGIIECFEEEHIIIIGBBFGFAHGHHHIIIIIHBEF;>C6AC3@;ACCDCDCCCCD@CC3:9C3-<@BC<(:@_Mismatch_2_Sense_+_Library_PoolT
TGATCATAAAGATGCTATGGCTGTAGCTAGATTTTTCGATATACATTTTTTTTTGTTCATACTCCATATACTACATTAATGGCCGCCCTTCAGG
>Frequency_1_QualityScore_FFHHHHHIJJJJJIJJJJJJJJIJIFHHIJJIGGIGHHIHIJIJJJEHGIJHEHFDFFFFCEECACCDDDBDDBBCDBBBDCEDDDDDDD9<?@_Mismatch_2_Sense_+_Library_PoolT
GACAAGCTCGATGCTACTGCCAAAGTTACAGAGAAGTCGTCCAAGGTGAGGGTGAAGCTGTGAAGATTGCGAGATCGATCTATGGGGGGGTTTT
>Frequency_1_QualityScore_FFHGHHHJIIIIJIJIJIFIJJIIJJJIIJJJIIJFIHHIJJJHIIJIJJJJJHIIGIJG_Mismatch_1_Sense_+_Library_PoolT
ATTGTTTATATGTAGACATATTACTGTATTTAATAAATATATGTGCATTCTTTACTCTTA
>Frequency_1_QualityScore_FBFHHHHHIJJJJIJJJJJJJJJJJJJJJJJJJJJJIIIJJJJHJJFIIHIHHFFFDDEEDDDDDDDCDBDDDDDDDDDDDEDDDDDDDDCCDD_Mismatch_0_Sense_+_Library_PoolT
GTGAAGATAAAATTGGGGAAATTGAAGTCGATGAAGATTAAGGTCCGCGTGCGATGGGACCTGATCGTGGACAAGCTCGATGCTACTGCCAAAG
>Frequency_1_QualityScore_FFHFHHHJJGIIJIIJJJJJD7BDDDDDDDDDDDDDDEDDDDDDDEEDACCEDDEDDCCDDDDDDDDDBCDDDDDDDDDDDCDEDDDDDDCDDE_Mismatch_0_Sense_+_Library_PoolT
GCGAGATCGATCTATGGGGGGTTTTGTTGCGCATCTTCGGATGTATTGAATACATGGTTAGGGCGAGGATAGGGCTACATGTTTTCTTTGATTT
>Frequency_1_QualityScore_FFCFFHHJEGHIIJJJHGHIIFHIIJJDHHJJJHIJJHIJJJJJDD:BDDDDDDDDCDDDDEDD?BDCD@DDDCDEDDDDDDDCDDDDDBDD@C_Mismatch_2_Sense_+_Library_PoolT
GGTGAGGGTGAAGCTGTGAAGATTGCGAGATCGATCTATGGGGGGGTTTTTTGCGCATCTTCGGATGTATTGAATACATGGTTAGGGCGAGGAT
>Frequency_1_QualityScore_FFHHHHHJJHIJJJJJJIJJIJIIJJIJJJJJJHIJJJJJJJJJJJJJJJJJJJJJJJHHHHHFFFDDDCDDDEDDDEDDDDDDEDDEEEEEEE_Mismatch_0_Sense_+_Library_PoolT
AATACATGGTTAGGGCGAGGATAGGGCTACATGTTTTCTTTGATTTGATCATATAGATGCTACGGCTGTAGCTAGATTTTTCGATATACATTTT
>Frequency_1_QualityScore_FFHHHGHIJJJJJJJJJJJJJJJJJJJJJJJJJJHHJJJIJJIHIJJJJJJJIJJJJJJJJJJHHHHHHHFFFEFFFEFEEEFEEEDDDDDDDD_Mismatch_2_Sense_+_Library_PoolT
ACTCCATATACTACATTAATGGCCGCCCTTCAGGTGGCCATTGTTTATATGTAGACATATTACTGTATTTAATAAATATATGTGCATTCTCTAA
>Frequency_1_QualityScore_FFHHHHHJIJJIJJJJJJJJIIJIJJJJJJJIIIJJJJJFIIIJJJJJJJGIJJJJ_Mismatch_0_Sense_+_Library_PoolT
TTTATATGTAGACATATTACTGTATTTAATAAATATATGTGCATTCTTTACTCTCA
>Frequency_1_QualityScore_FFHHHHHJJJJGIJJJJIBHJIEIJJJJHIIIJJJJJJJJJJJJJGIIIJJJIJJIJJJJJJJHHEHHFHBEFFFFFFEEEECEEDDDCDCDDD_Mismatch_0_Sense_+_Library_PoolT
TATACTACATTAATGGCCGCCCTTCAGGTGGCCATTGTTTATATGTAGACATATTACTGTATTTAATAAATATATGTGCATTCTTTACTCTCAA
>Frequency_1_QualityScore_DDFDHHBFH@?C@FHGIE?A@?D?GHIIGF3BG?DAG9F9B?FHBHGGGE@AFH7@DG=CCEBEEDDCC;;>>>@ACCBBBBBCB<<ABCD@@B_Mismatch_0_Sense_+_Library_PoolT
TGATCGTGGACAAGCTCGATGCTACTGCCAAAGTTACAGAGAAGTCGTCCAAGGTGAGGGTGAAGCTGTGAAGATTGCGAGATCGATCTATGGG
>Frequency_1_QualityScore_FFHHHHHJJJJJIIJJIIJCFHIJIJJIIHJJJJJJJJJJJIJJJJJJJJGHJJJJJJJIJJJJJHHHHHHHHFFFFFFFEEDE_Mismatch_1_Sense_+_Library_PoolT
TTAATGGCCGCCCTTCAGGTGGCCATTGTTTATATGTAGACATATTACTGTATTTAATAAATATATGTGCATTCTTTACTCCCA
>Frequency_1_QualityScore_DFHDHFFHFBFHIIICGGGJJIJJDGHGIJJIIJJEIIGIJJIIJJJJIGGIIGHGGGIEGIJJIFHHHHHHFF_Mismatch_0_Sense_+_Library_PoolT
TGGCCGCCCTTCAGGTGGCCATTGTTTATATGTAGACATATTACTGTATTTAATAAATATATGTGCATTCTTTA
>Frequency_1_QualityScore_DDHHHGHGGHIIIGAGEBGIIEEH??FEHIIIIHGIIIIIIIGIHIIGGICGGHIGIIGEHHGHEGGEEHEEEFFFFFEEEEEEEDDDB_Mismatch_1_Sense_+_Library_PoolT
CTACATTAATGGCCGCCCTTCAGGTGGCCATTGTTTATATGTAGACATATTACTGTATTTAATAAATATATGTGCATTCTTTACTCGCA
>Frequency_1_QualityScore_FFHHFHHJJJJJJHIJJJJJJIJIJJJJJJJJJJJJJJJIJJJJJJIJJJJJJJJJJJJJJJJIHHFDDBDDDDEEEDDDDDDCDEEEDDDDED_Mismatch_0_Sense_+_Library_PoolT
CATGTTTTCTTTGATTTGATCATATAGATGCTACGGCTGTAGCTAGATTTTTCGATATACATTTTTTTTTGTTCATACTCCATATACTACATTA
>Frequency_1_QualityScore_FFHHHHHJJJJJJJIJJIJJJJJJJJJJJJJIJJFHIJJIJJJHJJJJIJJIJJJJJJIHHHHHHHFFFDFFEEEEEEFEEEDFDE_Mismatch_0_Sense_+_Library_PoolT
ACTCCATATACTACATTAATGGCCGCCCTTCAGGTGGCCATTGTTTATATGTAGACATATTACTGTATTTAATAAATATATGTGCA
>Frequency_1_QualityScore_FFHHHHHJJJJJJJHIJGIJJJJIJIJJJJIJJJJJJJJIJJJIIJJJJJJJJJJHHHHHFFFDDBCDDDEDCCDDDDDDDFDDEEEEEEEDDD_Mismatch_0_Sense_+_Library_PoolT
ACATGGTTAGGGCGAGGATAGGGCTACATGTTTTCTTTGATTTGATCATATAGATGCTACGGCTGTAGCTAGATTTTTCGATATACATTTTTTT
>Frequency_1_QualityScore_FFHHHHHJJJJJJIIIIJJIJBHJIIJJJJJHIGIJJJJIJGHIGHHHFFFFDDEEDDDDDCC@CCDDCBB5<>BDBDDDDDABDDDDDDBD@D_Mismatch_0_Sense_+_Library_PoolT
GGCACTGAACTCTGCACGGGCGCCCTGCCAGTGTTCTACCAGGGCCACAAGAACACCACTTTCATGGACGTGGCGCTCACTGGGACCGGCGCTC
>Frequency_1_QualityScore_FFHDHHHJHIJJJJJJJJJJJJGGIFGHJJIIJGHHHHHDEFFFDEDDDDDDDDDDDDDDDDDCDDDDDCDDDDDEDEDDEDDDEDDEDDDDDD_Mismatch_0_Sense_+_Library_PoolT
GGGTTTTGTTGCGCATCTTCGGATGTATTGAATACATGGTTAGGGCGAGGATAGGGCTACATGTTTTCTTTGATTTGATCATATAGATGCTACG
>Frequency_1_QualityScore_FFHHHHHJFGIJJJJJJJJJJJJIIIJIJJJJJJJJJIJIJJJJJJJJFHIJJJJJIIJJJJIIJJJJJHIJII_Mismatch_0_Sense_+_Library_PoolT
CCTTCAGGTGGCCATTGTTTATATGTAGACATATTACTGTATTTAATAAATATATGTGCATTCTTTACTCTCAA
>Frequency_1_QualityScore_FFHHHHHJJJJIJJJJJJJJICGIIJJIJJGIJJJJJJGJJIJIJJJJJJJJHIJJJJJJJHGHHHGHFFEFFFFEEEEEE_Mismatch_1_Sense_+_Library_PoolT
CATTAATGGCCGCCCTTCAGGTGGCCATTGTTTATATGTAGACATATTACTGTATTTAATAAATATATGTGCATTCTTTAA
>Frequency_1_QualityScore_FFHHHHHJJJJJFHIHIJJIJJIJJIIJJHIJJJJJJIJJHJJHHHHHFFFFFADEEEEEDDDDDEDDDCECCFEDDEDDDDDDDDDDDDDDCE_Mismatch_0_Sense_+_Library_PoolT
GCGCATCTTCGGATGTATTGAATACATGGTTAGGGCGAGGATAGGGCTACATGTTTTCTTTGATTTGATCATATAGATGCTACGGCTGTAGCTA
>Frequency_1_QualityScore_FFHHHHFIJJJJJJJHIIJJJIIJJJJJJJIJJJJJIJJJJJJJJFFFEEEEEEEDDDDDDEEEDDDDFCDECDDDDBDD>CDCDDCCDDBACD_Mismatch_1_Sense_+_Library_PoolT
CAGATGCTACGGCTGTAGCTAGATTTTTCGATATACATTTTTTTTTGTTCATACTCCATATACTACATTAATGGCCGCCCTTCAGGTGGCCATT
>Frequency_1_QualityScore_ADFHHHHIJJJGIIJJIIJIIGIJJJJJJJJJJIJJJHIJJIIIHIIJJIJJHIIIJGIJJJHHFDDDDDDCCDDDDDDDDDDEEEDDDDEDAD_Mismatch_0_Sense_+_Library_PoolT
TGTTTTCTTTGATTTGATCATATAGATGCTACGGCTGTAGCTAGATTTTTCGATATACATTTTTTTTTGTTCATACTCCATATACTACATTAAT
>Frequency_1_QualityScore_FFGGGHHIJJIIJGIJJJIJCEHHIIDHJHJJJJJJIIIJJGICGIIGIJGIIB_Mismatch_0_Sense_+_Library_PoolT
TATATGTAGACATATTACTGTATTTAATAAATATATGTGCATTCTTTACTCTCA
>Frequency_1_QualityScore_FDHHHHHIJJJJIGFHHIJJEHHIEHIJJIGIIJJJIIFGGGIIHHFHHEECECDEEDDDDCDCCACDDCDCD<C<:ABBDD?@CB>C@BDD8<_Mismatch_0_Sense_+_Library_PoolT
GATGAAGATTAAGGTCCGCGTGCGATGGGACCTGATCGTGGACAAGCTCGATGCTACTGCCAAAGTTACAGAGAAGTCGTCCAAGGTGAGGGTG
>Frequency_1_QualityScore_FFHHHHHJJJJJJJJJJJJJJJJJJBDHJJJIJJJJJJJJJJJJJIJJIIJJJJJJHJJJJJIHHHHHHHFFFDFFFFEDEEEEEDDDDDC_Mismatch_1_Sense_+_Library_PoolT
ACTACATTAATGGCCGCCCTTCAGGTGGCCATTGTTTATATGTAGACATATTACTGTATTTAATAAATATATGTGCATTCTTTACTCTCGA
>Frequency_1_QualityScore_ADFFHHHJJHGJJIJJJIJIJJIJJJJJJJJIIJJIJJIIIHIJIJJIDGGIIJIJIJGIIIIJI_Mismatch_0_Sense_+_Library_PoolT
TGGCCATTGTTTATATGTAGACATATTACTGTATTTAATAAATATATGTGCATTCTTTACTCTCA
>Frequency_1_QualityScore_FFHDFHHJJJJJJIIJHIJJJJHHIJJJGIIJHIJJJJJD7BDDDDDDDDDDDDDDEDDBDDDEEEDDDCCDDDDCCCDDDDDD@BDBDDDDDD_Mismatch_0_Sense_+_Library_PoolT
GGGTGAAGCTGTGAAGATTGCGAGATCGATCTATGGGGGGTTTTGTTGCGCATCTTCGGATGTATTGAATACATGGTTAGGGCGAGGATAGGGC
>Frequency_1_QualityScore_FFHHHHHIJIJJJJJJJJJJEHHIIJGHJJJJJJJJIJJJJHHHHFFFFEDEDEDBDDEDDDDDDDDDDCC>CDDCDDDCDDDCDDDD?CCD@C_Mismatch_0_Sense_+_Library_PoolT
GAAGTCGATGAAGATTAAGGTCCGCGTGCGATGGGACCTGATCGTGGACAAGCTCGATGCTACTGCCAAAGTTACAGAGAAGTCGTCCAAGGTG
>Frequency_1_QualityScore_FDHHFGHJIIJJJHGIJJJJJFIJIIIIIIGHIIHIJGG?FHHIFCHFEHGFHIICHEECCFFDFECEC@CECDB;=?CD?BBDCDEDDDDD>@_Mismatch_0_Sense_+_Library_PoolT
GTGGACAAGCTCGATGCTACTGCCAAAGTTACAGAGAAGTCGTCCAAGGTGAGGGTGAAGCTGTGAAGATTGCGAGATCGATCTATGGGGGGTT
>Frequency_1_QualityScore_FFHHHHHJJJJJJJJJJGIJHIJJIJJJJJIIJJIIIJJJJJHHHBEFFEDEEEDDDDDEEDDDDDDCDCDDDDDDDCDDDDEDDDDDDDDDDD_Mismatch_0_Sense_+_Library_PoolT
TTGTTGCGCATCTTCGGATGTATTGAATACATGGTTAGGGCGAGGATAGGGCTACATGTTTTCTTTGATTTGATCATATAGATGCTACGGCTGT
>Frequency_1_QualityScore_FFHHBCFGHII;FADHIIIIJHHG>GGHIJGFAFGIIIJJFIJIIJIDD7B<?B@BDBDDDDDCDDDBD@CDEDCCCCDCDDDDCDA@?BDBBB_Mismatch_2_Sense_+_Library_PoolT
CAAGGTGAGGGTGAAGCTGTGAAGATTGCGAGATCGATCTATGGGGGGGTTTTTTGCGCATCTTCGGATGTATTGAATACATGGTTAGGGCGAG
>Frequency_3_QualityScore_FFHHHHHJJJJJJJJJJHJJJJJJHHHJJJJIJJJJJJJIJJJJJJJJJJJJIGEDBBDCEDCDDDDDDCCDDDDDDDEDDEDCBDCCCC@@CB_Mismatch_0_Sense_+_Library_PoolT
TTGATCATATAGATGCTACGGCTGTAGCTAGATTTTTCGATATACATTTTTTTTTTGTTCATACTCCATATACTACATTAATGGCCGCCCTTCA
>Frequency_3_QualityScore_FFHHHHHJJJJJJJJIHHIIJIJHJJJJJJJIJJJJJJJJJJJJJJHEBDDCDDDDDDDDDCCEEEDDDBDDDECDDDCCCCCDDABD=ACDCA_Mismatch_2_Sense_+_Library_PoolT
ATAGATGCTACGGCTGTAGCTAGATTTTTCGATATACATTTTTTTTTTGTTCATACTCCATATACTACATTAATGGCCGCCCTTCAGGTGGCCA
>Frequency_3_QualityScore_FFHHHHHHIJGIJJJJJJJJJJJHIJJJJJJJIJJJJHIIIIIJJJIJJJJJJJJHHFEDDDDEEBCDDCCA@>C@@CDDDEEEDDDDDD4<A>_Mismatch_0_Sense_+_Library_PoolT
TAGGGCGAGGATAGGGCTACATGTTTTCTTTGATTTGATCATATAGATGCTACGGCTGTAGCTAGATTTTTCGATATACATTTTTTTTTTGTTC
>Frequency_2_QualityScore_EFHHHHHJIIJJJIJJIJIJJJJJJJJJJJJJJJIIJJJJJIJIIJJIIIIJJJIJIJJJJHFDDDAADCCEEDDDCCCCDEEECDCDEDDECD_Mismatch_0_Sense_+_Library_PoolT
TTTCTTTGATTTGATCATATAGATGCTACGGCTGTAGCTAGATTTTTCGATATACATTTTTTTTTTGTTCATACTCCATATACTACATTAATGG
>Frequency_1_QualityScore_FFHHGHHJJJJJJIHIIJJIJICHHGJIJIJJJIJJIIJIGHHIHIIIJJIJIIJFFHHGIIIGHHFFDBDB-<9A3:4::ACD_Mismatch_0_Sense_+_Library_PoolT
ACATGTTTTCTTTGATTTGATCATATAGATGCTACGGCTGTAGCTAGATTTTTCGATATACATTTTTTTTTTGTTCATACTCCA
>Frequency_1_QualityScore_=D?BF>C?<@A4<A@4CF:1@CD)9**?:??D94B<FF)?8/*?9BFE@CFEE8?@5555AA5>:?A_Mismatch_1_Sense_+_Library_PoolT
TGATCATATAGATGCTACGGCTGTAGCTAGATTTTTCGTTATACATTTTTTTTTTGTTCATACTCCA
>Frequency_1_QualityScore_DFHHHHHJGIIHIJIJJIJGIIJJJJGHIJJJJEHJIJJJJDIIJJJIJJJJJJJHDD@BDDEEEDDCDDCCCDDEDDDCDCDDDCDDDDDDBD_Mismatch_0_Sense_+_Library_PoolT
ATTTGATCATATAGATGCTACGGCTGTAGCTAGATTTTTCGATATACATTTTTTTTTTGTTCATACTCCATATACTACATTAATGGCCGCCCTT
>Frequency_1_QualityScore_FDHBHBDD@EFHGHGIIHEHHICFHGGIGIIGHIIAHIEGIGEIHI>AEFCCCCC;5-;;A5(:5>ADD>CCC@CCEA_Mismatch_0_Sense_+_Library_PoolT
CATATAGATGCTACGGCTGTAGCTAGATTTTTCGATATACATTTTTTTTTTGTTCATACTCCATATACTACATTAATG
>Frequency_1_QualityScore_FFHHGDFGIJJJJGIJIIJIICIIIJJGIJIJJJJJJJJJJJIIHIIIIJJJIFIJIIIIIIIFHIJJIHIIIJHIIIHFE_Mismatch_0_Sense_+_Library_PoolT
TCAGGTGGCCATTGTTTATATGTAGACATATTACTGTATTTAATAAATATATGTGCATTCTTTACTCTCTATTGTTGTTTA
>Frequency_1_QualityScore_FFHHHHHJJJJJJJJJJJJJJJIIJJJIJJJJJJJJJJJIJJJJJJJJHIJJIJJJJJJJIJJJJHHHHADFFFFDDDDD@DDDEEEDDDDDDD_Mismatch_0_Sense_+_Library_PoolT
ATAGGGCTACATGTTTTCTTTGATTTGATCATATAGATGCTACGGCTGTAGCTAGATTTTTCGATATACATTTTTTTTTTGTTCATACTCCATA
>Frequency_1_QualityScore_FFHHHHHJJJJJJJJJJJJJJJJJJJJHJJJJJJJJJJJJJJFIJJJJJJJJJJJHDDDBBCCDDDDDDCCCDDCDDCCDDEEEEEDDDDEDED_Mismatch_0_Sense_+_Library_PoolT
GATTTGATCATATAGATGCTACGGCTGTAGCTAGATTTTTCGATATACATTTTTTTTTTGTTCATACTCCATTGTTTATATGTAGACATATTAC
>Frequency_1_QualityScore_FFHHHHHJGIJJJJJJJJIIJIIJJIJJJJIIJJJJIJJIJJJJJJJJJJJIJIIGHHHFFFFFFEEEEEBBDDDDEEEFFEDDDDDDBBCCCC_Mismatch_0_Sense_+_Library_PoolT
GGGCGAGGATAGGGCTACATGTTTTCTTTGATTTGATCATATAGATGCTACGGCTGTAGCTAGATTTTTCGATATACATTTTTTTTTTGTTCAA
>Frequency_1_QualityScore_DDHHHGHIIJIIJJJJJJIIJJJGHIJJJJGGIJJIJJDGHIHJIJJJJJJJHDD@ACCDCCDDCCDDCC@DDCDDDEDDE@CBDD@BBDDD@C_Mismatch_0_Sense_+_Library_PoolT
TGATCATATAGATGCTACGGCTGTAGCTAGATTTTTCGATATACATTTTTTTTTTGTTCATACTCCATATACTACATTAATGGCCGCCCTTCAG
>Frequency_1_QualityScore_FFHHHHHJJJJJJJJJJJJJJJJJHJJJJJJJJJJJJJJJJJIJJJJJJJIJJJJIJFFHHHHFFEFDDDEADFFEDDDDDDBDDCCDDDDDDD_Mismatch_0_Sense_+_Library_PoolT
GGATAGGGCTACATGTTTTCTTTGATTTGATCATATAGATGCTACGGCTGTAGCTAGATTTTTCGATATACATTTTTTTTTTGTTCATACTCCA
>Frequency_1_QualityScore_DDFF?FHHIFGIGGHGGI>BFDHDHIIIGGGHIEGFHC*?BGEGIGHG>DGDFHICGHHCBB;?9>:AD::ACCCCCDA>CCCCCCAC:38A<>_Mismatch_1_Sense_+_Library_PoolT
GTTGATTTGATCATATAGATGCTACGGCTGTAGCTAGATTTTTCGATATACATTTTTTTTTTGTTCATACTCCATATACTACATTAATGGCCGC
>Frequency_1_QualityScore_D:@@D>BG2AAC;C1?GGFFD3BD9?*??GEFF0@FC@CE@@C;@@AE=/75&0<A>30(008B5AAD?>BBBBA:@A3(+(9@@A3A>A1?89_Mismatch_0_Sense_+_Library_PoolT
GTCCAAGGTGAGGGTGAAGCTGTGAAGATTGCGAGATCGATCTATGGGGGGGCTTTTTGCGCATCTTCGGATGTATTGACTACATGGTTAGGGC
>Frequency_1_QualityScore_FFHHHHHJJJJJJJJJJIJIIJJJIJGJJJJJJJJJJJJJJJJJJJJJHHHFFFFFFFEEEECEEEEDDDDFDDECDDDDD>BBDDDDDCDDDD_Mismatch_1_Sense_+_Library_PoolT
CATATAGATGCTACGGCTGTAGCTAGATTTTTCGATATACATTTTTTTTGTTCATACTCCATATACTACATTAATGGCCGCCCTTCAGGTGGCC
>Frequency_1_QualityScore_FFHHHFHJJJJJJJJJJJJIJJJJIJJJIJJJJJJIJJIJIJJJJIJIIJIJIJJIJJIJJIJJJJJFDBDDBBD_Mismatch_0_Sense_+_Library_PoolT
ACATGTTTTCTTTGATTTGATCATATAGATGCTACGGCTGTAGCTAGATTTTTCGATATACATTTTTTTTTTGTA
>Frequency_1_QualityScore_FFHHHHHHIJJJJIJGJGIIIIJJIJJJJIJJJJIIJIJJJJIJJJJJIJIJJJHAHHFFFFFFFFEEEADEDDEEDEFDEDDDDDD>ADCDDC_Mismatch_0_Sense_+_Library_PoolT
GGCGAGGATAGGGCTACATGTTTTCTTTGATTTGATCATATAGATGCTACGGCTGTAGCTAGATTTTTCGATATACATTTTTTTTTTGTTCATA
>Frequency_1_QualityScore_ADHHHHFIHGHEGHJIGDFHGGGI<D9BFGEBHHIGFHDGHGIGGHIIIJBCHGDEHHEHEEEHFD@DB;>CAECBCCCC>AC@CDDDCCCDCC_Mismatch_0_Sense_+_Library_PoolT
ATACTACATTAATGGCCGCCCTTCAGGTGGCCATTGTTTATATGTAGACATATTACTGTATTTAATAAATATATGTGCATTCTTTACTCTCTAT
>Frequency_1_QualityScore_FFHHHHHJJJIJJIJJJJJJJJJJJJJJJJJIJIJJJJJJJJJJJJJJJIJJIJIJJJJHFDD@BDDEDDCCDDDDDCDEEDDDDEDCDDDDDD_Mismatch_0_Sense_+_Library_PoolT
CTTTGATTTGATCATATAGATGCTACGGCTGTAGCTAGATTTTTCGATATACATTTTTTTTTTGTTCATACTCCATATACTACATTAATGGCCG
>Frequency_1_QualityScore_FFHHHHHJJJJJJJJJJIFIJIJJJGHIJJIDHHIIJIGHIIHHIIDEGHHH?BDFFFEEEEDDEDEEECB=B?BDD?BDDACDDBDDDD)5<B_Mismatch_0_Sense_+_Library_PoolT
GACAAGCTCGATGCTACTGCCAAAGTTACAGAGAAGTCGTCCAAGGTGAGGGTGAAGCTGTGAATATTGCGAGATCGATCTATGGGGGGGTTTT
>Frequency_1_QualityScore_FDHHHHHJJJIJJJJJJJJJJJJIJJJJJJJJJJJJJJJJJJJJJJJJIJJHJJJJJIJJJJJHFDDDBDDDEDDDDDDDDDDEEEDDDDEDDE_Mismatch_0_Sense_+_Library_PoolT
GTTTTCTTTGATTTGATCATATAGATGCTACGGCTGTAGCTAGATTTTTCGATATACATTTTTTTTTTGTTCATACTCCATATACTACATTAAT
>Frequency_1_QualityScore_A;FFBFHGIIBEFBBDHIIIGFGHIIICHEHGEFIGGIIIDEFHGHIGGIIIIIGCHIIIAHHGD):1=;9?7;7;AAC@BB@B>2<4:::@CC_Mismatch_0_Sense_+_Library_PoolT
GAGGATAGGGCTACATGTTTTCTTTGATTTGATCATATAGATGCTACGGCTGTAGCTAGATTTTTCGATATACATTTTTTTTTTGTTCATACTC
>Frequency_1_QualityScore_DEHHHHHIJJGIJJJJGGIIJJJIJJJIJJFGGIIHIGIIGIGGJJJIJIG@DHIIGGHIJJHFDDDBB?CCCCDDDCCDDDDDDDDDCDDDED_Mismatch_0_Sense_+_Library_PoolT
TTTTCTTTGATTTGATCATATAGATGCTACGGCTGTAGCTAGATTTTTCGATATACATTTTTTTTTTGTTCATACTCCATATACTACATTAATG
>Frequency_1_QualityScore_FFHHHHHIJGIJJJJJJJJJJJIIJJJJJJJIJJJJIJJIJIJJJJJJJJJJJIIHFFFFFFFEEEEEECDDBDDDEEEEEEEDDDDDD@<ACD_Mismatch_0_Sense_+_Library_PoolT
AGGGCGAGGATAGGGCTACATGTTTTCTTTGATTTGATCATATAGATGCTACGGCTGTAGCTAGATTTTTCGATATACATTTTTTTTTTGTTCA
>Frequency_1_QualityScore_DFHHHHHJJJJJJJJJJJJIJJJJIJJJJJJJJJIJIJJJJJIGJJHJJJJGGHHHHFFFFEFFEEECECEEEEDDDEDEEEEDEDDEEEEEED_Mismatch_0_Sense_+_Library_PoolT
TTTTTTGTTCATACTCCATATACTACATTAATGGCCGCCCTTCAGGTGGCCATTGTGTATATGTAGACATATTACTTATTTAATAAATATATGT
>Frequency_1_QualityScore_FFHHGGGJJGGIEH@EHGIIIJIIIFGCGIIGHIGGIID>FFIIIEHGJEHIHFDD=8AC:ADDCDADD@CCD@CACDD:>CC3@AA>B&9<CC_Mismatch_0_Sense_+_Library_PoolT
TTTGATCATATAGATGCTACGGCTGTAGCTAGATTTTTCGATATACATTTTTTTTTTGTTCATACTCCATATACTACATTAATGGCCGCCCTTC
>Frequency_1_QualityScore_FFHHHHHJHJJJJJJJJJJJJJJJIIIJJJJIJJIJJJIIJJJIJJJJIJIJJJJJJJFHJIJJIJJJHHFDDDDDBDDEEEDDDDDDDDEEED_Mismatch_1_Sense_+_Library_PoolT
GCTACATGTTTTCTTTGATTTGATCATATAGATGTTACGGCTGTAGCTAGATTTTTCGATATACATTTTTTTTTTGTTCATACTCCATATACTA
>Frequency_1_QualityScore_FFHHHHGJJJJIIIIJIJJJJJJJIJIHGJJJJJJJJJJJJIGIJJIIJJJJHHFDDDDBDDDEEEDDDCCDDDEEEDDDDEDDECDBDD>BDB_Mismatch_0_Sense_+_Library_PoolT
GATTTGATCATATAGATGCTACGGCTGTAGCTAGATTTTTCGATATACATTTTTTTTTTGTTCATACTCCATATACTACATTAATGGCCGCCCT
>Frequency_1_QualityScore_FFHHHHHHJJJJJJJJJJJJIIJJJJJJJIJJJJJJJJJJJJJIJJJJJJJJJJHHGHFFFFDFEEEEEBDEDDEEEEEFEDDDDDDDDDCEDD_Mismatch_0_Sense_+_Library_PoolT
GGCGAGGATAGGGCTACATGTTTTCTTTGATTTGATCATATAGATGCTACGGCTGTAGCTAGATTTTTCGATATACATTTTTTTTTTGTTATAA
>Frequency_1_QualityScore_FFHHHHHJIIJIJJJJJJJGJIJIIIAGIIJJIJJJJJJIJJJIJIJJHFD?BDCACACCC>@A>;(5@::@:>>@C>AB>@>B><C_Mismatch_0_Sense_+_Library_PoolT
CATATAGATGCTACGGCTGTAGCTAGATTTTTCGATATACATTTTTTTTTTGTTCATACTCCATATACTACATTAATGGCCGCCCTT
>Frequency_1_QualityScore_FFHHHHHJJJJJJJJJJJHJJJJJJJIIGIIJIJJGHIJIIIJJJJJJJJJJJJIIIJJJJHHHHHHGHDEFFFFFEEDEEEEDDDEEEDEDDD_Mismatch_0_Sense_+_Library_PoolT
TACTCCATATACTACATTAATGGCCGCCCTTCAGGTGGCCATTGTTTATATGTAGACATATTACTGTATTTAATAAATATATGTGCATTCCAAA
>Frequency_1_QualityScore_FFHHHHHJJIIIJJJJJJJIIJHAGGIJJIIIJJIHIGGIDIIIIIJIIEGHFD>ACCCDA>ACDDDCDACDCCDDEDCDDCDDBB>BD?CCCC_Mismatch_0_Sense_+_Library_PoolT
GATCATATAGATGCTACGGCTGTAGCTAGATTTTTCGATATACATTTTTTTTTTGTTCATACTCCATATACTACATTAATGGCCGCCCTTCAGG
>Frequency_1_QualityScore_FFHHHHHJJJIJJJJJJJJGJJJJIJJJJJJJJJJJJJJJIIJJJJJJJJJJJJJJJJJIJJJJJHHGHHHHDDDDDBBDDDDDCDDDDDCDDD_Mismatch_0_Sense_+_Library_PoolT
GGGCTACATGTTTTCTTTGATTTGATCATATAGATGCTACGGCTGTAGCTAGATTTTTCGATATACATTTTTTTTTTGTTCATACTCCATATAC
>Frequency_1_QualityScore_EF?FHFHGDHIHGIJJJIIGIG>GGHIJIJGDHIJAGIJIJIGIEGHIIJJJGIJIIGE3=CAHE<BCDD?CCCDEDDDEACAC@DFDBD@CDD_Mismatch_0_Sense_+_Library_PoolC
TGAATACATGGTTAGGGCGAGGATAGGGCTACATGTTTTCTTTGATTTGATCATATAGATGCTACGGCTGTAGCTAGATTTTTCGATATACATT
>Frequency_1_QualityScore_?BBFBHDHGG@::?DG44?9?DEC>@FHIGAFFGEC>GGGHGHE<EEEEEC;@;@B<?3;@5>>?CC>>>CDEDCCCAA>@CCC@DDCDCACCC_Mismatch_0_Sense_+_Library_PoolC
TACATTTTTTTTTGTTCATACTCCATATACTACATTAATGGCCGCCCTTCAGGTGGCCATTGTTTATATGTAGACATATTACTGTATTTAATAA
>Frequency_1_QualityScore_DDFDDHAHHGHG@FEHGIIIIIFGGII@CGAG@0?C;C2CGGGG=CGIII@EH@EAEFEE;?BB>ADEC63;>;>@/;=?@?ACA>:(+:>34@_Mismatch_0_Sense_+_Library_PoolC
TTCGGATGTATTGAATACATGGTTAGGGCGAGGATAGGGCTACATGTTTTCTTTGATTTGATCATATAGATGCTACGGCTGTAGCTAGATTTTT
>Frequency_1_QualityScore_FFHHHHHJAFFHIJCGHGGJJIJIIIIHIJJJJIJJJIJIIJJIJJJJJJD:BDDDDDDDDDDDDDDEDDDDDDEEEDDDDEDDEDDCCDDDBD_Mismatch_0_Sense_+_Library_PoolC
GTCCAAGGTGAGGGTGAAGCTGTGAAGATTGCGAGATCGATCTATGGGGGGTTTTGTTGCGCATCTTCGGATGTATTGAATACATGGTTAGGGC
>Frequency_1_QualityScore_FFHHHHGJJJJIJJJGGJGGIJIIIJIEGIJJJJJJJJJIJGFGHHGGHHHHGHHFFFCA@CD3>@ABDD@BDCDDDCCCED>>AC@>5<9BDD_Mismatch_0_Sense_+_Library_PoolC
GATGGGACCTGATCGTGGACAAGCTCGATGCTACTGCCAAAGTTACAGAGAAGTCGTCCAAGGTGAGGGTGAAGCTGTGAAGATTGCGAGATCG
>Frequency_1_QualityScore_FFHHHHHJJJJJIJJJHHHJJJIJEHIFHIJJJJJJJJJJIJJJJJJJJHIJJJIJJIHHHHHHHFFFFDDDDDDDDDDCEDCDEDDDDDBDDD_Mismatch_0_Sense_+_Library_PoolC
TGTATTGAATACATGGTTAGGGCGAGGATAGGGCTACATGTTTTCTTTGATTTGATCATATAGATGCTACGGCTGTAGCTAGATTTTTCGATAT
>Frequency_1_QualityScore_FFFHHHFHIJJJJJGHJGIJJJJJJIJJJJGIJJJJJJJIJJJJHIJJJIIJJJJJJIHHHHFFDEEEDCDDCDEDDDDDBEDDEEEEEEEDDD_Mismatch_0_Sense_+_Library_PoolC
ACATGGTTAGGGCGAGGATAGGGCTACATGTTTTCTTTGATTTGATCATATAGATGCTACGGCTGTAGCTAGATTTTTCGATATACATTTTTTT
>Frequency_1_QualityScore_FFHHHHHJJJJJJJJJCGIIJJJIJGIJJJJJIJIJGIIIJJJIJJJIIHIIIHIIGIJIJJJJFHHHHHHHFFF_Mismatch_1_Sense_+_Library_PoolC
ATGGCCGCCCTTCAGGTGGCCATTGTTTATATGTAGACATATTACTGTATTTAATAAATATATGTGCATTCTCTA
>Frequency_1_QualityScore_FFGAFHHGJFHHHGIIGHIGFHFHCIGFDBDHGHHGHHFD>ACCCECCDDDDCCACCCCCCCCDDDDDD@BDDDB4(>ABD8?BDDDACCDDDD_Mismatch_0_Sense_+_Library_PoolC
AGGTCCGCGTGCGATGGGACCTGATCGTGGACAAGCTCGATGCTACTGCCAAAGTTACAGAGAAGTCGTCCAAGGTGAGGGTGAAGCTGTGAAG
>Frequency_1_QualityScore_FFHHHHHJJIJJJHIJIJJJIJJIJIIJJJJJJIJJJIJJJJJJJJJJIIIGHIIJJGEHH?BDEED=?BDDDDDCCDDDDDDDDDBD@BCDBD_Mismatch_0_Sense_+_Library_PoolC
TGGGACCTGATCGTGGACAAGCTCGATGCTACTGCCAAAGTTACAGAGAAGTCGTCCAAGGTGAGGGTGAAGCTGTGAAGATTGCGAGATCGAT
>Frequency_1_QualityScore_?DDDDFH>4?81CFFGAEC):99DEGB0&)+88ACB(&00)59CD@5085+::(+::CC>C:@94(:<9895@@9@?C>>89<?CCCC:>CCCC_Mismatch_2_Sense_+_Library_PoolC
GAAGATTGCGAGATCGATCTAGGGGGGGATTTGTTGCGCATCTTCGGATGTATTGAATACATGGTTAGGGCGAGGATAGGGCTACATGTTTTCT
>Frequency_1_QualityScore_DFDBHHFIBHIJEHGDGGIGHGIICGEE?<FDFDDGGHGGEG<HH7C;?EHF;?/=C>=@=ACBD?@?CCC3:>?A@CC::ACC@C>ACD_Mismatch_0_Sense_+_Library_PoolC
GGGAAATTGAAGTCGATGAAGATTAAGGTCCGCGTGCGATGGGACCTGATCGTGGACAAGCTCGATGCTACTGCCAAAGTTACAGAGAAG
>Frequency_1_QualityScore_FFHHHHHJHHJJJJIJJJJJJIIIJHIJJDGGHJJGHHHIJJJJJGIIIIIJJJGIJIHHEHFF@DFCEDDD9>BDDDDDDDDDDDDDEBB@BD_Mismatch_0_Sense_+_Library_PoolC
TGCCAAAGTTACAGAGAAGTCGTCCAAGGTGAGGGTGAAGCTGTGAAGATTGCGAGATCGATCTATGGGGGGTTTTGTTGCGCATCTTCGGATG
>Frequency_1_QualityScore_DFGHGHHJJIJJJJJJFGIJJJJJJIJIJIIJJFIIJJJJIJIJ_Mismatch_0_Sense_+_Library_PoolC
TGTAGACATATTACTGTATTTAATAAATATATGTGCATTCTTTA
>Frequency_1_QualityScore_FFHHHHHIIJJGHJGGIJFGHHHGEHEHIIJJJJJFHIIIJJJJJIJJJIJG_Mismatch_0_Sense_+_Library_PoolC
TATGTAGACATATTACTGTATTTAATAAATATATGTGCATTCTTTACTCTCA
>Frequency_1_QualityScore_FFHGHHHJJJJJJIIJJJJJJJHIJJJIJJIJJJJIJJJJIJJJJJJJHIJJJJJIIHGHHHFFFFDEEAEEEEDDDDDDBDCCDDECDDDCCD_Mismatch_0_Sense_+_Library_PoolC
ATAGGGCTACATGTTTTCTTTGATTTGATCATATAGATGCTACGGCTGTAGCTAGATTTTTCGATATACATTTTTTTTTTGTTCATACTCCATA
>Frequency_1_QualityScore_FDHHFHHJJJJJJJJJJIJJJJJJJJIIJJJIJJIJJJJIJGIJJJJJJJJJGIJIJJJIIJJHHHHEFEFEEEEFEEEDDDDDBDDDEEEDDD_Mismatch_0_Sense_+_Library_PoolC
GAGGATAGGGCTACATGTTTTCTTTGATTTGATCATATAGATGCTACGGCTGTAGCTAGATTTTTCGATATACATTTTTTTTTTGTTCATACTC
>Frequency_1_QualityScore_FFHHHHHIJJJJIJJJJJJJJJJIJGIJJJJJIJJJJJJJJJJJJIJJJJJJJHFDDDDDCDDCDDDDDCCDDEEDDDDEDDECCDDDDDDDDD_Mismatch_0_Sense_+_Library_PoolC
TTTGATCATATAGATGCTACGGCTGTAGCTAGATTTTTCGATATACATTTTTTTTTTGTTCATACTCCATATACTACATTAATGGCCGCCCTTC
>Frequency_1_QualityScore_D=CDFD<BFBHGDG@HI<FHI>EHID:*:CB4CCFC@DGHEGGCHBHGA@FHIFGHCCH)7@D47;:;;?BCEEEE>>@@?B>B@9?_Mismatch_0_Sense_+_Library_PoolC
GAGGATAGGGCTACATGTTTTCTTTGATTTGATCATATAGATGCTACGGCTGTAGCTAGATTTTTCGATATACATTTTTTTTTTTGT
>Frequency_1_QualityScore_FFHFHHHJGIJIJJJJJJJJJJJJJJJJJIIJJJJJIJJJJJJJJJJJJJJJJJJJHFDDDBBCACDDDCDDDDCCADDCDDDEDCD>CDDDDD_Mismatch_0_Sense_+_Library_PoolC
TTGATTTGATCATATAGATGCTACGGCTGTAGCTAGATTTTTCGATATACATTTTTTTTTTGTTCATACTCCATATACTACATTAATGGCCGCC
>Frequency_1_QualityScore_FDDFHDFGEEGEBHIIEIGIECEGI?:EDFHCFEHGIEEHHGG6DFHHIGHIGECGGJJIJHEHBEFFFCEDFEDDDDDB<AC>C:CDC?AC>C_Mismatch_0_Sense_+_Library_PoolC
TAGGGCTACATGTTTTCTTTGATTTGATCATATAGATGCTACGGCTGTAGCTAGATTTTTCGATATACATTTTTTTTTTGTTCATACTCCATAT
