# Supplementary material for: Differential Gene Expression Reveals Candidate Genes for Drought Stress Response in Abies alba (Pinaceae)
Source: PLoS One. 2015 Apr 29;10(4):e0124564. doi: 10.1371/journal.pone.0124564 (PMC4414588; doi:10.1371/journal.pone.0124564)
Supplement: S3 File — (GZ) [file pone.0124564.s003.gz › comp20184_c0_seq2.fa]

>comp20184_c0_seq2 len=836 path=[1:0-241 243:242-243 245:244-315 317:316-322 324:323-337 339:338-385 1289:386-405 1309:406-504 506:505-563 565:564-600 602:601-615 617:616-667 867:668-686 688:687-772 979:773-791 1448:792-804 813:805-835] : sp|Q8LGG8|USPAL_ARATH Universal stress protein A-like protein OS=Arabidopsis thaliana GN=At3g01520 PE=1 SV=2 e-value: 1e-06 blast score: 50.4
GTGAAACTTATGGAGATGGATGCACACAGAACGACCAGAAGGATCTTCAAGCAGGCTCTCCTTATCTGCAGAGACAACAATGTGAAGGCAGAGACACATGCGTTTGTGGGTGAGGCCAAGCAGAAGCTGTGTCAAGCTGCACTCAATTTGGGTGCGGATTTTCTGGTGATGGGTACCCATAGCCATGGTTTTCTCAGAAGGGTTATCATGGGAAGTGTGAGTGAGTACTGTTGTGAAAATGCTTCCTGCCCTGTTGTGGTGGCTAACAAAAAAGTCTGCAACAACATTCTGCCATAAAAGAATACAAAGAGGGTGATCTCGATTCTCTGTGTATATGTAAGTAGTTAAGATTTCAAGTAATAGATGTCTATGGAACTAAGTTGAAACCATGAATTTCCTGAGGTAGAAAGGAAAAATTCATATGGGTCCTCCATTTGTTGTATATAGTGACATAGGGGATGGTTGTAATTAACTAAACCTATTGAGAATCCAATTTATGAAGAGGGCTATGGAATCATATTCCCTATTTTGTAAAGATTCAAATACAACCAAAACGTTAAGAATAATGCGTATACACATATGAAGAGGGTTATGGAAGCTTAGGACTTCTTTCATCAGTTCTATGGACTGGGCATCTTAGTCTTGTTCCATGAGTTTTGTAGCCTATAAATATAGAATATGGCTGGCAAGGAAAAAGAGCTGTAGTGAATTGAAAGCGAAGTTGAGAGAGTTGAGAGTTGTAAGAGTTGCGAGATCACTTTGGTCATGAATGCTTTTTAAATGTATGATCTATTAATACAATGAATATTGAATATTGGTTTTGCTTATATGCTTAT

>Frequency_2_QualityScore_DEFGGECEHIIFHHIHD;C:C;EGIEHCGHECEEGGIC9BFCGHIHHIIGIIE8?CDCGHIIDHCEGDGAGGGFCCAACEEE==@=A@@CCC?C_Mismatch_1_Sense_+_Library_PoolT
AACTAAGTTGAAACCATGAATTTCCTGAGGTAGAAAGGAAAAATTCATATGGGTCCTCCATTTGTTGTATATAGTGACATAGGTGATGGTTGTA
>Frequency_2_QualityScore_FFHHHHHJJJJJHIJIEHIJAGHIJIJIIJJJJJJJJJJIJIIIJIIIIIIJIIHHHHGGFFACCDDCDBCDEDDDCDBCDDDBCDDCCCDDDD_Mismatch_0_Sense_+_Library_PoolT
GAGACACATGCGTTTGTGGGTGAGGCCAAGCAGAAGCTGTGTCAAGCTGCACTCAATTTGGGTGCGGATTTTCTGGTGATGGGTACCCATAGCC
>Frequency_2_QualityScore_FFHHHHHJCGHJJJJJIJJJJJJJIJGHIIJJIJJIHIJIIIJIIIJJJIJIJJIIJJJJIJIJIIIIGEGHIHHGHGGFFFEEEEEEEEEDED_Mismatch_0_Sense_+_Library_PoolT
AAAGAGGGTGATCTCGATTCTCTGTGTATATGTAAGTAGTTAAGATTTCAAGTAATAGATGTCTATGGAACTAAGTTGAAACCATGAATTTCCT
>Frequency_2_QualityScore_FFHHHHGJIJJJJJJJJJJJJJIIJJJIJJJJJIJIIJFHIIIJJIJJIJIGGIIGIIJIJCHIIIJIIFHHEHGEEEFEEECEEEEEEEDCCC_Mismatch_1_Sense_+_Library_PoolT
GTCTATGGAACTAAGTTGAAACCATGAATTTCCTGAGGTAGAAAGGAAAAATTCATATGGGTCCTCCATTTGTTGTATATAGTGACATAGGTGA
>Frequency_2_QualityScore_BEGHHEGIFGIIIIGGEGGIIICDCDGGIGEHIIIIJIGEEIEGH?CFCGHIGIIIGIIIIGGHHEEEECDEA=CC?ABCDCDDDDCAAB@CB?_Mismatch_0_Sense_+_Library_PoolT
TCATATGGGTCCTCCATTTGTTGTATATAGTGACATAGGGGATGGTTGTAATTAACTAAACCTATTGAGAATCCAATTTATGAAGAGGGCTATG
>Frequency_2_QualityScore_FFGGHHGHGGGIFGGIGIIIIIIJGGIJJIJJIJJJJJJJJJJJJJJIJJGIIHIIHIIHGGGECCCEDBCDDDDDCCDDECDDDDDDDDDDDC_Mismatch_0_Sense_+_Library_PoolT
GGGAAGTGTGAGTGAGTACTGTTGTGAAAATGCTTCCTGCCCTGTTGTGGTGGCTAACAAAAAAGTCTGCAACAACATTCTGCCATAAAAGAAT
>Frequency_1_QualityScore_FFHHHHHJJJJJJJJJJJJJJJGHJIIJJJJJJIJJJJJJJJJJJJIJFIJJJJIIJJJHIJJJIJJJHHHGHHHFFFEFFEEEEDDDDEEEED_Mismatch_1_Sense_+_Library_PoolT
AGTTGAAACCATGAATTTCCTGAGGTAGAAAGGAAAAATTCATATGGGTCCTCCATTTGTTGTATATAGTGACATAGGTGATGGTTGTAATTAA
>Frequency_1_QualityScore_FFHHGDHIIIIIFHIJJIJJJIJIIIJGHJJJIJIJHIIIJFHIJJJJJJJEHECF@GGI@FHJCCHGHHHGHFFFFF@DECEEEDDCDDCB>A_Mismatch_0_Sense_+_Library_PoolT
TCTGGTGATGGGTACCCATAGCCATGGTTTTCTCAGAAGGGTTATCATGGGAAGTGTGAGTGAGTACTGTTGTGAAAATGCTTCCTGCCCTGTT
>Frequency_1_QualityScore_FDHHHHHJIGHJJJIJIJJJIJJIJJGHIIJJIJGIJJJJJJJJJFJIJJJJJJGGIJHIIIIIJJIJGCEGEAEHHFFEFFFECCECEEFFFD_Mismatch_0_Sense_+_Library_PoolT
CAAGTAATAGATGTCTATGGAACTAAGTTGAAACCATGAATTTCCTGAGGTAGAAAGGAAAAATTCATATGGGTCCTCCATTTGTTGTATATAG
>Frequency_1_QualityScore_FFGHGGGJIJJJJJJJJJIIHIHIIJIIIJJGHIHJIJJHJIJHIGHIJIFFHHIIHIJIIJHIGIIJGHHGHHGFDFFDECEEEEEDDDDEDD_Mismatch_1_Sense_+_Library_PoolT
AAAGGAAAAATTCATATGGGTCCTCCATTTGTTGTATATAGTGACATAGGTGATGGTTGTAATTAACTAAACCTATTGAGAATCCAATTTATGA
>Frequency_1_QualityScore_FFFHHHFIGHIGCGHJFIEGHHIGIJJJCGHIIIIIIIIIGGHHIHJJIJJJJJIHHIIJJIJJIJIJGFGEHIJIGHG?EHGGFFFFEECCEE_Mismatch_0_Sense_+_Library_PoolT
ATACAAAGAGGGTGATCTCGATTCTCTGTGTATATGTAAGTAGTTAAGATTTCAAGTAATAGATGTCTATGGAACTAAGTTGAAACCATGAATT
>Frequency_1_QualityScore_FFHHHHHJJJJJJJJJJJJJJJJJJJJJJJIJIJJGIJJJIJJJJFHHJJJGIJJJJJG_Mismatch_0_Sense_+_Library_PoolT
ATTAACTAAACCTATTGAGAATCCAATTTATGAAGAGGGCTATGGAATCATATTCCCTA
>Frequency_1_QualityScore_FFHHHHHJIJJJJJJJJJHJJIJJJJJJJJJIJJJJJJJJJJJHIJJJFFHIHIJJJJIJJJIJJJGHHGHEHFFFACCEEDCDDDDDDDDDDD_Mismatch_0_Sense_+_Library_PoolT
ATCATATTCCCTATTTTGTAAAGATTCAAATACAACCAAAACGTTAAGAATAATGCGTATACACATATGAAGAGGGTTATGGAAGCTTAGGACT
>Frequency_1_QualityScore_FFHHHHHIJJAGHJJJJJHIIJJIJJHIHIIIIJIJJJIIIIIJJJJJJIJJJJIIJJJJJJJIIJIJJJJJJIJJHHHHHGGFFFFFEEDEDE_Mismatch_0_Sense_+_Library_PoolT
ACAAAGAGGGTGATCTCGATTCTCTGTGTATATGTAAGTAGTTAAGATTTCAAGTAATAGATGTCTATGGAACTAAGTTGAAACCATGAATTTC
>Frequency_1_QualityScore_FFHHHHHIJJJJJJJJJJJJJJDECGIJJIJJJJJJJJJJJJJJJJJJJJFHJIJIJJIIJJIHHHHFFDFFFEEEEEEDDDDDDDDDDDDDDD_Mismatch_2_Sense_+_Library_PoolT
CTGAGGTAAAATGGAAAAATTCATATGGGTCCTCCATTTGTTGTATATAGTGACATAGGGGATGGTTGTAATTAACTAAACCTATTGAGAATCC
>Frequency_1_QualityScore_FFHHHHHJJJJJJIJJJJJJJIJJJJJIJJJJJJJJJJJJJJJJJJJIJIJJJJGIJJJJHIICGGCGIIGGHHGHHHFFDDDEDBDDDCDDDD_Mismatch_0_Sense_+_Library_PoolT
ACTAAACCTATTGAGAATCCAATTTATGAAGAGGGCTATGGAATCATATTCCCTATTTTGTAAAGATTCAAATACAACCAAAACGTTAAGAATA
>Frequency_1_QualityScore_FFHHHHHIJJJJJJJJJJJJJIJJJJJIJJJHIIJJJJIJJJJJJJJJJJJJJJJJJJDIJIJJIJIJJJJJJJJHHHGGHGFFFFDDEECEEE_Mismatch_0_Sense_+_Library_PoolT
AGTTAAGATTTCAAGTAATAGATGTCTATGGAACTAAGTTGAAACCATGAATTTCCTGAGGTAGAAAGGAAAAATTCATATGGGTCCTCCATTT
>Frequency_1_QualityScore_FDHHHHHJJJJJIIHJHHGHIIIJGIJJJJJJJIJIJJJDGIIJJJJIJJJIJJJIJIJJJJJJHGHEHHFFFFFFFEEECEEECDEEEDDCDD_Mismatch_0_Sense_+_Library_PoolT
GTGACATAGGGGATGGTTGTAATTAACTAAACCTATTGAGAATCCAATTTATGAAGAGGGCTATGGAATCATATTCCCTATTTTGTAAAGATTC
>Frequency_1_QualityScore_FFGGHHHIHIJJIJJJIJJJDHEIJJJJGIJJJHHIJJDBDHGGHDHIJJJIIJIJJJIIEHGI?EEFDDEDFCCCEEDCCDDCCCCCDCDEED_Mismatch_0_Sense_+_Library_PoolT
CTATTTTGTAAAGATTCAAATACAACCAAAACGTTAAGAATAATGCGTATACACATATGAAGAGGGTTATGGAAGCTTAGGACTTCTTTCATCA
>Frequency_1_QualityScore_FFHHHHHIGIJFGIGIIIJJJJJIIIDFGIJJJIIJJJJJGIJJJJHGHHHHBEFFFEDEECDDDB@DDDDDDADCDDDDDCDCDEDDDCDECE_Mismatch_0_Sense_+_Library_PoolT
CCCTGTTGTGGTGGCTAACAAAAAAGTCTGCAACAACATTCTGCCATAAAAGAATACAAAGAGGGTGATCTCGATTCTCTGTGTATATGTAAGT
>Frequency_1_QualityScore_FDHHFHHDHFGBFGCHH@CGEIGGHI>CGFHGGIIBGGHCHIIEGIIIIIEHEHIIIIIHCHIIC_Mismatch_0_Sense_+_Library_PoolT
GTTGTATATAGTGACATAGGGGATGGTTGTAATTAACTAAACCTATTGAGAATCCAATTTATGAA
>Frequency_1_QualityScore_FFHHHHHJJIJJJIJJJJJJIIJJJJJJJJJJJJIJJJGIJJJIJJJJJJJJJJJJJJJJJ_Mismatch_1_Sense_+_Library_PoolT
AAGAGGACTATGGAATCATATTCCCTATTTTGTAAAGATTCAAATACAACCAAAACGTTAA
>Frequency_1_QualityScore_FFHHHHHGHIJGHIJGHIJJGJGIIJJJJJJJJJJJJJJJJJJIJJJIJHIIIIIJJGIJHHFF@CEDEEEDDDDDDDDEEDDDDDDDDDDDDD_Mismatch_2_Sense_+_Library_PoolT
GGAAGTGTGAGTGAGTACTGTTGTGAAAATGCAACCTGCCCTGTTGTGGTGGCTAACAAAAAAGTCTGCAACAACATTCTGCCATAAAAGAATA
>Frequency_1_QualityScore_DDHHFHHJGHHGIIJIJJJJJJJJJIIJJIIHGIEHJDGGIIEGJIIJJJHGHHFFFFFFDDCAEDDEECCCDCDDDCDDDDDDDCDCDDD<@B_Mismatch_2_Sense_+_Library_PoolT
GAGTACTGTTGTGAAAATGCAACCTGCCCTGTTGTGGTGGCTAACAAAAAAGTCTGCAACAACATTCTGCCATAAAAGAATACAAAGAGGGTGA
>Frequency_1_QualityScore_FFHHHHHGHFGGIIHHIJGJJHIJIJJIJJJJJJJJJJIJJIJJHGIHIJHIBHIIIJJJIF?EHAC@FBBCDCEEDECDDDDDDDDDDDDDDD_Mismatch_0_Sense_+_Library_PoolT
AAGTGTGAGTGAGTACTGTTGTGAAAATGCTTCCTGCCCTGTTGTGGTGGCTAACAAAAAAGTCTGCAACAACATTCTGCCATAAAAGAATACA
>Frequency_1_QualityScore_FFHHHHHJJJJGHHIJJJJIJJIIJJJJJIIJJJJJJJJJJJJJJJIJIJIJJIJJHEIEFHGIJIJJJJJIHEHHHHHFFFFFDCEEEDFEED_Mismatch_0_Sense_+_Library_PoolT
TTAAGATTTCAAGTAATAGATGTCTATGGAACTAAGTTGAAACCATGAATTTCCTGAGGTAGAAAGGAAAAATTCATATGGGTCCTCCATTTGT
>Frequency_1_QualityScore_DDFHDHDACFBFFAGH9EFGEGGHGGAAFHIIIEG?DDHEHIIIBFCFHGADA=@@EEGHG=A?EEHHFEB;;.)7?);;63@_Mismatch_0_Sense_+_Library_PoolT
AAAAAGTCTGCAACAACATTCTGCCATAAAAGAATACAAAGAGGGTGATCTCGATTCTCTGTGTATATGTAAGTAGTTAAGAT
>Frequency_1_QualityScore_FFHHHHGJJJIJIIHIJJJJJJJJIJIIIJIJGIFGHIIJJJIIIIIJJJGHEGIIIIJIGHAEHHHHHDFFFFDDECCEEEFDDEDDDEEDDD_Mismatch_0_Sense_+_Library_PoolT
AACAACATTCTGCCATAAAAGAATACAAAGAGGGTGATCTCGATTCTCTGTGTATATGTAAGTAGTTAAGATTTCAAGTAATAGATGTCTATGG
>Frequency_1_QualityScore_FFHHHHHIIJIJIIJJJJJJJJJJJJJJIIGJIJJIJJJJJJJJJJJJIJJIHHIJJJJJJJJJJJJJJHIJJHHHHHFFF_Mismatch_0_Sense_+_Library_PoolT
TCAAGTAATAGATGTCTATGGAACTAAGTTGAAACCATGAATTTCCTGAGGTAGAAAGGAAAAATTCATATGGGTCCTCCA
>Frequency_1_QualityScore_FFHHFHHJJJJJJJJJJJJJJJJJJJJJJJIJJJJJJJJJJJJGHIJJJJJJIJJJJJJIIIIIIJJHIIEEHHHGHFFFFFFFEEEEEEEEDD_Mismatch_0_Sense_+_Library_PoolT
AAAGTCTGCAACAACATTCTGCCATAAAAGAATACAAAGAGGGTGATCTCGATTCTCTGTGTATATGTAAGTAGTTAAGATTTCAAGTAATAGA
>Frequency_1_QualityScore_DDFHDAFH@EGH:AFHHIHHII9*?1?FHFH?D?D099BD99BBFG<@GAG<FHI)=CG;@EEHEHHDBCBCA@(;>C>BBBB?C5;@:4::<?_Mismatch_1_Sense_+_Library_PoolT
TTCTCGGAAGGGTTATCATGGGAAGTGTGAGTGAGTACTGTTGTGAAAATGCTTCCTGCCCTGTTGTGGTGGCTAACAAAAAAGTCTGCAACAA
>Frequency_1_QualityScore_FFADHHHHIJGJGEIIJBHGGIIGIIJIIIJIGIIIIIFC>GCGEHIDDHHIIHGIIJGIHHIGICEHHEEEFFEFFDEEDEECDDDDEC@C@C_Mismatch_1_Sense_+_Library_PoolT
GGAAAAATTCATATGGGTCCTCCATTTGTTGTATATAGTGACATAGGTGATGGTTGTAATTAACTAAACCTATTGAGAATCCAATTTATGAAGA
>Frequency_1_QualityScore_FFHHHHGJJJJJJJJJJIJJJIIIGIJJJJGHGIIIIJJJJIJJJJIIGAGGHHHFFFFDEECEDDDDCCCCCDCDDDDDDDDDCDEDDCD@BB_Mismatch_0_Sense_+_Library_PoolT
TTATCTGCAGAGACAACAATGTGAAGGCAGAGACACATGCGTTTGTGGGTGAGGCCAAGCAGAAGCTGTGTCAAGCTGCACTCAATTTGGGTGC
>Frequency_1_QualityScore_FFHHHHHHIJJJFHHIIJJJJJIGHEGEHHGDGHIFIJJJIJJJJIJJIJIJJJJJJJJIJJJIJJJJHHHFDEEFEEEEDDDDCCEDDDDDDD_Mismatch_0_Sense_+_Library_PoolT
TTCTCAGAAGGGTTATCATGGGAAGTGTGAGTGAGTACTGTTGTGAAAATGCTTCCTGCCCTGTTGTGGTGGCTAACAAAAAAGTCTGCAACAA
>Frequency_1_QualityScore_DDDDFHHJJJJIIIJJJIGCHEICGHHFHGIJEGGFGIGFHDFC@FIEHHIEIJIIJJIEEIIIIIJHGAAHGFFFFEF_Mismatch_0_Sense_+_Library_PoolT
ATGGGTCCTCCATTTGTTGTATATAGTGACATAGGGGATGGTTGTAATTAACTAAACCTATTGAGAATCCAATTTATGA
>Frequency_1_QualityScore_FFHHDHGJJJIJIHGHJIIEIJJJCFHGGIIJ?FHGJJJIHIHHIJIIHIHGIJJJCGIIJIGGHGHIGGHJJDAEHAHEFFFFFFFEEDEECE_Mismatch_0_Sense_+_Library_PoolT
CAACATTCTGCCATAAAAGAATACAAAGAGGGTGATCTCGATTCTCTGTGTATATGTAAGTAGTTAAGATTTCAAGTAATAGATGTCTATGGAA
>Frequency_1_QualityScore_FFHHHHHIJJIJHHHIIIJJJJJJHIJIJJJJJIJJJJJJIIJJJJJJJJJJIIJJHHIJJIJGHJJJIGHIJJJJJJJHHHHGGFFFFFEEEE_Mismatch_0_Sense_+_Library_PoolT
CTCGATTCTCTGTGTATATGTAAGTAGTTAAGATTTCAAGTAATAGATGTCTATGGAACTAAGTTGAAACCATGAATTTCCTGAGGTAGAAAGG
>Frequency_1_QualityScore_FFHHHHGJJJJJJJJJEHFHJJJGIIJJJJJJJJIJJHIIJJJJJJJIGIGJGHIJJJJHIIIJIJJFHHHHHFFFFFEEEBEDDDDDDCDDDC_Mismatch_2_Sense_+_Library_PoolT
TAAAATGGAAAAATTCATATGGGTCCTCCATTTGTTGTATATAGTGACATAGGGGATGGTTGTAATTAACTAAACCTATTGAGAATCCAATTTA
>Frequency_1_QualityScore_FFHHHHHJJJJIIJHIIIJJJJJJJJIJJFHIIJJJJIJJIJJJJJJJIJHIJJJJIHHHHHGFFFFDA=BDEEDDCDDDDDDDDDCDDCFFFE_Mismatch_0_Sense_+_Library_PoolT
CTGCCCTGTTGTGGTGGCTAACAAAAAAGTCTGCAACAACATTCTGCCATAAAAGAATACAAAGAGGGTGATCTCGATTCTCTGTGTATATGTA
>Frequency_1_QualityScore_FFHHHHHJJJJJJJJJJJJJJJJJJHIJFHIIJJJJJJJJJJJJIIIIGJJHIJJJJJIJJJJIJIHJHEGHDHHFFHFHFFFDDDDDDDBDED_Mismatch_1_Sense_+_Library_PoolT
CTAAGTTGAAACCATGAATTTCCTGAGGTAGAATGGAAAAATTCATATGGGTCCTCCATTTGTTGTATATAGTGACATAGGGGATGGTTGTAAT
>Frequency_1_QualityScore_FFHFFFHIJIEFHGGIJJIIGHDHEBFIJIJEGGHJJIII?DD?BFHGIDGHIJCGIIGIAHGGCHIJCAEEHFHCHFFFF_Mismatch_1_Sense_+_Library_PoolT
TTCATATGGGTCCTCCATTTGTTGTATATAGTGACATAGGTGATGGTTGTAATTAACTAAACCTATTGAGAATCCAATTTA
>Frequency_1_QualityScore_FFHHHHHJJJJJJJJJJJJJIJJJIJJJJJJJHIJFHIJJJJJJJJJJJJJIJJJJJJHIIIJJJJJHHHHHHFFFFFFFEEEEEEEDDDDDDD_Mismatch_1_Sense_+_Library_PoolT
TATGGAACTAAGTTGAAACCATGAATTTCCTGAGGTAGAATGGAAAAATTCATATGGGTCCTCCATTTGTTGTATATAGTGACATAGGGGATGG
>Frequency_1_QualityScore_FFHHHHGHIJJIJJJJJJJJJJJJJJJJJJJJJJJJJJIIJJJJJJFHIJJJJHHHHHFFFFCEFCFEECEFEEDDDEEEEDDDDDDEDDDDDE_Mismatch_0_Sense_+_Library_PoolT
AAAAAAGTCTGCAACAACATTCTGCCATAAAAGAATACAAAGAGGGTGATCTCGATTCTCTGTGTATATGTAAGTAGTTAAGATTTCAAGTAAT
>Frequency_1_QualityScore_DFHHHHHJJIJJJJJJIJJJJJJJJIIJJHIJJIJJJJJJJJJJCHIIJJJJHHHHHFFFFFFEEEEEECBDDDDDDDDDDDD<BADEEDDDDD_Mismatch_0_Sense_+_Library_PoolT
TTGTGAAAATGCTTCCTGCCCTGTTGTGGTGGCTAACAAAAAAGTCTGCAACAACATTCTGCCATAAAAGAATACAAAGAGGGTGATCTCGATT
>Frequency_1_QualityScore_FDHHGHHIIJIGIHIGIIJJHIJJJIJJJJJJIHJJHGHIIIJIJJJGGHJJGGHGGIGFFHGJFIHHGCHHHFFFFFFFCEECCCCDD>@CCD_Mismatch_1_Sense_+_Library_PoolT
CTATGGAACTAAGTTGAAACCATGAATTTCCTGAGGTAGAAAGGAAAAATTCATATGGGTCCTCCATTTGTTGTATATAGTGACATAGGTGATG
>Frequency_1_QualityScore_FFHHHHHJJJJJHIIIJJIJJIJIIJIJJIJIIIIJJJJIIJGHIJJJHHIHHIIJIJJJJJIIJJIJJIGIFHHHHHFFFFFFFCECEEDDDD_Mismatch_2_Sense_+_Library_PoolT
AATTCATATGGGTCCTCCATTTGTTGTATATAGTGACATAGGTGATGGTTGTAATTAACTAAACCTATTGAGAATCCAATTTATGAAGAGGACT
>Frequency_1_QualityScore_FFHHHHHJJJGIJJIJJJJHIJJJFHHJJIJJJIIIIHIIIJJJJJJIJJIJIJIIJHJJJJJJJJJHHHHHFFFEFEEDDDDBDDCC_Mismatch_2_Sense_+_Library_PoolT
ATAGCCATGGTTTTCTCAGAAGGGTTATCATGGGAAGTGTGAGTGAGTACTGTTGTGAAAATGCAACCTGCCCTGTTGTGGTGGCTAA
>Frequency_1_QualityScore_DBDHDFBEG<AC<FGBHAFHBFEEEGIIIIIGGEBFHHGGBFEDHGHCAGEHIGIIII@GCF@GG9@G==@CEEACHEDBEDDD;;@;ACACC>_Mismatch_1_Sense_+_Library_PoolT
ATGTCTATGGAACTAAGTTGAAACCATGAATTTCCTGAGGTAGAAAGGAAAAATTCATATGGGTCCTCCATTTGTTGTATATAGTGACATAGGT
>Frequency_1_QualityScore_FFHHGHHJJJIJJGIJIGHIJ?GGHJIJJJJJJJJJJJJJIIIIJJJJJJJIJIHHHHHHFFFBCDDDB@BDDEDDDDDADDDDCDDDDDDDDD_Mismatch_0_Sense_+_Library_PoolT
AGAGACACATGCGTTTGTGGGTGAGGCCAAGCAGAAGCTGTGTCAAGCTGCACTCAATTTGGGTGCGGATTTTCTGGTGATGGGTACCCATAGC
>Frequency_1_QualityScore_FFFFHHHJJJJIIJJJGJJJJJJJIJJJIJCGHJJJIJJJJJJIJJJJJJJJJJJJJJJGGHIGIJIJHHHHHFFFFEEEEDEEEDCCCDEFDA_Mismatch_0_Sense_+_Library_PoolT
AGAATAATGCGTATACACATATGAAGAGGGTTATGGAAGCTTAGGACTTCTTTCATCAGTTCTATGGACTGGGCATCTTAGTCTTGTTCCATGA
>Frequency_1_QualityScore_FFHHHHHJJJJJJFHIJJJJJIJJJJIJJHIHIJGIHHIJJJJIJJJHIIIIIJJJJHIIIJIHHHHFFFDDEEDDDEEEEDDDDDCDDDDDDD_Mismatch_2_Sense_+_Library_PoolT
GAATTTCCTGAGGTAAAATGGAAAAATTCATATGGGTCCTCCATTTGTTGTATATAGTGACATAGGGGATGGTTGTAATTAACTAAACCTATTG
>Frequency_1_QualityScore_FFHHGHHJJJJJJJHIJJIIJJJJIIJJJJJJJJJJJJJJIJJJJIIJJJJJICGHGHHHHFFFFFFFEDCCFEEEEFEFDDEDEEEEDCDDDD_Mismatch_0_Sense_+_Library_PoolT
GGCTAACAAAAAAGTCTGCAACAACATTCTGCCATAAAAGAATACAAAGAGGGTGATCTCGATTCTCTGTGTATATGTAAGTAGTTAAGATTTC
>Frequency_1_QualityScore_FFHHHHHJJJJJJJJJJJJJIJIIGIJJJJJJJJJJJJJIIJJJJJJJJJJJJGIIJJJJJJIGIIJJJJJJHCHHFFFFEDEC@C@CDDDDBB_Mismatch_0_Sense_+_Library_PoolT
CTATTGAGAATCCAATTTATGAAGAGGGCTATGGAATCATATTCCCTATTTTGTAAAGATTCAAATACAACCAAAACGTTAAGAATAATGCGTA
>Frequency_1_QualityScore_FFGHHHHHGIJJIHHHIIJJJJJJIIIJGIIGGIJJIJJIJJJJJIJIJIJIIIJJJJJJJJJJJJJJJHHHFFFFFDEEEEEDDEEFEDDDDD_Mismatch_0_Sense_+_Library_PoolT
TTGTTGTATATAGTGACATAGGGGATGGTTGTAATTAACTAAACCTATTGAGAATCCAATTTATGAAGAGGGCTATGGAATCATATTCCCTATT
>Frequency_1_QualityScore_FFHHHHHIJJJJJJJJIJIJJJGHJJFHHIJJJJJJJJJJJJIJHHIHJJJIJIIJJIIJIJJIJJIGHDDHIGIIGHHHHGHFFFFFFDE_Mismatch_0_Sense_+_Library_PoolT
TCTGCCATAAAAGAATACAAAGAGGGTGATCTCGATTCTCTGTGTATATGTAAGTAGTTAAGATTTCAAGTAATAGATGTCTATGGAACTA
>Frequency_1_QualityScore_FFHHHHHJJGHFIHIJGHIJJIJJJIJJJJJGHIJJJJJJHHIJJHHGJIIIJGJIGIHHCFHIEHIJEEHHHHHFFFFFEEEDDEECDDDDDD_Mismatch_0_Sense_+_Library_PoolT
ATTTTCTGGTGATGGGTACCCATAGCCATGGTTTTCTCAGAAGGGTTATCATGGGAAGTGTGAGTGAGTACTGTTGTGAAAATGCTTCCTGCCC
>Frequency_1_QualityScore_DDHBF>BADE@FECBBFHGBHH@EC:CCAHGGIIIEHGG?FHCHGBBDHC>DBFE=FFHIG@FG;777;C?AAE??@@DFFE:>A=C;>;>CAC_Mismatch_1_Sense_+_Library_PoolT
GGTAGAAAGGAAAAATTCATATGGGTCCTCCATTTGTTGTATATAGTGACATAGGTGATGGTTGTAATTAACTAAACCTATTGAGAATCCAATT
>Frequency_1_QualityScore_FFHHHHHJJJJJJJJJJJJJJJJJJJJJJJJJJJJJJJJIJJGHIIJJJIJJJIIJJJBBCGHHIHHIJIHHFHHHEFFFFFFEECEEEECCDD_Mismatch_0_Sense_+_Library_PoolT
AGATGTCTATGGAACTAAGTTGAAACCATGAATTTCCTGAGGTAGAAAGGAAAAATTCATATGGGTCCTCCATTTGTTGTATATAGTGACATAG
>Frequency_1_QualityScore_FFFHAHHCHIIEEHHF?CFEH?FHGIIIGIIIIHIIIIIGIIHGCGIIEIIIIIIIDHEEGFHHEFFFFE;=?;>CDDDDCCBBABCDDDCCDC_Mismatch_0_Sense_+_Library_PoolT
GGTTATCATGGGAAGTGTGAGTGAGTACTGTTGTGAAAATGCTTCCTGCCCTGTTGTGGTGGCTAACAAAAAAGTCTGCAACAACATTCTGCCA
>Frequency_1_QualityScore_DDBHDHDHGGHGHII>@@EHGHGIJIICGHAEHCGFBHHGIGG<FGEEHGBFCCDCGA_Mismatch_2_Sense_+_Library_PoolT
TTAACTAAACCTATTGAGAATCCAATTTATGAAGAGGACTATGGAATCATCTTCCCTA
>Frequency_1_QualityScore_FFHHHFHJIHJJJJJHJJJJJJJJIJJJJJEHHHIJJJJJJJJJIJJJJIJJIIJGIJJJJJJJIJJJIEEHHHFFFFEECE_Mismatch_0_Sense_+_Library_PoolT
ATTTGTTGTATATAGTGACATAGGGGATGGTTGTAATTAACTAAACCTATTGAGAATCCAATTTATGAAGAGGGCTATGGAA
>Frequency_1_QualityScore_FFHGHGHJGHIHGGGIJJJJJJJJJJJJJJJJJIGIJIJJIJJJIJJJJIHGIGIGHH=)=?CF@DDFEDCEEEEEDDE_Mismatch_0_Sense_+_Library_PoolT
GGGGATGGTTGTAATTAACTAAACCTATTGAGAATCCAATTTATGAAGAGGGCTATGGAATCATATTCCCTATTTTGTA
>Frequency_1_QualityScore_FFHHHHHJJJGIJJJGIIJJJGIJIJJJJJJIIJJJJJJJJJJJJJJJJJJJJIJJIJJJJIJJJJJJJIHHHHFFFFDEA@CCCEDCDDBDDE_Mismatch_1_Sense_+_Library_PoolT
TTGAGAATCCAATTTATGAAGAGGACTATGGAATCATATTCCCTATTTTGTAAAGATTCAAATACAACCAAAACGTTAAGAATAATGCGTATAC
>Frequency_1_QualityScore_FFHHHHHHIIJIFHHDHJIIJIGIJJJIJJJJJJIIGIJJFGHIJJJJJIJJJJJJJJJIJJJIHHHGHHEFFFFFFFEEDDDDCDDDDCDCDE_Mismatch_0_Sense_+_Library_PoolT
CAAAACGTTAAGAATAATGCGTATACACATATGAAGAGGGTTATGGAAGCTTAGGACTTCTTTCATCAGTTCTATGGACTGGGCATCTTAGTCT
>Frequency_1_QualityScore_22?24CA<,<CC+A3<C1F49CA:??1:?DC?C:?DDDDB<3???DBD=8=6)@AC;)=AEC7ACC>?CDDA>A;?_Mismatch_2_Sense_+_Library_PoolT
AATTCATATGGGCCCTCCATTTGTTGTATATAGTGACATAGGGGATGGTTTTAATTAACTAAACCTATTGAGAATC
>Frequency_1_QualityScore_FFHHHHHJJJIEIHIJJJFGIIJJIJJJJIIJIIIJJJJHHJIIJIJJGHGIJJFHHIIJIJJJJJEEEEHEDFFFFEDEEEEDDDDDDEDDDD_Mismatch_2_Sense_+_Library_PoolT
TGGAAAAATTCATATGGGTCCTCCATTTGTTGTATATAGTGACATAGGGGATGGTTGTAATTAACTAAACCTATTGAGAATCCAATTTATGAAA
>Frequency_1_QualityScore_FFHHHHHJJJJJJJJJJJJJDHIJIJJJJJJIJJJJJJJIJJJJIJJJJJJIJIJIHHHDDFFFEEEEEACDDDD@CCDEEFEDEEDFFDCDEE_Mismatch_0_Sense_+_Library_PoolT
TGTGGTGGCTAACAAAAAAGTCTGCAACAACATTCTGCCATAAAAGAATACAAAGAGGGTGATCTCGATTCTCTGTGTATATGTAAGTAGTTAA
>Frequency_1_QualityScore_FFHHHHHJJJJJIJJJJJJJHIJJIJIIJHIJJJDGIJJJJJJJIIHFGHHHHEGEIGIJIIJJJJHFFHHHFFFFFFEEEEDDDDCDCBDDDD_Mismatch_0_Sense_+_Library_PoolT
ATGGGTACCCATAGCCATGGTTTTCTCAGAAGGGTTATCATGGGAAGTGTGAGTGAGTACTGTTGTGAAAATGCTTCCTGCCCTGTTGTGGTGG
>Frequency_1_QualityScore_FFFHHHHGJIIHIJJJJIJI>FHIFIIGIFIFIGHIGIJJHIIJJJJJHIJHIJHGGHFGIHGEEHIHHCHAAA?DBDDB_Mismatch_0_Sense_+_Library_PoolT
AAAATTCATATGGGTCCTCCATTTGTTGTATATAGTGACATAGGGGATGGTTGTAATTAACTAAACCTATTGAGAATCCA
>Frequency_1_QualityScore_ADB?FHHEDHIIFDHIAFEGGDGGECEBGCFHBCGDAH_Mismatch_0_Sense_+_Library_PoolT
TTCAAGTAATAGATGTCTATGGAACTAAGTTGAAACCA
>Frequency_1_QualityScore_FFHHHHHJJJJJJJJIJIJJJJJJJJJICCGHHIJJIHGIJJJIIJIJJIJIIGJICEHIJHHHGGFFFFFFEECEEEDDDEEDDDFDFEEEDD_Mismatch_0_Sense_+_Library_PoolT
AAGATTCAAATACAACCAAAACGTTAAGAATAATGCGTATACACATATGAAGAGGGTTATGGAAGCTTAGGACTTCTTTCATCAGTTCTATGGA
>Frequency_1_QualityScore_FFHHHHHJJJJJJJJJJHHJFHIJJJJJJJJJJJJJJJIJJJJIIJJJJIIIJJHIJI_Mismatch_1_Sense_+_Library_PoolT
AAACCATGAATTTCCTGAGGTAGAAAGGAAAAATTCATATGGGTCCTCCATTTGTTGA
>Frequency_1_QualityScore_FFHHHHHJJJJJJIIJJJJJJJJJJJJJJJJJJJIIJJIGIIIIIIIHGIJJHHJJJJHHHHHFFFFFFDEDCEEFEEDDEFDFDEEDCDDDDE_Mismatch_0_Sense_+_Library_PoolT
GCTAACAAAAAAGTCTGCAACAACATTCTGCCATAAAAGAATACAAAGAGGGTGATCTCGATTCTCTGTGTATATGTAAGTAGTTAAGATTTCA
>Frequency_1_QualityScore_=?CDFDFHHHIGHFHIGHGE?FGEGIHBDGGDFHCAGB@BGIBAFGDHCGGDBFHECA-==CEEA_Mismatch_1_Sense_+_Library_PoolT
TAAAGATTCAAATACAACCAAAACGTTAAGAATAATGCGTATACACATATGAAGAGGGTTATTGA
>Frequency_1_QualityScore_FFHHHHHHJJJJFHIJJJJJJJJJJJHJJIJJJIIIIIIHIIJJIIJJEHIJIIIJJJJJJJJJJJJHHHGHHFFFFFFEEEEEEEEDCBBBDD_Mismatch_1_Sense_+_Library_PoolT
AATTCATATGGGTCCTCCATTTGTTGTATATAGTGACATAGGGGATGGTTTTAATTAACTAAACCTATTGAGAATCCAATTTATGAAGAGGGCT
>Frequency_1_QualityScore_FFHHHHHJJJJJJJJJJJJJJJJIIJJIJJIJJJJJJJJJJJJJJJJJJJJIJIJJJJGIIJDHIJGHGEHFFHFFFFFFDDADDBDDDCDCDD_Mismatch_0_Sense_+_Library_PoolT
TAACTAAACCTATTGAGAATCCAATTTATGAAGAGGGCTATGGAATCATATTCCCTATTTTGTAAAGATTCAAATACAACCAAAACGTTAAGAA
>Frequency_1_QualityScore_FFHHHHHIJJIJJJJJJJJJJJJJJJJJJJJIIJJJJJIJIIJJJFGIIJJIJJJIJIIJJGIEEFGHHEHHFFFFFFFEDEEEDEEDDDCDDD_Mismatch_0_Sense_+_Library_PoolT
AAAAAGTCTGCAACAACATTCTGCCATAAAAGAATACAAAGAGGGTGATCTCGATTCTCTGTGTATATGTAAGTAGTTAAGATTTCAAGTAATA
>Frequency_1_QualityScore_FFHGHHHGJJJJJJJIJJIJJGFHIJJJJJJJJJJJJJJJJJJJJJJIHJIJIHHIIFHHHBBDFEEEEDCDDDDDDDDCDDDEEEEFCDDDCD_Mismatch_1_Sense_+_Library_PoolT
GTTGTCGTGGCTAACAAAAAAGTCTGCAACAACATTCTGCCATAAAAGAATACAAAGAGGGTGATCTCGATTCTCTGTGTATATGTAAGTAGTT
>Frequency_1_QualityScore_FFHHHHHJJJJIJJJJJJJJJJJJJJFIJJJJJJJJJGIJIJJJJJJIJJJJJIJJHIJJJJHIJJJJJHIHHHHHHFFFFFFEEDDDDDDCDD_Mismatch_2_Sense_+_Library_PoolT
AGGTAGAAAGGAAAAATTCATATGGGTCCTCCATTTGTTGTATATAGTGACATAGGTGATGGTTGTAATTAACTAAACCTATTGAGAATCCAAA
>Frequency_1_QualityScore_FFHHHHHIGGIJJJIJIJJJJJJJIJJGIIIJJJIJJFGIIJHIJJJJJJJJIGIJIHEHHHHFFFFFEEEEE>ABDDDDECDDDDD<ABDDEE_Mismatch_0_Sense_+_Library_PoolT
CCAAGCAGAAGCTGTGTCAAGCTGCACTCAATTTGGGTGCGGATTTTCTGGTGATGGGTACCCATAGCCATGGTTTTCTCAGAAGGGTTATCAT
>Frequency_1_QualityScore_FFHHDHDGDEFEEGEGHGGIIEHIGIIGCFHGHGGHHGIIIIJIAGGHJGID>==FGHF@@@EHGEHAHADDFFFFDDEEDECDD@(9?C@@CC_Mismatch_1_Sense_+_Library_PoolT
GGACTATGGAATCATATTCCCTATTTTGTAAAGATTCAAATACAACCAAAACGTTAAGAATAATGCGTATACACATATGAAGAGGGTTATGGAA
>Frequency_1_QualityScore_FFDDDDDDDDDDDDDDEEEEDD@CCDEDDDDEDDDDDCEDDDDCCDDDDDDDDDDDBDDD_Mismatch_0_Sense_+_Library_PoolT
GGGCTATGGAATCATATTCCCTATTTTGTAAAGATTCAAATACAACCAAAACGTTAAGAA
>Frequency_1_QualityScore_FFHHHHHJJJJEHHJJJJGJHHHIJCGHIJJJJJIIIHFHIIHJ?FHJGGIJIHIIHIIIJHJIJEIJJHHHHFFFDEFEDDCBDBD>A_Mismatch_0_Sense_+_Library_PoolT
CATAGCCATGGTTTTCTCAGAAGGGTTATCATGGGAAGTGTGAGTGAGTACTGTTGTGAAAATGCTTCCTGCCCTGTTGTGGTGGCTAA
>Frequency_1_QualityScore_FFHHHFDHJJJJJJJIIJJJIGHIIJHIJJJJJJJBGIJJJAGEGIHJJJGJJIGGG@GIJJ>FHGGHJEGHIHHGHHEC_Mismatch_1_Sense_+_Library_PoolT
ATGGGTCCTCCATTTGTTGTATATAGTGACATAGGTGATGGTTGTAATTAACTAAACCTATTGAGAATCCAATTTATGAA
>Frequency_1_QualityScore_FFHHHHHHIJIJJIJIIJJJJJJJJJIIJJIJIIIJJIJIJJIJJJJJFHIJJJJJIJHGHHHFFFFFFCECEEDDDDDCDDDCDDD?BDDEED_Mismatch_0_Sense_+_Library_PoolT
ACTGTTGTGAAAATGCTTCCTGCCCTGTTGTGGTGGCTAACAAAAAAGTCTGCAACAACATTCTGCCATAAAAGAATACAAAGAGGGTGATCTC
>Frequency_1_QualityScore_DFHGHHHJIJJJJIJJJJJHIJIJIIJJJJGIJJJJIJJIIJJHIJJBHIJJHHHHFFFFEEEEEC>CA>CDDDDDDDDDDCCCEDDDB89?BD_Mismatch_0_Sense_+_Library_PoolT
ATCTGCAGAGACAACAATGTGAAGGCAGAGACACATGCGTTTGTGGGTGAGGCCAAGCAGAAGCTGTGTCAAGCTGCACTCAATTTGGGTGCGG
>Frequency_1_QualityScore_EDHDHHHFGHJJIJJGIJGIEGGGIJGDECFHGGIIGGHGHJIGGIIJIJ@==DHIGIFEHEHFDDEDCCEEEEC>A??=?AC>CAA@BC?8>:_Mismatch_0_Sense_+_Library_PoolT
AAGCTGTGTCAAGCTGCACTCAATTTGGGTGCGGATTTTCTGGTGATGGGTACCCATAGCCATGGTTTTCTCAGAAGGGTTATCATGGGAAGTG
>Frequency_1_QualityScore_FFHHFHHJJJJJIJIJJJIDGIIJJJJJJJJJJJJJJJIJJJJJJJIIJJIJJHHHHF??BEEDEDCDDACDDDDDDEEEFEDEEDDEDDDDDD_Mismatch_0_Sense_+_Library_PoolT
GTGGTGGCTAACAAAAAAGTCTGCAACAACATTCTGCCATAAAAGAATACAAAGAGGGTGATCTCGATTCTCTGTGTATATGTAAGTAGTTAAG
>Frequency_1_QualityScore_D?ADDHHGI@B2?;EA:<FFE<F?BB):CDBDGFGGH?FHGDHIF?DH;FFG<FGGGGG>FHAFGHCC;=?CC@BDBC>A_Mismatch_0_Sense_+_Library_PoolT
GGTTTTCTCAGAAGGGTTATCATGGGAAGTGTGAGTGAGTACTGTTGTGAAAATGCTTCCTGCCCTGTTGTGGTGGCTAA
>Frequency_1_QualityScore_FFHHGHHJJJHIIJJJIJJJJGJJHIJJJJJIJJJIJJJJDGHJJJIIJIIJJJJJJJJIIJJJIJJJIHGIIHGHHHFFFFFFFEDDCEDDDD_Mismatch_2_Sense_+_Library_PoolT
TTCATATGGGTCCTCCATTTGTTGTATATAGTGACATAGGTGATGGTTGTAATTAACTAAACCTATTGAGAATCCAATTTATGAAGAGGACTAT
>Frequency_1_QualityScore_FDHG?BDIJAHECFGHIFGHHIHIIEFEHGCD6BFFHHIEGGCHHIIIIHCBHGGIIIIG<FGHGHJIEAEHHFHFDFDDECDB_Mismatch_2_Sense_+_Library_PoolT
AAACCTATTGAGAATCCAATTTATGAAGAGGGCTATGGAATCATATTCCCTATTTTGTAAAGATTCAAATACAACCAAAACGCA
>Frequency_1_QualityScore_DDDFHHFCEEGHGGIBHHHGGGGHJJGHIGIEGGGIGGFFIGG@DHGHEGDHH?FGICCHBFGHIJIFG@FE_Mismatch_1_Sense_+_Library_PoolT
AAGAGGGTGATCTCGATTCTCTGTGTATATGTAAGTAGTTAAGATTTCAAGTAATAGATGTCTATGGAACGA
>Frequency_1_QualityScore_FFHHHHHJJJJJJJJJIJJFHIJJJJJJJJJJJJJJJJJIIIHHJJJJIJJJJIJJIIIJIJJFHJIIJIHHEHCHFFDDFCDEEEEDDDCDDD_Mismatch_1_Sense_+_Library_PoolT
AACCATGAATTTCCTGAGGTAGAAAGGAAAAATTCATATGGGTCCTCCATTTGTTGTATATAGTGACATAGGTGATGGTTGTAATTAACTAAAC
>Frequency_1_QualityScore_FFGHHHGJJGIJJJJIJIJJIJJIJGIJJHHE?GCGHJJJGIIJBGGGHHIJJIICFGGHIJJIIGGIJGHEHFEHHFFFFFFFEEDBDDDDDD_Mismatch_1_Sense_+_Library_PoolT
GGAACTAAGTTGAAACCATGAATTTCCTGAGGTAGAATGGAAAAATTCATATGGGTCCTCCATTTGTTGTATATAGTGACATAGGGGATGGTTG
>Frequency_1_QualityScore_FFHHHHHJJJJIIJJJJJJGIIJJJGJJJJJJJJJJJJJJIIJJJJJJJJJIJJJHHIHGIJJJJIJHHHHHFFFFFFECEEEDDCDDDDEDCD_Mismatch_1_Sense_+_Library_PoolT
ATGGAAAAATTCATATGGGTCCTCCATTTGTTGTATATAGTGACATAGGGGATGGTTGTAATTAACTAAACCTATTGAGAATCCAATTTATGAA
>Frequency_1_QualityScore_FFHHHGHJJJJJJJJJJJJJJJJJJJJJJIJJJJJJJJHJJJJJJJJJJGIDHGHJJI@EHHFFFDDDDBDDDDDDDDCDDDCCDCDDDDDDCD_Mismatch_0_Sense_+_Library_PoolT
CTTCAAGCAGGCTCTCCTTATCTGCAGAGACAACAATGTGAAGGCAGAGACACATGCGTTTGTGGGTGAGGCCAAGCAGAAGCTGTGTCAAGCT
>Frequency_1_QualityScore_FBFHHHBEHGIHI9FAGBBCEFHFGBFHGGEHIIIIIH?BFG;BHDHH;=FFHIIIEEH3BDFCCEF:@CECB3?;==99>ACC:>:AB(2??_Mismatch_0_Sense_+_Library_PoolT
GTGAAACTTATGGAGATGGATGCACACAGAACGACCAGAAGGATCTTCAAGCAGGCTCTCCTTATCTGCAGAGACAACAATGTGAAGGCAGAG
>Frequency_1_QualityScore_FFHHHHGJJCFHIJGGIIJIIGJFGGHGJIHGHIJIJJJFIJIJJ=FHEGGIIJGIIHH6=BEFFFEEDEEAAC@CCD@ACDCACDCBACC@AA_Mismatch_0_Sense_+_Library_PoolT
CAATTTGGGTGCGGATTTTCTGGTGATGGGTACCCATAGCCATGGTTTTCTCAGAAGGGTTATCATGGGAAGTGTGAGTGAGTACTGTTGTGAA
>Frequency_1_QualityScore_FDHHHHHJJJJJJJJJHHJJJIIJJJJJJJJIJJJIGIJIJJJJJJHHHGIIIIIDEHHHHHHFFFFFFCEEEEEEDDFDFFCBDDDEEDDDDD_Mismatch_0_Sense_+_Library_PoolT
GTGGCTAACAAAAAAGTCTGCAACAACATTCTGCCATAAAAGAATACAAAGAGGGTGATCTCGATTCTCTGTGTATATGTAAGTAGTTAAGATT
>Frequency_1_QualityScore_FFGDFB?;D;FEEAEFHAB@FFEHEGEH@EHFHDG<:@FBDHFGB=7@AF=@GECHE???AHHFFFFFCCCE6;ABCCCECCCCBB<BBCCDCA_Mismatch_0_Sense_+_Library_PoolT
CAAGCAGAAGCTGTGTCAAGCTGCACTCAATTTGGGTGCGGATTTTCTGGTGATGGGTACCCATAGCCATGGTTTTCTCAGAAGGGTTATCATG
>Frequency_1_QualityScore_FFHHHFHIIIJIJIJJJJJIJJJJJJJJGHIJJJIJJJJJJJJIJJJJJGIJIJJJJJHIJJJJGHIEHHEHGHHHHFFFFFDEEEEEDDDDDD_Mismatch_1_Sense_+_Library_PoolT
TGAGGTAGAAAGGAAAAATTCATATGGGTCCTCCATTTGTTGTATATAGTGACATAGGTGATGGTTGTAATTAACTAAACCTATTGAGAATCCA
>Frequency_1_QualityScore_FFHHHHFHIJJJJIIHIJJJFHGIJJIIJIDFGGHFHIIIHIIHIIIJFHIHIEIGGGHJIJJJJJJJHEEHHFEFFCDDEBCDDCCB@BBDCD_Mismatch_0_Sense_+_Library_PoolT
CCATGGTTTTCTCAGAAGGGTTATCATGGGAAGTGTGAGTGAGTACTGTTGTGAAAATGCTTCCTGCCCTGTTGTGGTGGCTAACAAAAAAGTC
>Frequency_1_QualityScore_FFHGHHHJJIJJJJJJJJJJJJJJJJJJJJ?:CFHHDGIGGIIJJIJJJHJ_Mismatch_0_Sense_+_Library_PoolT
TGAGAATCCAATTTATGAAGAGGGCTATGGAATCATATTCCCTATTTTGTA
>Frequency_1_QualityScore_FFHHHHHJJJJJJJJJJJIJJJJJHIJJJJJJJJJIJJJJJJJJHHIIJHIGGIFCGGHIJJJHIGHHHEEFFFFFEEDEDDBDDDDD@CDDDD_Mismatch_0_Sense_+_Library_PoolT
TATGGAATCATATTCCCTATTTTGTAAAGATTCAAATACAACCAAAACGTTAAGAATAATGCGTATACACATATGAAGAGGGTTATGGAAGCTT
>Frequency_1_QualityScore_FFGHHDHIBEGECE@FDCG@<CFGHEHIHIIGHGIIIEIHGIICHGGIIIGGGGGIIHFHFEBDD>>ACCDACDDDCCDDDECCCAABBDBDCC_Mismatch_2_Sense_+_Library_PoolT
ATACAACCAAAACGTTAAGAATAATGCGTATACACATATGAAGAGGGTTATGGAAGCTTCGGACTTCTTTCATTAGTTCTATGGACTGGGCATC
>Frequency_1_QualityScore_DDH:BDHIIIHIIFEHHEGHICHI@FAADE@EHEFHBFF@DCCDC@2.;?C>ACCCDD@CBACDCDCCEACCCACDA@AC>ACCDB@CADCDCC_Mismatch_1_Sense_+_Library_PoolT
GTTGAAACCATGAATTTCCTGAGGTAGAAAGGAAAAATTCATATGGGTCCTCCATTTGTTGTATATAGTGACATAGGTGATGGTTGTAATTAAC
>Frequency_2_QualityScore_FFGHGGGHIIJIIIIIJJJJJGGGIJIGIIHIIEGGEGIIIGIJIJGIIIIIEFGGIIIIIIIIGIIJ@GGIIGEGGHGGGFGFEEEEECDEDE_Mismatch_1_Sense_+_Library_PoolT
TTCAAGTAATAGATGTCTATGGAACTAAGTTGAAATCATGAATTTCCTGAGGTAAAATGGAAAAATTCATATGGGTCCTCCATTTGTTGTATAT
>Frequency_1_QualityScore_<?D<AC:CE)<EAFBB;BGGFFA0.)..7=C;CE?ECA;?BDDB@BAACB@2>;@A>BB:?9;(,5:(44(4>:4@B@>>44@A(:133>A@A:_Mismatch_1_Sense_+_Library_PoolT
CTGTTGTGGGGGCTAACAAAAAAGTCTGCAACAACATTCTGCCATAAAAGAATACAAAGAGGGTGATCTCTGTGTATATGTAAGGAGTTAAGAT
>Frequency_1_QualityScore_FFHHGGFHIGHIFGHIJIIIJIIJJGHFHIIGIIJJJJGIIIIIJJGIGIIJHGGGIJHHHGHFFFBDBCDEDEDCDCDDDDF@BDCBDDDDEE_Mismatch_0_Sense_+_Library_PoolT
GCCCTGTTGTGGTGGCTAACAAAAAAGTCTGCAACAACATTCTGCCATAAAAGAATACAAAGAGGGTGATCTCTGTGTATATGTAAGTAGTTAA
>Frequency_1_QualityScore_FFHHHHHJJJJJJJJIJJJJJJJJJJJJJJJJJJJHIJIJHIJJJJJJIJJIIJHIJJJJJIJHHFFHFFFEDDD>BBDDDDDCDDDCCDDDDC_Mismatch_1_Sense_+_Library_PoolT
ATCTTCCCTATTTTGTAAAGATTCAAATACAACCAAAACGTTAAGAATAATGCGTATACGCATAGCCCTGGCGGGTAGCTCAGTTAGTTGGATC
>Frequency_1_QualityScore_FFHHHHHJJJIJJJJJIJJJIJJJJJJJJJIE@EDHIJJIJJJJJJJHJJGHJJJJJJJJIJIJJI@@@FHIJGIHHGHHHFFFFFFECEFFDD_Mismatch_1_Sense_+_Library_PoolT
CAAGTAATAGATGTCTATGGAACTAAGTTGAAATCATGAATTTCCTGAGGTAAAATGGAAAAATTCATATGGGTCCTCCATTTGTTGTATATAG
>Frequency_1_QualityScore_FFHFHFHIIJJJJIGIJJIJJJJJJIJEGGHIJIJIJIJJFGIIJJIIJJGHIJIJGIJJJHGG@DHGIDGDEEFFCH>?DFFED?8;=ACDC5_Mismatch_2_Sense_+_Library_PoolT
TAAGTTGAAACCATTAATTTCCTGAGGTAGAATGGAAAAATTCATATGGGTCCTCCATTTGTTGTATATAGTGACAGGTCCTGGGGTCCATTCC
>Frequency_1_QualityScore_FFHHHHHJJIJJIJJEHJJJJIIJJJGIJJJJJJJJIIJJJFIGJIIGIIAHIHEEHFFFFFFAEEEFD@CBDCCDDDEEEDDDDDDDEDDDCC_Mismatch_0_Sense_+_Library_PoolT
TGGCTAACAAAAAAGTCTGCAACAACATTCTGCCATAAAAGAATACAAAGAGGGTGATCTCTGTGTATATGTAAGTAGTTAAGATTTCAAGTAA
>Frequency_1_QualityScore_DDD<D<DEB<AED??EECEDDDD?*?BB?DEEIICDIIAC9ACAE=@CEECD?>CA@D@?@@@\8;8=A::>::4:B>>B:>B>4>A4>AA>>A_Mismatch_0_Sense_+_Library_PoolT
CTGTTGTGGTGGCTAACAAAAAAGTCTGCAACAACATTCTGCCATAAAAGAATACAAAGAGGGGGATCTCTGTGTATATGTAAGTAGTTAAGAT
>Frequency_1_QualityScore_FFHHHHHJJJJJJJJJJJJJHHJCHHGIJIJJJJJJJJCHIJJJJJJJJJHHHHHHHFFFFFFDDEEEDDDDDDDDB<@BDEEDEDDDDEEEEE_Mismatch_2_Sense_+_Library_PoolT
AAATGCAACCTGCCCTGTTGTGGTGGCTAACAAAAAAGTCTGCAACAACATTCTGCCATAAAAGAATACAAAGAGGGTGATCTCTGTGTATATG
>Frequency_1_QualityScore_DFHHHHDGHGGIIEJIIJJIJJ?FGCHGHGIGGGJJJGJJIEIJIJJJJJJJIJJJIIJJJGIJJJIIIGHIIFGHHHFFFFFFECEEEEDDDD_Mismatch_1_Sense_+_Library_PoolT
TTGTTGTATATAGTGACATAGGTGATGGTTGTAATTAACTAAACCTATTGAGAATCCAATTTATGAAGAGGACTATGGAATCATCTTCCCTAAA
>Frequency_1_QualityScore_FFGHHHGJIJIEHHIJJJFIIJIIGJJIJJJJJJJJIIJJJJJJIJIJJJ;CHIIGIGGEHHHHFFFDFDEDFEDDEEEEDDDDDDDEDDFEDD_Mismatch_0_Sense_+_Library_PoolT
TAACAAAAAAGTCTGCAACAACATTCTGCCATAAAAGAATACAAAGAGGGTGATCTCTGTGTATATGTAAGTAGTTAAGATTTCAAGTAATAGA
>Frequency_1_QualityScore_FFFHHHHJJJJJJJJIJHIJJIJIJJJJJJJJJJJJIJIIJJJJJJIJIJJJJJJHEHEFFFFFEEEED>@CDDDDCCFDEEEECCCDDDEDDE_Mismatch_0_Sense_+_Library_PoolT
GGTGGCTAACAAAAAAGTCTGCAACAACATTCTGCCATAAAAGAATACAAAGAGGGTGATCTCTGTGTATATGTAAGTAGTTAAGATTTCAAGT
>Frequency_1_QualityScore_DDHAA?C<FGGIBHICIF<9FEGHGIHEGHFFCFHD>?FF4?F>HFA?609?<?DFCF=@G2C@GEGGC=4C===CHH>??CDB@;(;;6>B:;_Mismatch_1_Sense_+_Library_PoolC
AAGTAATAGATGTCTATGGAACTAAGTTGAAACCATGAATTTCCTGAGGTAGAAAGGAAAAATTCATATGGTTCCTCCATTTGTTGTATATAGT
>Frequency_1_QualityScore_FFHHHHHJJGIJDHJJJJJIIJJBHIIIEGIIIGFHIGIJJJIGIJGIHJJJJHJJGIHIHIJJGJJJGDHG_Mismatch_1_Sense_+_Library_PoolC
CTCCATTTGTTGTATATAGTGACATAGGTGATGGTTGTAATTAACTAAACCTATTGAGAATCCAATTTATGA
>Frequency_1_QualityScore_FFHHHHHJJJJJJJJJJJJJJJJJJJJJJGIJIJHIJJJHFGHHJJJJGGGIJIJJJIJJHCEEHHHDEDDFECECAEDDDDBBDDDDDDDDEE_Mismatch_2_Sense_+_Library_PoolC
CCTATTTTGTAAAGATTCAAATACAACCAAAACGTTAAGAATAATGCGTATACACATATGAAGAGGGTTATGGAAGCTTCGGACTTCTTTCATT
>Frequency_1_QualityScore_FDHHFHHHIIIHIJJJIJIJJJJJJIJIIIIJJJJJJIJJJJJGIJIGIIIIJJ?9?FHHIJJJJIJJJHGIJHGIJJIIIJIHHHGFFDDDFF_Mismatch_0_Sense_+_Library_PoolC
GTATATGTAAGTAGTTAAGATTTCAAGTAATAGATGTCTATGGAACTAAGTTGAAATCATGAATTTCCTGAGGTAAAATGGAAAAATTCATATG
>Frequency_1_QualityScore_FFFHHDHGGHIIJIIJIIGIGCEHCHCCHIJJFHJJGAHIIGEHCGIGIIHJJICHIJGGHEHGHDHGIGGHHHHHBDFFFFDD?>?DEDEFCB_Mismatch_2_Sense_+_Library_PoolC
GAAACCATCAATTTCCTGAGGTAGAATGGAAAAATTCATATGGGTCCTCCATTTGTTTGTTGTATATAGTGACAGGTCCTGGGGTCCATTCCGG
>Frequency_1_QualityScore_FFHHHHHJJJJIJJJJJIJJJJJJJJJHIJJJJJJJJJFDGHIJJIIIJJJJJJJIJHIIJJIIJJJJGIGIJDEHIIHHHHFFFFFFFEEEEE_Mismatch_1_Sense_+_Library_PoolC
AAGATTTCAAGTAATAGATGTCTATGGAACTAAGTTGAAATCATGAATTTCCTGAGGTAAAATGGAAAAATTCATATGGGTCCTCCATTTGTTG
