# Supplementary material for: Differential Gene Expression Reveals Candidate Genes for Drought Stress Response in Abies alba (Pinaceae)
Source: PLoS One. 2015 Apr 29;10(4):e0124564. doi: 10.1371/journal.pone.0124564 (PMC4414588; doi:10.1371/journal.pone.0124564)
Supplement: S3 File — (GZ) [file pone.0124564.s003.gz › comp10696_c0_seq1 #or# comp10696_c0_seq2.fa]

>comp10696_c0_seq1 len=539 path=[1:0-80 565:81-104 82:105-242 220:243-264 242:265-538]
GGTGGTCCGGGAGGAGGCGGAGGCGGCGGGGGTCACGGTGGTCCAGGGGGAGGCGGAGGCGGCGGGGGACACGGTGGTCCGGGAGGAGGCGGACACGGTGGTCCTGGAGGAGGCGGAGGTTCGGGATGAGGCGGTCCCGGCGACGGGAATCGACGGTAATTGTGGTGGGCATGAAGTATAGCGTGATATGTATAGTGTTAGTATGTGTAATAAAAATAATAAGAGTGCCGTCGAGATATGTACTCTGTTTCATAGTGTTGTAGTGACAAGAAGCTATCCCTGCCTTTTTTAATGCCAAGTGTCTTTAAAAAGCCACTATATGTCAGCTTCATCTTCGCTATAATTTACATGCTATCTTCTTCGGTGTGTAATATTTTTCCAAACTCCAAACTCTTTGGTCAGATTTTACTATTATTGTGTCCATTCTTCTTCCTGGATCTTGAATTCCAAAGTAAGTGCATATAGCGTTCGCATCAGGTCTCCAGATTACACATTCACCTCTATTTCAATCAAGCGCACACAAAGCTAACAAACTGAAA
>comp10696_c0_seq2 len=515 path=[1:0-80 82:81-218 220:219-240 242:241-514]
GGTGGTCCGGGAGGAGGCGGAGGCGGCGGGGGTCACGGTGGTCCAGGGGGAGGCGGAGGCGGCGGGGGACACGGTGGTCCGGGAGGAGGCGGAGGTTCGGGATGAGGCGGTCCCGGCGACGGGAATCGACGGTAATTGTGGTGGGCATGAAGTATAGCGTGATATGTATAGTGTTAGTATGTGTAATAAAAATAATAAGAGTGCCGTCGAGATATGTACTCTGTTTCATAGTGTTGTAGTGACAAGAAGCTATCCCTGCCTTTTTTAATGCCAAGTGTCTTTAAAAAGCCACTATATGTCAGCTTCATCTTCGCTATAATTTACATGCTATCTTCTTCGGTGTGTAATATTTTTCCAAACTCCAAACTCTTTGGTCAGATTTTACTATTATTGTGTCCATTCTTCTTCCTGGATCTTGAATTCCAAAGTAAGTGCATATAGCGTTCGCATCAGGTCTCCAGATTACACATTCACCTCTATTTCAATCAAGCGCACACAAAGCTAACAAACTGAAA

>Frequency_99_QualityScore_FFHHGHHJIJIIHIIIIGHHHGFFFE9?ADEDBDCBCCCCCCCCCDACDDDDD?B@CCDDBCDCDACACCCBCDDCDCDDDDCCCDDDDEDDCD_Mismatch_0_Sense_+_Library_PoolT
GCGGTCCCGGCGACGGGAATCGACGGTAATTGTGGTGGGCATGAAGTATAGCGTGATATGTATAGTGTTAGTATGTGTAATAAAAATAATAAGA
>Frequency_92_QualityScore_FFHHHGGIIIIIIHIIHHFFFFFDDDD9?ADEDCDCBCCCCCCDCCC@BDDDCC?A@CCDCBCDCDACA=ACACDDCDCCDDDCCCDCCDEDDD_Mismatch_0_Sense_+_Library_PoolT
GGCGGTCCCGGCGACGGGAATCGACGGTAATTGTGGTGGGCATGAAGTATAGCGTGATATGTATAGTGTTAGTATGTGTAATAAAAATAATAAG
>Frequency_54_QualityScore_FFHHHGGIIHIIIBFGHHHEGHBFHIHHHHHHHDGHHHIIEFEFFFFDEEEEBDBDDDBDDDCDCDDDDBCDDCDDEDDCDC@BCDCBCCCCBC_Mismatch_0_Sense_+_Library_PoolT
CGGGAATCGACGGTAATTGTGGTGGGCATGAAGTATAGCGTGATATGTATAGTGTTAGTATGTGTAATAAAAATAATAAGAGTGCCGTCGAGAT
>Frequency_50_QualityScore_FFHHHHHJIJJJJIIIJ@EGHIHEGHCFHHHGGGFFFCEFEEEDACACDDDBDDDDBCCDCDBDDDCDCBDDDDDDDDDDEDDDDD@BCCCCCC_Mismatch_0_Sense_+_Library_PoolT
GCGACGGGAATCGACGGTAATTGTGGTGGGCATGAAGTATAGCGTGATATGTATAGTGTTAGTATGTGTAATAAAAATAATAAGAGTGCCGTCG
>Frequency_46_QualityScore_FFHHEHHFHIIJJFHIHIIHIIEGHGFFEDCDDDDBDDDDCDDD9@BDDDCCCBCCCCBCCBCD?BCCDBA>@>BCDCACCCC@BACBCACCCB_Mismatch_0_Sense_+_Library_PoolT
GCGGAGGTTCGGGATGAGGCGGTCCCGGCGACGGGAATCGACGGTAATTGTGGTGGGCATGAAGTATAGCGTGATATGTATAGTGTTAGTATGT
>Frequency_38_QualityScore_FFGHGHHIIHIIIIHHII>EGHIHCGHDFGGFEFFDDEACEDEDD?B@CDDDBCDCDBCCDCDBCDDCDDDDDDCDDDDDDEECCDDABCCCCC_Mismatch_0_Sense_+_Library_PoolT
GGCGACGGGAATCGACGGTAATTGTGGTGGGCATGAAGTATAGCGTGATATGTATAGTGTTAGTATGTGTAATAAAAATAATAAGAGTGCCGTC
>Frequency_36_QualityScore_FFGHGCGIBFGHIICGHFHHGGGBEEEDDBCACBCCABBCCBBBC6>ACDCACB>ACBA@BBABC?ACB?BA<@>BCDC?BCCC>@>BAC>BBB_Mismatch_0_Sense_+_Library_PoolT
GGCGGAGGTTCGGGATGAGGCGGTCCCGGCGACGGGAATCGACGGTAATTGTGGTGGGCATGAAGTATAGCGTGATATGTATAGTGTTAGTATG
>Frequency_29_QualityScore_FEHHHHHHIIIIJIJJGIIIIIGIFGEDDCCCDDCDDC8ABDDDCDDABCCCCCDBCC?BDDDDD?A?CCCDCCDCDBCACCCACDDBDBCDDD_Mismatch_0_Sense_+_Library_PoolT
GTTCGGGATGAGGCGGTCCCGGCGACGGGAATCGACGGTAATTGTGGTGGGCATGAAGTATAGCGTGATATGTATAGTGTTAGTATGTGTAATA
>Frequency_28_QualityScore_FFHHGHHIIIIIIHIHIHHGEEEEDCCCC:@ADEDBCCABCCCBCCBCC@BDDCDC>@@CCDCABDCC@<?ABCACDDCCCCDDDCCCCCDCDD_Mismatch_0_Sense_+_Library_PoolT
GAGGCGGTCCCGGCGACGGGAATCGACGGTAATTGTGGTGGGCATGAAGTATAGCGTGATATGTATAGTGTTAGTATGTGTAATAAAAATAATA
>Frequency_25_QualityScore_FFGHGHHIIIIGIIIIIHIGHHFECCCDDCCDC:@BDEDCCCABCCCCDCCCC@BDCDDD?B?CDDCBC>BCBCBCCCACDDBDCCD_Mismatch_0_Sense_+_Library_PoolT
GGATGAGGCGGTCCCGGCGACGGGAATCGACGGTAATTGTGGTGGGCATGAAGTATAGCGTGATATGTATAGTGTTAGTATGTGTAA
>Frequency_25_QualityScore_FFGHHFGIIJJGHIIIJIJJGIIIIIHFDDDDDCDDDDDDDC9ACDEDBDDBCCDCCDDCDC?BDDDDDDBACDEDBDDDDBCACCDBCDDCDC_Mismatch_0_Sense_+_Library_PoolT
GGAGGTTCGGGATGAGGCGGTCCCGGCGACGGGAATCGACGGTAATTGTGGTGGGCATGAAGTATAGCGTGATATGTATAGTGTTAGTATGTGT
>Frequency_23_QualityScore_EFHGHGHIIIJIHIII@EGHHHDGHCFGIIIHHFFFCFFFFFEACACDEDCDDDDCCCDCCBCDECDCDBCDCCDDDCCDDDDDCABCDCCCCC_Mismatch_0_Sense_+_Library_PoolT
CGACGGGAATCGACGGTAATTGTGGTGGGCATGAAGTATAGCGTGATATGTATAGTGTTAGTATGTGTAATAAAAATAATAAGAGTGCCGTCGA
>Frequency_22_QualityScore_FEHGHHHHIHIJJJHHIIIGHHI:BEFGFDEECDCDDCDDCBCABDDDDD@B@CDDDBCDCDBCACBCAABCCDDDEDDDDDDCDDEEDDDC@B_Mismatch_0_Sense_+_Library_PoolT
GTCCCGGCGACGGGAATCGACGGTAATTGTGGTGGGCATGAAGTATAGCGTGATATGTATAGTGTTAGTATGTGTAATAAAAATAATAAGAGTG
>Frequency_22_QualityScore_FFHHGHHJDHIHIIFHIEHIJIHIIGIJFHIIIJIEHGIIIJHHIHIGHGGGHFGHGGGEGFFEEEEEEEEEEDDDDBCDDDDDDCDCCDEDDE_Mismatch_0_Sense_+_Library_PoolT
ATCGACGGTAATTGTGGTGGGCATGAAGTATAGCGTGATATGTATAGTGTTAGTATGTGTAATAAAAATAATAAGAGTGCCGTCGAGATATGTA
>Frequency_21_QualityScore_FEGHHHGIIIHIIIJIHIFHHGFDDDDDCCCC;@ACEDACBABCDCCCCBCC?BCDCCC=@@BCDCBCDCCBCBBBC@BDDCDBCD_Mismatch_0_Sense_+_Library_PoolT
GATGAGGCGGTCCCGGCGACGGGAATCGACGGTAATTGTGGTGGGCATGAAGTATAGCGTGATATGTATAGTGTTAGTATGTGTAA
>Frequency_20_QualityScore_FFHGHHHJIIHIIIIGHHI<DEFGFCEFBDDDDDDDDDBACEDDDD@CACCDDBCCCDABBCBCACDDA?BCCDDCCDDCDDEDDCDC@BCCCC_Mismatch_0_Sense_+_Library_PoolT
CGGCGACGGGAATCGACGGTAATTGTGGTGGGCATGAAGTATAGCGTGATATGTATAGTGTTAGTATGTGTAATAAAAATAATAAGAGTGCCGT
>Frequency_20_QualityScore_FEGGGEFHIGHGHIIIIIJJIIIIIIIIIDFHIIIHIIIIIIIIHHHHIIIHIIIIIIIEGGHHHHHGGFEFEEFEEEEEEDDDDDCCCCCDDC_Mismatch_0_Sense_+_Library_PoolT
GTTAGTATGTGTAATAAAAATAATAAGAGTGCCGTCGAGATATGTACTCTGTTTCATAGTGTTGTAGTGACAAGAAGCTATCCCTGCCTTTTTT
>Frequency_18_QualityScore_EFGGGGGIIIIIIJIIGIIH;BEEFFCEECCDCCCDCCDDACDDDCC?BACDDCACCBCBC@CCCACDDDBACDDDDCDDDDDEEDCDC?ACCC_Mismatch_0_Sense_+_Library_PoolT
CCGGCGACGGGAATCGACGGTAATTGTGGTGGGCATGAAGTATAGCGTGATATGTATAGTGTTAGTATGTGTAATAAAAATAATAAGAGTGCCG
>Frequency_18_QualityScore_FFHHHFGIIJJIJIGHIIIIHIFGFDDBCDDDCDDD9@CDEDCCCABCCCCCDBCD?BDDCCC>B?BCDA@CBCDAC@CBCACCDBDBBC_Mismatch_0_Sense_+_Library_PoolT
TCGGGATGAGGCGGTCCCGGCGACGGGAATCGACGGTAATTGTGGTGGGCATGAAGTATAGCGTGATATGTATAGTGTTAGTATGTGTAA
>Frequency_18_QualityScore_FFGHHHHJFHICGIIIJDFHGHIGHEBCCDDDDDCCCDDBCCDDCDDD5>@CDCACCABBCBCBCBCC>@BCDCC@B@CDDDBCDDDAC?BBC@_Mismatch_0_Sense_+_Library_PoolT
GGAGGCGGAGGTTCGGGATGAGGCGGTCCCGGCGACGGGAATCGACGGTAATTGTGGTGGGCATGAAGTATAGCGTGATATGTATAGTGTTAGT
>Frequency_18_QualityScore_FFHGGGEGIIJIFHHHIIHJIFHGHFFEDCCCCCBCDDDBCCC6?ACCDCCBABCCBBCCBCC>ABCDD?=@@CDDCACCCDBC?BBC@CCCBC_Mismatch_0_Sense_+_Library_PoolT
CGGAGGTTCGGGATGAGGCGGTCCCGGCGACGGGAATCGACGGTAATTGTGGTGGGCATGAAGTATAGCGTGATATGTATAGTGTTAGTATGTG
>Frequency_16_QualityScore_FFHHHHGIIIIJIIIGHIIIJHIGHFDDCCDDDCCCC<ABDDDCDCBBCCCBCCBCD@BCCDCC=A>BDABBDDDDAC@BBC@BCDCDCDCDBB_Mismatch_0_Sense_+_Library_PoolT
TTCGGGATGAGGCGGTCCCGGCGACGGGAATCGACGGTAATTGTGGTGGGCATGAAGTATAGCGTGATATGTATAGTGTTAGTATGTGTAATAA
>Frequency_15_QualityScore_FFHHHHHJJJJJJIFHIIJHIJIHHIJJJIJJIJJJIIIJJIIIGHHIIIIIHIIIIIIHHHHHGGFFGCDDEEEEDDCDCDDDDDDCBCDDCD_Mismatch_0_Sense_+_Library_PoolT
AAAAATAATAAGAGTGCCGTCGAGATATGTACTCTGTTTCATAGTGTTGTAGTGACAAGAAGCTATCCCTGCCTTTTTTAATGCCAAGTGTCTT
>Frequency_14_QualityScore_FFGHGGGFHIIIIIIIIHIIIIIIIIJJJIIJJIIIIHHGIIHIIHHHIJJIIIHIIIIIHHHHGFFFFEECDDDDDDDCDBCDDDDDD_Mismatch_0_Sense_+_Library_PoolT
ATAAGAGTGCCGTCGAGATATGTACTCTGTTTCATAGTGTTGTAGTGACAAGAAGCTATCCCTGCCTTTTTTAATGCCAAGTGTCTTTA
>Frequency_13_QualityScore_FFGCGHHIHGHIFGIJIIIIGIICEGGHIIGHFHHIIFHHGHFGGHHIFGHIHHFGGGHFGGGGFFFDEDDD@CDCCCABABBCDDCCDCBBCC_Mismatch_0_Sense_+_Library_PoolT
CGGTAATTGTGGTGGGCATGAAGTATAGCGTGATATGTATAGTGTTAGTATGTGTAATAAAAATAATAAGAGTGCCGTCGAGATATGTACTCTG
>Frequency_12_QualityScore_FFHHHHHJJJJJFHIIJHIJIJIJJJJIIJJGIIIJJJJJIJHIHIJJJJIJJJJJIIJJIIHIIHHGGGFFFFEEDDDDDDDDDDCDDDDDDD_Mismatch_0_Sense_+_Library_PoolT
AAATAATAAGAGTGCCGTCGAGATATGTACTCTGTTTCATAGTGTTGTAGTGACAAGAAGCTATCCCTGCCTTTTTTAATGCCAAGTGTCTTTA
>Frequency_12_QualityScore_EEGGGGGHHHFGHIHIHHGGGEFFE9?ACDDBDCABAABCCCACB?ACCCCB>@@CCCBAADBC=@ABA??ACDACCCDDCBCCCCCCDCCCCB_Mismatch_0_Sense_+_Library_PoolT
CGGTCCCGGCGACGGGAATCGACGGTAATTGTGGTGGGCATGAAGTATAGCGTGATATGTATAGTGTTAGTATGTGTAATAAAAATAATAAGAG
>Frequency_12_QualityScore_EDEGFFFIIIIIIHHGHIHIIHHGGHIGHIIGHIIIIIHIHHHHHHIGHHHHHHHHGHHGGHGGGFEEECEDEDDDEDCCCBCCCDDCDDDBCD_Mismatch_0_Sense_+_Library_PoolT
GTAGTGACAAGAAGCTATCCCTGCCTTTTTTAATGCCAAGTGTCTTTAAAAAGCCACTATATGTCAGCTTCATCTTCGCTATAATTTACATGCT
>Frequency_12_QualityScore_FEHHGHGIHIIIIIIHIHIHIIIIJJIIJIJIJIIIHGIHHIJJJIIJIIJJIIIIIHIIHIIIHFGGGEFFFFEDDDCDDEEEDEDEDDDDED_Mismatch_0_Sense_+_Library_PoolT
GTGACAAGAAGCTATCCCTGCCTTTTTTAATGCCAAGTGTCTTTAAAAAGCCACTATATGTCAGCTTCATCTTCGCTATAATTTACATGCTATC
>Frequency_11_QualityScore_EEFGGFGHHGGHHGGGIHIIIHHIHHGHGHHHDEEGGGHHHHIIFGHHHHHHHGGEEFGGEEFFFFEEDCBCDCEDDDCCDCCCACCDCCDDCC_Mismatch_0_Sense_+_Library_PoolT
AAGAAGCTATCCCTGCCTTTTTTAATGCCAAGTGTCTTTAAAAAGCCACTATATGTCAGCTTCATCTTCGCTATAATTTACATGCTATCTTCTT
>Frequency_11_QualityScore_FEGGGHGIHHIICFFHIHDGGDGHHHGHIGHGDFHFHHHCFCGFFGEEFEEBBBDDD@CDEDDCDDDDCBCCCDDDDCDDD?BBCB@BBCCCCC_Mismatch_0_Sense_+_Library_PoolT
GGGAATCGACGGTAATTGTGGTGGGCATGAAGTATAGCGTGATATGTATAGTGTTAGTATGTGTAATAAAAATAATAAGAGTGCCGTCGAGATA
>Frequency_11_QualityScore_FFHHGHHIJJIJJHIJJJJIIGGEDD@CDDDCDDD:ABDEDCDDBCCDDDDDCDC@CDDEDC=A@CDDDEDCCDBCBCCCADDECDCDD_Mismatch_0_Sense_+_Library_PoolT
CGGGATGAGGCGGTCCCGGCGACGGGAATCGACGGTAATTGTGGTGGGCATGAAGTATAGCGTGATATGTATAGTGTTAGTATGTGTAA
>Frequency_10_QualityScore_FFGHHGHIIIIIIEGIIIHFIHIIIJIIIIIJIIIIIIIJIIIIIJJIIHGHHIIGHFGEFHGIHHGGGFFFFCEEDCEDDEEDDDDDDEECCE_Mismatch_0_Sense_+_Library_PoolT
CTCTGTTTCATAGTGTTGTAGTGACAAGAAGCTATCCCTGCCTTTTTTAATGCCAAGTGTCTTTAAAAAGCCACTATATGTCAGCTTCATCTTC
>Frequency_10_QualityScore_FEGHHHGIIIIJHHIHIHIGHEGFHIGHHGIEGHHGIGHHIGHGHIIIIIIIIIIIIIIHIEGHIIHHEEEEEEEDEEEDCCDCDDCEEEDABC_Mismatch_0_Sense_+_Library_PoolT
GTGGGCATGAAGTATAGCGTGATATGTATAGTGTTAGTATGTGTAATAAAAATAATAAGAGTGCCGTCGAGATATGTACTCTGTTTCATAGTGT
>Frequency_10_QualityScore_FDHGEGGIIIGIIHIIIIIHHIJHHIFCDCCCBCDDDBBCC5>@BDDBBB?BCDCBCCCCC>BCDCCB=:=ABDCBCDDDBCBCCCBCDDCDCD_Mismatch_0_Sense_+_Library_PoolT
GAGGTTCGGGATGAGGCGGTCCCGGCGACGGGAATCGACGGTAATTGTGGTGGGCATGAAGTATAGCGTGATATGTATAGTGTTAGTATGTGTA
>Frequency_10_QualityScore_FFGHHHGGHIIBFGHIIFGHAFHIGGHIIIIEGHHHIHDGGHHIHEFHEGCFDEEFCEEFCDDEEEEEDCDDDDEEDDDC=ACCCBBCCCBCCC_Mismatch_0_Sense_+_Library_PoolT
GGAATCGACGGTAATTGTGGTGGGCATGAAGTATAGCGTGATATGTATAGTGTTAGTATGTGTAATAAAAATAATAAGAGTGCCGTCGAGATAT
>Frequency_9_QualityScore_FEGGGEGIHGHIHIHHGHIGIIGHIFIIIIIIIJGIIIIHIIHGHEGGH_Mismatch_0_Sense_+_Library_PoolT
GTCAGCTTCATCTTCGCTATAATTTACATGCTATCTTCTTCGGTGTGTA
>Frequency_9_QualityScore_FFHHHHHJIJJJJJJJJJJJJJJHIHIJIIJIJJJJJJJJJJJHIIJJJJJIJJJJJIIHIIHIHHHGGGEGGGFFEEEDDEDDDDDDEEEEED_Mismatch_0_Sense_+_Library_PoolT
GAGATATGTACTCTGTTTCATAGTGTTGTAGTGACAAGAAGCTATCCCTGCCTTTTTTAATGCCAAGTGTCTTTAAAAAGCCACTATATGTCAG
>Frequency_9_QualityScore_F@EFFHGIFHHHIFIIIHIFHIGGHEHIIJJJJIJJIIJJIIJEGHIIHIHIIIHHIIGHIIIIIEHIHGHHGDFEFFFEEDEEDDDCDCDDCC_Mismatch_0_Sense_+_Library_PoolT
GTGATATGTATAGTGTTAGTATGTGTAATAAAAATAATAAGAGTGCCGTCGAGATATGTACTCTGTTTCATAGTGTTGTAGTGACAAGAAGCTA
>Frequency_9_QualityScore_FFHGHHHIIIIIJJJIIJJIIJJJJJIIIIIJIJGHIHIIJJJIIJIIJHIIHIHIHFHHHHHGGGGFFDEDDDCCDDEEEDEDECDDDEDDED_Mismatch_0_Sense_+_Library_PoolT
ACAAGAAGCTATCCCTGCCTTTTTTAATGCCAAGTGTCTTTAAAAAGCCACTATATGTCAGCTTCATCTTCGCTATAATTTACATGCTATCTTC
>Frequency_9_QualityScore_FFGGGGHJJGHHIIHHEHHHFGGHEHIEGIHHHIHIHIIJHHIIJIIHHIHIJIHGIHGIHHCFCEDF_Mismatch_0_Sense_+_Library_PoolT
CTTTAAAAAGCCACTATATGTCAGCTTCATCTTCGCTATAATTTACATGCTATCTTCTTCGGTGTGTA
>Frequency_9_QualityScore_FFHHHHHHIIIJIJJJJIIJI@EGGGGDFEDEECCDDDDDDBCEEDCB>AADEEDDDDDDBCCDCDADDACCDDEDEDDDDDDDEDDDDDABCD_Mismatch_0_Sense_+_Library_PoolT
CCCGGCGACGGGAATCGACGGTAATTGTGGTGGGCATGAAGTATAGCGTGATATGTATAGTGTTAGTATGTGTAATAAAAATAATAAGAGTGCC
>Frequency_9_QualityScore_FFHHHGGJJIJJIJJJJJJIIHFGFHHJJJIIHIIIIIIJIIIJJIHHIHIIJIIJJJJIIIHGGGGGFDEEFEEEDEEDEEDDDCC@BACBED_Mismatch_0_Sense_+_Library_PoolT
CCCTGCCTTTTTTAATGCCAAGTGTCTTTAAAAAGCCACTATATGTCAGCTTCATCTTCGCTATAATTTACATGCTATCTTCTTCGGTGTGTAA
>Frequency_8_QualityScore_EFHHHGHJIIIJJJIJIJJHHFFFFEDDDD<ACEFDCDDCCDDCCDDDDDBCEEEDD?B?CEEDCDDDEDCACCDBDEEDECDEEDDDCDDDDE_Mismatch_0_Sense_+_Library_PoolT
TGAGGCGGTCCCGGCGACGGGAATCGACGGTAATTGTGGTGGGCATGAAGTATAGCGTGATATGTATAGTGTTAGTATGTGTAATAAAAATAAT
>Frequency_8_QualityScore_EFHHHHHJJJJIIGHHIIGIIGIIIIIJIIIJJJJIJJJJJIJHIGHIHIIIIIIIIIIIIIHHHGGGGEDEEEEEDDCDDDDDDDCCCCDCDD_Mismatch_0_Sense_+_Library_PoolT
AAAATAATAAGAGTGCCGTCGAGATATGTACTCTGTTTCATAGTGTTGTAGTGACAAGAAGCTATCCCTGCCTTTTTTAATGCCAAGTGTCTTT
>Frequency_8_QualityScore_FDGHGHHJIIJIIJIIGIFGHHHGGGIIIIIJIIIJIIHIIIIIIIIIIIIIGHIIHHGHGGGHHHGGEEEFDDEDDDDDDEEEEECDCDDDEE_Mismatch_0_Sense_+_Library_PoolT
GTACTCTGTTTCATAGTGTTGTAGTGACAAGAAGCTATCCCTGCCTTTTTTAATGCCAAGTGTCTTTAAAAAGCCACTATATGTCAGCTTCATC
>Frequency_8_QualityScore_FFHHHHHJIJIJJJIIIJJJJJJJJIIIIJJIJHHIIIJJJJJJJIIJIIJIJIJIIIIIIIHHHHGHGEEEDDDEDEEEDEDEDDDDEDDEEC_Mismatch_0_Sense_+_Library_PoolT
CAAGAAGCTATCCCTGCCTTTTTTAATGCCAAGTGTCTTTAAAAAGCCACTATATGTCAGCTTCATCTTCGCTATAATTTACATGCTATCTTCT
>Frequency_8_QualityScore_FFHHHHHJJJJJJJJIJJJJJGIIIIJJJJJJJIIJJJIJJIJJIJJIJJJJIJJJIIIIIHGGFGGGFEFEEEEEEEEEEDDDDDACBCCEDE_Mismatch_1_Sense_+_Library_PoolT
CCTGCCTTTTTTAATGCCAAGTGTCTTTAAAAAGCCACTATATGTCAGCTTCATCTTCGCTATAATTTACATGCTATCTTCTTCGGTGTGTAAA
>Frequency_8_QualityScore_EEGHGGGHIIIIIIHIHIHIIIIIIIHIIIIIIHIIIIIIIIIIIIHIEEGHIIIIIIIHHIHHHHGHGEEEEDDCCDDCDEDDDACCBCDCDD_Mismatch_0_Sense_+_Library_PoolT
ATAGTGTTGTAGTGACAAGAAGCTATCCCTGCCTTTTTTAATGCCAAGTGTCTTTAAAAAGCCACTATATGTCAGCTTCATCTTCGCTATAATT
>Frequency_8_QualityScore_EEHFGDFGHHFGHFGBFEHEGEFGGFHFHIHGHIIIHHIIIIHHGCFHFHHIEEHFHGGGFGFGGFECEBEDECCCDDDCCCCCBCCACCCCCC_Mismatch_0_Sense_+_Library_PoolT
GCGTGATATGTATAGTGTTAGTATGTGTAATAAAAATAATAAGAGTGCCGTCGAGATATGTACTCTGTTTCATAGTGTTGTAGTGACAAGAAGC
>Frequency_8_QualityScore_FFHHGGHIIIIIJJJJIHIIIIHIIHIIIIIIIIIJIIHIIJJJJIIJHIIJIIIIJJIIIIIIGHGGDCEFEEEEEEEDEEDEEDDDCD@CAC_Mismatch_0_Sense_+_Library_PoolT
TATCCCTGCCTTTTTTAATGCCAAGTGTCTTTAAAAAGCCACTATATGTCAGCTTCATCTTCGCTATAATTTACATGCTATCTTCTTCGGTGTG
>Frequency_8_QualityScore_FFGHHHHJIJIIIIIEHGIIIIJIIIHIIIJIIIJJJIIIJJJJIHIGHIGIGHIHIIIIIIHIHGGGECEEECEDEDDDCCCDCCDCBBCCCD_Mismatch_0_Sense_+_Library_PoolT
TAAAAATAATAAGAGTGCCGTCGAGATATGTACTCTGTTTCATAGTGTTGTAGTGACAAGAAGCTATCCCTGCCTTTTTTAATGCCAAGTGTCT
>Frequency_8_QualityScore_FEGHHCGHIIJGHIEHIJIHIIHHICGIHIIICGFHHIIFGHHHDGFGGIEGHHFGGHHHHGGGGFFEFEEEEEAACDCCCDCDCDDEDDDEDD_Mismatch_0_Sense_+_Library_PoolT
GACGGTAATTGTGGTGGGCATGAAGTATAGCGTGATATGTATAGTGTTAGTATGTGTAATAAAAATAATAAGAGTGCCGTCGAGATATGTACTC
>Frequency_8_QualityScore_EEGGGGGIHFGDFDGGHFHGGGHGGFHHHIHGIHHIIHHGGIIHIIHIIHIIHGHFGGIGIHGFGFGCEACEEEDCEDDEDCDCCCBCDACCBB_Mismatch_0_Sense_+_Library_PoolT
CTGTTTCATAGTGTTGTAGTGACAAGAAGCTATCCCTGCCTTTTTTAATGCCAAGTGTCTTTAAAAAGCCACTATATGTCAGCTTCATCTTCGC
>Frequency_7_QualityScore_EEFGGGFGGGHHHHIIHIHIIHHIHHHIIIFHIHHHHIHIIIIIJIJIHGIIIGIIGHGHHHHIIIIIIGFDEBDDEEDEDEDBBBBCCCCCCD_Mismatch_0_Sense_+_Library_PoolT
GCCAAGTGTCTTTAAAAAGCCACTATATGTCAGCTTCATCTTCGCTATAATTTACATGCTATCTTCTTCGGTGTGTAATATTTTTCCAAACTCC
>Frequency_7_QualityScore_FFHGHHDGHHIIFGGEGIHIIHIIIHAFHIHIICFGHHHHFHHIGCEFFGHBEFFCFEGGFFFEEEEEEBDECDC@AACCBCCDDDCDECCDDD_Mismatch_0_Sense_+_Library_PoolT
CGACGGTAATTGTGGTGGGCATGAAGTATAGCGTGATATGTATAGTGTTAGTATGTGTAATAAAAATAATAAGAGTGCCGTCGAGATATGTACT
>Frequency_7_QualityScore_EFCGHHGHGIIJJJJJJJJJIJJIIICGHIJIIIJIJIIJJHIIJJJJHIJIIJJJGHHHIHHHGGHHHGGFFFECDDEDDCDCACCBCDCCCD_Mismatch_0_Sense_+_Library_PoolT
AGTATGTGTAATAAAAATAATAAGAGTGCCGTCGAGATATGTACTCTGTTTCATAGTGTTGTAGTGACAAGAAGCTATCCCTGCCTTTTTTAAT
>Frequency_7_QualityScore_ECGHHGHGGIIHIHIIIHIJJIIJJJJIJJIEGIJJJJJIIIJIJIIIJIJJJHIJIIIHIFGGHHHHHGGGFGFFEEEEDDDDDDDDCCDDDD_Mismatch_0_Sense_+_Library_PoolT
GTGTTAGTATGTGTAATAAAAATAATAAGAGTGCCGTCGAGATATGTACTCTGTTTCATAGTGTTGTAGTGACAAGAAGCTATCCCTGCCTTTT
>Frequency_7_QualityScore_EEGGGHGGHEGHIFIJIIIHHIHGIIIIIIGIIHGIHIIGIGHIIIIIIIFIIIIIIIIJJJIIIIIHGEEECDCCDD_Mismatch_0_Sense_+_Library_PoolT
TGCCAAGTGTCTTTAAAAAGCCACTATATGTCAGCTTCATCTTCGCTATAATTTACATGCTATCTTCTTCGGTGTGTA
>Frequency_7_QualityScore_FFHGHHHJJJJJIIJJJIIIGGGEEBDDDDDDDD;BCDEDCDDBCDDDCDDCDDBCDEEDD>BBDEEDCBCDECCCDCDBCEEDDDDE_Mismatch_0_Sense_+_Library_PoolT
GGGATGAGGCGGTCCCGGCGACGGGAATCGACGGTAATTGTGGTGGGCATGAAGTATAGCGTGATATGTATAGTGTTAGTATGTGTAA
>Frequency_7_QualityScore_FFHHHHHJJJJJJJJJJJJJJJJJJIJJIHIHIIJJJJJIJIIJJJIJIHIJIJJJJIIIIIIIIHHGFEEFDFEEEEEEDDDDEDDEEDDDDD_Mismatch_0_Sense_+_Library_PoolT
AAGCTATCCCTGCCTTTTTTAATGCCAAGTGTCTTTAAAAAGCCACTATATGTCAGCTTCATCTTCGCTATAATTTACATGCTATCTTCTTCGG
>Frequency_7_QualityScore_FFHHHHGIIIJIJJHIHHGFEFFEDDDC9@CDDDBCCCCDCCDDCBCC=ACCDDD@ABDEEDDDDCDCCDCCBACDEBCDDDDCDCDDDDDDDC_Mismatch_0_Sense_+_Library_PoolT
AGGCGGTCCCGGCGACGGGAATCGACGGTAATTGTGGTGGGCATGAAGTATAGCGTGATATGTATAGTGTTAGTATGTGTAATAAAAATAATAA
>Frequency_7_QualityScore_CEGGHGGHIHIHIHIEGGHGIIIIIIIHHHIIIIIGHHHHGHHIIIHIIIIIGIHHIGGHIIGGFFFGGDEEEEEDDDBC@B@BBD_Mismatch_0_Sense_+_Library_PoolT
TTTTTTAATGCCAAGTGTCTTTAAAAAGCCACTATATGTCAGCTTCATCTTCGCTATAATTTACATGCTATCTTCTTCGGTGTGTA
>Frequency_7_QualityScore_FFHHGHHJJJFHIFHIJJJFHIFHHHGECDDDDDDDCDDDDCDDDDCCCD<@CDDDCDDABDDCDDCAC@?BDCDDC?B?CDDDBDDDD@B?AB_Mismatch_0_Sense_+_Library_PoolT
GAGGAGGCGGAGGTTCGGGATGAGGCGGTCCCGGCGACGGGAATCGACGGTAATTGTGGTGGGCATGAAGTATAGCGTGATATGTATAGTGTTA
>Frequency_7_QualityScore_EDEHGHHIHIIHGHH=DFGIHEGHCGFFGGGGFHHDEGGGHFCEDEFEEEEEED@CCCCDBCDDDDCDDACCBCDCDDEEDCCC?BBCBACCCB_Mismatch_0_Sense_+_Library_PoolT
GACGGGAATCGACGGTAATTGTGGTGGGCATGAAGTATAGCGTGATATGTATAGTGTTAGTATGTGTAATAAAAATAATAAGAGTGCCGTCGAG
>Frequency_6_QualityScore_FFGHHGHJJJJFHIEHHIIJDGHGHIIGDCCDDDDCDDDDDDBCCDDCCDD9AADECBCDBBCCCDDCBBC?CCDEDDAC@CCDDCCCADACAC_Mismatch_0_Sense_+_Library_PoolT
GGAGGAGGCGGAGGTTCGGGATGAGGCGGTCCCGGCGACGGGAATCGACGGTAATTGTGGTGGGCATGAAGTATAGCGTGATATGTATAGTGTT
>Frequency_6_QualityScore_FFFGGFHIIIIIIIIIIIIHHGGF=ADDEECCDCCDCDDDCCCD@BCDDCC?BBCDDDABCDDBC?B@?AADBCDACCDDCCDDCDACDCBB?>_Mismatch_0_Sense_+_Library_PoolT
GGTCCCGGCGACGGGAATCGACGGTAATTGTGGTGGGCATGAAGTATAGCGTGATATGTATAGTGTTAGTATGTGTAATAAAAATAATAAGAGT
>Frequency_6_QualityScore_EFHGHEEGHGIIIEGGHHGIGFHGIGIGHIIGIIIHHGHIIIIIHIIIIHIIIIJGHIIIIIIHHGFGGEEGEEEEEDEEEEEEECDCDCCDCD_Mismatch_0_Sense_+_Library_PoolT
ATGAAGTATAGCGTGATATGTATAGTGTTAGTATGTGTAATAAAAATAATAAGAGTGCCGTCGAGATATGTACTCTGTTTCATAGTGTTGTAGT
>Frequency_6_QualityScore_EEGHGEGHGGGHIIHHJIIHIIIIIIHIDGHIIHIIJIIJJIIHIIIIHIFHIIHIGHFGEHIIIHIIHDGGFGFEEDEFEEDDCCBCDCDDCD_Mismatch_0_Sense_+_Library_PoolT
TTAGTATGTGTAATAAAAATAATAAGAGTGCCGTCGAGATATGTACTCTGTTTCATAGTGTTGTAGTGACAAGAAGCTATCCCTGCCTTTTTTA
>Frequency_6_QualityScore_FFHFGHHJHIIIIJIJIIIIJJJJJIIJJIIIJIIHIJIJJIJJIJIJIJJJJIJJIIJIIHHHGGGEEDDDEDDDDCCDDDDDDCDCCCDDDD_Mismatch_0_Sense_+_Library_PoolT
GAGTGCCGTCGAGATATGTACTCTGTTTCATAGTGTTGTAGTGACAAGAAGCTATCCCTGCCTTTTTTAATGCCAAGTGTCTTTAAAAAGCCAC
>Frequency_6_QualityScore_FFGHHGHIEHHHIIJJJJJJGIIJIJIIJJIIIIIJIJIIJJJIIIJIIIIIIIIIJJIIIHIJIIHIIDEGGBDCCDE_Mismatch_0_Sense_+_Library_PoolT
ATGCCAAGTGTCTTTAAAAAGCCACTATATGTCAGCTTCATCTTCGCTATAATTTACATGCTATCTTCTTCGGTGTGTA
>Frequency_6_QualityScore_DEGHHHHIIIJJIIHIIIHIIIIIIIHIIJIIIIIHIIIFHHIIIJIIHIIIIIIIIIIHIIHIIHGGGFFEFFEFEDDDCEDEEEDDDEDDDD_Mismatch_0_Sense_+_Library_PoolT
TAGTGACAAGAAGCTATCCCTGCCTTTTTTAATGCCAAGTGTCTTTAAAAAGCCACTATATGTCAGCTTCATCTTCGCTATAATTTACATGCTA
>Frequency_6_QualityScore_FFHHHHHIIJIJJJIJJJIJIIGIIJJIIIIIIIJJIJJJIJIJIIJIIJIJIJJJJJIIJIJIIIGIGAEGGFFEFFEDDDEDDDCEEEEDDD_Mismatch_0_Sense_+_Library_PoolT
AGATATGTACTCTGTTTCATAGTGTTGTAGTGACAAGAAGCTATCCCTGCCTTTTTTAATGCCAAGTGTCTTTAAAAAGCCACTATATGTCAGC
>Frequency_6_QualityScore_EFHHHHHJJIJIIJIIIIIIIJJIIJIIIIJJJIJIJIJIJHIIJIIIJIJIIGIIIIIIJJIIHHGFFDEFFEEEDEEEDEDDEEDDDDDABA_Mismatch_0_Sense_+_Library_PoolT
CTATCCCTGCCTTTTTTAATGCCAAGTGTCTTTAAAAAGCCACTATATGTCAGCTTCATCTTCGCTATAATTTACATGCTATCTTCTTCGGTGT
>Frequency_6_QualityScore_FFGGGHHJJHIJJJJJGIIJIIIIGHGIIIIIIIJHIIJIJIIJIIJIJJJJJJIIJIIIGIHHHGFFEADCEEEEEDEDDDDDDDDDDEEDEE_Mismatch_0_Sense_+_Library_PoolT
CGAGATATGTACTCTGTTTCATAGTGTTGTAGTGACAAGAAGCTATCCCTGCCTTTTTTAATGCCAAGTGTCTTTAAAAAGCCACTATATGTCA
>Frequency_6_QualityScore_EFHEGGGIJJJJJIJIIJGIIIIIJJIJJJJJJJJJJJJJJJJJJIIJJJIIIIJIJIIJIIJIIIHIC@CDEE_Mismatch_0_Sense_+_Library_PoolT
AAGTGTCTTTAAAAAGCCACTATATGTCAGCTTCATCTTCGCTATAATTTACATGCTATCTTCTTCGGTGTGTA
>Frequency_6_QualityScore_EEGGHGHFIIIGHIGGGIIIIHHIHIEGGGIIEHHHGHHIIHIIJIIIJHIIIIIIGHIHIHIIIHHGHFEFFFEEEEDEEDEEEDDDCDAACC_Mismatch_0_Sense_+_Library_PoolT
CATGAAGTATAGCGTGATATGTATAGTGTTAGTATGTGTAATAAAAATAATAAGAGTGCCGTCGAGATATGTACTCTGTTTCATAGTGTTGTAG
>Frequency_6_QualityScore_EF?DGGGIHHIFGIHGHIIIIFFEGGGIIEHFHHHGGGHIIFGEHEGFBFIFHFFFGGHIIGHGIIGHGFGBEFFEC?BBCCCDDDEEDEACCC_Mismatch_0_Sense_+_Library_PoolT
GGTAATTGTGGTGGGCATGAAGTATAGCGTGATATGTATAGTGTTAGTATGTGTAATAAAAATAATAAGAGTGCCGTCGAGATATGTACTCTGT
>Frequency_6_QualityScore_EDFFGGEGFEEEGHGGHFGHIHHHIHIHGHGEFHIFGGEFGIHIGFHHGGIFGFFIHGHGGEGCFDEEBCCEDB@CCCDCDDCCDCDB?ACDCB_Mismatch_0_Sense_+_Library_PoolT
TGACAAGAAGCTATCCCTGCCTTTTTTAATGCCAAGTGTCTTTAAAAAGCCACTATATGTCAGCTTCATCTTCGCTATAATTTACATGCTATCT
>Frequency_5_QualityScore_FFHHHHHJJJIJJJJJJJHIIIIIJIJJJJJJJJJJJJJJJJJJJJJJJJJJJJJIIJIIIGHHGGGGFFFFEFEEEEEEEDDBCCCDEEEDEE_Mismatch_0_Sense_+_Library_PoolT
GCCTTTTTTAATGCCAAGTGTCTTTAAAAAGCCACTATATGTCAGCTTCATCTTCGCTATAATTTACATGCTATCTTCTTCGGTGTGTAATATT
>Frequency_5_QualityScore_EEEEGEGHIFIIHIHHHIIIJJIGIGDGIHJGIGIHHIHHHGGFIHIHIIIHIGFGIGGHHGFGEEFFCCEDDEBEEDCCCDBBCDDDDCDCCB_Mismatch_0_Sense_+_Library_PoolT
AGAAGCTATCCCTGCCTTTTTTAATGCCAAGTGTCTTTAAAAAGCCACTATATGTCAGCTTCATCTTCGCTATAATTTACATGCTATCTTCTTC
>Frequency_5_QualityScore_FFHHHHHJGIJIJJJHIGIIIIIHIHIGHIIIIGIIJIIIIJJJJIIJJJJJJJJJJGGHIIIJJHHGGGGFEFFFFFEEEEEEEEDDEDEDDD_Mismatch_0_Sense_+_Library_PoolT
GCATGAAGTATAGCGTGATATGTATAGTGTTAGTATGTGTAATAAAAATAATAAGAGTGCCGTCGAGATATGTACTCTGTTTCATAGTGTTGTA
>Frequency_5_QualityScore_FFHHHHFHHIIIJIGIIJIJJIIIJJJJIIJJJJJJHIIHIHIIHIIIIJJIJIJIIHIHIHHIGHHGHEDDDEDDDDDCCCBCDDDDDCCDBC_Mismatch_0_Sense_+_Library_PoolT
TAAGAGTGCCGTCGAGATATGTACTCTGTTTCATAGTGTTGTAGTGACAAGAAGCTATCCCTGCCTTTTTTAATGCCAAGTGTCTTTAAAAAGC
>Frequency_5_QualityScore_FFHHHHHJJJJJHIJIJHIJIJJIJIJJJJJJIJJJJJJJJJJJJIJJHIIJIIHJHHHIIIJIIHHHHEFFEFFEDEEEEEDDDDDDEEDDED_Mismatch_0_Sense_+_Library_PoolT
TCTGTTTCATAGTGTTGTAGTGACAAGAAGCTATCCCTGCCTTTTTTAATGCCAAGTGTCTTTAAAAAGCCACTATATGTCAGCTTCATCTTCG
>Frequency_5_QualityScore_CDGGFBFGHAGFEGFFDCEEEDDECGFHFCFECGCFGGHEGGGFGFEEABBBCDEGGEAFF?D>B@@_Mismatch_0_Sense_+_Library_PoolT
TTTAAAAAGCCACTATATGTCAGCTTCATCTTCGCTATAATTTACATGCTATCTTCTTCGGTGTGTA
>Frequency_5_QualityScore_DEGGHGDFHFIHIIHHHHHHHEGHHFFHIJHIIIHIHIHHIGFGHHHHFHHGHHHHGHH@EEGCD_Mismatch_0_Sense_+_Library_PoolT
TAAAAAGCCACTATATGTCAGCTTCATCTTCGCTATAATTTACATGCTATCTTCTTCGGTGTGTA
>Frequency_5_QualityScore_FFHHDGHIIJIFHFGGIIHHIIIEGFHHHGIIIHHHGHHIIIIJJIJJIJIIJEFIIIHIIIIIHGGFEDGFGFFEEEFEDEEADCECCDDEDE_Mismatch_0_Sense_+_Library_PoolT
GAAGTATAGCGTGATATGTATAGTGTTAGTATGTGTAATAAAAATAATAAGAGTGCCGTCGAGATATGTACTCTGTTTCATAGTGTTGTAGTGA
>Frequency_5_QualityScore_FFHHHHHJJIIJJJJJJIJIHJIJJIIJJJIIJJIJJIJHJIIJIJIJIIJJJJIIIJJJJIAGEHGGHDEHGGFFFEFEEDDEDDDDDDDDDC_Mismatch_0_Sense_+_Library_PoolT
CTTTAAAAAGCCACTATATGTCAGCTTCATCTTCGCTATAATTTACATGCTATCTTCTTCGGTGTGTAATATTTTTCCAAACTCCAAACTCTTT
>Frequency_5_QualityScore_EDECFEFDEEBGHHGGIIHEGHEGFFGHIGGFHIHGHHGHHHHHHHGHGHHGHHHHHGGEEEDFCF_Mismatch_0_Sense_+_Library_PoolT
TTAAAAAGCCACTATATGTCAGCTTCATCTTCGCTATAATTTACATGCTATCTTCTTCGGTGTGTA
>Frequency_5_QualityScore_BBGFHFFHIIIIJJGGHHGHHHIIIJJHFHIGHIIIIIHHIFIIHIIIIIIIIIIIHHFFHFEEEFFEFDEEDEECDDDDDDC?A@BAD_Mismatch_0_Sense_+_Library_PoolT
GCCTTTTTTAATGCCAAGTGTCTTTAAAAAGCCACTATATGTCAGCTTCATCTTCGCTATAATTTACATGCTATCTTCTTCGGTGTGTA
>Frequency_5_QualityScore_EFGHHGGIIGGIFGHHHIIHJGHIHHHHIGIIHIIHGHHHIIHGHIIIGHHIIIIHFHFHIHFCGFGGF_Mismatch_0_Sense_+_Library_PoolT
TCTTTAAAAAGCCACTATATGTCAGCTTCATCTTCGCTATAATTTACATGCTATCTTCTTCGGTGTGTA
>Frequency_5_QualityScore_FFHGGHFHHBHIDGHIJHBFHGGIIHECCDDCDDDACDDDABBCDCDCD8@BDDC>BCBCDDDBCC@CCCCCBCCC>@:@@BA?ACDDDDACCD_Mismatch_0_Sense_+_Library_PoolT
AGGAGGCGGAGGTTCGGGATGAGGCGGTCCCGGCGACGGGAATCGACGGTAATTGTGGTGGGCATGAAGTATAGCGTGATATGTATAGTGTTAG
>Frequency_5_QualityScore_FEGHHHGGHIIIIIJIJGIIHJIGGHGHIIIHIIJIIJIJJIJIGHIIGIIIHIJJIIIHIIJIIJIHHHEECDDE_Mismatch_0_Sense_+_Library_PoolT
CCAAGTGTCTTTAAAAAGCCACTATATGTCAGCTTCATCTTCGCTATAATTTACATGCTATCTTCTTCGGTGTGTA
>Frequency_5_QualityScore_EDGGGHHIIIIIHJJIJJIIIIIIIIIIIIJIJHIIJIJIIIIIIEFFGIIIIJJIIIHHHHHGFFEEDCDEEDDEEEEDDECDDDDDDEEEDE_Mismatch_0_Sense_+_Library_PoolT
GTGTTGTAGTGACAAGAAGCTATCCCTGCCTTTTTTAATGCCAAGTGTCTTTAAAAAGCCACTATATGTCAGCTTCATCTTCGCTATAATTTAC
>Frequency_5_QualityScore_FFHHHHHIJJJJJJJJJJJJIJIJJJJIGHHIJJJJJJJIJIJJJJJJIJIIIIJJIIIHIIIIIGGGEEEEFEEEEEEEDDDEDDEEDDDDDA_Mismatch_0_Sense_+_Library_PoolT
AGCTATCCCTGCCTTTTTTAATGCCAAGTGTCTTTAAAAAGCCACTATATGTCAGCTTCATCTTCGCTATAATTTACATGCTATCTTCTTCGGT
>Frequency_5_QualityScore_FFHHHFHJJJJJJIHIJIGHIIIIIJIIIJIJJJJJIIJJJJJJJIHJJIIJJIIIIIIIHGEHHHHIHHGGFGFEDE_Mismatch_0_Sense_+_Library_PoolT
ATGTACTCTGTTTCATAGTGTTGTAGTGACAAGAAGCTATCCCTGCCTTTTTTAATGCCAAGTGTCTTTAAAAAGCCA
>Frequency_5_QualityScore_FFFGHGHHIGHHHHGHHIHIHGGIHIIHIIHIIIJIJJIHIGHGCFGHIIIGGIGIHHGDFHEFHHFFGEFCEDBCBDDECCDEECDCBCBDDC_Mismatch_0_Sense_+_Library_PoolT
CGTGATATGTATAGTGTTAGTATGTGTAATAAAAATAATAAGAGTGCCGTCGAGATATGTACTCTGTTTCATAGTGTTGTAGTGACAAGAAGCT
>Frequency_5_QualityScore_FFHGHGHJIIJJJIIIIJJJJIJJJJJJJJIIIJHJIIHHHHIJIIIJJJJIJIJJJIHJJGHHHGHHGFFEFFEEDDDCECEEEDEDEDDDDE_Mismatch_0_Sense_+_Library_PoolT
AGTGACAAGAAGCTATCCCTGCCTTTTTTAATGCCAAGTGTCTTTAAAAAGCCACTATATGTCAGCTTCATCTTCGCTATAATTTACATGCTAT
>Frequency_4_QualityScore_EEGGGGHIGHIHHIIIIIIIIIIHIIIIGIIIIJJJJIJIIJJIHGHGHGHHJIJIIIHIIIGFHGGGHFEFFEEFEEDEEDEEDDDCCECDEE_Mismatch_0_Sense_+_Library_PoolT
TAGTGTTGTAGTGACAAGAAGCTATCCCTGCCTTTTTTAATGCCAAGTGTCTTTAAAAAGCCACTATATGTCAGCTTCATCTTCGCTATAATTT
>Frequency_4_QualityScore_EEFFEGGHHIIDGHHGIIHHIIGIHIIIHIIIIHIHGHGCECFFH_Mismatch_0_Sense_+_Library_PoolT
GCTTCATCTTCGCTATAATTTACATGCTATCTTCTTCGGTGTGTA
>Frequency_4_QualityScore_EFHHGGGIHIIJIIIIFHGHHHJIIGIIHHIGIJIIHIIGGIHIGIIJIIHHIIIIIIHGGIHHGGGGGGGFEEEFEEDDCAAACAD_Mismatch_0_Sense_+_Library_PoolT
CTTTTTTAATGCCAAGTGTCTTTAAAAAGCCACTATATGTCAGCTTCATCTTCGCTATAATTTACATGCTATCTTCTTCGGTGTGTA
>Frequency_4_QualityScore_EFHHHHHCGHIIIGIJDGIIIHIJIJJEHIIJJJDHGIIIIEGHHIFGFGHIGFGGFGEGFFEEEEEEECCDDDDDBCDDDCDDDDCCCEDDEE_Mismatch_0_Sense_+_Library_PoolT
TCGACGGTAATTGTGGTGGGCATGAAGTATAGCGTGATATGTATAGTGTTAGTATGTGTAATAAAAATAATAAGAGTGCCGTCGAGATATGTAC
>Frequency_4_QualityScore_EEFFFAFHGCEFGGIIIJIJIFEGGIHHHGIHHIHGFHIHIIHIIGHIHIIIIFGIIIHIHFEGGEEFEGGGFF@@=BBDDDDECCDCDCECDC_Mismatch_0_Sense_+_Library_PoolT
AATGCCAAGTGTCTTTAAAAAGCCACTATATGTCAGCTTCATCTTCGCTATAATTTACATGCTATCTTCTTCGGTGTGTAATATTTTTCCAAAC
>Frequency_4_QualityScore_FEHHHHHJJJJIIJJJJHIIIIIJJJIJJJJJJJJJJJJJIJIJJJJIJJJJJJJJJJJJIJIIEGFGECFFEEEFEEEEEEDDCDCDCDDCCD_Mismatch_0_Sense_+_Library_PoolT
GTCTTTAAAAAGCCACTATATGTCAGCTTCATCTTCGCTATAATTTACATGCTATCTTCTTCGGTGTGTAATATTTTTCCAAACTCCAAACTCT
>Frequency_4_QualityScore_EEGGGFGIGIJIIHHGIIIGIIHIHGGDGGHGIHFHHIIJIIIIGIHGGHHEHIIGIIHHIGGFGFEEEECACBCDCDDCCDCCCCC_Mismatch_0_Sense_+_Library_PoolT
CGTCGAGATATGTACTCTGTTTCATAGTGTTGTAGTGACAAGAAGCTATCCCTGCCTTTTTTAATGCCAAGTGTCTTTAAAAAGCCA
>Frequency_4_QualityScore_EEHHHEGHHIGGIIIJIIIHIHIIIEGHHIIIIHIGIIGGGIIIIJJIEIGIGFGHIIIHGGGGFEFFFBBDDEEDDDDDDCCCCDDDDBEEDE_Mismatch_0_Sense_+_Library_PoolT
TCGAGATATGTACTCTGTTTCATAGTGTTGTAGTGACAAGAAGCTATCCCTGCCTTTTTTAATGCCAAGTGTCTTTAAAAAGCCACTATATGTC
>Frequency_4_QualityScore_FFHHHGHIJJJJGIGGIIIGHHIIGIHHIIGIIJIIIIIJJJJJIIIIJJIJIJGIIJJJJJIIHIGGGGGFGFFFEEEEEEDEDEEEDDDDED_Mismatch_0_Sense_+_Library_PoolT
TGAAGTATAGCGTGATATGTATAGTGTTAGTATGTGTAATAAAAATAATAAGAGTGCCGTCGAGATATGTACTCTGTTTCATAGTGTTGTAGTG
>Frequency_4_QualityScore_EEGFGGGHHIJIIJJJJIHJIIGGGIIJEHHIIIIIIJIIIHIIJHIIJJIIIFGCFIGIHHIIHGGHGGGGEEFFEEEEDCDDDDCCCDCCDD_Mismatch_0_Sense_+_Library_PoolT
ATGTGTAATAAAAATAATAAGAGTGCCGTCGAGATATGTACTCTGTTTCATAGTGTTGTAGTGACAAGAAGCTATCCCTGCCTTTTTTAATGCC
>Frequency_4_QualityScore_FFHHHHHJJJJJJJIJGHIIIIIJIIIIIGIIJJIJJJJJIJIJHIIIIIIIIJIIIIIIIGHIIGFGGGGEEEEEEEEDDCDDDDDDCCCCDD_Mismatch_0_Sense_+_Library_PoolT
ATAAAAATAATAAGAGTGCCGTCGAGATATGTACTCTGTTTCATAGTGTTGTAGTGACAAGAAGCTATCCCTGCCTTTTTTAATGCCAAGTGTC
>Frequency_4_QualityScore_FFHHHHHJJJIIIIJJHIHIIIJIJJJJIIJJJJJJJJJIJJJIIJJJJJJJJIJIIIIHIJIHHGHHHEGFFFFEEEEDDACCCCFEDDEEEE_Mismatch_0_Sense_+_Library_PoolT
CTTTTTTAATGCCAAGTGTCTTTAAAAAGCCACTATATGTCAGCTTCATCTTCGCTATAATTTACATGCTATCTTCTTCGGTGTGTAATATTTT
>Frequency_4_QualityScore_EFHHFGHIJHHIHIHIIIIIGIIGHIIIIJIIIIHIIIIIIIIIGIIIIHIIIIHIHIIIIIHIHGGGDDEDCDDDDCCCDDDDDCCCDDCDDD_Mismatch_0_Sense_+_Library_PoolT
AGAGTGCCGTCGAGATATGTACTCTGTTTCATAGTGTTGTAGTGACAAGAAGCTATCCCTGCCTTTTTTAATGCCAAGTGTCTTTAAAAAGCCA
>Frequency_4_QualityScore_CEGEFGFGGIFEFFGHGHHEDCCBFCCGFHIIGHIIHIGHFHGEEFHHHHGHIEFGHFGGFHGEGFFEFDEEEDCCBCCCCCAB?BACCCCCCC_Mismatch_0_Sense_+_Library_PoolT
ATAATAAGAGTGCCGTCGAGATATGTACTCTGTTTCATAGTGTTGTAGTGACAAGAAGCTATCCCTGCCTTTTTTAATGCCAAGTGTCTTTAAA
>Frequency_4_QualityScore_FFHHHGHHIIIJIIIIIIHIIHIGHIIIIIIIIIJJJJIJJJJJJJJFHIIJIJJIJJIIJIIIIIHGHGGFGEFFFDEDEDEDDECDDDDCDD_Mismatch_0_Sense_+_Library_PoolT
TAGCGTGATATGTATAGTGTTAGTATGTGTAATAAAAATAATAAGAGTGCCGTCGAGATATGTACTCTGTTTCATAGTGTTGTAGTGACAAGAA
>Frequency_4_QualityScore_EEEGGEGHGIDHHIFHHHGHIIIIIEGIIHCGGHIIIHIIIFEGGDEHIIIIIIIIIGIIHIGGDEEEEBCDCCCCCDBCDDDC@CCBCD_Mismatch_0_Sense_+_Library_PoolT
TGCCGTCGAGATATGTACTCTGTTTCATAGTGTTGTAGTGACAAGAAGCTATCCCTGCCTTTTTTAATGCCAAGTGTCTTTAAAAAGCCA
>Frequency_4_QualityScore_EEGHHHHJJJJJJJJJJJJJJFHIIIIJJJJJJJJJIJJJJJJIJJJJJJIHIIIJJJJJJJIHHHGHGDEFFFEEEECEDDDDDDDDDDDDDD_Mismatch_0_Sense_+_Library_PoolT
GTGTAATAAAAATAATAAGAGTGCCGTCGAGATATGTACTCTGTTTCATAGTGTTGTAGTGACAAGAAGCTATCCCTGCCTTTTTTAATGCCAA
>Frequency_4_QualityScore_EEEGGGHIIIIIIIHIIHIIIIGIIHIIIIHIJIIJJJJIIHIIJIIIIIIHHIIJIIJIHIIHIHIFGFDDEFEFEEEECCDDDDDCBCDDCC_Mismatch_0_Sense_+_Library_PoolT
AGTGTCTTTAAAAAGCCACTATATGTCAGCTTCATCTTCGCTATAATTTACATGCTATCTTCTTCGGTGTGTAATATTTTTCCAAACTCCAAAC
>Frequency_4_QualityScore_FFHHHHHJJJJIIIIIJHIIIIIIIIIIIIIIIJJJJIIIIIIIIIIIIIIHIIIIIGHCFEFGIHGGGGFGGGEEEEEDDDDDDDCDBCCCDC_Mismatch_0_Sense_+_Library_PoolT
TAAAAAGCCACTATATGTCAGCTTCATCTTCGCTATAATTTACATGCTATCTTCTTCGGTGTGTAATATTTTTCCAAACTCCAAACTCTTTGGT
>Frequency_4_QualityScore_DCGF?ECEEEGGFFEHBFFFEHEGHGHGGHGGGIDGGHHIHHGGIE?CCDGGFHHGGGIHGFGGGGGFECEEEEDDCBABCACDCCEBCCCCCC_Mismatch_0_Sense_+_Library_PoolT
AGCGTGATATGTATAGTGTTAGTATGTGTAATAAAAATAATAAGAGTGCCGTCGAGATATGTACTCTGTTTCATAGTGTTGTAGTGACAAGAAG
>Frequency_4_QualityScore_FFHHHHHIIJJJJJJJJIJJJJJJJJJJIJJJJJJJJJJJJJJJJJJJJJIJJJJJJJJIJJIIJJJIJIFHFFFFFFEEFEEEEDEDDDDDDC_Mismatch_0_Sense_+_Library_PoolT
CCAAGTGTCTTTAAAAAGCCACTATATGTCAGCTTCATCTTCGCTATAATTTACATGCTATCTTCTTCGGTGTGTAATATTTTTCCAAACTCCA
>Frequency_4_QualityScore_FFGHHHHIIJIIIIJIJIIIIJIGIIIJIJJJJJIJJJJIIJIIIJJJJIJJJJJIIGHHIHIHHGGHGGFGGEEEEEEEDCDDCDDDDDDCDD_Mismatch_0_Sense_+_Library_PoolT
AAAAGCCACTATATGTCAGCTTCATCTTCGCTATAATTTACATGCTATCTTCTTCGGTGTGTAATATTTTTCCAAACTCCAAACTCTTTGGTCA
>Frequency_4_QualityScore_FEGFGEGGIIIHIIIIIIJIIJGIIIGIIJIIGIGIIHHGHIH_Mismatch_0_Sense_+_Library_PoolT
TTCATCTTCGCTATAATTTACATGCTATCTTCTTCGGTGTGTA
>Frequency_4_QualityScore_EEGGGGGIHGHGGHGDEEGGIIGGGGHCHIHIIIHHGGEEIGEEHIHIHHGHHEFHGHHGFGGFGGFFEEEDCCDCCBBB?B@AACEEEDECBC_Mismatch_0_Sense_+_Library_PoolT
TTTTTTAATGCCAAGTGTCTTTAAAAAGCCACTATATGTCAGCTTCATCTTCGCTATAATTTACATGCTATCTTCTTCGGTGTGTAATATTTTT
>Frequency_4_QualityScore_FFHHHHHJIJJIJJJJJJJJJJJJJJJHIJIJJIJHIIIJIJJJJIJIIIIIIIHHIIHIIHGGGGGGGEEFEDDDCECEEEDEDEDDDDEDDE_Mismatch_0_Sense_+_Library_PoolT
GACAAGAAGCTATCCCTGCCTTTTTTAATGCCAAGTGTCTTTAAAAAGCCACTATATGTCAGCTTCATCTTCGCTATAATTTACATGCTATCTT
>Frequency_4_QualityScore_FFHHHDGGIIHIJJIIJIJIIJIIIJJGIIIIJJJGIGIIIIHHIIIIIIIIJIIJIJIIJJIGHHGHGBDEEEDDDCCBCDDDDDDCDDDCCD_Mismatch_0_Sense_+_Library_PoolT
AAGAGTGCCGTCGAGATATGTACTCTGTTTCATAGTGTTGTAGTGACAAGAAGCTATCCCTGCCTTTTTTAATGCCAAGTGTCTTTAAAAAGCC
>Frequency_4_QualityScore_EEGHHHGIJJIIIIJIIJIHEGGIIJJIIJIIIIIJJIIIJIHIIIIHGIIJJIIJIIIGHHEGGGGGFEFEEEEEEEEDDDCA?B?BBDDDDD_Mismatch_0_Sense_+_Library_PoolT
TGCCTTTTTTAATGCCAAGTGTCTTTAAAAAGCCACTATATGTCAGCTTCATCTTCGCTATAATTTACATGCTATCTTCTTCGGTGTGTAATAT
>Frequency_4_QualityScore_EEHHGFFGHHIIIIEGGGIGHIGDGIGIIHGIGHGIIIGIIHIHHIIIHIIHHHHIIIICEFFFGGGGDECBDDDEDDDCECBCDDCACDDEDC_Mismatch_0_Sense_+_Library_PoolT
TACTCTGTTTCATAGTGTTGTAGTGACAAGAAGCTATCCCTGCCTTTTTTAATGCCAAGTGTCTTTAAAAAGCCACTATATGTCAGCTTCATCT
>Frequency_4_QualityScore_ECGHEGGJJIJJIIIEGHHIIJEHGIIJIHIIIICFGHHHEFIIGIHHIHIHHGIGIHIIIIHIEHGGHEEDCCBBDDDEEDDDDDCCDCCBCA_Mismatch_0_Sense_+_Library_PoolT
GTGGTGGGCATGAAGTATAGCGTGATATGTATAGTGTTAGTATGTGTAATAAAAATAATAAGAGTGCCGTCGAGATATGTACTCTGTTTCATAG
>Frequency_4_QualityScore_FFHHHHGJJJIJIJHHIIIIIJJIIJIJJJJJIJJJJIJJJJJIJIJJJIIIIIJIHIEHHHIIIIIGGEGFFEFFDDCEEEEEDDDDDDEEDC_Mismatch_0_Sense_+_Library_PoolT
ACTCTGTTTCATAGTGTTGTAGTGACAAGAAGCTATCCCTGCCTTTTTTAATGCCAAGTGTCTTTAAAAAGCCACTATATGTCAGCTTCATCTT
>Frequency_4_QualityScore_EEEGGGGIGHHGIEGIIIIGIBFGEHFIIIIHHIIIJIIIHFHIGGFGGEGHIIIIHGHIIIIGIHGHIGGEEDECC_Mismatch_0_Sense_+_Library_PoolT
GCCAAGTGTCTTTAAAAAGCCACTATATGTCAGCTTCATCTTCGCTATAATTTACATGCTATCTTCTTCGGTGTGTA
>Frequency_4_QualityScore_FFHHHHHJJJJJJJJJJJJIJJJIJJJJJJJJJIFHHIHI_Mismatch_0_Sense_+_Library_PoolT
ATCTTCGCTATAATTTACATGCTATCTTCTTCGGTGTGTA
>Frequency_4_QualityScore_CECFEGGGGCGDFFHGDEGGGBFGHEHCGIIHHHHIIIHHGIIIGIIIJIH?EGHIEGIIIIGGFFGHGGEEFEEEEDDEC>BACCCCCDDDCC_Mismatch_0_Sense_+_Library_PoolT
AGTATAGCGTGATATGTATAGTGTTAGTATGTGTAATAAAAATAATAAGAGTGCCGTCGAGATATGTACTCTGTTTCATAGTGTTGTAGTGACA
>Frequency_4_QualityScore_FEHHHHHJGIIJJJJHIIIJGHIIHIGIIJIIIIJJJJJJJIIJJJIIIJGIIJJJJJIIIIIIIHHGGGGGFFFFFEEECDDFDDDDDDECDD_Mismatch_0_Sense_+_Library_PoolT
GTATAGCGTGATATGTATAGTGTTAGTATGTGTAATAAAAATAATAAGAGTGCCGTCGAGATATGTACTCTGTTTCATAGTGTTGTAGTGACAA
>Frequency_4_QualityScore_FFGHHHHIJGHHIIIHHHIGIIIJJIIJIJJJJJGIIIJEHIJJIIJIJIIIJJIJJJJJJIJJJJIIIHGGIHGGGFFFFEBCCEECDCDDCB_Mismatch_0_Sense_+_Library_PoolT
TATGTATAGTGTTAGTATGTGTAATAAAAATAATAAGAGTGCCGTCGAGATATGTACTCTGTTTCATAGTGTTGTAGTGACAAGAAGCTATCCC
>Frequency_4_QualityScore_FFHHHHHJJJJJJJJJIJIJJJGIGHIIIJJJIIIIIHJIIIIIIJJIIIIIIJJJJJJJIIJIHHGGGFFFFEEEEEEEDDEEDDDCC@BABC_Mismatch_0_Sense_+_Library_PoolT
ATCCCTGCCTTTTTTAATGCCAAGTGTCTTTAAAAAGCCACTATATGTCAGCTTCATCTTCGCTATAATTTACATGCTATCTTCTTCGGTGTGT
>Frequency_4_QualityScore_FFGHHHHJJIJFGGGGIIIJJJJJJJJJIIJJJIIIJJJIIIHIJGHIIIIIIIIIII_Mismatch_0_Sense_+_Library_PoolT
ATCTTCTTCGGTGTGTAATATTTTTCCAAACTCCAAACTCTTTGGTCAGATTTTACTA
>Frequency_4_QualityScore_FEHHHHHJJJJJIJJJJIJGHIJJIJJJJIJIJJJJJJIJJJJJJIJIJIIIIIIIIIIIJJJJJIIHGGHGFFFEEEEEEEEDCCDDCDACCD_Mismatch_0_Sense_+_Library_PoolT
GTAATAAAAATAATAAGAGTGCCGTCGAGATATGTACTCTGTTTCATAGTGTTGTAGTGACAAGAAGCTATCCCTGCCTTTTTTAATGCCAAGT
>Frequency_4_QualityScore_FFHHHHHJIIJJJJJJJJGIIH>DEEGFDFEBCEDCCDDCCC@CDDEDDACADEEDCDEEECCBCCDAC@CCDDDEDEDDDDDDDECDDDC?CC_Mismatch_0_Sense_+_Library_PoolT
TCCCGGCGACGGGAATCGACGGTAATTGTGGTGGGCATGAAGTATAGCGTGATATGTATAGTGTTAGTATGTGTAATAAAAATAATAAGAGTGC
>Frequency_4_QualityScore_FFHHHHHJJEHIIIIHHIEHIIIHIIGGHDGHGIIIGIFIIIJFGHGGCFGHGGBEEFBDDFEDEDEEEACCEEDCDCBCCDDCDDBCCCCEDC_Mismatch_0_Sense_+_Library_PoolT
AATCGACGGTAATTGTGGTGGGCATGAAGTATAGCGTGATATGTATAGTGTTAGTATGTGTAATAAAAATAATAAGAGTGCCGTCGAGATATGT
>Frequency_3_QualityScore_FEGFHHHIIJJHIIIJJIJHIIIJHIFIHIJJIJJIIIIIIJHIJJJJIIHIIIIJJIHGHIIIFFEECD_Mismatch_0_Sense_+_Library_PoolT
GTCTTTAAAAAGCCACTATATGTCAGCTTCATCTTCGCTATAATTTACATGCTATCTTCTTCGGTGTGTA
>Frequency_3_QualityScore_EEHGHHHJJHIHIIHFGGIIJJIIIHIIJIHIGIIIIHIEEHHGHGHIHGICGIHHGIFGFFHEHIHHHDFHGFFGFFEABACBD_Mismatch_0_Sense_+_Library_PoolT
TTTTTAATGCCAAGTGTCTTTAAAAAGCCACTATATGTCAGCTTCATCTTCGCTATAATTTACATGCTATCTTCTTCGGTGTGTA
>Frequency_3_QualityScore_FEHHGHGHHIIHIIJJIIIJGIIJJJJIIHHHIIHIIIJIIIJJHCFEGEFHIHHHIIIHGHIHHIIGFEFFFFFEEEEBDDDCDCCCEDDCCB_Mismatch_2_Sense_+_Library_PoolT
ATGTCAGCTTCATCTTCGCTATAATTTACATGCTATCTTCTTCGGTGTGTAATATTTTTCCAAACTCCAAACTCTTTGGTCAGATTTTACTAAA
>Frequency_3_QualityScore_FEGHEGHHIJJJJJJJFIIHIHHFHIGGGHHIIIJIIJJJHIJIJJJIHIIIIJJJIIIHIIIIIIIHFECCBCE_Mismatch_0_Sense_+_Library_PoolT
CAAGTGTCTTTAAAAAGCCACTATATGTCAGCTTCATCTTCGCTATAATTTACATGCTATCTTCTTCGGTGTGTA
>Frequency_3_QualityScore_EEHGGHHJJHHIIHJJJJJIHIJIIJIHGGIIJJHIJHIIIIEIIJIGGIIIHIIIIIHHIGGEEFFFEEEFDEEDEEEDEDEDDEECDDCC@A_Mismatch_0_Sense_+_Library_PoolT
GCTATCCCTGCCTTTTTTAATGCCAAGTGTCTTTAAAAAGCCACTATATGTCAGCTTCATCTTCGCTATAATTTACATGCTATCTTCTTCGGTG
>Frequency_3_QualityScore_EFHHHHHEHHIJGIIJJJJJJHHIHHIJJIIJJJJIJFHIHJHIIHIIHHHHIGHGHFHFHGGHGGGGGDECCEEDDDDDD@CCCCCDC_Mismatch_2_Sense_+_Library_PoolT
ATAAGAGTGCCGTCGAGATATGTACCCTGTTTCATAGTGTTGTAGTAACAAGAAGCTATCCCTGCCTTTTTTAATGCCAAGTGTCTTTA
>Frequency_3_QualityScore_FFHFHGHIFIJIIIIHIJJJJIHIJIIGHGGHH_Mismatch_0_Sense_+_Library_PoolT
CTATAATTTACATGCTATCTTCTTCGGTGTGTA
>Frequency_3_QualityScore_FFHEGGGIFHHIHIHIIJGIHGIIHFIJJJIIJCGFGHHHIFGHIIHIGIJIIIIJIIHHIHHHGGGEECCDDDDCCBCDDCDCDDCCDCCCCC_Mismatch_1_Sense_+_Library_PoolT
GAGTGCCGTCGAGATATGTACTCTGTTTCATAGTGTTGTAGTGACAAGAAGCTATCCCTGCCTTTTTTAATGCCAAGTGTCTTTAAAAAGCCAA
>Frequency_3_QualityScore_FFHHHGHJJJJJJJJHIIJJJIJIIJIJJJJJJJHIJIIIJJJJIJJIJJJJJJJFHHHIH_Mismatch_0_Sense_+_Library_PoolT
AAGCCACTATATGTCAGCTTCATCTTCGCTATAATTTACATGCTATCTTCTTCGGTGTGTA
>Frequency_3_QualityScore_FEHGHHFHGGBFHGIGDHIBFHHGGGHFGHAEFGGFFCFFGFGHAEGFGCDFFFFDC@DCECEEEEEEDCDDDCCCACC>BDDDCDCCCDCDDD_Mismatch_0_Sense_+_Library_PoolT
GAATCGACGGTAATTGTGGTGGGCATGAAGTATAGCGTGATATGTATAGTGTTAGTATGTGTAATAAAAATAATAAGAGTGCCGTCGAGATATG
>Frequency_3_QualityScore_FFHHHHGJFHIIJIJJIIIIIIHGIJJJJJIIJJJJJJHIIHJJJJJJIIJJJJIJJJIIIIIIHGGGGEEFDDDDDDDDDDDCCDDDDD_Mismatch_0_Sense_+_Library_PoolT
AATAAGAGTGCCGTCGAGATATGTACTCTGTTTCATAGTGTTGTAGTGACAAGAAGCTATCCCTGCCTTTTTTAATGCCAAGTGTCTTTA
>Frequency_3_QualityScore_FFHHHHGJIIIIHJJJJIIIFIGHIIIIHIJJJIIHIIIIHIGGIJIIIJJIGIIJFIHIIIIHFGDGFEFGGGFFEDEEEEECDEEDEDDDDD_Mismatch_0_Sense_+_Library_PoolT
ATATGTACTCTGTTTCATAGTGTTGTAGTGACAAGAAGCTATCCCTGCCTTTTTTAATGCCAAGTGTCTTTAAAAAGCCACTATATGTCAGCTT
>Frequency_3_QualityScore_FFHHHHHJJJIJJJJJJJJJJIIJJJJJJJJJJJJJJJJJJJJJJJJJJJJJJJJJJJJJJJJEGCFFGFFFFFFFFEEEEEDDDDDDDDDDDD_Mismatch_0_Sense_+_Library_PoolT
TCTTTAAAAAGCCACTATATGTCAGCTTCATCTTCGCTATAATTTACATGCTATCTTCTTCGGTGTGTAATATTTTTCCAAACTCCAAACTCTT
>Frequency_3_QualityScore_EBGGFGGHHGEEEDGHDDHHHGFGEHFIHFHHHGFHHDGIIHGIHFFHIFFFGEFHH_Mismatch_0_Sense_+_Library_PoolT
CACTATATGTCAGCTTCATCTTCGCTATAATTTACATGCTATCTTCTTCGGTGTGTA
>Frequency_3_QualityScore_DBF@<CCBECFDDGFEAEHDDHIEE:A>C>CFEECCDGGGEABAGBFABDGE?;?;CCCEA:@@D:=@D8@@BBBCB@7@=;@@:>B@_Mismatch_0_Sense_+_Library_PoolT
TCGAGATATGTACTCTGTTTCATAGTGTTGTAGTGACAAGAAGCTATCCCTGCCTTTTTTAATGCCAAGTGTCTTTAAAAAGCCACTA
>Frequency_3_QualityScore_EEFEEGHHFFHHIFHIIJIJIIHIIIHIIIGHHCGGGHHGFHIGIIIIGIIHIHIGEGHIIIHBEDEGHDFEFEFGFDEEEEDDDDDDDCCACC_Mismatch_0_Sense_+_Library_PoolT
TAGTGTTAGTATGTGTAATAAAAATAATAAGAGTGCCGTCGAGATATGTACTCTGTTTCATAGTGTTGTAGTGACAAGAAGCTATCCCTGCCTT
>Frequency_3_QualityScore_FFHHHHHJJJJIJJJJIIIHIHHHIJIIIJJJJJJIIJJJJJHJJIJJJJJJJJJJJJIIHHGGGGGFGFEEEEEEEFEDDDCD?A@C@D_Mismatch_0_Sense_+_Library_PoolT
TGCCTTTTTTAATGCCAAGTGTCTTTAAAAAGCCACTATATGTCAGCTTCATCTTCGCTATAATTTACATGCTATCTTCTTCGGTGTGTA
>Frequency_3_QualityScore_FCGHHEGGHJJJJJJJJJJJJJJIJHHIJJJJJJJJJJJJJJJJJJJIJIJJJJJHIIJJIIJIJJJIFDFHGGFEFFEEEEDDDDDDDCDCDD_Mismatch_0_Sense_+_Library_PoolT
GTATGTGTAATAAAAATAATAAGAGTGCCGTCGAGATATGTACTCTGTTTCATAGTGTTGTAGTGACAAGAAGCTATCCCTGCCTTTTTTAATG
>Frequency_3_QualityScore_BEGGEFGGHH>GHGIHJGHHHJFDIHJHHGHFHHHHHHIHHGHHHHHHHAHGEHEGHHFGDFHHGGGGFEFFEFDAC=AAE_Mismatch_0_Sense_+_Library_PoolT
TAATGCCAAGTGTCTTTAAAAAGCCACTATATGTCAGCTTCATCTTCGCTATAATTTACATGCTATCTTCTTCGGTGTGTA
>Frequency_3_QualityScore_EEHHHHHIIGIHJJIIJJJIJJIIJIIIJIJIIIJJJJJJJJIJJJJJEHHIHHJJJIIIGHIHHGGFFEEFEEEEEEDDEDEEDDEDDDCCEB_Mismatch_0_Sense_+_Library_PoolT
TCATAGTGTTGTAGTGACAAGAAGCTATCCCTGCCTTTTTTAATGCCAAGTGTCTTTAAAAAGCCACTATATGTCAGCTTCATCTTCGCTATAA
>Frequency_3_QualityScore_EDHFFGGGHIIGIJHJHIHIJIJIJJJJJJJJIHIIIIIHHIJIJJIIJJIEIIIIIJIJIIIIHEDEEBDEDDBCABBBCDCCCCCDDDBCDD_Mismatch_0_Sense_+_Library_PoolT
AGTGCCGTCGAGATATGTACTCTGTTTCATAGTGTTGTAGTGACAAGAAGCTATCCCTGCCTTTTTTAATGCCAAGTGTCTTTAAAAAGCCACT
>Frequency_3_QualityScore_FFHHGHHGIJJGIIGIHIIJJIHHHIIIHIJJJJIIIIICFDGGHIIIJIJJIHIIIIHHHHHFECEFFFEFFBDDDDEDDDEDDD_Mismatch_0_Sense_+_Library_PoolT
GCTTCATCTTCGCTATAATTTACATGCTATCTTCTTCGGTGTGTAATATTTTTCCAAACTCCAAACTCTTTGGTCAGATTTTACTA
>Frequency_3_QualityScore_EFHHHHHIIJIJJIIJJJJJJDEBFDD_Mismatch_0_Sense_+_Library_PoolT
TTTACATGCTATCTTCTTCGGTGTGTA
>Frequency_3_QualityScore_FFHHHHHJJJJJJIJJJJJJJJJJJJJJJJJJJJJJJJJHIHIJHHHIIIIJIJGIJJJIJHIIHHHGFFDEFEFFEEDDDDDDDEDCCDDDDD_Mismatch_0_Sense_+_Library_PoolT
TGTAGTGACAAGAAGCTATCCCTGCCTTTTTTAATGCCAAGTGTCTTTAAAAAGCCACTATATGTCAGCTTCATCTTCGCTATAATTTACATGC
>Frequency_3_QualityScore_DEFGEGFHHFGGFIEHIHFHHHGIFGIFFHGIFHFGGFGGIFHHHIIGHGIGBDDFGGEGEGEHIIIGCFCFFEGEDEEFDDEDCCBCCC>:AD_Mismatch_0_Sense_+_Library_PoolT
CCACTATATGTCAGCTTCATCTTCGCTATAATTTACATGCTATCTTCTTCGGTGTGTAATATTTTTCCAAACTCCAAACTCTTTGGTCAGATTT
>Frequency_3_QualityScore_FFHHHHHJJJJGHIIJJJJJJJJIJJJJJJJJJJJJJJJJJJJJJJJJJJJJJJJJJJJJJJJJJJJJJHIIHHHHCEECCE_Mismatch_0_Sense_+_Library_PoolT
TTAATGCCAAGTGTCTTTAAAAAGCCACTATATGTCAGCTTCATCTTCGCTATAATTTACATGCTATCTTCTTCGGTGTGTA
>Frequency_3_QualityScore_FFHHHHHJJIJJJJJJJJJJJJJJJJJJJJJJJJJJJJIJJJJJJJJJIIJJJJJJIJJJJJEGFGFGGEFGGGFFFEEDDDDDDD_Mismatch_0_Sense_+_Library_PoolT
CTTTAAAAAGCCACTATATGTCAGCTTCATCTTCGCTATAATTTACATGCTATCTTCTTCGGTGTGTAATATTTTTCCAAACTCCA
>Frequency_3_QualityScore_EECEFEGGGFFGHGIIGIIIGFIHIGHHGIIIGIEHGEEF@B?>CFIIFEHIIHG?DGII??>EEHCCCCDEEEDDEEDDDDCCDDD_Mismatch_0_Sense_+_Library_PoolT
AGCTTCATCTTCGCTATAATTTACATGCTATCTTCTTCGGTGTGTAATATTTTTCCAAACTCCAAACTCTTTGGTCAGATTTTACTA
>Frequency_3_QualityScore_ECGGFGFGFHGIGHEGGHGIIHJJJJJJJIIJJIJIHHHJIGIIIIIEIIIIIIHHHIIIJIIJFHEGHCEFGGGFGFFFFDDECEDDCBDDD@_Mismatch_0_Sense_+_Library_PoolT
GTATAGTGTTAGTATGTGTAATAAAAATAATAAGAGTGCCGTCGAGATATGTACTCTGTTTCATAGTGTTGTAGTGACAAGAAGCTATCCCTGC
>Frequency_3_QualityScore_FFHGFGGIIJIIJHEIIIIHHHHIIIIIIIJJJJIJJGIIGFEDHGGIHHIIIIIJCGFGGHGIFIHHEEEGGHFFECEDDECDABCBBDACCD_Mismatch_0_Sense_+_Library_PoolT
AAAGCCACTATATGTCAGCTTCATCTTCGCTATAATTTACATGCTATCTTCTTCGGTGTGTAATATTTTTCCAAACTCCAAACTCTTTGGTCAG
>Frequency_3_QualityScore_EFHHHHHIJHJIHHIIJJJJJJJJJJJJJJJIJJJIJJJIJJJJJJJJJJJJJJJFIJJJJJJJJJIJJIIIHHHGFAECCBE_Mismatch_0_Sense_+_Library_PoolT
TTTAATGCCAAGTGTCTTTAAAAAGCCACTATATGTCAGCTTCATCTTCGCTATAATTTACATGCTATCTTCTTCGGTGTGTA
>Frequency_3_QualityScore_DDGFHHEHHHGIGHIIHIIHGHHIIICCFGHFHHHIIGHIIHHHFGGIIIIIIGHEGIIIIIIHHEEEEECDDCCCDDDDCDCCBB@@CC_Mismatch_1_Sense_+_Library_PoolT
GTGCCGTCGAGATATGTACTCTGTTTCATAGTGTTGTAGTGACAAGAAGCTATCCCTGCCTTTTTTAATGCCAAGTGTCTTTAAAAAGCA
>Frequency_3_QualityScore_FFGHHGHHIIJIJHIIJIJJIJIJJJJJJJIDFGHGG_Mismatch_0_Sense_+_Library_PoolT
TTCGCTATAATTTACATGCTATCTTCTTCGGTGTGTA
>Frequency_3_QualityScore_FFHHHHHJJIJJJJIJJJJJIJJJJJJJJIIIIJIJJJJJJJGIIIJJJJJJJJJIIIIIHHHFEDEEEEDEDDDEDDDDDDDDDDDDDDDDCD_Mismatch_0_Sense_+_Library_PoolT
GCCGTCGAGATATGTACTCTGTTTCATAGTGTTGTAGTGACAAGAAGCTATCCCTGCCTTTTTTAATGCCAAGTGTCTTTAAAAAGCCACTATA
>Frequency_3_QualityScore_FFHGGHHHIJJJJJJHIHIIHHHHJJHJHIIJJIHIIIJIIIIJJJIIJJIIIIIJIFIIIJJJJJJHEBCFCEEFEFFEDEEDEDDDCDDDDD_Mismatch_0_Sense_+_Library_PoolT
AAGTGTCTTTAAAAAGCCACTATATGTCAGCTTCATCTTCGCTATAATTTACATGCTATCTTCTTCGGTGTGTAATATTTTTCCAAACTCCAAA
>Frequency_3_QualityScore_FDGHHHHIJJJJIIJJIJJJIIIHIJJJJJJHIGIJJJJHJJJJJJJJJJJHJJIIIIIIIHIHGEEDEEEEEDDCDEDDDDDDDDDDDDDDDC_Mismatch_0_Sense_+_Library_PoolT
GTGCCGTCGAGATATGTACTCTGTTTCATAGTGTTGTAGTGACAAGAAGCTATCCCTGCCTTTTTTAATGCCAAGTGTCTTTAAAAAGCCACTA
>Frequency_3_QualityScore_FFFGEHFIJJJJIIJJJJJJIIFHIIJIJJJJJJIJJIIJJJJJHIJJIJJJFGHIJIJJIIJIJJIIHHHGGFFEFFEDEEDDDDCCDDDDCC_Mismatch_0_Sense_+_Library_PoolT
TGTGTAATAAAAATAATAAGAGTGCCGTCGAGATATGTACTCTGTTTCATAGTGTTGTAGTGACAAGAAGCTATCCCTGCCTTTTTTAATGCCA
>Frequency_3_QualityScore_=EEGGGGGGHHGAGCDGFHFH?FAE?GGGF?GFGIGHIFHIGHEGEGBGIGD>DFFHCGHIIIDEFFGEBAB<BBDC?BBBAB@BBBCB@@?@C_Mismatch_0_Sense_+_Library_PoolT
TTCATAGTGTTGTAGTGACAAGAAGCTATCCCTGCCTTTTTTAATGCCAAGTGTCTTTAAAAAGCCACTATATGTCAGCTTCATCTTCGCTATA
>Frequency_3_QualityScore_>EGEFEFFHGIHIGGGFHHEIGIHIEGHIGGIIJJHIHIEEFEHEEHIFIIDF;=<CCA_Mismatch_0_Sense_+_Library_PoolT
GCCACTATATGTCAGCTTCATCTTCGCTATAATTTACATGCTATCTTCTTCGGTGTGTA
>Frequency_3_QualityScore_EEEGGGGHIGFGGHIIIGIDHIFIIHIIHJIIHJJJJHFIHHIJHIHHHHHIIGHGIIHHHFHGGFFGFDFEDE@BCDDDDDECCCCCECEEED_Mismatch_1_Sense_+_Library_PoolT
AGTGTTGTAGTAACAAGAAGCTATCCCTGCCTTTTTTAATGCCAAGTGTCTTTAAAAAGCCACTATATGTCAGCTTCATCTTCGCTATAATTTA
>Frequency_3_QualityScore_FFHHHHHJJHIJJJIJIIIGIIIJHIIFHJJIIIJJJJJJIJJJJJJJIIJIJJJJJJJIIIIIHHHHGGGFFEFFFEDDDD@CABBD_Mismatch_0_Sense_+_Library_PoolT
CCTTTTTTAATGCCAAGTGTCTTTAAAAAGCCACTATATGTCAGCTTCATCTTCGCTATAATTTACATGCTATCTTCTTCGGTGTGTA
>Frequency_3_QualityScore_FFHHHHHJIJIIIIIIIIJIIJIJJJJJJIJJJJJIJJJIJJJIJJIJJJJIJJIHIFHFGHH_Mismatch_0_Sense_+_Library_PoolT
AAAAGCCACTATATGTCAGCTTCATCTTCGCTATAATTTACATGCTATCTTCTTCGGTGTGTA
>Frequency_2_QualityScore_CDHGHGFHEGGGFGBFGEHGGIEIIGCFGIHIIIIIGEGIIGHIIIIIIIHIGIIIGIIEHEFIGIGHHCGGDEDBEDCAB?ABCEDEEDDECC_Mismatch_0_Sense_+_Library_PoolT
TTTTTAATGCCAAGTGTCTTTAAAAAGCCACTATATGTCAGCTTCATCTTCGCTATAATTTACATGCTATCTTCTTCGGTGTGTAATATTTTTC
>Frequency_2_QualityScore_FFHHHHHJJJJJJJJIJJJJGHIIIIIJIHIIHIIJJJJJJIJIJJIIIIJJJJJJJJIJJJIIHIIFIHGHHGFFEFEE_Mismatch_0_Sense_+_Library_PoolT
ATATGTACTCTGTTTCATAGTGTTGTAGTGACAAGAAGCTATCCCTGCCTTTTTTAATGCCAAGTGTCTTTAAAAAGCCA
>Frequency_2_QualityScore_FEHGGHGJIIIIIIIJJGIEHEGGIIGGIIJHHHIHIIIIIIIIIIIIIIJJIIIIIIIJGCGHIGHIGGEEEEEEEFEEEEDDDDCEEEDBCC_Mismatch_1_Sense_+_Library_PoolT
GTGGGCATGAAGTATAGCGTGATATGTATAGTGTTAGTATGTGTAATAAAAATAATAAGAGTGCCGTCGAGATATGTACCCTGTTTCATAGTGT
>Frequency_2_QualityScore_FFHHHHHJJJJJIJIJJIJIJIJBGHHHIJJIIJJJJJJIJJJJJGIIJJIJIIJJJIIIIGIIJIJIIFIHG_Mismatch_0_Sense_+_Library_PoolT
AATTTACATGCTATCTTCTTCGGTGTGTAATATTTTTCCAAACTCCAAACTCTTTGGTCAGATTTTACTATTA
>Frequency_2_QualityScore_FFEGHHGIJIIIJJJIIIIIJIJJJJJJJJJJJJJJJJJJIJJJIJHHEGIJJJIIJJIIJJJHHHGHHGFFFFFEEEEEEEEDDDCDECFFED_Mismatch_0_Sense_+_Library_PoolT
AGTGTTGTAGTGACAAGAAGCTATCCCTGCCTTTTTTAATGCCAAGTGTCTTTAAAAAGCCACTATATGTCAGCTTCATCTTCGCTATAATTTA
>Frequency_2_QualityScore_ECD;C=BDGHEIGGIEGHFGGGGEDHGIGGIEGIEGGHGHGHHIIFGHIIGIGIGIGGIHGGGGEGHF><=CC_Mismatch_1_Sense_+_Library_PoolT
AAGTGTCTTTAAAAAGCCACTATATGTCAGCTTCATCTTCGCTATAATTTACATGCTATCTTCTTCGGTGTGA
>Frequency_2_QualityScore_FFHHHHCHI@EHIIICGIEIIGIH?BCEDDCC<CDDD;BDDDCDDD5=ACDDACC?ACDCCCC<BC=ACA?CD<?9>ACC?CCBA7?=C?C=AC_Mismatch_0_Sense_+_Library_PoolT
AGGCGGAGGTTCGGGATGAGGCGGTCCCGGCGACGGGAATCGACGGTAATTGTGGTGGGCATGAAGTATAGCGTGATATGTATAGTGTTAGTAT
>Frequency_2_QualityScore_FFFHHHGIJJJJJJIIJIJJIJIJIIIJJJJJJJJJJJJJJJIJJJJJJJJJJIJJIIJJJIIIIIHEGEEGEEEEEFEEEEDCCEDDDDC_Mismatch_0_Sense_+_Library_PoolT
AGTGTCTTTAAAAAGCCACTATATGTCAGCTTCATCTTCGCTATAATTTACATGCTATCTTCTTCGGTGTGTAATATTTTTCCAAACTCCA
>Frequency_2_QualityScore_FFHHGHHIJJJJIIIJJIJJJIHIIIJIJJIIJIIEGGGHHJIJJIIIJJJIJJJIIIIIIJJGIGGGEEGEDEEEFEEEEE_Mismatch_0_Sense_+_Library_PoolT
CATCTTCGCTATAATTTACATGCTATCTTCTTCGGTGTGTAATATTTTTCCAAACTCCAAACTCTTTGGTCAGATTTTACTA
>Frequency_2_QualityScore_FFGHHHGIJJJJJIJJIGIGIIIIIGIHIJIIJJJIIIIJIJJIIIIIJIHIIFHHIGCDEGEG_Mismatch_0_Sense_+_Library_PoolT
AAAAAGCCACTATATGTCAGCTTCATCTTCGCTATAATTTACATGCTATCTTCTTCGGTGTGTA
>Frequency_2_QualityScore_FFHHHEHIFGGEH5BEAFECEGEECEEEFEEFFACEEEEC9@?CEEDCDDEEADECB@ACCEBDBCCC?AACCDCCCECCCC?CCCB=ACABBC_Mismatch_1_Sense_+_Library_PoolT
CGGGAATCGACGGTAATTGTGGTGGGCATGAAGTATAGCGTGATATGTATAGTTTTAGTATGTGTAATAAAAATAATAAGAGTGCCGTCGAGAT
>Frequency_2_QualityScore_FFHHHHHJIJGIIIJJJJJJJJJJJI_Mismatch_0_Sense_+_Library_PoolT
TAATGCCAAGTGTCTTTAAAAAGCCA
>Frequency_2_QualityScore_FFHHHHHJJGHIIJIJJIIIIIIJIIJJJJJIIJJIIIIHIIIIIIIIJIJJJJJJIIJIJIIJIHHGHGFFFDDDCDCCCCDCCDEDDDD_Mismatch_0_Sense_+_Library_PoolT
TAATAAGAGTGCCGTCGAGATATGTACTCTGTTTCATAGTGTTGTAGTGACAAGAAGCTATCCCTGCCTTTTTTAATGCCAAGTGTCTTTA
>Frequency_2_QualityScore_EEFHHHHIJGIIIIJJIJIJJIJJIJIJJJJJIIIIIJJJIJJJJJJJIJJIIIIIIJIIIJJIJJJIIHIIHFCDDDCE_Mismatch_0_Sense_+_Library_PoolT
AATGCCAAGTGTCTTTAAAAAGCCACTATATGTCAGCTTCATCTTCGCTATAATTTACATGCTATCTTCTTCGGTGTGTA
>Frequency_2_QualityScore_FFHFHHGIIJIIIJJIJGIIIJIIIJAGHIHIIHIIIIIIJIIIJIIJIHIGIIJJIJJJJIHHGHHGFEEADCDDECEDECCDDEDDEEBCDA_Mismatch_0_Sense_+_Library_PoolT
GAAGCTATCCCTGCCTTTTTTAATGCCAAGTGTCTTTAAAAAGCCACTATATGTCAGCTTCATCTTCGCTATAATTTACATGCTATCTTCTTCG
>Frequency_2_QualityScore_EECCFGHIIGFGEGGIHIEAEAGGIIEHIGIHIGIIFHIIHDGCEEGIA9ACGACEIGIIGIGI?CAEGGEEEEECCCCCCCCCC<??B?BCCC_Mismatch_2_Sense_+_Library_PoolT
AATAATAAGAGTGCCGTCGAGATATGTACCCTGTTTCATAGTGTTGTAGTAACAAGAAGCTATCCCTGCCTTTTTTAATGCCAAGTGTCTTTAA
>Frequency_2_QualityScore_FFHGHHHJJJJJJJJJJJGJJIJJJJGIIJIJJJJIJJJIJJJJJJIJJJJJJJJIJIJJIJIIIJJIEAGHEFFFEFFFEEEED_Mismatch_0_Sense_+_Library_PoolT
AAGTGTCTTTAAAAAGCCACTATATGTCAGCTTCATCTTCGCTATAATTTACATGCTATCTTCTTCGGTGTGTAATATTTTTCCA
>Frequency_2_QualityScore_FFHHHHHJIJIIIIIIJIIJIJIIIIIIJJJJJIJJJIIIIIIJJJIJIJJJIIJJJIIIIIIJIIJIJIHHHHHDFECEEEEEEEEEDCCCBC_Mismatch_0_Sense_+_Library_PoolT
TAATGCCAAGTGTCTTTAAAAAGCCACTATATGTCAGCTTCATCTTCGCTATAATTTACATGCTATCTTCTTCGGTGTGTAATATTTTTCCAAA
>Frequency_2_QualityScore_FFGHHHHJIIIJJIIIIJIIIIJJIJJJJJJJJJJIJJJJIJJJIIJJIIJJJJJIJJJJIEHFCAEHFEGGDEEFFEEEDEEEC_Mismatch_0_Sense_+_Library_PoolT
TTTAAAAAGCCACTATATGTCAGCTTCATCTTCGCTATAATTTACATGCTATCTTCTTCGGTGTGTAATATTTTTCCAAACTCCA
>Frequency_2_QualityScore_FFHHHHHJJJIIIIJJJIIIIJJIIIJGIIIIIIIIIJJJJJJJIIIGIJIJIIIIIIIIHEEEEECEEDDDCDCDDCDDDDDDCDCCCCCCEE_Mismatch_0_Sense_+_Library_PoolT
CGTCGAGATATGTACTCTGTTTCATAGTGTTGTAGTGACAAGAAGCTATCCCTGCCTTTTTTAATGCCAAGTGTCTTTAAAAAGCCACTATATG
>Frequency_2_QualityScore_EEHGEGGFBEGIGEEIHICEIEGGGGIIHIEEGAFGHIIIIGIGDEGHGEEHHEIGIGIIEEFIAGCDEEECCDDCDCCCCDAD@CCA@ACCCC_Mismatch_1_Sense_+_Library_PoolT
TTTCATAGTGTTGTAGTAACAAGAAGCTATCCCTGCCTTTTTTAATGCCAAGTGTCTTTAAAAAGCCACTATATGTCAGCTTCATCTTCGCTAT
>Frequency_2_QualityScore_FFHHHHHJIIIHIIGIIIIIIIJJJJJIJJJJEGIIII_Mismatch_0_Sense_+_Library_PoolT
CTTCGCTATAATTTACATGCTATCTTCTTCGGTGTGTA
>Frequency_2_QualityScore_FFGHHGGIIJIJIJIIIIGHIIIGIIGIGIIIIADEIIIIIIIGIIIIGHIHGGHECGIIIIGGIGG=CCEEDEEEEDDDDEDBDCDDCDCCAC_Mismatch_0_Sense_+_Library_PoolT
TAATAAAAATAATAAGAGTGCCGTCGAGATATGTACTCTGTTTCATAGTGTTGTAGTGACAAGAAGCTATCCCTGCCTTTTTTAATGCCAAGTG
>Frequency_2_QualityScore_FCGHHHHGIJGHHJJIIIIIJGGGHIIJGHGHIIJGGGIIHIGIHIEIIIEHGIIIIIJIJJJJJJIJIIIEHHGEEDCDDDDEDCEECCCDCC_Mismatch_1_Sense_+_Library_PoolT
GTAATTGTGGTGGGCATGAAGTATAGCGTGATATGTATAGTGTTAGTATGTGTAATAAAAATAATAAGAGTGCCGTCGAGATATGTACCCTGTT
>Frequency_2_QualityScore_FFHGHHHJIIIJJJJJJJJJJIJJJIIIJJJJJJJJJJJJJJJGHGIIIIJIJJJJJJJIIIJGIIIHGDGFHHFFFFFEDEEEEEEDDE_Mismatch_0_Sense_+_Library_PoolT
GTCAGCTTCATCTTCGCTATAATTTACATGCTATCTTCTTCGGTGTGTAATATTTTTCCAAACTCCAAACTCTTTGGTCAGATTTTACTA
>Frequency_2_QualityScore_FFHHGHHIIIJJJJJJIJJIJIIIJJJIIJJJJJJJJJJJJJJJJJJIJJJIJJIIJJJJJJJIIIIIHGEDEEFEEEFFEEEEEEEDDCDDCC_Mismatch_0_Sense_+_Library_PoolT
CAAGTGTCTTTAAAAAGCCACTATATGTCAGCTTCATCTTCGCTATAATTTACATGCTATCTTCTTCGGTGTGTAATATTTTTCCAAACTCCAA
>Frequency_2_QualityScore_FEHGGFHGIFIIIIGIDGIIHIIEHIGHIIIIJIIIJIIEGIIGIIIIHHAFHIIIJIJIIGGHGCGGECEGGFFCCAADCDACCBCDDCDCAC_Mismatch_0_Sense_+_Library_PoolT
TTTAAAAAGCCACTATATGTCAGCTTCATCTTCGCTATAATTTACATGCTATCTTCTTCGGTGTGTAATATTTTTCCAAACTCCAAACTCTTTG
>Frequency_2_QualityScore_FEHHHHHIIHIGIIIIIHIIHHIIIJIJJIJIIJJJJIIIJGIJJJJIJJIJJIJIIJIIIIIHIHHHHHGGGGGEGGEEEEEEEDEEEDDCDD_Mismatch_0_Sense_+_Library_PoolT
GATATGTATAGTGTTAGTATGTGTAATAAAAATAATAAGAGTGCCGTCGAGATATGTACTCTGTTTCATAGTGTTGTAGTGACAAGAAGCTATC
>Frequency_2_QualityScore_EEHFHGGIJJIGHIIIIJGHFIIIJGGIIJFIIIJJGIIIGGHIIIJJIJJIIIJIIJGIGEGGIGIGGEEEDEECEEEDCCCCCDEECCACDE_Mismatch_0_Sense_+_Library_PoolT
TGGGCATGAAGTATAGCGTGATATGTATAGTGTTAGTATGTGTAATAAAAATAATAAGAGTGCCGTCGAGATATGTACTCTGTTTCATAGTGTT
>Frequency_2_QualityScore_FFHHHHHJJJJJIJIJJJJJIJIJIJIIIIJIJJJJJJIIGIIIJIIIJJJIJIHIIJIIIIIIIIGIGFGGGEEEECEEEEEEE_Mismatch_0_Sense_+_Library_PoolT
CTTCATCTTCGCTATAATTTACATGCTATCTTCTTCGGTGTGTAATATTTTTCCAAACTCCAAACTCTTTGGTCAGATTTTACTA
>Frequency_2_QualityScore_EFHEFGHIJHIHFGIEIICGIGHGEEBCDDDCCDDDDDDD8ABDCCCCCB?ACDCCCCDCACCCBBB=?ABCED?CAAC?BCDCCCDEEBBDDD_Mismatch_0_Sense_+_Library_PoolT
AGGTTCGGGATGAGGCGGTCCCGGCGACGGGAATCGACGGTAATTGTGGTGGGCATGAAGTATAGCGTGATATGTATAGTGTTAGTATGTGTAA
>Frequency_2_QualityScore_FDGGHHHIJIIIHIJJJJJJIIIJIIJJJJGIHIIJIIIHGGHIIJIJIIIIGIJJIJIIIIIHHGGGGFEEEEEEEDDDDDECEEEDEDEDDD_Mismatch_1_Sense_+_Library_PoolT
GTAGTAACAAGAAGCTATCCCTGCCTTTTTTAATGCCAAGTGTCTTTAAAAAGCCACTATATGTCAGCTTCATCTTCGCTATAATTTACATGCT
>Frequency_2_QualityScore_FEHGDHHEGIIIHIIIGIHEIIIIIIIIIJJJJJJIIGIIIGIGGHHIIIIIIJIIJJGIIIIIHHHHGEGFFFFFEEEEDDDDCEDEEEDEDA_Mismatch_0_Sense_+_Library_PoolT
GTTGTAGTGACAAGAAGCTATCCCTGCCTTTTTTAATGCCAAGTGTCTTTAAAAAGCCACTATATGTCAGCTTCATCTTCGCTATAATTTACAT
>Frequency_2_QualityScore_FCFGHHGIIHIGGGIIIGIIIHIHGIIIIIJEHHIIIJIIIHIIIIJHIIJEIIIJGIIIIGHHHECDECBDCCDBCDDCCDD_Mismatch_0_Sense_+_Library_PoolT
GTGCCGTCGAGATATGTACTCTGTTTCATAGTGTTGTAGTGACAAGAAGCTATCCCTGCCTTTTTTAATGCCAAGTGTCTTTA
>Frequency_2_QualityScore_DDHHHHGFCGEGHGICGGHGHGDIGIIIFHIIIIGIIIGIIIIIIHIIGHGG@CEGDHDIIHIIFEEFIADHCECEFFFFCDEEAACACCCACC_Mismatch_0_Sense_+_Library_PoolT
ACTATATGTCAGCTTCATCTTCGCTATAATTTACATGCTATCTTCTTCGGTGTGTAATATTTTTCCAAACTCCAAACTCTTTGGTCAGATTTTA
>Frequency_2_QualityScore_FFHHHGHJJJJGIIJJJJHIHIIIJGHIEIHIHIIIHIIIIIHIIIJJIJIIIIIJJJIIGGIJJJJJHHFFFFFFEFEEEEDDDDEEEDCDCD_Mismatch_1_Sense_+_Library_PoolT
TGGGCATGAAGTATAGCGTGATATGTATAGTGTTAGTATGTGTAATAAAAATAATAAGAGTGCCGTCGAGATATGTACCCTGTTTCATAGTGTT
>Frequency_2_QualityScore_FFHHHHHJJJJJJJJJIJJJIIIJIHIIJJIJIIIIJJIJJJJJIIIJCDGGEGIJIJJIIICGHHIJIHGHGGFFFFFEEECEEECDDDDEDD_Mismatch_0_Sense_+_Library_PoolT
TATATGTCAGCTTCATCTTCGCTATAATTTACATGCTATCTTCTTCGGTGTGTAATATTTTTCCAAACTCCAAACTCTTTGGTCAGATTTTACT
>Frequency_2_QualityScore_EEGGEDECCFGGE)9AAEF5AF5=GIHGBGE>E;CEEGIG1:<9A?CCDECC??49?@=ABC??;CBCB?B?C?CCCEBBCC:AAC?=@@?B:6_Mismatch_1_Sense_+_Library_PoolT
CGGGAATCGACGGGAATTGTGGTGGGCATGAAGTATAGCGTGATATGTATAGTGTTAGTATGTGTAATAAAAATAATAAGAGTGCCGTCGAGAT
>Frequency_2_QualityScore_EFHGHHFGGIHIJHIIIIGIHIGGHHIJIIIJJHIIJJIJJIIJJJJJEGIIJJJJJJJJJIIIIJIHGGEEGGFFFFDFEEDEDDEDEDDDDC_Mismatch_0_Sense_+_Library_PoolT
ATAGCGTGATATGTATAGTGTTAGTATGTGTAATAAAAATAATAAGAGTGCCGTCGAGATATGTACTCTGTTTCATAGTGTTGTAGTGACAAGA
>Frequency_2_QualityScore_CDEGFGHIIDGCGIGGIIIIIIGIIGIIIIIEGGGIFHIEGHGHHIIIIIIHIIIIIIIIIHHGGCCDDDCB=?ACC@DBCACA?BCABCC_Mismatch_0_Sense_+_Library_PoolT
GTGCCGTCGAGATATGTACTCTGTTTCATAGTGTTGTAGTGACAAGAAGCTATCCCTGCCTTTTTTAATGCCAAGTGTCTTTAAAAAGCCA
>Frequency_2_QualityScore_FDGGHHHGIIIGJIIJIIJIJIIJJJIJJJJGHIJJJJJJJIJJJJIJJJJJIIIJIIIIJIIIIIIJIHHHGGHFFFFFECEEEEDDDCDDDC_Mismatch_2_Sense_+_Library_PoolT
GTGTTAGTATGTGTAATAAAAATAATAAGAGTGCCGTCGAGATATGTACCCTGTTTCATAGTGTTGTAGTAACAAGAAGCTATCCCTGCCTTTT
>Frequency_2_QualityScore_AAGAAEABBGHEGHHIHHHGIIIEGFIHIHFIIIIHGGHIHEGGGIGGIGGIHGCACA<<CFEGGGCEGEEEFCDCCA_Mismatch_0_Sense_+_Library_PoolT
CAGCTTCATCTTCGCTATAATTTACATGCTATCTTCTTCGGTGTGTAATATTTTTCCAAACTCCAAACTCTTTGGTCA
>Frequency_2_QualityScore_FFHGCEGIJIIIIGGIIIIIIGIIGIIIIJJCGEGGIIGIIGHCGGGEHFGHHIIDAGHHGHFGHDEGGBEEE@CDCCCDDDDBDDDCCDECCC_Mismatch_0_Sense_+_Library_PoolT
ACGGTAATTGTGGTGGGCATGAAGTATAGCGTGATATGTATAGTGTTAGTATGTGTAATAAAAATAATAAGAGTGCCGTCGAGATATGTACTCT
>Frequency_2_QualityScore_FFHHHHHJJJJIJJJJJJIJJJIJJJIHIIJJJJIIJJJJJIJJJJIJIJJJJJJJJJJIIHGGGGFFEACEEEEEEEECDDDDDC_Mismatch_0_Sense_+_Library_PoolT
GTCGAGATATGTACTCTGTTTCATAGTGTTGTAGTGACAAGAAGCTATCCCTGCCTTTTTTAATGCCAAGTGTCTTTAAAAAGCCA
>Frequency_2_QualityScore_ECEEGHHIIIIIIJJIJJJJIIIIIIIJIIIJJJIIIIIIIIGIIIHIIIIIJIFGIIJJJJGIIHHGHHHFFFFFFEECDDDDEDEEEDEDEC_Mismatch_0_Sense_+_Library_PoolT
TTGTAGTGACAAGAAGCTATCCCTGCCTTTTTTAATGCCAAGTGTCTTTAAAAAGCCACTATATGTCAGCTTCATCTTCGCTATAATTTACATG
>Frequency_2_QualityScore_EFGHHHFIIIJJJIJJJIJJIJJJIJJJJJJJIIJIIIJIIFFIHIJJJIIIGIIJHIJIIJJIIGHHHGHGFFEFFFDDDDDEDEEEDDCECD_Mismatch_1_Sense_+_Library_PoolT
TGTAGTAACAAGAAGCTATCCCTGCCTTTTTTAATGCCAAGTGTCTTTAAAAAGCCACTATATGTCAGCTTCATCTTCGCTATAATTTACATGC
>Frequency_2_QualityScore_FFFFBFHGHIIIJEIIGIGIEIGGGIHI@CCEDGGEIGFICHGIAEIIGIIIIIACGIIIHIGGGGBCGFEGEEEDEG_Mismatch_0_Sense_+_Library_PoolT
GCTATAATTTACATGCTATCTTCTTCGGTGTGTAATATTTTTCCAAACTCCAAACTCTTTGGTCAGATTTTACTATTA
>Frequency_2_QualityScore_FFHHHHHJIJJJJJJJIJIJIIIJJJJJIJJJJJJJIIJJJJIJIIIIIJJIIIJJJIJIJJIHGHGHHGFFFFFEEEEEECDDDDEDEEEDED_Mismatch_0_Sense_+_Library_PoolT
TGTTGTAGTGACAAGAAGCTATCCCTGCCTTTTTTAATGCCAAGTGTCTTTAAAAAGCCACTATATGTCAGCTTCATCTTCGCTATAATTTACA
>Frequency_2_QualityScore_DFGHFHFEIFGHHIJIJIIIGEGIIIIGIIIIIIIIIJJIJJIIIIIIGEHIIIIIIDDGGIIIIICFHHGGGGGFFFEEECDCCDBCCBCDDD_Mismatch_0_Sense_+_Library_PoolT
TAGTATGTGTAATAAAAATAATAAGAGTGCCGTCGAGATATGTACTCTGTTTCATAGTGTTGTAGTGACAAGAAGCTATCCCTGCCTTTTTTAA
>Frequency_2_QualityScore_FFGHHHHJJJJIJJJIIJIGHIIIIIJIIJJJIJJJJJJIJJJJJJIIJIIJJIJIIJIIIIIEIIHGIEHHFGGFEEEEEDECEEEFEDDDCD_Mismatch_0_Sense_+_Library_PoolT
TATGTACTCTGTTTCATAGTGTTGTAGTGACAAGAAGCTATCCCTGCCTTTTTTAATGCCAAGTGTCTTTAAAAAGCCACTATATGTCAGCTTC
>Frequency_2_QualityScore_FFHHGHHJJJJIJJJJJGIHIJIIJIJJIIIJIIIJJJIJJJJJJJJJIIJEGGIHIJJIIIIIIIIGGEEGGFFEEEEEEDEEEDCDDCCDDD_Mismatch_0_Sense_+_Library_PoolT
CACTATATGTCAGCTTCATCTTCGCTATAATTTACATGCTATCTTCTTCGGTGTGTAATATTTTTCCAAACTCCAAACTCTTTGGTCAGATTTT
>Frequency_2_QualityScore_FEHHHHHIIJIIJJJJJIIJJJJJJGHGIGI_Mismatch_0_Sense_+_Library_PoolT
ATAATTTACATGCTATCTTCTTCGGTGTGTA
>Frequency_2_QualityScore_DDGHHHGIIJGGGGIHIIIIIIJICIIGIGEFGIIHIIHFIIIIGGGIIIIIIGIIIIIJFBCGGEFGGDHGGEFDEDBADDE??BCCACBACC_Mismatch_0_Sense_+_Library_PoolT
TGTTAGTATGTGTAATAAAAATAATAAGAGTGCCGTCGAGATATGTACTCTGTTTCATAGTGTTGTAGTGACAAGAAGCTATCCCTGCCTTTTT
>Frequency_2_QualityScore_EEGHHHHJIJJJJJIJIIIJIJJJHIIJJJIJJJJJJJJJJJGIGIII_Mismatch_0_Sense_+_Library_PoolT
TCAGCTTCATCTTCGCTATAATTTACATGCTATCTTCTTCGGTGTGTA
>Frequency_2_QualityScore_FFCGFHHIGHIIIIIIJJJJIIIIJJJJJJIJGHIJJIJJJJIJJJJJJJJJJJIIIIGGGIGHHHHGGCFGGEGGEEEEEECEEDCDDDDDCD_Mismatch_0_Sense_+_Library_PoolT
AGTGTTAGTATGTGTAATAAAAATAATAAGAGTGCCGTCGAGATATGTACTCTGTTTCATAGTGTTGTAGTGACAAGAAGCTATCCCTGCCTTT
>Frequency_2_QualityScore_EEHGB=ECGFEGICGEEHI8E>ACCC=?CBA@AB@78:?AC;?AABCCA?AA;BCACBA7?>>?=A?ACEAC<?BC;AA?A<?<ABCB_Mismatch_0_Sense_+_Library_PoolT
CGGGATGAGGCGGTCCCGGCGACGGGAATCGACGGTAATTGTGGTGGGCATGAAGTATAGCGTGATATGTATAGTGTTAGTATGTGTA
>Frequency_2_QualityScore_FFHHHHHJJJJGJIIJHIIGIIIJJJJJJJIJJJIJJJIJJJJIJJIJJIIJIIIFIFIIIJIIIIIHGEG_Mismatch_0_Sense_+_Library_PoolT
CTGTTTCATAGTGTTGTAGTGACAAGAAGCTATCCCTGCCTTTTTTAATGCCAAGTGTCTTTAAAAAGCCA
>Frequency_2_QualityScore_FFHEGHAEFEGGHIIHIIIGHGIIEHGHIIIGHIIIGCCGIHFHHIGIGIHIIIGGIIEHCGDEIGCCFECEEHFFFCCCCDDD?BCCCCCCCC_Mismatch_0_Sense_+_Library_PoolT
TTAAAAAGCCACTATATGTCAGCTTCATCTTCGCTATAATTTACATGCTATCTTCTTCGGTGTGTAATATTTTTCCAAACTCCAAACTCTTTGG
>Frequency_2_QualityScore_FFHHHHHJJJJJJHIIJJIIIJIIIJIJJJIJJJJJIIJJJJJJIIIEGHHGIIIIJJJJIIIIIJJGHHHHHGFFFFFEECEEEDDDDDEDDE_Mismatch_0_Sense_+_Library_PoolT
ATATGTCAGCTTCATCTTCGCTATAATTTACATGCTATCTTCTTCGGTGTGTAATATTTTTCCAAACTCCAAACTCTTTGGTCAGATTTTACTA
>Frequency_2_QualityScore_FFGHHHHHIJIJJJJIIIJJJJJJJJJJJJIJGIIIJJIJIJIIIIJJJJIIJJJJJJJIJJIJHHFFFCDEEEDDCCCDDDDDCCDDDDC_Mismatch_1_Sense_+_Library_PoolT
AGTGCCGTCGAGATATGTACTCTGTTTCATAGTGTTGTAGTGACAAGAAGCTATCCCTGCCTTTTTTAATGCCAAGTGTCTTTAAAAAGCA
>Frequency_2_QualityScore_FFHHHHHIIIHIHIIGIIIIJIHIIGGIIJJJJJIIJIIIIJGIIIJJIIIIJJJJJIIJEHEIIGHHHEHHGFFFE_Mismatch_0_Sense_+_Library_PoolT
TTAAAAAGCCACTATATGTCAGCTTCATCTTCGCTATAATTTACATGCTATCTTCTTCGGTGTGTAATATTTTTCCA
>Frequency_2_QualityScore_FFHHGHHJJJJJIIJJIIJJIJJIJJJJIIJIIJIJJJJJJJJJJJJJJJIJIIIIJJJJJJJIJGIHHGGFFFFFFEEEEEEEDDDDDDDDDD_Mismatch_0_Sense_+_Library_PoolT
TGTCTTTAAAAAGCCACTATATGTCAGCTTCATCTTCGCTATAATTTACATGCTATCTTCTTCGGTGTGTAATATTTTTCCAAACTCCAAACTC
>Frequency_2_QualityScore_FFHHHHHJJJIJJJJJJJJJJJJJJJEGGHGI_Mismatch_0_Sense_+_Library_PoolT
TATAATTTACATGCTATCTTCTTCGGTGTGTA
>Frequency_2_QualityScore_FFHHHHHJJJJJJIIIJIIIJGIGGIIJJIJJJJJJJIJJJIJJIJJJJJJJIJJJJJJJJJHHHHHHGDFFFFFEEEEEEEDDDDACBDDEEE_Mismatch_0_Sense_+_Library_PoolT
CCTGCCTTTTTTAATGCCAAGTGTCTTTAAAAAGCCACTATATGTCAGCTTCATCTTCGCTATAATTTACATGCTATCTTCTTCGGTGTGTAAT
>Frequency_2_QualityScore_FFHHHHHJIIIJJJGDHIIHHIIIIJJJJIJIJJIIJIJJIIIIIIIJII_Mismatch_2_Sense_+_Library_PoolT
ACCCTGTTTCATAGTGTTGTAGTAACAAGAAGCTATCCCTGCCTTTTTTA
>Frequency_2_QualityScore_EEHHHHHJJJIJJJJIIIJHHIHIIJJJJIJIJJIIJIJJJIIIJJIIIIHHIJIJIJIIIJIIIIHHGFGGFEEEEEEEEEEDDDDDDCDDCB_Mismatch_2_Sense_+_Library_PoolT
GTAATAAAAATAATAAGAGTGCCGTCGAGATATGTACCCTGTTTCATAGTGTTGTAGTAACAAGAAGCTATCCCTGCCTTTTTTAATGCCAAGT
>Frequency_2_QualityScore_FFFFHHGIIFIIIIIIHIIHIIIIIIHIHHIIIIIIGHEGEH_Mismatch_0_Sense_+_Library_PoolT
TCATCTTCGCTATAATTTACATGCTATCTTCTTCGGTGTGTA
>Frequency_2_QualityScore_FFHHHHHGGHIIJIIJJIIIJJJIIJJJIIJIIIIIJHHIJJJIIIIJJIJJIIJIIJIHHJIJJIHDGGGHHHHGGFFFEFDEEEEEDDDDDD_Mismatch_2_Sense_+_Library_PoolT
TGTATAGTGTTAGTATGTGTAATAAAAATAATAAGAGTGCCGTCGAGATATGTACCCTGTTTCATAGTGTTGTAGTAACAAGAAGCTATCCCTG
>Frequency_2_QualityScore_FFHHGHGIJJJJIJJJJIJJHIIJIJIIJJJJIIIJJHIJJJJJJIGHIEBEFGH_Mismatch_0_Sense_+_Library_PoolT
CTATATGTCAGCTTCATCTTCGCTATAATTTACATGCTATCTTCTTCGGTGTGTA
>Frequency_2_QualityScore_FFHHHHHJJJIJIIIIIJIJIJJIIJJJJJJJIIIJJJJJJJJJJJJIIIIJIIJIEHGHGGHG_Mismatch_0_Sense_+_Library_PoolT
TCTGTTTCATAGTGTTGTAGTGACAAGAAGCTATCCCTGCCTTTTTTAATGCCAAGTGTCTTTA
>Frequency_2_QualityScore_FFHHGHGJJJJJJIIGIIJIJJJIJIIJIIJJJJJJJJJJJGIGHHH_Mismatch_0_Sense_+_Library_PoolT
CAGCTTCATCTTCGCTATAATTTACATGCTATCTTCTTCGGTGTGTA
>Frequency_2_QualityScore_C7?ACCA?;E=ECECE?A@E?@AE;?99=37<==>>?-&--5??6?A;;?=:<;:3=95:@5=A?;;8==>A:>@CA;?9>55777?@?;;?;?_Mismatch_1_Sense_+_Library_PoolT
GTTCGGGATGAGGCGGTCCCGGCGACGGGAATCGACGGGAATTGTGGTGGGCATGAAGTATAGCGTGATATGTATAGTGTTAGTATGTGTAATA
>Frequency_2_QualityScore_EEGHHHHIIJIIHJIJIIHIIJIIIIJJJJJIJJJJJIIJIJGIIJJJJJIJJJJIJIIIJJJJIJJJIGGIGHHGGGFFFEEEEEECEEDDDD_Mismatch_0_Sense_+_Library_PoolT
TGATATGTATAGTGTTAGTATGTGTAATAAAAATAATAAGAGTGCCGTCGAGATATGTACTCTGTTTCATAGTGTTGTAGTGACAAGAAGCTAT
>Frequency_2_QualityScore_FFHHHHHJJJJIIJIJJJIJJJJJIIGIIIJJJJIJJJJJJJJJJJJJJJJJJJJJJJJJIIIHGFGGFCCEEEDEEDEEDDCDDDDDDCCEEE_Mismatch_0_Sense_+_Library_PoolT
GTCGAGATATGTACTCTGTTTCATAGTGTTGTAGTGACAAGAAGCTATCCCTGCCTTTTTTAATGCCAAGTGTCTTTAAAAAGCCACTATATGT
>Frequency_2_QualityScore_EFGHHHGIIJJIJJJIIJIIIIHIHIJJIIJJIIJJJJJIIIEGGI_Mismatch_0_Sense_+_Library_PoolT
AGCTTCATCTTCGCTATAATTTACATGCTATCTTCTTCGGTGTGTA
>Frequency_2_QualityScore_FFHGGHGIIIIIJJJJJJIIJIJJIJJJIJJJJJJJJJJJJJJJJJIIIJJJJIJIIIIIIIHGGGGGGEEEDDDEEEEEEEEEDDDD_Mismatch_0_Sense_+_Library_PoolT
GCCAAGTGTCTTTAAAAAGCCACTATATGTCAGCTTCATCTTCGCTATAATTTACATGCTATCTTCTTCGGTGTGTAATATTTTTCCA
>Frequency_2_QualityScore_FFHHHHHJJJGHIIJIJJIJJJIJIIJJIJIIJJJJJJJJJJIJJJIJJJJJIIGIIIJJJJJJIJIHGGGEFFFFFEFEEEEEDDEEDDECDD_Mismatch_0_Sense_+_Library_PoolT
TGTTTCATAGTGTTGTAGTGACAAGAAGCTATCCCTGCCTTTTTTAATGCCAAGTGTCTTTAAAAAGCCACTATATGTCAGCTTCATCTTCGCT
>Frequency_2_QualityScore_FFHGHHGIJJJIIJJIIIIIIJIJJJJJIJJIIJJJJIJIIJIJIIJGIGIIJ_Mismatch_0_Sense_+_Library_PoolT
ATATGTCAGCTTCATCTTCGCTATAATTTACATGCTATCTTCTTCGGTGTGTA
>Frequency_2_QualityScore_FFEFHGHIFGGIIIGIGIIHIIIGIGIIIIDGIIIIIIIGIIIIIGEEEGDHGI_Mismatch_0_Sense_+_Library_PoolT
TATATGTCAGCTTCATCTTCGCTATAATTTACATGCTATCTTCTTCGGTGTGTA
>Frequency_2_QualityScore_FFHHHHHJJJJJJIJJJIJJIGIIIIIJJIJIJJJJJJJIIJJJIIJJIJJJJJJIJIIIIIGGGGGDEEEEEEEEEEEEEDEDDD?A@ACDCD_Mismatch_2_Sense_+_Library_PoolT
CCTGCCTTTTTTAATGCCAAGTGTCTTTAAAAAGCCACTATATGTCAGCTTCATCTTCGCTATAATTTACATGCTATCTTCTTCGGTGTGCAAA
>Frequency_2_QualityScore_EEGGEGFGFGGAEEGIFGEGIEGDIGIHHHHCEHGFHCGHH@GGEIIIHIEGGCAEDEAEFHIGFGHCDA=_Mismatch_0_Sense_+_Library_PoolT
AGCCACTATATGTCAGCTTCATCTTCGCTATAATTTACATGCTATCTTCTTCGGTGTGTAATATTTTTCCA
>Frequency_2_QualityScore_EFHGGHHJJJJJJJJJJJJJJJFHGHHI_Mismatch_0_Sense_+_Library_PoolT
ATTTACATGCTATCTTCTTCGGTGTGTA
>Frequency_2_QualityScore_DEGHEFFHIEGIIIGGHHIIFIGIIIEGHHGIIHHGEGIIIIFGHHIIIIIIFIEFEGDC_Mismatch_0_Sense_+_Library_PoolT
AGCCACTATATGTCAGCTTCATCTTCGCTATAATTTACATGCTATCTTCTTCGGTGTGTA
>Frequency_2_QualityScore_DEGFHEGGHGIGHIGBGGGEGEIHHIHIIJIIHIIIJIJJJGIIGCEGGHIIIFGGGIEIIDBEIEHGEDFEFFFFFEEDEEDDACDCDEDDDD_Mismatch_0_Sense_+_Library_PoolT
GTTTCATAGTGTTGTAGTGACAAGAAGCTATCCCTGCCTTTTTTAATGCCAAGTGTCTTTAAAAAGCCACTATATGTCAGCTTCATCTTCGCTA
>Frequency_2_QualityScore_FFHHHHHJJJIJJJJIJIJJJJIJJIIJJJIIIIJIIJJJJIJIIIJJJJIJJIJJJJJJJIHHFFFEECECDDCDEDCCDDCDDDDDDCDDDD_Mismatch_0_Sense_+_Library_PoolT
TGCCGTCGAGATATGTACTCTGTTTCATAGTGTTGTAGTGACAAGAAGCTATCCCTGCCTTTTTTAATGCCAAGTGTCTTTAAAAAGCCACTAT
>Frequency_2_QualityScore_EEHEHGECBEHIIEGFHGAHEGFHGIFGEIIIIIIIGIHGGGIGIIGGHIGGIIIGGIIGIGIEGGIEGCAEDEEEEC?@CDDCCCBCABCBB@_Mismatch_0_Sense_+_Library_PoolT
TGTAATAAAAATAATAAGAGTGCCGTCGAGATATGTACTCTGTTTCATAGTGTTGTAGTGACAAGAAGCTATCCCTGCCTTTTTTAATGCCAAG
>Frequency_2_QualityScore_FFHGHHHJIIIIIIGFIIIII=GIIIIIIJJJJIJIGEGGHIIJJIJJJJIJIJJIJIIIIIIIGIIGHHGGFFFCEEEEEEEEEEE_Mismatch_0_Sense_+_Library_PoolT
TTCATCTTCGCTATAATTTACATGCTATCTTCTTCGGTGTGTAATATTTTTCCAAACTCCAAACTCTTTGGTCAGATTTTACTATTA
>Frequency_2_QualityScore_FCGGHGHHGGIEHIGHGIIIIDICGEGCGHIGGHHIIIHGHGIIEGFGHIIGEEFGIIIIIGIIIIICEECHFGEEEDDCACEECD_Mismatch_0_Sense_+_Library_PoolT
GAGATATGTACTCTGTTTCATAGTGTTGTAGTGACAAGAAGCTATCCCTGCCTTTTTTAATGCCAAGTGTCTTTAAAAAGCCACTA
>Frequency_2_QualityScore_FFGGEEGGHDGIIIIIIIIIGGIEEEGHHGGIGGHIGHIGIHHGECECFGHDFHIHIIIIIIGIFIIHECBB?DCEEFEEDCCCCAC_Mismatch_1_Sense_+_Library_PoolT
CGAGATATGTACTCTGTTTCATAGTGTTGTAGTGACAAGAAGCTATCCCTGCCTTTTTTAATGCCAAGTGTCTTTAAAAAGCCACGA
>Frequency_2_QualityScore_FFHHHHHJJJJJJGHIIJIJJIIIJJJJJIJJJJJJJJJJJIJJJJJJFIIJJJJJJJIHGIIIIIHGGCEEEEEC_Mismatch_0_Sense_+_Library_PoolT
CTCTGTTTCATAGTGTTGTAGTGACAAGAAGCTATCCCTGCCTTTTTTAATGCCAAGTGTCTTTAAAAAGCCACTA
>Frequency_2_QualityScore_FFHHGGHJIIIIIIJIIHHIJJHIIIIHIIIIJIIJJJJHIIIEIIIGIIIIJGIJIFIIIHIIIIHGHHGGFFEDEEEEEDCCDCCDCAAACC_Mismatch_0_Sense_+_Library_PoolT
AATAAAAATAATAAGAGTGCCGTCGAGATATGTACTCTGTTTCATAGTGTTGTAGTGACAAGAAGCTATCCCTGCCTTTTTTAATGCCAAGTGT
>Frequency_2_QualityScore_FFHHHHGIIIIIJJEIIJJJJJJJJJJJJJIJJIJJJJJJJJJJIIIJFIGHIHIJIJJJJIIIIGGGGGGEEEEEEEEEEEEEEDEDDDDDEC_Mismatch_1_Sense_+_Library_PoolT
TCATAGTGTTGTAGTAACAAGAAGCTATCCCTGCCTTTTTTAATGCCAAGTGTCTTTAAAAAGCCACTATATGTCAGCTTCATCTTCGCTATAA
>Frequency_2_QualityScore_EEGFBCCGGEGFEE@D@AGEEGIGEECEDGEHEE?CDEGFGHGGGCGHGEGCFICECEIGHDDFGCEEDA_Mismatch_2_Sense_+_Library_PoolT
AGAGTGCCGTCGAGATATGTACCCTGTTTCATAGTGTTGTAGTAACAAGAAGCTATCCCTGCCTTTTTTA
>Frequency_1_QualityScore_DDHHHHHBH@GHIIAAGHBBFFH;A?EHEEEEED@CB;=?C>A>CDCDCBBBBBCC@@CDDDB>CDCC>>>@DDE>@BCACCCBC@CAACAC@:_Mismatch_1_Sense_+_Library_PoolT
GTCCCGGCGACGGGAATCGACGGTAATTGTGGTGGGCATGAAGTATAGCGTTATATGTATAGTGTTAGTATGTGTAATAAAAATAATAAGAGTG
>Frequency_1_QualityScore_FDFGHHHJJJJJEIJJGJIJJJJJGJJJJJJJJIDGFHGIJJIJIJJJJJJGIIGJJJJIJJIIIIHHHAHFEDFFFFEEEC_Mismatch_1_Sense_+_Library_PoolT
ATCTTCGCTATAATTTACATGCTATCTTCTTCGGTGTGTAATATTTTTCCAAACTCCAAACTCTTTGGTCAGATTTTACTAG
>Frequency_1_QualityScore_FFHHHHHJJJJJJJJIJIIJJIIJJJJJJJJJJJJJJJJJJJJJJJJJJJJJJIJJHHHHHFFEFFFEEEEEEDDDDDDDDCEEEFEDDDDDDE_Mismatch_0_Sense_+_Library_PoolT
TGTACTCTGTTTCATAGTGTTGTAGTGACAAGAAGCTATCCCTGCCTTTTTTAATGCCAAGTGTCTTTAAAAAGCCACTATATGTCAGCTTCAT
>Frequency_1_QualityScore_FFHHGFDIJJDIJJJJIIJBFGIJ>GGGG>BHF9A?CFECCBCBB@BAC?A>@ACDDAC>@B?CBCA:@:@D@DACCC:@CDCDCCC_Mismatch_1_Sense_+_Library_PoolT
GGATGAGGCTGTCCCGGCGACGGGAATCGACGGTAATTGTGGTGGGCATGAAGTATAGCGTGATATGTATAGTGTTAGTATGTGTAA
>Frequency_1_QualityScore_:2:CF<CGBGFIFDH;:@EH=<A3FDB;FFF9C4:1::BD@B9B<B@B_Mismatch_0_Sense_+_Library_PoolT
GTGTGTAATATTTTTCCAAACTCCAAACTCTTTGGTCAGATTTTACTA
>Frequency_1_QualityScore_DDD<DD:CEEE@EAC1CBE9?CEE>DDDBDBDEADCEC<BB)9?BD?D@CD9BCAA@CCECECADDA>A@>2>AAAAAA?(:;;>AAAA>>:?<_Mismatch_1_Sense_+_Library_PoolT
TAAGAGTGCCGTCGAGATATGTACTCTGTTTCATAGTGTTGGAGTGACAAGAAGCTATCCCTGCCTTTTTTAATGCCAAGTGTCTTTAAAAAGC
>Frequency_1_QualityScore_FFHHHHHIJJFGGIEHHGHHIIJJJJJIJIJJJJJJGIJJIJGIJJIHIIJJJIJJGJJGIJJHHHHHHEFFFFFFEEEDDBDDBDCDDDDDFE_Mismatch_1_Sense_+_Library_PoolT
CTTTTTTAATGCCAAGTCTCTTTAAAAAGCCACTATATGTCAGCTTCATCTTCGCTATAATTTACATGCTATCTTCTTCGGTGTGTAATATTTT
>Frequency_1_QualityScore_FFHHHDFHIIGIIJIJHIJIGGIIJGGIIIJJJJJJIJIJJIJJJJIIJJIIIEHGIJ@FBDGHIHHHHGH@HFF_Mismatch_0_Sense_+_Library_PoolT
AAAAAGCCACTATATGTCAGCTTCATCTTCGCTATAATTTACATGCTATCTTCTTCGGTGTGTAATATTTTTCCA
>Frequency_1_QualityScore_DA;;CD;@:+<ACBGFB@GEIEHID9D4CB>DF?BF>?<B@BDDFAEECF@CFCAFFA:_Mismatch_0_Sense_+_Library_PoolT
CAAGAAGCTATCCCTGCCTTTTTTAATGCCAAGTGTCTTTAAAAAGCCACTATATGTCA
>Frequency_1_QualityScore_:A1CC0+22;EE4C<<22AE9E<9<CDD4?:6DD?BDD9B8?BD?BB=CE<CCE;@@A5@\-;C_Mismatch_1_Sense_+_Library_PoolT
AAAAAGCCACTATATGTCAGCTTCATCTTCGCTATAATTTACATGCTATCTTCTTCGGTGTGGA
>Frequency_1_QualityScore_FFHHHHHJJJJJJJIIJJJJJJIFHHIIJJJIJJJJJJJJJJJJJJJJJJJJJJJJIIIJIIJJJHHGHHH_Mismatch_1_Sense_+_Library_PoolT
AATTTACATGCTATCTTCTTCGGTGTGTAATATTTTTCCAAACTCCAAACTCTTTGGTCAGATTTTACTAA
>Frequency_1_QualityScore_BD?FFADFEHGHHGIIEBFHCFCEEHEGBFFFFHHIDHIIFEGIEHGGBDFEEDHCAFGGIGCHHGGIFEEHECCCDEC@C_Mismatch_0_Sense_+_Library_PoolT
ATATGTACTCTGTTTCATAGTGTTGTAGTGACAAGAAGCTATCCCTGCCTTTTTTAATGCCAAGTGTCTTTAAAAAGCCAC
>Frequency_1_QualityScore_ADDFAHHGHHGGEGAFHHIHHHIIJGGHEGGGCGIJGIJIIGGICGFEGHHIIJJIDGGC>GEGHGH?E?EEBDCFCED?AC>CCD_Mismatch_0_Sense_+_Library_PoolT
AAAAATAATAAGAGTGCCGTCGAGATATGTACTCTGTTTCATAGTGTTGTAGTGACAAGAAGCTATCCCTGCCTTTTTTAATGCCA
>Frequency_1_QualityScore_FFGHFHHGJIG?BFFHHHHIHIHFHHHIGIIIJJJIIJJJIIJJJIIFIJIGIJIIHIJIJIIJGEHHEEEHF_Mismatch_0_Sense_+_Library_PoolT
AGCGTGATATGTATAGTGTTAGTATGTGTAATAAAAATAATAAGAGTGCCGTCGAGATATGTACTCTGTTTCA
>Frequency_1_QualityScore_FFFHFHFIJFHGIIJHJJJJFHIJIIHIIIJJJJJJJJJJIJJJGHIJJGHIIIFHIJJIIIJJIIGHHEHH>C?BDCDFFDEEEDDEDDDCCC_Mismatch_2_Sense_+_Library_PoolT
CGTGATATGTATAGTGTTAGTATGTGTAATAAAAATAATAAGAGTGCCGTCGAGATATGTACCCTGTTTCATAGTGTTGTAGTAACAAGAAGCT
>Frequency_1_QualityScore_FFHHHHHJJJJIJJJJJJJJJJJJJJJJJJJJJJGHGHIIJJIJJJJJJJJJJJJJJJIJJHHHHHHFF@DDCCEEEEEDEEEE_Mismatch_0_Sense_+_Library_PoolT
ATCTTCGCTATAATTTACATGCTATCTTCTTCGGTGTGTAATATTTTTCCAAACTCCAAACTCTTTGGTCAGATTTTACTATTA
>Frequency_1_QualityScore_FFHHHHHJJJJJIJGIJJJJIJJJJJJJJJJJJJJJIIIJJJJIJJJJJJJJJJFGFHHIIIGJHHHHHEHFFFFFEEEEDEDDDDDDDDCD@C_Mismatch_0_Sense_+_Library_PoolT
AGCCACTATATGTCAGCTTCATCTTCGCTATAATTTACATGCTATCTTCTTCGGTGTGTAATATTTTTCCAAACTCCAAACTCTTTGGTCAGAT
>Frequency_1_QualityScore_FFHGHHHJJIJFHIJIIJJFJJJDHIIJHJJJJIJJJJJJJIJJJIJJJIIJJIJJIJJHIJJJJJHEHHHHFFFFFFFDBEDDDDDCEEEFED_Mismatch_2_Sense_+_Library_PoolT
GAGATATGTACCCTGTTTCATAGTGTTGTAGTAACAAGAAGCTATCCCTGCCTTTTTTAATGCCAAGTGTCTTTAAAAAGCCACTATATGTCAG
>Frequency_1_QualityScore_FFFHHGHIIGGGIHGGI(?BC=B=BA.;;BEHE>CEFDDDDD@A9A?CDBCDDEDCDCDBAA5;@CDDD>_Mismatch_0_Sense_+_Library_PoolT
GCGACGGGAATCGACGGTAATTGTGGTGGGCATGAAGTATAGCGTGATATGTATAGTGTTAGTATGTGTA
>Frequency_1_QualityScore_FFHHHHHJHIHIJIJJHIJIJJJJJJJJIJJJJJJJJJJJJJJJIJJJJJJJGIIIIJIJJJJIHHHHFDDEEFEEEEEEDDDDEEDDEDDDDD_Mismatch_0_Sense_+_Library_PoolT
TTTCATAGTGTTGTAGTGACAAGAAGCTATCCCTGCCTTTTTTAATGCCAAGTGTCTTTAAAAAGCCACTATATGTCAGCTTCATCTTCGCTAT
>Frequency_1_QualityScore_FFHHHHHJJJJJJJHIJJJIJJHIJJJHIJIJJJIJJIJJJIIJIIIJIHIJJJJJJJJJJJJGEHEHHAEHFFDFFFDDEEDCCCDEEDECDD_Mismatch_2_Sense_+_Library_PoolT
AGATATGTACCCTGTTTCATAGTGTTGTAGTAACAAGAAGCTATCCCTGCCTTTTTTAATGCCAAGTGTCTTTAAAAAGCCACTATATGTCAGC
>Frequency_1_QualityScore_BDAADA?B?B?A6D:DGHIF;A<6AB6>?ABBBBB)<?A>C+>@C8290<C@>CC(8>CCC;&90>4:>:::CC>>@BCC:AB>CCBC:_Mismatch_1_Sense_+_Library_PoolT
CGGGATGAGGCGGTCCCGGCGACGGGAATCGACGGTAATTGTGGTGGGCATGAAGGATAGCGTGATATGTATAGTGTTAGTATGTGTAA
>Frequency_1_QualityScore_FDDFHD<BGHIGIJJGIEHGHJJEICHGIGIJGGIJJJJJJJJIEGGFGIIIGGIEFFGIIJFFEHHBECDECFFEEEC@CCDDDDD@?@>CDD_Mismatch_1_Sense_+_Library_PoolT
TAGTGTTGTAGTAACAAGAAGCTATCCCTGCCTTTTTTAATGCCAAGTGTCTTTAAAAAGCCACTATATGTCAGCTTCATCTTCGCTATAATTT
>Frequency_1_QualityScore_FFHHHGHIIIIIJJJJJJIIJIJJJJHIJIIIJJJJJJJJJJJJJIJIHIIJIJIJJJJJEHIJJJJJJHHEFFFFEEEEEFFEDDC_Mismatch_1_Sense_+_Library_PoolT
GCCAAGTGTCTTTAAAAAGCCACTATATGTCAGCTTCATCTTCGCTATAATTTACATGCTATCTTCTTCGGTGTGTAATATTTTTAC
>Frequency_1_QualityScore_BDDHHDDGDGIE:CACEHDHIIIIBEEIEDH_Mismatch_0_Sense_+_Library_PoolT
TTTAATGCCAAGTGTCTTTAAAAAGCCACTA
>Frequency_1_QualityScore_FFHHHHHJJJJJJJJJJIIJHIJJIJIJIIJJJGIJJJJJJJJJIJJJEIJJJJIJJJJIJHFFFFFEEEEDDDEEDDDDCCDDDDDDDDDDDE_Mismatch_2_Sense_+_Library_PoolT
CCGTCGAGATATGTACCCTGTTTCATAGTGTTGTAGTAACAAGAAGCTATCCCTGCCTTTTTTAATGCCAAGTGTCTTTAAAAAGCCACTATAT
>Frequency_1_QualityScore_FFHHGHHJJJJJJJJJJIJIJJIIHF=ACEEEEDDDDDDDDDDDDDCDEEDDDDD?CDEDCDEEECCCDDDCEDEDDDDEDEDDDDDDDEEDDD_Mismatch_1_Sense_+_Library_PoolT
CCGGTCCCGGCGACGGGAATCGACGGTAATTGTGGTGGGCATGAAGTATAGCGTGATATGTATAGTGTTAGTATGTGTAATAAAAATAATAAGA
>Frequency_1_QualityScore_DAAFAD@EG>G9BF@FFGBHAHCEGD@FD@DGB?HHD>@DBCDDCAC@:?>5;:,(;;55>;@CC>@>::>:BDCDCACCBCC>>CCCC4:@@>_Mismatch_1_Sense_+_Library_PoolT
CCGGCGACAGGAATCGACGGTAATTGTGGTGGGCATGAAGTATAGCGTGATATGTATAGTGTTAGTATGTGTAATAAAAATAATAAGAGTGCCG
>Frequency_1_QualityScore_FFHFHGGIJIJIFIIJIIFECFHCGIIGGHIJIHHI<DGH_Mismatch_0_Sense_+_Library_PoolT
ATGCTATCTTCTTCGGTGTGTAATATTTTTCCAAACTCCA
>Frequency_1_QualityScore_F#4CFHHHIJJJJJJJJIJIIJHIJJJJJJJJJJJGIJJJJJGIJJJIIJJJJJJGIHHIJJIJIIJGHHHHHFFFFFFDDDDDDC_Mismatch_1_Sense_+_Library_PoolT
TNTTTTAATGCCAAGTGTCTTTAAAAAGCCACTATATGTCAGCTTCATCTTCGCTATAATTTACATGCTATCTTCTTCGGTGTGTA
>Frequency_1_QualityScore_8AFF@FDEAEFI9EF>ECFGIEFEAGCCFGEGEIIIIIBFFIICCBB/*9BA;5@EFIEFFE;ADBDDDD@ACADDA63;>??BB:53@BB?<B_Mismatch_1_Sense_+_Library_PoolT
CAGCGTGATATGTATAGTGTTAGTATGTGTAATAAAAATAATAAGAGTGCCGTCGAGATATGTACTCTGTTTCATAGTGTTGTAGTGACAAGAA
>Frequency_1_QualityScore_FFHHHHHJJJIJJJJJJJJJJJJJJJIIJJJJJJJJJJHHHIEHJIJIIIIJIGHIIIJJJJHHGHHFFBEFDEEDCEDDCEDDEEDEDEDDDD_Mismatch_0_Sense_+_Library_PoolT
CTTCATCTTCGCTATAATTTACATGCTATCTTCTTCGGTGTGTAATATTTTTCCAAACTCCAAACTCTTTGGTCAGATTTTACTATTATTGTGT
>Frequency_1_QualityScore_FFFHGHGFHIJIII@FHGIIIHGFFEEDD?ABCFC@CD??BDDDDDDDDDDDCCCD7<@DEDD4@@DDC>ADDDC>BDDEDADEEDDDDBCCDE_Mismatch_1_Sense_+_Library_PoolT
GAGGCGGTCCCGGCAACGGGAATCGACGGTAATTGTGGTGGGCATGAAGTATAGCGTGATATGTATAGTGTTAGTATGTGTAATAAAAATAATA
>Frequency_1_QualityScore_DDH?HDHIII@FG@FECDF6@B=:>BBB@BB0788588?<5@A9ACBBB_Mismatch_0_Sense_+_Library_PoolT
GTGGTCCGGGAGGAGGCGGAGGCGGCGGGGGTCACGGTGGTCCAGGGGG
>Frequency_1_QualityScore_FFHHHHHJJJJJJIIIJJJJIJJJJJJJJJJJJJJJJJJJJJJJJJJJJJIJIJJJIJJJJJJJJJJJJGHHHHHHFFDDDCED_Mismatch_1_Sense_+_Library_PoolT
TTTTAATGCCAAGTGTCTTTAAAAAGCCACTATATGTCAGCTTCATCTTCGCTATAATTTACATGCTATCTTCTTCGGTGTGCA
>Frequency_1_QualityScore_FFHHHHHJJJJIIJJJJIJJHFDDDDDDDDDDD9BDEDDCDDCDDDDDDDDDDCDDDDDD>@BCDECCC@CCCDCDDDADDDBCBDA_Mismatch_1_Sense_+_Library_PoolT
GGATGAGGCGGTCCCGGCGACGGGAATCGACGGTAATTGTGGTGGGCATGAAGTATGGCGTGATATGTATAGTGTTAGTATGTGTAA
>Frequency_1_QualityScore_FFHHHHHJJJJJJJHIIIIJJHIIIJIJJJJJHIHHIJJJJJJJIJJIIIJJJJJIIIJJGJJJJJHHGCHGFFFDFFC_Mismatch_1_Sense_+_Library_PoolT
CTTCGCTATAATTTACATGCTATCTTCTTCGGTGTGTAATATTTTTCCAAACTCCAAACTCTTTGGTCAGATTTTACCA
>Frequency_1_QualityScore_F=CFHFFFFHGICEHGGFHEEHIIIIG@GHIIIIIGGIHIIIIGHGIIIIG_Mismatch_1_Sense_+_Library_PoolT
GTTGTAGTAACAAGAAGCTATCCCTGCCTTTTTTAATGCCAAGTGTCTTTA
>Frequency_1_QualityScore_FFHHGDHIFHIJJJEGIIHIGIJHHFFFDDDDDDDDBDBDDDDDD58?DDDCCD?BDDDDDDCCC@CDD@CBBBBDEEDBDDCC@C::4>CCDC_Mismatch_1_Sense_+_Library_PoolT
GGCGGAGGTTCGGGATGAGGCGGTCCCGGCGACGGGAATCGACGGTAATTGTGGTGGGCATGAAGTATAGCGTGATATGTATAGTGTTATTATG
>Frequency_1_QualityScore_AD>FDFDGH;F>E><<@HHC@EFHBAFGGHIGE*:DDHIEG>?FBBDGIICGCHHIIIE;;=DDCDA;CCEEHECBD:@;;CACCCCEC_Mismatch_0_Sense_+_Library_PoolT
TATAGCGTGATATGTATAGTGTTAGTATGTGTAATAAAAATAATAAGAGTGCCGTCGAGATATGTACTCTGTTTCATAGTGTTGTAGTG
>Frequency_1_QualityScore_FFGGHHHJJJJIJIJJJHGFFDFEDDD;BDDFDACB?BBDDDDDDDD>CDDDDDDDBDDEDDBDCCCDDBCC:CCDDDEEEDED@CDDDDEEDD_Mismatch_2_Sense_+_Library_PoolT
GGCGGTCCCGGCGACGGGAATCGACGGTAATTGTGGTGGGCATGAAGTATAGCTTGATATTTATAGTGTTAGTATGTGTAATAAAAATAATAAG
>Frequency_1_QualityScore_FFHDHHHIIIIEDIGIJJJJJJF_Mismatch_0_Sense_+_Library_PoolT
ACTCTTTGGTCAGATTTTACTAT
>Frequency_1_QualityScore_DD<FD<<GAHGIIFCFBHDGHCEGGIGICBHIIGDEEHIDGIGHGGGEBFGEGHG<=DEGGEFF@DDC>>AACC>>ACCCC:@5=25?CCCCCE_Mismatch_0_Sense_+_Library_PoolT
CCGTCGAGATATGTACTCTGTTTCATAGTGTTGTAGTGACAAGAAGCTATCCCTGCCTTTTTTAATGCCAAGTGTCTTTAAAAAGCCACTATAT
>Frequency_1_QualityScore_FFHHBHHDGIGHGIIIIGGJJIFIGGIGFGHJJIIGCHIIJEHIJJIIJCHHJICHIJJJIHCGHDHHHAEDDCDDFDC@CCDBDDDDD_Mismatch_0_Sense_+_Library_PoolT
GTCGAGATATGTACTCTGTTTCATAGTGTTGTAGTGACAAGAAGCTATCCCTGCCTTTTTTAATGCCAAGTGTCTTTAAAAAGCCACTA
>Frequency_1_QualityScore_FFGHHHHIJGJJJJGIJJ@FHIIJ=FHFGIJJHHHHHFCEDFFFDBC@DEFDDDDDEBCCDCDEEEEBFFFEDDDDDDDDCEEDDDC3:@CDDD_Mismatch_1_Sense_+_Library_PoolT
GGCGACGGGAATCGACGGTAATTGTGGTGGGCATGAAGTATAGCGTGATATGTATAGTGTTAATATGTGTAATAAAAATAATAAGAGTGCCGTC
>Frequency_1_QualityScore_FFHHHDFIHIIIHJJIJJJJJJIIJJJIJFIJFHHIJHIIIJIJJJJJJJJJJJJJIJJIJJHHHGIIIIHFGGHHEEFFECCDEEDDDDDCCD_Mismatch_1_Sense_+_Library_PoolT
AGTGTTAGTATGTGTAATAAAAATAATAAGAGTGCCGTCGAGATATCTACTCTGTTTCATAGTGTTGTAGTGACAAGAAGCTATCCCTGCCTTT
>Frequency_1_QualityScore_DEFGGHFGIIIIIIGIGGIIIGGGGIIIGIGDFHHHGGEGHIIHGIGH<@FHIHGGIGACG;ECC.=AC7AEEFFEFEFECCA>;>6@>CCD:5_Mismatch_0_Sense_+_Library_PoolT
TTCGCTATAATTTACATGCTATCTTCTTCGGTGTGTAATATTTTTCCAAACTCCAAACTCTTTGGTCAGATTTTACTATTATTGTGTCCATTCT
>Frequency_1_QualityScore_FFHHHHHJJJJIJJJJJJJJJIJJJJJJJJJJJJJJIJIHIIJJJJIJJIJIJJJJJIJJJIJJJHHHHHHFFFFFDDDDEDEEEDEDEDDDDE_Mismatch_1_Sense_+_Library_PoolT
AGTAACAAGAAGCTATCCCTGCCTTTTTTAATGCCAAGTGTCTTTAAAAAGCCACTATATGTCAGCTTCATCTTCGCTATAATTTACATGCTAT
>Frequency_1_QualityScore_FFHHHHHJGIIGIHHIJJJJJJJGIJJJJJJJJJIJJJIJJJJJJJJJJJJIJJJJJJJJJJJIJIHHHHFHHFFF?CCDDEEEDEECDDDCCC_Mismatch_0_Sense_+_Library_PoolT
TTAATGCCAAGTGTCTTTAAAAAGCCACTATATGTCAGCTTCATCTTCGCTATAATTTACATGCTATCTTCTTCGGTGTGTAATATTTTTCCAA
>Frequency_1_QualityScore_FFHHHHHJJJJJJJJIJJJJJIJIJJJJJJJJJIJJJJJJJJJJIJJJJJJJJJJGIHHHIJJGJHHHHHHFFFFFFEE_Mismatch_0_Sense_+_Library_PoolT
AAGCCACTATATGTCAGCTTCATCTTCGCTATAATTTACATGCTATCTTCTTCGGTGTGTAATATTTTTCCAAACTCCA
>Frequency_1_QualityScore_FFHGHHHJJJJJJJJJJJJJJJJJJGHHIJJJ_Mismatch_0_Sense_+_Library_PoolT
ATAATTTACATGCTATCTTCTTCGGTGTGTAA
>Frequency_1_QualityScore_FFFHHHHIIGIIJJHJIGIJFHJIHIIIIIJJJIJJJJJJJJIJGHIJJIJJJGIBHIJIJJIJJJIJHHHHHHHFDFFFEEEEECEEDDDDDD_Mismatch_1_Sense_+_Library_PoolT
AGTGATATGTATAGTGTTAGTATGTGTAATAAAAATAATAAGAGTGCCGTCGAGATATGTACTCTGTTTCATAGTGTTGTAGTGACAAGAAGCT
>Frequency_1_QualityScore_FFHHHHHJJJJJJJJJJJJJJJJJJJJIJJJJJJJJIJFHGHHI_Mismatch_0_Sense_+_Library_PoolT
CTTCATCTTCGCTATAATTTACATGCTATCTTCTTCGGTGTGTA
>Frequency_1_QualityScore_FFHHHHHHJJJJJIJHIJIAHHHFFFFDD@BDDDDCDDDDDDDDDDCDDDDEEEDDBBBDEEDDDDDEB>ADC:ADDEEEDDDDDDDDDDDDEE_Mismatch_1_Sense_+_Library_PoolT
GAGGCGGTCCCGGCGACGGTAATCGACGGTAATTGTGGTGGGCATGAAGTATAGCGTGATATGTATAGTGTTAGTATGTGTAATAAAAATAATA
>Frequency_1_QualityScore_FFHHHHHJJJJJJJJJJJJIIIIIIJJJJJJJJIJJJJJJJIJJIJJIEHIJJJJJIIJJIHHGHHFFFCFFEEEDECCFDDDDBB?B@@DDFD_Mismatch_2_Sense_+_Library_PoolT
CCTGCCTTTTTTAATGCCAAGTGTCTTTAAAAAGCCACTATATGTCAGCTTCATCTTCGCTATAATTTACATGCTATCTTCTTCGGTGTGTATA
>Frequency_1_QualityScore_FFHHHHHIJJJJJIJJHIJJJJGIEFDDDDDDDDDDDD9BDEDDDDD?BDD0>CC>AC:ADDDDD>BBDDBC@CCCDAD@CCCADDECDCBCDC_Mismatch_1_Sense_+_Library_PoolT
GTTCGGGATGAGGCGGTCCCGGCGACGGGAATCGACGGTAATTGTGGTGGGTATGAAGTATAGCGTGATATGTATAGTGTTAGTATGTGTAATA
>Frequency_1_QualityScore_DBDAAFHBFBCGGGIGIIGIEGHHADHGGEGHIIIFB?B:?GCHIIIIIIG_Mismatch_2_Sense_+_Library_PoolT
GTGTGTAATATTTTTCCAAACTCCAAACTCTTTGGTCAGATTTTACTACGA
>Frequency_1_QualityScore_FF@FCFFGHHJJJJJJJJIJJJIJIJJJIJJJJGIG@FHIJHGHIJJJJ_Mismatch_0_Sense_+_Library_PoolT
GGTGTGTAATATTTTTCCAAACTCCAAACTCTTTGGTCAGATTTTACTA
>Frequency_1_QualityScore_DDHHHHHIGIGHIIJIIGJIHIJIJIFGCFGHHIJJJIIJIIJIHGHHHGHGJIJJIIICGGEHCHHIJDGFE_Mismatch_0_Sense_+_Library_PoolT
TATAATTTACATGCTATCTTCTTCGGTGTGTAATATTTTTCCAAACTCCAAACTCTTTGGTCAGATTTTACTA
>Frequency_1_QualityScore_FFHHHGHGIGEIEIHFFDA@CA=?@B\69BDC8ABCBDDBCCB@CC9ADCDDB07?CCCCDDEDD:@:>ACCDDC:B@@ADDCDC@BDDDCCCC_Mismatch_1_Sense_+_Library_PoolT
GCGGTCCCGGCGACGGGAATCGACGGGAATTGTGGTGGGCATGAAGTATAGCGTGATATGTATAGTGTTAGTATGTGTAATAAAAATAATAAGA
>Frequency_1_QualityScore_A==:2<AA<CCGI?<92CG))1111::CGIII000BB<D<F?89?FB8888B<=7.86@@D8CF;)7?;?;)77>6;;66;5>;9553<?BBBD_Mismatch_1_Sense_+_Library_PoolT
CTGCCTTTTTTAATGCCAAGAGTCTTTAAAAAGCCACTATATGTCAGCTTCATCTTCGCTATAATTTACATGCTATCTTCTTCGGTGTGTAATA
>Frequency_1_QualityScore_FFHHHHHJJJJJJJJJJJJJJJJJJJJJJJJJJIJIIJJJJJJIIJJJIJJJJIJJIJJJJJJHHHHHHEFFFDD_Mismatch_0_Sense_+_Library_PoolT
CAAGAAGCTATCCCTGCCTTTTTTAATGCCAAGTGTCTTTAAAAAGCCACTATATGTCAGCTTCATCTTCGCTAT
>Frequency_1_QualityScore_FFHGHGHIIIIIIJJIHIJFHDFGGFGHDGHJHHHHFFFDDFDFEDDB?CDFDDACDDB(;BCCCDDD@>CDEDDDDDDDDDEEDDDDCCDCDD_Mismatch_1_Sense_+_Library_PoolT
TGGCGACGGGAATCGACGGTAATTGTGGTGGGCATGAAGTATAGCGTGATATGTATAGTGTTAGTATGTGTAATAAAAATAATAAGAGTGCCGT
>Frequency_1_QualityScore_FFFHGHBEIGIJJFGGIBHFGHGIIIJIIIJII_Mismatch_0_Sense_+_Library_PoolT
CAAACTCCAAACTCTTTGGTCAGATTTTACTAT
>Frequency_1_QualityScore_FFHHHHHIJJJJJJJJJJJJJIJJJJIJJJJJJJJJJJJJJJJJJJJJJJJJJJJIJJIJJJJJJJJJDAEHFF_Mismatch_1_Sense_+_Library_PoolT
AAGTGTCTTTAAAAAGCCACTATATGTCAGCTTCATCTTCGCTATAATTTACATGCTATCTTCTTCGGTGTGGA
>Frequency_1_QualityScore_FFHHHHHJJGIIJIJJJJGJJJJJJJJJIJJJJJJJJJJJJJJJJJJIJJJJJIJJJJJIIGHHIIJHHFGIIJIJJIEHHFFFDDE_Mismatch_0_Sense_+_Library_PoolT
ACTCTTTGGTCAGATTTTACTATTATTGTGTCCATTCTTCTTCCTGGATCTTGAATTCCAAAGTAAGTGCATATAGCGTTCGCATCA
>Frequency_1_QualityScore_FFHHHHHJJJJJJJJJJJIIJFHGIIJJJJJJJJJJJJJIJJJJJJJIIJJJHJJJIJJJGIGGHHHHHCFFFFFFEDEFEEEDDD?@@BBDDD_Mismatch_1_Sense_+_Library_PoolT
CTTGCCTTTTTTAATGCCAAGTGTCTTTAAAAAGCCACTATATGTCAGCTTCATCTTCGCTATAATTTACATGCTATCTTCTTCGGTGTGTAAT
>Frequency_1_QualityScore_DDHHHHHFHIIIIJJJJJJJJJJJIJIJJJJJJJIIJJJJJIJJJJIJJFHHHIJJJIJJJJJIJJHHHCHFFFFFDDEEDEDDDD_Mismatch_0_Sense_+_Library_PoolT
CTATATGTCAGCTTCATCTTCGCTATAATTTACATGCTATCTTCTTCGGTGTGTAATATTTTTCCAAACTCCAAACTCTTTGGTCA
>Frequency_1_QualityScore_FFHHHHHJJJJJJDHIJJIFHIDHIJJJJJJJJHIIJJJHHHFFFFFFFEEEEECEEDDDFECDDDEEF@CDDDDDEEDDDDCCCDDDDDDDDD_Mismatch_2_Sense_+_Library_PoolT
CGGGAATCGACGGTAATTGTGGTGGGCATGAAGTATAGCGTTATATGTATAGAGTTAGTATGTGTAATAAAAATAATAAGAGTGCCGTCGAGAT
>Frequency_1_QualityScore_FFHHHHHJJIIJJFHIIIIDGIFHHJJJJJGJJHGIJJJJHHHHHHFDEDDFDEDEEECDEE3;?BDDDCCDDDDDEDDDDD@CCDDDDDDDDD_Mismatch_1_Sense_+_Library_PoolT
CGGGAATCGACGGTAATTGTGGTGGGCATGAAGTATAGCGTGATATGTATAGTGTTAGTATGCGTAATAAAAATAATAAGAGTGCCGTCGAGAT
>Frequency_1_QualityScore_DDHFAHAE@FEH?:G9?FGDH;@E;:B6B??BBB-5<38<9@B5?@AC:3:838?;83<<:AC+4@:@A<-5(9(>CB>444+:@CC(:@BC_Mismatch_0_Sense_+_Library_PoolT
CGGAGGTTCGGGATGAGGCGGTCCCGGCGACGGGAATCGACGGTAATTGTGGTGGGCATGAAGTATAGCGTGATATGTATAGTGTTAGTATG
>Frequency_1_QualityScore_FFHHFHHIJIJJJJJJJIJIJJJIIJHIJJJJJJIIJJJJIJHIJJGIIIJJJJJJJJJJJJJIHHGHFCEEEDECDDCCCDDDDD_Mismatch_0_Sense_+_Library_PoolT
AGAGTGCCGTCGAGATATGTACTCTGTTTCATAGTGTTGTAGTGACAAGAAGCTATCCCTGCCTTTTTTAATGCCAAGTGTCTTTA
>Frequency_1_QualityScore_AB;AFFAACC681):E<C@G9?BD=F)9*/09?BCD@FFA5C7=DFCE7?)=.=)7))7;?BA@DDAC;6>;;AB>A@B:5:>AB;=<<<??:A_Mismatch_2_Sense_+_Library_PoolT
GGAATCGACGGTAGTTGTGGTGGGCATGTAGTATAGCGTGATATGTATAGTGTTAGTATGTGTAATAAAAATAATAAGAGTGCCGTCGAGATAT
>Frequency_1_QualityScore_FFHHHHHJJI>FAG:CGFIG@GE?FHIGBGGGGI@GHIIJI@EAHHHFEHDFFEDBDCCACDA>BBDDFDDDDDDDDEEDDDD:ADCD@BDDDB_Mismatch_1_Sense_+_Library_PoolT
TCGGGAATCGACGGTAATTGTGGTGGGCATGAAGTATAGCGTGATATGTATAGTGTTAGTATGTGTAATAAAAATAATAAGAGTGCCGTCGAGA
>Frequency_1_QualityScore_FFHHHDHEEHIJJIJIHIJJGIJIJJJIJJIIIJIJIIJJJJGIIJJIIIGHGGHIIIIIJIGIIHFHGH_Mismatch_0_Sense_+_Library_PoolT
TTCATAGTGTTGTAGTGACAAGAAGCTATCCCTGCCTTTTTTAATGCCAAGTGTCTTTAAAAAGCCACTA
>Frequency_1_QualityScore_FFHHHHHJJJJJJIJJIIJJJIJBHHHFDDDDDDDDDDD8BDEEDDDDCDDDDDDDCDDCDEEEDDDBBCDDDDDEDECD@CCDCDDEDCCDED_Mismatch_1_Sense_+_Library_PoolT
GGTTCGGGATAAGGCGGTCCCGGCGACGGGAATCGACGGTAATTGTGGTGGGCATGAAGTATAGCGTGATATGTATAGTGTTAGTATGTGTAAT
>Frequency_1_QualityScore_FFHHHHHJJJJJJJJJJJJJJJJJJJHIIJJJJJJJJJJJJJJJGHIHGIIJJJJJJJJJHHJIIJIJEEEEEFFFFFFDE_Mismatch_1_Sense_+_Library_PoolT
TGTCAGCTTCATCTTCGCTATAATTTACATGCTATCTTCTTCGGTGTGTAATATTTTTCCAAACTCCAAACTCTTTGGCCA
>Frequency_1_QualityScore_FFHGHHHJJJJJJIJJJJJJJJJJJJJJJJJJJJJJJJFGGHHIJJJJJJJJJJIIJJJJIJJJJJGGHEFGHFFFFFFEEEEEEFEED_Mismatch_1_Sense_+_Library_PoolT
CTTCATCTTCGCTATAATTTACATGCTATCTTCTTCGGTGTGTAATATTTTTCCAAACTCCAAACTCTTTGGTCAGATTTTACTATTAC
>Frequency_1_QualityScore_FFGHGHHIJJJJJJJGHJIHIJHGIJJJIJJJJJJJJIJIIIJIJIJJJIHGGIIJJGEHDGGIJJJHHHHFF_Mismatch_1_Sense_+_Library_PoolT
ACTCTGTTTCATAGTGTTGTAGTGACAAGAAGCTATCCCTGCCTTTTTTAATGCCAAGTGTCTTTAAAAAGCA
>Frequency_1_QualityScore_:A1D:CD:66B3886(6;AD=@@_Mismatch_0_Sense_+_Library_PoolT
GCGACGGGAATCGACGGTAATTG
>Frequency_1_QualityScore_FFHHGGHIGIHIJJJGIJJJ_Mismatch_0_Sense_+_Library_PoolT
CTTTGGTCAGATTTTACTAT
>Frequency_1_QualityScore_DDAFD+<CEHFDDFBBFCGEHHGHDHIIIIG@FA@7=7C@EEFHEHH<;@9;ACCCC>CCC@=?ACCCC?BCCCCC>CB>A>>CC:>_Mismatch_1_Sense_+_Library_PoolT
AAGAGGGCCGTCGAGATATGTACTCTGTTTCATAGTGTTGTAGTGACAAGAAGCTATCCCTGCCTTTTTTAATGCCAAGTGTCTTTA
>Frequency_1_QualityScore_FFHHHHHJJIIJJJJJGG@FIGHIJG_Mismatch_0_Sense_+_Library_PoolT
GCCTTTTTTAATGCCAAGTGTCTTTA
>Frequency_1_QualityScore_FFHHHHHJJJIGIJIIJJJJJJIIJIGIJJJIJJIHIIIIIIHIJIIIIJJGIDGHHJIJJJIJIGIIIGGHHGHFBFDCED_Mismatch_2_Sense_+_Library_PoolT
TTAATGCCAAGTGTCTTTAAAAAGCCACTATATGTCAGTTTCATCTTCGCTATAATTTACATGCTATCTTCTTCGGTGTGCA
>Frequency_1_QualityScore_FFHHHHFIGIIIJIJGJJJJJJJJGHHIGI_Mismatch_0_Sense_+_Library_PoolT
TAATTTACATGCTATCTTCTTCGGTGTGTA
>Frequency_1_QualityScore_FFGHHHHIIJJJIEIJJJIIGIIIIJJJIJFGFGDFHGIIEIJJBHIJJJIIFICGIIJIHHHHHH?CEDDEEDCEECE_Mismatch_0_Sense_+_Library_PoolT
CTTCGCTATAATTTACATGCTATCTTCTTCGGTGTGTAATATTTTTCCAAACTCCAAACTCTTTGGTCAGATTTTACTA
>Frequency_1_QualityScore_FFHHHHHJJJJJJJIIIJJJJJGIGJJJJJJJJJJJJJJJJJJJHIHIJHIJIJJJJJJJJJHHHHHHFDFFFEEEEEDDDDDDDDDDDDEDCD_Mismatch_1_Sense_+_Library_PoolT
AAAAATAATAAGAGTGCCGTCGAGATATGTACTCTGTTTCATAGTGTTGTAGTGACAAGAAGCTATCCCTTCCTTTTTTAATGCCAAGTGTCTT
>Frequency_1_QualityScore_FFHHHHHJJJJJJJIJJJJIIJJJJIIJIIJJJJJJJJJJJJJJJJIJJJJJJJJIJJJJJJJIIJIGHHFFH_Mismatch_1_Sense_+_Library_PoolT
AGTGTCTTTAAAAAGCCACTATATGTCAGCTTCATCTTCGCTATAATTTACATGCTATCTTCTTCGGTGTGCA
>Frequency_1_QualityScore_FFHFHAHIIGGHHHIIFGEHGHHD<CFHJJJFIGIJJIJIJJHIIHHIHIJJIIJJJJCFBGHI@CEEHHHEFC@BCDED>>@CBCDCCCCC<A_Mismatch_0_Sense_+_Library_PoolT
AAAAAGCCACTATATGTCAGCTTCATCTTCGCTATAATTTACATGCTATCTTCTTCGGTGTGTAATATTTTTCCAAACTCCAAACTCTTTGGTC
>Frequency_1_QualityScore_FFHHHHHIIIJJJJJJJJIIJJJIIJHJJIJJIJJJJIJJJJJIIJIJIJJJJIIJJIGJHHGHGHHFFFFCCA=C_Mismatch_1_Sense_+_Library_PoolT
GCCAAGTGTCTTTAAAAAGCCACTATATGTCAGCTTCATCTTCGCTATAATTTACATGCTATCTTCTTCGGTGTGA
>Frequency_1_QualityScore_FFFHHHHGIJJJJIIJHIGGHHHHGHHJ:C?D?FIHIJFIJIIHIIJJIJJJJJJJJJJJJJHIJJIIHHHHHHHFFFFFFEEEEC_Mismatch_1_Sense_+_Library_PoolT
GCTATAATTTACATGCTATCTTCTTCGGTGTGTAATATTTTTCCAAACTCCAAACTCTTTGGTCAGATTTTACTATTATTGTGTCA
>Frequency_1_QualityScore_DD??F:F<D:CGGG(7BC@85;E\\\7@>6;1?@?;8??9CCC,>;B9A<598>@@C>>C@C(:>@CCA@BAB@BDDBDCCCCBCCCDCA@@C@_Mismatch_1_Sense_+_Library_PoolT
GTCCCGGCGACGGGAATCGACGGCAATTGTGGTGGGCATGAAGTATAGCGTGATATGTATAGTGTTAGTATGTGTAATAAAAATAATAAGAGTG
>Frequency_1_QualityScore_FFHHHHHJJJJJJJJJJJJJIJJJJJJJJJJJJJJIHGHIFGGIIJJIJJIGIJJJJJJJJGIJJJJIHHHAHFFFFFDFEED_Mismatch_0_Sense_+_Library_PoolT
TCATCTTCGCTATAATTTACATGCTATCTTCTTCGGTGTGTAATATTTTTCCAAACTCCAAACTCTTTGGTCAGATTTTACTA
>Frequency_1_QualityScore_FFHHHHGIIJJCFIFGHGGJ@FI1CHGFD>BD5<CDDD@BDDDDDDDDBDDBDDD@BDDDBB@CBABBD5<@DECCCD?BDDDCDBACCACDDD_Mismatch_2_Sense_+_Library_PoolT
GGCGGACACGGTGGTCCGGGAGGAGGCGGAGGTTCGGGATAAGGCGGTCCCGGCGACGGGAATCGACGGTAATTGTGGTGGGCATGAAGTATAG
>Frequency_1_QualityScore_FFDHHHBFAEBEC?EHHIIBFHGIIEBFIDHGGEHIGIIIIIIIGAFD@DHGHCGGIEGGIB_Mismatch_0_Sense_+_Library_PoolT
ATGTCAGCTTCATCTTCGCTATAATTTACATGCTATCTTCTTCGGTGTGTAATATTTTTCCA
>Frequency_1_QualityScore_DDFFFDAHIII8?\3>B=BBCBABB@3<<CBCC>??BB5?CCBCCCCCEACCB;BBCCDCDD4+4+::B>A>>C>>B:>@CCCC4>ACCDDAC_Mismatch_2_Sense_+_Library_PoolT
GCGGTCCCGGCGAGGGGAATCGACGGTAATTGTGGTGGGCATGAAGTATAGCGTGATATGTAGAGTGTTAGTATGTGTAATAAAAATAATAAG
>Frequency_1_QualityScore_FFGFHHHJJJJIIJGIFHIHIIJI_Mismatch_0_Sense_+_Library_PoolT
CTTTTTTAATGCCAAGTGTCTTTA
>Frequency_1_QualityScore_DEHHHHHIJIIIJIIJBCHIIIHHIHGIJJJIJJJJJJIIIIJIIIJJJJJJIJJJIJ\;E;EAEFFFFFFFEDDED_Mismatch_1_Sense_+_Library_PoolT
TGTACTCTGTTTCATAGTGTTGTAGTGACAAGAAGCTATCCCTGCCTTTTTTAATGCCGAGTGTCTTTAAAAAGCCA
>Frequency_1_QualityScore_EDHHHHFH+AEHGGCGFHIIIJIIIIJIJGI*CGIJIIIIJEHEFHJIGIJEFHHIJIGHHEHEEE>DCCFDCEEDDDCDCDCDEED@C@BDBD_Mismatch_2_Sense_+_Library_PoolT
TTTCATAGGGTTGTAGTAACAAGAAGCTATCCCTGCCTTTTTTAATGCCAAGTGTCTTTAAAAAGCCACTATATGTCAGCTTCATCTTCGCTAT
>Frequency_1_QualityScore_FFHHHHHJIHJJJJJJJJJJJJIJHIIJJJJJHIJIIIJIJJJJIFIJIIIJJIJJJJHHHFFFFFFFC@CCEEEE_Mismatch_0_Sense_+_Library_PoolT
CGAGATATGTACTCTGTTTCATAGTGTTGTAGTGACAAGAAGCTATCCCTGCCTTTTTTAATGCCAAGTGTCTTTA
>Frequency_1_QualityScore_FFGHHHHJJJJJJJJJJIJIJJHFFDEEEDDDD=BDDEDCDDCDDDDDDDDDDCDEEEDD>BBDDEDCD>CD@CEEDDCDEEEEEED_Mismatch_1_Sense_+_Library_PoolT
GGATGAGGCGGTCCCGGCGACGGGAATCGACGGTAATTGTGGTGGGCATGAAGTATAGCGTGATATGTATAGTGTTAGTATTTGTAA
>Frequency_1_QualityScore_FFHHHGHJJJJJIJIIJJJJJJJJJJJJJJJJJJJJJJJIJJGHGGGHIIIJJJJJJIJIIIIJJIJJHHHHHHFFFEFDCACEEEDDC_Mismatch_1_Sense_+_Library_PoolT
TCAGCTTCATCTTCGCTATAATTTACATGCTATCTTCTTCGGTGTGTAATATTTTTCCAAACTCCAAACTCTTTGGTCAGATTTTACCA
>Frequency_1_QualityScore_DDDHFDDIEDFHDGHGEEHGIBEEED>BDDEC?>?CDDCACCC;CDDB/:@AC>@3>CDEDDCC:@::@@>444@C(3:CA?C@D>:C>A_Mismatch_0_Sense_+_Library_PoolT
CCCGGCGACGGGAATCGACGGTAATTGTGGTGGGCATGAAGTATAGCGTGATATGTATAGTGTTAGTATGTGTAATAAAAATAATAAGAG
>Frequency_1_QualityScore_DDFFCDDGEFEA@FAFI6@@DCAEFC\;=CCC@CB=??@BCCBCCA9ABB:@BB;<AC@CBAB3>(+4>>@(:@CDC:CA_Mismatch_0_Sense_+_Library_PoolT
GCGGTCCCGGCGACGGGAATCGACGGTAATTGTGGTGGGCATGAAGTATAGCGTGATATGTATAGTGTTAGTATGTGTAA
>Frequency_1_QualityScore_FFHHHHHIIIHIHIIIIJJJJJJJJJJJJJHHIJJJJJJJJJJJJIIIJJJJJJJJJJIJIIIJJHHHHHHFFFFDFCCCEECDDDDDDDDDDC_Mismatch_2_Sense_+_Library_PoolT
TGTTAGTATGTGTAATAAAAATAATAAGAGTGCCGTCGAGATATGTACCCTGTTTCATAGTGTTGTAGTAACAAGAAGCTATCCCTGCCTTTTT
>Frequency_1_QualityScore_D:FDHB<<EFGE<AFHCGGDHHIIBACGGIIIIII*?8DBCHG)=@CFFFHIG@>@>ECHHEEEC@?BD@>@CCA>CC>A??BB=>@D@CCDCD_Mismatch_1_Sense_+_Library_PoolT
GCTGTAGTGACAAGAAGCTATCCCTGCCTTTTTTAATGCCAAGTGTCTTTAAAAAGCCACTATATGTCAGCTTCATCTTCGCTATAATTTACAT
>Frequency_1_QualityScore_FFHHFHHIIIJIHIJJJJJJIJJJJIJJJJJJJJJIJJJHIJJJIJEHBGIJIJIIGHGIJJJG_Mismatch_0_Sense_+_Library_PoolT
ATAGTGTTGTAGTGACAAGAAGCTATCCCTGCCTTTTTTAATGCCAAGTGTCTTTAAAAAGCCA
>Frequency_1_QualityScore_FFHHHHHJJJJJJJIIJJJJJJJJJJJJJJDGGHJJJJIJJJJJJJIJJJJJJJIJJJIJJJJIGGGHEEHGHFFFFFFF_Mismatch_0_Sense_+_Library_PoolT
TCGCTATAATTTACATGCTATCTTCTTCGGTGTGTAATATTTTTCCAAACTCCAAACTCTTTGGTCAGATTTTACTATTA
>Frequency_1_QualityScore_FFHHHHHJJIJJJJJJJJJJJJJIIJJJJJJJJJJJJJJJJJJJJJJIJJIJJIJJJJJJJJJJJJJIJIJGHHHFFDDEEE_Mismatch_0_Sense_+_Library_PoolT
TAATGCCAAGTGTCTTTAAAAAGCCACTATATGTCAGCTTCATCTTCGCTATAATTTACATGCTATCTTCTTCGGTGTGTAA
>Frequency_1_QualityScore_DDCDCFFGGDFDIED@BFFGIGIDGFDHGGHFCHEHIIDHDDFHGHGEHEHGHICGGGIIIDHGIEBHCBEH@_Mismatch_0_Sense_+_Library_PoolT
AGTGTCTTTAAAAAGCCACTATATGTCAGCTTCATCTTCGCTATAATTTACATGCTATCTTCTTCGGTGTGTA
>Frequency_1_QualityScore_FFDHHFHIJJJ>AHGGHGHIDHIIGIGHDDDDDBDDDDBDDD8<@DEDCCD?B@BBCCDDDCAC@BCCDB<<CDED>@CDDCDACCDCBDDCDC_Mismatch_1_Sense_+_Library_PoolT
GGAGGTTCGGGATGAGGCGGTCCCGGCGACGGGAATCGACGGTAATTGTGGTGGGCATGAAGTATAGCGTGATATGTATAGTGTTATTATGTGT
>Frequency_1_QualityScore_FFHHHHHJJJIJJIJJJJJHHHHEFDD>ABEFDCDDCDDDDCDDDDDDDDEEDDBBBDDDDDEDEECD>:@CADEDDEDEEEEDDDDDDDEEDD_Mismatch_1_Sense_+_Library_PoolT
GGCGGTCCCGGCGACGGGAATCGACGGTAATTGTGGTGGGCATTAAGTATAGCGTGATATGTATAGTGTTAGTATGTGTAATAAAAATAATAAG
>Frequency_1_QualityScore_FFHHHHHJIIJGJJJJJHIJJJJIJHHFDDDDDDDDDDD7BBEED@AD9<BD@CCBDDDCCDEEDD9@?9>B@BCDDECDCDCDCDDEDDEDDD_Mismatch_1_Sense_+_Library_PoolT
TGTTCGGGATGAGGCGGTCCCGGCGACGGGAATCGACGGTAATTGTGGTGGGCATGAAGTATAGCGTGATATGTATAGTGTTAGTATGTGTAAT
>Frequency_1_QualityScore_DD@?F:18CAGGI?F4??66B938?96(20)38<B69@5?B5?_Mismatch_0_Sense_+_Library_PoolT
GGGAGGCGGAGGCGGCGGGGGACACGGTGGTCCGGGAGGAGGC
>Frequency_1_QualityScore_FFGHHFHIJJEHGIJJICGEGIHIGIJJJFIGGIHGGHIDFIGIJIJJIJJJJJJIJJI=@FGHGHHFFEDEEEEEFFCDDDDDDEEEDCD@CB_Mismatch_0_Sense_+_Library_PoolT
GGGCATGAAGTATAGCGTGATATGTATAGTGTTAGTATGTGTAATAAAAATAATAAGAGTGCCGTCGAGATATGTACTCTGTTTCATAGTGTTG
>Frequency_1_QualityScore_FFGHHHGJJJJJJJJJJIJJIIIJJJJJJJIJIJJJJJJJJJJJJJHGHGHI_Mismatch_0_Sense_+_Library_PoolT
TATGTCAGCTTCATCTTCGCTATAATTTACATGCTATCTTCTTCGGTGTGTA
>Frequency_1_QualityScore_DDFDBAHB@EB1@@G<GHEGHDF4BGHFBBFFHEDE=@HGDE97CAECE)=);7;7;@@3365;=>35@38?AC>@CC@?44@@CC@@CAC@9?_Mismatch_1_Sense_+_Library_PoolT
TAAGAGTGCCGGCGAGATATGTACTCTGTTTCATAGTGTTGTAGTGACAAGAAGCTATCCCTGCCTTTTTTAATGCCAAGTGTCTTTAAAAAGC
>Frequency_1_QualityScore_FFHHHHHJJJJJJJJJJIJJJJJJIJJIJJJJJJJJJJJJFIJJ_Mismatch_0_Sense_+_Library_PoolT
GTAATATTTTTCCAAACTCCAAACTCTTTGGTCAGATTTTACTA
>Frequency_1_QualityScore_F+AFHHHJJIJJJJJJJJJJJIIJIIJJEIJJJIJJJJJJIJJIJJIEGHIIJJJIJJJJJJIJJJJJJJJCHIJJJHHHHHHFFFCDEFECED_Mismatch_1_Sense_+_Library_PoolT
ACATTTTTCCAAACTCCAAACTCTTTGGTCAGATTTTACTATTATTGTGTCCATTCTTCTTCCTGGATCTTGAATTCCAAAGTAAGTGCATATA
>Frequency_1_QualityScore_FBFFHFHJJJIJJJJJIJJJJGIJJJJJJJJJJJJJIJJIJJJJJGGGIJJJJ_Mismatch_1_Sense_+_Library_PoolT
GTGTTGTAGTAACAAGAAGCTATCCCTGCCTTTTTTAATGCCAAGTGTCTTTA
>Frequency_1_QualityScore_FFBFHGHJHHHIJIJIJJGDHIHHEHHJJJJIJEGIIJIIJJJIIIIJJFIEIJJIIIJJJJJJJJIJJEA?BBDFFEEEEEEECDDB>_Mismatch_1_Sense_+_Library_PoolT
GCCAAGTGTCTTTAAAAAGCCACTATATGTCAGCTTCATCTTCGCTATAATTTACATGCTATCTTCTTCGGTGTGTAATATTTTTCCGA
>Frequency_1_QualityScore_FFHHHHHJJJJHHHGIJJJGIIJHHHIIJGIIJIIIIJIJIJJJJJJJIJJJJHIIJIJJIGIEHHHHHEHHFFFEFFFE_Mismatch_0_Sense_+_Library_PoolT
GAAGTATAGCGTGATATGTATAGTGTTAGTATGTGTAATAAAAATAATAAGAGTGCCGTCGAGATATGTACTCTGTTTCA
>Frequency_1_QualityScore_FFGHHHHJJJJJJIJJJIJHGIJJJJJIIIJJJJJJ_Mismatch_0_Sense_+_Library_PoolT
CCTTTTTTAATGCCAAGTGTCTTTAAAAAGCCACTA
>Frequency_1_QualityScore_FFHHHHHHGIHIJJHJIJJJJJJJJJJJJJJJJJGIJIJJJJJJJIJJJJJJJJJJJIJJIIHHFHHIJIIHHHGHHFFFFFECDDDEDDDDDD_Mismatch_0_Sense_+_Library_PoolT
ATAGTGTTAGTATGTGTAATAAAAATAATAAGAGTGCCGTCGAGATATGTACTCTGTTTCATAGTGTTGTAGTGACAAGAAGCTATCCCTGCCT
>Frequency_1_QualityScore_FFHBHHHGGIHGGGHHIEIIII>EDHHIGIGIGGHGIIIIIJJHJJIIGGII9DDGHIFIGIJIIIFHHHECEECCFFFEDEDECEDDDDEEED_Mismatch_2_Sense_+_Library_PoolT
AAGTATAGCGTGATATGTATAGTGTTAGTATGTGTAATAAAAATAATAAGAGTGCCGTCGAGATATGTACCCTGTTTCATAGTGTTGTAGTAAC
>Frequency_1_QualityScore_FFBHDDHJIIIJJIJGIGIIJJJJJJJJJJJ_Mismatch_0_Sense_+_Library_PoolT
TTTTTTAATGCCAAGTGTCTTTAAAAAGCCA
>Frequency_1_QualityScore_FFHHHHHJIIJJIJJIJJJJJJJJJJJJJIGIIIJIJIIIJJJJJGGHIJIJIJJIJIIHHHHHFDEECCEDDDCCDEDDDDDDDDDDDDDDDD_Mismatch_2_Sense_+_Library_PoolT
TGCCGTCGAGATATGTACCCTGTTTCATAGTGTTGTAGTAACAAGAAGCTATCCCTGCCTTTTTTAATGCCAAGTGTCTTTAAAAAGCCACTAT
>Frequency_1_QualityScore_FFHHFHHIJJJJJJJIJFIJJJIIIJJIJJIGIIIJJJJJJJJFJGIIIJIJJJJJJJIJIJJJIIFHHEBDDEFEEEEEEEDDCC_Mismatch_0_Sense_+_Library_PoolT
CAAGTGTCTTTAAAAAGCCACTATATGTCAGCTTCATCTTCGCTATAATTTACATGCTATCTTCTTCGGTGTGTAATATTTTTCCA
>Frequency_1_QualityScore_D@FB?D<CBEEHGIAHBEHIGGBGIGIIIIGIIGHFHIDEIIGIIAFBGH@FHADHIIHGAGG>EC@EHDDDEDACCC@CCC=;@;ACA>@CCC_Mismatch_1_Sense_+_Library_PoolT
TATATGTCAGCTTCATCTTCGCTATAATTTACATGCTATCTTCTTCGGTGTGTAATATTTTTCCAAACTCCAAACTCTTTGGTCAGATTTTACA
>Frequency_1_QualityScore_FFHHHHHJJJJJJJJJJJGIJJIJJEHGHIIGIJJJJJJJJJJJJIJJJJJJJJJIJJJHHIJEHIJGJEHJF_Mismatch_1_Sense_+_Library_PoolT
ATAATTTACATGCTATCTTCTTCGGTGTGTAATATTTTTCCAAACTCCAAACTCTTTGGTCAGATTTTACTAC
>Frequency_1_QualityScore_FFHGDDFHIIJJIIIJJIDIJIIIEIEHGGGHJJJJGIEGHIJJIJJIIHEGIJIJJGIAHDHIIGJJJGHHHFEFFFEFEFDDEDC_Mismatch_1_Sense_+_Library_PoolT
CCAAGTGTCTTTAAAAAGCAACTATATGTCAGCTTCATCTTCGCTATAATTTACATGCTATCTTCTTCGGTGTGTAATATTTTTCCA
>Frequency_1_QualityScore_FFGHHHHGIJJJJJJIJIEHIIJJJFHHIGIIHGIIJGHHIJJGIJJIIHIIJJJJJJJJJJJIJJJHHCHHHFFCDDD_Mismatch_0_Sense_+_Library_PoolT
ATTGTGGTGGGCATGAAGTATAGCGTGATATGTATAGTGTTAGTATGTGTAATAAAAATAATAAGAGTGCCGTCGAGAT
>Frequency_1_QualityScore_FFHHHHHJJJJJJJIJJJJHHHFFDFDD>ADDFDDDDDDDDDDDDACDCCDDDDDBD@DDEDCDDDECDECCDCDEEBDCCDDDDDDDDDDEDC_Mismatch_1_Sense_+_Library_PoolT
TGGCGGTCCCGGCGACGGGAATCGACGGTAATTGTGGTGGGCATGAAGTATAGCGTGATATGTATAGTGTTAGTATGTGTAATAAAAATAATAA
>Frequency_1_QualityScore_FFHHHHHIJJJJJIJJCHIIJJFHJFHIJIJIJJJJIJIJJJJGH?EHHHFFFFFDEEEEECEEEEEEECCCDDDDDDDEEDDDDCCDDDDDDD_Mismatch_1_Sense_+_Library_PoolT
TGACGGGAATCGACGGTAATTGTGGTGGGCATGAAGTATAGCGTGATATGTATAGTGTTAGTATGTGTAATAAAAATAATAAGAGTGCCGTCGA
>Frequency_1_QualityScore_FDHHHHHGJJJJIIIJIJIJJJJIJIJIJIFFIIJIJJIEII;B@FGIIJJJJJGGGHGJIIJIEEEFE@CDDDCCBEEDCDDCDDDDEEDDDA_Mismatch_0_Sense_+_Library_PoolT
TCAGCTTCATCTTCGCTATAATTTACATGCTATCTTCTTCGGTGTGTAATATTTTTCCAAACTCCAAACTCTTTGGTCAGATTTTACTATTATT
>Frequency_1_QualityScore_FDHFHHHJJJJJJJJJJJJJJJJJIJJJJJJJJJJIIJJGJJJJJJJHJJJJJJJJJJJJIJJJJJJJJIJJHFHHHHFFDFFFEDEEEEEDDE_Mismatch_0_Sense_+_Library_PoolT
GTGTGTAATATTTTTCCAAACTCCAAACTCTTTGGTCAGATTTTACTATTATTGTGTCCATTCTTCTTCCTGGATCTTGAATTCCAAAGTAAGT
>Frequency_1_QualityScore_FFHHHHHJJGIHJJJJJJJJJJJJJ_Mismatch_0_Sense_+_Library_PoolT
AATGCCAAGTGTCTTTAAAAAGCCA
>Frequency_1_QualityScore_DDAHFFHIGFG@HHGF<FHDH@EEFFHHHIIIIIIFADHIIIIIIIIGCGHGIIIIIIIIIIHHEEH?CB_Mismatch_0_Sense_+_Library_PoolT
TCTTCGCTATAATTTACATGCTATCTTCTTCGGTGTGTAATATTTTTCCAAACTCCAAACTCTTTGGTCA
>Frequency_1_QualityScore_DFHHHHHJJJJJGJIJJJGIGIJJJJJJJJJJJJJJJJJJJJJJJJGHHHIJJJJJJJJJJIJIIJJIJIHHHHHFFFFFDEEEEEDDDED_Mismatch_0_Sense_+_Library_PoolT
TATGTCAGCTTCATCTTCGCTATAATTTACATGCTATCTTCTTCGGTGTGTAATATTTTTCCAAACTCCAAACTCTTTGGTCAGATTTTAC
>Frequency_1_QualityScore_FFHHHHHJJJJJJJJJJJJJJJJJJHIJJJJJJJHIIIIJJIJJJJJJJJ_Mismatch_0_Sense_+_Library_PoolT
ACAAGAAGCTATCCCTGCCTTTTTTAATGCCAAGTGTCTTTAAAAAGCCA
>Frequency_1_QualityScore_FDHHHHHJJJJJJJIJHIJJIIJIIJJIJJJJJIIJGIIJJJJIIJIJJJJIJJJJIJIIGIIJJJJFHHHHFFFFEEE_Mismatch_0_Sense_+_Library_PoolT
GTACTCTGTTTCATAGTGTTGTAGTGACAAGAAGCTATCCCTGCCTTTTTTAATGCCAAGTGTCTTTAAAAAGCCACTA
>Frequency_1_QualityScore_FDHHHHHJJIIJJJJIIJJJJIIJJJJJIIHIJJJJIJJIJJJIJGIJJJJJJIIJJJHHH_Mismatch_0_Sense_+_Library_PoolT
GTGTTGTAGTGACAAGAAGCTATCCCTGCCTTTTTTAATGCCAAGTGTCTTTAAAAAGCCA
>Frequency_1_QualityScore_FFHHHHHJJJJJJJJJJIJIJIIHIJJJJJJJJJIJJJJJJIJJJJJJJJJJJJJJJJJJHHHHHCDFECFFEEEDEDCDDDDDCDEEFFEDDD_Mismatch_0_Sense_+_Library_PoolT
GATATGTACTCTGTTTCATAGTGTTGTAGTGACAAGAAGCTATCCCTGCCTTTTTTAATGCCAAGTGTCTTTAAAAAGCCACTATATGTCAGCT
>Frequency_1_QualityScore_FFHHHHHGHIHIJIJJJJIJJJJJJJJJJJJJJJJJJJJJJJJJIHIIIIHHIIJJJJJJJIHHHHFFFFFFFEEEEEEDDEEDDEDDDDDE@D_Mismatch_1_Sense_+_Library_PoolT
CATAGTGTTGTAGTAACAAGAAGCTATCCCTGCCTTTTTTAATGCCAAGTGTCTTTAAAAAGCCACTATATGTCAGCTTCATCTTCGCTATAAT
>Frequency_1_QualityScore_FFHHHHHJJJJJJJJJIJJIJJJJJJJJJJJJJJJJJJIJJJJJIJJJJJJGIGHHJIJIJJJJJIJGGEHEHHH_Mismatch_0_Sense_+_Library_PoolT
CACTATATGTCAGCTTCATCTTCGCTATAATTTACATGCTATCTTCTTCGGTGTGTAATATTTTTCCAAACTCCA
>Frequency_1_QualityScore_FFHHHHGJJGGJCGEEGHIJIIJJJJEHIGGIGIIEGIJIJJJIGIGEIFJJJJJJJJJI_Mismatch_0_Sense_+_Library_PoolT
TATCTTCTTCGGTGTGTAATATTTTTCCAAACTCCAAACTCTTTGGTCAGATTTTACTAT
>Frequency_1_QualityScore_DBFF)@D:<<8::F@FGE4BFFD;?\-8==3=))8=D4)5\55=?77.;;?B6>((6>(;3;-(-5@(;;ABB@BB@B@>@_Mismatch_2_Sense_+_Library_PoolT
CGGGGATCGACGGTAATTGTGGTGGGCATGAAGTATAGCGTGATATGTATAGTGTTAGAATGTGTAATAAAAATAATAAGA
>Frequency_1_QualityScore_FFHFHHHFGFHEI@ICC<IHHGIEIII@FHIIIGIIIFEHIIGGGEIGFHHIEHGEGHGCGGGGIII@D7=DEHHHGGFFFFFCCEE@ACCCCC_Mismatch_0_Sense_+_Library_PoolT
TGTATAGTGTTAGTATGTGTAATAAAAATAATAAGAGTGCCGTCGAGATATGTACTCTGTTTCATAGTGTTGTAGTGACAAGAAGCTATCCCTG
>Frequency_1_QualityScore_DFHHHHHJJJJJJJJJIJIJIIIIJIJJJJJJJJJJJJJJ_Mismatch_1_Sense_+_Library_PoolT
TCTTTAAAAAGCCACTATATGTCAGTTTCATCTTCGCTAT
>Frequency_1_QualityScore_DFHHHHHJJJJJJJJEJJJJJJJHGIJIIIIJJJJIJIJJJJJJJJJJJJIJJJIJGIIGHGHIJJGGHEEHEFF_Mismatch_2_Sense_+_Library_PoolT
TACCCTGTTTCATAGTGTTGTAGTAACAAGAAGCTATCCCTGCCTTTTTTAATGCCAAGTGTCTTTAAAAAGCCA
>Frequency_1_QualityScore_FDHHHGHJJJJJIHJJJJJIJJHFDDDDDDDDDDD<BDEEDCDDCBBDDDDDDDDCDEEEDDBB?CDDDEEDCDCD@CCDCCDEDDCCD_Mismatch_2_Sense_+_Library_PoolT
GAGGATGAGGCGGTCCCGGCGACGGGAATCGACGGTAATTGTGGTGGGCATGAAGTATAGCGTGATATGTATAGTGTTAGTATGTGTAA
>Frequency_1_QualityScore_FFHHHHHJJJJJJJJIJJJJJJJJJJJIJJJJJJJJIJJJJJJJJJIJJJJJJJJJJIJIJJJHHHHHHHHFFFFFFEEEEDDDDDDDEEEDED_Mismatch_1_Sense_+_Library_PoolT
TGTTGTAGTAACAAGAAGCTATCCCTGCCTTTTTTAATGCCAAGTGTCTTTAAAAAGCCACTATATGTCAGCTTCATCTTCGCTATAATTTACA
>Frequency_1_QualityScore_FFHHHHHIIIIJJJJJJJJJIJJJJJJJJJJJJJJJJJJJJJJJJJJJJJIJJJJIJJGIIJJJJIJIJEHHEFBCEEE_Mismatch_0_Sense_+_Library_PoolT
TGCCAAGTGTCTTTAAAAAGCCACTATATGTCAGCTTCATCTTCGCTATAATTTACATGCTATCTTCTTCGGTGTGTAA
>Frequency_1_QualityScore_?=?@D)0@A?80@?@6AD@AD>?29<89(,5>A>A?<?<8<=??(+>3:>>:><57(9>:>>:3>A::44:>(:4>:>>:>>>>:>A?AAAAAA_Mismatch_1_Sense_+_Library_PoolT
GGCGGTCCCGGCGACGGGAATCGACGGTAATTGTGGTGGGCATGAAGTATAGCGTGATATGTATAGTGTTAGCATGTGTAATAAAAATAATAAG
>Frequency_1_QualityScore_@;:1+A8?E<)76AEEBDD=<B5>ABB@6:-8<B:-5&)00-0<>?8&550((:>>:(29?@BB3384::(4:4>A955+34:>:4>3:(:@:A_Mismatch_1_Sense_+_Library_PoolT
GAGGAGGCGGCGGTTCGGGATGAGGCGGTCCCGGCGACGGGAATCGACGGTAATTGTGGTGGGCATGAAGTATAGCGTGATATGTATAGTGTTA
>Frequency_1_QualityScore_FFHHHHHJJJJJJJJJIJIJJJEIHJJJJJJJJJJJJJJJJJIJJJJJIJFHHIIJJJJJJJJJJIHIJEEHHHHFFFFFEDEEDEC_Mismatch_0_Sense_+_Library_PoolT
ACTATATGTCAGCTTCATCTTCGCTATAATTTACATGCTATCTTCTTCGGTGTGTAATATTTTTCCAAACTCCAAACTCTTTGGTCA
>Frequency_1_QualityScore_FFHHHHHJJJJJJJJJJJJIJJJJJJJJJJFHHIHJJJJJJJJIJJJJIIJJJJIJJJJJJJJJHIJGHHHHHFFFF_Mismatch_0_Sense_+_Library_PoolT
TCGCTATAATTTACATGCTATCTTCTTCGGTGTGTAATATTTTTCCAAACTCCAAACTCTTTGGTCAGATTTTACTA
>Frequency_1_QualityScore_;;FC3DFE<A:E,<C?C8:CGF9<A9?FIIBDGA3C<??FDEGB:D:FBB8?FEC<=FF<@FAC@A@DEA5;:;B3_Mismatch_1_Sense_+_Library_PoolT
CTAAGTGTCTTTAAAAAGCCACTATATGTCAGCTTCATCTTCGCTATAATTTACATGCTATCTTCTTCGGTGTGTA
>Frequency_1_QualityScore_FFHHHHHIGIJJJIJIIIJJJJJIJJIJJJJJJJJJJJJJJJJJJJJJJJJJJJJJIIIIIHH_Mismatch_2_Sense_+_Library_PoolT
AAAAAGCCACTATATGTCAGCTTCATCTTCGCTATAATTTACATGCTATCTTCTTCGGTGCGA
>Frequency_1_QualityScore_D:::<?0:8;:?)8?117@AF;C6@<8<\.;;BA((;(58;(9(9BB>(::B:@57729>BA::@BA(::>4@4>4++:(+:4:3>@:<BB:A4_Mismatch_1_Sense_+_Library_PoolT
AGGCGGTCCCGGAGACGGGAATCGACGGTAATTGTGGTGGGCATGAAGTATAGCGTGATATGTATAGTGTTAGTATGTGTAATAAAAATAATAA
>Frequency_1_QualityScore_FFHHHHHJJJJJJJJJJGIIIJJJJJJIJJIJJJJJJIJJJJJJIJJJJIJJJJJJHHHHFFFFFFFFECEEEEDEEDDDDD@BBDDEDEDEEE_Mismatch_1_Sense_+_Library_PoolT
CTTTTTTTAATGCCAAGTGTCTTTAAAAAGCCACTATATGTCAGCTTCATCTTCGCTATAATTTACATGCTATCTTCTTCGGTGTGTAATATTT
>Frequency_1_QualityScore_FFGHHHHIJJIJJIIIEJGGIGIHIJJGEHGICGGFIIJIJIIJJIIJBFHIIJJG_Mismatch_0_Sense_+_Library_PoolT
CTTCGCTATAATTTACATGCTATCTTCTTCGGTGTGTAATATTTTTCCAAACTCCA
>Frequency_1_QualityScore_DDFHHH?GHEGIIIGCHCBDHC4FHIG<CDDHICCDHHIGGIIGIIGGDDHGII;CFDHIIIEHEHF@C?;@CDEFEECCCA?BC_Mismatch_1_Sense_+_Library_PoolT
GTCGAGATATGTACTCTGTTTCATAGTGTTGTAGTGACAAGAAGCTATCCCTGCCTTTTTTAATGCCAAGTGTCTTTAAAAAGCA
>Frequency_1_QualityScore_FFHHHHHJJJJJJJJJJJJJJJJJJHIJJJJIIJHIIIJJJJ_Mismatch_0_Sense_+_Library_PoolT
ACAAGAAGCTATCCCTGCCTTTTTTAATGCCAAGTGTCTTTA
>Frequency_1_QualityScore_FFHHHHHJJJJJJJJJJJJJJJEHIIIJJFFHIIIJIHIJJJJJJJJJJJJJJJJJJJJJJIIGEHEHEEHHGFCFFFDEC_Mismatch_1_Sense_+_Library_PoolT
AGATATGTACTCTGTTTCATAGTGTTGTAGTGACAAGAAGCTATCCCTGCCTTTTTTAATGCCAAGTGTCTTTAAAAAGCA
>Frequency_1_QualityScore_FFFHGHHHIJIIJIJJIIGGIIGHHIJJJIJIDHGIIHGGGGIJJJJJIIGIIJJJJIIHJGIHHHFF_Mismatch_2_Sense_+_Library_PoolT
AGTGCCGTCGAGATATGTACCCTGTTTCATAGTGTTGTAGTAACAAGAAGCTATCCCTGCCTTTTTTA
>Frequency_1_QualityScore_DDFHD)<CB?<@D<F@=9B@(---5:;BD6?;@7039&8@?(07@&)+++3>@8+8<;?93<:(4>CB(:C55989(:@_Mismatch_1_Sense_+_Library_PoolT
GGCGGAGGTTCGGGATGAGGCGGTCCCGGCGACGGGAATCGCCGGTAATTGTGGTGGGCATGAAGTATAGCGTGATATG
>Frequency_1_QualityScore_FFHHHHHIIHGIIGIHGHIIJJJIHHHJJEHIHJJJJJJJJJJIFFHIJJHIGHHHGHHH?_Mismatch_0_Sense_+_Library_PoolT
GTTTCATAGTGTTGTAGTGACAAGAAGCTATCCCTGCCTTTTTTAATGCCAAGTGTCTTTA
>Frequency_1_QualityScore_FDHHFFAHHEHGGGGGEEGGGIHIJJIHFA@BDDB6@AAADDDD5A<CECACDC??BBCDBD@A:@BDA@>@>?CBCCDAC>ADDD@CC>>CAC_Mismatch_1_Sense_+_Library_PoolT
TCGGAGGTTCGGGATGAGGCGGTCCCGGCGACGGGAATCGACGGTAATTGTGGTGGGCATGAAGTATAGCGTGATATGTATAGTGTTAGTATGT
>Frequency_1_QualityScore_FFHHHHHJJJJJJJJJJJJJJJJJJJJHJJJIJJIIIIIGJJJJIJJJIJJJJJJJJJJJJHHHHHHFFFFFFDDDDEDFFEDEDEDDDDECDE_Mismatch_1_Sense_+_Library_PoolT
TACAAGAAGCTATCCCTGCCTTTTTTAATGCCAAGTGTCTTTAAAAAGCCACTATATGTCAGCTTCATCTTCGCTATAATTTACATGCTATCTT
>Frequency_1_QualityScore_FFHHHHHJJJJJJJJJJJJJJJJJJJJJJIJJJJJJJIIIIJJJJJJJIIIJIJJJJJJJHHHHHHHFFDFFFEDDDDDEDFEEDEDEDDDDED_Mismatch_1_Sense_+_Library_PoolT
CTGACAAGAAGCTATCCCTGCCTTTTTTAATGCCAAGTGTCTTTAAAAAGCCACTATATGTCAGCTTCATCTTCGCTATAATTTACATGCTATC
>Frequency_1_QualityScore_FFHFHHHJJJJJIIHHHIHJJHIGGIIJGIIJJHIIIJJGGJJIIIIJJIJJJJJJJJJJJJIFHIJJJHHFFDDEEEEEEDDDDDDDDDEEDD_Mismatch_2_Sense_+_Library_PoolT
AGGTGGGCATGAAGTATAGCGTGATATGTATAGTGTTAGTATGTGTAATAAAAATAATAAGAGTGCCGTCGAGATATGTACCCTGTTTCATAGT
>Frequency_1_QualityScore_FF+@CFHIIEGGIJGGGCHIBE@GECFBHGGGGGIIJJIEGGB<GHIFDFHIICEFCGIJGIGGHCECBEEC@DCACCFECCD55;9:@>:_Mismatch_1_Sense_+_Library_PoolT
AGCGTCTTTAAAAAGCCACTATATGTCAGCTTCATCTTCGCTATAATTTACATGCTATCTTCTTCGGTGTGTAATATTTTTCCAAACTCCA
>Frequency_1_QualityScore_FDFFDFHJIJIJJJJHIHIJJFHIJGHIIJIIIIJJJJIJ?DBFGGHHIJIJIIJIIJIGIJHHHHHHHFEFFFFFEDDBDBDDEEECDDEDDD_Mismatch_1_Sense_+_Library_PoolT
GTGGTGACAAGAAGCTATCCCTGCCTTTTTTAATGCCAAGTGTCTTTAAAAAGCCACTATATGTCAGCTTCATCTTCGCTATAATTTACATGCT
>Frequency_1_QualityScore_DDFDHFFGIIGHIIJJEJIJJGJIIJJIEIIIHJEGGIJIIIIJIJJGGGGHJJAC_Mismatch_0_Sense_+_Library_PoolT
ACTATATGTCAGCTTCATCTTCGCTATAATTTACATGCTATCTTCTTCGGTGTGTA
>Frequency_1_QualityScore_FFHHHHHIGIHIJJIIJJFHIIIIJJIJIJJIJJJJJJJJJJJIJJJJHJJJJJIJJIIHGHEHEGIHHH_Mismatch_0_Sense_+_Library_PoolT
ATGTACTCTGTTTCATAGTGTTGTAGTGACAAGAAGCTATCCCTGCCTTTTTTAATGCCAAGTGTCTTTA
>Frequency_1_QualityScore_DDHHGHHJIJJJGIJAFHIJIIGIFFDBDDBDDDDDD0?BACD>C@CBBDDDCDDDD:@CDCCD5;@CE>CCDDEE:BDDACADCDBC>CDDED_Mismatch_1_Sense_+_Library_PoolT
TTCGGGATGAGGCGGTCCCGGCGACGGGAATCGACGGTAATTGTGGTGGGCATGAAGTATAGCGTGATATGTATAGTTTTAGTATGTGTAATAA
>Frequency_1_QualityScore_FFHHHHHJJJJJJJIJJJJJJJJJIJJJJJJJJJJJJJJJJJJJJJJJJJIJHIIIIJ_Mismatch_0_Sense_+_Library_PoolT
CCACTATATGTCAGCTTCATCTTCGCTATAATTTACATGCTATCTTCTTCGGTGTGTA
>Frequency_1_QualityScore_FFGHHHHJJIJJJJ0DHI:ACEFE?BF>ADDDDDDDDDCCDEEDD?BBDEDCDDCDD@DCDDDCDEEDDEEEEEDDDDDDDEEDDDD@ACDDBD_Mismatch_1_Sense_+_Library_PoolT
GGCGACGGGAATCGGCGGTAATTGTGGTGGGCATGAAGTATAGCGTGATATGTATAGTGTTAGTATGTGTAATAAAAATAATAAGAGTGCCGTC
>Frequency_1_QualityScore_<DDAFAA)8B:6;FGHGEHEEC@>?BBBB@7@BBB10?A?BB8808?(+3(38(+8&8?CBC_Mismatch_1_Sense_+_Library_PoolT
GCGGAGGGTCGGGATGAGGCGGTCCCGGCGACGGGAATCGACGGTAATTGTGGTGGGCATGA
>Frequency_1_QualityScore_FFHHHHHJIJJJJFIHIJHHJGIIJ_Mismatch_0_Sense_+_Library_PoolT
AAAATAATAAGAGTGCCGTCGAGAT
>Frequency_1_QualityScore_?;FH?F<@D;<?,AB@HI@GID;@H@??<<9C@DD91?FFGBDGGDHC=./=BGHIHIGGI>D@HECEEH>;BC@CBCCC>CC@>=B@?;C@B;_Mismatch_1_Sense_+_Library_PoolT
ATAGTGTTGTAGTAACAAGAAGCTATCCCTGCCTTTTTTAATGCCAAGTGTCTTTAAAAAGCCACTATATGTCAGCTTCATCTTCGCTATAATT
>Frequency_1_QualityScore_FFHHHHHJEFFCDEDDD=BDCDDDDDBBDDDDDDDDDDDBDDDDDDDD7?@CDDDDDDDBBDCDBCCC@>BCCDD<B?CDDDDDDDECDCDCDC_Mismatch_1_Sense_+_Library_PoolT
GGGGGCGGAGGTTCGGGATGAGGCGGTCCCGGCGACGGGAATCGACGGTAATTGTGGTGGGCATGAAGTATAGCGTGATATGTATAGTGTTAGT
>Frequency_1_QualityScore_EFHB=CFHEFHIJJJFIG@HGIGHIJGGHIIJJG?DFHHDEHIEFE@DFCGIIHEI@EC=CADEEHHEBAEC@CECDB@>CCACCA_Mismatch_2_Sense_+_Library_PoolT
AGAGTGCCGTCGAGATATGTACCCTGTTTCATAGTGTTGTAGTAACAAGAAGCTATCCCTGCCTTTTTTAATGCCAAGTGTCTTTA
>Frequency_1_QualityScore_FFHHHHHJJJJJJJJJJJJJJJJIJJJJJJJJJJJJJJJJJJJJJJJJJJJJJIJJIJJJJGHGHGI_Mismatch_1_Sense_+_Library_PoolT
TTTAAAAAGCCACTATATGTCAGTTTCATCTTCGCTATAATTTACATGCTATCTTCTTCGGTGTGTA
>Frequency_1_QualityScore_FFHGHDHIFGIJJJHIJIJJIJHFDDEDDDDDDDDDDDDDDDDDD@BDDECDDDDDDBDCDD@CAADCC>ABBDBDEEDBCCDE@BDCACCDEE_Mismatch_1_Sense_+_Library_PoolT
GGCGGAGGTTCGGGATGAGGCGGTCCCGGCGACGGGAATCGACGGTAATTGTGGTGGGCATGAAGTATAGCGTGATATGTATAGTTTTAGTATG
>Frequency_1_QualityScore_FFHHHHHJJJIIIGHIECGFHIJJJJJJIGHIIJIHHJIGFHIIIGIIJJJIIGJJHHGHFFFFFFFEECEEEEDEEDDDDB?BBDDDEDDEEE_Mismatch_0_Sense_+_Library_PoolT
CCTTTTTTAATGCCAAGTGTCTTTAAAAAGCCACTATATGTCAGCTTCATCTTCGCTATAATTTACATGCTATCTTCTTCGGTGTGTAATATTT
>Frequency_1_QualityScore_FFHHHHHIJGJGIIJJJIJJHJJJGIJJJJJJJ_Mismatch_0_Sense_+_Library_PoolT
CCAAACTCCAAACTCTTTGGTCAGATTTTACTA
>Frequency_1_QualityScore_EFHHHHHJJJJJJJJJJJJJFHIHIJJIJJJJJJJJJJJ_Mismatch_0_Sense_+_Library_PoolT
CTGCCTTTTTTAATGCCAAGTGTCTTTAAAAAGCCACTA
>Frequency_1_QualityScore_FFHHHHHJJJJJJIJIIJHHHFFFEEDDD=BDEEDCCDCBDDDDDDDDDCDEEEDDDDBDEEDBCDDED>@CCDCDEEDDDDEEEDDDDDDDEE_Mismatch_1_Sense_+_Library_PoolT
GAGGCGGTCCCGGAGACGGGAATCGACGGTAATTGTGGTGGGCATGAAGTATAGCGTGATATGTATAGTGTTAGTATGTGTAATAAAAATAATA
>Frequency_1_QualityScore_FFHHHHHJJJIIJHHIIJJJJJJJJIIJJJJJJJJJIJJJJJJJJJJJJJIJJIJJIJJJJJJJJJJIJEHHHHHHFFDDDDEF_Mismatch_0_Sense_+_Library_PoolT
TTTTAATGCCAAGTGTCTTTAAAAAGCCACTATATGTCAGCTTCATCTTCGCTATAATTTACATGCTATCTTCTTCGGTGTGTA
>Frequency_1_QualityScore_FFHHHGHJIIJJIJIJJJIGDGIIEIFIJJJJJJJJIJIIIJIJIJIJIJIHCGGHIJJ_Mismatch_1_Sense_+_Library_PoolT
CCACTATATGTCAGCTTCATCTTCGCTATAATTTACATGCTATCTTCTTCGGTGTGTAC
>Frequency_1_QualityScore_FFHHHHHJJJIJJJJJJJIJJJIHIJIIJJIIJJJJJJJJJJJJJHHIJJJJIJJJJJJJIIJHGHHHHDDFFF_Mismatch_0_Sense_+_Library_PoolT
AGATATGTACTCTGTTTCATAGTGTTGTAGTGACAAGAAGCTATCCCTGCCTTTTTTAATGCCAAGTGTCTTTA
>Frequency_1_QualityScore_FFHHHHHHHIIJJJHIJJJFHIIIIHIJJHIFIIJJJJJJJJJIJJIJJHIIJJJJJIJJJJJJGHHHHHHHFFFFFFFFEDEDEEDDDEDDDD_Mismatch_0_Sense_+_Library_PoolT
TATAGCGTGATATGTATAGTGTTAGTATGTGTAATAAAAATAATAAGAGTGCCGTCGAGATATGTACTCTGTTTCATAGTGTTGTAGTGACAAG
>Frequency_1_QualityScore_FFHHHHHIJJJIJJJJJJJJJJJIJJJJJJJJJJJJJJJJIJJJJHIJJJJIJJJJJGGGIGJJJIJHHHFHGF_Mismatch_1_Sense_+_Library_PoolT
AAAAGCCACTATATGTCAGCTTCATCTTCGCTATAATTTACATGCTATCTTCTTCGGTGTTTAATATTTTTCCA
>Frequency_1_QualityScore_FFHFHHHIJJJJJJJIJJJJJJJJJJJJJJJIJJJJJIJIIIIJJJIIIJIJJJJJJIIGJJHHHGHHFFFFFFFECDDBDDDDFEDEDEDDDD_Mismatch_1_Sense_+_Library_PoolT
GAGTGACAAGAAGCTATCCCTGCCTTTTTTAATGCCAAGTGTCTTTAAAAAGCCACTATATGTCAGCTTCATCTTCGCTATAATTTACATGCTA
>Frequency_1_QualityScore_FFHHHHHJEHHIJIJJJJJJJJIJIJJJJJJJJJIJJJHIIIJJJJJJJJJJJJJJJJJJJJFGHHHFFEFFDDDDDDDDDDDDDDDDDD_Mismatch_2_Sense_+_Library_PoolT
AATAAGAGTGCCGTCGAGATATGTACCCTGTTTCATAGTGTTGTAGTAACAAGAAGCTATCCCTGCCTTTTTTAATGCCAAGTGTCTTTA
>Frequency_1_QualityScore_FFHHHHHJJIJIGIHHJJGIFGHEIIJFHIIGIGGJIEEIGGGIG?GEGGJJJIJJJIJJJJJJJG>CE=CHF@@3?BAACCDDC_Mismatch_2_Sense_+_Library_PoolT
AGATATGTACCCTGTTTCATAGTGTTGTAGTAACAAGAAGCTATCCCTGCCTTTTTTAATGCCAAGTGTCTTTAAAAAGCCACTA
>Frequency_1_QualityScore_FFHHHHHJJJJJJJJJJJJJJJJEGGIHI_Mismatch_0_Sense_+_Library_PoolT
AATTTACATGCTATCTTCTTCGGTGTGTA
>Frequency_1_QualityScore_FFHHHHHJJJJHIIHJJJJIJJJIJJJJJJJJJJJJJJJJJJJJJJIJIJJJJJGIJIJIJGIIJJJJJHHJHHHHDFFDEED_Mismatch_1_Sense_+_Library_PoolT
TTAATGCCAAGTGTCTTTAAAAAGCCACTATATGTCAGCTTCATCTTCGCTATAATTTACATGCTATCTTCTTCGGTGTGTAG
>Frequency_1_QualityScore_FFHHHGHIIGGIGIJJJJJJJJJJJIIJIGHGHIIJFIJIIJIJJIHJIHI_Mismatch_0_Sense_+_Library_PoolT
AGAAGCTATCCCTGCCTTTTTTAATGCCAAGTGTCTTTAAAAAGCCACTAT
>Frequency_1_QualityScore_FFFGHHHJJJJIIJIJJJJIIJJJEIGIJIIGIJJJJIJFIGGHFGHGGHIIGIIJIIIGGIBHIIIFHEHHFFFFFEECCEEECDDCD_Mismatch_0_Sense_+_Library_PoolT
TCAGCTTCATCTTCGCTATAATTTACATGCTATCTTCTTCGGTGTGTAATATTTTTCCAAACTCCAAACTCTTTGGTCAGATTTTACTA
>Frequency_1_QualityScore_DDHHHHHGIJJIGAHHHIIHIJJJJ>FHIIJJJIJJIIGIIIJJJJJJJIGJFIJGIIJJGIJGGEHHFHEDEFFEFCBDDDD_Mismatch_1_Sense_+_Library_PoolT
TTTTAATGCCAAGTGTCTTTAAAAAGCCACTATATGTCAGCTTCATCTTCGCTATAATTTACATGCTATCTTCTTCGGTGTGA
>Frequency_1_QualityScore_FFHHHHHJJJJJJJJJJJJIJJJJJJJJJJJJJJJJJJJJJJJJJJJJJJIJJGHHHGJJJJIHHHHHHHFFFDFEEEEDDDDDDCDBDD_Mismatch_0_Sense_+_Library_PoolT
GCCACTATATGTCAGCTTCATCTTCGCTATAATTTACATGCTATCTTCTTCGGTGTGTAATATTTTTCCAAACTCCAAACTCTTTGGTCA
>Frequency_1_QualityScore_FFHHHHHJJJJJJJJJJJJJIJJJJJJJFHIJJJJJJJJJJIJ_Mismatch_1_Sense_+_Library_PoolT
AGCTATCCCTGCCTTTTTTAATGCCAAGTGTCTTTAAAAAGCA
>Frequency_1_QualityScore_DDHHHHDHIIJGIJIIHIEG-=CEHE=?DDEBBDDCD@AC;@CADDD8?B?>CC3>CDC+>ADCDDDCCA>C@:CA@@CCBCDDCCDCC:>CDB_Mismatch_1_Sense_+_Library_PoolT
CCGGCGACGGGAATCGACGGTAATTGTGGTGGGCATGAAGTATAGCGTGATATGTATAGTGTTATTATGTGTAATAAAAATAATAAGAGTGCCG
>Frequency_1_QualityScore_DDDHHADHDGHGCEF>?@D?D;-;4=A>>8;?@<9;<6&05?@C99?38<B03?A>:@(+:C@AB&-9BCC_Mismatch_2_Sense_+_Library_PoolT
GTTCGGGATGAGGCGGTCCCGGCGACGGGAATCGACGGGAATTGTGGTGGGCATGAAGTATAGCGGGATAT
>Frequency_1_QualityScore_FFHFHHHJJIJJHIJJJJJIJJJGIJJJJJGIHGIJJHGIJJHHFHIJHIJJHIHJJJIJJJIIJJJIJIHHEHFHFFDDDDDDDEDFFFEDDD_Mismatch_1_Sense_+_Library_PoolT
TGGTAATTGTGGTGGGCATGAAGTATAGCGTGATATGTATAGTGTTAGTATGTGTAATAAAAATAATAAGAGTGCCGTCGAGATATGTACTCTG
>Frequency_1_QualityScore_DDHFFHHGHGGHFI?FHGIGEGD=FHIJIHIEEH>EECDFE4=ACBCCDDCCCBA;B@CADFDCDDECCCDCACBDDDDCCDCCCDDDBB@BDB_Mismatch_0_Sense_+_Library_PoolT
ACGGGAATCGACGGTAATTGTGGTGGGCATGAAGTATAGCGTGATATGTATAGTGTTAGTATGTGTAATAAAAATAATAAGAGTGCCGTCGAGA
>Frequency_1_QualityScore_DDDF>FFIEDECEH<FHAGGHF>DDHHEHDDGA9D?DHH988=(=;3.=CEGGCEGEEE_Mismatch_0_Sense_+_Library_PoolT
CTTCTTCGGTGTGTAATATTTTTCCAAACTCCAAACTCTTTGGTCAGATTTTACTATTA
>Frequency_1_QualityScore_FFHHHHHJJJJJIJJJJIJJJJJJJJJIIIJJIJJJJJJJIJJJJJJJJJJJJJJJJJJJJJJJJJJIIFHIIJIJJJHHGHHHFFFFFFFEEE_Mismatch_0_Sense_+_Library_PoolT
ATATTTTTCCAAACTCCAAACTCTTTGGTCAGATTTTACTATTATTGTGTCCATTCTTCTTCCTGGATCTTGAATTCCAAAGTAAGTGCATATA
>Frequency_1_QualityScore_DFHHHHHIJJJJIJGHIJJJJIJJJJJJJJIJJJJJ_Mismatch_1_Sense_+_Library_PoolT
AGTAACAAGAAGCTATCCCTGCCTTTTTTAATGCCA
>Frequency_1_QualityScore_FFFHHFHGIIJIGGHGIIHHIJIGIBGDGFHIHJJFGIGHIJJGIII9@GIHIIIJJJHHHFFEEDCECCB@CA@CDCC_Mismatch_2_Sense_+_Library_PoolT
CGTCGAGATATGTACTCTGTTTCATAGTGTTGTAGTGACAAGAAGCTATCCCTGCCTTTTTTAATGCCAAGTGTCTCCA
>Frequency_1_QualityScore_FFHHHHGJJHIGI@GIIJJIHGFHIDIIJJHIHEFHGHFF?BACEEEECDCDBAACCDCDEDCDDEEFFDDDDDDDEEDDDDCCCDDBDDBBBB_Mismatch_1_Sense_+_Library_PoolT
CGGGAATCGACGGTAATTGTTGTGGGCATGAAGTATAGCGTGATATGTATAGTGTTAGTATGTGTAATAAAAATAATAAGAGTGCCGTCGAGAT
>Frequency_1_QualityScore_DD1@?:39--<31&071<B-:@71@-5<+6-<?37>37BB_Mismatch_2_Sense_+_Library_PoolT
CGGGGGGAGGCGGGGGCGGCGGGGGACACGGTGGTCCGGG
>Frequency_1_QualityScore_FFHHFHHHHIJJJJJJJJJJIIJJJJJEHIJJHIIGIGIJJJJ_Mismatch_1_Sense_+_Library_PoolT
TAGTATGTGTAATAAAAATAATAAGAGTGCCGTCGAGATATGA
>Frequency_1_QualityScore_FFHHHHHJJIJJJHIIJIIIJIJIIJIJIJIIJIIJIJJJJJJJJIJJJIJIJJJIJJIJJJFFFFFEECEDCCDDDDDDDDDCBBDDDDCDDE_Mismatch_1_Sense_+_Library_PoolT
CCGTCGAGATATGTACTCTTTTTCATAGTGTTGTAGTGACAAGAAGCTATCCCTGCCTTTTTTAATGCCAAGTGTCTTTAAAAAGCCACTATAT
>Frequency_1_QualityScore_FFHHHHHJIJJIJIIJJJJJJJIIIIIJJJJJIJJJIIJIJJJJJGGIHHJJJJIGIJJIGHIHGIDEGDCHECHFFFDFCEEECEEDCDCC@D_Mismatch_0_Sense_+_Library_PoolT
TATGTCAGCTTCATCTTCGCTATAATTTACATGCTATCTTCTTCGGTGTGTAATATTTTTCCAAACTCCAAACTCTTTGGTCAGATTTTACTAT
>Frequency_1_QualityScore_FFHHHHHGGIIIIJIJJIJJJIJJGIEGJJJIGJGGGGIIJIJJGGHIGIIIJJJJIIIIGCFDHEHICCHA?A;>;<;>@_Mismatch_0_Sense_+_Library_PoolT
GATATGTACTCTGTTTCATAGTGTTGTAGTGACAAGAAGCTATCCCTGCCTTTTTTAATGCCAAGTGTCTTTAAAAAGCCA
>Frequency_1_QualityScore_FFHHHHHJJIIJJJJJJJJJJIIJGIGIJJJJIJJJJJJJJJJJJJJJJJJJJJJJJJFFFFFFEEEDA>CDDDDDCDDDDDC_Mismatch_1_Sense_+_Library_PoolT
CGAGATATGTACTCTGTTTCATAGTGTTGTAGTGACAAGAAGCTATCCCTGCCTTTTTTAATGCCAAGTGTCTTTAAAAAGCA
>Frequency_1_QualityScore_FFFHFHHJJJIIIJJJJJJJJJJJJIDGGHIJJI_Mismatch_0_Sense_+_Library_PoolT
CTATCCCTGCCTTTTTTAATGCCAAGTGTCTTTA
>Frequency_1_QualityScore_DD>?@C<:D<FA>B5-&8(07&03@<AB5505)<?_Mismatch_1_Sense_+_Library_PoolT
CGGAGGCGGCGGGGGACACGGAGGTCCGGGAGGAG
>Frequency_1_QualityScore_FFHDHHHJIFHIEHIJIIGIHIIFGIIIJJHGGGIJIFIGIJGIAGGICHIJGIGIHGHHHHHFFFFFFEEECCEDDDDDDDDDDEDEEEDDDD_Mismatch_1_Sense_+_Library_PoolT
CGGTAATTGTGGTGGGCATGAAGTATAGCGTGATATGTATAGTGTTAGTATGTGTAATAAAAATAATAAGAGTGCCGTCGAGATATGTACCCTG
>Frequency_1_QualityScore_FFHHHHHEFHIIJIJIIIHHEDEEEDEDD;=@DDDDDDCDDDDCDDDDDDDDEEDDBDDDEDD@C>DDDACBCCCDDDDDACACBCC:@BDDDD_Mismatch_1_Sense_+_Library_PoolT
GAGGCGGTCCCGGCGACGGGAATCTACGGTAATTGTGGTGGGCATGAAGTATAGCGTGATATGTATAGTGTTAGTATGTGTAATAAAAATAATA
>Frequency_1_QualityScore_FFHDHHHJJJJJJJJJIIJJJJGGHIJIGGIJFFGHIIIIG_Mismatch_0_Sense_+_Library_PoolT
TATCCCTGCCTTTTTTAATGCCAAGTGTCTTTAAAAAGCCA
>Frequency_1_QualityScore_FFHHHHHJJJJJJJJJJJJHHIIJJIJJJJIJIJIJJJJJJJJJJIJJJJJJJJJJJJHHHHFFFFFFFFDEEDEEDEEDDDBD@B?BBFDCCC_Mismatch_2_Sense_+_Library_PoolT
TGCCTTTTTTAATGCCAAGTGTCTTTAAAAAGCCACTATATGTCAGCTTCATCTTCGCTATAATTTACATGCTATCTTCTTCGGTGTGTAACAA
>Frequency_1_QualityScore_>BDAFDAGCC?<A3AF?+<CF<EFCFFGEAHCBDE?BB9?DDGBBFEG<@:?DHHGH@FFHIAFEHCEH?AH_Mismatch_2_Sense_+_Library_PoolT
GTGTCTTTAAAAACCCACTATATGTCAGCTTCATCTTCTCTATAATTTACATGCTATCTTCTTCGGTGTGTA
>Frequency_1_QualityScore_DDFFFFFBF<CEIGIDDAE<FCHFD?ECCGECDFFGBDFGFFII?FF@FC<==@FFCFEEC=DE3=CE_Mismatch_1_Sense_+_Library_PoolT
GTTTCATAGTGTTGTAGTGACAAGAAGCTATCCCTGCCTTTTTTAATGCCAAGTGTCTTTAAAAAGCA
>Frequency_1_QualityScore_FFFHHHAFFIJGGBGGI@>GHEHGJG>BBA>@B1550<>?89<<BABDDA@A?(2(0<<?84:A_Mismatch_0_Sense_+_Library_PoolT
GCGGAGGTTCGGGATGAGGCGGTCCCGGCGACGGGAATCGACGGTAATTGTGGTGGGCATGAAG
>Frequency_1_QualityScore_FFHHHHHJJJJJJJJJJJJJJJJIIHIJJJJJJJJJJJJJJJIJJJJJIJJJJJJJJJJJJJHHHHFFFEFFFFEEEDEEDEEDDDDDBDBBDE_Mismatch_0_Sense_+_Library_PoolT
TCCCTGCCTTTTTTAATGCCAAGTGTCTTTAAAAAGCCACTATATGTCAGCTTCATCTTCGCTATAATTTACATGCTATCTTCTTCGGTGTGTA
>Frequency_1_QualityScore_FFHHHHHJIIIJJHJGIJJJIJIJJJIGHIIDHIIJJJJJJJJIJJIJJIJJJIGJIIIJIJJIHHHHHHHFFECBDDEEEDFFFEDDDD_Mismatch_0_Sense_+_Library_PoolT
ATGCCAAGTGTCTTTAAAAAGCCACTATATGTCAGCTTCATCTTCGCTATAATTTACATGCTATCTTCTTCGGTGTGTAATATTTTTCCA
>Frequency_1_QualityScore_DDHHHHHJIIJIJIJGIIIIJJJJJJJGEHGJJIJIIIIIJJJJIJJJJIJJJJJIJGGIJJHHHHHHHCEFFFFEEEDDBDDDDA_Mismatch_1_Sense_+_Library_PoolT
TTTTTTAATGCCAAGTGTCTTTAAAAAGCCACTATATGTCAGCTTCATCTTCGCTATAATTTACATGCTATCTTCTTCGGTGTGCA
>Frequency_1_QualityScore_FDHHHDFHHIIIJJFHIJJIIJIIIGGIIJJJHIHGIIJIJJJJFGHHIJGGIJIIJJHHHFGHGFFFFFFDEDCCEDDDDDDDDDDEDDEEDD_Mismatch_1_Sense_+_Library_PoolT
GACGGTAATTGTGGTGGGCATGAAGTATAGCGTGATATGTATAGTGTTAGTATGTGTAATAAAAATAATAAGAGTGCCGTCGAGATATGTACCC
>Frequency_1_QualityScore_FFHGHFHJJIJIJHJJJJJJIJGIIGFFDEEEBDDD8ABCDDDDD<@BDB??B@CCCABDDDDBD@CDDCDDDEECDDDCD@DDDBDDDE_Mismatch_1_Sense_+_Library_PoolT
TCGGGATGAGGCGATCCCGGCGACGGGAATCGACGGTAATTGTGGTGGGCATGAAGTATAGCGTGATATGTATAGTGTTAGTATGTGTAA
>Frequency_1_QualityScore_DD+<A<:4E@CE><BEF<ACF>E4E99*:DDD0):?0@;F4BCF<48=FCF)878@C@=E@4?_Mismatch_1_Sense_+_Library_PoolT
TTTGTATGTGTAATAAAAATAATAAGAGTGCCGTCGAGATATGTACTCTGTTTCATAGTGTTG
>Frequency_1_QualityScore_DDAFFDCGDGB@E+AEEG?FAHEFFGCEIGHICIGIIHFGDFBHHGGCBFHCHIFIIIIECEFGCHGIICAD>DEECC<=CCCCCCCCCCCC=@_Mismatch_1_Sense_+_Library_PoolT
TAAGAGTGCCGTCTAGATATGTACTCTGTTTCATAGTGTTGTAGTGACAAGAAGCTATCCCTGCCTTTTTTAATGCCAAGTGTCTTTAAAAAGC
>Frequency_1_QualityScore_FFHHHHHIIJJIJJJJJJJJJJIJJJJIIJJJJJJJIHGIJIJJIIJJIJJIJJJJIJJJJJHFHHHFFDCDEDDDDDDDCDDDDDDDDDDDDD_Mismatch_2_Sense_+_Library_PoolT
TAAGAGTGCCGTCGAGATATGTACCCTGTTTCATAGTGTTGTAGTAACAAGAAGCTATCCCTGCCTTTTTTAATGCCAAGTGTCTTTAAAAAGC
>Frequency_1_QualityScore_FFHHHHHGHJJIJIJIJIJHGFFFFCDDD?BDEEDCCDCDDDDDDDCDDCCDDEDD<B@CDDD@CDDDC@ACCCADDEEDDEEEEDDDDDDDEE_Mismatch_1_Sense_+_Library_PoolT
CAGGCGGTCCCGGCGACGGGAATCGACGGTAATTGTGGTGGGCATGAAGTATAGCGTGATATGTATAGTGTTAGTATGTGTAATAAAAATAATA
>Frequency_1_QualityScore_DDFFFFAGEFFF?9CE4CF,AFE;:<E@F<CFFAG@F>@GFGBEFCGB<)67DFCFA4@FFF=FEEEC_Mismatch_1_Sense_+_Library_PoolT
CACTATATGTCAGCTTCATCTTCGCTATAATTTACATGCTATCTTCTTCGGTTTGTAATATTTTTCCA
>Frequency_1_QualityScore_FFGHHHHJJJIJJGIJJJIJJJ9EHHFBFDEFDCEDCDDDDDDDCCD@CDEEDDDDDDEEDDEEDEDEDBCDCDDEDEDDEECDDDDDDDEEDD_Mismatch_1_Sense_+_Library_PoolT
GGCGTTCCCGGCGACGGGAATCGACGGTAATTGTGGTGGGCATGAAGTATAGCGTGATATGTATAGTGTTAGTATGTGTAATAAAAATAATAAG
>Frequency_1_QualityScore_FFHGHHGJJJIJJJBAEGI>ABDDDD5@?37@8?BDDDAC8<B@BD@<@D88&80;BBD>77&5?B9;8<>9AA@-95930(9@DD_Mismatch_0_Sense_+_Library_PoolT
CCGGGAGGAGGCGGAGGCGGCGGGGGTCACGGTGGTCCAGGGGGAGGCGGAGGCGGCGGGGGACACGGTGGTCCGGGAGGAGGCGG
>Frequency_1_QualityScore_FDFHHHFGHJBFHJJJHHIBGGCGH>BBCBBBBDDDD6@BBD@AB<B5ABACC@CDC?BD->CC:@C:@>CDDDBBBCDEDEDEEC>A>CDDCE_Mismatch_1_Sense_+_Library_PoolT
GAGGCGGAGGTTCGGGATGAGGCGGTCCCGGCGACGGGAATCGACGGTAATTGTGGTGGGTATGAAGTATAGCGTGATATGTATAGTGTTAGTA
>Frequency_1_QualityScore_FFHHHHHJJJJGIHHJJJJJJIIJJJJJJJJJJGIJJJJJJJJJJJJJHHIJIJIGICHIJJJJJIJHHEFFFFFFDCEEEEE_Mismatch_0_Sense_+_Library_PoolT
CTCTGTTTCATAGTGTTGTAGTGACAAGAAGCTATCCCTGCCTTTTTTAATGCCAAGTGTCTTTAAAAAGCCACTATATGTCA
>Frequency_1_QualityScore_?DFDD1C:?D<DDEEA<@;18CFFIBCC?B>?B@BB6@8BB8@?<@B@&05?B>::<(+2;?<??AA>44@D(:-09?BDDB:@D@A>B:BAAA_Mismatch_1_Sense_+_Library_PoolT
GGAGGCGGAGGTTCGGGATGAGGCGGTCCCGGCGACGGGAATCGACGGGAATTGTGGTGGGCATGAAGTATAGCGTGATATGTATAGTGTTAGT
>Frequency_1_QualityScore_DD=AD:+C:::2A<:+33,A<2+2++1?:C98:9?**?*B)B?B888?**=8.\8@C78A4@C7.=?CA_Mismatch_1_Sense_+_Library_PoolT
TGTAGTGACAAGAAGCTATCCCTGACTTTTTTAATGCCAAGTGTCTTTAAAAAGCCACTATATGTCAGC
>Frequency_1_QualityScore_FFHHGGHJJJIJJHGJJJJJJJFHIJIJJIIHIJIJJJ_Mismatch_0_Sense_+_Library_PoolT
CCCTGCCTTTTTTAATGCCAAGTGTCTTTAAAAAGCCA
>Frequency_1_QualityScore_FFHHHHHJJJJJIHIJJJJJJJIJ_Mismatch_0_Sense_+_Library_PoolT
CCAAACTCTTTGGTCAGATTTTAC
>Frequency_1_QualityScore_BDFH6DAFAFHGGGIHEBCBBCBBBBB&+<C>CACB38<8BCCB9>9>@AADCBBB0>BCCACDDDC@C@C@:CDC:B@>A:>>@@C@CCDCC<_Mismatch_1_Sense_+_Library_PoolT
GGCGCTCCCGGCGACGGGAATCGACGGTAATTGTGGTGGGCATGAAGTATAGCGTGATATGTATAGTGTTAGTATGTGTAATAAAAATAATAAG
>Frequency_1_QualityScore_DFFDFGFIIEIIGG>EHGIIGGGHEHFDAGCGHIIFGGI_Mismatch_0_Sense_+_Library_PoolT
ATTTTTCCAAACTCCAAACTCTTTGGTCAGATTTTACTA
>Frequency_1_QualityScore_?2=C:C<:ECEEI>BBC3++22<<9?D?3C?**0:)0***0*/*/?*.-.8A7A@A;.=)7@D3?C7).).;A2><;33>B;>;55(;AA>5:5_Mismatch_1_Sense_+_Library_PoolT
TGACAAGAAGCTATCCCTGCCTTTTTTAATGCCAAGTGCCTTTAAAAAGCCACTATATGTCAGCTTCATCTTCGCTATAATTTACATGCTATCT
>Frequency_1_QualityScore_DEGHHHHJHHGGHIJIJJJJIIIDHGJIJJJIIIJIJJJIJJJJIJJJJJJIJJJIJJJGJJGIIIJJJJIIHEHDFFE_Mismatch_1_Sense_+_Library_PoolT
ATGCCAAGTGTCTTTAAAAAGCCACTATATGTCAGTTTCATCTTCGCTATAATTTACATGCTATCTTCTTCGGTGTGTA
>Frequency_1_QualityScore_FFHHHHHJHGIIJJJJJHIIJJJJIHJIJJJJJ_Mismatch_1_Sense_+_Library_PoolT
GCTTTTTTAATGCCAAGTGTCTTTAAAAAGCCA
>Frequency_1_QualityScore_FFHHHHHJJJJJJJJJJJJJJJJJJJJJJJJGHHIJJJJJJJJJJJJIJJJIJJJJJJIIJJJJJHHHHHHFFFFFFF_Mismatch_0_Sense_+_Library_PoolT
TTCGCTATAATTTACATGCTATCTTCTTCGGTGTGTAATATTTTTCCAAACTCCAAACTCTTTGGTCAGATTTTACTA
>Frequency_1_QualityScore_FFGHHHGJIIJJGJGHGIJJJJEFHIJIGIIIHIIGHHIJJJJJIIIIIJJJJJJIGHIJGHIIHHFFFBCEEEEDCDEECDDCDDDC?ABCDD_Mismatch_1_Sense_+_Library_PoolT
ATTGCCGTCGAGATATGTACTCTGTTTCATAGTGTTGTAGTGACAAGAAGCTATCCCTGCCTTTTTTAATGCCAAGTGTCTTTAAAAAGCCACT
>Frequency_1_QualityScore_FDHHHHHJIJJJJIIJJJJJJJJJJJJJJJJJJJJIIGHHIJJJJ_Mismatch_0_Sense_+_Library_PoolT
GTGACAAGAAGCTATCCCTGCCTTTTTTAATGCCAAGTGTCTTTA
>Frequency_1_QualityScore_FFHHHHHJJJJJJJIJJJIJJJHIIIJJJJJJJJJFJJJJIJJJJHJIJJJIJJJJJHHHHFFFFEEFEEEEEDDDDEDDEDDDDDDDDBDDEE_Mismatch_1_Sense_+_Library_PoolT
CCCTGCCTTTTTTAATGCCAAGTGTCTTTAAAAAGCCACTATATGTCAGCTTCATCTTCGCTATAATTTACATGCTATCTTCTTCGGTGTGTAC
>Frequency_1_QualityScore_DDFFA<CEGF3CB:<;CFFHBGGBFFAFGEEFFIIIIIII<B?@8D?@*=CF<BFGEFECAFAE6?=CE_Mismatch_0_Sense_+_Library_PoolT
TCATAGTGTTGTAGTGACAAGAAGCTATCCCTGCCTTTTTTAATGCCAAGTGTCTTTAAAAAGCCACTA
>Frequency_1_QualityScore_FFFHFFHIGHEGGGGCH?EGHHDHGHIEIGEHHIIJJGJIHIDHIGIIHIJJJIBGGEHHDFFDEFFFFECCEEEDDCDCDD?B8?<B_Mismatch_1_Sense_+_Library_PoolT
CTTTTTTTAATGCCAAGTGTCTTTAAAAAGCCACTATATGTCAGCTTCATCTTCGCTATAATTTACATGCTATCTTCTTCGGTGTGTA
>Frequency_1_QualityScore_D?BD>DFCCG@E+<EEEE:D?DBD4BGBB??GEGBGGG?FBCFHGEFHHII>CG77@7AHDHEEDEDCBCC@CCCCBB:>C@:>5<@CADCCC@_Mismatch_1_Sense_+_Library_PoolT
AAATAATAAGAGGGCCGTCGAGATATGTACTCTGTTTCATAGTGTTGTAGTGACAAGAAGCTATCCCTGCCTTTTTTAATGCCAAGTGTCTTTA
>Frequency_1_QualityScore_FFHHHHHJJIJJJJJIJJJJJJJJJJJJJJJGIJJJJJIIIJJJJIIHFHIIJJJI_Mismatch_0_Sense_+_Library_PoolT
GTAGTGACAAGAAGCTATCCCTGCCTTTTTTAATGCCAAGTGTCTTTAAAAAGCCA
>Frequency_1_QualityScore_FFFHHHHJJJFHIIIJJIHGJJJIIJJJJJIJJIJJJIJJJJJJJJIJIJJJIIGHHHIJJJHDIJHHHHDFFFDFEFEEEEEDDC_Mismatch_1_Sense_+_Library_PoolT
AGTTTCATAGTGTTGTAGTGACAAGAAGCTATCCCTGCCTTTTTTAATGCCAAGTGTCTTTAAAAAGCCACTATATGTCAGCTTCA
>Frequency_1_QualityScore_FFHHHHGGHGIIIIHIJJJJJIJJIIJJJJHDHGHGIIIIJIJJJJJIJJIJJJIIJJJIIJHFBFFFCCECCCCDDDDDCCCCCDBDD_Mismatch_2_Sense_+_Library_PoolT
GCCGTCGAGATATGTACCCTGTTTCATAGTGTTGTAGTAACAAGAAGCTATCCCTGCCTTTTTTAATGCCAAGTGTCTTTAAAAAGCCA
>Frequency_1_QualityScore_DDCAF<?FBDHBEBG<FA6CA4A6??BBD;(=>?@;5((55:C5;>5>@89@BCCD@C::::>@4:A:++(++4:3>>4@:4:?:>A@C_Mismatch_0_Sense_+_Library_PoolT
GTCCCGGCGACGGGAATCGACGGTAATTGTGGTGGGCATGAAGTATAGCGTGATATGTATAGTGTTAGTATGTGTAATAAAAATAATAA
>Frequency_1_QualityScore_FFHHHHHJJIJJJJJJJJIJJJJJJJJJJJJJJJIJIJJHGIIIJJJHJJJJIJJJJGJJJIIIJJHHHHFHFFFFEDDDDE:BCDDEDEDDCD_Mismatch_1_Sense_+_Library_PoolT
TAGTAACAAGAAGCTATCCCTGCCTTTTTTAATGCCAAGTGTCTTTAAAAAGCCACTATATGTCAGCTTCATCTTCGCTATAATTTACATGCTA
>Frequency_1_QualityScore_FFHHGHHJJJJJJJJIJJJJJJJJJJJJJJJJJJJJJJIIJHGIIIIJJJJJJJJJJJJJJJJJIJJJJJGHHHHHFCEFEFEEED_Mismatch_1_Sense_+_Library_PoolT
GCTTCATCTTCGCTATAATTTACATGCTATCTTCTTCGTTGTGTAATATTTTTCCAAACTCCAAACTCTTTGGTCAGATTTTACTA
>Frequency_1_QualityScore_FFHHHHHJJJIJJJJJJJJJJJJJIIJJJJJJJGIIIGGJJ_Mismatch_0_Sense_+_Library_PoolT
CAAGAAGCTATCCCTGCCTTTTTTAATGCCAAGTGTCTTTA
>Frequency_1_QualityScore_FFHHHGHJJJIJCHHGGIJJIIJIJ_Mismatch_0_Sense_+_Library_PoolT
CAAACTCTTTGGTCAGATTTTACTA
>Frequency_1_QualityScore_FFFHHHHJGGIHJIFHJIEIJIJFIEFDDDDDDDDDDDD:BBCDDCDDCBDBDDDDDDDACCDDDD@BBCEEDDEEDDCDCCCD@DDDCDDEEE_Mismatch_1_Sense_+_Library_PoolT
GGTTCGGGATGAGGCGGTCCCGGCGACGGGAATCGACGGTAATTGTGGTGGACATGAAGTATAGCGTGATATGTATAGTGTTAGTATGTGTAAT
>Frequency_1_QualityScore_FFHHHHHJJJIJHIIJJJJHGHIJIJBGIIJIIGIHIHIJJIJIJIJJIIJJJIJJJJJJJCFGIJHHHHFFF_Mismatch_0_Sense_+_Library_PoolT
GTGGGCATGAAGTATAGCGTGATATGTATAGTGTTAGTATGTGTAATAAAAATAATAAGAGTGCCGTCGAGAT
>Frequency_1_QualityScore_FFHHGGGJIJJJJJJJHJJJJJJJIJJJJJJJJJJJJJJJJJJJJJJJJJJJJJJJJJFHHHII_Mismatch_1_Sense_+_Library_PoolT
AAAAAGCCACTATATGTCAGCTTCATCTTCGCTATAATTTACATGCTATCTTCTTCGGTGTGCA
>Frequency_1_QualityScore_FFHHHHHJJGIJHIIIJJJJJJJJJJJIJJJJJIJIJJIIJJJJJJJJJIJJJIJJJJJJJJJJJJJJJJJJHHHHFDFFDBFEEEEFFEDDDD_Mismatch_0_Sense_+_Library_PoolT
TTTAATGCCAAGTGTCTTTAAAAAGCCACTATATGTCAGCTTCATCTTCGCTATAATTTACATGCTATCTTCTTCGGTGTGTAATATTTTTCCA
>Frequency_1_QualityScore_EFHBHHHJJJJJJJJIHJJJJIJJJJJJIJJJJIIJJJJEHGIIJJJ_Mismatch_0_Sense_+_Library_PoolT
TAGTGACAAGAAGCTATCCCTGCCTTTTTTAATGCCAAGTGTCTTTA
>Frequency_1_QualityScore_D?FFDHDFBHIC7DG@@@DGGBHB?>?@B@BCBB\55&+8@B@AC?C<?5<?C?3@@C3:>:@_Mismatch_0_Sense_+_Library_PoolT
TTCGGGATGAGGCGGTCCCGGCGACGGGAATCGACGGTAATTGTGGTGGGCATGAAGTATAGC
>Frequency_1_QualityScore_FFHHHHHJJFGDGHIJIIIJIGGIHIFIJGGIGIJJJJIJIIJJIJIJIJJIJJIJJGGHJJGG_Mismatch_0_Sense_+_Library_PoolT
AATGCCAAGTGTCTTTAAAAAGCCACTATATGTCAGCTTCATCTTCGCTATAATTTACATGCTA
>Frequency_1_QualityScore_DDDFA:?FHGE<<B/36;=BB@9<-00&2?>B@8+8+(05?C??CC>(:(:>><&)89BDA:@C@A:>44:>@CA>(4:@C@@CCCC?>@:>C@_Mismatch_1_Sense_+_Library_PoolT
GGCGGGCCCGGCGACGGGAATCGACGGTAATTGTGGTGGGCATGAAGTATAGCGTGATATGTATAGTGTTAGTATGTGTAATAAAAATAATAAG
>Frequency_1_QualityScore_FDHHFHHGGHIIIIJJBEHIJIJFIGIDFIIGEIIJGIIJJFIGIIJIIIJJGGGIIJIJIIGIIHIIGEEHDFF_Mismatch_1_Sense_+_Library_PoolT
CAAGTGTCTTTAAAAAGCCACTATATGTCAGTTTCATCTTCGCTATAATTTACATGCTATCTTCTTCGGTGTGTA
>Frequency_1_QualityScore_DDDHHHFII>@GIEIDHHIIGAHDHICAFF@GHCGCHGEIIIFEDGCHEDDAGCGGCHIE@GI@;DDGCCHCHEA_Mismatch_0_Sense_+_Library_PoolT
GCTATAATTTACATGCTATCTTCTTCGGTGTGTAATATTTTTCCAAACTCCAAACTCTTTGGTCAGATTTTACTA
>Frequency_1_QualityScore_DFHHFDHFGGGIIGGGFEHHIE@HGIEHGGIJJ<HDHGGGG_Mismatch_2_Sense_+_Library_PoolT
TATCTTCGCTATAATTTACATGCTATCTTCTTCGGTGTGCA
>Frequency_1_QualityScore_FFHHHHHJJJJJJJJJJJJJCGGHIJJJIJJJJJJJJJJJIJJJJJJJJJJJJJIIJIJJJJJIJJIJJGHHHHHGFFFFFFFFEEEEEEDDDD_Mismatch_0_Sense_+_Library_PoolT
TTACATGCTATCTTCTTCGGTGTGTAATATTTTTCCAAACTCCAAACTCTTTGGTCAGATTTTACTATTATTGTGTCCATTCTTCTTCCTGGAT
>Frequency_1_QualityScore_FFHHGHHJJJJJJJJJJJJJJJJIJJEGHGIIJJJJJJIJJJJIFHGIIIJIIJIJJJJJIJJJJIJJHFHHHHFFFFFDEECEEDDEDDD_Mismatch_0_Sense_+_Library_PoolT
TGTCAGCTTCATCTTCGCTATAATTTACATGCTATCTTCTTCGGTGTGTAATATTTTTCCAAACTCCAAACTCTTTGGTCAGATTTTACTA
>Frequency_1_QualityScore_FFHHHHHJJJJJIFHIIIJGHIFHIJIJJJJJJEHGIIJIBGHHHHHEHFFFDC>DEEEEFECECFEEECDDDDDDEEDDDDACCDDDDB5@BD_Mismatch_1_Sense_+_Library_PoolT
CGGGAATCGACGGTAATTGTGGTGGGCATGAAGTATAGCGTAATATGTATAGTGTTAGTATGTGTAATAAAAATAATAAGAGTGCCGTCGAGAT
>Frequency_1_QualityScore_?DA?FDB@F=:::FAADG<411?EEC4D9?DD>@??B@?@?F?FF?FF*=BFGI)=/AEEE.=AE=.===;B73)73>AA>=@5;?BB:;B_Mismatch_0_Sense_+_Library_PoolT
GCCTTTTTTAATGCCAAGTGTCTTTAAAAAGCCACTATATGTCAGCTTCATCTTCGCTATAATTTACATGCTATCTTCTTCGGTGTGTAAT
>Frequency_1_QualityScore_FFHFHHHJJJJJJJJJIJGIJJ_Mismatch_0_Sense_+_Library_PoolT
AAGTGTCTTTAAAAAGCCACTA
>Frequency_1_QualityScore_FFHHHHHJJJIIGIJJJGJGHIJJJJIJIJJIJJIIJJIJIIHIGIIIIJGHGIIJJIGIIJJCEEHCEEHDFFFFFFDC_Mismatch_0_Sense_+_Library_PoolT
TCTTTAAAAAGCCACTATATGTCAGCTTCATCTTCGCTATAATTTACATGCTATCTTCTTCGGTGTGTAATATTTTTCCA
>Frequency_1_QualityScore_FDGHHDFIGIJJIEG<EHHJAGHIIIJJJJJGIGIJJIJJJIJJIGGDHIIJIHGIGIGJJIJIIHHBEADFDDFEDCEDDDDDCDDDDCCDCC_Mismatch_2_Sense_+_Library_PoolT
TAAAAATAATAAGAGTGCCGTCGAGATATGTACCCTGTTTCATAGTGTTGTAGTAACAAGAAGCTATCCCTGCCTTTTTTAATGCCAAGTGTCT
>Frequency_1_QualityScore_FFHHHHHIJGHHIJJJHIIIIFHIIHJHIIJIJIJJIIIJIJJJJJIIJIJFGIJJJJJJIIHGHFHHHFFFFFEEEEEEECDDDDDDDEDECD_Mismatch_2_Sense_+_Library_PoolT
AGTATAGCGTGATATGTATAGTGTTAGTATGTGTAATAAAAATAATAAGAGTGCCGTCGAGATATGTACCCTGTTTCATAGTGTTGTAGTAACA
>Frequency_1_QualityScore_FFHHHHHJJFGIJJHJJIIJIJIJGIJIIJJJJJJJJHIGIGIJIIIJJIJIGIIGJIJGGHHGHHEDFFFEEDDDDDDDDDDCCDDCDCC_Mismatch_1_Sense_+_Library_PoolT
TAATAAGAGTGCCGTCGAGATATGTACTCTGTTTCATAGTGTTGTATTGACAAGAAGCTATCCCTGCCTTTTTTAATGCCAAGTGTCTTTA
>Frequency_1_QualityScore_FFHHHHHJIJJJJJJJJJJJJJJJJJHIJJJJJJIGHIIJJJJ_Mismatch_0_Sense_+_Library_PoolT
GACAAGAAGCTATCCCTGCCTTTTTTAATGCCAAGTGTCTTTA
>Frequency_1_QualityScore_?DDABD>FHGBGH@F?<E6CAE?FFHEGHGGHGIIIGIAE8D4==B=FHCG@GGE@D@DHH@EHEDDECDCCA@CCCCBACCCCCC>(44:>>A_Mismatch_2_Sense_+_Library_PoolT
AAAAATAATAAGAGTGCCGTCGAGATATGTACTCTGTTTCATAGTGTTGTAGTGACAAGAAGCTATCCCTGCCTTTTTTAATGCCAAGTGTCAA
>Frequency_1_QualityScore_DDFHHFHJHGHHIIHEHGDHGIGHII?ECFFGEIJIIIJJGHAHIIJIIGGIJHGGJJII=@C_Mismatch_0_Sense_+_Library_PoolT
TATAATTTACATGCTATCTTCTTCGGTGTGTAATATTTTTCCAAACTCCAAACTCTTTGGTCA
>Frequency_1_QualityScore_DBFHHHHJJIFIGIIIJJGHIIJIIGCGIIIHIHFHIIIICGIIJJJJIIJIJJGIJJJJIGIJGHEEHHFFFFFFFDEACEDDDDDDD_Mismatch_1_Sense_+_Library_PoolT
GTCGAGATATGTACTCTGTTTCATAGTGTTGTAGTGACAAGAAGCTATCCCTGCCTTTTTTAATGCCAAGTGTCTTTAAAAAGCCACCA
>Frequency_1_QualityScore_FFHHHGHJJGIJJIIIJJJJJJJGIJIIIGIIIJJJJJJIJJJIIDFHGGG_Mismatch_0_Sense_+_Library_PoolT
ATGTCAGCTTCATCTTCGCTATAATTTACATGCTATCTTCTTCGGTGTGTA
>Frequency_1_QualityScore_?D+=FD>3AA::AFF?C8CB<EFEFI:C11?BF>9*9?F;B?BFFEDEC8B4=@@F47=CEEEEE:AD@>?B@@D>@;@A@BBA3>AB@_Mismatch_1_Sense_+_Library_PoolT
CTCTCCCTGCCTTTTTTAATGCCAAGTGTCTTTAAAAAGCCACTATATGTCAGCTTCATCTTCGCTATAATTTACATGCTATCTTCTTC
>Frequency_1_QualityScore_FDHHHHHHHHIIJIIIJIJIIIJJIJJIJIJJGIIJJJIJJJJJJGIHIIJGJHIJJJJJIIIJJJHHHEFFFEFFEEEEEEEDDEEDDEDDDD_Mismatch_1_Sense_+_Library_PoolT
GTTTCATAGTGTTGTAGTAACAAGAAGCTATCCCTGCCTTTTTTAATGCCAAGTGTCTTTAAAAAGCCACTATATGTCAGCTTCATCTTCGCTA
>Frequency_1_QualityScore_@@?2AADEEB@A?FF<F@E@@C<A@E>EE?9?D:BDDDDIIIICCECEDDE48==C>@C=@@@ED=A=??.;?BDD>>AA>AAAB>A<AA<9>A_Mismatch_2_Sense_+_Library_PoolT
TAGTGTTAGTATGTGTAATAAAAATAATAAGAGTGCCGTCGAGATATGTACCCTGTTTCATAGTGTTGTAGTAACAAGAAGCTATCCCTGCCTT
>Frequency_1_QualityScore_FFFHHFHICGGGJJIJIGIEIIIJIJJIJJJJIJJIIHGJJJEHHIHCHIJIIGIJJIIG_Mismatch_0_Sense_+_Library_PoolT
TGTTGTAGTGACAAGAAGCTATCCCTGCCTTTTTTAATGCCAAGTGTCTTTAAAAAGCCA
>Frequency_1_QualityScore_FFHHHHHJJIIJJJJJJJJJJJJJIJJJJJJJJIIIJJJIIGIIJJJJIJJJ_Mismatch_0_Sense_+_Library_PoolT
CAAGAAGCTATCCCTGCCTTTTTTAATGCCAAGTGTCTTTAAAAAGCCACTA
>Frequency_1_QualityScore_FFHHHHHJJJJJJJIIEGHHJJJIJJJJIIJJJJIIJJIIJGIJIJJJJIIJJGIHIIHIJJIJJJJHHHHHHHFFFCEEE_Mismatch_0_Sense_+_Library_PoolT
ATGTACTCTGTTTCATAGTGTTGTAGTGACAAGAAGCTATCCCTGCCTTTTTTAATGCCAAGTGTCTTTAAAAAGCCACTA
>Frequency_1_QualityScore_FFHHHHHJJJJJJJJJIJJIIJIIJFHJIIJJJJJJJJJJJJIJ_Mismatch_0_Sense_+_Library_PoolT
TATCCCTGCCTTTTTTAATGCCAAGTGTCTTTAAAAAGCCACTA
>Frequency_1_QualityScore_FFGHGHHJDHJJJBGGHJI@HEFGIDBG@EHE@C?FHIJJJCID?EHIDBFF<CFCFHIJIJJJJJGHA?EHCFFFDFFDCC>_Mismatch_0_Sense_+_Library_PoolT
GTGTCTTTAAAAAGCCACTATATGTCAGCTTCATCTTCGCTATAATTTACATGCTATCTTCTTCGGTGTGTAATATTTTTCCA
>Frequency_1_QualityScore_FFHFHHFIFGFHIJIIIHGIJJIJIIJJJJJJJJJJJJIIJJJHIHIGHIJIGHIGIJIIGFHIJIHHHCC_Mismatch_0_Sense_+_Library_PoolT
TTTCATAGTGTTGTAGTGACAAGAAGCTATCCCTGCCTTTTTTAATGCCAAGTGTCTTTAAAAAGCCACTA
>Frequency_1_QualityScore_DDFAAFFEF3<CGFF84DF0?;)8B6;?8CF<)//8@FFBFF;C;3=C;?)))..6(.;@B6@BBD:_Mismatch_1_Sense_+_Library_PoolT
CGGGAATCGACGGTAATTGTGGTGGGCATGAAGTATAGCGTGATATGTATAGGGTTAGTATGTGTAA
>Frequency_1_QualityScore_FFHBHBDFE>GHHGCGHGIIAHIIIIIIGIIIIIGHIIIIIIIGGHIIIIFAFFH>FCHGIIICCC_Mismatch_0_Sense_+_Library_PoolT
TCATAGTGTTGTAGTGACAAGAAGCTATCCCTGCCTTTTTTAATGCCAAGTGTCTTTAAAAAGCCA
>Frequency_1_QualityScore_FDHHHHHJJJJJJJJJJJJJJFHFGHIJJGJJJJJJJJJJJIJIIJJJJIJJJJJJHIIIIJJJG_Mismatch_0_Sense_+_Library_PoolT
TTTACATGCTATCTTCTTCGGTGTGTAATATTTTTCCAAACTCCAAACTCTTTGGTCAGATTTTA
>Frequency_1_QualityScore_DD;DHFFGIJIGIIIJIGIHIIFGHG:=;@DFFFDCBA@@AC@DCD@CDCDDBDD@CBCCD>@>:>@:>@@>ACDBCCCA@AACCCAACEE@@A_Mismatch_1_Sense_+_Library_PoolT
GCAGTCCCGGCGACGGGAATCGACGGTAATTGTGGTGGGCATGAAGTATAGCGTGATATGTATAGTGTTAGTATGTGTAATAAAAATAATAAGA
>Frequency_1_QualityScore_FFFHGHHJFIJHIII:CGGCGCGGBGIJBGGICIIIIJFGHI@GEEHHGHFFDEDEEDEC@CCEFFDEE;CCCACBCDDCCCAC5:ACDDDDBD_Mismatch_1_Sense_+_Library_PoolT
GACGGGAATCGACGGTAATTGTGGTGGGCATGAAGTATAGCGTGATATTTATAGTGTTAGTATGTGTAATAAAAATAATAAGAGTGCCGTCGAG
>Frequency_1_QualityScore_FFHHHHHJJJGHIJJIJJJJJIJJJJJJJJJJHIJJJJJJIIIJJIJ@HHIJJJJJJJIJIHHHHHFFFEFEEEDDCDCDCDCDACDDDDDDDD_Mismatch_2_Sense_+_Library_PoolT
ATAATAAGAGTGCCGTCGAGATATGTACCCTGTTTCATAGTGTTGTAGTAACAAGAAGCTATCCCTGCCTTTTTTAATGCCAAGTGTCTTTAAA
>Frequency_1_QualityScore_FFHHHHHJJIJJJJJJJJJJJJJJJJJJJJJJJJJJJJJJJJJIJIJJJJJJJIJFHHIIIJJJJJJJIHFGHHHFFFFFEDDCEEDDDBDDDD_Mismatch_1_Sense_+_Library_PoolT
AAGCCACTATATGTCAGCTTCATCTTCGCTATAATTTACATGCTATCTTCTTCGGTGTGTAATATTTTTCCAAACTCCAAACTCTTTGGTCAAA
>Frequency_1_QualityScore_FFHHHFHIFHIJJJGHJGJJJJJEHFFFDDDDDDDDDDDDDDDDD7BDEEDCDDCBDDDCDDACDACEE>CCDDADDDDCCDDEDDDDCDCCCD_Mismatch_1_Sense_+_Library_PoolT
GGCGGAGGTTCGGGATGAGGCGGTCCCGGCGACGGGAATCGACGGTAATTGTGGTGGGCATGAAGTATAGCTTGATATGTATAGTGTTAGTATG
>Frequency_1_QualityScore_FFHFHHHJJJJJIJJJJIGHIIIIJJIII_Mismatch_0_Sense_+_Library_PoolT
AAGTGTCTTTAAAAAGCCACTATATGTCA
>Frequency_1_QualityScore_D)@DFHHIIIGI>?GHHGFFDGGII9DGGIBBHGIDDHFH@FHHIIIIICAGIIFHHD???CDEDCECCACCCD?CDECCC?B?B>B<>@CDEE_Mismatch_1_Sense_+_Library_PoolT
GGCTTTTTTAATGCCAAGTGTCTTTAAAAAGCCACTATATGTCAGCTTCATCTTCGCTATAATTTACATGCTATCTTCTTCGGTGTGTAATATT
>Frequency_1_QualityScore_FEHHHHHJJJJJJJJJJJJJJJIJJJJJJJJJJJJJJHHIJJJJIJIJJJIJ_Mismatch_1_Sense_+_Library_PoolT
GTGACAAGAAGCTATCCCTGCCTTTTTTAATGCCAAGTGTCTTTAAAAAGCA
>Frequency_1_QualityScore_@11)0ACC@?EAADD9D=D@\-;AA8/9>?6?8:-<>?<995&))<>A>A=+2<7===?A<>4>>DA>9)0<>B:>:>BDD(4::>A_Mismatch_1_Sense_+_Library_PoolT
GGAGGTTCGGGATGAGGCGGTCCCGGCGACGGGAATCGACGGGAATTGTGGTGGGCATGAAGTATAGCGTGATATGTATAGTGTTAG
>Frequency_1_QualityScore_FDHHHHHJJIIJJJJIJJJJJJJJJJJJJIIJJJJJJJJJJJJJJHIIIJJJJJJJGIJJJJHHHHHHFDFFFFFEEEEEEEDDDDDEDFFEDE_Mismatch_1_Sense_+_Library_PoolT
GTGTTGTAGTAACAAGAAGCTATCCCTGCCTTTTTTAATGCCAAGTGTCTTTAAAAAGCCACTATATGTCAGCTTCATCTTCGCTATAATTTAC
>Frequency_1_QualityScore_FFHHHHHFHJHGHIJIFGIGHIGGFDBDDDDDD@BDDDDDDDDABDD:ADDEDCCD<BBDDCCB@CD>A>BDDD@BBCDDDDDDDDCDCDDD>@_Mismatch_0_Sense_+_Library_PoolT
GAGGCGGAGGTTCGGGATGAGGCGGTCCCGGCGACGGGAATCGACGGTAATTGTGGTGGGCATGAAGTATAGCGTGATATGTATAGTGTTAGTA
>Frequency_1_QualityScore_FFHHHHHIJJIJJIJJIJJJIJGIJHFDDDDDDDDDDD:BDEEDCCDABDDDDDDDDDCCDDDDDEDCDECD@DDDCCDCDDDCDDEDDDDEEE_Mismatch_1_Sense_+_Library_PoolT
GTTCGGGATGAGGCGGTCCCGGCGACGGGAATCGACGGTAATTGTGGTGGGCATGAAGTATAGCATGATATGTATAGTGTTAGTATGTGTAATA
>Frequency_1_QualityScore_FFHHHHHJJJJJJJJJJJIJJJJDHHF=ADEEEEDDCDDDDDDDACDCCEEEDDBDBDEED:BCBDCDC>CDCDDECECDCCCCDDDBCCCCAC_Mismatch_1_Sense_+_Library_PoolT
TGCGGTCCCGGCGACGGGAATCGACGGTAATTGTGGTGGGCATGAAGTATAGCGTGATATGTATAGTGTTAGTATGTGTAATAAAAATAATAAG
>Frequency_1_QualityScore_::0C:?0:2C4ECF><99<E>E?D91:9;DDADDD*0?D?*/8BD@CEC=8=)7@=;?7=;9?AAA>6>>?3;>>A;>>>::A?9559>A_Mismatch_1_Sense_+_Library_PoolT
CGTCGAGATATGTACTCTGTTTCATAGGGTTGTAGTGACAAGAAGCTATCCCTGCCTTTTTTAATGCCAAGTGTCTTTAAAAAGCCACTA
>Frequency_1_QualityScore_FFGHHHHJJHIIJJIJJJJJJIIJIJJJJJJJIJJJJJJJJIJJJJIJJJJJIJJJIJJJJJJJJJJJJIJIHHEEDEEEEDEFEEEDDCC_Mismatch_0_Sense_+_Library_PoolT
AATGCCAAGTGTCTTTAAAAAGCCACTATATGTCAGCTTCATCTTCGCTATAATTTACATGCTATCTTCTTCGGTGTGTAATATTTTTCCA
>Frequency_1_QualityScore_DDHHHHHJJJJJIGEJIIJIIGGGIIIJJJIJJJJIJIJIIJIJJIIJFGAGFGH_Mismatch_1_Sense_+_Library_PoolT
TATATGTCAGCTTCATCTTCGCTATAATTTACATGCTATCTTCTTCGGTGTGTTA
>Frequency_1_QualityScore_FFHHHHHJJJIJIGIHHJJJJJJJJJJJJJJJJJJJJJJJJJJJJJJJJJJJIJJIGIJIIIJJJJJIJCGHHHHHHFDBBCAEDDCDFEEDDC_Mismatch_1_Sense_+_Library_PoolT
TTTTAATGCCAAGTGTCTTTAAAAAGCCACTATATGTCAGCTTCATATTCGCTATAATTTACATGCTATCTTCTTCGGTGTGTAATATTTTTCC
>Frequency_1_QualityScore_FFHHHHHJJJJJJJJJIIJJJJJJGFDDDDDDDDDDDD<BDEEDCDDDDDDDDDBCDDACDEEDDBBDDDDDEECDDCCDEDDCDDEDDDDEEE_Mismatch_1_Sense_+_Library_PoolT
GTTCGGGATGAGGCGGTCCCGGCGACGGGAATCGACGGTAATTGTGGTGGGCATGAAGTATAGCGTGATATTTATAGTGTTAGTATGTGTAATA
>Frequency_1_QualityScore_?DCFHCCEGDB)@ABFHFBEEDB2\3;29<>B>>@@-7888B3<9AA33:((377;(>>CC>+>>>>A@:(:++:@CDA::@:@CCC8(>@:@:_Mismatch_1_Sense_+_Library_PoolT
GGCGGTCCCGGCGACGGGAATCGACGGTAATTGTGGGGGGCATGAAGTATAGCGTGATATGTATAGTGTTAGTATGTGTAATAAAAATAATAAG
>Frequency_1_QualityScore_FFHHHHHJJJJJIJJJJIJJJJJEGGHHIIJIIJJJJJJJJJJIJJJJJJJJJJJJJIIJJGGIIIJJJJ_Mismatch_0_Sense_+_Library_PoolT
AATTTACATGCTATCTTCTTCGGTGTGTAATATTTTTCCAAACTCCAAACTCTTTGGTCAGATTTTACTA
>Frequency_1_QualityScore_FFHHHHHJJIJJJJJJJJJJJJJJJJJJJJJJJJJJFHIIJJJJJJJIGJJJJIIIJIIIIIJJHGHH_Mismatch_0_Sense_+_Library_PoolT
TGACAAGAAGCTATCCCTGCCTTTTTTAATGCCAAGTGTCTTTAAAAAGCCACTATATGTCAGCTTCA
>Frequency_1_QualityScore_FFHHHHHJIIJJJJJIIJJJIIJH9?DFFFCCDCDDDDDDDDDDCDEEEDD@BBDDEDDEEEEBDCDDDDCDEEDDCDDDDDDDDDDEEDDDC>_Mismatch_1_Sense_+_Library_PoolT
AGTCCCGGCGACGGGAATCGACGGTAATTGTGGTGGGCATGAAGTATAGCGTGATATGTATAGTGTTAGTATGTGTAATAAAAATAATAAGAGT
>Frequency_1_QualityScore_DBHFHHDGGHEFGICHIIAHHHEHHHCGHHGHHIHB?CCFHHGHGHGHHGGHGFHDHGCEGGBHGIGFHFHGFDCCBE?@EDAE_Mismatch_0_Sense_+_Library_PoolT
CATGAAGTATAGCGTGATATGTATAGTGTTAGTATGTGTAATAAAAATAATAAGAGTGCCGTCGAGATATGTACTCTGTTTCAT
>Frequency_1_QualityScore_FFHHHHHJJJIIJHIJJJJJIJJJIIIIIIJJJJJHGIJJJJJIGHIIJJJHIJJJJIJGGIJJJGHHH)?BEFFFEDDCDDDDDDDCDEEDDD_Mismatch_2_Sense_+_Library_PoolT
AAAATAATAAGAGTGCCGTCGAGATATGTACCCTGTTTCATAGTGTTGTAGTAACAAGAAGCTATCCCTGCCTTTTTTAATGCCAAGTGTCTTT
>Frequency_1_QualityScore_D?FHFH8EEEGGCHIFGFGHIFGFECBB?BBCB?BBB0?BDDCCCBCB@B?<C@>AC>4>C:@@598A(4@44::>4::@(:>:>@:@43:>4:_Mismatch_1_Sense_+_Library_PoolT
TTCGGGATGAGGCGGTCCCGGCGACGGGAATCGACGGTAATTGTGGTGGGCATGAAGTATAGCGTGATGTGTATAGTGTTAGTATGTGTAATAA
>Frequency_1_QualityScore_:@C:@88:DDFGFEE?;=C=@@;=B9656??;B-:-375?32?<B-)(+>3>A:8(88-2??BAA@+4:@:(0))2>@3:@:::A_Mismatch_0_Sense_+_Library_PoolT
AGGCGGAGGTTCGGGATGAGGCGGTCCCGGCGACGGGAATCGACGGTAATTGTGGTGGGCATGAAGTATAGCGTGATATGTATAG
>Frequency_1_QualityScore_FFFHGGHJHHIJIIHIIGIHDHDFFC>ABD;A@DDDCCDCBDDDDDDDDDDCDDEDDB@BCDCD@@CDDEECCCD@DDEEECDDEACCDDDCCE_Mismatch_1_Sense_+_Library_PoolT
TGAGGCGGTCCCGGCGACGGGAATCGACGGTAATTGTGGTGGGCATGAAGTATAGCGTGATATGTATAGTTTTAGTATGTGTAATAAAAATAAT
>Frequency_1_QualityScore_BDDFFFAEFIFF@/-@?_Mismatch_0_Sense_+_Library_PoolT
GGCGGTCCCGGCGACGG
>Frequency_1_QualityScore_FFHHHHHJJJJJJJJJJJIJJFGEHEHIIIIJJJJJJHHIHIJJI_Mismatch_0_Sense_+_Library_PoolT
TTTACATGCTATCTTCTTCGGTGTGTAATATTTTTCCAAACTCCA
>Frequency_1_QualityScore_FFHHHHHIJJJJJJJJJJJIIJJJJJJJJJJJJJJJJIJJJIJIJGIIJJJIJJJIIJJJJJ_Mismatch_0_Sense_+_Library_PoolT
GTTGTAGTGACAAGAAGCTATCCCTGCCTTTTTTAATGCCAAGTGTCTTTAAAAAGCCACTA
>Frequency_1_QualityScore_FFHHHHHJJJIIJJJJJJIJJJJIJJJJJJJJIJFHFHHIJJJJJJJJJJJJIIIJJI_Mismatch_0_Sense_+_Library_PoolT
ATCTTCGCTATAATTTACATGCTATCTTCTTCGGTGTGTAATATTTTTCCAAACTCCA
>Frequency_1_QualityScore_BA;CF<<CD6F?G<<CFEAH7;6=A;8=C?>B?8:?C8275<0(+9>@3>8C@<7<<<8((44@C>>:5<>BC:4:+4:::CC:>>@_Mismatch_1_Sense_+_Library_PoolT
GGAGGTTCGCGATGAGGCGGTCCCGGCGACGGGAATCGACGGTAATTGTGGTGGGCATGAAGTATAGCGTGATATGTATAGTGTTAG
>Frequency_1_QualityScore_FFHHDHHJJJJJJFHIIJJJJJJ_Mismatch_0_Sense_+_Library_PoolT
CCAAACTCTTTGGTCAGATTTTA
>Frequency_1_QualityScore_FFHHGGFGIGGII+<CFBGIJHIHIJFIJJJIEGCFGE*:DH@DGGGG?FGIIJJJJJJJJIIJIIIEIJHEFDDDDEFFDFEEEDDDDDACDD_Mismatch_2_Sense_+_Library_PoolT
GCCAAGTGTCTTTGAAAAGCCACTATATGTCAGCTTCAGCTTCGCTATAATTTACATGCTATCTTCTTCGGTGTGTAATATTTTTCCAAACTCC
>Frequency_1_QualityScore_FFHHHHHJJJJJJJJJJJJJJJJJJHIIIIJJJJJJJJJJIJJIJGIJIJJJIJIJIIIJGCHGIHHHHHFFFFDFEEDEEEDEEACD@@?BBB_Mismatch_1_Sense_+_Library_PoolT
TATCCCTGCCTTTTTTAATGCCAAGTGTCTTTAAAAAGCCACTATATGTCAGTTTCATCTTCGCTATAATTTACATGCTATCTTCTTCGGTGTG
>Frequency_1_QualityScore_FFHHFDHGIJIJJIIIIFIGHHIIIJJIIJJJIIEIIIIIIHIGHDDGHJHIGBHEIIIJJJJJJGGHHEHDCDEBD?CCCEEEEDCCCCCCDD_Mismatch_2_Sense_+_Library_PoolT
GCGTGATATGTATAGTGTTAGTATGTGTAATAAAAATAATAAGAGTGCCGTCGAGATATGTACCCTGTTTCATAGTGTTGTAGTAACAAGAAGC
>Frequency_1_QualityScore_FFHHHHHIJJJJIJJJJJJJHIIIIIJJJJJJIIJHIIJJHIJJJJIIHHIJJJJI_Mismatch_0_Sense_+_Library_PoolT
ATATGTACTCTGTTTCATAGTGTTGTAGTGACAAGAAGCTATCCCTGCCTTTTTTA
>Frequency_1_QualityScore_DDDFFDAB?C?CIHIB:?1?FFEFB_Mismatch_0_Sense_+_Library_PoolT
GCCAAGTGTCTTTAAAAAGCCACTA
>Frequency_1_QualityScore_FFHHHHHJJJJJJHIHJJJJJJJJJJJI_Mismatch_1_Sense_+_Library_PoolT
TTTTAATGCCAAGTGTCTTTAAAAAGCA
>Frequency_1_QualityScore_FFHHHHHIJJJJJJJJJHHIJJJJGHHIGJJHIJJJHGGIJJGIJJIIIIJIIJJJJIJJIIIJIJHHIEHHFFDDDDDEDFFEEDDDCDDDFE_Mismatch_0_Sense_+_Library_PoolT
TTGTGGTGGGCATGAAGTATAGCGTGATATGTATAGTGTTAGTATGTGTAATAAAAATAATAAGAGTGCCGTCGAGATATGTACTCTGTTTCAT
>Frequency_1_QualityScore_FFHHHHHJGHHJJIJIHJJJIJJJJJIJIJJJJJJJJJIJJIJIJJJJIJIJHIGGIIJIIIJJJHHHHFEF_Mismatch_1_Sense_+_Library_PoolT
TTTCATAGTGTTGTAGTAACAAGAAGCTATCCCTGCCTTTTTTAATGCCAAGTGTCTTTAAAAAGCCACTAT
>Frequency_1_QualityScore_FFHHGHHJJGHIJCDDEIJDHGDHIJJJJFGHJFFHDHII@EGHFHHEEHED?BCCDF@DCECDBBEDDCDDDDDDEEDEDCBCDDDDDDDDDD_Mismatch_1_Sense_+_Library_PoolT
CGGGAATCGACGGTAATTGTGGTGGGCATGAAGTATAGCGTGATATGTATAGTGTTAGTATGTGTAATAAAAATAATAATAGTGCCGTCGAGAT
>Frequency_1_QualityScore_FFFHHHHJJIJJJJJJJJJJJJIJIIJFIIJJJJJJJEIJJFIJJJJJJJIIGIJIIIJJJGHFFFFFEDCACDEEEDDDDDDDDD_Mismatch_1_Sense_+_Library_PoolT
CGTCGAGATATGTACTCTGTTTCATAGTGTTGTAGTGACAAGAAGCTATCCCTGCCTTTTTTAATGCCAAGTGTCTTTAAAAAGCA
>Frequency_1_QualityScore_FFHHHHHJIJIJJJJJIJJIGIJJJJJIJJJJJJJHIIIJJJJIJJJJJHHHHHFFFFFEEEDDDDDDDDDDDDDDDDDCDEEDDDD_Mismatch_0_Sense_+_Library_PoolT
AAGAGTGCCGTCGAGATATGTACTCTGTTTCATAGTGTTGTAGTGACAAGAAGCTATCCCTGCCTTTTTTAATGCCAAGTGTCTTTA
>Frequency_1_QualityScore_FDH<DBFGHIHHGIIIIJGICHIIJEGIIJIIJJJJJJJJIIJHGHIJEFHJIHDGGIJEACGEIIIIHCEHFCBEF@DC_Mismatch_1_Sense_+_Library_PoolT
GTCAGCTTCATCTTCGCTATAATTTACATGCTATCTTCTTCGGTGTGTAATATTTTTCCAAACTCCAAACTCTTTGGCCA
>Frequency_1_QualityScore_FFHHHHHJJJJJIHIJIJJJJJJJJIJJJJJJJJJJIJIJJJJJJJJIJJJJJJJJJJJJJIJJJJJIJGGGFGHHHFDDACEEEEEEEEDCDD_Mismatch_0_Sense_+_Library_PoolT
TTTTAATGCCAAGTGTCTTTAAAAAGCCACTATATGTCAGCTTCATCTTCGCTATAATTTACATGCTATCTTCTTCGGTGTGTAATATTTTTCC
>Frequency_1_QualityScore_FFHHHHHJJIJJJJJJGHIIJIJJJJJJIJJJJJJJJJJJJJJJJJJFHIJJJJJJJJJJ_Mismatch_1_Sense_+_Library_PoolT
ACTCCAAACTCTTTGGTCAGATTTTACTATTATTGTGTCCATTCTTCTTCCTGGATCTTA
>Frequency_1_QualityScore_FF22<DDHIIHGHEIHIIIIIIIIIIIIIIIIIIIIIIIIGIIIIIIIIGIIIIIIIHD;DHGHGHHGFCBDDFFEDCCCDDCDDDDDDDDDDD_Mismatch_1_Sense_+_Library_PoolT
AAGAGCCACTATATGTCAGCTTCATCTTCGCTATAATTTACATGCTATCTTCTTCGGTGTGTAATATTTTTCCAAACTCCAAACTCTTTGGTCA
>Frequency_1_QualityScore_DDFFAA:EFBDAF:CD?99BAAB8AC:A<B?BB6B39?>825@5B((+:@+>?+<?;BB_Mismatch_0_Sense_+_Library_PoolT
GCGGAGGTTCGGGATGAGGCGGTCCCGGCGACGGGAATCGACGGTAATTGTGGTGGGCA
>Frequency_1_QualityScore_FFHHHHHIJJJIIJFHHIJJJJHIJJJJJJJJJJIIJJJJJJJJIJJJJJJJJJJJJHHHHGGFFFFFFEDEEDD_Mismatch_2_Sense_+_Library_PoolT
ACTCTGTTTCATAGTGTTGTAGTGACAAGAAGCTATCCCTGCCTTTTTTAATGCCAAGTGTCTTTAAAAAGCCGA
>Frequency_1_QualityScore_DFDFFFBIGIFICEIIEHIGGDEHCGBGIIIJIFGEHIGIHHHIHIHGIGGJJJJIJJIIJIEHHGIFHE_Mismatch_1_Sense_+_Library_PoolT
CTGTTTCATAGTGTTGTAGTGACAAGAAGCTATCCCTGCCTTTTTTAATGCCAAGTGTCTTTAAAAAGCA
>Frequency_1_QualityScore_FDFHHHDGHJJGICFHIJIIEIGIGCHFGGGGIIHDFDIIGGGIIHHIJIJJJIHFDEHHHGEIIGHHHHEEHFFFFBBEEEEEEAA@CBCDDD_Mismatch_2_Sense_+_Library_PoolT
ATGAAGTATAGCGTGATATGTATAGTGTTAGTATGTGTAATAAAAATAATAAGAGTGCCGTCGAGATATGTACTCTGTTTCATAGTGTTGTAAA
>Frequency_1_QualityScore_FFHHHHHJIJJJJJJJJJJJJJJHIIIJHJJJJJJJJJJJJJJJJJJJJJJJJJJJJJJHJJJJJGIIIIHHHHHHGFFFFEDEEEDDEFFFED_Mismatch_1_Sense_+_Library_PoolT
GAGATATGTACTCTGTTTCATAGTGTTGTAGTGACAAGAAGCTATCCCTGCCTTTTTTAATTCCAAGTGTCTTTAAAAAGCCACTATATGTCAG
>Frequency_1_QualityScore_;BBFD>?DGFFI@HEEFC6DFFIICGIDG9F9<DGCFDDGCEFB@DF_Mismatch_1_Sense_+_Library_PoolT
TCAGCTTCATCTTCGCTATAATTTACATGCTATCTTCTTCGGTGTAT
>Frequency_1_QualityScore_FDF<F=D@?ECGDHHG>HAAFFE:C<CDGHIHH@EHID9DF>BFGGBFADGEHIDBBCDF@2@@CEECG?;AA>6@DFFECEECB@CCC;@CC@_Mismatch_0_Sense_+_Library_PoolT
ATGTACTCTGTTTCATAGTGTTGTAGTGACAAGAAGCTATCCCTGCCTTTTTTAATGCCAAGTGTCTTTAAAAAGCCACTATATGTCAGCTTCA
>Frequency_1_QualityScore_FFHHHHHJJJJJJJHJJJJJJJIJIIJJJJJJJJJJJJIJJJIJJIJJJJJJJJIJHHHHGIJJJJJJJEHHHGHFFFFFEEDEEDDDDDDCCC_Mismatch_1_Sense_+_Library_PoolT
AAAGCCACTATATGTCAGCTTCATCTTCGCTATAATTTACATGCTATCTTCTTCGGTGTGTAATATTTTTCCAAACTCCAAACTCTTTGGTCAA
>Frequency_1_QualityScore_FFHHHHHIJJJJIJIGHF6ACDED@CD?CDDDDDDDDDCC>CDCB<5?CEEDBCCDED>@CCC>CDDDEDDEEEDDDDDDDEDCAD@:::AB0<_Mismatch_1_Sense_+_Library_PoolT
GGCGACGGGAATCGACGGTAATTGTGGTCGGCATGAAGTATAGCGTGATATGTATAGTGTTAGTATGTGTAATAAAAATAATAAGAGTGCCGTC
>Frequency_1_QualityScore_FFHHHHHJGHIJHIHHJIHIHHJIJJIJJJJJJJJJJJHHJJJIJJIJIJJJJJIJJJJJJJJJHJIJJBGHHHHHHFFFFFFCEEDEDDCDDD_Mismatch_0_Sense_+_Library_PoolT
ATGTATAGTGTTAGTATGTGTAATAAAAATAATAAGAGTGCCGTCGAGATATGTACTCTGTTTCATAGTGTTGTAGTGACAAGAAGCTATCCCT
>Frequency_1_QualityScore_DBHDFFFIIGGHHGHJJFIGIDGIIJJGJ_Mismatch_0_Sense_+_Library_PoolT
TAATGCCAAGTGTCTTTAAAAAGCCACTA
>Frequency_1_QualityScore_FFHHHHHJJJJJJJIJIJJIJIIJFBEFEEEEEDCDDDDDDDDDDCDFDEDD;@?CEDDCDDDECDDED@@DCDDDDDDDDDDDD@CDDEDDDD_Mismatch_1_Sense_+_Library_PoolT
CGTTCCCGGCGACGGGAATCGACGGTAATTGTGGTGGGCATGAAGTATAGCGTGATATGTATAGTGTTAGTATGTGTAATAAAAATAATAAGAG
>Frequency_1_QualityScore_FFHFFCFHIIJJJIIGFFCDEDDDDDD3<?DDDDDD<@BDDDDDDDD@ADCDCB7@BDDDD@DDDEEEECCCCCDDBCDDEDDDDDDDDDEEDD_Mismatch_1_Sense_+_Library_PoolT
GGCGGTCCCGGCGACGGGAATCGACGGTAATTGTGGTGGGCATGAAGTATAGCGTGATATGTATATTGTTAGTATGTGTAATAAAAATAATAAG
>Frequency_1_QualityScore_BDFFABFG9FA@@FF;DHCHE@FF3CFFFFCEGEIAGBF4DDHHBFECEAB9DFGGBFEHCB5@BHCH=_Mismatch_2_Sense_+_Library_PoolT
CTTTAAAAATCCACTATATGTCAGCTTCATCTTCGCTATAATTTACATGCTATCTTCTTCGGTGTGTTA
>Frequency_1_QualityScore_FFHHHDFIHII+CFCHGIII6D@GHHI;BEE9CBCB/=?CFDCA<5<@B?C?ADDC:>@>CCB5>??CC(:4::@BCC@:::A@@>CB@C_Mismatch_1_Sense_+_Library_PoolT
TCGGGATGAGGTGGTCCCGGCGACGGGAATCGACGGTAATTGTGGTGGGCATGAAGTATAGCGTGATATGTATAGTGTTAGTATGTGTAA
>Frequency_1_QualityScore_FEFHFFHIGIJIJJJJDHIJIIJJJJJJIJJJI_Mismatch_2_Sense_+_Library_PoolT
GTAGTAACAAGAAGCTATCCCTGCCTTTTTTAC
>Frequency_1_QualityScore_FFHHHHHJJJJJIJHHIJJJJJIIIJJJJJJJJJJJIJJJJJJJHIJIJGIJJIJJJJJJHHHHHHFFFFFDEEEEDDDDDDDDDDDDCDDDDD_Mismatch_2_Sense_+_Library_PoolT
AAAAATAATAAGAGTGCCGTCGAGATATGTACCCTGTTTCATAGTGTTGTAGTAACAAGAAGCTATCCCTGCCTTTTTTAATGCCAAGTGTCTT
>Frequency_1_QualityScore_FFHHHHHJJJJIJIIJJJJJJJIJJJJJJJJJIJJJJJJJJHHIIJJJHIJJJJIJJ_Mismatch_0_Sense_+_Library_PoolT
TGTAGTGACAAGAAGCTATCCCTGCCTTTTTTAATGCCAAGTGTCTTTAAAAAGCCA
>Frequency_1_QualityScore_DAC?C?DEDDI<<EFIEA<CE<EEEEC>DD8DDDD?D?B?DEDC@</9?C==.88;@AADDEICADCDA=?;ADD;>>3;A=>;;>89B;B_Mismatch_1_Sense_+_Library_PoolT
GCCTTTTTTAATGCCAAGTGTCTTTAAAAAGCCACTATATGTCAGCTTCATCTTCGCTATAATTTACATGCTATCTTCTTCGGTGTGTAAA
>Frequency_1_QualityScore_FFHHHHHJJJJJJJJJJJJJJIJJJJJJJJJJIIIIJIJJJJJJJJJIJJJIJJIIJJIJJJJJJHFFFCFEECEDDCDDDDDDDDCCDDDDDD_Mismatch_2_Sense_+_Library_PoolT
ATTACCGTCGAGATATGTACTCTGTTTCATAGTGTTGTAGTGACAAGAAGCTATCCCTGCCTTTTTTAATGCCAAGTGTCTTTAAAAAGCCACT
>Frequency_1_QualityScore_FFHCFFHIIHHIFHJJJJJJIJJFHIIJJJFHIJJJJGIIIJFFEGII@GHIEHHIGIIJHHGHHFFFFBDEACEEDBDDDDDDEFEEEEEDDD_Mismatch_1_Sense_+_Library_PoolT
CGGTAATTGTGGTGGGCATGAAGTATAGCGTGATATGTATAGTGTTAGTATGTGTAATAAAAATAATAAGAGTGCCGTCGATATATGTACTCTG
>Frequency_1_QualityScore_FFHHHHGJJJJJJIJJJJJJJJJIIJJJIIIIJJJJIIIIJGJGJJJJIJJIJJJJJJJJJJHGHHFFFFEDEEEEEEDDCDDDDDDCDDD_Mismatch_0_Sense_+_Library_PoolT
CCGTCGAGATATGTACTCTGTTTCATAGTGTTGTAGTGACAAGAAGCTATCCCTGCCTTTTTTAATGCCAAGTGTCTTTAAAAAGCCACTA
>Frequency_1_QualityScore_F?FFHFHIJJJIJJIIJJIII@FGHIHHGFFFDEEEFEDDDDDDDDDFEEDDDADDDDEEDDDDCDDDDACDDDDDDDDDDDDDDDDDDDDDDD_Mismatch_1_Sense_+_Library_PoolT
GTGTAATAAAAATAATAAGAGTGCCGTCGAGATATGTACTCTGTTTCATAGTGTTGTATTGACAAGAAGCTATCCCTGCCTTTTTTAATGCCAA
>Frequency_1_QualityScore_FFHGHHHJJJJJFHIJJIJIIJIIJJ_Mismatch_1_Sense_+_Library_PoolT
TTTCGCATCAGGTCTCCAGATTACAC
>Frequency_1_QualityScore_FFHHHHHJJJJJGJJJJJJGDGFHGHIIJJIIJIJJJJJJJJJJJJJIDGGHIJEEHHHHHHHHFFF_Mismatch_0_Sense_+_Library_PoolT
TTACATGCTATCTTCTTCGGTGTGTAATATTTTTCCAAACTCCAAACTCTTTGGTCAGATTTTACTA
>Frequency_1_QualityScore_?DHHHHHJJJGIJJJJJJJJIFHCFGHIEIJJJJIJJJJJJJJJJJJJJJIJJJJGGGGIIJJJJIJIIGGHHHHHHFD_Mismatch_1_Sense_+_Library_PoolT
TTTACATGCTATCTTCTTCGGTGTGTAATATTTTTCCAAACTCCAAACTCTTTGGTCAGATTTTACTATTATTGTGTCA
>Frequency_1_QualityScore_DFGGHGHJJJJJJJJJJJJCBHIIJJJIIJJIIIIGIJJIGIJJJJJHIJIJJIJIJIJGGCHFHHHGE@C@BDDBEECC_Mismatch_0_Sense_+_Library_PoolT
TATGTACTCTGTTTCATAGTGTTGTAGTGACAAGAAGCTATCCCTGCCTTTTTTAATGCCAAGTGTCTTTAAAAAGCCAC
>Frequency_1_QualityScore_FFGFHHFIJJIIIIJHHIIIJHGIIHIGIIJJJJJJJJJJJJIJJHGHIJIJIJIJIIJJIIIFHHHHHHFFFFFBEEFDEEEEDDCDDDDDCD_Mismatch_1_Sense_+_Library_PoolT
TCGTGATATGTATAGTGTTAGTATGTGTAATAAAAATAATAAGAGTGCCGTCGAGATATGTACTCTGTTTCATAGTGTTGTAGTGACAAGAAGC
>Frequency_1_QualityScore_FFHHHHHJJJJJJHJJGIHJJIIJJJJIJJJJJJIJJJJJJJJJJJJJJJJIJJJIJHIHGIIIIIIHHHHFFFFFCEEEEEDEDDDDDEECDE_Mismatch_1_Sense_+_Library_PoolT
CTCTGTTTCATAGTGTTGTAGTGACAAGAAGCTATCCCTTCCTTTTTTAATGCCAAGTGTCTTTAAAAAGCCACTATATGTCAGCTTCATCTTC
>Frequency_1_QualityScore_FFFHFHHIGIGJIJIJEIJIIHDGGBGEIHIGHIGHIIGHIIGCHIJHIJJFFGGIJJIIJIJJJHHG_Mismatch_0_Sense_+_Library_PoolT
CACTATATGTCAGCTTCATCTTCGCTATAATTTACATGCTATCTTCTTCGGTGTGTAATATTTTTCCA
>Frequency_1_QualityScore_FDHHHHHJHIHIIIJGGIIJHIGIFIGIJJIIHJJJJJJJJJJJJJJJIJHGIJJJJHEFED_Mismatch_0_Sense_+_Library_PoolT
GTATAGCGTGATATGTATAGTGTTAGTATGTGTAATAAAAATAATAAGAGTGCCGTCGAGAT
>Frequency_1_QualityScore_FFHHHHHJJJJJJJJJIJJJJJJJJJJJJJJJIIJJJJJJJJJJJ_Mismatch_0_Sense_+_Library_PoolT
TGTAATATTTTTCCAAACTCCAAACTCTTTGGTCAGATTTTACTA
>Frequency_1_QualityScore_DD?FD?FBBDBD;F<:?<AC>;9;6/2,8?83>+3232250<<<@C(+:>C(35)0?(+4:4::>>(4+4>:(:3+(++:C>CCCCC8@C@CC_Mismatch_0_Sense_+_Library_PoolT
GGCGGTCCCGGCGACGGGAATCGACGGTAATTGTGGTGGGCATGAAGTATAGCGTGATATGTATAGTGTTAGTATGTGTAATAAAAATAATAA
>Frequency_1_QualityScore_FFHHHHFHIJJJGIJDHHIJJJJJJJGHJJJJJHHGGIJJGHIJJGGHIJJDHIJGHHHGHHFDFFFFFACEEEC@CCDDDDDDDDDDEDEDEE_Mismatch_1_Sense_+_Library_PoolT
CGACGGTAATTGTGGTGTGCATGAAGTATAGCGTGATATGTATAGTGTTAGTATGTGTAATAAAAATAATAAGAGTGCCGTCGAGATATGTACT
>Frequency_1_QualityScore_FFGHHHHGIHIJJJJJJIJJJJIJJJJIJJJJJJJJJJJJJJJJJJJBHFHHHIJJGIIJJEGIHHHHHHFD_Mismatch_1_Sense_+_Library_PoolT
CTATATGTCAGCTTCATCTTCGCTATAATTTACATGCTATCTTCTTCGGTGTGTAATATTTTTCCAAACTAC
>Frequency_1_QualityScore_DDF?FAF@GGI<;)8.7;=@CFE.=;7AABD7@AA3>.665@>;8;B?@BB>5>>B5;::44((+3+((4>@>@B@A@BAAAB@_Mismatch_0_Sense_+_Library_PoolT
GCGACGGGAATCGACGGTAATTGTGGTGGGCATGAAGTATAGCGTGATATGTATAGTGTTAGTATGTGTAATAAAAATAATAAG
>Frequency_1_QualityScore_FFHHHHHJJJJJJJJJJIJJIJJJJJJJJJJJJJJJJJJJJJJJJJJJIJJJJJJJJJJDHHHHHHFDFFFFFEEEEEDDDDD_Mismatch_0_Sense_+_Library_PoolT
TAAAAAGCCACTATATGTCAGCTTCATCTTCGCTATAATTTACATGCTATCTTCTTCGGTGTGTAATATTTTTCCAAACTCCA
>Frequency_1_QualityScore_FFHHHHHJJJJJJJJJJJHIIIJJJJJJJJJJJIJIJJJJJJJJJJJJJIJJJIJIJJJJJIHIIJJJHHHHHHFFF_Mismatch_1_Sense_+_Library_PoolT
ATGTACTCTGTTTCATAGTGTTGTAGTGACAAGAAGCTATCCCTGCCTTTTTTAATGCCAAGTGTCTTTAAAAAGCA
>Frequency_1_QualityScore_FFHHHHHIIJJJJHIIIJIIHIIJHJIJJJJJIJJJJJJIJJJJJJJJHHIJIIJJJJJJIJJHIJHHHHHHHFFFFFEDADDCEEEDEDDDDD_Mismatch_1_Sense_+_Library_PoolT
ATAGCGTGATATGTATAGTGTTAGTATGTTTAATAAAAATAATAAGAGTGCCGTCGAGATATGTACTCTGTTTCATAGTGTTGTAGTGACAAGA
>Frequency_1_QualityScore_DFGHHHHIIIJIJJJJJJHJIIIGIJIIIHIJJIJJJJIJIIJJIIIJJDIHIIIJJJJJGIIIIIIIIDHFFFFFFEEDEDFEECCDCCDDDD_Mismatch_1_Sense_+_Library_PoolT
GCCAAGTGTCTTTAAAAAGCCACTATATGTCAGCTTCATCTTCGCTATAATTTACATGCTATCTTCTTCGGTGTGTAATATTTTTCCAAACTCT
>Frequency_1_QualityScore_FFHHHHHJJJDGHBGHIJJBHJGIJJHFDDDDDDDDDDDDDDBDDDBDDB7ABEEDCCDCDDDDCDD@A::ABCDDD>B?CDDDBCDCDBDDDD_Mismatch_1_Sense_+_Library_PoolT
GAGGAGGCGGAGGTTCGGGATGAGGCGGTCTCGGCGACGGGAATCGACGGTAATTGTGGTGGGCATGAAGTATAGCGTGATATGTATAGTGTTA
>Frequency_1_QualityScore_FFHGHGGHIIIIIIIGFC<@BBCCCCCCCBBBDDCCCBCB<BBCCCCCCCCDDDC;<@?CEECECDDDC>AB@CADDDDDDEECCACCCBCCC@_Mismatch_1_Sense_+_Library_PoolT
GAGGCGGTCCCGGCGACGAGAATCGACGGTAATTGTGGTGGGCATGAAGTATAGCGTGATATGTATAGTGTTAGTATGTGTAATAAAAATAATA
>Frequency_1_QualityScore_FFHHHHHJJJJJJJIJJIJJJIIJIIJJJJJJJ_Mismatch_0_Sense_+_Library_PoolT
TTTTTAATGCCAAGTGTCTTTAAAAAGCCACTA
>Frequency_1_QualityScore_DBFFHFDEGHIGHGIIIFIJIGGAF@EHIIGGIIGGGGG@DHHGGIJ_Mismatch_0_Sense_+_Library_PoolT
AATTTACATGCTATCTTCTTCGGTGTGTAATATTTTTCCAAACTCCA
>Frequency_1_QualityScore_DDA=<DDA38CE))01?D9?D?)00?)?=8==B=4@C@4-5A?.?A7?A;;77).7>;;>>.6@;>DB;-;(,5:>DAAA_Mismatch_2_Sense_+_Library_PoolT
GGGAATCGACGGCCATTGTGGTGGGCATGAAGTATAGCGTGATATGTATAGTGTTAGTATGTGTAATAAAAATAATAAGA
>Frequency_1_QualityScore_FFHHHHHJJJJJJJJGIHHHIJGIJJJIJJJJIIGIJJJHIJJJIIJIJJJJJJJJIJJJIJIJHHHHGHFFFFFEEEEEDDDDDCCDDCDCDC_Mismatch_2_Sense_+_Library_PoolT
AATAAAAATAATAAGAGTGCCGTCGAGATATGTACCCTGTTTCATAGTGTTGTAGTAACAAGAAGCTATCCCTGCCTTTTTTAATGCCAAGTGT
>Frequency_1_QualityScore_=ABHFDFBFFAEHDCBEEHHGGG=_Mismatch_0_Sense_+_Library_PoolT
TATATGTCAGCTTCATCTTCGCTA
>Frequency_1_QualityScore_DDGGHGGJJIHIJJJJJJDBEDDBB<CDBDDB5ADEDD@A@?@DBBC?ACCC>ACCDDD8@?CACC>BC@@:>>>>C@@CDCD@>@_Mismatch_1_Sense_+_Library_PoolT
GACGAGGCGGTCCCGGCGACGGGAATCGACGGTAATTGTGGTGGGCATGAAGTATAGCGTGATATGTATAGTGTTAGTATGTGTAA
>Frequency_1_QualityScore_FFHHHHHJJJJJJJIJJJJJJJJJJJGHFHHIJJIJJJIJJJJIIIIJJI_Mismatch_0_Sense_+_Library_PoolT
TATAATTTACATGCTATCTTCTTCGGTGTGTAATATTTTTCCAAACTCCA
>Frequency_1_QualityScore_FFGHHHHJJJJIIJIJJIEIGGGHIJJJJGIGGGIIIJJJJJJJJJJJJJJJJJJJIJJJJIHFHHHHGHFFFFFFEEFEECEAB??@BBD_Mismatch_0_Sense_+_Library_PoolT
CTGCCTTTTTTAATGCCAAGTGTCTTTAAAAAGCCACTATATGTCAGCTTCATCTTCGCTATAATTTACATGCTATCTTCTTCGGTGTGTA
>Frequency_1_QualityScore_FFHHHHHJJJJJJJIIJJJIIJJIJJJJJJJJJJJJJJJIJFHGHGHIIIJJIJJJJJJJJGHHHHHFFCFFEDDDCEDDCDDDEDDEE_Mismatch_0_Sense_+_Library_PoolT
CAGCTTCATCTTCGCTATAATTTACATGCTATCTTCTTCGGTGTGTAATATTTTTCCAAACTCCAAACTCTTTGGTCAGATTTTACTAT
>Frequency_1_QualityScore_FFFHHHHJJJJJJJJJJJJJJJJJJJHIJJJJJJJJJJJJJJIJJJJIIIJJJJJJGHHIJJJJIJJGIFHFHFFFFFFEEEEDBDDDDDDDDA_Mismatch_2_Sense_+_Library_PoolT
AGTATGTTTAATAAAAATAATAAGAGTGCCGTCGAGATATGTACTCTGTTTCATAGTGTTGTAGTGACAAGAAGCTATCCCTGCCTTTTTTAAA
>Frequency_1_QualityScore_DDDDD\95>>?5<?3:A::::::&6:8::07:<::39::::058<<<+8<0:>7??_Mismatch_1_Sense_+_Library_PoolT
GGGGGTCACGGTGGTCCGGGGGGAGGCGGAGGCGGCGGGGGACACGGTGGTCCGGG
>Frequency_1_QualityScore_FFHHHHHJJJIIGJJJJJGIJJJIIIJJIJJJJJJJJJJJIJJJJHGHGIJJIIHIGIJJJIIHHHEEFD_Mismatch_0_Sense_+_Library_PoolT
TGTTTCATAGTGTTGTAGTGACAAGAAGCTATCCCTGCCTTTTTTAATGCCAAGTGTCTTTAAAAAGCCA
>Frequency_1_QualityScore_DFHHHHHJJJJIJJJJJCGFGGIJJIIJJJJJJJJJJIJIJJJJJJJJJJJGIJJGJIJJJJJJJJH_Mismatch_0_Sense_+_Library_PoolT
CATGCTATCTTCTTCGGTGTGTAATATTTTTCCAAACTCCAAACTCTTTGGTCAGATTTTACTATTA
>Frequency_1_QualityScore_DDFFFFAFFAADG)0@F8>B@AA;AB3,5=BB?<@@>338BDAB050AB>>:@BEB+::>BBA@BD>B>@>BA>BABBAB:>AB:@@ABBBBBB_Mismatch_2_Sense_+_Library_PoolT
GCGACGGGAATCGGCGGGAATTGTGGTGGGCATGAAGTATAGCGTGATATGTATAGTGTTAGTATGTGTAATAAAAATAATAAGAGTGCCGTCG
>Frequency_1_QualityScore_FFHHHHHJJIJJJJIJIJJJJJJIJJJJJJJJJHIIGDI_Mismatch_0_Sense_+_Library_PoolT
TCTTCGCTATAATTTACATGCTATCTTCTTCGGTGTGTA
>Frequency_1_QualityScore_DDHHGHHJJJIJJJJJJJJJFHIHIHIJJIJJJJJJJJJJJJFHJJJJJJJJHIJJJJIJIIEHIIHHHHFFFDFFEDDEEEDDDDDDDDCCCD_Mismatch_2_Sense_+_Library_PoolT
TGTAATAAAAATAATAAGAGTGCCGTCGAGATATGTACCCTGTTTCATAGTGTTGTAGTAACAAGAAGCTATCCCTGCCTTTTTTAATGCCAAG
>Frequency_1_QualityScore_FFHHHHHGIIJJJIIIIJHGGHIIIIGGIGJJJJJJJJJJGEHGIJJJJIJIIII;CFHIHIJIGIIIGEHGHHHFDFFFEDDCCCCCCADDCC_Mismatch_0_Sense_+_Library_PoolT
AAGCCACTATATGTCAGCTTCATCTTCGCTATAATTTACATGCTATCTTCTTCGGTGTGTAATATTTTTCCAAACTCCAAACTCTTTGGTCAGA
>Frequency_1_QualityScore_FFHHHHHJJJJJJIJIJJJJIJJJJIJJJJJJJJJJHHGIIJJIJJJJJJJJJ_Mismatch_0_Sense_+_Library_PoolT
TCATCTTCGCTATAATTTACATGCTATCTTCTTCGGTGTGTAATATTTTTCCA
>Frequency_1_QualityScore_FFCFHHGJIJJJJJJJJIJJJIIIIJJJJJJJJJJJJJJII_Mismatch_0_Sense_+_Library_PoolT
GGTCAGATTTTACTATTATTGTGTCCATTCTTCTTCCTGGA
>Frequency_1_QualityScore_FFHHGDHIJJJIDGGGIJEIIJIDGIF9BEFEECEDABDDBDDDDDD;@CDDDD@BBDEDDCDDDD>C@>ACCDEEBDDDDEDCCCCDDCDDDD_Mismatch_1_Sense_+_Library_PoolT
GGCGGTCCTGGCGACGGGAATCGACGGTAATTGTGGTGGGCATGAAGTATAGCGTGATATGTATAGTGTTAGTATGTGTAATAAAAATAATAAG
>Frequency_1_QualityScore_DDBBAF@@GHGIHE6AB6AEB;@B99A?\,8?@C,:<??<&29A@@9@3>CD3:5)5(94@C@:@(4@:(4:4(4>3>>C<:>>>@C@?AA@>:_Mismatch_2_Sense_+_Library_PoolT
TGGCGGTCCCGGCGACGGGAATCGACGGGAATTGTGGTGGGCATGAAGTATAGCGTGATATGTATAGTGTTAGTATGTGTAATAAAAATAATAA
>Frequency_1_QualityScore_FDHHHHHJJJJJJJJJJJJJJIJJIJJJJJJJJJJJJJJJJIJIJJJJJJJJJJJJJJJJJIJJJJHGEAEH_Mismatch_1_Sense_+_Library_PoolT
GTGTCTTTAAAAAGCCACTATATGTCAGCTTCATCTTCGCTATAATTTACATGCTATCTTCTTCGGTGTGCA
>Frequency_1_QualityScore_FFHHGHHIJJGIJFHIJJJGHIGIJJFBEDEEDDDDDDDDDBDDDDDDDD:ADEEDDDD?@BDDCDDAC>>ACDDDD<BBDDDDACDDCCD@DD_Mismatch_1_Sense_+_Library_PoolT
GAGGAGGCGGAGGTTCGGGATGAGGCGTTCCCGGCGACGGGAATCGACGGTAATTGTGGTGGGCATGAAGTATAGCGTGATATGTATAGTGTTA
>Frequency_1_QualityScore_FFDHHHGIIJIEHBHIIJJHHIIJIJIFHIJIGHIBFGIIEGGHIJJIDGIJIIIJIIGEIBD@DCDCEED@CACCDCDDCCDDBDCCDDACDD_Mismatch_2_Sense_+_Library_PoolT
CGTCGAGATATGTACCCTGTTTCATAGTGTTGTAGTAACAAGAAGCTATCCCTGCCTTTTTTAATGCCAAGTGTCTTTAAAAAGCCACTATATG
>Frequency_1_QualityScore_FFHHHHHJJJJJJJJIJJJJJJJJJJJJJJHIIJJJJJJJJJJIJJJJJJIJJJJJJJJJJJJHFFFFDEEEEDDDEEDDDCCCDDDDDCDDDC_Mismatch_2_Sense_+_Library_PoolT
AGCCGTCGAGATATGTACTCTGTTTCATAGTGTTGTAGTGACAAGAAGCTATCCCTGCCTTTTTTAATGCCAAGTGTCTTTAAAAAGCCACTAA
>Frequency_1_QualityScore_FFHHFHHJHGIIHHHIGIJIJJJJJJJJJJIJCEEHIHIIIJIJJJIIIJJJJJIEGHGGIJFGDHIIIHHHGGHHEFFFECEEEEDDDDDDDD_Mismatch_1_Sense_+_Library_PoolT
AGTGTTAGTATGTGTAATAAAAATAATAAGAGTGCCGTCGAGATATGTACTCTGTTTCATAGTGTTTTAGTGACAAGAAGCTATCCCTGCCTTT
>Frequency_1_QualityScore_FFHHHHHJJJJJJJJJJJJIJJJJJJJJJIJIJJJJJJJJJJJJJJJGIHHEFHIGIIJJJJII_Mismatch_0_Sense_+_Library_PoolT
ATATGTCAGCTTCATCTTCGCTATAATTTACATGCTATCTTCTTCGGTGTGTAATATTTTTCCA
>Frequency_1_QualityScore_DDFFFHBBGGGIGGGIDGIJDEHIGJIEHGICBGIIIFHEH@G=FCGHIJJJ@EHIBHHHGHCDFFFCDBCEEECECCCDDBD@BDDFCDCDCD_Mismatch_1_Sense_+_Library_PoolT
GTTGTAGTAACAAGAAGCTATCCCTGCCTTTTTTAATGCCAAGTGTCTTTAAAAAGCCACTATATGTCAGCTTCATCTTCGCTATAATTTACAT
>Frequency_1_QualityScore_FFHHHHHJJJJJJJJJJJJJJJJJJJJJHIJJJJJIIGHIJJJJJJIJJJJJJ_Mismatch_0_Sense_+_Library_PoolT
GTGACAAGAAGCTATCCCTGCCTTTTTTAATGCCAAGTGTCTTTAAAAAGCCA
>Frequency_1_QualityScore_DFHHHHAGFHGIJIHGHIGIGGHGFGCGGFH9FGGHGGIIBGGHIJJIGIHHFHIJJIIJJIJIICEHCABCDDFC_Mismatch_1_Sense_+_Library_PoolT
TCATAGTGTTGTAGTGACAAGAAGCTATCCCTGCCTTTTTTAATGCCAAGTGTCTTTAAAAAGCCACTATATGCCA
>Frequency_1_QualityScore_FFFHHDHIGHGGHIIJIGGIJGIGGHJGIIIJJJJIGHGGGEHBFGGIFGGIIGCCG@DGEEEE_Mismatch_0_Sense_+_Library_PoolT
GTGTTGTAGTGACAAGAAGCTATCCCTGCCTTTTTTAATGCCAAGTGTCTTTAAAAAGCCACTA
>Frequency_1_QualityScore_DFHHHHHJJJJJJJJJJJJJJJJJFHHIGIJJIJJJJIJJJJJJJJJJJJJJJJJJJIIIJJEHJJJJJEEHGHHHFEFFFFEEFEEEEEDDDD_Mismatch_0_Sense_+_Library_PoolT
TAATTTACATGCTATCTTCTTCGGTGTGTAATATTTTTCCAAACTCCAAACTCTTTGGTCAGATTTTACTATTATTGTGTCCATTCTTCTTCCT
>Frequency_1_QualityScore_FFHHHHGIIJIGHHIJHJJJIJIJJJJJJJJIJIJJJJIJJJJJJJIIIJIIIFIHHDHJJJJJHFHHFEFFFEEEEEEEEDCCDEEEECDDDD_Mismatch_2_Sense_+_Library_PoolT
CTGTTTCATAGTGTTGTAGTAACAAGAAGCTATCCCTGCCTTTTTTAATGCCAAGTGTCTTTAAAAAGCCACTATATGTCAGTTTCATCTTCGC
>Frequency_1_QualityScore_FFHGFHGIIIIGIIJJHJIIIJJIJIIIJIJJJJJJJJJJIJJJJJHIJGIDIIJIIJHHIIECD_Mismatch_1_Sense_+_Library_PoolT
AAAAAGCCACTATATGTCAGCTTCATCTTCGCTATAATTTACATGCTATCTTCTTCGGTGTGTAC
>Frequency_1_QualityScore_FFHHHHHJJJJJJIJJHHEFFFEAADD8?BDEDACDABDDDDDDDDDCCEEEDD@B@CDEDEEDEEBCA@CCDDEDDDEEED@CDDDBCDEDDD_Mismatch_1_Sense_+_Library_PoolT
GGCGGTCCCGGCGACGGGAATCGACGGTAATTGTGGTGGGCATGAAGTATAGCGTGATATGTATAGTGTTATTATGTGTAATAAAAATAATAAG
>Frequency_1_QualityScore_FFHHHHHJGJJIJJJGIIGJJIGHJIJJJJJJJJJJJJJJJJJJJJJIGHFHHHJIJJJJJJJ_Mismatch_1_Sense_+_Library_PoolT
ACTATATGTCAGCTTCATCTTCGCTATAATTTACATGCTATCTTCTTCGGTGTGTAATATTAT
>Frequency_1_QualityScore_=DAH<B?FIIGIIFGCB+<E>FGEG<FCD>BBF>GGD@GGIAFFBFCFGFH45C@8=@CEEH4=;=?;A?@@>C;A3;A>C;A5>;?@C@;3>:_Mismatch_0_Sense_+_Library_PoolT
CTATATGTCAGCTTCATCTTCGCTATAATTTACATGCTATCTTCTTCGGTGTGTAATATTTTTCCAAACTCCAAACTCTTTGGTCAGATTTTAC
>Frequency_1_QualityScore_DA?DD1@CEEGGDHGHG>G=AH>BD<;==@@C,><CB<=??8A(+9>9@DDA<)&(3@CC>:((:(29???4@>C4@:33_Mismatch_2_Sense_+_Library_PoolT
GCGGTCCCGGCGACGGGAATCGACGGTAATTGTGGTGGGCATGTAGTATAGCGTGATATGTATAGGGTTAGTATGTGTAA
>Frequency_1_QualityScore_FFHHHHHJJJGIJJJIDHJGFFADDDDDBDDDDDBDD@DDDDD<BB?B_Mismatch_0_Sense_+_Library_PoolT
GTCCAGGGGGAGGCGGAGGCGGCGGGGGACACGGTGGTCCGGGAGGAG
>Frequency_1_QualityScore_D:D::??A?B96@0\;/6==5=??/2=?_Mismatch_1_Sense_+_Library_PoolT
GGCGGAGGTTCGGGGTGAGGCGGTCCCG
>Frequency_1_QualityScore_FDHFHDFHHGHHHJIIJIIIJJJJJJIJIJJJJIJDGIJJIJJIJIJIIJJJJJJJJIIJJIJGGDGHHHHGHGFFFFFDEDDECDDCDDDDDD_Mismatch_0_Sense_+_Library_PoolT
TATAGTGTTAGTATGTGTAATAAAAATAATAAGAGTGCCGTCGAGATATGTACTCTGTTTCATAGTGTTGTAGTGACAAGAAGCTATCCCTGCC
>Frequency_1_QualityScore_B18C?DB<BC@8?))?BD4:BD9B7DCCDCEEE@@AD)=@5@C=C>3=7?@7)777>36>>;>>(5>3>>AAA=AADAA>A_Mismatch_0_Sense_+_Library_PoolT
CGGGAATCGACGGTAATTGTGGTGGGCATGAAGTATAGCGTGATATGTATAGTGTTAGTATGTGTAATAAAAATAATAAGA
>Frequency_1_QualityScore_811@1ADE*:?EEEDDEDDCDDDDB<?@>DDD>C>CC9=CEE)=8ADDIFEED;=CADA?@AAAA;@A@=?;>?AA_Mismatch_2_Sense_+_Library_PoolT
GCCAAGTGTCTTTAAAAAGCCACTATATGTCAGCTTCATCTTCGCTATAATTTACATGCTATCTTCTTCGGTGTAC
>Frequency_1_QualityScore_DDDDA>?<<EE9FD+)8?@:@D:D;B@)///BCE@8/==C=@CC7@==CDDA@AA>?;@@33;;;A;;;;5<<AAAAA>>AAA>AA:<>ADDAA_Mismatch_1_Sense_+_Library_PoolT
AAAAATAATAAGAGGGCCGTCGAGATATGTACTCTGTTTCATAGTGTTGTAGTGACAAGAAGCTATCCCTGCCTTTTTTAATGCCAAGTGTCTT
>Frequency_1_QualityScore_FFHHHHHJJJJJJCGIIJJHIJFHJJIGJJIIJHIJJJJJFHHGIHHHHHHHED?BDFBDEEEFFEEEEACCDDDDEEDDCDCCCDDDDDDDDD_Mismatch_1_Sense_+_Library_PoolT
CGGGAATCGACGGTAATTGTGGTGGGCATGAAGTATAGCGTGATATGTATAGTGTTAGTATGTGTAATAAAAATAATAAGAGTGCCATCGAGAT
>Frequency_1_QualityScore_FFHHHHHHHIJJJJIIJIJJJJIJIJJJJJJJJIJIIJJJJIJJIIJJJJJJIJJJJJJJIJJJJJJJIHEHBDFFEEDEEEEEDDEACBCDDD_Mismatch_2_Sense_+_Library_PoolT
CCAAGTGTCTTTAAAAAGCCACTATATGTCAGCTTCATCTTCGCTATAATTTACATGCTATCTTCTTCGGTGTGTAATATTTTTCCAAACTCTT
>Frequency_1_QualityScore_FFHHHHHJJJJJJIJJJJIJJFGGIIIJIJJJJIJJJJJJJJJJIIJJFIJJJJJIJJJJJHHHGHFFFDFFFEEDEEEEEDDDBD@B=B?DEE_Mismatch_1_Sense_+_Library_PoolT
CCTGCCTTTTTTAATGCCAAGTGTCTTTAAAAAGCCACTATATGTCAGTTTCATCTTCGCTATAATTTACATGCTATCTTCTTCGGTGTGTAAT
>Frequency_1_QualityScore_B;A?FFHGFFGAFGIHCGEH>HCHHHGH4CEEGHIGICHIGEGCHG@B?BFH@DHIEG>FGID9\@C5A>;_Mismatch_0_Sense_+_Library_PoolT
TGTCTTTAAAAAGCCACTATATGTCAGCTTCATCTTCGCTATAATTTACATGCTATCTTCTTCGGTGTGTA
>Frequency_1_QualityScore_FFGHHHDHJIJBHGJEEHIIIHHIDGHGEIGIJEHHIIFGIIIHJJJIJJJJJIIJGHIGHI_Mismatch_0_Sense_+_Library_PoolT
AAAGCCACTATATGTCAGCTTCATCTTCGCTATAATTTACATGCTATCTTCTTCGGTGTGTA
>Frequency_1_QualityScore_DBCFBHDGIGB:ACHHIGHGGIIEFHIIIEFEEHIIIIEI_Mismatch_0_Sense_+_Library_PoolT
TTTCCAAACTCCAAACTCTTTGGTCAGATTTTACTATTAT
>Frequency_1_QualityScore_FFHHHGHIIIJJIIJGHIJGHEH<=?BD;6ADD@DBD6<83@D@AD9?BDB?CD::@A@C>CCB;@<>>CAC@@4:@@:C>A((>@:>C@@C4:_Mismatch_2_Sense_+_Library_PoolT
TTCGGGATGAGGCGGTCCCGGCGACGGGAATCGACGGTAAATGTGGTGGGCATGAAGTATAGCGTGATATGTATAGTGTTAGGATGTGTAATAA
>Frequency_1_QualityScore_ADHFFHAGIGFHC8@AHIJJJBBEFDDDDBDDDBBDDDDDBBD:ADDCC3@@C@@BBD@BDCC>CCCCA<&98?CDC:CDED>@@DCC>CCD>C_Mismatch_1_Sense_+_Library_PoolT
CGGAGGTTCGGGACGAGGCGGTCCCGGCGACGGGAATCGACGGTAATTGTGGTGGGCATGAAGTATAGCGTGATATGTATAGTGTTAGTATGTG
>Frequency_1_QualityScore_FFHHHHHIJJJJJJJJJJJJJJJJJJJJJFHFHGI_Mismatch_1_Sense_+_Library_PoolT
AGCTATAATTTACATGCTATCTTCTTCGGTGTGTA
>Frequency_1_QualityScore_FFHHHHHIJEHIIIIJHJJIJIIJJJJJJJJJI_Mismatch_0_Sense_+_Library_PoolT
ATTCCAAAGTAAGTGCATATAGCGTTCGCATCA
>Frequency_1_QualityScore_FFGHHHHHIJHIGIJIEHIFHIJIIIGGHJDHIIIIJAHFIJJJIJGHIHGIIGG)=CHDEAB_Mismatch_1_Sense_+_Library_PoolT
GAATCGACGGTAATTGTGGTGGGCATGAAGTATAGCGTGATATGTATAGTGTTAGAATGTGTA
>Frequency_1_QualityScore_,A1@8+AC:3A4<<A@AE62))?C?D499**0**0BBD9D<99?@<<9*BBD2BC</BA;C_Mismatch_1_Sense_+_Library_PoolT
GTGGGCATGAAGTATAGCGTGATATGGATAGTGTTAGTATGTGTAATAAAAATAATAAGAG
>Frequency_1_QualityScore_FFHHHHHJJJJJJJJJJJIIJJJDHHIIIJIJJJJJJJJIIFGHGGIIJJJJJJJJGGIGHHHHHFFFFBCCCEC=CCDDDDDDFDDE_Mismatch_0_Sense_+_Library_PoolT
CAGCTTCATCTTCGCTATAATTTACATGCTATCTTCTTCGGTGTGTAATATTTTTCCAAACTCCAAACTCTTTGGTCAGATTTTACTA
>Frequency_1_QualityScore_FFHHHHHJJJJJJJJIJJIJJJJJJIIJJIJJJJJJJJJJJJJJJJJJJJJIJHHHIIJJJEIJJJIJJJHHHHHFE_Mismatch_0_Sense_+_Library_PoolT
GCCACTATATGTCAGCTTCATCTTCGCTATAATTTACATGCTATCTTCTTCGGTGTGTAATATTTTTCCAAACTCCA
>Frequency_1_QualityScore_FBFHHHHGHIEHGIIIJJJJJHIIGIIJHIHIIJJIGIIIBFGIIIGIIIHIIIJJIGGIGIIJJJJJIHHEEHFFFDDDDDDEDEDFFDDDCC_Mismatch_1_Sense_+_Library_PoolT
GTAATTGTGGTGGGCATGAAGTATATCGTGATATGTATAGTGTTAGTATGTGTAATAAAAATAATAAGAGTGCCGTCGAGATATGTACTCTGTT
>Frequency_1_QualityScore_FFHFHHHHIIIJJJJJJIJJJJJJJJIFHIJJIJJJJIJJJJHIIIIJJGHJJJJIJGHFHIJJJJJJIHGHHHFFFFFCEEEEADDDDDDDDD_Mismatch_2_Sense_+_Library_PoolT
TAGTATGTGTAATAAAAATAATAAGAGTGCCGTCGAGATATGTACCCTGTTTCATAGTGTTGTAGTAACAAGAAGCTATCCCTGCCTTTTTTAA
>Frequency_1_QualityScore_FFHHHFHJIJJJJJIGGHHIIJIIIJJIJIIGGFFGGIJJJGIJJJJJIIIJHJIJHJJJJEIGGEHEH>A@DDDDDFDC_Mismatch_1_Sense_+_Library_PoolT
TCTTCGCTATAATTTACATGCTATCTTCTTCGGTGTGTAATATTTTTCCAAACTCCAAACTCTTTGGTCAGATTTTACCA
>Frequency_1_QualityScore_=B<C<CFFGGDB<A<AAFFHIHHHCBBEE@BFHFHIGBFDDGFGHIG?G>?FBCHEA@@8@FHH==E@D_Mismatch_0_Sense_+_Library_PoolT
TGATATGTATAGTGTTAGTATGTGTAATAAAAATAATAAGAGTGCCGTCGAGATATGTACTCTGTTTCA
>Frequency_1_QualityScore_FBBFHFHGIGHFJIHIIJJJGIJJIJIIJEGHIJHIJJJJIGJJFDGGJJIFHIJJJJJFHEHJIJHEECHHFFDDEEECEEEDDCDDDDDDDB_Mismatch_1_Sense_+_Library_PoolT
GTTAGTATGTGTAATAAAAATAATAAGAGTGCCGTCGAGATATGTACTCTGTTTCATAGTGTTTTAGTGACAAGAAGCTATCCCTGCCTTTTTT
>Frequency_1_QualityScore_FFHHHHHJJIJJJJJIJJJJIJIJIJJJJJJJJDHGHIGIIIIJJJJJJJ_Mismatch_0_Sense_+_Library_PoolT
TCTTCGCTATAATTTACATGCTATCTTCTTCGGTGTGTAATATTTTTCCA
>Frequency_1_QualityScore_FFHHHHHJJJJJJJJIJJJJJJJJIJGIGHHGJJJIJJJJJJJIJJJJJIJJJJJIJJJJGIIIHHHHHHFFFFFFFFEDEEEEDFEEDCDDCD_Mismatch_0_Sense_+_Library_PoolT
TATAATTTACATGCTATCTTCTTCGGTGTGTAATATTTTTCCAAACTCCAAACTCTTTGGTCAGATTTTACTATTATTGTGTCCATTCTTCTTC
>Frequency_1_QualityScore_FFHHGHHIIGIIIJJJJIIHJJGJJIJHJJJJJI?FHIJJJIJJJJJJJJJJIJIIHJJJICGHII@GIEHHCEDFDC_Mismatch_1_Sense_+_Library_PoolT
TGCCAAGTGTCTTTAAAAAGCCACTATATGTCAGCTTCATCTTCGCTATAATTTACATGCTATCTTCTTCGGTTTGTA
>Frequency_1_QualityScore_FFHHHHGIJJJIHIIIHIIGHIJFGGIJJIJJIIIDFGIIIJIJJGIGIIHEHCEBCHIHHHEIIHIIEHHBDCDDBDECADFDDDDCACDCCD_Mismatch_1_Sense_+_Library_PoolT
TGTGGTGGGCATGAAGTATAGCGTGATATGTATAGTGTTAGTATGTGTAATAAAAATAATAAGAGTGCCGTCGAGATATGTACCCTGTTTCATA
>Frequency_1_QualityScore_FDHHHHHJJJJJJJJJHIIIIHIJIJJJIJJIJJJJIJJJJJJJJJJIJJHI_Mismatch_1_Sense_+_Library_PoolT
GTACTCTGTTTCATAGTGTTGTAGTGACAAGAAGCTATCCCTGCCTTTTGTA
>Frequency_1_QualityScore_DD=AAAC<CDECFED@F:<A?@9CEEE<@CDE<CDEDCE<>@DBBDEIBCEEEA_Mismatch_0_Sense_+_Library_PoolT
AGTGTTGTAGTGACAAGAAGCTATCCCTGCCTTTTTTAATGCCAAGTGTCTTTA
>Frequency_1_QualityScore_FDFHDFHIIIIGHCCHDAAHEHHGHIIFHGHIIEGGGGFGEFD_Mismatch_0_Sense_+_Library_PoolT
TCATCTTCGCTATAATTTACATGCTATCTTCTTCGGTGTGTAA
>Frequency_1_QualityScore_FDDDD<BD@DDDDD@BDCCDDDDBDDDDDDDDDDDDBDDABADBD:ADEDDDDDDDDBDCD8>@A>ACC:CDBDDCDCCDCBACCCDDCCACDE_Mismatch_1_Sense_+_Library_PoolT
GGCGGAGGTTCGGGATGAGGCGGTCCCGGCGACGGGAATCGACGGTAATTGTGGTGGGCATGAAGTATAGCGTGATATTTATAGTGTTAGTATG
>Frequency_1_QualityScore_D?B?DH>EGGFB>A?G?0@(<\\;AB=>3,39((<?-0)828>9332++8&239?CCC:>BCA4;05B>:>@DC@_Mismatch_1_Sense_+_Library_PoolT
GTTCGGGATGAGGCGGTCCCGGCGACGGGAATCGACGGTAATTGTGGTGGGCATGAAGTATAGCGTGATATTTAT
>Frequency_1_QualityScore_FFHHHHHIJIJJJJEHIJJGGHF5;BFEECEDABDDDD<=@BB8ACDDDD7B?CDEDDEDDEDDCDCCCACDDEEDDDDDDDDDDDEEDDDDCD_Mismatch_1_Sense_+_Library_PoolT
GTCCCGGCGACGGGAATCGACGGTAATTGTGGTGGGCACGAAGTATAGCGTGATATGTATAGTGTTAGTATGTGTAATAAAAATAATAAGAGTG
>Frequency_1_QualityScore_FFHHHHHJJJJJJFHFGGHIJIIJJJJJJJIJJJJIJIJJJJJJJIJJJIHHHIJIIIJGIIJJJJIJIIHHHHHHHHHFFFFFFEDEEDECCD_Mismatch_0_Sense_+_Library_PoolT
CTATCTTCTTCGGTGTGTAATATTTTTCCAAACTCCAAACTCTTTGGTCAGATTTTACTATTATTGTGTCCATTCTTCTTCCTGGATCTTGAAT
>Frequency_1_QualityScore_FFHHHHHJJJGIJJIJJJIIHDDCDDDDDDDD3ABEEEDDDBDDDDCDDCDDDDDDEEDCDCDEDCCDDECCCACCC@CCDDDCCD_Mismatch_2_Sense_+_Library_PoolT
GATGAGGCGGTCCCGGCGACGGGAATCGACGGTAATTTTGGTGGGCATGAAGTATATCGTGATATGTATAGTGTTAGTATGTGTAA
>Frequency_1_QualityScore_FFHHHHHJJJJJJJJJJJJJJJJJJJJJJJJJJIJGHGHIHJJIJJJJIJJJJJJJJJJJJJJJJJIHHHEE_Mismatch_0_Sense_+_Library_PoolT
CATCTTCGCTATAATTTACATGCTATCTTCTTCGGTGTGTAATATTTTTCCAAACTCCAAACTCTTTGGTCA
>Frequency_1_QualityScore_DDFHFDHIGEGIGFEGGBH?FCFFHDEHHIIIIIIIIIGFEEHBFHCGGHIIGHIIIIG@GCHII=@=CCEHFHHFFFFEEEEE_Mismatch_2_Sense_+_Library_PoolT
GATATGTACCCTGTTTCATAGTGTTGTAGTAACAAGAAGCTATCCCTGCCTTTTTTAATGCCAAGTGTCTTTAAAAAGCCACTA
>Frequency_1_QualityScore_DD>DFHHIIGHGGIG@@BB-65;B7@@B;?@>BD?BCDCACDDAC<7:B9B>@3@>CA4>:>CA>ADA>>@CCDEDDCC8ACCDD@C_Mismatch_0_Sense_+_Library_PoolT
CGGCGACGGGAATCGACGGTAATTGTGGTGGGCATGAAGTATAGCGTGATATGTATAGTGTTAGTATGTGTAATAAAAATAATAAGA
>Frequency_1_QualityScore_DDAA)(77-(=;ADD;5?CCD<?7;???15333::509<A88<85588>:>(3<<=(5<<??>A3+2>>9>559(3>4::>BB_Mismatch_2_Sense_+_Library_PoolT
GGCGGAGGTTTGGGATGAGGCGGTCCCGGCGACGGGAATCGACGGTAATTGTGGTGGGCATGAAGGATAGCGTGATATGTATA
>Frequency_1_QualityScore_FFHHHHHJJJJHIGIGHIHIIHGGHIIGHGIIJIIIJJJJJJJJJIJJIJJJJGGIJJIJJGGHHFFFFEFFFEEEEEEEEDDDDDFDDDDDFE_Mismatch_2_Sense_+_Library_PoolT
GAAGTATAGCGTGATATGTATAGTGTTAGTATGTGTAATAAAAATAATAAGAGTGCCGTCGAGATATGTACCCTGTTTCATAGTGTTGTAGTAA
>Frequency_1_QualityScore_FFHHHHHJJIJJJJJJJJJJJGIIJHIIJJIJJIJJJJJJJJJJJJJJIJJJJIJJJJJJJJJJIJHGHEHHFFFFFBDEEDEDD_Mismatch_0_Sense_+_Library_PoolT
TCGAGATATGTACTCTGTTTCATAGTGTTGTAGTGACAAGAAGCTATCCCTGCCTTTTTTAATGCCAAGTGTCTTTAAAAAGCCA
>Frequency_1_QualityScore_EFGHHHHJJJJJJJJJJJJJJJHIIJIJJJJJJJJJJJJJJJJI_Mismatch_0_Sense_+_Library_PoolT
TTAAAAAGCCACTATATGTCAGCTTCATCTTCGCTATAATTTAC
>Frequency_1_QualityScore_FFHHHHHJEGHIGHIJBHGIJJJIIJJJJJJJJJJJJJJJIJIHIHJJJIGIFHGIJIII_Mismatch_0_Sense_+_Library_PoolT
TTTCATAGTGTTGTAGTGACAAGAAGCTATCCCTGCCTTTTTTAATGCCAAGTGTCTTTA
>Frequency_1_QualityScore_FFHHFHHJJIJJIJJJJIJJJIHIGF9ACEFEACBCDDDDCDDDDDDDEEEDD;BBDEEDBDEDDDC>BCCACDEDCDCDDEDDDDDDDEEDDD_Mismatch_1_Sense_+_Library_PoolT
GCGGTCCCGGCGACGGGAATCGACGGTAATTGTGGTGGGCATGAAGTATAGCGTGATATGTATAGTGTTAGTATGTTTAATAAAAATAATAAGA
>Frequency_1_QualityScore_DDHHHDFHHFHGHGCFGHHIGGGFHHHII?C:??DHHGJJGGJIIJDHIJIJJJJJEGIGJIJEEHGHFFDDDDEFFDE@CE;@=CCD_Mismatch_0_Sense_+_Library_PoolT
CGCTATAATTTACATGCTATCTTCTTCGGTGTGTAATATTTTTCCAAACTCCAAACTCTTTGGTCAGATTTTACTATTATTGTGTCCA
>Frequency_1_QualityScore_FFFHH8DAHHAGHDIHHHEH@HIIHGIGHGGIIIIEIGHIGIIG@FEHHGGHIIIIGIIID;;CHG_Mismatch_1_Sense_+_Library_PoolT
TTAAAAAGCCACTATATGTCAGCTTCATCTTCGCTATAATTTACATGCTATCTTCTTCGGTGTGCA
>Frequency_1_QualityScore_FFHHHHHJJJJJJJJJJJJHIJJGIJJJJJJJJJIJJJJJJJJJJIJJJJJJJJJJJI_Mismatch_0_Sense_+_Library_PoolT
CAAACTCCAAACTCTTTGGTCAGATTTTACTATTATTGTGTCCATTCTTCTTCCTGGA
>Frequency_1_QualityScore_FFHHHHHJJJJJIJJJFFEGGIJJJJJJJJJJJIJJJJJJJJJIJJJJJJIIIIHIJJJIIJJ_Mismatch_0_Sense_+_Library_PoolT
ATGCTATCTTCTTCGGTGTGTAATATTTTTCCAAACTCCAAACTCTTTGGTCAGATTTTACTA
>Frequency_1_QualityScore_DDHA@DFF+A<EFHGHBGBGG9FF3?D?DGGGAF7@;C=FE==D=@@=EAHC=A7??ADEEED?)6@ACC@>A@@;>CA@@B_Mismatch_0_Sense_+_Library_PoolT
TCGACGGTAATTGTGGTGGGCATGAAGTATAGCGTGATATGTATAGTGTTAGTATGTGTAATAAAAATAATAAGAGTGCCGT
>Frequency_1_QualityScore_DDHHHHBCEFGGIDHDFHIGBDGHGIF>FGHGHHIIIIEGGGGGGGIJIIGGHFGGGHACFCHBHEFEHCCDDEFFFFDCCECECCDDDBB@=A_Mismatch_1_Sense_+_Library_PoolT
TTCATAGTGTTTTAGTGACAAGAAGCTATCCCTGCCTTTTTTAATGCCAAGTGTCTTTAAAAAGCCACTATATGTCAGCTTCATCTTCGCTATA
>Frequency_1_QualityScore_DDDD3ADE+A?C<@E@@DAADDDAAAD;?@DD@?,=?>>(5:<,,55=?38>AA(33>340)08+:4>+4(::+:+4>>+:+:4:4:A_Mismatch_2_Sense_+_Library_PoolT
GGGATGAGCCGGTCCCGGCGACGGGAATCGACGGTAATTGTGGTGGGCATGAAGAATAGCGTGATATGTATAGTGTTAGTATGTGTAA
>Frequency_1_QualityScore_FFHHHHHJJJJJJJJJJIJJJJJJJJJJJJJJJJJHIHHIJJJJJJJJJJJJJJJJJJJJJJIIIHIHHHHFEDFFFFFEEE3@@>_Mismatch_1_Sense_+_Library_PoolT
CATCTTCGCTATAATTTACATGCTATCTTCTTCGGTGTGTAATATTTTTCCAAACTCCAAACTCTTTGGTCAGATTTTACTATTAA
>Frequency_1_QualityScore_FFHHHHHJJJIJJJJJJJJJJJIJEGFIIHHIIJJJJJIJJJJJJJJJJJJJIJJJJJJIHHHHHHEFC?BDEEEECCEDDDDDDDCDCDDCED_Mismatch_1_Sense_+_Library_PoolT
CGAGATATATACTCTGTTTCATAGTGTTGTAGTGACAAGAAGCTATCCCTGCCTTTTTTAATGCCAAGTGTCTTTAAAAAGCCACTATATGTCA
>Frequency_1_QualityScore_DDD<D8DEFBEB?FA,3:+ACC@4<DHD;@:CGFA?DDGFII9BGEFDCBDBFEF\7;\5==C_Mismatch_1_Sense_+_Library_PoolT
AAAGCCACTATATGTCAGCTTCATCTTCGCTATAATTTACATGCTATCTTCTTCGGTGTGTAC
>Frequency_1_QualityScore_DDF=FFB@DFCDHGBHG@EC9?EBHGB@?CEFEDH<DGAFD@<?GAFFBGG<9B>DF@AE8B@@EHFCEEHFDBDEEEEDAC>A>@??ACC?CC_Mismatch_0_Sense_+_Library_PoolT
AAGTATAGCGTGATATGTATAGTGTTAGTATGTGTAATAAAAATAATAAGAGTGCCGTCGAGATATGTACTCTGTTTCATAGTGTTGTAGTGAC
>Frequency_1_QualityScore_FFHHHHHJJJJJJHIHEIHIGHIIJJJJJJIJJJJJIJIJIJJJJGIJIJJIJJJEHDHCGIJHHHFHHBDFF_Mismatch_2_Sense_+_Library_PoolT
CCCTGTTTCATAGTGTTGTAGTAACAAGAAGCTATCCCTGCCTTTTTTAATGCCAAGTGTCTTTAAAAAGCCA
>Frequency_1_QualityScore_DDFHHHHJJJJJFHGIJHHIIJIJIIGIJIJJIJJHIIIJJIJJJJJJJJJJIIIIHHIIIIIGHIGHHEECFFECAEEEEDEDDDDDEDDDDD_Mismatch_1_Sense_+_Library_PoolT
TCTGTTTCATAGTGCTGTAGTGACAAGAAGCTATCCCTGCCTTTTTTAATGCCAAGTGTCTTTAAAAAGCCACTATATGTCAGCTTCATCTTCG
>Frequency_1_QualityScore_?@DH?0<AFBADD8?@B@6F4-,=66?29:@9253<8?888@><3<?&23(2@(((+3(++)80(+4+>C34:@4:+>(::A:ADDD>:@_Mismatch_0_Sense_+_Library_PoolT
CGGGATGAGGCGGTCCCGGCGACGGGAATCGACGGTAATTGTGGTGGGCATGAAGTATAGCGTGATATGTATAGTGTTAGTATGTGTAAT
>Frequency_1_QualityScore_FFHHGHHJIJJJJJJJJJIJIIIIJJJJJJJIJJIIIJJIJJJJJJJJJIJIJJJJJJJJIJJIJIJJJGGHHAEEDCEE_Mismatch_0_Sense_+_Library_PoolT
ATGCCAAGTGTCTTTAAAAAGCCACTATATGTCAGCTTCATCTTCGCTATAATTTACATGCTATCTTCTTCGGTGTGTAA
>Frequency_1_QualityScore_FFHHHHHJJJJJJ)?FH;BHIHHEHHCFFDDEEDDDDCCFEEDDBD?CBBC@CDDECD@CCDCCDEDECCCDCCA:>ADDEDCCDD@@CCDDDD_Mismatch_1_Sense_+_Library_PoolT
GCGACGGGAATCGGCGGTAATTGTGGTGGGCATGAAGTATAGCGTGATATGTATAGTGTTAGTATGTGTAATAAAAATAATAAGAGTGCCGTCG
>Frequency_1_QualityScore_FFHHHHHJJJJJJJJJJJJJCIIIIHIJIIIIJJIJJIJJJIJIJJJJHIHJIJJJIIJIIIGGEHHIHHEHHHHFFFFD_Mismatch_2_Sense_+_Library_PoolT
ATATGTACCCTGTTTCATAGTGTTGTAGTAACAAGAAGCTATCCCTGCCTTTTTTAATGCCAAGTGTCTTTAAAAAGCCA
>Frequency_1_QualityScore_FFHHHHHJJJJJJHIHIJGJHIIIJHIIIJJIJJJIIHIJIJJJIJIJJJIHIIIGJJJJIJIFHIIFHHHHHHHFFDFFFE_Mismatch_0_Sense_+_Library_PoolT
ATGAAGTATAGCGTGATATGTATAGTGTTAGTATGTGTAATAAAAATAATAAGAGTGCCGTCGAGATATGTACTCTGTTTCA
>Frequency_1_QualityScore_A8@CFFFIGGIIGHDABFGHIEGBGGIG9D?FGGIIIEIIIB8BFHGIIIG=DGIHIEHCEEHEEEBAC>DCEDDCCCDCCCCECCDECCCB>?_Mismatch_2_Sense_+_Library_PoolT
AACTATCCCTGCCTTTTTTAATGCCAAGTGTCTTTAAAAAGCCAATATATGTCAGCTTCATCTTCGCTATAATTTACATGCTATCTTCTTCGGT
>Frequency_1_QualityScore_D)@AADFB@?:<<F><AFGFBBDCGFBG??@??4?FADFIEFD4@FFBFEE@B>6)=?ABD;A7;;?3.6>;;>5@A;;8?@;ABDEB>>>:@3_Mismatch_2_Sense_+_Library_PoolT
GGAGTAACAAGAAGCTATCCCTGCCTTTTTTAATGCCAAGTGTCTTTAAAAAGCCACTATATGTCAGCTTCATCTTCGCTATAATTTACATGCT
>Frequency_1_QualityScore_FFHHHHHJHIJIJJJJJJJJJJJIIEFDDDBBDDDDDDD7ABDEDACD<@DDDCDDCCDCCDDCDD>B?>CCDDEEEEDCCDDDDEEDDDBDDD_Mismatch_0_Sense_+_Library_PoolT
GGTTCGGGATGAGGCGGTCCCGGCGACGGGAATCGACGGTAATTGTGGTGGGCATGAAGTATAGCGTGATATGTATAGTGTTAGTATGTGTAAT
>Frequency_1_QualityScore_FFHHCFHIJIDFGCHHIJJJJIIJIEIIJJJHIIJJIJHIIIIGHFFIICHHJIJHJIIIHHHHHHFFFFFFEEEEEDDDDBDADA@>>>>>CC_Mismatch_1_Sense_+_Library_PoolT
CCGGTAATTGTGGTGGGCATGAAGTATAGCGTGATATGTATAGTGTTAGTATGTGTAATAAAAATAATAAGAGTGCCGTCGAGATATGTACTCT
>Frequency_1_QualityScore_DDF?FFHGHGGGIIIGIIBHCEHG@AHGGIEHCGCHDDHHCGGHG6BDGFGIIIIIGHIIIIIIIFHGGEHFHADCEBDACC_Mismatch_0_Sense_+_Library_PoolT
ATGTCAGCTTCATCTTCGCTATAATTTACATGCTATCTTCTTCGGTGTGTAATATTTTTCCAAACTCCAAACTCTTTGGTCA
>Frequency_1_QualityScore_DDF4<ACGI<CDFIFFHIII@CFGIEFE?DFEFGIF?9??DFFB_Mismatch_0_Sense_+_Library_PoolT
AGCTATCCCTGCCTTTTTTAATGCCAAGTGTCTTTAAAAAGCCA
>Frequency_1_QualityScore_FFHHHHHJJJJJJJJJJJHHIIJIJJJJJJIJJJJJJJJJGHJHHHIJIGHIJJJJIIJHHFFHGFFFFFEEEEEDDDDDDDDDDDCDDDCBCC_Mismatch_1_Sense_+_Library_PoolT
TAATAAAAATAATAAGAGTGCCGTCGAGATATGTACTCTGTTTCATAGTGTTGTAGTGACAAGAAGCTATCCCTGCCTTTTTTAATACCAAGTG
>Frequency_1_QualityScore_DFHHHHHJIJJJJJJJJJJJIJJJIIFGIIHIJJJJJIJIJJJJJIHIJIJJJJJIJJIIIJIIEHJJJGCGIIHGGHFHFFFFEEFDEDEECD_Mismatch_0_Sense_+_Library_PoolT
ATTTTTCCAAACTCCAAACTCTTTGGTCAGATTTTACTATTATTGTGTCCATTCTTCTTCCTGGATCTTGAATTCCAAAGTAAGTGCATATAGC
>Frequency_1_QualityScore_FFGHGHGJJJIIJGJJJGGCGFHHIJJIIJJHIJJJJIJIJIIIIJEIDIIIJGGIJJJGIGHGFGGGHDFFFFFDEEECECD@?@8?,9>_Mismatch_1_Sense_+_Library_PoolT
TGCCTTTTTTAATGCCAAGTGTCTTTAAAAAGCCACTATATGTCAGCTTCATCTTCGCTATAATTTACATGCTATCTTCTTCGGTGTGTGA
>Frequency_1_QualityScore_FFDBHHGEGHHIJGIJIJIGIGIIJJIJJJJJGHIGGC?HHGHIJJJJJJJJJIIIJJJIJJJJJIIEHGGEHHCHFFFFFFDDECECDDACCC_Mismatch_2_Sense_+_Library_PoolT
AGTATAGTGTTAGTATGTGTAATAAAAATAATAAGAGTGCCGTCGAGATATGTACTCTGTTTCACAGTGTTGTAGTGACAAGAAGCTATCCCTG
>Frequency_1_QualityScore_;?CDFBFBGIIIIGIICEGII@BCFFFHHIIIIIIIGG_Mismatch_0_Sense_+_Library_PoolT
TTTTTCCAAACTCCAAACTCTTTGGTCAGATTTTACTA
>Frequency_1_QualityScore_FFHHHHHIJJJJJJJJJIJIJJJJJIJHIJJJJJJJJJJIJJJJJJJJJJJJJJJJIGIJJIJEGHHIJCHHHGEFEFFEEE_Mismatch_0_Sense_+_Library_PoolT
TATGTACTCTGTTTCATAGTGTTGTAGTGACAAGAAGCTATCCCTGCCTTTTTTAATGCCAAGTGTCTTTAAAAAGCCACTA
>Frequency_1_QualityScore_D;=CCDHIJJJIJJFEDGIEGBCBHBFFGIEBHIICHJIIJJJIJHJEHGHGHHGHJJJGCFFEHCB;;:;?EFFFD>?>>>AC_Mismatch_0_Sense_+_Library_PoolT
AGTGTCTTTAAAAAGCCACTATATGTCAGCTTCATCTTCGCTATAATTTACATGCTATCTTCTTCGGTGTGTAATATTTTTCCA
>Frequency_1_QualityScore_FFDFHHHGIIIJJJJJJIIJJJGIIIJJJJJJIJIJJIIJJJJJJJJJJJJIJIJJJJJJJHHHHHFDEEEEEDDDCDEDDDDDDDDDDDDDDD_Mismatch_2_Sense_+_Library_PoolT
AGTGCCGTCGAGATATGTACCCTGTTTCATAGTGTTGTAGTAACAAGAAGCTATCCCTGCCTTTTTTAATGCCAAGTGTCTTTAAAAAGCCACT
>Frequency_1_QualityScore_FFGGHHHIJJJIJJJJIIIJFHIHIIHHHHFFDDEEEC(55@DCDDDBDDDFDDDEDDEDDDDDDCEEEEEDEEDDD_Mismatch_1_Sense_+_Library_PoolT
CCGGCGACGGGAATCGACGGTAATTGTGGTGGGCATGAGGTATAGCGTGATATGTATAGTGTTAGTATGTGTAATAA
>Frequency_1_QualityScore_FFGHHFHIGIIIGHIIHGIJHHIICHJIGIJIJJJJIJIJIJIIJJJJJJIJHIHIJJ_Mismatch_1_Sense_+_Library_PoolT
CCACTATATGTCAGCTTCATCTTCGCTATAATTTACATGCTATCTTCTTCGGTGTGCA
>Frequency_1_QualityScore_DFHHHHGJJHIJJJJJJGGHHFEDEEEBDDD7?@CDDCDDDDDDBCDDCCC@CCCDDDBB?CDDDDCDDABCADCC@DDECDDDE_Mismatch_0_Sense_+_Library_PoolT
ATGAGGCGGTCCCGGCGACGGGAATCGACGGTAATTGTGGTGGGCATGAAGTATAGCGTGATATGTATAGTGTTAGTATGTGTAA
>Frequency_1_QualityScore_FFHHHHHJJJJJJJIJJIJJIJJJJJJJJJJJJJJJIJJJJIIJIIJIJJJJJJIJJJHHHHFFFFFFFFEEEEEEEEDDEDDDDDECFEEDED_Mismatch_2_Sense_+_Library_PoolT
CGTTGTAGTAACAAGAAGCTATCCCTGCCTTTTTTAATGCCAAGTGTCTTTAAAAAGCCACTATATGTCAGCTTCATCTTCGCTATAATTTACA
>Frequency_1_QualityScore_FFHHHHHJJJJJJIIJJ?FHIJIGHICHIJJIHHFHHHFFFFFDAB@DDDDDDDDEDCCDCDCDEEDFCCDDEDDDDDDDEEDDDD>ACDDDDD_Mismatch_1_Sense_+_Library_PoolT
GCGACGGGAATCGACGGTAATTGTGGTGGGCATGAAGTATAGCGTGAGATGTATAGTGTTAGTATGTGTAATAAAAATAATAAGAGTGCCGTCG
>Frequency_1_QualityScore_FDFHHHHHIIGIJJJJJJJJJJJIJJIJJJJIJJJJIJJIJHIJJJIJJIJJJFHJJI_Mismatch_0_Sense_+_Library_PoolT
GTGTTAGTATGTGTAATAAAAATAATAAGAGTGCCGTCGAGATATGTACTCTGTTTCA
>Frequency_1_QualityScore_BDFHDDH;EHIIIII@HAGH@GH@DH?FDGI4?BD?BECHEGEHCAGIGHHGCHCHIIGHG;BHFHCC:;@>@EA@C>@>C@C>(;5;<?_Mismatch_0_Sense_+_Library_PoolT
TCCCTGCCTTTTTTAATGCCAAGTGTCTTTAAAAAGCCACTATATGTCAGCTTCATCTTCGCTATAATTTACATGCTATCTTCTTCGGTG
>Frequency_1_QualityScore_FFHHHHHJJJJJJJJJJJJJJJIJJJHIJJJJJJJJJJJJJJJJJHIIJIIJJIJIJJJJJJJJGHAEECHFGHHDECFFF_Mismatch_1_Sense_+_Library_PoolT
GTCTTTAAAAAGCCACTATATGTCAGTTTCATCTTCGCTATAATTTACATGCTATCTTCTTCGGTGTGTAATATTTTTCCA
>Frequency_1_QualityScore_DFHHHHHIJHJJJJJJGHGHIJIHIIIIGIIIIHGIIJGIIJIJJJJJJJJJJJJJJJDEHHHFFDDDDDDEDECDCDDDDDDDEEEDDEDEDC_Mismatch_1_Sense_+_Library_PoolT
GGCATGAAGTATAGCGTGATATGTATAGTGTTAGTATGTGTAATAAAAATAATAAGAGTGCCGTCGAGATATGTACCCTGTTTCATAGTGTTGT
>Frequency_1_QualityScore_FFHHHHHJJJJJJJJJJJJJJJJJJJJGHHHIIJJIJJJJJJJJJIJJJJJIGIGIIJJIJHIIJGIJJEHE_Mismatch_0_Sense_+_Library_PoolT
CTATAATTTACATGCTATCTTCTTCGGTGTGTAATATTTTTCCAAACTCCAAACTCTTTGGTCAGATTTTAC
>Frequency_1_QualityScore_FFHHGHHJJJIJJJJJJJJJJJJJJJJJFHIIJJJJJIJJJJJJJJJJIIJHIJJJJHHHHHGFFFFDDDEDEFEDEDDDDDDDDDEEDDDDD@_Mismatch_1_Sense_+_Library_PoolT
AGCTATCCCTGCCTTTTTTAATGCCAAGTGTCTTTAAAAAGCCAATATATGTCAGCTTCATCTTCGCTATAATTTACATGCTATCTTCTTCGGT
>Frequency_1_QualityScore_D?FA?C;?CEGAHHG4A:CFDFBFHCF@9?@CG=@F*?<DGHGGD<<?D;@DHGBH9@;;8CE;C@@A??>EEECC:.7;>@.;;5>>55>C@A_Mismatch_1_Sense_+_Library_PoolT
AAAAAGCCACTATATGTCAGCTTCATCTTCGCTATATTTTACATGCTATCTTCTTCGGTGTGTAATATTTTTCCAAACTCCAAACTCTTTGGTC
>Frequency_1_QualityScore_D;:3DA??F>CE4CF<A:C3A@9CF?FF<?@<DF<GECFFCGICGFFEI>FGEFFF0;FFE;D_Mismatch_1_Sense_+_Library_PoolT
AAAAGCCACTATATGTCAGCTTCATCTTCGCTATAATTTACATGCTATCTTCTTCGGTGTGCA
>Frequency_1_QualityScore_D?DHHHHII<ECHEHIIHIIIIIIIIIIIIIGHIIIIHIIIIIGIIIIIIIHHA@CECCHHDFEFFDBC_Mismatch_0_Sense_+_Library_PoolT
GTTTCATAGTGTTGTAGTGACAAGAAGCTATCCCTGCCTTTTTTAATGCCAAGTGTCTTTAAAAAGCCA
>Frequency_1_QualityScore_FFHHHHHJJIJIIJJJFHBGIGHIDIJJIHFIIIHIJJGIIJIJIIJJJJIIJHJIIGFGIJJJJHGFFDFFEFFEEEEECDDDEEEDCDDDDC_Mismatch_1_Sense_+_Library_PoolT
GTCATGAAGTATAGCGTGATATGTATAGTGTTAGTATGTGTAATAAAAATAATAAGAGTGCCGTCGAGATATGTACTCTGTTTCATAGTGTTGT
>Frequency_1_QualityScore_EFGHHHDGIJJJJJIJJJIJJIJJJJJJJJJJJJJJBFFGGIGIIJIJJJJJIJJIIJJIIJJJJIJJHHHEH_Mismatch_0_Sense_+_Library_PoolT
TCATCTTCGCTATAATTTACATGCTATCTTCTTCGGTGTGTAATATTTTTCCAAACTCCAAACTCTTTGGTCA
>Frequency_1_QualityScore_FFHHHHGEGIIJBHHJGAFFIEBCCCCHJDGEIHHH>CEHHHFDA=C@CEDCCDDFEDDCAA>CCCDDCA@CCCCCDCCDCDCCCCCDDDBDDD_Mismatch_1_Sense_+_Library_PoolT
CGACGGGAATCGACGGTAATTGTGGTGGGCATGAAGTATAGCGTGATATGTATATTGTTAGTATGTGTAATAAAAATAATAAGAGTGCCGTCGA
>Frequency_1_QualityScore_FFHHHHHJJJJJIIHIJJJJJIJJJJJJJJJJJIJJJJJJJJJJJJJJJIIJJJJJJGHHHJJJIEHHHBEFFFFDD_Mismatch_1_Sense_+_Library_PoolT
CTCTGTTTCATAGTGTTGTAGTGACAAGAAGCTATCCCTGCCTTTTTTAATGCCAAGTGTCTTTAAAAAGCCACTAA
>Frequency_1_QualityScore_FFHHHHHJJIJJJCFHHIIHHI@FHIGGJJHIIGIIIJJJHGEHHHHECDDEED@DDEACEDFFACDEDCCDDDDDEEDDDDCCDDDDDB@D_Mismatch_0_Sense_+_Library_PoolT
CGGGAATCGACGGTAATTGTGGTGGGCATGAAGTATAGCGTGATATGTATAGTGTTAGTATGTGTAATAAAAATAATAAGAGTGCCGTCGAG
>Frequency_1_QualityScore_FFHHHHHJJJJJJJJJJJJJJJJJJIJJJJJJGHGHIIJJJJJJJJJJJJJJIJJJJJJIGHHHHHFFFDDFEEEEEEEFEED_Mismatch_1_Sense_+_Library_PoolT
CTTCGCTATAATTTACATGCTATCTTCTTCGGTGTGTAATATTTTTCCAAACTCCAAACTCTTTGGTCAGATTTTACTATTAA
>Frequency_1_QualityScore_FFFHHHHGIJGIGGIGIIIIJIIJIGHJJIJFEGJJJJJIJIHIJIIJIIJJJJIIII:FCGGJHHIIJGGIIEHBEHBBFFDCEDCC@CDDDC_Mismatch_0_Sense_+_Library_PoolT
CTTTGGTCAGATTTTACTATTATTGTGTCCATTCTTCTTCCTGGATCTTGAATTCCAAAGTAAGTGCATATAGCGTTCGCATCAGGTCTCCAGA
>Frequency_1_QualityScore_BDFHHHHJHIJJJJIJJJJJHIIJJJJIGHIIJJJIIHIJJJHIGHIIJIJJ_Mismatch_1_Sense_+_Library_PoolT
TGTTGTAGTGACAATAAGCTATCCCTGCCTTTTTTAATGCCAAGTGTCTTTA
>Frequency_1_QualityScore_DDBFHFFDH@FDEG<E@<F>BDBHGGGGHGG<FG?@?@FFEEHIEGAFHCFDGGGGEHIECG;C4C>CE?A=?CDEDDB_Mismatch_0_Sense_+_Library_PoolT
CTTTAAAAAGCCACTATATGTCAGCTTCATCTTCGCTATAATTTACATGCTATCTTCTTCGGTGTGTAATATTTTTCCA
>Frequency_1_QualityScore_FFHHHHHJJJJIJJGIJJIHHHHEFFD>ADEEDCDDCDDDDDDDACCCCDEEDD@B?CDEDDDDDDCDDBCDCEEDEEDDEEEDDDDDDDEEDD_Mismatch_1_Sense_+_Library_PoolT
GGCGGTCCCGGCGACGGGAATCGACGGTAATTGTGGTGGGCATGAAGTATAGCGTGATATGTATAGTGTTAGTATTTGTAATAAAAATAATAAG
>Frequency_1_QualityScore_FEHHHHHJJJJJJJJJJJJJJJJJJIJJJGIJJJJJJIIHIIJJJHJIGJIJIIJJJJJJGIJJHHHHHEFFFFFFDDDEDEFEDEDEDDDDED_Mismatch_2_Sense_+_Library_PoolT
GTAACAAGAAGCTATCCCTGCCTTTTTTAATGCCAAGTGTCTTTAAAAAGCCACTATATGTCAGTTTCATCTTCGCTATAATTTACATGCTATC
>Frequency_1_QualityScore_FFHHHHHIIJJJJJJJJJJJJJIJJJJJJJJJJJJJJJJJJJJJJJJJJJJJJJGHIIGI_Mismatch_1_Sense_+_Library_PoolT
AGCCATTATATGTCAGCTTCATCTTCGCTATAATTTACATGCTATCTTCTTCGGTGTGTA
>Frequency_1_QualityScore_D?HAHBHJGIJJJGGDHIIJJ@HHGEGAHBFIIIJIHDFFDHGE>FGGIHG>=CCEEHEHHDDED@DCDBDDDEDCACCD@CCCD>>CAACC@B_Mismatch_1_Sense_+_Library_PoolT
GAGCTATCCCTGCCTTTTTTAATGCCAAGTGTCTTTAAAAAGCCACTATATGTCAGCTTCATCTTCGCTATAATTTACATGCTATCTTCTTCGG
>Frequency_1_QualityScore_FFFCFHHJIIIFGIIIIJIJIGEIIJIIIIHIIIGIJIJGGFCHIJGEGEGGHE_Mismatch_1_Sense_+_Library_PoolT
TAGTGACAAGAAGCTATCCCTGCCTTTTTTAATGCCAAGTGTCTTTAAAAAGCA
>Frequency_1_QualityScore_DDHAC?BBF>AEFEF;CFHGHI=3CG>>*:??DFHEDEFDF<???8B_Mismatch_0_Sense_+_Library_PoolT
AGAAGCTATCCCTGCCTTTTTTAATGCCAAGTGTCTTTAAAAAGCCA
>Frequency_1_QualityScore_FFGGHHHCEGHGGI>EGGIDFGHHFFFDDDBB9BBDDDDBBBBD7ABA>:::?3<?@BCCDDDD:>CB>@900<>CC@CCDEE:C>BCC3>>@_Mismatch_0_Sense_+_Library_PoolT
GCGGAGGTTCGGGATGAGGCGGTCCCGGCGACGGGAATCGACGGTAATTGTGGTGGGCATGAAGTATAGCGTGATATGTATAGTGTTAGTATG
>Frequency_1_QualityScore_FFHHHHHJJJIJJDHIJJJFHIHJJJJIIJHIIHIJJJJHBHDFDFFCFFFEDEACCCCDFEDFEEEEFDDDDDDDEDDDDDCDDDDDDDDDBB_Mismatch_1_Sense_+_Library_PoolT
CGGGAATCGACGGTAATTGTGGTTGGCATGAAGTATAGCGTGATATGTATAGTGTTAGTATGTGTAATAAAAATAATAAGAGTGCCGTCGAGAT
>Frequency_1_QualityScore_FFGHHHHIIIJJG)?FGDHGGIFIGIACEHEHHEFCEFDDCCD@CCCDDCDDD=B?CDDDEDDBACD:BCCCDDD@CDDED@CACCBCDCDDDC_Mismatch_1_Sense_+_Library_PoolT
GCGGTCCCGGCGATGGGAATCGACGGTAATTGTGGTGGGCATGAAGTATAGCGTGATATGTATAGTGTTAGTATGTGTAATAAAAATAATAAGA
>Frequency_1_QualityScore_?+2AD@DEBEBE4F<FA<F@EEEICE?DFIE?C?CDE?DBDBD<BDEIIIEIIIIEIIIEE@>;=;AAADDD@ADABDDBAA>;>AABDEA;>5_Mismatch_1_Sense_+_Library_PoolT
GAGGGCATGAAGTATAGCGTGATATGTATAGTGTTAGTATGTGTAATAAAAATAATAAGAGTGCCGTCGAGATATGTACTCTGTTTCATAGTGT
>Frequency_1_QualityScore_FFHHHGHGIJJJGGIIIIJJIJJJJEGIJJJJJJJGIJIIJIJJI#0?FHEHIJJJHGIIJJJJIJJJHHCHCEFF=D=A<BBE_Mismatch_1_Sense_+_Library_PoolT
TTTTAATGCCAAGTGTCTTTAAAAAGCCACTATATGTCAGCTTCANCTTCGCTATAATTTACATGCTATCTTCTTCGGTGTGTA
>Frequency_1_QualityScore_FFHHHHHJJJJJIJHJJJJJJJIHJJJJJJIJJJJJJJJJJIIIJJJJJJJJJIJJJIGHHIIJJJ_Mismatch_1_Sense_+_Library_PoolT
ACTCTGTTTCATAGTGTTGTAGTGACAATAAGCTATCCCTGCCTTTTTTAATGCCAAGTGTCTTTA
>Frequency_1_QualityScore_FFHHHHHJJJJIIHHGHIJJJIIJIJJJJJJJJ_Mismatch_1_Sense_+_Library_PoolT
TTTTAATGCCAAGTGTCTTTAAAAAGCCACTAA
>Frequency_1_QualityScore_EFGHHDFHCFEGEIIJIJABBHEAECHGGECHHGHEHIIJJJIJJIJIJGGHIGJJGGGHJJIFGFCGC@A5;9;;?C_Mismatch_1_Sense_+_Library_PoolT
GCCAAGTGTCTTTAAAAAGCCACTATATGTCAGCTTCATCTTCGCTATAATTTACATGCTATCTTCTTCGGTGTGTTA
>Frequency_1_QualityScore_1)++++<C@)8?DD<C??0?BDB))9BC>/8B/8@A_Mismatch_1_Sense_+_Library_PoolT
AATCGACGGGAATTGTGGTGGGCATGAAGTATAGCG
>Frequency_1_QualityScore_DDDFAFHHGHFEH):?DD9D?BDGEHHHGGI@@EGG@GCBHDBDECD@AC>CDC>B3>;@;CC@BC>3;>5(:?>>C;AA>:44>:09@BB@<?_Mismatch_1_Sense_+_Library_PoolT
CGGGAATCGACGGAAATTGTGGTGGGCATGAAGTATAGCGTGATATGTATAGTGTTAGTATGTGTAATAAAAATAATAAGAGTGCCGTCGAGAT
>Frequency_1_QualityScore_FFHHHHHJJJJIJJJJJJIJ@EHHHHEHHFFFFFEEEEEECDEEEDD?BBDEFDEEFFEDD@DCDCDEEEDDEEEEDDDDDDDEEDDDD@ACDD_Mismatch_1_Sense_+_Library_PoolT
CCGGCGACGGGAATCGACGGTAATTGTGGTAGGCATGAAGTATAGCGTGATATGTATAGTGTTAGTATGTGTAATAAAAATAATAAGAGTGCCG
>Frequency_1_QualityScore_FFHHHHHHIIJJJJJJJJJHIIJJJJJJJJIJJJJJJJJJJJJJJJIJJJJJJJJJJJJJJJJIJJIJJGHHEEEFEEEDDFFEEDDDDCDDCD_Mismatch_0_Sense_+_Library_PoolT
TGCCAAGTGTCTTTAAAAAGCCACTATATGTCAGCTTCATCTTCGCTATAATTTACATGCTATCTTCTTCGGTGTGTAATATTTTTCCAAACTC
>Frequency_1_QualityScore_FFHHHHHIJIJJJJJJJJJIGGI;DHHHHHDFCBCDDDDBCCD3@CCDCB?BBCEDDEEEDD4@ABCEDDCCDD@CCDEDDDDDDDDEDDCA:A_Mismatch_1_Sense_+_Library_PoolT
GTCCCGGCGACGGGAATCGACGGTAATTGTGGTGGGCATGAAGTATAGCGTGATATGTATAGTGTTATTATGTGTAATAAAAATAATAAGAGTG
>Frequency_1_QualityScore_FFHGHFHIGGEHIEHIEECHCAAFDHHIGGJFIGIHIEHHCHHHJJJJFGHIIJJIH;DDEGGHE??A;=;?@_Mismatch_0_Sense_+_Library_PoolT
CTCTGTTTCATAGTGTTGTAGTGACAAGAAGCTATCCCTGCCTTTTTTAATGCCAAGTGTCTTTAAAAAGCCA
>Frequency_1_QualityScore_FFFHFFHGGIJJJJJBGDHIEIIHHIJIIIEIJJJJIJJIIJGBGIIIEDHIJIGIIJJIIHIJJDHEHCH_Mismatch_1_Sense_+_Library_PoolT
TGTCTTTAAAAAGCCACTATATGTCAGCTTCATCTTCGCTATAATTTACATGCTATCTTCTTCGGTGTGCA
>Frequency_1_QualityScore_FFHHHHHIJJJJJJIGJJJJJJJIHFDDDDDDDDDDD7ADDEDCDDDDDDDDDDDDDCDEEEDDDDBDECDDEDEEEEDDDDCDEEEEEEEDED_Mismatch_1_Sense_+_Library_PoolT
TTCGGGATGAGGCGGTCCCGGCGACGGGAATCGACGGTAATTGTGGTGGGCATGAAGTATAGCGTGATATGTATATTGTTAGTATGTGTAATAA
>Frequency_1_QualityScore_FFHGHHGJJGJJIJJFHJJJIJJIIIIHIJJJIJHHHHIGJJJJJIJIJIJJIIIJJIIGHIIJJJJIIGHIGAGGHGHGFHFHDFFDDDDDCC_Mismatch_1_Sense_+_Library_PoolT
CTCCAAACTCTTTGGTCAGATTTTACTATTATTGTGTCCATTCTTCTTCCTGGATCTTGAATTCCAAAGTAAGTGCATATAGCGTTCGCATCAA
>Frequency_1_QualityScore_DDHDHBDHGGE?GFGGBCEG<FFE@DFHBFGB?DH<FG@FDE=FGGGE_Mismatch_1_Sense_+_Library_PoolT
GTAGTAACAAGAAGCTATCCCTGCCTTTTTTAATGCCAAGTGTCTTTA
>Frequency_1_QualityScore_FFHHHGDGIIJDAEHGIIFIJGHIIGGHD?BDDBDDEDDDDDD5ABDDA>@B9@BBDCCDCCC@C>CDD<<B?CCCC@:@DDCCCC:>>@CD>:_Mismatch_1_Sense_+_Library_PoolT
CGGAGGTTCGGGATGAGGCGGTCCCGGCGACGGTAATCGACGGTAATTGTGGTGGGCATGAAGTATAGCGTGATATGTATAGTGTTAGTATGTG
>Frequency_1_QualityScore_BDHHADF>G?EHGG<HAHFBBF4929C?1?FG?F?F?DD@GGD?GFHIIEAGH>GBGDHE>@D;==CACC===BD3)7@ACCD>>>_Mismatch_2_Sense_+_Library_PoolT
TCATCTTCGCTATAATTTACATGCTATCTTCTTCGGTGTGTAATATTTTTCCAAACTCCAAACTCTTTGGTCAGATTTTACTATAG
>Frequency_2_QualityScore_ADHFGEHHEGIDGEGHGHGGICHHEGGFIGEHFIGGIHHEGGGEGGEGGIIIIEECGHIGECE=EGEE@ACEEEE_Mismatch_0_Sense_+_Library_PoolT
TTTAAAAAGCCACTATATGTCAGCTTCATCTTCGCTATAATTTACATGCTATCTTCTTCGGTGTGTAAACAAGCA
>Frequency_2_QualityScore_FCGGHGGIIHGDCFEGGIJIIGIIIJIIIHIHIEHIGIHHGIJIIIIIIIIIIIIJJIIHHIHFFDDDC?CDCCCABCDDCDDDCCCCCCDDCD_Mismatch_0_Sense_+_Library_PoolT
GTGCCGTCGAGATATGTACTCTGTTTCATAGTGTTGTAGTGACAAGAAGCTATCCCTGCCTTTTTTTAATGCCAAGTGTCTTTAAAAAGCCACT
>Frequency_1_QualityScore_FFHHHHHJJIJJJJJJJJJJJJJJGIGIJJJIJHIIJJJJJJJJJJJJJHHHHIIGIIJJJJJJJJJJJEHHHGHHFFFFFFEEDDEEDFEEFE_Mismatch_0_Sense_+_Library_PoolT
CTATATGTCAGCTTCATCTTCGCTATAATTTACATGCTATCTTCTTCGGTGTGTAATATTTTTCCAAACTCTTTGGTCAGATTTTACTATTATT
>Frequency_1_QualityScore_:2@DF8DF@F0@FB@BE6<>B;(,9;\7;9>:+37<(8-83<03(33(3(+(0)&)2>>A>>@(+(+(+:>AA44:>:@B_Mismatch_1_Sense_+_Library_PoolT
GCGGTCCCGGCGACGGGAATCGACGGGAATTGTGGTGGGCATGAAGTATAGCGTGTTATGTATAGAGCTAGTATGTGTAA
>Frequency_1_QualityScore_FFGHHHHJJJJJJJJJHHFHGIIJJIGIIJJJJJJJJJJJJJJJJJJJIJJJJJJJJIGHGHGHJJJFHHHFDFF_Mismatch_2_Sense_+_Library_PoolT
GTACCCTGTTTCATAGTGTTGTAGTAACAAGAAGCTATCCCTGCCTTTTTTAATGCCAAGTGTCTTTAAAAAGCA
>Frequency_1_QualityScore_FFHHHHHJHIJJJJJIJJJJJIJAGHIJJIFGIHIJJJJJJJIJJIJIJJJJJJJJIIHHEHFFFFBDEADEEEEDDDDDBDDDDDDDCDEDEE_Mismatch_0_Sense_+_Library_PoolT
GAGATATGTACTCTGTTTCATAGTGTTGTAGTGACAAGAAGCTATCCCTGCCTTTTTTTAATGCCAAGTGTCTTTAAAAAGCCACTATATGTCA
>Frequency_1_QualityScore_4A?D=ADEIE>AFE>EF3AE9<AFEA<E@)))0:?D*97=8BDACA9=8@)7@AC@@CDDDDD_Mismatch_2_Sense_+_Library_PoolT
ATAGTGTTGTAGTGACAAGAAGCTATCCCGGGCTTTTTTAATGCCAAGTGTCTTTAAAAAGCA
>Frequency_1_QualityScore_FFHHHGHJJJIJJJJIJJJJHHHFFFDD>BDEEDDDDCDDDDDDDDDDCDEEEDD<B?CCDDDCC@DCDDDDDADCEEEEEEEADDDDDD@CDD_Mismatch_0_Sense_+_Library_PoolT
AGGCGGTCCCGGCGACGGGAATCGACGGTAATTGTGGTGGGCATGAAGTATAGCGTGATATGTATAGTGTTAGTATGTATATGTACCCTGTTTC
>Frequency_1_QualityScore_FFHHHHDIJIJJJJJJJJJJJJJJJJJJJJJJJJJJJJJJJJJJJJJIHJJIJJJJJJHHHHFFFFFEFEFEEEEDDDEEDDEDDDDDEDFEED_Mismatch_0_Sense_+_Library_PoolT
GTGTTGTAGTGACAAGAAGCTATCCCTGCCTTTTTTAATGCCAAGTGTCTTTAAAAAAGCCACTATATGTCAGCTTCATCTTCGCTATAATTTA
>Frequency_1_QualityScore_FFHHHGHJHIHJHIJJJJJJJIJGIJJJJJJJJJJJJJJIIJJJJJJJJJJIJJJJJJJJJJIJJJJIJGIHHEFDFFFDFEEDDDDDD_Mismatch_0_Sense_+_Library_PoolT
ATGCCAAGTGTCTTTAAAAAGCCACTATATGTCAGCTTCATCTTCGCTATAATTTACATGCTATCTTCTTCGGTGTGTAAAAAGACTTA
>Frequency_1_QualityScore_FFHHHHHJJJJJHIIJJIJJJJIJIJJJJJJJJJJJJJJJJJIIHIIIJJIJJIJJJGIJJIGHHHHHHFFFFFEEDDD_Mismatch_1_Sense_+_Library_PoolT
AAATAATAAGAGTGCCGTCGAGATATGTACCCTGTTTCATAGTGTTGTAGTAACAAGAAGCTATCCCTGCCTTTTTTTA
>Frequency_1_QualityScore_FFHHHHHJIJJJJIJJIJIJJJIIJIJJJJJJJJJJJJJJJJJJJJJJIJFHHIGIIIIJJJJJJIIIJGHFHHHHFFEE_Mismatch_0_Sense_+_Library_PoolT
ACTATATGTCAGCTTCATCTTCGCTATAATTTACATGCTATCTTCTTCGGTGTGTAATATTTTTCCAAACTCTTTGGTCA
>Frequency_1_QualityScore_DDF>F(7@;@E6A9;=6@3</38+6-9&(83883@838?0(8?@C@@+:(:>>;;50(+4:B4>::4:(4:4(4>@(4(+4:@:>:A2>@CCCC_Mismatch_1_Sense_+_Library_PoolT
GGCGGGCCCGGCGACGGGAATCGACGGTAATTGTGGTGGGCATGAAGTATAGCGTGATATGTATAGTGATAGGATGTGCAATAAAAATAATAAG
>Frequency_1_QualityScore_FDHHHHHHIIIIIJIIIIJJJJJJJJJJJJJJJJIJFGIJJJJJJJJJJJJJJJJJJJJJJJJJIJHIHEHHHHHHHFFFFFFEEEEEDDDDDD_Mismatch_0_Sense_+_Library_PoolT
GTATAGTGTTAGTATGTGTAATAAAAATAATAAGAGTGCCGTCGAGATATGTACCCTGTTTCATAGTGTTGTAGTAACAATAAGCTATCCCTGC
>Frequency_1_QualityScore_FFHHGHHJJJJJGIFHIJJHIJJJIJJJJJJJJJJJIJJJJJJJFIIIJJJJJJJJJJJJIIJJHHHHGCDFFFFDEEDCACDDDDDDDDDDDD_Mismatch_1_Sense_+_Library_PoolT
AAAAATAATAAGAGTGCCGTCGAGATATGTACCCTGTTTCATAGTGTTGTAGTAACAAGAATCTATCCCTGCCTTTTTTAATGCCAATTGTCTT
>Frequency_1_QualityScore_FFHHHHHFHGIJJIHHIIJGIIGGIFHIIIJJJJIJGJJJIJJJJIJJJJJJJIJJJIJJIJIHIJIHHACHHFFFFFFD@EDEEECDDDCDDD_Mismatch_2_Sense_+_Library_PoolT
TATAGCGTGATATGTATAGTGTTAGTATGTGTAATAAAAATAATAAGATGCCGTCGATATATGTACTCTGTTTCATAGTGTTGTAGTGACAAGA
>Frequency_1_QualityScore_FFHHHGHJJJJJIJJJJIJIJJJJJJJJFGHHHJJIIJJJJJJJJJJJJJJJJJJIHJJHGHHGHHFFFEFFFEEEEEEEEEEEEDDC_Mismatch_0_Sense_+_Library_PoolT
GCTATAATTTACATGCTATCTTCTTCGGTGTGTAATATTTTTCCAAACTCTTTGGTCAGATTTTACTATTATTGTGTCCATTCTTCTA
>Frequency_1_QualityScore_B+=CFDFGBHB>HGEIEHH4C<B:C<FGGCEGHIIEEEECGIIDGBF>C8BBCHIIA88=@G;=DAC;?=?;;))666>;>@C?C<((5@C_Mismatch_1_Sense_+_Library_PoolT
GAAATAAAAATAATAAGAGTGCCGTCGAGATATGTACTCTGTTTCATAGTGTTGTAGTGACAAGAAGCTATCCCTGCCTTTTTAATGCCAA
>Frequency_1_QualityScore_FFHHHHHJFHJFHIJJJGIJIHJIJHEDDEDDDDDDDDDDBDDDDDDD5ABDDDCDDCBDDD?CDCAC:@BCDDDD>CCEDBDDDDDDCD@C:@_Mismatch_0_Sense_+_Library_PoolT
GGAGGCGGAGGTTCGGGATGAGGCGGTCCCGGCGACGGGAATCGACGGTAATTGTGGTGGGCATGAAGTATAGCTGATATGTATAGTGTTAGTA
>Frequency_1_QualityScore_FFHHHHHJJJJJHIJJJJJJIIJJJJJIJJJJJJIJJJJJJJGIIIJJJJIJJIJJIJIJIIGHGHHHHHFEFFFFDDDDDDDDDDDCCDDDDD_Mismatch_0_Sense_+_Library_PoolT
AAATAATAAGAGTGCCGTCGAGATATGTACTCTGTTTCATAGTGTTGTAGTGACAAGAAGCTATCCCTGCCTTTTTTTAATGCCAAGTGTCTCT
>Frequency_1_QualityScore_FFHHHHHJIIJHIJJJJIJGIIFF?CEEDDDDD8?@DDDDDDABDDBCDDDDD@CDDEDD;B?CDDC>C@CDBC@CCDCDDACD>CDDEDEDDD_Mismatch_0_Sense_+_Library_PoolT
GGATGAGGCGGTCCCGGCGACGGGAATCGACGGTAATTGTGGTGGGCATGAAGTATAGCGTGATATGTATAGTGTTAGTATGTGTAATAATGCC
>Frequency_1_QualityScore_EFHHHHHJJJJJJJJJIJJIIJJJJJJJGIJJJJJJIJIJIJJJIIJJJJJJJJJIJJIJIJIIHHHHFHHDDDDBDDBBDDDBDDDDDDB58>_Mismatch_0_Sense_+_Library_PoolT
CTTTAAAAAGCCACTATATGTCAGCTTCATCTTCGCTATAATTTACATGCTATCTTCTTCGGTGTGCAAAAAAAAAAAAAAAAAAAAAAAAGAT
>Frequency_1_QualityScore_FFHHFHHIJJIJJCCGHIIGHIBGIJJHJJIIIFHIJJIJHIGGHHHHHHHFFFFFFFFEDEDEEEDCDCDCEDDDDDDDDDDDDDDDDBDDDD_Mismatch_1_Sense_+_Library_PoolT
CGGGAATCGACGGTAATTGTGGTGGGCATGAAGTATAGCGTGATATGTACTCTGTTTCATAGTGTTGTAGTGACAAGAAGCTATCCCTGCCTTT
>Frequency_1_QualityScore_FFHHHHHJJGIIJJIJJJJJJJIJIJJJJJJJJJJJIIJIIJJJJIJIJJJJJIJJJJJJJJJJJJHHHHHFFDDBDDDDDDDDDCDDDDDDDD_Mismatch_0_Sense_+_Library_PoolT
TAATAAGAGTGCCGTCGAGATATGTACTCTGTTTCATAGTGTTGTAGTGACAAGAAGCTATCCCTGCCTTTTTTTAATGCCAAGTGTCTTTAAA
>Frequency_1_QualityScore_FFHHGHHIFC37ACBB2?B7CC>@CBCC3:BBBC3@B@BB8BBCBC&)2<@@2<@)3:8;B5>B0<>899&5<(&50<@BBB_Mismatch_0_Sense_+_Library_PoolT
GCGGCGGGGGTCACGGTGGTCCAGGGGGAGGCGGAGGCGGCGGGGGACACGGTGGTCCGGGAGGAGGCGGAGGCGGCGGGGG
>Frequency_1_QualityScore_FFHGHHHJGIJIJIJIJDBFGIIHHIFHFJFHHHHFFEEFFFEDDDDDDEDDDFFDDDCCDDCDDDDDC@BCDDDDEDDDDDDDDDDDDDDDCD_Mismatch_1_Sense_+_Library_PoolT
GCGACGGGAATCGACGGTAATTGTGGTGGGCATGAAGTATAGCGAGATATGTACTCTGTTTCATAGTGTTGTAGTGACAAGAAGCTATCCCTGC
>Frequency_1_QualityScore_FFHHHHHIJJIIJJJJJIIJJJJJIJJJJJJIIIJJJJIJIIIJJJJJIIJJJJJIJJJJJJJJHHFDDECDDDDDDCDDDDDDDCDCDBBDDD_Mismatch_0_Sense_+_Library_PoolT
AGTGCCGTCGAGATATGTACTCTGTTTCATAGTGTTGTAGTGACAAGAAGCTATCCCTGCCTTTTTTTAATGCCAAGTGTCTTTAAAAAGCCAC
>Frequency_1_QualityScore_BD?DFAFGGEBCF0D?BGG*?F)?;@;8.67)===DDHAB=;5;(6>@36(;C_Mismatch_2_Sense_+_Library_PoolT
CGGGAATCGACGGGAATTGTGGTGGGCATGAAGTATAGCGTTATATGTATAGA
>Frequency_1_QualityScore_FFHHHHHJJJJJJJJJJJIJJJJJJJJJJJJJJJHIIIHIIIJJJJJJJJJJIJHGIJJJIHIIIHHHHEHGFD_Mismatch_0_Sense_+_Library_PoolT
ATCTTCGCTATAATTTACATGCTATCTTCTTCGGTGTGTAATATTTTTCCAAACTCTTTGGTCAGATTTTACTA
>Frequency_1_QualityScore_FFHHHHHJJJJFIF<HHIIJJJGGGIGJIIGIIJJJJIJJIJIIGGHIIJIJHIIJJJJIJEGHHHHFFFFFEEEEEEDDBCDCCCDCBCDCDC_Mismatch_1_Sense_+_Library_PoolT
AAAAATAATAAGAGTGCCGTCGAGATATGTACCCTGTTTCATAGTGTTGTAGTAACAAGAAGCTATCCCTGCCTTTTTTTAATGCCAAGTGTCT
>Frequency_1_QualityScore_AD:ACCC;CC:,3,:AA>EHHE>9A++2?CEF?G4DF<FC<B9DFCFCFFFCF@FC(=C>;FCAC;E=@3=(;BBB@:;>:@B;;,;?AA@A>B_Mismatch_1_Sense_+_Library_PoolT
TGTCGAGATATGTACTCTGTTTCATAGTGTTGTAGTGACAAGAAGCTATCCCTGCCCTTTTTAATGCCAAGCGTCTTTAAAAAGCCACTATATG
>Frequency_1_QualityScore_FFHHHHHFHIJIJJIJJJJJIJJJJJJJJJJJJGIJJJJJJJJJIJJIJJJJIIJJJIJJJJIEHHGFGDFFCDBDDDDDDDDDCCABDDDDCD_Mismatch_0_Sense_+_Library_PoolT
TCCAAAGTAAGTGCATATAGCGTTCGCATCAGGTCTCCAGATTACACATTCACCTCTATTTCAATCAAGCGCACACAAAGCTAACAAACTGAAA
>Frequency_1_QualityScore_FFHGHHHIIJJJJJJHHIIJIIIHIJJJJJIJJIJIJJJJJJJJJJJJJJJIJJFHHHGHDFFFFFFEDEEEDDDDDDD_Mismatch_2_Sense_+_Library_PoolT
TACCCTGTTTCATAGTGTTGTAGTAACAAGAAGCTATCCCTGCCTTTTTTTAATGCCAAGTGTCTTTAAAAAGCCACTA
>Frequency_1_QualityScore_FFHHHHHJJJJJJJJJJJJJJJJJJJJJJJJJJIJJJJJJJJJJIIHIIJIIGJJJJJIIJJJJIJIJIHHFGGFFFFFEEEEEEEDEDDDCDD_Mismatch_1_Sense_+_Library_PoolT
AGTCAGCTTCATCTTCGCTATAATTTACATGCTATCTTCTTCGGTGTGTAATATTTTTCCAAACTCCAAACTCTTTGGTCAGATTTTACTAGAA
>Frequency_1_QualityScore_FFHHHHHJJHHIJ@GIIJIDHIDHIJJIJHHHHHHHFFFFACBEEEDDDEEECDDFDED@DDDEFEDDDDDDDEEDDDDACCDDBDDBDDDDED_Mismatch_0_Sense_+_Library_PoolT
CGGGAATCGACGGTAATTGTGGTGGGCATGAAGTATAGCGTGATATGTATAGTGTTATGTGTAATAAAAATAATAAGAGTGCCGTCGAGATATG
>Frequency_1_QualityScore_FFHHHHGJJJJJJJJJJJJIJJJJJJIJHIIJJHJJJIJJJJJJJJJJJJJJJJJJJHHHHHFDEEEEDDDBACCDDDDDDDCABDD_Mismatch_2_Sense_+_Library_PoolT
CCGTCGAGATATGTACCCTGTTTCATAGTGTTGTAGTAACAAGAAGCTATCCCTGCCTTTTTTAATGCCAAGTGTCTTTAAAAAGCA
>Frequency_1_QualityScore_FDA:@DDGIGGGF>ABHHFH<4A<CF>FFCF4CDGFG@HGIHCGEHIBFHGGDGH:CHHIG=AD>>CD:6.>@ACCCCCCCC;BAAC@C_Mismatch_1_Sense_+_Library_PoolT
ACGAGATATGTACTCTGTTTCATAGTGTTGTAGTGACAAGAAGCTATCCCTGCCTTTTTTTAATGCCAAGTGTCTTTAAAAAGCCACTA
>Frequency_1_QualityScore_DDHBHHGGIBHACDHGIGHAECDEGIBDHIIIHHHIJCGFH?DFGGGGIHGIJIIGGEIGIHGIGFFHDDEFFFCDBACCDCCDDDCCCCDD>@_Mismatch_0_Sense_+_Library_PoolT
AATAATAAGAGTGCCGTCGAGATATGTACTCTGTTTCATAGTGTTGTAGTGACAAGAAGCTATCCCTGCCTTTTTTTAATGCCAAGTGTCTTTA
>Frequency_1_QualityScore_FDHHGHGJJJJGJJJJJJJJIIGIIIFGIGJJJJIJJJJJJIIJJIJJJJJIIJJJJGJJEHHHHFFFFEDECCDEECC_Mismatch_0_Sense_+_Library_PoolT
GTCGAGATATGTACTCTGTTTCATAGTGTTGTAGTGACAAGAAGCTATCCCTGCCTTTTTTTAATGCCAAGTGTCTTTA
>Frequency_1_QualityScore_FFHHHHHJIJJJIIJJJIJJJJIGGH=EDFFFCDDC@CBDCCDCCDCCEEEDDBB@?CDCBDDDEEECDDCCDDEDDDEEDDCDD(>CCDDDDD_Mismatch_1_Sense_+_Library_PoolT
GTGGTCCCGGCGACGGGAATCGACGGTAATTGTGGTGGGCATGAAGTATAGCGTGATATGTATATTGTTAGTATGTGTAATAAAATTAATAAGA
>Frequency_1_QualityScore_FFHHDHHIJJIIIJIGIJIJJGIJIIEIIEIJIIGHIIIIJJEHIJGGIEHGICGIGJJJIGHFFCBCC(5>A>?>CCDCDDCCC>:9ABCDD:_Mismatch_0_Sense_+_Library_PoolT
TGCCGTCGAGATATGTACTCTGTTTCATAGTGTTGTAGTGACAAGAAGCTATCCCTGCCTTTTTTTAATGCCAAGTGTCTTTAAAAAGCCACTG
>Frequency_1_QualityScore_>2:D<4C@E>BBE>EEB@EFFCE3++++1))*11:D;**?<)99*???:\=@C@=3=7(.7=3=?@A>;;A<9;>_Mismatch_2_Sense_+_Library_PoolT
ACTCTGTTTCATAGTGTTGTAGTGGCAAGAAGCTATCCCTGCCTTTTTTTAATGCCAAGTGTCTTTAAAAAGCCA
>Frequency_1_QualityScore_?DDDA8;ED1::8?DAD@\;:A<?;@@(99=?(((;5,32<087<=<(3:>9+>3++&5&8(:((+(+4+(4+4>A4:3>:>3:A_Mismatch_0_Sense_+_Library_PoolT
ATGAGGCGGTCCCGGCGACGGGAATCGACGGTAATTGTGGTGGGCATGAAGGATAGCGTGAGAAGTATAGTGTTAGTATGTGGAA
>Frequency_1_QualityScore_FFHHHHHJJJJJJIJIJHIIIGJJJIJIJJJJJJJIJJJJGIIJEIIJIJJJJIIJJJJJJDHHHHHEHBDFFEACEEEE@CCDDDDDCDCDEE_Mismatch_0_Sense_+_Library_PoolT
CCTTTTTTAATGCCAAGTGTCTTTAAAAAGCCACTATATGTCAGCTTCATCTTCGCTTTCTAATGGGATGCTGTTATAGGTTATGGCAAATATT
>Frequency_1_QualityScore_DFDFA8FB7@BBCC&00?@B06@BBC55?BB32<7&38555&05&07-<5<@5005(88&++:@A18<8?<8>5&)959A<@>-&+4>??@_Mismatch_2_Sense_+_Library_PoolT
CCGGGGGGAGGCGGAGGCGGCGGGGGACACGGTGGTCCGGGAGGGGGCGGACACGGTGGTCCTGGAGGAGGCGGGGGTTCGGGATGAGGCG
>Frequency_1_QualityScore_FFHHHHHJJJJJJJJJBHJIJIIJIJJJJJJIIJJJIJJJJJJJJJIJHHIHIJIJJIJIJJJJHHEHHHFFFFEEEEEEDDBDDDDDDCDCDC_Mismatch_1_Sense_+_Library_PoolT
ATAAAAATAATAAGAGTGCCGTCGAGATATGTACCCTGTTTCATAGTGTTGTAGTAACAAGAAGCTATCCCTGCCTTTTTTTAATGCCAAGTGT
>Frequency_1_QualityScore_FFHHHHHJIJJIFFHIJIGHI>FHJIJJJJJJGHJJJHGEFFFFFEDEEEECEDFDCDDEFEDDDDCDDCCDCDDDCDDDDDDDDDDDDCDDDD_Mismatch_0_Sense_+_Library_PoolT
GGGAATCGACGGTAATTGTGGTGGGCATGAAGTATAGCGTGATATGTATAGTGTTGTAGTAACAAGAAGCTATCCCTGCCTTTTTTAATGCCAA
>Frequency_1_QualityScore_FAFDFHHGCFFHIGGIIGHFHBHHGIHHEEBCGIIJHGGIGGGHCHEFHIJIIJIJIJJGIHHGHGHDD@DEFAEE_Mismatch_0_Sense_+_Library_PoolT
GAGATATGTACTCTGTTTCATAGTGTTGTAGTGACAAGAAGCTATCCCTGCCTTTTTTTAATGCCAAGTGTCTTTA
>Frequency_1_QualityScore_FFHHHHHIJJJJJJIJJJJJJJGHIIIJJJIJJJJIJJIJJJIJJIIIJJJIGJJJJJJJIJHHHGGDFFDFFFEEEEEDDDCDDDDCEEEFED_Mismatch_0_Sense_+_Library_PoolT
AGATATGTACTCTGTTTCATAGTGTTGTAGTGACAAGAAGCTATCCCTGCCTTTTTTTAATGCCAAGTGTCTTTAAAAAGCCACTATATGTCAG
>Frequency_3_QualityScore_FEGHFEGJHIIIGIIIJGIHIIEEFE3;@DEDBCCABCCB@CBBDCABCBCD@<@<BDDC@ABCDBDBCBCBDDEDDBCDDDDDDDDDDEDDDC_Mismatch_0_Sense_+_Library_PoolC
GCGGTCCCGGCGACGGGAATCGACGGTAATTGTGGTGGGCATGAAGTATAGCGTGATATGTATAGTGTTAGTATGTGTAATAAAAATAATAAGA
>Frequency_2_QualityScore_FFHGHHHJJIJIJIIGGGEEFFFCCED;ACDEDCDDCCDDCCDDCCCBCDEEDD?C?CDEDCCDCDCCCAACADDDEEDDEEDDDDDDDDEEDD_Mismatch_0_Sense_+_Library_PoolC
GGCGGTCCCGGCGACGGGAATCGACGGTAATTGTGGTGGGCATGAAGTATAGCGTGATATGTATAGTGTTAGTATGTGTAATAAAAATAATAAG
>Frequency_7_QualityScore_EEGGGHHIHIIIJ@EHGIHCGH?CGHGGFGHIGCFEGFGGCFFGGEFCEEFE=AADDDACCD@CADDEECDCCCCDEECDDC>BCCDAACDDCC_Mismatch_0_Sense_+_Library_PoolC
CGGGAATCGACGGTAATTGTGGTGGGCATGAAGTATAGCGTGATATGTATAGTGTTAGTATGTGTAATAAAAATAATAAGAGTGCCGTCGAGAT
>Frequency_3_QualityScore_FFHHDGHDGHJJJFIIIJJHJJEIIHFFDDCDDDDCCDDDCDDD6@CEEDBDDBCDDCDDDCCCBCDEDBAAC@CDEDDDDDECDCCBDCDDED_Mismatch_0_Sense_+_Library_PoolC
GCGGAGGTTCGGGATGAGGCGGTCCCGGCGACGGGAATCGACGGTAATTGTGGTGGGCATGAAGTATAGCGTGATATGTATAGTGTTAGTATGT
>Frequency_1_QualityScore_FFHHHDHIEHHJJJDHIGHJJJJBHFFFDDDDDDDDDDBDDABDD0<B@CDCDD<?BBB9?A>CD@CDDACDBB<CDEDBCDADDD:@>CCCDD_Mismatch_0_Sense_+_Library_PoolC
GGCGGAGGTTCGGGATGAGGCGGTCCCGGCGACGGGAATCGACGGTAATTGTGGTGGGCATGAAGTATAGCGTGATATGTATAGTGTTAGTATG
>Frequency_1_QualityScore_EBFHDDFGGJJIJ?DGEGAG@FAEEHF?@?;AC@<?B@)288@CACD9<?BDDDB:>@4:>:@CB9;?C>:>4>:4:@>4>A>(>@@@:::>:@_Mismatch_0_Sense_+_Library_PoolC
GTTCGGGATGAGGCGGTCCCGGCGACGGGAATCGACGGTAATTGTGGTGGGCATGAAGTATAGCGTGATATGTATAGTGTTAGTATGTGTAATA
>Frequency_3_QualityScore_FFHHHHHIJJJIJJJJIIHFFEEEEBCDD?BCDEDBCDBBCDDCDDCDD@CABDBCACADDDCACDDEC?=@BC@CDDCD@CDDDDDDDCCCEE_Mismatch_0_Sense_+_Library_PoolC
GAGGCGGTCCCGGCGACGGGAATCGACGGTAATTGTGGTGGGCATGAAGTATAGCGTGATATGTATAGTGTTAGTATGTGTAATAAAAATAATA
>Frequency_1_QualityScore_FFHHHHHJIJJIJJJJJJIIJHFDDDDDDDDDD7ABEEDCDDCDDDDDDDDDDDDEEEDDBDDDEEDCDCDDDECDDDDEEEDDDEE_Mismatch_0_Sense_+_Library_PoolC
GGATGAGGCGGTCCCGGCGACGGGAATCGACGGTAATTGTGGTGGGCATGAAGTATAGCGTGATATGTATAGTGTTAGTATGTGTAA
>Frequency_2_QualityScore_FFGHHFGIIJJGIJIJIJJJGIIIHGGEDDDDDDDDDDDDDD7ABDCC@CD?ACCDCDDCDDBDEEEDDDAADEEC?CCDD?C@CACCDEEA?B_Mismatch_0_Sense_+_Library_PoolC
GGAGGTTCGGGATGAGGCGGTCCCGGCGACGGGAATCGACGGTAATTGTGGTGGGCATGAAGTATAGCGTGATATGTATAGTGTTAGTATGTGT
>Frequency_1_QualityScore_FFHGHHHIJJIIIJJHHIIBHFHFFDBE@BDDD@DDDDDCDEFDDD=@BDEDD>CDDDDDDEDDCDDDDBDCDCDDDDDCDDDDDDDDACCDDD_Mismatch_0_Sense_+_Library_PoolC
CGGCGACGGGAATCGACGGTAATTGTGGTGGGCATGAAGTATAGCGTGATATGTATAGTGTTAGTATGTGTAATAAAAATAATAAGAGTGCCGT
>Frequency_3_QualityScore_EEGGHHHIJEHFHIIHIIJJIIJJJJJIFBFHIIHGIGIIIIIGHGIJJIIHIIIGGHIFHIIHHIIFHBDDGGFDEBDEEDCDDDCBDDCCDC_Mismatch_0_Sense_+_Library_PoolC
GTTAGTATGTGTAATAAAAATAATAAGAGTGCCGTCGAGATATGTACTCTGTTTCATAGTGTTGTAGTGACAAGAAGCTATCCCTGCCTTTTTT
>Frequency_2_QualityScore_FFGHGHGIIJJIIJJIIIII=CHGHHDGFEEEDDDDDDDDCCEEEDD?AACDDDCEDDCABCDCDBEEEECDDEEEDCDDDDDEEDDDC?ACCD_Mismatch_0_Sense_+_Library_PoolC
CCGGCGACGGGAATCGACGGTAATTGTGGTGGGCATGAAGTATAGCGTGATATGTATAGTGTTAGTATGTGTAATAAAAATAATAAGAGTGCCG
>Frequency_3_QualityScore_EEFBFCDFHHHIEHGDFHEHIGGIIGGFDBCCCC?BCDCABC?4=>ABC@BC@ACC=>BB>BB8=A>>@<<>@@B@CACCBB?A?ABC<?AA;>_Mismatch_0_Sense_+_Library_PoolC
CGGAGGTTCGGGATGAGGCGGTCCCGGCGACGGGAATCGACGGTAATTGTGGTGGGCATGAAGTATAGCGTGATATGTATAGTGTTAGTATGTG
>Frequency_1_QualityScore_BDHHHF1@GGIIIIIFGHGIIFBA@BB<3>ACB==@BBA?CCCCCB38<<?3<?::@:A@CC@90983@>@@:::ABD>B:@:(4@:@44>@@A_Mismatch_0_Sense_+_Library_PoolC
TTCGGGATGAGGCGGTCCCGGCGACGGGAATCGACGGTAATTGTGGTGGGCATGAAGTATAGCGTGATATGTATAGTGTTAGTATGTGTAATAA
>Frequency_2_QualityScore_FFHHHHHIJIIIIJHIIIEIIIIIIJIJJHHHIIJJIIJJJIIGEGIIHHGIIIIIIIJIGGGGGGFFFEEDEEEEDDDDCCCCDDBCCCCCDD_Mismatch_0_Sense_+_Library_PoolC
AAAAATAATAAGAGTGCCGTCGAGATATGTACTCTGTTTCATAGTGTTGTAGTGACAAGAAGCTATCCCTGCCTTTTTTAATGCCAAGTGTCTT
>Frequency_1_QualityScore_FFHHHHHJJJJIJJJJJJIJJDGEEBDDEEEEEDCBDDDDCDCCCCDEDEDDB@@CCDDCACCDCDDDC@CDDDCDDDDDCCCDDDDCDEDDD@_Mismatch_0_Sense_+_Library_PoolC
CGGTCCCGGCGACGGGAATCGACGGTAATTGTGGTGGGCATGAAGTATAGCGTGATATGTATAGTGTTAGTATGTGTAATAAAAATAATAAGAG
>Frequency_1_QualityScore_FFHHHHHJJIJJJJJIJJJJJJJIHIJJJJJJIIIIIJJJJJJIIIJIJJJJGJIGIIJJJJJJHHHHHFFFFDEEFFEDEDEDDDDEDDDEDD_Mismatch_0_Sense_+_Library_PoolC
AAGAAGCTATCCCTGCCTTTTTTAATGCCAAGTGTCTTTAAAAAGCCACTATATGTCAGCTTCATCTTCGCTATAATTTACATGCTATCTTCTT
>Frequency_1_QualityScore_DFGHHHHIGEGG:BFGIDHHI?FEGAFFGG@ACDGIIII:EA?CEFEFCEF>@CECE;@CDBC>C>BBC@CDDCDDED:>@@CC@>BBB>BABC_Mismatch_0_Sense_+_Library_PoolC
GGGAATCGACGGTAATTGTGGTGGGCATGAAGTATAGCGTGATATGTATAGTGTTAGTATGTGTAATAAAAATAATAAGAGTGCCGTCGAGATA
>Frequency_2_QualityScore_FFHFDEEEFGHIIGGIGIIEHFHHDC=AC?AAAAD5=<ADCCCA;?ABDAC@?AC=AAC;?=;B=9>BA?ACC?(7.<;AACDECA>BA_Mismatch_0_Sense_+_Library_PoolC
CGGGATGAGGCGGTCCCGGCGACGGGAATCGACGGTAATTGTGGTGGGCATGAAGTATAGCGTGATATGTATAGTGTTAGTATGTGTAA
>Frequency_1_QualityScore_FDHHHHGJJIJJFHIJJJJFHGGGIIFIIJJIIGHHIGHIJHHIIJIJJJJJJJJJJJJJJEHIIJHGFFDDDEEDFFFFDDDDDDDEEEDDDD_Mismatch_0_Sense_+_Library_PoolC
GTGGGCATGAAGTATAGCGTGATATGTATAGTGTTAGTATGTGTAATAAAAATAATAAGAGTGCCGTCGAGATATGTACTCTGTTTCATAGTGT
>Frequency_1_QualityScore_FFHHHHHHIJJEGIIIIGIJDHJJJIJJJJJGIIIJJJHHFHHIJFHHEHDHDHHHFHHHHHFFFFFFFEDEEEEEDDDDACCDDDDDDDDDDE_Mismatch_0_Sense_+_Library_PoolC
GGAATCGACGGTAATTGTGGTGGGCATGAAGTATAGCGTGATATGTATAGTGTTAGTATGTGTAATAAAAATAATAAGAGTGCCGTCGAGATAT
>Frequency_1_QualityScore_FFHHHGGIJJGJJJJJJJIJJJJJJIGIIJIJIJDFFFGHJIJJJEGIJIIFIIIJJEHFHHGFFFFFFFEDDDDDDCDEEDDDEDDDDEDDFD_Mismatch_0_Sense_+_Library_PoolC
ACAAGAAGCTATCCCTGCCTTTTTTAATGCCAAGTGTCTTTAAAAAGCCACTATATGTCAGCTTCATCTTCGCTATAATTTACATGCTATCTTC
>Frequency_1_QualityScore_=DCC;BB@;?ACEFD?EGD@?9EHC::::??DGIIII@2BGEGGGIBC8=FCGE@@FE@78=D@:ABHECD@DCE@6;;@@C:>;5;;535<8<_Mismatch_0_Sense_+_Library_PoolC
TATCCCTGCCTTTTTTAATGCCAAGTGTCTTTAAAAAGCCACTATATGTCAGCTTCATCTTCGCTATAATTTACATGCTATCTTCTTCGGTGTG
>Frequency_2_QualityScore_FFGHHHDGIIIJGHIEHIJIIJIIIIEHIIJJJGHGIIIJGGHGIDGIIIIHGHHGGEGGFEFEEEEEDADDDDDBCDDDDDDDDDDDEDEEEE_Mismatch_0_Sense_+_Library_PoolC
CGACGGTAATTGTGGTGGGCATGAAGTATAGCGTGATATGTATAGTGTTAGTATGTGTAATAAAAATAATAAGAGTGCCGTCGAGATATGTACT
>Frequency_3_QualityScore_FFGHGHGJIIIIIJIIIHGCDEEEACCD7?@DEDACDBBDDCCDC@BC<ADDDDD@C@CDEDCDDDDDDDBBBBCDDCDCDDDDCDDDDDDEDD_Mismatch_0_Sense_+_Library_PoolC
AGGCGGTCCCGGCGACGGGAATCGACGGTAATTGTGGTGGGCATGAAGTATAGCGTGATATGTATAGTGTTAGTATGTGTAATAAAAATAATAA
>Frequency_1_QualityScore_EFHHHHHJJJHJJFHGIJIFGIGIJJHFADDDDDDDDDDDDDDDDDDDDB5?BEEDCDDCBDDDDDDDC@CCDDDDD9>BCDDDBCDCD@CDCC_Mismatch_0_Sense_+_Library_PoolC
GAGGAGGCGGAGGTTCGGGATGAGGCGGTCCCGGCGACGGGAATCGACGGTAATTGTGGTGGGCATGAAGTATAGCGTGATATGTATAGTGTTA
>Frequency_1_QualityScore_FFFHHHGIJJIJJJHGFFFFFCDD39@DFDCDDCDDDDDDDDDDCDEEEDD<BBCDEDBDDDECDDECCDEDEED@CCDDDDDDDDCEDCDDDD_Mismatch_0_Sense_+_Library_PoolC
GGTCCCGGCGACGGGAATCGACGGTAATTGTGGTGGGCATGAAGTATAGCGTGATATGTATAGTGTTAGTATGTGTAATAAAAATAATAAGAGT
>Frequency_1_QualityScore_FFHHHHHJJIJJJFHGIIIIGGIIIGIHIIJGIIIHIGIIIJJJJJJJJJIJJJJHHJJJIJJGIHGFHHHFFFFFFFEEEEEEEEDEEDDCCD_Mismatch_0_Sense_+_Library_PoolC
ATGAAGTATAGCGTGATATGTATAGTGTTAGTATGTGTAATAAAAATAATAAGAGTGCCGTCGAGATATGTACTCTGTTTCATAGTGTTGTAGT
>Frequency_1_QualityScore_DDDF?AFD<E<CIGIIIGEEHGGCHHIGHICGBCCG6@FHIIBGGGIIIGGGIIIIII@DAHIIGIGII@AEHEEFFFFCECCEEBADDDDCDD_Mismatch_0_Sense_+_Library_PoolC
TTAGTATGTGTAATAAAAATAATAAGAGTGCCGTCGAGATATGTACTCTGTTTCATAGTGTTGTAGTGACAAGAAGCTATCCCTGCCTTTTTTA
>Frequency_1_QualityScore_FFHFHHHIIJJJJJJJJJIIIJJJJJJJJJJJJHIIJJJJJIJJJJJJJFIJJIJJJJJJJHHHHHHDDEEEEDDDDDDEDDDDCDDDDDDDCD_Mismatch_0_Sense_+_Library_PoolC
GAGTGCCGTCGAGATATGTACTCTGTTTCATAGTGTTGTAGTGACAAGAAGCTATCCCTGCCTTTTTTAATGCCAAGTGTCTTTAAAAAGCCAC
>Frequency_1_QualityScore_FFHHHHHHHJJJJJJJJGJIJJJJJJJJIJIIJJJJJJJJJJJJIJJIIJJJIJIIJJJIJJJJJIJJGHHHDFDF_Mismatch_0_Sense_+_Library_PoolC
CCAAGTGTCTTTAAAAAGCCACTATATGTCAGCTTCATCTTCGCTATAATTTACATGCTATCTTCTTCGGTGTGTA
>Frequency_1_QualityScore_FFHGHFFGIIIIIIJJJJJJJIJJJIIIHGIJJJJIIJFIGIJEHIIEIIJHIJICGIIJJJJIJGHHFBECFFECEEEEEDDEDDEEDCCDD@_Mismatch_0_Sense_+_Library_PoolC
AGCTATCCCTGCCTTTTTTAATGCCAAGTGTCTTTAAAAAGCCACTATATGTCAGCTTCATCTTCGCTATAATTTACATGCTATCTTCTTCGGT
>Frequency_1_QualityScore_;BBC<CFEGGHIIDII@HGIHGHCHG?CD@GBDDHIIC>GDGGHIIG>FCDGHCFFHDA77CGEEH?3?3?C@3;7;>=2>@;A;;?C@C@:55_Mismatch_0_Sense_+_Library_PoolC
GTGTAATAAAAATAATAAGAGTGCCGTCGAGATATGTACTCTGTTTCATAGTGTTGTAGTGACAAGAAGCTATCCCTGCCTTTTTTAATGCCAA
>Frequency_1_QualityScore_FFHHHHHJJJJJJJJJJJJIHHIIJJHIJJJJJJJJJJJJJJJJJJIJJJJJJJJJJJIJJJGJHHHHHHHFFFFFFEEEDEDDBDBBBDCDCD_Mismatch_0_Sense_+_Library_PoolC
TGCCTTTTTTAATGCCAAGTGTCTTTAAAAAGCCACTATATGTCAGCTTCATCTTCGCTATAATTTACATGCTATCTTCTTCGGTGTGTAATAT
>Frequency_1_QualityScore_?)0@FFBHGGIIGCH?DDCAEHIGHDEHGHEDBH<DGEFC)==F=CHGIICH;@CDD;?==AED;BBDB=<@BBBBCDC@CCDCC@>CCCCC>C_Mismatch_0_Sense_+_Library_PoolC
GTGGTGGGCATGAAGTATAGCGTGATATGTATAGTGTTAGTATGTGTAATAAAAATAATAAGAGTGCCGTCGAGATATGTACTCTGTTTCATAG
>Frequency_2_QualityScore_FFHHHHHIJJJIJJJIJIIJJJIIJIJJJJJJJJJJJJIJJJJJJJJJJJJJIJJIIEGGGGI_Mismatch_0_Sense_+_Library_PoolC
AAAAGCCACTATATGTCAGCTTCATCTTCGCTATAATTTACATGCTATCTTCTTCGGTGTGTA
>Frequency_1_QualityScore_FFHHHHGJJJJGDHIIGIIIFGIGHGIIIIIIFIHIFIIGBGGIJIJJJJJJJIJJIIIJHEHIJGGHHBDFFDCCEFEEEDDDDDDECCCCDE_Mismatch_1_Sense_+_Library_PoolC
TGGGCATGAAGTATAGCGTGATATGTATAGTGTTAGTATGTGTAATAAAAATAATAAGAGTGCCGTCGAGATATGTACCCTGTTTCATAGTGTT
>Frequency_1_QualityScore_FFHHHHHHHHIJJJJJJJJJJJJJJJJHHIJJHIJIIIJJJJIIJIJJJIJJJJJJJHIIJJJJJJJJJHHHHHHFFFFFFEEEDEDDDDDDDD_Mismatch_0_Sense_+_Library_PoolC
TAGTATGTGTAATAAAAATAATAAGAGTGCCGTCGAGATATGTACTCTGTTTCATAGTGTTGTAGTGACAAGAAGCTATCCCTGCCTTTTTTAA
>Frequency_1_QualityScore_D;DFBBHIGH@EHGIE<H9,<C+C@)?@0BDHA>9B**00)0*8?DFHF8=/8=8@;=CFDHGGGIC@CAE97.;?;;>ACCCBBCC@3::>95_Mismatch_2_Sense_+_Library_PoolC
GTAATAAAAATAATAAGAGTGCCGTCGAGATATGTACCCTGTTTCATAGTGTTGTAGTAACAAGAAGCTATCCCTGCCTTTTTTAATGCCAAGT
>Frequency_1_QualityScore_FFHHHHHJJJJJJJJJJJJJGJGIJJIJJJJJJJJJJJJJJJJJJJJJJJJJJJHHHHGH_Mismatch_0_Sense_+_Library_PoolC
AGCCACTATATGTCAGCTTCATCTTCGCTATAATTTACATGCTATCTTCTTCGGTGTGTA
>Frequency_2_QualityScore_FFHHHHHJJJJJJIJJJJJJJIJIIIIJJJJJJJJJIJJJJJJIJJJJJJIJJJJJJJJIIIIHHGGGFFCEEEEEEDCDCDDDDDCDEEEEED_Mismatch_2_Sense_+_Library_PoolC
GAGATATGTACCCTGTTTCATAGTGTTGTAGTAACAAGAAGCTATCCCTGCCTTTTTTAATGCCAAGTGTCTTTAAAAAGCCACTATATGTCAG
>Frequency_1_QualityScore_FFHFFHDIIIIICCHHEHHIGIIICHGIGHFHIBBFIIGGGHIIIIGIIIIGGIIIGHHIIHHFDE@ECA>B>CDACDDCCCDDDDDCDDDCDD_Mismatch_2_Sense_+_Library_PoolC
CCGTCGAGATATGTACCCTGTTTCATAGTGTTGTAGTAACAAGAAGCTATCCCTGCCTTTTTTAATGCCAAGTGTCTTTAAAAAGCCACTATAT
>Frequency_1_QualityScore_FFHHGFHJJGI?FHFHHGGI;FH@EIHFDBBD8ACDDD@BDDDDCDDBDDDDDDDBDBDBBB@CB8>;>-??CCC>ABABBDB9?BCDD>CDDA_Mismatch_2_Sense_+_Library_PoolC
GGCGGACACGGTGGTCCGGGAGGAGGCGGAGGTTCGGGATAAGGCGGTCCCGGCGACGGGAATCGACGGTAATTGTGGTGGGCATGAAGTATAG
>Frequency_1_QualityScore_BDFFFHHIIEHEHEIGGGBHHAFFH?FHFIGEFGIGIGII_Mismatch_1_Sense_+_Library_PoolC
TCTTTAAAAAGCCACTATATGTCAGTTTCATCTTCGCTAT
>Frequency_1_QualityScore_FFHHHHHJJIJJJJJJIJJJJJJJJJJJJJJIJJJJJJJIJIJJIJJHIJJJIJJJJJJJHHHGGHHEFDFFFEEEEEEEEDDDDBEDEDEDDD_Mismatch_1_Sense_+_Library_PoolC
TGTTGTAGTAACAAGAAGCTATCCCTGCCTTTTTTAATGCCAAGTGTCTTTAAAAAGCCACTATATGTCAGCTTCATCTTCGCTATAATTTACA
>Frequency_1_QualityScore_FFHHHHHJJJEIJEHIJJJJIJIIJGIJIIJJJJJJJJJJJJJJIJJJJIIJIJIJJJJJIJJIJHHHHHHFFFFFFDCDBDDD_Mismatch_0_Sense_+_Library_PoolC
TTTTAATGCCAAGTGTCTTTAAAAAGCCACTATATGTCAGCTTCATCTTCGCTATAATTTACATGCTATCTTCTTCGGTGTGTA
>Frequency_1_QualityScore_FFHHH@FHHIGFGI>FGGGIGIIJJDFGIIGGGHIJJJJ<DGIIGGGHGHGGHHHIHIGIJJGJIJEHHHHFEE;C?BABDBBDDDDDDDDDCC_Mismatch_1_Sense_+_Library_PoolC
GACGGTAATTGTGGTGGGCATGAAGTATAGCGTGATATGTATAGTGTTAGTATGTGTAATAAAAATAATAAGAGTGCCGTCGAGATATGTACCC
>Frequency_1_QualityScore_FFHHGHHIIGHJJIJIJJIJJJGIJJGJJJJJJJJJJGJJJJGIJCFGIIJJHHIIIJJJGHHHHGFFECFFFEEEEEEEDEDDDDDDCFEEDE_Mismatch_1_Sense_+_Library_PoolC
GTGTTGTAGTAACAAGAAGCTATCCCTGCCTTTTTTAATGCCAAGTGTCTTTAAAAAGCCACTATATGTCAGCTTCATCTTCGCTATAATTTAC
>Frequency_1_QualityScore_FFHGFHHJJJIIICFHHIDHI>HIIJJ@GIIIJIJHIIIIJJIGIBFGIJJJGIGIJEHEIEHGHEFDB?BBCEECCDDDDD@CDCD>@>>@CD_Mismatch_2_Sense_+_Library_PoolC
AAAATAATAAGAGTGCCGTCGAGATATGTACCCTGTTTCATAGTGTTGTAGTAACAAGAAGCTATCCCTGCCTTTTTTAATGCCAAGTGTCTTT
>Frequency_1_QualityScore_FFHFHFHGHGDFHGH@FFICHC@GGDGAGIIJJJJJJIJJJJJJIFHIJIIJJBEFHHHFFFFFFFEAEACFEDDDEDDDCDDDEEDCDDDDDD_Mismatch_2_Sense_+_Library_PoolC
GCGTGATATGTATAGTGTTAGTATGTGTAATAAAAATAATAAGAGTGCCGTCGAGATATGTACCCTGTTTCATAGTGTTGTAGTAACAAGAAGC
>Frequency_1_QualityScore_DDHFFHHGIGBDHHHBACHHHDECCCGIGHIIIDHEGAGGEBHHGICG?FDHIEGCGHIIIGGHIIIGIHHHHHHHGFBB8=@@DDFCDDCCCA_Mismatch_0_Sense_+_Library_PoolC
TTTTAATGCCAAGTGTCTTTAAAAAGCCACTATATGTCAGCTTCATCTTCGCTATAATTTACATGCTATCTTCTTCGGTGTGTAATATTTTTCC
>Frequency_1_QualityScore_FFHHHHHIJIJGJGJJIJJGHJIJJJJJJJJJJIJJJJJJJJJJJJJJJIJJJJJEGHHIJJJIGIJFHE_Mismatch_1_Sense_+_Library_PoolC
CTGTTTCATAGTGTTGTAGTGACAAGAAGCTATCCCTGCCTTTTTTAATGCCAAGTGTCTTTAAAAAGCA
>Frequency_1_QualityScore_FFHHHHGIIIIJHHIJJJJJJJHGIGGGIIIIFGGIJJJIJIHHJIIJJJJJJJGHHIIJJHFFF@D(;@BCCECCCCDDCCDDDDDDDDDCCC_Mismatch_2_Sense_+_Library_PoolC
CGTCGAGATATGTACCCTGTTTCATAGTGTTGTAGTAACAAGAAGCTATCCCTGCCTTTTTTAATGCCAAGTGTCTTTAAAAAGCCACTATATG
>Frequency_2_QualityScore_FFHHHHHJJJJJJJIIIJJJJJJIIJJJIJJJJJIJJJIIIIIJJIIJJIJJJJJJEGGIGI_Mismatch_0_Sense_+_Library_PoolC
AAAGCCACTATATGTCAGCTTCATCTTCGCTATAATTTACATGCTATCTTCTTCGGTGTGTA
>Frequency_1_QualityScore_FFHFHHHGHFHIIJJJIJIJJJJJIIIBHIJJJJJJJJJIJIIIJGGIJJJJIJJJJHHGIJJJJIJHHHHHFFFFFDEEECEDDDDDCDDDDD_Mismatch_2_Sense_+_Library_PoolC
TAGTATGTGTAATAAAAATAATAAGAGTGCCGTCGAGATATGTACCCTGTTTCATAGTGTTGTAGTAACAAGAAGCTATCCCTGCCTTTTTTAA
>Frequency_1_QualityScore_FFHHHHHIJJJJJIJJDGFFGHGIJJIIGIIJJJIJJJJJIGIIJJJJJIHGHJIGHIJJIII_Mismatch_0_Sense_+_Library_PoolC
ATGCTATCTTCTTCGGTGTGTAATATTTTTCCAAACTCCAAACTCTTTGGTCAGATTTTACTA
>Frequency_1_QualityScore_FFHHHHHJJJJJJJJJJHHFFFFFDDD7?BDFDCDDCDDDDDDDDDCCCEEEDDBB<CDEDDDEDEEED>CDDEDEDEDDDEEDDDDDDDEDDC_Mismatch_1_Sense_+_Library_PoolC
GGCGGTCCCGGCGACGGGAATCGACGGTAATTGTGGTGGGCATGAAGTATAGCGTGATATGTATAGTGTTAGTATTTGTAATAAAAATAATAAG
>Frequency_1_QualityScore_FDHAHF?GGGIGHIGG@EIHGHICIIIIIIIII@HIIAFIIIIHHHIEIHHGHHIGEHIIHEIIIIIIIHHHFBDFFECECEEBCDCCCCCCED_Mismatch_2_Sense_+_Library_PoolC
GTACACTGTTTCATAGTGTTGTAGTAACAAGAAGCTATCCCTGCCTTTTTTAATGCCAAGTGTCTTTAAAAAGCCACTATATGTCAGCTTCATC
>Frequency_1_QualityScore_FFHHHHHJJJJHHHIJIGIHIIJJJJJJJJJJJJIJIJJJJJJJJJGIJIJJJJJGIIIJJHHHHHHEFDDEDA_Mismatch_1_Sense_+_Library_PoolC
CTGTTTCATAGTGTTGTAGTAACAAGAAGCTATCCCTGCCTTTTTTAATGCCAAGTGTCTTTAAAAAGCCACTA
>Frequency_1_QualityScore_BDADF;3C<?@GFDDA3AF@HE<CDC))**1*?DG@F>@<9*0*:?F4B498@7D\/8B<7@;.=.))77=CDAEEE?4,;=?(6;>;;BBD;>_Mismatch_2_Sense_+_Library_PoolC
TTTTTAATGCCAAGTGTCTTTAAAAAGCTGCTATATGTCAGCTTCATCTTCGCTATAATTTACATGCTATCTTCTTCGGTGTGTAATATTTTTC
>Frequency_1_QualityScore_FFHHHHHHHIIJJJJJJJIJJJJIIJGIJJJJJJJJJIIJJJJJJJJJIJJJJJJJJJJJJJJJJJJJJJHHHEFFE_Mismatch_1_Sense_+_Library_PoolC
GCCAAGTGTCTTTAAAAAGCCACTATATGTCAGCTTCATCTTCGCTATAATTTACATGCTATCTTCTTCGGTGTGCA
>Frequency_1_QualityScore_FFHGFFFJHIHGGHIJIJJFBG;FHBHDBBD8?CBBD@BCDDDDDBBBDDDDB<;BBDD3@DAB?B>B)88@CDCCB?B?B?A<?:AC+(4::@_Mismatch_2_Sense_+_Library_PoolC
GCGGACACGGTGGTCCGGGAGGAGGCGGAGGTTCGGGATAAGGCGGTCCCGGCGACGGGAATCGACGGTAATTGTGGTGGGCATGAAGTATAGC
>Frequency_1_QualityScore_FFHHHHHJJHGIHHIIJJGHIGIIIHHEDD?ACBDDDDDDDDDDDDDDDDDDDBDDBDBBDDDDDBD5??CDDDDDCBDDDDDDCCD>CDDDDD_Mismatch_2_Sense_+_Library_PoolC
CGGACACGGTGGTCCGGGAGGAGGCGGAGGTTCGGGATAAGGCGGTCCCGGCGACGGGAATCGACGGTAATTGTGGTGGGCATGAAGTATAGCG
>Frequency_1_QualityScore_BEHHHHHJJJIIJJJJJJJJJJJJJHIIIJJJJJJIJJJJJJJJJIJJIJJJJJJJIIJJJIJHHHFFFDFFFFEECEEEEDDEEDDDDDDDBB_Mismatch_1_Sense_+_Library_PoolC
CATCCCTGCCTTTTTTAATGCCAAGTGTCTTTAAAAAGCCACTATATGTCAGCTTCATCTTCGCTATAATTTACATGCTATCTTCTTCGGTGTG
>Frequency_1_QualityScore_FFHHHHHJJJJIFIGIJJHHFFFFBCDD=ABDFDDDDCDDDDDDDDCCACDEEDD@B?CDECCBCDEDDDDCDCDDEBCDDDCDCDDDDDDEED_Mismatch_1_Sense_+_Library_PoolC
AGGCGGTCCCGGCGACGGGAATCGACGGTAATTGTGGTGGGCATGAAGTATAGCGTGATATGTATAGTGTTAGTATGTTTAATAAAAATAATAA
>Frequency_1_QualityScore_FFHHHHHJJJEIIJIJJJJJJJJJGHHD>ADDFDDDDDDDDDDDDCDDCDDDEDDDD@DDDDCDDBDCDC@CCCDEECCCDDEDDDDDDDDEED_Mismatch_1_Sense_+_Library_PoolC
AGGCGGTCCCAGCGACGGGAATCGACGGTAATTGTGGTGGGCATGAAGTATAGCGTGATATGTATAGTGTTAGTATGTGTAATAAAAATAATAA
>Frequency_1_QualityScore_DDHHFHHIDHGBFHEEG:DFBGA/:E?<867BBBB-5(8@8?A5)3378B_Mismatch_0_Sense_+_Library_PoolC
CACGGTGGTCCAGGGGGAGGCGGAGGCGGCGGGGGACACGGTGGTCCGGG
>Frequency_1_QualityScore_FFHHHGHIJJJJJJIJJIJIJIJJJJJJJGHDHGI_Mismatch_0_Sense_+_Library_PoolC
CGCTATAATTTACATGCTATCTTCTTCGGTGTGTA
>Frequency_1_QualityScore_FFHHHHDGIIIJHIJFHJJIJJJIJJGIJIJJJHIHIIJJIJIJJHHHHHHCFFFFFFFFFDCEEDDDD@CDDDDCCDDDDDDDDDDDEEEEED_Mismatch_2_Sense_+_Library_PoolC
CGACGGTAATTGTGGTGGGCATGAAGTATAGCGTGATATGTATAGTGTTAGTATGTGTAATAAAAATAATAAGAGTGCCGTCGAGATATTTACC
>Frequency_1_QualityScore_DDDHAF?ADFGGG@FHHIIICAAD@EFFGI?E:?CCFABBDC*?9DHGBFGGEGGII?CFGHECDHCHAAAHDE_Mismatch_1_Sense_+_Library_PoolC
AGATATGTACTCTGTTTCATAGTGTTGTAGTGACAAGAAGCTATCCCTGCCTTTTTTAATGCCAAGTGTCTTCA
>Frequency_1_QualityScore_ADAFFDFIIHGAFGHIEHIEHIEHEGEDEE4C@DGG6BDGGEI9?BFDFGIHIJGGGGGGG@DH;ACHCE>@DD@@C;;>CC@CC@_Mismatch_2_Sense_+_Library_PoolC
CTTTAAAAAGCCACTATATGTCAGCTTCATCTTCGCTATAATTTACATGCTATCTTCTTCGGTGTGTAATATTTTTCCAAACTCTT
>Frequency_1_QualityScore_FDHHHHHJJJJJJJJJJJJJJHHHJJJJJJJJJJJJIIJJJJJJJJJIJJJFHHIJJJIIIJJHHHEHFDFFFEEEEEBBDDDDDDDDDDDDDD_Mismatch_2_Sense_+_Library_PoolC
GTGTAATAAAAATAATAAGAGTGCCGTCGAGATATGTACCCTGTTTCATAGTGTTGTAGTAACAAGAAGCTATCCCTGCCTTTTTTAATGCCAA
>Frequency_1_QualityScore_FFHHHHFBEFEHEJJIIHIIJJGFHIGIIJIJIIFGDBGHIGGIJIGIHIDFHGEHIJIGGGGHGIGHH@=DCHH>,;BBCA_Mismatch_1_Sense_+_Library_PoolC
TTAATGCCAAGTGTCTTTAAAAAGCCACTATATGTCAGCTTCATCTTCGCTATAATTTACATGCTATCTTCTTCGGTGTGCA
>Frequency_1_QualityScore_FFGHHHHJJJIIJIJIJIHJJIJJ?GFHHIIJIJJJJJJJI_Mismatch_0_Sense_+_Library_PoolC
TAATTTACATGCTATCTTCTTCGGTGTGTAATATTTTTCCA
>Frequency_1_QualityScore_FFHFGGHIGHIIJJIGIJJGIIIGIHEHBGHIGIIIIHJDGIIJJJJJIIIJJJJJJIJGHJJCGIIHHHHEHGFFFFFCCEEDDDDDEFFEEC_Mismatch_2_Sense_+_Library_PoolC
GAGATATGTACACTGTTTCATAGTGTTGTAGTAACAAGAAGCTATCCCTGCCTTTTTTAATGCCAAGTGTCTTTAAAAAGCCACTATATGTCAG
>Frequency_1_QualityScore_FFHHFHHIIJJHIJJJHJIIJJHIJJGIHIJJJJJJJJJJJJJJJHGHIIJJJIIJJJIJJJJJHHHHHACEFFFFEECEDEEDEEFDDDDDDD_Mismatch_2_Sense_+_Library_PoolC
AGCGTGATATGTATAGTGTTAGTATGTGTAATAAAAATAATAAGAGTGCCGTCGAGATATGTACCCTGTTTCATAGTGTTGTAGTAACAAGAAG
>Frequency_1_QualityScore_FFHHGHHJJJJIJJIJJJJJJIGIIJJJJJJJJJJJJJJJIJJJJJJJJJJJJIJJCHGGH_Mismatch_1_Sense_+_Library_PoolC
AAAGCCACTATATGTCAGCTTCATCTTCGCTATAATTTACATGCTATCTTCTTCGGTGTGA
>Frequency_1_QualityScore_DDFFAD=?@B:CB?<<CFCHEG?F;@DGE9?B9?0?DB@B*9B>BGD@BGI<BFH@HIGIIBHG8=7@@=EB6>CBCCC>C>;>AC>A@CD@@>_Mismatch_1_Sense_+_Library_PoolC
ATGGTGGGCATGAAGTATAGCGTGATATGTATAGTGTTAGTATGTGTAATAAAAATAATAAGAGTGCCGTCGAGATATGTACTCTGTTTCATAG
>Frequency_1_QualityScore_FDGHHHHJJJJJJJJJJJJIJIHIIJJIJIJJIJJJJJJJJJJJJJJJJJJJJIJJHIJGJJJHHFHHHDFFFFFFEDEECDDD_Mismatch_1_Sense_+_Library_PoolC
GATATGTACTCTGTTTCATAGTGTTGTAGTGACAAGAAGCTATCCCTGCCTTTTTTAATGCCAAGTGTCTTTAAAAAGCCACCA
>Frequency_1_QualityScore_DDDDHHBFHHBCCBHHEIGAFEHIIGIIIIIGHIIIIIIGCHIIGIIGBFGBHEICH>CFGHIDEE>_Mismatch_1_Sense_+_Library_PoolC
ATAGTGTTGTAGTAACAAGAAGCTATCCCTGCCTTTTTTAATGCCAAGTGTCTTTAAAAAGCCACTA
>Frequency_1_QualityScore_DFHFDHFGHEHIJIGIIJII<FAEFFGIIIG?B@GBBGGIIIHJJHGIIJJCHDHGCGGCHIHGEHHHGFFDCDDEFED_Mismatch_0_Sense_+_Library_PoolC
TTCGCTATAATTTACATGCTATCTTCTTCGGTGTGTAATATTTTTCCAAACTCCAAACTCTTTGGTCAGATTTTACTAT
>Frequency_1_QualityScore_FFHHHHHJIJJEHJFHIIHIHIIEHIJFDDDDDDDDDDDDDDBDDDDBDDD5??CDD>ABCDDDDDDDCCD@CDDDDD<B@CEDDDDDBDCD:@_Mismatch_2_Sense_+_Library_PoolC
CGAGGAGGCGGAGGTTCGTGATGAGGCGGTCCCGGCGACGGGAATCGACGGTAATTGTGGTGGGCATGAAGTATAGCGTGATATGTATAGTGTT
>Frequency_1_QualityScore_FFHGHHHJGJJJJIIJJDEHIIIFHIFHIJIIJIGHFAHHFHFFDCBCDECBCDDDCC@C@CCDDEFDADDFDDDDDDDDEECCDCAACCDBDD_Mismatch_1_Sense_+_Library_PoolC
GCGACGGGAATCGTCGGTAATTGTGGTGGGCATGAAGTATAGCGTGATATGTATAGTGTTAGTATGTGTAATAAAAATAATAAGAGTGCCGTCG
>Frequency_1_QualityScore_FFHHHHHJJJJCHGJIHHHHIFHHJGIHIIIIIGIIJJIJJJHHHIIHJJJDHIIJJJJIJHIGIJJJJJIHGHHHHFFFFDFFFDEEEEEEDD_Mismatch_1_Sense_+_Library_PoolC
AGTATAGCTTGATATGTATAGTGTTAGTATGTGTAATAAAAATAATAAGAGTGCCGTCGAGATATGTACACTGTTTCATAGTGTTGTAGTAACA
>Frequency_1_QualityScore_FFHHHHGIIIJJJJJJJJJIIJIJHIIIJJJJJJJJJJJIGJJIJJJIJJIJJJJJJJJJHEHHHHFDFDDEDDEEDEDDDBDDD_Mismatch_0_Sense_+_Library_PoolC
CGAGATATGTACTCTGTTTCATAGTGTTGTAGTGACAAGAAGCTATCCCTGCCTTTTTTTAATGCCAAGTGTCTTTAAAAAGCCA
>Frequency_1_QualityScore_FDHHHHHJJJJJJJJJJIIJJJJJJIJIJIJJJIJJJJJJJJJGHFHEIJIGIJJJJHIJJJJIJHHHHHHEFFFFFEEFEEEEDDFEDCDDDD_Mismatch_0_Sense_+_Library_PoolC
GTCAGCTTCATCTTCGCTATAATTTACATGCTATCTTCTTCGGTGTGTAATATTTTTCCAAACTCTTTGGTCAGATTTTACTATTATTGTGTCA
