# Supplementary material for: Differential Gene Expression Reveals Candidate Genes for Drought Stress Response in Abies alba (Pinaceae)
Source: PLoS One. 2015 Apr 29;10(4):e0124564. doi: 10.1371/journal.pone.0124564 (PMC4414588; doi:10.1371/journal.pone.0124564)
Supplement: S3 File — (GZ) [file pone.0124564.s003.gz › comp17099_c0_seq1.fa]

>comp17099_c0_seq1 len=476 path=[1:0-171 183:172-475] : tr|A9NTA9|A9NTA9_PICSI Putative uncharacterized protein OS=Picea sitchensis PE=2 SV=1 e-value: 2e-13 blast score: 76.3
CTCTGTATGCACTGGATGACTTAATAAATATGGGAAATAAGGTGACAAAAGATAAGCTTCTCGAGGCTATGGAAGGCCACATATTGGGAGTAGCTGAGCTGGTATGCCATTATAGCAAGGAAAAGTTTCCAACAGGTCGTGATTCTTATGCCTGTCGGAGCACCTGAACACAGTTTCCAGATGTTACCAAGTTTCCCAGGCGAGGAAACAAGACACACCCTGTGTACAAGATGCAGTAGTTGATCAAATGTTATAAACTATTATGTTCAATTGCATGCATCTATATAGTTAGTTTAGTAGGAAGGAGGAAGGAGAAATGTATATAAAGAATAAAGCTTTTATTGTCCTGTAGAAGGACATTAACATTGGCAATCATATAATTTCATATAATTTCAGATTTTCCTTAATCCTCATCCATGTCACTTCAGGTTTGCATTTGTGTTTTTTTACTGGGCAAGGCTCTTAAACAGGTGTAC

>Frequency_4_QualityScore_EDFEGEEHGDGFGGEHGHIHEFFGCGG@EFGAC?EEGEFGGIIIIIHIIGIIIIGHGAEHIHHHHIHHGHFFGGGFGEEEDDEEDDCCDDDDCA_Mismatch_0_Sense_+_Library_PoolT
TATATAGTTAGTTTAGTAGGAAGGAGGAAGGAGAAATGTATATAAAGAATAAAGCTTTTATTGTCCTGTAGAAGGACATTAACATTGGCAATCA
>Frequency_3_QualityScore_EFHHHHHJJJJJJJIJJJJIJJHJJIIJJJJJJJIJJJFIJJJJJJJJHHIIHIJJJJIIIHIIJIJJIFHIIIHGGGGFEEEFFFEEEE_Mismatch_0_Sense_+_Library_PoolT
TGATCAAATGTTATAAACTATTATGTTCAATTGCATGCATCTATATAGTTAGTTTAGTAGGAAGGAGGAAGGAGAAATGTATATAAAGAA
>Frequency_3_QualityScore_FFHHHHHJHIIJJJJJJJJJJJJJJJJJJJJJJJJJJJJJJIJJJJJJJJJJJJJJJJIIIIIBDFHIEDGHHHIIIIHHGGGGGEFFEEFEEE_Mismatch_1_Sense_+_Library_PoolT
GAGAAATGTATATAAAGAATAAAGCTTTTATTGTCCTGTAGAAGGACATTAACATTGGTAATCATATAATTTCATATAATTTCAGATTTTCCTT
>Frequency_3_QualityScore_FFHHGHGIIIHIJJJJJJIJIIIJJJJJJJJJJIIJIHHIJJJJIJJJJJJJHIFIGHFHEHIJJHIIHHIIIIHHGGGEFEEFEEDCDEEDFD_Mismatch_0_Sense_+_Library_PoolT
GCAGTAGTTGATCAAATGTTATAAACTATTATGTTCAATTGCATGCATCTATATAGTTAGTTTAGTAGGAAGGAGGAAGGAGAAATGTATATAA
>Frequency_2_QualityScore_FFHHHHHJJJJJIJJJJIJJJJIJJIIJJHIIIIIHIIIGGIIIGIIJGIJJGIIHJIIIJIHIJJEHHHIIHGGGGGGFFFFFFEECEDDEDC_Mismatch_0_Sense_+_Library_PoolT
TAAACTATTATGTTCAATTGCATGCATCTATATAGTTAGTTTAGTAGGAAGGAGGAAGGAGAAATGTATATAAAGAATAAAGCTTTTATTGTCC
>Frequency_2_QualityScore_FFHHHHHIJJIIIJJJJIIJIIIIJIIIJJIIIIIIFIHIFIIIIGIIIIIIIIIIHIIHGIIJIIIGEEEIHIGGGHFHFBEFEFEECCDEEE_Mismatch_0_Sense_+_Library_PoolT
ATAAACTATTATGTTCAATTGCATGCATCTATATAGTTAGTTTAGTAGGAAGGAGGAAGGAGAAATGTATATAAAGAATAAAGCTTTTATTGTC
>Frequency_2_QualityScore_FFGGHHGEIIIIIIIJJJIIJIIEIIIIGIIII_Mismatch_1_Sense_+_Library_PoolT
CATGTTATAAACTATTATGTTCAATTGCATGCA
>Frequency_2_QualityScore_FFHHHHHIJJJIJJJIJIJIJHIJIHIIIGIIIJIJJJIJJIIJJGIJIJIIJJJJIIIIJIIJIJJJIIIJIHHHHGHHFFFFFFEEEDCEED_Mismatch_0_Sense_+_Library_PoolT
TGTTCAATTGCATGCATCTATATAGTTAGTTTAGTAGGAAGGAGGAAGGAGAAATGTATATAAAGAATAAAGCTTTTATTGTCCTGTAGAAGGA
>Frequency_2_QualityScore_FFHHHGHHIIIJIIIJJJJHIJIIIIIJIJJJIIJJIIIIJIIJJIJJGHIJIIIJJIJIJJIJJJIIIIJIIIJGIIJIIIIHGFGGEEFCEE_Mismatch_0_Sense_+_Library_PoolT
CCCTGTGTACAAGATGCAGTAGTTGATCAAATGTTATAAACTATTATGTTCAATTGCATGCATCTATATAGTTAGTTTAGTAGGAAGGAGGAAG
>Frequency_2_QualityScore_FFHHHHHJIJJJIJJJJIIJJIIIIIIIJIIIIIIIIIIJIIIJIIIJIIJIIIJJJIIIJJGIJJIIIIIJJIJHHHGHHFFFFFFEEEEEEE_Mismatch_0_Sense_+_Library_PoolT
CTATTATGTTCAATTGCATGCATCTATATAGTTAGTTTAGTAGGAAGGAGGAAGGAGAAATGTATATAAAGAATAAAGCTTTTATTGTCCTGTA
>Frequency_2_QualityScore_FFGHHHHJJJJJJJIIIIIJJJIJJJIJHIIGIIIJJJIJIIIIJJJIJJJIIJIJJIIJIJHIIJJJJGIIIIHHGHGHFFFFCFFEEDEEBC_Mismatch_0_Sense_+_Library_PoolT
CAAGACACACCCTGTGTACAAGATGCAGTAGTTGATCAAATGTTATAAACTATTATGTTCAATTGCATGCATCTATATAGTTAGTTTAGTAGGA
>Frequency_2_QualityScore_EEHHGHHJIIJHIJIIJHJIIJIHIIJIJIJJIJJIJJJJJJJHJJIJJJJJJJJHIIJIJJIIIIIIGEGGGGFEEEEEEEEEEEEEEEEEEE_Mismatch_0_Sense_+_Library_PoolT
TAGGAAGGAGGAAGGAGAAATGTATATAAAGAATAAAGCTTTTATTGTCCTGTAGAAGGACATTAACATTGGCAATCATATAATTTCATATAAT
>Frequency_2_QualityScore_FFGHHHGHGIIIJJIGIJJJJJIJGIIIIJFH?GGIGIIIIII?EHIIIIIIGIIIIIIII?AAEIGGGIIIEGIIIGHIIHHGDFEACBCECC_Mismatch_0_Sense_+_Library_PoolT
AGAAATGTATATAAAGAATAAAGCTTTTATTGTCCTGTAGAAGGACATTAACATTGGCAATCATATAATTTCATATAATTTCAGATTTTCCTTA
>Frequency_2_QualityScore_FFHHHHHJIJJJIJJJJJJJJIIIJIJIIIIHIJIJGIIJIJIJIJIIJJJJJIIJIIIIIIJHIJIIJFHIJIGHHHHHFFFFFFFEEEEEEE_Mismatch_0_Sense_+_Library_PoolT
TATGTTCAATTGCATGCATCTATATAGTTAGTTTAGTAGGAAGGAGGAAGGAGAAATGTATATAAAGAATAAAGCTTTTATTGTCCTGTAGAAG
>Frequency_2_QualityScore_FFHHHHGJJIIIHIJIHIIIIHHIJHIJJIIJIJJIJJJJIJJIIJJJHIIJJJJJIIIIIJIJJJIIIEHGIHHHGHGFFFFEEEEEEEDCDD_Mismatch_0_Sense_+_Library_PoolT
GCATCTATATAGTTAGTTTAGTAGGAAGGAGGAAGGAGAAATGTATATAAAGAATAAAGCTTTTATTGTCCTGTAGAAGGACATTAACATTGGC
>Frequency_2_QualityScore_FF?FGAFGGEIIIGGHGGGGIIIGDIIIFIIIIHIIIIIIIHHIIIIIGEIIIIIIIIIHIGIGIHGGGAF?EEEE@CFEEEEEEEDEEECECB_Mismatch_0_Sense_+_Library_PoolT
GGAGGAAGGAGAAATGTATATAAAGAATAAAGCTTTTATTGTCCTGTAGAAGGACATTAACATTGGCAATCATATAATTTCATATAATTTCAGA
>Frequency_2_QualityScore_FFHHGHHJJJJJJIJJJJJIJJJIJIJHHIJJHIJJJJJIJJIIIJJJIIJJIJIIIIIIJJIJIIJJIHGIIIGGGGGGGEEEEEEEEEDEED_Mismatch_0_Sense_+_Library_PoolT
TTCAATTGCATGCATCTATATAGTTAGTTTAGTAGGAAGGAGGAAGGAGAAATGTATATAAAGAATAAAGCTTTTATTGTCCTGTAGAAGGACA
>Frequency_2_QualityScore_FFHHHHHJJIJJIIIIJIIIIHIIIJHIGIIJIIIJIIJIJJJIJHJIJIHIIIJJGIIIJIJJJJJIIHIIIGGGGGGGEEEDEEDECEDDDD_Mismatch_0_Sense_+_Library_PoolT
ATTGCATGCATCTATATAGTTAGTTTAGTAGGAAGGAGGAAGGAGAAATGTATATAAAGAATAAAGCTTTTATTGTCCTGTAGAAGGACATTAA
>Frequency_1_QualityScore_FFFHGFHJJJJJGIJJJFJJJIHGGIHGIJJIJJJJJJJJJJIJJIIJIIJDDFGIHHIJJJIJJIIGJGHJIEGGGIJJJHHHGEHFFF_Mismatch_2_Sense_+_Library_PoolT
TAAAGAATAAATCTTTTATTGTCCTGTAGAAGGACATTAACATTGGCAATCATATAATTTCATATAATTTCAGATTTTCCTTAATCCCCA
>Frequency_1_QualityScore_DDFDFFFIGIGHI+CCBHA<FDBFIBHHGHIGIIIEHIIIEGGCFGGGIGIIEHIG_Mismatch_2_Sense_+_Library_PoolT
ACATTAACATTGGTAATCATATAATTTCATATAATTTCAGATTTTCCTTAATCCTA
>Frequency_1_QualityScore_DDFFHHFGIEEIGIII@HAFEHCHAHGEHIBFHHHHGHGEGIIIIEIIGGHIA>AGCE;FHHGGGIIIIHCDDDGHFHFHFFDEEEEEA@;>CC_Mismatch_0_Sense_+_Library_PoolT
ATGTTATAAACTATTATGTTCAATTGCATGCATCTATATAGTTAGTTTAGTAGGAAGGAGGAAGGAGAAATGTATATAAAGAATAAAGCTTTTA
>Frequency_1_QualityScore_FFHHHHHJJJIJJJJJJJJJIJJJJJJJJIJJJJJJJJIJJFFHIGHIJJIJJJJJJJJJJJJIJJJIJHHHH_Mismatch_0_Sense_+_Library_PoolT
AGCTTTTATTGTCCTGTAGAAGGACATTAACATTGGCAATCATATAATTTCATATAATTTCAGATTTTCCTTA
>Frequency_1_QualityScore_FEHHHHHJJJJJJJJJJJJJJJJJJJIJJJJJJJIJJJIJIJJJJJJJJJJJJJJJBBFGGGIIJJJJIEIIJJJJIIEGHHHHHHHF_Mismatch_0_Sense_+_Library_PoolT
GTATATAAAGAATAAAGCTTTTATTGTCCTGTAGAAGGACATTAACATTGGCAATCATATAATTTCATATAATTTCAGATTTTCCTTA
>Frequency_1_QualityScore_FFHHHHHJJJJJIJIJJJJIJJIJJJJJJJJIJJ??FGIFIIJJJJJJJJJJJJJJHIIJJJJJJJ_Mismatch_0_Sense_+_Library_PoolT
ATTGTCCTGTAGAAGGACATTAACATTGGCAATCATATAATTTCATATAATTTCAGATTTTCCTTA
>Frequency_1_QualityScore_FFHHHHHJJJJIJJJJJJJIIIJJIIJJJJJIIIIJJJJIJJJJJHIIHIJIJIHHHHHHHFFFFFFFEEEEEEEDEEDEEDDDEDDDEDDDEE_Mismatch_1_Sense_+_Library_PoolT
TTTCCCAGGCGAGGAAACAAGACACACCATGTGTACAAGATGCAGTAGTTGATCAAATGTTATAAACTATTATGTTCAATTGCATGCATCTATA
>Frequency_1_QualityScore_FFHHHHHJHJJJJJJJJJJGIJGIJJJJJJJJJJJJJJJHIHIJJGIGIIJIIHEHEEHEEFFEFFFBEDDDDEDDDDDEFDDDEDEEDDDDED_Mismatch_0_Sense_+_Library_PoolT
TTACCAAGTTTCCCAGGCGAGGAAACAAGACACACCCTGTGTACAAGATGCAGTAGTTGATCAAATGTTATAAACTATTATGTTCAATTGCATG
>Frequency_1_QualityScore_FFHHHHFHIJJJJJJJJJJJJJJIIJJIJJIJJJJJIJJJIGIJJJJJEGGIJJJIJJJIJFFHHGHIJHIJJJJJJEGJJIHFHHHHGDCEFB_Mismatch_1_Sense_+_Library_PoolT
GAAATGTATATAAAGAATAAAGCTTTTATTGTCCTGTAGAAGGACATTAACATTGTCAATCATATAATTTCATATAATTTCAGATTTTCCTTAA
>Frequency_1_QualityScore_FFGHHHHIJJIIIIJHIHHIJJIJJHJJGIJJJJJJJJJIIJJJIJJIHJJJJJJJJJJJJJJJJJJJIHJJIHHHHFFFFFFCEDEEDEDDDD_Mismatch_0_Sense_+_Library_PoolT
CTATATAGTTAGTTTAGTAGGAAGGAGGAAGGAGAAATGTATATAAAGAATAAAGCTTTTATTGTCCTGTAGAAGGACATTAACATTGGCAATC
>Frequency_1_QualityScore_FFHHHHHJJJJGIJJJHJIJEIIGIIIJIIJJJJJIIJIJIJIIJHHIJIGGIIIJJJGHIJGHFDDDDCCCDDDDDDDDDDDDDDCDDDDCCC_Mismatch_0_Sense_+_Library_PoolT
GTGATTCTTATGCCTGTCGGAGCACCTGAACACAGTTTCCAGATGTTACCAAGTTTCCCAGGCGAGGAAACAAGACACACCCTGTGTACAAGAT
>Frequency_1_QualityScore_FFHHAFHIIIIIIIIIIII@DA<??EFGGIIIIIIIIIIEGIGHEIDGGHHIIIIIIII_Mismatch_1_Sense_+_Library_PoolT
AGGACATTAACATTGGCAATCATATAATTTCATATAATTTCAGATTTTCCTTAATCCTA
>Frequency_1_QualityScore_FFHHHHHJIJJJJJHIJJIJIJJJJJJJIIJJJIJJJJJJJJJIJJJIJJIJJJJJJJJJJJGIGGHHGFFHIIIGII_Mismatch_0_Sense_+_Library_PoolT
TGTACAAGATGCAGTAGTTGATCAAATGTTATAAACTATTATGTTCAATTGCATGCATCTATATAGTTAGTTTAGTAG
>Frequency_1_QualityScore_FFHFHFFHIEGDFGIGIFGE?C>BFHFGGIEHHIGDBIIGDGIIIIGGFIGGIJHDIGHIHHIJI>CGHGFGIJIJGHFHIJBEHEHGDDFDAC_Mismatch_1_Sense_+_Library_PoolT
ATGTGTACAAGATGCAGTAGTTGATCAAATGTTATAAACTATTATGTTCAATTGCATGCATCTATATAGTTAGTTTAGTAGGAAGGAGGAAGGA
>Frequency_1_QualityScore_FFHHHHHJJJJJJJJJJJJJJJJJJJIJHIJJJJJJJJJIJJJJJHJJJJIJIIIJJJJJJJJJJJJIJIJJJJIJHHHHHHHDFFFFEEEEEE_Mismatch_1_Sense_+_Library_PoolT
ATTGCATGCATCTATATAGTTAGTTTAGTAGTAAGGAGGAAGGAGAAATGTATATAAAGAATAAAGCTTTTATTGTCCTGTAGAAGGACATTAA
>Frequency_1_QualityScore_DDHHHHHHHIJIIJHIIFIIHGIIFHJGIIIJJJJIIIHGIJJIJIIGGGIGIJJJJIJIIJJHIJIJHGHGIDHHGGFFFFDFEEEEEEDEEC_Mismatch_1_Sense_+_Library_PoolT
TATATAGTTAGTTTAGTAGGAAGGAGGAAGGAGAAATGTATATAAAGAATAAAGCTTTTATTGTCCTGTAGAAGGACATTAACATTGGTAATCA
>Frequency_1_QualityScore_FFHHHHHJJGHHHJJJJIJJJJJIJIGHIHIJJJJJJJJIJJJJJJIJJIJJHIJJCIIJJJJJJIIIJIIBHGIIJEFAHHHHDFFFCFEDEC_Mismatch_0_Sense_+_Library_PoolT
CACACCCTGTGTACAAGATGCAGTAGTTGATCAAATGTTATAAACTATTATGTTCAATTGCATGCATCTATATAGTTAGTTTAGTAGGAAGGAG
>Frequency_1_QualityScore_FFHHHHHJJJJJJJJJIIJJJJIIJJIJJJIIJJIJIIJJJJJIGHHIJJGIIIHHAEFDCECFFEEEDAEEDDBDCDDDDDDEACDD?B@C>5_Mismatch_1_Sense_+_Library_PoolT
AAAAGATAAGCTTCTCGAGGCTATGGAAGGCCACATATTGGGAGTAGCTGAGCTGGTATGCCATTATAGCAAGGAAAAATTTCCAACAGGTCGT
>Frequency_1_QualityScore_FFHHHHHJJJJJJJJJJHJJJJIIJJJJJJJJJJJJJJJJJJJIJJIJJJJJJJJJJJJJJJJJJJJJJJIJJGIJJIHIIJGHHHFFFDDE?B_Mismatch_0_Sense_+_Library_PoolT
CTGTGTACAAGATGCAGTAGTTGATCAAATGTTATAAACTATTATGTTCAATTGCATGCATCTATATAGTTAGTTTAGTAGGAAGGAGGAAGGA
>Frequency_1_QualityScore_FFHHHGHJJJJIJJJIJJJJHJJJIJIJJJJIJJJJJJJJJJIIJIIIJJJJJJJJJJIJJJJJJJJJJIIJHHHHHHFFFFFEEDEDEEDDDD_Mismatch_1_Sense_+_Library_PoolT
CATCTATATAGTTAGTTTAGTAGGAAGGAGGAAGGAGAAATGTATATAAAGAATAAAGCTTTTATTGTCCTGTAGAAGGACATTAACATTGGTA
>Frequency_1_QualityScore_FDHHFHHJJJJJJJIJJJIJJJJJJJJIJJJIIIJJJJJJJJJJJJJJIJIIJJHIJJIHIJJJJIJGHIIIJJIHEFHFFDDFFFFEEEEEED_Mismatch_0_Sense_+_Library_PoolT
GTTGATCAAATGTTATAAACTATTATGTTCAATTGCATGCATCTATATAGTTAGTTTAGTAGGAAGGAGGAAGGAGAAATGTATATAAAGAATA
>Frequency_1_QualityScore_FDHHHHHJJIJIJEIEHHEHHJJJJJJJJHIGIJJJJIIJJIJJHIJJHIIJJJJIJIJJJIIJJJJFHHGFHIGIHIJJGHIHEHFDFFDDDA_Mismatch_0_Sense_+_Library_PoolT
GTGTACAAGATGCAGTAGTTGATCAAATGTTATAAACTATTATGTTCAATTGCATGCATCTATATAGTTAGTTTAGTAGGAAGGAGGAAGGAGA
>Frequency_1_QualityScore_FFHHHHHJIJIJJJJJJJJJJJJJJJJGIIJJJJJJJJJJIJIJIJHIIIHIIJJIJIJGIIJIJJIJJJJJDHHHHEEHFFFFFFFEEEEEEC_Mismatch_0_Sense_+_Library_PoolT
ATCAAATGTTATAAACTATTATGTTCAATTGCATGCATCTATATAGTTAGTTTAGTAGGAAGGAGGAAGGAGAAATGTATATAAAGAATAAAGC
>Frequency_1_QualityScore_FFHHHHHJIJJJGIEHHIIIHIHIJJIJFHIHIIJIJJJJJJHHHIIGGGIIJIIIIGIJG_Mismatch_0_Sense_+_Library_PoolT
CAAGACACACCCTGTGTACAAGATGCAGTAGTTGATCAAATGTTATAAACTATTATGTTCA
>Frequency_1_QualityScore_FFHGGHGJIIIJHIJJHIIIIJFIIGIJIJJJIJIIIIIJ@DGIHI?BFIHBGIIGIJJJJFGFHJJJGCFHGGHIIH_Mismatch_0_Sense_+_Library_PoolT
AATAAAGCTTTTATTGTCCTGTAGAAGGACATTAACATTGGCAATCATATAATTTCATATAATTTCAGATTTTCCTTA
>Frequency_1_QualityScore_FFFHHHHJIIHJJJJJJJJJJJJJJJJJJJIJGHIIJJJIJJJJJJJJJJJJIJDBCHEGHJJJJIIEICHIJJJIBCHHHHHFFE_Mismatch_0_Sense_+_Library_PoolT
ATATAAAGAATAAAGCTTTTATTGTCCTGTAGAAGGACATTAACATTGGCAATCATATAATTTCATATAATTTCAGATTTTCCTTA
>Frequency_1_QualityScore_FFHHHFHJIJIJGHJIJIJIGHIJGIIJIIIJJJJIJJJJIJIJJJIJIIIIJJJIHGIJIJIGIJGHHHHHHGFF;?DEEC@CFEDFDDDEEE_Mismatch_0_Sense_+_Library_PoolT
TTAGTAGGAAGGAGGAAGGAGAAATGTATATAAAGAATAAAGCTTTTATTGTCCTGTAGAAGGACATTAACATTGGCAATCATATAATTTCATA
>Frequency_1_QualityScore_FFHHHHHJJJJJJJJJJJJJJJJJJJJJJJJJJJJJJJJIJJJIIJJHIJJJJJJIJJIJIJJHIIIIGHJIJIHHGHFHHHFFFFFFEEEEEE_Mismatch_0_Sense_+_Library_PoolT
AAATGTTATAAACTATTATGTTCAATTGCATGCATCTATATAGTTAGTTTAGTAGGAAGGAGGAAGGAGAAATGTATATAAAGAATAAAGCTTT
>Frequency_1_QualityScore_FFHHHHHJJIJIIJJJJJJJJJJJJJJJJJJJJJHGHJJGIJJJJJJJJJIJJJJJHIJJJJJJIJJIJIIJ_Mismatch_1_Sense_+_Library_PoolT
ATTGTCCTGTAGAAGGACATTAACATTGGCAATCATATAATTTCATATAATTTCAGATTTTCCTTAATCCTA
>Frequency_1_QualityScore_FFHHHHHIIIJJIJJJJJJJIJJJJJIJJJIIJJHGIJJHIJJIJJIHJIJJIJIJIJIJIGHIGIJIIHGIHHHHHHFFFFFFEEEEDEECDD_Mismatch_0_Sense_+_Library_PoolT
TATTATGTTCAATTGCATGCATCTATATAGTTAGTTTAGTAGGAAGGAGGAAGGAGAAATGTATATAAAGAATAAAGCTTTTATTGTCCTGTAG
>Frequency_1_QualityScore_FFGDHH?@FEGIJGIGGBFFHIJ@GIGIJJGGHHIGIII@DGGIGHIIHIIGIJJIIJJIJJIFGGIIJG=AEHHHFHFFFFFFFFEFDCEEED_Mismatch_1_Sense_+_Library_PoolT
GAGGAAGGAGAAATTTATATAAAGAATAAAGCTTTTATTGTCCTGTAGAAGGACATTAACATTGGCAATCATATAATTTCATATAATTTCAGAT
>Frequency_1_QualityScore_FFHHHHHJJJJJJJJJJJJJJJIGJJJJJJIJJJJJJJJJJJJJJJJJJJHJBBFHGHJJJJJJJJJIJHIJJJGHHHHHHFFFFFFEEE_Mismatch_1_Sense_+_Library_PoolT
ATAAAGAATAAAGCTTTTATTGTCCTGTAGAAGGACATTAACATTGGCAATCATATAATTTCATATAATTTCAGATTTTCCTTAATCCTA
>Frequency_1_QualityScore_FDHHHHHJJJJJJJJGJJIJJJJJIJIJJIJJJIJJIJJJJJJJJJJGIJJGIIHIGIJJIJJIJJJJJHHGGEFFFFCDEEEEEEEDDDDDDD_Mismatch_0_Sense_+_Library_PoolT
GATCAAATGTTATAAACTATTATGTTCAATTGCATGCATCTATATAGTTAGTTTAGTAGGAAGGAGGAAGGAGAAATGTATATAAAGAATAAAG
>Frequency_1_QualityScore_FFHHHGH+AFFGHHHHIHIIJHGHIFGIJGIIGIGIJGIIIGHDHHHIGIJJJIIJJJJJJIJJIJIIIHHIHHEHEHFFFEFEEEDECEDDDD_Mismatch_1_Sense_+_Library_PoolT
GCATCTACATAGTTAGTTTAGTAGGAAGGAGGAAGGAGAAATGTATATAAAGAATAAAGCTTTTATTGTCCTGTAGAAGGACATTAACATTGGC
>Frequency_1_QualityScore_FEHHHHFIJIJJJJJJJJJJIJJJJJJJJJJEHHJJJJIJJJJJJIJJJJJJJHIJJJJJJJIJJJJJJJ_Mismatch_0_Sense_+_Library_PoolT
GTCCTGTAGAAGGACATTAACATTGGCAATCATATAATTTCATATAATTTCAGATTTTCCTTAATCCTCA
>Frequency_1_QualityScore_FFHHHHHJJJIJJJIJJJJJIIJJIIJIJJJJJIIJJJJIIJJJJIJJJJIIHHIBFBHGFHIIJIGJIIIIJJJJIHIJJGHHGHF_Mismatch_0_Sense_+_Library_PoolT
TATATAAAGAATAAAGCTTTTATTGTCCTGTAGAAGGACATTAACATTGGCAATCATATAATTTCATATAATTTCAGATTTTCCTTA
>Frequency_1_QualityScore_FFHHHFHIJJIJIIJJJIIJJJJIIJJIJJJJJIHGEHFHIJJJIIIJJJJJIJIHIB=FHIFHIJJIJHHICHIJJHHCHHHHFFFFF_Mismatch_0_Sense_+_Library_PoolT
TGTATATAAAGAATAAAGCTTTTATTGTCCTGTAGAAGGACATTAACATTGGCAATCATATAATTTCATATAATTTCAGATTTTCCTTA
>Frequency_1_QualityScore_DFHHHGFGHGGGHIJIIJJIIGGG??CFHFFFHIGGIIFBGEIEGCEIEEIHIGIIIGHIIJG_Mismatch_1_Sense_+_Library_PoolT
AGAAGGACATTAACATTGGCAATCATATAATTTCATATAATTTCATATTTTCCTTAATCCTCA
>Frequency_1_QualityScore_DDHHFAFGAEFACHHGGIIHICFEGB;FGHI<FGIIEHGBDHFHIIGIIGHHGEECECGEAEED@4@GEHEEAEBDEEECCACCC@A;A@CCDD_Mismatch_1_Sense_+_Library_PoolT
CTATATAGTTAGTTTAGTAGGAAGGAGGAAGGAGAAATGTATATAAAGAATAAAGCTTTTATTGTCCTGTAGAAGGACATTAACATTGGTAATC
>Frequency_1_QualityScore_FFHHHHHJIJJJJJJJJIGIHJJJIJJJJJIJFGHGIIJJIIIJJJJJJIJJIIJIJJIIJHJIIIIIJDHHHHHHHFFFFFCFBDDCACCDCC_Mismatch_0_Sense_+_Library_PoolT
GAAACAAGACACACCCTGTGTACAAGATGCAGTAGTTGATCAAATGTTATAAACTATTATGTTCAATTGCATGCATCTATATAGTTAGTTTAGT
>Frequency_1_QualityScore_FFHGHHHJIJJIIIJGJJJIIIGIJJJJJJJJJJJJJIJJJJJJJJIJJJJJIHEHHHHFFFFFFEEEC@CBDDDDDEACDD@DDEEEEDDCDD_Mismatch_0_Sense_+_Library_PoolT
CACAGTTTCCAGATGTTACCAAGTTTCCCAGGCGAGGAAACAAGACACACCCTGTGTACAAGATGCAGTAGTTGATCAAATGTTATAAACTATT
>Frequency_1_QualityScore_FFHHDHFHJJFHDIIJIIJGHIIIJJJJGIJJJJJJJIJJJJJIFFG@FHIIIJJIJJIJJJJIHHBDDCEAEDDDDDDDDACECCEDDDDACC_Mismatch_1_Sense_+_Library_PoolT
GCTGAGCTGGTATGCCATTATAGCAAGGAAAAATTTCCAACAGGTCGTGATTCTTATGCCTGTCGGAGCACCTGAACACAGTTTCCAGATGTTA
>Frequency_1_QualityScore_FFHHHHGJIJJJJJJIJJJJJJJJJJJJJJJJJJJIJJJJJJJJJJJJJJJJJJJJJJJJ@@DHIIJJJHHHHHHHHFFFFFFFEEEEEEEDDE_Mismatch_1_Sense_+_Library_PoolT
GAATGTATATAAAGAATAAAGCTTTTATTGTCCTGTAGAAGGACATTAACATTGGCAATCATATAATTTCATATAATTTCAGATTTTCCTTAAT
>Frequency_1_QualityScore_DD8FFF?GA:EF<FI4:A4<F?E99C992+<4C91:*911)8BBGF<9B<**3?4BF<9*?C=8C4BFG78).8/)@4@D=).=)..=.=_Mismatch_1_Sense_+_Library_PoolT
ATGTATATAAAGAATAAAGCTTTTATTGTCCTGTAGAAGGACATTAACATTGGTAATCATATAATTTCATATAATTTCAGATTTTCCTTA
>Frequency_1_QualityScore_FFHHGHHJJJJJIHIHGIJJIJJIJJIJJJJJJIGIJJIIJJIIIIJDIIIJJJIJJJHHHHFGFEFCD@CEEEDDBDBD?BDDDDBDDCDDDD_Mismatch_1_Sense_+_Library_PoolT
ATTTCCAACAGGTCGTGATTCTTATGCCTGTCGGAGCACCTGAACACAGTTTCCAGATGTTACCAAGTTTCCCAGGCGAGGAAACAAGACACAC
>Frequency_1_QualityScore_AAHFHHHJIJIJJJJJJJJJJJJJJJJJJJJJJJJJJJJJJJJJJIIIJJIJJIJJJIJJJJJJJGHFGGIJJFFFFE?CDDDDDDDDCDCDDD_Mismatch_2_Sense_+_Library_PoolT
ATATAATTTCATATAATTTCAGATTTTCCTTAATCCTCATCCATGTCACTTCAGGTTTGCATTTGTGTTTTTTTACCGGGCATGGCTCTTAAAC
>Frequency_1_QualityScore_FFHHHHHJJJJHIIIGIIIJJJHJGIHIJJFGIJJJJHJJIJJJJJJJFHIJJJJJJJJJJJJJJJJJJGGHGHHHHHHHFDEDFEEDEEEDDD_Mismatch_0_Sense_+_Library_PoolT
TGCATGCATCTATATAGTTAGTTTAGTAGGAAGGAGGAAGGAGAAATGTATATAAAGAATAAAGCTTTTATTGTCCTGTAGAAGGACATTAACA
>Frequency_1_QualityScore_FDDFHHHJJJJJJJJJJJJJJJJJJJJJJJJJJ_Mismatch_0_Sense_+_Library_PoolT
CATATAATTTCATATAATTTCAGATTTTCCTTA
>Frequency_1_QualityScore_>2AFBFFD;CAA@A<FC>>HDG>FGHADCFH@9BF8?FG@D4?BG3.=F1@@4=DGGCEEE)7?BC?B;6;6>>@@:;;?C;C:(5>@AC:>?<_Mismatch_0_Sense_+_Library_PoolT
GTGACAAAAGATAAGCTTCTCGAGGCTATGGAAGGCCACATATTGGGAGTAGCTGAGCTGGTATGCCATTATAGCAAGGAAAAGTTTCCAACAG
>Frequency_1_QualityScore_FFHHHHHJJJJIIJIJJGJJJJJIJJIJJIGIIJJJJJJJIJJJIJJJGIJJJJIJJIJEHFFEEEEDDDDDDDDDDDDCCCDDDCDDDDDDDD_Mismatch_1_Sense_+_Library_PoolT
GCTTATGCCTGTCGGAGCACCTGAACACAGTTTCCAGATGTTACCAAGTTTCCCAGGCGAGGAAACAAGACACACCCTGTGTACAAGATGCAGT
>Frequency_1_QualityScore_DDHHHHHJJJJJJJJJJJJJJJIIICFGIIEHIJJJJJJJJJJJJJJIGIIJJJJJJI_Mismatch_2_Sense_+_Library_PoolT
TATAAGGACATTAACATTGGCAATCATATAATTTCATATAATTTCAGATTTTCCTTAC
>Frequency_1_QualityScore_FFHHHGHIJJJJJJJJJJJJJJIJJIJGIJJJJJJJIJJJJJJJIJJHDGHHHHHHHFFFFCFECACC@@@>@CCCDEEDEEDDCDDDEDACDD_Mismatch_0_Sense_+_Library_PoolT
TCCAGATGTTACCAAGTTTCCCAGGCGAGGAAACAAGACACACCCTGTGTACAAGATGCAGTAGTTGATCAAATGTTATAAACTATTATGTTCA
>Frequency_1_QualityScore_FDHHHHHIJJJJJJJJJJJJJJJJIJJJJJIJJJJJJJJJJJJJJJJJJIIJJIIIIHIJGHFIIJGEEEIIHGIJHHFEFFFFDEFEFEE_Mismatch_0_Sense_+_Library_PoolT
GTAGTTGATCAAATGTTATAAACTATTATGTTCAATTGCATGCATCTATATAGTTAGTTTAGTAGGAAGGAGGAAGGAGAAATGTATATAA
>Frequency_1_QualityScore_FFHHHHHJJJIIJJJJJJIJJJJJIJJJJJJJJJJJJJJJIJJIJJJJJJJJJJJIJJJJJJJIJGIIGHHHHHHFFFFFDFFEEEECEEDDED_Mismatch_0_Sense_+_Library_PoolT
AGGAGAAATGTATATAAAGAATAAAGCTTTTATTGTCCTGTAGAAGGACATTAACATTGGCAATCATATAATTTCATATAATTTCAGATTTTCC
>Frequency_1_QualityScore_DFHHDHHIJHHH@HHHHE@CGBHGJJJIJGIDGHJIIHGHIJIIIHHGHIIEFHHHIIJIGGFFEBC>@AEEBDACDAADCDDCDCDDCCDDDD_Mismatch_1_Sense_+_Library_PoolT
TGGTATGCCATTATAGCAAGGAAAAATTTCCAACAGGTCGTGATTCTTATGCCTGTCGGAGCACCTGAACACAGTTTCCAGATGTTACCAAGTT
>Frequency_1_QualityScore_FFHHHGHJJJJHJHHIIJJCHIIJJEGIJIIGJIJJJJIIJIIJJJIJDFHIIIJJIIJGGHIHFGGHHEDFFFFFEEEDDDDDDDDDDCDDDD_Mismatch_0_Sense_+_Library_PoolT
CACATATTGGGAGTAGCTGAGCTGGTATGCCATTATAGCAAGGAAAAGTTTCCAACAGGTCGTGATTCTTATGCCTGTCGGAGCACCTGAACAC
>Frequency_1_QualityScore_FFHHHHHJJIIJJJJJJJJJJJJJJJJJJHIIGICCGIIHIJJJJJJJJJJJJJIJJJJJJJJJJIJIJIJII_Mismatch_2_Sense_+_Library_PoolT
ATTGTCCTGTAGAAGGACATTAACATTGGTAATCATATAATTTCATATAATTTCAGATTTTCCTTAATCCCCA
>Frequency_1_QualityScore_FFBHHHHJJJGIHJJJJJGJEHIIJIGIJJJJDHIJIJIJJIIIJIIIJJHIIIJGIIJJJJIHHGEEEFEEEEFEEEDDDDDCCCB?;?BBDD_Mismatch_0_Sense_+_Library_PoolT
GGAAGGCCACATATTGGGAGTAGCTGAGCTGGTATGCCATTATAGCAAGGAAAAGTTTCCAACAGGTCGTGATTCTTATGCCTGTCGGAGCACC
>Frequency_1_QualityScore_FDFHGHDHIIIJJGIGCHCEHIIJJEGIIIIIIJJJIJHIGGHBGIIIEFIGC_Mismatch_0_Sense_+_Library_PoolT
GTTATAAACTATTATGTTCAATTGCATGCATCTATATAGTTAGTTTAGTAGGA
>Frequency_1_QualityScore_FDHHHHGHJIHIIJJJJJJGIIIJJJJJJJIDIIJGGHIIIGIJIJJJJIJGHDFGIHFHJJIIIJIIGFHIJIIGIJJJJFHHCCECFFD_Mismatch_1_Sense_+_Library_PoolT
TATAAAGAATAAAGCTTTTATTGTCCTGTAGAAGGACATTAACATTGGCAATCATATAATTTCATATAATTTCAGATTTTCCTTAATCCTA
>Frequency_1_QualityScore_FAHFHHFGIJIBGH?FHGI9EGGIEGEHGHI@FGIIGEGGIIIIFIIJIHGIEGF>@FHIGGCHHEHFFC?@BC?BC@@CDEACEDCDD>C>CC_Mismatch_1_Sense_+_Library_PoolT
GAAGGAGGAAGGAGAAATGTATATAAAGAATAAAGCTTTTATTGTCCTGTAGAAGGACATTAACATTGGTAATCATATAATTTCATATAATTTC
>Frequency_1_QualityScore_FFHHGHHJJJJJJJJJIJJJGHIIICGHJJJIJIIJJJIIJJJIJDDFHH?=CFGIIJJJJEIIJIJJJEGE_Mismatch_1_Sense_+_Library_PoolT
AAAGAATAAAGCTTTTATTGTCCTGTAGAAGGACATTAACATTGGTAATCATATAATTTCATATAATTTCAG
>Frequency_1_QualityScore_FFHHHHHJJIIJJJJJJJJJJJIJJJJJHHGJHJJJIHIJJIJIJIIIHIJJJJEIIJHHHIIJJJIIJIHEHJHHHHHHFFFFFFEDEEEECC_Mismatch_0_Sense_+_Library_PoolT
TTATGTTCAATTGCATGCATCTATATAGTTAGTTTAGTAGGAAGGAGGAAGGAGAAATGTATATAAAGAATAAAGCTTTTATTGTCCTGTAGAA
>Frequency_1_QualityScore_FFHHHHHJJJJJJJJJJIJJJJJJJJJJJIJJJJJJJJJJJJJJJJJI_Mismatch_0_Sense_+_Library_PoolT
TAAAGAATAAAGCTTTTATTGTCCTGTAGAAGGACATTAACATTGGCA
>Frequency_1_QualityScore_FDCFFBDBHHIJFIJIIGI@HFIFIGG>BEEHGCABGEGF_Mismatch_0_Sense_+_Library_PoolT
CATATAATTTCATATAATTTCAGATTTTCCTTAATCCTCA
>Frequency_1_QualityScore_B:C=CDDD<E<DEE<F:,CEFCF:3<<9?9<CC<E**:<DD<3CCDD>*:4BDD9DDB?9D?D<8*=@C_Mismatch_0_Sense_+_Library_PoolT
TAGTTGATCAAATGTTATAAACTATTATGTTCAATTGCATGCATCTATATAGTTAGTTTAGTAGGAAGG
>Frequency_1_QualityScore_DFHHHHHJJJJJJJJJJJJJJIJJJJJJJJJJJJJJJJJJJJJJJJJJHIJJJJFFHIJJJIIJIJJJJJJIJJJJFHHGHHHHFD_Mismatch_1_Sense_+_Library_PoolT
ATATAAAGAATAAAGCTTTTATTGTCCTGTAGAAGGACATTAACATTGGCAATCATATAATTTCATATAATTTCAGATTTTCCTGA
>Frequency_1_QualityScore_DDAADFBF>F+CAFFE@:AEAFEHC@9CHE<F>?<:1??*CDE;BGD9FD>8DDFFGC<=8==@==@@@==@DACEE)7?BDDB@>ACC@;AA5_Mismatch_0_Sense_+_Library_PoolT
ATGTTCAATTGCATGCATCTATATAGTTAGTTTAGTAGGAAGGAGGAAGGAGAAATGTATATAAAGAATAAAGCTTTTATTGTCCTGTAGAAGG
>Frequency_1_QualityScore_DFHHHHHIJJJJJJJJJJHGHIJJJJJJJJJJJJJJJJJJJJJJJJJJJJJJIJJJJJIJJJJJJJJIHCHHHHHHFFFFFFFFEEEEEFEDDE_Mismatch_1_Sense_+_Library_PoolT
AAGGAGGAAGGAGAAATGTATATAAAGAATAAAGCTTTTATTGTCCTGTAGAAGGACATTAACATTGGTAATCATATAATTTCATATAATTTCA
>Frequency_1_QualityScore_FFHHHHHIIIHIJJIHIJJHHHJFHIGIJJJJJJJJJIIJJJJJJJJJJJJJJIIJJJIIJJJJJJJEIEGGHHHGHHFFFFFFEEEC@>AC5;_Mismatch_0_Sense_+_Library_PoolT
ATATAGTTAGTTTAGTAGGAAGGAGGAAGGAGAAATGTATATAAAGAATAAAGCTTTTATTGTCCTGTAGAAGGACATTAACATTGGCAATCAT
>Frequency_1_QualityScore_FFHGHHHJIJJJJJJJJJIIJIJIJHIHIIJJJIIEHGJGJGIJJJI@CFHIIEIIIIIJHHGHHFEFFCCEEEEEEDDDDDDDBDCCDDDEDD_Mismatch_0_Sense_+_Library_PoolT
GCTTCTCGAGGCTATGGAAGGCCACATATTGGGAGTAGCTGAGCTGGTATGCCATTATAGCAAGGAAAAGTTTCCAACAGGTCGTGATTCTTAT
>Frequency_1_QualityScore_FFHHHHHJJJJJJJIJJJJJJJJJJJIIJJJJJJJJJJJJJJJJIHIJGIJJJJJJJJJIJJJIJJJJJGIJJJJJJIJJHGHHGHGF_Mismatch_2_Sense_+_Library_PoolT
AGAATAAATCTTTTATTGTCCTGTAGAAGGACATTAACATTGGCAATCATATAATTTCATATAATTTCAGATTTTCCTTAATCCTCAA
>Frequency_1_QualityScore_FFHHHHHJIJJJJIJJJJJJJJJIIJGHIIIJJJIJIJJJJJJHIIJIIIIJJJHGGHHFEFFCFFCCD>CCEDDCCDCDCCEDDDDEDDCDCA_Mismatch_0_Sense_+_Library_PoolT
GATGTTACCAAGTTTCCCAGGCGAGGAAACAAGACACACCCTGTGTACAAGATGCAGTAGTTGATCAAATGTTATAAACTATTATGTTCAATTG
>Frequency_1_QualityScore_DFHHHHHJJJJJJJJJHIIIJJJJJJJJJJJGIJJIJIIJIIIJJJJGJFHIJJJJJIJJEHFBEEEDDACDDDDDBDDDDDDEDEDDDDDDDD_Mismatch_0_Sense_+_Library_PoolT
TTCTTATGCCTGTCGGAGCACCTGAACACAGTTTCCAGATGTTACCAAGTTTCCCAGGCGAGGAAACAAGACACACCCTGTGTACAAGATGCAG
>Frequency_1_QualityScore_FFHHFFHJIJIHIJJJJJIJJJIJJIJJJJJIJJJHJJIJIJJJIIIJFIGHHIGIIIGIIIHHIGIFCEHHGIHIJHGGHFFFFDCEDDFEEE_Mismatch_0_Sense_+_Library_PoolT
AGTAGTTGATCAAATGTTATAAACTATTATGTTCAATTGCATGCATCTATATAGTTAGTTTAGTAGGAAGGAGGAAGGAGAAATGTATATAAAG
>Frequency_1_QualityScore_FFHHHHHJJIJJJJJJHJJJJIIJGIJIJJJJJJJJJJJJJJJIHIJJJJJJHHHHHFFFFFFFEEEEEEACDEEEEDEDDDDEEEDFEEECDD_Mismatch_0_Sense_+_Library_PoolT
AGATGTTACCAAGTTTCCCAGGCGAGGAAACAAGACACACCCTGTGTACAAGATGCAGTAGTTGATCAAATGTTATAAACTATTATGTTCAATT
>Frequency_1_QualityScore_DDHHHHHJJJFIJJIJJJJIJJIHIJJJIJJIJJGJJIJJJJJJJJJJJIJJJFFGIIJJJIJIHHHHHHHGFFFFFFFEEEEEDDEDDDDCCC_Mismatch_2_Sense_+_Library_PoolT
TATAAAGAATAAAGCTTTTATTGTCCTGTAGAAGGACATTAACATTGGCAATCATATAATTTCATATAATTTCAGATTTTCCTTAATCCTCAAA
>Frequency_1_QualityScore_FFHHHHHJJJJJJJJJJIJHIJJJJJJIJIJHIJJJJJJJJJJJJJJJJJJJJJIIIIJJJJIHIIHHFBEFFEEEEEEEDDDDDDDDDDDDDD_Mismatch_0_Sense_+_Library_PoolT
GAAGGCCACATATTGGGAGTAGCTGAGCTGGTATGCCATTATAGCAAGGAAAAGTTTCCAACAGGTCGTGATTCTTATGCCTGTCGGAGCACCT
>Frequency_1_QualityScore_FFHHHHGIJJJJJJJJJJJJIJJJJJJJJJJJJJJJJCDGIIIJJJJJJJJJJJJJJJJGIJJJJJJJIIIJJJJ_Mismatch_1_Sense_+_Library_PoolT
TTTATTGTCCTGTAGAAGGACATTAACATTGGCAATCATATAATTTCATATAATTTCAGATTTTCCTTAATCCTA
>Frequency_1_QualityScore_FFHHHHFHHFHGJJIGJJJJIHIIIJJIJJJJJIIDHIJJIGIHIJIJHIIJIJIJJJFGGGFFHJJEHHHGIIIJJIHHHFFFDFFFDADEDF_Mismatch_1_Sense_+_Library_PoolT
ATGCAGTAGTTGATCAAATGTTATAAACTATTATGTTCAATTGCATGCATCTATATAGTTAGTTTAGTAGGAAGGATGAAGGAGAAATGTATAT
>Frequency_1_QualityScore_FFHHHHHJJJJJJHJGIJJJJHEHJIFHIJIIJIJIIJJDHIJIGIIJBFHJJIJJJJJJJJJJJJJJIIIJJHHGHFHEEFFFEECEDEEDDD_Mismatch_0_Sense_+_Library_PoolT
TGCATCTATATAGTTAGTTTAGTAGGAAGGAGGAAGGAGAAATGTATATAAAGAATAAAGCTTTTATTGTCCTGTAGAAGGACATTAACATTGG
>Frequency_1_QualityScore_FFHHHHHJIJJJJJIJIJIIJJGJIIIJIJJIIDDHHIIGIJIJIJIIIIHGIIJGHGGGHIGIJ_Mismatch_0_Sense_+_Library_PoolT
TTGTCCTGTAGAAGGACATTAACATTGGCAATCATATAATTTCATATAATTTCAGATTTTCCTTA
>Frequency_1_QualityScore_FFFHHHHJJJIIFHFHEHGHGHIIGHGGIIIIHIJIJJJJJJJJGIJJJJJJJJIJJJJJJJIJIIJHEHHHHFFFFFFFFEEEEEEEEEDDDD_Mismatch_0_Sense_+_Library_PoolT
AGACACACCCTGTGTACAAGATGCAGTAGTTGATCAAATGTTATAAACTATTATGTTCAATTGCATGCATCTATATAGTTAGTTTAGTAGGAAG
>Frequency_1_QualityScore_DAFFFHHIBHDGHAFAFH?CHII@GGGHIGGGHIIGHGGEFGHHIIIIIIIIIGEH>CFHIHIIGHHIIC=??EEEFHEEEEDEEDC;@CDCCC_Mismatch_0_Sense_+_Library_PoolT
GAGGAAGGAGAAATGTATATAAAGAATAAAGCTTTTATTGTCCTGTAGAAGGACATTAACATTGGCAATCATATAATTTCATATAATTTCAGAT
>Frequency_1_QualityScore_FFHHHHHJJJJJJJJJIJJJJJJJJIJJIJJJJIIIHIDDGHJHIJIJIIJJJHIIJJJJGIGIJJJJJI_Mismatch_0_Sense_+_Library_PoolT
TTTTATTGTCCTGTAGAAGGACATTAACATTGGCAATCATATAATTTCATATAATTTCAGATTTTCCTTA
>Frequency_1_QualityScore_DEHHHDDHGI@GIGIIEFIIIEFHHIIGE@HIGGIFICBHGIEEHG=@@CEHIEEAEC;EEC@>BFA6@@6>CCC@:@@>C;@ACDDCC>>@C>_Mismatch_0_Sense_+_Library_PoolT
ACAGTTTCCAGATGTTACCAAGTTTCCCAGGCGAGGAAACAAGACACACCCTGTGTACAAGATGCAGTAGTTGATCAAATGTTATAAACTATTA
>Frequency_1_QualityScore_DDHFFHFHI@GIIB<EFG@H<?FBEHHC<FFDG<@HGGIBHGDGE4??*0??B000*994==BFEHII@CFDHHIIIGIGI_Mismatch_1_Sense_+_Library_PoolT
TATAAAGAATAAAGCTTTTATTGTCCTGTAGAAGGACATTAACATTGGCAATCATATAATTTCATATAATTTCAGATTTTA
>Frequency_1_QualityScore_FFHHHHHJJJJIJIJJIJJJJJGJJJGHJGIJJJJIIJJJIJJIIIIJJJJIHJJJJJJJJJJJJJJJJHIEHCHGGHFFFFFFEEEEDEDDCA_Mismatch_0_Sense_+_Library_PoolT
TCTATATAGTTAGTTTAGTAGGAAGGAGGAAGGAGAAATGTATATAAAGAATAAAGCTTTTATTGTCCTGTAGAAGGACATTAACATTGGCAAT
>Frequency_1_QualityScore_FFHHHHHJJJJJJJJJJJJJJJJJJJIIJJJJJJJJJJJJJJJJJJJJJJJBBFIIIIJJJJJJJJJJICHIJHHJJJHHHGHHHFFFFE_Mismatch_1_Sense_+_Library_PoolT
TAAAGAATAAAGCTTTTATTGTCCTGTAGAAGGACATTAACATTGGCAATCATATAATTTCATATAATTTCAGATTTTCCTTAATCCCCA
>Frequency_1_QualityScore_FFHHHHHJJJJJJJIJJJJJJJJJJJHJJJJJJJJJJJJJJJJJJJHIDFGIIIIJJJJJJIJJJJJJJIIJJJJJJJJH_Mismatch_0_Sense_+_Library_PoolT
AGAATAAAGCTTTTATTGTCCTGTAGAAGGACATTAACATTGGCAATCATATAATTTCATATAATTTCAGATTTTCCTTA
>Frequency_1_QualityScore_DBDABD?>E>CEFB@FHIG<E31:91?DGGAD00?@_Mismatch_2_Sense_+_Library_PoolT
AAAAATTTCCAACAGGTCGTGATTCTTATGCCGGTC
>Frequency_1_QualityScore_FFHHHHHJJJJJJJJJJJJIIGIIJJJJJJJJJGGIHIJJJIIHIJJHIIIIJJJJIJJJJJJJJJIJJEHIHHHHFGFDFFFFFCFCEAEEDD_Mismatch_0_Sense_+_Library_PoolT
GGAAACAAGACACACCCTGTGTACAAGATGCAGTAGTTGATCAAATGTTATAAACTATTATGTTCAATTGCATGCATCTATATAGTTAGTTTAG
>Frequency_1_QualityScore_FFHHHHHJJIJJJJJGHJJJJJJIJIIJGFGIJJIJJJJJIJGHIHIHJJJJJIJIJJJIIJGGIHHHHCCCBEFDDDDDDDDEEEDBADBCCD_Mismatch_0_Sense_+_Library_PoolT
CTCTGTATGCACTGGATGACTTAATAAATATGGGAAATAAGGTGACAAAAGATAAGCTTCTCGAGGCTATGGAAGGCCACATATTGGGAGTAGC
>Frequency_1_QualityScore_FDAAHFHGIDGHIJEFHGHCHICGGCHG;GGFCE=HGIJJFHFGHADGIEIGFHBHIGEHGGIIHGEH<?EEDBDFFD>ABCCCC>ACDD@@?C_Mismatch_0_Sense_+_Library_PoolT
CATCTATATAGTTAGTTTAGTAGGAAGGAGGAAGGAGAAATGTATATAAAGAATAAAGCTTTTATTGTCCTGTAGAAGGACATTAACATTGGCA
>Frequency_1_QualityScore_FFHHHHHIJJJIJJJJJJJIJJJJJJJJJJJJJGIIGIJIJGIIJJJFHIJIIEEGIIHGFHHFHFFFFDDEEEEDDDEEDEDDDDDCDDBBCD_Mismatch_0_Sense_+_Library_PoolT
AGATAAGCTTCTCGAGGCTATGGAAGGCCACATATTGGGAGTAGCTGAGCTGGTATGCCATTATAGCAAGGAAAAGTTTCCAACAGGTCGTGAT
>Frequency_1_QualityScore_DFHHHHHJFHHHIIJIJJJEIHIIHGHCHGIIIGHIGHIIIJIHIIHIJIJJIGGGIIHHGEEHHCCEHFFEFFFEEEEECDDDDECCCDDDCA_Mismatch_0_Sense_+_Library_PoolT
ATTATGTTCAATTGCATGCATCTATATAGTTAGTTTAGTAGGAAGGAGGAAGGAGAAATGTATATAAAGAATAAAGCTTTTATTGTCCTGTAGA
>Frequency_1_QualityScore_DDBFAACFBAF4FI?@BFDD43<CAH??HDG4?9:ED@??9D4:0:9?3FF7F;6(9=1=FE==C>@@EGHEH>;?ACE;>C?;:@>@@C_Mismatch_0_Sense_+_Library_PoolT
TAAACTATTATGTTCAATTGCATGCATCTATATAGTTAGTTTAGTAGGAAGGAGGAAGGAGAAATGTATATAAAGAATAAAGCTTTTATT
>Frequency_1_QualityScore_EDHFHHFGFHHJFHIJHIIGHIEGGGIJIIIIJJJJIJJJIJJIJJIGIIJJJJJJJJJJJJIIGIJJJGHHHHHHHFFFFFEEE@ACDEADEE_Mismatch_0_Sense_+_Library_PoolT
TAGTTTAGTAGGAAGGAGGAAGGAGAAATGTATATAAAGAATAAAGCTTTTATTGTCCTGTAGAAGGACATTAACATTGGCAATCATATAATTT
>Frequency_1_QualityScore_DFHHAHHGGAAGFGHIICDHIIECBEHIIIIIIIIIHIIIGIIIIBGIIIGIIHIIIHDGGIGHGICHGCEGIIIIGEHHHFHFFFE@C?CDEE_Mismatch_0_Sense_+_Library_PoolT
GGAGAAATGTATATAAAGAATAAAGCTTTTATTGTCCTGTAGAAGGACATTAACATTGGCAATCATATAATTTCATATAATTTCAGATTTTCCT
>Frequency_1_QualityScore_DDHHAHHGIBHHIIGGIGIIDHHIHEHIIIJIIGEEIIGIJI@HIJBGIIIGIIJEHHH?CFFDEEED?>@ACCDDCDCACCCCCC?>@@A@CD_Mismatch_1_Sense_+_Library_PoolT
TGCCATTATAGCAAGGAAAAATTTCCAACAGGTCGTGATTCTTATGCCTGTCGGAGCACCTGAACACAGTTTCCAGATGTTACCAAGTTTCCCA
>Frequency_1_QualityScore_FFHHHHHJJJIJJJIEHHIGHGIJJJJJJIIIIJJJJJIJJJJJJJJ_Mismatch_0_Sense_+_Library_PoolT
TTAACATTGGCAATCATATAATTTCATATAATTTCAGATTTTCCTTA
>Frequency_1_QualityScore_FFHHHHHIJJJHIJJJJJJIJJJJJJJJJJJJJIIIJJJJJJJJJIJJIJJJJIJIJJJJJJJIJIHJIGIFHHHHHFFFFFFEEEEE@>ACDC_Mismatch_1_Sense_+_Library_PoolT
AGTTAGTTTAGTAGGAAGGAGGAAGGAGAAATGTATATAAAGAATAAAGCTTTTATTGTCCTGTAGAAGGACATTAACATTGGTAATCATATAA
>Frequency_1_QualityScore_FFHHHHHJJJJJJJJJJJIJJJJIJJJJJJJJJJJJHJJJJJJIJJIIIJJJJJHJIJJJIJHHHFDDBADDDDDDDDDDDDDDDCDCDDDDDC_Mismatch_0_Sense_+_Library_PoolT
CGTGATTCTTATGCCTGTCGGAGCACCTGAACACAGTTTCCAGATGTTACCAAGTTTCCCAGGCGAGGAAACAAGACACACCCTGTGTACAAGA
>Frequency_1_QualityScore_DDHHFGHJJJJJJIIGHJJGIJJJJJJJJIJJIJJJJIJIIJHIIJJJGIIIJIJJIJJIJIJJJGHIJIHGIIIIJJHEHIEEHEFFFED_Mismatch_0_Sense_+_Library_PoolT
GTACAAGATGCAGTAGTTGATCAAATGTTATAAACTATTATGTTCAATTGCATGCATCTATATAGTTAGTTTAGTAGGAAGGAGGAAGGAG
>Frequency_1_QualityScore_FFGHHHHIJIHIJJIIJJJIJJJIJJJJJJJJJJJIJJIIIIJJJJJIIIIJJIJJJJDHIJHIJJJFIHIJIJJIJJHHHGFFDFEECDDDEF_Mismatch_0_Sense_+_Library_PoolT
ATGCAGTAGTTGATCAAATGTTATAAACTATTATGTTCAATTGCATGCATCTATATAGTTAGTTTAGTAGGAAGGAGGAAGGAGAAATGTATAT
>Frequency_1_QualityScore_FFHGFHHIJEHGJJJJJJJJIJJIDIJIJJJIIIJJJIIIJIJJJJJIJJJJJIJJIIJJJIIIIIEIIGEHHFHHFFFFFFEECC>>ADDCDD_Mismatch_0_Sense_+_Library_PoolT
TTAGTTTAGTAGGAAGGAGGAAGGAGAAATGTATATAAAGAATAAAGCTTTTATTGTCCTGTAGAAGGACATTAACATTGGCAATCATATAATT
>Frequency_1_QualityScore_FFHHHHHJJJJJIJIEEFHCIGJGIGIIIJJJGHHIIGIEF@?FDHIGIIIG@EHIJIIIIGEGGGIIJFHIIJIIIJJJH_Mismatch_2_Sense_+_Library_PoolT
AAGCTTTTATTGTCCTGTAGAAGGACATTAACATTGGTAATCATATAATTTCATATAATTTCAGATTTTCCTTAATCCCCA
>Frequency_1_QualityScore_FFHHHFFIJIJHIIJGIJIGGIGIFHIJJJJJJJJJJJJJJJGHHGGIHIJJJIHGHEEACDFFFCD>CCDECEEDDDCCDDEEDCDDD_Mismatch_0_Sense_+_Library_PoolT
ATGTTACCAAGTTTCCCAGGCGAGGAAACAAGACACACCCTGTGTACAAGATGCAGTAGTTGATCAAATGTTATAAACTATTATGTTCA
>Frequency_1_QualityScore_FFHHHHHJJJJJJJJJJJJJJJJIJJJJ?@HHIGIJJJJJIJJJJJJJJJJJJJJIJJJJ_Mismatch_0_Sense_+_Library_PoolT
CTGTAGAAGGACATTAACATTGGCAATCATATAATTTCATATAATTTCAGATTTTCCTTA
>Frequency_1_QualityScore_FFHFHFHJJJJIJIHIJJJJGCIEHIGHBHGGHHCCDHGGF>FGADGIIGGIIIBI_Mismatch_1_Sense_+_Library_PoolT
TAAAGCTTTTATTGTCCTGTAGAAGGACATTAACATTGGTAATCATATAATTTCAT
>Frequency_1_QualityScore_FFHHHHHJJJJJJJJJJJJJJJJJJJJJJJJJJIJJJJJJJHIJJJDDHHJGIIJJIJJIJJIIJJJFGGIIGJJIJJHHFHHHFFFFFFEEED_Mismatch_2_Sense_+_Library_PoolT
TATAAAGCTTTTATTGTCCTGTAGAAGGACATTAACATTGGTAATCATATAATTTCATATAATTTCAGATTTTCCTTAATCCTCATCCATGTCA
>Frequency_1_QualityScore_FFHHHHHJJJJJJJJHIIJJJJJGIJJIIHHIIIIFHIIHIHHIJIJGIJJJGIJFIJGIIJIHIIIJJHHJHHGEHHHFFFFFFDEEEECEED_Mismatch_0_Sense_+_Library_PoolT
ACAAGACACACCCTGTGTACAAGATGCAGTAGTTGATCAAATGTTATAAACTATTATGTTCAATTGCATGCATCTATATAGTTAGTTTAGTAGG
>Frequency_1_QualityScore_FDHHHHHJJJIJIJJJJJJJJJJJJJIJJJJJJJIJJIJJJJJJJJJJJIJGIJJJBBFHGHIGHIJIJGIJJHIJIIJJIHGHHGHFFFFFFD_Mismatch_2_Sense_+_Library_PoolT
GTATATAAAGAATAAAGCTTTTATTGTCCTGTAGAAGGACATTAACATTGGTAATCATATAATTTCATATAATTTCAGATTTTCCTTAATCCCC
>Frequency_1_QualityScore_FFHHHHGJJJJJJJJJJJJJIIHIGJJJJJJJJJHIJIIIJJJJJJJJIJJJJJJJJIIJIJJHIHGEHGHHFFFFFFEEDEEEEEDEDDCDEE_Mismatch_1_Sense_+_Library_PoolT
AGGAAACAAGACACACCATGTGTACAAGATGCAGTAGTTGATCAAATGTTATAAACTATTATGTTCAATTGCATGCATCTATATAGTTAGTTTA
>Frequency_1_QualityScore_FFHHHHHJJJJJHIJJJIJIJJJJJJJJJJJJJJJJJDGHIJGIJJJJJJJJJJJJJIJJJJJJJJJJJJJJIIJG_Mismatch_1_Sense_+_Library_PoolT
TTTATTGTCCTGTAGAAGGACATTAACATTGGCAATCATATAATTTCATATAATTTCAGATTTTCCTTAATCCCCA
>Frequency_1_QualityScore_??=?:CFFBBBB?ECC<ECG@FFIFFIIIEEFF<FEF?@=F(9<BFFBFEC;CDEEI:7).=.)77?:;75..>A3-5>;;;;>?@2:>;8<99_Mismatch_1_Sense_+_Library_PoolT
AGATAAGCTTCTCGAGGCTATGGAAGGCCACATATTGGGAGTAGCTGAGCTGGTATGCCCTTATAGCAAGGAAAAGTTTCCAACAGGTCGTGAT
>Frequency_1_QualityScore_?D>FB>DGEFCICEDIDHEHGCBFG?EHIIHIGIIIIHBHGGIHGIGBFGIEBFDFHIEGIIIIIIIGC@@@CEH;=A=BCCCDCECC>ACCCC_Mismatch_0_Sense_+_Library_PoolT
CAATTGCATGCATCTATATAGTTAGTTTAGTAGGAAGGAGGAAGGAGAAATGTATATAAAGAATAAAGCTTTTATTGTCCTGTAGAAGGACATT
>Frequency_1_QualityScore_FFHHHHHJJJJJJIIJJJJJJJJJJIJIJJIJJJJJHIIGHHIIJ<FHJIJJCGC7;A\:E6;;;;CCCACDDDCACCEDDDDDDFDDDDD@AD_Mismatch_1_Sense_+_Library_PoolT
GGTATGCCATTATAGCAAGGAAAAATTTCCAACAGGTCGTGATTCTTATGCCTGTCGGAGCACCTGAACACAGTTTCCAGATGTTACCAAGTTT
>Frequency_1_QualityScore_FFHHGHHJIIJJJJJJIIIJJJJJJGIIJJJJJJJJJJJJJIJJJJJFHIIIHIIJJJJJJJIJJJJJIHHGGHHHFFF_Mismatch_0_Sense_+_Library_PoolT
GAATAAAGCTTTTATTGTCCTGTAGAAGGACATTAACATTGGCAATCATATAATTTCATATAATTTCAGATTTTCCTTA
>Frequency_1_QualityScore_FFHHHHHJIIJCHHIJJGGHGGGIIJJJJIJJIIGIIJIJIJIIJFCHEGHIIJJIJJJIJJJJIFEAE>AADEDDDCCDDDDDEEDED3ACC>_Mismatch_1_Sense_+_Library_PoolT
AGCTGAGCTGGTATGCCATTATAGCAAGGAAAAATTTCCAACAGGTCGTGATTCTTATGCCTGTCGGAGCACCTGAACACAGTTTCCAGATGTT
>Frequency_1_QualityScore_FFHHHHHJJJJJJJJIJJIJJJJJGIJJJJJJJJJIJIJJJIJJJJIIJHBHHHIHGHHHHEFFFFFBDDCEDEEEEDDEEEDDDDDDEDDDED_Mismatch_0_Sense_+_Library_PoolT
CAAGTTTCCCAGGCGAGGAAACAAGACACACCCTGTGTACAAGATGCAGTAGTTGATCAAATGTTATAAACTATTATGTTCAATTGCATGCATC
>Frequency_1_QualityScore_FEHHHHHJJHIIJJJJJJJJJJJIIJJJJIJJJJCDHIIJJJJJJJJJJJJJJJIIGGIJJJJJJJJJJFHI_Mismatch_2_Sense_+_Library_PoolT
ATTGTCCTGTAGAAGGACATTAACATTGGTAATCATATAATTTCATATAATTTCAGATTTTCCTTAATCCTA
>Frequency_1_QualityScore_FFHHHHGIJJJEGIJJJJJIJJJIJIIJJJJIGIJJJIJJJIJJJJJJJHHHHHGFFFFDEDEEDDDDDDDCACCDDDDDDEEDDDDDDD_Mismatch_0_Sense_+_Library_PoolT
GGGAAATAAGGTGACAAAAGATAAGCTTCTCGAGGCTATGGAAGGCCACATATTGGGAGTAGCTGAGCTGGTATGCCATTATAGCAAGGA
>Frequency_1_QualityScore_FFHGHHHJJJJJJGIGGIIGIIIJJJJGGIIGIIJJIJGHIIIJJJJJJJJJJJIJJJJJJIJJJIJJIFGEHGHFFFFFFFFEEEEDEEEDDD_Mismatch_1_Sense_+_Library_PoolT
TAGACACACCCTGTGTACAAGATGCAGTAGTTGATCAAATGTTATAAACTATTATGTTCAATTGCATGCATCTATATAGTTAGTTTAGTAGGAA
>Frequency_1_QualityScore_FFHHHHHJJIJJJJJJJJJJIJJJJGGIJJJJJHIJJJJIJJIIIIIIJJJJJJJJJHHGHFFFFEDDD@BDDDEEEDDDD?CDCDDDAC@CD9_Mismatch_0_Sense_+_Library_PoolT
CACTGGATGACTTAATAAATATGGGAAATAAGGTGACAAAAGATAAGCTTCTCGAGGCTATGGAAGGCCACATATTGGGAGTAGCTGAGCTGGT
>Frequency_1_QualityScore_FFFHHDDAEEGHIDGCGD@EGBGG?ACGB?CHCHGHGEFFHIICHIGEIJIIGHGGHGF@GCCAEGGHHEAEFCDFBCDE>@;@ACDDEDDCDC_Mismatch_0_Sense_+_Library_PoolT
AGTTTAGTAGGAAGGAGGAAGGAGAAATGTATATAAAGAATAAAGCTTTTATTGTCCTGTAGAAGGACATTAACATTGGCAATCATATAATTTC
>Frequency_1_QualityScore_DEHHFHHHHGIIIGIHHGJIFAGI;FCFGIIGHHHIIHIGGGHEHJHIGJIJJIIIIGGGGGGIDIIGIEEHHHHHEFFFFFD_Mismatch_0_Sense_+_Library_PoolT
TTAGTTTAGTAGGAAGGAGGAAGGAGAAATGTATATAAAGAATAAAGCTTTTATTGTCCTGTAGAAGGACATTAACATTGGCA
>Frequency_1_QualityScore_;?DDD++<?E<CA3CFFFE<@@+A9ACE<??EDCDDIEECB?BDEDCEIDD@9D@DCEE>AEIIIIE:C>=ACD@7ACAC)7A>?CDD@6<;>A_Mismatch_1_Sense_+_Library_PoolT
CCCTGGGTACAAGATGCAGTAGTTGATCAAATGTTATAAACTATTATGTTCAATTGCATGCATCTATATAGTTAGTTTAGTAGGAAGGAGGAAG
>Frequency_1_QualityScore_FFHHHHGJIJJIJHHHIJJJJIJJGIJJJJJJJJJJJJJJJJJIJJIJJJJJJIJJJJIJJJJHHHHHCFFFFFFEEEEEEEEADEEDEDDDDD_Mismatch_0_Sense_+_Library_PoolT
GGAAGGAGAAATGTATATAAAGAATAAAGCTTTTATTGTCCTGTAGAAGGACATTAACATTGGCAATCATATAATTTCATATAATTTCAGATTT
>Frequency_1_QualityScore_FFGHHHHJJIJJJJJJJJGGJJJIJJJJJJJIJJJJIIIJEHI?BFHIDGIIJJJJJJJJIJIIJIJJIGIJHII_Mismatch_1_Sense_+_Library_PoolT
AAAGCTTTTATTGTCCTGTAGAAGGACATTAACATTGGCAATCATATAATTTCATATAATTTCAGATTTTCCCTA
>Frequency_1_QualityScore_FDHHHHHIJJJJJJHJJIIJJIIJJJJJGIJJJIJIJIJJJJJJJIJJJJJJJGIJJJIIJIIIJIJIJHHHHHHHFFFFFEEACCEEDEFEDE_Mismatch_0_Sense_+_Library_PoolT
GTTTAGTAGGAAGGAGGAAGGAGAAATGTATATAAAGAATAAAGCTTTTATTGTCCTGTAGAAGGACATTAACATTGGCAATCATATAATTTCA
>Frequency_1_QualityScore_FFHHHHHIIHIJJJJJJJJJJHIJIIIHJJIJJJJIJIIIIJJIIJJJJJIJJJJJIJJJJIJIJIJIJIHHIHGIJHIIIIHHFHHHFFBDCA_Mismatch_1_Sense_+_Library_PoolT
CACCATGTGTACAAGATGCAGTAGTTGATCAAATGTTATAAACTATTATGTTCAATTGCATGCATCTATATAGTTAGTTTAGTAGGAAGGAGGA
>Frequency_1_QualityScore_ADBFFFFICFFA?+<FEE1F:):?*?<<<DB7?DAF28?DCD9@=@(=@FEE:@@@)).7?7?@_Mismatch_1_Sense_+_Library_PoolT
GCAAAAGATAAGCTTCTCGAGGCTATGGAAGGCCACATATTGGGAGTAGCTGAGCTGGTATGCC
>Frequency_1_QualityScore_FFFHHDFIIIJIJIGICGIIJIJHDGHIIJIJIIJIIJJBGIJJJIIIJIGIIJIIIJJIIHGIIJJJHHEHHHF_Mismatch_1_Sense_+_Library_PoolT
CGAGGAAACAAGACACACCATGTGTACAAGATGCAGTAGTTGATCAAATGTTATAAACTATTATGTTCAATTGCA
>Frequency_1_QualityScore_FFGFHGHJJJIGJJJJIHGGIACCHEGIIJJGGGGIDIIGJIJGGHHIHIJJJ_Mismatch_0_Sense_+_Library_PoolT
AGGACATTAACATTGGCAATCATATAATTTCATATAATTTCAGATTTTCCTTA
>Frequency_1_QualityScore_FFHGHHHGJJIIIIHHJJJIJIJJJJJDGIIJIJIJGJIIGIJIJJJIIIJJJJJJJJHHGHFFFFEEE@DEDDDBDDDCDCDCACC<CCACDD_Mismatch_0_Sense_+_Library_PoolT
ATGACTTAATAAATATGGGAAATAAGGTGACAAAAGATAAGCTTCTCGAGGCTATGGAAGGCCACATATTGGGAGTAGCTGAGCTGGTATGCCA
>Frequency_1_QualityScore_ADHGDDHGGEGEIIB@DEDDEHIGCHIGEHHIIIGGGGAEGGICHHIG?FE:?DBBCHGGFEGIIGGGIHA;DG>D).??>CEFE@@;@;ACCA_Mismatch_0_Sense_+_Library_PoolT
TATATAAAGAATAAAGCTTTTATTGTCCTGTAGAAGGACATTAACATTGGCAATCATATAATTTCATATAATTTCAGATTTTCCTTAATCCTCA
>Frequency_1_QualityScore_FFHHHHHJJJJJJJJJJJJJJJHHIHIHJJJJJJJJJJJJIJJJJJJJJJJJIJJJHHHHHFFFFFFFDEEEEEEDDACEEDDDDDDDDDD@BD_Mismatch_1_Sense_+_Library_PoolT
GCAAGGAAAAATTTCCAACAGGTCGTGATTCTTATGCCTGTCGGAGCACCTGAACACAGTTTCCAGATGTTACCAAGTTTCCCAGGCGAGGAAA
>Frequency_1_QualityScore_DDHFFAFHIIDGFBGGEHGGIIIGIGIIIIGGGIGIIGHECIAGCCG?EEDCCBCCCCCCCACCB@BBCCCCDDE@@ACCCCCCCCCACC@CDC_Mismatch_0_Sense_+_Library_PoolT
GTCGGAGCACCTGAACACAGTTTCCAGATGTTACCAAGTTTCCCAGGCGAGGAAACAAGACACACCCTGTGTACAAGATGCAGTAGTTGATCAA
>Frequency_1_QualityScore_FFGHHHHGIIJJJJIJJIIIGECGDFHHIEGHG?DFGHIIDECBG=E=CDHG@EIGEAAGHFHFFFFFDACCAEC?B;A5>==@CDECCDDDCC_Mismatch_1_Sense_+_Library_PoolT
TTCTCGAGGCTATGGAAGGCCACATATTGGGAGTAGCTGAGCTGGTATGCCATTATAGCAAGGAAAAATTTCCAACAGGTCGTGATTCTTATGC
>Frequency_1_QualityScore_FFHHHFHIIHJIJJIJIJJJJIHIJJJJJJJIJJJIJJIJJJJJJJJIJJJJJIIIJJIIJIJJIIHIJGBHIIIJJJJHHHFFFFFEECEEED_Mismatch_0_Sense_+_Library_PoolT
TGCAGTAGTTGATCAAATGTTATAAACTATTATGTTCAATTGCATGCATCTATATAGTTAGTTTAGTAGGAAGGAGGAAGGAGAAATGTATATA
>Frequency_2_QualityScore_FFHHHHHJIGHIIJJIIJJJJJJJJJJJJJIJIIIJJJJJJIJIIJIJIIIJIJIJJIJJJJJCGGGFFECEEDCDDDDDCDDDDDDCCBACDD_Mismatch_0_Sense_+_Library_PoolT
CTGAGCTGGTATGCCATTATAGCAAGGAAAAGTTTCCAACAGGTCGTGATTCTTATGCCTGTCGGAGCACCTGAACACAGTGGCCCTGGGTTTC
>Frequency_2_QualityScore_FFHHHGHIIJJIIIJJJJHHIGIIIIJJJJJJJJJIIJJIIJJIIIIIFIIJIIIHHHHHGFFFDABCDDEDDDDDCEDDDCDCCDEDDDDDDD_Mismatch_0_Sense_+_Library_PoolT
GGAAAAGTTTCCAACAGGTCGTGATTCTTATGCCTGTCGGAGCACCTGAACACAGTGGCCCTGGGTTTCCAGATGTTACCAAGTTTCCCAGGCG
>Frequency_1_QualityScore_FFHFHHHJJJIIIJIIIGIHIJIIIEHGHIGGIIIIIIJJGIJJJIIJJJGAGGHHIHHGHBDFFEEEECEEDDCACCDCDDDACDD?AB@BBD_Mismatch_0_Sense_+_Library_PoolT
AAGTTTCCAACAGGTCGTGATTCTTATGCCTGTCGGAGCACCTGAACACAGTGGCCCTGGGTTTCCAGATGTTACCAAGTTTCCCAGGCGAGGA
>Frequency_1_QualityScore_FFHHHHHJJJJGJJJJJJJJJJJJHHHHIHIJJJJJJJJJIJJIJIIJJJIJJJIGIGHHHHHFFFFDEDDCBDDDEDDDDEDFDDDDDDDEED_Mismatch_0_Sense_+_Library_PoolT
TAGCAAGGAAAAGTTTCCAACAGGTCGTGATTCTTATGCCTGTCGGAGCACCTGAACACAGTGGCCCTGGGTTTCCAGATGTTACCAAGTTTCC
>Frequency_1_QualityScore_DD?HFDDHGGGIIEGIGEGEEHEBHIGGIIIIGHAGH??D<?DGGGDGHGIG?FHIGC@GIGGHC_Mismatch_1_Sense_+_Library_PoolT
TTTATTGTCCTGTAGAAGGACATTAACATTGGCAGTCATATAATTTCATATAATTTCAGATTCTA
>Frequency_1_QualityScore_FFHHGGHHIIIIIIIEG?DGHIAHIIIGHGIIFBGGHIIEIIGHFHHFCFDCAE@CECCBBBBC?BBCCACACCDCDCCCCBCCDDCCCCBBBB_Mismatch_0_Sense_+_Library_PoolT
GAAAAGTTTCCAACAGGTCGTGATTCTTATGCCTGTCGGAGCACCTGAACACAGTGGCCCTGGGTTTCCAGATGTTACCAAGTTTCCCAGGCGA
>Frequency_1_QualityScore_FFHHHHHJJJJJIJJHHHIJIJJIJJIJJJJJJJJJIJJJJJJIJHIJIIJIGIIJHHHHFFEFDEDEEDCDEDEDCDCBCCDEDDCDDDDBBD_Mismatch_1_Sense_+_Library_PoolT
AAAGTTTCCAACAGGTCGTTATTCTTATGCCTGTCGGAGCACCTGAACACAGTGGCCCTGGGTTTCCAGATGTTACCAAGTTTCCCAGGCGAGG
>Frequency_1_QualityScore_FFGHHHFIJJJJJIJJJIIGHIIIJIGGIIIIBDGGHIIIGIJIGIIIGHIIIHFGGGGHHCEHFFFDEEDEDDDDDCDBDDEDDDDEDEDDDD_Mismatch_0_Sense_+_Library_PoolT
CCATTATAGCAAGGAAAAGTTTCCAACAGGTCGTGATTCTTATGCCTGTCGGAGCACCTGAACACAGTGGCCCTGGGTTTCCAGATGTTACCAA
>Frequency_1_QualityScore_FFHHHHHJJJJJIJJJJJJJJIJJJJJJJJJIHIHHIIJJJJJJJJJJIGGIIGGIJIHHHHFFFFFFCCCBCDDDDDCDDDCDDDCDDCDCCC_Mismatch_0_Sense_+_Library_PoolT
GCCATTATAGCAAGGAAAAGTTTCCAACAGGTCGTGATTCTTATGCCTGTCGGAGCACCTGAACACAGTGGCCCTGGGTTTCCAGATGTTACCA
>Frequency_1_QualityScore_FFGHGHGJJJJHHHIJIJJIJJIGIGGGIFIGIIJJIJIJIIJJIJJJGHIJIIFHGHHFFFFFDDECDD@@CDEDDDDEDEDCDDBCCDECCC_Mismatch_0_Sense_+_Library_PoolT
GCAAGGAAAAGTTTCCAACAGGTCGTGATTCTTATGCCTGTCGGAGCACCTGAACACAGTGGCCCTGGGTTTCCAGATGTTACCAAGTTTCCCA
>Frequency_1_QualityScore_FFHHHHHGHIIIIDIH>FHEDFC9FCHIIC?FHIIIIIIIIDGGDHIIGIIIIIIIIICCFHIIHHEFFCECAEECCC>CCBBBBBBBAB@CCD_Mismatch_0_Sense_+_Library_PoolT
GAGCTGGTATGCCATTATAGCAAGGAAAAGTTTCCAACAGGTCGTGATTCTTATGCCTGTCGGAGCACCTGAACACAGTGGCCCTGGGTTTCCA
>Frequency_1_QualityScore_FFHHHGHGHIJJJJIIIJJIJJIIIJIJJJJJJIJJJJJJIIIJJJJHGGGIGIJJJIIGGIIJJHFFFFDCCCB@DDCDDCDACCCDDACDCD_Mismatch_0_Sense_+_Library_PoolT
TCATATAATTTCAGATTTTCCTTAATCCTCATCCATGTCACTTCAGGTTTGCATTTGTGTTTTTTTACTGGGCAAGGCTCTTAAACAGGTGTAC
>Frequency_1_QualityScore_FFHHHHHJJJJJJIJIIIJJJJJIIIJJJJJIJGHIHHHIIJJJIIJJIJIJJJJJJIJHHHHHFDDFFCCECCBBDDDDDDDCDEDDDDDDED_Mismatch_0_Sense_+_Library_PoolT
ATGCCATTATAGCAAGGAAAAGTTTCCAACAGGTCGTGATTCTTATGCCTGTCGGAGCACCTGAACACAGTGGCCCTGGGTTTCCAGATGTTAC
>Frequency_1_QualityScore_FFHHHHHIJJJJJIIJIJJJJJFJIIJIJJJJJJJGHIIIGIIJJIJJJJIJJIJIJJJJJHHHHFFFFCCEEEEDDDDDDDDDDDDEDDDDDD_Mismatch_1_Sense_+_Library_PoolT
ATATGCCATTATAGCAAGGAAAAGTTTCCAACAGGTCGTGATTCTTATGCCTGTCGGAGCACCTGAACACAGTGGCCCTGGGTTTCCAGATGTT
