# Supplementary material for: Differential Gene Expression Reveals Candidate Genes for Drought Stress Response in Abies alba (Pinaceae)
Source: PLoS One. 2015 Apr 29;10(4):e0124564. doi: 10.1371/journal.pone.0124564 (PMC4414588; doi:10.1371/journal.pone.0124564)
Supplement: S3 File — (GZ) [file pone.0124564.s003.gz › comp13057_c0_seq1.fa]

>comp13057_c0_seq1 len=377 path=[152:0-342 20:343-376]
GTGGAATGTACTCGCAGGAAAATAATCCTCTGAATAAAATTGGCGGCATGGAGATCGACGATCTGTCTCTCGAGCAGCAGCAGCAGGTGATGGATCTCTCTTCCGCCATGGGTACTGCAGCTGGATCAAGAATACTTCTAGCGGATCCTTATTCCTTGACATAAAAATCGATACTAACCCTTTTGCATGGTATTGGGTTCTAGAATTATCGTTCTTCTCTGTATAAATCGAGGAGACTGACTAATGGTGTTTGATTTCTCTATACTTCGTCTCAATAACAGAGCCTCCTCCTTTTGTTTTAGTAGCAGGTTGATTAAAGATTTGCCAGTAGTCTGCATTTGTCTGGATTCATTAATGCTTGCTAAATGTATTCGCCA

>Frequency_2_QualityScore_FFGGGHHIIIIJJJAEHIIJHEFFHEGIHIIIIGIIIIIJIJJJJHIHGGHIIGHIHIEFIIIDGGECEBB?CBDEEEDDEDEDDCCDDEDDDC_Mismatch_0_Sense_+_Library_PoolT
ACCCTTTTGCATGGTATTGGGTTCTAGAATTATCGTTCTTCTCTGTATAAATCGAGGAGACTGACTAATGGTGTTTGATTTCTCTATACTTCGT
>Frequency_1_QualityScore_FFHHHHHJJJJJJJJJJJJJJJJJJJJGIJJIJHIIJIJJHIIJJJJJGGIGIJHJJGHHJJIHIJJEGHHGGHHHGHHFFFFFFEEDEEEEDC_Mismatch_0_Sense_+_Library_PoolT
TCTCAATAACAGAGCCTCCTCCTTTTGTTTTAGTAGCAGGTTGATTAAAGATTTGCCAGTAGTCTGCATTTGTCTGGATTCATTAATGCTTGCT
>Frequency_1_QualityScore_FFHHHHHJJJJJJIJJJJJJIIJJIIJJJJJJJJJJJJJJJJJJJJJJJJIJIDHHIIHHEHFFFFFFECEEEDDDDDDDDDDDDDDDDDDDDD_Mismatch_0_Sense_+_Library_PoolT
CTAGCGGATCCTTATTCCTTGACATAAAAATCGATACTAACCCTTTTGCATGGTATTGGGTTCTAGAATTATCGTTCTTCTCTGTATAAATCGA
>Frequency_1_QualityScore_FFHHHHHJJJJJJJIJJJJJJJJJJJJJJJJJJJJJJJJJJJGIIJJJJHHIIJJIJJJJJJJJIJIJIHHIHHFHGHHFFFFFDDDDDDDDCD_Mismatch_1_Sense_+_Library_PoolT
TTATTCCTTGACATAAAAATAGATACTAACCCTTTTGCATGGTATTGGGTTCTAGAATTATCGTTCTTCTCTGTATAAATCGAGGAGACTGACT
>Frequency_1_QualityScore_FFHHHHHJJJJGGIIJIIJEJJJGGIJJJJJJJJJJJJFHIJIJIIJJJJJCHIIJJJIEIGJIJIIJIEHGGHHFFFFFFFFEEEECEDDDDE_Mismatch_0_Sense_+_Library_PoolT
TCTATACTTCGTCTCAATAACAGAGCCTCCTCCTTTTGTTTTAGTAGCAGGTTGATTAAAGATTTGCCAGTAGTCTGCATTTGTCTGGATTCAT
>Frequency_1_QualityScore_FFHHHHHJJJIJIIJJJJJJJJJJJIJJJJJJJJFIJJJJJJJJJJJJJIIJJJJJIJJJIJHHHHFFFDFFDECAEEEDDDDDDECDACDDED_Mismatch_1_Sense_+_Library_PoolT
GCAGCTGGATCAAGAATACTTCTAGCGGATCCTTATTCCTTGACATAAAAATAGATACTAACCCTTTTGCATGGTATTGGGTTCTAGAATTATC
>Frequency_1_QualityScore_FFHGHHHJJJJJJJJJJJJJJIJJJJJJJJJJJJJIJJJJGHIJJJJHIIJJJIJJJJJJIIJJJJJHHHHHHFFFFFFFCDDDDDDDDDDDDC_Mismatch_0_Sense_+_Library_PoolT
ATTCCTTGACATAAAAATCGATACTAACCCTTTTGCATGGTATTGGGTTCTAGAATTATCGTTCTTCTCTGTATAAATCGAGGAGACTGACTAA
>Frequency_1_QualityScore_A<D<ABDDECEEDDFA3<+9C1CDDIDICDEIC=7AADDDC9AD>>DDDA@@??<??A?<?<9(,,(4(4>>3:4>AAA44&&858:><AAAA4_Mismatch_0_Sense_+_Library_PoolT
AATCCTCTGAATAAAATTGGCGGCATGGAGATCGACGATCTGTCTCTCGAGCAGCAGCAGCAGGTGATGGATCTCTCTTCCGCCATGGGTACTG
>Frequency_1_QualityScore_FDHFHHHIJJJJJJJJJJJJJJJIJJIIHJIJJJJJJJJJJJJJJJJIIJFHIJJIJIJJIJJHHHEFHFEFFFFFFCDEEDCC_Mismatch_0_Sense_+_Library_PoolT
GTGTTTGATTTCTCTATACTTCGTCTCAATAACAGAGCCTCCTCCTTTTGTTTTAGTAGCAGGTTGATTAAAGATTTGCCAGTA
>Frequency_1_QualityScore_FFHHGHHJJJHIIJJJIJJJJJJJJJJJJJJJJJIIJIJIJIJJJJIIHIJJJJJJJJJJDHHHHHHHFEFFFFFCEEEEEDDDDDECDEDDDD_Mismatch_0_Sense_+_Library_PoolT
TGGTATTGGGTTCTAGAATTATCGTTCTTCTCTGTATAAATCGAGGAGACTGACTAATGGTGTTTGATTTCTCTATACTTCGTCTCAATAACAG
>Frequency_1_QualityScore_:B?D@D4CE9+AB?F?:A@ABF9?:CBEEF8?D?BADDECCEICEACDD((-7-;=;;=AA=?DDDC..65763(6@A>AADA;;AAA8,<??3_Mismatch_1_Sense_+_Library_PoolT
TTTTGCATGGGATTGGGTTCTAGAATTATCGTTCTTCTCTGTATAAATCGAGGAGACTGACTAATGGTGTTTGATTTCTCTATACTTCGTCTCA
>Frequency_1_QualityScore_FFHHHHHJJJJJJJJJJJJJIGIJJJJIJJJJJJHIJJJJJJJJJJGHHIJJJJIHHHHHHHHFFFFFEABEEDDEDDDDDDDDDDDDDDDDDD_Mismatch_0_Sense_+_Library_PoolT
AGAATTATCGTTCTTCTCTGTATAAATCGAGGAGACTGACTAATGGTGTTTGATTTCTCTATACTTCGTCTCAATAACAGAGCCTCCTCCTTTT
>Frequency_1_QualityScore_FFHHHHHIJJJJIJJJJIHIJJJJJJJJJJJJJIJJJJJCHIIJJJGJJJJJJJHHHHFFFEEDACDDDCDDDDDDDDDDDDDDDCDDDDDDDD_Mismatch_1_Sense_+_Library_PoolT
TGGAGATCGACGATCTGTCTCTCGAGCAGCAGCAGCAGGTGATGGATCTCTCTTCCGCCATGGGTACTGCAGCTGGATCGAGAATACTTCTAGC
>Frequency_1_QualityScore_FFHHHHHJJJJJJCGHJJJIJJJJJJIJJJJJJIJJJJGHIJJJJJIIIJIIJIJJIIJJJHHHHHHFFCDDDDDDDDEEEDDDDDDC_Mismatch_0_Sense_+_Library_PoolT
CAGCAGCAGCAGGTGATGGATCTCTCTTCCGCCATGGGTACTGCAGCTGGATCAAGAATACTTCTAGCGGATCCTTATTCCTTGACAT
>Frequency_1_QualityScore_FFHHHHHJJJJJJIJJJJEHHIEHIJJJJJGJJIJJJIJJJJJJJFIIJJFGIJHHHHHHHFFEBEFEECEDCBDDDDDDDDDDDDBCDDDDEE_Mismatch_1_Sense_+_Library_PoolT
CCTCTCTTCCGCCATGGGTACTGCAGCTGGATCAAGAATACTTCTAGCGGATCCTTATTCCTTGACATAAAAATCGATACTAACCCTTTTGCAT
>Frequency_1_QualityScore_FF<CCFHJGJJJJJJJIJJJIJIIGIJJJIJHJJJJJJJIJJJHHHEHFFFDFEECEEDEDDDD=CC?CAACDDDCCDACCCCDDDCDDDDDCD_Mismatch_0_Sense_+_Library_PoolT
GGTGTTTGATTTCTCTATACTTCGTCTCAATAACAGAGCCTCCTCCTTTTGTTTTAGTAGCAGGTTGATTAAAGATTTGCCAGTAGTCTGCATT
>Frequency_1_QualityScore_FFFHHHHJJHIIJIJJJJJIJGIJJJJJJJJJJJJJIJJJJJJJJIIJIJIJIJJJJIJHHHHHGDFFFCEFEEEEEEEDDDDDDEDDDCCDDC_Mismatch_0_Sense_+_Library_PoolT
GGTATTGGGTTCTAGAATTATCGTTCTTCTCTGTATAAATCGAGGAGACTGACTAATGGTGTTTGATTTCTCTATACTTCGTCTCAATAACAGA
>Frequency_1_QualityScore_FFHHHHHJJJJJJJJJJJJJJIJJGIIJIJJIJIIJIJGHHIIJIJIJIJJJJJJJJJJJIIFIIHHHHCHCEFFFDEDDDDDDDDDADDDCDD_Mismatch_0_Sense_+_Library_PoolT
CGTTCTTCTCTGTATAAATCGAGGAGACTGACTAATGGTGTTTGATTTCTCTATACTTCGTCTCAATAACAGAGCCTCCTCCTTTTGTTTTAGT
>Frequency_1_QualityScore_DFFADD?FDAADDE+:CEECEIHDAHGHIGHEGHFGFGEBBFHEFGGHIG96@GHAEEHDDDC@BCECCABBBBC@>AC;>CCCCCCCC_Mismatch_0_Sense_+_Library_PoolT
GCAGCAGCAGCAGGTGATGGATCTCTCTTCCGCCATGGGTACTGCAGCTGGATCAAGAATACTTCTAGCGGATCCTTATTCCTTGACAT
>Frequency_1_QualityScore_FFHHHHHJJIIJJJIJJCGGIIJGIJJJJJJJJJJJJJIIJIJJJJJJJJJJJIJJJJHHHHHFFFDFE@CDEDEDCDB?CCCCCCCDDDACDC_Mismatch_0_Sense_+_Library_PoolT
AGGAGACTGACTAATGGTGTTTGATTTCTCTATACTTCGTCTCAATAACAGAGCCTCCTCCTTTTGTTTTAGTAGCAGGTTGATTAAAGATTTG
>Frequency_1_QualityScore_DDFHFHHA@@2ACFDBFAFHEID>HEFEGDFG=GHIIGGEGHGIIGGF?FCG>@@CFGCCHCHEHHB==.57;7);>C>@C:>@CCCC?;<?C3_Mismatch_0_Sense_+_Library_PoolT
TTTTGCATGGTATTGGGTTCTAGAATTATCGTTCTTCTCTGTATAAATCGAGGAGACTGACTAATGGTGTTTGATTTCTCTATACTTCGTCTCA
>Frequency_1_QualityScore_FFHHHHHJJJJJJJJJIJJJJJIIJJJJJJJJJIJJJJJJJJJHIJJIIIJIJJJIFHIGIIEGIHHHHCEHFFFBE_Mismatch_0_Sense_+_Library_PoolT
ATTTCTCTATACTTCGTCTCAATAACAGAGCCTCCTCCTTTTGTTTTAGTAGCAGGTTGATTAAAGATTTGCCAGTA
>Frequency_1_QualityScore_FFHHHHHJJIIJJJJJJIJJJJJJIGIJJJJIGIJIJIHIJGIIGIIJJJJJFFHGIGIIHJJJJJJIJEHHHFHDFDFFFFEEEDEEEDBDCD_Mismatch_0_Sense_+_Library_PoolT
TCAATAACAGAGCCTCCTCCTTTTGTTTTAGTAGCAGGTTGATTAAAGATTTGCCAGTAGTCTGCATTTGTCTGGATTCATTAATGCTTGCTAA
>Frequency_1_QualityScore_EFHHHHHJIIJJJJJJJIJJCGHIIIIJJJJIJJJJJJJJJJIJJJIJJJJJIIIIJIJJJHHHHHFFFFFEDEEEEEDDCD5;ACCCACDDDC_Mismatch_0_Sense_+_Library_PoolT
TCGAGGAGACTGACTAATGGTGTTTGATTTCTCTATACTTCGTCTCAATAACAGAGCCTCCTCCTTTTGTTTTAGTAGCAGGTTGATTAAAGAT
>Frequency_1_QualityScore_EDBDFHHIHIHIJIDIIGHIGIIJJGIDHIIIJGIJJJJII>FEGGGEEDDFFF@A;;;;BBD?C5>@>:><@@>@CABD1<A??<<(4@::4>_Mismatch_0_Sense_+_Library_PoolT
GTGGAATGTACTCGCAGGAAAATAATCCTCTGAATAAAATTGGCGGCATGGAGATCGACGATCTGTCTCTCGAGCAGCAGCAGCAGGTGATGGA
>Frequency_1_QualityScore_FFHGHHHJJJIGJJJJJIJIJJICHI?GFHIIGJJJIJJJJJJDGIFGHGE>FHGHIDHFEEFCEDBDBECDEEEDDCCCD?=8=@DCCCDDAC_Mismatch_0_Sense_+_Library_PoolT
TCTGTCTCTCGAGCAGCAGCAGCAGGTGATGGATCTCTCTTCCGCCATGGGTACTGCAGCTGGATCAAGAATACTTCTAGCGGATCCTTATTCC
>Frequency_1_QualityScore_FFHHHHHJJIJJJJJHIJJJJJIIIJJJJJJJIJJJJIJIJJJJJJIIIJJJJJJIIJJJJIJJHHHGEABE@DDCEEEEDEDEDDEDEDEDDD_Mismatch_0_Sense_+_Library_PoolT
AACCCTTTTGCATGGTATTGGGTTCTAGAATTATCGTTCTTCTCTGTATAAATCGAGGAGACTGACTAATGGTGTTTGATTTCTCTATACTTCG
>Frequency_1_QualityScore_FFHHHFHIIJAFHHIIGFHHIIJIIIJIJHIJIJJIIIJJJIIEGIIGIIIJIIJHGHIHIHI@ECEHHHFFFFFDDEDDDDDDDDDDDDCCDD_Mismatch_0_Sense_+_Library_PoolT
TTGGGTTCTAGAATTATCGTTCTTCTCTGTATAAATCGAGGAGACTGACTAATGGTGTTTGATTTCTCTATACTTCGTCTCAATAACAGAGCCT
>Frequency_1_QualityScore_FFHHHCFGIGIIJJJJJIIJGIHIIGHJIJ?FHIFIIJIEIGDGIJJJIICGIEGJGJIIIHBFCEEECCDDECDCCCDDDCCDCDDDDBBDDD_Mismatch_0_Sense_+_Library_PoolT
GCAGGTGATGGATCTCTCTTCCGCCATGGGTACTGCAGCTGGATCAAGAATACTTCTAGCGGATCCTTATTCCTTGACATAAAAATCGATACTA
>Frequency_1_QualityScore_FFHHHHHJJJJJJJGIIJJJIJIJIIJJJDGHIIJGIJJJJJJJJJJJJJJHHHCEFFFFFFEEECACCACDDDDDDCDDDDDDDDDDDDDDDD_Mismatch_0_Sense_+_Library_PoolT
CGATCTGTCTCTCGAGCAGCAGCAGCAGGTGATGGATCTCTCTTCCGCCATGGGTACTGCAGCTGGATCAAGAATACTTCTAGCGGATCCTTAT
>Frequency_1_QualityScore_FFHHHHHJJJJJJJJJJJJJJJJHIJJGHHJJJJIJJJJJIIJJJJJJJJJJJJJJJJJGHHIJJJJGHHHFFFFECEEEEDDDACBBCDCDDD_Mismatch_1_Sense_+_Library_PoolT
AAAATAGATACTAACCCTTTTGCATGGTATTGGGTTCTAGAATTATCGTTCTTCTCTGTATAAATCGAGGAGACTGACTAATGGTGTTTGATTT
>Frequency_1_QualityScore_FFHHHHHJJJJJJJJJJJJJJJJJJJJIJJJJDHIJJJIGHIJJJGHIJJJJJIJJJJJJJJJIGHIHFAEFHFFDDDDDDCCCCCDDD@CABD_Mismatch_0_Sense_+_Library_PoolT
ACATAAAAATCGATACTAACCCTTTTGCATGGTATTGGGTTCTAGAATTATCGTTCTTCTCTGTATAAATCGAGGAGACTGACTAATGGTGTTT
>Frequency_1_QualityScore_FFHHHFFJGHJJJFGIGIJIJIJJJGGGGIJJIJIGJIJJIIJJJFHIJJIHHFHEHEDFFFFEEEEEECDDEEDCDDDDDDDCCCCDDCDADD_Mismatch_1_Sense_+_Library_PoolT
CTTCCGCCATGGGTACTGCAGCTGGATCAAGAATACTTCTAGCGGATCCTTATTCCTTGACATAAAAATAGATACTAACCCTTTTGCATGGTAT
>Frequency_1_QualityScore_FFHGHHHJJJJIIJJIJJJGHIBHGEHGGIJIIJ?FHGIJJJJJJJJJJJJJJHBEFFF@CEEEEEDDDCCBCDBDDDDDDDDDDDDDCDBDDD_Mismatch_0_Sense_+_Library_PoolT
ATCGACGATCTGTCTCTCGAGCAGCAGCAGCAGGTGATGGATCTCTCTTCCGCCATGGGTACTGCAGCTGGATCAAGAATACTTCTAGCGGATC
>Frequency_1_QualityScore_FFHHHHHJJJJJJJJJJJJJJJGIHJHIJIIJJJIJJJJJJJJIJJIJJJJJJIIJIJIJJJJHHHFFFDEDEEEDDDD>CBBDDDDDDDEDDD_Mismatch_0_Sense_+_Library_PoolT
CGATACTAACCCTTTTGCATGGTATTGGGTTCTAGAATTATCGTTCTTCTCTGTATAAATCGAGGAGACTGACTAATGGTGTTTGATTTCTCTA
>Frequency_1_QualityScore_FFHHHHHJJJJJJJCIHHIJHIJJJJJJJJJJJJJJJJJJJJJJJJJJIJJJJJJJIJJJJJJGIJIIH_Mismatch_1_Sense_+_Library_PoolT
AGACTGACTAATGGTGTTTGATTTCTCTATACTTCGTCTCAATAACAGAGCCTCCTCCTTTTGTTTTAA
>Frequency_1_QualityScore_FFHHHHHIJIIJJHJJJIJJJCFHHJIDHIJJIJJJJJJJJIJJJJJJJHHHIJJJJJJIJJJHHHHHHDDFFEEEEEEEDDD?CD?CC@C_Mismatch_0_Sense_+_Library_PoolT
ATCGAGGAGACTGACTAATGGTGTTTGATTTCTCTATACTTCGTCTCAATAACAGAGCCTCCTCCTTTTGTTTTAGTAGCAGGTTGATTAA
>Frequency_1_QualityScore_FFDAADAEEHBGEEEG<EGHEHIJDGGGGDGGGDBCHDHGGFDFGIA@CEHIG=<<DDD@CCD>@C;@CCCCCCCDDDDBDAC@D:>CDD8223_Mismatch_1_Sense_+_Library_PoolT
GATGGATCTCTCTTCCGCCATGGGTACTGCAGCTGGATCAAGAATACTTCTAGCGGATCCTTATTCCTTGACATAAAAATAGATACTAACCCTT
>Frequency_1_QualityScore_FFHHHHHJJIIIJJHGHGIJFHIJIJJJDGHIIJGHJJJJJJJJJJJJJIIIJJJGIIJJII=CEGHGE?DFFDFFEECEEC_Mismatch_0_Sense_+_Library_PoolT
TGTATAAATCGAGGAGACTGACTAATGGTGTTTGATTTCTCTATACTTCGTCTCAATAACAGAGCCTCCTCCTTTTGTTTTA
>Frequency_1_QualityScore_FFHHHHHIJJJJJJJJJJJJJJJIJJJJJJJIJJJJJJJJJJJIJHIJJJJJJJJJJFFGGIJIHHHHHHHFFFFFFFCEDDDEDDDDDCDDDD_Mismatch_0_Sense_+_Library_PoolT
TATTGGGTTCTAGAATTATCGTTCTTCTCTGTATAAATCGAGGAGACTGACTAATGGTGTTTGATTTCTCTATACTTCGTCTCAATAACAGAGC
>Frequency_1_QualityScore_DDHHGHHJIJJJJJHIJJJGIJEIHHIIIIEHFHIIBFGGIIHIJJJFIJIJJIJIJJIAGHHGHFHFEEFFFFFEDECDDCDCA;?CCD_Mismatch_0_Sense_+_Library_PoolT
TTCTTCTCTGTATAAATCGAGGAGACTGACTAATGGTGTTTGATTTCTCTATACTTCGTCTCAATAACAGAGCCTCCTCCTTTTGTTTTA
>Frequency_1_QualityScore_FFHHHHHJGHIJJJJJJJJJJIIJIJJJJJJJJJJJJJIJJIJJJJJHGIIJJJIIJJHEEIGGHHHHHEDFFFFFFEEDEDDDEDDECDDDDD_Mismatch_0_Sense_+_Library_PoolT
GTATTGGGTTCTAGAATTATCGTTCTTCTCTGTATAAATCGAGGAGACTGACTAATGGTGTTTGATTTCTCTATACTTCGTCTCAATAACAGAG
>Frequency_1_QualityScore_DDHHHHHJJIJJJJJJJJJIJJJHEIIIGGIJIJJJJJJJJJFHHHHFDFDDDBBDEDDDDDDCBDBDDDDDDDDDDD?CCDDDCDDDDA>@CD_Mismatch_0_Sense_+_Library_PoolT
ACTCGCAGGAAAATAATCCTCTGAATAAAATTGGCGGCATGGAGATCGACGATCTGTCTCTCGAGCAGCAGCAGCAGGTGATGGATCTCTCTTC
>Frequency_1_QualityScore_FFHHHHHIJJIJJJJJIIIJJIGIIJJIJHHIJHIJIIJJJGGGHIIFHIJIIJJJJJJJHGHHFFFFFADCEEEDDDDDDDDDCCDDDDACDD_Mismatch_0_Sense_+_Library_PoolT
TATCGTTCTTCTCTGTATAAATCGAGGAGACTGACTAATGGTGTTTGATTTCTCTATACTTCGTCTCAATAACAGAGCCTCCTCCTTTTGTTTT
>Frequency_1_QualityScore_FFHHHHHIJJJJJJJJJJIHIJJJJHIJJJIJBGHGHIIIJJIIJJCGHIHGHJGIIIJIJJJJGIIHHHGFFFFFFFFEEEEEDDDDDCECDD_Mismatch_0_Sense_+_Library_PoolT
ACAGAGCCTCCTCCTTTTGTTTTAGTAGCAGGTTGATTAAAGATTTGCCAGTAGTCTGCATTTGTCTGGATTCATTAATGCTTGCTAAATGTAT
>Frequency_1_QualityScore_FFHHHHHJJJJJJJJJJJJCGHHIJIIJJJJJJJJJJJJJJIJJJJJJJJJJIJJJJJJJJHHHHHFFBCFEEDEEEDDDD;ACCDDDDDDDDC_Mismatch_0_Sense_+_Library_PoolT
CGAGGAGACTGACTAATGGTGTTTGATTTCTCTATACTTCGTCTCAATAACAGAGCCTCCTCCTTTTGTTTTAGTAGCAGGTTGATTAAAGATT
>Frequency_1_QualityScore_FFHHHHHIJJJJIJGGIIIJJJGGIJIJJJJJJJGJJIJJJIJJIJGJJJJIJIHGHFHHFFFFFFEEECEEECCDDDDDDEDDDDDDBBDDDD_Mismatch_1_Sense_+_Library_PoolT
TGGATCTCTCTTCCGCCATGGGTACTGCAGCTGGATCAAGAATACTTCTAGCGGATCCTTATTCCTTGACATAAAAATAGATACTAACCCTTTT
>Frequency_1_QualityScore_FFHHGHGIJJJJJIJJJJEGHIJJIJJJJJJJJJJJJJJJIIIJJJJJJJJJJJJJIIHHHHFFFFFBEAEEDCCDCCDD<CCDDDECDDDDDD_Mismatch_0_Sense_+_Library_PoolT
GAGGAGACTGACTAATGGTGTTTGATTTCTCTATACTTCGTCTCAATAACAGAGCCTCCTCCTTTTGTTTTAGTAGCAGGTTGATTAAAGATTT
>Frequency_1_QualityScore_FFHHHHHJJJJJJJJJJJJIJIJJJJJIJJJJJJJIJJJIJJJJGHJJJJJJJJJJJJJAEEHFEFDFFAECCACEDCCDCDDD@CDD@CDDDD_Mismatch_0_Sense_+_Library_PoolT
ATACTTCTAGCGGATCCTTATTCCTTGACATAAAAATCGATACTAACCCTTTTGCATGGTATTGGGTTCTAGAATTATCGTTCTTCTCTGTATA
>Frequency_3_QualityScore_EEHHHGGHIJJJJJJJJJIJJJJJJJJJJJJIJJIJJJJJJIJJJHHJJJJIJJIIIIIGIIIIHFFGGGGHHHHFGFGFGGDEDEDDCEDC@D_Mismatch_0_Sense_+_Library_PoolT
GCCAGTAGTCTGCATTTGTCTGGATTCATTAATGCTTGCTAAATGTATTCGCCATGGATTCATTAATGCTTGCTAAATGTATTCGCCATGGATA
>Frequency_2_QualityScore_EEHHHGHIIIGIIIGGIIIHIHIHIIJJIIJJIIIIJJJJIIIIJJJIJJJIIIJGIHIIIG8?GIIIIIHGGIHHGGGGGFFEEEEDEEDDEF_Mismatch_0_Sense_+_Library_PoolT
TTAAAGATTTGCCAGTAGTCTGCATTTGTCTGGATTCATTAATGCTTGCTAAATGTATTCGCCATGGATTCATTAATGCTTGCTAAATGTATTC
>Frequency_1_QualityScore_FFHHHHHJJJHHJIJJIJIJIJJJGGIIIHIJIJJJJJJJJJHJJIIIJJJJJJGIJJIJIJJIIIJJJJJIIIHHHFFFFCECEEEECCEDDD_Mismatch_0_Sense_+_Library_PoolT
TAGTAGCAGGTTGATTAAAGATTTGCCAGTAGTCTGCATTTGTCTGGATTCATTAATGCTTGCTAAATGTATTCGCCATGGATTCATTAATGCT
>Frequency_1_QualityScore_FFHHHHHJJJJIJJJJJIJJJJJJJIJJJJJJJJJJJJIJJJJIJJJJJJJJJJJJJJJJJJJIJJJJJHHJHIJHHHHHHHFFFDDEEEDDDD_Mismatch_0_Sense_+_Library_PoolT
CAGTAGTCTGCATTTGTCTGGATTCATTAATGCTTGCTAAATGTATTCGCCATGGATTCATTAATGCTTGCTAAATGTATTCGCCATGGATATA
>Frequency_1_QualityScore_FFHGHHHJJJJJJEHIJJJHIJJIJJCGIGIIIJJJGIJJDGGGIFHGDHEHIIIJJJIIJJIJIIIJJEHJHHHHHHFFFFFFFEEEEEEBDD_Mismatch_0_Sense_+_Library_PoolT
CCTCCTCCTTTTGTTTTAGTAGCAGGTTGATTAAAGATTTGCCAGTAGTCTGCATTTGTCTGGATTCATTAATGCTTGCTAAATGTATTCGCCA
>Frequency_1_QualityScore_FFHFHHGIGIHJJJJGIJGIIGIIHJJIJJJJIEIJIIIJJJIIJIJHHHFBDEDEDDBD@DDDDDCDDCBCDBB??BDBDDD@BD<>C>:>>@_Mismatch_0_Sense_+_Library_PoolT
GTGGAATGTACTCGCAGGAAAATAATCCTCTGAATAAAATTGGCGGCATGGAGATCGACGATCTTCTCTCGAGCAGCAGCAGCAGGTGATGGAT
>Frequency_1_QualityScore_FFHHHHHJIGIJHHHGIHIJJJIIJIJJJJJJIJIIJJJJJJJJIIJJIIJJJJJIIGHIIJJJJJJJJGHHHHHHHFFFFFFFDEEECDDDDD_Mismatch_0_Sense_+_Library_PoolT
ATTTGCCAGTAGTCTGCATTTGTCTGGATTCATTAATGCTTGCTAAATGTATTCGCCATGGATTCATTAATGCTTGCTAAATGTATTCGCCATG
>Frequency_1_QualityScore_FFHHHHHJIIJJJJJJJIHIJIJHJJJJJJJJJJJJJJJJJJJJJIJJIJJJJJJJJIIJJHHGHHHHFFFFFFEEEEEEEEEFCDDBDDDDDD_Mismatch_1_Sense_+_Library_PoolT
GCCAGTAGTCTGCATTTGTTTGGATTCATTAATGCTTGCTAAATGTATTCGCCATGGATTCATTAATGCTTGCTAAATGTATTCGCCGTGGATA
>Frequency_1_QualityScore_FFHDFBDGIIGGIFJIEIGIJIIBFHGGEHHHGGJJJIIIGJJJJEHHHIFDFEIIJJGIJJIIIIHHJJJIIIJJHHHEHFFFFFFFFCDDDB_Mismatch_0_Sense_+_Library_PoolT
GATTTGCCAGTAGTCTGCATTTGTCTGGATTCATTAATGCTTGCTAAATGTATTCGCCATGGATTCATTAATGCTTGCTAAATGTATTCGCCAT
>Frequency_1_QualityScore_ADFBHDFEHBEHGHGGHCH<<:CGGIC9DHIBGDD@DG<DFDFHGGIFFCFFBFF)=@CDG@DEEEHED@B;BCEEEAC>CC?;;?:A@;@_Mismatch_0_Sense_+_Library_PoolC
ATCGAGGAGACTGACTAATGGTGTTTGATTTCTCTATACTTCGTCTCAATAACAGAGCCTCCTCCTTTTGTTTTAGTAGCAGGTTGATTAA
