# Supplementary material for: Differential Gene Expression Reveals Candidate Genes for Drought Stress Response in Abies alba (Pinaceae)
Source: PLoS One. 2015 Apr 29;10(4):e0124564. doi: 10.1371/journal.pone.0124564 (PMC4414588; doi:10.1371/journal.pone.0124564)
Supplement: S3 File — (GZ) [file pone.0124564.s003.gz › comp14745_c0_seq1.fa]

>comp14745_c0_seq1 len=552 path=[1:0-365 369:366-368 372:369-551] : sp|Q9ZSK1|GTOMC_ARATH Tocopherol O-methyltransferase, chloroplastic OS=Arabidopsis thaliana GN=VTE4 PE=2 SV=2 e-value: 3e-32 blast score:  134
CAGAGATCTCTTGCCAGGGGAGACGTCTCTGCAACCTAGTGAGCAGGAGCACTTGGACAAGATTAGTCGTACATATCACCTTCCTGCTTGGTGTTCCACTGCTGACTACGTGAGGATGTCGCAGGCTTTGTCACTACAGAATATCAAAACTGTCGACTGGTCAGAAAATATAGCTCCATTTTGGCCAACAGTAACGAATCAACCCATGACATGGGGAAGGATTATGCTTCTCTTTAAATCTGGGTGGAAGGCTATTAAAAGTGTATTTGCGATTCCTTTATGGGTGAAAGGCTTCGATGAAGGGCTCATAAAATATGTAGTTATTACTGCTCAGAAACCTGCATGAAGCAAAATAAAACTATGCCAAGGGGCAAAAGAAGTATAAAACTCTCTTGGATTTCTGTGATGGAGGAGGCTCACCATAGTAGGGAGAGTGGGTACTAAAGCTAGCTCCAGACTATCTTTTCACTAATAACAACTAGTATGTATCATAATGTAATTTTAGTTTTTTATATGTGACAAAGTCACAACTCTATCTTTAAGCAATCAGTT

>Frequency_6_QualityScore_EEGGGGDGGIIHGHIGIHHHIHGGGIJEGCGEGHICGGHIIIIFGHGHIIHFHHHFFEGFFGGEEGEFDCCDECEDDDD@CCCCECEDDBCCCA_Mismatch_0_Sense_+_Library_PoolC
TGATGGAGGAGGCTCACCATAGTAGGGAGAGTGGGTACTAAAGCTAGCTCCAGACTATCTTTTCACTAATAACAACTAGTATGTATCATAATGT
>Frequency_6_QualityScore_EEGHHGHEGIIIGGFG?EGHEGHIIIIIIHIIIIIIIIIIIJIGIIIIIIIGIIIHHIGHIIBFDFGEDCEFFGFDDEEEDDEEDDD=ACCCCC_Mismatch_0_Sense_+_Library_PoolC
ACCATAGTAGGGAGAGTGGGTACTAAAGCTAGCTCCAGACTATCTTTTCACTAATAACAACTAGTATGTATCATAATGTAATTTTAGTTTTTTA
>Frequency_5_QualityScore_FFHHHHHJJIIJIHIGHHIIEGBG?EGHEHGHIIJIHHEGHHHHHIIIIIIJGHHHGGIIHHGFGFFGEDEECDDDDEEEEDDDDDCDDCEEDD_Mismatch_0_Sense_+_Library_PoolC
GGAGGCTCACCATAGTAGGGAGAGTGGGTACTAAAGCTAGCTCCAGACTATCTTTTCACTAATAACAACTAGTATGTATCATAATGTAATTTTA
>Frequency_4_QualityScore_FFHHHHHJJJJJJJJJJJJIJIIIIIJJJIJGHJIIIIJIIIIIJIGIIIIJJJEFGIJJIJHIJIJIHHIGHGGEEEEDDEDCDDCEDCCCCC_Mismatch_1_Sense_+_Library_PoolC
TCCAGACTATCTTTTCACTAATAACAACTAGTATGTATCATAATGTAATTTTAGTTTTTTATATGTGACAAAGTCGCAACTCTATCTTTAAGCA
>Frequency_4_QualityScore_FEHHHHGIJIJJIJIJJJJJJHHHIIIJJJJJJIJJJJJJJIJJJIIIJHGIIFHHIJIIJJIGIIIIJGGICGIHHEEEEDECEEEDCCDBCD_Mismatch_0_Sense_+_Library_PoolC
GTGGGTACTAAAGCTAGCTCCAGACTATCTTTTCACTAATAACAACTAGTATGTATCATAATGTAATTTTAGTTTTTTATATGTGACAAAGTCA
>Frequency_4_QualityScore_FFGFGGHJHIHIHHIIJGI?F=CGH@EFHGIIHIIIGGFGHFGHHHHHEFEHHGEGGHHHGHIFGGGEFGFEECEEEEEEEDEDFCEEEDED?B_Mismatch_0_Sense_+_Library_PoolC
GGCTCACCATAGTAGGGAGAGTGGGTACTAAAGCTAGCTCCAGACTATCTTTTCACTAATAACAACTAGTATGTATCATAATGTAATTTTAGTT
>Frequency_4_QualityScore_FFHHHHHJJIJJJIJJHIGJJJIIJGIIJIJJJJJJIIGGIIIHIHHCGIIDGGIIIIIHHGHFGGFGFDCEEEEEEEDDDDDDDDCDDCDDDD_Mismatch_0_Sense_+_Library_PoolC
CTCTCTTGGATTTCTGTGATGGAGGAGGCTCACCATAGTAGGGAGAGTGGGTACTAAAGCTAGCTCCAGACTATCTTTTCACTAATAACAACTA
>Frequency_4_QualityScore_FFHHHHHIJHIIIJGIFI@GGHGHIHHIJJJHIHIHIIGHIIIIIIGGGIGGHIGIIHIIIGHIGIGIHBEFGGGFEFFEEFCDEEDDE?CDCC_Mismatch_0_Sense_+_Library_PoolC
TCACCATAGTAGGGAGAGTGGGTACTAAAGCTAGCTCCAGACTATCTTTTCACTAATAACAACTAGTATGTATCATAATGTAATTTTAGTTTTT
>Frequency_4_QualityScore_EEGHHHHIIIIHIHIIHHFH?EGI=GEGIJJGGHIIHIIIIFHHGIGHHGGGIIIGGHEGGHGGGFFF>AABCEEEEEEEDCCDDCBDDEC?BC_Mismatch_0_Sense_+_Library_PoolC
GCTCACCATAGTAGGGAGAGTGGGTACTAAAGCTAGCTCCAGACTATCTTTTCACTAATAACAACTAGTATGTATCATAATGTAATTTTAGTTT
>Frequency_4_QualityScore_EEHEGFE:CFHEGHIIIJGFFGCGGHIIGIIHIIIIIIIIIJIIGGGHIGIIIIGCGGHCFGGGHHHGGFBEEEFEFF@CDEDBBBDECCBA?A_Mismatch_0_Sense_+_Library_PoolC
GGGAGAGTGGGTACTAAAGCTAGCTCCAGACTATCTTTTCACTAATAACAACTAGTATGTATCATAATGTAATTTTAGTTTTTTATATGTGACA
>Frequency_4_QualityScore_EFHGGCEGIFIHIIIJIIIHHIIJIGGHIJIJIIIJIIGIJIHIIIJIIIJHIFGIIHIIIIIGIIJFGFGGHHGHCEGGFDCDEEEEEDD_Mismatch_0_Sense_+_Library_PoolC
GAGAGTGGGTACTAAAGCTAGCTCCAGACTATCTTTTCACTAATAACAACTAGTATGTATCATAATGTAATTTTAGTTTTTTATATGTGAC
>Frequency_3_QualityScore_FFEGHFGIHIIJIIJJJJIIGIIIIIIIJJIIJJIIJGIJJJHIIIEHIIFIHGHHHHGHHHHHHHHGHGHHHGEEEDEECEEDDDDDCD?AAC_Mismatch_1_Sense_+_Library_PoolC
GGTACTAAAGCTAGCTCCAGACTATCTTTTCACTAATAACAACTAGTATGTATCATAATGTAATTTTAGTTTTTTATATGTGACAAAGTCGCAA
>Frequency_3_QualityScore_EEHGGGGIIGIFIGEIFHIHHIEHIGHHEHFHFIHHGGHHHEFDGEHHGIFFGFHHHGHHGEGHFIGCFDGGGGEFDBDCC@DCECDDCDD>BC_Mismatch_0_Sense_+_Library_PoolC
GCTAGCTCCAGACTATCTTTTCACTAATAACAACTAGTATGTATCATAATGTAATTTTAGTTTTTTATATGTGACAAAGTCACAACTCTATCTT
>Frequency_3_QualityScore_ACFEECBCCFFGDFDCDCGEDFHF@EDBGFBDGDDFGEGDEFG@FBEGIEFGHEGGGGFFEDCFGADFC@=BCEEF>B?=@??BB@?@@AB@BC_Mismatch_0_Sense_+_Library_PoolC
AAGCTAGCTCCAGACTATCTTTTCACTAATAACAACTAGTATGTATCATAATGTAATTTTAGTTTTTTATATGTGACAAAGTCACAACTCTATC
>Frequency_3_QualityScore_FFHHHHHIJJJHIIIJJJJJJJIJJJJGIJJJJJIJHJJJJJJHIIJJIJIIHIIHFGHIHFG@DACDDCBECCCDDDBCBCDDDCDDCDDDDC_Mismatch_0_Sense_+_Library_PoolC
GGCAAAAGAAGTATAAAACTCTCTTGGATTTCTGTGATGGAGGAGGCTCACCATAGTAGGGAGAGTGGGTACTAAAGCTAGCTCCAGACTATCT
>Frequency_3_QualityScore_FFHGHHHJJJJJJJJJJJJIJHIJJJJJJJJJJJJIIJJJJJJJJHJHHIIIIIJHIIJJJIIIIIJJJGFHIIIGFEFFFEEEDDADEDDDCB_Mismatch_0_Sense_+_Library_PoolC
GGGTACTAAAGCTAGCTCCAGACTATCTTTTCACTAATAACAACTAGTATGTATCATAATGTAATTTTAGTTTTTTATATGTGACAAAGTCACA
>Frequency_3_QualityScore_FFHHHHHJJJJJJJJJJJJJJJJJJJJIJJJJJJIJFIIJIIIJJJJJJJIJIIJJJJJGIJJJJJIIJIIIIHGGGGFGFFEFEDEEDECEED_Mismatch_0_Sense_+_Library_PoolC
CTAGCTCCAGACTATCTTTTCACTAATAACAACTAGTATGTATCATAATGTAATTTTAGTTTTTTATATGTGACAAAGTCACAACTCTATCTTT
>Frequency_3_QualityScore_EDCBCFGEFEHHIHA?EFDEGEGEECGGHFCEGHHGFGHGGGFGCEEFGGGGEHIGGEHHHHIHHGFHGEFGHHDCEFFDCCDCDCDBBABBC@_Mismatch_0_Sense_+_Library_PoolC
GAGTGGGTACTAAAGCTAGCTCCAGACTATCTTTTCACTAATAACAACTAGTATGTATCATAATGTAATTTTAGTTTTTTATATGTGACAAAGT
>Frequency_3_QualityScore_EEHHHGGJIEHHJIIJJHHHIIJJJIJJJJIJHHGIHIIIIHJIJJJJJJJIIIEHHIGIIGH?BEEADBCCEECCABBDDDDDDCBDDCDBCD_Mismatch_0_Sense_+_Library_PoolC
CAAAAGAAGTATAAAACTCTCTTGGATTTCTGTGATGGAGGAGGCTCACCATAGTAGGGAGAGTGGGTACTAAAGCTAGCTCCAGACTATCTTT
>Frequency_3_QualityScore_FFGGHGHJJJJIJJJJHIHIIGHAFDHBFHIFGIIJJJJJJIJJIJJHIJJJJJIHIIIGFFGGFFFEEEEDEDD@CEEDDDEDDBCDDCDDDD_Mismatch_0_Sense_+_Library_PoolC
GGAGGAGGCTCACCATAGTAGGGAGAGTGGGTACTAAAGCTAGCTCCAGACTATCTTTTCACTAATAACAACTAGTATGTATCATAATGTAATT
>Frequency_3_QualityScore_DEGGGHHHFHHIFGCGHGIIFEHEHHHHHFEDGHIIIIIIHAFHHFGGHHHGJJHHIIHFHIIHDFHHHFFDGGHFGGEECCEDEAC?AABDDD_Mismatch_1_Sense_+_Library_PoolC
TAAAGCTAGCTCCAGACTATCTTTTCACTAATAACAACTAGTATGTATCATAATGTAATTTTAGTTTTTTATATGTGACAAAGTCGCAACTCTA
>Frequency_3_QualityScore_FFHHHHHJJJIJJIIJJJJHIJIIIIHIJJJIIFHBFHIFHIHIJHIIHIJIJIIHIIIHHGGGHHHFEEEFFEDDDDEDDDDBDDECEDEEDA_Mismatch_0_Sense_+_Library_PoolC
TCTGTGATGGAGGAGGCTCACCATAGTAGGGAGAGTGGGTACTAAAGCTAGCTCCAGACTATCTTTTCACTAATAACAACTAGTATGTATCATA
>Frequency_3_QualityScore_EEFGGGGGHHGHIGIICHIGIIIHHHDGHHFGHHIIIIHIHHGHHIIIIGHIIHIIIIIHGIGIFGIIBACGHIHFDEHGEDCEFFDDEEDEDD_Mismatch_0_Sense_+_Library_PoolC
ACTATCTTTTCACTAATAACAACTAGTATGTATCATAATGTAATTTTAGTTTTTTATATGTGACAAAGTCACAACTCTATCTTTAAGCAATCAG
>Frequency_3_QualityScore_FFHHHHHJJJJJJJIGIJJIJJIIIJJJHJJIJJJJJJJJJJIJGHIJJIIIJCFHIGIIJIHGGHHEFBEFEDEDDDDDDDFDDDCDDDDDDD_Mismatch_0_Sense_+_Library_PoolC
ATAAAACTCTCTTGGATTTCTGTGATGGAGGAGGCTCACCATAGTAGGGAGAGTGGGTACTAAAGCTAGCTCCAGACTATCTTTTCACTAATAA
>Frequency_3_QualityScore_EFHHHHHJIJJJGGIJIJHJJIIJIJIIGHJJHIIJJIIJJJGIHIJJJJJFFHIIIIJIJJHIGIHIIFHFFGFFEDEEDEDDFDDDDDCDDD_Mismatch_1_Sense_+_Library_PoolC
AGACTATCTTTTCACTAATAACAACTAGTATGTATCATAATGTAATTTTAGTTTTTTATATGTGACAAAGTCGCAACTCTATCTTTAAGCAATC
>Frequency_3_QualityScore_EFGHGGHFGHHIIJJJHHFHIIIEHIJGHIHIFHIJIIHGGGGHIIIJIHHGEEGGICHEHAEFEADEGEECCCDACCEBC>BBCDDDCBDDDD_Mismatch_0_Sense_+_Library_PoolC
AAAGAAGTATAAAACTCTCTTGGATTTCTGTGATGGAGGAGGCTCACCATAGTAGGGAGAGTGGGTACTAAAGCTAGCTCCAGACTATCTTTTC
>Frequency_3_QualityScore_FFHHHHHJJJJJJJJJJJJJJJJJJJJJJJJJJJJJJJJJJJHIJJHIIJJIJJJJIIHJJJJJJHHIIHHIGHHHGGGGFDEFDDDCCCCCDD_Mismatch_0_Sense_+_Library_PoolC
CTAAAGCTAGCTCCAGACTATCTTTTCACTAATAACAACTAGTATGTATCATAATGTAATTTTAGTTTTTTATATGTGACAAAGTCACAACTCT
>Frequency_2_QualityScore_FFHGHHHJJJIIJGIJJJJJJJJJJIIIJJJJFIJJJJJJJIIIJGHIIIJIIIIJJIIJJJIJGHIJJGIGGHHGHGEHDEEFEDDACCACCC_Mismatch_0_Sense_+_Library_PoolC
TAAAGCTAGCTCCAGACTATCTTTTCACTAATAACAACTAGTATGTATCATAATGTAATTTTAGTTTTTTATATGTGACAAAGTCACAACTCTA
>Frequency_2_QualityScore_FFGGHGEIJJJJJJJJJGIIJHIIGIEIIIJJIHIIJJJIJJHIIIGIIIIGGHICCGIGEGIHGGGGGFACDEDEDEDDCAC?CCCDC?6A?B_Mismatch_0_Sense_+_Library_PoolC
GTATAAAACTCTCTTGGATTTCTGTGATGGAGGAGGCTCACCATAGTAGGGAGAGTGGGTACTAAAGCTAGCTCCAGACTATCTTTTCACTAAT
>Frequency_2_QualityScore_FFHHHHHJJJJIJJJJJJIJJJJHJJJIJJIJIIJJEIGIIIIJIJIJJJIIIIIIJJJIIGIJJIJIHIIIHHHHHGFFEFFDBCDDCDDDCD_Mismatch_1_Sense_+_Library_PoolC
AGCTAGCTCCAGACTATCTTTTCACTAATAACAACTAGTATGTATCATAATGTAATTTTAGTTTTTTATATGTGACAAAGTCGCAACTCTATCT
>Frequency_2_QualityScore_FEFHGGGHIHIEHGIGHHEGIICHIIIIGIIFIGGIIGI?F:EEGGIIHGCGGGIHJIICGGGEEIIJGGIEGEEFFEEFFFEDEDDDDCEECA_Mismatch_0_Sense_+_Library_PoolC
AGTAGGGAGAGTGGGTACTAAAGCTAGCTCCAGACTATCTTTTCACTAATAACAACTAGTATGTATCATAATGTAATTTTAGTTTTTTATATGT
>Frequency_2_QualityScore_FFHHFHHIIGIGH?GHIFHHIIIIIIIIIIIIIIIIIIIIEIIIIIIIIIIIIIIIIIIGHGGHHFIHHEFGGGGEEGFEFEEDADEDCCCEEE_Mismatch_0_Sense_+_Library_PoolC
ATAGTAGGGAGAGTGGGTACTAAAGCTAGCTCCAGACTATCTTTTCACTAATAACAACTAGTATGTATCATAATGTAATTTTAGTTTTTTATAT
>Frequency_2_QualityScore_FFGHHGGIIIIJIIIIIJJIIIIJIHIIGIIIIIIIHGIIGHIIGHIIJJGIGIIIIJJEGGHCGIIIIGIGEGCACECEECACCCCDCDDDEC_Mismatch_1_Sense_+_Library_PoolC
CTAGCTCCAGACTATCTTTTCACTAATAACAACTAGTATGTATCATAATGTAATTTTAGTTTTTTATATGTGACAAAGTCGCAACTCTATCTTT
>Frequency_2_QualityScore_FFHHHGGIIJJGIJJJIIIIIJIIGHIIIIGIIHIIIIIIFIHIIHIGICEIIAEGIGEGGGGEGEGEECCEDEDDECECDACCDCDDCCCBCD_Mismatch_0_Sense_+_Library_PoolC
AACTCTCTTGGATTTCTGTGATGGAGGAGGCTCACCATAGTAGGGAGAGTGGGTACTAAAGCTAGCTCCAGACTATCTTTTCACTAATAACAAC
>Frequency_2_QualityScore_FFHHGGGIIGFIIIJIGIIIIIIIIHGGIIHIGGIFIHHIHIEGEGGI?GGDHEGGHIIJJIJEIIEEFGFFGGAEDFGADBCCDEECADECCC_Mismatch_0_Sense_+_Library_PoolC
CTCCAGACTATCTTTTCACTAATAACAACTAGTATGTATCATAATGTAATTTTAGTTTTTTATATGTGACAAAGTCACAACTCTATCTTTAAGC
>Frequency_2_QualityScore_FFHHHHHJJJJJJJIJJJJJJIIIIJJIIJJJJIJJJJJJIIJGIJIJGIGICEHIGIIIIIHFGHGGFDEFEEDDDEECDEDDDDDDDDDCCD_Mismatch_0_Sense_+_Library_PoolC
TAAAACTCTCTTGGATTTCTGTGATGGAGGAGGCTCACCATAGTAGGGAGAGTGGGTACTAAAGCTAGCTCCAGACTATCTTTTCACTAATAAC
>Frequency_2_QualityScore_FFHHHHHJJJJIIIJIIIIIJJJIJIIHIIJIJJJIIIIJJIIIIJJJIIGIJJJJJJJIIIIIIIIGIGHIGHFFFFEEECEEEEDCCDDDDC_Mismatch_1_Sense_+_Library_PoolC
GACTATCTTTTCACTAATAACAACTAGTATGTATCATAATGTAATTTTAGTTTTTTATATGTGACAAAGTCGCAACTCTATCTTTAAGCAATCA
>Frequency_2_QualityScore_FFHGGHHJJJGHIJJJJIIJIIJJJJIIJJJJIIIJJJJIJJJJJJJJJJJJJIIFHIIJFIDGAEGE?@CEEEECCEDCCDCCDCCCDDDDDE_Mismatch_0_Sense_+_Library_PoolC
GCAAAAGAAGTATAAAACTCTCTTGGATTTCTGTGATGGAGGAGGCTCACCATAGTAGGGAGAGTGGGTACTAAAGCTAGCTCCAGACTATCTT
>Frequency_2_QualityScore_FFHGHHGIIJGIHJIEGHIHIIIJDGAE<AGGCEGHIHJHFGHIGIIIIGFGGHHFGCEGDADEEEACECCEDBCCADEECFDEEECCACACDE_Mismatch_0_Sense_+_Library_PoolC
TGGAGGAGGCTCACCATAGTAGGGAGAGTGGGTACTAAAGCTAGCTCCAGACTATCTTTTCACTAATAACAACTAGTATGTATCATAATGTAAT
>Frequency_2_QualityScore_FFHHFGHIAEGHFIIIIJIIIIIIIIIJIIHIIIJJIIHJJIJGIIIGIHIIIIIIEGHIIHHIGGIIHGEEEFFGGFEBEEEDDDDEEDCCCA_Mismatch_0_Sense_+_Library_PoolC
AGGGAGAGTGGGTACTAAAGCTAGCTCCAGACTATCTTTTCACTAATAACAACTAGTATGTATCATAATGTAATTTTAGTTTTTTATATGTGAC
>Frequency_2_QualityScore_FFHGHFHGIIJFIICHGIIIEIIGHEECGIIJGICG<CEIFDCGHIIIIIEIGEFHGHEEEGGGGGGFEFFCEDDADDACCDCDCDEC<CCEBC_Mismatch_0_Sense_+_Library_PoolC
TTCTGTGATGGAGGAGGCTCACCATAGTAGGGAGAGTGGGTACTAAAGCTAGCTCCAGACTATCTTTTCACTAATAACAACTAGTATGTATCAT
>Frequency_2_QualityScore_FFHHHHGJJJJJJJJJJJJJJJJJJJJJJHJJJIIIJIJIJJJIJIIJJJJJIIJJIJJJIJIHJIIIIIIIIGGDHHGFFFFFFEEEEEEEDD_Mismatch_0_Sense_+_Library_PoolC
CAGACTATCTTTTCACTAATAACAACTAGTATGTATCATAATGTAATTTTAGTTTTTTATATGTGACAAAGTCACAACTCTATCTTTAAGCAAT
>Frequency_2_QualityScore_EEHFHHGICGIIGHHCGIHIIGIIHGGGFEGGGFICFEGEICGFHHGEHHIGIEHEIHIEIFEHGFDEECEEEECDDCDDCCCCCCAAAA@CBD_Mismatch_0_Sense_+_Library_PoolC
TTTCTGTGATGGAGGAGGCTCACCATAGTAGGGAGAGTGGGTACTAAAGCTAGCTCCAGACTATCTTTTCACTAATAACAACTAGTATGTATCA
>Frequency_2_QualityScore_FFHHHHHJIJJJJJIJJJJJJJIIJJJIJGIIJIIIJIJIJJJIJJJJJJJJIJJJJJIJIIIIHIIGGFGGHEFEEEEEEEEEEFDDCDDDDD_Mismatch_1_Sense_+_Library_PoolC
CAGACTATCTTTTCACTAATAACAACTAGTATGTATCATAATGTAATTTTAGTTTTTTATATGTGACAAAGTCGCAACTCTATCTTTAAGCAAT
>Frequency_2_QualityScore_FFFFHGHJIIJJIIJJIIEIIJIJIIIIJIJGIIIJIJJIJIIIJIIHHIIIGIIIEGHIHIGHGEGEECDEFEECEEDCDDCCCEDDCDCCDD_Mismatch_0_Sense_+_Library_PoolC
AGTATAAAACTCTCTTGGATTTCTGTGATGGAGGAGGCTCACCATAGTAGGGAGAGTGGGTACTAAAGCTAGCTCCAGACTATCTTTTCACTAA
>Frequency_2_QualityScore_FFHHHHHJJJJJJJJJJIIJHIJJIIJJIJHIIJIIJJJJJJJJJJIIJJJIJGIJJJJIIIJJIIIIIIIJIHFHEEDEEEEDDDEDDDDDDD_Mismatch_1_Sense_+_Library_PoolC
CCAGACTATCTTTTCACTAATAACAACTAGTATGTATCATAATGTAATTTTAGTTTTTTATATGTGACAAAGTCGCAACTCTATCTTTAAGCAA
>Frequency_2_QualityScore_EFAFGGG@IEHIIHGG?GGIIIHEGIIIHIIIIIGIHHIEEGIIIGIIGIIGHIIIHEGEFADEEECC?A=AAC?BCCCCCACCCAAABCABA?_Mismatch_2_Sense_+_Library_PoolC
AGAGGGGCAAAAGAAGTATAAAACTCTCTTGGATTTCTGTGATGGAGGAGGCTCACCATAGTAGGGAGAGTGGGTACTAAAGCTAGCTCCAGAC
>Frequency_2_QualityScore_FFHHHHHJIJGIIJJHJIIEHIIGIIIIJJJJJJIIJJJJJJJJJJJJJIJJJIIIIJJJJIJIJIIHHCGFGGGFFFFEEEEECEEEEEACED_Mismatch_0_Sense_+_Library_PoolC
CTCACCATAGTAGGGAGAGTGGGTACTAAAGCTAGCTCCAGACTATCTTTTCACTAATAACAACTAGTATGTATCATAATGTAATTTTAGTTTT
>Frequency_2_QualityScore_EFGGFHEIEFFIIIIIHHIHHGHIIIIEFHIIGGGCHIIGIGGIGGHHDCEGCFHEGGIF=ECHIEIHGCCBEFHGGEABC?A7AA@AADECCC_Mismatch_0_Sense_+_Library_PoolC
TACTAAAGCTAGCTCCAGACTATCTTTTCACTAATAACAACTAGTATGTATCATAATGTAATTTTAGTTTTTTATATGTGACAAAGTCACAACT
>Frequency_2_QualityScore_FEEHFHFIIIIIJGHIIGEGFGEGIGEIGIJIIGGIIIGGII9DFFFEEDDCGGGADHGCEEEEDCEEECCBCCBACBCDECCCDCABCCCBCC_Mismatch_0_Sense_+_Library_PoolC
AAAACTCTCTTGGATTTCTGTGATGGAGGAGGCTCACCATAGTAGGGAGAGTGGGTACTAAAGCTAGCTCCAGACTATCTTTTCACTAATAACA
>Frequency_2_QualityScore_FFHHCFHIFHIJIJJIIIIJJIIIIIHJJIJIJJJJJIJIJIIIIJGIIJIIIIIIEIIIIJHHGIGGIFHIIIIIHHHGFEEEEEEEECDDAD_Mismatch_1_Sense_+_Library_PoolC
AGAGTGGGTACTAAAGCTAGCTCCAGACTATCTTTTCACTAATAACAACTAGTATGTATCATAATGTAATTTTAATTTTTTATATGTGACAAAG
>Frequency_2_QualityScore_FFHGGHHJJJJJIJIJHIIIIGIDIAGGJIIIIIJJJIJJIIJIJJIJJJJIGIIIIIIHHHGGGEFEGCEEECEEECEEEEECDDDDEDDEED_Mismatch_0_Sense_+_Library_PoolC
AGGAGGCTCACCATAGTAGGGAGAGTGGGTACTAAAGCTAGCTCCAGACTATCTTTTCACTAATAACAACTAGTATGTATCATAATGTAATTTT
>Frequency_2_QualityScore_EEHGHHHJJJJIIIIJCGGIIJJIIJJJGIIGIIIIIIJJIIGIIIIIIIIIGIGHHHHHGGGGGGGGEEFFEEEEECEEEEDDDDDDCDDDDD_Mismatch_0_Sense_+_Library_PoolC
GCGATTCCTTTATGGGTGAAAGGCTTCGATGAAGGGCTCATAAAATATGTAGTTATTACTGCTCAGAAACCTGCATGAAGCAAAATAAAACTAT
>Frequency_2_QualityScore_FFGHGGHIFHHIGGHBEAGHIGHHI@GIIIIIIJHIIIIIJIIFIIIIJIIIIJGIIGIIIIECDCEGEEEEEEEEEEEDCEEEEDEE?CBCAB_Mismatch_0_Sense_+_Library_PoolC
CACCATAGTAGGGAGAGTGGGTACTAAAGCTAGCTCCAGACTATCTTTTCACTAATAACAACTAGTATGTATCATAATGTAATTTTAGTTTTTT
>Frequency_2_QualityScore_FCGHHGHIIJJJJJJGIIJJJIIIIJJJJIIJJJIJJJJJGIJJIJIIIGIJJIIIIIIIJJJIIHIIIGGGAGGGGEDEEEEEFECCCCDDDC_Mismatch_1_Sense_+_Library_PoolC
GTGGGTACTAAAGCTAGCTCCAGACTATCTTTTCACTAATAACAACTAGTATGTATCATAATGTAATTTTAGTTTTTTATATGTGACAAAGTCG
>Frequency_2_QualityScore_FFHHHHHJJJIJJJJJJJJJJJJIJJJJIJJIJHIJCHIIJJJJJJJJJGIJJJJJGIJJJJJIIJIHIGGGHHHHHGFFFFEEEDEDEEDDDC_Mismatch_0_Sense_+_Library_PoolC
GCTCCAGACTATCTTTTCACTAATAACAACTAGTATGTATCATAATGTAATTTTAGTTTTTTATATGTGACAAAGTCACAACTCTATCTTTAAG
>Frequency_2_QualityScore_DEBEEHFGIHHIIDIIEHHCDDDGGGGEFEGGEEGCAGEBD6CE?>AECCGIDEHG<C@CACGEACGAABACCCCEEDDDDCCCCCACCCB?@=_Mismatch_2_Sense_+_Library_PoolC
TGGATTTCTGTGATGGAGGAGGCTCACCATAGTAGGGAGAGTGGGTACTAAAGCTAGCTCTAGACTATCTTTTCACTAATAACAACTAGCATGT
>Frequency_2_QualityScore_FFGHGDHIIGIIIHGIHIJJJGIHHIIIGGHIIGHIGCHGIIIGHHFGGGGEFIJAF=E5?DFEHHEC=?CCEBDEDEECCCCC?ABCCCCDDC_Mismatch_0_Sense_+_Library_PoolC
AGAAGTATAAAACTCTCTTGGATTTCTGTGATGGAGGAGGCTCACCATAGTAGGGAGAGTGGGTACTAAAGCTAGCTCCAGACTATCTTTTCAC
>Frequency_2_QualityScore_FFHFGHGFGIIIGIGGIHHIGEIICGGIHIIII;EGICGIIIIIIIIJIJIIJJGGIGIGHEHGEEEFECEEDEDDEDDDDCCCDDEEEECCDD_Mismatch_0_Sense_+_Library_PoolC
TGTGATGGAGGAGGCTCACCATAGTAGGGAGAGTGGGTACTAAAGCTAGCTCCAGACTATCTTTTCACTAATAACAACTAGTATGTATCATAAT
>Frequency_2_QualityScore_EEGGHHHIFIIIAEGHIIIIGGFGIGHGEEGCADEADEEFGIEGIIGDGEIIHHIIGCGFEEGFGFA9<=?AC?DEC?C?CBAAABCAC>BA;A_Mismatch_0_Sense_+_Library_PoolC
GGGCAAAAGAAGTATAAAACTCTCTTGGATTTCTGTGATGGAGGAGGCTCACCATAGTAGGGAGAGTGGGTACTAAAGCTAGCTCCAGACTATC
>Frequency_2_QualityScore_CCEFFGHIEGHGGIIIDIGIGIIII?C?CFHIIEBBDHFEIIGFDD?C?CFIEHEIGGIEAEC9CDCEDAACCACBBCCCEDCA=BCD?=?BBB_Mismatch_0_Sense_+_Library_PoolC
AATCTGGGTGGAAGGCTATTAAAAGTGTATTTGCGATTCCTTTATGGGTGAAAGGCTTCGATGAAGGGCTCATAAAATATGTAGTTATTACTGC
>Frequency_2_QualityScore_FEHHHHHIIIIJGIIIIJGGIGIIHIIGIIIIIIIGIIIIJIJIIHIJJIJJIIIIJIIFHGIGIIIIEGGIIHGEFGFEFFEECCECEECCCD_Mismatch_0_Sense_+_Library_PoolC
GTACTAAAGCTAGCTCCAGACTATCTTTTCACTAATAACAACTAGTATGTATCATAATGTAATTTTAGTTTTTTATATGTGACAAAGTCACAAC
>Frequency_2_QualityScore_DEEEHHFGHHIGIIGFGEHIGEGGHIIIIGGHGGFIGGCGAEGGGCGFIHGGFGDGIIGIGEHGGGCCEEDCCDCACDAA9AACCDCA=B@=AA_Mismatch_0_Sense_+_Library_PoolC
GGATTTCTGTGATGGAGGAGGCTCACCATAGTAGGGAGAGTGGGTACTAAAGCTAGCTCCAGACTATCTTTTCACTAATAACAACTAGTATGTA
>Frequency_2_QualityScore_FFHGHHHJJJJJJJIJJJJJIJJIIJIIJJIJJJJEIIJIIIJIIJJJIIIHIJJJJJIIJJIJJJHIJIIHHGHGHGHEEEEFCDECECEEDC_Mismatch_0_Sense_+_Library_PoolC
TAGCTCCAGACTATCTTTTCACTAATAACAACTAGTATGTATCATAATGTAATTTTAGTTTTTTATATGTGACAAAGTCACAACTCTATCTTTA
>Frequency_2_QualityScore_FFGGGHGIJJJJIJIJIIIIJIIIIJIJJIIGIIJJJJJJGIIIGIIIGIIIIIIIIIIIJGIEGHIIIEFGIHHHGEGFDFEECCCDCCCDCD_Mismatch_0_Sense_+_Library_PoolC
AAAGCTAGCTCCAGACTATCTTTTCACTAATAACAACTAGTATGTATCATAATGTAATTTTAGTTTTTTATATGTGACAAAGTCACAACTCTAT
>Frequency_2_QualityScore_FEHGHHHIIIIIIIIJIJJIIIJHHIJIGIEHDGGIIIIJIJJIJIJIIJIJHIEHGHHHGHFFFEFFEEEEDEEDDDDDAACDCDEEEECCCD_Mismatch_0_Sense_+_Library_PoolC
GTGATGGAGGAGGCTCACCATAGTAGGGAGAGTGGGTACTAAAGCTAGCTCCAGACTATCTTTTCACTAATAACAACTAGTATGTATCATAATG
>Frequency_2_QualityScore_FFHHGHGJIJGIIIJGHHIEHHIGIIGHJGGIIJIIIJIGGHIHIIIIEGGIDGGIHIGCGGHGHHFFEDEEEDEEEEEECBCDACCCACDC?=_Mismatch_1_Sense_+_Library_PoolC
ACTCTCTTGGATTTCTGTGATGGAGGAGGCTCACCATAGTAGGGAGAGTGGGTACTAAAGCTAGCTCTAGACTATCTTTTCACTAATAACAACT
>Frequency_2_QualityScore_EEHGHHGJJJHIIJIIJIJIIHIIIIIGGIIJEGIJDGIIIJIIIGIIIJIIHIGIFIGGGEHHHHGGGEFFDECDD@BACDDDADCEEEDDCD_Mismatch_2_Sense_+_Library_PoolC
GTGATGGAGGAGGCTCACCATAGTAGGGAGAGTGGGTACTAAAGCTAGCTCTAGACTATCTTTTCACTAATAACAACTAGCATGTATCATAATG
>Frequency_1_QualityScore_FFGHHFHJJEHGDHIJJJIJJJJEHIHIGIIJGGBGGIHIJJIHJGIJIIJJIIJJGIGIJHHHHGGHFFFDFFEEEEC@@CDDDD>CDDDDCC_Mismatch_1_Sense_+_Library_PoolC
CTGTGATGGAGGAGGCTCACCATATTAGGGAGAGTGGGTACTAAAGCTAGCTCCAGACTATCTTTTCACTAATAACAACTAGTATGTATCATAA
>Frequency_1_QualityScore_BBDDDDDEAE:E+CE<<FECCED9?<DCCDFIEAEED@:>@DDDIADBB8;C@ACCIDD/5=ACD??AA(;??=;;>AAAA3>A>::::>AAAD_Mismatch_0_Sense_+_Library_PoolC
AAAACTGTCGACTGGTCAGAAAATATAGCTCCATTTTGGCCAACAGTAACGAATCAACCCATGACATGGGGAAGGATTATGCTTCTCTTTAAAT
>Frequency_1_QualityScore_FFHHDHHIJJJJJJHIJJHIIIJIIIJHIJIIIJJJJJIJIJIFIIJJIIHIFHGIHIIJGJHHHHGGFDFFDEEDCEEDDEDDDDDCDDDDDD_Mismatch_1_Sense_+_Library_PoolC
TAAAGCTCTCTTGGATTTCTGTGATGGAGGAGGCTCACCATAGTAGGGAGAGTGGGTACTAAAGCTAGCTCCAGACTATCTTTTCACTAATAAC
>Frequency_1_QualityScore_DFGHFHHIIIEGDIHEGGDFFH+<?C@;F@8:16:B>D?)BF<?9?DFF8@FH@AHIIDHEHEC77??CBD>AECCBCC@5>;AC@:@:>C@C<_Mismatch_1_Sense_+_Library_PoolC
ATAAAACTCTCTTGGATTTCTGGGATGGAGGAGGCTCACCATAGTAGGGAGAGTGGGTACTAAAGCTAGCTCCAGACTATCTTTTCACTAATAA
>Frequency_1_QualityScore_FFHHHHFGIIJJJJJJIJIJJGIIIIJJJJCFHFFHIJJIIJJIIJJBFGHIJJJJJIIIJJJJHEHHHFDDDEEEEDEDDDDCDCCCDDDDDD_Mismatch_2_Sense_+_Library_PoolC
GGAAGGATTATGCTTCTCCTTAAATCTGGGTGGAAGGCTATTAAAGGTGTATTTGCGATTCCTTTATGGGTGAAAGGCTTCGATGAAGGGCTCA
>Frequency_1_QualityScore_FFHHHHHJJJJJJJJJJJJJIJJIJJIJJJJJGIIJIJJJIIIJJJJIIJJJIJIJJJJJJIJJJJGIGGHHGHHHGHDFDEDEDDDDEDDCDD_Mismatch_2_Sense_+_Library_PoolC
CTCCAGACTATCTTTTCACTAATAACAACTAGTATGTATCATAATGTAATTTTAATTTTTTATATGTGACAAAGTCGCAACTCTATCTTTAAGC
>Frequency_1_QualityScore_FFHHHGHJJJJIJJIJJJFGGIIIJIIJJJJJJJHGIJHIJJJDHIJGHIEHIHIGIHHHHDDDFE@BEA@CCEDDBDCCEDDCDDDDDDDD3>_Mismatch_2_Sense_+_Library_PoolC
GCCAAGGGGCAAAAGAAGTATAAAACTCTCTTGGATTTCTGTGATGGAGGAGGCTCACCATAGTAGGTAGAGTGGGTACTAAAGCTAGCTCTAG
>Frequency_1_QualityScore_FFHHHHHJJJJJIJJJHJJIIJJJJJJJJJJIGGIJJJJJHIJHHIJJIIIJJIJJJEGGGHIJJHHFFFEFFEDACEEDDDDDDDDDDDDDDE_Mismatch_0_Sense_+_Library_PoolC
CATGACATGGGGAAGGATTATGCTTCTCTTTAAATCTGGGTGGAAGGCTATTAAAAGTGTATTTGCGATTCCTTTATGGGTGAAAGGCTTCGAT
>Frequency_1_QualityScore_FFHHHHHJJJJJJJJJJJJJJJJJ;FHHIGJJJJJJJJJJJDGFGIJJJIJJJJIIJJJGHIJJIJHHHHHFFFFDAEEEDDDBDDDDD_Mismatch_0_Sense_+_Library_PoolC
ATTATGCTTCTCTTTAAATCTGGGTGGAAGGCTATTAAAAGTGTATTTGCGATTCCTTTATGGGTGAAAGGCTTCGATGAAGGGCTCAT
>Frequency_1_QualityScore_FFHHHHHJJJJJJJFHIJJJJJJJIIJFHIJJJJJIJJJIGIJIJJJJJJJJJIIJIIJCFHHHHEF@BCCDCBDDDDDEDDDDDC@CDCFECD_Mismatch_0_Sense_+_Library_PoolC
ATTTTGGCCAACAGTAACGAATCAACCCATGACATGGGGAAGGATTATGCTTCTCTTTAAATCTGGGTGGAAGGCTATTAAAAGTGTATTTGCG
>Frequency_1_QualityScore_FFHHHHHJJIJIIJJJIGGIIIIIIIJJJJJJIGJJIIJJJJJJIJJIIJJJJIGBFIJJJJIIJJIJJHIIHHHFFFFBDDDDDDDDEDDDDD_Mismatch_1_Sense_+_Library_PoolC
CTCCAGACTATCTTTTCACTAATAACAACTAGTATGTATCATAATGTAATTTTAGTTTTTTATATGTGACAAAGTCGCAACTCTATCTTTAAGC
>Frequency_1_QualityScore_FFHHFHHHIIJJJIJJHIIJIJIIJJJIJGIJJJIJIJFHIIHGGGGIIIIJEHIJJHIEGEHHHGFEFDCFFECEECCDCCDDDDCEDDDEFE_Mismatch_0_Sense_+_Library_PoolC
ATTTCTGTGATGGAGGAGGCTCACCATAGTAGGGAGAGTGGGTACTAAAGCTAGCTCCAGACTATCTTTTCACTAATAACAACTAGTATGTATC
>Frequency_1_QualityScore_FFFHHHHJIJJJJIIIJJJIIJJIIEHJJJJJJJIEIIJJFIJJIJGEIEBGHGGGGICH@FEHEIDGIIIHHHEFCDDECEDAA;AACDDDCD_Mismatch_0_Sense_+_Library_PoolC
GGTACTAAAGCTAGCTCCAGACTATCTTTTCACTAATAACAACTAGTATGTATCATAATGTAATTTTAGTTTTTTATATGTGACAAAGTCACAA
>Frequency_1_QualityScore_FFHFFADHIEHEGIIIGBGGHCABB@?BGGHIIIFIIIIIIHFHGGCEHFE<?@CDDEDEBA;CC@DCD@;;ACDDD?@DDDDBDDBDC9A909_Mismatch_0_Sense_+_Library_PoolC
GGATGTCGCAGGCTTTGTCACTACAGAATATCAAAACTGTCGACTGGTCAGAAAATATAGCTCCATTTTGGCCAACAGTAACGAATCAACCCAT
>Frequency_1_QualityScore_FFHHHGHAFHIJIIJIJIJJJJIDGIJIIJIJJJJIIIIIFIICGGIIJGIIJIJIGHGIIIJJJHHHHHEEEFFFEEDEEEDDDDDDDDDBDA_Mismatch_1_Sense_+_Library_PoolC
TTATGGGTGAAAGGCTTCGATGAAGGGCTCATAAAATATGTAGTTATTACTGCTCAGAAACCTGCATGAAGCAAAATAAAACTATGCCAAGAGG
>Frequency_1_QualityScore_FFHHHHHHJJJJJJGIIJJJFJJHIJJJJJJJGIIIGIIJJIIFH9BFEGHIJIJJJJIIIIHHHEHFFFFFFEEDEDDEDDDCCDDCDDDACC_Mismatch_0_Sense_+_Library_PoolC
CTCTTGGATTTCTGTGATGGAGGAGGCTCACCATAGTAGGGAGAGTGGGTACTAAAGCTAGCTCCAGACTATCTTTTCACTAATAACAACTAGT
>Frequency_1_QualityScore_FFHHHHHJJJJJJJJJJJJJIJJJJJJJJIJJJJJJJJJIJJJIJIIJJJJJHIJJJJJIIJJIJJIIHCEHGGHFFDEDECDDDFDDCCDCC?_Mismatch_2_Sense_+_Library_PoolC
CAGACTATCTTTTCACTAATAACAACTAGTATGTATCATAATGTAATTTTAGTTTTTTATATGTGACAAAGTCGCAACTCTATCTTTAAGCAAA
>Frequency_1_QualityScore_FFHHHHHJJJJJJDHJJHJJJJJJJHIJJJIJJJJIJGIHIJJIIGIIEIIJJJJIFHIJJIIJHHGHFDFDCEEEEEDDDDBDDDCDDDDD@A_Mismatch_0_Sense_+_Library_PoolC
ACAGAATATCAAAACTGTCGACTGGTCAGAAAATATAGCTCCATTTTGGCCAACAGTAACGAATCAACCCATGACATGGGGAAGGATTATGCTT
>Frequency_1_QualityScore_FDHHHGHEGHJJJJJJJJJIJJJGGIJGJJIIJJJJJJJIDHIIIJJIIHHIDGGIJGHHICAHHBEDFBEFEEEEEDDDDDDDDDCDACDADC_Mismatch_1_Sense_+_Library_PoolC
TAAGAAGTATAAAACTCTCTTGGATTTCTGTGATGGAGGAGGCTCACCATAGTAGGGAGAGTGGGTACTAAAGCTAGCTCCAGACTATCTTTTC
>Frequency_1_QualityScore_FFHHHFHJJJJJJJIJJJIIIIJJJJJJJJJJJJIIJIIGHHG?CGGHHIJJIJJIIJIGHHHHHFFFFDEEFEEEEDDDDDDDDDDDDDDADD_Mismatch_0_Sense_+_Library_PoolC
CTTGGATTTCTGTGATGGAGGAGGCTCACCATAGTAGGGAGAGTGGGTACTAAAGCTAGCTCCAGACTATCTTTTCACTAATAACAACTAGTAT
>Frequency_1_QualityScore_FFHGHHHJJJJIHIEHIIJFGDG?BGIDGIJIJIIJJJJJJIIGJGIIGIJIJJHHEHHHHFFFFEDDEECEEDEFDEFEECCCDDDEEEEDEC_Mismatch_0_Sense_+_Library_PoolC
GAGGCTCACCATAGTAGGGAGAGTGGGTACTAAAGCTAGCTCCAGACTATCTTTTCACTAATAACAACTAGTATGTATCATAATGTAATTTTAG
>Frequency_1_QualityScore_FFHHHHHJJJJJJJJJIIJJJJJIJJJJJJFHIIJJJJJJJIJJJJJBEHHJIJJIJJJIJEFHHHFFFEEFDEECABDDDDDFEDDDDDDDDD_Mismatch_0_Sense_+_Library_PoolC
GGAAGGATTATGCTTCTCTTTAAATCTGGGTGGAAGGCTATTAAAAGTGTATTTGCGATTCCTTTATGGGTGAAAGGCTTCGATGAAGGGCTCA
>Frequency_1_QualityScore_DDHFFFGEGGIJGEGGGGCFHHIIFCEFGIIJJEI9B?FGIGIGGJGGHGGEHIHIEC=AHEIIBEEHHBFFFFECCCBA?CDCCDDEDEEDFE_Mismatch_0_Sense_+_Library_PoolC
CTTCTCTTTAAATCTGGGTGGAAGGCTATTAAAAGTGTATTTGCGATTCCTTTATGGGTGAAAGGCTTCGATGAAGGGCTCATAAAATATGTAG
>Frequency_1_QualityScore_D>:+2CC?E:AE;F=<C?4AF>AEE9CE?<EEDFBDI@DDDECEDDAADCDDEE<:=;_Mismatch_0_Sense_+_Library_PoolC
TTCGATGAAGGGCTCATAAAATATGTAGTTATTACTGCTCAGAAACCTGCATGAAGCA
>Frequency_1_QualityScore_DB=?D<C::A:2<AD3<CGBHC:<22A??FFCBB;3:?B???9*9?BDFCCEF;;65A@6=;C6?77==A)7;?BD>@>;6A_Mismatch_0_Sense_+_Library_PoolC
TGTAGTTATTACTGCTCAGAAACCTGCATGAAGCAAAATAAAACTATGCCAAGGGGCAAAAGAAGTATAAAACTCTCTTGGA
>Frequency_1_QualityScore_FFHHHHHIJIJJJJJIIJIJIIDGIGIIJJIDGIGHJIIIJJJGIJJIFF@FHEIGIIFGHHDFFFFFECEC>ACDDDDCDDDDEDCDDDDDBD_Mismatch_0_Sense_+_Library_PoolC
GGGAAGGATTATGCTTCTCTTTAAATCTGGGTGGAAGGCTATTAAAAGTGTATTTGCGATTCCTTTATGGGTGAAAGGCTTCGATGAAGGGCTC
>Frequency_1_QualityScore_FFHHHHHJJJJJIJHIIIIIIJJJIJJJJJJJIJJJJIIHIJJHJJIJJJIJJJJJHHHHHGFFFFCD;@BDDDCCCCDCDDDCDDDDDCCDCD_Mismatch_0_Sense_+_Library_PoolC
AGGGGCAAAAGAAGTATAAAACTCTCTTGGATTTCTGTGATGGAGGAGGCTCACCATAGTAGGGAGAGTGGGTACTAAAGCTAGCTCCAGACTA
>Frequency_1_QualityScore_FFHGHHHEGIJJJJJJHI<EFG?FHHGIJIIIIJJJJJJJGIJJIJJIJJJGIJIJGIIJJIJJIIIJGEEHHHHGFFFFDFDFFEEBC>ADDD_Mismatch_1_Sense_+_Library_PoolC
TCACCATATTAGGGAGAGTGGGTACTAAAGCTAGCTCCAGACTATCTTTTCACTAATAACAACTAGTATGTATCATAATGTAATTTTAGTTTTT
>Frequency_1_QualityScore_FFHH;FBHIJIIJJFIJGJHIIGHJJJFHIJIJJE>GIIIIIJIJJJIJJBGIGGHGIHJJJHGHHFFCDECDCDDDDDCCB?DBDBBDDDCCD_Mismatch_1_Sense_+_Library_PoolC
CTACGGAATATCAAAACTGTCGACTGGTCAGAAAATATAGCTCCATTTTGGCCAACAGTAACGAATCAACCCATGACATGGGGAAGGATTATGC
>Frequency_1_QualityScore_D@AD?FFEGHCBGH?F<CFHH<EGIE8?FBG>?@ADGHGIIIICGBGC@CBF@@GA@GIIIIBD=?EA==@B>@CCE>>C?ACCC>CC@CCCCC_Mismatch_0_Sense_+_Library_PoolC
GATTCCTTTATGGGTGAAAGGCTTCGATGAAGGGCTCATAAAATATGTAGTTATTACTGCTCAGAAACCTGCATGAAGCAAAATAAAACTATGC
>Frequency_1_QualityScore_)0)@1+?E3CDBF<<C;CB?FF**:@8DDF4BA*8C>>8)=77=)7C;.(6?7?CB)?:73;@;>@_Mismatch_2_Sense_+_Library_PoolC
GAGGAGCACTTGGACAAGATTAGCCGTACATATCACCTTCCTGCTTGGTGTTCCACTGCTGACTAC
>Frequency_1_QualityScore_FFHGHHHCFCFHHIJJIIIJIJIJJJHIJJJIJIJJJIHIGIJIJJIIIJIIIIJJJGDHHHHFFFFFF@CCDCDDCCCDDDDDDDDEDCDDDD_Mismatch_1_Sense_+_Library_PoolC
TGCTTGGTGTTCAACTGCTGACTACGTGAGGATGTCGCAGGCTTTGTCACTACAGAATATCAAAACTGTCGACTGGTCAGAAAATATAGCTCCA
>Frequency_1_QualityScore_FFHHHHHJGIJJJJJJJJJIJJJJJJIIJJJIJDHIJJJJJJHIJJJIJJJJIJIJIJJJJJJJJIIJJHHHGEHHFHFFFCCDCEDDBDDDDD_Mismatch_1_Sense_+_Library_PoolC
CTAAAGCTAGCTCCAGACTATCTTTTCACTAATAACAACTAGTATGTATCATAATGTAATTTTAGTTTTTTATATGTGACAAAGTCGCAACTCT
>Frequency_1_QualityScore_FFHHHHHGJJJJJJJGIIJJGGEHGIHJIJIIIJIJHIJJJJIJJIIIIIJIJHIFFGGHJI_Mismatch_2_Sense_+_Library_PoolC
CTCCAGACTATCTTTTCACTAATAACAACTAGTATGTATCATAATGTAATTTTAGTTTTCCA
>Frequency_1_QualityScore_DDDFDA2AEDC>BEHCEFHCE@?1C?@C<FG3BDGHGIE>@<BD**)8B>7.=C)8C@7=DE)@;==???)=?CDEE);@CCB?C>>3@C:>C_Mismatch_1_Sense_+_Library_PoolC
GGAGAGTGGGTACTAAAGCTAGCTCCAGACTATCTTTTCACTAATCACAACTAGTATGTATCATAATGTAATTTTAGTTTTTTATATGTGACA
>Frequency_1_QualityScore_DDHHHBFHGGBG6<<CGGCFHGGG@FDFG@FBGHGDGHIHGB<<CGCGACDH;)8=CCHFEH?EHFBCD?B>@CA@;>CDEECA?5>CC?BBCC_Mismatch_1_Sense_+_Library_PoolC
CATAGTAGGGAGAGTGGGTACTAAAGCTAGCTCCAGACTATCTTTTCACTAATCACAACTAGTATGTATCATAATGTAATTTTAGTTTTTTATA
>Frequency_1_QualityScore_FFHHHHHGHIJJGIEHAGHICGHIJJJJJJJJIJJJIIGIJIJ4BHIJFGIJJFIHGHHHHFFFFFFEC@CEEEECCDDDEFEEDDDDDEDDDB_Mismatch_1_Sense_+_Library_PoolC
ACCATAGTAGGGAGAGTGGGTACTAAAGCTAGCTCCAGACTATTTTTTCACTAATAACAACTAGTATGTATCATAATGTAATTTTAGTTTTTTA
>Frequency_1_QualityScore_FFGHGHHCGGHIJIJIJJJJJJIJJIJJJJGHGJJIJIJJIIIJIJJJJFGHIG@HIDHGIJJGGG=EHEHHHFHDFFFEFAEEDCDDDDDDDD_Mismatch_1_Sense_+_Library_PoolC
TTAAAAGTGTATTTGCGATTCCTTTATGGGTGAAAGGCTTCGATGAAGGTCTCATAAAATATGTAGTTATTACTGCTCAGAAACCTGCATGAAG
>Frequency_1_QualityScore_DD?FB>D@EGFBAF+AEFC@FFHECF@?CBF?C9*:C@A*:?FDFIII2D?2BF8==8=@@CA3=4@@CDEC>>)7??BD_Mismatch_1_Sense_+_Library_PoolC
GCTTCGATGAAGGGCTCATAAAATATGTAGTTATTACTGCTCAGAAACCTGCATGAAGCAAAATAAAACTATGCCAAGAG
>Frequency_1_QualityScore_D?8DF:CB<CGEEGHGFG@GGIII3EEHDHIIFIGHIB?B?BD1BDHB88.==FFA<GD8/;.=A?9@??CCCA>@>>((55>@C@CCCC:B3>_Mismatch_0_Sense_+_Library_PoolC
AAAAGAAGTATAAAACTCTCTTGGATTTCTGTGATGGAGGAGGCTCACCATAGTAGGGAGAGTGGGTACTAAAGCTAGCTCCAGACTATCTTTT
>Frequency_1_QualityScore_FFHHGHHJJJJIJJHJJIIIIGJGIJGHIJJJJJJJJGICHHIJGIII=AHHEFFFFFFEEEDECDDDDCCBDADDDFDDDCDDDDDDDDDDDD_Mismatch_0_Sense_+_Library_PoolC
ACTCTCTTGGATTTCTGTGATGGAGGAGGCTCACCATAGTAGGGAGAGTGGGTACTAAAGCTAGCTCCAGACTATCTTTTCACTAATAACAACT
>Frequency_1_QualityScore_DDHFDHHIGDFGGA;CEHBFFGHGBAGGGIIIEIII@FBEGHIICG@HGH<BFHEIG<77@@CGCG?A?CEHHE@@??DCCCB_Mismatch_0_Sense_+_Library_PoolC
TCACCATAGTAGGGAGAGTGGGTACTAAAGCTAGCTCCAGACTATCTTTTCACTAATAACAACTAGTATGTATCATAATGTAA
>Frequency_1_QualityScore_FFHHHHHJJJJJJJJJIJIJJJJJJJJJHIJJJJJJJJJJJJIIJJJJJJJGIJJJJIJJJJIJIIJGIHIHDHHHHHFFFFFFFEDDEEDACD_Mismatch_0_Sense_+_Library_PoolC
AGACTATCTTTTCACTAATAACAACTAGTATGTATCATAATGTAATTTTAGTTTTTTATATGTGACAAAGTCACAACTCTATCTTTAAGCAATC
>Frequency_1_QualityScore_FFDHH<CAAFGIEHIIHIIIIHEDGGGI?DFEHGIGIIIICHIGBFHGEHGHIGA;@ECHEHCE;;@CCBD@@ACCEECCCC??BBCCCACCCC_Mismatch_0_Sense_+_Library_PoolC
AAAAGTGTATTTGCGATTCCTTTATGGGTGAAAGGCTTCGATGAAGGGCTCATAAAATATGTAGTTATTACTGCTCAGAAACCTGCATGAAGCA
>Frequency_1_QualityScore_FFHHHHHJGIJJJJJIIJJJJJJJJJJJJJJJGHIFHHIJJDHIHGGIGCGGIJJJJJJHHHHFFFFFFCEECCDDDDDDDDDDDDEC@ACDDD_Mismatch_0_Sense_+_Library_PoolC
GGGGAAGGATTATGCTTCTCTTTAAATCTGGGTGGAAGGCTATTAAAAGTGTATTTGCGATTCCTTTATGGGTGAAAGGCTTCGATGAAGGGCT
>Frequency_1_QualityScore_FFHHHGGJJJJJJJJJJJJHHJFIJJJHHIJJJJJJJJFIJJJJJJJJJJJJJJJJJJGHJIJJHHHHFFFFDEEDEDDDDDDBDDDDCDDDDD_Mismatch_0_Sense_+_Library_PoolC
CTACAGAATATCAAAACTGTCGACTGGTCAGAAAATATAGCTCCATTTTGGCCAACAGTAACGAATCAACCCATGACATGGGGAAGGATTATGC
>Frequency_1_QualityScore_FFHHHHHJJJIJJJJJIFHIIJJIHIJJJJJJJIJJHJIGIIIJGIJJIJIHHIJJJHHHHHHFFFEFFCEEE@CDDDDDDDDDDDDDDC_Mismatch_0_Sense_+_Library_PoolC
ATCACCTTCCTGCTTGGTGTTCCACTGCTGACTACGTGAGGATGTCGCAGGCTTTGTCACTACAGAATATCAAAACTGTCGACTGGTCAG
>Frequency_1_QualityScore_FFHHHHFHHGJGH:GCHHIGGGGIIJIGGGIIIJJJIHIJJIJJHIIIIJIJJCHGIIIJIGHHFHDHHADDEDFFFEEEEEDDDDCDEABDBD_Mismatch_0_Sense_+_Library_PoolC
CCATAGTAGGGAGAGTGGGTACTAAAGCTAGCTCCAGACTATCTTTTCACTAATAACAACTAGTATGTATCATAATGTAATTTTAGTTTTTTAT
>Frequency_1_QualityScore_FFHHHHHJGHFGHJJJJJJJJIJJJJHJJJJFHIJJJJIJJJJJJJGHJJJIJJIJJJJJJJJJHIJHHHHHGHHFFFFFFEEEEEDDDDDDDD_Mismatch_0_Sense_+_Library_PoolC
ATTAAAAGTGTATTTGCGATTCCTTTATGGGTGAAAGGCTTCGATGAAGGGCTCATAAAATATGTAGTTATTACTGCTCAGAAACCTGCATGAA
>Frequency_1_QualityScore_DFHHHHHJJJJJJJJJJJJHIHIJIJJHIJJJJJJJJJJJIIIIIIIIGHJJJJJJJJJJJHHHHHFFFDCEEEEDDDDFEDDDDDCDEEECBD_Mismatch_0_Sense_+_Library_PoolC
TGTTCCACTGCTGACTACGTGAGGATGTCGCAGGCTTTGTCACTACAGAATATCAAAACTGTCGACTGGTCAGAAAATATAGCTCCATTTTGGC
>Frequency_1_QualityScore_FFHGHHHJJJJJJJJJJJJJJJJJJJJJJJJIIJJIHIJJJJJJJJJJJJJJJJJJJJJJHHHHHGHFFFFFDDDDDDDDDDEEDDDCCCDDEE_Mismatch_0_Sense_+_Library_PoolC
TCCATTTTGGCCAACAGTAACGAATCAACCCATGACATGGGGAAGGATTATGCTTCTCTTTAAATCTGGGTGGAAGGCTATTAAAAGTGTATTT
>Frequency_1_QualityScore_FFHHGHHJJIJJIJJIJJCGIJJJJGIJJJDHIHIJJJJIJJIHIGJGJJJJJJHIJJJIIIHIIGHHCECHFFFFEEEEEEDDDDDDDDDDDC_Mismatch_0_Sense_+_Library_PoolC
TTGCGATTCCTTTATGGGTGAAAGGCTTCGATGAAGGGCTCATAAAATATGTAGTTATTACTGCTCAGAAACCTGCATGAAGCAAAATAAAACT
>Frequency_1_QualityScore_FFHHHGHIJJJJJJJHHJJIJIGHEHIJHHGFHJIJJJJJIJGHFIIIIHGFH=CHGAGCGEHHHFGFD@DEEECDCCDDD(;CCCDDAC?CCC_Mismatch_1_Sense_+_Library_PoolC
ATAAAACTCTCTTGGATTTCTGTGATGGAGGAGGCTCACCATAGTAGGGAGAGTGGGTACTAAAGCTAGCTCCAGACTATCATTTCACTAATAA
>Frequency_1_QualityScore_FFHHFHHJJJJJJJJJJJJJGJJJHJJIJJJJJJJJGIJJJJJJJJJHIIJIJJIJHGFFIJHHHGHFHDFFFEEEEECEDDDDDDDEDDDDDD_Mismatch_1_Sense_+_Library_PoolC
TAAGTATAAAACTCTCTTGGATTTCTGTGATGGAGGAGGCTCACCATAGTAGGGAGAGTGGGTACTAAAGCTAGCTCCAGACTATCTTTTCACT
>Frequency_1_QualityScore_FFHHHHHIJJJJJJIJJGHIHGIJIIJJJGIJJIJIGIIIFHDGGJGGGEIIJJJJJIJHHHHHGFFCFEEEEEEEDDDDDDDDDDDDCDCEEE_Mismatch_0_Sense_+_Library_PoolC
TTGGATTTCTGTGATGGAGGAGGCTCACCATAGTAGGGAGAGTGGGTACTAAAGCTAGCTCCAGACTATCTTTTCACTAATAACAACTAGTATG
>Frequency_1_QualityScore_FFHHHHHJJJJJJJJJJJJIJJJJJJJJIJJJJJJHIJJJJJJJIGIJIIJJJHGFHFFHIBHEEEFHGCFDFFFEECC@BCDDDCFDDCACDD_Mismatch_0_Sense_+_Library_PoolC
AAGTATAAAACTCTCTTGGATTTCTGTGATGGAGGAGGCTCACCATAGTAGGGAGAGTGGGTACTAAAGCTAGCTCCAGACTATCTTTTCACTA
>Frequency_1_QualityScore_FFGGDHHJIIIIEIJJIJIGICFCEGFHIIJIJFFHGEGA@=FGBFGGGGGIGIGGEAHHIIIJIJHGHEEHFFFFEBCCCEEDDDC_Mismatch_1_Sense_+_Library_PoolC
CATTTGCGATTCCTTTATGGGTGAAAGGCTTCGATGAAGGGCTCATAAAATATGTAGTTATTACTGCTCAGAAACCTGCATGAAGCA
>Frequency_1_QualityScore_FF@FHFHIIIIJJJIJIJGIGIDHIGICHII@GCHFHIHHIIIIIGIFIHJGEAEEEABEFFFEEEDDECCDDC@CCC>@ACCCC@DBBDD_Mismatch_0_Sense_+_Library_PoolC
GGTGAAAGGCTTCGATGAAGGGCTCATAAAATATGTAGTTATTACTGCTCAGAAACCTGCATGAAGCAAAATAAAACTATGCCAAGGGGCA
>Frequency_1_QualityScore_FFHHHHHJJJJJIJIIJHJIIJHHIIJJJJJJJJJJJJJJJJJJJJ;CHHHHGHHFFFFFEEEEEDACDBDDDDDDDDDDDDDDDDDDEDDDDD_Mismatch_1_Sense_+_Library_PoolC
CGGAGCACTTGGACAAGATTAGTCGTACATATCACCTTCCTGCTTGGTGTTCCACTGCTGACTACGTGAGGATGTCGCAGGCTTTGTCACTACA
>Frequency_1_QualityScore_FFHHHHHJJJJJJJJJJIJJJJJJJJJJJIJJJJJJJJJJJJJJJJJJJJJJJJJJJIJJGIFHHHFFFFCEEDDDDDDCDDDDDDDDDDDDCD_Mismatch_0_Sense_+_Library_PoolC
CACTACAGAATATCAAAACTGTCGACTGGTCAGAAAATATAGCTCCATTTTGGCCAACAGTAACGAATCAACCCATGACATGGGGAAGGATTAT
>Frequency_1_QualityScore_FDHHGHGJJJJFIJIIJJJJJHIIJJIIIJJJJJIJJGJJJJGIJJIIJHGIJJGJJHIJJIJJJJIIJGHECEFFDCEDDBDDCCDDCDDDDD_Mismatch_0_Sense_+_Library_PoolC
ATGAAGGGCTCATAAAATATGTAGTTATTACTGCTCAGAAACCTGCATGAAGCAAAATAAAACTATGCCAAGGGGCAAAAGAAGTATAAAACTC
>Frequency_1_QualityScore_DFHGGHHJJJJJJJIJJJJJJJJIIJIJIJJJJJIGIIJHIGIJJJJJJIIJJJJJJJJJJJJJIJGJJIIIIJGHGEHDFFDDCDDDDDDEDD_Mismatch_1_Sense_+_Library_PoolC
TAGCTCCAGACTATCTTTTCACTAATAACAACTAGTATGTATCATAATGTAATTTTAGTTTTTTATATGTGACAAAGTCGCAACTCTATCTTTA
>Frequency_1_QualityScore_FDHHHHHJJJJJJJJJJJJJJJJJIJGIJJJJJJIIJJJJJJJJJJJJJJGIJJJIIJJJIJIJJJIJHHEEHHFFFFFFDEEDDDDDDD_Mismatch_0_Sense_+_Library_PoolC
GTGAAAGGCTTCGATGAAGGGCTCATAAAATATGTAGTTATTACTGCTCAGAAACCTGCATGAAGCAAAATAAAACTATGCCAAGGGGCA
>Frequency_1_QualityScore_FFHHHHHJJJJJJJJJJJJJIJJJJJJJJJJJJJJIJJJJJJIJIIJJJJHIIJJIJJHHHHHHHFFFFFFEDCEDDDDDDDEDDDDDDDDDDD_Mismatch_0_Sense_+_Library_PoolC
TGAGGATGTCGCAGGCTTTGTCACTACAGAATATCAAAACTGTCGACTGGTCAGAAAATATAGCTCCATTTTGGCCAACAGTAACGAATCAACC
>Frequency_1_QualityScore_FFHHHHHJJEHHJJJJJJJJJHIJJJJJJJJJJJJJJJJJJJIIJIIJIJJJJIJJJJJJJJJIJJJHHHEHHFFBEFEEEEEEDDDDDDDDD@_Mismatch_1_Sense_+_Library_PoolC
CTTTATGGGTGAAAGGCTTCGATGAAGGGCTCATAAAATATGTAGTTATTACTGCTCAGAAACCTGCATGAAGCAAAATAAAACTATGCCAAGA
>Frequency_1_QualityScore_FFHHHHHIIJJJJJJJJJJJJJJJJJJHIJJJJJJJJJJJJJJJJJJJJJJJJJJJIJJJJIJJJJH_Mismatch_1_Sense_+_Library_PoolC
CTAGTATGTATCATAATGTAATTTTAGTTTTTTATATGTGACAAAGTCGCAACTCTATCTTTAAGCA
>Frequency_1_QualityScore_FFHHHHHJJIHJJIIJJEG1C1?GHDHHIIJJIJJJJIJIIJIGIIGIJJJJIHEHHHHHHHFEFFFEEEEEECDDDDDCDDDCFDDCDDDD>C_Mismatch_1_Sense_+_Library_PoolC
GGCTCACCATAGTAGGGAGGGTGGGTACTAAAGCTAGCTCCAGACTATCTTTTCACTAATAACAACTAGTATGTATCATAATGTAATTTTAGTT
>Frequency_1_QualityScore_FFHHHHHDIJJJJJJJJJIIIJJJIJJJJJHJJJHIIJIJJIJJIJIIIJJIJGHIJIJJJIJJIJIIGHFHHHEDDDFEEEEECEEDDCDDDD_Mismatch_0_Sense_+_Library_PoolC
CCAGACTATCTTTTCACTAATAACAACTAGTATGTATCATAATGTAATTTTAGTTTTTTATATGTGACAAAGTCACAACTCTATCTTTAAGCAA
>Frequency_1_QualityScore_FDHHHDHIEGGGGHIIGGIIHI@EEEA>>9CFHIIIGFIIEIJIJG??9?CFHIG<FHBGEHGHHHFHHHEFFFDBACCCBBDCDDCCB?A9CC_Mismatch_0_Sense_+_Library_PoolC
GAAGGATTATGCTTCTCTTTAAATCTGGGTGGAAGGCTATTAAAAGTGTATTTGCGATTCCTTTATGGGTGAAAGGCTTCGATGAAGGGCTCAT
>Frequency_1_QualityScore_FFHHHHHJJJJJIJJJIIJJJJJJIJHIJIIIJJIJIIJJJIJJJJIJJFHIJJJJGJJJIIGEGECHHDCGBHFFFFCEEEFEEDCCDDDDDD_Mismatch_1_Sense_+_Library_PoolC
ACTATCTTTTCACTAATAACAACTAGTATGTATCATAATGTAATTTTAGTTTTTTATATGTGACAAAGTCGCAACTCTATCTTTAAGCAATCAG
>Frequency_1_QualityScore_FFHHHHHJJHIJJJIJJJGIJGIIJJJIJJJJJJIIJJJGIHIFHIJHIJJJJJIJJIIHIJHHGHHHHCFFFFFDEEDEEEDDDDDDDDDDDE_Mismatch_2_Sense_+_Library_PoolC
CTTGGATTTCTGTGATGGAGGAGGCTCACCATAGTAGGGAGAGTGGGTACTAAAGCTAGCTCTAGACTATCTTTTCACTAATAACAACTAGCAT
>Frequency_1_QualityScore_DDHFHHHEHGBHFGDHGIJIEHIHIIFJJJIJHJJIJIIIIIGGI*9C;-=;FFGCEE7=@>ECECC3,.7?.66@C>;@CCC3;A@AC9>C>;_Mismatch_1_Sense_+_Library_PoolC
CTCTTGGATTTCTGTGATGGAGGAGGCTCACCATAGTAGGGAGAGTGGGTACTAAAGCTAGCTCCAGACTATCTCTTCACTAATAACAACTAGT
>Frequency_1_QualityScore_FFHHHHHGHIGIJJJJJJJJJJHIIIJIJJIIIJJJIJJIJIJJJDIHIJJJCGGJIHHGI=DHHEHHFDFEFDECEEEEDDDCDDDDDDFDDC_Mismatch_1_Sense_+_Library_PoolC
AAAGAAGTATAAAACTCTCTTGTATTTCTGTGATGGAGGAGGCTCACCATAGTAGGGAGAGTGGGTACTAAAGCTAGCTCCAGACTATCTTTTC
>Frequency_1_QualityScore_DDDHHFHECHIEI@FIIFGIECHDHEEG=BDGIGEGGEADGGFHHHEEEEBCCCCCCCDACBCBBB:@BA@CCCCAC>>CC:@CCCCCC?CCAC_Mismatch_1_Sense_+_Library_PoolC
GGGCAAAAGAAGTATAAAACTCTCTTGGATTTCTGTGATGGAGGATGCTCACCATAGTAGGGAGAGTGGGTACTAAAGCTAGCTCCAGACTATC
>Frequency_1_QualityScore_EFHHHHGIJIIIJJJIJJIDHHGJIJIHIJJJJJJIIIJJIEGIIIJIIJFHIJJIJJJJGJFHGHFFEFDECBD?BBB?CCDDDDDCDDCCDD_Mismatch_0_Sense_+_Library_PoolC
TATCAAAACTGTCGACTGGTCAGAAAATATAGCTCCATTTTGGCCAACAGTAACGAATCAACCCATGACATGGGGAAGGATTATGCTTCTCTTT
>Frequency_1_QualityScore_FDHHHHHJJJJJJJJJJJBHFHIJJJJJJIJJJIJJJJJJJFHJJJJJJJJJJIJJJJJIHHHGFFFFC@CEFEEEEEEDDDFDDDDDDDC_Mismatch_0_Sense_+_Library_PoolC
GTGGAAGGCTATTAAAAGTGTATTTGCGATTCCTTTATGGGTGAAAGGCTTCGATGAAGGGCTCATAAAATATGTAGTTATTACTGCTCAG
>Frequency_1_QualityScore_DDHFHHHIEHIBHGGEICDFIGIJFIJIJIIFCHIIIGHGJJIGIHEHGHIGJJJJJIJIIJGEACEEF?BEFFCCECCE@;A9??C:@CC?BB_Mismatch_0_Sense_+_Library_PoolC
TGCAACCTAGTGAGCAGGAGCACTTGGACAAGATTAGTCGTACATATCACCTTCCTGCTTGGTGTTCCACTGCTGACTACGTGAGGATGTCGCA
>Frequency_1_QualityScore_FFHHHHGJFHHGIJJJJJJJIGIJJJJGIHIJHIIHIIJJJJJIJJIIJGHHHHHFFEFFFEECEEECCDDDDDDDDDDDDDDDDDDEEDDCDD_Mismatch_1_Sense_+_Library_PoolC
CTGCTTGGTGTTCAACTGCTGACTACGTGAGGATGTCGCAGGCTTTGTCACTACAGAATATCAAAACTGTCGACTGGTCAGAAAATATAGCTCC
>Frequency_1_QualityScore_FFHHHFHJIJJJJJJIJJIJJHIJIIFHHICGIIGHIJJIJHHEFHGHFFEFFDEECEEEDDCCDDDDDDDCDDDDDDCEEEBDEEEEDDDDCD_Mismatch_0_Sense_+_Library_PoolC
GATGGAGGAGGCTCACCATAGTAGGGAGAGTGGGTACTAAAGCTAGCTCCAGACTATCTTTTCACTAATAACAACTAGTATGTATCATAATGTA
>Frequency_1_QualityScore_DDHDFHD;EEGFGEHG@H9E*??CFHGII:?@A?BDFHHIADCFECCGCHCG@AGGGCGG4?CEEHEECCDDEA@CCCCAC@CCDEECC>A5@D_Mismatch_2_Sense_+_Library_PoolC
ATGGAGGAGGCTCACCATAGTAGGGAGAGTGGGTACTAAAGCTAGCTCTAGACTATCTTTTCACTAATAACAACTAGCATGTATCATAATGTAA
>Frequency_1_QualityScore_???FFHHG<CGBCAHFEF>@@E>HCBE?E@FCD18?BFDHGGGBF48BFG6<(-5/=B>?DCC;36((5>5;>(;:>AA_Mismatch_2_Sense_+_Library_PoolC
TAAAACTCTCTTGGATTTCTGTGATGGAGGAGGCTCACCATAGTAGGGAGAGCGGGTACTAAAGCTAGCTCTAGACTAT
>Frequency_1_QualityScore_FDHHHHGJHIEGIJGIJIJJJIIJJJJJJJJJJJJIIJJJJJJJJJJJIIGIIJJJJJCGGIHIIGFHHCHHEFFFFFFFECECEDDDCEEEEE_Mismatch_0_Sense_+_Library_PoolC
GTAGGGAGAGTGGGTACTAAAGCTAGCTCCAGACTATCTTTTCACTAATAACAACTAGTATGTATCATAATGTAATTTTAGTTTTTTATATGTG
>Frequency_1_QualityScore_FFGFHHDGIJGIJHIGHIIGGH@EGGIEGGIEGHIGIFIGGJJIGFGEGHGIIJIJJHHBGHIJGHG<@@@@D?AEHCHFCDFDEAEECEE(;@_Mismatch_1_Sense_+_Library_PoolC
TCCAGACTATCTTTTCACTAATAACAACTAGTATGTATCATAATGTAATTTTAGTTTTTTATATGTGACAAAGTCACAACTCTATCTTTAATCA
>Frequency_1_QualityScore_FFHHHDHHIJJII<GHICHHI<HIBHEGIGHIIGJJIJBBHIJJJEGIIJJJIHGIJJHHHHHHFFEFFDCDDBDDDCDDDCDDED(:>CDDCE_Mismatch_0_Sense_+_Library_PoolC
CTTGGTGTTCCACTGCTGACTACGTGAGGATGTCGCAGGCTTTGTCACTACAGAATATCAAAACTGTCGACTGGTCAGAAAATATAGCTCCATT
>Frequency_1_QualityScore_DDBFHHHFEGGGA;E;CFFH=?9?DG4?F::*?F?ADG*9BG:4888)8=D7=7@H;=DCEE;E?@DEE@CCCCCACAACCCBAC@((5:>@@>_Mismatch_1_Sense_+_Library_PoolC
ATTTCTGTGATGGAGGAGGCTCACCATAGTAGGGAGAGTGGGTACTAAAGCTAGCTCCAGACTATCTTTTCACTAATAACAACTAGCATGTATC
>Frequency_1_QualityScore_FFHHHHGJIJJJIJIIJHJJJHIJGIIJJJIJJJJJJGIJIJIIHGBCFHGHJJJJJIIJJFGHHHHFFBDFEEEEEECDDCDDDDDDDDDDCC_Mismatch_0_Sense_+_Library_PoolC
TCTCTTGGATTTCTGTGATGGAGGAGGCTCACCATAGTAGGGAGAGTGGGTACTAAAGCTAGCTCCAGACTATCTTTTCACTAATAACAACTAG
>Frequency_1_QualityScore_FFHHFHHIJJIJJJIJJJJJJJJJJJJJJJJJJJJJJIJJJJJJJJJIFHIJIIIJIIJJJJGIIJJJJGHEHIJJHFFFFFFEDDD>CDCDDD_Mismatch_2_Sense_+_Library_PoolC
AGGGTACTAAAGCTAGCTCCAGACTATCTTTTCACTAATAACAACTAGTATGTATCATAATGTAATTTTAGTTTTTTATATGTGACAAAGTCGC
>Frequency_1_QualityScore_FFHHHHGIIJJJJIIJIIGIIJJJJIJJIJIJJIIIIJFHIJJIJJJJJJJIIJIJJI)?=>CHEFF5@CDC@CDDDDDDDDDDCDDDDCDCBB_Mismatch_1_Sense_+_Library_PoolC
AGGCTTTGTCACTACAGAATATCAAAACTGTCGACTGGTCAGAAAATATAGCTCCATTATGGCCAACAGTAACGAATCAACCCATGACATGGGG
>Frequency_1_QualityScore_FFHHHHHJJGIJHJJJJJJJJJJIIFIIIJIJIIBGIJHHIJIIJIJIIJIJJJGIIIIJGEHHHHHADDFFFFEEEECCCDD@CDCDCDDDDD_Mismatch_1_Sense_+_Library_PoolC
CTGTGATGGAGGAGGCTCACCATAGTAGGGAGAGTGGGTACTAAAGCTAGCTCCAGACTATCTTTTCACTAATAACAATTAGTATGTATCATAA
>Frequency_1_QualityScore_FFHHHHHJJJJIIJJJJJJGGIJJIJJJJJJJJJJJJJJIJJJJJIJJIJJIJJJJJJJJGHHHHHFFFECCD@C@BBCDDECDCCDDDDCCDD_Mismatch_1_Sense_+_Library_PoolC
TGCCAAGGGGCAAAAGAAGTATAAAACTCTCTTGGATTTCTGTGATGGAGGAGGCTCACCATAGTAGGGAGAGTGGGTACTAAAGCTAGCTCTA
>Frequency_1_QualityScore_FFHHHHFHJJJJJJJJJJHIJIIIJJJJJJJJJJIIJJJIIJGJJJJJJJJIJJJIJJJJJIJJJJHHHHHHEFFDFEEEEEEDDDDDCD@DDD_Mismatch_2_Sense_+_Library_PoolC
TATGGGTGAAAGGCTTCGATGAAGGGCTCATAAAATATGTAGTTATTACTGCTCAGAAACCTGCATGAAGCAAAATAAAACTATGCCAAGAGGG
>Frequency_1_QualityScore_FFHHHHHJIJJJIIJGJJJJJGIJIJJJHIIJJJJHJEHIGFHHIIIJGIGIJFIIJIJJIGIHHHHHHHFFDFFFDCACECDD@CDDDDEEEE_Mismatch_2_Sense_+_Library_PoolC
TTTCTGTGATGGAGGAGGCTCACCATAGTAGGGAGAGTGGGTACTAAAGCTAGCTCTAGACTATCTTTTCACTAATAACAACTAGCATGTATCA
>Frequency_1_QualityScore_D@8CCD?EEEIEEE;BEDE8):?DDCDD3?*00BDEDDD)>BB4=AC)7@;AAD>?;C;C@?;3>;A>>6>;5(5>>A:>A_Mismatch_0_Sense_+_Library_PoolC
GATTTCTGTGATGGAGGAGGCTCACCATAGTAGGGAGAGTGGGTACTAAAGCTAGCTCCAGACTATCTTTTCACTAATAAC
>Frequency_1_QualityScore_DFHHHHHJJJJJJIJJIIJJJJJIIIJJJJIJIIJJJJJJJIIHIFIJJJGIGH=FHIEHGJJHHHGGFFFFFFCEEDEDDDCDDDDDDDDCCA_Mismatch_0_Sense_+_Library_PoolC
TATAAAACTCTCTTGGATTTCTGTGATGGAGGAGGCTCACCATAGTAGGGAGAGTGGGTACTAAAGCTAGCTCCAGACTATCTTTTCACTAATA
>Frequency_1_QualityScore_FDHHHGGJGICGHGHIJJJJJIIJJJIIJIJGHJIJJJJJJJIJJJIJIIJJGGIIJIFHIIEHIJJJHHHHEHHHFFFFFFFEEEDDDEEECD_Mismatch_1_Sense_+_Library_PoolC
GTAGGGAGAGTGGGTACTAAAGCTAGCTCCAGACTATCTTTTCACTAATAACAACTAGTATGTATCATAATGTAATTTTAATTTTTTATATGTG
>Frequency_1_QualityScore_2BF<CHHJJJJFHHHIJHHJJHIJJIJJJJJIJJ?FGIJJJIJJJJJIIHIGHHHIGIJHHHFFFFFFECEEEDDDDDDDDEDDEDDCBDBDDD_Mismatch_0_Sense_+_Library_PoolC
TGGTCAGAAAATATAGCTCCATTTTGGCCAACAGTAACGAATCAACCCATGACATGGGGAAGGATTATGCTTCTCTTTAAATCTGGGTGGAAGG
>Frequency_1_QualityScore_DDA?DFBHGGIIIIIIIIGEEHGIB9FHB0BBCHEHHHE<DFAC*8?CFCHHGAAFAHGHHHDHE@(;9;@B:(;ACD/2>;:>A(38ABCCCC_Mismatch_0_Sense_+_Library_PoolC
AGGATTATGCTTCTCTTTAAATCTGGGTGGAAGGCTATTAAAAGTGTATTTGCGATTCCTTTATGGGTGAAAGGCTTCGATGAAGGGCTCATAA
>Frequency_1_QualityScore_DDBHHHHHEEHGGGHGIEEHIJFHI4EEGHGHJFGEGGIJJIIIJHH<FFHGIIHG=CGGHGFGCD@@B;?@CEEECCCBCDCCCEDD>CCDCD_Mismatch_2_Sense_+_Library_PoolC
CGTATAAAACTCTCTTGGATTTCTGAGATGGAGGAGGCTCACCATAGTAGGGAGAGTGGGTACTAAAGCTAGCTCCAGACTATCTTTTCACTAA
>Frequency_1_QualityScore_FFHHHHHFFFEHIJJJJJJJJJJJJIJJIJFHIJJJIJIIJJJJIHJJIIJJJJIJJJJJJHHHHHFHGDFFFFFFEEECEEDDDDDDDDDDDD_Mismatch_0_Sense_+_Library_PoolC
TTAAAAGTGTATTTGCGATTCCTTTATGGGTGAAAGGCTTCGATGAAGGGCTCATAAAATATGTAGTTATTACTGCTCAGAAACCTGCATGAAG
>Frequency_1_QualityScore_FFHHFDHHIIIIIBEBHHIIGIBB@FHGGEHGII>GHEIIGIJIDHGIEGFCCDCHGC=7AEHADD;@ECDE@CAEDC@CDEDDDDDCEFEEED_Mismatch_0_Sense_+_Library_PoolC
GAGGAGGCTCACCATAGTAGGGAGAGTGGGTACTAAAGCTAGCTCCAGACTATCTTTTCACTAATAACAACTAGTATGTATCATAATGTAATTT
>Frequency_1_QualityScore_FFHHGHHJJIJIJHIIJIIIIIJJGJJJJIGIJJJIIHIIJJIJIIJJJJIIJJIIIIHIJHHABBF;>??AADDDDDDDDCCACDDDCDDDDD_Mismatch_0_Sense_+_Library_PoolC
GGGGCAAAAGAAGTATAAAACTCTCTTGGATTTCTGTGATGGAGGAGGCTCACCATAGTAGGGAGAGTGGGTACTAAAGCTAGCTCCAGACTAT
>Frequency_1_QualityScore_FFHHHHHIJJJJJJJJJJJHIGIJJIJJJJIJJJJJIJJJJJJJIJJJJJJGIJJJJJJJJIIJJJJIJJGHEHFHFFDDDEDDCDEDDCCCDC_Mismatch_2_Sense_+_Library_PoolC
CCAGACTATCTTTTCACTAATAACAACTAGTATGTATCATAATGTAATTTTAATTTTTTATATGTGACAAAGTCGCAACTCTATCTTTAAGCAA
>Frequency_1_QualityScore_FFHHHHHJJJJJJJJJJJJJJJIIIJIIJJJJJIIIJJIJJJJJJJJJGHFFGIIJJHHHHHHFFFFBDF@CDEFDDDDDDEDDDDDDDDCBBC_Mismatch_0_Sense_+_Library_PoolC
CGAATCAACCCATGACATGGGGAAGGATTATGCTTCTCTTTAAATCTGGGTGGAAGGCTATTAAAAGTGTATTTGCGATTCCTTTATGGGTGAA
>Frequency_1_QualityScore_ADBFDHFGIHFGIHEBFGBFCGH<GGIEDDGFDDEHE*9??7B)888C84)78=C;@@3==H;7)7?D37??ACC:>CCCCBC@:5>@@_Mismatch_0_Sense_+_Library_PoolC
TTTCTGTGATGGAGGAGGCTCACCATAGTAGGGAGAGTGGGTACTAAAGCTAGCTCCAGACTATCTTTTCACTAATAACAACTAGTATG
>Frequency_1_QualityScore_FFHHHHGIGIIIJJJJJJJJJJIJJJJJJJJJJJJJJJJIJJJJJJJJIJIJJJJJJJJHIJIHGHHFFFFFEEEEEDEDDDDDDDDCDDDDED_Mismatch_0_Sense_+_Library_PoolC
AAAATATGTAGTTATTACTGCTCAGAAACCTGCATGAAGCAAAATAAAACTATGCCAAGGGGCAAAAGAAGTATAAAACTCTCTTGGATTTCTG
>Frequency_1_QualityScore_FFHHHHHJJJJJGGIIIJIJJIIIJFIGBHHIGJDGIGDFGJHJJGEIIJJGIIEHIJJIJHHHHHHHF@DFFFCEEEDEDC@CCACDDDDDCC_Mismatch_0_Sense_+_Library_PoolC
CTGTGATGGAGGAGGCTCACCATAGTAGGGAGAGTGGGTACTAAAGCTAGCTCCAGACTATCTTTTCACTAATAACAACTAGTATGTATCATAA
>Frequency_1_QualityScore_FFFHHHFHIJJJJJJJJJIJIJIJJIJJJJJJJJJIJJJIIIJJJJJJJJIIIJIJJJJJIJJJGIJJJHHIJGHHGHFFEEEFEDDDDDDDCC_Mismatch_0_Sense_+_Library_PoolC
AGTGGGTACTAAAGCTAGCTCCAGACTATCTTTTCACTAATAACAACTAGTATGTATCATAATGTAATTTTAGTTTTTTATATGTGACAAAGTC
>Frequency_1_QualityScore_FFHDFHHCHHIIICEGHFHGIJ@HHIFHIGDHIIHJGHGICCIIIJJDFAFBCGHGJJJIIGECHB=?@;>DEECCCEEEEDDDDDCCDC@CCD_Mismatch_1_Sense_+_Library_PoolC
AAAACTCTCTTGGATTTCTGTGATGGAGGAGGCTCACCATAGTAGGGAGAGTGGGTACTAAAGCTAGCTCTAGACTATCTTTTCACTAATAACA
>Frequency_1_QualityScore_FFH?DACGIGIIIJJJIJJIIEIIJJCGHHJJIIJIJJJJJIIIIJJGJGGHIJIHJGIE@DGHIJIHHHFFHHFFFEFEEEEECDD>ACDDDD_Mismatch_0_Sense_+_Library_PoolC
AAGTGTATTTGCGATTCCTTTATGGGTGAAAGGCTTCGATGAAGGGCTCATAAAATATGTAGTTATTACTGCTCAGAAACCTGCATGAAGCAAA
>Frequency_1_QualityScore_FFHHHHHJJJJJJIJJJJJJJJJJJJJJJJJJJJJJJDGIGIIJJJJJJJJJJIFFFFIIJJJJHHHFFDFFFFEEECBDDDDDDDDDDDFEDD_Mismatch_0_Sense_+_Library_PoolC
GACATGGGGAAGGATTATGCTTCTCTTTAAATCTGGGTGGAAGGCTATTAAAAGTGTATTTGCGATTCCTTTATGGGTGAAAGGCTTCGATGAA
>Frequency_1_QualityScore_DAHHDDBEA@EEFHGI?CGGI*:1?9:0??F?FGII@@88;;FCH;C4@)@EHCHC?==AAEHEEEEDEAA;6.;,5?A;@C>:CCC_Mismatch_0_Sense_+_Library_PoolC
TATTTGCGATTCCTTTATGGGTGAAAGGCTTCGATGAAGGGCTCATAAAATATGTAGTTATTACTGCTCAGAAACCTGCATGAAGCA
>Frequency_1_QualityScore_FFHHHHHGIGHHIHHIIGDHIJEHHGIIIIJJJJGGIIJIIIIJIBH==CFGGIIGIIHIJIFHHHFEFECDEFFEEEEDCDCC?CDCCCCBDC_Mismatch_1_Sense_+_Library_PoolC
CTCTCTTGGATTTCTGTGATGGAGGAGGCTCACCATAGTAGGGAGAGTGGGTACTAAAGCTAGCTCTAGACTATCTTTTCACTAATAACAACTA
>Frequency_1_QualityScore_FFHHGHFHEFGIJJJJJJJJJJJJGGJGI?EHGIGIIJJJJHIIHEHIJJJJHIJIIGIIIJIHHEHHHEHEHHFEFFFFCEEECDDDDDCDCC_Mismatch_0_Sense_+_Library_PoolC
TAAAAGTGTATTTGCGATTCCTTTATGGGTGAAAGGCTTCGATGAAGGGCTCATAAAATATGTAGTTATTACTGCTCAGAAACCTGCATGAAGC
>Frequency_1_QualityScore_FFHHHHDHIJJJJJJJIJJJJJFIIJJJJFHIJJJIJJJJJIGIIJIJIIIHIIGIJGBHGGIHEHFFFEFFFCA>CEECDDDDDDDDDDDDCD_Mismatch_0_Sense_+_Library_PoolC
AAGAAGTATAAAACTCTCTTGGATTTCTGTGATGGAGGAGGCTCACCATAGTAGGGAGAGTGGGTACTAAAGCTAGCTCCAGACTATCTTTTCA
>Frequency_1_QualityScore_FFHHHHHIIIGIJJJJJJJJIJJJJIJIJJJJJJDGIHIJJJJJJGIJJIHBFFGHIJJGIIGHHHHFFDEFFEECCDCDDDDDDDDEDDCCDD_Mismatch_0_Sense_+_Library_PoolC
ATGGGGAAGGATTATGCTTCTCTTTAAATCTGGGTGGAAGGCTATTAAAAGTGTATTTGCGATTCCTTTATGGGTGAAAGGCTTCGATGAAGGG
>Frequency_1_QualityScore_FFHHHHHJJJJJIJJJJJJJJJJJJJJJJJJJJIJJJJJJJJJJJJJJJJJIJJJJHIJJJJJJJJJHHEHHHFFEFFDCDDDDDDDCDFDDDD_Mismatch_1_Sense_+_Library_PoolC
GCTCCAGACTATCTTTTCACTAATAACAACTAGTATGTATCATAATGTAATTTTAGTTTTTTATATGTGACAAAGTCGCAACTCTATCTTTAAG
>Frequency_1_QualityScore_FFHHHHHJIJJJJJJJJJJJJJJJJIIIJJJGIIJIJJIJJIJJIHIIIIJJJJBDIIJJIJIJGHHIIIIJJHEEHEHFFFFEFFEEEECEED_Mismatch_0_Sense_+_Library_PoolC
TCCAGACTATCTTTTCACTAATAACAACTAGTATGTATCATAATGTAATTTTAGTTTTTTATATGTGACAAAGTCACAACTCTATCTTTAAGCA
>Frequency_1_QualityScore_FFHHHHHJJJJJJJJIJJJJJJJHIIJJJJJJJJJJJIJJJJIJJJJJJJJJJIJJJJJJJJHHHHHDFFFEEEEEEEDDDDDDDDDDBDDDDD_Mismatch_1_Sense_+_Library_PoolC
GTCTCTGCAACCTAGTGAGCAGGAGCACTTGGACAAGATTAGTCGTACATATCACCTTCCTGCTTGGTGTTCAACTGCTGACTACGTGAGGATG
>Frequency_1_QualityScore_DDDDDDD>?<D<F:?CEB+<A9:)?*:*:1?4D):B0B:@BD9867=)/=BC;CD(.7.@4;AADA;A?(;>>???>A>>A_Mismatch_1_Sense_+_Library_PoolC
CAAAACTGTCGACTGGTCAGAAAATATAGCTCCCTTTTGGCCAACAGTAACGAATCAACCCATGACATGGGGAAGGATTAT
>Frequency_1_QualityScore_FDHGHHHIGHGCEHGEFEC3CGHE<F<FB9DF?GIGIIBB?F<BGHGGHIGICGCGHHE;AABCEBAABA@:@>>B@BCC35:ADCC@>C>>A:_Mismatch_0_Sense_+_Library_PoolC
CTCTTTAAATCTGGGTGGAAGGCTATTAAAAGTGTATTTGCGATTCCTTTATGGGTGAAAGGCTTCGATGAAGGGCTCATAAAATATGTAGTTA
>Frequency_1_QualityScore_EFDFHHFGIIEIGEEGGIJHEIICEHBBDFGGEDEABHCABDCGGGIJIIDGGIJIE=CGHIJJGCCGF?AAEHEF>C_Mismatch_2_Sense_+_Library_PoolC
ACTAATAACAACTAGCATGTATCATAATGTAATTTTTGTTTTTTATATGTGACAAAGTCACAACTCTATCTTTAAGCA
>Frequency_1_QualityScore_FFHHHHHJJJJJJJJIJJJJIIGIJJJJJJJJJJJJJJIIJGJJJJJIJJJJJIJHGFHGFFFFFFEEDDDDDEEEDEDDDDDDDDDDDDDDDD_Mismatch_0_Sense_+_Library_PoolC
CAGAGATCTCTTGCCAGGGGAGACGTCTCTGCAACCTAGTGAGCAGGAGCACTTGGACAAGATTAGTCGTACATATCACCTTCCTGCTTGGTGT
>Frequency_1_QualityScore_FFDHHHHJJIIJJJJIJJIJJHIHIJIIIHIJJJIJIIIJJJJJJJJJJJJIJJJJIJIJHHHHHFFFDBDCEDDCCDDACEDDCDDDCDCCDC_Mismatch_0_Sense_+_Library_PoolC
GGTGTTCCACTGCTGACTACGTGAGGATGTCGCAGGCTTTGTCACTACAGAATATCAAAACTGTCGACTGGTCAGAAAATATAGCTCCATTTTG
>Frequency_1_QualityScore_FEHHFHHIGIGJIIIJJJIGIGIHI<GHIIGIIJGIIIIIIIGCGDHHJIGHIJGIIDHHIGJIIGIIGEDEHEEEF@>CBDDEEDACCDDCDC_Mismatch_0_Sense_+_Library_PoolC
AGCTCCAGACTATCTTTTCACTAATAACAACTAGTATGTATCATAATGTAATTTTAGTTTTTTATATGTGACAAAGTCACAACTCTATCTTTAA
>Frequency_1_QualityScore_FFHHHHHJJJEHIIJJJJJJJJHIIIIJJJJIJJJIIJJJJJJIIIIJIIJJJJJGJJJIIIJGJJJHHEHHFFFFECECEECDDDDCDDDDDD_Mismatch_0_Sense_+_Library_PoolC
CCTTTATGGGTGAAAGGCTTCGATGAAGGGCTCATAAAATATGTAGTTATTACTGCTCAGAAACCTGCATGAAGCAAAATAAAACTATGCCAAG
>Frequency_1_QualityScore_FFHHHHHJJIJJJJJJJJJJJJJJJGJJJJJIIJJIJJJJJJJJJHIIJJJJJJHIJJJJJJJIIGHJJIIIIHHEHFFDDDEDDCDFCDCDDD_Mismatch_2_Sense_+_Library_PoolC
ACCAGACTATCTTTTCACTAATAACAACTAGTATGTATCATAATGTAATTTTAGTTTTTTATATGTGACAAAGTCGCAACTCTATCTTTAAGCA
>Frequency_1_QualityScore_FFHHHHHJCHIJJFHGIJJJJJJIJHIJIIJJJJJJJJJGIIIIJJIJJIIGIJJJJJIJJIIIIGHHHDFFFFDEEECEDDDDDDDDDDDDDC_Mismatch_1_Sense_+_Library_PoolC
ATTCCTTTATGGGTGAAAGGCTTCGATGAAGGGCTCATAAAATATGTAGTTATTACTTCTCAGAAACCTGCATGAAGCAAAATAAAACTATGCC
>Frequency_1_QualityScore_DDFHGFFBG<CGH@HHEIIJIEEHIIJJJGHGJJJIIGIGIIJIJJIGGHIJCHJJGCFGGHEHHIJIIEH;AECEHHDF?@DFDDBCCACCDE_Mismatch_0_Sense_+_Library_PoolC
TAGGGAGAGTGGGTACTAAAGCTAGCTCCAGACTATCTTTTCACTAATAACAACTAGTATGTATCATAATGTAATTTTAGTTTTTTATATGTGA
>Frequency_1_QualityScore_FFHHHHHJJJJJJJJJJJJJIJJJJGIHIJJJIJJJJJIJIJJJJJJIIJJJIIIJHIHHHHHHHFFFFFFEEDEEEEDD?@BBDDDDDDDDED_Mismatch_0_Sense_+_Library_PoolC
AAAATATAGCTCCATTTTGGCCAACAGTAACGAATCAACCCATGACATGGGGAAGGATTATGCTTCTCTTTAAATCTGGGTGGAAGGCTATTAA
>Frequency_1_QualityScore_BFHDHHFJJGEBGIIJJJJGIJGIFHGGDGIJJJJIGEGHIJJIIE?BFIIIJIH8@;EAGEC>CH>>@??BCCAEEDBCDCC>BCCCCDDD_Mismatch_0_Sense_+_Library_PoolC
GTATAAAACTCTCTTGGATTTCTGTGATGGAGGAGGCTCACCATAGTAGGGAGAGTGGGTACTAAAGCTAGCTCCAGACTATCTTTTCACTA
>Frequency_1_QualityScore_FFHHHHHJJJJJJJJJJFHIHIIJJJJJJJJJJJDHGIIJJJGJJJJJJJJJJJJJJGHIJJJJHHHHFFFFDFEEDDDDDDDDDDEDEEDFED_Mismatch_0_Sense_+_Library_PoolC
TTCTCTTTAAATCTGGGTGGAAGGCTATTAAAAGTGTATTTGCGATTCCTTTATGGGTGAAAGGCTTCGATGAAGGGCTCATAAAATATGTAGT
>Frequency_1_QualityScore_FDHFHFGIJIJJIIJIIIJIIIIHIJJJJIJJJJJJIJJGIIJIIFCGHHHGIJJIIBEDGHHGHG)?BEDCCEDEEECCCDDCDDDDCBDDDA_Mismatch_1_Sense_+_Library_PoolC
CTCTTGGATTTCTGTGATGGAGGAGGCTCACCATAGTAGGGAGAGTGGGTACTAAAGCTAGCTCCACACTATCTTTTCACTAATAACAACTAGT
>Frequency_1_QualityScore_FFHHHHHJJJJJJJJJJJJJJJJJJJJJJIIJIGIIIJIJJJIJIIJJJJJGIJJJJJIIJJIJJIIGHCEHGFFFFFEEDEEDEECDDDCDCD_Mismatch_2_Sense_+_Library_PoolC
AGACTATCTTTTCACTAATAACAACTAGCATGTATCATAATGTAATTTTTGTTTTTTATATGTGACAAAGTCACAACTCTATCTTTAAGCAATC
>Frequency_1_QualityScore_FFHHHHHJJJJIJGIIJJJHHIJHGIJJJJJJJJJJJJJIIJJJJJJCGHCGGGHHFFHHDFFF;@@CEDFECDBBDDDDDDDDDDDCBBCCDD_Mismatch_0_Sense_+_Library_PoolC
ATCAACCCATGACATGGGGAAGGATTATGCTTCTCTTTAAATCTGGGTGGAAGGCTATTAAAAGTGTATTTGCGATTCCTTTATGGGTGAAAGG
>Frequency_1_QualityScore_EDHGGHGIJJJJFJJIJIBHGGGJJIJEGIIIIIJJJGJJIIHIIJJJGIHIJIIGIJJJJGIGIJJIGIGHHIJHHHHHFFFFFFFEDEEEDD_Mismatch_0_Sense_+_Library_PoolC
GACTATCTTTTCACTAATAACAACTAGTATGTATCATAATGTAATTTTAGTTTTTTATATGTGACAAAGTCACAACTCTATCTTTAAGCAATCA
>Frequency_1_QualityScore_FFHHHHHJJJJGIHJJIJIJDHAH?FHIHIJIIJJJJJJIFIJIJJGIIIJJJJJJGHJIJJJGHHEHHHDFBDFFEEDEDCCEDDDCDFFEDC_Mismatch_1_Sense_+_Library_PoolC
AGAGGCTCACCATAGTAGGGAGAGTGGGTACTAAAGCTAGCTCCAGACTATCTTTTCACTAATAACAACTAGTATGTATCATAATGTAATTTTA
>Frequency_1_QualityScore_8;=A+<AB2+AD9<?+<EH33+<E*:*1*:*:999?B*B@B**00)/(8BCFC)>4C=4.@_Mismatch_1_Sense_+_Library_PoolC
AGAGTGGGTACTAAAGCTAGCTCCAGACTATCTTTTCACTAACAACAACTAGTATGTATCA
>Frequency_1_QualityScore_DBFFFDHIGJIJJJJBFCCHIIGGGHJIJJJJI>FHCHHIJG@GHEGGIGEGG@@EHHGGHFFD>B>BCBD@CDAEDEDECDDCDDDCCDCCBC_Mismatch_0_Sense_+_Library_PoolC
GAAGGCTATTAAAAGTGTATTTGCGATTCCTTTATGGGTGAAAGGCTTCGATGAAGGGCTCATAAAATATGTAGTTATTACTGCTCAGAAACCT
>Frequency_1_QualityScore_FFHHHHHJJJJJJCGIIJJJJJJJJJJJJJDGHIJJJJJIJJJJJJJJJJJIJDHIHHHHHFFFFCEECCEDDDDDDDDCDDEDEECDDDEDED_Mismatch_0_Sense_+_Library_PoolC
CTTTAAATCTGGGTGGAAGGCTATTAAAAGTGTATTTGCGATTCCTTTATGGGTGAAAGGCTTCGATGAAGGGCTCATAAAATATGTAGTTATT
>Frequency_1_QualityScore_FFGHHGDGHFGEGHJHFIHCGGHGGFHIIJJJJJIJIIIJIIIJII=FGHCHGIIJJIIHHEEHEBDFDECDCCEEDDECCDDEEEACCCC>CC_Mismatch_0_Sense_+_Library_PoolC
TCTGGGTGGAAGGCTATTAAAAGTGTATTTGCGATTCCTTTATGGGTGAAAGGCTTCGATGAAGGGCTCATAAAATATGTAGTTATTACTGCTC
>Frequency_1_QualityScore_DFHHHHHJJFHIG@FIJJJJJJJJIJFHHHIJJFJJIJJJJJJJJIJJJHHJJJJJIHHHHDEFFEEEDCEDDDCCDDECEEFDEEEDDDFDDD_Mismatch_0_Sense_+_Library_PoolC
AAATCTGGGTGGAAGGCTATTAAAAGTGTATTTGCGATTCCTTTATGGGTGAAAGGCTTCGATGAAGGGCTCATAAAATATGTAGTTATTACTG
>Frequency_1_QualityScore_FFHHHHGJJJGIEH<CHIGHHGGIIGIJJJEIJJJJJJJJJJJJIJIJJJEHHIJJIIIJIJCHEGGEGHHFHHHHDFFFFFFFECEEEDDDDE_Mismatch_0_Sense_+_Library_PoolC
CATAGTAGGGAGAGTGGGTACTAAAGCTAGCTCCAGACTATCTTTTCACTAATAACAACTAGTATGTATCATAATGTAATTTTAGTTTTTTATA
>Frequency_1_QualityScore_FFHHHHHIJJJJJIJJJJIIIIIIJFHFHDGHJGIIJIIJJGJJJIJIJIJJJIJHHHHHHFFFFFFFEEEEEDDDDCDFEFFEEEEDDDDEEE_Mismatch_0_Sense_+_Library_PoolC
ATGGAGGAGGCTCACCATAGTAGGGAGAGTGGGTACTAAAGCTAGCTCCAGACTATCTTTTCACTAATAACAACTAGTATGTATCATAATGTAA
>Frequency_1_QualityScore_FFHHHHHHJJJJHIFHCHHJGIIJJJJJJJIJJJJJGJJJJJJJJJJJIIJJJJJIJJIJJJJJHIJHHHHHHHHFFFFFFFFEEEECEEDDDD_Mismatch_1_Sense_+_Library_PoolC
ACCATAGTAGGGAGAGTGGGTACTAAAGCTAGCTCCAGACTATCTTTTCACTAATAACAACTAGTATGTATCATGATGTAATTTTAGTTTTTTA
>Frequency_1_QualityScore_B;?DFHF>CBEHEDHH9?<,3AFHH@FFH<FEH>>9?BB?*?::9?F@@ABFD8<88)).=B=F>:@G>CCAHGFEE=C>E@BDEB_Mismatch_0_Sense_+_Library_PoolC
TTTCACTAATAACAACTAGTATGTATCATAATGTAATTTTAGTTTTTTATATGTGACAAAGTCACAACTCTATCTTTAAGCAATCA
>Frequency_1_QualityScore_FDBBDFBHIJGGIJIIGGIJIFGHJJIIJJJJJIJJJJDEFGIIHJIIJIE:BDGGJGGCGDBEHHGHCBDFFDDEEEEDD@?BDDDDDDDCDD_Mismatch_0_Sense_+_Library_PoolC
ATGCTTCTCTTTAAATCTGGGTGGAAGGCTATTAAAAGTGTATTTGCGATTCCTTTATGGGTGAAAGGCTTCGATGAAGGGCTCATAAAATATG
>Frequency_1_QualityScore_FFHHHGHJJJIJJJJJJJIJJJJJIJJIIIJJJJJJJJIJJIIIGHIJIIIJHIJJJJIJGIJIJJJFHFHIHHHHHHFFFDD;BCEECB@BDC_Mismatch_1_Sense_+_Library_PoolC
TACTAAAGCTAGCTCCAGACTATCTTTTCACTAATAACAACTAGTATGTATCATAATGTAATTTTAGTTTTTTATATGTGACAAAGTCGCAACT
>Frequency_1_QualityScore_FFHHFHCFHJGIIJIJJIIIIGIGGJIIJIJJJJJJJJJJJJJJJIJIIJJJIHEHHHHHHFFFFFFFE@EFFEEEDDDEDDDDCDEFCDEDDD_Mismatch_0_Sense_+_Library_PoolC
GGAGAGTGGGTACTAAAGCTAGCTCCAGACTATCTTTTCACTAATAACAACTAGTATGTATCATAATGTAATTTTAGTTTTTTATATGTGACAA
>Frequency_1_QualityScore_FFHHHHHJJJJJJJJIJJIIJJJJJFIIJJIIIIIIIHJJIJJJJJJJJHHJJJJJJGJIGIIIGHGIHACHHEFEFFFFEEFEDEECDDDDDD_Mismatch_2_Sense_+_Library_PoolC
ACTATCTTTTCACTAATAACAACTAGCATGTATCATAATGTAATTTTTGTTTTTTATATGTGACAAAGTCACAACTCTATCTTTAAGCAATCAG
>Frequency_1_QualityScore_FDBHFFHHIIGIJIIJJIGJJJJJJGJGEIGIHGIGJJFGFFDHGIIGCHIIDHIJJJIJJJJBHFHHEBD@CDEDDDBBDDCDDDDDDDCACD_Mismatch_0_Sense_+_Library_PoolC
GCAGGCTTTGTCACTACAGAATATCAAAACTGTCGACTGGTCAGAAAATATAGCTCCATTTTGGCCAACAGTAACGAATCAACCCATGACATGG
>Frequency_1_QualityScore_FFCFHFHIIJIIJIJJJJJAFCHIJJJJJJJJJJJJJJJJJJFGGHHJJJJJJJGIIHGIJJHHHHFFFFFFFFECEECDEEDFDDDDDDDDAC_Mismatch_0_Sense_+_Library_PoolC
GGTGGAAGGCTATTAAAAGTGTATTTGCGATTCCTTTATGGGTGAAAGGCTTCGATGAAGGGCTCATAAAATATGTAGTTATTACTGCTCAGAA
>Frequency_1_QualityScore_FFHHHHHJJJJJJJJJJJJJJIJJJIJJJJJJJJJJJIJJIJJJJIJJJJJIJJJJHIJIJJJIHEHHDEFFFDDDDDDDDDDDDEEFEDCDDB_Mismatch_1_Sense_+_Library_PoolC
GCATGAAGCAAAATAAAACTATGCCAAGGGGCAAAAGAAGTATAAAACTCTCTTGGATTTCTGTGATGGAGGAGGCTCACCATAGTATGGAGAG
>Frequency_1_QualityScore_DDHB>FHHIEGI@@=F<ABGHEII?<B?9CFHDAGFFFH><B4DAFGHDCBBH)=CFGCCFHGG>=CEHAEAE>>CC>@A>CACCCAACCCACC_Mismatch_1_Sense_+_Library_PoolC
TTCCTTTATGGGTGAAAGGCTTCGATGAAGGGCTCATAAAATATGTAGTTATTACTGCTCAGAAACCTGCATTAAGCAAAATAAAACTATGCCA
>Frequency_1_QualityScore_DDDHFHFGGIIIFHGIJCABGGIGGGGHJGGC<GH>?FDFIGGGGIIIGFHGG>CHCGHGCC)=7)7@@??AAA@AAC@>>@??>CDDDDDD::_Mismatch_0_Sense_+_Library_PoolC
TGCGATTCCTTTATGGGTGAAAGGCTTCGATGAAGGGCTCATAAAATATGTAGTTATTACTGCTCAGAAACCTGCATGAAGCAAAATAAAACTA
>Frequency_1_QualityScore_FFHHHHHIJJJIJJJJGJJHIJIJJJJJJIHJIJJJJIJGH?FHIFHHIJJIIGIIJFIGJHFHGHFFFFFFFCEEDDEEDDDDDDDDDCDDED_Mismatch_0_Sense_+_Library_PoolC
TGGATTTCTGTGATGGAGGAGGCTCACCATAGTAGGGAGAGTGGGTACTAAAGCTAGCTCCAGACTATCTTTTCACTAATAACAACTAGTATGT
>Frequency_1_QualityScore_FDHHHGGIIGIGICHH>IGGHIIFHHGEEEBFHIIIFHGDGIGHIIHHIIIGIHIIIEGIGHGAGEHFFD@BD=AEECCDDEDDCDDACC@@CC_Mismatch_0_Sense_+_Library_PoolT
CATAAAATATGTAGTTATTACTGCTCAGAAACCTGCATGAAGCAAAATAAAACTATGCCAAGAGGGGCAAAAGAAGTATAAAACTCTCTTGGAT
>Frequency_7_QualityScore_EFGHGGGIJJJIJHIJJJJIIHIIHIIJIIIJHHHIGHIHIJIJIJJJIIIIJJJJJIFHIGIIJJHIIGGHHHFGEGFFFFEEDEEECDCCCC_Mismatch_0_Sense_+_Library_PoolC
AATGTAATTTTAGTTTTTTATATGTGACAAAGTCACAACTCTATCTTTAAGCAATCAGTTTATTTGCTTTTATGTGATCCTATGTTATGGAGGC
>Frequency_6_QualityScore_EFGGEGGIFGIHIHIIIIIIIIIHIHIIIIHIIIIIGHIIHHIIHHIIIHIIIHIIHGHHIHFGFFDFDABDDACDDECDCCCBCCCCABCCCC_Mismatch_0_Sense_+_Library_PoolC
AAAATATGTAGTTATTACTGCTCAGAAACCTGCATGAAGCAAAATAAAACTATGCCAAGAGGGGCAAAAGAAGTATAAAACTCTCTTGGATTTC
>Frequency_5_QualityScore_FFHHHGHIJJJJJDHHIJJJJHJIJIIIJJJJJIHIIIIHIJJIJJJJJJJIJIIJIJJIFHIGIIIJHGHIIGHGFHHGFFFFEECDDDDDCB_Mismatch_0_Sense_+_Library_PoolC
ATAATGTAATTTTAGTTTTTTATATGTGACAAAGTCACAACTCTATCTTTAAGCAATCAGTTTATTTGCTTTTATGTGATCCTATGTTATGGAG
>Frequency_5_QualityScore_FFHHHHHJJHIHJJJJIJIJJJJJIJIFIHJIIJIJJHIJJIJIIJJIJJIIJIIIIHIIIIIEGHEGGFGFFEFFEEEDEDEEEDDDDCDDDB_Mismatch_1_Sense_+_Library_PoolC
ATCATAATGTAATTTTAGTTTTTTATATGTGACAAAGTCGCAACTCTATCTTTAAGCAATCAGTTTATTTGCTTTTATGTGATCCTATGTTATG
>Frequency_5_QualityScore_EEEGGFGIFIBGHHHHHIIIFFGIFHIIIHIHHEFIGIHIHHIIGHIIHHHHHHIHFFHIIHFHHIIJJHGGJGGGGGBDCDFEEEEBBCCCDC_Mismatch_0_Sense_+_Library_PoolC
TAACAACTAGTATGTATCATAATGTAATTTTAGTTTTTTATATGTGACAAAGTCACAACTCTATCTTTAAGCAATCAGTTTATTTGCTTTTATG
>Frequency_5_QualityScore_FFGHHHHJJHIJJJJIJIJIIHIIJJIJHIIIIJJJJJJJJJJJJIIIIIIIIJHHJJIIIIJIIIIIIHGGGGGGGFGEEFEEEDCCBCBBDD_Mismatch_0_Sense_+_Library_PoolC
TAATTTTAGTTTTTTATATGTGACAAAGTCACAACTCTATCTTTAAGCAATCAGTTTATTTGCTTTTATGTGATCCTATGTTATGGAGGCAAAG
>Frequency_5_QualityScore_FFHHDGGIGFHHHIIHHIGIGIHIIHIDEGIHIIJIJIGEHHHDFIHHGIGHIIFHHHHIGGIHHHIGHEGGBEFDFFFFEEEFFEEDDDCBCC_Mismatch_0_Sense_+_Library_PoolC
CTAGTATGTATCATAATGTAATTTTAGTTTTTTATATGTGACAAAGTCACAACTCTATCTTTAAGCAATCAGTTTATTTGCTTTTATGTGATCC
>Frequency_5_QualityScore_EEGFFFEGHHIHHHEFDDEHGHGDGFGHHIHHGFIHGHGGIGDGGHFHHHGBFGGHHHIGHGHGFGFFEFHGGGFGFDEEEEDBDABCCCCABD_Mismatch_0_Sense_+_Library_PoolC
TTTTAGTTTTTTATATGTGACAAAGTCACAACTCTATCTTTAAGCAATCAGTTTATTTGCTTTTATGTGATCCTATGTTATGGAGGCAAAGTCA
>Frequency_5_QualityScore_FFHHHGGJJJJIJHIJJJJIJIIIIJJJJJJJGIIJIJJJJJIJIJIJIIIJIIIIJIEHIIIHHHGHGGFFFFEDEEEEDDEDCDDDDCA@BC_Mismatch_1_Sense_+_Library_PoolC
AATGTAATTTTAGTTTTTTATATGTGACAAAGTCGCAACTCTATCTTTAAGCAATCAGTTTATTTGCTTTTATGTGATCCTATGTTATGGAGGC
>Frequency_4_QualityScore_EFFGGGGIJIIHIIIIIJIIIEHIHGIHIIIIIJIGIGIIIIJIGGIIIIIIIIIGIGGIIIGFHIGFHDFGGGGGGGGFEEEFEEEEDBEDBC_Mismatch_0_Sense_+_Library_PoolC
CTTTTCACTAATAACAACTAGTATGTATCATAATGTAATTTTAGTTTTTTATATGTGACAAAGTCACAACTCTATCTTTAAGCAATCAGTTTAT
>Frequency_4_QualityScore_EEHHHHHIJJHIIJJJJIJIIIIJJIJIIJIIIJJIJIIIJJIIIIJJIJIJJJHIIJIIIJIIEGGFGGGGGFFFFEEEDEEEEEDCDDCDDC_Mismatch_1_Sense_+_Library_PoolC
TATCATAATGTAATTTTAGTTTTTTATATGTGACAAAGTCGCAACTCTATCTTTAAGCAATCAGTTTATTTGCTTTTATGTGATCCTATGTTAT
>Frequency_4_QualityScore_FFHHHHHIIJJJJIJJJJIIJJJJJJGIJJIIJIJJIJJJJJJJJJJIIJJIGIIIIIJJIIJJHGGHGGHGFFFFFFEEEEEDCBCCCCCDBC_Mismatch_1_Sense_+_Library_PoolC
ATTTTAGTTTTTTATATGTGACAAAGTCGCAACTCTATCTTTAAGCAATCAGTTTATTTGCTTTTATGTGATCCTATGTTATGGAGGCAAAGTC
>Frequency_4_QualityScore_EFHHGGHFHIIHIIJIGGIHIHHIIGFFHIIIJJIFFIIIIIIIIIIIHIHIIGEIIJIIJEGIIIIFGEFGGHGGGEFGFFFEEEEEEDEDAC_Mismatch_0_Sense_+_Library_PoolC
CATAATGTAATTTTAGTTTTTTATATGTGACAAAGTCACAACTCTATCTTTAAGCAATCAGTTTATTTGCTTTTATGTGATCCTATGTTATGGA
>Frequency_4_QualityScore_CEEEGFEIIFHIHIIIIIHIIIIIFIIJHGHFIGGFGDFEHEHGIHIFIEGGIHFGGIIGIFGFHGGHFEFFGHGDEFF=?>?BCDDDCBDDEA_Mismatch_0_Sense_+_Library_PoolC
ATCATAATGTAATTTTAGTTTTTTATATGTGACAAAGTCACAACTCTATCTTTAAGCAATCAGTTTATTTGCTTTTATGTGATCCTATGTTATG
>Frequency_4_QualityScore_ECGGGFFIHIFIIJJJGHFIIHIIIFHHIIHIIIIIJJIIJIIJIIIHIIIIIJJGHIHIIIJHIIIIGEGGHGEFFGFFEEEEEEDACCCCBA_Mismatch_0_Sense_+_Library_PoolC
GTAATTTTAGTTTTTTATATGTGACAAAGTCACAACTCTATCTTTAAGCAATCAGTTTATTTGCTTTTATGTGATCCTATGTTATGGAGGCAAA
>Frequency_4_QualityScore_EFHGHGGIJIIIIIIIIHIIIIGFHGFHHGHIIIJIIIHJIIIIJIIIGHIIHHGHIFIGFHHHIGGHGDGFCEEEEBCC?BCCBCDDCCD?AC_Mismatch_0_Sense_+_Library_PoolC
CTTCGATGAAGGGCTCATAAAATATGTAGTTATTACTGCTCAGAAACCTGCATGAAGCAAAATAAAACTATGCCAAGAGGGGCAAAAGAAGTAT
>Frequency_3_QualityScore_FFHFGHHJJJJJJIIIJJIJJJGIIJJIJJJJJJJJJJIIJEIIIHHIIJJJJHGIIIGGHGIJJIJEGGFHIIIGGFGFFED@BBDFEDCDDC_Mismatch_0_Sense_+_Library_PoolC
ATGTATCATAATGTAATTTTAGTTTTTTATATGTGACAAAGTCACAACTCTATCTTTAAGCAATCAGTTTATTTGCTTTTATGTGATCCTATGT
>Frequency_3_QualityScore_FFGGHHHHIHIIJIJHIHHIGIGIIIJJFHIJGHIJIIJIHHHHGGHHIIHIGIDFIIIJIIJIIHGGHHFGEEFFFFEECDDEDCCAABCBAC_Mismatch_1_Sense_+_Library_PoolC
TAATTTTAGTTTTTTATATGTGACAAAGTCGCAACTCTATCTTTAAGCAATCAGTTTATTTGCTTTTATGTGATCCTATGTTATGGAGGCAAAG
>Frequency_3_QualityScore_FFHHGGHJIIJJJJIJJJHIJIJJJIJGHIJJJJJIJJIJJJJGIJIIJJIHJJJJIJIJJJIIHIIHHGGGCEFFEFFFEDEEEDEDDEEDED_Mismatch_1_Sense_+_Library_PoolC
CTAGTATGTATCATAATGTAATTTTAGTTTTTTATATGTGACAAAGTCGCAACTCTATCTTTAAGCAATCAGTTTATTTGCTTTTATGTGATCC
>Frequency_3_QualityScore_EEGGHDDIFGIIIHIJFHIJJIJHIHGGHIHIIIGIGHFIHHHFHJIJIJHIIHIGHIIIIGGIIHIIIFGHIHGGFGEGEDDBDDEDCCDDCA_Mismatch_0_Sense_+_Library_PoolC
TCATAATGTAATTTTAGTTTTTTATATGTGACAAAGTCACAACTCTATCTTTAAGCAATCAGTTTATTTGCTTTTATGTGATCCTATGTTATGG
>Frequency_3_QualityScore_DEHHGDFGHFHIIGIIFHIHIHIHFHHHGIIJIHFIHHHHIHHGGGGIGIHIJHIHIIIIGIHHIJIHIDGHFCGGDFCEDCCDDCCDBCBCDD_Mismatch_0_Sense_+_Library_PoolC
TTTAGTTTTTTATATGTGACAAAGTCACAACTCTATCTTTAAGCAATCAGTTTATTTGCTTTTATGTGATCCTATGTTATGGAGGCAAAGTCAT
>Frequency_3_QualityScore_FAGGHHGJIJJGIHIJJJJJHIIJJIIJIIIGIGHIHHIHIIIIIJJJHHHIHIIIHIDHHHIIIGGHHGGIIHCFGFGGEFDDCD<ACC?ACD_Mismatch_0_Sense_+_Library_PoolC
GTATCATAATGTAATTTTAGTTTTTTATATGTGACAAAGTCACAACTCTATCTTTAAGCAATCAGTTTATTTGCTTTTATGTGATCCTATGTTA
>Frequency_3_QualityScore_EEHDFGHIIGGHIGIHIHIJGHDGHIIIEHIIIHIIHHEIIGHGHGHIIIJFIGHGIHHGIJHIIHIEEACDEEFFDCACDDEBCDDCCACDC?_Mismatch_1_Sense_+_Library_PoolC
ATGTATCATAATGTAATTTTTGTTTTTTATATGTGACAAAGTCACAACTCTATCTTTAAGCAATCAGTTTATTTGCTTTTAAGTGATCTTATGT
>Frequency_3_QualityScore_FFHHHHHJJJJJJJJJJJHIIJHIIJIJJJJJIIJJJJJJJHIJJJJJJJJJIJJJJJJJHIIIIJIIIHIHHHGGGGGGEEFFEEADEDDEEE_Mismatch_0_Sense_+_Library_PoolC
TTCACTAATAACAACTAGTATGTATCATAATGTAATTTTAGTTTTTTATATGTGACAAAGTCACAACTCTATCTTTAAGCAATCAGTTTATTTG
>Frequency_3_QualityScore_FEGHHHGIJJJJJJJHIIJJJJJJHJJJJJJJJJJIJIJJJHIGHIJIJIJJJIJJJIJIHIIIJIIIHIHIFGGGGGGFFFFEEDDCEEDDDD_Mismatch_0_Sense_+_Library_PoolC
GTATGTATCATAATGTAATTTTAGTTTTTTATATGTGACAAAGTCACAACTCTATCTTTAAGCAATCAGTTTATTTGCTTTTATGTGATCCTAT
>Frequency_3_QualityScore_FFHHHHHHIJJHJJJJJJIJJGJIJJJJJJHIIJJJJJJJJHIJJIJJJIIJJJIJIIJIJIJJJJHHGCFHGFFEEFEEEEEEDDDDDDDDDE_Mismatch_0_Sense_+_Library_PoolC
CAACTAGTATGTATCATAATGTAATTTTAGTTTTTTATATGTGACAAAGTCGCAACTCTATCTTTAAGCAATCAGTTTATTTGCTTTTATGTGA
>Frequency_3_QualityScore_EEGFGHHJGIHJIIHIIIGHHHIIIJIEGIHDDIHHIHIHHIHIHEGIIIJIIAGHHHIIIIIDFHGHHADEFFFFEDCCCEED>:@BC@ACDC_Mismatch_1_Sense_+_Library_PoolC
AATTTTAGTTTTTTATATGTGACAAAGTCGCAACTCTATCTTTAAGCAATCAGTTTATTTGCTTTTATGTGATCCTATGTTATGGAGGCAAAGT
>Frequency_3_QualityScore_DAFFFEGIGIIJCDDHIIJI@EAE?EHDGHIGHDGHHIIGIHIHIFHIIDDDFFIHGGGDFHCHHJHFHEHIAEEFEBEFFEEEEEEDDD@?BC_Mismatch_0_Sense_+_Library_PoolC
TAATGTAATTTTAGTTTTTTATATGTGACAAAGTCACAACTCTATCTTTAAGCAATCAGTTTATTTGCTTTTATGTGATCCTATGTTATGGAGG
>Frequency_3_QualityScore_FFHHHHHJJJIIHIJJJJIJHIJJJIJJIJJIIJJIIJJJJHJJJJJIGHIIIIIHHGHHGHHHHGFFFCEFEDFEEEEEDDDDEDEDDCDCCC_Mismatch_1_Sense_+_Library_PoolC
ATGTAATTTTAGTTTTTTATATGTGACAAAGTCGCAACTCTATCTTTAAGCAATCAGTTTATTTGCTTTTATGTGATCCTATGTTATGGAGGCA
>Frequency_3_QualityScore_FFHHHGHIHIJJJJJJJJIGFIIJJHIGHJJIIJIJJJHHIGIIIJEHIHJIIGGIHJIJEIGIGHIIIGGHIHHHHGGEEFFEC>BCCCBCCD_Mismatch_0_Sense_+_Library_PoolC
AATTTTAGTTTTTTATATGTGACAAAGTCACAACTCTATCTTTAAGCAATCAGTTTATTTGCTTTTATGTGATCCTATGTTATGGAGGCAAAGT
>Frequency_3_QualityScore_EEGHHGHGHIIGIIJJIIJJIHIIIHJIJJGIGHIJJJJJIIIIIIJJHFHIHIHJJJIHIFGIIJIIHHIHHGGCFGEEEEEEDDEDCDDDDC_Mismatch_0_Sense_+_Library_PoolC
CAACTAGTATGTATCATAATGTAATTTTAGTTTTTTATATGTGACAAAGTCACAACTCTATCTTTAAGCAATCAGTTTATTTGCTTTTATGTGA
>Frequency_3_QualityScore_EFFGHHGIGIIIGHGJIIIHIHIJJJJIIJJJIJIIJIHIEGGIIIIIIIIHHIJIJIIIJIGIIIEHIGGHIHGFGGGFFEEFFFFFEEDDDC_Mismatch_0_Sense_+_Library_PoolC
TGTATCATAATGTAATTTTAGTTTTTTATATGTGACAAAGTCACAACTCTATCTTTAAGCAATCAGTTTATTTGCTTTTATGTGATCCTATGTT
>Frequency_2_QualityScore_DCEEAFCEHEEGIGIIGEFDEGEGHCHHIIAGIIGHAE=FHHIHIIIIEIIIGIEFFEFACGEHGHIEGGGGCEADEEHECEEECECCDCADCC_Mismatch_0_Sense_+_Library_PoolC
TATCATAATGTAATTTTAGTTTTTTATATGTGACAAAGTCACAACTCTATCTTTAAGCAATCAGTTTATTTGCTTTTATGTGATCCTATGTTAT
>Frequency_2_QualityScore_FFHHHHHJIJJJGIJJJJJJJJHHIIJJJJJGHIJJJJJJJJIIJIJIIJHIIIIIJIIJIIIIIIIGIEGGGGGFEEECEEEEDEEEECDDCD_Mismatch_0_Sense_+_Library_PoolC
ACAACTAGTATGTATCATAATGTAATTTTAGTTTTTTATATGTGACAAAGTCACAACTCTATCTTTAAGCAATCAGTTTATTTGCTTTTATGTG
>Frequency_2_QualityScore_FFHHHHHJJJJJJIJJIJJJJJIJIIIJIIJJJJIJJJIJIIJJJIHGIIJJJJJHIJIJJIIIIIIJIEGIIIGGFHHGFFFEFFFEEEEECE_Mismatch_0_Sense_+_Library_PoolC
TATCTTTTCACTAATAACAACTAGTATGTATCATAATGTAATTTTAGTTTTTTATATGTGACAAAGTCACAACTCTATCTTTAAGCAATCAGTT
>Frequency_2_QualityScore_DFHGGHHIIIIIIIJJJJIJIIIIIIIJIIJJIGHIIIIIIIJJIJJJJJIIIJJGIIHIIIFIIIHHGHHGFFFEEDEEEDCDCCEDEDCCBC_Mismatch_2_Sense_+_Library_PoolC
TAATGTAATTTTAATTTTTTATATGTGACAAAGTCGCAACTCTATCTTTAAGCAATCAGTTTATTTGCTTTTACGTGATCCTATGTTATGGAGG
>Frequency_2_QualityScore_EFECFCGIIIIIIGIIIIHHFIGFFGIIEFEIGGIGGIGIIEIIIIIGFGFIHIIIICCFGHIIGHIFIGGGECGHGGECEEEABECACAACDC_Mismatch_0_Sense_+_Library_PoolC
ATGTAATTTTAGTTTTTTATATGTGACAAAGTCACAACTCTATCTTTAAGCAATCAGTTTATTTGCTTTTATGTGATCCTATGTTATGGAGGCA
>Frequency_2_QualityScore_FDGHHHHJJJIJJJJJIJIIIIIJJIJJIHIIIGIJIJJJJJJJIJIJJJJJJJJIIJHGIIJIGHHHGCECEFEEFEEEEDDEDCCABABBAC_Mismatch_1_Sense_+_Library_PoolC
GTAATTTTAGTTTTTTATATGTGACAAAGTCGCAACTCTATCTTTAAGCAATCAGTTTATTTGCTTTTATGTGATCCTATGTTATGGAGGCAAA
>Frequency_2_QualityScore_FFHHHGHIIGIIJIIJJIJGHHIIIJJJEGHJJIJJHIIIIIJIIIIEHIJIJIGIJIIIIJIJGIIIIDHHHEHFEFEEEFEEEEDEECDEEE_Mismatch_0_Sense_+_Library_PoolC
ACTAGTATGTATCATAATGTAATTTTAGTTTTTTATATGTGACAAAGTCACAACTCTATCTTTAAGCAATCAGTTTATTTGCTTTTATGTGATC
>Frequency_2_QualityScore_FFHHHHHJJJJIIIIIIIIIJJFGGIGIIJIJJJJJIIIIIIIJJGHIIJJJJIJJHIIHHEGIHHHIIHHGFFFFFFEEDACCEECDDDCCED_Mismatch_0_Sense_+_Library_PoolC
TCTTTTCACTAATAACAACTAGTATGTATCATAATGTAATTTTAGTTTTTTATATGTGACAAAGTCGCAACTCTATCTTTAAGCAATCAGTTTA
>Frequency_2_QualityScore_FFHHHHHJJJJJJIJJJJJJJJJIJJIJJJJIJJJIJJJJJIJJIJIIJJJJJIJJIDGGHGGGHHHFFEFFEDEEEDEACDDDEDDCCECDCC_Mismatch_1_Sense_+_Library_PoolC
GTTATTACTGCTCAGAAACCTGCATGAAGCAAAATAAAACTATGCCAAGAGGGGCAAAAGAAGTATAAAACTCTCTTGGATTTCTGTGATGGAG
>Frequency_2_QualityScore_FFHHGHHJJJIJIJJEHHIJIJIGHIJIIJIJJJJIJJJIFIIIIIIJICEIHGGGHIGGGIGIGCEGHGHGFFFDCAEDDCEDDCDDCCDDDA_Mismatch_1_Sense_+_Library_PoolC
TTAGTTTTTTATATGTGACAAAGTCGCAACTCTATCTTTAAGCAATCAGTTTATTTGCTTTTATGTGATCCTATGTTATGGAGGCAAAGTCATA
>Frequency_2_QualityScore_FEHGHHGEHIIJJGIGIIJIIIJJIGFGIJJJJJJJJIIIIIJJJDGIIJJJICHIJEIIIIIIIIIIHFGDFGGGE?CEECEDEFEBCEEEEE_Mismatch_0_Sense_+_Library_PoolC
TAGTATGTATCATAATGTAATTTTAGTTTTTTATATGTGACAAAGTCACAACTCTATCTTTAAGCAATCAGTTTATTTGCTTTTATGTGATCCT
>Frequency_2_QualityScore_FFHHHHHIJJIJIJJJJIIIJJIIIIIIJIJJJJJIJIJJJIIIJJJJIHIEIIIJJJJIIIIHGHGGGGFFFEEEECEDEEECDDDCCDDDDE_Mismatch_1_Sense_+_Library_PoolC
TTTTAGTTTTTTATATGTGACAAAGTCGCAACTCTATCTTTAAGCAATCAGTTTATTTGCTTTTATGTGATCCTATGTTATGGAGGCAAAGTCA
>Frequency_2_QualityScore_AEHHHHHFGIIJJIIIIIIIIIJJIJFIIIGIIIJJEIIJJJIJJJIIJJJJHHIGIIJJIJIIIGGHIEFEGGGFFEEEEEEEBABBDBCDDD_Mismatch_0_Sense_+_Library_PoolC
ATTTTAGTTTTTTATATGTGACAAAGTCACAACTCTATCTTTAAGCAATCAGTTTATTTGCTTTTATGTGATCCTATGTTATGGAGGCAAAGTC
>Frequency_2_QualityScore_FFHGHHHJJJIIJIIIIJHIIIIIIJIIJIJJJIIGIJJJJJJIIIIIGIIHIIHIFHIIIGIIIIGGACECDDDDCACCACDCCDCCBCDCCC_Mismatch_0_Sense_+_Library_PoolC
AAGGGCTCATAAAATATGTAGTTATTACTGCTCAGAAACCTGCATGAAGCAAAATAAAACTATGCCAAGAGGGGCAAAAGAAGTATAAAACTCT
>Frequency_2_QualityScore_FFHHHHHJIJJJJJJJJJIJIIIJIJJJJJJJJJIIHIJJJJJGIIJJJJJIJJIJJIIIJJIIIIIJIFIHIHGGGGGGGEEEEEEEACECED_Mismatch_0_Sense_+_Library_PoolC
TTTTCACTAATAACAACTAGTATGTATCATAATGTAATTTTAGTTTTTTATATGTGACAAAGTCACAACTCTATCTTTAAGCAATCAGTTTATT
>Frequency_2_QualityScore_FFHHHHGIIHJJJIIIIJJJJIJHIIIIIIIJGGIIJIJIJJIIIJIIGIIHHHIHIJIIJIJGIIHIIHIIGGGGGCEEDEEEEDEDEECDCC_Mismatch_0_Sense_+_Library_PoolC
AACAACTAGTATGTATCATAATGTAATTTTAGTTTTTTATATGTGACAAAGTCACAACTCTATCTTTAAGCAATCAGTTTATTTGCTTTTATGT
>Frequency_2_QualityScore_BEGHHGHIIFHGIIEIGGIIIFIIIIIIIIIIIIIIIIIIIHIIGIIIHIHHIIGHEIIIIIIIIIIIGEHAEEFFFFFCEDDDCCDCBCDDCD_Mismatch_2_Sense_+_Library_PoolC
AAAGCTAGCTCTAGACTATCTTTTCACTAATAACAACTAGCATGTATCATAATGTAATTTTTGTTTTTTATATGTGACAAAGTCACAACTCTAT
>Frequency_2_QualityScore_EEFGEBGIHGIIEGEGIGEI=BGCCEGIEGEFEHHHGIIIGHCHGECGGBHACA:CF?CCECDEDFEGGCA?CECEDADB<?6@B?576>ACBA_Mismatch_2_Sense_+_Library_PoolC
TAATTTTAATTTTTTATATGTGACAAAGTCGCAACTCTATCTTTAAGCAATCAGTTTATTTGCTTTTACGTGATCCTATGTTATGGAGGCAAAG
>Frequency_2_QualityScore_EEHGHGGIIIIJJJIIGIIJJIIHIIEGGIHGIJGIGIHIGIIIIIIIIIJIJIIIJIIICGIGHGFGGGGGEEEEEFEEEDEEDEADCDCCBA_Mismatch_1_Sense_+_Library_PoolC
ATAATGTAATTTTAGTTTTTTATATGTGACAAAGTCGCAACTCTATCTTTAAGCAATCAGTTTATTTGCTTTTATGTGATCCTATGTTATGGAG
>Frequency_2_QualityScore_FFHHGHFIIIJIJIIJHIIJGIIIIIIJIJIIHGIIEGGFIIFIJIIIIIIJEIIGFHEIGCCHEEIIIHIIIHCCEEEEFFEFADDADEEDEC_Mismatch_0_Sense_+_Library_PoolC
CACTAATAACAACTAGTATGTATCATAATGTAATTTTAGTTTTTTATATGTGACAAAGTCACAACTCTATCTTTAAGCAATCAGTTTATTTGCT
>Frequency_2_QualityScore_FFGHHHHJIIIIEIIIJIIJIIJIJJJJJJJIHIJJIIIJGIIIIIJIJJIJIJJJJIJJJIIHHHGHGCEEEFFEEEEDEEDEEEEDDDDDDE_Mismatch_1_Sense_+_Library_PoolC
TGTATCATAATGTAATTTTAGTTTTTTATATGTGACAAAGTCGCAACTCTATCTTTAAGCAATCAGTTTATTTGCTTTTATGTGATCCTATGTT
>Frequency_2_QualityScore_FFGHHHFIIJIJJIIIFIIIIJJIIGIJJJJJIJJJIJJJJJIIGIIIIIJJJJIJJJJIIIIHIHGGGDEGGEEEEEEEEEEEEEEEEEEDDD_Mismatch_1_Sense_+_Library_PoolC
AGTATGTATCATAATGTAATTTTAGTTTTTTATATGTGACAAAGTCGCAACTCTATCTTTAAGCAATCAGTTTATTTGCTTTTATGTGATCCTA
>Frequency_2_QualityScore_CDF?@ECAFACE?IEHFEEFEHEEECEHDGFGFG>CEEGFCDDAEAEGEAEC?BE;A?CCEFE=CDE?B=?A??CDBCCE?ABCECCBCC=ABA_Mismatch_0_Sense_+_Library_PoolC
AACAACTAGTATGTATCATAATGTAATTTTAGTTTTTTATATGTGACAAAGTCGCAACTCTATCTTTAAGCAATCAGTTTATTTGCTTTTATGT
>Frequency_2_QualityScore_EEFFGEHHIIIHHGHHIHHGGEEGCFHGCGHDEGGIGIIHIFCFGHGIIJGGIFIFIIEHIHGIGDHEGAGADBEBDEEDDA???B?ABCCCDE_Mismatch_1_Sense_+_Library_PoolC
TTTAGTTTTTTATATGTGACAAAGTCGCAACTCTATCTTTAAGCAATCAGTTTATTTGCTTTTATGTGATCCTATGTTATGGAGGCAAAGTCAT
>Frequency_1_QualityScore_FBHHHHHJJJJJJJIJHJJJJJIJGIJJJJJIIJJIIJJIJJIJJJJJJJJJIJJJIHIIIGHJJIGIIIHHHHHGFFFFFDFEEEDCDEEDDC_Mismatch_1_Sense_+_Library_PoolC
CATAATGTAATTTTTGTTTTTTATATGTGACAAAGTCACAACTCTATCTTTAAGCAATCAGTTTATTTGCTTTTAAGTGATCTTATGTTATGGA
>Frequency_1_QualityScore_11CA<DD>B4A<3A4FFHEBACFHEF;CECFEG3**?B0**0?0?9)88?92(88@FC4@FFA)5\;89.);?B6>@CADAABB@>A@B3;@@B_Mismatch_1_Sense_+_Library_PoolC
CTAGTATGTATCATAATGTAATTTTAGTTTTTTATATGTGACAAAGGCACAACTCTATCTTTACGCAATCAGTTTATTTGCTTTTATGTGATCC
>Frequency_1_QualityScore_BDDBFFHEHGGIGEFHHGF9DFHIGHGIFDEFGHD>FGGEDDGHBD?FBCFEHFHIGHBGF@FAC@77=@AAA?;;@@DD@E:CC@BCACCDA?_Mismatch_2_Sense_+_Library_PoolC
CTAGACTATCTTTTCACTAATAACAACTAGCATGTATCATAATGTAATTTTTGTTTTTTATATGTGACAAAGTCACAACTCTATCTTTAAGCAA
>Frequency_1_QualityScore_FFHHHHHJJIIJJJJJJJHIJJJJIJJJJJJJJJJJJHIIJJJJJJJJIJJJJJBHIIJIJJIGGIJJJHGHHGHHFFFFFFFEEEBEDEEEDC_Mismatch_1_Sense_+_Library_PoolC
ATCATAATGTAATTTTTGTTTTTTATATGTGACAAAGTCACAACTCTATCTTTAAGCAATCAGTTTATTTGCTTTTAAGTGATCTTATGTTATG
>Frequency_1_QualityScore_DDDDDDDEE4CE?FBD>:3A3AE+2AB?CEFEBF9:<:9CD*:?DD:*:D7@?DB@=BC<B;@37=;A4)3-=A?AC3?>AAAD36@A@3>A>>_Mismatch_1_Sense_+_Library_PoolC
ATCTTTTCACTAATAACAACTAGGATGTATCATAATGTAATTTTAGTTTTTTATATGTGACAAAGTCACAACTCTATCTTTAAGCAATCAGTTT
>Frequency_1_QualityScore_FDHDHHHEBGDHGBEDGDBCBEBEEHHC>BEHGHI9GDHIIIIIHDAGDHEHAADC=C=;A7?ACE>B;?@@CC>>@6@@CCCA>C@CCC:A@?_Mismatch_1_Sense_+_Library_PoolC
TATTACTGCTCAGAAACCTGCATGAAGCAAAATAAAACTATGCCAAGAGGGGCAAAAGAAGTATAAAACTCTCTTGGATTTCTGTGATGGAGGA
>Frequency_1_QualityScore_=D:D??FEBE@FEFD<AFB9?C@<GDFD9?CGFFCEGFIF?BGCFFFIB?@BFEDGG9C.=@DFEEBFFEFFFFDD>D>;@>B>A@>>A;ADEA_Mismatch_0_Sense_+_Library_PoolC
TCACTAATAACAACTAGTATGTATCATAATGTAATTTTAGTTTTTTATATGTGACAAAGTCACAACTCTATCTTTAAGCAATCAGTTTATTTGC
>Frequency_1_QualityScore_FFHHHHHJJJJJEHIDHIGIJJJJIIIIJIJJJJJJIJFGHIGHIJIIIFFHHHHG7@;@CEEEDDDDDDEDDAACCCDA@BDDDDCDEDDBDE_Mismatch_2_Sense_+_Library_PoolC
ATGACATGGGGGAGGATTATGCTTCTCCTTAAATCTGGGTGGAAGGCTATTAAAGGTGTATTTGCGATTCCTTTATGGGTGAAAGTCTTCGATG
>Frequency_1_QualityScore_D;:DFFC:AC,<AB@DHHHECHECFDFFG?C?GGIEFFGEBDFFEDFFIFCEIII;DDAEFFEAEFBCDDDDBA>>ADABDDBB@@@AB@@B:A_Mismatch_0_Sense_+_Library_PoolC
AACTAGTATGTATCATAATGTAATTTTAGTTTTTTATATGTGACAAAGTCGCAACTCTATCTTTAAGCAATCAGTTTATTTGCTTTTATGTGAT
>Frequency_1_QualityScore_FFGHHGHJJGIIJJJGIIJIGIIIJJIJIJJIJIFICHEHJIIFHIIJGGAGHHIIIIIJJDFEEEHHF<3?BABB@BDDDBDCDD>BACBDDB_Mismatch_0_Sense_+_Library_PoolC
CCTGCATGAAGCAAAATAAAACTATGCCAAGGGGCAAAAGAAGTATAAAACTCTTGGATTTCTGTGATGGAGGAGGCTCACCATAGTAGGGAGA
>Frequency_1_QualityScore_D;,,2ADCEBB?AB<<E3C+C@E<<?C?<F9<?*?1*::?CD;:1?DB0?DBEEI@B8)).8.@4@7)57@==7)7AD;3?>7;@AAAAB@AA;_Mismatch_0_Sense_+_Library_PoolC
TTTTCACTAATAACAACTAGTATGTATCATAATGTAATTTTAGTTTTTTATATGTGACAGAGTCACAACTCTATCTTTAAGCAATCAGTTTATT
>Frequency_1_QualityScore_DFHFHHGIHIJGI@HHJGGIIIJJIIJIJIJIIJJIIGGGHJIIIIJIJJJJIGGGHIGEEEBDDFDE@;BCCACCDDDCCCCCCCCC@CCCDA_Mismatch_1_Sense_+_Library_PoolC
ATGTATTTATTACTGCTCAGAAACCTGCATGAAGCAAAATAAAACTATGCCAAGAGGGGCAAAAGAAGTATAAAACTCTCTTGGATTTCTGTGA
>Frequency_1_QualityScore_FDHCFFHIIJJIIJJIJIJJJIIBGGIIDIJIGHIIIIIJJIJIJJJJIIHIIICHEGFII3@EHIJGIHIHFFHFFFB?BDD??CBA>>ACBF_Mismatch_0_Sense_+_Library_PoolC
TCGATGAAGGGCTCATAAAATATGTAGTTATTACTGCTCAGAAACCTGCATGAAGCAAAATGAAACTATGCCAAGAGGGGCAAAAGAAGTATAA
>Frequency_1_QualityScore_EFHHHHHJJJJJJGIJIGIIJGIIHIJIIJJJJJJJJJ<GHHJJIHIJGIIJIGIIJJJJJJJEIJGHIDGGGHHHHHFHFFDEDCCCCEEEEE_Mismatch_0_Sense_+_Library_PoolC
TTTAGTTTTTTATATGTGACAAAGTCACAACTCTATCTTTAAGCAATCAGTTTATTTGCTTTTATGTGATCCTATGTTATGGAGTCAAAGTCAT
>Frequency_1_QualityScore_FFFFHHHJJJJJJJJJJJJIHJICGGEHIJJIJJJJJJJIJJIJJJJJIJJJJJJJJIJJIGIIJIJJHHHHHFFFFDDDDDDDDBDDCCD_Mismatch_0_Sense_+_Library_PoolC
CGATGAAGGGCTCATAAAATATGTAGTTATTACTGCTCAGAAACCTGCATGAAGCAAAATAAAACTATGCCAAGAGGGGCAAAAGAAGTAT
>Frequency_1_QualityScore_FFHHHHHJJJJJJJJJIHHJJHIJJJJJJJJIIJJJJJJJGIJJJJJJJJJIJJIIHIJHHEIIHHHFFFFFFFEEEDDEDDDDDCDEEDDEED_Mismatch_0_Sense_+_Library_PoolC
TCACTAATAACAACTAGTATGTATCATAATGTAATTTTAGTTTTTTATATGTGACAAAGTCGCAACTCTATCTTTAAGCAATCAGTTTATTTGC
>Frequency_1_QualityScore_FDHHHHHIJJJJJIJJJJJJJJIJJJIJJJJJJJIJJHIJJJJJJJIJIJIJJJJJIJJJJJIJHHGHHDEFFFFEDEEEEDDCBBBDDDDDDD_Mismatch_0_Sense_+_Library_PoolC
GTGAAAGGCTTCGATGAAGGGCTCATAAAATATGTAGTTATTACTGCTCAGAAACCTGCATGAAGCAAAATAAAACTATGCCAAGAGGGGCAAA
>Frequency_1_QualityScore_FFHHHHHJJJJJJIJJJJJJJIIHHIJJIIIIJJJIJFHIIJJJHIFIJGIIIEIJJIJIJJJJJHIGIGAEFFFDFFFEDECEEDDDDDDDEE_Mismatch_1_Sense_+_Library_PoolC
ATCTTTTCACTAATAACAACTAGTATGTACCATAATGTAATTTTAGTTTTTTATATGTGACAAAGTCGCAACTCTATCTTTAAGCAATCAGTTT
>Frequency_1_QualityScore_FFGHHGHJIIJJJJIJJIHGIHJJJJIJJJJJJJJJJJGIJJIJIIEHIIIIIFIJJJJJJJJIJJJGGHHHCEFDFFFFECEEEEDDDDDDED_Mismatch_2_Sense_+_Library_PoolC
CTAGTATGTATCATAATGTAATTTTAATTTTTTATATGTGACAAAGTCGCAACTCTATCTTTAAGCAATCAGTTTATTTGCTTTTACGTGATCC
>Frequency_1_QualityScore_FFHHHHHJJJJJJJJJJJJJJJJJJJJJJJJIJJIJJJJIJIJJJJJIJJJJJJJJJIJJJJJJJJJHHEHHHFFFFFFEEDCEDDDDD_Mismatch_0_Sense_+_Library_PoolC
AAAGGCTTCGATGAAGGGCTCATAAAATATGTAGTTATTACTGCTCAGAAACCTGCATGAAGCAAAATAAAACTATGCCAAGAGGGGCA
>Frequency_1_QualityScore_FFHHHHHJJJJJJJJCHIIHIIJJJJJJJIIGIIJJJJGIJIJJJJIJJJIJJJJJJGIIJJJJJJJJJJJHHHHHHHFFFFFEEDDEEEEDDD_Mismatch_1_Sense_+_Library_PoolC
CCTAATAACAACTAGTATGTATCATAATGTAATTTTAGTTTTTTATATGTGACAAAGTCACAACTCTATCTTTAAGCAATCAGTTTATTTGCTT
>Frequency_1_QualityScore_FFHHFH<EHGGGHCEDHIICGGIBHHGEDDGHIGHGEGGGGHIIIIII@FGHIEGGHIDGHIIHGHFHH>DE_Mismatch_1_Sense_+_Library_PoolC
AATGTAATTTTAGTTTTTTATATGTGACAAAGTCGCAACTCTATCTTTAAGCAATCAGTTTATTTGCTTTTA
>Frequency_1_QualityScore_FFGHHHGJIIJIJJJJJIJIJJJJIIIIJIJJJJJJIJIJJHIGIIIJIJJGGAEGGGGHGGIIJIIIJIHHGGEFFFFDFFCCCDCCCCDDDD_Mismatch_2_Sense_+_Library_PoolC
GCTAGCTCTAGACTATCTTTTCACTAATAACAACTAGCATGTATCATAATGTAATTTTTGTTTTTTATATGTGACAAAGTCACAACTCTATCTT
>Frequency_1_QualityScore_FFHHHHHJJJJJJJHIIJIIIJJJIJJJJJJJJFHIJJJJJEIJHIIIIJJJIIEGIIJIJJJJJJJHHHGHHFFFFFEEEEEEEEEDDDDDDD_Mismatch_2_Sense_+_Library_PoolC
TAACAACTAGCATGTATCATAATGTAATTTTTGTTTTTTATATGTGACAAAGTCACAACTCTATCTTTAAGCAATCAGTTTATTTGCTTTTAAG
>Frequency_1_QualityScore_DDHBDHHIFGHCFBHIDHGGIIIIDIEHIGIGHIHIIJJDHIIIIEDGHII>@FGGGGHHEHCEGEEAA?@CFFDFEEDECEDDACCDCCCECA_Mismatch_0_Sense_+_Library_PoolC
GTGAAAGGCTTCGATGAAGGGCTCATAAAATATGTAGTTATTACTGCTCAGAAACCTGCATGAAGCAAAATAAAACTCTCTTGGATTTCTGTGA
>Frequency_1_QualityScore_FFHHHHHJJJJIJJJJJJJJJJHIIJJJJJJJIIGIIJJJJGHJJJJJJIJJIJJJJGGHHIIHGGHHFDDEFFEEEACDECCDDDCDDDDDEE_Mismatch_2_Sense_+_Library_PoolC
TTCACTAATAACAACTAGCATGTATCATAATGTAATTTTTGTTTTTTATATGTGACAAAGTCACAACTCTATCTTTAAGCAATCAGTTTATTTG
>Frequency_1_QualityScore_FFHHHHHJJJJJJHIJJJJIIHJJGIJJJJJJIIJJJJJJJJJJJJJJJIJJJJJJJJHIJJJJJJHHHHHHDFFFFFFEEEEEEEEEDDCDDD_Mismatch_1_Sense_+_Library_PoolC
AATGTAATTTTTGTTTTTTATATGTGACAAAGTCACAACTCTATCTTTAAGCAATCAGTTTATTTGCTTTTAAGTGATCTTATGTTATGGAGGC
>Frequency_1_QualityScore_FFHHHHHJJJJJJJJJJJJJJJJJJJJIIJJJJIJJIIJIJJJJJJGIIJJJJJJJJJJJIIGJJJJIIGHHEHHFFFFFFFDEDEEEDDDDDD_Mismatch_2_Sense_+_Library_PoolC
ATCTTTTCACTAATAACAACTAGCATGTATCATAATGTAATTTTTGTTTTTTATATGTGACAAAGTCACAACTCTATCTTTAAGCAATCAGTTT
>Frequency_1_QualityScore_FDHFAFHIBGBAI<CHIHHHGGIFIGHDHGIIEHGIIGFCGGECEBDGEAFGHIHEHIIIIICGGFEHFHE?ACDFFFEEEEECACC@CCCDCC_Mismatch_2_Sense_+_Library_PoolC
TAGTATGTATCATGATGTAATTTTAGTTTTTTATATGTGACAAAGTCGCAACTCTATCTTTAAGCAATCAGTTTATTTGCTTTTATGTGATCCT
>Frequency_1_QualityScore_FFHHHHHJJJJJJHJJIJJJJIIJJJJJIJIJJIJJJIJJJIJJJJJIIJJJJJJJJJIJIJJJJJIEHHFHHHFEFFFFEDEDEEEDDDDDDE_Mismatch_1_Sense_+_Library_PoolC
ATGTATCATAATGTAATTTTAGTTTTTTATATGTGACAAAGTCGCAACTCTATCTTTAAGCAATCAGTTTATTTGCTTTTATGTGATCCTATGT
>Frequency_1_QualityScore_DDDFFHFHIJIJBEIEHGAHDG>D>H>FFDGGBGHGGCHBGFA@GGHIEHEIEGHICHGJI:B@DGE8=:B;;>ABEECDCDDDDDDDCACC@C_Mismatch_0_Sense_+_Library_PoolC
TCATAAAATATGTAGTTATTACTGCTCAGAAACCTGCATGAAGCAAAATAAAACTATGCCAAGAGGGGCAAAAGAAGTATAAAACTCTCTTGGA
>Frequency_1_QualityScore_FFHHHHHJJJJJJJJHIJIIJJJJJJJJJJIIJJJJIIIJJJJJJIJJGIJJJJJHIIJIIIIJIIHHFHHHGFFFFDCEEDEEEDDDEECDDD_Mismatch_1_Sense_+_Library_PoolC
CTAATAACAACTAGTATGTATCATAATGTAATTTTAATTTTTTATATGTGACAAAGTCGCAACTCTATCTTTAAGCAATCAGTTTATTTGCTTT
>Frequency_1_QualityScore_FFFHHHFGIIGIJJIJIIIJJIJJGHIJJJJJJIJJHIIIIHGIHIGGGGIJIJJJJJIIGGGIJH@EHEEHCHEDFFFFFFDEEECDEEECCD_Mismatch_0_Sense_+_Library_PoolC
AGTATGTATCATAATGTAATTTTAGTTTTTTATATGTGACAAAGTCACAACTCTATCTTTAAGCAATCAGTTTATTTGCTTTTATGTGATCCTA
>Frequency_1_QualityScore_DFHGHHHJIJJJJJJIJJJJIJJJJJJJJJJJJJJJJJJJJJJJJGIIIJGHGGHHHHFFFFFFFEECEEEEDDDDDDDDDDEDDDDBDDDDDD_Mismatch_1_Sense_+_Library_PoolC
TGAGGATGTCGCAGGCTTTGTCACTACAGAATATCAAAACTGCCGACTGGTCAGAAAATGTAGCTCCATTTTGGCCATCAGTAACGAATCAACC
>Frequency_1_QualityScore_DFHHFHHJJJJJJJIIIIJJJJIHIJJJJJJIJJIIIIIIJJIJIJIJJJJIJJJJJJIIJIJIJJIJCHEEHHHHFDFFFFECDEEEEECDDD_Mismatch_0_Sense_+_Library_PoolC
TATGTATCATAATGTAATTTTAGTTTTTTATATGTGACAAAGTCACAACTCTATCTTTAAGCAATCAGTTTATTTGCTTTTATGTGATCCTATG
>Frequency_1_QualityScore_FFHHHHHJJJJJJJJJJJJJJJJJJJJJJJJJJIJJJJJJJJJJJIJJJJJJJJJIIIHIJHHFFFFDEACEFEDEDDCCDCDDDDACDDDEDD_Mismatch_0_Sense_+_Library_PoolC
ATATGTAGTTATTACTGCTCAGAAACCTGCATGAAGCAAAATAAAACTATGCCAAGAGGGGCAAAAGAAGTATAAAACTCTCTTGGATTTCTGT
>Frequency_1_QualityScore_FFHHHHHJJHIIJJJJJIJJJJJJJJIJJHIIIJIIJGIIIIIJIJIIIJJJIJJJJJJJJJIHIHEHHHHHFFFFFFDDEDEEDDDDDDDEED_Mismatch_2_Sense_+_Library_PoolC
ATCATAATGTAATTTTAATTTTTTATATGTGACAAAGTCGCAACTCTATCTTTAAGCAATCAGTTTATTTGCTTTTACGTGATCCTATGTTATG
>Frequency_1_QualityScore_FFHHHHHEIGIEH>IHIIEEEHHGIIGIIIIJECDFFGGIG?GIIJIIDHCAHAGIGICGHHIIJ=AEEAECE@BDDFDEDCEEDEEC_Mismatch_1_Sense_+_Library_PoolC
GTATCATAATGTAATTTTAGTTTTTTATATGTGACAAAGTCGCAACTCTATCTTTAAGCAATCAGTTTATTTGCTTTTATGTGATCCA
>Frequency_1_QualityScore_FFHHHGHIJJJJJJJJHHHGIIJIIIHIHIIJJIGIIJJIIIJJJCHIIHJJJJGGHAGIHIIIGHHHHHGFFFFFFFDDCEEEDDCFEDDDEF_Mismatch_1_Sense_+_Library_PoolC
CTCACTAATAACAACTAGTATGTATCATAATGTAATTTTAGTTTTTTATATGTGACAAAGTCGCAACTCTATCTTTAAGCAATCAGTTTATTTG
>Frequency_1_QualityScore_FFHHHHHJJIJIJIJHIIIFJIIJJJJJJGGIIIIJJJGGIJIJJIIIIIIIIIGHHHIGIGGIIIJJIHGIHHHGHHFFFFFBEDCDEDEDDD_Mismatch_0_Sense_+_Library_PoolC
ACTAATAACAACTAGTATGTATCATAATGTAATTTTAGTTTTTTATATGTGACAAAGTCACAACTCTATCTTTAAGCAATCAGTTTATTTGCTT
>Frequency_1_QualityScore_FFHFHDFHIEEDHHIIIGGH>FBEFGGGHGHGIIIIIIIIIIIIICHIFHBFGEHGHGIIIGHIIIIHHHHHGFFEFDDCCCBB;?BBCC@BC>_Mismatch_0_Sense_+_Library_PoolC
GGCTTCGATGAAGGGCTCATAAAATATGTAGTTATTACTGCTCAGAAACCTGCATGAAGCAAAATAAAACTATGCCAAGAGGGGCAAAAGAAGT
>Frequency_1_QualityScore_>DFHHHHJIIHIBHHIIGG?F*?FG:DGHIJJJJJJJGIDFGG@HIEHIIIJJGCECACHDAAEEEFDECCDC>CDDDDCDDCBDCDFDDCD??_Mismatch_1_Sense_+_Library_PoolC
GGCTCACCATAGTAGGGAGAGTGGGTACTAAAGCTAGCTCTAGACTATCTTTTCACTAATAACAACTAGCATGTATCATAATGTAATTTTTGTT
>Frequency_1_QualityScore_FFHHHHHJJJJJJJHIJIJJJJJJJJJJJIJJJJJJJJJJJJHHJIIIJJIJGIJJIJJJIJIHIGIJHFDDCEEDBDDACDDD@CDDDDDDDD_Mismatch_0_Sense_+_Library_PoolC
GCTCATAAAATATGTAGTTATTACTGCTCAGAAACCTGCATGAAGCAAAATAAAACTATGCCAAGAGGGGCAAAAGAAGTATAAAACTCTCTTG
>Frequency_1_QualityScore_FFHHHHFJIGEHHHHIIJGGJGIIIIIJJJJIIJJJJBHIIIGIJHJHIJGHIIGGIGJJJJJJJJIJHCEHEFFFCFFFECECCDEDDDCCCD_Mismatch_2_Sense_+_Library_PoolC
ACAACTAGCATGTATCATAATGTAATTTTTGTTTTTTATATGTGACAAAGTCACAACTCTATCTTTAAGCAATCAGTTTATTTGCTTTTAAGTG
>Frequency_1_QualityScore_FFHHHHHJDHIIHIGIJJFHIIJJJJIGGIJJJJJJJJIIIGGDGHGHIGHGJJJJIGIIGHFGHGHFFDFFCFEAEEEEDCCDDC@CDDDFDE_Mismatch_2_Sense_+_Library_PoolC
CTAGCATGTATCATAATGTAATTTTTGTTTTTTATATGTGACAAAGTCACAACTCTATCTTTAAGCAATCAGTTTATTTGCTTTTAAGTGATCT
>Frequency_1_QualityScore_DD6<C+:)9B9D9FGC@??@9FDGB<BBF><*?<BE)8=BEGGAFD@GGHHFHCCA3B3?>(>ACCCCCCCC@3;C:>?9<@=<59(89A?B>:_Mismatch_1_Sense_+_Library_PoolC
GGCTTCGATGAAGGGCTCATAAAATATGTAGTTATTTCTGCTCAGAAACCTGCATGAAGCAAAATAAAACTATGCCAAGAGGGGCAAAAGAAGT
>Frequency_1_QualityScore_FFHGHFHIIJJIJIFGJIHJJGIHHHJJJGJGJJIIJJJJHIHIIJIFGGIIJJGIIJIIJGIIIIEGHCEHHDFFFFFDECEDCEEEEDDDDD_Mismatch_1_Sense_+_Library_PoolC
TATGTATCATAATGTAATTTTAGTTTTTTATATGTGACAAAGTCGCAACTCTATCTTTAAGCAATCAGTTTATTTGCTTTTATGTGATCCTATG
>Frequency_1_QualityScore_?DDDDDF?EHIIGIEIEHIIIII@F?E@DHGG@DGGH<FF@HIGGIIIIIGIDHDHH=D@DHIHHHGC>@DDFFDFEEDAC@@CAACDDC@:98_Mismatch_1_Sense_+_Library_PoolC
TAATGTAATTTTAGTTTTTTATATGTGACAAAGTCGCAACTCTATCTTTAAGCAATCAGTTTATTTGCTTTTATGTGATCCTATGTTATGGAGG
>Frequency_1_QualityScore_FFHHHHHJJJJJJJJJJJJIIIJIIHJJJIJGHIJJJJHIJJJJJJIJJIJJJIJJJIJIIIIJIHHHHGHHFFFFFFEDEEEADECDDEEDDD_Mismatch_2_Sense_+_Library_PoolC
ACTAATAACAACTAGCATGTATCATAATGTAATTTTTGTTTTTTATATGTGACAAAGTCACAACTCTATCTTTAAGCAATCAGTTTATTTGCTT
>Frequency_1_QualityScore_DDAHHHHGDHIJGIJGGHII@FGHIIJGGHIDCHIIIJJIJIIGHIEGIGIII@GGG@=@DDHGEG=EE?=BFFEEDBCEEDC;>5>?BBB?C>_Mismatch_2_Sense_+_Library_PoolC
ACTAAAGCTAGCTCCAGACTATCTTTTCACTAATAACAACTATTATTTATCATAATGTAATTTTAGTTTTTTATATGTGACAAAGTCGCAACTC
>Frequency_1_QualityScore_FFHHHHHJJJJJJJJJJIJIIJJJIJJJIIIJJJJJJJIJIJJJJDGIJIJJGHFHGEHFFFFFFFEEEEEEEEEDDCDDCDDEDDCDBBBBDD_Mismatch_2_Sense_+_Library_PoolC
TAATTTTATTTTTTTATATGTGACAAAGTCGCAACTCTATCTTTAAGCAATCAGTTTATTTGCTTTTATGTGATCCTATGTTATGGAGGCAAAG
>Frequency_1_QualityScore_FFHHHHHEHJJJJJHHJJJJJJIJJIJIIJIJJIHGIGIIJJJJJJJJJJJIJJJJJJJHHHGHHHHFFDFFFEEDF_Mismatch_1_Sense_+_Library_PoolC
TAATGTAATTTTAGTTTTTTATATGTGACAAAGTCGCAACTCTATCTTTAAGCAATCAGTTTATTTGCTTTTATGTA
>Frequency_1_QualityScore_FDHHHHHJJJJIJJJJJJJJJJJJJJIJJJJJJJJJJJJIIJJJJJJJJJJIJJJJJJJJJJJJJCHHHHHHHFFFFFFEEDFEDEEDCDDDEE_Mismatch_1_Sense_+_Library_PoolC
GTATCATAATGTAATTTTAGTTTTTTATATGTGACAAAGTCGCAACTCTATCTTTAAGCAATCAGTTTATTTGCTTTTATGTGATCCTATGTTA
>Frequency_1_QualityScore_DFHHHHHIFFHFIJIJJJFHI3CAE<CHFHFFHHHEHIIIIIGFDGGIGHIGHIJIHGIGGIHFGGHHGAEHFDFFFEFECEEEEDDD;@@>AC_Mismatch_0_Sense_+_Library_PoolC
CTTTTCACTAATAACAACTAGTATGTATCATAATGTAATTTTAGTTTTTTATATGTGACAAAGTCGCAACTCTATCTTTAAGCAATCAGTTTAT
>Frequency_1_QualityScore_FFHHHHHIJJJJJJJJIJJJJJJJGJJJJJJJJJJHIIJJJJIJJJJJJJIJJIIIJJJIIEHHHHHHHHFFFFFFE>CCCEEEDDDDEDDDDA_Mismatch_1_Sense_+_Library_PoolC
CATAATGTAATTTTAGTTTTTTATATGTGACAAAGTCGCAACTCTATCTTTAAGCAATCAGTTTATTTGCTTTTATGTGATCCTATGTTATGGA
>Frequency_1_QualityScore_FFHHHHHHIJJJJJJIJJIJJJIJJJHIJJIHIJJJIJIJJJIGIGIJJJJJEHIIJJJJIIJJHH_Mismatch_1_Sense_+_Library_PoolC
ATTTTAGTTTTTTATATGTGACAAAGTCGCAACTCTATCTTTAAGCAATCAGTTTATTTGCTTTTA
>Frequency_1_QualityScore_FFHGGHGJGGIEHFDFGIIHBCHHGIIIIIIIIJDGCHCHHJIJIIJIIHGEJGIIGHGCAGIIIEHIJJHG:EEEHFHFF?BDCE@CEDDEAC_Mismatch_0_Sense_+_Library_PoolC
TAATAACAACTAGTATGTATCATAATGTAATTTTAGTTTTTTATATGTGACAAAGTCACAACTCTATCTTTAAGCAATCAGTTTATTTGCTTTT
>Frequency_1_QualityScore_;DD><2<EEDEEEDDEEEEIIEDE>EEEEIFDD1??D@>DEIIIC@DEICEIEC>CD@A=7@CECACDDDCD_Mismatch_0_Sense_+_Library_PoolC
TAATGTAATTTTAGTTTTTTATATGTGACAAAGTCACAACTCTATCTTTAAGCAATCAGTTTATTTGCTCTA
>Frequency_1_QualityScore_FFHHHHHJJJHGIHIIJJJJIJJJJJJJJJJJJIIIJJJJJJIJJJJJJJJIGIJIJJJIJIJJIHHFDDEEDEECCDEEEDDCDCCCDCDDDD_Mismatch_0_Sense_+_Library_PoolC
ATAAAATATGTAGTTATTACTGCTCAGAAACCTGCATGAAGCAAAATAAAACTATGCCAAGAGGGGCAAAAGAAGTATAAAACTCTCTTGGATT
>Frequency_1_QualityScore_FFHHHHHHIJJGJJJJJJIJGJIJJJJJJJGIJJJJJJIJJIJJJJJIJHIJJJJJJJJJJJIJJJJIJIIHHHHEHFFFFFFFDEEECEEDEE_Mismatch_1_Sense_+_Library_PoolC
CAACTAGTATGTATCATAATCTAATTTTAGTTTTTTATATGTGACAAAGTCACAACTCTATCTTTAAGCAATCAGTTTATTTGCTTTTATGTGA
>Frequency_1_QualityScore_DDC>,AFFB<CC::C>EFCCFA@BEEFF<?C@F@GADF;F?BD?DD;99*?BBDDFEG<B:=@=8@CEEEEEFEEEE;3AA>7?@B;;@_Mismatch_0_Sense_+_Library_PoolC
TGTATCATAATGTAATTTTAGTTTTTTATATGTGACAAAGTCACAACTCTATCTTTAAGCAATCAGTTTATTTGCTTTTATGTGATCCT
>Frequency_1_QualityScore_FDHHDDHGIIIIIIIIIIIIIIEICFHIIIIIIIIIIIHIIIIDGIIGIIDIHIIGIGIIGGGGIIIHHGHHHFFFEFDFDEEEDDDDDDDDDD_Mismatch_1_Sense_+_Library_PoolC
GTATGTATCATAATGTAATTTTAGTTTTTTATATGTGACAAAGTCGCAACTCTATCTTTAAGCAATCAGTTTATTTGCTTTTATGTGATCCTAT
>Frequency_1_QualityScore_FFHHHHHJIJJJJJJJJIIJIJJJJIJJJJJJJIIJJJJIJJJJJIJJJIJJJJJJJJIJJEHIHHHHEBDFDDDBBCABBCACEFFECDDDDD_Mismatch_0_Sense_+_Library_PoolC
AGGGCTCATAAAATATGTAGTTATTACTGCTCAGAAACCTGCATGAAGCAAAATAAAACTATGCCAAGAGGGGCAAAAGAAGTATAAAACTCTC
>Frequency_1_QualityScore_FFHHGHFGHIHGJJGIJJJJHIGJIJJJJEHGJJJJJGIGHHEGIIJJGHHGIJIJJJIIJDEHIIDIJIHIIJEHHHHGHFFFFFFCEEDFEE_Mismatch_0_Sense_+_Library_PoolC
AACTAGTATGTATCATAATGTAATTTTAGTTTTTTATATGTGACAAAGTCACAACTCTATCTTTAAGCAATCAGTTTATTTGCTTTTATGTGAT
>Frequency_1_QualityScore_DBF<FFH?A9@AHHABCIAFGE?FHIGFGAHGC?F9BDEDA?FHIBGHIGEEGGECCHGHGHII@FGGGECH@=EC??=)7@DD_Mismatch_0_Sense_+_Library_PoolC
CATAATGTAATTTTAGTTTTTTATATGTGACAAAGTCACAACTCTATCTTTAAGCAATCAGTTTATTTGCTTTTATGTGATCCA
>Frequency_1_QualityScore_FFHHHHHJJJJGHHIJHJHICFHJCGGIJJJIJJJJJJJJJJJJIJJJJJJJJJJIIJIJJJJJHHGHHFFFFFFFEEEEEEDFDEEEDDDDDD_Mismatch_1_Sense_+_Library_PoolC
GCTCACCATAGTAGGGAGAGTGGGTACTAAAGCTAGCTCTAGACTATCTTTTCACTAATAACAACTAGCATGTATCATAATGTAATTTTTGTTT
>Frequency_1_QualityScore_FDFFDHDG@BHBFFDGFGHGDAEBDDH7B>F4?CF<CB>@FEGIG=DHHEE?AHEEC>@;?B;BCC;?CC>;;CACDCD@AC>CC>>CCDCCCD_Mismatch_1_Sense_+_Library_PoolC
GAGGCTCACCATAGTAGGGAGAGTGGGTACTAAAGCTAGCTCTAGACTATCTTTTCACTAATAACAACTAGCATGTATCATAATGTAATTTTTG
>Frequency_1_QualityScore_FFHHHHHFEHIGJIIGJCEHIIIJJIFHJIIIEHGHGIIJJJJIJIGHGIIJJJJJJJJJIFJJHGHHHAHEFF3?DCCEEEEC>??BDADDAC_Mismatch_1_Sense_+_Library_PoolC
ATTTTAGTTTTTTATATGTGACAAAGTCGCAACTCTATCTTTAAGCAATCAGTTTATTTGCTTTTATGTGATCCCATGTTATGGAGGCAAAGTC
>Frequency_1_QualityScore_=<<CDDBDG?CGHBGIBDGHIIIGIIGGHHGGCGHGCFGIDGGIEGHHHII@GII@CEEEHHEEEEEE;>AA@CCCD:@C99<@B395;;@@9?_Mismatch_0_Sense_+_Library_PoolC
GTGAGGATGTCGCAGGCTTTGTCACTACAGAATATCAAAACTGTCGACTGGTCAGAAAATATAGCTCCAAGAAATATGGAGCCCATGTTGAGGG
>Frequency_1_QualityScore_FDHHHHGHJJJJJJIIHIIJIIIJJIGIIIGIIIJJGIIGHIJJJIJIIJGHHGIIIHHJFHHHGDFFFCDFFEDEEEEDDDDDCCDEDDEECD_Mismatch_1_Sense_+_Library_PoolC
GACTAATAACAACTAGTATGTATCATAATGTAATTTTAGTTTTTTATATGTGACAAAGTCACAACTCTATCTTTAAGCAATCAGTTTATTTGCT
>Frequency_1_QualityScore_FFHHHHHJJJJHJJJJJJJIIJIJJJJJJJHHJJIJJJJJJJJJJJJJJJJIJJJJGHJJJJJJIIJJJIGIHHHHGHHFFFFFFFEDCCCDDD_Mismatch_0_Sense_+_Library_PoolC
TGTAATTTTAGTTTTTTATATGTGACAAAGTCACAACTCTATCTTTAAGCAATCAGTTTATTTGCTTTTATGTGATCCTATGTTATGGAGGCAA
>Frequency_1_QualityScore_FFHHHHHJJGIJHIIJJJJJJJIJJJJIJJIIIIJIIJIJJJJJJIIHHJIJJJJJHJHHIJJJHHHHHFFFFFFEDEEEDDACDDEEDDDEED_Mismatch_0_Sense_+_Library_PoolC
AAGGCTTCGATGAAGGGCTCATAAAATATGTAGTTATTACTGCTCAGAAACCTGCATGAAGCAAAATAAAACTATGCCAAGGTGCATTGCATTT
>Frequency_1_QualityScore_FFHHHHHJJJJHIJJJJJJHIIIIJJIJJJIIIJIJJIJJJJJJIJJJJIJIIJJJHJIJJIJIIEHHHHHEDFEFFFEEDECDDEDCCDDDDD_Mismatch_1_Sense_+_Library_PoolC
TGTAATTTTAGTTTTTTATATGTGACAAAGTCGCAACTCTATCTTTAAGCAATCAGTTTATTTGCTTTTATGTGATCCTATGTTATGGAGGCAA
>Frequency_1_QualityScore_FFHHHHHJJJGIJJJJJJJJJJJIIJJJJJJJIGHJJJJJJJJJJJJJIIIJJIIIHIJIJJIJIIJJJJIIJHHHHHBDFEFEFFEEEEEEDD_Mismatch_1_Sense_+_Library_PoolC
TAACAACTAGTATTTATCATAATGTAATTTTAGTTTTTTATATGTGACAAAGTCACAACTCTATCTTTAAGCAATCAGTTTATTTGCTTTTATG
>Frequency_1_QualityScore_FFHHHHHJJJJJJJIJJJJJJJHIJJJJJJIJJIIJJIJGIGHHIIIJIJJGJJIGHIGIIGGHIJHGIHEHHHHHFFFFFD_Mismatch_0_Sense_+_Library_PoolC
ATGTATCATAATGTAATTTTAGTTTTTTATATGTGACAAAGTCACAACTCTATCTTTAAGCAATCAGTTTATTTGCTTTTAC
>Frequency_1_QualityScore_FFHHHHHJJJJJJJJJIJIIJJIIJJJJJJIJJJJIJHIJJJJJJIJJIJJIIGHHHIFIHIIIJJHHHHHHHFFFFFFEEEAEEACDEEDDDD_Mismatch_0_Sense_+_Library_PoolC
CTAATAACAACTAGTATGTATCATAATGTAATTTTAGTTTTTTATATGTGACAAAGTCGCAACTCTATCTTTAAGCAATCAGTTTATTTGCTTT
>Frequency_1_QualityScore_FFHHHHHIIJJJJJJJIJJJJJJJJJJJJJJJJJJIIJJIJJIJJJJIIJJJIIJJJJJJJGHHGHHHHFFFFF_Mismatch_1_Sense_+_Library_PoolC
CATAATGTAATTTTAGTTTTTTATATGTGACAAAGTCGCAACTCTATCTTTAAGCAATCAGTTTATTTGCTTTA
>Frequency_1_QualityScore_FFHDHHHIIJJJJJJGIIJGIIGIEHJGIIHGIHGIGFIHFGIIIEGIJIIIIIGIJJDGHEHJ@@DHHHHEEFFFFFEECCCEDCBDDDDDDD_Mismatch_0_Sense_+_Library_PoolC
GGGTGAAAGGCTTCGATGAAGGGCTCATAAAATATGTAGTTATTACTGCTCAGAAACCTGCATGAAGCAAAATAAAACTATGCCAAGAGGGGCA
>Frequency_1_QualityScore_EFHHHHFHHGIJJJJGIIIJJGIHGHIJEIJJJIJJJFFFIIIIJIFGGJGEGEIII>FGGHIJI=FHIIIICHEEHFHCADCEDFFCEDC>B@_Mismatch_0_Sense_+_Library_PoolC
ATCTTTTCACTAATAACAACTAGTATGTATCATAATGTAATTTTAGTTTTTTATATGTGACAAAGTCACAACTCTATCTTTAAGCAATCAGTTT
>Frequency_1_QualityScore_FFHHHHGHGIIJJIJJJJIHCIIIHJIJJGHIJHIJGIIGIJGJHJJJJCIJHGIHIGIIJGIGHBBEFAEDFFFFFEEDCDECDDD@DDCCCE_Mismatch_1_Sense_+_Library_PoolC
TTTCACTAATAACAACTAGTATGTATCATAATGTAATTTTAATTTTTTATATGTGACAAAGTCGCAACTCTATCTTTAAGCAATCAGTTTATTT
>Frequency_1_QualityScore_FFHFHHHIJJJJJJJJJJJJJJJIJJHIJJJJIJJJJHIIJJJJJIIIIHIJJJJIJIJJJJJJIJHGHHHHFFFFFFFEEEEEE_Mismatch_1_Sense_+_Library_PoolC
TAGTATGTATCATAATGTAATTTTAGTTTTTTATATGTGACAAAGTCGCAACTCTATCTTTAAGCAATCAGTTTATTTGCTTTTA
>Frequency_1_QualityScore_FDHFHHHIJJJJJJJJJJJJJIJJJJJJJJJJJIJJJJIJJIIJJJJJJJJIJIJJJJIJJJJJJJJIJHIHHHHHHHFFFFFFFEEEEEEEDC_Mismatch_1_Sense_+_Library_PoolC
GTGTATCATAATGTAATTTTAGTTTTTTATATGTGACAAAGTCACAACTCTATCTTTAAGCAATCAGTTTATTTGCTTTTATGTGATCCTATGT
>Frequency_1_QualityScore_EFHHHHHJJJJIJJJJJJJJJJJJJIJJJJJJJJHIJJJJJJJJJHIJIJIIJGGGIIIJJJJIJJHHHHHHFFFFFFECFEED;ADCB@_Mismatch_0_Sense_+_Library_PoolC
ATAACAACTAGTATGTATCATAATGTAATTTTAGTTTTTTATATGTGACAAAGTCGCAACTCTATCTTTAAGCAATCAGTTTATTTGCGA
>Frequency_1_QualityScore_FFHBFHHJIIJJJJIJFGIJIJIJIJJJJJJJIJJJGIJIIJJJJJJJIJJIJJIJJJJJJJIJJJJHHHHHFFFFFFEEEEDEEDDD@CDDEE_Mismatch_0_Sense_+_Library_PoolC
GGGTGAAAGGCTTCGATGAAGGGCTCATAAAATATGTAGTTATTACTGCTCAGAAACCTGCATGAAGCAAAATAAAACTATGCCAAGGTGCATT
>Frequency_1_QualityScore_FFHHHHHJJJJIJHGIJJEH@G?FHIFHIIJJJHIJJJJJJJIGIIJJJJJJJJIJJJJIIIJJJJJHHHHHHFFFFFFFEDEEEFDEFEDDDD_Mismatch_1_Sense_+_Library_PoolC
AGGCTCACCATAGTAGGGAGAGTGGGTACTAAAGCTAGCTCTAGACTATCTTTTCACTAATAACAACTAGCATGTATCATAATGTAATTTTTGT
>Frequency_1_QualityScore_DDFDDFHIIGGIIIEEFIEEEDHGGGGIGCGEGGHGGGBFGIGIJHGIJJGGEHIGHIEIDIIICEDHJGFEH<CABDDF>BEDCC@CA@;ACC_Mismatch_1_Sense_+_Library_PoolC
TATCATAATTTAATTTTAGTTTTTTATATGTGACAAAGTCACAACTCTATCTTTAAGCAATCAGTTTATTTGCTTTTATGTGATCCTATGTTAT
>Frequency_1_QualityScore_FAFHHHHJJJJJJJJJJJJJIJIIJIJJJJIIJJJJIIJJJEIIIIJIIIJJJJIJJJIJIJHFGHBDFCDDFEDECEDDDDDDDDACDCCDDD_Mismatch_0_Sense_+_Library_PoolC
GTAGTTATTACTGCTCAGAAACCTGCATGAAGCAAAATAAAACTATGCCAAGAGGGGCAAAAGAAGTATAAAACTCTCTTGGATTTCTGTGATG
>Frequency_1_QualityScore_FFHFHHHHIJJIJJIJJJJJIGJGIIJJJJJIJJJJJJJJJJJJJJJJJJJJIJJIIIJIHGIHIJIJIHIIJHHHHFFDDCEEEEEECCDDDD_Mismatch_1_Sense_+_Library_PoolC
GAGTGGGTACTAAAGCTAGCTCTAGACTATCTTTTCACTAATAACAACTAGCATGTATCATAATGTAATTTTTGTTTTTTATATGTGACAAAGT
>Frequency_1_QualityScore_FFHHFCDAFGIIGGHFIIGICHDFGC@CFGAFD:CFGHHIJJIIIGIJJJIIGHHGHAEGGIDICEFEFCEBEEB;B)6>@AA>@;>@C_Mismatch_1_Sense_+_Library_PoolC
TAATGTAATTTTAGTTTTTTATATGTGACAAAGTCGCAACTCTATCTTTAAGCAATCAGTTTATTTGCTTTTATGTGATCCTATGTTAT
>Frequency_1_QualityScore_FFHHHHHJJJJIJJIJJJJJJJJJIJJJJJJJIIIIJJIJHIJIJJJJJJJIIJIIJJJJGHEHGIEHHEHFFFFFFEEEEEDDDDBBDB_Mismatch_0_Sense_+_Library_PoolC
GAAAGGCTTCGATGAAGGGCTCATAAAATATGTAGTTATTACTGCTCAGAAACCTGCATGAAGCAAAATAAAACTATGCCAAGAGGGGCA
>Frequency_1_QualityScore_??D>C?4A<FFEIA><CEBDAGHIEIIII>G@:?DF@GDGGAHG?F;DDGC@FFBGA8@;@@FFAG)@E@AC>:CHCEECBD>>>C>CACC@;>_Mismatch_1_Sense_+_Library_PoolC
TGTATCATAATGTAATTTTTGTTTTTTATATGTGACAAAGTCACAACTCTATCTTTAAGCAATCAGTTTATTTGCTTTTAAGTGATCTTATGTT
>Frequency_1_QualityScore_FFHHHHHJIIJHICHHGFHHIIJJIIIJJIJJJJJJJJJJJJJJJJJJJJIJJJJIJJJIJJJIJIJJIIFHHHHHHCFFFFFDBEEEDDDDDE_Mismatch_1_Sense_+_Library_PoolC
ATAGTAGGGAGAGTGGGTACTAAAGCTAGCTCTAGACTATCTTTTCACTAATAACAACTAGCATGTATCATAATGTAATTTTTGTTTTTTATAT
>Frequency_1_QualityScore_DDFFFFAFABFFFFID:,AFHFBHBEE>HEAGIEA);DEGIFFFIIEF<BF:=F@C=4CFFFEEEE>EFCEEA;A>BDB@;;;A(.6@A>>;AB_Mismatch_2_Sense_+_Library_PoolC
AATAACAACTAGCATGTATCATAATGTAATTTTTGTTTTTTATATGTGACAAAGTCACAACTCTATCTTTAAGCAATCAGTTTATTTGCTTTTA
>Frequency_1_QualityScore_FFHGHHHIHIGIIIJJHGGDHAHIIJJI<FIJJJJIJIIIIIGGEFFHGJJFGIIJIIGIIGIID3CCCCHEF@1;=C@BC@CD:BDCCCCDDD_Mismatch_0_Sense_+_Library_PoolC
GGGCTCATAAAATATGTAGTTATTACTGCTCAGAAACCTGCATGAAGCAAAATAAAACTATGCCAAGAGGGGCAAAAGAAGTATAAAACTCTCT
>Frequency_1_QualityScore_FDHHHHHJHIIGIJJIDHGGIEHIHJJIJHIIIIFHGIJEGIIJJJGHGIJIJIEEIJIGEHGHGHEFF_Mismatch_1_Sense_+_Library_PoolC
GTAATTTTAGTTTTTTATATGTGACAAAGTCGCAACTCTATCTTTAAGCAATCAGTTTATTTGCTTTTA
>Frequency_1_QualityScore_FFHHHHHJJJJJGIJIJJJJJJJJJJJIIJJIJIJJIJJJJJJJJIJJIJIJJJJJJJJJJJIIFIHIHCHHEHFFFFFFEEEDEDDDDDD_Mismatch_0_Sense_+_Library_PoolC
TGAAAGGCTTCGATGAAGGGCTCATAAAATATGTAGTTATTACTGCTCAGAAACCTGCATGAAGCAAAATAAAACTATGCCAAGAGGGGCA
>Frequency_1_QualityScore_FFHHHHHJJIJJJJJJJJIJJJJJIJGJJJJJJJJIJJIJIJIJJJIIIIJJJJJFHJJJJJJIIIGJJEHFFHHDCDEFDEEEEDEDFDDCDD_Mismatch_2_Sense_+_Library_PoolC
CTCTAGACTATCTTTTCACTAATAACAACTAGCATGTATCATAATGTAATTTTTGTTTTTTATATGTGACAAAGTCACAACTCTATCTTTAAGC
>Frequency_1_QualityScore_FFHHHHHJHJJJIJJJJJJJJJIJIJJJJJJHHIJJJJJIJJIJJJJIJJIHJIIJJJJJJJJJJJJGHGHHHFFFCFFCCEEEDDDDDDCDBD_Mismatch_0_Sense_+_Library_PoolC
ACAACTAGTATGTATCATAATGTAATTTTAGTTTTTTATATGTGACAAAGTCGCAACTCTATCTTTAAGCAATCAGTTTATTTGCTTTTATGTG
>Frequency_1_QualityScore_DFHHHFFIIGHIJJJJIJGHJJJJJJJIICGIJJJIJFHHIJJJIJJHHHHHHHFFFFFDEEEAEDEDDCDDDDDDD_Mismatch_1_Sense_+_Library_PoolC
ATCATAATGTAATTTTAGTTTTTTATATGTGACAAAGTCGCAACTCTATCTTTAAGCAATCAGTTTATTTGCTTTTA
>Frequency_1_QualityScore_DDHDHFDHHIIFGICFAHHEHFGGGHDCHIFCGHIIIHCGH@FIGGEIGGADFCH>BFHGGE<5AEEHC@CDEDDCCCC(;ACADDDDCCDECC_Mismatch_1_Sense_+_Library_PoolC
CACTAATAACAACTAGTATGTATCATAATGTAATTTTAATTTTTTATATGTGACAAAGTCGCAACTCTATCTTTAAGCAATCAGTTTATTTGCT
>Frequency_1_QualityScore_>DFDFBBAAFEFF><CFHIAEFAF9FBHIIGIGHHHHHGGGI<DBHIGEG>GGHCHGGFGGEGCGHGBA@DGH;==AEHDBCDCDCC6;>AAAD_Mismatch_0_Sense_+_Library_PoolC
TTTCACTAATAACAACTAGTATGTATCATAATGTAATTTTAGTTTTTTATATGTGACAAAGTCACAACTCTATCTTTAAGCAATCAGTTTATTT
>Frequency_1_QualityScore_FFHGHHHGHIIJIJJIJJJJJJJJJJJIJJJJIJJJJJJGIIIJJJJJJJJJIJJJIIIIJJJJHHFHFEFFFEDCDCECCDCDDDDDCDDDDD_Mismatch_0_Sense_+_Library_PoolC
AAATATGTAGTTATTACTGCTCAGAAACCTGCATGAAGCAAAATAAAACTATGCCAAGAGGGGCAAAAGAAGTATAAAACTCTCTTGGATTTCT
>Frequency_1_QualityScore_EDHHHHHIIGEHCHCHIHHIIJ?C@:?@DHIBCGHGIIE:DGHGGGHHGJGJIIEGGCH>AEEB@7AHHEEDFFFCCCCC@?=B<9><>@CCCD_Mismatch_0_Sense_+_Library_PoolC
TATGCTTCTCTTTAAATCTGGGTGGAAGGCTATTAAAAGTGTATTTGCGATTCCTTTATGGGTGAAAGGCTTCACTAAAAAAAAAAGATAGAAG
>Frequency_1_QualityScore_FFHHHHHJJJJJJJJJJIJJJJGHIJJJJJIJJIIJJIJJIJIJJJJIJJJJJIJJHGIJJJJHHHHHHHDEFFFFFEEDDCDEDEDACABB@B_Mismatch_1_Sense_+_Library_PoolC
TGTAATTTTATTTTTTTATATGTGACAAAGTCACAACTCTATCTTTAAGCAATCAGTTTATTTGCTTTTATGTGATCCTATGTTATGGAGGCAA
>Frequency_1_QualityScore_FFHFFHHGGGFIJJIJGHGJIIEHHIHIIIIIIGHGIIIJJJJJJIIJGIEFHJGHIGFBHHIJGIHHHHHEEDFDCCECAB@CCCDFDDCDDC_Mismatch_0_Sense_+_Library_PoolC
AATAACAACTAGTATGTATCATAATGTAATTTTAGTTTTTTATATGTGACAAAGTCGCAACTCTATCTTTAAGCAATCAGTTTATTTGCTTTTA
>Frequency_1_QualityScore_FFHHHHHJJJJJJJJJJJJJJJJJJJJHIJJJJJJJGHJJJJJJJJJIJIJJIIJHIIIEHHGHGHHFFFFFFFEEEECEDCDEDDCDDDCDDD_Mismatch_2_Sense_+_Library_PoolC
TAATAACAACTAGCATGTATCATAATGTAATTTTTGTTTTTTATATGTGACAAAGTCACAACTCTATCTTTAAGCAATCAGTTTATTTGCTTTT
>Frequency_1_QualityScore_FFHFFHFIJGHEBIBHCGIIGIJGJHHHIIJJJJFHIJJJJJJJIEHIJIHJIDFHIIHJJGIJJGIIJHIJGHHHHHF>@DDFFEDDEEEDCD_Mismatch_0_Sense_+_Library_PoolC
ATAACAACTAGTATGTATCATAATGTAATTTTAGTTTTTTATATGTGACAAAGTCACAACTCTATCTTTAAGCAATCAGTTTATTTGCTTTTAT
>Frequency_1_QualityScore_D<DHDHD@FFBGEEEGG>HCD2ABHCHHEHI?BHCEFFDD0BDGDFGEHIIFFGGEFGA=CHGIEECHHAEEFDDFFFDCACECCA>C>A3>BA_Mismatch_2_Sense_+_Library_PoolC
TCACTAATAACAACTAGCATGTATCATAATGTAATTTTTGTTTTTTATATGTGACAAAGTCACAACTCTATCTTTAAGCAATCAGTTTATTTGC
>Frequency_1_QualityScore_DDDHDDHAEEC@A<AC<<A?<AF?CECH9FHIBCFHIIIIGCDFEGHBBFFD?F??=BG=BFHCGHGHIIH@CCHA=AABDE??BE@@:ACCCC_Mismatch_0_Sense_+_Library_PoolC
AATAACAACTAGTATGTATCATAATGTAATTTTAGTTTTTTATATGTGACAAAGTCACAACTCTATCTTTAAGCAATCAGTTTATTTGCTTTTA
>Frequency_1_QualityScore_FFDHDFHHHHJJJJIEGGGIGGHGIJFHIJIJHIEGHFGHHGFFFEDFDEEDCCEDDDDC;=BBCDDDCCCDEEDDD>A@>BBCCCDDB?CCCD_Mismatch_2_Sense_+_Library_PoolC
CCATCAGTAACGAATCAACCCATGACATGGGGAAGGATTATGCTTCTCCTTAAATCTGGGTGGAAGGCTATTAAAGGTGTATTTGCGATTCCTT
>Frequency_1_QualityScore_FFFHHHHJIJJJIJIEHJIHIIJJJJJJIIJJJJJIJIJJJJJIJJIJJIGIJJJJHHGGGIJJJJIJIHHFHFFFFFFFFEAEEEEEEFDDDD_Mismatch_0_Sense_+_Library_PoolC
CTAATAACAACTAGTATGTATCATAATGTAATTTTAGTTTTTTATATGTGACAAAGTCACAACTCTATCTTTAAGCAATCAGTTTATTTGCTTT
>Frequency_1_QualityScore_FFHHHHHJJJJJJJJJJJJJJJJJJJJJJJJJJJJJIJJIJJJHIIJIJJJJJHGFHJJIJJFHIJJHHFFFFEFFFEEDDCEDDDDDCDD@CC_Mismatch_2_Sense_+_Library_PoolC
AAGCTAGCTCTAGACTATCTTTTCACTAATAACAACTAGCATGTATCATAATGTAATTTTTGTTTTTTATATGTGACAAAGTCACAACTCTATC
>Frequency_1_QualityScore_FDFFHHHJJJJJHIJJJJJJJJJIJIJJJJJHJIIIJJJIJIIJJJJJIJJJJJJJJIJJIJHHHHHHHEFFFEFFEEEEDEDDEDEDDADDDB_Mismatch_1_Sense_+_Library_PoolC
GTGTAATTTTAGTTTTTTATATGTGACAAAGTCACAACTCTATCTTTAAGCAATCAGTTTATTTGCTTTTATGTGATCCTATGTTATGGAGGCA
>Frequency_1_QualityScore_FFHHGHHJJJJFHJJFHHIJIJIIJHIIJIJJJJHIJJJJJJJJJIIJIIJJJGHGIIJJJJGGIHHHHHGHFFFFFEEAEEDECDDDDDDDDD_Mismatch_0_Sense_+_Library_PoolC
ATAACAACTAGTATGTATCATAATGTAATTTTAGTTTTTTATATGTGACAAAGTCGCAACTCTATCTTTAAGCAATCAGTTTATTTGCTTTTAT
>Frequency_1_QualityScore_FFHHHHHJJJJJGHGGJJJJJJJJJJJJJJJHIIIIJJIJJIJJJJJIIJJJJJJJJGIJIJJJJJIIJCHFHFHFFFFFDFCDDEEECCDDDD_Mismatch_1_Sense_+_Library_PoolC
ATGTAATTTTTGTTTTTTATATGTGACAAAGTCACAACTCTATCTTTAAGCAATCAGTTTATTTGCTTTTAAGTGATCTTATGTTATGGAGGCA
>Frequency_1_QualityScore_FFH>FHHIJJJJGHIJJJJJGHICGFHIHIJJDHIIJIIJJJJJDHGIHIJJJI>DH5AEAACEBDFFFCEEEEEDDDDDDEDCC>ACD:AB?B_Mismatch_2_Sense_+_Library_PoolC
ATTACTGCTCAGAAACCTGCATGAAGCAAAATAAAACTATGCCAAGAGGGGCAAAAGAAGTATAAAACTCTCTTGGATTTCTGTGATGGAGGAG
>Frequency_1_QualityScore_FFHGFHFIFHGIJIJJJJJJJIJGHEGEGGIJJJJJFHJIGIJIJJJJIIJJJJIIIJIJIHFHIHIJGEECEGHH_Mismatch_0_Sense_+_Library_PoolC
TCATAATGTAATTTTAGTTTTTTATATGTGACAAAGTCACAACTCTATCTTTAAGCAATCAGTTTATTTGCTTTTA
>Frequency_1_QualityScore_FFHHGHHJJJJJJIJJJJJJJJJJJJJJJJJJJJIJHIJIJIIJJJJJJJJIJJJJJJIJJJJIJEIIJHHHHHHFFFFFFCEDDCCDDEEDDD_Mismatch_0_Sense_+_Library_PoolC
TGAAAGGCTTCGATGAAGGGCTCATAAAATATGTAGTTATTACTGCTCAGAAACCTGCATGAAGCAAAATAAAACTATGCCAAGGTGCATTGCA
>Frequency_1_QualityScore_FFHHHHHJJJJJJJJJJJIJIJJJJJJJJIJJJIIJJJJJJIJIIJJJJJIIGHIJJJJJGJJIJIIJIGHHHFGHFFFFFCEDEFDECDDCCD_Mismatch_2_Sense_+_Library_PoolC
TAGACTATCTTTTCACTAATAACAACTAGCATGTATCATAATGTAATTTTTGTTTTTTATATGTGACAAAGTCACAACTCTATCTTTAAGCAAT
>Frequency_1_QualityScore_FFHHDFFHHGIGIIIHIFHHIIIJJJIGIJJIIJIIIJIGIGIJJIJDGIGIIIJGIIGIIIEECHFHHGHDFDDDFFECCCECCDDDDDDDDD_Mismatch_1_Sense_+_Library_PoolC
TAGTATGTATCATAATGTAATTTTAGTTTTTTATATGTGACAAAGTCGCAACTCTATCTTTAAGCAATCAGTTTATTTGCTTTTATGTGATCCT
>Frequency_1_QualityScore_A,2<<D>FEFBDFBHFHFF,A?FEFEEEFFFC9DFFIF?B@FGFEEFICFFIIIIBEFFFFFEI=E@CEFIECFEEFFDD@>@@DCCCCCBDEB_Mismatch_2_Sense_+_Library_PoolC
TGTCATAATTTAATTTTAGTTTTTTATATGTGACAAAGTCACAACTCTATCTTTAAGCAATCAGTTTATTTGCTTTTATGTGATCCTATGTTAT
>Frequency_1_QualityScore_FFDHHHHIJJJIJJJJIJIIIJIJJJJIHIIJIIJJJJJIJHIIGJJJJJJJGIIJJJIHHJGIIJHHFEEHBEFFFCCECECCDDADECCCDE_Mismatch_2_Sense_+_Library_PoolC
CTGACTAATAACAACTAGTATGTATCATAATGTAATTTTAGTTTTTTATATGTGACAAAGTCGCAACTCTATCTTTAAGCAATCAGTTTATTTG
