# Supplementary material for: Differential Gene Expression Reveals Candidate Genes for Drought Stress Response in Abies alba (Pinaceae)
Source: PLoS One. 2015 Apr 29;10(4):e0124564. doi: 10.1371/journal.pone.0124564 (PMC4414588; doi:10.1371/journal.pone.0124564)
Supplement: S3 File — (GZ) [file pone.0124564.s003.gz › comp14577_c0_seq1.fa]

>comp14577_c0_seq1 len=454 path=[1:0-227 229:228-310 312:311-346 348:347-453]
AGAGCACAGTGTTGATCTTTATCGAGTCATAGAGAGATTAGTTCGAAGATGTGAGATCTTCGATTGAGGAGCAGTGATTGGACCAGATGTATTCCTTTGAATGGAAGCCCAAAGGCAGATTGCATAAGCAAAGCACAAGGCAAAATCAGAAGTATGTTGATGGTTGAAATTAAGAGGGAGTGTTGGAAGGTGTAATTCCAACCACCAACCACCCACTTCATTAAATACATTTGGTGTAGAAAGTCTACGTGTAGCTGGAACAACCGTGTCCTCTAGAAGGTCTAGAAGCTTGCAAAAGCTGTGTATTTACTATAAATAGGGATATGATCTAATGTGTTTGACAAGCGACTCAGGGCAGCAGGTCCCTTTAATATAATTTGTGTTTTTGTGTAAGCTCCTCCTCCATTATTTCTAACAATTATAACACTTTGGTATCGACCTCCAGAACTTTTGA

>Frequency_4_QualityScore_FFHHGHHJJHIIIJJJJJIIJJJJJIFIIJIJJJJJJIJJIIIJJIIJJJJJJIIIIIIIIGHFGGGGGDEEFEEEEEDEDEDDDDEEDEDDED_Mismatch_0_Sense_+_Library_PoolT
AAGTCTACGTGTAGCTGGAACAACCGTGTCCTCTAGAAGGTCTAGAAGCTTGCAAAAGCTGTGTATTTACTATAAATAGGGATATGATCTAATG
>Frequency_3_QualityScore_FFHHGGHHIJJJJJJJJJJJJJJJJHHHIJJJJJJJJIJJJIJJJIIIJJJJIJIJJIGHGHIIHHHGHDFGFGEEEEECCCCDDDBDDCDDDD_Mismatch_0_Sense_+_Library_PoolT
AAGGTCTAGAAGCTTGCAAAAGCTGTGTATTTACTATAAATAGGGATATGATCTAATGTGTTTGACAAGCGACTCAGGGCAGCAGGTCCCTTTA
>Frequency_2_QualityScore_EEHHHHHJJJJJJJIJJJJJIIIJJJIIIJJJJJJIIIJIJGIIIJJJIJIIIJJJJHFIIHHGHGHHFFFEEEEEEEEEDDDDDDDCCDDDDC_Mismatch_0_Sense_+_Library_PoolT
CCACCCACTTCATTAAATACATTTGGTGTAGAAAGTCTACGTGTAGCTGGAACAACCGTGTCCTCTAGAAGGTCTAGAAGCTTGCAAAAGCTGT
>Frequency_2_QualityScore_FEGHHGHIIEGGIIIJIHIIIJHJJJJJIJJJJJJJJJIJJIHHIGIHIIIJJJIJJIIIIHHHGGGFFCEEEEEEECDDDDDDDDDDDDCDDC_Mismatch_0_Sense_+_Library_PoolT
GTTGGAAGGTGTAATTCCAACCACCAACCACCCACTTCATTAAATACATTTGGTGTAGAAAGTCTACGTGTAGCTGGAACAACCGTGTCCTCTA
>Frequency_2_QualityScore_FFHHHHHJJIIJIIJJIFIJJJHIIJIJJIIIHIIJJJJJIJJJJJJJJJIIIIJJJIGHIIGHHHGGFEFEFFEECD?ADDDDDDCE_Mismatch_0_Sense_+_Library_PoolT
ATTTACTATAAATAGGGATATGATCTAATGTGTTTGACAAGCGACTCAGGGCAGCAGGTCCCTTTAATATAATTTGTGTTTTTGTGTA
>Frequency_2_QualityScore_FFGHGHHJJJIIJJJJJJJJIIIJJIJIJJJJJJJIJIJJJJIIIJJJJIIIIIJJIHIJJIJJIHHHHHFFFFFEEEEDEEEEFEDEEDD_Mismatch_0_Sense_+_Library_PoolT
ATACATTTGGTGTAGAAAGTCTACGTGTAGCTGGAACAACCGTGTCCTCTAGAAGGTCTAGAAGCTTGCAAAAGCTGTGTATTTACTATAA
>Frequency_2_QualityScore_CCCGGGFFE<BDFDCGGEGIDCCIFAEEGHGGGIEGGEGGFFEEHHHGEECAEEGEFGHFCFFEEFGGGGAEGCGECCDCCCCABAAA?A@AC?_Mismatch_0_Sense_+_Library_PoolT
TCTAGAAGGTCTAGAAGCTTGCAAAAGCTGTGTATTTACTATAAATAGGGATATGATCTAATGTGTTTGACAAGCGACTCAGGGCAGCAGGTCC
>Frequency_2_QualityScore_FCGHFHGIIIIIJJIIIGGIIIIIGIIIIJGIGIIIJIECIIIIIFHGIIIIIIIEGHIIGIIHHIEGHGGFGEEEEECEEEDBDDCCACCCCA_Mismatch_0_Sense_+_Library_PoolT
GTGTAGCTGGAACAACCGTGTCCTCTAGAAGGTCTAGAAGCTTGCAAAAGCTGTGTATTTACTATAAATAGGGATATGATCTAATGTGTTTGAC
>Frequency_2_QualityScore_FFHGGFGGIIIJJIIIIIIIIGIIIJFHGIIJJJJJJJIIIJJIJJGGGFIGIIGIEGI@CGIEHHGIGCECGECCCEEDCACACCC=ACC?CC_Mismatch_0_Sense_+_Library_PoolT
GAAGGTCTAGAAGCTTGCAAAAGCTGTGTATTTACTATAAATAGGGATATGATCTAATGTGTTTGACAAGCGACTCAGGGCAGCAGGTCCCTTT
>Frequency_2_QualityScore_FFHHGHHJJJJJJIIIJIJJIJIJJIIJJJJIIIIIHIIGIIIJIJJJIJJIJIIGGIIHGGH@AAECEEECEEEDDDCDDDCDCDDDDDDCAD_Mismatch_0_Sense_+_Library_PoolT
GCAAAGCACAAGGCAAAATCAGAAGTATGTTGATGGTTGAAATTAAGAGGGAGTGTTGGAAGGTGTAATTCCAACCACCAACCACCCACTTCAT
>Frequency_2_QualityScore_EFHHHHHIIJJJJJIIIJJJJGHFIJJJIJIJIJJJJJIIJJJJJJJIJIIIIIIJIJIIIIIJHHGGGCCFFEEEDEEEEEEEEDCEDEDDCD_Mismatch_0_Sense_+_Library_PoolT
ATTTGGTGTAGAAAGTCTACGTGTAGCTGGAACAACCGTGTCCTCTAGAAGGTCTAGAAGCTTGCAAAAGCTGTGTATTTACTATAAATAGGGA
>Frequency_2_QualityScore_FFHGGHHIIJJJIJIIIJJIIIJIIIIJHIGHIJJIJIJIIHIIIIJJIIJIIIIIIHHIIHIGHIIHIGIIIHHGFEEDCEDDDDDDCACCDC_Mismatch_0_Sense_+_Library_PoolT
TAGAAGGTCTAGAAGCTTGCAAAAGCTGTGTATTTACTATAAATAGGGATATGATCTAATGTGTTTGACAAGCGACTCAGGGCAGCAGGTCCCT
>Frequency_2_QualityScore_FFGHGGHGGEHIIIIIFHIGGIIIIIGIIIIGHIIIIIGIIIIIIIIHGIIIIIHIIIIIGIGIGGDEECBEABEDEDEDEC?DDCDACCCCCC_Mismatch_0_Sense_+_Library_PoolT
TGTAGCTGGAACAACCGTGTCCTCTAGAAGGTCTAGAAGCTTGCAAAAGCTGTGTATTTACTATAAATAGGGATATGATCTAATGTGTTTGACA
>Frequency_2_QualityScore_FFHHGHHJJJJJJGIIJJJJIJJJIJIJJIIJJJIIHIJJJJJJIJJJIIJJJJHIIJJIJJJIIIJFHGHIIGGGFGFEEEDDEDDDDDDDCD_Mismatch_0_Sense_+_Library_PoolT
GTCCTCTAGAAGGTCTAGAAGCTTGCAAAAGCTGTGTATTTACTATAAATAGGGATATGATCTAATGTGTTTGACAAGCGACTCAGGGCAGCAG
>Frequency_2_QualityScore_FFHHHHHJJJJIIJJJJJJIJJIJJHIJJJJIJJIJJJJIJJIIJJIIIIJJJJIJIHIIIIIJIIHGGEHHFFFFFFFDEDEEECCDDDDDDD_Mismatch_0_Sense_+_Library_PoolT
TGGAACAACCGTGTCCTCTAGAAGGTCTAGAAGCTTGCAAAAGCTGTGTATTTACTATAAATAGGGATATGATCTAATGTGTTTGACAAGCGAC
>Frequency_1_QualityScore_FFHHHFHIIJJJJIJIIJJJIJJDEHIJIJJIIJJJHIIJJJJIJIIIIIJJJIJJIIIJJJHHHHHFFFEFEDEEEDDDEDCCACDDDDBC@@_Mismatch_1_Sense_+_Library_PoolT
CTGTGTATTTACTATAAATAGGGATATGATCTAATGTGTTTGACAAGCGACTCAGGGCAGCAGGTCCCTTTAATATAATTTGTGTTTTTGTGAA
>Frequency_1_QualityScore_FFHHFHHIJJIJJJJJJJJJJIJJJJIJJHJJGHJJJJJJJJJJJJJJJJHIHIJJJHHHHH_Mismatch_0_Sense_+_Library_PoolT
AATGTGTTTGACAAGCGACTCAGGGCAGCAGGTCCCTTTAATATAATTTGTGTTTTTGTGTA
>Frequency_1_QualityScore_DDHHGHHD<BFHIIIEEGHIHGH>EHIIIIGHHGGH4D3?9BFGG<FHHHGGG?B8BFBHHHIDFG?EE=CHDFFFC@A@B5;@ACCAC@ACC@_Mismatch_0_Sense_+_Library_PoolT
CTAGAAGCTTGCAAAAGCTGTGTATTTACTATAAATAGGGATATGATCTAATGTGTTTGACAAGCGACTCAGGGCAGCAGGTCCCTTTAATATA
>Frequency_1_QualityScore_FFHHFHFHIJJJJJJJJJJJJJJJGHJJIJJJJJJJJJIJIIJJJJJJHHIIIJJJJJJJJJHEFHHFFFFFEEEEEDDDDDDDDDDDDDDDDD_Mismatch_0_Sense_+_Library_PoolT
AAGGTGTAATTCCAACCACCAACCACCCACTTCATTAAATACATTTGGTGTAGAAAGTCTACGTGTAGCTGGAACAACCGTGTCCTCTAGAAGG
>Frequency_1_QualityScore_4BFHFBCFFHEECDE;@HA@3<BA?GD=6:?:?4:BGIE@D<8?<DGGEHCC).=@FHI@E;7=)77?EEBDB@;B)..>;;>2;;;5;5>>CC_Mismatch_0_Sense_+_Library_PoolT
AGAAAGTCTACGTGTAGCTGGAACAACCGTGTCCTCTAGAAGGTCTAGAAGCTTGCAAAAGCTGTGTATTTACTATAAATAGGGATATGATCTA
>Frequency_1_QualityScore_FFHHHHHJJJJJJJJJJJHGIIJJHIIJCGHHIIJHIGJJJJJJJJJJIJIJJJJJJHHHHHHHFFFFFBDCCDDEDDDDDDDEDDDBDDDDDD_Mismatch_0_Sense_+_Library_PoolT
GTTGAAATTAAGAGGGAGTGTTGGAAGGTGTAATTCCAACCACCAACCACCCACTTCATTAAATACATTTGGTGTAGAAAGTCTACGTGTAGCT
>Frequency_1_QualityScore_FFHHHGHJJJJJJJIIJIJIJJJHIJJIJGGIJJIJIJIJJJJJFHIGIJJJJJJJJ:FFHGIJHIGHHHHHFFFFFDD@CEEEEDDDDDDDDD_Mismatch_1_Sense_+_Library_PoolT
GAACAACCGTGTCCTCTAGAAGGTCTAGAAGCTTGCAAAAGCTGTTTATTTACTATAAATAGGGATATGATCTAATGTGTTTGACAAGCGACTC
>Frequency_1_QualityScore_FFHHHHHJJJJJJJIJIJJJJJJIJJJHIIJJJJJIJIIJJJJJJJJIIJJIIIJIIJJJJJJHHHGHHBEFDDDDDDE?DCCCD?C>CDFFED_Mismatch_0_Sense_+_Library_PoolT
AGCCCAAAGGCAGATTGCATAAGCAAAGCACAAGGCAAAATCAGAAGTATGTTGATGGTTGAAATTAAGAGGGAGTGTTGGAAGGTGTAATTCC
>Frequency_1_QualityScore_FFHHHFFHGGICHGHHIIJJIJIIJIIJIIJJJJGIGJJJJIHIJJJJJIIJJJJJJJJGHIJGHHHHHEFFFFDDED@CDDDDEDDDDD_Mismatch_0_Sense_+_Library_PoolT
GTTCGAAGATGTGAGATCTTCGATTGAGGAGCAGTGATTGGACCAGATGTATTCCTTTGAATGGAAGCCCAAAGGCAGATTGCATAAGCA
>Frequency_1_QualityScore_FFHHHHHIIJJJIJGGHIJJEGHICHGGIJJJJJJJJJJJJJJJJJJJJJJJJJJJJHEFHHHHFFFFE?CEEDEEDCCDDDDDDDDDDDDDDD_Mismatch_0_Sense_+_Library_PoolT
AAATTAAGAGGGAGTGTTGGAAGGTGTAATTCCAACCACCAACCACCCACTTCATTAAATACATTTGGTGTAGAAAGTCTACGTGTAGCTGGAA
>Frequency_1_QualityScore_FFHHHHHJJIJIHJJJJGIIJIIJIJHIJJJJJIEHHHIJJIGIIGHJHHHIJGHHIJJJJIIFHEHHFFC>DFFFDEEEECDCCDCDDCDCDC_Mismatch_0_Sense_+_Library_PoolT
GGTGTAGAAAGTCTACGTGTAGCTGGAACAACCGTGTCCTCTAGAAGGTCTAGAAGCTTGCAAAAGCTGTGTATTTACTATAAATAGGGATATG
>Frequency_1_QualityScore_FFHHHHHJJJJJJIJJJJJJJJJIJJJJJJJJJIJJJIJJJJJJJJJJJIJJJJJJJJJJJIIHHHHHFFEFDDDEEADEEEDDBDDDDDDDDF_Mismatch_1_Sense_+_Library_PoolT
CTGTGTATTTACTATAAATAGGGATATGATCTAATGTGTTTGACAAGCGACTCAGGGCAGCAGGTCCCTTTAATATAATTTTTGTTTTTGTGTA
>Frequency_1_QualityScore_FFHGGHHIIJJJJIJJJJJJIJJJGJJJJIJJJJJJJJIIIJJJJJJJJJJJJIGIJIJIIJJHHHHHFD@DEDDDDDDDDDDCDDDDDDCDDD_Mismatch_0_Sense_+_Library_PoolT
TGTAATTCCAACCACCAACCACCCACTTCATTAAATACATTTGGTGTAGAAAGTCTACGTGTAGCTGGAACAACCGTGTCCTCTAGAAGGTCTA
>Frequency_1_QualityScore_FFGHHHHJJIJJHHIIJJGIJJIIJIJJJJIJJJJJIIIJJJIJJJJJJJIIJJJHGIHHIGIJJHGHHDEDFFFACFDFEEDDDC@A?>CCDD_Mismatch_0_Sense_+_Library_PoolT
TTGGACCAGATGTATTCCTTTGAATGGAAGCCCAAAGGCAGATTGCATAAGCAAAGCACAAGGCAAAATCAGAAGTATGTTGATGGTTGAAATT
>Frequency_1_QualityScore_FFHHHHHJJJJJJJJJJJJJHJIJJJIJJJJJJJJJJJIJJJJJJIJJIJIIJJJJJHHIIHHEEEEFDCDFEEEEEEEDCDBDB?ACDDDDDD_Mismatch_0_Sense_+_Library_PoolT
TTTGAATGGAAGCCCAAAGGCAGATTGCATAAGCAAAGCACAAGGCAAAATCAGAAGTATGTTGATGGTTGAAATTAAGAGGGAGTGTTGGAAG
>Frequency_1_QualityScore_FFHHHHBEGGEGIGIJJHHJJIJAGGGIJJJJEGIJJJIGIGIDGHIJJIJF@HHHGGIIHHGGHHFF@CFCCDEAC@DDFFEEDDFDACDEDD_Mismatch_0_Sense_+_Library_PoolT
ACATTTGGTGTAGAAAGTCTACGTGTAGCTGGAACAACCGTGTCCTCTAGAAGGTCTAGAAGCTTGCAAAAGCTGTGTATTTACTATAAATAGG
>Frequency_1_QualityScore_DDHAFH?C?GFGHGGGHIIFEHGEF:CGHGIIIEIHHDDFGEEGHIHIBFDFG>GIFFHIIA7F@DH?DABDDEDAACC@;AB?A@@BCCC::>_Mismatch_0_Sense_+_Library_PoolT
GGTCTAGAAGCTTGCAAAAGCTGTGTATTTACTATAAATAGGGATATGATCTAATGTGTTTGACAAGCGACTCAGGGCAGCAGGTCCCTTTAAT
>Frequency_1_QualityScore_FFHHHHHJJJJIHHJHJJHIIJ?FEHIIJJJJJIJJJJJJJJJJJJJJJJJJJJJJIJHHHHHHHFFFFCEDEEECDEDDDDDDDDDDDCDDDD_Mismatch_0_Sense_+_Library_PoolT
ATTAAGAGGGAGTGTTGGAAGGTGTAATTCCAACCACCAACCACCCACTTCATTAAATACATTTGGTGTAGAAAGTCTACGTGTAGCTGGAACA
>Frequency_1_QualityScore_FFGHGHFEGIJIACGIJBGIECGIIGIGHGIGJIIJJJIJJJJJIJI<FIIIJ=AEHHGFFFFFFEEEECE6>5?CC@BBCCC_Mismatch_0_Sense_+_Library_PoolT
CTATAAATAGGGATATGATCTAATGTGTTTGACAAGCGACTCAGGGCAGCAGGTCCCTTTAATATAATTTGTGTTTTTGTGTA
>Frequency_1_QualityScore_FAFFHFHIGIIHJJGIJJIJJIJJIJIJGIJJJFGIJJIIHIJJJJJIIGH_Mismatch_0_Sense_+_Library_PoolT
CAAGCGACTCAGGGCAGCAGGTCCCTTTAATATAATTTGTGTTTTTGTGTA
>Frequency_1_QualityScore_FFHHDFDFGIGHIIJGIGIGJIIGIIIJJJIGIIIIGIJJJIHFHEFIJDFHIHIGFGIIJIBHHHGHGE??DCDFFFFE@CDCDCDDDCC@C9_Mismatch_0_Sense_+_Library_PoolT
CAGATGTATTCCTTTGAATGGAAGCCCAAAGGCAGATTGCATAAGCAAAGCACAAGGCAAAATCAGAAGTATGTTGATGGTTGAAATTAAGAGG
>Frequency_1_QualityScore_DDFFFFAGHI@F?FHI?A<CH9ACEC4AHCGHIIG??FDDBG?FFD?BFGBCGCC=EHGIIHHHH=A>DDBADECECCCCCBBBCCC_Mismatch_0_Sense_+_Library_PoolT
TTTACTATAAATAGGGATATGATCTAATGTGTTTGACAAGCGACTCAGGGCAGCAGGTCCCTTTAATATAATTTGTGTTTTTGTGTA
>Frequency_1_QualityScore_FFHHHHGJIJIIJJJIIJJJJJJIJJJJJJJJJJJJJJJJJJJJJJJJHHIGJJJIJJJIIJHGHHHHFEEFFFFEEDEEDDDDDDADEEFEDD_Mismatch_0_Sense_+_Library_PoolT
CATTAAATACATTTGGTGTAGAAAGTCTACGTGTAGCTGGAACAACCGTGTCCTCTAGAAGGTCTAGAAGCTTGCAAAAGCTGTGTATTTACTA
>Frequency_1_QualityScore_FFHHHHHJJGIJJJJJJJJJJJJJJJGHJJJJJJIJJJJJJIJIJHIJIIIGHIJJJJJJJJHHJJGHHHHFFFFFEEEEEEDDDDDDDDDFEE_Mismatch_0_Sense_+_Library_PoolT
AGAGCACAGTGTTGATCTTTATCGAGTCATAGAGAGATTAGTTCGAAGATGTGAGATCTTCGATTGAGGAGCAGTGATTGGACCAGATGTATTC
>Frequency_1_QualityScore_7ACDFACFG@AFCDGGBFGHDF<A<?CFHGGGHIIHIBDGIEFDD<CGGCFAHAFGHHDHCCHECHEECBCE<@@(;@BA?;AAA?BBCCCCCC_Mismatch_1_Sense_+_Library_PoolT
GAGAGATTAGTTCGAAGATGTGAGATCTTCGATTGAGGAGCAGTGATTGGACCAAATGTATTCCTTTGAATGGAAGCCCAAAGGCAGATTGCAT
>Frequency_1_QualityScore_FFHHHHHJJJJJJIIJJJJJIJIHJJJJIJJJJJJJJJJJJJJJJHIJJJGIJJIJJJJIIIHGCFHHFFEFFCCEEDDDDDCDFEEDEDEEDC_Mismatch_0_Sense_+_Library_PoolT
TAAATACATTTGGTGTAGAAAGTCTACGTGTAGCTGGAACAACCGTGTCCTCTAGAAGGTCTAGAAGCTTGCAAAAGCTGTGTATTTACTATAA
>Frequency_1_QualityScore_FDHHHHHJJJJJJJJJJJJJJJJJJJJJJJJJJJIIJJJJJJJJJJHIIJIJJJIHJJJJIJJJHHHHHHFFFFDDDBDDDDDDDDCDCDDCDD_Mismatch_0_Sense_+_Library_PoolT
GTGTAATTCCAACCACCAACCACCCACTTCATTAAATACATTTGGTGTAGAAAGTCTACGTGTAGCTGGAACAACCGTGTCCTCTAGAAGGTCT
>Frequency_1_QualityScore_FFHHHHFIJJJJGHIJJJJJJHHIJJIFGGGGJIJGGHIGIJJJDHIJJJJJIIIHIJHIIJIJHHHHHCDFEFE@CEEACCCDCDDDDDD_Mismatch_0_Sense_+_Library_PoolT
AAATACATTTGGTGTAGAAAGTCTACGTGTAGCTGGAACAACCGTGTCCTCTAGAAGGTCTAGAAGCTTGCAAAAGCTGTGTATTTACTAT
>Frequency_1_QualityScore_FFHHHGAEGHIGIJJJJJJGIIIJJJGIIJIJIIJJIIJIJJJIHGIHCGGHHIJJGIJHHJJJHHHEFEBEFFEDEEEDDDCD>ACCDCDDDC_Mismatch_1_Sense_+_Library_PoolT
GGAAGGTGTAATTCCAACCACCAACCACCCACTTCATTAAATACATTTGGTGTAGAAAGTCTACGTGTAGCTGGAACAACCTTGTCCTCTAGAA
>Frequency_1_QualityScore_FFHHHHHJJHJJJJHHHJJJJJJIIJIJJJJIJJJIJJJJJIJJJIHIJJIJJJJJJJJJIJJJJJHHHHHHFFFFFEEEEEDCDFFEFEDEEC_Mismatch_0_Sense_+_Library_PoolT
TTAAATACATTTGGTGTAGAAAGTCTACGTGTAGCTGGAACAACCGTGTCCTCTAGAAGGTCTAGAAGCTTGCAAAAGCTGTGTATTTACTATA
>Frequency_1_QualityScore_FFHHHHHJJJJJJEIEHJJJJJJJJJIJIJJJJJJJJIIJJHHJIIJJIJJJJJIJIJJEHGEHGHFEFDEDEEDEDDDDDDDDDFCDEEEEED_Mismatch_1_Sense_+_Library_PoolT
ATATGATCTAATGTGTTTTACAAGCGACTCAGGGCAGCAGGTCCCTTTAATATAATTTGTGTTTTTGTGTAAGCTCCTCCTCCATTATTTCTAA
>Frequency_1_QualityScore_FFHHHHHIJJJJJJJJIJJJJJJGIIJJJJJJIJJJJIIJJJIJJJJJJJJJIJJJJJIIHIIJHHHHHEHFFFFFFEEEEEEEEDEDDEDDDC_Mismatch_0_Sense_+_Library_PoolT
TCTACGTGTAGCTGGAACAACCGTGTCCTCTAGAAGGTCTAGAAGCTTGCAAAAGCTGTGTATTTACTATAAATAGGGATATGATCTAATGTGT
>Frequency_1_QualityScore_FFHHHHHJJIJJJJJGIJIIHIIJJJJJJIIJJIJJIIHIJJJJJJIIHIIIHIJJFIJJJIIIIHGHGHCHHHHFFFFFFDDDDDCDDDDDDD_Mismatch_0_Sense_+_Library_PoolT
GTGTCCTCTAGAAGGTCTAGAAGCTTGCAAAAGCTGTGTATTTACTATAAATAGGGATATGATCTAATGTGTTTGACAAGCGACTCAGGGCAGC
>Frequency_1_QualityScore_FFHHHHHIIJJJJJJJJJJJJJJIIJJJHIHJJJJJJJJJJJJJIJJJHIJJJIJJJJJJJFHGHIJJHFHHHFFDDDDDDDDDDDDDDDDDDD_Mismatch_1_Sense_+_Library_PoolT
TAGAAGGTCTAGAAGCTTGCAAAAGCTGTGTATTTACTATAAATAGGGATATGATCTAATGTGTTTGACAAGCGACTCAGGGCAGCAGGTCCCC
>Frequency_1_QualityScore_FFFHHHHJJJJJJIHIJHIHJIIIJJJHHGIJJIIJJJJJJJJJIIHIJJJJJJJJJJJIJIJJJJGHHHFFFFFCEDEEEEEEDEDCDDDDDD_Mismatch_0_Sense_+_Library_PoolT
AGTGATTGGACCAGATGTATTCCTTTGAATGGAAGCCCAAAGGCAGATTGCATAAGCAAAGCACAAGGCAAAATCAGAAGTATGTTGATGGTTG
>Frequency_1_QualityScore_DAHFFHAGGIIIIIHGGDFHIIIIIICGGGIIGEIIIIDCFIIIIGEGIGH=@FEFHE:@EEGIIIHGDEEDEEDDFDEEEC@A;?CAA@C@B?_Mismatch_0_Sense_+_Library_PoolT
AGCTGGAACAACCGTGTCCTCTAGAAGGTCTAGAAGCTTGCAAAAGCTGTGTATTTACTATAAATAGGGATATGATCTAATGTGTTTGACAAGC
>Frequency_1_QualityScore_FFHHGHHJJJJIJIJJIJJJJJJJJJJJJJIIJJJIJIIIIJJJIIJJGIIHHHIJJGHHGACDFEEFFEEEEDDDBDDBDDDDDDDDDDDDDC_Mismatch_0_Sense_+_Library_PoolT
AAAGCACAAGGCAAAATCAGAAGTATGTTGATGGTTGAAATTAAGAGGGAGTGTTGGAAGGTGTAATTCCAACCACCAACCACCCACTTCATTA
>Frequency_1_QualityScore_FFHHHHHJIIJJJJJJJIJJJJJJJJJJJJIJJJJJIIJJJJJIJJJJIJJIJIJJJJHHHHGFFFFCCEEEFEEDEDDDDDDDDDDDDDDDDD_Mismatch_0_Sense_+_Library_PoolT
ATAAGCAAAGCACAAGGCAAAATCAGAAGTATGTTGATGGTTGAAATTAAGAGGGAGTGTTGGAAGGTGTAATTCCAACCACCAACCACCCACT
>Frequency_1_QualityScore_DFHHHHHJJJIJIIIJJJIHIHJJJJIJJJIIIJJJJIJJJIJGJJGIJJJJJJJHHHHHHHHFEE@CECDDDDDD_Mismatch_0_Sense_+_Library_PoolT
TAGGGATATGATCTAATGTGTTTGACAAGCGACTCAGGGCAGCAGGTCCCTTTAATATAATTTGTGTTTTTGTGTA
>Frequency_1_QualityScore_FFHHHHHJJGJGIHIHHIIGHDFHIIIIIGGGHGGIIIJHGIJJFIIJIHIJIIGIJIJIIIGIJJGJHGEHFFFDDAEDDDDDDDDDCCDE@;_Mismatch_0_Sense_+_Library_PoolT
TAGAAGCTTGCAAAAGCTGTGTATTTACTATAAATAGGGATATGATCTAATGTGTTTGACAAGCGACTCAGGGCAGCAGGTCCCTTTAATATAA
>Frequency_1_QualityScore_FFHHHHHJJHIJIHIJGJJIJFGHGIJIIJIHIFHIIIEIJDFHGEIHFHIIGIJGIIIJJJFIIIJAC=CHEHCFFFCCCEC=BBBCCCCACC_Mismatch_1_Sense_+_Library_PoolT
AGAGATTAGTTCGAAGATGTGAGATCTTCGATTGAGGAGCAGTGATTGGACCAAATGTATTCCTTTGAATGGAAGCCCAAAGGCAGATTGCATA
>Frequency_1_QualityScore_FDHFHDFHIIIIJIIIIHIIIHGGGHIJJJJIJJJCHIGIJIIHHIIIIGGGIJIGIJIIGGEHEHHHHDDFDDEEDEDDD??CDDDDDDDDDD_Mismatch_0_Sense_+_Library_PoolT
GAGAGATTAGTTCGAAGATGTGAGATCTTCGATTGAGGAGCAGTGATTGGACCAGATGTATTCCTTTGAATGGAAGCCCAAAGGCAGATTGCAT
>Frequency_1_QualityScore_FDHHHHHJJJJJJJJJJJJJJGIIIJIIJJJJJJIHFHIJIIJIIGJIJIJJJJJHHHHFFFFEEEEEDDDDEEEEEDEDDCACDDDDDDDEEE_Mismatch_1_Sense_+_Library_PoolT
GTGTATTTACTATAAATAGGGATATGATCTAATGTGTTTGACAAGCGACTCAGGGCAGCAGGTCCCTTTAATATAATTTGTGTTTTTGTGTAAA
>Frequency_1_QualityScore_DAHDHD?BE::F>FEHI>AH@B:B?FCBDFFHIIII@*9?BB=8=B=5.77@CC>77===@;@DD>@CD@>CDA@>CCCCADDECCC_Mismatch_0_Sense_+_Library_PoolT
ACAAGCGACTCAGGGCAGCAGGTCCCTTTAATATAATTTGTGTTTTTGTGTAAGCTCCTCCTCCATTATTTCTAACAATTATAACAC
>Frequency_1_QualityScore_FFHHHHHJIJJJJIJIJJJJJJJIJJJJIJHHHJJJJJJJJJJJHGIJIGIJJJJJJJGIIHHHHHFDDAEFFDEEEECEDEDDDDDCDDEDDE_Mismatch_0_Sense_+_Library_PoolT
TAGAAAGTCTACGTGTAGCTGGAACAACCGTGTCCTCTAGAAGGTCTAGAAGCTTGCAAAAGCTGTGTATTTACTATAAATAGGGATATGATCT
>Frequency_1_QualityScore_FFHGHHHJFGGGIIIJJIGIIIIIIJJIJJIIJGGIIJJJJIJIDIGHIHIIJIJIIIIJHHHHHHGEDFFFEDDED?A_Mismatch_0_Sense_+_Library_PoolT
AAATAGGGATATGATCTAATGTGTTTGACAAGCGACTCAGGGCAGCAGGTCCCTTTAATATAATTTGTGTTTTTGTGTA
>Frequency_1_QualityScore_FFHHHGHJJIJJJJJJJJJIJJIIIGIJIJJJJJJJJJJIJJJIIIIIIJJIIJJGIIJJJJJJJIJHHFFFDCDBDCDDDCC@CDDDEDDDDD_Mismatch_0_Sense_+_Library_PoolT
CAAAGGCAGATTGCATAAGCAAAGCACAAGGCAAAATCAGAAGTATGTTGATGGTTGAAATTAAGAGGGAGTGTTGGAAGGTGTAATTCCAACC
>Frequency_1_QualityScore_FFHHHHHJJJJJJJJJIIJJJJJIJJJJJJIJJJJJJJJJJJJJJJJJJIJJJJJIJJIIJJIJHHHHHFCFFCDFFEEECEDDDDDCDDDDDD_Mismatch_1_Sense_+_Library_PoolT
CAAATGTATTCCTTTGAATGGAAGCCCAAAGGCAGATTGCATAAGCAAAGCACAAGGCAAAATCAGAAGTATGTTGATGGTTGAAATTAAGAGG
>Frequency_1_QualityScore_FFHHHHHJJJJJJJJJJJJJJJIJJJJJJJJJJJJJJJJJJJJJJEHJJJJJJJJJJIJJJJJJJHHHHECFFFFFEEEEDDDDDBCDDDCDDD_Mismatch_0_Sense_+_Library_PoolT
TTGAATGGAAGCCCAAAGGCAGATTGCATAAGCAAAGCACAAGGCAAAATCAGAAGTATGTTGATGGTTGAAATTAAGAGGGAGTGTTGGAAGG
>Frequency_1_QualityScore_FFHHHHHJJJJJIJJJJJIJJJJJJJJJJJJJJJJIJJJJIIJIJJJJJJJJJJIJIJJHIJIJJHHHHHFFFFFFEEEDDDDDBDEDDCACDA_Mismatch_0_Sense_+_Library_PoolT
TGAATGGAAGCCCAAAGGCAGATTGCATAAGCAAAGCACAAGGCAAAATCAGAAGTATGTTGATGGTTGAAATTAAGAGGGAGTGTTGGAAGGT
>Frequency_1_QualityScore_FFHHHHHJJJIJJJJJGJJJJHHHHIJJJJJJJJJJJJJJJHIJJJJJJIIJIJHIIIJJJJJJJIJJJFHHFFFFDDDEDDADDDDDDDDDEE_Mismatch_0_Sense_+_Library_PoolT
TCTAGAAGCTTGCAAAAGCTGTGTATTTACTATAAATAGGGATATGATCTAATGTGTTTGACAAGCGACTCAGGGCAGCAGGTCCCTTTAATAT
>Frequency_1_QualityScore_D>DDACC>+CAFHIHHG@D@DHG@>DHAH@;F@EE9D>G>FFG?B?F@BFGCEGGIIGIGII3=;@B=CCDDB>>CCCCCCDEEC>;CC>?CAC_Mismatch_0_Sense_+_Library_PoolT
GCAAAAGCTGTGTATTTACTATAAATAGGGATATGATCTAATGTGTTTGACAAGCGACTCAGGGCAGCAGGTCCCTTTAATATAATTTGTGTTT
>Frequency_1_QualityScore_FFHHHGHJJJJJIIHHJJJIJJIIIGJJJJJIIIJJIJJJJJJJJGHGHIIIIIJJJJIJJJJJJIJHHHFFFFFEDEECDDDEFEEEFEDAA?_Mismatch_0_Sense_+_Library_PoolT
TTGCAAAAGCTGTGTATTTACTATAAATAGGGATATGATCTAATGTGTTTGACAAGCGACTCAGGGCAGCAGGTCCCTTTAATATAATTTGTGT
>Frequency_1_QualityScore_3A?CA+AAE>@DA:+AAFEC>+:3?EA=D@?DDEDEDEEB9DBBBD/BD>C>;A@DEEEC4@@A\-5,;.;?>AA;>-;A:;>>;>B>A?<???_Mismatch_0_Sense_+_Library_PoolT
GGCAGATTGCATAAGCAAAGCACAAGGCAAAATCAGAAGTATGTTGATGGTTGAAATTAAGAGGGAGTGTTGGAAGGTGTAATTCCAACCACCA
>Frequency_1_QualityScore_FFGHFHFHGIIJJIJJIJJJJJJJJJJIIHIIJJJJJIJJJJJJIJJGIIIIEGIJIJJJFGFHIJJIJIHGIHHFFFCCEDDDDDDDBCDDDD_Mismatch_0_Sense_+_Library_PoolT
AGAAGGTCTAGAAGCTTGCAAAAGCTGTGTATTTACTATAAATAGGGATATGATCTAATGTGTTTGACAAGCGACTCAGGGCAGCAGGTCCCTT
>Frequency_1_QualityScore_FFHHHHHJJJJJIIJJIJFHJJJJJJJHIIJJJIJIJJJJJJHJIJJJJJJJJJJJJJIIICHJGGHHGGFHFFFFFECCEEDDDDDCDDEEEE_Mismatch_0_Sense_+_Library_PoolT
TTCATTAAATACATTTGGTGTAGAAAGTCTACGTGTAGCTGGAACAACCGTGTCCTCTAGAAGGTCTAGAAGCTTGCAAAAGCTGTGTATTTAC
>Frequency_1_QualityScore_DFHHFHHJJJJJJJJJJJGIJJJJJJJJJJJJJGJJJJJIIHIJJJJJJIIGHIHIJJJGIJJJIJJJEHEIHHHHHHFDEEFDDDDDDDDDDD_Mismatch_0_Sense_+_Library_PoolT
ACCGTGTCCTCTAGAAGGTCTAGAAGCTTGCAAAAGCTGTGTATTTACTATAAATAGGGATATGATCTAATGTGTTTGACAAGCGACTCAGGGC
>Frequency_1_QualityScore_FFHHGHHJIJJJJIJJJIJIIIIGIIIJJJJJIJGIJIIJJJJJHJJJJJIIJJGGJJGIHHHCBDCFFEDCAEECACDCDCDDDDDDDD:CCD_Mismatch_0_Sense_+_Library_PoolT
CAACCACCCACTTCATTAAATACATTTGGTGTAGAAAGTCTACGTGTAGCTGGAACAACCGTGTCCTCTAGAAGGTCTAGAAGCTTGCAAAAGC
>Frequency_1_QualityScore_FFHHHHHJJJIHHIIJHJJJGHGJJJGIGIIIJIJIJIJJJJJIJJJJIJJJIJJJJGHIJIGIJHHHGABCDDFEEEACCDDEDEEDDCCACD_Mismatch_0_Sense_+_Library_PoolT
AATACATTTGGTGTAGAAAGTCTACGTGTAGCTGGAACAACCGTGTCCTCTAGAAGGTCTAGAAGCTTGCAAAAGCTGTGTATTTACTATAAAT
>Frequency_1_QualityScore_FFHHGHHGHIJGIHJFHHHIJJJJJJJJJJJJJJJJIJJJJGIJJJJJJJJJIGJJJJIEHHFFFFEFD@CEEDCDDDDCDDDDDCBDDDDBAB_Mismatch_0_Sense_+_Library_PoolT
GGGAGTGTTGGAAGGTGTAATTCCAACCACCAACCACCCACTTCATTAAATACATTTGGTGTAGAAAGTCTACGTGTAGCTGGAACAACCGTGT
>Frequency_1_QualityScore_FFHHHHGJJJJJIJJJJIJJIJHIJJJJIJJJJJJJJIJIGHIJHIIHJJJIJJCHIIJIIIJIIFHHB?CFDDCEED;A@CDFDCCCDDBDDD_Mismatch_0_Sense_+_Library_PoolT
AGGCAGATTGCATAAGCAAAGCACAAGGCAAAATCAGAAGTATGTTGATGGTTGAAATTAAGAGGGAGTGTTGGAAGGTGTAATTCCAACCACC
>Frequency_1_QualityScore_FFHHHHHIGIJIIIIJGIJJJGFGHIJGIJJJIJJJJIJJJGIIJIJIIJJJJJJJJJJJJJGBHCHHHCHHDFFFFFDEDDCCDDDDDCCDDE_Mismatch_0_Sense_+_Library_PoolT
CCACTTCATTAAATACATTTGGTGTAGAAAGTCTACGTGTAGCTGGAACAACCGTGTCCTCTAGAAGGTCTAGAAGCTTGCAAAAGCTGTGTAT
>Frequency_1_QualityScore_EFHFFHHJJJJJJJJJJJJJJHHHJJJJJIJJJJJJJJJJJJJJJJJJJJJJJJIJJJJJJJJJJJIJJJGHHHHHFFF_Mismatch_0_Sense_+_Library_PoolT
AGGTCCCTTTAATATAATTTGTGTTTTTGTGTAAGCTCCTCCTCCATTATTTCTAACAATTATAACACTTTGGTATCGA
>Frequency_1_QualityScore_FFHHHHHJJJJJJIIIJJJIIHIIIJGHIIFHIIJIJIJJJJJJJFHIIIIJIJJHHHHHFFFFFFFEECEEEEDDDDDEDCCCCEDDDDDDDD_Mismatch_0_Sense_+_Library_PoolT
TGGTTGAAATTAAGAGGGAGTGTTGGAAGGTGTAATTCCAACCACCAACCACCCACTTCATTAAATACATTTGGTGTAGAAAGTCTACGTGTAG
>Frequency_1_QualityScore_DFHHHHHJJJJJJJJJJJIIJJIJJJJJIJJJJJJJJJJJJJJJJIJJJJJJHHJJHHIJIJJIHHHHHDEFFFFEDDDDBBDEDDDDDD:@CC_Mismatch_0_Sense_+_Library_PoolT
ATGGAAGCCCAAAGGCAGATTGCATAAGCAAAGCACAAGGCAAAATCAGAAGTATGTTGATGGTTGAAATTAAGAGGGAGTGTTGGAAGGTGTA
>Frequency_1_QualityScore_A?F?;A+2A3?@AAC3:?BFF+<33C9@:)?D>G>ABFGGC@2BBFFFIIDEEF@@E4=C9?E>C>EDD?B)7?3>>>>@B>@BBB=A>AABD>_Mismatch_1_Sense_+_Library_PoolT
AGAAAGGCTACGTGTAGCTGGAACAACCGTGTCCTCTAGAAGGTCTAGAAGCTTGCAAAAGCTGTGTATTTACTATAAATAGGGATATGATCTA
>Frequency_1_QualityScore_DFHHHHHIIJJJJJJJJJJJJJJJJJJJJJGHIIJJJGIJJJIIJJIJIIHIJIIJGHHHHHFFFFFEEEEECDEDEEEEEDDDDDDDDEEEDD_Mismatch_0_Sense_+_Library_PoolT
TGTGTTTGACAAGCGACTCAGGGCAGCAGGTCCCTTTAATATAATTTGTGTTTTTGTGTAAGCTCCTCCTCCATTATTTCTAACAATTATAACA
>Frequency_1_QualityScore_FFHHHHHJJJJJIJJJJJJHIJJJJJIIJJJIJJJJJJIJJJIJJJJJJIIJJJJJJJJJJJJJJHHFHHHFEFFFEFDECEEEDDDDCDBBD?_Mismatch_0_Sense_+_Library_PoolT
TGTATTCCTTTGAATGGAAGCCCAAAGGCAGATTGCATAAGCAAAGCACAAGGCAAAATCAGAAGTATGTTGATGGTTGAAATTAAGAGGGAGT
>Frequency_1_QualityScore_FBFFHHHIIIJCGHIAHGIJJJJJGIIJJJJJJJJJJIJJJJJJGGIGHEGJJJIIEHHGGIHHEEFHE??@CEECEEDDDDDDDD@8ABD:@C_Mismatch_0_Sense_+_Library_PoolT
GTGTTGGAAGGTGTAATTCCAACCACCAACCACCCACTTCATTAAATACATTTGGTGTAGAAAGTCTACGTGTAGCTGGAACAACCGTGTCCTC
>Frequency_1_QualityScore_FFHHHHHJJJJJJJJIJJFIIJJJHJJJJJJJJIJJJJJJJJJIJHHFHIIIJJIIIIJJIJJJJHHFHEFEFFEFFECEFEEDDDDDDDDDDD_Mismatch_1_Sense_+_Library_PoolT
TGAACAACCGTGTCCTCTAGAAGGTCTAGAAGCTTGCAAAAGCTGTGTATTTACTATAAATAGGGATATGATCTAATGTGTTTGACAAGCGACT
>Frequency_1_QualityScore_FFHHGHHIJGJJJJFHHHIGIGJIIJGGIJJJJGGEIIDHGIFGIIHGIIJIJJJIGHIIDEA?AEEDB@>C_Mismatch_0_Sense_+_Library_PoolT
GATATGATCTAATGTGTTTGACAAGCGACTCAGGGCAGCAGGTCCCTTTAATATAATTTGTGTTTTTGTGTA
>Frequency_1_QualityScore_FFHHHHHIJJJJJJJJJIJJIJJJJJJJJJJJJJJIHIJJHIIJ9EGGIIJHJJJJJJJJJJJHHHEFFCEEEEEEEDCEDDDEFEEDDDDDDC_Mismatch_0_Sense_+_Library_PoolT
CAGAAGTATGTTGATGGTTGAAATTAAGAGGGAGTGTTGGAAGGTGTAATTCCAACCACCAACCACCCACTTCATTAAATACATTTGGTGTAGA
>Frequency_1_QualityScore_FFHHHHHJHJJJJIJJHIIIJJIJIJJJJJIJJJJJJJJJJJJJHHJJIJJJJJJJJIIJJHHHHHFFFEDDDE_Mismatch_1_Sense_+_Library_PoolT
GGGATATGATCTAATGTGTTTGACAAGCGACTCAGGGCAGCAGGTCCCTTTAATATAATTTGTGTTTTTGTGGA
>Frequency_1_QualityScore_FFFHH<CFGHGIHGHHIIIIJJJJIJJIJJIJJJJJIJIJJJJGIIJJJGHJJEEEHHHEDEFFFEEECCEDDBDDDCDDD@DDBDDDDCCDCC_Mismatch_0_Sense_+_Library_PoolT
GAAGGTGTAATTCCAACCACCAACCACCCACTTCATTAAATACATTTGGTGTAGAAAGTCTACGTGTAGCTGGAACAACCGTGTCCTCTAGAAG
>Frequency_1_QualityScore_FFHHHHHJJJGIJJJJHIIHIJJJJJJIJJJIJJIJIIJHIIJJJIJJJJIJJIHGJJJJJJJJGIIIHCHHHFFFDEDEDDDBCDDDDEDDDD_Mismatch_1_Sense_+_Library_PoolT
GATTAGTTCGAAGATGTGAGATCTTCGATTGAGGAGCAGTGATTGGACCAAATGTATTCCTTTGAATGGAAGCCCAAAGGCAGATTGCATAAGC
>Frequency_1_QualityScore_FDHHHHHIJJIJJHGGGGIIJGHGGHIJHIJJGIIIJJJJJJIIJJIJIHIIJHEHGIHFHHFEDFFFECEDDBDDCDDEEEDDDDCDCACDDC_Mismatch_1_Sense_+_Library_PoolT
GATCTTTATCGAGTCATAGAGAGATTAGTTCGAAGATGTGAGATCTTCGATTGAGGAGCAGTGATTGGACCAAATGTATTCCTTTGAATGGAAG
>Frequency_1_QualityScore_FFHHHHHJIJIJJJJJJJJJIIJJJHIIJJJJJJJJJJJHIJJJJJJJIIJJJJJJIHJJIIHHHHHHHDFEFEFFEEDECCDDDEACDDDEDD_Mismatch_0_Sense_+_Library_PoolT
AGTCTACGTGTAGCTGGAACAACCGTGTCCTCTAGAAGGTCTAGAAGCTTGCAAAAGCTGTGTATTTACTATAAATAGGGATATGATCTAATGT
>Frequency_1_QualityScore_FFHHGHFGJJJJJJJIJJIJJJHIHIJIJJJJJJJIJJIJJJIJGIJJJJJJJJJFIGIJJJJJJJJJJHGHFFFFFDDDDDDBDDDDDDDDDE_Mismatch_0_Sense_+_Library_PoolT
GTCTAGAAGCTTGCAAAAGCTGTGTATTTACTATAAATAGGGATATGATCTAATGTGTTTGACAAGCGACTCAGGGCAGCAGGTCCCTTTAATA
>Frequency_1_QualityScore_FFHHHHHJJJJJJFHIJJIJJJJJJJIJIJJJJJJJJJJJJJJJJJJJJJJIJHEHHFFFFFFEEEEEEFDDCCCCDDDDBDDE_Mismatch_0_Sense_+_Library_PoolT
ACTATAAATAGGGATATGATCTAATGTGTTTGACAAGCGACTCAGGGCAGCAGGTCCCTTTAATATAATTTGTGTTTTTGTGTA
>Frequency_1_QualityScore_FFGHHGFIJGHHHHHIIGJIJIIJGHIJIIJGIJIJJJI@FGHIIJJCHIBECDGEHGJIIJJJHHHHFFFDDDDDDDDDEC@CACCCDEEEEC_Mismatch_0_Sense_+_Library_PoolT
CAAAATCAGAAGTATGTTGATGGTTGAAATTAAGAGGGAGTGTTGGAAGGTGTAATTCCAACCACCAACCACCCACTTCATTAAATACATTTGG
>Frequency_1_QualityScore_FFHHHHHJJJIJJJJJJIJJJIIJJJJJJJJJJJJJJJIHHJJJJJJJ@FGIIJIJJJIIHHHFFFFCDCDDDDDDDDEDEDCDEDDEEEEDBD_Mismatch_0_Sense_+_Library_PoolT
AAATCAGAAGTATGTTGATGGTTGAAATTAAGAGGGAGTGTTGGAAGGTGTAATTCCAACCACCAACCACCCACTTCATTAAATACATTTGGTG
>Frequency_1_QualityScore_FFHHHHHIJJJJJJJJJJJJHIJJJJJJJJJJJJJJJJJJJJJJJJJJHIJJJJJJJJJJJHHHHHHHBDDFDDEEDE_Mismatch_0_Sense_+_Library_PoolT
AATAGGGATATGATCTAATGTGTTTGACAAGCGACTCAGGGCAGCAGGTCCCTTTAATATAATTTGTGTTTTTGTGTA
>Frequency_1_QualityScore_FFFFHHHEIIJJJJJIGG?AFHGGGCCCFFHIIIIJEGCAGIICGDCHAFEHHJIHGGIIIIEGH?C3?BEDEDFCC=@=CCDEDDDEDCDCCA_Mismatch_0_Sense_+_Library_PoolT
AGTGTTGATCTTTATCGAGTCATAGAGAGATTAGTTCGAAGATGTGAGATCTTCGATTGAGGAGCAGTGATTGGACCAGATGTATTCCTTTGAA
>Frequency_1_QualityScore_FFHGHHHJIJJIJJIJJIJIGIJJCHGGIJJJJJJJJJ@IIJJJIJJJJHIJIGJJIHIHIJJIJJIJIHIHHFFFFDDDDDBDDDDDDDCDDC_Mismatch_0_Sense_+_Library_PoolT
AGGTCTAGAAGCTTGCAAAAGCTGTGTATTTACTATAAATAGGGATATGATCTAATGTGTTTGACAAGCGACTCAGGGCAGCAGGTCCCTTTAA
>Frequency_1_QualityScore_FFHHHHHGHGIIIIIIGHGGHHGIJJJJJJJJIIJIJJJIJJJJJJJJIIHJJJICHIIIJJJIJJHHGCBEFFFEEEEECDCCCCDDDECCDD_Mismatch_0_Sense_+_Library_PoolT
GAGCAGTGATTGGACCAGATGTATTCCTTTGAATGGAAGCCCAAAGGCAGATTGCATAAGCAAAGCACAAGGCAAAATCAGAAGTATGTTGATG
>Frequency_1_QualityScore_FFHHHHHJFHHIJJIJJJJIJIJJJJJJIIIJJJJJJJJJJJIGIJJJJGIJJJGHEGIHHHFFFF_Mismatch_0_Sense_+_Library_PoolT
ATCTAATGTGTTTGACAAGCGACTCAGGGCAGCAGGTCCCTTTAATATAATTTGTGTTTTTGTGTA
>Frequency_1_QualityScore_FFHHHHHJJJJJJJJJJJGIJJJJJJJIIIJJIIJJIIHIIJJIJJJHIGIJJIJJJJJFIGIHHHHHFFDDEEDDDDDCDCDDDDCCCDCCDC_Mismatch_0_Sense_+_Library_PoolT
TCCAACCACCAACCACCCACTTCATTAAATACATTTGGTGTAGAAAGTCTACGTGTAGCTGGAACAACCGTGTCCTCTAGAAGGTCTAGAAGCT
>Frequency_1_QualityScore_DDHHHHHJJJJJJJJJJJGIJJJJJIIIJIIIJJJJHJJJJIIIIJJJHIIIHIIJJGIIIJJHHHHHFFFFDDCBBDDDDDDDDCDDAACDCC_Mismatch_0_Sense_+_Library_PoolT
TAATTCCAACCACCAACCACCCACTTCATTAAATACATTTGGTGTAGAAAGTCTACGTGTAGCTGGAACAACCGTGTCCTCTAGAAGGTCTAGA
>Frequency_1_QualityScore_FFHHFFHHIJFGHJCFHH@GIIJEHGIJIJIJIJJJJIJGJJJJJJJIJJGGEHIJEHGGFFFFEDDCCAEEDDDDDDDDCCBDDDDDDD@D?B_Mismatch_0_Sense_+_Library_PoolT
GGAGTGTTGGAAGGTGTAATTCCAACCACCAACCACCCACTTCATTAAATACATTTGGTGTAGAAAGTCTACGTGTAGCTGGAACAACCGTGTC
>Frequency_1_QualityScore_FFHHHHHJJJJJJJJJJHJJJJJIIIJJIJJJJIJGIJHIJJJJJJJJJJJIJJJGIJJJIIJHIHGGHHFEFFFFEECEEDDCCCCDDDACCD_Mismatch_0_Sense_+_Library_PoolT
CCCACTTCATTAAATACATTTGGTGTAGAAAGTCTACGTGTAGCTGGAACAACCGTGTCCTCTAGAAGGTCTAGAAGCTTGCAAAAGCTGTGTA
>Frequency_1_QualityScore_DDBF=BFHEGABFEE@EH>F>EEAEHDGEGGGIGGGIEHIIFFGHIEDBAGGGIGIIGCDGHGHEHCEE=A:=CEBD;B@CC@@CC?BBB==AA_Mismatch_0_Sense_+_Library_PoolT
ACAACCGTGTCCTCTAGAAGGTCTAGAAGCTTGCAAAAGCTGTGTATTTACTATAAATAGGGATATGATCTAATGTGTTTGACAAGCGACTCAG
>Frequency_1_QualityScore_FFHHHHHJJJJJIGHIHJIJJJJJJJJJJJJJJJJJJJJJAGIJJJJJJJJJJJJJJJJJJJJHHHHHHHFFFFEEEEEEDDDDDDDDDDDDDD_Mismatch_0_Sense_+_Library_PoolT
GAGTGTTGGAAGGTGTAATTCCAACCACCAACCACCCACTTCATTAAATACATTTGGTGTAGAAAGTCTACGTGTAGCTGGAACAACCGTGTCC
>Frequency_1_QualityScore_FBAFHGHEHHHIEHIIIIHIG>FFHHIHHIGIIIIIIIEFHCHIIIIIIFGIIIIIIIG_Mismatch_0_Sense_+_Library_PoolT
TCCTCCTCCATTATTTCTAACAATTATAACACTTTGGTATCGACCTCCAGAACTTTTGA
>Frequency_1_QualityScore_DDHHD?FD,A:<@EGI9;FHGGGIIIGFH>D*BGDDFFBBDEHG/;BFBF@@G>GIIIB@DEGEECA?;;B.7;C@;@C@CCCCCCCCCCC:AC_Mismatch_2_Sense_+_Library_PoolT
TGTAATTCCAACCACCAACCACCCACTTCATTAAATACGTTTGGTGCAGAAAGTCTATGTGTAGCTGGAACAACTGTGTCCTCTAGAAAGTCTA
>Frequency_1_QualityScore_FDHHHHFHJIJIIJEHIIJIJJJJIIJJJJJJJJJJJJJJIIJJHIIJJJJJIGIJGIIIJJFIIGHHHHFFDF@CCDADDCDDC:@CCDCDDD_Mismatch_1_Sense_+_Library_PoolT
GATTGGACCAGATGTATTCCTTTGAATGGAAGCCCAAAGGAAGATTGCATAAGAAAAACATAAGGCAAAAATCAAACGTATGTTGATGGTTGAA
>Frequency_1_QualityScore_FFHHHHHJJJIIGIIJJJJJJCFFFHIJJJJJJJJJJJJJJJJJJJJJJJJJJJJJJJJJHHHHFFFFFCACEECCEDEEDDDFDDDDDDDDDD_Mismatch_1_Sense_+_Library_PoolT
TTAAGAGGAAGTGTTGGAAGGTGTAATTCCAACCACCAACCACCCACTTCATTAAATACGTTTGGTGCAGAAAGTCTATGTGTAGCTGGAACAA
>Frequency_1_QualityScore_FFHGFHHGIJIJIIIJIJIGIIHHIHHIIIIIJJJJGIIIIJJJJJIJJIEIJJJJFHICDEHIIIHHHHABBDEDCD;@@C>@DDEDEDEFDD_Mismatch_0_Sense_+_Library_PoolC
TAAATACATTTGGTGTAGAAAGTCTACGTGTAGCTGGAACAACCGTGTCCTCTAGAAGGTCTAGAAGCTTGCAAAAGCTGTGTATTTACTATAA
>Frequency_1_QualityScore_<DD@FD?GGHEFHIA@CGE<B?:DDHB@DGHIIGG>DHHDDE==BGIEEEGGI>EACBCCDCDBCC@>@;;;>CC>CC>ABC:>9><ACCA4@C_Mismatch_0_Sense_+_Library_PoolC
CCACTTCATTAAATACATTTGGTGTAGAAAGTCTACGTGTAGCTGGAACAACCGTGTCCTCTAGAAGGTCTAGAAGCTTGCAAAAGCTGTGTAT
>Frequency_1_QualityScore_FFHHHHHJHIJJJJJIJJJJJJHHJJJJJJJJJJJJJJJJJJJJJHIJJJHJJJJIIJIGIJJJJIHHHEEHHFFFDFCFEEDDEDDDDDDDDD_Mismatch_0_Sense_+_Library_PoolC
AACAACCGTGTCCTCTAGAAGGTCTAGAAGCTTGCAAAAGCTGTGTATTTACTATAAATAGGGATATGATCTAATGTGTTTGACAAGCGACTCA
>Frequency_1_QualityScore_FFHHHHHJJJJJJJIJJJIJHHIIIJIJJJGGHHIIJJJGIIJJJJIJJIJJJJJJJHHHHHHHFFFFFDFEECDDDDDDDDDDDEDDDBDDDD_Mismatch_1_Sense_+_Library_PoolC
TGGTTGAAATTAAGAGGGAGTGTTAGAAGGTGTAATTCCAACCACCAACCACCCACTTCATTAAATACATTTGGTGTAGAAAGTCTACGTGTAG
