# Supplementary material for: Differential Gene Expression Reveals Candidate Genes for Drought Stress Response in Abies alba (Pinaceae)
Source: PLoS One. 2015 Apr 29;10(4):e0124564. doi: 10.1371/journal.pone.0124564 (PMC4414588; doi:10.1371/journal.pone.0124564)
Supplement: S3 File — (GZ) [file pone.0124564.s003.gz › comp10630_c0_seq1.fa]

>comp10630_c0_seq1 len=851 path=[1:0-574 576:575-850]
TGAATGAGAGAGATATAGAAATATTGCAGATGATGTTGAAGAGAGTGATAACAGAGTCTCTGGCGGGGAAAGCCAAAAATCTCCCTCTACGAGTACAGAAAAGATGGGTGCGGGGAACAAGCCGGGTGGAGCAGCAGAGATCTGTGGACGAACCAGAGGAGCAGGTGGGAGGAGCCAATCCCGATGAAGAGACTGGATCTCCCCAGACCAAATGGGCAGGGAGAAGCGATCCCATTGGCGAAGAGATGCGCGTGGACACCTTCGTGAGAGATGAGGTGGAGGGCAGGGATAACGATGGCGACTTGACGGCGGGGCTGATTGAGAAAACCAGAGAGGTCGTGCATTCCACCACCAAGAAAGTGGAGGACGCCGCCGCCTCCCTTAAAAAAAACGATGGCACGGGTGGTGTAGTCGGCAGCGTGGGCGAAGCGGTCGAATCTGCCGCTCGCACGGTTAGGAATAGCACGACCCCTCCCAAGGGTCACATCGGTGGCGAAATGGCCGATTGATGGATTTTATATAATATGTGCCAGAGGTTTCGAATTCAATTCCCTGGCCGTTCATGTTCCTGTATCTATCTAAGACTATAATTTTGTCTTGTCCTATAGTTTTAGTTAAGATCCTCAACCATTATCCATGTGTACTTCAGGTTTTCATTTGATGTCGTCTATATGCAAATAATATAATATAATCAAATGTTTATTAATCATCGATGGTTGGACCACATTCAAAACTGGCTCTGTGTGTGATCTATTGTCTGTTTTGCAGCCACAGATTGGAAGGTATACTTCAATTATTAATATTCTTATGGTCCATTTCTATTTTTGCATCAAAACTATGAGATTTTGGAA

>Frequency_13_QualityScore_FFHGGHHIIIIJIIIIIIIIJIIJIIIIJIIIJIIIIIJJJIIJIIIHIGHIIIIHIHHIIIHHHIIIIHIIIIJIIIIIFGGEGGFGFEE@CD_Mismatch_0_Sense_+_Library_PoolT
TTCATGTTCCTGTATCTATCTAAGACTATAATTTTGTCTTGTCCTATAGTTTTAGTTAAGATCCTCAACCATTATCCATGTGTACTTCAGGTTT
>Frequency_13_QualityScore_FEGEGHGIGHHHIJHIHGHGGIFHGHIBEGHGIIHIIIIIIHHIIHHIGHFGIHIIHGIIHIFFGHIGGEGGFFGFEFFEEFEEEDCDDACCCC_Mismatch_0_Sense_+_Library_PoolT
TGGATTTTATATAATATGTGCCAGAGGTTTCGAATTCAATTCCCTGGCCGTTCATGTTCCTGTATCTATCTAAGACTATAATTTTGTCTTGTCC
>Frequency_1_QualityScore_DDHHHHHJIJJJJJJJJJIJJJJJJJJCFHIJJJJJJJJJJIIJJJJJJJJJJJJJIIIJJHHFHHHGFFFFDFFEEEDEAFDEDDDDDDDDDD_Mismatch_0_Sense_+_Library_PoolC
TGGATTTTATATAATATGTGCCAGAGGTTTCGAATTCAATTCCCTGGCCGTTCATGTTCCTGTATCTATCTAAGACTATAATTTTGTCTTGTCC
>Frequency_13_QualityScore_FEHHHHHIIIIIIIIIJJHIIIIIIHIIJJIIJJJJJHIJJIHIIIIIHIFHIIHIGHIHIIIIIHIIIHIIIIIIIIHIHCFFFFFFFEEF@B_Mismatch_0_Sense_+_Library_PoolT
GTTCATGTTCCTGTATCTATCTAAGACTATAATTTTGTCTTGTCCTATAGTTTTAGTTAAGATCCTCAACCATTATCCATGTGTACTTCAGGTT
>Frequency_11_QualityScore_FFHHHHHIJIIIJJHIIJJJJIIJGHJJIJIIIJIIIJIIIIJGIHIIIJJJJIIIIIJIIIHHHIIIHHGGGGGFFDFEFFEEEDDDDDDDDD_Mismatch_0_Sense_+_Library_PoolT
ATTTTATATAATATGTGCCAGAGGTTTCGAATTCAATTCCCTGGCCGTTCATGTTCCTGTATCTATCTAAGACTATAATTTTGTCTTGTCCTAT
>Frequency_9_QualityScore_FFGHHHHJJIJJJJJJHIJGIJJJJJJHJIIJIJJJJJIJJJIJJJJJIIJJJJIJJJJIJJIIHHGIIHFGFGGGGFFFFFEEEEDDDDEBCD_Mismatch_0_Sense_+_Library_PoolT
ATATAATATGTGCCAGAGGTTTCGAATTCAATTCCCTGGCCGTTCATGTTCCTGTATCTATCTAAGACTATAATTTTGTCTTGTCCTATAGTTT
>Frequency_9_QualityScore_FFHGHHEGIJIJIIJIHHIIHIJJJJJIJIHIIIIHIIJJIJIHIIHIHIHHGHIIIHHGHHHHHGGGGFEFFFFFEEACDDDDDDDDCCCCDC_Mismatch_0_Sense_+_Library_PoolT
CAGAGGTTTCGAATTCAATTCCCTGGCCGTTCATGTTCCTGTATCTATCTAAGACTATAATTTTGTCTTGTCCTATAGTTTTAGTTAAGATCCT
>Frequency_9_QualityScore_CEEGHHGHIHHIIIHHIHIHGHIIJGDGHGHHHIIGHHHEFFIHHHIHHIHIIGGGGFHGGHHIIHIIIFGHIHHHIIHGH>EFEFEECDEADD_Mismatch_0_Sense_+_Library_PoolT
TGTATCTATCTAAGACTATAATTTTGTCTTGTCCTATAGTTTTAGTTAAGATCCTCAACCATTATCCATGTGTACTTCAGGTTTTCATTTGATG
>Frequency_8_QualityScore_EEGGFGHIIHBGHGEHHIAFHIJBGEGHHHHHGGGHIGIGHGCFGIIHHIHGGIHHFHIIHHFFEDEDCBCCDDDCDCCDDEEEDCCCCCCCCD_Mismatch_0_Sense_+_Library_PoolT
GAAATGGCCGATTGATGGATTTTATATAATATGTGCCAGAGGTTTCGAATTCAATTCCCTGGCCGTTCATGTTCCTGTATCTATCTAAGACTAT
>Frequency_1_QualityScore_FFHHHHHIJJGHIIGIJJGHIJJEHHIIIJJJJJJJJJJJJJCHIJJJJJJJJJJJIHHHHHFFFCDEDDDEDEDDDDDEEFEEDDEDDDDDDC_Mismatch_0_Sense_+_Library_PoolC
GAAATGGCCGATTGATGGATTTTATATAATATGTGCCAGAGGTTTCGAATTCAATTCCCTGGCCGTTCATGTTCCTGTATCTATCTAAGACTAT
>Frequency_8_QualityScore_EDEGGGGHHIJIIJIIIIIIIIHEIDHIIIJGIIIIIIIIIIIJIIHIIIIJIIIHHHHIIHIHHGFFGDDEDFCEEECEDDDDDDDCDDCCCD_Mismatch_0_Sense_+_Library_PoolT
GGTTTCGAATTCAATTCCCTGGCCGTTCATGTTCCTGTATCTATCTAAGACTATAATTTTGTCTTGTCCTATAGTTTTAGTTAAGATCCTCAAC
>Frequency_8_QualityScore_FFHHFHHJJJJJJJJJJJJJJJJJJJJHIJJJJIJJJJGIIIJJIJJJHIJIIJIIIHIIIIHGHHHGGFGGFFEECDEEEEDDDDDEDDDCDD_Mismatch_0_Sense_+_Library_PoolT
GAGGTTTCGAATTCAATTCCCTGGCCGTTCATGTTCCTGTATCTATCTAAGACTATAATTTTGTCTTGTCCTATAGTTTTAGTTAAGATCCTCA
>Frequency_8_QualityScore_FFHHHHHIJIIIIIIIJJIIIJIJIJIJHIIIIJJJJIJJJJJIIIJIHIIJIIHIFHIIGIHHIGIIIHHHHHGGGFEEFFFEEEDCEECDEE_Mismatch_0_Sense_+_Library_PoolT
CTGGCCGTTCATGTTCCTGTATCTATCTAAGACTATAATTTTGTCTTGTCCTATAGTTTTAGTTAAGATCCTCAACCATTATCCATGTGTACTT
>Frequency_7_QualityScore_CBEFFGHGGHGIHCEFCDFGEACFGIDFFFGIHIHECDHGHGGGG?CEBBFFEEFFFEFBCCB?BC@@@:?BCCB@@BABBCDCBDECCCBBCC_Mismatch_0_Sense_+_Library_PoolT
GGCGAAATGGCCGATTGATGGATTTTATATAATATGTGCCAGAGGTTTCGAATTCAATTCCCTGGCCGTTCATGTTCCTGTATCTATCTAAGAC
>Frequency_7_QualityScore_FFHHHGHIIJJJJJIJIJJJJJIJJIIJGGIJJJIIJJJJIIJJJIIIIIHIHIIIIIHIJIIIIIJIJHHGGGHGFCEEFEEDDEEDDDDCCD_Mismatch_0_Sense_+_Library_PoolT
AGAGGTTTCGAATTCAATTCCCTGGCCGTTCATGTTCCTGTATCTATCTAAGACTATAATTTTGTCTTGTCCTATAGTTTTAGTTAAGATCCTC
>Frequency_7_QualityScore_FFHHHHHJJJGIJJJJJJJJJJJJJJJIJJJJJJJJIHIIIJJJJJJJJJJIIJJJIJJJIIGIGHHIHFGGHHHHGHHGGFFFFDEEEEEDDD_Mismatch_0_Sense_+_Library_PoolT
TCAATTCCCTGGCCGTTCATGTTCCTGTATCTATCTAAGACTATAATTTTGTCTTGTCCTATAGTTTTAGTTAAGATCCTCAACCATTATCCAT
>Frequency_7_QualityScore_FFHHHHHJJJJJJJJJJJJJIIIIIJIIJJJJJIJJJJJJJIIJIJJJJIIIJJJJIIJIJJIIIIIHIHGGHGGEFFEEFEEEDEDEDDDDDD_Mismatch_0_Sense_+_Library_PoolT
CGAATTCAATTCCCTGGCCGTTCATGTTCCTGTATCTATCTAAGACTATAATTTTGTCTTGTCCTATAGTTTTAGTTAAGATCCTCAACCATTA
>Frequency_7_QualityScore_EEGHFEFHHFHIHCEHHIEGFGHHHFHFFFHIIHHIGCFFHHHHHHHHHHHGHFGHFGEFEDEDDDDDEDDDCBDEEEECDDCCBCDCDA@CCC_Mismatch_0_Sense_+_Library_PoolT
GGCCGATTGATGGATTTTATATAATATGTGCCAGAGGTTTCGAATTCAATTCCCTGGCCGTTCATGTTCCTGTATCTATCTAAGACTATAATTT
>Frequency_7_QualityScore_FFHHHHGIJFHIIIJJJJJJJJJJJJJIHJJJHIJIJJIJJJJJIJJJIJIJJIIIIIIIIIHIJJIIGDGGFFEFEEFDEADEECDDDEDDDD_Mismatch_0_Sense_+_Library_PoolT
TGCCAGAGGTTTCGAATTCAATTCCCTGGCCGTTCATGTTCCTGTATCTATCTAAGACTATAATTTTGTCTTGTCCTATAGTTTTAGTTAAGAT
>Frequency_7_QualityScore_EEGGHGHHIIFHIGIHHIIIHIIJIIJIJIIIJHIIJJJHIIIIIIIIIIIJJIHGGHIIGIIHHGHHHHHFGFEFFEEEDEADDECDCCDCCC_Mismatch_0_Sense_+_Library_PoolT
GTGCCAGAGGTTTCGAATTCAATTCCCTGGCCGTTCATGTTCCTGTATCTATCTAAGACTATAATTTTGTCTTGTCCTATAGTTTTAGTTAAGA
>Frequency_6_QualityScore_FFGEFGGIIIIIJIIIIHIGIIGIIHIIIIIIIJJIIJIIIHIIIIHIIHIHIIIHIIIIHHIIIIHHCBFGGGGGFGFFFFDDEEEDDCDDDE_Mismatch_0_Sense_+_Library_PoolT
GAATTCAATTCCCTGGCCGTTCATGTTCCTGTATCTATCTAAGACTATAATTTTGTCTTGTCCTATAGTTTTAGTTAAGATCCTCAACCATTAT
>Frequency_6_QualityScore_FFGGHGHIHIIIJIIIIIJIIIIIIIGIIHIGIIJJIIIIJIJIHIHGIHIGFIIGGDGHFIIGHHHIIGHIHHHGGGGFFGFEFEEEEEDDD@_Mismatch_0_Sense_+_Library_PoolT
CGTTCATGTTCCTGTATCTATCTAAGACTATAATTTTGTCTTGTCCTATAGTTTTAGTTAAGATCCTCAACCATTATCCATGTGTACTTCAGGT
>Frequency_6_QualityScore_ECGHFGGIIGHGIIGGHIGHIIIIHFHIFEHIIFHIIIHHIIIIIGIGIIHFGIIIIGFHIHFGGFFGEDEGGEEEDEEECCDCCDDBACCCAA_Mismatch_0_Sense_+_Library_PoolT
ATGGATTTTATATAATATGTGCCAGAGGTTTCGAATTCAATTCCCTGGCCGTTCATGTTCCTGTATCTATCTAAGACTATAATTTTGTCTTGTC
>Frequency_6_QualityScore_ECGGGGGHIIIIIIJJHIIIIIGHHIIGIIIDGIIIHHIHGGHHGGFHHIFEGGFHIGEGGGHGGIIIGFGGHIIFGFFGGGGFEDACDDDDEE_Mismatch_0_Sense_+_Library_PoolT
GTTCCTGTATCTATCTAAGACTATAATTTTGTCTTGTCCTATAGTTTTAGTTAAGATCCTCAACCATTATCCATGTGTACTTCAGGTTTTCATT
>Frequency_6_QualityScore_FFHGFGGIIIIIHJIIIHIIIIIIHHIIJJHHIIGHHIIIGHIGIEIFHHIIHGHIIIIHIIIGIHIGIHHIIIIHHIDGFDECFFFFE=BCDE_Mismatch_0_Sense_+_Library_PoolT
CATGTTCCTGTATCTATCTAAGACTATAATTTTGTCTTGTCCTATAGTTTTAGTTAAGATCCTCAACCATTATCCATGTGTACTTCAGGTTTTC
>Frequency_6_QualityScore_FFHHHHGIJJJIJIIIJJIJIIJJJJJIIJFHIJJJIJJJJJJJJIJJJJJJJIJJJJJHIJJJJIIIIHHHHGGGFFFFFEEDEEEEEDDDDD_Mismatch_0_Sense_+_Library_PoolT
TGATGGATTTTATATAATATGTGCCAGAGGTTTCGAATTCAATTCCCTGGCCGTTCATGTTCCTGTATCTATCTAAGACTATAATTTTGTCTTG
>Frequency_6_QualityScore_FFHHHHHIJJJJJJJJJIIJJIJJJJJJJJIJJJJJJJJIIIJGHIIIJIIIJJJJJJIJIIJJJJJIJIIJJJGIIIGIIHHHGBEEFFFEEE_Mismatch_0_Sense_+_Library_PoolT
TTCCTGTATCTATCTAAGACTATAATTTTGTCTTGTCCTATAGTTTTAGTTAAGATCCTCAACCATTATCCATGTGTACTTCAGGTTTTCATTT
>Frequency_1_QualityScore_FFHHHHHJJIJIJJJGHJIIJIJJIJJJJJJJJJIIJJJJJGIFIIHHIIIIIJIIIJJJJIJJJJJJJJIJJHHHHHGHFFFFF?DEDDCECD_Mismatch_0_Sense_+_Library_PoolC
TTCCTGTATCTATCTAAGACTATAATTTTGTCTTGTCCTATAGTTTTAGTTAAGATCCTCAACCATTATCCATGTGTACTTCAGGTTTTCATTT
>Frequency_6_QualityScore_FEHHHHHIHIIFHIIIIJIIIIIJIIIIIIIJJIHIJJIIIIJHIHGIIIIJJJIIHIIIIIIIHHHFFEFFFFCADEDDEDE@CDDCDCCEEC_Mismatch_0_Sense_+_Library_PoolT
TGTGCCAGAGGTTTCGAATTCAATTCCCTGGCCGTTCATGTTCCTGTATCTATCTAAGACTATAATTTTGTCTTGTCCTATAGTTTTAGTTAAG
>Frequency_5_QualityScore_FFHHGHGIHGIIIIJIIGIIIIIHHIJIGHHIIIIJHIIJJIIIIIIJJIIIHHIEGIIHIGGHGHGHGFHFHGFFFFFFEEEEECCCDCEEED_Mismatch_0_Sense_+_Library_PoolT
TGGCCGTTCATGTTCCTGTATCTATCTAAGACTATAATTTTGTCTTGTCCTATAGTTTTAGTTAAGATCCTCAACCATTATCCATGTGTACTTC
>Frequency_5_QualityScore_EFHGHHHIFHHIIJJJIIJJJJJJJJIHJJJGIJJIIGIIIJIJJJIJGIJIHHHIIJIJHGHHIHGHGFGGGEEEEEEE?CDDEDBCDDDDDD_Mismatch_0_Sense_+_Library_PoolT
GCCAGAGGTTTCGAATTCAATTCCCTGGCCGTTCATGTTCCTGTATCTATCTAAGACTATAATTTTGTCTTGTCCTATAGTTTTAGTTAAGATC
>Frequency_1_QualityScore_FFHHHHHJFGHIJJIJJJJJJJIJJJJIJJJGJJJJJJJJJJJJJJJJIJJIHHJJJJJJGGHIIIHHHHHHFFFFFFCEBEEEEEC@CDDDDC_Mismatch_0_Sense_+_Library_PoolC
GCCAGAGGTTTCGAATTCAATTCCCTGGCCGTTCATGTTCCTGTATCTATCTAAGACTATAATTTTGTCTTGTCCTATAGTTTTAGTTAAGATC
>Frequency_5_QualityScore_FFHHHHHJJJJIJJJJJJIIJGHIJJJIJJJJJJJJJJJJJJJJIIJJJJIIJJJJIJJJJIJJJHHHHCFGGGGGFFFFFFEEEEEEDDDCEC_Mismatch_0_Sense_+_Library_PoolT
TTATATAATATGTGCCAGAGGTTTCGAATTCAATTCCCTGGCCGTTCATGTTCCTGTATCTATCTAAGACTATAATTTTGTCTTGTCCTATAGT
>Frequency_5_QualityScore_FFHGHHHJJIJJJJJJHIIGIIIIJJJHGHIIIIHHIIJGHFHIIHIGHIHIIIIJIIIIIIJIIIJIIIHHGHHCGFGGGEFCDFEEDEFEEA_Mismatch_0_Sense_+_Library_PoolT
CCTGTATCTATCTAAGACTATAATTTTGTCTTGTCCTATAGTTTTAGTTAAGATCCTCAACCATTATCCATGTGTACTTCAGGTTTTCATTTGA
>Frequency_5_QualityScore_FFHHHHHHJJJJIJHIIIIIJHIJJJJJIIJGIIJJJJJJJJJJJJJJJJIJJJIJJJJJIHIJJIIHHFGHGGGFEFEFEEEEEFEEDDDDDD_Mismatch_0_Sense_+_Library_PoolT
TTGATGGATTTTATATAATATGTGCCAGAGGTTTCGAATTCAATTCCCTGGCCGTTCATGTTCCTGTATCTATCTAAGACTATAATTTTGTCTT
>Frequency_5_QualityScore_FFHHHHHIJIJIJJJJJJJIJHHJIHHJJJJJJJIIJJJJIIJJJJJJJJIJJJJIHGIJJJJJIIIGHEGHIIFHCGGGHGHGGFADEEDCCD_Mismatch_0_Sense_+_Library_PoolT
CTATCTAAGACTATAATTTTGTCTTGTCCTATAGTTTTAGTTAAGATCCTCAACCATTATCCATGTGTACTTCAGGTTTTCATTTGATGTCGTC
>Frequency_5_QualityScore_FFGFFGGFHHHEGHIIFGFGGHGFIFHIHIIHGHHFGIGGHIIHIHIIHHHIIHIGGIFHGGFEDDEFFDEEEEEEEEDCACCCDDDCCEEDDD_Mismatch_0_Sense_+_Library_PoolT
CCGATTGATGGATTTTATATAATATGTGCCAGAGGTTTCGAATTCAATTCCCTGGCCGTTCATGTTCCTGTATCTATCTAAGACTATAATTTTG
>Frequency_1_QualityScore_FFHHHHHHJJJIIJIJGECHIIIGIGGIJIJJJIIHIIGGGHIJJIIJJJJJJGGIGBEFDDDB?CEEEECEEDEDCDCDCACDDDCC@C@DDC_Mismatch_0_Sense_+_Library_PoolC
CCGATTGATGGATTTTATATAATATGTGCCAGAGGTTTCGAATTCAATTCCCTGGCCGTTCATGTTCCTGTATCTATCTAAGACTATAATTTTG
>Frequency_5_QualityScore_FFHHHHHJJJJJJJJJJJIIJJJJIJJJJJJJJJJJJJJIIIIJJJJIIIJJJJIJJJJHIJJIJJJEHEGHIHFHGGGGGFFFFFEEDEEDEC_Mismatch_0_Sense_+_Library_PoolT
AATTCAATTCCCTGGCCGTTCATGTTCCTGTATCTATCTAAGACTATAATTTTGTCTTGTCCTATAGTTTTAGTTAAGATCCTCAACCATTATC
>Frequency_5_QualityScore_FFHEHHHJIJJJJJIJJCHIIFGIJCGHJJHIHIIJJJJHIIIJIJIIIDGGGGFFFFEEEEEEEDDDDBDDBDDDEDDEEDDDDDEEEEEDDD_Mismatch_0_Sense_+_Library_PoolT
CGGTGGCGAAATGGCCGATTGATGGATTTTATATAATATGTGCCAGAGGTTTCGAATTCAATTCCCTGGCCGTTCATGTTCCTGTATCTATCTA
>Frequency_5_QualityScore_DDFFFDEFHFDGHIFGEFGFHGHADGGHHHFHHBCFCFDCFGEHHIHIEGFEDGCA>DGDEEEFEEEDCCCDECCCDB<?ABCDC??CB@ABAB_Mismatch_0_Sense_+_Library_PoolT
GATTGATGGATTTTATATAATATGTGCCAGAGGTTTCGAATTCAATTCCCTGGCCGTTCATGTTCCTGTATCTATCTAAGACTATAATTTTGTC
>Frequency_1_QualityScore_FFHGHFHJJFIJJJAHFIEIGIJIJGGIIJHJGGHHIGG@GHDGEIIIHGGIIIGGGIIHEHEE;?CB;7?BCBDEC>>@@C>CDACD@CCC?C_Mismatch_0_Sense_+_Library_PoolC
GATTGATGGATTTTATATAATATGTGCCAGAGGTTTCGAATTCAATTCCCTGGCCGTTCATGTTCCTGTATCTATCTAAGACTATAATTTTGTC
>Frequency_5_QualityScore_FFHHHHGIJJIIJJJIIJJIJJIIIIJJJJJIIIJIIIJJIJIIIIIIIJJIJJIIHGIFHIIIIGGHHEHHFEGGGGFFFFFEEEEDDDBCDD_Mismatch_0_Sense_+_Library_PoolT
TCCCTGGCCGTTCATGTTCCTGTATCTATCTAAGACTATAATTTTGTCTTGTCCTATAGTTTTAGTTAAGATCCTCAACCATTATCCATGTGTA
>Frequency_5_QualityScore_EDGGHHHJIIJIIJJIHIJJIJIJJFGIJJJIIJIIIIJIJIJIHJJJHIIIIIGIIIIIHIIIIHIHHHHGFGFFFEEFFEDDDDEDDDCCDD_Mismatch_0_Sense_+_Library_PoolT
GATTTTATATAATATGTGCCAGAGGTTTCGAATTCAATTCCCTGGCCGTTCATGTTCCTGTATCTATCTAAGACTATAATTTTGTCTTGTCCTA
>Frequency_5_QualityScore_FFHHHHHJJJJJJJIIJJJJIJJGHJJJIIJJJJJJJJJJJJIJJJIIIIIIIJJJJJIJIJJIJIJIIEFGGGGFFFFFFFEDEEEEDDDDDD_Mismatch_0_Sense_+_Library_PoolT
TTTTATATAATATGTGCCAGAGGTTTCGAATTCAATTCCCTGGCCGTTCATGTTCCTGTATCTATCTAAGACTATAATTTTGTCTTGTCCTATA
>Frequency_1_QualityScore_FFHHHHHJJJJJJJIJJJIJIJJHHIIJIIJJJJJJJJIJJJJJJJGIJIJJHIJJJJJJJJJJJHHHHEHFFFFFDFFEDEEEDDDDDDDDDD_Mismatch_0_Sense_+_Library_PoolC
TTTTATATAATATGTGCCAGAGGTTTCGAATTCAATTCCCTGGCCGTTCATGTTCCTGTATCTATCTAAGACTATAATTTTGTCTTGTCCTATA
>Frequency_5_QualityScore_FFFHHGGIIIGIHIIHIJIIIIIHHIJHGIGIIIHICGHIHIGGIHHHIIHIIIIIIIHIIIIJIEFEFHGHGFHHHICFGFFGCDDADEDDBC_Mismatch_0_Sense_+_Library_PoolT
ATCTATCTAAGACTATAATTTTGTCTTGTCCTATAGTTTTAGTTAAGATCCTCAACCATTATCCATGTGTACTTCAGGTTTTCATTTGATGTCG
>Frequency_1_QualityScore_ADDBFHDF@FCACHECHCAFHGIHEHIIBEHHIIIIGCH4?F?F@<?@?BB<DH@DBGDFGH:BFH@GGHEHIBHEGGH)=;=?C>B@@C@;>=_Mismatch_0_Sense_+_Library_PoolC
ATCTATCTAAGACTATAATTTTGTCTTGTCCTATAGTTTTAGTTAAGATCCTCAACCATTATCCATGTGTACTTCAGGTTTTCATTTGATGTCG
>Frequency_5_QualityScore_FFFHHHGGIIHHIJIHBGIIFFHJDGHIIHHHIGHIJJHFFHHIHGHGBDFGFEDDEFEDCDDCDDDBCAA@BBDEDDDDACCDDEEEDDDDEB_Mismatch_0_Sense_+_Library_PoolT
GGTGGCGAAATGGCCGATTGATGGATTTTATATAATATGTGCCAGAGGTTTCGAATTCAATTCCCTGGCCGTTCATGTTCCTGTATCTATCTAA
>Frequency_5_QualityScore_FFHHHHHJJJJJJJJJIJJJJJJJJJIJIJJJJJJJJIHIIIJIIIJJJJJJIJJJJJJJJJJJJHHJIHIHGHHHHHHGGFFFFFDEEDEDDD_Mismatch_0_Sense_+_Library_PoolT
TTCAATTCCCTGGCCGTTCATGTTCCTGTATCTATCTAAGACTATAATTTTGTCTTGTCCTATAGTTTTAGTTAAGATCCTCAACCATTATCCA
>Frequency_5_QualityScore_EEHHHGHIJHIIIIIIJJIIHIIIJJJJIIIJJJIHIIIJJIHIIHHIIIIIIIIIIIFGIIIIGGHHIGHHHFGGGGFFEDEEEEDDDCDDEE_Mismatch_0_Sense_+_Library_PoolT
CCCTGGCCGTTCATGTTCCTGTATCTATCTAAGACTATAATTTTGTCTTGTCCTATAGTTTTAGTTAAGATCCTCAACCATTATCCATGTGTAC
>Frequency_5_QualityScore_FFHHHHHJJJJJJJJJJJJJJJHIJJJIJJJJJJJHIIJJJHIJJIIHIJIJJIIIIJJJJJIJJJHHHHHHHIIIIDFHHHGGFEEDFFEEDD_Mismatch_0_Sense_+_Library_PoolT
TCTATCTAAGACTATAATTTTGTCTTGTCCTATAGTTTTAGTTAAGATCCTCAACCATTATCCATGTGTACTTCAGGTTTTCATTTGATGTCGT
>Frequency_5_QualityScore_FFHHHHHJJJJJHIJIJJJJIGHIJJIHIJJJIIIIJJJJJJIIIIJJJJJIJJJJJIJJJJIJIJFIHFFGHHGHHGEEEFFEEDDEEDDCDD_Mismatch_0_Sense_+_Library_PoolT
TCGAATTCAATTCCCTGGCCGTTCATGTTCCTGTATCTATCTAAGACTATAATTTTGTCTTGTCCTATAGTTTTAGTTAAGATCCTCAACCATT
>Frequency_5_QualityScore_FFHHGFGHHIJIIIIJGGIJJHIIIIHIIIJIJIJIIIIHIJJIIIHJJJJIIIIJJJJJHIJIIIIHGGGHHHGFFFFFFFEEDDDEACDCCD_Mismatch_0_Sense_+_Library_PoolT
TAATATGTGCCAGAGGTTTCGAATTCAATTCCCTGGCCGTTCATGTTCCTGTATCTATCTAAGACTATAATTTTGTCTTGTCCTATAGTTTTAG
>Frequency_5_QualityScore_FDGHGHHJJIJJJJJGHIHHIIJFHIJJGIHIJIIHIIIJJIIIIHIDGIHHIHHGGGGGFEEEFECEDBACDDEDDDEDDDCDEEEEEDDDBC_Mismatch_0_Sense_+_Library_PoolT
GTGGCGAAATGGCCGATTGATGGATTTTATATAATATGTGCCAGAGGTTTCGAATTCAATTCCCTGGCCGTTCATGTTCCTGTATCTATCTAAG
>Frequency_4_QualityScore_EFGHHHHJIJJJJJJJJJJJIJJJIJIJIJJJHIJJIHIJJIIIIGGIIIJHIIIJJJJJIJIJJJIIIGIJJIIIGHGFHGGGGGGBEEEEEE_Mismatch_0_Sense_+_Library_PoolT
TGTTCCTGTATCTATCTAAGACTATAATTTTGTCTTGTCCTATAGTTTTAGTTAAGATCCTCAACCATTATCCATGTGTACTTCAGGTTTTCAT
>Frequency_4_QualityScore_EEGHHFGIIJGIIIIJIIJIIIJIHIHIIEGIIIIIJJJHIJIJGIIIHIIJIIIJJJJJJJIIGIHHHGFHGEEFFEFEEECCEEEDDDDDBC_Mismatch_0_Sense_+_Library_PoolT
GATGGATTTTATATAATATGTGCCAGAGGTTTCGAATTCAATTCCCTGGCCGTTCATGTTCCTGTATCTATCTAAGACTATAATTTTGTCTTGT
>Frequency_4_QualityScore_FFHHHHHJJJJJGIIIEGIJDHGIIFHGIJIIIIGGHHIJIIIIDGHHIIIIIGHGGGGFFFFEEDEBDCDEDEEEDDDBCEEEEEDDECDCDD_Mismatch_0_Sense_+_Library_PoolT
GCGAAATGGCCGATTGATGGATTTTATATAATATGTGCCAGAGGTTTCGAATTCAATTCCCTGGCCGTTCATGTTCCTGTATCTATCTAAGACT
>Frequency_4_QualityScore_FFHHHHHIJJJJHIIJIIJJJJJIIIIJJIJIJIIIIIIIJHIJJJIJIIJIIIJJIIIHIFHIIHIGIHGIIGGHGHGGFFFEEDEEEEEDBC_Mismatch_0_Sense_+_Library_PoolT
ATTCCCTGGCCGTTCATGTTCCTGTATCTATCTAAGACTATAATTTTGTCTTGTCCTATAGTTTTAGTTAAGATCCTCAACCATTATCCATGTG
>Frequency_4_QualityScore_FFHHHHHJJIJJJJIJJJJJIHIIIJJIJJJJJIJJJJIJIJGIIIHIIJIJGHIIIJJJJIJJJIJIJGHIJJIIIGIIIHHHHGGG?CEFFE_Mismatch_0_Sense_+_Library_PoolT
ATGTTCCTGTATCTATCTAAGACTATAATTTTGTCTTGTCCTATAGTTTTAGTTAAGATCCTCAACCATTATCCATGTGTACTTCAGGTTTTCA
>Frequency_4_QualityScore_FFHGHEFIIJJHIJGGIIHIIJJHIJHIHIJJJIIJJGIIIIIIHIIIIHHIIIJJIJIGIIIIIIIHIDFGGHGGFEADEDEEDECDDDDDCC_Mismatch_0_Sense_+_Library_PoolT
ATATGTGCCAGAGGTTTCGAATTCAATTCCCTGGCCGTTCATGTTCCTGTATCTATCTAAGACTATAATTTTGTCTTGTCCTATAGTTTTAGTT
>Frequency_1_QualityScore_FFHHHHHJJJJJIJGHIJJJJJJIIJJJJIJJJJJJEGHJJJJJJJJJIJJIJJIJJJIHHHIJIJIJJIHGHHGHFFFFFFCEEEDEECDDDC_Mismatch_0_Sense_+_Library_PoolC
ATATGTGCCAGAGGTTTCGAATTCAATTCCCTGGCCGTTCATGTTCCTGTATCTATCTAAGACTATAATTTTGTCTTGTCCTATAGTTTTAGTT
>Frequency_4_QualityScore_FFHGGGHJIJIJIJIIIJJIIIIJJIIHIJIIIIIIGIIIHIIJIJIIIIIIIJJIJIIIJJIIJJJJJHHHIHGFGGIIIGCEGFFEFFFFDE_Mismatch_0_Sense_+_Library_PoolT
CTGTATCTATCTAAGACTATAATTTTGTCTTGTCCTATAGTTTTAGTTAAGATCCTCAACCATTATCCATGTGTACTTCAGGTTTTCATTTGAT
>Frequency_4_QualityScore_EFGHHHHJJJJJJJIJIJIIIJIIIJHIJIIJJJJIJJJJHIIIIJJJGIJIIIHIIIIIJIIIIIIJJIIIJIIIJJIGHGEFHGHHGF?CDE_Mismatch_0_Sense_+_Library_PoolT
TCATGTTCCTGTATCTATCTAAGACTATAATTTTGTCTTGTCCTATAGTTTTAGTTAAGATCCTCAACCATTATCCATGTGTACTTCAGGTTTT
>Frequency_4_QualityScore_FFHHHHHJJJJJFHJJJIJJJIJJIJFIJJJJJJJHIJJJHIIJJJIJIJJJIJJJIIIIIIIHGHGGGEGFFFFEEEEEEEDDCDDDDDCCDD_Mismatch_0_Sense_+_Library_PoolT
ATGTGCCAGAGGTTTCGAATTCAATTCCCTGGCCGTTCATGTTCCTGTATCTATCTAAGACTATAATTTTGTCTTGTCCTATAGTTTTAGTTAA
>Frequency_1_QualityScore_FFHHHHHJJJJJFHIJJJJJJJJJJJIJJJJJJJJIJJJJJJJJJJJJJJJJJJJJJGHHHIJIICHHGEHHHFFFFFFEEECE@DDDCCCCDC_Mismatch_0_Sense_+_Library_PoolC
ATGTGCCAGAGGTTTCGAATTCAATTCCCTGGCCGTTCATGTTCCTGTATCTATCTAAGACTATAATTTTGTCTTGTCCTATAGTTTTAGTTAA
>Frequency_4_QualityScore_EFGHHFHGIIIIGIIIIHHIIIIIHIIIJJIIIEHGIEGIIHIHIIIIHIIIIJIJIIIGGIIHHIIJCDEGHGHIIIIACEGHGGCEEBCDEE_Mismatch_0_Sense_+_Library_PoolT
TATCTATCTAAGACTATAATTTTGTCTTGTCCTATAGTTTTAGTTAAGATCCTCAACCATTATCCATGTGTACTTCAGGTTTTCATTTGATGTC
>Frequency_3_QualityScore_FFGHHHGJIJJIJJJJIIGIIHHIIIHHIHIJJJGIIJJJJIIJJJIIJIHJIJFGIIHIHHIHJIIHIDFIIGGGGFFGEFFEFCEABDDEEB_Mismatch_0_Sense_+_Library_PoolT
GGCCGTTCATGTTCCTGTATCTATCTAAGACTATAATTTTGTCTTGTCCTATAGTTTTAGTTAAGATCCTCAACCATTATCCATGTGTACTTCA
>Frequency_3_QualityScore_?<DGFGGHJHGB@GIGIEHIEDFHHAHHHFDEDHGGHDGGHHHFHHHHICDEEGGIGHHHGEHHHHHFGGFDCCEFCDC>BCCBC?CB?ABB@C_Mismatch_0_Sense_+_Library_PoolT
TATATAATATGTGCCAGAGGTTTCGAATTCAATTCCCTGGCCGTTCATGTTCCTGTATCTATCTAAGACTATAATTTTGTCTTGTCCTATAGTT
>Frequency_3_QualityScore_EFDFFHGHJJJAFHIHJIIDGHIICHHIGHIHIHIJJJIIHIIAEFHGBFGGEEFFGFGEEEDCBDCCDCDCDDBCDDDCDECDDDDD@ABCAD_Mismatch_0_Sense_+_Library_PoolT
CGAAATGGCCGATTGATGGATTTTATATAATATGTGCCAGAGGTTTCGAATTCAATTCCCTGGCCGTTCATGTTCCTGTATCTATCTAAGACTA
>Frequency_3_QualityScore_FFHHHHHJHIIJJHJIIIHJIJJIIJJJIJJJGIIIGIHIJJJJIJJIJJIJJIIHIIJIIFGHIIJIHHFGHHGGGEEDDEDDDDDDEDDCDD_Mismatch_0_Sense_+_Library_PoolT
ATTGATGGATTTTATATAATATGTGCCAGAGGTTTCGAATTCAATTCCCTGGCCGTTCATGTTCCTGTATCTATCTAAGACTATAATTTTGTCT
>Frequency_1_QualityScore_FFHHHHHJHJJJJIIHIIJJJJJHIJJJJIJJFHIJJJGJJJJJJJJJJJJJJJJJJJIJJIIJJHHHHHHHFFFFEFFDEEEDEDEFEDDDDD_Mismatch_0_Sense_+_Library_PoolC
ATTGATGGATTTTATATAATATGTGCCAGAGGTTTCGAATTCAATTCCCTGGCCGTTCATGTTCCTGTATCTATCTAAGACTATAATTTTGTCT
>Frequency_3_QualityScore_FFHHHHHJHHHIIJJGIJAGHIJJJIJIIJIJJGIIIJJJIIIIJIJIIJJJJIIIIIIJIIHGGHHHHDEDGGGFFEFFFEDDDDEECE@CDD_Mismatch_0_Sense_+_Library_PoolT
TATAATATGTGCCAGAGGTTTCGAATTCAATTCCCTGGCCGTTCATGTTCCTGTATCTATCTAAGACTATAATTTTGTCTTGTCCTATAGTTTT
>Frequency_3_QualityScore_EEDGHHGGFHIHJIHIFDHHGCGFHGEGGIIFIIIHIGHHIHHIHHIIHDGIIJIHIGGIIIIIHIHHHFFFGGFEEEEDEEDDDCDDADDDDD_Mismatch_0_Sense_+_Library_PoolT
GGATTTTATATAATATGTGCCAGAGGTTTCGAATTCAATTCCCTGGCCGTTCATGTTCCTGTATCTATCTAAGACTATAATTTTGTCTTGTCCT
>Frequency_3_QualityScore_EEHHHGHJJJJJJJGIHHFHHJDGHIJGIHIIIJJIFGHIIJJJIJEHIIIIHGGGGGGFFFFFEEDEDDCDDEDEDEDDDCCDEEEEDDDDDD_Mismatch_0_Sense_+_Library_PoolT
TGGCGAAATGGCCGATTGATGGATTTTATATAATATGTGCCAGAGGTTTCGAATTCAATTCCCTGGCCGTTCATGTTCCTGTATCTATCTAAGA
>Frequency_3_QualityScore_FFHGHHHJEHIJGIIJDGIIJEHEHHIJHIHIJJJIIHIIEGHBHIHIIJIJJJJIJIJIIGGGEFFFFEDEDDDEDEEEEEDDCCD?BDDDCC_Mismatch_0_Sense_+_Library_PoolT
AATGGCCGATTGATGGATTTTATATAATATGTGCCAGAGGTTTCGAATTCAATTCCCTGGCCGTTCATGTTCCTGTATCTATCTAAGACTATAA
>Frequency_3_QualityScore_FFGHHHHJIIJIIJJJIIHJGHFIIHIIIHIGIJJJJJJIJIHIIHIIJJIIIJJJHIIIJJHIHIEIIEFGHHHGFGGGGFEEFFEDEEDEDD_Mismatch_0_Sense_+_Library_PoolT
ATTCAATTCCCTGGCCGTTCATGTTCCTGTATCTATCTAAGACTATAATTTTGTCTTGTCCTATAGTTTTAGTTAAGATCCTCAACCATTATCC
>Frequency_1_QualityScore_FFHHHHHJJJJJJJJJJJJJIJJJJJJJIIJIJJJJJJIIJJJJJIJHIJJJJJJJJJJJJJJGGIFHIDHIHHIGHHHHHFFFFFFDDEDEDD_Mismatch_0_Sense_+_Library_PoolC
ATTCAATTCCCTGGCCGTTCATGTTCCTGTATCTATCTAAGACTATAATTTTGTCTTGTCCTATAGTTTTAGTTAAGATCCTCAACCATTATCC
>Frequency_3_QualityScore_EEGCGHHHFHIIHIJJJFIIHHJIIJIHJIFHFGIIJJHIIIIIJJJIIHIGIJHIHHHIIIGHGHGHHBDEFEECDEEDDDBCDDDDDCCCAB_Mismatch_0_Sense_+_Library_PoolT
AGGTTTCGAATTCAATTCCCTGGCCGTTCATGTTCCTGTATCTATCTAAGACTATAATTTTGTCTTGTCCTATAGTTTTAGTTAAGATCCTCAA
>Frequency_3_QualityScore_FFHHHHFHIIIIIIIJJJJJDHIGCFIJDHIJJHIGIIJIJIHHIIIJJJJICFHHGFFFEEEEEEEDDCDBDBCBCDDEDCDDDDDBCDDEDE_Mismatch_0_Sense_+_Library_PoolT
CATCGGTGGCGAAATGGCCGATTGATGGATTTTATATAATATGTGCCAGAGGTTTCGAATTCAATTCCCTGGCCGTTCATGTTCCTGTATCTAT
>Frequency_3_QualityScore_FFHHHHHJIIJIJJJIIJJJIIJIJJJJJIIJIJJJJIIJJJJJIJJJJIJJJIIHIFHIIHJHHIIIJGHIIIHHHHFFFFFFEEEEDDBCDE_Mismatch_0_Sense_+_Library_PoolT
CCTGGCCGTTCATGTTCCTGTATCTATCTAAGACTATAATTTTGTCTTGTCCTATAGTTTTAGTTAAGATCCTCAACCATTATCCATGTGTACT
>Frequency_3_QualityScore_FFHHHFGIIIJIEHIGHIIIJJIIIJJJIIHHJIJHIJIIJJJJIIJJJIIJJJJJJJIIHIHHIHIHHEFDEFEFEEECEDDEDDEBDDDCDC_Mismatch_0_Sense_+_Library_PoolT
AATATGTGCCAGAGGTTTCGAATTCAATTCCCTGGCCGTTCATGTTCCTGTATCTATCTAAGACTATAATTTTGTCTTGTCCTATAGTTTTAGT
>Frequency_3_QualityScore_FFHHHHHJJJJJJHIJIJJJJJJIIIJJJJJJJJIIJIJJJJJJJJJJJJJHJJIJJIIJHJGIIIIIIEGHIIHHHHHGFFFEEEDEEEEDDB_Mismatch_0_Sense_+_Library_PoolT
AATTCCCTGGCCGTTCATGTTCCTGTATCTATCTAAGACTATAATTTTGTCTTGTCCTATAGTTTTAGTTAAGATCCTCAACCATTATCCATGT
>Frequency_3_QualityScore_FFHHHHHFHIJJJJJJIJJJJJJJJJJJJJIJJJJJIIJJJJJJJJJJJJJJIJJJJIIIHIIIIIFHGFGFFFFFEEECEEDDEBCDECDDDC_Mismatch_0_Sense_+_Library_PoolT
CCAGAGGTTTCGAATTCAATTCCCTGGCCGTTCATGTTCCTGTATCTATCTAAGACTATAATTTTGTCTTGTCCTATAGTTTTAGTTAAGATCC
>Frequency_3_QualityScore_FEHHHHHJJJJJJJJJJJJJJJJJJJJJJJIJIJJJJJJJJJJJJIIJIIJJJJJJIJJJIIJJJIJJHHHDHEHGGFFEFFEEEEEDDDDDDD_Mismatch_0_Sense_+_Library_PoolT
GTTTCGAATTCAATTCCCTGGCCGTTCATGTTCCTGTATCTATCTAAGACTATAATTTTGTCTTGTCCTATAGTTTTAGTTAAGATCCTCAACC
>Frequency_1_QualityScore_:081C?=D??C>9FFI4?CDFF9@D@9?GFFEABB<DD=)8)888=;.=CDFFCCCD3A:?C7=;@@@?)6.(.66;(;;@BDBA>:A>:>@<?_Mismatch_0_Sense_+_Library_PoolC
GTTTCGAATTCAATTCCCTGGCCGTTCATGTTCCTGTATCTATCTAAGACTATAATTTTGTCTTGTCCTATAGTTTTAGTTAAGATCCTCAACC
>Frequency_3_QualityScore_FFHHHHHJJJJJJJJJJJJJJIIJJJJJGGIJJJIJIIJJJIJIHIIIIHIJIIIIJJHJJJIIJJJJIDFEHHHHGEFGFEDCEEDEEDDDDD_Mismatch_0_Sense_+_Library_PoolT
TTCGAATTCAATTCCCTGGCCGTTCATGTTCCTGTATCTATCTAAGACTATAATTTTGTCTTGTCCTATAGTTTTAGTTAAGATCCTCAACCAT
>Frequency_3_QualityScore_FFGHHHGJJJHIIJJIJIJJJJIJGIJJJJJJJJGHIJJJJJJJJJJJJJJJJJJJJIIIIHHGHGGGGFFFFFFFEEFCDEEDDDDDFEEDDC_Mismatch_0_Sense_+_Library_PoolT
CGATTGATGGATTTTATATAATATGTGCCAGAGGTTTCGAATTCAATTCCCTGGCCGTTCATGTTCCTGTATCTATCTAAGACTATAATTTTGT
>Frequency_3_QualityScore_FEHHHHGJJHIJIIJIJHIIJIEGGIHIJJIGGHHHIIIIIBDEGHHIIHIJJJJHIHGGIGGFEDEFEDECEEEDDEEEEEDDDECDDDDDDD_Mismatch_0_Sense_+_Library_PoolT
AAATGGCCGATTGATGGATTTTATATAATATGTGCCAGAGGTTTCGAATTCAATTCCCTGGCCGTTCATGTTCCTGTATCTATCTAAGACTATA
>Frequency_2_QualityScore_EEGHGGGIIIIHCGGGHHIGIIAGEGHIIHIGIIIIIHIIGGIIIGHDGIIIIHIIGHFGIIEGGI?AFGGGFEEBDCEEDEDECCADEDCCBD_Mismatch_0_Sense_+_Library_PoolT
TTTATATAATATGTGCCAGAGGTTTCGAATTCAATTCCCTGGCCGTTCATGTTCCTGTATCTATCTAAGACTATAATTTTGTCTTGTCCTATAG
>Frequency_2_QualityScore_EEHHDEFGIIIIHHIGHIGHHFECEGAGEGEGHIIIIIH?@A@FHFIGGG8B<BEHFFFFFFEEECDDCACCABCCCEDCCCCDCCCEDEEECA_Mismatch_0_Sense_+_Library_PoolT
TCGGTGGCGAAATGGCCGATTGATGGATTTTATATAATATGTGCCAGAGGTTTCGAATTCAATTCCCTGGCCGTTCATGTTCCTGTATCTATCT
>Frequency_2_QualityScore_FFGHHGHJIIJIIIIIIIIIIGIIIFGIHIIIIIIIJJJIHIIJIIIJJIIIIGIIIFIIIJGIIIIIIIIHHGFGGEGGEDEDCECEEEEECE_Mismatch_0_Sense_+_Library_PoolT
GCCGTTCATGTTCCTGTATCTATCTAAGACTATAATTTTGTCTTGTCCTATAGTTTTAGTTAAGATCCTCAACCATTATCCATGTGTACTTCAG
>Frequency_2_QualityScore_FEHHHHHJIJJJJJJJJJJJJJJJJIJJJJJJJJJJIJHIIJIJIJJJJJJJJJJJJJJJJJJIJJJJIIIIFIIIJJIJDGGHHHHFFFDEFF_Mismatch_0_Sense_+_Library_PoolT
GTATCTATCTAAGACTATAATTTTGTCTTGTCCTATAGTTTTAGTTAAGATCCTCAACCATTATCCATGTGTACTTCAGGTTTTCATTTGATGT
>Frequency_2_QualityScore_FFGGHHHJIIIIIIJIIIIJJJIIJJJJJJIIIIIIJJJIJJJIGGIIIIIIGIIIJHGHIIJIJJJIIGIIHHHGGGFFFFEEEEEEEEEDED_Mismatch_0_Sense_+_Library_PoolT
CCGTTCATGTTCCTGTATCTATCTAAGACTATAATTTTGTCTTGTCCTATAGTTTTAGTTAAGATCCTCAACCATTATCCATGTGTACTTCAGG
>Frequency_2_QualityScore_EEGGHGGGHIGIIIGGHFIGGFCHIIJIHHIIIJJJJIAFHFIIJJIIHIJJIIJJJIIIIGGFFFFCECDCEDDDDEDECDCCCCDCCCCCFE_Mismatch_0_Sense_+_Library_PoolT
TGGCCGATTGATGGATTTTATATAATATGTGCCAGAGGTTTCGAATTCAATTCCCTGGCCGTTCATGTTCCTGTATCTATCTAAGACTATAATT
>Frequency_2_QualityScore_FFGHGHHEHIIEIIIEIIIIEHEGGIIJJIIJJJIJIIIEGHHIIGHIIIIIJIEIIIIIIJGHHFFFECEEEEEDEEEEEDDEBCCCCCDCDF_Mismatch_0_Sense_+_Library_PoolT
ATGGCCGATTGATGGATTTTATATAATATGTGCCAGAGGTTTCGAATTCAATTCCCTGGCCGTTCATGTTCCTGTATCTATCTAAGACTATAAT
>Frequency_1_QualityScore_DDFFFDHGJIGGGHGEIIECGGI>CHGIDDHIJIGGEHGGIIJEAGDFGICHHEGHHIEFGC_Mismatch_1_Sense_+_Library_PoolT
TTCGAATTCAATTCCCTGGCCGTTCATGTTCCTGTATCTATCTAAGACTATAATTTTGTCTA
>Frequency_1_QualityScore_FFHHHHHJJJJJJJJJJJHJJJJJJIJJJJIJJJJIJJJJJJJJIJJJJJJJJJHIJJJIIJJ_Mismatch_1_Sense_+_Library_PoolT
AATTCAATTCCCTGGCCGTTCATGTTCCTGTATCTATCTAAGACTATAATTTTGTCTTGTCCA
>Frequency_1_QualityScore_FFHHHHHJJJJJJJJJJJJJJJJJJJJJJJJJJJJJJIJIJJJIJHJJJJIJJJJJIJJJIIJJFHIIIHIEHGIHHHHHHFFFFDEEDEEDDD_Mismatch_1_Sense_+_Library_PoolT
TCAATTCCCTTGCCGTTCATGTTCCTGTATCTATCTAAGACTATAATTTTGTCTTGTCCTATAGTTTTAGTTAAGATCCTCAACCATTATCCAT
>Frequency_1_QualityScore_FFHHH2AFHIJJJJJJJJIJJIJJJJJJJJJJJJJJJJJJJJJIJIIGHIJJJJJJJJJGJJIJIIJCFHHHJHHHHHHHHFFFFFFDDEEBDD_Mismatch_1_Sense_+_Library_PoolT
AATTCGATTCCCTGGCCGTTCATGTTCCTGTATCTATCTAAGACTATAATTTTGTCTTGTCCTATAGTTTTAGTTAAGATCCTCAACCATTATC
>Frequency_1_QualityScore_FFHHHHHJJJJJJJJJJHIJJJJJJJJJJJJJJJIGJJIIJHIJJJIJJJIJJJEGGJJJHGIJJJFIGCGEFHHF_Mismatch_0_Sense_+_Library_PoolT
GGCCGTTCATGTTCCTGTATCTATCTAAGACTATAATTTTGTCTTGTCCTATAGTTTTAGTTAAGATCCTCAACCA
>Frequency_1_QualityScore_FFHGHHFIIIIIIIIGIGIIIIGGHJJFJJJJJJJIJJJJJBGGGHGGEFIIJIIIIIIJJJJJJIIIIIIJEHIJIE_Mismatch_0_Sense_+_Library_PoolT
TTCATGTTCCTGTATCTATCTAAGACTATAATTTTGTCTTGTCCTATAGTTTTAGTTAAGATCCTCAACCATTATCCA
>Frequency_1_QualityScore_FFHHHHHJJJIIJHIJJJJJJJJJJJJGIJIJJJGIGGHIJCGDGIJJIHIIIIGJIJJIIE@GIHIIHAHHFHGHDEFFFDECEEEEDDDDDD_Mismatch_1_Sense_+_Library_PoolT
AACTCCCTGGCCGTTCATGTTCCTGTATCTATCTAAGACTATAATTTTGTCTTGTCCTATAGTTTTAGTTAAGATCCTCAACCATTATCCATGT
>Frequency_1_QualityScore_DDD?ACFH3AFGHIIC@EHAHIIICFGEHIIH?HFGHE@BGIGHIIEDFHI8BBH7@ACFC8==DH===7=;;?AD@3;;;;>@C6BDCCABCC_Mismatch_1_Sense_+_Library_PoolT
ATTGATGGATTTTATATAATATGTGCCAGAGGTTTCGAATTCAATTCCCTGGCCGTTCATGTTCCTGTATCTAACTAAGACTATAATTTTGTCT
>Frequency_1_QualityScore_FFHHHHHJJJIJJJJJIJJJJJIJJJJJJIJJI_Mismatch_1_Sense_+_Library_PoolT
TCCTGTATCTATCTAAGACTATAATTTTGTCTA
>Frequency_1_QualityScore_DDHH3CFGGFHGI3FHHIAFCHCHHHIGIIIIDHBGIHIIHIGHIGIIIIIIHIHIIIIIIIIIHFHHEHEEEEEEEDDCCCC@@CCCC@@CDE_Mismatch_1_Sense_+_Library_PoolT
GGCCAATTGATGGATTTTATATAATATGTGCCAGAGGTTTCGAATTCAATTCCCTGGCCGTTCATGTTCCTGTATCTATCTAAGACTATAATTT
>Frequency_1_QualityScore_FBFHHHHJJJIIJIIJJJJJIIJIEHGIJJIJIIJGHIJIIIJJJJIIIIIIJJGGHJJGHIIG_Mismatch_2_Sense_+_Library_PoolT
GTTTCGAATTCAATTCCCTGGCCGTTCATGTTCCTGTATCTATCTAAGACTATAATTTTGTCCA
>Frequency_1_QualityScore_3?D>A<4AF?,2<CBEEE<?FHEHD9FCEBBBFGEFFI<30@6?FAC8DD/B>=8.=CE)=F@.@;;7=@=CFA7?3?(7;;@@BACCBCA6@A_Mismatch_1_Sense_+_Library_PoolT
ATATAATATGTGCCAGAGGTTTCAAATTCAATTCCCTGGCCGTTCATGTTCCTGTATCTATCTAAGACTATAATTTTGTCTTGTCCTATAGTTT
>Frequency_1_QualityScore_DDFHHFHDFHEBIEEC>@ECFCBHHGIGHHHGDCCFFHGFGHADFD>DDEGH@FIIIIIGHCGG@>DH;CCC@C=.)7?CEHFDFFFFFCD@@;_Mismatch_1_Sense_+_Library_PoolT
CCTGTATCTATCTAAGACTATAATTTTGTCTTGTCCTATAGTTTTAGTTAAGATCCTCAACCATTATCCATGTGTATTTCAGGTTTTCATTTGA
>Frequency_1_QualityScore_FFHHHHHJJIJJJJJJJJJJJJIJJJJJIJJJJJJJJJJJJJJJJJJJJJJJJJJJJJJIJJJIIIHHHHGHEFFFFFFEEEDEEEDDDDDCDD_Mismatch_1_Sense_+_Library_PoolT
TTTCGAATTCAATTCCCTGGCCGTTCATGTTCCTGTATCTATCTAAAACTATAATTTTGTCTTGTCCTATAGTTTTAGTTAAGATCCTCAACCA
>Frequency_1_QualityScore_BDHHHHHIJIJJIHIJJIJJIJIIJJIJJJJJJJJIJJJJIJIDIBGIJJJJHIJJEEIJIJIIJIJIJIHIJJJIIGHIHHHHHHFCEDFFEE_Mismatch_1_Sense_+_Library_PoolT
TTTTCCTGTATCTATCTAAGACTATAATTTTGTCTTGTCCTATAGTTTTAGTTAAGATCCTCAACCATTATCCATGTGTACTTCAGGTTTTCAT
>Frequency_1_QualityScore_FFHHHHHIJJHIJJGIIJJHIHIJJJJJJJJJJJJIJJGHIJJJJJJJIJJJJJJJJJJHHEFFFFEDEEEEEDDDFFEEDDDCDCCDDDDDEE_Mismatch_1_Sense_+_Library_PoolT
GGGCCGATTGATGGATTTTATATAATATGTGCCAGAGGTTTCGAATTCAATTCCCTGGCCGTTCATGTTCCTGTATCTATCTAAGACTATAATT
>Frequency_1_QualityScore_FFHHHHHHJJIJIIJJIJIIIJJIJJIJJJJJIIIJHHIIIHIHHJJJJDHIIIIFG_Mismatch_1_Sense_+_Library_PoolT
TTCATGTTCCTGTATCTATCTAAGACTATAATTTTGTCTTGTCCTATAGTTTTAGTA
>Frequency_1_QualityScore_DFHDFADGGHGBHCGIGIDB;G@EFHEEHDBFGGCHHGHB@FBGGDHHIAGHIFGE@CBB>@_Mismatch_1_Sense_+_Library_PoolT
ATTCAATTCCCTGGCCGTTCATGTTCCTGTATCTATCTAAGACTATAATTTTGTCTTGTCCA
>Frequency_1_QualityScore_FFHFHFHIIJGIJJIIGHIGIIGJEHGEHGIHIHJIJJJJIGIIIJIHGE6:FHGGIGIGIJGIGGIJHEEFFHHFFFFFFEEDEECECDDDDD_Mismatch_1_Sense_+_Library_PoolT
TGGATTTTATATAATATGTGCCAGAGGTTTCGAATTCAATTCCCTGGCCGTTCATGTTCCTGTATCTATCTAAGACTATAACTTTGTCTTGTCC
>Frequency_1_QualityScore_FFHHHHHJJJJJJJJJJIHGIIJJJJJIJJJIIJJJJJJJJGIJJJJJJJJIIJIIIIIIJHIIJJJGIEDGHHEFHGFFFFFFEEEEDDDDEC_Mismatch_1_Sense_+_Library_PoolT
AATTCAATTCCCTGGCCGTTCATGTTCCTGTATCTATCTAATACTATAATTTTGTCTTGTCCTATAGTTTTAGTTAAGATCCTCAACCATTATC
>Frequency_1_QualityScore_FFHHHHHIJJGHIJJJJJJJJJJJJJJJJJJJJIIJJJJJJJJJJGIJJJJJJJJJJJJJIJIIIIHHHHHHFFEFFF_Mismatch_1_Sense_+_Library_PoolT
GTGCCAGAGGTTTCGAATTCAATTCCCTGGCCGTTCATGTTCCTGTATCTATCTAAGACTATAATTTTGTCTTGTCCA
>Frequency_1_QualityScore_FFHHHHHIEHIJIGIJJGIIIJJJJJJJJJJJJJIIJIIJIJJIIJJIJIJJJIGI>GHGIIJJJJJHHHHHHFFFFEFFCDEEDEEDDECDDC_Mismatch_1_Sense_+_Library_PoolT
GCCAGAGGTTTCGAATTCAATTCCCTGGCCGTTCATGTTCCTGTATCTATCTAAGAGTATAATTTTGTCTTGTCCTATAGTTTTAGTTAAGATC
>Frequency_1_QualityScore_FFHHHHHJIJJJJJJJJFHJJJJJJJIJJJJJJJJJJJJJHIJJJJJJJJJJIJJJJJJJJIJIJJJJJGFHHHHHFFFFFFEEEEDEEDFEDD_Mismatch_0_Sense_+_Library_PoolT
ATAATATGTGCCAGAGGTTTCGAATTCAATTCCCTGGCCGTTCATGTTCCTGTATCTATCTAAGACTATAATTTTGTCTTGTCCTATAGTTTTA
>Frequency_1_QualityScore_FFHHGHHJJJJJJJJJJJJJJJJJJJJJIIJJJJJJJJJJJJJJJJIIJIJJIJJJJJJIJJJJJJJIJIHHHHHGHDDDDFFFEEDEDEDDDD_Mismatch_1_Sense_+_Library_PoolT
TTCGAATTCAATTCCCTGGCCGTTCATGTTCCTTTATCTATCTAAGACTATAATTTTGTCTTGTCCTATAGTTTTAGTTAAGATCCTCAACCAT
>Frequency_1_QualityScore_DFHHFHHJJIJJJJJJIIIGIJJJJHIJ?CGIIJJJJJIIJJIJJHHFHHFFDEEEEDDEDDDA@ADDDBCDFDDDDDCDDCDEEDDDDDDDDD_Mismatch_1_Sense_+_Library_PoolT
ATGGATTTTATATAATATGTGCCGGAGGTTTCGAATTCAATTCCCTGGCCGTTCATGTTCCTGTATCTATCTAAGACTATAATTTTGTCTTGTC
>Frequency_1_QualityScore_FFHHHHHIIJIJHHIIJJIGIHIGGIJIIJJJJJJJJJJJJIIJJIFGHIIIIIJFHIJJJIIIHIJIIGHIGEHHHH_Mismatch_0_Sense_+_Library_PoolT
TGGCCGTTCATGTTCCTGTATCTATCTAAGACTATAATTTTGTCTTGTCCTATAGTTTTAGTTAAGATCCTCAACCAT
>Frequency_1_QualityScore_DDDFHBDHGHIIGGHIIHGGGIGGIBGCEFFGFBGFGGIIIIIGHGI@F9?FGGGIBFEHEEHHGADHDEGH_Mismatch_0_Sense_+_Library_PoolT
TTCCTGTATCTATCTAAGACTATAATTTTGTCTTGTCCTATAGTTTTAGTTAAGATCCTCAACCATTATCCA
>Frequency_1_QualityScore_BD4?DFB,<<:<A+A7<ACFG7CCFF9*:4?D?<<DBF08?D3***0*)B8=<FGIB;@8).7@D=@D>7=A==;;@>?@.;@>:(6;(-5>@@_Mismatch_1_Sense_+_Library_PoolT
TAATATGTGCCAGAGGTTTCGAATTCAATTCCCTGGCCGTTCATGCTCCTGTATCTATCTAAGACTATAATTTTGTCTTGTCCTATAGTTTTAG
>Frequency_1_QualityScore_BDF?4C<C2A<CFCDE<C@BFF?FHIFFCCHC?:?EFG9?CDBF<DGF<<F@F<*9*/?8DF@FGII)/8=/=8@=)===@C)==E>?77?;@@_Mismatch_1_Sense_+_Library_PoolT
CTGTATCTATCTAAGACTATAATTTTGTCTTGTCCTATAGTTTTAGTTAAGATCCTCAACCATTATCTATGTGTACTTCAGGTTTTCATTTGAT
>Frequency_1_QualityScore_FFFHHFFGIIIJIJHIIIJGIIJJJJJJHGJJJJJJJJJJIJIJJJJJJIIIJJJIJJIJJJJJIIJJGHHDC_Mismatch_1_Sense_+_Library_PoolT
AGAGGTTTCGAATTCAATTCCCTGGCCGTTCATGTTCCTGTATCTATCTAAGACTATAATTTTGTCTTGTCCA
>Frequency_1_QualityScore_FBFDDFHIIG@GGHHAEGGGIIIIIIIFHIIIIEHII@GHHGIIH>GIIGGIHCGHHGFHGGHEDEGHHEECCACDDFF;@;A@;6@CC@CCCD_Mismatch_1_Sense_+_Library_PoolT
CATGTGCCAGAGGTTTCGAATTCAATTCCCTGGCCGTTCATGTTCCTGTATCTATCTAAGACTATAATTTTGTCTTGTCCTATAGTTTTAGTTA
>Frequency_1_QualityScore_FFHHFDDIIIGIG+ACEFHJI<DGIIJFIII4?DFHHIIIGIH@GIBF@GIIGFE@GIIHHIECHGFHE@CHIEGHEEHHDGBDFE.;;;ACEE_Mismatch_2_Sense_+_Library_PoolT
ATGTTCCTGTATCGATCTAAGACTATAATTTTGTCTTGTCCTATAGTTTTAGTTAAGATCCTCAACCATTATCCATGTGTACTTCATGTTTTCA
>Frequency_1_QualityScore_A:3ADB4:A<CGE9:BFF@?F?BEB9C:9D??*?F9?9BDD?9?D<DEEAB/?*?=FFEGFFCC4C;@).=CC>.=;;_Mismatch_0_Sense_+_Library_PoolT
GAATTCAATTCCCTGGCCGTTCATGTTCCTGTATCTATCTAAGACTATAATTTTGTCTTGTCCTATAGTTTTAGTTAA
>Frequency_1_QualityScore_FFHHHHHJJIJJJJJJJJJJJGIJFGIHJIJJJJJJJJJGIJJJJJJIJJJJJIJJJJJJIIJJJIJJIHHHHHFFFDFEFFEEEEE_Mismatch_1_Sense_+_Library_PoolT
ATTTTATATAATATGTGCCAGAGGTTTCGAATTCAATTCCCTGGCCGTTCATGTTCCTGTATCTATCTAAGACTATAATTTTGTCTA
>Frequency_1_QualityScore_DDF:AFBEEBGFG+AED+2<FFICG<F>FFEFC?CFFFDFF?FGGFBDDCF=F>F@A88C=CCAEFFBDDDDEDCCCCADDEAAB@D>A@A@AB_Mismatch_2_Sense_+_Library_PoolT
GAAATGGCCGATTTATGTATTTTATATAATATGTGCCAGAGGTTTCGAATTCAATTCCCTGGCCGTTCATGTTCCTGTATCTATCTAAGACTAT
>Frequency_1_QualityScore_FFHHFHHJ?CFHFHIJJIJJJIJJIJGGGHJJIJJIBFIIJIJIIIJGIJIJJIJIJIIHHHHGF@DFFEFDEEFBEDDDDDCCDDDDDDEDCA_Mismatch_1_Sense_+_Library_PoolT
GCCGATTGGTGGATTTTATATAATATGTGCCAGAGGTTTCGAATTCAATTCCCTGGCCGTTCATGTTCCTGTATCTATCTAAGACTATAATTTT
>Frequency_1_QualityScore_FFHHHHHJIIJJIJIIIGJIJJJJIIJJJJJJIJIJJIIJJJJHIIIJIIIJJIIJJJJJIJJJJJHHHEHGFFFF_Mismatch_1_Sense_+_Library_PoolT
GCCAGAGGTTTCGAATTCAATTCCCTGGCCGTTCATGTTCCTGTATCTATCTAAGACTATAATTTTGTCTTGTCCA
>Frequency_1_QualityScore_FFHHHGHJJJJJIJJJJJJJJJJJJJJJJJJJJJJJJIJJJJJJJJJJJHJJJIJIJFHJJJJIHJJJJGIJIJJJHHHHFEFFFFFDDCDEEF_Mismatch_1_Sense_+_Library_PoolT
CCTTGCCGTTCATGTTCCTGTATCTATCTAAGACTATAATTTTGTCTTGTCCTATAGTTTTAGTTAAGATCCTCAACCATTATCCATGTGTACT
>Frequency_1_QualityScore_DFDHHDHHJIIJJJIJJJJIFHIIJIHGIJIGJJJFIJJJJIIJHJJFIJIJJI_Mismatch_2_Sense_+_Library_PoolT
CAATTCCCTGGCCGTTCATGTTCCTGTATCTATCTAAGACTATAATTTTGTCGA
>Frequency_1_QualityScore_ADD2CAA:C:2A:F=<FE??FFIIEBEDFIA*?B3?:@D0BDEDBD@CEA8BBDC=CEC./)..\5?;?>B>?A;;AAA@;@AA_Mismatch_1_Sense_+_Library_PoolT
AATATGTGCCAGAGGTTTCGAATTCAATTCCCTGGCCGTTCATGTTCCTGTATCTATCTAAGACGATAATTTTGTCTTGTCCTA
>Frequency_1_QualityScore_FFHHHHHJJJJJJJJJJHIJJJJIJIJJJIJJJJJJJJJJIJJJJJJJJJJJJGIJJJJJJIJJIJHIJEGIHGHHHHHHHFFCEFEDD_Mismatch_0_Sense_+_Library_PoolT
ATTCAATTCCCTGGCCGTTCATGTTCCTGTATCTATCTAAGACTATAATTTTGTCTTGTCCTATAGTTTTAGTTAAGATCCTCAACCAT
>Frequency_1_QualityScore_>4AB>D<E?<BE3AEDC:,<<CB<2AA<92C::EEEAFECF4:1:?<?DB<D@?9?89D:=4/==)84@@=88C=A;CDDCC;?ACDDD7;@_Mismatch_0_Sense_+_Library_PoolT
TATCTATCTAAGACTATAATTTTGTCTTGTCCTATAGTTTTAGTTAAGATCCTCAACCATTATCCATGTGTACTTCAGGTTTTCATTTGATG
>Frequency_1_QualityScore_DD3CDD<<C+2CFE:<9?E?B>F4:C4:9?DDA?DD?0B9<B9?DBDB?8=BC9@-;A=@AC=;?>ACDAAB@DB;@;(>6;;AAB>BDD>3<A_Mismatch_1_Sense_+_Library_PoolT
GATTGATGGCTTTTATATAATATGTGCCAGAGGTTTCGAATTCAATTCCCTGGCCGTTCATGTTCCTGTATCTATCTAAGACTATAATTTTGTC
>Frequency_1_QualityScore_FFGFHFFGHIIDCEGBBFHGIIEG@DG>GIDGGEGIBEBFEHHHG><BFC>=FHIGGIGGI>CGE@CAE<7??@?CEECEEECCCEDDC@CCCC_Mismatch_1_Sense_+_Library_PoolT
CAGAGGTTTCGAACTCAATTCCCTGGCCGTTCATGTTCCTGTATCTATCTAAGACTATAATTTTGTCTTGTCCTATAGTTTTAGTTAAGATCCT
>Frequency_1_QualityScore_DDFHHFHIIIGIJJJJJJGEGIJIJJJGHGIIJGHGIIIJJDGIIIIEHIJJIIJJJIJJIJIJIJIIIHIJ@GCDHGIGFEH?EEDEFFFFED_Mismatch_1_Sense_+_Library_PoolT
TCTGTATCTATCTAAGACTATAATTTTGTCTTGTCCTATAGTTTTAGTTAAGATCCTCAACCATTATCCATGTGTACTTCAGGTTTTCATTTGA
>Frequency_1_QualityScore_FDHHHHHIIIHIIHIIIJJIEHGJIJJJJJHIJIJJJJJJJJJJJJJIIIJIJJGGIJJJJEIHHHIIGEEHHHFFFFFFFECFEECECCDCCD_Mismatch_1_Sense_+_Library_PoolT
GTGCCAGAGGTTTCGAATTCAATTCCCTGGTCGTTCATGTTCCTGTATCTATCTAAGACTATAATTTTGTCTTGTCCTATAGTTTTAGTTAAGA
>Frequency_1_QualityScore_FFHHHHHJJJJJJJJJJJJIJJIGIIJJJJJJJJJGIIJJJIJJJGHIJJJIIBGIJJJHIJJJIJJJJ_Mismatch_0_Sense_+_Library_PoolT
TTTCGAATTCAATTCCCTGGCCGTTCATGTTCCTGTATCTATCTAAGACTATAATTTTGTCTTGTCCTA
>Frequency_1_QualityScore_FFHHHHHJJJJJJJIJJIJJIIJJJJIJJJJJJJJIJJJJJJIJHIIJJJJIJJJJJJJJJIJFHJJIJJDHIIHHEHDEFFEFCEECEEDDDD_Mismatch_0_Sense_+_Library_PoolT
CAATTCCCTGGCCGTTCATGTTCCTGTATCTATCTAAGACTATAATTTTGTCTTGTCCTATAGTTTTAGTTAAGATCCTCAACCATTATCCATG
>Frequency_1_QualityScore_E?B;DBHEHIAEGGHIIIGGGEHCFGHIIIIIIIIIIIIECGEHE>F>FG<FFEEG4=CF@DHHDHGGHAEE7?AECCBD;;>CC>ACC@>CA=_Mismatch_0_Sense_+_Library_PoolT
TTTCGAATTCAATTCCCTGGCCGTTCATGTTCCTGTATCTATCTAAGACTATAATTTTGTCTTGTCCTATAGTTTTAGTTAAGATCCTCAACCA
>Frequency_1_QualityScore_FFHHHHFIIIIJIJIIJJGJIEJGGGHIIIJJ9EHIIIIAF9?GIDHGIHHHGGGHGHI8DF@:C==C@=FHIIGIGDGHHHGHHF@C773?CC_Mismatch_1_Sense_+_Library_PoolT
ATGTTCCTGTATCTATCTAAGACTATAATTTTGTCTTGTCCTATAGTTTTAGTTAAGATACTCAACCATTATCCATGTGTACTTCAGGTTTTCA
>Frequency_1_QualityScore_FFHHHHHJJJJJJJJJJJJJJJJJJJJJIJJJJJJJJJJJJIIJJJJIJJJJJJJJJJJJIJJJJJJJIHIJHIHHIIJJJHHHFHFFFFFFFA_Mismatch_1_Sense_+_Library_PoolT
CCTGTATCTATCTAAGACTATAATTTTGTCTTGTCCTATAGTTTTAGTTAATATCCTCAACCATTATCCATGTGTACTTCAGGTTTTCATTTGA
>Frequency_1_QualityScore_FFHHHHGJJJJJJJJJJJJHGJJJIIIJJJJIIJJJJIJJJIIJGIJIJJJJJJGHJJJGIJIJIJCHECEGGHAEE@HHFFFFFFACCDCCDE_Mismatch_1_Sense_+_Library_PoolT
AAATTCAATTCCCTGGCCGTTCATGTTCCTGTATCTATCTAAGACTATAATTTTGTCTTGTCCTATAGTTTTAGTTAAGATCCTCAACCATTAT
>Frequency_1_QualityScore_DFHHHHHJJJIJJJIJHIJJJJIJJJJJJJJJJJJJJIJJJJJJJIIIHIIJIIIIGHIIJHJIJJGIIGIJJJJJJJJGEHH_Mismatch_0_Sense_+_Library_PoolT
TCATGTTCCTGTATCTATCTAAGACTATAATTTTGTCTTGTCCTATAGTTTTAGTTAAGATCCTCAACCATTATCCATGTGTA
>Frequency_1_QualityScore_FDFHFHHJIJJJJGIJJIIGJJIIJHGJJJEHHIJJIJIIIJHIJJJJJJJJJJJJJIJIJJJIJIJIJIHHIIIIIJJHCHHGFFFFFFDFEE_Mismatch_1_Sense_+_Library_PoolT
GTATCTATCTAAGACTATAATTTTGTCTTGTCCTATAGTTTTATTTAAGATCCTCAACCATTATCCATGTGTACTTCAGGTTTTCATTTGATGT
>Frequency_1_QualityScore_DAF?DFHGI@GGGFEHCFGHIEGDGFEDCGHHGIHHHIIDFGIIIGIIIGCGG@;;CAADEGCA;C:?C?C7;>AC_Mismatch_1_Sense_+_Library_PoolT
GCCGTTCATGTTCCTGTATCTATCTAAGACTATAATTTTGTCTTGTCCTATAGTTTTAGTTAAGATCCTCAACCAC
>Frequency_1_QualityScore_BDHHHHHIJHJJJIGJIJIIIJJHIGHIEHHJJIIJJJJJIJJJJIIFJHIHIJGHICGHEGIEHIIIGHFHHEHFFEEFFEFECCDECDF_Mismatch_1_Sense_+_Library_PoolT
ATGGATTTTATATAATATGTGCCAGAGGTTTCGAATTCAATTCCCTGGCCGTTCATGTTCCTGTATCTATCTAAGACTATAATTTTGTCTA
>Frequency_1_QualityScore_2ADHHHJHIJIJJFIJJJIIGJGIJIIJIIJHHEHIIIHIIJIIHHGHJJJIJJJJJIGII@GGHEHHCCHCC>CHEFEDCFCCEDBDDDECC_Mismatch_0_Sense_+_Library_PoolT
TTCAATTCCCTGGCCGTTCATGTTCCTGTATCTATCTAAGACTATAATTTTGTCTTGTCCTATAGTTTTAGTTAAGATCCTCAACCATTATCC
>Frequency_1_QualityScore_FFHHFHHHIJHEIFJBHHGBBHEDHHJJIJHIIHHIIHJHGHJJ_Mismatch_0_Sense_+_Library_PoolT
CATGTTCCTGTATCTATCTAAGACTATAATTTTGTCTTGTCCTA
>Frequency_1_QualityScore_FFGHHFHJJIJJIJJIJJJGJJJJJJJJHJJJIJGIJJJJIJJIJIJJIIIIJIIJJIIJJJJIIJJJJHHHGG_Mismatch_1_Sense_+_Library_PoolT
AGAGGTTTCGAATTCAATTCCCTGGCCGTTCATGTTCCTGTATCTATCTAAGACTATAATTTTGTCTTGTCCCA
>Frequency_1_QualityScore_FFHHGHHJIJIIJEGGIJIJIJGHGIIIIGJJIJJJJJJJIJJJJJJJJJJJIJJGHJGIIGIIJHGHGEHGFFFFEFEEEEEDEDFEEDDBDD_Mismatch_1_Sense_+_Library_PoolT
ATTGATGGATATTATATAATATGTGCCAGAGGTTTCGAATTCAATTCCCTGGCCGTTCATGTTCCTGTATCTATCTAAGACTATAATTTTGTCT
>Frequency_1_QualityScore_FFHHHHHJJJJJJJJJJIJHIJHIJJJJJJJJJJJJJJJJJJJJJHIJJJJHIJJJJJIJJJJJJJJGGHHHGHHHFFFFFFFEE_Mismatch_1_Sense_+_Library_PoolT
TTTATATAATATGTGCCAGAGGTTTCGAATTCAATTCCCTGGCCGTTCATGTTCCTGTATCTATCTAAGACTATAATTTTGTCTA
>Frequency_1_QualityScore_FFHHHHHJJGHIJJJJJJJJJJJJJJJJJJJJIJJJJJJIJJJJIJJJJJJJJJJJJJJIJJJJJJJJHHHF_Mismatch_1_Sense_+_Library_PoolT
TGCCAGAGGTTTCGAATTCAATTCCCTGGCCGTTCATGTTCCTGTATCTATCTAAGACTATAATTTTGTCTA
>Frequency_1_QualityScore_FFHHHHGJJJJJJIIJJJJJIJFEFIJIJIJJJJJJIJIJIJIIJJJIIIJJJIJJJJIJJJIIJJJJJHHHHHHFEFFDEFC@CEECDDD_Mismatch_1_Sense_+_Library_PoolT
TTTTATATAATATGTGCCAGAGGTTTCGAATTCAATTCCCTGGCCGTTCATGTTCCTGTATCTATCTAAGACTATAATTTTGTCTTGTCCA
>Frequency_1_QualityScore_FFHFHHHJIJJJIIFHIJIGHIGGGIEHIIJJJJJJIJGIJJIIHJJJJIDHIIJJJGGHJJJDEGHIFHHFHHGFDFDFFDECDEDDEDDDDD_Mismatch_1_Sense_+_Library_PoolT
AAATTCCCTGGCCGTTCATGTTCCTGTATCTATCTAAGACTATAATTTTGTCTTGTCCTATAGTTTTAGTTAAGATCCTCAACCATTATCCATG
>Frequency_1_QualityScore_FFHGHHHJJJJJJJJJIJIIIJJJJHIJJJIIIJJJJJJIJJHIJIJIGHGIJJHJGHHIJJIGDFHIIIHIJJJJJJJHGFHHHHFFFFFFCE_Mismatch_1_Sense_+_Library_PoolT
GTTTATGTTCCTGTATCTATCTAAGACTATAATTTTGTCTTGTCCTATAGTTTTAGTTAAGATCCTCAACCATTATCCATGTGTACTTCAGGTT
>Frequency_1_QualityScore_FFDHHHHAHGGIBGIIIGIIIGIIIIIIIIHIIIIIIIIIFIIIFHIIGIIGIIIIE>FGGIIIEGIIIEECCHEECDEEF_Mismatch_1_Sense_+_Library_PoolT
ATGTGCCAGAGGTTTCGAATTCAATTCCCTGGCCGTTCATTTTCCTGTATCTATCTAAGACTATAATTTTGTCTTGTCCTA
>Frequency_1_QualityScore_DDHF:?CCGGIBIBHI@FC<EHFHBHH;ED@C@@3??D<FBGFCFHGDF@@74=;@@=C==EHC7?EHC3?EE:@D@@C@CCDEEAC\5>?;9:_Mismatch_1_Sense_+_Library_PoolT
ATGGATTTTATATAATATGTGCCAGAGGTTTCGAATTCAATTCCCTGGCCGTTCATGTTCCTGTATCTATCTAAGACTATAATTTTGGCTTGTC
>Frequency_1_QualityScore_DDH@FHFBHG9@DFH?DFDEE@GHGHHADHGGHIBFGGHEGCGBGIIE@CCGGDEHFDECDDCADECCC@CCCDCDCCCCCCC>:>C(;;>:@<_Mismatch_1_Sense_+_Library_PoolT
CGATTGATGGATTTTATATAATATGTGCCAGAGGTTTCGAATTCAATTCCCTGGCCGTTCATGTTCCTGTATCTATCTAAGACTATACTTTTGT
>Frequency_1_QualityScore_DDA:AF>F<@A?:A<9A@H42:9:?9:?F41:?CGGE4:D<F<FBDFF?9*?80B8B)=)8==8;4@)77).77.7=.5?;3?B>@_Mismatch_2_Sense_+_Library_PoolT
CCTGGCCGTTCATGTTCCTGTATCTATCTAAGACTATCATTTTGTCTTGTCCTATAGTTGTAGTTAAGATCCTCAACCATTATCCA
>Frequency_1_QualityScore_FFHHHHHJJJHJ,CJHIJJJJJHHJJJJJJJJJJJJJIJJJJJJIGIBGGIGIDFIGCHIIJIJGIJIJHHIJJIJJJHEHFHHHHFFE;BCCD_Mismatch_1_Sense_+_Library_PoolT
CATGTTCCTGTAACTATCTAAGACTATAATTTTGTCTTGTCCTATAGTTTTAGTTAAGATCCTCAACCATTATCCATGTGTACTTCAGGTTTTC
>Frequency_1_QualityScore_FFHHHHHIJJJJJJJJJJIJIJJJJJJIJJJJJJJJJJJJGIJJJJJJIJIJJJJIJIJJIJJHIJJJJCEH_Mismatch_1_Sense_+_Library_PoolT
GAGGTTTCGAATTCAATTCCCTGGCCGTTCATGTTCCTGTATCTATCTAAGACTATAATTTTGTCTTGTCCA
>Frequency_1_QualityScore_FFHHHHHJJJJIJJJJJGHIJJJFHIIHIDHIJJJJJJJJJJJJJIJJFHIIFEFHI_Mismatch_1_Sense_+_Library_PoolT
ATTCAATTCCCTGGCCGTTCATGTTCCTGTATCTATCTAAGACTATAATTTTGTCTA
>Frequency_1_QualityScore_FFH?FDHJJJIJHHIGIJJIIJJJJIGIJII?GGIFGGGIJFEIIIJ=FGHIJIGIJJGGGGHHHHFFDDB;@ACECEED_Mismatch_1_Sense_+_Library_PoolT
ATGTGCCAGAGGTTTCGAATTCAATTCCCTGGCCGTTCATGTTCCTGTATCTATCTAAGACTATAATTTTGTCTTGTCCA
>Frequency_1_QualityScore_FFHHGHFJIIJJIJJGHGHJJJGIIHHIJJJJJJJJIJJJJIJIJJJJGHJJIJIJIJJJIGHIJJIJHHHHEEFFFFFFFDECCCEDDDDDDC_Mismatch_1_Sense_+_Library_PoolT
GATTTTATATAATATGTGCCAGAGGTTTCGAATTCAATTCCCTGGCCGTTCATGTTCCTGTATCTATCTAAGACTATAATTTTGTCTTGTCCAA
>Frequency_1_QualityScore_FFHHHHHJJJJJJJJJJIJJJJJJJJJJJJJJJJJJJJJJJIIJGIJJJJHHIJJJJJJJJJJJJIJJJGIIJJJGIIJ_Mismatch_0_Sense_+_Library_PoolT
GTTCCTGTATCTATCTAAGACTATAATTTTGTCTTGTCCTATAGTTTTAGTTAAGATCCTCAACCATTATCCATGTGTA
>Frequency_1_QualityScore_:ADDDC;C3CE@F>@B+<?<A;EEADAB;?D:9:?D>DBD@DDD?D8*B?BBCA8)>CCDA@@AE:C@47=;=;=3?@??3??_Mismatch_0_Sense_+_Library_PoolT
GGTTTCGAATTCAATTCCCTGGCCGTTCATGTTCCTGTATCTATCTAAGACTATAATTTTGTCTTGTCCTATAGTTTTAGTTA
>Frequency_1_QualityScore_FFHHHHHJJIJJJJJJIJJJJJJJJJJIJJJJJJJJJJJJJJJJIJGIIIJJGHIJJJIJIIJJJJJIJFHIJJJJJIIEE_Mismatch_0_Sense_+_Library_PoolT
ATGTTCCTGTATCTATCTAAGACTATAATTTTGTCTTGTCCTATAGTTTTAGTTAAGATCCTCAACCATTATCCATGTGTA
>Frequency_1_QualityScore_FFHHHFHIIIGGIIIIIJJDHHG<DFHBFHIJFHGIGIIIJJGIJJGIGII=CHEHHFFFFDDDEECEEDDDDD@BCCDCEECDCCCCDDDCDD_Mismatch_0_Sense_+_Library_PoolT
ATCGGTGGCGAAATGGCCGATTGATGGATTTTATATAATATGTGCCAGAGGTTTCGAATTCAATTCCCTGGCCGTTCATGTTCCTGTATCTATC
>Frequency_1_QualityScore_DEHHDDHIBFEEH>:AFHGIIBBAEFH:FGEGIGGAFGCGHHGGHIIIIIIIIIIIGIIHIGI=EHH;DACC?CEHB>DDD@?A;C(((.5>CD_Mismatch_1_Sense_+_Library_PoolC
GAGGTTTCGAATTCAATTCCCTGGCCGTTCATGTTCCTGTATCTATCTAAGACTATAATTTTGTCTTGTCCTATAGTTTTAGTTAATATCCTCA
>Frequency_1_QualityScore_D?BAFA??FCBEBH?H?FH<F,,329AEEF;;11:?DHIA?BGG>?0*09/829;;@;FHC7=7==;7?A?EEA>?BD@D@?A>ACA_Mismatch_0_Sense_+_Library_PoolC
ATTGATGGATTTTATATAATATGTGCCAGAGGTTTCGAATTCAATTCCCTGGCCGTTCATGTTCCTGTATCTATCTAAGACTATAAT
>Frequency_1_QualityScore_FFHHHHHJHHFHJJJJJJJJJJJIJJJJJJJIJJJJJJIJJIIGIJJJJJJJJIIIIJJJIGJHHHHHHEDFFFFFEECEBFEDCDDCDECDDD_Mismatch_1_Sense_+_Library_PoolC
GCCAGAGGTTCCGAATTCAATTCCCTGGCCGTTCATGTTCCTGTATCTATCTAAGACTATAATTTTGTCTTGTCCTATAGTTTTAGTTAAGATC
>Frequency_1_QualityScore_FFGHAFFIGIIIIGIJIJJGGGGHCGGCIFHGIIHIIJJJIJDHIIGIBGHIIIJIGHIGHEIIJJJE>CFHIGGGHGG<EGEE=CEDFFFFFF_Mismatch_0_Sense_+_Library_PoolC
TCCTGTATCTATCTAAGACTATAATTTTGTCTTGTCCTATAGTTTTAGTTAAGATCCTCAACCATTATCCATGTGTACTTCAGGTTTTCATTTG
