# Supplementary material for: Differential Gene Expression Reveals Candidate Genes for Drought Stress Response in Abies alba (Pinaceae)
Source: PLoS One. 2015 Apr 29;10(4):e0124564. doi: 10.1371/journal.pone.0124564 (PMC4414588; doi:10.1371/journal.pone.0124564)
Supplement: S3 File — (GZ) [file pone.0124564.s003.gz › comp19533_c0_seq5.fa]

>comp19533_c0_seq5 len=553 path=[1:0-86 418:87-217 549:218-252 1461:253-292 1486:293-353 685:354-408 740:409-454 1001:455-463 795:464-552] : sp|Q42600|C84A1_ARATH Cytochrome P450 84A1 OS=Arabidopsis thaliana GN=CYP84A1 PE=2 SV=1 e-value: 2e-16 blast score: 82.0
GAAATACAGAGATAGATGTGAAAGGTCAGCACTTTCAACTCATCCCGTTCGGATCGGGTAGAAGAGGGTGCCCGGGGATGGCTTTGGGTTTTGAAGTAGTCGGCCATGCTCTTGCCCAAGTGTTTCATTGTTTCGATTGGAGTTTGGAGTGTAAAGATGGAGTCCAGAAGGCGCTGAATATGAGTGAAGCATTTGGGTTGACTGTGCCACCACGCTTTGAGGTATTTGGTGTTCCAAGTGTGAGGCTGCAAGGACATCTTTAATATGTATACATTTAATATTCAATATGTATACACTTAATCGTTTGAGTAGGATTTAACTTTCATTTAGCTTTCCGTTCAAATTTTATGGGAAAGATCGAGGATCAGAGCTTTCACATAATTAAACCCGTATTCATCCGACATTGATTATCATGATAAACTCTACCTTGTAATGTGTGTTTTACATTTTTAAATGTATATCAGATGGGTTTATATGTATAAATTGTAAATAAAGATGTGTTTTGGACTTAGTATCTTTTAAAGATGATAGAGTGGTCAATTTTGATATCATT

>Frequency_1_QualityScore_FFHHHHHJJJJJJJJJJJGJJJJJHIJJJIJIHGIJJJJJJJJJJIIJIIIJJJJJIJGIJJJFHIJIJHHHJI_Mismatch_1_Sense_+_Library_PoolT
ATTATCATGATAAACTCTACCTTGTAATGTGTGTTTTACATTTTTAAATATATATCAGATGGGTTTATATGTAT
>Frequency_1_QualityScore_DB?D<?C>E:<?CEH>B:AA@<F;FB;8D9?31?))*?BGH9F(-<(8878FGC@E;)7=:8=>@36;>A;\5>B_Mismatch_2_Sense_+_Library_PoolT
AGCTTTCCGTTCAAATTTTATGGGAAAGATCGAGGATCAGAGCGTTCACATAATTAACCCCGTATTCATCCGACA
>Frequency_1_QualityScore_FFHHHHHJJJJJJIIHHJJJHJJJJJJJJJJJJIJJIJJJJIJJIJJJFFHIGHIJJIJJJJJHHGHFFCFFFBCDDDDDEDEDDEDDCDEDDD_Mismatch_0_Sense_+_Library_PoolT
TAGCTTTCCGTTCAAATTTTATGGGAAAGATCGAGGATCAGAGCTTTCACATAATTAAACCCGTATTCATCCGACATTGATTATCATGATAAAC
>Frequency_4_QualityScore_FFGHHHHJJIIIIIGGIIJJGIIIJIIIJHHIGHIIIIIIIIJIIIIJEFHIIIIIIIIIIIIGGGEEFDEECBCCCDDBEDEDBCEDCDECCD_Mismatch_0_Sense_+_Library_PoolC
TAGCTTTCCGTTCAAATTTTATGGGAAAGATCGAGGATCAGAGCTTTCACATAATTAAACCCGTATTCATCCGACATTGATTATCATGATAAAC
>Frequency_1_QualityScore_FFHGHHHJJJJJJJJJJIJJIJJJJJJJJJJJJJJJJJJJJJJJJJJJJJIHGFHIIJIJJJJJJHHHHFHHFFFFFFFEEED>BBCDEFFFEE_Mismatch_2_Sense_+_Library_PoolT
CCCGTATTCATCCGACATTGATTATCATGATAAACTCTACCTTGTAATGTGTGTTTTACATTTTTAAATATATATCAGATGGGTTTATATGTAA
>Frequency_1_QualityScore_FFHHHHHIHJJJJIJJJJJJJJIJJJIIJHIJJJJJIJJJJFFHJJJJJJIJJIJJHHGHFFFFFFDCDBDDDEDEDDEEDDDEDDDDDDDDDD_Mismatch_0_Sense_+_Library_PoolT
CCGTTCAAATTTTATGGGAAAGATCGAGGATCAGAGCTTTCACATAATTAAACCCGTATTCATCCGACATTGATTATCATGATAAACTCTACCT
>Frequency_2_QualityScore_EEGGGHGEDGGHICGEGGACCGDEGGAECEEHGIEGEGGIICFFGHHHHFIIIGGGDGGBEEECCDACC?CCAAADCBADCCCCBACBCACCCC_Mismatch_0_Sense_+_Library_PoolC
CCGTTCAAATTTTATGGGAAAGATCGAGGATCAGAGCTTTCACATAATTAAACCCGTATTCATCCGACATTGATTATCATGATAAACTCTACCT
>Frequency_1_QualityScore_FFHHHHHJJJJJJJJJJJJJJJHIHIJJHIJJJJJJJJJJJJJJJIIJJJJJJJJJJJJJJJJIJJIJJHHHGHHBEFDEEEDDDDDDDD>@CD_Mismatch_0_Sense_+_Library_PoolT
TATGTATACACTTAATCGTTTGAGTAGGATTTAACTTTCATTTAGCTTTCCGTTCAAATTTTATGGGAAAGATCGAGGATCAGAGCTTTCACAT
>Frequency_1_QualityScore_FFHHHHHJJJIFHHJJJJJJJIJJJJIJJJJJJJIJJJJJJJGIJJJJJJJJIJIJJIJJJJJJJHHGHAHFFFEDFEDEDEEFEEDDDDEEDD_Mismatch_1_Sense_+_Library_PoolT
TCAGAGCTTTCACATAATTAAACCCGTATTCATCCGACATTGATTATCATGATAAACTCTACCTTGTAATGTGTGTTTTACATTTTTAAATATA
>Frequency_1_QualityScore_FFFFHHHJJJJCCEHDIEJGGHGIJI@GHCGIIIHHEGHHIJBFGIGIIJEEGIGGDGIJJIFIJHHCAA?A@7@BCEEEACEED@CACCCDDD_Mismatch_1_Sense_+_Library_PoolC
TCAGAGCTTTCACATAATTAAACCCGTATTCATCCGACATTGATTATCATGATAAACTCTACCTTGTAATGTGTGTTTTACATTTTTAAATATA
>Frequency_1_QualityScore_FFGHHGHJGHIJJJIJJJJIJJJHHJJIGHH?FGHIJJJGIJJJJJJJIIIJJJJIIIJJIHFGHIIJIJ3=EHHGGHHFFFDDEEDDDDDDDD_Mismatch_0_Sense_+_Library_PoolT
TTCAATATGTATACACTTAATCGTTTGAGTAGGATTTAACTTTCATTTAGCTTTCCGTTCAAATTTTATGGGAAAGATCGAGGATCAGAGCTTT
>Frequency_2_QualityScore_FFHHHHHJJIIJJIIJJJJGJJJHIJJFIGHIIIIJIIJJIIJJJJIIJGIIJJJIIHIJIFFGGIIJJJJIJGHHGFFFECDCCDCDCDDDDC_Mismatch_0_Sense_+_Library_PoolC
TTCAATATGTATACACTTAATCGTTTGAGTAGGATTTAACTTTCATTTAGCTTTCCGTTCAAATTTTATGGGAAAGATCGAGGATCAGAGCTTT
>Frequency_1_QualityScore_FFHHHHHJIJIJJJJJJJJJJIJJIJJJJJHHIJJJJIJJJJJJJJJJJJIJIJJJJJHIJJJHIJJJIHIIJJHHHHHFFDFDDDDDDDDDDD_Mismatch_1_Sense_+_Library_PoolT
ATTCAATATGTATACACCTAATCGTTTGAGTAGGATTTAACTTTCATTTAGCTTTCCGTTCAAATTTTATGGGAAAGATCGAGGATCAGAGCTT
>Frequency_1_QualityScore_FFHHHHHJJJJJJJJJJJJJJJJJIJIFHIIIGHEGCGHIJJJJIJJJJJJIIJJJIJJJIGIIJJFHGGGHIJI_Mismatch_2_Sense_+_Library_PoolT
TTGATTATCATGATAAACTCTACCTTGTAATGTGTGTTTTACATTTTTAAATATATATCAGATGGGTTTATATGA
>Frequency_1_QualityScore_2A0:D<<EEE@EAEE@FFA1211:?@BDDBBD9?@BBD>4*??<B?D8?(*8=@B==@C>A>A3(77=2==3;(;?93>5;5(5;>:>55>>AA_Mismatch_0_Sense_+_Library_PoolT
TGTATACACTTAATCGTTTGAGTAGGATTTAACTTTCATTTAGCTTTCCGTTCAAATTTTATGGGAAAGATCGAGGATCAGAGCTTTCACATAA
>Frequency_4_QualityScore_FFHHHHHJIIJIIIIIIIJIFHDFHIFHIIIJIJJJJIJIJIJJJJIIIIHIJIIGHIIJJJIHIHIHIGHIGFGFFFFDCDDEDDDDB<BCDC_Mismatch_0_Sense_+_Library_PoolC
TGTATACACTTAATCGTTTGAGTAGGATTTAACTTTCATTTAGCTTTCCGTTCAAATTTTATGGGAAAGATCGAGGATCAGAGCTTTCACATAA
>Frequency_1_QualityScore_FFHHHHHJIJJJJJIJJJJJJJJJJJJJJJJJJJJJJJJJJJJJIIJJJIIHHHIJJJJJJJJHHHHHHFFFFFFFEEEEEED?BDDDDFEDED_Mismatch_1_Sense_+_Library_PoolT
CCCGTATTCATCCGACATTGATTATCATGATAAACTCTACCTTGTAATGTGTGTTTTACATTTTTAAATATATATCAGATGGGTTTATATGTAT
>Frequency_1_QualityScore_FFHHHHHJJJJJJJEHJJHIJJJJGIJJJIGIJIIJJJJJJJJIJJJJJJJJJJIJJJJHHDECEHHHHEEFFFFFEDEEDDEEDEEEDDDDDA_Mismatch_0_Sense_+_Library_PoolT
CATAATTAAACCCGTATTCATCCGACATTGATTATCATGATAAACTCTACCTTGTAATGTGTGTTTTACATTTTTAAATGTATATCAGATGGGT
>Frequency_1_QualityScore_DDHHH?FGIGGHGIFHIIJEFHJDADFGIJDHGIJGEHGGGGGCDFHHGGEHIJJIDGG@E@C=C?EHA@BDBDD?@CAEFDDCFECCA@ADD>_Mismatch_0_Sense_+_Library_PoolC
CATAATTAAACCCGTATTCATCCGACATTGATTATCATGATAAACTCTACCTTGTAATGTGTGTTTTACATTTTTAAATGTATATCAGATGGGT
>Frequency_1_QualityScore_FFHHHHHJJJJJFFHHHIJJJIJJJJJIIJJJIJJJJJJJJJJJJJJJJJJJIJJJJJIJIJHHHHHHFFFFDFEEEEEDDCDEFEEDDCDEEE_Mismatch_0_Sense_+_Library_PoolT
ATCAGAGCTTTCACATAATTAAACCCGTATTCATCCGACATTGATTATCATGATAAACTCTACCTTGTAATGTGTGTTTTACATTTTTAAATGT
>Frequency_3_QualityScore_FFHHHHHJJJJJGHHIJJJJJJJJJJJHIJJJJJJJIIIIJJJIJJJJJJJJIIJJJJIIIIHHGGGFGFEFEDDDBCEEDDDEFFEDCDDEEE_Mismatch_0_Sense_+_Library_PoolC
ATCAGAGCTTTCACATAATTAAACCCGTATTCATCCGACATTGATTATCATGATAAACTCTACCTTGTAATGTGTGTTTTACATTTTTAAATGT
>Frequency_9_QualityScore_FFHHHHHJJIJJJJJIGGHIJJJJJJJJJJJHIJJJJJJJJIIJJJJIJIIJIIIIIIIHHHGGGGFFFEEEEEEEDECCBDDDDDDEEEEDDD_Mismatch_0_Sense_+_Library_PoolC
GAGGATCAGAGCTTTCACATAATTAAACCCGTATTCATCCGACATTGATTATCATGATAAACTCTACCTTGTAATGTGTGTTTTACATTTTTAA
>Frequency_8_QualityScore_ECGGGGHIIJIIIHIIIIJIIGHEGHIIIIIIIHIIHFGHIGGEGGIGGHHGHHIIIIIJIJIHIIIIIHHGHHHHFGFGGGGFDEEEDCEDEC_Mismatch_0_Sense_+_Library_PoolC
GTATACATTTAATATTCAATATGTATACACTTAATCGTTTGAGTAGGATTTAACTTTCATTTAGCTTTCCGTTCAAATTTTATGGGAAAGATCG
>Frequency_7_QualityScore_EEGHGGGIIFFFHIIGHGHIHGGHFHHGHIHFHIHGEHIHGHICDFHIHHIIHHHGDGFEGFGHFFEEA>BACCBDDDCDEEDCCEACCBCCDD_Mismatch_0_Sense_+_Library_PoolC
TTCCGTTCAAATTTTATGGGAAAGATCGAGGATCAGAGCTTTCACATAATTAAACCCGTATTCATCCGACATTGATTATCATGATAAACTCTAC
>Frequency_7_QualityScore_FEHHGGHIIIJIIJIHGIIJJHIIJIJJIJIIIIIIIHHHIIGIIIHIIBDFHIDHHIIIJIIHDFECEDDEEDCCDCDDDDCDDDECBBB_Mismatch_0_Sense_+_Library_PoolC
TTAGCTTTCCGTTCAAATTTTATGGGAAAGATCGAGGATCAGAGCTTTCACATAATTAAACCCGTATTCATCCGACATTGATTATCATGAT
>Frequency_7_QualityScore_EDFFGEGHHHGIIIIHHIIHFHHIIIHHHGHHIHFHHHHIIHGHIIIHGHHGGIEFGHGHHHHHHHHBDEFFFGFFEEECBBBABDEEDDCBAB_Mismatch_0_Sense_+_Library_PoolC
GTAGGATTTAACTTTCATTTAGCTTTCCGTTCAAATTTTATGGGAAAGATCGAGGATCAGAGCTTTCACATAATTAAACCCGTATTCATCCGAC
>Frequency_6_QualityScore_FFGHHGGIGHIJEHIIIJIIJIIHIIIJIIIJJJIJHIJIIHHIIJJJIHGIHHIGIIIGHHGHHGGEGFFEFEBCCEEDDEDDDDCCDBACDD_Mismatch_0_Sense_+_Library_PoolC
CGTTTGAGTAGGATTTAACTTTCATTTAGCTTTCCGTTCAAATTTTATGGGAAAGATCGAGGATCAGAGCTTTCACATAATTAAACCCGTATTC
>Frequency_6_QualityScore_FFHGGGFHIIIEGGCGHHIDGFHIIHEDEGIFHIIIIHIIHHHHIEHHIHGGGEEEEEEEEEDDDDDDECCDCBCCCDDDCCCDDDCCAA?BCC_Mismatch_0_Sense_+_Library_PoolC
GGGAAAGATCGAGGATCAGAGCTTTCACATAATTAAACCCGTATTCATCCGACATTGATTATCATGATAAACTCTACCTTGTAATGTGTGTTTT
>Frequency_6_QualityScore_FFEGHHFHIIIIGIIJIIJJJHIHIIIIIIGIIIIIIIJJJJIFIIJIIIIIFHIHHIIIGHIIGHIHBCFGFEFDEEEEAACAACCEEEEDBB_Mismatch_0_Sense_+_Library_PoolC
AGTAGGATTTAACTTTCATTTAGCTTTCCGTTCAAATTTTATGGGAAAGATCGAGGATCAGAGCTTTCACATAATTAAACCCGTATTCATCCGA
>Frequency_5_QualityScore_FFGHFGBEHIFGIIIJIJJHIHHIJGIJJJIIHHEHHHHFFHIIIIHEFHHHDHHHIIEHIHHFHFF@ACDD>?CDEDEEEDDDDCBAACDDEE_Mismatch_0_Sense_+_Library_PoolC
TTTGAGTAGGATTTAACTTTCATTTAGCTTTCCGTTCAAATTTTATGGGAAAGATCGAGGATCAGAGCTTTCACATAATTAAACCCGTATTCAT
>Frequency_5_QualityScore_DEHGGGGGIIIJHIHGIBEGHIHHIIIHIHIFHIIGFGHHGIJIIIIIHIIJIHIIIIIIIGIGIGHIHDCEFIIHHE@DACBEEDE@AC@@BC_Mismatch_0_Sense_+_Library_PoolC
ATTTAATATTCAATATGTATACACTTAATCGTTTGAGTAGGATTTAACTTTCATTTAGCTTTCCGTTCAAATTTTATGGGAAAGATCGAGGATC
>Frequency_5_QualityScore_FFHHHHHJJJJIIIJJJJJIJJIIIJIJJJJJIIIJHIJJHIGIIJIIJJJJJJJJJIJJJIJIIIIIIFHIIJIHIJHHHHHGFEFFEDEEDC_Mismatch_0_Sense_+_Library_PoolC
TATACATTTAATATTCAATATGTATACACTTAATCGTTTGAGTAGGATTTAACTTTCATTTAGCTTTCCGTTCAAATTTTATGGGAAAGATCGA
>Frequency_5_QualityScore_FFHHHHHIJJHIHHIIHIJJJJIIJIJIJJIIJJJIJJJJIJJIHFHIIIIJJHIIIHHIIIIDHIHGHFGFFFFFEEABBDECDEEBCDBBCB_Mismatch_0_Sense_+_Library_PoolC
TAATCGTTTGAGTAGGATTTAACTTTCATTTAGCTTTCCGTTCAAATTTTATGGGAAAGATCGAGGATCAGAGCTTTCACATAATTAAACCCGT
>Frequency_5_QualityScore_FFHHHHHJJJJJJIJJJHIGHIJGIJJIJJJJJIJJJJJJJJJJJJIHJIJHFHHIJJJIHIIHHIIIIGFGEEFEEDDEDDDDDBACCCBCDE_Mismatch_0_Sense_+_Library_PoolC
ATACACTTAATCGTTTGAGTAGGATTTAACTTTCATTTAGCTTTCCGTTCAAATTTTATGGGAAAGATCGAGGATCAGAGCTTTCACATAATTA
>Frequency_5_QualityScore_EFHGGGGHIJIJJJIFGIHIIHIJIIIJIJGGHIIHIIIIFIIIIICGGHHIHGIHIIIIHFGGFEFEFCCCBCDCDA@@BCDDCDEEEDCDCC_Mismatch_0_Sense_+_Library_PoolC
AGGATCAGAGCTTTCACATAATTAAACCCGTATTCATCCGACATTGATTATCATGATAAACTCTACCTTGTAATGTGTGTTTTACATTTTTAAA
>Frequency_5_QualityScore_DFHGGHHIJJJJJJIIIIHHHIJIIIICHIIJIHIJIIIIIJGIIIJIIIGHECFGHIJJIJHIIIGGCBEEEEEDD@CBACCBCBCCDEEDCD_Mismatch_0_Sense_+_Library_PoolC
CATTTAGCTTTCCGTTCAAATTTTATGGGAAAGATCGAGGATCAGAGCTTTCACATAATTAAACCCGTATTCATCCGACATTGATTATCATGAT
>Frequency_5_QualityScore_EFFGEGGGHHFFHIHIFIHHDEHHIIIFFGGEHIHFIGHFCFIIDDFBEHGDHIEFEFH@DFGFGFFDBB@@ACA@CCDDCCBABCDACCBBCD_Mismatch_0_Sense_+_Library_PoolC
TTTCCGTTCAAATTTTATGGGAAAGATCGAGGATCAGAGCTTTCACATAATTAAACCCGTATTCATCCGACATTGATTATCATGATAAACTCTA
>Frequency_5_QualityScore_FFGHGHHJIJJIJIJIIHGIIHIIIIHIIIIHHJIIJIJGHGHIHGIIIIIIIIJIGHIIHIHIIJIHIGHIHHGGHEFGGEDCEFDDDEEDBB_Mismatch_0_Sense_+_Library_PoolC
ATACATTTAATATTCAATATGTATACACTTAATCGTTTGAGTAGGATTTAACTTTCATTTAGCTTTCCGTTCAAATTTTATGGGAAAGATCGAG
>Frequency_4_QualityScore_FFHHGHHIJHIJHIIHIIHIIJIIFFFIIIIIJJIHIIIIIHIHIIIIJHHGGGGGGGFFFFFEEEEEECADDDDDDDDDDEEDEDCCBCCDDD_Mismatch_0_Sense_+_Library_PoolC
GAAAGATCGAGGATCAGAGCTTTCACATAATTAAACCCGTATTCATCCGACATTGATTATCATGATAAACTCTACCTTGTAATGTGTGTTTTAC
>Frequency_4_QualityScore_DEGFGGGIGIHIIGIIIIHIJHIIIJJIHIHIFFGHGIIIGGHGIIHIIIGHHIIIHIIGHIHGIHADGGGFGGFEDDEEDBCCCEEECCB@CC_Mismatch_0_Sense_+_Library_PoolC
TAGGATTTAACTTTCATTTAGCTTTCCGTTCAAATTTTATGGGAAAGATCGAGGATCAGAGCTTTCACATAATTAAACCCGTATTCATCCGACA
>Frequency_4_QualityScore_FFGHGHGIJIJIIGIIIIGIIJIGIIIIJIJJIIFHHIIHIIIIHIIGIIIFEHIIIIIIHIIHIHEEEDEFFEECCCCDDDCDDEDDEEDDCE_Mismatch_0_Sense_+_Library_PoolC
ATTTAGCTTTCCGTTCAAATTTTATGGGAAAGATCGAGGATCAGAGCTTTCACATAATTAAACCCGTATTCATCCGACATTGATTATCATGATA
>Frequency_4_QualityScore_FFHHHHHIIJIIHIJJJHIIJJIIJIIJJJIJJIJJJIIIIJIJJEGHIIIJJJIIJJJIHHGGGGGFFCDCCDDDDEDEDDEEDDDECDDDDD_Mismatch_0_Sense_+_Library_PoolC
CTTTCCGTTCAAATTTTATGGGAAAGATCGAGGATCAGAGCTTTCACATAATTAAACCCGTATTCATCCGACATTGATTATCATGATAAACTCT
>Frequency_4_QualityScore_FEFGGGGJIJIJIIIIIJJJJIJJIIHHIIIGHIIIGHHIHIIIIJJGIIHHIIIIIHIIIIHHCDFEFFGGEFEEDBBCCDDEEEEDCBCCBD_Mismatch_0_Sense_+_Library_PoolC
GGATTTAACTTTCATTTAGCTTTCCGTTCAAATTTTATGGGAAAGATCGAGGATCAGAGCTTTCACATAATTAAACCCGTATTCATCCGACATT
>Frequency_4_QualityScore_EA@CEEFGEC@GFGGHIHECGIGHFHGGEGHE=FADEGAEAABGFIFEEFHEAEFGIFHGCGGEGCECCEFCEGEBECD?BADEEA<@AC?ACC_Mismatch_0_Sense_+_Library_PoolC
TAATATTCAATATGTATACACTTAATCGTTTGAGTAGGATTTAACTTTCATTTAGCTTTCCGTTCAAATTTTATGGGAAAGATCGAGGATCAGA
>Frequency_4_QualityScore_FFGHHHGIIIJIIJIFIGHIIDGIIHJIJJIJIJJJJJIIIIJIIIIIHFEGHIJHIIHIHHIIGIHHFEECCDEDDEDCC@C?ABCCBCCC@@_Mismatch_0_Sense_+_Library_PoolC
ACACTTAATCGTTTGAGTAGGATTTAACTTTCATTTAGCTTTCCGTTCAAATTTTATGGGAAAGATCGAGGATCAGAGCTTTCACATAATTAAA
>Frequency_4_QualityScore_BEHGGHHIIHGIIIIJIIHIHIIJIEIGIIGGEGIHIJJIGGFHHHIIIIHHHGHIIIGIIEHGIBBFEGGGGGFFFDCA@ACBDEEEAABBCA_Mismatch_0_Sense_+_Library_PoolC
AGGATTTAACTTTCATTTAGCTTTCCGTTCAAATTTTATGGGAAAGATCGAGGATCAGAGCTTTCACATAATTAAACCCGTATTCATCCGACAT
>Frequency_4_QualityScore_FFGHHGHIIJIIIIJJJGGHIJIJJJJJJIJJIIJJJJJJJJIIIIIJIJJJIIIIHHHGGGFFEFEEEDEDDCEEDDECCBCDDDCDEEEEDC_Mismatch_0_Sense_+_Library_PoolC
CGAGGATCAGAGCTTTCACATAATTAAACCCGTATTCATCCGACATTGATTATCATGATAAACTCTACCTTGTAATGTGTGTTTTACATTTTTA
>Frequency_4_QualityScore_FFHHHHHJJJJJJJJJJJIJJJIIIJJJJJJIIJJJIJJJIIJJIHIIIJIIJJJIFGHIGIIIIIIIBADCEEDDEEEDCCCDDDDDCBDCDE_Mismatch_0_Sense_+_Library_PoolC
CTTTCATTTAGCTTTCCGTTCAAATTTTATGGGAAAGATCGAGGATCAGAGCTTTCACATAATTAAACCCGTATTCATCCGACATTGATTATCA
>Frequency_4_QualityScore_EEHCGDEHGIHHHIGHIGIIH@GEGHIGGIIHIGIIJIHIIJJGHIHIGFGHIIGEEGGIIIIGEC@EGCFHGGGEEBCDDBCCBABCC?BA@C_Mismatch_0_Sense_+_Library_PoolC
ATGTATACACTTAATCGTTTGAGTAGGATTTAACTTTCATTTAGCTTTCCGTTCAAATTTTATGGGAAAGATCGAGGATCAGAGCTTTCACATA
>Frequency_3_QualityScore_FFHHHHHJJJGGIIIJJJJJIJJJJHIJJJJJJJJJJJJJJHJJJJJJIIJJJJJJJJJJJIIIHGGGGEDEDDBEEEEDEEEEEDDDDDEEEF_Mismatch_1_Sense_+_Library_PoolC
CAGAGCTTTCACATAATTAAACCCGTATTCATCCGACATTGATTATCATGATAAACTCTACCTTGTAATGTGTGTTTTACATTTTTAAATATAT
>Frequency_3_QualityScore_FFHGFEGHIIJJJJIJJJJIIJJJJJJJJIJJIIHIJJJJJIHIIHJJJIIIIIIJIIJJIHGHFGFGEDEEEFFFFFEECDDDDCDEDEEDED_Mismatch_0_Sense_+_Library_PoolC
TTTCACATAATTAAACCCGTATTCATCCGACATTGATTATCATGATAAACTCTACCTTGTAATGTGTGTTTTACATTTTTAAATGTATATCAGA
>Frequency_3_QualityScore_DDGGHGHIHIIEFHJJEHIIHIGHIFGGHHHFGFIHGHIIGHIFHIIIIIIIIIIIIIHGGIIIGHIIJHHIHIGHGHGGFCDDCDCDCCCDBC_Mismatch_0_Sense_+_Library_PoolC
TATTCAATATGTATACACTTAATCGTTTGAGTAGGATTTAACTTTCATTTAGCTTTCCGTTCAAATTTTATGGGAAAGATCGAGGATCAGAGCT
>Frequency_3_QualityScore_FFHHHHHIIJGJJJJIIIJJJHFFGIIHJJJJJIJIJIIIJJIJJJJJJIIJJHIIHGGGFHFGFFEFFDDEEEEEDDDEEDDEDCACDDDDDE_Mismatch_0_Sense_+_Library_PoolC
AAGATCGAGGATCAGAGCTTTCACATAATTAAACCCGTATTCATCCGACATTGATTATCATGATAAACTCTACCTTGTAATGTGTGTTTTACAT
>Frequency_3_QualityScore_FFHHHHHIIJIJJJIIJJJIJJHJJIIHDGHIJJJIIIJIJJIIJIIHGGHHHIHHIIIHICEFGIGGHFHGGGEEBCDEDFDDCBBCDCDCAC_Mismatch_0_Sense_+_Library_PoolC
TTTAACTTTCATTTAGCTTTCCGTTCAAATTTTATGGGAAAGATCGAGGATCAGAGCTTTCACATAATTAAACCCGTATTCATCCGACATTGAT
>Frequency_3_QualityScore_EEEGHFGHIIJIIIIIJHIIHIFHGFHIIJIIIDDHIHIIJJHECHGHIIFGIIIIIHBEEGBADBEFAEG<@AACDDBDCACAB<BAAACD??_Mismatch_0_Sense_+_Library_PoolC
AACTTTCATTTAGCTTTCCGTTCAAATTTTATGGGAAAGATCGAGGATCAGAGCTTTCACATAATTAAACCCGTATTCATCCGACATTGATTAT
>Frequency_3_QualityScore_FFHFHHHHHIIHJJJFIIIIHHIGIIIIJJHJIJIIIJDGFHGGEHIIIGFHIIJIIJJJGEHIJJHGHCGEEEHHHHHHG?BCDDCEEEDBCC_Mismatch_0_Sense_+_Library_PoolC
TACATTTAATATTCAATATGTATACACTTAATCGTTTGAGTAGGATTTAACTTTCATTTAGCTTTCCGTTCAAATTTTATGGGAAAGATCGAGG
>Frequency_3_QualityScore_FFHHHHHHIJJJJJJJJJIGEGHIJJJJJJJJJJIIJJJJJJJJJIJJJIDGHIHHGHGGFFEFFFEEEDEEEDDDEEDDEDCCDDDDDDEEEE_Mismatch_0_Sense_+_Library_PoolC
ATCGAGGATCAGAGCTTTCACATAATTAAACCCGTATTCATCCGACATTGATTATCATGATAAACTCTACCTTGTAATGTGTGTTTTACATTTT
>Frequency_3_QualityScore_FFHHHHHHIJJJIJJJJJJJJHIJIFHFHHIHIJJIJJJJJJJJJJIJIIJJIIJJJJJIHIIIIJJJGGIIIHHHHGFFEDEEDDCCCDDDDA_Mismatch_0_Sense_+_Library_PoolC
CAATATGTATACACTTAATCGTTTGAGTAGGATTTAACTTTCATTTAGCTTTCCGTTCAAATTTTATGGGAAAGATCGAGGATCAGAGCTTTCA
>Frequency_3_QualityScore_FFHHHHGJJIJJJJIJJJJJJGGHIIIJJJJJJJJJHIJJJJJJJJHJIIJJHIIHIIHGGGGGFFFFFEEEEEEDDDEEDDDDCDDDDDDDED_Mismatch_0_Sense_+_Library_PoolC
AGATCGAGGATCAGAGCTTTCACATAATTAAACCCGTATTCATCCGACATTGATTATCATGATAAACTCTACCTTGTAATGTGTGTTTTACATT
>Frequency_3_QualityScore_EEEFFFGIGFFGIIIIJDHIEHHICGIIHIIIIGEEHIIGIIFHIHIIJIIIDEGDCEEGFBDEBDEEDDCBA@DDDDBDDDDEDDDBDA;BDE_Mismatch_0_Sense_+_Library_PoolC
AGAGCTTTCACATAATTAAACCCGTATTCATCCGACATTGATTATCATGATAAACTCTACCTTGTAATGTGTGTTTTACATTTTTAAATGTATA
>Frequency_3_QualityScore_EFHGGGGIJJIIJJJJJJIIIJIIIIGIIJJIJIJJJJCEGHIJIIHIIJJJIEFHIIHHIFFEEEDEDCEEDDDDEDDDDDDDBDDDDDDDDD_Mismatch_0_Sense_+_Library_PoolC
TTCAAATTTTATGGGAAAGATCGAGGATCAGAGCTTTCACATAATTAAACCCGTATTCATCCGACATTGATTATCATGATAAACTCTACCTTGT
>Frequency_3_QualityScore_EBDCGECG@FEHHIHGFHIIGIHHGF?DEGGCEFGHGFFIHFEGGFGGAFEGIGGEHA@GGGA?DEDDC<CEE>BFC>ABBB>=ABCBC?>ABC_Mismatch_0_Sense_+_Library_PoolC
TCAATATGTATACACTTAATCGTTTGAGTAGGATTTAACTTTCATTTAGCTTTCCGTTCAAATTTTATGGGAAAGATCGAGGATCAGAGCTTTC
>Frequency_3_QualityScore_FFHHGHHJIIIGIJJJJJJJJJJGGHIIIJJJJJJJJJIIJHJHIIIJFHIIHGFGGGGFFFFFEDEEEBDDDDDDDDDDEEDDDBB=@ADDCD_Mismatch_0_Sense_+_Library_PoolC
AAAGATCGAGGATCAGAGCTTTCACATAATTAAACCCGTATTCATCCGACATTGATTATCATGATAAACTCTACCTTGTAATGTGTGTTTTACA
>Frequency_3_QualityScore_FFHHGHHGDHFFHIGHIIIIIJJJIIHJIJIIJJJJJJHIJIGGHIIJIIIFFGIIIJIIFGHHGFGFGFFFDEEE?ACCDDDEEDCDDDDCCC_Mismatch_0_Sense_+_Library_PoolC
ATCGTTTGAGTAGGATTTAACTTTCATTTAGCTTTCCGTTCAAATTTTATGGGAAAGATCGAGGATCAGAGCTTTCACATAATTAAACCCGTAT
>Frequency_3_QualityScore_FFGEEEEIIEDEGHHIIHJIGGHIHIIHHHIJHFIGGHIIGHHIHHHHIEGIGFGGIHFFHGFDGFGGEDCCCACDDBCEDEEEDCABDDDCDD_Mismatch_1_Sense_+_Library_PoolC
AGAGCTTTCACATAATTAAACCCGTATTCATCCGACATTGATTATCATGATAAACTCTACCTTGTAATGTGTGTTTTACATTTTTAAATATATA
>Frequency_3_QualityScore_CEHGGHFGIHHIIGIIFIIGGGHIGIFGEHGHHFHIIJJJIIIIJHAEGHIGIIIJJIEFGFIHIIIHIHHGHGIFHHGHGGGFGFFCDABABC_Mismatch_0_Sense_+_Library_PoolC
CATGATAAACTCTACCTTGTAATGTGTGTTTTACATTTTTAAATGTATATCAGATGGGTTTATATGTATAAATTGTAAATAAAGATGTGTTTTG
>Frequency_3_QualityScore_FFHHHHHJJHHIIJIJJIJJGIGIJJIIIIIIJJJIJJJJJIJJJIJJJJHHHIIGGGGGIHIJGGGGFDEEEBCEDEDEEEEDDDDCCAABCC_Mismatch_0_Sense_+_Library_PoolC
ATTAAACCCGTATTCATCCGACATTGATTATCATGATAAACTCTACCTTGTAATGTGTGTTTTACATTTTTAAATGTATATCAGATGGGTTTAT
>Frequency_2_QualityScore_EFGHHGHIIIJHGIIIIIIIJIGIIIIIIGGIIICHIIIIIIIIIJIIGCGIIJIGIIIJGIGGGEDCDCDDEECCDDDBCCDCECCEEDCCEC_Mismatch_0_Sense_+_Library_PoolC
TTTAGCTTTCCGTTCAAATTTTATGGGAAAGATCGAGGATCAGAGCTTTCACATAATTAAACCCGTATTCATCCGACATTGATTATCATGATAA
>Frequency_2_QualityScore_FEDEEGHJIJIJJIIGIIIIJIIIEIIIJIJJIIJJEGGHIIJIIGIIGGICFGIIGIIIICHFFFECEDEEDEEDCDEDDDDDCDDDCCDCCC_Mismatch_0_Sense_+_Library_PoolC
CAAATTTTATGGGAAAGATCGAGGATCAGAGCTTTCACATAATTAAACCCGTATTCATCCGACATTGATTATCATGATAAACTCTACCTTGTAA
>Frequency_2_QualityScore_EEHGGHHJJIJIJJIJJIJJJJIJJIIGGIIJJJJIJJIJIJIJIIJJIIIIJIJJJJJICCGIIHIHHGGGGFECDECEFEEDDBDDDDDCED_Mismatch_0_Sense_+_Library_PoolC
TTAACTTTCATTTAGCTTTCCGTTCAAATTTTATGGGAAAGATCGAGGATCAGAGCTTTCACATAATTAAACCCGTATTCATCCGACATTGATT
>Frequency_2_QualityScore_FFHHHHHJIIJJJIJHHIJIIJJJJJJJJJJJJJJJJJJJIIIIIJIIHIIIJIJJIIIJIJJJJJIHHGEEFFEEEEEEEAACCCCDEECDCC_Mismatch_1_Sense_+_Library_PoolC
ACGTAATCGTTTGAGTAGGATTTAACTTTCATTTAGCTTTCCGTTCAAATTTTATGGGAAAGATCGAGGATCAGAGCTTTCACATAATTAAACC
>Frequency_2_QualityScore_EFFHGHGJIIJJGIHIJIJIIGHIIJCHIIFGCFIHCEEGHHIIIIIJIIIGIIIIIGIIIGGHGEIEHDGIGA=?CACCEFDCCCAACABCCC_Mismatch_0_Sense_+_Library_PoolC
ATATTCAATATGTATACACTTAATCGTTTGAGTAGGATTTAACTTTCATTTAGCTTTCCGTTCAAATTTTATGGGAAAGATCGAGGATCAGAGC
>Frequency_2_QualityScore_EEHHGHHHIHIJJIJIJIIIIIJIIGIIIJIJIIIJIGJJJJJJJJIJHJIIHIIHIGIIFIIIGDGHHHGFFFFFFEEEDEDEEDDCDDDDEF_Mismatch_0_Sense_+_Library_PoolC
TAAACCCGTATTCATCCGACATTGATTATCATGATAAACTCTACCTTGTAATGTGTGTTTTACATTTTTAAATGTATATCAGATGGGTTTATAT
>Frequency_2_QualityScore_CCEECGGAEB>CHIAFGEHEEFIIHIGGCDGGHAGGEGBABAEGDCDEEEGGHGAGGHHIGIIHGCHGCCEGHGF?CAEGGACEDEED_Mismatch_0_Sense_+_Library_PoolC
TACCTTGTAATGTGTGTTTTACATTTTTAAATGTATATCAGATGGGTTTATATGTATAAATTGTAAATAAAGATGTGTTTTGGACTTA
>Frequency_2_QualityScore_FFGGGGHIJJJJIIGIGIIIIIIGHIIJIEGIIIIHIIIIJHIJGIIIIJHIJJIJJGEGEGIIGCEIFHI_Mismatch_0_Sense_+_Library_PoolC
TTTACATTTTTAAATGTATATCAGATGGGTTTATATGTATAAATTGTAAATAAAGATGTGTTTTGGACTTA
>Frequency_2_QualityScore_EFHHHHGIIIIIIIIIHGGIIIIJIDHIIJIIIIIIJIJIEIGIIIIIIJCGGIIIIGGIIIGGIIGGGEEEEEEEFFACCCCCEEEEBCB_Mismatch_0_Sense_+_Library_PoolC
AGGATTTAACTTTCATTTAGCTTTCCGTTCAAATTTTATGGGAAAGATCGAGGATCAGAGCTTTCACATAATTAAACCCGTATTCATCCGA
>Frequency_2_QualityScore_FFHHHHHJJJJIIJJJIIIIIJEIGGGIJJJJJJJJJJIIIJJJJJIJJJIFIIJJEGIHIIJJIIIGHIIHIIIHIGIGHGGGGDEBEEEEDE_Mismatch_0_Sense_+_Library_PoolC
TGATAAACTCTACCTTGTAATGTGTGTTTTACATTTTTAAATGTATATCAGATGGGTTTATATGTATAAATTGTAAATAAAGATGTGTTTTGGA
>Frequency_2_QualityScore_FFHHHGHJJJJJIIJJJJIIIIJIIIJJJJJJJJJJJJJIJJIIJJIGIIGEIIJJIIIIIIIGGGGGCCDEFGGGEEEEECCDEDEFEEE_Mismatch_0_Sense_+_Library_PoolC
CGTATTCATCCGACATTGATTATCATGATAAACTCTACCTTGTAATGTGTGTTTTACATTTTTAAATGTATATCAGATGGGTTTATATGTA
>Frequency_2_QualityScore_FFHHHBGIIJJIIIIIJIIJJHIIIJJIJJJIIGGIIIJJIJJJIJJJGIIJIIJJJIIHGIIIIIIIIGIIJIGHGHFFFFFCCDCDDCDDDD_Mismatch_1_Sense_+_Library_PoolC
AATATTCAATATGTATACACGTAATCGTTTGAGTAGGATTTAACTTTCATTTAGCTTTCCGTTCAAATTTTATGGGAAAGATCGAGGATCAGAG
>Frequency_2_QualityScore_FEHHEEGIIFGEGGIIIIGFIIIHJHGGIIIIJIIHEIEGIHGEGHIIIIIHHHICIIFHEEIHIIHGIBFFBBEGEGEEEFEFE_Mismatch_0_Sense_+_Library_PoolC
CTTGTAATGTGTGTTTTACATTTTTAAATGTATATCAGATGGGTTTATATGTATAAATTGTAAATAAAGATGTGTTTTGGACTTA
>Frequency_2_QualityScore_EFHHGHHIJJIJJJJJJJJJJJJJIIJJIIIJJJIJIIIGIJIJIIIIJJIIIIJCIHIIIIBCHGGFGFFFFGFEEDAECEEEEDCACBCDCC_Mismatch_0_Sense_+_Library_PoolC
ATTTAACTTTCATTTAGCTTTCCGTTCAAATTTTATGGGAAAGATCGAGGATCAGAGCTTTCACATAATTAAACCCGTATTCATCCGACATTGA
>Frequency_2_QualityScore_EEHHHHHJJJJJIIIJIIIGIHIIIIGIIJJFGHJHIIJJIJIJJJJIJIJIIJIIIGHFFFEFEEEEEDECCECDCCDCCDBCDDDDCECDEB_Mismatch_0_Sense_+_Library_PoolC
TTTATGGGAAAGATCGAGGATCAGAGCTTTCACATAATTAAACCCGTATTCATCCGACATTGATTATCATGATAAACTCTACCTTGTAATGTGT
>Frequency_2_QualityScore_FEHEFHHIIJJJJJJJJJIJJJJJJJJJJJIGIJJHGIIIJJJJJJIJIIIJIIIIJIIIIJIJJJHHH?CEEFEFFFFDEEDDCCDDEEEEDD_Mismatch_0_Sense_+_Library_PoolC
GAGTAGGATTTAACTTTCATTTAGCTTTCCGTTCAAATTTTATGGGAAAGATCGAGGATCAGAGCTTTCACATAATTAAACCCGTATTCATCCG
>Frequency_2_QualityScore_EEHGCCGICHHIGGHGHGEGGGGEEGIIIDCGGIHIGIIIGGFEDEFGEGGEA8CEHHECDFBDEEFEDBBDEDDCCCCC6=A?8AABC=?;?;_Mismatch_0_Sense_+_Library_PoolC
TATGGGAAAGATCGAGGATCAGAGCTTTCACATAATTAAACCCGTATTCATCCGACATTGATTATCATGATAAACTCTACCTTGTAATGTGTGT
>Frequency_2_QualityScore_EEFHHGEIIHDFIGIGII?CEGIGIIHHIICEHIIGGIGIIIGGIIHAGCGHIIIIGIIG_Mismatch_0_Sense_+_Library_PoolC
AAATGTATATCAGATGGGTTTATATGTATAAATTGTAAATAAAGATGTGTTTTGGACTTA
>Frequency_2_QualityScore_?CFCBFGCGAEECGEGIIFCGG=GIAGCACHCGHGEGFGIIAFGHHIII9EGGEGGHGGCCHGIIHG5>ACFGIEEGIGEGCDCEECDCCE_Mismatch_0_Sense_+_Library_PoolC
ATTGATTATCATGATAAACTCTACCTTGTAATGTGTGTTTTACATTTTTAAATGTATATCAGATGGGTTTATATGTATAAATTGTAAATAA
>Frequency_2_QualityScore_FFHHHHHIIIJGIHGIIHIIJIIIJJJJJJJJJJJIJIJIJIIJIEACGIIJJJIIIJIIIJIJFIIHHDFEEFFFEEDADDCCDDEEDDCDDD_Mismatch_0_Sense_+_Library_PoolC
TTAATCGTTTGAGTAGGATTTAACTTTCATTTAGCTTTCCGTTCAAATTTTATGGGAAAGATCGAGGATCAGAGCTTTCACATAATTAAACCCG
>Frequency_2_QualityScore_EEFGGGFCGHGFHGGGG9FCADGGHGHHGFHGHEGIGHHGEIHIICGDGGCFFGIIGGHDCEGGHEGCGFEEECCDCCCCCCCACACBCBBCEC_Mismatch_1_Sense_+_Library_PoolC
ATACACGTAATCGTTTGAGTAGGATTTAACTTTCATTTAGCTTTCCGTTCAAATTTTATGGGAAAGATCGAGGATCAGAGCTTTCACATAATTA
>Frequency_2_QualityScore_EFHHGHHIIIIGGGHBGEGIIHIIIIIIIIIIIHIGIIHIIIEIIIIIHIIIIIIIIIGIICHGGIIIIGCGHHIIGEEGHGFCEECDCDDDDC_Mismatch_0_Sense_+_Library_PoolC
TTAATATTCAATATGTATACACTTAATCGTTTGAGTAGGATTTAACTTTCATTTAGCTTTCCGTTCAAATTTTATGGGAAAGATCGAGGATCAG
>Frequency_2_QualityScore_FFGGHGFFIJFIIGIIIIIIHIIIEEGGIIGIIIIIJIGGFFEGGHGGGGDEEEFFEFFFFEEEEEDECACCEEDCDDDCCCEEDCDCCCCCCC_Mismatch_0_Sense_+_Library_PoolC
GGAAAGATCGAGGATCAGAGCTTTCACATAATTAAACCCGTATTCATCCGACATTGATTATCATGATAAACTCTACCTTGTAATGTGTGTTTTA
>Frequency_2_QualityScore_FFHHHHHJIJJJJFGHHIIIJJJIJJJIGIIIIJJJJJEHIIIJIGIIJJIJJIJJJGGIIIIIIHHGFGGFFADAB?DEEEDDEEEECDDDEE_Mismatch_0_Sense_+_Library_PoolC
GATCAGAGCTTTCACATAATTAAACCCGTATTCATCCGACATTGATTATCATGATAAACTCTACCTTGTAATGTGTGTTTTACATTTTTAAATG
>Frequency_2_QualityScore_EDHGFCGHCGFEIIIGFIIEIIIIHIIIIHIIIIIGFHIIGCGIIHIFIGIIIIHIIIIIIGIIIIEIGGEHHEGEHFE=?AEDAEEDECDCBD_Mismatch_0_Sense_+_Library_PoolC
TATTCATCCGACATTGATTATCATGATAAACTCTACCTTGTAATGTGTGTTTTACATTTTTAAATGTATATCAGATGGGTTTATATGTATAAAT
>Frequency_2_QualityScore_FFHHHHHJJJJJJJJJJJJIJJIFHFHIIJJJJJJJIJJJJIGIIIIJJJIJIJJJJ@CEHGIJJIIIIGGFEEEEEEEEEDCDDDDDCEDEDD_Mismatch_0_Sense_+_Library_PoolC
ACTTTCATTTAGCTTTCCGTTCAAATTTTATGGGAAAGATCGAGGATCAGAGCTTTCACATAATTAAACCCGTATTCATCCGACATTGATTATC
>Frequency_2_QualityScore_FFHGHHGFEGIIGIJIIJIJJJGGIJIJJJIIIHIIIJHIJJIJIJJIIIIGIJIJJIIIIJHHHHHGGFCCEEEDCEEEEECDCADDEEDDEE_Mismatch_0_Sense_+_Library_PoolC
AGCTTTCACATAATTAAACCCGTATTCATCCGACATTGATTATCATGATAAACTCTACCTTGTAATGTGTGTTTTACATTTTTAAATGTATATC
>Frequency_2_QualityScore_EEHHHHHJJJJJJJJJJJIJIIJIGIJJJJIJJJIJJJHIIJIIGHIIIIIJIIJJJJJJJJIIJJIJJJHGFHGGGFGGGGGGEEEEEDCEEE_Mismatch_0_Sense_+_Library_PoolC
TGTATACATTTAATATTCAATATGTATACACTTAATCGTTTGAGTAGGATTTAACTTTCATTTAGCTTTCCGTTCAAATTTTATGGGAAAGATC
>Frequency_2_QualityScore_EFHHHFHIJJIIIIJIJIIIIJJIIGGHIIIIIIIJJJJGIIJIIJIJJJJIIHIIJIGIIJJIJJIIJHGHHGGGFEEDEEECCDDDDDD?@C_Mismatch_0_Sense_+_Library_PoolC
ATATGTATACACTTAATCGTTTGAGTAGGATTTAACTTTCATTTAGCTTTCCGTTCAAATTTTATGGGAAAGATCGAGGATCAGAGCTTTCACA
>Frequency_2_QualityScore_ECGCEEGCE?CGEBG9EEFEAHFHIIIIHIGEGGGCEFGHIAFHHHIEDCEHGHEEGECGEEHEBFGG@C?ACCDCCCCA@AACCABCECCCC?_Mismatch_0_Sense_+_Library_PoolC
ACTTAATCGTTTGAGTAGGATTTAACTTTCATTTAGCTTTCCGTTCAAATTTTATGGGAAAGATCGAGGATCAGAGCTTTCACATAATTAAACC
>Frequency_2_QualityScore_FFFHEHHIJJJJIJIIIIIIGGGGEEHGGIGHGGAA=EFGEGBGCECCCADFGGIGGCFIHHIGICGGCCEEDHEFCDEFEDBCDDDCC<?CCD_Mismatch_0_Sense_+_Library_PoolC
CGTATTCATCCGACATTGATTATCATGATAAACTCTACCTTGTAATGTGTGTTTTACATTTTTAAATGTATATCAGATGGGTTTATATGTATAA
>Frequency_2_QualityScore_EFHHHHHEEGIIIIJIJJJJJJIGIIIIJIIIJJJHIJIIIJJJIJJIIIGGIHIJHIIJIIIHEGHEHEGEFFFECDEEEEECCCEEEEEEED_Mismatch_2_Sense_+_Library_PoolC
AGCTTTCACATAATTAAACCCGTATTCATCCGACATTGATTATCATGATAAACTCTACCTTGTAATGTGTGTTTTACATTTTTAAATATATATG
>Frequency_2_QualityScore_FFHHHHHGIIIIIJIJJIIJJJJJJJJIIIJJIIJHIIIGEGGIIIIIGIIJJJJJIIGIIIGHGGGGFEEEEAADDEDEEEDDDDCBCBCDEE_Mismatch_0_Sense_+_Library_PoolC
GTTTGAGTAGGATTTAACTTTCATTTAGCTTTCCGTTCAAATTTTATGGGAAAGATCGAGGATCAGAGCTTTCACATAATTAAACCCGTATTCA
>Frequency_2_QualityScore_EDHFFGFIFGEEEHIIGIGIIIGIIEGHGIIGHHIIIIGGIIIEHIGIIIIGIIIHIIIFHGEECGGEGFHHFEFFGGFFFDA?CACCCCCCCC_Mismatch_1_Sense_+_Library_PoolC
TATTCAATATGTATACACGTAATCGTTTGAGTAGGATTTAACTTTCATTTAGCTTTCCGTTCAAATTTTATGGGAAAGATCGAGGATCAGAGCT
>Frequency_2_QualityScore_DEFHGGGIIGGGGGHIHGGFGHGBEEGIHAEGHFGGGHIHIIIIIIFHHIHEGHIIIIGIEHIGIF?A;?BCDEFEACC?CDCBBCCACCCAAB_Mismatch_1_Sense_+_Library_PoolC
ATATGTATACACGTAATCGTTTGAGTAGGATTTAACTTTCATTTAGCTTTCCGTTCAAATTTTATGGGAAAGATCGAGGATCAGAGCTTTCACA
>Frequency_2_QualityScore_CEGHGFGGIIIIJIFGHIIIHIIIIIIJJIIIJIIIIIIIIIIIIDGGBGGEGGHGGGGGFFFFFFDEEEEEEEEEDC=CCDDDDEEEECDCDD_Mismatch_0_Sense_+_Library_PoolC
GGATCAGAGCTTTCACATAATTAAACCCGTATTCATCCGACATTGATTATCATGATAAACTCTACCTTGTAATGTGTGTTTTACATTTTTAAAT
>Frequency_2_QualityScore_FFHHHHHJJJJJJJIJIIJJJJJJJJJJJJIJJJIIGHIJGIJJJJJJJJJIJJJJIIJJJJJJIJJJIIJJJJIIIGHGGEFFEEDCDDDDDD_Mismatch_0_Sense_+_Library_PoolC
TTTAATATTCAATATGTATACACTTAATCGTTTGAGTAGGATTTAACTTTCATTTAGCTTTCCGTTCAAATTTTATGGGAAAGATCGAGGATCA
>Frequency_2_QualityScore_EEHHHHHJIJJJJJJJJJJJJJJJJJIJIIJJIIIJJJJJJIIIIIJIIJJIJJIIIJJIJJIIJJGEGGGGHGFEFFFDEDCEEEEEEDDDDD_Mismatch_2_Sense_+_Library_PoolC
TAGGATTTAACTTTCATTTAGCTTTCCGTTCAAATTTTATGGGAAAGATCGAGGATCAGAGCTTTCACATAATTAAACCCTTATTCATCCAACA
>Frequency_2_QualityScore_FFHHHHHIJJJIJJJIIJJJJJJJIJJJIIJIJJJIIIIJJJIIGIIIEHHIIJIJJJJIJJJIJJJJIGGIJJGIHHHHGDEFFFFFFDEEDC_Mismatch_1_Sense_+_Library_PoolC
AATATGTATACATTTAATATTCAATATGTATACACGTAATCGTTTGAGTAGGATTTAACTTTCATTTAGCTTTCCGTTCAAATTTTATGGGAAA
>Frequency_2_QualityScore_FFHHGHHIIIIIJJJJHIIJJHIIIIIIIIFIIIFH?EHIGIIIIJIIJIIIIIIIFGIIIIIIHIIFIIJJJIIIHGGGGEFFFEDCCDDDDB_Mismatch_1_Sense_+_Library_PoolC
TTTAATATTCAATATGTATACACCTAATCGTTTGAGTAGGATTTAACTTTCATTTAGCTTTCCGTTCAAATTTTATGGGAAAGATCGAGGATCA
>Frequency_2_QualityScore_FFHHGHHJJJJJIJJIIIJIIIGIIJIGIIIIHGIIIIGHIIJIIHIEGGHIIIEHGFEDDCCCEDDDDCDCCDECDDDCDDDDDDDCCEED<?_Mismatch_0_Sense_+_Library_PoolC
TTTTATGGGAAAGATCGAGGATCAGAGCTTTCACATAATTAAACCCGTATTCATCCGACATTGATTATCATGATAAACTCTACCTTGTAATGTG
>Frequency_1_QualityScore_FFGGHHHJJGHIGHIJIIJIJJDHIJJJJJGIJJIIJIIJJJJIJEHGGGEHGIIGIJIGHGHIHEHFFDFEDECD_Mismatch_0_Sense_+_Library_PoolC
TTTAGCTTTCCGTTCAAATTTTATGGGAAAGATCGAGGATCAGAGCTTTCACATAATTAAACCCGTATTCATCCGA
>Frequency_1_QualityScore_AB4DFD?<,2AGF<EE?4:CAF+ACHI9C*@:?CBFFIDB?@?FFGIC*BDGEDGCIED<;8;;FGIG@@DEFFIIE;=?EEFFDDDDDB_Mismatch_1_Sense_+_Library_PoolC
TATCATGATAAACTCTACCTTGAAATGTGTGTTTTACATTTTTAAATGTATATCAGATGGGTTTATATGTATAAATTGTAAATAAAGATG
>Frequency_1_QualityScore_FFHHHHHJJJJJJJJJJJJJJJJJJJIJJJEHGHHIHIJJJJJJJJJJJJJJJJJJJJJJIJJJHBGHJIJIJIHGHHHFFFF?CDBCDDDDDD_Mismatch_1_Sense_+_Library_PoolC
ATATTCAATATGTATACACGTAATCGTTTGAGTAGGATTTAACTTTCATTTAGCTTTCCGTTCAAATTTTATGGGAAAGATCGAGGATCAGAGC
>Frequency_1_QualityScore_FFHHHHHJHIJJJJJIJJGIJIJJIJJJJJJJJJJFIJJIJJIJJJGHGGIHIIJJJJJHHFBEFFEEE>ABB_Mismatch_0_Sense_+_Library_PoolC
GCTTTCCGTTCAAATTTTATGGGAAAGATCGAGGATCAGAGCTTTCACATAATTAAACCCGTATTCATCCGAC
>Frequency_1_QualityScore_FFGHHHHJJJJGIJJFHCGHIFHHIHIIJJJJIIJJJJIJJJJGIFGIIHHIGIJJJJGJHHHHHFFFDBCBDDDDDDDDDDDCCCDCCDDD>C_Mismatch_1_Sense_+_Library_PoolC
GCACTTAATCGTTTGAGTAGGATTTAACTTTCATTTAGCTTTCCGTTCAAATTTTATGGGAAAGATCGAGGATCAGAGCTTTCACATAATTAAA
>Frequency_1_QualityScore_BDADHHFDEEDEFHIIIGHIIIIIIIIIGGFGHGG?DBDGCCFGEIIIEIGFHIIGICGIIHHD>@@@=>=CH:@D@C@C>B@CA@ADEEC@AA_Mismatch_2_Sense_+_Library_PoolC
AGTAGGATTTAACTTTCATTTAGCTTTCCGTTCAAATTTTATGGGAAAGATCGAGGATCAGAGCTTTCACATAATTAAACCCTTATTCATCCAA
>Frequency_1_QualityScore_DDHHHHHJIJJIJJIFEHIGIIGIJJIJJJIJJJ?DGFIIJIHJJJJJIFEIHIIIHHHGFFDEEEEDECDDEDDDEDDDCDDDDDDCCCCDED_Mismatch_0_Sense_+_Library_PoolC
AATTTTATGGGAAAGATCGAGGATCAGAGCTTTCACATAATTAAACCCGTATTCATCCGACATTGATTATCATGATAAACTCTACCTTGTAATG
>Frequency_1_QualityScore_FFHHHHHJJJJJJJJIJJJJJJJJIJJJJJJJJIJJIJJIJJJJJJJGGIHIFFFHJJIIJJJJJHGHHAHFFFFFFFFCEDEDCBB_Mismatch_1_Sense_+_Library_PoolC
ACCCGTATTCATCCGACATTGATTATCATGATAAACTCTACCTTGTAATGTGTGTTTTACATTTTTAAATGTATATCAGATGGGTTA
>Frequency_1_QualityScore_ADB::CBFAA)<C?FE4:<CB:F):DB<D>B>BF@F@?DD@<8BC@4=CFFF4CE7@)6=???EE@_Mismatch_1_Sense_+_Library_PoolC
ATTAAACCCGGATTCATCCGACATTGATTATCATGATAAACTCTACCTTGTAATGTGTGTTTTACA
>Frequency_1_QualityScore_FFHHHHHJJJJJJJJJJJJJIJJJJJIJJJJJJJJJJJJJJIJJJIJJIIJJJJIJIJJJGIIGIIIJIHFHHHFECEEEDDEDDD_Mismatch_0_Sense_+_Library_PoolC
TTAACTTTCATTTAGCTTTCCGTTCAAATTTTATGGGAAAGATCGAGGATCAGAGCTTTCACATAATTAAACCCGTATTCATCCGA
>Frequency_1_QualityScore_FFHHHHHJJJIJJHIJJJJJJHIJJJHHIIIJJJIIIJJJJJJIJJJIJJJJIJJIJGIJJJJIJJJJJJGGIJJJJHGHHEHFDFEFFFCEDE_Mismatch_0_Sense_+_Library_PoolC
ACATTTTTAAATGTATATCAGATGGGTTTATATGTATAAATTGTAAATAAAGATGTGTTTTGGACTTAGTATCTTTTAAAGATGATAGAGTGGT
>Frequency_1_QualityScore_FFHHHHHJFFGIIIIJGJJJJJJIJJJIIJJJIIIJJJJHIJJJJJJJEHIIJJJJJIIJIJJHGGHHE?EHEFFFEEEEEEEEBDDDECFEFF_Mismatch_1_Sense_+_Library_PoolC
TAGCTTTCACATAATTAAACCCGTATTCATCCGACATTGATTATCATGATAAACTCTACCTTGTAATGTGTGTTTTACATTTTTAAATGTATAT
>Frequency_1_QualityScore_DFHHHHGJJJJJJJIJJJIJJJJJJHHFGCGGIJJJJJJJJCFHIJGIIIIJIHGIIDGDHEEGIIIGH_Mismatch_0_Sense_+_Library_PoolC
TCATGATAAACTCTACCTTGTAATGTGTGTTTTACATTTTTAAATGTATATCAGATGGGTTTATATGTA
>Frequency_1_QualityScore_FDFHHHHJJJJJJJJJIJJJJJJJJJIJJJJJJJJJJJIJJJIJGIJIJJJJJJJJHJJJJGHEHCHHFDFFFFFEEDEDEECDEEFEEEDDDD_Mismatch_0_Sense_+_Library_PoolC
CACATAATTAAACCCGTATTCATCCGACATTGATTATCATGATAAACTCTACCTTGTAATGTGTGTTTTACATTTTTAAATGTATATCAGATGG
>Frequency_1_QualityScore_FFHHHHHJIJJJJJJJCCHHIJIJJJJJJIJFIIJJJJJJJIJJJJJJGIIJJJJJJJJGIJHHGFGHFCDFFFFDCEEECDDDDCDEDEEDDD_Mismatch_1_Sense_+_Library_PoolC
GAGGATCAGAGCTTTCACATAATTAAACCCGTATTCATCCGACATTGATTATCATGATAAACTCTACCTTGTAATGTTTGTTTTACATTTTTAA
>Frequency_1_QualityScore_FFHHHHHJGIJJJJJJIJHHHIJIJJJJJJJJGIIJIJGGIJGIHJJJJJIJJJJJJJIJJJJJIGIJIHGEHHGHHHFFFFFDEEEEDDDDBC_Mismatch_1_Sense_+_Library_PoolC
CATTTAATATTCAATATGTATGCACTTAATCGTTTGAGTAGGATTTAACTTTCATTTAGCTTTCCGTTCAAATTTTATGGGAAAGATCGAGGAT
>Frequency_1_QualityScore_;DBDFDH@FF@CHI@AAAF<H@D@@GBB?F<?C:?DCDHHAH??:9?GG?F9BFBG89BDHGFF>C;_Mismatch_0_Sense_+_Library_PoolC
CATTTTTAAATGTATATCAGATGGGTTTATATGTATAAATTGTAAATAAAGATGTGTTTTGGACTTA
>Frequency_1_QualityScore_FFHHHHHJJJJIJJJJJJJJJJJJJJJJJJJJJJJIJJJJJJJJJJJJJJJJJJJJHIGHEHIIIGHHHHHHFFFFFDEEEFEEEEDDDDCDDC_Mismatch_1_Sense_+_Library_PoolC
AATTAAACCCGTATTCATCCGACATTGATTATCATTATAAACTCTACCTTGTAATGTGTGTTTTACATTTTTAAATGTATATCAGATGGGTTTA
>Frequency_1_QualityScore_FFHHHHHIIJJJIJHIJJIJJIJGIJJJJIJJJJJJJJGJJJJIIFGIIIIJIJJJJIJHGIIJGGGGGGGHCHHEHEFFFDCFEEEDDFEDED_Mismatch_0_Sense_+_Library_PoolC
TTCATCCGACATTGATTATCATGATAAACTCTACCTTGTAATGTGTGTTTTACATTTTTAAATGTATATCAGATGGGTTTATATGTATAAATTG
>Frequency_1_QualityScore_FDHHHHHHGHIJJJJJJJJJJJJJJJJHIJJJJJJJJJJIDHHIJJJJIHIJJJJJIHIJJJJJJJIJJIEHIJIHHHHFFF_Mismatch_0_Sense_+_Library_PoolC
GTAATGTGTGTTTTACATTTTTAAATGTATATCAGATGGGTTTATATGTATAAATTGTAAATAAAGATGTGTTTTGGACTTA
>Frequency_1_QualityScore_FFHHHHHJJJJJJJIJJJJJIJJJEGFHIJHIJIJJJIJJJJJJJJIJJJJJIJJJIJHFGHJIJJJIJGIHHGHHFEDDCEEDCDDDDDDDAC_Mismatch_1_Sense_+_Library_PoolC
AATATGTATACACGTAATCGTTTGAGTAGGATTTAACTTTCATTTAGCTTTCCGTTCAAATTTTATGGGAAAGATCGAGGATCAGAGCTTTCAC
>Frequency_1_QualityScore_FFHHHHHIJJJJJJJJGIJJJIIJJJJJJJJJJJJJJJJJJJJJJJIJJJJGHFGHJJJJJHGHHHHFFFCFFFEEEEEEEEDDDABDCDEFED_Mismatch_0_Sense_+_Library_PoolC
AACCCGTATTCATCCGACATTGATTATCATGATAAACTCTACCTTGTAATGTGTGTTTTACATTTTTAAATGTATATCAGATGGGTTTATATGT
>Frequency_1_QualityScore_DFHHHHHJJJJJJJGIIJJHIFGHHJJJIJJJJJJJJJJJHIIIJJJJIJJJJFHIJIJHHHHGHHHFFDDFF_Mismatch_0_Sense_+_Library_PoolC
TAAACTCTACCTTGTAATGTGTGTTTTACATTTTTAAATGTATATCAGATGGGTTTATATGTATAAATTGTAA
>Frequency_1_QualityScore_FFFBFFBHHIJGHCHBHEHHIJEFFGGIFHGIIJH?DGIIJJBBDFHHDGHIIDFDFHJJ@GHFDCHIJI_Mismatch_0_Sense_+_Library_PoolC
ATCATGATAAACTCTACCTTGTAATGTGTGTTTTACATTTTTAAATGTATATCAGATGGGTTTATATGTA
>Frequency_1_QualityScore_FFHHHGHJIGIGGHIIEIGIGHIIEHIIJJJJJJJJIBHHIIIIGIGIJJJIEHEFHFHHFEFFFF_Mismatch_0_Sense_+_Library_PoolC
GAAAGATCGAGGATCAGAGCTTTCACATAATTAAACCCGTATTCATCCGACATTGATTATCATGAT
>Frequency_1_QualityScore_FDHHHHHIJJIIIJJEIIGJJJIJIJJHIIJGIHEHIIIJIIGIJIIIIGIIEGGIIJGGGIJIJJGGIGIGGG>AEFHFFFFDFDDDDDDDDD_Mismatch_0_Sense_+_Library_PoolC
AATATTCAATATGTATACACTTAATCGTTTGAGTAGGATTTAACTTTCATTTAGCTTTCCGTTCAAATTTTATGGGAAAGATCGAGGATCAGAG
>Frequency_1_QualityScore_FFHHHHHJJJJJIIJJJJJJJJJJJJJJJJJJJJJJJJJJIJJJJJJJJIJIHJGHIFHFHHIJHHGHHHHFFDFFFECEEEEEEDDDDDD?BD_Mismatch_0_Sense_+_Library_PoolC
TAATTAAACCCGTATTCATCCGACATTGATTATCATGATAAACTCTACCTTGTAATGTGTGTTTTACATTTTTAAATGTATATCAGATGGGTTT
>Frequency_1_QualityScore_FFHHHHHJJJJJJJJJJJJJJJJJJJJJJJJJJJJJJJJJJJIIHHGIIJJJJJJJJJJJJJJHGHHHHFGFFFFFACDCDEFEEED_Mismatch_0_Sense_+_Library_PoolC
TCATCCGACATTGATTATCATGATAAACTCTACCTTGTAATGTGTGTTTTACATTTTTAAATGTATATCAGATGGGTTTATATGTAT
>Frequency_1_QualityScore_DEHHHGHJJJJJJIJHGJJJHIJJJGIIIIJIIIIJJJIHIIJJJJJIDHHGJ=BFHIIJIIGJJJHHHBFEFFEEEDBDDDDDDACEDDEEDD_Mismatch_0_Sense_+_Library_PoolC
TCATTTAGCTTTCCGTTCAAATTTTATGGGAAAGATCGAGGATCAGAGCTTTCACATAATTAAACCCGTATTCATCCGACATTGATTATCATGA
>Frequency_1_QualityScore_DDHHHHFHAGGCHIGGIHHIIDGCGGGIIGGCHIGH*CCGEHIGGC@@FDHBDHIIGGH<FHGIII<@=@;CHGG@7C_Mismatch_0_Sense_+_Library_PoolC
CATTGATTATCATGATAAACTCTACCTTGTAATGTGTGTTTTACATTTTTAAATGTATATCAGATGGGTTTATATGTA
>Frequency_1_QualityScore_FFHCFHHHIJJIJJJJJJJJJJJJJJJJJIJJJJJIJJJJJJJJJIJJJIJJJJJJJJJJIJIJJHHHHHEEFFFFFFEEDEDDDBDDEEEEDD_Mismatch_2_Sense_+_Library_PoolC
GAGTAGGATTTAACTTTCATTTAGCTTTCCGTTCAAATTTTATGGGAAAGATCGAGGATCAGAGCTTTCACATAATTAAACCCGTATTCATCAA
>Frequency_1_QualityScore_DDHDDCFHD?CCEG=HB+A;:E9??GHF?C?BGEDAGEBBDF???98?FGHCE<BDA@AHGIIIIHAECBBB@;AACC>5(5;@CCCACCBCCC_Mismatch_2_Sense_+_Library_PoolC
ACACGTAATCGTTTGAGAAGGATTTAACTTTCATTTAGCTTTCCGTTCAAATTTTATGGGAAAGATCGAGGATCAGAGCTTTCACATAATTAAA
>Frequency_1_QualityScore_FFHHHHHJGIJJJJHIIJJJJFHIGIIGJGHIJJJIIJIIIIIJJJJJJJIHFHIJIJJJJJJI_Mismatch_1_Sense_+_Library_PoolC
TTTAAATGTATATCAGATGGGTTTATATGTATAAATTGTAAATAAAGATGTGTTTTGGACTTAA
>Frequency_1_QualityScore_FFHHHGHJIJIJJJHI>HHJHIIJJIFHIJJJJFJIHHJJJJJJJJJIIIJJJJJJEAEDHHIJGIFEEHFFFFCECDEDCC@>CCDACDEDDC_Mismatch_0_Sense_+_Library_PoolC
CACTTAATCGTTTGAGTAGGATTTAACTTTCATTTAGCTTTCCGTTCAAATTTTATGGGAAAGATCGAGGATCAGAGCTTTCACATAATTAAAC
>Frequency_1_QualityScore_FFHHHHHJJJIJJJIJJJJJJJJJJJJIJJJJJJJEGIIIJIIJJJIIIJJJJIJIJGGIJJIHHFHGH_Mismatch_1_Sense_+_Library_PoolC
TTAACTTTCATTTAGCTTTCCGTTCAAATTTTATGGGAAAGATCGAGGATCAGAGCTTTCACATAACTA
>Frequency_1_QualityScore_FFHHHHHJJJJJJJHIIJJGHIIIGIJJJJJJJJJJIIJJIJJJJJJJEGFHIJJJJIJJJ_Mismatch_0_Sense_+_Library_PoolC
TAAATGTATATCAGATGGGTTTATATGTATAAATTGTAAATAAAGATGTGTTTTGGACTTA
>Frequency_1_QualityScore_FFHHHHGIIHIJIJJJJJJJJJJJJJJHCHIJJJJJJJJJIJJJIJIIJJJIJGIJJGGGHJJJIIHHA@DFFEEEDDD_Mismatch_0_Sense_+_Library_PoolC
TCATTTAGCTTTCCGTTCAAATTTTATGGGAAAGATCGAGGATCAGAGCTTTCACATAATTAAACCCGTATTCATCCGA
>Frequency_1_QualityScore_FFHHHHHHIJJJJJJJJJJJJHIJJJJJJJJIJJJJJIJJJJJJIJJJGJJJJJJIIIJIIGEHHHHHHBDFFFEEEEEEEDDCDDECFDCDED_Mismatch_0_Sense_+_Library_PoolC
GCTTTCACATAATTAAACCCGTATTCATCCGACATTGATTATCATGATAAACTCTACCTTGTAATGTGTGTTTTACATTTTTAAATGTATATCA
>Frequency_1_QualityScore_FFHHHHHIGIJJJIJIJJJJJJJJJJIJJJJJJJGIJIJDHIJJJJJIHJJHIIJJJIIJIIIJJIJJC==CHIJHHHHHHFBDDFF_Mismatch_1_Sense_+_Library_PoolC
TAATGTGTGTTTTACATTTTTAAATGTATATCAGATGGGTTTATATGTATAAATTGTAAATAAAGATGTGTTTTGGACTTAGTATCA
>Frequency_1_QualityScore_FFHHHHHJJJJJJJHIJIJJJJGHJJJCGHGIHIJIJIJJJJJJIJJIIIGHIJJJIIHIJIJJEGJJIGHIIII_Mismatch_1_Sense_+_Library_PoolC
TACATTTTTAAATGTATATCAGATGGGTTTATATGTATAAATTGTAAATAAAGATGTGTTTTGGACTTAGTATCA
>Frequency_1_QualityScore_?=DCAA?FD?A<:CH><CH<4<AA<FB::CGIIIC<??GH<F9:9??*BB9??BB??FBG=@=@C=@@=7.7@;=7.=7===;).;7?7.6;@B_Mismatch_0_Sense_+_Library_PoolC
ATGATAAACTCTACCTTGTAATGTGTGTTTTACATTTTTAAATGTATATCAGATGGGTTTATATGTATAAATTGTAAATAAAGATGTGTTTTGG
>Frequency_1_QualityScore_DFGGHHGIIBBFHHIBDHGCHHCFEHHGIEHGGIII@@BFDG?DFHGIIHGGIIDFGHIIIEGIHDHICCEHGCEECHG@CEC@BFECEEEE?@_Mismatch_1_Sense_+_Library_PoolC
TATACATTTAATATTCAATATGTATACACGTAATCGTTTGAGTAGGATTTAACTTTCATTTAGCTTTCCGTTCAAATTTTATGGGAAAGATCGA
>Frequency_1_QualityScore_FFHHHHHJFGGIJJJIJJJJJJIHIIJJIJJIJDHIJJIIIJJJJIJIIJJHHHHHGFFFFFDEDEFEC@BBADDDDDDEEFEDDDDDDEDEDD_Mismatch_1_Sense_+_Library_PoolC
GAGCTTTCACATAATTAAACCCGTATTCATCCGACATTGATTATCATGATAAACTCTACCTTGTAATGTGTGTTTTACATTTTTAAATATATAT
>Frequency_1_QualityScore_FFHHHHHJIJGHJJJIJJJJIJJJIJJJHIFGIJJJIJJJJJJJJJJJJJIJJJJJJJGIJJIHIJJJJHIJHHHHFFFFFCDDDDDDDDDDDD_Mismatch_0_Sense_+_Library_PoolC
ATTCAATATGTATACACTTAATCGTTTGAGTAGGATTTAACTTTCATTTAGCTTTCCGTTCAAATTTTATGGGAAAGATCGAGGATCAGAGCTT
>Frequency_1_QualityScore_DDFFDBF?CFFD;AA<CEFGDHI+**1CB?G?*:?94?BB<<D9??D@FDCAFFFEF;)8.8)=;@CA4/77?3@>;;>;@@_Mismatch_1_Sense_+_Library_PoolC
ACTTAATCGTTTGAGTAGGATTTAACTTTCATTTAGCTTTCCGTTCAAATTTTATGGGAAAGATCGAGGATTAGAGCTTTCA
>Frequency_1_QualityScore_DD<DD?1900:)8?\--(...)7C;)=7..?7A?DDADD_Mismatch_2_Sense_+_Library_PoolC
GGGAAAGATCGGGGATCAGAGCTTTAACATAATTAAACC
>Frequency_1_QualityScore_FFHHHHHJJJJJJJJJJJJJJJJIIJJJJJJJJJJJJIJJJIJJJJIJJJJJJIIJJJJIJIIJJJJJJGHHHFFFDBEEFEEEDDB_Mismatch_0_Sense_+_Library_PoolC
TTTAACTTTCATTTAGCTTTCCGTTCAAATTTTATGGGAAAGATCGAGGATCAGAGCTTTCACATAATTAAACCCGTATTCATCCGA
>Frequency_1_QualityScore_FFHHHFHJIGIIIJJFHIIGEIFHIHEGIIIIJJJJJIIJJJJJJJJJJIHHHHIJJJJJJJIEIFGGEHGHGHGFFEEDCDECDCCDCCCCCC_Mismatch_1_Sense_+_Library_PoolC
TGTATGCACTTAATCGTTTGAGTAGGATTTAACTTTCATTTAGCTTTCCGTTCAAATTTTATGGGAAAGATCGAGGATCAGAGCTTTCACATAA
>Frequency_1_QualityScore_DDFHHHDHIJIFECFFHGHHFHIJJJIJIJIJIIIJGHEBEHIIGIGGIGHHIJIJJGEFHHHEHEFFC@BCECECABDCDDDCDCDDDDC_Mismatch_0_Sense_+_Library_PoolC
GATCAGAGCTTTCACATAATTAAACCCGTATTCATCCGACATTGATTATCATGATAAACTCTACCTTGTAATGTGTGTTTTACATTTTTAA
>Frequency_1_QualityScore_DFGHHHHJIIIJJIIJJJJIJJIJJJJJJJJJJHIIJGIHIJJIIJJIJJIIJJJJJJJIJJJJJJIFHCGGGHHHHHHGFFFFFDEEEC?BDB_Mismatch_0_Sense_+_Library_PoolC
ACATTTAATATTCAATATGTATACACTTAATCGTTTGAGTAGGATTTAACTTTCATTTAGCTTTCCGTTCAAATTTTATGGGAAAGATCGAGGA
>Frequency_1_QualityScore_FFHHHHHJJJIJJIJJJJJIJJIIJJJJJHHIIJJHIJJIJGHIJJJJJJJJIJJJJIJJJJIJJIJJJJJIIJIFHHHHHHFFFFDDEEDDBD_Mismatch_1_Sense_+_Library_PoolC
ATACATTTAATATTCAATATGTATACACGTAATCGTTTGAGTAGGATTTAACTTTCATTTAGCTTTCCGTTCAAATTTTATGGGAAAGATCGAG
>Frequency_1_QualityScore_FFHHHHHJJIJJJJJJJIJJJIJIJJJJDGHIJJJJJJJJJJJHIJJJJJJJJJGHHHHEFFFFFFFEDCEEEEDDDDDDDDDDDEEDDEDBAC_Mismatch_0_Sense_+_Library_PoolC
ATGGGAAAGATCGAGGATCAGAGCTTTCACATAATTAAACCCGTATTCATCCGACATTGATTATCATGATAAACTCTACCTTGTAATGTGTGTT
>Frequency_1_QualityScore_DEHHGDFHIGGGHGIIIJJGJJJJIJHIJJJFIHIJHFFGFHIJIGAEGHJJJJGJJIJJIIFGGIEHHEHA?CECFFFEDCCEDB@BDDEDEC_Mismatch_0_Sense_+_Library_PoolC
TTGAGTAGGATTTAACTTTCATTTAGCTTTCCGTTCAAATTTTATGGGAAAGATCGAGGATCAGAGCTTTCACATAATTAAACCCGTATTCATC
>Frequency_1_QualityScore_FFHFBFHGEEBFHGIH@H@CFF*?EHGIG@<DCHIH@BF@GFCGGIJ@E@>CG9=C_Mismatch_0_Sense_+_Library_PoolC
ATAAACTCTACCTTGTAATGTGTGTTTTACATTTTTAAATGTATATCAGATGGGTT
>Frequency_1_QualityScore_FFHHHHHJIJJJJIJJJJGIJJJIJJJJIJIIJJJJJJJJJJJJJJBDFHIIJJIJJJJJIHHHHHHFFFEDDDDDDCDDEDDEEDCDEDDDDD_Mismatch_0_Sense_+_Library_PoolC
GCTTTCCGTTCAAATTTTATGGGAAAGATCGAGGATCAGAGCTTTCACATAATTAAACCCGTATTCATCCGACATTGATTATCATGATAAACTC
>Frequency_1_QualityScore_DDHHHGHJJIJJIJJJJGHICHIIIJGGIIJJJFHEHIJIGGIIJJJCDDDHIGIFHIFHCHEHJ@FGHGGGHJFHG7CEFHDDDEBDFDECCE_Mismatch_1_Sense_+_Library_PoolC
TGATTATCATGATAAACTCTACCTTGTAATGTGTGTTTTACATTTTTAAATGTATATCAGATGGGTTTATATGTATAAATTGTAAATAAAGATT
>Frequency_1_QualityScore_FFHHHHHJJJJJJJJJJJJJIJJJIJJJIJJJJJJJJFHIJIJHIJJIJJJJJJJJJJJJJJJJJIJJ>>FHGIJJIHHHHHHHFFFFDDEEED_Mismatch_1_Sense_+_Library_PoolC
GTATACATTTAATATTCAATATGTATACACTTAATCGTTTGAGTAGGATTTAACTTTCATTTAGCTTTTCGTTCAAATTTTATGGGAAAGATCG
>Frequency_1_QualityScore_DDFFFB?FFCFF:C<HEFAF>GFCEEFFF>GIGIDBDGFIIAFEFEFCFEFG@FGEGIIAE@DEFIDFFCA?CD@?DDB_Mismatch_2_Sense_+_Library_PoolC
AAGATCGAGGATCAGAGCTTTCACATAATTAAACCCTTATTCATCCAACATTGATTATCATGATAAACTCTACCTTGTA
>Frequency_1_QualityScore_DDHADDDDGIIIIIII@>EEH@ECABHCDEGGDF?C:DGGHIIIFHGGGICF@FHGGIIDHDHGGI.;FGFEGEDEEEHEHFFCF?CA>>DBDC_Mismatch_0_Sense_+_Library_PoolC
TTGATTATCATGATAAACTCTACCTTGTAATGTGTGTTTTACATTTTTAAATGTATATCAGATGGGTTTATATGTATAAATTGTAAATAAAGAT
>Frequency_1_QualityScore_DDFF<FA:?@C<<BDBFHIIIFIEFFEFEFGAEFGIFGIEFIII9BFFDFCF?@BFFBFB@=F>CFG>@==DE;)7?E;?AABDD:>>>BA_Mismatch_0_Sense_+_Library_PoolC
CTCTACCTTGTAATGTGTGTTTTACATTTTTAAATGTATATCAGATGGGTTTATATGTATAAATTGTAAATAAAGATGTGTTTTGGACTTA
>Frequency_1_QualityScore_FFHHHHHJJJIEHFHIIIJIIJJJJIGIJJIJJFEIJJJJJJJJJIGIIJIJJJJIJJGHFGFFBFFFF>A@@BDDCECEDDEEDDDEDDDDDC_Mismatch_1_Sense_+_Library_PoolC
TTTTCCGTTCAAATTTTATGGGAAAGATCGAGGATCAGAGCTTTCACATAATTAAACCCGTATTCATCCGACATTGATTATCATGATAAACTCT
>Frequency_1_QualityScore_EDFHHFHIAEFGHIJJJJJIJJGIGIFEIIJJJGGGGJJJDFFEHJJIFI_Mismatch_0_Sense_+_Library_PoolC
GTAATGTGTGTTTTACATTTTTAAATGTATATCAGATGGGTTTATATGTA
>Frequency_1_QualityScore_DDFFFFF:CGFBF3ACHBAEHHIE?GFIFEFIFFEDGIGIE9BFDGFFIIIIIFIIIIIIFEGIIIIDEEEDDDDDCCCFFCF_Mismatch_0_Sense_+_Library_PoolC
TTAATCGTTTGAGTAGGATTTAACTTTCATTTAGCTTTCCGTTCAAATTTTATGGGAAAGATCGAGGATCAGAGCTTTCACAT
>Frequency_1_QualityScore_FFHHHHHJJJJJJJJJJJJIJIIJJJJJIJJJJIIIJJIIJJIJJJJJJJJJJICDGIJJJJJIJJJGHDDEFFEEEEC@DDBDDCDCECDDDD_Mismatch_0_Sense_+_Library_PoolC
TTCATTTAGCTTTCCGTTCAAATTTTATGGGAAAGATCGAGGATCAGAGCTTTCACATAATTAAACCCGTATTCATCCGACATTGATTATCATG
>Frequency_1_QualityScore_FFHHGGGJHIFGHIJJJJJJJJJJJIIJJGIJJJJIJHIJJJBFHHIJJIIIIJJIIJIHJIJJIHJJJIIDEDHHHHHF_Mismatch_0_Sense_+_Library_PoolC
TTGTAATGTGTGTTTTACATTTTTAAATGTATATCAGATGGGTTTATATGTATAAATTGTAAATAAAGATGTGTTTTGGA
>Frequency_1_QualityScore_FFFHHDHGIGIJIJJIIB?DGIJIJJJJJJJJHGHIJJJJJJEHFFFFBCEEEDEDDDDEDDDDDDDDDDDDDDEEDCDCAACCCDCDE(:CCD_Mismatch_1_Sense_+_Library_PoolC
CGAGGATCATAGCTTTCACATAATTAAACCCGTATTCATCCGACATTGATTATCATGATAAACTCTACCTTGTAATGTGTGTTTTACATTTTTA
>Frequency_1_QualityScore_FFHHHHHJIIIGHJGJJJJHJJJJCGIJJJJJIJJJJJJJIGIJJJJJCFGIJ@FEFHJIEIJJIJ_Mismatch_0_Sense_+_Library_PoolC
ATTTTTAAATGTATATCAGATGGGTTTATATGTATAAATTGTAAATAAAGATGTGTTTTGGACTTA
>Frequency_1_QualityScore_EDFFDDBGIJ<BCIIJJGBFEBEHEHGIGGFFBHHCBDIIG<??FDCBFFGHIIGGIJ>FGGFCCAEHGCC>AECE?D:BDCDCDCCDC@CCCD_Mismatch_2_Sense_+_Library_PoolC
ATTCAATATGTATACACGTAATCGTTTGAGTAGGATTTAACATTCATTTAGCTTTCCGTTCAAATTTTATGGGAAAGATCGAGGATCAGAGCTT
>Frequency_1_QualityScore_FFHFHGHJJJJJJJJJJIIJJJJJJIJHGJIIGHJJJJJIGIJJJJJIJJIJJJJJJJGIIIIJJGIIG_Mismatch_0_Sense_+_Library_PoolC
AGGATTTAACTTTCATTTAGCTTTCCGTTCAAATTTTATGGGAAAGATCGAGGATCAGAGCTTTCACAT
>Frequency_1_QualityScore_FFHHHHHJJIIJIIIIJJJJJJJJJJJJJJJJJJJJJJJJJJJJJJJDBFHJJJJJJJJGGHHHHHHFFFFFDDDDDDDEDEDDEEDDDECCDD_Mismatch_0_Sense_+_Library_PoolC
AGCTTTCCGTTCAAATTTTATGGGAAAGATCGAGGATCAGAGCTTTCACATAATTAAACCCGTATTCATCCGACATTGATTATCATGATAAACT
>Frequency_1_QualityScore_FFHHHHHJJJJJJJJJJJJJIJJIJJIJJJJIIJJJJJJHIIIJJJJGIJJJJJJIJHHHHHHFFFFFFEEEEEEEEEDBBDDDCDDEFEEDDD_Mismatch_2_Sense_+_Library_PoolC
GAGGATCAGAGCTTTCACATAATTAAACCCGTATTCATCCGACATTGATTATCATGATAAACTCTACCTTGTAATGTGTGTTTTACATTTTGCA
>Frequency_1_QualityScore_DFFHHHHIIGIICGHCBGAFDGHIIIIIHGIHIIIIIIIDHGIIEHDHIGEHGHHIIIFBGGIIGIIIIEHEFFFFCEECECECCCCCCCCCAC_Mismatch_0_Sense_+_Library_PoolC
TACACTTAATCGTTTGAGTAGGATTTAACTTTCATTTAGCTTTCCGTTCAAATTTTATGGGAAAGATCGAGGATCAGAGCTTTCACATAATTAA
>Frequency_1_QualityScore_FFHHHHHJJJJIJGIJJJJHHIJJIJJJJDHHHFHIJJJJJIJJJIIHIJIJIGIJJIIIIGGBFHGGHFGHGIIIIIIJEHE_Mismatch_0_Sense_+_Library_PoolC
ATTATCATGATAAACTCTACCTTGTAATGTGTGTTTTACATTTTTAAATGTATATCAGATGGGTTTATATGTATAAATTGTAA
>Frequency_1_QualityScore_FFHHHHHJIIJIIJIIGIGIIJJJIHIHIJHFDFFHJIJJJJIJJJIJJJIDGIIJIJJJJIIJ=CGGHHHGEH_Mismatch_0_Sense_+_Library_PoolC
GATTATCATGATAAACTCTACCTTGTAATGTGTGTTTTACATTTTTAAATGTATATCAGATGGGTTTATATGTA
>Frequency_1_QualityScore_FFHHHGDHIIJJGIJJJJJGJJJJIJJIIJGGIJJFHGHFGGJIIIJJIJJHGHIIGIJCEHEICHIIIEG?GGIJJJIHHCAHEHEDE_Mismatch_0_Sense_+_Library_PoolC
ACATTGATTATCATGATAAACTCTACCTTGTAATGTGTGTTTTACATTTTTAAATGTATATCAGATGGGTTTATATGTATAAATTGTAA
>Frequency_1_QualityScore_FFHHGGHJJJJJJJJIIJIJJDHIHGIJJJJJJJJJJJJJJJJJJJIIIIHIIIJDHGIIJIJIJGGIIHIIJJJJGIFFHHHHBCBDFFEDEE_Mismatch_0_Sense_+_Library_PoolC
GATAAACTCTACCTTGTAATGTGTGTTTTACATTTTTAAATGTATATCAGATGGGTTTATATGTATAAATTGTAAATAAAGATGTGTTTTGGAC
>Frequency_1_QualityScore_FFHHHHHJJJJJJJJJGHGIJJIJJJJJJJJJJJJJJJJJJJJJJJIIJJJGHHHFHJJJIIJIHHHHHHDFFFFFFFDEEEEED?BBDCDDDD_Mismatch_1_Sense_+_Library_PoolC
AACCCGTATTCATCCGACATTGATTATCATGATAAACTCTACCTTGTAATGTGTGTTTTACATTTTTAAATGTATATCAGATGGGTTTATATAT
>Frequency_1_QualityScore_8BDADBF94AGD1FF:FBBHGH*?CC)?DD9BFDEGIICGG@BFD==FCHIHHGGF;C;@GDE=EEEEHBB;CBDA3(6;C>CCDDAC3>C:?_Mismatch_0_Sense_+_Library_PoolC
CATAATTAAACCCGTATTCATCCGACATTGATTATCATGATAAACTCTACCTTGTAATGTGTGTTTTACATTTTTAAATGTATATCAGATGGG
>Frequency_1_QualityScore_DEHHHHFFHIIJJJIJJJJJJIJJJJJJJJJJJJHIIJIGHJJJJJJIIJJJJJIJJJIJIIIJIHHHGEHEDDEE_Mismatch_0_Sense_+_Library_PoolC
TTTGAGTAGGATTTAACTTTCATTTAGCTTTCCGTTCAAATTTTATGGGAAAGATCGAGGATCAGAGCTTTCACAT
>Frequency_1_QualityScore_?=CFHF?F>FGGG)<F>AFHEAH4CG<FGFDC@4:??99*0:D*?*?0?(/9?BFHDF>=;@@DE).=)77=C.777?A_Mismatch_0_Sense_+_Library_PoolC
TATTCATCCGACATTGATTATCATGATAAACTCTACCTTGTAATGTGTGTTTTACATTTTTAAATGTATATCAGATGGG
>Frequency_1_QualityScore_FFHHHHHIJJJHIHHIJIJJJJJJJJJJJJJIJIJJJJJJJJJJJIGIJJJJJJIIJJJJJJJJIJJHHEEFFFFBEEEAACDCDDFEDDDDDD_Mismatch_2_Sense_+_Library_PoolC
CTAATCGTTTGAGTAGGATTTAACTTTCATTTAGCTTTCCGTTCAAATTTTATGGGAAAGATCGAGGATCAGAGCTTTCACATAATTAAACCCT
>Frequency_1_QualityScore_FFHHHHHGIJJJJJIJIJJJJJJJJJJJJJJJJJJHIJIJIIIHHJJJJJJJJJJJJJJJJIJJJJJJJJIHHHEHFFFFFFEEEEECDDDDED_Mismatch_0_Sense_+_Library_PoolC
ATCCGACATTGATTATCATGATAAACTCTACCTTGTAATGTGTGTTTTACATTTTTAAATGTATATCAGATGGGTTTATATGTATAAATTGTAA
>Frequency_1_QualityScore_FFHHHHHEGIJJFE:CCDGIIIGIJIJJGHIIJHIGIIIIJJJIIHDGIHIJJIFH_Mismatch_0_Sense_+_Library_PoolC
TACCTTGTAATGTGTGTTTTACATTTTTAAATGTATATCAGATGGGTTTATATGTA
>Frequency_1_QualityScore_DBF4DDFHBE@EHFB4ACB3A2C;F3CFE?0?G3DG?B;BDCE<FFHIGHC:.88@;B4;6=ACCH@BB>B?(555;@C:5>>(;3(:@CCA_Mismatch_0_Sense_+_Library_PoolC
TTCCGTTCAAATTTTATGGGAAAGATCGAGGATCAGAGCTTTCACATAATTAAACCCGTATTCATCCGACATTGATTATCATGATAAACTCT
>Frequency_1_QualityScore_D:2CBDDE=:<<CFEIEI@AEFD;FCAD>E??C?60??9?<?DD@EAB48BBDCCE:C;CDCE>=ACDDC;C:>=;>A@DBDA@5;35(;;AAA_Mismatch_2_Sense_+_Library_PoolC
AGCTTTCCGTTCAAATTTTATGGGAAAGATCGAGGATCAGAGCTTTCACATAATTAAACCCTTATTCATCCAACATTGATTATCATGATAAACT
>Frequency_1_QualityScore_DFHHGHHIEGHIIIIHHGHGGHHIIBHGCFIIIIGEHIAHHEHBHGGHGIGGHGDFGGHIEFGGIIFEIII:@CEEH>ED@CFFFEE>CCB@CC_Mismatch_1_Sense_+_Library_PoolC
ATGTATACATTTAATATTCAATATGTATACACGTAATCGTTTGAGTAGGATTTAACTTTCATTTAGCTTTCCGTTCAAATTTTATGGGAAAGAT
>Frequency_1_QualityScore_EDBHFDFGGGGGIIGH@<IHHGGIIHHDEHIIIHGIIIFCGGGBGHIIGFHIGHIIGIIGIEHIIIICECG<GHGECHHH<CHFDCFFDB@DBD_Mismatch_1_Sense_+_Library_PoolC
ACATTTAATATTCAATATGTATACACTTAATCGTTTGAGTAGGATTTAACTTTCATTTAGCTTTCCGTTCAAATTTTATGGGAAATATCGAGGA
>Frequency_1_QualityScore_FFHHHHHJJJJJJIIJJJJJJJJJJHIIJIIIHHHJJJJJJJJJJJJJJIJJJJJJJIJIIIIJGHHIJIIJIIIJJIJHHHHHHHFFFFFFEE_Mismatch_0_Sense_+_Library_PoolC
GATTATCATGATAAACTCTACCTTGTAATGTGTGTTTTACATTTTTAAATGTATATCAGATGGGTTTATATGTATAAATTGTAAATAAAGATGT
>Frequency_1_QualityScore_BABDFC4A:AGBDCF<AIB@G<<EGIHFFEHG_Mismatch_0_Sense_+_Library_PoolC
GCTTTCACATAATTAAACCCGTATTCATCCGA
>Frequency_1_QualityScore_FFHFHHFHIIJIJJIJJIHEFHHJJJIIJIJJIIJJJJJIGHJDIIIJIBHGGIIIEHGEHHGCEDE?B?CCECEADCBCCB?>CCDCCDDDED_Mismatch_0_Sense_+_Library_PoolC
TCGAGGATCAGAGCTTTCACATAATTAAACCCGTATTCATCCGACATTGATTATCATGATAAACTCTACCTTGTAATGTGTGTTTTACATTTTT
>Frequency_1_QualityScore_FDHADFHDBHHGHJIIJJIJIIEIJJIJJJJGHGIIGHIIIGIIHFGEHIJJGHIDIIGGHGEGAHIHG=AHFH3@BBDDC>BCACDDEDE@CD_Mismatch_2_Sense_+_Library_PoolC
GAGTAGGATTTAACTTTCATTTAGCTTTCCGTTCAAATTTTATGGGAAAGATCGAGGATCAGAGCTTTCACATAATTAAACCCTTATTCATCCA
>Frequency_1_QualityScore_FFHHHHHJGIJJJJJJJJJJJJJHIJIJHIHHIJJJIGJJJJJJIIIIJGIIIIJIIIJJJJCHIHIIJHIJIJIJJIJIHHHHHHFEFFF@C@_Mismatch_0_Sense_+_Library_PoolC
TTATCATGATAAACTCTACCTTGTAATGTGTGTTTTACATTTTTAAATGTATATCAGATGGGTTTATATGTATAAATTGTAAATAAAGATGTGT
>Frequency_1_QualityScore_FFHGHHGICEGIIGIIGCGGGBEGHGGGIBFIJIIJIGDGFGIJJJFHGHEFB;>FHIJHIJJ_Mismatch_0_Sense_+_Library_PoolC
TTTAAATGTATATCAGATGGGTTTATATGTATAAATTGTAAATAAAGATGTGTTTTGGACTTA
>Frequency_1_QualityScore_FFHHHHHJJJJJJJJJJJJJJIJJJJJGIIHHJJJJJJJJJJJJIJIJHHIIIJGIGIJJJFHIGGGIJJJIIIJJJJIHHHHHHHFFFFDDBC_Mismatch_0_Sense_+_Library_PoolC
TATCATGATAAACTCTACCTTGTAATGTGTGTTTTACATTTTTAAATGTATATCAGATGGGTTTATATGTATAAATTGTAAATAAAGATGTGTT
>Frequency_1_QualityScore_FFHFHHHJJJJJJJJJJJJJIIJJJJJIGIIJJFGIJJJJJHIIJIJJJJHIIGIJJJJIJIGHFGIJJJIGIEH_Mismatch_0_Sense_+_Library_PoolC
GTGTTTTACATTTTTAAATGTATATCAGATGGGTTTATATGTATAAATTGTAAATAAAGATGTGTTTTGGACTTA
>Frequency_1_QualityScore_FFHHHHHJJJJJJJJJJJJJJJJJJJJJJJJJJJJJIJJJJJJJJJJJJJJJJIJJJJIJJIIGJJJIIHHEDFEEEEEEDDD_Mismatch_0_Sense_+_Library_PoolC
ACTTTCATTTAGCTTTCCGTTCAAATTTTATGGGAAAGATCGAGGATCAGAGCTTTCACATAATTAAACCCGTATTCATCCGA
>Frequency_1_QualityScore_FFHHGHHIIJHJJJJJJJJJJIJJJJIIJJJJJJIIJJJIJJJJJJJIJIJJJJJJIJJJJJJIIIHHHHHHDF_Mismatch_0_Sense_+_Library_PoolC
TTTGAGTAGGATTTAACTTTCATTTAGCTTTCCGTTCAAATTTTATGGGAAAGATCGAGGATCAGAGCTTTCAC
>Frequency_1_QualityScore_FFHHHHHJJJJJJIJJJJIJJIJGIIJJJHIJJJJJJJJJJJJJJJJJJJJJJIGIHIHIGIGIHHHFHDFFFFFFEEEDEEFEEEEDDDDD>@_Mismatch_0_Sense_+_Library_PoolC
ATAATTAAACCCGTATTCATCCGACATTGATTATCATGATAAACTCTACCTTGTAATGTGTGTTTTACATTTTTAAATGTATATCAGATGGGTT
>Frequency_1_QualityScore_FFHHFHGIIIGHIJIJIIJJIIFIIJIJJJJIGIIGIJJJGHGGIIIFFDGHGHIJIGIJGHICFHGHCDE@DE=A;CHED?B?AECEFEFDC@_Mismatch_1_Sense_+_Library_PoolC
AGTATTCATCCGACATTGATTATCATGATAAACTCTACCTTGTAATGTGTGTTTTACATTTTTAAATGTATATCAGATGGGTTTATATGTATAA
>Frequency_1_QualityScore_FFHHHHHJJJJIJJJJGGHJGIHIIJHIJJJJJIIIJJJJJIIJJJIJIIHIJIJGIGIJJIIGIIJIIIFHHEFFDDEEDEDDDCCD@ACCDD_Mismatch_1_Sense_+_Library_PoolC
TGTATACACGTAATCGTTTGAGTAGGATTTAACTTTCATTTAGCTTTCCGTTCAAATTTTATGGGAAAGATCGAGGATCAGAGCTTTCACATAA
>Frequency_1_QualityScore_FFHGHHGJJJJJJJIJJJGIJGHIIIJJJJJJEHGHIJEEHGIIFHHGDHIIIHGIJJJGJJJJJIJJIJGHGGIHFEGHFHFFDCDCECECCD_Mismatch_1_Sense_+_Library_PoolC
TGTATACATTTAATATTCAATATGTATACACGTAATCGTTTGAGTAGGATTTAACTTTCATTTAGCTTTCCGTTCAAATTTTATGGGAAAGATC
>Frequency_1_QualityScore_FFHHHHHJJJJJJJJJJJJIJJJIIIIIHIJJJJJJJJJJJIJJJHIIJJJIIJJJJJCGHGIJJJIG_Mismatch_0_Sense_+_Library_PoolC
CATGATAAACTCTACCTTGTAATGTGTGTTTTACATTTTTAAATGTATATCAGATGGGTTTATATGTA
>Frequency_1_QualityScore_FFHHHHHJJJJJJHIJIJGIFHIJJJIJJJJJJJJJJJJIIJIJJIIJJJJJ@FHIFIJJIIGHHEHHHHHFFFFFFEEEDCE;ACDDDC_Mismatch_0_Sense_+_Library_PoolC
AAACTCTACCTTGTAATGTGTGTTTTACATTTTTAAATGTATATCAGATGGGTTTATATGTATAAATTGTAAATAAAGATGTGTTTTGGA
>Frequency_1_QualityScore_FFHHHHHJJJJJJJJJJJJJJJJJJJIJJIJJJJJJJJJJJJHHJJJJIJIJJJIJJIIGHGIIIJJHHHDEFFEDEEE_Mismatch_1_Sense_+_Library_PoolC
TTCATTTAGCTTTCCGTTCAAATTTTATGGGAAAGATCGAGGATCAGAGCTTTCACATAATTAAACCCGTATTCATCCA
>Frequency_1_QualityScore_FFHHGHHJJJJJJIJIJJJJHIEGGIIJJIJJJJJJJIGIJJJJJJJIJHIJJJDHIJJJJIHIIJIJJGGIJJJHIIJHGHGAC?CEFFDEEC_Mismatch_1_Sense_+_Library_PoolC
GTAAACTCTACCTTGTAATGTGTGTTTTACATTTTTAAATGTATATCAGATGGGTTTATATGTATAAATTGTAAATAAAGATGTGTTTTGGACT
>Frequency_1_QualityScore_FFGHHGHIGGIIAHGBAEIIIIIIBGIIEHBFFHIIDHGHIIIGIIIEGHEGHGGIICEGGGAFCGIIC@G:CEFHFEFFFFFFDA=CB>BDCD_Mismatch_1_Sense_+_Library_PoolC
TTTAATATTCAATATGTATACACGTAATCGTTTGAGTAGGATTTAACTTTCATTTAGCTTTCCGTTCAAATTTTATGGGAAAGATCGAGGATCA
>Frequency_1_QualityScore_FFHHFHHJJJJJIJJJJIJIIHGFHIJHIJJJJJJJIJJJJJIJJIJJHIJHIIJJJJJJJJJJIIJJIIHHHHFFFDEEEDDDDDDDDACCDD_Mismatch_1_Sense_+_Library_PoolC
ATGTATACACGTAATCGTTTGAGTAGGATTTAACTTTCATTTAGCTTTCCGTTCAAATTTTATGGGAAAGATCGAGGATCAGAGCTTTCACATA
>Frequency_1_QualityScore_FFHHHGHJJJJJJJJJJJJJJJJJJHJJGIIGJJJJJJIJJJJJJJJFIJJJJJGIJJJJJJJCDHHHHHHFFFFFFEEEEEEEEEDDDDDDDD_Mismatch_2_Sense_+_Library_PoolC
GATTTAACTTTCATTTAGCTTTCCGTTCAAATTTTATGGGAAAGATCGAGGATCAGAGCTTTCACATAATTAAACCCTTATTCATCCAACATTG
>Frequency_1_QualityScore_FFHGHHHJJJJIJIJIIIJCFEIGIIIJDHHHIDHIGJJJIJIJJJIIIEHIIJGHFGCAHHIEHGIJJHIGHEHHEFFF=BDCDDDDCDDDCA_Mismatch_1_Sense_+_Library_PoolC
ATTCAATATGTATACACGTAATCGTTTGAGTAGGATTTAACTTTCATTTAGCTTTCCGTTCAAATTTTATGGGAAAGATCGAGGATCAGAGCTT
>Frequency_1_QualityScore_FFHGHHHIIJJJGIIGIHGIIEGHJJJJJJIIJJJIJGDHIGHFGFHHJIIIIJJJJGFGHIFHIBEGCBAEHHHDFFFFEEEEECEDCADDDE_Mismatch_0_Sense_+_Library_PoolC
CATCCGACATTGATTATCATGATAAACTCTACCTTGTAATGTGTGTTTTACATTTTTAAATGTATATCAGATGGGTTTATATGTATAAATTGTA
>Frequency_1_QualityScore_FFHHFHFIII:AIFGAIDHDHHGGIIIIGCGHGHIFGGGIIGIIIHIGIIIIGIII@GHGIIIGGIIIIGGIHIIGEFHHGFFEFDCDDDCDDD_Mismatch_1_Sense_+_Library_PoolC
TTAATATTCAGTATGTATACACTTAATCGTTTGAGTAGGATTTAACTTTCATTTAGCTTTCCGTTCAAATTTTATGGGAAAGATCGAGGATCAG
>Frequency_1_QualityScore_FFHHHHHJJJJJJJJJJJJJJJJJJJGIJJJJJJJJJJJJJJJIJJJJIJJJJJJJIJHHHHHHFFFFFFEFEEEEEDD3;BDED_Mismatch_0_Sense_+_Library_PoolC
GGATTTAACTTTCATTTAGCTTTCCGTTCAAATTTTATGGGAAAGATCGAGGATCAGAGCTTTCACATAATTAAACCCGTATTCA
>Frequency_1_QualityScore_FFHHHHHJJJIJJJJJIJJJJJJJJJJJJJJJJJJJJJJJJJJJJJIJJIJJIHIHIJJJIJJJHHHHFFCEFFFFFFEDEEEEDCDDDDDEFE_Mismatch_1_Sense_+_Library_PoolC
AACCCGTATTCATCCGACATTGATTATCATGATAAACTCTACCTTGTAATGTGTGTTTTACATTTTTAAATGTATATCAGATGGGTTTATATGA
>Frequency_1_QualityScore_FFHHHGHGIIJJJJJEIIIIJIJIJJJJFHIJIIIJJJJJJJHJJJGJHIJIJIIJIIJJJIJIIJJIJHHIJIIHEHHHFFFFFFFEEDEDCD_Mismatch_1_Sense_+_Library_PoolC
AATATGTATACATTTAATATTCAATATGTATGCACTTAATCGTTTGAGTAGGATTTAACTTTCATTTAGCTTTCCGTTCAAATTTTATGGGAAA
>Frequency_1_QualityScore_DDHFDDF@9E?E?<BH@?E<CG=AEEAAB1:)CFHDFEE9BDF<9?0?BB9D?FHB*/8FG)5..8@77).7CHHA3=?;;BD:;;AC;35>2>_Mismatch_1_Sense_+_Library_PoolC
TTAATATTCAATATGTATACACGTAATCGTTTGAGTAGGATTTAACTTTCATTTAGCTTTCCGTTCAAATTTTATGGGAAAGATCGAGGATCAG
>Frequency_1_QualityScore_FFGHGCDGHIJJJJJJJJJJIJJJIJJJJJJIJJJJIJJJJJJJJJJJJJIJJJJJIJJIHJJHHHHHHEFFFFFEEEFEEDDDEEDFEEEEEE_Mismatch_0_Sense_+_Library_PoolC
CTTTCACATAATTAAACCCGTATTCATCCGACATTGATTATCATGATAAACTCTACCTTGTAATGTGTGTTTTACATTTTTAAATGTATATCAG
>Frequency_1_QualityScore_DDHHHHHJJJJJJJJIIIIJJIIJJJJJJJJIJJJJJJJJJJIJJJIIEHJJJJJCFGHHHIJJJJHHHDBBEEFEEEEDDDDDDDCDDEDDDD_Mismatch_0_Sense_+_Library_PoolC
TTTCATTTAGCTTTCCGTTCAAATTTTATGGGAAAGATCGAGGATCAGAGCTTTCACATAATTAAACCCGTATTCATCCGACATTGATTATCAT
>Frequency_1_QualityScore_+:=A;+2<C1ACEE>FE>DF<>CE>EEA?D>DD*9BD*0:DDDEDI9B@@D@CACAADA<37ADD>@A@)7?DA@A;@;@A>>???_Mismatch_1_Sense_+_Library_PoolC
TTGAGGAGGATTTAACTTTCATTTAGCTTTCCGTTCAAATTTTATGGGAAAGATCGAGGATCAGAGCTTTCACATAATTAAACCCG
>Frequency_1_QualityScore_FFHHHHHJJJJJJJJJJJJJJJJJJIIJJIIJJJJJJJJIJJJJJHIIJIJJIJJJJJJJJJJJJJIIIGIIIHHHGE@@BEFFFEECDEDDDD_Mismatch_1_Sense_+_Library_PoolC
ATGTATACATTTAATATTCAATATGTATACACTTAATCGTTTGAGTATGATTTAACTTTCATTTAGCTTTCCGTTCAAATTTTATGGGAAAGAT
>Frequency_1_QualityScore_DAFHDA<C:GHHECECEGIHC@CEGEHIGGCGCHG?FBGFEGIGGIHGII>DEHEIDFFHFHHEEEEEDCCCCCCCCDDC@ABA?CCCCCCDDD_Mismatch_0_Sense_+_Library_PoolC
GATCGAGGATCAGAGCTTTCACATAATTAAACCCGTATTCATCCGACATTGATTATCATGATAAACTCTACCTTGTAATGTGTGTTTTACATTT
>Frequency_1_QualityScore_DDDBADDEDBE@A1FE)<CCE9?3E?DD<DDFED?DDEEEB1DD6BCB@DC;4AADD?>C??D>??;3;.;AAAAAAAA:>AAAADD:3>;95>_Mismatch_1_Sense_+_Library_PoolC
ATGGGAAAGATCGAGGTTCAGAGCTTTCACATAATTAAACCCGTATTCATCCGACATTGATTATCATGATAAACTCTACCTTGTAATGTGTGTT
>Frequency_1_QualityScore_FFHHHHHJJJHIJJJJJJJJIJIIJIJJJJJJIJJJIJIFJJJJJJJJJJJJJJJJJJJJJJJEHHHFD@CFDDD_Mismatch_2_Sense_+_Library_PoolC
TAGCTTTCCGTTCAAATTTTATGGGAAAGATCGAGGATCAGAGCTTTCACATAATTAAACCCGTATTCATCCGGA
>Frequency_1_QualityScore_FFHHHHHJJHEHHIJIIHIJJJDHIIIIJJIJJJJJJJJIIGHIIIJIIJIGGDGGGHIIJIIJ_Mismatch_0_Sense_+_Library_PoolC
TTTTAAATGTATATCAGATGGGTTTATATGTATAAATTGTAAATAAAGATGTGTTTTGGACTTA
>Frequency_1_QualityScore_FFHHHHHJJJJJJJJJJIJIJHGIJJJJJJJJJJJJJJJJJJJJIJGIJJIIJJJJFJJJIJI_Mismatch_0_Sense_+_Library_PoolC
TAACTTTCATTTAGCTTTCCGTTCAAATTTTATGGGAAAGATCGAGGATCAGAGCTTTCACAT
>Frequency_1_QualityScore_FFHHHHHIJJJFIJJJIJGJGGIJ?HIGIIJIIJJGJJIDDFHIHJJJGIJIIIGIHGGHIHGGEFDDEECDDEDDCDDDDEDCCDDDCDDDDD_Mismatch_0_Sense_+_Library_PoolC
GTTCAAATTTTATGGGAAAGATCGAGGATCAGAGCTTTCACATAATTAAACCCGTATTCATCCGACATTGATTATCATGATAAACTCTACCTTG
>Frequency_1_QualityScore_FFFDHHDGGIJIGGHIGJEGEHIEIJIJIFGIIHIJJIJIGIHHGIJEHGDGI@DIIHIJJJIIGGIIHHGJJGJHIIJFEHC_Mismatch_1_Sense_+_Library_PoolC
ATCATCATGATAAACTCTACCTTGTAATGTGTGTTTTACATTTTTAAATGTATATCAGATGGGTTTATATGTATAAATTGTAA
>Frequency_1_QualityScore_FFHHHHHJJJJJJJJJJJJJJJJJJJJJJJJJJJJJJJJJJJJJJIJJJHIHHHIJJJIJJJJJJHHHHHHFFFFFFFCEDED@BBDDEEEDDD_Mismatch_0_Sense_+_Library_PoolC
CCCGTATTCATCCGACATTGATTATCATGATAAACTCTACCTTGTAATGTGTGTTTTACATTTTTAAATGTATATCAGATGGGTTTATATGTAT
>Frequency_1_QualityScore_A:DA88A+A+:)CDDD;D?@D>DED49?BD<*?BC9=C)5@@)=77@=@7A)=?CDA7;A:?_Mismatch_2_Sense_+_Library_PoolC
GGGAAAGATCGAGGATCAGAGCTTTCACATAATTAAACCCTTATTCATCCAACATTGATTAT
>Frequency_1_QualityScore_FDHHHHHJJJJJJJJJJJJJJJJIIJJJJJJGIHHJJIJJJIJGHIJJJJJJJIJJJJJJGIJIIJJJJHHDHIJHHGHHHHFFFFFEDEEDDD_Mismatch_1_Sense_+_Library_PoolC
GTATACATTTAATATTCAATATGTATACACGTAATCGTTTGAGTAGGATTTAACTTTCATTTAGCTTTCCGTTCAAATTTTATGGGAAAGATCG
>Frequency_1_QualityScore_FFHHFHHJJJJJJJJJJJIIJJJJJJJJJJIJIJJJJJJJJJJJJGGJJIJJJJIIIJJIJJJJJJHHHHGGFFFFFFFEEEEDDDDDDEFEED_Mismatch_0_Sense_+_Library_PoolC
TGAGTAGGATTTAACTTTCATTTAGCTTTCCGTTCAAATTTTATGGGAAAGATCGAGGATCAGAGCTTTCACATAATTAAACCCGTATTCATCC
>Frequency_1_QualityScore_FFHHHHHJJJGHIIJGJJGGIIJJJJIHIJJJJJJJJJIIHHIIJIJIJIJH_Mismatch_0_Sense_+_Library_PoolC
ATCAGATGGGTTTATATGTATAAATTGTAAATAAAGATGTGTTTTGGACTTA
>Frequency_1_QualityScore_DDHHHHBGIIEHIIIIIIIIIHGHHHHIIG?DGGHFHIIIIIGHHGGGHGGIIGIIIIIIIIFIEAEEGCDG_Mismatch_0_Sense_+_Library_PoolC
TTTTACATTTTTAAATGTATATCAGATGGGTTTATATGTATAAATTGTAAATAAAGATGTGTTTTGGACTTA
>Frequency_1_QualityScore_BDHHHHHJJJJJJJJJJJIIJHIJJJJJIIJJJFFHIIJJJJJJJJJJHJJJJJJJJJIHHHFFFFFFEEEEEDDEACDDDDDDDDDDDDEEDD_Mismatch_1_Sense_+_Library_PoolC
ATTTTATGTGAAAGATCGAGGATCAGAGCTTTCACATAATTAAACCCGTATTCATCCGACATTGATTATCATGATAAACTCTACCTTGTAATGT
>Frequency_1_QualityScore_FFHHHHGJJJIIJIJIIJJJJJIJFHIJIIHGHHHIGHIIJJEIJIIIJIIFHIGIJIIIJJJJCFHGE_Mismatch_1_Sense_+_Library_PoolC
CATTATCATGATAAACTCTACCTTGTAATGTGTGTTTTACATTTTTAAATGTATATCAGATGGGTTTAT
>Frequency_1_QualityScore_DD=CDFFBGEEFII1CHFCGGEFB>DGEFGIBFGFEEBF<B@DGEFFBD8?8BAFIDFEFGII?F>@A=CEEEEEECDDDB;==;@;>B;@BBB_Mismatch_2_Sense_+_Library_PoolC
CGTATTCATCCGACATTGATTATCATGATAAACTCTACCTTGTAATGTGTGTTTTACATTTTTAAATGTATATCAGATGGGTTTATATGTAACA
>Frequency_1_QualityScore_DDHHHHHJIJJJGGGIHHIJIJEGGIJEFCFGHIIGGHGEGIHIIHHIIIGIJJ@HIJCGG=CDACDGHHE_Mismatch_1_Sense_+_Library_PoolC
AATCATGATAAACTCTACCTTGTAATGTGTGTTTTACATTTTTAAATGTATATCAGATGGGTTTATATGTA
>Frequency_1_QualityScore_FFG<DHHJIIIIJJJHIIJJJJJJIJJJIJJJIJIIJJJJJJJDFGIIGIJJJJJJIIIIGHHHGHHFF=ABDDDEDEDDEEDDCCCDDDDDDD_Mismatch_1_Sense_+_Library_PoolC
TTCTGTTCAAATTTTATGGGAAAGATCGAGGATCAGAGCTTTCACATAATTAAACCCGTATTCATCCGACATTGATTATCATGATAAACTCTAC
>Frequency_1_QualityScore_FFHHHHHJJJJBIIHJIJJJJJJJJJJIIJIJJJJJJJJJIJJJJJJJJJJJJJJJIIJJJJIJIHHFFDFFFEEEDDDDDDDDEDEDDEEDCD_Mismatch_1_Sense_+_Library_PoolC
CATTTAGCTTTTCGTTCAAATTTTATGGGAAAGATCGAGGATCAGAGCTTTCACATAATTAAACCCGTATTCATCCGACATTGATTATCATGAT
>Frequency_1_QualityScore_FFHHHHHJJJJJJJIIJJFGIJJJJJJJJJJGIJJJJJJIIJJJJJJJHJJJIJJJJJIIDGCHIJJII_Mismatch_0_Sense_+_Library_PoolC
GTTTTACATTTTTAAATGTATATCAGATGGGTTTATATGTATAAATTGTAAATAAAGATGTGTTTTGGA
>Frequency_1_QualityScore_FFHHHHHJJJJJJJJJJHJJJGIFHIJHIJJJJJJJJJJJIJJJJJJJJJJHIJJIIJJJJJJJJIJJJHIJIHGHFFFEEEEEDDDDDDC_Mismatch_0_Sense_+_Library_PoolC
ATGTATACACTTAATCGTTTGAGTAGGATTTAACTTTCATTTAGCTTTCCGTTCAAATTTTATGGGAAAGATCGAGGATCAGAGCTTTCAC
>Frequency_1_QualityScore_FFHHFFFIIBFH@FHIJJJJGHHIJIHEHGIJJJJIJEGHIGH?DGABGHFFGGGIJIIIHIGGIIIIJEHI=@@EHEEFC_Mismatch_0_Sense_+_Library_PoolC
CTTGTAATGTGTGTTTTACATTTTTAAATGTATATCAGATGGGTTTATATGTATAAATTGTAAATAAAGATGTGTTTTGGA
>Frequency_1_QualityScore_FFHHHHHJJIGHIJGIIJJJJJJJIJIJJJJIJJJJIJIJIJJHJJJJIIIGIJJJJJIIGIJGHGHHFDFFFEDEDEED_Mismatch_0_Sense_+_Library_PoolC
ATCGTTTGAGTAGGATTTAACTTTCATTTAGCTTTCCGTTCAAATTTTATGGGAAAGATCGAGGATCAGAGCTTTCACAT
>Frequency_1_QualityScore_FFHHHHHJJJJJJJJIHHJJJJJIJJJFHIJJIJJJJJJJJHIIIIJHIJJIIJJJJJJJJJJJJJJJJHIJJJJGHHHEHFFFFFFEEEEEDD_Mismatch_0_Sense_+_Library_PoolC
ATATGTATACATTTAATATTCAATATGTATACACTTAATCGTTTGAGTAGGATTTAACTTTCATTTAGCTTTCCGTTCAAATTTTATGGGAAAG
>Frequency_1_QualityScore_FFHFHFFHHJJJJJJJJJJJJJIJIJJJJJJJGJJJIBGIIGIJJIJIJIJJJJIJJIGIIIJJJJEHCDHHHHGHFFF_Mismatch_0_Sense_+_Library_PoolC
ATGTGTGTTTTACATTTTTAAATGTATATCAGATGGGTTTATATGTATAAATTGTAAATAAAGATGTGTTTTGGACTTA
>Frequency_1_QualityScore_FFHHHHHIJJHJJJJJJIIJJJJIIJJGIGHIJIJJJJJJJJJJJJJJJJJJJJJJIJJJI>FHJJJJJIEBCEHFFFFFFDDDDDDDDDDDDD_Mismatch_1_Sense_+_Library_PoolC
TTCAATATGTATACACGTAATCGTTTGAGTAGGATTTAACTTTCATTTAGCTTTCCGTTCAAATTTTATGGGAAAGATCGAGGATCAGAGCTTT
>Frequency_1_QualityScore_FFHHHHHJJJJJJJJIJJJJIJJJJJJJJJJJJJJJIJGIJJJIHDGEHIIJJJJJJJJJIJIIHIIJGHIHHHHHH=BEFFEEEFE_Mismatch_0_Sense_+_Library_PoolC
TTCATCCGACATTGATTATCATGATAAACTCTACCTTGTAATGTGTGTTTTACATTTTTAAATGTATATCAGATGGGTTTATATGTA
>Frequency_1_QualityScore_FFFHGHHGGIJJIJIIJIIJIHIJJGHIGCHGHHIGIJIIDFFHIIIIJGIIJJJGHHHHHFHFFDDDDCD>CCDCDEDCDCDCCCDDDDDDDD_Mismatch_0_Sense_+_Library_PoolC
CGTTCAAATTTTATGGGAAAGATCGAGGATCAGAGCTTTCACATAATTAAACCCGTATTCATCCGACATTGATTATCATGATAAACTCTACCTT
>Frequency_1_QualityScore_BDACDFFHB@GHIIIII?@A<?F<FHIH:@DC>>FGGHHIG<B8FGECHGIGGGGGII>@@CDG=?EHC>@@CFDA(;ACCAD>BDC;CD@@C@_Mismatch_0_Sense_+_Library_PoolC
TCACATAATTAAACCCGTATTCATCCGACATTGATTATCATGATAAACTCTACCTTGTAATGTGTGTTTTACATTTTTAAATGTATATCAGATG
>Frequency_1_QualityScore_FFHHHHGJJIJJJIIGGIIJJJIGCHIJJJIJJJJJJJJIJJJJJGIJJJGIGHFHIJJJJJJJHHHGH?CDFEFFFEE>CECC>@BDCEEFFE_Mismatch_0_Sense_+_Library_PoolC
ACCCGTATTCATCCGACATTGATTATCATGATAAACTCTACCTTGTAATGTGTGTTTTACATTTTTAAATGTATATCAGATGGGTTTATATGTA
>Frequency_1_QualityScore_BDFHBFDGGFEGEIFIJGGGIIGGIJJIJJJJJGGHIGGIIGEGIIIGECCEIIIH_Mismatch_0_Sense_+_Library_PoolC
TCGAGGATCAGAGCTTTCACATAATTAAACCCGTATTCATCCGACATTGATTATCA
>Frequency_1_QualityScore_FFHHHHHJHIJJJJIEGHIJJJJJJJJJJIIIJJIIJJIJIGGIJIIDGIIIJJJHGHIGHJJJJJJIIIIHHIIIGGEHHHHFFFFFE_Mismatch_1_Sense_+_Library_PoolC
CTACCTTGTAATGTGTGTTTTACATTTTTAAATGTATATCAGATGGGTTTATATGTATAAATTTTAAATAAAGATGTGTTTTGGACTTA
>Frequency_1_QualityScore_DEDFDFHGGGHHIIBEFICDEHGGDHEGHIHIGIIGGIBFGGIGGHIGAFGIIIAED;CGIJG;DGGGCCA?7=596;@CDA@>B_Mismatch_0_Sense_+_Library_PoolC
TAACTTTCATTTAGCTTTCCGTTCAAATTTTATGGGAAAGATCGAGGATCAGAGCTTTCACATAATTAAACCCGTATTCATCCGA
>Frequency_1_QualityScore_FFHHHHHJIIJJJJJJJJJGJJJJJJJJJJJJJJJJJJJJJJJGHHIJGHHHHIIJIIJIJHHHHGEFFFCCFFFEEEDEED>?BDDDCDDDCF_Mismatch_0_Sense_+_Library_PoolC
CCGTATTCATCCGACATTGATTATCATGATAAACTCTACCTTGTAATGTGTGTTTTACATTTTTAAATGTATATCAGATGGGTTTATATGTATA
>Frequency_1_QualityScore_DDHFHDFIIGHIAEAFHIGG@AHII3??GEFHGFHIGHHIHE?DFEFD@FFEHIHGFGGGIEC_Mismatch_0_Sense_+_Library_PoolC
CATTTTTAAATGTATATCAGATGGGTTTATATGTATAAATTGTAAATAAAGATGTGTTTTGGA
>Frequency_1_QualityScore_D2A<CFDGIIBFDE<EFIIFHIH@EG@D??FB;*:DGFCFF?DGDGFFGGF@?F@B=BCBB@7@7=CEIBEEEFE_Mismatch_1_Sense_+_Library_PoolC
GTGTTTTACATTTTTAAATGTATATCAGATGGGTTTATATGTATAAATTGTAAATAAAGATGTGTTTTGGACCTA
>Frequency_1_QualityScore_FFHHHFHHHHIJJJJJJJJJJJJIJJIIJIJJJIIJJJJHIJJJJJJIJIJJJJJJIJJIIGIIIJJJGCFHJJJJHHHGH_Mismatch_0_Sense_+_Library_PoolC
TAATGTGTGTTTTACATTTTTAAATGTATATCAGATGGGTTTATATGTATAAATTGTAAATAAAGATGTGTTTTGGACTTA
>Frequency_1_QualityScore_DDHFAFHIIDIIFEGHGEGHIEIFGGG<FHGGIIIIIIIHI8?CDHHFHIGHEDHIIGHGGFHC8====@@=CFG=CGGHC@C;?C@B;@DEDC_Mismatch_1_Sense_+_Library_PoolC
ATATGTATACATTTAATATTCAATATGTATACACTTAATCGTTTGAGTAGGATTTAACTTTCATTTAGCTTTCCGTTCAAATTTTATGGGAAAT
>Frequency_1_QualityScore_AD2AFFHHEE?A<CHIIGIFICHCEEHIGGEHIIIIIGHGDIE>FHEABDGDBH=FGIGA=@AGHD@EFEHFEHFCE_Mismatch_0_Sense_+_Library_PoolC
AGTAGGATTTAACTTTCATTTAGCTTTCCGTTCAAATTTTATGGGAAAGATCGAGGATCAGAGCTTTCACATAATTA
>Frequency_1_QualityScore_FDHGFHHJII<FIHHIIIGIIIIIFHIJ>F?CHCBHIGIGHHIEHG>EGIJJII@HEHFHGHGGHGJJIIJ@AHIHHGHFF<?ADEDDDCDD@C_Mismatch_1_Sense_+_Library_PoolC
ATTCAATATGTATGCACTTAATCGTTTGAGTAGGATTTAACTTTCATTTAGCTTTCCGTTCAAATTTTATGGGAAAGATCGAGGATCAGAGCTT
>Frequency_1_QualityScore_FFHHHHHJJJJIJJIJJGJJJJJJJIJIIJJHIJJHIGHIIHIIJJIIJJJJJJJJJJIJJJJIJIIJJDHIJJJHHHEHFFFFFEEDCDDDDD_Mismatch_1_Sense_+_Library_PoolC
ATTTAATATTCAATATGTATACACGTAATCGTTTGAGTAGGATTTAACTTTCATTTAGCTTTCCGTTCAAATTTTATGGGAAAGATCGAGGATC
>Frequency_1_QualityScore_FFHHHHHJJJJJCAFHIJJJIIJJJJIHIJJJJJJJJJJJJJJIJJJJJJJJIJJIJJJJJJJJHHHHHEEDBECDEECDEEDEFEEDDDDEDE_Mismatch_2_Sense_+_Library_PoolC
ATCATAGCTTTCACATAATTAAACCCGTATTCATCCGACATTGATTATCATGATAAACTCTACCTTGTAATGTGTGTTTTACATTTTTAAATAT
>Frequency_1_QualityScore_FFHHHHHJJJJJJJJJJGIIHHJJJIJJJJJJJJJJJJIJJJJJHJJJJJJDHHIIJJJHIJIIJJJIHIJIHHIJJJJIEEAHHFFDD_Mismatch_0_Sense_+_Library_PoolC
AACTCTACCTTGTAATGTGTGTTTTACATTTTTAAATGTATATCAGATGGGTTTATATGTATAAATTGTAAATAAAGATGTGTTTTGGA
>Frequency_1_QualityScore_FFHGFHHIIIJJGHJJJJIIJJGH@GIJGIJIJJJJIJJJJJJJJJJJIIIJEHIIIGIIIGIJHEHIJEHHGHFFFCCEEDDCCCDDDDDCDD_Mismatch_1_Sense_+_Library_PoolC
TATGTATACACGTAATCGTTTGAGTAGGATTTAACTTTCATTTAGCTTTCCGTTCAAATTTTATGGGAAAGATCGAGGATCAGAGCTTTCACAT
>Frequency_1_QualityScore_AD>?DF>GGB:CEEFHEFHIA@HCD;9?=FHECGGHII@?F@FH<AF>D@CFEGG=@CCEGIIFBEEEED@;>>A_Mismatch_0_Sense_+_Library_PoolC
TTAGCTTTCCGTTCAAATTTTATGGGAAAGATCGAGGATCAGAGCTTTCACATAATTAAACCCGTATTCATCCGA
>Frequency_1_QualityScore_FFHHHHHJJIHIIHHHJJIJJJJJJJIJJJJIJJJJJJJGJJJJFHIIHJJJHIJJJJJJJIJJIGJJIGIIIDEDHIFHFFFEFF_Mismatch_0_Sense_+_Library_PoolC
CCTTGTAATGTGTGTTTTACATTTTTAAATGTATATCAGATGGGTTTATATGTATAAATTGTAAATAAAGATGTGTTTTGGACTTA
>Frequency_1_QualityScore_FFHHHHHJJJJJJJIJJJJJJJJJJHIHHHJJJJJJJJJJJIIJJJJJIIIJIIIIJJJFHHIIJJJJIFHHJIJJJIIHHHHHHHFFEDCEEE_Mismatch_0_Sense_+_Library_PoolC
TCATGATAAACTCTACCTTGTAATGTGTGTTTTACATTTTTAAATGTATATCAGATGGGTTTATATGTATAAATTGTAAATAAAGATGTGTTTT
>Frequency_1_QualityScore_EFFFHGGIJGHGIJGIAFEHGIGJJIJIJJGIJIGFHIIIIIIIFHGIBFFHIHHGFHI_Mismatch_0_Sense_+_Library_PoolC
TCTACCTTGTAATGTGTGTTTTACATTTTTAAATGTATATCAGATGGGTTTATATGTAT
>Frequency_1_QualityScore_FFHFDFFHJJFIJJGJJJIGIIHEHFDEGIEGHJJHHIIIIJIGBHHHIIIIDGIIGHHEGIIJFFGHIFEGIHEH_Mismatch_1_Sense_+_Library_PoolC
GTGTGTTTTACATTTTTAAATGTATATCAGATGGGTTTATATGTATAAATTGTAAATAAAGATGTGTTTTGGACTA
>Frequency_1_QualityScore_EDBHHHHHIIGIIIJHIJJIJJIHHIFHGHIJJIJJIIIGIIJIGGIGHHIIEHIGGIJIJIJJJJHFHHAECCDFCBEDCCDDDDDDCDCB<8_Mismatch_1_Sense_+_Library_PoolC
GTAGGATTTAACTTTCATTTAGCTTTCCGTTCAAATTTTATGGGAAAGATCGAGGATCAGAGCTTTCACATAATTAAACCCGTATTCATCCGAA
>Frequency_1_QualityScore_FFHHHFFIJJJJJJJIJJJJIIJIJJJJJJJJJJJJJIJJJJJJJHJJJJIHFHHIJJIJJJJJJJJJJGHHIJJHHAHHHFFFBEDDEEEEDF_Mismatch_2_Sense_+_Library_PoolC
CCCCGTATTCATCTGACATTGATTATCATGATAAACTCTACCTTGTAATGTGTGTTTTACATTTTTAAATGTATATCAGATGGGTTTATATGTA
>Frequency_1_QualityScore_FFGHHHFGGHIJJJJIJIJJJIIIIJJJJIIJJIIIDIGIBGDHJCHGIIIJJIJJIIJGGI=BHFFFFDDCD_Mismatch_0_Sense_+_Library_PoolC
AGCTTTCCGTTCAAATTTTATGGGAAAGATCGAGGATCAGAGCTTTCACATAATTAAACCCGTATTCATCCGA
>Frequency_1_QualityScore_FFHHGHFGFEFGIGGIJJIIGHJJIIIEHIJIFHIIJJJJJJJ_Mismatch_0_Sense_+_Library_PoolC
CGAGGATCAGAGCTTTCACATAATTAAACCCGTATTCATCCGA
>Frequency_1_QualityScore_FFHHHHHJJIJJJJJJIIJJJJJJIJJJIJJJJJJJJHIJGIIIIIJJJJIIJIJJJJIIJHIIIIIJJGGIHHHHADBFFFFEDEDFFEDEDC_Mismatch_0_Sense_+_Library_PoolC
TCATCCGACATTGATTATCATGATAAACTCTACCTTGTAATGTGTGTTTTACATTTTTAAATGTATATCAGATGGGTTTATATGTATAAATTGT
>Frequency_1_QualityScore_DDHHFDHGBH7<AFHBHEIC<FECGG<GH<EHFFCHH9?BFEIGEHGGG:BF3?F;8CD@DG<D><CHHEEEDE3@>CAC<ACCDD_Mismatch_0_Sense_+_Library_PoolC
AATCGTTTGAGTAGGATTTAACTTTCATTTAGCTTTCCGTTCAAATTTTATGGGAAAGATCGAGGATCAGAGCTTTCACATAATTA
>Frequency_1_QualityScore_FFHHHHHJJJJJJJJJJJGIIHIJJJJJJJJJJDFGIJIJJJJJJJJJJJIJJJJJJJIHHFFFEFFEEEEEEEDEDDDDDDDDDDDDCDDDDE_Mismatch_0_Sense_+_Library_PoolC
ATTTTATGGGAAAGATCGAGGATCAGAGCTTTCACATAATTAAACCCGTATTCATCCGACATTGATTATCATGATAAACTCTACCTTGTAATGT
>Frequency_1_QualityScore_FFHHFGGIJIJJIIHIIGHFGEHEG@GFFFHDEHIIHIJJJJIIIJHGHCICHII@FHJGEHIIIJJHHFEHEFFFEDDDDDDDDD>@CDCDDC_Mismatch_1_Sense_+_Library_PoolC
CAATATGTATACACGTAATCGTTTGAGTAGGATTTAACTTTCATTTAGCTTTCCGTTCAAATTTTATGGGAAAGATCGAGGATCAGAGCTTTCA
>Frequency_1_QualityScore_FFHGHGHIJJFEHIJJHJIJJJJJJIIJIIIJHIJJJGIJIJJJBBFHIEHIGGGIIJJHGFHHHHHFFFDDDCDEEEADCDDDDDECDDCDDD_Mismatch_1_Sense_+_Library_PoolC
TTTCCGTTCAAATTTTATGGGAAAGATCGAGGATCAGAGCTTTCACATAATTAAACCCGTATTCATCCGACATTCATTATCATGATAAACTCTA
>Frequency_1_QualityScore_FDFHHHHJIJJJIJHHHEHGG9CDGEGIIIJIJJJJJIJIICGIJJJJJEHJJJJJJJJJJIHFHGHFFFFFDDDBDDDDCCDDDDDDDDCDDD_Mismatch_0_Sense_+_Library_PoolC
GTATACACTTAATCGTTTGAGTAGGATTTAACTTTCATTTAGCTTTCCGTTCAAATTTTATGGGAAAGATCGAGGATCAGAGCTTTCACATAAT
>Frequency_1_QualityScore_FFHHHHHJHJJIJJJJJJJIJJIJIJJJIJIJIGIJIJJJIJJJJIIJJIIJJIBFHJJEIIIJJIJHHEHGHHFFFFDFFEDDDBDDDEEDED_Mismatch_1_Sense_+_Library_PoolC
TGAGTAGGATTTAACTTTCATTTAGCTTTCCGTTCAAATTTTATGGGAAAGATCGAGGATCATAGCTTTCACATAATTAAACCCGTATTCATCC
>Frequency_1_QualityScore_FFHHHHHJJJJJJJIJJJJIIHHFHIJJJJJJJJJJIIIIIJJIJJIJJJJJJDHIIJJJJG_Mismatch_1_Sense_+_Library_PoolT
TAAACTCTACCTTGTAATGTGTGTTTTACATTTTTAAATATATATCAGATGGGTTTATACGA
>Frequency_3_QualityScore_EFCDFGHJJJJJJJJJJIJJJJJJJJJIJJJJJJJJJJJJJJJJJIJJIJJJJJIIIHIIIHDGDFAFGADDEFEFEEDEEDDEDEEFEDEEED_Mismatch_0_Sense_+_Library_PoolC
TCACATAATTAAACCCGTATTCATCCGACATTGATTATCATGATAAACTCTACCTTGTAATGTGTGTTTTACATTTTTAAATATATATGATATG
>Frequency_3_QualityScore_FFHHHHHJJJJJIJJJJJIIJJJJJJJJJIIJJJJJIIIIIHHGHFHJJJIIJJJJIIJIIHIIHIIIHGHGGGGCEEEEEEFCD_Mismatch_0_Sense_+_Library_PoolC
CATCCGACATTGATTATCATGATAAACTCTACCTTGTAATGTGTGTTTTACATTTTTAAATATATATGATATGGGTTTATATGTA
>Frequency_2_QualityScore_EFHHGGHJIGIIIJIGIIIIJIIIIIJIIIJJJJJJJIIHIIIJHIEHCGIJIIJJIJJJJJJIIJIIIGHIIHGGHHCDFFEEEEDE_Mismatch_0_Sense_+_Library_PoolC
ATTCATCCGACATTGATTATCATGATAAACTCTACCTTGTAATGTGTGTTTTACATTTTTAAATATATATGATATGGGTTTATATGTA
>Frequency_2_QualityScore_FFGEHHHIIJIIIIHIJJIIIFIIIJIGGHIIGIGIGGGIIIJIIIJJIIJHIIJJIIIHIIIJHIEGGFHHIIIC_Mismatch_0_Sense_+_Library_PoolC
TTGATTATCATGATAAACTCTACCTTGTAATGTGTGTTTTACATTTTTAAATATATATGATATGGGTTTATATGCA
>Frequency_2_QualityScore_FFHHGHHJJJJIJIJJJIJIIHIJJIJJJJJJJJJHIIIJFHEGEIIJJJJJJIJJJJJIJIIIIIIEIEGIGG?CEEEEEECEEEEEEEDDED_Mismatch_0_Sense_+_Library_PoolC
ATCCGACATTGATTATCATGATAAACTCTACCTTGTAATGTGTGTTTTACATTTTTAAATATATATGATATGGGTTTATATGTATAAATTGTAA
>Frequency_2_QualityScore_FFGGGHHHIGIHIIIIGGDEHGEHGIIIIIIIGIEIGHIIIIIGIIIIGIDE?GIIIGGIGFIIIGGEHEFGEGGGEEFDCC;AACDEEDDECC_Mismatch_0_Sense_+_Library_PoolC
CCGTATTCATCCGACATTGATTATCATGATAAACTCTACCTTGTAATGTGTGTTTTACATTTTTAAATATATATGATATGGGTTTATATGTAGA
>Frequency_2_QualityScore_ECFEHFHIEEGIIIIIHHIHGGHEGFIGHGIGIHEGFGGEFIGGGEGGHGDDCHDGBGGIGDGGGEEC:=A?FIIHGG_Mismatch_0_Sense_+_Library_PoolC
CATTGATTATCATGATAAACTCTACCTTGTAATGTGTGTTTTACATTTTTAAATATATATGATATGGGTTTATATGTA
>Frequency_1_QualityScore_FFHFHHHJJJJJJJJJJJJJJJJJJJFIJJJGIEHIJJJJIJJJJJJJIIJIJIIJJJJIJIIJJDGHIDGHHGD_Mismatch_1_Sense_+_Library_PoolC
TGATTATCATGATAAACTCTACCTTGTAATGTGTTTTTTACATTTTTAAATATATATGATATGGGTTTATATGCA
>Frequency_1_QualityScore_FDFHHHHJJJJIIJGIIIJGIJIGGIIJJIJJJGHJJJHIIHHIJJJHIHIJJJJJGIIJJJCHJIIIIEHH?CEEFEFFF_Mismatch_0_Sense_+_Library_PoolC
CCGACATTGATTATCATGATAAACTCTACCTTGTAATGTGTGTTTTACATTTTTAAATATATATGATATGGGTTTATATAT
>Frequency_1_QualityScore_BEHDHDDGGGBGBDHGGIGEGEIJGHFGGIIFHGGAGIIDGGII?F@BBFHEFDCBGGGGIJGDHG=CCCA>GEHF>C?BDFEEDD@C>_Mismatch_0_Sense_+_Library_PoolC
ATTCATCCGACATTGATTATCATGATAAACTCTACCTTGTAATGTGTGTTTTACATTTTTAAATATATATGATATGGGTTTATATGTAA
>Frequency_1_QualityScore_DDFHHHHJJIJJJIJIIJJJGIJIJHGGGGIJGGIJIJJIJIIJIIJJJJJJJIJCDEGGGGDEEEEHFDFFCDEEACEEDDDDFEEDEDECDD_Mismatch_0_Sense_+_Library_PoolC
ACATAATTAAACCCGTATTCATCCGACATTGATTATCATGATAAACTCTACCTTGTAATGTGTGTTTTACATTTTTAAATATATATGATATGGG
>Frequency_1_QualityScore_FFHGHHHJJJJJJJJJJJJJJIJIIJJJJJJJJJJJJJJJJIIIJJJIIHHHIJJJJJIIJJJJIJJJJHHGHHHHHFFFFBDDEEEFEFE_Mismatch_0_Sense_+_Library_PoolC
CGTATTCATCCGACATTGATTATCATGATAAACTCTACCTTGTAATGTGTGTTTTACATTTTTAAATATATATGATATGGGTTTATATGTA
>Frequency_1_QualityScore_FFHHHHHJJIJJJGIJHJJJJJJJJJJJFDHIJIJJJJJJJIJJJJJIJJJJJJJIJJJEHIGIIHHHHHFGFFFFFFECEEECEDDDDECCCC_Mismatch_1_Sense_+_Library_PoolC
ATGGGAAAGATCGAGGATCAGAGCTTTCACATAATTAAACCCTTATTCATCCAACATTGATTATCATCATGATAAACTCTACCTTGTAATGTGT
>Frequency_1_QualityScore_FFHHGHHJJIEHHIJJJIIJJJIJJJJHJJJIJIJIIJIGGFGIJJJIIJJJIHIJJJJJJJJJJIIJIHIEEH=DHHHFHHHFFFFFEEEEEE_Mismatch_0_Sense_+_Library_PoolC
ATCAGATGGGTTTATATGTATAAATTGTAAATAAAGATGTGTTTTGGACTTAGTATCTTTTAAAGATGATAGAGTGGTCAATTTTGATATCATT
>Frequency_1_QualityScore_FDHHHHHJJJJJJJJJIJJJJJJJJIIJIJJJIIJJJJJJJJJIJJIJIJJJJIJJIJIIIHIGIHIJHCHHHHHFFFFFFEEDEEEEEEEFDC_Mismatch_2_Sense_+_Library_PoolC
CACATAATTAAACCCTTATTCATCCAACATTGATTATCATGATAAACTCTACCTTGTAATGTGTGTTTTACATTTTTAAATATATATGATATGG
>Frequency_1_QualityScore_FFHHHHHJJJJJJJJJJJJJJJJJJJJJJJJJJJJHIJJJFIGGHIJJIJJJJJJJJJJJJJJJIIJIJJHIHHCHFFFFFFE_Mismatch_0_Sense_+_Library_PoolC
ATCCGACATTGATTATCATGATAAACTCTACCTTGTAATGTGTGTTTTACATTTTTAAATATATATGATATGGGTTTATATGA
>Frequency_1_QualityScore_D@@FDHH@BDHGCE?C1?;?9C<49)??D8**9*0?8=FC8C<CFHGA=CGE>@==?CHEE?A;@??@C>CCECDCCBCCEEDDDEEDEACDA>_Mismatch_0_Sense_+_Library_PoolC
CACATAATTAAACCCGTATTCATCCGACATTGATTATCATGATAAACTCTACCTTGTAATGTGTGTTTTACATTTTTAAATATATATGATATGG
>Frequency_1_QualityScore_FFHDDFHJIJJJJJJJJJIJJJJJJJIJIJJJJJJIJJJJJJJIJJJJJJIJJJJJJJGHHHIGHEHHHEHFFFFFFFED@CCEFEDDFECDDD_Mismatch_0_Sense_+_Library_PoolC
TTCACATAATTAAACCCGTATTCATCCGACATTGATTATCATGATAAACTCTACCTTGTAATGTGTGTTTTACATTTTTAAATATATATGATAT
>Frequency_1_QualityScore_ADFFFFBFE?ABH4AH<:F4<33AFF9C?ECFCDGEFEFEEGIB<?D?FDFGEGIFGGDACF8=BFFF>@FFFCEEE>@E;CCC:=??>@>;;7_Mismatch_0_Sense_+_Library_PoolC
TGATTATCATGATAAACTCTACCTTGTAATGTGTGTTTTACATTTTTAAATATATATGATATTGGTTTATATGTATAAATTGTAAATAAAGGTG
>Frequency_1_QualityScore_FFGHHHHJJIBGGIJJHIIJJIIJJJJJJJJIJIJJJIIJIGIJJFHHIHGIIIJIJJJIHFAEHHFDEFEFFEEFEEECBDDDEFECC_Mismatch_0_Sense_+_Library_PoolC
TATTCATCCGACATTGATTATCATGATAAACTCTACCTTGTAATGTGTGTTTTACATTTTTAAATATATATGATATGGGTTTATATGTA
>Frequency_1_QualityScore_FFHHHHHIJJJJJJJJJJJJJJJJJJJJJJJJJJJJJJJJJJIIJIIGIGHGIJJJIJJJJJJJIJIJIGHFHHGGGFFFFDDDEEEFEDEEFD_Mismatch_0_Sense_+_Library_PoolC
CGTATTCATCCGACATTGATTATCATGATAAACTCTACCTTGTAATGTGTGTTTTACATTTTTAAATATATATGATATGGGTTTATATGTATAA
>Frequency_1_QualityScore_ADHHGFDHIGGIIIIGIIIII9BHEHGIHIIIIFGHGHGGIIFGHIIGGIIIGIIIIGIIIIIIGGIFHFCAEHIDHG_Mismatch_0_Sense_+_Library_PoolC
ATTGATTATCATGATAAACTCTACCTTGTAATGTGTGTTTTACATTTTTAAATATATATGATATGGGTTTATATGTAT
>Frequency_1_QualityScore_FFHHGHHEGIIIIJFCEHGHIJJJJJDFHHIJJGJIIIFHIIJJJJJIJIIIJJIIIFGIIJIJHHHHHEHFFFFDCCEEECCCADEDC>@BAA_Mismatch_1_Sense_+_Library_PoolC
GGGAAAGATCGAGGATCAGAGCTTTCACATAATTAAACCCTTATTCATCCAACATTGATTATCATCATGATAAACTCTACCTTGTAATGTGTGT
>Frequency_1_QualityScore_FFGHDCFGHAHIIJJJJJJ@EHIJIIGHIIDHHJGGGJJIIGIJJIJGGHHIIIEHIJJJJGHIIIHHHFFFFFFECCEDDCCACDDDDDEE@D_Mismatch_0_Sense_+_Library_PoolC
TTTCACATAATTAAACCCGTATTCATCCGACATTGATTATCATGATAAACTCTACCTTGTAATGTGTGTTTTACATTTTTAAATATATATGATA
>Frequency_1_QualityScore_FFHHHHHJJJJJIJJJIIJJIEHIIIIJJJIJIJJJJIIIIJIIIIIJJIHIIJJJJJIJJIIHHHHEE?BEEFFEEEEDEEDD@DDFEEEEDE_Mismatch_2_Sense_+_Library_PoolC
TCTTTCCCATAATTAAACCCGTATTCATCCGACATTGATTATCATGATAAACTCTACCTTGAAATGTGTGTTTTACATTTTTAAATATATATGA
>Frequency_1_QualityScore_FFHFHBHIIEIJIJIGHIJJJJJIJJJJIJIJIJJJJFGGCIIGHIDGFGGIJGIJIIIJJIJGEHECC@GDEFGFHH;BDCEDFEEEE@CCDE_Mismatch_0_Sense_+_Library_PoolC
ATTCATCCGACATTGATTATCATGATAAACTCTACCTTGTAATGTGTGTTTTACATTTTTAAATATATATGATATGGGTTTATATGTATAAATT
>Frequency_1_QualityScore_FFHHHHHIJJJIEHIJJIJJJJJIJJJIGGHIJJIJJJJJJJJJJIJJJIIIHIIJIEFCEEHHHHHHHHHFFFEFEEEDEDEEDDDDDDDCDD_Mismatch_0_Sense_+_Library_PoolC
TAATTAAACCCGTATTCATCCGACATTGATTATCATGATAAACTCTACCTTGTAATGTGTGTTTTACATTTTTAAATATATATGATATGGGTTT
>Frequency_1_QualityScore_FFHHHHHJIIJFJIIGHIJHFHHHJJIIHIIIJJJHJJJGHJDHHIJIJJIJIJ@CFFHIHGIA@775AEFHFFFFFFEDEDDCCDCCECCCCC_Mismatch_0_Sense_+_Library_PoolC
TTCATTTAGCTTTCCGTTCAAATTTTATGGGAAAGATCGAGGATCAGAGCTTTCACATAATTAAACCCTTATTCATCCAACATTGATTATCATC
>Frequency_1_QualityScore_FFHHHHHJJJJJJIJJJJIJJJJGIJJJJJJJJJJJJJJJJIJJJJJJJJJJJHIJJJJJIIHHHHHFDCFFFFDEEEEEEEFEFDEEEDDDAB_Mismatch_0_Sense_+_Library_PoolC
ATAATTAAACCCGTATTCATCCGACATTGATTATCATGATAAACTCTACCTTGTAATGTGTGTTTTACATTTTTAAATATATATGATATGGGTT
>Frequency_1_QualityScore_FFHGFHFHIJIIIJJIJIIJIIIIIIGIIHFAFIIIIHHIJIJIJJJIJJJGGJGIIGIGIDGHHH@???BCDCEDE@@@CEEEDDCCDDEACC_Mismatch_1_Sense_+_Library_PoolC
CATTGATTATCATGATAAACTCTACCTTGAAATGTGTGTTTTACATTTTTAAATATATATGATATGGGTTTATATGTATAAATTGTAAATAAAG
>Frequency_1_QualityScore_FFHHHHHJIJJJGIEHHIJIIIJJIJFIJJJJJJJJJJIIIIJIIGIHJJJIJJJIJJJJIGIIIIHFHEHHDFDEFBDCEEEEFEEDDEEEED_Mismatch_0_Sense_+_Library_PoolC
TTCATCCGACATTGATTATCATGATAAACTCTACCTTGTAATGTGTGTTTTACATTTTTAAATATATATGATATGGGTTTATATGTATAAATTG
>Frequency_1_QualityScore_FFHHHHHJIJJJIJJJJJJIJJJJJJJIIIJJGJGHFHJJJJJIJJJJIJJJJJJJIIJHIIHJJIGHJJHIIJIJ_Mismatch_0_Sense_+_Library_PoolC
TTGATTATCATGATAAACTCTACCTTGTAATGTGTGTTTTACATTTTTAAATATATATGATATGGGTTTATATGTA
>Frequency_1_QualityScore_FFFDHDFHBFAEDEIGIGIABBC<C@GGEGCHFDGGEGIJJGDGFBFFGGG@FBBFCHEGIJICHGGHFECEH>BE@@CDDD@6??>AC@@>@>_Mismatch_0_Sense_+_Library_PoolC
CCCGTATTCATCCGACATTGATTATCATGATAAACTCTACCTTGTAATGTGTGTTTTACATTTTTAAATATATATGATATGGGTTTATATATAA
>Frequency_1_QualityScore_FFHHHHHJJJJJJJHIJJJJJJJJIJJJJJJJJJJJJJJJJJJJJJJJIJIIJJJJIIIDHHHHFHHHHHFFFFFFEEEEEEFFEECDDDDDD>_Mismatch_0_Sense_+_Library_PoolC
CATAATTAAACCCGTATTCATCCGACATTGATTATCATGATAAACTCTACCTTGTAATGTGTGTTTTACATTTTTAAATATATATGATATGGGT
>Frequency_1_QualityScore_FFHHHGHJJJJJJJJJJJIIJHJJIJJJIIJJJDFGIJJJJJJJJJJJJJJJJJJJJJGIJJJJIJJHHHHHHHFFFDFEEEDEEEEDDCDCDE_Mismatch_1_Sense_+_Library_PoolC
ATTTTATGGGAAAGATCGAGGATCAGAGCTTTCACATAATTAAACCCTTATTCATCCAACATTGATTATCATCATGATAAACTCTACCTTGTAA
>Frequency_1_QualityScore_AAFFAFDF+,A4C49BHABCEEDG9G<??DDF??B9BGGFFGIDDF8?F<=BFDG4@FIG@48CEEEECDCCABBB:A@??@_Mismatch_0_Sense_+_Library_PoolC
CGACATTGATTATCATGATAAACTCTACCTTGTAATGTGTGTTTTACATTTTTAAATATATATGATATGGGTTTATATGTAA
