# Supplementary material for: Differential Gene Expression Reveals Candidate Genes for Drought Stress Response in Abies alba (Pinaceae)
Source: PLoS One. 2015 Apr 29;10(4):e0124564. doi: 10.1371/journal.pone.0124564 (PMC4414588; doi:10.1371/journal.pone.0124564)
Supplement: S3 File — (GZ) [file pone.0124564.s003.gz › comp20084_c0_seq2.fa]

>comp20084_c0_seq2 len=461 path=[331:0-11 895:12-19 903:20-47 380:48-48 381:49-49 382:50-72 405:73-80 413:81-98 431:99-119 452:120-143 476:144-199 532:200-262 595:263-460]
TTGGTGTAGACCCAGGAAGCAACCTTAGCTGTTAACAATAATTAGGTGGCGCCTCTTGATCTCATCAAAATAGTTCATATTTCAAAATAACCAATAAAGTGATCGAGGCTATAGTAATAATTACCAGAGCAGAGCAGAGCAGTATTCGGAACAAAATTCTGCCCCTAATAAAATAAAACAACAAATTTCGCATAGAGAATTTTCTTTTTTCAACACTCTTATGGTTAGGATTTCAACTTTCTCGTTCAAAATATCCAACAGGGTTTCCACTCTCTTGAAAACATCTAATAAAAAATCCAAGAAACTTAAACGCTTCGACTCCAAAAAATTACATTGGTGATTAAATTGAATGCGTCAAACGGTCGTCATATTTGAACGTGAATAGATCATTCTATTGGTGACCATCAAATTCAAAGAAACCGACAACTCTTGTTGTTCACATACATAAAAAAAATATATAA

>Frequency_9_QualityScore_EFGGFGGGHIGIHHHIIHHHHHIGHGHIIHGHIIIGHHHGIHGHHHDEGHGEHECGHIIHIFGGHHHGHGFFFEDFFDCDDDDDABBCC@ACDD_Mismatch_0_Sense_+_Library_PoolT
TCTTGATCTCATCAAAATAGTTCATATTTCAAAATAACCAATAAAGTGATCGAGGCTATAGTAATAATTACCAGAGCAGAGCAGAGCAGTATTC
>Frequency_8_QualityScore_FFHHHHHIIIIJIIJJJIJJJJHJJJJIIIJJJJEGIIIIIIIIHIIIJHHIJIJJIIJIIIIIHIIHHEFGGFEEFBCEEECCCCCDDDCDCC_Mismatch_0_Sense_+_Library_PoolT
CAAAATAGTTCATATTTCAAAATAACCAATAAAGTGATCGAGGCTATAGTAATAATTACCAGAGCAGAGCAGAGCAGTATTCGGAACAAAATTC
>Frequency_7_QualityScore_FFHHHHHJJJJJJJJJJJJJJJJJJJJJJJJJJJEHIIJJIJJJJIIJJJJJJJJIJIIIIFGHHGGGGFGFFEEEEEEEDCDDDDDCCDFEBA_Mismatch_0_Sense_+_Library_PoolT
CAGGAAGCAACCTTAGCTGTTAACAATAATTAGGTGGCGCCTCTTGATCTCATCAAAATAGTTCATATTTCAAAATAACCAATAAAGTGATCGA
>Frequency_7_QualityScore_EEFHGGGIGIIFGGFGFIIIHIIHIHIIIIHIHIIHGCFGIIGFFCGGGGIGCFGHHHHIIIIHHHIIGEFGFFEEEEEDBCEDDCCAC_Mismatch_0_Sense_+_Library_PoolT
CATCAAAATAGTTCATATTTCAAAATAACCAATAAAGTGATCGAGGCTATAGTAATAATTACCAGAGCAGAGCAGAGCAGTATTCGGAA
>Frequency_7_QualityScore_FEHGHHGIHIIIHHIHIJIHHGGGHIIIHIJIJIIHIIIIIJJIJIHIIFGHIIGGHHHHHHHHGGGGGEFFFFEFDDDEDDCCDCDCCCCDBC_Mismatch_0_Sense_+_Library_PoolT
GCCTCTTGATCTCATCAAAATAGTTCATATTTCAAAATAACCAATAAAGTGATCGAGGCTATAGTAATAATTACCAGAGCAGAGCAGAGCAGTA
>Frequency_6_QualityScore_EEGGHHGIIJIIJIIIIDFGHHIIIIIJHIIHIIIJIIJHHIJIEGHGGGIHGGHHGIIHHIIIEFHHGCACFGGDCCBCCCDDECDEEEDEEE_Mismatch_0_Sense_+_Library_PoolT
TGTTAACAATAATTAGGTGGCGCCTCTTGATCTCATCAAAATAGTTCATATTTCAAAATAACCAATAAAGTGATCGAGGCTATAGTAATAATTA
>Frequency_5_QualityScore_DEFHFDGHIHHIHHIIIHHHEHH?AFECFHIHFHIIIGIIIIIIHIGHHIEHHFHFHGHHHGHFFFGGGFFEDEDCCDDDEBA?>@=ACDECCD_Mismatch_0_Sense_+_Library_PoolT
CTTAGCTGTTAACAATAATTAGGTGGCGCCTCTTGATCTCATCAAAATAGTTCATATTTCAAAATAACCAATAAAGTGATCGAGGCTATAGTAA
>Frequency_5_QualityScore_FCGGFGEHIIHGHFGEECGFFGIIIGGHIIIHHHFIIIEGGAEEGFFEEHHHGGHHEGHHHIHGGGFFHEEEEFECDDEDCCDCABDCCCCCBB_Mismatch_0_Sense_+_Library_PoolT
ATCTCATCAAAATAGTTCATATTTCAAAATAACCAATAAAGTGATCGAGGCTATAGTAATAATTACCAGAGCAGAGCAGAGCAGTATTCGGAAC
>Frequency_5_QualityScore_FFHHHHHJGHIIHGIJHIIJIJIIJJJJJJJIIJJJJJGHIJIJJIIIIIIIIFGIJJJJJJJIHIIIIGGGGFFFEEEDD@ADDED@BC_Mismatch_0_Sense_+_Library_PoolT
TCATCAAAATAGTTCATATTTCAAAATAACCAATAAAGTGATCGAGGCTATAGTAATAATTACCAGAGCAGAGCAGAGCAGTATTCGGAA
>Frequency_5_QualityScore_FFHHHGHIJJJJJJJJJJJJJJIIJIJJFGIJJIJJJIHIIIIHHIJIJJJIJIJJIIIIIIJIJJGGHGFCDFEFFEDDDDDDCDDDDDDDDD_Mismatch_0_Sense_+_Library_PoolT
AGTTCATATTTCAAAATAACCAATAAAGTGATCGAGGCTATAGTAATAATTACCAGAGCAGAGCAGAGCAGTATTCGGAACAAAATTCTGCCCC
>Frequency_5_QualityScore_FFHHHGHJJJJJJJJJJJIJJIJJJJIJJJJIIJJJJIJJIIJIIIJHHIJJHGIJJJIJJJIIJJJIIGHIHHGGGFFFEDDEECDDDD@BDE_Mismatch_0_Sense_+_Library_PoolT
CTCTTGATCTCATCAAAATAGTTCATATTTCAAAATAACCAATAAAGTGATCGAGGCTATAGTAATAATTACCAGAGCAGAGCAGAGCAGTATT
>Frequency_1_QualityScore_@@<B?BB<<AFHDHADCE@?F?CG@GCFBGB?G?<DHFB<9??DHDD*?D>FH=;A@C;D;=CCAEHEEC@C>C>>=@C;C;>CC<<?:<AC>@_Mismatch_0_Sense_+_Library_PoolC
CTCTTGATCTCATCAAAATAGTTCATATTTCAAAATAACCAATAAAGTGATCGAGGCTATAGTAATAATTACCAGAGCAGAGCAGAGCAGTATT
>Frequency_4_QualityScore_EFHHHHHIJIIIHIIAEHIGIIIIIIIFIIIIIIJJGHIIIIGIIJJIIIIIGHIIHIIIIHHGHGEGE@DDFF@CDCCCDDEBDDEFDBDEDD_Mismatch_0_Sense_+_Library_PoolT
TTAACAATAATTAGGTGGCGCCTCTTGATCTCATCAAAATAGTTCATATTTCAAAATAACCAATAAAGTGATCGAGGCTATAGTAATAATTACC
>Frequency_4_QualityScore_EEGGGHGHIIJHIIIIIIIIIIIJJGIJIIJICGHIIIIGGIIIIHHGHIIIJJJIIGHIHIIIHGIGIEFFFEEADEEEDDCCCBDCCDCDEC_Mismatch_0_Sense_+_Library_PoolT
AAATAGTTCATATTTCAAAATAACCAATAAAGTGATCGAGGCTATAGTAATAATTACCAGAGCAGAGCAGAGCAGTATTCGGAACAAAATTCTG
>Frequency_4_QualityScore_EEHGGGGFGHGHIIIGIIIGHFHHIIIGGBCCGHGHHEHGGIIJIJECEEGFIGIFHFHIIIGIFHGGFEFEEECCDEEDCBCBBB=ABACCCC_Mismatch_0_Sense_+_Library_PoolT
AATAGTTCATATTTCAAAATAACCAATAAAGTGATCGAGGCTATAGTAATAATTACCAGAGCAGAGCAGAGCAGTATTCGGAACAAAATTCTGC
>Frequency_4_QualityScore_EFHHGHHJJJIJIIIIJJJJIIIJJJJJJJJGIIIIIIGEHIIJIIGIIIIIIJFGIIIJIJJIHIIHGEHGFFFFEEEEEDCCEEEDCCCCCC_Mismatch_0_Sense_+_Library_PoolT
CTCATCAAAATAGTTCATATTTCAAAATAACCAATAAAGTGATCGAGGCTATAGTAATAATTACCAGAGCAGAGCAGAGCAGTATTCGGAACAA
>Frequency_4_QualityScore_FFEGHHHJJJJJJJJJJJJJJJJJJIIJJJJJEHIJJJJJJJJJIIJJJJJJJIIJJIIHGIIIGGGGGGGFFEEEEEEDEDDCDCDDEEBCCC_Mismatch_0_Sense_+_Library_PoolT
GGAAGCAACCTTAGCTGTTAACAATAATTAGGTGGCGCCTCTTGATCTCATCAAAATAGTTCATATTTCAAAATAACCAATAAAGTGATCGAGG
>Frequency_4_QualityScore_EEGGHGHIJJJJJJJJIIIIIIIIIHIIIIIJIJIIIIHGIIHIIIIGHGFIEHIIIGGIGHFIIIJIIGEGGGGEFFEECCDEDBCCEECCAC_Mismatch_0_Sense_+_Library_PoolT
GATCTCATCAAAATAGTTCATATTTCAAAATAACCAATAAAGTGATCGAGGCTATAGTAATAATTACCAGAGCAGAGCAGAGCAGTATTCGGAA
>Frequency_4_QualityScore_EEGHHGGJIJIIJIIIJJIJJIIIJJJIIAEGIIIJIIIJJJIJJIEIIIHHIJIJHHIIGHIGIIIGFEFGGFFDDEEADDABCDEBCBCCDC_Mismatch_0_Sense_+_Library_PoolT
AGCAACCTTAGCTGTTAACAATAATTAGGTGGCGCCTCTTGATCTCATCAAAATAGTTCATATTTCAAAATAACCAATAAAGTGATCGAGGCTA
>Frequency_3_QualityScore_E>DFEFFHIFHIGGGFHHEEFFFHGHGHEGDEEIHHGHHFEFGEGDGGHFEC@E:BGFFECFBDEBBBDC@BBCDDDDDDDCCBBCDA@ABB?A_Mismatch_0_Sense_+_Library_PoolT
GTGGCGCCTCTTGATCTCATCAAAATAGTTCATATTTCAAAATAACCAATAAAGTGATCGAGGCTATAGTAATAATTACCAGAGCAGAGCAGAG
>Frequency_3_QualityScore_FFHHHHHIIIIHHJIIIGHIIIJIIIJHIIAFGGHHIIIJIJIJJIIJJJJIJJJIJFHIIHIIIJIDGGGFGFEEECDDEEDBCDEEBB?BCC_Mismatch_0_Sense_+_Library_PoolT
AAGCAACCTTAGCTGTTAACAATAATTAGGTGGCGCCTCTTGATCTCATCAAAATAGTTCATATTTCAAAATAACCAATAAAGTGATCGAGGCT
>Frequency_3_QualityScore_FFHHHHHJJJJJJJJJJJJJIJJJJJJJJJJJJEHIIJJJJIJJJIJJJJJJJJJIJJJJFHIHHFHHHGGFFFEFFEEEDEDDCDBCDEEDCD_Mismatch_0_Sense_+_Library_PoolT
AGGAAGCAACCTTAGCTGTTAACAATAATTAGGTGGCGCCTCTTGATCTCATCAAAATAGTTCATATTTCAAAATAACCAATAAAGTGATCGAG
>Frequency_3_QualityScore_EFHGGHHJHIGHHHIIIJIHIIIHHIIJIIIIHIIIAEHHHGHHGHIHIIIFGHIIIIIIIIJIGHIIHFHGGEFEEEEBCEEDAB@@_Mismatch_0_Sense_+_Library_PoolT
ATCAAAATAGTTCATATTTCAAAATAACCAATAAAGTGATCGAGGCTATAGTAATAATTACCAGAGCAGAGCAGAGCAGTATTCGGAA
>Frequency_3_QualityScore_DDFGEFFEGGIFIEIHGHGI@FEHHJIGGGHHEFHFHIBFGHEEHIIDCEIHIHGHFEDGIIIGIIGFFAEDD=ABDE?@<@AACBB>ACDCEA_Mismatch_0_Sense_+_Library_PoolT
AGCTGTTAACAATAATTAGGTGGCGCCTCTTGATCTCATCAAAATAGTTCATATTTCAAAATAACCAATAAAGTGATCGAGGCTATAGTAATAA
>Frequency_3_QualityScore_FFHHHHGJIJJJJJJJJJJJJJJJIIIJJIJJJJJJJJJIJJJIJJJJJJGHIJJJHJJJJGIHHGHGGFGFFFFFEEEDEDDDDDDDDDDDDC_Mismatch_0_Sense_+_Library_PoolT
CGCCTCTTGATCTCATCAAAATAGTTCATATTTCAAAATAACCAATAAAGTGATCGAGGCTATAGTAATAATTACCAGAGCAGAGCAGAGCAGT
>Frequency_3_QualityScore_FFHHHGHJJJJJIJIJJJIIIJJJCGHIIIJJJJIIIIJJJJJJIJJJJIIEGIJJHJIHIGGGHHHGGEEFFEEEECEDEEDBCCDDCDDEDE_Mismatch_0_Sense_+_Library_PoolT
CCTTAGCTGTTAACAATAATTAGGTGGCGCCTCTTGATCTCATCAAAATAGTTCATATTTCAAAATAACCAATAAAGTGATCGAGGCTATAGTA
>Frequency_3_QualityScore_FDHEGGFIIJIIJJHHHIIIJIJIIIJJJJJFIIHIJIIJIIHEGHHJJIIIIJIHIEHHHHHHFGCEEDDCEEEDEEEDDCDDDDDDDDCDCC_Mismatch_0_Sense_+_Library_PoolT
GTGTAGACCCAGGAAGCAACCTTAGCTGTTAACAATAATTAGGTGGCGCCTCTTGATCTCATCAAAATAGTTCATATTTCAAAATAACCAATAA
>Frequency_3_QualityScore_FFHHHHHHIJJJJJJJJJJJJJJJJJHJJJJJJGHIJJJIJJJJJIJJHIJJJJJJJJJJIJJJJJHIHHHGGFFFEEFEEDECCCDDCCDDCE_Mismatch_0_Sense_+_Library_PoolT
AAAATAGTTCATATTTCAAAATAACCAATAAAGTGATCGAGGCTATAGTAATAATTACCAGAGCAGAGCAGAGCAGTATTCGGAACAAAATTCT
>Frequency_2_QualityScore_CEHGHHEGIIIGIIIJIIIIGGIIIIIHJJIIGIGIIIIIFGHIIHIEDFHIIHGIFIIIJIHHIGHIIGGGEECECCEDDDCCCCABCCCCCE_Mismatch_0_Sense_+_Library_PoolT
CCTCTTGATCTCATCAAAATAGTTCATATTTCAAAATAACCAATAAAGTGATCGAGGCTATAGTAATAATTACCAGAGCAGAGCAGAGCAGTAT
>Frequency_2_QualityScore_FFHHGHGJJJJJIIJJIIIJJJJJJJJJJJIBGHIIJIHJJJJJIIHIIIJJJJIJJIGIIIIHIIHGGGGGGGEEEEEEEEEECCCDEDDDDD_Mismatch_0_Sense_+_Library_PoolT
GAAGCAACCTTAGCTGTTAACAATAATTAGGTGGCGCCTCTTGATCTCATCAAAATAGTTCATATTTCAAAATAACCAATAAAGTGATCGAGGC
>Frequency_2_QualityScore_FFHGHHHJJIJJJJJJIJIJJJJIJIIIJJHIIJIIIIJIIHIIJHIJJIIJJJJJJIIJJIJIIIJHHGHHFAEEFFDEDDDDDDCCCCEECC_Mismatch_0_Sense_+_Library_PoolT
ATAGTTCATATTTCAAAATAACCAATAAAGTGATCGAGGCTATAGTAATAATTACCAGAGCAGAGCAGAGCAGTATTCGGAACAAAATTCTGCC
>Frequency_2_QualityScore_EEHHHHHIJJJJIJDGIIIIJIIJIJIJJJJJJJIJJJIIJGIJJJIIIJJJJIIIJJJJIHIIIJJGGGHHGEEEDDDCEEDEEDEDEEEDDD_Mismatch_0_Sense_+_Library_PoolT
TAACAATAATTAGGTGGCGCCTCTTGATCTCATCAAAATAGTTCATATTTCAAAATAACCAATAAAGTGATCGAGGCTATAGTAATAATTACCA
>Frequency_2_QualityScore_EFHGHHHJJJJJJJJJJJJJJJJIIIIGIJJJJIIJJJIIJIJJJJJJJJJJJFGHJIGIIJHHHHGFECEFFFEEEDEEEDDDDDCDCDDCDD_Mismatch_0_Sense_+_Library_PoolT
TGGCGCCTCTTGATCTCATCAAAATAGTTCATATTTCAAAATAACCAATAAAGTGATCGAGGCTATAGTAATAATTACCAGAGCAGAGCAGAGC
>Frequency_2_QualityScore_EEGHGHHIJIIIIJIJJGIJHJIIHGGICGIIGHHIEIIIGIIIIJJJJIJIGIIEGGHGGGGGGGFEECDEEEEDEDDCC?BCEE=?AACCCC_Mismatch_0_Sense_+_Library_PoolT
GCAACCTTAGCTGTTAACAATAATTAGGTGGCGCCTCTTGATCTCATCAAAATAGTTCATATTTCAAAATAACCAATAAAGTGATCGAGGCTAT
>Frequency_2_QualityScore_FFHHGHHJIIJJJJJJJJJIIIJIIJJJJJJJIJJCGHHIJJJJJJJIIIIJIJJJJIIJGIGHHHHGGGFFFFFEEEEEEEDCDCCCCBDEED_Mismatch_0_Sense_+_Library_PoolT
CCAGGAAGCAACCTTAGCTGTTAACAATAATTAGGTGGCGCCTCTTGATCTCATCAAAATAGTTCATATTTCAAAATAACCAATAAAGTGATCG
>Frequency_2_QualityScore_CDEGHHGJIIHIGIIGIIGIJIJIHIGBGIGIGIGIIIIIIJJJIIHIGIIIHEIHGGIGGFHGHHFEFDDEFFEEEDEEDCCCCCCDDDCDDD_Mismatch_0_Sense_+_Library_PoolT
GGCGCCTCTTGATCTCATCAAAATAGTTCATATTTCAAAATAACCAATAAAGTGATCGAGGCTATAGTAATAATTACCAGAGCAGAGCAGAGCA
>Frequency_2_QualityScore_FFFGGHGJIJJJJJJIJJJJIJJJIIIJJIJJJJJJJIIJJJIJBGGFGGGGGGGGGGGGFFGFFEEEECCADDEEDEEEEDCCDCCCACCBCD_Mismatch_0_Sense_+_Library_PoolT
GGTGTAGACCCAGGAAGCAACCTTAGCTGTTAACAATAATTAGGTGGCGCCTCTTGATCTCATCAAAATAGTTCATATTTCAAAATAACCAATA
>Frequency_2_QualityScore_EDGGHHGIIIJIJJJJJIJIIIGIJIIEEIIIIIIIIGIIHIFIHIIFFGIIIJGGFIIGIIIJIIHGHDCEEEEFECDDEDCDDCCCACCDDD_Mismatch_0_Sense_+_Library_PoolT
GTTCATATTTCAAAATAACCAATAAAGTGATCGAGGCTATAGTAATAATTACCAGAGCAGAGCAGAGCAGTATTCGGAACAAAATTCTGCCCCT
>Frequency_2_QualityScore_EFHHGGGIJJIJJJJJFIIGIIIIIIIIJIIIIIIIIIIJJIIIIEGHIIHEGGHGIIII?EHIIHIIIIIGHFHGGFEFFEECDDEC?BEFEA_Mismatch_0_Sense_+_Library_PoolT
CTTGATCTCATCAAAATAGTTCATATTTCAAAATAACCAATAAAGTGATCGAGGCTATAGTAATAATTACCAGAGCAGAGCAGAGCAGTATTCG
>Frequency_2_QualityScore_EFHHHHAGHIIJJIIJJJJJJJJIIJIJIJJJJGIIJJJJJJJJJJJJIJJIIJJIIIIGHIJIIHIGEACEEECEEEECEFEDDDDCDDDDDD_Mismatch_0_Sense_+_Library_PoolT
ATTAGGTGGCGCCTCTTGATCTCATCAAAATAGTTCATATTTCAAAATAACCAATAAAGTGATCGAGGCTATAGTAATAATTACCAGAGCAGAG
>Frequency_2_QualityScore_FEHHHHGIJJJJIIGICGIGIIJIIIIIIJJJJJJIJJJIJIJIIIJJFIJJIIIIGIIJIIIIIGGGGFEEFGEEEDCDCDEECCDFDCCEDD_Mismatch_0_Sense_+_Library_PoolT
GTTAACAATAATTAGGTGGCGCCTCTTGATCTCATCAAAATAGTTCATATTTCAAAATAACCAATAAAGTGATCGAGGCTATAGTAATAATTAC
>Frequency_2_QualityScore_EFHHHHHIJJJJJJJIIIIIIIIIIJIJJJIJJJJJJJIIIJJJGEIIIIJJIIIIJJJGIIJIIJIJIGGHEHGGFFFFDEDDEDD<ACDECC_Mismatch_0_Sense_+_Library_PoolT
TTGATCTCATCAAAATAGTTCATATTTCAAAATAACCAATAAAGTGATCGAGGCTATAGTAATAATTACCAGAGCAGAGCAGAGCAGTATTCGG
>Frequency_2_QualityScore_FFFEHGHIIBFGHIHIGEHIHCHGFGFIIIGEHICIEEHGGHGIIIGIGIIIIIIICHCGIG>DEGIFFCDCABDC=CEBDEB@DCCCDACCDD_Mismatch_0_Sense_+_Library_PoolT
ATAATTAGGTGGCGCCTCTTGATCTCATCAAAATAGTTCATATTTCAAAATAACCAATAAAGTGATCGAGGCTATAGTAATAATTACCAGAGCA
>Frequency_2_QualityScore_EECFFCFGCC;A=CCHHA=EEG?GFEGCGEFGGGEGDEGGFFGGGGGEGG?FFFACCCEE?D9?CDEEEEEDAA:9??@==AAA=AC<=??A?A_Mismatch_0_Sense_+_Library_PoolT
CAATAATTAGGTGGCGCCTCTTGATCTCATCAAAATAGTTCATATTTCAAAATAACCAATAAAGTGATCGAGGCTATAGTAATAATTACCAGAG
>Frequency_2_QualityScore_FFHFGFHIIIIIJIIIJJIIJ?EGHIJIIIJJJJJJIIIJIGIIIJIIHGIHIIIIJJGHIIIIIIIGE>AEDECACDEACCCDDCDEDDEEEF_Mismatch_0_Sense_+_Library_PoolT
TAGCTGTTAACAATAATTAGGTGGCGCCTCTTGATCTCATCAAAATAGTTCATATTTCAAAATAACCAATAAAGTGATCGAGGCTATAGTAATA
>Frequency_1_QualityScore_1@8@@@:19CCG41??F@4DFII*B?*9?D<F409BFFII9CF==FFCEII>.7===AE7,9(;>B@;B>_Mismatch_1_Sense_+_Library_PoolT
GGCGCCTCTTGATCTCATCAAAATAGATCATATTTCAAAATAACCAATAAAGTGATCGAGGCTATAGTAA
>Frequency_1_QualityScore_FFHHHHHJIJJJJJJJJJJJJJJJJJJJJGIJJJJGHIJJJJJJIJJHIIEIJJJJHHHHHFCEFFFFFEFEE_Mismatch_1_Sense_+_Library_PoolT
CCAGGAAGCAACCTTAGCTGTTAACAATAATTGGGTGGCGCCTCTTGATCTCATCAAAATAGTTCATATTTCA
>Frequency_1_QualityScore_FFHDHHGJJJJJIJJJJIJJJJIJJJJJJJIIJJJJJJJJJJJJJJJJJIIIIGIJEHJJJJBHHFDEEEEDDFEFDEFEDDDDBDDDDDDDDD_Mismatch_0_Sense_+_Library_PoolT
AGGTGGCGCCTCTTGATCTCATCAAAATAGTTCATATTTCAAAATAACCAATAAAGTGATCGAGGCTATAGTAATAATTACCAGAGCAGAGCAG
>Frequency_1_QualityScore_DFGHGHGJJJJIDIIJJJIJIIJJJJIIIIJJIJGIIF@B<FFAHGAEHIIJIIIJJJJJJHFHGGEFFDDFFDFFDCCEEEDDDDDDDDDD>@_Mismatch_0_Sense_+_Library_PoolT
AGACCCAGGAAGCAACCTTAGCTGTTAACAATAATTAGGTGGCGCCTCTTGATCTCATCAAAATAGTTCATATTTCAAAATAACCAATAAAGTG
>Frequency_1_QualityScore_FFHHHHHJJJJJJJJJIJJJJJJJGJJCGHJJJJJJJJJIJJJJJJJJJJJJJJIJJJJJJJJJIIJJHHHHHFEDFFFECEEEEBDDDDDCDD_Mismatch_0_Sense_+_Library_PoolT
CAACCTTAGCTGTTAACAATAATTAGGTGGCGCCTCTTGATCTCATCAAAATAGTTCATATTTCAAAATAACCAATAAAGTGATCGAGGCTATA
>Frequency_1_QualityScore_FFHHHHHJJJIJJJDHHJHGIHHIJIIHIJIJJJJIIGIIEGFHIJJIIGIJJJJIIHGIIJIIJIJIIGHHFFHHFFFFCDCEECCDFEDD?B_Mismatch_1_Sense_+_Library_PoolT
TATCTCATCAAAATAGTTCATATTTCAAAATAACCAATAAAGTGATCGAGGCTATAGTAATAATTACCAGAGCAGAGCAGAGCAGTATTCGGAA
>Frequency_1_QualityScore_FFHHHHHJCFIJJJJJJJJJJJJJJJJJJJJJJJJIIJJJJJJJJIJJJJJJJJJJJJIJJGHHHHHFFFBDDDEEDDEFEDEFEDDDDDDDDD_Mismatch_1_Sense_+_Library_PoolT
TAATTGGGTGGCGCCTCTTGATCTCATCAAAATAGTTCATATTTCAAAATAACCAATAAAGTGATCGAGGCTATAGTAATAATTACCAGAGCAG
>Frequency_1_QualityScore_FFHHHHHJJHHJJJJJJJJJJJJJJJJJJJJJJJJFHIJJJJJIJIFIJJJJJJJJJJJJJJJIJJJIJHHHHGFFFFECEEEDEDDDDDDBDD_Mismatch_0_Sense_+_Library_PoolT
TCAAAATAGTTCATATTTCAAAATAACCAATAAAGTGATCGAGGCTATAGTAATAATTACCAGAGCAGAGCAGAGCAGTATTCGGAACAAAATT
>Frequency_1_QualityScore_FFHHHHHJJJJJJIFJIFIJJJJJJJJJJJJJJJJJJIJHIJJJJJJJIJJIJJJJJJJJIJJJIIJEHEHHHDFFDDDDDEFEEEEDEFEDDD_Mismatch_2_Sense_+_Library_PoolT
TAACAATAATTAGGTAGCGCCTCTTGATCTCATCAAAATACTTCATATTTCAAAATAACCAATAAAGTGATCGAGGCTATAGTAATAATTACCA
>Frequency_1_QualityScore_FFHHHHHJJJJJJJJJJJIIIIIIJJHHIJJJJJJJJJJJJJJJJJJIJJJJJFHHHHHHFFFFFFFEEDEEEDDDDDDBCDFEDBDDDBDDDE_Mismatch_0_Sense_+_Library_PoolT
AACCTTAGCTGTTAACAATAATTAGGTGGCGCCTCTTGATCTCATCAAAATAGTTCATATTTCAAAATAACCAATAAAGTGATCGAGGCTATAG
>Frequency_1_QualityScore_FDH<DHFHIGIIGGIGI:FHCHHIGIIIIIIIIIIIIIIIIIIIHIIIIIIIIIDHGGHIIHIIIDHIHH==CHEBBD<>?CCEE>CDFDDEDD_Mismatch_1_Sense_+_Library_PoolT
TGTCAACAATAATTAGGTGGCGCCTCTTGATCTCATCAAAATAGTTCATATTTCAAAATAACCAATAAAGTGATCGAGGCTATAGTAATAATTA
>Frequency_1_QualityScore_FFHHHHGJIIJIJJIJJJJIJJIIGGIJJJJIJJJJJJBGGIIIJJJJJIIJJJJJJJHHHHHGFDFFFDEDEFEEDEEDCDDDDDDDCDD>CA_Mismatch_0_Sense_+_Library_PoolT
GACCCAGGAAGCAACCTTAGCTGTTAACAATAATTAGGTGGCGCCTCTTGATCTCATCAAAATAGTTCATATTTCAAAATAACCAATAAAGTGA
>Frequency_1_QualityScore_D?BDFHHGEGH<FEGGCHEHGHIHFF*CCDGGDHIGHGIGGIIIEGEHGGHIEEHCFH:ECGECG@E>EEEED=@;;3;6>>BD?B?BBBCCEE_Mismatch_1_Sense_+_Library_PoolT
AACCTTAGCTGTTAACAATAATTAGGTGGCGCCTCTTGATCTCATCAAAATATTTCATATTTCAAAATAACCAATAAAGTGATCGAGGCTATAG
>Frequency_1_QualityScore_FFADHHDIJJJJJJIJJJJJJJIJJJJJJIIJJJIJJJJJJJJJJIJJIGIJJJJGHGIIIEHHFFDEEE@CFEEDEEEDDDDDDDDDDDCDDC_Mismatch_0_Sense_+_Library_PoolT
GGTGGCGCCTCTTGATCTCATCAAAATAGTTCATATTTCAAAATAACCAATAAAGTGATCGAGGCTATAGTAATAATTACCAGAGCAGAGCAGA
>Frequency_1_QualityScore_DAAFFBFBEBFH@@GIIDGCFD@AFGFFGHGABBFFCGGIEIEE=@D>DEEECCAC>>CCCC;BC>@CCCBC?B_Mismatch_1_Sense_+_Library_PoolT
CCAGGAAGCAACCTTAGCTGTTAACAATAATTAGGTGGCGCCTCTTGATCTCATCAAAATAGTTCATATTTCGA
>Frequency_1_QualityScore_FFGHGFGIEBHHAFGDFGIIIIIEGGHGHDGIIIGEHIIFGGIHHIIIIIGIIGGHIIIIGHGDGCHHHHEEDDCC<C;A@DDC@CCCDCCCC@_Mismatch_0_Sense_+_Library_PoolT
ACAATAATTAGGTGGCGCCTCTTGATCTCATCAAAATAGTTCATATTTCAAAATAACCAATAAAGTGATCGAGGCTATAGTAATAATTACCAGA
>Frequency_1_QualityScore_FFHHHHHJJJJJJJJJJJJJJJJJJHIIJJJJJIJJJJJJJJJJJIIJIJJGIIJJIIIJJJHHHHEHHEFFFFFFFEDEDEDDDDDDDDDDDD_Mismatch_1_Sense_+_Library_PoolT
CCGCCTCTTGATCTCATCAAAATAGTTCATATTTCAAAATAACCAATAAAGTGATCGAGGCTATAGTAATAATTACCAGAGCAGAGCAGAGCAG
>Frequency_1_QualityScore_FFHGGHHIJICGHGIJJJJIJJIIIJJJJJIJJJIJJFGIGIIJJJJIJJJIJIJIJJJIIGFAHHHHFDFDDDDDDDFEEECC_Mismatch_2_Sense_+_Library_PoolT
AATAATTGGGTGGCGCCTCTTGATCTCATCAAAATAGTTCATATTTCAAAATAACCAATAAAGTGATCGAGGCTATAGTAATGA
>Frequency_1_QualityScore_FFHHHHHJJJJJJJJJJCFHHIJJJJJJJJJJJJJJJJJJJJJJIIJJJJJJJJIJJIJJJJJJJJJIJHGEHHHFGFFDDDDEEDFFFEDEEE_Mismatch_1_Sense_+_Library_PoolT
TGTTAACAATAATTAGGTGTCGCCTCTTGATCTCATCAAAATAGTTCATATTTCAAAATAACCAATAAAGTGATCGAGGCTATAGTAATAATTA
>Frequency_1_QualityScore_ADDHHHHJIJGCHGIGIGIIGIJJJGJJIIJJJJJJJB?FGG@GHEFGIHGGCFHIGIJEHGEIGHHEHEDFEFCCDCED@CFDACADDDDCDC_Mismatch_2_Sense_+_Library_PoolT
CATCAAAATAGTTCATATTTCAAAATAACCAATAAAGTGATCGAGGCTATAGTAATAATTACCAGAGCAGAGCAGAGCAGTATTCGGAACAATT
>Frequency_1_QualityScore_FFHGHHGIJJJJJJJJJJJJJJIIIJJHJJJJJJJJJJIJJJJJJIJJDFIJIJHJJJJIJJJHH_Mismatch_0_Sense_+_Library_PoolT
CCTCTTGATCTCATCAAAATAGTTCATATTTCAAAATAACCAATAAAGTGATCGAGGCTATAGTA
>Frequency_1_QualityScore_FFHDHHHCFHDGHIIIIIIIIIIGIIGHFGGGI@FHIIIIIIIIIICHFEHHGIIIIIIIHFGIIIIIIEEHHFFFFFFFEEEB(9ADCACCCD_Mismatch_1_Sense_+_Library_PoolT
AAAATAGTTCATATTTCAAAATAACCAATAAAGTGATCGAGGCTATAGTAATAATTACCAGAGCAGAGCAGAGCAGTATTCGGATCAAAATTCT
>Frequency_1_QualityScore_FFHHHHHIJJJJJJJJJJJIHGIIJJJJIJIIJJGJIJJJJJJJIIGIDHGIJFHJJJJJIJIHGIIJJHHHFHHHBEFFFE9=@BBBDDDCCD_Mismatch_1_Sense_+_Library_PoolT
CCTCTTGATCTCATCAAAATAGTTCATATTTCAAAATAACCAATAAAGTGATCGAGGCTATAGTAATAATTACCAGAGCAGACCAGAGCAGTAT
>Frequency_1_QualityScore_DDHFHHHJJJJJJJJJJJJJGJJJJIIIIIJJJJJJJJJJFGGIJJJJJJJJJJHHHHHHHFFFFFFEFDEEEFEFFEDDDDDDDDDDDDDDDD_Mismatch_2_Sense_+_Library_PoolT
TAGACCCAGGAAGCAACCTTATCTGTTAACAATAATTAGGTGGCGCCTCTTTATCTCATCAAAATAGTTCATATTTCAAAATAACCAATAAAGT
>Frequency_1_QualityScore_FFHHHHHJJJJJJJJJJJJIJJIIJJJIJJJJJJJJJJJJJJJJJIJJJIJJJIHIIIIIJIJJIJIGIHIJHHHHHFFFFFDDEEDDDDDCAD_Mismatch_1_Sense_+_Library_PoolT
CCTCTTGATCTCATCAAAATAGTTCATATTTCAAAATAACCAATAAATTGATCGAGGCTATAGTAATAATTACCAGAGCAGAGCAGAGCAGTAT
>Frequency_1_QualityScore_FFHHHHHJJJJJJIJJHGJAHHIGJJJJJJJJJJJJJJJJJJIJIJHIIJIIJJIIJJJIIHJJJJIEHHGHHFFFFBCDDDDDDEEDFFEDDE_Mismatch_0_Sense_+_Library_PoolT
GCTGTTAACAATAATTAGGTGGCGCCTCTTGATCTCATCAAAATAGTTCATATTTCAAAATAACCAATAAAGTGATCGAGGCTATAGTAATAAT
>Frequency_1_QualityScore_FFHGHHHJIIGIGI:CGEEHIIIJIJHIJJIGIJIJGHHIJHIIJJJIIIJJICHHGIJIJIHIHIF=ACEHHFDFDBDDEE>C_Mismatch_1_Sense_+_Library_PoolT
AAACAATAATTAGGTGGCGCCTCTTGATCTCATCAAAATAGTTCATATTTCAAAATAACCAATAAAGTGATCGAGGCTATAGTA
>Frequency_1_QualityScore_FFHHHHHJJJJJJJJJJJJJJJJJJEGHJJJJIJJJJJJJIJJIJJJJJJJJIIJJIJJJJJJJJJJIHHHGHFFFFFCEEEEDCDDDDCDDEF_Mismatch_0_Sense_+_Library_PoolT
ACCTTAGCTGTTAACAATAATTAGGTGGCGCCTCTTGATCTCATCAAAATAGTTCATATTTCAAAATAACCAATAAAGTGATCGAGGCTATAGT
>Frequency_1_QualityScore_DFHHHHHJIJJIJJJJFFJJJJEIIFIIJFGIJJJFIIJJJIFHIIJJJJJJJJJJJIJIJJJJGHHHFDEF@CEFEEEBDDDCDBDDDEEDDD_Mismatch_0_Sense_+_Library_PoolT
TAGTTCATATTTCAAAATAACCAATAAAGTGATCGAGGCTATAGTAATAATTACCAGAGCAGAGCAGAGCAGTATTCGGAACAAAATTCTGCCC
>Frequency_1_QualityScore_FFHHHHHJJJJIIJJJJIJJJJJJJIJEFHIJJJJJIJJJJJJJJJJJGIIHHIHIJJJIJJIJJJJHHHHHHFFFFFEEEEEEEDBDDDDDDE_Mismatch_1_Sense_+_Library_PoolT
CAACCTTAGCTGTTAACAATAATTAGGTGGCGCCTCTTGATCTCATCAAAATAGTTCATATTTCAAAATAACCAATAAATTGATCGAGGCTATA
>Frequency_1_QualityScore_DD?=:C?E<?,CFHB,3<+3A?EG+A+C><F**:?C?C)@:DE3?D8?FFADE@FFGIEEFIC77(.=7>?7?_Mismatch_0_Sense_+_Library_PoolT
AATAGTTCATATTTCAAAATAACCAATAAAGTGATCGAGGCTATAGTAATAATTACCAGAGCAGAGCAGAGCA
>Frequency_1_QualityScore_FFFHDFHJJJJIJJJJIJJJJJJJJJJHIJJJJJJJJJJJJJ?DHHIJIIJJJJIHHHHHHFFFFBDDEEEEEECEEEEEDDDDDDDDDD_Mismatch_1_Sense_+_Library_PoolT
CGTAGACCCAGGAAGCAACCTTAGCTGTTAACAATAATTAGGTGGCGCCTCTTGATCTCATCAAAATAGTTCATATTTCAAAATAACCAA
>Frequency_1_QualityScore_FFHGFFHIFHBHICHHGEHHIGIHDGIIJIGGII?DGGHIIIIJJIJJJCEHIJGIJIGGJBCHIIJGHHHGHFFFFBEDEEEEDD_Mismatch_0_Sense_+_Library_PoolT
CAAAATAGTTCATATTTCAAAATAACCAATAAAGTGATCGAGGCTATAGTAATAATTACCAGAGCAGAGCAGAGCAGTATTCGGAA
>Frequency_1_QualityScore_FFHGHHGJJJJJJIJJIIJIIJAFGIJJJJJIJJGJJJJJJJJJEIIIJIIIJIIJJJJJJJJIHHHHHFFFFFEBCEFEDDBDDDDDDDDFEE_Mismatch_0_Sense_+_Library_PoolT
TTAGCTGTTAACAATAATTAGGTGGCGCCTCTTGATCTCATCAAAATAGTTCATATTTCAAAATAACCAATAAAGTGATCGAGGCTATAGTAAT
>Frequency_1_QualityScore_6@:<AD<FBFEGC@D@AFHB?EG9CGGEGHACAEHBFGEII@<FHHE??FB?8C;BHA6C@=?=7??CA@D>?;);;;;@>=;=(5;?2:@?_Mismatch_0_Sense_+_Library_PoolT
GCCTCTTGATCTCATCAAAATAGTTCATATTTCAAAATAACCAATAAAGTGATCGAGGCTATAGTAATAATTACCAGAGCAGAGCAGAGCAG
>Frequency_1_QualityScore_FFHHHHHJJIIIJIJJJJJJJJJJJIJJJJJJJJIJJFHIIJIJJJJJJIJJJJIIJJHHHHHHEDFFFFFFEFECEEEDDDDDBDDD@A>ACF_Mismatch_1_Sense_+_Library_PoolT
TCCCAGGAAGCAACCTTAGCTGTTAACAATAATTAGGTGGCGCCTCTTGATCTCATCAAAATAGTTCATATTTCAAAATAACCAATAAAGTGAT
>Frequency_1_QualityScore_FFHHHHHJJJJJAHHIJJJJJJJJJJJJJJIJJIJJJIGGHIJIJJJJIJJIJJJJJJJJJIJJJGHIHCEEFFDDEEEEDDF_Mismatch_0_Sense_+_Library_PoolT
ACAATAATTAGGTGGCGCCTCTTGATCTCATCAAAATAGTTCATATTTCAAAATAACCAATAAAGTGATCGAGGCTATAGTAA
>Frequency_1_QualityScore_FFGGHHGIEEGEHIIJIJJJJIJIIJGIJJJJJJJIIJIIIJIJJIGIIJJIJJIJJIEHGDEGGIFCH6=ACEEE@CFDEDEEEDDCCBDCDC_Mismatch_1_Sense_+_Library_PoolT
AAATTAGGTGGCGCCTCTTGATCTCATCAAAATAGTTCATATTTCAAAATAACCAATAAAGTGATCGAGGCTATAGTAATAATTACCAGAGCAG
>Frequency_1_QualityScore_DBHFHHFBHIDBHHIIG>FHGIIIE?GGDCFGIIIIIIIFIBDGIIIIIIICGGCHGIGHEEHHHE?CEDCEDDDCCC3ABCCCCBCCCCBCCC_Mismatch_0_Sense_+_Library_PoolT
GCGCCTCTTGATCTCATCAAAATAGTTCATATTTCAAAATAACCAATAAAGTGATCGAGGCTATAGTAATAATTACCAGAGCAGAGCAGAGCAG
>Frequency_1_QualityScore_DDHDHFFFHGHG9CBEF<1?FGGGFIBHIGDGIGIGIIE<BFFFEHIIGHHCEEHC:7CAHFC;76?>>>C@CCDEB7?BBACCDD:>>@ACD<_Mismatch_0_Sense_+_Library_PoolT
CTGTTAACAATAATTAGGTGGCGCCTCTTGATCTCATCAAAATAGTTCATATTTCAAAATAACCAATAAAGTGATCGAGGCTATAGTAATAATT
>Frequency_1_QualityScore_FFHHHHHJJJJJJJJJJJJJJJJJIJJJCGHIJJJIJJJJJIJJJJJJJJJIJJJIIJJJGHHHHGHHF@EFFEEDEEDDDDDDFEBDDDDDDD_Mismatch_1_Sense_+_Library_PoolT
GCAACCTTAGCTGTTAACAATAATTGGGTGGCGCCTCTTGATCTCATCAAAATAGTTCATATTTCAAAATAACCAATAAAGTGATCGAGGCTAT
>Frequency_1_QualityScore_F2CFHHHJJJJJJJJJJJJJJJJJJJIJJJJJJJJJJJJJJFHIJGJJJIJJJJJIIJJJHGGHHHFFEADFFDFEEFECEDDDDDDDDDDCCC_Mismatch_0_Sense_+_Library_PoolT
GTAGACCCAGGAAGCAACCTTAGCTGTTAACAATAATTAGGTGGCGCCTCTTGATCTCATCAAAATAGTTCATATTTCAAAATAACCAATAAAG
>Frequency_1_QualityScore_FDHHHHHJJJJJJJJJJJJJJJJJJIJJJJJJJJIJJJJJJDHIIJJJJIJJJIJIJJIGHHHHHFDFBADFEDEEEEEEDDCDDDDDBCCCCC_Mismatch_0_Sense_+_Library_PoolC
GTAGACCCAGGAAGCAACCTTAGCTGTTAACAATAATTAGGTGGCGCCTCTTGATCTCATCAAAATAGTTCATATTTCAAAATAACCAATAAAG
>Frequency_1_QualityScore_FFGHHGHGHIJIIIIJJJJJJGIIEIIIGHIJJICHIIIJJJJIDGIEGIJJJIIJIIGIEGHGH<CEE<?CEDEEDFEEDEEEDCCDBDCDDD_Mismatch_0_Sense_+_Library_PoolT
AATTAGGTGGCGCCTCTTGATCTCATCAAAATAGTTCATATTTCAAAATAACCAATAAAGTGATCGAGGCTATAGTAATAATTACCAGAGCAGA
>Frequency_1_QualityScore_FFHHHHHJJJJJJIJJJJJJJJIJJHHIIIIIJGIJJJJJFHIJJJJIIIJIIIJJGHHHHHGFEFFFFCEDEFEFFEDDCCDDDDCBCDCDDD_Mismatch_1_Sense_+_Library_PoolT
TAGACCCAGGAAGCAACCTTAGCTGTTAACAATAATTAGGTGGCGCCTCTTGATCTCATCAAAATATTTCATATTTCAAAATAACCAATAAAGT
>Frequency_1_QualityScore_FFHHHGHJIJJIGJJECDHGIGFGIIGDDFIIJJIIGIIDFDCFHGEHGCGBHIHJJH@EHHHGHHEBC@BEDDDECDDDD?BACC@ACDCDDD_Mismatch_0_Sense_+_Library_PoolT
TGATCTCATCAAAATAGTTCATATTTCAAAATAACCAATAAAGTGATCGAGGCTATAGTAATAATTACCAGAGCAGAGCAGAGCAGTATTCGGA
>Frequency_1_QualityScore_FFHHHHHJJJJJJJIJJJJJJJJJJJJJJJIJJJJJIIIJJJJIIJJJJJJIIJEHHJIIJJJJJJJIIHIHHGHHFFFFFEDECC@CDEED=@_Mismatch_0_Sense_+_Library_PoolC
TGATCTCATCAAAATAGTTCATATTTCAAAATAACCAATAAAGTGATCGAGGCTATAGTAATAATTACCAGAGCAGAGCAGAGCAGTATTCGGA
>Frequency_3_QualityScore_EFHHHHGIIIIIJJJJJFIIIDIIEHIIIIJJJJJIIJJJJJJJJJJJJIIHIIJJIIIIJJJJIIIIHGGGHFEEFBEEFEDDCDCCCDEECD_Mismatch_2_Sense_+_Library_PoolT
CCTTAGTTGTTAACAATAATTAGGTAGCGCCTCTTGATCTCATCAAAATACTTCATATTTCAAAATAACCAATAAAGTGATCGAGGCTATAGTA
>Frequency_2_QualityScore_FFHHHHHJJJJJJIJHIIJJIJJJJJJJIJIJIEGIIJJJJIJIJIJJIJJJJJIIIIIJJJJJIHIIHGGHHGFFFFFEDDDDCECDDEEBBD_Mismatch_2_Sense_+_Library_PoolT
AGGAAGCAACCTTAGTTGTTAACAATAATTAGGTAGCGCCTCTTGATCTCATCAAAATACTTCATATTTCAAAATAACCAATAAAGTGATCGAG
>Frequency_2_QualityScore_ECGGEGFHGIIIIGHFEHGIIHEDCFGIGGG?EG?DHIHIIIIEEHIIIIIIHGHIEGIGGIIDHGGGECHEHEEEEE<AACCCCCCDE=?>?A_Mismatch_2_Sense_+_Library_PoolT
GAAGCAACCTTAGTTGTTAACAATAATTAGGTAGCGCCTCTTGATCTCATCAAAATACTTCATATTTCAAAATAACCAATAAAGTGATCGAGGC
>Frequency_2_QualityScore_FFHHGHHJJIIJJJIJJJJJJJJJIIJEGHIJJJJJJJJIJIIJJIJJIGIIIIIJJJJIJJJJIJHGHFHHHGFFFFEEDCDEECCDBBDCDD_Mismatch_2_Sense_+_Library_PoolT
CAACCTTAGTTGTTAACAATAATTAGGTAGCGCCTCTTGATCTCATCAAAATACTTCATATTTCAAAATAACCAATAAAGTGATCGAGGCTATA
>Frequency_1_QualityScore_FFHHHHHJJJJHJJJJJJJJJJJJJJJIJGHJJJJJJJJJJJIJJJIJJJGIJJHIIJJJJIJJJJJJJHEHHHHFFFFEEEDEEEED?BDDDC_Mismatch_2_Sense_+_Library_PoolT
AGCAACCTTAGTTGTTAACAATAATTAGGTAGCGCCTCTTGATCTCATCAAAATACTTCATATTTCAAAATAACCAATAAAGTGATCGAGGCTA
>Frequency_1_QualityScore_FFHHHHHJJJFHIIJJJJJJJIIJJJJJGHJIIJJJJJJJJJJJJJJJJJJJJJJJJJJJIJJJJJJIJCHHHHHFFFFFEDEDEEBDDDDBDD_Mismatch_2_Sense_+_Library_PoolT
GCAACCTTAGTTGTTAACAATAATTAGGTAGCGCCTCTTGATCTCATCAAAATACTTCATATTTCAAAATAACCAATAAAGTGATCGAGGCTAT
>Frequency_1_QualityScore_A?D?FDHEFEEFGG@DHA<FE4FH+CG@GIG::BG@GFHHEFEDHI<?FH=BBCBFECHHG@;;EA@@@7=?EA3@>;;@D_Mismatch_2_Sense_+_Library_PoolT
CCTTAGTTGTTAACAATAATTAGGTAGCGCCTCTTGATCTCATCAAAATACTTCATATTTCAAAATAACCAATAAAGTGAT
>Frequency_1_QualityScore_FFHHHHGJIJJJJJJJJIJJJJJJJJFHIIJJJJJJJJJJJJJJJJJJJIIHIJIJJJIJJJJIJIJIIIHHGHFFFFFDFEFEDCDDDDCDEE_Mismatch_2_Sense_+_Library_PoolT
AACCTTAGTTGTTAACAATAATTAGGTAGCGCCTCTTGATCTCATCAAAATACTTCATATTTCAAAATAACCAATAAAGTGATCGAGGCTATAG
>Frequency_1_QualityScore_FFHHHHHJJJJJIJIJJJJJJJJJJJJJJJJJBGIIJJJIJJJJJIJJJJJHHHHHHFFFFFFEDFEFFEEDDDDDDDDDDDDDDCCDDEDDBD_Mismatch_2_Sense_+_Library_PoolT
GGAAGCAACCTTAGTTGTTAACAATAATTAGGTAGCGCCTCTTGATCTCATCAAAATACTTCATATTTCAAAATAACCAATAAAGTGATCGAGG
>Frequency_1_QualityScore_FFHHHHHIJJJJJJJJJJJJIJJJJFHIIJJJJJJJJIJJJJJJJJJJJJGGHIJJJIJJJJJJJJIJJHHHHHFFFFBDFEECBDDDDCDEEE_Mismatch_2_Sense_+_Library_PoolT
ACCTTAGTTGTTAACAATAATTAGGTAGCGCCTCTTGATCTCATCAAAATACTTCATATTTCAAAATAACCAATAAAGTGATCGAGGCTATAGT
>Frequency_1_QualityScore_FFHHHHHJJJJJJJJCDHIJGGJJJJJJJJIICFGGIJJIJIIIIJIJJIIJJJHFCHHIIJGIGHHHECEFFFFDDDDCDEEDFEDECEEEDD_Mismatch_2_Sense_+_Library_PoolC
GGAAGCAACCTTAGGTGTTAACAATAATTAGGTAGCGCCTCTTGATCTCATGAAAATAGCCAATAATGTGATCGAGGCTATAGTAATAATTACC
