# Supplementary material for: Differential Gene Expression Reveals Candidate Genes for Drought Stress Response in Abies alba (Pinaceae)
Source: PLoS One. 2015 Apr 29;10(4):e0124564. doi: 10.1371/journal.pone.0124564 (PMC4414588; doi:10.1371/journal.pone.0124564)
Supplement: S3 File — (GZ) [file pone.0124564.s003.gz › comp10086_c0_seq1.fa]

>comp10086_c0_seq1 len=422 path=[1:0-421]
ATTGAGTATAAAATAATTAACTGTATACTTGGGATACTTTCTCCCATGGTTGAGCATTTAGGGTACATGCCAAACCCGGGGCTGATCTTAGGGATACCCCTATTGGTTGGACAAGTCCAACCTAAAGTGAGAGAGGTCTCAACTGAGGTGACAATGGTTGAGCCTCTATAGTTGCATTGAACTGCCTTCTGGTGAGCCTTGCACCCTAGGGTTCTAGTTAGTGCCTCAACACTCCCCATCTTGAGTTTGCCAAACTGAGTGCGGGATATCGCCAATGGTGTAAAGGACATCCTGAGACATTCCCCCATCCACACCAATTTAAAGGGAGTCTTCTCTCAGTCAAGGTATATAGCCAATGGATAAAGGGATGTTCCTATTGGATGAGAGAGGGGGCCACTTGCTAAAAACTAAAAAAAAATGAA

>Frequency_4_QualityScore_FEHGGGGIIIJFIHIIICHHIEIIIJIIIHDAFIHIGIHIIGIGIIIEHGIIHIIIIIIFGGDE@CEFECFDDEEDDEBCCC>AACCDDBCCCC_Mismatch_0_Sense_+_Library_PoolT
CTGCCTTCTGGTGAGCCTTGCACCCTAGGGTTCTAGTTAGTGCCTCAACACTCCCCATCTTGAGTTTGCCAAACTGAGTGCGGGATATCGCCAA
>Frequency_3_QualityScore_FFHHHHHJJDGGHIJJJJJJJJJJJJJJJJIJJJJJIIJJJIIIJJJHIIJJIGIIHHGECEFFEEEEDCDDDDDDABDDDEDDDDDDDDDDDD_Mismatch_0_Sense_+_Library_PoolT
CGCCAATGGTGTAAAGGACATCCTGAGACATTCCCCCATCCACACCAATTTAAAGGGAGTCTTCTCTCAGTCAAGGTATATAGCCAATGGATAA
>Frequency_3_QualityScore_FFHHHGHJIJJJJJJJJJJJJJJJJJJJJJJIHIJJJJJJJJIJHHIJJJJJJIIHIIGHGCEGGGGFFCDEEEEDDEDDDDDDDDDDEDDDDD_Mismatch_0_Sense_+_Library_PoolT
GGACATCCTGAGACATTCCCCCATCCACACCAATTTAAAGGGAGTCTTCTCTCAGTCAAGGTATATAGCCAATGGATAAAGGGATGTTCCTATT
>Frequency_2_QualityScore_EEEHE=EIEGGIHIEFHGFEIII@CDDGIIHIIHHIIGHIGIIIIGIIIDIIEHFEC>D@CEGHGGHGGAC9=A??>BBCA6=>B@4??BABAB_Mismatch_0_Sense_+_Library_PoolT
CTGGTGAGCCTTGCACCCTAGGGTTCTAGTTAGTGCCTCAACACTCCCCATCTTGAGTTTGCCAAACTGAGTGCGGGATATCGCCAATGGTGTA
>Frequency_2_QualityScore_EEEFHHFGHIGIEGIIIIIIIIIDGEICGGIGIGIGIIIIHGHIIIIIGIGEHIEEHG?EGGBDFCHGDACEC?CDDCCCCC?BADBBACCCAC_Mismatch_1_Sense_+_Library_PoolT
CATCCTGAGACATTCCCCCATCCACACCAATTTAAAGGGAGTCTTCTCTCAGTCAAGGTATATAGCCAATGGATAGAGGGATGTTCCTATTGGA
>Frequency_2_QualityScore_EE@GCGGGIIIGIHGIIHGIEHEHIIIIEIIADDEGIGIFGCCAEGGIGGGGGECEDD69<59AACBEA>ACDCCCCA6=A=AA6=?BACAACC_Mismatch_1_Sense_+_Library_PoolT
GGACATCCTGAGACATTCCCCCATCCACACCAATTTAAAGGGAGTCTTCTCTCAGTCAAGGTATATAGCCAATGGATAGAGGGATGTTCCTATT
>Frequency_2_QualityScore_FFHHHHHIJIIJJJJGHIIIIIIIIIIIIJIJIIFIIIJIIIJJJJJJIIJJJJJJIIIJIJJJGIHHGHHHGFFFEDDDDCDDDBDDDCDDCC_Mismatch_0_Sense_+_Library_PoolT
CACCAATTTAAAGGGAGTCTTCTCTCAGTCAAGGTATATAGCCAATGGATAAAGGGATGTTCCTATTGGATGAGAGAGGGGGCCACTTGCTAAA
>Frequency_2_QualityScore_FFHHHHHJJJJGIIJJJIJIJJJJJIIJJJGHHIJIIJJJJJIJJJIJIIJHGGGHHFFEDEEEEDDDDBCDDEDDDDDDACCECCCDCDDDCD_Mismatch_0_Sense_+_Library_PoolT
GCCAAACTGAGTGCGGGATATCGCCAATGGTGTAAAGGACATCCTGAGACATTCCCCCATCCACACCAATTTAAAGGGAGTCTTCTCTCAGTCA
>Frequency_1_QualityScore_FFHHHGF:CHHIJFIJJIJIIIGEBHGHIJEEBHHGIIIIJJJGGIIJJJGJDECEEHHC@D@EFEDC@>CCDD;@AC;BCACDCDDCACEDDD_Mismatch_2_Sense_+_Library_PoolT
CCAATGGTGTAAAGGACATCCCGAGACATTCCCCCATCCACACCAATTTAAAGGGAGTCTTCTCTCAGTCAAGGTATATAGCCAATGGATAGAG
>Frequency_1_QualityScore_DFHHHHHIIIJJJJJJIJJJJIIIIJJJJJJJIGIJJJJJJJIIJJGHI?DHGEGIIGIIIJI;@GIJIDHGGEHEEBCDBBB@DDCCCE>@A3_Mismatch_0_Sense_+_Library_PoolT
ATTGAGTATAAAATAATTAACTGTATACTTGGGATACTTTCTCCCATGGTTGAGCATTTAGGGTACATGCCAAACCCGGGGCTGATCTTAGGGA
>Frequency_1_QualityScore_FFHHHHHJIJIIHIIIJJIIIJJGIJJJJJJGHIIJIJJJIJJJJJJJJJHHHHHHFFFDEEEEDDDDDDDDDDDDDDDDDBCCEDDDDDDDDD_Mismatch_1_Sense_+_Library_PoolT
GGCCAAACTGAGTGCGGGATATCGCCAATGGTGTAAAGGACATCCTGAGACATTCCCCCATCCACACCAATTTAAAGGGAGTCTTCTCTCAGTC
>Frequency_1_QualityScore_FFGHHHHJJJJJHIHJJJJJJJJIJHJJJJJGGHIIJGIJIJJJIJIIJJJJJGJJHGIJJIJJJJJJHHHHHFFFDDDDDDDDDDDDD_Mismatch_0_Sense_+_Library_PoolT
CAATTTAAAGGGAGTCTTCTCTCAGTCAAGGTATATAGCCAATGGATAAAGGGATGTTCCTATTGGATGAGAGAGGGGGCCACTTGCTA
>Frequency_1_QualityScore_FFHHHHHIIIJJJJHJIJHIJJJJEHIJJJJJJJJJJJIJJJJJJJJJJJIJJJJJJJJJJJIHHHGFFFDDDDBBDDDDDEDDDDDDC_Mismatch_1_Sense_+_Library_PoolT
AAGGGAGTCTTCTCTCAGTCAAGGTATATAGCCAATGGATAGAGGGATGTTCCTATTGGATGAGAGAGGGGGCCACTTGCTAAAAACTA
>Frequency_1_QualityScore_FFHHHGDIGIGGEGGGHIEFHGGIGJJJGHIIJJEHIIGFHGGIJGIJJJHIEIIJCEHCHGJJIHEHGEBCFFFEEDDDDDDDCCDDCCCCDD_Mismatch_1_Sense_+_Library_PoolT
TCCTGAGACATTCCCCCATCCACACCAATTTAAAGGGAGTCTTCTCTCAGTCAAGGTATATAGCCAATGGATAGAGGGATGTTCCTATTGGATG
>Frequency_1_QualityScore_FFHGFFFIJIJJJIIIIJIIIIGIDG@HHIJGHGIHHJJIGBFHGIGGEHI@=@>FGGGIGEEEHHFCCDEEDEE;ACDDDDDDDDDACCCDDD_Mismatch_0_Sense_+_Library_PoolT
GTTGCATTGAACTGCCTTCTGGTGAGCCTTGCACCCTAGGGTTCTAGTTAGTGCCTCAACACTCCCCATCTTGAGTTTGCCAAACTGAGTGCGG
>Frequency_1_QualityScore_FFHHHHHIJIIHDGHHIJJJIIJJJJJJIHIIJJJIIJIJJJJJJIJIJJJFJJGIJJJJJJIIJIIHHEHHFDEDDDBBDCDDCDDDDDDDDD_Mismatch_1_Sense_+_Library_PoolT
ATTTAAAGGGAGTCTTCTCTCAGTCAAGGTATATAGCCAATGGATAGAGGGATGTTCCTATTGGATGAGAGAGGGGGCCACTTGCTAAAAACTA
>Frequency_1_QualityScore_FFHHHHHJJJJJJJJJJJJJJJJJIJJJJJIJHIJJJJJJJJJJIJIIJJJJIJIJJHHHFFFEECECCDDDDDDDDDDDDDDDDDDDDEDDDD_Mismatch_0_Sense_+_Library_PoolT
CTAGTTAGTGCCTCAACACTCCCCATCTTGAGTTTGCCAAACTGAGTGCGGGATATCGCCAATGGTGTAAAGGACATCCTGAGACATTCCCCCA
>Frequency_1_QualityScore_FFHHHHHJJJJJJJJJJGJJJJJJJIJJJIIJJJJJJIJJJJJJJJJHHHHHHFFFFDEE_Mismatch_0_Sense_+_Library_PoolT
AGCCAATGGATAAAGGGATGTTCCTATTGGATGAGAGAGGGGGCCACTTGCTAAAAACTA
>Frequency_1_QualityScore_FFHHHHHJGIEHIJJJJJJJJIJIJJJHIJJJJJIIJIJJJJIJGBHJJIJJGGJIJGIJJIHGJDIHHHGFFDDBDDBDDDDDD_Mismatch_0_Sense_+_Library_PoolT
TTAAAGGGAGTCTTCTCTCAGTCAAGGTATATAGCCAATGGATAAAGGGATGTTCCTATTGGATGAGAGAGGGGGCCACTTGCTA
>Frequency_1_QualityScore_FFHHHHHJJJJJIIJJJJJJJJJJJJGHJJJJJJJJJJJJJIJJJ@EHHGHHFFFFFEEDDDDDDDCDDEDDDDDDDDDDDDDDCDDDEDDDDD_Mismatch_1_Sense_+_Library_PoolT
CCCCATCTTGAGTTTGCCAAACTGAGTGCGGGATATCGCCAATGGTGTAAAGGACATCCCGAGACATTCCCCCATCCACACCAATTTAAAGGGA
>Frequency_1_QualityScore_DFGGHHHGIJJIJDHADEHIIGIJJJHHIIGGGGGIIIIIIIHEGHHGIJIIIGIIGGHIJG>FHIIHIEHHEHFFFDDDDDBBDDDDA_Mismatch_1_Sense_+_Library_PoolT
CCAATTTAAAGGGAGTCTTCTCTCAGTCAAGGTATATAGCCAATGGATAAAGGGATGTTCCTATTGGATGAGAGAGGGGGCCACTTGCA
>Frequency_1_QualityScore_FFHHHHGJJJJJJCHHJJJJGIIJJEHIDHGGGHIJJJJJIJHIJIJJJIHGIHHHFFFEECCACDEDDDBCDDCDDDDBDDDDDECDBDDDDC_Mismatch_1_Sense_+_Library_PoolT
TTAGTGCCTCAACACTCCCCATCTTGAGTTTGCCAAACTGAGTGCGGGATATCGCCAATGGTGTAAAGGACATCCCGAGACATTCCCCCATCCA
>Frequency_1_QualityScore_FFHHHFHIJJIIJJJJHIJJJJCDIIIIIJIEHHIJFHHIIIJJGIJIJJJJJIJJJJJHHHHHFFFBDBBBDDDDDDDEDDDDDCD_Mismatch_1_Sense_+_Library_PoolT
GGGAGTCTTCTCTCAGTCAAGGTATATAGCCAATGGATAGAGGGATGTTCCTATTGGATGAGAGAGGGGGCCACTTGCTAAAAACTA
>Frequency_1_QualityScore_FFHHHHHJGJJJJJJIJIIIJJJJJJJJIJFHIJJJJJJIIIJJJJIHIHIJGJIJJHHHHHFFFFFFDDEDDDEDDDCDDDDDDCDCDBDDDD_Mismatch_0_Sense_+_Library_PoolT
ATTCCCCCATCCACACCAATTTAAAGGGAGTCTTCTCTCAGTCAAGGTATATAGCCAATGGATAAAGGGATGTTCCTATTGGATGAGAGAGGGG
>Frequency_1_QualityScore_DDHDF>DFFFGGGGG<FAHBHHF9EHGAHHFFGGGHIGGAABDGF?BFH*=CBBHDHAF@HEGHHEAED<AC@AB@=?;?CC5:2@@ACC?ACC_Mismatch_0_Sense_+_Library_PoolT
CCTTGCACCCTAGGGTTCTAGTTAGTGCCTCAACACTCCCCATCTTGAGTTTGCCAAACTGAGTGCGGGATATCGCCAATGGTGTAAAGGACAT
>Frequency_1_QualityScore_FDFFFAHEFFEHGAHCBGFHGGDGGHI<FAGIJJ?CFHDDDHCFGHHGBFGGGDFGBFGBE6BB;AAC@>@;>@CB@D_Mismatch_1_Sense_+_Library_PoolT
CTCTCAGTCAAGGTATATAGCCAATGGATAAAGGGATGTTCCTATTGGATGAGAGAGGGGGCCACTTGCTAAAAACCA
>Frequency_1_QualityScore_FFHHHHHFHIJIJJJJJHIHIIJJJJIJJJJJJJIJJJIIJHGHJJJIJJJIIIJIJIJHFDDEEEDDDDDDDDCCBDDDDCBDDDDDDDDDDD_Mismatch_0_Sense_+_Library_PoolT
CCTAGGGTTCTAGTTAGTGCCTCAACACTCCCCATCTTGAGTTTGCCAAACTGAGTGCGGGATATCGCCAATGGTGTAAAGGACATCCTGAGAC
>Frequency_1_QualityScore_FFFHHHHJJJJJJJJJJJJJIJJJJJJJJJJGJJJJJJJJGHIJJIIIJJCGHIIJJJIJHHHHHHCCFFECEEEEDEEDDDDDDEACDCDDDD_Mismatch_0_Sense_+_Library_PoolT
GGTGTAAAGGACATCCTGAGACATTCCCCCATCCACACCAATTTAAAGGGAGTCTTCTCTCAGTCAAGGTATATAGCCAATGGATAAAGGGATG
>Frequency_1_QualityScore_FDFHHHHJJJIBGFHIJJJIJIGJJJJJJIJJIJJGHJJIJJJIJJJIJHHJJJIJHHHGFBDFEECECCDDDDDDDDDCDEDFDDDDDDDDCD_Mismatch_1_Sense_+_Library_PoolT
ATCGCCAATGGAGTAAAGGACATCCTGAGACATTCCCCCATCCACACCAATTTAAAGGGAGTCTTCTCTCAGTCAAGGTATATAGCCAATGGAT
>Frequency_1_QualityScore_FFHHHHHJJJJGHHIJJJIJJJJJJJJJJJJJIJJJJJJJJJJJJJJJJJJJJJJJHHHGFFFFFEEEEEEDDDDCDDDDDEEEDDDDDDDDDD_Mismatch_0_Sense_+_Library_PoolT
ATCGCCAATGGTGTAAAGGACATCCTGAGACATTCCCCCATCCACACCAATTTAAAGGGAGTCTTCTCTCAGTCAAGGTATATAGCCAATGGAT
>Frequency_1_QualityScore_DDF:A?DF@FIACBF@E?+CB<<<?EGE@GF?@DFFFFEFFCC;==@7C47CFFF>@@@@BCBA;>(5(5;;@BBB3:><@@<A>A@:ABBBB<_Mismatch_0_Sense_+_Library_PoolT
CCCATCTTGAGTTTGCCAAACTGAGTGCGGGATATCGCCAATGGTGTAAAGGACATCCTGAGACATTCCCCCATCCACACCAATTTAAAGGGAG
>Frequency_1_QualityScore_FFHHHHHJJJJJJJJJJJJHIJJIIIJJJJJJJJJJJJJJIIJJGIIJJJJJJJJJJJIJJEHHHHFFFDCDDEEEDDDDDDFEFDDDCDEDCC_Mismatch_0_Sense_+_Library_PoolT
TTAGGGATACCCCTATTGGTTGGACAAGTCCAACCTAAAGTGAGAGAGGTCTCAACTGAGGTGACAATGGTTGAGCCTCTATAGTTGCATTGAA
>Frequency_1_QualityScore_FFHHHHFIJJJJJJJJGIJJGIJJJIJJJJJJIIJGIIHHIJJIJJJIJJIJHHHEEEFFFFFFEEEEDCCDDDDDCDDDCDEDDDDDDDDDDC_Mismatch_1_Sense_+_Library_PoolT
CCTGAGACATTCCCCCATCCACACCAATTTAAAGGGAGTCTTCTCTCAGTCAAGGTATATAGCCAATGGATAGAGGGATGTTCCTATTGGATGA
>Frequency_1_QualityScore_FEGFHHFHHEHGIG@GFGHIHI9CCFGHIEGIIIFGGIIGIG@GHIIFHEGHHIIGGEHDEH>@HA;<69>@D?@@CCA_Mismatch_1_Sense_+_Library_PoolT
GGGAGTCTTCTCTCAGTCAAGGTATATAGCCAATGGATAAAGGGATGTTCCTATTGGATGAGAGAGGGGGCCACTTGCA
>Frequency_1_QualityScore_FFFHHHHJJJJIJIJJJJGGJIJIIIEIIJJJIIIJJJJJHIJJJJGIIJJIJHHFFFFBDCEEEEEDDCDDDDDDDDDDDDDEDDDBDDDDDD_Mismatch_0_Sense_+_Library_PoolT
AGTGCCTCAACACTCCCCATCTTGAGTTTGCCAAACTGAGTGCGGGATATCGCCAATGGTGTAAAGGACATCCTGAGACATTCCCCCATCCACA
>Frequency_1_QualityScore_FFHHHHHJJJJJJJJJJJJJJIJJJJJJJJJJJJJIJGIIIJJJJJJJHIJIIJCGHHJJHHHHHHFFFCECEEEDDDDDDEDDDDDDDDDDCD_Mismatch_0_Sense_+_Library_PoolT
CTGAGACATTCCCCCATCCACACCAATTTAAAGGGAGTCTTCTCTCAGTCAAGGTATATAGCCAATGGATAAAGGGATGTTCCTATTGGATGAG
>Frequency_1_QualityScore_FFHHHHHIJJJJJJCDCGIIJJIJGJJJJJJJIJIIIIIJJJJIJJJIJHHGBDFFEFEEEDCB@CDEDCDDDDC@CD:@A>CDCDEDDDDDDD_Mismatch_0_Sense_+_Library_PoolT
GATATCGCCAATGGTGTAAAGGACATCCTGAGACATTCCCCCATCCACACCAATTTAAAGGGAGTCTTCTCTCAGTCAAGGTATATAGCCAATG
>Frequency_1_QualityScore_DDFHFHHGGJGIIJIGIHHFHGG:EGIIIGGIIJJJJJJIJJIHIGGHHIEIIIIJJIIGIIJIIHHGFFBDDBDCCCDDE_Mismatch_0_Sense_+_Library_PoolT
AGGGAGTCTTCTCTCAGTCAAGGTATATAGCCAATGGATAAAGGGATGTTCCTATTGGATGAGAGAGGGGGCCACTTGCTA
>Frequency_1_QualityScore_FFGHHHHJJGIHIIJJFGGHGIIJIJIJJJJJIJJJJJJJJGGIJJIIIIJJGIHHHHHCDDFFFFCEDECCDCDC@ACDDDCDDDDDCCCDDC_Mismatch_1_Sense_+_Library_PoolT
CGCCAATGGTGTAAAGGACATCCTGAGACATTCCCCCATCCACACCAATTTAAATGGAGTCTTCTCTCAGTCAAGGTATATAGCCAATGGATAA
>Frequency_1_QualityScore_DDAFHDHIGGHGIGHCDHCGIFCHEIIHIGGAHGCCFGGGGIG?GGFBAEHJIJGGDHGIIAF@FGHBBA@(;>ACC:_Mismatch_1_Sense_+_Library_PoolT
GGAGTCTTCTCTCAGTCAAGGTATATAGCCAATGGATAAAGGGATGTTCCTATTGGATGAGAGAGGGGGCCACTTGCA
>Frequency_1_QualityScore_FFGHFHFIJJIJIIEFHHGGJAFDDHIIJJIIIJJGJJJJJJIIJJJJJJJHGIIJ:FHDG;CGHIFFCB8?@CDCDD@_Mismatch_1_Sense_+_Library_PoolT
GGAGTCTTCTCTCAGTCAAGGTATATAGCCAATGGATAGAGGGATGTTCCTATTGGATGAGAGAGGGGGCCACTTGCTA
>Frequency_1_QualityScore_FFHHHHHJJJJJJJJJJJGIHHIJJJJJJJJIJJJJJGGGIJJJJJJJJJJJJJJJJJJJJJIJJHGFHEHFFFFFFEEDDBDDDDDDDDDDDD_Mismatch_0_Sense_+_Library_PoolT
CCACACCAATTTAAAGGGAGTCTTCTCTCAGTCAAGGTATATAGCCAATGGATAAAGGGATGTTCCTATTGGATGAGAGAGGGGGCCACTTGCT
>Frequency_1_QualityScore_FFHHHHHJJGHIJJJJJIIIIJJJJJJJIJJJJJIJJJJJJJJJJJJJJJJIHHHHHFFFECEEEEEDDCCDDDDD@CDDEEDDDDDDCCCDDD_Mismatch_2_Sense_+_Library_PoolT
CGCCAATGGTGTAAAGGACATCCCGAGACATTCCCCCATCCACACCAATTTAAAGGGAGTCTTCTCTCAGTCAAGGTATATAGCCAATGGATAG
>Frequency_1_QualityScore_FFHGHHHJJJJJJJJJJJEHIJJJJJJJHIJJJIJJIJJJJJJJIIJJGIGFEEIIJJIEHHHHFFDEFCDDDBCDDDDDDDCDDCCBDDEDDD_Mismatch_0_Sense_+_Library_PoolT
GAGCCTTGCACCCTAGGGTTCTAGTTAGTGCCTCAACACTCCCCATCTTGAGTTTGCCAAACTGAGTGCGGGATATCGCCAATGGTGTAAAGGA
>Frequency_1_QualityScore_FFHHHHHJGHHHJJJJIJJJJJJIIJIJJJJJJJJJJJJJJJJJJHHHHHHFFFFFCDDDDEDDDDDDDDCDDDD@CEEEEDDDDDCDDDDEDD_Mismatch_2_Sense_+_Library_PoolT
GCCAATGGTGTAAAGGACATCCCGAGACATTCCCCCATCCACACCAATTTAAAGGGAGTCTTCTCTCAGTCAAGGTATATAGCCAATGGATAGA
>Frequency_1_QualityScore_FFHAHDHHIIJJJJGIHHGJJIDEGHIJJJJIJJJJIJJIIJJJIJJJJJJJIJJIIHIJIHHHHDEFDD@DDDDDDDDD_Mismatch_0_Sense_+_Library_PoolT
GGGAGTCTTCTCTCAGTCAAGGTATATAGCCAATGGATAAAGGGATGTTCCTATTGGATGAGAGAGGGGGCCACTTGCTA
>Frequency_1_QualityScore_FFHHHHHJJJBHHJIJIJGI?GHIGGIIJCFHGGJHGHIIIJJJJIJJJJIIJJIHIIDGE>AAHHFEFDFFCCCCE@>CBBB?=CCCDDDDDD_Mismatch_0_Sense_+_Library_PoolT
TGCCTTCTGGTGAGCCTTGCACCCTAGGGTTCTAGTTAGTGCCTCAACACTCCCCATCTTGAGTTTGCCAAACTGAGTGCGGGATATCGCCAAT
>Frequency_1_QualityScore_FFHHHGGGIJJGJEH3CGHCEHIGIJFIEHIII@HIIGGII>HIHDHIJHIIJGCHGAD=F;CGGHF>@@B>CC>@>_Mismatch_2_Sense_+_Library_PoolT
AGTCTTCTCTCAGTCCAGGTATATAGCCAATGGATAGAGGGATGTTCCTATTGGATGAGAGAGGGGGCCACTTGCTA
>Frequency_1_QualityScore_FFFHHHHJCFHJJJJJJJJIJIHHJJIJJJGIJIJJJJJJJJJJJJJJHIGIJJJJDEFDEDEEEDDDDCBDD_Mismatch_1_Sense_+_Library_PoolT
AGTCAAGGTATATAGCCAATGGATAGAGGGATGTTCCTATTGGATGAGAGAGGGGGCCACTTGCTAAAAACTA
>Frequency_1_QualityScore_FFHHGHHJJJIJJIIGHJIJJIJJGIBGGIJJJJJJIHJIIJJ=@GIJJJJIIHHHHHFFFDEFD@CCCADDDCDDDDDDDCDDDDDDBDDDDD_Mismatch_0_Sense_+_Library_PoolT
CCCCATCCACACCAATTTAAAGGGAGTCTTCTCTCAGTCAAGGTATATAGCCAATGGATAAAGGGATGTTCCTATTGGATGAGAGAGGGGGCCA
>Frequency_1_QualityScore_FFHHHHHJIJJJJJJJJCGHJJJJJJJIJJJJJJIJJJJJJJIGIJJJIIJHIIIIIJEGIJJIJEFHHFDDDCDDBDDBBDDDCCBCDEDCBB_Mismatch_0_Sense_+_Library_PoolT
AGCCTTGCACCCTAGGGTTCTAGTTAGTGCCTCAACACTCCCCATCTTGAGTTTGCCAAACTGAGTGCGGGATATCGCCAATGGTGTAAAGGAC
>Frequency_1_QualityScore_FFHHHHHJJJJGIHHIJJIIIJIJHHGHIJFHIIIJJIJJIJJJIJIGIJJJJJIIGIJJJJIHGEHHCBDFFDDDDBDDDDDDDDCC_Mismatch_1_Sense_+_Library_PoolT
AATTTAAAGGGAGTCTTCTCTCAGTCAAGGTATATAGCCAATGGATAGAGGGATGTTCCTATTGGATGAGAGAGGGGGCCACTTGCTA
>Frequency_1_QualityScore_FFHHHHHJJJIJJJIJJJJJJJJJHIGHIJJJJJJJJJJJJJJFHIIJHJJJIJJJIIJJJJJJHHHFFCFFFFEEEEEEDDDDDDDDDBDDDD_Mismatch_1_Sense_+_Library_PoolT
CCCCATCCACACCAATTTAAAGGGAGTCTTCTCTCAGTCAAGGTATATAGCCAATGGATAGAGGGATGTTCCTATTGGATGAGAGAGGGGGCCA
>Frequency_1_QualityScore_FFGHHHHIJIJJJBGCHHIIJGIIJJJIJFHIJJJIJJIJJJJIGIHDCGHHHHHHHFFFFFDDDDDDDDDDCDDBDDDDDDDDDDBACDCEDC_Mismatch_1_Sense_+_Library_PoolT
ACTCCCCATCTTGAGTTTGCCAAACTGAGTGCGGGATATCGCCAATGGTGTAAAGGACATCCCGAGACATTCCCCCATCCACACCAATTTAAAG
>Frequency_1_QualityScore_FFDFHGHHJJIIJCHHIJJIIJJJGJJIJJJJJJJIJJIJJJJJIJJIJJJJJIJHIJJHFDDDDDDDDDEDDDDDDD_Mismatch_0_Sense_+_Library_PoolT
CTCTCAGTCAAGGTATATAGCCAATGGATAAAGGGATGTTCCTATTGGATGAGAGAGGGGGCCACTTGCTAAAAACTA
>Frequency_1_QualityScore_FFGHHHHIJIJJJJJJJJJGIJIJJJJJIJIDHGICFHGIJJJJJJJJJFFIECHEHEHHGEFFFFCEDCEEDDBDDDDEDDDDDCDDDDDDCD_Mismatch_1_Sense_+_Library_PoolT
GAGACATTCCCCCATCCACACCAATTTAAAGGGAGTCTTCTCTCAGTCAAGGTATATAGCCAATGGATAGAGGGATGTTCCTATTGGATGAGAG
>Frequency_1_QualityScore_FDFHHGHJJIJIIJJJJJIJIJJIJCGGIJJJGIIJJJFCHIIJJHFFFFFDDDDDDDCCBCEEDCBBDCCDDDDDDCDDDDEDDDBDDDDDDB_Mismatch_0_Sense_+_Library_PoolT
GTGCCTCAACACTCCCCATCTTGAGTTTGCCAAACTGAGTGCGGGATATCGCCAATGGTGTAAAGGACATCCTGAGACATTCCCCCATCCACAC
>Frequency_1_QualityScore_FFHGFH?FHIIIGGAEHEIIGI>DBFAGGI9BGGGHFGIIIGHCFGHIIIFFFFFDDCDDDDD;@<CCDCCBBDCACDDCCDC?CC>BCCDDCD_Mismatch_0_Sense_+_Library_PoolT
AGTTAGTGCCTCAACACTCCCCATCTTGAGTTTGCCAAACTGAGTGCGGGATATCGCCAATGGTGTAAAGGACATCCTGAGACATTCCCCCATC
>Frequency_1_QualityScore_FFHHHHHJJJFHIIJJIJJJJJJJIIJJJHHIJJIIJGJJJJJJJIHHFFFFFFEEDDDDDDDDDDDBDCDDEDDDDDDBCDEDDDDDDDDDDD_Mismatch_1_Sense_+_Library_PoolT
CCAAACTGAGTGCGGGATATCGCCAATGGTGTAAAGGACATCCCGAGACATTCCCCCATCCACACCAATTTAAAGGGAGTCTTCTCTCAGTCAA
>Frequency_1_QualityScore_FDHHHHFIGJIJIIEGIH;FEHA?GFFEHGGEFEHJJIIDGHIJJJICGEGCHHGFFF;@2>6>AE@AC;@?BBBD?=?:@44:<00?C<:9@B_Mismatch_1_Sense_+_Library_PoolT
GTGCCTCAACACTCCCCATCTTGAGTTTGCCAAACTGAGTGCGGGATATCGCCAATGGTGTAAAGGACATCCCGAGACATTCCCCCATCCACAC
>Frequency_1_QualityScore_FBHHHHGGGGFGGE@GABFBBHEGHCGHGGEFFHBFGBFHGDGBGIGIHIIBFG@FBFCFHGHDCA@BC;>CC;:>:A@C@_Mismatch_1_Sense_+_Library_PoolT
CTTCTCTCAGTCAAGGTATATAGCCAATGGATAGAGGGATGTTCCTATTGGATGAGAGAGGGGGCCACTTGCTAAAAACTA
>Frequency_1_QualityScore_FFHHHHHJJJIIJJHJJJJJBHCGHIIJJIJIJGIHIIIDGIJJJJJJJJIIJEHIIJIIJJIJIJHHHHHHHFEFFDECCACDDDD@BBBCCD_Mismatch_0_Sense_+_Library_PoolT
ATCCACACCAATTTAAAGGGAGTCTTCTCTCAGTCAAGGTATATAGCCAATGGATAAAGGGATGTTCCTATTGGATGAGAGAGGGGGCCACTTG
>Frequency_1_QualityScore_FFFHHHGIJJJJJJJIJJIJIJJFIJJIJJJJDFHJJJJJJHIJHIJGHIJJJHHJIIJJHHHCEHFFFDEFFEEEEEEDDDDDDDDDCCDDDD_Mismatch_0_Sense_+_Library_PoolT
GGTTGGACAAGTCCAACCTAAAGTGAGAGAGGTCTCAACTGAGGTGACAATGGTTGAGCCTCTATAGTTGCATTGAACTGCCTTCTGGTGAGCC
>Frequency_1_QualityScore_FFHHHHHJJJJJJJJJHHHIJJJJIJJJJJJJJJJJJJJJIJJJJJJJJJHHHHFFFFFEEEEDBDDDDDDDDDDDDDDDDDDACDDDEDDDDD_Mismatch_1_Sense_+_Library_PoolT
GGGATATCGCCAATGGTGTAAAGGACATCCCGAGACATTCCCCCATCCACACCAATTTAAAGGGAGTCTTCTCTCAGTCAAGGTATATAGCCAA
>Frequency_1_QualityScore_FFHHHHDHIIJJJIJJJJJJHHIJJJIJJJJJJJJJJJJGHIJJIJJIJJIJHHHHGFFFFFFEEEDDDDDDDDDDDDDDDDEDDDDDDBDDED_Mismatch_1_Sense_+_Library_PoolT
CTTGAGTTTTCCAAACTGAGTGCGGGATATCGCCAATGGTGTAAAGGACATCCTGAGACATTCCCCCATCCACACCAATTTAAAGGGAGTCTTC
>Frequency_1_QualityScore_:AFD?FFGBGA:CBEHAHHA3C<CFH@DDDDBBGCHHIG@>AG@GAHDAAGE68@ACGIGIIIBGIEEECEBB<ABBB<8@CACCA@>C@B@>:_Mismatch_1_Sense_+_Library_PoolT
TTTAAAGGGAGTCTTCTCTCAGTCAAGGTATATAGCCAATGGATAGAGGGATGTTCCTATTGGATGAGAGAGGGGGCCACTTGCTAAAAACTAA
>Frequency_1_QualityScore_FFHGHDFHGIJIFDHDGIIIJIJJBGDGIIGIJGIIJIGHIICGIIJGHIIJGEHHFFFFDD?EDDDDDDDDDDDCDEDDDDDCDDDDDDCCAD_Mismatch_0_Sense_+_Library_PoolT
CTGAGTGCGGGATATCGCCAATGGTGTAAAGGACATCCTGAGACATTCCCCCATCCACACCAATTTAAAGGGAGTCTTCTCTCAGTCAAGGTAT
>Frequency_1_QualityScore_FFHHHHHIJIJJJIIJJJJJJJJJJJJFHIJJJJJJJJJJJJJJJJAFHIIJJIJJHIGFGIIJJJJHHHEFFFFFEECD;@CDDDDDDDDDCD_Mismatch_0_Sense_+_Library_PoolT
CTATAGTTGCATTGAACTGCCTTCTGGTGAGCCTTGCACCCTAGGGTTCTAGTTAGTGCCTCAACACTCCCCATCTTGAGTTTGCCAAACTGAG
>Frequency_1_QualityScore_DEFDHFBGIHGCHICHHGGGHJJGIJJBHIJJJIIGE@FHGAHEHF==CFGIJJIIHIGEHG?AEHEHCBBE@BEEEDE>CDA?BDDDDACADD_Mismatch_0_Sense_+_Library_PoolT
AGGACATCCTGAGACATTCCCCCATCCACACCAATTTAAAGGGAGTCTTCTCTCAGTCAAGGTATATAGCCAATGGATAAAGGGATGTTCCTAT
>Frequency_1_QualityScore_EFGHHHHJJGEGHIJJJJJIIIIJJJIGIJIGCGHJIIDHEGIIGDGHEEFHF?BEDA;>=?>CACCDD:AC<ADCDDCC<<?:?>CDDDDDDD_Mismatch_0_Sense_+_Library_PoolT
GCATTTAGGGTACATGCCAAACCCGGGGCTGATCTTAGGGATACCCCTATTGGTTGGACAAGTCCAACCTAAAGTGAGAGAGGTCTCAACTGAG
>Frequency_1_QualityScore_FFHHHHGJIIJIJJJJJJIJJJJJJJJJJJJJJJJJJIJJJJJGIIJJJIGGHHHHHHFFDFFFEDCEDCEEDDDDDDDDDDEDCDDDDDBDDE_Mismatch_0_Sense_+_Library_PoolT
GTAAAGGACATCCTGAGACATTCCCCCATCCACACCAATTTAAAGGGAGTCTTCTCTCAGTCAAGGTATATAGCCAATGGATAAAGGGATGTTC
>Frequency_1_QualityScore_FFHHHFHIJIJJJJJJJJJJIJJFIJJJIJJJJJJJJJIJJJJIJJJJJIJJJJJIGIIJIIJHGHHHHFDFBCDDEEEDEEDDCDDCDCDDDD_Mismatch_0_Sense_+_Library_PoolT
AATGGTGTAAAGGACATCCTGAGACATTCCCCCATCCACACCAATTTAAAGGGAGTCTTCTCTCAGTCAAGGTATATAGCCAATGGATAAAGGG
>Frequency_1_QualityScore_FFGHHHHIJJJGJEHIJJJHIIIIJJJIHIJJFHIJIJIIIJJJIJIJHHHHHHFFFFFDDEDDDDDDDDDDDDDDDDDDDD@CCEDDDDDDDD_Mismatch_1_Sense_+_Library_PoolT
GTGCCAAACTGAGTGCGGGATATCGCCAATGGTGTAAAGGACATCCTGAGACATTCCCCCATCCACACCAATTTAAAGGGAGTCTTCTCTCAGT
>Frequency_1_QualityScore_FFHHHHHJJJJJJJJJGJJJJJIJJJHGIJJJJJIJJJJJJJJJJIJJIJJFHIJJJJJJJJJIJHHFHHFFFFEDEEEEDCDDDDCDDCDDDB_Mismatch_1_Sense_+_Library_PoolT
AGACATTCCCCCATCCACACCAATTTAAAGGGAGTCTTCTCTCAGTCAAGGTATATAGCCAATGGATAGAGGGATGTTCCTATTGGATGAGAGA
>Frequency_1_QualityScore_FFHHHHHJJJJJJJIJHIJJJIJJJJJIJJIJIGGGIJJJIJJJJJJJJJJIJIJJJIJJIIJGIIJHGEHHFFFFDDDBBDDBDCDDDDE_Mismatch_1_Sense_+_Library_PoolT
ACCAATTTAAAGGGAGTCTTCTCTCAGTCAAGGTATATAGCCAATGGATAGAGGGATGTTCCTATTGGATGAGAGAGGGGGCCACTTGCTA
>Frequency_1_QualityScore_DDBAFFDHIIIIE?FHGIF>DHFEH@FHBEAA*8BB<BG<FEEHGGHIFBBDECC>CCCBBCCBCCC@BBBCCCCD::38?9BCCECCACCC>>_Mismatch_1_Sense_+_Library_PoolT
TTGCCAAACTGAGTGCGGGATATCGCCAATGGTGTAAAGGACATCCCGAGACATTCCCCCATCCACACCAATTTAAAGGGAGTCTTCTCTCAGT
>Frequency_1_QualityScore_FFFHFHHIIIJIJJJIJJJIJJJGIIJGHHGIHHIJJJJJJEIJFGIIJGJJIHHIGHIJJJJGHHHHHHFFFFFFEEEEEEDDDDDDCDCDDD_Mismatch_1_Sense_+_Library_PoolT
GGTTTGACAAGTCCAACCTAAAGTGAGAGAGGTCTCAACTGAGGTGACAATGGTTGAGCCTCTATAGTTGCATTGAACTGCCTTCTGGTGAGCC
>Frequency_1_QualityScore_FFHHHHHHHIJJJIJJJJJJJJJJJJBFHIJJJJJJJJJJJJJJJJJHHHHHHFFFEEEEEDDDDDDDDDDDDDDDDCCEDDDDDCDDDDCCDC_Mismatch_0_Sense_+_Library_PoolT
AACTGAGTGCGGGATATCGCCAATGGTGTAAAGGACATCCTGAGACATTCCCCCATCCACACCAATTTAAAGGGAGTCTTCTCTCAGTCAAGGT
>Frequency_1_QualityScore_FFHHHHHJJIJJJJJJJJJJJJJGIDHIJIJJJJIJIIGGIJBFIIJIJJJJJJIJIJJJIIJJFHHHHDFFFFFFEEEECDCDBDDDDDBBBB_Mismatch_1_Sense_+_Library_PoolT
CCCATCCACACCAATTTAAAGGGAGTCTTCTCTCAGTCAAGGTATATAGCCAATGGATAGAGGGATGTTCCTATTGGATGAGAGAGGGGGCCAC
>Frequency_1_QualityScore_FDHHHFHIGIIIIIIIABFHCHBFHG?GHIGHGFHGDHIHIHIIIHIGIFHHGGH=CDDECGGG=CHCC>EECD@DB?@=ACDCDCCACCACCC_Mismatch_1_Sense_+_Library_PoolT
TCTGAGACATTCCCCCATCCACACCAATTTAAAGGGAGTCTTCTCTCAGTCAAGGTATATAGCCAATGGATAAAGGGATGTTCCTATTGGATGA
>Frequency_1_QualityScore_DFHAFHAFHJGIJIJJCFHFHIIIJID>GGIJIIHIEGGGCBBHGGGI;C7@FGGIJGHEFHCHBDC?BBB8ACCBD@BDDDDCDDCA@@CBBC_Mismatch_0_Sense_+_Library_PoolT
GCCTTGCACCCTAGGGTTCTAGTTAGTGCCTCAACACTCCCCATCTTGAGTTTGCCAAACTGAGTGCGGGATATCGCCAATGGTGTAAAGGACA
>Frequency_1_QualityScore_DFGFHHHJIIIIJJJGIJJGIJJJJIGJIIIEIIIJJJIJJJIJIGHJFHIJJJHHHIHIIIGJIIIJIHHHHHBEFFFECECEEECDCDDDDD_Mismatch_0_Sense_+_Library_PoolT
CTCTATAGTTGCATTGAACTGCCTTCTGGTGAGCCTTGCACCCTAGGGTTCTAGTTAGTGCCTCAACACTCCCCATCTTGAGTTTGCCAAACTG
>Frequency_1_QualityScore_DDHHHHGIJJJIGFHIGJJIJIJJJGIEEHJJIDFIGDFHJJIJJG=DD;DEHCECCEFFFFFEEEEEDCDDDDBC?BDDCBDBBDDCDDDCDD_Mismatch_0_Sense_+_Library_PoolT
TCCCCATCTTGAGTTTGCCAAACTGAGTGCGGGATATCGCCAATGGTGTAAAGGACATCCTGAGACATTCCCCCATCCACACCAATTTAAAGGG
>Frequency_1_QualityScore_FFHHHHHJGIHIJJJIIJJJJJJJIJJJJJJJJJJJJJJJJJJJJJJJJJJJJJJJHHHFFFFFFEEEEEEEDDDCCDDDEDCDCDDDDDDEDD_Mismatch_1_Sense_+_Library_PoolT
GCCAATGGTGTAAAGGACATCCTGAGACATTCCCCCATCCACACCAATTTAAAGGGAGTCTTCTCTCAGTCAAGGTATATAGCCAATGGATAGA
>Frequency_1_QualityScore_FFHHGHHJIEGGHIJJIIJJJJIIIIJJJIIJJIJJJJIJJJJJJJJJJJJJJGIJJJHEEHHFFFFFFCCEECEDCCDCDDDDDDDDDDDCED_Mismatch_1_Sense_+_Library_PoolT
CGCCAATGGTGTAAAGGACATCCTGATACATTCCCCCATCCACACCAATTTAAAGGGAGTCTTCTCTCAGTCAAGGTATATAGCCAATGGATAA
>Frequency_1_QualityScore_FFHHHHHJJJJJJJJJJJJJJHGHIJGGIHIJJJJIGIJJJIJHIJJJJIJJJHHHFFFEEECCADEEDDDDCDDDDDDDDDDDDDEDDDDDDD_Mismatch_0_Sense_+_Library_PoolT
GTTAGTGCCTCAACACTCCCCATCTTGAGTTTGCCAAACTGAGTGCGGGATATCGCCAATGGTGTAAAGGACATCCTGAGACATTCCCCCATCC
>Frequency_1_QualityScore_FFHHHHHIJJJJJJJJBFHJJJIIIJGHJJJJJIJJJJJJJIJIIJJJGI=FHIIGGJJIJIGGDHFHDDDDCDDDDDDDDDDCD?CCDDDDDD_Mismatch_1_Sense_+_Library_PoolT
GCCTTGCACCCTAGGGTTCTAGTTAGTTCCTCAACACTCCCCATCTTGAGTTTGCCAAACTGAGTGCGGGATATCGCCAATGGTGTAAAGGACA
>Frequency_1_QualityScore_FFHHHHFHHIJJJJIJJJJJJJJJIJIJJJJJJJJJJJJJJJJJIJJJJJJJJJJHHHHHFFFFFFEEEEEDDACDDEEDDDDDDDDDDEDDDD_Mismatch_2_Sense_+_Library_PoolT
CAATGGTGTAAAGGACATCCCGAGACATTCCCCCATCCACACCAATTTAAAGGGAGTCTTCTCTCAGTCAAGGTATATAGCCAATGGATAGAGG
>Frequency_1_QualityScore_FFHHHHHJJJJJJJJJGHHJJJJJGIJJJJJJJIJJJJJJIJJJJJJJJIHHHFFDFFFEEEEDDDBDDDDDDDDDDDDCCDDCCDDDEDDDDC_Mismatch_0_Sense_+_Library_PoolT
GGGATATCGCCAATGGTGTAAAGGACATCCTGAGACATTCCCCCATCCACACCAATTTAAAGGGAGTCTTCTCTCAGTCAAGGTATATAGCCAA
>Frequency_1_QualityScore_FFGHHHHJJJJJJHIIJJJIJJJJJJJIIJIIFHHGIJJJJIJJJJJJJJJHHHHHHFFFDEEEEDDDDDDDDDCCDCCD?@@CDDDDDDDDCD_Mismatch_0_Sense_+_Library_PoolT
TTGCCAAACTGAGTGCGGGATATCGCCAATGGTGTAAAGGACATCCTGAGACATTCCCCCATCCACACCAATTTAAAGGGAGTCTTCTCTCAGT
>Frequency_1_QualityScore_FFHHHHHJJJJCIJJJJJJJJJJJJJJJJJJJJJJJJJJJJIJJJJJJJIJJJJIJJJHFFDDEEEDDD_Mismatch_0_Sense_+_Library_PoolT
CTCAGTCAAGGTATATAGCCAATGGATAAAGGGATGTTCCTATTGGATGAGAGAGGGGGCCACTTGCTA
>Frequency_1_QualityScore_FFHGHHHIJJJCIHHIJJJJJIIJJHIJJJJJJJJJIJJJIJJJJJJJJJJJJJJIJJHFFDDEEEDDEDDDDDDD_Mismatch_1_Sense_+_Library_PoolT
CTCAGTCAAGGTATATAGCCAATGGATAGAGGGATGTTCCTATTGGATGAGAGAGGGGGCCACTTGCTAAAAACTA
>Frequency_1_QualityScore_FFHHHHHJIJJJIJJHGGIJJJIFGIIJGIIIIHIGIIJJJHFFDEECECCDDCDDDB_Mismatch_1_Sense_+_Library_PoolT
CCAATGGATAAAGGGATGTTCCTATTGGATGAGAGAGGGGGCCACTTGCTAAAAACGA
>Frequency_1_QualityScore_FFHHHHHJJJJFHJJJJJJIJJJIJJJJJJIJJJJJJJJJJJHJJJJJJJJJJIJJJJJJJJJJJJJJJHFHHFDEFFFEEDEEECDDDDDDDD_Mismatch_1_Sense_+_Library_PoolT
CTCAACTGAGGTGACAATGGTTGAGCCTCTATAGTTGCATTGAACTGCCTTCTGGTGAGCCTTTCACCCTAGGGTTCTAGTTAGTGCCTCAACA
>Frequency_1_QualityScore_FFGHHHHJJJJJJJJJJJJIJHHJJJJJIJJJIJJJJJDGIIJJJIJJIJJJJJIJJJJJJJJJJHHHHHHFFFFFFEEDBBDDBDDDDDDDDC_Mismatch_1_Sense_+_Library_PoolT
TCCACACCAATTTAAAGGGAGTCTTCTCTCAGTCAAGGTATATAGCCAATGGATAGAGGGATGTTCCTATTGGATGAGAGAGGGGGCCACTTGC
>Frequency_1_QualityScore_FFFHHGHJGIDFHJJJJJJIJIIGJJJ?EHIJIIIJIJJJGIHIIDGIJIEIGHIIIGJIIIJJIJJGGGEEFCBDDBBCCDDCACDDDDDDCD_Mismatch_1_Sense_+_Library_PoolT
TTAAAGGGAGTCTTCTCTCAGTCAAGGTATATAGCCAATGGATAGAGGGATGTTCCTATTGGATGAGAGAGGGGGCCACTTGCTAAAAACTAAA
>Frequency_1_QualityScore_DDAA4C2222ABDEC:3A<?+<?EBF06?4BFFB@ABD7CF68=4@C6=AAAC>;@@@B>ACA;A@BBB<?B::@8<<@B@BAAAA?BB??A:>_Mismatch_0_Sense_+_Library_PoolC
CTTGAGTTTGCCAAACTGAGTGCGGGATATCGCCAATGGTGTAAAGGACATCCTGAGACATTCCCCCATCCACACCAATTTAAAGGGAGTCTTC
>Frequency_1_QualityScore_EDGHHHGIJHHIIJJJIGHIIFGEGFHDHG@FGGHIGIIHID?FDDHIGIJEHHGIJJJJJHHGHEEEHFFEFFFEEECEEDDDDCC?DBCCDD_Mismatch_0_Sense_+_Library_PoolC
TTGGACAAGTCCAACCTAAAGTGAGAGAGGTCTCAACTGAGGTGACAATGGTTGAGCCTCTATAGTTGCATTGAACTGCCTTCTGGTGAGCCTT
>Frequency_1_QualityScore_FFHHHHHJJJHJJJJJJJIJJJJGIJHJIJIJJJJJJJJJJJJJJJJJJHHHHFFFFDDDDDDDDDDDD_Mismatch_0_Sense_+_Library_PoolT
GGATAAAGGGATGTTCCTATTGGATGAGAGAGGGGGCCACTTGCTAAAAACTAAAAAAAAATGAAATAG
>Frequency_1_QualityScore_FFHHHH?GGGHJJGCHIIJIIJIEHIGIIIHHIJGHIJJJJJJJJJHHHHHHFFFFCEEEDDDDDDCCCCCDCCDDFEDDDCDDDCCDEDCDDB_Mismatch_1_Sense_+_Library_PoolT
CAATGGTGTAAAGGACATCCCGAGACATTCCCCCATCCACACCAATTTAAAGGGAGTCTCTCTCAGTCAAGGTATATAGCCAATGGATAGAGGG
>Frequency_1_QualityScore_FDDHHHGJIJFIIJIIIIIIJJEIIJJJJJIGHJJIJJIIIIIJJIGGGGEEFFFFDE@CABDDDDCCCCCD_Mismatch_1_Sense_+_Library_PoolT
CAATGGATAGAGGGATGTTCCTATTGGATGAGAGAGGGGGCCACTTGCTAAAAACTAAAAAAAATGAAATAG
>Frequency_1_QualityScore_B,=CDFFFBD:AC:<DCFFCGI@HIAGIICC>A?F<<D1BDEBBF(57?7=A=B>;??@@A;AA>?80<>@>A4>@_Mismatch_0_Sense_+_Library_PoolT
AGCCAATGGATAAAGGGATGTTCCTATTGGATGAGAGAGGGGGCCACTTGCTAAAAACTAAAAAAAAATGAAGTAG
