# Supplementary material for: Differential Gene Expression Reveals Candidate Genes for Drought Stress Response in Abies alba (Pinaceae)
Source: PLoS One. 2015 Apr 29;10(4):e0124564. doi: 10.1371/journal.pone.0124564 (PMC4414588; doi:10.1371/journal.pone.0124564)
Supplement: S3 File — (GZ) [file pone.0124564.s003.gz › comp16398_c0_seq1.fa]

>comp16398_c0_seq1 len=389 path=[1:0-44 46:45-388] : tr|A9NQK5|A9NQK5_PICSI Putative uncharacterized protein OS=Picea sitchensis PE=2 SV=1 e-value: 4e-18 blast score: 91.3
AGCAGCAGGCCTTAATACAGTCCTGGTGGGCAGCTCTGTAAAAACAGAGGGAGCTGATTATGTTCTGGAAAATATTCATAATGTGAAGCAGGCAATTCCTGAAATTTGGAATGAGACAACCAAATACAGAGGACGTGACAAGTTTGGGTGTTCAATTACGAGAGTGAATTCCATTGAAGCAATTTCTGTTGTAGCTTAAGCAGCCAAGCATTCTGTTGCCATTTTGCACAGAAAATTAAAAGGCTTGCAAACATCCAAGATATTTGTATATAAATAAAGATTGTGGGGATTGCAAATTTGTACATGACATTTGTAACTGGAGAAACTTGAATAAATGATTTTGGAAAAAAAAACTTGATTTCCATTCATATCTAATCAGCAAATTTGTT

>Frequency_2_QualityScore_FFHHHHHJGIIIJIJIIJJJJEGGIIIIJIJJJHIIIFHIIIIIJIIJIIJJJJIIIIHHHHGGFFEFFFEEEEEECDDDCDDDDDEEACCDDC_Mismatch_0_Sense_+_Library_PoolT
AGAGGACGTGACAAGTTTGGGTGTTCAATTACGAGAGTGAATTCCATTGAAGCAATTTCTGTTGTAGCTTAAGCAGCCAAGCATTCTGTTGCCA
>Frequency_2_QualityScore_FEHHHHHJJIJJIJJJJJIIJJIJJIJJIIIIJJIIIJJJJJJJJJHIIJJJIIIJJIIJJJJIIIIIHIIIIHHHGGGFFEEDDEEDDCCDDD_Mismatch_1_Sense_+_Library_PoolT
GTGAATTCCATTGAAGCAATTTCTGTTGTAGCTTAAGCAGCCAAGCATTCTGTTGCCATTTTGCACAGAAAATTAAAAGGCTTGGAAACATCCA
>Frequency_2_QualityScore_FFHHHHGIIJJGIJIJJJJJJJJIHIIIHIIIJIJJJJHIIJJJJIIIIIJJJIJJIJIIJJIIIFIHHGGEHHHGFFFFFFEEEEEED_Mismatch_1_Sense_+_Library_PoolT
CAAGATATTTGTATATAAATAAAGATTGTGGGGATTGCAAATTTGTACATGACATTTGTAACTGGAGAAACTTGAATAAATGATTTTGA
>Frequency_2_QualityScore_FFHHHHHJJJJJJJJJJJJJJJIIJJIIJJJJJJIIIJJIJIIJJJIJJJIJJIGIIJIIIJHGFFFFEEEEEEEEEEEEDDDDDDEEDEEDED_Mismatch_0_Sense_+_Library_PoolT
GCACAGAAAATTAAAAGGCTTGCAAACATCCAAGATATTTGTATATAAATAAAGATTGTGGGGATTGCAAATTTGTACATGACATTTGTAACTG
>Frequency_2_QualityScore_EFHHHHHJJJJJJJJJJGIHJIJJJJJJJJJJIIJJJJJJJJJIJJJJIJJIJJJJIIIIJIJIIJIHIIIIHGGGFDDDEDDDDDDDDDEEEE_Mismatch_1_Sense_+_Library_PoolT
TTCTGTTGCCATTTTGCACAGAAAATTAAAAGGCTTGGAAACATCCAAGATATTTGTATATAAATAAAGATTGTGGGGATTGCAAATTTGTACA
>Frequency_2_QualityScore_FFEGCGFIIIIIIGHIEGEAEHIIIIIJGIIJGDFIIGIEHIIIIIHIIIEHGGGGGGIIIJGIHGGHGGHFFFFFEEEEDEEECDDDCBACCD_Mismatch_0_Sense_+_Library_PoolT
GGTGTTCAATTACGAGAGTGAATTCCATTGAAGCAATTTCTGTTGTAGCTTAAGCAGCCAAGCATTCTGTTGCCATTTTGCACAGAAAATTAAA
>Frequency_1_QualityScore_DDHFFHFGHIIIIIIIIIGIDCECFBHGIGIE<:EF>BAHEH@FGIIGDHGGEGGDGIIIGCGGGGIIG@DC)=?DEECECCDCCACCCDA@_Mismatch_0_Sense_+_Library_PoolT
ACATCCAAGATATTTGTATATAAATAAAGATTGTGGGGATTGCAAATTTGTACATGACATTTGTAACTGGAGAAACTTGAATAAATGATTTT
>Frequency_1_QualityScore_FFDHHHDIIGIJIIJIIJGICIGIC@GAHC9DBGGICGGBB=ECFHECCFDDFCCEEDEEDDDDCC5>A@DCDDDDDDDDCDCACDC@CDA@D@_Mismatch_1_Sense_+_Library_PoolT
CAAACATCCAAGATATTTGTATATAAATAAAGATTGTGGGGATTGCAAATTTGTACATGACATTTGTAACTGCAGAAACTTGAATAAATGATTT
>Frequency_1_QualityScore_FFHHHFHHHJGGJIJJJHIHIIIJIJJJJJJJIJJ@GGIJJJJJJJJJJJJJJIIIEIIIIGIIHIIIJEHGHFFFFFEEEEDDDBDDEDFEDE_Mismatch_1_Sense_+_Library_PoolT
TGAAGCAATTTCTGTTGTAGGTTAAGCAGCCAAGCATTCTGTTGCCATTTTGCACAGAAAATTAAAAGGCTTGCAAACATCCAAGATATTTGTA
>Frequency_1_QualityScore_DDFADBFBCEG@@H3A3CG@;F<@@E>??CF?FG@CCCFIFIFIIIIDFFIIIG;888;FFGIEEFFFCEFFDBBDDEEEEEEEAA>@@AA>AB_Mismatch_1_Sense_+_Library_PoolT
TTGTAGGTTAAGCAGCCAAGCATTCTGTTGCCATTTTGCACAGAAAATTAAAAGGCTTGCAAACATCCAAGATATTTGTATATAAATAAAGATT
>Frequency_1_QualityScore_FFHHHHHJIJJJJJJJIJJJJJIJIJJJJIJJIJJIIIIIGIJJJJIJHIJJIJJJJGHIJJJGIIGHIGGHGHHGFFDDDDDDDDDDDCDADD_Mismatch_0_Sense_+_Library_PoolT
ATTCTGTTGCCATTTTGCACAGAAAATTAAAAGGCTTGCAAACATCCAAGATATTTGTATATAAATAAAGATTGTGGGGATTGCAAATTTGTAC
>Frequency_1_QualityScore_FFHHHGHJJIJJJIJJJIIJIJIJJJJJJIJJJIIJJJIJJIJIIJJJJJJIIIIJJJIGIHIGIIGJJGIHHHHHFFFFFDDDDBDDDDDDDD_Mismatch_0_Sense_+_Library_PoolT
GAGCTGATTATGTTCTGGAAAATATTCATAATGTGAAGCAGGCAATTCCTGAAATTTGGAATGAGACAACCAAATACAGAGGACGTGACAAGTT
>Frequency_1_QualityScore_FFHHHHHJJIHJJIJJJHIJJJJJIIIJJJJJJJJJJGIJJJJJJIJIJJJJJJJJJJJJIJJHHHHHFDFEEEDEEDDDDDDDEDFEDDEEFF_Mismatch_1_Sense_+_Library_PoolT
GCAATTTCTGTTGTAGGTTAAGCAGCCAAGCATTCTGTTGCCATTTTGCACAGAAAATTAAAAGGCTTGCAAACATCCAAGATATTTGTATATA
>Frequency_1_QualityScore_FDFDHHHJHJJGGJGJJIEHJDGGIJIIIIGHGIGJJJIJIGJEGIIIJIJJJJJIIGGICHIGEHJJGEIGIHFFEDFDDE?CCDCDDDDCDD_Mismatch_1_Sense_+_Library_PoolT
ATTCTGTTGCCATTTTGCACAGAAAATTAAAAGGCTTGGAAACATCCAAGATATTTGTATATAAATAAAGATTGTGGGGATTGCAAATTTGTAC
>Frequency_1_QualityScore_FDFHGHFIIIHIEHIGIGJIIGFHEIGIIJIGGIIFGGIJJGJIJIJJIJIGGGGFFGIEIIJJIHFHHHFCBDDDCDDDDDEDEDEEEDEEED_Mismatch_0_Sense_+_Library_PoolT
GATTGTGGGGATTGCAAATTTGTACATGACATTTGTAACTGGAGAAACTTGAATAAATGATTTTGGAAAAAAAAACTTGATTTCCATTCATATC
>Frequency_1_QualityScore_FFHHHHHJJJJIJJJIJJJJJJJJJJJIJJJJJJJJJIJIIJIIHIJJJJHHHIJJHHHHHHFFFDCEEEEEDDFFFDDDDDDCDDDDEDDDDD_Mismatch_0_Sense_+_Library_PoolT
CTGAAATTTGGAATGAGACAACCAAATACAGAGGACGTGACAAGTTTGGGTGTTCAATTACGAGAGTGAATTCCATTGAAGCAATTTCTGTTGT
>Frequency_1_QualityScore_FFHHGHHIGIGGIHIIJJIIJIIJJGGIIIJJJJIIJJGIDIJJJFIIIGIIIIIHIGGIIJHIJIHHHDEFFDFEDAEEDDFFDDDDDDEEDE_Mismatch_0_Sense_+_Library_PoolT
TTTTGCACAGAAAATTAAAAGGCTTGCAAACATCCAAGATATTTGTATATAAATAAAGATTGTGGGGATTGCAAATTTGTACATGACATTTGTA
>Frequency_1_QualityScore_FFHHHHGJJJJJJJIJJJJJJJJJJJIIIJJJJJJJJJJJJJJJJIJIHHHIIJJJHIIJJJHHHHFFFDFFFEEEFEEEDDDDEEEEEDEDCD_Mismatch_1_Sense_+_Library_PoolT
ACAGAAAATTAAAAGGCTTGCAAACATCCAAGATATTTGTATATAAATAAAGATTGTGGGGATTGCAAATTTGTACATGACATTTGTAACTGCA
>Frequency_1_QualityScore_DFBFHHFGIIIEHIHDHHHHGIIG?DDGHIIIIIIIIIIIBFHIGIGGIIIGIGCEHIIHHGGHCHFDFDDFEEEEEECBCCCCBBCCCEECCC_Mismatch_1_Sense_+_Library_PoolT
TATAGAGGACGTGACAAGTTTGGGTGTTCAATTACGAGAGTGAATTCCATTGAAGCAATTTCTGTTGTAGCTTAAGCAGCCAAGCATTCTGTTG
>Frequency_1_QualityScore_FFGHHHHJJJJJJJJJIGGJJJJIJIGIIJJJJJJIIIIIJHIGIJIJJJJJIIJJIFIIGJJJIJIHHEHHHDEFFFFFFEEEEEECDCDDCC_Mismatch_1_Sense_+_Library_PoolT
GTAGCTTAAGCAGCCAAGCATTCTGTTGCCATTTTGCACAGAAAATTAAAAGGCTTGGAAACATCCAAGATATTTGTATATAAATAAAGATTGT
>Frequency_1_QualityScore_FFHHHHHJJJJJIJJJJJJJJJJIIJJJJJJIJJIJIJJJJJJJJJJJJJJJJJJJJJJJIIHIHIJJJDHIJHHHHHFFFEEEEEEDDDDDDD_Mismatch_1_Sense_+_Library_PoolT
ATTCCATTGAAGCAATTTCTGTTGTAGCTTAAGCAGCCAAGCATTCTGTTGCCATTTTGCACAGAAAATTAAAAGGCTTGGAAACATCCAAGAT
>Frequency_1_QualityScore_FFHHHHHJJJIIIIIJJJJJJJJJJJJJJJIIIIJJJJJJJJJJJJJJIHIIJIJJJJCHIIIJJIJIHHFEDEEEEEDDDDDDEEEEDDDCDD_Mismatch_1_Sense_+_Library_PoolT
GCCATTTTGCACAGAAAATTAAAAGGCTTGGAAACATCCAAGATATTTGTATATAAATAAAGATTGTGGGGATTGCAAATTTGTACATGACATT
>Frequency_1_QualityScore_FFHHHHHJJJJJJJJJJIJJJJIIIIIIIIIIIIIIIIJHIJJJFGHJJJJJJIJJHI_Mismatch_1_Sense_+_Library_PoolT
TTGGAAACATCCAAGATATTTGTATATAAATAAAGATTGTGGGGATTGCAAATTTGTA
>Frequency_1_QualityScore_FDHFHHHJIGGJJJJGJJJJJIIIJHHIJJIIGJIIIHIJIIIIIGJJGJIIGIIFGGJIJJHIEEEHHBDEFFFDEEEDEDDDDDD_Mismatch_1_Sense_+_Library_PoolT
GATATTTGTATATAAATAAAGATTGTGGGGATTGCAAATTTGTACATGACATTTGTAACTGGAGAAACTTGAATAAATGATTTTGCA
>Frequency_1_QualityScore_FEHHFHGIJJJJHGIIIIJJIIJJJJJJIJJJJJJJJJJJJJIJJJJGIJJIIIIGIIJIJIHIJHHHHHFDFFEFEFEEEDEFFEEEEDDDCD_Mismatch_0_Sense_+_Library_PoolT
GTTGTAGCTTAAGCAGCCAAGCATTCTGTTGCCATTTTGCACAGAAAATTAAAAGGCTTGCAAACATCCAAGATATTTGTATATAAATAAAGAT
>Frequency_1_QualityScore_FFHHHHFIJJIJIJJJJJJJGIJJJJJJJIHIJJJJIIJJJJJIJJJJJJJJJJJJJIGHHHHEFFFFDDABDDEEEEDDB@DBD@CDDDDDDE_Mismatch_0_Sense_+_Library_PoolT
AATGTGAAGCAGGCAATTCCTGAAATTTGGAATGAGACAACCAAATACAGAGGACGTGACAAGTTTGGGTGTTCAATTACGAGAGTGAATTCCA
>Frequency_1_QualityScore_FDHHHHHJHIJJJJFHHIJJJJJJJJIJJJDGIJJJJJJJJJJJJJIIJJJJJJJJJHHHHHHFFFFFFECEEBDDDDDEECCDDDDDCEEDDD_Mismatch_0_Sense_+_Library_PoolT
GTGACAAGTTTGGGTGTTCAATTACGAGAGTGAATTCCATTGAAGCAATTTCTGTTGTAGCTTAAGCAGCCAAGCATTCTGTTGCCATTTTGCA
>Frequency_1_QualityScore_FFHHHGHJHIJJJJJJJJIJJJJIJJIJJIJJJJJJJJJJJJJJJJJJJJJJJJIJJIJIJIIJJJJJJIIJHHHHHFFFDDDDDDDDCDDDDB_Mismatch_0_Sense_+_Library_PoolT
TGATTATGTTCTGGAAAATATTCATAATGTGAAGCAGGCAATTCCTGAAATTTGGAATGAGACAACCAAATACAGAGGACGTGACAAGTTTGGG
>Frequency_1_QualityScore_FDHHHHHIJIJIJJJIIIIJIGIIGIJIIFIJIHHIJIHIFFGIIGJIIJGIEHGBB@CDDEEADBEECDDCDCCDDDEDDDDCDDDDDDCDDC_Mismatch_2_Sense_+_Library_PoolT
GAATAAGACAACCAAATACAGAGGACGTGACAAGTTTGGGTGTTCAATTACGAGAGTGAATTCCATTGAAGCAATTTCTGTTGTAGGTTAAGCA
>Frequency_1_QualityScore_FFHHHHHJJJJJJJJJJJJJIJJJJJIJJJJJJJIJJJJJJJJJJIIIJJJJIIIEHGIIIIIJJIJIJIIHHFDFEEEEEDDDDDEDDDEDCC_Mismatch_2_Sense_+_Library_PoolT
GTTGCCATTTTGCACAGAAAATTAAAAGGCTTGGAAACATCCAAGATATTTGTATATAAATAAAGATTGTGGGGATTGCAAATTTGTACATGAA
>Frequency_1_QualityScore_FFHHHHHJJEGHIJJJJJIJJHHGH?HHGIJJJIJJJJJIJIIIJJJJJJJJJIJJJJIIIIJJJJGHHFFFFFFFEEEEEDDDEEDDDDDDCD_Mismatch_0_Sense_+_Library_PoolT
AAGTTTGGGTGTTCAATTACGAGAGTGAATTCCATTGAAGCAATTTCTGTTGTAGCTTAAGCAGCCAAGCATTCTGTTGCCATTTTGCACAGAA
>Frequency_1_QualityScore_FFHHHHHJJJJJJJJJJJJJJJJJJJJIJJJJJJJJJJJJJJJJJJJJJJJJJHIJIHIIAEHHHF?BAACDEEEDDDBDBDACCDEEDDEEED_Mismatch_0_Sense_+_Library_PoolT
GTGAAGCAGGCAATTCCTGAAATTTGGAATGAGACAACCAAATACAGAGGACGTGACAAGTTTGGGTGTTCAATTACGAGAGTGAATTCCATTG
>Frequency_1_QualityScore_FFHHHHHJJJJJJJJJJJJIJJIHHIJJIIJJJIJIJJJJIIJJIJIIJJJIJHGHIJJJJJHIIIIJJIJHHHHHHHFFFFFDE_Mismatch_2_Sense_+_Library_PoolT
AATTTGTATATAAATAAAGATTGTGGGGATTGCAAATTTGTACATGACATTTGTAACTGCAGAAACTTGAATAAATGATTTTGGA
>Frequency_1_QualityScore_FFHHHHGJIIIIJJJJJJJJI_Mismatch_0_Sense_+_Library_PoolT
ACTTGAATAAATGATTTTGGA
>Frequency_1_QualityScore_FFHFFHHIJIJJJIJJJIGHHCHIIEHIIJJIIJJIJIJIIHGGDAFEEHGHHA=GCGIIIGHJJIJJHHFHHFDCDFDDEDEAAEEE<CC@CD_Mismatch_1_Sense_+_Library_PoolT
TTGTAGCTTAAGCAGCCAAGCATTCTGTTGCCATTTTGCACAGAAAATTAAAAGGCTTGGAAACATCCAAGATATTTGTATATAAATAAAGATT
>Frequency_1_QualityScore_FFHHHHHJJJJIJJIIJJJIIJIIGHIJHIJJJIJIJJJJIJIJJHIIIJJJIIJJJJGHIIIHHEHABD@DFEECDEEEDEDDFEDDDD_Mismatch_0_Sense_+_Library_PoolT
CAAGATATTTGTATATAAATAAAGATTGTGGGGATTGCAAATTTGTACATGACATTTGTAACTGGAGAAACTTGAATAAATGATTTTGGA
>Frequency_1_QualityScore_FFHHHHHIJJJIJJJJJJJIGHIJBFIIJJJIJJJIJJJJIJJJJJJJJJJJJJJFHHHHHHHFFFFEEEEDEDCCCDDDDDCDCDDDDDDDDD_Mismatch_0_Sense_+_Library_PoolT
GGGCAGCTCTGTAAAAACAGAGGGAGCTGATTATGTTCTGGAAAATATTCATAATGTGAAGCAGGCAATTCCTGAAATTTGGAATGAGACAACC
>Frequency_1_QualityScore_FFHHHHCFFHIJJJJJJJHIGI?FGIIJJJJJJJJJJIJIJJJJJJJIJIJJJJJJJIJJJJJHHHFFFFFFFEEEEEEDDEEDDEDDD_Mismatch_1_Sense_+_Library_PoolT
ATTGGGTGTTCAATTACGAGAGTGAATTCCATTGAAGCAATTTCTGTTGTAGCTTAAGCAGCCAAGCATTCTGTTGCCATTTTGCACAG
>Frequency_1_QualityScore_FFHHHHHJJJJJJJJJJJJJJJJJJJJJJJJJJJJJJJJJJJIJJJJIJJJJJIJGIHIIGIJJGHIIHHFFFFFCCEEEEEDDEEDDDDDDEE_Mismatch_1_Sense_+_Library_PoolT
CATTTTGCACAGAAAATTAAAAGGCTTGGAAACATCCAAGATATTTGTATATAAATAAAGATTGTGGGGATTGCAAATTTGTACATGACATTTG
>Frequency_1_QualityScore_FFHHHHHJJJJJIJJJJJJJJJJJJJJJJJJJJJJJJJJJHIJIIHIFHJJJJEHHHHGHHFFFFDDBDDCCDEEDDEEFDDDDDDDDDDDEDE_Mismatch_0_Sense_+_Library_PoolT
TTCCTGAAATTTGGAATGAGACAACCAAATACAGAGGACGTGACAAGTTTGGGTGTTCAATTACGAGAGTGAATTCCATTGAAGCAATTTCTGT
>Frequency_1_QualityScore_FFHHHHHJJJJIJJJJJJJJJJIIIJJIJJJJJJJJJJJJJIIIJIJJJJJJGIGIJJJHJIJJGIJHHHFHHHHHFFFFDDDDDDC_Mismatch_0_Sense_+_Library_PoolT
GCATTCTGTTGCCATTTTGCACAGAAAATTAAAAGGCTTGCAAACATCCAAGATATTTGTATATAAATAAAGATTGTGGGGATTGCA
>Frequency_1_QualityScore_FFHHHHHJJJJJJJIJJJJJJJJJJJIJJJJJJJJJJJJJJJIJJIJJJIJJJIIHJHGIHHHIJJDGIHHDFFFED_Mismatch_0_Sense_+_Library_PoolT
GCCATTTTGCACAGAAAATTAAAAGGCTTGCAAACATCCAAGATATTTGTATATAAATAAAGATTGTGGGGATTGCA
>Frequency_1_QualityScore_BDFD+CF1A?AAI@4?D3)::CCDDDGAA@<DB<DA=C=CF>=;7887DD)7=7.=C?==37??B?@C>;>(-;>5(-::55:3@AA_Mismatch_1_Sense_+_Library_PoolT
TGGGCAGCTCTGTAAAAAAAGAGGGAGCTGATTATGTTCTGGAAAATATTCATAATGTGAAGCAGGCAATTCCTGAAATTTGGAATG
>Frequency_1_QualityScore_FFHHHHHHIJJJFGHIJJJJIJJJGIHJDGHIJJJJJJJJIJJJJIIIIJJJIJIJJJJJJJIIGGFHHEDFFDEEEEEEDDDDDDDEEDDEDD_Mismatch_0_Sense_+_Library_PoolT
GACAAGTTTGGGTGTTCAATTACGAGAGTGAATTCCATTGAAGCAATTTCTGTTGTAGCTTAAGCAGCCAAGCATTCTGTTGCCATTTTGCACA
>Frequency_1_QualityScore_FFHHGHHIJJJJJJIJJJGIJJHGIJJHIJJJJJJJJJJIJJJIJIJJJIJJJJIJIJJIJHHIJIJIJJIIHHHHHHHFFFFC_Mismatch_1_Sense_+_Library_PoolT
ATTTGTATATAAATAAAGATTGTGGGGATTGCAAATTTGTACATGACATTTGTAACTGCAGAAACTTGAATAAATGATTTTGGA
>Frequency_1_QualityScore_FFHGHHHJJJJJJJJJJJJJIIJIJJJJJJJJJIJIJJJJGJIIJGJIJJIJJJJJJIJIJIHHHHHHHFFFFFFECECDDDDDDDDCCDDDCC_Mismatch_1_Sense_+_Library_PoolT
GCATTCTGTTGCCATTTTGCACAGAAAATTAAAAGGCTTGGAAACATCCAAGATATTTGTATATAAATAAAGATTGTGGGGATTGCAAATTTGT
>Frequency_1_QualityScore_FFHHHHHJIJJJJJJJJJJJJJJJIIJGIIJJFIHIJIJJCFGIJJJJJJIJHHEF@CFEEEEEFEFDDDCDDCCDDDEDDDDDDDDDDDDDDD_Mismatch_1_Sense_+_Library_PoolT
GAATGAGACAACCAAATACAGAGGACGTGACAAGTTTGGGTGTTCAATTACGAGAGTGAATTCCATTGAAGCAATTTCTGTTGTAGGTTAAGCA
>Frequency_1_QualityScore_EFAFDCFIADGE?GGIIGBFGGGG9F@GHHIHHH@?GGEF<FHCCFHG?FGEIIBGCE>DE@GCEEFEE?CE_Mismatch_0_Sense_+_Library_PoolT
TTAAAAGGCTTGCAAACATCCAAGATATTTGTATATAAATAAAGATTGTGGGGATTGCAAATTTGTACATGA
>Frequency_1_QualityScore_FFHHHHHJJJJJJJJHIJJEHJJJIJJJJJIIJJJJJJJJJJJJJIJJIIIIJJJJIJJJJHFHHFFFFFFFEEEEEEDDDDDDDDDDDDB_Mismatch_0_Sense_+_Library_PoolT
GCTCTGTAAAAACAGAGGGAGCTGATTATGTTCTGGAAAATATTCATAATGTGAAGCAGGCAATTCCTGAAATTTGGAATGAGACAACCAA
>Frequency_1_QualityScore_FFHHHHHJJJJJJJJIJJJIJJJJJJJJJJJJIJJJJJJJJJJJIIIJJJJJGIIHGIJHGGGIJJJCGGHFDFFEEE_Mismatch_0_Sense_+_Library_PoolT
TGCCATTTTGCACAGAAAATTAAAAGGCTTGCAAACATCCAAGATATTTGTATATAAATAAAGATTGTGGGGATTGCA
>Frequency_1_QualityScore_FFHHHDFHIJJJJJJJJJJJJJJJJJJJJIJJIJJJHIJJJJJJJJJJJJIJJJJJIJJJIIIJJJJJJGIGHHHHHHFFFFFFDEEDDDD_Mismatch_1_Sense_+_Library_PoolT
GAGAGTGAATTCCATTGAAGCAATTTCTGTTGTAGGTTAAGCAGCCAAGCATTCTGTTGCCATTTTGCACAGAAAATTAAAAGGCTTGCAA
>Frequency_1_QualityScore_FFHHHGHJJEIGHGJIJCGHHIIJJIIJJHIJIIGIFIHIGIGIIJJGJIIIJGIJJIGGHHHHGHFFFBDFFEFEDEDEDCDDDBDDDDDDDD_Mismatch_0_Sense_+_Library_PoolT
CCTTAATACAGTCCTGGTGGGCAGCTCTGTAAAAACAGAGGGAGCTGATTATGTTCTGGAAAATATTCATAATGTGAAGCAGGCAATTCCTGAA
>Frequency_1_QualityScore_FFHHHHHJJJJJJJJJJJJJJJJIIJJJJJJJJJJJJJJJJJJJJJJJJJJJJJJJJJJJJIJJJJIIJHHHHHHHFFFFEEDDDDDDDDDDDD_Mismatch_1_Sense_+_Library_PoolT
TGAATTCCATTGAAGCAATTTCTGTTGTAGCTTAAGCAGCCAAGCATTCTGTTGCCATTTTGCACAGAAAATTAAAAGGCTTGGAAACATCCAA
>Frequency_1_QualityScore_=A<<A<:B+1<C?A<C<4?C*C?9?)?D@D)9*90?8?2B@B@BB)=BCCC4@;A8@;;77=?7?A??=>3(5-;;;5;5>A;>A5(>,>BD_Mismatch_1_Sense_+_Library_PoolT
TTTTGCACCGAAAATTAAAAGGCTTGCAAACATCCAAGATATTTGTATATAAATAAAGATTGTGGGGATTGCAAATTTGTACATGACATTTG
>Frequency_1_QualityScore_FFHHHHHJJJJJJJJJIJJIJJIIJJIJJIJJJJJJIJJJJJJJJIJJJJJJJFHJJJIJHHHHHHFFFDFFFEFEEEEEDFEEEEDEDDDDCD_Mismatch_1_Sense_+_Library_PoolT
GAAAATTAAAAGGCTTGCAAACATCCAAGATATTTGTATATAAATAAAGATTGTGGGGATTGCAAATTTGTACATGACATTTGTAACTGCAGAA
>Frequency_1_QualityScore_FFHFHFHIIGGIIIJEIGIGJJIIGGHHEIIIGGIJJJJIEEHIIDG;CCGGGGHG=AEEHDFF@EEF>@ACCDDDDBDCCDDEDDDDDDDDDB_Mismatch_0_Sense_+_Library_PoolT
AGCAGCAGGCCTTAATACAGTCCTGGTGGGCAGCTCTGTAAAAACAGAGGGAGCTGATTATGTTCTGGAAAATATTCATAATGTGAAGCAGGCA
>Frequency_1_QualityScore_FFHHHHHJJJJJJJJJJGHIIJJJIJJJJJFGDHIJJJJJJJIJJJGGIJJJHHHHHHHHFFFFFEEEEEDEEDDDDDDDDDDDDDDDDDDDDD_Mismatch_1_Sense_+_Library_PoolT
ACCAAATACAGAGGACGTGACAAGTTTGGGTGTTCAATTACGAGAGTGAATTCCATTAAAGCAATTTCTGTTGTAGCTTAAGCAGCCAAGCATT
>Frequency_1_QualityScore_FFHHHHHJJJJJJJJJJJJJJJJIIJJJJJJJJIJJIJJJIJJJJIJJJJJJJJJJJIJ_Mismatch_1_Sense_+_Library_PoolT
CTTGGAAACATCCAAGATATTTGTATATAAATAAAGATTGTGGGGATTGCAAATTTGTA
>Frequency_1_QualityScore_ADDFDBDGG@GBGHDHD<FHHCFGHA??CG?FF>B9DFDDHI@9B9BDFDABBF@AFF8==A@@C@8C_Mismatch_0_Sense_+_Library_PoolT
TTTTGCACAGAAAATTAAAAGGCTTGCAAACATCCAAGATATTTGTATATAAATAAAGATTGTGGGGA
>Frequency_1_QualityScore_FFHHHHHJJIIIJJJJIJIJJJIJJJJJJJJJJJJJJJJJJIIJJJJJJIIJGHHIJJIJJJJH/?EFFFFEEEEEE_Mismatch_2_Sense_+_Library_PoolT
TCACAGAAAATTAAAAGGCTTGCAAACATCCAAGATATTTGTATATAAATAAAGATTGTGGGGACTGCAAATTTGTA
>Frequency_1_QualityScore_DDHF?FFHGHIJJGECHGHGEGGDDF<DDBGGII<FHGHGECBEGGHAADF/=<6;A>@>CC;AC35>>:3?@@@DFDDD@CC@AACCCCCBDB_Mismatch_1_Sense_+_Library_PoolT
AGCAGCAGGCCTTAATACAGTCCTGGTGGGCAGCTCTGTAAAAAAAGAGGGAGCTGATTATGTTCTGGAAAATATTCATAATGTGAAGCAGGCA
>Frequency_1_QualityScore_FFHGHHHJJJJJJJJHIJJJJIIGHIJIJJGHIIJJJJJIIJJJJJJJJJJHIJFIIIJIJJJIGEEIJHHHHFFFFECCEEEDDDEEEEEEDE_Mismatch_1_Sense_+_Library_PoolT
AAGCAATTTCTGTTGTAGGTTAAGCAGCCAAGCATTCTGTTGCCATTTTGCACAGAAAATTAAAAGGCTTGCAAACATCCAAGATATTTGTATA
>Frequency_1_QualityScore_FFHHHHHJJJJJJJJJIJJJJJJJJJJJJJGJJJJJJJJJJJIJJJJJJJJJJJJJJIJJJJIIJIIIIHGHHGHHHFFDFEDDDDDDDDDDDD_Mismatch_0_Sense_+_Library_PoolT
CAAGCATTCTGTTGCCATTTTGCACAGAAAATTAAAAGGCTTGCAAACATCCAAGATATTTGTATATAAATAAAGATTGTGGGGATTGCAAATT
>Frequency_1_QualityScore_FFHHHHHJJJJJJJJJJJJJJHJJJJJIIJJJJJJJJJIGIJJJJJJJJJJJJJJJJHJJHHIJJJJIJHIGHHHFFFFECEEEDDDDDDDDEE_Mismatch_1_Sense_+_Library_PoolT
CCATTGAAGCAATTTCTGTTGTAGCTTAAGCAGCCAAGCATTCTGTTGCCATTTTGCACAGAAAATTAAAAGGCTTGGAAACATCCAAGATATT
>Frequency_1_QualityScore_FFHHHHHIJJJJJGHJJJJJJIJJJJIJJJJIIJIJJJJJJJJIJJJJJGEHIJJGIJJIIGHHHHHHFEFEFFFEEEDDDBDDDDDDCDCDDD_Mismatch_0_Sense_+_Library_PoolT
AATACAGTCCTGGTGGGCAGCTCTGTAAAAACAGAGGGAGCTGATTATGTTCTGGAAAATATTCATAATGTGAAGCAGGCAATTCCTGAAATTT
>Frequency_1_QualityScore_FFGHHHHJJJJJHIIJJJJJJIJIJHIJJHIJJJEIJJJJJJJJJJIJIJIJJJJJJJJIJJJJJJJHHHHHHFFFFFFEEEEEEEEDDDD_Mismatch_1_Sense_+_Library_PoolT
CCAAGATATTTGTATATAAATAAAGATTGTGGGGATTGCAAATTTGTACATGACATTTGTAACTGCAGAAACTTGAATAAATGATTTTGGA
>Frequency_1_QualityScore_EB?FHHHFEGGHAFHEFGIHGHICHGIHHCFCHHHIGHIGIEHGFGHGEGIEHIIBAFGFAF@CHEEHDAEHECCHFDEFFCECEECCCC?_Mismatch_1_Sense_+_Library_PoolT
CAATTACGAGAGTGAATTCCATTGAAGCAATTTCTGTTGTAGGTTAAGCAGCCAAGCATTCTGTTGCCATTTTGCACAGAAAATTAAAAGG
>Frequency_1_QualityScore_FFHHHHHJJEFHIIIIIGIIJJJJJJIJHHGGHJAHIJJJJJJIJIJIIJIJJJJHHHHHHHFFFFFED@AEEEDDDDDDCDCDCCCCCCD@CD_Mismatch_0_Sense_+_Library_PoolT
CAGTCCTGGTGGGCAGCTCTGTAAAAACAGAGGGAGCTGATTATGTTCTGGAAAATATTCATAATGTGAAGCAGGCAATTCCTGAAATTTGGAA
>Frequency_1_QualityScore_FFHHHHHIJJIJJJJIJJJJJJJJJJJJJJJJJJJJJJIJIJHIIJJJJJJJJJJIJIIJJJJJJJHHHHHHFFFEDCDDDDDDDDCCDDDDDB_Mismatch_1_Sense_+_Library_PoolT
AAAAAGAGGGAGCTGATTATGTTCTGGAAAATATTCATAATGTGAAGCAGGCAATTCCTGAAATTTGGAATGAGACAACCAAATACAGAGGACG
>Frequency_1_QualityScore_FFHHGGHJJJJGIGIGIGIJIJJGDGGIIJIFIIJJJIJIIHGIHHGIBGGGGGGGIIJJCHIJJHHHEEHHFFFFFEDCEEECEDDDDDCDCD_Mismatch_1_Sense_+_Library_PoolT
TTAAAAGGCTTGGAAACATCCAAGATATTTGTATATAAATAAAGATTGTGGGGATTGCAAATTTGTACATGACATTTGTAACTGGAGAAACTTG
>Frequency_1_QualityScore_FFHHHHHJJJJJJIJJJJJJJJJJJJJJJJJJJJJJJIJJJJJJIIIJIJJJIJJJJIJJJIIIIHCDFCCD_Mismatch_0_Sense_+_Library_PoolT
TTTGCACAGAAAATTAAAAGGCTTGCAAACATCCAAGATATTTGTATATAAATAAAGATTGTGGGGATTGCA
>Frequency_1_QualityScore_FFHHHHHJJJJJJJJJJIJJJJJJJJJJJJIJJJJJJJJJJJIIJJIJJJJJGIJJJJIJJJJJIGIIJJHGHFFFEEEEEEDDDDEE_Mismatch_0_Sense_+_Library_PoolT
GTTGCCATTTTGCACAGAAAATTAAAAGGCTTGCAAACATCCAAGATATTTGTATATAAATAAAGATTGTGGGGATTGCAAATTTGTA
>Frequency_1_QualityScore_FFHFHHHJIJGIIIJJGJJJJJGHGIDHJHIIJIIDFFHGIJIIJJJIFHIAEFHHHHFFDFFFFEEEDCEDDEDCDDDDDDDCDDDDD?BDBC_Mismatch_0_Sense_+_Library_PoolT
AGACAACCAAATACAGAGGACGTGACAAGTTTGGGTGTTCAATTACGAGAGTGAATTCCATTGAAGCAATTTCTGTTGTAGCTTAAGCAGCCAA
>Frequency_1_QualityScore_?DHFDHFHBGEGEFCHDIGGIJIJGIEHHIIGGIHHIJJIJJGIHGHHFHHIJBHIIJGCGHGGIGGHDCEHHHGHEFDDFBCCEDECCCDDDD_Mismatch_0_Sense_+_Library_PoolT
TTCAATTACGAGAGTGAATTCCATTGAAGCAATTTCTGTTGTAGCTTAAGCAGCCAAGCATTCTGTTGCCATTTTGCACAGAAAATTAAAAGGC
>Frequency_1_QualityScore_FFHHHHHJJJJJJJHIJJJJJJJJJIJHJJJIIJJJJJJJJJJJJJJJIIIJJJIJJJJJIGIJJJJJECHHFHFFFFFFEEEEEEEFEDDDDD_Mismatch_0_Sense_+_Library_PoolT
ATCCAAGATATTTGTATATAAATAAAGATTGTGGGGATTGCAAATTTGTACATGACATTTGTAACTGGAGAAACTTGAATAAATGATTTTGGAA
>Frequency_1_QualityScore_FFHHHHHJIJIIJJJJJJJGHIJJIIJJJJIJJJIIJIJJJJJJJJJIJJIJJJIIHGIJIJJJJJJJIIIJJHHHFFFFFFDEEDEDDDDEEE_Mismatch_2_Sense_+_Library_PoolT
CATTGAAGCAATTTCTGTTGTAGCTTAAGCATCCAAGCATTCTGTTGCCATTTTGCACAGAAAATTAAAAGGCTTGGAAACATCCAAGATATTT
>Frequency_1_QualityScore_8BDHHDFEB>@4FEG@<EBBGHIIIGDABC;3C>EHCG>DBAFGGIHHBDDA@G<CEHAF@FH4C;@@C7=)==/5BBCCCCC@>:>;@CDA@C_Mismatch_1_Sense_+_Library_PoolT
CTGTTGCCATTTTGCACAGAAAATTAAAAGGCTTGGAAACATCCAAGATATTTGTATATAAATAAAGATTGTGGGGATTGCAAATTTGTACATG
>Frequency_1_QualityScore_FFDHFH?EGHIFGHEGHGHGIIJIIJGJJIIIEIJJIGIIGJGIH@GGEHIHIFHFCHHIGIJJJIEF_Mismatch_0_Sense_+_Library_PoolT
AGATTGTGGGGATTGCAAATTTGTACATGACATTTGTAACTGGAGAAACTTGAATAAATGATTTTGGA
>Frequency_1_QualityScore_FFHHHHHIJJJJJJJJJJJJHHIJHHIJJIJJIJJJJJJJJJJJJJJJJJJJJJIJJJJJJJJIIJHGHHHHFFFFFFFEEEEEDD_Mismatch_2_Sense_+_Library_PoolT
AAATTTGTATATAAATAAAGATTGTGGGGATTGCAAATTTGTACATGACATTTGTAACTGCAGAAACTTGAATAAATGATTTTGGA
>Frequency_1_QualityScore_FFHHHHHJJJJJJJIJJJJHJJJJJJJJJJJJJJJJHIJJJJJJJJIHHIJJJHJI_Mismatch_1_Sense_+_Library_PoolT
CAAACATCCAAGATATTTGTATATAAATAAAGATTGTGGGGATTGCAAATTTGTAA
>Frequency_1_QualityScore_FFHHHHHJJJJJIJJJJJJJJJJGHJJJJIJJJJJJJJIJJJJJJJJJJJJJJIJJJJIJJJJJJGHGHFHHHFFFFFDDDDDDDDDBDDDDEE_Mismatch_1_Sense_+_Library_PoolT
CATTCTGTTGCCATTTTGCACAGAAAATTAAAAGGCTTGCAAACATCCAAGATATTTGTATATAAATAAAGATTGTGGGGATTGCGAATTTGTA
>Frequency_1_QualityScore_FFHHHHHJJJJJIJJJJJJJJJJIGIJJJJJJJIJJJJJJJJJJJJJJJJJJJJJJJJJJIIJJGIJIJCGGGIHHHHFFFEEEDDEDDDDDDD_Mismatch_0_Sense_+_Library_PoolT
ATTCCATTGAAGCAATTTCTGTTGTAGCTTAAGCAGCCAAGCATTCTGTTGCCATTTTGCACAGAAAATTAAAAGGCTTGCAAACATCCAAGAT
>Frequency_1_QualityScore_FFHHHHHJJJJJJIJJJIJIHIIIIIIJIJHIJJJJJGHIJJIIIJJJJJJJJJJJ_Mismatch_0_Sense_+_Library_PoolT
GCAAACATCCAAGATATTTGTATATAAATAAAGATTGTGGGGATTGCAAATTTGTA
>Frequency_1_QualityScore_D;CADCFBHDBBG@EEHGDBCE@FDE?GIIIIEHFIBD@DEGFGHHIFFEHIG@C7=?E@)=@DCECE>>C@>CAA;(;@=;?BC?8@ACC:>>_Mismatch_1_Sense_+_Library_PoolT
AATACAGAGGACGTGACAAGTTTGGGTGTTCAATTACGAGAGTGAATTCCATTGAAGCAATTTCTGTTGTAGGTTAAGCAGCCAAGCATTCTGT
>Frequency_1_QualityScore_FFHHHHHJJJJJJJJJJJJJJJIIJJJJJJJJJJJJJJJJJJJJJIJJJJJJHJJJJJJIHIDGIHHIJJHHHFBCEEDDDDDDDDEEEFFDDD_Mismatch_1_Sense_+_Library_PoolT
GTTGCCATTTTGCACAGAAAATTAAAAGGCTTGGAAACATCCAAGATATTTGTATATAAATAAAGATTGTGGGGATTGCAAATTTGTACATGAC
>Frequency_1_QualityScore_FFHHHHHJHJJIHIJIIJJIGJIIJJJJJJJJJJJIIJJJJJJJJJJIIJJIIHJJJJJJJJJIIJJJHHHHHFFFFFEDEDCFFEDEEEE_Mismatch_1_Sense_+_Library_PoolT
AATTTCTGTTGTAGGTTAAGCAGCCAAGCATTCTGTTGCCATTTTGCACAGAAAATTAAAAGGCTTGCAAACATCCAAGATATTTGTATAT
>Frequency_1_QualityScore_DDDDHHFGIFGICHGHCEHICHHEGHII@HGA@@GEIIEIIGCCGGIDBFHDIGGIIIIHEDCCCCCCD;ACCCBC_Mismatch_2_Sense_+_Library_PoolT
CAAATTTGTACATGACATTTGTAACTGCAGAAACTTGAATAAATGATTTTGGAAAAAAAAACTTGATTTCCATCCA
>Frequency_1_QualityScore_FFHHHGHJJJJJJJIJJJJJJJJJJJJJJJJJJJJJGIIJJJJJJJIJIJJJJJJJJJJJJJJJIJGHHHFHHFFFFFEFDEDECEEDCDDDDD_Mismatch_1_Sense_+_Library_PoolT
TTAAGCAGCCAAGCATTCTGTTGCCATTTTGCACAGAAAATTAAAAGGCTTGGAAACATCCAAGATATTTGTATATAAATAAAGATTGTGGGGA
>Frequency_1_QualityScore_FDHHHHHJIJJJJJJJJJJJJJJJJIJJJJIGHIIJJJJJJJJJIJJJJJJIGHGIJJIJIIJJJJJIJDHIJHHHHGHDEEFDDEEDDDDDDD_Mismatch_1_Sense_+_Library_PoolT
GTGAATTCCATTGAAGCAATTTCTGTTGTAGGTTAAGCAGCCAAGCATTCTGTTGCCATTTTGCACAGAAAATTAAAAGGCTTGCAAACATCCA
>Frequency_1_QualityScore_FFHHHHHJJJJJJJJJJJJJJJJJJJJJJJJJJJJJJJJIIJJJIJJJJIJJJJJJJJHIJJJHHHHHHDDFFFFDCDDDDDDDDCACCDDDDC_Mismatch_1_Sense_+_Library_PoolT
CATTCTGTTGCCATTTTGCACAGAAAATTAAAAGGCTTGGAAACATCCAAGATATTTGTATATAAATAAAGATTGTGGGGATTGCAAATTTGTA
>Frequency_1_QualityScore_DFHHHHHJAEGIJJIIJJJIGIJIJJJJJJJJIIJIGGJJJJFIJJJIHHIIJHIJJJIIIIJIGGHHHEDCDFDFCEEEEDDDCDDDDDDDDD_Mismatch_1_Sense_+_Library_PoolT
TACGAGAGTGAATTCCATTGAAGCAATTTCTGTTGTAGGTTAAGCAGCCAAGCATTCTGTTGCCATTTTGCACAGAAAATTAAAAGGCTTGCAA
>Frequency_1_QualityScore_FFHHHHHIIIGHGGJJJJJJGGHI?FGGIGJJGGJFIIJIJHIJJGGIJGIIIGFHHHHHFFFDFDBBC>ACDCDDDDDDDDCDDCDDCCCDDD_Mismatch_2_Sense_+_Library_PoolT
TGGCAGCTCTGTAAAAAAAGAGGGAGCTGATTATGTTCTGGAAAATATTCATAATGTGAAGCAGGCAATTCCTGAAATTTGGAATGAGACAACC
>Frequency_1_QualityScore_FFHHHHHJJJJJJIIJJJJJHGIIIJJJJIJJJIJJJHIJJJIJJJJJJIIJJJJJIIIJIJJJJJHHHHHFHFDFCDEEEEEECCDCDDEDDF_Mismatch_1_Sense_+_Library_PoolT
GCAAACATCCAAGATATTTGTATATAAATAAAGATTGTGGGGATTGCAAATTTGTACATGACATTTGTAACTGCAGAAACTTGAATAAATGATT
>Frequency_1_QualityScore_FFGHHHHJJJJJJJJJJIJJJJIIGJIJJJIJJJJJJJJJJIJGIIJHIJJJHGIJJHHHHHHFFFFFFFEEEEEFEDEDDDDDCDCDDDDDDD_Mismatch_1_Sense_+_Library_PoolT
TAAAAGGCTTGGAAACATCCAAGATATTTGTATATAAATAAAGATTGTGGGGATTGCAAATTTGTACATGACATTTGTAACTGGAGAAACTTGA
>Frequency_1_QualityScore_FFHHHHHJIJJJJJJJJJJIIJJJJJHIJJIJJJJJJJIJJJJJIIIJJJJJJJJJIGIJIJJIJJJJJHHJHHHHFFFFFDCEEEEDDDDDEE_Mismatch_1_Sense_+_Library_PoolT
CATTGAAGCAATTTCTGTTGTAGCTTAAGCAGCCAAGCATTCTGTTGCCATTTTGCACAGAAAATTAAAAGGCTTGGAAACATCCAAGATATTT
>Frequency_1_QualityScore_FFHHHHDGIIJJJJJJJJJJIJIGHJJJJJJJJJJIJJJIJJJJJJJJJJJGJJJJJJJJJJJJJJJJHHHHHFFFFFEDCEEEDDDDDDCCDD_Mismatch_1_Sense_+_Library_PoolT
CGAGAGTGAATTCCATTGAAGCAATTTCTGTTGTAGCTTAAGCAGCCAAGCATTCTGTTGCCATTTTGCACAGAAAATTAAAAGGCTTGGAAAC
>Frequency_1_QualityScore_FFHHHHHJJJJJFHJJIJJJJJJJIJJJJJJIJIJJJJJJJJJJJJJJIJJJJJJJIIJJHHHHGEHHFFDEFFEEDDDDDDDDDDDDDDDCDD_Mismatch_0_Sense_+_Library_PoolT
ATACAGTCCTGGTGGGCAGCTCTGTAAAAACAGAGGGAGCTGATTATGTTCTGGAAAATATTCATAATGTGAAGCAGGCAATTCCTGAAATTTG
>Frequency_1_QualityScore_FFCFHGHEIIJIJJHIJJJJJIJIIIJFGGIJGIIIJIHGJJJIHIIIHHHFHHHHGEFFFFFFEECDDBBCCCDDDDCCCDDDDDDDDCDDDC_Mismatch_1_Sense_+_Library_PoolT
GGTGGGCAGCTCTGTAAAAAAAGAGGGAGCTGATTATGTTCTGGAAAATATTCATAATGTGAAGCAGGCAATTCCTGAAATTTGGAATGAGACA
>Frequency_1_QualityScore_FFHHHHHJIJJJJJJIJJJJIEGHJJIJJJJJJIJIJF@GHIJJJIJJJJJJJJGHJJHHHEHHFFFFEEEEDEEEDDDDDDDDDDEEEDDDDD_Mismatch_1_Sense_+_Library_PoolT
AGAGGACGTGACAAGTTTGGGTGTTCAATTACGAGAGTGAATTCCATTGAAGCAATTTCTGTTGTAGGTTAAGCAGCCAAGCATTCTGTTGCCA
>Frequency_1_QualityScore_DEHDFHFIGHGGHEIEHIGIGGEFEHBEHHDHGH?AGHEGHEGHGGGGEGGGIIJGGGGIGIJICEHHGGC@CEEHFFFDBDECED<CCCCA;5_Mismatch_1_Sense_+_Library_PoolT
CATCCAAGATATTTGTATATAAATAAAGATTGTGGGGATTGCAAATTTGTACATGACATTTGTAACTGCAGAAACTTGAATAAATGATTTTGGA
>Frequency_1_QualityScore_FFHHHHHJJJJJJIJJJJJJIIJGIIJJIIGJJJIIJHIIJJIJJJJJIJJJJJJI_Mismatch_1_Sense_+_Library_PoolT
GTAAACATCCAAGATATTTGTATATAAATAAAGATTGTGGGGATTGCAAATTTGTA
>Frequency_1_QualityScore_FFHHHHHJJJJJJJJJJJJIJJJJJJJJJJJJJJJJJJJJJJJJJJHIJJIHIJJJJJIGHJJHIJHHFDEFEECEEEDDEEEEFDDDDDDFEE_Mismatch_0_Sense_+_Library_PoolT
ATTTTGCACAGAAAATTAAAAGGCTTGCAAACATCCAAGATATTTGTATATAAATAAAGATTGTGGGGATTGCAAATTTGTACATGACATTTGT
>Frequency_1_QualityScore_FFHGHGHIIIIIGD@<EG@@FG@?FFCBDEHHD@FADCF>FGIIIHIGGIIIHIIGEIGGECEHGHACC?ACAHFDFF@C@AFCCCDCA@@CC>_Mismatch_1_Sense_+_Library_PoolT
ATTTCTGTTGTAGGTTAAGCAGCCAAGCATTCTGTTGCCATTTTGCACAGAAAATTAAAAGGCTTGCAAACATCCAAGATATTTGTATATAAAT
>Frequency_1_QualityScore_FFHHHHHHIJIJJJJJJJJJJJJJHIJJJJIJJJJJJJJJJII_Mismatch_0_Sense_+_Library_PoolT
ATATTTGTATATAAATAAAGATTGTGGGGATTGCAAATTTGTA
>Frequency_1_QualityScore_DD?DDFHGGGGI@DDHFHC?FGHFFEBGIG4?BBD?77<B<FGGGIIIGEGF.=AED>@CCD@@CA>@ACC>AADC>@@?CCA@CCCCCCC2??_Mismatch_0_Sense_+_Library_PoolT
GAGACAACCAAATACAGAGGACGTGACAAGTTTGGGTGTTCAATTACGAGAGTGAATTCCATTGAAGCAATTTCTGTTGTAGCTTAAGCAGCCA
>Frequency_1_QualityScore_FFHHHCFHIJJJJJJJJGGFH?HGIJJJJJJJJJJJJJJJJJJJJIJJHIJJJJJGJIIJEHHHHFFFFEEEEEEEECDDEEDDECDDDDDDDD_Mismatch_0_Sense_+_Library_PoolT
TTGGGTGTTCAATTACGAGAGTGAATTCCATTGAAGCAATTTCTGTTGTAGCTTAAGCAGCCAAGCATTCTGTTGCCATTTTGCACAGAAAATT
>Frequency_1_QualityScore_FFHFHHHJIHJGHHHHIHHJJJDHIIGGIHIJJJJIJJJJJJJJJJIGCHIHIIHGAFHIIJJHHHHHGDFFFFFFEDC_Mismatch_0_Sense_+_Library_PoolT
TATATAAATAAAGATTGTGGGGATTGCAAATTTGTACATGACATTTGTAACTGGAGAAACTTGAATAAATGATTTTGGA
>Frequency_1_QualityScore_FFHHHHHIJJJJJJIJJJJJIIJIIIJJJIJJJJJJJIJJJIIIJJJJJJJJJJIJIHIJJFHFHGHIIHHHHHHHHHFFFFFFDC_Mismatch_0_Sense_+_Library_PoolT
ATATTTGTATATAAATAAAGATTGTGGGGATTGCAAATTTGTACATGACATTTGTAACTGGAGAAACTTGAATAAATGATTTTGGA
>Frequency_1_QualityScore_DFHHHHHIJIIJJJJIJJJJJJJHIIJJJJIIJFIIJIIIIJJHIJJJJJJJJJJJIIIIJJJJIHHGHHH_Mismatch_0_Sense_+_Library_PoolT
TAAAAGGCTTGCAAACATCCAAGATATTTGTATATAAATAAAGATTGTGGGGATTGCAAATTTGTACATGA
>Frequency_1_QualityScore_FFHHHHHJJIJJIIJJJJJJJJJJJJJJJJJJJIJHIJIFHHGHIJJJBFHIIJIJJIIGHHFF?ACEDEEEDEEDDCDDDCDDDDEDDDCDDD_Mismatch_0_Sense_+_Library_PoolT
GAAATTTGGAATGAGACAACCAAATACAGAGGACGTGACAAGTTTGGGTGTTCAATTACGAGAGTGAATTCCATTGAAGCAATTTCTGTTGTAG
>Frequency_1_QualityScore_FFHHHHHJJJIJJGIGIJIIHHIJJJDHHIJJJJJJJJIJJJFHIJIJJJJJJJJJJJJHHHGHHFFFFFFEEEEEEDDDDDDDDDDDDDDEED_Mismatch_0_Sense_+_Library_PoolT
AATACAGAGGACGTGACAAGTTTGGGTGTTCAATTACGAGAGTGAATTCCATTGAAGCAATTTCTGTTGTAGCTTAAGCAGCCAAGCATTCTGT
>Frequency_1_QualityScore_FFHHHHGJJJJIIIEHFGHGHHHIIJJFHFHIJJIJJGGCGFHCFHHIJIJJJIJGIIGHCEHHFFFDFDEEEEEEECDDCDDDDDDDBDDDED_Mismatch_0_Sense_+_Library_PoolT
AAATACAGAGGACGTGACAAGTTTGGGTGTTCAATTACGAGAGTGAATTCCATTGAAGCAATTTCTGTTGTAGCTTAAGCAGCCAAGCATTCTG
>Frequency_1_QualityScore_DD?DD<B?EE>3CAEF+<<:ECCBB@D3:DE3D>B@BD9*?DEII/=@CC:@C7.=7===ACCC>D?D<>>@@>;A>AAD:>;B3>>AAAA;;>_Mismatch_1_Sense_+_Library_PoolT
TTTTGCACAGAAAATTAAAAGGCTTGGAAACATCCAAGATATTTGTATATAAATAAAGATTGTGGGGATTGCAAATTTGTACATGACATTTGTA
>Frequency_1_QualityScore_FFHHHDFGICCFGHHHIDHCGCEEHJGHHJGIIIJGJIGHGFIIBGHIICGJHHEIGGIIFCDHIIBAH=CEHDEFFFDDCBCCACCCDB9<=;_Mismatch_1_Sense_+_Library_PoolT
AAAAGAGGGAGCTGATTATGTTCTGGAAAATATTCATAATGTGAAGCAGGCAATTCCTGAAATTTGGAATGAGACAACCAAATACAGAGGACGT
>Frequency_1_QualityScore_FDHHHHHJJJJJJIJJIIIJJJJJJIIJJJJJJJJJJJJJJJJJJJJJHIJJJIJJJJJIJJJJJJHHHGHFFFFFFFEFEEEEEEDDDDDDDC_Mismatch_0_Sense_+_Library_PoolT
GTAGCTTAAGCAGCCAAGCATTCTGTTGCCATTTTGCACAGAAAATTAAAAGGCTTGCAAACATCCAAGATATTTGTATATAAATAAAGATTGT
>Frequency_1_QualityScore_FDHHFFHGHHGIJGIIHGBEGGICGHJJJJJIJIGIGIIIJIIIIGEGEGGHIIIGIJGJIHHFEHDEFBECEECEEEDDDDEEDDECCC_Mismatch_0_Sense_+_Library_PoolT
GTTTGGGTGTTCAATTACGAGAGTGAATTCCATTGAAGCAATTTCTGTTGTAGCTTAAGCAGCCAAGCATTCTGTTGCCATTTTGCACAG
>Frequency_1_QualityScore_FFGHDHHJBHJEGGGHIJII@GGGIEDGGFHHEEGHIGGJGICHIDGIBFDHHFHIIGEEHEHHHGFFFDFCB@DF>@@CD>A@C@CD@CDB_Mismatch_1_Sense_+_Library_PoolT
TTAAGCAGCCAAGCATTCTGTTGCCATTTTGCACAGAAAATTAAAAGGCTTGGAAACATCCAAGATATTTGTATATAAATAAAGATTGTGGG
>Frequency_1_QualityScore_FFHHHHHJJJJJJJJJJJJJJJJJIJJJJJJJJJJJJJJJJJIJJJJJJIJJJJJJIJIJJJIJIGIIIJJIHEHHFFDDEDDDDDDDDDDEED_Mismatch_1_Sense_+_Library_PoolT
TTCTGTTGCCATTTTGCACAGAAAATTAAAAGGCTTGCAAACATCCAAGATATTTGTATATAAATAAAGATTGTGGGGATTGCAAATTTGTAAA
>Frequency_1_QualityScore_FFHHGHHJDHGIJJJJIJJJJIJJJBHIJJJJIGIIJGJIJJIHIIJIIJIJJJJHIJJJIJIIGHJJDDGHHHGHHFFFFFFFEDE_Mismatch_0_Sense_+_Library_PoolT
GATATTTGTATATAAATAAAGATTGTGGGGATTGCAAATTTGTACATGACATTTGTAACTGGAGAAACTTGAATAAATGATTTTGGA
>Frequency_1_QualityScore_FFHHHFHJJJIJJJIJJJJJJJJJJJI_Mismatch_0_Sense_+_Library_PoolT
GGAGAAACTTGAATAAATGATTTTGGA
>Frequency_1_QualityScore_FFHHHHHJJJJJJJJJJJJGJJJFHJJJHJJJJJJIJJJJIIJIJJJJJJJJJJJIJJJIIJIJJIJJJHIIHHGHGFFFFFFDA_Mismatch_1_Sense_+_Library_PoolT
TATTTGTATATAAATAAAGATTGTGGGGATTGCAAATTTGTACATGACATTTGTAACTGCAGAAACTTGAATAAATGATTTTGGA
>Frequency_1_QualityScore_FFHHHHHJJJIJJJJJJJJJJJJJJJJIIJJJJJJJJJJJJJJJIEHIJJJJJJJJHIJJJHIJIIJIIIIHHHHHFFCDEEDDDDDDDDEEDE_Mismatch_0_Sense_+_Library_PoolT
TTCTGTTGCCATTTTGCACAGAAAATTAAAAGGCTTGCAAACATCCAAGATATTTGTATATAAATAAAGATTGTGGGGATTGCAAATTTGTACA
>Frequency_1_QualityScore_FAFGGBHIJJIJIGIJJJHJJIIGJJJJIJJJJIHIIJJJJGIIGEEGIJJJJIIIJHHFDFFFFA@@;6;@CADACECCDCDDDDDDDDCC;?_Mismatch_1_Sense_+_Library_PoolT
ATTTGTACATGACATTTGTAACTGCAGAAACTTGAATAAATGATTTTGGAAAAAAAAACTTGATTTCCATTCATATCTAATCAGCAAATTTGTT
