# Supplementary material for: Differential Gene Expression Reveals Candidate Genes for Drought Stress Response in Abies alba (Pinaceae)
Source: PLoS One. 2015 Apr 29;10(4):e0124564. doi: 10.1371/journal.pone.0124564 (PMC4414588; doi:10.1371/journal.pone.0124564)
Supplement: S3 File — (GZ) [file pone.0124564.s003.gz › comp10868_c0_seq2.fa]

>comp10868_c0_seq2 len=657 path=[1:0-71 798:72-656] : sp|Q94AZ2|STP13_ARATH Sugar transport protein 13 OS=Arabidopsis thaliana GN=STP13 PE=1 SV=2 e-value: 2e-16 blast score: 82.4
GTTCTTTGCAAGCTGGGTGTTCGTAATGTCAATATTTGTGCTGTTTCTCCTTCCGGAGACGAAGAATGTGCCAATTGAAGAGATGATGGAGAAAGTGTGGAGAAAACATTGGCTGTGGAAGAGATTTGTCACAGACGCTGACCTGATTGATGATGACGACGAAGATGATTATTCCAAACAAGAAAATGGAAAAGGAAATGGTAACGCCTACCATAATTCCCAGTTGTGATTTCTTCCTCATTCCATTCCATAAAGGGAGAATTACAGAATCACCTTCCCCAATGCCCCATTACACAGCTATAAGTCAAGTAGTTGCAGTCTCACGCTCCACGTATCACATGTATTGTATTATTTTGTTGCTAAAGATCTTACTCTCAATCGGCAGTTAAAACTGCAGTCAATACTTAGAAAGACTACTCCTGAGCTTAAAATCCTACAGATGAGTTTATTGCGCTTTTGCTCGTTCCTGTTCCAAGGAATACTGTACGAAATGTTTTATTCTATCTCGCAATTAATCAATAGAAATGAAATCATTAGCTTTTTATGAAATAGATTTGTCTCAAATGTTCCATTCAGTGAGCATATGCATTGCATATAAAAACAATCTGTAGGAATTATTTGGTATTTTGATAGGATAGATACAATATGATATATGGG

>Frequency_10_QualityScore_FFHHGHHIIJJJIIIJIIIIIIIIIIIIIIIIIHIIIGIIJIIIJIIIIIIIIIJJIIIIIHGHHGGGGFFEEEEEEEDDDDDD@CCDDDDCBA_Mismatch_0_Sense_+_Library_PoolT
TAAAGATCTTACTCTCAATCGGCAGTTAAAACTGCAGTCAATACTTAGAAAGACTACTCCTGAGCTTAAAATCCTACAGATGAGTTTATTGCGC
>Frequency_6_QualityScore_EEHHGHHJIIJIJIJIIIHHIIJIJJJJJJJJJJIJIHIJJIIGHIIIHIIIHHIIIIIIIHDGFGGDDBEEEEEEEEEDDDDDBDDDDEDCDC_Mismatch_0_Sense_+_Library_PoolT
TAAAATCCTACAGATGAGTTTATTGCGCTTTTGCTCGTTCCTGTTCCAAGGAATACTGTACGAAATGTTTTATTCTATCTCGCAATTAATCAAT
>Frequency_6_QualityScore_FFHHHHGIIJIJJJJJIJIHHIHIIIIIGHIIJJIJJJJJJJJJJJJHIJJIIGHIIJIJIIHHHHGFECDECDCDDADEDDDDEECDDDDCDD_Mismatch_0_Sense_+_Library_PoolT
CTCCTGAGCTTAAAATCCTACAGATGAGTTTATTGCGCTTTTGCTCGTTCCTGTTCCAAGGAATACTGTACGAAATGTTTTATTCTATCTCGCA
>Frequency_6_QualityScore_FFHHGHHIIIHIIEHIIIIGIHIIHIIIHHIHIFGGIHIIIIIHHGGGHHIHHIHIIHIIIHIIHHGGGFDCDEDEEDDDDDDCCDDCCDCD;?_Mismatch_0_Sense_+_Library_PoolT
TTTGTTGCTAAAGATCTTACTCTCAATCGGCAGTTAAAACTGCAGTCAATACTTAGAAAGACTACTCCTGAGCTTAAAATCCTACAGATGAGTT
>Frequency_5_QualityScore_DEHHHHHJIJIJJJJIJJHJJHIIHIIJJJJIHIJJIJJIIIIIJJJIEHIIIJJJJIJIHHHGGEFFEDCEDEDEDBDDDDCCDDBCDEEDDC_Mismatch_0_Sense_+_Library_PoolT
TTATTGCGCTTTTGCTCGTTCCTGTTCCAAGGAATACTGTACGAAATGTTTTATTCTATCTCGCAATTAATCAATAGAAATGAAATCATTAGCT
>Frequency_5_QualityScore_FFHHHHHJJJJJIIJJIIIIIHIIIJHHIJIIJJJJJJJJJJJJJIIIJJJJJJIJJIJJGHIIHGGGFEEFFFEEDCDDDEEDDDCDCDCCCD_Mismatch_0_Sense_+_Library_PoolT
TCACGCTCCACGTATCACATGTATTGTATTATTTTGTTGCTAAAGATCTTACTCTCAATCGGCAGTTAAAACTGCAGTCAATACTTAGAAAGAC
>Frequency_5_QualityScore_EEHEGGFGHIIGIJIGHIIJFEGHIIIEHEEIHFGIGHHIIEIHIFIIGHBGFGCBDGGHGHCEDFECEBEFFBBDDEEEDDCCDCCBBCCDDC_Mismatch_0_Sense_+_Library_PoolT
CACATGTATTGTATTATTTTGTTGCTAAAGATCTTACTCTCAATCGGCAGTTAAAACTGCAGTCAATACTTAGAAAGACTACTCCTGAGCTTAA
>Frequency_1_QualityScore_0?DFBFFFFFGI<EHCBFEHIFFIDII<GE<DFFEF?<FCDDEGIDIIIFAFCDFIGEDEFD=?EEF>EDD@DDDAAC@A@ABBBAA@?AABBB_Mismatch_0_Sense_+_Library_PoolC
CACATGTATTGTATTATTTTGTTGCTAAAGATCTTACTCTCAATCGGCAGTTAAAACTGCAGTCAATACTTAGAAAGACTACTCCTGAGCTTAA
>Frequency_5_QualityScore_FFHHHHGJHJIIJIJIJJJIHHIHIHIIIIIJIJIJIJHIJIJJJJJJHIIJIIIHIIHIIIHGGHHGFCBDEFFEEDCDDDCDDDDDDCDDDB_Mismatch_0_Sense_+_Library_PoolT
TCAATCGGCAGTTAAAACTGCAGTCAATACTTAGAAAGACTACTCCTGAGCTTAAAATCCTACAGATGAGTTTATTGCGCTTTTGCTCGTTCCT
>Frequency_1_QualityScore_FFHHHHHJJJJJJJJJJJJJJJJHJGIJJJJJJJIJJJJJJJJJJJJJEIIJJJIJJJJJJJJJJGHHHEHFFFFFFFDDDDDDDDDDDDDDDD_Mismatch_0_Sense_+_Library_PoolC
TCAATCGGCAGTTAAAACTGCAGTCAATACTTAGAAAGACTACTCCTGAGCTTAAAATCCTACAGATGAGTTTATTGCGCTTTTGCTCGTTCCT
>Frequency_5_QualityScore_FFHHHHHIJJJHJJJJIJJJIJJJIIIJJHIJHIIIJJIIIIJJIIJJIIHHHGFFFFFFFEEEDDDDDCCDACCDDDDCBDDDDCDDEEDDDD_Mismatch_0_Sense_+_Library_PoolT
CACAGACGCTGACCTGATTGATGATGACGACGAAGATGATTATTCCAAACAAGAAAATGGAAAAGGAAATGGTAACGCCTACCATAATTCCCAG
>Frequency_5_QualityScore_EFGGGHHIIIIIHHHIIIEHHHIIIHGHHIHHHHHHIHHHHHEFHHIHIIIIIHHHGHHGGFFFEDDEEDDDDDDDDBCCCDCDDD>BBBCCDD_Mismatch_0_Sense_+_Library_PoolT
CGCTTTTGCTCGTTCCTGTTCCAAGGAATACTGTACGAAATGTTTTATTCTATCTCGCAATTAATCAATAGAAATGAAATCATTAGCTTTTTAT
>Frequency_5_QualityScore_FFHHGHHJJJJJJJJJJJJHIIIJIJIIJIIIJIJJIIIJJJJJJJIIHIJIIJJJIIHIIGIGHHHGGEFEEEDEEDDEDBC@CDDDDDDCCC_Mismatch_0_Sense_+_Library_PoolT
AAAGATCTTACTCTCAATCGGCAGTTAAAACTGCAGTCAATACTTAGAAAGACTACTCCTGAGCTTAAAATCCTACAGATGAGTTTATTGCGCT
>Frequency_4_QualityScore_EFHGHGGJJIIIJIIIIJHIIIIIJHIEGIIIIIIIIJJJJIJIJJJHIIJIIJJIIHGIIGHGIIIHGBEFFEFFEEFEE_Mismatch_0_Sense_+_Library_PoolT
CTGTTCCAAGGAATACTGTACGAAATGTTTTATTCTATCTCGCAATTAATCAATAGAAATGAAATCATTAGCTTTTTATGA
>Frequency_4_QualityScore_FFHHHGHJHIIIJIIIJIJJJJIIJIJJJIJJHIJJIIJJJJJIIIJIIIIJIIIHGIIIIJIIIIHHIGGGGGHEFFFFFEEEEEEDDBCDDD_Mismatch_0_Sense_+_Library_PoolT
ATCACATGTATTGTATTATTTTGTTGCTAAAGATCTTACTCTCAATCGGCAGTTAAAACTGCAGTCAATACTTAGAAAGACTACTCCTGAGCTT
>Frequency_4_QualityScore_FFHHHHHIJJJJIIJIJJIJJIIJJJJJJJJJJJJHIIJIJIJIIIIJIIIJJJJJJJJIJJJJIGHIFDEGHHHGHGGFEFFCDDDDBCB_Mismatch_0_Sense_+_Library_PoolT
CTATAAGTCAAGTAGTTGCAGTCTCACGCTCCACGTATCACATGTATTGTATTATTTTGTTGCTAAAGATCTTACTCTCAATCGGCAGTTA
>Frequency_4_QualityScore_FFHHHHHJIJIJJHIIIIJIIJIIIJJJJJJJJJJJHIIJIJIJIHIIJJIIIJIJJJJJJJJJIIIHIIIGHGGGGGFFEEEEDCDCDCCDCC_Mismatch_0_Sense_+_Library_PoolT
GCTATAAGTCAAGTAGTTGCAGTCTCACGCTCCACGTATCACATGTATTGTATTATTTTGTTGCTAAAGATCTTACTCTCAATCGGCAGTTAAA
>Frequency_4_QualityScore_EEGDFGGIIIGCGHHDGGHHGGHGFGHHIGDGFHIIIGCGFIIIJGHGHHHIHIIHHHHHIIDGGGHGGCEFBDFFFDEEEEEDCB?=AB??AC_Mismatch_0_Sense_+_Library_PoolT
CAGCTATAAGTCAAGTAGTTGCAGTCTCACGCTCCACGTATCACATGTATTGTATTATTTTGTTGCTAAAGATCTTACTCTCAATCGGCAGTTA
>Frequency_4_QualityScore_FDGHHGHJJJHIIIJIJIJJJJJJJJJJJJIJIJIJIIJJJIJJJIJJJJJJIJG_Mismatch_0_Sense_+_Library_PoolT
GTTTTATTCTATCTCGCAATTAATCAATAGAAATGAAATCATTAGCTTTTTATGA
>Frequency_4_QualityScore_FFHGHHHJJJJJJJJJIIHIIJJJJJJJJIIJJJJJJJJJJJJHJIIIJJJJJJJJJJIIIHHGGBFGEDEFEDCDDDDDDDDDCCDDDDBCDD_Mismatch_0_Sense_+_Library_PoolT
CGGCAGTTAAAACTGCAGTCAATACTTAGAAAGACTACTCCTGAGCTTAAAATCCTACAGATGAGTTTATTGCGCTTTTGCTCGTTCCTGTTCC
>Frequency_4_QualityScore_FEHHHHHJJJHIJJIJJJIJJHIJGHJJJJIJIHIIJJGIJJIJJJJJIIIJJIIJJFHIHIHIIIHIHGGGEEEEDBDDEDDDDDDDDCCCDE_Mismatch_0_Sense_+_Library_PoolT
GTAGTTGCAGTCTCACGCTCCACGTATCACATGTATTGTATTATTTTGTTGCTAAAGATCTTACTCTCAATCGGCAGTTAAAACTGCAGTCAAT
>Frequency_4_QualityScore_FFGHHHHJHIJJJHIIHIJIJJJIIIJIJJJJHIJJJJJJJJJJIIIIIIIIIHIIHIIIHGIIHHEGGDFGGFFEEEEEEEDEDC_Mismatch_0_Sense_+_Library_PoolT
CGTTCCTGTTCCAAGGAATACTGTACGAAATGTTTTATTCTATCTCGCAATTAATCAATAGAAATGAAATCATTAGCTTTTTATGA
>Frequency_1_QualityScore_FFHHHHHJHIIIJIJJIJIEHIIGJJJIJJJJGHIJJJJJJJJJJJJJIJJJJGIIHGJIIFJJIHHHHEEFFFFFFFEEEEDEDC_Mismatch_0_Sense_+_Library_PoolC
CGTTCCTGTTCCAAGGAATACTGTACGAAATGTTTTATTCTATCTCGCAATTAATCAATAGAAATGAAATCATTAGCTTTTTATGA
>Frequency_4_QualityScore_EEGHGGGIFGHGIIIIIIJJJJIGGIJHIIIIIGIIIGGIIEHGIIJIGIIJHHCGFBEHIIHHGGFFGDFEEDCDCCCEDDDDEDCCDCCDAC_Mismatch_0_Sense_+_Library_PoolT
CAGATGAGTTTATTGCGCTTTTGCTCGTTCCTGTTCCAAGGAATACTGTACGAAATGTTTTATTCTATCTCGCAATTAATCAATAGAAATGAAA
>Frequency_4_QualityScore_EEGEGGGIJJJIGIIIIGEHIFHIJIIEHHIIIIGHGHIHIHIIHIHGGIIHGIHHDFGFGHIGHHHGFDFFGFEEEEEEDEDDBCCBDCDDDC_Mismatch_0_Sense_+_Library_PoolT
ACGTATCACATGTATTGTATTATTTTGTTGCTAAAGATCTTACTCTCAATCGGCAGTTAAAACTGCAGTCAATACTTAGAAAGACTACTCCTGA
>Frequency_4_QualityScore_FFHHHGHJIIIJJIIIIIIIJJJEHIHIJIJJJJIJJJJIIJJIIIHIIIIIHIIIIIIIIIIJIJFGGFGGGFFEFFFECEDEDDDDDECCDD_Mismatch_0_Sense_+_Library_PoolT
ATTGTATTATTTTGTTGCTAAAGATCTTACTCTCAATCGGCAGTTAAAACTGCAGTCAATACTTAGAAAGACTACTCCTGAGCTTAAAATCCTA
>Frequency_4_QualityScore_EEEEGGGFGEFIHIEGEHGIHHGHEHHCGHGGFIGHHHHFGGGFEGGHHHHGHHIIIIFHIIIGGEGGECDGGEEDEDCEDDEC_Mismatch_0_Sense_+_Library_PoolT
TTCCTGTTCCAAGGAATACTGTACGAAATGTTTTATTCTATCTCGCAATTAATCAATAGAAATGAAATCATTAGCTTTTTATGA
>Frequency_4_QualityScore_EEGGGFFHIFGFIIIICGIIIIIEGHIHIIIHGGIHIHIIGGIIHIIIIGHIIIEIGGHHFFEGFGEEGEECCECCEECEEEDDCDBDDDC_Mismatch_0_Sense_+_Library_PoolT
CCTTCCCCAATGCCCCATTACACAGCTATAAGTCAAGTAGTTGCAGTCTCACGCTCCACGTATCACATGTATTGTATTATTTTGTTGCTAA
>Frequency_4_QualityScore_FEHGFHHJHIIJIIHIIIIIIIHIIFIIIIJJIIIIIIIIIGHIIIIIIHIIHGGGHGFFFFEECDDDDCCC@CCCCDDCD>BCCBCDC@CCDC_Mismatch_0_Sense_+_Library_PoolT
GAGATTTGTCACAGACGCTGACCTGATTGATGATGACGACGAAGATGATTATTCCAAACAAGAAAATGGAAAAGGAAATGGTAACGCCTACCAT
>Frequency_4_QualityScore_EEHHGGHIIIHIIIIIIIIHIIHHIHIHIIIJJJJJIIIIIJIHIIIIJGIIIJIIIHHHIJIHFGHGEEEEFDEEEDEEEEDEDDDCCCCDDD_Mismatch_0_Sense_+_Library_PoolT
TGAGCTTAAAATCCTACAGATGAGTTTATTGCGCTTTTGCTCGTTCCTGTTCCAAGGAATACTGTACGAAATGTTTTATTCTATCTCGCAATTA
>Frequency_1_QualityScore_2ADD<>?EEIE<F<@ECE3C4:A<+2AF@?9?:?::)?*9B*806;B<8/)>4B;=5@C=AC;;)=?;C?6??)66.;>>65>AAA>2=???AA_Mismatch_0_Sense_+_Library_PoolC
TGAGCTTAAAATCCTACAGATGAGTTTATTGCGCTTTTGCTCGTTCCTGTTCCAAGGAATACTGTACGAAATGTTTTATTCTATCTCGCAATTA
>Frequency_4_QualityScore_FFHHHHHHIJJJIIJJIJJJJIIJJJJJIJJHIJJJJJJJJJJJJJIIJJJHHIIIHIIJJIIIIIIIIGEGGGEEEEFFEEDEEEDDCCDDDC_Mismatch_0_Sense_+_Library_PoolT
TCACATGTATTGTATTATTTTGTTGCTAAAGATCTTACTCTCAATCGGCAGTTAAAACTGCAGTCAATACTTAGAAAGACTACTCCTGAGCTTA
>Frequency_4_QualityScore_FEGGGHHJJJJJJJJJJJJGIIIIJJJJJJJJJJIJJJJJJJJHIHIJJJIJIJJJJJJIJIJIIHGHHHGFFFFFEEEDE@CCDDDCDCDDDD_Mismatch_0_Sense_+_Library_PoolT
AGATCTTACTCTCAATCGGCAGTTAAAACTGCAGTCAATACTTAGAAAGACTACTCCTGAGCTTAAAATCCTACAGATGAGTTTATTGCGCTTT
>Frequency_4_QualityScore_EEFHHHHGIHGHIIHHIIIIIIJIIIIJIIIIIIIFHIIIIIIHIIHIIGIHGHHIIIIFFHIHHGHFGDEEDEDCCCDDDEDEDDDCBCCDDC_Mismatch_0_Sense_+_Library_PoolT
TACAGATGAGTTTATTGCGCTTTTGCTCGTTCCTGTTCCAAGGAATACTGTACGAAATGTTTTATTCTATCTCGCAATTAATCAATAGAAATGA
>Frequency_4_QualityScore_EECGECEGFIGGGGGIHFIHIIEGHFHIHIGIHHFGGHGGIIIIIGFFGEEEEGIHIIFFGIIHHIGHHGHGF?C@B@=BCCCCBA<@AA;ACC_Mismatch_0_Sense_+_Library_PoolT
AGTAGTTGCAGTCTCACGCTCCACGTATCACATGTATTGTATTATTTTGTTGCTAAAGATCTTACTCTCAATCGGCAGTTAAAACTGCAGTCAA
>Frequency_4_QualityScore_FFHHHHHJJIJJJJJJIJJJJJJHIIJJJJJJJJJJJIJJJJJIJGIIIJJJJJJIJJJJIIIIGGGGFDEEFEEDDDCECDDDEEEDDCCCDD_Mismatch_0_Sense_+_Library_PoolT
AATACTTAGAAAGACTACTCCTGAGCTTAAAATCCTACAGATGAGTTTATTGCGCTTTTGCTCGTTCCTGTTCCAAGGAATACTGTACGAAATG
>Frequency_4_QualityScore_FFHHGHHJJJJJJHIHIJHIIIIIIJJJHIJJJIIJJJJJJJJJJJJJIIIJHIIJIHHGHIHHHGGGGGFFFFFEEEEDCDDEEDDDDDDDDC_Mismatch_0_Sense_+_Library_PoolT
CACGTATCACATGTATTGTATTATTTTGTTGCTAAAGATCTTACTCTCAATCGGCAGTTAAAACTGCAGTCAATACTTAGAAAGACTACTCCTG
>Frequency_4_QualityScore_FFHHHHHJJJJJJJJJJJJJJJJJIIJJJJJJJJJJJJJIJJJJIJHJJJJJJIIJIJJJJJIJJHGHGFEDEFFFEEDDEDDDDEEECDBCAC_Mismatch_0_Sense_+_Library_PoolT
CAATACTTAGAAAGACTACTCCTGAGCTTAAAATCCTACAGATGAGTTTATTGCGCTTTTGCTCGTTCCTGTTCCAAGGAATACTGTACGAAAT
>Frequency_4_QualityScore_FFHHHHHJJJJJJJJJJJHJJJJJJJJJJJJJJJJJJJIIGIIJJJJJJJIJJJJJJJJHIJIHHEGHGGEFFEDEEEEEEEDDAACDDADEDC_Mismatch_0_Sense_+_Library_PoolT
TTAGAAAGACTACTCCTGAGCTTAAAATCCTACAGATGAGTTTATTGCGCTTTTGCTCGTTCCTGTTCCAAGGAATACTGTACGAAATGTTTTA
>Frequency_4_QualityScore_EEGGGHHIFIIIIIIIJIJGGIIHGIIIJIFIHHHIIIGIGHHIIHIIIGHIIIGGIIIHHHHHHHGFEDCCDDEDEDCCCD??CCCDDDDDDD_Mismatch_0_Sense_+_Library_PoolT
ATGAGTTTATTGCGCTTTTGCTCGTTCCTGTTCCAAGGAATACTGTACGAAATGTTTTATTCTATCTCGCAATTAATCAATAGAAATGAAATCA
>Frequency_4_QualityScore_CDGEGGGJJGIIIJIJJHGGIIFH@ECFIIIJGIIGHIIIEIIIIIGBGFGHIGGIHIIHGGDHIIF@ECCGEEEEDC?CC=CBCCCCBCC@CC_Mismatch_0_Sense_+_Library_PoolT
TATTGTATTATTTTGTTGCTAAAGATCTTACTCTCAATCGGCAGTTAAAACTGCAGTCAATACTTAGAAAGACTACTCCTGAGCTTAAAATCCT
>Frequency_4_QualityScore_EEHGHGGIIIIIJJHIIIJHIIIGHIJJIHIIIJIIJJHIJJJJJJJJIGHIJGIIIGEGGDGHGHGGFBEDDEDEEEDDDAACDCDDDDDDDD_Mismatch_0_Sense_+_Library_PoolT
CCACGTATCACATGTATTGTATTATTTTGTTGCTAAAGATCTTACTCTCAATCGGCAGTTAAAACTGCAGTCAATACTTAGAAAGACTACTCCT
>Frequency_4_QualityScore_FFHGGHHJIIJJJJJJJJJIJJHIJJJJJJJHJJJJIJIJIJJJIIGIIJIIIGIHIIJJIJHJIJHIIIGGGEDEDEACDDDDDDDCDDDEED_Mismatch_0_Sense_+_Library_PoolT
AGTTGCAGTCTCACGCTCCACGTATCACATGTATTGTATTATTTTGTTGCTAAAGATCTTACTCTCAATCGGCAGTTAAAACTGCAGTCAATAC
>Frequency_4_QualityScore_FFHHHGHJJJHIIJIJJJJJJJJJJIIIJGIJJJJJJJJJIJJJIIIJJIIJJIIJJJJJIIIIIJJIIEGGGHFFFFFFEEEEEEDDDDBDDD_Mismatch_0_Sense_+_Library_PoolT
ACATGTATTGTATTATTTTGTTGCTAAAGATCTTACTCTCAATCGGCAGTTAAAACTGCAGTCAATACTTAGAAAGACTACTCCTGAGCTTAAA
>Frequency_3_QualityScore_FEHHHHHIIHIJJJJIJJIIIIIJJJGHIIIHIIGHHHIIJHJJJIJJJJHIJHIJJIIHIFHHGGFEEDEDEEDDDDDCDDDDDCCCDDDDED_Mismatch_0_Sense_+_Library_PoolT
GTTTATTGCGCTTTTGCTCGTTCCTGTTCCAAGGAATACTGTACGAAATGTTTTATTCTATCTCGCAATTAATCAATAGAAATGAAATCATTAG
>Frequency_3_QualityScore_FEHHHHHJJJJJJJJJJJJJHJJJJIJJJJJJJJJIJJJJIJJIJJIJJJJJIJJIJJJJJIJGIIIIGGGGGGFFFDEDEDEEDDEDDDDDDD_Mismatch_0_Sense_+_Library_PoolT
GTATTATTTTGTTGCTAAAGATCTTACTCTCAATCGGCAGTTAAAACTGCAGTCAATACTTAGAAAGACTACTCCTGAGCTTAAAATCCTACAG
>Frequency_3_QualityScore_FFHGHHHJIJJJIJJJJJIJJJJIJIHIJJJJJJJIHJJJIIJJIJJJJJIJJJJIIIIHIHIJIIIIIHHHGGEEEEDCDDEDDDDDDDDBCC_Mismatch_0_Sense_+_Library_PoolT
AAGTAGTTGCAGTCTCACGCTCCACGTATCACATGTATTGTATTATTTTGTTGCTAAAGATCTTACTCTCAATCGGCAGTTAAAACTGCAGTCA
>Frequency_3_QualityScore_EEHHHHHJJJJJJJGIJJJJIIJJJJJJJJJJIIHHIGIFIIJIHIHIHIIIJJJHIHHIIIIIDFGGFCGFFFFFDEEDEDDDDDDDDDDDD@_Mismatch_0_Sense_+_Library_PoolT
TTTTGTTGCTAAAGATCTTACTCTCAATCGGCAGTTAAAACTGCAGTCAATACTTAGAAAGACTACTCCTGAGCTTAAAATCCTACAGATGAGT
>Frequency_3_QualityScore_EEGGGGGHIIJJHIFHIGIIIIFGHHIIEHIGIJIIHIIJJIIIIIJIHIHIFFHGHIHIIIIIHHHHGGFGFEFDDEEEEACDD_Mismatch_0_Sense_+_Library_PoolT
GTTCCTGTTCCAAGGAATACTGTACGAAATGTTTTATTCTATCTCGCAATTAATCAATAGAAATGAAATCATTAGCTTTTTATGA
>Frequency_3_QualityScore_FFHGHHHJJHJJJJJJJIJIJJJJIJJJJJJJJHIJJJJJJJJJJJJIJJJJJJJJJJJJJJIJJJIFHHGHGFFFFFFEEEEDEDC_Mismatch_0_Sense_+_Library_PoolT
TCGTTCCTGTTCCAAGGAATACTGTACGAAATGTTTTATTCTATCTCGCAATTAATCAATAGAAATGAAATCATTAGCTTTTTATGA
>Frequency_3_QualityScore_EEFGFHGIIEFHGIJGIBGIHIHDFIEECGHIII?FHDHHHHFFGGGIIHIIIDCFHHEEBDCFGGGDEACCBCCCCCAACDCCCDCBBBCC?@_Mismatch_0_Sense_+_Library_PoolT
ACAGATGAGTTTATTGCGCTTTTGCTCGTTCCTGTTCCAAGGAATACTGTACGAAATGTTTTATTCTATCTCGCAATTAATCAATAGAAATGAA
>Frequency_1_QualityScore_FFHHDFGDFEHHGHIHGEHJIJGJJJIIJJJJJJHIIJJGJJGEHJIIGCHGIIEGJIHIJFHHHHHFFCDDFDDDDDDDEDDCDEDDDDCDDD_Mismatch_0_Sense_+_Library_PoolC
ACAGATGAGTTTATTGCGCTTTTGCTCGTTCCTGTTCCAAGGAATACTGTACGAAATGTTTTATTCTATCTCGCAATTAATCAATAGAAATGAA
>Frequency_3_QualityScore_FFHHHHHJJJJJJJIJJJJJJJJJJJJJJJJJJJJIGHIJJJJJJJIJJJJJJJJHHHIIIGHHGGGFFFFEEEEEDEEDCDCDDBDDDDDDEE_Mismatch_0_Sense_+_Library_PoolT
AAAGACTACTCCTGAGCTTAAAATCCTACAGATGAGTTTATTGCGCTTTTGCTCGTTCCTGTTCCAAGGAATACTGTACGAAATGTTTTATTCT
>Frequency_3_QualityScore_FFHHHHHJJJJJJJJJJJJJJJJJJJJJJJJJJJJJJJJJJGIIIJJJIJJJJJJJJJJJIJJIHHGHHEFFFFEEEEEEEEFDDACCCDBDED_Mismatch_0_Sense_+_Library_PoolT
CTTAGAAAGACTACTCCTGAGCTTAAAATCCTACAGATGAGTTTATTGCGCTTTTGCTCGTTCCTGTTCCAAGGAATACTGTACGAAATGTTTT
>Frequency_3_QualityScore_FDHHHHHJJJIHIJJIIIJIIJJJHHJJJJJJJJHIIJJJJJJJJIIJJGIJHIHIIIHIIHHHHIFGFEEFFFFFFEDEEDEDDDDDDDDACC_Mismatch_0_Sense_+_Library_PoolT
GTATCACATGTATTGTATTATTTTGTTGCTAAAGATCTTACTCTCAATCGGCAGTTAAAACTGCAGTCAATACTTAGAAAGACTACTCCTGAGC
>Frequency_3_QualityScore_FFHHHHHHIIIJIJJJIJJJIIJJJJJIJJHHJJJJJJJIIJJJIIIJIJJJJJJJJJJIJIIEHIIIIHHHGGGGGFEEDDDCDDDDDDDDDD_Mismatch_0_Sense_+_Library_PoolT
AGTCAAGTAGTTGCAGTCTCACGCTCCACGTATCACATGTATTGTATTATTTTGTTGCTAAAGATCTTACTCTCAATCGGCAGTTAAAACTGCA
>Frequency_3_QualityScore_FDGHGHHJJJJJJJJJJIIIJIJHIJJJHIJIJJJJJIIJJIJJJJIIJIJHGIIIJJJJGHIIJHIJIFHGHGHGFFFFFDCDEEEEDEDDDD_Mismatch_0_Sense_+_Library_PoolT
ATGCCCCATTACACAGCTATAAGTCAAGTAGTTGCAGTCTCACGCTCCACGTATCACATGTATTGTATTATTTTGTTGCTAAAGATCTTACTCT
>Frequency_3_QualityScore_EEHFFGGIBEHHDGHIIDIIJIHIHIJGIGIIIJJJJHIJHJGEIIIEGGGGIHIIJJIIJIHHGGIGHHFFEFDEDEB>BCDDCACDDC_Mismatch_0_Sense_+_Library_PoolT
ATGTATTGTATTATTTTGTTGCTAAAGATCTTACTCTCAATCGGCAGTTAAAACTGCAGTCAATACTTAGAAAGACTACTCCTGAGCTTA
>Frequency_3_QualityScore_FFGHGHGIJIIIJJIIIJHIIJJHIIJJJHIJJJJJJIJJJJJJJJJJHIIIHFIJJIJGIHFGHHGGFEEDDDDEDDDDEDCDDDDDCCDDDD_Mismatch_0_Sense_+_Library_PoolT
TGAGTTTATTGCGCTTTTGCTCGTTCCTGTTCCAAGGAATACTGTACGAAATGTTTTATTCTATCTCGCAATTAATCAATAGAAATGAAATCAT
>Frequency_3_QualityScore_FFHHHGHJIJHIJJIJJJJJIJIIJJJJJJJJJIJJJJJJJJJJJJJIIIJJJJJJJJJIIIIIHGGGGFEEFFFEEDDDDDDDDDDDCDCDDD_Mismatch_0_Sense_+_Library_PoolT
CAATCGGCAGTTAAAACTGCAGTCAATACTTAGAAAGACTACTCCTGAGCTTAAAATCCTACAGATGAGTTTATTGCGCTTTTGCTCGTTCCTG
>Frequency_3_QualityScore_FFHHHHHJJJHIIJJJJJJIIJJJIIJJJJJJJJJJJJJJIJJHIIIJJJJJJJIJJJIJJJHFGGGGGCEEFEEDDDDFEDDDDDCDDDCDDD_Mismatch_0_Sense_+_Library_PoolT
ACGCTCCACGTATCACATGTATTGTATTATTTTGTTGCTAAAGATCTTACTCTCAATCGGCAGTTAAAACTGCAGTCAATACTTAGAAAGACTA
>Frequency_3_QualityScore_EFHHHGHIIIIJJJJJJJIHIIIIHHHGIIJJJHHIJJJJJJJJJJJHIIJJJJJIEGIIIFHIIHHHGFGFGGFFFFEEDEEEEEDDDDDDDD_Mismatch_0_Sense_+_Library_PoolT
CCCATTACACAGCTATAAGTCAAGTAGTTGCAGTCTCACGCTCCACGTATCACATGTATTGTATTATTTTGTTGCTAAAGATCTTACTCTCAAT
>Frequency_3_QualityScore_ADDEGDDGEFEFHFFFHEGFEHIGGBEFHECCD?@DGDFGCFGHHEFFCEDGHHHBFEDFGGFBDC@AB@CDCCCCDCCCCCCCCCCBCBCDCC_Mismatch_0_Sense_+_Library_PoolT
TTTATTGCGCTTTTGCTCGTTCCTGTTCCAAGGAATACTGTACGAAATGTTTTATTCTATCTCGCAATTAATCAATAGAAATGAAATCATTAGC
>Frequency_3_QualityScore_FFGGHHGJJJJIJJJIJJHIJIHIHHIHIIHIIIJIJFIIIIIHHHIHI@EFHIIIHIGFIHIIHEFFC@CEFECDEDDADBBDDDDDEEDDD@_Mismatch_0_Sense_+_Library_PoolT
AGTCAATACTTAGAAAGACTACTCCTGAGCTTAAAATCCTACAGATGAGTTTATTGCGCTTTTGCTCGTTCCTGTTCCAAGGAATACTGTACGA
>Frequency_3_QualityScore_CECGFGFHEFIHHHGDGEFHGIHHDGHHEGHFBEHIIIGIIIIIGHHGFIIHDHCGHHHHHEB?CBDEGCCEGEFECDBDA@=B:>?CBABCBC_Mismatch_0_Sense_+_Library_PoolT
TCCACGTATCACATGTATTGTATTATTTTGTTGCTAAAGATCTTACTCTCAATCGGCAGTTAAAACTGCAGTCAATACTTAGAAAGACTACTCC
>Frequency_3_QualityScore_FFGEEGFIIIHIIIJGHIIDFGFGFFIJFIIGGGFGGHIIGHHHIIFHIIIJIIHFHGD@DFEDECDBDBDDABCDDCDCBCCCBCCDDDDDDD_Mismatch_0_Sense_+_Library_PoolT
CTGATTGATGATGACGACGAAGATGATTATTCCAAACAAGAAAATGGAAAAGGAAATGGTAACGCCTACCATAATTCCCAGTTGTGATTTCTTC
>Frequency_3_QualityScore_FFHHHHHJJJJJJJJJJJJJGIJJJJJJJJIJJJIJJJJJJGIIJJJJJJIJJIIJJJJIIHIIHHGHGEFFFFFFEEEEEEDEEEEDCDCDDD_Mismatch_0_Sense_+_Library_PoolT
ATCACCTTCCCCAATGCCCCATTACACAGCTATAAGTCAAGTAGTTGCAGTCTCACGCTCCACGTATCACATGTATTGTATTATTTTGTTGCTA
>Frequency_3_QualityScore_FFHHHHHJJJJJJJJHIIIJJJJJIJJJEIJJJJJJJJJJJJHIJJJIGHIJIIJIIHIJIIIIIHIIGGGGGFFFEDDDEDDDDCCDDDEDDE_Mismatch_1_Sense_+_Library_PoolT
CATAATTCCCAGTTGTGATTTCTTCCTCGTTCCATTCCATAAAGGGAGAATTACAGAATCACCTTCCCCAATGCCCCATTACACAGCTATAAGT
>Frequency_3_QualityScore_FFHFGHHIJIJJIHIJIHIIJJIGIGGEHHIGIFIIJGJIHIIIGIIIIJIJIIGHIGIJGIGFGHHGHEFEGGFDEFEFEDEDDDCCCDDDCB_Mismatch_0_Sense_+_Library_PoolT
TGATTTCTTCCTCATTCCATTCCATAAAGGGAGAATTACAGAATCACCTTCCCCAATGCCCCATTACACAGCTATAAGTCAAGTAGTTGCAGTC
>Frequency_3_QualityScore_EECDGHHIJGIHIIIGIIHCGGIIGGHIIHIEDHIHEGHHIIHIHGIIFIDGGFIHHGFHHFB>CGFGGGEDDEFEADECDBCCDDDDDCD@BD_Mismatch_0_Sense_+_Library_PoolT
TTGTGATTTCTTCCTCATTCCATTCCATAAAGGGAGAATTACAGAATCACCTTCCCCAATGCCCCATTACACAGCTATAAGTCAAGTAGTTGCA
>Frequency_3_QualityScore_EFFHHGFFGIIGEHHIIJFEFIIJJIIIGHHIJIJJJIIIHIIGIHIJFIFGGIHHIHIIIIIIIJIDEBEECDEDDEDDCDBCCBBCEDB@CE_Mismatch_0_Sense_+_Library_PoolT
TGCAGTCTCACGCTCCACGTATCACATGTATTGTATTATTTTGTTGCTAAAGATCTTACTCTCAATCGGCAGTTAAAACTGCAGTCAATACTTA
>Frequency_3_QualityScore_FFHHHHHJIIJHIJJIIHJJJJJJJJIJJIIGIIIGIIIJFIIJJJJJJJHIJJJJHIIGHFFCCCFGEDDFFFDABDCDCCEDCDDEEEEDDD_Mismatch_0_Sense_+_Library_PoolT
CTACTCCTGAGCTTAAAATCCTACAGATGAGTTTATTGCGCTTTTGCTCGTTCCTGTTCCAAGGAATACTGTACGAAATGTTTTATTCTATCTC
>Frequency_3_QualityScore_FFGHHHHJJJJGJIIJHJJJHIIJIIIIJJJHIIJIIJJJJJJIJJIIGIJJIIHIHIIIJJIJIIGHGBEFEFEEEFEEDDEDDDDDBA;?AD_Mismatch_0_Sense_+_Library_PoolT
TGTTGCTAAAGATCTTACTCTCAATCGGCAGTTAAAACTGCAGTCAATACTTAGAAAGACTACTCCTGAGCTTAAAATCCTACAGATGAGTTTA
>Frequency_3_QualityScore_FFHHHHHJJJJJIJJJJJJJJJJJJGIIIJGIJIJJJJJIIJJJJJJIIJJJIHIIIIJJJJGHIIIGHCFHHHGFFFFDEEDEBDCCCDDEDC_Mismatch_0_Sense_+_Library_PoolT
CAATGCCCCATTACACAGCTATAAGTCAAGTAGTTGCAGTCTCACGCTCCACGTATCACATGTATTGTATTATTTTGTTGCTAAAGATCTTACT
>Frequency_3_QualityScore_D>FFEEDGIHIHJGIGGHEIGHIHEEEFIGHJHIIIHIHIJHGFIHFFFDDGHHFGIDGHHFFHHHFFGEGEDDEDEDCDDDDDCCBCA@CDCC_Mismatch_0_Sense_+_Library_PoolT
GTATTGTATTATTTTGTTGCTAAAGATCTTACTCTCAATCGGCAGTTAAAACTGCAGTCAATACTTAGAAAGACTACTCCTGAGCTTAAAATCC
>Frequency_3_QualityScore_FFHHHGHJJJJJJHIIJJJJJHIIIIJIHIIIJJJJJJJJJJJJIIHIJJHIJJJJJJIJJJIJIGEGFEFEFEDEEEDEDDEDDDDDDCD_Mismatch_0_Sense_+_Library_PoolT
CTCACGCTCCACGTATCACATGTATTGTATTATTTTGTTGCTAAAGATCTTACTCTCAATCGGCAGTTAAAACTGCAGTCAATACTTAGAA
>Frequency_3_QualityScore_CEGFGFFHGGHFHIIIHIHIGHIIGIIJHIJJIIIGGIIJIJGHHEGFIIHIIHIGIFIIIIIJE_Mismatch_0_Sense_+_Library_PoolT
TGTACGAAATGTTTTATTCTATCTCGCAATTAATCAATAGAAATGAAATCATTAGCTTTTTATGA
>Frequency_3_QualityScore_FFHHHHHJJJIJJJJJJIIJHIIIIHIIGHIJJJIIJJJJJJJJJJJJGGIJIIIJJHIIJIHHIIFHHGGHGGFFFEEEEDEDEDEDDDDDDD_Mismatch_0_Sense_+_Library_PoolT
CCCCATTACACAGCTATAAGTCAAGTAGTTGCAGTCTCACGCTCCACGTATCACATGTATTGTATTATTTTGTTGCTAAAGATCTTACTCTCAA
>Frequency_3_QualityScore_EEHHGHGJJFFGHIJIIIHIHHIIIIIIJJJJHIJJJJIJJHIJIJIIJIIIJJJIIIIJIHIIIGIHJGIIGHGHGGFECEDDDBCDEDDDCC_Mismatch_0_Sense_+_Library_PoolT
TAAGTCAAGTAGTTGCAGTCTCACGCTCCACGTATCACATGTATTGTATTATTTTGTTGCTAAAGATCTTACTCTCAATCGGCAGTTAAAACTG
>Frequency_2_QualityScore_FFHHHHHJJJJJIIJJJJJJIIIJIIJIJJJJIIIJHIIJIJIJJIJJJJIJIJJJHIIJIIJIHGHGHGFFFEEEEEEEDEEDDDDDDC_Mismatch_0_Sense_+_Library_PoolT
TGCTCGTTCCTGTTCCAAGGAATACTGTACGAAATGTTTTATTCTATCTCGCAATTAATCAATAGAAATGAAATCATTAGCTTTTTATGA
>Frequency_2_QualityScore_FFHHHHHIJJJJIJJIJJJJJJJJIIJJJJJJHIJJJIIJJJJJJIJIJJJIJJJJI_Mismatch_0_Sense_+_Library_PoolT
ATGTTTTATTCTATCTCGCAATTAATCAATAGAAATGAAATCATTAGCTTTTTATGA
>Frequency_2_QualityScore_AE?GFCEIIIEEGIIIIIIIFF?EHIGEHCEEDACFGEGEHHGGEEEIIIICCGEI@AGECGGIGAEEDDEEEEE?E?BCDDEC7<??BA?BC?_Mismatch_0_Sense_+_Library_PoolT
GATTTCTTCCTCATTCCATTCCATAAAGGGAGAATTACAGAATCACCTTCCCCAATGCCCCATTACACAGCTATAAGTCAAGTAGTTGCAGTCT
>Frequency_2_QualityScore_EFHHGHGIGIEIIIGFGIIIIDGIGIDGIGIHIGIEIIIIGIIIIHIIGEFCEGIIGGCCEGE??CEEC7@DE@ACDCEC=BAACDCED?CCC?_Mismatch_0_Sense_+_Library_PoolT
GCCCCATTACACAGCTATAAGTCAAGTAGTTGCAGTCTCACGCTCCACGTATCACATGTATTGTATTATTTTGTTGCTAAAGATCTTACTCTCA
>Frequency_2_QualityScore_FFHHHHHJIJJJJJIJJGJIIJIIJIJJJJJJJJJJJJIIJJJIIJIJGGIJHIIJIIIIHJJFGDEGBBEEEFEEEEEEEDBDDDDDDDEDDD_Mismatch_0_Sense_+_Library_PoolT
TTAAAATCCTACAGATGAGTTTATTGCGCTTTTGCTCGTTCCTGTTCCAAGGAATACTGTACGAAATGTTTTATTCTATCTCGCAATTAATCAA
>Frequency_2_QualityScore_FFHHHHHJJJJIIIGHIIIJJJJJIIIIJJJJJJIIIGIIIIJIJIIIJJJJIJIJJJJIJJJJJJHIIHGHEFFFEEEEEEECCDACCCCDDD_Mismatch_0_Sense_+_Library_PoolT
GGAAAAGGAAATGGTAACGCCTACCATAATTCCCAGTTGTGATTTCTTCCTCATTCCATTCCATAAAGGGAGAATTACAGAATCACCTTCCCCA
>Frequency_2_QualityScore_FFHGGHFIIJJJIGIIJJJFHEGIEIGIIJJJJJJJJJJIJJIJJHIIJIIJIIIJJIIJIIHGGFFFFEEEEEEDDEDEDCCDDCABDDCDEE_Mismatch_0_Sense_+_Library_PoolT
GAAGAGATGATGGAGAAAGTGTGGAGAAAACATTGGCTGTGGAAGAGATTTGTCACAGACGCTGACCTGATTGATGATGACGACGAAGATGATT
>Frequency_2_QualityScore_FFHHHGHJJJIJJIHIIHJGIJIJJIIIJIIJIIJIGGIJJIIJJFGGIIGHGFEGFEEEEFEEEDEECDCCCEDEDECDDDDDDEEEEEEEEE_Mismatch_0_Sense_+_Library_PoolT
CGACGAAGATGATTATTCCAAACAAGAAAATGGAAAAGGAAATGGTAACGCCTACCATAATTCCCAGTTGTGATTTCTTCCTCATTCCATTCCA
>Frequency_2_QualityScore_FFHHHHHJJIJIIJJIJIIJJIIIIHIGIHIIIIIJIIGGFIIIIIIGIGGIHIIJJJJJJIHIIHIGHDHEEHFFFEDBDDDEDEECCD?CAC_Mismatch_0_Sense_+_Library_PoolT
ATTTCTTCCTCATTCCATTCCATAAAGGGAGAATTACAGAATCACCTTCCCCAATGCCCCATTACACAGCTATAAGTCAAGTAGTTGCAGTCTC
>Frequency_2_QualityScore_EEGGGGHIJIIJJJJJJIJJJIIJIIJJJJJIIJJJJJIHIIIIJJJIJIIIIIJIJIJJIIIIIHHHHGFGGGEEEEEEECEECECCDBDDDD_Mismatch_1_Sense_+_Library_PoolT
ATGTGATTTCTTCCTCATTCCATTCCATAAAGGGAGAATTACAGAATCACCTTCCCCAATGCCCCATTACACAGCTATAAGTCAAGTAGTTGCA
>Frequency_2_QualityScore_FFGHHGGIJJJJJIIHIJHIEGIHIJIJJIIIIIIJJJIHIJIIJDHIHIIGIFGGIIJJGIIIEFGGFFEFEDEEEEEEEEDACDDDCCDEDD_Mismatch_0_Sense_+_Library_PoolT
CTTAAAATCCTACAGATGAGTTTATTGCGCTTTTGCTCGTTCCTGTTCCAAGGAATACTGTACGAAATGTTTTATTCTATCTCGCAATTAATCA
>Frequency_2_QualityScore_FFGEGHHIIGHIIIGIGIDGIFEIIGDHGHHGIIHIIIIIIIHIGIIGDEIIIICEGBFGGIIHEHH?C?CCDCDACCEDDACCCCA@ACCCCC_Mismatch_0_Sense_+_Library_PoolT
GAGCTTAAAATCCTACAGATGAGTTTATTGCGCTTTTGCTCGTTCCTGTTCCAAGGAATACTGTACGAAATGTTTTATTCTATCTCGCAATTAA
>Frequency_1_QualityScore_FFGGHHHJIIIJJIGIIIGHHFIIJJJJGFHJIIIJJJJJJJGIJJJJGIJJJIIJIHHHHGFCDFEEDC?CDADDCDDEEEEDCD?BDDBDDC_Mismatch_0_Sense_+_Library_PoolC
GAGCTTAAAATCCTACAGATGAGTTTATTGCGCTTTTGCTCGTTCCTGTTCCAAGGAATACTGTACGAAATGTTTTATTCTATCTCGCAATTAA
>Frequency_2_QualityScore_FFHHHHHJJJJJJJJJJJJJJIJIIJJJJJJJJJJJJJJIJJJIIJJIIIIIIIIIJJIIJJJJJIGGHEEFEEEEEEDEDDEEEDACDECEEE_Mismatch_0_Sense_+_Library_PoolT
ATTACAGAATCACCTTCCCCAATGCCCCATTACACAGCTATAAGTCAAGTAGTTGCAGTCTCACGCTCCACGTATCACATGTATTGTATTATTT
>Frequency_2_QualityScore_FFHHHHHJJIIJJJJHIJJIJJJHIJJJJJIIJJHIIIIIIJJIJIJJIJJJJIJIIHIIGHIGGEEGEGEEEEEEDDEEEEECDDDDDDDDCD_Mismatch_0_Sense_+_Library_PoolT
TTTTGCTCGTTCCTGTTCCAAGGAATACTGTACGAAATGTTTTATTCTATCTCGCAATTAATCAATAGAAATGAAATCATTAGCTTTTTATGAA
>Frequency_2_QualityScore_FFHHHHHJJJJJJJJGIIIJJJIIIIIJIJIJIIIIIHGIJIJJJIIHIIIIJJJIIJEIEIIIIIHGGEGFEEEEEEEEEEDDDDDDCCCCCD_Mismatch_0_Sense_+_Library_PoolT
ATTTTGTTGCTAAAGATCTTACTCTCAATCGGCAGTTAAAACTGCAGTCAATACTTAGAAAGACTACTCCTGAGCTTAAAATCCTACAGATGAG
>Frequency_2_QualityScore_FFGGHHHJJJIIJJJIIIIIJJJJJJIJJJJIIJIIIIJJJJIJJIJJIJIJJHEIIJFIIIIEEIIIGEEGGGFGEEEEEEEEDDDEDDEDED_Mismatch_0_Sense_+_Library_PoolT
CCAATGCCCCATTACACAGCTATAAGTCAAGTAGTTGCAGTCTCACGCTCCACGTATCACATGTATTGTATTATTTTGTTGCTAAAGATCTTAC
>Frequency_2_QualityScore_FEHHHBGIGIIGIIIIGGEFIEGGBDGHHICGIDGFEHFHGGGGHIGECGDGGGGGCECEGGGC@DACEEACCDEC@ACACCCCDEDCCCBCA?_Mismatch_0_Sense_+_Library_PoolT
AGTCTCACGCTCCACGTATCACATGTATTGTATTATTTTGTTGCTAAAGATCTTACTCTCAATCGGCAGTTAAAACTGCAGTCAATACTTAGAA
>Frequency_2_QualityScore_FFHHHGGIIJIIJIIIJIIJJIHGIIGIIIIIJJJJJJI_Mismatch_0_Sense_+_Library_PoolT
CAATTAATCAATAGAAATGAAATCATTAGCTTTTTATGA
>Frequency_2_QualityScore_FFHGHHGJJJJJIIIIJIIIHIIIIJJJJJJJJJJJGIJJJJGIJJIIJJHIIIJJJIIIIGHEFE?DEABEEEEEEECECCACDDDBDCCDCD_Mismatch_0_Sense_+_Library_PoolT
AAAATCCTACAGATGAGTTTATTGCGCTTTTGCTCGTTCCTGTTCCAAGGAATACTGTACGAAATGTTTTATTCTATCTCGCAATTAATCAATA
>Frequency_2_QualityScore_FFHHGHHJJJJJJIJJJJIJIJJJJJJIIIJJJJJIJIJJJJIJJIGHIGIIIGHHFGHGGGGGGEFEFEEEEDDDEDDBDCDEDDDDCCDCCC_Mismatch_0_Sense_+_Library_PoolT
AGGGAGAATTACAGAATCACCTTCCCCAATGCCCCATTACACAGCTATAAGTCAAGTAGTTGCAGTCTCACGCTCCACGTATCACATGTATTGT
>Frequency_2_QualityScore_FFHHHHHJJJJJJJJJJJJJJJJIJHHJJJJJJIJIJIJJJJJJIIJJJJHIIIJJIJGIHIIJHGGHHGFFFECEEEEEDEEEEDDDDDDDDD_Mismatch_0_Sense_+_Library_PoolT
CTGAGCTTAAAATCCTACAGATGAGTTTATTGCGCTTTTGCTCGTTCCTGTTCCAAGGAATACTGTACGAAATGTTTTATTCTATCTCGCAATT
>Frequency_2_QualityScore_FFHHHHGIJJJJJJGIIJIIIJIIIIJIHIIIIIIIGIIJIJIIJJJJIGIIIJIIIIHHHHGGFEFFFEEEEEEEEEEEDDDDCECCCCCDED_Mismatch_0_Sense_+_Library_PoolT
CCCCAATGCCCCATTACACAGCTATAAGTCAAGTAGTTGCAGTCTCACGCTCCACGTATCACATGTATTGTATTATTTTGTTGCTAAAGATCTT
>Frequency_2_QualityScore_EFGGHHGHIIIIJIIJJIIIIJJIIIIHIGGIIJJIJHIIJJJJIIIIIIIIIIGIIIIIJIGGHHHHHFFFFDCDDEACEDCDCEFEECCDCC_Mismatch_0_Sense_+_Library_PoolT
ACTCCTGAGCTTAAAATCCTACAGATGAGTTTATTGCGCTTTTGCTCGTTCCTGTTCCAAGGAATACTGTACGAAATGTTTTATTCTATCTCGC
>Frequency_2_QualityScore_FFHGHHHJJJJIJIIJIJJJJJIIJJIJJJJIIJJJJIJIJJJJJJJJJJJIJJJJIIJJJIIIIIHGGEEFFEEE_Mismatch_0_Sense_+_Library_PoolT
CCAAGGAATACTGTACGAAATGTTTTATTCTATCTCGCAATTAATCAATAGAAATGAAATCATTAGCTTTTTATGA
>Frequency_2_QualityScore_EEGBGEFIHIIIGIGIDEBEIHEAGIEHGEHGGGGEHHCGGEGGDHAA9A9CFGCHHIIBEECEGIIEGECGEDE@ACCDDCDCCCCCCA=??B_Mismatch_0_Sense_+_Library_PoolT
ATTATTTTGTTGCTAAAGATCTTACTCTCAATCGGCAGTTAAAACTGCAGTCAATACTTAGAAAGACTACTCCTGAGCTTAAAATCCTACAGAT
>Frequency_2_QualityScore_EEGHHHGJIJIJJJJJJIIJJJJIIJGIJJJJJIJJJJJJJJJJJJJJJJIJJJJIIJJIJIIIJIIIIIHGGGGFFEEE_Mismatch_0_Sense_+_Library_PoolT
TGTTCCAAGGAATACTGTACGAAATGTTTTATTCTATCTCGCAATTAATCAATAGAAATGAAATCATTAGCTTTTTATGA
>Frequency_2_QualityScore_FFHHHHHIIIIGIGIIGHIJGIGIIIDHIIIIHHGIJIIIJIJJJIGIIHGIIIHGHIIIIJJIHIIHDABEEEEECDDCCCCCCBECDDDAAB_Mismatch_0_Sense_+_Library_PoolT
GCCAATTGAAGAGATGATGGAGAAAGTGTGGAGAAAACATTGGCTGTGGAAGAGATTTGTCACAGACGCTGACCTGATTGATGATGACGACGAA
>Frequency_2_QualityScore_FFHHGHGJJGIIIJJIIJIJJJIIIGIIJEIGHIIIIGIIGGIGIGHHIIIIGHIIGIIIIIHGHGBEGDEEEEEEEEEDEDEECDDD?CDDDC_Mismatch_0_Sense_+_Library_PoolT
TTGCTAAAGATCTTACTCTCAATCGGCAGTTAAAACTGCAGTCAATACTTAGAAAGACTACTCCTGAGCTTAAAATCCTACAGATGAGTTTATT
>Frequency_2_QualityScore_CECECBEBEGEIEIGDIHAAFDBDGHEGHGHCFGHGGEEEDDHFHGGHEAFECBC?FGGHCE_Mismatch_0_Sense_+_Library_PoolT
ACGAAATGTTTTATTCTATCTCGCAATTAATCAATAGAAATGAAATCATTAGCTTTTTATGA
>Frequency_2_QualityScore_CCEEGHHJJIIIJGIIIIIIJFIIIJJIHIIIIIIFIGHIGIIIIIIIIIIIGIJJIIIIIIIIGGEGECEEEEBBEEDCBCCDBACDCCCDDD_Mismatch_0_Sense_+_Library_PoolT
AATCACCTTCCCCAATGCCCCATTACACAGCTATAAGTCAAGTAGTTGCAGTCTCACGCTCCACGTATCACATGTATTGTATTATTTTGTTGCT
>Frequency_2_QualityScore_FFHHGHHIJJIIJJIHGIIIIJIIHIIIIHIJIEIIJIJIIIIIFGIIHIHIIIEGHIIIIIIIIIGHBADCEADDEDEDCCCDCACCC<B_Mismatch_0_Sense_+_Library_PoolT
GTCTCACGCTCCACGTATCACATGTATTGTATTATTTTGTTGCTAAAGATCTTACTCTCAATCGGCAGTTAAAACTGCAGTCAATACTTAG
>Frequency_2_QualityScore_EFHHGGHIHIGEIIJIGIIIJJHIIIJIJJJJJJIIIIIIIIJIIIJJIIIIIIIJIJJIIJIIIJIJGGGEFDFEDEEEECBCDEDEDEEDEE_Mismatch_0_Sense_+_Library_PoolT
AATTACAGAATCACCTTCCCCAATGCCCCATTACACAGCTATAAGTCAAGTAGTTGCAGTCTCACGCTCCACGTATCACATGTATTGTATTATT
>Frequency_2_QualityScore_FFHHHHHJIIJJJJJJJJJJJJJJJIJJJJJJJJJIJJJJJJJJIJJJJIIIIIIIIIIJIIIIIIHHHCFFEEEEDCCDDEDDDDEEEEDEDE_Mismatch_0_Sense_+_Library_PoolT
GGAGAATTACAGAATCACCTTCCCCAATGCCCCATTACACAGCTATAAGTCAAGTAGTTGCAGTCTCACGCTCCACGTATCACATGTATTGTAT
>Frequency_2_QualityScore_FFHHHHHIIIJJJJJJJJJJJGIIIJJIJJJJJJJJJIIIJJJJIJIIIJIIIJJJIJJIJIGGHGIIIFHIHGGGEEEEEEDDCEEDCDDDDD_Mismatch_0_Sense_+_Library_PoolT
GCCTACCATAATTCCCAGTTGTGATTTCTTCCTCATTCCATTCCATAAAGGGAGAATTACAGAATCACCTTCCCCAATGCCCCATTACACAGCT
>Frequency_2_QualityScore_FFHHHHHJJJJJJIJJJJJIJIJJJJJI>FIIJIIIJIGHIJJFGIJIIJJJJJJIIIIGGFEEEEEEEAEDCEDCDCDDDDDDEEDDDDDDDD_Mismatch_0_Sense_+_Library_PoolT
GCGCTTTTGCTCGTTCCTGTTCCAAGGAATACTGTACGAAATGTTTTATTCTATCTCGCAATTAATCAATAGAAATGAAATCATTAGCTTTTTA
>Frequency_2_QualityScore_FFHHHHHIIJJJHIIIJJJJIIIJHJIJIJJJIGIIIIIJIIIJJJIIJJJJJIIJIIJJJJIIJH_Mismatch_0_Sense_+_Library_PoolT
CTGTACGAAATGTTTTATTCTATCTCGCAATTAATCAATAGAAATGAAATCATTAGCTTTTTATGA
>Frequency_2_QualityScore_FFGHHHHJJJJJJIIJJJJJJJJIIIGIIJJJJJJJJIIJIJJJJJIJJIJGIJJIIJIIHJJJIHGHHHGFFCEEFEEEDDDCDDCCDDDDCD_Mismatch_0_Sense_+_Library_PoolT
CTCTCAATCGGCAGTTAAAACTGCAGTCAATACTTAGAAAGACTACTCCTGAGCTTAAAATCCTACAGATGAGTTTATTGCGCTTTTGCTCGTT
>Frequency_2_QualityScore_FFHHHHHJJJJJJJIJJJJIJJJJJIJIJJJJJJJJJJIIJJGIIJIJJJJJJJJIGIIIIIGGGGGFEEEEEEEEEEDEDDEEEEEEEEFE?C_Mismatch_0_Sense_+_Library_PoolT
CGAAGATGATTATTCCAAACAAGAAAATGGAAAAGGAAATGGTAACGCCTACCATAATTCCCAGTTGTGATTTCTTCCTCATTCCATTCCATAA
>Frequency_2_QualityScore_FFHHHBFIJIIIIJJJJJJJIJJJJIIJJJIIEHIIIIJIJIJJIJIJIIIHIIIIIEIIJJGHGGEGGCEFFFEDABCDDCEECDDDEEEEDD_Mismatch_0_Sense_+_Library_PoolT
ACTACTCCTGAGCTTAAAATCCTACAGATGAGTTTATTGCGCTTTTGCTCGTTCCTGTTCCAAGGAATACTGTACGAAATGTTTTATTCTATCT
>Frequency_2_QualityScore_FFHHHHHJJJJJJIIJJJJJJJJJJJJJJJJJJJJJJJJJJJIJIIHGIIJJJIGIIIJIJJIJIJIIIHIIGHHGFFFFEEEEEDDCCECCEE_Mismatch_0_Sense_+_Library_PoolT
ATAATTCCCAGTTGTGATTTCTTCCTCATTCCATTCCATAAAGGGAGAATTACAGAATCACCTTCCCCAATGCCCCATTACACAGCTATAAGTC
>Frequency_2_QualityScore_FFHHHEGHIJIIIJJJIIJJJJJIIIIIJJJJIIJIJJJIJJJJIJJJJGIIIHGGGGGFFFFFECDCCACCCDEDDDCCBDDACCDCDD_Mismatch_0_Sense_+_Library_PoolT
CTGGGTGTTCGTAATGTCAATATTTGTGCTGTTTCTCCTTCCGGAGACGAAGAATGTGCCAATTGAAGAGATGATGGAGAAAGTGTGGAG
>Frequency_2_QualityScore_EFHHHHHJIIIIJJIHJIIIJJJIJJJJJJJJJIIJJJJJJJJJJIJIIJJIIIIIJJIIJJJIIIIHIGHHHHGGFCEFEEEEEEDDDCCDDD_Mismatch_0_Sense_+_Library_PoolT
TATCACATGTATTGTATTATTTTGTTGCTAAAGATCTTACTCTCAATCGGCAGTTAAAACTGCAGTCAATACTTAGAAAGACTACTCCTGAGCT
>Frequency_2_QualityScore_FFHGHHHIIJJIIJIJJJJIJJJJJJIJJJIJJJIIJJIJJJIJJJJJJJJJIJJJHIIIIIHGHHHHGEGGEFEEEEEEEECEEEECCDDDDD_Mismatch_0_Sense_+_Library_PoolT
GTGATTTCTTCCTCATTCCATTCCATAAAGGGAGAATTACAGAATCACCTTCCCCAATGCCCCATTACACAGCTATAAGTCAAGTAGTTGCAGT
>Frequency_2_QualityScore_FFHHHHHJJJJJJJJJJIJJJJIIJJIIJIIJJJJJJJIIJJJJJJJIIIIJJJJJJJJJJJJIIHHHHHEEFFFFEEEEEEEDDACDEDDCDD_Mismatch_0_Sense_+_Library_PoolT
CTAAAGATCTTACTCTCAATCGGCAGTTAAAACTGCAGTCAATACTTAGAAAGACTACTCCTGAGCTTAAAATCCTACAGATGAGTTTATTGCG
>Frequency_2_QualityScore_DEG@9EFGICEGGEIGEIGGHGIIGHGD=DADGGGEC=FAGHGEEHFDEEHCGHCEGEGFGDGEECFCC?BACCBD<BA@?;?AAAC?CBCCC@_Mismatch_0_Sense_+_Library_PoolT
CATAAAGGGAGAATTACAGAATCACCTTCCCCAATGCCCCATTACACAGCTATAAGTCAAGTAGTTGCAGTCTCACGCTCCACGTATCACATGT
>Frequency_2_QualityScore_FFHHGHHJJJJJJJJJJJIJJJJJJGIJJJJJJJJJJJJJIIJJJJIIIHIJJJJIIIJJJJJJJIHHHGEFFFEEEEEDEEDECEFEEEEECD_Mismatch_0_Sense_+_Library_PoolT
ACAGAATCACCTTCCCCAATGCCCCATTACACAGCTATAAGTCAAGTAGTTGCAGTCTCACGCTCCACGTATCACATGTATTGTATTATTTTGT
>Frequency_2_QualityScore_FFGHHHHIIIJIGGIGIIIIIIJJHIGHIIIIIIGEIGIIIGIIIIIIJEFHHIIIIIIIIJJIGGEGHEECCCEEEEEDDDDBCDDDDC?BDD_Mismatch_0_Sense_+_Library_PoolT
CTCAATCGGCAGTTAAAACTGCAGTCAATACTTAGAAAGACTACTCCTGAGCTTAAAATCCTACAGATGAGTTTATTGCGCTTTTGCTCGTTCC
>Frequency_2_QualityScore_FFGHGGHEGIIIIIIHIIIIIIIIIIIIIIIICGIIGHIIHIIIIIIHIIIGFGIIEGIIIHIHHGGHGEDEDDCEECEDDDDEDDCCCDBBCC_Mismatch_0_Sense_+_Library_PoolT
AGATGAGTTTATTGCGCTTTTGCTCGTTCCTGTTCCAAGGAATACTGTACGAAATGTTTTATTCTATCTCGCAATTAATCAATAGAAATGAAAT
>Frequency_2_QualityScore_CCGEGFG?=FA9BAGGAGEAAEGA@CG?EDDH?EGCHEHDHHHDAA?7AD9A@CC5@@A6?=?B?=ACA6<77=5?BC=<ACCCCBC?=7??C<_Mismatch_1_Sense_+_Library_PoolT
GACGACGAAGATGATTATTCCAAACAAGAAAATGGAAAAGGAAATGGTAACGCCTACCATAATTCCCAGTTGTGATTTCTTCCTCGTTCCATTC
>Frequency_2_QualityScore_FFHHHHHJJJJIJIJJIIJJIIIIIHIIIIHJIIIIIIJJIJJIEIGIJIIIJJJGIIJIHJJGGHHHHHEEEEBCCCECEEDDDDEECDDD?A_Mismatch_0_Sense_+_Library_PoolT
TACTCCTGAGCTTAAAATCCTACAGATGAGTTTATTGCGCTTTTGCTCGTTCCTGTTCCAAGGAATACTGTACGAAATGTTTTATTCTATCTCG
>Frequency_2_QualityScore_FFHHHHHJJIJJJIJIJJJIIJIJIJJJJHHIIJJIIJJJJJIJJJJJJIIDGIGIJHIJIJIJJIIIHHEFFEEEDEEDEECDCCCCCDEEED_Mismatch_0_Sense_+_Library_PoolT
GCAGTCAATACTTAGAAAGACTACTCCTGAGCTTAAAATCCTACAGATGAGTTTATTGCGCTTTTGCTCGTTCCTGTTCCAAGGAATACTGTAC
>Frequency_1_QualityScore_FFGHHHHJJJJJJIIHJIIHIIJJIGIJJHIJJJJJJJIJJJJJJJIJJIIFGIIJJJJIGHHGFFFFFAACDDDDACCCCCCDDDDDDDECED_Mismatch_0_Sense_+_Library_PoolC
GCAGTCAATACTTAGAAAGACTACTCCTGAGCTTAAAATCCTACAGATGAGTTTATTGCGCTTTTGCTCGTTCCTGTTCCAAGGAATACTGTAC
>Frequency_2_QualityScore_FEHGFHHIIIJIIGHIIIIIGIIIIHIEGGIIJIIIIJIGIIGIHIIGHHIHEIHIIIFGEGIIHGGGGDCEECEEEEDCACCDC>AACCCDDD_Mismatch_1_Sense_+_Library_PoolT
TAACGCCTACCATAATTCCCAGTTGTGATTTCTTCCTCGTTCCATTCCATAAAGGGAGAATTACAGAATCACCTTCCCCAATGCCCCATTACAC
>Frequency_2_QualityScore_FFGHHHHJJIJJIJIIJIJIIJIIIHIJJJJJJIIJJJIIJJJJJIJJIJIIIIIHGHGFFFEED?BDECCDDDDCDDDDDEEDDCDCCCDDDD_Mismatch_0_Sense_+_Library_PoolT
GCTGACCTGATTGATGATGACGACGAAGATGATTATTCCAAACAAGAAAATGGAAAAGGAAATGGTAACGCCTACCATAATTCCCAGTTGTGAT
>Frequency_2_QualityScore_EEHGEEFDGEFHIGGIHEIGIIIIIIIGEHHHIIIIHFIIIHGIFGIIFGCHIIIFIBGHIHIGHIHGGFGGEEEBCCCCCCCCACCCCCBCAC_Mismatch_0_Sense_+_Library_PoolT
CAAGTAGTTGCAGTCTCACGCTCCACGTATCACATGTATTGTATTATTTTGTTGCTAAAGATCTTACTCTCAATCGGCAGTTAAAACTGCAGTC
>Frequency_2_QualityScore_FFHHHHHJJJJJIJIIJJJJJJJJJJJHHIJIJJJJJJJJJIJJIHJJGIGIIIJJIJJJIIIIIHHGGFEEEEEDEEDEDDCBCCDCDEEEDC_Mismatch_0_Sense_+_Library_PoolT
CAGTCAATACTTAGAAAGACTACTCCTGAGCTTAAAATCCTACAGATGAGTTTATTGCGCTTTTGCTCGTTCCTGTTCCAAGGAATACTGTACG
>Frequency_2_QualityScore_FFHHHHHIJJJIJJJIJJJIIIJJIJGIIJJJIJJJJJJJJJJJJIIJJJIGIIIIJJIHIIIIHHHHGCBEEDECEEECDDEEEEDCDCDDDD_Mismatch_0_Sense_+_Library_PoolT
CCTGAGCTTAAAATCCTACAGATGAGTTTATTGCGCTTTTGCTCGTTCCTGTTCCAAGGAATACTGTACGAAATGTTTTATTCTATCTCGCAAT
>Frequency_2_QualityScore_FFHHHHHJIIIIIJJIJHIIJJJIJJJJJJJGIIJIJJJIHIIIJIIJJJIJJJIIIIHHHGEGGFFEEDEEEEEECEDACDDDCDCEDDDDDD_Mismatch_0_Sense_+_Library_PoolT
AAGTCAAGTAGTTGCAGTCTCACGCTCCACGTATCACATGTATTGTATTATTTTGTTGCTAAAGATCTTACTCTCAATCGGCAGTTAAAACTGC
>Frequency_2_QualityScore_CEGFGHGDGIIECIIIIIIIIIIIIIIIIIIIIEGIHGIIIIIIIIGDIIIIIHIIIIDEECEEEECCACCDABEECACCCCC?ACCCCEDDEC_Mismatch_0_Sense_+_Library_PoolT
GACTACTCCTGAGCTTAAAATCCTACAGATGAGTTTATTGCGCTTTTGCTCGTTCCTGTTCCAAGGAATACTGTACGAAATGTTTTATTCTATC
>Frequency_2_QualityScore_FFHHHHHJIIJIJJJJJJJJJJGIIIIGIIJIIJJJIJIEIIIIJIIIIIIIIJIJIJJGIIIGHHGHHCCEEFFFFEEEEEDEDDDDDBBCAC_Mismatch_0_Sense_+_Library_PoolT
CTTCCCCAATGCCCCATTACACAGCTATAAGTCAAGTAGTTGCAGTCTCACGCTCCACGTATCACATGTATTGTATTATTTTGTTGCTAAAGAT
>Frequency_2_QualityScore_FFHHHHHJJJIJJJJJIJJJJJJHIGIIJJJJJIIJIJJJJJJJJJJJJIJJJIIIJJJJJIIHHHGGFGFFFEEEEEEEEEEDCDDDEDDDDC_Mismatch_1_Sense_+_Library_PoolT
TCCTCGTTCCATTCCATAAAGGGAGAATTACAGAATCACCTTCCCCAATGCCCCATTACACAGCTATAAGTCAAGTAGTTGCAGTCTCACGCTC
>Frequency_2_QualityScore_EEFEHGHJIIIJGIIIIIIIIIIIIIIIIJIGHHIJJJIJJIIGIFHEGIGGIIIIIGHHHGFECDEEE@CDEEEECDCCDDDDDDDDEEDCCD_Mismatch_0_Sense_+_Library_PoolT
TATTGCGCTTTTGCTCGTTCCTGTTCCAAGGAATACTGTACGAAATGTTTTATTCTATCTCGCAATTAATCAATAGAAATGAAATCATTAGCTT
>Frequency_1_QualityScore_FFHHHHGJIIJJJJIJICFGHIH<CFHIJJJJJJGJIGBFHJJIIIG88=CEEHHIJJIEEHGFFDCCEECEDACCCDDCCDDDACD>AADC::_Mismatch_0_Sense_+_Library_PoolC
TATTGCGCTTTTGCTCGTTCCTGTTCCAAGGAATACTGTACGAAATGTTTTATTCTATCTCGCAATTAATCAATAGAAATGAAATCATTAGCTT
>Frequency_2_QualityScore_EECCEECFIIIIIECHIDHBGIIAGGHECGIIIIHIHEFGEGEEGHIGFIIIIEIEHIIEIEGAEGEHGGHEGEEDECCCCDEDACCCACCB=@_Mismatch_0_Sense_+_Library_PoolT
TTCCATTCCATAAAGGGAGAATTACAGAATCACCTTCCCCAATGCCCCATTACACAGCTATAAGTCAAGTAGTTGCAGTCTCACGCTCCACGTA
>Frequency_2_QualityScore_FFHHGGHIIICGGGIIIIIGIIIIIJGIEGIIIGIIIJIIHIGIIGIIHGGIIIC?FGGIIGHCGEDCDECCECACCCCBCDDCACDACC?BB?_Mismatch_0_Sense_+_Library_PoolT
TCAATATTTGTGCTGTTTCTCCTTCCGGAGACGAAGAATGTGCCAATTGAAGAGATGATGGAGAAAGTGTGGAGAAAACATTGGCTGTGGAAGA
>Frequency_2_QualityScore_FFHHHHHJJJJJJJJJJIIIJJJJJJJJIIJJJJJJJJJJJJIIJJIJJIJJIJIJJJJIIJGICGIHIHHHHHFFFEEEEEDDCDDDDCDDDE_Mismatch_0_Sense_+_Library_PoolT
GGCAGTTAAAACTGCAGTCAATACTTAGAAAGACTACTCCTGAGCTTAAAATCCTACAGATGAGTTTATTGCGCTTTTGCTCGTTCCTGTTCCA
>Frequency_2_QualityScore_FFHHHHHJIIJIJJJIIJJIIIIIJIJJIJJJJJJGIJJJJIIJIJJJJIIIIJJIIGHIIJJIIIIHHHGEFFFEDDDEDDCCDDECCCACCC_Mismatch_0_Sense_+_Library_PoolT
AAAACTGCAGTCAATACTTAGAAAGACTACTCCTGAGCTTAAAATCCTACAGATGAGTTTATTGCGCTTTTGCTCGTTCCTGTTCCAAGGAATA
>Frequency_2_QualityScore_FFHHHGHIIJJJJJJJJJJJJJJIIJJJJJJIJJJIJJJJJJJJJIIJJJJGIIGIIIIHGGGHHHGGFFEEEECCEEEDDDDADEEDDDEEEE_Mismatch_0_Sense_+_Library_PoolT
GAATTACAGAATCACCTTCCCCAATGCCCCATTACACAGCTATAAGTCAAGTAGTTGCAGTCTCACGCTCCACGTATCACATGTATTGTATTAT
>Frequency_2_QualityScore_EEHHHHHJJJJJIJIIJJJIJJJIIIIIJJJIIIIIJJJIJJJJJJJJIJJJIJIJIIIJJJIIHHGHGHGFFFFFEEBEEEEDCDDDCDCDDD_Mismatch_0_Sense_+_Library_PoolT
TCTTACTCTCAATCGGCAGTTAAAACTGCAGTCAATACTTAGAAAGACTACTCCTGAGCTTAAAATCCTACAGATGAGTTTATTGCGCTTTTGC
>Frequency_2_QualityScore_FFHHHHHJJJJJJJJJJJJHIJJJIJJJIJJIJJIJJIJIIHIIJIIIJJIIIIJJJJJJJJGHIIIIHHHGGFFFFECEEECEEEDDDDDDCD_Mismatch_0_Sense_+_Library_PoolT
TATTATTTTGTTGCTAAAGATCTTACTCTCAATCGGCAGTTAAAACTGCAGTCAATACTTAGAAAGACTACTCCTGAGCTTAAAATCCTACAGA
>Frequency_2_QualityScore_FFHGFGEIIJIJIIIJIIIHIIIIGIIIGIIIIJJJJIJJJJIIJJJIIIIIIIIJIJJIIJIIIIIIIGHHHGGFFFEEEE_Mismatch_0_Sense_+_Library_PoolT
CCTGTTCCAAGGAATACTGTACGAAATGTTTTATTCTATCTCGCAATTAATCAATAGAAATGAAATCATTAGCTTTTTATGA
>Frequency_2_QualityScore_FFHGHHHJIJJJJJJJJJJJJIIHIIJHJJJJJJJJJJJJJJJJJJIIIJJJJIJJIJIJGIIHGGGGGEFEFFFEEEEEEEADCDDDDDDDDD_Mismatch_0_Sense_+_Library_PoolT
AAGATCTTACTCTCAATCGGCAGTTAAAACTGCAGTCAATACTTAGAAAGACTACTCCTGAGCTTAAAATCCTACAGATGAGTTTATTGCGCTT
>Frequency_2_QualityScore_DEGGHEEIIGGIIIIIIIIEGHHIEIEGFEHIFIIIIIIIIIFIIIIEGIEFCEEFGCGHIGHICGA?DABCCCAAAADEECCB?A>BAAACCA_Mismatch_0_Sense_+_Library_PoolT
GCTTAAAATCCTACAGATGAGTTTATTGCGCTTTTGCTCGTTCCTGTTCCAAGGAATACTGTACGAAATGTTTTATTCTATCTCGCAATTAATC
>Frequency_1_QualityScore_FFHHHHHJJIIJJJJJJJJJIIIJIJJJJJJJJJJJJJJJIJJJJJGHJJJGJJFGIIIJJJIJHGHFF@CFFEDEEEFDEDCDDDDDDDDDED_Mismatch_0_Sense_+_Library_PoolC
GCTTAAAATCCTACAGATGAGTTTATTGCGCTTTTGCTCGTTCCTGTTCCAAGGAATACTGTACGAAATGTTTTATTCTATCTCGCAATTAATC
>Frequency_2_QualityScore_CEHGGHHIIIIGIIHGIHGIIHIHIIIIIIGIHGGIGIGGIIGIICGHEIIIIHIIIIGGIIIGGICECABEBEEDEDCA?CDCDCDCDCDAAB_Mismatch_0_Sense_+_Library_PoolT
TCAATACTTAGAAAGACTACTCCTGAGCTTAAAATCCTACAGATGAGTTTATTGCGCTTTTGCTCGTTCCTGTTCCAAGGAATACTGTACGAAA
>Frequency_2_QualityScore_FFHHHHGIIIJJJIIIJJJJJGIIJIJJJJJJIIIJJIGIIIIIJIHIHGGIIIIHHHJIIIIGFEGGGDEEEEDEDDEDDCDECDADEACCCD_Mismatch_0_Sense_+_Library_PoolT
CCCAGTTGTGATTTCTTCCTCATTCCATTCCATAAAGGGAGAATTACAGAATCACCTTCCCCAATGCCCCATTACACAGCTATAAGTCAAGTAG
>Frequency_2_QualityScore_FEHHHHHIIJIIIJGGFIIIIIJIIJJIJJJJJIIGIJIIIJIJJFIIAEEHHIIIGIIIIIJIHHIEHGEEFGGEFEEEECCDCDCDDCCDDE_Mismatch_0_Sense_+_Library_PoolT
CATTCCATAAAGGGAGAATTACAGAATCACCTTCCCCAATGCCCCATTACACAGCTATAAGTCAAGTAGTTGCAGTCTCACGCTCCACGTATCA
>Frequency_2_QualityScore_FEEGCGEEGIIIICEHGIGIGGEEHDFIIICHIEDIFEGEGGIIIHGIHGIDEFEAEIIG@DCFIICAEGDEEEDEEEEDEDCDCDCAAABCCC_Mismatch_0_Sense_+_Library_PoolT
CTCCACGTATCACATGTATTGTATTATTTTGTTGCTAAAGATCTTACTCTCAATCGGCAGTTAAAACTGCAGTCAATACTTAGAAAGACTACTC
>Frequency_2_QualityScore_FFHHHHHJIJIIJJJJJIJHIIHIJJJJJIIJJIIJJJJJJJJJIIJJEGGIFIIIHIIJJIIHIJJJIHEGHEEFEEEEEEEDDDDDDCDCDD_Mismatch_0_Sense_+_Library_PoolT
CGCCTACCATAATTCCCAGTTGTGATTTCTTCCTCATTCCATTCCATAAAGGGAGAATTACAGAATCACCTTCCCCAATGCCCCATTACACAGC
>Frequency_2_QualityScore_FFHHHHHEIIJJIIIIIJJIIIIJJJIIIJEGIIIIJIJJIIJIJIIGIIIJJJIIIHIJIICGIJIJICDHGGFEEEEEDCCDDDDBCCDE?C_Mismatch_0_Sense_+_Library_PoolT
CAGTTAAAACTGCAGTCAATACTTAGAAAGACTACTCCTGAGCTTAAAATCCTACAGATGAGTTTATTGCGCTTTTGCTCGTTCCTGTTCCAAG
>Frequency_2_QualityScore_FFHHHHHJIIJJJJJJGIIIIJJJJJJJJJJJJJJJJIIIJGIGIIJJIJJJIIJIIIJJIIIIIGHHEEGFEECEDEEDDDDDDDDDCCCDDD_Mismatch_1_Sense_+_Library_PoolT
ATGGAAAAGGAAATGGTAACGCCTACCATAATTCCCAGTTGTGATTTCTTCCTCGTTCCATTCCATAAAGGGAGAATTACAGAATCACCTTCCC
>Frequency_2_QualityScore_FFHHHHHIHIIJJIIIIJJIIIIIJJIJJIJJJJJEHGHIIJIIJJIIIIIIIIIGIIIIIIIHIIHGFCFGGEEEEDDDDDDDDCDDCDECCE_Mismatch_0_Sense_+_Library_PoolT
GAAGAATGTGCCAATTGAAGAGATGATGGAGAAAGTGTGGAGAAAACATTGGCTGTGGAAGAGATTTGTCACAGACGCTGACCTGATTGATGAT
>Frequency_2_QualityScore_FDHCFHHIIIIIJJJJIIIIIIIIIIIJIJJJIJIIIIGHIGIHIIJIHHIHAGIIIIGIIFGGFGGEEE@CCEEEDDDEDCDCCCBCCCDDDE_Mismatch_0_Sense_+_Library_PoolT
GAGTTTATTGCGCTTTTGCTCGTTCCTGTTCCAAGGAATACTGTACGAAATGTTTTATTCTATCTCGCAATTAATCAATAGAAATGAAATCATT
>Frequency_2_QualityScore_EAEFDGDA?EEGC?EF?DGEGEFEAEGC=CF?DGEFGDECDGCCCB:BGE?ACCDBEEC?;?=>???B;?AC?<9?AA?AAA>?>CCA?A?_Mismatch_0_Sense_+_Library_PoolT
GAGAAAACATTGGCTGTGGAAGAGATTTGTCACAGACGCTGACCTGATTGATGATGACGACGAAGATGATTATTCCAAACAAGAAAATGGA
>Frequency_2_QualityScore_FFGGHGHIIJJJIIJJJIJJJJIIJJJJJJJJJJGIIIIEHIIIJIIJJJJJJJJIJIIIIIIHCFGGGGCDCEEDEEECEEDACACCDEEDCD_Mismatch_0_Sense_+_Library_PoolT
TAGAAAGACTACTCCTGAGCTTAAAATCCTACAGATGAGTTTATTGCGCTTTTGCTCGTTCCTGTTCCAAGGAATACTGTACGAAATGTTTTAT
>Frequency_2_QualityScore_ACAFFFHGGHIHIIIIIIFIEIGIHIGIIGIIIIIIIGIIG?GGGIIEHCGEEGD9;FEECHIIGIGAC>=CCAEBACCEEDA=7ACCCCCCE?_Mismatch_0_Sense_+_Library_PoolT
TGTATTGTATTATTTTGTTGCTAAAGATCTTACTCTCAATCGGCAGTTAAAACTGCAGTCAATACTTAGAAAGACTACTCCTGAGCTTAAAATC
>Frequency_1_QualityScore_FFHHHHHJIJJJJJIJJJJJIJIJJJIJJJJJJIIJJIJJJIIJJJHIFIIJJJJJJJIJJIIJJJJGHFGFHDFFFFFFEDEACDDDCAADCD_Mismatch_0_Sense_+_Library_PoolC
TGTATTGTATTATTTTGTTGCTAAAGATCTTACTCTCAATCGGCAGTTAAAACTGCAGTCAATACTTAGAAAGACTACTCCTGAGCTTAAAATC
>Frequency_2_QualityScore_FFHHHHHJIIJJJJJJIIIJIJIIIJJJJJJJJJJJJJJJJJGIIIJIIJIIJJJJJIIIJIJJJJI_Mismatch_0_Sense_+_Library_PoolT
ACTGTACGAAATGTTTTATTCTATCTCGCAATTAATCAATAGAAATGAAATCATTAGCTTTTTATGA
>Frequency_1_QualityScore_FFHBHHFHGHIFHEEDHEFGIIIICHGGGGIIIIIIHIIIIGIIEHIIIIIIIIIIII@GHGGEECHFFDCCEEEDDBDDDDCACCDDDABA>C_Mismatch_1_Sense_+_Library_PoolT
GAAAACTGCAGTCAATACTTAGAAAGACTACTCCTGAGCTTAAAATCCTACAGATGAGTTTATTGCGCTTTTGCTCGTTCCTGTTCCAAGGAAT
>Frequency_1_QualityScore_FDHHHHHJJJJJJJJJJJJJJJJJJIJJJJJJJIJJJJJJJJJJIJJJJJJJJJJJJJIHHHHHHFFFFDFEEEECEDDD@DDEDDDDDDDDDD_Mismatch_0_Sense_+_Library_PoolT
GATCTTACTCTCAATCGGCAGTTAAAACTGCAGTCAATACTTAGAAAGACTACTCCTGAGCTTAAAATCCTACAGATGAGTTTATTGCGCTTTT
>Frequency_1_QualityScore_BDFFHH8>DHI@DIH@HH<E>CBHHHCHABEDHDDAB@D<B<F>@BFAGCC<=FGAF@FHEAE@GI>EEE:?C@CDE>CDCCC@_Mismatch_0_Sense_+_Library_PoolT
TTTGTTGCTAAAGATCTTACTCTCAATCGGCAGTTAAAACTGCAGTCAATACTTAGAAAGACTACTCCTGAGCTTAAAATCCTA
>Frequency_1_QualityScore_FFHHHHHIJJJJJJJJJJJJJJJJJJJJIJJHIJJJJJJJJJIJJIJJIJIJJJJIJJIIJJJJGGGHE@DFFFFEDEDEEDDDDDDDDDDDBD_Mismatch_1_Sense_+_Library_PoolT
AAATGGTAACGCCTACCATAATTCCCAGTTGTGATTTCTTCCTCGTTCCATTCCATAAAGGGAGAATTACAGAATCACCTTCCCCAATGCCCCA
>Frequency_1_QualityScore_FFHGFBDDFGIGIIEB>CHDGE<FCC4?_Mismatch_0_Sense_+_Library_PoolT
CTCAATCGGCAGTTAAAACTGCAGTCAA
>Frequency_1_QualityScore_FFHHHHHJJJJJJJJJJJJJGJJJJJJIJIJJJJJJJJJJJJJJJIHJGIIJJJIJJJJJJJJJHHHHDBDEFFEEEDEFEDDDDEEEEEEDDD_Mismatch_0_Sense_+_Library_PoolT
CAGAATCACCTTCCCCAATGCCCCATTACACAGCTATAAGTCAAGTAGTTGCAGTCTCACGCTCCACGTATCACATGTATTGTATTATTTTGTT
>Frequency_1_QualityScore_FFGHHHHJJJJIJJJJCFHIGIIJJJJEHGJJGCHIJIJIJIIGGIIGIIIIJIJJGJJJJIJJICGG@EHHGD?;@CAEEECDDDDDDDDDDD_Mismatch_0_Sense_+_Library_PoolT
ATGGAAAAGGAAATGGTAACGCCTACCATAATTCCCAGTTGTGATTTCTTCCTCATTCCATTCCATAAAGGGAGAATTACAGAATCACCTTCCC
>Frequency_1_QualityScore_FFHHHHHJJJJJJGIIJJJJJJJJJJJJJFHIIJJJJJHJJJJJJJJJJJJJJIJIJJJJJHIJJJIGGHHHHHFFFFFFED>CCCDDEDEDDD_Mismatch_0_Sense_+_Library_PoolT
AATGCCCCATTACACAGCTATAAGTCAAGTAGTTGCAGTCTCACGCTCCACGTATCACATGTATTGTATTATTTTGTTGCTAAAGATCTTACTC
>Frequency_1_QualityScore_DDFHHHHJJJJJJJJJJJIJIJJIIJJJJJJGIJJJJIJJJJJJJJJJJJJJJIJJ_Mismatch_1_Sense_+_Library_PoolT
AGTTTTATTCTATCTCGCAATTAATCAATAGAAATGAAATCATTAGCTTTTTATGA
>Frequency_1_QualityScore_FFHGHHHIJIJJJJJJIJJJIIHFIIJJJJJJJJJIJIJJJJJIAGHJEIIIJGIJJIJJIJJJIJJGIEHFHEDFFECEECDCCDDDDDDDDD_Mismatch_1_Sense_+_Library_PoolT
CCTACCATAATTCCCAGTTGTGATTTCTTCCTCGTTCCATTCCATAAAGGGAGAATTACAGAATCACCTTCCCCAATGCCCCATTACACAGCTA
>Frequency_1_QualityScore_DDHHFHBBCE@AEFECH@HH@HFHI<AFBBDCGFEHHGFHCBFCHGIGGFEHHEHHGE;@8=@=@;E===?_Mismatch_0_Sense_+_Library_PoolT
CGTATCACATGTATTGTATTATTTTGTTGCTAAAGATCTTACTCTCAATCGGCAGTTAAAACTGCAGTCAA
>Frequency_1_QualityScore_DD<D?1CAC:EEECD42+:*11??9*:?1?4DDA?;DB>DBDC>BD8B=.=CEA)===A==@CC>C)7?A@A))5=<>?A_Mismatch_0_Sense_+_Library_PoolT
TCGGCAGTTAAAACTGCAGTCAATACTTAGAAAGACTACTCCTGAGCTTAAAATCCTACAGATGAGTTTATTGCGCTTTT
>Frequency_1_QualityScore_FFHHHBFGIIJIJJJIIJIJIJJIJ<FHIJF@HIJII_Mismatch_1_Sense_+_Library_PoolT
CTGAGCTTAAAATCCTACAGATGAGTTTATTGCGCTA
>Frequency_1_QualityScore_DDHFD<<F>F@DFHEAECAFBDEG;GGGIIIFHIIIGIEFAGHICHGDHIGIIIIBHGGD>@=D@CEHHFFCCD?B>AC@CCDCCCCCCCBA@@_Mismatch_0_Sense_+_Library_PoolT
CTTTTGCTCGTTCCTGTTCCAAGGAATACTGTACGAAATGTTTTATTCTATCTCGCAATTAATCAATAGAAATGAAATCATTAGCTTTTTATGA
>Frequency_1_QualityScore_DDBBBBDEG;<CBHEHCDCFEGEAHGBHG<:0?DBHGG;B9*0?BBA=<FEHGA2;@EEHHFEAED@C?BDE36@CC@CCC3@@(;5@>>B@>>_Mismatch_0_Sense_+_Library_PoolC
CTTTTGCTCGTTCCTGTTCCAAGGAATACTGTACGAAATGTTTTATTCTATCTCGCAATTAATCAATAGAAATGAAATCATTAGCTTTTTATGA
>Frequency_1_QualityScore_FFHHHHHIIIIIGGGIIJGIHGJJJJJGIIGHIIIFHGHJIGHIIIGIIGGHCGGEGIHDFBCAEHHGFEE@EDB>?CCCCCDCDCCCDDDD9?_Mismatch_1_Sense_+_Library_PoolT
CATGGAAAAGGAAATGGTAACGCCTACCATAATTCCCAGTTGTGATTTCTTCCTCATTCCATTCCATAAAGGGAGAATTACAGAATCACCTTCC
>Frequency_1_QualityScore_FFHHGHHJJJJJJJIJJJJJJJHGHIJJJGIJJHIGHIIJJJJIJIIHIJJJJIIJIJJGIIIHHHHHHFFFFFFDEDEEEEDDDDDDBCDA@C_Mismatch_0_Sense_+_Library_PoolT
TTTGCTCGTTCCTGTTCCAAGGAATACTGTACGAAATGTTTTATTCTATCTCGCAATTAATCAATAGAAATGAAATCATTAGCTTTTTATGAAA
>Frequency_1_QualityScore_FFHHHHHJJJJJEHHJIHJJJJJJJJJJJJJJJIJJJJIDHHIJJJJHIJJJJJHIJJHIEHECEHHGFDFEDFFEEEDBDDDDDEDDDDEDAC_Mismatch_0_Sense_+_Library_PoolT
ATCCTACAGATGAGTTTATTGCGCTTTTGCTCGTTCCTGTTCCAAGGAATACTGTACGAAATGTTTTATTCTATCTCGCAATTAATCAATAGAA
>Frequency_1_QualityScore_FFHHHGHJJJJGIIJJJJGGIIJJJJIJJJJJJJJJJJJIJGHIJJJJJIJJIJJJJIIGGIIEGGHHFCCEHDFEFFFCEEEEEDDDDDDDD<_Mismatch_1_Sense_+_Library_PoolT
ATTCCATTCCATAAAGGGAGAACTACAGAATCACCTTCCCCAATGCCCCATTACACAGCTATAAGTCAAGTAGTTGCAGTCTCACGCTCCACGT
>Frequency_1_QualityScore_FFHHHHHJJJHJIJJJJJJJJJJJIJJJJJJJJJJJJJHIIJJJJJJHJIJJIIJJIIJJJJIJIJJJJIJJJGHHHHHFFFFFFFDDDDDCDC_Mismatch_1_Sense_+_Library_PoolT
GAGCTATAAGTCAAGTAGTTGCAGTCTCACGCTCCACGTATCACATGTATTGTATTATTTTGTTGCTAAAGATCTTACTCTCAATCGGCAGTTA
>Frequency_1_QualityScore_FFHHHHHJJJJJJIJJJJIIJJIJJIJJJJJJJJJJJJJJJJIJJIJIJIJJJJJIJJIJJIHHHHHHFDFEFFFEEEEEEDEDDDEDDDDDDE_Mismatch_0_Sense_+_Library_PoolT
GGAATACTGTACGAAATGTTTTATTCTATCTCGCAATTAATCAATAGAAATGAAATCATTAGCTTTTTATGAAATAGATTTGTCTCAAATGTTC
>Frequency_1_QualityScore_;+C3CF+)1@E@<A<CF@E9<C@::?931:4*?9**)0??(//=))(;FCD:;)74)7?)?BB)7?3;@@A@_Mismatch_1_Sense_+_Library_PoolT
CTCCTGCGCTTAAAATCCTACAGATGAGTTTATTGCGCTTTTGCTCGTTCCTGTTCCAAGGAATACTGTACG
>Frequency_1_QualityScore_FFHHGHHJIIIIIIIIGIHIEGGFGHIGIJJJIIJJJJIJJJIJJJJJJJJJIJJJIDGJIHFHHEHFFCCFFECECCFEDDDEDD@C>CDDDD_Mismatch_0_Sense_+_Library_PoolT
CGCTCCACGTATCACATGTATTGTATTATTTTGTTGCTAAAGATCTTACTCTCAATCGGCAGTTAAAACTGCAGTCAATACTTAGAAAGACTAC
>Frequency_1_QualityScore_FFHHHHHJJJIIHIJIIJFHGIHIJGGHIFGIIHHIIJDHIFIDHFHFHGBHIJHGFDFHHIIIEHDHAEHCHDDDCFBCEEEEBCC>_Mismatch_0_Sense_+_Library_PoolT
CTCGTTCCTGTTCCAAGGAATACTGTACGAAATGTTTTATTCTATCTCGCAATTAATCAATAGAAATGAAATCATTAGCTTTTTATGA
>Frequency_1_QualityScore_FFHHHHHJJHJIJJIJJJJIJJJIHIIJIJJJJGHIJJJJJJJJJIJJJJIJJJJJJJJIJIJJJJJHHHHHGFFFFFFFEEEE_Mismatch_2_Sense_+_Library_PoolT
TCGTTCCTGTTCCAAGGAATACTGTACGAAATGTTTTATTCTATCTCGCAATTAATCAATAGAAATGAAATCATTAGCTTTCCA
>Frequency_1_QualityScore_DDFHFHFIGIGHAHHGGIIIIJGIJEHGCHIIGEBFHGEGHCHHIJJIGHGIJGGIGIGHGHIJGHFFCCHDFE_Mismatch_0_Sense_+_Library_PoolT
CTCGTTCCTGTTCCAAGGAATACTGTACGAAATGTTTTATTCTATCTCGCAATTAATCAATAGAAATGAAATCA
>Frequency_1_QualityScore_FFHHHHHJJJJJJHIJJJJJJHJJJJJJJJJJIJJJJFIJJIJJJJJJJJJJJFIJIIGIJIJJGHHFHEFFFFFFDEEEDECDDDC_Mismatch_2_Sense_+_Library_PoolT
TTGCTCGTTCCTGTTCCAAGGAATACTGTACGAAATGTTTTATTCTATCTCGCAATTAATCAATAGAAATGAAATCATTAGCTTTGA
>Frequency_1_QualityScore_FFHHHHHJJJJJJIJJJJIIJJJJJJJJJJJJJJJJJJJJJJJJJJJJJJHIJJJIJJJIIIJJJJJHHHHHHFFFFFFEEEEEEECDDDBDBD_Mismatch_0_Sense_+_Library_PoolT
ACACAGCTATAAGTCAAGTAGTTGCAGTCTCACGCTCCACGTATCACATGTATTGTATTATTTTGTTGCTAAAGATCTTACTCTCAATCGGCAG
>Frequency_1_QualityScore_FDHHHHHJJJIIJJJJJJJJHHJJJJJJJJJJJJJJJJJJIJJIJJJJJJHHIIJIHHHHHHFFFFFEECEEEDDDDCCCCDDDDDDDDDDDDD_Mismatch_0_Sense_+_Library_PoolT
GTTCGTAATGTCAATATTTGTGCTGTTTCTCCTTCCGGAGACGAAGAATGTGCCAATTGAAGAGATGATGGAGAAAGTGTGGAGAAAACATTGG
>Frequency_1_QualityScore_FFHHHHHIJJJJJJJJJJJGIIJJJIJJJIIIIGIIIIJJIJHHIIFFHHIJJIJJHHHHHFFFFFBEEEDDDDDDDDDEDEDDDDDDDDDBCD_Mismatch_0_Sense_+_Library_PoolT
CTTCCGGAGACGAAGAATGTGCCAATTGAAGAGATGATGGAGAAAGTGTGGAGAAAACATTGGCTGTGGAAGAGATTTGTCACAGACGCTGACC
>Frequency_1_QualityScore_FFHHHHHJIHIIIHIJIJFHIJJJJJIJIIGIIJJIJIIIJJIIIGFGHIIJJIJJJJG_Mismatch_1_Sense_+_Library_PoolT
TACGAAATGTTTTATTCTATCTCGCAATTAATCAATAGAAATGAAATCATTAGCTTTTA
>Frequency_1_QualityScore_FFHGHHHJJJIJJJJJJJJIJJJIJJJJIJJJJJJJJJJJJJJJJJJIJJJJJJJJJJJJJJJIJJJJJHHHHHHFFF_Mismatch_1_Sense_+_Library_PoolT
AGGAATACTGTACGAAATGTTTTATTCTATCTCGCAATTAATCAATAGAAATGAAATCATTAGCTTTTTATGAAATAA
>Frequency_1_QualityScore_FFHHHHHJJJJJJJJJHIJIJJJJIJJJJJIJJJJJJJJJJ_Mismatch_0_Sense_+_Library_PoolT
CGCAATTAATCAATAGAAATGAAATCATTAGCTTTTTATGA
>Frequency_1_QualityScore_FFHHHHHJJJJJJJJJJJJJJJJJJJJJJJJJJJJJJJJJJJFIIJJJJIIJJJJJJJJJJGHHHHGCHFEFEFFBECEEDEDEDDDDDDDCDE_Mismatch_0_Sense_+_Library_PoolT
ACTTAGAAAGACTACTCCTGAGCTTAAAATCCTACAGATGAGTTTATTGCGCTTTTGCTCGTTCCTGTTCCAAGGAATACTGTACGAAATGTTT
>Frequency_1_QualityScore_DFHHHHHJJJJJIJJJIJIIJJJJJJJJJJJJGGIJJIJJJJJJJJJJJJJJJJJJJIJIJJJJIJHHHEHFDFFFEEEE_Mismatch_0_Sense_+_Library_PoolT
TTATTTTGTTGCTAAAGATCTTACTCTCAATCGGCAGTTAAAACTGCAGTCAATACTTAGAAAGACTACTCCTGAGCTTA
>Frequency_1_QualityScore_DDHHHHGIJGJIJIIFIIIIBGIGDHIJFBFCGGGIID;FGCAG8=FHGIGGHHHHEHC@CFFFDCCEEDBCEADDDDDDDDBBDDDEEEEECA_Mismatch_1_Sense_+_Library_PoolT
GACGAAGATGATTATTCCAAACAAGAAAATGGAAAAGGAAATGGTAACGCCTACCATAATTCCCAGTTGTGATTTCTTCCTCGTTCCATTCCAT
>Frequency_1_QualityScore_FFHHHHHIFHGHJIJJJJJJJJJIJJJJHJJJJIJJJJJIJGHJJJIIIJJJJJGHHHFFFFFFFEEEECDBDDDDDDDDDEEEDEEEED_Mismatch_0_Sense_+_Library_PoolT
GGAGAAAGTGTGGAGAAAACATTGGCTGTGGAAGAGATTTGTCACAGACGCTGACCTGATTGATGATGACGACGAAGATGATTATTCCAA
>Frequency_1_QualityScore_FFHHHHHJJJJIJJJJJJJJJJJJJJIJJJIIIJJGIJJJJJJJJJJJJJJJJJJJJJJJJJJHGHHHHFFFFFFFEEEEEEDDDDD_Mismatch_0_Sense_+_Library_PoolT
GCTCGTTCCTGTTCCAAGGAATACTGTACGAAATGTTTTATTCTATCTCGCAATTAATCAATAGAAATGAAATCATTAGCTTTTTAT
>Frequency_1_QualityScore_D?FHFB<FHG@<EFEEDCB9C1CEHFBFBB?FDBGIIDHG?FHGB3?B)-78@GIGEI@GE@DH>A77==BD@D;;AC;CCACA;A?=@;8:5<_Mismatch_1_Sense_+_Library_PoolT
CGTTCCATTCCATAAAGGGAGAATTACAGAATCACCTTCCCCAATGCCCCATTACACAGCTATAAGTCAAGTAGTTGCAGTCTCACGCTCCACG
>Frequency_1_QualityScore_DAFHHDFGIIIIDIIIIDDFGFGFIIIIIIGGHHIICEHIGGHGHIIIIIIDGGHG_Mismatch_0_Sense_+_Library_PoolT
GTTTTATTCTATCTCGCAATTAATCAATAGAAATGAAATCATTAGCTTTTTATGAA
>Frequency_1_QualityScore_FFHHHHHJJJJJJJJJJJJJJJJJJJJJHIJJJJJJJJJJJJJIJJJJJJIJIJJJIJIIIHHHHHHFFFFFFFFFFEEEDEEDDDBDDDDCDC_Mismatch_0_Sense_+_Library_PoolT
CCAAACAAGAAAATGGAAAAGGAAATGGTAACGCCTACCATAATTCCCAGTTGTGATTTCTTCCTCATTCCATTCCATAAAGGGAGAATTACAG
>Frequency_1_QualityScore_FFHHHHHIJJJIJJJJJJJJGJHIIJJJJJJJJJIIJJJJJJJIJJJJHDHIIJJJJIJJJJJJIJJGHDGIIJHHHHGEFFBFDDDCDD_Mismatch_0_Sense_+_Library_PoolT
TATAAGTCAAGTAGTTGCAGTCTCACGCTCCACGTATCACATGTATTGTATTATTTTGTTGCTAAAGATCTTACTCTCAATCGGCAGTTA
>Frequency_1_QualityScore_FFHHHHHJJJJJHIIJJJIJIJIIJJFHIIJJJJJJJJJJFHIIJJJHIBFHHF=FGHIGIJJGBECGEGEEHEEHDFFFEFCCEECEBDDDD9_Mismatch_0_Sense_+_Library_PoolT
CACAGCTATAAGTCAAGTAGTTGCAGTCTCACGCTCCACGTATCACATGTATTGTATTATTTTGTTGCTAAAGATCTTACTCTCAATCGGCAGT
>Frequency_1_QualityScore_FFHHHHHJJJJJJJJJJJJIJIIJFIIIJJJJJJJJJJJJJJJJJJJJJIIJJJJJIJJHHHHHHHFFFCFFFFFEDEEDBBBDDDDDDCCCDD_Mismatch_0_Sense_+_Library_PoolT
ACAAGAAAATGGAAAAGGAAATGGTAACGCCTACCATAATTCCCAGTTGTGATTTCTTCCTCATTCCATTCCATAAAGGGAGAATTACAGAATC
>Frequency_1_QualityScore_D2ADFAF?GDEFFHEH<FF4CEHAFGDFAFEGFF4CBGEFFBBFFEGEC;6/?A=CF>=FFGEAFDDEFEDEFFFFFDD@@BB>B@A:?BB@BA_Mismatch_1_Sense_+_Library_PoolT
GTATCACATGTATTGTATTATTTTGTTGCTAAAGATCTTACTCTCAATCGGTAGTTAAAACTGCAGTCAATACTTAGAAAGACTACTCCTGAGC
>Frequency_1_QualityScore_FFHHHGHJBHHIIJJIIJJGDFHIGIIIJJJJAHGGIHIIJEHGHII>CCFIGIHEHGHFFFFEFED>C>ACDBDDDCDDDDDDDDDDDDDBDC_Mismatch_0_Sense_+_Library_PoolT
CCTTCCGGAGACGAAGAATGTGCCAATTGAAGAGATGATGGAGAAAGTGTGGAGAAAACATTGGCTGTGGAAGAGATTTGTCACAGACGCTGAC
>Frequency_1_QualityScore_FFHHHHGJJJJJJJJJJIJJIGHGIGGJJJJJIIJJJJJJJJJJJJEEGIJJJIIJJIJJJIJHIHFHHHHFFFFFDDDDDDDDDDDDDDDDDC_Mismatch_0_Sense_+_Library_PoolT
AATCGGCAGTTAAAACTGCAGTCAATACTTAGAAAGACTACTCCTGAGCTTAAAATCCTACAGATGAGTTTATTGCGCTTTTGCTCGTTCCTGT
>Frequency_1_QualityScore_DEDDFFFE@DEHGGIHEBHIGBGDHGICGEFDFHGGIIGIIIIEIGIGGFFHIII2@ADAEDEG7CGHHED<?B@CA?ACA>CD_Mismatch_0_Sense_+_Library_PoolT
GTGCCAATTGAAGAGATGATGGAGAAAGTGTGGAGAAAACATTGGCTGTGGAAGAGATTTGTCACAGACGCTGACCTGATTGAT
>Frequency_1_QualityScore_?DFFHFHAFFEB@CDGEHEAHIHEHIJIHHIJJGGIJIIJJGGIIIEHFGI@;DACEHEFEFD@CEC>C>>?=CDCDDDCD:9>A:>CAB:<98_Mismatch_0_Sense_+_Library_PoolT
AGCTGGGTGTTCGTAATGTCAATATTTGTGCTGTTTCTCCTTCCGGAGACGAAGAATGTGCCAATTGAAGAGATGATGGAGAAAGTGTGGAGAA
>Frequency_1_QualityScore_FFHHHHHJJJJJJJJJJJJJJJJIJJJJJJJJJJIJJJJJJJJJJ_Mismatch_1_Sense_+_Library_PoolT
ATCTCGCAATTAATCAATAGAAATGAAATCATTAGCTTTTTATTA
>Frequency_1_QualityScore_FFHHHHHJJJJJJGHGHIGHIHIIJJJJJJJJIJIJJJGJJJJIIIIIGJJGIJJIJJHFFDDEEEEEECDEEEDDDB@CDDDDDDDDDDCDBD_Mismatch_0_Sense_+_Library_PoolT
AAAACATTGGCTGTGGAAGAGATTTGTCACAGACGCTGACCTGATTGATGATGACGACGAAGATGATTATTCCAAACAAGAAAATGGAAAAGGA
>Frequency_1_QualityScore_FFHHHHHJJJJJJJJHHIJJJJJJJJJIJJJJJJJJJJJJJIFGGHGGHJGJIJJHHHHHHFDDDEEEEBCDDDDDDEDDDDDDDDDDDDDDCD_Mismatch_0_Sense_+_Library_PoolT
CGGAGACGAAGAATGTGCCAATTGAAGAGATGATGGAGAAAGTGTGGAGAAAACATTGGCTGTGGAAGAGATTTGTCACAGACGCTGACCTGAT
>Frequency_1_QualityScore_DDAFFFHIIIEGHB<AECEGEGHIEEB@FDGGIIIEGDGGGGHIEHIGEGIIIA;DEHHHFHHHEFFFF??A/;ACC@;@AACA>C<ACC:<CD_Mismatch_1_Sense_+_Library_PoolT
GGAAAAGGAAATGGTAACGCCTACCATAATTCCCAGTTGTGATTTCTTCCTCGTTCCATTCCATAAAGGGAGAATTACAGAATCACCTTCCCCA
>Frequency_1_QualityScore_ADFH8CDHGACEAFABEA9<?F)11??DDD?9?B:?DHH@?F44D8=)=<F@FGA;;CC.=?EH:A;7@)7;6@(;>3;;;;;5@ACC_Mismatch_1_Sense_+_Library_PoolT
TTTGCTCGTTCCTGTTCCAAGGAATACTGTACGAAATGTTTTATTCTATCTCGCAATTAATCAATAGAAATGAAATCATTAGCTTTTA
>Frequency_1_QualityScore_FFHHHHHIIJJJGIIJJJJJJJIIIJJIJIIGIIJJJJJHIJJJJJJJJIIJJJJJIJJJJJIJIJHHHGHFFFFFFFEEEEEDCDCDDDDDDD_Mismatch_0_Sense_+_Library_PoolT
GCTAAAGATCTTACTCTCAATCGGCAGTTAAAACTGCAGTCAATACTTAGAAAGACTACTCCTGAGCTTAAAATCCTACAGATGAGTTTATTGC
>Frequency_1_QualityScore_DFFHDDDHIIIIIGI<HIG<GH<?FBBFHGDCFGF@BC>F6=5;7=DC;3=??7.?BD?A;;>CABCCC;?@<BCC35>A??>>A@>AD@@>98_Mismatch_1_Sense_+_Library_PoolT
GTTTCTCCTTCCGGAGACGAAGAATGTGCCAATTGAAGGGATGATGGAGAAAGTGTGGAGAAAACATTGGCTGTGGAAGAGATTTGTCACAGAC
>Frequency_1_QualityScore_FFHHHHFFGHGIIGIJGIDHGHGGJDIGIIEIGGHJJJIFIJHEHBDHIIGGEGIIEGGIHGIIIIGC_Mismatch_1_Sense_+_Library_PoolT
AATACTGTACGAAATGTTTTATTCTATCTCGCAATTAATCAATAGAAATGAAATCATTAGCTTTTTAG
>Frequency_1_QualityScore_FDHHHHGIJGIIJJJJHJJJIJJIJFGIJJJJJJJJJJJJJIJJJJJJJJIJJJJIIJJJGIJJJJJJIGHHHHHH_Mismatch_1_Sense_+_Library_PoolT
GTTCCAAGGAATACTGTACGAAATGTTTTATTCTATCTCGCAATTAATCAATAGAAATGAAATCATTAGCTTTTCA
>Frequency_1_QualityScore_FFHHHHHJJJIJJJJJJJJJJJJJJJJJJJJJIJJJJJJJJJJJJJJJJJJJ_Mismatch_0_Sense_+_Library_PoolT
GTTTTATTCTATCTCGCAATTAATCAATAGAAATGAAATCATTAGCTTTTTA
>Frequency_1_QualityScore_FFHHHHHJJJJJJJJJJJJJJJJJJJJJJIIJJJJJJJJIIJGIIJIJ.>FHIJFHIJJJEIIJJHHHHHHDDFFFCCEDEECEDDDDDDDDDD_Mismatch_0_Sense_+_Library_PoolT
TTACTCTCAATCGGCAGTTAAAACTGCAGTCAATACTTAGAAAGACTACTCCTGAGCTTAAAATCCTACAGATGAGTTTATTGCGCTTTTGCTC
>Frequency_1_QualityScore_FFHHHHHJJJIJJJIJJIJJIIJJJJBFHIIIHIJJJJJJJIJJHHHHFFFFFEEEEEEDDDDDDD>ACCDDDBDDDDDDDDEEDDDDDCDDDD_Mismatch_0_Sense_+_Library_PoolT
CGCTGACCTGATTGATGATGACGACGAAGATGATTATTCCAAACAAGAAAATGGAAAAGGAAATGGTAACGCCTACCATAATTCCCAGTTGTGA
>Frequency_1_QualityScore_FFHHHHHJJJJIJJJJJJGIIGGHIJIJIJIJJJJIJJJJIJIJIJJJJJGIGIBHIIJIHHHHGFEFFFFDCEEDDCCDDDDDDDDDDDDBBC_Mismatch_1_Sense_+_Library_PoolT
GCCTACCATAATTCCCAGTTGTGATTTCTTCCTCGTTCCATTCCATAAAGGGAGAATTACAGAATCACCTTCCCCAATGCCCCATTACACAGCT
>Frequency_1_QualityScore_FFHHHHGJJJJGIIGGIJJJGIIGGIIIIIJJIJJJJJJJJJJIJIJHEHIJJJJJJJJIJGGIIHHDFFDBDEEEEEEDDCDEEDDDDDCADD_Mismatch_0_Sense_+_Library_PoolT
TCTCACGCTCCACGTATCACATGTATTGTATTATTTTGTTGCTAAAGATCTTACTCTCAATCGGCAGTTAAAACTGCAGTCAATACTTAGAAAG
>Frequency_1_QualityScore_FFGHHHHJJJJJJJJHIJIJHHIJJJJJJHIIJJIJJJJJJJJHGIIJJIJJFHIJJIIJJJJJJJJJJHHFHHDFBDFFDDEEEEECDDD?BB_Mismatch_0_Sense_+_Library_PoolT
TTACACAGCTATAAGTCAAGTAGTTGCAGTCTCACGCTCCACGTATCACATGTATTGTATTATTTTGTTGCTAAAGATCTTACTCTCAATCGGC
>Frequency_1_QualityScore_FFHHHHHJJJJJJHIIJJJJJIJJIIJIJJJJJJJJJJJIFHHIJIJJJJJJIJJHHHHHFFF@DEBEECDDDEDEDDDDDDDDDDDDDDDDDD_Mismatch_0_Sense_+_Library_PoolT
GAGACGAAGAATGTGCCAATTGAAGAGATGATGGAGAAAGTGTGGAGAAAACATTGGCTGTGGAAGAGATTTGTCACAGACGCTGACCTGATTG
>Frequency_1_QualityScore_FFHHHHHJJHIJJJJJJJJJIJJJJJJJIJIJJJJJJJJJJJJJIJJJJJJJJJIJJJJIJJIJHHHHHFFFEEDEEEEDDDDDEDDFFEDDDD_Mismatch_1_Sense_+_Library_PoolT
TCCCAGTTGTGATTTCTTCCTCGTTCCATTCCATAAAGGGAGAATTACAGAATCACCTTCCCCAATGCCCCATTACACAGCTATAAGTCAAGTA
>Frequency_1_QualityScore_FFHGHHFHGHIIIIJJJJJJJJIJJJIJJJJJJJIIJJJIJJJJJJJJIJJJJJJJHJIHHHHHGHFFFFCDBBBDDDDDDEDEDEEDDDDDCD_Mismatch_0_Sense_+_Library_PoolT
AGAAAGTGTGGAGAAAACATTGGCTGTGGAAGAGATTTGTCACAGACGCTGACCTGATTGATGATGACGACGAAGATGATTATTCCAAACAAGA
>Frequency_1_QualityScore_FFHHHHGJIIJIIHIIJJJJJJIJIJJJJJJJIIIJIJJJJIIIJJJJIJGIC8BCHGHIEIGGIIHGHACDFFFEEDEEEDDDDDECDDDCCD_Mismatch_1_Sense_+_Library_PoolT
ATTCCCAGTTGTGATTTCTTCCTCGTTCCATTCCATAAAGGGAGAATTACAGAATCACCTTCCCCAATGCCCCATTACACAGCTATAAGTCAAG
>Frequency_1_QualityScore_FFDHHHHJIJJJJJJJIJJIJJJIIJJIJIJJGIJJJJIJJJJJJJJJIJJJJGIJJJJJJJJJJIIHHEHHHFFFFFFEEEDD_Mismatch_1_Sense_+_Library_PoolT
CGTTCCTGTTCCAAGGAATACTGTACGAAATGTTTTATTCTATCTCGCAATTAATCAATAGAAATGAAATCATTAGCTTTTTAC
>Frequency_1_QualityScore_FFHGHHHJJJJJIJJJGIHJIGIJJFIGIJJCHIIIJJJJJJJJJJJJJJJFGIGIIHIGHGIIJHHHHEHFEDDDBDDDDDDDDDDCDECEDD_Mismatch_0_Sense_+_Library_PoolT
AATGTGCCAATTGAAGAGATGATGGAGAAAGTGTGGAGAAAACATTGGCTGTGGAAGAGATTTGTCACAGACGCTGACCTGATTGATGATGACG
>Frequency_1_QualityScore_FDHHHFHHGGIJJBJJHHGIIIJJJJIHJIHCEIIGGGCGIIIJJJHIGIIIEIIJJJJIIIIIIIJJGEEAHHHFF_Mismatch_0_Sense_+_Library_PoolT
TCCAAGGAATACTGTACGAAATGTTTTATTCTATCTCGCAATTAATCAATAGAAATGAAATCATTAGCTTTTTATGA
>Frequency_1_QualityScore_DDBHHBDHGIIIIEHHH;@BHBHHGGIEEACGHIFIGIIIDGICDHGFGBB<4CBFA8;C@E@@DD@AG>?CH6?@B_Mismatch_0_Sense_+_Library_PoolC
TCCAAGGAATACTGTACGAAATGTTTTATTCTATCTCGCAATTAATCAATAGAAATGAAATCATTAGCTTTTTATGA
>Frequency_1_QualityScore_?DAA::A,<C@FG<FHHIHCEGE8??F:C?FA>?<G<FGFEFI>@FDFFIB<<BF@=;)8=)8@=@=DEECCEAEBDB_Mismatch_1_Sense_+_Library_PoolT
CTGTTCCAAGGAATACTGTACGAAATGTTTTATTCTATCTCGCAATTAATCAATAGAAATGAAATCATTAGCTTTCTA
>Frequency_1_QualityScore_FFHGHHHIHIIIJJJJJJICHGEHJJIJGHEIJJGJJIJDIJJIIJIGHIJJJJEHIIJJJJJGIHHHHCEDFFFFFEDDDCECCDD=CCD_Mismatch_1_Sense_+_Library_PoolT
TTGCTCGTTCCTGTTCCAAGGAATACTGTACGAAATGTTTTATTCTATCTCGCAATTAATCAATAGAAATGAAATCATTAGCTTTTTATCA
>Frequency_1_QualityScore_FFHHHHHJJJJHIJJIJJJJIJJJJJJJJJJJJJIJJJJJJJJJIJJJJIJIJJIIIGIJJJJJJIIJJHHHGF_Mismatch_1_Sense_+_Library_PoolT
AAGGAATACTGTACGAAATGTTTTATTCTATCTCGCAATTAATCAATAGAAATGAAATCATTAGCTTTTTACGA
>Frequency_1_QualityScore_FFHHGHHJJHIJJJJHJJJJJJJHJJJJJJIJJJIIJIIFHIJJJJJJIJJJJIJHHHFFFFFFEEECCCEDDDDDDDDDEEDDDDDDDDDB@B_Mismatch_1_Sense_+_Library_PoolT
TTTTGCTCGTTCCTGTTCCAAGGAATACTGTACGAAATGTTTTATTCTATCTCGCAATTAATCAATAGAAATGAAATCATTAGCTTTTTACGAA
>Frequency_1_QualityScore_DDHFHHFIIHIIIGGIBHHGIIHIFHGIIIIIIIGGGHDGEBHIIIGGHIIGGBFEGFGFCHIE;@ACEA?CHFEEFFCCEACEEDD_Mismatch_1_Sense_+_Library_PoolT
ATTATTTTGTTGCTAAAGATCTTACTCTCAATCGGCAGTTAAAACTGCAGTCAATACTTAGAAAGACTACTCCTGAGCTTAAAATCA
>Frequency_1_QualityScore_FFHHHHGJIJJIJJJJJJIJIJJJJJIJJJJJJJJJJJJJJJJJJIJJHJJJIJIJIHHHBEACDDCFFCCCDDCCD;>@;AC?CCDDDDDDDD_Mismatch_0_Sense_+_Library_PoolT
TCGTAATGTCAATATTTGTGCTGTTTCTCCTTCCGGAGACGAAGAATGTGCCAATTGAAGAGATGATGGAGAAAGTGTGGAGAAAACATTGGCT
>Frequency_1_QualityScore_FFHHHHHJJJJJJJJJJJJIJJJIIIIJJIJJJJIJJJJIJIJJJJIGHIJJIIIIIJJJIFHIIJJJIHIHHHFFFFFDCDDDDDCDDCECDD_Mismatch_0_Sense_+_Library_PoolT
AGTTAAAACTGCAGTCAATACTTAGAAAGACTACTCCTGAGCTTAAAATCCTACAGATGAGTTTATTGCGCTTTTGCTCGTTCCTGTTCCAAGG
>Frequency_1_QualityScore_FFHHHHHJJJIJIJIJJJJJJJIGIIJIJJIJJJJJIJIIIIJJJJJJJJIJJJJJJJJJJJIJJHHHHHHF@DFFFEDEDDDDDDDDDDDDDD_Mismatch_0_Sense_+_Library_PoolT
TCTCAATCGGCAGTTAAAACTGCAGTCAATACTTAGAAAGACTACTCCTGAGCTTAAAATCCTACAGATGAGTTTATTGCGCTTTTGCTCGTTC
>Frequency_1_QualityScore_FFHHHHHJJIJJJJJJJIJJIJJJJJGIJJJJJIJJJJJJJJJIJJJJJIIJJJJJJJJJJJIJJIJHHDEDECCEEEDDDDDDDDEEDDDEDC_Mismatch_0_Sense_+_Library_PoolT
CAGTCTCACGCTCCACGTATCACATGTATTGTATTATTTTGTTGCTAAAGATCTTACTCTCAATCGGCAGTTAAAACTGCAGTCAATACTTAGA
>Frequency_1_QualityScore_FFHGHHHIJJJFJGIGIJIJHIJCICIGHIJJJHIJJIIJJJIIJGGGHHHIHIIIIIIIIJIJJJJF_Mismatch_0_Sense_+_Library_PoolT
AATACTGTACGAAATGTTTTATTCTATCTCGCAATTAATCAATAGAAATGAAATCATTAGCTTTTTAT
>Frequency_1_QualityScore_;BFDF;:B<EF:CHFHE?GFBAE<CH>@C9:99<C9@F66D@=F4D?FF\7C)7=))8@;;7(=CEFF<..;;;1=\(5-;;;;@>>BAAA>5?_Mismatch_2_Sense_+_Library_PoolT
TACTCCTGAGCTTAAAATCCTACAGATGAGTTTATTGCGCTTTTGCTCGTTCCTGCTCCAAGGAATACTGTACGAACTGTTTTATTCTATCTCG
>Frequency_1_QualityScore_FFHHHHHJJJJJJJJJJJJJJJJJJJIIIJJJJJIJJJJJJJJJHIJJJJJJJJJIJJJJJJJJJJHHHHHFFFFEFEEEEE_Mismatch_1_Sense_+_Library_PoolT
TTGTTGCTAAAGATCTTACTCTCAATCGGCAGTTAAAACTGCAGTCAATACTTAGAAAGACTACTCCTGAGCTTAAAATCCA
>Frequency_1_QualityScore_FFHFFHHIFGHIJHIIHIEIGIAFFGDHHIGGJDHHGIJJIJGIIIIJJIJIJJIJJJJJGIIJIJIJJIEHHGGHFFFFFDEEDDDDD?CC@C_Mismatch_1_Sense_+_Library_PoolT
GCTATAAGTCAAGTAGTTGCACTCTCACGCTCCACGTATCACATGTATTGTATTATTTTGTTGCTAAAGATCTTACTCTCAATCGGCAGTTAAA
>Frequency_1_QualityScore_FFHHHDHIJJJJIIJJIJJJIIIJJHIJJJJJJJJJJJJJJJJJJJIJJJIJJJJIJJJJJGIJJIHHHHHHF_Mismatch_0_Sense_+_Library_PoolT
CAAGGAATACTGTACGAAATGTTTTATTCTATCTCGCAATTAATCAATAGAAATGAAATCATTAGCTTTTTAT
>Frequency_1_QualityScore_FFHHHHGJIJJIJJJJJJJIJJJJJJJJJJJIIJIJJJJJJIJIIIIJIHHHIJJJJIIIJJIIJJHHHEFFFFDCEEEEEDDDCCCCDDDFEE_Mismatch_0_Sense_+_Library_PoolT
TTACAGAATCACCTTCCCCAATGCCCCATTACACAGCTATAAGTCAAGTAGTTGCAGTCTCACGCTCCACGTATCACATGTATTGTATTATTTT
>Frequency_1_QualityScore_DAC??CDBBFGID=;DGGDA<:DHEHGHHIEBDGGAFFGBGIA@GIIIIEGIIH<EHHEBACC@CCCCC@3@CCC>CCCCCCCDCACC_Mismatch_1_Sense_+_Library_PoolT
CGCTTTTGCTCGTTCCTGTTCCAAGGAATACTGTACGAAATGTTTTATTCTATCTCGCAATTAATCAATAGAAATGAAATCATTAGCA
>Frequency_1_QualityScore_FFHHHHHJJJIJJJJJJJIJGIJJIJJJIJJJJJJJJJJJGIJFJJJJJJJIHG_Mismatch_1_Sense_+_Library_PoolT
TTTATTCTATCTCGCAATTAATCAATAGAAATGAAATCATTAGCTTTTTATGAC
>Frequency_1_QualityScore_FFHHHHHJJJJJJJJIIIIJJIIJJIIJJJJJJJJJGIJIJJJJJEGEDHHIHIIJJIIJJJJJJIHIGCHIGHHHHFFDBDCEDACCCDDDCC_Mismatch_0_Sense_+_Library_PoolT
CTACCATAATTCCCAGTTGTGATTTCTTCCTCATTCCATTCCATAAAGGGAGAATTACAGAATCACCTTCCCCAATGCCCCATTACACAGCTAT
>Frequency_1_QualityScore_DDHHHHHJJIJJIJIIJEHHEAFHGGJJJIJJIGGGIJJJJJJHIIJJIIJJIJJJGIGIIIIJJJHFHEHEHHFFFFDDCCCCDCCDDCDDDD_Mismatch_0_Sense_+_Library_PoolT
AGAAAATGGAAAAGGAAATGGTAACGCCTACCATAATTCCCAGTTGTGATTTCTTCCTCATTCCATTCCATAAAGGGAGAATTACAGAATCACC
>Frequency_1_QualityScore_FFHHHHHJJJJJJJJGIIIJJJJJIJJHIJGJJJJJJJJIJIJJJJJJEIGIIIHCEHHHFFECEEDDDDDEEDDDDDDDDDDEEDDDDDDDDD_Mismatch_0_Sense_+_Library_PoolT
TTGATGATGACGACGAAGATGATTATTCCAAACAAGAAAATGGAAAAGGAAATGGTAACGCCTACCATAATTCCCAGTTGTGATTTCTTCCTCA
>Frequency_1_QualityScore_?DFHFHHGIIIHGHIIGIIIIIIIFFGDGHGGDHHIIJGCEHGBHHGIIAGIJJIJIJIGDEEHHHB?AAB@BBCDDD@CC@@AC_Mismatch_0_Sense_+_Library_PoolT
AAAGTGTGGAGAAAACATTGGCTGTGGAAGAGATTTGTCACAGACGCTGACCTGATTGATGATGACGACGAAGATGATTATTCCA
>Frequency_1_QualityScore_FFHHHHHJJJJJHIJJIJJJJJJJJJJGIJJJJIJIIIIJJJJJJJJJJJIJJGGHJJIJJHHHHHHFFFEFEEEEEEEDDDDDDDDDDDDCDD_Mismatch_0_Sense_+_Library_PoolT
TTGTTGCTAAAGATCTTACTCTCAATCGGCAGTTAAAACTGCAGTCAATACTTAGAAAGACTACTCCTGAGCTTAAAATCCTACAGATGAGTTT
>Frequency_1_QualityScore_FFGHHHHGFGIDHIHIIGCFGGG?EFCHIIHIIJIIJIIIJIIGIGIJGHDGIJEBFHIJGIHGHHGH>?ACEFBCCCEEEEEDCCCCDDD?8A_Mismatch_2_Sense_+_Library_PoolT
TTTTGCTCGTTCCTTTTCCAAGGAATACTGTACGAAATGTTTTATTCTATCTCGCAATTAATCAATAGAAATGAAATCATTAGCTTTTTACGAA
>Frequency_1_QualityScore_FFHHGHHIBHGIIDHIGHGGEFBHIG@GIJJJGJIIIIIEIIIHGIIGHGIJEHJIIHFDDCDDDDEEEC>CDFDDBDDCDDDD>>AAC@CC?A_Mismatch_1_Sense_+_Library_PoolT
CAAACATTGGCTGTGGAAGAGATTTGTCACAGACGCTGACCTGATTGATGATGACGACGAAGATGATTATTCCAAACAAGAAAATGGAAAAGGA
>Frequency_1_QualityScore_FFHHHHHJJJJJJJJJIJJIIJJJJJJJGHIJJJJJJJJGIIIJJIJJIJJJJJJHIGHHHHHFFFFFFCEEEEEDDADDEDDDDDDDDDDDDD_Mismatch_0_Sense_+_Library_PoolT
CTTACTCTCAATCGGCAGTTAAAACTGCAGTCAATACTTAGAAAGACTACTCCTGAGCTTAAAATCCTACAGATGAGTTTATTGCGCTTTTGCT
>Frequency_1_QualityScore_FFHHHHHJJJIJHJJJJJJJJJJJJJJIJJJJJJJJJIJJJJJJJJJJJJJJJJJJJJJFHJIJJJJJIHHHHHFFFFDDDEDDCDDDECCD9A_Mismatch_0_Sense_+_Library_PoolT
TTAAAACTGCAGTCAATACTTAGAAAGACTACTCCTGAGCTTAAAATCCTACAGATGAGTTTATTGCGCTTTTGCTCGTTCCTGTTCCAAGGAA
>Frequency_1_QualityScore_FFHHHHHJJJJJJIJJJJJJJIJJIIIIJJIJJJJJIJHHIGIJJJJJJIJJJJJJ_Mismatch_1_Sense_+_Library_PoolT
AATGTTTTATTCTATCTCGCAATTAATCAATAGAAATGAAATCATTAGCTTTTTAC
>Frequency_1_QualityScore_FFHHHHHJIFGIIJJJIJIFGHDHEHIIJJJJJIJJJJJJGIIHGHIGIHIJJGIIGHEGGHJIHFHFFDFDFEEEDDDDEFEDDDDBDD>@CD_Mismatch_1_Sense_+_Library_PoolT
TGAGCTTAAAATCCTACAGATGAGTTTATTGCGCTTTTGCTCGTTCCTGTTCCAAGGAATACTGTACGAAATTTTTTATTCTATCTCGCAATTA
>Frequency_1_QualityScore_DDD?CFBCEFFHGAFBFDHED:BB?FDHAF?GAAGFHEGH@DGCFBE@FHIIIIIGC@GHHGFCHHFFEB?ACB;@CEDDC>>AAC>CDDEEDD_Mismatch_1_Sense_+_Library_PoolT
GTTGCAGTCTCACGCTCCACGTATCACATGTATTGTATTATTTTGTTGCTAAAGATCTTACTCTCAATCGGCAGTTAAAACTGCAGTCAATACA
>Frequency_1_QualityScore_FFHHHHHJJJJJJJJIJJJJJJJJHIJJJJJJJJJJJJJJJJJJIJJJJJJJJJJJJJJJIHHHHHHFFFFFFD_Mismatch_0_Sense_+_Library_PoolT
AAGGAATACTGTACGAAATGTTTTATTCTATCTCGCAATTAATCAATAGAAATGAAATCATTAGCTTTTTATGA
>Frequency_1_QualityScore_FDHHHHHIJJJJJJJJHIJJJJJJJJJJJJJJJJIJJJIGIIIJIJHIHJGIJJJGIJHIDHHHHHHHEFFDDACDEDDDCDCCDBDDCDDDDD_Mismatch_0_Sense_+_Library_PoolT
GTAATGTCAATATTTGTGCTGTTTCTCCTTCCGGAGACGAAGAATGTGCCAATTGAAGAGATGATGGAGAAAGTGTGGAGAAAACATTGGCTGT
>Frequency_1_QualityScore_FFHHHHHJJHJJJJJJJJHIJJIJJJJJJJJJIJJJJJJJJJIJJJIJJJJJJJJJJJJIJJJHHHHHHDFD_Mismatch_0_Sense_+_Library_PoolT
GGAATACTGTACGAAATGTTTTATTCTATCTCGCAATTAATCAATAGAAATGAAATCATTAGCTTTTTATGA
>Frequency_1_QualityScore_FFHHHFGIIGGIJJJIGIGJIIIGIGJGFHIIIIIJJJBBGCHGHIII@AAGGHGH>DEEHFFBCBCECCECCDADDCDDDDDCCACEDEDDDD_Mismatch_0_Sense_+_Library_PoolT
TGTTTCTCCTTCCGGAGACGAAGAATGTGCCAATTGAAGAGATGATGGAGAAAGTGTGGAGAAAACATTGGCTGTGGAAGAGATTTGTCACAGA
>Frequency_1_QualityScore_DDBF?FHI<CCFGHDFECGGBHHHIEHIIB@DEHEHIIDHIIEIIIEIIIIIIGGHIIHHEA=AEEDE>@==A;;;8=CCCDDAC:CD>_Mismatch_0_Sense_+_Library_PoolT
GGAGAAAGTGTGGAGAAAACATTGGCTGTGGAAGAGATTTGTCACAGACGCTGACCTGATTGATGATGACGACGAAGATGATTATTCCA
>Frequency_1_QualityScore_FFHHHHGJJJJJJJJJJIIJIGJJJJGIGIJJJIGHGIJJJFGGHJJJJJIEHIGIJJJJJIHHEHHFEABEDDEFFEDEDAEEFFEEEEE_Mismatch_0_Sense_+_Library_PoolT
GAAGATGATTATTCCAAACAAGAAAATGGAAAAGGAAATGGTAACGCCTACCATAATTCCCAGTTGTGATTTCTTCCTCATTCCATTCCAT
>Frequency_1_QualityScore_FFHHHHHHHIJIJJJJJJJJJJJGGIJJJIJJJIIJJJJJJJIIJJJGGIIIJIJJIJDHJJJJJGHGGEFFFFFDCEEEECCDDDDBDDDDDD_Mismatch_1_Sense_+_Library_PoolT
GAAATGGTAACGCCTACCATAATTCCCAGTTGTGATTTCTTCCTCGTTCCATTCCATAAAGGGAGAATTACAGAATCACCTTCCCCAATGCCCC
>Frequency_1_QualityScore_DDFDABFDG@EBFEFIIIHA>EEBFF@GEGCFGE=B<?BHIGICHHGGGGFGIIEGAG;C@GECCA;AEBCCDCBECEEEDECDCA@CCBCDA:_Mismatch_1_Sense_+_Library_PoolT
TTTTGCTCGTTCCTGTTCCAAGGAATACTGTACGAAATGTTTTATTCTATCTCGCAATTAATCAATAGAAATGAAATCATTAGCTTTTTATGGA
>Frequency_1_QualityScore_FFHGHHHJJJJJJJIJJJJJJJIJIGIIJJJIJJIJJJJJJJIIJIIJJIJJIJJJIGIJJJJJJJJJHHHHHHFFFFEEDEECDDDDCDDDCC_Mismatch_0_Sense_+_Library_PoolT
TAACGCCTACCATAATTCCCAGTTGTGATTTCTTCCTCATTCCATTCCATAAAGGGAGAATTACAGAATCACCTTCCCCAATGCCCCATTACAC
>Frequency_1_QualityScore_FFHHHHHJJJJJJJJIHJJJJJJIIJIJJJJJIJJIJJJJJJJJJJJJJJJIJJJHIJJJIIJJJJJJJJJHHHHHHFFFFFFEEEDEEDD_Mismatch_1_Sense_+_Library_PoolT
CCATTACACAGCTATAAGTCAAGTAGTTGCAGTCTCACGCTCCACGTATCACATGTATTGTATTATTTTGTTGCTAAAGATCTTACTCCCA
>Frequency_1_QualityScore_FFHHHHHJJJJJJJJJJIJJIIIJJJJJIJGIFGICIIIJJIJIIIJJJJJJGIJGIGHGIJJJIHHHGHHFFFFFFEE@CEEEDCDDDBDDCC_Mismatch_0_Sense_+_Library_PoolT
ATCTTACTCTCAATCGGCAGTTAAAACTGCAGTCAATACTTAGAAAGACTACTCCTGAGCTTAAAATCCTACAGATGAGTTTATTGCGCTTTTG
>Frequency_1_QualityScore_DFHFFDFGHHIEFHIJIIIGEHGIIJJIJGGIGGGGHGIFGG@BEHIBGIGIIICGGHA@GGIGH_Mismatch_1_Sense_+_Library_PoolT
TGTACGAAATGTTTTATTCTATCTCGCAATTAATCAATAGAAATGAAATCATTAGCTTTTTACGA
>Frequency_1_QualityScore_FFFHHHGJJIJIJJJJDHGGIIIIIDHHGIIGHIIIIJJJJ@FHHIGFECHGFHIHIJ<EGCHAA@AEEDFFDACBDDDDDDDD@DAC>CCC>C_Mismatch_0_Sense_+_Library_PoolT
GCAGTTAAAACTGCAGTCAATACTTAGAAAGACTACTCCTGAGCTTAAAATCCTACAGATGAGTTTATTGCGCTTTTGCTCGTTCCTGTTCCAA
>Frequency_1_QualityScore_FFHHHHHIJGHJJJJJJJIIJJJJJGIJJJGIIJJJJJJJJJJJJHGIGIIJJJIIIJJIGIIJJHHHF_Mismatch_0_Sense_+_Library_PoolT
CTTACTCTCAATCGGCAGTTAAAACTGCAGTCAATACTTAGAAAGACTACTCCTGAGCTTAAAATCCTA
>Frequency_1_QualityScore_FFHHHHHJJHIJJGIJIJJJJJJJJJJJJJJJJJJJJJJJJJJJJJJJJJJJJIIJJJJJJJI_Mismatch_1_Sense_+_Library_PoolT
TACGAAATGTTTTATTCTATCTCGCAATTAATCAATAGAAATGAAATCATTAGCTTTTTATCA
>Frequency_1_QualityScore_DDHHHFHIGGEGDHHI<FGHG<E?CG@BFFHIIFHDGDEHIIIIHEHF@BFGHHIIBHGHHG9@DC_Mismatch_1_Sense_+_Library_PoolT
CTGTACGAAATGTTTTATTCTATCTCGCAATTAATCAATAGAAATGAAATCATTAGCTTTTTACGA
>Frequency_1_QualityScore_FFHHHHGJJJJJJJJJFHGIJJIIJJJJJJJJJIIJJJIJIJJJJJJJIJJJIIJIJJJIJIIGHIHGHHHHHFFFFDEEEEDDDDDBCDDBDC_Mismatch_0_Sense_+_Library_PoolT
TCCATTCCATAAAGGGAGAATTACAGAATCACCTTCCCCAATGCCCCATTACACAGCTATAAGTCAAGTAGTTGCAGTCTCACGCTCCACGTAT
>Frequency_1_QualityScore_FFHHHHHJJJJJJJJJJJJJJIJJJJJJJJJJJJJJJJJJJJJJI_Mismatch_0_Sense_+_Library_PoolT
ATCTCGCAATTAATCAATAGAAATGAAATCATTAGCTTTTTATGA
>Frequency_1_QualityScore_FFHHHHHJJJIJJJJJIJJJJIJIJJJJJJHJJJJJIJJJJIJJJIJJJJIJIJJJJJJJIJJIJJHHHHHFFFEEEEEEEECDDDDDDDDEDF_Mismatch_0_Sense_+_Library_PoolT
TGCAGTCAATACTTAGAAAGACTACTCCTGAGCTTAAAATCCTACAGATGAGTTTATTGCGCTTTTGCTCGTTCCTGTTCCAAGGAATACTGTA
>Frequency_1_QualityScore_FFHHHHHJJJJJIJJJJJJJJJJJIJJJJJJHIJJJJJJJJJJJJJJJJJJJJIIJIIJJJJGGJHHHHHHFFFFFFFFEEEEEDEDDDBDDDD_Mismatch_0_Sense_+_Library_PoolT
ATTCCAAACAAGAAAATGGAAAAGGAAATGGTAACGCCTACCATAATTCCCAGTTGTGATTTCTTCCTCATTCCATTCCATAAAGGGAGAATTA
>Frequency_1_QualityScore_FFHHHHHJJJIIJJJIJJJJDHIIJJJIJJJJJIJJJJJJJJHIJJJIIJJIJIIIIJJJJJJJJJIJJEFHFHHFFFDEEEEDDDDDDDCDDD_Mismatch_0_Sense_+_Library_PoolT
GAAAATGGAAAAGGAAATGGTAACGCCTACCATAATTCCCAGTTGTGATTTCTTCCTCATTCCATTCCATAAAGGGAGAATTACAGAATCACCT
>Frequency_1_QualityScore_FFHHHHHJJJIJJJJJIIIJJJJJJJJJJJJJJJIJJIJHIJJJJJIIJIJJJJHHHHFFFFFECEEDEDBDDCCDDCDDCDDDD@CDDDDDDD_Mismatch_0_Sense_+_Library_PoolT
TTTGTCACAGACGCTGACCTGATTGATGATGACGACGAAGATGATTATTCCAAACAAGAAAATGGAAAAGGAAATGGTAACGCCTACCATAATT
>Frequency_1_QualityScore_FFHHHHHJJJIJJJJJJJJIJJJJJJJJJJJJJJJJJJJHIJIGIJJJJJJIIJJJJJJJJIJJJHHHHEFFFFFEEEEDEDDDDDDDD_Mismatch_1_Sense_+_Library_PoolT
TATTATTTTGTTGCTAAAGATCTTACTCTCAATCGGCAGTTAAAACTGCAGTCAATACTTAGAAAGACTACTCCTGAGCTTAAAATCCA
>Frequency_1_QualityScore_FFHGHGGIGIGIIIIIJJJJJJIIJJJJIIJIGGEIIGIJJGIIJJIJJJJIJJJJJJJIDHFCEEHHEBBEDFECDDDBCCD9ACDDDDDDDE_Mismatch_0_Sense_+_Library_PoolT
ATAAAGGGAGAATTACAGAATCACCTTCCCCAATGCCCCATTACACAGCTATAAGTCAAGTAGTTGCAGTCTCACGCTCCACGTATCACATGTA
>Frequency_1_QualityScore_FFGHGHHJIJJJJJIJJIJJGGIIJJGIIJIJJJJJJJJJJJIIJIHIJJIIIIJIHGHH?CDEFFCEDDDDDCCDDDDDDDDCDDDCCDDDED_Mismatch_0_Sense_+_Library_PoolT
CCTGATTGATGATGACGACGAAGATGATTATTCCAAACAAGAAAATGGAAAAGGAAATGGTAACGCCTACCATAATTCCCAGTTGTGATTTCTT
>Frequency_1_QualityScore_FFHHHHHJJIJIJJGIJJJIGIJJJGJJIIJJIJJIJJFGIJJIHIIJGJJJJJJJJJGJHHDFFFFFFECEAC@CDDDDDDDDCEEDCDDDDD_Mismatch_0_Sense_+_Library_PoolT
TGCGCTTTTGCTCGTTCCTGTTCCAAGGAATACTGTACGAAATGTTTTATTCTATCTCGCAATTAATCAATAGAAATGAAATCATTAGCTTTTT
>Frequency_1_QualityScore_FFHHHHHJJJIJJJJJJJJJHIJJGGIJJIIJJJIIJJJJJJJIJJJJJJJJJJJJJJJJJJJJJJJIIIHHE@CEEEEEEDDDDDDDDFEDDD_Mismatch_0_Sense_+_Library_PoolT
TTGCAGTCTCACGCTCCACGTATCACATGTATTGTATTATTTTGTTGCTAAAGATCTTACTCTCAATCGGCAGTTAAAACTGCAGTCAATACTT
>Frequency_1_QualityScore_FFGGHHFHGJJJJJIGIHJJJHIHIIIJJJJJJJJJIJJJJHIJJJJJJIJIJJJJIJIJJJDGHHFFFFFEEEEEEDEEDEDDDDDDDDDDDC_Mismatch_0_Sense_+_Library_PoolT
TTGAAGAGATGATGGAGAAAGTGTGGAGAAAACATTGGCTGTGGAAGAGATTTGTCACAGACGCTGACCTGATTGATGATGACGACGAAGATGA
>Frequency_1_QualityScore_FFHHHHHJJJJJJIIJJCGHIIJJJJIJIIJJJIJJJJIIJJJJJJIJJJJJIJJJIJJIHHFFFFEEEACEEDDDDDDDDDDDDDFDDAB_Mismatch_0_Sense_+_Library_PoolT
GTTCTTTGCAAGCTGGGTGTTCGTAATGTCAATATTTGTGCTGTTTCTCCTTCCGGAGACGAAGAATGTGCCAATTGAAGAGATGATGGAG
>Frequency_1_QualityScore_FFHHHGHJIJJJJJJJJJJIIJJJIJDHIJJJJJJJJIJJJJJJJJJJIJJHIIJJJJJHHHHHFFFFEEFEFEFDED@CDDDDBDDDDDDDDC_Mismatch_1_Sense_+_Library_PoolT
AAACAAGAAAATGGAAAAGGAAATGGTAACGCCTACCATAATTCCCAGTTGTGATTTCTTCCTCGTTCCATTCCATAAAGGGAGAATTACAGAA
>Frequency_1_QualityScore_FFHHH0>CFIJJJJIJJJJJJJJJJJJJJJJJJJIJJJJJJJHIJJIJJJJJJJJIJJGJJHHHHHFFFFFFEDEEEEEDDDEEEEEEFEEDCC_Mismatch_1_Sense_+_Library_PoolT
CGAAGGTGATTATTCCAAACAAGAAAATGGAAAAGGAAATGGTAACGCCTACCATAATTCCCAGTTGTGATTTCTTCCTCATTCCATTCCATAA
>Frequency_1_QualityScore_FFHHHHHJJJIJHIIJJIIIJGJJJJJIJJJJJIJIHIJJJJJJJJIHIJJHIJJJIHHHHHHHFFFFFCEEEEEEDEDDDDDDDDD_Mismatch_0_Sense_+_Library_PoolT
ACGTATCACATGTATTGTATTATTTTGTTGCTAAAGATCTTACTCTCAATCGGCAGTTAAAACTGCAGTCAATACTTAGAAAGACTA
>Frequency_1_QualityScore_FFGHHHHJJIJJJJJJJJJIIJJJJJIJJJJJJIHIJJJJJJJJJJJJJJIJJJJIGHIIJJJIIJIJHHHHHFFEDDEEDDDDDECDDDDDDD_Mismatch_0_Sense_+_Library_PoolT
AAACTGCAGTCAATACTTAGAAAGACTACTCCTGAGCTTAAAATCCTACAGATGAGTTTATTGCGCTTTTGCTCGTTCCTGTTCCAAGGAATAC
>Frequency_1_QualityScore_FFHHHHHJJJJJJJJEHHIJJJJHJJJJIJJJJJJJJIJIGIGIJIGIJJJJJJJJJJJJJJJJJJJHHFHFDDFEEEDEDDDDDDDDCDDDDD_Mismatch_0_Sense_+_Library_PoolT
TGGAAAAGGAAATGGTAACGCCTACCATAATTCCCAGTTGTGATTTCTTCCTCATTCCATTCCATAAAGGGAGAATTACAGAATCACCTTCCCC
>Frequency_1_QualityScore_FFHHHHGJIJJJJJJJIIJJJJJIGGJJIJJJJJJJJJJJJJJJJIJIJJIIJJJIJIIJJJJJJ=DHHEHHFFFFFDDEEDDDDDDDDDDEDA_Mismatch_1_Sense_+_Library_PoolT
CCATAATTCCCAGTTGTGATTTCTTCCTCGTTCCATTCCATAAAGGGAGAATTACAGAATCACCTTCCCCAATGCCCCATTACACAGCTATAAG
>Frequency_1_QualityScore_FFHHHHHJJJJJJJJJJIJJIIJIJJJJGIIJJJJJJJJJJJJJJJJJJIJJJJJJIIJJJJJIIJJHHHHHHFFFFFFEDD_Mismatch_1_Sense_+_Library_PoolT
CCTGTTCCAAGGAATACTGTACGAAATGTTTTATTCTATCTCGCAATTAATCAATAGAAATGAAATCATTAGCTTTTTACGA
>Frequency_1_QualityScore_FFHHHHHJJJJJIJJIJJIGIGJJIJJFGGIJJJJJJJ@HIIJJJJJJJHIJJIJJJIJJJHHHHHEFFFEEEFEEDED@CDBDBDBDDDCD<>_Mismatch_1_Sense_+_Library_PoolT
CAAACAAGAAAATGGAAAAGGAAATGGTAACGCCTACCATAATTCCCAGTTGTGATTTCTTCCTCGTTCCATTCCATAAAGGGAGAATTACAGA
>Frequency_1_QualityScore_FFHHHHHJJJJJJJJJJJIJJJJJJJJJIJIJJIJIJJJJJJIJHJJJJJJIIIIJJJJJHHHHHHFFFEFEEEEEFEEDCCDDEDDDDDDDDE_Mismatch_1_Sense_+_Library_PoolT
TTTCTTCCTCGTTCCATTCCATAAAGGGAGAATTACAGAATCACCTTCCCCAATGCCCCATTACACAGCTATAAGTCAAGTAGTTGCAGTCTCA
>Frequency_1_QualityScore_FFHHHHHJGHIJJJJJIJJJJ)CGHIJJJJJIIJJJEGIGIJJJJJJJIJJJJJJHJIJJJIJJIIIHHEHHFFDEEDEDDDDDDDD_Mismatch_2_Sense_+_Library_PoolT
AGTTGCAGTCTCACGCTCCACGTATCACATGTATTGTATTATTTTGTTGCTAAAGATCTTACTCTCAATCGGCAGTTAAAACTGCGA
>Frequency_1_QualityScore_FFHHHHGIJJJJJJJGIJJJIJIJJJJJJJJHIIIJIHIJJJJJJIJJJJJJJHHHHHFFEFFFDEEEDCDCCDDDDDDDDDDDDCDEEDDDDD_Mismatch_2_Sense_+_Library_PoolT
TTAGACGCTGACCTGATTGATGATGACGACGAAGATGATTATTCCAAACAAGAAAATGGAAAAGGAAATGGTAACGCCTACCATAATTCCCAGT
>Frequency_1_QualityScore_FFHHHHHJJJJJJJJJJJJJJJJJHJIJJJJJJJJJHIJJJJIJIIJJJJIJJJJHHHHHFFF?CCEDE?CDDDDDDDDDDDDBDDCCDDDCCD_Mismatch_0_Sense_+_Library_PoolT
TATTTGTGCTGTTTCTCCTTCCGGAGACGAAGAATGTGCCAATTGAAGAGATGATGGAGAAAGTGTGGAGAAAACATTGGCTGTGGAAGAGATT
>Frequency_1_QualityScore_FFHHHHHJJJJJJJJJJJIJJJJJJJJJJJJJJJJIJJJJHIIIJJJJJJJJJJJJJJJIJJJJHHHHGHFFFDFEEECEFFDC?BDDDFEEDD_Mismatch_1_Sense_+_Library_PoolT
TTAGAAAGACTACTCCTGATCTTAAAATCCTACAGATGAGTTTATTGCGCTTTTGCTCGTTCCTGTTCCAAGGAATACTGTACGAAATGTTTTA
>Frequency_1_QualityScore_FFHHHHHJJJJJJJJJJJJJJJJJJJJJJJJJJJJJIJJJIJJJJJJJIHIIIIJJJJJHIIJIIJJHGHHHFFFFFEEEEEDEDDD_Mismatch_0_Sense_+_Library_PoolT
TATTTTGTTGCTAAAGATCTTACTCTCAATCGGCAGTTAAAACTGCAGTCAATACTTAGAAAGACTACTCCTGAGCTTAAAATCCTA
>Frequency_1_QualityScore_FFHHHHHJJJJJJJJIIJIJJIGGIJJIJIJJJJJJJIJJJFJJGIFFHIJIHHHHFFFFFFEEEEEEC@CCDDDDEDEDDDDDDDEEFEEEED_Mismatch_0_Sense_+_Library_PoolT
ACGACGAAGATGATTATTCCAAACAAGAAAATGGAAAAGGAAATGGTAACGCCTACCATAATTCCCAGTTGTGATTTCTTCCTCATTCCATTCC
>Frequency_1_QualityScore_FFHHHHHJJJJJJJJJJJJJJJIIJJHJJJJIIJJJJJJJJJJJIJIJJJJGIIIJGHJIJHHHHHHHFCDF_Mismatch_1_Sense_+_Library_PoolT
CCAAGGAATACTGTACGAAATGTTTTATTCTATCTCGCAATTAATCAATAGAAATGAAATCATTAGCTTTTA
>Frequency_1_QualityScore_FFHHHHHHIIIJFHIJJJIJJJJJJJJIJJIJIGIHJJJJJIJJJJIJJJJJIIJJHHHGHHFFFFFFFCDDDBDDDDDDEEEDEEED_Mismatch_0_Sense_+_Library_PoolT
GAGAAAGTGTGGAGAAAACATTGGCTGTGGAAGAGATTTGTCACAGACGCTGACCTGATTGATGATGACGACGAAGATGATTATTCCA
>Frequency_1_QualityScore_FFHHHHHJJJ:EFHIJJIJJJIJJJJIIJJJJJJIJHIIJJJJJJJJJJJJHJJJJHIJJJJJHHHHHFBDFFFFDEC_Mismatch_2_Sense_+_Library_PoolT
ACGTATCACACGTATTGTATTATTTTGTTGCTAAAGATCTTACTCTCAATCGGCAGTTAAAACTGCAGTCAATACTGA
>Frequency_1_QualityScore_FFHHHHHJJJJJJJJJJJJJJJJJIJJJJJJJJJJJJJJJJIJJIJGIJJJJIJJJIIJJJIIJJGHHHCDCEFFFFEDCEEDDDEEEDD?BBB_Mismatch_1_Sense_+_Library_PoolT
CAATACTTAGAAAGACTACTCCTGAGCTTAAAATCCTACAGATGAGTTTATTTCGCTTTTGCTCGTTCCTGTTCCAAGGAATACTGTACGAAAT
>Frequency_1_QualityScore_FDFHHHFGIDFGIEBIHGGIIGG@GIIGHIIIIFIIIHCHIGIIIIFGHIGGAHIDGFHII@FHIIEEGC=CEHFHGGHBDDEFF?CCB@CCC>_Mismatch_1_Sense_+_Library_PoolT
TGCTATAAGTCAAGTAGTTGCAGTCTCACGCTCCACGTATCACATGTATTGTATTATTTTGTTGCTAAAGATCTTACTCTCAATCGGCAGTTAA
>Frequency_1_QualityScore_FFHHHHHIJGHJJJIIIJJJIJJJIJJJJJJJJJJJJJJIJJJIFHIIIJJJJJIJHIHIIIJJJJICHHHHHHFFFFFEECEEDDCCDDEDDD_Mismatch_1_Sense_+_Library_PoolT
TATTGTATTATTTTGTTGCTAAAGATCTTACTCTCAATCGGCAGTTAAAACTGCAGTCAATACTTAGAAAGACTACTCCTGAGCTTAAAATCCA
>Frequency_1_QualityScore_EFGFHFDFHBBGEGIIIIIIIIIIIIIGHHGHIIGEG?GHIIHIGHGHGGGGCHGIAEIIIGHHGHFH>BBECEEECCCDD@@CD@CCCCCDCD_Mismatch_1_Sense_+_Library_PoolT
CAGTTTATTGCGCTTTTGCTCGTTCCTGTTCCAAGGAATACTGTACGAAATGTTTTATTCTATCTCGCAATTAATCAATAGAAATGAAATCATT
>Frequency_1_QualityScore_FFHHGHHJJJJIGGJJJJIIJIJJJJJJIJJIJJIIIJIIFHHIIJJIJJJGIGIJJICHHJGHIHGFHEHFFFEFFFEEEDEEFCBFDEDCCC_Mismatch_0_Sense_+_Library_PoolT
AAGATGATTATTCCAAACAAGAAAATGGAAAAGGAAATGGTAACGCCTACCATAATTCCCAGTTGTGATTTCTTCCTCATTCCATTCCATAAAG
>Frequency_1_QualityScore_FFHHHHHJJJJJJJJJJJHHJHHIGIHIJJJJJJJJJJJJJJJIJJJJGIJJIJJJJJIJJHHFDDDDDCCDEEDFEEEDDDDD_Mismatch_0_Sense_+_Library_PoolT
TGGAGAAAACATTGGCTGTGGAAGAGATTTGTCACAGACGCTGACCTGATTGATGATGACGACGAAGATGATTATTCCAAACAA
>Frequency_1_QualityScore_FDHHHHHJJIIJGIICGGHEHIJIJJGGIGGEGGGGHGIGJFIIIIJIIJJJIJIIGHHIIJ_Mismatch_0_Sense_+_Library_PoolT
AAAGATCTTACTCTCAATCGGCAGTTAAAACTGCAGTCAATACTTAGAAAGACTACTCCTGA
>Frequency_1_QualityScore_DDBHDFBFDB>ED4C<<C?FH,:?@F+<;CFGGG_Mismatch_1_Sense_+_Library_PoolT
AATTAATCAATAGAAATGAAATCATTAGCTTTTA
>Frequency_1_QualityScore_DFHHHHHJJJJJJJJJJIIIIIJJJJJJJIJIIJIJIJJJJJJJIIIDEIIEGGIBD88C=<<BH@CFHEHAD()7=?B;;CA>>CE@A?CCCC_Mismatch_0_Sense_+_Library_PoolT
TACCATAATTCCCAGTTGTGATTTCTTCCTCATTCCATTCCATAAAGGGAGAATTACAGAATCACCTTCCCCAATGCCCCATTACACAGCTATA
>Frequency_1_QualityScore_FFHHHHHJJJIJIJJHIJJJJJJJGIIJJJJJJJJJJJJJJJJJIJJJJJIJJJJJJJJIJJJJJJHHH_Mismatch_0_Sense_+_Library_PoolT
ATACTGTACGAAATGTTTTATTCTATCTCGCAATTAATCAATAGAAATGAAATCATTAGCTTTTTATGA
>Frequency_1_QualityScore_FFHHHHHJJJJJJJJIJJJJJIIJJJJJJIJJJJJJJIJJJJJIJFHIJJJJJJGJJJJJJHGHFFFFFFEDEEDDEDDDDDDDDDEEDDDDDD_Mismatch_0_Sense_+_Library_PoolT
TTGCGCTTTTGCTCGTTCCTGTTCCAAGGAATACTGTACGAAATGTTTTATTCTATCTCGCAATTAATCAATAGAAATGAAATCATTAGCTTTT
>Frequency_1_QualityScore_FFHHFHHIIJJJJIIJJJJJJJJJIJJHJJJIJJJJJIIJJIHJJGIJJJIJIJJJGGGHGIIIIJJIJGIHHHHABDDDACDCDDDDCDCDAC_Mismatch_1_Sense_+_Library_PoolT
CAAGTAGTTGCAGTCTCACGCTCCACGTATCACATGTATTGTATTATTTTGTTGCTAAAGATCTTACTCTCAATCGGCAGTTAAAACTGCATTC
>Frequency_1_QualityScore_FFHGHHGIHIGIIIIIJJJJJJJJJJIGGIJIJJJJJJIJIIIJ@FHIIJ_Mismatch_0_Sense_+_Library_PoolT
TTTATTCTATCTCGCAATTAATCAATAGAAATGAAATCATTAGCTTTTTA
>Frequency_1_QualityScore_FFHHHHHJJJIIJJJJJIJJJIIJJJJJJDIJJJIFJJIIIJGIJJJIJJJJJJJIJJGGHHHFFFFFFEEEEEDEDBDDDEEFFEECDCCDCD_Mismatch_1_Sense_+_Library_PoolT
GATGATTATTCCAAACAAGAAAATGGAAAAGGAAATGGTAACGCCTACCATAATTCCCAGTTGTGATTTCTTCCTCGTTCCATTCCATAAAGGG
>Frequency_1_QualityScore_=BFHFHHIJIFDHIGIIGJGI@HDEGEIIJIGH?FHIIBC?DFGEIICFHIJJEIGD)=CFECEGIJIIFHB79959>@CCCCCDDCDC>:@AB_Mismatch_1_Sense_+_Library_PoolT
GTAGTTGCAGTCTCACGCTCCACGTATCACATGTATTGTATTATTTTGTTGCTGAAGATCTTACTCTCAATCGGCAGTTAAAACTGCAGTCAAT
>Frequency_1_QualityScore_FFHHHHHJJJJJJJJJJJJJIJIIJIJJJJJJJJJJJJJJJHIJJJJHIJJJIJJHGGHHHFFFFFEDDCCBDEDCDDEFEEDDDDDDDDDDDD_Mismatch_0_Sense_+_Library_PoolT
AGCTTAAAATCCTACAGATGAGTTTATTGCGCTTTTGCTCGTTCCTGTTCCAAGGAATACTGTACGAAATGTTTTATTCTATCTCGCAATTAAT
>Frequency_1_QualityScore_FFHHHHHJJJJJJJIJJJJJJJIJIJJJJIJJJIJJJJIJJJJJJJJJJJJJJJJJJJIJJJJJJHHHHHHFFFFFFEEEEEDEDDDDDDBDDD_Mismatch_1_Sense_+_Library_PoolT
TTTGCTCGTTCCTGTTCCAAGGAATACTGTACGAAATGTTTTATTCTATCTCGCAATTAATCAATAGAAATGAAATCATTAGCTTTTTACGAAA
>Frequency_1_QualityScore_FFHHHHHJIJIJJIJHIJGIJIIJJJJJJJJJJJEHJJJJHJJJJIIJGIIJJJJIJJIIJHHHCHFFFFFFEEEEDEEDDBDDDDEDDCDDCD_Mismatch_0_Sense_+_Library_PoolT
AATCCTACAGATGAGTTTATTGCGCTTTTGCTCGTTCCTGTTCCAAGGAATACTGTACGAAATGTTTTATTCTATCTCGCAATTAATCAATAGA
>Frequency_1_QualityScore_FFHHHFHIHIIIHIIJJJEFHHIFHHIIJJJJIIJIIJGHIGIIEHFIJJJGHIJJJJGIJHHFFFFFDACCEEEEECDDDDDD@DDBDDDEEE_Mismatch_0_Sense_+_Library_PoolT
AAGAGATGATGGAGAAAGTGTGGAGAAAACATTGGCTGTGGAAGAGATTTGTCACAGACGCTGACCTGATTGATGATGACGACGAAGATGATTA
>Frequency_1_QualityScore_FDHHDHHJGEFHHIJIJJGHIJIIIIJFHFHGHJGGHGGIIFHEGHIJJHHGGEHGHHGIEEE>BD?BE?;>A@AACCBDDDDCDD<?9@CC18_Mismatch_0_Sense_+_Library_PoolT
CAATATTTGTGCTGTTTCTCCTTCCGGAGACGAAGAATGTGCCAATTGAAGAGATGATGGAGAAAGTGTGGAGAAAACATTGGCTGTGGAAGAG
>Frequency_1_QualityScore_FFHHHHHJJJIIJJJIJJJIIJJGIJHIJJJJJJJJJJIJJJJJJJFHIJJIJJJHGIJJIIJJIJJJJIHHHHHDFFFDFEEEEEEECDDDDD_Mismatch_0_Sense_+_Library_PoolT
CCATTACACAGCTATAAGTCAAGTAGTTGCAGTCTCACGCTCCACGTATCACATGTATTGTATTATTTTGTTGCTAAAGATCTTACTCTCAATC
>Frequency_1_QualityScore_FDDFHHHJGGHEIIIIJIIEIGHIIIJJIIGGIGGGHIEDHIIIFHGGHGEEHGHIIIGGGIIJ_Mismatch_0_Sense_+_Library_PoolT
GTACGAAATGTTTTATTCTATCTCGCAATTAATCAATAGAAATGAAATCATTAGCTTTTTATGA
>Frequency_1_QualityScore_FFHHHGHJJJJIGIIIJICHIIGEHIHIJJJJIJJIIIGIIGGGIIIGIJHHHHHIJDGIIIGGGGIHHHHFFFFBFDCCEEAE3>ACC?ACDD_Mismatch_0_Sense_+_Library_PoolT
GCTCCACGTATCACATGTATTGTATTATTTTGTTGCTAAAGATCTTACTCTCAATCGGCAGTTAAAACTGCAGTCAATACTTAGAAAGACTACT
>Frequency_1_QualityScore_FFHHHHHJJJJJJJJJJJJJJJJJJJJJJJJJJJJJJJJJJJJJJHJIJJIJJIJJJJJJJJJJJJJJHE_Mismatch_0_Sense_+_Library_PoolT
AATACTGTACGAAATGTTTTATTCTATCTCGCAATTAATCAATAGAAATGAAATCATTAGCTTTTTATGA
>Frequency_1_QualityScore_FFHHHHHGIJJIIJJJHIJIIJJIJHIJJJJJJJJJIJJIJJJJJHJJJJJJJJJJJJIJJJIIJJJJJJ_Mismatch_0_Sense_+_Library_PoolC
AATACTGTACGAAATGTTTTATTCTATCTCGCAATTAATCAATAGAAATGAAATCATTAGCTTTTTATGA
>Frequency_1_QualityScore_2AA=A<<,2,,2,3CFI?F+:4,A4<99?EE<*)))1)0*:BDI@@<*?@**?D:C).)=)=AC)=37A=).777?7).;@AAA:>66>;>3>5_Mismatch_2_Sense_+_Library_PoolT
ATTATTTTATTGCTAAAGATCTTACTCTCAATCGACAGTTAAAACTGCAGTCAATACTTAGAAAGACTACTCCTGAGCTTAAAATCCTACAGAT
>Frequency_1_QualityScore_FFHHHHHIJIIJIHIIJIJJJGIJJJJJIJJJJJJJJGIJJJJJJJJJJJJJIJJJJJHGHHHHFFFFFCDCEEEEEDEEDDDDDDDDDDD_Mismatch_1_Sense_+_Library_PoolT
TTGCTCGTTCCTGTTCCAAGGAATACTGTACGAAATGTTTTATTCTATCTCGCAATTAATCAATAGAAATGAAATCATTAGCTTTTTACGA
>Frequency_1_QualityScore_FFHHHHHIJJJJJJJJJJJJJJIJIJJJJJJIJJJJJJJJJJJJIJJJIJJJIFHIJJJJJIIJJJHHHHHFFFDEEDEEDDEDAB?CCDDDED_Mismatch_0_Sense_+_Library_PoolT
CTGCAGTCAATACTTAGAAAGACTACTCCTGAGCTTAAAATCCTACAGATGAGTTTATTGCGCTTTTGCTCGTTCCTGTTCCAAGGAATACTGT
>Frequency_1_QualityScore_AD:D<C+<C?F<F:E<?DDFDB4C?BGB0BB?BBF>@?B??CFBBCB@@@AA@45/:7?B;C@C@_Mismatch_1_Sense_+_Library_PoolT
CACGTAGCACATGTATTGTATTATTTTGTTGCTAAAGATCTTACTCTCAATCGGCAGTTAAAACT
>Frequency_1_QualityScore_FFHHHHHJJIJJJJIHJIIJJJJIIJJJJJJJJJJJJHIJJJJJJJIIIIJIIIJJJJJJJJIJJJJJIHHIHHHHHGHFFFFFFDDDDDDDCD_Mismatch_0_Sense_+_Library_PoolT
AGCTATAAGTCAAGTAGTTGCAGTCTCACGCTCCACGTATCACATGTATTGTATTATTTTGTTGCTAAAGATCTTACTCTCAATCGGCAGTTAA
>Frequency_1_QualityScore_FFHHHHHJJJJJJJJIJJJJJJEHIJJJJJJJJJJJJJJJJJJJJJJJIJJJJJJJJJJJJJJJJJJDHHHHGHEFFFFDDEEDDDDCDDDDDD_Mismatch_0_Sense_+_Library_PoolT
AAGAAAATGGAAAAGGAAATGGTAACGCCTACCATAATTCCCAGTTGTGATTTCTTCCTCATTCCATTCCATAAAGGGAGAATTACAGAATCAC
>Frequency_1_QualityScore_FFGHHHHJJHIJIJIJJJIJJJJJIJIJJJJGIHIJJDIJJJIJJIJIGIIJJJJJHIJEHAHGDFEEFEEDEEDDBDDDDDECDDDEE_Mismatch_1_Sense_+_Library_PoolT
CTACTCCTGAGCTTAAAATCCTACAGATGAGTTTATTGCGCTTTTGCTCGTTCCTGTTCCAAGGAATACTGTACGAAATGTTTTATTCA
>Frequency_1_QualityScore_?DDFHFFBHIBHGIH>HGHH<FFE;GGIBD?9B<?DDH<FGBB<??BFF<)=@CCBCCDHGC=)@D>DHI_Mismatch_1_Sense_+_Library_PoolT
GAAAATGGAAAAGTAAATGGTAACGCCTACCATAATTCCCAGTTGTGATTTCTTCCTCATTCCATTCCAT
>Frequency_1_QualityScore_FFHHHHHJGHJJJJJJJJJJJJIIIJJJJJIIJIJGIJJJJJJJJJJJIIIJJJJJJIJIIJHGHDBEFEEEEEEEDDDDDDDDDDDDBDDDDD_Mismatch_2_Sense_+_Library_PoolT
GGAAATGGTAACGCCTACCATAATTCCCAGTTGTGATTTCTTCCTCGTTCCATTCCATAAAGGGAGAATCACAGAATCACCTTCCCCAATGCCC
>Frequency_1_QualityScore_FDFFHDHGEABGCEEC;EF@HACEDAEGIGGHGEHHIIII@DADBDHI;BFGEHCGCH@CDHGFEBE);6;>@ACDDDDD>>?8@800<B>CC@_Mismatch_0_Sense_+_Library_PoolT
TGAAGAGATGATGGAGAAAGTGTGGAGAAAACATTGGCTGTGGAAGAGATTTGTCACAGACGCTGACCTGATTGATGATGACGACGAAGATGAT
>Frequency_1_QualityScore_DDHHHFHIHIAFHIGEIIE:CGDHGIGGGE?FEGIDGI@HIIIGIGGIIII>CFHIIIGH@GGIIGHHHFHEHFCDEDEEBCCCDCCBBBBCCB_Mismatch_0_Sense_+_Library_PoolT
CATTCCATTCCATAAAGGGAGAATTACAGAATCACCTTCCCCAATGCCCCATTACACAGCTATAAGTCAAGTAGTTGCAGTCTCACGCTCCACG
>Frequency_1_QualityScore_FFHHHHHJJJJJJJJJJJJJJJJJGIJJJJJJJJIJJJJJJJJIJJIJJJJIJJJJHHHHHHFFFFEEDCEFFEDDECDCDDDDDDDDDEDDBD_Mismatch_1_Sense_+_Library_PoolT
CTCCTCATTCCATTCCATAAAGGGAGAATTACAGAATCACCTTCCCCAATGCCCCATTACACAGCTATAAGTCAAGTAGTTGCAGTCTCACGCT
>Frequency_1_QualityScore_FBHHHHFGHAGHEGHCHIIEHIGIIIJJJFHIIJJIJIGIIIJGHIIEHIJJIHIJJJGEIIJJIIJIJEIHGHFHHDEFDDACDACDDDDDDD_Mismatch_0_Sense_+_Library_PoolT
GTCAAGTAGTTGCAGTCTCACGCTCCACGTATCACATGTATTGTATTATTTTGTTGCTAAAGATCTTACTCTCAATCGGCAGTTAAAACTGCAG
>Frequency_1_QualityScore_FFHHHHHJIJJJIIJIJJJJJJGCHIJIIJIJJJJIJIIJJJFIDHGIIJIJJJJJJJIGGIJIHHHHHFFFFFFFDAEECDDEFEDD<A@BDD_Mismatch_0_Sense_+_Library_PoolT
ATACTTAGAAAGACTACTCCTGAGCTTAAAATCCTACAGATGAGTTTATTGCGCTTTTGCTCGTTCCTGTTCCAAGGAATACTGTACGAAATGT
>Frequency_1_QualityScore_EFHHHHHIIJJIIJJJJJJIGJJJJGIHJIGIIEIJJHIJJJJJJIJJJHIGIIIIIJEEEAHH@BCDFFCCEDDDDDDDDDCDACDCCDBD9A_Mismatch_0_Sense_+_Library_PoolT
ATATTTGTGCTGTTTCTCCTTCCGGAGACGAAGAATGTGCCAATTGAAGAGATGATGGAGAAAGTGTGGAGAAAACATTGGCTGTGGAAGAGAT
>Frequency_1_QualityScore_D?D?FFFI<B4<C:C+3AC@F;>FFA?9?CFFIF;)8?*??DBDFCB@<CCB8=;=7/)8@E@AC>EC;?>:BDBC8@AB?35=;@BAADA@>A_Mismatch_0_Sense_+_Library_PoolT
AAGGGAGAATTACAGAATCACCTTCCCCAATGCCCCATTACACAGCTATAAGTCAAGTAGTTGCAGTCTCACGCTCCACGTATCACATGTATTG
>Frequency_1_QualityScore_FFHHHHHJIJJJJJJJJJIIJJIJJJJIJIJJJJJJIJJJJIJJJJJJJJJJJJJHGIJJJJHHEHHHHFFFFEFFFEEEEEEDECDDDDDEDE_Mismatch_1_Sense_+_Library_PoolT
ACCAATGCCCCATTACACAGCTATAAGTCAAGTAGTTGCAGTCTCACGCTCCACGTATCACATGTATTGTATTATTTTGTTGCTAAAGATCTTA
>Frequency_1_QualityScore_FFGHFHHJJJJJJJJJJJJJJJJJJJJJJJJJJJJJJJJJJJIJJJJJJJJJJJJJIJIJIJJJJJJIHHEHHHFFFFFEDEEEDDDDCDDDDD_Mismatch_0_Sense_+_Library_PoolT
ATGGTAACGCCTACCATAATTCCCAGTTGTGATTTCTTCCTCATTCCATTCCATAAAGGGAGAATTACAGAATCACCTTCCCCAATGCCCCATT
>Frequency_1_QualityScore_FFHHHHGJJIEGJIJJJJJJJIIJIJJJIJJJHIJIIIJJJCIJJJJJIJJJIIJJJJIIIIGIIJIHHEEHHFFFFFFEEEEEDDDDDDBDDD_Mismatch_0_Sense_+_Library_PoolT
AAGGAAATGGTAACGCCTACCATAATTCCCAGTTGTGATTTCTTCCTCATTCCATTCCATAAAGGGAGAATTACAGAATCACCTTCCCCAATGC
>Frequency_1_QualityScore_FFHHHHHJJJJJJJIJJJGIJIIIJIJJJJJJIJJJJJJJJIIJJIJJJJJJJJJFIJJJJJIJHHHHHHHHFFFFFFFEEEEEECDDDDDEDE_Mismatch_0_Sense_+_Library_PoolT
CCCAATGCCCCATTACACAGCTATAAGTCAAGTAGTTGCAGTCTCACGCTCCACGTATCACATGTATTGTATTATTTTGTTGCTAAAGATCTTA
>Frequency_1_QualityScore_FFHHHHHJJJJJJJJJJJJJIJIGHIJJJJJJJJJJJJJJJJJJJIJIJJJJIIJJJIIJJIJIJGIJGHHHHFFFFFDEEEEDDDCDDCDCDD_Mismatch_0_Sense_+_Library_PoolT
ACGCCTACCATAATTCCCAGTTGTGATTTCTTCCTCATTCCATTCCATAAAGGGAGAATTACAGAATCACCTTCCCCAATGCCCCATTACACAG
>Frequency_1_QualityScore_DFDHHGHJIIIIHHGIJJJGIIGIHIJJGGJJ@FFIIIEHBGIIJGIGGGH@FHHGGECH@GGJFHHEFFFBDDECDDDDC;@C?CCDCDDD@A_Mismatch_1_Sense_+_Library_PoolT
ACTACTCCTGAGTTTAAAATCCTACAGATGAGTTTATTGCGCTTTTGCTCGTTCCTGTTCCAAGGAATACTGTACGAAATGTTTTATTCTATCT
>Frequency_1_QualityScore_DDHFBDFHGJJJIBGGGDEHGEEGFIJAGIBBHHIGICGEICGGIDHGIEGEHDHAEE).;3;=BE/=A>@CCCDDDDDDC>@>@@AD@C>CD@_Mismatch_0_Sense_+_Library_PoolT
TGATTGATGATGACGACGAAGATGATTATTCCAAACAAGAAAATGGAAAAGGAAATGGTAACGCCTACCATAATTCCCAGTTGTGATTTCTTCC
>Frequency_1_QualityScore_FFHHHHHJJIJIIJJJJJJJJJJJJJJJJIJJJJJJIJJJJJJJJJJJJJJJJJJIIJHIGIJJJJJJJHHHHFFFFDDDEDDDDDDECDDDDD_Mismatch_0_Sense_+_Library_PoolT
TAAAACTGCAGTCAATACTTAGAAAGACTACTCCTGAGCTTAAAATCCTACAGATGAGTTTATTGCGCTTTTGCTCGTTCCTGTTCCAAGGAAT
>Frequency_1_QualityScore_DDACF+A:CF;::FDFGCBFFED81?9)):089*9B<9<<*?D88@@@@F7@EE9)=7)=>;??@;1;98\88;@A_Mismatch_1_Sense_+_Library_PoolT
AAAGTGTGGAGAAAACATTGGCTGTGGCAGAGATTTGTCACAGACGCTGACCTGATTGATGATGACGACGAAGATG
>Frequency_1_QualityScore_FFHHHHHIJJJJJJJJJJJJJJJJJJIJJJJJJJJGJJJJIJJJJJJJJJIJJJII_Mismatch_1_Sense_+_Library_PoolT
GAAATGTTTTATTCTATCTCGCAATTAATCAATAGAAATGAAATCATTAGCTTTTA
>Frequency_1_QualityScore_FFHHHHHJJJJJJJIJJJJIJJJJJJJJJJJJJJJIIIHJIJJIJJJJJIJJJJJIJJJJJJJHHHHHFFFFFFEFE@CEFEFEEEDDDDDDCD_Mismatch_0_Sense_+_Library_PoolT
TCACCTTCCCCAATGCCCCATTACACAGCTATAAGTCAAGTAGTTGCAGTCTCACGCTCCACGTATCACATGTATTGTATTATTTTGTTGCTAA
>Frequency_1_QualityScore_FFGHHHHHIIIJJJIGHIIIJJJJIJJJJJJJJJJJFIJJIJJJIGIJJJIEHGIJIJJ_Mismatch_1_Sense_+_Library_PoolT
AGAAATGTTTTATTCTATCTCGCAATTAATCAATAGAAATGAAATCATTAGCTTTTTAT
>Frequency_1_QualityScore_FFHHGGAH<BDHHIIGIIIIHIIIHGIIIIIGGIIIFGIIIIIGGHIIGEIIDGHIHHIIIHIIFHHCHDDFDFEDDDDDDBDDBEACCD>@AC_Mismatch_0_Sense_+_Library_PoolT
AAAGGGAGAATTACAGAATCACCTTCCCCAATGCCCCATTACACAGCTATAAGTCAAGTAGTTGCAGTCTCACGCTCCACGTATCACATGTATT
>Frequency_1_QualityScore_FFHHHHHJJJJJJJJJJJJJJJIIIJJJJJJJJIJJJJJJJJJGI_Mismatch_0_Sense_+_Library_PoolT
TCTCGCAATTAATCAATAGAAATGAAATCATTAGCTTTTTATGAA
>Frequency_1_QualityScore_FFHHHHHJJJJJJJJGIJJJJJJJJJJJJJJJIJJJJJJJJJJJJJJJJJJJJJJJIJJIEIHIHHFEHCEEFFFFDEEEEEDDDDDDDDACDD_Mismatch_0_Sense_+_Library_PoolT
CCATTCCATAAAGGGAGAATTACAGAATCACCTTCCCCAATGCCCCATTACACAGCTATAAGTCAAGTAGTTGCAGTCTCACGCTCCACGTATC
>Frequency_1_QualityScore_FFHHHHHJJJJJJJJHIJJJJJJJIJJJJJJJJJJJJJJJJJJJJIJJGIIJJJJJJJJJJJJGIIHFFDFFFEEECEEDDDDDEEDDD_Mismatch_1_Sense_+_Library_PoolT
GTCTCACGCTCCACGTATCACATGTATTGTATTATTTTGTTGCTAAAGATCTTACTCTCAATCGGCAGTTAAAACTGCAGTCAATACTA
>Frequency_1_QualityScore_FDHFFHGGII<FHIJGIIIIIJIJIJDGHIFFGCECHCHIIJIIIIJJJIGJJJIJEHIIJJJJIIFHFACECFFFFECCACCDCCDCC5>@CC_Mismatch_0_Sense_+_Library_PoolT
GTTGCTAAAGATCTTACTCTCAATCGGCAGTTAAAACTGCAGTCAATACTTAGAAAGACTACTCCTGAGCTTAAAATCCTACAGATGAGTTTAT
>Frequency_1_QualityScore_FDHHHHHIJJIJJJJJJJJJJJJJJJJJJJJJJJJJJJJIJJJIIJJJJJJJJJJJJJJJJ_Mismatch_0_Sense_+_Library_PoolT
GTACGAAATGTTTTATTCTATCTCGCAATTAATCAATAGAAATGAAATCATTAGCTTTTTA
>Frequency_1_QualityScore_FFHHHHHJJJJJJHIJJJHIJJJJJJJJJJJJJJIJJJJJJJJJIIJJIIJJJJJJJGHIJJIJJHHFHHEHFFFFFFFEED_Mismatch_1_Sense_+_Library_PoolT
CACGTATCACATGTATTGTATTATTTTGTTGCTAAAGATCTTACTCTCAATCGGCAGTTAAAACTTCAGTCAATACTTAGAA
>Frequency_1_QualityScore_FFHHHHHJJJJIJJFHIJIJJJJJJJJJJJJJJJJJHIJIIJJJJJJJJJIJJJJJJJJJJJJIJIJJJHHHFFFFFDEDEEEDDDDDDDEDDD_Mismatch_1_Sense_+_Library_PoolT
GGAAAAGGAAATGGTAACGCCTACCATAATTCCCAGTTGTGATTTCTTCCTCATTCCATTCCATAAAGGGAGAATTACAGAATCACATTCCCCA
>Frequency_1_QualityScore_FFHHHHHJJJJJJJIJJJJIJJJJJJJJIJIJJJJJJJJJJJHIJIJJJIJGJJJJIJJJJJJJJJIJHEHHGGHDFFFFFDEECEEDDDDBDD_Mismatch_0_Sense_+_Library_PoolT
TACACAGCTATAAGTCAAGTAGTTGCAGTCTCACGCTCCACGTATCACATGTATTGTATTATTTTGTTGCTAAAGATCTTACTCTCAATCGGCA
>Frequency_1_QualityScore_FFHGHHHIJJIJJJJIJJJJJIJJJJJJJJJJJJJJJJJJGJJJJJJJJJJJJIJJJJJIHHHHHHFFFFFFFEE_Mismatch_0_Sense_+_Library_PoolT
GAAATGTTTTATTCTATCTCGCAATTAATCAATAGAAATGAAATCATTAGCTTTTTATGAAATAGATTTGTCTCA
>Frequency_1_QualityScore_FFHHHHHJIIGIIJJIJJJIJIJJIIIJJIHIHIJJJIIIJGIIJJJIIG_Mismatch_0_Sense_+_Library_PoolT
ATTCTATCTCGCAATTAATCAATAGAAATGAAATCATTAGCTTTTTATGA
>Frequency_1_QualityScore_DFHHHHHJJIJJJJJCFHIJJJJJJIIIGIIHIJJJJIJJJIJJJJJJJJJJJIGIIIHHFEFCCECEEEDDDDDDCDDBCCCCEDDDDDDCDA_Mismatch_0_Sense_+_Library_PoolT
TCTTTGCAAGCTGGGTGTTCGTAATGTCAATATTTGTGCTGTTTCTCCTTCCGGAGACGAAGAATGTGCCAATTGAAGAGATGATGGAGAAAGT
>Frequency_1_QualityScore_FFHHHHHJJFIJIHIJJIGJIIJIJJJJJIJJIJJJJJIIFGIJGIJJIJIIJJGJIJIJJJ=EGEEEH?CEEFFFFEDECEDEDCDDCCCDDB_Mismatch_0_Sense_+_Library_PoolT
CCAGTTGTGATTTCTTCCTCATTCCATTCCATAAAGGGAGAATTACAGAATCACCTTCCCCAATGCCCCATTACACAGCTATAAGTCAAGTAGT
>Frequency_1_QualityScore_D;DF+<<:AECDGAHGIC?:1:DD?FB:?B<GD9?<<D4)8@D:FG;=@@2@GGGEGIFCEE>>AADEED@BA2;>@CC@CC<ACDCACCC@CC_Mismatch_1_Sense_+_Library_PoolT
CCCAGTACACAGCTATAAGTCAAGTAGTTGCAGTCTCACGCTCCACGTATCACATGTATTGTATTATTTTGTTGCTAAAGATCTTACTCTCAAT
>Frequency_1_QualityScore_FFHHHHHJJJJJJJIJJJJJJJJJJJJJJJJJJJJIJJJJJJJJJIJJJJJJJIJJIJJIJJHHGHEHHEFFEDFEEDDEDDDDDDACDDEDDD_Mismatch_0_Sense_+_Library_PoolT
TCCATAAAGGGAGAATTACAGAATCACCTTCCCCAATGCCCCATTACACAGCTATAAGTCAAGTAGTTGCAGTCTCACGCTCCACGTATCACAT
>Frequency_1_QualityScore_FFHHHHHJJJJJJJJJJEHIJJJJJJJJJJJJGIJJJJJJJJJJIJJJJJIJJIJJJJIIIIJJJJHGHHHFFFFFDEEEEEEEDDDDDDDDDD_Mismatch_0_Sense_+_Library_PoolT
TTATTTTGTTGCTAAAGATCTTACTCTCAATCGGCAGTTAAAACTGCAGTCAATACTTAGAAAGACTACTCCTGAGCTTAAAATCCTACAGATG
>Frequency_1_QualityScore_FDFHGHGJJGHIJIIIJGJJJJJJJJIJJJJJIIHGGGIBHIIIJIJIIIJHJIHDCHHEIHHHHHF_Mismatch_1_Sense_+_Library_PoolT
ACAGATGAGTTTATTGCGCTTTTGCTCGTTCCTGTTCCAAGGAATACTGTACGAAATGTTTTATTCA
>Frequency_1_QualityScore_FFHHHHHJJJHIJJJJIJIJIJGIGIJIJJIJJJIIJFHGHIHIIIJGIIIJJJJIJIHJEHGHFFFFFC@CDEDEEDDDDDDCCCDCCDDDCC_Mismatch_0_Sense_+_Library_PoolT
ACGAAGAATGTGCCAATTGAAGAGATGATGGAGAAAGTGTGGAGAAAACATTGGCTGTGGAAGAGATTTGTCACAGACGCTGACCTGATTGATG
>Frequency_1_QualityScore_DDHDF?F<CF<C>CFIIHIGCH=D)1CBDHG9GGCGFDE*B<@B@BHGIECG:F.=F@@GEGCH@7??EA;?CED;>>AA6>AA>;A3>C:A_Mismatch_1_Sense_+_Library_PoolT
GCTAAAGATCTTACTCTCAATCGGGAGTTAAAACTGCAGTCAATACTTAGAAAGACTACTCCTGAGCTTAAAATCCTACAGATGAGTTTATT
>Frequency_1_QualityScore_FFHHHHHJJHIJJJJJJJIJJJJJJJJJJJIIJJJJJJIGIHIIJIIJJJJJJIJIJJJJHGH_Mismatch_0_Sense_+_Library_PoolT
TACGAAATGTTTTATTCTATCTCGCAATTAATCAATAGAAATGAAATCATTAGCTTTTTATGA
>Frequency_1_QualityScore_FFHHHHHJJJJJJHIJJJJIJJJJJIJJJJJJIJJJJJHIJIJIGHEHIJJIJIJJJHHHHHHHHFFFFFFEEEEEEDDDDDDDEDDDDED_Mismatch_1_Sense_+_Library_PoolT
ACCTACAGATGAGTTTATTGCGCTTTTGCTCGTTCCTGTTCCAAGGAATACTGTACGAAATGTTTTATTCTATCTCGCAATTAATCAATAG
>Frequency_1_QualityScore_FFHHHHHIJJIJJEHHIJJIIJJJJJJJJJJIIJHIJGIJJJIJJJJJJJJIIBHHFFFFFFEEECEEEEDDDDDDDDCDDDCDDDDDCDDDDA_Mismatch_0_Sense_+_Library_PoolT
TTGGCTGTGGAAGAGATTTGTCACAGACGCTGACCTGATTGATGATGACGACGAAGATGATTATTCCAAACAAGAAAATGGAAAAGGAAATGGT
>Frequency_1_QualityScore_?3?CB8CEB9CB:?F13<<AHBFG@GFFFF<F<9?=66?D9?D>@*?B8B)BFB4))8=3@=C>@.).==?E@@_Mismatch_1_Sense_+_Library_PoolT
AAGGAATACTATACGAAATGTTTTATTCTATCTCGCAATTAATCAATAGAAATGAAATCATTAGCTTTTTATGA
>Frequency_1_QualityScore_DDHFHFFGJGIJHIJIJJJGJJJJJIJGIIJJJJJJIJIJIIIGCGHIBGIJJ_Mismatch_1_Sense_+_Library_PoolT
TTTATTCTATCTCGCAATTAATCAATATAAATGAAATCATTAGCTTTTTATGA
>Frequency_1_QualityScore_FFHHHHHJJJJJJJJJJJJJJJJJJJJJJJJJJJIJJJJJJJJJJJIJJHIJIIFIIIJJJJJJJJJJHHHHHBEEEEE@EEEEDDD?CCDDDE_Mismatch_0_Sense_+_Library_PoolT
ACTGCAGTCAATACTTAGAAAGACTACTCCTGAGCTTAAAATCCTACAGATGAGTTTATTGCGCTTTTGCTCGTTCCTGTTCCAAGGAATACTG
>Frequency_1_QualityScore_FFHHHGHJJIIJJJJJJJJJJIIGIIHIJJIIGJJJFGFHIIJJJJJJIJJIJJJJHIJIHHHEEFFFFFFEEDEEEDCDDBDDDDCDCDCDDE_Mismatch_0_Sense_+_Library_PoolT
CGAAGAATGTGCCAATTGAAGAGATGATGGAGAAAGTGTGGAGAAAACATTGGCTGTGGAAGAGATTTGTCACAGACGCTGACCTGATTGATGA
>Frequency_1_QualityScore_FFHHHHHJJJJJJJJIJJJJJJJJJJJJJJJIJJJGIJJJJJJJJJJJGHIJJJJJJJJJJJIHHHHHHHFFFFFFEEFEFEEEDDDCDDDDD@_Mismatch_0_Sense_+_Library_PoolT
GATTATTCCAAACAAGAAAATGGAAAAGGAAATGGTAACGCCTACCATAATTCCCAGTTGTGATTTCTTCCTCATTCCATTCCATAAAGGGAGA
>Frequency_1_QualityScore_FFHHHHHJHIJJJJJJJGIIJJIJIJJJJJJJJJJJJGHIIHHIJJJJJJJJIJJJJJIJHHFDDFFFFEEC_Mismatch_0_Sense_+_Library_PoolT
GCTCCACGTATCACATGTATTGTATTATTTTGTTGCTAAAGATCTTACTCTCAATCGGCAGTTAAAACTGCA
>Frequency_1_QualityScore_FDHHHFHJJGGGFGGCHHHJIGIJ@DEIJJJJJJIGIIJJJJJIJIHCBGHBC@FHGIEGHGGIJIGGHEE_Mismatch_0_Sense_+_Library_PoolT
GAATACTGTACGAAATGTTTTATTCTATCTCGCAATTAATCAATAGAAATGAAATCATTAGCTTTTTATGA
>Frequency_1_QualityScore_FFHHHHHJIJJJJJJJJJIJIJJJJJJJJJJJJJJJJ_Mismatch_1_Sense_+_Library_PoolT
CGCAATTAATCAATAGAAATGAAATCATTAGCTTTTA
>Frequency_1_QualityScore_FFHDHHHJJIJJIJJJJIJJJJJJJJJJJJJJGIIJJJJIJJJJJIIIE_Mismatch_1_Sense_+_Library_PoolT
ATGTTTTATTCTATCTCGCAATTAATCAATAGAAATGAAATCATTAGCA
>Frequency_1_QualityScore_FFHHHHHJJJJJIJJJJJJJJJJJJJJJJJJJIJGIIJJJJJJJIJJJJJJJJIIJJJJIJJJJGHGGHDEFFFFFEDDDDDC>@DDCDDD_Mismatch_1_Sense_+_Library_PoolT
AGACTACTCCTGAGCTTAAAATCCTACAGATGAGTTTATTGCGCTTTTGCTCGTTCCTGTTCCAAGGAATACTGTACGAAATGTTTTATTA
>Frequency_1_QualityScore_FFHHHHHJJJJJJJJJJJJJJJJIJIJJJJJJJJJJIJJJJJJIJIJJGHIFHJIJJHHGGJJIJIHHHHFFFFFFEEEDEEEEDEDEEEEFEE_Mismatch_1_Sense_+_Library_PoolT
TTACAGAATCACCTTCCCCAATGCCCCATTACACAGCTATAAGTCAAGTAGTTGCAGTCTCACGCTCCACTTATCACATGTATTGTATTATTTT
>Frequency_1_QualityScore_FFHHHHGJIJJJJJJJJIJJJJJJJJJJJJJJJJJJJJJJJJJJJFDEHIHHHFFFFECCEEEEDDDDDCDDDEDEDEDDDDDDDDDDEEEEEE_Mismatch_1_Sense_+_Library_PoolT
CGACGAAGATGATTATTCCAAACAAGAAAATGGAAAAGGAAATGGTAACGCCTACCATAATTCCCAGTTGTGATTTCTTCCTCGTTCCATTCCA
>Frequency_1_QualityScore_EDHHHFHJGHFEFHEGGHIJIEGIGIIIIGIIJJ?DGHIIJFIBFGGEGHIII;@FHGIHIIEHCHFBB??CEEDEC==ABBC>@@CDDCDDDD_Mismatch_0_Sense_+_Library_PoolT
AGACTACTCCTGAGCTTAAAATCCTACAGATGAGTTTATTGCGCTTTTGCTCGTTCCTGTTCCAAGGAATACTGTACGAAATGTTTTATTCTAT
>Frequency_1_QualityScore_FFHGHHHHIJJJJJJJIHGIJJJJJJJJJJJJJJJJIJJJIIIGIIIIGGHJIJJJJJJEHEFFBEEFEBCBEC>@;A@CDCDDDDDDCCDDDB_Mismatch_0_Sense_+_Library_PoolT
CGTAATGTCAATATTTGTGCTGTTTCTCCTTCCGGAGACGAAGAATGTGCCAATTGAAGAGATGATGGAGAAAGTGTGGAGAAAACATTGGCTG
>Frequency_1_QualityScore_FFHHHHHJJJJJHJGJJJJJHJIJJJIIJJJJJJJJIGIIIJJJJJJJJJIIJGHHHHHFFFFFFEEEEEEDDDDDDEEDDDDDDDDCD@_Mismatch_2_Sense_+_Library_PoolT
AGCTCGTTCCTGTTCCAAGGAATACTGTACGAAATGTTTTATTCTATCTCGCAATTAATCAATAGAAATGAAATCATTAGCTTTTTACGA
>Frequency_1_QualityScore_FFHHGHHJJIJIJJGIGJJJJJJIJJJJJJJJJJIJJGJJIJJIJJJGGIJIJHHHFFFFFDEEEEEEDCCCCDDEEECEDDDDDDCEEEEEEE_Mismatch_0_Sense_+_Library_PoolT
GACGACGAAGATGATTATTCCAAACAAGAAAATGGAAAAGGAAATGGTAACGCCTACCATAATTCCCAGTTGTGATTTCTTCCTCATTCCATTC
>Frequency_1_QualityScore_DDHHFHHJEHGEIIJIHHHHIHHGIIIJIIJGGIIJJIJGFEIJIJJJJIJIIHGDHIII@GGIGIGHGHFFFFFFFFCEEEE=ADDDCDDDDD_Mismatch_1_Sense_+_Library_PoolT
CTCCACTTATCACATGTATTGTATTATTTTGTTGCTAAAGATCTTACTCTCAATCGGCAGTTAAAACTGCAGTCAATACTTAGAAAGACTACTC
>Frequency_1_QualityScore_FFHHHHHJJJJJJIJJJJJJJJJJIJIJJJJJJJJJJJJJJJJJJJJJJIJIJJJJJIIJIJIJJJHHHFFFFDAEEDEDDCDCCDDDEDEFEE_Mismatch_1_Sense_+_Library_PoolT
GAATTACAGAATCACCTTCCCCAATGCCCCATTACACAGCTATAATTCAAGTAGTTGCAGTCTCACGCTCCACGTATCACATGTATTGTATTAT
>Frequency_1_QualityScore_FFHHHHGIJIGIGJJFHIIGGIIJGIGFGHGJEIJJIIFGIIJJJJJIJJJIJIIIIJEHIIIHHEHFHFEDEFCDCEDEEEDDBDDCCCDDDD_Mismatch_0_Sense_+_Library_PoolT
ACTCTCAATCGGCAGTTAAAACTGCAGTCAATACTTAGAAAGACTACTCCTGAGCTTAAAATCCTACAGATGAGTTTATTGCGCTTTTGCTCGT
>Frequency_1_QualityScore_DDBFFCFIGEH@FHEHHIIIIE<FEHCHHDDDHHIDGGIIGGEG>FHGDCEHHHGEIHED@CH<CAEH=C?BBDEFCDA6@>CCCB@>3_Mismatch_0_Sense_+_Library_PoolT
GCTCGTTCCTGTTCCAAGGAATACTGTACGAAATGTTTTATTCTATCTCGCAATTAATCAATAGAAATGAAATCATTAGCTTTTTATGA
>Frequency_1_QualityScore_DDAD?FF>,CGI@6@8CF4F@G@>FB99:19??9BBD9009D@??DBFFB==8)88=C_Mismatch_0_Sense_+_Library_PoolT
TACTCTCAATCGGCAGTTAAAACTGCAGTCAATACTTAGAAAGACTACTCCTGAGCTT
>Frequency_1_QualityScore_FFHHHHHJJJJJJJJJJJJJJIJJJJJJJJJJJJJJJHJJJJIFHIJJGIJIJJJJJJIJJJIHHHHCFCEFFFEEDECEEEDDDDECDEDDDD_Mismatch_1_Sense_+_Library_PoolT
TAAAATCCTACAGATGAGTTTATTGCGCTTTTGCTCGTTCCTGTTCCAAGGAATACTGTACGAAATGTTTTATTCTATCTCTCAATTAATCAAT
>Frequency_1_QualityScore_FFHHHHHJHJJJIIJIJGIGIJIJJIIJGIIIJIIJJIIIJJIIIJHGHIJJJJIIGIGIJH_Mismatch_1_Sense_+_Library_PoolT
ACGAAATGTTTTATTCTATCTCGCAATTAATCAATAGAAATGAAATCATTAGCTTTTTACGA
>Frequency_1_QualityScore_FEHHHHHJJJJIJJJIIJIIJIIJJJIJJJJJJJJJJJGIIJJJJJJIFIIIHIIJJJGIJIIJIHHHFEFFD@CEEEEEDDDDDDDEDEDDBB_Mismatch_0_Sense_+_Library_PoolT
GTCAATACTTAGAAAGACTACTCCTGAGCTTAAAATCCTACAGATGAGTTTATTGCGCTTTTGCTCGTTCCTGTTCCAAGGAATACTGTACGAA
>Frequency_1_QualityScore_FFHHHHHJJJIJJJJJJJJJIJJJJFIIIIIJJIJIJJJJJJJJJJIHIJIJJJJJJJJJJJJJGHHHHCHHHFFFFFFDCDDDDCCDDCDDDD_Mismatch_0_Sense_+_Library_PoolT
AACAAGAAAATGGAAAAGGAAATGGTAACGCCTACCATAATTCCCAGTTGTGATTTCTTCCTCATTCCATTCCATAAAGGGAGAATTACAGAAT
>Frequency_1_QualityScore_FFHHHHHJIJJJJJJIJJJJJJJJIJJJJJJJJJJJJJJJJJJJJJJJJJJJJJJJJJJHJIJJJJJJGHHHHHFFFF_Mismatch_1_Sense_+_Library_PoolT
TTCCAAGGAATACTGTACGAAATGTTTTATTCTATCTCGCAATTAATCAATAGAAATGAAATCATTAGCTTTTTACGA
>Frequency_1_QualityScore_+ADCCBDEGG9FC?F@C+4AFEFC@GHIIGGGDFHG>?BFE3BDHGCBCFEF2@F;@7/77@;)@7=??CHHDDEEB;>@=;>B8;58,9>AA>_Mismatch_0_Sense_+_Library_PoolT
ATTCCATAAAGGGAGAATTACAGAATCACCTTCCCCAATGCCCCATTACACAGCTATAAGTCAAGTAGTTGCAGTCTCACGCTCCACGTATCAC
>Frequency_1_QualityScore_FFHHGHHIJJJJIGJJJIIJGIIGIJJJIJJIJ_Mismatch_0_Sense_+_Library_PoolT
ATCAATAGAAATGAAATCATTAGCTTTTTATGA
>Frequency_1_QualityScore_FFHHHHAFHIJJHJIJJIIJJJJIJJIGHJJJJJJJJJJJJJJJJJJIJJIIFEHHFDFFFFFDEEEDEDBCCDCFDDDDDDDDCCCCDDD_Mismatch_0_Sense_+_Library_PoolT
GCTGGGTGTTCGTAATGTCAATATTTGTGCTGTTTCTCCTTCCGGAGACGAAGAATGTGCCAATTGAAGAGATGATGGAGAAAGTGTGGAG
>Frequency_1_QualityScore_FDDHFFFGCGIGIFHIIGEG@HHIBFEGHEGHIIIHIJGEEHIGE<FDHIJJBCB;BDFDECEEEE_Mismatch_0_Sense_+_Library_PoolT
GGCTGTGGAAGAGATTTGTCACAGACGCTGACCTGATTGATGATGACGACGAAGATGATTATTCCA
>Frequency_1_QualityScore_FD+<CFFGIJJJJJJJIIIJJIHIEHIGGIIJIJHIIGIIHJJFHIHFCEHDGIJCEAEEH@B;BE@BAAECCDC;CCDCDBDDDDDDD93@>C_Mismatch_0_Sense_+_Library_PoolT
TTTGTGCTGTTTCTCCTTCCGGAGACGAAGAATGTGCCAATTGAAGAGATGATGGAGAAAGTGTGGAGAAAACATTGGCTGTGGAAGAGATTTG
>Frequency_1_QualityScore_FFHHHHHJJJJJJJJJJJJJJHIJIJJJJJJJJJJJHIJJJIJJJIJJJJJJJHIJJJJJJJJHHHHHHCEFFFEEEECDCDDDDDDEDDDDDD_Mismatch_0_Sense_+_Library_PoolT
TGTATTATTTTGTTGCTAAAGATCTTACTCTCAATCGGCAGTTAAAACTGCAGTCAATACTTAGAAAGACTACTCCTGAGCTTAAAATCCTACA
>Frequency_1_QualityScore_FFHHHHHHIJJJJJJIJJJIJIJJJJIJJJHIJJJJJJJJJJJJGGIJIJJJJJJJJJJJJJJJHH?EHHFFFFFDDDDDDDDDDDDDDDD@CD_Mismatch_1_Sense_+_Library_PoolT
TCGGCAGTTAAAACTGCAGTCAATACTTAGAAAGACTACTCCTGAGCTTAAAATCCTACAGATGAGTTTATTTCGCTTTTGCTCGTTCCTGTTC
>Frequency_1_QualityScore_FFHHHHHJIGHIIIJJIIJJIIIIJIDIJDFHH?GIIJJIIJJJIIIIJJJIGEHFHJJJIFGHCCEEFEFEFEDFF@CEECEEB@BBBCCCDD_Mismatch_0_Sense_+_Library_PoolT
TCCAAACAAGAAAATGGAAAAGGAAATGGTAACGCCTACCATAATTCCCAGTTGTGATTTCTTCCTCATTCCATTCCATAAAGGGAGAATTACA
>Frequency_1_QualityScore_DFHHDBDEHGGIIIGICGIGHCCHHGIIJJFIJJJJJJIJJJIJJIGGHGG_Mismatch_1_Sense_+_Library_PoolT
GTTTTATTCTATCTCGCAATTAATCAATAGAAATGAAATCATTAGCTTTTA
>Frequency_1_QualityScore_FFHHHHHJJJJJIJJJJJIJJJFHHIJJJJJJJJIJIJJJJJIJJIGIJJJJJJIJJJJJJJJIJHIGHHHFFFFFFFDEEEEDDDDDEDDDDD_Mismatch_0_Sense_+_Library_PoolT
TTGTATTATTTTGTTGCTAAAGATCTTACTCTCAATCGGCAGTTAAAACTGCAGTCAATACTTAGAAAGACTACTCCTGAGCTTAAAATCCTAC
>Frequency_1_QualityScore_FFHHHHHJJJJJJJJJEGIIIJJJJJJJJJJJJEIJGJFIIJJJJJIJJJJJJJIJJHIJJJHCHHHFEDDDFDEEEECDDDBBBDC@DDDCDD_Mismatch_0_Sense_+_Library_PoolT
AGAAAGACTACTCCTGAGCTTAAAATCCTACAGATGAGTTTATTGCGCTTTTGCTCGTTCCTGTTCCAAGGAATACTGTACGAAATGTTTTATT
>Frequency_1_QualityScore_FFHHFGHBHIIIJGIGGGHJCHF>HDHIGJGDGIGHIJJII_Mismatch_0_Sense_+_Library_PoolT
GCAATTAATCAATAGAAATGAAATCATTAGCTTTTTATGAA
>Frequency_1_QualityScore_FFHHHHHJJIIIJJJJIJJIJIJIJJIJIIJJJJJJJJJJJIJFIHIJJJGFGIJJJJJJJJIJHHHHCCEFDEFDDCEEEDEEEDD?BDDD>C_Mismatch_0_Sense_+_Library_PoolT
TACTTAGAAAGACTACTCCTGAGCTTAAAATCCTACAGATGAGTTTATTGCGCTTTTGCTCGTTCCTGTTCCAAGGAATACTGTACGAAATGTT
>Frequency_1_QualityScore_DDBHFHDEGIF@ABDDHGIG@BECDEEGGBBHHHFID_Mismatch_0_Sense_+_Library_PoolT
ATTAATCAATAGAAATGAAATCATTAGCTTTTTATGA
>Frequency_1_QualityScore_FFHHHHHJJJIJJJJJIJIJFJIIJIIJJJJJJJJJJJJJJJJJJJJJIIIIJJJJGHHHHFFFDEEDDDDCEEDDDDDDDDDDDEEDEDDDCD_Mismatch_0_Sense_+_Library_PoolT
ATTGATGATGACGACGAAGATGATTATTCCAAACAAGAAAATGGAAAAGGAAATGGTAACGCCTACCATAATTCCCAGTTGTGATTTCTTCCTC
>Frequency_1_QualityScore_B?==CDA@?C?CEIHGHCBFHGG<A;E:CGII@??D?FHG9GBDF?D<FFHGC=@>FEHGEGGCA?EEC??@;@C;@>CA_Mismatch_1_Sense_+_Library_PoolT
GTTGCTAAAGATCTTACTCTCAATCGGCAGTTAAAACTGCAGTCAATACTTAGAAAGACTACTCCTGAGCTTAAAATCCA
>Frequency_1_QualityScore_FFHHHGHJHIJJJJJJJIIIJJJJJJJJJGIJIJJJJJIJJJGGHIIHIJJJJIJIIJJ_Mismatch_0_Sense_+_Library_PoolT
ACGAAATGTTTTATTCTATCTCGCAATTAATCAATAGAAATGAAATCATTAGCTTTTTA
>Frequency_1_QualityScore_FFHHHHHJJJHJJJJJJJJJJJJJJJIJIJJJJJJJJJJJJJIJJJJJIJJJJJJJJIJIJJIJGIHIIGHJHHHHHGFFFEDDDDCCCDDDDD_Mismatch_0_Sense_+_Library_PoolT
ATAAGTCAAGTAGTTGCAGTCTCACGCTCCACGTATCACATGTATTGTATTATTTTGTTGCTAAAGATCTTACTCTCAATCGGCAGTTAAAACT
>Frequency_1_QualityScore_DFHHHHHJJJJIIJJJJJJJJJJJJJJJJJIJJJJJIJJJJHIJJJJJJIJIJIJJJJIJJJJJIIJHHEEHFFFFFEEEDEEDDDCDDDD_Mismatch_1_Sense_+_Library_PoolT
TGTATTATTTTGTTGCTAAAGATCTTACTCTCAATCGGCAGTTAAAACTGCAGTCAATACTTAGAAAGACTACTCCTGAGCTTAAAATCCA
>Frequency_1_QualityScore_FFGHHHHJJJJJJJJJJJJJHFGIJJJJJIIIIJIIJJJJJJJJJJJJJJJJJJJJJJJJJJJIIJJIJHHFFCEEEEEEDDDDDDDDDFEDDD_Mismatch_1_Sense_+_Library_PoolT
GTGCAGTCTCACGCTCCACGTATCACATGTATTGTATTATTTTGTTGCTAAAGATCTTACTCTCAATCGGCAGTTAAAACTGCAGTCAATACTT
>Frequency_1_QualityScore_FFGHHHHJJJJJJHIJJJJJIJIGJJIJJJJJJJJJIJJJJJJJJJJGJJIIJGJIGIIJJJIJJHHGHHHEFFFFF_Mismatch_0_Sense_+_Library_PoolT
CCAAGGAATACTGTACGAAATGTTTTATTCTATCTCGCAATTAATCAATAGAAATGAAATCATTAGCTTTTTATGAA
>Frequency_1_QualityScore_FFHHGHHJJIHIIIIJJJJIIJJGIJJJJJJJJJJJJJJJIJJIJJJIJJJJJHIJIIJJIJJJIJJHHHHGE_Mismatch_0_Sense_+_Library_PoolT
AGGAATACTGTACGAAATGTTTTATTCTATCTCGCAATTAATCAATAGAAATGAAATCATTAGCTTTTTATGA
>Frequency_1_QualityScore_FFHHHHHJJJJJJJJJHJJJJJJJJJJJJJJIJIJJJJGGIJJJJJJJHIIJIJIIJIJIJIJJJJHHHHHFFFFFFEEEEEEDDDDDDDDDDD_Mismatch_0_Sense_+_Library_PoolT
TATTTTGTTGCTAAAGATCTTACTCTCAATCGGCAGTTAAAACTGCAGTCAATACTTAGAAAGACTACTCCTGAGCTTAAAATCCTACAGATGA
>Frequency_1_QualityScore_FFHHHHHJJJJJJJJJJJJJJJIJJIJJJJJJJJJJJJJHIJJJIJJJHHIJJIIIJ>GIJJJJJJJJJJIJHHHHHHHFFFFFFEEACBDDCD_Mismatch_0_Sense_+_Library_PoolT
ACAGCTATAAGTCAAGTAGTTGCAGTCTCACGCTCCACGTATCACATGTATTGTATTATTTTGTTGCTAAAGATCTTACTCTCAATCGGCAGTT
>Frequency_1_QualityScore_FFHGFHHJIGIIIJDEGGHJJIJJJJIIJGGHCGIJIIGBGHIIHGGHIBHIJGHGHHCCDFDCECCEBBDDCCCDDEDDDDDDDDDDCDDD>C_Mismatch_1_Sense_+_Library_PoolT
CGGAGACGAAGAATGTGCCAATTGAAGAGATGATGGAGAAAGTGTGGAGAAAACATTGGCTTTGGAAGAGATTTGTCACAGACGCTGACCTGAT
>Frequency_1_QualityScore_FFHGHGGIJJJJIJJIJJJJJJJJJJJJJJJJJJJJJJIIJJJFFHIIJJJJIJJIJJJIHHHHGHFFFBEDEEEEEEDDDDCDEEFDFEEFDD_Mismatch_0_Sense_+_Library_PoolT
ACGAAGATGATTATTCCAAACAAGAAAATGGAAAAGGAAATGGTAACGCCTACCATAATTCCCAGTTGTGATTTCTTCCTCATTCCATTCCATA
>Frequency_1_QualityScore_FFHHGDHIJIJIIIJJDGIJJGIIIGIFHGCHJJJJJGIHIHHDGIIIJGGIJJIGJICEHHGGHHEFDDEFDDDDDBDDDDEDACC@DFCDE@_Mismatch_0_Sense_+_Library_PoolT
GGGAGAATTACAGAATCACCTTCCCCAATGCCCCATTACACAGCTATAAGTCAAGTAGTTGCAGTCTCACGCTCCACGTATCACATGTATTGTA
>Frequency_1_QualityScore_FFHHHHHJGIIJJJJJJJJJJJJJIJJIJJJJJIJJJJIIIHIJJJJJHIJJGIJJJEHJJIHHHGHHHBDFFFFFEDCEEEDDEDCCDDD@CD_Mismatch_1_Sense_+_Library_PoolT
CAGATGAGTTTATTGCGCTTTTGCTCGTTCCTGTTCCAAGGAATACTGTACGAAATGTTTTATTCTATCTCTCAATTAATCAATAGAAATGAAA
>Frequency_1_QualityScore_FFHHHHHJIJJIGIJJJJJJGIIJIHIIJJJJJJJJJJJJJJJJJJJJIJJJJJJJJIIIJIHHDFFEFCECCEEEDDDDFEDDDEDCDDDDDC_Mismatch_0_Sense_+_Library_PoolT
CACGCTCCACGTATCACATGTATTGTATTATTTTGTTGCTAAAGATCTTACTCTCAATCGGCAGTTAAAACTGCAGTCAATACTTAGAAAGACT
>Frequency_1_QualityScore_FFHHHHHJJJJIIJJJJIJJIIJJIJJJJJJJJJJJJIJJIJJJIJJJJIJJJJJJJJIIIJIHHHHFEDBDDEDEEEDCFEDDDEDCDDDDDD_Mismatch_0_Sense_+_Library_PoolC
CACGCTCCACGTATCACATGTATTGTATTATTTTGTTGCTAAAGATCTTACTCTCAATCGGCAGTTAAAACTGCAGTCAATACTTAGAAAGACT
>Frequency_1_QualityScore_DDDBD?D4AEE>FFABF?,<CAE<8*?CE@B@?DB?*:9*?D?DDD><?BDDD9=BB==BA=C@CECEDCCC=;=C1=<@3@A_Mismatch_0_Sense_+_Library_PoolT
TCAAGTAGTTGCAGTCTCACGCTCCACGTATCACATGTATTGTATTATTTTGTTGCTAAAGATCTTACTCTCAATCGGCAGTT
>Frequency_1_QualityScore_FFHFHHHJGIGIJHIIIJGIJCHHHIJJGIIJJJJGIGIJIIGHIJJJIGGEGGIEGIIGCGHAEHHF?ACEFF@ED=A>BCDDCDDDDCDCC?_Mismatch_1_Sense_+_Library_PoolT
AGAAAATGGAAAAGGAAATGGTAACGCCTACCATAATTCCCAGTTGTGATTTCTTCCTCGTTCCATTCCATAAAGGGAGAATTACAGAATCACC
>Frequency_1_QualityScore_FFHHHGHJJJJJGJIJIJJIJJJIIIDHHIJIJJJJJJJJIJIJJJGJJJJJIIIJJIEIJJJJIGFGHHHEFEF?CCCEECCBDBDDCDDDDD_Mismatch_0_Sense_+_Library_PoolT
TACTCTCAATCGGCAGTTAAAACTGCAGTCAATACTTAGAAAGACTACTCCTGAGCTTAAAATCCTACAGATGAGTTTATTGCGCTTTTGCTCG
>Frequency_1_QualityScore_FFHHFHHJJIJIJJJJJJJJJJJJJJJJGIIIJJJJJJJJJJJJJJJJJJJIJJJJJJJJJJJJJHJJHHHHHHFFFFFEEEEEECDDDDD_Mismatch_0_Sense_+_Library_PoolT
CATGTATTGTATTATTTTGTTGCTAAAGATCTTACTCTCAATCGGCAGTTAAAACTGCAGTCAATACTTAGAAAGACTACTCCTGAGCTTA
>Frequency_1_QualityScore_FFHHHHHGIJJJJJJJJJJJJJIIJJGIIIJIIJJJJJJJIJJJJJJJJIJJIJJJJJJJJJIJJIIJIEHHHHGHDFFFFFEDB_Mismatch_1_Sense_+_Library_PoolT
GTTCCTGTTCCAAGGAATACTGTACGAAATGTTTTATTCTATCTCGCAATTAATCAATAGAAATGAAATCATTAGCTTTTTACGA
>Frequency_1_QualityScore_FFGHHHFIGIJIJIJGIJJJIGIIHIJJIJJJJJIJIJJIJIJJJ_Mismatch_0_Sense_+_Library_PoolT
CTGCAGTCAATACTTAGAAAGACTACTCCTGAGCTTAAAATCCTA
>Frequency_1_QualityScore_FFHFHHHJJJJJIIJJIIJJIHJJJJJJJJJIJJJJIJJIJJJJJIJJJJJJJJIJGIJIJJIJIJJHHHEFEDFFFD_Mismatch_1_Sense_+_Library_PoolT
ACGTATCACATGTATTGTATTATTTTGTTGCTAAAGATCTTACTCTCAATCGGCAGTTAAAACTGCAGTCAATACTGA
>Frequency_1_QualityScore_FFHHHHHJJJJJJJJJJJJJJJJIJJJJIJJJJJJJJJJIIJJIJDGIJJIJJIJJIJJJJIJJEHHHHDCEFFFDCCA@CDDDEFFDDB?BBC_Mismatch_1_Sense_+_Library_PoolT
AATACTTATAAAGACTACTCCTGAGCTTAAAATCCTACAGATGAGTTTATTGCGCTTTTGCTCGTTCCTGTTCCAAGGAATACTGTACGAAATG
>Frequency_1_QualityScore_FFHHHHHJJJJJJJJJJIIGIJIIIJJJJIJJJJJJJJJJJJJIJJJJJJJJJIHHIHHHHHHFFFFFFEEDEEDDDBDDDDDDDDDDDDDDDD_Mismatch_1_Sense_+_Library_PoolT
CGCCTACCATAATTCCCAGTTGTGATTTCTTCCTCGTTCCATTCCATAAAGGGAGAATTACAGAATCACCTTCCCCAATGCCCCATTACACAGC
>Frequency_1_QualityScore_D?FHDH;GG>?EG<<:EB<DD*1:??D;?FGGIDHE@GGGG=FHAF>D))77=;=4(976.6>@A;66(;3;(558AAADC@:5,5:0?B89@>_Mismatch_1_Sense_+_Library_PoolT
ATGACGACGAAGATGATTATTCCAAACAAGAAAATGGAAAAGGAAATGGTAACGCCTACCATAATTCCCAGTTGTGATTTCTTCCTCGTTCCAT
>Frequency_1_QualityScore_FFHGHHHJJJJJJGIJJJJJJJJJJJIJJJGJJGIHIJJJJJIJJJJJJIJJJJHIIJJJHHHGGGHFEDDCEEEEFEDDDDDDDDEDCDCEEE_Mismatch_0_Sense_+_Library_PoolT
AAGACTACTCCTGAGCTTAAAATCCTACAGATGAGTTTATTGCGCTTTTGCTCGTTCCTGTTCCAAGGAATACTGTACGAAATGTTTTATTCTA
>Frequency_1_QualityScore_DAHFHFFHHJIIGJIIJIJIJIHJJGHIJGGEHIIFIIJIJJJJJBIGIJJJJJECGIIJDHIIHHGDE;?@BCDCCCDDD?BC>@CCDDDEEE_Mismatch_0_Sense_+_Library_PoolC
AAGACTACTCCTGAGCTTAAAATCCTACAGATGAGTTTATTGCGCTTTTGCTCGTTCCTGTTCCAAGGAATACTGTACGAAATGTTTTATTCTA
>Frequency_1_QualityScore_BDAFBFDFEEBFD>CAC+CCA@AEEEHI_Mismatch_0_Sense_+_Library_PoolT
TAGAAATGAAATCATTAGCTTTTTATGA
>Frequency_1_QualityScore_FFHHHHHJJJJJJIJJJJGJJIJIHIIGGJIIJJJIJJJJIJJJJJJIJJJJJJJJIH;EHAEEFFDDCBCDDDBDDEEDDCDDDDCDCADDDE_Mismatch_0_Sense_+_Library_PoolC
ACCTGATTGATGATGACGACGAAGATGATTATTCCAAACAAGAAAATGGAAAAGGAAATGGTAACGCCTACCATAATTCCCAGTTGTGATTTCT
>Frequency_1_QualityScore_DDDF;?FGFBF1A*99CF9?FAFF@DAFFEFEF9BFFCFEE=FC9@CF@@77CEEFDDDD>BAADDBCBB@>>>?A>@;>A@AABB=<@BBBDE_Mismatch_1_Sense_+_Library_PoolC
TGACGACGAAGATGATTATTCCAAACAAGAAAATGGAAAAGGAAATGGTAACGCCTACCATAATTCCCAGTTGTGATTTCTTCCTCGTTCCATT
>Frequency_1_QualityScore_DDBFFFFEFAAG?<3<ED+<:4A22CDBF<_Mismatch_0_Sense_+_Library_PoolC
ATTATTTTGTTGCTAAAGATCTTACTCTCA
>Frequency_1_QualityScore_FFHHHFHGIEHIIIJGHHJJJJJIJJJJJGIIJJJJJJIIIJHGIIJJJJIJJGIFIIJGIJIJIJJHHEEHHFFFF?BDDDCCDEDDDDDCDD_Mismatch_1_Sense_+_Library_PoolC
GTCAAGTAGTTGCAGTCTCACGCTCCACGTATCACATGTATTGTATTATTTTGTTTCTAAAGATCTTACTCTCAATCGGCAGTTAAAACTGCAG
>Frequency_1_QualityScore_FFHHHHHJIJJJJHIIJJJJIIJJJJJJJIJJJJJJJJJJJJJJJJIJJJJJJJJJJIIJJJJJJHHHHHHHFFFFFEEDEED_Mismatch_0_Sense_+_Library_PoolC
TCCTGTTCCAAGGAATACTGTACGAAATGTTTTATTCTATCTCGCAATTAATCAATAGAAATGAAATCATTAGCTTTTTATGA
>Frequency_1_QualityScore_FFHFHHHJJIJJJJJJJJJJJIJIJJJJJJJJJJJJJJJJJJJJJJJJIIJJIIIIIJIIIGHJIIHHFEHHHFFFFFEED_Mismatch_0_Sense_+_Library_PoolC
ATTATTTTGTTGCTAAAGATCTTACTCTCAATCGGCAGTTAAAACTGCAGTCAATACTTAGAAAGACTACTCCTGAGCTTA
>Frequency_1_QualityScore_FFFHHHHIHJJJIIJJJIIIIGIJJIIJJIJJGIEHIIJGIJIIJJJJJJJIJJJIJIIIIJJJGHHGFHHFFFFEDEEDE@CCDDDCC@BDDB_Mismatch_1_Sense_+_Library_PoolC
AGATCTTACTCTCAATCGGCAGTTAAAACTGCAGTCAATACTTAGAAAGACTACTCCTTAGCTTAAAATCCTACAGATGAGTTTATTGCGCTTT
>Frequency_1_QualityScore_?=<;+ACCECFBI9CAFBGHCHHG4CGEF<FDD<?B6)0BGGFB4*?BG<)./8C)4@C==DDHGDGHHC;A_Mismatch_0_Sense_+_Library_PoolC
AAGGAATACTGTACGAAATGTTTTATTCTATCTCGCAATTAATCAATAGAAATGAAATCATTAGCTTTTTAT
>Frequency_1_QualityScore_FFHHHHHJJJJJJJJJIJJJJJJJJJJJJJJJJJJJJJJJJJJJIIJIIJJJJJJJJJJJJJJJGHHHHEFFFFFFAEEDEEEFCDDDDDDDDC_Mismatch_1_Sense_+_Library_PoolC
TTACTCTCAATCGGCAGTTAAAACTGCAGTCAATACTTAGAAAGACTACTCCTGAGCTTAAAATCCTACAGATGAGTTTATTTCGCTTTTGCTC
>Frequency_1_QualityScore_FFHHHHHJJJJJJJIJJJJIJJIJIJIIJJJJJJJJJJJJJJJJJJGIJJJJJIJIJJIJJGGJIHGHFFEFFFEEEEEEDDEEDDDEDDDDDD_Mismatch_0_Sense_+_Library_PoolT
CTCACGCTCCACGTATCACATGTATTGTATTATTTTGTTGCTAAAGATCTTACTCTCAATCGGCAGTTAAAACTGCAGTCAATACTTACAAGAA
>Frequency_1_QualityScore_FFHHHHHGGIJIFGIJIJJFGGIJIIGIIGIGJHHIGIIIIIDFIHHJJJGIGGDGIGIIIJJIIJJIIHIIJJJGGGIGFE><B>CEDEEEDC_Mismatch_0_Sense_+_Library_PoolT
ATGAAATCATTAGCTTTTTATGAAATAGATTTGTCTCAAATGTTCCATTCAGTGAGCATATGCATTGCATATAAAAACACGGATTTCCATGCAA
>Frequency_1_QualityScore_FFHBHDHIIIIIIEAEHIIIIIFEHGIFGIIIIIIIIIIIIIDGGGGEGHIIHIIIIHIIIGEHGB@HEEHEHFBEFFFECEEEEDCEDCCDCC_Mismatch_1_Sense_+_Library_PoolT
CTCATGCTCCACGTATCACATGTATTGTATTATTTTGTTGCTAAAGATCTTACTCTCAATCGGCAGTTAAAACTGCAGTCAATACTTACAAGAA
>Frequency_1_QualityScore_FFHHHHGJJJIIJJIIJJIJIJJIJJJJJJJJIJJJJJJJHIJJJIHHHIJJJJJIJJJBGIIJJJIIIHGGIJIJJIGHHHHHFFDFDFFECE_Mismatch_0_Sense_+_Library_PoolT
ATGTTCCATTCAGTGAGCATATGCATTGCATATAAAAACAATCTGTAGGAATTATTTGGTATTTTGATAGGATAGATACAATATGATATATGGG
>Frequency_1_QualityScore_+2=ACFD??AA?:@GIAC9:F<E@*1??:?F?90??B<0*9F8))B?=F<8B=F@F=877=C>3=._Mismatch_2_Sense_+_Library_PoolT
CACTCTCAATCGGCAGTTAAAACTGCAGTCAATACTTAGCAAGACTACTCCTGAGCTTAAAATCCA
