# Supplementary material for: Differential Gene Expression Reveals Candidate Genes for Drought Stress Response in Abies alba (Pinaceae)
Source: PLoS One. 2015 Apr 29;10(4):e0124564. doi: 10.1371/journal.pone.0124564 (PMC4414588; doi:10.1371/journal.pone.0124564)
Supplement: S3 File — (GZ) [file pone.0124564.s003.gz › comp20321_c0_seq1.fa]

>comp20321_c0_seq1 len=836 path=[1:0-437 439:438-511 513:512-514 516:515-548 550:549-560 1516:561-628 1510:629-629 631:630-630 632:631-638 1505:639-654 656:655-672 1548:673-692 694:693-835] : sp|P09444|LEA34_GOSHI Late embryogenesis abundant protein D-34 OS=Gossypium hirsutum PE=4 SV=1 e-value: 3e-11 blast score: 65.9
GGAGAAAGAGGATTGGAAGAACTTCAATATCTTATTGTTTGCAGGTAAAAGCATTTGTTAATCATCATCAGCAATATGAGTCAAGAGGAGCAGAGACAAGAGCAGAGGCCAGGGCTCGAGGGACACACAGGCCCCATTACCATAGGAGAGGCTTTAGCGGTGTTGGGAAAGACAAACCCCGATAAACAGATAGACGTTGCGGTGGTGAGTGCAATTCGGAGTGTCGAAGGACGCGCTACGGGGGTCCGGGAAGGAGTTCCCGGCGGTCCTGCTGCTCAAGCACAACAAATTATTCAGCAAAGGACATCCGGTTTCCAAGACGAACATCGTTTGGGACATATTCTAAGCAGGGCGGAAGAATTTCCTGCGTTGCAGAGAGTGGTGAATATGCGGGATGCAAAGAAAGTAGGGGAAGCTGAAATACGAAACAACGCAACTGGGAACATGGACCCGAATGGCGTCGCTGCTGCATTGACAAGAGCAGCCGAATATAACGTCGCTGAGGGACATGTCAATCCCCAGGCACAGTAACGTCTATCATCTCATCTGTGGGATTGGGTTAGCTTTGTTTTGTGGAAGCCACTGGCACTATTCGTATATAGTATATATACGTATAATAAATATATCGATCAAAGTCCGGCAAGTAAATAAAAAACATTTGTTCAGCAAGTAAAGAAAAAGTGTTTGTTGAAGCAACTGTGTGTTGGGACGTTTGATTTTATATGCTGATTTATGTACTGTCCATCAATCATCGCTCGATATATTATTAGCCATGATAAAAAAACCTACAATGCAACGAAAAATATATGCAAGTAAAAAAAGTGTTTGTTGAAGCA

>Frequency_4_QualityScore_FFHHHHHJJJJIIJJIJHIHIIJJHIJJJJJJJJHIJJJJJJJJJJJJJJJJJIIIIHIIIIIIGGEFDACEFEEECDDDDEEDDDEDDDCBBC_Mismatch_0_Sense_+_Library_PoolT
GCCACTGGCACTATTCGTATATAGTATATATACGTATAATAAATATATCGATCAAAGTCCGGCAAGTAAATAAAAAACATTTGTTCAGCAAGTA
>Frequency_3_QualityScore_FFHHGHHJJJJHIIJJIIJJJHIIJJJJJJJJJJJJJJJJIJJJHIIJIIJIIGHIJIIJJJJHGFFFFDDDEEEED_Mismatch_0_Sense_+_Library_PoolT
TTCGTATATAGTATATATACGTATAATAAATATATCGATCAAAGTCCGGCAAGTAAATAAAAAACATTTGTTCAGCA
>Frequency_3_QualityScore_CEGEEHHFHGGGEGHHHICGFAGEDFHGHHIEACFHEFCCCEGGEHIFF@EAEDEFHHHGFHEGEFEH>CBCBCDEBBCCB>CA_Mismatch_0_Sense_+_Library_PoolT
CTTTGTTTTGTGGAAGCCACTGGCACTATTCGTATATAGTATATATACGTATAATAAATATATCGATCAAAGTCCGGCAAGTAA
>Frequency_3_QualityScore_EEHGDGHIJJJJJIJIIHEHFIIIIJHIIIIIJIJJHIIIHIIIJJIHIHIJJIIJJIIIJJJIIIIIHHGFFGEFEEEECDDCCCDCDCDDDE_Mismatch_0_Sense_+_Library_PoolT
TGGGTTAGCTTTGTTTTGTGGAAGCCACTGGCACTATTCGTATATAGTATATATACGTATAATAAATATATCGATCAAAGTCCGGCAAGTAAAT
>Frequency_3_QualityScore_BEBEFEEFHFHHGFIHDHHHGIBGDGHIIADFFDFGGGHHGHFGEDBDCFHIHHFDGBCFGEBBDEDDD?BD_Mismatch_0_Sense_+_Library_PoolT
AGTATATATACGTATAATAAATATATCGATCAAAGTCCGGCAAGTAAATAAAAAACATTTGTTCAGCAAGTA
>Frequency_3_QualityScore_FFGHHGHIIJJJIJJIJHJIIIIHHFHIJIJJFHIJJJJIJJGIIJJJJIJJJJJJIJJJJHJIJFHHGGFEEDDEDEEEDDDDDDDDCEEDDD_Mismatch_0_Sense_+_Library_PoolT
TTGTGGAAGCCACTGGCACTATTCGTATATAGTATATATACGTATAATAAATATATCGATCAAAGTCCGGCAAGTAAATAAAAAACATTTGTTC
>Frequency_3_QualityScore_FFHHHHHJIHIHIIIJIFIGIIHHIIJJJJJHIIJIHIDFGGIHIJIIFHHIIJJIIIIJIIIIGIIHGDFBFFGFEDCDCDDDEEDDDDDDCD_Mismatch_0_Sense_+_Library_PoolT
TTTGTTTTGTGGAAGCCACTGGCACTATTCGTATATAGTATATATACGTATAATAAATATATCGATCAAAGTCCGGCAAGTAAATAAAAAACAT
>Frequency_2_QualityScore_FEHHHEEGIIIIHIIIIJIIIIIJIIIJIIJIJIJHIJIJIIJIIGHIIJIJHIIIJJIJIHIIIGDGEDCGEECDDACCDEEDDDDDDDCDEE_Mismatch_1_Sense_+_Library_PoolT
GTTTTGTGGAAGCCACTGGCACTATTCGTATATAGTATATATACGTATAATAAATATATCGATTAAAGTCCGGCAAGTAAATAAAAAACATTTG
>Frequency_2_QualityScore_ACEBEG@EEFIIIIIGHIICGG?GEIIFHHGEEIGGGIGICEGDEGGGEEDGCGIFFIIHGGGIHHIHHEHFEHFCAC@CCDDCCAAC<;>BCA_Mismatch_0_Sense_+_Library_PoolT
ATTGGGTTAGCTTTGTTTTGTGGAAGCCACTGGCACTATTCGTATATAGTATATATACGTATAATAAATATATCGATCAAAGTCCGGCAAGTAA
>Frequency_2_QualityScore_FFHHHGHJJIIIIIJJIJJIIIIIJIJGIIJJIJIIIJJJJJJJGIIJJIIJJJJJIIIJJJJIIJJIIEGHFEDDEDDDEEDDDDDDDDDEED_Mismatch_0_Sense_+_Library_PoolT
TTTTGTGGAAGCCACTGGCACTATTCGTATATAGTATATATACGTATAATAAATATATCGATCAAAGTCCGGCAAGTAAATAAAAAACATTTGT
>Frequency_2_QualityScore_FEHGHHGIIJIJJJIIIJJGHIIIIJGIGHIJIJIFHIIJJIJIJFHIIJJIJJJJJIJJJIJJIJJJIFGHGFDDDECDDEEDDDCCCDDDEE_Mismatch_0_Sense_+_Library_PoolT
GTTTTGTGGAAGCCACTGGCACTATTCGTATATAGTATATATACGTATAATAAATATATCGATCAAAGTCCGGCAAGTAAATAAAAAACATTTG
>Frequency_2_QualityScore_EEFFFCFCGEFGGI=A>EEGEGEGEGEGIGGFGFGGFAEFEGGGAGEGFFD?EEGGCGGGGCGCEECEECEECB=AACCE<CE@B@ACAAAA>A_Mismatch_0_Sense_+_Library_PoolT
ATCTCATCTGTGGGATTGGGTTAGCTTTGTTTTGTGGAAGCCACTGGCACTATTCGTATATAGTATATATACGTATAATAAATATATCGATCAA
>Frequency_2_QualityScore_FFHHHHHJJHIJJIJJJJJIIIIJIIJJJIJJIJIIJJJJJJGIIGIIIIIGIIJIJJIIJHHGFFFFCCEEEECEECC_Mismatch_0_Sense_+_Library_PoolT
CGTATATAGTATATATACGTATAATAAATATATCGATCAAAGTCCGGCAAGTAAATAAAAAACATTTGTTCAGCAAGTA
>Frequency_2_QualityScore_FFHGHGHJJJIIIJJIJJJJHI_Mismatch_0_Sense_+_Library_PoolT
AAAAACATTTGTTCAGCAAGTA
>Frequency_2_QualityScore_EFGGGGHIGIIIIEGHIEGIGIIFHHIGIIIGEFEIIGIEEEIIIIIIF78CGHIFIIIIIGGIEGGGEEFGFEFFEEECAEEEEDCEEECCCC_Mismatch_0_Sense_+_Library_PoolT
ATCATCTCATCTGTGGGATTGGGTTAGCTTTGTTTTGTGGAAGCCACTGGCACTATTCGTATATAGTATATATACGTATAATAAATATATCGAT
>Frequency_2_QualityScore_FFHHHHFIIJEHIIJJGHIJJIJJJHIJIJIJJIJJIJJJJJJJJJIIIJJJIIJJJIJGIJIIIHHHHHGEFFFFFEEEEEEEDCDDDDDDCD_Mismatch_0_Sense_+_Library_PoolT
CATCTGTGGGATTGGGTTAGCTTTGTTTTGTGGAAGCCACTGGCACTATTCGTATATAGTATATATACGTATAATAAATATATCGATCAAAGTC
>Frequency_2_QualityScore_EEGFGG?AEGHGII@EFCFIGGIAECFGGGIHIGHAGHGIHGHGGGHGGDFCACCEEGGE6=7?BAACCB_Mismatch_0_Sense_+_Library_PoolT
TATATCGATCAAAGTCCGGCAAGTAAATAAAAAACATTTGTTCAGCAAGTAAAGAAAAAGTGTTTGTTGA
>Frequency_2_QualityScore_FEF=AEEGGCEEGGGGGGEGGGGDCEEFGGGGGGGEFGGFGGGGFFFEEGGFCEEEECEEECCCDCEEECDEEEEEEDDDDBDCDDDDACBDDC_Mismatch_0_Sense_+_Library_PoolT
GGGATTGGGTTAGCTTTGTTTTGTGGAAGCCACTGGCACTATTCGTATATAGTATATATACGTATAATAAATATATCGATCAAAGTCCGGCAAG
>Frequency_2_QualityScore_FEHHHHHJJIIJJJJIIJJIJJJGIIIJIJIJJJJIJHIJJJJJHIJIJJJJIJIIIJJIIIJJJJIJJGHHHFFFFFEEDDDDDDCDD_Mismatch_0_Sense_+_Library_PoolT
GTTAGCTTTGTTTTGTGGAAGCCACTGGCACTATTCGTATATAGTATATATACGTATAATAAATATATCGATCAAAGTCCGGCAAGTAA
>Frequency_2_QualityScore_EEHHHEHIIIIIJIJIIIJIDHIIHHHGIIIGHF=EGGGIGHEFGGGIIIJIAGGGHHHFHEEECCAA>=_Mismatch_0_Sense_+_Library_PoolT
TATATATACGTATAATAAATATATCGATCAAAGTCCGGCAAGTAAATAAAAAACATTTGTTCAGCAAGTA
>Frequency_2_QualityScore_EEEGF<BAFEAFHIG=FHHFCGHIGGGIFIGGGHGHHGGGGGIGCGGACGGHHIIIIIGGFECG>ACCCB<CD=@_Mismatch_0_Sense_+_Library_PoolT
TATAGTATATATACGTATAATAAATATATCGATCAAAGTCCGGCAAGTAAATAAAAAACATTTGTTCAGCAAGTA
>Frequency_2_QualityScore_FEGHHEHIJJJGIJJIJJJJIJJJIIIIJJJJJJJJJJJIJJJJJIJIIIJJJIGIIIIIHHHHGGFFCAEEEEEEEEEDDDDDDDDDDDDDDD_Mismatch_0_Sense_+_Library_PoolT
GTGGGATTGGGTTAGCTTTGTTTTGTGGAAGCCACTGGCACTATTCGTATATAGTATATATACGTATAATAAATATATCGATCAAAGTCCGGCA
>Frequency_2_QualityScore_EECEFCEH?GEHCECFEIACGDEFE>EFFFCGFEIIFCHIGCGAAGGIGGHDGGGEGHGIIAECEAEEAA@?ACDE=<?@???A6?AABBBBAC_Mismatch_0_Sense_+_Library_PoolT
GGATTGGGTTAGCTTTGTTTTGTGGAAGCCACTGGCACTATTCGTATATAGTATATATACGTATAATAAATATATCGATCAAAGTCCGGCAAGT
>Frequency_2_QualityScore_EEEEFGGIIIFEIIIHIJHIEHHHIIHEDIHIJJJJJHIIJIIJIJJIJIJIIJIIIIIGEECG?EEEECCEDEEDCEEDDDDCDCCCDDCCDD_Mismatch_0_Sense_+_Library_PoolT
GAAGCCACTGGCACTATTCGTATATAGTATATATACGTATAATAAATATATCGATCAAAGTCCGGCAAGTAAATAAAAAACATTTGTTCAGCAA
>Frequency_2_QualityScore_FAFHHGHJIGIIJIHGIIIJIIIIFGHIJICGIIJIJJIJGHIIIIGIIJJJJIJIGIJHGIIGIGGHGDEDBC_Mismatch_0_Sense_+_Library_PoolT
GTGGAAGCCACTGGCACTATTCGTATATAGTATATATACGTATAATAAATATATCGATCAAAGTCCGGCAAGTA
>Frequency_2_QualityScore_FFGHGHHIGIIIJIJJJIJIJJJJIJJJJJJGIIIJJJJJHIJJIIJIJJJJJJIIGEGGHHGGEEAEECDEEEEDD>A8AAA@ACC_Mismatch_0_Sense_+_Library_PoolT
TATATACGTATAATAAATATATCGATCAAAGTCCGGCAAGTAAATAAAAAACATTTGTTCAGCAAGTAAAGAAAAAGTGTTTGTTGA
>Frequency_2_QualityScore_FFHHGGHJIJIIJJJJIJJIIGIIIJHIIIJJJIIIHIIIJIIJIIIIIIIIIIIJJJIJIIIHIGFFCEFEEEEEEEDDCDDEECDDEDDDDC_Mismatch_0_Sense_+_Library_PoolT
AAGCCACTGGCACTATTCGTATATAGTATATATACGTATAATAAATATATCGATCAAAGTCCGGCAAGTAAATAAAAAACATTTGTTCAGCAAG
>Frequency_2_QualityScore_FFHEHGHJJJJJHIJJIHIIJJJJJIIJJJJIJIJJJIJGIJIIJJGHIIIGIIIJIIJIIIIIIIHHGEGGEEEEEEEBCEDCDDCDCCD_Mismatch_0_Sense_+_Library_PoolT
GGGTTAGCTTTGTTTTGTGGAAGCCACTGGCACTATTCGTATATAGTATATATACGTATAATAAATATATCGATCAAAGTCCGGCAAGTAA
>Frequency_2_QualityScore_FFGHHHHHIIJJJJJJHIJJIIIIJJGJJJJJJJJJIJJJJIJHIIJJIIGIIGIJJJJJIIIIIJJJHHHGHHHFFFFDEEEDCCDDDDCDDD_Mismatch_0_Sense_+_Library_PoolT
GATTGGGTTAGCTTTGTTTTGTGGAAGCCACTGGCACTATTCGTATATAGTATATATACGTATAATAAATATATCGATCAAAGTCCGGCAAGTA
>Frequency_1_QualityScore_FDFHHHHJJJJIJJJJJJJJJJJJJJJJJJJJIJGIJJJJJJJGHJIJJJJJJJJJJJHHHHHHFFFFFFEE_Mismatch_0_Sense_+_Library_PoolT
GTATATATACGTATAATAAATATATCGATCAAAGTCCGGCAAGTAAATAAAAAACATTTGTTCAGCAAGTAA
>Frequency_1_QualityScore_DDHFHHGIIIJJJJFGIIJJJJIIIJJIIJGHIJIIIJJJJJJJJJJJIJJJJJJJJJJJJJJJHHGFFDBBCC>BDBD@CCDEEDDDDDDDDD_Mismatch_1_Sense_+_Library_PoolT
TTGTTTTGTGGAAGCCACTGGCACTATTCGTATATAGAATATATACGTATAATAAATATATCGATCAAAGTCCGGCAAGTAAATAAAAAACATT
>Frequency_1_QualityScore_DFDFHFDGGHJJJJJJGJJJFHGIJIJGGFHGIJIIJJJJJIJIJJCFGEHHGFHAGGIJJIHHGE;@?A@CACEE_Mismatch_1_Sense_+_Library_PoolT
AATAAATATATCTATCAAAGTCCGGCAAGTAAATAAAAAACATTTGTTCAGCAAGTAAAGAAAAAGTGTTTGTTGA
>Frequency_1_QualityScore_DDHFHBFGHAGGGIIIDGGIHHGGIIIIFEH>EHIIEGHIIIIII_Mismatch_0_Sense_+_Library_PoolT
GATCAAAGTCCGGCAAGTAAATAAAAAACATTTGTTCAGCAAGTA
>Frequency_1_QualityScore_?BF+CDFACF<EAD?<<<EC?B>ECH9+2:C*11?30:9?*:B)06DAAB87C>)8=@E4(??)77=7;;;@376>;A@_Mismatch_2_Sense_+_Library_PoolT
TATATAGTATATATACGTATAATAAATATATCGATCAAAGTCCGGCAAGTAAATAAAAACCATGTGTTCAGCAAGTAAA
>Frequency_1_QualityScore_FFHFHHHIJJJJJJJJJJJJJJIIIGIJJJJJIIJJJJJJJJHIJJJJIJJJJJJJJJJJJGGIIHGIJHHFFDEEEDEEDDDDDDDDDEDACD_Mismatch_1_Sense_+_Library_PoolT
TTGTGGAAGCCACTGGCACTATTCGTATATAGTATATATACGTATAATAAATATATCGATTAAAGTCCGGCAAGTAAATAAAAAACATTTGTTC
>Frequency_1_QualityScore_FFGGHHHIIJIIJJJIJHJJJJIJGGHIJJJJHDHHIJJJGIJGHIIJJIGIJGIJJIIHH_Mismatch_1_Sense_+_Library_PoolT
GTATAATAAATATATCGATCAAAGTCCGGCAAGTAAATAAAAACCATTTGTTCAGCAAGTA
>Frequency_1_QualityScore_FFHHFHFJJIGIIIJIGGHIEHIIGIIDGGIJJFHGGHJIIIEGGGHIJJJJJ7CFHIGEHIJ_Mismatch_1_Sense_+_Library_PoolT
ATCAAAGTCCAGCAAGTAAATAAAAAACATTTGTTCAGCAAGTAAAGAAAAAGTGTTTGTTGA
>Frequency_1_QualityScore_FFHHHHHJJCFGJIJJJJJ_Mismatch_0_Sense_+_Library_PoolT
AAGAAAAAGTGTTTGTTGA
>Frequency_1_QualityScore_FFHHHHHHIJJHIIJJJGIIIIIIJJHJJJJJJJJJJIJJJJIJJIJIJJJIIIIJIJJJCEEGIHGHHHHFFFDEFFCEDEEDDB==?BCDDC_Mismatch_0_Sense_+_Library_PoolT
TCATCTGTGGGATTGGGTTAGCTTTGTTTTGTGGAAGCCACTGGCACTATTCGTATATAGTATATATACGTATAATAAATATATCGATCAAAGT
>Frequency_1_QualityScore_FFHHHHHHIJJJJJJJJIIIJJJJJJJJJJJJJJJJJJJJIJJJJJJIIIIIJJIGIIIJJJJHHGHHGEFFF_Mismatch_1_Sense_+_Library_PoolT
TATATAGTATATATACGTATAATAAATATATCTATCAAAGTCCGGCAAGTAAATAAAAAACATTTGTTCAGCA
>Frequency_1_QualityScore_FFHHHHHJJJJJIJJJJJIHIIJJJJJJJJJJJJJJJJJJJIJJJIJJJJIJJJJJJJJJJHIIJHHHHHHDDDEEEEEDDEDDDDDDDC_Mismatch_0_Sense_+_Library_PoolT
TGGCACTATTCGTATATAGTATATATACGTATAATAAATATATCGATCAAAGTCCGGCAAGTAAATAAAAAACATTTGTTCAGCAAGTAA
>Frequency_1_QualityScore_FFHHFHHJIIJHIJJJEHIGIIJJIJIIJIJIIGHJJJJJJJIJJDIJJJIDFHEEGIJJEHEHFHHGFB>CDDCDC@AADDDDDDDDD_Mismatch_0_Sense_+_Library_PoolT
GGCACTATTCGTATATAGTATATATACGTATAATAAATATATCGATCAAAGTCCGGCAAGTAAATAAAAAACATTTGTTCAGCAAGTAA
>Frequency_1_QualityScore_FFHHFHHJGIJJIJIJJHIJJJJJJJJIJJIJJJHIJJJJJJIGHI_Mismatch_0_Sense_+_Library_PoolT
GATCAAAGTCCGGCAAGTAAATAAAAAACATTTGTTCAGCAAGTAA
>Frequency_1_QualityScore_FFFHHGHJIIJJJJJIIIJIJJJJIJJJJJJIHGIJJJJJJJGJJJIJIIIJJIJIJGIIGIEH?EEHHHCDEDEEEEEE>CDDDDDDEEDDDE_Mismatch_2_Sense_+_Library_PoolT
TGTGGAAGCCACTGGCACTATTCGTATATAGTATATATACTTATAATAAATATATCGATCAAAGTCCAGCAAGTAAATAAAAAACATTTGTTCA
>Frequency_1_QualityScore_FFHHHHHJIJJJJJIJJJJJJIIJJIIJJJIIJJJJIFHIJJJIJJJIJJJJJJIJJJJJJJIJFIJJJIHHHEEHFFFBDEEEEEEDDDDDDD_Mismatch_1_Sense_+_Library_PoolT
TTGTTTTGTGGAAGCCACTGGCACTATTCGTATATAGTATATATACGTATAATAAATATATCGATCAAAGTCCAGCAAGTAAATAAAAAACATT
>Frequency_1_QualityScore_FFHHHGHIJFEGHIJGHJHHJIGIJJJJIGBGHIJJIJJJJJJJII_Mismatch_0_Sense_+_Library_PoolT
CGATCAAAGTCCGGCAAGTAAATAAAAAACATTTGTTCAGCAAGTA
>Frequency_1_QualityScore_FFHHHHHJJJHHJJJJJJJJIGIJIJJJJJJJIJJJJJJJJJJIJJJJJJJJHIJJJIJJJJHFFFFFFEEEDEEDCDCDDDDDDDDDD:>;BC_Mismatch_0_Sense_+_Library_PoolT
TCGTATATAGTATATATACGTATAATAAATATATCGATCAAAGTCCGGCAAGTAAATAAAAAACATTTGTTCAGCAAGTAAAGAAAAAGTGTTT
>Frequency_1_QualityScore_FFHFHHHJJJJJHJJJJHIJJJJJJIJJJJJJJJIJJJJIJJJJJJIJJJJJJJJJJJJJJJJJJJJJJJHHHGFFDFFEEEDDDDDDDDD_Mismatch_1_Sense_+_Library_PoolT
GGGTTAGCTTTGTTTTGTGGAAGCCACTGGCACTATTCGTATATAGTATATATACGTATAATAAATATATCGATCAAAGTTCGGCAAGTAA
>Frequency_1_QualityScore_FFHHHHHFHIJIIJJJIIJJIHIJGJJIJFIJJJIGHJIIJJJIGIGIJJJJJJIJJHHHHHHFFFFFFEEEEEEDDDDDDDDDDDDDDDDDCD_Mismatch_1_Sense_+_Library_PoolT
GATTGGGTTAGCTTTGTTTTGTGGAAGCCACTGGCACTATTCGTATATAGAATATATACGTATAATAAATATATCGATCAAAGTCCGGCAAGTA
>Frequency_1_QualityScore_FFHHHHGJJJJJJJJJJJJJJIFHIJIJJJJJIIJJJJJJJJJJJJJJGHIJJIIHIJIJJJHHEHFFFFFDFFDDDDDEEEDDEDDC_Mismatch_0_Sense_+_Library_PoolT
CACTGGCACTATTCGTATATAGTATATATACGTATAATAAATATATCGATCAAAGTCCGGCAAGTAAATAAAAAACATTTGTTCAGCA
>Frequency_1_QualityScore_FFHHHHHJJJJJJJIJJJJJIJGIJJJJJJJJJJJJHIJJJJJJJJJJJJIJJHIJJJJJJJJJJJJJJJHHHHFFFFFDDDDDDDDD_Mismatch_1_Sense_+_Library_PoolT
TTAGCTTTGTTTTGTGGAAGCCACTGGCACTATTCGTATATAGAATATATACGTATAATAAATATATCGATCAAAGTCCGGCAAGTAA
>Frequency_1_QualityScore_FFHHHHHJJJJJJJJJJJIJJJJJJIJJJJJJJJJHJJIJJJJJJJIJJJJHIJIJJJIIJJJJHHHCFFFFFEECEDDDDDEECDDEDDDDDC_Mismatch_1_Sense_+_Library_PoolT
AGCCACTGGCACTATTCGTATATAGTATATATACGTATAATAAATATATCGATCAAAGTCCGGCAAGTAAATAAAAACCATTTGTTCAGCAAGT
>Frequency_1_QualityScore_FFHHHHHJJJJJJJJJJJJIJJJJJIHJJJJJIJJIJIJIIJJJJIJJJJJJIJJGHHG_Mismatch_0_Sense_+_Library_PoolT
ACGTATAATAAATATATCGATCAAAGTCCGGCAAGTAAATAAAAAACATTTGTTCAGCA
>Frequency_1_QualityScore_FFHHFHDIJGIJIJHFHIIJJGGHHGIJJIHGGIJHIGIIIIIJIGGH@HHJIJJJIJHHHHHAE@DDCBCC@A_Mismatch_0_Sense_+_Library_PoolT
ATAGTATATATACGTATAATAAATATATCGATCAAAGTCCGGCAAGTAAATAAAAAACATTTGTTCAGCAAGTA
>Frequency_1_QualityScore_FFHHGHHJIJJJIJJJJJJIIJJJJIJJJJJJJJIJJJIIJJIIHFFFHJJJJHHHHHFFFFFCECEFFEDDDDDBDDDDDDEDEDEEEDEDDD_Mismatch_1_Sense_+_Library_PoolT
CCGGCAAGTAAATAAAAAACATTTGTTCAGCAAGTAAAGAAAAAGTGTTTGTTGAAGCAACTGTGTATTGGGACGTTTGATTTTATATGCTGAT
>Frequency_1_QualityScore_FFHHHFHIJJJGIIJJJJJJJHIJJJJJJJJJJJJJJJJJJJJJHIJJIIGGHFHIJIIJJJJHHHFFFDEFFECEEECCCDCCCDDD?@>>>C_Mismatch_1_Sense_+_Library_PoolT
TTCGTATATAGTATATATACGTATAATAAATATATCTATCAAAGTCCGGCAAGTAAATAAAAAACATTTGTTCAGCAAGTAAAGAAAAAGTGTT
>Frequency_1_QualityScore_FFHHHHHJIJJJEHJJJJIJJJHIHIJJJJJJIJJJJFIIJJJJIGIIJJJIIJFHHIIIIJIIHFFFFDFEEEDCEE_Mismatch_0_Sense_+_Library_PoolT
ATTCGTATATAGTATATATACGTATAATAAATATATCGATCAAAGTCCGGCAAGTAAATAAAAAACATTTGTTCAGCA
>Frequency_1_QualityScore_A?DD>DDEA<:A@EF93<FAD6ED;?1B>DDA?0?@0/8=)=B8=AA)8ACCDE_Mismatch_0_Sense_+_Library_PoolT
AATATATCGATCAAAGTCCGGCAAGTAAATAAAAAACATTTGTTCAGCAAGTAA
>Frequency_1_QualityScore_DFHHHHHEFHIJIJJJJJJJJJJIIIJJJJCIIGI_Mismatch_0_Sense_+_Library_PoolT
CGGCAAGTAAATAAAAAACATTTGTTCAGCAAGTA
>Frequency_1_QualityScore_FFHFHHHJJJJJJJHIJJJJJJJJIIGHHFH_Mismatch_0_Sense_+_Library_PoolT
AAGTAAATAAAAAACATTTGTTCAGCAAGTA
>Frequency_1_QualityScore_FFHHHHHJJJJHIJJFHIJJJHIJJIJJJJJJJJJJJIJJJJJJJJJJJJJJJJIJJJHHGHGHFFFFFCDFFEEEDCFEEDDEEEDFEDDDDD_Mismatch_0_Sense_+_Library_PoolT
CATCTCATCTGTGGGATTGGGTTAGCTTTGTTTTGTGGAAGCCACTGGCACTATTCGTATATAGTATATATACGTATAATAAATATATCGATCA
>Frequency_1_QualityScore_FFHHFHHJJJJJJIIJIJJJJJJJIJJJJJIIJJJJJIJII_Mismatch_0_Sense_+_Library_PoolT
AAAGTCCGGCAAGTAAATAAAAAACATTTGTTCAGCAAGTA
>Frequency_1_QualityScore_FFGHGHHIJJJJJIIJJJIIIJJJJJJJJJJJJJJIJJJJJEHIJJJIIIIEGIIIJJJJFIIIIIJHGCEHHHFFFCECEEECDDDDDDDDDC_Mismatch_0_Sense_+_Library_PoolT
TTGGGTTAGCTTTGTTTTGTGGAAGCCACTGGCACTATTCGTATATAGTATATATACGTATAATAAATATATCGATCAAAGTCCGGCAAGTAAA
>Frequency_1_QualityScore_FFHHHHHJGGJJJJJJJJIIJGGIIJJJJJJJJJIJJJJIJGHJJIIIFHFIJJJJJJJJHHFFFFFFFAEEECDDADD_Mismatch_2_Sense_+_Library_PoolT
GTATATAGTATATATACGTATAATAAATATATCGATTAAAGTCCGGCAAGTAAATAAAAAACATTTGTTCAGCAGGTAA
>Frequency_1_QualityScore_FFHHHHHIJJJJJJHIJJJJJJJJIJJJJJJJJJJJJJJJJJJJJJJIJJJJJJIIHIJJJJJJJJFFFDEFECEEEDDDC_Mismatch_0_Sense_+_Library_PoolT
CTATTCGTATATAGTATATATACGTATAATAAATATATCGATCAAAGTCCGGCAAGTAAATAAAAAACATTTGTTCAGCAA
>Frequency_1_QualityScore_ABDFFFF9EECC<IEEGHDD@F8A?FEEGHEIG>@GFF;DGIEHEHG>F@>CFHHGHGI>@(77==.=)7?ABDBE;>>D>@>CCCC>B@==A<_Mismatch_1_Sense_+_Library_PoolT
TCATCTCATCTGTGGGATTGGGTTAGCTTTGTTTTGTGGAAGCCACTGGCACTATTCGTATCTAGTATATATACGTATAATAAATATATCGATC
>Frequency_1_QualityScore_FFHHHHHJHIJJJIJJJJHIIJJJJJJJJJJJJJJJJJIIJIJJIHHIHIHIJJIJIJJIHHFFFFFFDEDDEECDDDDDCCDDDDBAA>CDDB_Mismatch_0_Sense_+_Library_PoolT
GTATATAGTATATATACGTATAATAAATATATCGATCAAAGTCCGGCAAGTAAATAAAAAACATTTGTTCAGCAAGTAAAGAAAAAGTGTTTGT
>Frequency_1_QualityScore_FFHHHHHJJJJHJJJJIJHIIJIJJJJJIJJJJJJJJJJJIJJJJJJJJJJIIJJJJHHHCEFFFFFEDEDDDDDEECCDEDDDCDCDD_Mismatch_1_Sense_+_Library_PoolT
GGCACTATTCGTATATAGTATATATACGTATAATAAATATATCGATCAAAGTCCGGCAAGTAAATAAAAACCATTTGTTCAGCAAGTAA
>Frequency_1_QualityScore_DEGFDDBGIIIEHIIIIIIIFGGGGCFEGGGGBG?D??@BGHAFGGGHIIIIIIFIDIIFFGAD_Mismatch_2_Sense_+_Library_PoolT
TACGTATAATAAATATATCGATTAAAGTCCGGCAAGTAAATAAAAAACATTTGTTCAGCAGGTA
>Frequency_1_QualityScore_FFGHHHHJJJJJJJJJJJIJGIIJIJIFHHIIJIJJJJJIJJJJJJJJJJHHHHHFF_Mismatch_1_Sense_+_Library_PoolT
AATAAATATATCGATCAAAGTCCGGCAAGTAAATAAAAAACATTTGTTCAGCAAGGA
>Frequency_1_QualityScore_FFHHHHHFHIJGGIJJJHIJIJJJJIGIJJJIJIJJIIJJJJJJIJJJJJJJIHGIJJJJGHIIHHHHHEEEFFFFFCEEEEEEEEEFDDDDDD_Mismatch_1_Sense_+_Library_PoolT
TCATCTGTGGGATTGGGTTAGCTTTGTTTTGTGGAAGCCACTGGCACTATTCGTATATAGTATATATACGTATAATAAATATATCTATCAAAGT
>Frequency_1_QualityScore_FFHHGHHJJJJIJIJGHGJIJJJHHIJJJJJJIJJJJIJJJJJIJIIIIHGJJGHFHIJIJJJIIIEEHEFFDFFFFCE_Mismatch_2_Sense_+_Library_PoolT
AATTCGTATATAGTATATATACGTATAATAAATATATCGATCAAAGTCCGGCAAGTAAATAAAAACCATTTGTTCAGCA
>Frequency_1_QualityScore_DFFFFGFHIIIBJGIIHIGIIJGIGGIIGIJJFEHGIHFBCHIIHGHHCBHGGHIIGIJHEAEHF?;BBC@ACA3>_Mismatch_0_Sense_+_Library_PoolT
ATATAGTATATATACGTATAATAAATATATCGATCAAAGTCCGGCAAGTAAATAAAAAACATTTGTTCAGCAAGTA
>Frequency_1_QualityScore_FFHHHHHJJJJJHIIJJJJJJHJJJJIJJJJJJJJJJJIJJIJJIIIGHIJIGIJJJHCECHFFFFFEECCB@_Mismatch_2_Sense_+_Library_PoolT
TATCGATCAAAGTCCGGCAAGTAAATAAAAACCATTTGTTCAGCAAGTAAAGAAAAAGTGTTTGTTGAAGCGA
>Frequency_1_QualityScore_FFHHHHHJJJJJJJJJJJJJJJJJJEGHIJJJJJJJJJJJJJJIJIJJJJJJJIIEHIJEHHHHHHFFFEFFFEEEEEEEEEEDEDDDEDDDDD_Mismatch_0_Sense_+_Library_PoolT
ATTTGTTCAGCAAGTAAAGAAAAAGTGTTTGTTGAAGCAACTGTGTGTTGGGACGTTTGATTTTATATGCTGATTTATGTACTGTCCATCAATC
>Frequency_1_QualityScore_FFHHHHHIJJJJJJJJJJJJJJJJJJJJJIJJJJJJJJHIJIJJJIJJIIJJJJJIJJIGIIHIHH_Mismatch_1_Sense_+_Library_PoolT
TATACGTATAATAAATATATCGATCAAAGTCCAGCAAGTAAATAAAAAACATTTGTTCAGCAAGTA
>Frequency_1_QualityScore_DFHHHHHJJJIJIIJJJJJGIJIJJJJJJJJJJJJJHJJJIJJHIFIIJJJIJJHHCCCEFFFEDEEECD_Mismatch_0_Sense_+_Library_PoolT
TCGATCAAAGTCCGGCAAGTAAATAAAAAACATTTGTTCAGCAAGTAAAGAAAAAGTGTTTGTTGAAGCA
>Frequency_1_QualityScore_FFHHHHHJIIHIIIJGGHJIIJJIJIJIJJJJJJJJJJJIIJGIIIIHIJJJIJJJJJJHHHHHHFFDFDEDCEEECCDBDDDD@CDDDDDDDC_Mismatch_2_Sense_+_Library_PoolT
TATAGTATATATACGTATAATAAATATATCGATCAAAGTTCGGCAAGTAAATAAAAAACATTTGTTCAGCAAGTAAAGAAAAAGTTTTTGTTGA
>Frequency_1_QualityScore_FDDFHDFIJEEEEFFHGCEHIGGCBGGFHHFECFGHJIIGIIJEIIFIIHCCFHIIJACE:5?B>@D@DA@>C@CA;_Mismatch_1_Sense_+_Library_PoolT
AAAACATTTGTTCAGCAAGTAAAGAAAAAGTGTTTGTTGAAGCAACTGTGTGTTGGGACGTTTGATTTTATATGCTA
>Frequency_1_QualityScore_FFHGHHHIJJJJJJJIJJJJJGJJJJJJGIJJJJJJJDHGGIJJJIJIJJJJIGHGHEHGHFFCE_Mismatch_0_Sense_+_Library_PoolT
ATACGTATAATAAATATATCGATCAAAGTCCGGCAAGTAAATAAAAAACATTTGTTCAGCAAGTA
>Frequency_1_QualityScore_DFHHHHHJJJJJIIGGIJJJJJIJJJJJJHIIJJJJJJJJJJJJJJJJJJJJJJJJJJJJJJIJJJJHFFFEEEEEEEEDDDDDDDEEDDDEDD_Mismatch_0_Sense_+_Library_PoolT
TGGAAGCCACTGGCACTATTCGTATATAGTATATATACGTATAATAAATATATCGATCAAAGTCCGGCAAGTAAATAAAAAACATTTGTTCAGC
>Frequency_1_QualityScore_FFHHHHHIHIJJJJIJIJIJJJJJIIJJIJFFHJJJJJJJIJJJGIJIIIJJJIIJJJJJIJJIJJHHHEECDFFDDDDDDDDEEDCDDDBBDD_Mismatch_0_Sense_+_Library_PoolT
TTGTTTTGTGGAAGCCACTGGCACTATTCGTATATAGTATATATACGTATAATAAATATATCGATCAAAGTCCGGCAAGTAAATAAAAAACATT
>Frequency_1_QualityScore_DDHFHHHJJJJJJHIJJJJJJJJJIJJJIJJJJJJJHIJJIIJJJGHJGIJHHHHFDDEEEEDDDEDDDDDCDDDDDDDDDDCCADDDDDD@CD_Mismatch_1_Sense_+_Library_PoolT
TAGTATATATACGTATAATAAATATATCGATCAAAGTCCGGCAAGTAAATAAAAAACATTTGTTCAGCAAGTAAAGAAAAAGTGTTTGTTGAAA
>Frequency_1_QualityScore_FFHHHHHJJHHIJJJJJJJIJJJJGIJJJJJJJJJDIJIJJIHHJJIJHHHCHGIJJIIIJHFFFFFEEAEDE_Mismatch_1_Sense_+_Library_PoolT
CGTATATAGTATATATACGTATAATAAATATATCGATCAAAGTCCGGCAAGTAAATAAAAAACATTTGTTCAA
>Frequency_1_QualityScore_FFHHHHHJIIJJJJJJJIIJJIJIJJJJIJIJJJJJJJJJJGHIJJIJIIBGIJJIJJJIIHHGHGHFFCDFFEEE@C_Mismatch_0_Sense_+_Library_PoolT
GTATATAGTATATATACGTATAATAAATATATCGATCAAAGTCCGGCAAGTAAATAAAAAACATTTGTTCAGCAAGTA
>Frequency_1_QualityScore_FFHHHHFGIIIG?EHGHIGIJIJGGGIIJJJGIJJFHIIHHIHIFHGHJIJJIJIHIIHIIGHHHHGHHC@B_Mismatch_1_Sense_+_Library_PoolT
AGTATATATACGTATAATAAATATATCTATCAAAGTCCGGCAAGTAAATAAAAAACATTTGTTCAGCAAGTA
>Frequency_1_QualityScore_DF?ACFAD>EHGIGHIIIIIGBFH<E9CCEFH>FAF;?@:DABFBCGGGIIIIEIGGA77??AAEDFF7;A_Mismatch_0_Sense_+_Library_PoolT
TATATATACGTATAATAAATATATCGATCAAAGTCCGGCAAGTAAATAAAAAACATTTGTTCAGCAAGTAA
>Frequency_1_QualityScore_FFHGHHHJIIJJHIIIJJJBHIIJJJJJJIHIIIJIJJIJJJJJJJJJIIIIHHHIIHGHIGIGIIJJHAHEFFFFFFEEEECCA?CCDD_Mismatch_2_Sense_+_Library_PoolT
TGGCACTATTCGTATATAGTATATATACGTATAATAAATATATCTATCAAAGTCCGGCAAGTAAATAAAAACCATTTGTTCAGCAAGTAA
>Frequency_1_QualityScore_FDHHHGHJIIHIJJIIIJJJJIIIIJIGHJIJJJJJFH_Mismatch_0_Sense_+_Library_PoolT
GTCCGGCAAGTAAATAAAAAACATTTGTTCAGCAAGTA
>Frequency_1_QualityScore_FFGHHHHJJJJIJIJJJJJJHIJJJJJIJJJJJJJJJIJJJJJJ_Mismatch_0_Sense_+_Library_PoolT
ATCGATCAAAGTCCGGCAAGTAAATAAAAAACATTTGTTCAGCA
>Frequency_1_QualityScore_FDHHHHHJJJIIJJJHJJJJJJJJJJJJJJJJIJJIJGHJEIJJIJIJJJJJJJCHIIJJJJJHHHHHHHFFFDEEDCEDDDDDBB@C_Mismatch_0_Sense_+_Library_PoolT
GTTAGCTTTGTTTTGTGGAAGCCACTGGCACTATTCGTATATAGTATATATACGTATAATAAATATATCGATCAAAGTCCGGCAAGTA
>Frequency_1_QualityScore_FFHHHHGIJJIJJJJJIJJGJIGIJIJFGHIIIIIJJIJJIJIJJJJJJJGGEHEFHFFFFFE.;@_Mismatch_0_Sense_+_Library_PoolT
ATACGTATAATAAATATATCGATCAAAGTCCGGCAAGTAAATAAAAAACATTTGTTCAGCAAGTAA
>Frequency_1_QualityScore_FFHHHHHJIJJJEHIIJJFHIJJJJJJGGJJJIIJJJJJJJJJJJJJIJJJJJJIJIJJIJHJJHHHHHHHFFFFFFDEEEEEEEEDDDDDDDD_Mismatch_0_Sense_+_Library_PoolT
CTCATCTGTGGGATTGGGTTAGCTTTGTTTTGTGGAAGCCACTGGCACTATTCGTATATAGTATATATACGTATAATAAATATATCGATCAAAG
>Frequency_1_QualityScore_FFHHHHHJHJJJIJIJJJJJIJJJIJJJJJJJJJJJJJJIHGIJJJJJJJIJJIJJJGJIGGHHHGCEE_Mismatch_1_Sense_+_Library_PoolT
TATATACGTATAATAAATATATCGATCAAAGTCCAGCAAGTAAATAAAAAACATTTGTTCAGCAAGTAA
>Frequency_1_QualityScore_FFFFHGHGHCHIIIEBEGGGJEEHGIIIHIIIIFGIJHIIJIIIIBDFGEHGHIGAHEHEFH@CEC@;_Mismatch_1_Sense_+_Library_PoolT
ATAGTATATATACGTATAATAAATATATCGATCAAAGTCCGGCAAGTAAATAAAAAACATTTGTTCAA
>Frequency_1_QualityScore_FFHFHHHJJGIIJIJJJJHGIIIGHJIIJJJHJJJJJJJJJJJJJHGJJJIJGIIEIJIJJJHGFHHHEEHFFFFFFFFEECEDEEDDDDDDDD_Mismatch_2_Sense_+_Library_PoolT
GGGATTGGGTTATCTTTGTTTTGTGGAAGCCACTGGCACTATTCGTATATAGTATATATACGTATAATAAATATATCTATCAAAGTCCGGCAAG
>Frequency_1_QualityScore_FFHHHHHJIEHIIJJEHEGIEGEHHIIJJICGHJJJJJJFIIJIIJIJJIJJJBFGGHIJIIEH_Mismatch_0_Sense_+_Library_PoolT
CTGGCACTATTCGTATATAGTATATATACGTATAATAAATATATCGATCAAAGTCCGGCAAGTA
>Frequency_1_QualityScore_FFHHDHHJGJJEHIJJIIIJGGIJIJJJJJJJJJJIJJJJJJJJIJIJHHIJJHIIJJJIIJJHHFFFFCBCEEEEEDDCD_Mismatch_0_Sense_+_Library_PoolT
TTCGTATATAGTATATATACGTATAATAAATATATCGATCAAAGTCCGGCAAGTAAATAAAAAACATTTGTTCAGCAAGTA
>Frequency_1_QualityScore_FFHHHHHIJJJJJJIJHIIJJJJIIHJJJJJIJJJJJIIIJIIIJJJJJJJJJHHGIIJJJCGIIFFFFFFEEEEEEDDCCCDCCDD_Mismatch_1_Sense_+_Library_PoolT
TATTCGTATATAGTATATATACGTATAATAAATATATCGATCAAAGTCCGGCAAGTAAATAAAAAACATTTGTTCAGCAAGTAAGGA
>Frequency_1_QualityScore_FFHHHHHJJJIIIJIJJJJJJJJJIJJJJJJJIJJJJJJIIJJJJJJJJIJJJIJJJJJJJJJIJJJJJIJHHHHHFFDDDCDD_Mismatch_1_Sense_+_Library_PoolT
CTTTGTTTTGTAGAAGCCACTGGCACTATTCGTATATAGTATATATACGTATAATAAATATATCGATCAAAGTCCGGCAAGTAA
>Frequency_1_QualityScore_FFHHHHHJJJJIJGIJJIJIJJJJJJJIJJJJJJIIJIJJJJJJIIJJJJJJJJJJJJJJJJJJJIIIJEHHFFCCCEDDDEDDDDDDDDDDED_Mismatch_1_Sense_+_Library_PoolT
TTTTGTGGAAGCCACTGGCACTATTCGTATATAGTATATATACGTATAATAAATATATCGATCAAAGTCCGGCAAGTAAATAAAAAACATTTTT
>Frequency_1_QualityScore_FFHHHHHJJJHJJJJJJJJHIJJIJJJJJJJJJJJJJJJIIJJIGFH_Mismatch_1_Sense_+_Library_PoolT
TCGATCAAAGTCCGGCAAGTAAATAAAAACCATTTGTTCAGCAAGTA
>Frequency_1_QualityScore_DDFAFBFAFBG@@AC<<@<<EH>FDGBGFFEGFFIIFEFFDGAFEI<9??D:DFFI8F=_Mismatch_0_Sense_+_Library_PoolT
CTATTCGTATATAGTATATATACGTATAATAAATATATCGATCAAAGTCCGGCAAGTAA
>Frequency_1_QualityScore_BDHHBDHIJJHIGIIHIJEBFHJ@DGHHGIGIFHIJJIJJIJJICHHGHGIGIHIJEHIGGIHEHHHEFDFFFFEEECDDDDDCCDC@C?BDDB_Mismatch_0_Sense_+_Library_PoolT
TGGGATTGGGTTAGCTTTGTTTTGTGGAAGCCACTGGCACTATTCGTATATAGTATATATACGTATAATAAATATATCGATCAAAGTCCGGCAA
>Frequency_1_QualityScore_FFHHHHHJIIJJJIHIJFHIJJJIJIJJJJJJHJJJJIIIJJJJJJJJIJGJJIJJJJJGIGHHHGEFFBCEFFFFCEEEEEEDDEEEADEEEE_Mismatch_1_Sense_+_Library_PoolT
ATCATCTCATCTGTGGGATTGGGTTAGCTTTGTTTTGTGGAAGCCACTGGCACTATTCGTATATAGTATATATACGTATAATAAATATATCTAT
>Frequency_1_QualityScore_FFHHFHFIJJIJJJIJJIJJIJJIJIJJJJJIJJJJJJJJJJJJIJJJIIJIGFHIJJJJJGHGFFFFFCCCECCEDDCCC_Mismatch_1_Sense_+_Library_PoolT
TTCGTATATAGAATATATACGTATAATAAATATATCGATCAAAGTCCGGCAAGTAAATAAAAAACATTTGTTCAGCAAGTA
>Frequency_1_QualityScore_FFHHGHHJJIIIJJIJJJJHIJJJJJJJJJJJJJJJJJJIJJJJJJJJGHHHIIIIJJJJJFHHHFFFDBEEEDEEDBD_Mismatch_2_Sense_+_Library_PoolT
CGTATATAGTATATATACGTATAATAAATATATCGATTAAAGTCCGGCAAGTAAATAAAAAACATTTGTTCAGCAGGTA
>Frequency_1_QualityScore_FFHHDHCFHJIGGIJJHGIJIJJJJJJJIJJJJJIJJJJJIJIJJJJIB8@FHIJJJJHFHFCFFBBDDCCE_Mismatch_0_Sense_+_Library_PoolT
ATATAGTATATATACGTATAATAAATATATCGATCAAAGTCCGGCAAGTAAATAAAAAACATTTGTTCAGCA
>Frequency_1_QualityScore_FFHFHHHJJIJJIJJJJJJJHIIJJJJJJJJJJJJJIIJJJIJHHIJIJJFIDHIJJJJJJJFFFFFEEEEDEDDDDDCD_Mismatch_1_Sense_+_Library_PoolT
TCGTATATAGAATATATACGTATAATAAATATATCGATCAAAGTCCGGCAAGTAAATAAAAAACATTTGTTCAGCAAGTA
>Frequency_1_QualityScore_ADBHACC:3CEF?:<C=FHHCEEGFHIEGAEDEGEEHFDED@FEGCGBF@;@FF7=CEEGGHIIIFF=C3@;ADEBDEA@BDCB@B?C@CCCA@_Mismatch_1_Sense_+_Library_PoolT
TCTGTGGGATTGGGTTAGCTTTGTTTTGTGGAAGCCACTGGCACTATTCGTATATAGTATATATACGTATAATAAATATATCGATCAAAGTCCA
>Frequency_1_QualityScore_DFFHAHBHGEG@HEHBF@BCFEADHHHHEHIIHIIIGGHABFHIIGGDHIHIIIGIIIFCEGHIHHGHFDBCDFFECECCCAACCCBCC<@>>@_Mismatch_1_Sense_+_Library_PoolT
ATTCGTATATAGTATATATACGTATAATAAATATATCGATCAAAGTCCGGCAAGTAAATAAAAACCATTTGTTCAGCAAGTAAAGAAAAAGTGT
>Frequency_1_QualityScore_FFGHGHHJJJIIIJIJGIHIEHIJJJJJIIIJJJJJJGHGIJJJJJJJHGIGHJGGGHJIIIH7?EHHFDFFED;@;@?C=C@DCDCDD_Mismatch_2_Sense_+_Library_PoolT
ATACGTATAATAAATATATCGATCAAAGTCCGGCAAGTAAATAAAAACCATTTGTTCAGCAAGTAAAGAAAAAGTGTTTGTTGAAGCAC
>Frequency_1_QualityScore_BBFF<D<A:CBEDFFHEHEF9BC=3EGEFEECGF=FBE@@BDFFCFIIIIE4@EEFE7A:?:A>;9;B_Mismatch_0_Sense_+_Library_PoolT
TATATACGTATAATAAATATATCGATCAAAGTCCGGCAAGTAAATAAAAAACATTTGTTCAGCAAGTA
>Frequency_1_QualityScore_FFHHHHHJJJGIJJJJJJJGHIJIJJJJJJJJJJJJIJJJJJJIJDHHIHGHHHGFBDFFDDEEDDCDDD_Mismatch_1_Sense_+_Library_PoolT
TCGATCAAAGTCCGGCAAGTAAATAAAAAACATTTGTTCAGCAAGTAAAGAAAAAGTTTTTGTTGAAGCA
>Frequency_1_QualityScore_FFHHHHHJJIIJIJJIHJIIGIGHHGJJJJJJJIGJJJJIJFIIJIJJGHIJIIHJJIIGIIIEGAHHH?BBDFFDDDDDEEDDD>ACCBBBCD_Mismatch_2_Sense_+_Library_PoolT
CCACTGGCACTATTCGTATATAGTATATATACGTATAATAAATATATCGATTAAAGTCCGGCAAGTAAATAAAAAACATTTGTTCAGCAGGTAA
>Frequency_1_QualityScore_FFHHHHHJJJIGIIJJJIJFHI_Mismatch_0_Sense_+_Library_PoolT
AAAACATTTGTTCAGCAAGTAA
>Frequency_1_QualityScore_FFHFHHFGJJHIJHHGJIJJJIJIJJJIJJJJJJJJJJJJJJJGGIIJJJJIHIJJJIIJJJHHFFFFFFEEEEEECCCDDDDABDDDB>CDDD_Mismatch_1_Sense_+_Library_PoolT
TCGTATATAGTATATATACGTATAATAAATATATCGATCAAAGTCCGGCAAGTAAATAAAAAACATTTGTTCAGCAAGTAAAGAAAAAGTTTTT
>Frequency_1_QualityScore_FFHHFFHIIJJJGHIIJIJJIIJJJIGHIJJJJJJIJJJJJJJFHGIJJJJJIJJJJJIIIJJJJJJJJHHHFDEEDE_Mismatch_1_Sense_+_Library_PoolT
TTTGTGGAAGCCACTGGCACTATTCGTATATAGTATATATACGTATAATAAATATATCGATCAAAGTCCGACAAGTAA
>Frequency_1_QualityScore_AD?FHCFHG?FGGGGIIIIGFDCEEHIIIEGHIIEHFGFHHEB<BFGFHFBF@F=@4;CEHGIEFFFEEDC@@CDCCCC_Mismatch_0_Sense_+_Library_PoolT
ATTCGTATATAGTATATATACGTATAATAAATATATCGATCAAAGTCCGGCAAGTAAATAAAAAACATTTGTTCAGCAA
>Frequency_1_QualityScore_FFHHGHHJIIJIIJACFHJJIJJJJBHIJJJJJJJJJEIIIJID<FCHIJEHIDHHHGIGJJJIJIJJIHHHFFFFDBCDDDDDDCCC_Mismatch_0_Sense_+_Library_PoolT
TTAGCTTTGTTTTGTGGAAGCCACTGGCACTATTCGTATATAGTATATATACGTATAATAAATATATCGATCAAAGTCCGGCAAGTAA
>Frequency_1_QualityScore_FFHHHHHJJJJJJJFJJJIJJIJJIJGIJJJJJHIIIJJJJJJGHJJIJJJJJJIJJJJJJJJJJJIJHEHFFDDEEDDEDDDDDDDDDDEEDD_Mismatch_0_Sense_+_Library_PoolT
TTTGTGGAAGCCACTGGCACTATTCGTATATAGTATATATACGTATAATAAATATATCGATCAAAGTCCGGCAAGTAAATAAAAAACATTTGTT
>Frequency_1_QualityScore_DFHHHHHJJJJJJJJIGIJJJJJIJJJJJJJJJJJJJJGIIJIJJJJIJIIJIJJJJJJJHHHHHHHFFDEE_Mismatch_0_Sense_+_Library_PoolT
TATAGTATATATACGTATAATAAATATATCGATCAAAGTCCGGCAAGTAAATAAAAAACATTTGTTCAGCAA
>Frequency_1_QualityScore_FFHHGHHJJJJJJJJJJJJJJJJHHIJJJJJJHHIJJJJJJJJJJJJIJGIJIJJJHHHHGHHFFFFEDA@ACDDDDD@CCCDDDDDACCBBDD_Mismatch_0_Sense_+_Library_PoolT
TATAATAAATATATCGATCAAAGTCCGGCAAGTAAATAAAAAACATTTGTTCAGCAAGTAAAGAAAAAGTGTTTGTTGAAGCAACTGTGTGTTG
>Frequency_1_QualityScore_ABFFHDHGGAFGHGIBHGIH@HHHBIIGHGHECHIGHGIGIGGBGCC>FHEGEGHGGE>AHEED?.6;@;A>??CACCC_Mismatch_0_Sense_+_Library_PoolT
ATAAATATATCGATCAAAGTCCGGCAAGTAAATAAAAAACATTTGTTCAGCAAGTAAAGAAAAAGTGTTTGTTGAAGCA
>Frequency_1_QualityScore_FFHHHHHJJIJJJJJJIJJJJJJJJJIJJJJJJJJJJIJJJJJJJJJJJIIJJJJIJIHI_Mismatch_0_Sense_+_Library_PoolT
CACTATTCGTATATAGTATATATACGTATAATAAATATATCGATCAAAGTCCGGCAAGTA
>Frequency_1_QualityScore_FBFFFDHIIIJJJIIJJJIJIJJIGIGEGGJJJJJJJHIGIIJJJJIJGIGHFHIJIJJJGHHHFHEFFDFFCD_Mismatch_2_Sense_+_Library_PoolT
ACAGTATATATACGTATAATAAATATATCGATCAAAGTCCGGCAAGTAAATAAAAACCATTTGTTCAGCAAGTA
>Frequency_1_QualityScore_FFHHHGHJJJJJIJIJJJJJJJJIGIJJJJJIJJJJJJJJJJJIJJJHIJJJJJHIIJIIIIHHFHHHHFFFFDDDDDEECDDEDDCDDCDCDD_Mismatch_0_Sense_+_Library_PoolT
ACTGGCACTATTCGTATATAGTATATATACGTATAATAAATATATCGATCAAAGTCCGGCAAGTAAATAAAAAACATTTGTTCAGCAAGTAAAG
>Frequency_1_QualityScore_FFHHHHHJJJJJJJJJJJJJJJJJIJJHIJJJJJJJJJJJJJJJHIJIIJJJJHI_Mismatch_0_Sense_+_Library_PoolT
TAAATATATCGATCAAAGTCCGGCAAGTAAATAAAAAACATTTGTTCAGCAAGTA
>Frequency_1_QualityScore_FFHHHHHIJJJJHHIJJJJJJJJJJJIJIJIGJJJJJJJJJJJIJJJJJIJJJJJHIJJJJJJJJHHHHHHHFFFFFFFEDDDDDDCDDDDDDD_Mismatch_0_Sense_+_Library_PoolT
TGTGGGATTGGGTTAGCTTTGTTTTGTGGAAGCCACTGGCACTATTCGTATATAGTATATATACGTATAATAAATATATCGATCAAAGTCCGGC
>Frequency_1_QualityScore_DDDFBFHGHIIICEDB<I@CHGID>AH@F>H@HGHEH<:?DFCFFGI:FHH9=<=CHEHGEEHDHHFEHDC>;?@_Mismatch_1_Sense_+_Library_PoolT
CGTATATAGTATATATACGTATAATAAATATATCTATCAAAGTCCGGCAAGTAAATAAAAAACATTTGTTCAGCA
>Frequency_1_QualityScore_DDHHHHHJJJJJJJJJJJJJJJJGHIJIJJIJHHJJJJJJJJJJIIJJJGHJIJHHHHEE_Mismatch_0_Sense_+_Library_PoolT
TATAATAAATATATCGATCAAAGTCCGGCAAGTAAATAAAAAACATTTGTTCAGCAAGTA
>Frequency_1_QualityScore_DFHHHHHJJJIFIJJJ>GIIJJIJGIGIJJJJJJIJJJGIIJJIJIHJIJJJJJJJJHIJJIIJJJJJJJJHHHFFFFFFEEEEEDDCDD_Mismatch_1_Sense_+_Library_PoolT
GGTTAGCTTTGTTTTGTGGAAGCCACTGGCACTATTCGTATATAGTATATATACGTATAATAAATATATCGATCAAAGTCCAGCAAGTAA
>Frequency_1_QualityScore_FFHHHHFHIJJJJJJIJJJJHIJJJJJJJJJJJJJJJJJJIJIJJHIIJJJJJJJJJJJHIJJHHHHHHHFFFFFFDEDEDDDDDDDDDDDDDD_Mismatch_1_Sense_+_Library_PoolT
ATTGGGTTAGCTTTGTTTTGTGGAAGCCACTGGCACTATTCGTATATAGAATATATACGTATAATAAATATATCGATCAAAGTCCGGCAAGTAA
>Frequency_1_QualityScore_FFFHHHHJJJJJJIJJJJJIJJJJJJJJGI_Mismatch_0_Sense_+_Library_PoolT
AGTAAATAAAAAACATTTGTTCAGCAAGTA
>Frequency_1_QualityScore_FEFHHGHIJIJJIJJJJJJJJJJJHIJJJJJJJGHJJJJJJJJJJJJIIJHJJIJJIIJHHHHHHFFFFA@CEEDDDDDDCDDD_Mismatch_2_Sense_+_Library_PoolT
GTATAATAAATATATCGATCAAAGTTCGGCAAGTAAATAAAAAACATTTGTTCAGCAAGTAAAGAAAAAGTTTTTGTTGAAGCA
>Frequency_1_QualityScore_FFHAFFDGHIADFIGGGEHIIEGEIGIIJBGGIGGGEHIIIIGDHIJJJIIJ@FGIIJIIJIH=BDFFCDCEEEEDD_Mismatch_0_Sense_+_Library_PoolT
TCGTATATAGTATATATACGTATAATAAATATATCGATCAAAGTCCGGCAAGTAAATAAAAAACATTTGTTCAGCAA
>Frequency_1_QualityScore_FFHHHHHJJJJJJJJJJIJJJIJJJJIJJJJIJHIJIJIJJJJHHJJJJJJJJJJIJJJJIJJJGIIJJGHHFFDEECEDDDDDDDDDDDEECC_Mismatch_1_Sense_+_Library_PoolT
TTTGTGGAAGCCACTGGCACTATTCGTATATAGTATATATACGTATAATAAATATATCGATCAAAGTTCGGCAAGTAAATAAAAAACATTTGTT
>Frequency_1_QualityScore_FFHHHHHJJJJJJJJJJJJIJJJJIJJJIIHIJJIJJJJJGHJJJJJIJJJJJIHHHHH_Mismatch_1_Sense_+_Library_PoolT
TAATAAATATATCGATCAAAGTTCGGCAAGTAAATAAAAAACATTTGTTCAGCAAGTAA
>Frequency_1_QualityScore_FFHHHHHIJJJJJIJIJJJJFIIJIIJJJIIIJJJJGIJJJJJJJJIIJJIJJJJJIJJJJJJJJIJJJJIHHHFFDDEECDEEDDDDDDDDDE_Mismatch_1_Sense_+_Library_PoolT
TGTTTTGTGGAAGCCACTGGCACTATTCGTATATAGTATATATACGTATAATAAATATATCTATCAAAGTCCGGCAAGTAAATAAAAAACATTT
>Frequency_1_QualityScore_FFHHHHGJJJJJJJJJHJJJJJJJJJJCGDHIJJJJJIJJJ_Mismatch_0_Sense_+_Library_PoolT
ACATTTGTTCAGCAAGTAAAGAAAAAGTGTTTGTTGAAGCA
>Frequency_1_QualityScore_FFHHHHHJJJJJJJJJIJIJJJJJJJJJJJJIJ_Mismatch_0_Sense_+_Library_PoolT
GCAAGTAAATAAAAAACATTTGTTCAGCAAGTA
>Frequency_1_QualityScore_FFFHHHHJJJJJJJJJJJJJJJJJJIIJIJJJHJJJJJIJJJJJJJJJIJIJJJJJJJIIJIHHFHHDFDFEFEEEEDCCCDCCDDDDDDDCDD_Mismatch_1_Sense_+_Library_PoolT
ATATATACGTATAATAAATATATCAATCAAAGTCCGGCAAGTAAATAAAAAACATTTGTTCAGCAAGTAAAGAAAAAGTGTTTGTTGAAGCAAC
>Frequency_1_QualityScore_FFHHHFHIJJJJJJJHJJJJJJJJJJJJJJJJJJJJJJIJJJJJIHIHIJJJIIJJJJJHHHHHHFFFFEFEECEE_Mismatch_0_Sense_+_Library_PoolT
TATAGTATATATACGTATAATAAATATATCGATCAAAGTCCGGCAAGTAAATAAAAAACATTTGTTCAGCAAGTAA
>Frequency_1_QualityScore_FFHHHHHJJJJJJIJJJHIJJJIJJJHIIJJJIJJJJJJJJJJJJJJJJIIHDHHGHGHHDFFBCDEEEEDDDDDDC_Mismatch_0_Sense_+_Library_PoolT
AAATATATCGATCAAAGTCCGGCAAGTAAATAAAAAACATTTGTTCAGCAAGTAAAGAAAAAGTGTTTGTTGAAGCA
>Frequency_1_QualityScore_FFHHHHHGJJJIJHIIJIJICHDIEIGJJJGHHIJJJJJJJJJIIIJJIIJJJDEHEIGIIICHHHHHHFBEDBDDDD@ACDCCDCCC:CC_Mismatch_1_Sense_+_Library_PoolT
CTGGCACTATTCGTATATAGTATATATACGTATAATAAATATATCGATCAAAGTCCGGCAAGTAAATAAAAAACATTTGTTCAGCAAGTAC
>Frequency_1_QualityScore_FFHHHHHHIJJJIJJJIJJJJJJJJJJIJJJGJIJJJJJJHIJJJJJDHFIJJJIJJJJJJJJJHGHHHHFFFF_Mismatch_2_Sense_+_Library_PoolT
TATATAGTATATATACGTATAATAAATATACCGATCAAAGTCCAGCAAGTAAATAAAAAACATTTGTTCAGCAA
>Frequency_1_QualityScore_DDHFFFDHIFFIIJGIJJGHJGIDHGHGGIGGIEHGIJIGGGIBHCHIIGGGGGHHGFHEHGDFFFE@@CCEEFEEE?AABBCDDDC@C@CCDD_Mismatch_1_Sense_+_Library_PoolT
GGGATTGGGTTAGCTTTGTTTTGTGGAAGCCACTGGCACTATTCGTATATAGTATATATACGTATAATAAATATATCGATCAAAGTCCAGCAAG
>Frequency_1_QualityScore_FFHHHHHJJJJJJJJJHIJJJJJJJGIJJJJJJJJJJJJJJJJJJIJJHIHHHHHHHFDDDD;@>BCCBCBC_Mismatch_0_Sense_+_Library_PoolT
AATATATCGATCAAAGTCCGGCAAGTAAATAAAAAACATTTGTTCAGCAAGTAAAGAAAAAGTGTTTGTTGA
>Frequency_1_QualityScore_FFHHHHHIJJJIEHIJJIJJHIIJJJJJIJJJJJHIIJJIIFIJIJJJJJJIJJJJGJJJIJJIJJIIGHGHFFFFFDDDDDDCDD_Mismatch_0_Sense_+_Library_PoolT
AGCTTTGTTTTGTGGAAGCCACTGGCACTATTCGTATATAGTATATATACGTATAATAAATATATCGATCAAAGTCCGGCAAGTAA
>Frequency_1_QualityScore_FFHHHHGIJJJJJJJJIJJJJIIJJJIJJIJBFBFHIJJJJIDFGHIJJJJJGIIJJIIIJIJ_Mismatch_1_Sense_+_Library_PoolT
GCAAGTAAATAAAAAACATTTGTTCAGCAAGTAAAGAAAAAGTGTTTGTTGAAGCAACTGTGA
>Frequency_1_QualityScore_FFHHHHHJJJJJJJJHIJJJJIIIIJJJJJJJIJJJJJJJJJJJJJJJIJJJJJJJJJIJJJHHEHHHFFFFFFDDDDDEEDDDDDDDDDCCDD_Mismatch_0_Sense_+_Library_PoolT
CACTGGCACTATTCGTATATAGTATATATACGTATAATAAATATATCGATCAAAGTCCGGCAAGTAAATAAAAAACATTTGTTCAGCAAGTAAA
>Frequency_1_QualityScore_FFHHHHHJJJJJJJIJJJJJJHIIJJJJJJIHIJJJJJJJIJJJJJJJJJJJJJHIGIJIJGIHHHHFHHFFFDDDDDFECDDEDDD_Mismatch_0_Sense_+_Library_PoolT
ACTGGCACTATTCGTATATAGTATATATACGTATAATAAATATATCGATCAAAGTCCGGCAAGTAAATAAAAAACATTTGTTCAGCA
>Frequency_1_QualityScore_8DFFDC8CE+22AF3FG=CDHHIAFFEIB83B9D9*09DD@B=3?D<<F@BFFIFCA>F@EEII>E;===CAABB@@>DBA6(,.=;>BBBB_Mismatch_1_Sense_+_Library_PoolT
ATCTGTGGGATTGGGTTAGCTTTGTTTTGTGGAAGTCACTGGCACTATTCGTATATAGTATATATACGTATAATAAATATATCGATCAAAGT
>Frequency_1_QualityScore_FFHHHHHFHIJJJHJIIIJJIGIJJIGGHGIIJJJJJJJJIIJJIJJJIHIJJIIIIGHHHGHHHFFFFFEEEEDEEEEEEDDDDDDDDDCDDD_Mismatch_1_Sense_+_Library_PoolT
CTGTGGGATTGGGTTAGCTTTGTTTTGTGGAAGCCACTGGCACTATTCGTATATAGTATATATACGTATAATAAATATATCGATTAAAGTCCGG
>Frequency_1_QualityScore_FFHHHHHGIJIIIJJJJJJIIIIIJJJJJJJJJIJJJJJIIIJJJJJJHHGGHHHFFFFDDDDDDEDDDEDDC_Mismatch_0_Sense_+_Library_PoolT
TATATAGTATATATACGTATAATAAATATATCGATCAAAGTCCGGCAAGTAAATAAAAAACATTTGTTCAGCA
>Frequency_1_QualityScore_FFHFHHHJJJJJIJJIJJJIIJJJJJIIJJJJIFGGHJJJJJJJJJJJJJJJHIJHHHHHHFFFFFEEECE@>A>@CCBDDCCCDD_Mismatch_0_Sense_+_Library_PoolT
ACGTATAATAAATATATCGATCAAAGTCCGGCAAGTAAATAAAAAACATTTGTTCAGCAAGTAAAGAAAAAGTGTTTGTTGAAGCA
>Frequency_1_QualityScore_FFGHHHHJJJIIJIJJJJJIHGHGIJJIIJJ9CGIJJJIBGGGIIJIIIJJIHHGGGHHHIJDFFFFFFFEEDEED_Mismatch_1_Sense_+_Library_PoolT
TCGTATATAGTATATATACGTATAATAAATATATCTATCAAAGTCCGGCAAGTAAATAAAAAACATTTGTTCAGCA
>Frequency_1_QualityScore_FFHHHHHJJJJJIJJJJIHIJJJJJJJIJIJJJGIJJJJJHIIJJJJJJHIJJJJJJJJJHHHHHFEFFCFEDEEDD_Mismatch_2_Sense_+_Library_PoolT
TATATAGAATATATACGTATAATAAATATATCGATCAAAGTCCGGCAAGTAAATAAAAAACATTTGTTCAGCAAGCA
>Frequency_1_QualityScore_FFHGHHHJIIIJJHIJJJIJJJJJJJJJJJJJIJJIIIJJFHIIJJJFHJIIJJJJJHIJJJJJJJJHHEHHGFFFFDEEEEEBDDD_Mismatch_0_Sense_+_Library_PoolT
TGGGTTAGCTTTGTTTTGTGGAAGCCACTGGCACTATTCGTATATAGTATATATACGTATAATAAATATATCGATCAAAGTCCGGCA
>Frequency_1_QualityScore_FFHFHHHEHHJJJGIIJJJJJJJJJJJIJIJJJJJJJJJJJJIJIJJIJHIIIJJJIIJJIJJJJHEHHHFFFFFFFEEEEDDDDDDDDDDDDD_Mismatch_0_Sense_+_Library_PoolT
CTGTGGGATTGGGTTAGCTTTGTTTTGTGGAAGCCACTGGCACTATTCGTATATAGTATATATACGTATAATAAATATATCGATCAAAGTCCGG
>Frequency_1_QualityScore_DD+<A<DGHGGGIIGHH=DHGIIIGGI?8CGHGF>FDHHADFGGGGGGGI=;7=CCH_Mismatch_2_Sense_+_Library_PoolT
GTGTAATAAATATATCGATTAAAGTCCGGCAAGTAAATAAAAAACATTTGTTCAGCA
>Frequency_1_QualityScore_FFHHHHHJIJJJJIJJJJJJJJJJJJJJIJJJJIJGGJJJJIGHJJJJIJJJHJJJJJJJJJIJIJJJJIJHEHHDFFFDDD_Mismatch_0_Sense_+_Library_PoolT
TAGCTTTGTTTTGTGGAAGCCACTGGCACTATTCGTATATAGTATATATACGTATAATAAATATATCGATCAAAGTCCGGCA
>Frequency_1_QualityScore_FDHHHHHIIJJJJJJJHJJJIHJJJIJJJJJJJJJJIIJJJJJIIJJJJJHIIIJJJJJJFGHIJJIJHEHHHGGFFFFD_Mismatch_0_Sense_+_Library_PoolT
GATTGGGTTAGCTTTGTTTTGTGGAAGCCACTGGCACTATTCGTATATAGTATATATACGTATAATAAATATATCGATCA
>Frequency_1_QualityScore_FFHGFHHJJJJIJJJIJIJJJJIIJJI4DIIHGIJJJJGGIJJIJJJJHIIGJJJIJIJIJJIJJJHHHHFFFFFDDDDDDDDDEEDDDCBDDD_Mismatch_1_Sense_+_Library_PoolT
TTTGTTTTGTTGAAGCCACTGGCACTATTCGTATATAGTATATATACGTATAATAAATATATCGATCAAAGTCCGGCAAGTAAATAAAAAACAT
>Frequency_1_QualityScore_FFHHHHHIJJJJJIJIJJIJJIJJJJJJJGIJJJJJGIIIJJIJJIHIJJJJJJJJJJJJJJJJJJJJJJHHGFFDDDCDDDEEDDDDDDDDDE_Mismatch_0_Sense_+_Library_PoolT
TGTTTTGTGGAAGCCACTGGCACTATTCGTATATAGTATATATACGTATAATAAATATATCGATCAAAGTCCGGCAAGTAAATAAAAAACATTT
>Frequency_1_QualityScore_FFFH+CD>BGIIIIGBGEFHCACBFHFIII:C_Mismatch_0_Sense_+_Library_PoolT
CAAGTAAATAAAAAACATTTGTTCAGCAAGTA
>Frequency_1_QualityScore_DAHFFDHIIIEGAHIGIIIFGIIII<EGHGGIIIGIIIIIIAFHHIIIIGECCGGHDEHFADFBDCEEECC;;;>C>=ABA_Mismatch_0_Sense_+_Library_PoolT
CGTATAATAAATATATCGATCAAAGTCCGGCAAGTAAATAAAAAACATTTGTTCAGCAAGTAAAGAAAAAGTGTTTGTTGA
>Frequency_1_QualityScore_FFHHHHHJJJJJJJJJJJJJJIIIJIJJGIJJJJJJJJHHJJJJJJJJJJJJJJJJJJJJJHHHGHHFFEFFEEEEEEEDDDDDDEEDDDEDDD_Mismatch_1_Sense_+_Library_PoolT
GGAAGCCACTGGCACTATTCGTATATAGTATATATACGTATAATAAATATATCGATCAAAGTCCAGCAAGTAAATAAAAAACATTTGTTCAGCA
>Frequency_1_QualityScore_DBFFGGGIIIIIEHHIIIIIII_Mismatch_0_Sense_+_Library_PoolT
GTAAATAAAAAACATTTGTTCA
>Frequency_1_QualityScore_FDHFDDBEACGHCGHGIDAFHGIIIGIDGIIGIIIGIGGIIHIIIGHIIIIIIGGHGGGGIGIHEHHEFABBDFFFEECEEEFEEC=BBB=>AC_Mismatch_1_Sense_+_Library_PoolT
CTCATCTGTGGGATTGGGTTAGCTTTGTTTTGTGGAAGCCACTGGCACTATTCGTATATAGAATATATACGTATAATAAATATATCGATCAAAG
>Frequency_1_QualityScore_BB?DHHDFDABCGBEIEDDHF<FHIIEFGGIGBGDGFFADHB@GFHGHGGHIAGHIGGIEEHGG=AE>A_Mismatch_1_Sense_+_Library_PoolT
ATATATACGTATAATAAATATATCGATCAAAGTCCGGCAAGTAAATAAAAACCATTTGTTCAGCAAGTA
>Frequency_1_QualityScore_FDDHHHHEHIIGGIIJGHHGIHIIJJIIIGIJJIJIJJIGHJJJBHGIGFCFH@@FHGHHGHFHEC?BDCDEECC@CC_Mismatch_1_Sense_+_Library_PoolT
TAAATATATCGATCAAAGTCCGGCAAGTAAATAAAAACCATTTGTTCAGCAAGTAAAGAAAAAGTGTTTGTTGAAGCA
>Frequency_1_QualityScore_FFFHHHDHHJJJHIGJIHJJIIJJJJIJJJJJIJJJJJJJJIJJJJJJIJJJJJJJJJJJJJJIHHHHHDFFFFFFEEEEDDBDDDDDCDDDDD_Mismatch_1_Sense_+_Library_PoolT
TGTGGGATTGGGTTAGCTTTGTTTTGTGGAAGCCACTGGCACTATTCGTATATAGAATATATACGTATAATAAATATATCGATCAAAGTCCGGC
>Frequency_1_QualityScore_FFDHHHHJJJJIIJJIHIJJJJIJIIIJJJJIJJJJIJGIJJJJJFHIJJJJJJJIIJHHHHHHHFFFFFFDDECDDDDDDDDDDDDCDD_Mismatch_0_Sense_+_Library_PoolT
GGTTAGCTTTGTTTTGTGGAAGCCACTGGCACTATTCGTATATAGTATATATACGTATAATAAATATATCGATCAAAGTCCGGCAAGTAA
>Frequency_1_QualityScore_DDFHACFFGHCHH@FEGGECDFFFGGGIIFIIGHIGIIIIIIIIGBGHAFGIHFHIHDHIGAHGHBHGH=CEHEDEEDECDACCCCCCC_Mismatch_1_Sense_+_Library_PoolT
TGGCACTATTCGTATATAGTATATATACGTATAATAAATATACCGATCAAAGTCCAGAAAGTAAATAAAAACATTTGTTCAGCAAGTAA
>Frequency_1_QualityScore_FFHHGHHJJIIJJGIJJEGEHIIIIIDHGGIGGIIGGHIJIJICEHGGIFEE?CDFBC@@CEDCCCCB@BDDD_Mismatch_1_Sense_+_Library_PoolT
AAATATATCGATTAAAGTCCGGCAAGTAAATAAAAAACATTTGTTCAGCAGGTAAAGAAAAAGTTTTTGTTGA
>Frequency_1_QualityScore_FFHHHHHJJJJIJJJJJJHJJJIIJJJJIJJJJJJJJJJJJJJJIJJJJJJIJJIJJJJJIIJJIIJJJHIHHHGHGHFFDFEEEEECCDDDD?_Mismatch_2_Sense_+_Library_PoolT
GGCACTATTCGTATATAGTATATATACGTATAATAAATATACTGATCAAAGTCCAGCAAGTAAATAAAAAACATTTGTTGTTTGTTGAAACGGT
>Frequency_1_QualityScore_FFHHHHHJJJJHHIJJJJJJJHIIJJJJJJJJJJJJJJJJJJJJGHIIGJJJIEHHJIIJIJIHHFFFFEFEEEDDECDDD_Mismatch_2_Sense_+_Library_PoolT
TTCGTATATAGTATATATACGTATAATAAATATACCGATCAAAGTCCAGCAAGTAAATAAAAAACATTTGTTCAGCAAGCA
>Frequency_1_QualityScore_FFHHHHHJJGIJJJJJHIJJJJJJJJIJJJJJJJJJJJJJJJJJJJJJJIIJJJJJJHEHGHHFFFFFCDDDDEEEDDEDDCCDCD_Mismatch_1_Sense_+_Library_PoolT
CACTATTCGTATATAGTATATATACGTATAATAAATATACCGATCAAAGTCCAGCCAGTAAATAAAAAACATTTGTTCAGCAAGTA
>Frequency_1_QualityScore_FFHHHHHJIJIJJJJJJIJJJJJJIJJJJJJJJJJJJJJJJJJJJJJJJJJJIJJHHFFFEEEEDEEDDDDDDDEEDDDEDDDDDB_Mismatch_1_Sense_+_Library_PoolT
GCACTATTCGTATATAGTATATATACGTATAATAAATATATCGATTAAAGTCCGGCAAGTAAATAAAAAACATTTGTTCAGCAGGA
>Frequency_1_QualityScore_FFHHHHHIJJJDHJJIJIIJJEHHIJJJJIJJJIJJJJJJJJIIGGIHDHGGIFHIJIJJIJJHHFFFFCDDEEEEDEDCCDDD_Mismatch_0_Sense_+_Library_PoolT
TTCGTATATAGTATATATACGTATAATAAATATATCGATCAAAGTCCGGCAAGTAAATAAAAAACATTTGTTCAGCAAGTAGCA
>Frequency_1_QualityScore_FFHHHHHJJJJJJJJIJJJJJJJJJIJIJGGGJJJJJJJJJIJJJJJJJJJJHHHHHHHFFFDDCBCDDDDCDBDCCACDDDDDCDDDCDBDDD_Mismatch_0_Sense_+_Library_PoolT
TATACGTATAATAAATATATCGATCAAAGTCCGGCAAGTAAATAAAAAACATTTGTTCAGCGAGTAAAGAAAAAGTGTTTGTTGAAGCAACCAA
>Frequency_1_QualityScore_FFHHHFHIGGGHGJHHIJJJJDGCGIGHJIIJJJJJIJIJGIIHGBFCFHHGIIJIIIBGHIHEDEFFF;;@CEECCCDDDDDDDBBDDBDDC<_Mismatch_1_Sense_+_Library_PoolT
TTCGTATATAGAATATATACGTATAATAAATATATCGATCAAAGTCCGGCAAGTAAATAAAAAACATTTGTTCAGCAAGTAAAAAAAAAGATCG
>Frequency_1_QualityScore_DD?FHHDIIIGBCEHGIEIEGGGHI@@FAF?EEFAHGIJ?DHDHGG>FAGGCH;FGHIICHEECC?CD:;BCB?DDB<BDBDDBBD<@558@A_Mismatch_1_Sense_+_Library_PoolT
ATATACGTATAATAAATATATCTATCAAAGTCCGGCAAGTAAATAAAAAACATTTGTTCAGCAAGTAAAAAAAAAAAAAAAAAAAAAAAGATG
