# Supplementary material for: Differential Gene Expression Reveals Candidate Genes for Drought Stress Response in Abies alba (Pinaceae)
Source: PLoS One. 2015 Apr 29;10(4):e0124564. doi: 10.1371/journal.pone.0124564 (PMC4414588; doi:10.1371/journal.pone.0124564)
Supplement: S3 File — (GZ) [file pone.0124564.s003.gz › comp4508_c0_seq1.fa]

>comp4508_c0_seq1 len=485 path=[1:0-484] : sp|Q9LVP0|Y5639_ARATH Probable leucine-rich repeat receptor-like protein kinase At5g63930 OS=Arabidopsis thaliana GN=At5g63930 PE=1 SV=1 e-value: 2e-18 blast score: 88.2
ATAACCTTCTATCGGGCTCTATTCCAGGCACTTTAGGAACGCTTTCTAAGCTTCAGTTCCTTGATCTCTCGTACAACAATCTCTCCGGGGCCCTTCCGGTGGAATTATCAAAGCTTTCTGATCTGCAAGACTTGGAGCTGAATGACAATGATCTGAGCGGAGCAATACCTGTTGAGTTTCTGAATCTCACATCTCTGTTGAAACTGAATGTGTCCCATAATTCCCTGTCAGGAAAGATTCCCGTTGGGGGCCTGCTTCAGAACTTTCCAATATCCTCCTACTCTGACAACAATGGACTCTGTGGAAATCCTCTTCCTGCTTGCTGATCCAATAATATTCTTCGATAGCTCGAGACTTTGGACAATATGCGAGGTTTCTTGCTATTTTGCATTGGATTCAAGGAAGGTTGCATGTCCTTGAAATGGACGGCAGGATCTGTGAGACAATAAATCAATAAAAAAAATTTTTTCACAATAAATTTTTTA

>Frequency_2_QualityScore_EFHHGHGIIIJIIJIJIIJIIIJJIJIIIJJIJIJIIIIJIIFGIHIIIHIIIIIIIIIGHIJJIIIIIHGHGGGGGGFFFEEEDEDDCDDCCA_Mismatch_0_Sense_+_Library_PoolT
GAACTTTCCAATATCCTCCTACTCTGACAACAATGGACTCTGTGGAAATCCTCTTCCTGCTTGCTGATCCAATAATATTCTTCGATAGCTCGAG
>Frequency_2_QualityScore_FEHHEFGIIIHIIIIIJIIIGFGIIHHIIIJIJJJIGHIJJJIIGHIGIJGIIIGGIHGIIJGGEDEFECADDDDAACBCCDCCD_Mismatch_0_Sense_+_Library_PoolT
GAGGTTTCTTGCTATTTTGCATTGGATTCAAGGAAGGTTGCATGTCCTTGAAATGGACGGCAGGATCTGTGAGACAATAAATCAA
>Frequency_2_QualityScore_FFHHHHHJJJJIJJJJJJJJJIIJEGIJJJJJJJIJJIJJIJJJIHIIIJIJJEHIIGHIIIIGGGGGGEEEEEEEEEDDDDDDBCCDDDCECD_Mismatch_0_Sense_+_Library_PoolT
CGAGACTTTGGACAATATGCGAGGTTTCTTGCTATTTTGCATTGGATTCAAGGAAGGTTGCATGTCCTTGAAATGGACGGCAGGATCTGTGAGA
>Frequency_2_QualityScore_EEFHHGHIIIIIIGIEICGGIIGIIHIIIGIEAGIIIIIHGHIIGCGIHGIGHIIIIFIIEIGICGIIDCEEFGGEEEEEEEFEEDCCDAACCC_Mismatch_0_Sense_+_Library_PoolT
TCAGAACTTTCCAATATCCTCCTACTCTGACAACAATGGACTCTGTGGAAATCCTCTTCCTGCTTGCTGATCCAATAATATTCTTCGATAGCTC
>Frequency_2_QualityScore_FFHHHHHJJJJJJJJJJJJJJJJJJJJJIIJJJJIJIJJJJJJJIJJJJIJJIJIIIJHIJJJJHJJIJIIHHHHHFFFFEEEDDDCDDDDDDC_Mismatch_0_Sense_+_Library_PoolT
CAATATCCTCCTACTCTGACAACAATGGACTCTGTGGAAATCCTCTTCCTGCTTGCTGATCCAATAATATTCTTCGATAGCTCGAGACTTTGGA
>Frequency_2_QualityScore_FFHHHHHJIJJJIJJJGIIIIJJJIHIJIIJIIIJHIICGIIJJJIIJJJIJJIIIIIJJIHHGHHGFFCDBADEEEDCDEDDDCDDDCDDDCD_Mismatch_0_Sense_+_Library_PoolT
ATTCTTCGATAGCTCGAGACTTTGGACAATATGCGAGGTTTCTTGCTATTTTGCATTGGATTCAAGGAAGGTTGCATGTCCTTGAAATGGACGG
>Frequency_1_QualityScore_FFHGGHGJIIJJJJIJGFIEGFHIIJIIIGCGHAGHGIIIIJIIIJEFGBGHHIIIIGIHHHHFFBDDFECEDCECDDCCCDDCCDC@@B@CCC_Mismatch_0_Sense_+_Library_PoolT
TTTCTTGCTATTTTGCATTGGATTCAAGGAAGGTTGCATGTCCTTGAAATGGACGGCAGGATCTGTGAGACAATAAATCAATAAAAAAAATTTT
>Frequency_1_QualityScore_FFGHHHHJJJJHIJIJJJJJJJJJJJJJJJJJJIJJJJJIJJJJJJJJJJIJHHHFFFFFFCDECEEDDEDDDDEEEDDDDDDDDDDDDDDDDD_Mismatch_0_Sense_+_Library_PoolT
GAAACTGAATGTGTCCCATAATTCCCTGTCAGGAAAGATTCCCGTTGGGGGCCTGCTTCAGAACTTTCCAATATCCTCCTACTCTGACAACAAT
>Frequency_1_QualityScore_FFHHHHHIIIJJJJJIJIJJJJJJJJJJIJJJJIJJIEIJJJJJJJJJJJIJJJJJIIJIJJHJFHHHFDDFFEDEEEEEDDDD8ACCCDDDDD_Mismatch_0_Sense_+_Library_PoolT
CAATGGACTCTGTGGAAATCCTCTTCCTGCTTGCTGATCCAATAATATTCTTCGATAGCTCGAGACTTTGGACAATATGCGAGGTTTCTTGCTA
>Frequency_1_QualityScore_FFHHHHHJJJJGIIJIJHJJJJJJJJJJJJJJJJJJJJJJJIJJJJJJJJJJJJJJJJJGJJIJJJJHHFBFFFFFEEEDECDEDD?BD8ACDD_Mismatch_0_Sense_+_Library_PoolT
GACAACAATGGACTCTGTGGAAATCCTCTTCCTGCTTGCTGATCCAATAATATTCTTCGATAGCTCGAGACTTTGGACAATATGCGAGGTTTCT
>Frequency_1_QualityScore_FFHHHHGJJJJJJIJJJJJDHIIJJJIJJJIJJIJJJJJJIIJJJJJFHHGHFFFEFEEEEE;CCCCDDDDDDEDDDDDDBDDDDCCDDDCACD_Mismatch_0_Sense_+_Library_PoolT
CTCTCCGGGGCCCTTCCGGTGGAATTATCAAAGCTTTCTGATCTGCAAGACTTGGAGCTGAATGACAATGATCTGAGCGGAGCAATACCTGTTG
>Frequency_1_QualityScore_DFHHHGGEGGIIIAEFHIGIFHIGGIIIGGHG?DGHCHIIIIIIIDGGHGDHHIIGBHGAHEHHDDFFF@CEEECCDDDDDDCDDDDBDBDCCD_Mismatch_0_Sense_+_Library_PoolT
TTCTTGCTATTTTGCATTGGATTCAAGGAAGGTTGCATGTCCTTGAAATGGACGGCAGGATCTGTGAGACAATAAATCAATAAAAAAAATTTTT
>Frequency_1_QualityScore_FFHHGHDIJJJGJGIJJJJGJJJDHHGIJJJJJIIJJJJJJIJIJIIIJIJGIIIGEHJHGHHE@@CFFCEEAACCCCCCBBBBBBDDDDDEDE_Mismatch_0_Sense_+_Library_PoolT
CTCGAGACTTTGGACAATATGCGAGGTTTCTTGCTATTTTGCATTGGATTCAAGGAAGGTTGCATGTCCTTGAAATGGACGGCAGGATCTGTGA
>Frequency_1_QualityScore_FFHHGHHJJIIJJJIHIJJJJJIJIJJJJJJJJJJJJJJIJIIJIJIJJIIIJJJJIJJJJJJJJHHFFCDDBEEECCECDEDD?B@8?CDDDD_Mismatch_0_Sense_+_Library_PoolT
CAACAATGGACTCTGTGGAAATCCTCTTCCTGCTTGCTGATCCAATAATATTCTTCGATAGCTCGAGACTTTGGACAATATGCGAGGTTTCTTG
>Frequency_1_QualityScore_DDHDFFDGEBHECHIIBEEBFHE@FH>FDFFIBD<<9??9?B?DF=C=8C<=CCEGIIGCGGHACHEFFB;;@C@CEEDBCD@?B>;?@>AD_Mismatch_0_Sense_+_Library_PoolT
GAACTTTCCAATATCCTCCTACTCTGACAACAATGGACTCTGTGGAAATCCTCTTCCTGCTTGCTGATCCAATAATATTCTTCGATAGCTCG
>Frequency_1_QualityScore_FBFHHHHJJGIGIIJIIGJJJIJIIIIIIJJJJIJJIJJJJJIIIJJJIJJIA8CGHIGHECHFFF@DFFF@CEEECDDDDDDCDDCDDCCDDE_Mismatch_2_Sense_+_Library_PoolT
GTGGGGACCTGCTTCAGAACTTTCCAATATCCTCCTACTCTGACAACAATGGACTCTGTGGAAATCCTCTTCCTGCTTGCTGATCCAATAATAT
>Frequency_1_QualityScore_FFHHGHGJJJJGJJJJJJIIIIGIJIJJGIJJJJJJJFIIJIJJIJJIGJGHGGIJGIJIIHHHFFFFDAACCEDCCB=?@B@@BDDCDD<5>B_Mismatch_0_Sense_+_Library_PoolT
TATCGGGCTCTATTCCAGGCACTTTAGGAACGCTTTCTAAGCTTCAGTTCCTTGATCTCTCGTACAACAATCTCTCCGGGGCCCTTCCGGTGGA
>Frequency_1_QualityScore_FFHHHHHJIJJJJJJGHJJJJJJJJJHIJJJHIJJJJJJJJJJIJIJJIJJJJJJJJJJJJJJHHHHHGCEFFFFFEEEEDEDDDDDDBDDDDD_Mismatch_0_Sense_+_Library_PoolT
CAATGATCTGAGCGGAGCAATACCTGTTGAGTTTCTGAATCTCACATCTCTGTTGAAACTGAATGTGTCCCATAATTCCCTGTCAGGAAAGATT
>Frequency_1_QualityScore_FDHFHAHEGGIIIIHICE9BFHBF;DHIBGGIIIIIIHGIIEHHEFFFCA3>@<>CC>CCCCCC?>CCC@CDECECCCCCCCCCCCCCCAC:>>_Mismatch_0_Sense_+_Library_PoolT
GCTTCAGTTCCTTGATCTCTCGTACAACAATCTCTCCGGGGCCCTTCCGGTGGAATTATCAAAGCTTTCTGATCTGCAAGACTTGGAGCTGAAT
>Frequency_1_QualityScore_DFHHGHHJIJJJJJGIGIGHEGHHIHGEHGGEEBFHGHIJJJJJGCHHIIGIJEGIJJJGJJHHHDHFFFFCFDDDEDDDDCCDC@ACDDDDCC_Mismatch_1_Sense_+_Library_PoolT
ATAATTCCCTGTCAGGAAAGATTCCCGTTGGGGACCTGCTTCAGAACTTTCCAATATCCTCCTACTCTGACAACAATGGACTCTGTGGAAATCC
>Frequency_1_QualityScore_D?FH?BCFEGG?FG?CBH?FH:<C:BGIIEHCGGEHCGGCG=FHG;C=@CCCAEHCHBBDEEDACCCCCB?>>A>>CCCCCCC(>CC@CCCCCA_Mismatch_0_Sense_+_Library_PoolT
TCCCTGTCAGGAAAGATTCCCGTTGGGGGCCTGCTTCAGAACTTTCCAATATCCTCCTACTCTGACAACAATGGACTCTGTGGAAATCCTCTTC
>Frequency_1_QualityScore_EFHGGGHJEIJJFIIJJICGCHHIIGIIGFGHC:@FGGIJJIJIJIEICEH@HHFHHE>@@DFCCEECCCDDDDDDDDDCCDDCDDCCADDDDD_Mismatch_0_Sense_+_Library_PoolT
CCATAATTCCCTGTCAGGAAAGATTCCCGTTGGGGGCCTGCTTCAGAACTTTCCAATATCCTCCTACTCTGACAACAATGGACTCTGTGGAAAT
>Frequency_1_QualityScore_+2AF??4AC<C<<ACF6C?*?@*9*?*)1???*:DABFGC?(7<;BCFF=C@DAEF=@7=?;AA?=..)755;;@@@?BA_Mismatch_0_Sense_+_Library_PoolT
ATAACCTTCTATCGGGCTCTATTCCAGGCACTTTAGGAACGCTTTCTAAGCTTCAGTTCCTTGATCTCTCGTACAACAAT
>Frequency_1_QualityScore_FFHHHHGJJJJJJIJJJIIIJJJJJIJIJJJJJJJJHIIIIJJJJJIJJJJJIJJJJJIJGIJIIIGHHEEHHFFFFFFECDEEDDBDDDDDDD_Mismatch_0_Sense_+_Library_PoolT
TCCAATATCCTCCTACTCTGACAACAATGGACTCTGTGGAAATCCTCTTCCTGCTTGCTGATCCAATAATATTCTTCGATAGCTCGAGACTTTG
>Frequency_1_QualityScore_FFGHHFHIJJIJIJJJFIIGJIIJIGGIIJFIIJJJJHEHIJIIIJGIIJJIIJIJJJIIJCGIJIJJJHIGGHHHGEDDEDDCCCEEDDDEFC_Mismatch_1_Sense_+_Library_PoolT
AGGCCTGCTTCAGAACTTTCCAATATCCTCCTACTCTGACAACAATGGACTCTGTGGAAATCCTCTTCCTGCTTGCTGATCCAATAATATTCTT
>Frequency_1_QualityScore_FFHHHHHJJJJJJJJJJJJJJJJIJJJJJJJJJJJJJJJJJJJJJBHGIJJJJJJJJJHHHHHHFFFFFFEEEEEEDDACDDDEDDDEDDDDDD_Mismatch_0_Sense_+_Library_PoolT
CAATAATATTCTTCGATAGCTCGAGACTTTGGACAATATGCGAGGTTTCTTGCTATTTTGCATTGGATTCAAGGAAGGTTGCATGTCCTTGAAA
>Frequency_1_QualityScore_FFHHGFGJIFGGJJIGFAHGGIGGHHGIHGHHIGGIEHEIGIHIIJGHGIJAE:DFHIEFFGII@AHIGE8>;?BDDCDDDDDDCCD3>CC@CC_Mismatch_0_Sense_+_Library_PoolT
CTGAATCTCACATCTCTGTTGAAACTGAATGTGTCCCATAATTCCCTGTCAGGAAAGATTCCCGTTGGGGGCCTGCTTCAGAACTTTCCAATAT
>Frequency_1_QualityScore_FFHHHHFHIJJJJJJIIJJJJJIJJJJJJJJJJJJJJJJIIJJIIIHIJJJJJJJJJJJJIDFFDDBDDCDEDEDDCDDDDCCEDDD_Mismatch_0_Sense_+_Library_PoolT
GCGAGGTTTCTTGCTATTTTGCATTGGATTCAAGGAAGGTTGCATGTCCTTGAAATGGACGGCAGGATCTGTGAGACAATAAATCAA
>Frequency_1_QualityScore_ADHHHH?<FGFFBE,?<?ACECCC?:?EGB<G<GE;FBH=8CH@;C@).=@CGCECEEHD<;?BC>@ABC@A::_Mismatch_0_Sense_+_Library_PoolT
GGAAGGTTGCATGTCCTTGAAATGGACGGCAGGATCTGTGAGACAATAAATCAATAAAAAAAATTTTTTCACAA
>Frequency_1_QualityScore_FFDHFDHHHIIGGIJIIIJCCHIJJJJJIIGIIIDHIIIIGIIEGHIIIGI@GIHHHHEEFFFFFDCEECEDDDDDDDDDDCDDDDDDDDDDDD_Mismatch_0_Sense_+_Library_PoolT
TGGGGGCCTGCTTCAGAACTTTCCAATATCCTCCTACTCTGACAACAATGGACTCTGTGGAAATCCTCTTCCTGCTTGCTGATCCAATAATATT
>Frequency_1_QualityScore_FFHGHFHIIJGIIBHHHJJJIFIJIJIJJCHJJJJIGEEGIEHGIJJJIHGII@FJCGHIJIIJICGIEAHDDAHEFHCHDFB>ADDBB;?<C@_Mismatch_1_Sense_+_Library_PoolT
GCAATACCTGTTGAGTTTCTGAATCTCACATCTCTGTTGAAACTGAATGTGTCCCATAATTCCCTGTCAGGAAAGATTCCCGTTGGGGACCTGC
>Frequency_1_QualityScore_FFHHHHHIJJJJJJIJJJIJJJIIFHI8BFHIJJJIIJIJIJJIJIJFAHGIIJJHHHGFDEFFEEDCECEDDDDDDDDDDDDDDDDBDDDDDD_Mismatch_0_Sense_+_Library_PoolT
GCTCGAGACTTTGGACAATATGCGAGGTTTCTTGCTATTTTGCATTGGATTCAAGGAAGGTTGCATGTCCTTGAAATGGACGGCAGGATCTGTG
>Frequency_1_QualityScore_DDHHHHHJJJIJJJJJIGJIIJJJEGIIJIJIJIIIIIIDHIIIJIIJJJGIJIJJIGHIJJHHHHHHFDEFFEEDCEEDDDDDDDDDDCCDCC_Mismatch_1_Sense_+_Library_PoolT
TGTCCCATAATTCCCTGTCAGGAAAGATTCCCGTTGGGGACCTGCTTCAGAACTTTCCAATATCCTCCTACTCTGACAACAATGGACTCTGTGG
>Frequency_1_QualityScore_FFHHHHHJJJJJJJJJJJJJJJJJJJHIJJJIJJIJJJJJIJJIJJJJJJHHHHFHHFFFFFFEEEEEECCDDDDDDDDDDDDDDDCDDCCDDD_Mismatch_0_Sense_+_Library_PoolT
TAATTCCCTGTCAGGAAAGATTCCCGTTGGGGGCCTGCTTCAGAACTTTCCAATATCCTCCTACTCTGACAACAATGGACTCTGTGGAAATCCT
>Frequency_1_QualityScore_FFHHHHHJJJJJJJJJJJJJJJJJJJJJJJJJIJJJJJJJIJIIJJIJJIIIJJHHHHHFFFFFFEDEECEDDDDDDCCDDDDACDDDDDDDEE_Mismatch_0_Sense_+_Library_PoolT
GTTGGGGGCCTGCTTCAGAACTTTCCAATATCCTCCTACTCTGACAACAATGGACTCTGTGGAAATCCTCTTCCTGCTTGCTGATCCAATAATA
>Frequency_1_QualityScore_FFHHHHHJJJJJJIJHIJJJJGIIIJGJJJJJJJJJJJJJJJJJJJJJJJIJJJJJJJJJJJIIIHHGHEFFDDCDDDDDDDDDDDDEDDDDD>_Mismatch_0_Sense_+_Library_PoolT
CTCTGACAACAATGGACTCTGTGGAAATCCTCTTCCTGCTTGCTGATCCAATAATATTCTTCGATAGCTCGAGACTTTGGACAATATGCGAGGT
>Frequency_1_QualityScore_FFHHHHHJIIJFHIJJJJJJJJJJJJJIJJJJJJIJJJJJEEHIFHIIHJJHJJJJJIIJJJJJHHFFDDDDDDDDEDEDDDDDDDDDEDDDDE_Mismatch_0_Sense_+_Library_PoolT
AATATGCGAGGTTTCTTGCTATTTTGCATTGGATTCAAGGAAGGTTGCATGTCCTTGAAATGGACGGCAGGATCTGTGAGACAATAAATCAATA
>Frequency_1_QualityScore_FFHHHHHJJJJJIJJFHHGJIIJJJJJJJJJJJJJJJJIJJGIIJJJJHIIIJIJIGJIJJGIGJHHHHDFDDDDDDDDDEDDCDDDDDDDDED_Mismatch_0_Sense_+_Library_PoolT
GGACAATATGCGAGGTTTCTTGCTATTTTGCATTGGATTCAAGGAAGGTTGCATGTCCTTGAAATGGACGGCAGGATCTGTGAGACAATAAATC
>Frequency_1_QualityScore_DBFHAFFEGEHABEHIIIFEG@HGHA@HEEFGGGIIIIIGEEGDHIGIIGBFGHGIIIIIHIIIGEAEE\5<>A@AC>CDDCCCCDDCCDCC>>_Mismatch_0_Sense_+_Library_PoolT
GTGGAAATCCTCTTCCTGCTTGCTGATCCAATAATATTCTTCGATAGCTCGAGACTTTGGACAATATGCGAGGTTTCTTGCTATTTTGCATTGG
>Frequency_1_QualityScore_FFGHHHHJIJIJJJIJJJJJJJJJJJJJJJJJIJIJJJJJJJJJJEIJJJJJIJJJJJJGHHHFFFFFE>CCEEDEDDBDDBDDDDDDDDEEDE_Mismatch_1_Sense_+_Library_PoolT
CGGACTCTGTGGAAATCCTCTTCCTGCTTGCTGATCCAATAATATTCTTCGATAGCTCGAGACTTTGGACAATATGCGAGGTTTCTTGCTATTT
>Frequency_1_QualityScore_FFHHHHHIJJIJJJHIJJJJIIJJJJGIJJJJJJIJJJJHIJJIJIJJJJJJIIJHHHHHHDDDDDDDDDDDDDDDDDDEEDDED_Mismatch_2_Sense_+_Library_PoolT
AGGAAGGTTGCATGTCCTTGAAATGGACGGCAGGATCTGTGAGACAATAAATCAATAAAAAAAATTTTTTCACAATAAATTTTCA
>Frequency_1_QualityScore_FFHHHHHJJJHJJJJJJJJIJJJJJJIJJHIJAHHIJJJJJIJJJJHHEHHHFFFFFFDEEACEDCCDDCEDDEFEFDDDDDDDDDDDDDDDBC_Mismatch_1_Sense_+_Library_PoolT
CGATAGCTCGAGACTTTGGACAATATGCGAGGTTTCTTGCTATTTTGCATTGGATTCAAGGAAGGTTGCATGTACTTGAAATGGACGGCAGGAT
>Frequency_1_QualityScore_DDFHFHFGA@EGHF<FHHIFA>F??FG?EGGIIIIHGGHIIICC@A7@@CHGGHE;CH;EBEAB=@CCCABCCCCA_Mismatch_0_Sense_+_Library_PoolT
AAGGAAGGTTGCATGTCCTTGAAATGGACGGCAGGATCTGTGAGACAATAAATCAATAAAAAAAATTTTTTCACAA
>Frequency_1_QualityScore_FFHHHHHJJJJJJJJIJJJJJJJJJJJJJJJJJJJJJIJJJJJJJJEHIIJJJJIJJJJIGIIIJJJJJIJJHHHBBDDDDDDDDDDDDDDCCD_Mismatch_0_Sense_+_Library_PoolT
GAGTTTCTGAATCTCACATCTCTGTTGAAACTGAATGTGTCCCATAATTCCCTGTCAGGAAAGATTCCCGTTGGGGGCCTGCTTCAGAACTTTC
>Frequency_1_QualityScore_D8FAFFDHHIEIIIIIIIIIDGCBFHAEGHGEGI>BGGHIGGFHEGHGGCCECGHDE:;3;?<@@A@CCCBCCA_Mismatch_0_Sense_+_Library_PoolT
AAGGAAGGTTGCATGTCCTTGAAATGGACGGCAGGATCTGTGAGACAATAAATCAATAAAAAAAATTTTTTCAC
>Frequency_1_QualityScore_FFDHHHHJJJJJJJJJJJJJJJJJJJJJGIIJIJJJJIJIJJIJJJJJJJFHIJJJJJHGHHHHHFFFFDFCEEEDECDDDDDCDDDDDDDDED_Mismatch_0_Sense_+_Library_PoolT
TGATCCAATAATATTCTTCGATAGCTCGAGACTTTGGACAATATGCGAGGTTTCTTGCTATTTTGCATTGGATTCAAGGAAGGTTGCATGTCCT
>Frequency_1_QualityScore_FFHHHFHGHIJJIJJJJJJJJGIJJJJJIJHGHIJJJJJIIJIJJIIIIJJJHGHHHHDFFFFECEEEEECCCCBDDDCDCCCCCDEEEDEDDA_Mismatch_0_Sense_+_Library_PoolT
GGCCTGCTTCAGAACTTTCCAATATCCTCCTACTCTGACAACAATGGACTCTGTGGAAATCCTCTTCCTGCTTGCTGATCCAATAATATTCTTC
>Frequency_1_QualityScore_FFHHHHDHIIIJJJIJJJGIJJIIIIDHIIJGGIIGIIJJIJJIIJJJJJJGGHFDEDDCDDDDDCCCCA>CDDDDDD_Mismatch_0_Sense_+_Library_PoolT
TGCATGTCCTTGAAATGGACGGCAGGATCTGTGAGACAATAAATCAATAAAAAAAATTTTTTCACAATAAATTTTTTA
>Frequency_1_QualityScore_FFHHGHHGEHHGIFGGCGGHJGCGGGGGGGIJJJGHJJEHHIDEEHIGIIIJEHIHH?CCEEDD@@C36;ACCCD@CCCCDDBDBBDDC_Mismatch_0_Sense_+_Library_PoolT
TATTTTGCATTGGATTCAAGGAAGGTTGCATGTCCTTGAAATGGACGGCAGGATCTGTGAGACAATAAATCAATAAATTTTTTTTTTCA
>Frequency_1_QualityScore_FFHHHHHJJJJIJJJJGIJJGIHIGIJJGHIJJJJHJJJJJIJJJJJJIJJJGIHHHHHFFFEFFFECCEEDEDDDDEDDEEDDDDDDDDDCDD_Mismatch_0_Sense_+_Library_PoolT
TGCTATTTTGCATTGGATTCAAGGAAGGTTGCATGTCCTTGAAATGGACGGCAGGATCTGTGAGACAATAAATCAATAAATTTTTTTTTTCACA
