# Supplementary material for: Differential Gene Expression Reveals Candidate Genes for Drought Stress Response in Abies alba (Pinaceae)
Source: PLoS One. 2015 Apr 29;10(4):e0124564. doi: 10.1371/journal.pone.0124564 (PMC4414588; doi:10.1371/journal.pone.0124564)
Supplement: S3 File — (GZ) [file pone.0124564.s003.gz › comp28261_c0_seq1.fa]

>comp28261_c0_seq1 len=492 path=[1:0-491]
TGTAATTAAAACTTAAAAGGGCCTTAGTAGCACACTTTATCCCTTTTACTGTCATCTGTAAATGAGGTCTTCTCCTCCAAAAATGTGTGGGAGGTGAGAAAGAGTACCATGGTTTTCGGCATGACTGTATTTGTTGAAGATGGTTTTCCCGCTGTCATGAAAGGGAACCTTTAGTGGTGTATGTATAACGTTTCTCCTCCAAAAATCTGTGGGAGGCGAGGAAAAGTACCATGGTTTTCAGCATGACTGTACTTCCTGAAGATGGTTTGCGGGTGTCATCAAAAGGGGACCTGGGGACCTTAATGGGATACTTCATCTTTTTTAGTCTTATATATGTAAATACTGTTTCTCTTCCAAAATTGTTTGGGAGGTATGAAAAAGTACCATTATTTTCAGCATGATTGAGTACAGTCATGCTTCAGATTTCATTTTTAAGAAAAAAAAAAATGAAAAAAAAAAAAAGGATTATCATTTTAATCCATAAATTTCTAC

>Frequency_3_QualityScore_FFHHHHHJJJJHIHJJJJJIJHIJIJJIJJJJJIJJJJJJJJJIIJGIIJHIIHIJJJJCGHJHHIHHHGEEFFFFFEEEEEEDDDDDDDEDBC_Mismatch_0_Sense_+_Library_PoolT
TCATCTTTTTTAGTCTTATATATGTAAATACTGTTTCTCTTCCAAAATTGTTTGGGAGGTATGAAAAAGTACCATTATTTTCAGCATGATTGAG
>Frequency_3_QualityScore_FEGHHHHGHIIIIHJFHGIJHJJJJIIIJJIIJJJIJJJHIHHIJIGIIIIJJJBDFGFFFEEEE@BBCB?BDDCCCAACDDBDEDDDDADDCD_Mismatch_0_Sense_+_Library_PoolT
GGAAAAGTACCATGGTTTTCAGCATGACTGTACTTCCTGAAGATGGTTTGCGGGTGTCATCAAAAGGGGACCTGGGGACCTTAATGGGATACTT
>Frequency_2_QualityScore_FFHHHHHJJJJJJJJJJIJJJJJJIHIJJJJJJJEGIJIJJJJJGGIJJJIIJJJJJIIIJJJGIJJIGIEHHHGGGFFFEEEEEDEEEEEEEE_Mismatch_0_Sense_+_Library_PoolT
AAATACTGTTTCTCTTCCAAAATTGTTTGGGAGGTATGAAAAAGTACCATTATTTTCAGCATGATTGAGTACAGTCATGCTTCAGATTTCATTT
>Frequency_2_QualityScore_FFHHHGHJJIIJJJIIIIAGIIIIJJJJEHIJJJJIIIIJIJJJIIJJJJIIJGGGIIGHGHGHGGGGECGGFEEEEFEECC_Mismatch_0_Sense_+_Library_PoolT
CCAAAATTGTTTGGGAGGTATGAAAAAGTACCATTATTTTCAGCATGATTGAGTACAGTCATGCTTCAGATTTCATTTTTAA
>Frequency_2_QualityScore_FFHHGHHJIIIIHIJIJIJIJIJJIFGFHIGIIIJJGIIIHIIIJIJJIIJIGGFIGGHGEEADGECDDACCCD<?ACC>BCDDDDD9=AACDC_Mismatch_0_Sense_+_Library_PoolT
CCCGCTGTCATGAAAGGGAACCTTTAGTGGTGTATGTATAACGTTTCTCCTCCAAAAATCTGTGGGAGGCGAGGAAAAGTACCATGGTTTTCAG
>Frequency_2_QualityScore_EFHGHGHIIJIIIIIJJJJJGIIIJJJJJIJJIIIIHIIIHIHIIJJIIJJJIFIIHIIGHIJIICGG@?CFCEEEECBDDEEDDCEEEEEDDD_Mismatch_0_Sense_+_Library_PoolT
TGGGATACTTCATCTTTTTTAGTCTTATATATGTAAATACTGTTTCTCTTCCAAAATTGTTTGGGAGGTATGAAAAAGTACCATTATTTTCAGC
>Frequency_2_QualityScore_FFHHHGHJJJJJJJJJIIIGIIIIIJIIJJJJFGIIIIJJJIHIIJIJJJIJJJJJJJJJJIIGIIJGIEHHHHHHHHFFFFFEECEEEEEEED_Mismatch_0_Sense_+_Library_PoolT
ATACTGTTTCTCTTCCAAAATTGTTTGGGAGGTATGAAAAAGTACCATTATTTTCAGCATGATTGAGTACAGTCATGCTTCAGATTTCATTTTT
>Frequency_2_QualityScore_DDBAEFAGA<CA?>ACACFEEACDB=CAFGGDECACCFFFEGGHGEEGG:3);_Mismatch_0_Sense_+_Library_PoolT
ATGATTGAGTACAGTCATGCTTCAGATTTCATTTTTAAGAAAAAAAAAAATGA
>Frequency_2_QualityScore_FFHGHHHJJGIJHIIJJJJEIGGIIIIJJIIJIJJJJIJJJJJGIJJJJJJIGGIJIIFIIIIEHHG>C?DBCEEEDEDEDDDDCEEEEECDDC_Mismatch_0_Sense_+_Library_PoolT
GGGATACTTCATCTTTTTTAGTCTTATATATGTAAATACTGTTTCTCTTCCAAAATTGTTTGGGAGGTATGAAAAAGTACCATTATTTTCAGCA
>Frequency_2_QualityScore_FFHHGHGIJIIIJIJIIGIIIJJHIIIIJJJGIJIGIHIJIIIGIIIIGHHGGGGFCEEDEDEECCCCCACCEDEEDDDDCCDDDCCACCCCCC_Mismatch_0_Sense_+_Library_PoolT
GTATGTATAACGTTTCTCCTCCAAAAATCTGTGGGAGGCGAGGAAAAGTACCATGGTTTTCAGCATGACTGTACTTCCTGAAGATGGTTTGCGG
>Frequency_1_QualityScore_DDHHHHHFIIJJJJIJHGIIGJIJIJJIJIJJJJJIIJIJIJJJIJGHGGHIJIJIJGFGHI@AHHAAAEDD@CEEEECEEFEDDC_Mismatch_0_Sense_+_Library_PoolT
ACTTCATCTTTTTTAGTCTTATATATGTAAATACTGTTTCTCTTCCAAAATTGTTTGGGAGGTATGAAAAAGTACCATTATTTTCA
>Frequency_1_QualityScore_FFHHHHHJIJIJJJJJIJJJJJJJJJJJJJJJJJJIHIIIIJJJIIJJBFIJJJJJJJHIIJJJJIJJJHIIHGHHHHHFFBEDFDEEEEDEDD_Mismatch_0_Sense_+_Library_PoolT
AGTCTTATATATGTAAATACTGTTTCTCTTCCAAAATTGTTTGGGAGGTATGAAAAAGTACCATTATTTTCAGCATGATTGAGTACAGTCATGC
>Frequency_1_QualityScore_FFHHHHHJJJJJJJJJJJJJJJJJJJJJJJJJJHIJJJJJJJDHIJIIJJJJGIJJJJJIIJJJJJIJJIIIHHHFHEFFFFEFFEEEEEEEDD_Mismatch_0_Sense_+_Library_PoolT
ATATATGTAAATACTGTTTCTCTTCCAAAATTGTTTGGGAGGTATGAAAAAGTACCATTATTTTCAGCATGATTGAGTACAGTCATGCTTCAGA
>Frequency_1_QualityScore_FFHHHHHJJJJJJIHIJJHHIJJJJJJJJJJJJJJJJJJJJIIJJJJJJJHFDD=;:_Mismatch_0_Sense_+_Library_PoolT
CAGCATGATTGAGTACAGTCATGCTTCAGATTTCATTTTTAAGAAAAAAAAAAATGA
>Frequency_1_QualityScore_BDBC:<DB:CE?F?+<CHH<AEHH@HH@BE@C:CFA<BCGE=9??FAFFIIIIE/;.>:;;58\0;&09&0824:@4((+:44>_Mismatch_0_Sense_+_Library_PoolT
TCAGCATGATTGAGTACAGTCATGCTTCAGATTTCATTTTTAAGAAAAAAAAAAATGAAAAAAAAAAAAAGGATTATCATTTTA
>Frequency_1_QualityScore_FFHFHHHJJJJIJJJJJJJJIJIJJJJGHIJJIJI@FHIGJJIJJJIIEEEFFFFBDDDDDDDDDEDDDCCDDDCDDEEDCDDDDDDDDEEECC_Mismatch_0_Sense_+_Library_PoolT
CAGCATGACTGTACTTCCTGAAGATGGTTTGCGGGTGTCATCAAAAGGGGACCTGGGGACCTTAATGGGATACTTCATCTTTTTTAGTCTTATA
>Frequency_1_QualityScore_FFFHHHHJJJFHHJJJJJJJJJJJJAHIJJJJJIIJJJJJJHHHHHFFFFFFFEDCEEEDBDDDEEDDDBDDFFFFEDEDDEEDDDDDDDDDDC_Mismatch_0_Sense_+_Library_PoolT
GGTTTGCGGGTGTCATCAAAAGGGGACCTGGGGACCTTAATGGGATACTTCATCTTTTTTAGTCTTATATATGTAAATACTGTTTCTCTTCCAA
>Frequency_1_QualityScore_FDHHHHHJJJJIJJJJJJGIJJJIJJJFHJIJJJJJIJJGGHHHHHHEDFFF@CEDEEEDDDDDDDDDECFDDDDDDCDDDDDCDDDCDDDBDD_Mismatch_0_Sense_+_Library_PoolT
GTATAACGTTTCTCCTCCAAAAATCTGTGGGAGGCGAGGAAAAGTACCATGGTTTTCAGCATGACTGTACTTCCTGAAGATGGTTTGCGGGTGT
>Frequency_1_QualityScore_FFHHHHHJJIJJJJJJJJJHFB@?9>C:>@ADDEDDDCCCCCCC_Mismatch_1_Sense_+_Library_PoolT
AAAAAAATGAAAAAAAAAAAAAGGATTATCATTTTAATCCATGA
>Frequency_1_QualityScore_DFHHFHGJJJHJIJGIIJJJJJJIJJJJJJJIJJJJJJJIJIIJIJJJJJJHHHFFFFFEECEEABACEADDEDFDDDDDDDDDDDDDDDDDDC_Mismatch_2_Sense_+_Library_PoolT
TTTCGGCACGACTGTATTTGTTGAAGATGGCTTTCCCGCTGTCATGAAAGGGAACCTTTAGTGGTGTATGTATAACGTTTCTCCTCCAAAAATC
>Frequency_1_QualityScore_FFHHHGHJJJJJIJGHHIJIIJJJJJJJJJJJJJJJJIJJJHIHIIIIJJJJJJJJIHHHHHGEFFFFFDFEEEEDDDCDACCDDDBDD?ACDC_Mismatch_0_Sense_+_Library_PoolT
AAGGGGACCTGGGGACCTTAATGGGATACTTCATCTTTTTTAGTCTTATATATGTAAATACTGTTTCTCTTCCAAAATTGTTTGGGAGGTATGA
>Frequency_1_QualityScore_FFHFHHHJJJJCGFHIJJJJJJJJIJGIJJJJJJIIJJJGIJHHHEHBCDEFFEEEEEEEDDDDDED_Mismatch_1_Sense_+_Library_PoolT
TGGTTTGCGGGTGTCATCAAAAGGGGACCTGGGGACCTTAATGGGATACTTCATCTTTTTTAGTCTA
>Frequency_1_QualityScore_B=AD<?DFCDHGICE@FHECE>BEBB<A+<<F11?H*?>D49*?BB?DDDBFEG_Mismatch_0_Sense_+_Library_PoolT
GTACCATTATTTTCAGCATGATTGAGTACAGTCATGCTTCAGATTTCATTTTTA
>Frequency_1_QualityScore_ADHHHHBGHHHIFHIIEGHIJGGHCEFHICDGFFHG=CG;FCH@@CCEHCEHEEFFFDFCDEDD?3=AA>@CA>@BDFEDD>>@@CDD4:AB>>_Mismatch_0_Sense_+_Library_PoolT
CTGTAAATGAGGTCTTCTCCTCCAAAAATGTGTGGGAGGTGAGAAAGAGTACCATGGTTTTCGGCATGACTGTATTTGTTGAAGATGGTTTTCC
>Frequency_1_QualityScore_FFHHHHHJJJJJJIJJJHHJJJJJJ@GGHIJJJJJJJJJJIJJJJJJHHFFFFFEEEEECDDDDDDDEEDDDDDDDDDDEEEDDEDDEEEE_Mismatch_0_Sense_+_Library_PoolT
GTACTTCCTGAAGATGGTTTGCGGGTGTCATCAAAAGGGGACCTGGGGACCTTAATGGGATACTTCATCTTTTTTAGTCTTATATATGTAA
>Frequency_1_QualityScore_FFHFHHHJJJHIFGHDEFGEGGGIIJJJIJJJJJJIJIIIGIIJJJJHIFICHHFD?BDBDDDD@CCDDCDDC>BBDDCCCDDDDDDCDDDDDD_Mismatch_0_Sense_+_Library_PoolT
GGGAACCTTTAGTGGTGTATGTATAACGTTTCTCCTCCAAAAATCTGTGGGAGGCGAGGAAAAGTACCATGGTTTTCAGCATGACTGTACTTCC
>Frequency_1_QualityScore_FFHHHHHJJJJJJEFHIJJJJCGIIJJJJJJJJJJJIIJJJJIJJJIJIJJIFHIJIHGF=BBCDEDDDDDDDDDDDDDDDDDDDDDDDDEDCD_Mismatch_0_Sense_+_Library_PoolT
AGGCGAGGAAAAGTACCATGGTTTTCAGCATGACTGTACTTCCTGAAGATGGTTTGCGGGTGTCATCAAAAGGGGACCTGGGGACCTTAATGGG
>Frequency_1_QualityScore_FDHHHHHIIIIJIJHIJJJJJJJJJJJJJJJJJGHHJIJGJJJJJHHHHFFDDFFDEE@CDDDDCDDDDCCDDCDDEEDDDDCDDCDDDCDDDD_Mismatch_0_Sense_+_Library_PoolT
GTGTATGTATAACGTTTCTCCTCCAAAAATCTGTGGGAGGCGAGGAAAAGTACCATGGTTTTCAGCATGACTGTACTTCCTGAAGATGGTTTGC
>Frequency_1_QualityScore_FFHHHHHJJJJJJJJJJJJJJJJJJJJIJJJJIJIJBGIIIJJJJJGFGIJJJJJJJJJJJJJJJHHFHFEDDEFFDEEEEEEEDDCACDDDEE_Mismatch_0_Sense_+_Library_PoolT
GTAAATACTGTTTCTCTTCCAAAATTGTTTGGGAGGTATGAAAAAGTACCATTATTTTCAGCATGATTGAGTACAGTCATGCTTCAGATTTCAT
>Frequency_1_QualityScore_FFHHHHHJJIIJJJJJJJJJJCGHIJJJJJIJJJJJIIJJJJJJHHHFFFFFFFEEDEEDDDDEEDDDDCDBDCDEEDDDECDEDEDDDEDDDC_Mismatch_0_Sense_+_Library_PoolT
TTCCTGAAGATGGTTTGCGGGTGTCATCAAAAGGGGACCTGGGGACCTTAATGGGATACTTCATCTTTTTTAGTCTTATATATGTAAATACTGT
>Frequency_1_QualityScore_FFHGHHHJJJJJIJIJJIJJJJJJIJHIJJIIJJJJJJJIJIIJJJIJJJIJJJJJIHIJJJIGIGIHICEH?DCFFCEEDDDCDCDDDADFEE_Mismatch_0_Sense_+_Library_PoolT
TTAATGGGATACTTCATCTTTTTTAGTCTTATATATGTAAATACTGTTTCTCTTCCAAAATTGTTTGGGAGGTATGAAAAAGTACCATTATTTT
>Frequency_1_QualityScore_FFHHHGHJJJJJJJJEHIJJIJJJJJFHIJJJJJJJJJJJJHHFFFFFEFEEEEEFEEEFEDDDDDDDDCDDDDDDDDCDDACCDDDDDB8ACC_Mismatch_1_Sense_+_Library_PoolT
GAAGGGGACCTGGGGACCTTAATGGGATACTTCATCTTTTTTAGTCTTATATATGTAAATACTGTTTCTCTTCCAAAATTGTTTGGGAGGTATG
>Frequency_1_QualityScore_DDFHHBHGI)0CDGIGIIIBEEC@3(9:>A(5(,5,(,5538@3_Mismatch_2_Sense_+_Library_PoolT
TAAAAAAAAAGAAAAAAAAAAAAAGGATTATCATTTTAATCCAT
>Frequency_1_QualityScore_FFHHHHHJJIGIGJJJJFFGGIGIHIIJIFGIIJJJJJIGIJJJHEGIJJHIIHEHHHHCHDEFFFEFECCEEEEDCCDDDDCDDDDBDDDD<A_Mismatch_0_Sense_+_Library_PoolT
CAAAAGGGGACCTGGGGACCTTAATGGGATACTTCATCTTTTTTAGTCTTATATATGTAAATACTGTTTCTCTTCCAAAATTGTTTGGGAGGTA
>Frequency_1_QualityScore_EFHHHHHJJJJJJJJJJJJJJJJJIJJJJJIJJJIIIJIHJJGIIJJHHHHHGHHCEFFFEDEECEDDCCDEDEFDDDDDDDDDDDCDDDCDDD_Mismatch_0_Sense_+_Library_PoolT
TATGTATAACGTTTCTCCTCCAAAAATCTGTGGGAGGCGAGGAAAAGTACCATGGTTTTCAGCATGACTGTACTTCCTGAAGATGGTTTGCGGG
>Frequency_1_QualityScore_DFFGHFDDGHHHIIAFEHGA@?EGGDGDAH?BGIGGDGIIGGIGEFFFB??FH@FFCHEIGFGEHIIIIA>ACEECCBDB;C?>_Mismatch_0_Sense_+_Library_PoolT
TTCCAAAATTGTTTGGGAGGTATGAAAAAGTACCATTATTTTCAGCATGATTGAGTACAGTCATGCTTCAGATTTCATTTTTAA
>Frequency_1_QualityScore_FB?FHHDE@<EFB?CFH?FHCEFH<FEGIEEGHFHGGGHII@BF?<BG?DFHGHFH=B?CCDC>AAECBCB?@?CCBBC?BBCCCCECCCCCCC_Mismatch_0_Sense_+_Library_PoolT
GAGGAAAAGTACCATGGTTTTCAGCATGACTGTACTTCCTGAAGATGGTTTGCGGGTGTCATCAAAAGGGGACCTGGGGACCTTAATGGGATAC
>Frequency_1_QualityScore_FFHHDFHJHJIJJJJIIJJEIIJJJIHIGHIIJIJFHIIIIJJJJJJIJJJIIJJJJHHHFFFFFFEDEECDDEEFDEA@CDCDDDCDDCDDDD_Mismatch_0_Sense_+_Library_PoolT
ATGGTTTTCGGCATGACTGTATTTGTTGAAGATGGTTTTCCCGCTGTCATGAAAGGGAACCTTTAGTGGTGTATGTATAACGTTTCTCCTCCAA
>Frequency_1_QualityScore_FFHHHHFIIIIGIJJIJJIIIJIFGIGGIIJEGIIGHIGD@DDHIHFH?ADDFFDDEEEEECDDCCDCCCCDDDDDDDC@CBDDDDD<B>CDED_Mismatch_0_Sense_+_Library_PoolT
AACGTTTCTCCTCCAAAAATCTGTGGGAGGCGAGGAAAAGTACCATGGTTTTCAGCATGACTGTACTTCCTGAAGATGGTTTGCGGGTGTCATC
>Frequency_1_QualityScore_DDHHH?FDG@FGAGHGGIBGGHIGGDFGIIIIIEHGHGF<FBFHIBFGGCBDHIGGHEC8B;@FFGE@GEEE1=,.?B3>@>3;@ACCCC_Mismatch_1_Sense_+_Library_PoolT
TCCTTAGTAGCACACTTTATCCCTTTTACTGTCATCTGTAAATGAGGTCTTCTCCTCCAAAAATGTGTGGGAGGTGAGAAAGAGTACCAT
>Frequency_1_QualityScore_FFHHHHHIJJJJJJJJIJIIJIJFGIJJJJJJJJJJJJJJJJJJJJJJGIJJJJIJJHHCHHHHHFFFFDEEEEDEDCDDC_Mismatch_0_Sense_+_Library_PoolT
ATGACTGTATTTGTTGAAGATGGTTTTCCCGCTGTCATGAAAGGGAACCTTTAGTGGTGTATGTATAACGTTTCTCCTCCA
>Frequency_1_QualityScore_FFHHHHCFHIIJJJJIEHIIIIJIJJJJJIJJJJJIJIJHIHIIJGIGIJIJJJJIJIJJJJJJIJHHHHFFFFFFFEDEEDDDD_Mismatch_2_Sense_+_Library_PoolT
GGGAGGTATGAAAAAGTACCATTATTTTCAGCATGATTGAGTACAGTCATTCTTCAGATTTCATTTTTAAGAAAATAAAAAATGA
>Frequency_1_QualityScore_FFHHHHHHJJGIGJJIIJJIBGHIGIJJ?FHIJJJJJJJJJJJGIJJJJHHHFHHFFFFDEEDEDDDDDBCCDDDDDDDDDDDDDDDBDDDDDD_Mismatch_0_Sense_+_Library_PoolT
CTGTGGGAGGCGAGGAAAAGTACCATGGTTTTCAGCATGACTGTACTTCCTGAAGATGGTTTGCGGGTGTCATCAAAAGGGGACCTGGGGACCT
>Frequency_1_QualityScore_FFHHHHHGHIJJJIJJJJJJJJJIJJJIJJJJJJJIJGGIGIJJJIHC@CCEEDDDDDDDDDBB72>>:33+>CD>@:3@3:+4A:@DC_Mismatch_0_Sense_+_Library_PoolT
GATTGAGTACAGTCATGCTTCAGATTTCATTTTTAAGAAAAAAAAAAATGAAAAAAAAAAAAAGGATTATCATTTTAATCCATAAATTT
>Frequency_1_QualityScore_FFCFHFHGHJJHIIJJJJJJJJJJJJJJJJJJJJJJJIJJJJJIJJJIJHHHFFDEFFEEEECCDDDDDDDDDDDDDDFDEEDDDDD_Mismatch_0_Sense_+_Library_PoolT
AGTGGTGTATGTATAACGTTTCTCCTCCAAAAATCTGTGGGAGGCGAGGAAAAGTACCATGGTTTTCAGCATGACTGTACTTCCTGA
>Frequency_1_QualityScore_FFHHHHHJJJFHJJIJJJJGIJJJIJIFHJJIJJJFHHIJJJIJJJHHHHHHFFFFFFFCCEEEEDACDBCDDD<BBCCDDDDDDDDDDDDDDD_Mismatch_0_Sense_+_Library_PoolT
CAAAAATCTGTGGGAGGCGAGGAAAAGTACCATGGTTTTCAGCATGACTGTACTTCCTGAAGATGGTTTGCGGGTGTCATCAAAAGGGGACCTG
>Frequency_1_QualityScore_FFHHHHHJHIGGIAFECIGIIIIJIIHJJJJJJJJJGJJIJIJIIIIJJHIJJFFDDDDDDCCDDDCDDD:ABBDDDDDDDDDDDCECEEDDCD_Mismatch_0_Sense_+_Library_PoolT
GAACCTTTAGTGGTGTATGTATAACGTTTCTCCTCCAAAAATCTGTGGGAGGCGAGGAAAAGTACCATGGTTTTCAGCATGACTGTACTTCCTG
>Frequency_1_QualityScore_FFHHHHHJJJJJJJJJJJGHGHIJFJIJJJJJJJJJJJJJJJJJJJJJJJIJJJIIJIJJJJJJIGAEEDFFFFEDCEEDDCDDEEEEEDDDDD_Mismatch_0_Sense_+_Library_PoolT
GGATACTTCATCTTTTTTAGTCTTATATATGTAAATACTGTTTCTCTTCCAAAATTGTTTGGGAGGTATGAAAAAGTACCATTATTTTCAGCAT
>Frequency_1_QualityScore_FFHHHHHJJIJJJJJJJJJJJJJJHIJJIJJJJJJJGIJJJHIIJJJHHHHHFFFFFFEEEEEDDEDEEDDDDCDDDDDDCDDDDDBD5>BDDD_Mismatch_0_Sense_+_Library_PoolT
TAACGTTTCTCCTCCAAAAATCTGTGGGAGGCGAGGAAAAGTACCATGGTTTTCAGCATGACTGTACTTCCTGAAGATGGTTTGCGGGTGTCAT
>Frequency_1_QualityScore_FFHHHHHJJJJJJIIJJJIIJJJJIJJJIJJJJJJJJJJJGIHI>FHIGIIIJJJJIIJHHHHHHHFFFFFFCCCDECDCCDDDDDDD<CDDCA_Mismatch_0_Sense_+_Library_PoolT
AGGGGACCTGGGGACCTTAATGGGATACTTCATCTTTTTTAGTCTTATATATGTAAATACTGTTTCTCTTCCAAAATTGTTTGGGAGGTATGAA
>Frequency_1_QualityScore_FFFFHHFIJIJIIJJJJJJJIIIJIJIHIGHIIHHIBGHIGIJJJJ@FHIJJJJHIJIIIHHHFFFFDEEDEEEFEDDDDDDDDDCDDBDDDDD_Mismatch_0_Sense_+_Library_PoolT
TAAATGAGGTCTTCTCCTCCAAAAATGTGTGGGAGGTGAGAAAGAGTACCATGGTTTTCGGCATGACTGTATTTGTTGAAGATGGTTTTCCCGC
>Frequency_1_QualityScore_FFHHHHHGIJJJJJJGIJIJIJJJJJIJJJJJJJJJJJJJJJGIHJJJHHHHHHHHFFFFFFFECEEEDEEDDDCC@ADCDCDDDDBDDD?CDD_Mismatch_0_Sense_+_Library_PoolT
AAAGGGGACCTGGGGACCTTAATGGGATACTTCATCTTTTTTAGTCTTATATATGTAAATACTGTTTCTCTTCCAAAATTGTTTGGGAGGTATG
>Frequency_1_QualityScore_FFHHHHHJJJJJJJJJJJJJJJIIJCGIJJJJJJJHGIJJJJJJJJJJJJJJJJJJJJIJHIIJJHIJJDHFHHHHGHFFFFFFFEEDE_Mismatch_0_Sense_+_Library_PoolT
TTCTCTTCCAAAATTGTTTGGGAGGTATGAAAAAGTACCATTATTTTCAGCATGATTGAGTACAGTCATGCTTCAGATTTCATTTTTAA
>Frequency_1_QualityScore_FFHGGHHJIJJIGIJJBFFHIIJJIJJIJIJGIJJIJJIJJJJIGHIJIIGECFEHCEFFDDD=@BCDEDCDDDDBDDDDDCDDDBDBDCCCDE_Mismatch_0_Sense_+_Library_PoolT
GGGAGGCGAGGAAAAGTACCATGGTTTTCAGCATGACTGTACTTCCTGAAGATGGTTTGCGGGTGTCATCAAAAGGGGACCTGGGGACCTTAAT
>Frequency_1_QualityScore_FFHHHHHJJJJJJIJIIIIJJJGEHCHIIJIJJJJIIIJJJJIIHHIJJJIJJJJIIIIJJFGIIJIJHFACDFDB@@BDECCDCDDDEDEFED_Mismatch_1_Sense_+_Library_PoolT
AATGGGATACTTCATCTTTTTTAGTCTTATATATGTAAATACTGTTTCTCTTCCAAAATTGTTTGGGAGGTATGAAAAAGTACCATTATTTCCA
>Frequency_1_QualityScore_FFGGGFHGGIJIJJJJJIIGHHJJJIJJDIIJJHJJJJIJIJHGHGHHFFFFFFDDDDCEEDDCFFEFEFFDEEDDEDCDDDDDDDDDCDDDDD_Mismatch_0_Sense_+_Library_PoolT
GCGGGTGTCATCAAAAGGGGACCTGGGGACCTTAATGGGATACTTCATCTTTTTTAGTCTTATATATGTAAATACTGTTTCTCTTCCAAAATTG
>Frequency_1_QualityScore_FFHHHHHJJJJJJIHJJJJJIIIJJJJHIGHIFHHJJJIJIIJJJIJJJJJJJJJJJJIJHHHHHHDFFBCDDDDD@BDDD@CDDDDDD>CDDC_Mismatch_0_Sense_+_Library_PoolT
TTCCCGCTGTCATGAAAGGGAACCTTTAGTGGTGTATGTATAACGTTTCTCCTCCAAAAATCTGTGGGAGGCGAGGAAAAGTACCATGGTTTTC
>Frequency_1_QualityScore_FFFHHHHJJIJJJJJJIJJJJJJJJJJIJIIIJHIJJJJJJDHHIJJJJIJJJJHHHFFFDECDDDDDDCDEDDDDDDDDDDDEEDDDDCDBDC_Mismatch_0_Sense_+_Library_PoolT
GGTTTTCAGCATGACTGTACTTCCTGAAGATGGTTTGCGGGTGTCATCAAAAGGGGACCTGGGGACCTTAATGGGATACTTCATCTTTTTTAGT
>Frequency_1_QualityScore_FFHHHHHJJJJIIJJJJJJHIJIJJJJJJJJIJJJJJJJGJJJJJJIJIIJJGIJHHHHHHHHFFFFFDEDEDEEDEDDCCDDDDCCCCBDBBD_Mismatch_0_Sense_+_Library_PoolT
ATCAAAAGGGGACCTGGGGACCTTAATGGGATACTTCATCTTTTTTAGTCTTATATATGTAAATACTGTTTCTCTTCCAAAATTGTTTGGGAGG
>Frequency_1_QualityScore_FFHHHGHJJJJJCIIJIJJIJIIIIEIJHIJIJJIIJJJJIJIGIJCFFHGIIIJJJJJHJJHHHHGFFFFFCDEEEEDDDDDDDDDDDCD_Mismatch_0_Sense_+_Library_PoolT
TGTTGAAGATGGTTTTCCCGCTGTCATGAAAGGGAACCTTTAGTGGTGTATGTATAACGTTTCTCCTCCAAAAATCTGTGGGAGGCGAGGA
>Frequency_1_QualityScore_FFHHHHHIJJEFGIGIJHJFIIIEIGIJJJJGIJJJJJJJIJFIIIJJJJIIIHIJJJJJJGIJIJJIIJGEFFHEFDFCFDDCAB;?C@CD?C_Mismatch_0_Sense_+_Library_PoolT
AAACTTAAAAGGGCCTTAGTAGCACACTTTATCCCTTTTACTGTCATCTGTAAATGAGGTCTTCTCCTCCAAAAATGTGTGGGAGGTGAGAAAG
>Frequency_1_QualityScore_FFHHHHHJJJIJJJJJJJIIJJJIIJIJJJJBGHIGJJJJIJJJJIIJGHGHFFECDEEDDDDDDDDDDCDDDEEDDDCDDBDCDDDDDDEEEE_Mismatch_0_Sense_+_Library_PoolT
ATGACTGTACTTCCTGAAGATGGTTTGCGGGTGTCATCAAAAGGGGACCTGGGGACCTTAATGGGATACTTCATCTTTTTTAGTCTTATATATG
>Frequency_1_QualityScore_DDFB<D>CFAE?FFDG<BF<@F@BB>9BFCBC06@@EHC;EGHF>;?D@C:;@>>>@AAADCCCC(>?9(5>@DDCCDDC3:>@CACCCC3>>>_Mismatch_0_Sense_+_Library_PoolT
CTGAAGATGGTTTGCGGGTGTCATCAAAAGGGGACCTGGGGACCTTAATGGGATACTTCATCTTTTTTAGTCTTATATATGTAAATACTGTTTC
>Frequency_1_QualityScore_DFHHHHHJJJJJIHIJIJHJIJJIJJJJJJJJJJJJJJJHIIJHIJJJIJJFGHHFHHHFFFFFDDDDDCCDBDBDDDDDDEDDDDDDDDDDDE_Mismatch_0_Sense_+_Library_PoolT
AAAGTACCATGGTTTTCAGCATGACTGTACTTCCTGAAGATGGTTTGCGGGTGTCATCAAAAGGGGACCTGGGGACCTTAATGGGATACTTCAT
>Frequency_1_QualityScore_DFFHGCFFHHIJJIJFHHIEIIJGHJJHIIJJIIGIJJJCHIIIIIIHIJHIIICHHEHFFFFDDBDDF@ACCDDDDDDDDDDDD:@B:?<CDD_Mismatch_1_Sense_+_Library_PoolT
GGAGGTGAGAAAGAGTACCATGGTTTTCGGCATGACTGTATTTGTTGAAGATGGTTTTTCCGCTGTCATGAAAGGGAACCTTTAGTGGTGTATG
>Frequency_1_QualityScore_FFHHHHHJJJJJJJJJJJJIJHHJJJJJJJJJJJJJIJJJJJJJJJJJJJJIIJIIIJGHIJJJHHH;C@DDFEEEDCACDDDDCEEEEEC_Mismatch_0_Sense_+_Library_PoolT
GGGATACTTCATCTTTTTTAGTCTTATATATGTAAATACTGTTTCTCTTCCAAAATTGTTTGGGAGGTATGAAAAAGTACCATTATTTTCA
>Frequency_1_QualityScore_FFHHGFHJIIJJJJJFHHHIIHHGGHIJJJJGGJJJJJJJJJJJJJIHHHIJIIIIJIJJJJJEIHICEHHHFDDFFFEEDEFEEEDDDDDDCD_Mismatch_0_Sense_+_Library_PoolT
TACTTCATCTTTTTTAGTCTTATATATGTAAATACTGTTTCTCTTCCAAAATTGTTTGGGAGGTATGAAAAAGTACCATTATTTTCAGCATGAT
>Frequency_1_QualityScore_FFHHHHHJJJJJJJJJJJJJJJIJJJJJIJGHIJJJJJJJJIIIJJJJJIIIJIJJIJJJJJIJJIIEHEHHHHHFBCEEEEEEDBDCDDDDDC_Mismatch_0_Sense_+_Library_PoolT
GACCTTAATGGGATACTTCATCTTTTTTAGTCTTATATATGTAAATACTGTTTCTCTTCCAAAATTGTTTGGGAGGTATGAAAAAGTACCATTA
>Frequency_1_QualityScore_FFHHHHHJJJJJJIJJJIJJJIJJJJJJJJIJIIIIIJJJJJJJJJJJJJJJGIIFDEHHGHEHHHHHDCDDFFECEEEDABBDDDEAAC??BB_Mismatch_0_Sense_+_Library_PoolT
GACTGTATTTGTTGAAGATGGTTTTCCCGCTGTCATGAAAGGGAACCTTTAGTGGTGTATGTATAACGTTTCTCCTCCAAAAATCTGTGGGAGG
>Frequency_1_QualityScore_FFHHHHCGHIJJJJJJJJJJGJIJJJJIJJJJJJJJJJJJJIHHHHHHFFFFFFFDDDDDEEEDDDDFEEEEFEEDDEEDDDDDDDDDDCCDDD_Mismatch_0_Sense_+_Library_PoolT
TGCGGGTGTCATCAAAAGGGGACCTGGGGACCTTAATGGGATACTTCATCTTTTTTAGTCTTATATATGTAAATACTGTTTCTCTTCCAAAATT
>Frequency_1_QualityScore_AAAACBF@BGIAFBGA13AC)?FB:CF9D6BFDGIICBBFFIF?FFIBC38=F@=/877CDEA77?=C>?@).777@;;B@B=5_Mismatch_1_Sense_+_Library_PoolT
TTCCAAAATTGTTTGGGAGGGATGAAAAAGTACCATTATTTTCAGCATGATTGAGTACAGTCATGCTTCAGATTTCATTTTTAA
>Frequency_1_QualityScore_FFHHHHHIJJJJJJJJJJJJJJJJJJJJJJJJJIJHIJJJJJJJJJJJJJIJJJJJJJJIJJJJJIFHH?EHDFFFFDBDD?CDD>@ACDDDDD_Mismatch_0_Sense_+_Library_PoolT
CTGGGGACCTTAATGGGATACTTCATCTTTTTTAGTCTTATATATGTAAATACTGTTTCTCTTCCAAAATTGTTTGGGAGGTATGAAAAAGTAC
>Frequency_1_QualityScore_FFADDAABGEACEEGFGIGIGIIIIGIIIEHGIIIIGHIGGDEF?HHFFCBDDFE:CABDDCCCDED_Mismatch_1_Sense_+_Library_PoolT
GTTTGCGGGTGTCATCAAAAGGGGACCTGGGGACCTTAATGGGATACTTCATCTTTTTTAGTCTTAG
>Frequency_1_QualityScore_FFDHDCFHIGIGGGIIIGGIGIIIIIIIGDGHIIIIHIEFCHGHCHEHGEHIIIIIDC@FHGG@DCHEHBBB=AC@CCCCCC;AACCCCC5@AB_Mismatch_0_Sense_+_Library_PoolT
CTTAGTAGCACACTTTATCCCTTTTACTGTCATCTGTAAATGAGGTCTTCTCCTCCAAAAATGTGTGGGAGGTGAGAAAGAGTACCATGGTTTT
>Frequency_1_QualityScore_FFGHHHHJJJJJHIJJJJJIJJJIIJJJJJJJJJJJJJJJIHIJJIJJJJJJIJIJIHHHHEEHFFFFFFEDECDEDCCCDDDDDDB<CDDDDD_Mismatch_0_Sense_+_Library_PoolT
GGGGACCTGGGGACCTTAATGGGATACTTCATCTTTTTTAGTCTTATATATGTAAATACTGTTTCTCTTCCAAAATTGTTTGGGAGGTATGAAA
>Frequency_1_QualityScore_FFHHHGHJJJIJIIJJJJJIIFGIJGGICGHIIJJJIJDEHJIJJJDDGIGEIJJJHHHHHEACDFFBCACCCCEDC;ADBCDCDDBD<@CDDC_Mismatch_0_Sense_+_Library_PoolT
GTCTTCTCCTCCAAAAATGTGTGGGAGGTGAGAAAGAGTACCATGGTTTTCGGCATGACTGTATTTGTTGAAGATGGTTTTCCCGCTGTCATGA
>Frequency_1_QualityScore_FFHHHHHJHIJJJJJJJJJJIJJJIJJJJJJJJJIJJJIJIJIJJDHIJJIIJJFHHGGHJGJJEEEHHEHFFFFFFF_Mismatch_0_Sense_+_Library_PoolT
TTTTTTAGTCTTATATATGTAAATACTGTTTCTCTTCCAAAATTGTTTGGGAGGTATGAAAAAGTACCATTATTTTCA
>Frequency_1_QualityScore_FFHHHHHJJJJGHIIIJGIJJJJJJJJGIJJJJIGFHIJJGIIJJJJIJJJIJIIJJJJIHFGIIGIDC@EE@EEEHDD@@(;@>6;BA?B=8=_Mismatch_1_Sense_+_Library_PoolT
TGTAATTAAAACTTAAAAGGGCCTTAGTAGCACAGTTTATCCCTTTTACTGTCATCTGTAAATGAGGTCTTCTCCTCCAAAAATGTGTGGGAGG
>Frequency_1_QualityScore_FFHCHHHJJJJJJJJJJJJIJJJJJJIJJJJJJJJJJIJJJJJJJJJJJJJJHHHHHFFFFFFFFEEEEEEDEDEEDDDDDDDDDDDDDCCDDD_Mismatch_0_Sense_+_Library_PoolT
GGGTGTCATCAAAAGGGGACCTGGGGACCTTAATGGGATACTTCATCTTTTTTAGTCTTATATATGTAAATACTGTTTCTCTTCCAAAATTGTT
>Frequency_1_QualityScore_FFHHHHHJJJJCGGIJJJJJJJJJJJJJJJJJJJJJJJJHHHHHHFFFFFEEEEEEEEDDDDDDDEEEDDDEEEEEEEDEDDEDDDDDDDDDCD_Mismatch_0_Sense_+_Library_PoolT
TGGTTTGCGGGTGTCATCAAAAGGGGACCTGGGGACCTTAATGGGATACTTCATCTTTTTTAGTCTTATATATGTAAATACTGTTTCTCTTCCA
>Frequency_2_QualityScore_FFHHHHHJJJJJJIJIJJJJHHJJCHIIJIJJGGIJJCGHIIJJIDGIHGGGGGFFEEEEEEEEECEDDDDCCDDDACDDDDDDBCCDDDDCCE_Mismatch_0_Sense_+_Library_PoolT
GTTTCTCCTCCAAAAATCTGTGGGAGGCGAGGAAAAGTACCATGGTTTTCAGCATGACTGTACTTCCTGAAGATGGTTTGCGGGTGACCTTAAT
>Frequency_1_QualityScore_FFHHFHFIIIIJJJJJJJJJIJJJJJJJJJIJIJJJJEHIJIJJHHHHJGIJIJJJIIIGHG@F@GHIHEH;;CCCEEE;@@ACCDCCD>CCCD_Mismatch_1_Sense_+_Library_PoolT
TTAGTAGCACACTTTATCCCTTTTACTGTCATATGTAAATGAGGTCTTCTCCTCCAAAAATGTGTGGGAGGTGCTCAGGTGAGAAAGAGTACCA
>Frequency_1_QualityScore_BDHDHHHICDGGHEFHIGGHIIIGEEBEHIGEHIIIIIIIIIIIGGIIIIIIIGGCHIGFC@BDDDCCDACD>CDDCDDCACDCCDDDDDE_Mismatch_2_Sense_+_Library_PoolT
TGATTGAGTACAGTCATTCTTCAGATTTCATTTTTAAGAAAATAAAAAATGAAAAAAAAAAGGATTATCATTTGTAATCCATAAATTTCTA
>Frequency_1_QualityScore_FFHFHHHJJJJGHJJJJJGIJJJJJJIJIIJJJJJFHHGHHIB>FHIIJJAEHHJIFHHHHHDCC@CEEEDDEDFEFEEEDDDDECCDDDDDDD_Mismatch_0_Sense_+_Library_PoolT
AAGTACCATGGTTTTCAGCATGACTGTACTTCCTGAAGATGGTTTGCGGGTGTCATCTTTTTTAGTCTTATATATGTAAATACTGTTTCTCTTT
>Frequency_1_QualityScore_FFHFHHHJIJJJIJJFGHGGJIBHIIEHHF>FIGIJGIIJIFIJIIHH9BGIIAHEEGEIICHJGBCBBBBCC_Mismatch_0_Sense_+_Library_PoolT
AAGTACCATTATTTTCAGCATGATTGAGTACAGTCATGCTTCAGATTTCATTTTTAAGAAAAAAAAAAAATGA
>Frequency_1_QualityScore_FFHHHHHJJJJIJJJHHAFIIJJIGGIJIJJIIIJJJJJJJJJJIJJIIJIIIIIIJJHJHCDGGEHFDDBBBDDCDDEEEEEDCCDDD_Mismatch_0_Sense_+_Library_PoolT
TTTTCAGCATGATTGAGTACAGTCATGCTTCAGATTTCATTTTTAAGAAAATGAAAAATGAAAAAAAAAAGGATTATCATTTTAATCCA
>Frequency_1_QualityScore_FDHHFDHIJJIJIGIJJIJIJJJIIIJIIDIJHIJJIGIIIIIEFHHJJJJ@EHEEHHDCHFFFFD>@BCCDDD@BBDDDDDDDDDDDDDDDDE_Mismatch_0_Sense_+_Library_PoolC
AAAGTACCATGGTTTTCAGCATGACTGTACTTCCTGAAGATGGTTTGCGGGTGTCATCAAAAGGGGACCTGGGGACCTTAATGGGATACTTCAT
>Frequency_1_QualityScore_FFHHHHHJJJJJIJJJJJJJJCGIJJJJJIJGHIJIJJIJJJJJJIJJJJJJJJIJHIIJJJJJJJJJJEHHHHHHHFFFFFFFE_Mismatch_0_Sense_+_Library_PoolC
CTTCCAAAATTGTTTGGGAGGTATGAAAAAGTACCATTATTTTCAGCATGATTGAGTACAGTCATGCTTCAGATTTCATTTTTAA
>Frequency_1_QualityScore_FFHHHHHJIJJJIHIJJJJJJJCGIIHIJJJJFGIIJJJJJJJJJJIJJJJJIJJHJIIJJIIJJJJJHEHGHEFFFFFFFFEEDDCCCDDDDD_Mismatch_2_Sense_+_Library_PoolC
TCTTCCAAAATTGTTTGGGAGGTATGAAAAAGTACCATTATTTTCAGCATGATTGAGTACAGTCATGCTTCAGATTTCATTTTTAAGAAAATGA
