# Supplementary material for: Differential Gene Expression Reveals Candidate Genes for Drought Stress Response in Abies alba (Pinaceae)
Source: PLoS One. 2015 Apr 29;10(4):e0124564. doi: 10.1371/journal.pone.0124564 (PMC4414588; doi:10.1371/journal.pone.0124564)
Supplement: S3 File — (GZ) [file pone.0124564.s003.gz › comp19709_c1_seq1 #or# comp19709_c1_seq2.fa]

>comp19709_c1_seq1 len=735 path=[1:0-535 4927:536-734] : sp|Q9ZT50|RHA2A_ARATH E3 ubiquitin-protein ligase RHA2A OS=Arabidopsis thaliana GN=RHA2A PE=1 SV=1 e-value: 8e-12 blast score: 67.4
CTGAAGAAGAAGCTGCTGAATTGGGCTCTGGGCTTGCAGAGCATACCATGACTGCTGAAGAAATTCGAGACATGCTTCCTGTTTCAGTCGTTGAAGCATCGTCGTCCTCGCCATCATCTTCTCCCTGTTCTTGGTCTTGGTCTTGTTCTTGTTCTTGTTTCGATGGTGATGGTGTTAATGAGTGTGTGGTGTGCTTAAGGAATTTTCATGGAGGAGAGGAGATTAGGAGTCTGCCCTGTGGTCATGTGTTCCATAAGAGTTGTGTGGACAAATGGATTCTGGATTACGAGAATATGACATGCCCTCTTTGCAGAGTATGCCTTATTTTCCCTGTAGAGGATGAGTTGAGGAGATCAAGGGAACTGGTAATGCAGTTTTAAAGGAAGTAGGGTGTTTAAGGTTGTTGTAAATGCTATGTGTAGGCTTAGCATTTTAAGACTCTCTGGTAGTAGGGAAAATGAGTTGGTGTATATATCTGTGTAAAGTTTAAACCCAGTCCAGTCGGTAGATAGATGGCTTGTTATGTACAGTGCACACAGGGTTTCTTCAAGGTTGGCAAGTTTCCCACGCATCTCTGTAATATCCTGTATATCAACATGTGGCAATGAATACAAGAGTTGGTCAATTTTTGGACTTTGGAGATATGGACCCTACCGTCATGTCTGTACCTTTAAAGTTAATGATGTTCTTCAGGTACTTATGTTACCCATCTTCTCAAAAACCCTACTTCATTTG
>comp19709_c1_seq2 len=539 path=[1:0-535 1919:536-538] : sp|Q9ZT50|RHA2A_ARATH E3 ubiquitin-protein ligase RHA2A OS=Arabidopsis thaliana GN=RHA2A PE=1 SV=1 e-value: 5e-12 blast score: 67.4
CTGAAGAAGAAGCTGCTGAATTGGGCTCTGGGCTTGCAGAGCATACCATGACTGCTGAAGAAATTCGAGACATGCTTCCTGTTTCAGTCGTTGAAGCATCGTCGTCCTCGCCATCATCTTCTCCCTGTTCTTGGTCTTGGTCTTGTTCTTGTTCTTGTTTCGATGGTGATGGTGTTAATGAGTGTGTGGTGTGCTTAAGGAATTTTCATGGAGGAGAGGAGATTAGGAGTCTGCCCTGTGGTCATGTGTTCCATAAGAGTTGTGTGGACAAATGGATTCTGGATTACGAGAATATGACATGCCCTCTTTGCAGAGTATGCCTTATTTTCCCTGTAGAGGATGAGTTGAGGAGATCAAGGGAACTGGTAATGCAGTTTTAAAGGAAGTAGGGTGTTTAAGGTTGTTGTAAATGCTATGTGTAGGCTTAGCATTTTAAGACTCTCTGGTAGTAGGGAAAATGAGTTGGTGTATATATCTGTGTAAAGTTTAAACCCAGTCCAGTCGGTAGATAGATGGCTTGTTATGTACAGTGCACAATT

>Frequency_17_QualityScore_FFGAEEGIHHIIFHIIIIIIIJIIIIIIJGHHIIIIIIIIIIIIIIIIIIIHIIIHHHEGGFGGHGEFEEEEEEACDD@A@CDDEEEDDDCCBD_Mismatch_0_Sense_+_Library_PoolT
GGGTGTTTAAGGTTGTTGTAAATGCTATGTGTAGGCTTAGCATTTTAAGACTCTCTGGTAGTAGGGAAAATGAGTTGGTGTATATATCTGTGTA
>Frequency_12_QualityScore_FDHGGGGIIHIHIIIIIIHDGHGHHIIFHIIIIFHGHIIEEEGHIIIIIIIGFGIIIHGGHIIIIHIIIHHGGGGGDCACCDDECCDCCCCDCB_Mismatch_0_Sense_+_Library_PoolT
GCATTTTAAGACTCTCTGGTAGTAGGGAAAATGAGTTGGTGTATATATCTGTGTAAAGTTTAAACCCAGTCCAGTCGGTAGATAGATGGCTTGT
>Frequency_12_QualityScore_EEFGGGGIIIHHIFGHGHHIIHHIHGHIIIHIIHIHIIIIHHEGGHIIHHGFGGHHGHEFGGADEEFFGFHHIHFHGGFEFDFEDDDCCBCCCC_Mismatch_0_Sense_+_Library_PoolT
TGTAAATGCTATGTGTAGGCTTAGCATTTTAAGACTCTCTGGTAGTAGGGAAAATGAGTTGGTGTATATATCTGTGTAAAGTTTAAACCCAGTC
>Frequency_12_QualityScore_FFGHHGHJDGIIJJIJIIIJHIHIJEGHEGHIIBFEGHGHHHEGHIIIIIHHHIHIHIIFHGHHGHHGGEFFFFEEEEEEEDDDDDDDCCCCDD_Mismatch_0_Sense_+_Library_PoolT
GGAACTGGTAATGCAGTTTTAAAGGAAGTAGGGTGTTTAAGGTTGTTGTAAATGCTATGTGTAGGCTTAGCATTTTAAGACTCTCTGGTAGTAG
>Frequency_1_QualityScore_DDFFHHDHCBGGHEI>AFHHHCHEGAED1?FCE1:?FFGBEG?BBFDABFHGIGEGGII@CCH@>DHFHHHHHFFFFDDFECEEEECCACC@CD_Mismatch_0_Sense_+_Library_PoolC
GGAACTGGTAATGCAGTTTTAAAGGAAGTAGGGTGTTTAAGGTTGTTGTAAATGCTATGTGTAGGCTTAGCATTTTAAGACTCTCTGGTAGTAG
>Frequency_11_QualityScore_FFHGGHGIJDGIIJJIJHIIIIIIIJGGHDHHIIBEDGHHHIIFHIIIIIIIIHIIIHHIFHGGHHHGGEFFFFEEEFDEDDDDDDDDDCDDCD_Mismatch_0_Sense_+_Library_PoolT
GGGAACTGGTAATGCAGTTTTAAAGGAAGTAGGGTGTTTAAGGTTGTTGTAAATGCTATGTGTAGGCTTAGCATTTTAAGACTCTCTGGTAGTA
>Frequency_10_QualityScore_FEHGHHHJJJIJIJIJJIIJJEGHGIIIIFIIHIIHIGGIJGHFGIIIIJIIIGIIIIHIHIIIIIJIIFHHHHGGGEEEADDDEDCBDCCCDC_Mismatch_0_Sense_+_Library_PoolT
TAGCATTTTAAGACTCTCTGGTAGTAGGGAAAATGAGTTGGTGTATATATCTGTGTAAAGTTTAAACCCAGTCCAGTCGGTAGATAGATGGCTT
>Frequency_10_QualityScore_FFHHHHGIIJJJJJJIJJIJJJJJEHIHIIIJHHIHIIHIGIIIEHGHIJIIJJIIHIHIIJIHIIIIIIIHIHHGGGGEEEDBCCCDEDDEDC_Mismatch_0_Sense_+_Library_PoolT
GCTTAGCATTTTAAGACTCTCTGGTAGTAGGGAAAATGAGTTGGTGTATATATCTGTGTAAAGTTTAAACCCAGTCCAGTCGGTAGATAGATGG
>Frequency_10_QualityScore_FFHHGGHIIIIJHGHFHHIJ?EGHIGGIJFGIIIIJJHIIIJIHIJIIHIIIJIIJJIIHHHIHGHHHHFFGFFFCEEDEEEDCCCDDDCDBCD_Mismatch_0_Sense_+_Library_PoolT
CAGTTTTAAAGGAAGTAGGGTGTTTAAGGTTGTTGTAAATGCTATGTGTAGGCTTAGCATTTTAAGACTCTCTGGTAGTAGGGAAAATGAGTTG
>Frequency_1_QualityScore_FFHHHHHIIIJJGHIFHJIJAEGHIGGHJGHIJJJJJJJJJJJIIJIJIIJIIJJIJJJIJJIIIJIHHEHHHFFBEFDEEEDCDDDDDDDCDD_Mismatch_0_Sense_+_Library_PoolC
CAGTTTTAAAGGAAGTAGGGTGTTTAAGGTTGTTGTAAATGCTATGTGTAGGCTTAGCATTTTAAGACTCTCTGGTAGTAGGGAAAATGAGTTG
>Frequency_10_QualityScore_FFGHHHHIFHIFHIIJGIIIIJGHHIIIFGFHIIJIJJJJIIHIIHHHIIIIIIIHIIHIJJJIIIIDFAFGFEEFFFEEEDCDCEDCDDEEDC_Mismatch_0_Sense_+_Library_PoolT
CTCTCTGGTAGTAGGGAAAATGAGTTGGTGTATATATCTGTGTAAAGTTTAAACCCAGTCCAGTCGGTAGATAGATGGCTTGTTATGTACAGTG
>Frequency_1_QualityScore_FFHGHHHIGGHGHHIJJJJIJIGIHHIIEGHHJJJIIJJJGIHIGDGGGIJJJIJJJJJJGGGHIIJGFAEHEFCEFFEEEDACCDDDDEEEFD_Mismatch_0_Sense_+_Library_PoolC
CTCTCTGGTAGTAGGGAAAATGAGTTGGTGTATATATCTGTGTAAAGTTTAAACCCAGTCCAGTCGGTAGATAGATGGCTTGTTATGTACAGTG
>Frequency_9_QualityScore_FFHHHHHJJJIIIIHIIJJJJJJJJJJJJJJJJJJJJJJJIFIIHHIJIHIJJJIGHFHIIFHFHHIHIGHIHGHGGGGGEFFFEEEEDDDDCD_Mismatch_0_Sense_+_Library_PoolT
GTAAATGCTATGTGTAGGCTTAGCATTTTAAGACTCTCTGGTAGTAGGGAAAATGAGTTGGTGTATATATCTGTGTAAAGTTTAAACCCAGTCC
>Frequency_9_QualityScore_EEHGGGHIJIHIIIGGHFGHII@EEHHFFHIGHIIIIJIIIIIIHHHIGGGGHIIIIJIHHHIIIHHHFCEEFGGFEBDEEEEDDAB@ACDCDA_Mismatch_0_Sense_+_Library_PoolT
TGCAGTTTTAAAGGAAGTAGGGTGTTTAAGGTTGTTGTAAATGCTATGTGTAGGCTTAGCATTTTAAGACTCTCTGGTAGTAGGGAAAATGAGT
>Frequency_9_QualityScore_FFCFFHHIIIJEHHIJIHIJJIJJJGIIHHIIIJIJJIIJJJJJIHIHHIIJJJJJJGHJGHIIIFGGHFGEGDEFFBCBDEEEEEEEEDDCED_Mismatch_0_Sense_+_Library_PoolT
GGTGTTTAAGGTTGTTGTAAATGCTATGTGTAGGCTTAGCATTTTAAGACTCTCTGGTAGTAGGGAAAATGAGTTGGTGTATATATCTGTGTAA
>Frequency_1_QualityScore_FFCFFHHJJJJFHIJJJJJJJJJJJJJJHIIJIJJJJJJJJJJIJJJJJJIJJJJJG@FHEHIJJGHHGEEFF@DFEBCBCDDCDDEEEDDCEE_Mismatch_0_Sense_+_Library_PoolC
GGTGTTTAAGGTTGTTGTAAATGCTATGTGTAGGCTTAGCATTTTAAGACTCTCTGGTAGTAGGGAAAATGAGTTGGTGTATATATCTGTGTAA
>Frequency_9_QualityScore_FDGGHHHJFHIIIIIIIJHIIJHIIGHHHIIJIIIIIIJIIJIHHHIHIIIJJIEHIGIIIHEHHHHHHCCEGGACBBDEEEEEEECCCEDDDB_Mismatch_0_Sense_+_Library_PoolT
GTTTAAGGTTGTTGTAAATGCTATGTGTAGGCTTAGCATTTTAAGACTCTCTGGTAGTAGGGAAAATGAGTTGGTGTATATATCTGTGTAAAGT
>Frequency_8_QualityScore_EFHHDGHHIIJJFHIIIIGHHHIIEGEGIJJJJJJJHIHIIIIIIIJIIJIIIJIIIIIIIJIEGHFFEDCFGFEFEDDDEEDEEEBCCBCDCC_Mismatch_0_Sense_+_Library_PoolT
CTGGTAGTAGGGAAAATGAGTTGGTGTATATATCTGTGTAAAGTTTAAACCCAGTCCAGTCGGTAGATAGATGGCTTGTTATGTACAGTGCACA
>Frequency_8_QualityScore_FFHHGHGJIIIIJHHHDGHIJ<EGHIGGHIGHIIIJIIJIJJIIIJHHHHIIHHIIIIIIJIIJIHHIGEGFGGFFCDECDEDDCABCDDCDCC_Mismatch_0_Sense_+_Library_PoolT
GCAGTTTTAAAGGAAGTAGGGTGTTTAAGGTTGTTGTAAATGCTATGTGTAGGCTTAGCATTTTAAGACTCTCTGGTAGTAGGGAAAATGAGTT
>Frequency_1_QualityScore_FFHHHHHJHIIIJGGHFHHHJAEFHJIHIJGIJJJJJJIIJJJJIJJHIJJJJJJIJJIJJJIJJJJJJHHGHHHFDDFFFFDDCEDDDDCDCC_Mismatch_0_Sense_+_Library_PoolC
GCAGTTTTAAAGGAAGTAGGGTGTTTAAGGTTGTTGTAAATGCTATGTGTAGGCTTAGCATTTTAAGACTCTCTGGTAGTAGGGAAAATGAGTT
>Frequency_8_QualityScore_EFHHHHHJJJJJJJJJJGHHFHHIIGIIJJJIIHIIIEGGHHJIIIJJIIIIIIIIIIJJJIIJJIJIIGHHGGGGCEDCEEDDEDDDDCCCDD_Mismatch_0_Sense_+_Library_PoolT
ATTTTAAGACTCTCTGGTAGTAGGGAAAATGAGTTGGTGTATATATCTGTGTAAAGTTTAAACCCAGTCCAGTCGGTAGATAGATGGCTTGTTA
>Frequency_1_QualityScore_FFHHHHHIHJJJJJIJJHHIGIIIJFHIIJJHHIHJJIHHIIJJJJJJIIHHIIGHIHIIIJJJJJJAGEIIIHFFBDFDEEEDEEDDDDBBDD_Mismatch_0_Sense_+_Library_PoolC
ATTTTAAGACTCTCTGGTAGTAGGGAAAATGAGTTGGTGTATATATCTGTGTAAAGTTTAAACCCAGTCCAGTCGGTAGATAGATGGCTTGTTA
>Frequency_8_QualityScore_EFGHGGGIGIHJJIHIIIHIIIIIIIHIIJJJIJIFHIGHIFHGHIIIIGGFGHHEGGGHIIIIJIIGHIHHGGFGGGFEECDEDEDEDDDDDC_Mismatch_0_Sense_+_Library_PoolT
GCTATGTGTAGGCTTAGCATTTTAAGACTCTCTGGTAGTAGGGAAAATGAGTTGGTGTATATATCTGTGTAAAGTTTAAACCCAGTCCAGTCGG
>Frequency_1_QualityScore_FFHHHHHIHJJJJJJJJJIJJJJJJJJJJJJJJJJHIJHIIJJIJIGIIIIHIJJFGGHJJJIJJGIGHFHHHHHFFFFFFEDDDDDDDDDDDB_Mismatch_0_Sense_+_Library_PoolC
GCTATGTGTAGGCTTAGCATTTTAAGACTCTCTGGTAGTAGGGAAAATGAGTTGGTGTATATATCTGTGTAAAGTTTAAACCCAGTCCAGTCGG
>Frequency_8_QualityScore_DEGHHHGHHIIIIIHJFGHGHHHHGHIIIIHHGGGHGHGHIIIHIIIIGHHHIHGEGIIHIIIIIIGHIHHGGDD@CDCDDDDDDBBCCCCDCC_Mismatch_0_Sense_+_Library_PoolT
TTTTAAGACTCTCTGGTAGTAGGGAAAATGAGTTGGTGTATATATCTGTGTAAAGTTTAAACCCAGTCCAGTCGGTAGATAGATGGCTTGTTAT
>Frequency_8_QualityScore_FFHHHHFHIFHIJJFIIIIJFHHIIJCGEGIIIIIJJJIHIJIJIHIIIIJJIIJIIIJIIHIIIDGGFDGGFFFFEEEDDCDEDEDECDECCD_Mismatch_0_Sense_+_Library_PoolT
CTCTGGTAGTAGGGAAAATGAGTTGGTGTATATATCTGTGTAAAGTTTAAACCCAGTCCAGTCGGTAGATAGATGGCTTGTTATGTACAGTGCA
>Frequency_8_QualityScore_EEGHHHHIIIGGEHHGHFHIHHIIIIIIIIIIIIIHIHJIHHIHIIIGGCBEFEGHGGGGHFGGFGEE??BCCDABCDDDDCCCCDACCAAB?A_Mismatch_0_Sense_+_Library_PoolT
GTTCCATAAGAGTTGTGTGGACAAATGGATTCTGGATTACGAGAATATGACATGCCCTCTTTGCAGAGTATGCCTTATTTTCCCTGTAGAGGAT
>Frequency_8_QualityScore_FEGGHHHJIJJIJJJHIJHIGIIJIJJJIJIJJIJIIIIJJJJJJIJFGGGIIJJHHIIIJIIGHIIFGGFEGFGGGGFEFEEEEEDEEEDDDC_Mismatch_0_Sense_+_Library_PoolT
GTTGTTGTAAATGCTATGTGTAGGCTTAGCATTTTAAGACTCTCTGGTAGTAGGGAAAATGAGTTGGTGTATATATCTGTGTAAAGTTTAAACC
>Frequency_7_QualityScore_EEHHHFHIIIIIIIIDGHDGHHIHIIIIIIIGHIIEFEGHIIIJIIIFGGHIIIHHIIIIIGIIIHGHIDFGFFCECCEEDCDDDDDDDBCCDC_Mismatch_0_Sense_+_Library_PoolT
TTTAAGACTCTCTGGTAGTAGGGAAAATGAGTTGGTGTATATATCTGTGTAAAGTTTAAACCCAGTCCAGTCGGTAGATAGATGGCTTGTTATG
>Frequency_7_QualityScore_FFGHHHHFHIGIJJJHIJIIIGIHIJJDGGGGIJJJJJIHIHIIIHHIIIIIIIJJJIIIIHGHHIEGFFGGGFFFFEEDDCDDEDDEECDDBC_Mismatch_0_Sense_+_Library_PoolT
TCTCTGGTAGTAGGGAAAATGAGTTGGTGTATATATCTGTGTAAAGTTTAAACCCAGTCCAGTCGGTAGATAGATGGCTTGTTATGTACAGTGC
>Frequency_7_QualityScore_FFHHHHHJJIIIGHIFHHIIHIIIIJGHGHIIEGHHHHIIIIIHFHHHHHHGHIIIIIHIIIHIIIIHIEFDDECEEDDEDDDCCCCCDECDDD_Mismatch_0_Sense_+_Library_PoolT
AAGACTCTCTGGTAGTAGGGAAAATGAGTTGGTGTATATATCTGTGTAAAGTTTAAACCCAGTCCAGTCGGTAGATAGATGGCTTGTTATGTAC
>Frequency_7_QualityScore_FFGGHFHHIJAFGHIIIIJHIIJJIJIIJJJJIIIJIIIJJJIJJIJJIJJJJJHIJJJJJJIIIGGHHDFGFEEDDEEDDCDEEABACDDEEE_Mismatch_0_Sense_+_Library_PoolT
GGAAGTAGGGTGTTTAAGGTTGTTGTAAATGCTATGTGTAGGCTTAGCATTTTAAGACTCTCTGGTAGTAGGGAAAATGAGTTGGTGTATATAT
>Frequency_1_QualityScore_FFHFHDBGII:CFGHJGHICFHIJJJJEIJJIJIIJJI@HHJFIJJIJJIJJJIGIIIJJIIJJJGGHEECHF;BEFEECCACED?@;ACCDAD_Mismatch_0_Sense_+_Library_PoolC
GGAAGTAGGGTGTTTAAGGTTGTTGTAAATGCTATGTGTAGGCTTAGCATTTTAAGACTCTCTGGTAGTAGGGAAAATGAGTTGGTGTATATAT
>Frequency_7_QualityScore_FFHHHHHJJJJJJIJJJIJJJJGHIHIIJJIIIJJJIIHIJJGHGHIIJJJJJJIIIIIIIHIJJIIIIFHIHHHHHGFFFBDDDEEDDEDDDD_Mismatch_0_Sense_+_Library_PoolT
TTAGCATTTTAAGACTCTCTGGTAGTAGGGAAAATGAGTTGGTGTATATATCTGTGTAAAGTTTAAACCCAGTCCAGTCGGTAGATAGATGGCT
>Frequency_7_QualityScore_EFFGGHHIIIJJJIIJHJIHHGHIIIIJIIHHIIJJGGIIIIJJJJJJEGHGHIIJFGGHHIHHFGIHE@BFFFFGFFFEEEDDCDDBCDDDDB_Mismatch_0_Sense_+_Library_PoolT
GGTTGTTGTAAATGCTATGTGTAGGCTTAGCATTTTAAGACTCTCTGGTAGTAGGGAAAATGAGTTGGTGTATATATCTGTGTAAAGTTTAAAC
>Frequency_1_QualityScore_FFHHHHHJJJJJJJJJIIIHIIIJJIJJHIJJJJJJJJJJJJJJJJJJFHIIJJJJFGIJJJGIDDHHCABDFFFFFFFEEEEFEEDDDECCDC_Mismatch_0_Sense_+_Library_PoolC
GGTTGTTGTAAATGCTATGTGTAGGCTTAGCATTTTAAGACTCTCTGGTAGTAGGGAAAATGAGTTGGTGTATATATCTGTGTAAAGTTTAAAC
>Frequency_7_QualityScore_EFDGHGHJJJIIJJIJHIJHHIEGGHJ@FGHIIHIIGHIJJJJJJJJJJJJIIGIHHHIJIJIJJHIIIEGGGGGFFFFFFECEEDEEDDC_Mismatch_0_Sense_+_Library_PoolT
GGTAATGCAGTTTTAAAGGAAGTAGGGTGTTTAAGGTTGTTGTAAATGCTATGTGTAGGCTTAGCATTTTAAGACTCTCTGGTAGTAGGGA
>Frequency_1_QualityScore_FFFHHHHJJJHIJJIJIJJGGHGHHHJ@HHHIIIJJDGIJJJJJJJJJJJJJIHIHJJIJJJJJJJJJJHIHHHHHFFFFFFEEEEDEEDC_Mismatch_0_Sense_+_Library_PoolC
GGTAATGCAGTTTTAAAGGAAGTAGGGTGTTTAAGGTTGTTGTAAATGCTATGTGTAGGCTTAGCATTTTAAGACTCTCTGGTAGTAGGGA
>Frequency_7_QualityScore_FFHHHHHJJJJIJJJJJJJJGHIGHIJJGHIJJJIIHHJJFHFHIIJJJJJJIIHJIIIHIJJIIJJIIHHHGGGGGEEACCDDEDDEDDDDBB_Mismatch_0_Sense_+_Library_PoolT
AGCATTTTAAGACTCTCTGGTAGTAGGGAAAATGAGTTGGTGTATATATCTGTGTAAAGTTTAAACCCAGTCCAGTCGGTAGATAGATGGCTTG
>Frequency_6_QualityScore_FFHHHHHJJJJJJIJJHIHIJJJJJIJJJJJJJIIJJJJJJJJJJFHIHIIJJGIIIJJHIGHIIFHHGDGHHIHHHGHFGFEFEEEEDDDEDD_Mismatch_0_Sense_+_Library_PoolT
TGTTGTAAATGCTATGTGTAGGCTTAGCATTTTAAGACTCTCTGGTAGTAGGGAAAATGAGTTGGTGTATATATCTGTGTAAAGTTTAAACCCA
>Frequency_6_QualityScore_EDGGFFEIIIIIIIHJJEEGDEGIJ?FGHIGHIIGHIIIIIHIHIIGHHIIHHHHHIHGIFHHGIIIIGFFEFFFFFFFEB?CBDECC@BBDCB_Mismatch_0_Sense_+_Library_PoolT
TAATGCAGTTTTAAAGGAAGTAGGGTGTTTAAGGTTGTTGTAAATGCTATGTGTAGGCTTAGCATTTTAAGACTCTCTGGTAGTAGGGAAAATG
>Frequency_6_QualityScore_FFHHHEGIHIIIJGIIIIJHHHIIJDGFHIJJJIIJIIIHIIHIHIIIIJJIIIJIIIIJIIJHIIIIIHHGHGGFFFEEDDDDCEECDCDDDD_Mismatch_1_Sense_+_Library_PoolT
TCTGGTAGTAGGGAAAATGAGTTGGTGTATATATCTGTGTAAAGTTTAAACCCAGTCCAGTCGATAGATAGATGGCTTGTTATGTACAGTGCAC
>Frequency_6_QualityScore_EFGGGGGFFHIIIIGHIHHHIIGGFCDGIIIIIHIIHHIIGGHIGIIIHIIIIGHHGGFHIEGGFDFDFEBFCBECADEEEEEEECCDDDDCCC_Mismatch_0_Sense_+_Library_PoolT
TTTAAGGTTGTTGTAAATGCTATGTGTAGGCTTAGCATTTTAAGACTCTCTGGTAGTAGGGAAAATGAGTTGGTGTATATATCTGTGTAAAGTT
>Frequency_6_QualityScore_EEGGGAEFHIHIHIDFHIIIIIIIIIGIIIHGHFHIHHIIIJHIIIIJGIIHIHIHIIIIEGGGHIIHEFFHGGEECDFEACCDDDEEEEEDCC_Mismatch_0_Sense_+_Library_PoolT
TAGGGTGTTTAAGGTTGTTGTAAATGCTATGTGTAGGCTTAGCATTTTAAGACTCTCTGGTAGTAGGGAAAATGAGTTGGTGTATATATCTGTG
>Frequency_6_QualityScore_FEEGGHHHHIBBDEGGIIGIIJJJIGIGHDGHHIIIIHIJIIGIIIJHEGCGGEFFCDEDGCEGEEEDEC@C@A<AACDC>BABCDCB>BCCBA_Mismatch_1_Sense_+_Library_PoolT
CGAGAATATGACATGCCCTCTTTGCAGAGTATGCCTTATTTTCCCTGTAGAGGATGAGTTGAGGAGATCGAGGGAACTGGTAATGCAGTTTTAA
>Frequency_6_QualityScore_EFGFFFGIIIIGGHHIIIIIHGIFFGHIBFFHGHHIIFGHIIJIGIIHHIHHIIEHHIIIIIIIHIHFIHGGGGGGEEDEDEDBDDCDECBAAC_Mismatch_0_Sense_+_Library_PoolT
TGGTAATGCAGTTTTAAAGGAAGTAGGGTGTTTAAGGTTGTTGTAAATGCTATGTGTAGGCTTAGCATTTTAAGACTCTCTGGTAGTAGGGAAA
>Frequency_6_QualityScore_FFHHHHHJJHIIFHHIJ@FGHIIIIJDHIIJJJIIJJJJJIJJHIIIIIJIJJJIIIIIIIHIIIHIHHFGGFFFDEFEECDDDEDDD@CCC@A_Mismatch_0_Sense_+_Library_PoolT
TTTTAAAGGAAGTAGGGTGTTTAAGGTTGTTGTAAATGCTATGTGTAGGCTTAGCATTTTAAGACTCTCTGGTAGTAGGGAAAATGAGTTGGTG
>Frequency_6_QualityScore_FFHGFGGIIIGIIIIHIIIIIGHIIIIIJJIIIIJIIHIGIIGIIJIGIIJIHHIEGHHACDGHIHIIIFHHHGHHHGGGGGFEECDDCCCCDD_Mismatch_0_Sense_+_Library_PoolT
AAATGCTATGTGTAGGCTTAGCATTTTAAGACTCTCTGGTAGTAGGGAAAATGAGTTGGTGTATATATCTGTGTAAAGTTTAAACCCAGTCCAG
>Frequency_6_QualityScore_FFHHHGHJJJJJJJJHIIIIJGHIGIFIIIJJIIIJIIJIJJHHIIJJEGHIIJJJGHHIIHIIIGHGACDFG?A>BDDDDD@BCCCDDDCEEE_Mismatch_0_Sense_+_Library_PoolT
GCCTTATTTTCCCTGTAGAGGATGAGTTGAGGAGATCAAGGGAACTGGTAATGCAGTTTTAAAGGAAGTAGGGTGTTTAAGGTTGTTGTAAATG
>Frequency_6_QualityScore_FFHHGGGIIHIGHIIIIJHHIIIIJJGHHIIIIJJIJJGGHGHHIICFGIIIGFEFHICGCFGHHHHHIGEGEGEEFCDEFEEDEECCCDDDDC_Mismatch_0_Sense_+_Library_PoolT
AATGCTATGTGTAGGCTTAGCATTTTAAGACTCTCTGGTAGTAGGGAAAATGAGTTGGTGTATATATCTGTGTAAAGTTTAAACCCAGTCCAGT
>Frequency_6_QualityScore_EFHGHGHIJGHIIFGHIIICGHIIIIIGHIJIIHHGHHGCFFHIAEFGIGGGHCEGEEGFEEFFEEECECCCDDCCCCCDDDCEDDDDCCCCCD_Mismatch_1_Sense_+_Library_PoolT
AGGAGATCGAGGGAACTGGTAATGCAGTTTTAAAGGAAGTAGGGTGTTTAAGGTTGTTGTAAATGCTATGTGTAGGCTTAGCATTTTAAGACTC
>Frequency_6_QualityScore_FFHHHHHJJJJJIIIGIJIIJJJJIJIIJJJJIIJIJIJIJJIJGHIHHIJIHIIIJIIIGHIIFFEHGEGGHHHGGGFGGFFEEFEEEECCDD_Mismatch_0_Sense_+_Library_PoolT
GTTGTAAATGCTATGTGTAGGCTTAGCATTTTAAGACTCTCTGGTAGTAGGGAAAATGAGTTGGTGTATATATCTGTGTAAAGTTTAAACCCAG
>Frequency_6_QualityScore_EBFGGGGIHIGHGIIIFGEGGEGGFHGHFGHFGGGHGIIIHHGIFGGHCFEFHHIIIJIIFHEEEGGCFCDGGDCCEEEDBDDCCCB>ACCDDC_Mismatch_0_Sense_+_Library_PoolT
GTAGGCTTAGCATTTTAAGACTCTCTGGTAGTAGGGAAAATGAGTTGGTGTATATATCTGTGTAAAGTTTAAACCCAGTCCAGTCGGTAGATAG
>Frequency_6_QualityScore_EEHHHGHGIEHGIHIJIIHHIDHHHIHIGIIHIIIHHDGDEGGHEGHHIIIHHIIHIIIIIHHHHHHGFCCEEEED>=@AABACCCCCDDDECC_Mismatch_0_Sense_+_Library_PoolT
GATTAGGAGTCTGCCCTGTGGTCATGTGTTCCATAAGAGTTGTGTGGACAAATGGATTCTGGATTACGAGAATATGACATGCCCTCTTTGCAGA
>Frequency_6_QualityScore_EFHHHGHIIJJIIIIIIIIIJJJGHICHIIIGHIIIJHIGHIIGHGGHIIIJJJIGIIIIIIHIIIIIIHGHHGGGGFEEEDACCCEEDCDDDD_Mismatch_0_Sense_+_Library_PoolT
CTTAGCATTTTAAGACTCTCTGGTAGTAGGGAAAATGAGTTGGTGTATATATCTGTGTAAAGTTTAAACCCAGTCCAGTCGGTAGATAGATGGC
>Frequency_5_QualityScore_FFGHHHHHIIIJJJIJIGIIJIIIIHIIIIJJIIGHIGHHIIGHGHHIFHEGIIFHFGIIIIJIJIIIHFGHHEGGGFFGFEEFDEEDDDDDBB_Mismatch_1_Sense_+_Library_PoolT
CTATGTGTAGGCTTAGCATTTTAAGACTCTCTGGTAGTAGGGAAAATGAGTTGGTGTATATATCTGTGTAAAGTTTAAACCCAGTCCAGTCGAT
>Frequency_5_QualityScore_FFHHHFHIFHHIJAFFHIIIIJFHIHIJIJJJJJJJJJJIIHIJJJJJIIJIIJIJJIJIJHIJJJIIEDFGGGGEDEDDEECDBDDD?ABCBB_Mismatch_0_Sense_+_Library_PoolT
AAAGGAAGTAGGGTGTTTAAGGTTGTTGTAAATGCTATGTGTAGGCTTAGCATTTTAAGACTCTCTGGTAGTAGGGAAAATGAGTTGGTGTATA
>Frequency_5_QualityScore_FFGHEGGIIJHIIGHHIJHFGHIHIIHGHHIHGHIIFEGDFHIJ?EFEHIHIIFFHIIJIIFHHHGGGGEDCCEEBCDDDDDDEB>CEDDDD@B_Mismatch_0_Sense_+_Library_PoolT
AGGAGATCAAGGGAACTGGTAATGCAGTTTTAAAGGAAGTAGGGTGTTTAAGGTTGTTGTAAATGCTATGTGTAGGCTTAGCATTTTAAGACTC
>Frequency_5_QualityScore_FFHHGHFIIJJJJJJJJJHJIGHGHIJJJJJJJJJJJJJIJJJJJJJJJJFIIGIJIIGHIIIIHIHGHGGFFGFGFFFEEFEEEEEDDCDEEC_Mismatch_0_Sense_+_Library_PoolT
AAGGTTGTTGTAAATGCTATGTGTAGGCTTAGCATTTTAAGACTCTCTGGTAGTAGGGAAAATGAGTTGGTGTATATATCTGTGTAAAGTTTAA
>Frequency_5_QualityScore_DEGGHGHIICFHIIGGHIIHHIHIJJCFHFHHIIFFHHHIGGEGGHGGDGHIIHIHIHHGIFFFGFFGFDDEDEFEEEEEECDCA@CA@DCCCC_Mismatch_1_Sense_+_Library_PoolT
AGGCTTAGCATTTTAAGACTCTCTGGTAGTAGGGAAAATGAGTTGGTGTATATATCTGTGTAAAGTTTAAACCCAGTCCAGTCGATAGATAGAT
>Frequency_5_QualityScore_EBEHGGGIFHHHHIIJGHGFICGHGHGHFGHGFGHHFHFGHHFHDGGGBFBDGGHGHHGGEGFGGGGFFCEDGHFGEFDDEDDCCC>A=??BDC_Mismatch_1_Sense_+_Library_PoolT
GTAGGCTTAGCATTTTAAGACTCTCTGGTAGTAGGGAAAATGAGTTGGTGTATATATCTGTGTAAAGTTTAAACCCAGTCCAGTCGATAGATAG
>Frequency_5_QualityScore_FFGHGHHJJJJJHIJIIJDGIIJIHIHIJJIHIIJFGHEEHHI@EEGHHFFHEFHIIHHHGGGGGGFFFEEEFEEEDEEDDDEDDEEDDDDDDC_Mismatch_0_Sense_+_Library_PoolT
GGAGATCAAGGGAACTGGTAATGCAGTTTTAAAGGAAGTAGGGTGTTTAAGGTTGTTGTAAATGCTATGTGTAGGCTTAGCATTTTAAGACTCT
>Frequency_1_QualityScore_FFHHHGHJIJJJJJJIJJFHIJJJIIIJJJJJJJJGGGBGHIJBFFHGGGHIIJJJJJJHHHHHHHFFFFFFFEEDEEEDDDECDDDCDDDDDD_Mismatch_0_Sense_+_Library_PoolC
GGAGATCAAGGGAACTGGTAATGCAGTTTTAAAGGAAGTAGGGTGTTTAAGGTTGTTGTAAATGCTATGTGTAGGCTTAGCATTTTAAGACTCT
>Frequency_5_QualityScore_FFHHGHHIIIHIGIHIIIIIJJHIJJJJGHJJJJJJIIJJIIIIIFGHFHGIICEEHIHGGHCFGFFFFDEEFFEEDEEEEEECDDDDDDDDDD_Mismatch_0_Sense_+_Library_PoolT
GATGAGTTGAGGAGATCAAGGGAACTGGTAATGCAGTTTTAAAGGAAGTAGGGTGTTTAAGGTTGTTGTAAATGCTATGTGTAGGCTTAGCATT
>Frequency_5_QualityScore_EEDBFGG@BCFHGFHIFHHHHHHHHIIHIIHIHHHGGIIHIHHHFDGHIHHHIGHHGHHHIIEGGEFEGCADEDEFDDADDD@A@BDDEDDCDC_Mismatch_0_Sense_+_Library_PoolT
AGTAGGGTGTTTAAGGTTGTTGTAAATGCTATGTGTAGGCTTAGCATTTTAAGACTCTCTGGTAGTAGGGAAAATGAGTTGGTGTATATATCTG
>Frequency_5_QualityScore_EEFGGHGIHIIFGGDGFGGAEFGHGHGIGHHIIIHIHIIIIIGGHFHHIHHIIJHIIIHHHIHHGFHIHEGGGEACECEEECBCCBDDDBBACC_Mismatch_0_Sense_+_Library_PoolT
AGTTTTAAAGGAAGTAGGGTGTTTAAGGTTGTTGTAAATGCTATGTGTAGGCTTAGCATTTTAAGACTCTCTGGTAGTAGGGAAAATGAGTTGG
>Frequency_5_QualityScore_FFHHHHHJJJJHIJIIJHIJFIGHIHJJHIIIJJJJJJGGIIIJFGIIJJIJGHIIIIIHIFHHEHHHIGABCEFDEEBCCDDDDDDFEEDDDD_Mismatch_0_Sense_+_Library_PoolT
TATTTTCCCTGTAGAGGATGAGTTGAGGAGATCAAGGGAACTGGTAATGCAGTTTTAAAGGAAGTAGGGTGTTTAAGGTTGTTGTAAATGCTAT
>Frequency_5_QualityScore_FFHHHDDHCFHFHJJJHIIJIJHIHIIJGHGIIIJIJIIJIIIJIIIGHIIIIJJJJJHIIIIHIIGGHEHGGGFFFFFEEDCDDDDDEEDDCD_Mismatch_1_Sense_+_Library_PoolT
CTCTCTGGTAGTAGGGAAAATGAGTTGGTGTATATATCTGTGTAAAGTTTAAACCCAGTCCAGTCGATAGATAGATGGCTTGTTATGTACAGTG
>Frequency_5_QualityScore_FFHHHHHJIJJJIHIJGIIGHHGHHHIHJJIIJJJIIIIIHIIIJIHHIIIJIJGIIJIHIHIFGGBEGDF>AACEECDECCDCDDDDDEEEDD_Mismatch_0_Sense_+_Library_PoolT
CTTATTTTCCCTGTAGAGGATGAGTTGAGGAGATCAAGGGAACTGGTAATGCAGTTTTAAAGGAAGTAGGGTGTTTAAGGTTGTTGTAAATGCT
>Frequency_1_QualityScore_FFHHHHHJIJJIIFGIHHIAGHEH?FGGIJGHGIIHJJJJDGGIJJDFGIJJJJGIHIFDGGI@GH?EHHF?@>ACECCDACDDDDDDDEEEDD_Mismatch_0_Sense_+_Library_PoolC
CTTATTTTCCCTGTAGAGGATGAGTTGAGGAGATCAAGGGAACTGGTAATGCAGTTTTAAAGGAAGTAGGGTGTTTAAGGTTGTTGTAAATGCT
>Frequency_5_QualityScore_FEFHHFGIIHIJIGJIIJHGIIHGEHFHHGIHHIFHIIIIHGDFHIIGGGHIIIIIDGHGHIHHHGHFEFGDE?DD@CCED<>?ADBABD@ACD_Mismatch_0_Sense_+_Library_PoolT
CAGAGTATGCCTTATTTTCCCTGTAGAGGATGAGTTGAGGAGATCAAGGGAACTGGTAATGCAGTTTTAAAGGAAGTAGGGTGTTTAAGGTTGT
>Frequency_5_QualityScore_FFHHGHHJJJIIJJHIJJIIDHIIIJJJHIJJIHIIJGHHFGGHH=BDGHGFGHEGGGFFFFFEEEEEEBDCDDEDCDDDDDDDEDDEEDDDDD_Mismatch_1_Sense_+_Library_PoolT
GAGGAGATCGAGGGAACTGGTAATGCAGTTTTAAAGGAAGTAGGGTGTTTAAGGTTGTTGTAAATGCTATGTGTAGGCTTAGCATTTTAAGACT
>Frequency_5_QualityScore_EFHHGHGGHHIIIJIJIIJIJJJJGIHHIIIIJJJIFHIHIJJIGIIIIIIIGHIIDFDEHIJIJIIIHCFHHFGDFFHFGFFEEDDDDCDCDD_Mismatch_0_Sense_+_Library_PoolT
TGCTATGTGTAGGCTTAGCATTTTAAGACTCTCTGGTAGTAGGGAAAATGAGTTGGTGTATATATCTGTGTAAAGTTTAAACCCAGTCCAGTCG
>Frequency_4_QualityScore_DCGGGGGIGHIGIFFGBCEFDHIGGIAAGHHIHGGIGHIIIIICBEEDGGH@GHEGIEE?ADCAF=CAB@EEEEEEE?DCCC?ABACD=BBAC@_Mismatch_0_Sense_+_Library_PoolT
TTGTAAATGCTATGTGTAGGCTTAGCATTTTAAGACTCTCTGGTAGTAGGGAAAATGAGTTGGTGTATATATCTGTGTAAAGTTTAAACCCAGT
>Frequency_4_QualityScore_FFEGGGGIFHIICFHIIIDGHIIIIIFHIIHIIIIEGFDGGHGACAEGDEGEADEEEFFFFEEEEDDCDCCBDDDCCDCDDDCDDEEDCBCABC_Mismatch_1_Sense_+_Library_PoolT
GGAGATCGAGGGAACTGGTAATGCAGTTTTAAAGGAAGTAGGGTGTTTAAGGTTGTTGTAAATGCTATGTGTAGGCTTAGCATTTTAAGACTCT
>Frequency_4_QualityScore_FEHGGGGIJJJJJJJJJJJJJJJJIIJJJJJJJGIIHIIIIHIIJJIIIHHIJFGFHHIIJJIJJFHGIIIIHIIIHHHGGFFFFEEDCEDCCC_Mismatch_0_Sense_+_Library_PoolT
TATGTGTAGGCTTAGCATTTTAAGACTCTCTGGTAGTAGGGAAAATGAGTTGGTGTATATATCTGTGTAAAGTTTAAACCCAGTCCAGTCGGTA
>Frequency_4_QualityScore_FFHHHHHJJJJJJJJJJJFHIHIIIJFGHIJJIIHIIJGGGHIIJJJJJJIIHIIIIHHJIIIGGIJIIGIIHHGGFCECEEEDDEDDDDCDCD_Mismatch_0_Sense_+_Library_PoolT
CATTTTAAGACTCTCTGGTAGTAGGGAAAATGAGTTGGTGTATATATCTGTGTAAAGTTTAAACCCAGTCCAGTCGGTAGATAGATGGCTTGTT
>Frequency_4_QualityScore_FFHHEHGIIJJIJJGHIIJJGGIIJJHIGIJJHIIIJGHHGIHIJDFGHHIHHIFGIIIIIGGGGGGGEBEEFFEEEEEEEDDCDDDEECCDDD_Mismatch_0_Sense_+_Library_PoolT
GAGGAGATCAAGGGAACTGGTAATGCAGTTTTAAAGGAAGTAGGGTGTTTAAGGTTGTTGTAAATGCTATGTGTAGGCTTAGCATTTTAAGACT
>Frequency_1_QualityScore_FFHHHHFJJJJHIJBGHIJJGHJGJJJJJJJJIHIIJHIIHJIJJCGHHHHHHHEDFFFDEEECCDDCA>CEFFEDDDDDDDDCDDDEEDDDDD_Mismatch_0_Sense_+_Library_PoolC
GAGGAGATCAAGGGAACTGGTAATGCAGTTTTAAAGGAAGTAGGGTGTTTAAGGTTGTTGTAAATGCTATGTGTAGGCTTAGCATTTTAAGACT
>Frequency_4_QualityScore_EEGCCCEGIIIIGIIIIJIGGIEEIIJJIHIIJIIIHHGFEHHAFHGHIIHFEGIHHFIGFIDBGICFFA>CDCDBDEEEEBCDCCB@CCBC??_Mismatch_0_Sense_+_Library_PoolT
ATGACATGCCCTCTTTGCAGAGTATGCCTTATTTTCCCTGTAGAGGATGAGTTGAGGAGATCAAGGGAACTGGTAATGCAGTTTTAAAGGAAGT
>Frequency_4_QualityScore_EEGCGGEGGGGHHIHHIEHHIIIFGIJGHIIJJFHHIJIIIIIJIIGGHIFGGCEGIH?BAEEECBC@BACDCDDCACDDCCCCCECEDCCDCD_Mismatch_1_Sense_+_Library_PoolT
TAGAGGATGAGTTGAGGAGATCGAGGGAACTGGTAATGCAGTTTTAAAGGAAGTAGGGTGTTTAAGGTTGTTGTAAATGCTATGTGTAGGCTTA
>Frequency_4_QualityScore_FFHHEGHGIIJJHJIIJJIJHIJJEGFHIJJJJJJJHIIIJJIIIJJJJJJJJJJJJJIHIJHIIIHHHEGGGGFEFEDEEEDEEECCDCCDDD_Mismatch_1_Sense_+_Library_PoolT
CTGGTAGTAGGGAAAATGAGTTGGTGTATATATCTGTGTAAAGTTTAAACCCAGTCCAGTCGATAGATAGATGGCTTGTTATGTACAGTGCACA
>Frequency_1_QualityScore_FFHHHHHIJJJJIJJJIJIJIIJJBGHIJJJIJJJJIJIJJJJIIJJJJJJJJJJJJIJJJJHIJJGIHEHHHHFFFFEEEEEFEEFEEDDDDC_Mismatch_1_Sense_+_Library_PoolC
CTGGTAGTAGGGAAAATGAGTTGGTGTATATATCTGTGTAAAGTTTAAACCCAGTCCAGTCGATAGATAGATGGCTTGTTATGTACAGTGCACA
>Frequency_4_QualityScore_FFHHHHHJJJIIJIIJJJGIIGHGIJ@FFHIHHIIGHIIJJJJJJJJJJIIJIIHIIJJIIIIIIIIIIHHGGGFGFFEEEDEDDEEDDB_Mismatch_0_Sense_+_Library_PoolT
GTAATGCAGTTTTAAAGGAAGTAGGGTGTTTAAGGTTGTTGTAAATGCTATGTGTAGGCTTAGCATTTTAAGACTCTCTGGTAGTAGGGA
>Frequency_4_QualityScore_FFHHHHHJIJJJJJJJJGGIIIIIIGGHGHIIIGIIIGGFHIIJIHJJJIJIJIIIIIIJIIIHHIIHIGGGGHGDEDEDEEEDEDDDDCDBCD_Mismatch_1_Sense_+_Library_PoolT
ATTTTAAGACTCTCTGGTAGTAGGGAAAATGAGTTGGTGTATATATCTGTGTAAAGTTTAAACCCAGTCCAGTCGATAGATAGATGGCTTGTTA
>Frequency_4_QualityScore_FCGHHHHHIIGIIIIIIJHIIJIJGIJJHIIJJJFHIJJJJIGIIIIIIIIGIHBGHII?CCEFDEFFA@CCDDDDEEEEDDDEDDDCEDDDDD_Mismatch_1_Sense_+_Library_PoolT
GTAGAGGATGAGTTGAGGAGATCGAGGGAACTGGTAATGCAGTTTTAAAGGAAGTAGGGTGTTTAAGGTTGTTGTAAATGCTATGTGTAGGCTT
>Frequency_4_QualityScore_EEGGHGGHIEIIGIHFICGIEHEIIIIJIIGGHIIJFGIIGHHGDHIGFEGHIFGGBEHFGAAAGGDDEFDCEDDEDDEEEECBBDDDDEDCAD_Mismatch_0_Sense_+_Library_PoolT
CTGTAGAGGATGAGTTGAGGAGATCAAGGGAACTGGTAATGCAGTTTTAAAGGAAGTAGGGTGTTTAAGGTTGTTGTAAATGCTATGTGTAGGC
>Frequency_4_QualityScore_FFGHHGHHIIIIIJJHIIJJJGHEHHIIIIIIIIHIGIHIHEGIIHACEGHIHHGDFFHHIHGGGGGGFEEECECDDDDDDDDDDECDEEDDDD_Mismatch_0_Sense_+_Library_PoolT
TGAGGAGATCAAGGGAACTGGTAATGCAGTTTTAAAGGAAGTAGGGTGTTTAAGGTTGTTGTAAATGCTATGTGTAGGCTTAGCATTTTAAGAC
>Frequency_4_QualityScore_FDGGGGHJJHIJJJJIJJJHIIJIJEGHIJJJIIIIIIIGIIGGHEGHGI=DEHIHHHIFGGGGGFFFFDEEDEEEDEDEDDDCDDDDDEDDEE_Mismatch_0_Sense_+_Library_PoolT
GAGTTGAGGAGATCAAGGGAACTGGTAATGCAGTTTTAAAGGAAGTAGGGTGTTTAAGGTTGTTGTAAATGCTATGTGTAGGCTTAGCATTTTA
>Frequency_4_QualityScore_FFGHHGHIHIIGIIIIIIIGHGHHFIGIHDHHEHIIIGIJHGIGHDGGHEGEIGIHIIJIIIIIIIIIGCFHIIGHGHGEEEFFDCCC@BACDD_Mismatch_0_Sense_+_Library_PoolT
TGTAGGCTTAGCATTTTAAGACTCTCTGGTAGTAGGGAAAATGAGTTGGTGTATATATCTGTGTAAAGTTTAAACCCAGTCCAGTCGGTAGATA
>Frequency_4_QualityScore_EDGGGGGFHHDFGCEGGI:EGGHEGGIAFHHIJIIHIIIIIIIJGHIIHIIIHHIJIGIIIIGHEIHGIFGFGDECBDDEE@BCCDDBCACCC?_Mismatch_0_Sense_+_Library_PoolT
GTTTTAAAGGAAGTAGGGTGTTTAAGGTTGTTGTAAATGCTATGTGTAGGCTTAGCATTTTAAGACTCTCTGGTAGTAGGGAAAATGAGTTGGT
>Frequency_4_QualityScore_FFGHHGGIIJIIIHIIGIIIIJJIJIGHIIJJGHIJJJIJIIJIHHGGHEGGEGHII?DGGHGGGGCFGCDEEEEEEEEDCDCCEDEDDDDDDD_Mismatch_0_Sense_+_Library_PoolT
AGAGGATGAGTTGAGGAGATCAAGGGAACTGGTAATGCAGTTTTAAAGGAAGTAGGGTGTTTAAGGTTGTTGTAAATGCTATGTGTAGGCTTAG
>Frequency_4_QualityScore_FFHHHGHJJGHIJJJCGIIJIIIIIIIIGGIIGIIFHHIJAEGIHGHIIEGHHHHGFGGFFFFEEEEEEDDDDDDCCCDEDDEEDDDDDDDDDD_Mismatch_1_Sense_+_Library_PoolT
GATCGAGGGAACTGGTAATGCAGTTTTAAAGGAAGTAGGGTGTTTAAGGTTGTTGTAAATGCTATGTGTAGGCTTAGCATTTTAAGACTCTCTG
>Frequency_4_QualityScore_EFFGGGGIIIBCFGHHIIGIHIHGHHIHHFGHGGIIHIIJJJIIIIIGDEAFHFIIFGFHIGFHEGDEFEEDEBACCCDDBCCEDDDD@?@CAB_Mismatch_0_Sense_+_Library_PoolT
CGAGAATATGACATGCCCTCTTTGCAGAGTATGCCTTATTTTCCCTGTAGAGGATGAGTTGAGGAGATCAAGGGAACTGGTAATGCAGTTTTAA
>Frequency_4_QualityScore_FFHHHHHJGIIJJJGHIIJJIIIIJJHGHIIFHHFHIJJCGGHIIHHIDGHIIJJJJIIIJIGIIGIGHEGGGFFFFEEEEEFEEEDDDDDDDD_Mismatch_0_Sense_+_Library_PoolT
ATCAAGGGAACTGGTAATGCAGTTTTAAAGGAAGTAGGGTGTTTAAGGTTGTTGTAAATGCTATGTGTAGGCTTAGCATTTTAAGACTCTCTGG
>Frequency_2_QualityScore_EFGGHHHIIGIIIIDGHHJIIIHIIIIHIIGGGHFIHII>DEGIIIIIFIIIIIIJIIJJIIIIIEHEC=CEFFEEEEEEEEEEEEDDDCDDDD_Mismatch_0_Sense_+_Library_PoolC
ATCAAGGGAACTGGTAATGCAGTTTTAAAGGAAGTAGGGTGTTTAAGGTTGTTGTAAATGCTATGTGTAGGCTTAGCATTTTAAGACTCTCTGG
>Frequency_4_QualityScore_FEGGHGGJIIIJJJIJIJJJJJJIJFGIIIIJJHIIGIJIIHHIIGGFHIIIIJIIJHIIHIHHIHIFHGHIGGGGGFEEEEDCCCDCDEDDDD_Mismatch_1_Sense_+_Library_PoolT
GGCTTAGCATTTTAAGACTCTCTGGTAGTAGGGAAAATGAGTTGGTGTATATATCTGTGTAAAGTTTAAACCCAGTCCAGTCGATAGATAGATG
>Frequency_3_QualityScore_EFHHHHHJIJJJJJJJJHIIIJJJJJJJJJJJJJJJJJJJJJJJJJGIJHIJJJHJIIJJIIGHIIFHFEFIIIIHHHGGGGFEFEFFEDEDED_Mismatch_0_Sense_+_Library_PoolT
TTGTTGTAAATGCTATGTGTAGGCTTAGCATTTTAAGACTCTCTGGTAGTAGGGAAAATGAGTTGGTGTATATATCTGTGTAAAGTTTAAACCC
>Frequency_3_QualityScore_FFGHHGHFHFIIHIIIGIJIJIIIJJIIIDHHIIIJJIHJIJIIIHIIIBGIHI?DEHIIIIIBFHGHFEFFFFEDEEEEDEDDDCCDDDDDDE_Mismatch_0_Sense_+_Library_PoolT
GGATGAGTTGAGGAGATCAAGGGAACTGGTAATGCAGTTTTAAAGGAAGTAGGGTGTTTAAGGTTGTTGTAAATGCTATGTGTAGGCTTAGCAT
>Frequency_3_QualityScore_EFHGHHGIIIIIGGGIHJIIHHIIHIIIJHHI@FHHIEGHIHGFHIEEHIIJIIHIHHIIGIIEGGGHGBDEFECEEEEEEDCDDDDCCDDB?B_Mismatch_0_Sense_+_Library_PoolT
CAAGGGAACTGGTAATGCAGTTTTAAAGGAAGTAGGGTGTTTAAGGTTGTTGTAAATGCTATGTGTAGGCTTAGCATTTTAAGACTCTCTGGTA
>Frequency_3_QualityScore_CEGHHHHJJIIIIJJJJJJHIIJJIJIJJFHHGIIJJJJJIJJIJGHIIFGFHHIJJJJJIGGHIIHHFCEGHHHFGGGEEEEEDDDDDDBCDD_Mismatch_1_Sense_+_Library_PoolT
TGTAGGCTTAGCATTTTAAGACTCTCTGGTAGTAGGGAAAATGAGTTGGTGTATATATCTGTGTAAAGTTTAAACCCAGTCCAGTCGATAGATA
>Frequency_3_QualityScore_E>CEGG<DDFGDEGGEGEFFGEGGGHHFGGHHFGDFEDFGGGGHGHGHHFGGEGHGGGFEFDFGFGGFGBAEBEEBD<ACD@BACDDDCCCDDD_Mismatch_0_Sense_+_Library_PoolT
GTAGGGTGTTTAAGGTTGTTGTAAATGCTATGTGTAGGCTTAGCATTTTAAGACTCTCTGGTAGTAGGGAAAATGAGTTGGTGTATATATCTGT
>Frequency_1_QualityScore_EDHHHHCGGGIIIIIEHIIIIJJJJIIJJIJJIIGIJIJJJIJJJIJJJJJJJJJJJJIJEFHGGHJJJGFHGFFFFBDFFDDCEEEEEEEDED_Mismatch_0_Sense_+_Library_PoolC
GTAGGGTGTTTAAGGTTGTTGTAAATGCTATGTGTAGGCTTAGCATTTTAAGACTCTCTGGTAGTAGGGAAAATGAGTTGGTGTATATATCTGT
>Frequency_3_QualityScore_FFHHHHHGIJJJJJJIJIJJJIIJGHIFHIJJBGGIIJIIJGHIJJJJJJJJJJIGIIHIHGHGHHHHHEFGGGGGEEEEEEEDEEECDDCEED_Mismatch_0_Sense_+_Library_PoolT
GAACTGGTAATGCAGTTTTAAAGGAAGTAGGGTGTTTAAGGTTGTTGTAAATGCTATGTGTAGGCTTAGCATTTTAAGACTCTCTGGTAGTAGG
>Frequency_3_QualityScore_FEHHHHHJJJJGHIJJJJIIIJJIIJJJHIIGIHIH:CFGHIHHIEHIIIIIHHIIHIHEHHGHHHGFGEFEEEEFEEEECDDDCDDDDDDBDD_Mismatch_1_Sense_+_Library_PoolT
GAGGGAACTGGTAATGCAGTTTTAAAGGAAGTAGGGTGTTTAAGGTTGTTGTAAATGCTATGTGTAGGCTTAGCATTTTAAGACTCTCTGGTAG
>Frequency_3_QualityScore_FFHHHHHJJJJJJJJJJJJJFFGHIIJJJJJJJJJJJIJDGHJJJJJIIJJJJJJJJIFHEGIDHHGHF@FFGEDEDEDEDDDD??BDDDCCDD_Mismatch_0_Sense_+_Library_PoolT
TTCTGGATTACGAGAATATGACATGCCCTCTTTGCAGAGTATGCCTTATTTTCCCTGTAGAGGATGAGTTGAGGAGATCAAGGGAACTGGTAAT
>Frequency_3_QualityScore_FFHHHHFHJJJJEHHIJJIIHIJJJJJJJIJIEHHJJ?EFHIJIIIGIIIIIHHHHHHGFFFFEEEFEECEEDDDDEDDEEDDDDDDDDDDDBD_Mismatch_1_Sense_+_Library_PoolT
CGAGGGAACTGGTAATGCAGTTTTAAAGGAAGTAGGGTGTTTAAGGTTGTTGTAAATGCTATGTGTAGGCTTAGCATTTTAAGACTCTCTGGTA
>Frequency_3_QualityScore_FFGHHHHHIIHIJHHHIIIGHIIFHIJJJFHIHIJIIIJJJIIHJJHHHEGHHI<BBDGFFGFADEEDEEEEFEEDDDEDDEEEDDDDCCDDCD_Mismatch_1_Sense_+_Library_PoolT
GGATGAGTTGAGGAGATCGAGGGAACTGGTAATGCAGTTTTAAAGGAAGTAGGGTGTTTAAGGTTGTTGTAAATGCTATGTGTAGGCTTAGCAT
>Frequency_3_QualityScore_EEGGGHAEGBFFFI?EDGIGHGIEGIIIJIIIIJIIJIIIHIHIJIIJJHIJIJJJHHHHIJIJIJIIHEEGDFFFFCCDCDDCDBCCB?@ABD_Mismatch_0_Sense_+_Library_PoolT
TAAAGGAAGTAGGGTGTTTAAGGTTGTTGTAAATGCTATGTGTAGGCTTAGCATTTTAAGACTCTCTGGTAGTAGGGAAAATGAGTTGGTGTAT
>Frequency_3_QualityScore_FFHHHHHJJIIIJHIIJJHIIIIJIIGIIHIEHIHHHIJHIIHIIIIIIIIJJJFIIIIHIHGGGHGG?BEFGFDEECEDDCDDDCC<ACDDDD_Mismatch_0_Sense_+_Library_PoolT
GTCTGCCCTGTGGTCATGTGTTCCATAAGAGTTGTGTGGACAAATGGATTCTGGATTACGAGAATATGACATGCCCTCTTTGCAGAGTATGCCT
>Frequency_1_QualityScore_FFHGHHHJJJHIJIJJJJHJIIJIIIHHIIGHIJJJHIJJIGGHIIIJJJJJJJIJIJIDIGIJJJHH?CEHEFDFFDEEEDEDDCD@CDEDDD_Mismatch_0_Sense_+_Library_PoolC
GTCTGCCCTGTGGTCATGTGTTCCATAAGAGTTGTGTGGACAAATGGATTCTGGATTACGAGAATATGACATGCCCTCTTTGCAGAGTATGCCT
>Frequency_3_QualityScore_CDFGGGHGIHHIIGHCDGHIIIIFIIFHHHFBEHGDGHIE<E?EFGFEGCFFHHHHHHIEEGHFGHGECBDFCEFFDDCCDADCBBAC@BA?CB_Mismatch_0_Sense_+_Library_PoolT
GATCAAGGGAACTGGTAATGCAGTTTTAAAGGAAGTAGGGTGTTTAAGGTTGTTGTAAATGCTATGTGTAGGCTTAGCATTTTAAGACTCTCTG
>Frequency_3_QualityScore_FFHHHHHIJJJJJJJJJJIJHEDDGFIIJJJJJJJJJJHJGHIJJJJIJJJIJJJJJJIIHHIJEHHEGGGGGGFEECDECEDDDBCCDDDBDD_Mismatch_0_Sense_+_Library_PoolT
ATTCTGGATTACGAGAATATGACATGCCCTCTTTGCAGAGTATGCCTTATTTTCCCTGTAGAGGATGAGTTGAGGAGATCAAGGGAACTGGTAA
>Frequency_3_QualityScore_FFGHHEGHIIJJJJJIHIJJJJJJIIJJJJJJJJFHIHHIJJGIJJJJHHEGGHEHGHIIJJJJIJIJHHHIIGIGDEGHGFFFEEEEDBCBC>_Mismatch_0_Sense_+_Library_PoolT
CTATGTGTAGGCTTAGCATTTTAAGACTCTCTGGTAGTAGGGAAAATGAGTTGGTGTATATATCTGTGTAAAGTTTAAACCCAGTCCAGTCGGT
>Frequency_3_QualityScore_EEEGGGFIJIAEHHIH=EIHIIIHEHGHHGDHIBCFCHFHHBDEDGHGGIFFHEHGCEDEGHHIFFFEGGFGEAEEEEDD?ACB?@>?ACDDDC_Mismatch_0_Sense_+_Library_PoolT
AGATCAAGGGAACTGGTAATGCAGTTTTAAAGGAAGTAGGGTGTTTAAGGTTGTTGTAAATGCTATGTGTAGGCTTAGCATTTTAAGACTCTCT
>Frequency_3_QualityScore_FFHGGFHIJJJJJIIIJJJJJJJIJJJJJJJJGHIHIJIJIIIIIIIIHIIIFGFHIJIJJJJJIJIIIGHHHIIJHHHHFFFFFDDDEDCCCC_Mismatch_1_Sense_+_Library_PoolT
ATGTGTAGGCTTAGCATTTTAAGACTCTCTGGTAGTAGGGAAAATGAGTTGGTGTATATATCTGTGTAAAGTTTAAACCCAGTCCAGTCGATAG
>Frequency_3_QualityScore_FFHGGHGHGIIJIIIIIJJJIJHFIJHIJJJJGIIHHIJJHIIGHJHIFGIHEHEHGHHIHHIIHGEEEEECFFGGFFFFEDDEDDCDDCC@CB_Mismatch_0_Sense_+_Library_PoolT
ATGTGTAGGCTTAGCATTTTAAGACTCTCTGGTAGTAGGGAAAATGAGTTGGTGTATATATCTGTGTAAAGTTTAAACCCAGTCCAGTCGGTAG
>Frequency_3_QualityScore_FFHHHHHJJJJJJGGIHIIJJFIIHJJIIIIJJEHHHJJIJJJJJIIHIIIHHHJJHJJIJHJHIJIIHDFFHGEEFFFFFEDCCDDCCDDDCD_Mismatch_1_Sense_+_Library_PoolT
TAAGACTCTCTGGTAGTAGGGAAAATGAGTTGGTGTATATATCTGTGTAAAGTTTAAACCCAGTCCAGTCGATAGATAGATGGCTTGTTATGTA
>Frequency_3_QualityScore_FEHHGHHJJIIIJJJJIJJIJJIIJJJJJIEDFGIIGIJJJJJJJJIFIEGGIIJIJIIJIJJJIJIGICDFGEEFCECEEDDDDCBCDDDDDA_Mismatch_0_Sense_+_Library_PoolT
GACAAATGGATTCTGGATTACGAGAATATGACATGCCCTCTTTGCAGAGTATGCCTTATTTTCCCTGTAGAGGATGAGTTGAGGAGATCAAGGG
>Frequency_3_QualityScore_FFGHHHHJJIJJJJJJJJJJJJIEBEGIIIJJJJJJJJIIIIEGIJJJIIIIIIIHHHIIGGGEGHFFGFFEGEEEEEDCDECBCCC=BCCDDA_Mismatch_1_Sense_+_Library_PoolT
GGATTCTGGATTACGAGAATATGACATGCCCTCTTTGCAGAGTATGCCTTATTTTCCCTGTAGAGGATGAGTTGAGGAGATCGAGGGAACTGGT
>Frequency_3_QualityScore_FFHHHHHJIJGHIJJJJJIJJJJJJJJJIJIHIJGIIGIHIIIIJHHHIIIIIJJFHIIJIHHIIIHGHGGGGDCDDE@CCBDDEDA@;@CCCD_Mismatch_0_Sense_+_Library_PoolT
CTTTGCAGAGTATGCCTTATTTTCCCTGTAGAGGATGAGTTGAGGAGATCAAGGGAACTGGTAATGCAGTTTTAAAGGAAGTAGGGTGTTTAAG
>Frequency_3_QualityScore_FEHHHHHIJJHIHIHIIHIHIJIIIJJJJJJJJJJJJJJIJJJIJJIIIJJCCEGHHHHJJJJJIIHHBB@DEFEEFEDEEEEDDDDDDCDCCC_Mismatch_0_Sense_+_Library_PoolT
GTGTTCCATAAGAGTTGTGTGGACAAATGGATTCTGGATTACGAGAATATGACATGCCCTCTTTGCAGAGTATGCCTTATTTTCCCTGTAGAGG
>Frequency_3_QualityScore_FFHHHHGJJDCEFGHIJIJJJJJIJJIJGHIJJJJJIJJJJJJJJJIJIIIIFIIGHEHIHHHGGIJGIGHHGEEEFFEEFEEEEEEBDECDDD_Mismatch_0_Sense_+_Library_PoolT
GAGAATATGACATGCCCTCTTTGCAGAGTATGCCTTATTTTCCCTGTAGAGGATGAGTTGAGGAGATCAAGGGAACTGGTAATGCAGTTTTAAA
>Frequency_3_QualityScore_FFGGGGHJJJIJIJJHHIGHIIJAGFHIIIIJGHIIJJJJJJIJJJIJJIIIJJJJJJJJJJJIJJJJHHHGHHGEFFDFFEEEEDEDDDDDCD_Mismatch_0_Sense_+_Library_PoolT
ATGCAGTTTTAAAGGAAGTAGGGTGTTTAAGGTTGTTGTAAATGCTATGTGTAGGCTTAGCATTTTAAGACTCTCTGGTAGTAGGGAAAATGAG
>Frequency_3_QualityScore_EEHHGHHJJIJIJJIJJIJHHHIIIIFFHGHJIIGHIJIHHIHHIIEFDHGHIHHIIHGIGJJHIHHIIHIGHGHGEFFFFDDCCBCCDEEDDE_Mismatch_0_Sense_+_Library_PoolT
AGGCTTAGCATTTTAAGACTCTCTGGTAGTAGGGAAAATGAGTTGGTGTATATATCTGTGTAAAGTTTAAACCCAGTCCAGTCGGTAGATAGAT
>Frequency_3_QualityScore_FFHHHHHJIIJJJJJJJJHHHHJIJJDHGHIJJJHIJJHHGHIIJIJJJJJJIIIIIIIIJJJJHJJJJHHIHHHHFEFFCEEEEEEDDDDDCD_Mismatch_1_Sense_+_Library_PoolT
CATTTTAAGACTCTCTGGTAGTAGGGAAAATGAGTTGGTGTATATATCTGTGTAAAGTTTAAACCCAGTCCAGTCGATAGATAGATGGCTTGTT
>Frequency_3_QualityScore_EFHHHHHJJJHIFHHIIJIJIJIIJHIJJHHIIGIIIIJII@GHHIIHJIJJFGEHIGHGHIFFDGGCGGFFGGGFEDCEEDC>BCD@9>=@BC_Mismatch_0_Sense_+_Library_PoolT
CTCTTTGCAGAGTATGCCTTATTTTCCCTGTAGAGGATGAGTTGAGGAGATCAAGGGAACTGGTAATGCAGTTTTAAAGGAAGTAGGGTGTTTA
>Frequency_3_QualityScore_FFHHHHHJJJIJJJJJJJJEGHGHIJJFHHHIJHIGHIIHHHHIIJJJJJJHIIIGHHFGIJIJJIIHHGGGFGGFDCDCDDEEDDDCDCDDDD_Mismatch_1_Sense_+_Library_PoolT
GCATTTTAAGACTCTCTGGTAGTAGGGAAAATGAGTTGGTGTATATATCTGTGTAAAGTTTAAACCCAGTCCAGTCGATAGATAGATGGCTTGT
>Frequency_3_QualityScore_FFHHGHFHIGIIJJGHJJJJHIIHIJFHHIIIIIJJJJIIJJJJJIIJJJIJJJIJJJJIJIIJHIGIHEGGGGGFFFEDEEDEDEEEDEEDDD_Mismatch_1_Sense_+_Library_PoolT
CTCTGGTAGTAGGGAAAATGAGTTGGTGTATATATCTGTGTAAAGTTTAAACCCAGTCCAGTCGATAGATAGATGGCTTGTTATGTACAGTGCA
>Frequency_3_QualityScore_FFHHHHGHJJJJJJIIJJJJGIHHIIIJJJJJJJJJJJJJIIJJJJJIIIJIFHHHIIJJIIIGHIHIDCGFCFEFFFFFFEFEDDEDEEDBBC_Mismatch_0_Sense_+_Library_PoolT
TTAAGGTTGTTGTAAATGCTATGTGTAGGCTTAGCATTTTAAGACTCTCTGGTAGTAGGGAAAATGAGTTGGTGTATATATCTGTGTAAAGTTT
>Frequency_1_QualityScore_DEHHHHHHJJJJJJJJJJJJIJJGGGIIJJJJJJJJIIJIJJJJJIJJJJJJGHIHIIJJGIIIJJJJECHIHHHFFFFFFFFFEEEFEEEEDE_Mismatch_0_Sense_+_Library_PoolC
TTAAGGTTGTTGTAAATGCTATGTGTAGGCTTAGCATTTTAAGACTCTCTGGTAGTAGGGAAAATGAGTTGGTGTATATATCTGTGTAAAGTTT
>Frequency_3_QualityScore_FFHHHHHJJIJIIIJFHIIIJJJHIJJJJJIJJIIIHIJGIIHIDGHHIHFHHHIIJJIHGHHGHGDGFBFFFFDEEDCCCCDABABCDDB;=;_Mismatch_0_Sense_+_Library_PoolT
GCCCTCTTTGCAGAGTATGCCTTATTTTCCCTGTAGAGGATGAGTTGAGGAGATCAAGGGAACTGGTAATGCAGTTTTAAAGGAAGTAGGGTGT
>Frequency_3_QualityScore_FEHHHHHJJJJJJJJCBEFGIIJIIIJJJIIIIIDGHIIJIJIHJJJJIJJJFIIEHIFGIHI@FFGHHFDFFGFEDECABCCDDBCDDDDDDC_Mismatch_0_Sense_+_Library_PoolT
GATTACGAGAATATGACATGCCCTCTTTGCAGAGTATGCCTTATTTTCCCTGTAGAGGATGAGTTGAGGAGATCAAGGGAACTGGTAATGCAGT
>Frequency_3_QualityScore_DEGDGCFIHHHDGBGGIGIIIHFGHDFHGGHHGHIIIIGGIHIEGGGHGHFHFHIIHIIFGHEHGHEEGDDEFECDDDEE@9?@@BB?CCDDCC_Mismatch_0_Sense_+_Library_PoolT
AGGAGATTAGGAGTCTGCCCTGTGGTCATGTGTTCCATAAGAGTTGTGTGGACAAATGGATTCTGGATTACGAGAATATGACATGCCCTCTTTG
>Frequency_2_QualityScore_FFHHHGHIJGGIIJJJJIIJJJIJJHIGHIHGIGIJHHHIIIJJHIGIIHIIIIEFGIIHCHGIIJIIGCEGGGEGFBEECDCEC=??ACCCBC_Mismatch_0_Sense_+_Library_PoolT
TTTGCAGAGTATGCCTTATTTTCCCTGTAGAGGATGAGTTGAGGAGATCAAGGGAACTGGTAATGCAGTTTTAAAGGAAGTAGGGTGTTTAAGG
>Frequency_2_QualityScore_FFHHHHHCACEGIIJIIJJJIJIIHICFHIIJJIIJJJJJJJJIIIIIIIIIIEHGGIIGIGFIHIJJIHHGHGFFFCEEEDDEDCEDDCCCDD_Mismatch_0_Sense_+_Library_PoolT
GAATATGACATGCCCTCTTTGCAGAGTATGCCTTATTTTCCCTGTAGAGGATGAGTTGAGGAGATCAAGGGAACTGGTAATGCAGTTTTAAAGG
>Frequency_2_QualityScore_FFHHHHEHIJJJJJIJJJJJJJJIIHIIIJHIJIIGIJJJJJJJIJJJIJIGGIIJJGHHIJIIIGIJIIHHHHGGFEEEEDAA@CCDDDDACC_Mismatch_0_Sense_+_Library_PoolT
GCAGAGTATGCCTTATTTTCCCTGTAGAGGATGAGTTGAGGAGATCAAGGGAACTGGTAATGCAGTTTTAAAGGAAGTAGGGTGTTTAAGGTTG
>Frequency_2_QualityScore_FFHHHHGJIJIIIJJJIIIJIIIHDCEGHIIJJJJJJIJJJIICGHJIIIIJJIIJJHIJJIIIGGGFGDGEDFFEFEECDDEECDCDBDDDCD_Mismatch_0_Sense_+_Library_PoolT
TGGATTCTGGATTACGAGAATATGACATGCCCTCTTTGCAGAGTATGCCTTATTTTCCCTGTAGAGGATGAGTTGAGGAGATCAAGGGAACTGG
>Frequency_2_QualityScore_FFGGHHHJIJJJJIIJJJJJJJIJIJJIIIIDGIGIIIJIJJJJIHGIIIIEGEGGIIIIIJJIIHHIIEEGIIIIHGHGFFFFEEEEDC?BCC_Mismatch_0_Sense_+_Library_PoolT
TGTGTAGGCTTAGCATTTTAAGACTCTCTGGTAGTAGGGAAAATGAGTTGGTGTATATATCTGTGTAAAGTTTAAACCCAGTCCAGTCGGTAGA
>Frequency_2_QualityScore_EEGHHHGIIJGIIJJJJJJJIIJJJJFHIIJJJJIJIJIHIIJGIIGIJJJAEDHHGFGIHIHGGGGGEEEEEEEEEEEFEEDDDDDDDDEDDE_Mismatch_0_Sense_+_Library_PoolT
TGAGTTGAGGAGATCAAGGGAACTGGTAATGCAGTTTTAAAGGAAGTAGGGTGTTTAAGGTTGTTGTAAATGCTATGTGTAGGCTTAGCATTTT
>Frequency_2_QualityScore_FFHHGHHIIJJJJJIIIIGGGIIJIJIJJJJIIIIJIIIGIICHIEGGHIIJJHIGIIIIIIJGIHHGHGHHHGFFEEFEEDCCDDAC@ABCDD_Mismatch_0_Sense_+_Library_PoolT
CATGCCCTCTTTGCAGAGTATGCCTTATTTTCCCTGTAGAGGATGAGTTGAGGAGATCAAGGGAACTGGTAATGCAGTTTTAAAGGAAGTAGGG
>Frequency_2_QualityScore_FEGH=EEGIIEHHHHHIIGFGIIIIJJIIJGIIIGIIHIIJJIIJJIIIIFIJHIJGIIGIIEGHII@?DHCCCDEEEEACCCCEEEECEEEDC_Mismatch_0_Sense_+_Library_PoolT
AGGGTGTTTAAGGTTGTTGTAAATGCTATGTGTAGGCTTAGCATTTTAAGACTCTCTGGTAGTAGGGAAAATGAGTTGGTGTATATATCTGTGT
>Frequency_1_QualityScore_FFHHAFFHIHIJJHHIJJJJJJJJJJJJJJIJJJJJJJJJJJJJJJJJIJIJJJJJJJJGHGGHIJJEHHHFFFFDCEECDDDCDDEEEEECDD_Mismatch_0_Sense_+_Library_PoolC
AGGGTGTTTAAGGTTGTTGTAAATGCTATGTGTAGGCTTAGCATTTTAAGACTCTCTGGTAGTAGGGAAAATGAGTTGGTGTATATATCTGTGT
>Frequency_2_QualityScore_FFHHGHHJJJJJJIIJIIJJJIIIIIIIIIIIHIGGIIIHJJJIJJIIIJJJIJJJIIIJIJJJIHHGEDE??ACEDCDCCDDDCDCCCDACCE_Mismatch_0_Sense_+_Library_PoolT
GGAGTCTGCCCTGTGGTCATGTGTTCCATAAGAGTTGTGTGGACAAATGGATTCTGGATTACGAGAATATGACATGCCCTCTTTGCAGAGTATG
>Frequency_1_QualityScore_FFFFDFHBEGGIIGHE@DD@GDEEHIIJJJIIJIBGH@D@ADHIHHGHFHFDDEFFECECEEDDDDDDDDE@>C@>C>CDDCD@CCDDDD:@CD_Mismatch_0_Sense_+_Library_PoolC
GGAGTCTGCCCTGTGGTCATGTGTTCCATAAGAGTTGTGTGGACAAATGGATTCTGGATTACGAGAATATGACATGCCCTCTTTGCAGAGTATG
>Frequency_2_QualityScore_C?CEHGGGHGGFGHGHIIJHHIIICEEHFACCFEEAGGCDG=@C?EFIAE1?<<AEEGGAE?CE?C9AECCECCCEBCCDBD<ADCCBBA=ABD_Mismatch_0_Sense_+_Library_PoolT
GTGTAGGCTTAGCATTTTAAGACTCTCTGGTAGTAGGGAAAATGAGTTGGTGTATATATCTGTGTAAAGTTTAAACCCAGTCCAGTCGGTAGAT
>Frequency_2_QualityScore_EEGHHHGJIGHIIIJJJJJIJJJIJIIIIIIJJIJJIJJJIJJIJIJJHIJJJJIEHIHIIJJEHIJJIGHFHHGEEBEEEEEEEEEEECEEEC_Mismatch_0_Sense_+_Library_PoolT
TGTTTAAGGTTGTTGTAAATGCTATGTGTAGGCTTAGCATTTTAAGACTCTCTGGTAGTAGGGAAAATGAGTTGGTGTATATATCTGTGTAAAG
>Frequency_2_QualityScore_EDFHGHHIIIJJJJIJJIIHIIEEDEEFFHIIIJJIIGHGIAGFGGIFGHIGIIEGIIIIHGGGIEFGGBBEGFEEFECEEDCDCC?=ACDCAA_Mismatch_1_Sense_+_Library_PoolT
GATTCTGGATTACGAGAATATGACATGCCCTCTTTGCAGAGTATGCCTTATTTTCCCTGTAGAGGATGAGTTGAGGAGATCGAGGGAACTGGTA
>Frequency_2_QualityScore_FFHHGHHJJJIJIIIDIHGIGGAGIGHHIIIIJIJIJJIJIIIIIIHIIHFIII?=?EGIIIIIIGGHHGHGFCEFFFEEEEEEEEDCDDCC;A_Mismatch_0_Sense_+_Library_PoolT
CATGTGTTCCATAAGAGTTGTGTGGACAAATGGATTCTGGATTACGAGAATATGACATGCCCTCTTTGCAGAGTATGCCTTATTTTCCCTGTAG
>Frequency_2_QualityScore_FFFHEHHIJJIIJJJJIIIJIJJIJJJJJJIEFIIIIIIIJJJIJIIIHIGHIIIHJJHIIJJIIJIHGEHFGFEEEEECDDDCDCDCCDDBCD_Mismatch_1_Sense_+_Library_PoolT
GGACAAATGGATTCTGGATTACGAGAATATGACATGCCCTCTTTGCAGAGTATGCCTTATTTTCCCTGTAGAGGATGAGTTGAGGAGATCGAGG
>Frequency_2_QualityScore_FFHHHHAEGIIIIIIJJJIIGIIGFHFGHIHEGGIIIGIIGHIIIJJJHIJJJIGIIIIIGIIIIIGGGGGGGFGEEFFEFEEEEEEDDCCDCC_Mismatch_0_Sense_+_Library_PoolT
AACTGGTAATGCAGTTTTAAAGGAAGTAGGGTGTTTAAGGTTGTTGTAAATGCTATGTGTAGGCTTAGCATTTTAAGACTCTCTGGTAGTAGGG
>Frequency_2_QualityScore_FFGGGHHHIHIIIIGEBAA@DGGFGHGHFFGGGDHDEFGEGEIIIIIIGDGHGEAGIGGGIHEG?AECECACCDDECABB?ACCDC7>ACCCDC_Mismatch_1_Sense_+_Library_PoolT
GGATTACGAGAATATGACATGCCCTCTTTGCAGAGTATGCCTTATTTTCCCTGTAGAGGATGAGTTGAGGAGATCGAGGGAACTGGTAATGCAG
>Frequency_2_QualityScore_FFHHHHGHIIGHHIJBGGHIIIIJGIIIJIIJJJJJJIIIJIIIJJJIHIIIIJJJJJJJIJJHIHIIHGGEGGFEEEEEDEEEEDCDDD?=?C_Mismatch_0_Sense_+_Library_PoolT
TTAAAGGAAGTAGGGTGTTTAAGGTTGTTGTAAATGCTATGTGTAGGCTTAGCATTTTAAGACTCTCTGGTAGTAGGGAAAATGAGTTGGTGTA
>Frequency_2_QualityScore_EEGHHHHJIJGIJIJJJIIGIIEHIIJIIIIIIIJHIIEIFIIHIGIIIGEGGIJIJIHIIIIEGIIIGECBCEEEE?=?ACACCDBCDDDCCC_Mismatch_0_Sense_+_Library_PoolT
AGATTAGGAGTCTGCCCTGTGGTCATGTGTTCCATAAGAGTTGTGTGGACAAATGGATTCTGGATTACGAGAATATGACATGCCCTCTTTGCAG
>Frequency_2_QualityScore_FDGGHHHIIGIDGDGGGIEGEGIIJJIHIIIJIJJJIIJIGIJHIEHHEGBGIIIIIIEEHHGFFFFCEDEEEEECCEDDDEECCDCC?BCCCC_Mismatch_0_Sense_+_Library_PoolT
GTGTTAATGAGTGTGTGGTGTGCTTAAGGAATTTTCATGGAGGAGAGGAGATTAGGAGTCTGCCCTGTGGTCATGTGTTCCATAAGAGTTGTGT
>Frequency_2_QualityScore_FFGGHHHIIIIGIIJIIIIIJIJJIJJEGGIIJJJFGIIIJIJGHIIEGHIIIJGIJJIHIJIIIHEGHIHIGIHHGFFFFEEEDDBDCCDDCD_Mismatch_0_Sense_+_Library_PoolT
TAGGCTTAGCATTTTAAGACTCTCTGGTAGTAGGGAAAATGAGTTGGTGTATATATCTGTGTAAAGTTTAAACCCAGTCCAGTCGGTAGATAGA
>Frequency_2_QualityScore_FFHHGHGIJJJJJJJFGIHIHJJHIHIIJIIGIIJGIIJJIIJJIJJJJJJIIIHIIIIIGIIIJJJIIGGHHGEGFFFEFEEEEDEDDCCCEC_Mismatch_1_Sense_+_Library_PoolT
TTTAAGACTCTCTGGTAGTAGGGAAAATGAGTTGGTGTATATATCTGTGTAAAGTTTAAACCCAGTCCAGTCGATAGATAGATGGCTTGTTATG
>Frequency_2_QualityScore_FFHHHHHJJJIGIIFIIIJGIIJIIHIGIIJGIGGIJJIJJJIHIIIJJIHIIIGIJJJJJIIIIIGIHGFEEEEEEEEEEEEEDCCDDCDDFC_Mismatch_0_Sense_+_Library_PoolT
AGACTCTCTGGTAGTAGGGAAAATGAGTTGGTGTATATATCTGTGTAAAGTTTAAACCCAGTCCAGTCGGTAGATAGATGGCTTGTTATGTACA
>Frequency_2_QualityScore_FFGHGHHIJJIJIJIJJJJIIIIIHIJJJIJFGIGGIIIGIHFIIIIDGIIGIGGHHIIJIIIGIGIEGACEGGIIGEHEEDEDEECEDCBCDA_Mismatch_1_Sense_+_Library_PoolT
TGTGTAGGCTTAGCATTTTAAGACTCTCTGGTAGTAGGGAAAATGAGTTGGTGTATATATCTGTGTAAAGTTTAAACCCAGTCCAGTCGATAGA
>Frequency_2_QualityScore_FFGHHHHJJJJIIIJGIIGIJFIIIJIIJIIJIJJGIIJHGIIJJEGIJIJIIHIJIIIIIIEGGCEEGE@CCCEEDCDCDDDDDDDEEEEDDD_Mismatch_1_Sense_+_Library_PoolT
TTATTTTCCCTGTAGAGGATGAGTTGAGGAGATCGAGGGAACTGGTAATGCAGTTTTAAAGGAAGTAGGGTGTTTAAGGTTGTTGTAAATGCTA
>Frequency_2_QualityScore_EEGCEECGGIIIGEIEIGGFGGGGDC=5=CFACBGIIIICGAECF<ADCGGECGHEHDCDF>ECGDBDCDGHEECACCA?5>@5?BCA==AABC_Mismatch_0_Sense_+_Library_PoolT
AATGGATTCTGGATTACGAGAATATGACATGCCCTCTTTGCAGAGTATGCCTTATTTTCCCTGTAGAGGATGAGTTGAGGAGATCAAGGGAACT
>Frequency_2_QualityScore_FFHHHHHJIIIIIJIIJJJIIJJJJJJJJJJJJIJJJGIIHIJJJIIJJIJIIIIIIGHGIIFHIIIJJIHIIIIGGHHGHGFEFEDEEEEDDD_Mismatch_0_Sense_+_Library_PoolT
ATGCTATGTGTAGGCTTAGCATTTTAAGACTCTCTGGTAGTAGGGAAAATGAGTTGGTGTATATATCTGTGTAAAGTTTAAACCCAGTCCAGTC
>Frequency_2_QualityScore_FEHHHHHJJHIEHHIJJJIIIJJEIFIIIIIIIJIIIIJGIFGIIIFHIIHHIIIJJIIIIIJIHIHHHEGFEBEEEE>=?BCCCDCDCDDBCC_Mismatch_0_Sense_+_Library_PoolT
GAGATTAGGAGTCTGCCCTGTGGTCATGTGTTCCATAAGAGTTGTGTGGACAAATGGATTCTGGATTACGAGAATATGACATGCCCTCTTTGCA
>Frequency_2_QualityScore_FFGGGHGIIGIHIIIIEGIGIIHGHIFGIEHHIIIIIIIJIIIIJJHGIIIHIIFAECCEF?CCDADEGDCBCADEEDBCAADECCCA?BCBCC_Mismatch_0_Sense_+_Library_PoolT
CATCATCTTCTCCCTGTTCTTGGTCTTGGTCTTGTTCTTGTTCTTGTTTCGATGGTGATGGTGTTAATGAGTGTGTGGTGTGCTTAAGGAATTT
>Frequency_2_QualityScore_EFHBBECGHIJIJJIJJJIIIIEHGIIJJJJJJJIJJIGIGIIIIIIIIIIGGIIIIHHIGGIGIIHCCADFECDEDDDDDCDEDDCCCDBCBA_Mismatch_1_Sense_+_Library_PoolT
ATGACATGCCCTCTTTGCAGAGTATGCCTTATTTTCCCTGTAGAGGATGAGTTGAGGAGATCGAGGGAACTGGTAATGCAGTTTTAAAGGAAGT
>Frequency_2_QualityScore_FFHHGHHJJJJJJIJJIIIIJIJJIJJJJJJJJGIIHIIJJHIIIJJIJGHIJFHIIIIJIIIJIEHGIIGIHIIGGGGGFEEEEEDEEEDCDC_Mismatch_1_Sense_+_Library_PoolT
TATGTGTAGGCTTAGCATTTTAAGACTCTCTGGTAGTAGGGAAAATGAGTTGGTGTATATATCTGTGTAAAGTTTAAACCCAGTCCAGTCGATA
>Frequency_2_QualityScore_CDGHHHHJJJJJJIJIJEHIJIJJJJJJJJJJJJJHIJIIIIIJIIGIIIJJJJIJIJJIJJIHHIHHECFEEFFFCEEDEEDDECCDABCCD<_Mismatch_0_Sense_+_Library_PoolT
ATGCCCTCTTTGCAGAGTATGCCTTATTTTCCCTGTAGAGGATGAGTTGAGGAGATCAAGGGAACTGGTAATGCAGTTTTAAAGGAAGTAGGGT
>Frequency_2_QualityScore_FFHHEHGIIHIGGIIJIJIJJJGJJJJJIIIIJJJJJJJJJJJCEGGGGHIJJJJJIJIIHICFIIGHHGGGGFFFFFFEECCCDBCDDBCCDD_Mismatch_0_Sense_+_Library_PoolT
TAAGAGTTGTGTGGACAAATGGATTCTGGATTACGAGAATATGACATGCCCTCTTTGCAGAGTATGCCTTATTTTCCCTGTAGAGGATGAGTTG
>Frequency_2_QualityScore_FFHHHHHJJJIJJJJJJJJJJJIIJJJGGIGIJJJGIIJJJJJHIIJGGGIIIIJJJJJGHGIJIIIIIIJIIIGHHGFFFFEEDCDDDDEEDD_Mismatch_1_Sense_+_Library_PoolT
TAGGCTTAGCATTTTAAGACTCTCTGGTAGTAGGGAAAATGAGTTGGTGTATATATCTGTGTAAAGTTTAAACCCAGTCCAGTCGATAGATAGA
>Frequency_2_QualityScore_EEGGGGGIIIIECHH8DGA=GGIGFGAGIGGGGGGGEHDHHHGGIGGIGIIIGGHIEGIGIHFGGGGDCCCEDECCACCCCCCCEEEDCCCCCA_Mismatch_0_Sense_+_Library_PoolT
TTTTCCCTGTAGAGGATGAGTTGAGGAGATCAAGGGAACTGGTAATGCAGTTTTAAAGGAAGTAGGGTGTTTAAGGTTGTTGTAAATGCTATGT
>Frequency_2_QualityScore_FFHHHGHIGIIIIJJGHIGGEGIEGHIIJIIIJGGIIIEGGIHGGEGHIICGCGIIIGIIJIICGFEGE?CADEDEECBDCBCDEDCBACCBAC_Mismatch_0_Sense_+_Library_PoolT
AAGGAATTTTCATGGAGGAGAGGAGATTAGGAGTCTGCCCTGTGGTCATGTGTTCCATAAGAGTTGTGTGGACAAATGGATTCTGGATTACGAG
>Frequency_2_QualityScore_EEFFFHHIIIIIIGEEGIIIIIICACEGHGIAFDGIIGIFGHEEGHDHEGGGEGEGFIGG9CDGHICC@C?GEEEGCEGEEEACCDCCCCAAAC_Mismatch_1_Sense_+_Library_PoolT
CTTAGCATTTTAAGACTCTCTGGTAGTAGGGAAAATGAGTTGGTGTATATATCTGTGTAAAGTTTAAACCCAGTCCAGTCGATAGATAGATGGC
>Frequency_2_QualityScore_FFGHHHHJJJFIGIIJJJJJJIIIHIIJJJJJIJJIIIJIHHGGIGIIJIIIIJIIIIIJIIIIIGHGEEFDDDDEEEE?>ACCBCDDDDDDDC_Mismatch_0_Sense_+_Library_PoolT
GGAGATTAGGAGTCTGCCCTGTGGTCATGTGTTCCATAAGAGTTGTGTGGACAAATGGATTCTGGATTACGAGAATATGACATGCCCTCTTTGC
>Frequency_2_QualityScore_EEEGHFGE9AEGGEGHGIIDEEIDGEEIGCGIHIGEEFHGIIGCFHCCAECEEGECFGAB5:=?A?ECCC;A?B??ACC??ABCC=CA=CB??A_Mismatch_1_Sense_+_Library_PoolT
TGTAGAGGATGAGTTGAGGAGATCGAGGGAACTGGTAATGCAGTTTTAAAGGAAGTAGGGTGTTTAAGGTTGTTGTAAATGCTATGTGTAGGCT
>Frequency_2_QualityScore_FFHHHHHJJJIIIIIJIJJGIIGIIIIIIJHIIJIIHIJJEGIIJIGHIIIJIIIIIIIIIGIGFEAGEEF?AACCCCCDACDDDDCDECCECD_Mismatch_1_Sense_+_Library_PoolT
CTTATTTTCCCTGTAGAGGATGAGTTGAGGAGATCGAGGGAACTGGTAATGCAGTTTTAAAGGAAGTAGGGTGTTTAAGGTTGTTGTAAATGCT
>Frequency_2_QualityScore_FFHHEFHGHGHHGIIIIIIIIHHIIJJIIJJIJIJJJIJJIBADDGGIIJJJJIJIIFIIEHIJIFGGGHGGFEFFEEDCDCDCCCDCC??BCC_Mismatch_0_Sense_+_Library_PoolT
AGAGTTGTGTGGACAAATGGATTCTGGATTACGAGAATATGACATGCCCTCTTTGCAGAGTATGCCTTATTTTCCCTGTAGAGGATGAGTTGAG
>Frequency_2_QualityScore_EFHEGHGIJIJIIIIIGHHIIFGIGIIIJJHGIIGIIIIGIJJIJIIJIIIJHACGGEGIIEHHIGGGGEFC>AEBECDDEEECAACCCCCCCC_Mismatch_0_Sense_+_Library_PoolT
ATGTGTTCCATAAGAGTTGTGTGGACAAATGGATTCTGGATTACGAGAATATGACATGCCCTCTTTGCAGAGTATGCCTTATTTTCCCTGTAGA
>Frequency_2_QualityScore_FFHHHHHJJIIIIJIIJJJJJJIJIHIGGIIIFIIIJJIIIJIJIJJJJJIIIGEHGCEEGEEGA?@CBCEEECEEECCBCCDACDECCDDBBE_Mismatch_0_Sense_+_Library_PoolT
GCCCTGTGGTCATGTGTTCCATAAGAGTTGTGTGGACAAATGGATTCTGGATTACGAGAATATGACATGCCCTCTTTGCAGAGTATGCCTTATT
>Frequency_2_QualityScore_FFHHHHHJGIHEIIIJCGHHIHIIJGHIJJJJIJJJJJIJIJIIIJJJIJJJJJIJIJJIFHGIHIIIIHHHFGGFFFECCCDEECDCCDDAAA_Mismatch_0_Sense_+_Library_PoolT
TTTAAAGGAAGTAGGGTGTTTAAGGTTGTTGTAAATGCTATGTGTAGGCTTAGCATTTTAAGACTCTCTGGTAGTAGGGAAAATGAGTTGGTGT
>Frequency_2_QualityScore_FFHHHHHJHJJJJJJIIJIIIJJIJEGIIIIJJGHJIJJIIGGIIEGFIIIJIIJIIGIGIIHGEFGGGGGGGFFEFFEEEEDDADDAEEDCEC_Mismatch_0_Sense_+_Library_PoolT
GGCTTAGCATTTTAAGACTCTCTGGTAGTAGGGAAAATGAGTTGGTGTATATATCTGTGTAAAGTTTAAACCCAGTCCAGTCGGTAGATAGATG
>Frequency_2_QualityScore_EFGHHHFIIHHIIIIIEFHGGIHGCGGCACGHIIIIIIIHIIIIEICGHIEIJIJHIJIGGGHIGGGGEEACDCECECCED?A?=CCCCCC<?@_Mismatch_0_Sense_+_Library_PoolT
AAATGGATTCTGGATTACGAGAATATGACATGCCCTCTTTGCAGAGTATGCCTTATTTTCCCTGTAGAGGATGAGTTGAGGAGATCAAGGGAAC
>Frequency_2_QualityScore_EEHGHGGEFHEEAEGEGIGIIIIGEGIGICDIGIGFIGIIFIIIGEGECEBCEGIIIGGCEEE=CEGGE@CBCAEEABCDDDCABCCB?BAC=?_Mismatch_0_Sense_+_Library_PoolT
ATAAGAGTTGTGTGGACAAATGGATTCTGGATTACGAGAATATGACATGCCCTCTTTGCAGAGTATGCCTTATTTTCCCTGTAGAGGATGAGTT
>Frequency_2_QualityScore_FFHHHGHIIHIJGGGGHCGAEGFIIHIHIIJIJIIIIIGEGGIIIIGIIIIIHGIEGDFGHIGIHEGGGECEEFECCDEDCCDDDDDDCAA?CD_Mismatch_0_Sense_+_Library_PoolT
TTTTCATGGAGGAGAGGAGATTAGGAGTCTGCCCTGTGGTCATGTGTTCCATAAGAGTTGTGTGGACAAATGGATTCTGGATTACGAGAATATG
>Frequency_2_QualityScore_FFHHGHHJJIJEHIIJGIIGJJIIIIIGIIJFHGIIHIJIIIJIIHIIIHIIIIIIJIIJJIIIHIGHIIGHGGGFFFFFEDEEDDDCECDEEC_Mismatch_1_Sense_+_Library_PoolT
AGACTCTCTGGTAGTAGGGAAAATGAGTTGGTGTATATATCTGTGTAAAGTTTAAACCCAGTCCAGTCGATAGATAGATGGCTTGTTATGTACA
>Frequency_1_QualityScore_FFGHHFHIJJJGIGHIGHIDHGBHH<EGHIJIJGHIFIIJJIGGHIJJJJJIIJJHIEHIICHHFGCEAEHDHFEB>DEDE@CCB;A>CA>@C>_Mismatch_1_Sense_+_Library_PoolC
AGACTCTCTGGTAGTAGGGAAAATGAGTTGGTGTATATATCTGTGTAAAGTTTAAACCCAGTCCAGTCGATAGATAGATGGCTTGTTATGTACA
>Frequency_2_QualityScore_FEGGHGHIJIJJJJIJIIJIIIIIIGHHHIGHIIIJGHHIIIIIIIFGHIIIDHCHIJIIEHIIGHGIFGGEBCEDEAA?@CAABDACCCCDAC_Mismatch_0_Sense_+_Library_PoolT
GTATGCCTTATTTTCCCTGTAGAGGATGAGTTGAGGAGATCAAGGGAACTGGTAATGCAGTTTTAAAGGAAGTAGGGTGTTTAAGGTTGTTGTA
>Frequency_2_QualityScore_FFHHHHHJJJHIJHIIIJGIIJJIGIGHIJHIIIIJJJJJJJIIIIJHIIHHIIIJJJIJIIIIIGIHGFFEEEEEEEEDEDDDACDEDFDEEE_Mismatch_0_Sense_+_Library_PoolT
GACTCTCTGGTAGTAGGGAAAATGAGTTGGTGTATATATCTGTGTAAAGTTTAAACCCAGTCCAGTCGGTAGATAGATGGCTTGTTATGTACAG
>Frequency_2_QualityScore_EDGFCCFGFIIIIEGIAEHD?EGG3D@EHIHIFFIIIGHIIHEG?ADGGHED<AF?CCEIH9EEG?CEIEHGEFF7?ADCEE<??ACC_Mismatch_0_Sense_+_Library_PoolT
AATGCAGTTTTAAAGGAAGTAGGGTGTTTAAGGTTGTTGTAAATGCTATGTGTAGGCTTAGCATTTTAAGACTCTCTGGTAGTAGGGA
>Frequency_2_QualityScore_FFHHHHHJJJJJJJIJJGIJGIIEIGIIIIIIIHIIJIJJJGIIJJIGGHIJIIIHIIIGIHHIDGEAC=CD;@>ADACCDBCDBDDDCEEEED_Mismatch_1_Sense_+_Library_PoolT
CCTTATTTTCCCTGTAGAGGATGAGTTGAGGAGATCGAGGGAACTGGTAATGCAGTTTTAAAGGAAGTAGGGTGTTTAAGGTTGTTGTAAATGC
>Frequency_2_QualityScore_FFHHGHHJJJIJJIIJFIIEHHHIGIJGIHIIIGIJJHGIIJJGHIHIJHHHIIIIGGGIFGGACEGG=8=AEDDDCCCCCDDDDEEEEDDDED_Mismatch_1_Sense_+_Library_PoolT
ATTTTCCCTGTAGAGGATGAGTTGAGGAGATCGAGGGAACTGGTAATGCAGTTTTAAAGGAAGTAGGGTGTTTAAGGTTGTTGTAAATGCTATG
>Frequency_2_QualityScore_EEGHGHHGIFGHGGIGICGHFIIHIIHHGBCCFGHGIIGIIHIEGIGIGIHGIFHGGFIGIGEIIGFGEDEEEFEACECDDEDDDCECECDCCA_Mismatch_0_Sense_+_Library_PoolT
ACTCTCTGGTAGTAGGGAAAATGAGTTGGTGTATATATCTGTGTAAAGTTTAAACCCAGTCCAGTCGGTAGATAGATGGCTTGTTATGTACAGT
>Frequency_2_QualityScore_FCGFFGEIGIIIEIFGIIGEHIIIIGIIHIIIICDDGHHIIHJJJJHJGIII=FEGGIGIGGHGEGGHGEEAEEEEADE?C?DEECDCDACBCC_Mismatch_0_Sense_+_Library_PoolT
GTGGACAAATGGATTCTGGATTACGAGAATATGACATGCCCTCTTTGCAGAGTATGCCTTATTTTCCCTGTAGAGGATGAGTTGAGGAGATCAA
>Frequency_2_QualityScore_FEGHHGHHIGIIIJIJJGHIJJJEHIIJIIIHIIJJJIIIHIIGIIJIADFGHIIIIFGIIIHHFGGGFEFEEEEEFECEEEDDCDDEDCEEDC_Mismatch_0_Sense_+_Library_PoolT
GTTGAGGAGATCAAGGGAACTGGTAATGCAGTTTTAAAGGAAGTAGGGTGTTTAAGGTTGTTGTAAATGCTATGTGTAGGCTTAGCATTTTAAG
>Frequency_2_QualityScore_FFHGHHHIJJJJI?EHIHEGICG@EHEGDHIJIIIIDGIIJJJIIIJJGIGIIIIIIIIIGG9BCECEHGEEFFCCCDDCDDCDDDDEDDDDDD_Mismatch_0_Sense_+_Library_PoolT
CTTAAGGAATTTTCATGGAGGAGAGGAGATTAGGAGTCTGCCCTGTGGTCATGTGTTCCATAAGAGTTGTGTGGACAAATGGATTCTGGATTAC
>Frequency_2_QualityScore_FFHHHHHJIJJJHIIGIIIJIIIIHIIJGIIJGIGIIIJIJIJIGIIIIJJIIJIJIJJJJJIIIIIIIGHFHGFFFFFFEEEEEDCDDEDEEE_Mismatch_1_Sense_+_Library_PoolT
AAGACTCTCTGGTAGTAGGGAAAATGAGTTGGTGTATATATCTGTGTAAAGTTTAAACCCAGTCCAGTCGATAGATAGATGGCTTGTTATGTAC
>Frequency_2_QualityScore_FFHHHHHJIIJHIIIIJJJJJJJIIJJJJIJIJJJJJJJJGIIIIJJJGGGIIIIHFGIIEGEIIIJIJHIIGHFIHGHGGGGEFFEEDDEDED_Mismatch_0_Sense_+_Library_PoolT
TAAATGCTATGTGTAGGCTTAGCATTTTAAGACTCTCTGGTAGTAGGGAAAATGAGTTGGTGTATATATCTGTGTAAAGTTTAAACCCAGTCCA
>Frequency_2_QualityScore_FFHHGGHJIIHHFIIIIIIJIHHIEGHGIIIJIJJHHEIHGFGEGIJIIIHIIIIGHGFFGHIIHIIIJIHGHGGFEGFACCDDEDDCECDCDD_Mismatch_1_Sense_+_Library_PoolT
TAGCATTTTAAGACTCTCTGGTAGTAGGGAAAATGAGTTGGTGTATATATCTGTGTAAAGTTTAAACCCAGTCCAGTCGATAGATAGATGGCTT
>Frequency_2_QualityScore_EEHHGGHJIJJJJIJJJJIIHGIIGIIIIIIJJJIIIIIJIJIJJIGHIIIFIIIJJIICGIIIIIIIFEECFDGE;?AADECDDABCDCDDDE_Mismatch_0_Sense_+_Library_PoolT
TATGCCTTATTTTCCCTGTAGAGGATGAGTTGAGGAGATCAAGGGAACTGGTAATGCAGTTTTAAAGGAAGTAGGGTGTTTAAGGTTGTTGTAA
>Frequency_2_QualityScore_FFHHHHHJJGIIIJIJJIJIIIIIIGIIJGIHIIIIJJJJJJJIJJJJIIIIIIJIJJJIGIIIGIIGHHHGHEGFFFFEEEDEECEACEECCC_Mismatch_1_Sense_+_Library_PoolT
ACTCTCTGGTAGTAGGGAAAATGAGTTGGTGTATATATCTGTGTAAAGTTTAAACCCAGTCCAGTCGATAGATAGATGGCTTGTTATGTACAGT
>Frequency_2_QualityScore_FFHGGHHIJIIJIIGIIIIJFIGIIJIJJJIIIJJJCGIIIJIIHIIJIIIIJGIICCGIH=@BCEFEECCDEDDDCCEEEEDDCEDEEEFDDD_Mismatch_1_Sense_+_Library_PoolT
CTGTAGAGGATGAGTTGAGGAGATCGAGGGAACTGGTAATGCAGTTTTAAAGGAAGTAGGGTGTTTAAGGTTGTTGTAAATGCTATGTGTAGGC
>Frequency_2_QualityScore_FFGEGGGIIIIIJJJIIIIGIHEIHIJJIJIJJJIJJJJJJIJJJIIJIDGIGIIJIIIIIIJIICEEGADGGGGGGGEFECDEEEEEDEEDDD_Mismatch_0_Sense_+_Library_PoolT
AGGTTGTTGTAAATGCTATGTGTAGGCTTAGCATTTTAAGACTCTCTGGTAGTAGGGAAAATGAGTTGGTGTATATATCTGTGTAAAGTTTAAA
>Frequency_1_QualityScore_DFHDHHHJJIJJJJJJJJJJHIHIIJJJJJJJJJJJJJJJJJJJJJJJJGIJFIIJJIFIJIJGH@EHIIHHEHGHFFFFFDFDEDDEBCEEDC_Mismatch_0_Sense_+_Library_PoolC
AGGTTGTTGTAAATGCTATGTGTAGGCTTAGCATTTTAAGACTCTCTGGTAGTAGGGAAAATGAGTTGGTGTATATATCTGTGTAAAGTTTAAA
>Frequency_1_QualityScore_FDHHHHHJHIJIJJCHHIJJJIJJJHIJJJJIJJJJJJJIHGGHIJGHHGHIHIIJHIIJIHJHHDHEHEEEFFFBDEEDECDEECBD?BABD<_Mismatch_0_Sense_+_Library_PoolT
GTTCTTGGTCTTGGTCTTGTTCTTGTTCTTGTTTCGATGGTGATGGTGTTAATGAGTGTGTGGTGTGCTTAAGGAATTTTCATGGAGGAGAGGA
>Frequency_1_QualityScore_FFHHHHGJCCEFHIJJJJJJIJJJJHIGHIJJJJIJJJJJJJJJJIIIDHIHIJHIFGIIJJJJJIIIEDHHHHHFFFEFFEEEEEEEEDCCDD_Mismatch_0_Sense_+_Library_PoolT
AGAATATGACATGCCCTCTTTGCAGAGTATGCCTTATTTTCCCTGTAGAGGATGAGTTGAGGAGATCAAGGGAACTGGTAATGCAGTTTTAAAG
>Frequency_1_QualityScore_FFHHFHHJJJIJJJJJJJJJJIHHHHHJHGIHIHIJHJJGHHIJJJJJJFHIJJJHGJIJJIIEHIJHHGEHAHCADFFF@BABDCCCDCACDD_Mismatch_0_Sense_+_Library_PoolT
AGAGTATGCCTTATTTTCCCTGTAGAGGATGAGTTGAGGAGATCAAGGGAACTGGTAATGCAGTTTTAAAGGAAGTAGGGTGTTTAAGGTTGTT
>Frequency_1_QualityScore_FFHHHHHIJIJJHJJIJJJJHIJEGGEIIGHJIFHJJJJGHIIIJIIFHIIFGHIJDGHBCHFH=?@BEEDEECCD@?BDDDEFEDDADDEEEE_Mismatch_1_Sense_+_Library_PoolT
TCCCTGTAGAGGATGAGTTGAGGAGATCGAGGGAACTGGTAATGCAGTTTTAAAGGAAGTAGGGTGTTTAAGGTTGTTGTAAATGCTATGTGTA
>Frequency_1_QualityScore_DDFADBFF@B??9+3<CGGI@>CFH?BDG<FGCFEDFDBEG@@?@<8B;B4@F==;;A>CAC.;;BDCCCC@CC@CCCDCACCDC@:CACC:AA_Mismatch_1_Sense_+_Library_PoolT
GGATGAGTTGAGGGGATCAAGGGAACTGGTAATGCAGTTTTAAAGGAAGTAGGGTGTTTAAGGTTGTTGTAAATGCTATGTGTAGGCTTAGCAT
>Frequency_1_QualityScore_B;8D?<AEAED3ABD+<?<;DFEIEEAD1??91:0?DEEIE<BDD09DDDD8?@CEIE@_Mismatch_0_Sense_+_Library_PoolT
AAGACTCTCTGGTAGTAGGGAAAATGAGTTGGTGTATATATCTGTGTAAAGTTTAAACC
>Frequency_1_QualityScore_FFFHHHGJJIJJIJIIIGIICGGGHHHF@FHFHHIJJIIJJDGIIJJCBCGHGHIHGIIECHEHEHH?CCDD6;3=CCCCCCCDDDDDDDEEDD_Mismatch_2_Sense_+_Library_PoolT
GCTTATTTTCCCTGTAGAGGATGAGTTGAGGAGATCGAGGGAACTGGTAATGCAGTTTTAAAGGAAGTAGGGTGTTTAAGGTTGTTGTAAATGC
>Frequency_1_QualityScore_FFHHHHHJJJJIJJJIJJI?CEFGEIIJGJJJJJJJGIGGHIHIJJIJJJJGIJIJGIHHIIHHHHHEEDFFFECDEDCCDDD?BBCDDCCCDD_Mismatch_0_Sense_+_Library_PoolT
TCTGGATTACGAGAATATGACATGCCCTCTTTGCAGAGTATGCCTTATTTTCCCTGTAGAGGATGAGTTGAGGAGATCAAGGGAACTGGTAATG
>Frequency_1_QualityScore_FFHHHHHJJJ>GIGHGIJGHFHIJJJJJDHIJJJJJJFHIGHIJJFHHIIJIGIIIHHAEIHHCEH=BDDCEEEDEEEDEDDCDDDBBDDDDDE_Mismatch_0_Sense_+_Library_PoolT
ATTTTCATGGAGGAGAGGAGATTAGGAGTCTGCCCTGTGGTCATGTGTTCCATAAGAGTTGTGTGGACAAATGGATTCTGGATTACGAGAATAT
>Frequency_1_QualityScore_FFGHHHHIJJJJJJJJJJFHGCGHIJJJJIHGHIJGGIIHIJJJJ?FHIIIIJFGGIHGHIGFHECDEHGEADEFDCCECEEDDDCDCDDDDDC_Mismatch_0_Sense_+_Library_PoolT
TTATTTTCCCTGTAGAGGATGAGTTGAGGAGATCAAGGGAACTGGTAATGCAGTTTTAAAGGAAGTAGGGTGTTTAAGGTTGTTGTAAATGCTA
>Frequency_1_QualityScore_FFHHHHHJJJJJJJJJJJDHHHEFHHIJJGIJIJJJJGIJJJJJJJJJJIIHIIIJIJIJJJHHHHHFFCEFFCEDACEEDDDDCDEEEEDDDD_Mismatch_0_Sense_+_Library_PoolT
GGTCATGTGTTCCATAAGAGTTGTGTGGACAAATGGATTCTGGATTACGAGAATATGACATGCCCTCTTTGCAGAGTATGCCTTATTTTCCCTG
>Frequency_1_QualityScore_FFHHHHHHIJJJIJJJJJJJJJJIHFHIHIIIJIJJJJJJJIIJJJJJIIJJJJJJJJJIIJ@BDGEHHHHFFFFFFEEEDCEDEDDDDDDEEE_Mismatch_0_Sense_+_Library_PoolT
CCTGTGGTCATGTGTTCCATAAGAGTTGTGTGGACAAATGGATTCTGGATTACGAGAATATGACATGCCCTCTTTGCAGAGTATGCCTTATTTT
>Frequency_1_QualityScore_FFHHHHHGIGHIHIHIJJJJJJJJJIJJJJJJGIJJJJJJJJJJJJCFFHIGHJJJJJJJJHHHHEFFFFFFFFEEEEEEEDDDCDACBBDDCC_Mismatch_0_Sense_+_Library_PoolT
CCATAAGAGTTGTGTGGACAAATGGATTCTGGATTACGAGAATATGACATGCCCTCTTTGCAGAGTATGCCTTATTTTCCCTGTAGAGGATGAG
>Frequency_1_QualityScore_FFHFHHFJIJJBGHCDHIIIIIIJGIIIFFGGDGHIIIIIJGIIGIIIJH:9EHIIJJGIIJGGGIICDAE=DFFFFDEECACD@DDDDEDACD_Mismatch_1_Sense_+_Library_PoolT
AAGACTCTCTGATAGTAGGGAAAATGAGTTGGTGTATATATCTGTGTAAAGTTTAAACCCAGTCCAGTCGGTAGATAGATGGCTTGTTATGTAC
>Frequency_1_QualityScore_;B=2C?FGEGIAB@GF:<:??H?2A?ECG?BFAE::?C>FG4*:BG0BGIID<*?FF4=CEG;.-@;AD>DEF?E6=;;???@B>@A>:;;@AA_Mismatch_1_Sense_+_Library_PoolT
CATCATCTTCTCCCTGTTCTTGGTCTTGGTCTTGTTCTTGTTATTGTTTCGATGGTGATGGTGTTAATGAGTGTGTGGTGTGCTTAAGGAATTT
>Frequency_1_QualityScore_DEFFCFDHHIJFFFHIJJGHIIDCHIJJJEHGGAFDHEIIJJGDCFHHEHHIJIIBHHIJG>EECADFDCFCB@>@C>@@C>@C@@CB@CC_Mismatch_0_Sense_+_Library_PoolT
TGAGTGTGTGGTGTGCTTAAGGAATTTTCATGGAGGAGAGGAGATTAGGAGTCTGCCCTGTGGTCATGTGTTCCATAAGAGTTGTGTGGAC
>Frequency_1_QualityScore_FFHHHHGJJIJEHHJIJDHIJIIJIJJJJJJJJJIGIJJGIJJDGHHIJFHFHEHIJGIFHHGFGHGHEEHHHFEFFFFCCEEEEEDDDBB@BB_Mismatch_0_Sense_+_Library_PoolT
CCTGTTCTTGGTCTTGGTCTTGTTCTTGTTCTTGTTTCGATGGTGATGGTGTTAATGAGTGTGTGGTGTGCTTAAGGAATTTTCATGGAGGAGA
>Frequency_1_QualityScore_FDHHHHHJJIJJJJIJJJGIJJJIJFHGIJJJJHIJJHHEHIIHHFGHIJFFFHIIGIHEHHHFFFCBE@DEEEEDDFDFDDDDDDDDDEDDEF_Mismatch_1_Sense_+_Library_PoolT
GAGTTGAGGAGATCAAGGTAACTGGTAATGCAGTTTTAAAGGAAGTAGGGTGTTTAAGGTTGTTGTAAATGCTATGTGTAGGCTTAGCATTTTA
>Frequency_1_QualityScore_FFHHFHHJIJJJIJJJJIJJJIJJIFFIII?HGIIJFHFHGHIJGHFHHHFHHHIJGIGGIGGIJEHHGAEFFFFDFDDDBDDABB?CDDDDD<_Mismatch_0_Sense_+_Library_PoolT
TTGGTCTTGTTCTTGTTCTTGTTTCGATGGTGATGGTGTTAATGAGTGTGTGGTGTGCTTAAGGAATTTTCATGGAGGAGAGGAGATTAGGAGT
>Frequency_1_QualityScore_FFHHHHGGGHIIIJJEHFHJIIJJJGHIJJIHIJIIJJJGHGJIHGHIGGIFGHIJFFEHHIEEF?EEFBDFEEEFEEECEDDDFEDDDDCDDD_Mismatch_0_Sense_+_Library_PoolT
GAGGATGAGTTGAGGAGATCAAGGGAACTGGTAATGCAGTTTTAAAGGAAGTAGGGTGTTTAAGGTTGTTGTAAATGCTATGTGTAGGCTTAGC
>Frequency_1_QualityScore_FF?HHHHJJJJGGIJJJHIJIJJJJHHJJIIIIJGHHDHIIJDGGGIHIHJGHIJJJJIJJJJIHHHHFCEFFFFFFEEECEEDEEDDDDCDDD_Mismatch_1_Sense_+_Library_PoolT
GAAATCAAGGGAACTGGTAATGCAGTTTTAAAGGAAGTAGGGTGTTTAAGGTTGTTGTAAATGCTATGTGTAGGCTTAGCATTTTAAGACTCTC
>Frequency_1_QualityScore_FFCDFHHIJJJJJJJIJJJIJFHIJJJJJIJJJJJJJJJGIJFIJIIJIJHIJJJJIIHGHFHGFFFFDEEEEDDEDDDDCDEDDDDDDBDBCC_Mismatch_0_Sense_+_Library_PoolT
TGACATGCCCTCTTTGCAGAGTATGCCTTATTTTCCCTGTAGAGGATGAGTTGAGGAGATCAAGGGAACTGGTAATGCAGTTTTAAAGGAAGTA
>Frequency_1_QualityScore_FFHHHGHJJJGGIJJJJJJIJJHHHHHIJJIIIJIJIJGIJJGGDEGGIIJJJJGIGIIIJHGIIIJJJHIGIHHHHFHFDFCDEEEDDEDDDD_Mismatch_1_Sense_+_Library_PoolT
TTAGCATTTTAAGACTCTCTGGTAGTAGGGAAAATGAGTTGGTGTATATATCTGTGTAAAGTTTAAACCCAGTCCAGTCGATAGATAGATGGCT
>Frequency_1_QualityScore_FFHHHHHJJJJJJJIJJJJJJJFFIHIJJJGIGIJJIIHIJJHIJIIJJJIJJJJJJJJJIIJIJJJJJEHJJHHHHFHFFFDDDEEEDEDDDD_Mismatch_1_Sense_+_Library_PoolC
TTAGCATTTTAAGACTCTCTGGTAGTAGGGAAAATGAGTTGGTGTATATATCTGTGTAAAGTTTAAACCCAGTCCAGTCGATAGATAGATGGCT
>Frequency_1_QualityScore_FDHHHFHIJJJJJJJJIJJAHFHIIIJJJJJJJJJJJJJIJJJJJJJJ@FHBGIIJGHIGFIIIEAGHE;AHEFFEFFFFFFEEEEEEEEDDCC_Mismatch_1_Sense_+_Library_PoolT
GATTGTTGTAAATGCTATGTGTAGGCTTAGCATTTTAAGACTCTCTGGTAGTAGGGAAAATGAGTTGGTGTATATATCTGTGTAAAGTTTAAAC
>Frequency_1_QualityScore_FFHHHHHJAHIIJJEHHIJJJIIIJJIHIIIFFHGHIGG?FFGEFHHIFHHHIJHHHHHHFFFFFFFDECEEDDDDDDEDDEEDDDDDDDDDCD_Mismatch_1_Sense_+_Library_PoolT
ATCGAGGGAACTGGTAATGCAGTTTTAAAGGAAGTAGGGTGTTTAAGGTTGTTGTAAATGCTATGTGTAGGCTTAGCATTTTAAGACTCTCTGG
>Frequency_1_QualityScore_;DFDBDF@GGHGGGIIDA<AA@FHAFF@GHHFGEHIIGIGCED?FB<9BFHGGGEF;C@CFEB=EE>>CE>;;;>>A;3>C>;>>@(5<CCCCB_Mismatch_1_Sense_+_Library_PoolT
CATGCCCTCTTTGCAGAGTATGCCTTATTTTCCCTGTAGAGGATGAGTTGAGGAGATCGAGGGAACTGGTAATGCAGTTTTAAAGGAAGTAGGG
>Frequency_1_QualityScore_?DFFHHHEIJFIHJIJIGIIFHHIGHFIGIJJIIFGHJHGHHIIHIFGIIJHGFGGGAGIGIJJHHHHECDFFFDFCCEEEDCDDDDDDDEDDE_Mismatch_1_Sense_+_Library_PoolT
TGAGTTGAGGAGATCAAGGGAACTAGTAATGCAGTTTTAAAGGAAGTAGGGTGTTTAAGGTTGTTGTAAATGCTATGTGTAGGCTTAGCATTTT
>Frequency_1_QualityScore_FFHHGHHIIIIIGIIJJJIIEHIJJJJJJIJIHIJJJHGIJGJJIEIIFGFHHGGGHIGHJHGHFFFFFDFFEACEEEDDDDDDDEE@>AACC@_Mismatch_0_Sense_+_Library_PoolT
GGAGGAGAGGAGATTAGGAGTCTGCCCTGTGGTCATGTGTTCCATAAGAGTTGTGTGGACAAATGGATTCTGGATTACGAGAATATGACATGCC
>Frequency_1_QualityScore_FFHHHHHJJJGIJIJJJJHJJJIJHIGIJJHHHIJJIJJJJJIIIIJJJGIIIIIJJJJFHIIJHHHGFDFDEEEECDDCDDDDDDDEDDDCCD_Mismatch_2_Sense_+_Library_PoolT
GACTCTCTGGTAGTAGGGAAAATGAGTTGGTGTATATATCTGTGTAAAGTTTAAACCCGGTCCAGTCGATAGATAGATGGCTTGTTATGTACAG
>Frequency_1_QualityScore_DDAHFHDGGIFHGGGCDGIGIHIFHHIADB<BBBGDDBFH\;BEFEFFF7)69=A;@AC@>C3@>@;>55>AC@3>CC@>4:>BA>@C>>A>4>_Mismatch_1_Sense_+_Library_PoolT
GATCAAGGGAACTGGTAATGCAGTTTTAAAGGAAGTAGGGGGTTTAAGGTTGTTGTAAATGCTATGTGTAGGCTTAGCATTTTAAGACTCTCTG
>Frequency_1_QualityScore_FFHHHHHIJJIHJGIIEHIIIGIJGIHJIJJJJJIJIJJJFGGIJJJJHIIJGGHHJHIG@FHIJCEEHEFFFFBBCDDEDDEDEEDDCDDDEE_Mismatch_0_Sense_+_Library_PoolT
TTCCCTGTAGAGGATGAGTTGAGGAGATCAAGGGAACTGGTAATGCAGTTTTAAAGGAAGTAGGGTGTTTAAGGTTGTTGTAAATGCTATGTGT
>Frequency_1_QualityScore_FFHHGHHGHJJJJIIIIGHJIJJJHIJIJJJJJJIHIJJFGGHGIFGFHGGIGDHBFFFFHJHIIJIGDHHGHGFHHFFFFFFD>ADBD@DDA@_Mismatch_1_Sense_+_Library_PoolT
TTCTTGGTCTTGGTCTTGTTCTTGTTCTTGTTTCGATGGTGATGGTGTTAATGAGTGTGTGGTATGCTTAAGGAATTTTCATGGAGGAGAGGAG
>Frequency_1_QualityScore_FFGGHHAEG,AFHIIIIJJJJJJJGGIJJJJJJJJDAGIGIHEHGIIJJIIIIIEGHFGIJJJIIGIIIHAHHEFFD?CEDD;=;?CCDDCCCC_Mismatch_1_Sense_+_Library_PoolT
GCAGAGTATACCTTATTTTCCCTGTAGAGGATGAGTTGAGGAGATCAAGGGAACTGGTAATGCAGTTTTAAAGGAAGTAGGGTGTTTAAGGTTG
>Frequency_1_QualityScore_ADFHFD??@B@GIICHII9C?<FHHGF4?FHCHD??::?@FDF?F<>9?BF?FC=CAFGIAF6-.4?>E7)?@:@C@9;;>>A((;;3:AAC@>_Mismatch_1_Sense_+_Library_PoolT
CTGGTAGTAGGGAAAATGAGTTGGTGTATATATCTGTGTAAAGTTTAAACCCAGTCCAGTCGGTAGATAGATGGCTTGTTATGAACAGTGCACA
>Frequency_1_QualityScore_FEHHHGHIIIJIHGHIAEEHHICHHHGGIJIIHIHIDGHHIIJJJIJIIJJJJJIJJCHIIHGIDEEHFFBDFFDEECE>CCDDDDCDDDD?CC_Mismatch_0_Sense_+_Library_PoolT
GTTCTTGTTTCGATGGTGATGGTGTTAATGAGTGTGTGGTGTGCTTAAGGAATTTTCATGGAGGAGAGGAGATTAGGAGTCTGCCCTGTGGTCA
>Frequency_1_QualityScore_FFHHHHHJJJJIJIHHIGGJGHFHHHIJIIIJJJJIJJGIIJJJGIJIIJIIHJIJIIHGIGGGCHHHHHEDEFEEEECEDDDDDDEEEEDDDE_Mismatch_1_Sense_+_Library_PoolT
CATTTTCCCTGTAGAGGATGAGTTGAGGAGATCAAGGGAACTGGTAATGCAGTTTTAAAGGAAGTAGGGTGTTTAAGGTTGTTGTAAATGCTAT
>Frequency_1_QualityScore_FFHHHHHJGAAACFHIJJJJJIJJIIGIGIJJJJIJJJJJJJJJJJIFIHIIGIJJIHGHGIIIGDEHHHEFDCCBDDCCCCACDDDCCEDDC@_Mismatch_1_Sense_+_Library_PoolT
GAGAATATGACATGCCCTCTTTGCAGAGTATGCCTTATTTTCCCTGTAGAGGATGAGTTGAGGAGATCGAGGGAACTGGTAATGCAGTTTTAAA
>Frequency_1_QualityScore_FFHHHHFGHIJJJJJJJJJJJJJJIJJIIJIJIJJJJJIIJJJJJIJIJJJIIHGIIDHIJJHHHAEHEFFDDFACEEEEDD>??BDCCDDACC_Mismatch_2_Sense_+_Library_PoolT
GCAGAGTATGCCTTATTTTCCCTGTAGAGGATTAGTTGAGGAGATCGAGGGAACTGGTAATGCAGTTTTAAAGGAAGTAGGGTGTTTAAGGTTG
>Frequency_1_QualityScore_FFHHHHHGIGGI<FFHIGIIJEHIJJJJJJIJJJJIJJJIIIIJJJJJJJIIIIIGIJIIJJJJJIJGEAEFHGFCFFFEEEEEDED?BBDDDD_Mismatch_0_Sense_+_Library_PoolT
AAGGAAGTAGGGTGTTTAAGGTTGTTGTAAATGCTATGTGTAGGCTTAGCATTTTAAGACTCTCTGGTAGTAGGGAAAATGAGTTGGTGTATAT
>Frequency_1_QualityScore_DDC<4C:A<:EE>HHII@@++322<CGCFIBHG9CH:BGHGFEF<FFBHH*BB8B=FA@DFC@=@DHHA@C>EFEH:C>@>CC<A;>C;=;_Mismatch_1_Sense_+_Library_PoolT
GGTAATGTAGTTTTAAAGGAAGTAGGGTGTTTAAGGTTGTTGTAAATGCTATGTGTAGGCTTAGCATTTTAAGACTCTCTGGTAGTAGGGA
>Frequency_1_QualityScore_FFHHHHFIJJJJFHIJJJHIIIJJIIIIJGGGGIGIJ?DGIIIIHGFHJJJJJJJJJIJHHHHHHHFFFDFFEEEEECDEECCDDDDDDDDDCD_Mismatch_1_Sense_+_Library_PoolT
TAAGGGAACTGGTAATGCAGTTTTAAAGGAAGTAGGGTGTTTAAGGTTGTTGTAAATGCTATGTGTAGGCTTAGCATTTTAAGACTCTCTGGTA
>Frequency_1_QualityScore_FFHFHHHIJJGIIGIICHIJIIIGEDFGHJJIJIJIIIIGIHIBGGIJJJJIIJEHGJGIJHFHGHJCECAHHEHEFFBCBEED@DDDB<B>@A_Mismatch_1_Sense_+_Library_PoolT
TGGATTCTGGATTACGAGAATATGACATGCCCTCTTTGCAGAGTATGCCTTATTTTCCCTGTAGAGGATGAGTTGAGGAGATCGAGGGAACTGG
>Frequency_1_QualityScore_FFHHHHHJJJJJJJJHIJJJJJJJJJJJJC?EFGIJJJJIIJJJIJJJEGHJJJJIIJJJJJJJJJHGHFEGHHHHHHEFFFFCDACCDDDDDB_Mismatch_1_Sense_+_Library_PoolT
ACAAATGGATTCTGGATTACTAGAATATGACATGCCCTCTTTGCAGAGTATGCCTTATTTTCCCTGTAGAGGATGAGTTGAGGAGATCAAGGGA
>Frequency_1_QualityScore_D:DFHHBGEHIAHGHIEHGGHFGGEDHIEEGDDGIIFGGIIFDHDGHC*?;:FECDHGCGCHGHCGHEE=CEEHEEEC@CCCCCCBB89=@DCC_Mismatch_1_Sense_+_Library_PoolT
GTAGGCTTAGCATTTTAAGACTCTCTGGTAGTAGGGAAAATGAGTTGGCGTATATATCTGTGTAAAGTTTAAACCCAGTCCAGTCGGTAGATAG
>Frequency_1_QualityScore_DBDHFH?B2A@GHGAFH@@F?@HII9DHIGICF9C:DF<FE?BB@???FGGGG@FGIAHA@@FG=CEGH=3?7?E@>BCEECA@CAACACCDC>_Mismatch_1_Sense_+_Library_PoolT
GGAACTGGTAATGCAGTTTTAAAGGAAGTAGGGTGTTTAAGGTTGTTGTAAATGCTATGTGTAGGCTTAGCATTTTAAGACTCTCTGGTATTAG
>Frequency_1_QualityScore_FFHHH+AGGIJIJJIJJJJJIIJJJIJIJJJJJJJJJJIIGIIJJJJJIJJJGIIIJJJJHHHFFDDDEDDDDDEDDDDDD@CDEDCD>ACCDD_Mismatch_0_Sense_+_Library_PoolT
CATGACTGCTGAAGAAATTCGAGACATGCTTCCTGTTTCAGTCGTTGAAGCATCGTCGTCCTCGCCATCATCTTCTCCCTGTTCTTGGTCTTGG
>Frequency_1_QualityScore_FDHHFHHGHHIJIJJCHGIJJGHHI@FHJJJHIGHIJIJHIJJIIIIICEGDHHHH=BBFDECCECDDDBBDDDEEEDDCEDCDDDDDDDDDDD_Mismatch_1_Sense_+_Library_PoolT
GAGGATGAGTTGAGGAGATCGAGGGAACTGGTAATGCAGTTTTAAAGGAAGTAGGGTGTTTAAGGTTGTTGTAAATGCTATGTGTAGGCTTAGC
>Frequency_1_QualityScore_FFHGGDFHIJIJJJJJJIJIIJGIIJJJJIJIIIJJJIJJJJJJJJJJJJJFIIIIJJGFHIJJIIJHHHGHHEFEFFFFFFFFEEDDEEEDEE_Mismatch_1_Sense_+_Library_PoolT
AAAGGTTGTTGTAAATGCTATGTGTAGGCTTAGCATTTTAAGACTCTCTGGTAGTAGGGAAAATGAGTTGGTGTATATATCTGTGTAAAGTTTA
>Frequency_1_QualityScore_A;DDFB,A4C9+AE:CAFB<FGAE9@FC@FFDGE=DG<0*9FCGBFFIIIAB<.=2CA)=8@7=C5?)=)77?BD>B>;A@:@B>@>;A_Mismatch_0_Sense_+_Library_PoolT
CCCTGTAGAGGATGAGTTGAGGAGATCAAGGGAACTGGTAATGCAGTTTTAAAGGAAGTAGGGTGTTTAAGGTTGTTGTAAATGCTATG
>Frequency_1_QualityScore_FFGFFDHIIJGHEGHEGBHHAEEGHIIIGHHCGHGI*??FHHEFGFHIGEGHIJGGCHIGEEDEGFFFHEE@DFDEFCCDECEDDDCCDCC5@C_Mismatch_1_Sense_+_Library_PoolT
AAGGGAACTGTTAATGCAGTTTTAAAGGAAGTAGGGTGTTTAAGGTTGTTGTAAATGCTATGTGTAGGCTTAGCATTTTAAGACTCTCTGGTAG
>Frequency_1_QualityScore_FFHHHHGGIJGGHEGIJJJGIJGGGIIGHIGIIJJJIGIBFG?DGHHHHIIIIGCCGICGG@GHGIIIGDGEEEEHEE?CDFFFBCA?BACCDD_Mismatch_1_Sense_+_Library_PoolT
TAATGCTATGTGTAGGCTTAGCATTTTAAGACTCTCTGGTAGTAGGGAAAATGAGTTGGTGTATATATCTGTGTAAAGTTTAAACCCAGTCCAG
>Frequency_1_QualityScore_FFFHHHH<FHHIJJJJJIJIJJJIIIJJJJJFFGGHIJJJJJJJJJJJHJFGIJIJJJJJJHHHHHHFFDEEFEEEEACCEDDDDDDDDDDDDD_Mismatch_0_Sense_+_Library_PoolT
GGACAAATGGATTCTGGATTACGAGAATATGACATGCCCTCTTTGCAGAGTATGCCTTATTTTCCCTGTAGAGGATGAGTTGAGGAGATCAAGG
>Frequency_1_QualityScore_FFGHHHHJJJJJJJJJJJJJJJJIIJJJJJJB?BGHHGIJJJJJJJJJCHGHHJGIJJJJJJIIHHHHEHHFFFFFEDE>CECDDDDDDDDDDD_Mismatch_0_Sense_+_Library_PoolC
GGACAAATGGATTCTGGATTACGAGAATATGACATGCCCTCTTTGCAGAGTATGCCTTATTTTCCCTGTAGAGGATGAGTTGAGGAGATCAAGG
>Frequency_1_QualityScore_FDFFHHHIJJHIJJJJJJJJJJIJIJJGIIIJJIJJIIJHIJJJIJJJJJJJJJJJGHHHIJJIFHIJJHIHHHHHHFDFFFFFEEFECEEFEE_Mismatch_0_Sense_+_Library_PoolT
GTGTTTAAGGTTGTTGTAAATGCTATGTGTAGGCTTAGCATTTTAAGACTCTCTGGTAGTAGGGAAAATGAGTTGGTGTATATATCTGTGTAAA
>Frequency_1_QualityScore_FFHHHHHJJJJJJJJJJHJJJJJJJJEGIHIJJJFHIJJJIIHIIJDGHIIJJJJJJJJJIJGIHEGIGIEHHHFFFFFEDEEDBDDBDEEDDE_Mismatch_2_Sense_+_Library_PoolT
AGGCTTAGCATTTTGAGACTCTCTGGTAGTAGGGAAAATGAGTTGGTGTATATATCTGTGTAAAGTTTAAACCCAGTCCAGTCGATAGATAGAT
>Frequency_1_QualityScore_FFHHHFHIJJJIJJJJJJJJJJHIIIIJJJJIJJJIJJJJGIIIJJJJJJJHJIIJJJJIJJJIJEHHHEHDEDFCDDDEEEEEDDEDFCDDED_Mismatch_0_Sense_+_Library_PoolT
TAAGGTTGTTGTAAATGCTATGTGTAGGCTTAGCATTTTAAGACTCTCTGGTAGTAGGGAAAATGAGTTGGTGTATATATCTGTGTAAAGTTTA
>Frequency_1_QualityScore_FFGHHHHJJJJJJIJJJJJEGIJJIJIHIJJHHIHJFHHFHHIJEFFHIIHHGFGIJJJJHHHHFEFFFDBDFFDEEEEEDDDEDDEECCCDDD_Mismatch_1_Sense_+_Library_PoolT
GGGAGATCAAGGGAACTGGTAATGCAGTTTTAAAGGAAGTAGGGTGTTTAAGGTTGTTGTAAATGCTATGTGTAGGCTTAGCATTTTAAGACTC
>Frequency_1_QualityScore_??CACDH>GBG@IHE?FBG+A;+8)1@DHC?B?B<F;0*?B?9DDHB@CHH=C@@@FC7==@_Mismatch_0_Sense_+_Library_PoolT
GCTTAAGGAATTTTCATGGAGGAGAGGAGATTAGGAGTCTGCCCTGTGGTCATGTGTTCCAT
>Frequency_1_QualityScore_;B:AC8D+ACEE?EED@E4?FFD>:CCCDFDAFIIID<00?DD?BDDDEAD=DB=3=).8@<(5(5)?DC3.));@69AAADA_Mismatch_2_Sense_+_Library_PoolT
CTGGTAGCAGGGAAAATGAGTTGGTGTATATATCTGTGTAAAGTTTAAACCCAGTCCAGTCGATAGATAGATGGCTTGTTATG
>Frequency_1_QualityScore_FFHHHHHJJJIJJJJJIIA<@CFGIJJJJJJJJIIHIFHIJJJJJJJJIJIIJJJIJJIIJGJJGHEHFFEHFFFFEEEEED?ABDDD>CDDDD_Mismatch_0_Sense_+_Library_PoolT
CTGGATTACGAGAATATGACATGCCCTCTTTGCAGAGTATGCCTTATTTTCCCTGTAGAGGATGAGTTGAGGAGATCAAGGGAACTGGTAATGC
>Frequency_1_QualityScore_FFHHGHGJJJGIIIDGIHC@FHDHFIIIJJIJJJJJJIJJJIJIFHIIIJJHIIJJIJJIJHHHHHHFFDDEDDEDDDDDDCCDDDDCDDBDDD_Mismatch_1_Sense_+_Library_PoolT
GGGAATTTTCATGGAGGAGAGGAGATTAGGAGTCTGCCCTGTGGTCATGTGTTCCATAAGAGTTGTGTGGACAAATGGATTCTGGATTACGAGA
>Frequency_1_QualityScore_FFHHHHFJJGIJJIIJJCAFHCHIJJJJJJJIGIHIDCHIJJJJIIJIJJIIIJGCFCGECGHEH>AEEHCCBBBD?=;??;A@CCDCCCDDCC_Mismatch_1_Sense_+_Library_PoolT
TGGATTACGAGAATATGACATGCCCTCTTTGCAGAGTATGCCTTATTTTCCCTGTAGAGGATGAGTTGAGGAGATCGAGGGAACTGGTAATGCA
>Frequency_1_QualityScore_FFHGGHHJJJJJJJJJJJJJFGGHHIJJHIIJJJIJJJJJGHIJJJJIJJJJIJIIJJIIJJJJJJGIIHIJJHHFHHFFDDEEEEEEDDDDDD_Mismatch_1_Sense_+_Library_PoolT
AGCATTTTAAGACTCTCTGGTAGTAGGGAAAATGAGTTGGTGTATATATCTGTGTAAAGTTTAAACCCAGTCCAGTCGATAGATAGATGGCTTG
>Frequency_1_QualityScore_FFHHHHHJJJJJJHIJHIJ+CGHJJJJIJJJIJJJJJJIJJJJJJHIIHJJJJGIIGHIGGGIIJFHHIDHGIHHHHFHHFDCBCFFDEECEDD_Mismatch_1_Sense_+_Library_PoolT
TGTTGTAAATGCTATGTGTTGGCTTAGCATTTTAAGACTCTCTGGTAGTAGGGAAAATGAGTTGGTGTATATATCTGTGTAAAGTTTAAACCCA
>Frequency_1_QualityScore_FFHHGHHIHIHIJEIJJJIJJIJJJJJJIIJJJJJJJJJJJJDDFHHIJIJJJJJIJJJIJGHIJJHHHFHGFFFFFFECECEEEBCDDDAAC@_Mismatch_0_Sense_+_Library_PoolT
AAGAGTTGTGTGGACAAATGGATTCTGGATTACGAGAATATGACATGCCCTCTTTGCAGAGTATGCCTTATTTTCCCTGTAGAGGATGAGTTGA
>Frequency_1_QualityScore_FDHHHHHJJJJJIJJJJJIIJJJJJJJJJIHIJIJJJJDCHIIJIJHGIJGGHIJJJJJJJJJJIJIJJJHHHHGHFFFFEEEEEEDDDDDDCE_Mismatch_1_Sense_+_Library_PoolT
GTGTAGGCTTAGCATTTTAAGACTCTCTGGTAGTAGGGAAAATGAGTTGGTGTATATATCTGTGTAAAGTTTAAACCCAGTCCAGTCGATAGAT
>Frequency_1_QualityScore_FFHFHHHJJJJJJIJIIIJHIHIIIJJJJJGHIIJIIIIJJIJEHJJJJJFHHGIGHIIJIIGIJJIIJIDHJIHHHHFFFFFCEEDD@BBBAC_Mismatch_1_Sense_+_Library_PoolC
GTGTAGGCTTAGCATTTTAAGACTCTCTGGTAGTAGGGAAAATGAGTTGGTGTATATATCTGTGTAAAGTTTAAACCCAGTCCAGTCGATAGAT
>Frequency_1_QualityScore_FDHHHHFIJIJJJJJJIIGIJJGHIJIIGHIGEHHIIJIJJJJIIIJH@FEHIDCAHFFFFD?CCDDEDCEFEEDDCEDCDDEDDDACCDDCCD_Mismatch_1_Sense_+_Library_PoolT
GATGAGTTGAGGAGATCGAGGGAACTGGTAATGCAGTTTTAAAGGAAGTAGGGTGTTTAAGGTTGTTGTAAATGCTATGTGTAGGCTTAGCATT
>Frequency_1_QualityScore_FFGHHGHJJHIJJJJJJJJJJJJJJIIJIJJIJIIGGIJJJJJJICHGIJJGJEIIJJJICBEHHHFF@DDFDDFCDDDDDDDDCDDDDDDDD?_Mismatch_1_Sense_+_Library_PoolT
GGCTGAATTGGGCTCTGGGCTTGCAGAGCATACCATGACTGCTGAAGAAATTCGAGACATGCTTCCTGTTTCAGTCGTTGAAGCATCGTCGTCC
>Frequency_1_QualityScore_FFHFHHHJCFGHIIHIJGHIJJIIJJIJJJJJJJIIIIJJJJJJJJJJJJJIIIIJJJJJJJHEFHHHHFFDFCEEEEECDCD=@BCDDDEEEE_Mismatch_0_Sense_+_Library_PoolT
AAGTAGGGTGTTTAAGGTTGTTGTAAATGCTATGTGTAGGCTTAGCATTTTAAGACTCTCTGGTAGTAGGGAAAATGAGTTGGTGTATATATCT
>Frequency_1_QualityScore_?D>FAFF<@B:?+AE?33??8+::EE*:?C@?GGFFIDB:?D@0B>F*?BCDD<FE)@EE7=@=EEHA@7;@??CC@;>>>>>>A;@A;:(;A5_Mismatch_2_Sense_+_Library_PoolT
TGAGTTGAGGAGATTGAGGGAACTGGTAATGCAGTTTTAAAGGAAGTAGGGTGTTTAAGGTTGTTGTAAATGCTATGTGTAGGCTTAGCATTTT
>Frequency_1_QualityScore_DDHF=FBGHGFHIIIGHIHGHGA>BDH)?E99?DC?BFGGH4BDFHF@BBB=BGEHEGIIC=77=CCHAEFFEEEBEE>@>;AC>CCCCCCCCC_Mismatch_1_Sense_+_Library_PoolT
AGGGAACTGGTAATGCATTTTTAAAGGAAGTAGGGTGTTTAAGGTTGTTGTAAATGCTATGTGTAGGCTTAGCATTTTAAGACTCTCTGGTAGT
>Frequency_1_QualityScore_FFFHHHHGIIIJJGIIIIJIIIJGGJJJJFGIJJJIJJJJJGHIIJHHJHGHIJ@FGIJHHHHCHEEFFEEEFEEEDDEDCFDDEEDEEDCDDE_Mismatch_1_Sense_+_Library_PoolT
GGATGAGTTGAGGAGATCAAGGGAACTGGTAATGCAGTTTTAAAGGAAGTAGGGTGTTTAAGGTTGTTGTAAATGCTATGTGTATGCTTAGCAT
>Frequency_1_QualityScore_FFHGHFHGIJ?FHDDFEHIIIEIJEIIHGH?DFHI9?FGHIFGGGCHIEGHGI@>GHGHDHEHDEHHHHFEHFFFEFFFEECCEEDDCDD@CCA_Mismatch_0_Sense_+_Library_PoolT
AGGGAACTGGTAATGCAGTTTTAAAGGAAGTAGGGTGTTTAAGGTTGTTGTAAATGCTATGTGTAGGCTTAGCATTTTAAGACTCTCTGGTAGT
>Frequency_1_QualityScore_FFHHHHHJJJJIJJJJIHHIHIJIJFFHIJJHIHIJJGHHIIJIJJJJJIIIJHIHIHJJJJJJJJJIJHIIJHHHEFFEEECCEEDDDDDDDD_Mismatch_1_Sense_+_Library_PoolT
ATTTTAAGACTCTCTGGTAGTAGGGAAAATGAGTTGGTGTATATATCTGTGTAAAGTTTAAACCCAGTCCAGTCGGTAGATAGATGGCTTTTTA
>Frequency_1_QualityScore_FFHHHHHJJJJJJIJJHIIIJGGHIJIJJJJGHIJJJJJJIJJIIIJJHIJJJJJJIIIGHDHIGHHHHFDEFFEEEEDEDDECDDDDDDDDBD_Mismatch_0_Sense_+_Library_PoolT
GGAATTTTCATGGAGGAGAGGAGATTAGGAGTCTGCCCTGTGGTCATGTGTTCCATAAGAGTTGTGTGGACAAATGGATTCTGGATTACGAGAA
>Frequency_1_QualityScore_DDDEDDDE+AEEFBFEI3C@FEEEEDEDIIIIIICDEEEIIEIEIDIDEDIIIIIIIEEIDEEDEEIIDDDDAD@ADAD@@@@AAAAABDAA==_Mismatch_1_Sense_+_Library_PoolT
TTTTAAAGAAAGTAGGGTGTTTAAGGTTGTTGTAAATGCTATGTGTAGGCTTAGCATTTTAAGACTCTCTGGTAGTAGGGAAAATGAGTTGGTG
>Frequency_1_QualityScore_FFHHHHHJJJIJJJJJJJJJJJHGIHIJJJEHIIIIHJIIJJJJJIHIJJJJJJJJJJJJJHIIJGIJJHHIHHHHHHFFFBDDDEDDDEDCDD_Mismatch_1_Sense_+_Library_PoolT
TTAGCATTTTAAGACTCTCTGGTAGTAGGGAAAATGAGTTTGTGTATATATCTGTGTAAAGTTTAAACCCAGTCCAGTCGGTAGATAGATGGCT
>Frequency_1_QualityScore_BD8FHH8FHIDC??IGHGDH@9CH<FE@CB*@<DDDG9C8:B?3?GF>BB)9?(=3.-;4A/.;?)3;B@?;@C>.;6@C;(55(5=@>AC?C<_Mismatch_2_Sense_+_Library_PoolT
TGCCCTCTTTGCAGAGTATGCCTTATTTTCCCTGTAGAGGATGAGTTGAGGAGATCGAGGGAACTGGTAATGCAGTTTTACAGGAAGTAGGGTG
>Frequency_1_QualityScore_FFHHHHHJJJJJJGIJJJJCGHGGJJJJJJJJJJJJGGIFHHJJ=FHIJJJJJEHHHGFFFFFFFEEEECCDDFDDDDDDDDDEDDEFDDDDCD_Mismatch_1_Sense_+_Library_PoolT
CGGAGATCAAGGGAACTGGTAATGCAGTTTTAAAGGAAGTAGGGTGTTTAAGGTTGTTGTAAATGCTATGTGTAGGCTTAGCATTTTAAGACTC
>Frequency_1_QualityScore_?:C?DBB:C2ACC:A3<EF<+:*:CB>CDDDDIDBD4?96)0?DDDD<BBC88)=)@ACCEC@=@)=@)))7CC;?<<,;8;;(5;AAA<5985_Mismatch_1_Sense_+_Library_PoolT
GCATTTTAAGACTCTCTGGTAGTAGGGAAAATGAGTTGGTGTATATATCTGTGTAAAGTTTAAACTCAGTCCAGTCGGTAGATAGATGGCTTGT
>Frequency_1_QualityScore_FFHHHFHIHIIJJIJJIJJIIIJJJCGEHIJIIJJJJIJIIHJJIJJJHIIJJIJIJJJJIHIIBGHHGHHHHFFFFFDEEDEDFEEFEDDDDD_Mismatch_0_Sense_+_Library_PoolT
TCTGGTAGTAGGGAAAATGAGTTGGTGTATATATCTGTGTAAAGTTTAAACCCAGTCCAGTCGGTAGATAGATGGCTTGTTATGTACAGTGCAC
>Frequency_1_QualityScore_FFHHHHHJIIJJJIJJGJJJGGIJJEHHHIGGIGHHIIIHIHIHJHIIIIIIJJJJJJJIJIIIHHGGHGGIIHHHGHEFFFFDDDDDDEDDED_Mismatch_1_Sense_+_Library_PoolT
AGCTTAGCATTTTAAGACTCTCTGGTAGTAGGGAAAATGAGTTGGTGTATATATCTGTGTAAAGTTTAAACCCAGTCCAGTCGGTAGATAGATG
>Frequency_1_QualityScore_FFHHHHHJJJIIIIJJJFFHJIJHHJJJJJJJJJJJJJJJJJJJJ=GIIFGGHJIDHIJEIIJFECGEHIEHAEEHHFFFEFCDCDEECEDEDD_Mismatch_1_Sense_+_Library_PoolT
CTTCTCCCTGTTCTTGGTCTTGGTCTTGTTCTTGTTCTTGTTTCGATGGTGATGGTGTTAATGAGTGTGTGGTATGCTTAAGGAATTTTCATGG
>Frequency_1_QualityScore_FFHGHHHFHGHIJJJGIIJJJJJJJJIJJJJJJJHIJJJJJJIJIIIFIIIJIIIHGIJIJJJJJJHHHHHHFFFFB>ADCDEEACDDDD@?AB_Mismatch_0_Sense_+_Library_PoolT
GGAGAGGAGATTAGGAGTCTGCCCTGTGGTCATGTGTTCCATAAGAGTTGTGTGGACAAATGGATTCTGGATTACGAGAATATGACATGCCCTC
>Frequency_1_QualityScore_:BCFFHFHGEGFHJIJIGIJGGHHIIIHIIJDFHDGBFH>GGHICHJGIIFHHGCGDHHIIEHEHHHFDDFFFFCCCCC@ACABCDBAAAACCC_Mismatch_0_Sense_+_Library_PoolT
AGTGTGTGGTGTGCTTAAGGAATTTTCATGGAGGAGAGGAGATTAGGAGTCTGCCCTGTGGTCATGTGTTCCATAAGAGTTGTGTGGACAAATG
>Frequency_1_QualityScore_A;4<4CD93CEC:<?B:A@?C9F4A<?:):;?D<C?DD<0009D4?DDEDD?DD<@CCB<<=C=C3(5=A_Mismatch_0_Sense_+_Library_PoolT
GCATTTTAAGACTCTCTGGTAGTAGGGAAAATGAGTTGGTGTATATATCTGTGTAAAGTTTAAACCCAGT
>Frequency_1_QualityScore_DBF>DFAA?<AFDH<C<+AFGECHHAHCBBBB@F9C:9D9B*0?B*?DBD<8BFBDC4BF>=7@F8CF@@7@7@?CC@_Mismatch_0_Sense_+_Library_PoolT
AGGCTTAGCATTTTAAGACTCTCTGGTAGTAGGGAAAATGAGTTGGTGTATATATCTGTGTAAAGTTTAAACCCAGTC
>Frequency_1_QualityScore_FF)4CFHIIIIJJGGGIIJGIJGIGIGGIEIGGJGIJIJIDHIIFHHHGJJIIJJIIJHHHHHHHFDDFBDDDDCDCDA>C@@?B:@ADCC::>_Mismatch_1_Sense_+_Library_PoolT
GCGTAGCATTTTAAGACTCTCTGGTAGTAGGGAAAATGAGTTGGTGTATATATCTGTGTAAAGTTTAAACCCAGTCCAGTCGGTAGATAGATGG
>Frequency_1_QualityScore_FD=CCDCAGHGFEB@GIIBFHGHGEEEGDFC@BDGHIIBHBBECHIGHEIIGEGGGHC@FBBFHEHGIC=;DEEEEEFF?@DFEFECEDCEC:>_Mismatch_1_Sense_+_Library_PoolT
GGTGTATAAGGTTGTTGTAAATGCTATGTGTAGGCTTAGCATTTTAAGACTCTCTGGTAGTAGGGAAAATGAGTTGGTGTATATATCTGTGTAA
>Frequency_1_QualityScore_DFGHHFHJJJJIIIGJIJIIFHIEGIEHFFHIIJFIGIJIGIJIHGDHHI7CDGGIIIHJGFFCHCEBD?@CECC>BBBCCCCD@CCBDDDDED_Mismatch_1_Sense_+_Library_PoolT
ATGCCTTATTTTCCCTGTAGAGGATGAGTTGAGGAGATCGAGGGAACTGGTAATGCAGTTTTAAAGGAAGTAGGGTGTTTAAGGTTGTTGTAAA
>Frequency_1_QualityScore_DFHHHHHJJJIGIFJIIIFHIGIIJJJJIGJJJJJJIJJJIJJJJJJIGICBCFHHIJIJJIIJJGHHHGHHHFFFFFFEEEEEEEDDDDDCDB_Mismatch_0_Sense_+_Library_PoolT
TGTTCCATAAGAGTTGTGTGGACAAATGGATTCTGGATTACGAGAATATGACATGCCCTCTTTGCAGAGTATGCCTTATTTTCCCTGTAGAGGA
>Frequency_1_QualityScore_FEHHDHGFHIHIEHIIIIJJI=FHIEHJJJJHIJJJJIIDHIJGIIIJHGFGGHIJ=@>EHEDDFDFEA?BCDDDFEDDDDDEDDDDDDADDDC_Mismatch_2_Sense_+_Library_PoolT
GAGGATGAGTTGAGGAGATCGAGGGAACTGGTAATGCAGTTTTAAAGGAAGTAGGGTGTTTAAGGTTGTTGTAAATGCTATGTGTAGGCTTATC
>Frequency_1_QualityScore_DDFBADHGGA<2A+<ACFHIII<B?FEE9CFHGHGHIIIIC?DHGHFEDG<C@GHIGAF@GFGCHCCHEC?D<8;?@@CC>>CCCCC>:AACCC_Mismatch_2_Sense_+_Library_PoolT
GAGAATATGACATACCCTCTTTGCAGAGTATGCCTTATTTTCCCTGTAGAGGATGAGTTGAGGAGATCGAGGGAACTGGTAATGCAGTTTTAAA
>Frequency_1_QualityScore_FDHFFHBGGCHHGHEIIGHGABCAHGIJJGDFHDHH@GEHIGIIJIIFHFHEHIIGIHDHIIJJIGGIIECAA>CFCB@?AEDC@@BDDB?B?=_Mismatch_1_Sense_+_Library_PoolT
GACAAATGGATTCTGGATTACGAGAATATGACATGCCCTCTTTGCAGAGTATGCCTTATTTTCCCTGTAGAGGATGAGTTGAGGAGATCGAGGG
>Frequency_1_QualityScore_FFHHHHFIFHIJJJJJJJJJJJJJIJIJJGHJHIIGHFIIIJJIJIJJIJJIIGGIJJJFHIJJJJHHIEHHHFEFDDDCDCED@A@BDCDDDC_Mismatch_0_Sense_+_Library_PoolT
TTGCAGAGTATGCCTTATTTTCCCTGTAGAGGATGAGTTGAGGAGATCAAGGGAACTGGTAATGCAGTTTTAAAGGAAGTAGGGTGTTTAAGGT
>Frequency_1_QualityScore_FFHHHHHIJIJIJBHIJIIFHIJJHIJJJJHJJJJJJJJJIHJJJFFDHIIGHFHGFGHGHCHHHGHIECEGHFHECEDEEFFFCECEEECBB?_Mismatch_1_Sense_+_Library_PoolT
TCCCTGTTCTTGGTCTTGGTCTTGTTCTTGTTCTTGTTTCGATGGTGATGGTGTTAATGAGTGTGTGGTATGCTTAAGGAATTTTCATGGAGGA
>Frequency_1_QualityScore_3DDHFHHIHJGIICH<FFEGCGH@GHIIIGIHIJGIGIF9DHIIGHGIJJJFB==CFHIJJJJHDHGDH@BBEDFFEEEEEEEEEDCDDDCDDA_Mismatch_0_Sense_+_Library_PoolT
TGTGTTCCATAAGAGTTGTGTGGACAAATGGATTCTGGATTACGAGAATATGACATGCCCTCTTTGCAGAGTATGCCTTATTTTCCCTGTAGAG
>Frequency_1_QualityScore_FFHHHHHJJJJJFIJIIJJJIJJJJJJJHIJJHHHIIJJIJJJJIJIJIJJFJIJJJJJJJJJIIJJHHHHBEFFFFEEEEDECBDBCDDDDDD_Mismatch_2_Sense_+_Library_PoolT
TAGACTCTCTGGTAGTAGGGAAAATGAGTTGGTGTATATATCTGTTTAAAGTTTAAACCCAGTCCAGTCGGTAGATAGATGGCTTGTTATGTAC
>Frequency_1_QualityScore_)2)<CFF>BEGE:ACHFAEFGF<:C@*?DFFE30?F??F@FFI?DCB<CFEFFEC>FF@D@@4)==CCC@?B?B;6;;6;@=?;;ABABD_Mismatch_0_Sense_+_Library_PoolT
TTTTAAAGGAAGTAGGGTGTTTAAGGTTGTTGTAAATGCTATGTGTAGGCTTAGCATTTTAAGACTCTCTGGTAGTAGGGAAAATGAGTT
>Frequency_1_QualityScore_DDD?2<A<;;ACDFECF98C9CE49?C?D>DFD>D9<<BB?BB*???1*7-;A@=@CDDCACD??.?=C@?>?A_Mismatch_0_Sense_+_Library_PoolT
GTTGAGGAGATCAAGGGAACTGGTAATGCAGTTTTAAAGGAAGTAGGGTGTTTAAGGTTGTTGTAAATGCTATG
>Frequency_1_QualityScore_DDHHHGDGGIIIJIHIJJGIJIJJGIGHCGHHIIHIGGHGIJJEIJHIIJJIJIJJIIHIHHHHHHFFFFBEDCCCCCCEDDDDDDDBCCDCDD_Mismatch_0_Sense_+_Library_PoolT
GTGTGGTGTGCTTAAGGAATTTTCATGGAGGAGAGGAGATTAGGAGTCTGCCCTGTGGTCATGTGTTCCATAAGAGTTGTGTGGACAAATGGAT
>Frequency_1_QualityScore_FDHHHHFGIJGJGGHIFEHGGIIJIIJJJCGHHIIJJIIJGIIDHHIHIIJJJIJJIJIJF=CGIEE?AEHFFBDCFFECCEEEBDD@CCAB:<_Mismatch_0_Sense_+_Library_PoolT
TGCCCTCTTTGCAGAGTATGCCTTATTTTCCCTGTAGAGGATGAGTTGAGGAGATCAAGGGAACTGGTAATGCAGTTTTAAAGGAAGTAGGGTG
>Frequency_1_QualityScore_FFHFHHHJJJJJJJJJJJJJIJIIHIJHIJIJHIJIJJJJIJJIJJJJIJJJJJHIJJIJJJHIJIGHIHHEHHDFFFF@==BCCDDDCCCDDD_Mismatch_0_Sense_+_Library_PoolT
GAGTATGCCTTATTTTCCCTGTAGAGGATGAGTTGAGGAGATCAAGGGAACTGGTAATGCAGTTTTAAAGGAAGTAGGGTGTTTAAGGTTGTTG
>Frequency_1_QualityScore_FFHHHHHJJJJJJJJJJJJ<FEHIGIIHIGIJHIJJJJJJJJJJJHIJJJJCHIJIJJJHIJJHHHGHHFBCFFED>A@BDDCCDCCCDDDDDD_Mismatch_1_Sense_+_Library_PoolT
TATGCCTTATTTTCCCTGTAGAGGATGAGTTGAGGAGATCGAGGGAACTGGTAATGCAGTTTTAAAGGAAGTAGGGTGTTTAAGGTTGTTGTAA
>Frequency_1_QualityScore_>?DD=3+A<,<AF+A3AEABFE?CE?CCDCEIIEEE>DI?99B>DDE;DCA<B>C@;C@;.7=)@=@C=77?;?A5?D@;@A@AAAAA?=9ADD_Mismatch_1_Sense_+_Library_PoolT
AAAGGAAGTAGGGTGTTTAAGGTTGTTGTAAATGCTATGTGTAGGCTTAGCATTTTAAGACTTTCTGGTAGTAGGGAAAATGAGTTGGTGTATA
>Frequency_1_QualityScore_FDHFFHHFHHIJJIIJJJJIIHIIIJIIJJJJJJJJJJJJJIHIJHIIJJJJJJJIJJJJJIIIJHEHHHHHFFF_Mismatch_1_Sense_+_Library_PoolT
GAGTTGGTGTATATATCTGTGTAAAGTTTAAACCCAGTCCAGTCGATAGATAGATGGCTTGTTATGTACAGTGCA
>Frequency_1_QualityScore_FFHHHHHJJJJJJHIIJIJJJJJJIIIJJJJJJJJJJJJJJJHIJHIJJJHIJJJJIIHHHHHEDFFFFEEEDEEEDFEEDDCEEDCDCDDDCC_Mismatch_1_Sense_+_Library_PoolT
CGTAAATGCTATGTGTAGGCTTAGCATTTTAAGACTCTCTGGTAGTAGGGAAAATGAGTTGGTGTATATATCTGTGTAAAGTTTAAACCCAGTC
>Frequency_1_QualityScore_D<C0<?ACE9FACFECGH?CCDGICFFGGI9FHG?B>?DFHGD(68@C;C67@C3?>A?CB>@BD>A>CCCC;;C@C>?CCCFC3::@_Mismatch_0_Sense_+_Library_PoolT
GTGTTAATGAGTGTGTGGTGTGCTTAAGGAATTTTCATGGAGGAGAGGAGATTAGGAGTCTGCCCTGTGGTCATGTGTTCCATAAGAG
>Frequency_1_QualityScore_FDFHHAFGHHIJJHIFHHHHIJCG=GHIJIHIHIGIIIJJIIIJGHJGIHHIHEEGIIJJGHCHHHHFFFFDEEEEEDDDDFDDDEDDDDCD@D_Mismatch_0_Sense_+_Library_PoolT
GATGGTGTTAATGAGTGTGTGGTGTGCTTAAGGAATTTTCATGGAGGAGAGGAGATTAGGAGTCTGCCCTGTGGTCATGTGTTCCATAAGAGTT
>Frequency_1_QualityScore_=<C:C:2:,2A:::?+C:2A<9<<CE>E<C:1::?<0BB:D?96BDII<?DD)88=-;6=)=@C@@77..7?DD;))7@DDAD@@@AA>AA>A?_Mismatch_1_Sense_+_Library_PoolT
TGCTATTTGTAGGCTTAGCATTTTAAGACTCTCTGGTAGTAGGGAAAATGAGTTGGTGTATATATCTGTGTAAAGTTTAAACCCAGTCCAGTCG
>Frequency_1_QualityScore_FFHHHHHJJJGHIJJHIJJJJJJJJJHIGGHHHHHJIIIIJJJJJHIJJJJJJJJJIEIIIJJJJ??AEFHFFFFCCEEEDECD>CDECDDDCC_Mismatch_0_Sense_+_Library_PoolT
TGCCCTGTGGTCATGTGTTCCATAAGAGTTGTGTGGACAAATGGATTCTGGATTACGAGAATATGACATGCCCTCTTTGCAGAGTATGCCTTAT
>Frequency_1_QualityScore_DDHD+<AG9AA;AEAHEBH@:CDF1?::CFGIIICGGEBB?BG9?BBFHE@;FHEDF:F8=@G;=EHBE?@DB@?>ABC@CC:;@;(5,5:>A:_Mismatch_2_Sense_+_Library_PoolT
CTGGGAGTAGGGAAAATGAGTTGGTGTATATATCTGTGTAAAGTTTAAACCCAGTCCAGTCGATAGATAGATGGCTTGTTATGTACAGTGCACA
>Frequency_1_QualityScore_FFHHHHHHIHIJJJJJJJJIIJJJJHJHIJJJJJJIGIJIJJIJHIIJJJHIIIJJFHHIJJJJJJIJIEIHHHHHHHHEFFFDDDEEDDDCDD_Mismatch_1_Sense_+_Library_PoolT
GGCTATGTGTAGGCTTAGCATTTTAAGACTCTCTGGTAGTAGGGAAAATGAGTTGGTGTATATATCTGTGTAAAGTTTAAACCCAGTCCAGTCG
>Frequency_1_QualityScore_FFHHHHHJJJGIIHIIJJHIIJIJHIFIJJGHHIJIJJJJJJIIIJJJJHIJIJIJIJJJJHHHHHHFDBDDEEEEDEDDDDDDBDDEDEEFEE_Mismatch_1_Sense_+_Library_PoolT
GACTCTCTGGTAGTAGGGAAAATGAGTTGGTGTATATATCTGTGTAAAGTTTAAACCCAGTCCAGTCGATAGATAGATGGCTTGTTATGTACAG
>Frequency_1_QualityScore_FFHHHHHJJJJIJJJJJIJIJJJJJJJJJFHIHIJJJIJJJJIIJHHIJGHFGIJJJIJJJJJJJJJJH@EHHHHHFFFFEEEEEEDDBDDDEE_Mismatch_1_Sense_+_Library_PoolT
CGTAGGCTTAGCATTTTAAGACTCTCTGGTAGTAGGGAAAATGAGTTGGTGTATATATCTGTGTAAAGTTTAAACCCAGTCCAGTCGGTAGATA
>Frequency_1_QualityScore_FFHHHHHJJJJJJJJJJJJJJFHHEIJJJGIHJJJIJHIJJHGHIIJJJJJJJJJJJJJJIJJIJJJJJIIIIHHFHHFFCDDEEEDDEDDDDB_Mismatch_1_Sense_+_Library_PoolT
TAGCATTTTAAGACTCTCTGGTAGTAGGGAAAATTAGTTGGTGTATATATCTGTGTAAAGTTTAAACCCAGTCCAGTCGGTAGATAGATGGCTT
>Frequency_1_QualityScore_FFHHHHHHIIIJJJJIJIJJJJJIIJJEHGHJJJJJJJJIJIJJJJJJJJIJJJJIJIJJJJIIJHIJJGHHHHHHFFFFDEEEEDFEEEDEDD_Mismatch_1_Sense_+_Library_PoolT
TCTCTGGTAGTAGGGAAAATGAGTTGGTGTATATATCTGTGTAAAGTTTAAACCCAGTCCAGTCGATAGATAGATGGCTTGTTATGTACAGTGC
>Frequency_1_QualityScore_FFHHHHHJJJIJHIJJJIGIJJJJJJC@EGHIJJJJIIJIIJJIJEGIJJJJJGIIIJJGHIJIIJGHIGHHHHEFFEFFACBEE@=@DD=BDD_Mismatch_1_Sense_+_Library_PoolT
AATGGATTCTGGATTACGAGAATATGACATGCCCTCTTTGCAGAGTATGCCTTATTTTCCCTGTAGAGGATGAGTTGAGGAGATCGAGGGAACT
>Frequency_1_QualityScore_FFHHFHHBGEHICGGGGIJIIJFIIIJJJJJHIIHIIGIDHIJJIIHJGHGHGHJGIIIIHHFHHHHGFBEFFFEEDEEEDDDDDDDDEC@CCD_Mismatch_0_Sense_+_Library_PoolT
ATGGAGGAGAGGAGATTAGGAGTCTGCCCTGTGGTCATGTGTTCCATAAGAGTTGTGTGGACAAATGGATTCTGGATTACGAGAATATGACATG
>Frequency_1_QualityScore_DDFDB?DBGBAA?E9IGGGIIEGI@G>B?FHD?GGDGGIHGH>@FHGII?888=FBFGGF@AEHII@EC?;;=CBCDDBDC>C@CCC@_Mismatch_0_Sense_+_Library_PoolT
GTTCCATAAGAGTTGTGTGGACAAATGGATTCTGGATTACGAGAATATGACATGCCCTCTTTGCAGAGTATGCCTTATTTTCCCTGTA
>Frequency_1_QualityScore_=BDDBFHIIGGBEHE8GIBAGE??FC19B?*0:DHFGGHGDG?DA>7)--5)@A@37=7:?C7@BC?@;;A@;((6>C5;>;>>3:3;(5;ACC_Mismatch_1_Sense_+_Library_PoolT
TTGAGGAGATCGAGGGAACTGGTAATGCAGTTTTAAAGGAAGTAGGGTGTTTAAGGTTGTTGTAAATGCTATGTGTAGGCTTAGCATTTTAAGA
>Frequency_1_QualityScore_DABDD?AE@EDE@+3<A<,3<FFIIE9C4<*1:?1?)1B@DEDDDB??D@DEI?DDA<8?8BBA7=@@C)7;AADD@A@A3;A:>3=?;>A>:5_Mismatch_1_Sense_+_Library_PoolT
TTAAGACTCTCTGGTAGTAGGGAAAATGAGATGGTGTATATATCTGTGTAAAGTTTAAACCCAGTCCAGTCGGTAGATAGATGGCTTGTTATGT
>Frequency_1_QualityScore_FDFDHHHJIIGHDFFEAFEGGGFGGIEHGAACBGFGDHIG\;FHIC=@;@DEEEAECC?D>C@(>>;AAAB;=;<CA:AC@@9<BDDCDEEECC_Mismatch_2_Sense_+_Library_PoolT
CTTATTTTCCCTGTAGAGGATGAGTTGAGGAGATCGAGGGGACTGGTAATGCAGTTTTAAAGGAAGTAGGGTGTTTAAGGTTGTTGTAAATGCT
>Frequency_1_QualityScore_FFHHHHHJJJJJJJIHJJJJJJIJIEIIJJJJJIJJJJJJJJGIJGHHJIFGIHIJJJJIJJGHGIIJJIIHHHHHEHFFFFFFFEEEEDDDDD_Mismatch_1_Sense_+_Library_PoolT
TGTAAATGCTATGTGTAGGCTTAGCATTTTAAGACTCTCTGGTAGTAGGGAAAATTAGTTGGTGTATATATCTGTGTAAAGTTTAAACCCAGTC
>Frequency_1_QualityScore_DD)@@:D3ADFAF@EGGFEE@4DCFEII?D?99DGIIFCGECE>DFFCCCCBFEEFFFE@=D>>(..?@7;?BBD@A;;;55@B>;A>AD>@AA_Mismatch_1_Sense_+_Library_PoolT
GGGGTTTAAGGTTGTTGTAAATGCTATGTGTAGGCTTAGCATTTTAAGACTCTCTGGTAGTAGGGAAAATGAGTTGGTGTATATATCTGTGTAA
>Frequency_1_QualityScore_FFGHHHDFHIJJJJIJJJIJJJIIHGIIIJHJJHGHHJGJIGIFEIIGJIJADHIJJCEHHHHHFFFFFFFEEEBCBCCDDDAB=<CCDCC@CC_Mismatch_1_Sense_+_Library_PoolT
GCAGAGTATGCCTTATTTTCCCTGTAGAGGATGAGTTGAGGAGATCGAGGGAACTGGTAATGCAGTTTTAAAGGAAGTAGGGTGTTTAAGGTTG
>Frequency_1_QualityScore_DDA+<ADHBFEFIIGGEHGBACBE+CCF11?FC<?DDFHHGDGH@DDHICEG4B==8@:FGCHG>C4??=C>CA?@B@DCCCCCC>C>C_Mismatch_1_Sense_+_Library_PoolT
TGGGAATGCAGTTTTAAAGGAAGTAGGGTGTTTAAGGTTGTTGTAAATGCTATGTGTAGGCTTAGCATTTTAAGACTCTCTGGTAGTAG
>Frequency_1_QualityScore_FFHHHHHJJJJJJIFFIHHJDGHHGFHIEHHHIIJJJJGHIIJJHGIIIJJIIJIJHGGHIGHHCCDHF>?9@DC@CEECEDDDDDDEEEDDDE_Mismatch_1_Sense_+_Library_PoolT
TATTTTCCCTGTAGAGGATGAGTTGAGGAGATCAAGGGAACTGGTAATGCAATTTTAAAGGAAGTAGGGTGTTTAAGGTTGTTGTAAATGCTAT
>Frequency_1_QualityScore_FEHHHHHJJJIJJJJJIJJIJJJJJJJJGHIHIJJJJJJJIJJIIJJJHIFHIJJIIJJJIJIJJIIGGEHHGIJHHHHHHFFFFDDCDBDDEC_Mismatch_1_Sense_+_Library_PoolT
GTAGGCTTAGCATTTTAAGACTCTCTGGTAGTAGGGAAAATGAGTTGGTGTATATATCTGTGTAAAGTTTAAACCTAGTCCAGTCGGTAGATAG
>Frequency_1_QualityScore_=DD?4;F;<E9A@9FEACCEAGAFC8FDE;B<B*9?D<*9B8BC@BFC<.=CF@C>;575-5;?DD>.663;2;AD@>;(;:@_Mismatch_1_Sense_+_Library_PoolT
TAGAGGATGAGTTGAGGAGATCGAGGGAACTGGTAATGCAGTTTTAAAGGAAGTAGGGTGTTTAAGGTTGTTGTAAATGCTAT
>Frequency_1_QualityScore_FFFHHGHJGIEHIJIJIJGEHGJJDHIJJJIIFHIJIJIIIHEHHGIJIEFFHIECHGHHHHHFFFFFEECEEEDDDCACDDCDDDDCDCCEDC_Mismatch_1_Sense_+_Library_PoolT
AGTTGAGGAGATCGAGGGAACTGGTAATGCAGTTTTAAAGGAAGTAGGGTGTTTAAGGTTGTTGTAAATGCTATGTGTAGGCTTAGCATTTTAA
>Frequency_1_QualityScore_FFHHHHHJJIIJIIIJJIIJJJFIIIJIJIIGHIJIJFHJJGHIJJJIHHIIJJEHIJICHHH=CACFFFCA?C@CECD>CCCADDCDBDDDBD_Mismatch_0_Sense_+_Library_PoolT
GTCCTCGCCATCATCTTCTCCCTGTTCTTGGTCTTGGTCTTGTTCTTGTTCTTGTTTCGATGGTGATGGTGTTAATGAGTGTGTGGTGTGCTTA
>Frequency_1_QualityScore_FFHHHHHIJJJFIJJJJHJJJJJIJJJJHIHFHIJJBGHIIIGHJHIJIIJJIIHIJJJHIJIIIJIHHHHHFFFFFFFFEEEEEDDDDDDCDD_Mismatch_0_Sense_+_Library_PoolT
AAGGGAACTGGTAATGCAGTTTTAAAGGAAGTAGGGTGTTTAAGGTTGTTGTAAATGCTATGTGTAGGCTTAGCATTTTAAGACTCTCTGGTAG
>Frequency_1_QualityScore_FFHHHHHJJJJJJJHIIHJJJJGIJJJJIJHIIJGHGHJJJJJJJJJJJJJJJIJJJJJJIJJJJJJJJJHFHHFFFFFFCEEEEEDDDDDEDF_Mismatch_1_Sense_+_Library_PoolT
TTAAGACTCTCTGGTAGTAGGGAAAATGAGTTGGTGTATATATCTGTGTAAAGTTTAAACCCAGTCCAGTCGATAGATAGATGGCTTGTTATGT
>Frequency_1_QualityScore_FFFHGHHJGIHIJJJJJJFHIJJJCFHJJJJJHIJJHHIIJDHIHIHIJDFBGHCFHIHGIJJHHHFHHFFFFFFFFEEEEEDDCDCCDDCDD@_Mismatch_0_Sense_+_Library_PoolT
AGTTGAGGAGATCAAGGGAACTGGTAATGCAGTTTTAAAGGAAGTAGGGTGTTTAAGGTTGTTGTAAATGCTATGTGTAGGCTTAGCATTTTAA
>Frequency_1_QualityScore_FFHHFHHIIIJHIJJJIJJJJJJJJJJJIIIJJJJJJJJJJJJJJJJJJJJJJJJJJHIJIJJJIGIIGCHHIHHHHHEBEEEFEFEEEEEDED_Mismatch_1_Sense_+_Library_PoolT
TGTGTTTAAGGTTGTTGTAAATGCTATGTGTAGGCTTAGCATTTTAAGACTCTCTGGTAGTAGGGAAAATGAGTTGGTGTATATATCTGTGTAA
>Frequency_1_QualityScore_DDHHHHHJJJJJJJJGIFHIJIJJJJJJJJJJJIJIJJJJJIJJJJIHJJJJJJJJIJHIJJEHHHHF>BCEFEEEEDDEDCDDDBDDACDDD:_Mismatch_1_Sense_+_Library_PoolT
ATGCCCTCTTTGCAGAGTATGCCTTATTTTCCCTGTAGAGGATGAGTTGAGGAGATCGAGGGAACTGGTAATGCAGTTTTAAAGGAAGTAGGGT
>Frequency_1_QualityScore_DDB8ACA2+AC+AFE@??ED?*?D::DDDDIDC9D98BDBDDDCCDAE>=C3/7@CACA3?=>A>@?>@@;@@@>@3=(,;>(5:>>AA><=?3_Mismatch_1_Sense_+_Library_PoolT
TTAAAGGAAGTGGGGTGTTTAAGGTTGTTGTAAATGCTATGTGTAGGCTTAGCATTTTAAGACTCTCTGGTAGTAGGGAAAATGAGTTGGTGTA
>Frequency_1_QualityScore_FFHHHHHJJJJIIIHHJGJJCHGIIIIJIJJJIIHHJJGJHIJJGGIIIIIIFHJJJJJIJGEHAEHHFF?>CEDECCCCDDDDDDDFEDDDDE_Mismatch_1_Sense_+_Library_PoolT
TATTTTCCCTGTAGAGGATGAGTTGAGGAGATCGAGGGAACTGGTAATGCAGTTTTAAAGGAAGTAGGGTGTTTAAGGTTGTTGTAAATGCTAT
>Frequency_1_QualityScore_DDF+@@?D=DFA+AC8?C?FEFGCFI><D?BGEGIEB@FI<BFF8CABC@FFFC@E@EEF4).7A=>@;7@ABC6>AB@B=BBDB@;A;>;A>B_Mismatch_1_Sense_+_Library_PoolT
GGGCGTTTAAGGTTGTTGTAAATGCTATGTGTAGGCTTAGCATTTTAAGACTCTCTGGTAGTAGGGAAAATGAGTTGGTGTATATATCTGTGTA
>Frequency_1_QualityScore_FFHHHHHJJJJJJJIJJJJIJJIFHIGIIJJGGIJJIJJIIJJGHHIIJJJJJJJHIHIJJIIJJJJJJIGHHHHFFFFFDDCDBDDEDDEDDD_Mismatch_2_Sense_+_Library_PoolT
GTTAGCATTTTAAGACTCTCTGGTAGTAGGGAAAATGAGTTGGTGTATATATCTGTGTAAAGTTTAAACCCAGTCCAGTCGATAGATAGATGGC
>Frequency_1_QualityScore_FFHHHHHJIJIIHGFEGHIFHFHIJJJHHJIJJGIJJHIJJHIIHJJJJJJIJJIJIJJCEFHHHHFFD@DCCEEECCCDDDDFCCC@C@CD@B_Mismatch_1_Sense_+_Library_PoolT
GTTGTTAATGAGTGTGTGGTGTGCTTAAGGAATTTTCATGGAGGAGAGGAGATTAGGAGTCTGCCCTGTGGTCATGTGTTCCATAAGAGTTGTG
>Frequency_1_QualityScore_FFHHGHHFHHIIJIJJHIJGIJJJJJIGHIJJJJJIHJJGIIIJHFHJJJEGDDGIFHHIJIJJJJJJIGIIGIHHHGHHHHFFFFDEECEEDD_Mismatch_1_Sense_+_Library_PoolT
AGCTATGTGTAGGCTTAGCATTTTAAGACTCTCTGGTAGTAGGGAAAATGAGTTGGTGTATATATCTGTGTAAAGTTTAAACCCAGTCCAGTCG
>Frequency_1_QualityScore_FFHHFHFHHIIIFHHIJJJIHGIJHEFHGCCGFGHIJFGDFHHGHIBBFFHIGGEIJJJIBHGGH@EHHHFEFFFDFFEECEECEACCDDDDDD_Mismatch_1_Sense_+_Library_PoolT
CAAGGGAACTGGTAATGCAGTTTTAAAGGAAGTAGGGTGTTTAAGGTTGTTGTAAATGCTATGTGTAGGCTTAGCATTTTAAGACTCTCTGTTA
>Frequency_1_QualityScore_FFHHHHHJJJJJJJJJJJFEHHIJJJJJJJJJJJIIJFHIJHJJJHIJJJIIJJJJIJEIIIIJIIHHHFHHHFFDFDDDDD?BDDDDCDDDCC_Mismatch_1_Sense_+_Library_PoolT
CTGGATTACGAGAATATGACATGCCCTCTTTGCAGAGTATGCCTTATTTTCCCTGTAGAGGATGAGTTGAGGAGATCGAGGGAACTGGTAATGC
>Frequency_1_QualityScore_FFHHHHHJIJIEIIJJJJJJIJJJIJIIJIJJJIJIJJJJJJJIJJIJJJJJJJJJJJIEHHGGFHFFFFFFDDDDDDDDDDDDDDDDCDDDED_Mismatch_0_Sense_+_Library_PoolT
TGGGCTTGCAGAGCATACCATGACTGCTGAAGAAATTCGAGACATGCTTCCTGTTTCAGTCGTTGAAGCATCGTCGTCCTCGCCATCATCTTCT
>Frequency_1_QualityScore_FFHHHHHGHIJIJJJIIJJJIJJJIHHIHIJIJJIJHHIJIJJJJJJJJJJJHIHIJJGHGIJJJHHIHCHHHGGBEFDFEEDC?>BDCCDD@A_Mismatch_0_Sense_+_Library_PoolT
TGCAGAGTATGCCTTATTTTCCCTGTAGAGGATGAGTTGAGGAGATCAAGGGAACTGGTAATGCAGTTTTAAAGGAAGTAGGGTGTTTAAGGTT
>Frequency_1_QualityScore_DDHF?FDBFGGBG+3<BFFBCB?<CDCDBFCHEHGCE@D4BFGG@F3/9=BCFCBFHHIG>EGEGIEE7=?7=BBB;@AC@AA@-5>C?=9:>C_Mismatch_1_Sense_+_Library_PoolT
AAAGGAAGTAGGGAGTTTAAGGTTGTTGTAAATGCTATGTGTAGGCTTAGCATTTTAAGACTCTCTGGTAGTAGGGAAAATGAGTTGGTGTATA
>Frequency_1_QualityScore_FFHHHHHJJJJJJJFHIJJJJJEHIJJJJJIGJJGHGIGIJJJJJJIIGIJIIIIJJJJJJJJIIJJJJJIHHHHFFFFFEEEEDEDDDDDEDD_Mismatch_2_Sense_+_Library_PoolT
CTAAGACTCTCTGGTAGTAGGGAAAATGAGTTGGTGTATATATCTGTGTAAAGTTTAAACCCAGTCCAGTCGATAGATAGATGGCTTGTTATGT
>Frequency_1_QualityScore_FFHHFHHJJCGHHIIJJJEHIJJJJIIIJJJJJJJIJIIJJJJJJIJIJJJJJJJJJJJJJJJJHIJIIIIHHHHFFFFFDEEECBACDEEDEE_Mismatch_0_Sense_+_Library_PoolT
GAAGTAGGGTGTTTAAGGTTGTTGTAAATGCTATGTGTAGGCTTAGCATTTTAAGACTCTCTGGTAGTAGGGAAAATGAGTTGGTGTATATATC
>Frequency_1_QualityScore_FFHHHHHJJJGHIIJJJJGIIJJJIIFIJJHHHIJJJJJJJJJJIJJJJJJJJJIJJJIJJJJJIHHIGAEHHFFFFFFEEEEDDDCDCDEEDE_Mismatch_2_Sense_+_Library_PoolT
GACTCCCTGGTAGTAGGGAAAATGAGTTGGTGTATATATCTGTGTAAAGTTTAAACCCAGTCCAGTCGATAGATAGATGGCTTGTTATGTACAG
>Frequency_1_QualityScore_FFHHHHHHIJJJJHHIJJJJJHHIJHHHIJGIHDFHIJBFHHIHHIJ@FHIJJJJJHHHHHHHFFFFFFFEEEEEECEDDEFDDDDCDDDDDDD_Mismatch_1_Sense_+_Library_PoolT
TCGAGGGAACTGGTAATGCAGTTTTAAAGGAAGTAGGGTGTTTAAGGTTGTTGTAAATGCTATGTGTAGGCTTAGCATTTTAAGACTCTCTGGT
>Frequency_1_QualityScore_FFHHHHHIJEGCFGJIJJJJJJJJJJJJJHIJJJJIJJIIHIJJJJHIIIJJIJIJAEHJJJEHHHHHE?@EFFDACEE@ABCCDDB:?;?CCA_Mismatch_1_Sense_+_Library_PoolT
TCTTTGCAGAGTATGCCTTATTTTCCCTGTAGAGGATGAGTTGAGGAGATCGAGGGAACTGGTAATGCAGTTTTAAAGGAAGTAGGGTGTTTAA
>Frequency_1_QualityScore_FFHGHGHJJJJIJJJJJHHIIJJIJIJJJJIJJJIIJGHIIIHGFHIJIGIFHHIJJJHHHHHHHFFFDACFEEEDEDCDDEDDEBCDDDCCCC_Mismatch_1_Sense_+_Library_PoolT
GAGATCGAGGGAACTGGTAATGCAGTTTTAAAGGAAGTAGGGTGTTTAAGGTTGTTGTAAATGCTATGTGTAGGCTTAGCATTTTAAGACTCTC
>Frequency_1_QualityScore_FFHCFFHIICFGHIJIIHHEHBFFFHGHJJGGIIHIFHBHIDIJEIJI@FGHGHHI@@=DHJJEAAAE@@DFFEEEEEDDDDDDDEDDDDDD@C_Mismatch_1_Sense_+_Library_PoolT
TGGTGATGGTGTTAATGAGTGTGTGGTATGCTTAAGGAATTTTCATGGAGGAGAGGAGATTAGGAGTCTGCCCTGTGGTCATGTGTTCCATAAG
>Frequency_1_QualityScore_DDHHH?<?EFHH<AGIG=AEG<B?CEGHH8C9:CG?F:<DFFHI?<BAFDHGEHGIIGGHIFCH>C@DG;?=;;@B<A@;;3;?3>CC@5<ABC_Mismatch_1_Sense_+_Library_PoolT
TTCTTGTTCTTGTTTCGATGGTGATGGTGTTAATGAGTGTGTGGTATGCTTAAGGAATTTTCATGGAGGAGAGGAGATTAGGAGTCTGCCCTGT
>Frequency_1_QualityScore_FDGHHHDIJJJIGHHHHJCGEFIGIJJJJJHHGIJJJIJJJJJJGIJJJIJJJIIJHIJJIIJHHHHHHFFFEEDEEEEEEEECCA_Mismatch_1_Sense_+_Library_PoolT
GTAGGGAAAATGAGTTGGTGTATATATCTGTGTAAAGTTTAAACCCAGTCCAGTCGATAGATAGATGGCTTGTTATGTACAGTGCA
>Frequency_1_QualityScore_ADFFDFDFHDHGG<BHFFGEGIIDHICHG0?GGGICFFCFHEFGIH;FHAHIII7?:?DCBB@;:@>BB?CDDEECC@CC5@@>AACCCCCCCD_Mismatch_2_Sense_+_Library_PoolT
GGATGAGTTGAGGAGATCGAGGGAACTGGTAATGCAGTTTTAAATGAAGTAGGGTGTTTAAGGTTGTTGTAAATGCTATGTGTAGGCTTAGCAT
>Frequency_1_QualityScore_B:=?AF:AF<FFHFEFE+<?FB<C9CCEFCG9CFFCF?FFF@0?D9D<3?FF@DF<<</=FFF@6;CDEEIEEEEEC>E@B;@D>;A6>@?@A@_Mismatch_1_Sense_+_Library_PoolT
TGTAAATGCTATGGGTAGGCTTAGCATTTTAAGACTCTCTGGTAGTAGGGAAAATGAGTTGGTGTATATATCTGTGTAAAGTTTAAACCCAGTC
>Frequency_1_QualityScore_BBAFFFHIEHFIEC>IG@FCCHEHCFEHIGIBHIIIGGIIIIDGHGACGHIGGGAHF@@GHG@EHGIHECEFEEDEFFDFCCEEE;@CDDACC@_Mismatch_0_Sense_+_Library_PoolT
GTCATGTGTTCCATAAGAGTTGTGTGGACAAATGGATTCTGGATTACGAGAATATGACATGCCCTCTTTGCAGAGTATGCCTTATTTTCCCTGT
>Frequency_1_QualityScore_FDFDHHHIIJJGEHHHCGHGIJFHIIHIJDIJHIGGIJDHGEFBFEHEEDH@@FHFHIJC>;@EGIJEF=AAHFEFFB;;>@>@B@5>C<588<_Mismatch_0_Sense_+_Library_PoolT
CCCTCTTTGCAGAGTATGCCTTATTTTCCCTGTAGAGGATGAGTTGAGGAGATCAAGGGAACTGGTAATGCAGTTTTAAAGGAAGTAGGGTGTT
>Frequency_1_QualityScore_DDFFHHHJJJJJJJJJJJJHHIJIIIJJJJJIIJJJJIJJJJJIJJIJHHJIJJJJJJIJHGIGHHHFFFCDFEEEDEEEDCCCCDD<CA>CDD_Mismatch_1_Sense_+_Library_PoolT
ACATGCCCTCTTTGCAGAGTATGCCTTATTTTCCCTGTAGAGGATGAGTTGAGGAGATCGAGGGAACTGGTAATGCAGTTTTAAAGGAAGTAGG
>Frequency_1_QualityScore_FFHHHHDHHHHJJJJIJIJJJJJJJJIJJJJJJJJHHIHIJJJHJGIJJIIFHJJFGFHGIIIJJJJIHHHHHECHFFFFDFDDDEDDDDDDD@_Mismatch_1_Sense_+_Library_PoolT
GCTATGTGTAGGCTTAGCATTTTAAGACTCTCTGGTAGTAGGGAAAATGAGTTGGTGTATATATCTGTGTAAAGTTTAAACCCAGTCCAGTCGA
>Frequency_1_QualityScore_D6A?@CA?B+A???9?@:??1C><GD30000?900807?B)=8)8=;=@=;;==.7=>7?)7.)737;(6>:AD@35;AB;@B:,::@:ABB5@_Mismatch_1_Sense_+_Library_PoolT
GGGAACTGGAAATGCAGTTTTAAAGGAAGTAGGGTGTTTAAGGTTGTTGTAAATGCTATGTGTAGGCTTAGCATTTTAAGACTCTCTGGTAGTA
>Frequency_1_QualityScore_FFHHGHHIJJIGHIJJCAFHHJJJEIJJJJIIIEHGIIJHHGIJJJIJJIJJEFCFGFIFGH@EEHEEHEAC=CFEDDEC;@BACC>>CCDDDD_Mismatch_0_Sense_+_Library_PoolT
GGATTACGAGAATATGACATGCCCTCTTTGCAGAGTATGCCTTATTTTCCCTGTAGAGGATGAGTTGAGGAGATCAAGGGAACTGGTAATGCAG
>Frequency_1_QualityScore_FFGHHHHJJJJJJJIJA<ACFGIJJJJJJJJJJJJGIIJJJJJIJJJJHIJJJIGIFHJGIJGGDHIGHHFHFFFFFEEDBDBDDDACDEDDDD_Mismatch_0_Sense_+_Library_PoolC
GGATTACGAGAATATGACATGCCCTCTTTGCAGAGTATGCCTTATTTTCCCTGTAGAGGATGAGTTGAGGAGATCAAGGGAACTGGTAATGCAG
>Frequency_1_QualityScore_FFHHHHHIIJIJJJHIJJJJIGHIIJIIJIJJJJJFDGHIIJJJJJJJJJHIIJCHIJIJJHHHHHHHFDDFFEEEEEEDDCCADDCDCCBDDD_Mismatch_0_Sense_+_Library_PoolT
GTGTGGACAAATGGATTCTGGATTACGAGAATATGACATGCCCTCTTTGCAGAGTATGCCTTATTTTCCCTGTAGAGGATGAGTTGAGGAGATC
>Frequency_1_QualityScore_FFGHHHHJJJJJJJJJJJJJFHIIJIJJIJJJJJIIGIIJHIHHIHJJJJIJHIIJJJJHIJIEHJJJJGFHGHHEFFFBCDCEDDDEDDDCBD_Mismatch_1_Sense_+_Library_PoolT
AGCATTTTAAGACTCCCTGGTAGTAGGGAAAATGAGTTGGTGTATATATCTGTGTAAAGTTTAAACCCAGTCCAGTCGGTAGATAGATGGCTTG
>Frequency_1_QualityScore_FFGFHHHIJGGIJJIFHFHGIGGC@EFHGIJJJIJIIIIIGGDDFGGEHHIIHIJBCHIEIGC)=A;CHEA?CBBCFDA?CAC@CA?=ABDA>>_Mismatch_0_Sense_+_Library_PoolT
GGATTCTGGATTACGAGAATATGACATGCCCTCTTTGCAGAGTATGCCTTATTTTCCCTGTAGAGGATGAGTTGAGGAGATCAAGGGAACTGGT
>Frequency_1_QualityScore_=2=ACDHIIIJJJJJIIHHHGIJJJJIIIJJJJHIIJIJJIJIHJJHIIJJJJJJJJIJJJHGIEHGHHHHHHFFFFFFFEEECCCC?CBADDC_Mismatch_0_Sense_+_Library_PoolT
ACATGCCCTCTTTGCAGAGTATGCCTTATTTTCCCTGTAGAGGATGAGTTGAGGAGATCAAGGGAACTGGTAATGCAGTTTTAAAGGAAGTAGG
>Frequency_1_QualityScore_FFFGHGGFIIIIGIJJHJIJJIJI<DBCDDHIHI?DEHGGDHG<BCBHHHHGGCCGBHH@@C4=7?A=AB9?DEC?CACCDCDCCCC:@CDDDD_Mismatch_0_Sense_+_Library_PoolT
TAAGGAATTTTCATGGAGGAGAGGAGATTAGGAGTCTGCCCTGTGGTCATGTGTTCCATAAGAGTTGTGTGGACAAATGGATTCTGGATTACGA
>Frequency_1_QualityScore_FFHHHHHIJIJGI<IHHJHIJIJJIJJJIJJI?CFGGHIIJJJJIJJHIHIFHHGIIJI=FHIJEGHGHHHFEHFECDBEACEEEEDBBDDDBD_Mismatch_1_Sense_+_Library_PoolT
TGGACAAATGGATTCTGGATTACGAGAATATGACATGCCCTCTTTGCAGAGTATGCCTTATTTTCCCTGTAGAGGATGAGTTGAGGAGATCGAG
>Frequency_1_QualityScore_FEHHHHHJIJJJJJFHIIJJJJJJJJJJJJJJIJIJJJIJJJJHIJJEIIIIFIIGHIJGIHHHHEFFFEFFFEEECACCCDBDDCDCCD>@=@_Mismatch_1_Sense_+_Library_PoolT
CCCTCTTTGCAGAGTATGCCTTATTTTCCCTGTAGAGGATGAGTTGAGGAGATCGAGGGAACTGGTAATGCAGTTTTAAAGGAAGTAGGGTGTT
>Frequency_1_QualityScore_FFHFHHFJIHIFHBHIJIJIJHBGIII?FGIJJJJIJIJJJJIIGIF?FGHI=CAGIJIGIHEHHHHHFFFFFF@EDEACDCEDDCCDDCDCCC_Mismatch_0_Sense_+_Library_PoolT
ATGAGTTGAGGAGATCAAGGGAACTGGTAATGCAGTTTTAAAGGAAGTAGGGTGTTTAAGGTTGTTGTAAATGCTATGTGTAGGCTTAGCATTT
>Frequency_1_QualityScore_FFHHHHHJJGHGIJIJJJJJJJJJJJFHIFHIJJBGGHIHIIJFHJJJJJIIIIJJIGJJHIIIJFHHHHHFFFFFFFEEEEDECDDDCDDDDE_Mismatch_1_Sense_+_Library_PoolT
GGGAACTGGTAATGCAGTTTTAAAGGAAGTAGGGTGTTTAAGGTTGTTGTAAATGCTATGTGTAGGCTTAGCATTTTAAGACTCTCTGTTAGTA
>Frequency_1_QualityScore_FFHHHHHJJJJJJJJIJIIJJIIFHIHGJIJEHIJIJJJHFGHFHHIHGHIJGIJIJIJIIJIGIJHGJJHHHHHFFFFFDDDDDCDEDDEDCC_Mismatch_2_Sense_+_Library_PoolT
CTTAGCATTTTAAGACTCTCTGGTAGTAGGGAAAATGAGTTGGTGTATATATCTGTGTAAAGTTTAAACCCAGTCCAGTCGATAGATAGATGTC
>Frequency_1_QualityScore_DDHFHD>><FBGHHJCHCHCBB@A<8:CB?<FFGI<9?:?F?)0/(;;@())..7=).77A=).=;B;).6@A>CC@=(,,5<@:@:5>A2<AC_Mismatch_1_Sense_+_Library_PoolT
AGTATGCCTTATTTTCCCTGTAGAGGATGAGTTGAGGAGATCGAGGGAACTGGTAATGCAGTTTTAAAGGAAGTAGGGTGTTTAAGGTTGTTGT
>Frequency_1_QualityScore_DFHHHHHJIGHGIEHEIFIJJJIJIJIIIIIIIIGHJIJJJJFGFGIJJJJJIJGJJJHHIIJGAHEHEBDECDDDCCEEEBDB@C3;?58;@?_Mismatch_1_Sense_+_Library_PoolT
CCTCTTTGCAGAGTATGCCTTATTTTCCCTGTAGAGGATGAGTTGAGGAGATCGAGGGAACTGGTAATGCAGTTTTAAAGGAAGTAGGGTGTTT
>Frequency_1_QualityScore_FDHHHHHIIJJIJJJJHIIJJJGHIJIHIHIIIJJJJJJIJJJJIHIHJJJIGIIIJJIIIJJHHHCEEHEFEFFDEEEEEDDCDCCCDDDDDD_Mismatch_0_Sense_+_Library_PoolT
CTGCCCTGTGGTCATGTGTTCCATAAGAGTTGTGTGGACAAATGGATTCTGGATTACGAGAATATGACATGCCCTCTTTGCAGAGTATGCCTTA
>Frequency_1_QualityScore_??AA?D>FF?CC>HBE<AEHDFA*1??CGIC39?B;<DFG8?<;6@FIE<E==EE3);77;;>BB66;5>>5A@@@(55::>AA:>D3(4>>:A_Mismatch_0_Sense_+_Library_PoolT
ATTCGAGACATGCTTCCTGTTTCAGTCGTTGAAGCATCGTCGTCCTCGCCATCATCTTCTCCCTGTTCTTGGTCTTGGTCTTGTTCTTGTTCTT
>Frequency_1_QualityScore_FFCFHHHJEGHJJHIJJJJJJJJJIIJJJJJJJJ?FDHIJHHHIJIIJHIFGGJFHIHIIIJGJIGGHDEHHFGHHFFFDDBCDABDDDBDDDD_Mismatch_0_Sense_+_Library_PoolT
GGTCTTGGTCTTGTTCTTGTTCTTGTTTCGATGGTGATGGTGTTAATGAGTGTGTGGTGTGCTTAAGGAATTTTCATGGAGGAGAGGAGATTAG
>Frequency_1_QualityScore_FFHHHHHJJJGIGJJJJJJJIIJJJIIICCDGHGIIJJJJJJJIJJIFGIIJJJIIJIJEGIJJJEGIIEEHHGHFFFFDFEEDCDCDBDBDBD_Mismatch_1_Sense_+_Library_PoolT
CAAATGGATTCTGGATTACGAGAATATGACATGCCCTCTTTGCAGAGTATGCCTTATTTTCCCTGTAGAGGATGAGTTGAGGAGATCGAGGGAA
>Frequency_1_QualityScore_FFHGHHHFGHIJJJIJIII9GGC@?EHGIHIJJJI@EDGEHIJGHGFHICHHIICHGHEEHGHGHHE?AAEFFFD@AC9CCCCDDCC:@@CCCD_Mismatch_0_Sense_+_Library_PoolT
GCTTAAGGAATTTTCATGGAGGAGAGGAGATTAGGAGTCTGCCCTGTGGTCATGTGTTCCATAAGAGTTGTGTGGACAAATGGATTCTGGATTA
>Frequency_1_QualityScore_FFHHCFHIGGIJHIIJIGIIHFGIIIJIFHIIIJIJGIJJJGIJJJIHBFHGG=CAHGIIIEHIGHHGFBDEFFEEDEDCDFEDCCDCDDDCED_Mismatch_2_Sense_+_Library_PoolT
GATGAGTTGAGGAGATCGAGTGAACTGGTAATGCAGTTTTAAAGGAAGTAGGGTGTTTAAGGTTGTTGTAAATGCTATGTGTAGGCTTAGCATT
>Frequency_1_QualityScore_FFHHHHHIJJJJJIIJIJJJHIGIIJJJCCHFHGHIJJJJJJJIJEGGHIIGJIJGHJJJGIJJJIGHCEHEHHGF?CFFFCEDAEDDDDBD_Mismatch_1_Sense_+_Library_PoolT
CAAATGGATTCTGGATTACGAGAATATGACATGCCCTCTTTGCAGAGTATGCCTTATTTTCCCTGTAGAGGATGAGTTGAGGAGATCGAGGG
>Frequency_1_QualityScore_DDHFHHHGIEHIJJJGIJJIGHEIICHHIGEHIIJIIJ??FDCHGE<@DHIGGGC:CCFECEFHCHEC;AEADFF?;?@@@CCCBCDCCCACAB_Mismatch_0_Sense_+_Library_PoolT
ATTAGGAGTCTGCCCTGTGGTCATGTGTTCCATAAGAGTTGTGTGGACAAATGGATTCTGGATTACGAGAATATGACATGCCCTCTTTGCAGAG
>Frequency_1_QualityScore_FFHHHFHIJJJJJJIIIHIJJJGIIJJJJJGIIGHGGIIHIJJIIIJJJJJJJIIJIJHIJJJIEHHFFEDF>>>CCCCDDBCCDDDDCCB>CC_Mismatch_0_Sense_+_Library_PoolT
AGGAGTCTGCCCTGTGGTCATGTGTTCCATAAGAGTTGTGTGGACAAATGGATTCTGGATTACGAGAATATGACATGCCCTCTTTGCAGAGTAT
>Frequency_1_QualityScore_FFHHHHHJJJJJJJJJFGHHJJJJJJJJJJIJHIIJGHGIIJIJJJJJHIIJJJIJJJJJJJJJJIIJJJIIHHHFFFDFEEDEEEDDDDBDDE_Mismatch_1_Sense_+_Library_PoolT
TTTTAAGACTCTCTGGTAGTAGGGAAAATGAGTTGGTGTATATATCTGTGTAAAGTTTAAACCCAGTCCAGTCGATAGATAGATGGCTTGTTAT
>Frequency_1_QualityScore_==CF?D<CCFBB<<H;:A3AA9@1CFEF39*??BF@B2.8B4B@7=7@7@=.7@CEC>CA>?B>@?A;;>AA>AA@@<>@ABA5(8>_Mismatch_2_Sense_+_Library_PoolT
ATGCAGTTTTAAAGGAAGTAGGGGGTTTAATGTTGTTGTAAATGCTATGTGTAGGCTTAGCATTTTAAGACTCTCTGGTAGTAGGGA
>Frequency_1_QualityScore_FFHHHGFGIHIJJGJHIJIJIJJBHCHIIGIJJHIIEHJHIIJJJIJIIJJHGGIJIGHFHGIHDEAEHHFFD?CEDDEDDEFFADDDEDDECD_Mismatch_0_Sense_+_Library_PoolT
TCCCTGTAGAGGATGAGTTGAGGAGATCAAGGGAACTGGTAATGCAGTTTTAAAGGAAGTAGGGTGTTTAAGGTTGTTGTAAATGCTATGTGTA
>Frequency_1_QualityScore_FFHHHHFHIHIJFHHFHFHIEHIFHGIJJJIJJHIJJJIBGHJJJIIGIIJJIJIJHIG@HHIJ=CEHHHFEFFFEDDEDDDDDDDDCDDACCD_Mismatch_0_Sense_+_Library_PoolC
TCCCTGTAGAGGATGAGTTGAGGAGATCAAGGGAACTGGTAATGCAGTTTTAAAGGAAGTAGGGTGTTTAAGGTTGTTGTAAATGCTATGTGTA
>Frequency_1_QualityScore_FFHHHHHJGIJHIJGIJHIHIJIJIIIIJJJJJJJIJJJJJFHIJIJJJHIIJJJJIJIIHCGIIJCDACEFFEECECDDEDDEEFEDDDEDDD_Mismatch_0_Sense_+_Library_PoolT
TTTCCCTGTAGAGGATGAGTTGAGGAGATCAAGGGAACTGGTAATGCAGTTTTAAAGGAAGTAGGGTGTTTAAGGTTGTTGTAAATGCTATGTG
>Frequency_1_QualityScore_FFHFFFHFJJJEGJIIJIIEGCHIBHGEGHHG@FHB>FDFFGIJEBFHAGGHIFFEDGGGIHGAHEACA;@?;BCCCCAA@BDDCCCD:>C8AB_Mismatch_1_Sense_+_Library_PoolT
GAGTATGCCTTATTTTCCCTGTAGAGGATGAGTTGAGGAGATCGAGGGAACTGGTAATGCAGTTTTAAAGGAAGTAGGGTGTTTAAGGTTGTTG
>Frequency_1_QualityScore_FFHHDFHJJJIIIIIJGHGJJDFH?FEHI:EFGHGGIJFHGHIIJHJJJIIJGIIGIHIJJJJIIIIIJHHHEHGFFFFFFFEECCECCDDDCB_Mismatch_0_Sense_+_Library_PoolT
CTGGTAATGCAGTTTTAAAGGAAGTAGGGTGTTTAAGGTTGTTGTAAATGCTATGTGTAGGCTTAGCATTTTAAGACTCTCTGGTAGTAGGGAA
>Frequency_1_QualityScore_FFFFDFHJCFHIJGIJGGDHFHFFG9CCFHIJJIJIJGIIIJIFGHD@GHGIEGGFDEHGGGGIHEHHHFFFFFEEECCDDDEDEDDDDFCCCC_Mismatch_1_Sense_+_Library_PoolT
AGTGATGGTGTTAATGAGTGTGTGGTGTGCTTAAGGAATTTTCATGGAGGAGAGGAGATTAGGAGTCTGCCCTGTGGTCATGTGTTCCATAAGA
>Frequency_1_QualityScore_FFDHGHHJHIIIJIIJGIEIJJGHJJFHIJJJFHIJJJIJIJJJJCHHHGHHCGEIJ@EHHHHHFFEFFCDEEDCDFEDDDEDCDCDDDDDDDD_Mismatch_1_Sense_+_Library_PoolT
AGAGGATGAGTTGAGGAGATCGAGGGAACTGGTAATGCAGTTTTAAAGGAAGTAGGGTGTTTAAGGTTGTTGTAAATGCTATGTGTAGGCTTAG
>Frequency_1_QualityScore_FFHHHHHJHIJGIJHIIJJHJJFHGJJJJJJJGJJJJJGHJJJJJJIJJJIIIIJIIIFHIJJCDHFHHHDFDEFDDEEEDEFEDDDEDDDDED_Mismatch_0_Sense_+_Library_PoolT
CCCTGTAGAGGATGAGTTGAGGAGATCAAGGGAACTGGTAATGCAGTTTTAAAGGAAGTAGGGTGTTTAAGGTTGTTGTAAATGCTATGTGTAG
>Frequency_1_QualityScore_DDFHFAFGHIGDHIFHIIJGIJJJIJIJJIJHHFIIJJIJJJJJJIIJIJJIIIIJJJJGFHGHAHIJIHFHHHFFFFFF?AACEEFEEEEEED_Mismatch_1_Sense_+_Library_PoolT
TAGGGTGTTTAAGGTTGTTGTAAATGCTATGTGTAGGCTTAGCATTTTAAGACTCTCTGGTAGTAGGGAAAATGAGTTGGTGTATATATCTGTT
>Frequency_1_QualityScore_FFHHHHHJJEFGHHIJJIJJJJJJGGIJFHJJJJJJIJJJJJJJJJJFIGHIGHJIIHHIIIIIIGJJJGHHHEEEFFFCACEEEDECDEDCCC_Mismatch_1_Sense_+_Library_PoolT
GAGAATATGACATGCCCTCTTTGCAGAGTATGCCTTATTTTCCCTGTAGAGGATGAGTTGAGGAGATCAAGGGAACTGGTAATTCAGTTTTAAA
>Frequency_1_QualityScore_DDHFHHFHDHIFGHIIIJJHIHIFGIJJJJJJIIIIJJIGIIJJIIIIGFHHIIJJHEIGFHHHHFFFFEFEECECEDC@?@BDCDDD;:>ACC_Mismatch_0_Sense_+_Library_PoolT
TGGAGGAGAGGAGATTAGGAGTCTGCCCTGTGGTCATGTGTTCCATAAGAGTTGTGTGGACAAATGGATTCTGGATTACGAGAATATGACATGC
>Frequency_1_QualityScore_FFFDHHHJFGGGEHGAHEFHI@FHFHCICBHGFEGIGJJBD_Mismatch_0_Sense_+_Library_PoolT
AATTGGGCTCTGGGCTTGCAGAGCATACCATGACTGCTGAA
>Frequency_1_QualityScore_DDAD)0)::E?DG?DHIIIDFII9?BBGCGDDHIIEGHIGHGGGEGECDG>@;A?EH@C7?B?CACB@B?=CCCCCDCC889:@>@ADDDCC@@_Mismatch_1_Sense_+_Library_PoolT
AGGGGGTTTAAGGTTGTTGTAAATGCTATGTGTAGGCTTAGCATTTTAAGACTCTCTGGTAGTAGGGAAAATGAGTTGGTGTATATATCTGTGT
>Frequency_1_QualityScore_FDHHHHHIIJIIHHGGIIEGHIJJGIIIHIHJJJFHIJJJJJHGIJJHGHJHGIHIIJJ=DBHEHEHHHCEFFEEEEEFEDDDEDCFDEDCDDD_Mismatch_0_Sense_+_Library_PoolT
GTAGAGGATGAGTTGAGGAGATCAAGGGAACTGGTAATGCAGTTTTAAAGGAAGTAGGGTGTTTAAGGTTGTTGTAAATGCTATGTGTAGGCTT
>Frequency_1_QualityScore_FDHHHHHHJJJJGHIGHJEHBHHIIJJJGIJIIJFGEIIJJJHJIJIJIIJGIIHIIJICCHEDDEFFCACDDDDDDDFEDDDEDEEFECCDDD_Mismatch_0_Sense_+_Library_PoolC
GTAGAGGATGAGTTGAGGAGATCAAGGGAACTGGTAATGCAGTTTTAAAGGAAGTAGGGTGTTTAAGGTTGTTGTAAATGCTATGTGTAGGCTT
>Frequency_1_QualityScore_FFHHHHHJIGHIIJHIIHJIJIJJJJJHIJJJJHJJJJJJIIJJJHEHIJDGGFGGIJ@CEHIHHHHEHEDFFEDEDEEEDCEDEEFEDDDDDD_Mismatch_0_Sense_+_Library_PoolT
TAGAGGATGAGTTGAGGAGATCAAGGGAACTGGTAATGCAGTTTTAAAGGAAGTAGGGTGTTTAAGGTTGTTGTAAATGCTATGTGTAGGCTTA
>Frequency_1_QualityScore_FFHHGGHJJJHHIJJJJJJJJJJJJJIJIJJGHJHIJIJIIJJJJGGEHIIHIFJHEHEGIGHHGHHHHFFFFFFFEEEDEACCDD?@@DCDCC_Mismatch_1_Sense_+_Library_PoolT
CTTTGCAGAGTATGCCTTATTTTCCCTGTAGAGGATGAGTTGAGGAGATCGAGGGAACTGGTAATGCAGTTTTAAAGGAAGTAGGGTGTTTAAG
>Frequency_1_QualityScore_FFHHHHFGHFFEJHHIIIJJIJJJIJJJJJJJJJIJJIJIJJGGHEIHBB=CGGJGJJGGGIFHGGH=C?EHHFFFFFFACECCE@>@>CB?CD_Mismatch_0_Sense_+_Library_PoolT
TTCCATAAGAGTTGTGTGGACAAATGGATTCTGGATTACGAGAATATGACATGCCCTCTTTGCAGAGTATGCCTTATTTTCCCTGTAGAGGATG
>Frequency_1_QualityScore_FFHHHHHJIJJJIFFFHHJJJIIJJJIJIJGIGIIJJJJIIJJJJIJJJJJJIHHIFGIFHHIIJIJIHHHHFFFFFCECEDDCCCEDDDDCDD_Mismatch_0_Sense_+_Library_PoolT
TTACGAGAATATGACATGCCCTCTTTGCAGAGTATGCCTTATTTTCCCTGTAGAGGATGAGTTGAGGAGATCAAGGGAACTGGTAATGCAGTTT
>Frequency_1_QualityScore_FFHHHHHJJJJJJJJJJGIIIJGHIJJJJJJJEGGIJJJIIIJJIIJJJIIIIJJJJJJIIJEGHDEHHHFDFFEEEEEEEDDEDDCCDDDDDD_Mismatch_0_Sense_+_Library_PoolT
AGGAATTTTCATGGAGGAGAGGAGATTAGGAGTCTGCCCTGTGGTCATGTGTTCCATAAGAGTTGTGTGGACAAATGGATTCTGGATTACGAGA
>Frequency_1_QualityScore_FFHHHHHJJJJJJJJJJJJIHJJGGHHHGJJJGIJJIJJJJHIJJJJIJJJJJJJHHIJJIJJJIJIHICHHEDDFEEDEEACCBDDDDEFEED_Mismatch_0_Sense_+_Library_PoolT
CCTTATTTTCCCTGTAGAGGATGAGTTGAGGAGATCAAGGGAACTGGTAATGCAGTTTTAAAGGAAGTAGGGTGTTTAAGGTTGTTGTAAATGC
>Frequency_1_QualityScore_FFHHHHHJJJJJJJGHIJHIFHIHIFHIGIJHIIJJIJIJJGFHHJIHIIIIIIIIIJIHHIGICGHHHCHBA@DFEC@CECCDDDDDDEEEED_Mismatch_0_Sense_+_Library_PoolC
CCTTATTTTCCCTGTAGAGGATGAGTTGAGGAGATCAAGGGAACTGGTAATGCAGTTTTAAAGGAAGTAGGGTGTTTAAGGTTGTTGTAAATGC
>Frequency_1_QualityScore_FFHHHGHJJJJIJJJJJGIJJJJJIE?DGHIJJJJJJJJJJJIJDHIIFHIIIJJJJJJJJJHIJIGHHAHEF@BEFFECABCDDBDDD?BBDD_Mismatch_1_Sense_+_Library_PoolT
ATGGATTCTGGATTACGAGAATATGACATGCCCTCTTTGCAGAGTATGCCTTATTTTCCCTGTAGAGGATGAGTTGAGGAGATCGAGGGAACTG
>Frequency_1_QualityScore_FFFHHHGJJIJJJJJJJJBHIHIIJJHIJIJJJJGGIJJIHIJJJIJJJIHIHIIJIGIIJJJJDHHIGEHHGEEDDACDCEEDDDCCDCAB?C_Mismatch_1_Sense_+_Library_PoolT
CAATTTAAGACTCTCTGGTAGTAGGGAAAATGAGTTGGTGTATATATCTGTGTAAAGTTTAAACCCAGTCCAGTCGGTAGATAGATGGCTTGTT
>Frequency_1_QualityScore_FFHHHHHJJJJJJGIJJGHICGHHGCGHJJIJEGIGHGHJJJIGGIIHGGJIHGFGHIJIEGEDE@EHC?EDFFFAACECEDDDDDEDCDDDCD_Mismatch_0_Sense_+_Library_PoolT
TTAAGGAATTTTCATGGAGGAGAGGAGATTAGGAGTCTGCCCTGTGGTCATGTGTTCCATAAGAGTTGTGTGGACAAATGGATTCTGGATTACG
>Frequency_1_QualityScore_FDHHHHHIJGIJJJJIJIGGHIGIIIIIIJJJJJJJGGHHHIJJIIGIIGIIJIJJIEID@EHCHFHFDDDECEEDECDDC@CCCDD>C@BD??_Mismatch_0_Sense_+_Library_PoolT
CTGAAGAAGAAGCTGCTGAATTGGGCTCTGGGCTTGCAGAGCATACCATGACTGCTGAAGAAATTCGAGACATGCTTCCTGTTTCAGTCGTTGA
>Frequency_1_QualityScore_1@@+:CDDDDAEDF@FFC?)@:8?DDD:B<BDD4?DDEEI*8?DDI>@:AED;CA=@@DDDD:3@A@;1,3=?>>5;5-5(,:5<:2?AA:>A:_Mismatch_1_Sense_+_Library_PoolT
AGATTAGGAGTCTGCCCTGGGGTCATGTGTTCCATAAGAGTTGTGTGGACAAATGGATTCTGGATTACGAGAATATGACATGCCCTCTTTGCAG
>Frequency_1_QualityScore_FFHHHHHJJJJGIIIIHIJEHIEHHIJIHHJJDGHJJJFHJJIJJJFHIIGIJJJIJJCHGHH=ADFFEECDACDDDDDDEDEEDDDEDDFDFD_Mismatch_1_Sense_+_Library_PoolT
CCCTGTAGAGGATGAGTTGAGGAGATCGAGGGAACTGGTAATGCAGTTTTAAAGGAAGTAGGGTGTTTAAGGTTGTTGTAAATGCTATGTGTAG
>Frequency_1_QualityScore_FFHHHHHHIJJJJJJJJJJIJJJJHIIJJJJJJJJGIFHIIIIIJIIJJIJJJJJIJJJJIJIJIJIHHEFFFFFFE;@CACDDDDDDDEDDDA_Mismatch_0_Sense_+_Library_PoolT
TTAGGAGTCTGCCCTGTGGTCATGTGTTCCATAAGAGTTGTGTGGACAAATGGATTCTGGATTACGAGAATATGACATGCCCTCTTTGCAGAGT
>Frequency_1_QualityScore_FFHHHFHIJIJJJJFHJJJJFHHIIIHIHIIJJJJJJJHIIJJJIHIIJJJJJJJFIIJIJHIIIHHHEAHFDFFFFEEDBCCDDDCDDCCDDD_Mismatch_1_Sense_+_Library_PoolT
CTCTGTTAGTAGGGAAAATGAGTTGGTGTATATATCTGTGTAAAGTTTAAACCCAGTCCAGTCGGTAGATAGATGGCTTGTTATGTACAGTGCA
>Frequency_1_QualityScore_BAD8<F?FG<FGCH@HC@HFE<?;C91*:41?F1:C?@9BB4D???BB27)??BFFGFEAFIF>@;DDE=AA;=5(;?@@@B=?>ABBBB;:::_Mismatch_1_Sense_+_Library_PoolC
GTCTTGTTCTTGTTCTTGTTTCGATGGTGATGGTGTTAATGAGTGTGTGGTGTGCTTAAGGAATTTTCATGGAGGAGAGGAGATTATGAGTCTG
>Frequency_1_QualityScore_DDC?<CBEEA:+AA:;;:C@D>@?99?D:B?*???BD?9*9??DDCBAE3=A@ACD>AAC@A>;().(7).7?(66;@>?A3>>5>AADA>A3A_Mismatch_2_Sense_+_Library_PoolC
GGTGTTTAAGGGTGTTGTAAATGCTATGTGTAGGCTTAGCATTTTAAGACTCTCTGGTAGTAGGGAAAATGAGCTGGTGTATATATCTGTGTAA
>Frequency_1_QualityScore_BDF><DA<<ACG<3<3CIH?<3C3222C?11)C1C:G<G?F_Mismatch_1_Sense_+_Library_PoolC
TATCTGTGTAAAGTTTAAACCCAGTCCAGTCGATAGATAGA
>Frequency_1_QualityScore_FFFHHHHJJJEIJIIH:AHHIHIIGJJIHEHIIHFHGIJJJJJJJIIHIIIIIJJJIJJIGIJFHGFII@EHDEFFFEEEEEEDDDBDDCDC@C_Mismatch_0_Sense_+_Library_PoolC
TAAGACTCTCTGGTAGTAGGGAAAATGAGTTGGTGTATATATCTGTGTAAAGTTTAAACCCAGTCCAGTCGGTAGATAGATGGCTTGTTATGTA
>Frequency_1_QualityScore_FDHFHHHIHGIHHHIJJ?FBHHIIJIIJJJJJJJGIHFGGHHBFHHHIHGICEFHHHFFDFFFEEEDCC@BCCDDDDDDDDDDDEDCCACCDDD_Mismatch_1_Sense_+_Library_PoolC
GAGATCAAGGGAACTGGTAATTCAGTTTTAAAGGAAGTAGGGTGTTTAAGGTTGTTGTAAATGCTATGTGTAGGCTTAGCATTTTAAGACTCTC
>Frequency_1_QualityScore_FFHFFHDDBHEGBHHCGGGEGAED<EEEGG@BDGIGEC=FEHIIIFAEE9=C==D>;AC?CEEFB7@>>;.>A>@C>CCDDC@CCCB?:>?_Mismatch_0_Sense_+_Library_PoolC
TTCCTGTTTCAGTCGTTGAAGCATCGTCGTCCTCGCCATCATCTTCTCCCTGTTCTTGGTCTTGGTCTTGTTCTTGTTCTTGTTTCGATGG
>Frequency_1_QualityScore_FFHHHHHIJJFHIJJJCHHIJJIJIJJJHIIJJDDGDGHJJBFFHIJHIJHIJJJJJHHHHHHHDFFEFFFEEEEEEDDDEDCEEDDDDDDDDD_Mismatch_1_Sense_+_Library_PoolC
AGATCGAGGGAACTGGTAATGCAGTTTTAAAGGAAGTAGGGTGTTTAAGGTTGTTGTAAATGCTATGTGTAGGCTTAGCATTTTAAGACTCTCT
>Frequency_1_QualityScore_FFHHGHHIHIJHJJDHGIJIJJBFFHIJJJJJHIIJJIBGIJHIIJHHIJDHIIIAGGFGGJJGHEHHHHBECFFCDEEDEEFEC>CCDBDCFD_Mismatch_1_Sense_+_Library_PoolC
CCCTGTAGAGGATGAGTTGAGGAGATCAAGGGAACTGGTAATGCAGTTTTAAAGGAAGTAGGGTGTTTAAGGTTGTTGTAAATGGTATGTGTAG
>Frequency_6_QualityScore_CEHHHHHJIIIJJJJJIJJJJJJJJJIJJJJIIJIIIJIJIIIIJJIJJJIJJJIIIIGIGHIIIHHIIIH@EGGGFEEEFE@CDCCCBC?BDC_Mismatch_1_Sense_+_Library_PoolT
TATATCTGTGTAAAGTTTAAACCCAGTCCAGTCGATAGATAGATGGCTTGTTATGTACAGTGCACAATTGGTTTCTTCAAGGTTGGCAAGTTTC
>Frequency_6_QualityScore_EFGHHHHIIJIJJJJJJJIJJIJHHIGIJJIIJJJIIIIIJIIJIJIIGIFHFFHIIIIHIHIAFGGGHFFGGGBCEDDDCC@BCDBCCCCDBC_Mismatch_1_Sense_+_Library_PoolT
TGTAAAGTTTAAACCCAGTCCAGTCGATAGATAGATGGCTTGTTATGTACAGTGCACAATTGGTTTCTTCAAGGTTGGCAAGTTTCCCACGCAT
>Frequency_6_QualityScore_ECFEGGGGHIIHIGHGHIIIIIIHHIIGHIIIGGHIGGIIIIIFIIIGHHGIGGFGHGHHEHGDHEFHHDCBEEEE?@ACCECCACC?BBCCBC_Mismatch_1_Sense_+_Library_PoolT
GTGTATATATCTGTGTAAAGTTTAAACCCAGTCCAGTCGATAGATAGATGGCTTGTTATGTACAGTGCACAATTGGTTTCTTCAAGGTTGGCAA
>Frequency_5_QualityScore_EEHHHHGIJHIJHIHIIJFGGHIIJJJJJJIIIJJJJIJJJIJJJJJJIJJIIIIJHIIIHIIJIIIIHGGGEFFEEEFEDEDDDDDDCCDDD>_Mismatch_0_Sense_+_Library_PoolT
GTAGGGAAAATGAGTTGGTGTATATATCTGTGTAAAGTTTAAACCCAGTCCAGTCGATAGATAGATGGCTTGTTATGTACAGTGCACAATTGGT
>Frequency_5_QualityScore_FFHHHGHHHGIIIIIIIJIIJIFIIGHIIJIHIIIIIGIJJJJIIIIIJIIIIGGHHFFEEGFHFHDHHEBEGEDEEDDEC?ACCCDCC@BCBC_Mismatch_1_Sense_+_Library_PoolT
ATATCTGTGTAAAGTTTAAACCCAGTCCAGTCGATAGATAGATGGCTTGTTATGTACAGTGCACAATTGGTTTCTTCAAGGTTGGCAAGTTTCC
>Frequency_5_QualityScore_FEGGGHHJJIIIIJJGIHIIJFHHHHHJJIJJJIIIJJJJJIJIIIIIIJJIJJIIHIHCGHHHHHGGHFFFEFEDEDECCEDDDBBCDDDBDD_Mismatch_0_Sense_+_Library_PoolT
GTAGTAGGGAAAATGAGTTGGTGTATATATCTGTGTAAAGTTTAAACCCAGTCCAGTCGATAGATAGATGGCTTGTTATGTACAGTGCACAATT
>Frequency_4_QualityScore_FEHHGHHJJJJIIIJJJJJIJIJJJJJJJJJJJJIIJIJIIJJJJJJJIIIJJIJJJJHHIEGGGHHHEGGGFGACDEEEEDDEE?BBBCCCC@_Mismatch_1_Sense_+_Library_PoolT
GTATATATCTGTGTAAAGTTTAAACCCAGTCCAGTCGATAGATAGATGGCTTGTTATGTACAGTGCACAATTGGTTTCTTCAAGGTTGGCAAGT
>Frequency_4_QualityScore_FEHHHGGIJJJJJJJIJJJJGIHIIFIHIHIIJIJIJIJIJIJJJGGHIEHFFGGHIJIIJIBGHHIHGGGGGCDEEEEDDDDEECCBCCCBCD_Mismatch_1_Sense_+_Library_PoolT
GTAAAGTTTAAACCCAGTCCAGTCGATAGATAGATGGCTTGTTATGTACAGTGCACAATTGGTTTCTTCAAGGTTGGCAAGTTTCCCACGCATC
>Frequency_4_QualityScore_FFGHHHHIJIIIJHIIHIJEFGGIGIIJJJJHIIIIIIHIJJIJJIIIIIIIIIIIJIIHIGHHIHIIIEFGEEEEEEEEEBBBDDDDCCDDBD_Mismatch_0_Sense_+_Library_PoolT
AGTAGGGAAAATGAGTTGGTGTATATATCTGTGTAAAGTTTAAACCCAGTCCAGTCGATAGATAGATGGCTTGTTATGTACAGTGCACAATTGG
>Frequency_4_QualityScore_EFHHHHHJJJJGIIIJHIJIIIIHIIIHIIJIJJJIIIIGIIIEHGHHGIIEGIIICGIIJJIHEGGEFBCEEED?CEEEDCDCDCCCDDEDCE_Mismatch_1_Sense_+_Library_PoolT
TTTAAACCCAGTCCAGTCGATAGATAGATGGCTTGTTATGTACAGTGCACAATTGGTTTCTTCAAGGTTGGCAAGTTTCCCACGCATCTCTGTA
>Frequency_1_QualityScore_FFHHHHHJJJJJJJHJHJIHJJJIGGJJJJIJJJJIJJIGGJIGIIGHHIHIJIJJFHIJJJIHIIHEHCEFFFFCEEEEEEDDDBDDDDEACC_Mismatch_1_Sense_+_Library_PoolC
TTTAAACCCAGTCCAGTCGATAGATAGATGGCTTGTTATGTACAGTGCACAATTGGTTTCTTCAAGGTTGGCAAGTTTCCCACGCATCTCTGTA
>Frequency_4_QualityScore_EEHHHGHJJJJJJJJIIIJIIHIJIJIIIIIIIJIJIJJJIIIIIGIIEHGHIIIIHIIIJAFGIIIGGGGGACEEDEEDBEDEDDDDDDCDDD_Mismatch_1_Sense_+_Library_PoolT
TAAAGTTTAAACCCAGTCCAGTCGATAGATAGATGGCTTGTTATGTACAGTGCACAATTGGTTTCTTCAAGGTTGGCAAGTTTCCCACGCATCT
>Frequency_3_QualityScore_FFHHHHHJJGHHIIJHIHJJJJJJJIJJJJJIHIIIJJJJJJJIJJJIJJJJJJJIHIIHIFFIHHGIJFHHBGGHGEEFEFECDDDDDDCACD_Mismatch_1_Sense_+_Library_PoolT
ATATATCTGTGTAAAGTTTAAACCCAGTCCAGTCGATAGATAGATGGCTTGTTATGTACAGTGCACAATTGGTTTCTTCAAGGTTGGCAAGTTT
>Frequency_1_QualityScore_FFHHGHHJIBHGJIJGFFIIJJIJJJJHEHIHGHIGIJIIJJIIHICFHIBFE@CFHIICA7@FGIIICDACC?CEBDDEE@C>;@BDC@B>CD_Mismatch_1_Sense_+_Library_PoolC
ATATATCTGTGTAAAGTTTAAACCCAGTCCAGTCGATAGATAGATGGCTTGTTATGTACAGTGCACAATTGGTTTCTTCAAGGTTGGCAAGTTT
>Frequency_3_QualityScore_EFHHHGGIIFGIIHIGIIHHGFGCHHGIIGHHGIFFGGGGHHGHEDFHHHGDHEHBEHDGHIIIGE@;A@DDEEB@CBCCEDCBCCCDDDCDDE_Mismatch_1_Sense_+_Library_PoolT
TTAAACCCAGTCCAGTCGATAGATAGATGGCTTGTTATGTACAGTGCACAATTGGTTTCTTCAAGGTTGGCAAGTTTCCCACGCATCTCTGTAA
>Frequency_3_QualityScore_EECFCEEHIIHHIGIIFFGIIHIHIIJIGDFIIIIEHIIJGGIHGIHIHHIEBEGIIEEDBBGGCCBEGFGGHEFFE;>CEEDDEDED>@BCDC_Mismatch_1_Sense_+_Library_PoolT
GGTGTATATATCTGTGTAAAGTTTAAACCCAGTCCAGTCGATAGATAGATGGCTTGTTATGTACAGTGCACAATTGGTTTCTTCAAGGTTGGCA
>Frequency_1_QualityScore_FFCFCFHIIIIGJJFICHGIGHHIIIJIIJJJJIGGIJJJHIIJGEHIJIJJJHGICHIJICFHADDGHGHEFGFHFCFFECECDEEA;>C?CD_Mismatch_1_Sense_+_Library_PoolC
GGTGTATATATCTGTGTAAAGTTTAAACCCAGTCCAGTCGATAGATAGATGGCTTGTTATGTACAGTGCACAATTGGTTTCTTCAAGGTTGGCA
>Frequency_3_QualityScore_FFHHHHHJJJJJJJJJIJHHIGIIJHJIJIJJJJJJJIJIJIIIIDHDHIHIIIIIJJBGIIGIIHHHHHGHFFFFDADEEEDDDDDACDDDDD_Mismatch_1_Sense_+_Library_PoolT
AGTTTAAACCCAGTCCAGTCGATAGATAGATGGCTTGTTATGTACAGTGCACAATTGGTTTCTTCAAGGTTGGCAAGTTTCCCACGCATCTCTG
>Frequency_3_QualityScore_FEHHHHHJJIJJJJJJJJJJJJIJHHIIJJJJJJJJJJJIJJJIIIJJIIIFIHHIIIHIIIHIBFGHGEFGFGEDEEDDEEDBCDDDDDDCDC_Mismatch_1_Sense_+_Library_PoolT
GTGTAAAGTTTAAACCCAGTCCAGTCGATAGATAGATGGCTTGTTATGTACAGTGCACAATTGGTTTCTTCAAGGTTGGCAAGTTTCCCACGCA
>Frequency_2_QualityScore_FDGGGHHJIIIJJJJJJIJIIJIJIIIIJIJIJIJJIIJHIIIIIIJHEGHAGEGHGIGIIIGI?EEEGACBCCEADECDDCD9ADCBCDBBAC_Mismatch_1_Sense_+_Library_PoolC
GTGTAAAGTTTAAACCCAGTCCAGTCGATAGATAGATGGCTTGTTATGTACAGTGCACAATTGGTTTCTTCAAGGTTGGCAAGTTTCCCACGCA
>Frequency_3_QualityScore_FFHHHGHIHIJIIJIJJJIJIJHIIJJIJIIJGIJJHIJJJJJJIJJJHIIJIHJIEFFHHIIHHIIHIHGGGGGDEDEFDDEBCDDC@BDDDD_Mismatch_1_Sense_+_Library_PoolT
TATCTGTGTAAAGTTTAAACCCAGTCCAGTCGATAGATAGATGGCTTGTTATGTACAGTGCACAATTGGTTTCTTCAAGGTTGGCAAGTTTCCC
>Frequency_3_QualityScore_FFHGHHHJJIIHIIJEGGHIIIIJJJJIJIIIJIIHIJJJJJJJJIJJIIIIJHHHIHHIIGHHHHHGFFFEFCDEECCDCDDDDDDDDD@BCD_Mismatch_0_Sense_+_Library_PoolT
GGGAAAATGAGTTGGTGTATATATCTGTGTAAAGTTTAAACCCAGTCCAGTCGATAGATAGATGGCTTGTTATGTACAGTGCACAATTGGTTTC
>Frequency_3_QualityScore_FFHHGGHJJIIGHIJFHGGIHHIHHIIJIJIJJIIJIIIIHGIIEHIIFFCCGGHGG<DECGHEDEFFC=CDDEEDADDAADDCBACCCCDDB@_Mismatch_1_Sense_+_Library_PoolT
GTTTAAACCCAGTCCAGTCGATAGATAGATGGCTTGTTATGTACAGTGCACAATTGGTTTCTTCAAGGTTGGCAAGTTTCCCACGCATCTCTGT
>Frequency_3_QualityScore_DEGGGGFHIHDGHGHJ>EBGHIIGIHIIHHIHGHIHHIHHHHHIIJHHIJHHHI@FGHFGGGFGFGEDEEEDEDDBEDDCA>ACDCBCBBB9<@_Mismatch_0_Sense_+_Library_PoolT
AGGGAAAATGAGTTGGTGTATATATCTGTGTAAAGTTTAAACCCAGTCCAGTCGATAGATAGATGGCTTGTTATGTACAGTGCACAATTGGTTT
>Frequency_3_QualityScore_FFGHHHGHHFFHIIBGFIHIHIIGIJIGHIHIIHGIIJJJHJJJIHIJIFHIIJIIIIIHIHIIIFHFEAFGEDEDEE=AADDEACDAC7<@@B_Mismatch_0_Sense_+_Library_PoolT
GGAAAATGAGTTGGTGTATATATCTGTGTAAAGTTTAAACCCAGTCCAGTCGATAGATAGATGGCTTGTTATGTACAGTGCACAATTGGTTTCT
>Frequency_3_QualityScore_FFHHHGHJJDGGHIIIIJJJJHIIJJJJIIIJIJJJJJJJJJJIHIJGHIJIJIIGIJIHIIIIIIIHGGEEGGGGEFDDFEEEACDDDDDDDD_Mismatch_1_Sense_+_Library_PoolT
ATGAGTTGGTGTATATATCTGTGTAAAGTTTAAACCCAGTCCAGTCGATAGATAGATGGCTTGTTATGTACAGTGCACAATTGGTTTCTTCAAG
>Frequency_2_QualityScore_EDGHEGEGIIFGDHIIIGIIIIFGGIIIIHIIIHIIDIIIIIIIIGGHEGHIGIIIIIGIHIIIGGHGHHGDECCCEEFFEDEEE=ABCCCDCD_Mismatch_1_Sense_+_Library_PoolT
AATGAGTTGGTGTATATATCTGTGTAAAGTTTAAACCCAGTCCAGTCGATAGATAGATGGCTTGTTATGTACAGTGCACAATTGGTTTCTTCAA
>Frequency_2_QualityScore_EFGGEFGHIIIIIIIIJGIIIJIHIGGEGIGIIIJIJIGIIIEGHIIDHF?CCCCEEGGIJIHIIIG=C@CCDCFEEF=BCADBCA>CABCCA@_Mismatch_1_Sense_+_Library_PoolT
TCTGTGTAAAGTTTAAACCCAGTCCAGTCGATAGATAGATGGCTTGTTATGTACAGTGCACAATTGGTTTCTTCAAGGTTGGCAAGTTTCCCAC
>Frequency_2_QualityScore_EFHHHHHIIIIHIIIJJEGEGIIIIJIJJIIIIJJIIIIJJJJJJIJIJJIIIIJIHIIHFGIIIIIIHHHGFEEFEFEEEDDDEEDCDDDDA?_Mismatch_0_Sense_+_Library_PoolT
TAGGGAAAATGAGTTGGTGTATATATCTGTGTAAAGTTTAAACCCAGTCCAGTCGATAGATAGATGGCTTGTTATGTACAGTGCACAATTGGTT
>Frequency_1_QualityScore_FFHHHHHJJJJIJJJJJGHHIIIJIJJIJIJIJJJJIJJJJJJJJJJJJJJJJJJGIIJJJJJJJJJJHHHHFFFFFFFFEFEEEEDDDDDD>A_Mismatch_0_Sense_+_Library_PoolC
TAGGGAAAATGAGTTGGTGTATATATCTGTGTAAAGTTTAAACCCAGTCCAGTCGATAGATAGATGGCTTGTTATGTACAGTGCACAATTGGTT
>Frequency_2_QualityScore_FFHGGHHIHIIIJJHIGIIJEGGIIIJJJJJJIIIIIIJIIJJJJJIJIGIIIGIIIHEHIIIIHIHHGGGFEEACEEEEDEEEDDDCCCACCC_Mismatch_0_Sense_+_Library_PoolT
TAGTAGGGAAAATGAGTTGGTGTATATATCTGTGTAAAGTTTAAACCCAGTCCAGTCGATAGATAGATGGCTTGTTATGTACAGTGCACAATTG
>Frequency_2_QualityScore_FFGHHHHJJJIJJJJJJJJJJIJGIGHIHIIIIJJJIJIJJJJIIIIJGIIHEGEGIIIHIJIJG<CFFCEEEFGCCDECEEDDCCDCCDDD?A_Mismatch_1_Sense_+_Library_PoolT
TGTGTAAAGTTTAAACCCAGTCCAGTCGATAGATAGATGGCTTGTTATGTACAGTGCACAATTGGTTTCTTCAAGGTTGGCAAGTTTCCCACGC
>Frequency_2_QualityScore_FFHHHHGIGIIJGHGHIIIIJIJJIIEIIIIIIJIJJJIIJJIIJIIGIIGGIIHIJIIIIJIGFHCEECEEFEEEECEEDDDDDDD>ACDDDD_Mismatch_0_Sense_+_Library_PoolT
AAAATGAGTTGGTGTATATATCTGTGTAAAGTTTAAACCCAGTCCAGTCGATAGATAGATGGCTTGTTATGTACAGTGCACAATTGGTTTCTTC
>Frequency_2_QualityScore_CCFEEGFIIIGIGEAFHEGBGEAEEGFIIFGICEEAGCIGIEGECGEE?ECBCEFIIEI9??BEGFEACA=?A>?CABACCC?=AA?B?BCCCC_Mismatch_1_Sense_+_Library_PoolT
AAGTTTAAACCCAGTCCAGTCGATAGATAGATGGCTTGTTATGTACAGTGCACAATTGGTTTCTTCAAGGTTGGCAAGTTTCCCACGCATCTCT
>Frequency_2_QualityScore_FEHHHEEFHIIJJJIJIIIHIJJJJJIIIJJJJJJJJJIIHIIHIIJHIJIJJJJIJJIIIIIGHIICHHEEGGGFFFFECCDEDEDCDDC>CC_Mismatch_1_Sense_+_Library_PoolT
GTTGGTGTATATATCTGTGTAAAGTTTAAACCCAGTCCAGTCGATAGATAGATGGCTTGTTATGTACAGTGCACAATTGGTTTCTTCAAGGTTG
>Frequency_2_QualityScore_FCFFFGGGFGIIIIGIGIIGGGHIIGFEGGIIIIIJJIIIIHGIIFHIF9CHCE?EGGIEGEGGGFBEAEEECCEEDDDE?A1;?CCCDECAC;_Mismatch_1_Sense_+_Library_PoolT
GAGTTGGTGTATATATCTGTGTAAAGTTTAAACCCAGTCCAGTCGATAGATAGATGGCTTGTTATGTACAGTGCACAATTGGTTTCTTCAAGGT
>Frequency_2_QualityScore_FFHHGHHJJIIIHIJJJJJJJJJJJJJJJJJIJIIIIIJJIJIJJIJJIIJJJIJIIIIJGIIIIIIIHEGHHAEEFFFFFEEE;AAACCDD<C_Mismatch_1_Sense_+_Library_PoolT
TATATATCTGTGTAAAGTTTAAACCCAGTCCAGTCGATAGATAGATGGCTTGTTATGTACAGTGCACAATTGGTTTCTTCAAGGTTGGCAAGTT
>Frequency_1_QualityScore_FFHHHHHJJJIIIJJJJJJJJJJJJJJJIJIJJJIJIIIJJJJJIIHJJJJJJJJJIJJIIHHIJIIJIDHHHCHEFFFFFFEE@CEDDDDDAC_Mismatch_1_Sense_+_Library_PoolC
TATATATCTGTGTAAAGTTTAAACCCAGTCCAGTCGATAGATAGATGGCTTGTTATGTACAGTGCACAATTGGTTTCTTCAAGGTTGGCAAGTT
>Frequency_2_QualityScore_FDHGHHGIJIJIIIIHHIIHIGFGHIIIIFFGHGIIIIIGHIIIIIIHIGGIGICFIHIIDGHIIIIE=CCCA?DEEDD>ABCCBBABBABCDA_Mismatch_1_Sense_+_Library_PoolT
AAAGTTTAAACCCAGTCCAGTCGATAGATAGATGGCTTGTTATGTACAGTGCACAATTGGTTTCTTCAAGGTTGGCAAGTTTCCCACGCATCTC
>Frequency_1_QualityScore_FFHHHHHJJJJJJIJJJJJJIJJIJJJJJJJIJJJIJJJJJJJIJJJBIGHIIIEHIIIJ@GHIJJIHHHHEEFFFEDDAEEDDDDDDDBDDDD_Mismatch_1_Sense_+_Library_PoolC
AAAGTTTAAACCCAGTCCAGTCGATAGATAGATGGCTTGTTATGTACAGTGCACAATTGGTTTCTTCAAGGTTGGCAAGTTTCCCACGCATCTC
>Frequency_2_QualityScore_DDGFFFDEE?CFE3BEGCCBHEEGEEEFEEEG?EEGGGIBGGGCGEEGEGGGGHIFHIICEGCGHGEAECCA;?B373;?BBA>BAAC/9=BA<_Mismatch_0_Sense_+_Library_PoolT
GAAAATGAGTTGGTGTATATATCTGTGTAAAGTTTAAACCCAGTCCAGTCGATAGATAGATGGCTTGTTATGTACAGTGCACAATTGGTTTCTT
>Frequency_2_QualityScore_CEGHHHHJJJJJHIIIIIIJJJJJJJIJJJIIJJJIIJIIJJIJJJJJJJIJJIIIJJIIIIHIHHIJIIGIHHG?EEEEEEECECACCCCDDD_Mismatch_1_Sense_+_Library_PoolT
TGTATATATCTGTGTAAAGTTTAAACCCAGTCCAGTCGATAGATAGATGGCTTGTTATGTACAGTGCACAATTGGTTTCTTCAAGGTTGGCAAG
>Frequency_1_QualityScore_DDF;CDFBHIFGHIIIFIIIICGHGCCGGEGDHGIIIIFIIEEGHBGCEGGCF>GCCGGGIFGEHC.@ECEEC>EEF7?@CCDCA;@CDCCCBD_Mismatch_2_Sense_+_Library_PoolT
CTGTGTAAAGTTTAAACCCAGTCCAGTCTATAGATAGATGGCTTGTTATGTACAGTGCACAATTGGTTTCTTCAAGGTTGGCAAGTTTCCCACG
>Frequency_1_QualityScore_FFHHHHHJJJJJJJJJJGJIIJJJJIJJJ?DFCGHJDIJGGIJEIFGHIGIFHGGIJJIJJGHGJIGHIEGIIGFHHFFFFFCCEEDBBDDDEE_Mismatch_2_Sense_+_Library_PoolT
CTTAGGCTTAGCATTTTAAGACTCTCTGGTAGTAGGGAAAATGAGTTGGTGTATATATCTGTGTAAAGTTTAAACCCAGTCCAGTCGATAGATA
>Frequency_1_QualityScore_FFHHHHHJIJJJJJIGHHJHIEGIGIIJIJJJJIJIJJJIIIGIIEII<FFFEGH@GGGHI=CEGGIEHEFH=CBDECEDACEDDDA_Mismatch_1_Sense_+_Library_PoolT
TAAAGTTTAAACCCAGTCCAGTCGATAGATAGATGGCTTGTTATGTACAGTGCACAATTGGTTTCTTCAAGGTTGGCAAGTTTCCCA
>Frequency_1_QualityScore_DFFHFHHJHHHIJJJJJJJJIIIJIJJIIJJJJJJJJJIJJJJGHIGGIJJJJJJIJIJJJJIJJIGHHCACACHHFCDCBCE>ACDCCDEACD_Mismatch_1_Sense_+_Library_PoolT
TGAGTTGGTGTATATATCTGTGTAAAGTTTAAACCCAGTCCAGTCGATAGATAGATGGCTTGTTATGTACAGTGCACAATTGGTTTCTTCAAGG
>Frequency_1_QualityScore_DFFHHHHJEHGIJIIIJJJJIIIIJJJJJJJJIJJJJJJJJJJIJJJIJJIJJJJJJJIJJJHHHHEHFC@DDDEEECEEEED@BDCDDCDDDD_Mismatch_1_Sense_+_Library_PoolC
TGAGTTGGTGTATATATCTGTGTAAAGTTTAAACCCAGTCCAGTCGATAGATAGATGGCTTGTTATGTACAGTGCACAATTGGTTTCTTCAAGG
>Frequency_1_QualityScore_FDHHHHHJIIJJJJJJJJJJJJJJIJJHIIJIIJJHJJJIJJJIHHHFHHFDFDDFFFECEEDDCBBDDCCDDCD>CDDDDCB:@DDDDC_Mismatch_1_Sense_+_Library_PoolT
GTGTAAAGTTTAAACCCAGTCCAGTCGATAGATAGATGGCTTGTTATGTACAGTGCACAATTGGTTTCTTCAAGGTTGGCAAGTTTCCCA
>Frequency_1_QualityScore_FFHHFHFHIJJJJJJIJJHIJJJJJJJJJJJJJJIJJJJJJJJJJJIIJJJJJJJJJJIJGIGHHIAGACEHEHFHFFF@EEEEEEEDDDCDCD_Mismatch_1_Sense_+_Library_PoolT
TTGGTGTATATATCTGTGTAAAGTTTAAACCCAGTCCAGTCGATAGATAGATGGCTTGTTATGTACAGTGCACAATTGGTTTCTTCAAGGTTGG
>Frequency_1_QualityScore_FFHFABDHIIJJJIIJHGIJJE@HHIGFEGGEHIIIIIIFGGAFGGDFIIIJJGHIGGCHHHHIGGIHC=CEH?BD?DFCCCCEECCD>CACC:_Mismatch_1_Sense_+_Library_PoolC
TTGGTGTATATATCTGTGTAAAGTTTAAACCCAGTCCAGTCGATAGATAGATGGCTTGTTATGTACAGTGCACAATTGGTTTCTTCAAGGTTGG
>Frequency_1_QualityScore_DFHHHHHJJJJJIJJIJIIJHIIJGIJJJJJJJJJJJJJJJJJJGIIIIIJHIJJJJ@FHIJJJJIJHA?EFFFFDCEEEEDDDDDDDDDDEDC_Mismatch_2_Sense_+_Library_PoolT
CTTTAAACCCAGTCCAGTCGATAGATAGATGGCTTGTTATGTACAGTGCACAATTGGTTTCTTCAAGGTTGGCAAGTTTCCCACGCATCTCTGT
>Frequency_1_QualityScore_FFHHHHHJGIHIIIGIHJJJFHHHGJJJJJJJIJHIIJJIJJJJJJJJJJIJJGIHIJEIIJIIJJFHHHFHFFFFFECDEEFECCCDDD=ACD_Mismatch_1_Sense_+_Library_PoolT
CAGTAGGGAAAATGAGTTGGTGTATATATCTGTGTAAAGTTTAAACCCAGTCCAGTCGATAGATAGATGGCTTGTTATGTACAGTGCACAATTG
>Frequency_1_QualityScore_FFHGGHHJJHIHIIIJIHIIJJIGGHHIIGIIGHIHJJJJJJIJIIIFHIJEGCHIJJJIGGEFEHHFD@DF?AEDECEEDCD5>ABCDDDCC@_Mismatch_2_Sense_+_Library_PoolT
GTATATCTGTGTAAAGTTTAAACCCAGTCCAGTCGATAGATAGATGGCTTGTTATGTACAGTGCACAATTGGTTTCTTCAAGGTTGGCAAGTTT
>Frequency_1_QualityScore_BDDDD<D>EA,A<E9B9+:?44<CBE1?EDB>D@DEEDEB:9*:?D>A*B?/)7?==B<=CA)58\.:).77).?@36>?;>(;>>(5(5>>AA_Mismatch_1_Sense_+_Library_PoolT
CTCTGGTAGTAGGGAAAATGAGTTGGTGTATATATCTGTGTATAGTTTAAACCCAGTCCAGTCGGTAGCTAGATGGCTTGTTATGTACTGTGCA
>Frequency_1_QualityScore_DDF,A?DFBFGIFII<:CFGIBBGF<FFEEABF@FF@FFI>@@(/?8??8C4=8=B7CAAFIIC7@@)==;?)7@;;BC<@3=AA@>A>@9;=@_Mismatch_2_Sense_+_Library_PoolT
GTGCAAAGTTTAAACCCAGTCCAGTCGATAGATAGATGGCTTGTTATGTACAGTGCACAATTGGTTTCTTCAAGGTTGGCAAGTTTCCCACGCA
>Frequency_1_QualityScore_FFHHHHHJJJJJJJJJJJJJIJJJFHIIIJJJJJJJJJIIJJJJIIJGIJJGGHIJJJIGGIJJ@GIHHEE_Mismatch_1_Sense_+_Library_PoolT
GTGTAAAGTTTAAACCCAGTCCAGTCGATAGATAGATGGCTTGTTATGTACAGTGCACAATTGGTTTCTTA
>Frequency_1_QualityScore_FFHGHHHJJJJIJJIJIHJHIIIGHIIJJJJJJJIJJJJGIJIEIIHHHIGIIJIJCHGIJIIJIIJ?EEDEFFF>CDEEEEDDDD_Mismatch_1_Sense_+_Library_PoolT
TTTAAACCCAGTCCAGTCGATAGATAGATGGCTTGTTATGTACAGTGCACAATTGGTTTCTTCAAGGTTGGCAAGTTTCCCACGCA
>Frequency_1_QualityScore_FFHHHHHIJJIJIIJJJJHHIJJJJGIJJJJJJJJJJJJJJIIJIJJJIJIJEHIJJIJJIJJJJHJIHAHFHHHHFFFFFDDEEEEDEDDD@C_Mismatch_1_Sense_+_Library_PoolT
AGTTGGTGTATATATCTGTGTAAAGTTTAAACCCAGTCCAGTCGATAGATAGATGGCTTGTTATGTACAGTTCACAATTGGTTTCTTCAAGGTT
>Frequency_1_QualityScore_DFFGDFFG)<@EGBFCEHGIBFDHBGHFHHHIIIHGGIGEEHHIGIFGFHDGA>@DGG@EHE@DFFFDC@6>@CC@>-;CCCC5<ACDDDA>:@_Mismatch_2_Sense_+_Library_PoolT
TGAGTTGGGGTATATATCTGTGTAAAGTTTAAACCCAGTCCAGTCGATAGATAGATGGCTTGTTATGTACAGTGCACAATTGGTTTCTTCAAGG
>Frequency_1_QualityScore_FFHHGHHIFHGHJGHIIIIIIGHIGHHGGIIHHDHGCFIJIJJIIDGGIICDG=BFGDGHIJIJIJ=@EHHGHGFFF?CDDEEED@CDCCCDBD_Mismatch_1_Sense_+_Library_PoolT
CTGTGTAAAGTTTAAACCCAGTCCAGTCGATAGATAGATGGCTTGTTATGTACAGTGCACAATTGGTTTCTTCAAGGTTGGCAAGTTTCCCACG
>Frequency_1_QualityScore_DDFC?A?ACC<2+3AA<:A<F+<AAFBC?F9E?FDFBFI?9?B490?GFDD?FD=FFGCFEI=C)/)8.7@=E4==;-????7;66=;==@ADD_Mismatch_2_Sense_+_Library_PoolT
TGTAGGCTTAGCAGTTTAAGAGTCTCTGGTAGTAGGGAAAATGAGTTGGTGTATATATCTGTTTAAAGTTTAAACCCAGTCCAGTCGATAGATA
>Frequency_1_QualityScore_DDABH,AACF;BH4<FFCBHHCF=@GFHG4?CG<@BDFG<DDD?D@FHC0?FCH)/=))7)8@:CGCEEEH>EF;B@@_Mismatch_2_Sense_+_Library_PoolT
TATATTTGTGTAAAGTTTAAACCCAGTCCAGTCGATAGATAGATGGCTTGTTATGTACAGTGCACAATTGGTTTCTTC
>Frequency_1_QualityScore_FFHHHHHJJJJJJJJIIJGIIIIGJIJJJJIJJJJJJIIIIJFIDHGHIGIJJGHCHHIIIIGJJHCEH?CECD@CEEEEDB_Mismatch_1_Sense_+_Library_PoolT
TTAAACCCAGTCCAGTCGATAGATAGATGGCTTGTTATGTACAGTGCACAATTGGTTTCTTCAAGGTTGGCAAGTTTCCCGA
>Frequency_1_QualityScore_FFHHHHHJIIIJJJJJIJJIJJJJJJIJJJJJJJGIEIGIGIHIJJDIIIJIIJIIIJAEGHIIIIGHGHH=CHHHFFFFFFCEEDDDCD@CCD_Mismatch_2_Sense_+_Library_PoolT
TATATCTGTATAAAGTTTAAACCCAGTCCAGTCGATAGATAGATGGCTTGTTATGTACAGTGCACAATTGGTTTCTTCAAGGTTGGCAAGTTTC
>Frequency_1_QualityScore_DBHFHHHIGEIFIJJIIGIFHHIGHJFIIJIIGGIHFGFHIEHIBEHFIDGGGHHIGHGFGGGGGHHGGH3?CEHHFB>>B;=>6>@CEDDC5>_Mismatch_1_Sense_+_Library_PoolT
AGTTGGTGTATATATCTGTGTAAAGTTTAAACCCAGTCCAGTCGATAGATAGATGGCTTGTTATGTACAGTGCACAATTGGTTTCTTCAAGGTT
>Frequency_2_QualityScore_EFHHHHFHGIJJJIIJJJIIHIJIJHHIIJJJJJJIIIJIJHIJGIJIIIJJJJJJIJJJIIIIHIIICDGFGGGGFEEEE9?CDCCCEDDDAC_Mismatch_1_Sense_+_Library_PoolC
AGTTGGTGTATATATCTGTGTAAAGTTTAAACCCAGTCCAGTCGATAGATAGATGGCTTGTTATGTACAGTGCACAATTGGTTTCTTCAAGGTT
>Frequency_1_QualityScore_FFHHHHGIJIIGIIIJJCFFHGCGIGIJIGIIJIJJIJJJIIJGIIJHJGHIHIIIJHIIJGIIJJJHFAEDFDEFACDEEDEDDC;5@CCD>A_Mismatch_0_Sense_+_Library_PoolT
TAGGGAAAATGAGTTGGTGTATATATCTGTGTAAAGTTTAAACCCAGTCCAGTCGATAGATAGATGGCTTGTTATGTACAGTTCACAATTGGTT
>Frequency_1_QualityScore_FFHHHHHJ<FHHIIJEGGHIIIHIJJJIJIIIJJJJJJJJJJJJJIJJHIIIJFIJJGIGIEIHHHHHFFDCECCEEEEEDDCDDDDDDD>BBD_Mismatch_1_Sense_+_Library_PoolT
GGGAAAATAAGTTGGTGTATATATCTGTGTAAAGTTTAAACCCAGTCCAGTCGATAGATAGATGGCTTGTTATGTACAGTGCACAATTGGTTTC
>Frequency_1_QualityScore_FFHDHHHJJJJJJJJIIHHJJJJIJIJJJJJJJJJJIJJJJIJJJIIJJJJJJJIJJJJJJIHIIGIIJGHHHHHFFF@DCCEEEEEDDCCDDD_Mismatch_1_Sense_+_Library_PoolT
TGGTGTATATATCTGTGTAAAGTTTAAACCCAGTCCAGTCGATAGATAGATGGCTTGTTATGTACAGTGCACAATTGGTTTCTTCAAGGTTGGC
>Frequency_1_QualityScore_FFHHHGHGHIJGHEHIJJJJJJIJIIJJJJIIJJJJJIJJJIJJJIGHIJJIJIIIGIJJJIIJJJGGECHHHFFDFFFFCEECEC;AACDDDD_Mismatch_1_Sense_+_Library_PoolT
AAATGAGTTGGTGTATATATCTGTGTAAAGTTTAAACCCAGTCCAGTCGATAGATAGATGGCTTGTTATGTACAGTGCACAATTGGTTTCTTCA
>Frequency_1_QualityScore_DDHHHHHJJJJGHIIJFGGGIIJIIGGIGIJIJJJEHIIFFHHFGFHIIIHHGCHH=AHEEEDCD@DCEC>CDCB@A@@@@CBBDD@BCDEDCC_Mismatch_2_Sense_+_Library_PoolT
TTTAAACCCAGTCCGGTCGATAGATAGATGGCTTGTTATGTACAGTGCACAATTGGTTTCTTCAAGGTTGGCAAGTTTCCCACGCATCTCTGTA
>Frequency_1_QualityScore_;B?DB3:AE+<2,+:3<F;ACF9CEE>1:D<<91CDEEBD::8B;*/00*9?;6-@;))..7@4)7)6=A;;;AB@;((;AA>;>;=????3<3_Mismatch_1_Sense_+_Library_PoolT
GGGAAAATGAGTTGGTTTATATATCTGTGTAAAGTTTAAACCCAGTCCAGTCGGTAGTTAGATGGCTTGTTATGTACAGTGCACACAGGGTCTC
>Frequency_1_QualityScore_FFHDDHFHHJDHGGHGHIJHIIGFEHIEE@BFIECHEGGHGIGE8BG>))1#-5CGD6(-\.;>CFFFEC>@####,,5,(5>C:C@BBB@@_Mismatch_0_Sense_+_Library_PoolT
AAAGTTTAAACCCAGTCCAGTCGGTAGATAGATGGCTTGTTATGTACAGTGNACACAGCGATTCTTCAAGGTNNNNAAGTTTCCCACGCATC
>Frequency_1_QualityScore_FEHHHHHJJJJJJJJJJFHJJJGIJHIJJJJJJJJJJJJJJIJJIIDIHGIGIIIJIGHIII=EHIJJHFGHG?BDFFEEDCEEDDD_Mismatch_1_Sense_+_Library_PoolT
GTAAAGTTTAAACCCAGTCCAGTCGATAGATAGATGGCTTGTTATGTACAGTGCACAATTGGTTTCTTCAAGGTTGGCAAGTTTCCA
>Frequency_1_QualityScore_FFHHHHHJIJJJJJJJJIJHIJIJGHJIIJJIIJJIJJJJJJIIIIIIGIJIIIIJIIIJJJIHAHEHFCDFFFECECDCDDD;ACDDDCDDDD_Mismatch_2_Sense_+_Library_PoolT
CTGTAAAGTTTAAACCCAGTCCAGTCGATAGATAGATGGCTTGTTATGTACAGTGCACAATTGGTTTCTTCAAGGTTGGCAAGTTTCCCACGCA
>Frequency_1_QualityScore_FDFBFBHHIEHIIGIFIGIA<AFBECG?GIIIIIIGGGIDEHIGBFGHCBCB@FFDGC>F>@DCGEHF?3=?@EB>@@C>;AACCCDDB8_Mismatch_1_Sense_+_Library_PoolT
AAAGTTTAAACCCAGTCCAGTCGATAGATAGATGGCTTGTTATGTACAGTGCACAATTGGTTTCTTCAAGGTTGGCAAGTTTCCCACCCA
>Frequency_1_QualityScore_FFHHHHHHJIJIJJJJJJJJJIJJIJHIHIJGIIIIIJJHIJJJJIIGJHHCHHIGIGIJGHAGIIIJ@CEFHHFDFFECEDDDDDD;@CCCCC_Mismatch_1_Sense_+_Library_PoolC
ATCTGTGTAAAGTTTAAACCCAGTCCAGTCGATAGATAGATGGCTTGTTATGTACAGTGCACAATTGGTTTCTTCAAGGTTGGCAAGTTTCCCA
