# Supplementary material for: Differential Gene Expression Reveals Candidate Genes for Drought Stress Response in Abies alba (Pinaceae)
Source: PLoS One. 2015 Apr 29;10(4):e0124564. doi: 10.1371/journal.pone.0124564 (PMC4414588; doi:10.1371/journal.pone.0124564)
Supplement: S3 File — (GZ) [file pone.0124564.s003.gz › comp12317_c0_seq1 #or# comp12317_c0_seq2.fa]

>comp12317_c0_seq1 len=581 path=[1:0-154 180:155-580]
CTTTATTTAATGAATGAGTGGGTGGCACTAGGCAGGCAAGTCCGATGGCTGCAGAGCTTTGATTCAACCTTCACATCGCTCCAGTCAGAGTGGCCAGTGTCATCTCCGAGTCCTGCGCAGACCCTCCATAATGCCCGACAAAGGATATTAGGCTGCCATGGCCGAAGAAATCCAAGCTGCAAGTAGTAGGTTGTGAGAGAAGAATAAGAAGCATGGAGTTTTTGGAGTTTTTGTTATCAATGGGACTATTTATAGAACCAAAGATGTGGTGCAATGGTATTTATGGAAAAAAAAAAGATTTAGTTTTCAGTTTCCACAGGTTTTGGGGTTATTTTAAGTAGGAGTCTATAATTTTCCTTGATTCCAATGAATAACATGACAGTGAATTATTCAAAAAAAAAAGAGTTTGATTTTGGCTAATTTCAAAAATTCCCTGATGGAAATTAATAGATATCAATCGAGTTTTTCTCTTCTGTTTATGTATAATCTACGATTAGCTATCTGTTATTTCCGACGTGTTTCCAAAGTCTTCTCATGTCTAACTATGCATCGCCATTCATCTCAATAATATAATATGATAT
>comp12317_c0_seq2 len=605 path=[1:0-154 156:155-178 180:179-604]
CTTTATTTAATGAATGAGTGGGTGGCACTAGGCAGGCAAGTCCGATGGCTGCAGAGCTTTGATTCAACCTTCACATCGCTCCAGTCAGAGTGGCCAGTGTCATCTCCGAGTCCTGCGCAGACCCTCCATAATGCCCGACAAAGGATATTAGGCTGCCATGCCCGATTCAACAAAATCGTCCATGGCCGAAGAAATCCAAGCTGCAAGTAGTAGGTTGTGAGAGAAGAATAAGAAGCATGGAGTTTTTGGAGTTTTTGTTATCAATGGGACTATTTATAGAACCAAAGATGTGGTGCAATGGTATTTATGGAAAAAAAAAAGATTTAGTTTTCAGTTTCCACAGGTTTTGGGGTTATTTTAAGTAGGAGTCTATAATTTTCCTTGATTCCAATGAATAACATGACAGTGAATTATTCAAAAAAAAAAGAGTTTGATTTTGGCTAATTTCAAAAATTCCCTGATGGAAATTAATAGATATCAATCGAGTTTTTCTCTTCTGTTTATGTATAATCTACGATTAGCTATCTGTTATTTCCGACGTGTTTCCAAAGTCTTCTCATGTCTAACTATGCATCGCCATTCATCTCAATAATATAATATGATAT

>Frequency_5_QualityScore_FFHHHHGJHJJJIIJIHJJIIIIGHIHHHIIIIHGGGIIIIIHGIHIIHIHHHIDFHGEHHFFEFCCCEBAACCDCDCBBAACBCACCBBABCC_Mismatch_0_Sense_+_Library_PoolT
CTTTGATTCAACCTTCACATCGCTCCAGTCAGAGTGGCCAGTGTCATCTCCGAGTCCTGCGCAGACCCTCCATAATGCCCGACAAAGGATATTA
>Frequency_3_QualityScore_FFHHHHHJJJJJJJIJJJJJJJIJJJJJJJJJJJIIIJIJGHJJJJIGIHIGHIIJIHFIDHHHGHFFCBACDCDDCCDCDDCDDDDCDCACDD_Mismatch_0_Sense_+_Library_PoolT
GCAGAGCTTTGATTCAACCTTCACATCGCTCCAGTCAGAGTGGCCAGTGTCATCTCCGAGTCCTGCGCAGACCCTCCATAATGCCCGACAAAGG
>Frequency_3_QualityScore_FFHHHHGJJJJJIJJIJJJJJIJHJJJJJJJIIIIJIIHGHHIIIJHIHIIJJJJJHFIDHHIHHGFEDCDCCCDD>BACCDDDDABCCCDDDB_Mismatch_0_Sense_+_Library_PoolT
CAGAGCTTTGATTCAACCTTCACATCGCTCCAGTCAGAGTGGCCAGTGTCATCTCCGAGTCCTGCGCAGACCCTCCATAATGCCCGACAAAGGA
>Frequency_2_QualityScore_EEGHHHHIIIIIGIIIIIIIIIIJIIIIIHIIIIGIIEGIIIGHGHFHGIIIJIIGHEHEGGGCADDDBAADDDDCC?BCBCCAA@A@BCC=;?_Mismatch_0_Sense_+_Library_PoolT
GAGCTTTGATTCAACCTTCACATCGCTCCAGTCAGAGTGGCCAGTGTCATCTCCGAGTCCTGCGCAGACCCTCCATAATGCCCGACAAAGGATA
>Frequency_2_QualityScore_FFHHHHHJJJJJJJJJJJIJJIJJJJJJIJIJIJGIIIJJIHIIJJJIIIJJIIGIGEGIIGHGFCEFEACCDCCCDDDDC?BCCCCDABCCDC_Mismatch_1_Sense_+_Library_PoolT
CTTTGATTCAACCTTCACATCGCTCCAGTCAGAGTGGCCAGTGTCATCTTCGAGTCCTGCGCAGACCCTCCATAATGCCCGACAAAGGATATTA
>Frequency_2_QualityScore_FFGHGGEIIJIIIIIIHIIIIGIJIIFHHHIHEHIIIIIEHIIIGIIIIIIIAFHIIIIGHEFEDCDCDCCCDCCACCDBCC?BCC>AACCABC_Mismatch_0_Sense_+_Library_PoolT
TTGATTCAACCTTCACATCGCTCCAGTCAGAGTGGCCAGTGTCATCTCCGAGTCCTGCGCAGACCCTCCATAATGCCCGACAAAGGATATTAGG
>Frequency_1_QualityScore_FFHHHHHJJJJJJJJJJJJIJJJJJJJJJJJJJJJIIIFIIHIJJJJJGHIIIHJJJJIHJGHHFHHFFBCDDDDDDDDDDDDDDDDBBBBBDD_Mismatch_1_Sense_+_Library_PoolT
AGCAGAGCTTTGATTCAACCTTCACATCGCTCCAGTCAGAGTGGCCAGTGTCATCTCCGAGTCCTGCGCAGACCCTCCATAATGCCCGACAAAG
>Frequency_1_QualityScore_FFHHHHHIJJIEHIJJIJIJHJJIIJIJJJJJJJJIJJJJIIIJIJIJJJJJJJJIJIIIIJEHGFHFFFB>CEEEEDEADDDDDDDD<90>C3_Mismatch_0_Sense_+_Library_PoolT
GAAGCATGGAGTTTTTGGAGTTTTTGTTATCAATGGGACTATTTATAGAACCAAAGATGTGGTGCAATGGTATTTATGGAAAAAAAAAAGATTT
>Frequency_1_QualityScore_DA?@FBFIEGGBFFHIIGGEFHF@GIHHGGIIIIIIGFHEHHIIEIE@GHIIICGHIGGII@GGHGHD@==CDBBBBB8<>C@CCCCCC:<ACC_Mismatch_1_Sense_+_Library_PoolT
GGGTTATTTTAAGTAGGAGTCTATAATTTTCCTTGATTCCAATGAATAACATGACAGTGAATTATTCAAAAAAAAAAGAGTTTGATTTTGGCAA
>Frequency_1_QualityScore_FFHHHGHIJJJJHIGHIJJJJFHDHIJJJIJJJJIJJJIJJJJJJIJJJJIIJJJJJFHHHHBEFFEDEECEE@CDEEFEDDD_Mismatch_0_Sense_+_Library_PoolT
TAAGAAGCATGGAGTTTTTGGAGTTTTTGTTATCAATGGGACTATTTATAGAACCAAAGATGTGGTGCAATGGTATTTATGGA
>Frequency_1_QualityScore_FFHHHHHIIGIHHHHIGIEICGEGHHHIJJIJIIJJJJJJJBGHJJJJGGHIJJJJJJJHHGHEHFFFFBCEDEEFEDDDDDDDDDCDDCCCCB_Mismatch_0_Sense_+_Library_PoolT
TGCAAGTAGTAGGTTGTGAGAGAAGAATAAGAAGCATGGAGTTTTTGGAGTTTTTGTTATCAATGGGACTATTTATAGAACCAAAGATGTGGTG
>Frequency_1_QualityScore_FFHHHHHJJJJJJJJJJJJJJJJJJJJJJJJJJIJGIIJJJIIIIIIIHIJJJIIFHIJJIHHHFFEDAEDDCDDCDCCDDDBBDDCDDBDDDE_Mismatch_0_Sense_+_Library_PoolT
GCTTTGATTCAACCTTCACATCGCTCCAGTCAGAGTGGCCAGTGTCATCTCCGAGTCCTGCGCAGACCCTCCATAATGCCCGACAAAGGATATT
>Frequency_1_QualityScore_FFHHHGFHIJJJJJJJJJJJJIJJJJHHIIGHJGHIHGIIIJGGHIJGIJIDGGIJJJJHHHHHDEDAA>AACCDDDDDECDDDCCDDBD?CDD_Mismatch_0_Sense_+_Library_PoolT
ATGGCCGAAGAAATCCAAGCTGCAAGTAGTAGGTTGTGAGAGAAGAATAAGAAGCATGGAGTTTTTGGAGTTTTTGTTATCAATGGGACTATTT
>Frequency_1_QualityScore_FFHHHHHJJJJJJJJJJJJJJIJJJJJJJHJJJJJJIJJJIIJJJJJIIFHHIJJJJGHHFFFFDDEEE>ACDDDDDDDDDDDBCDDEEEDDDD_Mismatch_0_Sense_+_Library_PoolT
ATTCAACCTTCACATCGCTCCAGTCAGAGTGGCCAGTGTCATCTCCGAGTCCTGCGCAGACCCTCCATAATGCCCGACAAAGGATATTAGGCTG
>Frequency_1_QualityScore_DFHGHHHJJJJJJJJIDHIIIHEFGIJIIIIJJJJJJJJJJJJHFHHFHFFFFFECEECECDDCCDECDCCDBBDCDCCDCCACCDC_Mismatch_2_Sense_+_Library_PoolT
TATTCAAAAAAAAAAGAGTTTGATTTTGGCTAATTTCAAAAATTCCCTGATGGAAATTAATAGATATCAATCGAGTTTTTCTCTCCA
>Frequency_1_QualityScore_DDADFFHHIIFGFFDDHHGGD>HBHAFFHDG@BGGIICIIIIGGHEB@FB4EHI@AH@@5@C?E>BB8AAEB?CB@CCC>@3(>?BD>9539A_Mismatch_0_Sense_+_Library_PoolT
CAGAGCTTTGATTCAACCTTCACATCGCTCCAGTCAGAGTGGCCAGTGTCATCTCCGAGTCCTGCGCAGACCCTCCATAATGCCCGACAAAGG
>Frequency_1_QualityScore_FDHHHHHJJJJJJJJJJJHHIJJJJJDHIJJJJIJJIIJIJJJIJJJJJJJIJJJJJJJJHHHHFHHFF@DFFEEEDDDDCDDEEECEEED_Mismatch_0_Sense_+_Library_PoolT
GTTTTCAGTTTCCACAGGTTTTGGGGTTATTTTAAGTAGGAGTCTATAATTTTCCTTGATTCCAATGAATAACATGACAGTGAATTATTCA
>Frequency_1_QualityScore_FFHHGFHIIJJJJJJJJJJGJJJJJHIHHHIJJBHGHJJIHIIIJIJIJIIBHCGHIJJIHFFFFFDEDCDDCDDDDDDDDDDDDDD8:@CDDC_Mismatch_0_Sense_+_Library_PoolT
TTTGATTCAACCTTCACATCGCTCCAGTCAGAGTGGCCAGTGTCATCTCCGAGTCCTGCGCAGACCCTCCATAATGCCCGACAAAGGATATTAG
>Frequency_1_QualityScore_FFHHHHHJJJJJJJJJJJJJJIHIDHGFGIJIIJJJJJJIHIJIJJIJJJIIIIHHHEH@DFFFDDEDCDCDBDDDDDDDDCDDDCDBCCDCDD_Mismatch_0_Sense_+_Library_PoolT
GGCCGAAGAAATCCAAGCTGCAAGTAGTAGGTTGTGAGAGAAGAATAAGAAGCATGGAGTTTTTGGAGTTTTTGTTATCAATGGGACTATTTAT
>Frequency_1_QualityScore_FFGHHHHJIJIGJJJIIJJJGHHI>G?FGIGIJDFBFGGIJJIIIJHIHJIGGABHFFEEEDDACDCC;@CCB?=BBCCCDDDCEE>@CCDDDD_Mismatch_0_Sense_+_Library_PoolT
CAACCTTCACATCGCTCCAGTCAGAGTGGCCAGTGTCATCTCCGAGTCCTGCGCAGACCCTCCATAATGCCCGACAAAGGATATTAGGCTGCCA
>Frequency_1_QualityScore_FDFHHGHJJIHFIIFHHGCHGEF@GEGFHIIGJIGHGGGIJJIJGGBAGIIJJIH@HIJJJHHHHHFCCB@DECDECEEEEEDDCDDDBBDDDD_Mismatch_0_Sense_+_Library_PoolT
CAAGCTGCAAGTAGTAGGTTGTGAGAGAAGAATAAGAAGCATGGAGTTTTTGGAGTTTTTGTTATCAATGGGACTATTTATAGAACCAAAGATG
>Frequency_1_QualityScore_FFHHFHHJGHIGHGJIIIJIJJIJJJIJJJJJJJJJDHIJJJJGHDGHJJJIJJJJJJJIJJHHHHFFFFFFFFEEDEDDD?CCDDDCBDCACD_Mismatch_0_Sense_+_Library_PoolT
GTAGTAGGTTGTGAGAGAAGAATAAGAAGCATGGAGTTTTTGGAGTTTTTGTTATCAATGGGACTATTTATAGAACCAAAGATGTGGTGCAATG
>Frequency_1_QualityScore_FFHHHGHJJJJJJJIJHHIJJJJJJJJJJIJJJJJJJJJJJJIJJJJJJJJIJJJJJJJJIJIIJJHEFBCA>ADDDE_Mismatch_0_Sense_+_Library_PoolT
ATAGATATCAATCGAGTTTTTCTCTTCTGTTTATGTATAATCTACGATTAGCTATCTGTTATTTCCGACGTGTTTCCA
>Frequency_1_QualityScore_FFHHHHHJIIJICEHIGIBHIIEHHIIJIJJIJJJJJGIJJJJJE;FGHIIGHHFHGCDFFCFEEDEEECCDDDDCDDDDDDDDCCDDDDDCDD_Mismatch_0_Sense_+_Library_PoolT
CTTTATTTAATGAATGAGTGGGTGGCACTAGGCAGGCAAGTCCGATGGCTGCAGAGCTTTGATTCAACCTTCACATCGCTCCAGTCAGAGTGGC
>Frequency_1_QualityScore_DFGHHHHIJJJJJIJJIJGHJJIJJHGGDFHIIJIIDGHGIJJGIGIIEGGIHFDDBDDCDDDDED:@CCBCDCD_Mismatch_0_Sense_+_Library_PoolT
GGGACTATTTATAGAACCAAAGATGTGGTGCAATGGTATTTATGGAAAAAAAAAAGATTTAGTTTTCAGTTTCCA
>Frequency_1_QualityScore_8DDBDDAE2A;+3:<AEFE32:1C?0C9:D<D@44*09)0*988B?B/=BBBCC_Mismatch_1_Sense_+_Library_PoolT
GAAGCATGGAGCTTTTGGAGTTTTTGTTATCAATGGGACTATTTATAGAACCAA
>Frequency_1_QualityScore_FFHHHHHJJJJJJJJIJHHIJJJFHJJJJGIJJHIJJJJJJJIIHHHHHFFFFFFDDEEEEEDDDEEECDDCDDDBCBDDDDDDDDDDDEDDDC_Mismatch_1_Sense_+_Library_PoolT
TTATTCAAAAAAAAAAGATTTTGATTTTGGCTAATTTCAAAAATTCCCTGATGGAAATTAATAGATATCAATCGAGTTTTTCTCTTCTGTTTAT
>Frequency_1_QualityScore_FFHHHHHJJJJJJJJIJJJJJIJGEGDHHIHHJJJJJJJJJIIIJJIIJJJJJJJIJHCHHHFFDEECEACDDDCDEDEDDDDDDDDDCEDEEE_Mismatch_0_Sense_+_Library_PoolT
GCCGAAGAAATCCAAGCTGCAAGTAGTAGGTTGTGAGAGAAGAATAAGAAGCATGGAGTTTTTGGAGTTTTTGTTATCAATGGGACTATTTATA
>Frequency_1_QualityScore_FFHHHGHFHIJIJJIJFHGIJIJJGJIIGHJJJHGGIJJJJIJJIIJJGGIJAHHHHIEHIEHHHG?@DEEFFFEEEEEDDDDDDDBDDDDDCD_Mismatch_0_Sense_+_Library_PoolT
CATGGAGTTTTTGGAGTTTTTGTTATCAATGGGACTATTTATAGAACCAAAGATGTGGTGCAATGGTATTTATGGAAAAAAAAAAGATTTAGTT
>Frequency_1_QualityScore_FFHHHHHIJJJJIJJIGIJJJJJJGH9CGHIJJJJGHIJJJGHJJJJJJJGIHIJIJJIIIJJJFHHGDECFFCDEDCDDDDCDDCACDFDEDD_Mismatch_0_Sense_+_Library_PoolT
GTGAGAGAAGAATAAGAAGCATGGAGTTTTTGGAGTTTTTGTTATCAATGGGACTATTTATAGAACCAAAGATGTGGTGCAATGGTATTTATGG
>Frequency_1_QualityScore_FFHHHHHHIJJJJJJJJJJJJIJJFHIJJJJJ@GGIJJJJIJHIIJJJHHIHGHFHHHFFFFFFFEEEECEEDDDDEDDDDDDDDDCDDEEDCD_Mismatch_0_Sense_+_Library_PoolT
GATTTAGTTTTCAGTTTCCACAGGTTTTGGGGTTATTTTAAGTAGGAGTCTATAATTTTCCTTGATTCCAATGAATAACATGACAGTGAATTAT
>Frequency_1_QualityScore_FFHHHHHJJDF=FHGFAHHIBFDDIIGIG=FDHIGGHGIIJFHEFFFFEFAC>CCDDDACCCDDACDDCCCDCCACCDDD@>@CCDDAC>AA:@_Mismatch_0_Sense_+_Library_PoolT
AAAAAAAAAAGATTTAGTTTTCAGTTTCCACAGGTTTTGGGGTTATTTTAAGTAGGAGTCTATAATTTTCCTTGATTCCAATGAATAACATGAC
>Frequency_1_QualityScore_DFHHFHHJJIJJJIIIIJIIJHHIJJJJJDHHIIJJIIIGHIJJJDGGIJJJJJIJJJJIJJJJJIIHIHHHHHGFFFFFFEEEECEEEDEEEE_Mismatch_0_Sense_+_Library_PoolT
TTAGTTTTCAGTTTCCACAGGTTTTGGGGTTATTTTAAGTAGGAGTCTATAATTTTCCTTGATTCCAATGAATAACATGACAGTGAATTATTCA
>Frequency_1_QualityScore_FFHHHHHJJFHHIIJJJJJJJHHIIJJGHJJJJIHIIJJJJJJJIHIHHGHIIIIIJJHHHHFFEFCCECEEDBBDDDDDDBDDDDDEDDDD@B_Mismatch_1_Sense_+_Library_PoolT
TCAACCTTCACATCGCTCCAGTCAGAGTGGCCAGTGTCATCTTCGAGTCCTGCGCAGACCCTCCATAATGCCCGACAAAGGATATTAGGCTGCC
>Frequency_1_QualityScore_FFHHHHHJIJGIJJJJJJJJJJJJBHHGIJGIJJJJCFHIIJJJJJJJ_Mismatch_1_Sense_+_Library_PoolT
AAATTCCCTGATGGAAATTAATAGATATCAATCGAGTTTTTCTCTTCA
>Frequency_1_QualityScore_FFHHHFGIJIJJIJJEFHHJGIIJJFIGHIEEHDFGIIIIGHIJJIJJJIJIIFHGHGGIJGHFDDEFD?>CCC@ACCDBBBDDCAC<ADDEAD_Mismatch_1_Sense_+_Library_PoolT
TTTGATTCAACCTTCACATCGCTCCAGTCAGAGTGGCCAGTGTCATCTTCGAGTCCTGCGCAGACCCTCCATAATGCCCGACAAAGGATATTAG
>Frequency_1_QualityScore_FFHDDHHJGIIJIIJJJJJJJJABGHJFGHIJIGHJIJJJJGHGEGAEEFFFDD;BBCDEEDCDADDDCACCCDDEDDEEDAADDDDDDDDEAD_Mismatch_0_Sense_+_Library_PoolT
TGGTATTTATGGAAAAAAAAAAGATTTAGTTTTCAGTTTCCACAGGTTTTGGGGTTATTTTAAGTAGGAGTCTATAATTTTCCTTGATTCCAAT
>Frequency_1_QualityScore_FFHFDFDIJJJJJGHIGIIJEGHHJJIJJIIJJIJJGIGCHGBDFHGHGHCHGIGGIJJIIGCEFHHFFCCCDBBBCBDDDCCCD@CCD>@_Mismatch_0_Sense_+_Library_PoolT
CTGCAGAGCTTTGATTCAACCTTCACATCGCTCCAGTCAGAGTGGCCAGTGTCATCTCCGAGTCCTGCGCAGACCCTCCATAATGCCCGAC
>Frequency_1_QualityScore_FFHHHFHIJJJIJJJJJJJJJJJJJGIJJJJIIJJJJJJJJJJJJJHHEHFFFFDD@DDDDEEFDDDFDDDDCCDDEEDEEEDEDDDDDDDEEE_Mismatch_0_Sense_+_Library_PoolT
AATGGTATTTATGGAAAAAAAAAAGATTTAGTTTTCAGTTTCCACAGGTTTTGGGGTTATTTTAAGTAGGAGTCTATAATTTTCCTTGATTCCA
>Frequency_1_QualityScore_FFHHHHHJJJJJJIIJJIJJJJJJJJIJIJJJJIIJJIJFHHIJJJEHGHJJJJJJJJIDHHEHGFFBCDBBDDDDDDDCDCCDDDDDDDCDDB_Mismatch_1_Sense_+_Library_PoolT
AAGAGCTTTGATTCAACCTTCACATCGCTCCAGTCAGAGTGGCCAGTGTCATCTCCGAGTCCTGCGCAGACCCTCCATAATGCCCGACAAAGGA
>Frequency_1_QualityScore_FFHHFHFHIIJJJGHIIGJJJJICGHJJJIIIDFHHGIHGIJJIJJJIJJJJIIJJJIGIJGIIIH=CHBDCFFFCEC_Mismatch_0_Sense_+_Library_PoolT
AGAGAAGAATAAGAAGCATGGAGTTTTTGGAGTTTTTGTTATCAATGGGACTATTTATAGAACCAAAGATGTGGTGCA
>Frequency_1_QualityScore_DDDHBHHIIIGHGIIIIEHIIBH@HHHFHGCCGHECDFEGEICFAC<FB:@EE9==A@CEACCDCDCCD@C@;(,5<<@@ABB@<>5>?CCD@C_Mismatch_0_Sense_+_Library_PoolT
GGACTATTTATAGAACCAAAGATGTGGTGCAATGGTATTTATGGAAAAAAAAAAGATTTAGTTTTCAGTTTCCACAGGTTTTGGGGTTATTTTA
>Frequency_1_QualityScore_FFHHHFHIJJIIIIIIIJJJJIJCGGIIIIFDFDHDIHIGGHIGI<DGIJJJJJJHHGGIIGGIHIIGIAEHHFEDF@DDEDECEEDD_Mismatch_0_Sense_+_Library_PoolT
TTCAGTTTCCACAGGTTTTGGGGTTATTTTAAGTAGGAGTCTATAATTTTCCTTGATTCCAATGAATAACATGACAGTGAATTATTCA
>Frequency_1_QualityScore_FFHHFHHJJJJJJJJJJJGDHHGIIDHIJJIIIJJJJJJGIJJIHHHHHFFF@EEEEEEEDDDEEDDEEDDDDDDDDDCBDDDDDDDDDE_Mismatch_1_Sense_+_Library_PoolT
AATTATTCAAAAAAAAAAGAGTTTGATTTTGGCTAATTTCAAAAATTCCCTGATGGAAATTAATAGATATCAATCGAGTTTTTCTCTTCA
>Frequency_1_QualityScore_BDFFFHGI@FHJIIIGIJJIIJJJHIIJGIIJIIJJJJJJIIIGHGHIJIJIGGIGIIIJJJIIFEGEHHHHEHGFFDDDDDBDC::A@CCCDC_Mismatch_0_Sense_+_Library_PoolT
TTTTGGGGTTATTTTAAGTAGGAGTCTATAATTTTCCTTGATTCCAATGAATAACATGACAGTGAATTATTCAAAAAAAAAAGAGTTTGATTTT
>Frequency_1_QualityScore_FFHHFHFGJGGEHHIJJJJIHIJIIJIJJHGHHIFHJIIICGGHIIIJJIHIIIJJEEFFHHHEDBEDACEDDCCDDCCCDEEEEEEEEEEEEE_Mismatch_1_Sense_+_Library_PoolT
CTACGATTAGGTATCTGTTATTTCCGACGTGTTTCCAAAGTCTTCTCATGTCTAACTATGCATCGCCATTCATCTCAATAATATAATATGATAT
>Frequency_1_QualityScore_;32<<A:EFEG?F>HBE9:????>DFFACFGF9<BD@@D@BD9BB4BF<>CCCF=FCA@@F@E>=@DDCAA;;A>)7).=8@B:(:;5:@>>4>_Mismatch_1_Sense_+_Library_PoolT
GGTTTTTGGGTTATTTTAAGTAGGAGTCTATAATTTTCCTTGATTCCAATGAATAACATGACAGTGAATTATTCAAAAAAAATGAGTTTGATTT
>Frequency_1_QualityScore_FFHHHHHJJJJJJJJJJIIJHIIIGJJHIJJJIJIJHJJJJJJJJIJJJJJJJHHCHHHFFFECDEDEECDDDD?CCEECCDDCCDDDBBDDDD_Mismatch_2_Sense_+_Library_PoolT
GAAGAAATCCAAGCTGCAAGTAGTAGGTTGCGAGAGAAGAATAAGACGCATGGAGTTTTTGTTATCAATGGGAGTATTTATAGACCCAAGGATG
>Frequency_1_QualityScore_FFHHHHHJJJJJIJJJJJIIGJGJJJJIJJIIIIJJIJIIIJJIIJJBHIGGHCGHEHJJGJIJJI:DG3?_Mismatch_0_Sense_+_Library_PoolT
ATTTTGGCTAATTTCAAAAATTCCCTGATGGAAATTAATAGATATCAATCGAGTTTTTCTCTTCTGCTTGA
>Frequency_1_QualityScore_FDHHGHHJJJJJJJJJJJJJJJJJJJIIJJJJJJJJJJJIJJIJJJJJJJJJJJJJJHHFFCFFEEEDEEEDDDDDDEEDEDDCDDCDDDDDDD_Mismatch_0_Sense_+_Library_PoolT
GTCTATAATTTTCCTTGATTCCAATGAATAACATGACAGTGAATTATTCAAAAAAAAAGAGTTTGATTTTGGCTAATTTCAAAAATTCCCTGAT
>Frequency_1_QualityScore_FFHHHHHIJJJIJJJJJJJEIIJJJJJJJJJJJJJIJJGHIFGHIIJJJFHIJJJJJJJJJJJJFCDBDDDDDCDCDEDDDDEEEEDDE_Mismatch_0_Sense_+_Library_PoolT
TTTTGTTATCAATGGGACTATTTATAGAACCAAAGATGTGGTGCAATGGTATTTATGGAAAAAAAAAAGATTTAGTTTTCAGTTTCTGA
>Frequency_1_QualityScore_FFHHHHHJJIJGIJJJJJJIJIHFHGDHIJIJJJJHJHGEHJJJJJJIGEHHFHFFFF@CEEDDDDCEDDDDDDDDD<?CEEEEEDCDCDDDDB_Mismatch_1_Sense_+_Library_PoolT
GCCGAAGAAATCCAAGCTGCAAGTAGTAGGTTGCGAGAGAAGAATAAGAAGCATGGAGTTTTTGTTATCAATGGGAGTATTTATAGATCCAAGG
