# Supplementary material for: Differential Gene Expression Reveals Candidate Genes for Drought Stress Response in Abies alba (Pinaceae)
Source: PLoS One. 2015 Apr 29;10(4):e0124564. doi: 10.1371/journal.pone.0124564 (PMC4414588; doi:10.1371/journal.pone.0124564)
Supplement: S3 File — (GZ) [file pone.0124564.s003.gz › comp6389_c0_seq1.fa]

>comp6389_c0_seq1 len=505 path=[1:0-504]
CCGAGATGGTTGCTGTATGGTGTCTTCTTTATTGGGCCAACCGGAAAAATATCAAAGATGTCCGTGTATTTGGAGACTCCCGGTTGGTTATTGACTGGCTGAATGGCAAGGTCATTATCAGTAATATCTTTCTTGAACACTGGTGTCTATGCATCCGTGAGCTGGCTGCCACTTTTGAAGTCATTCAGTTTCATCATATTTATCGATCTTTCAATGAGGAAGCTGATAGATTTTCTAAGAAGGGTTTAAGGGGTCAGACAGGTATACTTTACATTAAAGAGATGATGGAGGACAGACTTGTGAAGGAAGACAGCACTTTACTTTTCTGAGCCAGACTTATTATTAGTAGTATCAGCACTCGTTGTTTTGTTTCCGTTTATGCTTTGTGGGTGGTTTTGCTCTAGCTACAGTATTGGCATCTACTGCTTAATCTTGTTGCTTGTATGCTTTCTTTATGAAGACTCTGTTGTCCTATGGACTATGCTTTTGTACAACTCTTTTGATT

>Frequency_4_QualityScore_FFHHHGHIJJJIJJJJIJJIJJJIIIJJJJIIJJJJJIIJIIJJJJJJJIJJHIIIIIJJIGIJHIJJJGHIIIIIJHHHHHGGDEFEEEEEEE_Mismatch_0_Sense_+_Library_PoolC
TACAGTATTGGCATCTACTGCTTAATCTTGTTGCTTGTATGCTTTCTTTATGAAGACTCTGTTGTCCTATGGACTATGCTTTTGTACAACTCTT
>Frequency_4_QualityScore_EFHHHHHJHJJJJIIJJJJIJJHIJIJJJJIIJJFGHEHIIJJJJIIIIJIIIIGIHIGFGGFFFEFFEBDDCDEEDDDCCBDDDCBDECCCDC_Mismatch_0_Sense_+_Library_PoolC
ACTCGTTGTTTTGTTTCCGTTTATGCTTTGTGGGTGGTTTTGCTCTAGCTACAGTATTGGCATCTACTGCTTAATCTTGTTGCTTGTATGCTTT
>Frequency_4_QualityScore_FFHHHHEIIIJJJIJJIIJIJHHIHIIJJJJJJJJJIIJGIJJJHIIJJJHIIGIIJJJJIHIHICED;?BCCDDDDDDDDEDDDCDEECCDCA_Mismatch_0_Sense_+_Library_PoolC
CTGAGCCAGACTTATTATTAGTAGTATCAGCACTCGTTGTTTTGTTTCCGTTTATGCTTTGTGGGTGGTTTTGCTCTAGCTACAGTATTGGCAT
>Frequency_4_QualityScore_DEGGFGGIIHHHGIHFGFIIIJGIIIIIGFIIJIJHGGIIIIIGFHHGHIIIIHIIIIIIIFIHIHIEFDFHGHHHHHEFFEEFDCDEEDCCCD_Mismatch_0_Sense_+_Library_PoolC
TCTAGCTACAGTATTGGCATCTACTGCTTAATCTTGTTGCTTGTATGCTTTCTTTATGAAGACTCTGTTGTCCTATGGACTATGCTTTTGTACA
>Frequency_2_QualityScore_FFHHGHGII;AEGEIIICAEIIIIIIIIIHIIIIIIIIIIGIEIEIGHGGGIHGIEGHGGIGGIIEHHBCEDEFEDCADEECCCECCCCCCCCB_Mismatch_0_Sense_+_Library_PoolC
TTTAAGGGGTCAGACAGGTATACTTTACATTAAAGAGATGATGGAGGACAGACTTGTGAAGGAAGACAGCACTTTACTTTTCTGAGCCAGACTT
>Frequency_2_QualityScore_FFHHHHHIIJIIIJI??EHIIHJJJJJJJIJJJIJIJJJJJJIJJIJJJJJIJIIJIIIJIIJJJJHIJIIIIIIIHGHGGGGFFFEEEDEECC_Mismatch_0_Sense_+_Library_PoolC
CTAGCTACAGTATTGGCATCTACTGCTTAATCTTGTTGCTTGTATGCTTTCTTTATGAAGACTCTGTTGTCCTATGGACTATGCTTTTGTACAA
>Frequency_2_QualityScore_FFHHHHHIIHIJFIGIIIIIIGHIDHGIGHIIJGIHIJIGIIIIIIFFHIIJIIJIIJJIIGGIIIFGGCFGEEEEFCEEEEEEEDEEDDDDDD_Mismatch_0_Sense_+_Library_PoolC
TTTACATTAAAGAGATGATGGAGGACAGACTTGTGAAGGAAGACAGCACTTTACTTTTCTGAGCCAGACTTATTATTAGTAGTATCAGCACTCG
>Frequency_2_QualityScore_EFGEGHGJIJGIIGIHIIGGHIIIIIIIJJGHIFIGIJHHIJIJGIHGIGIJJIJHGHIGGH?EGEFFFFCACDDADCDDDFFCCCDCDCCCEC_Mismatch_0_Sense_+_Library_PoolC
CAGACTTATTATTAGTAGTATCAGCACTCGTTGTTTTGTTTCCGTTTATGCTTTGTGGGTGGTTTTGCTCTAGCTACAGTATTGGCATCTACTG
>Frequency_2_QualityScore_FFGHGHGGHIJJIJJIIGIIIIIGIIJJJJIIIIJJIIJHIIIIIIHHGHHAEGGFGGGGGGGGFFEFEFEEECEEDEEEEEDCCEEEEDEDDD_Mismatch_0_Sense_+_Library_PoolC
GGCAAGGTCATTATCAGTAATATCTTTCTTGAACACTGGTGTCTATGCATCCGTGAGCTGGCTGCCACTTTTGAAGTCATTCAGTTTCATCATA
>Frequency_2_QualityScore_FFHHHHHIIIIJJIJJJIJJJIIJJJIJIJIIJIJIJJEIIIJJJIIJJJIIGHHIIJJJJIGHJIHIGGGGHIHIIHGHEHHFECCDCDDEEE_Mismatch_0_Sense_+_Library_PoolC
CTACAGTATTGGCATCTACTGCTTAATCTTGTTGCTTGTATGCTTTCTTTATGAAGACTCTGTTGTCCTATGGACTATGCTTTTGTACAACTCT
>Frequency_2_QualityScore_FFGHGHGJJJJJJJJJJJJHIJJIIIHJJJIJJJJJJHIIJJJJIJIJJJJHIIIIIJJJIJJIIGGIIIGIJHIGGHGGGGEFEEEEEEEECE_Mismatch_0_Sense_+_Library_PoolC
GGTTTTGCTCTAGCTACAGTATTGGCATCTACTGCTTAATCTTGTTGCTTGTATGCTTTCTTTATGAAGACTCTGTTGTCCTATGGACTATGCT
>Frequency_2_QualityScore_EEHHHHHJIIBGJGGIIIIHGJIJJHIJGHIJJGIIIIJFIIHIIJIJJJGHIIADGDFFHGHGGFEFFBDDEECDEEDDDCCCDCDECDCDAC_Mismatch_0_Sense_+_Library_PoolC
TTATTATTAGTAGTATCAGCACTCGTTGTTTTGTTTCCGTTTATGCTTTGTGGGTGGTTTTGCTCTAGCTACAGTATTGGCATCTACTGCTTAA
>Frequency_2_QualityScore_FFHHHHHJIJJIJJJIIJJJJGIIIHIIIIJJJGIIIGGIAGIIIJIJIJIJJIGHHGGHGEFFFFFEEDEEEEDACCCDDDDDCDDDCACCDC_Mismatch_0_Sense_+_Library_PoolC
AGCACTCGTTGTTTTGTTTCCGTTTATGCTTTGTGGGTGGTTTTGCTCTAGCTACAGTATTGGCATCTACTGCTTAATCTTGTTGCTTGTATGC
>Frequency_2_QualityScore_FFHHHGHIJIIJIJJIJGIIIHIIJJJJJJJJIJJHIJJIIIJJJJHIJIFIJIJJIHGIHAEF=BEECBCCECCDDEDDDDEEECCDDCCDCD_Mismatch_0_Sense_+_Library_PoolC
GCCAGACTTATTATTAGTAGTATCAGCACTCGTTGTTTTGTTTCCGTTTATGCTTTGTGGGTGGTTTTGCTCTAGCTACAGTATTGGCATCTAC
>Frequency_1_QualityScore_FFHHHHHJJJJJJJJJJJJJJIJHIJIIJJIJJIJIJJIIJGHIJJHJJJJJIJIJJJJJJJJGIJIEEBBCEDEEDDDDDDDEDDDDDEE@CD_Mismatch_0_Sense_+_Library_PoolC
TTCTGAGCCAGACTTATTATTAGTAGTATCAGCACTCGTTGTTTTGTTTCCGTTTATGCTTTGTGGGTGGTTTTGCTCTAGCTACAGTATTGGC
>Frequency_1_QualityScore_FFHHHHHJIJJJJIJJJJJIJJGI4EHIJJHIJJGHIFHIJIJJJJIJJJIJJJHGIHGHHHHFFFFFFCEECEEEDDDCABDDDDBDDDCDCC_Mismatch_1_Sense_+_Library_PoolC
ACTCGTTGTTTTGTTTCCGTTTATTCTTTGTGGGTGGTTTTGCTCTAGCTACAGTATTGGCATCTACTGCTTAATCTTGTTGCTTGTATGCTTT
>Frequency_1_QualityScore_FFHHHHHJJJJJJGIIFFHHIIJJJ?HHIJJJJJBGIIJIGIJJJJJIGGHIJJJGJIIJCHHBECDCFCCEEDDDCCACBBCCDDDDDCDDDD_Mismatch_0_Sense_+_Library_PoolC
GATTTTCTAAGAAGGGTTTAAGGGGTCAGACAGGTATACTTTACATTAAAGAGATGATGGAGGACAGACTTGTGAAGGAAGACAGCACTTTACT
>Frequency_1_QualityScore_FFHHHHHIJJJJJJJJJJJJJIIJJJIIJJJJJJJJJJIIIHIIIJGHIJIGHIJAHEIIIJJJCHHHHHHFFFFFFFEECEDCDCCEDDDDDB_Mismatch_0_Sense_+_Library_PoolC
TTTATCGATCTTTCAATGAGGAAGCTGATAGATTTTCTAAGAAGGGTTTAAGGGGTCAGACAGGTATACTTTACATTAAAGAGATGATGGAGGA
>Frequency_1_QualityScore_EFHHGHHIIIIJJIIIJIGIIFGICGIGIIIJJGGIJIJ@FFGEHIIHIFGEHIIIJ_Mismatch_0_Sense_+_Library_PoolC
ATCTACTGCTTAATCTTGTTGCTTGTATGCTTTCTTTATGAAGACTCTGTTGTCCTA
>Frequency_1_QualityScore_FFDFC?FGFGHGHCHGIEHIGGII@@?FGICF8BGA@H;CFA7CCDHDE?E>EECHF@?CCC>A@C?A>;>>AC@A:=<BDDC@?CBC?BDDDC_Mismatch_0_Sense_+_Library_PoolC
CCGGTTGGTTATTGACTGGCTGAATGGCAAGGTCATTATCAGTAATATCTTTCTTGAACACTGGTGTCTATGCATCCGTGAGCTGGCTGCCACT
>Frequency_1_QualityScore_FFGHHFHJJJJJJJJJJJJJJIDHGHIJJJJJJJIJJHGIJJIDHIJJIIJJHJIJGIGIJJJJJJJIHHEEEHFFFFFDEEEEEEFDDCCDFF_Mismatch_0_Sense_+_Library_PoolC
ACAGGTATACTTTACATTAAAGAGATGATGGAGGACAGACTTGTGAAGGAAGACAGCACTTTACTTTTCTGAGCCAGACTTATTATTAGTAGTA
>Frequency_1_QualityScore_FFHGDFGJJJJJJIJJIGIIJIGIIGIJJJIGIGIIIJJIJJJIJIJJJIJJJIIJBHGI@GGIIJGGHFEFHECDC@@@?6>?BCDCB638AC_Mismatch_1_Sense_+_Library_PoolC
GGCTGCCACTTTTGAAGTCATTCAGTTTCATCATATTTATCGATCTTTCAATGAGGAAGCTGATAGATTTTCTAAGAAGGGTTTGAGGGGTCAG
>Frequency_1_QualityScore_FFHHHHHJJJJJJJJJJIJJJJIJIJJGJJJJDGHIIJIJJ@FHIJJJJJFHJJJJJJJJIJJJJIJHHGHFFFFFFFDDDCBCDDDDCDDEDD_Mismatch_0_Sense_+_Library_PoolC
AATGAGGAAGCTGATAGATTTTCTAAGAAGGGTTTAAGGGGTCAGACAGGTATACTTTACATTAAAGAGATGATGGAGGACAGACTTGTGAAGG
>Frequency_1_QualityScore_FFHHHHHIJJIIIJGIJJJGIIJGJFIJGJJJJJJJJJJJJJJJJJHJIJJJJJJIJIJJJJJIJIIJEEHHGHHFFFFFEDEBDDDDBDCDDD_Mismatch_0_Sense_+_Library_PoolC
ATGATGGAGGACAGACTTGTGAAGGAAGACAGCACTTTACTTTTCTGAGCCAGACTTATTATTAGTAGTATCAGCACTCGTTGTTTTGTTTCCG
>Frequency_1_QualityScore_FFHHHHHGGIIIJJJ@DGIIIDFGGGGIJIJEHGHIJJJJJIGIHJJHI@GHJJJJEEGHGDHIGEHIHFFHHHFFEBE?BECDDCCCDDDCDB_Mismatch_0_Sense_+_Library_PoolC
TGGAGGACAGACTTGTGAAGGAAGACAGCACTTTACTTTTCTGAGCCAGACTTATTATTAGTAGTATCAGCACTCGTTGTTTTGTTTCCGTTTA
>Frequency_1_QualityScore_FFHHHHHJJEGIEHJJJJJJJJJJJJJJJIJJJJJJJJJJJJJJJGIGHHJJJJIIIJIJIHIJFEHHHEHHFEFDCDEEEEEEC@ACACDACC_Mismatch_0_Sense_+_Library_PoolC
CTTTGTGGGTGGTTTTGCTCTAGCTACAGTATTGGCATCTACTGCTTAATCTTGTTGCTTGTATGCTTTCTTTATGAAGACTCTGTTGTCCTAT
>Frequency_1_QualityScore_FFHHHHHJJJJJJJJJJIJJGGJIJIIJIJJJJJJJJIJJIJJBFHIJHIHIJJGHIIJJJIJJJIIJHHFD9?BDEDDDDCDDDDDDD@CDDC_Mismatch_0_Sense_+_Library_PoolC
TTTTCTGAGCCAGACTTATTATTAGTAGTATCAGCACTCGTTGTTTTGTTTCCGTTTATGCTTTGTGGGTGGTTTTGCTCTAGCTACAGTATTG
>Frequency_1_QualityScore_FFHHHHHJJIJJIIJJJJJJJJIJJJJJJJGHIIIJJIJJJIJJJHJIGHJIIIIJIIJHIICHIIIIJHFHHF=BC;BDDDDDDDDDDDEDCD_Mismatch_0_Sense_+_Library_PoolC
TTTACTTTTCTGAGCCAGACTTATTATTAGTAGTATCAGCACTCGTTGTTTTGTTTCCGTTTATGCTTTGTGGGTGGTTTTGCTCTAGCTACAG
>Frequency_1_QualityScore_FFHHHHHIJHGIIJJJIJJIJIGHIIIJJJJDHFGGGGHIJJJHIHIIJJIJIJFIJJJIJJIIEFHHEEHFFFFFFEEEDEEEECDEEEEDDD_Mismatch_0_Sense_+_Library_PoolC
CATTATCAGTAATATCTTTCTTGAACACTGGTGTCTATGCATCCGTGAGCTGGCTGCCACTTTTGAAGTCATTCAGTTTCATCATATTTATCGA
>Frequency_1_QualityScore_FFDDFFHIIBEFHDHGIHIA>GGGGIGGGGH?DFFGIHGGBEEHG@HEGHHHEEHHFCFFFEDEDCCEDD@ACCDDCCDCDDDDCDEADCC@CC_Mismatch_0_Sense_+_Library_PoolC
CGTTGTTTTGTTTCCGTTTATGCTTTGTGGGTGGTTTTGCTCTAGCTACAGTATTGGCATCTACTGCTTAATCTTGTTGCTTGTATGCTTTCTT
>Frequency_1_QualityScore_FFHHHHFIIJIJJJJJJIIJJJJIJIJJJJJJJJJJJJJJJJJJJJIJIJJHIJIIJIJIIJJIJJIJJHHHHFBFFFFDEEEDDDDEEDDCCD_Mismatch_0_Sense_+_Library_PoolC
ACTTGTGAAGGAAGACAGCACTTTACTTTTCTGAGCCAGACTTATTATTAGTAGTATCAGCACTCGTTGTTTTGTTTCCGTTTATGCTTTGTGG
>Frequency_1_QualityScore_FFHHHHHJJJJJJEHIIIJJJJ?FHIIJJJJHHIGJJJJIJJIJJIJJJJHIJIJIGFHIEGEHHHFFFFFFFEE@CEBDDDDDDDDDCDCDED_Mismatch_0_Sense_+_Library_PoolC
TTTCTAAGAAGGGTTTAAGGGGTCAGACAGGTATACTTTACATTAAAGAGATGATGGAGGACAGACTTGTGAAGGAAGACAGCACTTTACTTTT
>Frequency_1_QualityScore_FFHHGHHIJIIJJIJGHIJJIJJJIIJJIJJJJJJJJJGIIJGIHIAHIJJJJJJJJJJIEHHHH@DFFBB@CECDDDEEDDDDDDDBD>BDDD_Mismatch_0_Sense_+_Library_PoolC
GGAAGACAGCACTTTACTTTTCTGAGCCAGACTTATTATTAGTAGTATCAGCACTCGTTGTTTTGTTTCCGTTTATGCTTTGTGGGTGGTTTTG
>Frequency_1_QualityScore_FFHHHHHJIJJIJIIJHJJIIJJJJJJJIJJHGIJJGIIIJJJJJJJIJJJJJHIJJBHH@DFFEEDEEEEDDEDCDCDFE@CDDDDCACECDD_Mismatch_0_Sense_+_Library_PoolC
GACTTATTATTAGTAGTATCAGCACTCGTTGTTTTGTTTCCGTTTATGCTTTGTGGGTGGTTTTGCTCTAGCTACAGTATTGGCATCTACTGCT
>Frequency_1_QualityScore_FFHCFFFEHHGICDFHGDHGGCFHGGCDFHHDGDGCDHGHHGGHIHCGHIIGDHI@D@CEHGG?CBDCDDAC@CECD??=BCCACDDB<B>CCD_Mismatch_0_Sense_+_Library_PoolC
CGGTTGGTTATTGACTGGCTGAATGGCAAGGTCATTATCAGTAATATCTTTCTTGAACACTGGTGTCTATGCATCCGTGAGCTGGCTGCCACTT
>Frequency_1_QualityScore_FBFDBHBDHEGEAHC>EBE@G=EF>FEBEGGIEGHAHHGH@EH9BGFDFG@@\5CACHHIG@DEEECEHEE>CEDFFE@@@;;5@CCC??BBC?_Mismatch_0_Sense_+_Library_PoolC
ATCGATCTTTCAATGAGGAAGCTGATAGATTTTCTAAGAAGGGTTTAAGGGGTCAGACAGGTATACTTTACATTAAAGAGATGATGGAGGACAG
>Frequency_1_QualityScore_FFHHHHHJJJJJJIJJJJIJJIJFGIIIJJJJJJJHIJGFFIFHIIIJIJJIJJJJJGHHFHHHDFEEFECCEEEECCCEDDDDDDBDDDCACD_Mismatch_0_Sense_+_Library_PoolC
TCAGCACTCGTTGTTTTGTTTCCGTTTATGCTTTGTGGGTGGTTTTGCTCTAGCTACAGTATTGGCATCTACTGCTTAATCTTGTTGCTTGTAT
>Frequency_1_QualityScore_FFHHHHHJJJJJJJJIIJJJJJIJJJGHIEIJJJHJJGHJJIJIIJJJJIJJGIIIJHIJJJJIHGHGHHFFFFEFDDABD=BDDDDDDDDDDD_Mismatch_0_Sense_+_Library_PoolC
GCACTTTACTTTTCTGAGCCAGACTTATTATTAGTAGTATCAGCACTCGTTGTTTTGTTTCCGTTTATGCTTTGTGGGTGGTTTTGCTCTAGCT
>Frequency_1_QualityScore_D8<D;DHD9F9@FCEDGCBFFGII<FEHGGCGHCFAF@DFBDH>D0?@8?BDFG@B88BCCC;5@9CAHA>=ADD>@CCCC>;;A@=@?,8?8?_Mismatch_0_Sense_+_Library_PoolC
GAAGGAAGACAGCACTTTACTTTTCTGAGCCAGACTTATTATTAGTAGTATCAGCACTCGTTGTTTTGTTTCCGTTTATGCTTTGTGGGTGGTT
>Frequency_1_QualityScore_FFDHDHHIIJJJJFJJGIJHIJJFHHJIIIHJJFHHGGIJJJIJJFGIFGHHIJJJJJIIHHEHHCDFFFCEFEEECDEDDCDCDDDDDCDDBD_Mismatch_1_Sense_+_Library_PoolC
GTAGTATCAGCACTCGTTGTTTTGTTTCCTTTTATGCTTTGTGGGTGGTTTTGCTCTAGCTACAGTATTGGCATCTACTGCTTAATCTTGTTGC
>Frequency_1_QualityScore_FFHHHHFHJJCGIEGIJJJJIJJJJIIIJJHIJJJJJJJJIIJJJIJJHGIJJJJHIJIJIIEHHHHHHBDFFFFDC@DECEDDDDCCDCCCCC_Mismatch_0_Sense_+_Library_PoolC
GCTTTGTGGGTGGTTTTGCTCTAGCTACAGTATTGGCATCTACTGCTTAATCTTGTTGCTTGTATGCTTTCTTTATGAAGACTCTGTTGTCCTA
>Frequency_1_QualityScore_>D>A??D>GG@FBFCC:FACF<2AC2<<9CE<FE9CF?BB::9?8?BBDFA88BGGHG>@F>=CC<:4\55;;;>6;@>3@5>CC:5>>;,5:A_Mismatch_0_Sense_+_Library_PoolC
TCTGAGCCAGACTTATTATTAGTAGTATCAGCACTCGTTGTTTTGTTTCCGTTTATGCTTTGTGGGTGGTTTTGCTCTAGCTACAGTATTGGCA
>Frequency_1_QualityScore_DEDFDHHIIGHIIIIIHGBEFGD?@GIIIIICFGGHIIIIGIIG>BFBHGGGGIEEGE@CHGEEE?CEC>;;;@CACEECCCCCC@>C:;(:AC_Mismatch_0_Sense_+_Library_PoolC
TTCCGTTTATGCTTTGTGGGTGGTTTTGCTCTAGCTACAGTATTGGCATCTACTGCTTAATCTTGTTGCTTGTATGCTTTCTTTATGAAGACTC
>Frequency_1_QualityScore_FFHHHHHJJJHJJIIJJJJJJJIJJHIJHIJJJIIJJJJHJJJJJJJJJJIJJJHIIGHJHHHHHFFFFDEEEEEEFEEDDDCDDCDECCCDCD_Mismatch_1_Sense_+_Library_PoolC
TTATTATTAGTAGTATCATCACTCGTTGTTTTGTTTCCGTTTATGCTTTGTGGGTGGTTTTGCTCTAGCTACAGTATTGGCATCTACTGCTTAA
>Frequency_1_QualityScore_A;::CFFIE;CD@CAGFF)?C1C<FGIFFIBFD>BB<D4BB8<;;CFF7=CCD47.=7?A?A3.?D>B);?@;>>;?-;5>(;>>@DA@?/<@B_Mismatch_0_Sense_+_Library_PoolC
TATTTGGAGACTCCCGGTTGGTTATTGACTGGCTGAATGGCAAGGTCATTATCAGTAATATCTTTCTTGAACACTGGTGTCTATGCATCCGTGA
>Frequency_1_QualityScore_FFHHFHHHIJJIJJIIJJJJJIHJJJJHIJJJJGIJJJJJJJJJHIJJFHIGIIFIJJHHHHHHFFFFFCEFEDEEEDDDDEDDDDCDEDDDDC_Mismatch_0_Sense_+_Library_PoolC
TTAGTAGTATCAGCACTCGTTGTTTTGTTTCCGTTTATGCTTTGTGGGTGGTTTTGCTCTAGCTACAGTATTGGCATCTACTGCTTAATCTTGT
>Frequency_1_QualityScore_FFHHHHHJJJJJJIJJJJJJIJJJHJJJJJJJIJJJJJJJJJJJJJJHIIFHIJJGIJJJJGGIGIJJJHHGEHFFBDDBDDDDDDDDDDDDED_Mismatch_0_Sense_+_Library_PoolC
ACTTTACTTTTCTGAGCCAGACTTATTATTAGTAGTATCAGCACTCGTTGTTTTGTTTCCGTTTATGCTTTGTGGGTGGTTTTGCTCTAGCTAC
>Frequency_1_QualityScore_FEHHHHHJJJJJJJJJJJJIJIIJJHJJJJJJIJJJJJJHGIIJIJIJJJJJIFHJJJJIJJJJJAGGHHGIIJJJHHHF>EEDFFDFACDCEC_Mismatch_0_Sense_+_Library_PoolC
GTGGTTTTGCTCTAGCTACAGTATTGGCATCTACTGCTTAATCTTGTTGCTTGTATGCTTTCTTTATGAAGACTCTGTTGTCCTATGGACTATG
>Frequency_1_QualityScore_FFHHHHHJJJJJJJJJJJJJJIJJIJJJIJJIJIHJJJJJJHIIIIIJJFFHIIGIJJAHIIJJJHHCHCEEFFFFFEEFEDEEDDDDDDEDDC_Mismatch_0_Sense_+_Library_PoolC
ATATTTATCGATCTTTCAATGAGGAAGCTGATAGATTTTCTAAGAAGGGTTTAAGGGGTCAGACAGGTATACTTTACATTAAAGAGATGATGGA
>Frequency_1_QualityScore_DDD<DDD+<EEAC+AFBFE;?;?DDA9DDDD?9DDEEEDDDDEI>CCCDEDII4=AAE@CC;@CDDCC:6;AD@@A@?=>?5;<>,8A>A?:::_Mismatch_0_Sense_+_Library_PoolC
AGGACAGACTTGTGAAGGAAGACAGCACTTTACTTTTCTGAGCCAGACTTATTATTAGTAGTATCAGCACTCGTTGTTTTGTTTCCGTTTATGC
>Frequency_1_QualityScore_FFHHHHHJJJHIJJCGIGHJJJJIIJIJJJJJJJHIJJIJJJJJJJJJJJJJIIIJJJJIIIJJJHFHHEHFFFFFFFCECCCECDDDCDACDC_Mismatch_0_Sense_+_Library_PoolC
TTATGCTTTGTGGGTGGTTTTGCTCTAGCTACAGTATTGGCATCTACTGCTTAATCTTGTTGCTTGTATGCTTTCTTTATGAAGACTCTGTTGT
>Frequency_1_QualityScore_DDDFA0@F2<CCFFG?C<EEF<CBB?B9DFABBBFD?DCFFABFABC<FG=FAEC@D=CEEII>C3=AE7?7;7))66>BCBA>?(;A_Mismatch_0_Sense_+_Library_PoolC
GTGGGTGGTTTTGCTCTAGCTACAGTATTGGCATCTACTGCTTAATCTTGTTGCTTGTATGCTTTCTTTATGAAGACTCTGTTGTCCT
>Frequency_1_QualityScore_FFFAFDDCGGHBEFFEH<???DHDEHG>G?DGGHC<BBFDFC<F)BFH4=@C:DG=)7@GEE?AEHFFB6??;;;@C@@C@;;@ACCA?@C@AC_Mismatch_0_Sense_+_Library_PoolC
CGTTTATGCTTTGTGGGTGGTTTTGCTCTAGCTACAGTATTGGCATCTACTGCTTAATCTTGTTGCTTGTATGCTTTCTTTATGAAGACTCTGT
>Frequency_1_QualityScore_FFHHHHHJGHGJJJIJJIJIJGIJGJIIIJJJIJJHHIJJJIEIJJIJJJJIJJJGHIJJJJIJJJJIIHHEAEFFFEEEEEDCDDDDDDEEDD_Mismatch_0_Sense_+_Library_PoolC
CAGACTTGTGAAGGAAGACAGCACTTTACTTTTCTGAGCCAGACTTATTATTAGTAGTATCAGCACTCGTTGTTTTGTTTCCGTTTATGCTTTG
>Frequency_1_QualityScore_4?B+ADDEGFFA?HIIIIEBH@9+CHFBG>CE>*8CFFII;B;8?)99??BF=@@DFA@F=C@A::9,5.,;@5;A>;;@A@AB;@B>5@>@:>_Mismatch_1_Sense_+_Library_PoolC
TGAGCCAGACTTATTATTAGTAGGATCAGCACTCGTTGTTTTGTTTCCGTTTATGCTTTGTGGGTGGTTTTGCTCTAGCTACAGTATTGGCATC
>Frequency_1_QualityScore_FFHHHHHJFHIIJJJIGIIEHHIHIIHGBDGGGIHJJFIJJIIIJJJJJJJJJJIJGJJIGIEHJIGHHFDEEDBEFFDDCDEECEEDB5;=8A_Mismatch_0_Sense_+_Library_PoolC
ATTAAAGAGATGATGGAGGACAGACTTGTGAAGGAAGACAGCACTTTACTTTTCTGAGCCAGACTTATTATTAGTAGTATCAGCACTCGTTGTT
>Frequency_1_QualityScore_FFHHHGHJJJJJHHIJJJJJJJJJJIJJJJJJJJJJJHIJJIIIFHJDGGIJJJDIJIIJJIIIJJJIGFHEHIJJIHHGHEHFFFCCFEEBEE_Mismatch_0_Sense_+_Library_PoolC
CTCTAGCTACAGTATTGGCATCTACTGCTTAATCTTGTTGCTTGTATGCTTTCTTTATGAAGACTCTGTTGTCCTATGGACTATGCTTTTGTAC
>Frequency_1_QualityScore_FFHHHHHJJJJJJJJJHJJJJJJJJJJJJJJJJJIIIJJJJJJJJJJIHJIJIJJJJJJJJIIGIJIJJGGJHIJGHHHHHHFFFFFEDCEEEE_Mismatch_0_Sense_+_Library_PoolC
TTTGCTCTAGCTACAGTATTGGCATCTACTGCTTAATCTTGTTGCTTGTATGCTTTCTTTATGAAGACTCTGTTGTCCTATGGACTATGCTTTT
>Frequency_1_QualityScore_DFHFHHHJFHIJIJIIJEHIJIJJJIDHIFIJJJIJHIGGGJJJJEHIHIJIGJJIIGIEEHGHADDDEDEEEEEDDBDDDDDDDDDEDDDCEC_Mismatch_0_Sense_+_Library_PoolC
AAGAAGGGTTTAAGGGGTCAGACAGGTATACTTTACATTAAAGAGATGATGGAGGACAGACTTGTGAAGGAAGACAGCACTTTACTTTTCTGAG
>Frequency_1_QualityScore_FFGGDHHIJJIJJJIIJIGHJGGBHHFIIJIHIEFEG@FGGGGEHGGGEGHEDFGHIIJIJJIIIGJIHHEEFHDDBFEECECEEEEE@DD>>C_Mismatch_0_Sense_+_Library_PoolC
CAGGTATACTTTACATTAAAGAGATGATGGAGGACAGACTTGTGAAGGAAGACAGCACTTTACTTTTCTGAGCCAGACTTATTATTAGTAGTAT
>Frequency_1_QualityScore_FFHHCFHEHIJJJIJJIJIIJJJJIIJJJJJJJJJJJJJJJJJJJJIJJJJJJJJGIJJIIJJJJJGHC_Mismatch_2_Sense_+_Library_PoolC
TGGGTGGTTTTGCTCTAGCTACAGTATTGGCATCTACTGCTTAATCTTGTTGCTTGTATGCTTTCTCCA
>Frequency_1_QualityScore_FFHHHHDGHGJJJJJIJIIIIJJIIGIIJJJJJJJJJJJJJJJIHGIJJJGIIHIAGEEHHHFFFFFFFCEDDEEDCDDDDDCDDFEEDEDEEE_Mismatch_0_Sense_+_Library_PoolC
GACAGGTATACTTTACATTAAAGAGATGATGGAGGACAGACTTGTGAAGGAAGACAGCACTTTACTTTTCTGAGCCAGACTTATTATTAGTAGT
>Frequency_1_QualityScore_FFHHHHHIJGHJJJJJJJIJIJJIIJJHIJJJIIJIJJIJJJJJJJJJJIJJJIJIEHJJGHHHHHFFFFDEEDEFEEEDDDDDDDEDDDDCDE_Mismatch_0_Sense_+_Library_PoolC
TATTATTAGTAGTATCAGCACTCGTTGTTTTGTTTCCGTTTATGCTTTGTGGGTGGTTTTGCTCTAGCTACAGTATTGGCATCTACTGCTTAAT
>Frequency_1_QualityScore_FFHHHHHIHJJJJIJJJJIJJJGIJJJJJJIJJJGIIFHIIIJJJIJJJJJJHHFHHHHFFFFFECEEEACDCDEDDDDDDBDDDCBCDDDDDD_Mismatch_1_Sense_+_Library_PoolC
ACTCGTTGTTTTGTTTCCGTTTATGCTTTGTGGGTGGTTTTGCTCTAGCTACAGTATTGGCATCTACTGCTTAATCTTTTTGCTTGTATGCTTT
>Frequency_1_QualityScore_FFHHHHGIIJIJJEJGEHIIJIIJJIIJJIJJIIIJIIIIIIJIJHIIDGGHIGHIJIIIJIEHHHGEGC@GHHIGIBEHFFHFDEB>BCEEED_Mismatch_0_Sense_+_Library_PoolC
GCTCTAGCTACAGTATTGGCATCTACTGCTTAATCTTGTTGCTTGTATGCTTTCTTTATGAAGACTCTGTTGTCCTATGGACTATGCTTTTGTA
>Frequency_1_QualityScore_FFHHFHHIIIIJEGHIIJJJJ?GHGEIJJJGHGIJJJJJIJJJJHGHGIIJJJJJJIIJIIIIHHGHHCBBBDFCEDADDDDDDCDDDDDDEDD_Mismatch_0_Sense_+_Library_PoolC
TTCTAAGAAGGGTTTAAGGGGTCAGACAGGTATACTTTACATTAAAGAGATGATGGAGGACAGACTTGTGAAGGAAGACAGCACTTTACTTTTC
>Frequency_1_QualityScore_FFHHHHHJJJJJJJJJJHIJIJJJJJJJJJJJJJJJJJJJJJJJJJJJJJJJJIJJJIJJJJJIGIHGHHGHFDFFEFEEDEEDDDDDDDDEED_Mismatch_0_Sense_+_Library_PoolC
TTTTGCTCTAGCTACAGTATTGGCATCTACTGCTTAATCTTGTTGCTTGTATGCTTTCTTTATGAAGACTCTGTTGTCCTATGGACTATGCTTT
>Frequency_1_QualityScore_AAAHD<DE>G;@AFFCHGBH?AC<+<BCFG*C8DGGBFED??;BFCHICG@GGHGIIGHIIDCHHBEE8=@A?CCCCCCBCDCCCBD@;:>CCC_Mismatch_1_Sense_+_Library_PoolC
CTGAGCCAGACTTATTATTAGTAGGATCAGCACTCGTTGTTTTGTTTCCGTTTATGCTTTGTGGGTGGTTTTGCTCTAGCTACAGTATTGGCAT
>Frequency_1_QualityScore_>BFBDFHG>GHDI?FHC<C?FFFHGIIIIIIHDIIIIIGIIIGICGIGGHCHGGGGGIIIIIDHI>EHC:?AEHEHEEBBDA@ACCC@DCCCCC_Mismatch_0_Sense_+_Library_PoolC
TCTTTCTTGAACACTGGTGTCTATGCATCCGTGAGCTGGCTGCCACTTTTGAAGTCATTCAGTTTCATCATATTTATCGATCTTTCAATGAGGA
>Frequency_1_QualityScore_FFHHHHAGEHIJJEHIIIJJGIGHIHJJHIIJJJIJJJJJJJJJIHIJIAFGAFGGGIHHHGHHFBEFFFCDFDDEEDCCDDEDDDDCDEDCDC_Mismatch_1_Sense_+_Library_PoolC
ATTATTAGTATCAGCACTCGTTGTTTTGTTTCCGTTTATGCTTTGTGGGTGGTTTTGCTCTAGCTACAGTATTGGCATCTACTGCTTAATCTTG
>Frequency_1_QualityScore_FFHHHHHIJJJJJJJJJJIJJHIJIIFIJJJJIJJIJJJJJJIIIJJDHIAHGJJJJJHHHHHHFBEDECEEEEEEEDDDEDDDDCDEDDDDDD_Mismatch_0_Sense_+_Library_PoolC
TAGTAGTATCAGCACTCGTTGTTTTGTTTCCGTTTATGCTTTGTGGGTGGTTTTGCTCTAGCTACAGTATTGGCATCTACTGCTTAATCTTGTT
>Frequency_1_QualityScore_A6?A:D7;E@FF+AAE7??C;C*?9?):9D999*0B/988/=))8;@F:CFE;DE=)=C?;.=;>)7;;;?>;>@>(;5?;\5?(:=5>>BBAA_Mismatch_2_Sense_+_Library_PoolC
AGGACAGACTTGGGAAGGAAGACAGCACTTTACTTTTCTGAGCCAGACTTATTATTAGTAGTATCAGCACTCGTTGTTTTGGTTCCGTTTATGC
>Frequency_1_QualityScore_FFHHHHHJJJIJJJJJJGJJJJJJJJJJJJJJIJJCGHJ9GFHIIIJJAGGI?FFEFHIIIGIJGH_Mismatch_0_Sense_+_Library_PoolC
CTTAATCTTGTTGCTTGTATGCTTTCTTTATGAAGACTCTGTTGTCCTATGGACTATGCTTTTGTA
>Frequency_1_QualityScore_DEHADDHGICCHGCGCGC?AACDHIGIIGGIG9DDGHEGCDGFGHEHII/;;;6C=C4AC@CCC>C3?;;@6(>CCCC>@>:@AACDCCCCCA<_Mismatch_0_Sense_+_Library_PoolC
AGTAGTATCAGCACTCGTTGTTTTGTTTCCGTTTATGCTTTGTGGGTGGTTTTGCTCTAGCTACAGTATTGGCATCTACTGCTTAATCTTGTTG
>Frequency_1_QualityScore_FAFHHHHJJJJJJJJJJJIGIIIJIHIJGIJJIJJJHIIIJJJJJIJJHI_Mismatch_0_Sense_+_Library_PoolC
GTATGCTTTCTTTATGAAGACTCTGTTGTCCTATGGACTATGCTTTTGTA
>Frequency_1_QualityScore_DFGGFFHIIJJJDHCIHIIGGEHGIDGEGIJJDCFGDBFCGDFEEG?FDGG@GDJIJGHJGIIIJIJGIFCFGIGIHHCEEFFHFDBECC@CCA_Mismatch_0_Sense_+_Library_PoolC
TGCTCTAGCTACAGTATTGGCATCTACTGCTTAATCTTGTTGCTTGTATGCTTTCTTTATGAAGACTCTGTTGTCCTATGGACTATGCTTTTGT
>Frequency_1_QualityScore_DDBFADABFIIFIFH:A<CEAA2A9A@E>FFBCGFEDGIEDFBFC90?0??FFG<8BFBBFB>:=CEFCFE_Mismatch_0_Sense_+_Library_PoolC
TACTGCTTAATCTTGTTGCTTGTATGCTTTCTTTATGAAGACTCTGTTGTCCTATGGACTATGCTTTTGTA
>Frequency_1_QualityScore_FFHHHHHJJJJJJJJIJJIJJJJJJIJJJJJJJJJJJIIIIIIJJJJIJJJIFHIFIIIGDH>GHHAEHBDDFFFCCCCCDBBB6?B?<CCDDC_Mismatch_0_Sense_+_Library_PoolC
ACAGCACTTTACTTTTCTGAGCCAGACTTATTATTAGTAGTATCAGCACTCGTTGTTTTGTTTCCGTTTATGCTTTGTGGGTGGTTTTGCTCTA
>Frequency_1_QualityScore_FFHAFHHJIHIIHHHFHGIICDDFFEEGHIDGGHIIFGGGDH@@8@EHEFCCBCFFBDED@AACAB5?C>@C>C<C?A@ADBB5>55<AC>ACA_Mismatch_0_Sense_+_Library_PoolC
CCGAGATGGTTGCTGTATGGTGTCTTCTTTATTGGGCCAACCGGAAAAATATCAAAGATGTCCGTGTATTTGGAGACTCCCGGTTGGTTATTGA
>Frequency_1_QualityScore_FF:CFFHIJJJIGHHIGJGIHJEHIGIIJJJJJGHIIIIGGIIHEGIFHIIIJJIJJJIIJIIIIIGHFEEFHFFFFFCCEE@CCDC;CCCCDC_Mismatch_0_Sense_+_Library_PoolC
GGTGGTTTTGCTCTAGCTACAGTATTGGCATCTACTGCTTAATCTTGTTGCTTGTATGCTTTCTTTATGAAGACTCTGTTGTCCTATGGACTAT
>Frequency_1_QualityScore_DDHHGDHIIIBCHFEDHIIIGGFFGGHEHHGFCHGGH<DFGIGEHGHEEGFIG@=FCHGGFGHDCEEHIEHCEEFDFA=@BDBD>>ACDDDACA_Mismatch_0_Sense_+_Library_PoolC
CTTTACTTTTCTGAGCCAGACTTATTATTAGTAGTATCAGCACTCGTTGTTTTGTTTCCGTTTATGCTTTGTGGGTGGTTTTGCTCTAGCTACA
>Frequency_1_QualityScore_FFHHHHHJJJJJJJJJIIJJJJJJIJJJIIJJJIJJHHIIIIJJJJJHGIIGHIHIJJJJJJJIJGGHHEHHHHHFFFFDCCD?BBDDDDDCDD_Mismatch_0_Sense_+_Library_PoolC
CAGCACTTTACTTTTCTGAGCCAGACTTATTATTAGTAGTATCAGCACTCGTTGTTTTGTTTCCGTTTATGCTTTGTGGGTGGTTTTGCTCTAG
>Frequency_1_QualityScore_FFHHHHHJJJIJJJJIJJGJJJJJJJJJJJJJHIIJJJJJJJGIJIIIIJHIJIIJJJJJJJGIJHIJEEEHHDFFFFDEEEBDDDEEDDDDDD_Mismatch_0_Sense_+_Library_PoolC
CTTGTGAAGGAAGACAGCACTTTACTTTTCTGAGCCAGACTTATTATTAGTAGTATCAGCACTCGTTGTTTTGTTTCCGTTTATGCTTTGTGGG
>Frequency_1_QualityScore_BDHBH>FEFEEEFGHGGCHGACDA<F>G>DCH@@DGGIIIFGGE@FHGICHHIDE;C@FGEHIHGIDGE?AEHHHFFDFDB>AC;?A=A9<CCC_Mismatch_0_Sense_+_Library_PoolC
GATGATGGAGGACAGACTTGTGAAGGAAGACAGCACTTTACTTTTCTGAGCCAGACTTATTATTAGTAGTATCAGCACTCGTTGTTTTGTTTCC
>Frequency_1_QualityScore_FFHGHFHHIJAGHGHIJJJCFHGEGIIJDHIJJJJJIIIJJJJIJHHHIJHIHICHGEGHHHFHHFCD;?CE@CC@CCDBCBACDCDDDEDDDC_Mismatch_0_Sense_+_Library_PoolC
CTAAGAAGGGTTTAAGGGGTCAGACAGGTATACTTTACATTAAAGAGATGATGGAGGACAGACTTGTGAAGGAAGACAGCACTTTACTTTTCTG
>Frequency_1_QualityScore_FFHHHHHJIJJJCFHFHIJJJJJJIJIJGIIJIJJJGIJIJJJIIJIJJIHIIJJJJIJIJJJGEHHFHEEDFFFFFF>;ACCCDDCC@CC;@A_Mismatch_0_Sense_+_Library_PoolC
ATGCTTTGTGGGTGGTTTTGCTCTAGCTACAGTATTGGCATCTACTGCTTAATCTTGTTGCTTGTATGCTTTCTTTATGAAGACTCTGTTGTCC
>Frequency_1_QualityScore_FFHHHHHJIJJJJJJJHHJJGHIGIJJJJJJJIJJJJJJJIIJJIJJJJJJIJIIIJJIJIJHHHEHDEED@@CDAAEECDDDDC_Mismatch_0_Sense_+_Library_PoolC
TTCCGTTTATGCTTTGTGGGTGGTTTTGCTCTAGCTACAGTATTGGCATCTACTGCTTAATCTTGTTGCTTGTATGCTTTCTTTA
>Frequency_1_QualityScore_FFHHHHHJJJJJJIJJJJIJGIJEGIHIJJJJDGIJJJJJJHEIJJJJJIGIJJJJIJJJJIJEIJJGHHHDFFFEEEEECDEDDBDDDDDDDD_Mismatch_0_Sense_+_Library_PoolC
GCTGATAGATTTTCTAAGAAGGGTTTAAGGGGTCAGACAGGTATACTTTACATTAAAGAGATGATGGAGGACAGACTTGTGAAGGAAGACAGCA
>Frequency_1_QualityScore_DFHHHHHJJJJJJJJJJJJJJJJJIIJJJJJJJJJJJJJJJJJJJJJIJJJJJJJJIJJIJJJJJJJJIGIJJJJJJHHHHFHHFFFFFFECDE_Mismatch_0_Sense_+_Library_PoolC
TATTGGCATCTACTGCTTAATCTTGTTGCTTGTATGCTTTCTTTATGAAGACTCTGTTGTCCTATGGACTATGCTTTTGTACAACTCTTTTGAT
>Frequency_1_QualityScore_FFHHHGHJJJJIIIJEFHEHHIFIJIJJJJJIJIJGIJGIJJJJJJJIIJJGGIGIIJJJEGIHHGH?E@CCDFFFEECEEDCDCACCDDD>CD_Mismatch_0_Sense_+_Library_PoolC
TTTATGCTTTGTGGGTGGTTTTGCTCTAGCTACAGTATTGGCATCTACTGCTTAATCTTGTTGCTTGTATGCTTTCTTTATGAAGACTCTGTTG
>Frequency_1_QualityScore_ADF<DFAEF;<C:CHHEE9F?<FAFEH<FFFB?EF;;BGIEEIICFE@FBFEDEEFEAFFFIFBEFFB;??;>ACCCAABBBAB;@DB::55@B_Mismatch_1_Sense_+_Library_PoolC
TGAGCAAGACTTATTATTAGTAGTATCAGCACTCGTTGTTTTGTTTCCGTTTATGCTTTGTGGGTGGTTTTGCTCTAGCTACAGTATTGGCATC
>Frequency_1_QualityScore_FFHHHHHJIJJJJJJJJJJJJJJJJJJJJJJJJJJJJIIIJJJIJJJJJIIJIIJJJJJJJJJJHGG@EHFHHFFFFFEEEDEDDEEDDCDDDD_Mismatch_0_Sense_+_Library_PoolC
TTGTGAAGGAAGACAGCACTTTACTTTTCTGAGCCAGACTTATTATTAGTAGTATCAGCACTCGTTGTTTTGTTTCCGTTTATGCTTTGTGGGT
>Frequency_5_QualityScore_DEGGHGHHGIIIIHGHIHHHHGHHIIHIGGHHIIIGIJIJIJIGGHHIIJJJFIHHHHIGIHFEGHHHGEFFFFFEEDEFCCDDCCCBBDADCC_Mismatch_0_Sense_+_Library_PoolC
GGCATCTACTGCTTAATCTTGTTGCTTGTATGCTTTCTTTATGAAGACTCTGTTGTCCTATGGACTATGCTTTTGTACAACTCTTTTGATTTTA
>Frequency_4_QualityScore_FFHHGGGIIIIJJJIIJGIJIHIHIIIJIGIIHIIJIIIIHIJJIIIIIJJJJIIIJJIJJIIIIGIIICFHHHHGFGEDDFCCCEEBCEDEEE_Mismatch_0_Sense_+_Library_PoolC
GCTTGTATGCTTTCTTTATGAAGACTCTGTTGTCCTATGGACTATGCTTTTGTACAACTCTTTTGATTTTATAATAACAAAGAATGGTCTTTTT
>Frequency_2_QualityScore_EEHHHHHJIIIIJIIIJJJJJIGHIIHIIJJJJJIJJIIIIJIJJIIJJJIJJIIIIGHIHIIIIJIIJIGIIIIIIIHHHHFGFFFEEECDDC_Mismatch_0_Sense_+_Library_PoolC
TACTGCTTAATCTTGTTGCTTGTATGCTTTCTTTATGAAGACTCTGTTGTCCTATGGACTATGCTTTTGTACAACTCTTTTGATTTTATAATAA
>Frequency_2_QualityScore_FFHHHHHJIJIJJJGFEIIIJIJIIJJIIIIHIIIIJJIHIIIIJJJIJHIIHIIJIIIIIIIIIGIIIGGIIJGGIIHGHHEGEDFFED_Mismatch_0_Sense_+_Library_PoolC
TAATCTTGTTGCTTGTATGCTTTCTTTATGAAGACTCTGTTGTCCTATGGACTATGCTTTTGTACAACTCTTTTGATTTTATAATAACAA
>Frequency_2_QualityScore_EFGFHHHIJJJJJJJJJJIJJIIIIIJGJJIJJJIJJIIIJJJJIJJJJJJJIIJJIIJJJJJHIIJJIEGIIIIGEFCEDFGFEACEEDDEDD_Mismatch_0_Sense_+_Library_PoolC
TTGTATGCTTTCTTTATGAAGACTCTGTTGTCCTATGGACTATGCTTTTGTACAACTCTTTTGATTTTATAATAACAAAGAATGGTCTTTTTTT
>Frequency_2_QualityScore_FEHHHHHJJJIJJIJIJJJGIJIJJHIJGIIIIIJJHIIIJJJJJJJJIIJIJJIJIIJJIIIJIJIIGHGIIIIIIIEGHHHCEFFFFEDDCD_Mismatch_0_Sense_+_Library_PoolC
GTATGCTTTCTTTATGAAGACTCTGTTGTCCTATGGACTATGCTTTTGTACAACTCTTTTGATTTTATAATAACAAAGAATGGTCTTTTTTTGT
>Frequency_2_QualityScore_FFGHHHHJJJJJJIJJIIIJJJJJJJIIHIHIJJIGIIJIJIIIGGGIIIJIIIGIIIIJJIIIJIIIJHIIIJIGIFGGGGGFFFFEECADDE_Mismatch_0_Sense_+_Library_PoolC
TTGGCATCTACTGCTTAATCTTGTTGCTTGTATGCTTTCTTTATGAAGACTCTGTTGTCCTATGGACTATGCTTTTGTACAACTCTTTTGATTT
>Frequency_2_QualityScore_FFHHGHGIJGGGGIIIIJJJJJIIIHIIIIIJIIIIJIIJIIJJGHIHIHIFIIJJIHIIIJJHIIEIGHIIIIIGGHGFDEEBCCECCDDC@A_Mismatch_0_Sense_+_Library_PoolC
TTGTTGCTTGTATGCTTTCTTTATGAAGACTCTGTTGTCCTATGGACTATGCTTTTGTACAACTCTTTTGATTTTATAATAACAAAGAATGGTC
>Frequency_1_QualityScore_FFHHHHHJJJJFHIJJJGJGHIJHGIIDGGIJJJJGHIGGIIHJIJFGIJJJEIGHJJGGGIJJJIJGHDHFFEHHFFFFCCFCCCBE;?CCCA_Mismatch_0_Sense_+_Library_PoolC
CTTGTTGCTTGTATGCTTTCTTTATGAAGACTCTGTTGTCCTATGGACTATGCTTTTGTACAACTCTTTTGATTTTATAATAACAAAGAATGGT
>Frequency_1_QualityScore_FFGHHHHJJJJJJJJJJIIJJJJJJJJJIHIIJIJJJJJJJIJJIJJJIHIJIIIIIIIJIJHGCHIJIIEGIJGHHHHHGHFFCDFFCAEDEE_Mismatch_0_Sense_+_Library_PoolC
TGGCATCTACTGCTTAATCTTGTTGCTTGTATGCTTTCTTTATGAAGACTCTGTTGTCCTATGGACTATGCTTTTGTACAACTCTTTTGATTTT
>Frequency_1_QualityScore_FFHHHHHJJIIJJJIJJJJJJJJJJJJGIIFGIJJJJJJJJJIIHIJJJIIHIJIJJJIJIIGIJGJIIFGHIIJIHHHFGHFFFFFFECDEEE_Mismatch_0_Sense_+_Library_PoolC
GCATCTACTGCTTAATCTTGTTGCTTGTATGCTTTCTTTATGAAGACTCTGTTGTCCTATGGACTATGCTTTTGTACAACTCTTTTGATTTTAT
>Frequency_1_QualityScore_FFHHHHHJJJJJJJJJJJJJJJJJJJJJJJIIJIJJJJJJJJIJJJJJJJJJJJJIJJJJJIIIIJJIHIIGCGHHHEFHHHFFDDDDDD_Mismatch_0_Sense_+_Library_PoolC
TTTCTTTATGAAGACTCTGTTGTCCTATGGACTATGCTTTTGTACAACTCTTTTGATTTTATAATAACAAAGAATGGTCTTTTTTTGTCA
>Frequency_1_QualityScore_FDHHHHHJJJJJJEJJIIJEHIJIJJIJIJJJJJJJHHIJJIJJJJJJIJIJJJJJJJJJJIIJIIGIAFFFGEEGEE=EHFHDFFFFFEDDDD_Mismatch_0_Sense_+_Library_PoolC
GTATGCTTTCTTTATGAAGACTCTGTTGTCCTATGGACTATGCTTTTGTACAACTCTTTTGATTTTATAATAACAAAGAATGGTCTTTTTTTGA
>Frequency_1_QualityScore_FFHHHGHIJJJJJHGIHJJJIJJJHIIIJJJIJIJJJIJJJJJJJJJJJJJJJJJIJJJJJJIIJJIIIEHEGIJFHHFDDDDD_Mismatch_0_Sense_+_Library_PoolC
TATGAAGACTCTGTTGTCCTATGGACTATGCTTTTGTACAACTCTTTTGATTTTATAATAACAAAGAATGGTCTTTTTTTGTTA
>Frequency_1_QualityScore_FFHHHHHJJHIJIIJJJJJJJGJJJJJJJJJJJJJJJJJJJJJJHHIJJJIJJJJJGHIIJJJJJJJIJJJJJJJHHHHHHHFFFFFEEDE>CD_Mismatch_0_Sense_+_Library_PoolC
TGTTGCTTGTATGCTTTCTTTATGAAGACTCTGTTGTCCTATGGACTATGCTTTTGTACAACTCTTTTGATTTTATAATAACAAAGAATGGTCT
>Frequency_1_QualityScore_FFHHHHHJJJJJJJJJIJJJJJIHIJIJJJJJJJJJJIJJJIIJJJJHIIIJJJJJJIIIIJJJJJJJJHIEGIIIIHHHHHHFFFFFFEEEEE_Mismatch_0_Sense_+_Library_PoolC
CTACTGCTTAATCTTGTTGCTTGTATGCTTTCTTTATGAAGACTCTGTTGTCCTATGGACTATGCTTTTGTACAACTCTTTTGATTTTATAATA
>Frequency_1_QualityScore_FFHHHHHJJJJJJJJJJJJIIJJIJJJJJJJJJJJJJJJJJJJJJIJJJJJJJJJIJIIHIJJIIGGGHFGFHHHFHFFFFDDDBCD_Mismatch_0_Sense_+_Library_PoolC
CTTTATGAAGACTCTGTTGTCCTATGGACTATGCTTTTGTACAACTCTTTTGATTTTATAATAACAAAGAATGGTCTTTTTTTGTTA
>Frequency_1_QualityScore_?DD,ADDIEDAEFF<ACFI@DCFEEEEDE<@?4CBD@B?BB?9B?4BD@A<<?;=BCCCCCD@)8@C7C7;ADDD7=A;;BA_Mismatch_0_Sense_+_Library_PoolC
TAATCTTGTTGCTTGTATGCTTTCTTTATGAAGACTCTGTTGTCCTATGGACTATGCTTTTGTACAACTCTTTTGATTTTAT
>Frequency_1_QualityScore_FFHHHHHJJJJJJJJJJJIJIJJJJJJJHJJJJJJJIJJJIJIJJJJJJJJJJJJJJIJJJJJJJIJJJJHHIGIJHFGFHFFFFFBCEDEEED_Mismatch_0_Sense_+_Library_PoolC
CTTGTATGCTTTCTTTATGAAGACTCTGTTGTCCTATGGACTATGCTTTTGTACAACTCTTTTGATTTTATAATAACAAAGAATGGTCTTTTTT
>Frequency_1_QualityScore_FFHHHHHJJJJJJIJJIIJJJIJJJJJJJIJJJIIIJJJJJJJJIJJIJJJJJJJJJJIJJJICHHHHHHEDDDFCCCEDACDDDDDDDDDDDD_Mismatch_1_Sense_+_Library_PoolC
TGCTTTCTTTATGAAGACTCTGTTGTCCTATGGACTATGCTTTTTTACAACTCTTTTGATTTTATAATAACAAAGAATGGTCTTTTTTTGTAAA
>Frequency_1_QualityScore_FFHHHHHJIJJJJJJJJIIGJJJHIIHIJJJJJJHIIIJJJJJJIIIJJGIJJGGHIJJGIGIIIJIJJJIHG:CHFFFFFFCCEEEEDDDDDD_Mismatch_0_Sense_+_Library_PoolC
ATGCTTTCTTTATGAAGACTCTGTTGTCCTATGGACTATGCTTTTGTACAACTCTTTTGATTTTATAATAACAAAGAATGGTCTTTTTTTGTTA
>Frequency_1_QualityScore_FFHHHHHIIIJJJJJIIJJGIJJGHIHIJIIJGHIIJJJJIJJJIJJJJJIJIIJIIIIGIIJJIJJJIGHIIGJIGFDCBCC_Mismatch_0_Sense_+_Library_PoolC
ATGAAGACTCTGTTGTCCTATGGACTATGCTTTTGTACAACTCTTTTGATTTTATAATAACAAAGAATGGTCTTTTTTTGTTA
>Frequency_1_QualityScore_FFHHHHHJJJJJJJJJJJJJJJJJJJJJJJJJJJJJJJJJGIJJJJJJJIJJJIJIJJJIJGGGGGFGHC@EHIJEHHGHHHDDDDE_Mismatch_0_Sense_+_Library_PoolC
TCTTTATGAAGACTCTGTTGTCCTATGGACTATGCTTTTGTACAACTCTTTTGATTTTATAATAACAAAGAATGGTCTTTTTTTGCA
>Frequency_1_QualityScore_FFFHHHHJJJJJJJJJHHJIIIIJHGIJHIJHGHGIIJJJIJJJJJIGHIJFHHHHHHIIIIJHHIJJGFIGIIJJ?EEHFADBCB?CDCC_Mismatch_0_Sense_+_Library_PoolC
TTAATCTTGTTGCTTGTATGCTTTCTTTATGAAGACTCTGTTGTCCTATGGACTATGCTTTTGTACAACTCTTTTGATTTTATAATAACAA
>Frequency_1_QualityScore_FFHHGHHJJJJIJJJJJJJJGHIIIJJIJJJJIJJHIJIIJJJJIJJJJJIJJIJGHJJJJJJIJJIJIGIJJIJJHHHHFFFFFFFFEDDEEC_Mismatch_0_Sense_+_Library_PoolC
CTGCTTAATCTTGTTGCTTGTATGCTTTCTTTATGAAGACTCTGTTGTCCTATGGACTATGCTTTTGTACAACTCTTTTGATTTTATAATAACA
>Frequency_1_QualityScore_FFHHHHHJJJIJJJJJJGHJJJJJJJJJJJJJIJJJJJJJJHHJIJJJEHJJIIIHJIIJJGIIEHIIJIIJJJJJHHHHHHFFDFFFFDCCEC_Mismatch_0_Sense_+_Library_PoolC
CTTAATCTTGTTGCTTGTATGCTTTCTTTATGAAGACTCTGTTGTCCTATGGACTATGCTTTTGTACAACTCTTTTGATTTTATAATAACAAAG
>Frequency_1_QualityScore_FFHHHHHGHIIJJJJJJJJIJJJJJJJJJJJHJJJJJJIJIJJIJIJJJJIJIJJJJJJIJIJJJJJIJGHIGIEHIIIGHHEH;BDFFCCEEE_Mismatch_1_Sense_+_Library_PoolC
TAGCTTGTATGCTTTCTTTATGAAGACTCTGTTGTCCTATGGACTATGCTTTTGTACAACTCTTTTGATTTTATAATAACAAAGAATGGTCTTT
>Frequency_1_QualityScore_FFHHHHHJJJJJJJJJJJJJJJJIJIJJJJJJJIIIJJJJJJJJJJJJJJJJJJJJJJJIJJJJIIJIJHHGIJJHHHHHEDFFFFFDDDDEED_Mismatch_0_Sense_+_Library_PoolC
TGCTTTCTTTATGAAGACTCTGTTGTCCTATGGACTATGCTTTTGTACAACTCTTTTGATTTTATAATAACAAAGAATGGTCTTTTTTTGTAAA
>Frequency_1_QualityScore_FEHHHHHIJIIIJGGGBGHIIIIJJJJJEGGGIJBHEGHHIJIIIGHEHH@EJGHCGHIGJIIJJJIJAFGHIGCGGEAHECCB@CFFBCBBBD_Mismatch_0_Sense_+_Library_PoolC
GTATGCTTTCTTTATGAAGACTCTGTTGTCCTATGGACTATGCTTTTGTACAACTCTTTTGATTTTATAATAACAAAGAATGGTCTTTTTTTGC
