# Supplementary material for: Differential Gene Expression Reveals Candidate Genes for Drought Stress Response in Abies alba (Pinaceae)
Source: PLoS One. 2015 Apr 29;10(4):e0124564. doi: 10.1371/journal.pone.0124564 (PMC4414588; doi:10.1371/journal.pone.0124564)
Supplement: S3 File — (GZ) [file pone.0124564.s003.gz › comp16184_c0_seq2.fa]

>comp16184_c0_seq2 len=476 path=[1:0-325 645:326-475]
GAGGGCCAAGTGGAAGAAGAAGCGCATGAGGAGGCTCAAACGAAAGCGTCGAAAGATGAGACAGAGATCCAAATAGGAGTTCCCTTACTGTGACAAATGAGGCGTTTTGACTATAGATTTGAGTTCATTAAATCTAGGGATGATTTCTCTTTACTTTATTTCTTTTGAATGAAAATTGCAATCTCAATCAGTATCTAATCTGGGTGACTTGTAATCGATACACTAACTGCCTGGAATAGCAGCATGGGCTGTTTTCTGTTTTGTTGTTTTTTGTTTTGATTTGAACTTGTACGAAATACAAGTATTTCCATGGATCTTTTTGGCTGTAATTCGACTTTGTCCTGTGTGCTTCATTACTATAAATTATACGCTAATACAGTCAAGGCAAATCAAAAGAGTCTAATACAGTTATATTTCGGACTCTAATTTTGTTTCCTGAAATCTTTCTGGTTAACGCAAAAGAGGTTGGTAGTTAT

>Frequency_3_QualityScore_EFHHGHHIJJHGHJJJJIIJJJJIFHIIJJJJJJJJJJJJIJHIIIIJHIIIJHIIJIIIIIIIJJFHGCFFFFEFFFFEEDCCEEEDEEDACC_Mismatch_0_Sense_+_Library_PoolC
ATTTGAACTTGTACGAAATACAAGTATTTCCATGGATCTTTTTGGCTGTAATTCGACTTTGTCCTGTGTGCTTCATTACTATAAATTATACGCT
>Frequency_3_QualityScore_FEHFGGGIGGHHHIIHIBFHGGIIGGGEIFIIIJJJIFIIIIHIIIIGGIIIJIIJIIJHHHDGFGIHGEGFFGFEEDEDEEEDDDDCCDCDDD_Mismatch_0_Sense_+_Library_PoolC
CTTGTACGAAATACAAGTATTTCCATGGATCTTTTTGGCTGTAATTCGACTTTGTCCTGTGTGCTTCATTACTATAAATTATACGCTAATACAG
>Frequency_3_QualityScore_EFHHHHHJJJJGIIJIIGJJJHHIJJIJJHIJIJJ@FIIJIJHIIGIIHIJJJIJHIIIIHHGHGFEFECDEEEEEDDDDDDDDDDDEEDDEED_Mismatch_0_Sense_+_Library_PoolC
TTTTTGTTTTGATTTGAACTTGTACGAAATACAAGTATTTCCATGGATCTTTTTGGCTGTAATTCGACTTTGTCCTGTGTGCTTCATTACTATA
>Frequency_2_QualityScore_FFHHHHHJIJJJIHIIJJJIIIJJIIJIJIIIJJJJIJIJIHIIIIIIIEGIJJJIIJIJIHHHGHHFFEDEDEEEEEDCEDDDDDDCDDCCDD_Mismatch_0_Sense_+_Library_PoolC
TTCTGTTTTGTTGTTTTTTGTTTTGATTTGAACTTGTACGAAATACAAGTATTTCCATGGATCTTTTTGGCTGTAATTCGACTTTGTCCTGTGT
>Frequency_2_QualityScore_FFHHGGGIJIIJJIIJJIIIIIIIIJIIIIJJJGIIIJJGIEIIJJIIIIIJJIIIIHIIJJGIIIIEHDGCEEEEEEEEEEEEEEEDDEE_Mismatch_0_Sense_+_Library_PoolC
TTTGTTTTGATTTGAACTTGTACGAAATACAAGTATTTCCATGGATCTTTTTGGCTGTAATTCGACTTTGTCCTGTGTGCTTCATTACTAT
>Frequency_2_QualityScore_DDCA;7==EDD9<EEA<BGCCEEHHG?8EDEE=?AD@CEFFACAECEAC9:@C8A9AABB@8>C@6?@C?>@>??>ABBBBB?A?<>?B=?>>A_Mismatch_0_Sense_+_Library_PoolC
TGTTGTTTTTTGTTTTGATTTGAACTTGTACGAAATACAAGTATTTCCATGGATCTTTTTGGCTGTAATTCGACTTTGTCCTGTGTGCTTCATT
>Frequency_2_QualityScore_FFGHGHGIIIIIHIIJEHIIIJJIIGIIIIIJJJJEDHIIIIGIIDIEIIIJIIIJIJIJJHIIJJGHHGGHHHECAEEFFDCECDCDDCDDDE_Mismatch_0_Sense_+_Library_PoolC
TTGTACGAAATACAAGTATTTCCATGGATCTTTTTGGCTGTAATTCGACTTTGTCCTGTGTGCTTCATTACTATAAATTATACGCTAATACAGT
>Frequency_2_QualityScore_FEHHE@EHIIIIIGGHGIGEIIIIIEEIIGHIIIA=FECEHIIIIIIIIIHGIIIGGCGGCFGEGEEGGEFFCECCDCECDDACDD?ACCCCCC_Mismatch_0_Sense_+_Library_PoolC
ACAAGTATTTCCATGGATCTTTTTGGCTGTAATTCGACTTTGTCCTGTGTGCTTCATTACTATAAATTATACGCTAATACAGTCAAGGCAAATC
>Frequency_2_QualityScore_FEGHHHHJJGIIIIHIIIJGGGGHIJHIIGIIIIIJGIIJGIIJIJHIIIJJIHGIIIJIIIIIIGGGCCFEE?AEEECEEEECCCEEFEDECC_Mismatch_0_Sense_+_Library_PoolC
GTAATTCGACTTTGTCCTGTGTGCTTCATTACTATAAATTATACGCTAATACAGTCAAGGCAAATCAAAAGAGTCTAATACAGTTATATTTCGG
>Frequency_2_QualityScore_FFHHHHHJJJIIJJJJJJIIIJJIIIJJJJJIIJJJJIIJIJJIIIIIIIIIIIIIJJJIIIIJHIIGHHHGFFFFEEDEEDD@BCCDEDDDDC_Mismatch_0_Sense_+_Library_PoolC
CTTTTTGGCTGTAATTCGACTTTGTCCTGTGTGCTTCATTACTATAAATTATACGCTAATACAGTCAAGGCAAATCAAAAGAGTCTAATACAGT
>Frequency_2_QualityScore_CEGHHHHJIJJJJIJJJJJJJJIIJJDGIJIJJJIIJJIIIJJJJIIJIIIIIJIIJIJIJJJIIIIIGBEGGGFFEEEEEEEEEEEEEDEEDD_Mismatch_0_Sense_+_Library_PoolC
TGATTTGAACTTGTACGAAATACAAGTATTTCCATGGATCTTTTTGGCTGTAATTCGACTTTGTCCTGTGTGCTTCATTACTATAAATTATACG
>Frequency_2_QualityScore_FFHFHHHJIJIIJJEIIJIJJIJIIIIIJJJJJJJIJIIIIJIIIHIIIJIIIJJIGIGHIIIJGHIHHGHGGGFFFFFFFEDDDDDDDDCDDD_Mismatch_0_Sense_+_Library_PoolC
GTACGAAATACAAGTATTTCCATGGATCTTTTTGGCTGTAATTCGACTTTGTCCTGTGTGCTTCATTACTATAAATTATACGCTAATACAGTCA
>Frequency_2_QualityScore_FFHFHFHIG=FGHIIIIGHIIIGHIIIIGIIIIGEGHIIGIHIIHGFIIGIGGCGIIGIIGHHHHHGGCECEEEEDC@CCBCDDDCACDDCAAC_Mismatch_0_Sense_+_Library_PoolC
AAATACAAGTATTTCCATGGATCTTTTTGGCTGTAATTCGACTTTGTCCTGTGTGCTTCATTACTATAAATTATACGCTAATACAGTCAAGGCA
>Frequency_2_QualityScore_CCFC@FE>>GIEEGIIIFCHGCGGGIGEE@EGHGBHGII9EEHIIEIHGGEEFFCEDEAECEEEE@><?AACBACCCBCCCCCE_Mismatch_2_Sense_+_Library_PoolC
TGGGCTGTTTTCTTTTTTGTTGTTTTTTGTTTTGATTTGAACTTGTACGAAATACAAGTATTTCCATGGATCTTTTTGTCTGTA
>Frequency_2_QualityScore_EEFFFEFHGFGGGIEEIHIHI:EFGGIGG>EGCGHGFIHHIIIIGIIIGIIIGIEDGGHIIIIIEDFEGCEGDEFFCEDCA>ABCBCBC?A=AC_Mismatch_0_Sense_+_Library_PoolC
TTTTGGCTGTAATTCGACTTTGTCCTGTGTGCTTCATTACTATAAATTATACGCTAATACAGTCAAGGCAAATCAAAAGAGTCTAATACAGTTA
>Frequency_2_QualityScore_EEGHGEFHIIGIIFHIIIIJIIIIIIJIIHGIIGIIIJIJJJEGIGHIIIHGIIEEGEIIHGGDEEEEECEEBEDDCDCCBBCCBCCDCDDCDE_Mismatch_0_Sense_+_Library_PoolC
TTGTTGTTTTTTGTTTTGATTTGAACTTGTACGAAATACAAGTATTTCCATGGATCTTTTTGGCTGTAATTCGACTTTGTCCTGTGTGCTTCAT
>Frequency_2_QualityScore_FFGHHGHJIIIJIIIIIIIIIGIGGIJIIJJJIJJJJJJJJIJJJJJIJIJIIJIJIJJIIJIIJJIJHGGHHFFCCEEEEEEDECDCDEEEEE_Mismatch_0_Sense_+_Library_PoolC
CTGTAATTCGACTTTGTCCTGTGTGCTTCATTACTATAAATTATACGCTAATACAGTCAAGGCAAATCAAAAGAGTCTAATACAGTTATATTTC
>Frequency_2_QualityScore_DEFGHGHIIIIIIGEHIIIIGGHHGHIGGIIGHGFFGIEIIIIGIIIFD?FHGECCCEHEGIIIIIGGGCGHGC_Mismatch_0_Sense_+_Library_PoolC
ATCTTTTTGGCTGTAATTCGACTTTGTCCTGTGTGCTTCATTACTATAAATTATACGCTAATACAGTCAAGGCA
>Frequency_1_QualityScore_FFHHFHGJJIIHHHIIIIGCHGIJJJJGIIIIJIGIJJJGIJJJIGJJIHHIGHIHHHHGFEFBDFEEFEEEEDCDDDDDDDDBCDDBD_Mismatch_0_Sense_+_Library_PoolC
CAGCATGGGCTGTTTTCTGTTTTGTTGTTTTTTGTTTTGATTTGAACTTGTACGAAATACAAGTATTTCCATGGATCTTTTTGGCTGTA
>Frequency_1_QualityScore_FFHHHHGJIJIJFHIJIJJJIIIJJJJJIJJJJJJIIIJ9DGIIJJJJJJJJJJJJJIIJJJIJHHHHHEHFFFFFFFEEDDDDDCDDDFDDDD_Mismatch_1_Sense_+_Library_PoolC
ACGAAATACAAGTATTTCCATGGATCTTTTTGGCTGTAAATCGACTTTGTCCTGTGTGCTTCATTACTATAAATTATACGCTAATACAGTCAAG
>Frequency_1_QualityScore_FFHHHHHJJIJJJJHJJIJJJJJJHJJJJIIJJJIJJJJJJJJJJJJJIJJJJCHIJGIHHHGHHFFFFEFEDDDDDDCDFEEDEDDDDDDDDD_Mismatch_0_Sense_+_Library_PoolC
TGTTTTCTGTTTTGTTGTTTTTTGTTTTGATTTGAACTTGTACGAAATACAAGTATTTCCATGGATCTTTTTGGCTGTAATTCGACTTTGTCCT
>Frequency_1_QualityScore_FFHHHHHIIIIIII4CEGIEEIIIIIIIHIIIIGIIIIIGIIIGGIIIIIIIIIIIIIIIGFGHHIICCCCEHGFFFFDFDEEEDEABD?BDCC_Mismatch_1_Sense_+_Library_PoolC
AACTTGTACGAAATTCAAGTATTTCCATGGATCTTTTTGGCTGTAATTCGACTTTGTCCTGTGTGCTTCATTACTATAAATTATACGCTAATAC
>Frequency_1_QualityScore_DDHDBDFHIIIIIIIIAHIIGGGIII<FEDG=8@DFGE@HFGHHGEGGIIBG:CGGHGIIGFGC?C_Mismatch_0_Sense_+_Library_PoolC
GTTGTTTTTTGTTTTGATTTGAACTTGTACGAAATACAAGTATTTCCATGGATCTTTTTGGCTGTA
>Frequency_1_QualityScore_FFHHHHHJJJJJJJJJJJJJIJJJJJJJJJJJJHIJJJJJJJIJJJJIIJJJJJJJJJJIHHHHHHFFFFFFDEEEDDDDCDDDDACCDDEDDA_Mismatch_0_Sense_+_Library_PoolC
ATCTTTTTGGCTGTAATTCGACTTTGTCCTGTGTGCTTCATTACTATAAATTATACGCTAATACAGTCAAGGCAAATCAAAAGAGTCTAATACA
>Frequency_1_QualityScore_FFHHHHHJJJJIIIIJJJHHIJIJJJIGIJJIIIJJJJJJIIGIIIJIJIJJJJJIIJIIEHIHFHHHHDFFFFFFDCDEEDEEDDDDDDDDDD_Mismatch_0_Sense_+_Library_PoolC
ACTTGTACGAAATACAAGTATTTCCATGGATCTTTTTGGCTGTAATTCGACTTTGTCCTGTGTGCTTCATTACTATAAATTATACGCTAATACA
>Frequency_1_QualityScore_EFHHHHHHGIIJJJHFFHIICGHHGHIJIJDGHGHGD@FGGIIIBFGHIJGIIIJIHGGIFHGHFFFDA@CCDD@DDDDDDDDCDDDDDDDDDD_Mismatch_0_Sense_+_Library_PoolC
TTTTGTTGTTTTTTGTTTTGATTTGAACTTGTACGAAATACAAGTATTTCCATGGATCTTTTTGGCTGTAATTCGACTTTGTCCTGTGTGCTTC
>Frequency_1_QualityScore_FFHHHHHJJJJJIIJJJJJJJDHIIJJJJJJJJJJJJJJJIJJJJIIJJJIIIJJJJJJJJJJJJJHHHEHHFFFFFFFCECEEEECCBDDBDD_Mismatch_0_Sense_+_Library_PoolC
TGAACTTGTACGAAATACAAGTATTTCCATGGATCTTTTTGGCTGTAATTCGACTTTGTCCTGTGTGCTTCATTACTATAAATTATACGCTAAT
>Frequency_1_QualityScore_ADDDCFFGGEHGH>HHIIBBHIIIECFFHI99?DFCHHGGHGIBFH@FDHEHGIFEHGHIHC<<;C=AC_Mismatch_0_Sense_+_Library_PoolC
TTTGTTGTTTTTTGTTTTGATTTGAACTTGTACGAAATACAAGTATTTCCATGGATCTTTTTGGCTGTA
>Frequency_1_QualityScore_FFHHHFHJJJJJJJJJJJIJJHIIGGIJJJJJJFFHIJJJJJJJJJIIIJJJJJJJJJJJIIIIJJIHHHHHFFFFFFEEEEEEDEFEDDDDDD_Mismatch_0_Sense_+_Library_PoolC
TTTTGTTTTGATTTGAACTTGTACGAAATACAAGTATTTCCATGGATCTTTTTGGCTGTAATTCGACTTTGTCCTGTGTGCTTCATTACTATAA
>Frequency_1_QualityScore_DFHHHHHJJJJJJJJHHIJJIJIIJJIJIJJJJIIIIJICGEGIGGIJJJIJIJJJIIIIIIHHFHHHHFCEFDFFEEEEEDEBDBDDCDC>CC_Mismatch_0_Sense_+_Library_PoolC
TGTACGAAATACAAGTATTTCCATGGATCTTTTTGGCTGTAATTCGACTTTGTCCTGTGTGCTTCATTACTATAAATTATACGCTAATACAGTC
>Frequency_1_QualityScore_FDFHHHHJFHIJIGHIJIHIJJJIIIIJIIGGIIJJJFHIJIJJJIJJJJJJJJJJJJJJHHH_Mismatch_0_Sense_+_Library_PoolC
GTTTTTTGTTTTGATTTGAACTTGTACGAAATACAAGTATTTCCATGGATCTTTTTGGCTGTA
>Frequency_1_QualityScore_FDDFHHH?FHGIJIGIJGGJEHGGJJIGIJJGGJIJIGHIIJJGEHGGIGFFHJJJJJGJIJIHIHEEHEEEFBEFDBCECCCCDCC@>>AADB_Mismatch_0_Sense_+_Library_PoolC
ATACAAGTATTTCCATGGATCTTTTTGGCTGTAATTCGACTTTGTCCTGTGTGCTTCATTACTATAAATTATACGCTAATACAGTCAAGGCAAA
>Frequency_1_QualityScore_FFHGHHCFHJJJJIGIIIJIIJJJJIJJIIFHIJJIJJIIIJJJJJJIHGFHGGJJJJJJJJGIGJJIJEHHHHHHFFFFECDDEEDDCD?_Mismatch_0_Sense_+_Library_PoolC
TACAAGTATTTCCATGGATCTTTTTGGCTGTAATTCGACTTTGTCCTGTGTGCTTCATTACTATAAATTATACGCTAATACAGTCAAGGCA
>Frequency_1_QualityScore_=AFHAHDDBBG?AFCEEHIAFCHIGEHGIB0?DHBFEHEEBGEI==BFG5.@6C@;??7==77;B?@;>76@>;@>@B@CAB9(>>>38AB_Mismatch_0_Sense_+_Library_PoolC
TGGGCTGTTTTCTGTTTTGTTGTTTTTTGTTTTGATTTGAACTTGTACGAAATACAAGTATTTCCATGGATCTTTTTGGCTGTAATTCGAC
>Frequency_1_QualityScore_FFHHHHHJJJJJJJJJJJJJJIJJJJJJJJJJJJJJJJJJJJJJJJJJJJJJIJJJJJJIJJGHHHHGHFFFEFFDEEEEDD_Mismatch_0_Sense_+_Library_PoolC
TGGATCTTTTTGGCTGTAATTCGACTTTGTCCTGTGTGCTTCATTACTATAAATTATACGCTAATACAGTCAAGGCAAATCA
>Frequency_1_QualityScore_FFHHHHHJJJJJJJJJJJJJJJJIJJJJJJJJJJJJIJJJJJJJIJJJIJJIJJJJJIJIJJJJJJJHHHHHGFFFF_Mismatch_1_Sense_+_Library_PoolC
AGGATCTTTTTGGCTGTAATTCGACTTTGTCCTGTGTGCTTCATTACTATAAATTATACGCTAATACAGTCAAGGCA
>Frequency_1_QualityScore_FFGHHHHJJJJJJGIJIJJJJIJJJJJFHIJJJJJIJJIJJJJJJIIJJJJJJ_Mismatch_0_Sense_+_Library_PoolC
TTGATTTGAACTTGTACGAAATACAAGTATTTCCATGGATCTTTTTGGCTGTA
>Frequency_1_QualityScore_FFGD<A2ACEFGEGGGIII:EGDH1C:BD:BFG@9BDBFFGHI??DGHIIIIGGEEHGI@DEEHHHD_Mismatch_1_Sense_+_Library_PoolC
TGGCTGTAATTCGACTTTGTCCTGTGTGCTTCATTACTATAAATTATACGCTAATACAGTCAAGCCA
>Frequency_1_QualityScore_DDHA=<FHIIICIIBDAFE?FHGGEHH):CGIGEBFCDGHEB?<DHGHICEGEFDGGHIIIIEHICDHECC@=CHEEEEEE@CCCCCBB_Mismatch_0_Sense_+_Library_PoolC
CAAGTATTTCCATGGATCTTTTTGGCTGTAATTCGACTTTGTCCTGTGTGCTTCATTACTATAAATTATACGCTAATACAGTCAAGGCA
>Frequency_1_QualityScore_FDFHHHHJJIJIJJJJJJJJJJJJJIIJJJJJJJJJJJIIJJJJJIHIHIIJIJJJIJIJIIIJIJIJIHHFHFFFFFFFEEEEEEDDDDD_Mismatch_1_Sense_+_Library_PoolC
GTATTTCCATGGATCTTTTTGGCTGTAATTCGACTTTGTCCTGTGTGCTTCATTACTATAAATTATACGCTAATACAGTCAATGCAAATCA
>Frequency_1_QualityScore_FFHHHHHJJJJJJJJJJJJJJJJJJJJJEHIJJJJJJJJJJJJJJJJJJJJJGI_Mismatch_0_Sense_+_Library_PoolC
TTTGATTTGAACTTGTACGAAATACAAGTATTTCCATGGATCTTTTTGGCTGTA
>Frequency_1_QualityScore_FFHHFHHJGHIJJGIIHGJEHGIIGIJJJIJJJDHHIJJJIEGHHIJJIJJIJGHHIGH_Mismatch_0_Sense_+_Library_PoolC
TTTGTTTTGATTTGAACTTGTACGAAATACAAGTATTTCCATGGATCTTTTTGGCTGTA
>Frequency_1_QualityScore_DDCDHHGJIJJJIIIGIIGIJIIJJJIIGIJGHIJJIJJIJJJIHEHFIJIGEHIEGIJIGHIJIGIJJDGHEEFFF@DEEEEEDDDBBDDC>>_Mismatch_0_Sense_+_Library_PoolC
AGTATTTCCATGGATCTTTTTGGCTGTAATTCGACTTTGTCCTGTGTGCTTCATTACTATAAATTATACGCTAATACAGTCAAGGCAAATCAAA
>Frequency_1_QualityScore_FFHHHHHIJJJJIJJJJJJJFHIJJJJJJJJJJJJJJJJJJJJJJJJJIJJJJJJJJJJJJJIJHHIHGHHHHGFFFFFFDDEEEEEDDDDDDD_Mismatch_0_Sense_+_Library_PoolC
GAACTTGTACGAAATACAAGTATTTCCATGGATCTTTTTGGCTGTAATTCGACTTTGTCCTGTGTGCTTCATTACTATAAATTATACGCTAATA
>Frequency_1_QualityScore_FFHFHBFBDHEEBGH@EG;CEFHGIBFHIIGIGEHGIIIIIIIIIGIIIIIGHGAEECHHBEE?>BEFD>CEEBDBCDACAB@ABED@?@CD>C_Mismatch_0_Sense_+_Library_PoolC
CTGTTTTCTGTTTTGTTGTTTTTTGTTTTGATTTGAACTTGTACGAAATACAAGTATTTCCATGGATCTTTTTGGCTGTAATTCGACTTTGTCC
>Frequency_1_QualityScore_FFHHHHFEIIIJJJJJJIJIJIJGIGIJIIJJJJIJIHJJJJGGHHIJIIJJJJJJEIIIJJJJIIJIJEHHFFFFFFEC@CEDDBBDCA_Mismatch_0_Sense_+_Library_PoolC
TATTTCCATGGATCTTTTTGGCTGTAATTCGACTTTGTCCTGTGTGCTTCATTACTATAAATTATACGCTAATACAGTCAAGGCAAATCA
>Frequency_1_QualityScore_FFHGHHHJGJIIJJIIJJJJJGJJJIHHDHIJIJIJIJJJJIJIIJIHHGIGIGJIJJJIJHHIJIJJHEFGHFFDFFDEACDEEDDDDDCCDD_Mismatch_0_Sense_+_Library_PoolC
TTTGGCTGTAATTCGACTTTGTCCTGTGTGCTTCATTACTATAAATTATACGCTAATACAGTCAAGGCAAATCAAAAGAGTCTAATACAGTTAT
>Frequency_1_QualityScore_FDHHHHHGIJJJJIJJIJIJJJIIJJJJHIJJJIJGIJIJJJIGIJIJGIGGHGIIIJJIGHHHHHHFFDFDDCEDBDDFEEBC@BDDDCCDDD_Mismatch_0_Sense_+_Library_PoolC
GTTTTCTGTTTTGTTGTTTTTTGTTTTGATTTGAACTTGTACGAAATACAAGTATTTCCATGGATCTTTTTGGCTGTAATTCGACTTTGTCCTG
>Frequency_1_QualityScore_FFHGHGHJJGJJJJJIIJJJJJJIJJJJJHIJJJIJIJIJJJIIIJJJIJJJJJI_Mismatch_0_Sense_+_Library_PoolC
TTTTGATTTGAACTTGTACGAAATACAAGTATTTCCATGGATCTTTTTGGCTGTA
>Frequency_1_QualityScore_=?D<B2:?C:<<C:<3AF?:??DBD)1??***:?**09?F((-..)=@F@A))88==@EI;3;)=??;,5>@@>;(5;A_Mismatch_0_Sense_+_Library_PoolC
TTCTGTTTTGTTGTTTTTTGTTTTGATTTGAACTTGTACGAAATACAAGTATTTCCATGGATCTTTTTGGCTGTAATTC
>Frequency_1_QualityScore_FBDHHHDGHIJHGGIGEEHIIHIIGGIHGIFIIJJJJIFGGHIIJJIHIIIGEIJIGHHIIGJGHGGHHEHHHFFFFFFEEEEECCDDDCDEDD_Mismatch_0_Sense_+_Library_PoolC
GTTTTGATTTGAACTTGTACGAAATACAAGTATTTCCATGGATCTTTTTGGCTGTAATTCGACTTTGTCCTGTGTGCTTCATTACTATAAATTA
>Frequency_1_QualityScore_FFHHHHHIIJIIHFEIIEHFFHIJIEFIDHEECHHFHEGAFGIJGEHDIJGEGGGHHHHFFFFD?CDEFEEDDACDCACCCDDD?ACB?CCDDE_Mismatch_0_Sense_+_Library_PoolC
GCAGCATGGGCTGTTTTCTGTTTTGTTGTTTTTTGTTTTGATTTGAACTTGTACGAAATACAAGTATTTCCATGGATCTTTTTGGCTGTAATTC
>Frequency_1_QualityScore_FFHHHHHIIJJJJJJJIHIIGGIIGHGDHIJIGIJIJIJJGJJJJJIGEHIJIJJJAEFHHHGFFFFFECEEEEEDBDDDBD_Mismatch_0_Sense_+_Library_PoolC
GGCTGTTTTCTGTTTTGTTGTTTTTTGTTTTGATTTGAACTTGTACGAAATACAAGTATTTCCATGGATCTTTTTGGCTGTA
>Frequency_1_QualityScore_FFHHHHHJJJJJJIIJJJIIJJJIJJJJJJJJJJJJIJIIIJJJJJJJJJJIIJIJJIIJJJJJJJHHGHHHFFFFFDEEEEDDDDDDDDACDD_Mismatch_0_Sense_+_Library_PoolC
CATGGATCTTTTTGGCTGTAATTCGACTTTGTCCTGTGTGCTTCATTACTATAAATTATACGCTAATACAGTCAAGGCAAATCAAAAGAGTCTA
>Frequency_1_QualityScore_FFHHHHHJJJEHJJJJJJJJJIJJJJJJJJJJJJIJ_Mismatch_0_Sense_+_Library_PoolC
GAAATACAAGTATTTCCATGGATCTTTTTGGCTGTA
>Frequency_1_QualityScore_DDHHFHHGGFHGEDHIIIIIGGGIIIGDGHEDFHHI>FCGICFHGGIIBHIGGAE@@E@GHEEEEFHDECEDFEDDDDBDC_Mismatch_0_Sense_+_Library_PoolC
GCTGTTTTCTGTTTTGTTGTTTTTTGTTTTGATTTGAACTTGTACGAAATACAAGTATTTCCATGGATCTTTTTGGCTGTA
>Frequency_1_QualityScore_FFHHHHHIJJHIJJJJJIJJJJGIIJJIJJJJJJJJJJJJJJJJJJHIJJJJJIJHJHHHHHHFFFDEDCEDEEEEDEDDDDDDDDDDDDDDDD_Mismatch_0_Sense_+_Library_PoolC
TGTTTTGTTGTTTTTTGTTTTGATTTGAACTTGTACGAAATACAAGTATTTCCATGGATCTTTTTGGCTGTAATTCGACTTTGTCCTGTGTGCT
>Frequency_1_QualityScore_D4?FHFDHHBD@EHIIC:CH?FHGEFHIGE?CGGGIGB9?DFFGHFCC<D?CFEGI_Mismatch_0_Sense_+_Library_PoolC
GTTTTGATTTGAACTTGTACGAAATACAAGTATTTCCATGGATCTTTTTGGCTGTA
>Frequency_1_QualityScore_DFHHHHHJIJJJJJJJJJJJIIIIJJJJJJIIJJJGIJJGIIJJIIJJJIGHIJJJHHGAEHGFFFFFFFEEEEEEDDDBDDDDD_Mismatch_0_Sense_+_Library_PoolC
ATGGGCTGTTTTCTGTTTTGTTGTTTTTTGTTTTGATTTGAACTTGTACGAAATACAAGTATTTCCATGGATCTTTTTGGCTGTA
>Frequency_1_QualityScore_FFHHHHHJJIIJJJIIJIJJJJIJIJJJJJJJIJGIJJJJJJJGJJJJJJJJJJJJIIJJIJJIJIJHHHHHHFFFFEEEEEECDD@CCDDEDD_Mismatch_0_Sense_+_Library_PoolC
GATCTTTTTGGCTGTAATTCGACTTTGTCCTGTGTGCTTCATTACTATAAATTATACGCTAATACAGTCAAGGCAAATCAAAAGAGTCTAATAC
>Frequency_1_QualityScore_FFHHHHHJJJJJJJJJJJJHJJIJJJJJJHIJJJJJJJJIJJJJIJJJJJJJGGIIEE?CEHHFFFFFF@AEEEEEDBBDDDBD_Mismatch_0_Sense_+_Library_PoolC
TGGGCTGTTTTCTGTTTTGTTGTTTTTTGTTTTGATTTGAACTTGTACGAAATACAAGTATTTCCATGGATCTTTTTGGCTGTA
>Frequency_1_QualityScore_FFGFHHGJGIGIDHIJFHFCHHGEAGFDEGIJJGIIIJFHIJGGHFHDF;CHIDHHHGHFFFCDFCEEEEBCCDDDDDDDDDBDDDDD_Mismatch_0_Sense_+_Library_PoolC
AGCATGGGCTGTTTTCTGTTTTGTTGTTTTTTGTTTTGATTTGAACTTGTACGAAATACAAGTATTTCCATGGATCTTTTTGGCTGTA
>Frequency_1_QualityScore_DDD8?D<2<;EAE>;:33C:FHIIDEFHGH9F9DEC<9<DGHB>BFHG3=FF@AG=;CHE>EHFHAB>@B>AA?B3;@_Mismatch_1_Sense_+_Library_PoolC
TTTCTGTTTTGTTGTTTTTTGTTTTGATTTGAACTTGTACGAAATACAAGTATTTCCATGGATCTTTTTGGCTGTAAA
>Frequency_1_QualityScore_FFHHHHHJJJJJJJJJIJJJJJJIJJJJGGGIJJJIJJJJIIIJIJJJIIJJHJJJJJIJJJJJJJJJJHHFEHHFFFFFFEEEDDEEEEEDEE_Mismatch_0_Sense_+_Library_PoolC
TTTGATTTGAACTTGTACGAAATACAAGTATTTCCATGGATCTTTTTGGCTGTAATTCGACTTTGTCCTGTGTGCTTCATTACTATAAATTATA
>Frequency_1_QualityScore_FFHHGHHIJJJJJIIGJJJJJJIIJJJCGIJJJJJIGIJJJIJJJJIJJJJIJJJJJJIJJJJHHHHHHHFEFFFFEEEFEEDEEDDEEEDEED_Mismatch_0_Sense_+_Library_PoolC
TTGATTTGAACTTGTACGAAATACAAGTATTTCCATGGATCTTTTTGGCTGTAATTCGACTTTGTCCTGTGTGCTTCATTACTATAAATTATAC
>Frequency_1_QualityScore_FFHHHHHJJIJJJIJJIJJJJJJJIJJJJJJGIJJJIJJJJIJJJJJJJJJJIHHHHHHFDEFFFFEEEEEEECDDDDDDDDD8AC_Mismatch_0_Sense_+_Library_PoolC
CATGGGCTGTTTTCTGTTTTGTTGTTTTTTGTTTTGATTTGAACTTGTACGAAATACAAGTATTTCCATGGATCTTTTTGGCTGTA
>Frequency_1_QualityScore_FFHHHHHJJJJJIJJJIJJJIJJJJJJHIJJJEHJJJGIJJJIJJJJJIJIJIJHHEHFHFFFFFFFECCEEDEDDDDDDDDEEEEDEDDDDDD_Mismatch_0_Sense_+_Library_PoolC
GGCTGTTTTCTGTTTTGTTGTTTTTTGTTTTGATTTGAACTTGTACGAAATACAAGTATTTCCATGGATCTTTTTGGCTGTAATTCGACTTTGT
>Frequency_1_QualityScore_FFHHHHHHJJIIJJIEIJJJJJHIIJIGIIJJIJJJJJIIJJJJGJJIIJIFHIJIJJEIHGGHHGFFDDDDEEDDDEEEEBDDDDDDDDDDDD_Mismatch_0_Sense_+_Library_PoolC
TTTTCTGTTTTGTTGTTTTTTGTTTTGATTTGAACTTGTACGAAATACAAGTATTTCCATGGATCTTTTTGGCTGTAATTCGACTTTGTCCTGT
>Frequency_1_QualityScore_FFHHHHHJJJJJJJJJJJIJJJJIIJIJJJJJJJJJJJJJJIJJJJJJJJJJJJJJJJJJJJJJIJJJHHHHHGFFFFCAEEEEEEDDFDDEEF_Mismatch_0_Sense_+_Library_PoolC
TGGCTGTAATTCGACTTTGTCCTGTGTGCTTCATTACTATAAATTATACGCTAATACAGTCAAGGCAAATCAAAAGAGTCTAATACAGTTATAT
>Frequency_1_QualityScore_FFHHHHHJIJIJJJJJHIJJIJIIJJJJHIJJJJJJJJIJJJJFHIJJJJJHHHHHHFFFDDEEEEDCDCFFFEEFDDDDDDDDDDDDDDDDDD_Mismatch_0_Sense_+_Library_PoolC
ATAGCAGCATGGGCTGTTTTCTGTTTTGTTGTTTTTTGTTTTGATTTGAACTTGTACGAAATACAAGTATTTCCATGGATCTTTTTGGCTGTAA
>Frequency_1_QualityScore_FFHHHGHJJEFGIIGIJIIIEGIIIEGHFHGIGHIIJJFHHJJGIIGIEGIHGIJIIIIFFHHF_Mismatch_1_Sense_+_Library_PoolC
TGTTTTTTGTTTTGATTTGAACTTGTACGAAATACAAGTATTTCCATGGATCTTTTTGGCTGCA
>Frequency_1_QualityScore_FFHHHHHJJJJGGIIIJJIIJJJHIIFGIIJJJIJJIIHGJJJEHIJJIJJJIJIJHHGHHFCDFFFFFCCCEEEDDDDDDDDCDDDDCDEEDD_Mismatch_1_Sense_+_Library_PoolC
AGCATGGGCTGTTTTCTGTTTTGTTGTTTTTTGTTTTGATTTGAACTTGTACGAAATACAAGTATTTCCATGGATCTTTTTGGCTTTAATTCGA
>Frequency_1_QualityScore_FFHHHHHJJJJJJJJJJJJJJJJIGHGIJJJJJJJJJJJJJIJJJJJJJJJJIIJJJIJIIIIJJJJIFEHHHHFFFFCCEEEEEDDDFDDDDD_Mismatch_2_Sense_+_Library_PoolC
TGGCTGTAATTCGACTTTGTCCTGTGTGCTTCATTACTATAAATTATACGCTAATACAGTCAAGGCAAATCAAAAGAGTCTAATACAGTTAGAA
>Frequency_1_QualityScore_FFHHHHHJJJJGIJJJJJJJJJIJJJJJJJJJJJJJJJJJJJJJJJJJHIJJJGJIIJJJIJJJJJJJJHEHGHHHFFFFDDDEDDDDFDDDDD_Mismatch_0_Sense_+_Library_PoolC
CGAAATACAAGTATTTCCATGGATCTTTTTGGCTGTAATTCGACTTTGTCCTGTGTGCTTCATTACTATAAATTATACGCTAATACAGTCAAGG
>Frequency_1_QualityScore_FFFFHGDHIIG@EHGIICHGHHIIIIIIIICDGIIIIIIGHIGIIIIIIGIIIIIGIIEIII@@=EHHHFFEF@DEDCEEED@CDDDEEDCDED_Mismatch_0_Sense_+_Library_PoolC
TGTTTTGATTTGAACTTGTACGAAATACAAGTATTTCCATGGATCTTTTTGGCTGTAATTCGACTTTGTCCTGTGTGCTTCATTACTATAAATT
>Frequency_1_QualityScore_DEHHHHHJJIJJJJJJJJJJJJJJIJJJJJJIJJJJJJJJJJIJGIJJJJJIJJJJJIIIJJJJJJIIJHHFHHFFFDFFEEEDE_Mismatch_0_Sense_+_Library_PoolC
TATTTCCATGGATCTTTTTGGCTGTAATTCGACTTTGTCCTGTGTGCTTCATTACTATAAATTATACGCTAATACAGTCAAGGCA
>Frequency_1_QualityScore_FFGHDH<CE@FDHHGGCCFHIECEHFGEGGGHIIGCFIIIIGGGGADECF@DGGGGGGHGH@GGDHEHEBBD@BCEAAACECCCCCCDECCDDA_Mismatch_1_Sense_+_Library_PoolC
TTTTTGTTTTGATTTGAACTTGTACGAAATACAAGCATTTCCATGGATCTTTTTGGCTGTAATTCGACTTTGTCCTGTGTGCTTCATTACTATA
>Frequency_1_QualityScore_FFHHHHDHIJJJJJIIJJJJJJJJIIIJJJHIJJJJJJJJJJJJJJJJIJJJJJJJJIJJJJJJJGIJJEHHHFFFFDEEEEDCCDDDDDDDDD_Mismatch_0_Sense_+_Library_PoolC
TACAAGTATTTCCATGGATCTTTTTGGCTGTAATTCGACTTTGTCCTGTGTGCTTCATTACTATAAATTATACGCTAATACAGTCAAGGCAAAT
>Frequency_1_QualityScore_FFHHHHHJJJIJJJJJJJJJJIHIJDGIJJJJJJJJJIJJJJGIJJJJJJJJJHHHHFFFFDFFFFFEEEEDDDDDDDDDDDDDDDCDDEEDED_Mismatch_0_Sense_+_Library_PoolC
GCATGGGCTGTTTTCTGTTTTGTTGTTTTTTGTTTTGATTTGAACTTGTACGAAATACAAGTATTTCCATGGATCTTTTTGGCTGTAATTCGAC
>Frequency_1_QualityScore_FDHHHHHJJJJJJIJJJJJJJJJIJHGIJJJJJJJJJJJJJJJIJIHJIJJJJJJJJJJJJJJJGIIIFHIHHFHFFFFFFEEDDEDDDDD_Mismatch_0_Sense_+_Library_PoolC
GTATTTCCATGGATCTTTTTGGCTGTAATTCGACTTTGTCCTGTGTGCTTCATTACTATAAATTATACGCTAATACAGTCAAGGCAAATCA
>Frequency_1_QualityScore_FFHHHHHIIJJIIJIJIJJFHIJJJJJJJIGHIJJJJJJJJJJIJJJJHIIJJJJJIJJJJHIHIJJGHHHHHFFFFFFFEEEEEEDDDDDDDD_Mismatch_0_Sense_+_Library_PoolC
AACTTGTACGAAATACAAGTATTTCCATGGATCTTTTTGGCTGTAATTCGACTTTGTCCTGTGTGCTTCATTACTATAAATTATACGCTAATAC
>Frequency_1_QualityScore_FFHHHHHJJJJJJJHIJJJJJIGJJJIJJIJJJJJJHJJJJIJJJJJJJJJJJJIJJHHHHFFFFCCFECFEEEEACDDDDDDDDDDDDDD_Mismatch_0_Sense_+_Library_PoolC
AGCAGCATGGGCTGTTTTCTGTTTTGTTGTTTTTTGTTTTGATTTGAACTTGTACGAAATACAAGTATTTCCATGGATCTTTTTGGCTGTA
>Frequency_1_QualityScore_FFHHHHHJJJJIJJIJJJJJJHIJJIGHJJJIJJJJJIJJJJJJIJIJJJHIJJJJJJJJIJJHHHHHHFFFEDEE_Mismatch_2_Sense_+_Library_PoolC
ATTCTGTTTTGTTGTTTTTTGTTTTGATTTGAACTTGTACGAAATACAAGTATTTCCATGTATCTTTTTGGCTGTA
>Frequency_1_QualityScore_DDFHHHDIIIJJHGCHGIJIJJJIIJICHIJJJJJIIJHI_Mismatch_0_Sense_+_Library_PoolC
GTACGAAATACAAGTATTTCCATGGATCTTTTTGGCTGTA
>Frequency_1_QualityScore_FFHHHHGJGEHIJJJJIJJJJJJJJJJJIJJJJJJJIJJJJJJJJJJJJJIJJJJIJJJJJJJJJIJJJHHIHHHHHFFFCEEEEEEDCDDDBD_Mismatch_0_Sense_+_Library_PoolC
AATACAAGTATTTCCATGGATCTTTTTGGCTGTAATTCGACTTTGTCCTGTGTGCTTCATTACTATAAATTATACGCTAATACAGTCAAGGCAA
>Frequency_1_QualityScore_FBFHHHHJJIJJJJJJJJJJJIJJIGIJJJJJJJJJJJIJJIJFHHHIIJIIJJJJJJJJJJIIIIIIJHHHHFFFFFFFEEDDDDDDD_Mismatch_0_Sense_+_Library_PoolC
GTATTTCCATGGATCTTTTTGGCTGTAATTCGACTTTGTCCTGTGTGCTTCATTACTAAATTATACGCTAATACAGTCAAGGCAAATCA
