# Supplementary material for: Differential Gene Expression Reveals Candidate Genes for Drought Stress Response in Abies alba (Pinaceae)
Source: PLoS One. 2015 Apr 29;10(4):e0124564. doi: 10.1371/journal.pone.0124564 (PMC4414588; doi:10.1371/journal.pone.0124564)
Supplement: S3 File — (GZ) [file pone.0124564.s003.gz › comp21779_c0_seq1.fa]

>comp21779_c0_seq1 len=391 path=[1:0-390]
GCCAGCTTGTGAAGAGCCATATGAAGTACAACAGATCAAACAAGGATACCAAAGCAACCTCCTGAAATCTCTTGGTGTATAAAACCTAAACAAGTGGGCATTGGTTTTCCGAACCGTTTGCCGTCCTTACATTACACCAGATCTACATGTGGCAAATGTGTGTACAATCAAGGGCGACTTCAACGATTATGTTACACATGGATGTAGAGGGTTACACAATCTTGCTAAATTTAGTTTTTGCAATTATTAAGGAAGAGGAGATTTTAAGGATGTAGATTAGCAATAAATTCAATATCAATACCATTGGGATATAACAAGAAGATTGATTTGGATTAAATATGTATATGAAAGAAGATTTGATATGAAATAAGTGTTTGTAAATCCTTCTTGT

>Frequency_6_QualityScore_FFGHHHFHIIIJJJJJJJIIJJJIIIIIIFHJJJIIIIIJIIJIIIGFHHGHIHIFGIIIIGHIGHGGGBFFGFEFEEEEEEEEEDEEDDEECC_Mismatch_0_Sense_+_Library_PoolT
AGAGGGTTACACAATCTTGCTAAATTTAGTTTTTGCAATTATTAAGGAAGAGGAGATTTTAAGGATGTAGATTAGCAATAAATTCAATATCAAT
>Frequency_1_QualityScore_FFHHHHHIJJJJJJJJJJJJIJJJJJJJJHIIJJJJIJJIIIJIIJIHJIIJJJJGIIJJJJJJIHHHHEHFEFFFFEDEEEEEDDEEEDFEDD_Mismatch_0_Sense_+_Library_PoolC
AGAGGGTTACACAATCTTGCTAAATTTAGTTTTTGCAATTATTAAGGAAGAGGAGATTTTAAGGATGTAGATTAGCAATAAATTCAATATCAAT
>Frequency_5_QualityScore_FFGGFGFHEGIGIIIIHHFGIIBFHGFFFHADFFHGDCCGHHDGFGHHHEHHHFGCGHIHFFHGHHIHGFFHGFGFDEEFFFEDBDDCCBCBCC_Mismatch_0_Sense_+_Library_PoolT
TTAGTTTTTGCAATTATTAAGGAAGAGGAGATTTTAAGGATGTAGATTAGCAATAAATTCAATATCAATACCATTGGGATATAACAAGAAGATT
>Frequency_5_QualityScore_FFHHHGHJJJJHIJJJIJJJJJIJJIIJIGIHHIJHHFHIJJJIIIIJJIIIIIIJIIIIIIHHHGGGGDFFGGFEFEEEEDDDDDDDDEEDDD_Mismatch_0_Sense_+_Library_PoolT
GCTAAATTTAGTTTTTGCAATTATTAAGGAAGAGGAGATTTTAAGGATGTAGATTAGCAATAAATTCAATATCAATACCATTGGGATATAACAA
>Frequency_4_QualityScore_FFHGGEGIHHIIHIIEHGIHIIHFIIHIIIIJGIIIIJIHIIIHIIJJIJIIIIIIIIFFIIIIFIHIGGGHFGFGDEEFEECEAACCDDDDDD_Mismatch_0_Sense_+_Library_PoolT
TTATTAAGGAAGAGGAGATTTTAAGGATGTAGATTAGCAATAAATTCAATATCAATACCATTGGGATATAACAAGAAGATTGATTTGGATTAAA
>Frequency_4_QualityScore_FFHHHHHHJIIIJHIHIIJJIIJJHIIHIJJJJJJJJJJJJJJJJJJJJJJJIJJJJJJJJJIJJIIJJFGIHGHGGGFFFFFEEEEEEDD_Mismatch_0_Sense_+_Library_PoolT
ATTAAGGAAGAGGAGATTTTAAGGATGTAGATTAGCAATAAATTCAATATCAATACCATTGGGATATAACAAGAAGATTGATTTGGATTAA
>Frequency_4_QualityScore_EEHHHHHIHIIHIIGHIGIFHIJJIGIIHIJIIIIJJJJJJJIIIIIJJIIJIJIJIIIIIIHIIIIJJFGGHHGFGEEEEEDCCDEEEDDDDD_Mismatch_0_Sense_+_Library_PoolT
AATTATTAAGGAAGAGGAGATTTTAAGGATGTAGATTAGCAATAAATTCAATATCAATACCATTGGGATATAACAAGAAGATTGATTTGGATTA
>Frequency_4_QualityScore_FFHHHHHJJJIJIHIJHIGIIJIIIIJHIIHIIJJJJJJJJJJJJJJJJJJJJJJIJJJIIJJIIIIHIGHIGGGFEFFFFEEEEEEEEDDDDD_Mismatch_0_Sense_+_Library_PoolT
ATTATTAAGGAAGAGGAGATTTTAAGGATGTAGATTAGCAATAAATTCAATATCAATACCATTGGGATATAACAAGAAGATTGATTTGGATTAA
>Frequency_3_QualityScore_EEFFDGHHHGIIHGGGGDEFHDE?DFCFHIIIAAGF@CFBD@CFFEC;CD?>BDECCDEDBDBD?CBCBAC>?AA>:>@@A>C@AABC@CBA>A_Mismatch_0_Sense_+_Library_PoolT
ATAAAACCTAAACAAGTGGGCATTGGTTTTCCGAACCGTTTGCCGTCCTTACATTACACCAGATCTACATGTGGCAAATGTGTGTACAATCAAG
>Frequency_3_QualityScore_FFHGHGHJJJJHIJIIJIIIHHHHIHIIJIJHIIJHJJIHIFHHIHIIIIGIJJJJJIIIJIIIIIGGHGGIHGHHGFGGGGFFFFEEEEE_Mismatch_0_Sense_+_Library_PoolT
ATTAGCAATAAATTCAATATCAATACCATTGGGATATAACAAGAAGATTGATTTGGATTAAATATGTATATGAAAGAAGATTTGATATGAA
>Frequency_3_QualityScore_EEGHHHHJJIIJJJJHIIJJIIGHIIIJJIJIJJJJJJIJJJIIIJJHJJIEGHHHGGGFFFFFFEEEDCEEDD=AABBCDEDDDDEDEDDCCD_Mismatch_0_Sense_+_Library_PoolT
TGTACAATCAAGGGCGACTTCAACGATTATGTTACACATGGATGTAGAGGGTTACACAATCTTGCTAAATTTAGTTTTTGCAATTATTAAGGAA
>Frequency_1_QualityScore_FFHHHHHJJIJIJJJJIJJGIJJJJGHIJJJIIJJJIIJIJJJJGHIIIIJ@EHHHHHHFFFFFFDEEEEEEDD@CEDDDDDDDDDDDDDCCCC_Mismatch_0_Sense_+_Library_PoolC
TGTACAATCAAGGGCGACTTCAACGATTATGTTACACATGGATGTAGAGGGTTACACAATCTTGCTAAATTTAGTTTTTGCAATTATTAAGGAA
>Frequency_3_QualityScore_EFHGGHFIJHIHIHJJHIJJGIIHIIIJJJJJJJJJJJJJJJJJJJJJGHIIIHIJJIJJIJJIIIGGHGGEFFFEEEEEEDDDDDDDEDEEDE_Mismatch_0_Sense_+_Library_PoolT
AGGAAGAGGAGATTTTAAGGATGTAGATTAGCAATAAATTCAATATCAATACCATTGGGATATAACAAGAAGATTGATTTGGATTAAATATGTA
>Frequency_3_QualityScore_FFHHHHHJJIIJHIJFIJFHGHIIJGHIJHJIHIJJJJJJJJJIJJJJJJJIIJJJJJJJIJJJJIIIIFGGGGGGGFEDFEEEECEEEDDDDD_Mismatch_0_Sense_+_Library_PoolT
CAATTATTAAGGAAGAGGAGATTTTAAGGATGTAGATTAGCAATAAATTCAATATCAATACCATTGGGATATAACAAGAAGATTGATTTGGATT
>Frequency_1_QualityScore_FFHHHHHJHHIJHIJIIJIJGIIJJIJJJIJJIJJJJJJJJJJJJJJJJJJJJJJJIIIJJJJJIJJHHEHHFFFFFFDEEEEDDDEDEDDDDD_Mismatch_0_Sense_+_Library_PoolC
CAATTATTAAGGAAGAGGAGATTTTAAGGATGTAGATTAGCAATAAATTCAATATCAATACCATTGGGATATAACAAGAAGATTGATTTGGATT
>Frequency_3_QualityScore_EEHHHHHJGGIIJJJJJJJIJJIIIIHHIIIIIIHIIJJJIIJJJJIJIHJHIIIIJIJIIIIJJJJHJGIJIHHFHHFFFFEEDDEEDDCCBC_Mismatch_0_Sense_+_Library_PoolT
AAATTTAGTTTTTGCAATTATTAAGGAAGAGGAGATTTTAAGGATGTAGATTAGCAATAAATTCAATATCAATACCATTGGGATATAACAAGAA
>Frequency_3_QualityScore_FFGHHHHJIHHIJIIJJJJJJJGIGHEIJIHIHIIJGIIJIJJJJJJJIJHHIIHHHGGFGFFEECDDBABDDDDACCDDDDDDDDDDDDEDCD_Mismatch_0_Sense_+_Library_PoolT
CCAGATCTACATGTGGCAAATGTGTGTACAATCAAGGGCGACTTCAACGATTATGTTACACATGGATGTAGAGGGTTACACAATCTTGCTAAAT
>Frequency_3_QualityScore_FFHHGHHJJJJJJJIIJJJJJIIHIJJJIJJJJHIJJJJJJJJIJJIIGGHHIIJJIJJJIJJHIIJJIFHIJHJIIHIGGGHFGFFFFEEDDE_Mismatch_0_Sense_+_Library_PoolT
GATGTAGATTAGCAATAAATTCAATATCAATACCATTGGGATATAACAAGAAGATTGATTTGGATTAAATATGTATATGAAAGAAGATTTGATA
>Frequency_3_QualityScore_FFHHHHGJJJJJJJJJJJJJIJJIJJJJJJJHJJIJJIJJJGHIJJIIGIIIHHGGGGEEFFFFCEEEDDDEDDDDEEFEDDDDDCDDDDBDDD_Mismatch_0_Sense_+_Library_PoolT
AGGGCGACTTCAACGATTATGTTACACATGGATGTAGAGGGTTACACAATCTTGCTAAATTTAGTTTTTGCAATTATTAAGGAAGAGGAGATTT
>Frequency_3_QualityScore_BECGEGGF?GFHGGHIIBHEEGFHFBGIDDIFFDCDG>CEDAEGEGHDBBFGHGDGGDEFCCDF@BDDBECDECAACCCDDDB@AABDDB9@BA_Mismatch_0_Sense_+_Library_PoolT
TTTTAAGGATGTAGATTAGCAATAAATTCAATATCAATACCATTGGGATATAACAAGAAGATTGATTTGGATTAAATATGTATATGAAAGAAGA
>Frequency_3_QualityScore_EEEGGGGIJIIJJHIIHHHEIIHIIIIIIJGIJIIIJIJIJIJIIIIIJIIIHIIJHGIGGHFGHHGHIJHIHHGGGGFFFFFFEDDEEEEDBB_Mismatch_0_Sense_+_Library_PoolT
GGAGATTTTAAGGATGTAGATTAGCAATAAATTCAATATCAATACCATTGGGATATAACAAGAAGATTGATTTGGATTAAATATGTATATGAAA
>Frequency_3_QualityScore_FFHHHHGIIGIIJJJJJJJJJJJIJJJJJJJJJJJJJJJJJJJJJJJJJJJFHHIHHHHIJJHIJJJJIFHIIIIHHHHHGHGGEEFFEEEDEE_Mismatch_0_Sense_+_Library_PoolT
TTAAGGATGTAGATTAGCAATAAATTCAATATCAATACCATTGGGATATAACAAGAAGATTGATTTGGATTAAATATGTATATGAAAGAAGATT
>Frequency_3_QualityScore_EBEGDFDHHHGHGEFHHGIIH@FHBEHFEDHDFHIHHFFIHIHGHIGHGHGIIJHEHIHGHFGEGGGFDECCEEDCCAAA?BBCDCABCCCDCD_Mismatch_0_Sense_+_Library_PoolT
CAACGATTATGTTACACATGGATGTAGAGGGTTACACAATCTTGCTAAATTTAGTTTTTGCAATTATTAAGGAAGAGGAGATTTTAAGGATGTA
>Frequency_3_QualityScore_CEGHGHGJIIJJJJFIIHIJGHJJFHIIJJIIJIJJJJJJJJJJJJJGHGIJJIHIIJJJJJIHIHHIFEGGFCCDEFEDDCDDEDEEECDDDD_Mismatch_0_Sense_+_Library_PoolT
TATGTTACACATGGATGTAGAGGGTTACACAATCTTGCTAAATTTAGTTTTTGCAATTATTAAGGAAGAGGAGATTTTAAGGATGTAGATTAGC
>Frequency_3_QualityScore_FFHHHHHJJJJJJJJJIJJHJIHIIJDHHJJJIJJJJJJJJJIIIIJIJHIJJJIJJJJJJJJJIIHFIBEGGGFDEEFFEEDEDEDDEEEEED_Mismatch_0_Sense_+_Library_PoolT
ATTATGTTACACATGGATGTAGAGGGTTACACAATCTTGCTAAATTTAGTTTTTGCAATTATTAAGGAAGAGGAGATTTTAAGGATGTAGATTA
>Frequency_3_QualityScore_EFHHHHHJHIIGHHIIIJHHIJGHIHIJJJJJJJJJJJHHHJJJJJJJJJJJJJJIIJIIJIIJJIIHIIHHHHGGGFFFFFFEEDDCDDDDEE_Mismatch_0_Sense_+_Library_PoolT
TAAGGAAGAGGAGATTTTAAGGATGTAGATTAGCAATAAATTCAATATCAATACCATTGGGATATAACAAGAAGATTGATTTGGATTAAATATG
>Frequency_3_QualityScore_FFHHHHHJJJHIJJJJJJJJHIJJIIJJJEIJGBGIJJJIJGHEDBCGIGGGGCGCEFFFEEDEDCDDDDDCDDDDBCBCDDCDDDDDCCDCCD_Mismatch_0_Sense_+_Library_PoolT
CCTAAACAAGTGGGCATTGGTTTTCCGAACCGTTTGCCGTCCTTACATTACACCAGATCTACATGTGGCAAATGTGTGTACAATCAAGGGCGAC
>Frequency_3_QualityScore_FFHHHHHJJIJJIIJJIJJJJHHFHGHJJIIJJJJJJJJJJJJJJJJJJJIIIHHFGGGGFFFFFEEDDADDDD@CDDDDDDDDDDDDDEDDDE_Mismatch_0_Sense_+_Library_PoolT
CAGATCTACATGTGGCAAATGTGTGTACAATCAAGGGCGACTTCAACGATTATGTTACACATGGATGTAGAGGGTTACACAATCTTGCTAAATT
>Frequency_3_QualityScore_FFHHHHHJJJJJJJJJJJJJJGHHHIIIJJJJJIIJJJJJHIIJJJJJJIDGHIIIIHJHHGDCECEDDDDDDCDDDEFDDDDDDDCDDEDDDD_Mismatch_0_Sense_+_Library_PoolT
CAACCTCCTGAAATCTCTTGGTGTATAAAACCTAAACAAGTGGGCATTGGTTTTCCGAACCGTTTGCCGTCCTTACATTACACCAGATCTACAT
>Frequency_3_QualityScore_EBFFGCDDBFGGEIHEIGHBGGHGHHHHIFGEH?CGGFHIIFEHGIBDFH?FHECCFEFG??BBDDABDBCCCCBC;?<CBC?<?ABBACBCBB_Mismatch_0_Sense_+_Library_PoolT
GCAAATGTGTGTACAATCAAGGGCGACTTCAACGATTATGTTACACATGGATGTAGAGGGTTACACAATCTTGCTAAATTTAGTTTTTGCAATT
>Frequency_3_QualityScore_FFHHHHHJGGIJJJJJJJJJJJJJJIIJJIJHIJJJJJJJJJJJJGDGHHIJIIIIIFHHIHGFHHGHFFFFFFEEEEEEECDDEEDDEEEDEE_Mismatch_0_Sense_+_Library_PoolT
GTAGAGGGTTACACAATCTTGCTAAATTTAGTTTTTGCAATTATTAAGGAAGAGGAGATTTTAAGGATGTAGATTAGCAATAAATTCAATATCA
>Frequency_3_QualityScore_FFHGHHHJJJJJHIJHFIJJJJHIEIHEECHIHIIIEHIIIJJJJIIHHIIIHCFHHBDCDEEEFCDDCCDBABCCDDDDDDDDCCBADCCDDC_Mismatch_0_Sense_+_Library_PoolT
TGGTTTTCCGAACCGTTTGCCGTCCTTACATTACACCAGATCTACATGTGGCAAATGTGTGTACAATCAAGGGCGACTTCAACGATTATGTTAC
>Frequency_2_QualityScore_FFHHHHGIIJJIJHIIIJIJIIJJIJIGGIIEHIIIIIIHIJJJIIIJIIJIIIJJJJJJIHIIJJIJJFGIIHHHGHGGFFFEEEDDDCDEEC_Mismatch_0_Sense_+_Library_PoolT
TTGCTAAATTTAGTTTTTGCAATTATTAAGGAAGAGGAGATTTTAAGGATGTAGATTAGCAATAAATTCAATATCAATACCATTGGGATATAAC
>Frequency_2_QualityScore_FFHHHHGJJJJIJJJJJJJJJJJJIJJJJJJJJJIJJJJJJIIJJIIIIIIIJJJJIJJJJJJIJJJJIIIIGHIIIHGGHGHFFFFFEEECEE_Mismatch_0_Sense_+_Library_PoolT
ATGTAGATTAGCAATAAATTCAATATCAATACCATTGGGATATAACAAGAAGATTGATTTGGATTAAATATGTATATGAAAGAAGATTTGATAT
>Frequency_2_QualityScore_EDEFGFCG?EGGHEHDHFCEIIDGGEGGHFIIIHIGHGGGIGHIIEGFIGGIIIICGGGIFHGEGFFIFCFEEHGHGEDCCCECDDDD_Mismatch_0_Sense_+_Library_PoolT
TAAGGAAGAGGAGATTTTAAGGATGTAGATTAGCAATAAATTCAATATCAATACCATTGGGATATAACAAGAAGATTGATTTGGATTA
>Frequency_2_QualityScore_FFHHHHHJJJIJJJJJIIJJJJJHIJJJJIIJIJIIIIIGFGGGGFEEEEEDEEEECDEDDDCDEDDDDEDCDDEEEEDDCCDDDDCCCCDDDE_Mismatch_0_Sense_+_Library_PoolT
GGCGACTTCAACGATTATGTTACACATGGATGTAGAGGGTTACACAATCTTGCTAAATTTAGTTTTTGCAATTATTAAGGAAGAGGAGATTTTA
>Frequency_2_QualityScore_EFHGHHHGIGIIIJHHIIGHIIIIIJJJJJIIIJJJJJJJIJIJIIJJIJJJJIJIJJIJJIIJJGIHICHHHGGFFFFFEEEEDEEEEEDEEE_Mismatch_0_Sense_+_Library_PoolT
GAAGAGGAGATTTTAAGGATGTAGATTAGCAATAAATTCAATATCAATACCATTGGGATATAACAAGAAGATTGATTTGGATTAAATATGTATA
>Frequency_2_QualityScore_FFHHHHHIJJJJJJJJJJJJJJJIIJIIJJJGIJJJIIIIIIIIIIJJJJJJJJIJIIIJJJJIIJIJIEHHIHHHHGFFFFEFEDCECCCCDD_Mismatch_0_Sense_+_Library_PoolT
TTTAGTTTTTGCAATTATTAAGGAAGAGGAGATTTTAAGGATGTAGATTAGCAATAAATTCAATATCAATACCATTGGGATATAACAAGAAGAT
>Frequency_1_QualityScore_FDFFDDFGHIIE<F?BA?EHDEBHHC@?BGHIIIGCCHHHCGDHHGHI:FD?FHIIII>C7CHIIICGHEHE>EE=>?9BD3??C>3@CECCC;_Mismatch_0_Sense_+_Library_PoolC
TTTAGTTTTTGCAATTATTAAGGAAGAGGAGATTTTAAGGATGTAGATTAGCAATAAATTCAATATCAATACCATTGGGATATAACAAGAAGAT
>Frequency_2_QualityScore_FFHHHHHIIIJIIIIGIGHGGIIIIIFIIIJJJHIJJGIIJIJJJJIIIIIIJIHIIHHHHEFFEFFDC?BCCDDDDCCDCCDEDBCEDCDCCD_Mismatch_0_Sense_+_Library_PoolT
TACATGTGGCAAATGTGTGTACAATCAAGGGCGACTTCAACGATTATGTTACACATGGATGTAGAGGGTTACACAATCTTGCTAAATTTAGTTT
>Frequency_2_QualityScore_EFGHHFHIIIIGIIFIIIGIJIIIJIJJIIJJJHIIIJJJIIIJIJJJIIJIIIJIJJIIIJJGGIIIJFIIGGHGHGFFFFFFEEDEEEEEDA_Mismatch_0_Sense_+_Library_PoolT
AGGAGATTTTAAGGATGTAGATTAGCAATAAATTCAATATCAATACCATTGGGATATAACAAGAAGATTGATTTGGATTAAATATGTATATGAA
>Frequency_2_QualityScore_EFHGHHHIEGIIJHIIJGHIHHHGIIIJJJIJIJJJIJJJJIIJJJJIJIJJIJIJJJIJJIJIIJIIIIIHGHHGHGFFEFEEEEEEEEEEEE_Mismatch_0_Sense_+_Library_PoolT
AAGAGGAGATTTTAAGGATGTAGATTAGCAATAAATTCAATATCAATACCATTGGGATATAACAAGAAGATTGATTTGGATTAAATATGTATAT
>Frequency_2_QualityScore_FFHGGGFGGIIGGIGIJIGFIHJJGIIJGHIIHIIHIIHHIIJIIIIIGIIGFIIIIIEGGIHIDG_Mismatch_0_Sense_+_Library_PoolT
ACAAGAAGATTGATTTGGATTAAATATGTATATGAAAGAAGATTTGATATGAAATAAGTGTTTGTA
>Frequency_2_QualityScore_FFHCFHHIIHHHHHGGFGGGGGGGGGCEGGGFGGGGGGGGGGGGFGGGGGDEEFGGGFEEGGGGGGFGGCEEFEEEEEECDEEEEEEEEDDEDD_Mismatch_0_Sense_+_Library_PoolT
GGGTTACACAATCTTGCTAAATTTAGTTTTTGCAATTATTAAGGAAGAGGAGATTTTAAGGATGTAGATTAGCAATAAATTCAATATCAATACC
>Frequency_2_QualityScore_FFGHGHHJJJIIIIIJIIIIJIIJIJJJJIIIIIHIIHIIJIJJHJJIJJJIIIIIIIHHEGGGFEEEEACDEEEDDDCCCDDDDDCCDDDEDD_Mismatch_0_Sense_+_Library_PoolT
CGACTTCAACGATTATGTTACACATGGATGTAGAGGGTTACACAATCTTGCTAAATTTAGTTTTTGCAATTATTAAGGAAGAGGAGATTTTAAG
>Frequency_2_QualityScore_FFHGHHHJJJIIJJJIIIIHIIIIIIIGGGGIIIHIIEGIJJJJJIJJIIIEIIHGGIIIBEEFHEEEECEEEEDEEECDCCCDCDCCCCCCBC_Mismatch_0_Sense_+_Library_PoolC
CGACTTCAACGATTATGTTACACATGGATGTAGAGGGTTACACAATCTTGCTAAATTTAGTTTTTGCAATTATTAAGGAAGAGGAGATTTTAAG
>Frequency_2_QualityScore_CEEEGHGIGIEGIHIIGGIIIIGFHIIIIGHIIIIIIEIIIIGIIIIIIIIEEGHIFIIIIHEHIIIIHHEFBCFCGHHGCEECCDEEEEDD?A_Mismatch_0_Sense_+_Library_PoolT
GCAATAAATTCAATATCAATACCATTGGGATATAACAAGAAGATTGATTTGGATTAAATATGTATATGAAAGAAGATTTGATATGAAATAAGTG
>Frequency_2_QualityScore_FFGGHHHIJGHIJIIIJIIJJIJJIJJJIIJJFGIIJIJIJJJJJIHIIIGIIIIJJJIIIIJJJJJIHACHHGGFFFFFEEEDEEEDCDEEDF_Mismatch_0_Sense_+_Library_PoolT
TGTAGAGGGTTACACAATCTTGCTAAATTTAGTTTTTGCAATTATTAAGGAAGAGGAGATTTTAAGGATGTAGATTAGCAATAAATTCAATATC
>Frequency_2_QualityScore_FFHHHHGJIIIIJJJJJJJJJIIJJJJJJIJJJIJJJJJJJJIIJJIIJIIIHIHIIGIJIIIJJJJIJEHIIIIIGHHGGHHGFEEFFECEEE_Mismatch_0_Sense_+_Library_PoolT
TAAGGATGTAGATTAGCAATAAATTCAATATCAATACCATTGGGATATAACAAGAAGATTGATTTGGATTAAATATGTATATGAAAGAAGATTT
>Frequency_2_QualityScore_FFHHHHHGHIGIGHIIJHHIJEGHGIIIIJJJJJJJJJIIIIJIJHHIJJIJJIIIIJIJGIIIIIIIHCEHFGGFFEEEEEEEEEDDDEEEED_Mismatch_0_Sense_+_Library_PoolT
AAGGAAGAGGAGATTTTAAGGATGTAGATTAGCAATAAATTCAATATCAATACCATTGGGATATAACAAGAAGATTGATTTGGATTAAATATGT
>Frequency_2_QualityScore_EEHHGHHJJJJIIIIIJIIJIEGIGGIGIGGIIIIHIJIEHGIIJGIIIIIJIIJJJJJIJJHIJJJJIIIIGGGGGFEEEEECEDDCCCCCDD_Mismatch_0_Sense_+_Library_PoolT
TAGTTTTTGCAATTATTAAGGAAGAGGAGATTTTAAGGATGTAGATTAGCAATAAATTCAATATCAATACCATTGGGATATAACAAGAAGATTG
>Frequency_2_QualityScore_FFHHHHHJJJJJJJJJJIIJJJJIJIIIJJJJIIJJIIIIIIIIFIIJIIIJJJJIIIIJJIJIIIIIIIHHGGGGGGGEEEEEEEEEDEDDDD_Mismatch_0_Sense_+_Library_PoolT
CAATCTTGCTAAATTTAGTTTTTGCAATTATTAAGGAAGAGGAGATTTTAAGGATGTAGATTAGCAATAAATTCAATATCAATACCATTGGGAT
>Frequency_2_QualityScore_FFHHHHHJJHJJJJJJJJJJJJJJJJJGIIIIJIJIIJJJIJIJIIJIJIHIIJIIIJJJHIIIIIIIGGIHIIHGGGGGFEEEDCCDDCDDCC_Mismatch_0_Sense_+_Library_PoolT
TAAATTTAGTTTTTGCAATTATTAAGGAAGAGGAGATTTTAAGGATGTAGATTAGCAATAAATTCAATATCAATACCATTGGGATATAACAAGA
>Frequency_2_QualityScore_FFGHGHGIJJIIJJJJJIIJFIIIIFIIJJIJJJJIJJJIIJIJJIIIGHIIIIIEGHGGFFFEEEEEECEDDDEDDDBCEDCDDEDDCDEEEE_Mismatch_0_Sense_+_Library_PoolT
TGTGTGTACAATCAAGGGCGACTTCAACGATTATGTTACACATGGATGTAGAGGGTTACACAATCTTGCTAAATTTAGTTTTTGCAATTATTAA
>Frequency_2_QualityScore_FFGCGFGGHIIHIJJJIIIJJFIIIIIIIIIIJIJJIIIJIJIIIJGIIIIJIJJHEGHFFFFFEDEEEEDEDDDEDDDACEDDCDECCDDCEE_Mismatch_0_Sense_+_Library_PoolT
ATGTGTGTACAATCAAGGGCGACTTCAACGATTATGTTACACATGGATGTAGAGGGTTACACAATCTTGCTAAATTTAGTTTTTGCAATTATTA
>Frequency_2_QualityScore_EFGHHGHHIJJIIJJJIJJJJIJGIIJJIIIJIHIJHIIIJIGEGGHHIHIIIIJIJIHGEEEEEEEDCACDDDEEEDDDDCDDBCCCEEDCCC_Mismatch_0_Sense_+_Library_PoolT
TTGCCGTCCTTACATTACACCAGATCTACATGTGGCAAATGTGTGTACAATCAAGGGCGACTTCAACGATTATGTTACACATGGATGTAGAGGG
>Frequency_2_QualityScore_FFHHHGGIJJJJIIIIIJJJJIIIIIJJJIJJJJJGIIJJJJJJJHIIIJIIIIIGIHJIJJIJJIIIGIHHHIJHHGHHGEG_Mismatch_0_Sense_+_Library_PoolT
AATACCATTGGGATATAACAAGAAGATTGATTTGGATTAAATATGTATATGAAAGAAGATTTGATATGAAATAAGTGTTTGTA
>Frequency_2_QualityScore_FFGHHGHIJJJJJJJIIIJJJIIJJJFIIIIIIIJHIIIJJJGIIIIIGFIJIHHHHGHGFFFFFEDECACDEDDDDEEEEDDCCBCDDDDCDD_Mismatch_0_Sense_+_Library_PoolT
AAGGGCGACTTCAACGATTATGTTACACATGGATGTAGAGGGTTACACAATCTTGCTAAATTTAGTTTTTGCAATTATTAAGGAAGAGGAGATT
>Frequency_2_QualityScore_FFHHHHHIIIIJJJJIJJJIIIJIJIIIIIJJJJJJJIIJHIIIIIJIJ?ECEGHHHHHGFFFFEDDDC?BCDDDDCDDDDDEEEDDDDDDDCD_Mismatch_0_Sense_+_Library_PoolT
CGAACCGTTTGCCGTCCTTACATTACACCAGATCTACATGTGGCAAATGTGTGTACAATCAAGGGCGACTTCAACGATTATGTTACACATGGAT
>Frequency_2_QualityScore_FFHHHHHJJJJJJJJJJJJJJIIIIJJJJJJIJJJJJJJJJIJJIIJIJIJJJJIIJJIJJIIJIJJJIHHGHHHFFFFFFFDEEEEEEDDDDD_Mismatch_0_Sense_+_Library_PoolT
TTACACAATCTTGCTAAATTTAGTTTTTGCAATTATTAAGGAAGAGGAGATTTTAAGGATGTAGATTAGCAATAAATTCAATATCAATACCATT
>Frequency_1_QualityScore_FFHHGHHJJJJJJJJJIJJJJGIHHJJJJJHHIJGIJIGGIGHHGHJJJHIJJIHIIJHIIHIIIJJJJIIGGHEHHFFFDEDFEEEDEEEDDD_Mismatch_0_Sense_+_Library_PoolC
TTACACAATCTTGCTAAATTTAGTTTTTGCAATTATTAAGGAAGAGGAGATTTTAAGGATGTAGATTAGCAATAAATTCAATATCAATACCATT
>Frequency_2_QualityScore_FFHHHHHJJJJJJJIJJJJJJJIIJJJIIIIIIIIJIJJJJJIIIJIJIIIJJIIIIHIHHIIIIIIIJGIJJIIJHIHHHHHEECEFFEE_Mismatch_0_Sense_+_Library_PoolT
TCAATATCAATACCATTGGGATATAACAAGAAGATTGATTTGGATTAAATATGTATATGAAAGAAGATTTGATATGAAATAAGTGTTTGTA
>Frequency_2_QualityScore_FFHHHHHJJJJJJJJJIJJJJJJHIJJJJIJJJJJJJJJJJJJJJIIJHIIIJJIHIIJJJIHJIIIIIGHHIIIIJGHGGGHGEFFFFEEEEE_Mismatch_0_Sense_+_Library_PoolT
TGTAGATTAGCAATAAATTCAATATCAATACCATTGGGATATAACAAGAAGATTGATTTGGATTAAATATGTATATGAAAGAAGATTTGATATG
>Frequency_2_QualityScore_EFHHHHGJJJJJIIIIJJJHIIIIGHGIIIIJIIIIHIJJGIIIIGIJJIIIIIDGCGEEFFEFFEDEEDDDCCDDDDACCCDDDDDACCCCCC_Mismatch_0_Sense_+_Library_PoolT
TTTTCCGAACCGTTTGCCGTCCTTACATTACACCAGATCTACATGTGGCAAATGTGTGTACAATCAAGGGCGACTTCAACGATTATGTTACACA
>Frequency_2_QualityScore_FEGGHHHJIIIIEIIGHIIIJIIIJJJIIJJIIIIJJJJIIIJJIIIIIIHIIJJIIIIHGCBEGIIIGDFHIFEGGGGFEEEEEEEEEFACCE_Mismatch_0_Sense_+_Library_PoolT
GAGATTTTAAGGATGTAGATTAGCAATAAATTCAATATCAATACCATTGGGATATAACAAGAAGATTGATTTGGATTAAATATGTATATGAAAG
>Frequency_1_QualityScore_FDHHHHHJIJJJIJIIJJJJJJJIJJJJJJJJJIJJJJJJJJJJJJJJIJJHHHHHHFFFFFDEEEEDDEDDDDDDDDDDEEFEDFEEEEEDDD_Mismatch_0_Sense_+_Library_PoolC
GAGATTTTAAGGATGTAGATTAGCAATAAATTCAATATCAATACCATTGGGATATAACAAGAAGATTGATTTGGATTAAATATGTATATGAAAG
>Frequency_2_QualityScore_EDHFGGHHIIHFGGGIBGGIIHIIGGHIIIIGIHIHHGHIGHHIGIIIHIIIIIIIIIIIIH8@CGHGIHCGADGEEEEEEEEEDCCBCCCCBC_Mismatch_0_Sense_+_Library_PoolT
TATTAAGGAAGAGGAGATTTTAAGGATGTAGATTAGCAATAAATTCAATATCAATACCATTGGGATATAACAAGAAGATTGATTTGGATTAAAT
>Frequency_1_QualityScore_FFHHHHHJHIIHIJHJGJJJJIIIJGIJIJJJJJJJJJJJJGIJJJJJJIJJJJJJJJJJJJJJJIJIJIEHGHFHHHFFFEFFEEEEEDDDDD_Mismatch_0_Sense_+_Library_PoolC
TATTAAGGAAGAGGAGATTTTAAGGATGTAGATTAGCAATAAATTCAATATCAATACCATTGGGATATAACAAGAAGATTGATTTGGATTAAAT
>Frequency_2_QualityScore_FFHGHGHJJJJJJJIIJIJJIJIJJJIJJIIIIIIJIJJJEGHIIIIIIJIIJIIIGGHHHFGCEFFEDEEEEDDEECCCCBCCACDCC=BCDC_Mismatch_0_Sense_+_Library_PoolT
GGGCGACTTCAACGATTATGTTACACATGGATGTAGAGGGTTACACAATCTTGCTAAATTTAGTTTTTGCAATTATTAAGGAAGAGGAGATTTT
>Frequency_2_QualityScore_FFHHHHHIIJJJJJIJJJJJIIIJHIIIIJIIGIIJJJGIJIJJHIIJIJJJJIJIIJJJJJJJJIIJIJIIIHGHHHGFFF=CCDDDBDCCCC_Mismatch_0_Sense_+_Library_PoolT
ATTTAGTTTTTGCAATTATTAAGGAAGAGGAGATTTTAAGGATGTAGATTAGCAATAAATTCAATATCAATACCATTGGGATATAACAAGAAGA
>Frequency_2_QualityScore_FFGHHHHJJJJJJJJJJJIJJJJJIJIIJIIJJIIJIIIIIIIIIJIIJJJJJJJJIHGFFFFEDDCDDCDEEFDDDDDDDDDDDEEECDDAAC_Mismatch_0_Sense_+_Library_PoolT
CCGTCCTTACATTACACCAGATCTACATGTGGCAAATGTGTGTACAATCAAGGGCGACTTCAACGATTATGTTACACATGGATGTAGAGGGTTA
>Frequency_2_QualityScore_FFHHHHHIJJJGIIFHIIIJJEHJJIIIIJJJJJIIIIIIJJJIFGHIJJIIIIJJJJIIJIEFGGHHEAAEGEEFEEEDEEEEEEEEDDDDCD_Mismatch_0_Sense_+_Library_PoolT
GTTACACATGGATGTAGAGGGTTACACAATCTTGCTAAATTTAGTTTTTGCAATTATTAAGGAAGAGGAGATTTTAAGGATGTAGATTAGCAAT
>Frequency_2_QualityScore_FFHHHHHJJJJJJJJJJHIIGHHGIIJEHIJJJJJJJJJIJJJJJJIIIIHIJJJJIIIIIIJJIGIIFGEEGGGECEEEEEDEEDDDCEECEE_Mismatch_0_Sense_+_Library_PoolT
GATTATGTTACACATGGATGTAGAGGGTTACACAATCTTGCTAAATTTAGTTTTTGCAATTATTAAGGAAGAGGAGATTTTAAGGATGTAGATT
>Frequency_2_QualityScore_FFHHHHHJJJJIIJIIJJJJHIHHGIIJIIJJIIJJIJIJJJJJJJJJJIJJIIIJIHGHHGGEFFFEEDDED?ACDDDDDDCDDDDDECCDED_Mismatch_0_Sense_+_Library_PoolT
AGATCTACATGTGGCAAATGTGTGTACAATCAAGGGCGACTTCAACGATTATGTTACACATGGATGTAGAGGGTTACACAATCTTGCTAAATTT
>Frequency_2_QualityScore_FEHHHHHIJJIJJIJJJJJJJJJJJJIJJJJJJJJJJJJJJJJJJJJJJJIJIJJJIHIIJJJJIIIIIEGGGGGGGGGEEEEEEEFEED_Mismatch_0_Sense_+_Library_PoolT
GATTTTAAGGATGTAGATTAGCAATAAATTCAATATCAATACCATTGGGATATAACAAGAAGATTGATTTGGATTAAATATGTATATGAA
>Frequency_2_QualityScore_FFHHHHGJJJJIIJIIJHJIJJIJJJIJIJJJJJJIIIIIIIIGGIGIEGHIIIIIHIIIIJJJJIIGHGGGGGGGFGFEEEEEEDDEDECDCD_Mismatch_0_Sense_+_Library_PoolT
AATCTTGCTAAATTTAGTTTTTGCAATTATTAAGGAAGAGGAGATTTTAAGGATGTAGATTAGCAATAAATTCAATATCAATACCATTGGGATA
>Frequency_2_QualityScore_EFHGGGHIJIIJIIJIJIIIIIIIIIJIIIJIJHIJJIJIIJJGIIIIJIIJJHIIIJJJIIIJJIGFGEGGICEDFIGGF_Mismatch_0_Sense_+_Library_PoolT
TACCATTGGGATATAACAAGAAGATTGATTTGGATTAAATATGTATATGAAAGAAGATTTGATATGAAATAAGTGTTTGTA
>Frequency_2_QualityScore_FFHHHHHJJCIIIJIIIHJJIIIIIJJIIIJIJJIIIJIJIIJJJJJJIIJJJJJIJJJJIJJJJGIHIIIGIGHHFGEEDEEEEEEEEEEDDD_Mismatch_0_Sense_+_Library_PoolT
TGCAATTATTAAGGAAGAGGAGATTTTAAGGATGTAGATTAGCAATAAATTCAATATCAATACCATTGGGATATAACAAGAAGATTGATTTGGA
>Frequency_2_QualityScore_FFHHHHHJJJJIJIJJJJJIJIJJJJJIIIIIIJJJIJJJJJJJJJIIIIJJIIIIIJIIJIIIIGIJJGIIJIIFHHHGGGADBEEEEE_Mismatch_0_Sense_+_Library_PoolT
CAATATCAATACCATTGGGATATAACAAGAAGATTGATTTGGATTAAATATGTATATGAAAGAAGATTTGATATGAAATAAGTGTTTGTA
>Frequency_2_QualityScore_FFHHGGHJGHIIIJJJJJIIHJIJIIJIJJJJIIIIIIHHHHHGGGGGGFFFECEEEEDCEECD5?@CECCCDDCDDCDDCDDDDDDDDDDDDD_Mismatch_0_Sense_+_Library_PoolT
GGCATTGGTTTTCCGAACCGTTTGCCGTCCTTACATTACACCAGATCTACATGTGGCAAATGTGTGTACAATCAAGGGCGACTTCAACGATTAT
>Frequency_2_QualityScore_FFHHHHHGIIIIIIJJJJJJJIJIJJJJJIJJJJJIJJJJJJIJJJIIHHHGGGFFFEBDCDCDCDDDDCCDDEDCDEDDDCCECDCDEBCCCE_Mismatch_0_Sense_+_Library_PoolT
AAATGTGTGTACAATCAAGGGCGACTTCAACGATTATGTTACACATGGATGTAGAGGGTTACACAATCTTGCTAAATTTAGTTTTTGCAATTAT
>Frequency_2_QualityScore_FFHHHHHHIJJJIJJJIJIJJIIIJGIJIIJIJIIJJIIGIJIIIIJJIJJIJJJJJJJIJJJIJIJJJIIIIHHHHGGFFFEEEEEDDDDCCC_Mismatch_0_Sense_+_Library_PoolT
AATTTAGTTTTTGCAATTATTAAGGAAGAGGAGATTTTAAGGATGTAGATTAGCAATAAATTCAATATCAATACCATTGGGATATAACAAGAAG
>Frequency_2_QualityScore_FFHHHGHHGIGGHIIJIHIGGIIIIIIJJJIIIIJJIIJIJJJJJJJIIGIIIIIHIIIIIJIIIIIIGGHGGHGHCEEEEEEEEEEEDEEDEC_Mismatch_0_Sense_+_Library_PoolT
GGAAGAGGAGATTTTAAGGATGTAGATTAGCAATAAATTCAATATCAATACCATTGGGATATAACAAGAAGATTGATTTGGATTAAATATGTAT
>Frequency_2_QualityScore_FCHHHHHIIIJIJIIIIIIJIJJJHIIJJIJJJJIIGIIHIJHIIGIIGGGHIIIIGIHIIIEGIIHHGEGFGFGEEEEEEEEEEEEEDEDDDD_Mismatch_0_Sense_+_Library_PoolT
GTTACACAATCTTGCTAAATTTAGTTTTTGCAATTATTAAGGAAGAGGAGATTTTAAGGATGTAGATTAGCAATAAATTCAATATCAATACCAT
>Frequency_2_QualityScore_EEHHHGFIGGGIIGIIIIGGGFGGIGGIGIHIHGHIIIIIIGIIIIIHEHGHHIIHIHGGGFFEEEEEDA=?ACCCCA?AAAACCDCCCECA??_Mismatch_0_Sense_+_Library_PoolT
TCTACATGTGGCAAATGTGTGTACAATCAAGGGCGACTTCAACGATTATGTTACACATGGATGTAGAGGGTTACACAATCTTGCTAAATTTAGT
>Frequency_2_QualityScore_ACFGEGFHAEFEGFGIEIIEGIGIIIIGGEHIIGICGFHGEHICGHGIGHGHGGDECEGEAEEEHIDG_Mismatch_0_Sense_+_Library_PoolT
TAACAAGAAGATTGATTTGGATTAAATATGTATATGAAAGAAGATTTGATATGAAATAAGTGTTTGTA
>Frequency_2_QualityScore_FFHHHHHJJJJJJJJJIJJJJJIIIJJJJIJJJJJJJJJJIIIIIJIIIIJIIIIIJIIJIIIIJIJJJIIGHHGGGGFFFFEFEEEEEEEDCD_Mismatch_0_Sense_+_Library_PoolT
TACACAATCTTGCTAAATTTAGTTTTTGCAATTATTAAGGAAGAGGAGATTTTAAGGATGTAGATTAGCAATAAATTCAATATCAATACCATTG
>Frequency_2_QualityScore_FFHHGGGIJJJJJJJIIIIIJJJJJJJJJIJJIIGHIIIJIJIJJJIIIJIIIGIIJIIGHHHBFEFFFCDDDDDBBCDDDDDDDDDDCDEECC_Mismatch_0_Sense_+_Library_PoolT
AAGGATACCAAAGCAACCTCCTGAAATCTCTTGGTGTATAAAACCTAAACAAGTGGGCATTGGTTTTCCGAACCGTTTGCCGTCCTTACATTAC
>Frequency_1_QualityScore_FFHHHHHJIJIHIJJIIJIIJAHIIJIJIIIIIIIIJIGJJIJJJJJIIHIIJIJJJIIIJFFFHIIHIGGIJI_Mismatch_2_Sense_+_Library_PoolT
ATAACAAGAAGATTGATTTGGATTAAATATGTATATGAAAGAAGATTTGATATAAAATAAGTGTTTGTAAATCA
>Frequency_1_QualityScore_+2A=CD:?:EE<?BE<ACECD:CEFBE94?99CB*@D@?9:C<*?3BDED9?BB>?;3@B;C<<AA>7=7ACAEIIDDDC)7?CBD>AADAAAA_Mismatch_2_Sense_+_Library_PoolT
ATTTAAGGATGTAGATTAGCAATAAATTCAATATGAATACCATTGGGATATAACAAGAAGATTGATTTGGATTAAATATGTATATGAAAGAAGA
>Frequency_1_QualityScore_FFHHHHHJJJIJJJJJJJJJJJJJJJJJJJJIIJJHJJIJJJJJJHHHGHHFFFFFFEEEEEDDEDDDCCDDDDDDDDDDEFFDDDCDDBDDAB_Mismatch_0_Sense_+_Library_PoolT
ATCAAGGGCGACTTCAACGATTATGTTACACATGGATGTAGAGGGTTACACAATCTTGCTAAATTTAGTTTTTGCAATTATTAAGGAAGAGGAG
>Frequency_1_QualityScore_FFHHHHHJJJJJJJJJJJJHIIGIJJFHJJJJJJJJJJJJJJJJJJJJJIJJJJJJJJJJJJIGIJJH_Mismatch_0_Sense_+_Library_PoolT
ATTATGTTACACATGGATGTAGAGGGTTACACAATCTTGCTAAATTTAGTTTTTGCAATTATTAAGGA
>Frequency_1_QualityScore_FFHHGFHIJIJEGIGGIGHGH@HHGGHIGIIJJJFHIJIJJIJIIJJHIIIIIHCHIGIJJJJJIHIGFFHIIH=CCHHHEH_Mismatch_0_Sense_+_Library_PoolT
ATACCATTGGGATATAACAAGAAGATTGATTTGGATTAAATATGTATATGAAAGAAGATTTGATATGAAATAAGTGTTTGTA
>Frequency_1_QualityScore_FFHHHHHJGHHHHJJJJJJJJJJJJJIJJJIJIJJJJJJJJJJJJJJJJJJHIJHIHFHHH?DFFEEECCCDDDDDDDDDEDDD>CDDDDDEDD_Mismatch_0_Sense_+_Library_PoolT
GGCAAATGTGTGTACAATCAAGGGCGACTTCAACGATTATGTTACACATGGATGTAGAGGGTTACACAATCTTGCTAAATTTAGTTTTTGCAAT
>Frequency_1_QualityScore_FFHBFAHGFHBBFCEHHE@EGIGGCGHGEB3DGGHFECIGC4DF>FH<DFFH@D<D>FHECHGG:4@FHGIGA:@C7=AE>EEF_Mismatch_1_Sense_+_Library_PoolT
CAATACCATTGGGATATAACAAGAAGATTGATTTGGATTAAATATGTATATGAAAGAAGATTTGATATGAAATAAGTGTTTGCA
>Frequency_1_QualityScore_FFHHHHHJJJJJJJJJIJJJIJJJJJJIJGIIJJIJJIJJJJJJJJJJIIJJJIGHIIJJJJJJJJJJIGIJJJGHHHHHHFFFFFFEEDDEDC_Mismatch_0_Sense_+_Library_PoolT
ATCTTGCTAAATTTAGTTTTTGCAATTATTAAGGAAGAGGAGATTTTAAGGATGTAGATTAGCAATAAATTCAATATCAATACCATTGGGATAT
>Frequency_1_QualityScore_EFHHHGHJIIIIJJGJJJJIJIJIGIIHIIJIJJJJJJJJJJJJGIJGIIJJJEFHHGIJIJJJJJJJJIIJIGGJJ@C?EHHDF_Mismatch_0_Sense_+_Library_PoolT
TCAATACCATTGGGATATAACAAGAAGATTGATTTGGATTAAATATGTATATGAAAGAAGATTTGATATGAAATAAGTGTTTGTA
>Frequency_1_QualityScore_FFHHHHHJJJIIGHJJIIJIIGGJGIJIGHGIJJJJIICHIGFHJIJGIEHIJJHHHHHDFEEFFEEEEEEC@;AC??CEDDDDEDEDD=CCDB_Mismatch_0_Sense_+_Library_PoolT
TACAATCAAGGGCGACTTCAACGATTATGTTACACATGGATGTAGAGGGTTACACAATCTTGCTAAATTTAGTTTTTGCAATTATTAAGGAAGA
>Frequency_1_QualityScore_FFHHHHHJJJJJJJJJJJJJJJJJJJJJJJJJJIIJIJJIJJJJIEHHJJJJJJJJJJJJJJJJIGIJJCIJIIIJJGHHHGHFFFDFEF_Mismatch_0_Sense_+_Library_PoolT
TTAGCAATAAATTCAATATCAATACCATTGGGATATAACAAGAAGATTGATTTGGATTAAATATGTATATGAAAGAAGATTTGATATGAA
>Frequency_1_QualityScore_DDHHBDHE<CF>EFHGHIIII?E@BHGHIGGGGIIIIIGIIGGIIIIIIIIIICHHGCHHIIIIHHG<ED=?BCFFCCAECECCCCC;?@>@BB_Mismatch_0_Sense_+_Library_PoolT
CTTGTGAAGAGCCATATGAAGTACAACAGATCAAACAAGGATACCAAAGCAACCTCCTGAAATCTCTTGGTGTATAAAACCTAAACAAGTGGGC
>Frequency_1_QualityScore_FFHHHHGJJJJJJ+A;FCHJJ+?FHIGHIJJJIIIJHGGHJJJJJJJJJJJJGHJGIGEHIIJIHEHHFFEDACCBB??DBDDDDDDDDDCDDC_Mismatch_1_Sense_+_Library_PoolT
TCAAGGATACCAAAGCAACCTCCTGAAATCTCTTGGTGTATAAAACCTAAACAAGTGGGCATTGGTTTTCCGAACCGTTTGCCGTCCTTACATT
>Frequency_1_QualityScore_FFHHHHHIJJIJJJJJJJJJJHJIJJGIJJGGJJIJGHHIJJJJHIJIJJIJIJJJJJJIJIJIFHHHHHHFFFFFFFEEDEEDDDDDCDEEDD_Mismatch_0_Sense_+_Library_PoolT
TGCTAAATTTAGTTTTTGCAATTATTAAGGAAGAGGAGATTTTAAGGATGTAGATTAGCAATAAATTCAATATCAATACCATTGGGATATAACA
>Frequency_1_QualityScore_FFHHHHHJJJJJHHIJJIJJHJJIIJIJGJIIIIJJJJIJJJJJHIJIJJIJJJJJJJJJIJJJJJJJIJIJIHGHHHGFFFFFFDDCEDEECD_Mismatch_0_Sense_+_Library_PoolC
TGCTAAATTTAGTTTTTGCAATTATTAAGGAAGAGGAGATTTTAAGGATGTAGATTAGCAATAAATTCAATATCAATACCATTGGGATATAACA
>Frequency_1_QualityScore_FFHHGHHIJIGJIFGIIJIHIIHIJJIJIGHGIIJBD?FIIJIJJJJEGIIIHGFHGHIEHGII?ECEFBEECDDD?@CDDDDDDDDDDCDDD@_Mismatch_0_Sense_+_Library_PoolT
CAAGGATACCAAAGCAACCTCCTGAAATCTCTTGGTGTATAAAACCTAAACAAGTGGGCATTGGTTTTCCGAACCGTTTGCCGTCCTTACATTA
>Frequency_1_QualityScore_+ADC?DD<+++@<C1)?E9*)11B1090?D9*9B_Mismatch_1_Sense_+_Library_PoolT
CAATCAAGGGCGCCTTCAACGATTATGTTACACA
>Frequency_1_QualityScore_FFGHHHHGHIIJJIJJJJJJIJJJJJJJIHIGIJJJJIJJIJJJJIJJGHFGHFFEFFFDEECEEDDCDCCBC@ABFDEDDDDDDCBDDBD@@D_Mismatch_0_Sense_+_Library_PoolT
AAACAAGTGGGCATTGGTTTTCCGAACCGTTTGCCGTCCTTACATTACACCAGATCTACATGTGGCAAATGTGTGTACAATCAAGGGCGACTTC
>Frequency_1_QualityScore_FFHHHHHJJJJIJJJJIJJJJJJIJJIJJJJJJJJJJJJJJJJJIJJIJJJJJJJJJJGIJJJGHIHHGHFFFBBCDEEDDDDDD??CDDDDDD_Mismatch_0_Sense_+_Library_PoolT
CAGATCAAACAAGGATACCAAAGCAACCTCCTGAAATCTCTTGGTGTATAAAACCTAAACAAGTGGGCATTGGTTTTCCGAACCGTTTGCCGTC
>Frequency_1_QualityScore_FFGHHHHJJJJJIJJJJJIIJJJJIJJIJJJJJJJJIIIJIJJIJJJHIJIIJHHHGHHFFFFFFEEEECCADDDDDEDDDCEEEDDDDDDBDD_Mismatch_0_Sense_+_Library_PoolT
CAATCAAGGGCGACTTCAACGATTATGTTACACATGGATGTAGAGGGTTACACAATCTTGCTAAATTTAGTTTTTGCAATTATTAAGGAAGAGG
>Frequency_1_QualityScore_FFHHHHHJJJJIJIJJJJJJJIIJJJJJIIJJJJIIJJIJIHIIJJJIEHIGHHHHFFFFFFEEEEEEEDDCDEDDDDECDDDEEFDDDCCBBD_Mismatch_0_Sense_+_Library_PoolT
ACAATCAAGGGCGACTTCAACGATTATGTTACACATGGATGTAGAGGGTTACACAATCTTGCTAAATTTAGTTTTTGCAATTATTAAGGAAGAG
>Frequency_1_QualityScore_FFHHHHHJJJJIIJIJFIJJJFHGIJJJJJJJJJJJJJJJJJJJFHIJJIJJJIJJJJJJJIEHJJJJJHGHHHFFFFFFEEEEEEEEDDDDDD_Mismatch_1_Sense_+_Library_PoolT
GTTACACATGGATGTAGAGGGTTACACAATCTTGCTAAATTTAGTTTTTGCAATTATTAATGAAGAGGAGATTTTAAGGATGTAGATTAGCAAT
>Frequency_1_QualityScore_FDHHHHFIIJJIHIJHIJGJGIIIIIJJJJJFJJJJJIJJJJJJJIJJJJJJJJJJJIIIJIIIGGIJJEHIIHHHHHHFFFFFFEEEEFEEEE_Mismatch_0_Sense_+_Library_PoolT
GAGGAGATTTTAAGGATGTAGATTAGCAATAAATTCAATATCAATACCATTGGGATATAACAAGAAGATTGATTTGGATTAAATATGTATATGA
>Frequency_1_QualityScore_FFHHHHHHHJJJJJJJJJJJJJJJJJJJJJJJJJJJJJJJJIJJJJIJJJIIJIHIIIJJJJJJJJJIJEHJIJIJHHHHHHHHFFFFFEEEEE_Mismatch_0_Sense_+_Library_PoolT
AAGGATGTAGATTAGCAATAAATTCAATATCAATACCATTGGGATATAACAAGAAGATTGATTTGGATTAAATATGTATATGAAAGAAGATTTG
>Frequency_1_QualityScore_BBHHHHHHDFHIIEIIIIJEHHCBEFHIIIIFJIIHGIEGGDHHJGGHIJIJJJJJIIJICHGAGIIIGEC@CBFDD?BACCD@@ACCCCCCDC_Mismatch_0_Sense_+_Library_PoolT
ACGATTATGTTACACATGGATGTAGAGGGTTACACAATCTTGCTAAATTTAGTTTTTGCAATTATTAAGGAAGAGGAGATTTTAAGGATGTAGA
>Frequency_1_QualityScore_FFHHHHHJJJJJJJJJJJJJJIJJJIGIJJJJJJIJJIIJIJJJHGHIIHIJJHHHFHGHFFFFFFEEECCDDDDDDDDEEDEDDCDD?BDDDA_Mismatch_0_Sense_+_Library_PoolT
TCAAGGGCGACTTCAACGATTATGTTACACATGGATGTAGAGGGTTACACAATCTTGCTAAATTTAGTTTTTGCAATTATTAAGGAAGAGGAGA
>Frequency_1_QualityScore_FFHHHHHIJJJJJJJJJJJJIJJIGGIJJJJJJJJJJGIIHIJJJIIJJJJJJIIIJJJJIIJJJGIJJG@EDGGJHGH_Mismatch_0_Sense_+_Library_PoolT
CATTGGGATATAACAAGAAGATTGATTTGGATTAAATATGTATATGAAAGAAGATTTGATATGAAATAAGTGTTTGTAA
>Frequency_1_QualityScore_FFHHHHHJJJJJJJGHJJHIIJJEGFGGIIIGIJIJJJJJJFIJJJJJJJJJHFHGHHFFFFFFECDEEDEEDCDD?ADDDDDDDDDDDDCEDC_Mismatch_0_Sense_+_Library_PoolT
ACCAGATCTACATGTGGCAAATGTGTGTACAATCAAGGGCGACTTCAACGATTATGTTACACATGGATGTAGAGGGTTACACAATCTTGCTAAA
>Frequency_1_QualityScore_EFGHHHGIIJJJIGIIJIIIJJJIGIJJJJIJJJJHGHHHGGHIIIJJJIIJJCHIGJJIIIIGHIJEIIIEECGCHHHHFEEDEDCDFFCCED_Mismatch_0_Sense_+_Library_PoolT
AGCAATAAATTCAATATCAATACCATTGGGATATAACAAGAAGATTGATTTGGATTAAATATGTATATGAAAGAAGATTTGATATGAAATAAGT
>Frequency_1_QualityScore_FFHHHHHJJJJJIJJJHJJJJJIJJJJJJJIJJIJIJJJIJJJJJFIJJJJIJJIHIJJJJGGHHGIIGFGIJIJJJHH_Mismatch_0_Sense_+_Library_PoolT
ATTCAATATCAATACCATTGGGATATAACAAGAAGATTGATTTGGATTAAATATGTATATGAAAGAAGATTTGATATGA
>Frequency_1_QualityScore_FFHHHHHIJJJIIIIJJJJIJJIJIIIJJJGGGIHHGGGIHIGGHEGIHHIFEHHHHGHFBDFDDEEDEBCCDDDDDDDDDDEACBD8ABCCDD_Mismatch_0_Sense_+_Library_PoolT
CCTTACATTACACCAGATCTACATGTGGCAAATGTGTGTACAATCAAGGGCGACTTCAACGATTATGTTACACATGGATGTAGAGGGTTACACA
>Frequency_1_QualityScore_FFHHHHHJJJJJJJJJJJJIJJJJJGIJJJJJJIJAHIJJJJJHJIHIJIIHIJJJHIGGHHHHHFFFFFFEEEECEDEEDDEEEDFEDDEDDD_Mismatch_0_Sense_+_Library_PoolT
GGTTACACAATCTTGCTAAATTTAGTTTTTGCAATTATTAAGGAAGAGGAGATTTTAAGGATGTAGATTAGCAATAAATTCAATATCAATACCA
>Frequency_1_QualityScore_FFHHDDBHHFIGHIIJIJIIJJIJJHJJJJGDIJJJJJJIGGEHIHGIIFGHHIJIGIIGHIJIIGHEHEFABDDFFFEEEDCDDDDDDDACCD_Mismatch_0_Sense_+_Library_PoolT
GCTTGTGAAGAGCCATATGAAGTACAACAGATCAAACAAGGATACCAAAGCAACCTCCTGAAATCTCTTGGTGTATAAAACCTAAACAAGTGGG
>Frequency_1_QualityScore_FFHHHHFIIJJJIJIJJJJJJJJJJJJJJJJJIJJJIJJJJJJJJJIJJJIJJJIHIIIIJIJIJJHHHHHFFFEFFDDDEDDDCDDDDDDDDD_Mismatch_0_Sense_+_Library_PoolT
ATGAAGTACAACAGATCAAACAAGGATACCAAAGCAACCTCCTGAAATCTCTTGGTGTATAAAACCTAAACAAGTGGGCATTGGTTTTCCGAAC
>Frequency_1_QualityScore_EFHHHHHJJHIGHHJJJJJJJJJJJJJJJIJJJJJJIJJJJJJJJJJJJJJJIJJHHHHHHFDDF_Mismatch_0_Sense_+_Library_PoolT
TGGCAAATGTGTGTACAATCAAGGGCGACTTCAACGATTATGTTACACATGGATGTAGAGGGTTA
>Frequency_1_QualityScore_FFHHFHDGIJJJJJIJJBHGHEIIIJJJJIJJJJIIIJJIGGCHHHJIEHIJJJJHIJGIIJIHHFF=B;ADDDDDDDDDDDEEDDDDDDBDD<_Mismatch_0_Sense_+_Library_PoolT
CAAAGCAACCTCCTGAAATCTCTTGGTGTATAAAACCTAAACAAGTGGGCATTGGTTTTCCGAACCGTTTGCCGTCCTTACATTACACCAGATC
>Frequency_1_QualityScore_FFHHHHHJJJJJJJJJJHIIIHIHHDHHIIIHJIGIIHIIGIJJJJFGIJJJJIIIGIHJIJJIJHHHHEHFFFFCEEEECCAACCCCCDDEDD_Mismatch_0_Sense_+_Library_PoolT
TTTTGCAATTATTAAGGAAGAGGAGATTTTAAGGATGTAGATTAGCAATAAATTCAATATCAATACCATTGGGATATAACAAGAAGATTGATTT
>Frequency_1_QualityScore_FFHHHHHJJIJJIJJIIJJGIIJIIJJJJJJJJJJJIJJJJJHIJJJJJJJJJJJJJIJJIIHEHJGHHHHHFEFFFFEEEEEEEEDDDDDDCD_Mismatch_0_Sense_+_Library_PoolT
TACACATGGATGTAGAGGGTTACACAATCTTGCTAAATTTAGTTTTTGCAATTATTAAGGAAGAGGAGATTTTAAGGATGTAGATTAGCAATAA
>Frequency_1_QualityScore_FFHHGHGIHAFDGDGGHHFHDFHFIGGIJIGIIIIJIIIGGIJJIIJIJJIFGHGDGHHHH>EFFBBEFDC?ABDCCC=CCCDCDDD3>>CCDD_Mismatch_1_Sense_+_Library_PoolT
TTCTACATGTGGCAAATGTGTGTACAATCAAGGGCGACTTCAACGATTATGTTACACATGGATGTAGAGGGTTACACAATCTTGCTAAATTTAG
>Frequency_1_QualityScore_FFHHHHHJJIJJJJIJJJJJIJJJJJJIHIHIJIJJJIJJJJJIJJJ_Mismatch_0_Sense_+_Library_PoolT
TCAATATCAATACCATTGGGATATAACAAGAAGATTGATTTGGATTA
>Frequency_1_QualityScore_FFHHHHHJJIJJJJJJJJJJJHHFHIJHI_Mismatch_0_Sense_+_Library_PoolT
GAAGATTTGATATGAAATAAGTGTTTGTA
>Frequency_1_QualityScore_FFHHHHHJHIJJIJJHJJJJJJJJJJJJJJJJJJJJJJJJJJJJJJJJJJJJJIJJJJJIIIIJHHHHHHFFFFFFEEEEEEFEEE_Mismatch_0_Sense_+_Library_PoolT
GAGATTTTAAGGATGTAGATTAGCAATAAATTCAATATCAATACCATTGGGATATAACAAGAAGATTGATTTGGATTAAATATGTA
>Frequency_1_QualityScore_FFGFHGDHE+CCBGIGHIIJDCFIDGIIJHIGGIJJJJIGIGHIIHICGGCHCEEHHF>;7;BECBDDBBBDDDDDD@BD@CCCDDC@C>CC?C_Mismatch_1_Sense_+_Library_PoolT
CCGAACCGTTTGCCGTCCTTACATTACACCAGATCTACATGTGGCAAATGTGTGTACAATTAAGGGCGACTTCAACGATTATGTTACACATGGA
>Frequency_1_QualityScore_FFHHHHHJJJJJIJJIJJJJGIJJIGJJJJJJJIGIJJJJIBGHHIIJIIJGIIJJIJIIIGIIHHGHHDDFFCEEDDDBD@?@CDDDBDDDDD_Mismatch_0_Sense_+_Library_PoolT
ATCAAACAAGGATACCAAAGCAACCTCCTGAAATCTCTTGGTGTATAAAACCTAAACAAGTGGGCATTGGTTTTCCGAACCGTTTGCCGTCCTT
>Frequency_1_QualityScore_FFFHHHHJIIHJIJJJJIJGIIIJJJJIIJJJJJJJIIJJJIIIJIJJJJJJJJI)>BFGGGJHHIII>EGHHHGHHFFFFFFEDEEECEEDDE_Mismatch_1_Sense_+_Library_PoolT
GGAAGAGGAGATTTTAAGGATGTAGATTAGCAATAAATTCAATATCAATACCATTTGGATATAACAAGAAGATTGATTTGGATTAAATATGTAT
>Frequency_1_QualityScore_FFHHHHHJIJJJJIHHHIJJIJJJJJJJJJIJJJJJJIJJJJJJJJJJJJJIIIJJHHHHHHFFFFCEDCDDDDDDDDDDDEDDDEDCDCDEDD_Mismatch_0_Sense_+_Library_PoolT
CATGTGGCAAATGTGTGTACAATCAAGGGCGACTTCAACGATTATGTTACACATGGATGTAGAGGGTTACACAATCTTGCTAAATTTAGTTTTT
>Frequency_1_QualityScore_FFFHHDHEHIIJIGIJIIGFGGIIJIIJIIJJJHIJJIJJIIIIHGGIIGHIJIJIJIJJIGGCGGHEGAEHEHHGFDFFFEEEEECECDFEAD_Mismatch_0_Sense_+_Library_PoolT
AGAGGAGATTTTAAGGATGTAGATTAGCAATAAATTCAATATCAATACCATTGGGATATAACAAGAAGATTGATTTGGATTAAATATGTATATG
>Frequency_1_QualityScore_D;=FD?FA:C9:?FHF9CB>:ACF@<E;FC*:CDGIICAFCGFFFEEFAG?GEFFCGFIE;BFF:8@FF@FE;CE@@DFA7)..7??D_Mismatch_1_Sense_+_Library_PoolT
ATATCAATACCATTGGGATATAACAAGAAGATTGATTTGGATTAAATATGTATATGAAAGAAGATTTGATATGAAATAAGTGTTTGGA
>Frequency_1_QualityScore_EEHHHHHJJJJGIIIIGIJIIJJJJFHGIJIJJIJFIFIIIIEIJJJJFFIIJJHG@CHGJJJJJJGIH@>EEEDDDFFFEEEDECADDEEEDD_Mismatch_0_Sense_+_Library_PoolT
TTATGTTACACATGGATGTAGAGGGTTACACAATCTTGCTAAATTTAGTTTTTGCAATTATTAAGGAAGAGGAGATTTTAAGGATGTAGATTAG
>Frequency_1_QualityScore_FFHHHHHJJJJJJJJJJJJGIJIIJGIGIIJJIIIJHJJIJJJJJJJJIJIJJGIJJJJJIJJJJJJIIIIIGGHHHFFFFFFCECECCDDDCE_Mismatch_0_Sense_+_Library_PoolT
GTTTTTGCAATTATTAAGGAAGAGGAGATTTTAAGGATGTAGATTAGCAATAAATTCAATATCAATACCATTGGGATATAACAAGAAGATTGAT
>Frequency_1_QualityScore_FFHHFHHIIIJHHHIGIJIJJIIJIJJJJJJJJJJJJJJJJJJJJJJJIJJJJJJJJJJJJIJJJJHHHHHHFFFFFDEDE_Mismatch_0_Sense_+_Library_PoolT
GAGGAGATTTTAAGGATGTAGATTAGCAATAAATTCAATATCAATACCATTGGGATATAACAAGAAGATTGATTTGGATTA
>Frequency_1_QualityScore_FFHHHFHJJJJJEHIJIJIJIJJJJJIJIJJJJJJDHIJJJJJIJJIJJIJJJGHHHIIGIDGHIJHEHEHEEDFFFFEDEEEDDDCDEEDDDE_Mismatch_0_Sense_+_Library_PoolT
GGATGTAGAGGGTTACACAATCTTGCTAAATTTAGTTTTTGCAATTATTAAGGAAGAGGAGATTTTAAGGATGTAGATTAGCAATAAATTCAAT
>Frequency_1_QualityScore_FFHHHHHJJJJIJJJJJJJJJIJJJGIJIJIGIJJFHGJJJIIJJIJJJIJHEGIJJJFHJJJJJIIJHFHHHGHFFFFFEDDDBDDDDCDCCC_Mismatch_0_Sense_+_Library_PoolT
ACTTCAACGATTATGTTACACATGGATGTAGAGGGTTACACAATCTTGCTAAATTTAGTTTTTGCAATTATTAAGGAAGAGGAGATTTTAAGGA
>Frequency_1_QualityScore_FFHHHHHJJJJJJJJJJJJJJJHIGIJJJJJJJIJJJJJJJHIIJJJJJJJFHJJJJIJIBHFB;>CEEBDD>BC@@3>B:@CDCDD@CCEDDC_Mismatch_0_Sense_+_Library_PoolT
GCAACCTCCTGAAATCTCTTGGTGTATAAAACCTAAACAAGTGGGCATTGGTTTTCCGAACCGTTTGCCGTCCTTACATTACACCAGATCTACA
>Frequency_1_QualityScore_FFHHHHHJJJJJJJJJJJJJHJIIIJHI_Mismatch_0_Sense_+_Library_PoolT
AAGATTTGATATGAAATAAGTGTTTGTA
>Frequency_1_QualityScore_FFHHHFHJHGIJJJJIJIJIEHEHIFIJJGJJJJJJJJJJJHHHHHHFFFEFFEEEEEEEDDCDDDDDDBDDDDDDDDDDBDDEEEDDDDDDDD_Mismatch_0_Sense_+_Library_PoolT
CCGAACCGTTTGCCGTCCTTACATTACACCAGATCTACATGTGGCAAATGTGTGTACAATCAAGGGCGACTTCAACGATTATGTTACACATGGA
>Frequency_1_QualityScore_FFHHHHGJJFHJJJJJJJJJJHJJJJJJIJJJJJJJJIJJIJIIJJJJJJHHHHHHDDDDDEEBCDEBEADDDDDCDDDDDDDDDDDDDDDDDB_Mismatch_0_Sense_+_Library_PoolT
GGGCATTGGTTTTCCGAACCGTTTGCCGTCCTTACATTACACCAGATCTACATGTGGCAAATGTGTGTACAATCAAGGGCGACTTCAACGATTA
>Frequency_1_QualityScore_FFHHHHHJJIIJJJJJJJJIIJJJJJJJJJJFIIIJJJJIIIHGFHHHFFCDDDDCEEEDDDDDDDDDDDBDDFDCBDEDDCDDDDDDDDDBDB_Mismatch_0_Sense_+_Library_PoolT
CTAAACAAGTGGGCATTGGTTTTCCGAACCGTTTGCCGTCCTTACATTACACCAGATCTACATGTGGCAAATGTGTGTACAATCAAGGGCGACT
>Frequency_1_QualityScore_FFHHHHHJJJJJJJJIJJDGIJJIIJIJHHIIJJJGIIIJJHIJIHIJJIJFIIIIIJJGIIEIIJIJJGIJJHHFHHGHFBCDEFEBE_Mismatch_0_Sense_+_Library_PoolT
AATATCAATACCATTGGGATATAACAAGAAGATTGATTTGGATTAAATATGTATATGAAAGAAGATTTGATATGAAATAAGTGTTTGTA
>Frequency_1_QualityScore_EFGHHHHGIIJJIIIIHIIHIIIIJIIJJJIJJJJJJJJGGJJJJIJJJJIJJJIIIJJJJJIHEIJFGGEFAEHHHFDFFF_Mismatch_0_Sense_+_Library_PoolT
AGAGGAGATTTTAAGGATGTAGATTAGCAATAAATTCAATATCAATACCATTGGGATATAACAAGAAGATTGATTTGGATTA
>Frequency_1_QualityScore_FFHHHHHJJEEIJJJJIJJJGHGGIIEHIJJJJJJJIIJGIIFHIGIGIIIEGEHEFFFHFFFEFECDD@?BDDDDDDDDDBDDCDEDDDDDDC_Mismatch_0_Sense_+_Library_PoolT
TCCGAACCGTTTGCCGTCCTTACATTACACCAGATCTACATGTGGCAAATGTGTGTACAATCAAGGGCGACTTCAACGATTATGTTACACATGG
>Frequency_1_QualityScore_DDHHGHDBHDD?FGI@HFHHIICGII@HGHIG<DFHIIIIGGGFHIIIGHIIHIGECHDFHICHIFEGEDGHCE?EECEFFFFEDEDEA_Mismatch_0_Sense_+_Library_PoolT
TTATTAAGGAAGAGGAGATTTTAAGGATGTAGATTAGCAATAAATTCAATATCAATACCATTGGGATATAACAAGAAGATTGATTTGGA
>Frequency_1_QualityScore_DDHFFB+AFDBHIIC@FHHGGAG>GF@DHG<BDBDHHI2DGGGB?BCFHCHEHIIC>;77@DGCHEHFECBCEEDBDDCCAACCCBBCCCDCCA_Mismatch_1_Sense_+_Library_PoolT
TGCTAACTTTAGTTTTTGCAATTATTAAGGAAGAGGAGATTTTAAGGATGTAGATTAGCAATAAATTCAATATCAATACCATTGGGATATAACA
>Frequency_1_QualityScore_EFHGHHHJJIJJJIJJJEIIFHIGEGHIJIJJJJJIJJIJJJJJJJFIHJIJJJIJJIJJJJJJJIJGGHIEFFGGHFFFFFFEDEC>ACACDC_Mismatch_0_Sense_+_Library_PoolT
TTTTTGCAATTATTAAGGAAGAGGAGATTTTAAGGATGTAGATTAGCAATAAATTCAATATCAATACCATTGGGATATAACAAGAAGATTGATT
>Frequency_1_QualityScore_FFHHHHHJJJJJJIIIJJJJJJJIJIIJJJHIJJJJIJJJJJIIJJIJJJJJGHHJIJJJJJJJIJEIJJJJIJJJEGEHHGHH_Mismatch_0_Sense_+_Library_PoolT
CAATACCATTGGGATATAACAAGAAGATTGATTTGGATTAAATATGTATATGAAAGAAGATTTGATATGAAATAAGTGTTTGTA
>Frequency_1_QualityScore_FFHHHHHJJJJGHHHJJJIJJJJJJJJJIJHJJJJJJJJJHIJJJIJJJJJJHIJJHHHFFFDEDEEEECCDDDDDDDDEDDDDDCDDDCCBCD_Mismatch_0_Sense_+_Library_PoolT
AAATCTCTTGGTGTATAAAACCTAAACAAGTGGGCATTGGTTTTCCGAACCGTTTGCCGTCCTTACATTACACCAGATCTACATGTGGCAAATG
>Frequency_1_QualityScore_DFFDBFAHIIJJJIIIJIIIIJIGGGG@HBFGGHJIDHIIIJIIGBGFHGGCGHHHDHIFEHIIEE>EBBA;;?=CCBDD_Mismatch_0_Sense_+_Library_PoolT
ATACCAAAGCAACCTCCTGAAATCTCTTGGTGTATAAAACCTAAACAAGTGGGCATTGGTTTTCCGAACCGTTTGCCGTC
>Frequency_1_QualityScore_FFHHHHGJIJJJJJJIIJJJJHIIJIJJJJJJJJJJJJJJJJJIJJJJ_Mismatch_0_Sense_+_Library_PoolT
TTCAATATCAATACCATTGGGATATAACAAGAAGATTGATTTGGATTA
>Frequency_1_QualityScore_FFHHHHHJJJJJJJJJJJJJIIJIJJJJIIIJJJJJJJJJJJJHJJJJJJJJJIJIJJJIIJJJIJJJJHHEHJIJJH_Mismatch_1_Sense_+_Library_PoolT
TCAATATCAATACCATTGGGATATAACAAGAAGATTGATTTGGATTAAATATGTATATGAAAGAAGATTTGATATGAG
>Frequency_1_QualityScore_DD>CFHBBHIGAHDIE<FHGBCBFHGHBF@@EF9FHICHGHGCHHGED;?DHIGIIIG@FFH_Mismatch_1_Sense_+_Library_PoolT
AGATTAGCAATAAATTCAATATCAATACCATTGGGATATAACAAGAAGATTGATTTGGATCA
>Frequency_1_QualityScore_FFHHGHHGCFHGBEHHIIHGHIGGIECCAFF@FEGHGGH8@@).)=CA@D))6(;>CDFFC(6.66=A>?>3@>>ABD>CCCC>35@7?_Mismatch_0_Sense_+_Library_PoolT
TAAACAAGTGGGCATTGGTTTTCCGAACCGTTTGCCGTCCTTACATTACACCAGATCTACATGTGGCAAATGTGTGTACAATCAAGGGC
>Frequency_1_QualityScore_FFHHHHHJJIJJIIJGIJJJJJJJJJJJIHHIIIIJGIIIIIIGIGHIIIIJJIGIJJFGHIJIHFH8>>A(>@DDDDD_Mismatch_0_Sense_+_Library_PoolT
TACCAAAGCAACCTCCTGAAATCTCTTGGTGTATAAAACCTAAACAAGTGGGCATTGGTTTTCCGAACCGTTTGCCGTC
>Frequency_1_QualityScore_FFHHHHHIGHJJGHIJGIJJJJJJIJJJJJJJJJJHHIJIIJIIJJJJJIIJJI_Mismatch_0_Sense_+_Library_PoolT
GGATGTAGAGGGTTACACAATCTTGCTAAATTTAGTTTTTGCAATTATTAAGGA
>Frequency_1_QualityScore_@D?BF?DCA?FHGD28ADFEHE<CBD?9*C99BFD>B99D??./BGCC=8B8/).8)=@=6(5.?E>?A@>>7@>.666;@;;?@;AA35(;:C_Mismatch_0_Sense_+_Library_PoolT
ATGGATGTAGAGGGTTACACAATCTTGCTAAATTTAGTTTTTGCAATTATTAAGGAAGAGGAGATTTTAAGGATGTAGATTAGCAATAAATTCA
>Frequency_1_QualityScore_FFHHHHHJJJJEIHJJJJJIJHIJJIIJGIIJJGIJJJJJJJJJJGIIIJJGHHGHFFFFFEEEEECEDACDDDDCDCBDFEFDDDDDDCDDDD_Mismatch_0_Sense_+_Library_PoolT
ACCTAAACAAGTGGGCATTGGTTTTCCGAACCGTTTGCCGTCCTTACATTACACCAGATCTACATGTGGCAAATGTGTGTACAATCAAGGGCGA
>Frequency_1_QualityScore_DDDBFHDEHHEIB@I?FHEHIGIGGIGEHHHGHBDDFEDFGHEDGGIIG@A;\;B@;==EEB?B_Mismatch_0_Sense_+_Library_PoolT
CTGAAATCTCTTGGTGTATAAAACCTAAACAAGTGGGCATTGGTTTTCCGAACCGTTTGCCGTC
>Frequency_1_QualityScore_DDDFHHHIJGIJCEGEGHIGFHIJIJJJIJGIJIIIIIGCGIJIHICCHJJHIJJGGGIDDGCGHIJIGCEHHIBE;DEACEEDEFBDFFEDDE_Mismatch_0_Sense_+_Library_PoolT
AGATTAGCAATAAATTCAATATCAATACCATTGGGATATAACAAGAAGATTGATTTGGATTAAATATGTATATGAAAGAAGATTTGATATGAAA
>Frequency_1_QualityScore_FFHHHHHIJJJJJJJJJJJJJJJIJJJJJJJJJJJJJJJJJJIJJJJJJJJJJJIIJJIIJJJJJEIJJ_Mismatch_0_Sense_+_Library_PoolT
AGGATGTAGATTAGCAATAAATTCAATATCAATACCATTGGGATATAACAAGAAGATTGATTTGGATTA
>Frequency_1_QualityScore_FFHHHHHJJJJJJJJJIJJJJJJIGIJJJJJIJJIJJJJJHIJIJJIGGHIIJJJJJJIJJJJIJIJIJH@DCHGHHH_Mismatch_0_Sense_+_Library_PoolT
CATTGGGATATAACAAGAAGATTGATTTGGATTAAATATGTATATGAAAGAAGATTTGATATGAAATAAGTGTTTGTA
>Frequency_1_QualityScore_FDDHHHHFHGGJIJJHIIFHDHHIFHIJJIIIIJJFGGIIGHIIGHIEGIHIIIGJJJJJGHIGGHHIJC@CGHHHHH_Mismatch_0_Sense_+_Library_PoolC
CATTGGGATATAACAAGAAGATTGATTTGGATTAAATATGTATATGAAAGAAGATTTGATATGAAATAAGTGTTTGTA
>Frequency_1_QualityScore_FEHHHHHIIJJEHIJJJJJJJJJJJJJJJJJJJJGIIJJJJIJJJJJJIJJJHIIHIJFHFHIJIGCHHHHHFFFFFFFEEEEEEDDEEDDEEE_Mismatch_0_Sense_+_Library_PoolT
GATGTAGAGGGTTACACAATCTTGCTAAATTTAGTTTTTGCAATTATTAAGGAAGAGGAGATTTTAAGGATGTAGATTAGCAATAAATTCAATA
>Frequency_1_QualityScore_FFHHHGHJJJJJJJJIJJJJJHIJJJJJJIJJJJJIIJJHIIGIJJJGIJJJFHGIHIJHJIHIJGGIJJIHHHHHHFFFFFFFEEEEEEEDDD_Mismatch_0_Sense_+_Library_PoolT
ACACAATCTTGCTAAATTTAGTTTTTGCAATTATTAAGGAAGAGGAGATTTTAAGGATGTAGATTAGCAATAAATTCAATATCAATACCATTGG
>Frequency_1_QualityScore_FDHHHHHJJJJJJJJJJIJIJJJIJJJJJJIHIIJJIJJJEIJJJJJJJJJJJJJJJJJIIJHEHHGHIIIJJJJJHHHHEHHFFFCDBEEEEE_Mismatch_1_Sense_+_Library_PoolT
AATTCAATATCAATACCATTGGGATATAACAAGAAGATTGATTTGGATTAAATATGTATATGAAAGAAGATTTGATATGAAATAAGTGTTTGAA
>Frequency_1_QualityScore_FFHHHHHJJJJHIIHIJHIHHIJJJJJJIJJIJJJJJJJJIJJJJJJJIJIJJJJJIJJJJJJJJJJIJHH_Mismatch_0_Sense_+_Library_PoolT
AATTATTAAGGAAGAGGAGATTTTAAGGATGTAGATTAGCAATAAATTCAATATCAATACCATTGGGATAT
>Frequency_1_QualityScore_FFHHGHHJJJJJJJJIIJJJJJJJJGJJJJJJIJJJJJJJJJIJJIJJGIIJJJGIJJIJJJJJJJJIJGIIIJHIJHCEEHHHF_Mismatch_1_Sense_+_Library_PoolT
ATCAATACCATTGGGATATAACAAGAAGATTGATTTGGATTAAATATGTATATGAAAGAAGATTTGATATGAAATAAGTGTTTAT
>Frequency_1_QualityScore_FFHHHHHJJJJJFHIHJJIGJHHIJJJJJJJIJJJJJJIJJJJJJHIIIJJJIJGIJJJIIIJHIHJIJJHHFHFFFFFFDEEEEEEEEDDDDD_Mismatch_1_Sense_+_Library_PoolT
TGTTACACATGGATGTAGAGGTTTACACAATCTTGCTAAATTTAGTTTTTGCAATTATTAAGGAAGAGGAGATTTTAAGGATGTAGATTAGCAA
>Frequency_1_QualityScore_DDH=FHFHH@FG9ACCFE?EHCGG9FDGFH*:DBFH=?BB?8DFHG@F>FC;@@37@7;BDCB@CCCC?;9@?ACC@>,,::A@C@@@@:3:>?_Mismatch_0_Sense_+_Library_PoolT
TTTGCCGTCCTTACATTACACCAGATCTACATGTGGCAAATGTGTGTACAATCAAGGGCGACTTCAACGATTATGTTACACATGGATGTAGAGG
>Frequency_1_QualityScore_FFHHHHHJJJJJJJJJJJIIJJIJJJJJJJJJJIJJJJIJJJJJJJJJIIIIJJJJIJJJJIHJJJJJCBDHHHHH_Mismatch_0_Sense_+_Library_PoolT
TTGGGATATAACAAGAAGATTGATTTGGATTAAATATGTATATGAAAGAAGATTTGATATGAAATAAGTGTTTGTA
>Frequency_1_QualityScore_DDBFDDHEEHIGGDHHIGHGGHHDFHIIIEHGIIEGIIIIIHHGIGGBHEIEFGIFHGIIIIID@A@FC@@GCHEHIHFE=?E?BCFFEFDEDE_Mismatch_2_Sense_+_Library_PoolT
ATTAGCAATAAATTCAATATCAATACCATTGGGATATAACAAGAAGATTGATTTGGATTAAATATGTATATGAAAGAAGATTTGATATGAAGAA
>Frequency_1_QualityScore_FFHHHHHJJJJJJJJJJJJJJJJJJGJJJJJJJJJJJJIIIIJJJFGHIJJIJ_Mismatch_0_Sense_+_Library_PoolT
TTTGGATTAAATATGTATATGAAAGAAGATTTGATATGAAATAAGTGTTTGTA
>Frequency_1_QualityScore_FFHHHHHHJIIIJIIJJJJJJJJJJJJJJJJJJJJJJJJJJJJJIJJIJJJIJJIJJJJJJJIJJJJIJIGHHHHHHHFFFFFFFFEEDDEDCC_Mismatch_0_Sense_+_Library_PoolT
TTTAAGGATGTAGATTAGCAATAAATTCAATATCAATACCATTGGGATATAACAAGAAGATTGATTTGGATTAAATATGTATATGAAAGAAGAT
>Frequency_1_QualityScore_FFHHHFHIIJJJJJJJJJJJJJJJFHJJJIJJJJHIJJJJJJJ@GIF5CHIJHHH<B3.((6@3;A@>BADDDEDDDDDCDCDCCDDCDEEABD_Mismatch_0_Sense_+_Library_PoolT
CTTGGTGTATAAAACCTAAACAAGTGGGCATTGGTTTTCCGAACCGTTTGCCGTCCTTACATTACACCAGATCTACATGTGGCAAATGTGTGTA
>Frequency_1_QualityScore_DFHHHHHJJJJJJJJJIJJIJJJIJJJJJJJJJJIIIJJJJJIJJJHJJJJJJJJJJJJJJJHIIJIJIJJHIHHFFHHFFFFFFFEEEEEEDC_Mismatch_2_Sense_+_Library_PoolT
TTAATAAATTCAATATCAATACCATTGGGATATAACAAGAAGATTGATTTGGATTAAATATGTATATGAAAGAAGATTTGATATGAAATAAGTG
>Frequency_1_QualityScore_FFHFFHGJJJJIJJJJJHJIIIJJEIJGFIIJHEGGHHIIGGHIIHGIJIIIIHHIGFDCHIJJ_Mismatch_1_Sense_+_Library_PoolT
CAAGAAGATTGATTTGGATTAAATATGTATATGAAAGAAGATTTGATATGAAATAAGTGTTTGA
>Frequency_1_QualityScore_FFHHHHHJJJJJIJJJJJJJJIJJJJJJJJJJJJJJJJJJJJJJJJJJJJJJJJJJJJJJJJJIJJJJJIIIJJJJJJHGHHGFFFFFFFEEAC_Mismatch_2_Sense_+_Library_PoolT
TAGATTAGCAATAAATTCAATATCAATACCATTGGGATATAACAAGAAGATTGATTTGGATTAATAATGTATATGAAAGAAGATTTGATATGAA
>Frequency_1_QualityScore_FFHHHDHIIIIIIIIGEHEHIIGIGEHIIIIIIIIIIHIIIIIIIIGHHIHIIIIIIIIIIIHHFDDDDCDDDDDDDDDDDFDDDDDDDDDDDE_Mismatch_0_Sense_+_Library_PoolT
ACCGTTTGCCGTCCTTACATTACACCAGATCTACATGTGGCAAATGTGTGTACAATCAAGGGCGACTTCAACGATTATGTTACACATGGATGTA
>Frequency_1_QualityScore_FFHGHHGIJIJJIJJJFHIIIJIJJJJJJJJJIGIJJJJGIJJJIJJJJJJJJIGGIFHIGIJJJEHGHCEHFFFFFDEEEEEEEDDDDDCDEE_Mismatch_0_Sense_+_Library_PoolT
ACATGGATGTAGAGGGTTACACAATCTTGCTAAATTTAGTTTTTGCAATTATTAAGGAAGAGGAGATTTTAAGGATGTAGATTAGCAATAAATT
>Frequency_1_QualityScore_FFHHHHHJJJJJJJJJJJJJJJIJJIIJJJJJJJJJJJJIJJJJJJHGHHHIJJJJJJJJJJJJJCHHHEEFFFFCDEDDDDBD8@DB(>BDCD_Mismatch_0_Sense_+_Library_PoolT
AACAGATCAAACAAGGATACCAAAGCAACCTCCTGAAATCTCTTGGTGTATAAAACCTAAACAAGTGGGCATTGGTTTTCCGAACCGTTTGCCG
>Frequency_1_QualityScore_FFHHHHHJJJJIJJJIIJJJJFIJJJJJJJHIJJIJJJJIIGHIJJJIJJJIJIJJJHHFFFFDEDDDD@DDFEEDDDDDDCCCDCCDEDDDBB_Mismatch_0_Sense_+_Library_PoolT
GCCGTCCTTACATTACACCAGATCTACATGTGGCAAATGTGTGTACAATCAAGGGCGACTTCAACGATTATGTTACACATGGATGTAGAGGGTT
>Frequency_1_QualityScore_;AADDBFC3<FFI+8):B;:DGFE<<B?DFDGDDCGFEEFFFCIF@FF:FE>=@F=EDFE=CC?ACBB@7;@A@CA9;5@A(;>>;::AAA_Mismatch_1_Sense_+_Library_PoolT
ATTAAGGAAGAGGCGATTTTAAGGATGTAGATTAGCAATAAATTCAATATCAATACCATTGGGATATAACAAGAAGATTGATTTGGATTAA
>Frequency_1_QualityScore_FFHHHGGGHBHIIEHEHIIIJGIICHHHHHJIIJJJEIIJIJIEIJJGIGIJIIIIIIBDHGIIEGHJGIIHIIFA_Mismatch_0_Sense_+_Library_PoolT
CAATATCAATACCATTGGGATATAACAAGAAGATTGATTTGGATTAAATATGTATATGAAAGAAGATTTGATATGA
>Frequency_1_QualityScore_FFHHHHHJJJJJJJHJJJJJJJJJJJIJJJJJJJJJJIJJJJJJJJJJIJJIIHIJIJIJJJJHIGIGHHHHHFFFFFEEDECDCDDDDDDD@B_Mismatch_0_Sense_+_Library_PoolT
AGAGCCATATGAAGTACAACAGATCAAACAAGGATACCAAAGCAACCTCCTGAAATCTCTTGGTGTATAAAACCTAAACAAGTGGGCATTGGTT
>Frequency_1_QualityScore_=BACFHBHIIBF<EHBHB<FHBHFDGEHEA@HEH>HIIIIGIIEICF?FG<?B?FGDHIIGICG8C:FG@GIIIIIEHCCCCDCEB@D_Mismatch_0_Sense_+_Library_PoolT
TAGCAATAAATTCAATATCAATACCATTGGGATATAACAAGAAGATTGATTTGGATTAAATATGTATATGAAAGAAGATTTGATATGA
>Frequency_1_QualityScore_FFHHHHHJJJJJJHIIEHIGIGIIJJHHJJJJJIJJJJJJJJIJJJJIJJJJJJJJJJJJJJJJJJJJJJHHHHHGFFFEFEEEEEEEDEDDDD_Mismatch_0_Sense_+_Library_PoolT
GCAATTATTAAGGAAGAGGAGATTTTAAGGATGTAGATTAGCAATAAATTCAATATCAATACCATTGGGATATAACAAGAAGATTGATTTGGAT
>Frequency_1_QualityScore_FFHHHHHJIJJJJHGHIIIGIGIIJJJIJJJJJIIJJJJJJJJJJJIJIJJIJJJJJJJJJJJJHHHHHFFFFFFEDCCEDDDDDDCDDEDDCD_Mismatch_0_Sense_+_Library_PoolC
GCAATTATTAAGGAAGAGGAGATTTTAAGGATGTAGATTAGCAATAAATTCAATATCAATACCATTGGGATATAACAAGAAGATTGATTTGGAT
>Frequency_1_QualityScore_FFHHHHGJIJJJJJIIIIJJIEIIJJJHIJIJJJJJJGIJJJJIIJJJJJJJJJJGIGIJHGIJJGHBCHGHIII_Mismatch_0_Sense_+_Library_PoolT
TGGGATATAACAAGAAGATTGATTTGGATTAAATATGTATATGAAAGAAGATTTGATATGAAATAAGTGTTTGTA
>Frequency_1_QualityScore_EFGGFHHJJIGDJGIHIJGIGHHII<GEGGGGGIIGGI>GCG?DA@AEEGCHAD>A@FCHIJICIJJIJIFHHHHHFEFFF@DEEEEDEED(;?_Mismatch_0_Sense_+_Library_PoolT
CACAATCTTGCTAAATTTAGTTTTTGCAATTATTAAGGAAGAGGAGATTTTAAGGATGTAGATTAGCAATAAATTCAATATCAATACCATTGGG
>Frequency_1_QualityScore_FFHHHGGJJIJIIJJIIFJJJEIJIJJJIIJJIJJIHIJJIIJJJJJIJJJJIJJJJIJJGIJGHJIGICHHGHIGIIHHHHHHEFF?BBDEEE_Mismatch_0_Sense_+_Library_PoolT
AAATTCAATATCAATACCATTGGGATATAACAAGAAGATTGATTTGGATTAAATATGTATATGAAAGAAGATTTGATATGAAATAAGTGTTTGT
>Frequency_1_QualityScore_DDDHGDHIJJJIJJJJGIJJ9FAHBF_Mismatch_1_Sense_+_Library_PoolT
ATTCAATATCAATACCATTGTGATAT
>Frequency_1_QualityScore_FFFHHFHIIJGIIGIGCFEGGIGHEFGBDFGCDFHHGFGGHDFFGHIDHGIIHIGGGIGGFGHHFIJCHE;EIGHEEHECECDFFFDFECEECE_Mismatch_0_Sense_+_Library_PoolT
TCAATACCATTGGGATATAACAAGAAGATTGATTTGGATTAAATATGTATATGAAAGAAGATTTGATATGAAATAAGTGTTTGTAAATCCTTCT
>Frequency_1_QualityScore_FFHFFFHEHIIJJJJJIJIJJGGIIJJJJJJJJJJJHFHIJJJJJIJCHJJIGJJJAEHHFFFDDEECEEEEDCDDCCC>ACDBDDDDDDDEAD_Mismatch_1_Sense_+_Library_PoolT
ATGTGTGTACAATCAAGGGCGACTTCAACGATTATGTTACACATGGATGTAGAGGGTTACACAATCTTGCTAAATTTAGTTTTTACAATTATTA
>Frequency_1_QualityScore_FFHHHHHJJJIJIIJJJHJJJIJFHIIIIJJJJGIIJJJIJIJIIJHIJJJIJIJJHIJJJJGCFGIJJJJ_Mismatch_0_Sense_+_Library_PoolT
ATATAACAAGAAGATTGATTTGGATTAAATATGTATATGAAAGAAGATTTGATATGAAATAAGTGTTTGTA
>Frequency_1_QualityScore_FFHHHHGJJJJJJJJJIGIJIHIJJJIJJJJJJIIJJGIEHIJIJIJJJIIJJJJJGHG=GCCEGE=AC?DCEDDDDD8@CDDDDDDDDDDDDD_Mismatch_0_Sense_+_Library_PoolT
AACAAGGATACCAAAGCAACCTCCTGAAATCTCTTGGTGTATAAAACCTAAACAAGTGGGCATTGGTTTTCCGAACCGTTTGCCGTCCTTACAT
>Frequency_1_QualityScore_DDFHFFHIGFFEAG6FBF1CFGHHDD6B**/*9B4*9))78=7=7@@@7).77=AHHB>))7;.;>BC_Mismatch_1_Sense_+_Library_PoolT
ATTGGTTTTCCGAACCGTTTGCCGTCCTTACATTACACAAGATCTACATGTGGCAAATGTGTGTACAA
>Frequency_1_QualityScore_DDHHHHHIDGGGACGIGCHHEFHIIIEIGC@EFHIBDGGFIC9FHGHB<4?DBCH4=CDG/8=C@=4@FA@DGII;?EHFG>EEFFFFFC_Mismatch_0_Sense_+_Library_PoolT
AATAAATTCAATATCAATACCATTGGGATATAACAAGAAGATTGATTTGGATTAAATATGTATATGAAAGAAGATTTGATATGAAATAAG
>Frequency_1_QualityScore_FFHHHHHJJJJJJJJJJJJJJHIJGIJJJJJJJIIGHHJJJGIJJJIJIJJJJJJJJJHHHFFFFFEEFEDEEDDDCDDCEEDDDD@BDDDDDD_Mismatch_0_Sense_+_Library_PoolT
CTTACATTACACCAGATCTACATGTGGCAAATGTGTGTACAATCAAGGGCGACTTCAACGATTATGTTACACATGGATGTAGAGGGTTACACAA
>Frequency_1_QualityScore_FFHHHHHJIJJJJJJJJJJJIIJJJJJJJHIIJJJJJJJJJJJJJJJJBFGIJJJJJJ@DHHHHFFF?B;?(>BCDDDDBD3((+:B>AD@CBB_Mismatch_0_Sense_+_Library_PoolT
TACCAAAGCAACCTCCTGAAATCTCTTGGTGTATAAAACCTAAACAAGTGGGCATTGGTTTTCCGAACCGTTTGCCGTCCTTACATTACACCAG
>Frequency_1_QualityScore_FFHHHFHEG<EGEHHIJIJIJJGIIGEGGHGGGIGIIJ?DHGGGIGIIII=@EEEHFFFDDCCEDEEDCCCCBBDDDEDDDDC>>@BCDDDC@:_Mismatch_0_Sense_+_Library_PoolT
ATCTCTTGGTGTATAAAACCTAAACAAGTGGGCATTGGTTTTCCGAACCGTTTGCCGTCCTTACATTACACCAGATCTACATGTGGCAAATGTG
>Frequency_1_QualityScore_FFHHHHHJJJJJJJJJJJJJJJHIJIJJJJJJGHJJJIJJJIJJIJJJIIJJIIJHIIJJJJJJJJJHHGGHHEFFFFDEDDDDDDDCDDDDDD_Mismatch_0_Sense_+_Library_PoolT
TCAACGATTATGTTACACATGGATGTAGAGGGTTACACAATCTTGCTAAATTTAGTTTTTGCAATTATTAAGGAAGAGGAGATTTTAAGGATGT
>Frequency_1_QualityScore_FFHHHHHJJJJJJJJIJJJIJIJJIIJJJJJJJJJJJJJJJJJJIIIJFIIIJJIIJJIJJJJJIJJJJGHDEHHIGH?A?EHFFF_Mismatch_0_Sense_+_Library_PoolT
ATCAATACCATTGGGATATAACAAGAAGATTGATTTGGATTAAATATGTATATGAAAGAAGATTTGATATGAAATAAGTGTTTGTA
>Frequency_1_QualityScore_FFHHHHHJJJJIGJJHGJJIJJBGHJGJIJJJJJIJJIJJJJJJJFHJJJGJJJJJHJIHIIJFHHGH??EEHHHFFFFFFEEEEEEEEDDDDD_Mismatch_1_Sense_+_Library_PoolT
TGTTACACATGGATGTAGAGGGTTACACAATCTTGCTAAATTTAGTTTTTGCAATTATTAAGGAAGAGTAGATTTTAAGGATGTAGATTAGCAA
>Frequency_1_QualityScore_FFHHHHHJJJJJJJJIJJJJIJHJJJJJHJJJJJJJJJIJJJJJJIJIGHGHIJJJJJIJJIIJJJGIGCDHIJIG_Mismatch_1_Sense_+_Library_PoolT
TTGGGATATAACAAGAAGATTGATTTGGATTAAATATGTATATGAAAGAAGATTTGATATGAAATAAGTGTTTGCA
>Frequency_1_QualityScore_FFHHHGGJJJIJJJEIIJBGFEIIJJJJJIJJJIIIJDGIIJJJJJJGIIJJIJJJGIHHDEFFFDDDDDDCDDDDDDDDDBDBDDEDCCCC@C_Mismatch_0_Sense_+_Library_PoolT
CCTCCTGAAATCTCTTGGTGTATAAAACCTAAACAAGTGGGCATTGGTTTTCCGAACCGTTTGCCGTCCTTACATTACACCAGATCTACATGTG
>Frequency_1_QualityScore_FFHHHHHJJJIIJJIEGHIJJIIIIJJIJJJJJGIJJJIIJJJJJIIJJJIJICGIIIJIJJJJJIJJJIGHIHGHHHGHFFEFFECEBDEDCD_Mismatch_0_Sense_+_Library_PoolT
TCTTGCTAAATTTAGTTTTTGCAATTATTAAGGAAGAGGAGATTTTAAGGATGTAGATTAGCAATAAATTCAATATCAATACCATTGGGATATA
>Frequency_1_QualityScore_FFHGHHHIJEIIIJIEGHGHEI@GIIHHIJGIIJGHIIJJJIJIIIGGGIHHHEEFBEFAEDCEDDDDCCCDCDDC?BDDD>CDCDDDDDDDDD_Mismatch_0_Sense_+_Library_PoolT
GCCAGCTTGTGAAGAGCCATATGAAGTACAACAGATCAAACAAGGATACCAAAGCAACCTCCTGAAATCTCTTGGTGTATAAAACCTAAACAAG
>Frequency_1_QualityScore_FDHHGHHJJGGGIJIJIJJDGFGGIGIIIIJJIEIIGHIIJIJGCBHHGFFFA;BEEDECCCDCDCEDEDDB8?BDDDDBCC:@CCCD<@>:@C_Mismatch_0_Sense_+_Library_PoolT
GATCTACATGTGGCAAATGTGTGTACAATCAAGGGCGACTTCAACGATTATGTTACACATGGATGTAGAGGGTTACACAATCTTGCTAAATTTA
>Frequency_1_QualityScore_DBHHF<DAHEGGIGIBEHDF>HGGIIIFBH>FGHGIIIICGIIGIGDIGGGEGGGHHGEHHFHFF?BBCECCBCACACCCEACCDCAC@A@_Mismatch_0_Sense_+_Library_PoolT
ATGTGGCAAATGTGTGTACAATCAAGGGCGACTTCAACGATTATGTTACACATGGATGTAGAGGGTTACACAATCTTGCTAAATTTAGTTT
>Frequency_1_QualityScore_FFHHHHHJIJJJIJJJJIIIJJJJGIIIJIJJJJJJJJJJJJJJJJIIJJIIJHHHHHFDFEDDDDFEECECCDDBDBDDDDDDDDDDDDDDEE_Mismatch_0_Sense_+_Library_PoolT
ATTGGTTTTCCGAACCGTTTGCCGTCCTTACATTACACCAGATCTACATGTGGCAAATGTGTGTACAATCAAGGGCGACTTCAACGATTATGTT
>Frequency_1_QualityScore_FFHHHHGJJJHIJJIJIJJJJJJJJJJJJJJJJHJJJJJJJJJJJJJJJIJIJJIHJJIHHIIJJIIJGEHHHHHFFFFFFEEEEEEEDDEEED_Mismatch_1_Sense_+_Library_PoolT
ATGTAGAGGGTTACACAATCTTTCTAAATTTAGTTTTTGCAATTATTAAGGAAGAGGAGATTTTAAGGATGTAGATTAGCAATAAATTCAATAT
>Frequency_1_QualityScore_DD<<DDAEE9C@F:3,,,A::<FA3C3+A4C9?49CB?<BDFFCDDDICEII_Mismatch_0_Sense_+_Library_PoolT
TTGGATTAAATATGTATATGAAAGAAGATTTGATATGAAATAAGTGTTTGTA
>Frequency_1_QualityScore_FFHHHHHJJJJJJJJJHJJJJJJJJFIIIIIJJJJJIJJJJJJHIJJJIJIJIJJGHHHHHHFFFFFEEEEEEEEDDD@BDDDDDDDDDDDDDE_Mismatch_0_Sense_+_Library_PoolT
ACACCAGATCTACATGTGGCAAATGTGTGTACAATCAAGGGCGACTTCAACGATTATGTTACACATGGATGTAGAGGGTTACACAATCTTGCTA
>Frequency_1_QualityScore_FFGHHGHJJJIGGIIGIGIIIIJEHIIGIJJHJGHIIJIJJJJFIIHGIJIIJJIJICGIIIJJHGHGHADF?BDCEDCEECBDDCCDDDDDDC_Mismatch_0_Sense_+_Library_PoolT
AGCTTGTGAAGAGCCATATGAAGTACAACAGATCAAACAAGGATACCAAAGCAACCTCCTGAAATCTCTTGGTGTATAAAACCTAAACAAGTGG
>Frequency_1_QualityScore_FFHGHHHIJJJJJHIJJJJJIJJHHIIJJIJJJHHHIJJJJIJJJJJIIIJJJGHIJJJHI_Mismatch_0_Sense_+_Library_PoolT
AAGATTGATTTGGATTAAATATGTATATGAAAGAAGATTTGATATGAAATAAGTGTTTGTA
>Frequency_1_QualityScore_FFGHHHHIJIHGIBJHHHGDEGIHHIGIIIJIJGGGHGIFIIIHIJJHHHI@HIGIIIIIGJAFEG@AEDGFC3?E=A@CF;@DAEE36;@?@>_Mismatch_1_Sense_+_Library_PoolT
TCTTGCTAAATTTAGTTTTTGCAATTATTAAGGAAGAGGAGATTTTAAGGATGTAGATTAGCAATAAATTCAATATCAATGCCATTGGGATATA
>Frequency_1_QualityScore_8DBD@D1))))<1*:?@:CDBDEEDEDEII>@39?D*?BC;6@A;ADEI1@?CDCDDC>?@AADAAAAA>:>AAAA>(5>>>A:>????_Mismatch_1_Sense_+_Library_PoolT
AAGGGCGACTGCAACGATTATGTTACACATGGATGTAGAGGGTTACACAATCTTGCTAAATTTAGTTTTTGCAATTATTAAGGAAGAGG
>Frequency_1_QualityScore_FFHHHHHJJJJJJJJJJJJIJJJJIIJJGIGHHIJJIJJIJJIJJJJJIJJJJJJHHHHFFFFFFFEEECEEDDCEEDDDD?ABDDDDDDCDDD_Mismatch_0_Sense_+_Library_PoolT
ATTACACCAGATCTACATGTGGCAAATGTGTGTACAATCAAGGGCGACTTCAACGATTATGTTACACATGGATGTAGAGGGTTACACAATCTTG
>Frequency_1_QualityScore_FFHHHHHJJJJIJJJIJIJJIIJJIJJJJJJJJJJJJIIIGIIHJJJIJJJJJJJJJJJJIJJGIIJJJHHHHEHFFFFFEEEEEEC_Mismatch_0_Sense_+_Library_PoolT
AGCAATAAATTCAATATCAATACCATTGGGATATAACAAGAAGATTGATTTGGATTAAATATGTATATGAAAGAAGATTTGATATGA
>Frequency_1_QualityScore_FFFHHHHJIJJJJJJJIJJJJJJIJJJJJJJJJJJJJEIJJJIJJJJJJJJJJJIGIJJJJJIIJJJJIIIHEHHHHGHFFFFEEEECEEDEEE_Mismatch_2_Sense_+_Library_PoolT
TGTAGATTAGCAATAAATTCAATATCAATACCATTGGGATATAACAAGAAGATTGATTTGGATTAAATATGTATATAAAAGAAGATTTGATATA
>Frequency_1_QualityScore_FFHHHHHJJJJJJJHGJJJJJJJJJJDHIJJJJJJJJJJJJJJJIJJHIIJHHHGHHFFDFFDEEDEED>CBDEDFDDDDCDDDDDDDDDDDDD_Mismatch_0_Sense_+_Library_PoolT
CAAGTGGGCATTGGTTTTCCGAACCGTTTGCCGTCCTTACATTACACCAGATCTACATGTGGCAAATGTGTGTACAATCAAGGGCGACTTCAAC
>Frequency_1_QualityScore_FFHHHHHJJIJJJJJJJJJJIJJJJJJHIIIJJJJIJJJJJJJJJJJIJJJJJJJJJJJJIJJJJIIIJHIHHHHHHFFFFFFDE_Mismatch_0_Sense_+_Library_PoolT
TAAATTTAGTTTTTGCAATTATTAAGGAAGAGGAGATTTTAAGGATGTAGATTAGCAATAAATTCAATATCAATACCATTGGGAT
>Frequency_1_QualityScore_DDDD?>DB++<AFF9CBD<BEFBFFEE9EEAD<?:?DD>BDB@?)8DBDDE>CDD)=@AC;CC@@C@CEDCDCCCDA;BDDDAADAAAAAAAAA_Mismatch_2_Sense_+_Library_PoolT
TAAGGATGGAGATTAGCAATAAATTCAATATCAATACCATTGGGGTATAACAAGAAGATTGATTTGGATTAAATATGTATATGAAAGAAGATTT
>Frequency_1_QualityScore_DFHH?FFIIGIIGIECGEGGGFFHEGIGHIIIGIIE@FDHGEHIIIIIIGBBFGIIIIIIHIIIGH=C@7=C?E_Mismatch_0_Sense_+_Library_PoolT
GGGATATAACAAGAAGATTGATTTGGATTAAATATGTATATGAAAGAAGATTTGATATGAAATAAGTGTTTGTA
>Frequency_1_QualityScore_FFHHHHHJJJIJJGHIJJJJFHIJGIGHIJJJJJJIJJJJJJJFHJJJJJJJJJJJJIIJJIJJJJJIFHGEHFFFFFCECCEEEEEDDDDDCD_Mismatch_0_Sense_+_Library_PoolT
TTACACATGGATGTAGAGGGTTACACAATCTTGCTAAATTTAGTTTTTGCAATTATTAAGGAAGAGGAGATTTTAAGGATGTAGATTAGCAATA
>Frequency_1_QualityScore_FFHHHFFGIIIIJGGGHCGGEDGGIIIHIFIJGIIIIEIJIIJJJIJJJJJJGGIJJGEHJIHJHIGGHJI_Mismatch_0_Sense_+_Library_PoolT
GCAATTATTAAGGAAGAGGAGATTTTAAGGATGTAGATTAGCAATAAATTCAATATCAATACCATTGGGAT
>Frequency_1_QualityScore_FFHHHHHJJJHIJJJJJJIJJJJJJJIJJJJJJJJJIJJJJJJJJGIIGIIIIJJIJJJJJJJJFJJIJGHHHHGHHFFFFFFDDCEEEEDDCD_Mismatch_0_Sense_+_Library_PoolT
CTAAATTTAGTTTTTGCAATTATTAAGGAAGAGGAGATTTTAAGGATGTAGATTAGCAATAAATTCAATATCAATACCATTGGGATATAACAAG
>Frequency_1_QualityScore_FFHHGHHJJJJJJIJJJJJJJJIJJIIIJJJIJJHHJJIJJJJIIJJJJJJJJJIIJJIJIHFFDEEEECDDDDDDEEEDDDDDDDDDDDEDEC_Mismatch_0_Sense_+_Library_PoolT
GTTTGCCGTCCTTACATTACACCAGATCTACATGTGGCAAATGTGTGTACAATCAAGGGCGACTTCAACGATTATGTTACACATGGATGTAGAG
>Frequency_1_QualityScore_FFHHHHHJJJJJJJJJJJJIGIJIIJHHIGHHIIJJJIJJIJIHIIIJJJIJIJIJJJJJJJJJIJIJJDGIHHGGFFFFFDDDECCCDCDDCD_Mismatch_1_Sense_+_Library_PoolT
TTTAGTTTTTGCAATTATTAAGGAAGAGGAGATTTTAAGGATGTAGATTAGCAATAAATTCAATATCAACACCATTGGGATATAACAAGAAGAT
>Frequency_1_QualityScore_FFHHHHHJJJJJJJJIIIGIJHIGHIJJJJJJJJJIJJJJJJJJJJJIJJJJJIJJJJJIEIIJJIJIIIJJIGHHHGHHFDFFEDEDDEEEDD_Mismatch_0_Sense_+_Library_PoolT
TTGCAATTATTAAGGAAGAGGAGATTTTAAGGATGTAGATTAGCAATAAATTCAATATCAATACCATTGGGATATAACAAGAAGATTGATTTGG
>Frequency_1_QualityScore_FFHHHHHJJHIIIJJJJJIJJJJJJJJJJJJJJJJJJIJJJJIJJJJJJJJIJJIIHIIIIIJJJIJIIGIGIGIHHHHHHHEFFFFFDFEEEE_Mismatch_0_Sense_+_Library_PoolT
ATTTTAAGGATGTAGATTAGCAATAAATTCAATATCAATACCATTGGGATATAACAAGAAGATTGATTTGGATTAAATATGTATATGAAAGAAG
>Frequency_1_QualityScore_FAHHFFFEGHGIIGGGGGHGIIHIGHHJGHGIJIJIDGHIJFGIEGHIIIIHIEIIIFHHFFCE@CDDC@ABBDDDCDDDDDCACCDDCDDDCD_Mismatch_0_Sense_+_Library_PoolT
ATCTACATGTGGCAAATGTGTGTACAATCAAGGGCGACTTCAACGATTATGTTACACATGGATGTAGAGGGTTACACAATCTTGCTAAATTTAG
>Frequency_1_QualityScore_FFHDHDFIIHGIIGIIHHHIIFAGIJJHIJJGGHDG@FDFBGIIHGGE6A?=37?E:7@>@ACEDCDAACAACCCBC@9@@BC@??:AC>A?CA_Mismatch_0_Sense_+_Library_PoolT
TATAAAACCTAAACAAGTGGGCATTGGTTTTCCGAACCGTTTGCCGTCCTTACATTACACCAGATCTACATGTGGCAAATGTGTGTACAATCAA
>Frequency_1_QualityScore_FFHHHHHJIJJJGIIIIJJIIJJGIIHIJJJJJJJJJJJJJJJJJJJJIJJIJJJJJJJJIJJIIJJJHHHHGFFFFFFEECEDEEDDDDDEEF_Mismatch_0_Sense_+_Library_PoolT
TTAAGGAAGAGGAGATTTTAAGGATGTAGATTAGCAATAAATTCAATATCAATACCATTGGGATATAACAAGAAGATTGATTTGGATTAAATAT
>Frequency_1_QualityScore_FFHHHHHJJIJIJIJJJJIJIJJJJJIJJIIIIHJJJHIJJIJJJJJJJJJJJJJJIHHHHFFFFFFEECEE>CCCDEEDDDBBDDDDDDDDDD_Mismatch_0_Sense_+_Library_PoolC
CATTACACCAGATCTACATGTGGCAAATGTGTGTACAATCAAGGGCGACTTCAACGATTATGTTACACATGGATGTAGAGGGTTACACAATCTT
>Frequency_1_QualityScore_FFHHHHHJJJJJJJJIJJJJJJIJJJIJJJJJJJJJJJJJJJJIHHIHJIHIJIIIIJJIGHIJJJJJJGDHIGIJGIHHFHHFFFFFDFEEEE_Mismatch_0_Sense_+_Library_PoolC
GTAGATTAGCAATAAATTCAATATCAATACCATTGGGATATAACAAGAAGATTGATTTGGATTAAATATGTATATGAAAGAAGATTTGATATGA
>Frequency_1_QualityScore_FFHHHHHJIIJHIIFHIDHEGHIJIJJJJJJIJJJJJJJJIJJJJJIJIJJJJJJJJJJJJJJJIJJJJIHGGFFHHHFFFFDFEEEEDEEDDD_Mismatch_1_Sense_+_Library_PoolC
AATTATTAAGGAAGAGGAGATTTTAAGGATGTAGATTAGCAATAAATTCAATATCAATACCATTGGGATATAACAAGAATATTGATTTGGATTA
>Frequency_1_QualityScore_FFHHHHGJJJJIJGIIIJJIIFHHIJJIJJIIJHHJJIJJIJIJIJJJJJJJIJIIJJIJJIIHHHHHHFEEF_Mismatch_0_Sense_+_Library_PoolC
GCAATTATTAAGGAAGAGGAGATTTTAAGGATGTAGATTAGCAATAAATTCAATATCAATACCATTGGGATAT
>Frequency_1_QualityScore_FFHHH1DHIIJHIJJJJJIJJJJJJJJJJJJJJJJIJJJJJJJJGIJJIIJJIIHHHHHGFFFFFFDEDABDDDDDDDDDDDDDDDEEEDDDDD_Mismatch_0_Sense_+_Library_PoolC
TTTCCGAACCGTTTGCCGTCCTTACATTACACCAGATCTACATGTGGCAAATGTGTGTACAATCAAGGGCGACTTCAACGATTATGTTACACAT
>Frequency_1_QualityScore_FFGHHHGJIJJJJJJJIJJJIJJJGGIJJJJJJGIIGGIGIIIJJIIIJIIIHIIIHGEIIJGHIIIJJIIIHIGIHHHH_Mismatch_0_Sense_+_Library_PoolC
AATTCAATATCAATACCATTGGGATATAACAAGAAGATTGATTTGGATTAAATATGTATATGAAAGAAGATTTGATATGA
>Frequency_1_QualityScore_FFHHHHHJJJJJJJJJJJJJJJJJJJJJJJJJJJJJJJJJJJJJGIJJIJJJJJJJJJJJIJJJJJJJJIJJJJGHHHHHHHFFFFFFFDEEEE_Mismatch_0_Sense_+_Library_PoolT
ATACCATTGGGATATAACAAGAAGATTGATTTGGATTAAATATGTATATGAAAGAAGATTTGATATGAAATAAGTGTTTGTAAATCCTTCTTGT
>Frequency_1_QualityScore_FFHHHHHJJJJJIJIJJJJJJIJGGFHGIIIIJJJJJJJJJIHIJJJIIJIIHIHJJJJEI8ADD(;A@;A@B8?(((,5@(5::(8A?CD@@C_Mismatch_0_Sense_+_Library_PoolC
AGCAACCTCCTGAAATCTCTTGGTGTATAAAACCTAAACAAGTGGGCATTGGTTTTCCGAACCGTTTGCCGTCCTCACCTTGCACCAGATCTAC
