# Supplementary material for: Differential Gene Expression Reveals Candidate Genes for Drought Stress Response in Abies alba (Pinaceae)
Source: PLoS One. 2015 Apr 29;10(4):e0124564. doi: 10.1371/journal.pone.0124564 (PMC4414588; doi:10.1371/journal.pone.0124564)
Supplement: S3 File — (GZ) [file pone.0124564.s003.gz › comp20159_c0_seq1 #or# comp20159_c0_seq10 #or# comp20159_c0_seq6.fa]

>comp20159_c0_seq1 len=686 path=[3560:0-20 75:21-44 99:45-191 246:192-196 251:197-243 298:244-292 347:293-316 371:317-331 386:332-367 4182:368-395 4211:396-396 451:397-411 4263:412-412 4264:413-438 4290:439-457 812:458-542 4513:543-561 916:562-611 700:612-685] : sp|P49237|E13B_MAIZE Glucan endo-1,3-beta-glucosidase, acidic isoform OS=Zea mays PE=2 SV=1 e-value: 5e-44 blast score:  174
ACCCGCCGTCTAAAGGAGCCGTCAGAGCCGATGTGAAGGACACCATGAGCCAAATACTCAAATTTCTGTCAGATAACGGAGGTCCCTTGATGGCCAATATCTATCCATACATCAGCTACACCGGCAGCGGGGGCTCCATTTCTCTGGATTACGCTCTGTTTAAGTCCACGTCTACAGTGGTGGCAGATCCCAACAGCGGCCTGAACTACAACAACTTGTTCGATGCCTTGGTTGATACTTTTCTCTGGGCCATGGAAAACTCCGGATATCCTAACCTCCCGATCGTGATTACGGAAAGCGGATGGCCTTCTGCTGGCGGGGATGCGGCCAGTGTTGAGAATGCTCAGACTTATAACAACAATCTCATCAAACATGTATTATCTACTGCAGGGACACCGAAGAAGCCAGGAACGAGCATCGAGACCTATATTTTCGCTCTCTTCAACGAGAACAAGAAGGCGGGGGCTGAGACGGAGCAACACTTTGGACTCTTCAACGCTGATCAAACTCCTGCATACACAGTCAACTTTTCTCCATAATTTAGTTGCGTTTGACTTCACCTTGTGACATGTATTTTCATTCCATCTAAAATAAATTCTCAACAATAAAGTATCCAAGAAATTAAGTTTATATCGTTTTGGAAACTGAAAAATGTCAAAGAAGTTGAGTTTTTTTTTTTCCGTCTA
>comp20159_c0_seq10 len=762 path=[3560:0-20 75:21-44 99:45-191 246:192-196 251:197-243 298:244-292 347:293-316 371:317-331 386:332-367 4182:368-395 4211:396-396 451:397-411 4263:412-412 4264:413-438 4290:439-457 4309:458-465 520:466-513 4466:514-518 4471:519-525 4478:526-542 4495:543-546 4508:547-547 4500:548-557 1176:558-588 1207:589-599 1218:600-667 1286:668-677 1296:678-702 1321:703-719 3980:720-761] : sp|P49237|E13B_MAIZE Glucan endo-1,3-beta-glucosidase, acidic isoform OS=Zea mays PE=2 SV=1 e-value: 7e-46 blast score:  180
ACCCGCCGTCTAAAGGAGCCGTCAGAGCCGATGTGAAGGACACCATGAGCCAAATACTCAAATTTCTGTCAGATAACGGAGGTCCCTTGATGGCCAATATCTATCCATACATCAGCTACACCGGCAGCGGGGGCTCCATTTCTCTGGATTACGCTCTGTTTAAGTCCACGTCTACAGTGGTGGCAGATCCCAACAGCGGCCTGAACTACAACAACTTGTTCGATGCCTTGGTTGATACTTTTCTCTGGGCCATGGAAAACTCCGGATATCCTAACCTCCCGATCGTGATTACGGAAAGCGGATGGCCTTCTGCTGGCGGGGATGCGGCCAGTGTTGAGAATGCTCAGACTTATAACAACAATCTCATCAAACATGTATTATCTACTGCAGGGACACCGAAGAAGCCAGGAACGAGCATCGAGACCTATATTTTCGCTCTCTTCAACGAGAACAAGAAGACGGGGGCTGAGACGGAGCGTCACTTTGGACTCTTCAACCCTGATCAAACTCCTGCATACTCTGTCAACTTTTCTCCATAATTGTGGAGTAGGTGTGTCCACCGCGTAAATAAAGCCCATGTGGCCAAGTCCTTATCTATATGCGAAATGACTCGATATTATCAAGATCTTCCTTCCACTTACGGTGGATCTTCATAAATAAAATTTAATGTTTTTATAGGTTTTGGAGTACATTCCAATGGTATAATGGTGTATGGTTTGTTTTTATTCCAATATGTAATAACATTAAAGTGGTTTATTCATA
>comp20159_c0_seq6 len=828 path=[3560:0-20 75:21-44 99:45-191 246:192-196 251:197-243 298:244-292 347:293-316 371:317-331 386:332-367 4182:368-395 4211:396-396 451:397-411 4263:412-412 4264:413-438 4290:439-457 4309:458-465 520:466-513 4466:514-518 4471:519-525 4478:526-542 1472:543-549 1479:550-573 1503:574-611 1541:612-628 1558:629-662 1592:663-714 1644:715-760 1690:761-827] : sp|P49237|E13B_MAIZE Glucan endo-1,3-beta-glucosidase, acidic isoform OS=Zea mays PE=2 SV=1 e-value: 8e-46 blast score:  180
ACCCGCCGTCTAAAGGAGCCGTCAGAGCCGATGTGAAGGACACCATGAGCCAAATACTCAAATTTCTGTCAGATAACGGAGGTCCCTTGATGGCCAATATCTATCCATACATCAGCTACACCGGCAGCGGGGGCTCCATTTCTCTGGATTACGCTCTGTTTAAGTCCACGTCTACAGTGGTGGCAGATCCCAACAGCGGCCTGAACTACAACAACTTGTTCGATGCCTTGGTTGATACTTTTCTCTGGGCCATGGAAAACTCCGGATATCCTAACCTCCCGATCGTGATTACGGAAAGCGGATGGCCTTCTGCTGGCGGGGATGCGGCCAGTGTTGAGAATGCTCAGACTTATAACAACAATCTCATCAAACATGTATTATCTACTGCAGGGACACCGAAGAAGCCAGGAACGAGCATCGAGACCTATATTTTCGCTCTCTTCAACGAGAACAAGAAGACGGGGGCTGAGACGGAGCGTCACTTTGGACTCTTCAACCCTGATCAAACTCCTGCATACTCTGTCAACTTTTCTCCATAATTGTCAATCCCCTGAATCGTGTGCACAAAAGTCTATGTGGACAAGCCCTAGTTATCTTATTTGCAATATGGAGTTATATATAGGATGCTATATATATAATCATCCTTCTAAATAAGTGTGAATGATAAAGTGTCCAAGCCGTTAAAATCATCGTTCTTCTAAAGTGTGAATGATAAATTGTCTTACCCTGCATTCCAGTGATCTGCTTGGAAATGGAAAGTCTTACATTTGTGTTTGAACTTTGTAAGTATATTTCTCGAAAGTTTAATAATAATAATCTATTTTTAAG

>Frequency_7_QualityScore_FFGHHHHHJHIJIIJIIIJJHHHJHIIIIIIJIGIIGHEGHIIHHIIHHGHIIHFFIGFGCDDCDCBBBACCCCDDDDDCCBBCCCDDDDDBBB_Mismatch_1_Sense_+_Library_PoolT
CAACAATCTCATCAAACATGTATTATCTACTGCAGGGACACCGAAGAAGCCAGGAACGAGCATCGAGACCTATATCTTCGCTCTCTTCAACGAG
>Frequency_5_QualityScore_CDGGGGHIIHIIJHIIIIJHIHIGIIIIDHHIIJIIJIIIIIJGHHIIIJHFGGHHHGFGDGIGEECBC?BAACBBBABCCCB=A>B@?A?ABC_Mismatch_0_Sense_+_Library_PoolT
GTTGAGAATGCTCAGACTTATAACAACAATCTCATCAAACATGTATTATCTACTGCAGGGACACCGAAGAAGCCAGGAACGAGCATCGAGACCT
>Frequency_3_QualityScore_EEHFEFEGBDCDBE?BDC?BCFG>@BBFHFGGDDGHGHDGGGGEEEFFFEEFFFFEED@DCEECCDECA?@C?>@CCC?>>@AC>B:;@CCBCC_Mismatch_0_Sense_+_Library_PoolT
GGGGATGCGGCCAGTGTTGAGAATGCTCAGACTTATAACAACAATCTCATCAAACATGTATTATCTACTGCAGGGACACCGAAGAAGCCAGGAA
>Frequency_3_QualityScore_FFHHHHGJJJIJJJJJHIJJJIIJJJJJJJJHIJJIJJJJJJJJJIJIIJJJJJHHIIHIHHHGGEEEDCCCDDDCDCBCDDDDDEEEEEDCDD_Mismatch_1_Sense_+_Library_PoolT
CAGACTTATAACAACAATCTCATCAAACATGTATTATCTACTGCAGGGACACCGAAGAAGCCAGGAACGAGCATCGAGACCTATATCTTCGCTC
>Frequency_3_QualityScore_FFHHHGHJJJJGIJJJJJJJJJJJIJJJIIJJJJJJIIJIIJIIHIIIJIHIHHHGFEFDDEEDBDEFEDCDDDDDDDDECDCCCCDDDDDCCD_Mismatch_0_Sense_+_Library_PoolT
CATCAAACATGTATTATCTACTGCAGGGACACCGAAGAAGCCAGGAACGAGCATCGAGACCTATATTTTCGCTCTCTTCAACGAGAACAAGAAG
>Frequency_3_QualityScore_EEGHGGHIIGIGJJGIIHGHHFHGHIGDDFGIIHHIJIJIHGIHIHIIEFHIIHFIHHHEGFDEFEEDEBCAABCDDCDCCBCDDDBCCDD??>_Mismatch_0_Sense_+_Library_PoolT
CTCAGACTTATAACAACAATCTCATCAAACATGTATTATCTACTGCAGGGACACCGAAGAAGCCAGGAACGAGCATCGAGACCTATATTTTCGC
>Frequency_3_QualityScore_FFHHHHHIJJJJJIJIJIJJJJJJJJJJJJJJJJJJJJJIJIHIJJJJIJIIJGHGGFFEEDDEDDDEECEECDDDDDDDDEDDDCCCCDDDDD_Mismatch_1_Sense_+_Library_PoolT
CTCATCAAACATGTATTATCTACTGCAGGGACACCGAAGAAGCCAGGAACGAGCATCGAGACCTATATCTTCGCTCTCTTCAACGAGAACAAGA
>Frequency_2_QualityScore_EDGHHEEGHHGIIIGGFCFGIEGFIFGFAGEGADBBE=EEHIEEADBBGEB<C9;??;AB??CA?A?ACA?CABD78>BBCCCB?<A?=@@@??_Mismatch_1_Sense_+_Library_PoolT
CAATCTCATCAAACATGTATTATCTACTGCAGGGACACCGAAGAAGCCAGGAACGAGCATCGAGACCTATATCTTCGCTCTCTTCAACGAGAAC
>Frequency_2_QualityScore_FEHGGHHIIIJJJIJJIJJJJIHHHJJIJJIIJJJIIIIJIJJIIIIJJJIJIJJIJJIJIJIJJIHHEEEDEEEDCDCACDDDDDCCDDDDCC_Mismatch_0_Sense_+_Library_PoolT
GTGTTGAGAATGCTCAGACTTATAACAACAATCTCATCAAACATGTATTATCTACTGCAGGGACACCGAAGAAGCCAGGAACGAGCATCGAGAC
>Frequency_2_QualityScore_FFHGHHHJJJJJJJJJJIIJJJJIIJIJJJJJIJJIJJJJJHIJIJJJIJJJJJIJIIIJJIJJIGHDFFEEEEDDDCDDDDDDDDDDCDDDDC_Mismatch_1_Sense_+_Library_PoolT
TGAGAATGCTCAGACTTATAACAACAATCTCATCAAACATGTATTATCTACAGCAGGGACACCGAAGAAGCCAGGAACGAGCATCGAGACCTAT
>Frequency_2_QualityScore_FEHHHHHJJJIJJIJJIIJJIJJIJJJJJJIIJJIJJJJJJJIJJIIIJIIJJHIJHHGFEFEDDDEDCCEEEEEDDDDDDDDCEDDDCDBDDD_Mismatch_1_Sense_+_Library_PoolT
AATCTCATCAAACATGTATTATCTACTGCAGGGACACCGAAGAAGCCAGGAACGAGCATCGAGACCTATATCTTCGCTCTCTTCAACGAGAACA
>Frequency_2_QualityScore_FFHHHHHIJGIIJJIIJIIJGIIJIIIJJIIIIIIJJIIIIHIJHIJEGIEIGIIIJIHHHGFFDDDEDDDDDDDDCCDDCDECBDCDCCCCAC_Mismatch_1_Sense_+_Library_PoolT
ATAACAACAATCTCATCAAACATGTATTATCTACAGCAGGGACACCGAAGAAGCCAGGAACGAGCATCGAGACCTATATTTTCGCTCTCTTCAA
>Frequency_2_QualityScore_EEHHHHHJIJJJJJJJIJJJJJJIIJJJJJJJJJJJJJJJJJIJJJIIJIIIIIJJJIHHHFEDDEEDDBDCDDDDDEEEFECDDDDDCCDEDD_Mismatch_1_Sense_+_Library_PoolT
TAACAACAATCTCATCAAACATGTATTATCTACTGCAGGGACACCGAAGAAGCCAGGAACGAGCATCGAGACCTATATCTTCGCTCTCTTCAAC
>Frequency_2_QualityScore_EEHHEHHIIIIIIIH?7=<=B?B6>8==C@AAACCCCC=A??B;B>C?CA?A==>?BBCBAC5ABCBCC???ACABA>?AABBABC=A@AAA=A_Mismatch_0_Sense_+_Library_PoolT
CTTCTGCTGGCGGGGATGCGGCCAGTGTTGAGAATGCTCAGACTTATAACAACAATCTCATCAAACATGTATTATCTACTGCAGGGACACCGAA
>Frequency_2_QualityScore_CEFEGHGCCDDEIIFEHIEEEEE=;=B=BE=AE==BGEEGIEA=FGIIFII9@?E<<DEC@D??A@ABCACCCCCCCEDEEEBCCCCCCCCECC_Mismatch_0_Sense_+_Library_PoolT
TAACAACAATCTCATCAAACATGTATTATCTACTGCAGGGACACCGAAGAAGCCAGGAACGAGCATCGAGACCTATATTTTCGCTCTCTTCAAC
>Frequency_2_QualityScore_FFHHHHHJJJIJJJIJIIJJIIIJIJJJJIJJJJJJIIIIJJJIHIIIGIIJJIIIIHHFFDEEDCDABADDDCEFEEEDDDDDDCDDECCDCC_Mismatch_1_Sense_+_Library_PoolT
CAACAATCTCATCAAACATGTATTATCTACAGCAGGGACACCGAAGAAGCCAGGAACGAGCATCGAGACCTATATTTTCGCTCTCTTCAACGAG
>Frequency_2_QualityScore_EEGFFHCGIIIIHIIGIFFIEIIIIIIIHIIIIHGEIIIGIGGIIGGBEECAGHHGEEEBCCDDDEEDEDCCCCCCCCCEBC9>A@@ACACCCC_Mismatch_1_Sense_+_Library_PoolT
CATCAAACATGTATTATCTACTGCAGGGACACCGAAGAAGCCAGGAACGAGCATCGAGACCTATATCTTCGCTCTCTTCAACGAGAACAAGAAG
>Frequency_1_QualityScore_8DDHHADGHGGBHFC;HFDHHGAB4:C:??:1CGHIIGIIIEI@EHAFFGGEGGIH<7)7=CFBDCE@?B:>>C;C@BB?:@>CD_Mismatch_0_Sense_+_Library_PoolT
AGACTTATAACAACAATCTCATCAAACATGTATTATCTACTGCAGGGACACCGAAGAAGCCAGGAACGAGCATCGAGACCTATAT
>Frequency_1_QualityScore_FFHHHHHJJJJJJIJCHIIJJJFJJJJIJIJJIIJIJJJJJJJJJJJJHHHHHHFFFFFFEEEEEEEEDCDDDDDDDDDDDDDDDDDDDDDDDD_Mismatch_0_Sense_+_Library_PoolT
GGGATGCGGCCAGTGTTGAGAATGCTCAGACTTATAACAACAATCTCATCAAACATGTATTATCTACTGCAGGGACACCGAAGAAGCCAGGAAC
>Frequency_1_QualityScore_D@DD<ADEEEB@E6+A@FE@081@00*9??_Mismatch_0_Sense_+_Library_PoolT
TATCTACTGCAGGGACACCGAAGAAGCCAG
>Frequency_1_QualityScore_FFHHHGHJJJJJIJJJJIIJJJJJJJJEIJJJIJJJIIJJJJJJJJJJIJIIJJIGIIIHHHHFFFDDDDDDDDDDDDDDCEEFEEBDDDBDCD_Mismatch_2_Sense_+_Library_PoolT
CTTATAACAACAATCTCATCAAACATGTATTATCTACAGCAGGGACACCGAAGAAGCCAGGAACGAGCATGGAGACCTATATTTTCGCTCTCTT
>Frequency_1_QualityScore_DDHHHHHIIIII<=B;9><@>95>@C<AC?@A@8ACCCCCCCC@@C@AC?2?39>AA>@CCCC84>>CB:@:@CC:>:>:9<><8?<?<>B_Mismatch_0_Sense_+_Library_PoolT
CTGCTGGCGGGGATGCGGCCAGTGTTGAGAATGCTCAGACTTATAACAACAATCTCATCAAACATGTATTATCTACTGCAGGGACACCGAA
>Frequency_1_QualityScore_FFHHHGHHIJIJJJJJJJJGIGIJIIJGJIIIIJJJJIJJIIJJJIIJJJICFHIIEEHFFCEDCCDCDBDB=BCBB>DDDCDDCCCCC:CCBD_Mismatch_0_Sense_+_Library_PoolT
GCCTTGGTTGATACTTTTCTCTGGGCCATGGAAAACTCCGGATATCCTAACCTCCCGATCGTGATTACGGAAAGCGGATGGCCTTCTGCTGGCG
>Frequency_1_QualityScore_DFFDHDHJGJFEHI>AHHHGGIEHIICFCBDGCCHHGDHIJ>BFGGHI@;AFAEBCEHHCEDBBB>>@@>CBDBBDDDDCDA4@?@>BACDC@:_Mismatch_1_Sense_+_Library_PoolT
TATAACAACAATCTCATCAAACATGTATTATCTACTGCAGGGACACCGAAGAAGCCAGGAACGAGCATCGAGACCTATATCTTCGCTCTCTTCA
>Frequency_1_QualityScore_FFHHHHHIJJJJJJJIJJJJJJIJJJFJJJJJJJIGHIJJJJJJJJJJJJJIJJIJGJJGIIHHHHHFFBCDEDEEDDDDDDDDDDDDDCDDDE_Mismatch_1_Sense_+_Library_PoolT
AGGCCTGAACTACAACAACTTGTTCGATGCCTTGGTTGATACTTTTCTCTGGGCCATGGAAAACTCCGGATATCCTAACCTCCCGATCGTGATT
>Frequency_1_QualityScore_FFHHHGHJJJJIIGIJJJIJJJIJJJJJIIJJJJJJIJIJJJJHJJJEHHGIIHGHFFB@CDDB@BBDDDCCCCDDDDDD@_Mismatch_0_Sense_+_Library_PoolT
TTTTCTCTGGGCCATGGAAAACTCCGGATATCCTAACCTCCCGATCGTGATTACGGAAAGCGGATGGCCTTCTGCTGGCGG
>Frequency_1_QualityScore_DDHFHHDBG@CG,<:CBH?EE;21C)C@@@GH>EI**8B@2BHH4A@\@;?:E5BBA(>;A>>35>>>?(5::>>CCC>B@BBCCC9?C_Mismatch_1_Sense_+_Library_PoolT
AAACATGTATTATCTACAGCAGGGACACCGAAGAAGCCAGGAACGAGCATCGAGACCTATATTTTCGCTCTCTTCAACGAGAACAAGAA
>Frequency_1_QualityScore_FFHGGHHJJJIIJJJIIHIIJJIJJJJJJIJJIIIJJJJIJJFIJFIJGIJJJIJJJJJJGGHFHFFFFDDDDDDDDDDDDDDDDDEEEEDDBD_Mismatch_1_Sense_+_Library_PoolT
TCAGACTTATAACAACAATCTCATCAAACATGTATTATCTACTGCAGGGACACCGAAGAAGCCAGGAACGAGCATCGAGACCTATATCTTCGCT
>Frequency_1_QualityScore_FFHGHHHJIJHGGIIHJGGHGGGGHGIGIJJIIJJJJIJIHIJHGIIGGIJGIJJIJJEHAD@B@@BD?>BDDDD@CCDABCDDCCCDEEEEDD_Mismatch_2_Sense_+_Library_PoolT
GCTCAGACTTATAACAACAATCTCATCAAACATGTATTATCTACAGCAGGGACACCGAAGAAGCCAGGAACGAGCATGGAGACCTATATTTTCG
>Frequency_1_QualityScore_FFGHHHGJJJJIJIJIIJJJJJJEGIJJJJIJJHHHHFFFFFFEEEEEEEDCDDDDDDDDCCCDDDDDD>BBDDDEECDDBDDDDDDDDDDBCC_Mismatch_0_Sense_+_Library_PoolT
GCGGCCTGAACTACAACAACTTGTTCGATGCCTTGGTTGATACTTTTCTCTGGGCCATGGAAAACTCCGGATATCCTAACCTCCCGATCGTGAT
>Frequency_1_QualityScore_FFHHHHHJJJJJJJJJJJJJJIHHIJIJJIIIIJJJIJJJIJJJIJJJJJJJJJIGIJJJJJHHHHFFFFDEEDDDDDDDDDDDDDDDDCEEEE_Mismatch_1_Sense_+_Library_PoolT
ATGCTCAGACTTATAACAACAATCTCATCAAACATGTATTATCTACTGCAGGGACACCGAAGAAGCCAGGAACGAGCATCGAGACCTATATCTT
>Frequency_1_QualityScore_DDHB?<FEGIBF<FF@GICHGGEHEA?@EHFIHDGDCBB@GH@DABFHFGGDHFHIGGGADCA;;B/=9?)69==?B2==?BB?@@@C??98>C_Mismatch_1_Sense_+_Library_PoolT
TTGAGAATGCTCAGACTTATAACAACAATCTCATCAAACATGTATTATCTACTGCAGGGACACCGAAGAACCCAGGAACGAGCATCGAGACCTA
>Frequency_1_QualityScore_FDBFGGHIIEFHGHGGGIIIIGIEHIJIJJJIJJJJJIJJFFHFIIIJGGGECEIGGEHIHHHHHHHEFFEDDDDDDDDDDDDCDDDDDBD@BB_Mismatch_1_Sense_+_Library_PoolT
GATGCGGCCAGTGTTGAGAATGCTCAGACTTATAACAACAATCTCATCAAACATGTATTATCTACAGCAGGGACACCGAAGAAGCCAGGAACGA
>Frequency_1_QualityScore_FFHHHHHIIIJJJJJJIJIIJJJJIJIJJJJJJIJJJJEIIJJJJJJJGIJJJJJJIJIJJJJJJJJHHEDDEDDDCCDDDDDDDDBDDDCDDD_Mismatch_0_Sense_+_Library_PoolT
CCAGTGTTGAGAATGCTCAGACTTATAACAACAATCTCATCAAACATGTATTATCTACTGCAGGGACACCGAAGAAGCCAGGAACGAGCATCGA
>Frequency_1_QualityScore_FBFDHHHJJJJJJJIJIHHJJIIIIIJJJJJJJJJFD&)525@-7-83>3:8(>0:3>(++49:A@C@@@ACCDB<A:>ACCCC::CA<:>4>B_Mismatch_1_Sense_+_Library_PoolT
GTGATTACGGAAAGCGGATGGCCTTCTGCTGGCGGGGGTGCGGCCAGTGTTGAGAATGCTCAGACTTATAACAACAATCTCATCAAACATGTAT
>Frequency_1_QualityScore_EFHHHGGIJJJHGHJJIEHIIJJJJEHHIJIJJIJJJJJJIHJJJIJJJJJJJIIGIJJIJJHHH@CHFFFFDDDEDDDDDDDCCDDDDDDDDD_Mismatch_0_Sense_+_Library_PoolT
GATGCGGCCAGTGTTGAGAATGCTCAGACTTATAACAACAATCTCATCAAACATGTATTATCTACTGCAGGGACACCGAAGAAGCCAGGAACGA
>Frequency_1_QualityScore_FFGHHHHJJJJJJJJIIJJIJJJJFHJJJJJJJJIJJJJIJJJJJJJJJJJJIJJJJEIJIIJHHHFFEBFEDDCBDDDDDDDBCDDDDDDDCD_Mismatch_1_Sense_+_Library_PoolT
AGAATGCTCAGACTTATAACAACAATCTCATCAAACATGTATTATCTACAGCAGGGACACCGAAGAAGCCAGGAACGAGCATCGAGACCTATAT
>Frequency_1_QualityScore_FFHHHHHJJJJJJJJJJIJJGJJJJGIJJJJJIJIJJJJIIDIJJJJJJIJIJJJIGHFEECDEEEDBDBDDDDDDDDDDCDDDDCCCDDDDDB_Mismatch_0_Sense_+_Library_PoolT
CTTGGTTGATACTTTTCTCTGGGCCATGGAAAACTCCGGATATCCTAACCTCCCGATCGTGATTACGGAAAGCGGATGGCCTTCTGCTGGCGGG
>Frequency_1_QualityScore_FFHHHFHIIIJJJJJGHIGIGIIJJJJJIIJHIHIHIIIJJJJGHHFEEDEFFFFEEEEDEFEDDDDDDADDDDDD?DDDBB>DDBDDDDDBB<_Mismatch_0_Sense_+_Library_PoolT
CGGGGATGCGGCCAGTGTTGAGAATGCTCAGACTTATAACAACAATCTCATCAAACATGTATTATCTACTGCAGGGACACCGAAGAAGCCAGGA
>Frequency_1_QualityScore_DBHDFHHEGGGBHCD>CHGHGHHGGHGCFEGGGIIGHIIIIIBGFGGGFGDGIBHEHHHE==?BDBABB@>?C??BBCCCCDDDA>1<5A<CCC_Mismatch_1_Sense_+_Library_PoolT
CTTATAACAACAATCTCATCAAACATGTATTATCTACTGCAGGGACACCGAAGAAGCCAGGAACGAGCATCGAGACCTATATCTTCGCTCTCTT
>Frequency_1_QualityScore_FFHHHHHJJIJJGIJIJIIJJJGJIIJIJIGIJIJJJJJJJIIJIJJIIIEFHAEIJJIHHEFDE>CBBCCBCDDBDDCDDEFEEDDDDBDDCD_Mismatch_1_Sense_+_Library_PoolT
CTTATAACAACAATCTCATCAAACATGTATTATCTACAGCAGGGACACCGAAGAAGCCAGGAACGAGCATCGAGACCTATATTTTCGCTCTCTT
>Frequency_1_QualityScore_FDHFHHHJJJJJIJIJJGIIJIIIHIIIIICIJJJFD;;@B5<5@5<(:3383:2@@@@C:49:>:@>A@@ACD@8B:?AA@A@@>CDB:A>@C_Mismatch_0_Sense_+_Library_PoolT
GTGATTACGGAAAGCGGATGGCCTTCTGCTGGCGGGGATGCGGCCAGTGTTGAGAATGCTCAGACTTATAACAACAATCTCATCAAACATGTAT
>Frequency_1_QualityScore_=2ADA+2A@C12A?FDA6?11:C;DDBD2;D(?:@<)@)5=--.7==?A3?C_Mismatch_1_Sense_+_Library_PoolT
TACTGCAGGGACACCGAAGAAGCCAGGAACGAGCATCGAGACCTATATCTTC
>Frequency_1_QualityScore_FFHHHHHIJJJJGGJJJJJJJJIJJJJJJJJJJJJJJJIJIJJJIJJJJJIJJHHHHFFFDDEEEDEFFEEDDDDDDDDDEDDDDDDDDDDDCD_Mismatch_0_Sense_+_Library_PoolT
TCATCAAACATGTATTATCTACTGCAGGGACACCGAAGAAGCCAGGAACGAGCATCGAGACCTATATTTTCGCTCTCTTCAACGAGAACAAGAA
>Frequency_1_QualityScore_D;;DD:1C<EE6EG))11:9?2*9?<*0/999C@)=<FAC>@FFDEFEF@EAC@3?B@?;7?;@>AAAD>>3;?=5?B2<?59>@9938?B<8<_Mismatch_2_Sense_+_Library_PoolT
GGGGATGCGGCCAGGGTTGAGATTGCTCAGACTTATAACAACAATCTCATCAAACATGTATTATCTACTGCAGGGACACCGAAGAAGCCAGGAA
>Frequency_1_QualityScore_FFHHHHHJJJJJJJJJJJJJHIHIJJJJJJJIJIJIJIJJJIJJJJJJGHHHHHJHHHFFCDDEEDBCDBDCCDEFEEEDDCDDDDDDEDDDDD_Mismatch_2_Sense_+_Library_PoolT
CAACAATCTCATCAAACATGTATTATCTACAGCAGGGACACCGAAGAAGCCAGGAACGAGCATGGAGACCTATATTTTCGCTCTCTTCAACGAG
>Frequency_1_QualityScore_FFHHHHHJJJJJJJJJJJJJJJJJIIIJJJJJJJJJIJJJJJJJJJJJGHIGIIJJJJJJJIJJJGJGHHDFDDADDDDDDDDDDDDDDDDDBD_Mismatch_1_Sense_+_Library_PoolT
CCAGTGTTGAGAATGCTCAGACTTATAACAACAATCTCATCAAACATGTATTATCTACAGCAGGGACACCGAAGAAGCCAGGAACGAGCATCGA
>Frequency_1_QualityScore_FFHHHHHJJJJIJJJJJJJJJIJJJJJJJJJJJJJJJJJJJJJJIIIHIIIJJJJIHHHFFDDEEDDDD@DDDDDEEFEEDDDDDDDDDEDDDD_Mismatch_1_Sense_+_Library_PoolT
ACAACAATCTCATCAAACATGTATTATCTACTGCAGGGACACCGAAGAAGCCAGGAACGAGCATCGAGACCTATATCTTCGCTCTCTTCAACGA
>Frequency_1_QualityScore_FFHHHHHIIJJIJJJJJJJJGFIJJIJJJJJJJJJJJJJJIJIJJJHHHHHIIJJIJJHCEEFFEDCCA@BCCDCDFFEDDDDDDCDDDDDDDB_Mismatch_2_Sense_+_Library_PoolT
ACAACAATCTCATCAAACATGTATTATCTACAGCAGGGACACCGAAGAAGCCAGGTACGAGCATCGAGACCTATATTTTCGCTCTCTTCAACGA
>Frequency_1_QualityScore_EDHHHFAAFHIBEHG<DDDGCG2BFGCAHIICD7CGI>DEGEEHC>=?C;;C>@CE>;>;>CF>CCDCDDCADB?B(<??BD5&55>C???8?A_Mismatch_1_Sense_+_Library_PoolT
CGGGGATGCGGCCAGTGTTGAGAATGCTCAGACTTATAACAACAATCTCATCAAACATGTATTATCTACAGCAGGGACACCGAAGAAGCCAGGA
>Frequency_1_QualityScore_FFHHHHHJJJJJJJJJGJJJIJJJJJJIJJJJJJJIJJIJGHIJJJJIJJJHHFFFFEDDDDDDDDEFEEEBDDDDDDDDEDDDDDDBDDDDDD_Mismatch_1_Sense_+_Library_PoolT
GCATCAAACATGTATTATCTACTGCAGGGACACCGAAGAAGCCAGGAACGAGCATCGAGACCTATATTTTCGCTCTCTTCAACGAGAACAAGAA
>Frequency_1_QualityScore_FFHHHHHJJJJIFIJIJAADC:ABCAA6>5>=CDBDCCCCAACA@>ACCADA>CBAD@CDDCDDCCDDBAC>CDDDCCDED@@A<<A@?D@_Mismatch_1_Sense_+_Library_PoolT
GCCTTCTGCTGGCGGGGATGCGGCCAGTGTTGAGAATGCTCAGACTTATAACAACAATCTCATCAAACATGTATTATCTACAGCAGGGACA
>Frequency_1_QualityScore_FFHHGHHJJJJJJJJJIJJGGHJJFIIIIIJJJJJIIIIIIJIIJJIJBHGG@@EHJGHHHFFDCDDDDCDBBDDDDDE>CDDDD@BDCCCCDD_Mismatch_1_Sense_+_Library_PoolT
ATAACAACAATCTCATCAAACATGTATTATCTACTGCAGGGACACCGAAGAAGCCAGGAACGAGCATCGAGACCTATATCTTCGCTCTCTTCAA
>Frequency_1_QualityScore_FFHGHFHHGHGGFHBGGIJFIIIGIHIIIGGIJJIJJEG>FGGIHFHIJIIHIEGIGEGIFCHGHGFCDB?>>@BDC?CC>CDBDBDBDD><99_Mismatch_0_Sense_+_Library_PoolT
AACAACTTGTTCGATGCCTTGGTTGATACTTTTCTCTGGGCCATGGAAAACTCCGGATATCCTAACCTCCCGATCGTGATTACGGAAAGCGGAT
>Frequency_1_QualityScore_FFHHHHHJJJJJJIJJJJJHIJJJJJJIJJJJJJJJJJJJJJJIIIJJIJJJJJIJHHFFFEEDDDBDDCCDCDEEFEBDDDDDDDDEDDDDBD_Mismatch_1_Sense_+_Library_PoolT
AACAATCTCATCAAACATGTATTATCTACTGCAGGGACACCGAAGAAGCCAGGAACGAGCATCGAGACCTATATCTTCGCTCTCTTCAACGAGA
>Frequency_1_QualityScore_FFGHHHHIGHGIGIIJJJIIJJJIIIJIIJIJJJJJGGIIFEIJIIJJIJFHIIGIIJJIJJJIJIJHGCBDF@DDD?>?ACDBABDDBDBDDD_Mismatch_0_Sense_+_Library_PoolT
GGCCAGTGTTGAGAATGCTCAGACTTATAACAACAATCTCATCAAACATGTATTATCTACTGCAGGGACACCGAAGAAGCCAGGAACGAGCATC
>Frequency_1_QualityScore_FFHHHHHJJJJIJJJJJJJJJJJJJJJJJJJJJJJJJJJJIJJJJJJJJHHFFEFDCDDDDDDDDEEFEEDDDDDDDDDEDDDDDDDDDDDDDD_Mismatch_1_Sense_+_Library_PoolT
CATCAAACATGTATTATCTACAGCAGGGACACCGAAGAAGCCAGGAACGAGCATCGAGACCTATATTTTCGCTCTCTTCAACGAGAACAAGAAG
>Frequency_1_QualityScore_FFHHHHGJJJIJJJIJJJJJJJJIIJJID69;=;@=B08+83B8>A0@>:33>39:>AC4>:>ACC<?A>>4:3>>ADA@<44(+4>4:>@:::_Mismatch_0_Sense_+_Library_PoolT
GGAAAGCGGATGGCCTTCTGCTGGCGGGGATGCGGCCAGTGTTGAGAATGCTCAGACTTATAACAACAATCTCATCAAACATGTATTATCTACT
>Frequency_1_QualityScore_DDHHHGHJJJJJJJHHIJJJIJIIIJIGEHJHIGIJJIIIGIGEHJFDIGGIFHFFFFFCAABDCCCCDDDEEDDDDDDDCDECDD?BBBDDDC_Mismatch_1_Sense_+_Library_PoolT
TCTCATCAAACATGTATTATCTACTGCAGGGACACCGAAGAAGCCAGGAACGAGCATCGAGACCTATATCTTCGCTCTCTTCAACGAGAACAAG
>Frequency_1_QualityScore_FFHHHHHJIIHFHGJIIIJIJJJJJJJIIIJJJJJJIGIHEIJJGIIGFIGJHHHFFFFFDEEEEEEEECDDDDDDDDDCCCBB@9>CCCDCDD_Mismatch_2_Sense_+_Library_PoolT
CATCAAACATGTATTATCTACAGCAGGGACACCGAAGAAGCCAGGAACGAGCATGGAGACCTATATTTTCGCTCTCTTCAACGAGAACAAGAAG
>Frequency_1_QualityScore_FFHHHHHJJJJJJJJJJIJJIIGIJJJJJJJJJJJIJHIIJJJJJJJJJJJJJJJJJJJJHHHFFFFEEEDDDDDBDDDDDDDDDDDDDDDEDE_Mismatch_2_Sense_+_Library_PoolT
AATGCTCAGACTTATAACAACAATCTCATCAAACATGTATTATCTACAGCAGGGACACCGAAGAAGCCAGGAACGAGCATGGAGACCTATATTT
>Frequency_1_QualityScore_FFHHHHHJJJIIIIHIIJJJEEGIIJJGIJJJJJHHGHHHFFFDDDD55?ABB7<58:C442(>8A>:@C>:A:@3::>4:4:@A??A>A@>CA_Mismatch_0_Sense_+_Library_PoolT
CCTCCCGATCGTGATTACGGAAAGCGGATGGCCTTCTGCTGGCGGGGATGCGGCCAGTGTTGAGAATGCTCAGACTTATAACAACAATCTCATC
>Frequency_1_QualityScore_?DHABBFBH9EEE@@?F?:?:?<FHH:@DFBG6?AAACHAEGHCD@=EECD>@_Mismatch_0_Sense_+_Library_PoolT
ATCCTAACCTCCCGATCGTGATTACGGAAAGCGGATGGCCTTCTGCTGGCGGG
>Frequency_1_QualityScore_FFHHHHHJJJJJJJIIIJJJIJJJJJJJJJGIJJJJJJJJJJJIJJJJIJJJJIGHGIJIHHHHFFFFDDDDDDDDDDDDDCCCEEEEEDDBDD_Mismatch_1_Sense_+_Library_PoolT
AGACTTATAACAACAATCTCATCAAACATGTATTATCTACTGCAGGGACACCGAAGAAGCCAGGAACGAGCATCGAGACCTATATCTTCGCTCT
>Frequency_1_QualityScore_FFAFHFGGIIHHGIHECHHHGDH9DHFH@HHHBEFFFCCCCEA@CCCCCBCCC>;>C@C@@CACCC3258?@B8>7<>BA_Mismatch_0_Sense_+_Library_PoolT
GCGGCCAGTGTTGAGAATGCTCAGACTTATAACAACAATCTCATCAAACATGTATTATCTACTGCAGGGACACCGAAGAA
>Frequency_1_QualityScore_FFHHHHHJJJJJJJIJHIJJJIJIJJJJJJJIIJJJIJJJJJJJJJIIIJIJIJIJIJJHEHHEEDFFCDBBDDDDDDDDBDDDDEECDD@BDD_Mismatch_2_Sense_+_Library_PoolT
CAGACTTATAACAACAATCTCATCAAACATGTATTATCTACAGCAGGGACACCGAAGAAGCCAGGAACGAGCATGGAGACCTATATTTTCGCTC
>Frequency_1_QualityScore_FFHHHHHJJJJJJJJHIJJIJJJJJJJJJJJJJJJJIJJJJHJHIJJJIJJJJJJHHHFFEFDDDDDDDDDEEEDDDDDDDDDEDDDDDDDDDD_Mismatch_1_Sense_+_Library_PoolT
ATCTCATCAAACATGTATTATCTACAGCAGGGACACCGAAGAAGCCAGGAACGAGCATCGAGACCTATATTTTCGCTCTCTTCAACGAGAACAA
>Frequency_1_QualityScore_FFHHHHHJJJJJJJJJJJJJJJJHIIJJJJJJJJJJJJJJJJJJJJJIJGIEEFHHHFFFDDDCDDDDDBBDDDCDDDEEEEDDDDDDDCDEDD_Mismatch_1_Sense_+_Library_PoolT
TAACAACAATCTCATCAAACATGTATTATCTACAGCAGGGACACCGAAGAAGCCAGGAACGAGCATCGAGACCTATATTTTCGCTCTCTTCAAC
>Frequency_1_QualityScore_FFHHHHHJJJJIJJIJJIIJJJJJIJIJJJJJJIJJJJJIJJIJJGHGHHJJIJGIJHHHHGHHFFFFFFDDDDB@DBBDDDD?BDBDDDDD@B_Mismatch_1_Sense_+_Library_PoolT
ATGCGGCCAGTGTTGAGAATGCTCAGACTTATAACAACAATCTCGTCAAACATGTATTATCTACTGCAGGGACACCGAAGAAGCCAGGAACGAG
>Frequency_1_QualityScore_FFHHHHHIIJJHIJIJIJJJJJJGIJJIJIJJJJIIEHIJJGIJGDHGIBG@FBHHEIGHIGHHGGGFFDCDDDCBCDCDDDDBDDDCBBBBBD_Mismatch_0_Sense_+_Library_PoolT
CAACTTGTTCGATGCCTTGGTTGATACTTTTCTCTGGGCCATGGAAAACTCCGGATATCCTAACCTCCCGATCGTGATTACGGAAAGCGGATGG
>Frequency_1_QualityScore_FFHHHHHIJIIHIJJJJJJJJJJJJJJJJJJIJJJJJJJJJJJJJIJJJJJJJFHJJJJJJHHHHHHFFFDCCDBBDBBBCDDBDDDDBDDDDD_Mismatch_1_Sense_+_Library_PoolT
AGCGGCCAGTGTTGAGAATGCTCAGACTTATAACAACAATCTCATCAAACATGTATTATCTACTGCAGGGACACCGAAGAAGCCAGGAACGAGC
>Frequency_1_QualityScore_FFHHFHHJJIJJJJIJJJJJJIJJJJJJJJJJJJJJJJFD80<<9B5@083:3>8:>8>4:::4:?:A>4:>:@>>C<?8+9A@:@3(:@_Mismatch_0_Sense_+_Library_PoolT
ATCGTGATTACGGAAAGCGGATGGCCTTCTGCTGGCGGGGATGCGGCCAGTGTTGAGAATGCTCAGACTTATAACAACAATCTCATCAAA
>Frequency_1_QualityScore_FFHHHHHIIJIJJIIIJIIGIEG9FHIIJJJJJJJIIJJJJJJJJIJJIJJIIIIIJJJGIIFIIHFHFDFFDDDBDDDDDDDDDBDDDDDDDC_Mismatch_0_Sense_+_Library_PoolT
CGGCCAGTGTTGAGAATGCTCAGACTTATAACAACAATCTCATCAAACATGTATTATCTACTGCAGGGACACCGAAGAAGCCAGGAACGAGCAT
>Frequency_1_QualityScore_FFHFHFFIIIIJIIIJGIIIGHIIIIIIJIJIFIIHGIFD/8?<8B5:5A(>3>8338C(4:(4(++(+4:>:A>@CB8?((4:4::@CC_Mismatch_1_Sense_+_Library_PoolT
ATCGTGATTACGGAAAGCGGATGGCCTTCTGCTGGCGGGGATGCGGCCAGTGTTGAGAATGCTCAGACTTATAACAACAATCTTATCAAA
>Frequency_1_QualityScore_FFHHHHHJJJJJJJJJIJJJJJJJIJJJIIJIJJJJJIJJJJJJHFFFDEEEEEDDDDCDDDDD35?A<@5<5<:@:@<:@?@:>@AC:?>>4:_Mismatch_0_Sense_+_Library_PoolT
AACTCCGGATATCCTAACCTCCCGATCGTGATTACGGAAAGCGGATGGCCTTCTGCTGGCGGGGATGCGGCCAGTGTTGAGAATGCTCAGACTT
>Frequency_1_QualityScore_FFHGHHGIJJJJJJIJJJGIJJJJJJJIJJJJJIJJIJJIJJFGIJJJJJJJJJJJJIJIJIJIIHEFDDDECCEDDDDDDDDDCDDDDDBDDD_Mismatch_0_Sense_+_Library_PoolT
TTGAGAATGCTCAGACTTATAACAACAATCTCATCAAACATGTATTATCTACTGCAGGGACACCGAAGAAGCCAGGAACGAGCATCGAGACCTA
>Frequency_1_QualityScore_FFHGHHHJJJIIJIJIIJJJJJEIIJJJJJJJIJJJGJIJJIJJJIGCAHIEHHHHHHHFFEFFCAEEDDDCDDDDDDDDDDDDEDDDDDDDDD_Mismatch_0_Sense_+_Library_PoolT
ATCCCAACAGCGGCCTGAACTACAACAACTTGTTCGATGCCTTGGTTGATACTTTTCTCTGGGCCATGGAAAACTCCGGATATCCTAACCTCCC
>Frequency_1_QualityScore_FFHGFHHJHAFGBEHGHIGIGII9FHIGGIJJGJIFHJGAFEHBHIGGGG@C@EGIIGGBHACEEHB29??C;A@?BBBCCABDB8?A<<<>>B_Mismatch_0_Sense_+_Library_PoolT
GCGGCCAGTGTTGAGAATGCTCAGACTTATAACAACAATCTCATCAAACATGTATTATCTACTGCAGGGACACCGAAGAAGCCAGGAACGAGCA
>Frequency_1_QualityScore_FFHHHHGIJJJJJJJJIJJJJJJJJIIIJJJJJJJJJJJJHEFHJJIJJJJIJHHHHFFFFFEDECEEEDEBDDDDDCDDEDDDDDDDDDDDD?_Mismatch_2_Sense_+_Library_PoolT
TCATCAAACATGTATTATCTACTGCAGGGACACCGAAGAAGCCAGGAACGAGCATTGAGACCTATATCTTCGCTCTCTTCAACGAGAACAAGAA
>Frequency_1_QualityScore_A:?BFFDEGB@GFDGIIEB?FEAFD?GF4?B918DFFFFDFIIAF@?D@FAFFEFCFGGI@AEEF6=>DCA>ACCC?>@BBB?BBB@@ABEA>@_Mismatch_0_Sense_+_Library_PoolT
CCTGAACTACAACAACTTGTTCGATGCCTTGGTTGATACTTTTCTCTGGGCCATGGAAAACTCCGGATATCCTAACCTCCCGATCGTGATTACG
>Frequency_1_QualityScore_FFHFHFHEGHGGHIEBEBFHG>FHEHB<0DGGD3=CBF@@@==@C@DA;CE2CB?DFFECED7?AAA@>;>:35:@>(5<<C:?>_Mismatch_0_Sense_+_Library_PoolT
CTACAGTGGTGGCAGATCCCAACAGCGGCCTGAACTACAACAACTTGTTCGATGCCTTGGTTGATACTTTTCTCTGGGCCATGGA
>Frequency_1_QualityScore_FFHHHHHJJJJJDHEHJIIIJIJJJJJJBHIIIGIJJJIJIABFHIJJGIIHGFEDDDDCC@CD@CDEACDBDDDD>CDDDDD>BDDDDDCDDC_Mismatch_1_Sense_+_Library_PoolT
TCATCAAACATGTATTATCTACTGCAGGGACACCGAAGAAGCCAGGAACGAGCATCGAGACCTATATCTTCGCTCTCTTCAACGAGAACAAGAA
>Frequency_1_QualityScore_DFGHHHHIIJJJJJJJJJJGCHIIIAHGIJJEHGDIIJIHIIIJ@EHHHHHHHHFFFFFF<CCBADCDAACC?CCABDBDDCDEEC>A?CCBBB_Mismatch_0_Sense_+_Library_PoolT
TCCCAACAGCGGCCTGAACTACAACAACTTGTTCGATGCCTTGGTTGATACTTTTCTCTGGGCCATGGAAAACTCCGGATATCCTAACCTCCCG
>Frequency_1_QualityScore_FFHHFHHIIGGIJFIIJJIJIIJJFHHJJIGIJIIECGIHHFDDDACCDDDDDCABDBDD05??5>;B_Mismatch_0_Sense_+_Library_PoolT
CCGGATATCCTAACCTCCCGATCGTGATTACGGAAAGCGGATGGCCTTCTGCTGGCGGGGATGCGGCC
>Frequency_1_QualityScore_FFHHHHHIIGIJJIGIJJIIFHIJJJJJJJJIIIJJIGHGIDHFFFFHCCGGJJJIGHFFDEEED<BB?@CDDC@CDDDDBDDBDDDDEACB?<_Mismatch_0_Sense_+_Library_PoolT
CAACAATCTCATCAAACATGTATTATCTACTGCAGGGACACCGAAGAAGCCAGGAACGAGCATCGAGACCTATATTTTCGCTCTCTTCAACGAG
>Frequency_1_QualityScore_FFHHHHHJJJJJJJJJJJHGIJJJIJJJJJJJIGGIJJJIJJJHIIJJHJJJJJJJJGIJHHFHHFFFFCCDDDDDDBDDDDDDDDDEEEEEDD_Mismatch_1_Sense_+_Library_PoolT
CTCAGACTTATAACAACAATCTCATCAAACATGTATTATCTACTGCAGGGACACCGAAGAAGCCAGGAACGAGCATCGAGACCTATATCTTCGC
>Frequency_1_QualityScore_FFHHDDHIIDHIJIEGHIIJJHIHII<EHGGIBGGIIJJJJJIJJIIIJIGGGHFHFFFEDEEE@CCDDAC@DDDCD@A@?CACACEDDDDDC@_Mismatch_0_Sense_+_Library_PoolT
TCTGTTTAAGTCCACGTCTACAGTGGTGGCAGATCCCAACAGCGGCCTGAACTACAACAACTTGTTCGATGCCTTGGTTGATACTTTTCTCTGG
>Frequency_1_QualityScore_FFHGHGHJJJJIJJIJJJIJJIIJJJIJFD>=BB?@@@:B@A>C?@C?CCCCA@@C@C@C:@:ACCCBDBA?@A>CA:CCCBCD@@CB>CCC@@_Mismatch_0_Sense_+_Library_PoolT
CGGAAAGCGGATGGCCTTCTGCTGGCGGGGATGCGGCCAGTGTTGAGAATGCTCAGACTTATAACAACAATCTCATCAAACATGTATTATCTAC
>Frequency_1_QualityScore_DDDDDDDIII>/@6;A6?/;6;>B;3>>AAAAAAAAAAAAAAADAAA???>>A>>>>>AAA?AA>>A>:>>4:>A>>>A>?<>?<>55>>>AA>_Mismatch_0_Sense_+_Library_PoolT
GCTGGCGGGGATGCGGCCAGTGTTGAGAATGCTCAGACTTATAACAACAATCTCATCAAACATGTATTATCTACTGCAGGGACACCGAAGAAGC
>Frequency_1_QualityScore_EFDAHFHIIIIJJJJJJEEHA*:FGHIIEGH)(?AHIG==@=@C)=CDHH?H)=?=3??;?>A@CCBB63>>CCCDAAA@B505&5)28:A855_Mismatch_2_Sense_+_Library_PoolT
CTACTGCAGGGACACCGAAGAAGCCAGGAACGAGCATCTAGACCTATATCTTGGCTCTCTTCAACGAGAACAAGAAGACGGGGGCTGAGACGGA
>Frequency_1_QualityScore_EFDDFHHHHEIIJJGEBHFHHBFHE@GGIHC?DHIEII@HHGIIJJGGIGBDGGAHIJI>EHHF?BEBBABDDC@D@9=<C@CCDE@CDDBBBB_Mismatch_0_Sense_+_Library_PoolT
CAGACTTATAACAACAATCTCATCAAACATGTATTATCTACTGCAGGGACACCGAAGACCCAGGAACGAGCATCGAGACCTATATCTTCGCTCT
>Frequency_1_QualityScore_FFHHGHHJIJJJJJJIIJIIGIEIGHHJJJJJJJJJJJJIJJIIJJIJIIIJJIIDIJHIEGIIIHHHEEBFCDBDBDDDDCDDDDBD@CDDDC_Mismatch_2_Sense_+_Library_PoolC
AGAATGCTCAGACTTATAGCAACAATCTCATCCAACATGTATTATCTACTGCAGGGACACCCAAGAAGCCGGGAACGAGCATCGAGACCTTTAT
