# Supplementary material for: Differential Gene Expression Reveals Candidate Genes for Drought Stress Response in Abies alba (Pinaceae)
Source: PLoS One. 2015 Apr 29;10(4):e0124564. doi: 10.1371/journal.pone.0124564 (PMC4414588; doi:10.1371/journal.pone.0124564)
Supplement: S3 File — (GZ) [file pone.0124564.s003.gz › comp15054_c0_seq1.fa]

>comp15054_c0_seq1 len=470 path=[1:0-156 158:157-387 389:388-395 397:396-396 398:397-469]
CAGTTGTGATCACAGACCCATACAGTTTCCGCGCAAAGGTGCAGAAGTTCACTGGAATGCCCACGCCTTGCGCTAACAGCGCATGTGAAGAATCCAAGAGGAGGCCGCCTTTGCTCTTGAAGCCCAGGGCGCAGAGAGCCGATCAAATTAATGTACCATCGACTGCCTTCCCTTTTCTATCTTCAGTGCTCACCAATTCTACATATTGTTGCAATCTCCCTTTAGTTGATGATTTCTCAAGCTTCCAATAAGAGAAGCTGATCATCCAGTTGAGGCCCATAAGAGTATCTCTCTGATGTTGGAGCTTCCTGCACCTTCCTTCTGTCAGGTAACAGAACAAAACATAAAGTCTGCTTGCAGTTCACTGAAAACGCTGCAGTATGTAATTGATGCTTTCGATGCTTTATTTGTGTGTTTGTTCATAAGGTTCCTTAAATAAAGGGATTATGTCATTGAGCTCTTCTGTTTAA

>Frequency_3_QualityScore_FFHHHHHJJIJJJIJJJJJJIJJIJIJJGIIJJJJJIJJJJJJJJIJJHHIJJJJJJJIHIJJJJJGIHGHGFFDDEEDDEEEDEEFDDEDDDE_Mismatch_0_Sense_+_Library_PoolT
GAGCTTCCTGCACCTTCCTTCTGTCAGGTAACAGAACAAAACATAAAGTCTGCTTGCAGTTCACTGAAAACGCTGCAGTATGTAATTGATGCTT
>Frequency_3_QualityScore_FFHHHHHJIJJJJJJJJJJJJJIJIJJJJJJJJJJJJJJIIJJJJJJJJJIJJIJGHHHIIIIIIHIHGBGHFGGFGFEEEEEEDEEDDDDDDD_Mismatch_0_Sense_+_Library_PoolT
GATTTCTCAAGCTTCCAATAAGAGAAGCTGATCATCCAGTTGAGGCCCATAAGAGTATCTCTCTGATGTTGGAGCTTCCTGCACCTTCCTTCTG
>Frequency_2_QualityScore_EEHGGFHHIIIHIIEGIIHEIIGEIIEII?GIIIIIIGIIGE?CCCFECAEDDAACDCA?@AA?:A?A@?BACCCB?AACCCACCC?;ACCCCC_Mismatch_0_Sense_+_Library_PoolT
TGCTCTTGAAGCCCAGGGCGCAGAGAGCCGATCAAATTAATGTACCATCGACTGCCTTCCCTTTTCTATCTTCAGTGCTCACCAATTCTACATA
>Frequency_2_QualityScore_FFHHHGHJJJJJIJJIIJJJJIIJJJJIJJJJJJIJJJJGIIIIJIJJJIIJJJJJJJJIJJJJJJJJHEEHHHFFFEFFEECDDDDDDCDEEC_Mismatch_0_Sense_+_Library_PoolT
CTCTGATGTTGGAGCTTCCTGCACCTTCCTTCTGTCAGGTAACAGAACAAAACATAAAGTCTGCTTGCAGTTCACTGAAAACGCTGCAGTATGT
>Frequency_2_QualityScore_FFHHHHHIIIJJJJJJJJJJJJJJIJIJJJIJJJJJJJJJJIJJJJJJJJJJIJJJJIIIIHIIJHHHGEHHGFEFFFEEEEEEECDDDDCDDD_Mismatch_0_Sense_+_Library_PoolT
CTTGCAGTTCACTGAAAACGCTGCAGTATGTAATTGATGCTTTCGATGCTTTATTTGTGTGTTTGTTCATAAGGTTCCTTAAATAAAGGGATTA
>Frequency_2_QualityScore_FFHHGHHIIJIIIJJIIIIIIJIIIIJJJJJJJJIIIHIIIIJIJJJJJJJJJJIIJJIIJJGIIIJIIGHHHHGFFEEECCCEEDDDCCA?CB_Mismatch_0_Sense_+_Library_PoolT
ATAAAGTCTGCTTGCAGTTCACTGAAAACGCTGCAGTATGTAATTGATGCTTTCGATGCTTTATTTGTGTGTTTGTTCATAAGGTTCCTTAAAT
>Frequency_2_QualityScore_FFHGGHHGIIHIJIHIIIEGIGHIIGIIGIIGIIIIIGHIIHGIIJIIJIJJIIJIHIIJGIJGIIIHGCBBCCEEDEEEEECDC<ABCDDDCD_Mismatch_0_Sense_+_Library_PoolT
CATAAAGTCTGCTTGCAGTTCACTGAAAACGCTGCAGTATGTAATTGATGCTTTCGATGCTTTATTTGTGTGTTTGTTCATAAGGTTCCTTAAA
>Frequency_2_QualityScore_DEEGFHGIIIIIIJIJJJIGEIEGIIIIIGIIGIIGHGGGIHIIIJIIEIIIJJGIIGIIGFGGHGEGC?CGEEEEECDECECCDDABCDDCCB_Mismatch_0_Sense_+_Library_PoolT
ATCCAGTTGAGGCCCATAAGAGTATCTCTCTGATGTTGGAGCTTCCTGCACCTTCCTTCTGTCAGGTAACAGAACAAAACATAAAGTCTGCTTG
>Frequency_2_QualityScore_FFHHHHHJJJJJJJJJJIIIJJJIIHIJJJJIIJJJJJIJIIIIIJIJJJIIIJIJGHIJIJJJJJGIJJHIGGGHFFFFFFEEEEEDDDDCDD_Mismatch_0_Sense_+_Library_PoolT
TGATTTCTCAAGCTTCCAATAAGAGAAGCTGATCATCCAGTTGAGGCCCATAAGAGTATCTCTCTGATGTTGGAGCTTCCTGCACCTTCCTTCT
>Frequency_2_QualityScore_FFHHHHHJJIIJIIJJJIIJJJJIJIJJJJJJJJJIJJJIIGIHIJIIIIJIIIIIHGIIIIIIHHHHHGHFFFFEEEEFEEEDCDDD_Mismatch_1_Sense_+_Library_PoolT
CGCTGCAGTATGTAATTGATGCTTTCGATGCTTTATTTGTGTGTTTGTTCATAAGGTTCCTTAAATAAAGGGATTATGTCATTGAGCA
>Frequency_2_QualityScore_FFGHHGHGGHIIIIIGIIEHIIJHIIIIIJHIIIIIHIICIIIIIHGIGIIIIGGIIJIIIEIIHIIGGEGHIIJGEEHGGEFFFDCADDDD=C_Mismatch_0_Sense_+_Library_PoolT
CAATTCTACATATTGTTGCAATCTCCCTTTAGTTGATGATTTCTCAAGCTTCCAATAAGAGAAGCTGATCATCCAGTTGAGGCCCATAAGAGTA
>Frequency_2_QualityScore_FFFGHHHIIIJJIJJJJJIIHIIIJIJJJJIIIJIJJJJJJIJJJIIIIJJJIIIJIIGIJIIIGIIIGEFGGFEEGGEEEEEEEBDDDBCBCD_Mismatch_0_Sense_+_Library_PoolT
AGTGCTCACCAATTCTACATATTGTTGCAATCTCCCTTTAGTTGATGATTTCTCAAGCTTCCAATAAGAGAAGCTGATCATCCAGTTGAGGCCC
>Frequency_2_QualityScore_FFHHHHHIJJJJIJJIIIIJJIJIIJIJIJIJJJIJIJJIGIJJJGIIIGIIIIJJIJJJJIJJJCCGGCFIGGFEGFFFEEEEDECCDDCCCC_Mismatch_0_Sense_+_Library_PoolT
TTTAGTTGATGATTTCTCAAGCTTCCAATAAGAGAAGCTGATCATCCAGTTGAGGCCCATAAGAGTATCTCTCTGATGTTGGAGCTTCCTGCAC
>Frequency_2_QualityScore_FFHHHHHIHHIIJJIJJJJIHHIJJJFGIJJIJJJJIJJJIIIIIIIIJIJJJJIIIIIIIIIHHGGGGEEEDDEECDEEEDDEEDDEDCDEDD_Mismatch_0_Sense_+_Library_PoolT
GCTTCCTGCACCTTCCTTCTGTCAGGTAACAGAACAAAACATAAAGTCTGCTTGCAGTTCACTGAAAACGCTGCAGTATGTAATTGATGCTTTC
>Frequency_2_QualityScore_FFGHHHHJJIJJJJJJJJIJJIJJJJJJIJIIIIIIJJJJIJJJJJJJJJJJIIIJIIIJJIIIIGIHHHHHFFEEFFEEDEEEDCCCCCDDDD_Mismatch_0_Sense_+_Library_PoolT
TCTGCTTGCAGTTCACTGAAAACGCTGCAGTATGTAATTGATGCTTTCGATGCTTTATTTGTGTGTTTGTTCATAAGGTTCCTTAAATAAAGGG
>Frequency_1_QualityScore_FFHHHHHJJJJJJJJJHIJJIJJJJJJJJJJJJJJJJJJJJJJJJJJJJIHGHJJJJJIIIIJJHGIHHEHHHFFFFFFDDEEDDDEED_Mismatch_0_Sense_+_Library_PoolT
ACTGAAAACGCTGCAGTATGTAATTGATGCTTTCGATGCTTTATTTGTGTGTTTGTTCATAAGGTTCCTTAAATAAAGGGATTATGTCA
>Frequency_1_QualityScore_FFHHHHHJJJJJJJJJIJJJJJJJJJJJJJIJJJJHIIJIJJJJJJJJJJJJJJJJJJJJJIIJJJHJH?EHHFFFFFFECCECCDDDDDD_Mismatch_0_Sense_+_Library_PoolT
TAAAGTCTGCTTGCAGTTCACTGAAAACGCTGCAGTATGTAATTGATGCTTTCGATGCTTTATTTGTGTGTTTGTTCATAAGGTTCCTTAA
>Frequency_1_QualityScore_FFHHHHHIJIJJDHGHIIJJJJJJJJJJJJJIGIJJJJJJJJJHJJJJJJJJJJJJJJJGGJIJJJHHHEHFGFFFFFFFCDEEDDEDCDDEED_Mismatch_0_Sense_+_Library_PoolT
CCTTCTGTCAGGTAACAGAACAAAACATAAAGTCTGCTTGCAGTTCACTGAAAACGCTGCAGTATGTAATTGATGCTTTCGATGCTTTATTTGT
>Frequency_1_QualityScore_FFHHHHHJJJJJJJIIJJJJJJIIIJHIJJJJJJJJJJJJJJJJJJJJJJJJJHHHIHIIJIJJHHHHHHHFFFFFFEEEEEDEDDDDDCDDEF_Mismatch_0_Sense_+_Library_PoolT
CAGTTCACTGAAAACGCTGCAGTATGTAATTGATGCTTTCGATGCTTTATTTGTGTGTTTGTTCATAAGGTTCCTTAAATAAAGGGATTATGTC
>Frequency_1_QualityScore_FFHHHHHJIIJJJJJJIJJJJIJIJJIJJJJJJIJIJJJJJJJJIIIIJCFHHIJIJJJJJJCHIJJIJIIHHHHHHFFFFFFEEDECEEDDDD_Mismatch_0_Sense_+_Library_PoolT
TAAGAGTATCTCTCTGATGTTGGAGCTTCCTGCACCTTCCTTCTGTCAGGTAACAGAACAAAACATAAAGTCTGCTTGCAGTTCACTGAAAACG
>Frequency_1_QualityScore_DFFBHHBHH>GEHIHEHIDEHGGI<GHHBF*?BFHIGGGGIGH8==8B7@@FG@@E:@EEEA3;@BD@ACECCC>AACA@C@?CCBBBBACCCC_Mismatch_0_Sense_+_Library_PoolT
AGCTGATCATCCAGTTGAGGCCCATAAGAGTATCTCTCTGATGTTGGAGCTTCCTGCACCTTCCTTCTGTCAGGTAACAGAACAAAACATAAAG
>Frequency_1_QualityScore_FFHHHHHJJJJIIIIJIJJJJJJJJJJJJJHIJJHJJJJJJJJJJJJJJJJJJJJJIJJJJGIIIHIJHHHHGFFFFFDDEEDE_Mismatch_1_Sense_+_Library_PoolT
TCTGCTTGCAGTTCACTGAAAACGCTGCAGTATGTAATTGATGCTTTCGATGCTTTATTTGTGTGTTTGTTCATAAGGTTCCTA
>Frequency_1_QualityScore_FFHHHHHJJJJJIJJJJJJJJCHIIJJJJJJIJJJJJJJJIJIJIJIJIJJJJJIJIIJIJJJGHHHHFBDFFFFCEEEDDBCDD_Mismatch_0_Sense_+_Library_PoolT
CAAAACATAAAGTCTGCTTGCAGTTCACTGAAAACGCTGCAGTATGTAATTGATGCTTTCGATGCTTTATTTGTGTGTTTGTTCA
>Frequency_1_QualityScore_FFHHHHHJJJJJJJJJJIJFHIIJJJJJJHIJJJJJJJJJJJJJJJJJIHGHHHFFFFFFFEE@CEEDDDDCDDDDDDDDDDDDDEDDDDDDCD_Mismatch_0_Sense_+_Library_PoolT
CAGTTGAGGCCCATAAGAGTATCTCTCTGATGTTGGAGCTTCCTGCACCTTCCTTCTGTCAGGTAACAGAACAAAACATAAAGTCTGCTTGCAG
>Frequency_1_QualityScore_FFBHHDHGIGIGHIJFEIIGEHI>HIIHIIF@HEIJJECHDDF>BG3?FGHIGGHGGHEAEGGFA:;=@;CAEE@:CEFFFFFEEEECCEDD>?_Mismatch_0_Sense_+_Library_PoolT
TTGCAATCTCCCTTTAGTTGATGATTTCTCAAGCTTCCAATAAGAGAAGCTGATCATCCAGTTGAGGCCCATAAGAGTATCTCTCTGATGTTGG
>Frequency_1_QualityScore_FFHHHHHJHIJJJJJJJJJJJJIJIJIJJJJJJJJJJJJJJJJJJIJJJJJIJIJJJCHIJJJJIJJHHHHHHDFFFEEEEEEDDDCDDDDDDD_Mismatch_0_Sense_+_Library_PoolT
ACATAAAGTCTGCTTGCAGTTCACTGAAAACGCTGCAGTATGTAATTGATGCTTTCGATGCTTTATTTGTGTGTTTGTTCATAAGGTTCCTTAA
>Frequency_1_QualityScore_FDHHHHHJJIJIJJJJJJJJJJJJJJJJJJJJJJJJJJJJJJJJIGIJJJJJJJJJJJJJJJIJJEHIJHJHHHHHFFFFFFFDEEEEDDDDDD_Mismatch_0_Sense_+_Library_PoolT
GTATCTCTCTGATGTTGGAGCTTCCTGCACCTTCCTTCTGTCAGGTAACAGAACAAAACATAAAGTCTGCTTGCAGTTCACTGAAAACGCTGCA
>Frequency_1_QualityScore_FFHHHHHJJJJFIIJJJJJJJJJJJJJJJJJJIJJJIJJJJJIJJJIJJJJJIJJIJJJJJJJHIEHHHEEHFFFFFFFECCEEEDDD_Mismatch_0_Sense_+_Library_PoolT
AGTCTGCTTGCAGTTCACTGAAAACGCTGCAGTATGTAATTGATGCTTTCGATGCTTTATTTGTGTGTTTGTTCATAAGGTTCCTTAA
>Frequency_1_QualityScore_DDHHHHHJJJJJJJJJJJJJJJJJJJJJJJJJJJJJHIIJJJJJJJJIJJGJFHIJJJJJIJIIJJJIIEHHHFFFFFFDEEEEDDDDDDDEDC_Mismatch_0_Sense_+_Library_PoolT
TTCTCAAGCTTCCAATAAGAGAAGCTGATCATCCAGTTGAGGCCCATAAGAGTATCTCTCTGATGTTGGAGCTTCCTGCACCTTCCTTCTGTCA
>Frequency_1_QualityScore_FFHHHHHJJJJJJJJJIJJIJJJJJJJIIJJJJJJJJJJJJJJJJJEIJJJJJJJJIJJIJJJJJJJJJGIGGJGHHHHHFDEDFDCCCEEDDD_Mismatch_0_Sense_+_Library_PoolT
TTCCCTTTTCTATCTTCAGTGCTCACCAATTCTACATATTGTTGCAATCTCCCTTTAGTTGATGATTTCTCAAGCTTCCAATAAGAGAAGCTGA
>Frequency_1_QualityScore_FFHHHHHJIJJJIJIJJJJJJIJIJJJJJJJJJJJJJJJJJJJIJJJJIJJIJJJJJJJGGIJJIJJIJHDHHHHFFFFEFEEEEDDDDDCDDC_Mismatch_1_Sense_+_Library_PoolT
CACCAATTCTACATATTGTTGCAATCTCCCTTTAGTTGATGATTCCTCAAGCTTCCAATAAGAGAAGCTGATCATCCAGTTGAGGCCCATAAGA
>Frequency_1_QualityScore_FFGHHHHIJJJJDHGIIIIJJJJIIHIGIJJJIJJJIIJGGDGFHIJJJJJJJJJIGGGGHJJIIJJIJHGHHFFFFFFFE_Mismatch_0_Sense_+_Library_PoolT
CGCTGCAGTATGTAATTGATGCTTTCGATGCTTTATTTGTGTGTTTGTTCATAAGGTTCCTTAAATAAAGGGATTATGTCA
>Frequency_1_QualityScore_FFHHHHHJJJJJJJJJJIIJJGIGIIGJJJJJJJJIJJJJJJJJJJJJGHGHIJJJJJJJJJJJJGFHHEHHFFFFFFFDDDEDDDDDFEEDDD_Mismatch_1_Sense_+_Library_PoolT
CACTGAAAACGCTGCAGTATGTAATTGATGCTTTCGATGCTTTATTTGTGTGTTTGTTCATAAGGTTCCTTAAATAAAGGGATTATGTCATGGA
>Frequency_1_QualityScore_FFHHHHHJJJJIJJJJJJJJJJJJJJIJJJIJHIJJJJIJJJJJJJJIJJJJJJJJJJIJIIJHGGGCHHHEFFFEFDDECEEEDDDDDCDCDD_Mismatch_0_Sense_+_Library_PoolT
AGTCTGCTTGCAGTTCACTGAAAACGCTGCAGTATGTAATTGATGCTTTCGATGCTTTATTTGTGTGTTTGTTCATAAGGTTCCTTAAATAAAG
>Frequency_1_QualityScore_FFHHHHHJJJJJJJJJJJIIIJJJJJJJJJJJJJJJJJJJJJJJJJJJJJGIJJIIJIJIJJJIIGJEHIIGGHIHHHHDHHFFCCDFCEDDDD_Mismatch_0_Sense_+_Library_PoolT
GTGCTCACCAATTCTACATATTGTTGCAATCTCCCTTTAGTTGATGATTTCTCAAGCTTCCAATAAGAGAAGCTGATCATCCAGTTGAGGCCCA
>Frequency_1_QualityScore_DFDHHHGJIBBFGHEHHEFHEIIIJIHG93CDDBFGHIGIG9DFIHIHG@BBCBCB@@AGEH;EEG?AHHCC9CDE@CC@C@;55>>ACC?_Mismatch_0_Sense_+_Library_PoolT
CAATAAGAGAAGCTGATCATCCAGTTGAGGCCCATAAGAGTATCTCTCTGATGTTGGAGCTTCCTGCACCTTCCTTCTGTCAGGTAACAGA
>Frequency_1_QualityScore_DDBHDFDHGGGCHGICHGHHHIIEI@HGEEFHFHDHIHIIIIIIIIIIIIHHFHBFHHGGCEHEHHIIGFEIEIIGIGFEF>EBEEDCECEDDC_Mismatch_0_Sense_+_Library_PoolT
CTTTTCTATCTTCAGTGCTCACCAATTCTACATATTGTTGCAATCTCCCTTTAGTTGATGATTTCTCAAGCTTCCAATAAGAGAAGCTGATCAT
>Frequency_1_QualityScore_FFFFHFHHGGGHIIGIJJJJJJJJJJIJJGIIJHHGHFHJJDGHIJJIIJFGGIIIIJJJGHIJHIFFHAEHDEFFFCDECEED_Mismatch_2_Sense_+_Library_PoolT
AGTATGTAATTGATGCTTGCGATGCTTTATTTGTGTGTTTGTTCATAAGGTTCCTTAAATAAAGGGATTATGTCATTGAGCTCA
>Frequency_1_QualityScore_FFHHHHHGJJJJIJJIJIIJJJJJIGIHIDGGIIJJJJJIJJGHGGIIJJIGIJJJJJJJIIIJJJHHHCHHFFFFFFFCDEEEDDDDDDDCC>_Mismatch_0_Sense_+_Library_PoolT
GCTGATCATCCAGTTGAGGCCCATAAGAGTATCTCTCTGATGTTGGAGCTTCCTGCACCTTCCTTCTGTCAGGTAACAGAACAAAACATAAAGT
>Frequency_1_QualityScore_FFHHHHHJJEHIJJJJJJJJJJJJJJJJJJJJJJJJJJJJJJJJJJJIIIIJJGIIHJJJJIJJJJJJJHHHHHEEFFFFFDEEEEEEDDDDDD_Mismatch_0_Sense_+_Library_PoolT
CCATAAGAGTATCTCTCTGATGTTGGAGCTTCCTGCACCTTCCTTCTGTCAGGTAACAGAACAAAACATAAAGTCTGCTTGCAGTTCACTGAAA
>Frequency_1_QualityScore_FFHHHHHJJJJJJJJJIJJJJJJJJJJIJJJJJJJJIJJJIJJJJJJJJJIIJJJJJJJJJJJJJIJHHHHHFFFFFFFEECEDDDDDEDDDDD_Mismatch_0_Sense_+_Library_PoolT
AGAACAAAACATAAAGTCTGCTTGCAGTTCACTGAAAACGCTGCAGTATGTAATTGATGCTTTCGATGCTTTATTTGTGTGTTTGTTCATAAGG
>Frequency_1_QualityScore_FFHHHGHJJJJJJJJJJJJIIJJJJJHJJJJJJJJJJJHHHFFFDDDDDDDDEDDEEDDDDDCDDDDDDCDDDDDDDDDEEDDEEEDDDDEDDD_Mismatch_0_Sense_+_Library_PoolT
GGAGGCCGCCTTTGCTCTTGAAGCCCAGGGCGCAGAGAGCCGATCAAATTAATGTACCATCGACTGCCTTCCCTTTTCTATCTTCAGTGCTCAC
>Frequency_1_QualityScore_FFHHHHHJJJJJJJJJJJJJJJJJJJIJJJJIJJJJJJIJJJJHIJJJIIJJJJJJJJJJJJHHHHHHFDEFFFDECCAEDDDDDEEDDDDCCD_Mismatch_0_Sense_+_Library_PoolT
ACAAAACATAAAGTCTGCTTGCAGTTCACTGAAAACGCTGCAGTATGTAATTGATGCTTTCGATGCTTTATTTGTGTGTTTGTTCATAAGGTTC
>Frequency_1_QualityScore_FFHHHHHJJIJJJJJJJJIJJJJJJJJJJJJJJJJIJGIHIJJJJIJJJJJJJJJJJJJJJJIGIIIJCEHHGIHHHHHGHFFDEFEDDD?@BC_Mismatch_0_Sense_+_Library_PoolT
TGCTCACCAATTCTACATATTGTTGCAATCTCCCTTTAGTTGATGATTTCTCAAGCTTCCAATAAGAGAAGCTGATCATCCAGTTGAGGCCCAT
>Frequency_1_QualityScore_FFHHHHHHIIJJJJIJJJGIJIJJHIIIJIJJJJJJJJJJJDIJIHFFDCEEEDDDDDDDDDDDDDDB?>BBD<BDDDDDDDDBCDDDDCDDCE_Mismatch_0_Sense_+_Library_PoolT
CACGCCTTGCGCTAACAGCGCATGTGAAGAATCCAAGAGGAGGCCGCCTTTGCTCTTGAAGCCCAGGGCGCAGAGAGCCGATCAAATTAATGTA
>Frequency_1_QualityScore_FFHHHHHJJJJJJJHIIIJJIJJJIJJJJJJJJJJJJJJJJJJJJJJJJJJJJJJJIJIJJJJHHHHHFFFFDEEEEEDCEDDDDDDDDDDDED_Mismatch_0_Sense_+_Library_PoolT
GAGGCCCATAAGAGTATCTCTCTGATGTTGGAGCTTCCTGCACCTTCCTTCTGTCAGGTAACAGAACAAAACATAAAGTCTGCTTGCAGTTCAC
>Frequency_1_QualityScore_FFHHHHDHIJJJJJJJJJJGIJJJJJHIJJJJJJJJJHIJJJJJJIJJIJJJJIIJHIJHHGHHHHFFFDFFFEDDEEDDEDCDDEFDDCBBDD_Mismatch_0_Sense_+_Library_PoolT
GTCAGGTAACAGAACAAAACATAAAGTCTGCTTGCAGTTCACTGAAAACGCTGCAGTATGTAATTGATGCTTTCGATGCTTTATTTGTGTGTTT
>Frequency_1_QualityScore_FFHHHHHJJJJJJJJJJJJJIIIJJJGHIJJIJJIJJJJJJJJJJJIHIIJJJJJJJIJJJJJJJIJJJHHHFFFEEEEEECDFEDDEDDCEDD_Mismatch_2_Sense_+_Library_PoolT
TCTTCCTGCACCTTCCTTCTGTCAGGTAACAGAACAAAACATAAAGTCTGCTTGCAGTTCACTGAAAACGCTGCAGTATGTAATTGATGCTTTA
>Frequency_1_QualityScore_FFHHHHHJJJJJJJJIJIJJIJIIIJJIJJJJJJJJJJJHIJJJJJHFHHFFFFEEEEEDDDDDEEDDFEEDEDDEDDDDDDDDDEEDDDEEEE_Mismatch_0_Sense_+_Library_PoolT
TCTTGAAGCCCAGGGCGCAGAGAGCCGATCAAATTAATGTACCATCGACTGCCTTCCCTTTTCTATCTTCAGTGCTCACCAATTCTACATATTG
>Frequency_1_QualityScore_FFGHHHHJJJJJJIJJJJJIJJJJJJJJJJJJJJJJJJJJJJJJJJJJJJIJIJIJJJJJJHHHHHFFFDFFFEECEEEDDDDDDDDDD_Mismatch_1_Sense_+_Library_PoolT
AGAGCCGATCAAATTAATGTACCATCGACTGCCTTCCCTTTTCTATCTTCAGTGCTCACCAATTCTACATATTGTTGCAATCTCCCTTA
>Frequency_1_QualityScore_FFHHHHHJJJJJJIJJJJJJJJJJJFHGIJJJJJJJJJJJJJIJJIHIJJJJJJJJIJJIJJJGHJIJJHHFFFFCCEEEEEFEDCEDDDEDDD_Mismatch_0_Sense_+_Library_PoolT
CTTCCTGCACCTTCCTTCTGTCAGGTAACAGAACAAAACATAAAGTCTGCTTGCAGTTCACTGAAAACGCTGCAGTATGTAATTGATGCTTTCG
>Frequency_1_QualityScore_FFHHHHHJJJIIJJJJEHIJIJJIJIIJJJJGHIJJIJJJJJJJJJJFHIIIJJIJGIIIJJJHHHEEHCCFFFFFDEEEEEEDDBFDDCECCD_Mismatch_0_Sense_+_Library_PoolT
CCTTCCTTCTGTCAGGTAACAGAACAAAACATAAAGTCTGCTTGCAGTTCACTGAAAACGCTGCAGTATGTAATTGATGCTTTCGATGCTTTAT
>Frequency_1_QualityScore_FFHHHHHJIJJJJJJIJJJJJJGIIIGIIJJJJIJJJJJGIJJIIIIJJJJJJJIIIJHGIJGIIIIIHHHHGHFFFDDDDDEDDDDEEDD?BA_Mismatch_1_Sense_+_Library_PoolT
CTGTCAGGTAACAGAACAAAACATAAAGTCTGCTTGCAGTTCACTGAAAACGCTGCAGTATGTAATTGATGCTTGCGATGCTTTATTTGTGTGT
>Frequency_1_QualityScore_FFHHGHGIJJJJIIJJJJJJJIIHGIIJGIJJJJIJIJJJIIJJJJIJHHHHFFFFFEEEEEEDDEEDDFEEDDDDDDCCDCDCCDEEDDDEDD_Mismatch_2_Sense_+_Library_PoolT
CTCTTGAAGCCCAGGGCGCAGAGAGCCTATCAAATTAATGTACAATCGACTGCCTTCCCTTTTCTATCTTCAGTGCTCACCAATTCTACATATT
>Frequency_1_QualityScore_FFHGHHHJJJJJJJJIJGJJJJIJJJHJIJJJJHJJJJJJJJJGIJIHIJJJJJJJJJJJJJJJJJGHHEHHFFFFFDEEEEEEDDDDDDDDDD_Mismatch_0_Sense_+_Library_PoolT
AGAAGCTGATCATCCAGTTGAGGCCCATAAGAGTATCTCTCTGATGTTGGAGCTTCCTGCACCTTCCTTCTGTCAGGTAACAGAACAAAACATA
>Frequency_1_QualityScore_FFHHHHHJJJJJJJJJJIHIJJJJJJJJJIJJJJJJJJJIJJJJJIIJGIIJGIJJJIIJIJJIJIHHHEDFFFFFFEEEEEDDDDDDDDEDED_Mismatch_0_Sense_+_Library_PoolT
ACAGAACAAAACATAAAGTCTGCTTGCAGTTCACTGAAAACGCTGCAGTATGTAATTGATGCTTTCGATGCTTTATTTGTGTGTTTGTTCATAA
>Frequency_1_QualityScore_DFHHHFHJJECGHGGEHHGIGFHEIEEFHJJJGEB7@FHIBFGGDGIGCFHH>C4=CDFHIGGIEHGHGED;?7?;@C>>?CDEEDD>:>>ACD_Mismatch_0_Sense_+_Library_PoolT
AAACATAAAGTCTGCTTGCAGTTCACTGAAAACGCTGCAGTATGTAATTGATGCTTTCGATGCTTTATTTGTGTGTTTGTTCATAAGGTTCCTT
>Frequency_1_QualityScore_FFHHHHHJJJJJJJJJJJJIJGIIGJIIJIJJJJJJIJIJJJIJIJJJJJIIJJJJJJJIJJJIJIJHEAEHHHFFFFFFFCDEEECDDDDDDD_Mismatch_0_Sense_+_Library_PoolT
ATCGACTGCCTTCCCTTTTCTATCTTCAGTGCTCACCAATTCTACATATTGTTGCAATCTCCCTTTAGTTGATGATTTCTCAAGCTTCCAATAA
>Frequency_1_QualityScore_FFHHHFHGAEHIJJJEGGIIEGGH4AF<BCDFFECIGGDCHGGGC@HEICHHGG38DHIEGGHH3.@_Mismatch_0_Sense_+_Library_PoolT
TATTGTTGCAATCTCCCTTTAGTTGATGATTTCTCAAGCTTCCAATAAGAGAAGCTGATCATCCAGT
>Frequency_1_QualityScore_FFHHGHHJIHGIJJIJIJJJJJJJIJJJJIJJIJIJJJIIBGIJIJJJJJGJIIJIJIJIJJJJIJGGHHHFFFFDEEEEDEEDCCDCCCDC?C_Mismatch_0_Sense_+_Library_PoolT
CAATAAGAGAAGCTGATCATCCAGTTGAGGCCCATAAGAGTATCTCTCTGATGTTGGAGCTTCCTGCACCTTCCTTCTGTCAGGTAACAGAACA
>Frequency_1_QualityScore_FFHFHHHJJJJJJJJJJJJJJJJJJIJJJJIIJJJJJJJJIJJIJJJJIJBGEIJJJJJJIIJGIIJEHEHHFFFFFFEEEEEDDDDCDDDDDD_Mismatch_0_Sense_+_Library_PoolT
CTCAAGCTTCCAATAAGAGAAGCTGATCATCCAGTTGAGGCCCATAAGAGTATCTCTCTGATGTTGGAGCTTCCTGCACCTTCCTTCTGTCAGG
>Frequency_1_QualityScore_;;DBBD>CEEB2<+3C:3ACF42+2+2CBBBB?ED@DCDD;BDCBDBD@?*?DBBDIIAB=;1@@A;;;=?==C>C3;@A;7??6@;;A?>?A;_Mismatch_0_Sense_+_Library_PoolT
TCTCCCTTTAGTTGATGATTTCTCAAGCTTCCAATAAGAGAAGCTGATCATCCAGTTGAGGCCCATAAGAGTATCTCTCTGATGTTGGAGCTTC
>Frequency_1_QualityScore_FFHHHHHJJJJJJJJJJJJJJJJJJJJIJIJJJJJJJJJJJJIJJIJJJJIIIIHJJIIJJJJJIIIJJJIJJGHJHHHGFFFFEEEDECCDEC_Mismatch_0_Sense_+_Library_PoolT
TTCTACATATTGTTGCAATCTCCCTTTAGTTGATGATTTCTCAAGCTTCCAATAAGAGAAGCTGATCATCCAGTTGAGGCCCATAAGAGTATCT
>Frequency_1_QualityScore_FFGHHHHJJJJJJJJJJJJJJIJJIJJJJJIIIJJJJJJJJJJJJJFHIJJJJJJJHIJADGHHHHHFFBDFDEEEEEDDDDDDDECDDD@CDD_Mismatch_0_Sense_+_Library_PoolT
AGCTTCCAATAAGAGAAGCTGATCATCCAGTTGAGGCCCATAAGAGTATCTCTCTGATGTTGGAGCTTCCTGCACCTTCCTTCTGTCAGGTAAC
>Frequency_1_QualityScore_FFHHHHHIIIJJJIJIJIGIAHHIIJJJJJIJJGHIJJIJJJJJJJJJJJJJIIJJJJGHIJJJHIIIHHHHHFFFFEDCEDEDDCDDDDDDDD_Mismatch_0_Sense_+_Library_PoolT
CCAGTTGAGGCCCATAAGAGTATCTCTCTGATGTTGGAGCTTCCTGCACCTTCCTTCTGTCAGGTAACAGAACAAAACATAAAGTCTGCTTGCA
>Frequency_1_QualityScore_FFHHHHHHIJJJJJJJJJJJJJJJJJJJJJJJJJJIJJJJJJJJJJJJIJHIJJJJJJJIJGIIJJCGIGEHIHHHHHHHFFFFFEEEEEDDDD_Mismatch_0_Sense_+_Library_PoolT
CTTTAGTTGATGATTTCTCAAGCTTCCAATAAGAGAAGCTGATCATCCAGTTGAGGCCCATAAGAGTATCTCTCTGATGTTGGAGCTTCCTGCA
>Frequency_1_QualityScore_FFHHHHHJJIIIJJJJJJJJJJIJJJJJJJJJJJJJJJJJJIGHHHHFDFBDDDDDDDDDDDDDDDDDDCDDEDDDDCDDDD?BDDDDDDDDDC_Mismatch_0_Sense_+_Library_PoolT
CGCATGTGAAGAATCCAAGAGGAGGCCGCCTTTGCTCTTGAAGCCCAGGGCGCAGAGAGCCGATCAAATTAATGTACCATCGACTGCCTTCCCT
>Frequency_1_QualityScore_FFHHHHHJJJIIJJJJJJJJJJJJJJJJJJJJJJJJJIIIHIJJJJJJIJIHIJJIJJJJJJIJIJJIGDHFHHHGHHFFFFF_Mismatch_1_Sense_+_Library_PoolT
CTGCAGTATGTAATTGATGCTTTCGATGCTTTATTTGTGTGTTTGTTCATAAGGTTCCTTAAATAAAGGGATTATGTCATCGA
>Frequency_1_QualityScore_FFHFFGHIIIGGIIJJJJIIJGIGIIJGGCHIIIGIJJIJJJHHHFFF@ACBBDDCCCDDDDCDDCCCDBDDDDDDDDDDDDDDDDCCDCCD@@_Mismatch_0_Sense_+_Library_PoolT
ATCCAAGAGGAGGCCGCCTTTGCTCTTGAAGCCCAGGGCGCAGAGAGCCGATCAAATTAATGTACCATCGACTGCCTTCCCTTTTCTATCTTCA
>Frequency_1_QualityScore_FFHFHHHJJJJJJJJJJJIJJJJIJJJJJJJJJJJJJJJJJJJJJJJJJJJJJHIJJJJJJHHFHHHHFFFFFEEDDEECDDEFEDDDBDDDBD_Mismatch_0_Sense_+_Library_PoolT
AGGTAACAGAACAAAACATAAAGTCTGCTTGCAGTTCACTGAAAACGCTGCAGTATGTAATTGATGCTTTCGATGCTTTATTTGTGTGTTTGTT
>Frequency_1_QualityScore_FFHHHHHJJJJJJJJJJIJJJIJJJIJIJJJJJJJJJJJJJJJJIJJJIJJJJJJJJIJJJJJJIHHHHHHHFFFFFFFEEDEEEDDDDDACCC_Mismatch_0_Sense_+_Library_PoolT
CGACTGCCTTCCCTTTTCTATCTTCAGTGCTCACCAATTCTACATATTGTTGCAATCTCCCTTTAGTTGATGATTTCTCAAGCTTCCAATAAGA
>Frequency_1_QualityScore_DEHHHHHJHIGHHJJIJJJJJJJJJHHIJIJJJJJJGGJJJJJJIJJJJJJJJIJJIIJJIJJHIIG_Mismatch_0_Sense_+_Library_PoolT
TTTATTTGTGTGTTTGTTCATAAGGTTCCTTAAATAAAGGGATTATGTCATTGAGCTCTTCTGTTTA
>Frequency_1_QualityScore_DBFHFHHGIIIGCEFHHGIIIIIIIIIIIIIGHIIGGHFHIIIFF9?DFHIDHIGGGCGICHGIHIIHH?EEHHFFBFEECEFFEECC?_Mismatch_1_Sense_+_Library_PoolT
AAAACGCTGCAGTATGTAATTGATGCTTTCGATGCTTTATTTGTGTGTTTGTTCATAAGGTTCCTTAAATAAAGGGATTATGTCATCGA
>Frequency_1_QualityScore_FFHHHHHJJJJJJJJJJJJJJJJJJJJJJJJIIIJJJJJJJIJJJIIFHHIJJJJJJJJJIJJIJJJJHHHHHHFFFFFCEEEEEDEDDDDDDD_Mismatch_1_Sense_+_Library_PoolT
AAGCTTCCAATAAGAGAAGCTGATCATCCAGTTGAGGCCCATAAGAGTATCTCTCTGATGTTGGAGCTTCCTTCACCTTCCTTCTGTCAGGTAA
>Frequency_1_QualityScore_FFHHGGFIIJJIIJJIJJJJJJJJJJIJIJJJJIJJJJJJJJJIIFHIGIIJJJIJIJJGIJEIJJJJJIJIIIJHHHHHHFFFFFFEEECCCD_Mismatch_0_Sense_+_Library_PoolT
CTTCAGTGCTCACCAATTCTACATATTGTTGCAATCTCCCTTTAGTTGATGATTTCTCAAGCTTCCAATAAGAGAAGCTGATCATCCAGTTGAG
>Frequency_1_QualityScore_FFHHHHHJJJJJJJJJJJJJJJJJJJJJJJJJJHIJJJJJIJJJIJIJJCHIJJJJJJJJJJIJJGFHHHEFFFFFEEEEEDCDDDDDEDDCDC_Mismatch_0_Sense_+_Library_PoolT
TCAAGCTTCCAATAAGAGAAGCTGATCATCCAGTTGAGGCCCATAAGAGTATCTCTCTGATGTTGGAGCTTCCTGCACCTTCCTTCTGTCAGGT
>Frequency_1_QualityScore_DFDFCDHEGGGGEEIJGIIJJIJJJJIGJJGIEIHIJIIGGIIGHJJIIICHEGEGCIJJJEHGGIGHIHCEEBDEDFFCEE@CECDDDD_Mismatch_0_Sense_+_Library_PoolT
AAAGTCTGCTTGCAGTTCACTGAAAACGCTGCAGTATGTAATTGATGCTTTCGATGCTTTATTTGTGTGTTTGTTCATAAGGTTCCTTAA
>Frequency_1_QualityScore_FDHHHHHIJJJJJJIDH<FHIGGGGGHEIIIJJIGJIIIJJJJJJIJJIGGIJIJJHIIEG@EGGHFHFEFFFFFDEEEEDCADDDDDDDDCDD_Mismatch_0_Sense_+_Library_PoolT
GTTGAGGCCCATAAGAGTATCTCTCTGATGTTGGAGCTTCCTGCACCTTCCTTCTGTCAGGTAACAGAACAAAACATAAAGTCTGCTTGCAGTT
>Frequency_1_QualityScore_FFHDDHHGIJJIJIJJJJJJJJJFIHCEEHJJJJGGIJJCGGHIJFHCCDHHIHHHEEFEFFFFCCDBDDDBD?BBCCCA@DBBBCCDDDCC3>_Mismatch_0_Sense_+_Library_PoolT
CAGTTGTGATCACAGACCCATACAGTTTCCGCGCAAAGGTGCAGAAGTTCACTGGAATGCCCACGCCTTGCGCTAACAGCGCATGTGAAGAATC
>Frequency_1_QualityScore_FFHHHHHJJJJJJJJJJJJJJJJJJJJJJJJJJJJHJJJIJIJJJJJJJJJJJJIJJJJJJIJHHHHHE@BFFEEEEEEEDDDDDDDDDDD_Mismatch_1_Sense_+_Library_PoolT
TAAAGTCTGCTTGCAGTTCACTGAAAACGCTGCAGTATGTAATTGATGCTTGCGATGCTTTATTTGTGTGTTTGTTCATAAGGTTCCTTAA
>Frequency_1_QualityScore_FFHHHHHJJJJJJIJJJJJJJJJIJJJJJIJJJJJIJJJJIJJJGIJJJJJJJJJJIJIIBGHIIIJJJIHIIHHHHHFFFFFEEEEEEDDDDD_Mismatch_0_Sense_+_Library_PoolT
TTGATGATTTCTCAAGCTTCCAATAAGAGAAGCTGATCATCCAGTTGAGGCCCATAAGAGTATCTCTCTGATGTTGGAGCTTCCTGCACCTTCC
>Frequency_1_QualityScore_FFHHHHHJJJJJJIJIIIJJIIHIJIJJJJJJJJJJJJJIIIIJIIJJJJJJJJJJJIIGHIJJJJJJIHHHHHF@DEFFFEEEECEEEDDDDD_Mismatch_0_Sense_+_Library_PoolT
GCAATCTCCCTTTAGTTGATGATTTCTCAAGCTTCCAATAAGAGAAGCTGATCATCCAGTTGAGGCCCATAAGAGTATCTCTCTGATGTTGGAG
>Frequency_1_QualityScore_DDDD?FBGFAA:E@FG4<AABBEHF<?FCE4<CCA?F>=DDDEGEFF*9<FDAFB;_Mismatch_2_Sense_+_Library_PoolT
TATTTGTGTGTTTGTTCATAAGGTTCCTTAAATAAAGGGATTATGTCATTGAGCGA
>Frequency_1_QualityScore_FFHHHHHJJJJJJJJIJHJJJJIIIIIIJJJFGIJJJJJIIJJJJIIHJJJJJJHHHFFFDEEDDDDDDDDBDDDDBCDEEDDDDDCDDDDDDB_Mismatch_0_Sense_+_Library_PoolT
ATCACAGACCCATACAGTTTCCGCGCAAAGGTGCAGAAGTTCACTGGAATGCCCACGCCTTGCGCTAACAGCGCATGTGAAGAATCCAAGAGGA
>Frequency_1_QualityScore_FFGHHHHJJJJJJJJJIJJJJJJJIIJJJJJIJJJJJJJJJJJJJIJJJJJJJHHHHHHHFFFFFECCECEEDDDCDEEDDDDDDDDDDDDDCD_Mismatch_0_Sense_+_Library_PoolT
CGCAGAGAGCCGATCAAATTAATGTACCATCGACTGCCTTCCCTTTTCTATCTTCAGTGCTCACCAATTCTACATATTGTTGCAATCTCCCTTT
>Frequency_1_QualityScore_FFHHHHHJJJJJJJHJJIJJJJJIJIJJJJJJJJJJJJJJJJJJIJJIJJJIJIJGIIIIJJIIHGHHHHHFFFFFEDEEEEDDCDDDDDDDAD_Mismatch_0_Sense_+_Library_PoolT
CGATCAAATTAATGTACCATCGACTGCCTTCCCTTTTCTATCTTCAGTGCTCACCAATTCTACATATTGTTGCAATCTCCCTTTAGTTGATGAT
>Frequency_1_QualityScore_FFHHHHHJIJJJJJJJJJJJJJJJJIIJJJJJJJJJJJJJJJIJIIJJHIJJJJJJJJJJJJHGHHHFFDFFFEFEEEEDDDDDDDDDDDCCCD_Mismatch_0_Sense_+_Library_PoolT
AACAAAACATAAAGTCTGCTTGCAGTTCACTGAAAACGCTGCAGTATGTAATTGATGCTTTCGATGCTTTATTTGTGTGTTTGTTCATAAGGTT
>Frequency_1_QualityScore_DDFFDHGEEGEBA,AABC@F;FBAHGIIIGIIGCFGEE9BFDGIFGIIIGGGHIEIGEEGIGII@>@CD=?AAHDDEFFFFCEEC>C??DDDDC_Mismatch_0_Sense_+_Library_PoolT
TATCTCTCTGATGTTGGAGCTTCCTGCACCTTCCTTCTGTCAGGTAACAGAACAAAACATAAAGTCTGCTTGCAGTTCACTGAAAACGCTGCAG
>Frequency_1_QualityScore_FFHFDHHBBHIHIGFHIID@FGIJJBHGIGDHGI@H@EGFECEEHHHHHFFDDDDEC@>>>CDC>ACDD@>ACDCCCDDCDACC>>>CB@CDDC_Mismatch_0_Sense_+_Library_PoolT
CCCAGGGCGCAGAGAGCCGATCAAATTAATGTACCATCGACTGCCTTCCCTTTTCTATCTTCAGTGCTCACCAATTCTACATATTGTTGCAATC
>Frequency_1_QualityScore_FFHHGHGJJIIGIIEIJJJEIJJJJIIIIJJJJJJFHJJJJJJJJJJHIJIGFFGJJJIJJIJIIIGJGEHIGHIFEFEEFBDFFFEEDCEEDD_Mismatch_0_Sense_+_Library_PoolT
TTTCTATCTTCAGTGCTCACCAATTCTACATATTGTTGCAATCTCCCTTTAGTTGATGATTTCTCAAGCTTCCAATAAGAGAAGCTGATCATCC
>Frequency_1_QualityScore_==ADCD2:<AAFB>BCHC<<3FEB@CFG9EAB4C4?;@)BDE4?B*?G?*08BF@_Mismatch_1_Sense_+_Library_PoolT
TTTGTGTGTTTGTTCATAAGGTTCCTTAAATAAAGGGATTATGTCATTGAGCTAT
>Frequency_1_QualityScore_FFHCFHGIDGGFGI@EDGHGCGGGCHHIGEGIIICEGEBD;?BDHECHGEHDG:CAG>FDFG?@EDEHE?AAEHBFFB:A>@;5-;;@DDDED@_Mismatch_0_Sense_+_Library_PoolT
ATGTTGGAGCTTCCTGCACCTTCCTTCTGTCAGGTAACAGAACAAAACATAAAGTCTGCTTGCAGTTCACTGAAAACGCTGCAGTATGTAATTG
>Frequency_1_QualityScore_?A?CCCA?1@@GD9DD99<C939BBD)BFD=;/AA@@7?96,\,33((5>@>AA_Mismatch_0_Sense_+_Library_PoolT
GGAGGCCGCCTTTGCTCTTGAAGCCCAGGGCGCAGAGAGCCGATCAAATTAATG
>Frequency_1_QualityScore_FFAHHHGIIIEGGIHIIJIFHCGDFIIIJIIGIGIBHIGIIIJIIIIGGHIJCEHIIIHIJIJJE_Mismatch_1_Sense_+_Library_PoolT
GCTTGCGATGCTTTATTTGTGTGTTTGTTCATAAGGTTCCTTAAATAAAGGGATTATGTCATTGA
>Frequency_1_QualityScore_FFHHHHHIGIJGHGHGGHHFHHIFIIIHJJJJJIIJJJGIIJIIJJJJGIIIJJIJIFGHGHGIHIHHECEBC?CDDFEEEEEEEDCDDDDDCD_Mismatch_0_Sense_+_Library_PoolT
AATCTCCCTTTAGTTGATGATTTCTCAAGCTTCCAATAAGAGAAGCTGATCATCCAGTTGAGGCCCATAAGAGTATCTCTCTGATGTTGGAGCT
>Frequency_1_QualityScore_FFHHHHHJJJJJJJJIIJJFJJJJJJJJJJJJJJJJIIJJJJJHIJJJJGIJJJIJIJHIJIJJJJJIIIJJHHCHHHFFFFFFFEDDEECDDD_Mismatch_0_Sense_+_Library_PoolT
CAATCTCCCTTTAGTTGATGATTTCTCAAGCTTCCAATAAGAGAAGCTGATCATCCAGTTGAGGCCCATAAGAGTATCTCTCTGATGTTGGAGC
>Frequency_1_QualityScore_FFHHHHGJGHIJJJJIGIJGIIGIGHHICHJGIGIIJIIGHIIAGGGIGHB;BDDCCCCECDCDDDDDDA>ADDDDC@@CC@>ACB:@CD@CCD_Mismatch_0_Sense_+_Library_PoolT
TTGCTCTTGAAGCCCAGGGCGCAGAGAGCCGATCAAATTAATGTACCATCGACTGCCTTCCCTTTTCTATCTTCAGTGCTCACCAATTCTACAT
>Frequency_1_QualityScore_FFGHHFHIJGGIJJJIJIIJIJIIGGHIIJIIJJIJAHGGGIGGIIJJJJJJIHIIIHHIJIJJJJJEIIFHHHHFHFFFDDDDDACCDEC:CD_Mismatch_0_Sense_+_Library_PoolT
TGATGTTGGAGCTTCCTGCACCTTCCTTCTGTCAGGTAACAGAACAAAACATAAAGTCTGCTTGCAGTTCACTGAAAACGCTGCAGTATGTAAT
>Frequency_1_QualityScore_FFHHHHHFHIJJJJIJJJJJJJJJIJJJJJJJIJJJJJJJJJJJJJJIJJJIJJJJJJIIJJJJJJIJJEHEHHFHHFFFFFEEEEEEED_Mismatch_0_Sense_+_Library_PoolC
ATAAGAGTATCTCTCTGATGTTGGAGCTTCCTGCACCTTCCTTCTGTCAGGTAACAGAACAAAACATAAAGTCTGCTTGCAGTTCACTGA
>Frequency_1_QualityScore_FFHHHHHIJJJJJJHIJJJJJJJIJHHGJJJJJJJJJJJJJJJJHIJJFHIJJIJJJJJJJJJJJJGHE?ADFFFFEEEDEEECCCDDDDC_Mismatch_0_Sense_+_Library_PoolT
AACAAAACATAAAGTCTGCTTGCAGTTCACTGAAAACGCTGCAGTATGTAATTGATGCTTTATTTGTGTGTTTGTTCATAAGGTTCCTTAA
>Frequency_1_QualityScore_FFHHFHHJJJJJJJJJJJJJJJJJJJJJJJJJJJIJIIIIJIJJJJJJJJJJJJJJHIHIDHJIIHHHFHHFFCCEFEEEEEEDCDDCDDDDCD_Mismatch_0_Sense_+_Library_PoolT
AAAGTCTGCTTGCAGTTCACTGAAAACGCTGCAGTATGTAATTGATGCTTTATTTGTGTGTTTGTTCATAAGGTTCCTTAAATAAAGGGATTAT
>Frequency_1_QualityScore_DDHDHHHGIIBCEHHG9FECFHIIIIIGHADHCH@FFCDGDGE?DCFEGCBFGB<@FFAAGAD@@D:=7_Mismatch_0_Sense_+_Library_PoolT
CTTTATTTGTGTGTTTGTTCATAAGGTTCCTTAAATAAAGGGATTATGTCATTGAGCTCTTCTGTTTAA
>Frequency_1_QualityScore_DDDD7DB<?:4ECFI,<C?<A?BED@EEDID9?3BB?4?D9DEBD?DCA9BC>8/=@C4@AC@CAD_Mismatch_2_Sense_+_Library_PoolT
TCGATGCTTTATTTGTGTGTTTGTTCACAAGGCTCCTTAAATAAAGGGATTATGTCATTGAGCTCA
