# Supplementary material for: Differential Gene Expression Reveals Candidate Genes for Drought Stress Response in Abies alba (Pinaceae)
Source: PLoS One. 2015 Apr 29;10(4):e0124564. doi: 10.1371/journal.pone.0124564 (PMC4414588; doi:10.1371/journal.pone.0124564)
Supplement: S3 File — (GZ) [file pone.0124564.s003.gz › comp29216_c0_seq1.fa]

>comp29216_c0_seq1 len=421 path=[1:0-420] : sp|Q38857|XTH22_ARATH Xyloglucan endotransglucosylase/hydrolase protein 22 OS=Arabidopsis thaliana GN=XTH22 PE=1 SV=1 e-value: 2e-12 blast score: 67.8
AGCTACGTCTTCTAACTCTGTCGTAGAGGACGCTTTGGACAGCAACCAAGAACAAAGGCTCCAATGGGTGCGAAAGAATTACATGATCTACGATTACTGTGCAGACACCAAGAGGTTTCCCCAGGGGCTGCCTCCCGAATGCAAATGAGACTTCAACTTCATCGATTCTGGATTCTCCATGACCTGCCCTTTCCACCATTCTTTCATTCATTTTCTACAACTATTATTACATATTTCTACAAACACACGATTGTACTGTTAGATTAGATATCCCCTTACTGTTCATTGATTTACCAAATTGACAAATTCTGGTGCATCTTTCAATGGCCAGTGGAATTTTAATGTTTAAAATAAGTTTATATCCTCGTTACATTTCGAATTATAGAGCCTCGTATTTTGCTGATTCACCAATCTTTAACCA

>Frequency_3_QualityScore_EAEGGGCFHHEFAGHDGHEIEFHIHDEHHIDFHGIF?A?FFIHJEHHGEEEGFFHHDFIFFEGHHFHHHCEEFFA=BDBD<BBBC;@A?AB>@C_Mismatch_0_Sense_+_Library_PoolT
TACAAACACACGATTGTACTGTTAGATTAGATATCCCCTTACTGTTCATTGATTTACCAAATTGACAAATTCTGGTGCATCTTTCAATGGCCAG
>Frequency_3_QualityScore_FFGHHHGIIHIIHIJIHIGHHHHHI@GHIIJIJJJIGHHIIJJJIIIHDFEEFF?DEDDEEEEEDDDDDBDDEDCCDAAABCDDDBDCCCBB?B_Mismatch_0_Sense_+_Library_PoolT
CGATTACTGTGCAGACACCAAGAGGTTTCCCCAGGGGCTGCCTCCCGAATGCAAATGAGACTTCAACTTCATCGATTCTGGATTCTCCATGACC
>Frequency_3_QualityScore_FFHHHHHJJJJJIJIIIJJJIJJJJJJIJIJJJJJJIJJJJJJJJIIHIHIJJJGHGGGBEFDACDCCBBCCDDEDDDDEDDDDDDDDDCDDDE_Mismatch_0_Sense_+_Library_PoolT
TTCTAACTCTGTCGTAGAGGACGCTTTGGACAGCAACCAAGAACAAAGGCTCCAATGGGTGCGAAAGAATTACATGATCTACGATTACTGTGCA
>Frequency_2_QualityScore_DEGHGHGIJJJIIJIJJJJJJIIIIHIIJIJJIIIIIJHIIIIHIIHIIHIIIJJIGIIIIGIIIIGGIGGGIIIGHGGGGFFFFEEECEECCE_Mismatch_0_Sense_+_Library_PoolT
TGTTAGATTAGATATCCCCTTACTGTTCATTGATTTACCAAATTGACAAATTCTGGTGCATCTTTCAATGGCCAGTGGAATTTTAATGTTTAAA
>Frequency_2_QualityScore_EEHHHHGIIIIIGIIIIIIGIECIHIIFIIICGHGDIGIHGIIIIGIIIIGIIHIIIJICFIIIIIFIIGEGGGECEEEBEEDDEDEEEDAACD_Mismatch_0_Sense_+_Library_PoolT
ATTATTACATATTTCTACAAACACACGATTGTACTGTTAGATTAGATATCCCCTTACTGTTCATTGATTTACCAAATTGACAAATTCTGGTGCA
>Frequency_2_QualityScore_FFHHHHHIJIIJIJIJIJJJJIJIIJJJJJJIJIIJIIIJJJJJJIHIJJIHIIIIIGGGFGFGGGGGGFFGGGGGGGEEEECBCEDECEAEEE_Mismatch_0_Sense_+_Library_PoolT
CGAATGCAAATGAGACTTCAACTTCATCGATTCTGGATTCTCCATGACCTGCCCTTTCCACCATTCTTTCATTCATTTTCTACAACTATTATTA
>Frequency_2_QualityScore_EECFHGFGGEIIDGDGGHIEGI?GCGCGCGHEFHGGGGCHAGGCGACEDFEGIIIH?DEGD=ABEGA@CCEABCBCECDAAACDDACDE<====_Mismatch_0_Sense_+_Library_PoolT
GGGCTGCCTCCCGAATGCAAATGAGACTTCAACTTCATCGATTCTGGATTCTCCATGACCTGCCCTTTCCACCATTCTTTCATTCATTTTCTAC
>Frequency_1_QualityScore_FFHHHHHJJJIIJJJJJJGIJJJIJJIJIJJJJJJJIIJJJJJIJHHIGHIJJJJJIJGIJJHIIIJIIHEHIGJIIHGHHFDFFEEEEEDBDC_Mismatch_0_Sense_+_Library_PoolT
TGATTTACCAAATTGACAAATTCTGGTGCATCTTTCAATGGCCAGTGGAATTTTAATGTTTAAAATAAGTTTATATCCTCGTTACATTTCGAAT
>Frequency_1_QualityScore_FFHHHHHJJJJJJJJJIIIJJJJJJIJJJJJJJJJJJJJJJJJJIJJJJJJJJJJJJJJJJJJJJJJJIHHHHHHFFFFFFEEEEEEEDDD_Mismatch_1_Sense_+_Library_PoolT
TACAAACACACGATTGTACTGTTAGATTAGATATCCCCTTACTGTTCATTGATTTACCAAATTGACAAATTCTGGTGCATCTTTCAATGAC
>Frequency_1_QualityScore_FDHFDHFGDGIJJJJIIIGGHBHGGGHIJJJJGGGIIJJCGGCHJGHGH@FCFGCGGG@GIGCEFBEEE;?CFFFEEEEFDECECDCCCCACAC_Mismatch_0_Sense_+_Library_PoolT
CCCGAATGCAAATGAGACTTCAACTTCATCGATTCTGGATTCTCCATGACCTGCCCTTTCCACCATTCTTTCATTCATTTTCTACAACTATTAT
>Frequency_1_QualityScore_DA:CDDBEBF<EBCF@?FEGIEGEDHEGI?CCFFGBGF<DGDB@BGEEE@FIIEDBBGGCHIHIEEACE==EHHD>B@BE@A@;@CCCBACC;;_Mismatch_1_Sense_+_Library_PoolT
GTACTGTTAGATTAGATATCCCCTTACTGTTCATTTATTTACCAAATTGACAAATTCTGGTGCATCTTTCAATGGCCAGTGGAATTTTAATGTT
>Frequency_1_QualityScore_FFHHHHHJJJJJJJIJJJJJJJJJJJJJJJJJJJJJJJJJJJJJJJJJJJJJJJIJJJIJJJJIJJJJIHIIIJJHHHHHFFFFFFCEEEEEED_Mismatch_0_Sense_+_Library_PoolT
CCATTCTTTCATTCATTTTCTACAACTATTATTACATATTTCTACAAACACACGATTGTACTGTTAGATTAGATATCCCCTTACTGTTCATTGA
>Frequency_1_QualityScore_FFHHHHHJJJJJJJJJJJJJJJJJJJJJJIIJIJJIJJJJJIJJIIJIHIJJJIIJJJIJJJJJJJJIJGHHGHGHHHFFFFEEEEEECEDCDD_Mismatch_0_Sense_+_Library_PoolT
CTACAACTATTATTACATATTTCTACAAACACACGATTGTACTGTTAGATTAGATATCCCCTTACTGTTCATTGATTTACCAAATTGACAAATT
>Frequency_1_QualityScore_FFHHHHHIJJJJJJJJJJJJJIJJIIJJIJIIIJJJIDEHIHIIJJJJIIJIFHEEEEFEEBFDDEEEC@CDDDDDDDDBD??A4<CCDDCD@?_Mismatch_0_Sense_+_Library_PoolT
GCTTTGGACAGCAACCAAGAACAAAGGCTCCAATGGGTGCGAAAGAATTACATGATCTACGATTACTGTGCAGACACCAAGAGGTTTCCCCAGG
>Frequency_1_QualityScore_FFHGHHGJJEGGGIIJJHFHGIHDHIJIIECHIHGHGHGGIJGIJJIGIJIJJHHEHHHFDDDCFB@CA>@CDDDDCCDCDD?BCCC@CCCDDC_Mismatch_0_Sense_+_Library_PoolT
GTTTCCCCAGGGGCTGCCTCCCGAATGCAAATGAGACTTCAACTTCATCGATTCTGGATTCTCCATGACCTGCCCTTTCCACCATTCTTTCATT
>Frequency_1_QualityScore_FDHHHHHJJJJJJIJJJJJJJJJI_Mismatch_0_Sense_+_Library_PoolT
GTTTATATCCTCGTTACATTTCGA
>Frequency_1_QualityScore_FFHGHHHJJJIJJJIJJJIIJJJIIIJJJJJJJJJJIJJJJJJIIJIHIHIJEIIJJJJIIJGIJJIJJECHHHHGFEFFFFEEEEECADDDDD_Mismatch_0_Sense_+_Library_PoolT
TCTACAAACACACGATTGTACTGTTAGATTAGATATCCCCTTACTGTTCATTGATTTACCAAATTGACAAATTCTGGTGCATCTTTCAATGGCC
>Frequency_1_QualityScore_FFHHHHHJJJEHJJJJJJJJIJJJJJJJJGHJJJJJJJJJJJGIJIIJGJJJJGIIJJJIIIJJJJJJ_Mismatch_0_Sense_+_Library_PoolT
CAAATTCTGGTGCATCTTTCAATGGCCAGTGGAATTTTAATGTTTAAAATAAGTTTATATCCTCGTTA
>Frequency_1_QualityScore_FFHHHHHJJJJJIIIJJJJIJJJJJIIJJJJJJIJJJJJJJJJJJJHJIJJJJJJFIJJJJIJJJJJJJEGGIJJJHHHHFFDDDDDEEDCCDD_Mismatch_0_Sense_+_Library_PoolT
CTGGATTCTCCATGACCTGCCCTTTCCACCATTCTTTCATTCATTTTCTACAACTATTATTACATATTTCTACAAACACACGATTGTACTGTTA
>Frequency_1_QualityScore_FFHHHHHJJJJJIJJJJJJJIJJJJIIJJJJJJJJJJJJJIJJJJJIJFHIJJGIJJJJJJIJIJJJJJGIHHHHHFFFEFFEEDEEEDDCDDD_Mismatch_0_Sense_+_Library_PoolT
TTTCTACAAACACACGATTGTACTGTTAGATTAGATATCCCCTTACTGTTCATTGATTTACCAAATTGACAAATTCTGGTGCATCTTTCAATGG
>Frequency_1_QualityScore_FFHGHHHIJJJJJJICHGHHHIFGGHJJIJIIGGCGHCHEEHJJIJGIJIHHHGFFDFFEDDEECDDCD?B;@B59?CDCDDECCCCDDDD@BB_Mismatch_0_Sense_+_Library_PoolT
GCTACGTCTTCTAACTCTGTCGTAGAGGACGCTTTGGACAGCAACCAAGAACAAAGGCTCCAATGGGTGCGAAAGAATTACATGATCTACGATT
>Frequency_1_QualityScore_FDHHHHHJJJJJJJJJIJJJJJJIJJJJJJJJJJJJJJJJJJJJIJIJJJHGHHHFFFFFFDEEDDCCDCDDDDDDDDDDDDDDDDEEEDDDEE_Mismatch_2_Sense_+_Library_PoolT
GTTTCCGCAGGGGCTGCCTCCCGAATGCAAATGAGACTTCAACTTCATCGATTCTGGATTCTCCATGACCTGCCCTTCCCACCATTCTTTCATT
>Frequency_1_QualityScore_FFHHHHHIJJJJJJJJJJJJJJJJJJJJJJJJJJJJIIIIJJJJJJJJHIIJGHIIJJJJJJIIJJJJIJJJJJHHHHHHHFFFFEEEDEEEEE_Mismatch_0_Sense_+_Library_PoolT
CACCATTCTTTCATTCATTTTCTACAACTATTATTACATATTTCTACAAACACACGATTGTACTGTTAGATTAGATATCCCCTTACTGTTCATT
>Frequency_1_QualityScore_FFHHHHHJIJJJJJJJJIJJJIGIJJIJJJJJJJJJJJJJJJJIJJJJIJJJJJJJJIIJJJJJJJJHIGGIIJHHHHGHHFFFFDCEEECDDD_Mismatch_0_Sense_+_Library_PoolT
CACGATTGTACTGTTAGATTAGATATCCCCTTACTGTTCATTGATTTACCAAATTGACAAATTCTGGTGCATCTTTCAATGGCCAGTGGAATTT
>Frequency_1_QualityScore_DDFDHFHIGGGHFHIIJIEEBFGGHIGGGJGGII9DAIHIBFHICGEHGGHGGGHDHHIJIJJIGEFHGFHHGGHHEDEBDDDCECCEEEEDC@_Mismatch_0_Sense_+_Library_PoolT
CTCCATGACCTGCCCTTTCCACCATTCTTTCATTCATTTTCTACAACTATTATTACATATTTCTACAAACACACGATTGTACTGTTAGATTAGA
>Frequency_1_QualityScore_FFHHHHHBHGIJGIJJJFIIJJGIIIICGIJFGGIIJIGHJJIIDIJIJJIIHIGCGHDGIIJIGGC>ECEGHEFHFGEFFFFEFEECDCFEDD_Mismatch_0_Sense_+_Library_PoolT
AAATGAGACTTCAACTTCATCGATTCTGGATTCTCCATGACCTGCCCTTTCCACCATTCTTTCATTCATTTTCTACAACTATTATTACATATTT
>Frequency_1_QualityScore_FFHHHHHJJJJJJJJJJJJHJJJJJJJJJJJJJJJJJJJJJJJJJJJIJJJJJJJJJJIJJIGIIJJGHHHHHHFFFFFFEEEEEEEDC>CCCB_Mismatch_0_Sense_+_Library_PoolT
TTCTACAAACACACGATTGTACTGTTAGATTAGATATCCCCTTACTGTTCATTGATTTACCAAATTGACAAATTCTGGTGCATCTTTCAATGGC
>Frequency_1_QualityScore_FFHHHFHIJJJJIJJJJJIJJJJJJJJJJJJJJJJJJGJIIIJJJJJJJJJJJJHHHHHHFFFFFFEEEEEEEDDDDDDDDDDDEDDDDDEEED_Mismatch_1_Sense_+_Library_PoolT
GGAGGTTTCCCCAGGGGCTGCCTCCCGAATGCAAATGAGACTTCAACTTCATCGATTCTGGATTCTCCATGACCTGCCCTTTCCACCATTCTTT
>Frequency_1_QualityScore_FFHGHHHJJJJJJJJJJJJJJJJJIJJJJJJJJJIJJJJJJDHIJIJJJJJIJJJHHHFFFFCDDDDDDCDDDDDCDDDDDDDDDDDEEDDDDD_Mismatch_0_Sense_+_Library_PoolT
AGAATTACATGATCTACGATTACTGTGCAGACACCAAGAGGTTTCCCCAGGGGCTGCCTCCCGAATGCAAATGAGACTTCAACTTCATCGATTC
>Frequency_1_QualityScore_FFHHHHHJJJJJIJJJJJJJJIJJIGIIJJIIJJJJJJJJJJJJHIJJJJJIJIIJJJIJIJJJIJIIHEHHHHFFFFFFEEEEEEEDEDDDDD_Mismatch_0_Sense_+_Library_PoolT
ACATATTTCTACAAACACACGATTGTACTGTTAGATTAGATATCCCCTTACTGTTCATTGATTTACCAAATTGACAAATTCTGGTGCATCTTTC
>Frequency_1_QualityScore_FFGHHHHJJHIJJJJJJIJJHIIIJJIJGIIJJJJJJJIJJJJJIIIIJJJJHIJJJIJJJJJJIJJ_Mismatch_0_Sense_+_Library_PoolT
AAATTCTGGTGCATCTTTCAATGGCCAGTGGAATTTTAATGTTTAAAATAAGTTTATATCCTCGTTA
>Frequency_1_QualityScore_FFHHHHHJJJJJJJJJJJJJJIIJJJIJHIGJJJJJJJJJJJJIFIIIJJJJJJIJJJHHHHFFFDDCDCCDDDDDDDDDDDDDDDDDDDEEDC_Mismatch_0_Sense_+_Library_PoolT
GAAAGAATTACATGATCTACGATTACTGTGCAGACACCAAGAGGTTTCCCCAGGGGCTGCCTCCCGAATGCAAATGAGACTTCAACTTCATCGA
>Frequency_1_QualityScore_FFHHHHGJJJJJJJJJJJIJIJIJJIJJJJJJIJJJIJJJJJJIIGIJHIJJJGHHHFFDDDDDDDDDDD@DDDDDDDDDDDDDDDDDDDDDDD_Mismatch_0_Sense_+_Library_PoolT
GTGCGAAAGAATTACATGATCTACGATTACTGTGCAGACACCAAGAGGTTTCCCCAGGGGCTGCCTCCCGAATGCAAATGAGACTTCAACTTCA
>Frequency_1_QualityScore_FFHHHHHJJJJHHIIJJJJJIGIJJJJJJJGHJIJJJJJJJJJGIJIJIJJJJJFHIJJJJJJJJIGGGIJHHGHHE_Mismatch_0_Sense_+_Library_PoolT
ACAAATTCTGGTGCATCTTTCAATGGCCAGTGGAATTTTAATGTTTAAAATAAGTTTATATCCTCGTTACATTTCGA
>Frequency_1_QualityScore_==<ADDDEI@???AFBAFEEBE?EEEBEE??DD<?DD9DDA?DDDDDDEEE@BB8B@BB7A=@;@..7(.=A))7;ADDDF>;@6.>@;_Mismatch_1_Sense_+_Library_PoolT
TAGATTAGATATCCCCTTACTGTTCATTGTTTTACCAAATTGACAAATTCTGGTGCATCTTTCAATGGCCAGTGGAATTTTAATGTTTA
>Frequency_1_QualityScore_FFHHHHHJJJIJJJIIJIJJJIIHIJJIJJJJJJJJJJJJJJJJJJJJJJJIHJJJJJJJJJIJJIJJJIIIJJIHHHHHHHHFFFFFDDDDBD_Mismatch_0_Sense_+_Library_PoolT
TTCATCGATTCTGGATTCTCCATGACCTGCCCTTTCCACCATTCTTTCATTCATTTTCTACAACTATTATTACATATTTCTACAAACACACGAT
>Frequency_1_QualityScore_FFHHHHHJJJJJJJJJJIJJHIIJJIIJIJJIJGGJJJIDHIJJJJJJIJIJHGIIJGICHGIJIHGEHEEFFDFFECEEEEDCCDDECDCDDC_Mismatch_2_Sense_+_Library_PoolT
CATATTTCTACAAACACACGATTTTACTGTTAGATTAGATATCCCCTTACTGTTCATTGTTTTACCAAATTGACAAATTCTGGTGCATCTTTCA
>Frequency_1_QualityScore_FFHHHHHJJIJAHIIJJJJJJJJIIJFHIJIIIJIJJJJJJJJJIJJJJIJJJJJHHEHHHFFFFFDDDCBDD>ACDDDDDDDDDDDBDBDDDD_Mismatch_1_Sense_+_Library_PoolT
CAACCAAGAACTAAGGCTCCAATGGGTGCGAAAGAATTACATGATCTACGATTACTGTGCAGACACCAAGAGGTTTCCCCAGGGGCTGCCTCCC
>Frequency_1_QualityScore_FFHHHHHJJJJJJJJJJJJJJJJJHIJIJIIJJJJHHJIJJJIHIIJJJJJIIJJIIIIJIIJJJJJHGCHGIJJJHHHHFFFFEEDDCD_Mismatch_0_Sense_+_Library_PoolT
ATTTACCAAATTGACAAATTCTGGTGCATCTTTCAATGGCCAGTGGAATTTTAATGTTTAAAATAAGTTTATATCCTCGTTACATTTCGA
>Frequency_1_QualityScore_FFHHHHHJJJJJIJJGJJJIJJJJIJJJBGIJEIIJIJJJJJJIJJIJJIIHHHHFFFFFFEECECCEDCDDDDEEDDDDDDEDDCCDDDDDD@_Mismatch_0_Sense_+_Library_PoolT
CTACGATTACTGTGCAGACACCAAGAGGTTTCCCCAGGGGCTGCCTCCCGAATGCAAATGAGACTTCAACTTCATCGATTCTGGATTCTCCATG
>Frequency_1_QualityScore_FFHHHHHJJJJIIJJIJIJJJJJJJJJJIIIIJJJJJJJJJJJIJJJJJJJJJJJIJJJJIIIIJIGIJHIIGIJJIJHHEEFDFFFFEEEEEF_Mismatch_0_Sense_+_Library_PoolT
TGTACTGTTAGATTAGATATCCCCTTACTGTTCATTGATTTACCAAATTGACAAATTCTGGTGCATCTTTCAATGGCCAGTGGAATTTTAATGT
>Frequency_1_QualityScore_FFHHHHHJJJJJJJJJJJJHJJJIJJJJJJJJJJJJJJJJJJJGHHH_Mismatch_0_Sense_+_Library_PoolT
ATCCCCTTACTGTTCATTGATTTACCAAATTGACAAATTCTGGTGCA
>Frequency_1_QualityScore_FFHHHHHJJJJJIJJJJJIIJJJJIIIJJJJJJJJJJJJJJJJIJJJJJJJJJJJJJJJJJJJJJHHHHHHFFFFFFEDEFEEEEEDCDDDDDE_Mismatch_0_Sense_+_Library_PoolT
CTCCCGAATGCAAATGAGACTTCAACTTCATCGATTCTGGATTCTCCATGACCTGCCCTTTCCACCATTCTTTCATTCATTTTCTACAACTATT
>Frequency_1_QualityScore_FFHHHHDHIIJJJHGIJIIIJJJJJJIJJFHIJJJJJJIJJJJJJJJJIJJJHHHHFFFFFFDEEEEEDDDDDDDDECCDDDDEDCDDDDDDDD_Mismatch_0_Sense_+_Library_PoolT
TCTACGATTACTGTGCAGACACCAAGAGGTTTCCCCAGGGGCTGCCTCCCGAATGCAAATGAGACTTCAACTTCATCGATTCTGGATTCTCCAT
>Frequency_1_QualityScore_FFHHHHHJJJJJJJJJJJJJJJJJJJJJJJJIIJJJJJJJJJHIJIIJHJHIJJJJJJJJJJJIJJJIIGGGIICHHHHHHHFFFFDD_Mismatch_2_Sense_+_Library_PoolT
TTCATTGATTTACCAAATTGACAAATTCTGGTGCATCTTTCAATGGCCAGTGGAATTTTAATGTTTAAAATAAGTTTATATCCTCGCA
>Frequency_1_QualityScore_FFHHHHHJJJJJJJJJJIJJJIIJIJJJJJIJJJJJJJJIJJIIJJJIJJJJJJJIJJIHIJJJJJJIGHIJJJJHHHHHHHFFFFFFFDEEED_Mismatch_0_Sense_+_Library_PoolT
CTTCAACTTCATCGATTCTGGATTCTCCATGACCTGCCCTTTCCACCATTCTTTCATTCATTTTCTACAACTATTATTACATATTTCTACAAAC
>Frequency_1_QualityScore_DEHHHHHJJJIIIIJJJIJJJIJJIIIHHGJJJJJJJJJJJJJJJIJJJIIJJJJJJJJJJIJJJJJJJGIEHHGGIHGHFFDBDDDEACBCDD_Mismatch_1_Sense_+_Library_PoolT
TGGATTCTCCATGACCTGCCCTTTCCACCATTCTTTCATTCATTTTCTACAACTATTATTACATATTTCTACAAACACACGATTTTACTGTTAG
>Frequency_1_QualityScore_DDDFFDBAE;EF1:D<?BGEFEEDAFFFFAC@FBE=;;?A7?BD;B3@BAC>;AABAB:;>A@:@ADB(5>>@A@>>4:44:?@8?BBB>:AB?_Mismatch_0_Sense_+_Library_PoolT
GACACCAAGAGGTTTCCCCAGGGGCTGCCTCCCGAATGCAAATGAGACTTCAACTTCATCGATTCTGGATTCTCCATGACCTGCCCTTTCCACC
>Frequency_1_QualityScore_FFHHHHHJJJJJJHJIJHJGJJJJJJIJJJJJJJIJIJJJJJJJJHIJJJJJJJJJJJJJJJJJJJIJJHGHHHHFFFFFFDEEEEDEEDDDCC_Mismatch_0_Sense_+_Library_PoolT
CTACAAACACACGATTGTACTGTTAGATTAGATATCCCCTTACTGTTCATTGATTTACCAAATTGACAAATTCTGGTGCATCTTTCAATGGCCA
>Frequency_1_QualityScore_FFHHHHHJJJJJJJJIIJJJJJJIJHJJJJJJJJJJJJJIIJJJIIJJJJJJJJJJJJJJGIJIIIIJJHHGHHHHFFF_Mismatch_0_Sense_+_Library_PoolT
TACAAACACACGATTGTACTGTTAGATTAGATATCCCCTTACTGTTCATTGATTTACCAAATTGACAAATTCTGGTGCA
>Frequency_1_QualityScore_FFHHHHHHIJJIJJJJJJJJJJIIJJJJJJJJJJIIJJJJIIJJJJJJJJJJJIJIGEFHHHHFFFFFFFEEEEDEDDDBBDDDDDEDDDDDEE_Mismatch_1_Sense_+_Library_PoolT
CAAGAGGTTTCCTCAGGGGCTGCCTCCCGAATGCAAATGAGACTTCAACTTCATCGATTCTGGATTCTCCATGACCTGCCCTTTCCACCATTCT
>Frequency_1_QualityScore_FFHHGHHJJJBGGJIIJJJJIIJJJJJJJJJJJJJIJJJJJIJJJJJJIJJJJJJJICHHEHFFFFCDDDDDDDDDDDDDDDDDDDDCDDDDCC_Mismatch_0_Sense_+_Library_PoolT
CTCCAATGGGTGCGAAAGAATTACATGATCTACGATTACTGTGCAGACACCAAGAGGTTTCCCCAGGGGCTGCCTCCCGAATGCAAATGAGACT
>Frequency_1_QualityScore_FFHHHHHJJJJJIJJJJJJJIJJIJJJJJJJJJJJJJJJJJJJJJJJJJJJIJJJJJJJIJJJJJJHHHHHFFFFFFFEEEDEEEEDEDDDDDD_Mismatch_0_Sense_+_Library_PoolT
GCCCTTTCCACCATTCTTTCATTCATTTTCTACAACTATTATTACATATTTCTACAAACACACGATTGTACTGTTAGATTAGATATCCCCTTAC
>Frequency_1_QualityScore_FFHFHHHHGIJCHJJGGGIIGIJJGGIIJJJIIGGGIGIJJIIIJGJJJJJJJIJJJJJJJFFHIIJJJGHGHIJJHHH_Mismatch_0_Sense_+_Library_PoolT
TGTACTGTTAGATTAGATATCCCCTTACTGTTCATTGATTTACCAAATTGACAAATTCTGGTGCATCTTTCAATGGCCA
>Frequency_1_QualityScore_FFHHHHHJJJJJJJJJJJJJJJJJJJDHIJJJJJJJJJJJJJJJJJJJIJJJJHHHHHHHFFFFFEDDDBDDD>ADDDDDDDDDDBDDDDDDDD_Mismatch_0_Sense_+_Library_PoolT
CAACCAAGAACAAAGGCTCCAATGGGTGCGAAAGAATTACATGATCTACGATTACTGTGCAGACACCAAGAGGTTTCCCCAGGGGCTGCCTCCC
>Frequency_1_QualityScore_FFHHHHHJJJJJJJIJJJIJIJIFHIIJJJJJJJJJJJIJJJJJIJJJJJIJJJHHHHFFFFFEEEECC>BDBDDDADCDDDDEDDDDDDDDDD_Mismatch_0_Sense_+_Library_PoolT
AGCTACGTCTTCTAACTCTGTCGTAGAGGACGCTTTGGACAGCAACCAAGAACAAAGGCTCCAATGGGTGCGAAAGAATTACATGATCTACGAT
>Frequency_1_QualityScore_FFHHHHHJJJJJJJJJJJJJJIIJJJJJIJJJJHIJJJJJJJJJIJIJJJJIJJJJJJJIJJJIJIJIJIIHHHHHHHFEFEFEEEEEEDDDDE_Mismatch_0_Sense_+_Library_PoolT
ACAACTATTATTACATATTTCTACAAACACACGATTGTACTGTTAGATTAGATATCCCCTTACTGTTCATTGATTTACCAAATTGACAAATTCT
>Frequency_1_QualityScore_FFHHHHHJJJJJJJJJJJJJJJJJHJJJIJJJJJJHJIJJJJJIJJJJJJJJJJJJIJJJJIJGJJIJHGHGHHFFFFFFEEEEEEDDDDDECD_Mismatch_0_Sense_+_Library_PoolT
ATTACATATTTCTACAAACACACGATTGTACTGTTAGATTAGATATCCCCTTACTGTTCATTGATTTACCAAATTGACAAATTCTGGTGCATCT
>Frequency_1_QualityScore_FFHHG?DGGEGGEGGBFHBFBHGHIHIHGGIII@HIIIIIIGHIICEHIGHIIIIIIIIIIIIICEIG@@BAAHHHFFFFCBBECEDDECCDDA_Mismatch_0_Sense_+_Library_PoolT
CATGACCTGCCCTTTCCACCATTCTTTCATTCATTTTCTACAACTATTATTACATATTTCTACAAACACACGATTGTACTGTTAGATTAGATAT
>Frequency_1_QualityScore_FFHHHHHJJIJJJJIJJJIIIJJJJJIJIJJJJJJJJJJJIJJIIJJJJJIJIJJIJIJJGIJJIIIJHDHIJFGHHHHEDFFFFEDEEEDDDD_Mismatch_0_Sense_+_Library_PoolT
ACACGATTGTACTGTTAGATTAGATATCCCCTTACTGTTCATTGATTTACCAAATTGACAAATTCTGGTGCATCTTTCAATGGCCAGTGGAATT
>Frequency_1_QualityScore_FFHHHHHJJJJJJJJJJJJIEIJHIJJJJIJJJJJJGIJJJJJIJJJJJJJJJIJIJJJJJJIJIJJJJIJGHHHHFFFFFFEEEECEDDDDDD_Mismatch_0_Sense_+_Library_PoolT
TTACATATTTCTACAAACACACGATTGTACTGTTAGATTAGATATCCCCTTACTGTTCATTGATTTACCAAATTGACAAATTCTGGTGCATCTT
>Frequency_1_QualityScore_FFHHHHHJJJJJJJJIIJJIJJJJJJIIIJJJJJJJJJGIIJJJJIHJJJJJJHHHHHEFFDDDDDCDDCDDDEDDDDEDDDDDBDDDCDCDED_Mismatch_0_Sense_+_Library_PoolT
TCTAACTCTGTCGTAGAGGACGCTTTGGACAGCAACCAAGAACAAAGGCTCCAATGGGTGCGAAAGAATTACATGATCTACGATTACTGTGCAG
>Frequency_1_QualityScore_FFHHHHHJGIJJIIJJJJJJJJJJJJJJIJJIJJJJJJJJJIJJJIJFJJIJGIIIHIIICHIJEIGGIJGGGGGGHFFFFFFEEECECEEDED_Mismatch_0_Sense_+_Library_PoolT
TTCTCCATGACCTGCCCTTTCCACCATTCTTTCATTCATTTTCTACAACTATTATTACATATTTCTACAAACACACGATTGTACTGTTAGATTA
>Frequency_1_QualityScore_FFGHHHHJJIJJIJJIJIIJJJJJJJJJJJJJIIJJJJJJJJGICGHJHEGFFFFFDEDEEEEDEDDDDDDDDDDDDCCDDDDCBDBDDDD>AD_Mismatch_0_Sense_+_Library_PoolT
AGAGGACGCTTTGGACAGCAACCAAGAACAAAGGCTCCAATGGGTGCGAAAGAATTACATGATCTACGATTACTGTGCAGACACCAAGAGGTTT
>Frequency_1_QualityScore_FDHHHFAGGGHCEHGIIHIIIGGHEGHIJIIIIGIGIJJIJBCGGIJIJGG4FHHIJJIBHGHFGHHHGCAED>CD;?ACE<CCBC>@C_Mismatch_0_Sense_+_Library_PoolT
CCCCTTACTGTTCATTGATTTACCAAATTGACAAATTCTGGTGCATCTTTCAATGGCCAGTGGAATTTTAATGTTTAAAATAAGTTTAT
>Frequency_1_QualityScore_FFHHHHGJJIJJJJJJJIIJJJIJJJIJJJJJJIJJJJIIJJJJJIJJFFIHIJJJJHIIEGGIGIIJJHIIHFEFHHFFFDDEFDFCEDEDDD_Mismatch_0_Sense_+_Library_PoolT
CTTACTGTTCATTGATTTACCAAATTGACAAATTCTGGTGCATCTTTCAATGGCCAGTGGAATTTTAATGTTTAAAATAAGTTATATCCTCGTT
>Frequency_1_QualityScore_DB<DFAD<<+AE<F<H>FEACE9??@F8FF@A9CF;:3BBF<G9*9?8@FD=C>BCA)=@@>AE=@DD3777?EEDDD_Mismatch_0_Sense_+_Library_PoolT
GTTTAAAATAAGTTTATATCCTCGTTACATTTCGAATTATAGAGCCTCGTATTTTGCTGATTCACCAATCTTTAACCA
