# Supplementary material for: Differential Gene Expression Reveals Candidate Genes for Drought Stress Response in Abies alba (Pinaceae)
Source: PLoS One. 2015 Apr 29;10(4):e0124564. doi: 10.1371/journal.pone.0124564 (PMC4414588; doi:10.1371/journal.pone.0124564)
Supplement: S3 File — (GZ) [file pone.0124564.s003.gz › comp5908_c0_seq1.fa]

>comp5908_c0_seq1 len=327 path=[1:0-326] : sp|Q9SZA7|DRL29_ARATH Probable disease resistance protein At4g33300 OS=Arabidopsis thaliana GN=At4g33300 PE=2 SV=3 e-value: 6e-08 blast score: 52.4
GAACCATACAATCATGAATACTATTGTTTCTAGCAAATCTTCCAGCGAGGAGCTCAAGCAAAGGCTCTTGAGCCTCAAGCCTACCTTTGATGAAATCTCCAAGCTTGCTTCTGACAAAGACTCCGCACATTACAGAGGTCAACCCTTCAAAGAGTTTCAAGCGCAGCTGCAAGATGGCCTTCAACTCGTCGAAAAGTTAGAACAAGTGAGCAACTTTAATTTATACAGAAAGTATCGATATGGAAAGCAGATACTAAAGATAGAAAAGAACGTCAACAATTTCTTGCGCACACAAGGACTCGCCTACCTCATTCTTGATGTCCACAA

>Frequency_9_QualityScore_EFGGEHGIHJIIIIIIIIIHHIHIIIFHIIIIHHIIHIHIIGHHHIIHGHGHGHGHFGHHGEDECEDDECEDDCDCBCCCCCCDCCCCCCCBCB_Mismatch_0_Sense_+_Library_PoolT
GAACCATACAATCATGAATACTATTGTTTCTAGCAAATCTTCCAGCGAGGAGCTCAAGCAAAGGCTCTTGAGCCTCAAGCCTACCTTTGATGAA
>Frequency_5_QualityScore_FFHHHHHJJJJJJJJJJJHIJJJJJJIJJJIIJJJJJJJJJJIJJHIIIJJJIIIIIIIIIGHHHGFFFEEEDEDEDDDDDDDCEDDDDDDDDB_Mismatch_0_Sense_+_Library_PoolT
CAATCATGAATACTATTGTTTCTAGCAAATCTTCCAGCGAGGAGCTCAAGCAAAGGCTCTTGAGCCTCAAGCCTACCTTTGATGAAATCTCCAA
>Frequency_4_QualityScore_FEGHHGHIIIIIIIIJIIJIJJJJJHIIIJJJJJIIIIIJJJJIJJJJIIIHIIIJIJIHEGHHGFFFFDEEEEEDDDDEDDDDDDDDCDDDDD_Mismatch_0_Sense_+_Library_PoolT
ATGAATACTATTGTTTCTAGCAAATCTTCCAGCGAGGAGCTCAAGCAAAGGCTCTTGAGCCTCAAGCCTACCTTTGATGAAATCTCCAAGCTTG
>Frequency_3_QualityScore_FFHHHHHJJJJJJJJJJJJJJJJJJJJJJJJJJJJIJJJJJJJJJJJJIIJIJJJJJJJIHHHHGFFEEDEEEEDDDDDDEDDDDDDDDCDDDD_Mismatch_0_Sense_+_Library_PoolT
CATGAATACTATTGTTTCTAGCAAATCTTCCAGCGAGGAGCTCAAGCAAAGGCTCTTGAGCCTCAAGCCTACCTTTGATGAAATCTCCAAGCTT
>Frequency_3_QualityScore_EFHHHHHJJJJHJJJJJJJJJJJJIJJJJJJJIJIIJJJJJJIJJGIIGHGHIJJIIIHHHGFFFFFEEDEEEDDDDECCDDDDDDDDCDBBCD_Mismatch_0_Sense_+_Library_PoolT
GAATACTATTGTTTCTAGCAAATCTTCCAGCGAGGAGCTCAAGCAAAGGCTCTTGAGCCTCAAGCCTACCTTTGATGAAATCTCCAAGCTTGCT
>Frequency_3_QualityScore_EEFGEG>GHHHHHFGGHDCGEGHGGGFHBBFGGEGGFFFGFCFECFHHHHGFFGEFFBEFEA?ABCCDDCCBCCCBABCCCBBCABC@@@>A@B_Mismatch_0_Sense_+_Library_PoolT
GCAAATCTTCCAGCGAGGAGCTCAAGCAAAGGCTCTTGAGCCTCAAGCCTACCTTTGATGAAATCTCCAAGCTTGCTTCTGACAAAGACTCCGC
>Frequency_3_QualityScore_FFHHHHHJIHIHHIIHIFJIJJIIHIIIIIIJIIIJHIIIIIIJJIIHHIHJIIIIIIIIIHHGHGFEFEEEDEEEDDEDDDDDCDDDDBBDCC_Mismatch_0_Sense_+_Library_PoolT
TGAATACTATTGTTTCTAGCAAATCTTCCAGCGAGGAGCTCAAGCAAAGGCTCTTGAGCCTCAAGCCTACCTTTGATGAAATCTCCAAGCTTGC
>Frequency_2_QualityScore_EDCGCFGFCIIHHIEIHGEIGFDHGIGGCGIHGF?AIDHEEEEBB=EIGGIIIBHAEE@;CGHDEDDE@A;BAC=@AA??;;=?BA?67=?BCC_Mismatch_0_Sense_+_Library_PoolT
CATACAATCATGAATACTATTGTTTCTAGCAAATCTTCCAGCGAGGAGCTCAAGCAAAGGCTCTTGAGCCTCAAGCCTACCTTTGATGAAATCT
>Frequency_2_QualityScore_FFHGHHHIIIJJIIJIIJJGJIJJJJIJJJIIIIJJJIJIIIIIIIJGGIIIIHEIIJIHIGFHHGEEEDEEEEDEDDDDDDEDDDDCDDDCDC_Mismatch_0_Sense_+_Library_PoolT
ATCATGAATACTATTGTTTCTAGCAAATCTTCCAGCGAGGAGCTCAAGCAAAGGCTCTTGAGCCTCAAGCCTACCTTTGATGAAATCTCCAAGC
>Frequency_2_QualityScore_FFHHHDHIJJJIJJIIJJJIJIJIJJJJJJIJJJJJJJJJIJGIIHHEGGGGGGFFFDEEEEEEEEEECDDEEDEEDEDDDCDACEEDCDDDDD_Mismatch_0_Sense_+_Library_PoolT
AAGAGTTTCAAGCGCAGCTGCAAGATGGCCTTCAACTCGTCGAAAAGTTAGAACAAGTGAGCAACTTTAATTTATACAGAAAGTATCGATATGG
>Frequency_2_QualityScore_EEHFGHHIIIIIEEGHIGGGIGEGGIIIIIIJGGG=D?EGIGGHHIFFEFIIHGFGHGEEEDEECCCCECCDBC?A;AC??ACCDBC?C?CABA_Mismatch_1_Sense_+_Library_PoolT
AGACTCCGCACATTACAGAGGTCACCCCTTCAAAGAGTTTCAAGCGCAGCTGCAAGATGGCCTTCAACTCGTCGAAAAGTTAGAACAAGTGAGC
>Frequency_2_QualityScore_FFHHGHHJJJJJIIIJJJJJJJJJJIIJIJJJJJJJJJJJJJJJJJJJJJJIIGIJIIIJHHHGHGFFFCCEEEDCDCC=ACDEDCDDDDDDDD_Mismatch_0_Sense_+_Library_PoolT
CAAGCCTACCTTTGATGAAATCTCCAAGCTTGCTTCTGACAAAGACTCCGCACATTACAGAGGTCAACCCTTCAAAGAGTTTCAAGCGCAGCTG
>Frequency_2_QualityScore_FFFGHHFIIIIEIIHIIIGIGIHGIIIIIIIIIIIIIGHIJJIIIHHCEHEGGDCECEEEDEDCCCDCCCCCCAACE@@ACDDCACCAACCDCD_Mismatch_0_Sense_+_Library_PoolT
AGCGCAGCTGCAAGATGGCCTTCAACTCGTCGAAAAGTTAGAACAAGTGAGCAACTTTAATTTATACAGAAAGTATCGATATGGAAAGCAGATA
>Frequency_2_QualityScore_FCGEHEHIIIIJIIIIIIIIHIHIIIIIIIIEIIIIJIGEHIIIICEEEHIEGGIHIGHHCDEDDEEEEDEACCDECDACCCACCDDDBCCCDD_Mismatch_0_Sense_+_Library_PoolT
GTTTCTAGCAAATCTTCCAGCGAGGAGCTCAAGCAAAGGCTCTTGAGCCTCAAGCCTACCTTTGATGAAATCTCCAAGCTTGCTTCTGACAAAG
>Frequency_1_QualityScore_D;FF4A422C,CI@H@GEI4<CHC9HAEF9?FBAFE66)6?F3?F<=(.8=DFE(7)=)7C>7?_Mismatch_0_Sense_+_Library_PoolT
CATGAATACTATTGTTTCTAGCAAATCTTCCAGCGAGGAGCTCAAGCAAAGGCTCTTGAGCCTC
>Frequency_1_QualityScore_FFHHHHHJJJJJJIJJJJJJJJJJIJJJJIIIJJJJJJJJJJJJJGIJJJJJJJJHGHHHHFFFEFFEDCEEDDDDDDDEDDDDCDDDDDCDDD_Mismatch_0_Sense_+_Library_PoolT
AAATCTTCCAGCGAGGAGCTCAAGCAAAGGCTCTTGAGCCTCAAGCCTACCTTTGATGAAATCTCCAAGCTTGCTTCTGACAAAGACTCCGCAC
>Frequency_1_QualityScore_FFHHHHHJJJJJJJJIJJJJJJIJIIJJJJJJJJJJIJJJJJJIJIJJJJJJJIIJJJHHHHHFFFFFEEEEEDDDDDDDCDDDDEDDDDDDDD_Mismatch_0_Sense_+_Library_PoolT
ACAATCATGAATACTATTGTTTCTAGCAAATCTTCCAGCGAGGAGCTCAAGCAAAGGCTCTTGAGCCTCAAGCCTACCTTTGATGAAATCTCCA
>Frequency_1_QualityScore_FFHHHHHJJJJJJJJJJJIJJJJIJJJIJJJJJJJJJJJJJJJJJJIJJJJJJJHHHHHHHFFFFFFDECCEDDDDDDDDECCDCCDDDDDDDD_Mismatch_0_Sense_+_Library_PoolT
CAAATCTTCCAGCGAGGAGCTCAAGCAAAGGCTCTTGAGCCTCAAGCCTACCTTTGATGAAATCTCCAAGCTTGCTTCTGACAAAGACTCCGCA
>Frequency_1_QualityScore_FFHHGFFHHBHGIJIJGJJGJJGGIEEHBCGIGIGIFGGGIIJJIHGIIIIJGGIJGIHHEHBBDFFDCE3>CCCDDCDDDDCDBDDDCCC_Mismatch_0_Sense_+_Library_PoolT
GAACCATACAATCATGAATACTATTGTTTCTAGCAAATCTTCCAGCGAGGAGCTCAAGCAAAGGCTCTTGAGCCTCAAGCCTACCTTTGAT
>Frequency_1_QualityScore_FFGHGHHFHJJJJJJJJJJJJIJCGIIIJJJJJJJJJJJJJJIIJIJIJJJJIJJJJHHHFFDDEEDEDCDDDDDCDDDDDDDDDDDCDEEDEE_Mismatch_0_Sense_+_Library_PoolT
ACAGAGGTCAACCCTTCAAAGAGTTTCAAGCGCAGCTGCAAGATGGCCTTCAACTCGTCGAAAAGTTAGAACAAGTGAGCAACTTTAATTTATA
>Frequency_1_QualityScore_FFHHHHHJJJJJJJJJJIJJJJJJJJJJIJJIJJJJIJJJJJJJJJJJIJJJJJJJJJJJJHHHHDFFFDEDDEDDDDDDD:ACDFDDDDDDDD_Mismatch_1_Sense_+_Library_PoolT
CTCAAGCCTACCTTTGATGAAATCTCCAAGCTTGCTTCTGACAAAGACTCCGCACATTACAGAGGTCACCCCTTCAAAGAGTTTCAAGCGCAGC
>Frequency_1_QualityScore_FFHHHHHJJHHIJJJJJJJJJJJHJCHIJJJJJIJJJJJJJJJJJJJIIIIJIHGIIJJHHFFFDDECCACCCDDDDCDDDDDDDDDDDDDEED_Mismatch_0_Sense_+_Library_PoolT
TTACAGAGGTCAACCCTTCAAAGAGTTTCAAGCGCAGCTGCAAGATGGCCTTCAACTCGTCGAAAAGTTAGAACAAGTGAGCAACTTTAATTTA
>Frequency_1_QualityScore_FFHHFHHJJJJIJIJJJJJJJIIIIGIJJJJJJJJJJJIJJIGIIJJJJJJJJJJHIGFHGHFFFFFDCCEDEEEDDDDDCDDDDDDDDCCCDD_Mismatch_0_Sense_+_Library_PoolT
ATTGTTTCTAGCAAATCTTCCAGCGAGGAGCTCAAGCAAAGGCTCTTGAGCCTCAAGCCTACCTTTGATGAAATCTCCAAGCTTGCTTCTGACA
>Frequency_1_QualityScore_FFHHHHHJJJJJJJJJIJJJIJJIIIJJJJJJJJJJJIJJJIJIIJIIJJJJJJJJJIIJHHHHHHEFFFFDDEDEDDDDDDDDDDEDDDDCDD_Mismatch_0_Sense_+_Library_PoolT
TACAATCATGAATACTATTGTTTCTAGCAAATCTTCCAGCGAGGAGCTCAAGCAAAGGCTCTTGAGCCTCAAGCCTACCTTTGATGAAATCTCC
>Frequency_1_QualityScore_FFHHHHGJJJJJJIJJJHJJJJJJIJJJJJIJJJJJJJJJJGIIJJJJJIJIJJJIJIJJHHHHHFFFFFFDEEEDDDDDDDDDDDDDDDDDCD_Mismatch_0_Sense_+_Library_PoolT
AATCATGAATACTATTGTTTCTAGCAAATCTTCCAGCGAGGAGCTCAAGCAAAGGCTCTTGAGCCTCAAGCCTACCTTTGATGAAATCTCCAAG
>Frequency_1_QualityScore_DDGDFHHIGEGHGHGBHE@AHCEFGI>EHHCGI@HIJIIIE<=FGHIJIGIG)==CEEEHB<CEECEE3;;AC?ACC@CAAD@>:@:>CCCCDC_Mismatch_0_Sense_+_Library_PoolT
TCATGAATACTATTGTTTCTAGCAAATCTTCCAGCGAGGAGCTCAAGCAAAGGCTCTTGAGCCTCAAGCCTACCTTTGATGAAATCTCCAAGCT
>Frequency_1_QualityScore_FFGHGDHGIIJAHGGHIJJJIGGIEIJJJJJJGGIIJIJJIIJHHGG8CGHGHIIEG@EGHGHHEEFFFFF_Mismatch_0_Sense_+_Library_PoolT
TCGTCGAAAAGTTAGAACAAGTGAGCAACTTTAATTTATACAGAAAGTATCGATATGGAAAGCAGATACTA
>Frequency_1_QualityScore_FFHHHHHJJJJJJIIEICJHJJIIIIIJJJJJJJJIHIJHIIJJJJJJJJJIJJGHHHFDFFFFEEEEECACDDDDDCDDDDDEEDFEDED_Mismatch_0_Sense_+_Library_PoolT
GTCAACCCTTCAAAGAGTTTCAAGCGCAGCTGCAAGATGGCCTTCAACTCGTCGAAAAGTTAGAACAAGTGAGCAACTTTAATTTATACAG
>Frequency_1_QualityScore_FFHHHHHJJIJIIJJJJJJJJJJJJJIJJJJJJJJJJJJJJJJJJJJJJJEIIJJJJJJJJJJJJIJHHHHHFFFDDDDDDDDDDDDCDDDDDD_Mismatch_0_Sense_+_Library_PoolT
GCTCAAGCAAAGGCTCTTGAGCCTCAAGCCTACCTTTGATGAAATCTCCAAGCTTGCTTCTGACAAAGACTCCGCACATTACAGAGGTCAACCC
>Frequency_1_QualityScore_FFFHHHHJJIJIIJIJJIJJIJJJJGIIIJJJJJJJIJJHIIIIJGHIJJJJJJG=DHHGFHGFFDDDDCCD>CCCDDDDDDDDDCDDBBDDBD_Mismatch_0_Sense_+_Library_PoolT
CAAGCTTGCTTCTGACAAAGACTCCGCACATTACAGAGGTCAACCCTTCAAAGAGTTTCAAGCGCAGCTGCAAGATGGCCTTCAACTCGTCGAA
>Frequency_1_QualityScore_BDBFFDBD3E22AC?3<C@HEHICGCGFEGI>F@DGGFDB?<?DDDFIFFB=@AF;=CEAEEEFFB?4><@==?2;???B?B>BBB@AA>>A:@_Mismatch_0_Sense_+_Library_PoolT
ATACAGAAAGTATCGATATGGAAAGCAGATACTAAAGATAGAAAAGAACGTCAACAATTTCTTGCGCACACAAGGACTCGCCTACCTCATTCTT
>Frequency_1_QualityScore_FFHHHHHHIJJJJJJJJJJJJIFIIJJJIJJJJJJJJJIJJJJJJJJJIJJJJJJJJHHEFFDECCEDDDDDDDCCDDDDDDCDDDDDEEDEDD_Mismatch_1_Sense_+_Library_PoolT
CAGAGGTCACCCCTTCAAAGAGTTTCAAGCGCAGCTGCAAGATGGCCTTCAACTCGTCGAAAAGTTAGAACAAGTGAGCAACTTTAATTTATAC
>Frequency_1_QualityScore_FFHHHHHFHIJIJJJJJJIJJJJJJJJJJJJHIDHIIJGIJJJJJHJJIJJJJJJJJJJJJIJJJIHHHHFFFFDCBEDDDDDDEDDCBDDDDD_Mismatch_0_Sense_+_Library_PoolT
GAACAAGTGAGCAACTTTAATTTATACAGAAAGTATCGATATGGAAAGCAGATACTAAAGATAGAAAAGAACGTCAACAATTTCTTGCGCACAC
>Frequency_1_QualityScore_FDHHHHHJJHIJJJJGJJJCGIIGIJIIJJJJJJIJJJIJIIIJJDFHIIJIJJGIJJJJGHHHHFFFFFFEEEEDEDDDCDDDBAADDDDDDD_Mismatch_0_Sense_+_Library_PoolT
GTCGAAAAGTTAGAACAAGTGAGCAACTTTAATTTATACAGAAAGTATCGATATGGAAAGCAGATACTAAAGATAGAAAAGAACGTCAACAATT
>Frequency_1_QualityScore_FFHHHBHIIJEGHHIIIJIEG>EFIEGIJJJJJJF>DFHGIGGI=CHHIJIHIIIGFHFFHFEFFFFFDC;>CCBDDDDD@C_Mismatch_0_Sense_+_Library_PoolT
GCAGCTGCAAGATGGCCTTCAACTCGTCGAAAAGTTAGAACAAGTGAGCAACTTTAATTTATACAGAAAGTATCGATATGGA
>Frequency_1_QualityScore_FFHHBHHJJJIJJJIJJJJIJJIIJIJJGHGJJGHIJJIJJJJHHGHIGIJJHHHHHHHFFFFFFCCEECCCDDBDDDDDCCDDCDDDDDDDDD_Mismatch_0_Sense_+_Library_PoolT
CAGCTGCAAGATGGCCTTCAACTCGTCGAAAAGTTAGAACAAGTGAGCAACTTTAATTTATACAGAAAGTATCGATATGGAAAGCAGATACTAA
>Frequency_1_QualityScore_FFHHHHHJJJJJJJJJJIJJJJIJIIGIJJJJJJJJJJIIIJJJJJJJIJJJIJJJJJJJIIHHFHDEDCECDDEDDDDDBDDDDACCCCDDDD_Mismatch_0_Sense_+_Library_PoolT
TTTGATGAAATCTCCAAGCTTGCTTCTGACAAAGACTCCGCACATTACAGAGGTCAACCCTTCAAAGAGTTTCAAGCGCAGCTGCAAGATGGCC
>Frequency_1_QualityScore_FFHHHHFHIJJJIJIJJJJJIJHIJJJJIJJJJJJIJJJJJIJJJJJJJJJJJJIJJJHHDFDEEEEEDCDDDDCCCDDDDDDDDDDDEEDEED_Mismatch_0_Sense_+_Library_PoolT
CAGAGGTCAACCCTTCAAAGAGTTTCAAGCGCAGCTGCAAGATGGCCTTCAACTCGTCGAAAAGTTAGAACAAGTGAGCAACTTTAATTTATAC
>Frequency_1_QualityScore_FFBHHHFJJJBHHIDIIHIDGEAHEH@HHGGIHJBDHGEHGGEGEEGCECHIHHGGIC@EECEHGCBDBDDDCCCEC>ACDDDDDDCDDCCBCC_Mismatch_1_Sense_+_Library_PoolT
CATGAATACTATTGTTTCTAGCAAATCTTCCAGCGAGGAGCTCAAGCAAAGGCTCTTGATCCTCAAGCCTACCTTTGATGAAATCTCCAAGCTT
>Frequency_1_QualityScore_FFGHHGHJIIIJJJJJJFGJJJJGIJJJJIIJIJJJIJJJJJJJIJIJJJJDIJHGIIJHHHHFFFFFFC6>AEFECDDDDDDDDDDDDDDDDD_Mismatch_0_Sense_+_Library_PoolT
CTTTGATGAAATCTCCAAGCTTGCTTCTGACAAAGACTCCGCACATTACAGAGGTCAACCCTTCAAAGAGTTTCAAGCGCAGCTGCAAGATGGC
>Frequency_1_QualityScore_EFHGHGHJIHIJIIIIIJJJIJIIJIJGCHEGIIJGIJIJJJJIIIGGJIJJIEIGIJJEEHGGFDEFFCCEEEEEDCDDDDDDAC?CDCDDCD_Mismatch_0_Sense_+_Library_PoolT
ATACTATTGTTTCTAGCAAATCTTCCAGCGAGGAGCTCAAGCAAAGGCTCTTGAGCCTCAAGCCTACCTTTGATGAAATCTCCAAGCTTGCTTC
>Frequency_1_QualityScore_>BDHF?F+<AGEHIICEHE>EHGGBHHIIGEHGGHECHIIIIIEHIDHHBFGI@AHEHHGFGDHBCEBCCCCEAC?C@5;;>@C?>@CCCCCDC_Mismatch_1_Sense_+_Library_PoolT
GAACCATACAATCATGAATACTATTGTTTCTGGCAAATCTTCCAGCGAGGAGCTCAAGCAAAGGCTCTTGAGCCTCAAGCCTACCTTTGATGAA
>Frequency_1_QualityScore_D<FHABFHHGGHEHG@CHHIEHGGEGIBGBF@FEHEE@DGEFDDC8B6;FC=DDHCE=CCCC7?>DFCC?A@?>;:3@@:<5:@@@>ACA<B@B_Mismatch_1_Sense_+_Library_PoolT
TCCAAGCTTGCTTCTGACAAAGACTCCGCACATTACAGAGGTCACCCCTTCAAAGAGTTTCAAGCGCAGCTGCAAGATGGCCTTCAACTCGTCG
>Frequency_1_QualityScore_FFHHHHHJIJJJJJJJJJJJJJJIIJJJJJJJJJJJJJJJJEIJJIJJJJIJJJIJJJIJIHHFHHHFFDFEEEEEE@CDDDDDDDDDDEDDDD_Mismatch_1_Sense_+_Library_PoolT
CCATACAATCATGAATACTATTGTTTCTAGCAAATCTTCCAGCGAGGAGCTCAAGCAAATGCTCTTGAGCCTCAAGCCTACCTTTGATGAAATC
>Frequency_1_QualityScore_FFHHHHHJJJJJJJJJJJJJJJJJHJJJJJJJJJJJJJJJJJJJJIJJJJJJJJHHHHHFFFFFEEEEEDDDDDDDDDDDDDDDDDDDDDEDDD_Mismatch_0_Sense_+_Library_PoolT
ACCATACAATCATGAATACTATTGTTTCTAGCAAATCTTCCAGCGAGGAGCTCAAGCAAAGGCTCTTGAGCCTCAAGCCTACCTTTGATGAAAT
>Frequency_1_QualityScore_DFHGGHHJGFIHIIIIEHEHG@GGGCGIEGE@GIBGIEH@FDGHBFHBFH8@FHIJB);EHHDBDBECC@A@3;3@CDCCDDAB9?=@_Mismatch_0_Sense_+_Library_PoolT
TTGCTTCTGACAAAGACTCCGCACATTACAGAGGTCAACCCTTCAAAGAGTTTCAAGCGCAGCTGCAAGATGGCCTTCAACTCGTCGA
>Frequency_1_QualityScore_FFHHHHHJJJJJJJJJJJIJJJIIJJIJJJJHIJJJJIJJJJJJJJJJJJIJJJJIJDHIJJIJJJJJJHHHHHHHFFFFFDDDDDDDDDDBDD_Mismatch_2_Sense_+_Library_PoolT
TGAGCAACTTTAATTTATACAGAAAGTATCGATATGGAAAGCAGATACTAAAGATAGAAAAGAATGTCAACAATTTCTTGCGCACACAAGGCCT
>Frequency_1_QualityScore_EDHHHFGJJIJIJJJJIJJJJJJGJJJJJJJIJJIIJJJIIJIGIIJJJJJHIFGGHJJIJGHHHGHHFFFFFFFDEEE@CFEDDDDDDD_Mismatch_2_Sense_+_Library_PoolT
GTTTCAAGCTCAGCTGCAAGATGGCCTTCAACTCGTCGAAAAGTTAGAACAAGTGAGCAACTTTAATTTATACAGAAAGTATCGATATGA
>Frequency_1_QualityScore_FFHHHHHJJIJIIIJIJJJJGIJJJJJJJJIJIJIIJJJIJJJJGHHIJIIJJJJJIIJHHHHEEHEFFBBBCCDDDDDDC_Mismatch_1_Sense_+_Library_PoolT
GCAGCTGCAAGATGGCCTTCAACTCGTCGAAAAGTTAGAACAAGTGAGCAACTTTAATTTATACAGAAAGTATCGATATGA
>Frequency_1_QualityScore_FFHHHHHJIJJJJJJJJJIIJJJJJIJJJJJIJJJJJJJJJJJJJJJJJJIJJIJHHHHHHFFFFFEEDEEEDDDDDDDDDDDDDDDDDDDDDD_Mismatch_0_Sense_+_Library_PoolT
TTCCAGCGAGGAGCTCAAGCAAAGGCTCTTGAGCCTCAAGCCTACCTTTGATGAAATCTCCAAGCTTGCTTCTGACAAAGACTCCGCACATTAC
>Frequency_1_QualityScore_FFHHHHHJIJEHIJJJJJIJIJJJJJJJJJIJJJJJJJJJJJJJJJJGIJJJHHIHHHGHFFCFFFEDDEEDDDDDEEDEEDDDDDDDACFEDB_Mismatch_0_Sense_+_Library_PoolT
CTTCAAAGAGTTTCAAGCGCAGCTGCAAGATGGCCTTCAACTCGTCGAAAAGTTAGAACAAGTGAGCAACTTTAATTTATACAGAAAGTATCGA
>Frequency_1_QualityScore_FFHHHHHJJJIJIJIJJJJIJJJJJJJJJJJJJJJJJJIIJJJJJCHIJIHIJJJIJJHHHFFFFEDEDBDDDDDDDDDEEEEDDDDEDDCCCB_Mismatch_0_Sense_+_Library_PoolT
ATCGATATGGAAAGCAGATACTAAAGATAGAAAAGAACGTCAACAATTTCTTGCGCACACAAGGACTCGCCTACCTCATTCTTGATGTCCACAA
