# Supplementary material for: Differential Gene Expression Reveals Candidate Genes for Drought Stress Response in Abies alba (Pinaceae)
Source: PLoS One. 2015 Apr 29;10(4):e0124564. doi: 10.1371/journal.pone.0124564 (PMC4414588; doi:10.1371/journal.pone.0124564)
Supplement: S3 File — (GZ) [file pone.0124564.s003.gz › comp17959_c0_seq1.fa]

>comp17959_c0_seq1 len=164 path=[190:0-89 280:90-106 297:107-163]
CATCCACTCTACCTTGCCTTGTTTCCTTCCATTTGTACTTCTCTTGTAAACAAAGGCTTTACCTCTATAGTGTGGTTATGGTATCATTTACAATTTGCAATAATTGTGTTTGATTTTTGTTTTGTAAAGTTTGATAGATACAAATGTTGCATACTTTACTTTAA

>Frequency_2_QualityScore_FFGGGGGJIIIIIIIJIJJJJJJJHIIIJJJJJJIJIIIIIHIIIIJIJJIIIIIIIEGIGICGICGHIIIGIGHGHGHHEEEEFFFEEDDDAD_Mismatch_0_Sense_+_Library_PoolT
ACCTTGCCTTGTTTCCTTCCATTTGTACTTCTCTTGTAAACAAAGGCTTTACCTCTATAGTGTGGTTATGGTATCATTTACAATTTGCAATAAT
>Frequency_2_QualityScore_FFHFGHGIIIIIIIIIJJIEIIIIHHIIIJJJJIIIIIHIIHIIIIIJJIIGIIJHIHIEGGGHGGDGHGGGDHHHGHHHGEFEEEEEEEECEE_Mismatch_0_Sense_+_Library_PoolT
CCTTGCCTTGTTTCCTTCCATTTGTACTTCTCTTGTAAACAAAGGCTTTACCTCTATAGTGTGGTTATGGTATCATTTACAATTTGCAATAATT
>Frequency_2_QualityScore_FFFFHGGIIIIIIJIIIIJIIIJJIIJIIJJJIJIHIJJIGHIIIFIIIIIJIIIGIHIIIJIIJIIIIEFGIHGHFGFFEEFFEEEEEDECED_Mismatch_1_Sense_+_Library_PoolT
ATCCACTCTACCTTGCCTTGTTTCCTTCCATTTGTACTTCTCTTGTAAACAAAGGCTTTACCTCTATAGTGTGGTTATGGTATCATTTAAAATT
>Frequency_1_QualityScore_2AFHHHJJJJJJIIJJIIIIIJIIHIIIJJJJJJJJJIIHHEHIFIJJIHIHIJHIJJGIGIJDGHHGHHHHEEHHFFDEEFCECED_Mismatch_1_Sense_+_Library_PoolT
CTTGCCTTGTTTCCTTCCATTTGTACTTCTCTTGTAAACAAAGGCTTTACCTCTATAGTGTGGTTATGGTATCATTTAAAATTTGCA
>Frequency_1_QualityScore_FFHHHHHJJJJJJJIJJJJJJJJJJJJJJIJJJJJJJJJJIJJJJJJJJJIJJJJJJJJJJJIJIJGIJJHIJFGHHHHFFFFFFFECEEEEEE_Mismatch_0_Sense_+_Library_PoolT
CTCTACCTTGCCTTGTTTCCTTCCATTTGTACTTCTCTTGTAAACAAAGGCTTTACCTCTATAGTGTGGTTATGGTATCATTTACAATTTGCAA
>Frequency_1_QualityScore_FFHHHHHJIJJJJIJJIJJJCIIJIIGIJJJJJJJJGIGHIJJIJJJJJJJJJIJJJJJJGHDHICEHIHHHHGHFFFFFFDCEEEDCE_Mismatch_0_Sense_+_Library_PoolT
ACCTTGCCTTGTTTCCTTCCATTTGTACTTCTCTTGTAAACAAAGGCTTTACCTCTATAGTGTGGTTATGGTATCATTTACAATTTGCA
>Frequency_1_QualityScore_FFHHHHHJJJJJJJJJJJJJJJJIIGIJJJJJJIIGHIHHJJIIHIJIIJJJIIIJJJIIJIJIGJJJJGIHHHHHFFFFFDEEEDDDEEEDBC_Mismatch_2_Sense_+_Library_PoolT
CTTCTCTTGTAAACAAAGGCTTTACCTCTATAGTGTGGTTATGGTATCATTTAAAATTTGCAATAATTGCGTTTGATTTTTGTTTTGTAAAGTT
>Frequency_1_QualityScore_FFHHHHHJJJJJJJJIJJJJIJJJJJJJJJJJJJJJJJJJJJJJJJJJJJJIJIJGIHHJGHIJJJHIGGIJJJIIGGHHHHE_Mismatch_1_Sense_+_Library_PoolT
GCCTTGTTTCCTTCCATTTGTACTTCTCTTGTAAACAAAGGCTTTACCTCTATAGTGTGGTTATGGTATCATTTACAATTTAC
>Frequency_1_QualityScore_FFHHHHHJJJJJIIJJJJJJJJJJJJJJJJJJJJJIFIHHIHIHIJJGIIJJJJJJJJJJJJJJHHIIGEHEAHEHHFDFFFFEDAEDDDDEEF_Mismatch_0_Sense_+_Library_PoolT
GTACTTCTCTTGTAAACAAAGGCTTTACCTCTATAGTGTGGTTATGGTATCATTTACAATTTGCAATAATTGTGTTTGATTTTTGTTTTGTAAA
>Frequency_1_QualityScore_FFHHHHHJJJJJJIIIJJJJJJIJJJJJJJJIJIJIJGIGHHFGGGGIGIHJJJJJJIJJIJIJJJIIJFHIIGHHHGHHHFFFFFEEEC_Mismatch_1_Sense_+_Library_PoolT
TGTACTTCTCTTGTAAACAAAGGCTTTACCTCTATAGTGTGGTTATGGTATCATTTACAATTTGCAATAATTGTGTTTGATTTTTGTTTA
>Frequency_1_QualityScore_DFBHHHGIIIIGEHEHAHA?CFFGFGBHEGIIIIDHIIFIIEGGGHHGIIIEGGG<?9=@BFGIEHII@DHEHEE_Mismatch_0_Sense_+_Library_PoolT
AAAGGCTTTACCTCTATAGTGTGGTTATGGTATCATTTACAATTTGCAATAATTGTGTTTGATTTTTGTTTTGTA
>Frequency_1_QualityScore_FFHHHHHJJJJJIJJJJIJJIJJIJJIIIJJJIIJJJJJIIJJJJGGIJHIIHIIHIGIIFHIJGIJIJDGAHIJJHH_Mismatch_0_Sense_+_Library_PoolT
TTTCCTTCCATTTGTACTTCTCTTGTAAACAAAGGCTTTACCTCTATAGTGTGGTTATGGTATCATTTACAATTTGCA
>Frequency_1_QualityScore_FFHHHHHJJJIJJJIIJJJGIIJJAHEHHJIJJJJJJFHIJJHI_Mismatch_0_Sense_+_Library_PoolT
ATCATTTACAATTTGCAATAATTGTGTTTGATTTTTGTTTTGTA
>Frequency_1_QualityScore_FFGHHHHJJJJJJJJIIJJJJJJJIHIIIJJGIIJIIJJIJJJJJJJJIGIIIIJIJIJIIJIJIJJJJIJJIJJJJGHHHGHHFFFFFEEECE_Mismatch_0_Sense_+_Library_PoolT
TTTCCTTCCATTTGTACTTCTCTTGTAAACAAAGGCTTTACCTCTATAGTGTGGTTATGGTATCATTTACAATTTGCAATAATTGTGTTTGATT
>Frequency_1_QualityScore_FFHHHHHIIIHJIHIIJIJJJJGIJJIIIHIJHIIJJJHIJJJJIDAGGIJIHIJIJJIGJJGGAFHGICGHHEEHFHHFFFEDFFEEC<;@A@_Mismatch_1_Sense_+_Library_PoolT
CTACCTTGCCTTGTTTCCTTCCATTTGTACTTCTCTTGTAAACAAAGGCTTTACCTCTATAGTGTGGTTATGGTATCATTTAAAATTTGCAATA
>Frequency_1_QualityScore_FFHHHHHJJJJJJJJJJIJJJJJJJJHIIJIIJIJJJJJJJJJIIJJJGIIIIIJIJJJJJIGIJICGDDHEHFHHHDDEFFFFEEECEDEDDD_Mismatch_1_Sense_+_Library_PoolT
CACTCTACCTTGCCTTGTTTCCTTCCATTTGTACTTCTCTTGTAAACAAAGGCTTTACCTCTATAGTGTGGTTATGGTATCATTTAAAATTTGC
>Frequency_1_QualityScore_DDFDHDHIIGGDBGHBGHIICHIAHGE@F@HHIGGDFEHII@DBGIIGIGGCHIGIGGG_Mismatch_1_Sense_+_Library_PoolT
CTCTTGTAAACAAAGGCTTTACCTCTATAGTGTGGTTATGGTATCATTTAAAATTTGCA
>Frequency_1_QualityScore_FFHHHBFIIJJIIJFIFFIJIJJJIIIIIIIIJIJJJJJHGGFGIDHIIHIGGIJJJJJJIJJJHIIGIHGGIJJIGHHHHFF_Mismatch_0_Sense_+_Library_PoolT
ATTTGTACTTCTCTTGTAAACAAAGGCTTTACCTCTATAGTGTGGTTATGGTATCATTTACAATTTGCAATAATTGTGTTTGA
>Frequency_1_QualityScore_DFHHHHHJIJIHIJJJJJJJJGGJJEHIIJJIIJJJIGHIDDGHJDGGIJJJIJJIC@FGIJGI_Mismatch_0_Sense_+_Library_PoolT
TACTTCTCTTGTAAACAAAGGCTTTACCTCTATAGTGTGGTTATGGTATCATTTACAATTTGCA
>Frequency_1_QualityScore_FFHHHHHJJJJJJJIJJHIIJIIFIJJIHHJJJIJJJGIJJIIJIIJJIIJJIIJJJJJIIIEEHIGHECHHFHCDFFFFFFE_Mismatch_0_Sense_+_Library_PoolT
TCTACCTTGCCTTGTTTCCTTCCATTTGTACTTCTCTTGTAAACAAAGGCTTTACCTCTATAGTGTGGTTATGGTATCATTTA
>Frequency_1_QualityScore_FFHHHHHJJJJHJJJJJJJJJJIJJJJJJIJJJJJJJJJJJJJJJIGGFHIHIIJJJFHIJJJJJJJJEDHIJJI_Mismatch_1_Sense_+_Library_PoolT
CCTTCCATTTGTACTTCTCTTGTAAACAAAGGCTTTACCTCTATAGTGTGGTTATGGTATCATTTAAAATTTGCA
>Frequency_1_QualityScore_FFHHHHHJIJJJJJJJJJJJJJJJJJHIJJJJIJIJJJJIJJJJJIJIJJJJJJIJJJJJJHGGHJIIIGIJIGHHHHHHHFFFFFFFECACCE_Mismatch_1_Sense_+_Library_PoolT
TACCTTGCCTTGTTTCCTTCCATTTGTACTTCTCTTGTAAACAAAGGCTTTACCTCTATAGTGTGGTTATGGTATCATTTAAAATTTGCAATAA
>Frequency_1_QualityScore_FFHHHGHJIIGGIFHIJJJIIJJJ>EIJJJJJIIJIJJCHIGHIJJJBHHHGGIGGCHIGDGB@@FFIJGGEGGHHHGHHHHFFFEFDE_Mismatch_0_Sense_+_Library_PoolT
CCTTGCCTTGTTTCCTTCCATTTGTACTTCTCTTGTAAACAAAGGCTTTACCTCTATAGTGTGGTTATGGTATCATTTACAATTTGCAA
>Frequency_1_QualityScore_FFHHHHHHIJJJJIJJJJJJJJJJJJJJJJJJJGHIIIJJJJIJIJJJJJJJJJJJJJJHHHIGHJJJJHHFFFFFFEEDEDDDDDEEDC@CDD_Mismatch_2_Sense_+_Library_PoolT
TCTCTTGTAAACAAAGGCTTTACCTCTATAGTGTGGTTATGGTATCATTTAAAATTTGCAATAATTGCGTTTGATTTTTGTTTTGTAAAGTTTG
>Frequency_1_QualityScore_FFHGHHHJJJJJJJJJJJJJJIJJJJGIJJJJIJJJJJJJJJJJJJJJI3EGIJIJJIJIJIIHJJHIIDHIHHHHHHHHHFFFFFFFE_Mismatch_1_Sense_+_Library_PoolT
TACCTTGCCTTGTTTCCTTCCATTTGTACTTCTCTTGTAAACAAAGGCTTTACCTCTATAGTGTGGTTATGGTATCATTTACAATTTGA
>Frequency_1_QualityScore_FFHHHHHJJJJJJJJIJGJJJJJJJJJJJJJJJJJJIJJJJIIGIIGHIIIJFIGIJJJJJJJJIJIIIIG_Mismatch_1_Sense_+_Library_PoolT
CATTTGTACTTCTCTTGTAAACAAAGGCTTTACCTCTATAGTGTGGTTATGGTATCATTTAAAATTTGCAA
>Frequency_1_QualityScore_DFHHGHHIIJJIICHCFGIIJHGGGGGHGBCFGEF;)CHGIE9DHGIJEGBFG9BFFFHHHFH@@CHEHCEEGGCCE>E=_Mismatch_1_Sense_+_Library_PoolT
TGTTTCCTTCCATTTGTACTTCTCTTGTAAACAAAGGCTTTACCTCTATAGTGTGGTTATGGTATCATTTAAAATTTGCA
>Frequency_1_QualityScore_DDBHHFFDAEBDCID@HI@,<<?FBHIICECGBG8:C3??DBB???DHF4D8/9DFAHHEGEH==FCCD@@=D@;?C?A==_Mismatch_1_Sense_+_Library_PoolT
TTGTTTCCTTCCATTTGTATTTCTCTTGTAAACAAAGGCTTTACCTCTATAGTGTGGTTATGGTATCATTTACAATTTGCA
>Frequency_1_QualityScore_FFGHHHHJJJIJJJIIJJJJIJIJIJJJJJJJJJJJJIIJIEEFIJIJIJJJJIJJIJGIGHFHIFHIIHGGGHHHHHHHFFFFFFFEDC_Mismatch_1_Sense_+_Library_PoolT
ACCTTGCCTTGTTTCCTTCCATTTGCACTTCTCTTGTAAACAAAGGCTTTACCTCTATAGTGTGGTTATGGTATCATTTACAATTTGCAA
>Frequency_1_QualityScore_FFHHHGGJJJJJIIJJIJJIIJFHIJ<FHIJJJJIIJJIJIJIIGHIJJJJJIIJIIJGIIJJHEHICEEHHHHFFFEFFFEEEDEEEDDD_Mismatch_1_Sense_+_Library_PoolT
CTACCTTGCCTTGTTTCCTTCCATTTGTACTTCTCTTGTAAACAAAGGCTTTACCTCTATAGTGTGGTTATGGTATCATTTAAAATTTGCA
>Frequency_1_QualityScore_DAFHFHHJIIIHJJJJGGIIIIIJJIFHEIICDGIJJJGIJJJJJJIJHHBGBFHFHHGIJCHHJJIJJGGIJIGIHHHE_Mismatch_0_Sense_+_Library_PoolT
GTTTCCTTCCATTTGTACTTCTCTTGTAAACAAAGGCTTTACCTCTATAGTGTGGTTATGGTATCATTTACAATTTGCAA
>Frequency_1_QualityScore_FFHHHHHJJJJJJIJJJJIJJJJJJIJGIJJJJJJJJJJJIJJJJJJJJJJJJIIJJJJJJJJIJGIGHGHIGHGHHHDDFFFFFEEECCEEDD_Mismatch_0_Sense_+_Library_PoolT
CCACTCTACCTTGCCTTGTTTCCTTCCATTTGTACTTCTCTTGTAAACAAAGGCTTTACCTCTATAGTGTGGTTATGGTATCATTTACAATTTG
>Frequency_1_QualityScore_FFHHHHHJJJJJJJJIJJJIJJJIIIIJJJJJJJIIJJGIIIJJJJJJJJJJJJJJJIIIIGIIGHIJJEGHIHHHHHHHFFFFFFEE_Mismatch_1_Sense_+_Library_PoolT
CCTTGCCTTGTTTCCTTCCATTTGTACTTCTCTTGTAAACAAAGGCTTTACCTCTATAGTGTGGTTATGGTATCATTTAAAATTTGCA
>Frequency_1_QualityScore_DFDFDHFHHHGGJIEHIJGGEGGHJGHIGIJJJJAFBFGFHHIHIFFHIIIIJIIJIIGGGHJJ_Mismatch_0_Sense_+_Library_PoolT
ACTTCTCTTGTAAACAAAGGCTTTACCTCTATAGTGTGGTTATGGTATCATTTACAATTTGCAA
>Frequency_1_QualityScore_FFHHHHHJJJJJJJJJJJJJJJJJJJJJJJJJIJIJJGIIHIJJIJJJIJJJJJJIJJHGFHIFHDHIJJGHHHGHHHGFCEFFFFDC_Mismatch_2_Sense_+_Library_PoolT
TTTGCCTTGTTTCCTTCCATTTGTACTTCTCTTGTAAACAAAGGCTTTACCTCTATAGTGTGGTTATGGTATCATTTACAATTTGCGA
>Frequency_1_QualityScore_FFHHHHHJJJJJJGIJIJJJJJJJJJJJJJJJHIIIJGHJJJJHIJJJJJJJJJJJJJJJJJJIJJJJIGHHHGHFFFFFDAEEEDDE_Mismatch_0_Sense_+_Library_PoolT
TTCTCTTGTAAACAAAGGCTTTACCTCTATAGTGTGGTTATGGTATCATTTACAATTTGCAATAATTGTGTTTGATTTTTGTTTTGTA
>Frequency_1_QualityScore_FFHHHHHJJJJJJIJJJJJJJJJJJJJJJIJJJIJJJJJJJJJJIJGHIGHIHHJJJJGHIJJJJJJJJJIJJJJII_Mismatch_1_Sense_+_Library_PoolT
TCCTTCCATTTGTACTTCTCTTGTAAACAAAGGCTTTACCTCTATAGTGTGGTTATGGTATCATTTAAAATTTGCAA
>Frequency_1_QualityScore_FFHHGHHIIJJJJHIJJIJJJJIJJJIJJJJJJJJJJJIJJJJJIIJJJJJJJJJJJJJJJIIJIIHCHGHHHHHHFFFFFFFEACCDCED_Mismatch_1_Sense_+_Library_PoolT
CTACCTTGCCTTGTTTCCTTCCATTTGCACTTCTCTTGTAAACAAAGGCTTTACCTCTATAGTGTGGTTATGGTATCATTTACAATTTGCA
>Frequency_1_QualityScore_FFHHHHHJJJIJJJJJJJJJJJJJHIJJJJJJJIJJJIJJJJIJJJJJJJJJJIJJIJJEHFHJFHGIIGEEHHHHHHHFFFFFFEEE_Mismatch_0_Sense_+_Library_PoolT
CCTTGCCTTGTTTCCTTCCATTTGTACTTCTCTTGTAAACAAAGGCTTTACCTCTATAGTGTGGTTATGGTATCATTTACAATTTGCA
>Frequency_1_QualityScore_FFDFFHHEFHHIIDCHIJIIHIHIHIIGHJJIJJGFFHGHICIII?BGIHIJJEHFHII<_Mismatch_2_Sense_+_Library_PoolT
AGGCTTTACCTCTATAGTGTGGTTATGGTATCATTTAAAATTTGCAATAATTGCGTTTGA
>Frequency_1_QualityScore_DDFAB2AB>FG>HGCIG@B>H<HFDHCEGGFH;?EFEB>BGHFBBFHICG_Mismatch_0_Sense_+_Library_PoolT
TATGGTATCATTTACAATTTGCAATAATTGTGTTTGATTTTTGTTTTGTA
>Frequency_1_QualityScore_FFHHHHHIJJJJJJJJJJJJJJJJJJJJEIJJJJIJJJJJJHIBGHGHIIJJGHIJJJJJJJIIHIGHII_Mismatch_1_Sense_+_Library_PoolT
CATTTGTACTTCTCTTGTAAACAAAGGCTTTACCTCTATAGTGTGGTTATGGTATCATTTAAAATTTGCA
>Frequency_1_QualityScore_FFFHHFHJJGGEHIJIJIIIJJJIIJJJIIGHGIIIIIJJJJJJIJJHJJJHIIJIHIIJJIFHIIJJIIGGHGHJHGGF_Mismatch_0_Sense_+_Library_PoolT
TGTTTCCTTCCATTTGTACTTCTCTTGTAAACAAAGGCTTTACCTCTATAGTGTGGTTATGGTATCATTTACAATTTGCA
>Frequency_1_QualityScore_FFGHHHHJJJJJJJJJJGIJJJJIJJIIHGGHGHJJJJGHIJJJJJJJJJGJJJJJJ_Mismatch_0_Sense_+_Library_PoolT
TTGTAAACAAAGGCTTTACCTCTATAGTGTGGTTATGGTATCATTTACAATTTGCAA
>Frequency_1_QualityScore_FFHHHHHJJJJJJJJGJJJJIIJJJJJJJJJJJJJJJIJJJJJJJJJJJJJJJIJIIHIJHHGHJJIIIHIIJJJGHGHHHFFFFEFDEEDDDB_Mismatch_2_Sense_+_Library_PoolT
GCCTTGTTTCCTTCCATTTGTACTTCTCTTGTAAACAAAGGCTTTACCTCTATAGTGTGGTTATGGTATCATTTAAAATTTGCAATAATTGCGT
>Frequency_1_QualityScore_D>DD4CACEAEECFEIEF9?@9<?CEDEDB@E>B?D_Mismatch_0_Sense_+_Library_PoolT
CTATAGTGTGGTTATGGTATCATTTACAATTTGCAA
>Frequency_1_QualityScore_<8?BCDFEGFFIIIIIII<EHIHFFIEGDCFEFIEGFEFF@EB?BFCFGDGIGG=FFE);FFIE@@DEFEEEFEFCDDBDDD_Mismatch_0_Sense_+_Library_PoolT
CTTGTTTCCTTCCATTTGTACTTCTCTTGTAAACAAAGGCTTTACCTCTATAGTGTGGTTATGGTATCATTTACAATTTGCA
>Frequency_1_QualityScore_FFHHHHHJJJJJJJJJJJJHJJIJJJJJIJJJJIJJJJJJJJJJJJJJJJGIJGIIIJJJJJJJIJIJHCEHIEEHHHHHFFFFFFFFEECECC_Mismatch_0_Sense_+_Library_PoolT
TCCACTCTACCTTGCCTTGTTTCCTTCCATTTGTACTTCTCTTGTAAACAAAGGCTTTACCTCTATAGTGTGGTTATGGTATCATTTACAATTT
>Frequency_1_QualityScore_FFHHHHHJJJJJJJJJJJJIJJJJJJJJJJJJJJJJJJJJJJJJJJJJJJIJJJGGFHJHHGIJJHGHJHIJGHGEHHHEFFF_Mismatch_0_Sense_+_Library_PoolT
CCTTGTTTCCTTCCATTTGTACTTCTCTTGTAAACAAAGGCTTTACCTCTATAGTGTGGTTATGGTATCATTTACAATTTGCA
>Frequency_1_QualityScore_FFHHHHHJJIJJJJJIHJJJJIJJJIJJJJJJJJJJJJJJJJJJJJJJIJJIJJJJJJJJJJJJJGGDFEEDHHHHHHHFFFFFFFDCEEEEEC_Mismatch_1_Sense_+_Library_PoolT
ACTCTACCTTGCCTTGTTTCCTTCCATTTGTACTTCTCTTGTAAACAAAGGCTTTACCTCTATAGTGTGGTTATGGTATCATTTAAAATTTGCA
>Frequency_1_QualityScore_FFHGHHFJJJJJJIJIJIJJJJJJJIJJJJIJJJHHHHIGEGIJJEHIJHIIJJJJCGIJIII_Mismatch_0_Sense_+_Library_PoolT
ACTTCTCTTGTAAACAAAGGCTTTACCTCTATAGTGTGGTTATGGTATCATTTACAATTTGCA
>Frequency_1_QualityScore_DA?FDD:ACFGEGHCGB??;FFD?FG?EGHGG?DB*0??DGHHAGHGDHHEIGAGB<4=A@FHI@_Mismatch_0_Sense_+_Library_PoolT
GTACTTCTCTTGTAAACAAAGGCTTTACCTCTATAGTGTGGTTATGGTATCATTTACAATTTGCA
>Frequency_1_QualityScore_FFHHHHHJJJJJJJJJIJJJJJJJJJJJJJJJJJJJJJJJJJJJJJJJJJJJJJJJJJJIJIIJJGHEHG@DGHHHHHFFFFFFFEFDEEEEED_Mismatch_1_Sense_+_Library_PoolT
ACTCTACCTTGCCTTGTTTCCTTCCATTTGCACTTCTCTTGTAAACAAAGGCTTTACCTCTATAGTGTGGTTATGGTATCATTTACAATTTGCA
>Frequency_1_QualityScore_FFGHHHHJJHIJJJJJJJIJJJIHIJJJJJJJJJIJJIJIJJJIIJJJJJJJJJJIJJGHGIIFHGIJJJEGIIIHHGFHEHFFFFFF_Mismatch_0_Sense_+_Library_PoolT
CTTGCCTTGTTTCCTTCCATTTGTACTTCTCTTGTAAACAAAGGCTTTACCTCTATAGTGTGGTTATGGTATCATTTACAATTTGCAA
>Frequency_1_QualityScore_FFHHHHHJIJJJJIJJJJJIJJJIJJHIFGIHHJJJJHIJJIJJJJIIGIJJJJI_Mismatch_0_Sense_+_Library_PoolT
TGTAAACAAAGGCTTTACCTCTATAGTGTGGTTATGGTATCATTTACAATTTGCA
>Frequency_1_QualityScore_FFHHHHHJJJJJJJJJJJJJJJJIJJJIJJJJIIJJJJJJJJJJJJIIIJIJJJIJJJJJJJJIJJIDGECHEEDFFFFFEEEEEFD_Mismatch_1_Sense_+_Library_PoolT
GCACTCTACCTTGCCTTGTTTCCTTCCATTTGTACTTCTCTTGTAAACAAAGGCTTTACCTCTATAGTGTGGTTATGGTATCATTTA
>Frequency_1_QualityScore_DDFFHHAGEFGHHHIGGHIEACHIBHIHEGEGBGHGGG@@FEIGDE?GC;BDFF?BBFFGHAACFHGCA==@D_Mismatch_1_Sense_+_Library_PoolT
TTCCATTTGTACTTCTCTTGTAAACAAAGGCTTTACCTCTATAGTGTGGTTATGGTATCATTTAAAATTTGCA
>Frequency_1_QualityScore_DDF;CFHFGGHIDB?CHHIEHH?FHEFFAEAFHIIIII@DBFFH?DFH>FHHHGGICGGEGGC=FHGCGGGDGCCEEEECDCDCDBEA@6>CCC_Mismatch_1_Sense_+_Library_PoolT
TGTTTCCTTCCATTTGCACTTCTCTTGTAAACAAAGGCTTTACCTCTATAGTGTGGTTATGGTATCATTTACAATTTGCAATAATTGTGTTTGA
>Frequency_1_QualityScore_FFHHHHHJIJJJJJJJJJJIJJIJIJJJJJJJJJJJJJJJIIIJJIJIJJJGHHGJJJJJJIJJJJJJE@CGFHHEEFFFFEEEEEFEEECDDD_Mismatch_1_Sense_+_Library_PoolT
TCCACTCTACCTTGCCTTGTTTCCTTCCATTTGCACTTCTCTTGTAAACAAAGGCTTTACCTCTATAGTGTGGTTATGGTATCATTTACAATTT
>Frequency_1_QualityScore_FFHHHHHJJJIJJJJIJJJJJJJEGHIIJJJIIGHJJJJJJJJJIJHJJIJJJIJJJJJJJJJJIIJGHCEGHHEHFFFFFFFFFEDDDC>CCA_Mismatch_1_Sense_+_Library_PoolT
CCACTCTACCTTGCCTTGTTTCCTTCCATTTGTACTTCTCTTGTAAACAAAGGCTTTACCTCTATAGTGTGGTTATGGTATCATTTAAAATTTG
>Frequency_1_QualityScore_DFHHHHHJJJJJJJIIJJJJJJJJJJJJIIGJJJJIIJJIJJIJIIGIJIJJJJIJGIJIIJEFHEGIF@DHIJHHHHHHFFFFFDFFDECDCE_Mismatch_0_Sense_+_Library_PoolT
TCTACCTTGCCTTGTTTCCTTCCATTTGTACTTCTCTTGTAAACAAAGGCTTTACCTCTATAGTGTGGTTATGGTATCATTTACAATTTGCAAT
>Frequency_1_QualityScore_FFHHHHHJJJJJJJJJJJJJJJJJJJIJJJJJJJJJJJJJJJJJIJJJIJJJIJJJJIJIJJIIJIHHGAHEHFFFFCEEEEEEEDDDCDDDDD_Mismatch_1_Sense_+_Library_PoolT
CACTCTACCTTGCCTTGTTTCCTTCCATTTGCACTTCTCTTGTAAACAAAGGCTTTACCTCTATAGTGTGGTTATGGTATCATTTACAATTTGC
>Frequency_1_QualityScore_FFHHHFHIJJJJJJIJJJJIJJJJJIJJJJJJIIJJJJJJJJJHIJJIGHIJHHIJJJJJJJIJIJHHHCEHFFFFFFEE_Mismatch_2_Sense_+_Library_PoolT
TATGGTATCATTTAAAATTTGCAATAATTGCGTTTGATTTTTGTTTTGTAAAGTTTGATAGATACCAGTGTTGCATACTA
>Frequency_1_QualityScore_FFHHHHHJJJJJJJJJIJJIIGHIHHIJJJGIIJJJJJJJJJJIJIIFHIJIIJJGJIIJJGHHHHHE_Mismatch_1_Sense_+_Library_PoolT
AAAGGCTTTACCTCTATAGTGTGGTTATGGTATCATTTAAAATTTGCAATAATTGCGTTTGATTTTAC
>Frequency_1_QualityScore_FFHHHFFCGGGHHIFI@FHIGIJIIIIIIGIJICGIIJIJCFHFHIJICGGIJIAEHG_Mismatch_2_Sense_+_Library_PoolT
TATAGTGTGGTTATGGTATCATTTAAAATTTGCAATAATTGCGTTTGATTTTTGTTTA
>Frequency_1_QualityScore_FFHHHFHHIIJDJJJJJJJJIJJJJJJJJJJJJJJJGHGIIIIJJJJJJIIIJIJIJIIDHIIHIJGHIGHIHHHGHGHGFFFFFFFEEDEEEE_Mismatch_0_Sense_+_Library_PoolT
TGTGGTTATGGTATCATTTACAATTTGCAATAATTGTGTTTGATTTTTGTTTTGTAAAGTTTGATAGATACAAATGTTGCATACTTTACTTTAA
>Frequency_1_QualityScore_FFHFHHHBHEHIIJJJJJJJJJJIJJIIIJJJJJJJJJJJJJJJJJJJJJJJHIJJJIJJJJJJJJIJIIJIIIIHHHHHHFFFFFFEEEDEDE_Mismatch_1_Sense_+_Library_PoolT
AGGTTATGGTATCATTTACAATTTGCAATAATTGTGTTTGATTTTTGTTTTGTAAAGTTTGATAGCTACCAGTGTTGCATACTTTACTTTAATT
