# Supplementary material for: Differential Gene Expression Reveals Candidate Genes for Drought Stress Response in Abies alba (Pinaceae)
Source: PLoS One. 2015 Apr 29;10(4):e0124564. doi: 10.1371/journal.pone.0124564 (PMC4414588; doi:10.1371/journal.pone.0124564)
Supplement: S3 File — (GZ) [file pone.0124564.s003.gz › comp16533_c0_seq2.fa]

>comp16533_c0_seq2 len=612 path=[1:0-400 402:401-448 450:449-457 459:458-611] : sp|Q9LIR6|BAM1_ARATH Beta-amylase 1, chloroplastic OS=Arabidopsis thaliana GN=BAM1 PE=1 SV=1 e-value: 5e-12 blast score: 67.8
TGGAAGCGCATACGCCCAAATCATACACAACTCAAACCTCAATCTACAGGGTACTAATGATAACAAGCCCACCATGTGTGCTTTCACGTATCTGAGGATGAACCAGAAAATGCTCCAAAGCGATAATTGGCATCGTTTCGTGTGGTTTGTAAGGAATATGAGCGAGGGACGAACGTTGAGGCATGGAGAAGAGGATCGATGTCAAACAGAGCTCAAGTTCAATGCCGCTGGAAATCTCAGGAATGAGGCGGCCGCTCTTATGCATGCTTAGAATCTCAACAAACATCAAATCCTATATACAAATTATAGCTCTGACCTTTGAATATTCAGCCCCACGAAAGTAAATATTCATTTTCATAATTAAGACTACCTTATATTGTAATGTACAGATGTATAGACGGAAAAAAATTAAGGAAACTCAAGACTTTGCCTTATATAGGGCAATGTATAGACGGGATAATGGAGAAAAGTTAACACTGTGCTTTACAGGGCAATGTACAGACAAAAAAGCTCAATTATTTTTACCAAATTTATCAATTATTTGTATATAGTGCATTAAAAATATAAAAATAAAAAACTAACTTCTGACTAATTTGTCCATGGGTTAGCTTT

>Frequency_3_QualityScore_FFHHHHHJIJJIIJJJJJJJJJJJJFHIJJJJJJJJJJJJJJJIIJJJIIJJJJJJJJJHJJJJJJJJIIGHGHHHGGFFFFFEDCDDDCDCCD_Mismatch_0_Sense_+_Library_PoolT
CTTTGAATATTCAGCCCCACGAAAGTAAATATTCATTTTCATAATTAAGACTACCTTATATTGTAATGTACAGATGTATAGACGGAAAAAAATT
>Frequency_2_QualityScore_FFHFHHGJIIIIIJJJIIIIIGHIJJIIIJIJIIIIIIIIGIIIIJJIIIIIIJJHGGGGEEEEEEEEEDCCCCACCDDDFDECDECDEEEDDD_Mismatch_1_Sense_+_Library_PoolT
GGGATAATGGAGAAAAGTTAACACTGTGCCTTACAGGGCAATGTACAGACAAAAAAGCTCAATTATTTTTACCAAATTTATCAATTATTTGTAT
>Frequency_2_QualityScore_FFGAEGCGIIIJIHJJJJIIJJJJIJHHHIHGIIIIIIIJIIJIIIIIGIGIJIJIIIIGHGGGEEEEFEEECDABACDECDDDCDD??CCBAA_Mismatch_0_Sense_+_Library_PoolT
GGGTACTAATGATAACAAGCCCACCATGTGTGCTTTCACGTATCTGAGGATGAACCAGAAAATGCTCCAAAGCGATAATTGGCATCGTTTCGTG
>Frequency_2_QualityScore_FFHHHHHJJIJJJIIJJJJIJJJGIIJJJJIIJJJIIHHIJJJJIJIIJJJJJIIJJIJIJJJHGGHHHCEEFEDDDDDDDDCECEEEEDDDDD_Mismatch_0_Sense_+_Library_PoolT
ATATAGGGCAATGTATAGACGGGATAATGGAGAAAAGTTAACACTGTGCTTTACAGGGCAATGTACAGACAAAAAAGCTCAATTATTTTTACCA
>Frequency_1_QualityScore_FFHHHHHJJJJJJJJJJJJJJJJGIJJIJJJJIJJJJJJJJIJJJIJJJJJJJJHHFDDDDDDBDDDCDDEDDDEDDDDCDCDDDDDDDDBCDD_Mismatch_0_Sense_+_Library_PoolT
ATCGATGTCAAACAGAGCTCAAGTTCAATGCCGCTGGAAATCTCAGGAATGAGGCGGCCGCTCTTATGCATGCTTAGAATCTCAACAAACATCA
>Frequency_1_QualityScore_FFHHHHHJJIJJIIJJJJJJJGIJJJIJJJJJJIJJJJJJJJJJJJJJJJJJJJJIJJJHHHHFFFFFFFEEEDDD?BDDCDDDDDDDDDDDEE_Mismatch_0_Sense_+_Library_PoolT
AATGTACAGATGTATAGACGGAAAAAAATTAAGGAAACTCAAGACTTTGCCTTATATAGGGCAATGTATAGACGGGATAATGGAGAAAAGTTAA
>Frequency_1_QualityScore_FFHHHHHJJJJJJJJJIJJJJJJJJJIJJJHHJJJJJJJJJJJJJJIIIJJJIJJJJJJJJJJJJJJJJFHHHHHHHFFFFEFFEEECDDB_Mismatch_0_Sense_+_Library_PoolT
CTGACCTTTGAATATTCAGCCCCACGAAAGTAAATATTCATTTTCATAATTAAGACTACCTTATATTGTAATGTACAGATGTATAGACGGA
>Frequency_1_QualityScore_DDFFFDFGIEFEII>A@;+:EGFF@BDDGFGDFFBGFIBDFEDFFFFIIFFI@EA@EEEEFFFEDD;?@?AC>A>>;>@;@>>>A?7?BBA@:>_Mismatch_1_Sense_+_Library_PoolT
AAAATTAAGGAAACTCAAGACTTTGCCTTATATAGGGCAATGTATAGACGGGATAATGGAGAAAAGTTAACACTGTGCCTTACAGGGCAATGTA
>Frequency_1_QualityScore_FFHHHHHJJJJJJJIJJJJJJJJIJJJJIJIJJIJJGJJJJIJJJGIIHJJIJIIIJJJJJHGHHHFFFFFFEEEEEDDCFEDCDDDDDDDDEE_Mismatch_0_Sense_+_Library_PoolT
ATAATTAAGACTACCTTATATTGTAATGTACAGATGTATAGACGGAAAAAAATTAAGGAAACTCAAGACTTTGCCTTATATAGGGCAATGTATA
>Frequency_1_QualityScore_FFHHHHHJJIJJJJJJJJIIHIJJIJJJJIJJJJJJJJJJJJJJJJHJJJJJIJJJJJJJJHHGHHFFFFFFEDEEEEDDDFFDDDDDDDDDDF_Mismatch_0_Sense_+_Library_PoolT
CATAATTAAGACTACCTTATATTGTAATGTACAGATGTATAGACGGAAAAAAATTAAGGAAACTCAAGACTTTGCCTTATATAGGGCAATGTAT
>Frequency_1_QualityScore_FFHHHGHJJIIIJJIIJJJIIIIHGIIJJJJJJJJJJJIJIJIJJJJIJJJIJJJHHGHHHFDFFFFEEECEEDDDDCDFED_Mismatch_1_Sense_+_Library_PoolT
CCTTATATTGTAATGTACAGATGTATAGACGGAAAAAAATTAAGGAAACTCAAGACTTTGCCTTATATAGGGCAATTTATAG
>Frequency_1_QualityScore_FFHHHHHJJJJJJJJJIJIIJJJJJJJJJJJJJJJJJIJJJJJIIJHIHIJHIJIEIJIJJJJJJJJII_Mismatch_0_Sense_+_Library_PoolT
GCTCTTATGCATGCTTAGAATCTCAACAAACATCAAATCCTATATACAAATTATAGCTCTGACCTTTGA
>Frequency_1_QualityScore_FFHHHHHIJGBHIJJIIIJJJJJIIIIJJIJJJJJIJJJIIJJIJGGGJJIJJIJJJJJJJIJJJJJJGFHFDDFFFEEEEDDEFEED_Mismatch_0_Sense_+_Library_PoolT
AGAATCTCAACAAACATCAAATCCTATATACAAATTATAGCTCTGACCTTTGAATATTCAGCCCCACGAAAGTAAATATTCATTTTCA
>Frequency_1_QualityScore_FFHHHHHJJJJJJJJJJIJJIIJJJIJJJJJIJGIJJJJJJJJJJJJJIJJJJJJIIHHHHHFFFDDDDDDDDDDDDDDEEDDDEDDDDDDDDD_Mismatch_0_Sense_+_Library_PoolT
GGAGAAGAGGATCGATGTCAAACAGAGCTCAAGTTCAATGCCGCTGGAAATCTCAGGAATGAGGCGGCCGCTCTTATGCATGCTTAGAATCTCA
>Frequency_1_QualityScore_FFGFHDHGHGIIEBHHGGGEGGIIIJIE>FHGGGHGI=EC=ADF@7?@@CEEEEEDDCADEEC;@CDCACAC>@CCCDDE@CCCC<@BBDB9>B_Mismatch_0_Sense_+_Library_PoolT
GGCGGCCGCTCTTATGCATGCTTAGAATCTCAACAAACATCAAATCCTATATACAAATTATAGCTCTGACCTTTGAATATTCAGCCCCACGAAA
>Frequency_1_QualityScore_FFHHHHGJJJJJJJJJJIJJJJIJGIJJJIJJJJJJJJJJGJIJJGHIIIJJIJIJJHHHHHHHFFFFFBEEEEEEDDDDDDDDDDFEEECBDD_Mismatch_1_Sense_+_Library_PoolT
AGGAAACTCAAGACTTTGCCTTATATAGGGCAATGTATAGACGGGATAATGGAGAAAAGTTAACACTGTGCCTTACAGGGCAATGTACAGACAA
>Frequency_1_QualityScore_FFHHHHHJJIJJJJIIIIJJIJIGCHGHIJEGJJIGGGGHGIHFIIJJJJJGIJJJIIJIBGHIIGHHHEFFFFFCEEDEDDDDDCCCAC@ACC_Mismatch_0_Sense_+_Library_PoolT
TAAATATTCATTTTCATAATTAAGACTACCTTATATTGTAATGTACAGATGTATAGACGGAAAAAAATTAAGGAAACTCAAGACTTTGCCTTAT
>Frequency_1_QualityScore_FFGHHHHJJIJJJJJGIIHJJJJJGIJHIJJJJIIJJJJJJJIJJJFGIIJIIJJJJJJJJJHHEFFFFDFEEDABDCBBBBBBCDDDDEDDCD_Mismatch_0_Sense_+_Library_PoolT
AACAAGCCCACCATGTGTGCTTTCACGTATCTGAGGATGAACCAGAAAATGCTCCAAAGCGATAATTGGCATCGTTTCGTGTGGTTTGTAAGGA
>Frequency_1_QualityScore_FFHHHHHJJJJJJJJJJJJJJJJJJJJJJJJJJJJJJJJJJJJIJJIJJJJJJJJJJIJIIJGCHHHHGEHFFFFFFFDEEEEFEDCDDDDDDD_Mismatch_0_Sense_+_Library_PoolT
ACAAACATCAAATCCTATATACAAATTATAGCTCTGACCTTTGAATATTCAGCCCCACGAAAGTAAATATTCATTTTCATAATTAAGACTACCT
>Frequency_1_QualityScore_FFHHHHHJJJJJJJJJJJJJJJJJIJJIIIJJJJJJJJJJJJJJJJJJJIJJJJJJIJHHHHHFFFFFFCEDEEACDDDDDDEEEEDDBDDDDD_Mismatch_0_Sense_+_Library_PoolT
ACTACCTTATATTGTAATGTACAGATGTATAGACGGAAAAAAATTAAGGAAACTCAAGACTTTGCCTTATATAGGGCAATGTATAGACGGGATA
>Frequency_1_QualityScore_DD)0@FHIEIDHIEHFHDDA?F@HGGGIIIGHGHEHFGGGDHFHGGAG;@C>EFFHFFFFFBE@AC@EC5;B;>C@C?<CA>CDDECCB>>35<_Mismatch_1_Sense_+_Library_PoolT
ACGACCTTATATTGTAATGTACAGATGTATAGACGGAAAAAAATTAAGGAAACTCAAGACTTTGCCTTATATAGGGCAATGTATAGACGGGATA
>Frequency_1_QualityScore_FFHHHHHJJJGGHJGIJJJIGIJJIJJJJJJJJDHIIIJJFIGIJJIHIJIJJJJJJHIJJJJJJHHHHFFFFEDFEEEDBCDBDDDDDCDDDE_Mismatch_0_Sense_+_Library_PoolT
ACTTTGCCTTATATAGGGCAATGTATAGACGGGATAATGGAGAAAAGTTAACACTGTGCTTTACAGGGCAATGTACAGACAAAAAAGCTCAATT
>Frequency_1_QualityScore_FFHFFFHIGGGIGIGIJI8EEFHGEDFHHIGBHGBFHJIIJIJIGIJJFGEHGGIJHGHFGFF?DEBDB<>>BDDCCDCCDDDDCDDDDCCDDC_Mismatch_0_Sense_+_Library_PoolT
TGGAGAAGAGGATCGATGTCAAACAGAGCTCAAGTTCAATGCCGCTGGAAATCTCAGGAATGAGGCGGCCGCTCTTATGCATGCTTAGAATCTC
>Frequency_1_QualityScore_FFHGGHHGGIJIJJIJGIHIGGGAAEGIJGGGEHHHHHHFFFFDDEEEEDDDDCCDDDEFEEDDDDDDDCCDDCDDDDDDDDDDDEEEDECDDD_Mismatch_0_Sense_+_Library_PoolT
GGAATGAGGCGGCCGCTCTTATGCATGCTTAGAATCTCAACAAACATCAAATCCTATATACAAATTATAGCTCTGACCTTTGAATATTCAGCCC
>Frequency_1_QualityScore_FFHHFHHIIGJGJIJJGIJJGJJJJIGGHHIGGIBHIGIII@GGGGHIGGHHIGGGIGHFEEHHGFECE=ABEEDCBBDDDBCCBBBDDDBD@C_Mismatch_0_Sense_+_Library_PoolT
GACTTTGCCTTATATAGGGCAATGTATAGACGGGATAATGGAGAAAAGTTAACACTGTGCTTTACAGGGCAATGTACAGACAAAAAAGCTCAAT
>Frequency_1_QualityScore_FFHHHHHIJHJIIJIIJIJIJJIIIJGIJJJJJJJJJJJJJJJJJJJJJJJJJJJJJJJHHHHHHFFFFCEEEFEEEDDDDDDDDDDDDD_Mismatch_0_Sense_+_Library_PoolT
ATTGTAATGTACAGATGTATAGACGGAAAAAAATTAAGGAAACTCAAGACTTTGCCTTATATAGGGCAATGTATAGACGGGATAATGGAG
>Frequency_1_QualityScore_FFHHHHHJJIJJJJJIJJJJJJJHIHJJJIIJJJJJJJJIJJIIIFIHIIJFHIJJJJHHHHGHFFFFFEECEEDDDDDDDDDDDDEEDDDDDD_Mismatch_0_Sense_+_Library_PoolT
ATTTTCATAATTAAGACTACCTTATATTGTAATGTACAGATGTATAGACGGAAAAAAATTAAGGAAACTCAAGACTTTGCCTTATATAGGGCAA
>Frequency_1_QualityScore_FFHHHHHJJJJJJJJJJJJJJJGHJJJJJJJJJJJJJJJJJIJFHIJJJIIJJJJGJJJJJIJJJIJGHEHHFFFFFFFEEEEEFEDFEEEDDD_Mismatch_0_Sense_+_Library_PoolT
ACAAATTATAGCTCTGACCTTTGAATATTCAGCCCCACGAAAGTAAATATTCATTTTCATAATTAAGACTACCTTATATTGTAATGTACAGATG
>Frequency_1_QualityScore_DFHHHDFIJJJIJJJIJIJGGIIGHFHIHIJJIIJJJIIJJJJJJJJGIJEHFFDDDDDDBACC??>BDCACBDCDDBACDDDE8>CDCCB?93_Mismatch_0_Sense_+_Library_PoolT
AAGCGATAATTGGCATCGTTTCGTGTGGTTTGTAAGGAATATGAGCGAGGGACGAACGTTGAGGCATGGAGAAGAGGATCGATGTCAAACAGAG
>Frequency_1_QualityScore_FFHHHGHIJJIJFFFFHFHIGDFIGJ@HGIIIGIIGGIIJFGGEHFEBECCEDDBDDD>BABDDBDA?C9??A?CDDDCBDDCCDDDCDCDDED_Mismatch_0_Sense_+_Library_PoolT
GGCATCGTTTCGTGTGGTTTGTAAGGAATATGAGCGAGGGACGAACGTTGAGGCATGGAGAAGAGGATCGATGTCAAACAGAGCTCAAGTTCAA
>Frequency_1_QualityScore_FFHGHDFGGIJJIIGIHIJJGIHEGIBH@GGGGEHHJIIHHHEGHEGH@.=FFIJJJGBGIGAAAE)=EDFB66;@CC@B@CDC:@CCCDDCCD_Mismatch_1_Sense_+_Library_PoolT
CTTATATAGGGCAATGTATAGACGGGATAATGGAGAAAAGTTAACACTGTGCCTTACAGGGCAATGTACAGACAAAAAAGCTCAATTATTTTTA
>Frequency_1_QualityScore_FFHHHHHJIJJJJJJJIJJJJIIIIJJJJJJJIJIJJJJJJJJJIJJJJGIIIIJJJJJJJJJIHHEHGEDFFFFFFFEEEEEEDDEDDDDDDD_Mismatch_0_Sense_+_Library_PoolT
TCAACAAACATCAAATCCTATATACAAATTATAGCTCTGACCTTTGAATATTCAGCCCCACGAAAGTAAATATTCATTTTCATAATTAAGACTA
>Frequency_1_QualityScore_FFHHHHHJJJJIIIJJJJGCGIJJJIJGIJJJIJJJJJJJJJJJIJJJJJJJHHHHHFFDDDDDDDDDDCDDDEEDDDDDCDDDDDDDDDDBDD_Mismatch_0_Sense_+_Library_PoolT
GAGGATCGATGTCAAACAGAGCTCAAGTTCAATGCCGCTGGAAATCTCAGGAATGAGGCGGCCGCTCTTATGCATGCTTAGAATCTCAACAAAC
>Frequency_1_QualityScore_FDHFHHGJJJJJJHJJIIIJJIJJJJJIJJJGIIIIJJIJJIJIIJJIIJJJIJJIJJIJCHGHFBDFBBAABDBDDDDCCCCEEDDDD>BDDB_Mismatch_0_Sense_+_Library_PoolT
GTGTGCTTTCACGTATCTGAGGATGAACCAGAAAATGCTCCAAAGCGATAATTGGCATCGTTTCGTGTGGTTTGTAAGGAATATGAGCGAGGGA
>Frequency_1_QualityScore_FFHHGHHJIJJJJJJJGIIIJIJJJJJJJJJJJJJJGIJJJJEHJIJJCHIJIJHEFDFFFEEEDCDDCDCDEDDCDDACDDDDDDDCCDDDDC_Mismatch_0_Sense_+_Library_PoolT
AAAAAAATTAAGGAAACTCAAGACTTTGCCTTATATAGGGCAATGTATAGACGGGATAATGGAGAAAAGTTAACACTGTGCTTTACAGGGCAAT
>Frequency_1_QualityScore_FFHHHGHJJJJJJIIJJIJJJJJJJJJJIJJJJIJJJJIJJIIJJIJIJIFHIHJJJJJIJJIIIJJJJCHHHHGHFFFFFECEDFEDEEEFDD_Mismatch_0_Sense_+_Library_PoolT
CCTATATACAAATTATAGCTCTGACCTTTGAATATTCAGCCCCACGAAAGTAAATATTCATTTTCATAATTAAGACTACCTTATATTGTAATGT
>Frequency_1_QualityScore_FFHHHHHJJJJIJJHJJJJIJJJHJJJJJJJJJJJJJJJJIJJJJJIJJJJJJJJJJIJHHHHHFFFFECDEEEEDDDDDDDDDDDDDDDDDCC_Mismatch_0_Sense_+_Library_PoolT
GTAATGTACAGATGTATAGACGGAAAAAAATTAAGGAAACTCAAGACTTTGCCTTATATAGGGCAATGTATAGACGGGATAATGGAGAAAAGTT
>Frequency_1_QualityScore_FFHHHHGJJJJJJJIJJJJJJJJIJIJJIJJJIJJJJJJJJJJIJIIJFFDDDDDDDDCDEDDDDEDDD>CDDDDDDDDDDDDDDDDCDDDDDC_Mismatch_0_Sense_+_Library_PoolT
AAACAGAGCTCAAGTTCAATGCCGCTGGAAATCTCAGGAATGAGGCGGCCGCTCTTATGCATGCTTAGAATCTCAACAAACATCAAATCCTATA
>Frequency_1_QualityScore_FFHHHHHJJJJJJJJJGJJJJJJJJJJJJJJJHHFFFEEEEEEEDDEDDDDDDDDCDDDDDDDDDDDDDDDDDDDEEEEDDDDDEEDDDDDDDD_Mismatch_0_Sense_+_Library_PoolT
TGCCGCTGGAAATCTCAGGAATGAGGCGGCCGCTCTTATGCATGCTTAGAATCTCAACAAACATCAAATCCTATATACAAATTATAGCTCTGAC
>Frequency_1_QualityScore_FFHHHHHJJJJJJJIJJIJJJJIJJJJJJJJJJJJJJJJJJJJIJJJJJJIJJEIFFFFFEDEEDEEEECDDDDDBDDDDEDE_Mismatch_0_Sense_+_Library_PoolT
GGGATAATGGAGAAAAGTTAACACTGTGCTTTACAGGGCAATGTACAGACAAAAAAGCTCAATTATTTTTACCAAATTTATCA
>Frequency_1_QualityScore_DDBDCFFIGBB<FDAHIG>E>HH@FHBEFCGHGHGBDFBGGGGEHGGIBHCEBFGGGIGIIIGGHGHHHHCC@?C@DCCC>BBBB@>>>>ACC>_Mismatch_0_Sense_+_Library_PoolT
AATCTACAGGGTACTAATGATAACAAGCCCACCATGTGTGCTTTCACGTATCTGAGGATGAACCAGAAAATGCTCCAAAGCGATAATTGGCATC
>Frequency_1_QualityScore_F6DHAFHIIIIGCHIII@CHGEGIIAHGHHHIEHHGEFEEFDEEDCACECBBC?;?ADBCDDACBCCC<AAA:A(::>A@AC:5990<ACC:A@_Mismatch_0_Sense_+_Library_PoolT
GGTTTGTAAGGAATATGAGCGAGGGACGAACGTTGAGGCATGGAGAAGAGGATCGATGTCAAACAGAGCTCAAGTTCAATGCCGCTGGAAATCT
>Frequency_1_QualityScore_FFHHHHGJJJJJJIJJJJIJJIIJJJJJJJJJJJHEIIJJJIIJJJJIJJJCGHGHGHGGFFFFFFEDDDDDDDDCDCDDDDDDDDDDDCDDCD_Mismatch_0_Sense_+_Library_PoolT
TGGAAGCGCATACGCCCAAATCATACACAACTCAAACCTCAATCTACAGGGTACTAATGATAACAAGCCCACCATGTGTGCTTTCACGTATCTG
>Frequency_1_QualityScore_FFHHHHHJJJJJJJJJJJJJJJJJJJJJJJJJJJJJJJJJJJIJIIJIIIIJIJJJJIIHIJIIIHHHHHHFFFFFDEEEEEDCDDDDDDDDDD_Mismatch_0_Sense_+_Library_PoolT
AAATATTCATTTTCATAATTAAGACTACCTTATATTGTAATGTACAGATGTATAGACGGAAAAAAATTAAGGAAACTCAAGACTTTGCCTTATA
>Frequency_1_QualityScore_FFHHGHHJJIJJJJJJFHIJGGIJEIIJIJJJIJIJJJJJJJJJJJJFIJJJIIIIJJJIJJIEHJJGEEHHGEEEFDDEEDDBCDDCCDDDDD_Mismatch_0_Sense_+_Library_PoolT
TTCAGCCCCACGAAAGTAAATATTCATTTTCATAATTAAGACTACCTTATATTGTAATGTACAGATGTATAGACGGAAAAAAATTAAGGAAACT
>Frequency_1_QualityScore_FFHHHHHJJIJJJJJJJJJIIJJIJJJJJJJJIJJJGHIJJIJJJJJJJJJJJJIJJIIJJJJJJHHHHEHFFFFFFFFEFEFECEDDEFEEDD_Mismatch_0_Sense_+_Library_PoolT
ATAGCTCTGACCTTTGAATATTCAGCCCCACGAAAGTAAATATTCATTTTCATAATTAAGACTACCTTATATTGTAATGTACAGATGTATAGAC
>Frequency_1_QualityScore_FFHHHHHJJJJJJJJJJJJJIIJJJJJJJJJJIJJJJJJIJJJIIJJJIJIIJEHGHEHFHFFFFFFEEEEDDDDDDDDBDDDBDDDDDDDC?B_Mismatch_0_Sense_+_Library_PoolT
TGAGGATGAACCAGAAAATGCTCCAAAGCGATAATTGGCATCGTTTCGTGTGGTTTGTAAGGAATATGAGCGAGGGACGAACGTTGAGGCATGG
>Frequency_1_QualityScore_FFHHHHHJIJIJIIJIJJJJJGIIIJIJJJJJJJJJHIJJIIHHHHFFFDFFEEEEEEDDDDDDDDDDDDDDDDDDDDCCCCCBBDDDBBDDBC_Mismatch_0_Sense_+_Library_PoolT
GGGACGAACGTTGAGGCATGGAGAAGAGGATCGATGTCAAACAGAGCTCAAGTTCAATGCCGCTGGAAATCTCAGGAATGAGGCGGCCGCTCTT
>Frequency_1_QualityScore_FFHHHHHJJIJJJJIJJJJJJJJJJJJJJJJJJJJJJJJJJHHHHHHFFFFFFEEECEEEDEEDDDDDDDDDDDDDDDDEEEEECDDDDDDD>D_Mismatch_0_Sense_+_Library_PoolT
AGGCGGCCGCTCTTATGCATGCTTAGAATCTCAACAAACATCAAATCCTATATACAAATTATAGCTCTGACCTTTGAATATTCAGCCCCACGAA
>Frequency_1_QualityScore_FFHHHHHJJJIJIJIJIIIJJJJIIIIJJJJJJJJJJJJJJIJJJJJJJJJJJIIJJIJJIIFFFFFFECEDEEEEDDDDDDDDDDDFDEDDEC_Mismatch_0_Sense_+_Library_PoolT
TATAGACGGGATAATGGAGAAAAGTTAACACTGTGCTTTACAGGGCAATGTACAGACAAAAAAGCTCAATTATTTTTACCAAATTTATCAATTA
>Frequency_1_QualityScore_FFHHHGHJJJJJJJJJIJJJJIIIJJJJJJJJJJJJIIFHIGGIIJJJJJJJJJIIJIJJIGIJIGIIIDHEHFHHFFFFFFFFDDEEDEEDEE_Mismatch_0_Sense_+_Library_PoolT
TTATAGCTCTGACCTTTGAATATTCAGCCCCACGAAAGTAAATATTCATTTTCATAATTAAGACTACCTTATATTGTAATGTACAGATGTATAG
>Frequency_1_QualityScore_FDFHHHGJJJJJJJJJJJIIJGIJGJJGHIJIGIIFIJDHIFCHHEDDD=AECADBD?CDEDDDDDCCAACCD@CDDEDC9>@BBD@BDC>C@A_Mismatch_0_Sense_+_Library_PoolT
GTTTGTAAGGAATATGAGCGAGGGACGAACGTTGAGGCATGGAGAAGAGGATCGATGTCAAACAGAGCTCAAGTTCAATGCCGCTGGAAATCTC
>Frequency_1_QualityScore_D:C8BF8FD:<CF<<C>?:F9F:C<BHFEE>EFFIFF:;?BDF=CFCEGEF>;;CC:=CAAE7_Mismatch_1_Sense_+_Library_PoolT
CTTATATTGTAATGTACAGATGTATAGACGGAAAAAAATTAAGGAAACTCAAGACTTTGCCTA
>Frequency_1_QualityScore_FFHHHHHJJIJJIIJJGIGJJJJIJJJJJJIJJJGGJIIJIIJJJJJCFIHIFHGGIHHGHFFFFFFEEECEECDDDDDDDDDDDDDDDDDDDD_Mismatch_0_Sense_+_Library_PoolT
TATCTGAGGATGAACCAGAAAATGCTCCAAAGCGATAATTGGCATCGTTTCGTGTGGTTTGTAAGGAATATGAGCGAGGGACGAACGTTGAGGC
>Frequency_1_QualityScore_FFHHHHGJJIJJIIJJJJIJJJJJJJJJIIJJIJJJJJJIIJJJJJIJJIJJJJJJJFFFFEEEEEDEFDEDDDDDDBCDDDEDECCDDDEEEC_Mismatch_1_Sense_+_Library_PoolT
ACGGGATAATGGAGAAAAGTTAACACTGTGCCTTACAGGGCAATGTACAGACAAAAAAGCTCAATTATTTTTACCAAATTTATCAATTATTTGT
>Frequency_1_QualityScore_FFHHHHHJIJJJJJJIIJGJJIJJJJJIJIIJJJIJJJJJJJJJJIIJJJIJJJJIJJJHFHHFGFFFEEDBDEDCDDFEDDBBDDDDDDDDDD_Mismatch_1_Sense_+_Library_PoolT
TTATATTGTAATGTACAGATGTATAGACGGAAAAAAATTAAGGAAACTCAAGACTTTGCCTTATATAGGGCAATGTATAGACGGGATAATGGAA
>Frequency_1_QualityScore_FFHHHHHHJJJJIJGIIIJIIJIIJJIJJIJIJJJJJJJJJJJJJIJJIIIJJIIJIIJHHFFFFFEEEDEEEEDDDDDDDDDDEDECDEDDEE_Mismatch_0_Sense_+_Library_PoolT
AGACGGGATAATGGAGAAAAGTTAACACTGTGCTTTACAGGGCAATGTACAGACAAAAAAGCTCAATTATTTTTACCAAATTTATCAATTATTT
>Frequency_1_QualityScore_FFHHHHHJJJIIIIIJJJGJIDIIGJJIJHIIJJIJJJJJJJJGIIJJJJJJJIHHHHHHFDDBDDBBD?CCDDDEEDDDDCDDDDDDDCDDCD_Mismatch_0_Sense_+_Library_PoolT
AAGAGGATCGATGTCAAACAGAGCTCAAGTTCAATGCCGCTGGAAATCTCAGGAATGAGGCGGCCGCTCTTATGCATGCTTAGAATCTCAACAA
>Frequency_1_QualityScore_FFHHHHHJJIJIJJJIJJJJJJJJJJIGIJJJJJJJIJJJIIJJIIHFDDDDDDDDDDEEDDDEDDCDDCDDDDDDDDDDDDDDDDCDDDDDEE_Mismatch_1_Sense_+_Library_PoolT
ACAGAGCTCAATTTCAATGCCGCTGGAAATCTCAGGAATGAGGCGGCCGCTCTTATGCATGCTTAGAATCTCAACAAACATCAAATCCTATATA
>Frequency_1_QualityScore_FFHHFHHJJJIJJJJJJIJIJJIJJJJJJJJJJJJJJJIJJJIIJJJJJJJIJJJIJDIIJHHHHHHFFFFFEEDEEEDCDDDDDDCDDDEECC_Mismatch_0_Sense_+_Library_PoolT
ATTCATTTTCATAATTAAGACTACCTTATATTGTAATGTACAGATGTATAGACGGAAAAAAATTAAGGAAACTCAAGACTTTGCCTTATATAGG
>Frequency_1_QualityScore_FFHHHHHJJJJJJJJJGJJJJIIIJJJJJJJIJJJJJJJJIJJJJHIIJJJJJJHIJJJJIJHGHHFFFFFEEDEEEEDDDDDDDDDDDDD>CD_Mismatch_0_Sense_+_Library_PoolT
TTTGCCTTATATAGGGCAATGTATAGACGGGATAATGGAGAAAAGTTAACACTGTGCTTTACAGGGCAATGTACAGACAAAAAAGCTCAATTAT
>Frequency_1_QualityScore_A<H1CFFGHGGEHCH<DGG<AB=DEGHGBDDFDGBHEGCHIIIDECGE=GGIEG:6AEEABCDE@@>CC>@CC;=;=B@CACC@CA<8AB>288_Mismatch_1_Sense_+_Library_PoolT
GGGGACTAATGATAACAAGCCCACCATGTGTGCTTTCACGTATCTGAGGATGAACCAGAAAATGCTCCAAAGCGATAATTGGCATCGTTTCGTG
>Frequency_1_QualityScore_FDHFHHHJJJIIJIJJJJJIBGIJIJHHHHHGFFFFFFEEDEEEEDDDDDDDDDDDDDDDDDEEEEDDDCCDEDDDDCDDDDDDDDDDCDEEEE_Mismatch_0_Sense_+_Library_PoolT
CTCAGGAATGAGGCGGCCGCTCTTATGCATGCTTAGAATCTCAACAAACATCAAATCCTATATACAAATTATAGCTCTGACCTTTGAATATTCA
>Frequency_1_QualityScore_FEHHHHHJJIIJGIJIIJJJIJHIIHIJIJJJJJJIIJJHIJJJJJJJIIJJJJGIIIIIIGIJJIJJJAHHHHHHFFFFEFFDEEEEEEEEEE_Mismatch_0_Sense_+_Library_PoolT
ATTATAGCTCTGACCTTTGAATATTCAGCCCCACGAAAGTAAATATTCATTTTCATAATTAAGACTACCTTATATTGTAATGTACAGATGTATA
>Frequency_1_QualityScore_FFHHHHHJJJJJJJJJJJJJJJJJJJJJJJJJJJJJJJJJJJIJJJJJJIJJJJJJIJJJJJGHHHHHFEFFFDEEDEEDDDDDDDDDCDDEED_Mismatch_0_Sense_+_Library_PoolT
TATTCATTTTCATAATTAAGACTACCTTATATTGTAATGTACAGATGTATAGACGGAAAAAAATTAAGGAAACTCAAGACTTTGCCTTATATAG
>Frequency_1_QualityScore_FFHFHHHJIIJJJJJJJGIJIIJJJJJJJJJIFGGGHJJHFFDDEDDDDEECDDECCDDDDDDCDDDDBBDDDCDDCDCCCDDEEDEDDDCCDE_Mismatch_0_Sense_+_Library_PoolT
AAGTTCAATGCCGCTGGAAATCTCAGGAATGAGGCGGCCGCTCTTATGCATGCTTAGAACCTCAACCAACATCAAATCCTATATACAAAATTAT
>Frequency_1_QualityScore_FFHHHHHJJJJJJJJJJJJJJJJJJJIJJJJJJJJJJIJJJIIJJJJIJIJJJFHHHGHFFFFFFEEDCAECDDEEFFFDDDBDDDDDDDDCDD_Mismatch_2_Sense_+_Library_PoolT
CCGCTCTTATGCATGCTTAGAACCTCAACCAACATCAAATCCTATATACAAAATTATAGCTCTGGCCTTTGAATATTCAGCCCCACTGAAGTAT
>Frequency_1_QualityScore_FFHHHHHJJJJJJJJJJJJIIJJJJJJIJJJJJJJIJJIJJJIJJJJJJJJJJJJJJHHHHFFFFDD>C?BACDDD@CCDEEEDDDDDDDBDDD_Mismatch_0_Sense_+_Library_PoolC
TGCTTTCACGTATCTGAGGATGAACCAGAAAATGCTCCAAAGCGATAATTGGCATCGTTTCGTGTGGTTTGTAAGGAATATGAGCGAGGGACGA
