# Supplementary material for: Differential Gene Expression Reveals Candidate Genes for Drought Stress Response in Abies alba (Pinaceae)
Source: PLoS One. 2015 Apr 29;10(4):e0124564. doi: 10.1371/journal.pone.0124564 (PMC4414588; doi:10.1371/journal.pone.0124564)
Supplement: S3 File — (GZ) [file pone.0124564.s003.gz › comp11722_c0_seq1.fa]

>comp11722_c0_seq1 len=563 path=[1:0-562]
GAGTTGCAGAGTTTCGCCCAGCCCAGGACGAATATGACTGGATTGTGGTGTGCTGGAAAAAACCAGGGTTTTTCCTTATCTCTATGTATAGTTGTCTCACTCAAGGATTCTGTGTGGCCTGCTTTGGGTTAACCCAATTTGGGTCACCACTTATTTCATTCACTGATTAGGACCTTCTCCTGGGAACGAGGATCCAACAACAGCCTGGGCCCTGGAAGGGCCTTAAGGCTTTGAAGGTCAAACCCCTGCAGGTAGTGGGTACTTTATTTGGTTCCTCTTCATTCTTTTCATTCTTCCTTACTATTGATTATATTGAAAGTAATAATCCGCACTGCTGCTTGCTGCTCTCTGTATGTATTATTTCCAGAGGAGCATGCAATTTGTTCATGAGAGAGAGGAATATGCTTGTCTCTCTATTAGCTCTGCCTGTTCTGCAGACTATTTGGCACAAATATATTGACTGAGAATTAAATTATCCTTTTTCGCACAAATCTGTTGATTGAGAGTTAAATTATCCTCTTTGGCATTATTCAGTTTATTGAGTTAAATTATCCTCTTTGGCA

>Frequency_5_QualityScore_EEGGGHHJIJHIJJIIHIHIHFGIIHIHIJIJIIJJIHIJDGIIGIHIEDHIHGHHIGGEHGIFGFFFDBDDFDEECDCDDDCDEDDCDACBCD_Mismatch_0_Sense_+_Library_PoolT
ACTGCTGCTTGCTGCTCTCTGTATGTATTATTTCCAGAGGAGCATGCAATTTGTTCATGAGAGAGAGGAATATGCTTGTCTCTCTATTAGCTCT
>Frequency_4_QualityScore_ECGHHGGIIIIJJJIIIHIIFGHIIIIIHIJIIIIJIIHIIIIIIHIIHIIIIIJHIIHHIIIIIIIIIIHEGHHGGFFBEEEEEEDDEDCCDE_Mismatch_0_Sense_+_Library_PoolT
GTATGTATTATTTCCAGAGGAGCATGCAATTTGTTCATGAGAGAGAGGAATATGCTTGTCTCTCTATTAGCTCTGCCTGTTCTGCAGACTATTT
>Frequency_4_QualityScore_EEGGHHGIIHIHIHGIIJGIIIIIHIIIIJIIIIJJIJIJJIHIIIIGGHIIHIIIIJFFHIIGHIIHDEEGEGFFFEEEEEDEEEDCCCCDDE_Mismatch_0_Sense_+_Library_PoolT
TTCCAGAGGAGCATGCAATTTGTTCATGAGAGAGAGGAATATGCTTGTCTCTCTATTAGCTCTGCCTGTTCTGCAGACTATTTGGCACAAATAT
>Frequency_4_QualityScore_EEEGGGHJFHIHIFGIHIIIIIIIHHJFHHIIHIIGHHIIGGFIIIGGECAGFGIHGHIIFHHHGEGFFDEGDEFEDEEEEEE@CCCDCDDDDC_Mismatch_0_Sense_+_Library_PoolT
GCTCTCTGTATGTATTATTTCCAGAGGAGCATGCAATTTGTTCATGAGAGAGAGGAATATGCTTGTCTCTCTATTAGCTCTGCCTGTTCTGCAG
>Frequency_4_QualityScore_EEHHHGGIICHIIFJIGJHIFHGHHHBGFIIGIIDIHIGGIGGIIIIIGHIHHIGHIIGHIIFGIIFGHGFFEFCEEDAAADDCDBDEEDDCCA_Mismatch_0_Sense_+_Library_PoolT
TTCCTTACTATTGATTATATTGAAAGTAATAATCCGCACTGCTGCTTGCTGCTCTCTGTATGTATTATTTCCAGAGGAGCATGCAATTTGTTCA
>Frequency_4_QualityScore_FFGHHHHJFHIIJJIJJJJJJIJJIJJJJJJIIJJJIJJIIIIJIIIJIJIJJJIIIIJGIIJIIIHFGGHGGGFFFFEEDECDCDDCDDCEED_Mismatch_0_Sense_+_Library_PoolT
ATTGAAAGTAATAATCCGCACTGCTGCTTGCTGCTCTCTGTATGTATTATTTCCAGAGGAGCATGCAATTTGTTCATGAGAGAGAGGAATATGC
>Frequency_4_QualityScore_FFHHHHHJJJJIIIHIHIHJIHIIIHIIIIGIJIJJJJJIIIIJEGHIIJJFIIIJJHHIIIHGHFGFEDDCCCDDEEDEEDDDDDDDDDCDED_Mismatch_0_Sense_+_Library_PoolT
CCGCACTGCTGCTTGCTGCTCTCTGTATGTATTATTTCCAGAGGAGCATGCAATTTGTTCATGAGAGAGAGGAATATGCTTGTCTCTCTATTAG
>Frequency_1_QualityScore_FFHHHHHJJJJJIJIJJJJIJJJJIGHIJIIJJJJJJIJIIIJJHGIGJJJJIJJJJIJGIIJFGCH=BDBCABEEEEDEEDDDDDDDDEDEDE_Mismatch_0_Sense_+_Library_PoolC
CCGCACTGCTGCTTGCTGCTCTCTGTATGTATTATTTCCAGAGGAGCATGCAATTTGTTCATGAGAGAGAGGAATATGCTTGTCTCTCTATTAG
>Frequency_4_QualityScore_FFHHHGGIIGIIIGIIIIIJJIIIIIIIIIIJIJJIHIIIJGHIJJJIIIIIIIIIHHHGIIJIIJHHGGGHGGEGFDDEEECDEDDCCCEDDD_Mismatch_0_Sense_+_Library_PoolT
TGCTCTCTGTATGTATTATTTCCAGAGGAGCATGCAATTTGTTCATGAGAGAGAGGAATATGCTTGTCTCTCTATTAGCTCTGCCTGTTCTGCA
>Frequency_3_QualityScore_FFHGGGEIIIIIJIHHHIJIHHIHHHIIIIJIIHJJIIIJDHHGIDHGIIHIIBFGICHHGHGFHFGFFFFDEGGFFCEEEDEEECEAADCAD@_Mismatch_0_Sense_+_Library_PoolT
CTCTTCATTCTTTTCATTCTTCCTTACTATTGATTATATTGAAAGTAATAATCCGCACTGCTGCTTGCTGCTCTCTGTATGTATTATTTCCAGA
>Frequency_3_QualityScore_FFHHHHHJJJJJIJJIJJJJJJJJJHJIJJJJJJJJHIIJJJJJJJHIIJJJIIJJJHJJJJIJJIHIJCFGGHHHHGFFFFEEEEEDEEEDED_Mismatch_0_Sense_+_Library_PoolT
TTCATGAGAGAGAGGAATATGCTTGTCTCTCTATTAGCTCTGCCTGTTCTGCAGACTATTTGGCACAAATATATTGACTGAGAATTAAATTATC
>Frequency_3_QualityScore_FFHHHHHJIHIJJIJJJIJJGJJJJJJJJJJJJJJJJJJJIIIIIJJJIJIJGIIIHIIHIJJIGGHIJFHHHIGHGGGFFFFFEEEEEDEEED_Mismatch_0_Sense_+_Library_PoolT
TTATTTGGTTCCTCTTCATTCTTTTCATTCTTCCTTACTATTGATTATATTGAAAGTAATAATCCGCACTGCTGCTTGCTGCTCTCTGTATGTA
>Frequency_3_QualityScore_FFHHHGGIJJJJJJJJJJIJJIIJHIIIIJHIJIIJJJJJJJJIJJJJJJJJJJIJIJJJJJJJFIIIIHHHHGGFFFFFEECECDCDDFDEEE_Mismatch_0_Sense_+_Library_PoolT
AGAGGAGCATGCAATTTGTTCATGAGAGAGAGGAATATGCTTGTCTCTCTATTAGCTCTGCCTGTTCTGCAGACTATTTGGCACAAATATATTG
>Frequency_3_QualityScore_FFHGGHGJJJJIJJJJJJJIJIHIIJJJJJIJIJIIJJIJJJIJJIIJIIHJIJJJJHIIJIHHIIHHE?CGAD@BB?BACEEDDDDBBCBCDD_Mismatch_0_Sense_+_Library_PoolT
ATAATCCGCACTGCTGCTTGCTGCTCTCTGTATGTATTATTTCCAGAGGAGCATGCAATTTGTTCATGAGAGAGAGGAATATGCTTGTCTCTCT
>Frequency_3_QualityScore_FFHHHHHJHIIIJJJJJJJJJIJJIJJIJHJHHHIJHIIJJJJJJJJJJJJJJJIJJIIIJJJJJJIHHEGHGFFFFFFEEEEEEDDBCBDDEE_Mismatch_0_Sense_+_Library_PoolT
TCCAGAGGAGCATGCAATTTGTTCATGAGAGAGAGGAATATGCTTGTCTCTCTATTAGCTCTGCCTGTTCTGCAGACTATTTGGCACAAATATA
>Frequency_3_QualityScore_FFHHHHHJJJJJJEGHIJJJJJJJJJJJJJJJJJJJIIJJIHIJHJJJJJIJGJJHIJJJJJHFGHIHGBFGGGEFEFCDACCCCDDEEDEEDC_Mismatch_0_Sense_+_Library_PoolT
AAAGTAATAATCCGCACTGCTGCTTGCTGCTCTCTGTATGTATTATTTCCAGAGGAGCATGCAATTTGTTCATGAGAGAGAGGAATATGCTTGT
>Frequency_3_QualityScore_FFHHDGHJJJIJJIJJJIJEGGDGIJ>FEHHIFIJJIJGHIJIJJJIEGHHIIIJHIJIIJJIJIIHGGGHGFFFFFEEFEDBCDECDDDEDDD_Mismatch_0_Sense_+_Library_PoolT
AAGGTCAAACCCCTGCAGGTAGTGGGTACTTTATTTGGTTCCTCTTCATTCTTTTCATTCTTCCTTACTATTGATTATATTGAAAGTAATAATC
>Frequency_3_QualityScore_FFHHHHHJJJJJJJJJJJJJJJJJJJJJJJJJJJJJJJJJIJIIIJIJJJJJJJGHJHIJJJJJJHIHHHHGGFFFFFDEACACDBDCDDEDEE_Mismatch_0_Sense_+_Library_PoolT
TGAAAGTAATAATCCGCACTGCTGCTTGCTGCTCTCTGTATGTATTATTTCCAGAGGAGCATGCAATTTGTTCATGAGAGAGAGGAATATGCTT
>Frequency_3_QualityScore_FFHHHHHJJJIIHIIJJIJJEFHHIFIIJIIIJHIJJJHIJJGHHIHIIHIIIIHGGADEBEEC=BDCEBBCDEEDABDDDDDDDBDEDEDDDD_Mismatch_0_Sense_+_Library_PoolT
AACAACAGCCTGGGCCCTGGAAGGGCCTTAAGGCTTTGAAGGTCAAACCCCTGCAGGTAGTGGGTACTTTATTTGGTTCCTCTTCATTCTTTTC
>Frequency_3_QualityScore_EFGGHHHHGHHIHIIIJIIIHHFHIIIIIJIJJHIJIIIIGHHIGIIJGHHIIIGHIIGHHIIJIIGHIEFHHEFGFFFFFEDCDCCCDEEDCD_Mismatch_0_Sense_+_Library_PoolT
TTACTATTGATTATATTGAAAGTAATAATCCGCACTGCTGCTTGCTGCTCTCTGTATGTATTATTTCCAGAGGAGCATGCAATTTGTTCATGAG
>Frequency_3_QualityScore_FFHGHHHJJJJJJJJJJJJJJJIIJJIJJJIHIIJIJJJJJJJJJJJJJJJJJJJJJJJJJJIJIJHIIHHIIIGHGGFGFEEDDEEEDDDDDD_Mismatch_0_Sense_+_Library_PoolT
ATTCTTCCTTACTATTGATTATATTGAAAGTAATAATCCGCACTGCTGCTTGCTGCTCTCTGTATGTATTATTTCCAGAGGAGCATGCAATTTG
>Frequency_3_QualityScore_FFHGGHGJIJJIGIIIHIJIHIJIIIHIJJHJJJIJJIJJJIIJJIIJIJJIJHIJIIGHIJIJJGIGFGFFEEEDDEDDDDCBDCDBCCECDD_Mismatch_0_Sense_+_Library_PoolT
TCCGCACTGCTGCTTGCTGCTCTCTGTATGTATTATTTCCAGAGGAGCATGCAATTTGTTCATGAGAGAGAGGAATATGCTTGTCTCTCTATTA
>Frequency_3_QualityScore_EFGHHHGIIJGHIIHIIJJJJJJJIJJJJJJJJJJJIIJJJJIIIJIGIIHIHJIIFGDFHHHHJJIGHGFGFFEFFFEECCDD?ABCD@BCDD_Mismatch_0_Sense_+_Library_PoolT
ATATTGAAAGTAATAATCCGCACTGCTGCTTGCTGCTCTCTGTATGTATTATTTCCAGAGGAGCATGCAATTTGTTCATGAGAGAGAGGAATAT
>Frequency_2_QualityScore_ECFEEFFGIHGFBCGAH;?CGEDDFGDCEDAC:E9EGEGGFAGG:=9CGG:EGGFECCF?CEGE<;=DECEEDDA9:>@C?9=AACCACCBBBC_Mismatch_0_Sense_+_Library_PoolT
TGCAATTTGTTCATGAGAGAGAGGAATATGCTTGTCTCTCTATTAGCTCTGCCTGTTCTGCAGACTATTTGGCACAAATATATTGACTGAGAAT
>Frequency_2_QualityScore_FFHGHHFHIIIIIIIIIIJEIIJIIIIJIIIIIIIIIIIIIIJJJJIIHIIIIGIIIIIIJIIIGIIFGEGHHGEFFFEECDEEEECCCCBC@B_Mismatch_0_Sense_+_Library_PoolT
TTGATTATATTGAAAGTAATAATCCGCACTGCTGCTTGCTGCTCTCTGTATGTATTATTTCCAGAGGAGCATGCAATTTGTTCATGAGAGAGAG
>Frequency_2_QualityScore_EEGGGHHGFEFGIIIIIHIIEFIIIIIGIGEHIECGIHIIIHIIIEGEGFGIIIIIICGGB?CGGIGGABEEGEECEFFFECE?A=AAAABBEA_Mismatch_0_Sense_+_Library_PoolT
TATTGAAAGTAATAATCCGCACTGCTGCTTGCTGCTCTCTGTATGTATTATTTCCAGAGGAGCATGCAATTTGTTCATGAGAGAGAGGAATATG
>Frequency_2_QualityScore_FFHHHHHJJJJJIJJJJJJJIIJJIJJJHIIJIIJJIJJIJJJIIJJIIJJJJJJIIJJIIIIIIIHFGCCECEDCEEEEEDEEDCCCDDDDED_Mismatch_0_Sense_+_Library_PoolT
AATCCGCACTGCTGCTTGCTGCTCTCTGTATGTATTATTTCCAGAGGAGCATGCAATTTGTTCATGAGAGAGAGGAATATGCTTGTCTCTCTAT
>Frequency_1_QualityScore_FDFFHGFIIA>DHGBEFE=CEAHGGGEGHIGGHFCFGGCDGGIEHIGHEGIGBFGGIGEE=C@HGEECHEHFFB=BECED@55;555>>>ACDA_Mismatch_0_Sense_+_Library_PoolC
AATCCGCACTGCTGCTTGCTGCTCTCTGTATGTATTATTTCCAGAGGAGCATGCAATTTGTTCATGAGAGAGAGGAATATGCTTGTCTCTCTAT
>Frequency_2_QualityScore_FFHGHHHJJIIHIJJIIIIIIIJJIJEGIIJJIIIIIJIIICEHEHIICGGDHHGIIIIICGEGFEEFEACEEADEECCEEECEDDDCBDCDEE_Mismatch_0_Sense_+_Library_PoolT
CTGGAAGGGCCTTAAGGCTTTGAAGGTCAAACCCCTGCAGGTAGTGGGTACTTTATTTGGTTCCTCTTCATTCTTTTCATTCTTCCTTACTATT
>Frequency_2_QualityScore_EDFCDCGGIHFHFIIGIEGIIIIHHIIGGIIIGGHIIGIGIIIIIIIDEFGGIHHIHIHIIIHHGIGGG@DEFEGGEEEEEEE_Mismatch_0_Sense_+_Library_PoolT
GAGAGGAATATGCTTGTCTCTCTATTAGCTCTGCCTGTTCTGCAGACTATTTGGCACAAATATATTGACTGAGAATTAAATTA
>Frequency_2_QualityScore_FFHHHHGJJJJJJJHIIJJJJJJIJJJJJJIIIIIJJJJJJJIIIJHIJJHIIJIJJJIJIJHIIHIJIGHHHGGFFFEEEEEECCDCBDABDC_Mismatch_0_Sense_+_Library_PoolT
GATTATATTGAAAGTAATAATCCGCACTGCTGCTTGCTGCTCTCTGTATGTATTATTTCCAGAGGAGCATGCAATTTGTTCATGAGAGAGAGGA
>Frequency_2_QualityScore_FFHHHGHIIGEGIIGEHIIEEGIHC@EHEEGGEI>BE?CCE=ECEFFEFFGGEAECCEECEE7@B7@@CCACEDECEACCCCCCDCBCCECCCC_Mismatch_0_Sense_+_Library_PoolT
GGCCTTAAGGCTTTGAAGGTCAAACCCCTGCAGGTAGTGGGTACTTTATTTGGTTCCTCTTCATTCTTTTCATTCTTCCTTACTATTGATTATA
>Frequency_2_QualityScore_FFHHHHHJIJIJIJHIIJJIJJIJJJJJIJIJJJJJJJIJJJJJJJIIJIIJIIIIIIGIIJJIIJJIIHGGHGGGFFFFFEEDEEEEEDDDCD_Mismatch_0_Sense_+_Library_PoolT
CTTGCTGCTCTCTGTATGTATTATTTCCAGAGGAGCATGCAATTTGTTCATGAGAGAGAGGAATATGCTTGTCTCTCTATTAGCTCTGCCTGTT
>Frequency_2_QualityScore_DEHHHHHJJHIIJIIJGIIJJFGGFGIIGIIIJIJJJFGIIIHIIIJJIIIIJJJIIIIGIIIIIIIIJFGGIHGHHHFFGFFFFFEBABCDCC_Mismatch_0_Sense_+_Library_PoolT
TCATTCTTTTCATTCTTCCTTACTATTGATTATATTGAAAGTAATAATCCGCACTGCTGCTTGCTGCTCTCTGTATGTATTATTTCCAGAGGAG
>Frequency_2_QualityScore_FFHGHHHIIJJJJIIJIJHIIIIIJJJJJIJIJJJIJIIJJJJJJJJJIJIHIJHIIJJIJJJIIIHIJGGGHFHGFEEFFEECEEEEBABC>B_Mismatch_0_Sense_+_Library_PoolT
TATTGATTATATTGAAAGTAATAATCCGCACTGCTGCTTGCTGCTCTCTGTATGTATTATTTCCAGAGGAGCATGCAATTTGTTCATGAGAGAG
>Frequency_2_QualityScore_FFGHGHHIIJIIIIIIJIIIJIIHIIJJGIIJJIJJJJGHIJIIJHIJJIIIIJIJIIIIIIIIIIIIGFFHGHEHFFFFFFFDEBDEEDDCDB_Mismatch_0_Sense_+_Library_PoolT
AGAGAGGAATATGCTTGTCTCTCTATTAGCTCTGCCTGTTCTGCAGACTATTTGGCACAAATATATTGACTGAGAATTAAATTATCCTTTTTCG
>Frequency_2_QualityScore_FEHHHHHJJJJJFIIIIJJJJJIJIJJFHIGIJJFHIIJJIJJJIJGIHJJJJJIIJJIJIJJIIIIHHGGGGGFFECEEEEEEEEEEEECBCD_Mismatch_0_Sense_+_Library_PoolT
AGGCTTTGAAGGTCAAACCCCTGCAGGTAGTGGGTACTTTATTTGGTTCCTCTTCATTCTTTTCATTCTTCCTTACTATTGATTATATTGAAAG
>Frequency_2_QualityScore_FFHHHHHJJJIIJGJJJJIIIJHIJIIIJIIIIJJJIIIGIHIIIFEGIHIIIJIJIGGIIJIIJJIJJGIIJHHGHHHFFFEEFFEEECEEDE_Mismatch_0_Sense_+_Library_PoolT
GTTCCTCTTCATTCTTTTCATTCTTCCTTACTATTGATTATATTGAAAGTAATAATCCGCACTGCTGCTTGCTGCTCTCTGTATGTATTATTTC
>Frequency_2_QualityScore_E=EGEFGIFEEIIIIIIADGEBGHE:EEEAGGIGE=AEGGH>DICGD?BGGC@@@@9??A>A@BCD7=A?AB@ACCCABCCABE7?CA?67?C<_Mismatch_0_Sense_+_Library_PoolT
ACAGCCTGGGCCCTGGAAGGGCCTTAAGGCTTTGAAGGTCAAACCCCTGCAGGTAGTGGGTACTTTATTTGGTTCCTCTTCATTCTTTTCATTC
>Frequency_2_QualityScore_FFGGGHGHIJIJJJJIIIIIIJJIIIJIIIIIGIJIIJJJIIIJJIIJJIIJIIIIGGIIJIIJIJGHHDGGGEFFFFEEEECEBCA@ACBCEE_Mismatch_0_Sense_+_Library_PoolT
CCAGAGGAGCATGCAATTTGTTCATGAGAGAGAGGAATATGCTTGTCTCTCTATTAGCTCTGCCTGTTCTGCAGACTATTTGGCACAAATATAT
>Frequency_2_QualityScore_FFHHHGHIIJJJJJJIFHHIHIJIIJJJIIJEHHGHIICGGIIGGIIIGIEGEIIIGIIHIIIHIIHHHGFGFFFFFEEEEEEEDCDCEDDEEE_Mismatch_0_Sense_+_Library_PoolT
CTTAAGGCTTTGAAGGTCAAACCCCTGCAGGTAGTGGGTACTTTATTTGGTTCCTCTTCATTCTTTTCATTCTTCCTTACTATTGATTATATTG
>Frequency_2_QualityScore_FFHHHHHJIJJIJIJIHIHIFGIHJJGIIJJJJJJIJIJIJIJIIIIJIJJJJJIIIJIIIHIIGFHHHEEFEFCEEDEEEEEEDDDDCDCCCD_Mismatch_0_Sense_+_Library_PoolT
GCAATTTGTTCATGAGAGAGAGGAATATGCTTGTCTCTCTATTAGCTCTGCCTGTTCTGCAGACTATTTGGCACAAATATATTGACTGAGAATT
>Frequency_2_QualityScore_EEGHEFCIIFIIIGIEIIIDGIIIIIIHGIIGIFIIIHHIIIHIIIIIGIIIIIIIIIEHGIIIIIGIEGGIHHGHGEGFGAEDEC?CBACACC_Mismatch_0_Sense_+_Library_PoolT
TCTTTTCATTCTTCCTTACTATTGATTATATTGAAAGTAATAATCCGCACTGCTGCTTGCTGCTCTCTGTATGTATTATTTCCAGAGGAGCATG
>Frequency_2_QualityScore_EFHHHHGIFGIIIIIIFIIIIICHEHIGIIIIIIGGIIIGIIIIIEGIGGGIICIIIIIHIHEIEEFGEHGGAFFCEEEEEEEDCACAB>BBBD_Mismatch_0_Sense_+_Library_PoolT
ATTATATTGAAAGTAATAATCCGCACTGCTGCTTGCTGCTCTCTGTATGTATTATTTCCAGAGGAGCATGCAATTTGTTCATGAGAGAGAGGAA
>Frequency_2_QualityScore_FFGHHHHIIIIJIIJIGIJIJJJJHHJJJJJJJIJJJJJJJJIJIJIJJIIGIIJIIIIIIJJGIJIIJGIIIIHHHGGFFFFEEEEDEEECED_Mismatch_0_Sense_+_Library_PoolT
TATTTGGTTCCTCTTCATTCTTTTCATTCTTCCTTACTATTGATTATATTGAAAGTAATAATCCGCACTGCTGCTTGCTGCTCTCTGTATGTAT
>Frequency_2_QualityScore_FFHHHGHIIJIJJJIJJJJJIJHIJGIJJIJJJJJJJJIIIJJJIIJIHIHIJIIJIJJJJJJIHIIIIHGGGHGGFFFFEEEEDEEEEDDCDD_Mismatch_0_Sense_+_Library_PoolT
TCTCTGTATGTATTATTTCCAGAGGAGCATGCAATTTGTTCATGAGAGAGAGGAATATGCTTGTCTCTCTATTAGCTCTGCCTGTTCTGCAGAC
>Frequency_2_QualityScore_FFHHHHHIIJJHJJJJJJJJJIJIIJIIJJJJIJJJJJIIJJJJJIJJJJIIJJJJIIIIIIIJIJJGIGIGGHHGEGFEDEEEEDDEEEDDDD_Mismatch_0_Sense_+_Library_PoolT
CTCTCTGTATGTATTATTTCCAGAGGAGCATGCAATTTGTTCATGAGAGAGAGGAATATGCTTGTCTCTCTATTAGCTCTGCCTGTTCTGCAGA
>Frequency_1_QualityScore_FFHHHHHIJJIHEJJGIJJJJEHHHIGHJJJIIIIJJJJIJIEIJHIIHCHHJJGGIGIJJGIJHIIJIHHFFHHEHFFFFFFEDCCEEDDCDC_Mismatch_0_Sense_+_Library_PoolC
CTCTCTGTATGTATTATTTCCAGAGGAGCATGCAATTTGTTCATGAGAGAGAGGAATATGCTTGTCTCTCTATTAGCTCTGCCTGTTCTGCAGA
>Frequency_2_QualityScore_FFGHGHHJJIJIJJIIIIJJIIIJGIIIJJIJIIIIIJJJJJJJIIIIJJIIIJJJGIIIHIIIIJJJIGIHGGGEGFFFEEEDCEEEEDDEDD_Mismatch_0_Sense_+_Library_PoolT
CCTTACTATTGATTATATTGAAAGTAATAATCCGCACTGCTGCTTGCTGCTCTCTGTATGTATTATTTCCAGAGGAGCATGCAATTTGTTCATG
>Frequency_2_QualityScore_FFHHHHHJJJJJIJIIIIIIIIIGHIIHIIJIJJJIIIIIIJGIIJJIJJEIIIJIIJJIJGHHGHGFFEEEEEEEDEEDCCDDDDDEDEEEDC_Mismatch_0_Sense_+_Library_PoolT
GCACTGCTGCTTGCTGCTCTCTGTATGTATTATTTCCAGAGGAGCATGCAATTTGTTCATGAGAGAGAGGAATATGCTTGTCTCTCTATTAGCT
>Frequency_2_QualityScore_EEFHHHHIGGGHGGGIGIGIJJFFGIGIEGFIIJJIGEHHIIIIJIGFHIGHEIIIIJIHIHGBHDHIIGHGD@GIB?CCGGHDEEFCCDDDDC_Mismatch_0_Sense_+_Library_PoolT
CCCTGCAGGTAGTGGGTACTTTATTTGGTTCCTCTTCATTCTTTTCATTCTTCCTTACTATTGATTATATTGAAAGTAATAATCCGCACTGCTG
>Frequency_2_QualityScore_FFHHHHGJJHIJIIJJJIHIJIJIIIIIIJJJJJJIJJIJJJJIGIIJGHIIIJJJIJIIIJJJJJJJHHHHHFFFFFFECDEEDDEEEEEEDE_Mismatch_0_Sense_+_Library_PoolT
TTCCTCTTCATTCTTTTCATTCTTCCTTACTATTGATTATATTGAAAGTAATAATCCGCACTGCTGCTTGCTGCTCTCTGTATGTATTATTTCC
>Frequency_2_QualityScore_FFHHHHHJJJJJJJJJJJGIIIJIJIIIIJJJJJJJHJJJIIJIIJJJJJJJIHHEHEAEFF?DCEEECCDDDDCDDDDDDDDCEFEEEDDDCE_Mismatch_0_Sense_+_Library_PoolT
CAACAGCCTGGGCCCTGGAAGGGCCTTAAGGCTTTGAAGGTCAAACCCCTGCAGGTAGTGGGTACTTTATTTGGTTCCTCTTCATTCTTTTCAT
>Frequency_2_QualityScore_FFGHGGHJJIJJJJIJJJIIJJJIJJIHIIGIIIIJJFIIIIIHHHHHGGGEFGGGGGGFFDEFGGGGDEEDEFFEEEEEEACCDDEEEEEDDC_Mismatch_0_Sense_+_Library_PoolT
GGAGCATGCAATTTGTTCATGAGAGAGAGGAATATGCTTGTCTCTCTATTAGCTCTGCCTGTTCTGCAGACTATTTGGCACAAATATATTGACT
>Frequency_2_QualityScore_FFHHGHHJJJJJIIJIJJJJJJJHIIIJJJIJJJIIJJJJJJJJIIIIIIJJIIJJIJIJHJJGIJJIHHGEHGFFFFFFEEEEDECCCCDCDD_Mismatch_0_Sense_+_Library_PoolT
TTATATTGAAAGTAATAATCCGCACTGCTGCTTGCTGCTCTCTGTATGTATTATTTCCAGAGGAGCATGCAATTTGTTCATGAGAGAGAGGAAT
>Frequency_2_QualityScore_EFHFGHGJIGIFHIIJIJJGIIJJFIIGIJGFIJJJGIIJJCGIECHI<C=CDEEFEEEEEDDDACDB59=AAACCC=ACCCCCCDDDE;?7?A_Mismatch_0_Sense_+_Library_PoolT
GAGTTGCAGAGTTTCGCCCAGCCCAGGACGAATATGACTGGATTGTGGTGTGCTGGAAAAAACCAGGGTTTTTCCTTATCTCTATGTATAGTTG
>Frequency_2_QualityScore_EFGGGHGIIIIIJIIIIIIEIIGHIIIIJIIIIIJJIIIIIHIIIFIIJJIIJIIJIJ_Mismatch_0_Sense_+_Library_PoolT
TCTGCAGACTATTTGGCACAAATATATTGACTGAGAATTAAATTATCCTTTTTCGCAC
>Frequency_2_QualityScore_FFHHHHHJJIIJJIIJJJIIIJIJJIJJGIJJJIJIIJJHIJIJJJIJIJHHGHIIGGGEEEEED?CEC?AD=BCDEEDDDEECBCBCDDDDDD_Mismatch_0_Sense_+_Library_PoolT
GAGGATCCAACAACAGCCTGGGCCCTGGAAGGGCCTTAAGGCTTTGAAGGTCAAACCCCTGCAGGTAGTGGGTACTTTATTTGGTTCCTCTTCA
>Frequency_2_QualityScore_FFGHHGGJJJJJIIIIIIHIIIIIIIJJJIIJIIGIIIJHIIIIJIIEHHHIIIIIIIIHGHHFGIIFHCGHGGFFFFEEEEEEECEEEDCDDD_Mismatch_0_Sense_+_Library_PoolT
CTGCTGCTTGCTGCTCTCTGTATGTATTATTTCCAGAGGAGCATGCAATTTGTTCATGAGAGAGAGGAATATGCTTGTCTCTCTATTAGCTCTG
>Frequency_2_QualityScore_FFHHHHHGIGIIIIIIIIIHIJGHIGGFIJIJJJJJGGIIJJJIJJJIJJIIJIIIIIIIGIIIIIIJIGGIFIGHHHHHHFFCCEFEEEECDB_Mismatch_0_Sense_+_Library_PoolT
AGAGGAATATGCTTGTCTCTCTATTAGCTCTGCCTGTTCTGCAGACTATTTGGCACAAATATATTGACTGAGAATTAAATTATCCTTTTTCGCA
>Frequency_2_QualityScore_FFHHHHHJJJJJIJJJJJIJJJJJJJJJGIIJJJJJJJJJJJJJJJIIIJJJJJIJJJJJHGIIIHIJGGIIJIGHGHHFFFFDDEECEDDDED_Mismatch_0_Sense_+_Library_PoolT
TCTTCCTTACTATTGATTATATTGAAAGTAATAATCCGCACTGCTGCTTGCTGCTCTCTGTATGTATTATTTCCAGAGGAGCATGCAATTTGTT
>Frequency_1_QualityScore_FFHHHFHJGGGGGIIJGIGGGGHHGIJFHHIJJJIIJJJJIJHDEHHGGHJIJJJGIIIIHJJHFHEHE@DFFFEECEEEDCBDDDD?83=>CC_Mismatch_1_Sense_+_Library_PoolT
TAAGGATTCTGTGTGGCCTGCTTTGGGTTAACCCAATTTGGGTCACCACTTATTTCATTCACTGATTAGGACCTTCTCCTGGGAACGAGGATCC
>Frequency_1_QualityScore_FFHHHHHJIJJJJJJJJJJJJJIJJJJIJIJJJJJJJJJJJJJJIJJJJJJJJIJHGHHHHHFFFFFFEEEEEEDDCDEEEDDDDDDDDDEEFE_Mismatch_2_Sense_+_Library_PoolT
CAGAGTAGCATGCAATTTTTTCATGAGAGAGAGGAATATGCTTGTCTCTCTATTAGCTCTGCCTGTTCTGCAGACTATTTGGCACAAATATATT
>Frequency_1_QualityScore_FFHGHHGIJJJIJJJJJJGIIJJJJJJJJIJJJGIJIIJJIHGHIGIJGIJJJJIIHIJJJHIJJHHHHEHFFFDDCECDEDDDEDDDDDCDDE_Mismatch_0_Sense_+_Library_PoolT
TAATCCGCACTGCTGCTTGCTGCTCTCTGTATGTATTATTTCCAGAGGAGCATGCAATTTGTTCATGAGAGAGAGGAATATGCTTGTCTCTCTA
>Frequency_1_QualityScore_DDFFHCDFGIJGGHIEEDFHHIJIGIFGGIGGGIJFGGHHII@G?FHBEIFHIIHCHHGIDEGC:=EGA_Mismatch_1_Sense_+_Library_PoolT
CTGAGAATTAAATTATCCTTTTTCGCACAAATCTGTTGATTGAGAGTTAAATTATCCTCTTTGGCATCA
>Frequency_1_QualityScore_?DDHBHBHG?FGHBIIHIIIEGEHDH<FHIEDFDGEIBFHGIIIIIIG_Mismatch_0_Sense_+_Library_PoolT
TGTTCTGCAGACTATTTGGCACAAATATATTGACTGAGAATTAAATTA
>Frequency_1_QualityScore_FFHHHHGJJJJJGJJJJJJJJFIGAGGIIEGIJIIIJJGGIGHIB7CHHIIGHIEGECGHIEHGHFGFFDFFFFEEEFEEEEDDDDDDEDEDDE_Mismatch_0_Sense_+_Library_PoolT
GAAGGGCCTTAAGGCTTTGAAGGTCAAACCCCTGCAGGTAGTGGGTACTTTATTTGGTTCCTCTTCATTCTTTTCATTCTTCCTTACTATTGAT
>Frequency_1_QualityScore_DDFDFFHIHEGH@EDBHGGI@F?<BBHGHEIIIIIIIGDGEHIIIGIIIIIIIIIICHGHIII_Mismatch_0_Sense_+_Library_PoolT
GTCTCTCTATTAGCTCTGCCTGTTCTGCAGACTATTTGGCACAAATATATTGACTGAGAATTA
>Frequency_1_QualityScore_FFHHHHHJJIIIJIJJIJJJJIIIIJEIIJJJIIIJIJIIJJJJJIJIIJJIEHIIGJJJJJIIIIJHHHHHFDFFFFFEDCDEDCDEDEFEDD_Mismatch_0_Sense_+_Library_PoolT
AGGAGCATGCAATTTGTTCATGAGAGAGAGGAATATGCTTGTCTCTCTATTAGCTCTGCCTGTTCTGCAGACTATTTGGCACAAATATATTGAC
>Frequency_1_QualityScore_DFHHAFHGBGIIIGIDIIIIGGCGEFHEGIIHIFGGGIIGIHGGGIIIG<FHIIEHIIIGHHEHHFFHFEEFFDEEDFCEACDDDDCDCDEDDD_Mismatch_1_Sense_+_Library_PoolT
GGGAGCATGCAATTTGTTCATGAGAGAGAGGAATATGCTTGTCTCTCTATTAGCTCTGCCTGTTCTGCAGACTATTTGGCACAAATATATTGAC
>Frequency_1_QualityScore_FFHHHHHJJJJIJJJJJJJJJJJIHIJJIJJJJGJJJJJJJJIJJJJHHHHHHFFFFFDDD@DDCDADCDCDDBDDDEEDDCDEDBDDDDDDDD_Mismatch_1_Sense_+_Library_PoolT
CGAGGATCCAACAACAGCCTGGGTCCTGGAAGGGCCTTAAGGCTTTGAAGGTCAAACCCCTGCAGGTAGTGGGTACTTTATTTGGTTCCTCTTC
>Frequency_1_QualityScore_FFHHHHGJJJIJJJJJIJJJJJFIFHIGIJJJFGJIIJJJJIJIJIIJGJJJJJJIFHGHDHIJJJIJIGHGCHHEFFFFEEEDEEDDCDDEDC_Mismatch_1_Sense_+_Library_PoolT
CCTTACTATTTATTATATTGAAAGTAATAATCCGCACTGCTGCTTGCTGCTCTCTGTATGTATTATTTCCAGAGGAGCATGCAATTTGTTCATG
>Frequency_1_QualityScore_FFHHHHHJJJJJJJJJJJGJJHIJJJJJJIJJJJJJJJJJJIIIGIGIJIIIIJJJJJJJIIJJIIIJIHHHGHHHHFFFDFFEEEECEDDACD_Mismatch_0_Sense_+_Library_PoolT
TGTATGTATTATTTCCAGAGGAGCATGCAATTTGTTCATGAGAGAGAGGAATATGCTTGTCTCTCTATTAGCTCTGCCTGTTCTGCAGACTATT
>Frequency_1_QualityScore_FDHFFHHJJJIJJJJJJJJJJIIIIGIJJIJJIJJIHIIJJGGGHHHGEFHHFFFCCDDDDCCCCCDDDDDDD?CDDDDDDD@DDDDD8AC@CD_Mismatch_1_Sense_+_Library_PoolT
GATTAGGACCTTCTCCTGGGAACGAGGATCCAACAACAGCCTGGGTCCTGGAAGGGCCTTAAGGCTTTGAAGGTCAAACCCCTGCAGGTAGTGG
>Frequency_1_QualityScore_FFHHHHHJJJJJJIJJJJJJJIJJIJJJJJJJJJJJJIIIJJJJJIJJJDIJJIJJJJJJJJJIIJIJJGGHHHFHFFFFFFDCECEEEDDDDD_Mismatch_0_Sense_+_Library_PoolT
CTCTGTATGTATTATTTCCAGAGGAGCATGCAATTTGTTCATGAGAGAGAGGAATATGCTTGTCTCTCTATTAGCTCTGCCTGTTCTGCAGACT
>Frequency_1_QualityScore_FFHHHHHJJJJJJJJJJJJJJJJJIIJJJJJJJJJJJJJIJJIIJJIJJIJJJGIJJJJJJJJGHIJJJHHHHHFFFFFFFEEEEDDCEDEEED_Mismatch_0_Sense_+_Library_PoolT
GAGGAGCATGCAATTTGTTCATGAGAGAGAGGAATATGCTTGTCTCTCTATTAGCTCTGCCTGTTCTGCAGACTATTTGGCACAAATATATTGA
>Frequency_1_QualityScore_FFHHHHGJJIJIJFIJIIFGGCHJJBHIIJJJIJGHHIIIIIIJIIJJGI@BCCDHGEHHGI;CGGHHHHCHBDEFBAACD@DCCDEDDDDBCC_Mismatch_0_Sense_+_Library_PoolT
AGTAATAATCCGCACTGCTGCTTGCTGCTCTCTGTATGTATTATTTCCAGAGGAGCATGCAATTTGTTCATGAGAGAGAGGAATATGCTTGTCT
>Frequency_1_QualityScore_FFHHGHHJJJJJJJJJJJHIJJJJJJJJJJJJJJJJIIJJIJJJJIJJJJJJJJJHHHHHHFBDFEEEECEEEDBDDDDDDDDEEFEEEDDDDE_Mismatch_1_Sense_+_Library_PoolT
CAACAGCCTGGGTCCTGGAAGGGCCTTAAGGCTTTGAAGGTCAAACCCCTGCAGGTAGTGGGTACTTTATTTGGTTCCTCTTCATTCTTTTCAT
>Frequency_1_QualityScore_FFGHHHHIJGJJJJJJJJJIJIJJIHIIIDGIJJJJJJJIHIIJIJJJJJIIJJJJJGIIGJJICHEGIC_Mismatch_1_Sense_+_Library_PoolT
CTTTTTCGCACAAATCTGTTGATTGAGAGTTAAATTATCCTCTTTGGCATTATTCAGTTTATTGAGTTAT
>Frequency_1_QualityScore_FFHHHHHJJJJJJJIJIJJJJJJIIJIJJIJIIJIIJIJJJJIJIJJJJJJJJJJJIIJJIJIJJJJIJGGIIJGHHHHHHHDFFDCDCEDDDD_Mismatch_0_Sense_+_Library_PoolT
TTTCATTCTTCCTTACTATTGATTATATTGAAAGTAATAATCCGCACTGCTGCTTGCTGCTCTCTGTATGTATTATTTCCAGAGGAGCATGCAA
>Frequency_1_QualityScore_FFHHHHHJJJJJJJJJJJJJJJJJJJIJJJJJJJHIJIJJJJGIJJIJJJJJJIJJIJJJJJIJJJJJIHHCHHCHHHHGFF@EEBDDDDDDDD_Mismatch_0_Sense_+_Library_PoolC
TTTCATTCTTCCTTACTATTGATTATATTGAAAGTAATAATCCGCACTGCTGCTTGCTGCTCTCTGTATGTATTATTTCCAGAGGAGCATGCAA
>Frequency_1_QualityScore_DD4CFH?@EBFFHE;FGHFBCHHGCADGIHIBHD;?DF<483BC@C4=F;@G=;C;CA;=BEC(>A?3;@>?B8(::5>3@_Mismatch_0_Sense_+_Library_PoolT
CGAGGATCCAACAACAGCCTGGGCCCTGGAAGGGCCTTAAGGCTTTGAAGGTCAAACCCCTGCAGGTAGTGGGTACTTTAT
>Frequency_1_QualityScore_FFHHHHHJGJJHIIIJJJJJJJJJJJJJIIJHIJJJJJJJJJJJJJJJIJJJJJIIIJJIFHHIGJJIHAHHFFFFFEEEEEDEEEEDDDDDDE_Mismatch_1_Sense_+_Library_PoolT
TTATCTCTATGTATAGTTGTCTCACTCAAGGATTCTGTGTGGCCTGCTTTGGGTTAACCCAATTTGGGTCACCACTTCTTTCATTCACTGATTA
>Frequency_1_QualityScore_FFHGHGHJIJHIJ@FIIFHHHGHIHGIGEGGGB6BGHIDHIHIHIIIGBFEGIIJIIG@HEHHGHFFFFFFFDECCEEDCDDDCDDC><ACBB@_Mismatch_1_Sense_+_Library_PoolT
CTCACTCAAGGATGCTGTGTGGCCTGCTTTGGGTTAACCCAATTTGGGTCACCACTTATTTCATTCACTGATTAGGACCTTCTCCTGGGAACGA
>Frequency_1_QualityScore_FFHHGHHJJIJJJJJIJJJIJJJJJJJJJJJJJJJJJJJJJJJJJJJJJJJJJJJJJIJJJJIGIIJJHGHHHGFFFFFFEEEEEDDDDDDDDA_Mismatch_0_Sense_+_Library_PoolT
GCTTGCTGCTCTCTGTATGTATTATTTCCAGAGGAGCATGCAATTTGTTCATGAGAGAGAGGAATATGCTTGTCTCTCTATTAGCTCTGCCTGT
>Frequency_1_QualityScore_FFHHHHHJIJJJJJJJJJIJJIJJIJJJJJJJJJJJJJJJJJJJIJJJJJJJGIJHHGFFFFEEDDEDDCCDDDDDDDDDDDDDDDCDDACCCD_Mismatch_1_Sense_+_Library_PoolT
TGATTAGGACCTTCTCCTGGGAACGAGGATCCAACAACAGCCTGGGTCCTGGAAGGGCCTTAAGGCTTTGAAGGTCAAACCCCTGCAGGTAGTG
>Frequency_1_QualityScore_FFHHGHHJIJIJJJJJFHJIIJJJJJHJJJJJJJIJIJJJJIJICHGGIIJJIIIJIIJJIGGIJIJJJHGI_Mismatch_0_Sense_+_Library_PoolT
GCTTGTCTCTCTATTAGCTCTGCCTGTTCTGCAGACTATTTGGCACAAATATATTGACTGAGAATTAAATTA
>Frequency_1_QualityScore_FFHHGHGIGHIJIIIIJJJJIHIGGJJJIJJJJJHGGJJJJIGIJIIJIIIJIEIIIJJJIGHHIIIJJEIJGHHHHHFFFFFFEDEDEECDDA_Mismatch_1_Sense_+_Library_PoolT
TGAGAGAGAGGAATATGCTTGTCTCTCTATTAGCTCTGCCTGTTCTTCAGACTATTTGGCACAAATATATTGACTGAGAATTAAATTATCCTTT
>Frequency_1_QualityScore_FFHHHHHJJJJIJJJJIJIJIJJJJJJJJJJJJJJJJJJJJJIJJIJJJJIFJJJJJIJIJHHHHHFFFEEEDEEBDDDDDDDDCDDDDDDDDD_Mismatch_0_Sense_+_Library_PoolT
CCCAATTTGGGTCACCACTTATTTCATTCACTGATTAGGACCTTCTCCTGGGAACGAGGATCCAACAACAGCCTGGGCCCTGGAAGGGCCTTAA
>Frequency_1_QualityScore_FFDFHGBGFIIGJIIJIIGIGIIJFIJIJJJJIGEGGIJIIIIJJJJJJIHJJJGHIGDIIGGIIIIIJEHGGHHHHHDEDFDCECECEECDDD_Mismatch_1_Sense_+_Library_PoolT
CTGCTTGCTGCTCTCTGTATGTATTATTTCCAGAGGAGCATGCAATTTGTTCATGATAGAGAGGAATATGCTTGTCTCTCTATTAGCTCTGCCT
>Frequency_1_QualityScore_FFHHHHHJJJJJJJJJJJJIJJJIJJJJJJJJJJJJJJIJJJJJJJIJIJJJJJJJJIJJJJJJJJJJJHHHHGHHFFFFFEEECEEEDCDDDD_Mismatch_0_Sense_+_Library_PoolT
TGCTGCTTGCTGCTCTCTGTATGTATTATTTCCAGAGGAGCATGCAATTTGTTCATGAGAGAGAGGAATATGCTTGTCTCTCTATTAGCTCTGC
>Frequency_1_QualityScore_FFHHGHHIJJJJHJJJJJJJJJJJJJJIJJJJJJJJJJJJJJJJGIJJHIJJGIJJIJIJJJJGGJIJHHHGHHFFFFFFFEDEEDDDBDDBDD_Mismatch_1_Sense_+_Library_PoolT
ATATATTGAAAGTAATAATCCGCACTGCTGCTTGCTGCTCTCTGTATGTATTATTTCCAGAGGAGCATGCAATTTGTTCATGAGAGAGAGGAAT
>Frequency_1_QualityScore_FFHGHHHJJJJJJJJJJJJIJJJIIJJJIJGIIJJJJIJIJJJIJIIJJJJIHG>FHGIJJJHGGJJJJFIHHGHHHFBDEFE@CCEFCCCCCC_Mismatch_1_Sense_+_Library_PoolT
AGGAGCATTCAATTTGTTCATGAGAGAGAGGAATATGCTTGTCTCTCTATTAGCTCTGCCTGTTCTGCAGACTATTTGGCACAAATATATTGAC
>Frequency_1_QualityScore_FFHHHHHIFIJJJIIJJJJJJHHHHIJJJJJJJIJJJJJJJJJJJJJJJJJJJJJJJJIJJIGIJJJJIHHHHHHHHFDFFFFEEEEEECDEDD_Mismatch_0_Sense_+_Library_PoolT
TGAGAGAGAGGAATATGCTTGTCTCTCTATTAGCTCTGCCTGTTCTGCAGACTATTTGGCACAAATATATTGACTGAGAATTAAATTATCCTTT
>Frequency_1_QualityScore_DDHHHDAFEHIIAIGH9FBCFHHG@@@@DEEGEHIBAEG9FDGCFD>GFGIGBBF?DGC>DD?9@7FE@=CD3@A===??CBD_Mismatch_1_Sense_+_Library_PoolT
TATTTGGTTCCTCTTCATTCTTTTCATTCTTCCTTACTATTGATTATATTGAAAGTAATAATCCGCACTGCTGCTTGCTGCTA
>Frequency_1_QualityScore_FFHHHGHJJJJJJJJJHIJJJIIIJJJJJJJIIJJJJJJJJIJJJJJJEIJIJJJIIJJJJIJJJJJJJIHHHHHFFFFFFEEECEEEDCDDDE_Mismatch_0_Sense_+_Library_PoolT
TTGGTTCCTCTTCATTCTTTTCATTCTTCCTTACTATTGATTATATTGAAAGTAATAATCCGCACTGCTGCTTGCTGCTCTCTGTATGTATTAT
>Frequency_1_QualityScore_FFGHGHHGGGHJJCHIJIJJJIGI_Mismatch_0_Sense_+_Library_PoolT
ATATATTGACTGAGAATTAAATTA
>Frequency_1_QualityScore_FFHHHHHJJJJHIJJGIIIJJJJJJJJJJJJJFIIJJJJJJJJIJJIJJJIHHIGIGIIJJJJJJJJJIHHHHHHHHFFFDFFEEEECDB_Mismatch_0_Sense_+_Library_PoolT
GAATATGCTTGTCTCTCTATTAGCTCTGCCTGTTCTGCAGACTATTTGGCACAAATATATTGACTGAGAATTAAATTATCCTTTTTCGCA
>Frequency_1_QualityScore_FFHHHHHJJJIJDHIIIJJJJIJJIIIJJJJIJJJIJIGJIJIGGJJJIJIJJJJJJJJJJJHHHHHFFEEDEEEEEEECDDDDEEEDCDD_Mismatch_1_Sense_+_Library_PoolT
CATTTCCAGAGGAGCATGCAATTTGTTCATGAGAGAGAGGAATATGCTTGTCTCTCTATTAGCTCTGCCTGTTCTGCAGACTATTTGGCAC
>Frequency_1_QualityScore_FFHHHHHJJHIJJJJJJIJJJIJJJJIJJJJJJJJJJJJJJIJJIJJJJJIJJGIJIHIJJJJJJIGJIBGHIHHEHHFFFFFFEDEEECDDDC_Mismatch_0_Sense_+_Library_PoolT
TTTATTTGGTTCCTCTTCATTCTTTTCATTCTTCCTTACTATTGATTATATTGAAAGTAATAATCCGCACTGCTGCTTGCTGCTCTCTGTATGT
>Frequency_1_QualityScore_BDFBAF?EA<A?EF?CBF@>DFBGH>EHG?CDBHH@B@D>GGGDFCF9FCB?=FHIIHEEFCGGG:C@C=A=CECCDBBD;CC@:CCC3>@CC3_Mismatch_0_Sense_+_Library_PoolT
TTTGTTCATGAGAGAGAGGAATATGCTTGTCTCTCTATTAGCTCTGCCTGTTCTGCAGACTATTTGGCACAAATATATTGACTGAGAATTAAAT
>Frequency_1_QualityScore_FFHHHFHJJJFHIJIJIJIIJJIIIJIJJJJJJIJHJJIJJJJJJJJJIJJIJJJIIJJJIIJIIJHHHHHHFFFFFFEEEEEEEDDDDDD_Mismatch_1_Sense_+_Library_PoolT
CTTCCAGAGGAGCATGCAATTTGTTCATGAGAGAGAGGAATATGCTTGTCTCTCTATTAGCTCTGCCTGTTCTGCAGACTATTTGGCACAA
>Frequency_1_QualityScore_FDGFFHHJJIJJJGIGGEIAHIHGIECHIHHIIIIIIIIGEIEEHGIIHIICHGHIEHCHGICHHHHCCAB=B@ACA>ABDBCCDDDDDDCACC_Mismatch_2_Sense_+_Library_PoolT
TGGGTTTTTCCTTATCTCTATGTATAGTTGTCTCACTCAAGGATTCTGTGTGGCCTGCTTTGGGTTAACCCAATTTGGGTCACCACTTCTTTCA
>Frequency_1_QualityScore_DFHHHHHIJJJJJJJJJJJJJJJJJJJJIJJJJJJIJIJJJIJJJJJJJJJJJJJJJJJJJJIIIGJJJHIHHHF_Mismatch_0_Sense_+_Library_PoolT
TCTATTAGCTCTGCCTGTTCTGCAGACTATTTGGCACAAATATATTGACTGAGAATTAAATTATCCTTTTTCGCA
>Frequency_1_QualityScore_FFHHHHHJJJJJJJJIIIIJJJJJIJIIJIJJIIIJJGIJJIIGHJJIIGHIHIJJIJIIGIGIJJIEICHI_Mismatch_1_Sense_+_Library_PoolT
GCTTGTCTCTCTATTAGCTCTGCCTGTTCTGCAGACTATTTGGAACAAATATATTGACTGAGAATTAAATTA
>Frequency_1_QualityScore_FFHHHHHJJJJJJJJJJIJJJJJJIJJJJJJJJJJJJIJJJIHIJJJJJJJFGJJJJJIJJJIJIJJIJHEHHFFFFFFFFEEEEDECDDDDDD_Mismatch_0_Sense_+_Library_PoolT
ATTTGTTCATGAGAGAGAGGAATATGCTTGTCTCTCTATTAGCTCTGCCTGTTCTGCAGACTATTTGGCACAAATATATTGACTGAGAATTAAA
>Frequency_1_QualityScore_FFHHHHHJGIJJJJGJJJIJEHIIIJJJJJJJJJJJJJJJJJJJJJJJJJJIJJJJJJJJIJJJJJJJHFHHJJIJGHHHFFFDDEEEEDDDDC_Mismatch_0_Sense_+_Library_PoolT
GTAGTGGGTACTTTATTTGGTTCCTCTTCATTCTTTTCATTCTTCCTTACTATTGATTATATTGAAAGTAATAATCCGCACTGCTGCTTGCTGC
>Frequency_1_QualityScore_FFGHDDFHFHIJGGHIHI@HIJEGHJBHIJJJIJJJJIJIJIJJIIIJIJIJJIIJJJIIIJIIJJIJGIIIGIJIHJHFHGDFDDECDC@CCD_Mismatch_0_Sense_+_Library_PoolT
GCAGGTAGTGGGTACTTTATTTGGTTCCTCTTCATTCTTTTCATTCTTCCTTACTATTGATTATATTGAAAGTAATAATCCGCACTGCTGCTTG
>Frequency_1_QualityScore_FFHHHHHJJJJJJJJJIJJIJJEHIJJIJJIJIIJIJJJJIJJICHGFIJJJJGHHHFF@DEEEED;CAACDCDDEED?ACDDDDDD@CDDEED_Mismatch_0_Sense_+_Library_PoolT
CCAACAACAGCCTGGGCCCTGGAAGGGCCTTAAGGCTTTGAAGGTCAAACCCCTGCAGGTAGTGGGTACTTTATTTGGTTCCTCTTCATTCTTT
>Frequency_1_QualityScore_FFHHGHHJIJIDHIIJIIJJJJJJJJJJJJIJIJGIIJJJJJJJIIJIJIJIIJIJJJJJJIJIJJJHHEEHHFFFFEFEECEDEDDDDDDDDD_Mismatch_1_Sense_+_Library_PoolT
TTTTCCAGAGGAGCATGCAATTTGTTCATGAGAGAGAGGAATATGCTTGTCTCTCTATTAGCTCTGCCTGTTCTGCAGACTATTTGGCACAAAT
>Frequency_1_QualityScore_FFGHHHHJJJJJJJJJJJJJJJJJIJJJJJJJJJJJJJIJJJJJJJGIJJJJJJJJJGIJHHHFFDEEDBDDDDDDDDDDDDDDDDDDDDDDDD_Mismatch_0_Sense_+_Library_PoolT
TTATTTCATTCACTGATTAGGACCTTCTCCTGGGAACGAGGATCCAACAACAGCCTGGGCCCTGGAAGGGCCTTAAGGCTTTGAAGGTCAAACC
>Frequency_1_QualityScore_FFHHDHHIIJJIJJJJJJIIJJJJJGHJJJJJJJJIJJJJJIIJIIJJJJJGIGGIIJJIEIIHIGIHF<EEHHFFFFFFD_Mismatch_0_Sense_+_Library_PoolT
GAGGAATATGCTTGTCTCTCTATTAGCTCTGCCTGTTCTGCAGACTATTTGGCACAAATATATTGACTGAGAATTAAATTA
>Frequency_1_QualityScore_FFHHHHHJJJJJIJJJJIJJJHIJJJJJJJJJJJJJJJJJJJJJJJJJJJJJJJJJJIGIJHIJJJJJJJGGHCHGCBEEEEEEDCDDDDDDEE_Mismatch_0_Sense_+_Library_PoolT
TCCTTACTATTGATTATATTGAAAGTAATAATCCGCACTGCTGCTTGCTGCTCTCTGTATGTATTATTTCCAGAGGAGCATGCAATTTGTTCAT
>Frequency_1_QualityScore_FFHHHHHJJJJIIJJJJJJIIIDHFGIHIJIJJJIJIJJJJJJJJJJJFGIJJIJJJJGIIGIJGJJJJFHHFHHHHFFFEFEFEFFEEDDDCD_Mismatch_1_Sense_+_Library_PoolT
GCATGCAATTTGTTCATGAGAGAGAGGAATATGCTTGTCTCTCTATTAGCTCTGCCTGTTCTGCAGACTATTTGGCACAAATATATTGACTGAA
>Frequency_1_QualityScore_FFHHHHHIIJJGGIEJJJGIIGIIIJIIJJJGHHGHIGHEHGGHGGHIHIIJJJJJJJJJJJIHIHGHHEHGHEHHHEH>BFDCDDEEDDCDDD_Mismatch_0_Sense_+_Library_PoolT
CATTCTTCCTTACTATTGATTATATTGAAAGTAATAATCCGCACTGCTGCTTGCTGCTCTCTGTATGTATTATTTCCAGAGGAGCATGCAATTT
>Frequency_1_QualityScore_FFHHHHHIJJIHIJIJIJJIIIIIJJIJGJJIIIIJJJIJIJHIJJJIIJJJJJIJJIJJJIGHIIG_Mismatch_0_Sense_+_Library_PoolT
TCTCTCTATTAGCTCTGCCTGTTCTGCAGACTATTTGGCACAAATATATTGACTGAGAATTAAATTA
>Frequency_1_QualityScore_FFHHHGHJJJJJJJJJIJIJIJJIJJJJIJJJJJJJJJJJJIJIIJJJJJJIIJJJJJJJIJJFIIIIIGIGEEHHHFFFFFFFEECDACDDDD_Mismatch_0_Sense_+_Library_PoolT
AATTTGTTCATGAGAGAGAGGAATATGCTTGTCTCTCTATTAGCTCTGCCTGTTCTGCAGACTATTTGGCACAAATATATTGACTGAGAATTAA
>Frequency_1_QualityScore_FFHHHHHJJJJJJJIJJGHGJJIJJIIJJJJJJJJIGIIJJIJJJJJJIHHHHFFBEFFDEDEEECCDDCDDDBBDBDDCD?CCACDD9ACACD_Mismatch_0_Sense_+_Library_PoolT
ACCTTCTCCTGGGAACGAGGATCCAACAACAGCCTGGGCCCTGGAAGGGCCTTAAGGCTTTGAAGGTCAAACCCCTGCAGGTAGTGGGTACTTT
>Frequency_1_QualityScore_FFHHHHFIGHGIIJGHCHHHHIJJJJGIHIJIJJJJJIJJJJJIJJJJJJJJHIIIGIGCHHIJIJIIJIFGHFH_Mismatch_0_Sense_+_Library_PoolT
CTATTAGCTCTGCCTGTTCTGCAGACTATTTGGCACAAATATATTGACTGAGAATTAAATTATCCTTTTTCGCAC
>Frequency_1_QualityScore_FFHHHHHJJJJJJJJJJJJJJHIJIIJJJHJJJIJJJJJJJJJJJJJJJJJJJJJJJJJJJIIJJIJJJJJJJHHFHEHFEFDDEEEDCDDDDD_Mismatch_0_Sense_+_Library_PoolT
TTCTTCCTTACTATTGATTATATTGAAAGTAATAATCCGCACTGCTGCTTGCTGCTCTCTGTATGTATTATTTCCAGAGGAGCATGCAATTTGT
>Frequency_1_QualityScore_DD<D:FFB?<EFBCD?A99E??FBGAFEF@6DFGIFFE@DD?BFACFAFBCF=)8=@CADEF==?E?CEBBD;B;6..(6>ABBBBBADB@ABB_Mismatch_2_Sense_+_Library_PoolT
GGGAGAATGCAATTTGTTCATGAGAGAGAGGAATATGCTTGTCTCTCTATTAGCTCTGCCTGTTCTGCAGACTATTTGGCACAAATATATTGAC
>Frequency_1_QualityScore_FFHHHHHJJJJJJJJJJIJJJJJJJJJJJJJHJJJJIJJJJJJJJJJJJJHHIJJIJJJJJIIJJIJJJHHJJJJJJ_Mismatch_0_Sense_+_Library_PoolT
AATATGCTTGTCTCTCTATTAGCTCTGCCTGTTCTGCAGACTATTTGGCACAAATATATTGACTGAGAATTAAATTA
>Frequency_1_QualityScore_FFHHHHHJJJJJJIJJJJJJJIJIJIJIJJJJJJIHJJJJJIIJJJJJIDHIHIJHEEHHFFFFFFFEAAEEDDDDDEEFEEDDDDDEEEEEDD_Mismatch_0_Sense_+_Library_PoolT
CCTGGGCCCTGGAAGGGCCTTAAGGCTTTGAAGGTCAAACCCCTGCAGGTAGTGGGTACTTTATTTGGTTCCTCTTCATTCTTTTCATTCTTCC
>Frequency_1_QualityScore_FFHHHHHJJGIJHIJHIJJJJIJJIJJJJJIJIIJJJIIJJJJIIJIJJIJJGJHGGGIEIHHIJJHHGHDFFFFDEEEEEDDDEFEDDCDCCD_Mismatch_1_Sense_+_Library_PoolT
CTTATCTCTATGTATAGTTGTCTCACTCAAGGATTCTGTGTGGCCTGCTTTGGGTTAACCCAATTTGGGTCACCACTTCTTTCATTCACTGATT
>Frequency_1_QualityScore_FFHHHFHJJJJJJJIJJJJJJIJJIIIIJJIJJJJHIJJJJIJJJJIJJIJJJGIIIIIEIGIIJIJJJEGAEHHH_Mismatch_0_Sense_+_Library_PoolT
GAGGAATATGCTTGTCTCTCTATTAGCTCTGCCTGTTCTGCAGACTATTTGGCACAAATATATTGACTGAGAATTA
>Frequency_1_QualityScore_FFHHHHHJJJJJIJJJJJJIJJJJIIJJJJIJJJJJJJJJIIIIJJJJIIIIJJIJJDHHEHHHHHGFFFFFFFDEEEDDDDDDDDDCBDDDDB_Mismatch_0_Sense_+_Library_PoolT
CTCACTCAAGGATTCTGTGTGGCCTGCTTTGGGTTAACCCAATTTGGGTCACCACTTATTTCATTCACTGATTAGGACCTTCTCCTGGGAACGA
>Frequency_1_QualityScore_FFHHHHHJJJJJJJJIJJJJJJJHJJJJJJJJJIJIJJJJIJJIIGIJJIJJIHIJGGGIIJJIJJJJJJIFHHHGHFFFBCDFEEEECC_Mismatch_1_Sense_+_Library_PoolT
GGAATATGCTTGTCTCTCTATTAGCTCTGCCTGTTCTGCAGACTATTTGGCACAAATATATTGACTGAGAATTAAATTATCCTTTTTCAC
>Frequency_1_QualityScore_FFHGHHHJJJJJJJJJJIJJJJCHJJJJJJJJJJJJJIGHGIIJIIJJJJIJJJJJJJJJJIJJJJJJJHIIIHHGHFEEHEEFFCDFECCCCB_Mismatch_0_Sense_+_Library_PoolT
TTCATTCTTTTCATTCTTCCTTACTATTGATTATATTGAAAGTAATAATCCGCACTGCTGCTTGCTGCTCTCTGTATGTATTATTTCCAGAGGA
>Frequency_1_QualityScore_FFHHHHHJJJJJJJJJIJJIJJJJJJJIJJJIHIJJJJJJIJHJGIJHIIGIJJJJJIJJJJJJIIJJJHHHHHHFFFEFFEEEECEDDCDDDD_Mismatch_0_Sense_+_Library_PoolT
TATGTATTATTTCCAGAGGAGCATGCAATTTGTTCATGAGAGAGAGGAATATGCTTGTCTCTCTATTAGCTCTGCCTGTTCTGCAGACTATTTG
>Frequency_1_QualityScore_FFHHHHHJJJJJJJJJJJJJJJJIIGJJJJJIJGIJJJJJJJJJJJJJJJJJJJJJIJJIJJJJJIJIJJJIHEHHHHHFFEFDCDDDCDDDCD_Mismatch_0_Sense_+_Library_PoolT
TTCATTCTTCCTTACTATTGATTATATTGAAAGTAATAATCCGCACTGCTGCTTGCTGCTCTCTGTATGTATTATTTCCAGAGGAGCATGCAAT
>Frequency_1_QualityScore_FFFGGHGJJIFHFIIJJJGIHGGIIJIIJJJGIJEIEGE>FHGDIICIIIGIJICHJJIJJJIIIJGHIFGIIIIGFHFECECCCDCCDDDDDC_Mismatch_0_Sense_+_Library_PoolT
CTCTCTATTAGCTCTGCCTGTTCTGCAGACTATTTGGCACAAATATATTGACTGAGAATTAAATTATCCTTTTTCGCACAAATCTGTTGATTGA
>Frequency_1_QualityScore_FFFFHHHIJJJJJJHIDHHIIJIJIJJIIIJJJJIIJIJJJJJIJJHIIJJIIJJIEIGIJJJJGJJJIEEEHEFDEECEEEDDDDACCCCDCC_Mismatch_0_Sense_+_Library_PoolT
CTATTAGCTCTGCCTGTTCTGCAGACTATTTGGCACAAATATATTGACTGAGAATTAAATTATCCTTTTTCGCACAAATCTGTTGATTGAGAGT
>Frequency_1_QualityScore_FFHHHHHJJIJJGGIFHIGFEHGHIDHIJIJIIIIIIJJIIIIJJIJJIJJGHJJJJJIJJJJJIIHHGHHHHHHFFFFFFEDEEECEDDDDDD_Mismatch_0_Sense_+_Library_PoolT
AACCCCTGCAGGTAGTGGGTACTTTATTTGGTTCCTCTTCATTCTTTTCATTCTTCCTTACTATTGATTATATTGAAAGTAATAATCCGCACTG
>Frequency_1_QualityScore_FFHHDFHFGHIGGJJEHGHCGH9GG=GIIJIGIIJIGIGGGIIEHACHDFDCFGIIIIJIGIGCGIJ:DCEEEEEHDFFFFACCEDEEDDDDCC_Mismatch_0_Sense_+_Library_PoolT
CTGTATGTATTATTTCCAGAGGAGCATGCAATTTGTTCATGAGAGAGAGGAATATGCTTGTCTCTCTATTAGCTCTGCCTGTTCTGCAGACTAT
>Frequency_1_QualityScore_FFGHHHHGIJJJFIIJIJJGIJIIJGIIJJGJJJJJIJJJJJJHJJJHIIIJHHHHFFFEEEECCACDD6@>>BDCCCC@C?BCCDDDDDDDA@_Mismatch_1_Sense_+_Library_PoolT
GATCCAACAACAGCCTGGGTCCTGGAAGGGCCTTAAGGCTTTGAAGGTCAAACCCCTGCAGGTAGTGGGTACTTTATTTGGTTCCTCTTCATTC
>Frequency_1_QualityScore_FFHHHHHGAFGGIGIIDEHGGIIIGIFHIIEHIGEGGGHDGGGIGIIFCGIIIICHIHEEA@HGIGGIIHIHIIHHF_Mismatch_0_Sense_+_Library_PoolT
CTCTATTAGCTCTGCCTGTTCTGCAGACTATTTGGCACAAATATATTGACTGAGAATTAAATTATCCTTTTTCGCAC
>Frequency_1_QualityScore_FFHHHHHHIIIHJJIIJJIJJJJJJJJJJJJIJJIGGIJJJJJJJIJJJJJJFJJJIIJJJIJJIIHIHEAEHFHHHFFFFFEEEEEEEED_Mismatch_0_Sense_+_Library_PoolT
TCATGAGAGAGAGGAATATGCTTGTCTCTCTATTAGCTCTGCCTGTTCTGCAGACTATTTGGCACAAATATATTGACTGAGAATTAAATTA
>Frequency_1_QualityScore_FFHFFHHIJJGGIIIJIJIJJIJJJJIJIHIJIIJJIIGI_Mismatch_0_Sense_+_Library_PoolT
CAAATATATTGACTGAGAATTAAATTATCCTTTTTCGCAC
>Frequency_1_QualityScore_FFHHHHHJJJHIJJJIJJJJHIIJJIJJJJJJJJJJJJIJIIGIIJEIIJJJJJJJIIJIJJIJJJ_Mismatch_0_Sense_+_Library_PoolT
CTCTCTATTAGCTCTGCCTGTTCTGCAGACTATTTGGCACAAATATATTGACTGAGAATTAAATTA
>Frequency_1_QualityScore_FDHHHHHIJJJJJIIIGIGIFHJJIIIJJJJJJJIIJJJJHGIGGGIIGHHHHFFFFFDEDEECCCDC@?BDDDCCD?CCCDDBB@:ADDCCDE_Mismatch_0_Sense_+_Library_PoolT
TCTCCTGGGAACGAGGATCCAACAACAGCCTGGGCCCTGGAAGGGCCTTAAGGCTTTGAAGGTCAAACCCCTGCAGGTAGTGGGTACTTTATTT
>Frequency_1_QualityScore_FFHHHHHJJJJJJJGJJJJJJJJJJJJIJJJJJJJJJIJIJJHHIIJJJJJJIJJJJJJIJJJIJJJJIHHHHHGFFFFFFEDEDEEEEDDDDC_Mismatch_0_Sense_+_Library_PoolT
ATTATTTCCAGAGGAGCATGCAATTTGTTCATGAGAGAGAGGAATATGCTTGTCTCTCTATTAGCTCTGCCTGTTCTGCAGACTATTTGGCACA
>Frequency_1_QualityScore_FFAFDADGEGHDHEHIAHGGCHHHIGFHGCHGEHGICCHIBBGEEGGFGIIIIEGGCCDDHH@HIIAHHGBHGHEFFEHHFE_Mismatch_0_Sense_+_Library_PoolT
AGAGGAATATGCTTGTCTCTCTATTAGCTCTGCCTGTTCTGCAGACTATTTGGCACAAATATATTGACTGAGAATTAAATTA
>Frequency_1_QualityScore_FFHHHDFIBFHIIGIIIIICGEHIIECFGGBGGIIGIIIIIIGIIFGG@FHH;@CEHECCHH>C?D>CC>CCACDDACDDA@>@D>>C:A:@>C_Mismatch_0_Sense_+_Library_PoolT
GGCCCTGGAAGGGCCTTAAGGCTTTGAAGGTCAAACCCCTGCAGGTAGTGGGTACTTTATTTGGTTCCTCTTCATTCTTTTCATTCTTCCTTAC
>Frequency_1_QualityScore_BDDDDDAEEAA4FFD,C:<33<?9CE2+<?E@EC?8;DDBDD*?D90?9BD4/8?CB=B==C<A;3===.)=.);;;3?A>>@_Mismatch_0_Sense_+_Library_PoolT
GCTTGCTGCTCTCTGTATGTATTATTTCCAGAGGAGCATGCAATTTGTTCATGAGAGAGAGGAATATGCTTGTCTCTCTATTA
>Frequency_1_QualityScore_FFHHHHHJJJJJJJJJJJIJHHIJJJJJJJJIJJJJJJJJJJJJJJJJJJJJJJJJGIGJIJJJJJJIJHIHHHHFFFFFFEEEEEEEEDDD@C_Mismatch_0_Sense_+_Library_PoolT
ACTATTGATTATATTGAAAGTAATAATCCGCACTGCTGCTTGCTGCTCTCTGTATGTATTATTTCCAGAGGAGCATGCAATTTGTTCATGAGAG
>Frequency_1_QualityScore_FFHHHHHJJJJJJJJJJJJJJJJJJJJJJJJJJJJJJJJIJJJJJJJJIJIIJJJJJJJJIJIIJJGHHGHHHFFFFFDC>ACEDDEDEDDEDD_Mismatch_0_Sense_+_Library_PoolT
CTGTTCTGCAGACTATTTGGCACAAATATATTGACTGAGAATTAAATTATCCTTTTTCGCACAAATCTGTTGATTGAGAGTTAAATTATCCTCT
>Frequency_1_QualityScore_DFHFHHHGIJJJJIJJJJJIJJJJJJJJJJJJJIJJJJJJJJJJJJJJJIJJJJJJJJIJJJGGIIJHHGHJJJJIFHFFDEEEEEDDDDDDDD_Mismatch_0_Sense_+_Library_PoolT
TAGTGGGTACTTTATTTGGTTCCTCTTCATTCTTTTCATTCTTCCTTACTATTGATTATATTGAAAGTAATAATCCGCACTGCTGCTTGCTGCT
>Frequency_1_QualityScore_EFHHHHHIJJIJJJJIIJJIJJGIJJHIJJJJJJJJJJJIJJHIIJHIJJJJJJDGHIIJIJJJJJJJJHIJHHHHHFFFFFFFFEEFFEDEED_Mismatch_0_Sense_+_Library_PoolT
CCTCTTCATTCTTTTCATTCTTCCTTACTATTGATTATATTGAAAGTAATAATCCGCACTGCTGCTTGCTGCTCTCTGTATGTATTATTTCCAG
>Frequency_1_QualityScore_FFHHFHHJJJJJJ3FFIGJJJJJJJ9EHIIIJJJJJHJJJHIIJJJJIIJJIJJJIJJIJJJJDIJJIHEHJJJGHGHHFFFDCEEE@CCDEDD_Mismatch_2_Sense_+_Library_PoolT
AAAGTAATAATCCACACTGCTGCTTACTGCTCTCTGTATGTATTATTTCCAGAGGAGCATGCAATTTGTTCATGAGAGAGAGGAATATGCTTGT
>Frequency_1_QualityScore_FFHGDHHJIJJJJIJIIJJJDHHIJJIJIIJJIJJJIJJJJJJJJJJJIJJJIJJJGHHIGGIIJJJIGHGHHHDFFFFDEEEEEEDEDDDDCC_Mismatch_1_Sense_+_Library_PoolT
ACTACTGATTATATTGAAAGTAATAATCCGCACTGCTGCTTGCTGCTCTCTGTATGTATTATTTCCAGAGGAGCATGCAATTTGTTCATGAGAG
>Frequency_1_QualityScore_FFHHHHHJJJJIJIJJJJHIGIIJJJJJJJJJJJJIIJIJIJJJJJJJJJHJJJHG@GIGGHHHHHFFFDEEDEDDDDCDDDDDDDBDDDDDDD_Mismatch_2_Sense_+_Library_PoolT
CCCAATTTGGGTCACCACTTCTTTCATTCACTGATTAGGACCTTCTCCTGGGAACGAGGATCCAACAACAGCCTGGGTCCTGGAAGGGCCTTAA
>Frequency_1_QualityScore_FFFHHHHJJEIIIJJJJJJJJJJHIIEIIJIJAEGHIIGIIIJIIIFGHIIJJJJJJJIIJJJJJJJJ@=DHHFFEFFHGFFFFFFDEDDDCDD_Mismatch_0_Sense_+_Library_PoolT
CTTTTCATTCTTCCTTACTATTGATTATATTGAAAGTAATAATCCGCACTGCTGCTTGCTGCTCTCTGTATGTATTATTTCCAGAGGAGCATGC
>Frequency_1_QualityScore_FFHHHHHJJJJJJJJJJJJJJJJIJJIIJJJJJJJJGHIIJJJJIJJJJJIJJJJJJJIJJJIIJIJIGGIIIFHHHGFFHFFFDFDEDDDDDD_Mismatch_0_Sense_+_Library_PoolC
CTTTTCATTCTTCCTTACTATTGATTATATTGAAAGTAATAATCCGCACTGCTGCTTGCTGCTCTCTGTATGTATTATTTCCAGAGGAGCATGC
>Frequency_1_QualityScore_FFHHHHHJJIJJJJJJJJJJJJJJJJIFHIJJJJJIJIJJJJJJJJJJJJJIJGIIIIIIGJHFHHHHHDFD_Mismatch_0_Sense_+_Library_PoolT
GAGAGGAATATGCTTGTCTCTCTATTAGCTCTGCCTGTTCTGCAGACTATTTGGCACAAATATATTGACTGA
>Frequency_1_QualityScore_FFHHHHHGIJJJJJJJJJJJJHJJJIJJJJJJJJIJJJJJJJJJJJIJJJJJBIJGJJJHIHHHHFFFFEEDDEDDDDDDDDBDDDDDCDDDDD_Mismatch_2_Sense_+_Library_PoolT
ATTTGGGTCACCACTTCTTTCATTCACTGATTAGGACCTTCTCCTGGGAACGAGGATCCAACAACAGCCTGGGTCCTGGAAGGGCCTTAAGGCT
>Frequency_1_QualityScore_FFHHHHHJHIIJJJJJJJJIIIJFHHHIJJHIJJJJHJJJJJIJJJJJJJJEHIJJIIJEEHHGHHFFFCDFEEEEECEDDDDFEECCDDDCDD_Mismatch_0_Sense_+_Library_PoolT
TTTGAAGGTCAAACCCCTGCAGGTAGTGGGTACTTTATTTGGTTCCTCTTCATTCTTTTCATTCTTCCTTACTATTGATTATATTGAAAGTAAT
>Frequency_1_QualityScore_FFHHHHHJJJJJJJJJJJJJJJJJJJJJJJJHIJJIJJJJJJIJJIJIJJIIIIJJJJJJJGJIJHHGHGHFFDFDDDEDDDEEDEEDDDDDDD_Mismatch_0_Sense_+_Library_PoolT
AATAATCCGCACTGCTGCTTGCTGCTCTCTGTATGTATTATTTCCAGAGGAGCATGCAATTTGTTCATGAGAGAGAGGAATATGCTTGTCTCTC
>Frequency_1_QualityScore_FFHHHHHJJJJJJJJJJJJJJIIIIIIJJJIJJJGIGJJJJJJJJJJJJIIJJJIJJJJJJJJIIHHGFFDDEEEEEEEEDDDDDDEDEEEDDD_Mismatch_0_Sense_+_Library_PoolT
CACTGCTGCTTGCTGCTCTCTGTATGTATTATTTCCAGAGGAGCATGCAATTTGTTCATGAGAGAGAGGAATATGCTTGTCTCTCTATTAGCTC
>Frequency_1_QualityScore_FFHHHHHJIIJJJJIIJJIGJJGJIIJIIGIIJJJEEEHHIJJJHIIIJJIIJJHFHHHHGFEDFFEEECEEEEEEEDDDCDDEEEDDDDDDDC_Mismatch_1_Sense_+_Library_PoolT
GTCCTGGAAGGGCCTTAAGGCTTTGAAGGTCAAACCCCTGCAGGTAGTGGGTACTTTATTTGGTTCCTCTTCATTCTTTTCATTCTTCCTTACT
>Frequency_1_QualityScore_FFHHHDFHJIIJJJJJJJJJEHIHIJIJIIJJIIJIJIIJGHICHIIIJGHGIIJIJJJJJJIJJHEHCHFEBFEEEDCDDDDCDDDDDDDEEF_Mismatch_0_Sense_+_Library_PoolT
CAGGGTTTTTCCTTATCTCTATGTATAGTTGTCTCACTCAAGGATTCTGTGTGGCCTGCTTTGGGTTAACCCAATTTGGGTCACCACTTATTTC
>Frequency_1_QualityScore_FFHHHHHGIIJJJJIJJFHJJJHGIJIJJJJJJIJJJJJJIIJIJHIJIGHIIIIJIIIJIGIIJJIJJGIIJGHHHHFFFEFFDECEEFDEED_Mismatch_0_Sense_+_Library_PoolT
TTTGGTTCCTCTTCATTCTTTTCATTCTTCCTTACTATTGATTATATTGAAAGTAATAATCCGCACTGCTGCTTGCTGCTCTCTGTATGTATTA
>Frequency_1_QualityScore_DEFFHDDHIIEGJJJEGHIJJJIJIIJIGG@GIIJIHIIJJJIGIJJIJJIJIGGJJJGIJGCFGGGJCCGGG_Mismatch_0_Sense_+_Library_PoolT
TATTAGCTCTGCCTGTTCTGCAGACTATTTGGCACAAATATATTGACTGAGAATTAAATTATCCTTTTTCGCA
>Frequency_1_QualityScore_FFHHHHHJJJJJJJJJJJJJIJJJJJJHJJJJJJIJJJIJJJJJJIIIIJJIJJJJIIJJJJJFHGIJJHHJJHHHHHHHFFFDD_Mismatch_0_Sense_+_Library_PoolT
TGCTTGTCTCTCTATTAGCTCTGCCTGTTCTGCAGACTATTTGGCACAAATATATTGACTGAGAATTAAATTATCCTTTTTCGCA
>Frequency_1_QualityScore_FFAHHHGJIIIJIJJJGJJFGGDHIIJIJIJIIJJIIIGHIIIHJJIJJJJGDHIHIHHGFHHFFFFFFFCCEEEEDDCCDDDDDDDDDDDDDD_Mismatch_0_Sense_+_Library_PoolT
TGTCTCACTCAAGGATTCTGTGTGGCCTGCTTTGGGTTAACCCAATTTGGGTCACCACTTATTTCATTCACTGATTAGGACCTTCTCCTGGGAA
>Frequency_1_QualityScore_FFHHHHHJIIJIIJIIJJJIIJJJJJJJJJJIJJIHIIGGGIJJJJJIGGBDCHHIEGHGH:@4=EHHHEEHFFF>>@DCE@EEEC;5>ACDDC_Mismatch_0_Sense_+_Library_PoolT
ATCTCTATGTATAGTTGTCTCACTCAAGGATTCTGTGTGGCCTGCTTTGGGTTAACCCAATTTGGGTCACCACTTATTTCATTCACTGATTAGG
>Frequency_1_QualityScore_:<?ACD?AFFIBA<ACF<FHFFICFBFFG@FBFADGFIICDEEEGI4BFFECFIFFAA7=@A>==CECAA;BBBDB>@DD>@:@BBBBBBAABD_Mismatch_0_Sense_+_Library_PoolT
TGCTGCTCTCTGTATGTATTATTTCCAGAGGAGCATGCAATTTGTTCATGAGAGAGAGGAATATGCTTGTCTCTCTATTAGCTCTGCCTGTTCT
>Frequency_1_QualityScore_FFHHHHHJJIJJJJJJJJJJJJJJIJJJJJJJJJJJJJJJIJJJJJJJJJJJJJJIJJJHHHHFFFDEEEDDDDDDDDDDDDDDDCCDDCCDDD_Mismatch_1_Sense_+_Library_PoolT
ACTTCTTTCATTCACTGATTAGGACCTTCTCCTGGGAACGAGGATCCAACAACAGCCTGGGCCCTGGAAGGGCCTTAAGGCTTTGAAGGTCAAA
>Frequency_1_QualityScore_FFGHHHHGHIIJJJJIJJIIIEEIGIJJJJIIHGGHIJJJJJIJIIJJJJJJJHIJJJJJJJJJBHIGIIHHFHEDDBE@DFEEEEEDDCDDDD_Mismatch_0_Sense_+_Library_PoolT
CAATTTGTTCATGAGAGAGAGGAATATGCTTGTCTCTCTATTAGCTCTGCCTGTTCTGCAGACTATTTGGCACAAATATATTGACTGAGAATTA
>Frequency_1_QualityScore_FFFHHHHJJFHJJJJGIJJIJGHGIJIJJIJJJIJJJJIIJJJJJIJJJJJJIJJJIJIJJJJJJJGGJJIJIJJJJIHHFFDEEEEEDDDDDD_Mismatch_0_Sense_+_Library_PoolT
GGTAGTGGGTACTTTATTTGGTTCCTCTTCATTCTTTTCATTCTTCCTTACTATTGATTATATTGAAAGTAATAATCCGCACTGCTGCTTGCTG
>Frequency_1_QualityScore_DDFB1AD<<EEFFHFF><@DHEH4ACH4CEEG@B;;DB3??FFEDFIIF4?D48*8=;;;FF(67)=@;=A>?;?DDD3@@AA@>@;@A@AAB_Mismatch_1_Sense_+_Library_PoolT
GCTTGCTGCTCTCTGTATGTATTATTTCCAAAGGAGCATGCAATTTGTTCATGAGAGAGAGGAATATGCTTGTCTCTCTATTAGCTCTGCCTG
>Frequency_1_QualityScore_FFHHHHHJJIJHHJJJJJIJJJBGHIJIIJJJJJIJJHGIFIJJAHGIJJIJJJJJIJJJGGHHHHHFFFFFFFEEDEEBEDDCDDDEDDDDEC_Mismatch_0_Sense_+_Library_PoolT
AAGGGCCTTAAGGCTTTGAAGGTCAAACCCCTGCAGGTAGTGGGTACTTTATTTGGTTCCTCTTCATTCTTTTCATTCTTCCTTACTATTGATT
>Frequency_1_QualityScore_FFHHHHDHJJJJJFHHIIJJIIJIIBHIJJFIIIIIII9BGHGGJEIIGGIJ@GFGGHCHGHIJIIIHEEEHEFFFFFFC_Mismatch_0_Sense_+_Library_PoolT
AGGAATATGCTTGTCTCTCTATTAGCTCTGCCTGTTCTGCAGACTATTTGGCACAAATATATTGACTGAGAATTAAATTA
>Frequency_1_QualityScore_FFHHHHHJJJJJIIIJJJJIGIIJIGIJJJJJJIJIJGIJIIJJJJIIJJIJIJJJJIJJJIJIIIJJJHHEFHHFFFFFEECEEEFDDDD_Mismatch_0_Sense_+_Library_PoolT
TATTTCCAGAGGAGCATGCAATTTGTTCATGAGAGAGAGGAATATGCTTGTCTCTCTATTAGCTCTGCCTGTTCTGCAGACTATTTGGCAC
>Frequency_1_QualityScore_FFHHHHHJJJJJIFHIHHII@GIIIJGJJJGIIIHJJJIIIJJJJJJIJJJIJJJJJJGGIJJJJIJIIHEFHHGHHFFFDFFEEEEEEDDDDD_Mismatch_0_Sense_+_Library_PoolT
AAACCCCTGCAGGTAGTGGGTACTTTATTTGGTTCCTCTTCATTCTTTTCATTCTTCCTTACTATTGATTATATTGAAAGTAATAATCCGCACT
>Frequency_1_QualityScore_FFHHHHHJJJJJJJJJJJJJJJJJJJJJJJJJJHIJJJJJJJJJIJJJJJJJIHHIHGIGJJJJJJJJJHHHHEFHFFFFFEFEEDEDDDBBBB_Mismatch_0_Sense_+_Library_PoolT
GGAATATGCTTGTCTCTCTATTAGCTCTGCCTGTTCTGCAGACTATTTGGCACAAATATATTGACTGAGAATTAAATTATCCTTTTTCGCACAA
>Frequency_1_QualityScore_FFHHFHHHGGIIIGGIIIIJJFJJEHIIGGIJJJJJJJHIJJIJIIIHJGIIIIGHJJJIJJJJIJGJIHIJGHCH_Mismatch_0_Sense_+_Library_PoolT
AGAGAGGAATATGCTTGTCTCTCTATTAGCTCTGCCTGTTCTGCAGACTATTTGGCACAAATATATTGACTGAGAA
>Frequency_1_QualityScore_FFHHHHHJJJJJJJJJJJIJIJIJJJJIJJJIJJJJJHJJJJJJJJJJJJJIJJIIGIIJGIGIIJJJJHIJJJHHHHHHFFFFFEFEEEEEBD_Mismatch_0_Sense_+_Library_PoolT
GAGAGGAATATGCTTGTCTCTCTATTAGCTCTGCCTGTTCTGCAGACTATTTGGCACAAATATATTGACTGAGAATTAAATTATCCTTTTTCGC
>Frequency_1_QualityScore_FFGHHHHJJJJJJJJJJJJIJJJHHIIJJJJJJJIJJJJIJJJIIJJJJIJIJIJHJJJJIDGDIJIIJIGEEHGFFFFDEECCCCDCCDEEDD_Mismatch_1_Sense_+_Library_PoolT
CTTACTATTGATTATATTGAAAGTAATAATCCGCACTGCTGCTTGCTGCTCTCTGTATTTATTATTTCCAGAGGAGCATGCAATTTGTTCATGA
>Frequency_1_QualityScore_FFHHGHHJJJHIGJJIJJJJIJJJJJJJJJJJJJJJJJJJJJJJJJJJJJJJJIJHJGIHGIHHGHFFFFFDEEDDDDDCDD?CDDDDDCDDDC_Mismatch_2_Sense_+_Library_PoolT
CCAATTTGGGTCACCACTTCTTTCATTCACTGATTAGGACCTTCTCCTGGGAACGAGGATCCAACAACAGCCTGGGTCCTGGAAGGGCCTTAAG
>Frequency_1_QualityScore_FFHHHHHJHJJJJIIJJIJJJJJJHJJIJJJJJJJJIJJJIGJJGHIJJJIJHJJIJJJJJJJJJJJJJIGIIHHHEHHFFFFFFFFEEEDECD_Mismatch_0_Sense_+_Library_PoolT
TCTTCATTCTTTTCATTCTTCCTTACTATTGATTATATTGAAAGTAATAATCCGCACTGCTGCTTGCTGCTCTCTGTATGTATTATTTCCAGAG
>Frequency_1_QualityScore_FFHHGGHJJJJIJGGGJJJJIJJIHIIJJJJJJJIIJJJFHIGGHG@DHHHHEHHFBD?@@CEECECCD@CDEDDCCDEEEECDDCCCCDDECD_Mismatch_0_Sense_+_Library_PoolT
GGAAGGGCCTTAAGGCTTTGAAGGTCAAACCCCTGCAGGTAGTGGGTACTTTATTTGGTTCCTCTTCATTCTTTTCATTCTTCCTTACTATTGA
>Frequency_1_QualityScore_FFHHHHHJJJJIJJJJJJJJJIJJIJIJJJJJJJJJJJIIJJJIJJJHIIJJJJJJJGIJJJJIJJJHFHHHHFFFECBCECDDDEEDDDDDCD_Mismatch_0_Sense_+_Library_PoolT
CATGCAATTTGTTCATGAGAGAGAGGAATATGCTTGTCTCTCTATTAGCTCTGCCTGTTCTGCAGACTATTTGGCACAAATATATTGACTGAGA
>Frequency_1_QualityScore_FFHHHHHJJJJJIJJJJJIJJJJJJJHIHIFJJJJJEIIJJFIHJJJHGGHHHHFFFFFFCEEEDDDDDBDDDBCDCDDD@DDDEEDDDEDDAB_Mismatch_0_Sense_+_Library_PoolT
CTGGGAACGAGGATCCAACAACAGCCTGGGCCCTGGAAGGGCCTTAAGGCTTTGAAGGTCAAACCCCTGCAGGTAGTGGGTACTTTATTTGGTT
>Frequency_1_QualityScore_FDHHHHGJJJJJJJJJIIJJJJIIJJJJJJJJJJJIJJIHIIJJJJJIJJIJJIJJJIIIIIHHHHHGHEFFFFDCEDEEEDDDDDCCEDFDCC_Mismatch_0_Sense_+_Library_PoolT
GTATTATTTCCAGAGGAGCATGCAATTTGTTCATGAGAGAGAGGAATATGCTTGTCTCTCTATTAGCTCTGCCTGTTCTGCAGACTATTTGGCA
>Frequency_1_QualityScore_FFHHHHHJJJJJJJJIJJGJJJJJFJJJJJIJJJJJJJJJJJJJJJJJIIIIJJHIJJJJIJIJJIIJJHIJJHHHHHFFFFFFEECEEEEDEE_Mismatch_0_Sense_+_Library_PoolT
ATTTGGTTCCTCTTCATTCTTTTCATTCTTCCTTACTATTGATTATATTGAAAGTAATAATCCGCACTGCTGCTTGCTGCTCTCTGTATGTATT
>Frequency_1_QualityScore_FFHHHHHJJJJJJJJJJJJJJJJJJJJJJJJJJJJGIJJIJJJHHIIJJJJJIJIIJJJIJJJJJIIJJGIIIHHHHHHHFFFDFFFEEECCCB_Mismatch_0_Sense_+_Library_PoolT
CTTCATTCTTTTCATTCTTCCTTACTATTGATTATATTGAAAGTAATAATCCGCACTGCTGCTTGCTGCTCTCTGTATGTATTATTTCCAGAGG
>Frequency_1_QualityScore_FFHHHHHJJJJJJIHIGIIIJJJJJJJJJJJJJJJJIJIJJJJJJJJFHIJJIIJJJJEHGGHHHFFFDBCCFDEEEDDDDDDDDDDD_Mismatch_0_Sense_+_Library_PoolT
GTTCATGAGAGAGAGGAATATGCTTGTCTCTCTATTAGCTCTGCCTGTTCTGCAGACTATTTGGCACAAATATATTGACTGAGAATTA
>Frequency_1_QualityScore_FFHHHHHJJJGGJJJJJJJJJIJIJGIJJJJJJJJJJJJJJIIJHIGHFHHIIJJJGIIJJJIHIJJJJFHGHHEDEFFFFEEDACEDDDDCDD_Mismatch_1_Sense_+_Library_PoolT
TCTCTGCATGTATTATTTCCAGAGGAGCATGCAATTTGTTCATGAGAGAGAGGAATATGCTTGTCTCTCTATTAGCTCTGCCTGTTCTGCAGAC
>Frequency_1_QualityScore_FFHHHHHHIJJJJJJJJJJJJJJJIIJJJJJJJJJJJJJIJJJIIJJJJJJIIIJGJJIIJJJJJJIJHHHHHHFFFFFFEDDDDDDDCDEEDE_Mismatch_0_Sense_+_Library_PoolT
TTGAAAGTAATAATCCGCACTGCTGCTTGCTGCTCTCTGTATGTATTATTTCCAGAGGAGCATGCAATTTGTTCATGAGAGAGAGGAATATGCT
>Frequency_1_QualityScore_FFHCFFCGIJGHJJJJGIJJIJHIIJJJJJJJJJIJIJJIJJJJJJJJIJIIJJJJJJJJIJJIJIHHGFHIJJJJFIGHHFFDCEEEDDDDDD_Mismatch_0_Sense_+_Library_PoolT
AGGTAGTGGGTACTTTATTTGGTTCCTCTTCATTCTTTTCATTCTTCCTTACTATTGATTATATTGAAAGTAATAATCCGCACTGCTGCTTGCT
>Frequency_1_QualityScore_FFGHHHHJJJJGIJHIIIHJJCFHIIIGGIJIJHIIJIIEGGIEIIIJJJJIIJIIIHIJJJJJIJJIE?EHHHHHFEDDEDEEFEEEECDDDD_Mismatch_0_Sense_+_Library_PoolT
CAAACCCCTGCAGGTAGTGGGTACTTTATTTGGTTCCTCTTCATTCTTTTCATTCTTCCTTACTATTGATTATATTGAAAGTAATAATCCGCAC
>Frequency_1_QualityScore_FFHGHFFIGIGIIIGAHBHHIIICHHIHIIIIIHIIIIFHGIIGHIGHHEIGHFGIIIIGIIIGIIIIICEHHGHBFFFCFFEECCCCD;@CD@_Mismatch_0_Sense_+_Library_PoolT
GCTGCTCTCTGTATGTATTATTTCCAGAGGAGCATGCAATTTGTTCATGAGAGAGAGGAATATGCTTGTCTCTCTATTAGCTCTGCCTGTTCTG
>Frequency_1_QualityScore_FFHHGHGJJJIJIJHIIIJJJJJJJJJJHIJJIJIIJJJJIJJJIIIIHHGGHIGIIIJJJJJIIJJJIIIJJJ_Mismatch_0_Sense_+_Library_PoolT
ATGCTTGTCTCTCTATTAGCTCTGCCTGTTCTGCAGACTATTTGGCACAAATATATTGACTGAGAATTAAATTA
>Frequency_1_QualityScore_FFHHHHHJJJJJJJJJJJJJJJJJJJJJJJJJHIJHHIJDHIJJJHIJJJJIIIJJJJJJIJJJJJJHHHHHHHFFFFFFEEEEEEDEDEDEEE_Mismatch_0_Sense_+_Library_PoolT
CCTTAAGGCTTTGAAGGTCAAACCCCTGCAGGTAGTGGGTACTTTATTTGGTTCCTCTTCATTCTTTTCATTCTTCCTTACTATTGATTATATT
>Frequency_1_QualityScore_FFHHHHHIJHIJFHHHJIJGHGGHGIIIHIJJHJJJJJIJJJJIJIJIIJJFHJGHHIJJJFEIJIGHHHEEDFFDEDEEEEEEEFEDDDDCDD_Mismatch_0_Sense_+_Library_PoolT
CTTATCTCTATGTATAGTTGTCTCACTCAAGGATTCTGTGTGGCCTGCTTTGGGTTAACCCAATTTGGGTCACCACTTATTTCATTCACTGATT
>Frequency_1_QualityScore_FFHHHHHJJIJJJJIJJJJJJJJJJJJJJJIJJJJJJJIJJJJJIJJJJJJJJIJJIJJJJJJJJ_Mismatch_0_Sense_+_Library_PoolT
TCTCTATTAGCTCTGCCTGTTCTGCAGACTATTTGGCACAAATATATTGACTGAGAATTAAATTA
>Frequency_1_QualityScore_FFHHHHHJJJJJJJJJJJJJJJJJJGHJJJJHJJJJJJJJGHIHIJJGIJJJJIJJIJHEEHFFFFFFFEEDEEEDDDEEEEEDDDDDDDEEED_Mismatch_0_Sense_+_Library_PoolT
TGGAAGGGCCTTAAGGCTTTGAAGGTCAAACCCCTGCAGGTAGTGGGTACTTTATTTGGTTCCTCTTCATTCTTTTCATTCTTCCTTACTATTG
>Frequency_1_QualityScore_FDHADHHIIIJIJJIIIIIJJGJJJGIIJJIIJJJJIIIJIJIJJJJJJGHBGHIJIIGCHGGIGGEIJGIGHHDEHFCFFFDFDEECCEEEBC_Mismatch_0_Sense_+_Library_PoolT
TGGTTCCTCTTCATTCTTTTCATTCTTCCTTACTATTGATTATATTGAAAGTAATAATCCGCACTGCTGCTTGCTGCTCTCTGTATGTATTATT
>Frequency_1_QualityScore_FFHHHHHJJJJJJJIJJJHGIJIIJIIJJJJIIJJIJHIGIIJJJJIIJJIIJJJJIJGJIJIJHHHHGHFFFFFFEDDEEDEDEEDDADDDDD_Mismatch_0_Sense_+_Library_PoolT
GCTGCTTGCTGCTCTCTGTATGTATTATTTCCAGAGGAGCATGCAATTTGTTCATGAGAGAGAGGAATATGCTTGTCTCTCTATTAGCTCTGCC
>Frequency_1_QualityScore_FFHHGGHIJJIIIJJJJJJEHJJJIJGIJIJIJJIJJIJJGIHHHHHHFFECEAACEDDDDDDCCBACDCCBD5>>CCDACDD<@?ACDCDDDC_Mismatch_0_Sense_+_Library_PoolT
CGAGGATCCAACAACAGCCTGGGCCCTGGAAGGGCCTTAAGGCTTTGAAGGTCAAACCCCTGCAGGTAGTGGGTACTTTATTTGGTTCCTCTTC
>Frequency_1_QualityScore_FFHHHHHJHIIIJIIIGGJJJJIJIIJJIJJJJJDFHGIJJJIIFGGIIJIJJJJIJJJIEIIIHIHHHHFHFFFFFFEEEEEEDDDEDD_Mismatch_0_Sense_+_Library_PoolT
CATGAGAGAGAGGAATATGCTTGTCTCTCTATTAGCTCTGCCTGTTCTGCAGACTATTTGGCACAAATATATTGACTGAGAATTAAATTA
>Frequency_1_QualityScore_FFHHHHHJJIJJJJJJJIIJGIIHIJJIJJIJJIJJJGIJJHIJJJJGIIIJHHHFFFFFFEEEDCEDDDCDDDDDDDDDDDDDACDCDDB9AC_Mismatch_1_Sense_+_Library_PoolT
AGGACCTTCTCCTGGGAACGAGGATCCAACAACAGCCTGGGTCCTGGAAGGGCCTTAAGGCTTTGAAGGTCAAACCCCTGCAGGTAGTGGGTAC
>Frequency_1_QualityScore_FFHHHHHJJJJJJJHJJJJJJJJJJJJJJJJJJJIGIJJJJJJJJJFIJJJIJJIGHJGJIJJJJJJJJIIEGIJHHHHHHHFFFFFFEECDDB_Mismatch_0_Sense_+_Library_PoolT
GAGGAATATGCTTGTCTCTCTATTAGCTCTGCCTGTTCTGCAGACTATTTGGCACAAATATATTGACTGAGAATTAAATTATCCTTTTTCGCAC
>Frequency_1_QualityScore_FFHHHHHJJJJJJJJJJJJJJJJJJIJJJJJJJJJHJJJJJJJJJJJJJJJIJJJHIJJJJIJJJJJJJIIIHHHHHHFFFF_Mismatch_1_Sense_+_Library_PoolT
GAGGAATATGCTTGTCTCTCTATTAGCTCTGCCTGTTCTGCAGACTATTTGGCACAAATATATTGACTGAGAATTAAATTAG
>Frequency_1_QualityScore_4ABA:++2A:2:C+AC:CB:,<+22<2CEA*?CC4C3C<*:BD>9D4:D>**09D<<4B_Mismatch_1_Sense_+_Library_PoolT
ATTAGCTCTGCCTGTTCTGCAGACTATTTGTCACAAATATATTGACTGAGAATTAAATT
>Frequency_1_QualityScore_FFHGGGHJJHGIIJJIJJJJJJJJ?GHFHIJGHIJJJJJJJJJHIJIJJJJJGJJJHHHHHHHFFFFFFFEEEEEEEDDEDEDEDDCCDDDCCC_Mismatch_0_Sense_+_Library_PoolT
CTTTGAAGGTCAAACCCCTGCAGGTAGTGGGTACTTTATTTGGTTCCTCTTCATTCTTTTCATTCTTCCTTACTATTGATTATATTGAAAGTAA
>Frequency_1_QualityScore_FFFHHHGJJJJJIIIIJCHIBGHJ?FGHJJHJJJJJFHIJJJJJJIIJIJJIJJJJJJJJJJJJIJIHHEHHGHHFEFFFDDDECEDDFDEDDD_Mismatch_0_Sense_+_Library_PoolT
GGTCAAACCCCTGCAGGTAGTGGGTACTTTATTTGGTTCCTCTTCATTCTTTTCATTCTTCCTTACTATTGATTATATTGAAAGTAATAATCCG
>Frequency_1_QualityScore_FFHGGGGIIJGIIIJJJJHJJIIJIIJJJIJJJJJJJJJHIJJJJJJJIJIJJIJJJIJJJJIJJHHGHHHGFFFFFFEEEEEEDECCDDDDDD_Mismatch_0_Sense_+_Library_PoolT
GAGAGAGGAATATGCTTGTCTCTCTATTAGCTCTGCCTGTTCTGCAGACTATTTGGCACAAATATATTGACTGAGAATTAAATTATCCTTTTTC
>Frequency_1_QualityScore_FFFFHHHIIJJJGJJJIIJIIJJJJJGGIIIGJIJJJJJJJJJJJJIJJJJJJJIJJJGJIJIIJJGIHFGIIJIIJHHFFFFEEEEEDDDDDD_Mismatch_0_Sense_+_Library_PoolC
AGTGGGTACTTTATTTGGTTCCTCTTCATTCTTTTCATTCTTCCTTACTATTGATTATATTGAAAGTAATAATCCGCACTGCTGCTTGCTGCTC
>Frequency_1_QualityScore_D@8<CDDB;A8+<8CAEE?9C?@B<*0:DD00?9BDEB<B8B4=CCE>AEE7=)==@=C;AA7.7AA=A;@B;;@AAA;>AADB>>>?????AA_Mismatch_1_Sense_+_Library_PoolC
ACCCCTGCAGGAAGTGGGTACTTTATTTGGTTCCTCTTCATTCTTTTCATTCTTCCTTACTATTGATTATATTGAAAGTAATAATCCGCACTGC
>Frequency_1_QualityScore_FFHHHHHJJJJJJJJJJJJJJJJJJJJHIJJIJJJJJJJJJJIJJJIJJJJJJJJJJJJIJHHHHHGFFFEDDDBDDDEEDEEDDDCDDDDECE_Mismatch_0_Sense_+_Library_PoolC
ATCCGCACTGCTGCTTGCTGCTCTCTGTATGTATTATTTCCAGAGGAGCATGCAATTTGTTCATGAGAGAGAGGAATATGCTTGTCTCTCTATT
>Frequency_1_QualityScore_FFHHHHHJJJJJJIJIJJJIJIIJJIJJJIJIJJJJJIJJJJJJJJJJJJJJJI_Mismatch_0_Sense_+_Library_PoolC
CAGACTATTTGGCACAAATATATTGACTGAGAATTAAATTATCCTTTTTCGCAC
>Frequency_1_QualityScore_FFHGGHHJGIIIJIIIJIIJICEEHIGHIJJJJIJJJIEGHIIJJHHHHHHDFFFFED@CCEDDBDD?B<CDDDDDDDDDDDDDDDDDDCDEEC_Mismatch_0_Sense_+_Library_PoolT
CTGGGAACGAGGATCCAACAACAGCCTGGGCCCTGGAAGGGCCTTAAGGCTTTGAAGGTCAAACCCCTGCAGAGGAGCATGCAATTTGTTCATG
>Frequency_1_QualityScore_FFHHFHHIHJJJIHIJIIJIIJIJJJJJIIJJJJJJJJGIHIJJJJJ@HGIIIJJJJJIGHIJIJJJJI_Mismatch_0_Sense_+_Library_PoolT
GTTGATTGAGAGTTAAATTATCCTCTTTGGCATTATTCAGTTTATTGAGTTAAATTATCCTCTTTGGCA
>Frequency_1_QualityScore_FFHHHHGJJJJJJJJIJJJJJJIIIIHIHIJGIJJJJJJJJIJIJJJJJIJJIJJJJJJJHIJJJIIIGHHGHFFFDFDDCEDCCDDEEEDDDD_Mismatch_0_Sense_+_Library_PoolT
AGGAGCATGCAATTTGTTCATGAGAGAGAGGAATATGCTTGTCTCTCTATTAGCTGCCTGTTCTGCAGACTATTTGGCACAAATATATTGACTG
