# Supplementary material for: Differential Gene Expression Reveals Candidate Genes for Drought Stress Response in Abies alba (Pinaceae)
Source: PLoS One. 2015 Apr 29;10(4):e0124564. doi: 10.1371/journal.pone.0124564 (PMC4414588; doi:10.1371/journal.pone.0124564)
Supplement: S3 File — (GZ) [file pone.0124564.s003.gz › comp18788_c0_seq2.fa]

>comp18788_c0_seq2 len=916 path=[1:0-651 667:652-796 812:797-798 814:799-915] : tr|A9NTX4|A9NTX4_PICSI Putative uncharacterized protein OS=Picea sitchensis PE=2 SV=1 e-value: 2e-40 blast score:  167
ATTACTTCATTGAAGAAGCAACACTCACTCATCTCAACTTCTGAAGAAATTAGCGACAAGAGGAGGAGAATTAACGCTTCTGAGCCTTGTGAATTTTAGGGTTTTGTTACAGTTGACTTGACTATATACTGAAATCATTATTAGTAATTTGAATATGGCTGGAAAGCTGAGACGGGGCGTTTTTAATGTGGCGGTGTTAGTTATCTTGGCTGGTTTTCTGATCACCATATTCCAGGCCGCTTCAGTGGAGTGCGGTCAGGAAAAGGAGGATGAATTAGTCGAAAAAAACAAGGTGGAACCTGTCGAGGAGAAGAAGGTGGAAGGTGCAGGCGTAGCGCCGTGGGATAAAGTCAAAAGGTGGGCGAGCGTGGCCTCTGACAAATTGCCTAAATCCTTCAGTTTCAAGAAGACAGAAGCGCCGACTTCCCAGGATTCTCCCGGCGCAGCTGAAACAGTGAAGGGGGCAGCAACCAAGGGCTATGAAATTGGAAAGAAGGCAACCCAAGATATTATAGGGAGCGTAGGACAGACTGCACAGAAAACAGGGGAGACGATCAAGCAGGCAGCTGGGAAGACTCATGGGGAGCTCTAAACAAGAAATCGTTCGCTATATATATCATTAAAATATGTTCAGAGCACTTTCTGTGCTGTCTACAGACAGTATCAGTGTTAGGATACTCATAAATAGATCTGAGTGGCATTCCTATTTCTAGCTATAACCAGTATCGGTTATTTAATCCTGTTAATCACTATGAGCAACTTTGTTTGACCGTCGGTTACTCAATCGTACAGAATTCAATCTTGCATTTGCATTTCTCTTTTGAAATTTAAAGTTATCTCTTTGTTCTACCCAAAATAAATGATTAAATGGTTTTCATCGTTTTGCAATTGTTAAAGTCAAGCTGTCTATAAGTCA

>Frequency_27_QualityScore_FFHGHGHIJIIJIJIJJJIIIIIJJIIIHIIIJJIJIJIIIJJJJJIIIIIIJIHIIIHGHGGGGFFEEDEEEDDDDDEDDDDDDDBDEEDECC_Mismatch_0_Sense_+_Library_PoolT
CTCATGGGGAGCTCTAAACAAGAAATCGTTCGCTATATATATCATTAAAATATGTTCAGAGCACTTTCTGTGCTGTCTACAGACAGTATCAGTG
>Frequency_16_QualityScore_DDGGFGGIIHHHIHIIHIHHIHHHHIHIIIHIHHIIIHIIIHHHIIIIGGHIIIFHGHIIHIHIIHHIIHIIHIIHHHHGFECEFDEEEEECCD_Mismatch_0_Sense_+_Library_PoolT
ATATCATTAAAATATGTTCAGAGCACTTTCTGTGCTGTCTACAGACAGTATCAGTGTTAGGATACTCATAAATAGATCTGAGTGGCATTCCTAT
>Frequency_16_QualityScore_FFHHHHGIIJIIIIJJJIIHIIIHHIIIIHHIIIIIIIIIIIIJIHHIIHHIIIIHIFGGIIIIIIIIIHGHIIHIHHGGGGGFFEEFDDDABC_Mismatch_1_Sense_+_Library_PoolT
CTTTCTGTGCTGTCTACAGACAGTATCAGTGTTAGGATACTCATAAATAGATCTGAGTGGCATTCCTATTTCTAGCTATAAGCAGTATCGGTTA
>Frequency_13_QualityScore_FFHGHGGHIJIJJJJJIJIIIIIJIIIIIJJJIJIGHIIIIIIIIHHIHHHHGHGGGFGGFEEFEEEEEDDDDDDDBCCCCCCDDEDDCCDDDB_Mismatch_0_Sense_+_Library_PoolT
GGGAAGACTCATGGGGAGCTCTAAACAAGAAATCGTTCGCTATATATATCATTAAAATATGTTCAGAGCACTTTCTGTGCTGTCTACAGACAGT
>Frequency_13_QualityScore_FFHHHHHJJJJJJJJJJJJIJJJJJJIIIJJJJJJIJJIIIJJJJJIIIJIIJIHHIJIIGHHIIIIIIGHHHIHHGHHHGGGGGFEEBDDDDD_Mismatch_0_Sense_+_Library_PoolT
CTATATATATCATTAAAATATGTTCAGAGCACTTTCTGTGCTGTCTACAGACAGTATCAGTGTTAGGATACTCATAAATAGATCTGAGTGGCAT
>Frequency_12_QualityScore_EFGEGGGIIIIIIIHGHHHHIHHIJIGHGIIJIIIIJIIIIHIIIIIIIHIIIEGHIIJGHHHIIHIIIGGHIIIGHHHHEFGGEEFDCEEDCC_Mismatch_0_Sense_+_Library_PoolT
TATATATATCATTAAAATATGTTCAGAGCACTTTCTGTGCTGTCTACAGACAGTATCAGTGTTAGGATACTCATAAATAGATCTGAGTGGCATT
>Frequency_12_QualityScore_FFGHHHHJIJJJJJJIJJJJJIJJIIJJJJJJJIJJIIJIHIJJIIHIHIJJJIIJJIJJIJIIIIJIJFHIHJGHHHHHGGGFEFFFEEEEEE_Mismatch_0_Sense_+_Library_PoolT
AAAATATGTTCAGAGCACTTTCTGTGCTGTCTACAGACAGTATCAGTGTTAGGATACTCATAAATAGATCTGAGTGGCATTCCTATTTCTAGCT
>Frequency_12_QualityScore_FFHHGHHJJJJJJHIIJJJIJJJJIIIJJHIIJIJGHIIIJJIIIJJJJJIIIJJJIIJJJIJGHIIIIGHIIHHHGGGGGGFFEEEEEEEDDE_Mismatch_1_Sense_+_Library_PoolT
AGAGCACTTTCTGTGCTGTCTACAGACAGTATCAGTGTTAGGATACTCATAAATAGATCTGAGTGGCATTCCTATTTCTAGCTATAAGCAGTAT
>Frequency_12_QualityScore_FFHHHHHJJJJJJJJJIJIIIIIJJJJJJJJJJJJJIIJJJIJJJJJJJJJJIJJJJIIIIIIIIIIHGEFGGGEFEFEEEEEEEDEEDDB_Mismatch_0_Sense_+_Library_PoolT
CAAGAAATCGTTCGCTATATATATCATTAAAATATGTTCAGAGCACTTTCTGTGCTGTCTACAGACAGTATCAGTGTTAGGATACTCATAA
>Frequency_12_QualityScore_FEHHHHHJJJJJJJJJJIIJIIJJJIJJJJJJJHIIJJJHIIIJJIJIIJIJJIIIIIJJIIIIJIIGHFGHIHHHHGGGGGFFFEEEEEDDDD_Mismatch_1_Sense_+_Library_PoolT
GTTCAGAGCACTTTCTGTGCTGTCTACAGACAGTATCAGTGTTAGGATACTCATAAATAGATCTGAGTGGCATTCCTATTTCTAGCTATAAGCA
>Frequency_11_QualityScore_FDHGGHGIJIIJIJJJJHIIJIJHHIIIIJJJJJJJJJJIIJJJIJJJJJJGHIIIJIJJJIIJIIIIIGHGHGGGGGFEFGFEEBCCDDEEED_Mismatch_1_Sense_+_Library_PoolT
GTGCTGTCTACAGACAGTATCAGTGTTAGGATACTCATAAATAGATCTGAGTGGCATTCCTATTTCTAGCTATAAGCAGTATCGGTTATTTAAT
>Frequency_11_QualityScore_FFHHHGHJJIJJJJJIJJJJJJJJJJJJIJJJJJIIJJJJIJIIIIIIIIIIIHHHHGGGFFGFFFEEEDEEDDEDDDDDDDDDEDDDDCDDCD_Mismatch_0_Sense_+_Library_PoolT
GGAAGACTCATGGGGAGCTCTAAACAAGAAATCGTTCGCTATATATATCATTAAAATATGTTCAGAGCACTTTCTGTGCTGTCTACAGACAGTA
>Frequency_11_QualityScore_EFHHHHGHIHIJIIGIIIIIIIIHIGIIIIIJIIIHIIIFIHIIIFHHIIIIIIIIJIIIIHIIIJIIIFGGHEGFGGEGGFFEEEEEEEEEED_Mismatch_0_Sense_+_Library_PoolT
AAATATGTTCAGAGCACTTTCTGTGCTGTCTACAGACAGTATCAGTGTTAGGATACTCATAAATAGATCTGAGTGGCATTCCTATTTCTAGCTA
>Frequency_11_QualityScore_EFGEGGFHIFHIIGIIIIIHHGHHIIJIIJJIIIIHHIGIHIHHIHHGIIIIHHHGGGGGGFFEDEEEEDDDDDDCCCDDDDBCCCBCECCBCC_Mismatch_0_Sense_+_Library_PoolT
GCTGGGAAGACTCATGGGGAGCTCTAAACAAGAAATCGTTCGCTATATATATCATTAAAATATGTTCAGAGCACTTTCTGTGCTGTCTACAGAC
>Frequency_10_QualityScore_FFHHHHHJJJJJJJJHIJJJIGHIIIJJJJJJJJJJJIJJJJJJJIJJJGHIJIJJJJJIIJIJJIIJIHHHHHHHGFGFFFEBBBCDEEEDDD_Mismatch_1_Sense_+_Library_PoolT
GCTGTCTACAGACAGTATCAGTGTTAGGATACTCATAAATAGATCTGAGTGGCATTCCTATTTCTAGCTATAAGCAGTATCGGTTATTTAATCC
>Frequency_10_QualityScore_EFGGGHHIIIIIHIIIJIIIIIHIIIHIHHHIIIHIIIJIIJIIHIIIIHHIIHIIFGGHHHHIHIHHHEGIGHIIHHGEDFFFEEEEEC?BBC_Mismatch_1_Sense_+_Library_PoolT
TTTCTGTGCTGTCTACAGACAGTATCAGTGTTAGGATACTCATAAATAGATCTGAGTGGCATTCCTATTTCTAGCTATAAGCAGTATCGGTTAT
>Frequency_9_QualityScore_FFHHHHHIIJJIIJJJJHIJIIJIJIIJJJJJJJHIHIIIJJHJIJJJIIJIIIIIIHHHHGFFGFEEECDDDDDDDDDDDCDDDDEDDDCCDD_Mismatch_0_Sense_+_Library_PoolT
TGGGAAGACTCATGGGGAGCTCTAAACAAGAAATCGTTCGCTATATATATCATTAAAATATGTTCAGAGCACTTTCTGTGCTGTCTACAGACAG
>Frequency_9_QualityScore_EFGGGGEGFFHHHIGIIGIHIGFFHGFHIHHGIHIGHIIGHGGEHHHHHHIIIIIIHGHHHIGHIHHEFEEFEEFGEGGDFFEFEEEBDCCCCC_Mismatch_1_Sense_+_Library_PoolT
ATGTTCAGAGCACTTTCTGTGCTGTCTACAGACAGTATCAGTGTTAGGATACTCATAAATAGATCTGAGTGGCATTCCTATTTCTAGCTATAAG
>Frequency_9_QualityScore_FFHHHHGIJJJJJJJIIJJJIGIIIIJJJJJHIJJIJHIHIIJJJJJJJJJJIGIIIJIJIIIJJFHIIHIHIIIGHHGGGGGFFFFFDEEEED_Mismatch_1_Sense_+_Library_PoolT
TCAGAGCACTTTCTGTGCTGTCTACAGACAGTATCAGTGTTAGGATACTCATAAATAGATCTGAGTGGCATTCCTATTTCTAGCTATAAGCAGT
>Frequency_9_QualityScore_FFHHHHHJJIJJJJJJJJIIJJJIJJJJIJIJJJJJJJJIJJJJJJJJIIJJJJJHIIJIIFHGIIJIIGHIIIIIHHHGHGGGGGFFFCDCDD_Mismatch_0_Sense_+_Library_PoolT
GCTATATATATCATTAAAATATGTTCAGAGCACTTTCTGTGCTGTCTACAGACAGTATCAGTGTTAGGATACTCATAAATAGATCTGAGTGGCA
>Frequency_9_QualityScore_FFHHHHHJJJJJJJIIJJJIIJJJJJJJJJHIJJJJHIIIJJJJJJJIJJIJIJIJIIHIJJIIGHHIIGHHIHHGGGHGGGFFFEEEEEDECC_Mismatch_1_Sense_+_Library_PoolT
CAGAGCACTTTCTGTGCTGTCTACAGACAGTATCAGTGTTAGGATACTCATAAATAGATCTGAGTGGCATTCCTATTTCTAGCTATAAGCAGTA
>Frequency_9_QualityScore_FFHGHHGIIIHHIIIJIJIJIHHHIJIIIIJIIIIIIFHIIHHFGHIIFEIIHIGIHHHFHIHGGHHHHHGFGGFHGGGFFFFDDDEEEEECDD_Mismatch_0_Sense_+_Library_PoolT
ATATGTTCAGAGCACTTTCTGTGCTGTCTACAGACAGTATCAGTGTTAGGATACTCATAAATAGATCTGAGTGGCATTCCTATTTCTAGCTATA
>Frequency_9_QualityScore_FFHHHGHIJIJIIJIIJJJJJIIJIIJJJJIJJJJJJJJJJHIJIIIIIIJIIIIJJHIIIHIIIHHHGGGHGDEFFFEBCCEDDECCCDDDDD_Mismatch_0_Sense_+_Library_PoolT
CTAAACAAGAAATCGTTCGCTATATATATCATTAAAATATGTTCAGAGCACTTTCTGTGCTGTCTACAGACAGTATCAGTGTTAGGATACTCAT
>Frequency_8_QualityScore_FFHHHHHJJJIJJJJJJJJJJJIJJJHIJJJJHIIJJIJIIIJJJJIIGIHIJIIJJJIIGHIJJIIIIGGHIIIIHHGGFFFFEEEECDEDCD_Mismatch_1_Sense_+_Library_PoolT
GCACTTTCTGTGCTGTCTACAGACAGTATCAGTGTTAGGATACTCATAAATAGATCTGAGTGGCATTCCTATTTCTAGCTATAAGCAGTATCGG
>Frequency_8_QualityScore_FFGGHGGIIIIIIJIIIHIIIHIIIIGIIJJIIIIIIIIIHIIIHIIIIHIHGIIIHIEHHHIIIIIIIFGHHGHGHIHIIEGHEEACDDDCCD_Mismatch_0_Sense_+_Library_PoolT
ATATATATCATTAAAATATGTTCAGAGCACTTTCTGTGCTGTCTACAGACAGTATCAGTGTTAGGATACTCATAAATAGATCTGAGTGGCATTC
>Frequency_8_QualityScore_FFHGHHGJIIIJJJGIIIIIHHIJIIJIJIJJJJJIIIIIJIHJIIIIEHIIIIIIIJIIIJIJJJJIJFHHIIIHGGGGGEBCBDDEDDDDCC_Mismatch_1_Sense_+_Library_PoolT
CTGTCTACAGACAGTATCAGTGTTAGGATACTCATAAATAGATCTGAGTGGCATTCCTATTTCTAGCTATAAGCAGTATCGGTTATTTAATCCT
>Frequency_8_QualityScore_DCEFEEGHIIIHIHFGHGHHIHGHHGEFGHIGGHHHGGGEEFGGHGGEFGFFEFGFGFGGGGFEFFFFFACCCBDCDDDBCEDCC@BBCCCBBC_Mismatch_0_Sense_+_Library_PoolT
GGAGCTCTAAACAAGAAATCGTTCGCTATATATATCATTAAAATATGTTCAGAGCACTTTCTGTGCTGTCTACAGACAGTATCAGTGTTAGGAT
>Frequency_8_QualityScore_FFGHHHHIJJIJIIIJJJIJJIIJIJJIJIIJHJJJJJJIIJJIJHIJJIJGIIIIIIIJIJIIIHIHIDHIIIIIIFHEGGGGEEEEEEEDEE_Mismatch_0_Sense_+_Library_PoolT
TCATTAAAATATGTTCAGAGCACTTTCTGTGCTGTCTACAGACAGTATCAGTGTTAGGATACTCATAAATAGATCTGAGTGGCATTCCTATTTC
>Frequency_8_QualityScore_EFGHHHGIIJJJJIHIIHIFGIIIIJHIIIIIIIIHIJIJHHIJIGIFHHIHIIIJJIIIIJJIIIIIHIIIIIIGHIIGFDEDEEEDEEEEDD_Mismatch_1_Sense_+_Library_PoolT
TGTCTACAGACAGTATCAGTGTTAGGATACTCATAAATAGATCTGAGTGGCATTCCTATTTCTAGCTATAAGCAGTATCGGTTATTTAATCCTG
>Frequency_8_QualityScore_FFHHHHHJJJJJJJJJJJJJJIIIIJJIIIJJIIJIJJJJJJJIIIJJIIJJJJHJIIIHHIJIIGHHIGHIIHHHHGGGFEFEFEEEEEEDDC_Mismatch_0_Sense_+_Library_PoolT
GTTCGCTATATATATCATTAAAATATGTTCAGAGCACTTTCTGTGCTGTCTACAGACAGTATCAGTGTTAGGATACTCATAAATAGATCTGAGT
>Frequency_7_QualityScore_FFHHHHHJJIIJJJJJIJJJIIIIIJJJJJIIIJHIJJJIIIIJIGIIIIIHIJJJGHIJHIFHHIHGHGFGHGGGGFEFFEEEFEEEDDCDDC_Mismatch_0_Sense_+_Library_PoolT
CGCTATATATATCATTAAAATATGTTCAGAGCACTTTCTGTGCTGTCTACAGACAGTATCAGTGTTAGGATACTCATAAATAGATCTGAGTGGC
>Frequency_7_QualityScore_FFHHGHHIIIIJIJJIJIIIIJJIJJJJJIJJJJIJIJJJJJIIJJJHIIJIJGHHHIIJJIIIHIJJIIIIIIIIIJIHGEGGFFFFFFECDE_Mismatch_0_Sense_+_Library_PoolT
TATCATTAAAATATGTTCAGAGCACTTTCTGTGCTGTCTACAGACAGTATCAGTGTTAGGATACTCATAAATAGATCTGAGTGGCATTCCTATT
>Frequency_7_QualityScore_DFHFGGHIIIIHHIHIHIJHIHIHHIHFHIIGHFGIIIIIGIIIIHHIFFGGIIIGIIIHHCGIIGFHHGHFGGHHHFFFFFDDDDEDDCCDED_Mismatch_1_Sense_+_Library_PoolT
AGCACTTTCTGTGCTGTCTACAGACAGTATCAGTGTTAGGATACTCATAAATAGATCTGAGTGGCATTCCTATTTCTAGCTATAAGCAGTATCG
>Frequency_7_QualityScore_CCBEFEFHECGGGHHIGHHGHHIGHIIIGGIIEEHEHHHGHFGIHHGGGHHIHGHFFFEGCEFFCDAAB@CCDEEDDDCDDBBCDCBCDCDCAA_Mismatch_0_Sense_+_Library_PoolT
CGTTCGCTATATATATCATTAAAATATGTTCAGAGCACTTTCTGTGCTGTCTACAGACAGTATCAGTGTTAGGATACTCATAAATAGATCTGAG
>Frequency_7_QualityScore_EEGHGGEGHHIIIIIHIHIHIIIHIIJJIIIHHIIIIIHIIIJHIIIIHIIIIIHHIIIHIIIHFFGHHGGGGGFCEEEEEBBBDDDDDDDDCD_Mismatch_0_Sense_+_Library_PoolT
CTCTAAACAAGAAATCGTTCGCTATATATATCATTAAAATATGTTCAGAGCACTTTCTGTGCTGTCTACAGACAGTATCAGTGTTAGGATACTC
>Frequency_7_QualityScore_FFGHHHHJJJIJGIJJJJGIIJIIGHIJJJJJJIJJJJJJIIJJJIIIIIHIGHIJIJJJJJGIIJJJJHIJIIGGIHGHFFGGFFBBDDDEEE_Mismatch_1_Sense_+_Library_PoolT
TGTGCTGTCTACAGACAGTATCAGTGTTAGGATACTCATAAATAGATCTGAGTGGCATTCCTATTTCTAGCTATAAGCAGTATCGGTTATTTAA
>Frequency_7_QualityScore_FFGFGGHIIIIIIIIIFIHHIIIGIIIIIIIIIHIIJJIHIIJHIIIIIHIIHIIIIIIJIIHHIHIHHGGFFFEEECDDDDDBCDDDDCCDCB_Mismatch_0_Sense_+_Library_PoolT
AAACAAGAAATCGTTCGCTATATATATCATTAAAATATGTTCAGAGCACTTTCTGTGCTGTCTACAGACAGTATCAGTGTTAGGATACTCATAA
>Frequency_7_QualityScore_FFHGHGHJJIIIIJJJIIIJIJJJIGIIJJJGHHIIIJIIIJIJJJJIJJIJIIIJJIIFGGIIIHIIJGIHIHIIHHHGGFFFFFECEFDDC@_Mismatch_1_Sense_+_Library_PoolT
CACTTTCTGTGCTGTCTACAGACAGTATCAGTGTTAGGATACTCATAAATAGATCTGAGTGGCATTCCTATTTCTAGCTATAAGCAGTATCGGT
>Frequency_7_QualityScore_FFHHHGHJIJJJJIJJJIJHIHHJJIJHHIIJIJJJJJJJJJJIJJJJIJJJJIIEHHJJIJJJJIJJJGGIIJIIIHGGGGHGFFFFE@BCDD_Mismatch_1_Sense_+_Library_PoolT
TTCTGTGCTGTCTACAGACAGTATCAGTGTTAGGATACTCATAAATAGATCTGAGTGGCATTCCTATTTCTAGCTATAAGCAGTATCGGTTATT
>Frequency_7_QualityScore_EEHGGGHHIIIIIIIJJJJHIIIHIIJHIIIIJIHHIJIIIIIIIIGHIIHHIIIIIIIIIIHHIIIIFBFHFGGEEFFEFFEECDEDCCDDED_Mismatch_0_Sense_+_Library_PoolT
ATCGTTCGCTATATATATCATTAAAATATGTTCAGAGCACTTTCTGTGCTGTCTACAGACAGTATCAGTGTTAGGATACTCATAAATAGATCTG
>Frequency_7_QualityScore_EFFHGGGIIHIHIIIHIHGIIIJIIJIJJIIIIIIIIIIIJJGHIIIJFGEFHHGHIHIGIIIGGGHHHHHHIIGHEFFGDBFFEEDEEEEEDD_Mismatch_0_Sense_+_Library_PoolT
TTAAAATATGTTCAGAGCACTTTCTGTGCTGTCTACAGACAGTATCAGTGTTAGGATACTCATAAATAGATCTGAGTGGCATTCCTATTTCTAG
>Frequency_7_QualityScore_FFHHHHHJJJJJJJJJJJJJJJJJHJJJJJHIIIJJJJJJJJJJJIIIJJJJIJJJJJGIIJIIJIJJIHIIIIIIIHHGGFGGFEEFEEDDBC_Mismatch_1_Sense_+_Library_PoolT
ACTTTCTGTGCTGTCTACAGACAGTATCAGTGTTAGGATACTCATAAATAGATCTGAGTGGCATTCCTATTTCTAGCTATAAGCAGTATCGGTT
>Frequency_7_QualityScore_EEGFFFGIHHHHIHIIJHJIIHHIGHHHGIIIHHIIGIIIIIDGDGHGDGGIIHHGHHDEGEGDEGDEBDEDDGHHDEFGGFECBCEDEEEDEC_Mismatch_0_Sense_+_Library_PoolT
TATGTTCAGAGCACTTTCTGTGCTGTCTACAGACAGTATCAGTGTTAGGATACTCATAAATAGATCTGAGTGGCATTCCTATTTCTAGCTATAA
>Frequency_6_QualityScore_FFGHGHGJIIJJIJJJJIIGIIJGIHIHIIIIIIIIJIIIIIIIJIHJIIIGIGHHIIJJJJIIJJIJJIIIIHHHFIIHGGFHGFFDCCEEDD_Mismatch_1_Sense_+_Library_PoolT
CTGTGCTGTCTACAGACAGTATCAGTGTTAGGATACTCATAAATAGATCTGAGTGGCATTCCTATTTCTAGCTATAAGCAGTATCGGTTATTTA
>Frequency_6_QualityScore_FFHHHHHIIJJJJIIJIJJJJJIIIJIIJJIIJJJJJJJJIIHIJJJIJJIIIIIIIJHIIJIIHIIIIGHIIIHHHHGEEEEFEFEEEECDAC_Mismatch_0_Sense_+_Library_PoolT
TTCGCTATATATATCATTAAAATATGTTCAGAGCACTTTCTGTGCTGTCTACAGACAGTATCAGTGTTAGGATACTCATAAATAGATCTGAGTG
>Frequency_6_QualityScore_FFHHHHHJJJJJJJJJJIJIJIJIJJJJJJJJJJJJIIIJJIIJJJJIIJJJIIJJJJIIIIIIGIIIGGGGGGFEEEEEEEEDEEEDDCDCDE_Mismatch_0_Sense_+_Library_PoolT
ACAAGAAATCGTTCGCTATATATATCATTAAAATATGTTCAGAGCACTTTCTGTGCTGTCTACAGACAGTATCAGTGTTAGGATACTCATAAAT
>Frequency_6_QualityScore_FFHHGHHIIIJJJJIIIIIIIJIJJHIIJJIJJJJJJJIJJHIJJIIIIIIJIIIJIIJIIIIHIIIJJGHIIIJFHHGGGFFEFEEFEEEEEE_Mismatch_0_Sense_+_Library_PoolT
TAAAATATGTTCAGAGCACTTTCTGTGCTGTCTACAGACAGTATCAGTGTTAGGATACTCATAAATAGATCTGAGTGGCATTCCTATTTCTAGC
>Frequency_6_QualityScore_FFEGGGGJIIIIJIIIIIHIEIIHIIIIHIIJIIGHHHIJJJJJHIIHHIIIHIIIIHIIHIFGIIIIIHHIHJIIHGFGHHGFEEFFEEDEEE_Mismatch_1_Sense_+_Library_PoolT
GAGCACTTTCTGTGCTGTCTACAGACAGTATCAGTGTTAGGATACTCATAAATAGATCTGAGTGGCATTCCTATTTCTAGCTATAAGCAGTATC
>Frequency_6_QualityScore_FFHHHHHJJJJJJJJIJJJIIJIJIJJJJJJIJJJIJJIJJJIIJJJJIIJJJJIJJIIIIIIHIIHHHFFFGFFFDEEEEEDDDDDDDDD_Mismatch_0_Sense_+_Library_PoolT
AACAAGAAATCGTTCGCTATATATATCATTAAAATATGTTCAGAGCACTTTCTGTGCTGTCTACAGACAGTATCAGTGTTAGGATACTCAT
>Frequency_6_QualityScore_FFHGHHHJJJIIJJJIJJJJJJJJJJJJJIJJJJJJJJJJJJJJJIIJIJJIIJIJIJJJJGGIJIIFGIIHGHGGGFFFFFEEEEEEEEDEDD_Mismatch_0_Sense_+_Library_PoolT
TCGTTCGCTATATATATCATTAAAATATGTTCAGAGCACTTTCTGTGCTGTCTACAGACAGTATCAGTGTTAGGATACTCATAAATAGATCTGA
>Frequency_6_QualityScore_EEGFFHGIIJIIIIIJIJHIIIIIIIJIIIHIHIJIIIJIIIIHHHEHIIHIGGHHGIIIHIIIIJJIGEGHGHHIGGGHBCDDEEEEECABCE_Mismatch_0_Sense_+_Library_PoolT
ATCATTAAAATATGTTCAGAGCACTTTCTGTGCTGTCTACAGACAGTATCAGTGTTAGGATACTCATAAATAGATCTGAGTGGCATTCCTATTT
>Frequency_6_QualityScore_EFHFGGHIJJJIIIJIIIIIJIIIEIIIJHIJIFIIIIHIHIIIIIIIIGGHHFGEGHIHHHIIHIIIIFHHEGHIHHIIHEGGGFDEDCDEED_Mismatch_0_Sense_+_Library_PoolT
TATATCATTAAAATATGTTCAGAGCACTTTCTGTGCTGTCTACAGACAGTATCAGTGTTAGGATACTCATAAATAGATCTGAGTGGCATTCCTA
>Frequency_6_QualityScore_FFHHHHHJJIJJJJJJJJJJJJJJIJJJJJJJJJJJJJJJJJJJIIIJIJJHIIJIJHIIIJJJJIIJIIJIIHIHIJIIIHHGHEGFFFFDDF_Mismatch_0_Sense_+_Library_PoolT
TATATATCATTAAAATATGTTCAGAGCACTTTCTGTGCTGTCTACAGACAGTATCAGTGTTAGGATACTCATAAATAGATCTGAGTGGCATTCC
>Frequency_6_QualityScore_FFHHHHHIJJJIJJJJJJJIJJIIJJJJJJJJJJJJJJGIIJIJGIIIIIIIIIJJJIIIIIIIJJJJJIIIGHHIIHHHGGFGFFFFFEEEED_Mismatch_0_Sense_+_Library_PoolT
AATATGTTCAGAGCACTTTCTGTGCTGTCTACAGACAGTATCAGTGTTAGGATACTCATAAATAGATCTGAGTGGCATTCCTATTTCTAGCTAT
>Frequency_6_QualityScore_FFHHHHHJJJJJJJJJJJJJJJJJJJJJJJJJJIJJJJJJJJJJIJIJIIHIIIIJJIJJJJJJJIIIIIIIIJIJIJGHHHHFFFFFEEEEEE_Mismatch_0_Sense_+_Library_PoolT
CATTAAAATATGTTCAGAGCACTTTCTGTGCTGTCTACAGACAGTATCAGTGTTAGGATACTCATAAATAGATCTGAGTGGCATTCCTATTTCT
>Frequency_6_QualityScore_FFHGHHHIIJJJIIJIIIJJJIIIIIIJJJJIIIIJIJHIJIJIIGIIIIGHIIHHIHHIIHHIIIIHHGFGGGEFFDEEEEECCACCCCBCDC_Mismatch_0_Sense_+_Library_PoolT
AGCTCTAAACAAGAAATCGTTCGCTATATATATCATTAAAATATGTTCAGAGCACTTTCTGTGCTGTCTACAGACAGTATCAGTGTTAGGATAC
>Frequency_6_QualityScore_EEHHHHGIIJJIIJIIHIIIIIJJIJIIJJJIIIJIJIIIJJIFGFIIIFHHHGIIIHIJIIIJHGHHIFHIIIIFHFGGGGEEFFEEEEDDEE_Mismatch_0_Sense_+_Library_PoolT
ATTAAAATATGTTCAGAGCACTTTCTGTGCTGTCTACAGACAGTATCAGTGTTAGGATACTCATAAATAGATCTGAGTGGCATTCCTATTTCTA
>Frequency_5_QualityScore_FFHHHHHJJJJIJJJIJJJIJJIJJHHJJJJJJIIJJIHIIJJJJJJJJIIJIJIJJIIJJIIJJHIIIHHDFFFGGFFEFFEEEEDCCDDCBD_Mismatch_0_Sense_+_Library_PoolT
GAAATCGTTCGCTATATATATCATTAAAATATGTTCAGAGCACTTTCTGTGCTGTCTACAGACAGTATCAGTGTTAGGATACTCATAAATAGAT
>Frequency_5_QualityScore_FFHHHHHJJJJJJJJJJJJJJJJIJJJJIJJJJJJJIIJJJIIIJIJJHIJJIHHIHIIIHIIHGGFGGGFFFEEEEEDDDEEEEEDDEEDDDD_Mismatch_0_Sense_+_Library_PoolT
GGGAGCTCTAAACAAGAAATCGTTCGCTATATATATCATTAAAATATGTTCAGAGCACTTTCTGTGCTGTCTACAGACAGTATCAGTGTTAGGA
>Frequency_5_QualityScore_FFHGHHHJIJIJJJIIGIIJIJGHIJJJJIJIJJJJJJIIIJJIJJJJIJGIJJIIIIJJJJJJIJJIHGIIIIHHHHFGGGFF@B@DDEEEDD_Mismatch_1_Sense_+_Library_PoolT
TGCTGTCTACAGACAGTATCAGTGTTAGGATACTCATAAATAGATCTGAGTGGCATTCCTATTTCTAGCTATAAGCAGTATCGGTTATTTAATC
>Frequency_5_QualityScore_EEHHGHFIIIIIHIDHFGIHFIGGFGHIGGHHIHIGGGHHIIFHHIIGIHHHGHFGGIHGHHHIIIHHGFCDCD@ACBDB?BBCCDDDDCDCDD_Mismatch_0_Sense_+_Library_PoolT
TCTAAACAAGAAATCGTTCGCTATATATATCATTAAAATATGTTCAGAGCACTTTCTGTGCTGTCTACAGACAGTATCAGTGTTAGGATACTCA
>Frequency_5_QualityScore_FFHHHHHIIJJIJJJJJJJJIIIHIIIJJJJJJJJJJJJIIIJIIHIIIIJIJJJJIIJJJJIIIIHIIFHHFGFFFFEEEEDEEDDDDDDDDD_Mismatch_0_Sense_+_Library_PoolT
TAAACAAGAAATCGTTCGCTATATATATCATTAAAATATGTTCAGAGCACTTTCTGTGCTGTCTACAGACAGTATCAGTGTTAGGATACTCATA
>Frequency_5_QualityScore_FFGHHHGJJJJGJJJJJGHIIJIIIJIJIIJJJIHIJJIIIIIHIGGIIIIHIIIIJIJJJJIJIIIIHGHHIGHIJHGDCCEFFEEDEEEDCC_Mismatch_1_Sense_+_Library_PoolT
TCTACAGACAGTATCAGTGTTAGGATACTCATAAATAGATCTGAGTGGCATTCCTATTTCTAGCTATAAGCAGTATCGGTTATTTAATCCTGTT
>Frequency_5_QualityScore_DDGFEFFHFGGHHGHHGHIIGHGFGFGHHHHHHHIIIIGIHIHIHHHGGFFGGFFGGGFFFFFFEDDCCBDDDEDDDDDCDBCEEDEBCCDDDD_Mismatch_0_Sense_+_Library_PoolT
GGGGAGCTCTAAACAAGAAATCGTTCGCTATATATATCATTAAAATATGTTCAGAGCACTTTCTGTGCTGTCTACAGACAGTATCAGTGTTAGG
>Frequency_5_QualityScore_FFHHGGGIIJJHIJIJIIIHIJJIIJIHIJJJJJGIIIIHIIIJJJJIJJJIIJIIJIIHHIIHIHHHIGGG@EEEFGEEEECDEEDDACCECC_Mismatch_0_Sense_+_Library_PoolT
AGAAATCGTTCGCTATATATATCATTAAAATATGTTCAGAGCACTTTCTGTGCTGTCTACAGACAGTATCAGTGTTAGGATACTCATAAATAGA
>Frequency_5_QualityScore_FFHHHHHJJJJJJJJJJJJIJJJJJJJJJJJJJJJIIJJJJJJJJIJJJJJIIJIIHIIJJJJJJJIHHDGHHEGFFFFFEFEEEEEECCDDED_Mismatch_0_Sense_+_Library_PoolT
AAGAAATCGTTCGCTATATATATCATTAAAATATGTTCAGAGCACTTTCTGTGCTGTCTACAGACAGTATCAGTGTTAGGATACTCATAAATAG
>Frequency_5_QualityScore_FFHHHHHIIIIJJIIIIJGIIIIIIIJJGHIIHIGHIGIHHIIJJJIJIIGGIJIIHHHIHHIIHIJJJHGHHIHIJIIIHHGHFFFFFEEDDD_Mismatch_0_Sense_+_Library_PoolT
ATATATCATTAAAATATGTTCAGAGCACTTTCTGTGCTGTCTACAGACAGTATCAGTGTTAGGATACTCATAAATAGATCTGAGTGGCATTCCT
>Frequency_4_QualityScore_EEFGGHGIJJIJJJJJIIGIJIJIIIIIHHIIIJIIIJIIGIIIIJIIHIIJHIIHGGHIIGIIJJGIDCFGHHHHGGFFFEGFFEEEDEECCE_Mismatch_1_Sense_+_Library_PoolT
TGTTCAGAGCACTTTCTGTGCTGTCTACAGACAGTATCAGTGTTAGGATACTCATAAATAGATCTGAGTGGCATTCCTATTTCTAGCTATAAGC
>Frequency_4_QualityScore_FFHHHHGJJIJJJJJJIJJJJJJIJIJJJJJJJIJJJJJJJJJIJIJJIIJHIIJIIJIIIHHGGGGEFDFFEEEEDDDDCDDBDEEEECCDDD_Mismatch_0_Sense_+_Library_PoolT
ATGGGGAGCTCTAAACAAGAAATCGTTCGCTATATATATCATTAAAATATGTTCAGAGCACTTTCTGTGCTGTCTACAGACAGTATCAGTGTTA
>Frequency_4_QualityScore_FFHHHHHJJJJJJJJJJIJJJJJJJJIJJJJJJJJJJJJJJJJJJJIJJJJJJJJIIIIIGGGGGGFFEEEEEEEDECDDDDCDEEEECCCEDD_Mismatch_0_Sense_+_Library_PoolT
TGGGGAGCTCTAAACAAGAAATCGTTCGCTATATATATCATTAAAATATGTTCAGAGCACTTTCTGTGCTGTCTACAGACAGTATCAGTGTTAG
>Frequency_4_QualityScore_EEHHFGGHHGIHIHFIIGHIIIHGHGIHIJHIJIJIIIIIJJIJIIIHHIIIHIIJIIFFFGGEGGFFEDEEDDCCCCCDCBDECDDCCCD@BE_Mismatch_0_Sense_+_Library_PoolT
GAAGACTCATGGGGAGCTCTAAACAAGAAATCGTTCGCTATATATATCATTAAAATATGTTCAGAGCACTTTCTGTGCTGTCTACAGACAGTAT
>Frequency_4_QualityScore_EFHHGHGIIIIHIIIFHIIIIIIIIIIJJJJIIJIIIHIIHHIJIJIIIJIJIIIJIIIIIIIHHHHGHGEFGGFFEEEEEEEDCBCCEDDDDE_Mismatch_0_Sense_+_Library_PoolT
AATCGTTCGCTATATATATCATTAAAATATGTTCAGAGCACTTTCTGTGCTGTCTACAGACAGTATCAGTGTTAGGATACTCATAAATAGATCT
>Frequency_4_QualityScore_EFHHGGHGGEHIHHIJEGGHIIGIIGGHHIIJFFIBCEHIIIIIIIJHIIFGGHGHGGGGHHFFEFEFFCDDCDDDDDDDCCDCCDCCCDCBAC_Mismatch_0_Sense_+_Library_PoolT
CTGGGAAGACTCATGGGGAGCTCTAAACAAGAAATCGTTCGCTATATATATCATTAAAATATGTTCAGAGCACTTTCTGTGCTGTCTACAGACA
>Frequency_4_QualityScore_FEHHHHGIHIJJJJJJIIJJJJJIIIIJJIJJJJIJJIIIJIIJIGIIJJJJIJIIHGIIHGGGGGFFECEEECDCECDDDCCDCEEEEDBCCE_Mismatch_0_Sense_+_Library_PoolT
CATGGGGAGCTCTAAACAAGAAATCGTTCGCTATATATATCATTAAAATATGTTCAGAGCACTTTCTGTGCTGTCTACAGACAGTATCAGTGTT
>Frequency_4_QualityScore_FEHHHHGIHIIJHIJIIGGHHIHIIGHIIJHHIGHIIICFIIIIIIGIIIHIIIIIIIIIIHGIIIGIGGGGGGDFGFEEA?@CCCDDDCDCDC_Mismatch_1_Sense_+_Library_PoolT
GTCTACAGACAGTATCAGTGTTAGGATACTCATAAATAGATCTGAGTGGCATTCCTATTTCTAGCTATAAGCAGTATCGGTTATTTAATCCTGT
>Frequency_4_QualityScore_EFHHHHHIJJJJJJJJJJJJJJJJJJJJJJJJIIJJIJJJJJJJJIJJGHIJJIIJJIJJIIJJGHJJIHGFHHGGGGFFFFEEDEDDDEDDED_Mismatch_0_Sense_+_Library_PoolT
AAATCGTTCGCTATATATATCATTAAAATATGTTCAGAGCACTTTCTGTGCTGTCTACAGACAGTATCAGTGTTAGGATACTCATAAATAGATC
>Frequency_3_QualityScore_FFHHHHHJJJJJJJJJJJJJJJJJJJJJJJJJJJJJJJJJJJJJJJIJJJJJIHIJJIIJIHHHHGGFFFEFFEEEEEDDDDDDDBDEEEEBCC_Mismatch_0_Sense_+_Library_PoolT
TCATGGGGAGCTCTAAACAAGAAATCGTTCGCTATATATATCATTAAAATATGTTCAGAGCACTTTCTGTGCTGTCTACAGACAGTATCAGTGT
>Frequency_3_QualityScore_EEHGHGGIJJFHHIHHGGFIHIIGHIIIHIJIHHIIJIGHIFGIFGIIIIIIIIHIIIIIIHIHHIIIIDGHEHIHGFDDDEEEEEDDCBBDCD_Mismatch_1_Sense_+_Library_PoolT
CTACAGACAGTATCAGTGTTAGGATACTCATAAATAGATCTGAGTGGCATTCCTATTTCTAGCTATAAGCAGTATCGGTTATTTAATCCTGTTA
>Frequency_3_QualityScore_DEGHHHHIIIJIJJJJIIIIIHIHIIJJJJJJJJJJJJJJJIJIGHHIIHIIJIHIHGHHFHHGHIGIIGGGFHGFCEFFEE?@BACDCCCCDD_Mismatch_0_Sense_+_Library_PoolT
GCTCTAAACAAGAAATCGTTCGCTATATATATCATTAAAATATGTTCAGAGCACTTTCTGTGCTGTCTACAGACAGTATCAGTGTTAGGATACT
>Frequency_3_QualityScore_FFGGGHGIIIIJJJHHIIIJGHIIGIJJJIIHHIJEHGIJJHIIJIIIGFHIIIIJIHGIIIIHIFHIIFHIHFHHGGHFGGABEDEEE_Mismatch_1_Sense_+_Library_PoolT
CTGTCTACAGACAGTATCAGTGTTAGGATACTCATAAATAGATCTGAGTGGCATTCCTATTTCTAGCTATAAGCAGTATCGGTTATTTA
>Frequency_3_QualityScore_FFHHHHHJJJJJJIJJJJJJJIJIJJIJJJJJIJJJJJJJJJJJJJJJJJJJJJJIIIIIIHHGGGGFEFFEEEEEDDDDDDEDDCDDDDBDDE_Mismatch_0_Sense_+_Library_PoolT
AAGACTCATGGGGAGCTCTAAACAAGAAATCGTTCGCTATATATATCATTAAAATATGTTCAGAGCACTTTCTGTGCTGTCTACAGACAGTATC
>Frequency_3_QualityScore_FFHHHHHJJJJJJJJJJJJJHHIJIIHHIIJJJJJJJJJJJJIJJIJIIJJJIJFHIJJJJJJJJJJJJIJJJJJIIIGHHGGGFFEEBCCDDE_Mismatch_1_Sense_+_Library_PoolT
TCTGTGCTGTCTACAGACAGTATCAGTGTTAGGATACTCATAAATAGATCTGAGTGGCATTCCTATTTCTAGCTATAAGCAGTATCGGTTATTT
>Frequency_3_QualityScore_EEHGGGFGIIHIIIIIIIJIIGIIIJGGHGIIGGIHIIEGIGIGIIJHIIFIHGEHHIIHGIHIGIBEECDEGHGHHFFGGFGEEEEEEDCCDD_Mismatch_1_Sense_+_Library_PoolT
TTCAGAGCACTTTCTGTGCTGTCTACAGACAGTATCAGTGTTAGGATACTCATAAATAGATCTGAGTGGCATTCCTATTTCTAGCTATAAGCAG
>Frequency_3_QualityScore_FFHHHHHJJJJIIIJJJHJJJIJHIHIJJJJJJJJJJJIIJJIJIIIJJJJFGIIIIIJJIDHJJJJHIGHG_Mismatch_0_Sense_+_Library_PoolT
GTGCTGTCTACAGACAGTATCAGTGTTAGGATACTCATAAATAGATCTGAGTGGCATTCCTATTTCTAGCTA
>Frequency_2_QualityScore_EDFFFFFGGEEGGGGGGGGGGEFGGGGGGGGGGGGGGGGGGGGGGGGGGGGGGEGEGGEGEEEEFFEDECEDEEDDECADDEEEDDEEDDCCDC_Mismatch_0_Sense_+_Library_PoolT
GAGCTCTAAACAAGAAATCGTTCGCTATATATATCATTAAAATATGTTCAGAGCACTTTCTGTGCTGTCTACAGACAGTATCAGTGTTAGGATA
>Frequency_2_QualityScore_DCGCHEGIIIIICEGGFEGBIIHIHEEGHHIIIGIGCCEIHIEFAECG?EEGEIEGFHEHIIEHHIHGGGIFGGHEFIGHGEEFFEA_Mismatch_1_Sense_+_Library_PoolT
GTCTACAGACAGTATCAGTGTTAGGATACTCATAAATAGATCTGAGTGGCATTCCTATTTCTAGCTATAAGCAGTATCGGTTATTTA
>Frequency_2_QualityScore_FFGGHHHIIHIIIIIGIHEIIHIIIIIIIIIIFGIIIIHIIIIGIGIIIGGGGIIIIIIIIIIIIHGHIGIIFIIEGEFEHGGEFFFE_Mismatch_0_Sense_+_Library_PoolT
ATTAAAATATGTTCAGAGCACTTTCTGTGCTGTCTACAGACAGTATCAGTGTTAGGATACTCATAAATAGATCTGAGTGGCATTCCTA
>Frequency_2_QualityScore_FFGFHGFIFIIEIIIECGIIIGBIIGIIIIIIIIIIIIIIIIGIIIICICCGIIIIIIIGHIIDHEHIII_Mismatch_0_Sense_+_Library_PoolT
GCTGTCTACAGACAGTATCAGTGTTAGGATACTCATAAATAGATCTGAGTGGCATTCCTATTTCTAGCTA
>Frequency_2_QualityScore_FEHHHGGIJJJFHIGIIJJIJGIGGIIGHIIGHIIIIJIIGIIIIIIJIGIGIIIEEIIIIFIIIGIIIIHIHIGGIIGGGGHFFACCD_Mismatch_1_Sense_+_Library_PoolT
GTGCTGTCTACAGACAGTATCAGTGTTAGGATACTCATAAATAGATCTGAGTGGCATTCCTATTTCTAGCTATAAGCAGTATCGGTTAT
>Frequency_2_QualityScore_ECFHFEHIIIIIIIIIIGEHHIIHIIHHIIGIJIJGHCEHIIIIIIFIHIIIIIIJIIHIIIIGIHIHIDCEFBDGHFHGHGHE_Mismatch_0_Sense_+_Library_PoolT
AGAGCACTTTCTGTGCTGTCTACAGACAGTATCAGTGTTAGGATACTCATAAATAGATCTGAGTGGCATTCCTATTTCTAGCTA
>Frequency_1_QualityScore_FFHHHHHJJJJJJIIIJJJIJJJJJJJJJJJJJJJJJJJJJJJJJJJIIJJJJJJJJJJJJJJJJJJJJJJJIJJHIJJHHEFFFEED_Mismatch_1_Sense_+_Library_PoolT
TGTCTACAGACAGTATCAGTGTTAGGATACTCATAAATAGATCTGAGTGGCATTCCTATTTCTAGCTATAAGCAGTATCGGTTATTTA
>Frequency_1_QualityScore_FDHHFHHIJJJJJJJJEIFHHGHIJIIGIJJJJJDHIIJIIJJJGHHHIJJJIJJJJJJJJJIGJJJHCEHHFFFDFFFDABDDDEF_Mismatch_2_Sense_+_Library_PoolT
GTCTACAGACAGTATCAGTGTTAGGATACTCATAAATAGATCTGAGTGGCATTCCTATTTCTAGCTATAAGCAGTATCGGTTATTCA
>Frequency_1_QualityScore_FFHHHHHJJJJJIJJJJJJJJJJJJJJJHIJJJJJJJJJIJJJJJIJIJJIJIJJHIJJIJIIHIJJIJFEHHIJJHGIHHHGHGHFFFCEDDD_Mismatch_1_Sense_+_Library_PoolT
CCTATATATATCATTAAAATATGTTCAGAGCACTTTCTGTGCTGTCTACAGACAGTATCAGTGTTAGGATACTCATAAATAGATCTGAGTGGCA
>Frequency_1_QualityScore_DDF>F;DGAFB<3+<<3:A+<F<;A@A@F>**:CDFED<@F<DB<D><CF>@DCF>FFF7@EEC=@7=??3@B).7))((.6;B>A>A???:>@_Mismatch_1_Sense_+_Library_PoolT
GAAGACTCATGGGAAGCTCTAAACAAGAAATCGTTCGCTATATATATCATTAAAATATGTTCAGAGCACTTTCTGTGCTGTCTACAGACAGTAT
>Frequency_1_QualityScore_FFHHHHHIJJJIIJJJJJJJJJGIIJIIIIJJJIJIIIJJJJGIIIIIJJJJIJJJGJ7/.B8B888BG_Mismatch_0_Sense_+_Library_PoolT
TTTCTGTGCTGTCTACAGACAGTATCAGTGTTAGGATACTCATAAATAGATCTGAGTGGCATTCCTATT
>Frequency_1_QualityScore_FDHHHHHJIJJJJJJJJIJIJJJGHIIJJJJJJJJJJJJIJIJJIJJJIJJGIJJJJIJJJGIJJJJIJHHJIIIIJJJHHHHHFBECEEEFED_Mismatch_2_Sense_+_Library_PoolT
GTGCTGTCTACATACAGTATCAGTGTTAGGATACTCATAAATAGATCTGAGTGGCATTCCTATTTCTAGCTATAAGCAGTATCGGTTATTTAAT
>Frequency_1_QualityScore_DDFFHFFFGIHIIIGIII@HHIGHHIEGGIGIIIIIIIIIIGIIIIIIIIGH9DGGHEHIIIEGIGGHHGIIGHHGHHFF@DDFDC;?BCACCC_Mismatch_2_Sense_+_Library_PoolT
TGTGCTGTCTACAGACAGTATCAGTGTTAGGATACTCATAAATAGATCTGAGTGGCATTCCTATTTCTAGCTATAAGCAGTATCGGTTATTCAA
>Frequency_1_QualityScore_FFHFHHHJJJJJJJJJJIJJJJJJJJIJHIIJJJHHHHHHHFFFFFEEECEEEDDCDCDDDDCCBDDDDDEDCDDEEEEDDDD_Mismatch_0_Sense_+_Library_PoolT
GAGCACTTTCTGTGCTGTCTACAGACAGTATCAGTGTTAGGATACTCATAAATAGATCTGAGTGGCATTCCTATTTCTAGCTA
>Frequency_1_QualityScore_FFHHHHHJJJJIIJIIJJJJJJIIJJJJJJJJJJJJJJJJJJJJJJHIFHIJJJJJJJIJJJJIJJIJH_Mismatch_1_Sense_+_Library_PoolT
CTGTCTACAGACAGTATCAGTGTTAGGATACTCATAAATAGATCTGAGTGGCATTCCTATTTCTAGCGA
>Frequency_1_QualityScore_:BDDDDDBEI+2<CCECAFC<AEF?FFEFCCEFFCB;DC@:CD@D@<BDADB9?DEEE8/BBBBC=A=AACCCEC_Mismatch_0_Sense_+_Library_PoolT
ACTTTCTGTGCTGTCTACAGACAGTATCAGTGTTAGGATACTCATAAATAGATCTGAGTGGCATTCCTATTTCTA
>Frequency_1_QualityScore_FFHHGHHIJJJJJJJJJIJJJJJJIIJIIJJJJJJJIJJJJJJJJJJJIJIJJJJJJJJEHHHHHEEEFFFFEEDEDEDDCDDEEDDEDEDDED_Mismatch_1_Sense_+_Library_PoolT
GTTCGCTATATATATCATTAAAATATGTTCAGAGCACTTTCTGTGCTGTCTACAGACAGTATCAGTGTTAGGATACTCATAAATAGATCTGATT
>Frequency_1_QualityScore_FFHHHHHJJJJJJJIIJJJIJJGIJJJJJJIIJJIJJJJIJJJJJJIHJIIJHIIJJIJJIJIIJIJIIHHIJIJJJIJHHHFHFFFFFFE_Mismatch_0_Sense_+_Library_PoolT
ATCATTAAAATATGTTCAGAGCACTTTCTGTGCTGTCTACAGACAGTATCAGTGTTAGGATACTCATAAATAGATCTGAGTGGCATTCCTA
>Frequency_1_QualityScore_FFHHHHGJJJGIJJHIFHJJJJJIGJJJJJJJJJJIJJJJJJJJGIIJGIHJJJIJJIJI_Mismatch_1_Sense_+_Library_PoolT
CTACAGACAGTATCAGTGTTAGGATACTCATAAATAGATCTGAGTGGCATTCCTATTTCA
>Frequency_1_QualityScore_;B>:CF?CDCEC1)1:0:DGEGGIBHDFIICG=8=@A<DH>CEECE=3;@@;7;@@CCDDDECCCC>@C@CCC@C@>C>ACC3>443<23@>@:_Mismatch_1_Sense_+_Library_PoolT
AAGACTCATGGGGCGCTCTAAACAAGAAATCGTTCGCTATATATATCATTAAAATATGTTCAGAGCACTTTCTGTGCTGTCTACAGACAGTATC
>Frequency_1_QualityScore_FEHFDHHJ@AHIGEFAJH@C,ACEFHHE?@EB?FBHHHEGEGGGGBH<GFHHIC?FGHGIIIEHGIJEACFF@EHHGIJHEH?BBFEDFEE@CD_Mismatch_2_Sense_+_Library_PoolT
ATGTCTACAGACAGTATCAGTGTTAGGATACTCATAAATAGATCTGAGTGGCATTCCTATTTCTAGCTATAAGCAGTATCGGTTATTTAATCCT
>Frequency_1_QualityScore_DDFHFFHAHDABFFEHIDHHCHBEHBBFGGGGGGGIHIIIEGE9DDFGFEB=GGIC>CAE@D;CAHGGG_Mismatch_0_Sense_+_Library_PoolT
CTGTCTACAGACAGTATCAGTGTTAGGATACTCATAAATAGATCTGAGTGGCATTCCTATTTCTAGCTA
>Frequency_1_QualityScore_=2C?8DDEE@E?A3:3A,A++<:3+2+22+**11*1:D9?:D>DD*???D@*0/0?4)??CB:=C4@CEAA=C_Mismatch_1_Sense_+_Library_PoolT
TCATTAAAATATGTTCAGAGCACTTTCTGTGCTGACTACAGACAGTATCAGTGTTAGGATACTCATAAATAGA
>Frequency_1_QualityScore_FFHFHHHJJJJIIIFHIJJIEFGGIGJIJJJIIJJJGIJJJJJJIJJJGIJJJJJJJJJIIJJJIIJJHHEEHGHFFDDECB;?BDDD_Mismatch_2_Sense_+_Library_PoolT
CTGTCTACAGACAGTATCAGTGTTAGGATACTCATAAATAGATCTGAGTGGCATTCCTATTTCTAGCTATAAGCAGTATCGGTTATTA
>Frequency_1_QualityScore_DDBFHHDHIJJJJIJGIIJIGIIIIJJIJJJJJJFGIIJIIGJJIIIIIGJIJICGIGGGEEHHFFFED@DCCCEECCCDDD@CDDEE@CDDDD_Mismatch_1_Sense_+_Library_PoolT
TGGGGAGCTCTAAACAAGAAATCGTTCGCTATATATATCATTAAAATATGTTCAGAGCACTTTCTGTGCTGTCTACAGACAGTATCAGTTTTAG
>Frequency_1_QualityScore_?B4A<C+?E>;<?ID,:A@<CF?FHFFEEF@GIF9DCDDG>*??*?D90?;DAF?D@B>CAF>FGFEG_Mismatch_1_Sense_+_Library_PoolT
AGTCTACAGACAGTATCAGTGTTAGGATACTCATAAATAGATCTGAGTGGCATTCCTATTTCTAGCTA
>Frequency_1_QualityScore_DFDD>FFGIFHEG+?IHHFHIIIIDHIHIIIGFIGHIIGIIDCFEGIBBDGEBFGGHDEHCH>==CF@C=FDCCE7@AEEFEFFFFBCDDCECE_Mismatch_1_Sense_+_Library_PoolT
TAAAATATGTTTAGAGCACTTTCTGTGCTGTCTACAGACAGTATCAGTGTTAGGATACTCATAAATAGATCTGAGTGGCATTCCTATTTCTAGC
>Frequency_1_QualityScore_FFHHHHHJJIJJIJJJJJJJJJJJJJJJJJJJJJJIJJJJJJJJIIJIJIJJIJJJJJIJFHGHHHGEFFFFEEEEDEDDDDDDDDDEDDDDDD_Mismatch_1_Sense_+_Library_PoolT
CTGGGAAGACTCATGGGGAGCTCTAAACAAGAAATCTTTCGCTATATATATCATTAAAATATGTTCAGAGCACTTTCTGTGCTGTCTACAGACA
>Frequency_1_QualityScore_FFFGHHGIIGIIIIHIJJJIIIJJDFIEGGDFIIJGJJJJJJJJJJJEIIIFEHCHHG>BD?CCCCECCADEE>CDDDEDEDCCCD@CDDB@8<_Mismatch_2_Sense_+_Library_PoolT
CCTTTCTGTGCTGTCTACAGACAGTATCAGTGTTAGGATACTCATAAATAGATCTGAGTGGCATTCCTATTTCTAGCTATAAGCAGTATCGGTT
>Frequency_1_QualityScore_FFHHHFGHIIJJIHIJGIGIIJJGIEIJIDGDGHIJJJJJJGHJJIJJJJJJIIJIIGHGJJIIIJJIIHGHHHFHFFF_Mismatch_2_Sense_+_Library_PoolT
CTTTCTGTGCTGTCTACAGACAGTATCAGTGTTAGGATACTCATAAATAGATCTGAGTGGCATTCCTATTTCTAGCTCA
>Frequency_1_QualityScore_FFHHHHHJJJJJJJJJJJJJJJJJJJJJJJJJJJJJJIJJIJJJJJJJJIJJJJJJIJJJIIHHIIJGHEHFFFFEEEEEEEDDECEDDDCDDD_Mismatch_1_Sense_+_Library_PoolT
CGCTATATATATCATTAAAATATGTTCAGAGCACTTTCTGTGCTGTCTACAGACAGTATCAGTGTTACGATACTCATAAATAGATCTGAGTGGC
>Frequency_1_QualityScore_FFHHHHHJJJJJJJIJJJJJIJIIJJJJJJJJJIJJJJJJJJIJFIIJJFIIIJIFGIJIJJIIGIJJJFHHIIGIIJIHHCHEHFFFFEDFEC_Mismatch_1_Sense_+_Library_PoolT
CATATCATTAAAATATGTTCAGAGCACTTTCTGTGCTGTCTACAGACAGTATCAGTGTTAGGATACTCATAAATAGATCTGAGTGGCATTCCTA
>Frequency_1_QualityScore_FFHHHHHJJJJJJJJJHIIJJJJJJJJJJJJJJJJJJJJJJJJJJJJJGIFHGIIJJIJJIIJJJJJIIFGIGEGIIIGIJJHHEFFFEEEEEE_Mismatch_2_Sense_+_Library_PoolT
TGCTGTCTACAGACAGTATCAGTGTTAGGATACTCATAAATAGATCTGAGTGTCATTCCTATTTCTAGCTATAAGCAGTATCGGTTATTTAATC
>Frequency_1_QualityScore_FDFFFFFJIFJJJJIFIJJJGHIJHEGIJJJIJJJJJJIJJJIJIJIIGGHIGIIGIJI_Mismatch_0_Sense_+_Library_PoolT
CTGTCTACAGACAGTATCAGTGTTAGGATACTCATAAATAGATCTGAGTGGCATTCCTA
>Frequency_1_QualityScore_FFHHHGGJJJJIJJJGJJJIJJJJIJIJIIJJIJJJJIJJJIIJJJJICHHHIGIJJJBHIGJJFHGHHHEFFFFFDCED>CDDDD@CCDDDDB_Mismatch_1_Sense_+_Library_PoolT
GGGAGCTCTAAACAAGAAATCGTTCGCTATATATATCATTAAAATATGTTCAGAGCACTTTCTGTGCTGTCTACAGACAGTATCAGTGTTGGGA
>Frequency_1_QualityScore_B:??<CBBB<C?<4:<EG;E+,2+AFA+AC@E9419*9C<CD4*?:94?GF<?9B*7B;=3)8.8@FEE@4@:C>;DA3?EFFE@;=<\69;AD_Mismatch_2_Sense_+_Library_PoolT
TCTGTGCTGTCTACAGACAGTATCAGTGTTAGGATACTCATAAATAGATCTGAGTGGCATTCCTATTTCTAGCTATAAGCAGTATCGGGTATTT
>Frequency_1_QualityScore_FFGHHHHJJJIJJJJJJJJJGIJJJJJJJHIIJJJJIJJJJJJJJJJIJJJJJJJFHIJIJJGGGHHFFCEDFFEEEEEEDDCDDDDCDDEEEA_Mismatch_0_Sense_+_Library_PoolT
ACTCATGGGGAGCTCTAAACAAGAAATCGTTCGCTATATATATCATTAAAATATGTTCAGAGCACTTTCTGTGCTGTCTACAGACAGTATCAGT
>Frequency_1_QualityScore_?D?FAC<GGBB:CCHEFH>AFHEHIIFADC9FADAE<D*?DAFFEEF@@FFG@>G(7@AFFGECEEFBD@EEFCAEFFBDDDDDCDD;;?;?@B_Mismatch_2_Sense_+_Library_PoolT
TTCTGTGCTGTCTACAGACAGTATCAGTGTTAGGATACTCATAAATAGATCTGAGGGGCATTCCTATTTCTAGCTATAAGCAGTATCGGTTATT
>Frequency_1_QualityScore_FFHHHHHJJJJJJJJJJJJIJJJJJJJJJJIJJJJIJJJIIHIJJJJJIJJJJJJJJIGIJJJJJJJIJIIIJJIFGHHGHFFFFFFFDE_Mismatch_0_Sense_+_Library_PoolT
ATGTTCAGAGCACTTTCTGTGCTGTCTACAGACAGTATCAGTGTTAGGATACTCATAAATAGATCTGAGTGGCATTCCTATTTCTAGCTA
>Frequency_1_QualityScore_FFGHFHHJGIIJJJGIHGJJIIBHIJJJJIIJJJJJJIJJJJJJJIIJGIIIJJJJJ>GGIIIJJJJJJIJGIGIHHHHHHFFF?ACEDEDECD_Mismatch_2_Sense_+_Library_PoolT
TGCTGTCTACAGACAGTATCAGTGTTAGGATACTCATAAATAGATCTGAGTGGCATTGCTATTTCTAGCTATAAGCAGTATCGGTTATTTAATC
>Frequency_1_QualityScore_FFHHHHHJJJJIJJJJJJJJJJJJIJJJJIJJJJJJJGIJJJJJJIJIJJJJIIJIIIIJJIIJJIJHHGFHGHFDFEFFFEEEEEDDDDDDCD_Mismatch_1_Sense_+_Library_PoolT
CCAAGAAATCGTTCGCTATATATATCATTAAAATATGTTCAGAGCACTTTCTGTGCTGTCTACAGACAGTATCAGTGTTAGGATACTCATAAAT
>Frequency_1_QualityScore_DD+3CFHJJJJIJJJJJJJJJJJJJJJJJJJJJJJJJJJJIIJJIIJJIIJJJJJJIHHHHHHHFFFFFBDEEEEEEECDDEDDDEEFEEDDDD_Mismatch_2_Sense_+_Library_PoolT
TACACAAGAAATCGTTCGCTATATATATCATTAAAATATGTTCAGAGCACTTTCTGTGCTGTCTACAGACAGTATCAGTGTTAGTATACTCATA
>Frequency_1_QualityScore_+=DFBFFII@HFGEHGG<EBGIGBDEDEH?FE@FHGHIIIGIHHIBFHEHI?DBFHG@HGIBGCH@DGFFGHIIIIIFFHHEBDCEEECCCCE@_Mismatch_1_Sense_+_Library_PoolT
GCATTAAAATATGTTCAGAGCACTTTCTGTGCTGTCTACAGACAGTATCAGTGTTAGGATACTCATAAATAGATCTGAGTGGCATTCCTATTTC
>Frequency_1_QualityScore_FFHHHHHJJJHIJJJJHGJJJJHIIJFIJJJJEHGGHGIIGGIFIGJJFGIIJGIJJHEHHICHIIJJJGG_Mismatch_0_Sense_+_Library_PoolT
GCACTTTCTGTGCTGTCTACAGACAGTATCAGTGTTAGGATACTCATAAATAGATCTGAGTGGCATTCCTA
>Frequency_1_QualityScore_FFHGHHHJIJJJIJEGIGIIJJJJIJIJIGIJIJJIJJJJHIIJJJHGFHHIJJJJIIGIIJIIJJJJJHHIIJCGHHHHHFFFEFFFEEEEEE_Mismatch_1_Sense_+_Library_PoolT
AAAATATGTTCAGAGCACTTTCTGTGCTGTCTACAGACAGTATCAGTGTTAGGATACTCATAAATAGATCTGAGTGGCATTCCTATTTCTAGCA
>Frequency_1_QualityScore_FDHHHHHJJJJJJJJJJJJIJIJHHIJJJJJJJJJJJJJIJIJJJJJJJGIFHIIIIGIJJJJJIJJJGCGIJ_Mismatch_0_Sense_+_Library_PoolT
GTGCTGTCTACAGACAGTATCAGTGTTAGGATACTCATAAATAGATCTGAGTGGCATTCCTATTTCTAGCTAT
>Frequency_1_QualityScore_FFHHHHHJIJHGIJGIIIJIIJJIIIJJJJJJIJIJJJJJJJIJGIJJJJJJJJJJJJIJJIIIGIGEIFEHIGJIHHEEFFFE(@ACCE_Mismatch_2_Sense_+_Library_PoolT
CTACAGACAGTATCAGTGTTAGGATACTCATAAATAGATCTGAGTGGCATTCCTATTTCTAGCTATAAGCAGTATCGGTTATTTAATCCA
>Frequency_1_QualityScore_FDFHHGHJJJJJJJJJJJIJJIIIIIJJJJJJJIJJJJJGHHJJJJIJIJJJJJJJJJJJIGJJJIIFHEHFFFFFFDEEEEEEEDDDD_Mismatch_2_Sense_+_Library_PoolT
GTTCAGAGCACTTTCTGTGCTGTCTACAGACAGTATCAGTGTTAGGATACTCATAAATAGATCTGAGTGGCATTCCTATTTCTAGCTTA
>Frequency_1_QualityScore_FFHHGHGIJIJIJIIJJJIJJJIJIJJJJJJJJIJJJJIJIJJJJGJJJJIJHHHHHGHFFFFFFECECACCDDDDDDDDDCCDDBDCCEEEEE_Mismatch_0_Sense_+_Library_PoolT
GACTCATGGGGAGCTCTAAACAAGAAATCGTTCGCTATATATATCATTAAAATATGTTCAGAGCACTTTCTGTGCTGTCTACAGACAGTATCAG
>Frequency_1_QualityScore_DDHHFHB<F<CAFHBEC:AAEHCE>>HHEEEFHCB>CH?GDFII?BGIIDHGECFH@DC@BFGGFCEFA=DE=7(;?>EEEEDCD?6;@>ACD@_Mismatch_1_Sense_+_Library_PoolT
AATATGTTCAGAGCACTTTCTGTGCTGTCTACAGACAGGATCAGTGTTAGGATACTCATAAATAGATCTGAGTGGCATTCCTATTTCTAGCTAT
>Frequency_1_QualityScore_D?FHAHADFFHIAHB?@C<C@FAD+CECF@?FEEGHAFGI@DC@G*99BBBF@BFE@</=BB@/@4.8CCGC@AD?CEC?CDEDBBE@A>C_Mismatch_0_Sense_+_Library_PoolT
TCGCTATATATATCATTAAAATATGTTCAGAGCACTTTCTGTGCTGTCTACAGACAGTATCAGTGTTAGGATACTCATAAATAGATCTGAG
>Frequency_1_QualityScore_FFHHHHHJJJJJJJJJJJJJIIJJGIJJJJJJJJJJJJJIJJJJJJIJJJJJJJJJJIHJJJJJJJJJIHJJJJHHHHHHHFFFFFEEEEDDDD_Mismatch_2_Sense_+_Library_PoolT
ACTTTCTGTGCTGTCTACAGACAGTATCAGTGTTAGGATACTCATAAATAGATCTTAGTGGCATTCCTATTTCTAGCTATAAGCAGTATCGGTT
>Frequency_1_QualityScore_FFHGHHHJJJJJJJJJJJJIIJJIIIGHIJJJJJIJJJJIJJJJJJJJJJIIJJJJHHHHHHFFFFFEEDEEDEEDDDDDDDDDDDCCCCDECD_Mismatch_1_Sense_+_Library_PoolT
GGAAATCGTTCGCTATATATATCATTAAAATATGTTCAGAGCACTTTCTGTGCTGTCTACAGACAGTATCAGTGTTAGGATACTCATAAATAGA
>Frequency_1_QualityScore_FFHHHHHJJJJJIJJJJIJJIJJJJJJJJJJJIJJJHGIJJJIIIJJJJJJJJJJJJIJJJJIIIJJJIHIJJJJJHHHHGHHHFFF_Mismatch_0_Sense_+_Library_PoolT
TATGTTCAGAGCACTTTCTGTGCTGTCTACAGACAGTATCAGTGTTAGGATACTCATAAATAGATCTGAGTGGCATTCCTATTTCTA
>Frequency_1_QualityScore_FFHHHHHIJJJJJJJJJJJJJJIGIIIJJIJJIJJJJJJJJIJJJJJJIJJJIGIJJJJJJIIHIIJJIHHHHHFFFFDDADECEEEEDCD@CD_Mismatch_0_Sense_+_Library_PoolT
TCGCTATATATATCATTAAAATATGTTCAGAGCACTTTCTGTGCTGTCTACAGACAGTATCAGTGTTAGGATACTCATAAATAGATCTGAGTGG
>Frequency_1_QualityScore_FFHHHHHJJJJIJJJJJJJJJJJIJJJHIJJJJIHHIIIJIJJJJJJJHHHIIIIJJJJGIFHIJJJJJHHGJJJJJFHFHF_Mismatch_1_Sense_+_Library_PoolT
AGCACTTTCTGTGCTGTCTACAGACAGTATCAGTGTTAGGATACTCATAAATAGATCTGAGTGGCATTCCTATTTCTAGCGA
>Frequency_1_QualityScore_DBFABFBHD@CFA<+@F;FAHDCHBC;BFFCH=?DGAHGGB<@FBGGGGGAGCEGA=>A7=CH3?);DD>;;>:65;@:>;@@BCC:AB@_Mismatch_0_Sense_+_Library_PoolT
GAAGACTCATGGGGAGCTCTAAACAAGAAATCGTTCGCTATATATATCATTAAAATATGTTCAGAGCACTTTCTGTGCTGTCTACAGACA
>Frequency_1_QualityScore_FFHHHHHJJIJIIIIJJIIJJJJJJJJJIJIJJJJJJIJJJJJJJFIJHGIJJCGIJJIJJIJIGHHHHHEFFFFFEDEDEEEEEEACDDDDDD_Mismatch_1_Sense_+_Library_PoolT
GGGAGCTCTAAACAAGAAATCTTTCGCTATATATATCATTAAAATATGTTCAGAGCACTTTCTGTGCTGTCTACAGACAGTATCAGTGTTAGGA
>Frequency_1_QualityScore_FFHHHDFIIJJJJJJJJJJJJIJHIIJJJIJIJJJIJJIJIJJJJGIIJJJJJJIIJHIIJJJIJJIIJIHGHHHHHFFEFDFFEEDEEDD=?B_Mismatch_2_Sense_+_Library_PoolT
CTTTCGGTGCTGTCTACAGACAGTATCAGTGTTAGGATACTCATAAATAGATCTGAGTGGCATTCCTATTTCTAGCTATAAGCAGTATCGGTTA
>Frequency_1_QualityScore_ADFBHD?BGH@FE<<CEAHCABFFCGCGIIHGEGGHBGBG9BF<D@F?<B?;DFGHIIIA_Mismatch_0_Sense_+_Library_PoolT
TGTCTACAGACAGTATCAGTGTTAGGATACTCATAAATAGATCTGAGTGGCATTCCTATT
>Frequency_1_QualityScore_FFHHHHHJJJJJJJIJJJJEIIIJJHIIIJJJJJJJJJJJJJJJJJJIJJJIJFHIJJJJJJJJJJJJJGEHGJJGHHHHHEFFFFDACDDDEF_Mismatch_2_Sense_+_Library_PoolT
GTGTGCTGTCTACAGACAGTATCAGTGTTAGGATACTCATAAATAGATCTGAGTGGCATTCCTATTTCTAGCTATAAGCAGTATCGGTTATTTA
>Frequency_1_QualityScore_FFHHHHHJJJJJJJJJHIJJIGGHIJJJJJJJJJJJJJJJJJJIJJJJJJGIJJIJJJJJGJJJJJJJJII_Mismatch_0_Sense_+_Library_PoolT
TGCTGTCTACAGACAGTATCAGTGTTAGGATACTCATAAATAGATCTGAGTGGCATTCCTATTTCTAGCTA
>Frequency_1_QualityScore_FFHHFHHIJIHIIJJJJJGGGHIJHIEHGHIJBHIIJJJJJJJIHIJIIIGHIJJHIJIICHFHFFEFFDFDEEEDEEDDDDDDDDD@CDECEC_Mismatch_1_Sense_+_Library_PoolT
TCTCATGGGGAGCTCTAAACAAGAAATCGTTCGCTATATATATCATTAAAATATGTTCAGAGCACTTTCTGTGCTGTCTACAGACAGTATCAGT
>Frequency_1_QualityScore_FFHHHHHJJJJIJIJJJIIFHHIJIJIJJJJJJIJIJIIJHJJJJCHFHIJGIIIIJIIJJJIJIJII_Mismatch_0_Sense_+_Library_PoolT
TGTCTACAGACAGTATCAGTGTTAGGATACTCATAAATAGATCTGAGTGGCATTCCTATTTCTAGCTA
>Frequency_1_QualityScore_FFHHHHDIJJJJJJJJJJJJJJIJJJJJJJJJJJJJJJJJIIJJJJIJJJIJJJJJJIIJHHHHHFFFFFFEEEEEEEDDCDCDDCDDDDEEED_Mismatch_0_Sense_+_Library_PoolT
AGACTCATGGGGAGCTCTAAACAAGAAATCGTTCGCTATATATATCATTAAAATATGTTCAGAGCACTTTCTGTGCTGTCTACAGACAGTATCA
>Frequency_1_QualityScore_FFHHHHHJJJJJJJJIJJJJJJJJJJJIJJIJJJJJJJJJIJJJJJJJJJHIJJIIIJIHGHHHFFFFFFFECEFDEDDDDDDEEEDECDCDDD_Mismatch_1_Sense_+_Library_PoolT
AGGGGAGCTCTAAACAAGAAATCGTTCGCTATATATATCATTAAAATATGTTCAGAGCACTTTCTGTGCTGTCTACAGACAGTATCAGTGTTAG
>Frequency_1_QualityScore_BBFDFBFII>GGIF+A?:EH:?FFH@;ECBGDHGHIIIGIGG@GE9FG9B;BGB@DDFCDEGHGH4=FF=@F=CH@CD>EHF;?>;@>@_Mismatch_2_Sense_+_Library_PoolT
CTGTCTACAGACAGAATCAGTGTTAGGATACTCATAAATAGATCTGAGTGGCATTCCTATTTCTAGCTATAAGCAGTATCGGTTATTTA
>Frequency_1_QualityScore_FFHHHHHJJJJJJJJJJIJJIJIJJIIJJJJJJJJJJJIJJJJJJJJJJJGHHHGHFFFFFEEDDDEEDDDDDEDDDDDDDCEEEEEECDDDDD_Mismatch_1_Sense_+_Library_PoolT
GGGGAGCTCTAAACAAGAAATCGTTCGCTATATATATCATTAAAATATGTTCAGAGCACTTTCTGTGCTGTCTACAGACAGTATCATTGTTAGG
>Frequency_1_QualityScore_DDHHHHGIJJJJJJJJJJJJIIJHIIIJIJJJJJJJJJJIIJJJJJJIJJJJJJJJJHHHHHHHFFFFFBEECEFEEEDDDDDDDEEFFEDDDC_Mismatch_1_Sense_+_Library_PoolT
TAAACAAGAAATCGTTCGCTATATATATCATTAAAATATGTTCAGAGCACTTTCTGTGCTGTCTACAGACAGTATCAGTGTTAGTATACTCATA
>Frequency_1_QualityScore_FFHHGHHIJJJJJIJJJJIIIIIJJJJJJJJJJJJJJJJJJJJJJJJJJHHHHHHHFFFFFECEEEEDDDDDDDDCDDDBDDCDDEDECCDDDD_Mismatch_1_Sense_+_Library_PoolT
GGGGGAGCTCTAAACAAGAAATCGTTCGCTATATATATCATTAAAATATGTTCAGAGCACTTTCTGTGCTGTCTACAGACAGTATCAGTGTTAG
>Frequency_1_QualityScore_FFHHHHHJJJJBHGCHEHCEHIJDHIJIIIIHIJIJGGIIIJJJGGGIJJJJJJIIJJIIJJJJJGIGIHGIHHIIGHCHFFFFD_Mismatch_1_Sense_+_Library_PoolT
CTACAGACAGTATCAGTGTTAGGATACTCATAAATAGATCTGAGTGGCATTCCTATTTCTAGCTATAAGCAGTATCGGTTATTTA
>Frequency_1_QualityScore_FFHHHGHJJJIJJJJJJJIJJIJJIJHHIJJJJIGIJJJJJJGGIIIHIJIJFHGHIIIIIJJJIIJJJGIIJJJGGHGHHGEFFFFD?BCDDE_Mismatch_2_Sense_+_Library_PoolT
TCTGTGCTGTCTACAGACAGTATCAGTGTTAGGATACTCATAAATAGATCTGAGTGGCATTCCTATTTCTAGCTATAAGCAGTATCGGTTATTC
>Frequency_1_QualityScore_FFHHHFHIIJJJJCHGJJIJEIIJJJJJIIIIJIJIJHIIJIIIJJIIECBFHIJJEIIJGEIFHIJJJHJGGIIIHHHHHHHFFFFEFCEEEC_Mismatch_2_Sense_+_Library_PoolT
AGAGCACTTTCTGTGCTGTCTACATACAGTATCAGTGTTAGGATACTCATAAATAGATCTGAGTGGCATTCCTATTTCTAGCTATAAGCAGTAT
>Frequency_1_QualityScore_D>DFDBFB@G@FEEF<EGBHEF@2A?EBB*??*?DFFBG>A?FGIIIII<GGIGIIGBBB=FEA@FEIF7@7CEEAEFFFFF@B@;@AB=?5>>_Mismatch_2_Sense_+_Library_PoolT
CTTTCTGTGCTGACTACAGACAGTATCAGTGTTAGGATACTCATAAATAGATCTGAGTGGCATTCCTATTTCTAGCTATAAGCAGTATCGGTTA
>Frequency_1_QualityScore_FFHHGHHIGIJIJJJJIIJJIJJJGIJJJIJJIIJHHIJJIIJIIJJGHHHGHHHFFFFFFCEEDCEEDABCCDDDDEDCDDDDDEDDCDDDDC_Mismatch_1_Sense_+_Library_PoolT
CGGAAGACTCATGGGGAGCTCTAAACAAGAAATCGTTCGCTATATATATCATTAAAATATGTTCAGAGCACTTTCTGTGCTGTCTACAGACAGT
>Frequency_1_QualityScore_FFHHHHHJJJIIJJJJHJJJJIIIIIIHHJGGIJHEIIIGBHG@GHGH?FGIIHIDFHHIJJJJJIJJJHHIHJJJIECGEHFEHGFFFABDED_Mismatch_2_Sense_+_Library_PoolT
TTCTGTACTGTCTACAGACAGTATCAGTGTTAGGATACTCATAAATAGATCTGAGTGGCATTCCTATTTCTAGCTATAAGCAGTATCGGTTATT
>Frequency_1_QualityScore_+<A@DDFIGEGHEEHIGA@GECHGIIEHIIIEGGGGGFH>FIIIIIEHGIIIIIEHHGHGGHHGFHHFFBDDD>AEEE>A>AC@(>@CC:9ACC_Mismatch_1_Sense_+_Library_PoolT
AAGCTCTAAACAAGAAATCGTTCGCTATATATATCATTAAAATATGTTCAGAGCACTTTCTGTGCTGTCTACAGACAGTATCAGTGTTAGGATA
>Frequency_1_QualityScore_DFHHHHHJJJJJIJJJJJHHGJIJJJJJJJJJJJJJJJJJJJJJJJHIJJJJJJJJGIJJJJJJJJIJ_Mismatch_1_Sense_+_Library_PoolT
GTCTACAGACAGTATCAGTGTTAGGATACTCATAAATAGATCTGAGTGGCATTCCTATTTCTAGCTAA
>Frequency_1_QualityScore_FFHHHGHJJJJJJIJIJJJJJJJJJJJJJJGIIJIJHIIIIIIJJJJJJJIIGGHIIFIIIJCHFHJJIEGIJJBHHHHHHHHFD_Mismatch_0_Sense_+_Library_PoolT
CAGAGCACTTTCTGTGCTGTCTACAGACAGTATCAGTGTTAGGATACTCATAAATAGATCTGAGTGGCATTCCTATTTCTAGCTA
>Frequency_1_QualityScore_FFHGHGHJIJJJJIJJJIJJJJJIJJIJJJIJIIJIJJIFIIIJIJIIGGIIIJGGDHIJJHGHJIIGGIGIEGIHJIHHHHFFFEFFEEFCAA_Mismatch_2_Sense_+_Library_PoolT
ATATCATTAAAATATGTTCAGAGCACTTTCTGTGCTGTCTACAGACAGTATCAGTGTTAGGATACTCATAAATAGATCTGAGTGGCATTCCAAA
>Frequency_1_QualityScore_FFHHHHHJJJJJJJJJJJJJJJIJJJJJJJJJJJJIIJJJJJJJJJJJJJJIIJJJJJIIIHGHHHFFFDEFFEEEEEEEEEEEEDDDCACDED_Mismatch_1_Sense_+_Library_PoolT
AAGAAATCGTTCGCTATATATATCATTAAAATATGTTCAGAGCACTTTCTGTGCTGTCTACAGACAGTATCAGTGTTAGTATACTCATAAATAG
>Frequency_1_QualityScore_DDHFDB7?EGIHHDEHI9CFDH@FHICHIIBGII>FHGIDCEEGII<EHIDH@FHAAAGGAEFFE>CD;??C@E@CDCCCCBBC;@CDED:@_Mismatch_0_Sense_+_Library_PoolT
CATGGGGAGCTCTAAACAAGAAATCGTTCGCTATATATATCATTAAAATATGTTCAGAGCACTTTCTGTGCTGTCTACAGACAGTATCAGTG
>Frequency_1_QualityScore_FFHHHHHJJJJIJJJJJJJJJJJJJIIJJIJJIIJJHIIJIJGIIIJIIIIJJIJJJIIJJIJJJIJJIIGHIJHHHHHHFFFFFFFEEEECDC_Mismatch_1_Sense_+_Library_PoolT
TATGTTCAGAGCACTTTTTGTGCTGTCTACAGACAGTATCAGTGTTAGGATACTCATAAATAGATCTGAGTGGCATTCCTATTTCTAGCTATAA
>Frequency_1_QualityScore_FFHHHHHJJJJIJIJJEJJHGIFIIJJJIIJJJIJJIFBFIJIIIJJIJDDHIJGIHGIHJJIIJGGHIEE_Mismatch_2_Sense_+_Library_PoolT
GCTGTCTACAGACAGTATCAGTGTTAGGATACTCATAAATAGATCTGAGTGGCATTCCTATTTCTAGCTGA
>Frequency_1_QualityScore_FFHHHHHJJJIJJJJJGGIJJIGHIIIJJJJJJJJJJJJJJJJHJJJJBHHHIIIJIJJJEIJJJJJJJGIIIEHHHGHFFDFDAAADDCCDDC_Mismatch_2_Sense_+_Library_PoolT
TGCTGTCTACAGACGGTATCAGTGTTAGGATACTCATAAATAGATCTGAGTGGCATTCCTATTTCTAGCTATAAGCAGTATCGGTTATTTAATC
>Frequency_1_QualityScore_FFHHHHHJJJJJJJIJJHIJJIJHGGIIJJJJJJJJJJJJJJJJIJJIIIJFHIIIJJJJJIJJJJHHHHHHHFFFFFFEDEEDD@BDDDEDDD_Mismatch_2_Sense_+_Library_PoolT
GTGCTGTCTACAGACAGTATCAGTGTTAGGATACTCATAAATAGATCTGAGTGGCATTCCTATTTCTAGCTATAAGCAGTATCGGTTATTTAAG
>Frequency_1_QualityScore_FFHHHHHJJJJIJJJJHIJJJJJJJJJJJJJJIJJJJJJJJIIIIJJJGIIJJIHHIIJIIIJJJJJIIJIEHIJGIJJJGHEHHFFFFFFDCE_Mismatch_1_Sense_+_Library_PoolT
GTATCATTAAAATATGTTCAGAGCACTTTCTGTGCTGTCTACAGACAGTATCAGTGTTAGGATACTCATAAATAGATCTGAGTGGCATTCCTAT
>Frequency_1_QualityScore_FFGHHHHJJJJJJIJJJJIIJIJJJJJIJIIJJJJIJGJJJJJJJJJJJJIJIJHJJIJJJEGFHIIJIEHJIIJJHHHGHHHFFDDFFFEECE_Mismatch_2_Sense_+_Library_PoolT
AGAGCACTTTCTGTGCTGTCTACAGACAGTATCAGTGTTAGGATACTCATAAATAGATCTGAGTGTCATTCCTATTTCTAGCTATAAGCAGTAT
>Frequency_1_QualityScore_FFHHHHHIJJJFHJJIJJJJJIJJJJJJJJJJJJJJJIHJJJJIJHHIJJJJJJJIJJJJJJJIJIIIGFHHHEHIJHHEFFFEEFEEEEEDCC_Mismatch_2_Sense_+_Library_PoolT
TCTACAGACAGTATCATTGTTAGGATACTCATAAATAGATCTGAGTGGCATTCCTATTTCTAGCTATAAGCAGTATCGGTTATTTAATCCTGTT
>Frequency_1_QualityScore_FFHHHHHHIJJIIIJJJJJJJJJFHIHIIHHIIJIIIIIJJJJJIHIJJHIIJJJIJEHIJJJJJJJIJIJIJJIIJIIIGGGHHHFFFFDCBB_Mismatch_2_Sense_+_Library_PoolT
ATTTCTGTGCTGTCTACAGACAGTATCAGTGTTAGGATACTCATAAATAGATCTGAGTGGCATTCCTATTTCTAGCTATAAGCAGTATCGGTTA
>Frequency_1_QualityScore_FFHHHHHJJJJJJJJJJJJJJJJJJJJJJJJJJJJJIJJIHIJJIJIIHJJJJJJJJJJJJIIGHIJIJGIJIJEHHHFFFFFFFCEEFED_Mismatch_1_Sense_+_Library_PoolT
AAAATATGTTCAGAGCACTTTCTGTGCTGTCTACAGACAGTATCAGTGTTAGGATACTCATAAATAGATCTGAGTGGCATTCCTATTTCCA
>Frequency_1_QualityScore_DDFAF??EF<EFHIGAFGDHHHFEFEFHGGG??FDA@191CB4FB@@GGDHI?8DH@:<>@FGCIBCFH@E@DEE@HCHHHEHEE_Mismatch_1_Sense_+_Library_PoolT
TCAGAGCACTTTCTGTGCTGTCTACAGACAGTATCAGTGTTAGGATACTCATAAATAGATCTGAGTGGCATTCCTATTTCTAGCA
>Frequency_1_QualityScore_DFHHFHHHDGHHHIJGIEHAGIBHIIGI>EIIIGGIJJHIIIHIFGIIIIHCGG?D=BGIIGIEAHEED@EHHIGEC_Mismatch_0_Sense_+_Library_PoolT
TTTCTGTGCTGTCTACAGACAGTATCAGTGTTAGGATACTCATAAATAGATCTGAGTGGCATTCCTATTTCTAGCTA
>Frequency_1_QualityScore_FFHHHHHJJJIIJJJHHJJJJGIIIJJJJJIJJJJJJJJJJIJIIJJIJGHIJJJJJJJIJJJJJJJJJHIJJJJHHEHHHFFFDDEEEE_Mismatch_1_Sense_+_Library_PoolT
GCTGTCTACAGACAGTATCAGTGTTAGGATACTCATAAATAGATCTGAGTGGCATTCCTATTTCTAGCTATAAGCAGTATCGGTTATTTA
>Frequency_1_QualityScore_DFHHHHHIJJJIIJIJJJJJIIIGGIJJJGJJJJIJIJJJIJIIJJIGGIJIJHHFIJJJJJJJIIJJJJIHIIGJIIJJJHHFHFFFFFFEC@_Mismatch_1_Sense_+_Library_PoolT
TATCATTAAAATATGTTCAGAGCACTTTCTGTGCTGTCTACAGACAGTATCAGTGTTAGGATACTCATAAATAGATCTGAGTGGCATTCCTATA
>Frequency_1_QualityScore_FFHHFHBFGHIICHIGJJJIJIIDHGFEHGEIHIIHIJGHIJIGIJIGIHIGHDGHIEFEIIJIGJIEHDEHGHHGEEFCDFFC<59@CCDDDC_Mismatch_0_Sense_+_Library_PoolT
GTGCTGTCTACAGACAGTATCAGTGTTAGGATACTCATAAATAGATCTGAGTGGCATTCCTATTTCTAGCTATAAGCAGTATCGGTTATTGAAA
>Frequency_1_QualityScore_FFHHGHHIJJJJJJGBHHHJJGIEFHIJJJIJJJJJJJJJIJJJJJJJJJJFHIJJJGIJJIGIJJJGEDHIGHGHHHF@CFFFDACBDDEEDC_Mismatch_0_Sense_+_Library_PoolT
GTGCTGTCTACAGACAGTATCAGTGTTAGGATACTCATAAATAGATCTGAGTGGCATTCCTATTTCTAGCTATAAGCAGTATCGGTTATTTGAA
>Frequency_1_QualityScore_FFHHHHHJJJIIJIJIJJJJJIIJIJJJJJJJHIJJJJIIIJJJJJIJJJGIIJIJJJJJJJJJIJGHIIJIJHHHHHHHFFFFFFFEEEEEED_Mismatch_2_Sense_+_Library_PoolT
CCCAGAGCACTTTCTGTGCTGTCTACAGACAGTATCAGTGTTAGGATACTCATAAATAGATCTGAGTGGCATTCCTATTTCTAGCTATAAGCAG
>Frequency_1_QualityScore_FDHHHHHJJJJJJJJJJJJJJJJJJJJJJJJHIJJIJHJIJJJJJIJJJ4DGGHIJJJJJJJJIJGIJJGGIJJJIJHHHHHHHFFFFFFFEEC_Mismatch_2_Sense_+_Library_PoolT
TTAGAGCACTTTCTGTGCTGTCTACAGACAGTATCAGTGTTAGGATACTGATAAATAGATCTGAGTGGCATTCCTATTTCTAGCTATAAGCAGT
>Frequency_1_QualityScore_FDFHHHHEGIIJJJJJJFCHIFIFHCHHIIFEHGGIIJJJJGGHHHJIIHGGJIJJJIIJGGIFHGHIJFE@EDGIIJHHFHGEE?BDEEEEDD_Mismatch_0_Sense_+_Library_PoolT
GTGCTGTCTACAGACAGTATCAGTGTTAGGATACTCATAAATAGATCTGAGTGGCATTCCTATTTCTAGCTATAAGCAGTATCGGTTATCTAAA
>Frequency_1_QualityScore_FFGDHDFGHDHIIIIIJDDHIHHFGIIJIHIEHIJJIIIIGIIIGHIIJJJ?B@GIIIHII>FFHIJHHEHCA_Mismatch_2_Sense_+_Library_PoolT
GTGCTGTCTACATACAGTATCAGTTTTAGGATACTCATAAATAGATCTGAGTGGCATTCCTATTTCTAGCTGA
>Frequency_1_QualityScore_DDHAFBFGGGGIGHGIGB@FCF>?FFFHG@HAGDDHGIDGIIIGGECBFEGB:DEHIIIIIIIIIIGII>DGIIIIGHH>CEEBB?ACEC>CDE_Mismatch_0_Sense_+_Library_PoolT
GTGCTGTCTACAGACAGTATCAGTGTTAGGATACTCATAAATAGATCTGAGTGGCATTCCTATTTCTAGCTATAAGCAGTATCGGTTATTTATA
