# Supplementary material for: Differential Gene Expression Reveals Candidate Genes for Drought Stress Response in Abies alba (Pinaceae)
Source: PLoS One. 2015 Apr 29;10(4):e0124564. doi: 10.1371/journal.pone.0124564 (PMC4414588; doi:10.1371/journal.pone.0124564)
Supplement: S3 File — (GZ) [file pone.0124564.s003.gz › comp19537_c0_seq2.fa]

>comp19537_c0_seq2 len=356 path=[1:0-69 71:70-110 112:111-122 1466:123-146 1490:147-154 1498:155-173 601:174-193 1568:194-208 1583:209-217 219:218-218 220:219-246 248:247-268 553:269-269 270:270-297 298:298-298 299:299-301 302:302-307 308:308-355] : tr|A9NSL0|A9NSL0_PICSI Putative uncharacterized protein OS=Picea sitchensis PE=4 SV=1 e-value: 5e-06 blast score: 51.2
CTTCTCTATTCTCCGCCCTCATCGCCTCCTTCATCCCTTTCTTCTTGGCTACCCGATTTTACTGAGATCTATTGCGGCCGGCAGTCCGTTTTCACGATTAGGGAGAGGCGGCCATTATTTTCTTCTTATATTTAAGATATTCTTTATGTATACGACATCATGGGTACAGGTTTTCTGGAGGTTATTCTTTTCTGGACGAGAGCCAGAGTATTGTGTATGGGGCGAATGGATTTGTTACATTGTTTAGCCATTTAGGAAAATAAGGGATCTTTTTTACGGTCCTTGTTATTGTATATTCTTTGGAATTAATAATATTCTTTTTCATCTACAACGCCACTCATATTATACAGATTTTA

>Frequency_3_QualityScore_FFHGHDGHHJHIIHIJIJJHIIIIJJHGIIJGHIIIIIIIIIIFHHHIHGGGGFGEEEEEEDEDDCDDDDDCDDDDDDDDDDDDDEDDEDEEEE_Mismatch_0_Sense_+_Library_PoolT
CAGAGTATTGTGTATGGGGCGAATGGATTTGTTACATTGTTTAGCCATTTAGGAAAATAAGGGATCTTTTTTACGGTCCTTGTTATTGTATATT
>Frequency_2_QualityScore_FFHHHHHJJJGIJHIIGIIIFIEGIGIIDH<BF;CEEG?CEACD<A;?DE3>A?=?ACBADC>A;?<B?@BAA?CC?CCCD;?B1;A.:AB=:?_Mismatch_2_Sense_+_Library_PoolT
GCCCGTTTTCACGATTAGGGAGAGGCGGCCATTATTTTCTTCTTATATTTAAGATATTCTTTATGTATACGACATCATGGGTACAGGTTTTGTG
>Frequency_2_QualityScore_EEHHHHHJIIIIJIJJJJJJJJJGIIHIIIJIIIIJJJIIJJJJJJIHIIIIGIJIIHIIJIGGGHGGGGEEFCECEEEEEDDDEEDEDCDDDC_Mismatch_0_Sense_+_Library_PoolT
TTTGTTACATTGTTTAGCCATTTAGGAAAATAAGGGATCTTTTTTACGGTCCTTGTTATTGTATATTCTTTGGAATTAATAATATTCTTTTTCA
>Frequency_2_QualityScore_FEHCEGHIGGGHIIIIHHIIIIIJFGIIIIIIIJJJJJIIJHIIJIIIEHGEEHGGFFFEECEDEDDDDACCCDACDDDDCCDDDDEEDCEEDE_Mismatch_0_Sense_+_Library_PoolT
GAGTATTGTGTATGGGGCGAATGGATTTGTTACATTGTTTAGCCATTTAGGAAAATAAGGGATCTTTTTTACGGTCCTTGTTATTGTATATTCT
>Frequency_2_QualityScore_FEHHHHHJJJJJJJJIIJIJIJJJIIHIAGIIJIIIH?FIIJJHFEDEECDDDDEDDDDEFDEDDDDDDDDDEEDDCCDDDDDCDDDDBBCDDD_Mismatch_1_Sense_+_Library_PoolT
GTTATTCTTTTCTCGACGAGAGCCAGAGTATTGTGTATGGGGCGAATGGATTTGTTACATTGTTTAGCCATTTAGGAAAATAAGGGATCTTTTT
>Frequency_1_QualityScore_FFDFDHFJGGGIJBH@FGGGGH??:DGIG;G?@AAEEF;@DB@>@A@@EECEDCCA@A@CCC:@:A@>A>CCC@AB?<AACDDBAC?B9@@DDD_Mismatch_1_Sense_+_Library_PoolT
CTCGACGAGAGCCAGAGTATTGTGTATGGGGCGAATGGATTTGTTACATTGTTTAGCCATTTAGGAAAATAAGGGATCTTTTTTACGGTCCTTG
>Frequency_1_QualityScore_FFFHHDDGIHEIIJJIJIGIJJJFHJJJIIIJIJJJIIIJGIJJJIJIJHHHHHFFFBDFDEDCEDDDDDCBDCDDDDDCCCDDDEDEDEEEDE_Mismatch_0_Sense_+_Library_PoolT
AGTATTGTGTATGGGGCGAATGGATTTGTTACATTGTTTAGCCATTTAGGAAAATAAGGGATCTTTTTTACGGTCCTTGTTATTGTATATTCTT
>Frequency_1_QualityScore_FFHHHHHJJJIIGHIIIHGFHGIIJJJJJJJJJJIJJIIIJJGHJJJGGHDGH?BGIJIIJHHICHBHJHHHHHHHFFEEDBBDDDDCDAA5@@_Mismatch_2_Sense_+_Library_PoolT
TTTTCTTCTTATATTTAAGATATTCTTTATGTATACGACATCATGGGTACAGGTTTTGTGGAGGTTATTCTTTTCTCGACGAGAGCCAGAGTAT
>Frequency_1_QualityScore_FFHHHHHIIIGI>DHAFHIICGGCBG;C@GHI@HGGEHIHEHHHEHFFCFEFFABBBC@AACB:@C:AC@>CBC>>A>BB2?CCC@DDCCCCAB_Mismatch_1_Sense_+_Library_PoolT
GGAGAGGCGGCCATTATTTTCTTCTTATATTTAAGATATTCTTTATGTATACGACATCATGGGTACAGGTTTTCTGGAGGTTATTCTTTTCTCG
>Frequency_1_QualityScore_FFHHHHGJJJIJIIFH?GHII@FBDIIIJJJJJJGHHHFFFFFFEEEEEEEDDDDDDDCDEEDDDDDDCACCCBDCBCCCDDDDDDDCDDDDDC_Mismatch_1_Sense_+_Library_PoolT
TCGACGAGAGCCAGAGTATTGTGTATGGGGCGAATGGATTTGTTACATTGTTTAGCCATTTAGGAAAATAAGGGATCTTTTTTACGGTCCTTGT
>Frequency_1_QualityScore_FFHHHHHJJJJJJJIJJJJJJJJJJJJJJJJJJIJJJJJJJJJJIJJJJFGIJJJFIJJIJJJIJJCGGGGGHHHHHHFFFDDDBDDDDCDBDC_Mismatch_1_Sense_+_Library_PoolT
TATTTTCTTCTTATATTTAAGATATTCTTTATGTATACGACATCATGGGTACAGGTTTTCTGGAGGTTATTCTTTTCTCGACGAGAGCCAGAGT
>Frequency_1_QualityScore_FFHHHHHJJGIGIJICHGIGHIJHJIHIJJHHEHFFDD27&8A@CDDE>AC33>(:(>BC(444(4:@4:>A3>(44>+4<(055>4>@AB_Mismatch_0_Sense_+_Library_PoolT
GCGGCCGGCAGTCCGTTTTCACGATTAGGGAGAGGCGGCCATTATTTTCTTCTTATATTTAAGATATTCTTTATGTATACGACATCATGGG
>Frequency_1_QualityScore_FFGHHHHJJJJJJIIJJJJIIJ)CGIIJJJJJJJIJJJJJJJGIJJJJJJJJJIJIHHHFFFFDEEEEEEEDDEEFEEDDDCCCDDDEEDEEEE_Mismatch_0_Sense_+_Library_PoolT
CGAATGGATTTGTTACATTGTTTAGCCATTTAGGAAAATAAGGGATCTTTTTTACGGTCCTTGTTATTGTATATTCTTTGGAATTAATAATATT
>Frequency_1_QualityScore_FFHHGHHJJJIJJJJJDCHJJJJIGIJIJJJEHHHGGDD;@8>AACDDD@CC:>@:@@DDD>AAC>CDDBBDCCCCDDEDD??BDBDDDCCBAA_Mismatch_1_Sense_+_Library_PoolT
TGCGGCCGGCAGCCCGTTTTCACGATTAGGGAGAGGCGGCCATTATTTTCTTCTTATATTTAAGATATTCTTTATGTATACGACATCATGGGTA
>Frequency_1_QualityScore_D?C?AFFGIII3EFACBDADDFCGHIEIIGGIGIGCHA)=FHG7FHGGECHIHIEEFFE=?AE_Mismatch_1_Sense_+_Library_PoolT
GGATCTTTTTTACGGTCCTTGTTATTGTATATTCTTTGGAATTAATAATATTCTTTTTCATCA
>Frequency_1_QualityScore_FFHHHHHJJJJJJGIFHIIIJBHEGHBFHJJDFHGIJCHEIHH=>CEHDDFEEFFCECEEEDEBBDBBDCCCDD?CCCDD4:CDBACB@AD2?A_Mismatch_1_Sense_+_Library_PoolT
TTCACGATTAGGGAGAGGCGGCCATTATTTTCTTCTTATATTTAAGATATTCTTTATGTATACGACATCATGGGTACAGGTTTTGTGGAGGTTA
>Frequency_1_QualityScore_FFHFHHHIIJIHIIIJJJFHDHIJJJGI=EHEFFFFDFFEEDCECEFEBCCCDCEFEDDDC@ACDDCDBDBDDCCDDDDACD@AC>CDDBACD@_Mismatch_1_Sense_+_Library_PoolT
CCGTTTTCACGATTAGGGAGAGGCGGCCATTATTTTCTTCTTATATTTAAGATATTCTTTATGTATACGACATCATGGGTACAGGTTTTGTGGA
>Frequency_1_QualityScore_FFHHHHDIIJJJJJIIIJJJJJJJGIIHIICFGIJGGGHII?FHIJIJJJIJJJJHJJGHFFFEEECDC>CDDDDCDDCDDDDBBDDDD@CCDD_Mismatch_2_Sense_+_Library_PoolT
TCTTTATGTATACGACATCATGGGTACAGGTTTTGTGGAGGTTATTCTTTTCTCGACGAGAGCCAGAGTATTGTGTATGGGGCGAATGGATTTG
>Frequency_1_QualityScore_FDFHHHBHIIGIJJJIJJIJJJHGJJIJJJIJIGHIJJJIHGIJIIIJJJJJIIGIIJGHHGHHFFFFFEEDDEFEEEED@CCDDCCDDEDFDD_Mismatch_0_Sense_+_Library_PoolT
GAATGGATTTGTTACATTGTTTAGCCATTTAGGAAAATAAGGGATCTTTTTTACGGTCCTTGTTATTGTATATTCTTTGGAATTAATAATATTC
>Frequency_1_QualityScore_FFHFHDHIGIBGGIGGH@GFHH>FHIBFHIIEIIFGIFIIIIII>EFHEFFDFFDDBDDD?BDDDCCCA>CCCDEDEEDEEDCC:ACDCDEEDE_Mismatch_0_Sense_+_Library_PoolT
GGGCGAATGGATTTGTTACATTGTTTAGCCATTTAGGAAAATAAGGGATCTTTTTTACGGTCCTTGTTATTGTATATTCTTTGGAATTAATAAT
>Frequency_1_QualityScore_FFHHHHHJIIIJJJJJJJJIHIJIIJJHIJGEIJJJJIIIJJJIJJJJJJIJIHIIJJJHIJIHHHHGHHDFFFFFFACCECDDECDCFDEEED_Mismatch_0_Sense_+_Library_PoolT
TGGATTTGTTACATTGTTTAGCCATTTAGGAAAATAAGGGATCTTTTTTACGGTCCTTGTTATTGTATATTCTTTGGAATTAATAATATTCTTT
>Frequency_1_QualityScore_FDHHHHHJFIDIIJJGGG:FH<FHIJGHIEIIGGHIJJGIGFHEHHFDFFFFFFFEFEEADDDDDCCCDDCCDDD3>ABDDCCCDD8?CCC@CD_Mismatch_0_Sense_+_Library_PoolT
GATTAGGGAGAGGCGGCCATTATTTTCTTCTTATATTTAAGATATTCTTTATGTATACGACATCATGGGTACAGGTTTTCTGGAGGTTATTCTT
>Frequency_1_QualityScore_FFFHHHHJJGHHJJIJJFI<=D;@EGI@DECCH@C=ACE?B@;;@;>BCEC@@>5>C;>A<@==@@>ACA34>@:A+4>@AC>A4<?28ACDCC_Mismatch_0_Sense_+_Library_PoolT
CGATTAGGGAGAGGCGGCCATTATTTTCTTCTTATATTTAAGATATTCTTTATGTATACGACATCATGGGTACAGGTTTTCTGGAGGTTATTCT
>Frequency_1_QualityScore_FFHDFFFHGGIJJJJJJJ?FFIIJHGIIJJIJJJJJJJJJJIIFJJGIIJJIGIIJJHHHHHDDDD_Mismatch_2_Sense_+_Library_PoolT
AAGGGATCTTTTTTACGGTCCTTGTTATTGTATATTCTTTGGAATTAATAATATTCTTTTTCAGCA
>Frequency_1_QualityScore_+=A=:2A2:<CE<A:CFBAFEAEBH6FG@<)?DGB@9?8?<?89/)8=BBBC7))/=@E4=;).===C;=??;@B@DD_Mismatch_1_Sense_+_Library_PoolT
ATTTAGGAAAATAAGGGATCTTTTTTACGGTCCTTGTTATTGTATATTCTTTGGAATTAATAATATTCTTTTTCATCA
>Frequency_1_QualityScore_FDHHFHHGHIJJJIJJJJJJIGIIHJIJJJJJFHBFGIJGIHJJJJJIJDBDDDDCCDDDCCCDCEEDEACCDDDDDDEDDDACCDDDDC@BBD_Mismatch_2_Sense_+_Library_PoolT
GTGGAGGTTATTCTTTTCTCGACGAGAGCCAGAGTATTGTGTATGGGGCGAATGGATTTGTTACATTGTTTAGCCATTTAGGAAAATAAGGGAT
>Frequency_1_QualityScore_FFHGDHDGGG?GGGGIIIICHGHGHEBAHII@;AEBC8?6?C>CCADA>@:AC>C:@CDCDCCCADDDD@C>AADEDB><<BBDDCDDDDC:@C_Mismatch_0_Sense_+_Library_PoolT
CGGCCGGCAGTCCGTTTTCACGATTAGGGAGAGGCGGCCATTATTTTCTTCTTATATTTAAGATATTCTTTATGTATACGACATCATGGGTACA
>Frequency_1_QualityScore_FFGHFFHJIGJIGIIJIHIBGGGGIJJCHIGIIGIIIIJFGEHHHHHHHFFFFFEFDDECDDDDDDDDDDCDCDDDCDDDDDDDCDB<BCDDDD_Mismatch_1_Sense_+_Library_PoolT
CGATTAGGGAGAGGCGGCCATTATTTTCTTCTTATATTTAAGATATTCTTTATGTATACGACATCATGGGTACAGGTTTTGTGGAGGTTATTCT
>Frequency_1_QualityScore_FFDBCBFGGEIHII9CGHGIGGFFHGBDHGGGGG@DFI<FBGBFBFGGIIIAGGICGGEHII_Mismatch_1_Sense_+_Library_PoolT
GATCTTTTTTACGGTCCTTGTTATTGTATATTCTTTGGAATTAATAATATTCTTTTTCATCA
>Frequency_1_QualityScore_FFHHFHHHHJEGIJJGHIHHIFFHIJJJJJJJJJIJJJJJJJJJJJJJCGGIIHHFHHHHFFFDDDDDDCDDDDEDDDDEEDDDDDDDDDDDEE_Mismatch_2_Sense_+_Library_PoolT
TGGGTACAGGTTTTGTGGAGGTTATTCTTTTCTCGACGAGAGCCAGAGTATTGTGTATGGGGCGAATGGATTTGTTACATTGTTTAGCCATTTA
>Frequency_1_QualityScore_FFHFHGHIJJJJJJIGHIIJJJJJJGIIJHHGJJJGIIGIIGHIGIJIJJJJJHGEHIJGJEGIIHHHHEFHFFEED_Mismatch_2_Sense_+_Library_PoolT
TTTAGGAAAATAAGGGATCTTTTTTACGGTCCTTGTTATTGTATATTCTTTGGAATTAATAATATTCTTTTTCACCA
>Frequency_1_QualityScore_FFDHHHHJFHIJJJJJJJJJJJIJJIJJJJJJIGHDHHIIHIIJJJJJJIFDDDDDDDDDDDDDDDDEDDDDDCDDDDDEEDDDDDDDDDDCDD_Mismatch_2_Sense_+_Library_PoolT
TGTGGAGGTTATTCTTTTCTCGACGAGAGCCAGAGTATTGTGTATGGGGCGAATGGATTTGTTACATTGTTTAGCCATTTAGGAAAATAAGGGA
>Frequency_1_QualityScore_FFHHGHHJJJJJJJIJJJJJJJJJJJJJJJCHHIJJBGIIJFHIGIJCGHJJIJJJJJJJJJJHFFDDDBCDBB@CDEDEDCFDEDDDCDBDDD_Mismatch_2_Sense_+_Library_PoolT
AGATATTCTTTATGTATACGACATCATGGGTACAGGTTTTGTGGAGGTTATTCTTTTCTCGACGAGAGCCAGAGTATTGTGTATGGGGCGAATG
>Frequency_1_QualityScore_FFHHHHHJJJJJJJGEHIJIJJJJIJJIJJJJJJJJJJJJJIJJJJJJJHHHHFFFFFFDDDDDDDDDDCDDCEDDEEEDEEEEEDDDCCDDDD_Mismatch_0_Sense_+_Library_PoolT
TATGGGGCGAATGGATTTGTTACATTGTTTAGCCATTTAGGAAAATAAGGGATCTTTTTTACGGTCCTTGTTATTGTATATTCTTTGGAATTAA
>Frequency_1_QualityScore_FFHHHFHIJJIJJJGIIIJJJIJJJGGJJJJJHGIIIIIJJJIIJJIJJJJJJJJJJJJJJIIGHHHHHCDFFFFFFEEACEDDDEECDDEEFE_Mismatch_0_Sense_+_Library_PoolT
AATGGATTTGTTACATTGTTTAGCCATTTAGGAAAATAAGGGATCTTTTTTACGGTCCTTGTTATTGTATATTCTTTGGAATTAATAATATTCT
>Frequency_1_QualityScore_FFHHHHHJJJJJJJJJJJJJJJIIJJJIIJJJHJJHIJHHIJJJJJGGIFGGIJGIJJJJJJJGIHHFFCDEDDDDDDDEEDDDEFFDBBDDDD_Mismatch_0_Sense_+_Library_PoolT
TAAGATATTCTTTATGTATACGACATCATGGGTACAGGTTTTCTGGAGGTTATTCTTTTCTCGACGAGAGCCAGAGTCTTATGTATCGGGCGAA
>Frequency_1_QualityScore_FFHHHHGJJJJJJJJJIJJJHIJJHIJEHIJJJJIJJJGIIJJHIIJJJJJIJJJJJJJJJIIHH?EHFFDFFFFDDDDBDDDDDDDDDDDCCD_Mismatch_1_Sense_+_Library_PoolT
TTATGTATACGACATCATGGTTACAGGTTTTCTGGAGGTTATTCTTTTCTGTACGAGAACCAGAGTATTATGTACGGGGCGAATGGATTTGTTA
>Frequency_1_QualityScore_ADHHHHGEFCGHHHFEHHEIICHHIJJJHEHGGGFHG<FAGIIIHGGHIIGBFGIFGIHGI6=;==CGG=;CEDE@CEFDCD?BC??A:>A@CD_Mismatch_1_Sense_+_Library_PoolT
TCTTCTTATATTTAAGATATTCTTTATGTATACGATATCATGGGTACAGGTATTGTGGAGGTTATTTTTATAAGGACGAGAGCCAGAGTATTTT
>Frequency_1_QualityScore_BDHDDFHJIIGHIJJIHHIIIJJEGIIDFIEGIJIIJGGIIIIHIJJIIIJJGHJIIIIDIIIIEECHHEEHHHFFFFFEDEEECDEFFCDDCC_Mismatch_2_Sense_+_Library_PoolT
TGGATTTGTTACATTGTTTAGCCATTTAGGAAAATAAGGGATCTTTTTACGGTCCTTGTTATTGTATATTCTTTGGAATTAATAATATTCTTTT
>Frequency_1_QualityScore_ADDHDHFGIIG>FHIHCH>EGGIEGEFCG*??BFG?BGE<DBGDHI6BBGHDGHCAFEIAGGFB<A<ABCA?=;@CCC@CCCCA?>B7<<>B?>_Mismatch_0_Sense_+_Library_PoolT
GATATTCTTTATGTATACGACATCATGGGTACAGGTTTTCTGGAGGTTATTCTTTTCTCGACGAGAGCCAGAGTCTTATGTATCGGGCGAATGG
>Frequency_1_QualityScore_FFGHHHGJJJJJJJJIJJJJJJJGIJIJJJJJJJJJJJJJGIIJJIIIHIHIJIIJFHHJJGHIJJI@FDGIJJJHHHHHCEDDCDBBDDDDDD_Mismatch_1_Sense_+_Library_PoolT
TTATTTTCTTCTTATATTTAAGATATTCTTTATGTATACGATATCATGGGTACAGGTATTGTGGAGGTTATTTTTATAAGGACGAGAGCCAGAG
>Frequency_1_QualityScore_FFHHHHHIIJIJJJJJJJJHIJGIIJJJJJHIDFGIJIIIIJJIJJJHHFFEECEEDDDDDDDEFDEDDDDDDDDDEDDCDEDDEDDDDDDDDD_Mismatch_1_Sense_+_Library_PoolT
GGAGGTTATTCTTTTCTGGACGAGAGCCAGAGTATTGTGTATCGGGCGAATGGATTTCTTACATTGTTTAGCCATTTAGATAATAAGGGATTTT
>Frequency_1_QualityScore_DFHHHHHIJJIJCHIJGIIEIGHIGGHIGIIIJJIJAGGFGIGJIJIGIIHHHGHHFFFFDADDDDDCDCDDC@CEFEEEDDDDCCCDDDDEED_Mismatch_1_Sense_+_Library_PoolT
TCGGGCGAATGGATTTGTTACATTGTTTAGCCATTTAGGAAAATAAGGGATCTTTTTACGGTCCTTGTTATTGTATTTTCTTTGGAATTAATAA
>Frequency_1_QualityScore_DDHHHHFIIIGIICFHIIGHDEHCGHIIIGGIHIIIGGHIGEHFFGGEAGHIEBHB:=BC@@:A>:CCCCC:CCDCCCCC:@CCDDCAC_Mismatch_2_Sense_+_Library_PoolT
GGTTTTCTGGAGGTTATTCTTTTCTGGACGAGAGCCAGAGTATTATGTACGGGGCGAATGGATTTCTTACATTGTTTATCCATTTAGGA
>Frequency_1_QualityScore_FFHHHHHHJJJJJJFHIJIJJJFHICGHIJJJJJJJJIJJJJJJJJJJIIIJ@GIJFJJJJJHHHFDDDDDDDDDDDDEDDDDEEDEDDDDDDD_Mismatch_1_Sense_+_Library_PoolT
ATCATGGTTACAGGTTTTCTGGAGGTTATTCTTTTCTGGACGAGAGCCAGAGTATTATGTACGGGGCGAATGGATTTCTTACATTGTTTATCCA
>Frequency_1_QualityScore_FFHHFHHCGHIIIJJJJJJJJGGIGIHIJJIIIIDHFIIJJJJJJIGGIDDBDDDCDDDDEDDDDEEDDCCDCCDDDDEEDDCCDDCDDDCBDC_Mismatch_2_Sense_+_Library_PoolT
CTGGAGGTTATTCTTTTCTGGACGAGAGCCAGAGTATTATGTACGGGGCGAATGGATTTCTTACATTGTTTAGCCATTTAGGAAAATAAGGGAT
>Frequency_1_QualityScore_FFHHHHHEIFHIJJIJJJIJ>F??FHIFGGIIJJGIJIJHFFFFFFEEEEEEEEEDEDDDDDCDDDEDCDDDDDDCACDDDCBDDDDDDDDBCD_Mismatch_2_Sense_+_Library_PoolT
CTTTTCTCGACGAGAGCCAGAGTATTGTGTATGGGGCGAATGGATTTCTTACATTGTTTAGCCATTTAGGAAAATAAGGGATCTTTTTACGGTC
>Frequency_1_QualityScore_FFHHHHFHCFHIJIJJGJJJJJIIIJJJJIIJJJJIIJHJJJJJJJIJHHHHHFFFCDFFEEEEEEDDDCDDDDDDDDCDDDDDDCDEDDEEDD_Mismatch_1_Sense_+_Library_PoolT
AGCCAGAGTATTGTGTATGGGGCGAATGGATTTCTTACATTGTTTAGCCATTTAGGAAAATAAGGGATCTTTTTACGGTCCTTGTTATTGTATA
>Frequency_1_QualityScore_FFHHHHFIJJJIJGHIJJIJIIEHIJJJJJJJJJJIIIGJJJJJJGIIFGHIIJDGIHJEHIIIF5@GGDHIIHHHGHHFFFDDDDDBCDBDC@_Mismatch_1_Sense_+_Library_PoolT
ATTTTCTTCTTATATTTAAGATATTCTTTATGTATACGATATCATGGGTACAGGTATTGTGGAGGTTATTTTTATAAGGACGAGAGCCAGAGTA
>Frequency_1_QualityScore_DDAD?FAB<C@C:<C@GA9C9<G*:?DFDF@FDB?FGII@<DDDFCFBC@@E8\5(?893;,5>(55>;;@B?BB3550593@>>AB:?:::>B_Mismatch_1_Sense_+_Library_PoolT
GTATACGACATCATGGGTACAGGTTTTCTGGAGGTTATTCTTTTCTCGACGAGAGCCGGAGTCTTATGTATCGGGCGAATGGATTTGTTACATT
>Frequency_1_QualityScore_FFHHHHGJIIJJJJJJJJJJJJJJIJJJIJJJJJJJJJJJJGIHIIIIIDGIIJJJJJJJ;FGIJJJJJHIGJIHHHFFDCDDDDDDCCDEEED_Mismatch_1_Sense_+_Library_PoolT
CTTCTTATATTTAAGATATTCTTTATGTATACGATATCATGGGTACAGGTATTGTGGAGGTTATTTTTATAAGGACGAGAGCCAGAGTATTTTG
>Frequency_1_QualityScore_FFAFHHHJJHIJJJJJIIGIJJJGIIJJHIJJJJJJJHHHHHHFFFFFFDEEEEEDDCCDDDBDDDDDDDDDCDDDDDCCDEDDEEEDEEEEED_Mismatch_2_Sense_+_Library_PoolT
AGTATTATGTACGGGGCGAATGGATTTGTTACATTGTTTAGCCATTTAGGAAAATAAGGGATCTTTTTACGGTCCTTGTTATTGTATATTCTTT
>Frequency_1_QualityScore_FFHHHHHJIJJJJJJJJJJJJJJJJJGIJJJJJGHJJJJJJHIJFHIJJJIJIJJJJIJJJIJHHHFFFEB>CCFEFEEFFDDBDDDDDDDDCD_Mismatch_1_Sense_+_Library_PoolT
TATTCTTTATGTATACGACATCATGGTTACAGGTTTTCTGGAGGTTATTCTTTTCTGGACGAGAGCCAGAGTATTATGTACGGGGCGAATGGAT
>Frequency_1_QualityScore_FDDHHHHJJJJJJIJIJJJIIIJJJJJJJJJJJJJJJJJJHHHHHHFFFFFEDDDEDDDDDDDDDDDDDCDDCEDDEEEDEEEEEDDDCDCDCD_Mismatch_1_Sense_+_Library_PoolT
GTACGGGGCGAATGGATTTGTTACATTGTTTAGCCATTTAGGAAAATAAGGGATCTTTTTACGGTCCTTGTTATTGTATATTCTTTGGAATTAA
>Frequency_1_QualityScore_FFFHHHHJIJJIJHJIJJJJGJIIIJJJJIIIJJIHJJHIIIGHHEHIJJIJG@FHFHGIJIJJJJJJHGHHHFB@CEDEDBDCCDEDDDDFDB_Mismatch_2_Sense_+_Library_PoolT
TTATATTTAACATATTCTTTATGTATACGACATCATGGTTACAGGTTTTCTGGAGGTTATTCTTTTCTGTACGAGAACCAGAGTATTATGTACG
>Frequency_1_QualityScore_FFHHHHHJJJJJJJJJIJJJJIJJJJCGIJJJFHIJJJJIHJJGHHIJIJJJJJJJJJIJHHGFFFEDDCECDEDDDDFEFDDDDDDBDDDCCD_Mismatch_0_Sense_+_Library_PoolT
ATTCTTTATGTATACGACATCATGGGTACAGGTTTTCTGGAGGTTATTCTTTTCTCGACGAGAGCCAGAGTCTTATGTATCGGGCGAATGGATT
>Frequency_1_QualityScore_DDHHHHHJJJJJJJIIIJIIIJJJIJHIDHHIJJIHIJJJJJJIAEFDFDCEEEEECDDDEDDDDDDCD@CCDDDCDDDDDCCCDBCCDDDDBC_Mismatch_1_Sense_+_Library_PoolT
GTTATTCTTTTCTGGACGAGAGCCAGAGTATTGTGTATCGGGCGAATGGATTTCTTACATTGTTTAGCCATTTAGATAATAAGGGATTTTTTAC
