# Supplementary material for: Differential Gene Expression Reveals Candidate Genes for Drought Stress Response in Abies alba (Pinaceae)
Source: PLoS One. 2015 Apr 29;10(4):e0124564. doi: 10.1371/journal.pone.0124564 (PMC4414588; doi:10.1371/journal.pone.0124564)
Supplement: S3 File — (GZ) [file pone.0124564.s003.gz › comp20084_c0_seq3 #or# comp20084_c0_seq6.fa]

>comp20084_c0_seq3 len=607 path=[186:0-89 1051:90-100 852:101-119 306:120-120 307:121-144 331:145-156 343:157-193 380:194-194 931:195-218 405:219-226 413:227-244 431:245-265 452:266-289 476:290-345 532:346-408 595:409-606] : sp|Q6K8R2|CHI6_ORYSJ Chitinase 6 OS=Oryza sativa subsp. japonica GN=Cht6 PE=2 SV=1 e-value: 4e-14 blast score: 74.7
AACAGCAATTGCCACACTGCTATTACATCTGGTCAGGGATTCGGGGCAACCATTCAAGCAATCAACGGAGCAGTAGAATGCAACGGTGGAGACAGCGCGGAAGTTAGTGACCGCGTCAGTCTTTACACCAACTACTGCAGTGACCTTGGTGTAGACCCAGGAAGCAACCTTAGCTGTTAAAGAATAATTAGCTAGCGCCTCTTGATCTCATCAAAATACTTCATATTTCAAAATAACCAATAAAGTGATCGAGGCTATAGTAATAATTACCAGAGCAGAGCAGAGCAGTATTCGGAACAAAATTCTGCCCCTAATAAAATAAAACAACAAATTTCGCATAGAGAATTTTCTTTTTTCAACACTCTTATGGTTAGGATTTCAACTTTCTCGTTCAAAATATCCAACAGGGTTTCCACTCTCTTGAAAACATCTAATAAAAAATCCAAGAAACTTAAACGCTTCGACTCCAAAAAATTACATTGGTGATTAAATTGAATGCGTCAAACGGTCGTCATATTTGAACGTGAATAGATCATTCTATTGGTGACCATCAAATTCAAAGAAACCGACAACTCTTGTTGTTCACATACATAAAAAAAATATATAA
>comp20084_c0_seq6 len=590 path=[186:0-89 1051:90-100 852:101-119 306:120-120 307:121-144 331:145-156 343:157-193 380:194-194 381:195-195 794:196-227 431:228-248 452:249-272 476:273-328 532:329-391 595:392-589] : sp|Q6K8R2|CHI6_ORYSJ Chitinase 6 OS=Oryza sativa subsp. japonica GN=Cht6 PE=2 SV=1 e-value: 3e-14 blast score: 74.7
AACAGCAATTGCCACACTGCTATTACATCTGGTCAGGGATTCGGGGCAACCATTCAAGCAATCAACGGAGCAGTAGAATGCAACGGTGGAGACAGCGCGGAAGTTAGTGACCGCGTCAGTCTTTACACCAACTACTGCAGTGACCTTGGTGTAGACCCAGGAAGCAACCTTAGCTGTTAAAGAATAATTAGCTAGCGCCTCTTGATCTCATCAAAATAGCCAATAATCTGATCGAGGCTATAGTAATAATTACCAGAGCAGAGCAGAGCAGTATTCGGAACAAAATTCTGCCCCTAATAAAATAAAACAACAAATTTCGCATAGAGAATTTTCTTTTTTCAACACTCTTATGGTTAGGATTTCAACTTTCTCGTTCAAAATATCCAACAGGGTTTCCACTCTCTTGAAAACATCTAATAAAAAATCCAAGAAACTTAAACGCTTCGACTCCAAAAAATTACATTGGTGATTAAATTGAATGCGTCAAACGGTCGTCATATTTGAACGTGAATAGATCATTCTATTGGTGACCATCAAATTCAAAGAAACCGACAACTCTTGTTGTTCACATACATAAAAAAAATATATAA

>Frequency_5_QualityScore_FFHGHGHJJJJJJJJJIJIIJIHIIIIIIIGIIIIIIIIEFEGHHHHHGGFFFFEEEEEDEDDDDDDCDDCDDDCCCEEEDDDEDCCBCABDDD_Mismatch_1_Sense_+_Library_PoolT
CCGCGTCAGCCTTTACACCAACTACTGCAGTGACCTTGGTGTAGACCCAGGAAGCAACCTTAGCTGTTAAAGAATAATTAGCTAGCGCCTCTTG
>Frequency_4_QualityScore_FFHHHHHJIJJJJIJJJJIJIIHIJJJJJHIHIJJJJJJJJJJJJJJJJJJJJJJJIIIIHIHIHGGGGEFFFFFECDDDCDDDCCCEDDEDDC_Mismatch_0_Sense_+_Library_PoolT
CTTTACACCAACTACTGCAGTGACCTTGGTGTAGACCCAGGAAGCAACCTTAGCTGTTAAAGAATAATTAGCTAGCGCCTCTTGATCTCATCAA
>Frequency_4_QualityScore_FFGFGGGHIJJJHIGIIIIJGHIIIIJHHHIIJJGGIHIEGIIIIIJIDGGIHHIIHHGFGFFFEEEDE>ACCCDEEEDDDECCCAACBCCACD_Mismatch_1_Sense_+_Library_PoolT
GCGTCAGCCTTTACACCAACTACTGCAGTGACCTTGGTGTAGACCCAGGAAGCAACCTTAGCTGTTAAAGAATAATTAGCTAGCGCCTCTTGAT
>Frequency_4_QualityScore_FFHHGHHJJJJJJJJJJJJJJIIIJJJJJIIJJJJJJJHIHIIIIIIIIIIGGGGGFFEEEEEEEDDDDCCDDDDCEEEDDDEDCCCDCCDDDC_Mismatch_1_Sense_+_Library_PoolT
CGCGTCAGCCTTTACACCAACTACTGCAGTGACCTTGGTGTAGACCCAGGAAGCAACCTTAGCTGTTAAAGAATAATTAGCTAGCGCCTCTTGA
>Frequency_4_QualityScore_FDGHHGHIJIJJJIJJJIIJIJIIHIHIIGIHIIGHIIJHIIIFHGHIIIIIIIGGGGEFFEEDCCEEDBCCCCCCCCDBDEEEDDDECCCCC@_Mismatch_1_Sense_+_Library_PoolT
GTGACCGCGTCAGCCTTTACACCAACTACTGCAGTGACCTTGGTGTAGACCCAGGAAGCAACCTTAGCTGTTAAAGAATAATTAGCTAGCGCCT
>Frequency_4_QualityScore_EEGGEGGGHHGIIIIHGGIIFHIIHIGHIIGGEGGHGHGHGGGEGHHHGGGGGEFEDCCCCDDDCCDDB?BDDCACCCCDEECDCDAA=@>=A@_Mismatch_1_Sense_+_Library_PoolT
GACCGCGTCAGCCTTTACACCAACTACTGCAGTGACCTTGGTGTAGACCCAGGAAGCAACCTTAGCTGTTAAAGAATAATTAGCTAGCGCCTCT
>Frequency_3_QualityScore_FFGHHHHHJIJIJJJJJJJJIJIGHIJJIJJIHGHIIJJHIIIJIIIHIIHIJJJJJJJIIIIHHFGGFGFEEEFEEEEDCDCCCCDCDDEDDE_Mismatch_1_Sense_+_Library_PoolT
AGCCTTTACACCAACTACTGCAGTGACCTTGGTGTAGACCCAGGAAGCAACCTTAGCTGTTAAAGAATAATTAGCTAGCGCCTCTTGATCTCAT
>Frequency_3_QualityScore_FFHHHHFIJJJJIIJJJIJJJJJIIJGIIJJGGIIIHHHIDFEGHHHHHHHHFFGGFEEEEEEDEDDCDDDDDDDDDDEEEDDDEDCCDDACCD_Mismatch_1_Sense_+_Library_PoolT
ACCGCGTCAGCCTTTACACCAACTACTGCAGTGACCTTGGTGTAGACCCAGGAAGCAACCTTAGCTGTTAAAGAATAATTAGCTAGCGCCTCTT
>Frequency_3_QualityScore_FFHHHFFIIIJJJJJIJJIJJIJJJJIJJJJJJJJHIJJIHIIJIIIJHHHHFDEDBDDDDCCDCDCCCC>CCDCDEDDCDDDCCC@BCEDCCD_Mismatch_2_Sense_+_Library_PoolT
CAGGGATTCGGGGCAACCATTCAAGCAATCAACGGAGCAGTAGAATGCAACGGTGGAAACAGCGCGGCAGTTAGTGACCGCGTCAGTCTTTACA
>Frequency_3_QualityScore_FFHHHHHJJJJJJJJIGIJJJJFHJJJJJJJJIIIIJJIJJJJJJJJHJJJJHHGFFEFFEEEEEEEDCDCCDCDDDDDDDCDDCCCBCEDCDE_Mismatch_0_Sense_+_Library_PoolT
CTGCTATTACATCTGGTCAGGGATTCGGGGCAACCATTCAAGCAATCAACGGAGCAGTAGAATGCAACGGTGGAGACAGCGCGGAAGTTAGTGA
>Frequency_3_QualityScore_EFHHHHCEFGIGGIHHGHIJJHJGIIHIIIHIHIIIIHIGIIIIIFIH@BEFFCECFFDEDECDDCCBCBCDDDCBDCEDDBBCBADDDCDDED_Mismatch_1_Sense_+_Library_PoolT
AGTTAGTGACCGCGTCAGCCTTTACACCAACTACTGCAGTGACCTTGGTGTAGACCCAGGAAGCAACCTTAGCTGTTAAAGAATAATTAGCTAG
>Frequency_3_QualityScore_DDFGHEGFHIHIJIJIJJJJJJCHHIIHIIIJJIGIIHGHHGIIIJHFGHHHCFEGHBDECCDCDCCCCBCDDDBDDDDDDCDCDEEEDDDECB_Mismatch_1_Sense_+_Library_PoolT
GTTAGTGACCGCGTCAGCCTTTACACCAACTACTGCAGTGACCTTGGTGTAGACCCAGGAAGCAACCTTAGCTGTTAAAGAATAATTAGCTAGC
>Frequency_3_QualityScore_FFHGHGGIHHIJJGIIJIGIIIIIIJJJHEHHIGIGHIHFHHGIJGIIIGHIFHHIHGGGGGFFBCDDCCCDCDCDCDDCD@ABBB@ABDDBCC_Mismatch_1_Sense_+_Library_PoolT
AGCAATTGCCACACTGCTATTACATCTGGTCAGGGATTCGGGGCAACCATTCAAGCAATCAACGGAGCAGTAGAATGCAACGGTGGAAACAGCG
>Frequency_2_QualityScore_FFGHHGGGGIIIIIIIIIIJJJIJIJJJHIIIJHIJGIIIIHHIHIIHIEFFGIIIHHGGFFEEDEDECCCDDDDCCDDEDCDCCDDEECCDDE_Mismatch_2_Sense_+_Library_PoolT
CAGTTAGTGACCGCGTCAGCCTTTACACCAACTACTGCAGTGACCTTGGTGTAGACCCAGGAAGCAACCTTAGCTGTTAAAGAATAATTAGCTA
>Frequency_2_QualityScore_FFHHHHHJIJJJIIIJIJJJIJJJJJJJJJGIJJJIJJJJIIJGIJIIFGGEEEEEECDDDDDDDDDDDDCEDDDDDDDDDDCDEDDCCDDDDD_Mismatch_2_Sense_+_Library_PoolT
ATTCGGGGCAACCATTCAAGCAATCAACGGAGCAGTAGAATGCAACGGTGGAAACAGCGCGGCAGTTAGTGACCGCGTCAGTCTTTACACCAAC
>Frequency_2_QualityScore_FFHGHGHJJJJIJJJJJIJJIJJJIIJJJJJIIIHIIIIGHHHHHGGGGGFF=ADDEEEDDBDDDDDDDDDDDDDECDDCDDDCDCCDECDDDD_Mismatch_2_Sense_+_Library_PoolT
AGGGATTCGGGGCAACCATTCAAGCAATCAACGGAGCAGTAGAATGCAACGGTGGAAACAGCGCGGCAGTTAGTGACCGCGTCAGTCTTTACAC
>Frequency_2_QualityScore_FFHHHHHJJIJIJIJJJJJJIJJJIJIJHIJJJJIHJJIJJJJJJJJJIIIIIIHHHFGGFGEECCDDDCDCDDDDDCDDDCCDDDDCCDDDDD_Mismatch_0_Sense_+_Library_PoolT
GCAATTGCCACACTGCTATTACATCTGGTCAGGGATTCGGGGCAACCATTCAAGCAATCAACGGAGCAGTAGAATGCAACGGTGGAGACAGCGC
>Frequency_2_QualityScore_FFHHHHHJJJJJJJIJIJJJJJJJGIIJJIIJJJJJJJJJJJGIIIJJJIIIHGEDDDDDDDDCDEDDDBCCDCDCCDEDDDDDDDDDDDDDDD_Mismatch_2_Sense_+_Library_PoolT
GGCAACCATTCAAGCAATCAACGGAGCAGTAGAATGCAACGGTGGAAACAGCGCGGCAGTTAGTGACCGCGTCAGTCTTTACACCAACTACTGC
>Frequency_2_QualityScore_FFHGGHHJHIIIJIEFIIJIIIIJJJJIIIIJIIIIIIJIIIJGHHHGGGHHGACEFFEEDAACCCCDDCDDDCDDDACCCCDCCEDDDDDBC@_Mismatch_2_Sense_+_Library_PoolT
ACATCTGGTCAGGGATTCGGGGCAACCATTCAAGCAATCAACGGAGCAGTAGAATGCAACGGTGGAAACAGCGCGGCAGTTAGTGACCGCGTCA
>Frequency_2_QualityScore_FFHGGHHJJJJJIGIIJJJIIJIJJJJJJJJJIJJJIJJJJIJJJIIIIIIGHHHGFFEFFEEEEDDACBBCCCDDCCDDDDDDACDDCDEDDD_Mismatch_2_Sense_+_Library_PoolT
CTATTACATCTGGTCAGGGATTCGGGGCAACCATTCAAGCAATCAACGGAGCAGTAGAATGCAACGGTGGAAACAGCGCGGCAGTTAGTGACCG
>Frequency_2_QualityScore_EFHFHEFIIIIIJJIJJIGIIIIIGHIIHIIIIIJJJJJJIIIIIJIIIGHEHGGFFFCACCBDCDCCAAB?@==@ACCC;ABCBCCCA@BDC?_Mismatch_0_Sense_+_Library_PoolT
TCTGGTCAGGGATTCGGGGCAACCATTCAAGCAATCAACGGAGCAGTAGAATGCAACGGTGGAGACAGCGCGGAAGTTAGTGACCGCGTCAGTC
>Frequency_2_QualityScore_FFGHHHHIJIJJIIJIJIIGIIIIHIIIIJIIIJIIIGIIHIGIGHFIIHFDDCCDDDCCEDDCDDCCDACCCEDCCDCCDACCCDDDDDDBCC_Mismatch_2_Sense_+_Library_PoolT
CCATTCAAGCAATCAACGGAGCAGTAGAATGCAACGGTGGAAACAGCGCGGCAGTTAGTGACCGCGTCAGTCTTTACACCAACTACTGCAGTGA
>Frequency_2_QualityScore_FFHHHHHJJJJIIJJIJJJJIJGIIJJGHIJJJJIJJJJIGHIIJIJJJEHGEDDDDCDCDBCEDDDDDDCDDDCDEDDDDDDDDDDDDCCDCD_Mismatch_2_Sense_+_Library_PoolT
CAACCATTCAAGCAATCAACGGAGCAGTAGAATGCAACGGTGGAAACAGCGCGGCAGTTAGTGACCGCGTCAGTCTTTACACCAACTACTGCAG
>Frequency_2_QualityScore_FFHHHGHIIIJJJJJIJJJJJJJJJJFHHIJJIIJIJJJJJIIIJJJJIJJJIJJIIJIHIIIIJHGGGEHFEEDDDDDDDCDDEDDEDC_Mismatch_0_Sense_+_Library_PoolT
TACACCAACTACTGCAGTGACCTTGGTGTAGACCCAGGAAGCAACCTTAGCTGTTAAAGAATAATTAGCTAGCGCCTCTTGATCTCATCA
>Frequency_2_QualityScore_FFHHHHHJIJJJJJJJIIIIJJJJJJJIHIIJJIJJIJJIJJJIIJJIIJJJJJIHHGHGGFFDACDDDDDDDDDDDDCDDD?BCCDDDDCBBC_Mismatch_1_Sense_+_Library_PoolT
GCAATTGCCACACTGCTATTACATCTGGTCAGGGATTCGGGGCAACCATTCAAGCAATCAACGGAGCAGTAGAATGCAACGGTGGAAACAGCGC
>Frequency_2_QualityScore_EFGHHGHJIIIIIIIIHIIIIIJIJIHGIIIIIIIIIHHHIIIIJJJIJHIGEIGIGGHHEIGHHGHFGCEEFDDCDDDDACCDDDEDC_Mismatch_0_Sense_+_Library_PoolT
ACACCAACTACTGCAGTGACCTTGGTGTAGACCCAGGAAGCAACCTTAGCTGTTAAAGAATAATTAGCTAGCGCCTCTTGATCTCATCA
>Frequency_2_QualityScore_FFHHGGFIJJJIIIJIIIIGIIIIGIJJJJIIJJIIGGIHIIIIIIIGFIIIJJJJGHHHGGGFFDCCDDCCCDDDDDDDDDDC=AC@AC?C?>_Mismatch_1_Sense_+_Library_PoolT
CAGCAATTGCCACACTGCTATTACATCTGGTCAGGGATTCGGGGCAACCATTCAAGCAATCAACGGAGCAGTAGAATGCAACGGTGGAAACAGC
>Frequency_2_QualityScore_EDHGGGHIHFHHGHGIIIHIGHIIIIIIIIGEHGGIHHIGIIIGEIIHG?CC@DEEECACDCCCAB?BCCDCCCA;=BBBDBCCBDACCCCCDD_Mismatch_2_Sense_+_Library_PoolT
GATTCGGGGCAACCATTCAAGCAATCAACGGAGCAGTAGAATGCAACGGTGGAAACAGCGCGGCAGTTAGTGACCGCGTCAGTCTTTACACCAA
>Frequency_2_QualityScore_FFHHHHHJJJJJJJJJJJJJJJJJIGIIIJJJJJJGIGIJJJJJJJJJIJJJJJJIJIIIHHHHGGFFFECEEEEEEEDEDCDDCDDDDDCCDE_Mismatch_1_Sense_+_Library_PoolT
GTCAGCCTTTACACCAACTACTGCAGTGACCTTGGTGTAGACCCAGGAAGCAACCTTAGCTGTTAAAGAATAATTAGCTAGCGCCTCTTGATCT
>Frequency_2_QualityScore_CCDGGEGGHIIIJIGIIIIIIHIFIIIJFIIHHGHIJE?GEFADEGIIHFCEDCEAACCEDCDC?A>BB@ABACCDACCCCCB@=?7?CDCECC_Mismatch_2_Sense_+_Library_PoolT
GTCAGGGATTCGGGGCAACCATTCAAGCAATCAACGGAGCAGTAGAATGCAACGGTGGAAACAGCGCGGCAGTTAGTGACCGCGTCAGTCTTTA
>Frequency_2_QualityScore_FFFGEGGIEIIIICIII?EEADGGIIFEHIGFIIGIGIGAAGFH??>C9C?E;CC?CDADEE??BE>>A>6;<?AACB47=:?@@>CBC=?BBC_Mismatch_2_Sense_+_Library_PoolT
GCTATTACATCTGGTCAGGGATTCGGGGCAACCATTCAAGCAATCAACGGAGCAGTAGAATGCAACGGTGGAAACAGCGCGGCAGTTAGTGACC
>Frequency_2_QualityScore_FFHHHHGJIJJJIJJJIJJIIJJHIJJJJJGIIJIHIJJIIIJIIIIIEGEDEFEECDDCCDDBCCDEDDCEDDCDCDDDDCDDEDCCDDDDDD_Mismatch_1_Sense_+_Library_PoolT
ATTCGGGGCAACCATTCAAGCAATCAACGGAGCAGTAGAATGCAACGGTGGAGACAGCGCGGAAGTTAGTGACCGCGTCAGTCTTTACACCAGC
>Frequency_2_QualityScore_FFHHHHHJIIJJJIJJJJJJJJEGIIIHIJJJIJJJIJJJGIIGIJIIIIIGEDBBDACEDCDEDCDDDDDCDCDDEDDCDDDDDDDDDDDDCC_Mismatch_1_Sense_+_Library_PoolT
CAACCATTCAAGCAATCAACGGAGCAGTAGAATGCAACGGTGGAGACAGCGCGGAAGTTAGTGACCGCGTCAGTCTTTACACCAGCTACTGCAG
>Frequency_1_QualityScore_FFHHHHHJJJJJJJJJJJJJJIJJJHIJJJJJJJJJJJJJJJJIIJJJJJJJJIHHHHHFFDDDDDADDDDDDDDDDDDBBBBDDDCDBDDDDD_Mismatch_2_Sense_+_Library_PoolT
ATTGCCACACTGCTATTACATCTGGTCAGGGATTCGGGGCAACCATTCAAGCAATCAACGGAGCAGTAGAATGCAACGGTGGAAACAGCGCGGC
>Frequency_1_QualityScore_FFHHHHHJJJJJIJJJJJJJJJJJJJIJJIJJIJIIJJJIJJIJJIHHHFFFFEEEEDDDDDBDCDDDDCDDDBDDDDDDCDDEDDDCCCDDDD_Mismatch_2_Sense_+_Library_PoolT
TTCGGGGCAACCATTCAAGCAATCAACGGAGCAGTAGAATGCAACGGTGGAAACAGCGCGGCAGTTAGTGACCGCGTCAGTCTTTACACCAACT
>Frequency_1_QualityScore_FFHHHHHJJJJHIJJJJJJJIJJJJJJJJJJJJJJJGIJJJJJIJJHFHFFFEEEEEEEDDDDDDBDDDCCDDDDDDDDDDDDDDDDDEDDDDD_Mismatch_2_Sense_+_Library_PoolT
ATTACATCTGGTCAGGGATTCGGGGCAACCATTCAAGCAATCAACGGAGCAGTAGAATGCAACGGTGGAAACAGCGCGGCAGTTAGTGACCGCG
>Frequency_1_QualityScore_FFHHHFHJJJIJJJJIJJJJJJIJJJJJJJJJJJJJJJIJJJJJJJJHIIIJJJJJGHGHFFFFEEEEEDDDDDDDDEDDDBDCDEFEDDDDDD_Mismatch_2_Sense_+_Library_PoolT
GTTAGTGACCGCGTCAGCCTTTACACCAACTACTGCAGTGACCTTGGTGTAGACCCAGGAAGCAACCTTAGCTGTTAAAGAATAATTAGCTATC
>Frequency_1_QualityScore_FFHHHHHHJJJJJIJJJJJJJJJIJJIJJJJJJJJJJJJJJJJJJJJHHHHHHFFFFFFDDBDDDDDDDDDDDDD@BBACDDDDEDDDDDDDBD_Mismatch_0_Sense_+_Library_PoolT
CATCTGGTCAGGGATTCGGGGCAACCATTCAAGCAATCAACGGAGCAGTAGAATGCAACGGTGGAGACAGCGCGGAAGTTAGTGACCGCGTCAG
>Frequency_1_QualityScore_;DHFHHHIDHHICD:CH<EGCHHGIIHEGGHCFHIIIIIIGHCFGGICCFHGIAGEHB>B;(;>:;>@;;A@>@??;?CACCC<>-5999@3@A_Mismatch_2_Sense_+_Library_PoolT
CACACTGCTATTACATCTGGTCAGGGATTCGGGGCAACCATTCAAGCAATCAACGGAGCAGTAGAATGCAACGGTGGAAACAGCGCGGCAGTTA
>Frequency_1_QualityScore_FFHGHHHJIIJJJJIJIJJJJJJIJIIJJJJJJCHIJIDEIJJHHHHHHFF=?ADDDDDDDDDDDBBDD@CCCCDCCBDD>BBDDCDEDDDCDD_Mismatch_2_Sense_+_Library_PoolT
GGGATTCGGGGCAACCATTCAAGCAATCAACGGAGCAGTAGAATGCAACGGTGGAAACAGCGCGGCAGTTAGTGACCGCGTCAGTCTTTACACC
>Frequency_1_QualityScore_FFHHHHHJJIJJJJJHIJIIGIIJJJFHIJJJHGIJJJJJJJJIJJJJHIGIJHHHHHHFFDCDDDDCDCCDDDDDDDDC?BB?CDDDCDDDDD_Mismatch_2_Sense_+_Library_PoolT
AATTGCCACACTGCTATTACATCTGGTCAGGGATTCGGGGCAACCATTCAAGCAATCAACGGAGCAGTAGAATGCAACGGTGGAAACAGCGCCG
>Frequency_1_QualityScore_FFHHHHHJJJJJJJJJIJJJJJJJJJJJIJJJJGIJJJHIJJJJJJIFFHFEFDDDEDDDDDDDD>DDC@DDCDEDDDDDDDDDCCDEDDDDDC_Mismatch_0_Sense_+_Library_PoolT
GGGATTCGGGGCAACCATTCAAGCAATCAACGGAGCAGTAGAATGCAACGGTGGAGACAGCGCGGAAGTTAGTGACCGCGTCAGTCTTTACACC
>Frequency_1_QualityScore_FFHHHHHIJIJJJJJGIJGJHIJJJJHIJJJJEIIJJJJJJJJJJJJJJJJIJJJJJHHHGFFDDDDCCCCDDDDDCCDDBBDABDDDDBDDDD_Mismatch_0_Sense_+_Library_PoolT
AATTGCCACACTGCTATTACATCTGGTCAGGGATTCGGGGCAACCATTCAAGCAATCAACGGAGCAGTAGAATGCAACGGTGGAGACAGCGCGG
>Frequency_1_QualityScore_DDHFHFHIF+A:FFGFFCHHIIIF<GGD;DB?9?G@E3BFCGHIH7;BAH));@DECCCCCBB5==??C??C9>BBB99@3>>C(83??<@B9<_Mismatch_2_Sense_+_Library_PoolT
TACATCTGGGCAGGGATTCGGGGCAACCATTCAAGCAATCAACGGAGCAGTAGAATGCAACGGTGGAGACAGCGCGGAAGTTAGGGACCGCGTC
>Frequency_1_QualityScore_D+=DDADHEGB@FGHGGGHGHCGGIIDGIEGGH?<<FHGFGH.;=CHBGHGIFCCA?BDDACCCCCCCCC@>;::@?CCCD5>CAAD:395<5<_Mismatch_2_Sense_+_Library_PoolT
TAACCGCGTCAGCCTTTACACCAACTACTGCAGTGACCTTGGTGTAGACCCAGGAAGCAACCTTAGCTGTTAAAGAATAATTAGCTAGCGCCTC
>Frequency_1_QualityScore_FFHHHHHIJJJIJJJJJJIHHHIIJJJJFHHIJIJJIJJIJJJJIIJIIJJIJJJJJIIGGCHHJEHHFHGFFCCEDDB@CDDDDDDDCCDDCC_Mismatch_1_Sense_+_Library_PoolT
TTTACACCAACTACTGCAGTGACTTTGGTGTAGACCCAGGAAGCAACCTTAGCTGTTAAAGAATAATTAGCTAGCGCCTCTTGATCTCATCAAA
>Frequency_1_QualityScore_FFHHHHHJJJJJJJJJJJIJJJJJJJEIJJJHIJJJJJJJJJJHEEFFFEEDEEDDDDDDDDDDDDCDDDDDDDDDDDDDEDDDDDDDDDDDDD_Mismatch_2_Sense_+_Library_PoolT
GGGGCAACCATTCAAGCAATCAACGGAGCAGTAGAATGCAACGGTGGAAACAGCGCGGCAGTTAGTGACCGCGTCAGTCTTTACACCAACTACT
>Frequency_1_QualityScore_FFHHHHHJJJJIJJJJJJJJJJIIJJJJJJJJJIJJJJJJJJHHHIJIJJJJHHHHFFFFEEEEDEDDDDDDEDDDDDDCEEEDDDEDCDBDBD_Mismatch_1_Sense_+_Library_PoolT
TGACCGCGTCAGCCTTTACACCAACTACTGCAGTGACCTTGGTGTAGACCCAGGAAGCAACCTTAGCTGTTAAAGAATAATTAGCTAGCGCCTC
>Frequency_1_QualityScore_FFHHHHHJJIIJJJJJJJJJJJJIIJIJJJJJIJJHGGHIIIIJJJJJJIJJJJIJJJIJJJJHGGFHHDDFDFFFEEEEDEDDDBDDDDDDDE_Mismatch_2_Sense_+_Library_PoolT
GTCAGCCTTTACACCAACTACTGCAGTGACCTTGGTGTAGACCCAGGAAGCAACCTTAGCTTTTAAAGAATAATTAGCTAGCGCCTCTTGATCT
>Frequency_1_QualityScore_FFHHHHHJJJJJIDIIJJDHIIIGIIJIJJJJJJJCHHGIHIIIIHGGFHHFFBCDBDDDDDDCCBBBD<@CDCCCDDDDDDDDDDDDDEDDDD_Mismatch_2_Sense_+_Library_PoolT
CAGGGATTCGGGGCAACCATTCAAGCAATCAACGGAGCAGTAGAATGCAACGGTGGAAACAGTGCGGAAGTTAGTGACCGCGTCAGTCTTTACA
>Frequency_1_QualityScore_FAHHHHHIIFGJGCHICEGFCFB=EAED:BFHGGBDGGIBD7=7CG@@F@(5:?<;?@<>@@A>@CA0999<>B>CCEDCACCABB@9AC@@A>_Mismatch_2_Sense_+_Library_PoolT
GCAACCATTCAAGCAATCAACGGAGCAGTAGAATGCAACGGTGGAAACAGCGCGGCAGTTAGTGACCGCGTCAGTCTTTACACCAACTACTGCA
>Frequency_1_QualityScore_AB?CAAFBGC:EG;<FE?<AF?9:?:?C9C?1::BBF@?BGDEFI@=FFD=@CFGCA@CEFFF>EEAEDB@B>;;A>>/8822::>A>>A(:@>_Mismatch_1_Sense_+_Library_PoolT
GCCTTTACACCAACTACTGCAGTGACCTTGGTGTAGACCCAGGAAGCAACCTTAGCTGTTAAAGAATAATTAGCTAGCGCCTCTTGATCTCATC
>Frequency_1_QualityScore_FFHGHHHJJJJJJJJJJJHIJJJJJJJHIIJJJJJJJGIJJJJJJJJIJJJJJJHIJJJJIJJEGGHHHFFHFFB>B?@CDDCCCDDDEDD_Mismatch_0_Sense_+_Library_PoolT
TTACACCAACTACTGCAGTGACCTTGGTGTAGACCCAGGAAGCAACCTTAGCTGTTAAAGAATAATTAGCTAGCGCCTCTTGATCTCATCA
>Frequency_1_QualityScore_FFHHHHHJGIJJJJJJJJJJIJIJIJJJJJJJJHHHJIJJJJJJJJJIIIJJJJJJJJJJJJHHHFHHFFFFFFFEEEECBBDDBDDDDDCEDD_Mismatch_2_Sense_+_Library_PoolT
TAGCCTTTACACCAACTACTGCAGTGACCTTGGTGTAGACCCAGGAAGCAACCTTAGCTGTTAAAGAATAATTAGCTAGCGCCTCTTGATCTCA
>Frequency_1_QualityScore_FFHHGHHJJIJIJJJIIGIJJIJGGIIJJJJIIJJIJJJIJJJJJIIJIJJJJJJJJHHDFDDECEDDDACDDDDDDDBDBDDDDDDDDDDB9<_Mismatch_0_Sense_+_Library_PoolT
TGCCACACTGCTATTACATCTGGTCAGGGATTCGGGGCAACCATTCAAGCAATCAACGGAGCAGTAGAATGCAACGGTGGAGACAGCGCGGAAG
>Frequency_1_QualityScore_FFHHHGFIIIJJFEIJJEEHIJJJJFGHIJJJIJJJJIJIJIIIJGJIIHHHHHHHFFFCACB?CCCDD?@BBBBDDCCDCCDDCDBDB@>BBC_Mismatch_2_Sense_+_Library_PoolT
ATCTGGTCAGGGATTCGGGGCAACCATTCAAGCAATCAACGGAGCAGTAGAATGCAACGGTGGAAACAGCGCGGCAGTTAGTGACCGCGTCAGT
>Frequency_1_QualityScore_FDHHHGHIJIJIIIIIJJJIIJJJJJIEGJIJJJIIGF=BBE@CCCEEEEC>C:@8<@ABDDCCDBB@@@95+:>@@CDCCDB09BDD@>:>>A_Mismatch_0_Sense_+_Library_PoolT
GTCAGGGATTCGGGGCAACCATTCAAGCAATCAACGGAGCAGTAGAATGCAACGGTGGAGACAGCGCGGAAGTTAGTGACCGCGTCAGTCTTTA
>Frequency_1_QualityScore_FFHHHHGGIGIEGIIIJJJJJEHEIIFHGIGGIJJJJJJIIJIGIGIJGIIFEDDD9CDDCDDDDBDD@9BBACCCCDDCCCBDDDDDDCDCDC_Mismatch_2_Sense_+_Library_PoolT
AACCATTCAAGCAATCAACGGAGCAGTAGAATGCAACGGTGGAAACAGCGCGGCAGTTAGTGACCGCGTCAGTCTTTACACCAACTACTGCAGT
>Frequency_1_QualityScore_DFFGHHHIIJJJJIJJJJIIIIJCGIGHGIBFGFGIIIIJJJGIIIJGJGIJJJGIJJI@HCHHHHGEFDEFFFFEDCDDD=CCDACCDDDCCD_Mismatch_1_Sense_+_Library_PoolT
CCTTTACACCAACTACTGCAGTGACCTTGGTGTAGACCCAGGAAGCAACCTTAGCTGTTAAAGAATAATTAGCTAGCGCCTCTTGATCTCATCA
>Frequency_1_QualityScore_DDDHHADGH>FBEHGGIBFHIHGIIIGHIIEIGII@FHHIIGIIGCHEDEEAHEEEF<=B<AA;?CAB=8559BB4@ACCC@:45<B5<B<@C>_Mismatch_0_Sense_+_Library_PoolT
CTGGTCAGGGATTCGGGGCAACCATTCAAGCAATCAACGGAGCAGTAGAATGCAACGGTGGAGACAGCGCGGAAGTTAGTGACCGCGTCAGTCT
>Frequency_1_QualityScore_FFHHHHHJJIJJJJJHJJJJJJJIJJJJJJJJJJJJJIIJJJJJJGIJJHFHHHHFFFFFFDDDDDDDD?DCDDDDD>BDDDEDCDEDDDDBDD_Mismatch_0_Sense_+_Library_PoolT
TACATCTGGTCAGGGATTCGGGGCAACCATTCAAGCAATCAACGGAGCAGTAGAATGCAACGGTGGAGACAGCGCGGAAGTTAGTGACCGCGTC
>Frequency_1_QualityScore_FDDF>8DHBBBEDHGGGIIIIGIGGHIIIIB<FEII@FIFFFHG@DEGGEEHAEFDB2?;ACCECCAA@A@CAA:A@CCCCCCDD?@?>>BD@C_Mismatch_2_Sense_+_Library_PoolT
CCGCGTCAGCCTTTACACCAACTACTGCAGTGACCTTGGTGTAGACCCAGGAAGCAACCTTAGCTGTTAAAGAATAATTAGCTATCGCCTCTTG
>Frequency_1_QualityScore_FFHHHBHIJJJJJJJJGIIJJJIJJJJJJJJJJJJIJJJJIIIJJJJJJJJJCHHHFDFFFFEEDDEEDDBDDACDDDDDDDDDDDDDCDDCDD_Mismatch_2_Sense_+_Library_PoolT
CTGCTATTACATCTGGTCAGGGATTCGGGGCAACCATTCAAGCAATCAACGGAGCAGTAGAATGCAACGGTGGAAACAGCGCGGCAGTTAGTGA
>Frequency_1_QualityScore_FFHHHHHJJJJJJJJJJJJJJGJJJJIJJJJJJJJIJJJJJJJJGIJJJIJIJJHHHHFFFFEDEEEEDDDDDDEDDDDDDDEFEDDDEDCDDD_Mismatch_1_Sense_+_Library_PoolT
AGTGACCGCGTCAGCCTTTACACCAACTACTGCAGTGACCTTGGTGTAGACCCAGGAAGCAACCTTAGCTGTTAAAGAATAATTAGCTAGCGCC
>Frequency_1_QualityScore_BBHHHGFGEHEBHIIGGGHEGFIIIFGGGGHII>CDGIEIIHBFGGHDGEGC68B>@B??CC>4>>>@>55><5>@@>ACC:+:49+<@CCCCC_Mismatch_2_Sense_+_Library_PoolT
GGGCAACCATTCAAGCAATCAACGGAGCAGTAGAATGCAACGGTGGAAACAGCGCGGCAGTTAGTGACCGCGTCAGTCTTTACACCAACTACTG
>Frequency_1_QualityScore_FFHHHHHFHIJJJIJIIIJJJJJJIIJJIJJJJJJJJJJJIJIJJJJJJHHHIIJHHHHFFFFEDEEEDCDDDDDDDDADDCDBCCDEEEDDDE_Mismatch_2_Sense_+_Library_PoolT
GAGTTAGTGACCGCGTCAGCCTTTACACCAACTACTGCAGTGACCTTGGTGTAGACCCAGGAAGCAACCTTAGCTGTTAAAGAATAATTAGCTA
>Frequency_1_QualityScore_FFGFHHHJJJJJJJJJJJJJJJIJJGIJIJIIJJJIJHIIIIIJIJIIHFEHFHHFFFFFEECEEDDBDBDCCCDDDDDDDDDDB88<<AACCC_Mismatch_1_Sense_+_Library_PoolT
ACAGCAATTGCCACACTGCTATTACATCTGGTCAGGGATTCGGGGCAACCATTCAAGCAATCAACGGAGCAGTAGAATGCAACGGTGGAAACAG
>Frequency_1_QualityScore_FFHHHHHJJJJJIJIJJCHIGJJJJJJIJJJJJJJJGJJJJJJJJJJJGIJJHHHHHHHFFFFFDDDDDDBCDDDDDDDDBBB@CDDCDEDDDD_Mismatch_1_Sense_+_Library_PoolT
TATTACATCTGGTCAGGTATTCGGGGCAACCATTCAAGCAATCAACGGAGCAGTAGAATGCAACGGTGGAGACAGCGCGGAAGTTAGTGACCGC
>Frequency_1_QualityScore_FFHHHHGJJJJJJJJIJJJJJJJJJJJJHIJJJHIJJJJJJIJJJJHHHHHFFFFFDDDDDDDCCDDCDCCDDDDDDDDCCDEDDDDDDDDDDD_Mismatch_2_Sense_+_Library_PoolT
TCGGGGCAACCATTCAAGCAATCAACGGAGCAGTAGAATGCAACGGTGGAAACAGCGCGGCAGTTAGTGACCGCGTCAGTCTTTACACCAACTA
>Frequency_1_QualityScore_FFHHHHFGIJJIIJIJJFIIIGJIJGJIEHIJJJIJIGJIIGIIGIJIHHHHFFFDD@CDDDDDDDBDDDBCDDDACEDDBDDDDDDDDDEDDD_Mismatch_2_Sense_+_Library_PoolT
TCAGGGATTCGGGGCAACCATTCAAGCAATCAACGGAGCAGTAGAATGCAACGGTGGAAACAGCGCGGCAGTTAGTGACCGCGTCAGTCTTTAC
>Frequency_8_QualityScore_FFHHHHHJIJIIJJJJJJIIIJIJJIJJJJJIIJJJIJJJHIIIJJJJIIIIIJIJJGFGGHIIIHHHGFFFEDDDDEEDEEEEDEEEDDDDDE_Mismatch_0_Sense_+_Library_PoolT
CAACCTTAGCTGTTAAAGAATAATTAGCTAGCGCCTCTTGATCTCATCAAAATAGCCAATAATCTGATCGAGGCTATAGTAATAATTACCATTC
>Frequency_7_QualityScore_FFHHHHHIJJJJJJJJJJJJJIIJJJJIJJJJJJJJGIJJJIJJJJJIIIJJJHGHIIIJJJHJJJHHGDEEEEEEEEDEDEEEDDDDDEEDCD_Mismatch_0_Sense_+_Library_PoolT
CTTAGCTGTTAAAGAATAATTAGCTAGCGCCTCTTGATCTCATCAAAATAGCCAATAATCTGATCGAGGCTATAGTAATAATTACCATTCCTAT
>Frequency_6_QualityScore_EEFGHHFGIIHHIIHIGGEAGHDGEHIIGGIIIGHDFDHIIGIGDFFEDCCAABDCBADDCAA?A@A@@;?ABCCDCCCCABCCCAACCAACBB_Mismatch_2_Sense_+_Library_PoolT
ATTCAAGCAATCAACGGAGCAGTAGAATGCAACGGTGGAAACAGCGCGGCAGTTAGTGACCGCGTCAGTCTTTACACCAACTACTGCAGTGACT
>Frequency_6_QualityScore_FFGHHHGIIJIIJJJIIIIIIJHIIJJIJIIGIIIIIJJIJIIIIIIIIIJJJIJIIIIIIHHHGGGGGEEFEACDDDDDDDDDDDDDEDDEDD_Mismatch_1_Sense_+_Library_PoolT
GTCTTTACACCAACTACTGCAGTGACTTTGGTGTAGACCCAGGAAGCAACCTTAGCTGTTAACAATAATTAGGTGGCGCCTCTTGATCTCATCA
>Frequency_5_QualityScore_FEHHGGHJJJJJIHIJJIJIJJGHIJJJJJIJIJIIJJHIIJIJIJGGHHIGHIIIHHGEFFFEEDCDDCDDDDCDDEDDDDCCDFEDD?BAAA_Mismatch_1_Sense_+_Library_PoolT
GTTAGTGACCGCGTCAGTCTTTACACCAACTACTGCAGTGACTTTGGTGTAGACCCAGGAAGCAACCTTAGCTGTTAACAATAATTAGGTGGCG
>Frequency_5_QualityScore_FDHHHHHJJJJJIJFHIHHIIIIIIJJJGIIGHJJHIIIIHGFEDDDDDDEDDDDDDDDDDDDDDDDDC@BCDDDDDBCCDDEDDDDDDCDDDD_Mismatch_0_Sense_+_Library_PoolT
GTAGAATGCAACGGTGGAGACAGCGCGGAAGTTAGTGACCGCGTCAGTCTTTACACCAGCTACTGCAGTCAGTTAGGTGTAGACCCAGGAAGCA
>Frequency_5_QualityScore_FEFHGGFHHHHIIDEHHIIHGIIGIGIHHGHIGIHIFHHIFFIHIHIFFGIIIEGHGFGEEFDEE@FFEBCACCDABCBBCCCCCCACCEDCAC_Mismatch_1_Sense_+_Library_PoolT
CTTTACACCAACTACTGCAGTGACTTTGGTGTAGACCCAGGAAGCAACCTTAGCTGTTAACAATAATTAGGTGGCGCCTCTTGATCTCATCAAA
>Frequency_5_QualityScore_FFGHGGHIIFHIIIGHHHIIIIIIJJIIJJIIIIIHIIHHIFIIIJIIHJHIGIHHGHEDEEEEDDBDDDDCDDCDEEEDD@CBB@BB?@BBDC_Mismatch_1_Sense_+_Library_PoolT
CCGCGTCAGTCTTTACACCAACTACTGCAGTGACTTTGGTGTAGACCCAGGAAGCAACCTTAGCTGTTAACAATAATTAGGTGGCGCCTCTTGA
>Frequency_4_QualityScore_FFHHHHHJJJJJJJJJJJJIIIJJHIJJJIJIIIJJJIHIIIIJIIHIIIFECDCDDDCCEDCDDC>CCCDDDDDDDDDDDDDDCDDDDDDCDD_Mismatch_2_Sense_+_Library_PoolT
CCATTCAAGCAATCAACGGAGCAGTAGAATGCAACGGTGGAAACAGCGCCGCAGTTAGTGACCGCGTCAGCCTTTACACCAACTACTGCAGTGA
>Frequency_4_QualityScore_EEHHHHHJJJJIJJIIIFIGHIJJIIJJHIIIIIJJJJEHIIIJIJJIJJJJJJJIIIHHGHHGGHGFFGCFECCCDCCDDDDDDEDDEDD_Mismatch_1_Sense_+_Library_PoolT
TTTACACCAACTACTGCAGTGACTTTGGTGTAGACCCAGGAAGCAACCTTAGCTGTTAACAATAATTAGGTGGCGCCTCTTGATCTCATCA
>Frequency_4_QualityScore_?EFGEGDEGDDGGFEGIGEABEEFEEBAEHGHFECEFFECEDEEA?AABCB@AAAB@CCCCC?AA=AAB?B?A??@AAC@==?BCBBBAB?B@C_Mismatch_2_Sense_+_Library_PoolT
CGCGGCAGTTAGTGACCGCGTCAGTCTTTACACCAACTACTGCAGTGACTTTGGTGTAGACCCAGGAAGCAACCTTAGCTGTTAACAATAATTA
>Frequency_4_QualityScore_FFHGHHHIJJJIJIIIIJJEGIGIIJJJIJJJJJJJGHGHHHHGFFDDBCCCCDDEDCDDDDCCDDDDDDDCDDDDDDDDDDBCCDDEDDCCCB_Mismatch_2_Sense_+_Library_PoolT
GAGCAGTAGAATGCAACGGTGGAAACAGCGCGGCAGTTAGTGACCGCGTCAGTCTTTACACCAACTACTGCAGTGACTTTGGTGTAGACCCAGG
>Frequency_4_QualityScore_FDGGGGHIIIJIIJCGIGIIHHGGGHHIIGHFGHGFGGHHGGEDC@CCCCEDDDDDCCDDDDDDDDDDCBCDDDDDC?ABDDECDDCDCCCCBC_Mismatch_2_Sense_+_Library_PoolT
GTAGAATGCAACGGTGGAAACAGCGCGGCAGTTAGTGACCGCGTCAGTCTTTACACCAACTACTGCAGTGACTTTGGTGTAGACCCAGGAAGCA
>Frequency_3_QualityScore_FFHHHHHJJJJJJJJJIJJJJJJJJJJJJJJJJJJJJJJGIIJJJIJJJJJJJJJJEFGIHHIIIHHHGFFEDDDDEEFEEEEDEEEDDDDDEE_Mismatch_0_Sense_+_Library_PoolT
AACCTTAGCTGTTAAAGAATAATTAGCTAGCGCCTCTTGATCTCATCAAAATAGCCAATAATCTGATCGAGGCTATAGTAATAATTACCATTCC
>Frequency_3_QualityScore_FFHHHHHJJIJIGHIGHCEHIJIIGIGIIHIGGFGFGFFEEEEDCDCCDDDCCDDDDCDB=A@CDEDCDBDABCDCDDDADDDDDDDBCDDCCC_Mismatch_2_Sense_+_Library_PoolT
AAACAGCGCGGCAGTTAGTGACCGCGTCAGTCTTTACACCAACTACTGCAGTGACTTTGGTGTAGACCCAGGAAGCAACCTTAGCTGTTAACAA
>Frequency_3_QualityScore_FFHHHHHGHIIJJJIJJHIJJHFIHIIHGHHHHHHGEEDDADDEDDDDDDCCDDDDDDDDDCDDDCDDDDACBDDEDDDDDCDDDDDDDCDDDD_Mismatch_2_Sense_+_Library_PoolT
GCAACGGTGGAAACAGCGCGGCAGTTAGTGACCGCGTCAGTCTTTACACCAACTACTGCAGTGACTTTGGTGTAGACCCAGGAAGCAACCTTAG
>Frequency_3_QualityScore_FFHHHHHJJJJJJJGHIJJJJIHEGGHIJIIIJJJIJJJIJJJJJHJJJIHIIIHIHGIHHIEHHDFFG?CCDDCDDCDDEDDEDDDDDDCDBD_Mismatch_1_Sense_+_Library_PoolT
ACCAACTACTGCAGTGACTTTGGTGTAGACCCAGGAAGCAACCTTAGCTGTTAACAATAATTAGGTGGCGCCTCTTGATCTCATCAAAATAGTT
>Frequency_3_QualityScore_DEGHHEGHHIHIFIHGHI=FGCEFFFDEGDHIEGFAEFGCEDFDBCC@CCCCCCEBCDDDCABCCCDCCBCCABDC@BCCC@B@CCBBCCBBCC_Mismatch_0_Sense_+_Library_PoolT
AGCAGTAGAATGCAACGGTGGAGACAGCGCGGAAGTTAGTGACCGCGTCAGTCTTTACACCAGCTACTGCAGTCAGTTAGGTGTAGACCCAGGA
>Frequency_3_QualityScore_FFEGGHHJJJIIJIJIJIJIIIHDHHIHIIIFHFGEFEFEEEEEDDDDDDDDDDDDDDDDDDDDDBCBC>BCDCDBABCCDDDDCCDDCDDCAB_Mismatch_2_Sense_+_Library_PoolT
GGTGGAAACAGCGCGGCAGTTAGTGACCGCGTCAGTCTTTACACCAACTACTGCAGTGACTTTGGTGTAGACCCAGGAAGCAACCTTAGCTGTT
>Frequency_3_QualityScore_FEHHHHGJJJIIIJJIIIFHGHEGHHHGHHGGGFDEFFFFFEEEEDDDDDDDDDDDDDDCEDDDBCCDDDDCACDCCCDDDDDADDCDACCDCD_Mismatch_1_Sense_+_Library_PoolT
GTGGAGACAGCGCGGAAGTTAGTGACCGCGTCAGTCTTTACACCAGCTACTGCAGTCAGTTAGGTGTAGACCCAGGAAGCAACCTTAGTTGTTA
>Frequency_3_QualityScore_FFHHHHFHJHJJJJIHFIIJIFIIIJJHIIIJHJHDEEDEEEEDDDDDDDDDDDDDDDDDCDDDDDDDDCC@CDDDDDDDCDDDCDDCCDDDDD_Mismatch_2_Sense_+_Library_PoolT
CAACGGTGGAAACAGCGCGGCAGTTAGTGACCGCGTCAGTCTTTACACCAACTACTGCAGTGACTTTGGTGTAGACCCAGGAAGCAACCTTAGC
>Frequency_2_QualityScore_FFHHFHHIIJJJHIIIJIIIJIIIIGIIJJJJJHFFFFEEEEEEEDDDDDDDDDDDCDCDDCCCDDDCCCCDEDDDDDDCACCDCDDDDCDDDD_Mismatch_2_Sense_+_Library_PoolT
ACGGTGGAAACAGCGCGGCAGTTAGTGACCGCGTCAGTCTTTACACCAACTACTGCAGTGACTTTGGTGTAGACCCAGGAAGCAACCTTAGCTG
>Frequency_2_QualityScore_EEHHGHHIIIGIAFGIIIIIIGGEIIHIIIIIIIIIIEGIHIIIIIIIEHIIIIHIHIIGHEHDGIGGEADAECEDCDEDDDCDCDDDDCACED_Mismatch_1_Sense_+_Library_PoolT
CAACTACTGCAGTGACTTTGGTGTAGACCCAGGAAGCAACCTTAGCTGTTAACAATAATTAGGTGGCGCCTCTTGATCTCATCAAAATAGTTCA
>Frequency_2_QualityScore_EEGHHGHIIIIIIIIIIFHIIFEIGFEHGFIIIIIIGHEHHIIIIIHEEHIIFIIGGHIGGHHHGFGEDDEACDCDDFDCDCCEEEDDDDCEEC_Mismatch_0_Sense_+_Library_PoolT
ACCTTAGCTGTTAAAGAATAATTAGCTAGCGCCTCTTGATCTCATCAAAATAGCCAATAATCTGATCGAGGCTATAGTAATAATTACCATTCCT
>Frequency_2_QualityScore_EEHHCFHEIIIGGGGHIIIIIIGFFICFHIIIFIEGIIIGGFHIIAHIIEHEGIGEEEGEGGA9?CCA?=ACACDAB;?CCCECCCACAA=<BD_Mismatch_1_Sense_+_Library_PoolT
CCAACTACTGCAGTGACTTTGGTGTAGACCCAGGAAGCAACCTTAGCTGTTAACAATAATTAGGTGGCGCCTCTTGATCTCATCAAAATAGTTC
>Frequency_2_QualityScore_FFHHGGHJHJGIJIIJJIIIIJIIHGHIHHGGGGFFFEEDDDDDDDDDCCCCCDCEDDDCCCDDDCDDDCCDDDCCCCCDCCDCCCCACCCCBC_Mismatch_1_Sense_+_Library_PoolT
GACAGCGCGGAAGTTAGTGACCGCGTCAGTCTTTACACCAGCTACTGCAGTCAGTTAGGTGTAGACCCAGGAAGCAACCTTAGTTGTTAACAAT
>Frequency_2_QualityScore_FFHHHHGJHIIHIIGGIJJJI9EEGIIJIGIHIIIIHFEFEEEEDECDDDDDDDDCCEDDDDDDDCDDDBABCDCBCDDDDDDCCCDDDEDCDD_Mismatch_2_Sense_+_Library_PoolT
CGGAGCAGTAGAATGCAACGGTGGAAACAGCGCGGCAGTTAGTGACCGCGTCAGTCTTTACACCAACTACTGCAGTGACTTTGGTGTAGACCCA
>Frequency_2_QualityScore_FFGHHHGJJJIIIIHIIJGIIIJIIIHJIJIIIIIIHHGGGFFEEEEEEEECDDDDEDDDCBCCCEDDDCBCDDDDDDDDDDCDCCDCDDEDDD_Mismatch_1_Sense_+_Library_PoolT
AGACAGCGCGGAAGTTAGTGACCGCGTCAGTCTTTACACCAGCTACTGCAGTCAGTTAGGTGTAGACCCAGGAAGCAACCTTAGTTGTTAACAA
>Frequency_2_QualityScore_EFGGGGHJJHIIGIIHIIIIIIEGGHGEGGIIGGHHGHFFFBDDACD@BCBCDBCBA=ABDCCCCCDDDA@ACCCCDCCDCCCDBCBDCDDABC_Mismatch_1_Sense_+_Library_PoolT
CAGCGCGGCAGTTAGTGACCGCGTCAGTCTTTACACCAACTACTGCAGTGACTTTGGTGTAGACCCAGGAAGCAACCTTAGCTGTTAACAATAA
>Frequency_2_QualityScore_FFHHGHHJJJIIJJIIJIIIIIJJJJJIJJJJJJJJJIJIJJJJGIHIJIJJJJJHHHHFFFFEEEEEECCCCDDDDCDCCEEEDDBCABBABD_Mismatch_1_Sense_+_Library_PoolT
AGTGACCGCGTCAGTCTTTACACCAACTACTGCAGTGACTTTGGTGTAGACCCAGGAAGCAACCTTAGCTGTTAACAATAATTAGGTGGCGCCT
>Frequency_2_QualityScore_FFHGHHGJJJJJJIJJJJIJJIIJIJJJJIIJJJJJJJIIIIIJIIIJIIIIGHHHGFFFFEDEEEEDEACDCBCEEEDDACCDDDDCDDDDCD_Mismatch_1_Sense_+_Library_PoolT
CGCGTCAGTCTTTACACCAACTACTGCAGTGACTTTGGTGTAGACCCAGGAAGCAACCTTAGCTGTTAACAATAATTAGGTGGCGCCTCTTGAT
>Frequency_2_QualityScore_EFHHGHGIJIIJGGHIIIJIHIGIHGHIIEIHHCCGHEAEEFCBD?CCECDDDCACDDCCCCCDCDCCCCDDCDCABACDEDCDDAACCCDCAC_Mismatch_2_Sense_+_Library_PoolT
AGAATGCAACGGTGGAAACAGCGCGGCAGTTAGTGACCGCGTCAGTCTTTACACCAACTACTGCAGTGACTTTGGTGTAGACCCAGGAAGCAAC
>Frequency_2_QualityScore_FFHHHHHIJJJJIIJJJGIIJJGHIIJJJJJJJJIHIIIJJJIJJJIHFCCDCDCCBCEDDDDDCDDDCACEDDDDDDDDDDCCCCCCDCCCDD_Mismatch_0_Sense_+_Library_PoolT
ATTCAAGCAATCAACGGAGCAGTAGAATGCAACGGTGGAGACAGCGCGGAAGTTAGTGACCGCGTCAGTCTTTACACCAGCTACTGCAGTCAGT
>Frequency_2_QualityScore_FFHHHHHJJIIJJJJIJJJJJIIIJJIIIJJJJJJIIIIIIHFGHHHGGGGEFEGGFFFFFECECCDEDBCDDDDDCDDCDEDCDDDDEEEC@?_Mismatch_2_Sense_+_Library_PoolT
GGCAGTTAGTGACCGCGTCAGTCTTTACACCAACTACTGCAGTGACTTTGGTGTAGACCCAGGAAGCAACCTTAGCTGTTAACAATAATTAGGT
>Frequency_2_QualityScore_FFHHHHHJJJIIIJJJJIIIIJJGIJIIIIIIJJJIIGGFFEFFDDEEEDDDDDDDDDDEDDDDDDDCDCCCDDDDDDDDDBDCDDCCCCDEDD_Mismatch_0_Sense_+_Library_PoolT
AACGGAGCAGTAGAATGCAACGGTGGAGACAGCGCGGAAGTTAGTGACCGCGTCAGTCTTTACACCAGCTACTGCAGTCAGTTAGGTGTAGACC
>Frequency_2_QualityScore_FFHGHHHJJJJJJJJIJJJJJJJJGIIIJJJIJJJIIJJJJJJJJJJIIJJIIJIIIIJIJJJGHIBHHDEEDDCDDDDDCEDDEDDDDDDDDD_Mismatch_1_Sense_+_Library_PoolT
CACCAACTACTGCAGTGACTTTGGTGTAGACCCAGGAAGCAACCTTAGCTGTTAACAATAATTAGGTGGCGCCTCTTGATCTCATCAAAATAGT
>Frequency_2_QualityScore_FFHHHHHJJEIIJJJGHIIJJJJIIJJJJJJJIJJJIJJJHHFFDDDDDDDEDDDDDDDDDDDDDDDDDCCDDDDDDDDDCCDEDCDDDDCDDD_Mismatch_2_Sense_+_Library_PoolT
AGTAGAATGCAACGGTGGAAACAGCGCGGCAGTTAGTGACCGCGTCAGTCTTTACACCAACTACTGCAGTGACTTTGGTGTAGACCCAGGAAGC
>Frequency_2_QualityScore_FFFHHGHIHIJJIIJJIIJJFIIIJJIJIIIIJJHJIGHGHGGGFFEDDBDDDCDDEDCCDDBBBDCDDBCCCCBBCDDDDDCACCCCDDDDDD_Mismatch_2_Sense_+_Library_PoolT
GGAGCAGTAGAATGCAACGGTGGAAACAGCGCGGCAGTTAGTGACCGCGTCAGTCTTTACACCAACTACTGCAGTGACTTTGGTGTAGACCCAG
>Frequency_2_QualityScore_EDGFHHHIIFHIIEFHIIGHFGGHGHIGIIIIIIHHEIIIIIIFGEGGGIHIGIGGEGFFFEEEECEEEBCCCCCBCCCCEEECC>A=?>@?BA_Mismatch_1_Sense_+_Library_PoolT
GTGACCGCGTCAGTCTTTACACCAACTACTGCAGTGACTTTGGTGTAGACCCAGGAAGCAACCTTAGCTGTTAACAATAATTAGGTGGCGCCTC
>Frequency_2_QualityScore_FFHHHHHIJJJIJIJJGIJJIIJIJJJJIJIHHIIJIJIJJJIIIJJJJJIIIGIJGGGIGIHGGGFGFDEEEECEDCCDDDDDDDCCCEDDED_Mismatch_1_Sense_+_Library_PoolT
AGTCTTTACACCAACTACTGCAGTGACTTTGGTGTAGACCCAGGAAGCAACCTTAGCTGTTAACAATAATTAGGTGGCGCCTCTTGATCTCATC
>Frequency_1_QualityScore_AAHFHFHIE;EC;D;9CCFG;FBHIII4@EHGBEDBAB@;@CDCCCCACBBBCCACCC@CA>CC@CCC<:::(44>C@?<?<ABBAA88>@C:>_Mismatch_0_Sense_+_Library_PoolT
CAACGGTGGAGACAGCGCGGAAGTTAGTGACCGCGTCAGTCTTTACACCAGCTACTGCAGTCAGTTAGGTGTAGACCCAGGAAGCAACCTTAGT
>Frequency_1_QualityScore_FF0<CFHIJJJJJJJJJJJJIJIJJJJJJJJJJJJJJJJJIIJJJJJJJJGIIIJJJIJJHEHHHHFFFCEFEDEEDEEEEFEEDEFEDDDDDE_Mismatch_1_Sense_+_Library_PoolT
CAGCCTTAGCTGTTAAAGAATAATTAGCTAGCGCCTCTTGATCTCATCAAAATAGCCAATAATCTGATCCAGGCTATAGTAATAATTACCATTC
>Frequency_1_QualityScore_FFHHHHHJJJJIJJJJJJJEIJJDGIGIJJJJJJJJJHHFFEEEEEEEDDDDDDDDDDDEDDDDDDDDDDDDDDDDDCDDDDDDDDDDDDDEDD_Mismatch_2_Sense_+_Library_PoolT
AACGGAGCAGTAGAATGCAACGGTGGAAACAGCGCGGCAGTTAGTGACCGCGTCAGTCTTTACACCAACTACTGCAGTGACTTTGGTGTAGACC
>Frequency_1_QualityScore_FFHHHHHHHIIJJJJJJJJJCGIIIJIJJGHJIJIJJFHIJIJJJJHHFFDDDDDDEDDDDDDDDDDDDCDDDDDDDDDEDDDCAACDEDDBDD_Mismatch_2_Sense_+_Library_PoolT
GGAGCAGTAGAATGCAACGGTGGAAACAGTGCGGAAGTTAGTGACCGCGTCAGTCTTTACACCAGCTACTGCAGTCAGTTAGGTGTAGACCCAG
>Frequency_1_QualityScore_FFHHHHHJJJJJJJJJFGIIIJIJIIJJJJIJJIJJJHIJJHHFFACDDCCCEDDDDDDDDDDDDDDDDCCCDDDDDDDDDDDDEDDDDDDDDD_Mismatch_2_Sense_+_Library_PoolT
CAGTAGAATGCAACGGTGGAAACAGCGCGGCAGTTAGTGACCGCGTCAGTCTTTACACCAACTACTGCAGTGACTTTGGTGTAGACCCAGGAAG
>Frequency_1_QualityScore_FFHGHHHIIHIIJGIJJIIIIJIJJJIJJJIIJJIIHHHHFFFFEFEECEEEEDDDDDDDECCBDDBDBABDDDDDDCDDDDACCDACCCDDEE_Mismatch_2_Sense_+_Library_PoolT
GCGCTGCAGTTAGTGACCGCGTCAGTCTTTACACCAACTACTGCAGTGACTTTGGTGTAGACCCAGGAAGCAACCTTAGCTGTTAACAATAATT
>Frequency_1_QualityScore_FFHHHHHJIJJJJ@GGIIIGIIGGIIJIIJJDHHGEIEHICGIHFC>B=CACCDEDDDDDDDDDACDEDDCDAC@BBDDDDDDDCDDDD:@ACD_Mismatch_2_Sense_+_Library_PoolT
AAGCAATCAACGGAGCAGTAGAATGCAACGGTGGAAACAGCGCGGCAGTTAGTGACCGCGTCAGTCTTTACACCAACTACTGCAGTGACTTTGG
>Frequency_1_QualityScore_AD)@DA80)@99BB*?DD8@/;@86A>AD>@A@A@;=??AAAAAAA>AAAA:;3>>(2<:A>A>>88(2<88AA?8>A>4:AAAAAAA:>AA_Mismatch_2_Sense_+_Library_PoolT
GGCGCGGCAGTTAGTGACCGCGTCAGTCTTTACACCAACTACTGCAGTGACTTTGGTGTAGACCCAGGAAGCAACCTTAGCTGTTAACAATA
>Frequency_1_QualityScore_FFHHHHHJJJJJJIJIJJJJJJJIJIJJJJJJJJIIIJJJJJJJJJJJJJJJJJIJJJIIJHIJIHHHHFHFFFFF@CCEDDDDDDDDDDDEDD_Mismatch_2_Sense_+_Library_PoolT
ACAGTCTTTACACCAACTACTGCAGTGACTTTGGTGTAGACCCAGGAAGCAACCTTAGCTGTTAACAATAATTAGGTGGCGCCTCTTGATCTCA
>Frequency_1_QualityScore_FFHHHHHJJJIJJJJJIJJJIIIJIIJJJJJJIJJJJJJJJJJJJJJJJJJJJJJFIJHHHHHFFFFFFEEDDDDDDDDEEEDDDEDEEEDCDD_Mismatch_1_Sense_+_Library_PoolT
GGCAACCTTAGCTGTTAAAGAATAATTAGCTAGCGCCTCTTGATCTCATCAAAATAGCCAATAATCTGATCGAGGCTATATTAATAATTACCAT
>Frequency_1_QualityScore_FFHHHHHJJJJHIJJJJJJJJJJJFHJIJJJJJJJJJIHFDEEEEEEEDDDDDDDDDDDDEDDDDDDDDBDDDDDDDDDDDCDDDDDDDDDDED_Mismatch_2_Sense_+_Library_PoolT
CAACGGAGCAGTAGAATGCAACGGTGGAAACAGCGCGGCAGTTAGTGACCGCGTCAGTCTTTACACCAACTACTGCAGTGACTTTGGTGTAGAC
>Frequency_1_QualityScore_FFHHHHHJJJJJJJJJJJJIJIIJJJJJJJHIJJJJJJJJJJJJJJIJJJJJJJJJIHJIJIGGHGHHHDFFCFDCCDDBDDDDDDDEDDEDDC_Mismatch_1_Sense_+_Library_PoolT
TCTTTACACCAACTACTGCAGTGACTTTGGTGTAGACCCAGGAAGCAACCTTAGCTGTTAACAATAATTAGGTGGCGCCTCTTGATCTCATCAA
>Frequency_1_QualityScore_FFHHHHGIJJHHIJJJJJJJIIJFHIHIJJJJHIJJJJJJHIIIGHGIHIHFDDDDCDDEDDDDDDDDDDDDCDDDDCDCCACCDDCDDDDEDD_Mismatch_2_Sense_+_Library_PoolT
AACGGAGCAGTAGAATGCAACGGTGGAAACAGTGCGGAAGTTAGTGACCGCGTCAGTCTTTACACCAGCTACTGCAGTCAGTTAGGTGTAGACC
>Frequency_1_QualityScore_FFHGHHHJIJJJJJHIIIIIIGIIJJJJJJJIJIGGGHIJJHFFBFFECEEEEDDDDDDDDDDEDDDDDDBDDDCDDDDDDDCDDCACDC>@AC_Mismatch_1_Sense_+_Library_PoolT
AATCAACGGAGCAGTAGAATGTAACGGTGGAGACAGCGCGGAAGTTAGTGACCGCGTCAGTCTTTACACCAGCTACTGCAGTCAGTTAGGTGTA
>Frequency_1_QualityScore_FFHHHHHJIJIIJJJIJIJIJHIJIJJJJIJJHHHHHHHFFFFFDDEDDDDDDDCDDDDDDDDDDDDDDCDABBDDBDDDDDDDDDDCDDCCDE_Mismatch_2_Sense_+_Library_PoolT
TGGAAACAGCGCGGCAGTTAGTGACCGCGTCAGTCTTTACACCAACTACTGCAGTGACTTTGGTGTAGACCCAGGAAGCAACCTTAGCTGTTAA
>Frequency_1_QualityScore_FFHHHHDGBHIJJJJJJJJIJIIIIJJJFJJJJIJJGGIGIJJJJGIJJDGGIGIJIBHJJAEHHHHHFDFFEFDCCEEDDDDEDDDDCDDDCD_Mismatch_2_Sense_+_Library_PoolT
CTTTGGTGTAGACCCAGGAAGCAACCTTAGCTGTTAAAGAATAATTAGGTAGCGCCTCTTGATCTCATCAAAATAGCCAATAATGTGATCGAAG
>Frequency_1_QualityScore_FFHGHHHJJJHIJIHIJJJCGGGGIIJJJJJIJJIJJIJJJGIIJJJJGIJIIIJJJJJJHEHFADB?B@CDCCDCDDD_Mismatch_1_Sense_+_Library_PoolT
ACTACTGCAGTGACTTTGGTGTAGACCCAGGAAGCAACCTTAGCTGTTAACAATAATTAGGTGGCGCCTCTTGATCCCA
>Frequency_1_QualityScore_FFHHHGHJBHIIJJJJIIIIJIIIJIIJJJJJJJJHHFDDDDDDEDDDDDDDDDDDDDDDDDCCDDDDDCDDDBDDEDDDDABDDDDDDDDDDD_Mismatch_2_Sense_+_Library_PoolT
TGCAACGGTGGAAACAGCGCGGCAGTTAGTGACCGCGTCAGTCTTTACACCAACTACTGCAGTGACTTTGGTGTAGACCCAGGAAGCAACCTTA
>Frequency_1_QualityScore_FFHHHHHJJIJJJJJJJJJJIJGIJJJJJIJJJJJJHIJJJJJJJIIIIIJJJJJJHHHGFFFFEEEDEEDDDDDEDDDDDDEEEDDCCDDDDD_Mismatch_1_Sense_+_Library_PoolT
TAGTGACCGCGTCAGTCTTTACACCAACTACTGCAGTGACTTTGGTGTAGACCCAGGAAGCAACCTTAGCTGTTAACAATAATTAGGTGGCGCC
>Frequency_1_QualityScore_FFHHHHGJJJIJJJIJJJIIJGHJIJJJJJJJJJHHHHHHFFFFFDECEEDDDDDDDDDEDDD@CCDDECDDDDDDBDDDDDDDDDDDDDDBDE_Mismatch_1_Sense_+_Library_PoolT
TGGAGACAGCGCGGAAGTTAGTGACCGCGTCAGTCTTTACACCAGCTACTGCAGTCAGTTAGGTGTAGACCCAGGAAGCAACCTTAGTTGTTAA
>Frequency_1_QualityScore_FFHHHHHJIJJJJJJJJJJJJJJJJJJJJJIJJJIJIJJJJHIJFJIJJHHHEHHFFFFFEDEEECEEEDDDDDDDDDDECDDDDDDEECDDDC_Mismatch_0_Sense_+_Library_PoolT
GCAACCTTAGCTGTTAAAGAATAATTAGCTAGCGCCTCTTGATCTCATCAAAATAGCCAATAATGTGATCGAGGCTATAGTAATAATTACCATT
>Frequency_1_QualityScore_FFHHHHHIIIIIGGGDG@FCHEEEHI:FHFFGGHIIIIHGFCC>B;>CDCCCCCCB?ACCCCCCCCCCCACDCCC>C>CCDCCCBBBB<A8>CB_Mismatch_0_Sense_+_Library_PoolT
AGAATGCAACGGTGGAGACAGCGCGGAAGTTAGTGACCGCGTCAGTCTTTACACCAGCTACTGCAGTCAGTTAGGTGTAGACCCAGGAAGCAAC
>Frequency_1_QualityScore_?)@:C+99<+@?DD@FFB@D>G>D8BD(8<).77;FEE)7=.7==)..;?B>;);;=;;;;=@(,(,:5:>(:5(:434@@:A@DE_Mismatch_2_Sense_+_Library_PoolT
GCTAGTGACCGCGTCAGTCTTTACACCAACTACTGCAGTGACTTTGGTGTAGACCCAGGAAGCAACCTTAGCTGTTAACAATAATT
>Frequency_1_QualityScore_FFHHHDFIJIJJIIIIJGIIIIGI@GHIIJJIIJJJIJIIGGIJJJJJIGIHGHFFFFFFBEDEEDDDDCDDDDDDCCCCADDDEEEDD>CDDD_Mismatch_2_Sense_+_Library_PoolT
GTTAGTGACCGCGTCAGTCTTTACACCAACTACTGCAGTGACTTTTGTGTAGACCCAGGAAGCAACCTTAGCTGTTAACAATAATTAGGTGGCG
>Frequency_1_QualityScore_FFHHGHFIJJEHIGIJEGIGGGIJGIJHHHCEHHIJHGFFDCDDDDEDDDDDCDDDDDDCDDCCDDCDDDCDD?BDDDDCDDD@BD@DDDCDDD_Mismatch_2_Sense_+_Library_PoolT
AATGCAACGGTGGAAACAGCGCGGCAGTTAGTGACCGCGTCAGTCTTTACACCAACTACTGCAGTGACTTTGGTGTAGACCCAGGAAGCAACCT
>Frequency_1_QualityScore_FFHGHHHJJHIJJJJIJJDGIJJFIJJJJJIIJJJHHFFDDDDDDEDDDDDDDDDDDDDDDDDDDDDDDDDDABBDDEDDDDDDDDDDDDDDDD_Mismatch_2_Sense_+_Library_PoolT
ATGCAACGGTGGAAACAGCGCGGCAGTTAGTGACCGCGTCAGTCTTTACACCAACTACTGCAGTGACTTTGGTGTAGACCCAGGAAGCAACCTT
>Frequency_1_QualityScore_DDHFDADEHGHHFCHGDDH>GB<@AAA6;;BDCDEE;;A;=>C@;->C35>CD:5>><:>:A:CACA?A?BB?BDD2?CCCC:AC>A:4>>AC>_Mismatch_1_Sense_+_Library_PoolT
ACAGCGCGGAAGTTAGTGACCGCGTCAGTCTTTACACCAGCTACTGCAGTCAGTTAGGTGTAGACCCAGGAAGCAACCTTAGTTGTTAACAATA
>Frequency_1_QualityScore_FFHGHGHHIJJJJJJIJIJIJJJIIJJJIJJJIJHHHHHHFFFFFEEEEEEEDDDDDDEDDDDDDDDDDDDDBDDDDDDDCDDDCDCCCDEEED_Mismatch_2_Sense_+_Library_PoolT
GCGGCAGTTAGTGACCGCGTCAGTCTTTACACCAACTACTGCAGTGACTTTGGTGTAGACCCAGGAAGCAACCTTAGCTGTTAACAATAATTAG
>Frequency_1_QualityScore_DFHHHHGJJIJJJJJJIJJIJJEHIHIJJJJJJIJJEHHHFFFFFFFECDD=BDDCCADDDDDDDDDDDDDDDDDDDDDDCDDDDCCCDDCDDD_Mismatch_0_Sense_+_Library_PoolT
ACGGAGCAGTAGAATGCAACGGTGGAGACAGCGCGGAAGTTAGTGACCGCGTCAGTCTTTACACCAGCTACTGCAGTCAGTTAGGTGTAGACCC
>Frequency_1_QualityScore_FFHHHHHJJJJJJJJJJJJJJJJJJJJJJJJJJJJJJJJJGIJJJJJJJJIJIJJJJIHHHHHHHHFFFFFFEDEDEEEFFEFFDEFEDDDDDE_Mismatch_0_Sense_+_Library_PoolT
CAACCTTAGCTGTTAAAGAATAATTAGCTAGCGCCTCTTGATCTCATCAAAATAGCCAATAATCTGATCCAGGCTATAGTAATAATTACCATTC
>Frequency_1_QualityScore_EEHHHDFIEIGHICFGDHGGIIBA0DFGII@GGHHIFIBAHFFDCDDDDEDD>ACCBA7C@ACCDCDCDCDDDD>9<BBCADDD1<?08?<A99_Mismatch_2_Sense_+_Library_PoolT
TAGAATGCAACGGTGGAAACAGCGCGGCAGTTAGTGACCGCGTCAGTCTTTACACCAACTACTGCAGTGACTTTGGTGTAGACCCAGGAAGCAA
>Frequency_1_QualityScore_FFHHHHHJJJJJJJGIJJJGIJJJJJJJJJJJGIJIJJJJJJJJJHFDDCCEDDDEDDDDDDDDDDDDECDDDDDDBDDDDDDDDDDDDDDEDD_Mismatch_0_Sense_+_Library_PoolT
CAAGCAATCAACGGAGCAGTAGAATGCAACGGTGGAGACAGCGCGGAAGTTAGTGACCGCGTCAGTCTTTACACCAGCTACTGCAGTCAGTTAG
>Frequency_1_QualityScore_FFHHHHHJJJJJJJJIJJJJJJIJJJJJJJJJJJIJJJJJJJJHHJJIJJJJJIJJJJIJHHHHHHFFFFFFEEECEEDFDEEEDDDDDDDDEE_Mismatch_1_Sense_+_Library_PoolT
TGTAGACCCAGGAAGCAACCTTAGCTGTTAAAGAATAATTAGGTAGCGCCTCTTGATCTCATCAAAATAGCCAATAATGTGATCGAAGCTATAG
>Frequency_1_QualityScore_FFHGHHGHJJJJJJJIJIJJJJJJIJJJJIJJJJJJJJJJIJIJJJJJIJJIJIJJJJHGHFBDFFEEECEDDDDDDDDEDDDDCDEEEDDACD_Mismatch_2_Sense_+_Library_PoolT
CAGTTAGTGACCGCGTCAGTCTTTACACCAACTACTGCAGTGACTTTGGTGTAGACCCAGGAAGCAACCTTAGCTGTTAACAATAATTAGGTGG
>Frequency_1_QualityScore_FFGGHHHIJIJJHIJJJHIIIJJJGJJJJJDFHGIJJJJJIIJHFDDCDDDCDEDDDDBBDDDDACDDDCDDDDBDCDDDDDDDDDCDDDDDDB_Mismatch_2_Sense_+_Library_PoolT
AGCAATCAACGGAGCAGTAGAATGCAACGGTGGAAACAGCGCGGCAGTTAGTGACCGCGTCAGTCTTTACACCAACTACTGCAGTGACTTTGGT
>Frequency_1_QualityScore_FFHHHHHIJJJJIJJFHJEHIGIIGJJJJIJJHIJJIJJJJHFFDDDDDDDEDDDDDDDDDDDDDDDDDDDDDDEDDDCCDDDEDDDDDDDDDD_Mismatch_0_Sense_+_Library_PoolT
AGTAGAATGCAACGGTGGAGACAGCGCGGAAGTTAGTGACCGCGTCAGTCTTTACACCAGCTACTGCAGTCAGTTAGGTGTAGACCCAGGAAGC
>Frequency_1_QualityScore_DDHHHHGIJFGGI?FHHGGGA@EBH?CFFFFFEEEDDDDDDDDDDDACDDDDCDDBDDDDDCCDDBDDBABDDDDDDDDDCCCCDD@C@ACDDD_Mismatch_1_Sense_+_Library_PoolT
GCGCGGCAGTTAGTGACCGCGTCAGTCTTTACACCAACTACTGCAGTGACTTTGGTGTAGACCCAGGAAGCAACCTTAGCTGTTAACAATAATT
>Frequency_1_QualityScore_FFHHHHGJJIIJJJJJJHHHIJJJJJFHGHIJJJJJJJJJJJJJJJJJJJJIJHIJJJJJIIHHHHHH=?BEBDDDDDDDDDDEDDEDD_Mismatch_1_Sense_+_Library_PoolT
TACACCAACTACTGCAGTGACTTTGGTGTAGACCCAGGAAGCAACCTTAGCTGTTAACAATAATTAGGTGGCGCCTCTTGATCTCATCA
>Frequency_1_QualityScore_EFHHHHHJJIJJJJJJJJIJJJJJJJJIJJJJJJJJJHIJJJJJJJJJIJJJJJIHIIJJJJJJIHHHHFDDEEEEDFEDDDEFEDDDDCEEDC_Mismatch_0_Sense_+_Library_PoolT
CCTTAGCTGTTAAAGAATAATTAGCTAGCGCCTCTTGATCTCATCAAAATAGCCAATAATCTGATCGAGGCTATAGTAATAATTACCATTCCTA
>Frequency_1_QualityScore_FFHHHHHJJJJJJJEGIGIIJJJGHIIJIJJHIJJIJJJJJJJJJGHFHHFFFFFFEDDDEDDDDDDDDCDDCDCDDDDDDDEDDDDDDDDDDD_Mismatch_2_Sense_+_Library_PoolT
GTAGAATGCAACGGTGGAAACAGTGCGGAAGTTAGTGACCGCGTCAGTCTTTACACCAGCTACTGCAGTCAGTTAGGTGTAGACCCAGGAAGCA
>Frequency_1_QualityScore_FFHHHHGJJJJJJJJJJJIJGIIJJJIJJJHHHHHHFFFFFFDDDEDDDDDDDCDDDDDDDCABDDDEDDDDBDBBDDDCBDDDDDDDDCDDED_Mismatch_2_Sense_+_Library_PoolT
GGAAACAGCGCGGCAGTTAGTGACCGCGTCAGTCTTTACACCAACTACTGCAGTGACTTTGGTGTAGACCCAGGAAGCAACCTTAGCTGTTAAC
>Frequency_1_QualityScore_FFHHHHHJJJJJJJJIJJJJJJJJIJIJJJJJJJJHHIIJJJJJJJJJJJJJJJJJJJJJJIIJJJGHCAEHFFFFFBCDCDDDDDDDDDDDDD_Mismatch_1_Sense_+_Library_PoolT
GTCAGTCTTTACACCAACTACTGCAGTGACTTTGGTGTAGACCCAGGAAGCAACCTTAGCTGTTAACAATAATTAGGTGGCGCCTCTTGATCCC
>Frequency_1_QualityScore_FFHHHHHJGIGIJJJJJJJJJFHIGHIJJJJJJJJHHFDFFFFEEEEDDDDDDDDCDEDDDDDDDBDDDDDDDDDCDDDCDDDCCCDDDEDDDD_Mismatch_0_Sense_+_Library_PoolT
CGGAGCAGTAGAATGCAACGGTGGAGACAGCGCGGAAGTTAGTGACCGCGTCAGTCTTTACACCAGCTACTGCAGTCAGTTAGGTGTAGACCCA
>Frequency_1_QualityScore_BDDD)<3?:?AC99C@EEF>EFHG;D@A3?ADHE\;:4;@BC66.;@/>>;=/;ACC@C3>>:??<8>4:>@AC94::ACCCCCB??@_Mismatch_2_Sense_+_Library_PoolT
CGGAGCAGTAGAATGCAACGGTGGAAACAGCGCGGCAGTTAGTGACCGCGTCAGTCTTTACACCAACTACTGCAGTGACTTTGGTGTA
>Frequency_1_QualityScore_FFHHHHGJJJJIJJJJJJFHHIIJIJJJJJJJJJJJJIJJJJJJJIIJJJJJJIJJJJJJFGIIIHHFFDFEEEEEEDEDDDDDDDDCDEDECD_Mismatch_2_Sense_+_Library_PoolT
CTACTGCAGTGACTTTGGTGTAGACCCAGGAAGCAACCTTAGCTGTTAACAATAATTAGGTGGCGCCTCTTGATCTCATCAAAATAGTTCATAT
>Frequency_1_QualityScore_FFHHHGHJJJJJJJJJJJIJJJJJJJJJJJJJIJJJJJJJJIJJJIJJJJJHHHFFFFFEEEEEDDDDC@CDDDDCDDEFEDDACBDBDDDDDD_Mismatch_1_Sense_+_Library_PoolT
GACCGCGTCAGTCTTTACACCAACTACTGCAGTGACTTTGGTGTAGACCCAGGAAGCAACCTTAGCTGTTAACAATAATTAGGTGGCGCCTCTT
>Frequency_1_QualityScore_FFHHHHHJJJIIIJJJJIJJIJJEGIGGIJJJIJJJIHFFDEEEEEDECDDDDDCDDDCDDCDDDDDDDDDDCDDCCDCDDDCDCD<<<>BCDD_Mismatch_2_Sense_+_Library_PoolT
AACGGAGCAGTAGAATGCAACGGTGGAAACAGCGCGGCAGTTAGTGACCGCGTCAGTCTTTACACCAACTACTGCAGTGACTTTGGTGTATACC
>Frequency_1_QualityScore_FFHHHHHJJIJJJJJJJJJJJJJJJHHJJJJJJJIIIJJJJJJJJJJJJJJJIIJIIJJJJHGHHGHHFFFFFFEEACDDDDBDDDDDDDDEDD_Mismatch_1_Sense_+_Library_PoolT
TCAGTCTTTACACCAACTACTGCAGTGACTTTGGTGTAGACCCAGGAAGCAACCTTAGCTGTTAACAATAATTAGGTGGCGCCTCTTGATCTCA
>Frequency_1_QualityScore_FDFHHHHJJIJIJJJJJJIJIJGHIJJJIJIJHHFHFFFFFFFEDDDDDDDDDDDCDDDDDDDDBD8ACCCDDDDDDDDDDDDDCDDDDDCCDD_Mismatch_2_Sense_+_Library_PoolT
GTGGAAACAGCGCGGCAGTTAGTGACCGCGTCAGTCTTTACACCAACTACTGCAGTGACTTTGGTGTAGACCCAGGAAGCAACCTTAGCTGTTA
>Frequency_1_QualityScore_FFHHHHHJIJJJJJJJJJJJJJIJIIIJJJJJJHIGHIIIJJJJJJIJJJJJJJJJJJJJIIIJJHHHHHHFFFFBDDDDDDDDDDDDDDEDDE_Mismatch_1_Sense_+_Library_PoolT
CAGTCTTTACACCAACTACTGCAGTGACTTTGGTGTAGACCCAGGAAGCAACCTTAGCTGTTAACAATAATTAGGTGGCGCCTCTTGATCTCAT
>Frequency_1_QualityScore_FFHHGGHJJJJJJJJJJJJJJJJIJHJIIJJJIJJJHIIIJIJJJIHIJIJIJIIGIJIJJJJJGHHHHFFFFFFFECACDDBDDBDDDDDDDE_Mismatch_2_Sense_+_Library_PoolT
AGTCAGTCTTTACACCAACTACTGCAGTGACTTTGGTGTAGACCCAGGAAGCAACCTTAGCTGTTAACAATAATTAGGTGGCGCCTCTTGATCT
>Frequency_1_QualityScore_DDHFHHHJGIIGIJIJJIJIIJEHGFHIJHJJIJJJHHFFDEEEDEDDCDDDDDDCDDCDDDDCCDCDDDDDDCCDDDDDDBDBDDDDDDDDDC_Mismatch_0_Sense_+_Library_PoolT
TGCAACGGTGGAGACAGCGCGGAAGTTAGTGACCGCGTCAGTCTTTACACCAGCTACTGCAGTCAGTTAGGTGTAGACCCAGGAAGCAACCTTA
>Frequency_1_QualityScore_FFHHHHHIJJJJIJJJJJJJGIIIIJJJJJJJJJJJJJJJJJJJIJJHIJJJJJJJIIJJJJEDCHHFF>>CEDDDDEDDEDDDDDDADCCDEE_Mismatch_1_Sense_+_Library_PoolT
AACTACTGCAGTGACTTTGGTGTAGACCCAGGAAGCAACCTTAGCTGTTAACAATAATTAGGTGGCGCCTCTTGATCTCATCAAAATAGTTCAT
>Frequency_1_QualityScore_FDHHHHHJJJJJJJHIJGHIIGIIHIJJHIJIIJJIJIJJHHFFDDDDDDEDDDDDDBDDDDDDDDDDDCDDDEDDDCDCDDDDDBDDDBDDDD_Mismatch_1_Sense_+_Library_PoolT
GTAAAATGCAACGGTGGAGACAGCGCGGAAGTTAGTGACCGCGTCAGTCTTTACACCAGCTACTGCAGTCAGTTAGGTGTAGACCCAGGAAGCA
>Frequency_1_QualityScore_FFHHHHHJJJJJJJHIJIJGGHIGIJIJJJJJHIJJJIJJJIJJJHFDDCDDDDDEDDDDDDDDDDDDECDDDDDDDDDCDDDDDDDDDDDDDD_Mismatch_2_Sense_+_Library_PoolT
CAAGCAATCAACGGAGCAGTAGAATGCAACGGTGGAAACAGCGCGGCAGTTAGTGACCGCGTCAGTCTTTACACCAACTACTGCAGTGACTTTG
>Frequency_1_QualityScore_FFHHHHHJJJJJJJJJJJJJJIJJJJJJJIJJJJJJJJGJJJJJJJJJIJJIJIJJJJJJJIHJJJJJHHHFDDEEEFEFEFDEFEDDDDDEFD_Mismatch_0_Sense_+_Library_PoolT
ACCTTAGCTGTTAAAGAATAATTAGCTAGCGCCTCTTGATCTCATCAAAATAGCCAATAATGTGATCGAGGCTATAGTAATAATTACCATTCCT
>Frequency_1_QualityScore_1+?CDBD>E:??@9*9BD>9DD0@AD6A:A?A)7?>A@D;=@>AAAAAA>-:>>>B>55(:<A_Mismatch_1_Sense_+_Library_PoolT
GACAGCGCGGAAGTTAGTGACCGCGTCAGTCTTTACACCAGCTACTGCAGTCAGTTAGGAGTA
>Frequency_1_QualityScore_FFHHHHHJJJJJJJJJJJJJIJJJIJJIJJJJGIGGIIJJJJJJJJCHIIIJJJIIJJJJJJJJJIJJHEEHHHHFEFFDEDEDECFFDFDEEE_Mismatch_2_Sense_+_Library_PoolT
AGGAAGCAACCTTAGCTGTTAAAGAATAATTAGGTATCGCCTCTTGATCTCATCAAAATAGCCAATAATGTGATCGAAGCTATAGTAATAATTA
>Frequency_1_QualityScore_DDHGFHGGIEGBHGAHCHHI?DEEGIFDGEBFGGG=EEBCECEFEACDDDDDD@CCDDDCCDA@?BA:ACCACDCCDD@DCCC:::>CAA@A??_Mismatch_0_Sense_+_Library_PoolT
GGAGCAGTAGAATGCAACGGTGGAGACAGCGCGGAAGTTAGTGACCGCGTCAGTCTTTACACCAGCTACTGCAGTCAGTTAGGTGTAGACCCAG
>Frequency_1_QualityScore_FFHHHHHJJJJJJJJJHIJJJGHIJJJIJIJJJJHHJIJJJJJJJJHFDDDCDDDDDEDDDDDDDDDDDDEDDDDDDDDDCDDDDDCCDCDDDD_Mismatch_2_Sense_+_Library_PoolT
TTCAAGCAATCAACGGAGCAGTAGAATGCAACGGTGGAAACAGCGCGGCAGTTAGTGACCGCGTCAGTCTTTACACCAACTACTGCAGTGACTT
>Frequency_1_QualityScore_FFHHHHHJJJJJJBHIJJIIJJJIIJJJJIJHHIGIHIJJIJJJHBCDACDDDDEDDDDDDDDDDDDEDDDDDDABDDDDDDDCCCDDDDEDDD_Mismatch_0_Sense_+_Library_PoolT
AAGCAATCAACGGAGCAGTAGAATGCAACGGTGGAGACAGCGCGGAAGTTAGTGACCGCGTCAGTCTTTACACCAGCTACTGCAGTCAGTTAGG
>Frequency_1_QualityScore_FFHHHHGJJJJJJJJJIJHJJJJJJJJEHFHIIJJJJJJJJJJJJJJJJJJIJJIJJIJJJJIIJJHHGHEHFFDDDDDDDDDDEDDEDD_Mismatch_1_Sense_+_Library_PoolT
TTACACCAACTACTGCAGTGACTTTGGTGTAGACCCAGGAAGCAACCTTAGCTGTTAACAATAATTAGGTGGCGCCTCTTGATCTCATCA
>Frequency_1_QualityScore_FFFFHFDGHGIIDEHD?BFEHGIEGEGGDGAEGHHFHEHEEFFECEEEECCCCCCCCCBB?CC@CCABCB??BCCCBCCCCCCCCCCAC@@CCC_Mismatch_1_Sense_+_Library_PoolT
ACAGCGCGGCAGTTAGTGACCGCGTCAGTCTTTACACCAACTACTGCAGTGACTTTGGTGTAGACCCAGGAAGCAACCTTAGCTGTTAACAATA
>Frequency_1_QualityScore_FFHGBFHIIEGGHGEGIIJFHGFHHIIJJJJJJJJGJJJJGHFHIGGGEIIJJJJIJJIIED@DHDHHBBACCEEEDEDD_Mismatch_1_Sense_+_Library_PoolT
AACTACTGCAGTGACTTTGGTGTAGACCCAGGAAGCAACCTTAGCTGTTAACAATAATTAGGTGGCGCCTCTTGATCTCA
>Frequency_1_QualityScore_FFHHHHHJJJJEHIJJJJJJIIIGJJIJHIJJJJJJJHHFFDDDDDDEDDDDDDDDDDDDDDDDDDDDDDDDDDBBACDEDDDDDCDDDDDDDD_Mismatch_2_Sense_+_Library_PoolT
GAATGCAACGGTGGAAACAGCGCGGCAGTTAGTGACCGCGTCAGTCTTTACACCAACTACTGCAGTGACTTTGGTGTAGACCCAGTAAGCAACC
>Frequency_1_QualityScore_FFHHHHHJJJJJJJJJIJGJJJJJJJJJJJJIHIJJJJJJJIJJIHHHHHFFFFEEDEDDDDDDDDDDDACECCCDCDEEDCD@BDDBDBBBDD_Mismatch_1_Sense_+_Library_PoolT
GACCGCGTCAGTCTTTACACCAACTACTGCAGTGACTTTGGTGTAGACCCAGGAAGCAACCTTAGCTGTTAACAATAATTGGGTGGCGCCTCTT
>Frequency_1_QualityScore_DFHGHHHJJJJJJJIJHIJJJJJJJJJJJJJJJJJJJHHIJJJJJJJHHIJJJIIJHGHHFFFFFDEEECDCCCDDEDCDDCDDEDDD@CDBDD_Mismatch_1_Sense_+_Library_PoolT
TTAGTGACCGCGTCAGTCTTTACACCAACTACTGCAGTGACTTTGGTGTAGACCCAGGAAGCAACCTTAGCTGTTAACAATAATTAGGTGGCGC
>Frequency_1_QualityScore_FFHHHHHIJJJJJJJJHGHJIIJJI@GFHIJJIJJJHIIIGIJJIIIIIIJJJIJJJJJJIHHHHHHCDEFCDDBBDDDDDDDDDEDDDDDDDD_Mismatch_1_Sense_+_Library_PoolT
ACACCAACTACTGCAGTGACTTTGGTGTAGACCCAGGAAGCAACCTTAGCTGTTAACAATAATTAGGTGGCGCCTCTTGATCTCATCAAAATAG
>Frequency_2_QualityScore_FFGGGHEIIIIIIIJIIHIIEHIIIIIJIGGGGIIIJJIJIIIIIGIIIIIHIJIIIGIHIIGIGGFGGFGEEEEEDDDCDDDDBCCEDDEDCC_Mismatch_0_Sense_+_Library_PoolC
CTTTACACCAACTACTGCAGTGACCTTGGTGTAGACCCAGGAAGCAACCTTAGCTGTTAAAGAATAATTAGCTAGCGCCTCTTGATCTCATCAA
>Frequency_1_QualityScore_FFHHHHHJJJJJJJJIJJJJJJJJJJJJJIJJJJJJJJIIIJJJJIJJJJJIHHHHFFFFFEEEDEEEECCDDCDDEFEDDDEDDDDDDBDDDA_Mismatch_1_Sense_+_Library_PoolC
CGCGTCAGCCTTTACACCAACTACTGCAGTGACCTTGGTGTAGACCCAGGAAGCAACCTTAGCTGTTAAAGAATAATTAGCTAGCGCCTCTTGA
>Frequency_2_QualityScore_AC@CEDEEGC=ECCCFIFGCCGEEEEAGCGCD>ECBECEGGEDBBEFEGEGEIIEGACBBCEG?>@CCAAC?;;??BC;=AB=;4;=BBCCC?A_Mismatch_1_Sense_+_Library_PoolC
CAGCAATTGCCACACTGCTATTACATCTGGTCAGGGATTCGGGGCAACCATTCAAGCAATCAACGGAGCAGTAGAATGCAACGGTGGAAACAGC
>Frequency_1_QualityScore_FFHHHHHIIJJJJJJJJJJJIJGHGIJJJJJHHHIJJJJJJJJJJJIJJJJIJJJIJJIIJGJJGHHGHFFFFFFFECDDDBDDDCCCCDDCDD_Mismatch_1_Sense_+_Library_PoolC
GCCTTTACACCAACTACTGCAGTGACCTTGGTGTAGACCCAGGAAGCAACCTTAGCTGTTAAAGAATAATTAGCTAGCGCCTCTTGATCTCATC
>Frequency_1_QualityScore_FFHHHHGJJJJJJJJJJGJJJJJIJIIJIIGJJJHIJJJJJIJJJJIJJIJJJJIIJJHHHHEFEDDDDDDDDDDDDDDDDDBDBBDDDDDDDD_Mismatch_2_Sense_+_Library_PoolC
GCAATTGCCACACTGCTATTACATCTGGTCAGGGATTCGGGGCAACCATTCAAGCAATCAACGGAGCAGTAGAATGCAACGGTGGAAACAGCGG
>Frequency_1_QualityScore_FDHHGHFFFGBHI?EEHIIJIIJJJJIJIEBHHIHGGHGGIIHGGIEH;CCCBEFFFEEDD=?@A@CCAA?@BBB9BBCDED@CDCCBDDDBDB_Mismatch_2_Sense_+_Library_PoolC
CATCTGGTCAGGGATTCGGGGCAACCATTCAAGCAATCAACGGAGCAGTAGAATGCAACGGTGGAAACAGCGGGGAAGTTAGTGACCGCGTCAG
>Frequency_1_QualityScore_FDFHHHHJJJIJIHIJJJJIJJIGGIJIHGIIIIE9FHGIJJJGEGGIHHHGHGHFFFFFEECDDBDDDCCCDCDDCCDCBBBDB@@>?CCDDD_Mismatch_2_Sense_+_Library_PoolC
GCAATTGCCACACTTCTATTACATCTGGTCAGGGATTCGGGGCAACCATTCAAGCAATCAACGGAGCAGTAGAATGCAACGGTGGAAACAGCGC
>Frequency_1_QualityScore_FFHHHHHJJJJJJJJJJJJJGHIJJJHJJJJJJJJJJJJJJJJJJJIJHIJIJJJGHHFFFDEEEEEEDDDDDDBDDDDDDDDDBDDD>BDACE_Mismatch_2_Sense_+_Library_PoolC
CACACTGCTATTACATCTGGTCAGGGATTCGGGGCAACCATTCAAGCAATCAACGGAGCAGTAGAATGCAACGGTGGAAACAGCGGGGAAGTTA
>Frequency_1_QualityScore_EEHFHBDHIIIGIGIECEGC@HHHJIG?:CDGHGDIIGEGG;@F@@F2CABHGJIHIJIIGCHFHHH>EC;??;9A;8?3>@@>CCCCACC_Mismatch_1_Sense_+_Library_PoolC
TTTACACCAACTACTGCAGTGACTTTGGTGTAGACCCAGGAAGCAACCTTAGCTGTTAACAATAATTAGGTGGCGCCTCTTGATCTCATCA
>Frequency_1_QualityScore_FFHGHGHJJJJJJJJJJJJJJJJJJJJJJJJJIHGIJJJJJJJJJHIJJJJJJJJJIGIIJJHHGHHFFFDDFFDDDDDDCDDDCDCDDDEEED_Mismatch_1_Sense_+_Library_PoolC
GGAAGCAACCTTAGCTGTTAAAGAATAATTAGGTAGCGCCTCTTGATCTCATCAAAATAGCCAATAATGTGATCGAAGCTATAGTAATAATTAC
>Frequency_1_QualityScore_FFHHHHHGJJIJJJJHJIJJJJJJJJJJGHJJJJJJJJJJJFABDCCDDCCEDDDDDDDDDDDDBDDDDDDBDDDDDDDDDDCDDDADDDDDDD_Mismatch_2_Sense_+_Library_PoolC
CAATCAACGGAGCAGTAGAATGCAACGGTGGAAACAGCGGGGAAGTTAGTGACCGCGTCAGTCGTTACACCAGCTACTGCAGTCAGTTAAGTGT
>Frequency_1_QualityScore_FFDDHHHIJIIIIJHHGHIJJJIIIIJDHIJJIJJIIJIGF?BB@ADD>CDDDBBB7@BDDDDDBDDDDC<AACCDDACAC>C:@4>CCC>ACD_Mismatch_2_Sense_+_Library_PoolC
AATCAACGGAGCAGTAGAATGCAACGGTGGAAACAGCGGGGAAGTTAGTGACCGCGTCAGTCGTTACACCAGCTACTGCAGTCAGTTAAGTGTA
>Frequency_1_QualityScore_FFHHHHHJJJJJJJJJJJHIJJJJJJJIJJJFHJIJJJJJJJJJD@BDCCDDDDEDDDDDDDDDCDDDDDDDDDDDDDDDDDDDDDDDDCDDED_Mismatch_2_Sense_+_Library_PoolC
AAGCAATCAACGGAGCAGTAGAATGCAACGGTGGAAACAGCGGGGAAGTTAGTGACCGCGTCAGTCGTTACACCAGCTACTGCAGTCAGTTAAG
>Frequency_1_QualityScore_FFGHHHHJJIJJJGIJJJGIJIDGIHIIJJJJIJJHFFDCEDCCCDDD@DDDDBDCDBD@DDDDDDDDDDCDDDDDDCCDCDDCD@CADDDDDD_Mismatch_2_Sense_+_Library_PoolC
ACGGAGCAGTAGAATGCAACGGTGGAAACAGCGGGGAAGTTAGTGACCGCGTCAGTCGTTACACCAGCTACTGCAGTCAGTTAAGTGTAGACCC
