# Supplementary material for: Differential Gene Expression Reveals Candidate Genes for Drought Stress Response in Abies alba (Pinaceae)
Source: PLoS One. 2015 Apr 29;10(4):e0124564. doi: 10.1371/journal.pone.0124564 (PMC4414588; doi:10.1371/journal.pone.0124564)
Supplement: S3 File — (GZ) [file pone.0124564.s003.gz › comp18749_c0_seq1 #or# comp18749_c0_seq2.fa]

>comp18749_c0_seq1 len=587 path=[25:0-223 883:224-224 260:225-394 437:395-586]
GTAGATCTCGTACCTCTCTAAGCAGCTTGAGAGCATTTGTTTTCTTCTGGGCAACTAATTACTGTACAGCCACTAGAGAATCCTTGGAGGGGGTTATCTCTCCCTGTGAATCAGATAGTTTGGAGGTTGAGAAGGAGATAGATCTCGTACCTCTCTAACCAGCTTCAGAGCATTTGTTTTCTTCTGGTCAACTAATTAATGTACAGCGTCCATCAGCCCATGCTCGACAGATGAAAAGGAAGAGAACTATTTATGAAAATTCTCTCAATAAAAGAGAGAGCCGAGCTTGCCATTAATTGTAATTTCCTTTAGTCTCCCTGTAAAACAGTGAAGCGGGGCTGGTCTGTGATGTAACTTTTTGTCTTCTCGTTTTTTATTAATAGACTAACTTTTACTTACCAAAAGAGGACGGGACTCACTGACAACAGGCTGTAATACTTGGTACGAGCGATGATGTGTTTATATAATACATCACATTCTATGAGGCCTGGAGTTCCATGGAGTCCCATGTTTACAGTGAAGCATGGAATTCAAAGTTTACATTGCCTGCAGATTAAAAATTTGATCACCTGTGGCGGTTAATTTGT
>comp18749_c0_seq2 len=598 path=[25:0-223 883:224-224 249:225-235 260:236-405 437:406-597]
GTAGATCTCGTACCTCTCTAAGCAGCTTGAGAGCATTTGTTTTCTTCTGGGCAACTAATTACTGTACAGCCACTAGAGAATCCTTGGAGGGGGTTATCTCTCCCTGTGAATCAGATAGTTTGGAGGTTGAGAAGGAGATAGATCTCGTACCTCTCTAACCAGCTTCAGAGCATTTGTTTTCTTCTGGTCAACTAATTAATGTACAGCGTCCATCAGCCCATGCTCGACAGATGAAAGACAGATGAAAAGGAAGAGAACTATTTATGAAAATTCTCTCAATAAAAGAGAGAGCCGAGCTTGCCATTAATTGTAATTTCCTTTAGTCTCCCTGTAAAACAGTGAAGCGGGGCTGGTCTGTGATGTAACTTTTTGTCTTCTCGTTTTTTATTAATAGACTAACTTTTACTTACCAAAAGAGGACGGGACTCACTGACAACAGGCTGTAATACTTGGTACGAGCGATGATGTGTTTATATAATACATCACATTCTATGAGGCCTGGAGTTCCATGGAGTCCCATGTTTACAGTGAAGCATGGAATTCAAAGTTTACATTGCCTGCAGATTAAAAATTTGATCACCTGTGGCGGTTAATTTGT

>Frequency_5_QualityScore_EFGFHGFIIIFFHIIHHHIJJJJJIIJJJJJJGIJIIIIIIIIIIJJIIHHIIHIIJJIIIGGGGFFEC?ACBBB;B@BBCDEDDDEBDACCCB_Mismatch_0_Sense_+_Library_PoolT
ATAAAAGAGAGAGCCGAGCTTGCCATTAATTGTAATTTCCTTTAGTCTCCCTGTAAAACAGTGAAGCGGGGCTGGTCTGTGATGTAACTTTTTG
>Frequency_3_QualityScore_EFHHHHHIJJJJJJJJJJJJJHIIIIJJJIIJJHIIJHIJJJIJIIJIJJIIIIHIIIHIHHHHGGGGFEFEFEEEEEEDCEEDCCDBDBDCBC_Mismatch_0_Sense_+_Library_PoolT
GAGAACTATTTATGAAAATTCTCTCAATAAAAGAGAGAGCCGAGCTTGCCATTAATTGTAATTTCCTTTAGTCTCCCTGTAAAACAGTGAAGCG
>Frequency_3_QualityScore_FFHHHHHJJJJJJJJJJJJIJJJJJIIJJJJJJJJJJJIJJJJJJJJJIIJJJJHHHHGFFDCDDDEDDAACDDDDEEEEEDDDDDDDDDDEEE_Mismatch_0_Sense_+_Library_PoolT
CTTTTACTTACCAAAAGAGGACGGGACTCACTGACAACAGGCTGTAATACTTGGTACGAGCGATGATGTGTTTATATAATACATCACATTCTAT
>Frequency_2_QualityScore_FFHHHGGHHIJJIIIJIIIJIHIIIIIIIIIIJIIIIFIIIHHGHHHHF?BEEDEDEEEEECCDCCCAACCC?BCCACDDDDDCDCCCDCDDDD_Mismatch_0_Sense_+_Library_PoolT
TAATTGTAATTTCCTTTAGTCTCCCTGTAAAACAGTGAAGCGGGGCTGGTCTGTGATGTAACTTTTTGTCTTCTCGTTTTTTATTAATAGACTA
>Frequency_2_QualityScore_CE@A==AEGHHCIIEGGEGGIIHHGIICAGCGFHFGEHAGGIGHIF:AEGGHGECBBA@CBAACACC7=??AA?AC?BBCBCCC:47;;@ABCC_Mismatch_0_Sense_+_Library_PoolT
GCTTGCCATTAATTGTAATTTCCTTTAGTCTCCCTGTAAAACAGTGAAGCGGGGCTGGTCTGTGATGTAACTTTTTGTCTTCTCGTTTTTTATT
>Frequency_2_QualityScore_FEGHHCGEHGIIIIIIIIHIIFGGHIIIIIIIIJJJIIIJIGIIIIHGIIIIJIIIHEHHEGEECDGEA?CCEDDEEDDDDCDCCDCCBBDCDC_Mismatch_0_Sense_+_Library_PoolT
GAAGGAGATAGATCTCGTACCTCTCTAACCAGCTTCAGAGCATTTGTTTTCTTCTGGTCAACTAATTAATGTACAGCGTCCATCAGCCCATGCT
>Frequency_2_QualityScore_FFHGGGHIJJJJJJJJIIIJJJJJHIIIIJIIJIIJIIJJJJJJIHHEGEFCCCEDEDEEEEECCACAC?ABAA=ACCDDACC?ADA?ACCCDD_Mismatch_0_Sense_+_Library_PoolT
ATTGTAATTTCCTTTAGTCTCCCTGTAAAACAGTGAAGCGGGGCTGGTCTGTGATGTAACTTTTTGTCTTCTCGTTTTTTATTAATAGACTAAC
>Frequency_2_QualityScore_FFHHHHGJIJIJJHJIJJJJJJIIJIIIIJJJJJJIJJJJJJJIIJIJIIJIIIIJJJJIIIIGHGGGFADEEEEFDEDEDDDEDDBACDDDDD_Mismatch_0_Sense_+_Library_PoolT
ATTTATGAAAATTCTCTCAATAAAAGAGAGAGCCGAGCTTGCCATTAATTGTAATTTCCTTTAGTCTCCCTGTAAAACAGTGAAGCGGGGCTGG
>Frequency_2_QualityScore_FFGHHGHJFIIIIJJJIIJIJIJIIIGIIIIJJJJIEGIIIJIIIIIJIIIIIIIIJIIIIIIIJIIJJIHGGGHGGFGFFFEE_Mismatch_0_Sense_+_Library_PoolT
TACATCACATTCTATGAGGCCTGGAGTTCCATGGAGTCCCATGTTTACAGTGAAGCATGGAATTCAAAGTTTACATTGCCTGCA
>Frequency_2_QualityScore_FFHHHHHJIIIJJIJJHIJJJJJJIJJIIJJJIJJJIJJJJJJJJIJIJJJJJJJIJJIIIHHGGGGEEDDDDDD=CDDACCDDCDEDEEDCCB_Mismatch_1_Sense_+_Library_PoolT
ATAAAAGAGAGAGCCGAGCTTGCCATTAATTGTAATTTCCTTTAGTCTCCCTGTAAAACAGTGAAGCGGGGCTGGTTTGTGATGTAACTTTTTG
>Frequency_2_QualityScore_FFFHEHHGIHHIIIIFGIIIIIIIIJIJIHHIJEFGGHIIHHIGGGHH3?CFFEEEEECACCABDCEACCACCCBCCBCCC@CC@CCCCDCDDB_Mismatch_0_Sense_+_Library_PoolT
AATCCTTGGAGGGGGTTATCTCTCCCTGTGAATCAGATAGTTTGGAGGTTGAGAAGGAGATAGATCTCGTACCTCTCTAACCAGCTTCAGAGCA
>Frequency_2_QualityScore_FFHHGHHIJIJJJJHIIJJJJJJIIIIIIJJJJIIIIHIIIJIGGHIHHIIIFDCDC@CCCCCCEDDEEDDEDCC9;?BCDCDC?BACCDCDCD_Mismatch_0_Sense_+_Library_PoolT
CTTGCCATTAATTGTAATTTCCTTTAGTCTCCCTGTAAAACAGTGAAGCGGGGCTGGTCTGTGATGTAACTTTTTGTCTTCTCGTTTTTTATTA
>Frequency_2_QualityScore_FFHHHHHJJJJJJJJJJJIJJJJJJJJJJJIJIJFIIJIIJJIJIHHGACFECEEEEEEFCEEDDDBBAACDDDDACDDDDDDDEEEEDDDDDD_Mismatch_0_Sense_+_Library_PoolT
AATTGTAATTTCCTTTAGTCTCCCTGTAAAACAGTGAAGCGGGGCTGGTCTGTGATGTAACTTTTTGTCTTCTCGTTTTTTATTAATAGACTAA
>Frequency_2_QualityScore_D;CBDAAGCEHHEGDHIIHIHIGHEGEGGGGCCGIFGBGCEBEEEEGGEHGGFIFDEECFED@ACE?CCAAA@AABA@????C?CCA?A<>:=?_Mismatch_0_Sense_+_Library_PoolT
GGAAGAGAACTATTTATGAAAATTCTCTCAATAAAAGAGAGAGCCGAGCTTGCCATTAATTGTAATTTCCTTTAGTCTCCCTGTAAAACAGTGA
>Frequency_2_QualityScore_FFHHHHHIJJJJJJJIJIIIIJJJHIIIIIJJIJJJIIJJHIIIJJJJJJJIIIJIJJJIIGHHGGGGFFEEEEEDCDDDDDD;ACDACBEDEE_Mismatch_0_Sense_+_Library_PoolT
TTCTCTCAATAAAAGAGAGAGCCGAGCTTGCCATTAATTGTAATTTCCTTTAGTCTCCCTGTAAAACAGTGAAGCGGGGCTGGTCTGTGATGTA
>Frequency_2_QualityScore_FFHHHHHJJJJJJJJJIJJJJJIJIJJIIIJIIIJJJJJJJJJJJJJJIIIIHHGGGGGFFEEEDDDCDDDCCEDCCCDDDDEEEEEEDDEDCD_Mismatch_0_Sense_+_Library_PoolT
AGACTAACTTTTACTTACCAAAAGAGGACGGGACTCACTGACAACAGGCTGTAATACTTGGTACGAGCGATGATGTGTTTATATAATACATCAC
>Frequency_1_QualityScore_DD?@DCFIHIIFGI9CCGHEDFH?DHGHGEHIIIFHGIIGGBDGGDD@<FC;@7FCGGEEEBCCCCCCC;@>CCCDCDDECECCCCCCCC@33?_Mismatch_0_Sense_+_Library_PoolT
GACAGATGAAAAGGAAGAGAACTATTTATGAAAATTCTCTCAATAAAAGAGAGAGCCGAGCTTGCCATTAATTGTAATTTCCTTTAGTCTCCCT
>Frequency_1_QualityScore_DDHHHFHJJJJIJJIIJIJJJJJJJJJJJJJJJJJIJJJJJJJJJJJJIJHHHHHFFFFFFDDEDDDDDDEEDDDDDDDDDDDDDDBDDDEDED_Mismatch_1_Sense_+_Library_PoolT
ACTCGTTTTTTATTAATAGACTAACTTTTACTTACCAAAAGAGGACGGGACTCACTGACAACAGGCTGTAATACTTGGTACGAGCGATGATGTG
>Frequency_1_QualityScore_FFGGHGHIJIIJIJIJIIIJIIJJJIIIJIJGIIGIIJIJIJJJJJJHIIJIJJIIIHIIIJJJHGHHHD?CDDFCA@EDDCDCDDA@B@DDBD_Mismatch_0_Sense_+_Library_PoolT
TATTTATGAAAATTCTCTCAATAAAAGAGAGAGCCGAGCTTGCCATTAATTGTAATTTCCTTTAGTCTCCCTGTAAAACAGTGAAGCGGGGCTG
>Frequency_1_QualityScore_EFHHGHHGJIIIIJIGHIIIGHIIGGGHGHIGGHJJJJIIGICGHGIHIHFFFFFE>C@CEEDEEFEFEDDDCCDDEDCDEDDD_Mismatch_1_Sense_+_Library_PoolT
AAAAGAGGACGGGACTCACTGACAACAGGCTGTAATACTTGGTACGAGCGATGATGTGTTTATATAATACATTACATTCTATGA
>Frequency_1_QualityScore_FFHHHHGJJJJJIJJJJJJJJJJJJJJJGIJJIJJJJJJJJIJJJJJJJIJJJJJJJIJJJIGHFFDDD@DACDDCCDECDEEDEEDCDBDCDD_Mismatch_1_Sense_+_Library_PoolT
AAGAGAGAGCCGAGCTTGCCATTAATTGTAATTTCCTTTAGTCTCCATGTAAAACAGTGAAGCGGGGCTGGTCTGTGATGTAACTTTTTGTCTT
>Frequency_1_QualityScore_EFHHHHHJJJJJJJJJJJJJIJJJJJJJJJJJJIIJJJJJJIJJJJJJJIJJJJJJHHHHHFFFFFFFEBEEEEEEDDDDDEDDDDDEE_Mismatch_1_Sense_+_Library_PoolT
AAAAGGAAGAGAACTATTTATGAAAATTCTCTCAATAAAAGAGAGAGCCGAGCTTGCCATTAATTGTAATTTCCTTTAGTCTCCATGTA
>Frequency_1_QualityScore_FFHHGDDHGIEIJJHDGIJGGIJIGIDHHIIIGIIGIFHIIGEHIHGGGHGEGIJDHIIIJDIICHHHEEEFFFFFCCDECCCDDDDCCCCCC>_Mismatch_0_Sense_+_Library_PoolT
TCCCTGTGAATCAGATAGTTTGGAGGTTGAGAAGGAGATAGATCTCGTACCTCTCTAACCAGCTTCAGAGCATTTGTTTTCTTCTGGTCAACTA
>Frequency_1_QualityScore_FFHHHHHJGJIJJJJJHHJJJJJJIGIJJJJJJJJJJJJJJJJJJJJJJJJJJIIJJJJHHFDDDDD?CACCDDEDEEDDEDDDDBBCDDDDCB_Mismatch_0_Sense_+_Library_PoolT
GAGAGCCGAGCTTGCCATTAATTGTAATTTCCTTTAGTCTCCCTGTAAAACAGTGAAGCGGGGCTGGTCTGTGATGTAACTTTTTGTCTTCTCG
>Frequency_1_QualityScore_FFHHHHHJJJJJJIJJJJJJJJJIJJJJIJJJIJIIJJJJJIIJJIJJJJJJFIIJIJJHHHFFFFFCEEEDCCECADEDEDDDDCCDDDDDDD_Mismatch_0_Sense_+_Library_PoolT
ACAGATGAAAAGGAAGAGAACTATTTATGAAAATTCTCTCAATAAAAGAGAGAGCCGAGCTTGCCATTAATTGTAATTTCCTTTAGTCTCCCTG
>Frequency_1_QualityScore_FFHHHHHIJJ@GIJJIJIJIJJJJJJJJJJIJJJJJIIJJJJJIHIIIJIIJJFDDDD=CBDDDCDDEEDDEEDDDBBACDCACB?BDDBDDDD_Mismatch_1_Sense_+_Library_PoolT
GCTTGCCATTAATTGTAATTTCCTTTAGTCTCCCTGTAAAACAGTGAAGCGGGGCTGGTTTGTGATGTAACTTTTTGTCTTCTCGTTTTTTATT
>Frequency_1_QualityScore_FFHHHHHIJIJJIIIJJIJJJJJIJJJJJJJJIJHIJJIJIJJJIJIIJJIIIIHFDDDDACADCCADDEEEDEEDDDDBCDCDDDDBBDDBDB_Mismatch_0_Sense_+_Library_PoolT
GAGCTTGCCATTAATTGTAATTTCCTTTAGTCTCCCTGTAAAACAGTGAAGCGGGGCTGGTCTGTGATGTAACTTTTTGTCTTCTCGTTTTTTA
>Frequency_1_QualityScore_FFHGHFHIJIJDHHIJJJIJJJIIFGFIIJJJIJGJGHJIJJIJCAECHFFFFFDCCDEDEDEDDDDDDCDDDD@CCD@BDDDDCCDCDDDDDE_Mismatch_0_Sense_+_Library_PoolT
CTTGGAGGGGGTTATCTCTCCCTGTGAATCAGATAGTTTGGAGGTTGAGAAGGAGATAGATCTCGTACCTCTCTAACCAGCTTCAGAGCATTTG
>Frequency_1_QualityScore_FDFHHHHJJJGHIIIJIIIIGIHHIJIHJJIJIIIGIDEGGGIIIBE>HHFF;CECCCCCECCDCDDDC>=<CCCDDD<88@B?@ACDADCDDC_Mismatch_1_Sense_+_Library_PoolT
CATTAATTGTAATTTCCTTTAGTCTCCATGTAAAACAGTGAAGCGGGGCTGGTCTGTGATGTAACTTTTTGTCTTCTCGTTTTTTATTAATAGA
>Frequency_1_QualityScore_FFHHHHHJJJJJJJJJJJIJIIJJJJJIIJJJEIJIJGIJJJIIJJJJIHGGIGHIIJJJJJJIJJJFECEEHFCF@DCCCEEED<CBDD8=?C_Mismatch_2_Sense_+_Library_PoolT
AGATCTCGTACCTCTCTAAGCAGCTTGAGAGCATTTGTTTTCTTCTGGGAAACTAATTACTGTACAGCCACTAGAGAATCCTTGGAGGGGTTTA
>Frequency_1_QualityScore_FFHHHHHJJHIJIIIGIGHIJIHIJJJJJJJJJJJJJJJJJJJJJIJJHHHHFFFFFFEDDEDCDDDDECDDDDDDDDDDDDBDBDDDEDDDCD_Mismatch_0_Sense_+_Library_PoolT
TCGTTTTTTATTAATAGACTAACTTTTACTTACCAAAAGAGGACGGGACTCACTGACAACAGGCTGTAATACTTGGTACGAGCGATGATGTGTT
>Frequency_1_QualityScore_FFGHHHHJJJJIJJJJJJJJJIIJJJJIJJJJJJJJJJJJJJJIJIIIJJJJJJJJJJHHFHHGFFFFFDFFEEEEEDDDDDDEDDDDDCD_Mismatch_0_Sense_+_Library_PoolT
TGAAAAGGAAGAGAACTATTTATGAAAATTCTCTCAATAAAAGAGAGAGCCGAGCTTGCCATTAATTGTAATTTCCTTTAGTCTCCCTGTA
>Frequency_1_QualityScore_FDHHHHHJJJJFHIJIIJJJIFJJJDHGIHEGIJIJJJJJJHHHEEFFFFFDACDDBDBDDDFEEDDDDDDDDEDDDDDDEDDDDDDDDDDDDD_Mismatch_0_Sense_+_Library_PoolT
CTGTAAAACAGTGAAGCGGGGCTGGTCTGTGATGTAACTTTTTGTCTTCTCGTTTTTTATTAATAGACTAACTTTTACTTACCAAAAGAGGACG
>Frequency_1_QualityScore_FFGHHHHJIIJJJJJJJJJJJJIGIIIJJJJIIJIIJJIJJJJJJJJJJJJJJJJIJJJJJJHHHFHHFEDFFFEDECEEEDDDDDDDDDD<CC_Mismatch_0_Sense_+_Library_PoolT
TATGAAAATTCTCTCAATAAAAGAGAGAGCCGAGCTTGCCATTAATTGTAATTTCCTTTAGTCTCCCTGTAAAACAGTGAAGCGGGGCTGGTCT
>Frequency_1_QualityScore_FFHHHHHJJIJJJIJIIGIJIIJJIJJJJJJJIJJHIIJJJIJIJJJJIJJJJJJGJIJJJGIJIIHHHHHFFFFDCDDBDDD?CDDCDDEDDD_Mismatch_1_Sense_+_Library_PoolT
TTCTCTCAATAAAAGAGAGAGCCGATCTTGCCATTAATTGTAATTTCCTTTAGTCTCCCTGTAAAACAGTGAAGCGGGGCTGGTCTGTGATGTA
>Frequency_1_QualityScore_FFHHHHHJJIJJHJJIJJJJGIJIJJJJJJJJJJJJJJJJJJJJJJIIJIIIJJJJJHDDDDDCDDDCDDDDDEEDEEDDDBDCDDDDDD?BDD_Mismatch_0_Sense_+_Library_PoolT
GCCGAGCTTGCCATTAATTGTAATTTCCTTTAGTCTCCCTGTAAAACAGTGAAGCGGGGCTGGTCTGTGATGTAACTTTTTGTCTTCTCGTTTT
>Frequency_1_QualityScore_FFHHHHHJJ<FHIIJJGIJJIIJJJIIJJJJJJJJIDGGFHIIGIJIIIGEGHIJJIJIJIIJJJJJJJIHHHHHHGEDEFFFC_Mismatch_1_Sense_+_Library_PoolT
TACATCACAATCTATGAGGCCTGGAGTTCCATGGAGTCCCATGTTTACAGTGAAGCATGGAATTCAAAGTTTACATTGCCTGCA
>Frequency_1_QualityScore_FFHGHHHJGIIJJJJGIIJIIIIGGIIJIJJJIIFFDHIJJJJGGIGH?C?CDEEFFFFEEEEDEEDDDCCDDEED_Mismatch_0_Sense_+_Library_PoolT
ACGGGACTCACTGACAACAGGCTGTAATACTTGGTACGAGCGATGATGTGTTTATATAATACATCACATTCTATGA
>Frequency_1_QualityScore_DDHHHHHJJJJJJJJJJJJJJIJJJJJIJIIIJJIIIIJHHFFCDEDEECEDEEEDEDDDC=ACDDDDD?BDDDDDDDDACDC@CDCDA>CDDD_Mismatch_1_Sense_+_Library_PoolT
TAATTTCCTTTAGTCTCCCTGTAAAACAGTGAAGCGGGGCTGGTTTGTGATGTAACTTTTTGTCTTCTCGTTTTTTATTAATAGACTAACTTTT
>Frequency_1_QualityScore_FFBHHHHIGJJGIGIJJJIJIGIGCHIJIIGEIIGIJJJJJJJJJJJJJIGFBHGGGGAEHHHFFFEFFFEFEEDDECEDDDCCCCDDDDDCCD_Mismatch_0_Sense_+_Library_PoolT
ATGAAAAGGAAGAGAACTATTTATGAAAATTCTCTCAATAAAAGAGAGAGCCGAGCTTGCCATTAATTGTAATTTCCTTTAGTCTCCCTGTAAA
>Frequency_1_QualityScore_FFHHHGFGGIGGGJIIIIGEGFIGIGIHIJIGGHHIJJJGIIEIGEHIEHECEECHFFFFFDDDEEDDDEDDDDBBDDCDCCCDCDDCEDCDC@_Mismatch_0_Sense_+_Library_PoolT
AGGGGGTTATCTCTCCCTGTGAATCAGATAGTTTGGAGGTTGAGAAGGAGATAGATCTCGTACCTCTCTAACCAGCTTCAGAGCATTTGTTTTC
>Frequency_1_QualityScore_EFHHHHGJJJHIJJIJJJJJJJJJBGGGFHIJFGHIIJJJHHFHCDFFFFDADDDDDBDD@BDCDDDDDCACDDDCDDDC_Mismatch_0_Sense_+_Library_PoolT
TGTAAAACAGTGAAGCGGGGCTGGTCTGTGATGTAACTTTTTGTCTTCTCGTTTTTTATTAATAGACTAACTTTTACTTA
>Frequency_1_QualityScore_FFHHHHHJJJJJJJJJJJJJIJHIIJJJJJIJJJJJGIJJEHHHHHHFFFFFFECBCEDDCCBBDDDDDDDDDEEDDDDDDDDDEDDDDDDDDD_Mismatch_2_Sense_+_Library_PoolT
CTTTAGTCTCCCTGTAAAACAGTGAAGCGGGGCTGGTCTGTGATGTAACTTTTTGTCTTCTCGTTTTTTATTAATAGACTAACTTTTACTTAAA
>Frequency_1_QualityScore_FFHHHHHJJIJJJJJJJJJJJJJJJJJHIJJJIJJJJHHHFDFFFEEEEEFEFDEEDDDBB:@CDCCB@BDDDDDDDDDEDDDDDDDDDEDDDD_Mismatch_0_Sense_+_Library_PoolT
ATTTCCTTTAGTCTCCCTGTAAAACAGTGAAGCGGGGCTGGTCTGTGATGTAACTTTTTGTCTTCTCGTTTTTTATTAATAGACTAACTTTTAC
>Frequency_1_QualityScore_FFHHHHHJJJJJJJJJJJJIJJJJJIJJJJIJJJJIJJJJJJJJJJJJJJJIIIGHHHHHHFFFFFDDDBDDDDEDDDCDDDDDEEEEEDDDDD_Mismatch_0_Sense_+_Library_PoolT
TAGACTAACTTTTACTTACCAAAAGAGGACGGGACTCACTGACAACAGGCTGTAATACTTGGTACGAGCGATGATGTGTTTATATAATACATCA
>Frequency_1_QualityScore_B?DBDD<E3<EFECFHIIGGEAAE9<?FD6;FFB.@DD=;;;?7?>37)).7\.((;5>3;=@B?8=@C:3@DAAC>@CA@::4@C>>AD4>33_Mismatch_0_Sense_+_Library_PoolT
TTAGTCTCCCTGTAAAACAGTGAAGCGGGGCTGGTCTGTGATGTAACTTTTTGTCTTCTCGTTTTTTATTAATAGACTAACTTTTACTTACCAA
>Frequency_1_QualityScore_FFHHHHHJJJJJJJJJIJJJJJJIJJIJJIJJI_Mismatch_0_Sense_+_Library_PoolT
GAAGCATGGAATTCAAAGTTTACATTGCCTGCA
>Frequency_1_QualityScore_@DAHHFFBHGBBEHHIH>@FEGICHEFFGHGHEGHFGGG>GEGHICFACCFGGGGGIG>;@AGGEHEEH>A>DB@C>>ACCCC>;AC@_Mismatch_0_Sense_+_Library_PoolT
ACATCACATTCTATGAGGCCTGGAGTTCCATGGAGTCCCATGTTTACAGTGAAGCATGGAATTCAAAGTTTACATTGCCTGCAGATTA
>Frequency_1_QualityScore_FFHGBHGIJJJJJGIJIIJJJHIGIHIIJIGJJFHIJJIJJIJJJJIJJJIJIDEHIIJIIGGHHHHHFEFFFEEDCEECDDEACDCCCCCDAA_Mismatch_0_Sense_+_Library_PoolT
TTATCTCTCCCTGTGAATCAGATAGTTTGGAGGTTGAGAAGGAGATAGATCTCGTACCTCTCTAACCAGCTTCAGAGCATTTGTTTTCTTCTGG
>Frequency_1_QualityScore_FFHHHGHJIJIJJJJJJJIJJJJIJIJHJJJJIJJJJJJJJJJIIIIJIIJJJJJJJHHHHHHFFFFFFDFEEEEEEEDDDDDDDDEEEFDCDD_Mismatch_1_Sense_+_Library_PoolT
AAAGGAAGAGAACTATTTATGAAAATTCTCTCAATAAAAGAGAGAGCCGAGCTTGCCATTAATTGTAATTTCCTTTAGTCTCCATGTAAAACAG
>Frequency_1_QualityScore_FFHHHHGIJJJIJJJJJJJJJJJJJJJJJJJJJJJJJJJJJJJIJGIJIJIJJHHHHHFFFFFFFEEEEBEEDEDDDDDDDEDDDDDDD_Mismatch_0_Sense_+_Library_PoolT
AAAAGGAAGAGAACTATTTATGAAAATTCTCTCAATAAAAGAGAGAGCCGAGCTTGCCATTAATTGTAATTTCCTTTAGTCTCCCTGTA
>Frequency_1_QualityScore_FFHHHHHJJJIJJJJJJJIJJJIJJJIJJJJJJJJJJJJJJJJJJJJJJJJJIIJHHIJJHHFDDDDDDDCDDACDEDDDEDDEDDDBBACDDC_Mismatch_1_Sense_+_Library_PoolT
GAGAGAGCCGAGCTTGCCATTAATTGTAATTTCCTTTAGTCTCCCTGTAAAACAGTGAAGCGGGGCTGGTTTGTGATGTAACTTTTTGTCTTCT
>Frequency_1_QualityScore_FFHHGHGIJFGIJJIJJJJJIGICGIIGIJIJIIJJJJJJJIJJJJJIJIJHIGIJIJFIEHHHGGHHFDCDFEEDDCEECDDDEDDEDDDDD?_Mismatch_0_Sense_+_Library_PoolT
AATACTTGGTACGAGCGATGATGTGTTTATATAATACATCACATTCTATGAGGCCTGGAGTTCCATGGAGTCCCATGTTTACAGTGAAGCATGG
>Frequency_1_QualityScore_FFHDFHAFHHIIJJIJ@FGGIIIIGIGGDGHHII?FGGIGGFIIEEGC=C=CH>EHEGFHFFFF<CC>CCCCEDCCCCDDDDDDDACACDDAC>_Mismatch_0_Sense_+_Library_PoolT
ACGGGACTCACTGACAACAGGCTGTAATACTTGGTACGAGCGATGATGTGTTTATATAATACATCACATTCTATGAGGCCTGGAGTTCCATGGA
>Frequency_1_QualityScore_FFHGHHHJJJIIJJJJJJJJJJJIFHIHGIGGIIJJJJHHHHFF;@DFFEDADDDDDBDDCDEDDDDDDCDDEDDDDDDEDCD_Mismatch_1_Sense_+_Library_PoolT
TGTAAAACAGTGAAGCGGGGCTGGTTTGTGATGTAACTTTTTGTCTTCTCGTTTTTTATTAATAGACTAACTTTTACTTACCA
>Frequency_1_QualityScore_FDHHGHHIIGIEBHHGIFGHIGHIIIIIGIIIIIIIGHIIGIIIIIHIIIIEHFFFCEEDDEFDDDDDBDDDEDDCCDDDDDDEEEDCDCBDDD_Mismatch_0_Sense_+_Library_PoolT
TACCAAAAGAGGACGGGACTCACTGACAACAGGCTGTAATACTTGGTACGAGCGATGATGTGTTTATATAATACATCACATTCTATGAGGCCTG
>Frequency_1_QualityScore_FFHHHGHIIIJIJJJJJJIGIIIIJIJJJJJGFGGIEGEGHGHHGFHHGFDFFEEDEEDBBDDDDACD@>>>CCDDDDDDEDDDDDDCDCC_Mismatch_2_Sense_+_Library_PoolT
AGTCTCCATGTAAAACAGTGAAGCGGGGCTGGTCTGTGATGTAACTTTTTGTCTTCTCGTTTTTTATTAATAGACTAACTTTTACTTCCCA
>Frequency_1_QualityScore_FFHHGHHJJIEHJJIJIJJJJJJIJJJJIIIGGJJJJIIJJJJIIHIGJJJJJGGIGHHIHHHHHHHGFBCFFFEEEEEEDDDDEDCDDDDDCD_Mismatch_0_Sense_+_Library_PoolT
GAAGAGAACTATTTATGAAAATTCTCTCAATAAAAGAGAGAGCCGAGCTTGCCATTAATTGTAATTTCCTTTAGTCTCCCTGTAAAACAGTGAA
>Frequency_1_QualityScore_FFHHHHHJIIJJJJJJJJJJJIIIIHJJJJJJJJJJJJJJJJJJJJIJIJJJJJJJJIJJJHHGHHFFFFFFFDECEDEDDDDDDDDBD9@CDC_Mismatch_0_Sense_+_Library_PoolT
TGAAAATTCTCTCAATAAAAGAGAGAGCCGAGCTTGCCATTAATTGTAATTTCCTTTAGTCTCCCTGTAAAACAGTGAAGCGGGGCTGGTCTGT
>Frequency_1_QualityScore_FDFHFHFJGJJIGHHHFFGCGGHJIIGGGGIJIJGCGGHIIIGHHBEHJHFHGGFFFFFDCDDDBDDDDCCCCC@ACDBDBDBDBDCDCCA:?C_Mismatch_0_Sense_+_Library_PoolT
CGTTTTTTATTAATAGACTAACTTTTACTTACCAAAAGAGGACGGGACTCACTGACAACAGGCTGTAATACTTGGTACGAGCGATGATGTGTTT
>Frequency_1_QualityScore_FFHHHHHJJHHIJJJJJJIJJJJJJIJJIJJJJJJJJJJJJJJIHJJJJJHFFFFFECCDEECDEEEEDCCDEEDDDEEDEEEED_Mismatch_1_Sense_+_Library_PoolT
CAAAAGAGGACGGGACTCACTGACAACAGGCTGTAATACTTGGTACGAGCGATGATGTGTTTATATAATACATTACATTCTATGA
>Frequency_1_QualityScore_FFHFHHHJJJBHIJJJHJIIIJJIJJJJIJJJIJIIGEGEIIIIIHIGHGEHIJIJIJDGIJJHHHGHHFFDBEEEEDEDDCDDDEDCDDDDDD_Mismatch_1_Sense_+_Library_PoolT
GGGTTATCTCTCCCTGTGAATCAGATATTTTGGAGGTTGAGAAGGAGATAGATCTCGTACCTCTCTAACCAGCTTCAGAGCATTTGTTTTCTTC
>Frequency_1_QualityScore_FFHHHHHJJJJJIHIIJJJJJHHIJJJJJJJJJJJCGIJHHHHHGFFDDFFFEDEACCDCDDBBDDDDB@CDECDDDDDDDDDEDDDDDDEDDD_Mismatch_1_Sense_+_Library_PoolT
TTTAGTCTCCCTGTAAAACAGTGAAGCGGGGCTGGTTTGTGATGTAACTTTTTGTCTTCTCGTTTTTTATTAATAGACTAACTTTTACTTACCA
>Frequency_1_QualityScore_FFHHHHHJJJJJJJJJJJJJJJJJJJJJJJJJJJJJGJJJJJJIJJJJJHHHHHHFFFFFFCEEEEEEECDDDDEDDDDDDDEEDDDDDDDEDD_Mismatch_0_Sense_+_Library_PoolT
AGAGAACTATTTATGAAAATTCTCTCAATAAAAGAGAGAGCCGAGCTTGCCATTAATTGTAATTTCCTTTAGTCTCCCTGTAAAACAGTGAAGC
>Frequency_1_QualityScore_FFHHHHGJJIJJJIJJIJJIIIIIGIIIJIJJIIJIJCHFIJJJGIJJJJJIHIJJGIIHHHEHHHHFFFFFFEEEEEEDDDDDCDDDDCDDCC_Mismatch_0_Sense_+_Library_PoolT
AAGAGAACTATTTATGAAAATTCTCTCAATAAAAGAGAGAGCCGAGCTTGCCATTAATTGTAATTTCCTTTAGTCTCCCTGTAAAACAGTGAAG
>Frequency_1_QualityScore_FFHHHGHJJJJJJJJJIJJJJIJJJJGIJJJJJJJIJJJJHHFIJJJIJJJJJJJJJJJJJJHHHHHH_Mismatch_0_Sense_+_Library_PoolT
CACTGACAACAGGCTGTAATACTTGGTACGAGCGATGATGTGTTTATATAATACATCACATTCTATGA
>Frequency_1_QualityScore_FFGHHHHJJJJIGJIIJJJJIJJJIHGIIIJJJJIJJIIHIJIIJIIJHHIIJJFEIGIIIEEDDBDD9:??ACCEDCDDDEE@:><?ACDDDC_Mismatch_1_Sense_+_Library_PoolT
AGAGAGCCGAGCTTGCCATTAATTGTAATTTCCTTTAGTCTCCCTGTAAAACAGTGAAGCGGGGCTGGTTTGTGATGTAACTTTTTGTCTTCTC
>Frequency_1_QualityScore_BDB?AF?F@AAGDHGGHEFHGGEGHHGCGGFCD:?BGHIGIGGG?FGGGIGIEHHI@FIEH@FFBA@BH7=EEEBDCCCCCCBB>BBCCCC_Mismatch_0_Sense_+_Library_PoolT
CTCGTACCTCTCTAACCAGCTTCAGAGCATTTGTTTTCTTCTGGTCAACTAATTAATGTACAGCGTCCATCAGCCCATGCTCGACAGATGA
>Frequency_1_QualityScore_FFHHHHHJJJJJJJJJJJJIIIJIJJGJJIJJJJJJJJJJJJHIJJJJJJJJJJJIJIJIJJHHHHHHHFFEFDEEEDDDDDDDDACDDCDDDD_Mismatch_0_Sense_+_Library_PoolT
AATTCTCTCAATAAAAGAGAGAGCCGAGCTTGCCATTAATTGTAATTTCCTTTAGTCTCCCTGTAAAACAGTGAAGCGGGGCTGGTCTGTGATG
>Frequency_1_QualityScore_FFHHHHHJJIHGJJJF@GHEHIJEGJJIIGHHIIIHGFHJJEACAHGHHHCHEFDFDE@A=CCCCCDDDBDDBB@CDDCE:CDDDDC>ACDDDC_Mismatch_0_Sense_+_Library_PoolT
GAATCCTTGGAGGGGGTTATCTCTCCCTGTGAATCAGATAGTTTGGAGGTTGAGAAGGAGATAGATCTCGTACCTCTCTAACCAGCTTCAGAGC
>Frequency_1_QualityScore_FFHHHHHJJJJJJJJJHJJJJJJJJJJJJJJJJJJJJJJJJJJJJIJGIJJJJJFDDDD=CB@?C@DCCCDDEEDDDBBDDDDDDDDDDDDDDD_Mismatch_1_Sense_+_Library_PoolT
AGCTTGCCATTAATTGTAATTTCCTTTAGTCTCCCTGTAAAACAGTGAAGCGGGGCTGGTTTGTGATGTAACTTTTTGTCTTCTCGTTTTTTAT
>Frequency_1_QualityScore_FFHHHHHJJJJJIJGIIJJHIJJJJJJIJJJIJJJJJJJJJJJJJJJJJJJJJJJJJHHHHHGFDFFFFCCDDDDDDD<CDDDDDEDDDDCDDD_Mismatch_1_Sense_+_Library_PoolT
TCAATAAAAGAGAGAGCCGAGCTTGCCATTAATTGTAATTTCCTTTAGTCTCCCTGTAAAACAGTGAAGCGGGGCTGGTTTGTGATGTAACTTT
>Frequency_1_QualityScore_FFHHHHHJJJJJJJJJJJJJJJJJIJJJJJJJJJJJJJHIJJIIJGJJHHFF@DDDEEEEEDEFDDEDCA=9@ACDDDB<BBDBDDDDCDDDCD_Mismatch_0_Sense_+_Library_PoolT
CATTAATTGTAATTTCCTTTAGTCTCCCTGTAAAACAGTGAAGCGGGGCTGGTCTGTGATGTAACTTTTTGTCTTCTCGTTTTTTATTAATAGA
>Frequency_1_QualityScore_FFHHHHHJJJJIJJJJJIJIJIJJJHIIJJJJIJFIJIJ@EEHEHEFFDFFFFFECD>=ACAA>A??BD<@<BDDDEEDDDDCDDCDEDDCDDD_Mismatch_0_Sense_+_Library_PoolT
TTCCTTTAGTCTCCCTGTAAAACAGTGAAGCGGGGCTGGTCTGTGATGTAACTTTTTGTCTTCTCGTTTTTTATTAATAGACTAACTTTTACTT
>Frequency_1_QualityScore_FFHHHGGJIGIJJJIJJIIHJJCHDGGGIGIIJJJCGGIHHHFDCDEDDDCCCDDDEEEDEEDDEEDDDDEDEE_Mismatch_1_Sense_+_Library_PoolT
GACGGGACTCACTGACAACAGGCTGTAATACTTGGTACGAGCGATGATGTGTTTATATAATACATTACATTCTA
>Frequency_1_QualityScore_DFGHHHHJIJJJIIJIJJJJJJJJIJJIIJGHIJJJJFHGGGIJJHHHHGEFFCDFFEEEEEEEEDBCC?8<CDDBDDDDDBCDDDEDDDDB@B_Mismatch_0_Sense_+_Library_PoolT
AATTACTGTACAGCCACTAGAGAATCCTTGGAGGGGGTTATCTCTCCCTGTGAATCAGATAGTTTGGAGGTTGAGAAGGAGATAGATCTCGTAC
>Frequency_1_QualityScore_FFGDFHGJEGHI@FFHIIIIJJIJJJJDBFFGHIHHCHIIHDHHDHIEHHHHFGFFFFFDFDCEDEE_Mismatch_1_Sense_+_Library_PoolT
GGGGCTGGTCTGTGATGTAACTTTTTGTCTTCTCGTTTTTTATTAATAGACTAACTTTTACTTCCCA
>Frequency_1_QualityScore_FFHHHHHJJIIIJJJJIJJJJJJJHIHJJJJJJJIJIJIGIJJIIJJGHIJJJJJIJJJIHHHHAHHFFEFFFEDEEEADDDDDDDDDDDACDC_Mismatch_0_Sense_+_Library_PoolT
ATGAAAATTCTCTCAATAAAAGAGAGAGCCGAGCTTGCCATTAATTGTAATTTCCTTTAGTCTCCCTGTAAAACAGTGAAGCGGGGCTGGTCTG
>Frequency_1_QualityScore_FFHHHHHJJIJJJIJJGGGEGGHIEIHJIJJIJJJJJJJJIJJJJIIJIJIIJJFJHGIIJHGGHHDFF?DFEEEEEEDDEDDEDDDDDDDCDD_Mismatch_1_Sense_+_Library_PoolT
TTTGGTACGAGCGATGATGTGTTTATATAATACATCACATTCTATGAGGCCTGGAGTTCCATGGAGTCCCATGTTTACAGTGAAGCATGGAATT
>Frequency_1_QualityScore_FFHHHH?HIIJJJJGIJJIJJJJJGIIJJJJJJJJJIJJIIJJIHIIIIJFEFFEEEBCBEDCDEEEEEDCDECDDDDDDEEEEDCA@@CDAAB_Mismatch_0_Sense_+_Library_PoolT
CAAAAGAGGACGGGACTCACTGACAACAGGCTGTAATACTTGGTACGAGCGATGATGTGTTTATATAATACATCACATTCTATGAGGCCTGGAG
>Frequency_1_QualityScore_FFHHHHHJHIJJJJCGHIJJJJJJJJJHJIJJJJJIJJJHIJJIJJHCEEDFEFFEEDDEDDDEDEDDDDDDDDDDCDDDDDDDDCDDCDDDCD_Mismatch_0_Sense_+_Library_PoolT
ATCCTTGGAGGGGGTTATCTCTCCCTGTGAATCAGATAGTTTGGAGGTTGAGAAGGAGATAGATCTCGTACCTCTCTAACCAGCTTCAGAGCAT
>Frequency_1_QualityScore_FFGDHHHIJJIIEGHJJJIIJJGIJGGIIIIIIIIGIIGIJHHFHEDDFFFDCCDDDDBCDCADCDCDCCCDDCDDDDCDDDDD_Mismatch_0_Sense_+_Library_PoolT
CTGTAAAACAGTGAAGCGGGGCTGGTCTGTGATGTAACTTTTTGTCTTCTCGTTTTTTATTAATAGACTAACTTTTACTTACCA
>Frequency_1_QualityScore_FFHHHHHJJJJJJJJJJJJJDHIIGHFIJIJJIJJJJJJHAHHHHFFDEDDDDBDDCFDCCDDDDDDDECCDDDDDD_Mismatch_0_Sense_+_Library_PoolT
AAACAGTGAAGCGGGGCTGGTCTGTGATGTAACTTTTTGTCTTCTCGTTTTTTATTAATAGACTAACTTTTACTTAC
>Frequency_1_QualityScore_FFHHHHHJJJJJJJJJIJIIJJJJJJJJJHIJJJJFHIIIIIJHHHHHFFFDDFECCEEECDEDDDDDBACDDBDCDDDBDDDDEDEDDDDDDD_Mismatch_0_Sense_+_Library_PoolT
TTACTGTACAGCCACTAGAGAATCCTTGGAGGGGGTTATCTCTCCCTGTGAATCAGATAGTTTGGAGGTTGAGAAGGAGATAGATCTCGTACCT
>Frequency_1_QualityScore_FFHHHHHJJGHJJJJJJJJJJJJIJJJJJJJJJJJJJJJJJJIIJJJIJJIJJJJJJJIJJJ_Mismatch_0_Sense_+_Library_PoolT
TCCATGGAGTCCCATGTTTACAGTGAAGCATGGAATTCAAAGTTTACATTGCCTGCAGATTA
>Frequency_1_QualityScore_FFHHHHHJJJJJJJJJJJJJJJJJIJJJJJJJJJJJJJJJBGIJJJEHHHHFFFFFFDEEECEFDCDCDDDCDEDDDDD?BDCDACCD?B?CDD_Mismatch_0_Sense_+_Library_PoolT
TGGGCAACTAATTACTGTACAGCCACTAGAGAATCCTTGGAGGGGGTTATCTCTCCCTGTGAATCAGATAGTTTGGAGGTTGAGAAGGAGATAG
>Frequency_1_QualityScore_FFHHHHHJJJJJJJJIJJIJJJJJJJJJJJJJJIJJJIJJJJJJJJIJJIIJJJJIJIJHHHHHHHFFFFFFFFEEECEEDDDDDDDDDEDDDD_Mismatch_0_Sense_+_Library_PoolT
AAAGGAAGAGAACTATTTATGAAAATTCTCTCAATAAAAGAGAGAGCCGAGCTTGCCATTAATTGTAATTTCCTTTAGTCTCCCTGTAAAACAG
>Frequency_1_QualityScore_FFHHHFHHIIIIJJJJJJIFGIIJIJJJJJIJJJJJJJJJIJJGHIICHIIIJHGHIIIJJIIHHGEEF@CFFDEEEEEDDDCEDDDDDDCCCD_Mismatch_0_Sense_+_Library_PoolT
CTTGGTACGAGCGATGATGTGTTTATATAATACATCACATTCTATGAGGCCTGGAGTTCCATGGAGTCCCATGTTTACAGTGAAGCATGGAATT
>Frequency_1_QualityScore_FDHHFDHIGIIGIIGICHGGIGHGGJIJI>FFF@HDGIGGDIJJIJIIE@AEEEEHEDEEDBDDD@>AB@BCCCDD<C:>;>CBC@CAAACCCC_Mismatch_0_Sense_+_Library_PoolT
CTAACTTTTACTTACCAAAAGAGGACGGGACTCACTGACAACAGGCTGTAATACTTGGTACGAGCGATGATGTGTTTATATAATACATCACATT
>Frequency_1_QualityScore_D;CDFFDG:AFAFFEEFF>EC>)?3CE<F>@GCGF;DFG3?BDBFFFB=3)87.78C@7)@C7==?;?E@DDBDD;@ACA;.5@3>B_Mismatch_0_Sense_+_Library_PoolT
ATAGTTTGGAGGTTGAGAAGGAGATAGATCTCGTACCTCTCTAACCAGCTTCAGAGCATTTGTTTTCTTCTGGTCAACTAATTAATG
>Frequency_1_QualityScore_FFHFHHGJJJJJJJJFHGIFHFGHHJJJJIJJJHH=CHGDFFDDDDDDDDDCDD@CCDDDDDDCDDDDDDECCD_Mismatch_0_Sense_+_Library_PoolT
GTGAAGCGGGGCTGGTCTGTGATGTAACTTTTTGTCTTCTCGTTTTTTATTAATAGACTAACTTTTACTTACCA
>Frequency_1_QualityScore_?,3:A?FA@@@FEHDED>3+<CHF+2?3?CCBFG@*1*:B>?D*?D*?D<9**9?F67@;F@:3;@1;)=?_Mismatch_2_Sense_+_Library_PoolT
CTCTAACCAGCTTCAGAGCATTTGGTTTCTTCTGGTCAACTAAGTAATGTACAGCGTCCATCAGCCCATGC
>Frequency_1_QualityScore_FFHHHHHJJJJJJJJIJIJJJJJJJIJJJJJJJJJJJIJIJIJJJJJJJJJJHIIIJHBDDEEEDEDDDDDDDEEEDDDDDDDCDEDDDDDBBD_Mismatch_0_Sense_+_Library_PoolT
TTTGTTTTCTTCTGGGCAACTAATTACTGTACAGCCACTAGAGAATCCTTGGAGGGGGTTATCTCTCCCTGTGAATCAGATAGTTTGGAGGTTG
>Frequency_1_QualityScore_FFHHHHHJJJJJJJJJJJJJJIJJJJJJJHIJIJJJJJJJJJJJJIIJJJJJJJJJJJIJHHHHFFDDDBDDADDDADCDDDDEDEEDDDDDAC_Mismatch_1_Sense_+_Library_PoolT
AAAGAGAGAGCCGAGCTTGCCATTAATTGTAATTTCCTTTAGTCTCCCTGTAAAACAGTGAAGCGGGGCTGGTTTGTGATGTAACTTTTTGTCT
>Frequency_1_QualityScore_FFHHHHHIJIIJJJJJJJJIHJJJJJJIJJJJJJJJGIJJJJJIJJHHHF@DFFACEEEEEECDECCDBBDCCDCC@?@DDDDDDDCDDACCDD_Mismatch_0_Sense_+_Library_PoolT
TTAATTGTAATTTCCTTTAGTCTCCCTGTAAAACAGTGAAGCGGGGCTGGTCTGTGATGTAACTTTTTGTCTTCTCGTTTTTTATTAATAGACT
>Frequency_1_QualityScore_DDHHHFHBEHHHIDHIIJIGGDHHHGIIIHGEIIJIJIGGIIJIIEGEEFB7@DECECDCCDDD@ACCD@D>@@A:>B????@@BCCCDDE@AC_Mismatch_0_Sense_+_Library_PoolT
ATTAATTGTAATTTCCTTTAGTCTCCCTGTAAAACAGTGAAGCGGGGCTGGTCTGTGATGTAACTTTTTGTCTTCTCGTTTTTTATTAATAGAC
>Frequency_1_QualityScore_DBDDDDFCFBHGGGHFIBFE?EFHHCGGFHGHEICHEGGGGGG>DDGIHI>FFHHFGCA=@GGEIE:A=?E>?;;?;CDCC=3=CA>5@???CC_Mismatch_0_Sense_+_Library_PoolT
GAGAAGGAGATAGATCTCGTACCTCTCTAACCAGCTTCAGAGCATTTGTTTTCTTCTGGTCAACTAATTAATGTACAGCGTCCATCAGCCCATG
>Frequency_1_QualityScore_FDFHHHHJIJJIIJIJJJJJJJJJJJGIJJI_Mismatch_0_Sense_+_Library_PoolT
CGTTTTTTATTAATAGACTAACTTTTACTTA
>Frequency_1_QualityScore_FDFFHHHJJJJJJJJJJJJJIJJJJIJJIIJIJJJJJJIJJJJJJJJJHIIIIIIHIJJIJJGHHHHHHHFFFFFFEEEDEEDEEDDEEDDDCD_Mismatch_1_Sense_+_Library_PoolT
GTGTTTATATAATACATCACATTCTATGAGGCCTGGAGTTCCATGGAGTCCCATGTTTACAGTGAATCATGGAATTCAAAGTTTACATTGCCTG
>Frequency_1_QualityScore_FFHHHHHJJJJJJJJJJJJJJJJJJJJJJJIJIJJJJJJJJJJJJJJJJJJJJJJJJJJJJJJJHHHHHFDFEFFFEEEDDEDDCDCDDCD?BD_Mismatch_0_Sense_+_Library_PoolT
AACTATTTATGAAAATTCTCTCAATAAAAGAGAGAGCCGAGCTTGCCATTAATTGTAATTTCCTTTAGTCTCCCTGTAAAACAGTGAAGCGGGG
>Frequency_1_QualityScore_FFHGHHHJJJJJIIIJGIIIJJJJJJJJJJJJJJJJJJJJJJJJJJIJHIIIJJJJJJHIJJJJJHIJHEHHGHFFFFFFEEECEEDDEDD@CE_Mismatch_0_Sense_+_Library_PoolT
GAGCGATGATGTGTTTATATAATACATCACATTCTATGAGGCCTGGAGTTCCATGGAGTCCCATGTTTACAGTGAAGCATGGAATTCAAAGTTT
>Frequency_1_QualityScore_D?AC??AF<EE>AA4AF?98<A??ED*88:@FFIDFDF?4DD88=)(.-..7)=D;7@EF3A==A_Mismatch_2_Sense_+_Library_PoolT
TCTCGTACCTCTCTAACCAGCTTGAGCGCATTTGTTTTCTTCTGGGCAACTAATTACTGTACAGC
>Frequency_1_QualityScore_BDFHDHHIHHIIGGIIIIGEGGGIIIIIIIIGGIGGGDHGGIIGHGI<CHIGGIIGHGHGIHGHEHEFEE@;ACCEC>:BBDDDD+>??<<@CC_Mismatch_2_Sense_+_Library_PoolT
GATTCTCTCAATAAAAGAGAGAGCCGAGCTTGCCATTAATTGTAATTTCCTTTAGTCTCCCTGTAAAACAGTGAAGCGGGGCTGGTTTGTGATG
>Frequency_1_QualityScore_FFHGHHGJJJJIJIGDHJHGHFFHIJJJGHJJJJJJJJJJIJJIJIIIJJIJJJJIJJJFJHHHFDDDDCCDDDDDDDDDDDDDDDCEEEDDDD_Mismatch_0_Sense_+_Library_PoolT
GATGTAACTTTTTGTCTTCTCGTTTTTTATTAATAGACTAACTTTTACTTACCAAAAGAGGACGGGACTCACTGACAACAGGCTGTAATACTTG
>Frequency_1_QualityScore_FFHHHHHJJJJJJJJHJJJJJAEHIJJIJJJJJJIIGHIJJJIIIIIIJJIJJJCFGEHHHJJHHHHFFFDFFEEDDDDDCDDDEDDDCDDDDD_Mismatch_1_Sense_+_Library_PoolT
CTAGAGAATCCTTGGATGGGGTTATCTCTCCCTGTGAATCAGATAGTTTGGAGGTTGAGAAGGAGATAGATCTCGTACCTCTCTAACCAGCTTC
>Frequency_1_QualityScore_FFHHDHHIGGGGIJIJIJBGIJIJIGIIJJIJIJIIIJJIJJIJJJEFGIJJJIEHDDDDD<CBB<(5;>DADDDDDDC5<:CCDCCD<??BDD_Mismatch_1_Sense_+_Library_PoolT
CGAGCTTGCCATTAATTGTAATTTCCTTTAGTCTCCCTGTAAAACAGTGAAGCGGGGCTGGTTTGTGATGTAACTTTTTGTCTTCTCGTTTTTT
>Frequency_1_QualityScore_FFHHHHHJJJJJJJIJJIJJJJJJJJJJ@FHIGHHIJIIJJHGHHHFDBEFFECDCBDDDDDDDDFEEDDDDDDDDEDDDDDDEDDD_Mismatch_0_Sense_+_Library_PoolT
TCCCTGTAAAACAGTGAAGCGGGGCTGGTCTGTGATGTAACTTTTTGTCTTCTCGTTTTTTATTAATAGACTAACTTTTACTTACCA
>Frequency_1_QualityScore_FFHHHHHIIJJJJIJHIIJJJJJIJJGHIJIIJIIJJJIJJJJIJJIIIJIJIJJIJIJIGIFHHHFFDDBDDD?CCDDDDECDDEDEDACCD@_Mismatch_0_Sense_+_Library_PoolT
TAAAAGAGAGAGCCGAGCTTGCCATTAATTGTAATTTCCTTTAGTCTCCCTGTAAAACAGTGAAGCGGGGCTGGTCTGTGATGTAACTTTTTGT
>Frequency_1_QualityScore_FFHHHFHIJJJJJJIJIJJBFGHDGGIJGEIJJIJIJJHGHGHHFDBEDDDDDDDADDDDDDDCDDDEDCCDDDDDDD_Mismatch_1_Sense_+_Library_PoolT
AACAGTGAAGCGGGGCTGGTCTGTGATGTAACTTTTTGTCTTCTCGTTTTTTATTAATAGACTAACTTTTACTTCCCA
>Frequency_1_QualityScore_FFHHHCFIGGIJJEIIGIJIIEGIBFFGHAGCGDGEIDFGIIIHHGEHIGHJJJ<EHIIGGHIIH_Mismatch_1_Sense_+_Library_PoolT
CTTGGTACGAGCGATGATGTGTTTATATAATACATCACATTCTATGAGGCCTTGAGTTCCATGGA
>Frequency_1_QualityScore_FFHHHHHJJJJJJIJIIJJJIJJIJGHJJIIJIIJJIJJIIJIJJJJJJJJJJJJJJJHIIIJJJJJIJHIHHHHHFFFFFFEEEEEEDEDDDD_Mismatch_0_Sense_+_Library_PoolT
CTATGAGGCCTGGAGTTCCATGGAGTCCCATGTTTACAGTGAAGCATGGAATTCAAAGTTTACATTGCCTGCAGATTAAAAATTTGATCACCTG
>Frequency_1_QualityScore_FFHHHHGJJJJJFHGIJIIJJGIJJJJJJJIJIJJJJJJJJIIJJJJJIJJJJJIIJIGIJJJHHHHHHFBDDDDD=>BDDDDEDDDDDDDEEE_Mismatch_1_Sense_+_Library_PoolT
CTAACCAGCTTGAGAGCATTTGTTTTCTTCTGGGCAACTAATTACTGTACAGCCACTAGAGAATCCTTGGAGGGGGTTATCTCTCCCTGTGAAT
>Frequency_1_QualityScore_FFHHHHHJJJJJJJJJHIJJJIIJFHIIJGIJJJJJJJJJJJJIJJIJJIJJJJJJJJJJIJJHHGHHHFFFFFDEEEEDEDDDDDDDDDDDDD_Mismatch_0_Sense_+_Library_PoolT
CCTGTGAATCAGATAGTTTGGAGGTTGAGAAGGAGATAGATCTCGTACCTCTCTAACCAGCTTCAGAGCATTTGTTTTCTTCTGGTCAACTAAT
>Frequency_1_QualityScore_FFHHHHHJJJJIIHIJJJJJJJJJJJJJJIJIJJJJJJJJJHHCDFFFFFFDEEDCEEDDD:=;@CCCC88???BDBDDCDDDCCDCDDDCDDD_Mismatch_0_Sense_+_Library_PoolT
TAATTTCCTTTAGTCTCCCTGTAAAACAGTGAAGCGGGGCTGGTCTGTGATGTAACTTTTTGTCTTCTCGTTTTTTATTAATAGACTAACTTTT
>Frequency_1_QualityScore_FFGHGGHIGGIIFEFEHIJJJJJJJIIJFJEHGIIJJIIGIGBFCHGGHGIBBFDCAEDDDCDDDFEEDACCCC=BCCCCCDDBD?BBBDDDCD_Mismatch_0_Sense_+_Library_PoolT
TTGCCATTAATTGTAATTTCCTTTAGTCTCCCTGTAAAACAGTGAAGCGGGGCTGGTCTGTGATGTAACTTTTTGTCTTCTCGTTTTTTATTAA
>Frequency_1_QualityScore_FFFGHHHJJIIIFGGGIHGIHIIICHHGIIIIHIJJJIGFHIHCGHC:AEEFFFFFFDD;ACDCDCD@CCCCCCCCDD@8:9?(2?CCBC<?A?_Mismatch_0_Sense_+_Library_PoolT
CTTCTGGGCAACTAATTACTGTACAGCCACTAGAGAATCCTTGGAGGGGGTTATCTCTCCCTGTGAATCAGATAGTTTGGAGGTTGAGAAGGAG
>Frequency_1_QualityScore_FFHHHHHJJJJJJJJJJJJJJJJJJJIIJIJJJJJJJJJJJIJJJJJJJJIIJJIHHGHHHHFFFDFDDDDDDDDDEDDCCDCDDDEEEEEDDE_Mismatch_0_Sense_+_Library_PoolT
AATAGACTAACTTTTACTTACCAAAAGAGGACGGGACTCACTGACAACAGGCTGTAATACTTGGTACGAGCGATGATGTGTTTATATAATACAT
>Frequency_1_QualityScore_FFHHHHHIJJJJJAGGHIJGICHI<GHIJIGJJJJJJJJIJIJJIGGGIIGJIIJJIJJIGIJJI@CEHFEHEHFFDDCCDBDBBDCCCDECCC_Mismatch_1_Sense_+_Library_PoolT
TACCTCTCTAACCAGCTTGAGAGCATTTGTTTTCTTCTGGGCAACTAATTACTGTACAGCCACTAGAGAATCCTTGGAGGGGGTTATCTCTCCC
>Frequency_1_QualityScore_FFHHHHHIJIGHIIIHIII@FHGIJJJGHIJIJIJIJJJIGHIIEIGIHIGHIGJJCHHEBDEHFDD?<59ACDCD>CCD@D@ACCCD@AD@CC_Mismatch_0_Sense_+_Library_PoolT
AGAGAGAGCCGAGCTTGCCATTAATTGTAATTTCCTTTAGTCTCCCTGTAAAACAGTGAAGCGGGGCTGGTCTGTGATGTAACTTTTTGTCTTC
>Frequency_1_QualityScore_FFHHHHHJJJJIJJJJJJJJJJJJJJJJJJJJHIJJIIJJJJJJJHHHEHHHFFFFFFFDEEEEDDDDDDDEED_Mismatch_0_Sense_+_Library_PoolT
GGGACTCACTGACAACAGGCTGTAATACTTGGTACGAGCGATGATGTGTTTATATAATACATCACATTCTATGA
>Frequency_1_QualityScore_FFHGHHGJJJJJJJJJIJJIJJIJJJGGIJJJJJJJJJJJJIHIJJIJJJJJEHIJJJHGFHHEFFFFFFEFEDDDDDEDDDDDDDDDDDDCBB_Mismatch_0_Sense_+_Library_PoolT
GAGATAGATCTCGTACCTCTCTAACCAGCTTCAGAGCATTTGTTTTCTTCTGGTCAACTAATTAATGTACAGCGTCCATCAGCCCATGCTCGAC
>Frequency_1_QualityScore_FFHHHHHJJJJJGGIJJJJJJJJJHIJIIIJJGGHIJJJJJJJJJJJJIJJGGHGIIJJJJHHHHHFFFFFEEDEEEDDCDDCCCCCDDDDDDD_Mismatch_0_Sense_+_Library_PoolT
TATCTCTCCCTGTGAATCAGATAGTTTGGAGGTTGAGAAGGAGATAGATCTCGTACCTCTCTAACCAGCTTCAGAGCATTTGTTTTCTTCTGGT
>Frequency_1_QualityScore_DFFFDHHJJJIJJGHHHCHIGIIIHGCGIIIIGCGHGGIJJIIIJICHF@FDGIEHIEHIJIJJIJHAEEEHFFDEFFDECE_Mismatch_0_Sense_+_Library_PoolT
CATCACATTCTATGAGGCCTGGAGTTCCATGGAGTCCCATGTTTACAGTGAAGCATGGAATTCAAAGTTTACATTGCCTGCA
>Frequency_1_QualityScore_FFHHHFBHHIGHIGFGGIJJIJIIJJIGIJJIIHGDIGIFEDHDGECFGEFHHFDDDEDCCCCA;;>CCCDCCCD?ACDDCCCB?B?@@BBCCC_Mismatch_1_Sense_+_Library_PoolT
CTTGCCATTAATTGTAATTTCCTTTAGTCTCCATGTAAAACAGTGAAGCGGGGCTGGTCTGTGATGTAACTTTTTGTCTTCTCGTTTTTTATTA
>Frequency_1_QualityScore_ADH<DFHICBDAFIHCCDHHEHIGHIIGGGEAHHHIIIIHHEGGI?DEHIIEIIGI@CFIHDIIGDAGFEHEFHEDDBAA?CCCCCCBBC?CCC_Mismatch_0_Sense_+_Library_PoolT
AAGGAGATAGATCTCGTACCTCTCTAACCAGCTTCAGAGCATTTGTTTTCTTCTGGTCAACTAATTAATGTACAGCGTCCATCAGCCCATGCTC
>Frequency_1_QualityScore_FFHGHHHJJJJGHJIJJJJJJJJJIIJJJJJJJJJJJJJJIIIIJJIGDHGFFF@CEC;ACDC>ACCDDCCDBBDDDDDDD@@BBDDBDDCCDC_Mismatch_0_Sense_+_Library_PoolT
GCCATTAATTGTAATTTCCTTTAGTCTCCCTGTAAAACAGTGAAGCGGGGCTGGTCTGTGATGTAACTTTTTGTCTTCTCGTTTTTTATTAATA
>Frequency_1_QualityScore_FFHHGFHIIIJJGIHEHHGIFHEGHIIJIIJJIGIJJJIIGHDHGIJGCFGHIGGGFCHHC@@EEHFFEHEFFFFFEEECEEECCDCCCDECDC_Mismatch_0_Sense_+_Library_PoolT
TGAATCAGATAGTTTGGAGGTTGAGAAGGAGATAGATCTCGTACCTCTCTAACCAGCTTCAGAGCATTTGTTTTCTTCTGGTCAACTAATTAAT
>Frequency_1_QualityScore_FFHHHHGJJJJHIJJJJJJHIGJJJJJJJJIJJJIJJJJJJJJGIIJJGIIJJIJJIDDDDDACDDCC@@C@CDDEEDDDBBCDDDDDDBBDDD_Mismatch_0_Sense_+_Library_PoolT
CCGAGCTTGCCATTAATTGTAATTTCCTTTAGTCTCCCTGTAAAACAGTGAAGCGGGGCTGGTCTGTGATGTAACTTTTTGTCTTCTCGTTTTT
>Frequency_1_QualityScore_FFHHHHHJJJGHIJJJJJJJJJJIJJJJJJJJJJIJJJJIJJJJIIJJJHFFFCEEEACEEDEEEDEEDCC@AACCACCD???BDBBDDDDEEC_Mismatch_0_Sense_+_Library_PoolT
CCATTAATTGTAATTTCCTTTAGTCTCCCTGTAAAACAGTGAAGCGGGGCTGGTCTGTGATGTAACTTTTTGTCTTCTCGTTTTTTATTAATAG
>Frequency_1_QualityScore_FFHHHGHJJJJJJJJJJJJIJJIJJJIJIJJI@DGIEHIFHEHHEFFFCD:ACECEEDD?BBDDDDDDADCCCDDDDDCCDDDDDDDEDDDDDD_Mismatch_2_Sense_+_Library_PoolT
AGTCTCCCTGTAAAACAGTGAAGCGGGGCTGGTCTGTGATGTAACTTTTTGTCTTCTCGTTTTTTATTAATAGACTAACTTTTACTTACCAATT
>Frequency_1_QualityScore_FFHHHHHJJJJJJJIGIIIIJJGIJJJJJJJJJJJJJJGIJJIJJJJJJJJJIIIJJJJIJJJHHHHHFEFFFDDDDDDDDCCDDCDEEDDEED_Mismatch_0_Sense_+_Library_PoolT
CTCTCAATAAAAGAGAGAGCCGAGCTTGCCATTAATTGTAATTTCCTTTAGTCTCCCTGTAAAACAGTGAAGCGGGGCTGGTCTGTGATGTAAC
>Frequency_1_QualityScore_DFHHHHHJJJJJJJJJJJJJJJJIJJIJJJJJJHIJJJIJJJJGHJIJJJJJJJJJJIJIGIJJJJJJECHHIIHHCHHHGFFFFFFFEEECED_Mismatch_1_Sense_+_Library_PoolT
TATATAATACATTACATTCTATGAGGCCTGGAGTTCCATGGAGTCCCATGTTTACAGTGAAGCATGGAATTCAAAGTTTACATTGCCTGCAGAT
>Frequency_1_QualityScore_FFHHHHHIHIJJJJJJJJJJIHJIJJJIJJJJJHHIIJGJJDHIEHHHFFFFFEEEEEEEDDDDDDDDCCCDDDDDDDCDDDCDDDDDDDDCCD_Mismatch_0_Sense_+_Library_PoolT
GGAGGGGGTTATCTCTCCCTGTGAATCAGATAGTTTGGAGGTTGAGAAGGAGATAGATCTCGTACCTCTCTAACCAGCTTCAGAGCATTTGTTT
>Frequency_1_QualityScore_FFHHHFHIJIJJIJJJJJIJJJJJJJJJJJJJIJJJJJJJJJJIIIJJIJJJJJJHHFFFEEEEDDDDDDDDDDDDDEEEDDDDDDDDDBDBDD_Mismatch_1_Sense_+_Library_PoolT
TTTGTCTTCTCGTTTTTTATTAATAGACTAACTTTTACTTCCCAAAAGAGGACGGGACTCACTGACAACAGGCTGTAATACTTGGTACGAGCGA
>Frequency_1_QualityScore_FFHHFHHJJJJJGHJJIGIJJJIIJJ7@GE=?AEHAHFEFDFFDCA;>CDCDB;?BBDDACDBCDCDDD>CDDDDCDDDDCDCCD_Mismatch_1_Sense_+_Library_PoolT
CCTGTAAAACAGTGAAGCGGGGCTGGTTTGTGATGTAACTTTTTGTCTTCTCGTTTTTTATTAATAGACTAACTTTTACTTACCA
>Frequency_1_QualityScore_FFHHHHHJJJJJJJJGHIIIGHJFHIGIIJJJIIGIJJIJJJJJJJJJJIJJIGHIIJFIIJIHIIGHEEEEFCDFFEEEEEEEDDCDDDCCDE_Mismatch_0_Sense_+_Library_PoolT
CTGTGAATCAGATAGTTTGGAGGTTGAGAAGGAGATAGATCTCGTACCTCTCTAACCAGCTTCAGAGCATTTGTTTTCTTCTGGTCAACTAATT
>Frequency_1_QualityScore_FFHHHHHJJJJJJJIJJJJIIJIJJJJIJJHIJJJJJJIJJIIHIIJJJJJJJJJJIJJHHHHHHFFDD@DDDCDDDCDDEDDEEDEEDDDCBD_Mismatch_0_Sense_+_Library_PoolT
AAAAGAGAGAGCCGAGCTTGCCATTAATTGTAATTTCCTTTAGTCTCCCTGTAAAACAGTGAAGCGGGGCTGGTCTGTGATGTAACTTTTTGTC
>Frequency_1_QualityScore_FFHHHHHIJJIJJJJJJJJGIIJGGCHIIJJJJJIJJJHHHHHHFFFFDDDDDDDDFDEDDDDCDDDEDACDDDDDDDDDDDDCDCDDDDDDDD_Mismatch_0_Sense_+_Library_PoolT
AACAGTGAAGCGGGGCTGGTCTGTGATGTAACTTTTTGTCTTCTCGTTTTTTATTAATAGACTAACTTTTACTTACCAATTACCAAAAGAGGAC
>Frequency_1_QualityScore_FFHHHHHJJJJJJJJFHIJDGFGGHGIIJJHHIIE@EHIHHCEHFFFDDDDEFEDDDDDDDDDEDDDDDDEDDDDDDDDDD_Mismatch_0_Sense_+_Library_PoolT
GTGAAGCGGGGCTGGTCTGTGATGTAACTTTTTGTCTTCTCGTTTTTTATTAATAGACTAACTTTTACTTACCAATTACCA
>Frequency_1_QualityScore_FFHHFHGJGGIIGHGBGIDGEHFF4FE<CHGGHHEA/..7AECEHBBDCDDDAD;CD>@CCD>C::@CC@CCCDCC@CCA@CCC_Mismatch_0_Sense_+_Library_PoolT
ACAGTGAAGCGGGGCTGGTCTGTGATGTAACTTTTTGTCTTCTCGTTTTTTATTAATAGACTAACTTTTACTTACCAATTACCA
>Frequency_1_QualityScore_FFHHHHHJJJJJJJJJJJJJHHJIJJJIJJJJJJCHHHHFHFFEFFFFFEEEDDDDDDDDDBDDDDDBDCDEEDDDDDDDDDEDDDDDDDDDDD_Mismatch_1_Sense_+_Library_PoolT
TTAGTCTCCATGTAAAACAGTGAAGCGGGGCTGGTCTGTGATGTAACTTTTTGTCTTTTCGTTTTTTATTAATAGACTAACTTTTACTTCCCAA
>Frequency_1_QualityScore_FFHHHGHGIJJGHFHIIJJJJJJJJJHIJJJJJIEHIHHFFFEEEEEEDDDDDDDEDDDDCDEDDDDDDDDDDDDDDDDDDDDBDDDDDDDDDD_Mismatch_0_Sense_+_Library_PoolT
GGGCTGGTCTGTGATGTAACTTTTTGTCTTCTCGTTTTTTATTAATAGACTAACTTTTACTTACCAATTACCAAAAGAGGACGGGACTCACTGA
>Frequency_1_QualityScore_FDFFHHHJHJJJIIJJHJIIJJIJJJJJJJ=FHI@GDEHGGHEEH;?E>D?BCCA@AB?BDDDDDDFEECCDDDDDCDDDDDDDDEDDDCDDCD_Mismatch_0_Sense_+_Library_PoolT
TCTCCCTGTAAAACAGTGAAGCGGGGCTGGTCTGTGATGTAACTTTTTGTCTTCTCGTTTTTTATTAATAGACTAACTTTTACTTACCAATTAC
>Frequency_1_QualityScore_DDHAHF<FGHIIIIIIA,3C@EGHFHGHIIIIIGIIICHHGHBHHGHIIIIIIEDFGAFIG_Mismatch_1_Sense_+_Library_PoolT
GTGATGTAACTTTTTGTATTCTCGTTTTTTATTAATAGACTAACTTTTACTTACCAATTGA
>Frequency_1_QualityScore_FF<D?FHIIIGIDHA:D<BFB<4DE/8BFHG@@F/.)=7.=CAH;BDEC=>C5BD>>>@CCCCCECCCCCC>@?55@?<>>4_Mismatch_0_Sense_+_Library_PoolT
AGTGAAGCGGGGCTGGTCTGTGATGTAACTTTTTGTCTTCTCGTTTTTTATTAATAGACTAACTTTTACTTACCGATTACCA
>Frequency_1_QualityScore_FFHGHHHJJJJJJJJJJJJJJJJJGIIJJJJIJJJJJJIIJJIJJJJJJJJJJJJJJGGIJIJIJJIJIIIGHHHGHFFFFFFEDEEEEDDCA?_Mismatch_0_Sense_+_Library_PoolT
TATGAGGCCTGGAGTTCCATGGAGTCCCATGTTTACAGTGAAGCATGGAATTCAAAGTTTACATTGCCTGCAGATTAAAAATTTGATCACCAAA
>Frequency_1_QualityScore_FFHHHHHJJJJJJJJJJJJEHIIFHCEHEHIFHHHHHFF@BDCEEDCDDDDDDBDDCDDDDDDDDDDDECCCDDDDDDC_Mismatch_0_Sense_+_Library_PoolT
AACAGTGAAGCGGGGCTGGTCTGTGATGTAACTTTTTGTCTTCTCGTTTTTTTATTAATAGACTAACTTTTACTTCCCA
>Frequency_1_QualityScore_FFHHHHHJJJJIHHJIHIJIJJJJJIJJIIJIJIIJJJJJJJJJJJJJJIJJJJIIJJJGGHEHFFFFDDDDBDDDDDDDDDDDDDDDDDDEEE_Mismatch_0_Sense_+_Library_PoolT
GTAACTTTTTGTCTTCTCGTTTTTTATTAATAGACTAACTTTTACTTACCAATTACCAAAAGAGGACGGGACTCACTGACAACAGGCTGTAATA
>Frequency_1_QualityScore_FFGHGHHBCCEGGGHHHGIIIJHIHIJJICHIIJJGFIIJJJJIEGIGGHIJAHIJJIIJIFGHF?ADDACDDCDDDDDDDAABBBADEEEDDD_Mismatch_1_Sense_+_Library_PoolT
ACTTTTTGTCTTCTCGTTTTTTATTAATAGACTAACTTTTACTTACCAATTACCAAAAGAGGACGGGACTCACTGACAACAGGCTGTAATACTT
>Frequency_1_QualityScore_FFHHFHGIIGHIJIIJIIIJIJI>BCC8C@FEHHGIJIJIGEHEHHFDCDDDDDDDBDDCDDA@@CDDDCCDDCCDDDDDCDDDDCDDC_Mismatch_0_Sense_+_Library_PoolT
GTAAAACAGTGAAGCGGGGCTGGTCTGTGATGTAACTTTTTGTCTTCTCGTTTTTTATTAATAGACTAACTTTTACTTACCAATTACCA
>Frequency_1_QualityScore_FFHHHHHJJJGHIJJJJJJJJJJJHIJJJJJJJJJJJJJJJJJGIJIJJIIIJJJJIIJJJJIIJIJIIIGGIIJHHHHHFFFDD?BDDEEEDD_Mismatch_0_Sense_+_Library_PoolT
TTCCATGGAGTCCCATGTTTACAGTGAAGCATGGAATTCAAAGTTTACATTGCCTGCAGATTAAAAATTTGATCACCTGTGGCGGTTAATTTGT
>Frequency_1_QualityScore_FFGHHHHJJJJIIIJJJJJJJJJIIJIIIIIIDGIHIJJJJJJJBFHIJJIJJJJIJJJJJJIJJHHHHFFFFFFDDEDCDD@CDCCDDDDDDD_Mismatch_1_Sense_+_Library_PoolT
TATCTCTCCCTGTGAATCAGATAGTTTGGAGGTTGAGAAGGAGGTAGATCTCGTACCTCTCTAAGCAGCTTGAGAGCATTTGTTTTCTTCTGGG
>Frequency_1_QualityScore_FFGDHHGHHGHGJIIIGEGJHIIJGGIJIGIIJIGIGEHHIIEHBEGHIGEHIGIIJIGGAEGIFGHFGEFFFFFFCECEEECCDDD@CDDDA@_Mismatch_2_Sense_+_Library_PoolT
TTGAACTATTTATGAAAATTCTCTCAATAAAAGAGAGAGCCGAGCTTGCCATTAATTGTAATTTCCTTTAGTCTCCATGTAAAACAGTGAAGCG
>Frequency_1_QualityScore_EFGGFHHIGIIID@CEFHCGAHIIIEGD8@FC@@=EHEEGCEEEEHFB;@D>@CA=??@@@ACC3@DDC3:@>::4@ACCCCCC>?:>ACCC@A_Mismatch_0_Sense_+_Library_PoolT
TCCCTGTAAAACAGTGAAGCGGGGCTGGTCTGTGATGTAACTTTTTGTCTTCTCGTTTTTTATTAATAGACTAACTTTTACTTACCAATTACCA
>Frequency_1_QualityScore_FFHHHHHJJIJJJJJJJJJJJJJJJJJJJJJJJJJJJJJJGIJJJJJHFFDDCEDDCD@CDDDEDEEDDDBBCCDDCCBBBDDDDDDDDDEDDD_Mismatch_0_Sense_+_Library_PoolC
CATTAATTGTAATTTCCTTTAGTCTCCCTGTAAAACAGTGAAGCGGGGCTGGTCTGTGATGTAACTTTTTGTCTTCTCGTTTTTTATTAATAGA
>Frequency_1_QualityScore_DFHHHHHJIIIJGHIJIJJJJJJJHJIJJJJJJJJJJJJJJJGIGGHIJJIFCDDD?CDDCCCDDDDEDADDDDDDCDDDCCD@DDDDDACD>B_Mismatch_0_Sense_+_Library_PoolC
TTGCCATTAATTGTAATTTCCTTTAGTCTCCCTGTAAAACAGTGAAGCGGGGCTGGTCTGTGATGTAACTTTTTGTCTTCTCGTTTTTTATTAA
>Frequency_1_QualityScore_FFHHHGGIJJGGFHGIJIIBIEGGIIIIJJJIJIAHIHGHHHH@DEFDECD=ACCCDCDDDD?C@CDED@CD?BBDDDDCDC@CDDBBCCDDA@_Mismatch_0_Sense_+_Library_PoolC
GAGAATCCTTGGAGGGGGTTATCTCTCCCTGTGAATCAGATAGTTTGGAGGTTGAGAAGGAGATAGATCTCGTACCTCTCTAACCAGCTTCAGA
>Frequency_1_QualityScore_FFHHHHHIIJJJJJJJJJIJI@FH==C@FIIIJGIJJHHA?@DFFFDDACCBBDBCC>BCA@CDDDDDDCCDCDCDDCCACDBDBCD<ABDD<B_Mismatch_1_Sense_+_Library_PoolC
AAAACAGTGAAGCGGGGCTGGTTTGTGATGTAACTTTTTGTCTTCTCGTTTTTTATTAATAGACTAACTTTTACTTACCAAAAGAGGACGGGAC
>Frequency_1_QualityScore_FFFHGFHJIJJJGIJIIIEFIIJJJJJGHGIHCII@GGJGGGIIIIJAGCGIIIGIDDDDB?CDD>CDEC>AC>CC@4@>AA@CACCB2<?8<@_Mismatch_0_Sense_+_Library_PoolC
CGAGCTTGCCATTAATTGTAATTTCCTTTAGTCTCCCTGTAAAACAGTGAAGCGGGGCTGGTCTGTGATGTAACTTTTTGTCTTCTCGTTTTTT
>Frequency_1_QualityScore_FFHHHHHJGJJJHIJJJJJJJJIJIJJIJJJHIJJJJJJJJJJJJJIGIJJ_Mismatch_0_Sense_+_Library_PoolC
CCATGTTTACAGTGAAGCATGGAATTCAAAGTTTACATTGCCTGCAGATTA
