# Supplementary material for: Differential Gene Expression Reveals Candidate Genes for Drought Stress Response in Abies alba (Pinaceae)
Source: PLoS One. 2015 Apr 29;10(4):e0124564. doi: 10.1371/journal.pone.0124564 (PMC4414588; doi:10.1371/journal.pone.0124564)
Supplement: S3 File — (GZ) [file pone.0124564.s003.gz › comp20159_c0_seq1.fa]

>comp20159_c0_seq1 len=686 path=[3560:0-20 75:21-44 99:45-191 246:192-196 251:197-243 298:244-292 347:293-316 371:317-331 386:332-367 4182:368-395 4211:396-396 451:397-411 4263:412-412 4264:413-438 4290:439-457 812:458-542 4513:543-561 916:562-611 700:612-685] : sp|P49237|E13B_MAIZE Glucan endo-1,3-beta-glucosidase, acidic isoform OS=Zea mays PE=2 SV=1 e-value: 5e-44 blast score:  174
ACCCGCCGTCTAAAGGAGCCGTCAGAGCCGATGTGAAGGACACCATGAGCCAAATACTCAAATTTCTGTCAGATAACGGAGGTCCCTTGATGGCCAATATCTATCCATACATCAGCTACACCGGCAGCGGGGGCTCCATTTCTCTGGATTACGCTCTGTTTAAGTCCACGTCTACAGTGGTGGCAGATCCCAACAGCGGCCTGAACTACAACAACTTGTTCGATGCCTTGGTTGATACTTTTCTCTGGGCCATGGAAAACTCCGGATATCCTAACCTCCCGATCGTGATTACGGAAAGCGGATGGCCTTCTGCTGGCGGGGATGCGGCCAGTGTTGAGAATGCTCAGACTTATAACAACAATCTCATCAAACATGTATTATCTACTGCAGGGACACCGAAGAAGCCAGGAACGAGCATCGAGACCTATATTTTCGCTCTCTTCAACGAGAACAAGAAGGCGGGGGCTGAGACGGAGCAACACTTTGGACTCTTCAACGCTGATCAAACTCCTGCATACACAGTCAACTTTTCTCCATAATTTAGTTGCGTTTGACTTCACCTTGTGACATGTATTTTCATTCCATCTAAAATAAATTCTCAACAATAAAGTATCCAAGAAATTAAGTTTATATCGTTTTGGAAACTGAAAAATGTCAAAGAAGTTGAGTTTTTTTTTTTCCGTCTA

>Frequency_9_QualityScore_EEGFEDEIIHIIIIIIGHGIIIIIIIIIIIHGIIIIHHHHIIIIHGIGGFFGFFFCEEEEDDEDCCBACCDCCCCDCCBBBCCCDDDCCCCDCC_Mismatch_0_Sense_+_Library_PoolT
CGGAGCAACACTTTGGACTCTTCAACGCTGATCAAACTCCTGCATACACAGTCAACTTTTCTCCATAATTTAGTTGCGTTTGACTTCACCTTGT
>Frequency_5_QualityScore_FDHHHGHJGHIIIJJJJJJIIJJJJJJJJJIIJJJJJIIJIIJIIIJGHIIIIIIIIIJJJIHEGII_Mismatch_0_Sense_+_Library_PoolT
GTGACATGTATTTTCATTCCATCTAAAATAAATTCTCAACAATAAAGTATCCAAGAAATTAAGTTTA
>Frequency_5_QualityScore_FFHHHHHJIIHIIIIIHIHIHIJJHHIIIHHIJIJIIIHIIIJIIIIIIIGFHHHGGGGGFFFGFFFEDCDECDCCB@CBCDDCDCCDACCCBC_Mismatch_0_Sense_+_Library_PoolT
GGAGCAACACTTTGGACTCTTCAACGCTGATCAAACTCCTGCATACACAGTCAACTTTTCTCCATAATTTAGTTGCGTTTGACTTCACCTTGTG
>Frequency_4_QualityScore_EEGGFGGIIIIJIJJJJIJJJJIJJJJIJIIIIIJIIJJJJHIIIIIIIIIIGGGHGGGGFFEEEECDEBEEEDCDDDCDDDDDDCDDCDDDDD_Mismatch_0_Sense_+_Library_PoolT
ACGGAGCAACACTTTGGACTCTTCAACGCTGATCAAACTCCTGCATACACAGTCAACTTTTCTCCATAATTTAGTTGCGTTTGACTTCACCTTG
>Frequency_4_QualityScore_FEGHHGGGIIIJJJJJJJIJIIJJJJJJJJJJIJJJIJIJJJJIIIHHHGFGEDEEEEEEEEEDDDDCDCCEECDCDDDDCDDDDDDDDDDCDC_Mismatch_0_Sense_+_Library_PoolT
GACGGAGCAACACTTTGGACTCTTCAACGCTGATCAAACTCCTGCATACACAGTCAACTTTTCTCCATAATTTAGTTGCGTTTGACTTCACCTT
>Frequency_4_QualityScore_FFHGHGHJJIJJIIIIIJJIJJJIIHIIIJIIJJJJJJJIJIIJIIIIHIIIGIIJJJJIJIJHHHIIIIIIGGGHGGGFFEEEECDCCEDCCE_Mismatch_0_Sense_+_Library_PoolT
CAGTCAACTTTTCTCCATAATTTAGTTGCGTTTGACTTCACCTTGTGACATGTATTTTCATTCCATCTAAAATAAATTCTCAACAATAAAGTAT
>Frequency_4_QualityScore_EEHHGGGIHIHIIJIIGIIJJJJJIIIIJJJJIIIIJHIIIIIJGIIIJJIIIIIJIJJIJHIHIGHFIFGGGEFFFEDEDEEBDEDDCD_Mismatch_0_Sense_+_Library_PoolT
TTTTCTCCATAATTTAGTTGCGTTTGACTTCACCTTGTGACATGTATTTTCATTCCATCTAAAATAAATTCTCAACAATAAAGTATCCAA
>Frequency_3_QualityScore_EEHHGFHGIGIGIGIIIIIIIJJIIHGHIIIIIGHIIJGFIIIHIIIIJIIHIGIHHIJJFGIFIHIIJHIHFGHGGEABCEFADDDDEEECDC_Mismatch_0_Sense_+_Library_PoolT
TGCATACACAGTCAACTTTTCTCCATAATTTAGTTGCGTTTGACTTCACCTTGTGACATGTATTTTCATTCCATCTAAAATAAATTCTCAACAA
>Frequency_3_QualityScore_FFGHHHHJJJJJIJJJIJJJJJJHIJJIJIIJJJJJJJJJIJJJHIJIJJJIHJIJJJJJJJJJJJJJGHHHIIHHHHFGGFFEEEDDEDDDEE_Mismatch_0_Sense_+_Library_PoolT
AGTCAACTTTTCTCCATAATTTAGTTGCGTTTGACTTCACCTTGTGACATGTATTTTCATTCCATCTAAAATAAATTCTCAACAATAAAGTATC
>Frequency_3_QualityScore_FFHHHHHJJJJJJIGIJJJJJIJJJJJJJJJIJJIIHJIIJJJJJJJJIIIIJJJJJHIJIJEHHHHFFEFFFFEDEDDDCDDDCBDEEEEDEE_Mismatch_0_Sense_+_Library_PoolT
ACTCTTCAACGCTGATCAAACTCCTGCATACACAGTCAACTTTTCTCCATAATTTAGTTGCGTTTGACTTCACCTTGTGACATGTATTTTCATT
>Frequency_3_QualityScore_FFHGHGGGIIHHFGIIJFGIIIJJJJJFGHIIIIDIGIJIJJIIJJIHIIJIIHIIBFGIIGIIHIGIIFHGDGIH_Mismatch_0_Sense_+_Library_PoolT
CTTCACCTTGTGACATGTATTTTCATTCCATCTAAAATAAATTCTCAACAATAAAGTATCCAAGAAATTAAGTTTA
>Frequency_3_QualityScore_FFHGGFGEHGIIHIHHGHGIHHIHIHHHIHIHHIHIIHHIIHIIHIGHIJGHIDGHIIJGH@FDFGFEFFGHFGFFHG>CDFGDE_Mismatch_0_Sense_+_Library_PoolT
CACCTTGTGACATGTATTTTCATTCCATCTAAAATAAATTCTCAACAATAAAGTATCCAAGAAATTAAGTTTATATCGTTTTGGA
>Frequency_3_QualityScore_FFHHHHHJJJJJJJJJIHIGIIIJJJIJJJJJJIJIJIIJJJJJJGGIIJIJJJJJJJJJJJJIJJIJJGHHHIHHFHGFEFEFCDEEEEDD>B_Mismatch_0_Sense_+_Library_PoolT
CTTTTCTCCATAATTTAGTTGCGTTTGACTTCACCTTGTGACATGTATTTTCATTCCATCTAAAATAAATTCTCAACAATAAAGTATCCAAGAA
>Frequency_2_QualityScore_FFGHHHHJJIIIJIJJJIJGIIIIJJJJIJJJJJJJIJJIIGHIIJIJIJIJIJJJJJJJIIIIIHHGGEEGFFFEEEEEEEEEECEDEDDDEE_Mismatch_0_Sense_+_Library_PoolT
CAAACTCCTGCATACACAGTCAACTTTTCTCCATAATTTAGTTGCGTTTGACTTCACCTTGTGACATGTATTTTCATTCCATCTAAAATAAATT
>Frequency_2_QualityScore_FEHHHHHJJJJJJJJJJIJJJJJJIJJIHIJJIJIJJJJJJJJGIIIIJJHGIJIJIIJJJIIJJJIGIEFGIGHHGHHGGFFFFEEEDCCEED_Mismatch_0_Sense_+_Library_PoolT
GTCAACTTTTCTCCATAATTTAGTTGCGTTTGACTTCACCTTGTGACATGTATTTTCATTCCATCTAAAATAAATTCTCAACAATAAAGTATCC
>Frequency_2_QualityScore_FFHHHHHJJJJJJJJJJJIJIJJJIJJJJJJIJJIJJJIJJIJJJGIJIJIJJJJJJJGIGIIJJGHHHEHFEEDDEEEDDCDDDDDCDCBCCD_Mismatch_0_Sense_+_Library_PoolT
AACACTTTGGACTCTTCAACGCTGATCAAACTCCTGCATACACAGTCAACTTTTCTCCATAATTTAGTTGCGTTTGACTTCACCTTGTGACATG
>Frequency_2_QualityScore_FFHHHHHJIIJJJJJJJJJJJJIJJIJJJIJJJJJJIIIJIJJJJJJJJJIJJJIJJJJJJJIIJIHGGCEFFEEEDEEDDDDDDDDDDDEEEF_Mismatch_0_Sense_+_Library_PoolT
TTTGGACTCTTCAACGCTGATCAAACTCCTGCATACACAGTCAACTTTTCTCCATAATTTAGTTGCGTTTGACTTCACCTTGTGACATGTATTT
>Frequency_2_QualityScore_FFHHHHHIJIJJIJJJJIJJIIIIJIJJHIIIJJIIIJIIIIIIIIJJIIJJJIIGIIIIIIJGGIJGGCHIIGGFGGFEEEEACEE_Mismatch_0_Sense_+_Library_PoolT
GTTGCGTTTGACTTCACCTTGTGACATGTATTTTCATTCCATCTAAAATAAATTCTCAACAATAAAGTATCCAAGAAATTAAGTTTA
>Frequency_2_QualityScore_FFHHHHHJJJJJJJJJJIJIJJJJIIIJJIJJIJJJJJJJIIJJJIJIIJIJJJIIIJJJJJJEHIIJIIIIIIIIIHHHHHH_Mismatch_0_Sense_+_Library_PoolT
CGTTTGACTTCACCTTGTGACATGTATTTTCATTCCATCTAAAATAAATTCTCAACAATAAAGTATCCAAGAAATTAAGTTTA
>Frequency_2_QualityScore_DDGHCGHIEGIEEFIIIIEFHEIGIGIIIGGCHGDIIIICEGGGICGIIEIGIIIIIIGEHIFFGIICB@CEHHGGGBECEEEECCDE?@?AC?_Mismatch_0_Sense_+_Library_PoolT
AAACTCCTGCATACACAGTCAACTTTTCTCCATAATTTAGTTGCGTTTGACTTCACCTTGTGACATGTATTTTCATTCCATCTAAAATAAATTC
>Frequency_2_QualityScore_EFHHHGGIFGGIIIGGIGGIIIIDIIGIGIIGGIIIGDAFGDHGIIIIIIGIHIIH_Mismatch_0_Sense_+_Library_PoolT
TTTCATTCCATCTAAAATAAATTCTCAACAATAAAGTATCCAAGAAATTAAGTTTA
>Frequency_2_QualityScore_FFHHHHHJIIIIJJJJJJIJJJJJJJJJJJIJJJJIIJJJJIJJIJJJJJIIIIJJJGGIIIJJJJJJIIIIIHGHHGFFFFFFEEEDCDCCCC_Mismatch_0_Sense_+_Library_PoolT
ATACACAGTCAACTTTTCTCCATAATTTAGTTGCGTTTGACTTCACCTTGTGACATGTATTTTCATTCCATCTAAAATAAATTCTCAACAATAA
>Frequency_2_QualityScore_FFHHHHHJIJIIJJEIHIJIIIIGIIHIIJIHGIFGIIGIJJIGHIGIGIGIGGIGIIIGGIGIIIHIIGGIIGGGEEGFDECEEEEEDEEECC_Mismatch_0_Sense_+_Library_PoolT
GCATACACAGTCAACTTTTCTCCATAATTTAGTTGCGTTTGACTTCACCTTGTGACATGTATTTTCATTCCATCTAAAATAAATTCTCAACAAT
>Frequency_2_QualityScore_FFHHHHHJIJJIJJJJJJJIJJJIJIJJJIJJJJJJJJJJJJJIIIIJJJJIIJIJIIJJHHHHHHFFFEFEEECEEEDCEFEEEDEEEEEEDD_Mismatch_0_Sense_+_Library_PoolT
CAACGCTGATCAAACTCCTGCATACACAGTCAACTTTTCTCCATAATTTAGTTGCGTTTGACTTCACCTTGTGACATGTATTTTCATTCCATCT
>Frequency_2_QualityScore_FFHGHHHJIIHIJIJIIJJJJJIHIJIIIJIHIIIJHIJJJIHIIIJGGEGCHHGIGHHGIHHIJHIGIHGEGEHHGGFFFEFCCACEDCDCCD_Mismatch_0_Sense_+_Library_PoolT
CATACACAGTCAACTTTTCTCCATAATTTAGTTGCGTTTGACTTCACCTTGTGACATGTATTTTCATTCCATCTAAAATAAATTCTCAACAATA
>Frequency_2_QualityScore_EFGHHHHJIIIIIIIJJIIJIGGHIIIJJIIJJIIIIIIIHIGGIGIIHIIIIJIIIJIJIIGHFGIGGHEGGFGGFFEFEFEEDECDEDCCCE_Mismatch_0_Sense_+_Library_PoolT
TCAAACTCCTGCATACACAGTCAACTTTTCTCCATAATTTAGTTGCGTTTGACTTCACCTTGTGACATGTATTTTCATTCCATCTAAAATAAAT
>Frequency_2_QualityScore_FFGHHHHJJIIJIJIIIIJJIJIIJJJJJJIIJJJJJJIJJIJIIIIJIJIIIIIJJGIHHHHHGFFFFEEECDEDEDDCDEEEEEDEEEEEEC_Mismatch_0_Sense_+_Library_PoolT
TCAACGCTGATCAAACTCCTGCATACACAGTCAACTTTTCTCCATAATTTAGTTGCGTTTGACTTCACCTTGTGACATGTATTTTCATTCCATC
>Frequency_2_QualityScore_FFHHHHHJJJJJIJIJJJIJJJJJJJJJJJJJJJIIJJJJJIIIJJJJJJJJJJJJJJGIJIIJJJIJIHIIHIHHHHGGEEFFFFEDDEEEDD_Mismatch_0_Sense_+_Library_PoolT
TCTCCATAATTTAGTTGCGTTTGACTTCACCTTGTGACATGTATTTTCATTCCATCTAAAATAAATTCTCAACAATAAAGTATCCAAGAAATTA
>Frequency_2_QualityScore_FFGHHHHJJJJIIIIIJIIIJIHJJJIIIIIIIGIIJJJIGIIIJJJIJIIIIJJJIGGHIIIIJJJHIGIGIGGGGGGEEEEEEEECEDEDCD_Mismatch_0_Sense_+_Library_PoolT
CTCCATAATTTAGTTGCGTTTGACTTCACCTTGTGACATGTATTTTCATTCCATCTAAAATAAATTCTCAACAATAAAGTATCCAAGAAATTAA
>Frequency_2_QualityScore_EEHHEHHFEIEHIGEHEIEGHIHIIDGIIGIIIIGIIGGIAHIFFHGGIFGGEFIIGGEEIGIGEBEEEABCBCCDCC=?=BCCCCCCCEEECE_Mismatch_0_Sense_+_Library_PoolT
GACTCTTCAACGCTGATCAAACTCCTGCATACACAGTCAACTTTTCTCCATAATTTAGTTGCGTTTGACTTCACCTTGTGACATGTATTTTCAT
>Frequency_2_QualityScore_FFFHHHHIIJIJIJHIIIJJJJJJJIIIIJJIJJJIIJJIJEGIIIJIFGGGIIJIIGIIIIFHGGGIIDEGI_Mismatch_0_Sense_+_Library_PoolT
TGTATTTTCATTCCATCTAAAATAAATTCTCAACAATAAAGTATCCAAGAAATTAAGTTTATATCGTTTTGGA
>Frequency_2_QualityScore_FFHHHHHJIJIJJJJJJJJIIIJHIJIHHIIIJJJJIIJIIJJIIIIIIJIHJGGIIIIIIJIIIGIFEEGHEEEFFFFEFFEEEEEED_Mismatch_0_Sense_+_Library_PoolT
TGATCAAACTCCTGCATACACAGTCAACTTTTCTCCATAATTTAGTTGCGTTTGACTTCACCTTGTGACATGTATTTTCATTCCATCTA
>Frequency_2_QualityScore_FFHHHHHIIIIIJJJIIIIJIJJJJJJJIIIGHIIJIIIIIIIIJJFHIIIIIJIGJHIIG_Mismatch_0_Sense_+_Library_PoolT
TGTATTTTCATTCCATCTAAAATAAATTCTCAACAATAAAGTATCCAAGAAATTAAGTTTA
>Frequency_2_QualityScore_FFHFGGHIIIIGIIIIJIIIJIIGGIIIIIJIIJJJJJJJIJJJJJJJIIGHJJJIJJJJJIJIIIGIIG_Mismatch_0_Sense_+_Library_PoolT
CTTGTGACATGTATTTTCATTCCATCTAAAATAAATTCTCAACAATAAAGTATCCAAGAAATTAAGTTTA
>Frequency_2_QualityScore_FEGHFHHIIIJJIJJJIIIJJJIIIIIIJJJIJJJIIJIJJJJIJIJIIIJGIIIIJGICIHGFGDGEFCEBCBEB>ACDDDCDDCDDCCCACD_Mismatch_0_Sense_+_Library_PoolT
GAGCAACACTTTGGACTCTTCAACGCTGATCAAACTCCTGCATACACAGTCAACTTTTCTCCATAATTTAGTTGCGTTTGACTTCACCTTGTGA
>Frequency_2_QualityScore_FFGFHHGIGIIIJIIGIIJJJJJIJJIIIJJICGFIGGGIIJJJGIIIHIIIJIGGIJJJIIHIIIIIGDCGIHIJJIGEGEADDCEEEEEDEC_Mismatch_0_Sense_+_Library_PoolT
TCACCTTGTGACATGTATTTTCATTCCATCTAAAATAAATTCTCAACAATAAAGTATCCAAGAAATTAAGTTTATATCGTTTTGGAAACTGAAA
>Frequency_1_QualityScore_FFHGHHHJJJJJJJJJJJHJIIJJJJEIJIJJJIIIIIJJJJJIJJJHHHHHHFFFFFFFEECEEEEDDDDDDDDDDDDDDDDCDCDDDCDDDC_Mismatch_0_Sense_+_Library_PoolT
GCAACACTTTGGACTCTTCAACGCTGATCAAACTCCTGCATACACAGTCAACTTTTCTCCATAATTTAGTTGCGTTTGACTTCACCTTGTGACA
>Frequency_1_QualityScore_FFHHHHHJJJJJJJJJJJJJJJJJIJIHJJJJJJJJJJIIIJJJJHGIJJJIJJJJJJJJJGIIJIGIJGIJIHHHHGFDFFFFFDEEEE_Mismatch_0_Sense_+_Library_PoolT
CTTTTCTCCATAATTTAGTTGCGTTTGACTTCACCTTGTGACATGTATTTTCATTCCATCTAAAATAAATTCTCAACAATAAAGTATCCA
>Frequency_1_QualityScore_FFHHHHHJJJJJJJJJJJJJJIJJIJGIJJJJJJJJJJJJJIJJJJJJHGIJJJJJJJJJIJJJIIIJJHHEHHHGHFFFFFEEDEECEDEDDC_Mismatch_0_Sense_+_Library_PoolT
CAACTTTTCTCCATAATTTAGTTGCGTTTGACTTCACCTTGTGACATGTATTTTCATTCCATCTAAAATAAATTCTCAACAATAAAGTATCCAA
>Frequency_1_QualityScore_FFHHHHHJJJJJJJJJIIJHJJIJJJJJHIJJJIJJJJJJJJJJJJJJEHJIJJJJIJJJJJJJJJHJICHHHEHECFFFFFEEEDDEDCDDDD_Mismatch_1_Sense_+_Library_PoolT
GCACAGTCAACTTTTCTCCATAATTTAGTTGCGTTTGACTTCACCTTGTGACATGTATTTTCATTCCATCTAAAATAAATTCTCAACAATAAAG
>Frequency_1_QualityScore_DFHHHHHHIIEHHIIJJJIJIIIJJJJIHIHICGIHHGIGIJJIIGGGHIIDFICJIDIHHGHIIGGDGEDGCAHHHHFDDF_Mismatch_0_Sense_+_Library_PoolT
TTCATTCCATCTAAAATAAATTCTCAACAATAAAGTATCCAAGAAATTAAGTTTATATCGTTTTGGAAACTGAAAAATGTCA
>Frequency_1_QualityScore_FFHHHHHIIJHJJJJIIFHIJHJJJJJJJJJJJJJJJJJGIJIJHIJJJJJJJJJJJIJJJJJHHHHHHHFFFFFFFEEEEEECEDDDD@@CCE_Mismatch_0_Sense_+_Library_PoolT
AACTCCTGCATACACAGTCAACTTTTCTCCATAATTTAGTTGCGTTTGACTTCACCTTGTGACATGTATTTTCATTCCATCTAAAATAAATTCT
>Frequency_1_QualityScore_FFHHHHHJJJJJJJJJIIJJJJJGIIIJJJIJJJIIJJIIIIJJJIJJIJJJIIJIJJJJJIJJJIIJIHFHEHEEFFFFFFE_Mismatch_0_Sense_+_Library_PoolT
CAGTCAACTTTTCTCCATAATTTAGTTGCGTTTGACTTCACCTTGTGACATGTATTTTCATTCCATCTAAAATAAATTCTCAA
>Frequency_1_QualityScore_DD>DFFFGDF>FDAD<CEFFGGGHGGGGDEHAGD<DB>*???FFHIII>FGGH@FGCHFEGGGGFHHG;@;7==?E_Mismatch_0_Sense_+_Library_PoolT
CTTTTCTCCATAATTTAGTTGCGTTTGACTTCACCTTGTGACATGTATTTTCATTCCATCTAAAATAAATTCTCAA
>Frequency_1_QualityScore_FFHHHHHJIJIJJFHHJJJJJJJJJGIJJJJJJJJIIJJJJJJIIJJJJJJJHIJIJJIICGGHIIHIFFHGEIJJIHHHGFFF_Mismatch_0_Sense_+_Library_PoolT
ACCTTGTGACATGTATTTTCATTCCATCTAAAATAAATTCTCAACAATAAAGTATCCAAGAAATTAAGTTTATATCGTTTTGGA
>Frequency_1_QualityScore_@DHHHGHIIGIIEHGCHCHB<CGGHIFFGIGEGIGHIHGGGIGHGGIIIGGGIIIIGII@GGDE@CE>7=CCDEFFFFF_Mismatch_0_Sense_+_Library_PoolT
TGACTTCACCTTGTGACATGTATTTTCATTCCATCTAAAATAAATTCTCAACAATAAAGTATCCAAGAAATTAAGTTTA
>Frequency_1_QualityScore_FFAFF?>AFEHGIBFBFHGIGH@D?DH<FD>FDHH9DDCBBD=;3.@F@3=@CACHHEHF>?;DBC@BA>>AC:>>@:<@C3>CA5(:CCA:CC_Mismatch_0_Sense_+_Library_PoolT
AGCAACACTTTGGACTCTTCAACGCTGATCAAACTCCTGCATACACAGTCAACTTTTCTCCATAATTTAGTTGCGTTTGACTTCACCTTGTGAC
>Frequency_1_QualityScore_DDHFFBHIIIIJJJJJIGIHGIIIGHJJIGII?FHAHEFEFHGGIIJFBFCDF@GBDHGEHG<@EHIEGGHHHHFF;BDFFFDCC;;@>@;5=9_Mismatch_1_Sense_+_Library_PoolT
ATTCCATCTAAAATAAATTCTCAACAATAAAGTATCCAAGAAATTAAGTTTATATCGTTTTGGAAACTGAAAAATGTCAAAGAAGTTGTGTTTT
>Frequency_1_QualityScore_FFHHHHHJJJJJJJJJJJJJJJJJJJJJJJJJJJJJJJJJJJJJJJJJJJJGHJJJIJJJIJJJJJHHGEHGHHFFFFFFFFEEFEFEEC_Mismatch_0_Sense_+_Library_PoolT
CTGATCAAACTCCTGCATACACAGTCAACTTTTCTCCATAATTTAGTTGCGTTTGACTTCACCTTGTGACATGTATTTTCATTCCATCTA
>Frequency_1_QualityScore_FFHHHHHJJJJJIJJJHJJJJJJJJJJIJJJJEHJJJJIJJJJIJJJJJIJJJJJJJJIJIIIIJHGGIHEHHHHHFFFFFFFEEDEECEEDDD_Mismatch_0_Sense_+_Library_PoolT
ACTCCTGCATACACAGTCAACTTTTCTCCATAATTTAGTTGCGTTTGACTTCACCTTGTGACATGTATTTTCATTCCATCTAAAATAAATTCTC
>Frequency_1_QualityScore_FFHHHHHJJIJJJIIJJJJJIJJJJJHJJJIIJJJJIIJIJIIIIIIJFGIIIEHHHFFFFFFEEEEDECDCDDDEEEEEEEDEFEEFEDDCCC_Mismatch_1_Sense_+_Library_PoolT
CGCTGATCAAACTCCTGCATACACAGTCAACTTTTCTCCATAATTTAGTTGCGTTTTACTTCACCTTGTGACATGTATTTTCATTCCATCTAAA
>Frequency_1_QualityScore_DDFFHGHFGGGGGBHEGGIGIGGGGGHII9<FE@>F9BDEDECGEEGIEEGCHI@GHGGIIIGGGFEEGEGGFHCHHFF;BDFFCE_Mismatch_0_Sense_+_Library_PoolT
CTCCATAATTTAGTTGCGTTTGACTTCACCTTGTGACATGTATTTTCATTCCATCTAAAATAAATTCTCAACAATAAAGTATCCAA
>Frequency_1_QualityScore_FFHHHHHJJJJIJJJJJJJJJJJJJJJJJJJJJJJJIJJJJJHIJIJJHFGIIJJJJJJJJJIIJIH@HDCGHHHHHHFEDDEEDACDECEEDC_Mismatch_0_Sense_+_Library_PoolT
TCAACTTTTCTCCATAATTTAGTTGCGTTTGACTTCACCTTGTGACATGTATTTTCATTCCATCTAAAATAAATTCTCAACAATAAAGTATCCA
>Frequency_1_QualityScore_DFHHHHHJJJIIIJJIJJHIJIIIJJIIJICFIJJJIIIJIGHJJJFIIJJIJJJIIJJJIJJJJJJJJHHHHHFFFFFFCCE>CECDCCDDDD_Mismatch_1_Sense_+_Library_PoolT
TCCATCTAAAATAAATTCTCAACAATAAAGTATCCAAGAAATTAAGTTTATATCGTTTTGGAAACTGAAAAATGTCAAAGAAGTTGTGTTTTTT
>Frequency_1_QualityScore_FFHHHHHJJJJJJJJHIJJJJJJJJJJJJJIJJJJIJHHJIJJJJJJJJIJIJJJJJIJJIJIJHGIJJCHHHHHHFFFFFDFCCCEEEEDDDC_Mismatch_0_Sense_+_Library_PoolT
CTCCTGCATACACAGTCAACTTTTCTCCATAATTTAGTTGCGTTTGACTTCACCTTGTGACATGTATTTTCATTCCATCTAAAATAAATTCTCA
>Frequency_1_QualityScore_AD<FA?DHG>GGCCEHFEH@FGHGCGGI@B@BHGEHEFF<FH>C:?DCBCCCFFGGII?DH@GGGBEHDFA@FG7CE:@@DEF==??EACC@A;_Mismatch_0_Sense_+_Library_PoolT
GACTTCACCTTGTGACATGTATTTTCATTCCATCTAAAATAAATTCTCAACAATAAAGTATCCAAGAAATTAAGTTTATATCGTTTTGGAAACT
>Frequency_1_QualityScore_FFHHHHHJJJJJJJJJJJJJIJJJJJJJJJJIJJJJJJJJJJJIJJJIJJIIIFHIGIFHIJHHHHHHHFFFFECECEDDCCDFEEEDDDEEEE_Mismatch_0_Sense_+_Library_PoolT
TTCAACGCTGATCAAACTCCTGCATACACAGTCAACTTTTCTCCATAATTTAGTTGCGTTTGACTTCACCTTGTGACATGTATTTTCATTCCAT
>Frequency_1_QualityScore_FAFHHHHJJJJJJJJJJJJJJJJJJJJJIJJJ_Mismatch_0_Sense_+_Library_PoolT
GTATTTTCATTCCATCTAAAATAAATTCTCAA
>Frequency_1_QualityScore_DDHFDHHJJGJGIHHHIHGHHICGFHGGIGHIJJGIGHJIGIJFIJFIGGIIIGIDCCFHDDGFC@FIGDGGGH_Mismatch_0_Sense_+_Library_PoolT
TTTTCTCCATAATTTAGTTGCGTTTGACTTCACCTTGTGACATGTATTTTCATTCCATCTAAAATAAATTCTCA
>Frequency_1_QualityScore_DFHHHHHJJJJJIJJJJJJJIJJJIJJJJJJJJJJIJIJFHIIJJIIGHJJJEJIGIJJJJJJIGGIJJIHHHHHFCCDCFEEEEEECC?BDCC_Mismatch_0_Sense_+_Library_PoolT
TATTTTCATTCCATCTAAAATAAATTCTCAACAATAAAGTATCCAAGAAATTAAGTTTATATCGTTTTGGAAACTGAAAAATGTCAAAGAAGTT
>Frequency_1_QualityScore_FFHHHHHJJJIIJJIJJJJIJJJJJHIJJJJJIGIJJJJJJJJIJJJJIEEIJIJGIIJJJIGIJEHIIEHEHHHHHGFDFFFDECE>CCE_Mismatch_0_Sense_+_Library_PoolT
TTTAGTTGCGTTTGACTTCACCTTGTGACATGTATTTTCATTCCATCTAAAATAAATTCTCAACAATAAAGTATCCAAGAAATTAAGTTTA
>Frequency_1_QualityScore_FFHHHHHJJJJIIIJJJJIJJIJJJHJJJJJJGIJJJIJJJJJJJJJJJJJJJJIIJJIIIIIJJGIIHGIGHHHHFCHDEFFFEDDCCEDDEC_Mismatch_0_Sense_+_Library_PoolT
TTTAGTTGCGTTTGACTTCACCTTGTGACATGTATTTTCATTCCATCTAAAATAAATTCTCAACAATAAAGTATCCAAGAAATTAAGTTTATAT
>Frequency_1_QualityScore_FFHHHHHJJJJJJJJJJJJJJJJHHJIJJJ_Mismatch_0_Sense_+_Library_PoolT
AAAATAAATTCTCAACAATAAAGTATCCAA
>Frequency_1_QualityScore_FFHHHHGIJJJJIJJJJJJJJJJJJJJIGGJIJJJJJIJJJIJJGHIJJJJJIJIJJIJJGIJIIIJIJIIJJJICHHHHHDDFFFEEEEDDED_Mismatch_0_Sense_+_Library_PoolT
ACATGTATTTTCATTCCATCTAAAATAAATTCTCAACAATAAAGTATCCAAGAAATTAAGTTTATATCGTTTTGGAAACTGAAAAATGTCAAAG
>Frequency_1_QualityScore_FFHHHHHJJJJJJJJJJJJJJJJJJJJJJJJJJJJJJJJJJJJJJJJJJJJIIIJHJJJIJHHHHHHFFFFFFDEEDEEEFFEEDEFEEDFDDD_Mismatch_0_Sense_+_Library_PoolT
AACGCTGATCAAACTCCTGCATACACAGTCAACTTTTCTCCATAATTTAGTTGCGTTTGACTTCACCTTGTGACATGTATTTTCATTCCATCTA
>Frequency_1_QualityScore_FFHHHGHJJGHIJJJJIIIJJJJJIJJJJJJJJIJJJJJIJIJJJIJJGHHIJJJFHIIIJJIIGIIJJIHGHII_Mismatch_1_Sense_+_Library_PoolT
TTCACCTTGTGACATGTATTTTCATTCCATCTAAAATAAATTCTCAACAATAAAGTATCCAAGAAATTAAGTTCA
>Frequency_1_QualityScore_FFHGDFHHJGIGHGGIJJFIJIIJJIJGJIJJIIJIJJIJJJJIJIIIIJFHGEHGHHBGGIIJJJIGIEHGIIHGG?HHEF_Mismatch_0_Sense_+_Library_PoolT
CTTGTGACATGTATTTTCATTCCATCTAAAATAAATTCTCAACAATAAAGTATCCAAGAAATTAAGTTTATATCGTTTTGGA
>Frequency_1_QualityScore_FFHHHHHJJIIJJJIJJJJJJJJJJHIJJJJJHIJJIJJJJJJJIJIJJHHIJIJJJIIIJJJIIJIIIHIHHHHGGGFDFFFECDE@CED_Mismatch_1_Sense_+_Library_PoolT
TTTAGTTGCGTTTGACTTCACCTTGTGACATGTATTTTCATTCCATCTAAAATAAATTCTCAACAATAAAGTATCCAAGAAATTAAGTTCA
>Frequency_1_QualityScore_FFHHHGGGIJJJIJJJIIIJJJJJIIIJJJJJIJGIJJIJJJJGIIJDIJJJIGHGIIJICIHGFIIJJBE_Mismatch_0_Sense_+_Library_PoolT
TATTTTCATTCCATCTAAAATAAATTCTCAACAATAAAGTATCCAAGAAATTAAGTTTATATCGTTTTGGA
>Frequency_1_QualityScore_A??A3?DFFHHGIB<?EEHG@D@<+<9FHCBFHGIDB9?DDF@G<F9?DF?B?D>;99BG@:/=CA_Mismatch_0_Sense_+_Library_PoolT
TGACATGTATTTTCATTCCATCTAAAATAAATTCTCAACAATAAAGTATCCAAGAAATTAAGTTTA
>Frequency_1_QualityScore_BDHHHHHJJJJJJJJJJJJJJJJJJJJJJJJJJJIJIJIJJJJJHHHHHHHFFFFFFEDEAECDDBDDDDDDDDDDDDDDDCDDDDDDCDDDEE_Mismatch_0_Sense_+_Library_PoolT
TGGACTCTTCAACGCTGATCAAACTCCTGCATACACAGTCAACTTTTCTCCATAATTTAGTTGCGTTTGACTTCACCTTGTGACATGTATTTTC
>Frequency_1_QualityScore_FFHHHHHJJJIIIJJJFGIJJJJJJJJJJJJJGIII_Mismatch_0_Sense_+_Library_PoolT
ATTCTCAACAATAAAGTATCCAAGAAATTAAGTTTA
>Frequency_1_QualityScore_FFHHHHHJJIJHIJJJJJHJJJJJJIJJJJJJJJJIJJJJJJJIJJJIHIJJJIIIIHHGJJIGIIJJJHIJIEGII_Mismatch_0_Sense_+_Library_PoolT
ACTTCACCTTGTGACATGTATTTTCATTCCATCTAAAATAAATTCTCAACAATAAAGTATCCAAGAAATTAAGTTTA
>Frequency_1_QualityScore_FFHHHHHJIIJJJIJIIEFHIIEHHIGHHGDIIIJHIJIJIJJJJIIJJIJIJIIIGIJJJHHEHGHHHFFFFDDDCEECECDCDDEACDDDCC_Mismatch_0_Sense_+_Library_PoolT
CCTGCATACACAGTCAACTTTTCTCCATAATTTAGTTGCGTTTGACTTCACCTTGTGACATGTATTTTCATTCCATCTAAAATAAATTCTCAAC
>Frequency_1_QualityScore_FFHHHHHJJJJJJJJJJJJJJJIJIJJJIJJJJJJJJJJJJJIJJJIIIJJJJJJJJJIIJIIGIJJJJGHHHHHHFFFFFFDEEDEEEDDDCD_Mismatch_0_Sense_+_Library_PoolT
ACTTTTCTCCATAATTTAGTTGCGTTTGACTTCACCTTGTGACATGTATTTTCATTCCATCTAAAATAAATTCTCAACAATAAAGTATCCAAGA
>Frequency_1_QualityScore_FFHHHGHJJJJJIJJIJJIJJJIJIJJJJJJJJJJJJJIJJJJJIIJJJJIJJJJJIHHIHIJIJIIIJHIJJGGIG_Mismatch_1_Sense_+_Library_PoolT
ACTTCACCTTGTGACATGTATTTTCATTCCATCTAAAATAAATTCTCAACAATAAAGTATCCAAGAAATTAAGTTCA
>Frequency_1_QualityScore_FFHHHHHJGJJJI?CHHHGIIGHGGEGEGFGGG_Mismatch_0_Sense_+_Library_PoolT
CTCAACAATAAAGTATCCAAGAAATTAAGTTTA
>Frequency_1_QualityScore_FFHHHHHJJJJJJJJJIJJJJJJJJJJIIJJJJJJJJJJJJJIJJIJJJIJJJJJJJJJJJIJJJJJIJHIJIHHHHHHH_Mismatch_0_Sense_+_Library_PoolT
TCAACTTTTCTCCATAATTTAGTTGCGTTTGACTTCACCTTGTGACATGTATTTTCATTCCATCTAAAATAAATTCTCAA
>Frequency_1_QualityScore_FFHHHHHJJJJJJJFIJJJJJJJJJJJJJJIIHIIIJJJJJJJJJJJJJJJJJJJJJJJJJHHHHHFFFFFFEDEEEDDDDCAFEFEEDEDEEE_Mismatch_0_Sense_+_Library_PoolT
CTTCAACGCTGATCAAACTCCTGCATACACAGTCAACTTTTCTCCATAATTTAGTTGCGTTTGACTTCACCTTGTGACATGTATTTTCATTCCA
>Frequency_1_QualityScore_FFDFDDHGHIHIJJIIIJJJJCGIIJJI@DCHGIEFCGIHIJIJGGGGHGEHHJIGHGGDGGHGFFHG_Mismatch_0_Sense_+_Library_PoolT
TGTGACATGTATTTTCATTCCATCTAAAATAAATTCTCAACAATAAAGTATCCAAGAAATTAAGTTTA
>Frequency_1_QualityScore_FFHHHHHJJIJJJJJJJJJJIJJJJJJJJIJJJJJJJJJJJJJJJJJJJIJJJJJJHIJJJJJJJJJJJHIIHFHHHHFFFFFFFDCEED_Mismatch_0_Sense_+_Library_PoolT
TACACAGTCAACTTTTCTCCATAATTTAGTTGCGTTTGACTTCACCTTGTGACATGTATTTTCATTCCATCTAAAATAAATTCTCAACAA
>Frequency_1_QualityScore_FFHHHHHJJJJJIJJJJJJJJJJHIJIJJJJJJJJJJJIIJJJJJFIJIHJJJJJJJJJJJJIIJGIJJIIGIJJJHHHHHFFFBDDFEEEEEE_Mismatch_1_Sense_+_Library_PoolT
CTTTTCTCCATAATTTAGTTGCGTTTGACTTCACCTTGTGACATGTATTTTCATTCCATCTAAAATAAATTCTCAGCAATAAAGTATCCAAGAA
>Frequency_1_QualityScore_FFHHHHHJJJJJJJJHIJJIJJHIIJJJJJJJJJJJJJJJJJJJJIJJJJJIJJJJJJJJIFHIJJJIJIJJJJJJJHHHG_Mismatch_1_Sense_+_Library_PoolT
TTTGACTTCACCTTGTGACATGTATTTTCATTCCATCTAAAATAAATTCTCAACAATAAAGTATCCAAGAAATTAAGTTCA
>Frequency_1_QualityScore_FFHHHHHJJJJJJJJJJJJJJJJJJJJIJJJJJJIJJJJJJJJJJJJJJJGIJIJIJJJIJHIJHHHHHDFFFFFDEEEDEDDCCFFEDEDEEE_Mismatch_1_Sense_+_Library_PoolT
CTCTTCAACGCTGATCAAACTCCTGCATACACAGTCAACTTTTCTCCATAATTTATTTGCGTTTGACTTCACCTTGTGACATGTATTTTCATTC
>Frequency_1_QualityScore_FFHHHHHJJJIJJJJJJJJJIIIJJJJJIJJJJJJJHIIJ_Mismatch_0_Sense_+_Library_PoolT
ATAAATTCTCAACAATAAAGTATCCAAGAAATTAAGTTTA
>Frequency_1_QualityScore_ADFHFF?FD<<CHG@GHBDEG@EIE@9CC?9DGFE?:BB9B<*?@F><FGBFHGIIIIBGG>7=C;D@@EHFFFF>AD>BBDECCCCCCCC@@@_Mismatch_0_Sense_+_Library_PoolT
ATAATTTAGTTGCGTTTGACTTCACCTTGTGACATGTATTTTCATTCCATCTAAAATAAATTCTCAACAATAAAGTATCCAAGAAATTAAGTTT
>Frequency_1_QualityScore_FFHHHHHJJJJJIJJJJJJJJJJJJJJJJJJIJJJJJJFHIJJJJJJJJJJJJJJJJJJIJJJJJIJIIEHIIHGHHCHHFFFFFDCEEEEDDD_Mismatch_0_Sense_+_Library_PoolT
CCATAATTTAGTTGCGTTTGACTTCACCTTGTGACATGTATTTTCATTCCATCTAAAATAAATTCTCAACAATAAAGTATCCAAGAAATTAAGT
>Frequency_1_QualityScore_FFHHHGHJJJJJIJIIIIIIIJJGJHHIGHIJIJIGGDGGIHIJJEIDIIJHIIIIHGIIJIJEGIJJJHEHGHGGGHFFFFEECE@EDECCDC_Mismatch_0_Sense_+_Library_PoolT
TCCTGCATACACAGTCAACTTTTCTCCATAATTTAGTTGCGTTTGACTTCACCTTGTGACATGTATTTTCATTCCATCTAAAATAAATTCTCAA
>Frequency_1_QualityScore_FFHHHHHJJJJJJJJJJJJJJIJJJHIJJGIJJJIJJJJJIJIJJJJIJJJJJJJJJJJJJIIHIJJJJJJJHGEHHEFEEFFFDECEEEEDDD_Mismatch_1_Sense_+_Library_PoolT
AACTTTTCTCCATAATTTAGTTGCGTTTGACTTCACCTTGTGACATGTATTTTCATTCCATCTAAAATAAATTCTCAACAATAAAGTATCCAAA
>Frequency_1_QualityScore_;AAFAAF@E?FHI<<ICB<?3CAAH@CA+C??3C????:C@B@?BG?)09?D4B999B_Mismatch_0_Sense_+_Library_PoolT
ATTTTCATTCCATCTAAAATAAATTCTCAACAATAAAGTATCCAAGAAATTAAGTTTA
>Frequency_1_QualityScore_FFHHHHHJJJJJJJJJJJJJJJHIJJJJJJJJJJJJJJIIJI_Mismatch_0_Sense_+_Library_PoolT
AAATAAATTCTCAACAATAAAGTATCCAAGAAATTAAGTTTA
>Frequency_1_QualityScore_FFHHHHHJJJJJJJJJIJJIJIJJJJIJIIJJJHIJJIJJIJJJJJJJFHGGIJJIGIJIJIJIJJIIJCHHHHHGFFFFFFEEECEEDDDCDD_Mismatch_0_Sense_+_Library_PoolT
ACACAGTCAACTTTTCTCCATAATTTAGTTGCGTTTGACTTCACCTTGTGACATGTATTTTCATTCCATCTAAAATAAATTCTCAACAATAAAG
>Frequency_1_QualityScore_FFHHHGHJJJJJHIJJJJJJJIJJJJIJJJJJJJGHJIJHIJJJJJIJJJJJJJIIJIJIJHGIIIHHHEHHHHFFFFFFFDEEEEEDEDEDCC_Mismatch_0_Sense_+_Library_PoolT
CTGCATACACAGTCAACTTTTCTCCATAATTTAGTTGCGTTTGACTTCACCTTGTGACATGTATTTTCATTCCATCTAAAATAAATTCTCAACA
>Frequency_1_QualityScore_FFHHHHHJJJJJJJJJJJJJIJJJJJIJJJJJJJJIJJJJJIJIJJJJJJJJJJJIIJJJJJJIIJGHEBEDCEEEECDDDDDDDDDDDDCDDE_Mismatch_0_Sense_+_Library_PoolT
CTTTGGACTCTTCAACGCTGATCAAACTCCTGCATACACAGTCAACTTTTCTCCATAATTTAGTTGCGTTTGACTTCACCTTGTGACATGTATT
>Frequency_1_QualityScore_DFHDDFHGEGGGI,<CFHGIIIIIIGHIGIIIGGIICC8D??DFGHHHI@HHG@FG>@DGHCEHF@=ACEEF;BCCC8@BDDDDDDCCCCAC@C_Mismatch_1_Sense_+_Library_PoolT
GGAGCAACACTTTTGACTCTTCAACGCTGATCAAACTCCTGCATACACAGTCAACTTTTCTCCATAATTTAGTTGCGTTTGACTTCACCTTGTG
>Frequency_1_QualityScore_FFHHHFHIJJJJJJJIJIJJJIJIIGIJJIJJFIGJJJIIIJJJIJJJJJJJIJIJIJIJJIJ_Mismatch_0_Sense_+_Library_PoolT
TTTAGTTGCGTTTGACTTCACCTTGTGACATGTATTTTCATTCCATCTAAAATAAATTCTCAA
>Frequency_1_QualityScore_FFCFHHFIIIIJJIJJJCGIJJGIJDEICHGHHIGEHIHIJGIHIJJJJJJJJIJIJ?DGG_Mismatch_1_Sense_+_Library_PoolT
GGTATTTTCATTCCATCTAAAATAAATTCTCAACAATAAAGTATCCAAGAAATTAAGTTTA
>Frequency_1_QualityScore_FFHHHHHJJJJIIJGIJGGIJJIGIGIJGEBGIJJIJJJIIIBGGGFDGG_Mismatch_1_Sense_+_Library_PoolT
TCCATCTAAAATAAATTCTCAACAATAAAGTATCCAAGAAATTAAGTCTA
>Frequency_1_QualityScore_83)::8<:<CEDFE9E@AFIEEDEI??DDB@@D<DA@BDCEDEB98B09?DE>=CB9=ACA>@7=@@_Mismatch_1_Sense_+_Library_PoolT
GCGACATGTATTTTCATTCCATCTAAAATAAATTCTCAACAATAAAGTATCCAAGAAATTAAGTTTA
>Frequency_1_QualityScore_FFHHHHHJJJJJJJJJJJJJJIJJJJJFHIJJIJ_Mismatch_0_Sense_+_Library_PoolT
ATCTAAAATAAATTCTCAACAATAAAGTATCCAA
>Frequency_1_QualityScore_FFHHHHHJIJJJJJJJJJJJJJJJJJJJJJJJJJJJJJJJIIJJJGIHIJJJJHIJIJIIJGIJJ_Mismatch_0_Sense_+_Library_PoolT
GACATGTATTTTCATTCCATCTAAAATAAATTCTCAACAATAAAGTATCCAAGAAATTAAGTTTA
>Frequency_1_QualityScore_FFHHHHHJJJJJJJJJJJJJJGIJJJJJIIJJJJJJJJJJJJJJJIJJJGIJJJJJJJJJJJJJJIJEHHHHHHHHFFFFFFEEE_Mismatch_1_Sense_+_Library_PoolT
GTTGCGTTTGACTTCACCTTGTGACATGTATTTTCATTCCATCTAAAATAAATTCTCAACAATAAAGTATCCAAGAAATTAAGTA
>Frequency_1_QualityScore_FFHHHHHJJJJJIJJJIJJJJJJIIJJIIJJJJJIIJJJJJJJJIJIJJJIJJJGIJJJJIIJJIJJJJIJJJEHHGHH_Mismatch_0_Sense_+_Library_PoolT
AATTTAGTTGCGTTTGACTTCACCTTGTGACATGTATTTTCATTCCATCTAAAATAAATTCTCAACAATAAAGTATCCA
>Frequency_1_QualityScore_FFHHHHHJJJJJJJJJJIJJIIJJFHIIIJIJJJJJJJJJJJJIJHJJJJJIJJJJJJIJIJJHIJIJIHHIJJJJJHHAHHF_Mismatch_1_Sense_+_Library_PoolT
GGTTTGACTTCACCTTGTGACATGTATTTTCATTCCATCTAAAATAAATTCTCAACAATAAAGTATCCAAGAAATTAAGTTTA
>Frequency_1_QualityScore_DDFHHHHJIIJIJHIJIIJIGHJGGHIGJJJIIIIJDGIIJJJJGIJIIJJJFGHJEIGHFHHIJCGGEEEEHHHFBBEFEECCECEDDCCCAB_Mismatch_1_Sense_+_Library_PoolT
TTTCATTCCATCTAAAATAAATTCTCAACAATAAAGTATCCAAGAAATTAAGTTTATATCGTTTTGGAAACTGAAAAATGTCAAAGAAGTTGTG
>Frequency_1_QualityScore_FFHHHHHJJJJJJJJJJJHIIJIIJJIIJJJJIJFIHIJIJJIHIIJJJI_Mismatch_0_Sense_+_Library_PoolT
AAATTCTCAACAATAAAGTATCCAAGAAATTAAGTTTATATCGTTTTGGA
>Frequency_1_QualityScore_FFHHGHHIIJIJIJIIIIJIIIJFIJJJJJIIIHIGIJJJJJIIHJJGIIJJJIJHHIIIIJHHHHHFFFFFFCECEEDDDD>ADFDEEDEDDE_Mismatch_0_Sense_+_Library_PoolT
TCTTCAACGCTGATCAAACTCCTGCATACACAGTCAACTTTTCTCCATAATTTAGTTGCGTTTGACTTCACCTTGTGACATGTATTTTCATTCC
>Frequency_1_QualityScore_DDC<A:)<ADE?E??C9CACE9CEEDD1CDDEE999BDEE?DDC>DECEDCCE85;4@CEED;?>)=77;?@>@A@D>>BBEDA3;>>BDA>A5_Mismatch_0_Sense_+_Library_PoolT
ACGCTGATCAAACTCCTGCATACACAGTCAACTTTTCTCCATAATTTAGTTGCGTTTGACTTCACCTTGTGACATGTATTTTCATTCCATCTAA
>Frequency_1_QualityScore_FFHHHHHJJJJJJJJJJJJJJJJIHIIJJJJHHIJJJJGIJJJJJJJJIIIIJJJJIJIJIIIHIJJJJHEEGHHHFFFFDEECEEAEEE_Mismatch_0_Sense_+_Library_PoolT
TTAGTTGCGTTTGACTTCACCTTGTGACATGTATTTTCATTCCATCTAAAATAAATTCTCAACAATAAAGTATCCAAGAAATTAAGTTTA
>Frequency_1_QualityScore_FFHHHHHJIJJJJJJJJJJJJJJFGIJJJJJIIJJJJJJGIJJ_Mismatch_0_Sense_+_Library_PoolT
AAAATAAATTCTCAACAATAAAGTATCCAAGAAATTAAGTTTA
>Frequency_1_QualityScore_FFHHHHHJJJIJJJJIIJJJJJIFIJJJJJJIJJJJJJJJJJJJJJIJJJJJJJJJJIGIIBGHJIGHGEIIIGJGIEHHHE_Mismatch_1_Sense_+_Library_PoolT
TTTGACTTCACCTTGTGACATGTATTTTCATTCCATCTAAAATAAATTCTCAACAATAAAGTATCCAAGAAATTAAGTTTAC
>Frequency_1_QualityScore_FFHHHHHJJJJJJJJJJJJJJJJJJJJIJJJJJJJJIJJIJIJJJJJIIJJJIIJJJJGIJJIHGHHHHHFFDECCDDDCDDDCCDDDDDDDDD_Mismatch_1_Sense_+_Library_PoolT
ACAACACTTTGGACTCTTCAACGCTGATCAAACTCCTGCATACACAGTCAACTTTTCTCCATAATTTAGTTGCGTTTGACTTCACCTTGTGACA
>Frequency_1_QualityScore_FFHHHHHIJHHJJJJJJJJJJJJ_Mismatch_0_Sense_+_Library_PoolT
ACAATAAAGTATCCAAGAAATTA
>Frequency_1_QualityScore_FFHHHHHJJIIJJJJJHIIJJJJIJJJJJJJJJJJJJJIJJJJJJJJJJJJJJJJFHIJJJIJIIIJJJJHFHHIJIJJJEHHFFFF_Mismatch_0_Sense_+_Library_PoolT
TTCACCTTGTGACATGTATTTTCATTCCATCTAAAATAAATTCTCAACAATAAAGTATCCAAGAAATTAAGTTTATATCGTTTTGGA
>Frequency_1_QualityScore_EDFDHHGDEHIGJJIJJJHGIGGFGGHHIIHIIIHGIGAFGIIIIEIEGGIFGGIIJJCAHHHJJIIDFFE_Mismatch_1_Sense_+_Library_PoolT
CCTTGTGACATGTATTTTCATTCCATCTAAAATAAATTCTCAACAATAAAGTATCCAAGAAATTAAGTTGA
>Frequency_1_QualityScore_FFHHFHHIJIJJJJJJIJJJIJJJJJGGIJJJJJJJJJHHGGGGIJIIJJIIJJJIJJIFGII_Mismatch_0_Sense_+_Library_PoolT
CATGTATTTTCATTCCATCTAAAATAAATTCTCAACAATAAAGTATCCAAGAAATTAAGTTTA
>Frequency_1_QualityScore_FFHHHHHJJJJJJJJJJJGIIJIJJJIJJJJJIJJJJJIJJJJJHGIIIHIIJJJIJJJIJHGHHGFFFEEEEDEFEEEEFEEEFDDD_Mismatch_0_Sense_+_Library_PoolT
GATCAAACTCCTGCATACACAGTCAACTTTTCTCCATAATTTAGTTGCGTTTGACTTCACCTTGTGACATGTATTTTCATTCCATCTA
>Frequency_1_QualityScore_EFGFFFAFGFHIIGHHIIIIGGHEHGIGIIIFHIIIIIEGIIIHIIIGEGHHHGIIIIIIIIFIEIGIIC4=@CCH_Mismatch_0_Sense_+_Library_PoolT
TTAGTTGCGTTTGACTTCACCTTGTGACATGTATTTTCATTCCATCTAAAATAAATTCTCAACAATAAAGTATCCA
>Frequency_1_QualityScore_FFDFCDHHIEFBHIGIGDHAHE<FBHCFAH?BC?BFBFD<CGHBFCHIIG<B@B?F<FGIC?F<BBGGIGIIA=EGGCCHH_Mismatch_0_Sense_+_Library_PoolT
TTTGACTTCACCTTGTGACATGTATTTTCATTCCATCTAAAATAAATTCTCAACAATAAAGTATCCAAGAAATTAAGTTTA
>Frequency_1_QualityScore_FBFHHHHJJJJJJJJJJJJJJJJJJJJJIJJJJJJJJJJJGGIJJJJJJJJJJJJJGIJJ_Mismatch_0_Sense_+_Library_PoolT
GTATTTTCATTCCATCTAAAATAAATTCTCAACAATAAAGTATCCAAGAAATTAAGTTTA
>Frequency_1_QualityScore_FFHHHHHIJJJJJJJIJJJJJJJJJJIJJJJJJJJJJJJJJIIJJJJJHIJIJJJJJGIJHHHHHHFFFFFFEEECEEEFEEDEEEFEFDDDCC_Mismatch_0_Sense_+_Library_PoolT
CGCTGATCAAACTCCTGCATACACAGTCAACTTTTCTCCATAATTTAGTTGCGTTTGACTTCACCTTGTGACATGTATTTTCATTCCATCTAAA
>Frequency_1_QualityScore_BDFDFHFHGFAFDGHGEHGGEBHBDHGIIIIIIIIIGCHIIIIIIIIIG?BFDGHGIIIIIGIII<=FHG_Mismatch_1_Sense_+_Library_PoolT
TTGTGACATGTATTTTCATTCCATCTAAAATAAATTCTCAACAATAAAGTATCCAAGAAATTAAGTTTAC
>Frequency_1_QualityScore_DFHFCFAFHHGGGFEHHHDHIIGGGGHEGGG?DF9BDFEEC@GIGGIIIIIIIIIGFEHGIIIIIIIIFG@CGCEEEHHEFF>DFC>>@>_Mismatch_1_Sense_+_Library_PoolT
TTAGTTGCGTTTGACTTCACCTTGTGACATGTATTTTCATTCCATCTAAAATAAATTCTCAACAATAAAGTATCCAAGAAATTAAGTTCA
>Frequency_1_QualityScore_FFGHHFFJHIJJJJJIIJJJJIIJIIIIJJIIGHGIJJIIJJJIJHGIIJJJJJIGIIBHIHGIFGEEA?EDCDD/&4&&&))3_Mismatch_0_Sense_+_Library_PoolT
CAATAAAGTATCCAAGAAATTAAGTTTATATCGTTTTGGAAACTGAAAAATGTCAAAGAAGTTGTGTTTTTTTTTTGCGGCCTA
