# Supplementary material for: Differential Gene Expression Reveals Candidate Genes for Drought Stress Response in Abies alba (Pinaceae)
Source: PLoS One. 2015 Apr 29;10(4):e0124564. doi: 10.1371/journal.pone.0124564 (PMC4414588; doi:10.1371/journal.pone.0124564)
Supplement: S3 File — (GZ) [file pone.0124564.s003.gz › comp18583_c0_seq1.fa]

>comp18583_c0_seq1 len=446 path=[1:0-191 635:192-201 203:202-202 204:203-213 215:214-314 668:315-445] : sp|Q7XQU7|P2C41_ORYSJ Probable protein phosphatase 2C 41 OS=Oryza sativa subsp. japonica GN=Os04g0452000 PE=2 SV=2 e-value: 4e-09 blast score: 57.0
CCGATATTTTCGACACCGCCGTGTTTTCCGCCTGCGAGTTGGTGGTCATGGGGAGCAACGGTCTCTGGGCCACGGTGCACAATCAGGAATGCGTAGATTTGGCGAGGCGAACGCTGAGGTCGGCGTCTCCGGAGGTGGCTGCCACTCAGCTGGCGGTGCTCGCTCAGGACCGGGGAAGCAACGACGACATCTCGTGCCTCGTTATCTCATTTGGGCCTAAGCCAGCGTAGCGCTCGTGCCTCGTCATCTCATTTAATTGCAATATTGCTTGTGATTGCCAGCGTCCCAAAGTCATCTTTGATTAATCTGTTCTCTTTCGTATAAATTTAACATTCCTGTAAAAATGGAAGGCCGTGAACATTGTAAACAAAATCTTTTTTGACCATATTTTCCGATAGAATTTTCAGACAATGGGAAAAAAATAGTTAAATCGGTGTTCAGTTCGA

>Frequency_2_QualityScore_FFHGFGFGIGIGIIIIIIIIGGEEGFIIJIIIJIIJIJGIIJJIEHGIIIEEEEGEGGGEDEDDDDDCCCCCCDDDDDDDDDDEDEDDEEDDED_Mismatch_0_Sense_+_Library_PoolT
GCCAGCGTAGCGCTCGTGCCTCGTCATCTCATTTAATTGCAATATTGCTTGTGATTGCCAGCGTCCCAAAGTCATCTTTGATTAATCTGTTCTC
>Frequency_2_QualityScore_=AAEEEAGCFDFCGICEGEIECHHIIHGGEDCEGHGCHHEGHEEEGIIGIIIIGFEEEEIFCAEDBEDD@A:?B@B=A9>7=>@AA=@5AACCB_Mismatch_2_Sense_+_Library_PoolT
CCAAAGTCATCTTTGATTAATCTGTTCTCTGTCGTATAAATTTAACATTCCTGTAAAAATGGAAGGCCGTGAACATTGTAAATAAAATCTTTTT
>Frequency_2_QualityScore_FFGHGGGIGHIIHIIJHEGIGIGGIGFHGIIIIJIIII9EIIIJJIHIIIIIJIIJJJJHJIJIIIJIJDHHFDEEEEEEDCEEFECBCCCCDD_Mismatch_1_Sense_+_Library_PoolT
TCCCAAAGTCATCTTTGATTAATCTGTTCTCTTTCGTATAAATTTAACATTCCTGTAAAAATGGAAGGCCGTGAACATTGTAAATAAAATCTTT
>Frequency_2_QualityScore_EFHHHHGJJJIJIJJJIJJIIIJJIIHIIIJJJJIJIJJIJIJIIIJIIIIIIIGGGGGGGEEEEDDDD?CCDDCCEEDDDDCCDCEDECDEDD_Mismatch_0_Sense_+_Library_PoolT
TAAGCCAGCGTAGCGCTCGTGCCTCGTCATCTCATTTAATTGCAATATTGCTTGTGATTGCCAGCGTCCCAAAGTCATCTTTGATTAATCTGTT
>Frequency_1_QualityScore_FFGGHDHIIIIG?EFGIIIIGIIGIFHBCDEHFFFFFFACCCCDCDBBB<B<>CBDDBB>>ABBDBDD9>BBCCDDBDDBBBDDCD??B(2>CB_Mismatch_0_Sense_+_Library_PoolT
CGAACGCTGAGGTCGGCGTCTCCGGAGGTGGCTGCCACTCAGCTGGCGGTGCTCGCTCAGGACCGGGGAAGCAACGACGACATCTCGTGCCTCG
>Frequency_1_QualityScore_FFHHHHGJJGHIIJIJGIIGIGIIJJJJHEEHHFFFDDDBDDDDDDDDDDDDDDBBBDDDDDEEEEDDD?CACCDDDDDDDDDDDDDDDDBBDD_Mismatch_2_Sense_+_Library_PoolT
AGCTGGCGGTGCTCGCTCAGGACCGGGGAAGCAACGACGACATCTCGTGCCTCGTCATCTCATTTGAGCCTAAGCCAGCGTAGCGCTCGTGCCT
>Frequency_1_QualityScore_DDHHHHHJJIJJJJJJIJJIIIJJJJJJJJJJJIIIJJJJJJJIJIJJJJJIIHIEIIIJJFHIIJGEHFHHHHFFFDFF?CECEDDDDDDEDD_Mismatch_0_Sense_+_Library_PoolT
CCTCGTCATCTCATTTAATTGCAATATTGCTTGTGATTGCCAGCGTCCCAAAGTCATCTTTGATTAATCTGTTCTCTTTCGTATAAATTTAACA
>Frequency_1_QualityScore_FFFHHHHJJJJJJJJJJIJJJJIJJJJIJJIJJJJJJJJJJJJJJJJIJIJJJIJIJJJJJGIIJIJJJHFHHHHFFFFFFFEEDDECEDDDDC_Mismatch_2_Sense_+_Library_PoolT
AGTCATCTTTGATTAATCTGTTCTCTGTCGTATAAATTTAACATTCCTGTAAAAATGGAAGGCCGTGAACATTGTAAATAAAATCTTTTTTGAC
>Frequency_1_QualityScore_FFHDBFHGHBF@<EDGEHHG<FFGIFAFFDBDGH@DDHCHHECGGIIIHEGECGCHHEECEHHIADGHEA?C>_Mismatch_1_Sense_+_Library_PoolT
ATCTTTGATTAATCTGTTCTCTTCCGTATAAATTTAACATTCCTGTAAAAATGGAAGGCCGTGAACATTGTAA
>Frequency_1_QualityScore_FFHGHHHJJJJJJIJHJIIJJJJJGIIJJJJIJJJJJJJJJJJJJIJJJJJHHHHHHHFFFFFFEEEEEBDDDDDD?BDDDEECDDDDCDDDDE_Mismatch_0_Sense_+_Library_PoolT
GGGCCTAAGCCAGCGTAGCGCTCGTGCCTCGTCATCTCATTTAATTGCAATATTGCTTGTGATTGCCAGCGTCCCAAAGTCATCTTTGATTAAT
>Frequency_1_QualityScore_FFHHHHHIJJJIJJJJJIJJHHIIJJJJJGIIJJJJJHFBDDDDDBBDDDDDDDDDDDDBDDDDDBDDDCCDDEEEDCBDDDCDCDDDDDB@DD_Mismatch_2_Sense_+_Library_PoolT
GGCTGCCACTCAGCTGGCGGTGCTCGCTCAGGACCGGGGAAGCAACGACGACATCTCGTGCCTCGTCATCTCATTTGAGCCTAAGCCAGCGTAG
>Frequency_1_QualityScore_FFHHGHHJJJJJJJJJJIJGJHIJIIIJIJIJJIJJJIJJJJJJIJJJJGHHHHHGFEFFFFFEEEEEEACDDDDDDDDBBDC?CCCDDDDDDD_Mismatch_0_Sense_+_Library_PoolT
TCATTTGGGCCTAAGCCAGCGTAGCGCTCGTGCCTCGTCATCTCATTTAATTGCAATATTGCTTGTGATTGCCAGCGTCCCAAAGTCATCTTTG
>Frequency_1_QualityScore_FFHHGHHJJJIJFIGIJIJJJGGCHIIIIJJJJJH(7??CDFBCDBCEDDDD??@DDDD>BBB@DDCDDBBDBDDDDBCCA@CCCD=>?CCDD?_Mismatch_1_Sense_+_Library_PoolT
CCGATATTTTCGACACCGCCGTGTTTTCCGCCTGCCAGTTGGTGGTCATGGGGAGCAACGGTCTCTGGGCCACGGTGCACAATCAGGAATGCGT
>Frequency_1_QualityScore_FFHHHHHJIHIHIJJJJJJIJIJJJJJJJJHIJJJJJJJJJJIJJJIJJJJJJJJJJJJJJIJIJHHHHHHDDCCDDD_Mismatch_2_Sense_+_Library_PoolT
GTTCTCTGTCGTATAAATTTAACATTCCTGTAAAAATGGAAGGCCGTGAACATTGTAAATAAAATCTTTTTTGACCAT
>Frequency_1_QualityScore_FFHHHHHJJJIJJJJJJJJJIJJHIJIJJJJJIJJJJIJJGIIJJIJJJIJJJIJ_Mismatch_1_Sense_+_Library_PoolT
ATTCCTGTAAAAATGGAAGGCCGTGAACATTGTAAATAAAATCTTTTTTGACCAT
>Frequency_1_QualityScore_FFGHDHHIIEIGIIIJJEIIIIGGGGGIHIJCHGHIGHFHIJIGIIGIIGEEHHGHDFFFFFFECEDEEACCCCBBDDBDD?BC>CCDCCDDDC_Mismatch_0_Sense_+_Library_PoolT
CATTTGGGCCTAAGCCAGCGTAGCGCTCGTGCCTCGTCATCTCATTTAATTGCAATATTGCTTGTGATTGCCAGCGTCCCAAAGTCATCTTTGA
>Frequency_1_QualityScore_FFHHHHHJJJJIIIJJJIJJJIIJJJFGIJJIJJIIIJIJJJJJJJJHHHHHHFFFFDDDDDDDDDDEDDDDDDDDDDDCDDDDDDDDEEE_Mismatch_0_Sense_+_Library_PoolT
GTAAAAATGGAAGGCCGTGAACATTGTAAACAAAATCTTTTTTGACCATATTTTCCGATAGAATTTTCAGACAATGGGAAAAAAATAGTTA
>Frequency_1_QualityScore_FFHHHHHJJJJJJJJIJJJJJJJHHIJJJJJJJJJJJJJJJJJJJJJJHIJIJIJIIJJJJJJIJJJJJHHHHHHHHFFFFFDDDDDDDBDDDD_Mismatch_1_Sense_+_Library_PoolT
TTGTGATTGCCAGCGTCCCAAAGTCATCTTTGATTAATCTGTTCTCTGTCGTATAAATTTAACATTCCTGTAAAAATGGAAGGCCGTGAACATT
>Frequency_1_QualityScore_FFHHHGHEIJIIJJJJJIJJJJJJJJJJJJJJIIIGJJIJJHIIIJJIJJIJJJJJJJGIGGIIJIHFFDFDD_Mismatch_1_Sense_+_Library_PoolT
CTTTCGTATAAATTTAACATTCCTGTAAAAATGGAAGGCCGTGAACATTGTAAATAAAATCTTTTTTGACCAT
>Frequency_1_QualityScore_FFGFFHHIIIIJFHHIJIHJJIJJJGGHIIIG@DGIFGDHGGGBAAEBDFEFCECBDDDDBBD3@<;BDDDCBBBD>BBDC<>B>@2<<AADBD_Mismatch_1_Sense_+_Library_PoolT
GGGGAGCAACGGTCTCTGGGCCACGGTGCACAATCAGGAATGCGTGGATTTGGCGAGGCGAACGCTGAGGTCGGCGTCTCCGGAGGTGGCTGCC
>Frequency_1_QualityScore_DAFHAFD>EGIID?A?IHEBGFGGG<@A<BFG??BF?CBHBF@@90?G@F@BFFEHAFGG@FECG77@_Mismatch_1_Sense_+_Library_PoolT
TGATTAATCTGTTCTCTTCCGTATAAATTTAACATTCCTGTAAAAATGGAAGGCCGTGAACATTGTAA
>Frequency_1_QualityScore_FFHGHHHJJJJJIJJJJJJJJJIJJJIGGGHIIJJJJJJJJJJJIJJIJJJJJJJJJJJJJJIJJJJJJGHHHHHFEFFFEEEEEEEEDDDEDD_Mismatch_1_Sense_+_Library_PoolT
CATCTCATTTAATTGCAATATTGCTTGTGATTGCCAGCGTCCCAAAGTCATCTTTGATTAATCTGTTCTCTGTCGTATAAATTTAACATTCCTG
>Frequency_1_QualityScore_FFHHHHHJJJJJJJJJJJJHIIIIIIJJIJJJJJJJJJJJJJJJJJIIJJJ_Mismatch_1_Sense_+_Library_PoolT
CTGTAAAAATGGAAGGCCGTGAACATTGTAAATAAAATCTTTTTTGACCAT
>Frequency_1_QualityScore_FFHHHGHFHIJJJJJJJJJJIIGIIEHHIIJFHIGIJJJJJJFJIGIJJIIGHIIJJGIJJCHJIJJIGEHEFFEDDCEEC;@BDDDDD>CADC_Mismatch_2_Sense_+_Library_PoolT
CCCAAAGTCATCTTTGATTAATCTGTTCTCTGTCGTATAAATTTAACATTCCTGTAAAAATGGAAGGCCGTGAACATTGTAAATAAAATCTTTT
>Frequency_1_QualityScore_FFHHHHHJJJJJJJJJJJJIJIJJFHGIJIJJJIJJJJJIIIIJJJJJJJJIJIJ_Mismatch_0_Sense_+_Library_PoolT
CATTCCTGTAAAAATGGAAGGCCGTGAACATTGTAAACAAAATCTTTTTTGACCA
>Frequency_1_QualityScore_FFHHHFHJIJJJJJJJJJJJJGIIIJJJJJJJJJJIIJJJJJJJJJJJJJJJJHHHHGHFFDDDDDDDDDDEEDDDDDDDDEDEDDEDDDEDDD_Mismatch_1_Sense_+_Library_PoolT
CAGCGTAGCGCTCGTGCCTCGTCATCTCATTTAATTGCAATATTGCTTGTGATTGCCAGCGTCCCAAAGTCATCTTTGATTAATCTGTTCTCTG
>Frequency_1_QualityScore_FFGHGHHJIJJJIJIJJJJIJJJIIIGJJJJJJJJ?8B@FHIJIJJJIEGHJGIGGGHHGHFFFCDD@CCBCCDEEDCDDDDDCEDEDDEEDDE_Mismatch_0_Sense_+_Library_PoolT
AGCCAGCGTAGCGCTCGTGCCTCGTCATCTCATTTAATTGCAATATTGCTTGTGATTGCCAGCGTCCCAAAGTCATCTTTGATTAATCTGTTCT
>Frequency_1_QualityScore_FFHHHHHJJJJJJJJIJIJGIJJIJHJIJJIJJJJJJJJJJJGIIJJJIIJIIJJHHHHHFFFFFFFEEECEEEDDDEEDDEDDDDDDBDC_Mismatch_1_Sense_+_Library_PoolT
GCTCGTGCCTCGTCATCTCATTTAATTGCAATATTGCTTGTGATTGCCAGCGTCCCAAAGTCATCTTTGATTAATCTGTTCTCTGTCGTAT
>Frequency_1_QualityScore_FFHHHHHJJIJJJJJIJJJJJJIIHJIJJJJJJJJIJJIIJJJJJJJJJJHIIJJJHHHHHFFDDCCCDCCDEEDDDDDDD_Mismatch_0_Sense_+_Library_PoolT
CCAGCGTAGCGCTCGTGCCTCGTCATCTCATTTAATTGCAATATTGCTTGTGATTGCCAGCGTCCCAAAGTCATCTTTGAT
>Frequency_1_QualityScore_FFHGDHHHIJIIIIGGHEEFEHGIGGGIHBGGI@GHHHGIGHIGIGGAEEDDDD=@DDBDDDCCDDBDD>>CDDDDDD<BBDDDDBCDDDDDDC_Mismatch_0_Sense_+_Library_PoolT
ACGGTCTCTGGGCCACGGTGCACAATCAGGAATGCGTAGATTTGGCGAGGCGAACGCTGAGGTCGGCGTCTCCGGAGGTGGCTGCCACTCAGCT
>Frequency_1_QualityScore_FFFHHHHJJJIHIJIIJJJIIHIIIIIJJJJIJIJJJJJJIJJJJJJJJJJJJJJJGHHGIIJJJIGGHEHHCHHFDFFFFDDBCCC_Mismatch_1_Sense_+_Library_PoolT
TGATTAATCTGTTCTCTTTCGTATAAATTTAACATTCCTGTAAAAATGGAAGGCCGTGAACATTGTAAATAAAATCTTTTTTGACCA
>Frequency_1_QualityScore_FFGHHHHJJJJJIJJJJJJJIJJJ@EIJHHHHFFDDDBDDDDDCDDDDDDDDDDDDCCDEEEDDDDDDDCDDDDDDDDDDDDDDDDDDDDDDDD_Mismatch_2_Sense_+_Library_PoolT
GGCGGTGCTCGCTCAGGACCGGGGAAGCAACGACGACATCTGGTGCCTCGTCATCTCATTTGGGCCTAAGCCAGCGTAGCGCTCGTGCCTCGTC
>Frequency_1_QualityScore_DDFHHHHIJIGIJJJJJIJJIIJIJJJIIJIJJIJJJGHIIJIIIJJJIIJJJJIIIJJJGHHHHHFFFEFFF_Mismatch_2_Sense_+_Library_PoolT
TAAATTTAACATTCCTGTAAAAATGGAAGGCCGTGAACATTGTAAATAAAATCTTTTTTGACCATATTTTCCA
>Frequency_1_QualityScore_FFHHHHHJIJJJJJJJJJJJFIJJJJIJJJJJIJJJJJJJJIJIJJJJJIJJJIJHHHEFFFFFFEDEEEEDDEDEDDEDDDEDDDDDDDDCDC_Mismatch_0_Sense_+_Library_PoolT
CGCTCGTGCCTCGTCATCTCATTTAATTGCAATATTGCTTGTGATTGCCAGCGTCCCAAAGTCATCTTTGATTAATCTGTTCTCTTTCGTATAA
>Frequency_1_QualityScore_FFHGHHHJJJJJIGIIJIJJJJJJIFHIJJJJJJGIJJJJJJIHIJJJJJJJIHIIJIHHHHHHFFFFFCEEEEEDED=CCACDBBDBBBDDDD_Mismatch_1_Sense_+_Library_PoolT
CCTTGTGATTGCCAGCGTCCCAAAGTCATCTTTGATTAATCTGTTCTCTTTCGTATAAATTTAACATTCCTGTAAAAATGGAAGGCCGTGAACA
>Frequency_1_QualityScore_FFHHHHHJJJJJJJJJJJJJJJGIIJJJJJJJIJJJJJIJJJJJJJJJJJIHCEHEHHEFFFFFEEEEECEDDDCDDDDD?BCCDCDDDEDDDD_Mismatch_0_Sense_+_Library_PoolT
CTCATTTGGGCCTAAGCCAGCGTAGCGCTCGTGCCTCGTCATCTCATTTAATTGCAATATTGCTTGTGATTGCCAGCGTCCCAAAGTCATCTTT
>Frequency_1_QualityScore_FFFHFFHJJGGBGGIJJGHGJIJIJGIIGIJJJIJJIIIIIIIIEIIGJIFHFFFFEEEE>CACBCCDD<?CBDDDDDDDDDE_Mismatch_1_Sense_+_Library_PoolT
GGAAGGCCGTGAACATTGTAAACAAAATCTTTTTTGACCATATTTTCCGATAGAATTTTCAGACAATGGGAAAAAAATAGCTA
>Frequency_1_QualityScore_FFHHHHHJJJJJJJJJJHGIIJJJJJJJJJHHFFFFEDDDEDDDDDDDDDDEEFEEDDDDDDDDDDDDDDDDDDDDDDDDDDDDDDDDDDDDCE_Mismatch_2_Sense_+_Library_PoolT
CTCGCTCAGGACCGGGGAAGCAACGACGACATCTCGTGCCTCGTCATCTCATTTGAGCCTAAGCCAGCGTAGCGCTCGTGCCTCGTCATCTCAT
>Frequency_1_QualityScore_FFHHHHHJJJJJJJJJJJJJJJJJJIJJJJJJJJIJJJJIJJJJJJJJJJJJIIIJJ_Mismatch_1_Sense_+_Library_PoolT
ACATTCCTGTAAAAATGGAAGGCCGTGAACATTGTAAATAAAATCTTTTTTGACCAT
>Frequency_1_QualityScore_A2A?<ADD3<?ECED>FDAEE9B:91:9CD9BCDDD9?B@??@DDCCC3@;@@>@4?A19/.6;.6;39;_Mismatch_2_Sense_+_Library_PoolT
GTAAAAATGGAAGGCCGTGAACATTGTAAACAAAATCTTTTTTGACCATATTTTCCGATAGAATTTTCGA
>Frequency_1_QualityScore_FFFHHHGJIJJJJIJJJHIIIJJFHIDGHIJJJJIIIJJJIHHEFFFFEEDDDDDD@BDDDDDDDCDDDBCCDDDDDBCCDDDABDBDDBDDBD_Mismatch_1_Sense_+_Library_PoolT
CGTGTTTTCCGCCTGCGAGTTGGTGGTCATGGGGAGCAACGGTCTCTGGGCCACGGTGCACAATCAGGAATGCGTGGATTTGGCGAGGCGAACG
>Frequency_1_QualityScore_ADFHHHGIAHGHEDF@CFDFDHGEH4@FDHEIGEHGICDDGHHHIIB=;@CEAG;?>A7;BC;?DFE@CC@ACCCD@AA@CCCDCDACCCFD>>_Mismatch_0_Sense_+_Library_PoolT
TCGTGCCTCGTCATCTCATTTAATTGCAATATTGCTTGTGATTGCCAGCGTCCCAAAGTCATCTTTGATTAATCTGTTCTCTTTCGTATAAATT
>Frequency_1_QualityScore_FFFHHHHJJJJJJJJJJJJJJJJHIIJJJJJJJJJJIJJHFDBDDDDDDDDDDDDDDDDDDBDBDDDDB?BBDDDDEEEEDDDDDDDDDDDDDD_Mismatch_2_Sense_+_Library_PoolT
GGTGGCTGCCACTCAGCTGGCGGTGCTCGCTCAGGACCGGGGAAGCAACGACGACATCTCGTGCCTCGTCATCTCATTTGAGCCTAAGCCAGCG
>Frequency_1_QualityScore_FFHHHHHJJJJIJJJJJJJJJJJJJJJJJJHIJJJJJJJJJJJJJJHHHHHFFFFFFFEEEEEEEDCDFDDDDDDDDEEDDDDDDDDDDDDDDD_Mismatch_0_Sense_+_Library_PoolT
CTCGTTATCTCATTTGGGCCTAAGCCAGCGTAGCGCTCGTGCCTCGTCATCTCATTTAATTGCAATATTGCTTGTGATTGCCAGCGTCCCAAAG
>Frequency_1_QualityScore_+2C?HBHGEHGII@CFHHIBBE@HGB2:CB?F??D<DBDEHIEGGGGFGIGGIGD>;;CFHEECACDH>=?=?_Mismatch_2_Sense_+_Library_PoolT
CTCTTTGATTAATCTGTTCTCTTCCGTATAAATTTAACATTCCTGTAAAAATGGAAGGCCGTGAACATTGTAA
>Frequency_1_QualityScore_FFHHHHHJJJJJJGHJJJJJIJJJJIJJJJJJHHFFFFEDDDDDDDDDDDDCDDDDDDDDDDDDDDEEEEDDDDDDDDDDDDDDBBDDDDDDDD_Mismatch_2_Sense_+_Library_PoolT
ACTCAGCTGGCGGTGCTCGCTCAGGACCGGGGAAGCAACGACGACATCTGGTGCCTCGTCATCTCATTTGGGCCTAAGCCAGCGTAGCGCTCGT
>Frequency_1_QualityScore_FFHHHHHHHHIJJCHIDGHHJJJIDHGIJIJJHIIJJIJIHHHFFDDDDDDDDDDDDDDDDDDDDDDDEDDDDCBDBDDBB@DDBDDDDDCDBD_Mismatch_0_Sense_+_Library_PoolT
GCCTGCGAGTTGGTGGTCATGGGGAGCAACGGTCTCTGGGCCACGGTGCACAATCAGGAATGCGTAGATTTGGCGAGGCGAACGCTGAGGTCGG
>Frequency_1_QualityScore_DFHHHHHJGIAGHGIIJJJIJIIIJJIJJIIJJIIJJ>GGHIJJJIJIJGIEHFCGGEGGGIJGIHGHHDDDCCEDACEFEEDDDDB@CCDCCD_Mismatch_1_Sense_+_Library_PoolT
TCTCTTCCGTATAAATTTAACATTCCTGTAAAAATGGAAGGCCGTGAACATTGTAAACAAAATCTTTTTTGACCATATTTTCCGATAGAATTTT
>Frequency_1_QualityScore_FFHHHFHJJJJJJJJJIIIJJJJJGIJJJJJIHHHHHHFFFFFDDEDDDDDDDDDDDDDDDDDDDDDBDACCDDDDDDDDDEEEEEDECDDDDD_Mismatch_0_Sense_+_Library_PoolT
CGGGGAAGCAACGACGACATCTCGTGCCTCGTTATCTCATTTGGGCCTAAGCCAGCGTAGCGCTCGTGCCTCGTCATCTCATTTAATTGCAATA
>Frequency_1_QualityScore_FFHHHHHJJJJIJHHJGIJJJJIJIJJIJJJJJHHHFFFDEDDDDDDDDDDDBBB?BBDDDDDDDDDDDCDDDDDD>BBDDDDDBBDDCDDBBD_Mismatch_1_Sense_+_Library_PoolT
AATCAGGAATGCGTGGATTTGGCGAGGCGAACGCTGAGGTCGGCGTCTCCGGAGGTGGCTGCCACTCAGCTGGCGGTGCTCGCTCAGGACCGGG
>Frequency_1_QualityScore_FDFHHFHJJJIIJIJJIJJJJJJJJJJJJHIIJIJJJJJJIJJJJJJIJIGGIJIIIJGICEHGIGHHJIHHHFHHHFFFFFFEEDECEDDDDD_Mismatch_1_Sense_+_Library_PoolT
GTCATCTTTGATTAATCTGTTCTCTTTCGTATAAATTTAACATTCCTGTAAAAATGGAAGGCCGTGAACATTGTAAATAAAATCTTTTTTGACC
>Frequency_1_QualityScore_FFHHHHHJJJJJHIIIIJJJJJJIIJJJJJJJHHHFFFFEDDDDDDDDDDDDDDDDDDDDDDDDCDDDDDDDDDDBDDDDDDDBBDDDDDBDDD_Mismatch_0_Sense_+_Library_PoolT
ATCAGGAATGCGTAGATTTGGCGAGGCGAACGCTGAGGTCGGCGTCTCCGGAGGTGGCTGCCACTCAGCTGGCGGTGCTCGCTCAGGACCGGGG
>Frequency_1_QualityScore_D=?A@)0CDAGI:?D@G2B*?BFBCFFCAFE7CF7;=C7=CEFFIFFEF2??;?B;;>C?B?@BBA>?BB3;3>ABBBBB:>ADBBDE:ADA_Mismatch_1_Sense_+_Library_PoolT
CAGCGGAGCGCTCGTGCCTCGTCATCTCATTTAATTGCAATATTGCTTGTGATTGCCAGCGTCCCAAAGTCATCTTTGATTAATCTGTTCTC
>Frequency_1_QualityScore_FFHHHHHJJJJJIJJJJIJJJJJJJJJJJJJJJJJIJGHJJJIIHDAC?EEFFFFFFFDDCEEEDDEECCCDDBDBDDDCCDDACDDDCDDDDD_Mismatch_0_Sense_+_Library_PoolT
ATTTGGGCCTAAGCCAGCGTAGCGCTCGTGCCTCGTCATCTCATTTAATTGCAATATTGCTTGTGATTGCCAGCGTCCCAAAGTCATCTTTGAT
>Frequency_1_QualityScore_FFHHHHHJJJJJJJJJJJJJJJJJJJIJJJJIJJJJJJJJJJJJJHIIIIJJJJJJJJJJJJJIJJJJHEHHHHHFFFFFFEEEEEDDDDDDDD_Mismatch_1_Sense_+_Library_PoolT
ATCTTTGATTAATCTGTTCTCTTTCGTATAAATTTAACATTCCTGTAAAAATGGAAGGCCGTGAACATTGTAAATAAAATCTTTTTTGACCATA
>Frequency_1_QualityScore_FFHHHHHJJJJJJJJJIEIHIHIIIJJGHIJJJJJHHHEFFEDDD@DCACDDDBDDDDDDDDDDDDCCDDDDDDDDDDDDD<CDDDDCACDDDB_Mismatch_1_Sense_+_Library_PoolT
CCGATATCTTCGACACCGCCGTGTTTTCCGCCTGCGAGTTGGTGGTCATGGGGAGCAACGGTCTCTGGGCCACGGTGCACAATCAGGAATGCGT
>Frequency_1_QualityScore_FFHHHGHJJBHIIJIJJGIJJIIJJJJJJJIIIJJIFFHFFFFFDDDDD=BDDDDDDDDDDDDDDDDD?BBDDDD@BDDDDDDEEEECBDDDD>_Mismatch_0_Sense_+_Library_PoolT
CTCCGGAGGTGGCTGCCACTCAGCTGGCGGTGCTCGCTCAGGACCGGGGAAGCAACGACGACATCTCGTGCCTCGTTATCTCATTTGGGCCTAA
>Frequency_1_QualityScore_FFHHHHHJJIJJIJJJJJJJJJJIJJHIJJJJJIGJJGHJJJJHHEHHFFFDBDDDDDDDDDDDDDDDB?BDDDDDEEEEEDDCCCCDDDEEDD_Mismatch_0_Sense_+_Library_PoolT
AAGCAACGACGACATCTCGTGCCTCGTTATCTCATTTGGGCCTAAGCCAGCGTAGCGCTCGTGCCTCGTCATCTCATTTAATTGCAATATTGCT
>Frequency_1_QualityScore_FFHHHHGJJJJJJJIJJJJJIJJJJJJJJJJJJJIJJJIIJJIJJJJJJHHGHFFFCEEEEADEEEEDDCCCCDDDEEDDDDDDDDEDDDDDDD_Mismatch_0_Sense_+_Library_PoolT
TCTCGTGCCTCGTTATCTCATTTGGGCCTAAGCCAGCGTAGCGCTCGTGCCTCGTCATCTCATTTAATTGCAATATTGCTTGTGATTGCCAGCG
>Frequency_1_QualityScore_DDBF?<D=?FF3AE8?C:\-:\=A65(96\;625>@(+<??(9-(2+2::::>AB((0(88AB9A?912028089@BBBBB(24:0+228::3@_Mismatch_1_Sense_+_Library_PoolT
GCTCGCTCAGGACCGGGGGAGCAACGACGACATCTCGTGCCTCGTTATCTCATTTGGGCCTAAGCCAGCGTAGCGCTCGTGCCTCGTCATCTCA
>Frequency_1_QualityScore_FFHHHGHJJJIJJIJIFCFHFEGFFIIJJJIIJJJGIJJJJIJJJJHHHBEDDDDDDB@BDDDDDDDDDCCDCEEEEEDEDDDDDDDEEDDDDA_Mismatch_2_Sense_+_Library_PoolT
CAACGACGACATCTCGTGCCTCGTCATCTCATTTGAGCCTAAGCCAGCGTAGCGCTCGTGCCTCGTCATCTCATTTAATTGCAATATTGCTTGT
>Frequency_1_QualityScore_FFHHHHHJJJJJJJJJJJJIJGIGIGHIJJIGIJJJJJJJJJHHHFFFDDDDDDDDDDDDDDDDDDDDCCDDEEDECCCCDDDDEDDDDDDDEE_Mismatch_0_Sense_+_Library_PoolT
GACGACATCTCGTGCCTCGTTATCTCATTTGGGCCTAAGCCAGCGTAGCGCTCGTGCCTCGTCATCTCATTTAATTGCAATATTGCTTGTGATT
>Frequency_1_QualityScore_FFHHGHHJJIJJIJJJIJIJJBFGIJIJJJIJJIJJJJHHFDBBBDDDDDDDDDDDDDDDD7BDDDDDDDDDDDDDDDDDBBDBDDBBDDDDDD_Mismatch_1_Sense_+_Library_PoolT
TGAGGTCGGCGTCTCCGGAGGTGGCTGCCACTCAGCTGGCGGTGCTCGCTCAGGACCGGGGAAGCAACGACGACATCTCGTGCCTCGTCATCTC
>Frequency_1_QualityScore_FFHHHHHJGJIGIGJIHJJJJJIJJJJIJJIJJJJJJHIJIJIJJIJJHHHHFDDDEEDEEEEEFEDECCDDDDDEEDDDDDDDEECDDDDDDD_Mismatch_0_Sense_+_Library_PoolT
CTCGTGCCTCGTTATCTCATTTGGGCCTAAGCCAGCGTAGCGCTCGTGCCTCGTCATCTCATTTAATTGCAATATTGCTTGTGATTGCCAGCGT
>Frequency_1_QualityScore_FFHHHHHJJJJJJJIJJJIJJJIJJJJJJJJJIJJJJJJJJJJJIJIJJJJJJJJJIJJJJIJJJJJIHGFGFHFFFDDDDDDDDDEEE_Mismatch_1_Sense_+_Library_PoolT
CCAGCGTCCCAAAGTCATCTTTGATTAATCTGTTCTCTTCCGTATAAATTTAACATTCCTGTAAAAATGGAAGGCCGTGAACATTGTAA
>Frequency_1_QualityScore_EFHHHHHIJJJEHFJHIJJJIJJJJJJJHIJJIJJJJJJJHIJIIIIJFFGIIJJJIJIIJJJIJJJIJGHHHHHFFFFFFDEEECDEDDDDED_Mismatch_1_Sense_+_Library_PoolT
TCATCTCATTTAATTGCAATATTGCTTGTGATTGCCAGCGTCCCAAAGTCATCTTTGATTAATCTGTTCTCTTCCGTATAAATTTAACATTCCT
>Frequency_1_QualityScore_FFHHHHHJJJJJJJJJJJJJJJJJJJIIJIJJJJJJJJJJJJJJIIIJIIJIIJIJJJJJJHIJJIJHHEEEHHFFFDDBDDDDCCDFEEDDDD_Mismatch_1_Sense_+_Library_PoolT
TAATCTGTTCTCTTTCGTATAAATTTAACATTCCTGTAAAAATGGAAGGCCGTGAACATTGTAAATAAAATCTTTTTTGACCATATTTTCCGAT
>Frequency_1_QualityScore_FFHHHHHJJJJJJJIJJIGIJIJIJJJJIJJJJJIJJJJJJHHHHFFEDDDDDDDDDDDDDDDDDBDCDCDDEEEEDEDDDDDDDEEDDDDDDD_Mismatch_0_Sense_+_Library_PoolT
ACGACGACATCTCGTGCCTCGTTATCTCATTTGGGCCTAAGCCAGCGTAGCGCTCGTGCCTCGTCATCTCATTTAATTGCAATATTGCTTGTGA
>Frequency_1_QualityScore_FFHGHHHIIIGIIJJJJJJJIJJJJJJJJJJJJJJJJJJJHIIIJJJJJJJJJGIIJJIIJJIJJIIJHCEHHHFFFFFFFECEEEEED_Mismatch_1_Sense_+_Library_PoolT
TTTAATTGCAATATTGCTTGTGATTGCCAGCGTCCCAAAGTCATCTTTGATTAATCTGTTCTCTGTCGTATAAATTTAACATTCCTGTA
>Frequency_1_QualityScore_FFDCFFHHIIEHHIJJJJJG@DG@DGGIGIIJJIJJGIIIJIGIIGHIHIGI>GHGGHFFF@AEBC>CDCCCDDDCCCCC>CCDDDDDDCDCDD_Mismatch_1_Sense_+_Library_PoolT
CGTAGCGCTCGTGCCTCGTCATCTCATTTAATTGCAATATTGCTTGTGATTGCCAGCGTCCCAAAGTCATCTTTGATTAATCTGTTCTCTGTCG
>Frequency_1_QualityScore_FFHHHFHJJJIJEIJGIJJIIFGHIJJJIJJJJJHGFFBBEDBDDDCCCDDDD@BBACDDB@BBDDDDDDDDBBDBBBDDDDDDDDDDDDDDDB_Mismatch_0_Sense_+_Library_PoolT
CCGATATTTTCGACACCGCCGTGTTTTCCGCCTGCGAGTTGGTGGTCATGGGGAGCAACGGTCTCTGGGCCACGGTGCACAATCAGGAATGCGT
>Frequency_1_QualityScore_DDHHDFCG?EGBF?B@FD9F:FFGCHIGGIEDFH9?BFHEBGE;D9?BHIEIGGIGHHCHHFAACD>A=;@CCCCCC>C_Mismatch_0_Sense_+_Library_PoolT
AACATTCCTGTAAAAATGGAAGGCCGTGAACATTGTAAACAAAATCTTTTTTGACCATATTTTCCGATAGAATTTTCAG
>Frequency_1_QualityScore_FFHBDBFBEIGGIGHII?DCEAGGBFGGGGGHGEEH@D;@BDB?BABDDDADEECABBDDCDDDD?BD>@BDDB@BB@BBBDDDDDD88ACCAC_Mismatch_2_Sense_+_Library_PoolT
CTCGCTCAGGACCGGGGAAGCAACGACGACATCTGGTGCCTCGTCATCTCATTTGGGCCTAAGCCAGCGTAGCGCTCGTGCCTCGTCATCTCAT
>Frequency_1_QualityScore_FFGHHHHJJJJJJIGHGHGIJJJHIIIIJJJJJJJJJJJJJJJJIJJJJJJJCHH_Mismatch_2_Sense_+_Library_PoolT
CCATATTTTCCGATAGAATTTTCAGACAATGGGAAAAAAATAGTTAAATCGGTAA
>Frequency_1_QualityScore_FFHHHHHJJJJJJJJJJJJJJJJJJJJJJJHJJJJIJJJJJJJJJJJJJJJJJJJJIIJJJIJJJJJJHEHHHHFFF_Mismatch_0_Sense_+_Library_PoolT
AGTCATCTTTGATTAATCTGTTCTCTTTCGTATAAATTTAACATTCCTGTAAAAATGGAAGGCCGTGAACATTGTAA
>Frequency_1_QualityScore_DDHHHHHGIGIIIGJIJHIIJJJJJIJIIIJJIJIJG?FGIIIJIJJJIJIJGGIHGGIJIGIIJIICHJGHHFFGHFFDFFFFEEDEDEDDDD_Mismatch_0_Sense_+_Library_PoolT
AATTGCAATATTGCTTGTGATTGCCAGCGTCCCAAAGTCATCTTTGATTAATCTGTTCTCTTTCGTATAAATTTAACATTCCTGTAAAAATGGA
>Frequency_1_QualityScore_DBFFCFHI>FEEGHGCE9BACHIAHFCFHEHIEGI@CFHGHIIBFBBHI@GIGC?BA@CFB6;@AEHFH>AA?BE_Mismatch_1_Sense_+_Library_PoolT
TCATCTTTGATTAATCTGTTCTCTTCCGTATAAATTTAACATTCCTGTAAAAATGGAAGGCCGTGAACATTGTAA
>Frequency_1_QualityScore_D<FF;1<<C:;<@)?@@0?38<ABBA8=@FG;CDHI;@)?EH>EA>;73;>;;@6>@@CCC?=<@8=@C??4>:4>3:::@@CDCA_Mismatch_2_Sense_+_Library_PoolT
GCCAGCGTAGCGCGCGTTCCTCGTCATCTCATTTAATTGCAATATTGCTTGTGATTGCCAGCGTCCCAAAGTCATCTTTGATTAAT
>Frequency_1_QualityScore_FFHHFHHIIGIIIIJJGHIIJJGIF@FGIJJJJIAGEDHIHHFF>>BBDDDDDDDBDDDDDDBDDDCCC<ABDDDCC>CDEDD>DDDDDDDDDB_Mismatch_1_Sense_+_Library_PoolT
GAGGTGGCTGCCACTCAGCTGGCGGTGCTCGCTCAGGATCGGGGAAGCAACGACGACATCTGGTGCCTCGTCATCTCATTTGGGCCTAAGCCAG
