# Supplementary material for: Differential Gene Expression Reveals Candidate Genes for Drought Stress Response in Abies alba (Pinaceae)
Source: PLoS One. 2015 Apr 29;10(4):e0124564. doi: 10.1371/journal.pone.0124564 (PMC4414588; doi:10.1371/journal.pone.0124564)
Supplement: S3 File — (GZ) [file pone.0124564.s003.gz › comp20212_c0_seq3.fa]

>comp20212_c0_seq3 len=581 path=[1183:0-58 204:59-95 984:96-196 339:197-213 1386:214-220 363:221-331 474:332-340 483:341-440 1453:441-580]
GAAGGGAGGAGAGAGCGATTCCATTTTCCTTGGAAGAGGAGGAGGCGGAAGAAAGGGCTTGAGGTTCGGCCGCCCTGGGGCCGGATGCCATCATCAACATCATCGTGGAAGCGAAATGAAATCCGAGCACCACATCTTCACCTCTCCCGAAGATGCCACATCTTTCAGAAACTTCCCTCGGGAATTCTTTCCCGGAGACGAGAAGGAATTCCGTCCCCGAGCCGAGAAAGAAGAGCACAAACACGGGAAGCATCAAAGGCCATCCGAGAGCGAGGGATCCGGGTTCGAACCGCGGGAAAGGGCGTTCGAACGTACTGGGAGAGTTTTTCCAGAAAGAGATCATTCCCAATTCGAACGTATTGGGAAAGACTTTCCAGAAAGAGAGCATACTCAATTCGAACATGAACATATTGGGAAAGGCTTTCCAGAAAGAGAGCATAGGCATAGCCATGGCCAGTGGGAATGGGAATCTCGGAACGAAGAGGGGCAGAAACACGGGAGGCATGAGAGCCAAGAAGATCCGGCGGCACTATGGATGGACTGGTTGAGGAGCCTAATACCACGCCACTGAAAACTGCTTT

>Frequency_4_QualityScore_FFGGGHGIJHIJIIIIIHIIIIHIIIHIIIJJHIJJJIIHIIIIIIIJIIIIHIIIGHIIGGIHHHEE?>CECCCEEDDDCCCDDD??BCCAAB_Mismatch_0_Sense_+_Library_PoolT
CTCAATTCGAACATGAACATATTGGGAAAGGCTTTCCAGAAAGAGAGCATAGGCATAGCCATGGCCAGTGGGAATGGGAATCTCGGAACGAAGA
>Frequency_3_QualityScore_FEHHHGHJJJJJJJJJJJJHJJJHIJIJJJJJJJJJJIIIIHGFEDDDEDDDDDDDDDDCDDDCDDCDDBDDDDDDDDDCDDDBDCCD@CBCDD_Mismatch_0_Sense_+_Library_PoolT
GTGGGAATGGGAATCTCGGAACGAAGAGGGGCAGAAACACGGGAGGCATGAGAGCCAAGAAGATCCGGCGGCACTATGGATGGACTGGTTGAGG
>Frequency_3_QualityScore_FDGGGEFHIHHIJIIJIJHIJGIHJJJGIGHHIHDHHIJGHIHHIJIIIIIGGIIGHFFDDABCCDDB:>ABCCCBCCCCBC=ACDCCCDCDCC_Mismatch_0_Sense_+_Library_PoolT
AAAGAGAGCATAGGCATAGCCATGGCCAGTGGGAATGGGAATCTCGGAACGAAGAGGGGCAGAAACACGGGAGGCATGAGAGCCAAGAAGATCC
>Frequency_3_QualityScore_FFHHHHHJJJJJJJHJJHIIIHHEIFIIIJIIIIHHIHGGEDDDDDDDDDDDDDACDDD>BABCDCC@A?BCCDDCDBBDC@@DDCDDD@CCAB_Mismatch_1_Sense_+_Library_PoolT
GGCAGAAACACGGGAGGCATGAGAGCCAAGAAGATCCGGCGGCACTATGGATGGACTGGTTGAGGAGACTAATACCACGCCACTGAAAACTGCT
>Frequency_3_QualityScore_CEHHGHGGFHHICDFE>GHGIIGFHIIHHGHHIGEDGBGGHCCEHHIFBEHIFHIEGDFDACEEC:ABC?@@CDDC@??@A?A?@B@CCCCCCC_Mismatch_0_Sense_+_Library_PoolT
CTTTCCAGAAAGAGAGCATAGGCATAGCCATGGCCAGTGGGAATGGGAATCTCGGAACGAAGAGGGGCAGAAACACGGGAGGCATGAGAGCCAA
>Frequency_3_QualityScore_FFHHGGEIIHHIIDHIHHIHFH7D=CGHHGGEGFFEFFFEDEECFEDDCDECDABCCD@CCCCC@<@ABDDCCCDBABA@BBDBDCCCBCDDDA_Mismatch_0_Sense_+_Library_PoolT
GGGCGTTCGAACGTACTGGGAGAGTTTTTCCAGAAAGAGATCATTCCCAATTCGAACGTATTGGGAAAGACTTTCCAGAAAGAGAGCATACTCA
>Frequency_2_QualityScore_EFGGEHHJJIIIIHIIIJJFIIIJJHIAGHI?EFIHIHHBHGIGICFHFDGFHGIGECCCACCCCCACB?ACAACCCACCCCDCAACDDDCBAC_Mismatch_0_Sense_+_Library_PoolT
AGAGAGCATAGGCATAGCCATGGCCAGTGGGAATGGGAATCTCGGAACGAAGAGGGGCAGAAACACGGGAGGCATGAGAGCCAAGAAGATCCGG
>Frequency_2_QualityScore_EEDEGEFCEFGFEEHE;EHGIEEDEIEGEHCGEHEFHHIIEGEGAEHICHFHHIIHGIHIIIAA?DA?A?ABCBCCCCCCCCCCCBBCCCCCCC_Mismatch_0_Sense_+_Library_PoolT
GGAAAGGCTTTCCAGAAAGAGAGCATAGGCATAGCCATGGCCAGTGGGAATGGGAATCTCGGAACGAAGAGGGGCAGAAACACGGGAGGCATGA
>Frequency_2_QualityScore_FFHHHHFHIJHIJJJJIJJIJJJIGIJIIIJIIJIJJIIIIJIIIHGFEDDCDDDDDDDDDDDDDDDDDBCDDDDDDCCDDCDDCDDDACCCCA_Mismatch_0_Sense_+_Library_PoolT
GGCCAGTGGGAATGGGAATCTCGGAACGAAGAGGGGCAGAAACACGGGAGGCATGAGAGCCAAGAAGATCCGGCGGCACTATGGATGGACTGGT
>Frequency_2_QualityScore_FFHHGHHIGIHJJIIIIIIIGIHHIJIIJIIJIIJJIJIJFDDDDDDDDCDDDACDDCACCCCDCCACBACCDDDCCCBABDDDCCDDCDDCCC_Mismatch_1_Sense_+_Library_PoolT
GCAGAAACACGGGAGGCATGAGAGCCAAGAAGATCCGGCGGCACTATGGATGGACTGGTTGAGGAGACTAATACCACGCCACTGAAAACTGCTT
>Frequency_2_QualityScore_FFGHHHHJJJJJIIJJIIHGIJJIIIJIJJJIJJJIJJIHHHGFFFFEEEEDCDDCDDDDDDDDDDDDDCDDCCDDACCDDBCDACDAB=ABCC_Mismatch_1_Sense_+_Library_PoolT
TGGGAATCTCGGAACGAAGAGGGGCAGAAACACGGGAGGCATGAGAGCCAAGAAGATCCGGCGGCACTATGGATGGACTGGTTGAGGAGACTAA
>Frequency_2_QualityScore_EEHGEEHIIIIIIIIIEHIHGIECGCIEHIIGIIIIIIGHECECEFFECCCCCDDACCCCCC??BACCCCC?CCCC5?BCC=?BACCAAABABD_Mismatch_1_Sense_+_Library_PoolT
TGGGAATCTCGGAACGAAGAGGGGCAGAAACACGGGAGGCATGAGAGCCAAGAAGATCCAGCGGCACTATGGATGGACTGGTTGAGGAGCCTAA
>Frequency_2_QualityScore_FFHHHGHJIIIJJIJJIJJJJJGIIJJJJJJJIJJJJIHHHHGFFFFEDEEEEDDDDDDDDDDDCDDDDDDDDBCCDDACA@CDABCDCCCBCC_Mismatch_0_Sense_+_Library_PoolT
GAATCTCGGAACGAAGAGGGGCAGAAACACGGGAGGCATGAGAGCCAAGAAGATCCGGCGGCACTATGGATGGACTGGTTGAGGAGCCTAATAC
>Frequency_2_QualityScore_FFHHHHGJJIIJJJJIIJJJIIIIIJIIJJJIIIJJIIJIIJIJJIIJJJIJIIHIJIJIDHHIGGEGFCCCCCEEDDDDDCDDCACCDDBCCB_Mismatch_1_Sense_+_Library_PoolT
GCATACTCAATTCGAACATGAACATATTGGGAAAGGCTTTCCAGAAAGAGAGCATAGGCATAGCCAAGGCCAGTGGGAATGGGAATCTCGGAAC
>Frequency_2_QualityScore_FFHHGGHJJIIJJJGIJIIIJHIGIIJIIIIIIIJJJJJJJHGFDEDEEDCDDDACCCC;ABBCCBCABBCCDDDCDDDDDDBCCCDCCDDDDC_Mismatch_1_Sense_+_Library_PoolT
GGCAGAAACACGGGAGGCATGAGAGCCAAGAAGATCCAGCGGCACTATGGATGGACTGGTTGAGGAGCCTAATACCACGCCACTGAAAACTGCT
>Frequency_2_QualityScore_EFGHGHFFEGIDIIIGEAD=AGAGGHIIHIGICIIIIIIGEHGEHEGFDHBFFGC=FCACAGIBFCCGC?;AA@ACAAA=AA6=AA=ACCBCAB_Mismatch_0_Sense_+_Library_PoolT
AAGACTTTCCAGAAAGAGAGCATACTCAATTCGAACATGAACATATTGGGAAAGGCTTTCCAGAAAGAGAGCATAGGCATAGCCATGGCCAGTG
>Frequency_2_QualityScore_FFHGHHHJJHIJJJJGIEGIJGGHIJJIJJJIJJJGIIIGIIIJJJJIHHFGFFFEDDDDDDDDCDCCCBCDDDCACDDCDDCDDDDCBCCCDC_Mismatch_0_Sense_+_Library_PoolT
GGCATAGCCATGGCCAGTGGGAATGGGAATCTCGGAACGAAGAGGGGCAGAAACACGGGAGGCATGAGAGCCAAGAAGATCCGGCGGCACTATG
>Frequency_2_QualityScore_FFHHHHHJJJJJJJJJGIJJJJJJIIIJJJIJJJJIIIIIGGEDDDDDDDDDCDDDBCCDDCCDCCDA@@?CCCCCBCCDDCDDDCCDDDDDCC_Mismatch_1_Sense_+_Library_PoolT
GGGGCAGAAACACGGGAGGCATGAGAGGCAAGAAGATCCGGCGGCACTATGGATGGACTGGTTGAGGAGCCTAATACCACGCCACTGAAAACTG
>Frequency_2_QualityScore_FFHGGGGEHIIIGGIIHGIGGGHIIBGIIGIIIIIIIIIGEIIEGIFGHHGGGFDEEEECDDDBDCC@AACDBCDDCCC@CACCCCCCDCDBCB_Mismatch_0_Sense_+_Library_PoolT
CATAGGCATAGCCATGGCCAGTGGGAATGGGAATCTCGGAACGAAGAGGGGCAGAAACACGGGAGGCATGAGAGCCAAGAAGATCCGGCGGCAC
>Frequency_2_QualityScore_CEEEFGGIFGHHGHIIIIDDGGIGFGGHIIIIIAGGGHDGGHGIIHIIGGDAEADB@CC?ACB<=ACCC?A?<>CAABCCCC??A?;@=@ACCC_Mismatch_0_Sense_+_Library_PoolT
ATAGGCATAGCCATGGCCAGTGGGAATGGGAATCTCGGAACGAAGAGGGGCAGAAACACGGGAGGCATGAGAGCCAAGAAGATCCGGCGGCACT
>Frequency_2_QualityScore_FFHHHHHJJIJCHIIIIJJJJIIIJJJJJIJJJIJIJIIIJIJIIIGGGGEEDDDDDDDDDDDDDDDDACDDDCDDDDCDDDDDCDCDDCDDDB_Mismatch_2_Sense_+_Library_PoolT
GCCAAGGCCAGTGGGAATGGGAATCTCGGAACGAAGAGGGGCAGAAACACGGGAGGCATGAGAGCCAAGAAGATCCAGCGGCACTATGGATGGA
>Frequency_2_QualityScore_CEHGHGGIIGIEIIGFGGFIEIGIIGIHGIHIIIIGHHIIGEHHIGI>FEGGHHIHGIIGEEEIFGFGCCCEECAAC@BCA??CAACCA?AAB?_Mismatch_1_Sense_+_Library_PoolT
ACTTTCCAGAAAGAGAGCATACTCAATTCGAACATGAACATATTGGGAAAGGCTTTCCAGAAAGAGAGCATAGGCATAGCCAAGGCCAGTGGGA
>Frequency_1_QualityScore_FFHHHHGJJIJHIICHJIIJJJJJJJJEFEIIJIIBFIJFCHIJJIJIIJJJJHIIIGEHEFFFDDDD@ACCCDBDDDDDDDDDD:ACDDCDDB_Mismatch_2_Sense_+_Library_PoolT
TTCCAGAAAGAGAGCATATGCATAGCCATGGCCAGTGGGAATGGGAATCTCGGAACGAAGAGGGGCAGAAACACGGGAGGCATGAAAGCCAAGA
>Frequency_1_QualityScore_DFHHHHHGHFHIIJJJJJIIJJJIIIHIJJJIJJJJJJJGHIJHIJJJGIGGIJJJHGHHHGD?DFFDEECCDCCCDDDDDEDDE@DDDCCA>>_Mismatch_0_Sense_+_Library_PoolT
CTGGGAGAGTTTTTCCAGAAAGAGATCATTCCCAATTCGAACGTATTGGGAAAGACTTTCCAGAAAGAGAGCATACTCAATTCGAACATGAACA
>Frequency_1_QualityScore_FFHHHHHJJJIJJJJJJJJJJJJIJJJJJJJJGIJGIJJJJJHDDDDDDDDDCDDDCCDDD>CDCDDDD@?CDDDDDDDDDDDDDDCDDDDDCC_Mismatch_1_Sense_+_Library_PoolT
GGGGCAGAAACACGGGAGGCATGAGAGCCAAGAAGATCCGGCGGCACTATGGATGGACTGGTTGAGGAGACTAATACCACGCCACTGAAAACTG
>Frequency_1_QualityScore_FFHHHHGJHHJGHIGGFIIJJJIJIJJIJIJJJIJIIGHHIBDFGIJGGHIJJJJGIJHBHDBEFDDDD@@CCDDDDDD@DDD?CDDDDDDDDC_Mismatch_1_Sense_+_Library_PoolT
CTTTCCAGAAAGAGAGCATAGGCATAGCCAAGGCCAGTGGGAATGGGAATCTCGGAACGAAGAGGGGCAGAAACACGGGAGGCATGAGAGCCAA
>Frequency_1_QualityScore_A;)<?C8?@?C@A@DD00BB*)B3?DDCDCBBA=@AD/\;6;776(6.;=;;>>????/3<?_Mismatch_0_Sense_+_Library_PoolT
CCGTCCCCGAGCCGAGAAAGAAGAGCACAAACACGGGAAGCATCAAAGGCCATCCGAGAGCG
>Frequency_1_QualityScore_BDFCDFH<G@@DAC??FFCAHE:?FF?GBDFCBF@FDD;=GIEA;5@<D2=?BA?;@C>C9;B:88;BB:+:>CC_Mismatch_1_Sense_+_Library_PoolT
GCGTAGGCATAGCCATGGCCAGTGGGAATGGGAATCTCGGAACGAAGAGGGGCAGAAACACGGGAGGCATGAGAG
>Frequency_1_QualityScore_FFGDBDFFGIIJ>GHIHCHCGHIJJIHDDHIIJIJJGIJGHHHHHHFFBD@AA@CCCCCDDDBDB5@CD@CC>ACB3:>BB:@BAAC>88@C4@_Mismatch_1_Sense_+_Library_PoolT
TGGGAATCTCGGAACGAAGAGGGGCAGAAACACGGGATGCATGAGAGCCAAGAAGATCCGGCGGCACTATGGATGGACTGGTTGAGGAGCCTAA
>Frequency_1_QualityScore_FFHHHHHJJJJJIJJJJJJJJIJJJJJJJIJJJHIGIJIJJJJJJJJJJJJJJJJIJJIIJIJIGHHHHEFFFFCEEDEDDDDDDCC@C@<BDD_Mismatch_1_Sense_+_Library_PoolT
TTTTCCAGTAAGAGATCATTCCCAATTCGAACGTATTGGGAAAGACTTTCCAGAAAGAGAGCATACTCAATTCGAACATGAACATATTGGGAAA
>Frequency_1_QualityScore_D?BFDHHEEBB1:@)81C>9B??<)9DGEHGGHBD<CF;@6@<4;>B@@CCC=6(;?B;58:@?>1<@CCC>34:C:8>B@9CCCC>:?>@AAC_Mismatch_1_Sense_+_Library_PoolT
GCAGAAACACGGGAGGCATGAGAGCCAAGAAGATCCAGCGGCACTATGGATGGACTGGTTGAGGAGCCTAATACCACGCCACTGAAAACTGCTT
>Frequency_1_QualityScore_FFHHHHHJJJJJJJJJJJIGJJIJIJIJJJJJFHHJGIJJJJJJJJJJJJIJIJHIJGHHFDBDDDDDDCDDDBDDDDDDDDDDDDDDDDDCDD_Mismatch_0_Sense_+_Library_PoolT
CAGAAAGAGAGCATAGGCATAGCCATGGCCAGTGGGAATGGGAATCTCGGAACGAAGAGGGGCAGAAACACGGGAGGCATGAGAGCCAAGAAGA
>Frequency_1_QualityScore_FFHHHHHIJIJJJJJJIJJJIJIJJJJHIIJJJJJJJJJJJJJJJHHHFDDDEDDDDDDDDDDDDDDDDCDDDDDDDBDDDDDCDDDCCDDDCD_Mismatch_1_Sense_+_Library_PoolT
GCCAGTGGGAATGGGAATCTCGGAACGAAGAGGGGCAGAAACACGGGAGGCATGAGAGCCAAGAAGATCCAGCGGCACTATGGATGGACTGGTT
>Frequency_1_QualityScore_FFHHHHHJJJJGJJJJJJJIJJJIJJJJJJJJJJHIJJJIJJJJJIJJJJIJHIIJFHHFFFDDDDDDDDCDDDDDDDDDBDDDDDDDDDDDBC_Mismatch_1_Sense_+_Library_PoolT
TCCAGAAAGAGAGCATAGGCATAGCCAAGGCCAGTGGGAATGGGAATCTCGGAACGAAGAGGGGCAGAAACACGGGAGGCATGAGAGCCAAGAA
>Frequency_1_QualityScore_FFHHHHHJJJJJJJJJIIIJIIIEHJJJJJJJJJJIJJJJJHHFFFFEEEEDDDDDDDDDDDDDDDDDDDDDDDDDDDDDACCDDCCDACDCDA_Mismatch_0_Sense_+_Library_PoolT
GGAATGGGAATCTCGGAACGAAGAGGGGCAGAAACACGGGAGGCATGAGAGCCAAGAAGATCCGGCGGCACTATGGATGGACTGGTTGAGGAGC
>Frequency_1_QualityScore_FDHHHHHJIJJJJJJIIJJJGIJJJJJJIJJJJJJJHHHHHFFFFFEEDDDDDDDDCDDDDDDDD?CCBBAABCDDDD@BCDDDDDDC@BDDDD_Mismatch_1_Sense_+_Library_PoolT
GAACGAAGAGGGGCAGAAACACGGGAGGCATGAGAGCCAAGAAGATCCGGCGGCACTATGGATGGACTGGTTGAGGAGACTAATACCACGCCAC
>Frequency_1_QualityScore_D?CCAFHDAFA:)@8C;DFFA<@@DHCGC>FGGDEFGGG:;3;?>AAA:>A8>C@??:4<9AC:8<7?CC@+44::89@B<C_Mismatch_1_Sense_+_Library_PoolT
CAGAAACACGGGAGGCATGAGAGGCAAGAAGATCCGGCGGCACTATGGATGGACTGGTTGAGGAGCCTAATACCACGCCACT
>Frequency_1_QualityScore_FFHHHHHJJJJJJJIJJJJJJJJEHFHJJJJJJJJIJJJJIJJHHIJGIJGJJJEFFDAECECDDDDDBBBBDDCDCCDDDDDDDDCCCDDDD7_Mismatch_2_Sense_+_Library_PoolT
AGAGCATAGGCATAGCCAAGGCCAGTGGGAATGGGAATCTCGGAACGAAGAGGGGCAGAAACACGGGAGGCATGAGAGCCAAGAAGATCCAGCG
>Frequency_1_QualityScore_FFHHGHHJIJJBGIIJJJIJHIEGHJEHIJJJJJJJJJJJHJIIGGHGIJJIHHFFFFDEDDDDDDDDDDDDDDDDDDDDBDDCDDDDDDDDDB_Mismatch_0_Sense_+_Library_PoolT
GCATAGGCATAGCCATGGCCAGTGGGAATGGGAATCTCGGAACGAAGAGGGGCAGAAACACGGGAGGCATGAGAGCCAAGAAGATCCGGCGGCA
>Frequency_1_QualityScore_FFHHHHHIEHIJIGIIIFIJJJFIGGHHIFGAGGHIIIHEEHHFFEDDECEEDDDDB=BBBDBD@CDC:>AB9CAAB:42>CC><8?_Mismatch_1_Sense_+_Library_PoolT
AATCTCGGAACGAAGAGGGGCAGAAACACGGGAGGCATGAGAGCCAAGAAGATCCGGCGGCACTATGGATGGACTGGTTGAGGAGAC
>Frequency_1_QualityScore_FFHHHHGIIJIIJJJJJJJJIJGIIIDHIJJJIJJJJIJEIJJJJJGIJIIIIJIJJIJHHHHFHFFDF@CECEDDDACDEEDD5?BBDDCCCC_Mismatch_1_Sense_+_Library_PoolT
GTAAGAGATCATTCCCAATTCGAACGTATTGGGAAAGACTTTCCAGAAAGAGAGCATACTCAATTCGAACATGAACATATTGGGAAAGGCTTTC
>Frequency_1_QualityScore_FFHHDHHEAGIEHIIGIJIIJGIJJJJIGIJJJGIJJHHHHHFFFFCCEEDDDDDDDDDDDDDDDDDD9>CBB:>?>@CCDDBACDDACD@@BD_Mismatch_0_Sense_+_Library_PoolT
TCGGAACGAAGAGGGGCAGAAACACGGGAGGCATGAGAGCCAAGAAGATCCGGCGGCACTATGGATGGACTGGTTGAGGAGCCTAATACCACGC
>Frequency_1_QualityScore_FFHHGHHJJJJJGJIJEGHIIJJJJJJIIJJJJJJIIJIJJJJIIJIIIJJIIJJJJCGIHHHFDEFFFDEEEDDCDDDBDCACCDACCCCDDD_Mismatch_0_Sense_+_Library_PoolT
ATTCCCAATTCGAACGTATTGGGAAAGACTTTCCAGAAAGAGAGCATACTCAATTCGAACATGAACATATTGGGAAAGGCTTTCCAGAAAGAGA
>Frequency_1_QualityScore_FFHHHHHJJJIJJJJJIJJJJJIIJJIJJJJJJJJJJHHHHGFFFFFEDDDDDDDDDDDDDDACDDDAC@ACCCDDDDCDCDDCCDDBDBDCCD_Mismatch_1_Sense_+_Library_PoolT
CGAAGAGGGGCAGAAACACGGGAGGCATGAGAGCCAAGAAGATCCAGCGGCACTATGGATGGACTGGTTGAGGAGCCTAATACCACGCCACTGA
>Frequency_1_QualityScore_FFHHHHHIJIJJJJJIJIJBEGAFGGJJIGIJJJHHJJJJGIJHIGJHHIIJJJIIGGIIIIHFHFHFFEFDDDCCCCDDCDDDDDDDDDDDDC_Mismatch_1_Sense_+_Library_PoolT
AAAGACTTTCCAAAAAGAGAGCATACTCAATTCGAACATGAACATATTGGGAAAGGCTTTCCAGAAAGAGAGCATAGGCATAGCCATGGCCAGT
>Frequency_1_QualityScore_FFHHGHAGCGHIJJJHJJIJJGIGJJEHJHIJIJJJJJGIIJHHJJIIIHGGIIIJJJGGGIGHHHHHFBEFEEEEDEDCEDDABDDDDDDCCC_Mismatch_1_Sense_+_Library_PoolT
TGGGAGAGTTTTTCCAGTAAGAGATCATTCCCAATTCGAACGTATTGGGAAAGACTTTCCAGAAAGAGAGCATACTCAATTCGAACATGAACAT
>Frequency_1_QualityScore_FFHHHFFGIGGEHIJJIJJIIJIJJIIGIFHIHEHHHFFFFDAEDCDDDDDCBDDDDDDDDCDDDDDDDDCCDDCCDCC?:8?BCCCCC>CCDD_Mismatch_1_Sense_+_Library_PoolT
CTCGGAACGAAGAGGGGCAGAAACACGGGAGGCATGAGAGGCAAGAAGATCCGGCGGCACTATGGATGGACTGGTTGAGGAGCCTAATACCACG
>Frequency_1_QualityScore_FFHHHHGIJJJJJJJIJJJHIIJIIGJJJJJJJJJJJJJJFJJJJJIIHIIGIGIIJGGGGHHHHHDFD>=ABBDB:?@BB@?CDDDDDDDDDD_Mismatch_0_Sense_+_Library_PoolT
ATTGGGAAAGGCTTTCCAGAAAGAGAGCATAGGCATAGCCATGGCCAGTGGGAATGGGAATCTCGGAACGAAGAGGGGCAGAAACACGGGAGGC
>Frequency_1_QualityScore_FFHHHHHJJIIJJJJJJJJJJGIJIIIJJJJJJJJIJIJJJJJHHHHFFDDDDCDDDCDDDCDDDDACDDDDDDDDDDDDDDCDDDBDDDDDDC_Mismatch_1_Sense_+_Library_PoolT
GAAGAGGGGCAGAAACACGGGAGGCATGAGAGCCAAGAAGATCCAGCGGCACTATGGATGGACTGGTTGAGGAGCCTAATACCACGCCACTGAA
>Frequency_1_QualityScore_FFHGHFHJJJJIJJJHIIIIJJGIJIJJJJJJJJJJJJIJJJJIJIJJIJIJIJJJJJIGGGHFFEBDDEEEDCDDDDDCCDDDEDDDDCCCDD_Mismatch_1_Sense_+_Library_PoolT
TTCCCAATTCGAACGTATTGGGAAAGACTTTCCAGAAAGAGAGCATACTCAATTCGAACATGAACGTATTGGGAAAGGCTTTCCAGAAAGAGAG
>Frequency_1_QualityScore_FFHHHHHJJJJJJJJJJJJJGJJJGJJIJJJJJJJJIJJJIJIIFHI@GGI@FHIJJIFHHHFFFFFEEDCCEDDDDDDDDDDDDDDCDCDDDA_Mismatch_1_Sense_+_Library_PoolT
TATTGGGAAAGACTTTCCAGAAAGAGAGCATACTCAATTCGAACATGAACGTATTGGGAAAGGCTTTCCAGAAAGAGAGCATAGGCATAGCCAT
>Frequency_1_QualityScore_FFHHHHHJIJJJJIIJJIJJJIJCGGICHHHJJJJJJJJJJDDDDCDDDDDDDDDDDDDACDDDDDDBBCCCDDCDDDDDDDDDDDDCCCDCCC_Mismatch_0_Sense_+_Library_PoolT
GGCAGAAACACGGGAGGCATGAGAGCCAAGAAGATCCGGCGGCACTATGGATGGACTGGTTGAGGAGCCTAATACCACGCCACTGAAAACTGCT
>Frequency_1_QualityScore_DFHHHHHJIJJJIFEGHIJJJIGGGHIEIIIGHHIJGFB\\,938<@=@5<0&)828<8;&585(28>2<?8AAB<<)2(+:AC3@_Mismatch_2_Sense_+_Library_PoolT
GGGAAGCATCAAAGGCCATCCGAGAGCGAGGGATCCGGGGTCGAACCGCGGGAAAGGGCGTTCGAACGTACTGGGAGAGATTTTCC
>Frequency_1_QualityScore_FFFHFHHJBHAEGHIIGGEEBCGEEHGIEHGIGGCGHHHHHHB@BBC@;>@C>CCCB@B@BCDDDDDDCB9@CB<4@894?(2<BA>:@::4::_Mismatch_1_Sense_+_Library_PoolT
TCTCGGAACGAAGAGGGGCAGAAACACGGGAGGCATGAGAGCCAAGAAGATCCAGCGGCACTATGGATGGACTGGTTGAGGAGCCTAATACCAC
>Frequency_1_QualityScore_FFHHHHHJJGIJJJJJJJJIJJJJJJJJJJJJJJJJIIGHIJDGHJJJGIIJIJJJIJJHEHFDFFDDDBBBDDDDDDDDDDDDDDDDDDDADD_Mismatch_0_Sense_+_Library_PoolT
GCTTTCCAGAAAGAGAGCATAGGCATAGCCATGGCCAGTGGGAATGGGAATCTCGGAACGAAGAGGGGCAGAAACACGGGAGGCATGAGAGCCA
>Frequency_1_QualityScore_FFHHHHHJJJJIJHHFFFEEDDDDDDDDDDDDDBDDDDDDDDDDDDDDDDDDDDDDDDDDDDDDDDDDDCCDDCDCCCDD@CBCDDCDDDCCDD_Mismatch_1_Sense_+_Library_PoolT
GGGAATCTCGGAACGAAGAGGGGCAGAAACACGTGAGGCATGAGAGCCAAGAAGATCCGGCGGCACTATGGATGGACTGGTTGAGGAGCCTAAT
>Frequency_1_QualityScore_FFHHHHHJGIIJGICGGIGGGIJJGGIIJJJJFGIJGIJGIIIJJIJGHHHHFFFDDDDDDDDACCDDDDDB@CDACD<ABBBDDBB?ACCC_Mismatch_0_Sense_+_Library_PoolT
ATAGCCATGGCCAGTGGGAATGGGAATCTCGGAACGAAGAGGGGCAGAAACACGGGAGGCATGAGAGCCAAGAAGATCCGGCGGCACTATGG
>Frequency_1_QualityScore_FFHHFHFHIJJIIJJJJIJIJJJGJJIJJJIIIJHIIHHHHFFFFFDDDDDDDDDDDDCCDDDACDDDA>@CDDCDBDDDDCCCCCDDDDDDCD_Mismatch_2_Sense_+_Library_PoolT
CCGAAGAGGGGCAGAAACACGGGAGGCATGAAAGCCAAGAAGATCCGGCGGCACTATGGATGGACTGGTTGAGGAGCCTAATACCACGCCACTG
>Frequency_1_QualityScore_FFHHHHHJJJIJJJJJJIIGIGIJJJIJJJJIJJJJJJJHFFFFEEEEEEDDDDDDDDDDDDDDDDDDDDDDDCDDDDDCDDDAC@CCCCB@BD_Mismatch_1_Sense_+_Library_PoolT
AATGGGAATCTCGGAACGAAGAGGGGCAGAAACACGGGAGGCATGAAAGCCAAGAAGATCCGGCGGCACTATGGATGGACTGGTTGAGGAGCCT
>Frequency_1_QualityScore_DDCFCAFE?FEEA@B+2<<<BACDD?9FBHGII@F>?DDCEHBBFE;B<B8@=@CHG;@@A?CH<?=;)7>=;A@CCB=??:AC??BBB_Mismatch_2_Sense_+_Library_PoolT
CTCAATTCGAACATGCACATATTGGGAAAGGCTTTCCAGAAAGAGAGCATAGGCATAGCCAAGGCCAGTGGGAATGGGAATCTCGGAAC
>Frequency_1_QualityScore_FFFHHHHJIGJJIJIIIJIIJIIIIIGIIGJJJJJIJJIJJIGJJJJIIJIIJIIJIJJIIJJFHFHHHDFFEDCCECCDDCCBDCBCCDDBBD_Mismatch_1_Sense_+_Library_PoolT
AGCATACTCAATTCGAACATGAACATATTGGGAAAGGCTTTCCAGAAAGAGAGCATATGCATAGCCATGGCCAGTGGGAATGGGAATCTCGGAA
>Frequency_1_QualityScore_FFGHHHGJJIJJJJJJJJIJJJJIJIJJJJIIIJFGIJIGJGIGIIJDHJBHIIGIIGIIIJJJDHHEEHFFFFFFEDDDDCDDDDCEEDDDBD_Mismatch_1_Sense_+_Library_PoolT
TTTTTCCAGTAAGAGATCATTCCCAATTCGAACGTATTGGGAAAGACTTTCCAGAAAGAGAGCATACTCAATTCGAACATGAACATATTGGGAA
>Frequency_1_QualityScore_FFHHHHHJJJJIJIIJJIIJJJJJJJIJJIJJJJJJJFEHEFFEEEDEDDDDDDDBBDDDDBDDDDCDDDCCDDDDCDDD@BB>BDBDDDBCDD_Mismatch_0_Sense_+_Library_PoolT
CTTTCCCGGAGACGAGAAGGAATTCCGTCCCCGAGCCGAGAAAGAAGAGCACAAACACGGGAAGCATCAAAGGCCATCCGAGAGCGAGGGATCC
>Frequency_1_QualityScore_FFHHFHHIGGIIIIGIIJIFGIGHHHIIJJCFFDGCEHEIIGICCGHGEGGIJEIIDGIEEHEHGDCFF??CCEEBDCA@CDCCDCCDCCD?@_Mismatch_0_Sense_+_Library_PoolT
CCAATTCGAACGTATTGGGAAAGACTTTCCAGAAAGAGAGCATACTCAATTCGAACATGAACATATTGGGAAAGGCTTTCCAGAAAGAGAGCA
>Frequency_1_QualityScore_FFHHHHHJJIJJJHIIJJJJIJIGHIIJJGIJJIJJIIJFIJJIJJJJJJJJJJJJHHHHFFFFFFECECCDDDDDBDDDDDEDDDDCCCDBBD_Mismatch_0_Sense_+_Library_PoolT
CCCAATTCGAACGTATTGGGAAAGACTTTCCAGAAAGAGAGCATACTCAATTCGAACATGAACATATTGGGAAAGGCTTTCCAGAAAGAGAGCA
>Frequency_1_QualityScore_FFHGHHHJJJJJJIJIJJJJJGJJJJJJJJJJJJJJJJJJJJHJHIJIBGHJJJJJJJJJJJEHEFBBCDBDDDDDDDCDDDDDBDBDDDDDDD_Mismatch_1_Sense_+_Library_PoolT
GGAAAGGCTTTCCAGAAAGAGAGCATAGGCATAGCCATGGCCAGTGGGAATGGGAATCTCGGAACGAAGAGGGGCAGAAACACGTGAGGCATGA
>Frequency_1_QualityScore_FFHHHHHIIIJJJIIJJJJJJJIJJJJJEHIJJJHIJJIJJIJJJIJJJIIJJJJJJJJIJJJHHHHFFDFFFEEDEEDDDDCDDDDCDDDADD_Mismatch_1_Sense_+_Library_PoolT
TTTCCAGAAAGAGAGCATACTCAATTCGAACATGAACGTATTGGGAAAGGCTTTCCAGAAAGAGAGCATAGGCATAGCCATGGCCAGTGGGAAT
>Frequency_1_QualityScore_FFHHHHHJJJJJJJJGJJJIGIIJJJIJJJJIJJJJGHHIIJHHHIJIGIIJGIJIBEHHBDEAEDDDDDBBDDDDDDDDDDDDBDDDDCDDD?_Mismatch_1_Sense_+_Library_PoolT
GCTTTCCAGAAAGAGAGCATAGGCATAGCCAAGGCCAGTGGGAATGGGAATCTCGGAACGAAGAGGGGCAGAAACACGGGAGGCATGAGAGCCA
>Frequency_1_QualityScore_FDHFHHHGGIJIJJJJIJJ4CGHIGIBGHJGIIJJJIJIJIIIJHGIJGEHGEHHFDDDBCCDDDDDBD<BDB@BDDDDDDDDDDDDCDDCBBD_Mismatch_0_Sense_+_Library_PoolT
GAGAGCATAGGCATAGCCATGGCCAGTGGGAATGGGAATCTCGGAACGAAGAGGGGCAGAAACACGGGAGGCATGAGAGCCAAGAAGATCCGGC
>Frequency_1_QualityScore_ADDFBF?BFBGIEF@EBCGH8:FH=E;B?6?FGIIIIIG@A8BEBBF>AECEC9;>?=9<>C>::5,)0009<AC:4:A@:0?A(884:<?>9A_Mismatch_0_Sense_+_Library_PoolT
TGGGAATGGGAATCTCGGAACGAAGAGGGGCAGAAACACGGGAGGCATGAGAGCCAAGAAGATCCGGCGGCACTATGGATGGACTGGTTGAGGA
>Frequency_1_QualityScore_D>DDCBHIGAH@GFIFHBCGEABAE>DHC@F>;;FAEHIIEEGGHGGGIIIIICACCG=DHCCEAAEF>BB@CACDEEA?;5=BA@<CCCDC>5_Mismatch_0_Sense_+_Library_PoolT
AGATCATTCCCAATTCGAACGTATTGGGAAAGACTTTCCAGAAAGAGAGCATACTCAATTCGAACATGAACATATTGGGAAAGGCTTTCCAGAA
>Frequency_1_QualityScore_FFHHHHGIIJJJIJJJGHIJJJJJJJJJJJJJJJJJIJJJJJJJIJIJJIJJIIJJJIJJJHHHHFFFFFDEEEEDDDDDDDBBBDDD@DDDDD_Mismatch_1_Sense_+_Library_PoolT
AATTCGAACATGAACGTATTGGGAAAGGCTTTCCAGAAAGAGAGCATAGGCATAGCCATGGCCAGTGGGAATGGGAATCTCGGAACGAAGAGGG
>Frequency_1_QualityScore_FFHHHHHJJJGGGHIJFGHHIJHIIJJJJJHIJJHGHIJJBHGHEEHFFFFDDDBDDDBCDDDDDDDDD?BDDDDDDDDDDDD<>CDDCDCCC?_Mismatch_0_Sense_+_Library_PoolT
AGCCATGGCCAGTGGGAATGGGAATCTCGGAACGAAGAGGGGCAGAAACACGGGAGGCATGAGAGCCAAGAAGATCCGGCGGCACTATGGATGG
>Frequency_1_QualityScore_DDDFHDHBHBGHIHHHIG??DHGGIGIHCGGGGGGGIEHEHHIA=;CGGHAHHEBDDACC3;ABCBBC?A>C::>A3AABB??7+:@A>44>A@_Mismatch_1_Sense_+_Library_PoolT
GCGTTCGAACGTACTGGGAGAGTTTTTCCAGAAAGAGATCATTCCCAATTCGAACGTATTGGGAAAGACTTTCCAAAAAGAGAGCATACTCAAT
>Frequency_1_QualityScore_FFHGGHH)C?F?HCGIIGGGGIIIIIAEG>DAA@3>AA@>@C?>C_Mismatch_2_Sense_+_Library_PoolT
GGGAGGCGTGAGAGCCAAGAATATCCGGCGGCACTATGGATGGAC
>Frequency_1_QualityScore_FDFCFFFHHIIE<EHGGBEGGHC1C:1?DFGFGIABFID7;@AE/=B4AAE>C:>@B5>5??C>CAC3:(9&09<9CACCCDC(+9ACDBAC09_Mismatch_1_Sense_+_Library_PoolT
CAGTGGGAATGGGAATCTCGGAACGAAGAGGGGCAGAAACACGGGAGGCATGAGAGCCAAGAAGATCCAGCGGCACTATGGATGGACTGGTTGA
>Frequency_1_QualityScore_FFHHHHHJJGJJJIJJJJHJJIJJIJJJJIIJJJJJJJIJJJHHFDDDDDDDDDDDDDCDDDDCCD?CDCDBDDDDDDDDDCDBBDDDDD_Mismatch_1_Sense_+_Library_PoolT
GAGGGGCAGAAACACGGGAGGCATGAAAGCCAAGAAGATCCGGCGGCACTATGGATGGACTGGTTGAGGAGCCTAATACCACGCCACTGA
>Frequency_1_QualityScore_FFHHHHHJJJJJIJJJJJJJJJJIIIIJIIGIJJJIJJGIJJJIJJJJJJIIJIJGGEIIGIGGHFHHDFFDDEEEDDEDDDD;;AA???<CC<_Mismatch_0_Sense_+_Library_PoolT
CCAGAAAGAGAGCATACTCAATTCGAACATGAACATATTGGGAAAGGCTTTCCAGAAAGAGAGCATAGGCATAGCCATGGCCAGTGGGAATGGG
>Frequency_1_QualityScore_FFGHHHGJGIJIJJIJJJJGIHJJJIJJJJJJJJJIJJJJJJIJJJJJGHHGJJ@FFIIJEHHHHHGFDBBDA?B;ADDDDDDBCDDDDDDDDD_Mismatch_0_Sense_+_Library_PoolT
ATATTGGGAAAGGCTTTCCAGAAAGAGAGCATAGGCATAGCCATGGCCAGTGGGAATGGGAATCTCGGAACGAAGAGGGGCAGAAACACGGGAG
>Frequency_1_QualityScore_FFDFHBHIEFHGII0DGCEEGCF4CH=;CDEHE@EHH?DA@D5559>CCD:CCD3::2<4>23:C(82?3>@@@:@>:?><>BA:>A@CA@C>:_Mismatch_1_Sense_+_Library_PoolT
GGCAGAAACACGGGAGGCATGAGAGGCAAGAAGATCCGGCGGCACTATGGATGGACTGGTTGAGGAGCCTAATACCACGCCACTGAAAACTGCT
>Frequency_1_QualityScore_DFHHHHHIIJJJJJIJJJJJGIFGIJDHIJJJJIIJJJJJIJJJHHHHIIIGFFDDEDEDDDDDDDDDDCBCDCDDDDDD?CDDCDDDDDDDDD_Mismatch_2_Sense_+_Library_PoolT
GCATATGCATAGCCATGGCCAGTGGGAATGGGAATCTCGGAACGAAGAGGGGCAGAAACACGGGAGGCATGAAAGCCAAGAAGATCCGGCGGCA
>Frequency_1_QualityScore_FFHHHHHJJIJJJJJJIIJJJJJJIIJIJJJJIJJIJJJJJJHDDDDDDDDDDDDDCDDDD@CDCDDDDDDDDDDDDDDDDDDDDDDCDDDDDD_Mismatch_0_Sense_+_Library_PoolT
GGGGCAGAAACACGGGAGGCATGAGAGCCAAGAAGATCCGGCGGCACTATGGATGGACTGGTTGAGGAGCCTAATACCACGCCACTGAAAACTG
>Frequency_1_QualityScore_FFHGHHHIIJIEDEGGGJIIIIEHIIJHICGHIJJIJJIJIEGIJIJJJJFDHGGHHHFFCCCCCDDDDBD@DBDDDDCCCCBDDCB?CCDCDC_Mismatch_1_Sense_+_Library_PoolT
AAAGAGAGCATAGGCATAGCCATGGCCAGTGGGAATGGGAATCTCGGAACGAAGAGGGGCATAAACACGGGAGGCATGAGAGCCAAGAAGATCC
>Frequency_1_QualityScore_FFHHHHHJJJJJJJJJIJIJIIIHIJJJJJJJJJJJJJJJJHHFFFEECEEDDDDDDDDDDDDDDDDDDDBDDDDDDDCD?CDDD:@BACC:?8_Mismatch_1_Sense_+_Library_PoolT
GGAATGGGAATCTCGGAACGAAGAGGGGCAGAAACACGGGAGGCATGAGAGCCAAGAAGATCCGGCGGCACTATGGATGGACTGGTTGAGGAGA
>Frequency_1_QualityScore_FFHHHHHJJJJJJIJJIJJJJJJJJJIJJJJJJJJJJJJJDDDDDDDDDDDDD?CDDD>CBCCDCBDDCCCCDDDDDDDDDDDDDDDDDDDCDD_Mismatch_1_Sense_+_Library_PoolT
GCAGAAACACGGGAGGCATGAAAGCCAAGAAGATCCGGCGGCACTATGGATGGACTGGTTGAGGAGCCTAATACCACGCCACTGAAAACTGCTT
>Frequency_1_QualityScore_DFHHHHHJJJJJIJJJJIJEHIJHIJJJJJJJJJJJJIJJJGIIIIJHHHFFFEEEEDDDDDDDDDDDDDDDDDDDDDDDDDDDBDDDDDDDDD_Mismatch_0_Sense_+_Library_PoolT
TAGGCATAGCCATGGCCAGTGGGAATGGGAATCTCGGAACGAAGAGGGGCAGAAACACGGGAGGCATGAGAGCCAAGAAGATCCGGCGGCACTA
>Frequency_1_QualityScore_FFHHHHHJJJHIAFHJGHIIIJIJJJJJJJJJJJIJJJJJJCGIIJIJJJIJHGFDDDDDDDDDDDDDDDDDDDDDDDDDDDDDDDDDDDDDCD_Mismatch_1_Sense_+_Library_PoolT
AGCCATGGCCAGTGGGAATGGGAATCTCGGAACGAAGAGGGTCAGAAACACGGGAGGCATGAGAGCCAAGAAGATCCGGCGGCACTATGGATGG
>Frequency_1_QualityScore_DDDD68BBD3@B:BABDBBBBDDDCDBDB63:BDDDCCCDDDDCBADDDDDCDDCDBDBBDDCDC@ACBCCC?@>>@?:?:???CCCACD@AA?_Mismatch_1_Sense_+_Library_PoolT
CTCGGAACGAAGAGGGGCAGAAACACGGGAGGCATGAGAGCCAAGAAGATCCAGCGGCACTATGGATGGACTGGTTGAGGAGCCTAATACCACG
>Frequency_1_QualityScore_FFHHHHHJJJJJJJIIJJJJJJJJJJIIJJJJJJJJJIJJIJJIJJJIJJJJJJIJJJGIJJHHHHEFDCEDCDCDCBDDBDDDDDDDBDDDBD_Mismatch_1_Sense_+_Library_PoolT
CTCAATTCGAACATGAACATATTGGGAAAGGCTTTCCAGAAAGAGAGCATAGGCATAGCCAAGGCCAGTGGGAATGGGAATCTCGGAACGAAGA
>Frequency_1_QualityScore_FFHHHDHJJJIJJJIJGI@GHIIIBHJJIIJJJJJJGIJJJJJJIJJJJGHHHFFFFDDDDDDDDDBDDDD@BDDDBDDCCDCDDDDDDBDCCC_Mismatch_0_Sense_+_Library_PoolT
AGGCATAGCCATGGCCAGTGGGAATGGGAATCTCGGAACGAAGAGGGGCAGAAACACGGGAGGCATGAGAGCCAAGAAGATCCGGCGGCACTAT
>Frequency_1_QualityScore_FFBBFDFEEHIIHHBCDEGGEEI@GHHGGEGHBBHGG;D2BADDAHGGCHEA=F@@>CEAD)=CEEHFFC@@A@CBA3?;>>?<AB@@AC3<CA_Mismatch_0_Sense_+_Library_PoolT
AAGAGAGCATACTCAATTCGAACATGAACATATTGGGAAAGGCTTTCCAGAAAGAGAGCATAGGCATAGCCATGGCCAGTGGGAATGGGAATCT
>Frequency_1_QualityScore_FFHHHHHIJJIIIEIJJIIGIIJIIJJIIJJJIIIIHFHFHFFEFD@CEEDDDDDDDDBBDDDDDDDDDD?AC?A4@?9@C:??BCDDDCDDA@_Mismatch_1_Sense_+_Library_PoolT
TCTCGGAACGAAGAGGGGCAGAAACACGGGAGGCATGAGAGCCAAGAAGATCCGGCGGCACTATGGATGGACTGGTTGAGGAGACTAATACCAC
>Frequency_1_QualityScore_FFHHHHHJJJJJJJIJIJJJJJIIIJJJJJJJJJJJJFHIJBFGHJJGIIJJJJIHHHFFDC>CDDDDDBBDDCDDDAABBBBDDDDDDDDBCD_Mismatch_1_Sense_+_Library_PoolT
CTTTCCAGAAAGAGAGCATAGGCATAGCCATGGCCAGTGGGAATGGGAATCTCGGAACGAAGAGGGGCAGAAACACGTGAGGCATGAGAGCCAA
>Frequency_1_QualityScore_DDFBADDFBG@DFGDG8C1?FF1???FGAFCFFBFF?CEE;FE@@EFD>>B1@B>;?8?B;?B02><:@4>(<3??8??9@@B8@@>B.099A:_Mismatch_1_Sense_+_Library_PoolT
AGGCATAGCCACGGCCAGTGGGAATGGGAATCTCGGAACGAAGAGGGGCAGAAACACGGGAGGCATGAGAGCCAAGAAGATCCGGCGGCACTAT
>Frequency_1_QualityScore_DD<FF?FHIIGIIGIIDCEFFC@DGH0?F@@FF@EDD(-\5\53863,38557;&8(8?<;5>85?2<<B8(8>(88(&(4@4>@9>C>:9_Mismatch_1_Sense_+_Library_PoolT
CGGGAAGCATCAAAGGCCATCCGAGAGCGAGGGATCCGGGTGCGAACCGCGGGAAAGGGCGTTCGAACGTACTGGGAGAGTTTTTCCAGAA
>Frequency_1_QualityScore_FFHHHHHJJIIIJJJJIJJJJGIIJHIIHIIJJJJJIJIJJIJJJJHHFDDDDDDDDCDDDCCDDDCCBCCC@BDDDDDDDDDC3<BBBDCDCD_Mismatch_2_Sense_+_Library_PoolT
TAAGAGGGGCAGAAACACGGGAGGCATGAGAGCCAAGAAGATCCAGCGGCACTATGGATGGACTGGTTGAGGAGCCTAATACCACGCCACTGAA
>Frequency_1_QualityScore_FFHHGHHJJJIJJJJJJJIJJJIIIJJJJJJJJJJJJJJIIJJJJIJFHII6@EHIHHHHFFFFFCDDDD=BDDDDDDDDDDDDDDDDDDDDDD_Mismatch_0_Sense_+_Library_PoolT
TTGGGAAAGGCTTTCCAGAAAGAGAGCATAGGCATAGCCATGGCCAGTGGGAATGGGAATCTCGGAACGAAGAGGGGCAGAAACACGGGAGGCA
>Frequency_1_QualityScore_FFHHHHHJJJJJGIJJJJJJJJIIJJJJIJJJJJJJJHHHHHFFFFEEEEEEDDDDDDDDDADDDDDDDDDCDDCCDCDDDD@BDCDDDDDDDD_Mismatch_0_Sense_+_Library_PoolT
CTCGGAACGAAGAGGGGCAGAAACACGGGAGGCATGAGAGCCAAGAAGATCCGGCGGCACTATGGATGGACTGGTTGAGGAGCCTAATACCACG
>Frequency_1_QualityScore_FFHHHHHJJJJJJJJJJJJJJJJJJJJIIJJJJJJJJJJIIIIJJEHJIHHHFFEEEEEEEDCDBDDDDBDDDDDBDDDCDCCDDDDDBDBDDD_Mismatch_0_Sense_+_Library_PoolT
CACATCTTCACCTCTCCCGAAGATGCCACATCTTTCAGAAACTTCCCTCGGGAATTCTTTCCCGGAGACGAGAAGGAATTCCGTCCCCGAGCCG
>Frequency_1_QualityScore_DD?F@B??C@EHGHEGB@DCBFDAFGGH@G?BD;BFD@GG;B@FCEHI@@AE<EHEEB>B>BB=::>>?8/<<BB@BCBCCCA?1><?BACC3@_Mismatch_0_Sense_+_Library_PoolT
GAAAGAGAGCATAGGCATAGCCATGGCCAGTGGGAATGGGAATCTCGGAACGAAGAGGGGCAGAAACACGGGAGGCATGAGAGCCAAGAAGATC
>Frequency_1_QualityScore_FFH@FHHIIJIGGHIIJJIJ<D?DHIJIECH>FGIICGHIJIIEHJGJGIIJAHCD?BDFDCCDE@BCCACCCC@C:ACD:ACBBC@CDC@4?3_Mismatch_0_Sense_+_Library_PoolT
GCGTTCGAACGTACTGGGAGAGTTTTTCCAGAAAGAGATCATTCCCAATTCGAACGTATTGGGAAAGACTTTCCAGAAAGAGAGCATACTCAAT
>Frequency_1_QualityScore_FFHHHHHJJJJJJJIJJJJJIIJJJJJJIJJJJJJJJJJJJGIJJIIJJJJJGJJIJJJIJJJJHHHHFDDFFFCEEEEDDDDDDDDD@DDDBB_Mismatch_0_Sense_+_Library_PoolT
TACTCAATTCGAACATGAACATATTGGGAAAGGCTTTCCAGAAAGAGAGCATAGGCATAGCCATGGCCAGTGGGAATGGGAATCTCGGAACGAA
>Frequency_1_QualityScore_FBHFHADFGIIIGGIJIIJFHIB<DE<FHEIIGGEEHIIIICEAHHFF:>>A@ACD9=ABDC?>CCB@>99>BDCDDCAACDB?CCBD@CD>CC_Mismatch_1_Sense_+_Library_PoolT
GTGGGAATGGGAATCTCGGAACGAAGAGGGGCAGAAACACGTGAGGCATGAGAGCCAAGAAGATCCGGCGGCACTATGGATGGACTGGTTGAGG
>Frequency_1_QualityScore_FFGHHGHJFIIJJIJJDIIJJJICCHHHIJBHHGHIJIHIJIJGDDDDDDDD@ACCD?@ABB:ABDDDCB??CDDD@A@>>BDBBDCCDC@>CC_Mismatch_1_Sense_+_Library_PoolT
AGGGGCAGAAACACGGGAGGCATGAGAGCCAAGAAGATCCGGCGGCACTATGGATGGACTGGTTGAGGAGACTAATACCACGCCACTGAAAACT
>Frequency_1_QualityScore_FFHHHFHJJGIHHIJJJIIJJJJIIIGIJJJJJIJJIHHHFFFFFFEEEEEDDDDDDDDDDDDDDDDDDDCDDDACDDDDCDABDDDDDDDDDD_Mismatch_1_Sense_+_Library_PoolT
CTCGGAACGAAGAGGGGCAGAAACACGGGAGGCATGAGAGCCAAGAAGATCCGGCGGCACTATGGATGGACTGGTTGAGGAGACTAATACCACG
>Frequency_1_QualityScore_DEHHHHFIJIJBHFHIJIJJJJJIJJJJJIIIIIJHGHIIGGIHIIGHGHHFFFDDDDDDCDDDDD@BDCBBCCCCDDDDDDDDDBC@@CC@CD_Mismatch_0_Sense_+_Library_PoolT
TAGCCATGGCCAGTGGGAATGGGAATCTCGGAACGAAGAGGGGCAGAAACACGGGAGGCATGAGAGCCAAGAAGATCCGGCGGCACTATGGATG
>Frequency_1_QualityScore_FFHHHHHJJJIJJJJIIJJJJJJIIJJIJJJGHJJHIIJJJJJJJIJJJIJJJIGHHHFFDDDDDDDDDADDDBDDDDCDDDDDDDDDDDDDDC_Mismatch_0_Sense_+_Library_PoolT
AGAAAGAGAGCATAGGCATAGCCATGGCCAGTGGGAATGGGAATCTCGGAACGAAGAGGGGCAGAAACACGGGAGGCATGAGAGCCAAGAAGAT
>Frequency_1_QualityScore_FDDHFHHIJIIIEGIGCHGIIIIJGIGGEGGIEIICHFIGIH@FGGHIGGGIIJCEFHIEGGGIBHHHF?DFFCCBCEDDDCDDDDDDDDBD@?_Mismatch_0_Sense_+_Library_PoolT
CAATTCGAACATGAACATATTGGGAAAGGCTTTCCAGAAAGAGAGCATAGGCATAGCCATGGCCAGTGGGAATGGGAATCTCGGAACGAAGAGG
>Frequency_1_QualityScore_FFHHHHHJJHIGHIJFHIIJJIJJJJIJJGJJJHIJIJJJJJJJJJHHHHFFDDDDDDDDDDDDDDDDDDDDADDDDDDBDDDDDCDDDDDDD?_Mismatch_0_Sense_+_Library_PoolT
GCCATGGCCAGTGGGAATGGGAATCTCGGAACGAAGAGGGGCAGAAACACGGGAGGCATGAGAGCCAAGAAGATCCGGCGGCACTATGGATGGA
>Frequency_1_QualityScore_FFHGHHHJJJJIJJJIJJJJJIJIJJJJJJJJJJIJHIJJIIJJIIJJIJIJJJIJJHEHFFFFDDDDDDDDDDDDDDDDDDDCDDDDDDBDCD_Mismatch_1_Sense_+_Library_PoolT
TTTCCAGAAAGAGAGCATAGGCATAGCCAAGGCCAGTGGGAATGGGAATCTCGGAACGAAGAGGGGCAGAAACACGGGAGGCATGAGAGCCAAG
>Frequency_1_QualityScore_0@C:?DB?EEE@?88CDDDC?DD;<B8DDD3BDCDACDIID;@DD<?/>@_Mismatch_1_Sense_+_Library_PoolT
GGCATAGCCAAGGCCAGTGGGAATGGGAATCTCGGAACGAAGAGGGGCAG
>Frequency_1_QualityScore_FFHHHHHJHIIHIJJJJIIIJJJIIJJJFIJJIJJJJGHHHHHFFFFEEEEDDDDDDDDDDDDDDDDD9@CDD@CBCDDCDABDDDDDDDDDDD_Mismatch_1_Sense_+_Library_PoolT
TCGGAACGAAGAGGGGCAGAAACACGGGAGGCATGAGAGCCAAGAAGATCCGGCGGCACTATGGATGGACTGGTTGAGGAGACTAATACCACGC
>Frequency_1_QualityScore_FFGHHHHJJJJJJJJJJJIIJJJJJJJJJJJJJJJJJIJJJIJHFDDDDDD<CDCDDDCCDDDCCDCDDDDABDDDDDDDDDDDDDDDDD_Mismatch_1_Sense_+_Library_PoolT
GAGGGGCAGAAACACGGGAGGCATGAGAGCCAAGAAGATCCGGCGGCACTATGGATGGACTGGTTGAGGAGACTAATACCACGCCACTGA
>Frequency_1_QualityScore_FFFHGGHIJJJFHGEHIIJIIIIJIJJJJJJJJIIIGIEEHEEFFFFEEDECAC?B@@BDDDDDDDDCDCDACDBBACDACCCBDDDDDCC@CC_Mismatch_1_Sense_+_Library_PoolT
ATCTCGGAACGAAGAGGGGCAGAAACACGGGAGGCATGAAAGCCAAGAAGATCCGGCGGCACTATGGATGGACTGGTTGAGGAGCCTAATACCA
>Frequency_1_QualityScore_FFHHHHHJJIHIJJFHIJJIJJIJJJJJJJJJJJJJJJJJJJJJJJJJJJJJJJJJGJJJJHHHHFF@C@CEEEEDDDDDDDDDDBDDDDDDDD_Mismatch_1_Sense_+_Library_PoolT
TTCGAACATGAACGTATTGGGAAAGGCTTTCCAGAAAGAGAGCATAGGCATAGCCATGGCCAGTGGGAATGGGAATCTCGGAACGAAGAGGGGC
>Frequency_1_QualityScore_DFHHGHGJJJJJJFHIGIJJIJEGIICHIIJJIJJJJIJJDDDDDDDDDDDDD?CDDDCDDCDDCDBDDDDDDDDDDDDDDDDDCDDDDDDDDD_Mismatch_1_Sense_+_Library_PoolT
GCAGAAACACGGGAGGCATGAGAGGCAAGAAGATCCGGCGGCACTATGGATGGACTGGTTGAGGAGCCTAATACCACGCCACTGAAAACTGCTT
>Frequency_1_QualityScore_FFHHHHHJJJJIJJJJJJIJJJJJJJJJJJIJJJJGIJJJJJJIJJJJIJJJJJJIJJJJJJHHHHFFFDFFEEECEDDDDDDDDD<BCDDCDB_Mismatch_1_Sense_+_Library_PoolT
GTTTTTCCAGAAAGAGATCATTCCCAATTCGAACGTATTGGGAAAGACTTTCCAGAAAGAGAGCATACTCAATTCGAACATGAACGTATTGGGA
>Frequency_1_QualityScore_ADH?<CFEAFFE:BGDBEEHICGEFGGIAAHIDGGIIIFC<F>FGHGCFGDBFEG4=@=C;CC?CE(?;@@6@;@(65>A(;>C?C8?>@ACAC_Mismatch_0_Sense_+_Library_PoolT
TTCGAACGTATTGGGAAAGACTTTCCAGAAAGAGAGCATACTCAATTCGAACATGAACATATTGGGAAAGGCTTTCCAGAAAGAGAGCATAGGC
>Frequency_1_QualityScore_FFHHHHHJJJJJJJJJJJGGIIIJJGIJJJJJJJJJJJJJIIFHIJHGJJJJJIIJJHHGFFFDCDDDDDDDDDDDDDDDDBDDDDDDDDDCDD_Mismatch_1_Sense_+_Library_PoolT
AAAGGCTTTCCAGAAAGAGAGCATAGGCATAGCCAAGGCCAGTGGGAATGGGAATCTCGGAACGAAGAGGGGCAGAAACACGGGAGGCATGAGA
>Frequency_1_QualityScore_FFHHHHGJIJIJJJIJIJJIFIIJJJJIJJJIJJJJJJJJHHHHFFDDDBDDDDDDDDDDACDDDCDDDCCCBBDDDDDD>CDDDDDDDDCDDD_Mismatch_1_Sense_+_Library_PoolT
AAGAGGGGCAGAAACACGGGAGGCATGAGAGCCAAGAAGATCCGGCGGCACTATGGATGGACTGGTTGAGGAGACTAATACCACGCCACTGAAA
>Frequency_1_QualityScore_=DDAAFFFFI61C?F?>?F>GDBG>B@FFIIIFAEEECC=CE;EBDDD:?BBBB<BABB>B3:8(+42<(+23>?B?<?3:A:@@@BBB>?59A_Mismatch_0_Sense_+_Library_PoolT
AACGAAGAGGGGCAGAAACACGGGAGGCATGAGAGCCAAGAAGATCCGGCGGCACTATGGATGGACTGGTTGAGGAGCCTAATACCACGCCACT
>Frequency_1_QualityScore_DAFFDFHIGIGHHDGEC?D@DFEEDFG;FHGGGAH<4:9;BEA@C;>>ACCBB<A?CCCA@>8@555<C@@A4:AB34:AA(358?<:2(29AC_Mismatch_2_Sense_+_Library_PoolT
TGGGAATCTCGGAACGAAGAGGGGCAGAAACACGGGAGGCATGAAAGCCAAGAAGATCCGGCGGCACTATGGATGGACTGGGTGAGGAGCCTAA
>Frequency_1_QualityScore_FF:DHHHJJJJJJJBHDHIJFHIIJJEIJJJJJJHIIJFEHHJHHFFDDDCDDDDDDDDDDDDDDDDCDDDDDDDCDDDDCDDDDDDDDCDCDD_Mismatch_2_Sense_+_Library_PoolT
GCGTAGCCACGGCCAGTGGGAATGGGAATCTCGGAACGAAGAGGGGCAGAAACACGGGAGGCATGAGAGCCAAGAAGATCCGGCGGCACTATGG
>Frequency_1_QualityScore_FFHHHHHJJJIJJJJJJIJJJJJJIJJJJJJJJJJJJJJJJJJHHFDDDDDDDDDDDDDDDDCDDDDDDBBBDDCDDDDDDDDDBDDDDDDDDD_Mismatch_1_Sense_+_Library_PoolT
AGGGGCAGAAACACGGGAGGCATGAGAGCCAAGAAGATCCAGCGGCACTATGGATGGACTGGTTGAGGAGCCTAATACCACGCCACTGAAAACT
>Frequency_1_QualityScore_FF)<FHHJIIIJJJIIIGIJJGIIJJJJJJJJJJHHFFDEEEEDDBDDDDDDDDDDDDDDDDDDDDCDDDDDDDCCCBA:@BACDCBBBCDDCD_Mismatch_1_Sense_+_Library_PoolT
GGGATCTCGGAACGAAGAGGGGCAGAAACACGGGAGGCATGAGAGCCAAGAAGATCCGGCGGCACTATGGATGGACTGGTTGAGGAGCCTAATA
>Frequency_1_QualityScore_FFHHHHHJJJJJJJJIJIIIHIIJJJJJJJJJJJJJGJJJJJIJJJJJJIHJIJJJJIJGJJJJJHHHHHFFFFEEDEEEDDDDDDDDDDDBDB_Mismatch_1_Sense_+_Library_PoolT
GAAAGACTTTCCAGAAAGAGAGCATACTCAATTCGAACATGAACATATTGGGAAAGGCTTTCCAGAAAGAGAGCATAGGCATAGCCAAGGCCAG
>Frequency_1_QualityScore_FFHHDH?FAFHIIGHIHHIJB??C?@EGGDIICIIHGGDGIJGIIJD@C?FHGGIGGGDGCEEHGDFF@@?CAEDCDCDDCCBDBBDDDCCDDD_Mismatch_0_Sense_+_Library_PoolT
TGGGAGAGTTTTTCCAGAAAGAGATCATTCCCAATTCGAACGTATTGGGAAAGACTTTCCAGAAAGAGAGCATACTCAATTCGAACATGAACAT
>Frequency_1_QualityScore_FFHHHHHJJIJJ81:@FCGHGGHIH6ACBEDDD=BBD@BDDABDDDDDDD5@:@CDDDCDCCCDDDDDDCCDEEEDDDDDDDCDDD?BDDCCBB_Mismatch_0_Sense_+_Library_PoolT
GAGGGATCCGGGTTCGAACCGCGGGAAAGGGCGTTCGAACGTACTGGGAGAGTTTTTCCAGAAAGAGATCATTCCCAATTCGAACGTATTGGGA
>Frequency_1_QualityScore_AACDFHHIGIIIIIGHIIIJHG?FGGEEIGIJIJIJIJIJIJFG;BHIEIIIHHFFFCCEDDDB?=@BDDBACCCDBCDDDDDDDA>A<BDDDD_Mismatch_1_Sense_+_Library_PoolT
ACATAGGCATAGCCATGGCCAGTGGGAATGGGAATCTCGGAACGAAGAGGGGCAGAAACACGGGAGGCATGAGAGCCAAGAAGATCCGGCGGCA
>Frequency_1_QualityScore_FFHHGHHJJJJJJJIJIIJIIIGHHHIJIJJJJJJJJJJIJJGHIHIIGIGIGIIJ@EHJJHHHHEDDEFFFEEDEDDDDCDDDDDDDDDDDDD_Mismatch_1_Sense_+_Library_PoolT
TTGGGAAAGACTTTCCAGAAAGAGAGCATACTCAATTCGAACATGAACATATTGGGAAAGGCTTTCCAGAAAGAGAGCATAGGCATAGCCAAGG
>Frequency_1_QualityScore_FFHHHHHJJJJJJJJJJJJJJJGIFHIJHHIJJJJJIIJJJJIJJJIJJHHHFFDDDDDCDDDDDDDDDBDDDDDDDDDDDDDDDDCDDDDDDD_Mismatch_0_Sense_+_Library_PoolT
GAGCATAGGCATAGCCATGGCCAGTGGGAATGGGAATCTCGGAACGAAGAGGGGCAGAAACACGGGAGGCATGAGAGCCAAGAAGATCCGGCGG
>Frequency_1_QualityScore_FFHHHHHJJEHIJJJJJJJJJJJJJIJJJIJJJJJJJJJJJJJJJHIJJJJJJIJJJJJJJIJIJHHHHEFFFFEEEEEDCDDDDDDDDDCDDD_Mismatch_1_Sense_+_Library_PoolT
ATTCGAACGTATTTGGAAAGACTTTCCAGAAAGAGAGCATACTCAATTCGAACATGAACATATTGGGAAAGGCTTTCCAGAAAGAGAGCATAGG
>Frequency_1_QualityScore_FFHHHHHIJJJIJJJJJJIIGIIJJJJIIJJJJJJGIJIJJIJJIHHHHHFFCFFDCEDDDDDDDDDDDCDCCDDDDDDDDDDDDDDDDDDDCD_Mismatch_2_Sense_+_Library_PoolT
GCGTTCGAACGTACTGGGAGATTTTTTCCAGTAAGAGATCATTCCCAATTCGAACGTATTGGGAAAGACTTTCCAGAAAGAGAGCATACTCAAT
>Frequency_1_QualityScore_FBHHHHDIIBGGIHIJIIIJJDIIJEGIIJJIJFGIIIIGGGIIIIIJJJJIGGIIGIJFIIIHHHHFBBD@CEECDCCACCDDBCCDCCCDDC_Mismatch_0_Sense_+_Library_PoolT
GAACGTATTGGGAAAGACTTTCCAGAAAGAGAGCATACTCAATTCGAACATGAACATATTGGGAAAGGCTTTCCAGAAAGAGAGCATAGGCATA
>Frequency_1_QualityScore_FDHFHHHGIJJJJIJJJJJJJEHIIGHJIIJJJJIIIJHHHHFFDDDDDDDDDDCDDDDDDDDDDDDDDDDDDDDDDDDDDDDDDCDDDDDCDD_Mismatch_0_Sense_+_Library_PoolT
CAGTGGGAATGGGAATCTCGGAACGAAGAGGGGCAGAAACACGGGAGGCATGAGAGCCAAGAAGATCCGGCGGCACTATGGATGGACTGGTTGA
>Frequency_1_QualityScore_FFGGHHHJJIJIIJJJJIJIJIJGIJIIIHIIIJ;5=AEEHHFDDDDBBDDDDDDDDDDBDDDBDBDDDBDDDB>ACDDDDEDDDCDCDDCCDD_Mismatch_1_Sense_+_Library_PoolT
GCATCAAAGGCCATCCGAGAGCGAGGGATCCGGGTTCGAACCGCGGGAAAGGGCGTTCGAACGTACTGGGAGAGTTTTTCCAGTAAGAGATCAT
>Frequency_1_QualityScore_DEFHHHDGIIJJJIGIJJBFBFCGHCCBCGIJIIJIDEHAFGE*BBFGGEGHGFHG4CAAC=A=?9?=;;@C=;>AC@@BD:@?=@?@<1<@B_Mismatch_0_Sense_+_Library_PoolT
TTCGAACATGAACATATTGGGAAAGGCTTTCCAGAAAGAGAGCATAGGCATAGCCATGGCCAGTGGGAATGGGAATCTCGGAACGAAGAGGGG
>Frequency_1_QualityScore_FFHHHHHIJJJIJGHGHIJJJGIIJJJJJJJJJHJJJHIJJJJJHHHFDFFDEDDDDDDDDDCDCCCDDDDDDBDDDDDDDDDDDBBDCDDDD@_Mismatch_0_Sense_+_Library_PoolT
CATAGCCATGGCCAGTGGGAATGGGAATCTCGGAACGAAGAGGGGCAGAAACACGGGAGGCATGAGAGCCAAGAAGATCCGGCGGCACTATGGA
>Frequency_5_QualityScore_FFHHHHHJJJJJJJJJJJJJJJJIJJJJJJJIGFDEEDEDDDDDBCDDD?CCCDDBCBBDDDDDCDDDDBCBDDCDDDDDDDDDDDCDDEEDED_Mismatch_0_Sense_+_Library_PoolT
CGGGAGGCATGAGAGCCAAGAAGATCCGGCGGCACTATGGATGGACTGGTTGAGGAGACTAATACCACGCCACTGAAAACTGCTTTAAATTATG
>Frequency_4_QualityScore_FFGGGHHIIIIIHGIIAGHHIGHHDEGGHHHIIJJHIEGGGIIGHGFDEADCDEEDEEDCDEDCCBABBAACDDCBCC@BCAACCC@A>A?ACD_Mismatch_0_Sense_+_Library_PoolT
GCGGCACTATGGATGGACTGGTTGAGGAGCCTAATACCACGCCACTGAAAACTGCTTTAAATTGTGTGTTGTCTGTCGTAGTATCGTGTATTTT
>Frequency_3_QualityScore_FFHHHHHJJJJJJIJJJIJJIIJJGIJJDHIIIGHFCEFADCDEEDDDBCCCCDDCDDDDDCDDDDDDD@BCDDEDDDDEEDDA>ABACDCCBC_Mismatch_0_Sense_+_Library_PoolT
CAAGAAGATCCGGCGGCACTATGGATGGACTGGTTGAGGAGCCTAATACCACGCCACTGAAAACTGCTTTAAATTATGTGTCGTGTGTCGTAGT
>Frequency_3_QualityScore_FFHGHHHIJJJIJJIIJJJJJJIJIJIJIIJJHIIHDFGFFBDEDEEBC@BDDDDDDDDDDDCCDCDBCCDDDDDDDDCCCDDDEBDDEDDCCD_Mismatch_1_Sense_+_Library_PoolT
ATGAGAGCCAAGAAGATCCGGCGGCACTATGGATGGACTGGTTGAGGAGACTAATACCACGCCACTGAAAACTGCTTTAAATTATGTGTCGTCT
>Frequency_3_QualityScore_FFHHHHHJJJIIJJHIIIJFHHGHIGHIJJIJJJJIJJJJJJJJJJJIIIIIHHHHHFGGGFEFDFDDDEDDDDDDCCDCDDEDBCBCDEEEDD_Mismatch_0_Sense_+_Library_PoolT
GGCACTATGGATGGACTGGTTGAGGAGCCTAATACCACGCCACTGAAAACTGCTTTAAATTGTGTGTTGTCTGTCGTAGTATCGTGTATTTTTC
>Frequency_3_QualityScore_FFHHHHHJIJJJIIIHJIIJJIIIHIJIHGGGFFFFEFDBEDDD?BCCDDCCBCDDDDDDDCDCDDDCBCBDDDDDDDDDDACDEEDEDDDDDC_Mismatch_0_Sense_+_Library_PoolT
GGCATGAGAGCCAAGAAGATCCGGCGGCACTATGGATGGACTGGTTGAGGAGACTAATACCACGCCACTGAAAACTGCTTTAAATTATGTGTCG
>Frequency_3_QualityScore_FFHHHHGJJJJJHJJJJJJIIIIJIIJJIIGFEEEEDDDDDDD@CDDD@CCBCDCCAADDDDDDDDDDDCDDDDDDADDDDDDDDBBCDEDEDE_Mismatch_0_Sense_+_Library_PoolT
GGGAGGCATGAGAGCCAAGAAGATCCGGCGGCACTATGGATGGACTGGTTGAGGAGACTAATACCACGCCACTGAAAACTGCTTTAAATTATGT
>Frequency_3_QualityScore_FFGHHHFIGHIJIIIGIIEHHGIIGDHHFFEFGGGABDE<CDBCBC@9>A>@>BCBCCDBDCCCDDAC>??ACCCCDD>BC?@BDEDDBADDDC_Mismatch_1_Sense_+_Library_PoolT
GGCATGAGAGGCAAGAAGATCCGGCGGCACTATGGATGGACTGGTTGAGGAGCCTAATACCACGCCACTGAAAACTGCTTTAAATTATGTGTCG
>Frequency_3_QualityScore_CEHHHGFGFFFIHIGHHHIHHHGEDFFHGGGHEADEEEEBBABCDDDCCBA?;@@ABADCCDD@@>ACABBBBCDCDACBAC?;@A?BBB?@?@_Mismatch_1_Sense_+_Library_PoolT
CAAGAAGATCCGGCGGCACTATGGATGGACTGGTTGAGGAGACTAATACCACGCCACTGAAAACTGCTTTAAATTATGTGTCGTCTGTCGTAGT
>Frequency_3_QualityScore_FFHHHHHJJJIJIJIIJJJIIIIJJJJJJIHGFFEEEEECEDDBCCCD@CCADDCCCCDDDDCDDDDDD@CCDDCDDDDDDDDDDCCDEDCCDA_Mismatch_0_Sense_+_Library_PoolT
GGGAGGCATGAGAGCCAAGAAGATCCGGCGGCACTATGGATGGACTGGTTGAGGAGCCTAATACCACGCCACTGAAAACTGCTTTAAATTGTGT
>Frequency_2_QualityScore_FFHHHHGIJIIIJJJHIJIJJIIIJJGIJJGHHHHEGGDEEEDDDDEDDDDDDDDDDDDDDCDCDDDDDCCDDDDEEBCCCDDDDDDDDCCDBC_Mismatch_0_Sense_+_Library_PoolT
GCCAAGAAGATCCGGCGGCACTATGGATGGACTGGTTGAGGAGCCTAATACCACGCCACTGAAAACTGCTTTAAATTGTGTGTCGTCTGTCGTA
>Frequency_2_QualityScore_FFHHHHHJIJIIGIIJJJIJIHHGIIJIJJIIIJJJIIIIIIIGIIGGCEGEEEEDDDECDDDDDDDDDADDDDDCCDDDCDDDDDCDEEDCCC_Mismatch_1_Sense_+_Library_PoolT
GGGAGGCATGAGAGCCAAGAAGATCCAGCGGCACTATGGATGGACTGGTTGAGGAGCCTAATACCACGCCACTGAAAACTGCTTTAAATTGTGT
>Frequency_2_QualityScore_FFHHHHHJJJJJJJIJJHIHIIIIIIHIJJJJJJJIJFDDDDDDDDCDDDCDDDDBCCBDDCCAACCDDCDCCB@?ACDDDDDDDDDDDCCDAC_Mismatch_0_Sense_+_Library_PoolT
GAAACACGGGAGGCATGAGAGCCAAGAAGATCCGGCGGCACTATGGATGGACTGGTTGAGGAGACTAATACCACGCCACTGAAAACTGCTTTAA
>Frequency_2_QualityScore_EEGGHHHIIIGGIHHIIGHIHIIHIIGFIEEGGGCEEEEDDDCECAABCDDDDDD?CCDDCCDCCDDCDAACCDDC?;?ACACACEECCAA=A;_Mismatch_1_Sense_+_Library_PoolT
GAGAGGCAAGAAGATCCGGCGGCACTATGGATGGACTGGTTGAGGAGCCTAATACCACGCCACTGAAAACTGCTTTAAATTATGTGTCGTGTGT
>Frequency_2_QualityScore_FFHHGHHIHIIIEHHHIGIHEHICGEIIIIJIIIGIIIIIJJIJIEHIIJGIIIIGGIHGGGFGFGEEEACEEDCCCADEEDCD@CEDDDBCED_Mismatch_1_Sense_+_Library_PoolT
CACTATGGATGGACTGGTTGAGGAGACTAATACCACGCCACTGAAAACTGCTTTAAATTATGTGTCGTCTATCGTAGTATCGTGTATTTTCCAG
>Frequency_2_QualityScore_FFGHHGHJJIJJJIIIIGIJJJFGGEHIFIIIIHIIIIIIIIJJJJIGEHFGHHEFFFFEEECDEDE:?ACCCDCDCDDCBDADDEDCB??CDC_Mismatch_1_Sense_+_Library_PoolT
AGCGGCACTATGGATGGACTGGTTGAGGAGCCTAATACCACGCCACTGAAAACTGCTTTAAATTGTGTGTTGTCTGTCGTAGTATCGTGTATTT
>Frequency_2_QualityScore_FFGHHHHIIIJJJIJJIGIGIIIIBGIIEGIIGBFGCEEEEACEEDCCDD?AAACCDDDCCDDDDCCCCBACCEEDECEDDCBCDDBEDACAA=_Mismatch_1_Sense_+_Library_PoolT
CAAGAAGATCCGGCGGCACTATGGATGGACTGGTTGAGGAGACTAATACCACGCCACTGAAAACTGCTTTAAATTATGTGTCGTCTATCGTAGT
>Frequency_2_QualityScore_FFHHHHHIJJJJJIIIIIJGIHIJIIJJJIIJIIIIFDDDDDDDD@CDDCCDBBACCCCCCCCDDDDDDCDDDDACDDDDCDDDDDDCCCDDDC_Mismatch_0_Sense_+_Library_PoolT
AAACACGGGAGGCATGAGAGCCAAGAAGATCCGGCGGCACTATGGATGGACTGGTTGAGGAGACTAATACCACGCCACTGAAAACTGCTTTAAA
>Frequency_2_QualityScore_FFHHFFGIIIIEIAGEHIGGEDEGHGEGGGHCHIGEGGFGIHIGGHGFGGHDGGDEBCDCFEEAEEEEDACDDEDCCA?ACDCBBACDDCDABD_Mismatch_1_Sense_+_Library_PoolT
GCACTATGGATGGACTGGTTGAGGAGACTAATACCACGCCACTGAAAACTGCTTTAAATTATGTGTCGTCTATCGTAGTATCGTGTATTTTCCA
>Frequency_2_QualityScore_FFHGHGHJJIJJIIIIIIIIIJHIII?GGIJGGHGIIIIIIJIIFIIIHIIHHFFFFEECEEEDDDDDCCDEEDACCDCCCCCDDCCCACB=CD_Mismatch_1_Sense_+_Library_PoolT
AGAAGATCCAGCGGCACTATGGATGGACTGGTTGAGGAGCCTAATACCACGCCACTGAAAACTGCTTTAAATTGTGTGTTGTCTGTCGTAGTAT
>Frequency_2_QualityScore_EEFEFGEBGGIICGEHDGICHCHIDCHHGHGIIIGIIIIECAACCBCCCCCC5AC@A7A:56??BAACB?<A?<?ABBA9=AA;A67?CCCCCC_Mismatch_1_Sense_+_Library_PoolT
CAGAAACACGGGAGGCATGAGAGGCAAGAAGATCCGGCGGCACTATGGATGGACTGGTTGAGGAGCCTAATACCACGCCACTGAAAACTGCTTT
>Frequency_2_QualityScore_FFHHGHGHJIGIIIJGIIGIIEHEHGFIIIGIIIIJJJJIIIIIIIIIIIIIHGGHIIIIEHEIHGHFECEED?B?CDCCCA=BEEEDACCCCC_Mismatch_1_Sense_+_Library_PoolT
CTATGGATGGACTGGTTGAGGAGACTAATACCACGCCACTGAAAACTGCTTTAAATTATGTGTCGTCTATCGTAGTATCGTGTATTTTCCAGTT
>Frequency_2_QualityScore_EFHEFEGEHGHHIIIIIIJFCEEGIGIFIIIAFGGGCEDBCEACACCDCCCCDCDA?BACCC?CCDACCAACC<BCEEDEDEEDCAAA?AACC?_Mismatch_1_Sense_+_Library_PoolT
AGGCAAGAAGATCCGGCGGCACTATGGATGGACTGGTTGAGGAGCCTAATACCACGCCACTGAAAACTGCTTTAAATTATGTGTCGTGTGTCGT
>Frequency_1_QualityScore_FFHHHHHJJIIJJJJIJJJJJJJJJJJJJJJJJHHHEHFFCEFDDACDCDDCDABDDDDDDDDCDDDDDDDDDDDDDDDDDDCDDEECEDCDED_Mismatch_0_Sense_+_Library_PoolT
AGGCATGAGAGCCAAGAAGATCCGGCGGCACTATGGATGGACTGGTTGAGGAGACTAATACCACGCCACTGAAAACTGCTTTAAATTATGTGTC
>Frequency_1_QualityScore_FFHHHHHJJJJJHIJJJJJIJGI@FHIJJIIJJJJJJIIHIJJJJJJIIJJJJIHHFBEDFDEACCDDDACDDDDEDDDDDDDCDDDDDDDDDD_Mismatch_2_Sense_+_Library_PoolT
GGCGTTCGAACGTACTGGGAGAGTCTTTCCAGAAAGAAATCATTCCCAATTCGAACGTATTGGGAAAGGCTTTCCAGAAAGAAAGCATAGCCAT
>Frequency_1_QualityScore_FFHHHHHJJJJJJJJJDHDGIJIIIIJJIJJJJJJJHIJJJJJIJJJJIHHHFFFFFDDD@DDDDDDDDDDDBDDDCDDDDDDDDDDDD9@<CD_Mismatch_2_Sense_+_Library_PoolT
AGCCATGGCCATGGCCAGTGGGAATGGGAATCTCGGAACGAAGAGGGGCAGAAACACGGGAGGCATGAGAGGCAAGAAGATCCGGCGGCACTAT
>Frequency_1_QualityScore_FFHHHHHJJJJJJJJJJIJJJJJIJJJJJJJJHHHHHFCEFFDCEDCDDCB?@CCDDDDDCCDDDDDDCDDDDDDDDDDDCDDEDCEDDDDCDD_Mismatch_0_Sense_+_Library_PoolT
GCATGAGAGCCAAGAAGATCCGGCGGCACTATGGATGGACTGGTTGAGGAGACTAATACCACGCCACTGAAAACTGCTTTAAATTATGTGTCGT
>Frequency_1_QualityScore_FFHHGHHJJJIJJIJJIJJGIJJCGIJEHHHHAHDCFFEDCDCCDDDDDDDDDD6=CCCDDDDACDDDDDDDEDDEDDADDDDDBBACBDDB<@_Mismatch_1_Sense_+_Library_PoolT
AAGAAGATCCGGCGGCACTATGGATGGACTGGTTGAGGAGACTAATACCACGCCACTGAAAACTGCTTTAAATTATGTGTCGTCTGTCGTAGTA
>Frequency_1_QualityScore_FFHHHHGJJJJIJJJIJJJJJJJJJJHIJJGIJJJGIIHJJJHHHHHFFFFFEEDDDDDDDDDDDDDDDDDDDDDEEDCDCBBDDDDDDCDDBB_Mismatch_1_Sense_+_Library_PoolT
GCCAAGAAGATCCAGCGGCACTATGGATGGACTGGTTGAGGAGCCTAATACCACGCCACTGAAAACTGCTTTAAATTGTGTGTTGTCTGTCGTA
>Frequency_1_QualityScore_FFHHHHHIJJJJJIIIJJIIGIJ@FGEHIGHHHHFFFFFFDEDDDDDDCDDCDDDDDDDDDDDEEDEDEBDDDDDDDCDD?AB?CDDDCA<?CD_Mismatch_0_Sense_+_Library_PoolT
CGGCGGCACTATGGATGGACTGGTTGAGGAGCCTAATACCACGCCACTGAAAACTGCTTTAAATTATGTGTCGTCTGTCGTAGTATCGTGTATT
>Frequency_1_QualityScore_DDBFF?HD;CG;IHEDGCEGGDGA@FHIDFHIGHEHD=FHCGE;;=DGDHHHHACHEEEE>CC@A@CC>@C>C@:@:>@C@@??<C@CCCC@>@_Mismatch_1_Sense_+_Library_PoolT
GAGCCAAGAAGATCCAGCGGCACTATGGATGGACTGGTTGAGGAGCCTAATATCACGCCACTGAAAACTGCTTTAAATTGTGTGTTGTCTGTCG
>Frequency_1_QualityScore_ADHFHFFIGGFHHI:FH<@AB<CFH=FHG=@DHFCAE>BB;A6;@>CCC>CCC??@@BCC>@@CCC@CC>C::@ADCCCCBACBBBBBC>@B8?_Mismatch_0_Sense_+_Library_PoolT
CCAAGAAGATCCGGCGGCACTATGGATGGACTGGTTGAGGAGCCTAATACCACGCCACTGAAAACTGCTTTAAATTGTGTGTCGTCTGTCGTAG
>Frequency_1_QualityScore_FFHHHHHJJJFHIIIGIJHIJCGGIIGJJJJGHIJJJJJJJJJJJJJJJJIJIIIIIIIIGHHHHFFFDEEDCDBBDFEDDD>ACDFEDDDDB@_Mismatch_0_Sense_+_Library_PoolT
CTATGGATGGACTGGTTGAGGAGCCTAATACCACGCCACTGAAAACTGCTTTAAATTGTGTGTCGTCTGTCGTAGTATCGAGTATTTTTCGGTT
>Frequency_1_QualityScore_FFBHHGHJIJJJJJJJJJJJJJJIIIJJJJJIJHHEFHFFDEDEEE@B@@CCDDDDDDDDDDDDDDDDDCDDDDDDDDCDDDCDDCDEDDBDDB_Mismatch_1_Sense_+_Library_PoolT
TGAGAGCCAAGAAGATCCGGCGGCACTATGGATGGACTGGTTGAGGAGACTAATACCACGCCACTGAAAACTGCTTTAAATTATGTGTCGTCTA
>Frequency_1_QualityScore_FDHHHHGJJJGJJJJIJJIJJJIIGCGHIJJJIJJIIJJJJJIIHFAEDFEDFDECCABBDDDCDDDCCCBBDBDDDDDDDDCCDDDDDDCEED_Mismatch_1_Sense_+_Library_PoolT
CACGGGAGGCATGAGAGCCAAGAAGATCCAGCGGCACTATGGATGGACTGGTTGAGGAGCCTAATACCACGCCACTGAAAACTGCTTTAAATTG
>Frequency_1_QualityScore_FFHHHHHJJJJJJJJJJJJJIGIIICEHJJHIJEHHHGFFFFEEEEEEDDDDDDDDDDCCDDDDDDD>@CDDDEDEEDDDDDDBBDDDDDDDDC_Mismatch_0_Sense_+_Library_PoolT
GAAGATCCGGCGGCACTATGGATGGACTGGTTGAGGAGCCTAATACCACGCCACTGAAAACTGCTTTAAATTATGTGTCGTGTGTCGTAGTTAT
>Frequency_1_QualityScore_FFHHGHHJIJJJJIIIIIGEEGHGEGHHIIEIIEHGDIIJIIGIJJJGIJCCHGGHEEHDEDDDCCDB?=BB=A>?A?<>CACACC:@CC@DBC_Mismatch_0_Sense_+_Library_PoolT
GCACTATGGATGGACTGGTTGAGGAGCCTAATACCACGCCACTGAAAACTGCTTTAAATTATGTGTCGTGTGTCGTAGTTATCCTGTATGTGTT
>Frequency_1_QualityScore_FFHHFHFBEIJIIGHGHIIJJJJJJJIIJIJIGGIGHGIIIHGEGFDGIIGGHGFFEFFFDDDDCCDDDCCCCDDDDDDCDEDCDDDACBDDDD_Mismatch_1_Sense_+_Library_PoolT
TGAGAGCCAAGAAGATCCAGCGGCACTATGGATGGACTGGTTGAGGAGCCTAATACCACGCCACTGAAAACTGCTTTAAATTGTGTGTTGTCTG
>Frequency_1_QualityScore_DDAFFFFHIIIHIII>GGIDECG9?EHFEEDDC@CCC@CCCCCCCC@<@BBBCCC>ACCCCCCCAC>C>@C3:>C449@B?A<C9?BB8BDC?A_Mismatch_0_Sense_+_Library_PoolT
AGATCCGGCGGCACTATGGATGGACTGGTTGAGGAGCCTAATACCACGCCACTGAAAACTGCTTTAAATTATGTGTCGTGTGTCGTAGTATCGT
>Frequency_1_QualityScore_FFHHHHHJJJJJJJIJJJJJJJJIJJIJJHHHHHFEFFFDCEDEDDDDDDDCDDDDDCDBDDDDCDADCACDDDDDCCDDDEDEDEEDDDBBBD_Mismatch_1_Sense_+_Library_PoolT
TGAAAGCCAAGAAGATCCGGCGGCACTATGGATGGACTGGTTGAGGAGCCTAATACCACGCCACTGAAAACTGCTTTAAATTATGTGTCGTGTG
>Frequency_1_QualityScore_FFHGHGHJJJJJJJJIJIJIIJJJIIEEHGEHHFF@CCCEEEDBDDDDDDCDDCDBB@BDCDDDCDDDDDDCCCDEEDEDCDDCBBDDDDDDDD_Mismatch_1_Sense_+_Library_PoolT
GCCAAGAAGATCCGGCGGCACTATGGATGGACTGGTTGAGGAGACTAATACCACGCCACTGAAAACTGCTTTAAATTATGTGTCGTCTGTCGTA
>Frequency_1_QualityScore_FFHGHHHJJJJIHIJHGGIIJIJJIJJJJIIJIJIHFDDDDDDDCDDDACDDD>CDCCD<@BDDDDDDDD>CBDDDDDCCDDDDCDDDDDBCCD_Mismatch_0_Sense_+_Library_PoolT
AACACGGGAGGCATGAGAGCCAAGAAGATCCGGCGGCACTATGGATGGACTGGTTGAGGAGCCTAATACCACGCCACTGAAAACTGCTTTAAAT
>Frequency_1_QualityScore_FFHHHHHJJIJJJJJIGGIJGIJJJGHIEHHEHFFFFDEDEEDCBDDDDDDACCCDDDDDDD>CCDEDEDEDDDDBBBD?C<@ABBDCC@CDCA_Mismatch_0_Sense_+_Library_PoolT
TCCGGCGGCACTATGGATGGACTGGTTGAGGAGCCTAATACCACGCCACTGAAAACTGCTTTAAATTATGTGTCGTGTGTCGTAGTTATCCTGT
>Frequency_1_QualityScore_DDFFDD;B?FFG?)2CEFFFE?@BFFFIIIDBFEFEEFDDDD;=@A@B?BB?A;398?;B77>BBBB@:(:0(8?BB<AB>@?BBB?3>@BB>4_Mismatch_1_Sense_+_Library_PoolT
AATCTCGGAACGAGGAGGGGCAGAAACACGGGAGGCATGAGAGCCAAGAAGATCCGGCGGCACTATGGATGGGCTGGTTGAGGAGACTAATACC
>Frequency_1_QualityScore_FFHHHHHJJIGJIJJJIJJJJJIIIJJIIJJJJIJJJJJJJEEHHEHHHF@CECEECABDDCDDDDDDD?BDBDDDCCDDDDDCDDDCCDEEDD_Mismatch_1_Sense_+_Library_PoolT
ACGGGAGGCATGAGAGCCAAGAAGATCCAGCGGCACTATGGATGGACTGGTTGAGGAGCCTAATACCACGCCACTGAAAACTGCTTTAAATTGT
>Frequency_1_QualityScore_FFHHHHHJJJJJJJJIIJJJJJJJIIJJJJJJJJJJJJJJJJHHGHFFFFFDCEEDDCCDCDDCDDDACACDDDDDDDDBBDCCDDDDDDDCCD_Mismatch_1_Sense_+_Library_PoolT
CAGAAACACGGGAGGCATGAGAGCCAAGAAGATCCAGCGGCACTATGGATGGACTGGTTGAGGAGCCTAATACCACGCCACTGAAAACTGCTTT
>Frequency_1_QualityScore_FFHHHHHJJJJJJJJJJIJJJGHIJAGIIJ@EHHHFFFFDEEEEEDCDDDDDDDDDDDDDDDDDDDDCDDDDDCDCDDDDDDDDDDDDDDBEDE_Mismatch_0_Sense_+_Library_PoolT
GAAGATCCGGCGGCACTATGGATGGACTGGTTGAGGAGCCTAATACCACGCCACTGAAAACTGCTTTAAATTGTGTGTCGTCTGTCGTAGTATC
>Frequency_1_QualityScore_FFHHHHHJJJIJJIJJJIJGGIFIGIIIJJJIJJJJJFDDDDDDDDDDCB>CDDDAC@CCDABDDDDDD@CDDDDDDDDDDDDDDDDDCCDDDD_Mismatch_1_Sense_+_Library_PoolT
GAAACACGGGAGGCATGAGAGGCAAGAAGATCCGGCGGCACTATGGATGGACTGGTTGAGGAGCCTAATACCACGCCACTGAAAACTGCTTTAA
>Frequency_1_QualityScore_FFGHHHHJJJJJJJJJJIJIIIJJIJJJHHJJJHHIHIJIIIIJGJHHHGHHFFFDDEEDDDDDCCDCDACDDEEDDDDDDDDDDDDDDDBDD@_Mismatch_1_Sense_+_Library_PoolT
CAAGAAGATCCAGCGGCACTATGGATGGACTGGTTGAGGAGCCTAATACCACGCCACTGAAAACTGCTTTAAATTGTGTGTTGTCTGTCGTAGT
>Frequency_1_QualityScore_FFHGHFDFEGEEHD@CGCCH;DDAG?FGFFI@FEHEHIHIIIGGEBCBE;@>DFFED@A@CCCDDACC@>AB?AA<CCCCDBBDB_Mismatch_1_Sense_+_Library_PoolT
TCCAGCGGCACTATGGATGGACTGGTTGAGGAGCCTAATACCACGCCACTGAAAACTGCTTTAAATTGTGTGTTGTCTGTCGTAG
>Frequency_1_QualityScore_BDA<DDH<FGGB6::BDEF9F*CDHCAFCHGI>CDFIBEDBBBCA9>A>CC@::@8?>A((+3@?@B9@:@@@>@AB9?<3:>(:A>A34(4:A_Mismatch_2_Sense_+_Library_PoolT
CAGAAACACGGGAGGCATGAGAGGCAAGAAGATCCGGCGGCATTATGGATGGACTGGTTGAGGAGCCTAATACCACGCCACTGAAAACTGCTTT
>Frequency_1_QualityScore_FFHHHHHJJJJJJJJIJJJIJGHJIIJJIJJJJJJJJJJFDDDDDDDDCDDDCCDDDACDACDDBBDDDCDDDCDDDDDDDDDDDDDDDDCDDD_Mismatch_0_Sense_+_Library_PoolT
CAGAAACACGGGAGGCATGAGAGCCAAGAAGATCCGGCGGCACTATGGATGGACTGGTTGAGGAGACTAATACCACGCCACTGAAAACTGCTTT
>Frequency_1_QualityScore_FFGHHHGJIIIJIIIJDGHJCHHII@FGGGIIHGHHFFFFFFDEDDDDDDDDDDDDDDDDDDCCDEEDEDEDDDDDDDDDDD@ABBEEDBDDAC_Mismatch_1_Sense_+_Library_PoolT
TCCGGCGGCACTATGGATGGACTGGTTGAGGAGACTAATACCACGCCACTGAAAACTGCTTTAAATTATGTGTCGTCTGTCGTAGTATCGTGTA
>Frequency_1_QualityScore_DDFHHHDIEGEHIACFH8B;=FFHGEGIHHCEDFFFFFCEEDDD@DDDDDDDDACCD>>CCDDDD>CB@DCDBDBDDDBCDD?DDDDCB8CCDE_Mismatch_1_Sense_+_Library_PoolT
GGCGGCACTATGGATGGACTGGTTGAGGAGACTAATACCACGCCACTGAAAACTGCTTTAAATTATGTGTCGTCTATCGTAGTATCGTGTATTT
>Frequency_1_QualityScore_FFHHHHHJJJJJIJJJJJJIJJIIIJJJJJJJJJJJJJJFDDDDDDDDCDDDCDDDDCCDCDDCBBDDDDDDDDDDDBDBBDDCDDDDDDDDCD_Mismatch_1_Sense_+_Library_PoolT
CAGAAACACGGGAGGCATGAAAGCCAAGAAGATCCGGCGGCACTATGGATGGACTGGTTGAGGAGCCTAATACCACGCCACTGAAAACTGCTTT
>Frequency_1_QualityScore_FFHGHHHJIJJJJJJJJIJJIIFGIIIJGIIJJJIJJIIJGGGEFHH?EDBBDDCCCCEEDDCDCC?BBBDCDACCCCDDDDDCACCCDCDDDD_Mismatch_1_Sense_+_Library_PoolT
GGAGGCATGAGAGCCAAGAAGATCCAGCGGCACTATGGATGGACTGGTTGAGTAGCCTAATACCACGCCACTGAAAACTGCTTTAAATTGTGTG
>Frequency_1_QualityScore_FFFHGHHIIJGJJGEHIIIGIJIGHIIJJIIJJJJIGHGFGIDGFIIJGJIGIFHDEEDFDCCDD??BB@?9?BBBBDBDBDDBC@CDDC<ACD_Mismatch_1_Sense_+_Library_PoolT
GCTTTCCAGAAAGAGAGCATAGGCATAGCCACGGCCAGTGGGAATGGGAATCTCGGAACGAAGAGGGGCAAAACACGGGAGGCATGAGAGCCAA
>Frequency_1_QualityScore_FFGHHFHGJJIJIJIFGHJGGJGIIIJJIGHIIIJIJIGHJJIHHFHFFBCDEAEDDBDCDDDDDCDCDBBDDDDDCDDDDCDDDCDDDEED_Mismatch_1_Sense_+_Library_PoolT
CGGGAGGCATGAGAGCCAAGAAGATCCAGCGGCACTATGGATGGACTGGTTGAGGAGCCTAATACCACGCCACTGAAAACTGCTTTAAATTG
>Frequency_1_QualityScore_DDFFFFFIBFIII1CDF8CGIFFIIIIIIBFII<EDCB;BBBBB>ABB:ABBB>ABBBBBBBBBBBBBBBABBBBBBBBABBBBBBBBABBBBA_Mismatch_1_Sense_+_Library_PoolT
AACACGGGAGGCAGGAGAGCCAAGAAGATCCGGCGGCACTATGGATGGACTGGTTGAGGAGCCTAATACCACGCCACTGAAAACTGCTTTAAAT
>Frequency_1_QualityScore_DDFFFFF9<E<<F:E@EAF>DFBGF;?DFE?B<BB80<B<?38?>A@@3:>?(,(+83:?3:?(((++(4:A@(::205>B>A>@>B>3:@BBB_Mismatch_0_Sense_+_Library_PoolT
CAGAAACACGGGAGGCATGAGAGCCAAGAAGATCCGGCGGCACTATGGATGGACTGGTTGAGGAGACTAATACTACGCCACTGAAAACTGCTTT
>Frequency_1_QualityScore_DDFA3?<CC:FAGA7@D===8).8C3@>=9)=C3A>);65AB>>AA@BBB>B@855,5>3>>::>>>+:::>A:(+224-<@??:4??_Mismatch_0_Sense_+_Library_PoolT
GAAGATCCGGCGGCACTATGGATGGACTGGTTGAGGAGCCTAATACCACGCCACTGAAAACTGCTTTAAATTGTGTGTCGTCTGTCGT
>Frequency_1_QualityScore_B=FC:DD:<E32<3<:AFGI@FD9EGIFB3?6:F@BCFFC==C=)776==?C)7;?BB;@CB;;;>;@BBB83((:(::>B>>::>A4>:4@_Mismatch_2_Sense_+_Library_PoolT
CTGGAGGCATGAGAGCCAAGAAGATCCAGCGGCACTATGGATGGACTGGTTGAGGAGCCTAATACCACGCCACTGAAAACTGCTTTAAATTG
>Frequency_1_QualityScore_EFHHHHHHJJJJJJJJGHCGHIJJJJJJJJIJJJJJJJJJJJJJJJJJIIHJGGJJGHGFHFFFFEEEECECCDDDDBBDDCDDDDDDDDEDDE_Mismatch_2_Sense_+_Library_PoolT
AGGAACGTACTGGGAGAGTTTTTCCAGAAAGAGATCATTCCCAATTCGAACGTATTGGGAAAGACTTTCCAGAAGGAGAGCATACTCAATTCGA
>Frequency_1_QualityScore_FFHHHHHJIJJJJJJJEIGIIJJIIJJJJJJHDDDDDDDDDDDDD?CCDD@CBDCDDB<@CDDDDDDCCBBDDDCDCDDDDCDDDDDDDDEECD_Mismatch_0_Sense_+_Library_PoolT
ACGGGAGGCATGAGAGCCAAGAAGATCCGGCGGCACTATGGATGGACTGGTTGAGGAGACTAATACCACGCCACTGAAAACTGCTTTAAATTAT
>Frequency_1_QualityScore_FFHHHHHJJJJJIJJJHIIIJFHHFHIGIJIJJJJJJIIJJJHHHFFFFFFEEDEEDDDDDEEDDDDDDC@DDDDCDDBBBBEEEDDD:?CDEE_Mismatch_0_Sense_+_Library_PoolT
GCGGCACTATGGATGGACTGGTTGAGGAGCCTAATACCACGCCACTGAAAACTGCTTTAAATTGTGTGTCGTCTGTCGTAGTATCGAGTATTTT
>Frequency_1_QualityScore_FFHHHHHJIIIJJIJJJIIJIJIJJJJJJIIJJJJJDDDDDDDDDDDDDCCDDD>CDCDDCDDDCCCDCCA@CDBD<BDCCDDDDDDDDDDDDD_Mismatch_0_Sense_+_Library_PoolT
AAACACGGGAGGCATGAGAGCCAAGAAGATCCGGCGGCACTATGGATGGACTGGTTGAGGAGCCTAATACCACGCCACTGAAAACTGCTTTAAA
>Frequency_1_QualityScore_FFHHGHHGIJJGIJJJJJJJJGIIJFHGIGDHIGHHGHFFFFFEEDCEEDBDDDDDDCC@CDDDDDDDCCDDDEDDDDDD?BDDCCDCBDBDCD_Mismatch_1_Sense_+_Library_PoolT
GAAGATCCGGCGGCACTATGGATGGACTGGTTGAGGAGACTAATACCACGCCACTGAAAACTGCTTTAAATTATGTGTCGTCTATCGTAGTATC
>Frequency_1_QualityScore_DDFHFHFGII8FEIIIG@GDHGJIHIFEEHJIIJJBHIIGHHHHHFFDEB@C6;=5@BCCDDDB@CC@>>ACDDB>?99CC::>@CCCC:>C:>_Mismatch_1_Sense_+_Library_PoolT
GAAACACGGGAGGCATGAGAGCCAAGAAGATCCAGCGGCACTATGGATGGACTGGTTGAGGAGCCTAATACCACGCCACTGAAAACTGCTTTAA
>Frequency_1_QualityScore_FFHHHHHJIJJJJJJJJJJJJIJGGHIGHIJJCHHHHHDFFFEEEEEEDDDDDDBDDDDDDDDDDDDDDDDDEEDEDEEEDD?BDDCDD<AD_Mismatch_1_Sense_+_Library_PoolT
AAGAAGATCCGGCGGCACTATGGATGGACTGGTTGAGGAGACTAATACCACGCCACTGAAAACTGCTTTAAATTATGTGTCGTCTGTCGTAG
>Frequency_1_QualityScore_FFHHGHHJJJJJJIJJJJJJJJJIJJJJIIJJJHIJJJJIJIJJJJJJJJJJHHHFFFEEEEEEDDDDDDDDDEEDDDDDDDDDDDDDDDBDD@_Mismatch_2_Sense_+_Library_PoolT
CAAGAAGATCCAGCGGCACTATGTATGGACTGGTTGAGGAGCCTAATACCACGCCACTGAAAACTGCTTTAAATTGTGTGTTGTCTGTCGTAGT
>Frequency_1_QualityScore_FFHHHDHIJJIJJJIJJJJJJIIHIJIJJJIJEHIJJHHHHHHFFFBDAEEEEEEDDCDDDDEDDDBDDCDDDDDDDDCDDCCCDD@CDDDDDD_Mismatch_2_Sense_+_Library_PoolT
GCGGGAAAGGGCGTTCGAACGTACTGGGAGAGTCTTTCCAGAAAGAAATCATTCCCAATTCGAACGTATTGGGAAAGGCTTTCCAGAAAGAAAG
>Frequency_1_QualityScore_DFFDFAHEIGIIJHGGGGIGEIGGGDFAF>FEG>BGGHEECEHFFFFDD6@C3>A(==?3::ACCCC:?<8<>CCDDACD>::@CCC::@ACCC_Mismatch_1_Sense_+_Library_PoolT
CGGGAGGCATGAGAGCCAAGAAGATCCAGCGGCACTATGGATGGACTGGTTGAGGAGCCTAATACCACGCCACTGAAAACTGCTTTAGATTGTG
>Frequency_1_QualityScore_FFHHHHHJIIJJJHHIJJFHIDIIDGGIJJJJJIJJIJJJJJJJIJIGJGHHHGHEFFFFFFFEFFED=8=BDDDBDDBFFEDDD?CDEEE@CC_Mismatch_0_Sense_+_Library_PoolT
GCACTATGGATGGACTGGTTGAGGAGCCTAATACCACGCCACTGAAAACTGCTTTAAATTATGTGTCGTGTGTCGTAGTATCGTGTATTTTCCA
>Frequency_1_QualityScore_FFHHHHHJJIIJJJJJJGIIICHGHIFHGGIIHHGHEFFFFFE@EDDDBDDDDDDDDDDDDDDCDDEED@CCDCDDDBABACBBBD@DDEDDED_Mismatch_0_Sense_+_Library_PoolT
ATCCGGCGGCACTATGGATGGACTGGTTGAGGAGCCTAATACCACGCCACTGAAAACTGCTTTAAATTATGTGTCGTGTGTCGTAGTTATCCTG
>Frequency_1_QualityScore_FFHHHGHIJJJIJJIJJIJIJIJIIIJIGIJJJIIIIIHEEH@EFFDDDEEDDDDDDDDDDDDDCDDCDCCDDDDDDDDEEDCCABBCDDCDDD_Mismatch_1_Sense_+_Library_PoolT
GAGAGCCAAGAAGATCCAGCGGCACTATGGATGGACTGGTTGAGGAGCCTAATACCACGCCACTGAAAACTGCTTTAAATTGTGTGTTGTCTGT
>Frequency_1_QualityScore_FFHHHHHJJJJIJJJJJIJJIJJJJIJJJJJJJJJIHDDDDDDDDDDDDCDDDDACDDDDDDDDDDDDDDDDDDDDDDDDDDDDDDDDDDDDAD_Mismatch_1_Sense_+_Library_PoolT
AAACACGGGAGGCATGAAAGCCAAGAAGATCCGGCGGCACTATGGATGGACTGGTTGAGGAGCCTAATACCACGCCACTGAAAACTGCTTTAAA
>Frequency_1_QualityScore_FFHHHHGJJJIJJJJJEIIIJJJGIIJGHIIJBFIGIJEIIJJHHHHHHFFFFDDDDDDCDDDDDDDDCDDDECCCDDBADDDDDDDDB??BBD_Mismatch_1_Sense_+_Library_PoolT
AAGAAGATCCAGCGGCACTATGGATGGACTGGTTGAGGAGCCTAATACCACGCCACTGAAAACTGCTTTAAATTGTGTGTTGTCTGTCGTAGTA
>Frequency_1_QualityScore_FFHHHHGJJIJJJIJJJHIJJDHGIJCHIIIHHHHFFFFFFEEEEDBDDDDDDDDDDDDDDDDDDDEEDDDDEDDDDDDDEDDCBB?DCDDDD?_Mismatch_1_Sense_+_Library_PoolT
ATCCGGCGGCACTATGGATGGACTGGTTGAGGAGACTAATACCACGCCACTGAAAACTGCTTTAAATTATGTGTCGTCTATCGTAGTATCGTGT
>Frequency_1_QualityScore_FFHHHHHJIJJJJJJJHIIIEIJIIBGHHIJJJGIJJJJJJJJJJJJJGHHHHFFFFFFEDDECEEEDCCDDBDDCCDDCDDDBDDEEEDDD?C_Mismatch_1_Sense_+_Library_PoolT
TCCAGCGGCACTATGGATGGACTGGTTGAGGAGCCTAATACCACGCCACTGAAAACTGCTTTAAATTGTGTGTTGTCTGTCGTAGTATCGTGTA
>Frequency_1_QualityScore_FFHHGHHJJEHIGIFHGBEHDH?GIGIJJJJIIJJJJJIIJJJJJIIJIJJAHIGJGIJGHEHHFEEFFD?AA=@CCDDDDDCDDD;>>?@CCF_Mismatch_0_Sense_+_Library_PoolT
TATGGATGGACTGGTTGAGGAGCCTAATACCACGCCACTGAAAACTGCTTTAAATTATGTGTCGTGTGTCGTAGTTATCCTGTATGTGTTATGT
>Frequency_1_QualityScore_FFHHHHHIJJJJJJJJJJJJIJJIIJJJJJJJJJJJJJJJJJHHHHHBEFFFCEDCEDABDDDDDDDDCADDDD<BCDCDDDDDDDDDDDCDDE_Mismatch_1_Sense_+_Library_PoolT
ACACGGGAGGCATGAGAGCCAAGAAGATCCAGCGGCACTATGGATGGACTGGTTGAGGAGCCTAATACCACGCCACTGAAAACTGCTTTAAATT
>Frequency_1_QualityScore_FFHHHHHJJJJJJJIJJJFHHHHCEFCFECDCDDDDDDDDDDDDDDDDDCDDDDDDDDDDDDDEEDEDDCCCDDDDDEDDCBBBDCC??BBCEE_Mismatch_1_Sense_+_Library_PoolT
CGGCGGCACTATGGATGGACTGGTTGAGGAGACTAATACCACGCCACTGAAAACTGCTTTAAATTATGTGTCGTCTATCGTAGTATCGTGTATT
>Frequency_1_QualityScore_FFHGHHHIGIJIJJJJJIJJJIJJJJHHGHHFDDEEDCEDCDDDDBBDDDDDDDDDDDDDDDDBDDDDDCCDCDCCCEECDDDDDDD@BDDDDD_Mismatch_1_Sense_+_Library_PoolT
GAGCCAAGAAGATCCGGCGGCACTATGGATGGACTGGTTGAGGAGACTAATACCACGCCACTGAAAACTGCTTTAAATTATGTGTCGTCTGTCG
>Frequency_1_QualityScore_FFHHHHHJJJJJJJIJJJHIGHGAEEEFFFFDDDEEEDDDDDDDDDDDDCDDDDDDDDDDCDDEEDEDECDCDDDDDCDD@BDBDEEDCDACDD_Mismatch_2_Sense_+_Library_PoolT
CGGCGGCACTATGGATTGACTGGTTGAGGAGACTAATACCACGCCACTGAAAACTGCTTTAAATTATGTGTCGTCTGTCGTAGTATCGTGTATT
>Frequency_1_QualityScore_FFHHHFHHGH@GHIIGHGJGIIIJJIHIJJJJJJIJHDDDDDDCCDCCCD?CCBDDCB9AC@?AB3:ACCDCDDBBBBDDC>CDD(++>A3>:A_Mismatch_2_Sense_+_Library_PoolT
GAAACACGGGAGGCGTGAGAGGCAAGAAGATCCGGCGGCACTATGGATGGACTGGTTGAGGAGCCTAATACCACGCCACTGAAAACTGCTTTAA
>Frequency_1_QualityScore_FFHHHHHJJJJJJIJIIIJJJIJIJJJJJJJJHFDEEEEDCDDDCDDDDCCBACDCBABDCDDDDDDDDDDDDDDDDDDDDCCDDDDDDEEC@C_Mismatch_0_Sense_+_Library_PoolT
CGGGAGGCATGAGAGCCAAGAAGATCCGGCGGCACTATGGATGGACTGGTTGAGGAGCCTAATACCACGCCACTGAAAACTGCTTTAAATTGTG
>Frequency_1_QualityScore_FFHHHHHJJJIJJFIJEIIIJJJIJJJIIGIJJJHFDDDDDDDDCCDCCCBD:@8?CDCDDDDCDDDDDCCBDBDD@CCCDDCCDDCCCCDDEE_Mismatch_1_Sense_+_Library_PoolT
CCACGGGAGGCATGAGAGCCAAGAAGATCCGGCGGCACTATGGATGGACTGGTTGAGGAGACTAATACCACGCCACTGAAAACTGCTTTAAATT
>Frequency_1_QualityScore_DAC<BADHE)AAA@FEDEFCHI@G@A???39998=8=@=C>377).\\5,8<B93@:3@4+<3:>A?+4(9A?32(2:::@_Mismatch_2_Sense_+_Library_PoolT
GGAAGAGGGCCAGAAACACGGGAGGCATGAGAGCCAAGAAGATCCGGCGGCACTATGGATGGACTGGTTGAGGAGACTAAT
>Frequency_1_QualityScore_FFHHHHHJJJJJHJJJCHGIJFHGDHIFHIJIJJJJJJJJIJHHHFFFFFFEEEEEEDCCDEEDEDFEECDDDDDEDDCAB?DDEDCBACDDEE_Mismatch_1_Sense_+_Library_PoolT
GCGGCACTATGGATGGACTGGTTGAGGAGACTAATACCACGCCACTGAAAACTGCTTTAAATTATGTGTCGTCTATCGTAGTATCGTGTATTTT
>Frequency_1_QualityScore_DAADADDHGGHIIII<CFH9BFHC0?B?BH@GBFHCCGGCGFGGBHF<@DC>C;>CCCCCC>;5>AC@A;@C@B<8,82>9B?7<>CCCCDCC>_Mismatch_2_Sense_+_Library_PoolT
CCGACGGCACTATGGATGGACTGGTTGAGGAGTCTAATACCACGCCACTGAAAACTGCTTTAAATTATGTGTCGTGTGTCGTAGTTATCCTGTA
>Frequency_1_QualityScore_FFHHHHHJJIJJJJIJJIIJJIJJIJJIJJJJHFDDDDDDDDDDDCDDDDACDDDDCBBBDDCDDCDDDBBDDDDDCDDDDDDDDDDACCEEDE_Mismatch_1_Sense_+_Library_PoolT
ACGGGAGGCATGAGAGGCAAGAAGATCCGGCGGCACTATGGATGGACTGGTTGAGGAGCCTAATACCACGCCACTGAAAACTGCTTTAAATTAT
>Frequency_1_QualityScore_FFGHGFGIIIJJIJJGIB@FGEHHHJIJEHBGIJIJJJJJJJJEGIGGHICFHIJIJJGIGGIFFHFBDFECCED@DEDDCBACDEEDCCCC>C_Mismatch_1_Sense_+_Library_PoolT
CTATGGATGGACTGGTTGAGGAGACTAATACCACGCCACTGAAAACTGCTTTAAATTATGTGTCGTCTGTCGTAGTATCGTGTATTTTCCAGTT
>Frequency_1_QualityScore_FFHHHHHJJJJJIJJJGIJIJFGDIJIJJJJJJJJJJJHDDDDDDDDDCDDDCCDDD@CDCDDDDDDDDCCDDDDDDDDDDDDCDDDDDDDBDD_Mismatch_0_Sense_+_Library_PoolT
CAGAAACACGGGAGGCATGAGAGCCAAGAAGATCCGGCGGCACTATGGATGGACTGGTTGAGGAGCCTAATACCACGCCACTGAAAACTGCTTT
>Frequency_1_QualityScore_FFHGHHHJJJIJJJJIJJJJJJIIIJIJJJJHFDEEEEDDDDDCDDDDCCDCDDDDDDDDDDDDDDDDDBBDDDDDDDDDDDDDDCCDEEDED:_Mismatch_1_Sense_+_Library_PoolT
GGGAGGCATGAGAGGCAAGAAGATCCGGCGGCACTATGGATGGACTGGTTGAGGAGCCTAATACCACGCCACTGAAAACTGCTTTAAATTATGT
>Frequency_1_QualityScore_FFHHHHHJJJJJJJJJJJJJJJIJJJCHIJIDHHHHHHFFFFEEEDEEDDDDDDDDCDDDDDDDDDDDDDDEEDEDDEEDDDDDDDDDDDD?DD_Mismatch_1_Sense_+_Library_PoolT
AGAAGATCCGGCGGCACTATGGATGGACTGGTTGAGGAGACTAATACCACGCCACTGAAAACTGCTTTAAATTATGTGTCGTCTGTCGTAGTAT
>Frequency_1_QualityScore_FFGHHHHJJJJHJJIHIIJJBGHEGIDHGIIIJJGIGIJIJJJJHHGHDFFFFFFEEEEEEDDEDFEEDDDBDDCDDDDDDDBDDCB<ABDDDD_Mismatch_2_Sense_+_Library_PoolT
GGGCACTATGGATGGACTGGTTGAGGAGACTAATACCACGCCACTGAAAACTGCTTTAAATTATGTGTCGTCTGTCGTAGTATCGTGTATTTTC
>Frequency_1_QualityScore_DFHHHHHJFHIJJJJJJJJJIIIIJ@GHGGIJJHHHHFFFFFFEDDDDDDDDDDDDDDDDDDCDDEEDEDCDCDDBDAB?AB?BD?CDEDCB?C_Mismatch_1_Sense_+_Library_PoolT
TCCGGCGGTACTATGGATGGACTGGTTGAGGAGCCTAATACCACGCCACTGAAAACTGCTTTAAATTATGTGTCGTGTGTCGTAGTATCGTGTA
>Frequency_1_QualityScore_FFHHHGGIJJJJJJGHIJCHIJJDHHGIJGIIJJIJIJJJJJJJJJHHHGHHFFFFFFEEDEEEEDCDC?BCDDDDDDDD@BDDEEEDCB<CDD_Mismatch_2_Sense_+_Library_PoolT
TAGCGGCACTATGGATGGACTGGTTGAGGAGCCTAATACCACGCCACTGAAAACTGCTTTAAATTGTGTGTTGTCTGTCGTAGTATCGTGTATT
>Frequency_1_QualityScore_FFHHGHHJJJJJIJJJJJJIJJJJJJJJJHHHFFFFFFED@CEDDCCBCDDCDBDDDDDDCCCC?BB>DCDDDDDDDDDDDDCDDEECDCDDED_Mismatch_1_Sense_+_Library_PoolT
AGGCATGAGAGGCAAGAAGATCCGGCGGCACTATGGATGGACTGGTTGAGGAGCCTAATACCACGCCACTGAAAACTGCTTTAAATTATGTGTC
>Frequency_1_QualityScore_FFHHHHHJJJJIJIJJJGJJIIJIJIJH-(8B@GIHGFFDDDDDDDDDD<BDBBDDDBBDDDDDDDDD@ACDBDDEDDDDDDDDDDDDDDDDAC_Mismatch_0_Sense_+_Library_PoolT
AAGGCCATCCGAGAGCGAGGGATCCGGGTTCGAACCGCGGGAAAGGGCGTTCGAACGTACTGGGAGAGTTTTTCCAGTAAGAGATCAAATTCCC
>Frequency_1_QualityScore_DDDHHBHGBHIIHGHHBG?CD<CG>FEHIEHIIG??BFDGHGIICABFHGIIIIGI@>CGDHG=?AA?@??@;AA?@BBDFC?A?<CCCBCC?8_Mismatch_0_Sense_+_Library_PoolT
GCACTATGGATGGACTGGTTGAGGAGCCTAATACCACGCCACTGAAAACTGCTTTAAATTGTGTGTTGTCTGTCGTAGTATCGTGTATTTTTCG
>Frequency_1_QualityScore_FFHHHHGJJJJJJJJJJIIIJGIIJJDHHHJJJJJIJIJJJJJJJIJIHHHHFFFFFFEEEEEECDEEDDCCDDDDDDDDDDDDDDBDEEDDD<_Mismatch_1_Sense_+_Library_PoolT
ATCCAGCGGCACTATGGATGGACTGGTTGAGGAGCCTAATACCACGCCACTGAAAACTGCTTTAAATTGTGTGTTGTCTGTCGTAGTATCGTGT
>Frequency_1_QualityScore_FFHHHGHJJJJJJJJJJIJJIJJJJJJJIJJJJHHGHHBDFFFCECCDDDDDDDDDDDDDDDDDDDDDDDDCDDDDDDDDDDDEEDEDCDCDD@_Mismatch_1_Sense_+_Library_PoolT
GCATGAAAGCCAAGAAGATCCGGCGGCACTATGGATGGACTGGTTGAGGAGCCTAATACCACGCCACTGAAAACTGCTTTAAATTATGTGTCGT
>Frequency_1_QualityScore_FFHHHHHIJIJJIJIJJIJJIGJIJJJJJJJJGIJJJHIJHIJGIJHHHFEHEEEEDDDDDCDDDDDDDDDDDDDDCDEDDDCBDDDDDDCCD@_Mismatch_1_Sense_+_Library_PoolT
GAGCCAAGAAGATCCAGCGGCACTATGGATGGACTGGTTGAGGAGCCTAATACCACGCCACTGAAAACTGCTTTAAATTGTGTGTTGTCTGTCG
>Frequency_1_QualityScore_FEHHHHHIIJJJJJJJIJJGGIJJGGGEEHFHGHFFEFFCCCCDDDDDCDDDDDDDDDDDDDDDDDDCDDDBCBBD?B>CB@DDDDEDDDD4<A_Mismatch_0_Sense_+_Library_PoolT
CCGGCGGCACTATGGATGGACTGGTTGAGGAGCCTAATACCACGCCACTGAAAACTGCTTTAAATTGTGTGTCGTCTGTCGTAGTATCGAGTAT
>Frequency_1_QualityScore_FFHGHHHJJJJJJJIIIJGIJJJFGIEHIGIJIJGGIJJJJJJJJIIGHHFHFFFFFFDEEEEEEDDDD?BCDDCDDDDDBBDBDDDDCDBDDE_Mismatch_1_Sense_+_Library_PoolT
CAGCGGCACTATGGATGGACTGGTTGAGGAGCCTAATACCACGCCACTGAAAACTGCTTTAAATTGTGTGTTGTCTGTCGTAGTATCGTGTATT
>Frequency_1_QualityScore_FFHHHHGJJJJJIJJJJJJIIIJDHIJCHHIJEHFAHFCEFDEDEEDDDCDDDDBDDDCDCCCDCCDDDCCDEEDCDDDDDDBDDDACDBBDBD_Mismatch_0_Sense_+_Library_PoolT
AAGAAGATCCGGCGGCACTATGGATGGACTGGTTGAGGAGCCTAATACCACGCCACTGAAAACTGCTTTAAATTGTGTGTCGTCTGTCGTAGTA
>Frequency_1_QualityScore_FFHHHHHJJJJJJIJJJJIGGICGHIEIIJJIIJJIJJJGGIJIJIIIJJJJJIJFIJJJJJHGHHCEEBECDCEECD?CDCDCBB8?BDDDDD_Mismatch_0_Sense_+_Library_PoolC
CTCAATTCGAACATGAACATATTGGGAAAGGCTTTCCAGAAAGAGAGCATAGGCATAGCCATGGCCAGTGGGAATGGGAATCTCGGAACGAAGA
>Frequency_1_QualityScore_FFHHHDHIEHIJJJJIIJJJIJJIIEHIIIIHHHFHHFFFFECEEEDDDDDDDDBDDDDDDCAC@ACCBB@ABACC>?@BCDDDCDDDDDDBBB_Mismatch_1_Sense_+_Library_PoolC
GAACGAAGAGGGGCAGAAACACGGGAGGCATGAGAGCCAAGAAGATCCAGCGGCACTATGGATGGACTGGTTGAGGAGCCTAATACCACGCCAC
>Frequency_1_QualityScore_FFHHFHHIJJGIGGIIGGIJJGIIIIGFIIJJIDHJJGEEHFEHDFFBDDBBDCCCC@ACD?CCDDCC?CC3+8<<CC@CDCCCC?@DBD4>4>_Mismatch_2_Sense_+_Library_PoolC
GAAGAGGGGCAGAAACACGGGAGGCATGATAGCCAAGAAGATCCAGCGGCACTATGGATGGACTGGTTGAGGAGCCTAATACCACGCCACTGAA
>Frequency_1_QualityScore_FFHGGHHJJJJJJIJJGIFHHJIIJJJJIJJJJJJJHGIJJJJGJJIHHHFFFEEEDDDDDDDDDDDCDDDBDDDB<CDCCACDDDDDDBDDCD_Mismatch_2_Sense_+_Library_PoolC
AGGCATAGCCAAGGCCAGTGGGAATGGGAATCTCGGAACGAAGAGGGGCAGAAACACGGGAGGCATGAGAGCCAAGAAGATCCAGCGGCACTAT
>Frequency_1_QualityScore_D?:CAFFIFF;ACA@G)1C)??DF8:D7??D3=<F68@:E;;B))7;(;;;;@BA(>(59:@;>3@3<::::>AA_Mismatch_1_Sense_+_Library_PoolC
TGGGAATCTCGGAACGTAGAGGGGCAGAAACACGGGAGGCATGAGAGCCAAGAAGATCCGGCGGCACTATGGATG
>Frequency_1_QualityScore_FFHHHHHJJJJJJJJJJIJJJIJIJJJJJJJJGFFEFFEEEEDDDDDDACDCDDDDDDDDDCCDDDDDD?BDDDDDDDDDDDDDD@CDEEDEDE_Mismatch_0_Sense_+_Library_PoolC
GGGAGGCATGAGAGCCAAGAAGATCCGGCGGCACTATGGATGGACTGGTTGAGGAGACTAATACCACGCCACTGAAAACTGCTTTAAATTATGT
>Frequency_1_QualityScore_FFGHHGGGIIAGBAGGBEGHCHJGICGECGGCEAEH@>CFC=AC@CCDC@>CB?B==CDCCD@>43>(44:@@@@C@:+4+45?@D?4@88AB2_Mismatch_1_Sense_+_Library_PoolC
CAAGAAGATCCGGCGGCACTATGGATGGACTGGTTGAGGAGACTAATACCACGCCACTGAAAACTGCTTTAAATTATGTGTCGTCTGTCGTAGT
>Frequency_1_QualityScore_FFHHHHHJJJJJJJIJJJGIJIIJJGIJJEIJJJFHIHJJIGHJJJJHHHHHHFFFACEECCDDCDDDDCDDDDEEDDCCDBDDDDDDDDDBBD_Mismatch_1_Sense_+_Library_PoolC
CCAAGAAGATCCAGCGGCACTATGGATGGACTGGTTGAGGAGCCTAATACCACGCCACTGAAAACTGCTTTAAATTGTGTGTTGTCTGTCGTAG
>Frequency_1_QualityScore_FFHGHHHJJJJJJIJJJJJJIIHJJJJJJIJJJEHHHHCEFDFECDABDDDDDDDDABDD@B@CCCDDDCCCDDDCADDEDEDDEEDDDDDDEC_Mismatch_1_Sense_+_Library_PoolC
AGAGCCAAGAAGATCCGGCGGCACTATGGATGGACTGGTTGAGGAGACTAATACCACGCCACTGAAAACTGCTTTAAATTATGTGTCGTCTATC
>Frequency_1_QualityScore_DDHH?BDBDGGBEHGGICGE<FHBHCHAA;DDHF3=BE=?D?>(66;A?>CACC:CC@(2?>BAC@>>A9:>C>A:::>A>CD@4@(4<8<<@C_Mismatch_1_Sense_+_Library_PoolC
GAGAGCCAAGAAGATCCGGCGGCACTATGGATGGACTGGTTGAGGAGACTAATACCACGCCACTGAAAACTGCTTTAAATTATGTGTCGTCTGT
