# Supplementary material for: Differential Gene Expression Reveals Candidate Genes for Drought Stress Response in Abies alba (Pinaceae)
Source: PLoS One. 2015 Apr 29;10(4):e0124564. doi: 10.1371/journal.pone.0124564 (PMC4414588; doi:10.1371/journal.pone.0124564)
Supplement: S3 File — (GZ) [file pone.0124564.s003.gz › comp6774_c0_seq1.fa]

>comp6774_c0_seq1 len=1200 path=[1057:0-129 11:130-165 46:166-1199]
CGCGAAATTACTTGAGAACAATTACACAAGTGCTTCGTCATCAATTGAAGCATCGTCGAAAGTTGGAGCGGGCACAGAGAAGACGGATGTGCTGGCCTCTTGTCATCGCAGATTCCTCTATGCCGGTACTGAGAAGTTCCAGAGCAAGTATTGGCGTTCCAGTACAGAGAAGTTCCAGAGAAAGTATTGGCATGGACGGCAACAATTTTGTTAGTGCTGTGAGTAGCATTAGCAGTATCTCATGTCAAGCACCCAGGCGATTTGAGTTTCCTATTCAAGTTGGTGTTATGCTCCGTAGGAGCAAAGCTACTTTTGGAAGATTCACCAGATTAATTGCATCTCGGCACATGCAGATGGGACTGTTGTTTTTGTTATCTGGTCGAATGTTCATTGTACAAATATGTGCCAAAATTTATTCATAAGTTTATATTTAGTGTTATATCTTTTATGCTTTATGCTGTTGCTGCCTTACCAGACCTTGGCGATATTGTCGATGCGTAATTAGCATGAAGCCATCTTTGAAGTCTGAGTACGAAGCAATAGTGAGAATGTGGATGCCTTGGGTCAAAATGTAGATCTTTAGTTAGCATGGTGTAATGTTTGAGCCGTGAGTCTTACCAAGCTAGGCTGAGAATGTGGTAAGTGTCTGGGAGTTATGTTTCAGCCATCAATTGTACTAGAATGTGGATGCCTAATTAACATAATTAACATGGAGTCGCTACTGAGCCCTGATCTTCACCAGCTTAAAATCAAAATCGCAAAAAAGGAAGCTACCAAGTGAGGAATCCGAAACAAACCAGCTTCCAAGTGAGGATCAGCATGCACAGCAAAACAAGTACGTGCCATACCCTATTTCAAGTATCTAAAGTATCTAGTGAGTTTGGATTTCTTCTTTGAGCTGGTTCACGTTCCAGAGGATCGAGGACACTCTCAGAAGATTCTTCGCATGGATCGAACTTTCTTTCTTAATCTGCTCGAATCTTCATTGTAGAAATATATTGACTGACACATATATAGCCTCTAGCAGCCATATGAATATTCAAATGGCATAGATGTTTGAATTTTCTTTCTTAATCTGCTTGAATCTTGATTGTAGAAATATATTGACTAATCTATATATATATGTATATGTATATGGGCTATGTATATGGGCTCTAGAAACTATGTGAATTATTTAAATGGCATCGAAGATTGTCTGCA

>Frequency_4_QualityScore_EEHHGHEIIGGGFIIIGEHHGIIFGHIIHIHIHIIDFIIIGIFIGIIIFIHIGIIHHIIFGGGGGGFFFBDDECDDDDCBDCCDDDDDEDCADC_Mismatch_0_Sense_+_Library_PoolT
AGCATTAGCAGTATCTCATGTCAAGCACCCAGGCGATTTGAGTTTCCTATTCAAGTTGGTGTTATGCTCCGTAGGAGCAAAGCTACTTTTGGAA
>Frequency_4_QualityScore_FFHHHHHIJJJJJJIHIIIIJIJJJIJJJJJIJJJIIJJJJIJIJJJIIJIIGIIJJJIGIIIIIHIIIHHIHHGGGGFFFEEEEEEEEEEEDD_Mismatch_0_Sense_+_Library_PoolT
GAACTTTCTTTCTTAATCTGCTCGAATCTTCATTGTAGAAATATATTGACTGACACATATATAGCCTCTAGCAGCCATATGAATATTCAAATGG
>Frequency_3_QualityScore_FFHHHHHJJJJJJJJJJJIJJJIJIJJJIJJJJJJJIJJJJJJJIHIJHIJJJJJJIIHIIJJJJJJHHHHHGFFFFFEEEEFEEEDDDDDDDC_Mismatch_0_Sense_+_Library_PoolT
AGAAGATTCTTCGCATGGATCGAACTTTCTTTCTTAATCTGCTCGAATCTTCATTGTAGAAATATATTGACTGACACATATATAGCCTCTAGCA
>Frequency_3_QualityScore_FFHHHHHJJJJJJJJJJJJJIJJIIIJJJJJJJJJJJJJJJJJJJJJHIIJIJIJJJJJJJJJJJIIIIGHIHGHGGGGGFEEFFEEDCEDCDE_Mismatch_0_Sense_+_Library_PoolT
CTTAATCTGCTCGAATCTTCATTGTAGAAATATATTGACTGACACATATATAGCCTCTAGCAGCCATATGAATATTCAAATGGCATAGATGTTT
>Frequency_3_QualityScore_EEHHGHHJJJJJJJJIHIJJJJJJHIIJJJJHIIIHHIJJIJJJIIHIHIIJHIIIIIIHIFIIIJJJJDAFGHHHFEEEDDDEDDDDDCABDB_Mismatch_0_Sense_+_Library_PoolT
ATACCCTATTTCAAGTATCTAAAGTATCTAGTGAGTTTGGATTTCTTCTTTGAGCTGGTTCACGTTCCAGAGGATCGAGGACACTCTCAGAAGA
>Frequency_3_QualityScore_FFHHHEGJJJJJJJJJIJJJJEHIJIIJHIJJJJJJJJIJJJJJJHHHIJJJIIIIIHHHFGGFEEEEEDDEEDEDDCDDDDDDDDDDDCDDDD_Mismatch_0_Sense_+_Library_PoolT
CTCATGTCAAGCACCCAGGCGATTTGAGTTTCCTATTCAAGTTGGTGTTATGCTCCGTAGGAGCAAAGCTACTTTTGGAAGATTCACCAGATTA
>Frequency_2_QualityScore_FFHHHHHJJJJJJIIIIJIIJIGIIEGIIIJIIFIHIJIIIIJJIIJEIIIHFIIHHGGGGGEFFEEECEDDCDDECA?CABCDECDDA?BCCD_Mismatch_0_Sense_+_Library_PoolT
TGGTTCACGTTCCAGAGGATCGAGGACACTCTCAGAAGATTCTTCGCATGGATCGAACTTTCTTTCTTAATCTGCTCGAATCTTCATTGTAGAA
>Frequency_2_QualityScore_FFHHHHHJJIJJJJIJIJJJJIJJJJIIIIJJJJIJIJIGIIIIIIIIIJJJIJIJIHIIJJIJJJIIIFGIGHHHHGGFFFFEEEEEEEEDED_Mismatch_0_Sense_+_Library_PoolT
GCCTCTAGCAGCCATATGAATATTCAAATGGCATAGATGTTTGAATTTTCTTTCTTAATCTGCTTGAATCTTGATTGTAGAAATATATTGACTA
>Frequency_2_QualityScore_FFHHGGGJJJJJIJJJJIJJJJJJJJIIHIIJJJIIIIIJIGGIIIIJIJIIJEIEEFGIHIGGFGFAC?BCBCDBDCCCDCCDDDDDDDBCCC_Mismatch_0_Sense_+_Library_PoolT
TTTGGATTTCTTCTTTGAGCTGGTTCACGTTCCAGAGGATCGAGGACACTCTCAGAAGATTCTTCGCATGGATCGAACTTTCTTTCTTAATCTG
>Frequency_2_QualityScore_FFHHHHHJJJJJIIJJJJJJJGIIJJHIIIIIJIIJJJJIJJJJIIIIIIIIJIIIIIIHHHHGGGFFFEEEEEEEEDDDDDDFDEEEEDDACE_Mismatch_0_Sense_+_Library_PoolT
ATTGCATCTCGGCACATGCAGATGGGACTGTTGTTTTTGTTATCTGGTCGAATGTTCATTGTACAAATATGTGCCAAAATTTATTCATAAGTTT
>Frequency_2_QualityScore_FFHHHHGJJJJIJJJJIJJIIJBGGIIIJJJJJJJJJJJIJJGIIIIJIJHHIHEFGGGFEEEEECDEECDDDDCEEEECCDECEEEEDACCCB_Mismatch_0_Sense_+_Library_PoolT
CCGAAACAAACCAGCTTCCAAGTGAGGATCAGCATGCACAGCAAAACAAGTACGTGCCATACCCTATTTCAAGTATCTAAAGTATCTAGTGAGT
>Frequency_2_QualityScore_FFHHHHHIJJJIIIIIJFGIIIIIIIJIJJIJJJJJIJIJIIIJJIIIIIJIIJIJJJJJIIIIIIJJGGHHGIIJIIHHGGEGFFFFFEEEEE_Mismatch_0_Sense_+_Library_PoolT
CATTGTAGAAATATATTGACTGACACATATATAGCCTCTAGCAGCCATATGAATATTCAAATGGCATAGATGTTTGAATTTTCTTTCTTAATCT
>Frequency_2_QualityScore_FFHHGHHIIJIJJJIJICHGIGIIIIJJJJJJIIIIJIIIHIIIJJGIJGIIIHIIIIIIEIIIIHIIIEGGHHHHHHFFFFEDDEEEDDDDDE_Mismatch_0_Sense_+_Library_PoolT
ATGCACAGCAAAACAAGTACGTGCCATACCCTATTTCAAGTATCTAAAGTATCTAGTGAGTTTGGATTTCTTCTTTGAGCTGGTTCACGTTCCA
>Frequency_2_QualityScore_FFHGHHHJJIIIJIJJJGIGIIIIIJJJIJJJJJJIJJJJJIJIIIIGHEGGGGFEEEECEEEECDDCDCCDDCDDDCDDDDDDDDDCCCCDCD_Mismatch_0_Sense_+_Library_PoolT
AAAAAAGGAAGCTACCAAGTGAGGAATCCGAAACAAACCAGCTTCCAAGTGAGGATCAGCATGCACAGCAAAACAAGTACGTGCCATACCCTAT
>Frequency_2_QualityScore_EEGHHHHJJJJJJJIJIIJJJJJJJJJJJIJIIJIJJIIIJJJJJIIJJJGHIIJJJIIIJJIIIJJJIHIIIIIIIIIGHHHGGFFEFEEFEF_Mismatch_0_Sense_+_Library_PoolT
TATATAGCCTCTAGCAGCCATATGAATATTCAAATGGCATAGATGTTTGAATTTTCTTTCTTAATCTGCTTGAATCTTGATTGTAGAAATATAT
>Frequency_2_QualityScore_FFHHHHHJJGIGIIJJJJJHIIIIIIIIEGEIIIIIIJJIIJIJIIIHHGGGFFEEEEEEDBDCCCDDDDCDBBCCCDEEDDDEDCDBACDCDC_Mismatch_0_Sense_+_Library_PoolT
GGCGATTTGAGTTTCCTATTCAAGTTGGTGTTATGCTCCGTAGGAGCAAAGCTACTTTTGGAAGATTCACCAGATTAATTGCATCTCGGCACAT
>Frequency_2_QualityScore_FFHHHHHIJJJJIJJIJJJJIIJJJJIIIJJIJJJIIJJJIJIJJJJJJJJJIJJIIIJIHHHHHGFFEDEDEDDEDCBDDDDACDEDDEABCC_Mismatch_0_Sense_+_Library_PoolT
TGCTCCGTAGGAGCAAAGCTACTTTTGGAAGATTCACCAGATTAATTGCATCTCGGCACATGCAGATGGGACTGTTGTTTTTGTTATCTGGTCG
>Frequency_2_QualityScore_FFHHHHHJJJJJJJJJJJJJJJJJJIIJJJJJJJIIJJJJJJJJJJIJIJIJIIJJJIIIIIIIHGGGEDCACEEDDDDDEDDEDDDDCACDCD_Mismatch_0_Sense_+_Library_PoolT
GTAGGAGCAAAGCTACTTTTGGAAGATTCACCAGATTAATTGCATCTCGGCACATGCAGATGGGACTGTTGTTTTTGTTATCTGGTCGAATGTT
>Frequency_2_QualityScore_EFHHHHGJIIIJGIIJGIIGHEEIHIIIIIJIJJJIIIIIIGIIIJIIIIGIHIIIIIJIJGIFFGIGCGGGIGGHHGEFFCEEDDEEEDEEED_Mismatch_0_Sense_+_Library_PoolT
GGATCGAACTTTCTTTCTTAATCTGCTCGAATCTTCATTGTAGAAATATATTGACTGACACATATATAGCCTCTAGCAGCCATATGAATATTCA
>Frequency_2_QualityScore_FFHHGHGIIJJJJJJJJJIJJJJJIIJJJJJIGIIIIIJJIIJJJIJIHIIIIIIIHHHGGEFGGGEFEBCDEEDDDCDEDDEDBA@AACCCDE_Mismatch_0_Sense_+_Library_PoolT
TAGGAGCAAAGCTACTTTTGGAAGATTCACCAGATTAATTGCATCTCGGCACATGCAGATGGGACTGTTGTTTTTGTTATCTGGTCGAATGTTC
>Frequency_2_QualityScore_FFHHHHHJJIJIIJJJJJJJJJIIIJJGIIIJIIHIIJJJIJJJJIIHIJJGIIIIIIIIIHGGGEEEECCDEEDDDDDDECDDCDDDCDDCCC_Mismatch_0_Sense_+_Library_PoolT
CAGTATCTCATGTCAAGCACCCAGGCGATTTGAGTTTCCTATTCAAGTTGGTGTTATGCTCCGTAGGAGCAAAGCTACTTTTGGAAGATTCACC
>Frequency_2_QualityScore_FFHGHHHJJJJJJJJJJJGIJJJHIIJIIJJJJJJIJIJIIIIIJJJJHIJJJIIIIHHHGFFCEEDECAACDEDDCCDEEEDDDDDDCCDDED_Mismatch_0_Sense_+_Library_PoolT
CGGCAACAATTTTGTTAGTGCTGTGAGTAGCATTAGCAGTATCTCATGTCAAGCACCCAGGCGATTTGAGTTTCCTATTCAAGTTGGTGTTATG
>Frequency_2_QualityScore_FEHHHHFIIIHIIIJJJIJIGIHIHJJJJJJIJJIJJJJIJJJJJJEIIIJIJGIIIIIIJIIIGGGGGGFECEEEEEEEEDCDDDDDDDDDDD_Mismatch_0_Sense_+_Library_PoolT
GTGCTGTGAGTAGCATTAGCAGTATCTCATGTCAAGCACCCAGGCGATTTGAGTTTCCTATTCAAGTTGGTGTTATGCTCCGTAGGAGCAAAGC
>Frequency_2_QualityScore_FFHHHHGIIIIIJJJGIIJJJIJIJJJJ?GIGIIJIIIIIIJIIIIJHIIIJIJJJGGHIIJJIIIIIGGGGGFEECEEEEDEECCDDCCBCDD_Mismatch_0_Sense_+_Library_PoolT
GCAATAGTGAGAATGTGGATGCCTTGGGTCAAAATGTAGATCTTTAGTTAGCATGGTGTAATGTTTGAGCCGTGAGTCTTACCAAGCTAGGCTG
>Frequency_2_QualityScore_FFHHHHHIIJJJJJJIJJJJJJJJJIJJJJJJJJIJJJJJIIJJJHIJIJJJJJIJIJJJJIIJJIIIIGIIJJGIIIIJFGEII_Mismatch_1_Sense_+_Library_PoolT
ATAGATGTTTGAATTTTCTTTCTTAATCTGCTTGAATCTTGATTGTAGAAATATATTGACTAATCTATATATATATGTATATGCA
>Frequency_2_QualityScore_FFHHHHHJJJJJJIIJIJJJJJIIJIJJJIJJIIJJJJJJHIIIIGIIIIIGFHEIIIHGHHFFCCEDEEEEECDCEECCCDDDCCCDDDDE=C_Mismatch_0_Sense_+_Library_PoolT
TTTGAGCTGGTTCACGTTCCAGAGGATCGAGGACACTCTCAGAAGATTCTTCGCATGGATCGAACTTTCTTTCTTAATCTGCTCGAATCTTCAT
>Frequency_2_QualityScore_FFHHHHHIIHIIIIIJIJGIHHIIHIIIJIJJJJJJJJJJJJJJJIHIIJJJJJJIIIIIIHIJJJJJIGHGEHHFFFFDCEDDDDDAEEDDDE_Mismatch_0_Sense_+_Library_PoolT
ATTCATAAGTTTATATTTAGTGTTATATCTTTTATGCTTTATGCTGTTGCTGCCTTACCAGACCTTGGCGATATTGTCGATGCGTAATTAGCAT
>Frequency_2_QualityScore_EFEGEFGEEGHFIEGFICGGGHGIHHHICEBAEFHIIIIIIGEEGIGGIEEFIIIIECECGGGHG@CCB@BCACBCCCCCCBCACCCCCACCCC_Mismatch_0_Sense_+_Library_PoolT
TTAACATAATTAACATGGAGTCGCTACTGAGCCCTGATCTTCACCAGCTTAAAATCAAAATCGCAAAAAAGGAAGCTACCAAGTGAGGAATCCG
>Frequency_2_QualityScore_FFHHHHHJ:FIIIJJIJJJIJJJIJIIIGIIJJIIJJIJHIIIIIIIJJJJJJJJJIJIIIJJJIHIJJGIJJJJJJJJIIHGGGGFFEDDDDE_Mismatch_0_Sense_+_Library_PoolT
CAAATATGTGCCAAAATTTATTCATAAGTTTATATTTAGTGTTATATCTTTTATGCTTTATGCTGTTGCTGCCTTACCAGACCTTGGCGATATT
>Frequency_2_QualityScore_FFHHHHHIIJJJJIJJJJJJIIJIJIJJJJJJJJJJJJJJJJJJJJIJIJJIIJJJJIJJJJJJJJJJJJIIJJJJJHHHHHFFFFFFFEEDEE_Mismatch_0_Sense_+_Library_PoolT
GACACATATATAGCCTCTAGCAGCCATATGAATATTCAAATGGCATAGATGTTTGAATTTTCTTTCTTAATCTGCTTGAATCTTGATTGTAGAA
>Frequency_2_QualityScore_FFHHHHHJIIJIIGIIJIIIIIHGHIIIJJIJJIJJJIJJJIJJIIIGIIIIGGGEEGGEGGEDCEEDCACCEECCDDEDDDDDDEEDDDDDCD_Mismatch_0_Sense_+_Library_PoolT
GAGGATCGAGGACACTCTCAGAAGATTCTTCGCATGGATCGAACTTTCTTTCTTAATCTGCTCGAATCTTCATTGTAGAAATATATTGACTGAC
>Frequency_2_QualityScore_FFHHHGHJIIJJJJJJJJIJGHIJJJIJGIIJJJIJIIJJIDEGEGIIGGFIEHIIEEFGGGGGHGGCEBCCCDDDCDDDDDACACCCDEDDCD_Mismatch_1_Sense_+_Library_PoolT
CAGAGAAGTTCCAGAGCAAGTATTGGCGTTCCAGTACAGAGAAGTTCCAGAGAAAGTATTGGCATGGACGGCAACAATTTTGTTAGTGCTGTGA
>Frequency_2_QualityScore_FFHHHGHIJJIJJJIJJIHIIIIJIIJJJJIIJJIJJJIIIIJJIIJJJIJIJJJIJIJIJIIIJJIIIEGIHHGGHHHFFFFFFEEEEEFEEC_Mismatch_0_Sense_+_Library_PoolT
ATCGAACTTTCTTTCTTAATCTGCTCGAATCTTCATTGTAGAAATATATTGACTGACACATATATAGCCTCTAGCAGCCATATGAATATTCAAA
>Frequency_2_QualityScore_FFGHHHHJJIJJIJGIIIIIHIGHEEGIIJIHIJIJJJIIIIIJIIIJGIIIIGIGGGEGGFEGECEEDCCDCDFCABCDDDCCEEEE>ACCCC_Mismatch_0_Sense_+_Library_PoolT
AGAGGATCGAGGACACTCTCAGAAGATTCTTCGCATGGATCGAACTTTCTTTCTTAATCTGCTCGAATCTTCATTGTAGAAATATATTGACTGA
>Frequency_2_QualityScore_FFGHHHHIIJJJJJIJJHIIIIIIHDHGIHFIIIIJIIIIIIIGHIIFHGIIIIIIJIHGGGGHGFFFFEDCEDDDEEEFCCCCDDDDDEEEED_Mismatch_0_Sense_+_Library_PoolT
GTTCCAGAGGATCGAGGACACTCTCAGAAGATTCTTCGCATGGATCGAACTTTCTTTCTTAATCTGCTCGAATCTTCATTGTAGAAATATATTG
>Frequency_2_QualityScore_FFGHGGHHIJGIIIHIIIGDIIIHCHGGHIIJIIIGGHGIIIIHHIGGGIHIIEGIIHIIIIEIIIIGIGHIGIEGHEACACDEFEEEDE?ACC_Mismatch_0_Sense_+_Library_PoolT
TTAATCTGCTCGAATCTTCATTGTAGAAATATATTGACTGACACATATATAGCCTCTAGCAGCCATATGAATATTCAAATGGCATAGATGTTTG
>Frequency_2_QualityScore_FFHHGHHJJIIJJJJJIIIJIIJJIJJJJJJIIIGIJIIHIIIJIIJIJIJIIJJIIIHHGHFFFFEEDCEEEDDDDDDDEEECDDCEEEEDCD_Mismatch_0_Sense_+_Library_PoolT
CAAGTGAGGAATCCGAAACAAACCAGCTTCCAAGTGAGGATCAGCATGCACAGCAAAACAAGTACGTGCCATACCCTATTTCAAGTATCTAAAG
>Frequency_2_QualityScore_FFHGHHHIJJJIIJJJIIIJJIIJJGIIJJJIJJIJIIJIIJIJIIIIFHIJJJIJIJJJIIGHHFFFEEEEDEEEEEEEDDDCEEBCCDD_Mismatch_0_Sense_+_Library_PoolT
AGATTCACCAGATTAATTGCATCTCGGCACATGCAGATGGGACTGTTGTTTTTGTTATCTGGTCGAATGTTCATTGTACAAATATGTGCCA
>Frequency_2_QualityScore_FEHHHHHJJJJJJJIIJJJJJJJIIIIJIJJIIJJJJJGIJGIIIJJJIDIIIIGIIIIIFIGCGEDEECCDEEDDDCCDDDCDDDEDDDDDDB_Mismatch_0_Sense_+_Library_PoolT
GATTTCTTCTTTGAGCTGGTTCACGTTCCAGAGGATCGAGGACACTCTCAGAAGATTCTTCGCATGGATCGAACTTTCTTTCTTAATCTGCTCG
>Frequency_2_QualityScore_FFHHHHHIIIJJJGHIIIIIJJGIIJJJJJJJJJJJJJJJIIJJJJIIJJJIGIIIIJJIIJHIHHGGGFCEEEEBDEDEECCDDDCDCCCCAC_Mismatch_0_Sense_+_Library_PoolT
CTAAAGTATCTAGTGAGTTTGGATTTCTTCTTTGAGCTGGTTCACGTTCCAGAGGATCGAGGACACTCTCAGAAGATTCTTCGCATGGATCGAA
>Frequency_2_QualityScore_EFHGGGHIIIIIIJIIIGIIIIEHIIIIIGIIIIIIIJGCEGIIJIHIFDHIIIGIGEHGIEHIIIIHHFIIIIIGGHGEBECDDEECEEEEEE_Mismatch_0_Sense_+_Library_PoolT
CACATATATAGCCTCTAGCAGCCATATGAATATTCAAATGGCATAGATGTTTGAATTTTCTTTCTTAATCTGCTTGAATCTTGATTGTAGAAAT
>Frequency_2_QualityScore_FFHHHHGJJJIJIIIJIJJIJJIIJJJIIJJJJIIIJIJJIIIIIIIIJHIIJJJJJJIIIIGHHGFEEDEEEEEEEEEEEDCCDEEDCCCCCA_Mismatch_0_Sense_+_Library_PoolT
AAGATTCACCAGATTAATTGCATCTCGGCACATGCAGATGGGACTGTTGTTTTTGTTATCTGGTCGAATGTTCATTGTACAAATATGTGCCAAA
>Frequency_2_QualityScore_EEHGHHHJJIGIIIGIIIJIIIIHIIIIJJJJIJIIGIIIIIIIIJJJIJJJGIGEIIGIIIJJJGGIIHHFIEGHGEFDDEEEEDEEEEEDDE_Mismatch_0_Sense_+_Library_PoolT
ATGGATCGAACTTTCTTTCTTAATCTGCTCGAATCTTCATTGTAGAAATATATTGACTGACACATATATAGCCTCTAGCAGCCATATGAATATT
>Frequency_2_QualityScore_FFHHGHGJJIIIIIJIHIIJJHIIIIIIGIIJJJIIIIJJJIIIJGIIIHIIIIIIGIGIJHHGHHCEDDEEFADEEDECEEEECDCCCEDEEE_Mismatch_0_Sense_+_Library_PoolT
ATCTCGGCACATGCAGATGGGACTGTTGTTTTTGTTATCTGGTCGAATGTTCATTGTACAAATATGTGCCAAAATTTATTCATAAGTTTATATT
>Frequency_2_QualityScore_FFHGHHHJJJJGIIJIIIJIJJIJJJIJJIJJIIIIJJJIHIIGGIIIGIFHEHHIIJIGIIIIIIJJJHIIGGGGGFEFFEDEEEEEDCDCCD_Mismatch_0_Sense_+_Library_PoolT
AGCAAAACAAGTACGTGCCATACCCTATTTCAAGTATCTAAAGTATCTAGTGAGTTTGGATTTCTTCTTTGAGCTGGTTCACGTTCCAGAGGAT
>Frequency_1_QualityScore_FFGHHHGJIJJJJI+CHIIEGIFHIGFHHIJJJIHIFHIJJIJJIGIJJJJIHIIIIGIIIJJIFHHHHHEFFDFEACEEDEEDDDDDDDDDCC_Mismatch_0_Sense_+_Library_PoolT
CCAAGCTAGGCTGAGAATGTGGTAAGTGTCTGGGAGTTATGTTTCAGCCATCAATTGTACTAGAATGTGGATGCCTAATTAACATAATTAACAT
>Frequency_1_QualityScore_FFHHHHHJJJJJJJJIJJJJJIJIIIJJJJJJJJJJJIIJJJJJIJJJIJJJJJJJJJJIJIIJJJGGJJIJIIJJJHHHHHHHFFFFFFEEDE_Mismatch_0_Sense_+_Library_PoolT
ATATATTGACTGACACATATATAGCCTCTAGCAGCCATATGAATATTCAAATGGCATAGATGTTTGAATTTTCTTTCTTAATCTGCTTGAATCT
>Frequency_1_QualityScore_FFHHHHHJJJJJJJIJJJJJJHJJJJJHIJJJJJJHIIHHIIIJJJIJJIJJJJIIJJJGIJIJJGIHHHHHHHFFFFFEFEEEEFEEFDCDDD_Mismatch_2_Sense_+_Library_PoolT
CACATGCAGATGGGACTGTTGTTTTTGTTATCTGGTCGAATGTTCATTGTACAAATATGTGCCAAAATTTATTCATAAGTTTATATTTAGTGAA
>Frequency_1_QualityScore_2BB?DHD>DGGGGHEH?FF<GH@@?FH9:??)??D0?F<??DBDEGGGGA@>=FCH>CCGE@H:CHHHHEAC;?CB>CCCDEE_Mismatch_2_Sense_+_Library_PoolT
AGATGGGACTGTTGTTTTTGTTATCTGGTCGAATGTTCATTGTACAAATATGTGCCAAAATTTATTCATAAGTTTATATATAA
>Frequency_1_QualityScore_FFHHHHHJJIJIIIIJJJJJJJJIGIIIJJJIJIJIJIJJJIJIJJJIJIIJJIIBHJJCHHHGFFDDFDFE@CEEEEDEEEECCDDDCDDDDD_Mismatch_0_Sense_+_Library_PoolT
ATCGAGGACACTCTCAGAAGATTCTTCGCATGGATCGAACTTTCTTTCTTAATCTGCTCGAATCTTCATTGTAGAAATATATTGACTGACACAT
>Frequency_1_QualityScore_FFHHHHHJJJIJJJJIJJJJJJJJGJHIIJJJJJJJJJJIJJIJJJJJJJIJJJIJHHIIIJJJJG_Mismatch_0_Sense_+_Library_PoolT
TTCAGCCATCAATTGTACTAGAATGTGGATGCCTAATTAACATAATTAACATGGAGTCGCTACTGA
>Frequency_1_QualityScore_FFHHHHHIJJGHJIJIJIIJIIJIJJIGHIJJIJIIIHHHIJIGHGIIJJJIJJJIJJJJJJJJIIJHHHHHD@DFECEDDDDBDDDDDCCAD@_Mismatch_0_Sense_+_Library_PoolT
GCCATACCCTATTTCAAGTATCTAAAGTATCTAGTGAGTTTGGATTTCTTCTTTGAGCTGGTTCACGTTCCAGAGGATCGAGGACACTCTCAGA
>Frequency_1_QualityScore_FFHHHHHJJJIIIIJJIJIHIIJJJJJIJGHJJHFGHIHIIIIHHFFF?BECEEEDD?BDCDDCDDDDDDDDCCCEEDDDDBDDDDEDDDDDCC_Mismatch_0_Sense_+_Library_PoolT
GTGCTTCGTCATCAATTGAAGCATCGTCGAAAGTTGGAGCGGGCACAGAGAAGACGGATGTGCTGGCCTCTTGTCATCGCAGATTCCTCTATGC
>Frequency_1_QualityScore_DDDAD<D:E>A<+<3CFE:F?BC,+A92CEB4:ECEBD@D<9?11:?@D@*0_Mismatch_1_Sense_+_Library_PoolT
GAATCTTGATTGAAGAAATATATTGACTAATCTATATATATATGTATATGTA
>Frequency_1_QualityScore_FFHHHHHJJJJJJJJJJJJJJJIJJJIIJJJJJJJJJJJJJJJJJJJJJJJJJJJIJIJJJJJJJJJJJHIJJJJHHHHHHHHFFFFFEEEEDA_Mismatch_0_Sense_+_Library_PoolT
TTCTTAATCTGCTCGAATCTTCATTGTAGAAATATATTGACTGACACATATATAGCCTCTAGCAGCCATATGAATATTCAAATGGCATAGATGT
>Frequency_1_QualityScore_FFHHHHHJJHJJJIJJJJJJJJJJIJJJJJJJIIJJJJJJJIIJJJIJHHIIIIJJJJJJIIJJIJJJJIIJHHHHHFFFFFEEEEECBBDDDD_Mismatch_0_Sense_+_Library_PoolT
CAAAACAAGTACGTGCCATACCCTATTTCAAGTATCTAAAGTATCTAGTGAGTTTGGATTTCTTCTTTGAGCTGGTTCACGTTCCAGAGGATCG
>Frequency_1_QualityScore_FFFHHHHJJJJJJJJJJIJJJJJJJJIJJJIIJJJJJJJJJIJJJIJJJJJJJJJJJJJIJJGIJJJJJGHHHFHHFFFFFDEEEDEDDDDDDD_Mismatch_0_Sense_+_Library_PoolT
AGTGAGGATCAGCATGCACAGCAAAACAAGTACGTGCCATACCCTATTTCAAGTATCTAAAGTATCTAGTGAGTTTGGATTTCTTCTTTGAGCT
>Frequency_1_QualityScore_FFHHHHHJJJJJJJJJJIJJIJJJIJJJGHIJGGIJJJJIGIJIJJJJJJJIJJJJJJIJHIIIJJHHHGHHFFFFFEEEDEEDDDDDDDDDDD_Mismatch_1_Sense_+_Library_PoolT
TGAGGATCATCATGCACAGCAAAACAAGTACGTGCCATACCCTATTTCAAGTATCTAAAGTATCTAGTGAGTTTGGATTTCTTCTTTGAGCTGG
>Frequency_1_QualityScore_FFHHHHHJJJJJJJJIJIJGIJJJJHJJGIJJJJJIJJJJJJJJJJJJGIJJJIJJJJJFGHIJJJIIIIIJIIJIJJI_Mismatch_2_Sense_+_Library_PoolT
CTGGTCGAATGTTCATTGTACAAATATGTGCCAAAATTTATTCATAAGTTTATATTTAGTGTTATATCTTTTATGCTGA
>Frequency_1_QualityScore_FFFHHFHIIGIIJJJIIJIJJIJIIJIJJJJFIJJJJJJJIJJIJIJIJIJHJJJIJIJIEGIGGGEIIHGHIHEHHHHEFFFFFFFDEEEEEE_Mismatch_0_Sense_+_Library_PoolT
TGTAGAAATATATTGACTGACACATATATAGCCTCTAGCAGCCATATGAATATTCAAATGGCATAGATGTTTGAATTTTCTTTCTTAATCTGCT
>Frequency_1_QualityScore_FFHGHHHJJJJJJJJJJJJJJJJIJHIJJJJJJJJJJJIJIJJJJIJJJJJJIJJJJGIJJJJJJ_Mismatch_1_Sense_+_Library_PoolT
TCTTAATCTGCTTGAATCTTGATTGTAGAAATATATTGACTAATCTATATATATATGTATATGCA
>Frequency_1_QualityScore_FDHHHHHIJJJIJJIJJIJJJJIIJIIJJJJJJJJJJIJJIJIJJGIJIJJIJJJJHJJIIIJJIJJJJIIJJJJJJJJJJHHHHHHFFFFFFD_Mismatch_0_Sense_+_Library_PoolT
GTCGAATGTTCATTGTACAAATATGTGCCAAAATTTATTCATAAGTTTATATTTAGTGTTATATCTTTTATGCTTTATGCTGTTGCTGCCTTAC
>Frequency_1_QualityScore_FFHHHHFIFHIJJJJJCHFHJJIIJJJJJJJIJJJHIJIGIIJJJJJJJHIJJJJJIJJJJJJIJIIJIGGIJJJHHHEHDDEDDDDDDDDDDD_Mismatch_0_Sense_+_Library_PoolT
GTGGTAAGTGTCTGGGAGTTATGTTTCAGCCATCAATTGTACTAGAATGTGGATGCCTAATTAACATAATTAACATGGAGTCGCTACTGAGCCC
>Frequency_1_QualityScore_FFGHHHHJJJJJJJJJJJJJIHJJJJJJJJJJJJJJJI_Mismatch_0_Sense_+_Library_PoolT
ATATTCAAATGGCATAGATGTTTGAATTTTCTTTCTTA
>Frequency_1_QualityScore_FDHHHHHHIJJJJJJJJIHIJJIJJJJIJJJJJIJJIIIJJJJJIJIIJJJJJJJHHHFHHFFFFFFFEEEEEEEDDDDDDDDDBDDEDCDDED_Mismatch_1_Sense_+_Library_PoolT
GAGAAAGTATTGGCATGGACGGCAACAATTTTGTTAGTGCTGTGAGTAGCATTAGCAGTATCTCATGTCAATCACCCAGGCGATTTGAGTTTCC
>Frequency_1_QualityScore_FFHHHHHJIIJJJJJJJJJJJJJJJHIJJJJJJJJJJJJIJIIJJIJJIJJJJJJJJJIJJJHHHFHHFBDFFFEEEEEEEDDDDDDDDDDDDD_Mismatch_0_Sense_+_Library_PoolT
GATTTGAGTTTCCTATTCAAGTTGGTGTTATGCTCCGTAGGAGCAAAGCTACTTTTGGAAGATTCACCAGATTAATTGCATCTCGGCACATGCA
>Frequency_1_QualityScore_FFHHHHHJIJJJJJJJIJJJJJJJIFHJJJJJIIIHHIJJJHIIJJJIJJJJJJJJJJJJJJJJJIJJJIIGHHHHFFFDDCDDDDDCD>CCDD_Mismatch_0_Sense_+_Library_PoolT
CATACCCTATTTCAAGTATCTAAAGTATCTAGTGAGTTTGGATTTCTTCTTTGAGCTGGTTCACGTTCCAGAGGATCGAGGACACTCTCAGAAG
>Frequency_1_QualityScore_FFHHHHHJJJJJJJJJJJIJJJJJJJIJHIJJJIIIJJHIJJJJJHIIJJIJIJJIJJJJJJHJJJJJJHIJJJJJHHHHHHHFFFFFFFEEEF_Mismatch_0_Sense_+_Library_PoolT
CCATATGAATATTCAAATGGCATAGATGTTTGAATTTTCTTTCTTAATCTGCTTGAATCTTGATTGTAGAAATATATTGACTAATCTATATATA
>Frequency_1_QualityScore_FFHHHHHJJJJJIGHIJJIJIJFIJJJJGIJJJJJGJJJJJJJJJJJJJJJJJJJIJJIHHHFDDEDDDDDDDDDDCCCDDDDDDDDDD_Mismatch_0_Sense_+_Library_PoolT
AATTAACATGGAGTCGCTACTGAGCCCTGATCTTCACCAGCTTAAAATCAAAATCGCAAAAAAGGAAGCTACCAAGTGAGGAATCCGAA
>Frequency_1_QualityScore_&76@8?BDCCCCCBBCCCBCCB8?>CACACC8@CCBCCDCCCC@B+3>CCDED>@ACCBCCCCCDCCDEDDCCCCCCDDEECCCCCCCEAACCC_Mismatch_2_Sense_+_Library_PoolT
GGAGTCTTACCAAGCTAGGCTGAGAATGTGGTAAGTGTCTGGGAGTTATGTTTCAGCCATCAATTGTACTAGAATGTGAATGCCTAATTAACAT
>Frequency_1_QualityScore_FFHHHHHJJJJJJIJJJJJGHHIIJJJJJJJIJJJJJIJJJJJJJJJJJJJJJJJJJIJIHJJGIIJH_Mismatch_0_Sense_+_Library_PoolT
AATATATTGACTGACACATATATAGCCTCTAGCAGCCATATGAATATTCAAATGGCATAGATGTTTGA
>Frequency_1_QualityScore_AADFHBFGBFEGHDDHGHI<AB+C24CF?8:8*BGB9B?<FGDFG?DH@D<@FFG:>;C=@DCEE:@?>3==?E@DFFFECC>C>A@CBCACCD_Mismatch_0_Sense_+_Library_PoolT
ATGAAGCCATCTTTGAAGTCTGAGTACGAAGCAATAGTGAGAATGTGGATGCCTTGGGTCAAAATGTAGATCTTTAGTTAGCATGGTGTAATGT
>Frequency_1_QualityScore_FFGHHHHJJJIJJJJJJJJJGIIJIJIIJJJJJJJHJJJJJJJJJJJEIGIJJIIJIJJJJJIJIIJJIEGHHHFFFEEEEEEDDDDDDCDDDE_Mismatch_0_Sense_+_Library_PoolT
CTATTTCAAGTATCTAAAGTATCTAGTGAGTTTGGATTTCTTCTTTGAGCTGGTTCACGTTCCAGAGGATCGAGGACACTCTCAGAAGATTCTT
>Frequency_1_QualityScore_DFHHHHHJJJJJJJIJJJJJJJJJJIJJJIJJIJJJJJIJIJJJJJJJJJJIJJJJIJJJJJIJJJHHGHHHHFFFFFFFEEECEEDDDDEDDD_Mismatch_0_Sense_+_Library_PoolT
TCTTAATCTGCTCGAATCTTCATTGTAGAAATATATTGACTGACACATATATAGCCTCTAGCAGCCATATGAATATTCAAATGGCATAGATGTT
>Frequency_1_QualityScore_FFHHHHHJJJJJJJJJJJJJJJJJIJJFIJJJJJJJJJJIJJIJJJIJIJJJIHHHHHFFFFDEEDEDDCCDDEEEDDDDEEEEDDCBCFDEED_Mismatch_0_Sense_+_Library_PoolT
GGAATCCGAAACAAACCAGCTTCCAAGTGAGGATCAGCATGCACAGCAAAACAAGTACGTGCCATACCCTATTTCAAGTATCTAAAGTATCTAG
>Frequency_1_QualityScore_FFHHHHHIJGIJJIJJJJIIIIJIIJJJIJJJJJJJJJJIIIIIJJIJJJIJJJHJJIJIJIHJIIJJIHIJFCHHEHFDFFFFDDDEEFEDAC_Mismatch_0_Sense_+_Library_PoolT
TCGAACTTTCTTTCTTAATCTGCTCGAATCTTCATTGTAGAAATATATTGACTGACACATATATAGCCTCTAGCAGCCATATGAATATTCAAAT
>Frequency_1_QualityScore_FFHHHHHJJJJJJJJJIJJJJJHIIJJJJJJJJJJJJJJJJJJJHHHHHFFFDFFEEEEEDDDDDDDDDDDDDDDDDDDDDDDDDDDDDDDDDD_Mismatch_0_Sense_+_Library_PoolT
CGCAAAAAAGGAAGCTACCAAGTGAGGAATCCGAAACAAACCAGCTTCCAAGTGAGGATCAGCATGCACAGCAAAACAAGTACGTGCCATACCC
>Frequency_1_QualityScore_FFHHHHHIJJJJJJJJJIIIJJJJJJIJJJJJJJJJJJJJJJIJJJJJHHHHHHBEFFFDDDDDDDDDBABDDDDCDDCDDDDDDDDDDDDDDD_Mismatch_0_Sense_+_Library_PoolT
GATCTTCACCAGCTTAAAATCAAAATCGCAAAAAAGGAAGCTACCAAGTGAGGAATCCGAAACAAACCAGCTTCCAAGTGAGGATCAGCATGCA
>Frequency_1_QualityScore_DFHHHHHJJJJIJJJJIJJJJJJIJIJJJHIJJJJJJJJJJJJJJJJJJJJIIJJJJJJJJJJJJHHFFDDEDEEEEDCDDDDDDDDDDDDDDD_Mismatch_0_Sense_+_Library_PoolT
TAGTGTTATATCTTTTATGCTTTATGCTGTTGCTGCCTTACCAGACCTTGGCGATATTGTCGATGCGTAATTAGCATGAAGCCATCTTTGAAGT
>Frequency_1_QualityScore_FFHHHHHJIJJJJJIHFJGIIJJJJJJJJIJJJJJJJJIJJIJJJJJJIJJJIJJJJJIFGHIIICHJJHIJIHHHHFFFFFFFEDEEFDEEDD_Mismatch_0_Sense_+_Library_PoolT
CGAACTTTCTTTCTTAATCTGCTCGAATCTTCATTGTAGAAATATATTGACTGACACATATATAGCCTCTAGCAGCCATATGAATATTCAAATG
>Frequency_1_QualityScore_:D3:C:A2:C:CEI9EBF4A,A,<AA:BFEE?92??EED?D9DFC>;3BD@DD_Mismatch_0_Sense_+_Library_PoolT
GACTAATCTATATATATATGTATATGTATATGGGCTATGTATATGGGCTCTAG
>Frequency_1_QualityScore_DDHHHHHJJJJJJJJEIJIIIGIIJJJJJJJJIJJJJJJJJJJJIJJJJJJIIIIIIJJJJJJJIJJIJHIJ_Mismatch_0_Sense_+_Library_PoolT
TCTGCTTGAATCTTGATTGTAGAAATATATTGACTAATCTATATATATATGTATATGTATATGGGCTATGTA
>Frequency_1_QualityScore_FFHHHHHJIIIJIHJJJJJJJJJHIJIJJJJJJJJJJJJJJJJJJJJJJJJJJJIJJJJIJJJJJHHHHFFFFFFEEEEEDDDDDCDDEDD_Mismatch_0_Sense_+_Library_PoolT
CAGCCATCAATTGTACTAGAATGTGGATGCCTAATTAACATAATTAACATGGAGTCGCTACTGAGCCCTGATCTTCACCAGCTTAAAATCA
>Frequency_1_QualityScore_FFHFHHHHIJJIJGGIIIIGIFIIIJIIJI@BFHIGIIIJJJIJIJJJJJIIJIIIIIGHHHGFFFDFEAACCCDDDCDDEEDDCEDDDBBBBB_Mismatch_0_Sense_+_Library_PoolT
CAGGCGATTTGAGTTTCCTATTCAAGTTGGTGTTATGCTCCGTAGGAGCAAAGCTACTTTTGGAAGATTCACCAGATTAATTGCATCTCGGCAC
>Frequency_1_QualityScore_FFHHHHHJJJJJHIJJJJJIJJJJJJJJIIJJJIJJIJJJIJJJJJJJJJJJJJGICHIIJIJJJJIGGCE_Mismatch_2_Sense_+_Library_PoolT
TTTGTTATCTGGTCGAATGTTCATTGTACAAATATGTGCCAAAATTTATTCATAAGTTTATATTTAGTGCA
>Frequency_1_QualityScore_FFFHGHHGGHEHEGHHIEIIIGHGFFDBGEDFHDHIICIEHIGIJJI@=;=@CDHGHHE>EHEHFBD>B?DEEEEDCECCCD@_Mismatch_1_Sense_+_Library_PoolT
GGACTGTTGTTTTTGTTATCTGGTCGAATGTTCATTGTACAAATATGTGCCAAAATTTATTCATAAGTTTATATTTAGTGTCA
>Frequency_1_QualityScore_DDFFFB?:CBDE>EBCF<CEDDFAHEGFFC@?CD@C9DFFE4DGBB<FC:??D8CFFC=3=)8@74@E>;:A?;CEFC>;(6;@@>@A;>>AB5_Mismatch_0_Sense_+_Library_PoolT
TGGATCGAACTTTCTTTCTTAATCTGCTCGAATCTTCATTGTAGAAATATATTGACTGACACATATATAGCCTCTAGCAGCCATATGAATATTC
>Frequency_1_QualityScore_FFHHHHHJJIIBHHIHHIIIJJJIJJGIJJJIGGGHIJJJJ@HDHIJJGIDHGFBGGIHHAFGCIIIHIHI>EHHHFFFFFFDEEEDEC>ABDC_Mismatch_1_Sense_+_Library_PoolT
GGCAAAACAAGTACGTGCCATACCCTATTTCAAGTATCTAAAGTATCTAGTGAGTTTGGATTTCTTCTTTGAGCTGGTTCACGTTCCAGAGGAT
>Frequency_1_QualityScore_FFHHHHHJJJJIJJJJJIJJIIHIJJJJJGIIJJJGJJJIIJIIJJIGIJJIJJJJJJJIHHGHFFFFF>CCEEDEDDDDDDDDDDDDDD?BDC_Mismatch_0_Sense_+_Library_PoolT
TCTCATGTCAAGCACCCAGGCGATTTGAGTTTCCTATTCAAGTTGGTGTTATGCTCCGTAGGAGCAAAGCTACTTTTGGAAGATTCACCAGATT
>Frequency_1_QualityScore_DFHHHHHJJJJJGJIIIIJIIFHIIJJJJJ?DHGGIJIJJIJEIHIJGEIGGIIJJJHAEHHEDFEECCCEEDCDC>CCDDDDEDECCCD>CDE_Mismatch_0_Sense_+_Library_PoolT
TGAGGAATCCGAAACAAACCAGCTTCCAAGTGAGGATCAGCATGCACAGCAAAACAAGTACGTGCCATACCCTATTTCAAGTATCTAAAGTATC
>Frequency_1_QualityScore_FFHHHHHJJJJJJJJJJJJJJJJJJJJJJJJJJJJJJJJJJJJJJIJJJJJJJIJJJJJIJJJJIIJJJIIJJJIIHHFHGHHFFFFFFDEEEE_Mismatch_0_Sense_+_Library_PoolT
TATTGACTGACACATATATAGCCTCTAGCAGCCATATGAATATTCAAATGGCATAGATGTTTGAATTTTCTTTCTTAATCTGCTTGAATCTTGA
>Frequency_1_QualityScore_DDHHHHHJJJJJJIIJJJJJIGIIHHIJJJJJJJJJIJJJJJJJJJJJIIJJJJIJJIIJJJIJJJJJFCEHIIIJJHHHHHHHFFDEFFFEEE_Mismatch_0_Sense_+_Library_PoolT
GTAGAAATATATTGACTGACACATATATAGCCTCTAGCAGCCATATGAATATTCAAATGGCATAGATGTTTGAATTTTCTTTCTTAATCTGCTT
>Frequency_1_QualityScore_FDHHHHGIIJJIJIJIJJJGIIIJJJIIIGGDHIJJJGIIJJJJJIIJJJJJIGIJHGF?EHF@CFCECCEDDD?CCDEDDDDDFEEDDDDBCD_Mismatch_0_Sense_+_Library_PoolT
GTGAGGAATCCGAAACAAACCAGCTTCCAAGTGAGGATCAGCATGCACAGCAAAACAAGTACGTGCCATACCCTATTTCAAGTATCTAAAGTAT
>Frequency_1_QualityScore_FFHHHHHJJHIJJHJJJIJIJJJJIIJJJIIIJJJJJJIJJIJJJJJJHIIIHHIIJJJJJJJJJJJJJGHHHHHFFFFFDEEEEEDDBDDDDD_Mismatch_1_Sense_+_Library_PoolT
GAAAACAAGTACGTGCCATACCCTATTTCAAGTATCTAAAGTATCTAGTGAGTTTGGATTTCTTCTTTGAGCTGGTTCACGTTCCAGAGGATCG
>Frequency_1_QualityScore_FFHHHHHJIJJJIJJJJJJJJGJJJJIEGGJJJJIIJIJJJJJIJJJJJIJJJJHIIJGIJJIJHHFHHCHFFFFFEDEEEEDDDDDCCDDCDD_Mismatch_0_Sense_+_Library_PoolT
AAGATTCTTCGCATGGATCGAACTTTCTTTCTTAATCTGCTCGAATCTTCATTGTAGAAATATATTGACTGACACATATATAGCCTCTAGCAGC
>Frequency_1_QualityScore_FFHHHHHJIIJJJJGICHHIIIJJJJGJJIIJJJJJJJGGIJGHIGIJJHHIGIJIIHI;DHIHEHHHHHFFDFFCCEEEEEEFDDCDDDCDCA_Mismatch_1_Sense_+_Library_PoolT
TAATGTTTGAGCCGTGAGTCTTACCAATCTAGGCTGAGAATGTGGTAAGTGTCTGGGAGTTATGTTTCAGCCATCAATTGTACTAGAATGTGGA
>Frequency_1_QualityScore_FFHHHHHJJJGIJJHHIJJIJJJJJJJJJJJJJJGJIJIJJIJJJFHIIIJJJGHEHHHHHHHHFFFFFDEEEEEEDEEEEDDDDDDEDDDDDD_Mismatch_0_Sense_+_Library_PoolT
GTTTGAGCCGTGAGTCTTACCAAGCTAGGCTGAGAATGTGGTAAGTGTCTGGGAGTTATGTTTCAGCCATCAATTGTACTAGAATGTGGATGCC
>Frequency_1_QualityScore_FFHHHHHJJJJJJJJIJIJJIJJJJJIJJJJJJJJJJJJJJJJJIIHIIIIHHJJIGHEFFFDEEDBC@?CDDDDDDDDCCDCDDDDDB@CDDC_Mismatch_0_Sense_+_Library_PoolT
CTTCTTTGAGCTGGTTCACGTTCCAGAGGATCGAGGACACTCTCAGAAGATTCTTCGCATGGATCGAACTTTCTTTCTTAATCTGCTCGAATCT
>Frequency_1_QualityScore_DDFGHHHGFGBFHIEIICHADCHFHGJJJGGJJGIJIJIGIFIEGGGIJJJIJJGHGC>CEFFEFCECEACEDCCEDC>ACCB<?BBCCCCCDC_Mismatch_0_Sense_+_Library_PoolT
TTTATGCTGTTGCTGCCTTACCAGACCTTGGCGATATTGTCGATGCGTAATTAGCATGAAGCCATCTTTGAAGTCTGAGTACGAAGCAATAGTG
>Frequency_1_QualityScore_FDGHHHHIJJII@HHHIJFIFHIIIIIJIJIGGFHIFGHJIJHIFCCG=FGHIGIGIEFAHFDAA@DDDACCCD<CCCACDEDA>@C@CACCDD_Mismatch_2_Sense_+_Library_PoolT
CGCCAGAGCAAGTATTGGCGTTCCAGTACAGAGAAGTTCCAGAGAAAGTATTGGCATGGACGGCAACAATTTTGTTAGTGCTGTGAGTAGCATT
>Frequency_1_QualityScore_FFHHHHHJJJJHIIIJJJIIIJIJIJJJJJJJJJJIJJJJJJJJJJJJJJJJJHIGIIJJGIJJIJGIIFHHIJJJJJJJHHHHHH_Mismatch_1_Sense_+_Library_PoolT
TTGTTATCTGGTCGAATGTTCATTGTACAAATATGTGCCAAAATTTATTCATAAGTTTATATTTAGTGTTATATCTTTTATGCTTA
>Frequency_1_QualityScore_FFHHDFFGIIGHHJGFIJJGGIGGJGIGJJJHDIIIJJHHIIHIIIJJIIJIJIJ@DHGFHFEFFFFFDBABDDCA>BDBDDCCCCCC@CDCAC_Mismatch_0_Sense_+_Library_PoolT
AGTTTGGATTTCTTCTTTGAGCTGGTTCACGTTCCAGAGGATCGAGGACACTCTCAGAAGATTCTTCGCATGGATCGAACTTTCTTTCTTAATC
>Frequency_1_QualityScore_FFHHHHHEHIJHJJIIJGGHIJJIIHIJIJJJJJJIJHIIGIJJIGIJIIJGIIICHGEEEEEHHFDFF@ADD>CDD@CBBDDCDCDDCCCDDD_Mismatch_0_Sense_+_Library_PoolC
AGTTTGGATTTCTTCTTTGAGCTGGTTCACGTTCCAGAGGATCGAGGACACTCTCAGAAGATTCTTCGCATGGATCGAACTTTCTTTCTTAATC
>Frequency_1_QualityScore_DFHGDFHIJGGGIJGIGIIIIIIHIIJJJJFHIIGHIIIGHHHEHHHCDFFFFEDDDDD?BDCDDDCCDBDBDBDDDC>AA??CBD>BDAA>3@_Mismatch_0_Sense_+_Library_PoolT
CGCGAAATTACTTGAGAACAATTACACAAGTGCTTCGTCATCAATTGAAGCATCGTCGAAAGTTGGAGCGGGCACAGAGAAGACGGATGTGCTG
>Frequency_1_QualityScore_FFHHHHGJJJJIEHIJAHIJJJJJIJJJGGIJJJJIJJJIJJBFHIJJJEGGIJJIGEHFHFFFFEEDCCCCDDDDDDCDDDCDDCC(>CDDDA_Mismatch_2_Sense_+_Library_PoolT
GAAGCTACCAAGTAAGGAATCCGAAACAAACCAGCTTCCAAGTGAGGATCAGCATGCACAGCAAAACAAGTACGTGCCATACCCTATATCAAGT
>Frequency_1_QualityScore_FFHHHHHJJJJJJIJJJJJIJJIJJJHIJJJJJJJJJGJIIIGIJJJJJIIIJIJGIHFHHFFFFFEEEEEEEEDDDDDDD?BCDDDDEEEEDE_Mismatch_0_Sense_+_Library_PoolT
GAGCTGGTTCACGTTCCAGAGGATCGAGGACACTCTCAGAAGATTCTTCGCATGGATCGAACTTTCTTTCTTAATCTGCTCGAATCTTCATTGT
>Frequency_1_QualityScore_FFHHHFHIJIJJJJJJJIJJJJJJJJJJJJJJJJJJJJIJJGIJJIJJJIIJJJJIJJJJJJJJHHHFFEEEEEDEDDCDDDDDCCD?ADCBDB_Mismatch_0_Sense_+_Library_PoolT
GTTGGTGTTATGCTCCGTAGGAGCAAAGCTACTTTTGGAAGATTCACCAGATTAATTGCATCTCGGCACATGCAGATGGGACTGTTGTTTTTGT
>Frequency_1_QualityScore_FFHHHHHJJJJJJJJJJJJJHIJJIJJJJJJJJJJJJJJJJJJJJJJJJJJJJJJJJJJJJJIJJJJJJGHIIJJJIIGIIIJJGHHHHDDFFF_Mismatch_0_Sense_+_Library_PoolT
CTTAATCTGCTTGAATCTTGATTGTAGAAATATATTGACTAATCTATATATATATGTATATGTATATGGGCTATGTATATGGGCTCTAGAAACT
>Frequency_1_QualityScore_FFHHHHHJJJJJJIJJIIGGJJHJHHIIJJJJJJJJJJJJJJJJJJJJIJHIJJJJIJJJJJJJIIJJJHGGGIJGGFFFFFFDDEDDDDDDEE_Mismatch_0_Sense_+_Library_PoolT
ATTTATTCATAAGTTTATATTTAGTGTTATATCTTTTATGCTTTATGCTGTTGCTGCCTTACCAGACCTTGGCGATATTGTCGATGCGTAATTA
>Frequency_1_QualityScore_FFFHHGHJJJJJJJJIJGIJJJIIJJJJJJJGIIJIJJJJJIEHIJJIJGHIIIIGGIIHIJJJHHEHEACECDDECEECDEDDCCCCDCDDDD_Mismatch_0_Sense_+_Library_PoolT
GAGGATCAGCATGCACAGCAAAACAAGTACGTGCCATACCCTATTTCAAGTATCTAAAGTATCTAGTGAGTTTGGATTTCTTCTTTGAGCTGGT
>Frequency_1_QualityScore_FFHHHHHJJJJJJJJJJJHIHIJIIJJJJJJIJJJJJJJJJJJJJJIIIJJJIJJJJJJJJIHHHHHHHFEFFFFFEEEEEEEFDDDEDDEDDD_Mismatch_0_Sense_+_Library_PoolT
AACAAACCAGCTTCCAAGTGAGGATCAGCATGCACAGCAAAACAAGTACGTGCCATACCCTATTTCAAGTATCTAAAGTATCTAGTGAGTTTGG
>Frequency_1_QualityScore_FFHHHHGJJJJJJJJJJJJJJJJJJJHJJJJJHIJJIIJJJJIIJJIIHHHEHHFFFFFFFECDDDDDDDDEDDDDDEDDDDFEEFDDDDDCDC_Mismatch_0_Sense_+_Library_PoolT
AGGATCGAGGACACTCTCAGAAGATTCTTCGCATGGATCGAACTTTCTTTCTTAATCTGCTCGAATCTTCATTGTAGAAATATATTGACTGACA
>Frequency_1_QualityScore_BDBHHDDGHGIIIEEHH*:CDFHIIBEDBGI@?DGDHEHCCABFFIGIICEH;)?CHEBDEEECCE;C8(5;A;>CCCCCB?CCC@CC@@CDC>_Mismatch_1_Sense_+_Library_PoolT
AGCACCCAGGCGATTTGGGTTTCCTATTCAAGTTGGTGTTATGCTCCGTAGGAGCAAAGCTACTTTTGGAAGATTCACCAGATTAATTGCATCT
>Frequency_1_QualityScore_FFGDHHHIGHIIJJIJF:CA@HHEHIJHEFBGGHEHGDHIIJCGHIGGGICGFHJHHIGGGGHEHGHB==?;CDCFFF1>@CC;;@;B@:=BDD_Mismatch_0_Sense_+_Library_PoolT
ATCTTTAGTTAGCATGGTGTAATGTTTGAGCCGTGAGTCTTACCAAGCTAGGCTGAGAATGTGGTAAGTGTCTGGGAGTTATGTTTCAGCCATC
>Frequency_1_QualityScore_FFHHHHHJIJJJIJDJIJJJJIIIHGHGIIHHIHIHIJIIJIJJJIJJDHI_Mismatch_0_Sense_+_Library_PoolT
CTTTGAAGTCTGAGTACGAAGCAATAGTGAGAATGTGGATGCCTTGGGTCA
>Frequency_1_QualityScore_FFHGHHHJJJJJJJFGHJJJJJJJJJIJJJJJJJIJJJJJJJJJJJJJIJJGJIIJJJJJIJHHHHHHFEFFFFDDDBDDDDDDDCDDDDDDDD_Mismatch_0_Sense_+_Library_PoolT
CCTATTCAAGTTGGTGTTATGCTCCGTAGGAGCAAAGCTACTTTTGGAAGATTCACCAGATTAATTGCATCTCGGCACATGCAGATGGGACTGT
>Frequency_1_QualityScore_FFHHHGHJJJJJJJJJJJJHIJJJIJJJIJJJJJJJJJJIJJJJJHGIHIJJIJJIJJJIHHHHHHFFFFEFFEDEDEEDDEDEFEEAC@CCDC_Mismatch_0_Sense_+_Library_PoolT
TGCATCTCGGCACATGCAGATGGGACTGTTGTTTTTGTTATCTGGTCGAATGTTCATTGTACAAATATGTGCCAAAATTTATTCATAAGTTTAT
>Frequency_1_QualityScore_FFGHGBFHIJJDHIGEHIGIIJIJGIJJIIJCGIJJIJJJJJGIHIJIHICIIJIIIIHIIIJGIGFHGGHIAAFHGIIIJEGHHGHH>EEDEF_Mismatch_0_Sense_+_Library_PoolT
CTTGAATCTTGATTGTAGAAATATATTGACTAATCTATATATATATGTATATGTATATGGGCTATGTATATGGGCTCTAGAAACTATGTGAATT
>Frequency_1_QualityScore_B;BFF?FBE4CCF>I:A,AE,,AE4<FD@EFF@EECEGCCB9:?4BGECEDFFC8BDF@C</).=@3=8..7CDECEEF<)7;;>BB_Mismatch_1_Sense_+_Library_PoolT
CTTCATTGTAGAAATATATTGACTGACACATATATAGCCTCTAGCAGCCATATGAATATTCAAATGGCATAGATGTTTGAATTTTCA
>Frequency_1_QualityScore_FFFHFFHIJJIIHIJJIIIJJIJJIJJIJJJIIJJJJJJIIJIJIIIIGHIJGHIIJEGIHI@HHIJJFIJJHHBHHHHFFFFFFFEFDDEEED_Mismatch_0_Sense_+_Library_PoolT
ATTGTAGAAATATATTGACTAATCTATATATATATGTATATGTATATGGGCTATGTATATGGGCTCTAGAAACTATGTGAATTATTTAAATGGC
>Frequency_1_QualityScore_FFHHHHHIIJJJJJJJJIJJJIIJIGIJJJJJJJJJJJJJJIJJJIJJJJJJJJJJJHHHHHHGHHFFDBDEEEDDDDDDDBDDDDEDACDDDD_Mismatch_0_Sense_+_Library_PoolT
AGAAAGTATTGGCATGGACGGCAACAATTTTGTTAGTGCTGTGAGTAGCATTAGCAGTATCTCATGTCAAGCACCCAGGCGATTTGAGTTTCCT
>Frequency_1_QualityScore_FDHHHHFGFHIJJEHGIIIFIJJJJIJJIJCGIIFHHHHGJIGIJHHIHIEIIGI@GCHHEHEEFEFFFEEEDEEEAC>CDECCDDEDDDDEF:_Mismatch_0_Sense_+_Library_PoolT
ACATGCAGATGGGACTGTTGTTTTTGTTATCTGGTCGAATGTTCATTGTACAAATATGTGCCAAAATTTATTCATAAGTTTATATTTAGTGTTA
>Frequency_1_QualityScore_DDDDBDDE>A>3F3A:<<FF<?FF9F?EF@EFEDFB9CDD*008)B7?9DAC@;=;C@@A@ACCCEDDA?@ADDDDA_Mismatch_0_Sense_+_Library_PoolT
ACTAGAATGTGGATGCCTAATTAACATAATTAACATGGAGTCGCTACTGAGCCCTGATCTTCACCAGCTTAAAATCA
>Frequency_1_QualityScore_FFHHHFHHHIJJJJJJJJIJJJIJJJJJJJJJJJJJIJJJJJJJJJJIIJJIJJIJJJJIIIJFGHHHHFEDFFDDDBDDDDDDDDDDC@CCDC_Mismatch_0_Sense_+_Library_PoolT
TAGTGAGTTTGGATTTCTTCTTTGAGCTGGTTCACGTTCCAGAGGATCGAGGACACTCTCAGAAGATTCTTCGCATGGATCGAACTTTCTTTCT
>Frequency_1_QualityScore_FFHHHGHJJIJIJJJHHIJIJJJJIJJJJJJJJJJJJGIIIIIJJJJHIJJIJJHIIIFHIJIDGIIJHHHHHHHFFFFFEEEEEEDDDDDECD_Mismatch_0_Sense_+_Library_PoolT
GCACAGCAAAACAAGTACGTGCCATACCCTATTTCAAGTATCTAAAGTATCTAGTGAGTTTGGATTTCTTCTTTGAGCTGGTTCACGTTCCAGA
>Frequency_1_QualityScore_FFHHHHHJJJJJIJJJIJIGIJJJJIJJJJJJJJJIJJJJJJJJIJJJJJJJJJIJJJJJJJIHHHHFFFFFFEDEEDDDDDCDDDDDDDDEDD_Mismatch_0_Sense_+_Library_PoolT
TGTTATGCTCCGTAGGAGCAAAGCTACTTTTGGAAGATTCACCAGATTAATTGCATCTCGGCACATGCAGATGGGACTGTTGTTTTTGTTATCT
>Frequency_1_QualityScore_FFHHGHHJBHIEIIGJJJGIIIGDHIGHGHJJJJJIIJHIJJIJIIIICGGIJIIJH?EHHEFFFC;ACACCBBCACCDCDDDDEFECDACDEE_Mismatch_0_Sense_+_Library_PoolT
CTACCAAGTGAGGAATCCGAAACAAACCAGCTTCCAAGTGAGGATCAGCATGCACAGCAAAACAAGTACGTGCCATACCCTATTTCAAGTATCT
>Frequency_1_QualityScore_FFHHHHHJJJJJJJJJJJJJHHGIJJJIJJJJJJJJFHIJGHIJJJHJJJJJJJJJJJJIIIJJEHEHGHEDFEFFFEEED?CDEDDEEDEDDD_Mismatch_0_Sense_+_Library_PoolT
TAGATCTTTAGTTAGCATGGTGTAATGTTTGAGCCGTGAGTCTTACCAAGCTAGGCTGAGAATGTGGTAAGTGTCTGGGAGTTATGTTTCAGCC
>Frequency_1_QualityScore_DDHHHHHIIIIII+CGE:FFGEFGGIIIIIGIIIIIIG*?BCHGHFHGIGGHGAFGFG=C@FHGEIIIIGGGFFHFHFEEEEEACCCCBBBBCC_Mismatch_1_Sense_+_Library_PoolT
ATGCACAGCAAAAGAAGTACGTGCCATACCCTATTTCAAGTATCTAAAGTATCTAGTGAGTTTGGATTTCTTCTTTGAGCTGGTTCACGTTCCA
>Frequency_1_QualityScore_FFHHHHHJIJHIJIIJIIJJJIIIIIIGIJIIJIIIJJJJJJJJJJIEFHGJIJIHHGHHHFFFFDCCC@CEEDDDDDD_Mismatch_0_Sense_+_Library_PoolT
CTTTATGCTGTTGCTGCCTTACCAGACCTTGGCGATATTGTCGATGCGTAATTAGCATGAAGCCATCTTTGAAGTCTGA
>Frequency_1_QualityScore_DDHGDHDGIIJGHEGIIGIHGGGCFHIIJJJIIIEGGJIEIII7@DHJJCGEGIJHCH7?EEBACAEBDCDFBCAE_Mismatch_0_Sense_+_Library_PoolT
GAAGATTCTTCGCATGGATCGAACTTTCTTTCTTAATCTGCTCGAATCTTCATTGTAGAAATATATTGACTGACAC
>Frequency_1_QualityScore_FFGHHHHJJJHIIIHHJJJIJJJIJJJJJJJJJJJIJJJJIJJIIJIJICHIIJJIGHGHHFFFFFEEEEEEDDDDDEDDDBBBDDDCDBDAAC_Mismatch_0_Sense_+_Library_PoolT
AAGTATCTAGTGAGTTTGGATTTCTTCTTTGAGCTGGTTCACGTTCCAGAGGATCGAGGACACTCTCAGAAGATTCTTCGCATGGATCGAACTT
>Frequency_1_QualityScore_FFHHHHHJJJJJJJIJJJIJJHGGHFHIJJJJJJJIJJIJJJJJJJJJIGIHJJGIJJJJGJJJFIIGGEHHFFFFFECECEEDCACCDDDDBB_Mismatch_0_Sense_+_Library_PoolT
TCAAGTATCTAAAGTATCTAGTGAGTTTGGATTTCTTCTTTGAGCTGGTTCACGTTCCAGAGGATCGAGGACACTCTCAGAAGATTCTTCGCAT
>Frequency_1_QualityScore_FFHHHHHJJJJJJJJJJJIJIIIGIJIJIIGIHHJJJGIGJJJHGIJJJJJJJIJJJJJIJJHGHHFFCADDDCB@AADDDDDDEFEDDCDD@B_Mismatch_0_Sense_+_Library_PoolT
ATGGACGGCAACAATTTTGTTAGTGCTGTGAGTAGCATTAGCAGTATCTCATGTCAAGCACCCAGGCGATTTGAGTTTCCTATTCAAGTTGGTG
>Frequency_1_QualityScore_FFHHHHHJJJJJJIJIJJJJJIJJJJJJJJJJJJIIIJHJJHJJJJJIJJJJJJIJJIHHHHHHHFFFFFFFEEEDEEEDEDDDDCDDDDCFDE_Mismatch_0_Sense_+_Library_PoolT
CCAGATTAATTGCATCTCGGCACATGCAGATGGGACTGTTGTTTTTGTTATCTGGTCGAATGTTCATTGTACAAATATGTGCCAAAATTTATTC
>Frequency_1_QualityScore_FFGHFFHHIIIIGJIJCFIIGFHIIGIIJJIGHIIGHIJJIIIIJJIHJJJIIIAFHIIGJEHEHGEB;?BEFFDEEEECEAACCBDDDDDDDE_Mismatch_0_Sense_+_Library_PoolT
GCAACAATTTTGTTAGTGCTGTGAGTAGCATTAGCAGTATCTCATGTCAAGCACCCAGGCGATTTGAGTTTCCTATTCAAGTTGGTGTTATGCT
>Frequency_1_QualityScore_FDHHHHHJJJJJJJJJJJJIJIIJJJIJJFHIIGIIJJJJJHIJJJJJJJJJJJJJJJJIIGHJJHHHHAEHFFFFFEEEEDEDDDDDDDDDDD_Mismatch_0_Sense_+_Library_PoolT
GTGAGGATCAGCATGCACAGCAAAACAAGTACGTGCCATACCCTATTTCAAGTATCTAAAGTATCTAGTGAGTTTGGATTTCTTCTTTGAGCTG
>Frequency_1_QualityScore_FFHHHHHJJIJGIJIJHHJJJIJIIJIJJJJJJJIJIIJIGGIHJJJJJJJIJJJJJIJIJIHIJJJIHEHEEHHGFFEFEFCEEEDEDCCCED_Mismatch_0_Sense_+_Library_PoolT
CAGCTTCCAAGTGAGGATCAGCATGCACAGCAAAACAAGTACGTGCCATACCCTATTTCAAGTATCTAAAGTATCTAGTGAGTTTGGATTTCTT
>Frequency_1_QualityScore_FFHHFHHJJHJJJGHIIIJJJJJIJGIJJJJJJJIJJIJJJJJJJJJJJHJJJJIJIIJJJJIJJJIHHHHHHDFFFEEEECEDBDDDBDDDDD_Mismatch_0_Sense_+_Library_PoolT
TTAGTGCTGTGAGTAGCATTAGCAGTATCTCATGTCAAGCACCCAGGCGATTTGAGTTTCCTATTCAAGTTGGTGTTATGCTCCGTAGGAGCAA
>Frequency_1_QualityScore_FDHHHHHJJJJJJJJJJJFGHIJIJJJJJJJJJJJJJJJJJIJJJHIJJJJJJJJJIJIIJIIJIHHHHHHFFFFFFEDDDDDCDDCDDDCCDD_Mismatch_0_Sense_+_Library_PoolT
GTTTCCTATTCAAGTTGGTGTTATGCTCCGTAGGAGCAAAGCTACTTTTGGAAGATTCACCAGATTAATTGCATCTCGGCACATGCAGATGGGA
>Frequency_1_QualityScore_FFHHHHFIJIIJJJJJJJJJJJJJIIIJJJJJJIJGIIJIJJIJIIJIEIIGIJIIJIJIHHAEHHFFF@DEECDACBCCCDDDEEEEDEDDDD_Mismatch_0_Sense_+_Library_PoolT
GTCGATGCGTAATTAGCATGAAGCCATCTTTGAAGTCTGAGTACGAAGCAATAGTGAGAATGTGGATGCCTTGGGTCAAAATGTAGATCTTTAG
>Frequency_1_QualityScore_FFHHHHHJJJIIJJJJJJJJJJJJIJJJIJIIJJJIJJJJJJJJJJJIJIJJJJJJJEHIJHHFECFFDCABDDDDDDDCDCCDEDDDCDD?BC_Mismatch_0_Sense_+_Library_PoolT
TTTCTTCTTTGAGCTGGTTCACGTTCCAGAGGATCGAGGACACTCTCAGAAGATTCTTCGCATGGATCGAACTTTCTTTCTTAATCTGCTCGAA
>Frequency_1_QualityScore_FFHHHHDGEIIJJJIJJIIJJJJJJHJIJIJJJJIJEIIIJJJHJJIIJJJIJJIIIJJIJIIGHIJJJHGGGIEHGIGEFHGHHHFFFFFEED_Mismatch_0_Sense_+_Library_PoolT
TCTAGCAGCCATATGAATATTCAAATGGCATAGATGTTTGAATTTTCTTTCTTAATCTGCTTGAATCTTGATTGTAGAAATATATTGACTAATC
>Frequency_1_QualityScore_FFFFHHHFFHGGGDGGGHHIDHGGEHJJJEGGGIIGGHIIJGGAHGHIFBEEEBB;?A?CDDAA>CCC>>?>CABDCCDDDDCD<<C<CDBD@C_Mismatch_0_Sense_+_Library_PoolT
CTTAAAATCAAAATCGCAAAAAAGGAAGCTACCAAGTGAGGAATCCGAAACAAACCAGCTTCCAAGTGAGGATCAGCATGCACAGCAAAACAAG
>Frequency_1_QualityScore_FFHHHBDEHHGHEGEFEHGBEHHGEHIGBFGIHIIIJFIIIIJJCHGGHGAG<CHGIIHGAGCHGJGGBCC;?@CEBCCC@CECACAC3>ACCD_Mismatch_0_Sense_+_Library_PoolT
TCTCAGAAGATTCTTCGCATGGATCGAACTTTCTTTCTTAATCTGCTCGAATCTTCATTGTAGAAATATATTGACTGACACATATATAGCCTCT
>Frequency_1_QualityScore_FFGHHHHJJJJJJJJJJJJJJJJJJJJJJJJJJJJJJJJJIIJJJIJJJJJHHHFFFFDDDDDDDDDDD@CCDDDDDDDDDDDDDDDDDDD_Mismatch_0_Sense_+_Library_PoolT
CCAGCTTAAAATCAAAATCGCAAAAAAGGAAGCTACCAAGTGAGGAATCCGAAACAAACCAGCTTCCAAGTGAGGATCAGCATGCACAGCA
>Frequency_1_QualityScore_8DAF,ACEGIEB<C4AF<@,ACAFECHFHE<@?:??4?DGFEFEF>?3D;B1DEFFB;8@@777.)7)7)=>CE3)7;?B;5;?1@AB;>>@@?_Mismatch_1_Sense_+_Library_PoolT
CAATTTTGTTAGTGCTGTGAGTAGCATTAGCAGTATCTCATGTCAAGCACCCAGGCGATTTTAGTTTCCTATTCAAGTTGGTGTTATGCTCCGT
>Frequency_1_QualityScore_FFHHHHHJJIIIJJJJJIIJJIJJJJJJJJEHIJIJIJJJJIIJJJJHJJIIJJJIJJFHFHIIJJJJJIJJJHHFFFFDEDEEEEDDDDDDDC_Mismatch_0_Sense_+_Library_PoolT
AAGCAATAGTGAGAATGTGGATGCCTTGGGTCAAAATGTAGATCTTTAGTTAGCATGGTGTAATGTTTGAGCCGTGAGTCTTACCAAGCTAGGC
>Frequency_1_QualityScore_FFHHHHHJJIIIJIIJJJJJJJJJJJHIJJJJJGHIIFGIJJIJJJJJJJIJIJJJJJJJJIJJJJIJJJIEEHHFFFFADDBDCDDDDD>CCD_Mismatch_0_Sense_+_Library_PoolT
CCATACCCTATTTCAAGTATCTAAAGTATCTAGTGAGTTTGGATTTCTTCTTTGAGCTGGTTCACGTTCCAGAGGATCGAGGACACTCTCAGAA
>Frequency_1_QualityScore_FFHHHHHJJJCFFGHJJJJJJIJJJJHIIJHIIJJJJJIJJJJJJJJJFHCHIIHIJAGIJEHHIIJHHHHBDFFFEEEEE_Mismatch_0_Sense_+_Library_PoolT
GTTAGCATGGTGTAATGTTTGAGCCGTGAGTCTTACCAAGCTAGGCTGAGAATGTGGTAAGTGTCTGGGAGTTATGTTTCA
>Frequency_1_QualityScore_FFHHHHHJJJJJJJJJJJJJJJJJJJJJJJJJJJJJJJJJJJJJJJJJJJJIJJJJJJJJHIHEEHHFFFEDDEEEEDDDDDDDCEDDEEDEEE_Mismatch_0_Sense_+_Library_PoolT
AAAGCTACTTTTGGAAGATTCACCAGATTAATTGCATCTCGGCACATGCAGATGGGACTGTTGTTTTTGTTATCTGGTCGAATGTTCATTGTAC
>Frequency_1_QualityScore_FFHHAFHIJJJGHIJGHHHIGEFGGGHGHIIIBFHGIIGDDHGIJIIEHIIGGIHIHIJJJI@=@CDEHHGHHGEECHFFFDEEEEEEEEFEDE_Mismatch_0_Sense_+_Library_PoolT
GATCGAACTTTCTTTCTTAATCTGCTCGAATCTTCATTGTAGAAATATATTGACTGACACATATATAGCCTCTAGCAGCCATATGAATATTCAA
>Frequency_1_QualityScore_FFHHHHGGHIIGJHIGIJJHHFGIIGIIJJJJJJJJJJJJJJJJJJJIJJJJJIJJJJJIJJCIIIIIJIIFHHFFFFFDDDEDDDBDDFEDDD_Mismatch_0_Sense_+_Library_PoolT
TATTCATAAGTTTATATTTAGTGTTATATCTTTTATGCTTTATGCTGTTGCTGCCTTACCAGACCTTGGCGATATTGTCGATGCGTAATTAGCA
>Frequency_1_QualityScore_FBFHHHGJIJJJGGIJIHGIGJIGHBGIJEGIIIJJJIJJEIIJJJJJJIIGIJJGHIHHFHGHFFFF;;CCEEECEDCDDDEEEDDDDDDDED_Mismatch_0_Sense_+_Library_PoolT
GTTCCAGTACAGAGAAGTTCCAGAGAAAGTATTGGCATGGACGGCAACAATTTTGTTAGTGCTGTGAGTAGCATTAGCAGTATCTCATGTCAAG
>Frequency_1_QualityScore_DFHHHHHGHIGIGHDGHGGIEHIIIIJIIIJIIGIIJIJJ_Mismatch_0_Sense_+_Library_PoolT
CTGACACATATATAGCCTCTAGCAGCCATATGAATATTCA
>Frequency_1_QualityScore_D?BFDHDD92A<4<:AB?<<EEG?FHH@G9CHA?CBCCHHHICHG?6?BFBCDH>FECAFHE;CE@CA=>ABE;BBBC@@6;;@A>9?B=5>CD_Mismatch_0_Sense_+_Library_PoolT
GTCAAAATGTAGATCTTTAGTTAGCATGGTGTAATGTTTGAGCCGTGAGTCTTACCAAGCTAGGCTGAGAATGTGGTAAGTGTCTGGGAGTTAT
>Frequency_1_QualityScore_FFHFHHHIIGEFFGGHHHGHGIEHGIIJJGEFIGIIDHFBDFEHIDFHEHGGDFHGIHHGECHHFFEDDDCEEEEEC@BACCCCBDDDDFDEEE_Mismatch_0_Sense_+_Library_PoolT
AGATTAATTGCATCTCGGCACATGCAGATGGGACTGTTGTTTTTGTTATCTGGTCGAATGTTCATTGTACAAATATGTGCCAAAATTTATTCAT
>Frequency_1_QualityScore_FFHFHHHJJJIHIJJJJIJJJHIJIGIGGIJJG:DHIIJJJJIJHJJIGIAHHHHHHHFDBBDA>:@CC@CDCDCCC3>>>ACCCCD3B@CC_Mismatch_0_Sense_+_Library_PoolT
TGGCGTTCCAGTACAGAGAAGTTCCAGAGAAAGTATTGGCATGGACGGCAACAATTTTGTTAGTGCTGTGAGTAGCATTAGCAGTATCTCAT
>Frequency_1_QualityScore_FFDHHHHJJJJJJEJJJJJIJJIJIJJIIFJJJJIIIJJICHDEGGIJJJIEHIDGIHHHFFHFFCFFDC@CEEDDDCDDCACDCEDCDCCDDB_Mismatch_0_Sense_+_Library_PoolT
TCTTTTATGCTTTATGCTGTTGCTGCCTTACCAGACCTTGGCGATATTGTCGATGCGTAATTAGCATGAAGCCATCTTTGAAGTCTGAGTACGA
>Frequency_1_QualityScore_FFHHHHHJIIJJJJJJJJHJJJJJHJIHHIJJJJJJJJJJJJJJJGIJJJJJIJIJJJJJJJIGJJJJIIGFH>DFFFEEDCEEDDDDDDDECD_Mismatch_0_Sense_+_Library_PoolT
ATTTCAAGTATCTAAAGTATCTAGTGAGTTTGGATTTCTTCTTTGAGCTGGTTCACGTTCCAGAGGATCGAGGACACTCTCAGAAGATTCTTCG
>Frequency_1_QualityScore_FFHHHHHJJHHIIIJIIJJIIGGIJJJIJIIJIJJJJJGIJJIJJIIIHEH@DFFCFEECEECEDCCDA@CDDDDDDCDDEEDEECDD_Mismatch_1_Sense_+_Library_PoolT
ACGTTCCGGAGGATCGAGGACACTCTCAGAAGATTCTTCGCATGGATCGAACTTTCTTTCTTAATCTGCTCGAATCTTCATTGTAGAA
>Frequency_1_QualityScore_DFHHHHHJJJJJJJIJIJJIJJIJJJIJIJJJJJJJJJJJJJIJJJJJJJJJJJIJJIJGFHHFFFFFFFEEEEEEEDEEEEEDDDDDDDDDDD_Mismatch_0_Sense_+_Library_PoolT
TCGAGGACACTCTCAGAAGATTCTTCGCATGGATCGAACTTTCTTTCTTAATCTGCTCGAATCTTCATTGTAGAAATATATTGACTGACACATA
>Frequency_1_QualityScore_FFHHHHFHIJJJJJHJJJJJIJJJJJJEHIIJJJJIIJIJJJJJJJJJJJJJJJJFGGIJJJIIJJJIJHIIHHHDFFFFFEEEEDDDDDDDDD_Mismatch_0_Sense_+_Library_PoolT
CAATAGTGAGAATGTGGATGCCTTGGGTCAAAATGTAGATCTTTAGTTAGCATGGTGTAATGTTTGAGCCGTGAGTCTTACCAAGCTAGGCTGA
>Frequency_1_QualityScore_>DHHHFHIIGII@IGIIHGIIGBBEEHIIIIIIIEHGIIIE6DHHGCFCGGG<GHH=FC;CDHGIIFEHCDBCBD?ABEBBCCBBCCC?CCC<>_Mismatch_0_Sense_+_Library_PoolT
GTGAGTAGCATTAGCAGTATCTCATGTCAAGCACCCAGGCGATTTGAGTTTCCTATTCAAGTTGGTGTTATGCTCCGTAGGAGCAAAGCTACTT
>Frequency_1_QualityScore_DDDFBFHI<EHI>FHAHB@FCEDD@8FFEFHEDFF@BFEGHI@FFHHH:BFGCAHIGEHIIFGC4@EEE?AEE@;@B;_Mismatch_0_Sense_+_Library_PoolT
CGAACTTTCTTTCTTAATCTGCTCGAATCTTCATTGTAGAAATATATTGACTGACACATATATAGCCTCTAGCAGCCA
>Frequency_1_QualityScore_FFHHHGHIJJJCHHIJJJJJJJJIJJIIJJJIJJJJJIIIJFHIJJIIJJFHJJJJJJJHHHHHGFFFFDFEEEEEEDDDDDDDDDDBDDDEDC_Mismatch_0_Sense_+_Library_PoolT
TCCAGAGAAAGTATTGGCATGGACGGCAACAATTTTGTTAGTGCTGTGAGTAGCATTAGCAGTATCTCATGTCAAGCACCCAGGCGATTTGAGT
>Frequency_1_QualityScore_FFHGHHHIJJJIIIJGIJJJJJJIJHHJJJHIIJGJJJJJIJJJJJIJIIGIJJJGIIJJJIHHHFFFFACDDDDEDCDDEDDCDDED@CDCDD_Mismatch_0_Sense_+_Library_PoolT
GCATGGACGGCAACAATTTTGTTAGTGCTGTGAGTAGCATTAGCAGTATCTCATGTCAAGCACCCAGGCGATTTGAGTTTCCTATTCAAGTTGG
>Frequency_1_QualityScore_FFHHHHHIIJJJJJJJJJIJIJIHIJJJIJJJJIJJFJJJJFHIJJJJJHII@GIJJJIIGIHHHHHHFFFFFEFEFEEEDDDDDDDDDCDDEE_Mismatch_0_Sense_+_Library_PoolT
GTCTGAGTACGAAGCAATAGTGAGAATGTGGATGCCTTGGGTCAAAATGTAGATCTTTAGTTAGCATGGTGTAATGTTTGAGCCGTGAGTCTTA
>Frequency_1_QualityScore_3B4=C:DEDEED3C8?@@EBEEC<C*:??80*?8BD<*/*??*=;B8CCCA@@7=);..((7?AD@@A@63>@AB3>;>;>>A3>;>B>BB_Mismatch_0_Sense_+_Library_PoolT
AATCCGAAACAAACCAGCTTCCAAGTGAGGATCAGCATGCACAGCAAAACAAGTACGTGCCATACCCTATTTCAAGTATCTAAAGTATCTA
>Frequency_1_QualityScore_FFGHHCDHIGIIHCFHIIIIJHGIGGCGHIJJIIFIIJHGIJJJIHGHIGIEHG4B=FHIG=FHGEFCHEEHHF?>CBBCAEEDDDCDBCDDBD_Mismatch_0_Sense_+_Library_PoolT
AATAGTGAGAATGTGGATGCCTTGGGTCAAAATGTAGATCTTTAGTTAGCATGGTGTAATGTTTGAGCCGTGAGTCTTACCAAGCTAGGCTGAG
>Frequency_1_QualityScore_FFHGBHDIIIIGIIGIEIIGCHIIIIGJIJJGEEHIJIGCHJGIIIJJIHIGGCEAEHHCFFF@DFFCE@ACCEC@BDD?CDD>CDCDACCDCD_Mismatch_0_Sense_+_Library_PoolT
GTTCACGTTCCAGAGGATCGAGGACACTCTCAGAAGATTCTTCGCATGGATCGAACTTTCTTTCTTAATCTGCTCGAATCTTCATTGTAGAAAT
>Frequency_1_QualityScore_FFHHHHHJJJJJJJJJJJJJGIJJJIJJJJJJJJJJJJJJJJJJJJJJFHIJGJJHHGHHFFFFFEEFEEDECFEEFCDDDCDDFFDCDCDCDD_Mismatch_0_Sense_+_Library_PoolT
GAAACAAACCAGCTTCCAAGTGAGGATCAGCATGCACAGCAAAACAAGTACGTGCCATACCCTATTTCAAGTATCTAAAGTATCTAGTGAGTTT
>Frequency_1_QualityScore_FFHHHHHJJJJHHHJJGIJJJHIIJJJJJIIJJJJJJJJJJIIIIJJJJJJIFHIJJJHJJJJJJIGIJHIJJJJIJJJJJJHHHHHHGFFFFF_Mismatch_0_Sense_+_Library_PoolT
ATGAATATTCAAATGGCATAGATGTTTGAATTTTCTTTCTTAATCTGCTTGAATCTTGATTGTAGAAATATATTGACTAATCTATATATATATG
>Frequency_1_QualityScore_FFHHHGGIHIJJJJJJJIJJJIIIJIJIJJIIIJJJJJJJJJJJIJJJJIJJJJIIJJJIJJ_Mismatch_0_Sense_+_Library_PoolT
CTCAGAAGATTCTTCGCATGGATCGAACTTTCTTTCTTAATCTGCTCGAATCTTCATTGTAG
>Frequency_1_QualityScore_DDFD:DFFA?;F9CD?H9FC9CFG4DG9::?FBGFADFFF2=FEFCEC@FDEGFFEFIFIFAADDDDDDBB@@@BDBBBBDADE>@BB@ABBBB_Mismatch_0_Sense_+_Library_PoolT
GATCGAGGACACTCTCAGAAGATTCTTCGCATGGATCGAACTTTCTTTCTTAATCTGCTCGAATCTTCATTGTAGAAATATATTGACTGACACA
>Frequency_1_QualityScore_FFHHHHHJJIJJJEIJJJIJJJJIGGHIIJJGIGJJJJIIJJJJIJJJIIHHIJGGIJIJJIIIJIJJIHJIJJJIJHHHHHEEEFFFFFEEEE_Mismatch_0_Sense_+_Library_PoolT
ATATAGCCTCTAGCAGCCATATGAATATTCAAATGGCATAGATGTTTGAATTTTCTTTCTTAATCTGCTTGAATCTTGATTGTAGAAATATATT
>Frequency_1_QualityScore_FFHHHHHJJJJJJJJJJIIIJJJJJJJJJJJJJJJIJJJIJJJJJJJJIJJJIJJJJJJJJJJJJJJJJHGGGIJJJIHHHHHHFFFFFFFEDE_Mismatch_0_Sense_+_Library_PoolT
ATCTTCATTGTAGAAATATATTGACTGACACATATATAGCCTCTAGCAGCCATATGAATATTCAAATGGCATAGATGTTTGAATTTTCTTTCTT
>Frequency_1_QualityScore_FFHHHHHJJJJJJJJJIIJJJJJGGIHIJJJJJJJJJJJJJJJJIJJJJIJIJJJJIJJJIJJJJJJIHIHHGHHGFFFFFFEECEEDDEEEEE_Mismatch_0_Sense_+_Library_PoolT
GCATGGATCGAACTTTCTTTCTTAATCTGCTCGAATCTTCATTGTAGAAATATATTGACTGACACATATATAGCCTCTAGCAGCCATATGAATA
>Frequency_1_QualityScore_FFHHHHHJJJJJHIJJJJJJJJEIIJJJJJJJJIJJHIJJJJJHIIJJJJJJJJJJIJJJHIHHHHHHGHFFFFCDAEDDDDDDDDDDDEDDBD_Mismatch_0_Sense_+_Library_PoolT
TAGCATTAGCAGTATCTCATGTCAAGCACCCAGGCGATTTGAGTTTCCTATTCAAGTTGGTGTTATGCTCCGTAGGAGCAAAGCTACTTTTGGA
>Frequency_1_QualityScore_DDFDBFBG<CGEGFHID<HHGDG>HCHEEHECFFGHCHGGGGGBF>BDC@BFGEFHEFFHIGIGGECDGFAEFEH@G@@_Mismatch_1_Sense_+_Library_PoolT
TATCTGGTCGAATGTTCATTGTACAAATATGTGCCAAAATTTATTCATAAGTTTATATTTAGTGTTATATCTTTTATGA
>Frequency_1_QualityScore_FFHHHHHJJJJJIHIIJIJHHGHHIIIIHIJJJJIJJJJJJJJJIJJJIJJJHIJJIGGIIJJJJIJHHEFFFFFEEECCECCDCCEDDDBDBB_Mismatch_0_Sense_+_Library_PoolT
AAGTATCTAAAGTATCTAGTGAGTTTGGATTTCTTCTTTGAGCTGGTTCACGTTCCAGAGGATCGAGGACACTCTCAGAAGATTCTTCGCATGG
>Frequency_1_QualityScore_FFHHFHHJIJJGICHIJJJIIJJJIJJJJJJJJJJJJJIIGIIIJJJIIIBHHGIJJGHGBHEHHHHFFCDEFEEEEEECDD6?BDCCDD@>?B_Mismatch_0_Sense_+_Library_PoolT
AAAGTATCTAGTGAGTTTGGATTTCTTCTTTGAGCTGGTTCACGTTCCAGAGGATCGAGGACACTCTCAGAAGATTCTTCGCATGGATCGAACT
>Frequency_1_QualityScore_FFHHHGHJHHJJJJEHHJJJIIJIGGIGHIIJJJJHIJJJJJJIJJJJGHHJJIIIFHIJGIJIIJJHHHHHHHFFCCBEEEE@DEDCBDDDDD_Mismatch_0_Sense_+_Library_PoolT
CTTTGAAGTCTGAGTACGAAGCAATAGTGAGAATGTGGATGCCTTGGGTCAAAATGTAGATCTTTAGTTAGCATGGTGTAATGTTTGAGCCGTG
>Frequency_1_QualityScore_FFHHHHHIIJJJJJJJJJJJJJJHIIJJIJJJJJJJJJJJJJJIJJJJJIJJJJJJJJJIJIEIJIGIGFHHEGIIIJJJ_Mismatch_0_Sense_+_Library_PoolT
TTTCTTAATCTGCTTGAATCTTGATTGTAGAAATATATTGACTAATCTATATATATATGTATATGTATATGGGCTATGTA
>Frequency_1_QualityScore_FFHHHHGJJJJJJHIJIJHIIJJJJJJJJJJIJIIJJIHIJJJJJIJJJJJIJJJHHHHHFFFFFEEEEDDDDDDDDDDDDDDDDDDEEDDCED_Mismatch_0_Sense_+_Library_PoolT
AAGCACCCAGGCGATTTGAGTTTCCTATTCAAGTTGGTGTTATGCTCCGTAGGAGCAAAGCTACTTTTGGAAGATTCACCAGATTAATTGCATC
>Frequency_1_QualityScore_8=CBDDF94<CB@H@FD,3AFEE@G9CDE?F9C?9C?@<??CGGCFFIB?BDF48BFB84==4)=7=@_Mismatch_2_Sense_+_Library_PoolT
CATTGTAGAAATATATTTACTGACACATATATAGCCTCTAGCAGCCATATGAATATTCAAATGGCAAA
>Frequency_1_QualityScore_DDDHFF:FHIDGGGHG3;EG?GHII@DB<DBFH@GHHI@GHIIIEHFC@BCFEGGIIIIDI:CEGDH>AHHCDCDE3?@CCCACCC>ABB_Mismatch_0_Sense_+_Library_PoolT
CTTCGCATGGATCGAACTTTCTTTCTTAATCTGCTCGAATCTTCATTGTAGAAATATATTGACTGACACATATATAGCCTCTAGCAGCCA
>Frequency_1_QualityScore_FFHHHHHJJJJIJJJJJJJJJJJJHIHHIJJJJJJJJJJJJJJJJJJJJJJJJJJJJJIJJJHHHHGHFFFFFFFDDEEEEDDDBDBDCDEEEE_Mismatch_0_Sense_+_Library_PoolT
CGCATGGATCGAACTTTCTTTCTTAATCTGCTCGAATCTTCATTGTAGAAATATATTGACTGACACATATATAGCCTCTAGCAGCCATATGAAT
>Frequency_1_QualityScore_FFHHHHHJJJJIJJJJIJJJJJJJJIJJJJJJJIJJJJIJIJJJJGIIIIJJJIJJJIIJIIJJIIHHHHHFFFFDDEDDCDDBDDDDDDDDDE_Mismatch_0_Sense_+_Library_PoolT
TGAGTAGCATTAGCAGTATCTCATGTCAAGCACCCAGGCGATTTGAGTTTCCTATTCAAGTTGGTGTTATGCTCCGTAGGAGCAAAGCTACTTT
>Frequency_1_QualityScore_FFHHHHHJJJJJJJJJJJJIJJJJIJJJJJGHIJJJJJJJJJJJJJJJJIJJJJJJJJJJJJJJJJJJJHJJJJHHHGHHHHFFFFFFFEEEEE_Mismatch_1_Sense_+_Library_PoolT
TTCATTGTAGAAATATATTGACTGACACATATATAGCTTCTAGCAGCCATATGAATATTCAAATGGCATAGATGTTTGAATTTTCTTTCTTAAT
>Frequency_1_QualityScore_DDFFFHHIJJFHHIGIEIIIHGIIJJJIHJJIDGI@FGHIIIIIJIHIJJIIJGFHHHCFFFBDFECACCCACDDDEDDDDDDCDEECDDEDCD_Mismatch_0_Sense_+_Library_PoolT
GGCGTTCCAGTACAGAGAAGTTCCAGAGAAAGTATTGGCATGGACGGCAACAATTTTGTTAGTGCTGTGAGTAGCATTAGCAGTATCTCATGTC
>Frequency_1_QualityScore_EFHHHHHJIJJJJJJJJJIJIJIGIIIJJJJJJJGGHIJJJJJJJJIHGIIIJIJIIIIIJJIJJJJFHFHGGHJGJJHGHHHGHFFFFFFFDE_Mismatch_0_Sense_+_Library_PoolT
TAGAAATATATTGACTGACACATATATAGCCTCTAGCAGCCATATGAATATTCAAATGGCATAGATGTTTGAATTTTCTTTCTTAATCTGCTTG
>Frequency_1_QualityScore_FFHHHHHJIIJJJJIIJJJJJJJJJJJJJJJJJJJJJJJIJJIJJHHJJJJJJJJIIIHIIGIIIJJIIGGI_Mismatch_0_Sense_+_Library_PoolT
TTGATTGTAGAAATATATTGACTAATCTATATATATATGTATATGTATATGGGCTATGTATATGGGCTCTAG
>Frequency_1_QualityScore_FFHHHHHJJJJJJJIJJJJJJIJJJJJJIJIJIJJJJIJJIIIJIJJJJIIIJJJJIJJJJJJIJJJIHGIJJJJJHHHHGHHFFFFFFFEDEE_Mismatch_0_Sense_+_Library_PoolT
AGCCTCTAGCAGCCATATGAATATTCAAATGGCATAGATGTTTGAATTTTCTTTCTTAATCTGCTTGAATCTTGATTGTAGAAATATATTGACT
>Frequency_1_QualityScore_FFHHHHHGFGHIIJIJJJIJIJJJJJJJIIJJJJJJJJJJJIJJJJJIJJJHGHIJJJJJJIJJJJIJHHHHGHFFFFFFFFEEEEDEDDDCDE_Mismatch_0_Sense_+_Library_PoolT
CTTTCTTAATCTGCTCGAATCTTCATTGTAGAAATATATTGACTGACACATATATAGCCTCTAGCAGCCATATGAATATTCAAATGGCATAGAT
>Frequency_1_QualityScore_FFHHHHHJJJJJJJJJIJJIJJJJGJGIGIGGJIJJIJJIJJHHFFFFFEDECCCEDDDCBDDDDCDEEDDC@<<@CDCCCCDEDDDDCCCEDE_Mismatch_0_Sense_+_Library_PoolT
CGGATGTGCTGGCCTCTTGTCATCGCAGATTCCTCTATGCCGGTACTGAGAAGTTCCAGAGCAAGTATTGGCGTTCCAGTACAGAGAAGTTCCA
>Frequency_1_QualityScore_FFHHHHHJJJJJJJJJJJJJJJJJJJJJJJJIJJJJJJJJJJJGIIJGJIJJJJJIHHHHGFFEFFEDDDDDDDDDDDDDDDDDDDDCDDDDDD_Mismatch_0_Sense_+_Library_PoolT
CTGAGCCCTGATCTTCACCAGCTTAAAATCAAAATCGCAAAAAAGGAAGCTACCAAGTGAGGAATCCGAAACAAACCAGCTTCCAAGTGAGGAT
>Frequency_1_QualityScore_?BFFFHBGGH?@FFHGGGCHGI9DGHAFGGGHIGHECBDFGC4?DFHCHGBCFCAHCGEEEC4==CAC5=7?EECE@E;;6>A<>;;=CCA@B9_Mismatch_0_Sense_+_Library_PoolT
CAGCATGCACAGCAAAACAAGTACGTGCCATACCCTATTTCAAGTATCTAAAGTATCTAGTGAGTTTGGATTTCTTCTTTGAGCTGGTTCACGT
>Frequency_1_QualityScore_FFGHHGHIIIJJIJJJIJJGIJIIGIJIJIIJJJJJIIIIGIJIGIIHIIIJJIJJDEHGGGIJIIIGHC;EHHFE_Mismatch_0_Sense_+_Library_PoolT
CTTTCTTAATCTGCTCGAATCTTCATTGTAGAAATATATTGACTGACACATATATAGCCTCTAGCAGCCATATGAA
>Frequency_1_QualityScore_=BDFFF>ABGGIIIFE1AC?;BB?;FEII3DDFIG?FFBBF<FAF38.;D;=CC>7AEF=BD377;>AC;@CBBB@AABADDBDDBAB_Mismatch_0_Sense_+_Library_PoolT
ACGTTCCAGAGGATCGAGGACACTCTCAGAAGATTCTTCGCATGGATCGAACTTTCTTTCTTAATCTGCTCGAATCTTCATTGTAGAA
>Frequency_1_QualityScore_FFHHHHHJJJJJJJJJJIIJJJJJJJJJJJJJJJJJJGIJJJJJJJJJEHEGIIJIIJJJJJJJJIJJIGIJJIIIJJJJJJJIHHHFFFFFFD_Mismatch_0_Sense_+_Library_PoolT
TTCATTGTACAAATATGTGCCAAAATTTATTCATAAGTTTATATTTAGTGTTATATCTTTTATGCTTTATGCTGTTGCTGCCTTACCAGACCTT
>Frequency_1_QualityScore_FFHHHGHIIIJIJIJJIJJIJIIJJJJJJJIJGHJJJJJIIIJJJIJJHIGHIHIIGGHIEHGGHFGFFFDBCCDDCDDCDDDDDDDDBCCDBC_Mismatch_0_Sense_+_Library_PoolT
ATTAGCAGTATCTCATGTCAAGCACCCAGGCGATTTGAGTTTCCTATTCAAGTTGGTGTTATGCTCCGTAGGAGCAAAGCTACTTTTGGAAGAT
>Frequency_1_QualityScore_FFHHHHHJJIJJJJJJJIJJJIJJJJJJJJIJJJJJJJJJJJJJJJJHGHHHFFFFFEEEEDDDDDDDDCCDEDCDDDDDDCEDEEEDEEE_Mismatch_0_Sense_+_Library_PoolT
GCTACTTTTGGAAGATTCACCAGATTAATTGCATCTCGGCACATGCAGATGGGACTGTTGTTTTTGTTATCTGGTCGAATGTTCATTGTAC
>Frequency_1_QualityScore_FFDHHHHHIIJGIJIIEGGHCHIJJIIJIIFIJIGHHGFJIIGJHIIIEHIIIJJGGGEGHGGHIJIIJIJJJJJJJJJJIGGIIIF:?2A>@D_Mismatch_0_Sense_+_Library_PoolT
TAGATGTTTGAATTTTCTTTCTTAATCTGCTTGAATCTTGATTGTAGAAATATATTGACTAATCTATATATATATGTATATGTATATGGGCTAT
>Frequency_1_QualityScore_FEHHGHHJJJJIBHHIIHJIGJJJIJGGIIJJIIJIJJHIJJIJJGGIJHGIJJJJJJJIJIJJIJJIIEEHHFFFDDDDEEDDDEDDCDCDDC_Mismatch_0_Sense_+_Library_PoolT
GTTTATATTTAGTGTTATATCTTTTATGCTTTATGCTGTTGCTGCCTTACCAGACCTTGGCGATATTGTCGATGCGTAATTAGCATGAAGCCAT
>Frequency_1_QualityScore_FFFHHGFEHIIBCIGIIJIIGFHHIJIIIIGJIJIIGJGIIGGHGGIIIJAHIIIIIIGIHIJIIIJIJGHIIIJGJIEHIIFHHHHHFDEFFE_Mismatch_1_Sense_+_Library_PoolT
AATTTTCATTGTACAAATATGTGCCAAAATTTATTCATAAGTTTATATTTAGTGTTATATCTTTTATGCTTTATGCTGTTGCTGCCTTACCAGA
>Frequency_1_QualityScore_DDFHHHHJJJIIJJIJJGGJGIIIIJIJJJJIIJJJJJIJJJJJJIJJIJIIIJJJJJJJIGHHJJIJIEGHIIJJJJJHHEHCHFFFFFFDEE_Mismatch_0_Sense_+_Library_PoolT
TATATTGACTGACACATATATAGCCTCTAGCAGCCATATGAATATTCAAATGGCATAGATGTTTGAATTTTCTTTCTTAATCTGCTTGAATCTT
>Frequency_1_QualityScore_DDHDFFHIJJJEHIHIJJJJJIIJBGIFHGHGGIIIFGIJIJIBGEH@HIJIIGBC@DHGDGGIHGFHEHEBDACCCCDDC>AC@ACDBD@CCC_Mismatch_0_Sense_+_Library_PoolT
ATTCAAGTTGGTGTTATGCTCCGTAGGAGCAAAGCTACTTTTGGAAGATTCACCAGATTAATTGCATCTCGGCACATGCAGATGGGACTGTTGT
>Frequency_1_QualityScore_FFHHHHHJJIJIJJJJJJJJJJJIIJJIIJJJJJJJJJJJJIIIJJJJIJJJGIIGGECEEHDDFDDEEEEDDDDDDEEDCCDDC@BCCDDDED_Mismatch_0_Sense_+_Library_PoolT
CTTTGAGCTGGTTCACGTTCCAGAGGATCGAGGACACTCTCAGAAGATTCTTCGCATGGATCGAACTTTCTTTCTTAATCTGCTCGAATCTTCA
>Frequency_1_QualityScore_DDHAFHHIGIGII+@EHGGIGGGIIIEGIIGIGHGEFA6B>HHHGIIIGDAGEDHFHHHFFEEEE?CCCABCE@CDCCDEDEC@AC>BCCCEEC_Mismatch_1_Sense_+_Library_PoolT
ACATGCAGATGGGGCTGTTGTTTTTGTTATCTGGTCGAATGTTCATTGTACAAATATGTGCCAAAATTTATTCATAAGTTTATATTTAGTGTTA
>Frequency_1_QualityScore_;:D1C?02<<21+CA?C?B?:C::90??D??99)9B?9?B48=BCACAC4@=;A6;==77;>.7>@>AA>;>;A_Mismatch_0_Sense_+_Library_PoolT
GCGATATTGTCGATGCGTAATTAGCATGAAGCCATCTTTGAAGTCTGAGTACGAAGCAATAGTGAGAATGTGGA
>Frequency_1_QualityScore_FEDHHHGBHIJFJHDCEHIHBHGHEGIIIEHHGIHHIBDF@GFHCGIECHFCGGIJJJJJIJGGHHFEH@CEFDDBDDD@BDDBBC@4<@CB4>_Mismatch_0_Sense_+_Library_PoolT
GATGCCTAATTAACATAATTAACATGGAGTCGCTACTGAGCCCTGATCTTCACCAGCTTAAAATCAAAATCGCAAAAAAGGAAGCTACCAAGTG
>Frequency_1_QualityScore_?::A3?+<+<ECFHEH@DF94+22C+1:)):?:9BFGGFFF49??BDDG<BFAFD8=FFFE3=@@=C)))7@EEC3=)7(..);(6>A;>>;BD_Mismatch_1_Sense_+_Library_PoolT
GGATCGAATTTTCTTTCTTAATCTGCTCGAATCTTCATTGTAGAAATATATTGACTGACACATATATAGCCTCTAGCAGCCATATGAATATTCA
>Frequency_1_QualityScore_FDHDHDDBGFHIJJIJJJIGGEIIJFIGIGIIIIGEGHIGJBBHGHIJIGGIIGGAHGCCD>FGGHH@HGGGGGIJJJECHEFFEFFFFEF_Mismatch_0_Sense_+_Library_PoolT
ACACATATATAGCCTCTAGCAGCCATATGAATATTCAAATGGCATAGATGTTTGAATTTTCTTTCTTAATCTGCTTGAATCTTGATTGTAG
>Frequency_1_QualityScore_FFHHHHHJJJJJJJJJJJJJJJHIJJJIJJJHIJHIJJJIHIIJJJJIHIIBEEHHHHFFFFFFFFAEEEFEEEDDDDDDDDDDECEEEECDCF_Mismatch_0_Sense_+_Library_PoolT
AATTGCATCTCGGCACATGCAGATGGGACTGTTGTTTTTGTTATCTGGTCGAATGTTCATTGTACAAATATGTGCCAAAATTTATTCATAAGTT
>Frequency_1_QualityScore_DDHHHFHIIJJIBHDHHJIIJFHJGIIGIJJJJIJJIJJJIJIJJJCIIJIIIIJJJJIIIGHIIHHGHGFF@D@DCC@DAAB8?@B:AC8<AB_Mismatch_0_Sense_+_Library_PoolT
TAAAGTATCTAGTGAGTTTGGATTTCTTCTTTGAGCTGGTTCACGTTCCAGAGGATCGAGGACACTCTCAGAAGATTCTTCGCATGGATCGAAC
>Frequency_1_QualityScore_FFGHHGBEBGHGGGEHIGIGEHDHGCGHHGIGFFH@FHJIJJIJ4EFIIIIIIIIIIIJJIJJI_Mismatch_0_Sense_+_Library_PoolT
TTAATCTGCTTGAATCTTGATTGTAGAAATATATTGACTAATCTATATATATATGTATATGTAT
>Frequency_1_QualityScore_FFHHHHHIIJJJJIJJEIIIGJHIIGIJJIIIJJJJJJIIGGIHGIFHIHGGIJJJHHHGHHHGFFFFFEDEEEEEDCDEEDDDE@DDDDDDDD_Mismatch_0_Sense_+_Library_PoolT
GACTGTTGTTTTTGTTATCTGGTCGAATGTTCATTGTACAAATATGTGCCAAAATTTATTCATAAGTTTATATTTAGTGTTATATCTTTTATGC
>Frequency_1_QualityScore_FFHHGAHGGHIHFGIBBFFGIJBDBDBICGIGCHIJJJIFFFHHEHHGIIIIIAGIJIJIJFFHHHGHHFFFFFFEEDCEEDDCCECCDDEDDE_Mismatch_0_Sense_+_Library_PoolT
GCTCGAATCTTCATTGTAGAAATATATTGACTGACACATATATAGCCTCTAGCAGCCATATGAATATTCAAATGGCATAGATGTTTGAATTTTC
>Frequency_1_QualityScore_FFHHHHHJIJIJ1CFHGHHIJJIIGIJIIHIJJIIJIIJHIIIJJJI_Mismatch_1_Sense_+_Library_PoolT
ATAGCCTCTAGCGGCCATATGAATATTCAAATGGCATAGATGTTTGA
>Frequency_1_QualityScore_FFHHHHGJJJJJJJJJJJIIIEGGIIEHIJJJJJJJJJIJJJJJJJJJJFGHIHIJJHHHHHFFFFFFFDCEEEEEEEDDDCDFEDDDDDEDCD_Mismatch_0_Sense_+_Library_PoolT
CGAAACAAACCAGCTTCCAAGTGAGGATCAGCATGCACAGCAAAACAAGTACGTGCCATACCCTATTTCAAGTATCTAAAGTATCTAGTGAGTT
>Frequency_1_QualityScore_FFHHHHHJJJIIJIJGHHIHHHIGIIIJJJJJJJJJJIJJJJIHJJGIJJGIIHIJJIGIGIJJJHHHHFFHFFFFEEEEEEEEEEDDDDDCDD_Mismatch_0_Sense_+_Library_PoolT
GTAATGTTTGAGCCGTGAGTCTTACCAAGCTAGGCTGAGAATGTGGTAAGTGTCTGGGAGTTATGTTTCAGCCATCAATTGTACTAGAATGTGG
>Frequency_1_QualityScore_FFHHHHHJJJJIJIJJJJJJJJFHIHEIJJJJIIHIJJJJJJJJJIHIJJJJIJFHJJJJJIHGIGHJJHHHGHHEEFFFFEEDEEDDCCDDDD_Mismatch_0_Sense_+_Library_PoolT
TCAGCATGCACAGCAAAACAAGTACGTGCCATACCCTATTTCAAGTATCTAAAGTATCTAGTGAGTTTGGATTTCTTCTTTGAGCTGGTTCACG
>Frequency_1_QualityScore_FFFHHHHGGIIJJJJJIJIIIJJGJJJJIJGFHHJIGIJFJHIJJJIIJJIIJIIIJJJIIGIIIGICGECEEECDDFFDEEAEEEDDDDDDDC_Mismatch_0_Sense_+_Library_PoolT
ATTCTTCGCATGGATCGAACTTTCTTTCTTAATCTGCTCGAATCTTCATTGTAGAAATATATTGACTGACACATATATAGCCTCTAGCAGCCAT
>Frequency_1_QualityScore_FFHHHHHJJIJJJJJJIIIJJJJJJJJJJJJJJJIIIIJIJJIJJIGFHIIJJIIJJJIHHHHFEFFCCAEEEEDDEEEDDDDEEBDDDD_Mismatch_0_Sense_+_Library_PoolT
GATTCACCAGATTAATTGCATCTCGGCACATGCAGATGGGACTGTTGTTTTTGTTATCTGGTCGAATGTTCATTGTACAAATATGTGCCA
>Frequency_1_QualityScore_FFHHHHHJJJIJIJJGIJJJJJGHGIJJJJJJJJJJJJJJJIIJJHHHIJJJJHHFDDDDDDDDDDDDDBDDDDCDDDCCDDDDDDDDDEEDDD_Mismatch_0_Sense_+_Library_PoolT
GAACAATTACACAAGTGCTTCGTCATCAATTGAAGCATCGTCGAAAGTTGGAGCGGGCACAGAGAAGACGGATGTGCTGGCCTCTTGTCATCGC
>Frequency_1_QualityScore_FFHHFHHGIEHIEGCAEFG<>EEACFHGIJJIIHDBHIIFIJJJJIJIJIIGFHII?DGA<C@@7;=EECE>;?CDD76;;>@,;=@CE@5@CC_Mismatch_0_Sense_+_Library_PoolT
AACAATTTTGTTAGTGCTGTGAGTAGCATTAGCAGTATCTCATGTCAAGCACCCAGGCGATTTGAGTTTCCTATTCAAGTTGGTGTTATGCTCC
>Frequency_1_QualityScore_2AFFDHJHIIJJIJJJJJHIJJHIIIIIIJIIIJJJIJHIJJJJJJIJJJJIJJIIIG_Mismatch_2_Sense_+_Library_PoolT
AAATATGTGCCAAAATTTATTCATAAGTTTATATTTAGTGTTATATCTTTTATGCTCA
>Frequency_1_QualityScore_)<C<:C:?A<<AF<F9F;8C;:1C?::@8BGEFGCD9DBBDBEFD9BFFGIIG@8@F;7C).)=@77==5?A777?;7;66;A1;>>(5;;@B2_Mismatch_1_Sense_+_Library_PoolT
GCAGCATGCACAGCAAAACAAGTACGTGCCATACCCTATTTCAAGTATCTAAAGTATCTAGTGAGTTTGGATTTCTTCTTTGAGCTGGTTCACG
>Frequency_1_QualityScore_FFHHHHHJJJJJJJIJJIHIIIJHIHHGHHIIJJJJJJJJJJJJJJIJJJJJJJJJJIHJJIJJGJJJJHHHFFDDEDEDDCCDDDDCCCDDED_Mismatch_0_Sense_+_Library_PoolT
TATTTCAAGTATCTAAAGTATCTAGTGAGTTTGGATTTCTTCTTTGAGCTGGTTCACGTTCCAGAGGATCGAGGACACTCTCAGAAGATTCTTC
>Frequency_1_QualityScore_FFHHHHHJJJIJJJIJJJJHJJJJJJIIJJJJIIJIIJJJGIJIJJIJJJJJJGGHIJIIJJJIDEHJGHHHFHHHFFFFFCECEEFEEEEDDD_Mismatch_0_Sense_+_Library_PoolT
GCCATCTTTGAAGTCTGAGTACGAAGCAATAGTGAGAATGTGGATGCCTTGGGTCAAAATGTAGATCTTTAGTTAGCATGGTGTAATGTTTGAG
>Frequency_1_QualityScore_FFHGHHHJJJJHIHIJJJJIGIIJJIJIIIGHGIJJGIJJJIJJJIIJIJJJJIIIJJJJJJJJJICHHEEHFFFDCDDDDDDDCDCCDACCDD_Mismatch_0_Sense_+_Library_PoolT
CCTATTTCAAGTATCTAAAGTATCTAGTGAGTTTGGATTTCTTCTTTGAGCTGGTTCACGTTCCAGAGGATCGAGGACACTCTCAGAAGATTCT
>Frequency_1_QualityScore_FFHHHHHJJJJJHGIIJJJJJJJJJJJJJIJJJJJJJJIIIIHHJJJJJIJJJJJHHHHHFFFFFDEDDDCCDDDDDDDDDDDDDDDDEEEDDD_Mismatch_0_Sense_+_Library_PoolT
GAAGCTACCAAGTGAGGAATCCGAAACAAACCAGCTTCCAAGTGAGGATCAGCATGCACAGCAAAACAAGTACGTGCCATACCCTATTTCAAGT
>Frequency_1_QualityScore_FFHHHHHJIJJJJHIJJJJJIJJJJJJJJHIIJJJJJJIJJIIJJJJJJIJJJEBHIIEGEHJJJJJHHHFHGHFFFDDDDDEEDEDDDDDDDD_Mismatch_0_Sense_+_Library_PoolT
TTTGTTAGTGCTGTGAGTAGCATTAGCAGTATCTCATGTCAAGCACCCAGGCGATTTGAGTTTCCTATTCAAGTTGGTGTTATGCTCCGTAGGA
>Frequency_1_QualityScore_FFHHHHHJHHIJJJJJHIJJJJJJJJJIIFGFHGIJJGIJJIJIJIJJGIJJJJIJJFHHIJJJIIGJIHIJHHFFFDEEEEDDEDDDDDDDCD_Mismatch_0_Sense_+_Library_PoolT
AGCAATAGTGAGAATGTGGATGCCTTGGGTCAAAATGTAGATCTTTAGTTAGCATGGTGTAATGTTTGAGCCGTGAGTCTTACCAAGCTAGGCT
>Frequency_1_QualityScore_FFHHHHHJJJJJJJJHJJJJIJJJJJJJJJJJJJJJJJJGHIJJJJJJJJJJIIJJJHHHHFFFFFFEECEDDDDBDDDCCDDDBDDDDEDDDD_Mismatch_0_Sense_+_Library_PoolT
TCAAGCACCCAGGCGATTTGAGTTTCCTATTCAAGTTGGTGTTATGCTCCGTAGGAGCAAAGCTACTTTTGGAAGATTCACCAGATTAATTGCA
>Frequency_1_QualityScore_FFHHHHHJJJJIIJJJJJJHJJJJJIJJHHJJJJJEHIGGIIJJIIJJJJJJJIJJJJJJIIHIJJJJHGIIIIIGHGGFFFDDDDDDDDDDCC_Mismatch_0_Sense_+_Library_PoolT
TGCCATACCCTATTTCAAGTATCTAAAGTATCTAGTGAGTTTGGATTTCTTCTTTGAGCTGGTTCACGTTCCAGAGGATCGAGGACACTCTCAG
>Frequency_1_QualityScore_FFGHHGHFIJJJIIJFIIJJIIJGJIHIJJIJJJJJJIIIJJIIIJJJJJJJJIHIJJJJEHIIIIG_Mismatch_0_Sense_+_Library_PoolT
ATATGAATATTCAAATGGCATAGATGTTTGAATTTTCTTTCTTAATCTGCTTGAATCTTGATTGTAG
>Frequency_1_QualityScore_FFGHHFHJJJJJJIJBHIJJHHJJHIJJJJJJJIJJIJJJJJJJJIIJJJJIJJJGJJIIBHHHHHBCD@DFFCEEEEDEDDCD?BBBDEDDCD_Mismatch_0_Sense_+_Library_PoolT
CAACAATTTTGTTAGTGCTGTGAGTAGCATTAGCAGTATCTCATGTCAAGCACCCAGGCGATTTGAGTTTCCTATTCAAGTTGGTGTTATGCTC
>Frequency_1_QualityScore_FFHHGHHJJIJIFGHIJJJJIJJJJJJJJJJIJJJJJIJJDGDEIIIIIJJJJJJJGIGJEGGIJJGHHHFFFFFDEEEDDDDDACDCCDDCCC_Mismatch_0_Sense_+_Library_PoolT
GGATGCCTTGGGTCAAAATGTAGATCTTTAGTTAGCATGGTGTAATGTTTGAGCCGTGAGTCTTACCAAGCTAGGCTGAGAATGTGGTAAGTGT
>Frequency_1_QualityScore_FFHHHHHJJJJJJJJJJJJJJJJJJJJJJJJJIJJJJJJJJJJJHIJJHIJJJJHHHFFFDEDDDDDDDACDDDCCDDDDDDDDDDDDDDDDDD_Mismatch_0_Sense_+_Library_PoolT
TTCACCAGCTTAAAATCAAAATCGCAAAAAAGGAAGCTACCAAGTGAGGAATCCGAAACAAACCAGCTTCCAAGTGAGGATCAGCATGCACAGC
>Frequency_1_QualityScore_FFHHHHHJJJJJJJJJJJJJJIJJJJGJHJJJJJJIJJJJJJJJJJCHHIJIIIIJJFIIBHHGDEFF?ABCDDDDDDDDDDDCDDDDDDB@CD_Mismatch_0_Sense_+_Library_PoolT
TTCTTCTTTGAGCTGGTTCACGTTCCAGAGGATCGAGGACACTCTCAGAAGATTCTTCGCATGGATCGAACTTTCTTTCTTAATCTGCTCGAAT
>Frequency_1_QualityScore_DDHFHHAA@BABHGCH?E?FH;GFBB<?99B@B<BF??8FGGHEG9FF=CH@C@ADH;@DHGC=CH?AED;;7;BDCCDE;@@;@ACCDC_Mismatch_1_Sense_+_Library_PoolT
GTTTTTGTTATCTGGTCGAATGTTCATTGTACAAATATGTGCCAAAATTTATTCATAAGTTTATATTTAGTGTTATATCTTTTATGCTTA
>Frequency_1_QualityScore_DFFHGGHIHIJGIIIIGIIFEHGEHIEDHGHGIJJJEIEEFGGGEGGIIIIIIIGIDEAE=DFFFCDCEECCDDEDDC;ACCDD<C@CCE@:>C_Mismatch_0_Sense_+_Library_PoolT
TGAGCTGGTTCACGTTCCAGAGGATCGAGGACACTCTCAGAAGATTCTTCGCATGGATCGAACTTTCTTTCTTAATCTGCTCGAATCTTCATTG
>Frequency_1_QualityScore_FFHHHHHJIJJJJJIJJJIIJJJGIJGJIIJJJIJJJHIIHIJJJJIIJJJJJIHIJJJJHHHHHGFFFDEFFEEDFEEFEDDDDDDDDDFDEF_Mismatch_0_Sense_+_Library_PoolT
CAGATTAATTGCATCTCGGCACATGCAGATGGGACTGTTGTTTTTGTTATCTGGTCGAATGTTCATTGTACAAATATGTGCCAAAATTTATTCA
>Frequency_1_QualityScore_FFHGHHHJJJJIIJIJJIIGGGHIEGHIJIJIIIJIJJJJJJJJHGIJIIIC_Mismatch_0_Sense_+_Library_PoolT
GAATCTTGATTGTAGAAATATATTGACTAATCTATATATATATGTATATGTA
>Frequency_1_QualityScore_FFHHHHHJJJJJJJJJJJJJJJJJIJJJIIJJFIIJJJJJIJJIIIJJIGGGHIIJIHII@HHIIGHEGEH?EHEEFFFFDEEDCCDDDDCDCD_Mismatch_0_Sense_+_Library_PoolT
TGAGGATCAGCATGCACAGCAAAACAAGTACGTGCCATACCCTATTTCAAGTATCTAAAGTATCTAGTGAGTTTGGATTTCTTCTTTGAGCTGG
>Frequency_1_QualityScore_DFHFFHHJJJJJJJJJJIGIJIJJJJJJJJJJJJJJJJIJJJJJJGIIIJIIJJJJJJJJJJJJIIJIIHIIJJJIHHHHHHFFFFFEDEEEEE_Mismatch_0_Sense_+_Library_PoolT
TAATCTGCTCGAATCTTCATTGTAGAAATATATTGACTGACACATATATAGCCTCTAGCAGCCATATGAATATTCAAATGGCATAGATGTTTGA
>Frequency_1_QualityScore_FFHHHHHJJJJJJJJJJJJGIJJJJJJJJJJJJJIJJJJJGHIIIJJJIJIJJJJJJJJJJJJJIHGHHEFFFFFFE_Mismatch_1_Sense_+_Library_PoolT
ACTAGAATGAGGATGCCTAATTAACATAATTAACATGGAGTCGCTACTGAGCCCTGATCTTCACCAGCTTAAAATCA
>Frequency_1_QualityScore_FF<FHHBHHHHIFIGIFDB<CBEDDFEFICBBHIIGEEHDHB?/8;F9BEGIGHIEGFE;;=6;A?7;7??DEECEDEC;ACCCC=?@@?CCCC_Mismatch_0_Sense_+_Library_PoolT
CGATTTGAGTTTCCTATTCAAGTTGGTGTTATGCTCCGTAGGAGCAAAGCTACTTTTGGAAGATTCACCAGATTAATTGCATCTCGGCACATGC
>Frequency_1_QualityScore_FFHHHHHJJJJJJJJJJJJJIJIJIJIJJJJJJJJJJJJJJJJIJIJJJJJJJJJJJJIJJJIJFHHGHHHHFFFFFFFEEEEECDEEEEDDDD_Mismatch_0_Sense_+_Library_PoolT
ACTCTCAGAAGATTCTTCGCATGGATCGAACTTTCTTTCTTAATCTGCTCGAATCTTCATTGTAGAAATATATTGACTGACACATATATAGCCT
>Frequency_1_QualityScore_FFGHHHHIIJJIIGJJGHIIIHJAH?BGFFEIIJG>DFGHGIJIGEGJJGGHGHHEGAECEC?CDDFEEECCACAADC>CDCA@C@;@CDED;@_Mismatch_0_Sense_+_Library_PoolT
AATCCGAAACAAACCAGCTTCCAAGTGAGGATCAGCATGCACAGCAAAACAAGTACGTGCCATACCCTATTTCAAGTATCTAAAGTATCTAGTG
>Frequency_1_QualityScore_FFHHHHHJJJJJJIJJJJJJIJJJIJJJJJJJJJJJJIJJJJJJIJJJIJJJIIJIIGIIIIIJJJJJGCHIIIJJIJJHHGHHHHFFF_Mismatch_0_Sense_+_Library_PoolT
TTTTGTTATCTGGTCGAATGTTCATTGTACAAATATGTGCCAAAATTTATTCATAAGTTTATATTTAGTGTTATATCTTTTATGCTTTA
>Frequency_1_QualityScore_FFHHHHHJJJGHIGIJJJHHIGJJIJJIIJJFHGEHIHIIIJJJJJJJIJGJJJJJJJJ=CEHIIJIIHHHHHFFFDDD>CCDEDDDDDDDDDD_Mismatch_0_Sense_+_Library_PoolT
GAAGCAATAGTGAGAATGTGGATGCCTTGGGTCAAAATGTAGATCTTTAGTTAGCATGGTGTAATGTTTGAGCCGTGAGTCTTACCAAGCTAGG
>Frequency_1_QualityScore_FFHHHHHIJIJJJJJIJIJJJIJIJJIJJJJJJJGIJJJJIJJIIJJJJJGHJIGHIIIJJJJIJJIHGHIJIJJJJJJIJJHGHGFGHHFFCE_Mismatch_0_Sense_+_Library_PoolT
TCAAATGGCATAGATGTTTGAATTTTCTTTCTTAATCTGCTTGAATCTTGATTGTAGAAATATATTGACTAATCTATATATATATGTATATGTA
>Frequency_1_QualityScore_FFHHHHHJJJJJJJJJJJJJJJJJJHIIJJJJJIJJJJJJJJJJJJJJJJJIIIJIJIHHHHFFFEEEECCC@CCCDDCDDDDDDDDDDDD?CB_Mismatch_0_Sense_+_Library_PoolT
AGACCTTGGCGATATTGTCGATGCGTAATTAGCATGAAGCCATCTTTGAAGTCTGAGTACGAAGCAATAGTGAGAATGTGGATGCCTTGGGTCA
>Frequency_1_QualityScore_FFHHHHHJJIJJJJJJJHJIIIIJJJJIJJJJJJJJIJIIJHIJJIJJIIIJJJIJJIIIJHIJJIGJIEHIHIHHHFHHFFFFFFFFEEECEE_Mismatch_0_Sense_+_Library_PoolT
TTGTTTTTGTTATCTGGTCGAATGTTCATTGTACAAATATGTGCCAAAATTTATTCATAAGTTTATATTTAGTGTTATATCTTTTATGCTTTAT
>Frequency_1_QualityScore_FFHGHHHIJJJJJIHJJJIIJJJJIIIJIJIJJIJJIJIJIIIJIJJJJJJJGJJ09CHIGIJIGIIJJDHGGHGHHHCEFFFFFEECEEEEDD_Mismatch_1_Sense_+_Library_PoolT
AATCTTCATTGTAGAAATATATTGACTGACACATATATAGCCTCTAGCAGCCATACGAATATTCAAATGGCATAGATGTTTGAATTTTCTTTCT
>Frequency_1_QualityScore_FFHHHHGIIHHIJIJJJJJJJJJJJJIGGIJIGJIJJJJJJIJJIIJJJJJJJJJJJEIIGHHFHFBDCEBEDDDACCEDCCDAA@BDDD@CDD_Mismatch_0_Sense_+_Library_PoolT
AGGAGCAAAGCTACTTTTGGAAGATTCACCAGATTAATTGCATCTCGGCACATGCAGATGGGACTGTTGTTTTTGTTATCTGGTCGAATGTTCA
>Frequency_1_QualityScore_FFHGADFGJIJIJJJJGIIIJIJJEIIGJJIHIDGGEFFHBFEIIDEHFFFFFCEDEC;A;ACCBCCCDDA@CDDC@CDDCDCCDDBD::@?AC_Mismatch_0_Sense_+_Library_PoolT
ATCAAAATCGCAAAAAAGGAAGCTACCAAGTGAGGAATCCGAAACAAACCAGCTTCCAAGTGAGGATCAGCATGCACAGCAAAACAAGTACGTG
>Frequency_1_QualityScore_FFHHHHHJJJH:CHEIJIIIIHJJJIIIJHJJJJJIIIHIIJJJJJJJJJIJJJJJJIIGIJJHHHHBDDBDDDBDDDDDDACDEDDDCDEEEC_Mismatch_0_Sense_+_Library_PoolT
ATTGGCATGGACGGCAACAATTTTGTTAGTGCTGTGAGTAGCATTAGCAGTATCTCATGTCAAGCACCCAGGCGATTTGAGTTTCCTATTCAAG
>Frequency_1_QualityScore_FFHHHHHJHIIJJJJJIIJJJIIJIJJHIIJJJJJJJJJJJJJGIJJJJJJJIJHHHHHFFFFBEEEEDEDDDDDDDEEDDDEDDDDDDDDDDD_Mismatch_0_Sense_+_Library_PoolT
GCGATTTGAGTTTCCTATTCAAGTTGGTGTTATGCTCCGTAGGAGCAAAGCTACTTTTGGAAGATTCACCAGATTAATTGCATCTCGGCACATG
>Frequency_1_QualityScore_FFHHHHHHIJGGIJJIJJJIGGIGHJJIJJJJJJJJJJJIJFIJJJJJIJJJJIJIIIIIJJIJJHIJJIJHHHHGHHFFFFFF_Mismatch_1_Sense_+_Library_PoolT
GAAATATATTGACTGACACATATATAGCCTCTAGCAGCCATATGAATATTCAAATGGCATAGATGTTTGAATTTTCTTTCTTAT
>Frequency_1_QualityScore_FFHHHHHJJJJJJJJJJJJGHIJJJJJJJJJJJJJJIHHHGFFFFFEEEACEEDDDDDDDDDDDDDDDDDDDDDDDCCCDDDDDDDDDDDDDCD_Mismatch_1_Sense_+_Library_PoolT
AAAAAAAGAAGCTACCAAGTGAGGAATCCGAAACAAACCAGCTTCCAAGTGAGGATCAGCATGCACAGCAAAACAAGTACGTGCCATACCCTAT
>Frequency_1_QualityScore_FFFHHHHJJJJJJJJJJJJJJJJJGJIIIJJJJJJGJIIIIIJJJIIJIJJJJJJJJJIIHHHFDFCDEDEEDEDDCCCBCDCDCDCDCCDCDC_Mismatch_0_Sense_+_Library_PoolT
TGTTATATCTTTTATGCTTTATGCTGTTGCTGCCTTACCAGACCTTGGCGATATTGTCGATGCGTAATTAGCATGAAGCCATCTTTGAAGTCTG
>Frequency_1_QualityScore_FFHGGHGJJJIJJJJJJJJJJJIIJJJGHJJJHIIIHIJJJIJIIJJJHIJIJJJJJGGIJJHHHHFFFDCDBBDDDDDADDEDDDDDDDDDDD_Mismatch_0_Sense_+_Library_PoolT
TGGCATGGACGGCAACAATTTTGTTAGTGCTGTGAGTAGCATTAGCAGTATCTCATGTCAAGCACCCAGGCGATTTGAGTTTCCTATTCAAGTT
>Frequency_1_QualityScore_DDHHHHDHIIJGGHJJJJJIIGGDHDIIJIIIIIIJJJJJIIDGGIIGGIJIGHIHIIIJIHIHGIJJIJIJHHHHHHFFFFDFEEECEEEDDD_Mismatch_0_Sense_+_Library_PoolT
GTCTTACCAAGCTAGGCTGAGAATGTGGTAAGTGTCTGGGAGTTATGTTTCAGCCATCAATTGTACTAGAATGTGGATGCCTAATTAACATAAT
>Frequency_1_QualityScore_FFHHHHHJJJJIJJJJJJJJIJJIGJJJJJJJIIGIIJJJJJJJJJJJIJJJJJJJJJIJIJJJJJJJJIIJJJJJJJHHHHE_Mismatch_1_Sense_+_Library_PoolT
AATCTTCATTGTAGAAATATATTGACTTACACATATATAGCCTCTAGCAGCCATATGAATATTCAAATGGCATAGATGTTTGA
>Frequency_1_QualityScore_FDD@DFFGHEGHHIIGHIJBHEEHIGHGIIGGGGGHDFDFHFEGG<1ABAHBHE>>EC>D@9;>;@C;;9@B?ADDCBBC?ACA(:@>@CCDED_Mismatch_0_Sense_+_Library_PoolT
GAGTTTGGATTTCTTCTTTGAGCTGGTTCACGTTCCAGAGGATCGAGGACACTCTCAGAAGATTCTTCGCATGGATCGAACTTTCTTTCTTAAT
>Frequency_1_QualityScore_?=CBFBFCFBFFII9:::C@4CA<?@FGICFFFDEFFDC@9B?2BFF<<<DB?BF_Mismatch_0_Sense_+_Library_PoolT
TGGGAGTTATGTTTCAGCCATCAATTGTACTAGAATGTGGATGCCTAATTAACAT
>Frequency_1_QualityScore_FBFHHHHJJIJJIJJJJJJJJIJJJJIGIJIIIJJJJJJJJJIIIJIIJIIJFEIJJIJIHHHHHHHFFDDDDDDDBDDDDDD>CCEDDDCDED_Mismatch_0_Sense_+_Library_PoolT
GTATTGGCATGGACGGCAACAATTTTGTTAGTGCTGTGAGTAGCATTAGCAGTATCTCATGTCAAGCACCCAGGCGATTTGAGTTTCCTATTCA
>Frequency_1_QualityScore_FFHHHHHJJJJJJJJJJJJJJIIJJJJJJJJJJIIJJJJJJJJJJJJJJJJJJJJJJJJJJJJJJJJJJHIIHGIJJJHHHHHHHFFFFFFEEF_Mismatch_0_Sense_+_Library_PoolT
AGCAGCCATATGAATATTCAAATGGCATAGATGTTTGAATTTTCTTTCTTAATCTGCTTGAATCTTGATTGTAGAAATATATTGACTAATCTAT
>Frequency_1_QualityScore_FFHHHHHIJJJJJJJJJJJJJJJJJJJJJJJJJJJJJHIJJJJJJIJIJJJJIJJIJJHHHHFFFCDFDEEDDDDDDCDDDDCEFECDCCEEEE_Mismatch_0_Sense_+_Library_PoolT
TACCAAGTGAGGAATCCGAAACAAACCAGCTTCCAAGTGAGGATCAGCATGCACAGCAAAACAAGTACGTGCCATACCCTATTTCAAGTATCTA
>Frequency_1_QualityScore_FFHHHHHJJJJJJJJJJJJJIIJEIIJIJJJJJJJJJJJIJJIJJJJJJIGIGHIIJIIHIIHHHHHFEDFFFCEEEEDBDDDCDEEEFDEEED_Mismatch_0_Sense_+_Library_PoolT
AAGCTACTTTTGGAAGATTCACCAGATTAATTGCATCTCGGCACATGCAGATGGGACTGTTGTTTTTGTTATCTGGTCGAATGTTCATTGTACA
>Frequency_1_QualityScore_FFHHHHHIIJIJJJIJJJJJJJJJJIJJJJJJJJJJJJIJJJJIIJJJIJGIIJIIJIJJJJAH@HHEF@DFFFDCBDBDDDDB@DDDCDDDDD_Mismatch_0_Sense_+_Library_PoolT
TCTAGTGAGTTTGGATTTCTTCTTTGAGCTGGTTCACGTTCCAGAGGATCGAGGACACTCTCAGAAGATTCTTCGCATGGATCGAACTTTCTTT
>Frequency_1_QualityScore_FFHHHHHJJJJJJIJJJJJJJJIJJJJJJJJJJJJJJIJJJJGIGIJJJJGIJJIIJHIIIGHHHGHFFBEFDDEDDCDDDCDCDDCDDDEDCB_Mismatch_0_Sense_+_Library_PoolT
GTAGCATTAGCAGTATCTCATGTCAAGCACCCAGGCGATTTGAGTTTCCTATTCAAGTTGGTGTTATGCTCCGTAGGAGCAAAGCTACTTTTGG
>Frequency_1_QualityScore_FFHHHHHIIIJJIJJIJJJJJJJGIJJJJJJIGHJJJJJJJJJJJIIJJJJHIIJJJJJJHHHHHHFFFFEFFEEDEEEDDDDDDDDBDDDDDD_Mismatch_0_Sense_+_Library_PoolT
TTCCAGAGAAAGTATTGGCATGGACGGCAACAATTTTGTTAGTGCTGTGAGTAGCATTAGCAGTATCTCATGTCAAGCACCCAGGCGATTTGAG
>Frequency_1_QualityScore_FFHHHHHJJJJIJJIIIJJJJJJFHIIJJJJJJIJJJJGIJJJIGBGIIJJJIJJIGHCEGGCDEHFHFFFFFDDECDACDDCDDDCDDDDEDD_Mismatch_0_Sense_+_Library_PoolT
AGTAGCATTAGCAGTATCTCATGTCAAGCACCCAGGCGATTTGAGTTTCCTATTCAAGTTGGTGTTATGCTCCGTAGGAGCAAAGCTACTTTTG
>Frequency_1_QualityScore_FFHHHHHJJJJJJIJJJJJJJJJJJJJJJJJJJJJJJIJJJIJJIJIJJJJIJJJJJHJJJJJJJJJJGBFHGGIJGIHHHHHHHFF_Mismatch_1_Sense_+_Library_PoolT
TTTTGTTATCTGGTCGAATGTTCATTGTACAAATATGTGCCAAAATTTATTCATAAGTTTATATTTAGTGTTATATCTTTTATGCTA
>Frequency_1_QualityScore_FFHHHHHJJJJJJJJJJJJJJIJJJJJJJJJIIIIJJJIJJJJJIJJJJIJIJJJIJJJIJIJJJJJJJHJJJHBHHHHHFFFFFFFEDDE_Mismatch_1_Sense_+_Library_PoolT
TTTCTTTCTTAATCTGCTCGAATCTTCATTGTAGAAATATATTGACTGACACATATATAGCCTCTAGCAGCCATATGAATATTCAAATGGA
>Frequency_1_QualityScore_FFHHHHHJJJJJJJJJJHIJJJJJJJJJJJJJJJJJJJJJJJJJJJJJJJJJJIJJJIJJIIGIJHHHHHHFFFFFFDDCDDDDDDDDDDDDDD_Mismatch_0_Sense_+_Library_PoolT
TTTCCTATTCAAGTTGGTGTTATGCTCCGTAGGAGCAAAGCTACTTTTGGAAGATTCACCAGATTAATTGCATCTCGGCACATGCAGATGGGAC
>Frequency_1_QualityScore_FFHGHHGIIFCGHHJIJGIJIBHBCHIIJJJJFGHIGIIIIGIIJJJJIIJIIGJIJIGIJJJ_Mismatch_1_Sense_+_Library_PoolT
CTGACACATATATAGCCTCTAGCAGCCATATGAATATTCAAATGGCATAGATGTTTGAATTTA
>Frequency_1_QualityScore_FFHHHHHJJGIIJJJJJIIJJJJIJJJJJJJJJJIJJJJJHJJJJJJJIJJGJIIJJIHHHHHGFFFFFDECDDDDDDDDDDDDCDEDDDCCDB_Mismatch_1_Sense_+_Library_PoolT
TATTAGCAGTATCTCATGTCAAGCACCCAGGCGATTTGAGTTTCCTATTCAAGTTGGTGTTATGCTCCGTAGGAGCAAAGCTACTTTTGGAAGA
>Frequency_1_QualityScore_D@?DHHHGGI?D@G<BDGEHG<BDHG<FHFHHIIIGIIIIHHFA;@BCDA>>CCC=A;@CDEC>ACCCC??@>BCCCC(>:>CCB???B>AC9?_Mismatch_1_Sense_+_Library_PoolT
GTCAAGTTGGTGTTATGCTCCGTAGGAGCAAAGCTACTTTTGGAAGATTCACCAGATTAATTGCATCTCGGCACATGCAGATGGGACTGTTGTT
>Frequency_1_QualityScore_FFHHGHHJJJIGFIGHIIJIJJJIIHIIIJJJJJJJIIJIJJJIIJJEHGHIGIAFHGHIJJIJJAGGJIHGJIJIHHHEHHEDDFFFD;@CEC_Mismatch_0_Sense_+_Library_PoolT
GACTGACACATATATAGCCTCTAGCAGCCATATGAATATTCAAATGGCATAGATGTTTGAATTTTCTTTCTTAATCTGCTTGAATCTTGATTGT
>Frequency_1_QualityScore_FFHHHHHJJJJJJIJHJJIJJJJIJIJJGJJJJJJJGIJJJIJJJJJHIIJJJJJJFFFH_Mismatch_0_Sense_+_Library_PoolT
GCAATAGTGAGAATGTGGATGCCTTGGGTCAAAATGTAGATCTTTAGTTAGCATGGTGTA
>Frequency_1_QualityScore_FFHHFHFHGFGIIIIGIGGGAHIIJJFIJFGGGIJJJJIIIIIIGIIIIHIGIHFHICGIGIEHHHEH??BDAEECCEEDBDDDCDB?CCCDDC_Mismatch_1_Sense_+_Library_PoolT
GCTGTGAGTAGCATTAGCAGTATCTCATGTCAAGCACCCAGGCTATTTGAGTTTCCTATTCAAGTTGGTGTTATGCTCCGTAGGAGCAAAGCTA
>Frequency_1_QualityScore_FFHHHGHJFFHIJJJIGIJJIJJJJIJGIJIGFHIIIIJFJJJJJJJJJJJEIJJJIJJJJIIJJGIJIEHEIIIEIIHHHFHHHFFFFFFFEE_Mismatch_0_Sense_+_Library_PoolT
CTTCATTGTAGAAATATATTGACTGACACATATATAGCCTCTAGCAGCCATATGAATATTCAAATGGCATAGATGTTTGAATTTTCTTTCTTAA
>Frequency_1_QualityScore_FFGHGHHJJJJJIJIGEHHGIHGGIGGIJFIFIIIICGIIIGGHJIJIIJDIFHGIJJIJCEEEEHHFFECBDFDEEEEC>@;ADFDDEECDDD_Mismatch_0_Sense_+_Library_PoolT
CCATCTTTGAAGTCTGAGTACGAAGCAATAGTGAGAATGTGGATGCCTTGGGTCAAAATGTAGATCTTTAGTTAGCATGGTGTAATGTTTGAGC
>Frequency_1_QualityScore_DFHFHHGJJIIJHJJJJIJJCHJJIHEHCIIJIJJJJJIJIJJIIIIIGIIJIJIJGIIJHIJGIJGJJHHGHJGHFHHHHGHFFFFF_Mismatch_0_Sense_+_Library_PoolT
TTGTAGAAATATATTGACTGACACATATATAGCCTCTAGCAGCCATATGAATATTCAAATGGCATAGATGTTTGAATTTTCTTTCTTA
>Frequency_1_QualityScore_FFHHHHHJJJJJIJJJJJIJJJJJJJHIJHIJJJJJJJJJJJJJJIIGIJIIJJJJJJJJJJJJJ>HIJEHHHHHHFFFFFFFEEEEEFEEEDD_Mismatch_0_Sense_+_Library_PoolT
ATGGGACTGTTGTTTTTGTTATCTGGTCGAATGTTCATTGTACAAATATGTGCCAAAATTTATTCATAAGTTTATATTTAGTGTTATATCTTTT
>Frequency_1_QualityScore_FFHHGHGJGIGIIIIJGHIGIIIJIIHIJJJJJJJJJIJIIGJIIGGHGIJGIIJGHJIHGHIJIIIJJJIHHHHHFHFFFFFFFDEEEEDEDD_Mismatch_0_Sense_+_Library_PoolT
TGTTTTTGTTATCTGGTCGAATGTTCATTGTACAAATATGTGCCAAAATTTATTCATAAGTTTATATTTAGTGTTATATCTTTTATGCTTTATG
>Frequency_1_QualityScore_FFHHHHHJJJJJJJJJJJJJJJJHJJIJJIJJJJJJJIHJIJJIIHIJJJJJJHHHHHHFFFFFFFEEDCEDDEDEEEEDDCDEDDEFEFEDCC_Mismatch_0_Sense_+_Library_PoolT
GGCACATGCAGATGGGACTGTTGTTTTTGTTATCTGGTCGAATGTTCATTGTACAAATATGTGCCAAAATTTATTCATAAGTTTATATTTAGTG
>Frequency_1_QualityScore_DDHHGHFJJJIICGIIIIIFGII@FHBGCFGGGEGIJIGIJ@8@FE;CGGDEEHDHIGHEECHHHHFFECDDDEEDDDEEDDDDCCDEEEEDDD_Mismatch_0_Sense_+_Library_PoolT
CCAGAGGATCGAGGACACTCTCAGAAGATTCTTCGCATGGATCGAACTTTCTTTCTTAATCTGCTCGAATCTTCATTGTAGAAATATATTGACT
>Frequency_1_QualityScore_FFHHGFFHHIJJJJJEDDFGGIIJJIJIIJJJIJIIJJIJIJJJIGIIIIIJJJIJJIIGHIJH_Mismatch_1_Sense_+_Library_PoolT
TATTGACTGACACATATATAGCCTCTAGCAGCCATATGAATATTCAAATGGCATAGATGTTCGA
>Frequency_1_QualityScore_FFHHHHHJJJJJJJIJIJJJJIJJJJJJJIJJJJJJJJJJJJJJJJJJJJJJJJJJJJJIJJJJJJHIJHIGIJIJIHHHHHGHCDFFFFFEEC_Mismatch_0_Sense_+_Library_PoolT
AGAAATATATTGACTGACACATATATAGCCTCTAGCAGCCATATGAATATTCAAATGGCATAGATGTTTGAATTTTCTTTCTTAATCTGCTTGA
>Frequency_1_QualityScore_FFHHHHGIJJIJJJJIJJJJICHFHIJIGHJJJJJJJJJIJJJJJJJJJJJIJJJJJJIJJJJJJHIJJIJHHHHHHHFFFFC_Mismatch_0_Sense_+_Library_PoolT
GAAATATATTGACTGACACATATATAGCCTCTAGCAGCCATATGAATATTCAAATGGCATAGATGTTTGAATTTTCTTTCTTA
>Frequency_1_QualityScore_FFHHHHHIIJIJJJJJJIJJIHHIIIIIJJJJJJJJJJJJJJJJJJIGJJJJJJJJIJJIIJJJJIJJJJJJJHHHHHGHFFFFFFFEEDEEED_Mismatch_0_Sense_+_Library_PoolT
GAAATATATTGACTGACACATATATAGCCTCTAGCAGCCATATGAATATTCAAATGGCATAGATGTTTGAATTTTCTTTCTTAATCTGCTTGAA
>Frequency_1_QualityScore_FFHHHHHJGIJJGIJJIJJJJJJIJJJJJIJIIJJJJJJJIJJJJJIHHIIHGJIJGIJJJJJJJJJJIGHIJHHHHHHFFFFEED@CBDDDDB_Mismatch_0_Sense_+_Library_PoolT
AAAACAAGTACGTGCCATACCCTATTTCAAGTATCTAAAGTATCTAGTGAGTTTGGATTTCTTCTTTGAGCTGGTTCACGTTCCAGAGGATCGA
>Frequency_1_QualityScore_FFHHHHHIJIJJJIJJGJJJJJIJIJJJJJJJJJIJJJJJIJGIHIIJGIJJJJJJJJJIJIIJJJJFFHHHFFFFFEDCDDDDDDDDDDDDDD_Mismatch_0_Sense_+_Library_PoolT
GTACGTGCCATACCCTATTTCAAGTATCTAAAGTATCTAGTGAGTTTGGATTTCTTCTTTGAGCTGGTTCACGTTCCAGAGGATCGAGGACACT
>Frequency_1_QualityScore_FDDFHHHJJIIJCFHIJJJIJJGIJIJGIIJJIGJIGIHIGGCH?DGIIIJHHHGIGHIJGIIGIIIIGGGGEHHHFFFFFEDDBEE?CC@?BB_Mismatch_0_Sense_+_Library_PoolT
CAGCAAAACAAGTACGTGCCATACCCTATTTCAAGTATCTAAAGTATCTAGTGAGTTTGGATTTCTTCTTTGAGCTGGTTCACGTTCCAGAGGA
>Frequency_1_QualityScore_FFHHHHHJJJJJJJJIJJJJJGHIJIJJJJJJIJJJJJJJJJJG_Mismatch_0_Sense_+_Library_PoolT
GCCTCTAGCAGCCATATGAATATTCAAATGGCATAGATGTTTGA
>Frequency_1_QualityScore_DDFFDFFIIIIIE@HIBBD<EHH=GHCGGGHGDC@1C<_Mismatch_1_Sense_+_Library_PoolT
AAACTTTCTTTCTTAATCTGCTCGAATCTTCATTGTAG
>Frequency_1_QualityScore_FFHHHHHJHHIJJIJJJJJJIJIJJIJJJJJJJJJJGHJJIJJJJJJJHJJJJJJJJJIHHIHIIIIJEAEHHHHEFFFDFFEDEEDDDEDDDD_Mismatch_0_Sense_+_Library_PoolT
CTTCCAAGTGAGGATCAGCATGCACAGCAAAACAAGTACGTGCCATACCCTATTTCAAGTATCTAAAGTATCTAGTGAGTTTGGATTTCTTCTT
>Frequency_1_QualityScore_FFHHHHHJJJIJIGIJIJJJJJJJIJJJJJJJJJJIJJJJJJJJJJJJHHHFFFFEEEEEEDCDDDDDDCDDDDBDDDDDDDDDDDDDDDDCAC_Mismatch_0_Sense_+_Library_PoolT
CGCTACTGAGCCCTGATCTTCACCAGCTTAAAATCAAAATCGCAAAAAAGGAAGCTACCAAGTGAGGAATCCGAAACAAACCAGCTTCCAAGTG
>Frequency_1_QualityScore_FFHHHHHIJJJJJJJJJJJJJJJJJJJJJJJIIJJJJJJJJJJJJJJJIIJJJJJJJJIGHIJJIHIIJJJJIIGHHHGHHHFFFFFFDECFEE_Mismatch_0_Sense_+_Library_PoolT
CAGCCATATGAATATTCAAATGGCATAGATGTTTGAATTTTCTTTCTTAATCTGCTTGAATCTTGATTGTAGAAATATATTGACTAATCTATAT
>Frequency_1_QualityScore_FFHHHHHJJJJJJJJJJJIJJJJHIJJHJIHIJJJJIIJJJJJIJJJJJJJHIJJJJJJHHHHHHFFFFCFFEEEDEEDDEDEEEEDDDEEEDE_Mismatch_0_Sense_+_Library_PoolT
GCATCTCGGCACATGCAGATGGGACTGTTGTTTTTGTTATCTGGTCGAATGTTCATTGTACAAATATGTGCCAAAATTTATTCATAAGTTTATA
>Frequency_1_QualityScore_FFHHHHHJJJJJJJJJJJJJJJJJHIJIJJJJJJJJJJIIJJJJJJIIJIIJJJJFGHJJJJJJJEIHHEHFFFFFFFEEEDDDDD_Mismatch_0_Sense_+_Library_PoolT
TCAGCCATCAATTGTACTAGAATGTGGATGCCTAATTAACATAATTAACATGGAGTCGCTACTGAGCCCTGATCTTCACCAGCTTA
>Frequency_1_QualityScore_DDFFHHHGG@B<EGIIIIBEHEGGH;?FGEEGGCGHGGHEDFFFII=BFGAF9=)7=CDEG@<;AB@?BAC@2=ACC=C(;@@ADC@A;>C:<5_Mismatch_0_Sense_+_Library_PoolT
ATTTCTTCTTTGAGCTGGTTCACGTTCCAGAGGATCGAGGACACTCTCAGAAGATTCTTCGCATGGATCGAACTTTCTTTCTTAATCTGCTCGA
>Frequency_1_QualityScore_FFHHHHHHIHIIDIIIIIGJJJJIHHIJIJJJJJJJJJJJIJHHIGGIIJJJJJJJJJHHIIJIIJHHHEEFFFFFFFECEEBDDDDDDDDDDC_Mismatch_0_Sense_+_Library_PoolT
TTTGAGTTTCCTATTCAAGTTGGTGTTATGCTCCGTAGGAGCAAAGCTACTTTTGGAAGATTCACCAGATTAATTGCATCTCGGCACATGCAGA
>Frequency_1_QualityScore_FFHHHHHJJJJJIJJJJJJJJJJJIJJJJJJJIJJJJJJIJJGIJJJJJJJJJJJJAHIJIJIJJJIJJIJIIIIJHIJHHGGHHFFFFFFFFE_Mismatch_0_Sense_+_Library_PoolT
ATAGCCTCTAGCAGCCATATGAATATTCAAATGGCATAGATGTTTGAATTTTCTTTCTTAATCTGCTTGAATCTTGATTGTAGAAATATATTGA
>Frequency_1_QualityScore_FDHHHHHJJIJJJJJJJJJIJJIJJJJJJGHIIJJJIJJIIJJJJHIIIIIJJJJJIJJJJHHHHHFEFFFEEEEEEDDDDDDDDDDDDBDDCD_Mismatch_1_Sense_+_Library_PoolT
GTCAAAATGTAGATCTTTAGTTAGCATGGTGTAATGTTTGAGCCGTGAGTCTTACCAAGCTAGGCTGAGAATGTGGTAAGTGTCTGGGAGATAT
>Frequency_1_QualityScore_FFHHHHHJJJJJJJJJJJJJJJJJJJJJJJJJJJJJJIIIJJJIHJJJJIJJJHJHEGIHHHFFFFFFFEEEDBDDDDEEEEEDEEEEDDDDFE_Mismatch_0_Sense_+_Library_PoolT
CTTTTGGAAGATTCACCAGATTAATTGCATCTCGGCACATGCAGATGGGACTGTTGTTTTTGTTATCTGGTCGAATGTTCATTGTACAAATATG
>Frequency_1_QualityScore_FFGHHHHJJJJJJJJGIIIJJGIIIGHJJJJIJIIHIIIJIJIIGIIJJJJJJGHJJJIGGIIJCHIJIHIJJIHGEHFFFFFFFEEFDECECD_Mismatch_1_Sense_+_Library_PoolT
CAACTTTCTTTCTTAATCTGCTCGAATCTTCATTGTAGAAATATATTGACTGACACATATATAGCCTCTAGCAGCCATATGAATATTCAAATGG
>Frequency_1_QualityScore_AD=F?BFFHEFGGGHGGIIEECHIG@EGHGA>FGFGH9BD>FFGIEADCHEHGIGB@FEHEHHEDFFFFED>A@>AB>CA=?CCDB?CCCC@@@_Mismatch_0_Sense_+_Library_PoolT
TTATGCTCCGTAGGAGCAAAGCTACTTTTGGAAGATTCACCAGATTAATTGCATCTCGGCACATGCAGATGGGACTGTTGTTTTTGTTATCTGG
>Frequency_1_QualityScore_FFHHHGHGIJEIGHGHIIAFIGIIJJIJGGIJJIJIIJIGGHIJHGIJFHIIJHIGIHGHGEHHDFFFFFEEDEECDECDEEDDBDABBDBDD@_Mismatch_0_Sense_+_Library_PoolT
GAGAAGTTCCAGAGAAAGTATTGGCATGGACGGCAACAATTTTGTTAGTGCTGTGAGTAGCATTAGCAGTATCTCATGTCAAGCACCCAGGCGA
>Frequency_1_QualityScore_DFHHHHHJJJJJJJIJIGIJHIIIGIJJGHGGIIJJJJJJJJJJJJJJHHJ<FHHIGHIIIJHHHHFDFDEFEEEEDDDDDDCCDEDDDDDDDD_Mismatch_1_Sense_+_Library_PoolT
CCATCAATTGTACTAGAATGTGGATGCGTAATTAACATAATTAACATGGAGTCGCTACTGAGCCCTGATCTTCACCAGCTTAAAATCAAAATCG
>Frequency_1_QualityScore_DAFFAFHGHIDBEHHB9FAHHIIBGHIGEBEHGIEHGHAH>GGI<FFHBBGDFHHGGGHBECGEHD<EHE_Mismatch_0_Sense_+_Library_PoolT
GCTCGAATCTTCATTGTAGAAATATATTGACTGACACATATATAGCCTCTAGCAGCCATATGAATATTCA
>Frequency_1_QualityScore_FFGGHHHJJJJJJIIJJIJJJJIJJJJJGJJJJJJIHIJJJIEHIBCGIJGHFHHJIIIJJCGEFGHFHHGFFFFFEEEEEEDDDDDDCDDCB?_Mismatch_0_Sense_+_Library_PoolT
ACAGCAAAACAAGTACGTGCCATACCCTATTTCAAGTATCTAAAGTATCTAGTGAGTTTGGATTTCTTCTTTGAGCTGGTTCACGTTCCAGAGG
>Frequency_1_QualityScore_FDHHHHHJGIHIHJIJJFHIJIIGIGJIIIJJJJJJJJIJJJJJJJIIIIJJJJIJJJJJJJHHHHGHFDCDDEEEEDDDDDBCDDDBDBBDCC_Mismatch_0_Sense_+_Library_PoolT
GTATCTAGTGAGTTTGGATTTCTTCTTTGAGCTGGTTCACGTTCCAGAGGATCGAGGACACTCTCAGAAGATTCTTCGCATGGATCGAACTTTC
>Frequency_1_QualityScore_FFFFHHHGGIJHGIIIIIEHGII9FCFGIEIJIGCGGHEHJJHH@FFGIIEGIIGHFHHHHJDEGGFHEHHHFFF@DFFFEEEEECB>?B==BB_Mismatch_0_Sense_+_Library_PoolT
TGAGAATGTGGTAAGTGTCTGGGAGTTATGTTTCAGCCATCAATTGTACTAGAATGTGGATGCCTAATTAACATAATTAACATGGAGTCGCTAC
>Frequency_1_QualityScore_FFHHHHHJJJJJJJIJJJJJJJIJJJJJJIJJJJJJJJJJJJJJJJJIGIHFGIJJJJJJHHHHGHFFFCCEEEEEEFDEEEEDDDDFEDFDDD_Mismatch_0_Sense_+_Library_PoolT
GGAAGATTCACCAGATTAATTGCATCTCGGCACATGCAGATGGGACTGTTGTTTTTGTTATCTGGTCGAATGTTCATTGTACAAATATGTGCCA
>Frequency_1_QualityScore_DDFDDAFIFFBFHHH>D9,AEEHFFFHEFFG<F?F<FFCFGEC<FGC??<:BFG;FFGE)/==CFI>E3=52;>:==<<=>;>AA@>:(:3>BB_Mismatch_0_Sense_+_Library_PoolT
ACCCTATTTCAAGTATCTAAAGTATCTAGTGAGTTTGGATTTCTTCTTTGAGCTGGTTCACGTTCCAGAGGATCGAGGACACTCTCAGAAGATT
>Frequency_1_QualityScore_FFHHHHHJJJJJJJJJJJGHGIJJJJJJJJJJJJJJJJJJHHHHHFFFCDDEEEEEDDDDDDDDDDDDDDDDDDDDCDDDDDDDDDDDDDDCDD_Mismatch_0_Sense_+_Library_PoolC
AAAAAGGAAGCTACCAAGTGAGGAATCCGAAACAAACCAGCTTCCAAGTGAGGATCAGCATGCACAGCAAAACAAGTACGTGCCATACCCTATT
>Frequency_1_QualityScore_FFHHHHHJJEIIIJJJJIJJJJJJJJJIJJJJIJJGJJJIJJJIJJIIJJJJAGGHIIIJHHHGHFFFFFFDDDDDCEEEEEDEEEEDDDDEED_Mismatch_0_Sense_+_Library_PoolC
TTTTGGAAGATTCACCAGATTAATTGCATCTCGGCACATGCAGATGGGACTGTTGTTTTTGTTATCTGGTCGAATGTTCATTGTACAAATATGT
>Frequency_1_QualityScore_DDHHHHFHGHIGIDGCHHGDHA?CHBHIIIIIIGAFFFFHHIIIIIHBDGIIIIHGIHGHGCHCCDCGC=;=AEFFECEC?BCB>BB<@CDCCC_Mismatch_1_Sense_+_Library_PoolC
AATTCATAAGTTTATATTTAGTGTTATATCTTTTATGCTTTATGCTGTTGCTGCCTTACCAGACCTTGGCGATATTGTCGATGCGTAATTAGCA
>Frequency_1_QualityScore_FFHHHHHHIIJJJJJJJIJIJIIJJJJJJJJGIJJJIJHJJJJJIJJJIIIHHJJIHIJJJJJJHHHHFFECEDDEDDDDDDDDEDDDDCDDDD_Mismatch_0_Sense_+_Library_PoolC
TTAGCAGTATCTCATGTCAAGCACCCAGGCGATTTGAGTTTCCTATTCAAGTTGGTGTTATGCTCCGTAGGAGCAAAGCTACTTTTGGAAGATT
>Frequency_1_QualityScore_AEFFFHFIHEBF?I>>DGABHE@EBCCGHIGGIIIIE@FHIIFDBFHEIHICH?DFBGHG<=4=F_Mismatch_1_Sense_+_Library_PoolC
CTGACACATATATAGCCTCTAGCAGCCATATGAATATTCAAATGGCATAGATGTTTGAATTTTCA
>Frequency_1_QualityScore_FFHHHHHHIHIJJJJJJIIIJJJIJJGHIJJIGIJJJJJIIJJJJIJJFIHHIIIJIIGIJJJIEIIIIGHIJIIHGHHHHF@DEEFEEEEEEE_Mismatch_0_Sense_+_Library_PoolC
TTTCTTAATCTGCTCGAATCTTCATTGTAGAAATATATTGACTGACACATATATAGCCTCTAGCAGCCATATGAATATTCAAATGGCATAGATG
>Frequency_1_QualityScore_BDFDHDBHBF@D;FIGEGGGHHHEFEDHGIIGIIIIIGDGEIIIIIGIDHGHIH>DFDD?FB?=@FFIIGCDAFH777D;DDAAECEAEHE@CD_Mismatch_0_Sense_+_Library_PoolC
ATATTCAAATGGCATAGATGTTTGAATTTTCTTTCTTAATCTGCTTGAATCTTGATTGTAGAAATATATTGACTAATCTATATATATATGTATA
>Frequency_1_QualityScore_DDHHHDFHIJIIJJJJHJJIJJIJIHJJJJJIJIJGHIJJHIIIHIJIIJJGIJJIGIJIJHFHHHGFFDEFFDDDDDDDBBDDDDD>CDEDDD_Mismatch_0_Sense_+_Library_PoolC
GAAAGTATTGGCATGGACGGCAACAATTTTGTTAGTGCTGTGAGTAGCATTAGCAGTATCTCATGTCAAGCACCCAGGCGATTTGAGTTTCCTA
>Frequency_1_QualityScore_FFHHHHHIJIHIJJIIIJJGGHFIIJJJGIIJGIJJIGHIBHGDHIGIGIIIIEFHIJIIIIIJJJJHHHHFFEFFFFFF>CDDCDDEFEDCCC_Mismatch_0_Sense_+_Library_PoolC
GCACATGCAGATGGGACTGTTGTTTTTGTTATCTGGTCGAATGTTCATTGTACAAATATGTGCCAAAATTTATTCATAAGTTTATATTTAGTGT
>Frequency_1_QualityScore_FDHHHHHJJJHIIGHIIIGIIAGHGGFFHJIFGGHHIJJJCGIJGIHBGHJJJIGEHFGHGFFFFDFEEECCEEDEDDDDDDDDADEDDDDDBB_Mismatch_0_Sense_+_Library_PoolT
GTCATCGCAGATTCCTCTATGCCGGTACTGAGAAGTTCCAGAGCAAGTATTGGCGTTCCAGTACAGAGAAGTTCCAGAGCAAGTATTGGCGTTC
>Frequency_1_QualityScore_DFHGHHGJGHJJJJIIIJIJJJGIIIJJIJIGDHIJJJJJJIJJGGGIIIJIHIIJJICHEHGHHHEECCEDDEEBCEDDCCDCCCCCC?BCCD_Mismatch_1_Sense_+_Library_PoolT
AGAGCAAGTATTGGCGTTCCAGTACAGAGAAGTTCCAGAGCAAGTATTGGCGTTCCAGTACAGAGAAGTTCCAGAGAAAGTATTGGCATGGACG
>Frequency_1_QualityScore_FFHFHFHHIEDHGGGEGIGGIAFGHIGEIIJCEHGGGHDCHJIGIGHEHHGFEFEFFFEEEEDEDCD@C=BDDDDCDDACCDDDDDCCDDDA@B_Mismatch_1_Sense_+_Library_PoolT
GGGAGTTATGTTTCAGCCATCAATTGTACTAGAATGTGGATGCGTAATTAACATAATTAACATGGAGTCGCTACTGAGTCCCATCTTCACCAGC
>Frequency_1_QualityScore_FFHHHHHJJJJJJJJJJIJIHJIJJIJJJJJJJJJJJJJGIJIJIEIIIJIHIJIJJHHHHFFFFFEEDDCCEEEDDEDDDDDDDDDCEEEEDE_Mismatch_0_Sense_+_Library_PoolT
TGAGCTGGTTCACGTTCCAGAGGATCGAGGACACTCTCAGAAGATTCTTCGCATGGATCGAACTTCTTTCTTAATCTGCTCGAATCTTCATTGT
>Frequency_1_QualityScore_FFHHGHHJJJJJJJIJJIIJIIIIJIIGIJIJIIIIIIIIJIJJJJJJJIIJJJJJJIJIJGGGIJIGIIHIHHG@EEFHGF_Mismatch_0_Sense_+_Library_PoolT
TTTGAATTTTCTTTCTTAATCTGCTTGAATCTTGATTGTAGAAATATATTGACTAATCTATATATATATATATGGGCTCTAG
>Frequency_1_QualityScore_FFGHHHHJJIIJJJJJIHIGJJJJJIDFHJJJJIJJJJJJHIJJIJGHIIJJIJIJJJIJJJJIJIHGHGGIIIIJIIJJIG?EHEHHFDF>CD_Mismatch_1_Sense_+_Library_PoolT
CTGAATTTTCTTTCTTAATCTGCTTGAATCTTGATTGTAGAAATATATTGACTAATCTATATATATATATATGGGCTCTAGAAACTATGTGAAT
>Frequency_1_QualityScore_FFHGHHHJJJHIJJIGIJJJJJGIIJIHIIJJJJJIJJJIJJJJJHJJJIJJJIIIIJJJJEIIIJIIHFHGIJJ_Mismatch_1_Sense_+_Library_PoolT
TTGAATCTTGATTGTAGAAATATATTGACTAATCTATATATATATATATATGGGCTCTAGAAACTATGTGAATTA
>Frequency_1_QualityScore_FFHHHHHJIJIJJIJJHGIJJIJJIJIJIJIJIIJIIIJJGHIHHIIIJJCHFGHIIHIIHGGFFFEFDEDEDCCDCCDDDD@BCCDDCDDECD_Mismatch_1_Sense_+_Library_PoolT
GAAGTTCCAGAGCAAGTATTGGCGTTCCAGTACAGAGAAGTTCCAGAGCAAGTATTGGCGTTCCAGTACAGAGAAGTTCCAGAGAAAGTATTGG
>Frequency_1_QualityScore_FFHHHHGJJGIIJJJIJIJJJHIHJJIJJJJJJHIJJJJEGDFIHDHIJJIIJJJJIJJJHHFFFDEEECEDDDDDDDEDDDCDDDDEDDDDDD_Mismatch_0_Sense_+_Library_PoolT
CAGAGCAAGTATTGGCGTTCCAGTACAGAGAAGTTCCAGAGAAAGTATTGGCATGGACGGCAACAATTTTGTTAGTGCTGAGTAGCATTAGCAG
>Frequency_1_QualityScore_DFHHHHHJJJHIIIIIIJJJJJIIJIJJJJIJJJJJHIJJJJJJJJIIIJJJJIJJJJEHIJJJHHDFFCEEEEEDEDCCCDCDEDDCCB?CDC_Mismatch_0_Sense_+_Library_PoolT
TACTGAGAAGTTCCAGAGCAAGTATTGGCGTTCCAGTACAGAGAAGTTCCAGAGCAAGTATTGGCGTTCCAGTACAGAGAAGTTCCAGAGAAAG
>Frequency_1_QualityScore_FFHHHHHJJJJHIJJJJJJIJJJJJGIJJJJJJJJHIIJJJJJJJIJFHIIJIJJGIJHHHHHGFFFFDEEEEEEEDCBCDDC@CDEDDDDDDD_Mismatch_1_Sense_+_Library_PoolT
TCCAGAGCAAGTATTGGCGTTCCAGTACAGAGAAGTTCCAGAGCAAGTATTGGCGTTCCAGTACAGAGAAGTTCCAGAGAAAGTATTGGCATGG
>Frequency_1_QualityScore_FFGHHDHJJIIGGJJHGIJIJJJIJJIJHIIHIGJJJJJJEIAHHJIJJJJJJJIJJJIJJJIJIEDGGGHIIJJJGHHHFHFF_Mismatch_0_Sense_+_Library_PoolT
ATATATATGTATATGTATATGGGCTATGTATATGGGCTCTAGAAACTATGTGAATTATTTAAATGGCATCGAAGATTGTCTGCA
>Frequency_1_QualityScore_FFHHHHHJJJJJJJGHIIJIJIJJGHIJJJJIJGIIHGIJJJIJGIJGIIIIIJIJFGIHCEHHHGFFFFFCCDFFEDDD@BDDEDCCDDECDC_Mismatch_0_Sense_+_Library_PoolT
TTCCTCTATGCCGGTACTGAGAAGTTCCAGAGCAAGTATTGGCGTTCCAGTACAGAGAAGTTCCAGAGCAAGTATTGGCGTTCCAGTACAGAGA
>Frequency_1_QualityScore_<DDA@?<:AFDB@FGEG?CFBG>B>@:@B?0?0?FFHDC9FCA4BB@FBFCCDECG@4=>?:59?;AC66>CD:C=CC@A>ACCAB??CC+:@C_Mismatch_0_Sense_+_Library_PoolC
GAGAAGTTCCAGAGCAAGTATTGGCGTTCCAGTACAGAGAAGTTCCAGAGCAAGTATTGGCGTTCCAGTACAGAGAAGTTCCAGAGAAAGTATT
>Frequency_1_QualityScore_FFHHHHHJJJJJJJJJJJJJJIJJJIJJJJJJJJJJHIJHJJJJJHIIIJJJJJJIGGHHEHHHHFFFFFFFEDDDDDDDDDDDB08>:?5?85_Mismatch_0_Sense_+_Library_PoolC
AGATTAATTGCATCTCGGCACATGCAGATGGGACTGTTGTTTTTGTTATCTGGTCGAATGTTCATTGTAAAAAAAAAAAAAAAAAGATCGGAAG
>Frequency_1_QualityScore_4?FFA<FB:<CEHI@?A9<AFH><B?F<9?<?9EFAF*?DF>BF4?FDB?*BF4DGCAED@<*9??FFB)8B))/)@@F=;)7C;77?7_Mismatch_0_Sense_+_Library_PoolC
TTCTTAATCTGCTTGAATCTTGATTGTAGAAATATATTGACTAATCTATATATATATATATGTGCTCTAGAAACTATGTGAATTATTCA
>Frequency_1_QualityScore_DFHHHHGJJJJJIGEIJJGJHIJJIJIJJJJJJJJJIIJJJJJJJJJICGHIJGIJHHAEEHEHHHFFFFFE>CEEEEDDDCDDACFCCDDDDD_Mismatch_1_Sense_+_Library_PoolC
TTCCAGAGCAAGTATTGGCGTTCCAGTACAGAGAAGTTCCAGAGCAAGTATTGGCGTTCCAGTACAGAGAAGTTCCAGAGAAAGTATTGGCATG
