# Supplementary material for: Differential Gene Expression Reveals Candidate Genes for Drought Stress Response in Abies alba (Pinaceae)
Source: PLoS One. 2015 Apr 29;10(4):e0124564. doi: 10.1371/journal.pone.0124564 (PMC4414588; doi:10.1371/journal.pone.0124564)
Supplement: S3 File — (GZ) [file pone.0124564.s003.gz › comp15549_c0_seq1.fa]

>comp15549_c0_seq1 len=566 path=[1:0-210 212:211-475 477:476-565] : sp|Q8LG76|COL6_ARATH Zinc finger protein CONSTANS-LIKE 6 OS=Arabidopsis thaliana GN=COL6 PE=2 SV=2 e-value: 7e-17 blast score: 83.6
GTCGGGGAAGGAGCATGCAATCGGACAGGTGCCCGTAATGATCCATGGAGGCGACGGGCAGAGGCCTAGCGCGGGCGGGAGAGAAGCGCGTGTTATGAGATATCGTGAAAAACGTCAAAGCAGGCTGTTCTACAAAAAAATCAGATACCATGTGCGGAAACTTAATGCAGAGAACCGACCGCGGATGAAGGGTCGATTTGTTAAGAGGACGGCCGATGGATCGTTTGTAGCGTAGGCGTTGTAAATGGATGAACTCCGACTGACTTGACTTCTTCTTGTTGTAAAGAAAGAAGCATAGGTATGAGAAGGATCCAGGTTCAAAACTGATAAGCATATCATATCCCTTTTCTGGGATACTGCAAGTCACAAAGTTCCAGTTCATAATTTTGAGAGCTCTTACCTTTACTCAAATGTAAATTCCAAGATGATATGTATCAACCAATTGTCCAAATGTTTCCAATAAATTTGAGAAAAATACATTAAAGGATTAGCCATATATTTAACTCTGTCTAGTTGGGTTATAAAAAATTTCAATAAATTTGAGAAAAATACTTTAATGGTTACCA

>Frequency_3_QualityScore_FFHHHHHJJJJJJJJJJJJJJJJJJJJJJJIIJJJJJJJJJJIIJIJJGIHHJJIIHIJJIJIJJJJJHFFHIGGHFGGGFFFEFEEEDCEDEE_Mismatch_0_Sense_+_Library_PoolC
AACTGATAAGCATATCATATCCCTTTTCTGGGATACTGCAAGTCACAAAGTTCCAGTTCATAATTTTGAGAGCTCTTACCTTTACTCAAATGTA
>Frequency_3_QualityScore_FFHHHHHJJJJJJJJJJJJJJJJJJJJJJJJIIJJJJIJIIJJJIGGIJIJHIIJJJIHHJJIIJIIIIGHIIIHHFEGGGFFFFFEEEEDDDD_Mismatch_0_Sense_+_Library_PoolC
ATATCATATCCCTTTTCTGGGATACTGCAAGTCACAAAGTTCCAGTTCATAATTTTGAGAGCTCTTACCTTTACTCAAATGTAAATTCCAAGAT
>Frequency_2_QualityScore_FDCGHHGIHEGHDGGGIIDHGIGIIIIGIIIIIIIGIIIIIIICEFGIIIHGHFGGFFFEDEEDDDEDCCA??ACCCDDCACCBA;ACCDDCC>_Mismatch_0_Sense_+_Library_PoolC
GATGGATCGTTTGTAGCGTAGGCGTTGTAAATGGATGAACTCCGACTGACTTGACTTCTTCTTGTTGTAAAGAAAGAAGCATAGGTATGAGAAG
>Frequency_2_QualityScore_@CEF?CE9AGGE?HGDGEG>GGIGAEGGGEA9GGCFGGIEGEGCFG9FC:FGGCCAFEGEFEEFGEGEGCCBAAEDEBCACB=AAACCEEABB@_Mismatch_0_Sense_+_Library_PoolC
GCATAGGTATGAGAAGGATCCAGGTTCAAAACTGATAAGCATATCATATCCCTTTTCTGGGATACTGCAAGTCACAAAGTTCCAGTTCATAATT
>Frequency_2_QualityScore_FFFFCGGHIHH?GGHGHIIFBE@EGIDDBGGHIIJIIHIIIIIGIIIIGGIHHEEEIEEGIFGGFHEGIGGEHGEBEEEFFFE=>BDEDABCCE_Mismatch_0_Sense_+_Library_PoolC
AGAAGCATAGGTATGAGAAGGATCCAGGTTCAAAACTGATAAGCATATCATATCCCTTTTCTGGGATACTGCAAGTCACAAAGTTCCAGTTCAT
>Frequency_2_QualityScore_FFGHHHHJIJJFIIJJJIIJJJIIJIHJIJJIJJJJJJJIIJJIJIJJIIJJJJJJIJIIGIIIGIFGGEHHHHHGFFCEFFEECCCEDCCCDD_Mismatch_0_Sense_+_Library_PoolC
AAGGATCCAGGTTCAAAACTGATAAGCATATCATATCCCTTTTCTGGGATACTGCAAGTCACAAAGTTCCAGTTCATAATTTTGAGAGCTCTTA
>Frequency_2_QualityScore_FFGHHHGJJJJJJJJJJIIIIIIDHIIJIJJJIIIIJJJJIIIIJJJJJIIIIJIIIIIJJJIEIGIIIEGIIHIIHIHGFEEFEEEEEEEDDD_Mismatch_0_Sense_+_Library_PoolC
GAGCTCTTACCTTTACTCAAATGTAAATTCCAAGATGATATGTATCAACCAATTGTCCAAATGTTTCCAATAAATTTGAGAAAAATACATTAAA
>Frequency_1_QualityScore_DDHHHHHHGIJJJIJIEHGIJGI@GHGHHIHIHHHHFF@DABDDDDEDDDDCDD??<B;BB8BDDCDDDDBBDBDDDDBDDD@>BBDDCCCCCD_Mismatch_1_Sense_+_Library_PoolC
CGGAAACTCAATGCAGAGAACCGACCGCGGATGAAGGGTCGATTTGTTAAGAGGACGGCCGATGGATCGTTTGTAGCGTAGGCGTTGTAAATGG
>Frequency_1_QualityScore_:D<)<@))A@8C6::DD9::*00*9?DD9)=B;A_Mismatch_2_Sense_+_Library_PoolC
TCGGGGAAGGGGCATGCAATTGGACAGGTGCCCG
>Frequency_1_QualityScore_>DHGGDHGIIJJIJJJJJIJJIIGHEHFGGHGGIIIHGDHGIJJIIGGIHHGBGIGIIGGIJIGIJJJJEHIJJEHHEHHFFFF>DECEECCDE_Mismatch_0_Sense_+_Library_PoolC
CATATCCCTTTTCTGGGATACTGCAAGTCACAAAGTTCCAGTTCATAATTTTGAGAGCTCTTACCTTTACTCAAATGTAAATTCCAAGATGATA
>Frequency_1_QualityScore_FDHFHHHJJJJJJJJIJJJJJJJJJJJJJJJJJJJJJJJJIIJJJJJJJJJJJIJJHIIJIIIJJIJJIJIJJJJIGEEHHHHFDFDFFFEEED_Mismatch_0_Sense_+_Library_PoolC
GTTCATAATTTTGAGAGCTCTTACCTTTACTCAAATGTAAATTCCAAGATGATATGTATCAACCAATTGTCCAAATGTTTCCAATAAATTTGAG
>Frequency_1_QualityScore_FFHHHHHHHIJJJJJJIJJJJIFHIJHIJJJIJHHHHHFFFDDEDBDDBDEFEEDDDDDDDDDD?@BDDDDCDDCDDDDDDDDDDDCBDCC_Mismatch_1_Sense_+_Library_PoolC
CGATTTGTTAATAGGACGGCCGATGGATCGTTTGTAGCGTAGGCGTTGTAAATGGATGAACTCCGACTGACTTGACTTCTTCTTGTTGTAA
>Frequency_1_QualityScore_FFHHHHHJIJJJJJJJJIJJIJJJJJJJJHIIJJJJJJJJJJJJIJIJJJJJJJJJJJJJJJJIJJJJJHIJJIJJHHHHFHGFDEFEFCEDED_Mismatch_0_Sense_+_Library_PoolC
ATGATATGTATCAACCAATTGTCCAAATGTTTCCAATAAATTTGAGAAAAATACATTAAAGGATTAGCCATATATTTAACTCTGTCTAGTTGGG
>Frequency_1_QualityScore_;DFDFBACF@E@FHG@D>BEFGEBEAHC?*?C<:?9CB4C>?BGG>GBDHD=;9*8D@C=CHDGGGCDED7C;==E7_Mismatch_1_Sense_+_Library_PoolC
TCCAAGATGATATTTATCAACCAATTGTCCAAATGTTTCCAATAAATTTGAGAAAAATACATTAAAGGATTAGCCAT
>Frequency_1_QualityScore_DDDC;FHGH>C>DIH@>?EHG@EFHCFGHI_Mismatch_1_Sense_+_Library_PoolC
GAAAAATACATTAAAGGATTAGCCATATAC
>Frequency_1_QualityScore_FFHHHGHJJJIJJJJJJEBHEGEHEHIIJJJJJIJIJGIJFHFFDD:BD<BBCCCDD<ABDDDBDDDDEDDDD?BDDDD>BD5>5A?CDDDDBC_Mismatch_2_Sense_+_Library_PoolC
AAAAATCAGATACCATGTGCGGAAACTTAATGCAGAGAACCGACCGCGGATGAAGGGTCGATTTGTTAAGAGGACGGCCGAGGGATCTTTTGTA
>Frequency_1_QualityScore_FFHHHHHJIJJIJJJJJJJJJIJJJIJJJIJJJJJJJFIIJJJJIJJJJJJJJ_Mismatch_0_Sense_+_Library_PoolC
ATTCCAAGATGATATGTATCAACCAATTGTCCAAATGTTTCCAATAAATTTGA
>Frequency_1_QualityScore_BBFF8FFB<AFFIHIIIC;CECHIGEGDHEGGIEHICDE9DGEIEEHEEFGD<;BBDHHCG=FHH>GDCCCD@CH;AEEHHHA?CD>BCCCCCE_Mismatch_0_Sense_+_Library_PoolC
TTCCAGTTCATAATTTTGAGAGCTCTTACCTTTACTCAAATGTAAATTCCAAGATGATATGTATCAACCAATTGTCCAAATGTTTCCAATAAAT
>Frequency_1_QualityScore_FEGFDDFBGGGHABCHGG@<CDFHGG@FG@9EFHGHHIIGGHDG@CHIIIGGHIHDBBFHEFHH@FGGIGAEGIHGHHGEE@BB9>=;>@>@AA_Mismatch_0_Sense_+_Library_PoolC
GGATCCAGGTTCAAAACTGATAAGCATATCATATCCCTTTTCTGGGATACTGCAAGTCACAAAGTTCCAGTTCATAATTTTGAGAGCTCTTACC
>Frequency_1_QualityScore_FFHFHHHJJJGHEIIJGIJJIJIJJJIIIJJIIIIJJJIJGIIJJJIHHHHGHFFFFFFEEDEEEDDEECDDDDDDDCDDDDDCDEDDDDCDDB_Mismatch_1_Sense_+_Library_PoolC
GGGATCGTTTGTAGCGTAGGCGTTGTAAATGGATGAACTCCGACTGACTTGACTTCTTCTTGTTGTAAAGAAAGAAGCATAGGTATGAGAAGGA
>Frequency_1_QualityScore_FFHHHHHJJJJJJJJJIJJJJJJJIJJJJJJJJJJJJJJJJJJJJJJJJJJJJJIJJJJJIJJJI_Mismatch_0_Sense_+_Library_PoolC
ATGTATCAACCAATTGTCCAAATGTTTCCAATAAATTTGAGAAAAATACATTAAAGGATTAGCCA
>Frequency_1_QualityScore_FFHHHHHIIJJJJJIIHIJIHIJIIJIJJJJJJGHGIHIJJJJJIIJJJJJIJIJJJJJJHHHHHHFFFBEFEEEEEEEDDDDDDDDACDDDED_Mismatch_0_Sense_+_Library_PoolC
GACTTCTTCTTGTTGTAAAGAAAGAAGCATAGGTATGAGAAGGATCCAGGTTCAAAACTGATAAGCATATCATATCCCTTTTCTGGGATACTGC
>Frequency_1_QualityScore_FFHHHHHJJIJIJJJIIGIJJJJJJJJJJJJJJJJHIIIIIIJJJJIJJJIJIIJJJJJJJIIJJIHHHHEHHFFFDFFEEEDEDCCCCDCDDD_Mismatch_0_Sense_+_Library_PoolC
TTGACTTCTTCTTGTTGTAAAGAAAGAAGCATAGGTATGAGAAGGATCCAGGTTCAAAACTGATAAGCATATCATATCCCTTTTCTGGGATACT
>Frequency_1_QualityScore_FFGHHHFGEHIGGG?FHIIGGGIIIJGIIIJJJGFFDDDDDD@CDCBB?ADDAB<BDB>@@B@8CDE@CCD@CDDDACDD9B@BCCCCD>ACCC_Mismatch_0_Sense_+_Library_PoolC
CCGCGGATGAAGGGTCGATTTGTTAAGAGGACGGCCGATGGATCGTTTGTAGCGTAGGCGTTGTAAATGGATGAACTCCGACTGACTTGACTTC
>Frequency_1_QualityScore_FFHHHHHJJJJJJJJJJJJJIJJJJJJJJJIJJJJIJJIJJJJJJIJ_Mismatch_0_Sense_+_Library_PoolC
AAATGTTTCCAATAAATTTGAGAAAAATACATTAAAGGATTAGCCAT
>Frequency_1_QualityScore_FFHGHHHJIGHGIIJJIJJIJJJJJJIJJGIJJJJJIIJJJJJJIJJJJIIJIIJIIIIIIGIJIJJJIHJGHHHGGGDFFCEECECCEEEDCC_Mismatch_1_Sense_+_Library_PoolC
AAGCATAGGTATGAGAAGGATCCAGGTTCAAAACTGATAAGCATATCATATCCCTTTTCTGGGATACTTCAAGTCACAAAGTTCCAGTTCATAA
>Frequency_1_QualityScore_FFHHHHHJJJJJJJGHIJJJJJJJIJJJJJJJJJJJJJJJJJJJJJJJJJJJIJJJJJJJJHJJIIJIJJGHFHHHHHFFFFFFFEECDCDDDD_Mismatch_0_Sense_+_Library_PoolC
GAGAAGGATCCAGGTTCAAAACTGATAAGCATATCATATCCCTTTTCTGGGATACTGCAAGTCACAAAGTTCCAGTTCATAATTTTGAGAGCTC
>Frequency_1_QualityScore_FFHHHHHIJJIJJIJJIJJJJJIGJJJJJJJJJJJJJJJJJIJJJIJJIJIIJJIIIJJHIJIJJJJIJFHIIIJJJIICEHHFFFFFFEEEEE_Mismatch_0_Sense_+_Library_PoolC
AGCTCTTACCTTTACTCAAATGTAAATTCCAAGATGATATGTATCAACCAATTGTCCAAATGTTTCCAATAAATTTGAGAAAAATACATTAAAG
>Frequency_1_QualityScore_FFDHHHHJJJJJJJJIIJJJIIJIJIJJJIJJJJFGIIIIJJIIJJJJJJIGIHIIJJJJJJJIJJIJJGIHHHHHHHFFFFFEEEEEECDDDE_Mismatch_0_Sense_+_Library_PoolC
TGACTTCTTCTTGTTGTAAAGAAAGAAGCATAGGTATGAGAAGGATCCAGGTTCAAAACTGATAAGCATATCATATCCCTTTTCTGGGATACTG
>Frequency_1_QualityScore_=DD:3C3A?C3:3:3AFFE3<2C+<F*9C4C99D?D?1*090:00*0*0??D88//BCB8=ACEIID).))77).7??DD_Mismatch_0_Sense_+_Library_PoolC
GAAGGATCCAGGTTCAAAACTGATAAGCATATCATATCCCTTTTCTGGGATACTGCAAGTCACAAAGTTCCAGTTCATAA
>Frequency_1_QualityScore_FFHHHHHJHIJJJJIIHJJJJJIJJJJJJJJJJJIJJJJJJJIIJHIJJJIJJJIJJJHHHJJJJJJJIGIIIIIJJEHHHF_Mismatch_0_Sense_+_Library_PoolC
ACTGCAAGTCACAAAGTTCCAGTTCATAATTTTGAGAGCTCTTACCTTTACTCAAATGTAAATTCCAAGATGATATGTATCA
>Frequency_1_QualityScore_D)CDD?DE@EEBDEECFIIDI>9ECBC<4<D9DDD9BDDEEEADDDD@?BEC==B@@A7@CDCIEEECACA>C;?DD;AAAAAAAAAAAAAA_Mismatch_0_Sense_+_Library_PoolC
TCAAAACTGATAAGCATATCATATCCCTTTTCTGGGATACTGCAAGTCACAAAGTTCCAGTTCATAATTTTGAGAGCTCTTACCTTTACTCA
>Frequency_1_QualityScore_FFHHHHHJHHIJJJJJJJJJJIIIJJJGIJJJJJJJGIJJHIJHHHJJDHIIJIJJJJGIJJJJJIJJGDHHHGGHG_Mismatch_1_Sense_+_Library_PoolC
CTCAAATGTAAATTCCAAGATGATATGTATCAACCAATTGTCCAAATGTTTCCAATAAATTTGAGAAAAATACATCA
>Frequency_1_QualityScore_ADHGDAFHHEHEGI>4@BAAH=BB;A@EEEDDCDDDDDCCB=BBD>@CCD>CCC@CDCCDCCCB<::BA:<<CABCCDCCDDDDEDCD:CD@BD_Mismatch_0_Sense_+_Library_PoolC
GGATCGTTTGTAGCGTAGGCGTTGTAAATGGATGAACTCCGACTGACTTGACTTCTTCTTGTTGTAAAGAAAGAAGCATAGGTATGAGAAGGAT
>Frequency_1_QualityScore_FFHHHGHJJJJJIJJJJJIJJIIHGEIJHGIJJIHIJJIHHHHHHHFDFFCB@BD;BDDDDD?BDDDCDBBBBDBBDB>B<BBCCDDDD<@?AC_Mismatch_1_Sense_+_Library_PoolC
TCGGGGAAGGAGCATGCAATCGGACAGGTGCCCGTAATGATCCATGGAGGCGACGGGCAGAGGCCTAGCGCGGGCGGGAGAGAAGCCCGTGTTA
>Frequency_1_QualityScore_FFHHHHGJIIIFIIJJJHHGJJIIGJIJHIIGJIJGHIJJJJHIIJJJHIIJIIJIIIIJGJIIGJIIJGEGHGIIJGHBHEFFFFFCEDCCAC_Mismatch_0_Sense_+_Library_PoolC
AAGTCACAAAGTTCCAGTTCATAATTTTGAGAGCTCTTACCTTTACTCAAATGTAAATTCCAAGATGATATGTATCAACCAATTGTCCAAATGT
>Frequency_1_QualityScore_FFHHHHHJJJIIJJJJIJJJJJJJJJJJJJJJJJJJJJJJIIIIJJJJJJJJIIJIIJIIHIJJIJIIJHGGHIHHGHDDEFFEEDEEEEDCDD_Mismatch_0_Sense_+_Library_PoolC
CCAGGTTCAAAACTGATAAGCATATCATATCCCTTTTCTGGGATACTGCAAGTCACAAAGTTCCAGTTCATAATTTTGAGAGCTCTTACCTTTA
>Frequency_1_QualityScore_FEHHHHHHHIJJJJJJJJJJJIIIJJJJJJJJJJJJJJJJJJJJJIIJJJJJJJIJJJJIJIIJHIJJJIIJJJJJIFHHHHHHFCFFFFFEEE_Mismatch_0_Sense_+_Library_PoolC
AAGTTCCAGTTCATAATTTTGAGAGCTCTTACCTTTACTCAAATGTAAATTCCAAGATGATATGTATCAACCAATTGTCCAAATGTTTCCAATA
>Frequency_1_QualityScore_D8082<:CEEBDFE@:CC?BB9B@881:66:DDI>D:D?88=B<88CA((;?D>@>AAA@;6>-;>A:88;2,4>A3:>A_Mismatch_1_Sense_+_Library_PoolC
CGTGTTATGAGATATCGTGAAAAACGTCAAAGCAGGCTGTTCTACAAAAAAATCAGATACCATGTGCGGAAACTCAATGC
>Frequency_1_QualityScore_DDHHHHHJJJJJJJJJJJJJIJJBGIIIJJJJJJJIJJJJHIJJIJIJJIIJJCIJJJIJJJHHHHHHHEFFFFFCEEDEDDEDDDDDDED_Mismatch_0_Sense_+_Library_PoolC
TGTTGTAAAGAAAGAAGCATAGGTATGAGAAGGATCCAGGTTCAAAACTGATAAGCATATCATATCCCTTTTCTGGGATACTGCAAGTCAC
>Frequency_1_QualityScore_FFGHHHGFGGHIIGIHHIJJJJGIIJGHIIGIJJJJJJJJJJJJ_Mismatch_0_Sense_+_Library_PoolC
CCAATTGTCCAAATGTTTCCAATAAATTTGAGAAAAATACATTA
>Frequency_1_QualityScore_FFHHHHGJJHIJJJJJJIJIJJJJJJJJIJJJJJJJJIJJJJJJJJJJJJIJJJJJJJJJJJJJJJJJIHGJJIJHHHHGHFFFFFFEECEDDE_Mismatch_0_Sense_+_Library_PoolC
ACTCAAATGTAAATTCCAAGATGATATGTATCAACCAATTGTCCAAATGTTTCCAATAAATTTGAGAAAAATACATTAAAGGATTAGCCATATA
>Frequency_1_QualityScore_FFHHHHHJJJJJJJJCHIJIJJJJJJJJJJJJHIJJIJIJJJIJIJJJJJIJJJJJJIJJJJJJJIIIJJIHHHHHHFFFFFECCBEEDDDEDC_Mismatch_0_Sense_+_Library_PoolC
AGAAAGAAGCATAGGTATGAGAAGGATCCAGGTTCAAAACTGATAAGCATATCATATCCCTTTTCTGGGATACTGCAAGTCACAAAGTTCCAGT
>Frequency_1_QualityScore_FFHGHHHJJJJJJJJJJJJJIJJJJIJJJJIIJIJHIIIJIFIGGIJIJIIHIIHGIJGGIIICGIGI@A@D;AA:?EHFFEBDFCEFDDCCCD_Mismatch_0_Sense_+_Library_PoolC
AAGCATATCATATCCCTTTTCTGGGATACTGCAAGTCACAAAGTTCCAGTTCATAATTTTGAGAGCTCTTACCTTTACTCAAATGTAAATTCCA
>Frequency_1_QualityScore_FFHHHHGIJJIJJJIGJJIJJIJJIJIIIJGHGHIJIJJJIJJJJJJIJHGEHJJCGGCHDHIJIDHGGHHFHHDFEEEEECDDCDCCDDD_Mismatch_0_Sense_+_Library_PoolC
TTTCCAATAAATTTGAGAAAAATACATTAAAGGATTAGCCATATATTTAACTCTGTCTAGTTGGGTTATAAAAAATTTCAATAAATTTGAG
>Frequency_1_QualityScore_DFHHHHHJJJJIJIJJJJJJHJIJIJJJIIIJJJJJIIJJJJIIJHGIIJIEIJJJJJGJJJJJIJDIGHHGIGHHGEEHHFFFDFCEEDFFEE_Mismatch_1_Sense_+_Library_PoolC
CTTTTCTGGGATACTGCAAGTCACAAAGTTCCAGTTCATAATTTTGAGAGCTCTTACCTTTACTCAAATGTAAATTCCAAGATGATATATATCA
>Frequency_1_QualityScore_FFHHHHHJJJJJJJJJJJJIJJJJJJJJJJJJJJJJJJJJJJJIIIIJIJJJGHIJJJFGIIJIGIIJJIEIIIHGHHHFFFFFFEECEECECD_Mismatch_0_Sense_+_Library_PoolC
AAAACTGATAAGCATATCATATCCCTTTTCTGGGATACTGCAAGTCACAAAGTTCCAGTTCATAATTTTGAGAGCTCTTACCTTTACTCAAATG
>Frequency_1_QualityScore_FFHHHHHIJIJJJGIIJIJJJIIJIHIJJJGHJJJJJHHHFFFFFFFEEEEEEDDDDBDDCDDDDCDDDCDDDDDDDDDDDEEDDDDDCBDDCA_Mismatch_0_Sense_+_Library_PoolC
AAGAGGACGGCCGATGGATCGTTTGTAGCGTAGGCGTTGTAAATGGATGAACTCCGACTGACTTGACTTCTTCTTGTTGTAAAGAAAGAAGCAT
>Frequency_1_QualityScore_FDHGGHGJIJIJFIIIIGIGIGJIJJJIIJJJJJJIIJIJIIIIJIICGIHJJIHJJIJJGIJJJIIDHGEHJEHHGHHHFFFDBBCDDDCCCC_Mismatch_0_Sense_+_Library_PoolC
GAAGGATCCAGGTTCAAAACTGATAAGCATATCATATCCCTTTTCTGGGATACTGCAAGTCACAAAGTTCCAGTTCATAATTTTGAGAGCTCTT
>Frequency_1_QualityScore_FFHHHHHJJJJJJJJJJJJJJJJJJJJJJJJJJJJJJJJJJJJJJJIIIJHIJJJHIJJJIJIJJIJJJHFFFFFFEEEEEEEDEDDDDDDDDD_Mismatch_0_Sense_+_Library_PoolC
AATAAATTTGAGAAAAATACATTAAAGGATTAGCCATATATTTAACTCTGTCTAGTTGGGTTATAAAAAATTTCAATAAATTTGAGAAAAATAC
>Frequency_1_QualityScore_DDDDDDDEE:<C@8<:C1CDD@B*99?DDE<DEIDC@BD:@AAEACAC=?A;DDA@A>;;@6>6;;5(,(5(9:::(5:>AADA34A_Mismatch_0_Sense_+_Library_PoolC
ATCGTTTGTAGCGTAGGCGTTGTAAATGGATGAACTCCGACTGACTTGACTTCTTCTTGTTGTAAAGAAAGAAGCATAGGTATGAGA
>Frequency_1_QualityScore_DDHHFHHJJJIJJHGIIFEHGHGHGHIJFIGJJJIIGGIGHHEDDCDBDD?CEEEEDD3=B?BBDDBBDBBACDDDCCCCCCCCDCCDD?CDEE_Mismatch_1_Sense_+_Library_PoolC
GTCGATTTGTTAAGAGGACGGCCGATGGATCGTTTGTAGCGTAGGCGTTGTAAATGGACGAACTCCGACTGACTTGACTTCTTCTTGTTGTAAA
>Frequency_1_QualityScore_FFHHHHHJJJJHJJJJJJJJJJJJIJJJJJJJGIJJJJJJJJJJJJJHJJJJJJJJJJIJJJJIJJJJJHIJI_Mismatch_0_Sense_+_Library_PoolC
AAGATGATATGTATCAACCAATTGTCCAAATGTTTCCAATAAATTTGAGAAAAATACATTAAAGGATTAGCCA
>Frequency_1_QualityScore_EEHGFFHJGDGIIEIHJIIJJIJJJHIJIJJJIJJJGGIGGHEHEHHEHGIJIGIIJIIIIIIJJJIGGGGHIJIJIFCHHHEFDCFFEE_Mismatch_2_Sense_+_Library_PoolC
CTTTACTCAAATGTAAATTCCAAGATGATATATATCAACCAATTGTCCAAATGTTTCCAATAAATTTGAGAAAAATACCTTAAAGGATTA
>Frequency_1_QualityScore_FFHHHHHJJJJJJJJJJJGIJJJJJJJJIJJJJJJIDHHGIJJEIHFDDDBDBDCCDD<CBDBC@CDDDEDDCDDBBBDDDDDDDDDDBCB@?A_Mismatch_1_Sense_+_Library_PoolC
AAAAAATCAGATACCATGTGCGGAAACTTAATGCAGAGAACCGACCGCGGATGAAGGGTCGATTTGTTAAGAGGACGGCCGAGGGATCGTTTGT
>Frequency_1_QualityScore_FFHHHHHJIJJIIIJIJJHIJJGIJIGIIJJJJJJHIJJJHHFFFEDEFEEEDDDDDDDDDDDDDDDDDDDDDDDDDDDDDDDDDDEDDCD_Mismatch_0_Sense_+_Library_PoolC
TTGTTAAGAGGACGGCCGATGGATCGTTTGTAGCGTAGGCGTTGTAAATGGATGAACTCCGACTGACTTGACTTCTTCTTGTTGTAAAGAA
>Frequency_1_QualityScore_FFHHHHHJJJJGIJIJJJJJJJJJIIJJJJJJJJJJJJJJJJJJJJJJJIJJJJJJJJIJJJJJJJJJIGHIJIJJHFHHFFFFFFFEE>CDEE_Mismatch_0_Sense_+_Library_PoolC
CACAAAGTTCCAGTTCATAATTTTGAGAGCTCTTACCTTTACTCAAATGTAAATTCCAAGATGATATGTATCAACCAATTGTCCAAATGTTTCC
>Frequency_1_QualityScore_FFHGGGHJIIJIJJJJJJJJJIJIJJJIJEGIIIGGGEGIJIJIIIIGHJIIIIJIJJJJJJJJJJJJIHEDEEHHEGHHGFFFFFFDAEEEDE_Mismatch_1_Sense_+_Library_PoolC
CCTTTTCTGGGATACTGCAAGTCACAAAGTTCCAGTTCATAATTTTGAGAGCTCTTACCTTTACTCAAATGTAAATTCCAAGATGATATATATC
>Frequency_1_QualityScore_DFHGHHFJJJIIIJGFGEGGIIJJJIIJIJJJJJJJIIIJIJIJJJJCFGIIGGIJEGHHHFE_Mismatch_0_Sense_+_Library_PoolC
AAAATACATTAAAGGATTAGCCATATATTTAACTCTGTCTAGTTGGGTTATAAAAAATTTCAA
>Frequency_1_QualityScore_FFHHHHGIJJJJIIJIIGHJIJIIJGHDEHGIIJ_Mismatch_1_Sense_+_Library_PoolC
AAATTTGAGAAAAATACCTTAAAGGATTAGCCAT
>Frequency_1_QualityScore_DDHHHHHHIJIJIJIIJJJJJJJJIJJJJJJJJJHGGIIJJJJJIJJJJJJJJJJJIIGIJJJIJJJJIGHHGGGHGHFFFFFFF_Mismatch_0_Sense_+_Library_PoolC
CACAAAGTTCCAGTTCATAATTTTGAGAGCTCTTACCTTTACTCAAATGTAAATTCCAAGATGATATGTATCAACCAATTGTCCA
>Frequency_1_QualityScore_FFHHHHHHIJJIIJJJIJJJJJJJJIIJJIJJIJJJJJJJJIIJJJJJJJHHHHHHFFFFFFFEECEEECDDDDDDDDCDDDD>CDDDDDDDDD_Mismatch_0_Sense_+_Library_PoolC
TGGATCGTTTGTAGCGTAGGCGTTGTAAATGGATGAACTCCGACTGACTTGACTTCTTCTTGTTGTAAAGAAAGAAGCATAGGTATGAGAAGGA
>Frequency_1_QualityScore_FFHHHHHJJFHIJJJIJIIJHGHIJJJJJJJJJGIJJIJJJGHHHIHIJJJIJJIJ_Mismatch_2_Sense_+_Library_PoolC
ACTCAAATGTAAATTCCAAGATGATATATATCAACCAATTGTCCAAATTTTTCCAA
>Frequency_1_QualityScore_FFHHFHHIJJJJ?DGGHJJIIJJIGFGI?FHIIJHFFDDEDDDCDBBD>CC??@;?CBBDDBDDDEEDCCCCCCCDDDDDDDACDDCDCDDDDD_Mismatch_0_Sense_+_Library_PoolC
GCGGATGAAGGGTCGATTTGTTAAGAGGACGGCCGATGGATCGTTTGTAGCGTAGGCGTTGTAAATGGATGAACTCCGACTGACTTGACTTCTT
>Frequency_1_QualityScore_EFFFHHDGBCHEHIEHIIIGHGIIIIEEHI>DGFEHHGHHDHIGEHGGIIIIIEBFHBFHBECHHECGE@DHEF=CBCFC@DF>DCECDCCDD<_Mismatch_0_Sense_+_Library_PoolC
GGTATGAGAAGGATCCAGGTTCAAAACTGATAAGCATATCATATCCCTTTTCTGGGATACTGCAAGTCACAAAGTTCCAGTTCATAATTTTGAG
>Frequency_1_QualityScore_FFHHHHHJFGIJJJIJJIIJJJIJIJJJJJJIJJIJJIIIJFIJIJIJJJGIJJIJJIJJJJIIIJIGIGHIIII_Mismatch_1_Sense_+_Library_PoolC
CAGTTCATAATTTTGAGAGCTCTTACCTTTACTCAAATGTAAATTCCAAGATGATATATATCAACCAATTGTCCA
>Frequency_1_QualityScore_FFHHHHHJJJJJJJJJJJJJJJJJHJJJJJJJJJJJJJJJIIHIJJJJHJJJJIHIJJJJIJGJJIIJIHIJJHHHHHHHFFFFFFFEFEEEEE_Mismatch_0_Sense_+_Library_PoolC
AGCATATCATATCCCTTTTCTGGGATACTGCAAGTCACAAAGTTCCAGTTCATAATTTTGAGAGCTCTTACCTTTACTCAAATGTAAATTCCAA
>Frequency_1_QualityScore_FFHHHHHJJJJJJJJJJJIJJJJJJJJIJJJJIJJJJJJJJJJJJJJJIIIIIJJJJHHHHHFFFFFEEEEEEEDDDDDCDDDDDDCDDD_Mismatch_0_Sense_+_Library_PoolC
CGTAGGCGTTGTAAATGGATGAACTCCGACTGACTTGACTTCTTCTTGTTGTAAAGAAAGAAGCATAGGTATGAGAAGGATCCAGGTTCA
>Frequency_1_QualityScore_D=C?<FFHFBGGH9:<DE<FFGDD((6;B8)7@;@5;AHHEFBDCBCDCCC;??B557@B>?B@B<CC3:9559@BB>5000<89<9??909?<_Mismatch_1_Sense_+_Library_PoolC
GTCGGGGAAGGAGCATGCAATCGGACAGGTGCCCGTAATGATCCATGGAGGCGACGGGCAGAGGCCTAGCGCGGGCGGGAGAGAAGCCCGTGTT
>Frequency_1_QualityScore_FFFFDFHJIJFHIIEHGHJJIIIJJJJIJJJJIJJFHEHHIJJJIJJIJIIJGIIGGJJIJJJIJIJJIEGIIIII_Mismatch_2_Sense_+_Library_PoolC
AGTCACAAAGTTCCAGTTCATAATTTTGAGAGCTCTTACCTTTACTCAAATGTAAATTCCAAGATGATATATACCA
>Frequency_1_QualityScore_FFHHHHHJJJJJJJJJJJIIIJGIJIJJJJIJJIJIJJHIJJJJHIJJJIIIJJJJIJIJJIJIJJJJJIIJJGHHHHHFFFFFFFEEEEECCD_Mismatch_0_Sense_+_Library_PoolC
TATCATATCCCTTTTCTGGGATACTGCAAGTCACAAAGTTCCAGTTCATAATTTTGAGAGCTCTTACCTTTACTCAAATGTAAATTCCAAGATG
>Frequency_1_QualityScore_FFHHHHHJJJJJJJJJJJJJJJJJIJJJJJJJIJIJJJJJIJJJJJJJJJJIJJIJJIIJGHIIJJJJJDHHFHHFHFFFFFFFFCEBEEDEDE_Mismatch_0_Sense_+_Library_PoolC
ATATCCCTTTTCTGGGATACTGCAAGTCACAAAGTTCCAGTTCATAATTTTGAGAGCTCTTACCTTTACTCAAATGTAAATTCCAAGATGATAT
>Frequency_1_QualityScore_FDHHGHHJFHIIGIIJIIJIHIJIJGGIIJJHHJIIJJIJHAHHFFFFFFFCDDDDDDDCCDDDDDCDDCCDDDCCDEDDDCC>BAC9@@CC@C_Mismatch_0_Sense_+_Library_PoolC
GACGGCCGATGGATCGTTTGTAGCGTAGGCGTTGTAAATGGATGAACTCCGACTGACTTGACTTCTTCTTGTTGTAAAGAAAGAAGCATAGGTA
>Frequency_1_QualityScore_DDBH>FHIGIIGII>FHHEHHIBBDG@HGHIIIGIGGIIGGIIHIHIIIIDCHFHIHIGGII)=EGGHG;AEHCCDFFDBDCECECEAC?BDDD_Mismatch_0_Sense_+_Library_PoolC
CTTGACTTCTTCTTGTTGTAAAGAAAGAAGCATAGGTATGAGAAGGATCCAGGTTCAAAACTGATAAGCATATCATATCCCTTTTCTGGGATAC
>Frequency_1_QualityScore_FFHHHHHJJJHIIJJJJIJJJIIJJJIIGIFHGIJIIJIJJHCDDDDCDD?CDDDCDDECDDDDDDDDDDDDDBBDDCDDDCBDBBDDDDBDBD_Mismatch_1_Sense_+_Library_PoolC
AGATACCATGTGCGGAAACTCAATGCAGAGAACCGACCGCGGATGAAGGGTCGATTTGTTAAGAGGACGGCCGATGGATCGTTTGTAGCGTAGG
>Frequency_1_QualityScore_FFHHHHHJIJJJJJJJIIIJIJIJIIJIJJJJJJJJJIIIIJCGIFHIIIHFIGIIJIIJJJIJJJJJIEIJJJHHGHGHFFEFDFEEDFFEEE_Mismatch_0_Sense_+_Library_PoolC
ATAAGCATATCATATCCCTTTTCTGGGATACTGCAAGTCACAAAGTTCCAGTTCATAATTTTGAGAGCTCTTACCTTTACTCAAATGTAAATTC
>Frequency_1_QualityScore_DDHHHDFIHIHJJIIIIIEFEDGGHGJJGGGGGIHHEHFFFFFEDADDDDDDDDDDCCCDDDDDDDDDDC?BBDDDDDDDCCDCDDDDCCCDDD_Mismatch_0_Sense_+_Library_PoolC
AAGGGTCGATTTGTTAAGAGGACGGCCGATGGATCGTTTGTAGCGTAGGCGTTGTAAATGGATGAACTCCGACTGACTTGACTTCTTCTTGTTG
>Frequency_1_QualityScore_FFHHHGHJJJJJJJJJJIJJJJJJJJJJJJJJJJJJJJJJJIJJJJJJJJJJIJJJJJJHHJJJJIJJJHIJJJJGHHHGHHFEFFFDEEECED_Mismatch_1_Sense_+_Library_PoolC
TACTGCAAGTCACAAAGTTCCAGTTCATAATTTTGAGAGCTCTTACCTTTACTCAAATGTAAATTCCAAGATGATATATATCAACCAATTGTCC
>Frequency_1_QualityScore_FFHHH<FHIIJJJJJJIJJJJJJJJJJJJJJJJJIJJJJJJJJJJJIJJJJIJJJJJJIIIJIJIIIIIHIHHHHHHGE@DFFFFBCACDD_Mismatch_1_Sense_+_Library_PoolC
GAAGGGTCCAGGTTCAAAACTGATAAGCATATCATATCCCTTTTCTGGGATACTGCAAGTCACAAAGTTCCAGTTCATAATTTTGAGAGCT
>Frequency_1_QualityScore_FFHFHHHJJIJJJJJIJJJIJIJJJIJJGHIJJJIJJJJJJJJJJJJJJJJJJJIGIJIIJJJJJHGIJGIEHFHHHFFFDFECEDCECCCDCD_Mismatch_0_Sense_+_Library_PoolC
CTTCTTGTTGTAAAGAAAGAAGCATAGGTATGAGAAGGATCCAGGTTCAAAACTGATAAGCATATCATATCCCTTTTCTGGGATACTGCAAGTC
>Frequency_1_QualityScore_FDHHGFFHIJIJJJJJJJJJJJJJJJJJJIGJJJJIIJIJJIJJIHHJFGGAHGCHIJJGGGGGGHGCGEEGCEHHGEHFFFFFFDDACEFDED_Mismatch_0_Sense_+_Library_PoolC
CTGATAAGCATATCATATCCCTTTTCTGGGATACTGCAAGTCACAAAGTTCCAGTTCATAATTTTGAGAGCTCTTACCTTTACTCAAATGTAAA
>Frequency_1_QualityScore_FFHHHHDEGIGIIIFEGIJIJJJJJGIJIJJIJIJJJJJIIJIJJJGJIIJIEHIJIJIEIDHIJJIIIGEHEEHHEEFFFFFECCEDAE@CDD_Mismatch_0_Sense_+_Library_PoolC
CATAGGTATGAGAAGGATCCAGGTTCAAAACTGATAAGCATATCATATCCCTTTTCTGGGATACTGCAAGTCACAAAGTTCCAGTTCATAATTT
>Frequency_1_QualityScore_FFGHFFDBEHEBHIGIIIBHICHJIFIDGCGIIGGGGIIJJJIJIJJJIGEEEHEEFC>?>>CDDCDDD@@BCCDDDBDDDDDB<9<@:ACB_Mismatch_1_Sense_+_Library_PoolC
TATCGTGAAAAACGTCAAAGCAGGCTGTTCTACAAAAAAATCAGATACCATGTGCGGAAACTCAATGCAGAGAACCGACCGCGGATGAAGGG
>Frequency_1_QualityScore_FFHHHHHJIJIGIIJJJIJJJJJJEIJJJJJJJHHIJIBHGIJJJJJJJJJJIIHJJJJJJJJJIIJIJIIJIHHHHHHHFFFFFFFEDD_Mismatch_0_Sense_+_Library_PoolC
ATAATTTTGAGAGCTCTTACCTTTACTCAAATGTAAATTCCAAGATGATATGTATCAACCAATTGTCCAAATGTTTCCAATAAATTTGAG
>Frequency_1_QualityScore_FFGHHHHJHJJJJJIGIJIIJJJJJJJJIJJIJIJJIJIJJJJJJGIIJGIJJGHIGFIIJIJIIJJGGHHICHCGIIHHHHHFFFFFDCECEE_Mismatch_0_Sense_+_Library_PoolC
TTACCTTTACTCAAATGTAAATTCCAAGATGATATGTATCAACCAATTGTCCAAATGTTTCCAATAAATTTGAGAAAAATACATTAAAGGATTA
>Frequency_1_QualityScore_EFHHHHHJJJIJJHIJJIJJJJJJJJIIJJGHHIJJJGHJJJJHACDCDDDD<AB;BDDDDDDEDCDDA<>BBDDDDBDDDBBDDDDDECCDBB_Mismatch_1_Sense_+_Library_PoolC
TCAGATACCATGTGCGGAAACTTAATGCAGAGAACCGACCGCGGATGAAGGGTCGATTTGTTAAGAGGACGGCCGAGGGATCGTTTGTAGCGTA
>Frequency_1_QualityScore_FFHHGHHJIJGJJJJJIJJDHGIIIJJJJIJJIJJJIFHIJJJJEEHFDDD@BDCDCDD<CBDBCDDEDDEDCDB?BBDDDDDDD5@DDDCBBD_Mismatch_2_Sense_+_Library_PoolC
AAAAAAATCAGATACCATGTGCGGAAACTTAATGCAGAGAACCGACCGCGGATGAAGGGTCGATTTGTTAAGAGGACGGCCGAGGTATCGTTTG
>Frequency_1_QualityScore_FFGHHGHJJJJJJJJIGHIJJIJJJGGIJEGJJJJJGGIIJIIIJHIIJJJJIIIIIJJIIJJIGGJJIIIHHHHHHEFHFFFFFFFEEDC@CB_Mismatch_0_Sense_+_Library_PoolC
ATGAGAAGGATCCAGGTTCAAAACTGATAAGCATATCATATCCCTTTTCTGGGATACTGCAAGTCACAAAGTTCCAGTTCATAATTTTGAGAGC
>Frequency_1_QualityScore_FFHHHHHJIJJJGIJJHIJJJHIIJIIGIJIJJJJJJJJJIIJJJIJFHFFFEEEDEEEDDDDDDDDDDBDCDACABDDDDDDCDCDDCDEDDD_Mismatch_0_Sense_+_Library_PoolC
GCCGATGGATCGTTTGTAGCGTAGGCGTTGTAAATGGATGAACTCCGACTGACTTGACTTCTTCTTGTTGTAAAGAAAGAAGCATAGGTATGAG
>Frequency_1_QualityScore_FFFHHFDHGIIGII+CEGCEFHIBHCDGIIIBGHIIEICGHIIIAFHIGGGEHIIIGIGG@EEHIGEBE7ABBCDBBCCCDEAC;AACDCEC>A_Mismatch_1_Sense_+_Library_PoolC
GAAAGAAGCATAGGGATGAGAAGGATCCAGGTTCAAAACTGATAAGCATATCATATCCCTTTTCTGGGATACTGCAAGTCACAAAGTTCCAGTT
>Frequency_1_QualityScore_FFHHHHHIJJIJJJJJJJIIJIGJJHIJJJJJJIJJJIIJJJHGIIJJHIJJJJJJIJIJJJJJJJDEHEHHFFFFFEEEEEEECDDDDD_Mismatch_0_Sense_+_Library_PoolC
ACATTAAAGGATTAGCCATATATTTAACTCTGTCTAGTTGGGTTATAAAAAATTTCAATAAATTTGAGAAAAATACTTTAATGGTTACCA
>Frequency_1_QualityScore_+=AACFADF<<FII>IF9CACDF9+AEHHH?EEFFGGHHCFBCGG9BA?BGB4BFF@8B?CFFBG=@G=@@HE@=CHHF<AB@DDBC>C>@AC>_Mismatch_1_Sense_+_Library_PoolC
CTCAAATGTAAATTCCAAGATGATATATATCAACCAATTGTCCAAATGTTTCCAATAAATTTGAGAAAAATACCTTAAAGGATTAGCCATATAA
>Frequency_1_QualityScore_A?F>C<;:++2A;A31@1?@7@B=,,,82>?B&6&)&0((+8>9>AB<@<?+(8>(2)5:(:(:>?93(&(28::@:::::<?B&8@>AA_Mismatch_0_Sense_+_Library_PoolC
GGGCAGAGGCCTAGCGCGGGCGGGAGAGAAGCGCGTGTTATGAGATATCGTGAAAAAAGTAAAAGCAGGCTGTTCTACAAAAAAATAAGA
>Frequency_1_QualityScore_FFHHHHHIJJJJJJIJJJJJJJJIIIIIJJIIIGIHJIIIIGIJJHHIIIJJIJIJJJJJJIGHHHFFCDDBDDDDDEFDDDDDDDDDDDDEDD_Mismatch_0_Sense_+_Library_PoolC
CCAATAAATTTGAGAAAAATACATTAAAGGATTAGCCATATATTTAACTCTGTCTTTTTTTCAACCGGAAAGATTCATTCTCCTGCTATGCACA
