# Supplementary material for: Differential Gene Expression Reveals Candidate Genes for Drought Stress Response in Abies alba (Pinaceae)
Source: PLoS One. 2015 Apr 29;10(4):e0124564. doi: 10.1371/journal.pone.0124564 (PMC4414588; doi:10.1371/journal.pone.0124564)
Supplement: S3 File — (GZ) [file pone.0124564.s003.gz › comp16434_c0_seq1.fa]

>comp16434_c0_seq1 len=545 path=[1:0-232 234:233-260 262:261-544]
GGCAAGGCTCCCTATATTATTAAAAAGACTAGTCGGGATGGTTTTCTTCCTGCAGCAATCACAGGTACAAGTGACAATTACTTAGCGCAGTCTATGCTAATGGAAACAAAGATGGACTATCTCAAGTGAAAGATAATAAATAGGGAAGTGGTCAGAGCATCAAGTAATGGTTATCTAGTTACATGCATTTGTTGTGTTTTGTGTGGGCTGCAGATTGTATGTTTTGTGTAATCTTCGCAATGGTCACACTGACAACTGACCAAAAAATTGCGAGCTCTTGTATGGTTCAGTATGTAGATTGAGGTTATGTATGTAAATAATGTAAAGGTAGAGATATGTCAGAGCTTATTTTAAGTGTGTTTTCCTGCTCACCTTGTAATATGGCATACATTGCAATAGCAATGCTATACCGTCTGTCCAGAAATAAAAATCTTCAGTTCAGTGTTCTATTTCTGAATATGCTATTACTTGTATCTGTTAATCCATGTTTGTAAGCATTGGTATACCAACTTCCAAGTGATTTCTGTTAGAAACATTGTTAGGCA

>Frequency_10_QualityScore_FFHHHGHJIJJJJJGIIGIIIIIIIJJJIJJJJIIJJJIJJHIFHGHIJJJJJJJJJJJJJJIIJIIJIIHFGHIIHGGGGGDEEFFEEEEEDE_Mismatch_0_Sense_+_Library_PoolT
AAATAATGTAAAGGTAGAGATATGTCAGAGCTTATTTTAAGTGTGTTTTCCTGCTCACCTTGTAATATGGCATACATTGCAATAGCAATGCTAT
>Frequency_10_QualityScore_EEGGFGGIIIJJIIIFGDGGIIIHIIIIJIHIIIIJIIIIJIIHHIIIIIIJIHIIHIIIIIIIIGHIIGHHHGHGFFEFECDDCDDCCBCCCD_Mismatch_0_Sense_+_Library_PoolT
AGAGCTTATTTTAAGTGTGTTTTCCTGCTCACCTTGTAATATGGCATACATTGCAATAGCAATGCTATACCGTCTGTCCAGAAATAAAAATCTT
>Frequency_9_QualityScore_FFHHHHGIFGGIJJJJJJJJJIJJJJJIIIJJJJJJJJJJJJJJJJJJJJJJIJJJJJJJJJIIIJJJJHIHGHGHGFFFFFEDEEEECDDEDC_Mismatch_0_Sense_+_Library_PoolT
TTTAAGTGTGTTTTCCTGCTCACCTTGTAATATGGCATACATTGCAATAGCAATGCTATACCGTCTGTCCAGAAATAAAAATCTTCAGTTCAGT
>Frequency_7_QualityScore_EFHHHHHIIIIJJJJJJJJIJJIJJIJJJJJIJJIIHJJIIJJJHIIIIFHIIIFGGGEGHGGFEFFEB?CDEDEEEEEEEEEDEDDDEEDDAC_Mismatch_0_Sense_+_Library_PoolT
GCAATGGTCACACTGACAACTGACCAAAAAATTGCGAGCTCTTGTATGGTTCAGTATGTAGATTGAGGTTATGTATGTAAATAATGTAAAGGTA
>Frequency_7_QualityScore_FEHHHCFHHHHIIIIIIIIGIIJJHIJJJJIJHHFHGHIJIIJJJJIIIJJJJHIIIIIIIJIJIIJIJHIIIIHGGGGGGFFEFFEEDCCDDC_Mismatch_0_Sense_+_Library_PoolT
AAAGGTAGAGATATGTCAGAGCTTATTTTAAGTGTGTTTTCCTGCTCACCTTGTAATATGGCATACATTGCAATAGCAATGCTATACCGTCTGT
>Frequency_1_QualityScore_FFHHHFHIIJJJJJJJJJIJJJJJIJJJJIJJIIFHHIIJIJJJJIJJJJJJJJJIJIIJIJJJJIJJJHIIIJJJHHHHFFFFFFFFDDCDBD_Mismatch_0_Sense_+_Library_PoolC
AAAGGTAGAGATATGTCAGAGCTTATTTTAAGTGTGTTTTCCTGCTCACCTTGTAATATGGCATACATTGCAATAGCAATGCTATACCGTCTGT
>Frequency_7_QualityScore_FFHHHHHJEHHIIIIJJIJJJIIIJJJJJJJJJJJHIFGFHHIIJJJJJJJJJIJIIIJIIIGIIIIIJHHIIIIHIHGHHGGFFFFEEECDCC_Mismatch_0_Sense_+_Library_PoolT
TGTAAAGGTAGAGATATGTCAGAGCTTATTTTAAGTGTGTTTTCCTGCTCACCTTGTAATATGGCATACATTGCAATAGCAATGCTATACCGTC
>Frequency_7_QualityScore_FFCFGGHHIJIJIJIJHJIJJHIJJJIIJGHGHFHJJJJJJJJJIJJJJJIIIJJJIIJJJIJJJJJIIHHIIIIIHHGGGGFFEEDDDDDDDD_Mismatch_0_Sense_+_Library_PoolT
GGTAGAGATATGTCAGAGCTTATTTTAAGTGTGTTTTCCTGCTCACCTTGTAATATGGCATACATTGCAATAGCAATGCTATACCGTCTGTCCA
>Frequency_6_QualityScore_FEHGHHHGHIHIIEGHFIGEIHIHHIIIIIGHIIJIJIHIGHFGFHIJIIIIIIIIIIIIIHHIIIIIFEGGHIIHFGGGGGGFFEEEEDDDED_Mismatch_0_Sense_+_Library_PoolT
AATAATGTAAAGGTAGAGATATGTCAGAGCTTATTTTAAGTGTGTTTTCCTGCTCACCTTGTAATATGGCATACATTGCAATAGCAATGCTATA
>Frequency_6_QualityScore_FFHHHHHIIIIJJJJJJIIGIJIHIIIIHIGIHIIGGHHIHIHIGGGEGGGCFGDEFFGFFGFEGEDFFEDEDEEDDCACCCDCCCEDEEECCD_Mismatch_0_Sense_+_Library_PoolT
GACAACTGACCAAAAAATTGCGAGCTCTTGTATGGTTCAGTATGTAGATTGAGGTTATGTATGTAAATAATGTAAAGGTAGAGATATGTCAGAG
>Frequency_6_QualityScore_DEFGGFHIIHEHDDDGIIIIIGDHIIHIIIGGIIHIHHFGIIIHIIHGHHIIIGIIIIIIIIGIHGHHHEGHFDFEBCDDCCEECCBC@CDCAB_Mismatch_0_Sense_+_Library_PoolT
TTATTTTAAGTGTGTTTTCCTGCTCACCTTGTAATATGGCATACATTGCAATAGCAATGCTATACCGTCTGTCCAGAAATAAAAATCTTCAGTT
>Frequency_6_QualityScore_FFGGHGHIIIIIIJGIIEGFGFGIIIJJIIJHIJIHHIHIHIHIIFIHIGHIIHIIIGFHHHIGIIGIHEHGGEDEFDEEEEDCCCBDDDDCBC_Mismatch_0_Sense_+_Library_PoolT
TCAGAGCTTATTTTAAGTGTGTTTTCCTGCTCACCTTGTAATATGGCATACATTGCAATAGCAATGCTATACCGTCTGTCCAGAAATAAAAATC
>Frequency_6_QualityScore_FFHHHHHIJJJJJJJJIJJIJGIIJJJJJIIIJJHIJIJIIJIIIIIIIIHHHEFGGGGGGGGGFFEEE@CEDEEEECDDDDDDDEDEEEDDDC_Mismatch_0_Sense_+_Library_PoolT
ACAACTGACCAAAAAATTGCGAGCTCTTGTATGGTTCAGTATGTAGATTGAGGTTATGTATGTAAATAATGTAAAGGTAGAGATATGTCAGAGC
>Frequency_6_QualityScore_FEHHGHGHIHGHJIIIJHIIFHGHIHHIJIIIIIIIIIIJIIJIEGHHIIIIJJIIJIIIIIJIJJJIHHHFGDEDFHGHHGGGFFFFEEEECD_Mismatch_0_Sense_+_Library_PoolT
GTTCAGTATGTAGATTGAGGTTATGTATGTAAATAATGTAAAGGTAGAGATATGTCAGAGCTTATTTTAAGTGTGTTTTCCTGCTCACCTTGTA
>Frequency_6_QualityScore_FFFGEFFHIJIIJJIJJIJJJJIIHJJJJJIJJIIJJIJJIIIJJIJJGIIIJIIJIIIIIIIHIIHHGGGGGGGFFFEEEEEECDDEDBCBDD_Mismatch_0_Sense_+_Library_PoolT
AGTGTGTTTTCCTGCTCACCTTGTAATATGGCATACATTGCAATAGCAATGCTATACCGTCTGTCCAGAAATAAAAATCTTCAGTTCAGTGTTC
>Frequency_6_QualityScore_FEHHHHHEGIIIIJJJIIIJIIJJJJJJJJJJJJHHGHGIIJJJJIIJJJJJJJJIIJIJJIIJJJJIJIIJIIIIHHHHGGFFFFFFEEDCDD_Mismatch_0_Sense_+_Library_PoolT
GTAAAGGTAGAGATATGTCAGAGCTTATTTTAAGTGTGTTTTCCTGCTCACCTTGTAATATGGCATACATTGCAATAGCAATGCTATACCGTCT
>Frequency_6_QualityScore_FEGGHHGIIIJIIIEGGFGHIIIIJJIIJJJJJJJHIIIIIIIIHIIIIIJIIIHIJJIIIIJJIIIHHGIGGHFGFFEDBDECDDEDDDCDDE_Mismatch_0_Sense_+_Library_PoolT
GAGCTTATTTTAAGTGTGTTTTCCTGCTCACCTTGTAATATGGCATACATTGCAATAGCAATGCTATACCGTCTGTCCAGAAATAAAAATCTTC
>Frequency_6_QualityScore_FFHHHHHJJJIJJJJJEHIHIHIIIIJJJJJJIJJJJJJJJIJGHGGFHIJJJJJJJJJJJJJJHIIIJHHIIIIIIGGGGGGGFEEFEEEEEE_Mismatch_0_Sense_+_Library_PoolT
GTAAATAATGTAAAGGTAGAGATATGTCAGAGCTTATTTTAAGTGTGTTTTCCTGCTCACCTTGTAATATGGCATACATTGCAATAGCAATGCT
>Frequency_5_QualityScore_FFHHHHHJJIJJJIJEHGHHHHIIIHJJJJJJJJJJJJJJJJHHGHHIJJIJJJIJJIJJJJJIJJJJIIIJJIIIIHHHHGGGFFFFFFEEDE_Mismatch_0_Sense_+_Library_PoolT
TAAATAATGTAAAGGTAGAGATATGTCAGAGCTTATTTTAAGTGTGTTTTCCTGCTCACCTTGTAATATGGCATACATTGCAATAGCAATGCTA
>Frequency_5_QualityScore_EEGHHHGIIIHHIHIFFHFGFGEHHIHIHDGFGIFHIIIIIIIHHIIIIHIHIDGGHIGIHHIIIIIHIHHIIIIIIHHHFHEEAFFEEEEEED_Mismatch_0_Sense_+_Library_PoolT
TCTTGTATGGTTCAGTATGTAGATTGAGGTTATGTATGTAAATAATGTAAAGGTAGAGATATGTCAGAGCTTATTTTAAGTGTGTTTTCCTGCT
>Frequency_5_QualityScore_FCGHGGHIGIJGHIIIHHIJIIIHIIIIIHIIJIJEGHGIHIJJJIIJIJIIIJJJJJJJHIHIGFDGHEGIJIHFHHIHGFFFFFFFFEEDED_Mismatch_0_Sense_+_Library_PoolT
GTAGATTGAGGTTATGTATGTAAATAATGTAAAGGTAGAGATATGTCAGAGCTTATTTTAAGTGTGTTTTCCTGCTCACCTTGTAATATGGCAT
>Frequency_5_QualityScore_FFHHGHHJIJJIJJIJJFHHHIIIIJJJJIHIJIJJJJJJJJIJHHFGEFIIJJJJJIJICHIIIIIIJGHHIIJIIHHHGGGGFFFEFEDEEE_Mismatch_0_Sense_+_Library_PoolT
TGTAAATAATGTAAAGGTAGAGATATGTCAGAGCTTATTTTAAGTGTGTTTTCCTGCTCACCTTGTAATATGGCATACATTGCAATAGCAATGC
>Frequency_1_QualityScore_FFHHHHHJJJIHJJJJJHIJIJJJJJJJJJIJJIJJJJJIJJJJHHFHGGJJIHIJJIJIJJJJJJJJJHIJJJJJJHHHHGHHFFFFFFEEEE_Mismatch_0_Sense_+_Library_PoolC
TGTAAATAATGTAAAGGTAGAGATATGTCAGAGCTTATTTTAAGTGTGTTTTCCTGCTCACCTTGTAATATGGCATACATTGCAATAGCAATGC
>Frequency_5_QualityScore_FFHGGHHIHIIIIIIGHIJGHIGHGHIHIIJIJHHJIIIJIJJJJJFGIIIIJJJJIJJJIIIJJIIJIEHIIHHFGEGGHGGGGGFFEEEEEC_Mismatch_0_Sense_+_Library_PoolT
TGGTTCAGTATGTAGATTGAGGTTATGTATGTAAATAATGTAAAGGTAGAGATATGTCAGAGCTTATTTTAAGTGTGTTTTCCTGCTCACCTTG
>Frequency_5_QualityScore_FFHHHHHJJJJJJJJJHIGHGIJJJIIJJJJJJJJJJIIIJJJJIJJJIJJJJJJJIJJJIJJJJIJJJHIHIHHHFFFFFECCDEEEDDCDCD_Mismatch_0_Sense_+_Library_PoolT
CAGAGCTTATTTTAAGTGTGTTTTCCTGCTCACCTTGTAATATGGCATACATTGCAATAGCAATGCTATACCGTCTGTCCAGAAATAAAAATCT
>Frequency_5_QualityScore_FFHGEGHIJJJJJJJJJJJJJJJIIJJJJJJHHFGFHIJJJJJIIJIJJJJJIIIIJJIIJJJJJJJJJHIHIIIHHHGGGFFFFFEDDDEDDD_Mismatch_0_Sense_+_Library_PoolT
AAGGTAGAGATATGTCAGAGCTTATTTTAAGTGTGTTTTCCTGCTCACCTTGTAATATGGCATACATTGCAATAGCAATGCTATACCGTCTGTC
>Frequency_5_QualityScore_FFHHHHHIIIFGHFHIIIIIIIJJHIIJJJJJJJJIIIIFG@GIIIIIIJIJJIIIIIIIJIJIHGIIIHHIJIIIIHGGGGGEEFEEEEDEDD_Mismatch_0_Sense_+_Library_PoolT
AATGTAAAGGTAGAGATATGTCAGAGCTTATTTTAAGTGTGTTTTCCTGCTCACCTTGTAATATGGCATACATTGCAATAGCAATGCTATACCG
>Frequency_5_QualityScore_FFHHHHHJJJJFHIIIIIIJJJJJJIIIJJJJJJJJIJHHHHGIJJJJJJJJJIJJJIJHIHHIJJJIJGGIIJIIHHHHHGGFFFFFEDEEED_Mismatch_0_Sense_+_Library_PoolT
TAATGTAAAGGTAGAGATATGTCAGAGCTTATTTTAAGTGTGTTTTCCTGCTCACCTTGTAATATGGCATACATTGCAATAGCAATGCTATACC
>Frequency_4_QualityScore_EAEGGBGGDFEHHGGHIFHHGGHIGIEGHIIE>FDGGHFIFGGHHIGHHIFIIHHFHGHAFEEBFGGIIFDGHHIIHFFCEEGEECCEEEDCCD_Mismatch_0_Sense_+_Library_PoolT
GATTGAGGTTATGTATGTAAATAATGTAAAGGTAGAGATATGTCAGAGCTTATTTTAAGTGTGTTTTCCTGCTCACCTTGTAATATGGCATACA
>Frequency_4_QualityScore_FFHHHHHJIIJJJJJJIJIJJJJIJJJIJJJJJJJIIIJJJJJJJGIIIHEHGGGCFFFDFEDEEEEDECACDDEEEEDEFEDEDEDDEFEDDC_Mismatch_0_Sense_+_Library_PoolT
CGCAATGGTCACACTGACAACTGACCAAAAAATTGCGAGCTCTTGTATGGTTCAGTATGTAGATTGAGGTTATGTATGTAAATAATGTAAAGGT
>Frequency_4_QualityScore_EDEFGGGIIIIIIGJIGIJJIHIIGHGGGHIJIIIJJJJIHIIIJIIIIIIIHIIIJIIJJJJIFIHIIIIIIIHGEFGFEECEDCCCDAABCC_Mismatch_0_Sense_+_Library_PoolT
AGATATGTCAGAGCTTATTTTAAGTGTGTTTTCCTGCTCACCTTGTAATATGGCATACATTGCAATAGCAATGCTATACCGTCTGTCCAGAAAT
>Frequency_4_QualityScore_FFHHHGGIIJJIIJIEHHIIJHHIIGIJJIIIIIIIJJJIIJIEIIIGIIJIIIJIIHIIIIGGGGECCCACCDDDCCCCDDDDCDEEDCDDCC_Mismatch_0_Sense_+_Library_PoolT
TTTTGTGTGGGCTGCAGATTGTATGTTTTGTGTAATCTTCGCAATGGTCACACTGACAACTGACCAAAAAATTGCGAGCTCTTGTATGGTTCAG
>Frequency_4_QualityScore_EEHHHGEIHIGHIIGIIIIEGFGIIIIIIIIJIIIIIIIIIIJJIJIIIIIIIIIHFHGFGGGGEEDDCCDDDDDEEDBCCCCDEEEDDDEDED_Mismatch_0_Sense_+_Library_PoolT
CTGCAGATTGTATGTTTTGTGTAATCTTCGCAATGGTCACACTGACAACTGACCAAAAAATTGCGAGCTCTTGTATGGTTCAGTATGTAGATTG
>Frequency_4_QualityScore_FFHHGGHJJIJIIIJJJJIJJJJJJJIIFHGGIJIIJJJJJIIIJJJIHJIIIJIJIJJIJIJIHHIIIGGHIGHGGGGGGGEEEEDEDDDCAB_Mismatch_0_Sense_+_Library_PoolT
AGAGATATGTCAGAGCTTATTTTAAGTGTGTTTTCCTGCTCACCTTGTAATATGGCATACATTGCAATAGCAATGCTATACCGTCTGTCCAGAA
>Frequency_1_QualityScore_FFGHHHHJJGIIJJJIAGGIIIJIIJIJIGFFHJJJIIIJJIIJJJJJIHHIEGIJIJHIJJGJJGIHFCHFHFFFFFFEDDCABDDCDDDC>>_Mismatch_0_Sense_+_Library_PoolC
AGAGATATGTCAGAGCTTATTTTAAGTGTGTTTTCCTGCTCACCTTGTAATATGGCATACATTGCAATAGCAATGCTATACCGTCTGTCCAGAA
>Frequency_4_QualityScore_FFHHHHHJJJJIJJJIJJJJIIIFHGGGIIJJJJJIJJIIJJJJIIJIIJIIJJJJJIJJIIJHIIIIIHHHHHGGGFFFEEEDEDDDDCD_Mismatch_0_Sense_+_Library_PoolT
GATATGTCAGAGCTTATTTTAAGTGTGTTTTCCTGCTCACCTTGTAATATGGCATACATTGCAATAGCAATGCTATACCGTCTGTCCAGAA
>Frequency_4_QualityScore_CEFFGGFIGIIFGHHFHDIDBDFHIIJIIJJJGEBGBFHBACCAEFHIIFIEHGFHGAGFGGHGFEEFFEFHFGGHFCEDD?DCEECCDDECDC_Mismatch_0_Sense_+_Library_PoolT
CTTATTTTAAGTGTGTTTTCCTGCTCACCTTGTAATATGGCATACATTGCAATAGCAATGCTATACCGTCTGTCCAGAAATAAAAATCTTCAGT
>Frequency_4_QualityScore_FEHEGHGIIIIIJHIIIHIIJJGIIJJIJJGHEGGHGIIIJJIIJIIJJJJIIJJJIJIHHIJIIIIIHGHGIHGGGGGEFFFEEEDCDDCCDD_Mismatch_0_Sense_+_Library_PoolT
AGGTAGAGATATGTCAGAGCTTATTTTAAGTGTGTTTTCCTGCTCACCTTGTAATATGGCATACATTGCAATAGCAATGCTATACCGTCTGTCC
>Frequency_4_QualityScore_FFHGGHHJHIIIIHIIIIIJGIIJHIIGHIIJIIJJIIIIIIJJJIIIIJJEGIIIJIJJJIJIJIJIJGGIJIJJJJGHEFEGHGGGFFFFEE_Mismatch_0_Sense_+_Library_PoolT
TTGTATGGTTCAGTATGTAGATTGAGGTTATGTATGTAAATAATGTAAAGGTAGAGATATGTCAGAGCTTATTTTAAGTGTGTTTTCCTGCTCA
>Frequency_4_QualityScore_FEHHHHGHIGHFHIIHIIGIIIEHIDGHIJIIIJIIIJJJIIJIJJJIIFGHIIIIJJJIJJJIIIJJHFHIIIIIGHFGDFGGGGGFFFFEEE_Mismatch_0_Sense_+_Library_PoolT
GTATGGTTCAGTATGTAGATTGAGGTTATGTATGTAAATAATGTAAAGGTAGAGATATGTCAGAGCTTATTTTAAGTGTGTTTTCCTGCTCACC
>Frequency_4_QualityScore_FFHHHHHJEGEFGHIJIJJIJJIHIJJIJIIJJJIJIJJIJJJJIIJIIJJIJJJJIIJIJJIJIJIIIIHGGGEFFFEEEEEECCDEEEDDDE_Mismatch_0_Sense_+_Library_PoolT
ATTTTAAGTGTGTTTTCCTGCTCACCTTGTAATATGGCATACATTGCAATAGCAATGCTATACCGTCTGTCCAGAAATAAAAATCTTCAGTTCA
>Frequency_4_QualityScore_BEGGCFGHGEHHGBFGGGHGCGHEFIIGGHIIHHGIHIGHGHIJJIIDCFGHHIIIHIHIGHGHIIIIGEFFGFCFCDCEFFEDGEEEEDCCAC_Mismatch_0_Sense_+_Library_PoolT
ATGGTTCAGTATGTAGATTGAGGTTATGTATGTAAATAATGTAAAGGTAGAGATATGTCAGAGCTTATTTTAAGTGTGTTTTCCTGCTCACCTT
>Frequency_4_QualityScore_DEFGGGGIIIIIIIIJIIFGGFHHHIIHHIHGHIIIIGIIIIHGIHHFGFGGIHIHIIIIIIIIIHIHGEHHFGGGGHGGFFFEEEEEDECDCC_Mismatch_0_Sense_+_Library_PoolT
ATGTAAATAATGTAAAGGTAGAGATATGTCAGAGCTTATTTTAAGTGTGTTTTCCTGCTCACCTTGTAATATGGCATACATTGCAATAGCAATG
>Frequency_4_QualityScore_EFGFGHHFHIHIFIIIGIIIIIIEHICGGIIGHIJIIJIIHIIIIHGIIICFHHIHIIIJIIIIIJJIHGIIJJIIIFFDEAEEFEFFFEEEDE_Mismatch_0_Sense_+_Library_PoolT
TGTATGGTTCAGTATGTAGATTGAGGTTATGTATGTAAATAATGTAAAGGTAGAGATATGTCAGAGCTTATTTTAAGTGTGTTTTCCTGCTCAC
>Frequency_4_QualityScore_EEHFGGGHGGHIIIIIIIJIIGHIIIIDGIIIHIIIIIJIJJIIJJJJJJIHGHHIEGFHIHHIIIIIIGHIIIHGFGGEGGFEFECEEEEEEE_Mismatch_0_Sense_+_Library_PoolT
AGGTTATGTATGTAAATAATGTAAAGGTAGAGATATGTCAGAGCTTATTTTAAGTGTGTTTTCCTGCTCACCTTGTAATATGGCATACATTGCA
>Frequency_4_QualityScore_EDGEEGGDFEEGHIGCGIDCGHGGFFIEGIIGGIIIGHIGEDBEIFHIFBGIGHGIIIGIIHGGHIIGIIDCECCFAEFFEFEFFFFEACCDDE_Mismatch_0_Sense_+_Library_PoolT
TCAGTATGTAGATTGAGGTTATGTATGTAAATAATGTAAAGGTAGAGATATGTCAGAGCTTATTTTAAGTGTGTTTTCCTGCTCACCTTGTAAT
>Frequency_4_QualityScore_EEBFGGGJIJIIIIJJJJHIIIIIIIGGGIIJJIIJJJIJIIIGIGIIIEGGHGGIIHHGFIHGHIHGFDE?DEECDEEDDDCCCCDCCCCDDD_Mismatch_0_Sense_+_Library_PoolT
GGTTATCTAGTTACATGCATTTGTTGTGTTTTGTGTGGGCTGCAGATTGTATGTTTTGTGTAATCTTCGCAATGGTCACACTGACAACTGACCA
>Frequency_4_QualityScore_FFHGHHHJJJJJJIJJJJJIJGHEGGGIJJJJJJJJJJJJJJJJJIJJJIJJJIIJJJJJJIIJJJJJJHIJJJIIGHGFFFEFEEDDD_Mismatch_0_Sense_+_Library_PoolT
TATGTCAGAGCTTATTTTAAGTGTGTTTTCCTGCTCACCTTGTAATATGGCATACATTGCAATAGCAATGCTATACCGTCTGTCCAGAA
>Frequency_4_QualityScore_FFHHHHHJJJJJJJJJJHIJJIIJJIJIJJJJJJJJJIJIJJJJJIJJJJIIHHHHHGFEFFFEDEEEEDEDEEDDDDCCDDDEEEEFEF_Mismatch_0_Sense_+_Library_PoolT
TGTAATCTTCGCAATGGTCACACTGACAACTGACCAAAAAATTGCGAGCTCTTGTATGGTTCAGTATGTAGATTGAGGTTATGTATGTAA
>Frequency_4_QualityScore_FEHGHGHIIJJJJJJJJJIIJJJGIIJJJIJIJJIJJJIJJJIIIIIIIIIIGGFEEEEEDDDEDCDDCADEEEDEEDEEDCDDACCDDDEEED_Mismatch_0_Sense_+_Library_PoolT
GTTTTGTGTAATCTTCGCAATGGTCACACTGACAACTGACCAAAAAATTGCGAGCTCTTGTATGGTTCAGTATGTAGATTGAGGTTATGTATGT
>Frequency_4_QualityScore_EFGHHHHIIJIJJJJIIIGHIHIHIIJIJJJJIIGHHIIIDGHIIIIIHIIIIIIFIIJIJIHIEGGGIEGFGGFEEDEDDCDBDDDCEEECDD_Mismatch_0_Sense_+_Library_PoolT
AGATAATAAATAGGGAAGTGGTCAGAGCATCAAGTAATGGTTATCTAGTTACATGCATTTGTTGTGTTTTGTGTGGGCTGCAGATTGTATGTTT
>Frequency_4_QualityScore_FEHHHHGJJIJIIJJHHIIHIJJJGIGIIIJJJJIIIIJJJIJIJIIIIIIIIIIIIIHHEGGFDEECCBCCDCDDDDDDEEDCCCCDCDCDCC_Mismatch_0_Sense_+_Library_PoolT
GTGGGCTGCAGATTGTATGTTTTGTGTAATCTTCGCAATGGTCACACTGACAACTGACCAAAAAATTGCGAGCTCTTGTATGGTTCAGTATGTA
>Frequency_4_QualityScore_FEHGGGGIIJIIJJJIIJIGGGFHIHIIIJJJJIIIJJJHIJIJJIIIHIIJIIIJIJJIJIIGIIIJJGGIGGHGFGFFEEEEBC_Mismatch_0_Sense_+_Library_PoolT
GTCAGAGCTTATTTTAAGTGTGTTTTCCTGCTCACCTTGTAATATGGCATACATTGCAATAGCAATGCTATACCGTCTGTCCAGAA
>Frequency_4_QualityScore_EFHGHEGIIJJJIIIIIJIJIIIIIIIIIIJIIJIJJIIIJJHIIIJDGHHHFHGGGGGDFFFBEECDECCEEEEDEEEEEDDDEEEEDCACDD_Mismatch_0_Sense_+_Library_PoolT
AATGGTCACACTGACAACTGACCAAAAAATTGCGAGCTCTTGTATGGTTCAGTATGTAGATTGAGGTTATGTATGTAAATAATGTAAAGGTAGA
>Frequency_4_QualityScore_FFHHHHGIIJJJIJIIJJJHIJJJJJIIJJJJJJJJJJJJJGIIIJEGHGHGHIIGHGEGGGDEEBDDEBDEEEEEEEEEDEDEEEDCDCDDCD_Mismatch_0_Sense_+_Library_PoolT
ATGGTCACACTGACAACTGACCAAAAAATTGCGAGCTCTTGTATGGTTCAGTATGTAGATTGAGGTTATGTATGTAAATAATGTAAAGGTAGAG
>Frequency_4_QualityScore_FEGFHGHJJJJJJJIJJJGIHIHIJJIJJJJJJJJJIJIJJIIJIIIGHHIHGGGEGGFECEEEEBDEDEEEEEEDCDDCDDDDDEEEEEE_Mismatch_0_Sense_+_Library_PoolT
GTGTAATCTTCGCAATGGTCACACTGACAACTGACCAAAAAATTGCGAGCTCTTGTATGGTTCAGTATGTAGATTGAGGTTATGTATGTAA
>Frequency_1_QualityScore_FFHHHHHJJJJJJJIJJJGHHIJJJJJJJJJJJJIIJIIHIJJJJIIJIJIJHHHHHHFF@DEEECEEEEFDDEEDDDDCDDDDDDFEDDF_Mismatch_0_Sense_+_Library_PoolC
GTGTAATCTTCGCAATGGTCACACTGACAACTGACCAAAAAATTGCGAGCTCTTGTATGGTTCAGTATGTAGATTGAGGTTATGTATGTAA
>Frequency_4_QualityScore_EEGHEGGFHHGIIIIIIIHIGHDGDGIIIIIIIIIIIJIGIIGIIIJJIIHIIIIHHIHIIIIIIIHIIGHIIIIHGGGFFEEEEDCD_Mismatch_0_Sense_+_Library_PoolT
ATGTCAGAGCTTATTTTAAGTGTGTTTTCCTGCTCACCTTGTAATATGGCATACATTGCAATAGCAATGCTATACCGTCTGTCCAGAA
>Frequency_4_QualityScore_FFHHHHHJIJJIJJJJJJJIHIIJGIJHIHIIIHIIHIIJIIIGGIJJHIIJIIJIIIIIIIIHHHGCFCFFFFFEEEFEEDDDDDCDEEEEDD_Mismatch_0_Sense_+_Library_PoolT
AAAAAATTGCGAGCTCTTGTATGGTTCAGTATGTAGATTGAGGTTATGTATGTAAATAATGTAAAGGTAGAGATATGTCAGAGCTTATTTTAAG
>Frequency_4_QualityScore_EEGGHHHJJHIIJIJJJIJJJIJJEHIIJJIJJJIJJIJJIJJIJJJJIIIFHEFCHIIJJJJJJJIIHHIHHIIIIIHHGGGGGEFEEEEEDE_Mismatch_0_Sense_+_Library_PoolT
TTATGTATGTAAATAATGTAAAGGTAGAGATATGTCAGAGCTTATTTTAAGTGTGTTTTCCTGCTCACCTTGTAATATGGCATACATTGCAATA
>Frequency_4_QualityScore_FFHHHHEHHIIIJIJIIJIJIJJJJHJJJJJJJGHGGGIIJJJJJJJJJJJJJJJJJIJIIHIIIIIJJHIJIIIIHGGGGGFFFFFEDDDDCC_Mismatch_0_Sense_+_Library_PoolT
TAAAGGTAGAGATATGTCAGAGCTTATTTTAAGTGTGTTTTCCTGCTCACCTTGTAATATGGCATACATTGCAATAGCAATGCTATACCGTCTG
>Frequency_4_QualityScore_EFFGFHHJJIJIJJIIIIIGHCGFHIIIIJJJIIIJJJJJHIHIIIIIJJJIIIJIIIIHIJJIIJJIIHHIIIHGGGFEEFEEDAD_Mismatch_0_Sense_+_Library_PoolT
TGTCAGAGCTTATTTTAAGTGTGTTTTCCTGCTCACCTTGTAATATGGCATACATTGCAATAGCAATGCTATACCGTCTGTCCAGAA
>Frequency_4_QualityScore_EEGEGCEDGIIGGIIHIIEHGHIHHFHIJIIHIIIIIIIIIJJJJJIIIIIIHIIIJIGIIIIJIJIIHGHGGGGGFEEEEEEEDDEDEDCCCC_Mismatch_0_Sense_+_Library_PoolT
AAGTGTGTTTTCCTGCTCACCTTGTAATATGGCATACATTGCAATAGCAATGCTATACCGTCTGTCCAGAAATAAAAATCTTCAGTTCAGTGTT
>Frequency_4_QualityScore_FFHHHHGHIIIIEHFGHHGHIIIIHIJJIIIJJJIJIIIGGEFDHIIIJJJIJIIIIJIIGIIGHIIIJGHIIIIIGGGGFGFFEFEEEEDDEE_Mismatch_0_Sense_+_Library_PoolT
ATAATGTAAAGGTAGAGATATGTCAGAGCTTATTTTAAGTGTGTTTTCCTGCTCACCTTGTAATATGGCATACATTGCAATAGCAATGCTATAC
>Frequency_4_QualityScore_AEACCEAB@FEAEGCEGGEDEFGCGGFGGGDFFEGGEGGGGCFFFCCEFGFFGFGGFEGGEEEGFEEFGEEFCCAB@DEEFEEECDDCDDDDCC_Mismatch_0_Sense_+_Library_PoolT
GGTTCAGTATGTAGATTGAGGTTATGTATGTAAATAATGTAAAGGTAGAGATATGTCAGAGCTTATTTTAAGTGTGTTTTCCTGCTCACCTTGT
>Frequency_3_QualityScore_EFFDGHGHIJJJIJIJJJJGHIIIJGHIIJIIJIIJIJJIJJJIIIHIIGIHIJIJHIHIJJJJIIHHECEGCFFEBDFEDDECDDEEDDEDDC_Mismatch_0_Sense_+_Library_PoolT
AAGTGGTCAGAGCATCAAGTAATGGTTATCTAGTTACATGCATTTGTTGTGTTTTGTGTGGGCTGCAGATTGTATGTTTTGTGTAATCTTCGCA
>Frequency_3_QualityScore_FFHHHHHGHEGFHIJJJJJJJJIJIJJJHIJJJJJJJJJJJJJIIIIHIJIJIJJJJJJIJJJJIIJHIIGIFGHHGGFFFFFCDEEEEBDDED_Mismatch_0_Sense_+_Library_PoolT
TTTTAAGTGTGTTTTCCTGCTCACCTTGTAATATGGCATACATTGCAATAGCAATGCTATACCGTCTGTCCAGAAATAAAAATCTTCAGTTCAG
>Frequency_3_QualityScore_FEHGFGFHGIJHIIIIIJIIHIIJJFHIGGFHGHIJHIIIJJJIJJJJJHHJHIIIJJJJHIJJJIIIIEGHHHGFGFFFFFEEEEDDCDDDDC_Mismatch_0_Sense_+_Library_PoolT
GTAGAGATATGTCAGAGCTTATTTTAAGTGTGTTTTCCTGCTCACCTTGTAATATGGCATACATTGCAATAGCAATGCTATACCGTCTGTCCAG
>Frequency_3_QualityScore_FDGDGEGIJIIJJJJJIJJJJJIIIJJJJJJJIIJJJJJJJJIJJJJJJIJJJJJJHIJJIIIIIHGGHFEFFFFEFDEEEEECDDEDCCCDDE_Mismatch_1_Sense_+_Library_PoolT
GTGTGTTTTCCTGCTCACCTTGTAATATGGCATACATTGCAATAGCAATGCTATACCGTCTGTCCAGAAATAAAAATCTTCAGTTCAGTGTTCA
>Frequency_3_QualityScore_FEGHHGHGIIIHFHIHIJIIHCGHIFFHFFHFAEEHHIGGHGIJIIJIEEGGH@CEBEDDEEEEDCDDD>ACBBDDDCCCDDECBCBBCCCCAC_Mismatch_0_Sense_+_Library_PoolT
CTTCGCAATGGTCACACTGACAACTGACCAAAAAATTGCGAGCTCTTGTATGGTTCAGTATGTAGATTGAGGTTATGTATGTAAATAATGTAAA
>Frequency_3_QualityScore_DEGGGEFFHIIIIIIHIJJIIAFGFHGHIJIIHJJHIIIJIJIJJHIHEHEFEHHIFHHHGGHFGGHGHGGGFHHGGGFGFFGGGFEDEEEEDD_Mismatch_0_Sense_+_Library_PoolT
TGTATGTAAATAATGTAAAGGTAGAGATATGTCAGAGCTTATTTTAAGTGTGTTTTCCTGCTCACCTTGTAATATGGCATACATTGCAATAGCA
>Frequency_3_QualityScore_EFHHHHHJIHIIHIJJJHIJHIIHIJFIJGIIIHHHDHHIIHIIJIJHIIJIIJIIIIJJFGIHIGIIIHIIGGGGGGEFFFFFEDEDDCDACC_Mismatch_0_Sense_+_Library_PoolT
TGCGAGCTCTTGTATGGTTCAGTATGTAGATTGAGGTTATGTATGTAAATAATGTAAAGGTAGAGATATGTCAGAGCTTATTTTAAGTGTGTTT
>Frequency_3_QualityScore_DDGGHHFIFDGGFGGHIJGIIHIJGHHIJIHGIIIJHBGHHIIHIIIIIEHIIHIIIIGGGFHHIHHHGEGFGEB@EDDFEECCCDDDEDDBDC_Mismatch_0_Sense_+_Library_PoolT
TATTTTAAGTGTGTTTTCCTGCTCACCTTGTAATATGGCATACATTGCAATAGCAATGCTATACCGTCTGTCCAGAAATAAAAATCTTCAGTTC
>Frequency_1_QualityScore_FFHHFHHJJHHGIGIJJJJJIJJJIJJJJJJJJJIJIJJJJJJJJJJJJIJJGIJJIJJJIJJJIJJGIEHHHHGHFFFFFFEEEDDCDEDBDD_Mismatch_0_Sense_+_Library_PoolC
TATTTTAAGTGTGTTTTCCTGCTCACCTTGTAATATGGCATACATTGCAATAGCAATGCTATACCGTCTGTCCAGAAATAAAAATCTTCAGTTC
>Frequency_3_QualityScore_FFHHHHHJJJJJJJJJJHHIJJHIJIIIIIJIHIHIIJGHIEGIIJIJJJIIJIJJIIJIIIJIIHHIIGGGGGGGGFFFFFEECEEEEEDDDD_Mismatch_0_Sense_+_Library_PoolT
AAAATTGCGAGCTCTTGTATGGTTCAGTATGTAGATTGAGGTTATGTATGTAAATAATGTAAAGGTAGAGATATGTCAGAGCTTATTTTAAGTG
>Frequency_3_QualityScore_EEHHGGDFFHIJJJJJJJJIIIJJIIIJJJJIJJJJIJJJJJIJJJJJJJJIIJIJJJJHIIIIJIJJIEDGHHGFFFFEFFEEEEEFEEDBCC_Mismatch_0_Sense_+_Library_PoolT
TAAGTGTGTTTTCCTGCTCACCTTGTAATATGGCATACATTGCAATAGCAATGCTATACCGTCTGTCCAGAAATAAAAATCTTCAGTTCAGTGT
>Frequency_3_QualityScore_FFHHHHHJJJJJJJIIJJJIJJJJJJJHIGHFHJJJJJJJIJJJJJJJIJJJIJJJJJJIIIJJJIJJIHIJJJJIHHHHHHFFFEEDEEDDDB_Mismatch_0_Sense_+_Library_PoolT
TAGAGATATGTCAGAGCTTATTTTAAGTGTGTTTTCCTGCTCACCTTGTAATATGGCATACATTGCAATAGCAATGCTATACCGTCTGTCCAGA
>Frequency_3_QualityScore_EFHGHHHEEFGGGHIIHJIIJJDGGGHGHIIIGHHIIGHIJJJIIIJIIEGEGFEHIHFGHIGHHGIHFDDHFGHHGCFGFFECEEDEEDEDCD_Mismatch_0_Sense_+_Library_PoolT
ATGTATGTAAATAATGTAAAGGTAGAGATATGTCAGAGCTTATTTTAAGTGTGTTTTCCTGCTCACCTTGTAATATGGCATACATTGCAATAGC
>Frequency_3_QualityScore_EEGHHHHIIIIFIIHIFIHIIIIGIHGEGIAEDHIHGHIIHIGIGHIIHHIJIIFHIGHFGIIIIIIIHGHHIHIJJHHIHEFBCCBDFEEFFD_Mismatch_0_Sense_+_Library_PoolT
CTCTTGTATGGTTCAGTATGTAGATTGAGGTTATGTATGTAAATAATGTAAAGGTAGAGATATGTCAGAGCTTATTTTAAGTGTGTTTTCCTGC
>Frequency_3_QualityScore_FDHHCGHIJIIIJIJJJJIJJJIJJIJJDHIIJGJIJJJJJJJJJJJJJJJJJJJHIHHFHIIHIIIHGGGGGGGGFGFFGFFEEEEEEEEFDD_Mismatch_0_Sense_+_Library_PoolT
GAGGTTATGTATGTAAATAATGTAAAGGTAGAGATATGTCAGAGCTTATTTTAAGTGTGTTTTCCTGCTCACCTTGTAATATGGCATACATTGC
>Frequency_3_QualityScore_FFHHHHGJJIIJJJIJIIIIJJJJJJJJJJJJJJJJJJJJJJJGIHIIJJJJIIGHHHHJJJIIGHHIIFFFGGGFFDEFFE_Mismatch_0_Sense_+_Library_PoolT
CTCACCTTGTAATATGGCATACATTGCAATAGCAATGCTATACCGTCTGTCCAGAAATAAAAATCTTCAGTTCAGTGTTCTA
>Frequency_3_QualityScore_FFHHHHHJJJJJJJJJJJIIJJJJJJJJJJJJJJJJJJJJJIIIIJJHHIIJHHIIJJJJJJJJJJJJGEGHHEHEGGGEEFFFEED_Mismatch_0_Sense_+_Library_PoolT
CACCTTGTAATATGGCATACATTGCAATAGCAATGCTATACCGTCTGTCCAGAAATAAAAATCTTCAGTTCAGTGTTCTATTTCTGA
>Frequency_3_QualityScore_FFGHHHHJJJIHHIJJJGIJJJJJJJJJJJJJJJJJJJJIIIJJGHIIIGHIJHHIHHGHFGHBDEFFFEDEEEDDEDDEDDEEEDDACDDDDD_Mismatch_0_Sense_+_Library_PoolT
GGTCACACTGACAACTGACCAAAAAATTGCGAGCTCTTGTATGGTTCAGTATGTAGATTGAGGTTATGTATGTAAATAATGTAAAGGTAGAGAT
>Frequency_3_QualityScore_EEGHGHGJIIIIHFFBFFHIIIIIIJJJJIIIJJGIIIJIIHJJIIJJIIIHIIIIIIHIIJIHGIGHC@FGDECDEFFCEDDEEDDDDDBBDD_Mismatch_0_Sense_+_Library_PoolT
AGCTTATTTTAAGTGTGTTTTCCTGCTCACCTTGTAATATGGCATACATTGCAATAGCAATGCTATACCGTCTGTCCAGAAATAAAAATCTTCA
>Frequency_3_QualityScore_FFHHHHHJJHIIEGFHIJIFHFHIJIJHHIJIIJJGHIIHIJIJHHIJGIJHJJJIBFHHHEHHHHFFFFEEDDEEDDDCCCABBCDDCCCDBC_Mismatch_0_Sense_+_Library_PoolT
ATGCATTTGTTGTGTTTTGTGTGGGCTGCAGATTGTATGTTTTGTGTAATCTTCGCAATGGTCACACTGACAACTGACCAAAAAATTGCGAGCT
>Frequency_1_QualityScore_FFGHFHHJJJJJHIJJJJGFBDFIIIIJIGIGIIIHIJGGIIJJJJG@FHIJJJIGGIIIJHFHHDHFFFFFE@CECCDDABBADDDCDBBBBB_Mismatch_0_Sense_+_Library_PoolC
ATGCATTTGTTGTGTTTTGTGTGGGCTGCAGATTGTATGTTTTGTGTAATCTTCGCAATGGTCACACTGACAACTGACCAAAAAATTGCGAGCT
>Frequency_3_QualityScore_FFGHHHFHJFHGIHHHIJIJHJJJJJJIJJJHJDFIIJJIJJJJJJJJJIIJIIJJJJIIHHFGEGIIIHHIJJIIIIHHGGEGFFFFEEEEED_Mismatch_0_Sense_+_Library_PoolT
AGATTGAGGTTATGTATGTAAATAATGTAAAGGTAGAGATATGTCAGAGCTTATTTTAAGTGTGTTTTCCTGCTCACCTTGTAATATGGCATAC
>Frequency_3_QualityScore_FFHHHHHJJJJJJIJJJJJIIJJJJJJJJJIJJJIJJJIIJJJJJJJJJJJJJJJJJJJJJJJJHHIIIIIHHHGHGGFFEFFFEDDDDEEDDC_Mismatch_2_Sense_+_Library_PoolT
TGTTTTCCTGCTCACCTTGTAATATGGCATACATTGCAATAGCAATGCTATACCGTCTGTCCAGAAATAAAAATCTTCAGTTCAGTGTTCTAAA
>Frequency_3_QualityScore_FFHHHHHIJJJHIJGHIIJIIJJIJIIJJJJJIJJJJJFHIJJJJIJJIJJJJJJJJIJJJJJJJHIHHIHIIJJJJJIIHHHHGGEFFFFFEE_Mismatch_0_Sense_+_Library_PoolT
TATGTAGATTGAGGTTATGTATGTAAATAATGTAAAGGTAGAGATATGTCAGAGCTTATTTTAAGTGTGTTTTCCTGCTCACCTTGTAATATGG
>Frequency_3_QualityScore_EFHHGHHJIIIIJIJJIFIIJHHCFHIJJJJJJJJJJJJJIJJJJJJJIJGHFGFHHIJJJJJJJHJJJHGHHJIIIHGHHHGGGGFEFFEECD_Mismatch_0_Sense_+_Library_PoolT
TATGTATGTAAATAATGTAAAGGTAGAGATATGTCAGAGCTTATTTTAAGTGTGTTTTCCTGCTCACCTTGTAATATGGCATACATTGCAATAG
>Frequency_3_QualityScore_EFGFEGEIIGHGIGGIHIJEHIHJGEHHGHDFHIGHIIGIGIHHEG?EHHFHIDFHDGDGFFDFFD====ABAB<ACDCDECCAB>BDDDBCDC_Mismatch_0_Sense_+_Library_PoolT
CAAAAAATTGCGAGCTCTTGTATGGTTCAGTATGTAGATTGAGGTTATGTATGTAAATAATGTAAAGGTAGAGATATGTCAGAGCTTATTTTAA
>Frequency_3_QualityScore_FFHHHHHJJJHIIJJJJJJJJIJJJJJJJJJJJIJJJJJJJJJJJJJHHIHHFGHGFDEFFEFFCDDDDBC@BDDDDEDDDEEEDDDEDEEEED_Mismatch_0_Sense_+_Library_PoolT
TTCGCAATGGTCACACTGACAACTGACCAAAAAATTGCGAGCTCTTGTATGGTTCAGTATGTAGATTGAGGTTATGTATGTAAATAATGTAAAG
>Frequency_2_QualityScore_DEHEFGHIGIIIIIIIFIIIFIIIIIIHGIIIIIIIIIIGGIGEGGIIIIIIIGGHGIIIIIIIGHIIIEEDDEGHHEEEEGC_Mismatch_0_Sense_+_Library_PoolT
TTGTAATATGGCATACATTGCAATAGCAATGCTATACCGTCTGTCCAGAAATAAAAATCTTCAGTTCAGTGTTCTATTTCTGA
>Frequency_2_QualityScore_EAEAEFHEHIIIIIFIGIHIFEGECGGCCGEEGHEIHGIGIEDECDEHHFFCGEGEGAFIIHECEHHGACCFEHECFEEEE?BBBCAD@AAE?A_Mismatch_1_Sense_+_Library_PoolT
GTGTTTTCCTGCTCACCTTGTAATATGGCATACATTGCAATAGCAATGCTATACCGTCTGTCCAGAAATAAAAATCTTCAGTTCAGTGTTCTAA
>Frequency_2_QualityScore_FFHHHHHJJJIJJJJJIIGIJJIIHIIIIIIHIIJJJJJJIJJIIIGIHIIJJIIIJIIIJIJIICGHHHGHGFFFFFEDDEEEEECEDCCCCC_Mismatch_0_Sense_+_Library_PoolT
TGGTCAGAGCATCAAGTAATGGTTATCTAGTTACATGCATTTGTTGTGTTTTGTGTGGGCTGCAGATTGTATGTTTTGTGTAATCTTCGCAATG
>Frequency_2_QualityScore_FFHHHHHJIIIJJJJJJJJJJIIIIJJIJJJJJJJIIJJJIIJHIGIIJHIIGIIIGHHEGFFFEFFFEEEFEEEEDFEEEDCBCCCDCDCEDE_Mismatch_0_Sense_+_Library_PoolT
ACACTGACAACTGACCAAAAAATTGCGAGCTCTTGTATGGTTCAGTATGTAGATTGAGGTTATGTATGTAAATAATGTAAAGGTAGAGATATGT
>Frequency_2_QualityScore_FFHGHHHIJJJJIIJHIIJIJJJJIJJJJJJJJJJJJJJJJJJJJJJIJIIJHIIIIIIJIEIIHIIJHFGGGGHHHGGFFFEECDEE_Mismatch_1_Sense_+_Library_PoolT
TTTCCTGCTCACCTTGTAATATGGCATACATTGCAATAGCAATGCTATACCGTCTGTCCAGAAATAAAAATCTTCAGTTCAGTGTTCA
>Frequency_2_QualityScore_EEHHEHHGHEGCGEIIIIHIEGHEIIIHIIIIGGEGFHAGGIDGGGIIIIIHHIHHIIIIIIIEGGGEDDGEGGHCEADDCCDCC??CDBCCDC_Mismatch_0_Sense_+_Library_PoolT
AAAGATAATAAATAGGGAAGTGGTCAGAGCATCAAGTAATGGTTATCTAGTTACATGCATTTGTTGTGTTTTGTGTGGGCTGCAGATTGTATGT
>Frequency_2_QualityScore_FFHHGGGJJJIIJJJJJJJJJIIJGIIJJJJJIIIIIGIIIIGHIIIIIJGIIIIICEGGHEHGGFFFFCEFEEDEDEEECCDDDCDCEDEEED_Mismatch_0_Sense_+_Library_PoolT
CTGACAACTGACCAAAAAATTGCGAGCTCTTGTATGGTTCAGTATGTAGATTGAGGTTATGTATGTAAATAATGTAAAGGTAGAGATATGTCAG
>Frequency_2_QualityScore_FFHGHHHJIIIJIHIIGIGIIIHJIGIIIIJJGHIIIIIIIIIIIIIJJJIIJIJJHIEGHIIHJIIJJGHIIIHIJJIJIJHGHGHCEEFFFE_Mismatch_0_Sense_+_Library_PoolT
AGCTCTTGTATGGTTCAGTATGTAGATTGAGGTTATGTATGTAAATAATGTAAAGGTAGAGATATGTCAGAGCTTATTTTAAGTGTGTTTTCCT
>Frequency_2_QualityScore_FEHGGHHJJIIIJIJIJIIIJIJJJIJJJJJIIGIIIJJJGIIIJJIJIIIIIHIJIIJIIHIIIHHFGGGHGGGFEDDDEDCCCCDDCDCCCC_Mismatch_0_Sense_+_Library_PoolT
AAGTAATGGTTATCTAGTTACATGCATTTGTTGTGTTTTGTGTGGGCTGCAGATTGTATGTTTTGTGTAATCTTCGCAATGGTCACACTGACAA
>Frequency_2_QualityScore_EEHHHHHJJJJIJJJJJJJJJJJJJJJGIIIJJIIJJJJJJJJJJJGJIJIJJJHIJJJIJIIIIJHHGHGCFDEEDEEDDDDDCDDDDDDDDC_Mismatch_0_Sense_+_Library_PoolT
TGGTTATCTAGTTACATGCATTTGTTGTGTTTTGTGTGGGCTGCAGATTGTATGTTTTGTGTAATCTTCGCAATGGTCACACTGACAACTGACC
>Frequency_2_QualityScore_FFHHHGHHIGGIIIIIIJIIGIIHGIGIJJIJJJJJIIIJIIGIIJJIFIEFGIIIIJJIIIIIIJIHECFHGCFGEEGF_Mismatch_0_Sense_+_Library_PoolT
CACCTTGTAATATGGCATACATTGCAATAGCAATGCTATACCGTCTGTCCAGAAATAAAAATCTTCAGTTCAGTGTTCTA
>Frequency_2_QualityScore_FFHHHHHJIHIIIIIIIFAGGGIIIIIIIJJIIIGHHIIGIJIIIEHIIHIIIJIIGGHGHCGGDEDDDCCDDCEEDACCACBBBD@CCDEEDC_Mismatch_0_Sense_+_Library_PoolT
TGCAGATTGTATGTTTTGTGTAATCTTCGCAATGGTCACACTGACAACTGACCAAAAAATTGCGAGCTCTTGTATGGTTCAGTATGTAGATTGA
>Frequency_2_QualityScore_EFHHHHHIJGIIJJJIIJGGGHIIIGGHIIIIIIJIIHIIJGIIIGIGIIHIGIIJJJIJIJIGHHGFFDEEEEEEEEDDDDDDDDDDCCBCDC_Mismatch_0_Sense_+_Library_PoolT
AGTTACATGCATTTGTTGTGTTTTGTGTGGGCTGCAGATTGTATGTTTTGTGTAATCTTCGCAATGGTCACACTGACAACTGACCAAAAAATTG
>Frequency_2_QualityScore_FFHHHHHHIIJIIJIJJIJJIIJJIJCHHIIIIJJJIJJJIJJJJIIJJJJJIIIFGEGIHIIJJJIJIGIJJJGIJIGIHGGGGDEFFFEEEE_Mismatch_0_Sense_+_Library_PoolT
GGTTATGTATGTAAATAATGTAAAGGTAGAGATATGTCAGAGCTTATTTTAAGTGTGTTTTCCTGCTCACCTTGTAATATGGCATACATTGCAA
>Frequency_2_QualityScore_FFHHHHGHIJIIIGIIIJIIIJIJIIJIJJJIJJJJIHHIJJIJIJJJJIJJJIJJIJJJJJIIGHFGGGIIJJJJHHHGHGFFFFFEEEEEDD_Mismatch_0_Sense_+_Library_PoolT
ATGTAGATTGAGGTTATGTATGTAAATAATGTAAAGGTAGAGATATGTCAGAGCTTATTTTAAGTGTGTTTTCCTGCTCACCTTGTAATATGGC
>Frequency_2_QualityScore_EEGFEHEGIGIIIGEICGIGIGIGIGGHIIGIIIIIIIHIIIIHIIFGGGIIHIGIIHHIGIGGEGFEG>BCEEGG_Mismatch_0_Sense_+_Library_PoolT
TTGTAATATGGCATACATTGCAATAGCAATGCTATACCGTCTGTCCAGAAATAAAAATCTTCAGTTCAGTGTTCTA
>Frequency_2_QualityScore_EFHHHHGJJIJJIIJGHIJJJJJIDGIIIIGIIIIIIJJJIJJJJJJJIIHIIIIJFGCGIIGHHGHHA=?CEFEEEDEEEDACCCCCCCCCCC_Mismatch_0_Sense_+_Library_PoolT
TTTTCTTCCTGCAGCAATCACAGGTACAAGTGACAATTACTTAGCGCAGTCTATGCTAATGGAAACAAAGATGGACTATCTCAAGTGAAAGATA
>Frequency_2_QualityScore_FFHHHHHJIIJIIJJJIGHGIIJJJJJJJJJJJJIIJJJJJJIJJJIJIIJJIIIIJHGGFGFEEDDEDCDDDEEDCCDCDCEEEEEEEEEDCD_Mismatch_0_Sense_+_Library_PoolT
GCAGATTGTATGTTTTGTGTAATCTTCGCAATGGTCACACTGACAACTGACCAAAAAATTGCGAGCTCTTGTATGGTTCAGTATGTAGATTGAG
>Frequency_2_QualityScore_FFGHGGGEGGIIJJJIIJJIHIIIIJCGIIIJIIJIIIIIIJJJJHIIIJIJIIIJHIJIHIJGIIIJIGGGHHEHCEFFEFEDEEDDFEDCCC_Mismatch_0_Sense_+_Library_PoolT
TTAAGTGTGTTTTCCTGCTCACCTTGTAATATGGCATACATTGCAATAGCAATGCTATACCGTCTGTCCAGAAATAAAAATCTTCAGTTCAGTG
>Frequency_2_QualityScore_DDEFEE@EGGGFGCEEEEFHECGEGEGFCGDCFBEEACAEEECAAAACDCECGGEBG?ECGGC=CEEFECBDHEADCEB??AA?;5<ACCCC?=_Mismatch_0_Sense_+_Library_PoolT
ATCAAGTAATGGTTATCTAGTTACATGCATTTGTTGTGTTTTGTGTGGGCTGCAGATTGTATGTTTTGTGTAATCTTCGCAATGGTCACACTGA
>Frequency_2_QualityScore_EFGGGGHIIGIJHHIIJGHIIIIIIJJJIJHIIIIIGGIIIIJIJJCIIIJIEIIHIIJJIIIHHGGCGEFIIIIIIIHHGGGGFEEEEFEEDD_Mismatch_0_Sense_+_Library_PoolT
TGTAGATTGAGGTTATGTATGTAAATAATGTAAAGGTAGAGATATGTCAGAGCTTATTTTAAGTGTGTTTTCCTGCTCACCTTGTAATATGGCA
>Frequency_2_QualityScore_FFHHHHGIJJJJJJJJJJJJJJIJIJJJJJJJJGIIJJGIIIIGIIJIIIIIJJIGICGGGHGGGFFFFFEEEEEEEEEEDBCDCDDDCEDDFE_Mismatch_0_Sense_+_Library_PoolT
ACTGACAACTGACCAAAAAATTGCGAGCTCTTGTATGGTTCAGTATGTAGATTGAGGTTATGTATGTAAATAATGTAAAGGTAGAGATATGTCA
>Frequency_2_QualityScore_EFHHHHHIIIJJIIIIJHIIIIIHFHIIGIIFGIIJIIIJIJJIJIJJJJJIIJJIIJJJIJIIIIJJJIIIJIIIHHHHFGEECDADECEEED_Mismatch_0_Sense_+_Library_PoolT
GCTCTTGTATGGTTCAGTATGTAGATTGAGGTTATGTATGTAAATAATGTAAAGGTAGAGATATGTCAGAGCTTATTTTAAGTGTGTTTTCCTG
>Frequency_2_QualityScore_FFHHHHHJIJJJJIIIIIJJJIIJJIIIIIJIJJJJJIIJJJJIIJJJJJJJIJIJJJJJIIIIIIIJIGHIIJIIIJIJIIHHHHGGGFFFEE_Mismatch_0_Sense_+_Library_PoolT
CCAGAAATAAAAATCTTCAGTTCAGTGTTCTATTTCTGAATATGCTATTACTTGTATCTGTTAATCCATGTTTGTAAGCATTGGTATACCAACT
>Frequency_2_QualityScore_EFHGHGGIIIJEIIIIIIHIJIIIIIIJIJEHIJJIJJJIIIJJJJIJJIIJJJJJJIHGGEIIJJJJJFIIIIIIIIHHGGGGGFFEEEEEEE_Mismatch_0_Sense_+_Library_PoolT
TTGAGGTTATGTATGTAAATAATGTAAAGGTAGAGATATGTCAGAGCTTATTTTAAGTGTGTTTTCCTGCTCACCTTGTAATATGGCATACATT
>Frequency_2_QualityScore_FFGGGEHHGIIIIEGFIIGIIIICGGGHCAEGGIIIIICFHHHIIFIGHIIIIIIJIGFEAAGDHIGIGGFIIIGIGHHGGGHGEEEFFEECEE_Mismatch_0_Sense_+_Library_PoolT
TGAGGTTATGTATGTAAATAATGTAAAGGTAGAGATATGTCAGAGCTTATTTTAAGTGTGTTTTCCTGCTCACCTTGTAATATGGCATACATTG
>Frequency_2_QualityScore_FFHHHHHFHIHJIIIJJJIIIJJJIIIJJJJGHIJJIJJJJIJJJIJJIJJJJJJJIIIIFGGIIJJIJIIIJIIIIIHHGHGGGFFFFEEEEE_Mismatch_0_Sense_+_Library_PoolT
ATTGAGGTTATGTATGTAAATAATGTAAAGGTAGAGATATGTCAGAGCTTATTTTAAGTGTGTTTTCCTGCTCACCTTGTAATATGGCATACAT
>Frequency_2_QualityScore_EEHHEFHIGCEEIGIGIJGGGHIIII=EEGIIIIEHIEHIIIIIIIIICGGHIIGHHEDEFEECDEE@?=ACCACDECCCCACCDDDDDCCB@A_Mismatch_0_Sense_+_Library_PoolT
TATGTTTTGTGTAATCTTCGCAATGGTCACACTGACAACTGACCAAAAAATTGCGAGCTCTTGTATGGTTCAGTATGTAGATTGAGGTTATGTA
>Frequency_2_QualityScore_FFHHHGHJJJIIIJGIHIJJJIIIIJJJJJJJJGHIJGIJJIIJJJIIIHJGIIIIJIIIHGGEGFGEEDEEECCDEDDDDCCDDCDCCCCDCD_Mismatch_0_Sense_+_Library_PoolT
ACATGCATTTGTTGTGTTTTGTGTGGGCTGCAGATTGTATGTTTTGTGTAATCTTCGCAATGGTCACACTGACAACTGACCAAAAAATTGCGAG
>Frequency_2_QualityScore_FFHHHHHJJEGIIIHIIJJJJIJIJIIIIJJJJJJJGHGHFHIJJJJJJJJIJJJJJIIJIJJIIIIIIHGHHHHGGGGGGGFFEEEEEEEDDD_Mismatch_0_Sense_+_Library_PoolT
ATGTAAAGGTAGAGATATGTCAGAGCTTATTTTAAGTGTGTTTTCCTGCTCACCTTGTAATATGGCATACATTGCAATAGCAATGCTATACCGT
>Frequency_2_QualityScore_FFHHFGFIFIIJIIIIIIIJIIIIFDFIIGIGIIJIGHIIHEHHIDEGCGGIEGHCEEHGEEEFGGEEEEECEADE<AD<?BBCCCCDCEEEDC_Mismatch_0_Sense_+_Library_PoolT
TGACAACTGACCAAAAAATTGCGAGCTCTTGTATGGTTCAGTATGTAGATTGAGGTTATGTATGTAAATAATGTAAAGGTAGAGATATGTCAGA
>Frequency_2_QualityScore_FFHHHHHJJJIHHIIIIIJJIIIIJJIJGIIJIJJJIJIJJJJIIJJIJJJJIJHJIGGFEEEEEDEEEDCCCCDEDDDEEDACDDCCDAACCC_Mismatch_0_Sense_+_Library_PoolT
TGTATGTTTTGTGTAATCTTCGCAATGGTCACACTGACAACTGACCAAAAAATTGCGAGCTCTTGTATGGTTCAGTATGTAGATTGAGGTTATG
>Frequency_2_QualityScore_FEGHHHHIJIGIIIHIJJJIJIIIJIIGHIJJJJJIJJJIJJHIIIIIHIIIIJIIIGFEEEEECEEEEDBCBCECCEDCDBDEDBCC?ACCCC_Mismatch_0_Sense_+_Library_PoolT
GTATGTTTTGTGTAATCTTCGCAATGGTCACACTGACAACTGACCAAAAAATTGCGAGCTCTTGTATGGTTCAGTATGTAGATTGAGGTTATGT
>Frequency_2_QualityScore_FCGFHHHJJJJJJJJJIJJJHIIIJIIIJIJJJJJJJIJJJIIJJJJJJJJJJJJJIJJIJIIIIHIHGGGGGFGEEEEEEDEEEECCCEDDBC_Mismatch_2_Sense_+_Library_PoolT
GTGTTTTCCTGCTCACCTTGTAATATGGCATACATTGCAATAGCAATGCTATACCGTCTGTCCAGAAATAAAAATCTTCAGTTCAGTGTTCAAA
>Frequency_2_QualityScore_FFHHHHHIIJJJJJJIIJJJJIJJJJJJJJJJJJIHIJIGHIIJIHHIGHIHIIIHIICEGGGGFFFFFBEEEEEEFEFEDCACCCDDDDECEE_Mismatch_0_Sense_+_Library_PoolT
CACTGACAACTGACCAAAAAATTGCGAGCTCTTGTATGGTTCAGTATGTAGATTGAGGTTATGTATGTAAATAATGTAAAGGTAGAGATATGTC
>Frequency_2_QualityScore_FFFGHGHIJJJIIIIIIIIGIIIIIIIIJIJJIIHIIIIIGIGHIHGIIIIFGGGGFEEEEEEECCABAACCEDEDCCC@AACCDEEDEEDEEB_Mismatch_0_Sense_+_Library_PoolT
TGTGTAATCTTCGCAATGGTCACACTGACAACTGACCAAAAAATTGCGAGCTCTTGTATGGTTCAGTATGTAGATTGAGGTTATGTATGTAAAT
>Frequency_2_QualityScore_FEHHHHHJJJJJJJJJHIJJJJIJHIJJJJIIJJJJJJIJIIJJJIIJIIHHHGHGFFEFFEECEEEEE?CDEDBCDCCDDDFEEEEEEECEDE_Mismatch_0_Sense_+_Library_PoolT
GTAATCTTCGCAATGGTCACACTGACAACTGACCAAAAAATTGCGAGCTCTTGTATGGTTCAGTATGTAGATTGAGGTTATGTATGTAAATAAT
>Frequency_2_QualityScore_EFHGGFGIIIJIGIIIIGEGGIGHIIEDGIIIGIIIIJJIIGIIFIIIEGIGGIIIJGIIGHGEEGEDCBDA?C???CCCCCCDECBBCCD?AC_Mismatch_0_Sense_+_Library_PoolT
TGTGTGGGCTGCAGATTGTATGTTTTGTGTAATCTTCGCAATGGTCACACTGACAACTGACCAAAAAATTGCGAGCTCTTGTATGGTTCAGTAT
>Frequency_2_QualityScore_FEGFGGGIHGHIEHIGIIIIGHIHIGIGGHEGIIGGHEEHHIIIIIIGGIIIIIIIIIIIIDGHHIHIIIGIGIGIHEEEEHFFDEFFCEEDDE_Mismatch_1_Sense_+_Library_PoolT
TAAAGGTAGAGATATGTCAGAGCTTATTTTAAGTGTGTTTTCCTGCTCACCTTGTAATATGGCATACATTGCAATAGCAATGCTATACCATCTG
>Frequency_2_QualityScore_FFHGGHHJGIIIIIHHIIJIIIJIIJIJJJIIIHIIIGIIHJIIIIHHIGGHIGIHIIIIGGGHIICGHEGBCFEEFCDEDECDCCCACCDCCA_Mismatch_0_Sense_+_Library_PoolT
TTACTTAGCGCAGTCTATGCTAATGGAAACAAAGATGGACTATCTCAAGTGAAAGATAATAAATAGGGAAGTGGTCAGAGCATCAAGTAATGGT
>Frequency_2_QualityScore_FFHHGHHJIJJJJIIJGGGHIJIEHGIIIJJJIJJIIIJIIJJIIIJJHICHHIIIJJIIIGGGGEEEEDEEDEDEEDDDDDCCBDDBDDDDCD_Mismatch_0_Sense_+_Library_PoolT
TTACATGCATTTGTTGTGTTTTGTGTGGGCTGCAGATTGTATGTTTTGTGTAATCTTCGCAATGGTCACACTGACAACTGACCAAAAAATTGCG
>Frequency_2_QualityScore_EDFCFEGGHCGHEIG?BGGIIGIGCCCGEIHGGHEHGEHDGIEHIIIGHIIHEHIIIIFAEHHCGCEGFCBC@CGGE_Mismatch_0_Sense_+_Library_PoolT
CTTGTAATATGGCATACATTGCAATAGCAATGCTATACCGTCTGTCCAGAAATAAAAATCTTCAGTTCAGTGTTCTA
>Frequency_2_QualityScore_FDHHHHHJHIIIJJJJJJIJIIIJHHHIGIJJJIJIIJJJJJJJIIIIJJIIIIIIHGGGGGEEEEEEEDDDDDDDCCDDDDDCDDDCDEED@B_Mismatch_0_Sense_+_Library_PoolT
GTGTTTTGTGTGGGCTGCAGATTGTATGTTTTGTGTAATCTTCGCAATGGTCACACTGACAACTGACCAAAAAATTGCGAGCTCTTGTATGGTT
>Frequency_2_QualityScore_FFHGHHHJJIIJJJJIIIJJJIJJIJJJJJJIJJJJIJJIIIIJJHIIIIJJJJJJIJGIIJIJJJGIIGHHGFFFFFFEEDDCDDDDCDDDDD_Mismatch_0_Sense_+_Library_PoolT
AGCATCAAGTAATGGTTATCTAGTTACATGCATTTGTTGTGTTTTGTGTGGGCTGCAGATTGTATGTTTTGTGTAATCTTCGCAATGGTCACAC
>Frequency_2_QualityScore_FFHHGHHJJIIJIGHGIIJIGIGIIJIIIJHIEIIJIIIJIJJJIIIGIIJJJJIJJIIIIHGHGGGFFEFEEEDEEEDDCDDDDDDCDDDBDD_Mismatch_0_Sense_+_Library_PoolT
CATGCATTTGTTGTGTTTTGTGTGGGCTGCAGATTGTATGTTTTGTGTAATCTTCGCAATGGTCACACTGACAACTGACCAAAAAATTGCGAGC
>Frequency_2_QualityScore_EEBCCGEEEB2AEDFAEHIGAFDGFFHIIHHHHIEHF=FAE8=EEFCGIGGHHIIIFHGGGIHDEHHHIGGGIGDGGEGFBDEEDECCDEEDCC_Mismatch_1_Sense_+_Library_PoolT
AATGTAAAGGCAGAGATATGTCAGAGCTTATTTTAAGTGTGTTTTCCTGCTCACCTTGTAATATGGCATACATTGCAATAGCAATGCTATACCG
>Frequency_2_QualityScore_FEHHHHHGHHIIIIJJJJJJJIJJJJHJJJJJJJIIGGFIIJJJJJJJJJJJJIJJJJJIIIJJJJIIIFIHIHHHGGGGFGEEEEEEEEEEDE_Mismatch_1_Sense_+_Library_PoolT
GTAAAGGTAGAGATATGTCAGAGCTTATTTTAAGTGTGTTTTCCTGCTCACCTTGTAATATGGCATACATTGCAATAGCAATGCTATACCATCT
>Frequency_2_QualityScore_EFEDGGHGEGGIIIGIGEHIIIFGHIIIIIHHGIIIHIGAGIGIHGGIFEGEEIGEGGIEGGIIFFHHECHGGFGEACCDCEC?ACCCC?AACC_Mismatch_0_Sense_+_Library_PoolT
AGTAATGGTTATCTAGTTACATGCATTTGTTGTGTTTTGTGTGGGCTGCAGATTGTATGTTTTGTGTAATCTTCGCAATGGTCACACTGACAAC
>Frequency_2_QualityScore_FFHHHHHJJJJJIIJIIHIIIHIJGGIGIIIJJJJIJIJIJJHIJIIIIJIIIIIIJHIIIGEHGECEEBCDDDCDDDDCDEECABCCCDEEEC_Mismatch_0_Sense_+_Library_PoolT
TGTGGGCTGCAGATTGTATGTTTTGTGTAATCTTCGCAATGGTCACACTGACAACTGACCAAAAAATTGCGAGCTCTTGTATGGTTCAGTATGT
>Frequency_2_QualityScore_FFGHGHGIIIIIIIIJGIIIJJIJIIIIIIJJJJIJJJJJEIIJJIJIJJJJJIJIIIJIJJJJIIJGHGEGHIIIJIJJGHGHGHFFEFEEEE_Mismatch_0_Sense_+_Library_PoolT
AGTATGTAGATTGAGGTTATGTATGTAAATAATGTAAAGGTAGAGATATGTCAGAGCTTATTTTAAGTGTGTTTTCCTGCTCACCTTGTAATAT
>Frequency_2_QualityScore_FEHHHHHIJJJIJJIIIIJJGHIIIJIJGIIJJJJIJJJIJIIIGIHIIIIIIIIIIIIJIIJHHIIEHEGHHHFFFFEEEEEEDECCCCDDDC_Mismatch_0_Sense_+_Library_PoolT
GTCAGAGCATCAAGTAATGGTTATCTAGTTACATGCATTTGTTGTGTTTTGTGTGGGCTGCAGATTGTATGTTTTGTGTAATCTTCGCAATGGT
>Frequency_2_QualityScore_FDHGGHHIIIIIIJJJJJIJGIIHIIJIIIIIIIJJJIJJJJJJJIIIIGGDGIIIJIIJHIJIJIIIGEGGGIGIHGGGEGGEEEEEEEEEED_Mismatch_0_Sense_+_Library_PoolT
GTATGTAAATAATGTAAAGGTAGAGATATGTCAGAGCTTATTTTAAGTGTGTTTTCCTGCTCACCTTGTAATATGGCATACATTGCAATAGCAA
>Frequency_2_QualityScore_FFHHHHHJJIIIIIIJIIIJJIIJIJHHIIJGHIEIGHIIIHIGIIIFIIEHGIIFIIIGHHHGHHGFDDEFFFCEEEEDDCEDEEEDDDDDDD_Mismatch_0_Sense_+_Library_PoolT
ACTGACCAAAAAATTGCGAGCTCTTGTATGGTTCAGTATGTAGATTGAGGTTATGTATGTAAATAATGTAAAGGTAGAGATATGTCAGAGCTTA
>Frequency_2_QualityScore_FDHHGGHGIIGGIIGIIGIGGIIIIIIIIIIIIIIIFIGGIIIIIIIGIIIIGIIIIIIIGIIHHEGIFGHFGGFFFEEEDCEEEEDCDDDEEE_Mismatch_0_Sense_+_Library_PoolT
GTGTTTTCCTGCTCACCTTGTAATATGGCATACATTGCAATAGCAATGCTATACCGTCTGTCCAGAAATAAAAATCTTCAGTTCAGTGTTCTAT
>Frequency_2_QualityScore_FFHHGGHJJIJIIIJJIJJJIIJIJIJJIJFGIIJIJIIIIJIIHIIHIIIIIIIEGGGGFG@DCDEFEAEDEDDEEEEDEEEEDDBCDDDCDD_Mismatch_0_Sense_+_Library_PoolT
GTCACACTGACAACTGACCAAAAAATTGCGAGCTCTTGTATGGTTCAGTATGTAGATTGAGGTTATGTATGTAAATAATGTAAAGGTAGAGATA
>Frequency_2_QualityScore_FFHHHHGJJIJJIJIIJJJJJJIJJIIJJJIIHIJIJJJJIIIJJGHIHIGIIIIIIIGGGFGGCDCEEEEEEEEFEDDDEDCEEEDDCCCCDD_Mismatch_0_Sense_+_Library_PoolT
TGGTCACACTGACAACTGACCAAAAAATTGCGAGCTCTTGTATGGTTCAGTATGTAGATTGAGGTTATGTATGTAAATAATGTAAAGGTAGAGA
>Frequency_2_QualityScore_FFHHHHHJJIJIJJHIJHIHIIIIIHHIIJIIJGIIIJIIIJIJIIIIIIJIIIJIJFIIIIJIJJJJJIIIIIIIGIIIIGGGFGEEBEEEEE_Mismatch_0_Sense_+_Library_PoolT
GAGCTCTTGTATGGTTCAGTATGTAGATTGAGGTTATGTATGTAAATAATGTAAAGGTAGAGATATGTCAGAGCTTATTTTAAGTGTGTTTTCC
>Frequency_2_QualityScore_DFHHHHGIHIIIIIJJGIIGGHGHIIHIJJIIIIIGGGGIIGIIIII?GHHIIIIIJIIIIIIIIHGGIFIHHGGFFECEDDBC?CDDACDDCE_Mismatch_0_Sense_+_Library_PoolT
AAGATAATAAATAGGGAAGTGGTCAGAGCATCAAGTAATGGTTATCTAGTTACATGCATTTGTTGTGTTTTGTGTGGGCTGCAGATTGTATGTT
>Frequency_2_QualityScore_FFHGHHHJIHIIJIIIJJJJIJIGGGIJJJGIGGHIIJJIIIFIIIIIJJIIIIIHHGHHIIJJHIGEEACEBDEEEDEEDDCDDCDDDDC_Mismatch_0_Sense_+_Library_PoolT
TATCTAGTTACATGCATTTGTTGTGTTTTGTGTGGGCTGCAGATTGTATGTTTTGTGTAATCTTCGCAATGGTCACACTGACAACTGACCA
>Frequency_1_QualityScore_ADCFFHHCHGIIHHGE<FFEBFFGIEHDDFGIIIHGEHGFGHDGGGIIIIGCGHIGIEHHF?C=;/;>C>@>6=BCCACCCDC?4@CCC@DC@4_Mismatch_1_Sense_+_Library_PoolT
TGTGGGCTGCAGATTGTATGTTTTGTGTAATGTTCGCAATGGTCACACTGACAACTGACCAAAAAATTGCGAGCTCTTGTATGGTTCAGTATGT
>Frequency_1_QualityScore_FFHGHGHJJJJGIJGIJIIJIJJJJJJGHJJJJHIJJJJJJIIJIJJJIJJJJJGHIFHHGIGHHHHFFEDEDDDDDDDDCDEECDDDDDDCCD_Mismatch_0_Sense_+_Library_PoolT
AAATAGGGAAGTGGTCAGAGCATCAAGTAATGGTTATCTAGTTACATGCATTTGTTGTGTTTTGTGTGGGCTGCAGATTGTATGTTTTGTGTAA
>Frequency_1_QualityScore_FFHHHHHJJJIJIJJJJJJIIJJIJJJIJJIJJJJJJIJJJJJJJJJJIJHIJHIHHHIIHG_Mismatch_1_Sense_+_Library_PoolT
ACATTGCAATAGCAATGCTATACCATCTGTCCAGAAATAAAAATCTTCAGTTCAGTGTTCTA
>Frequency_1_QualityScore_FFHHGHGIIIIGGEHHGIJIJGJJIHHCB?GCGIIHIIEIIJJJIHIGIIJJHIJJIJJGIIIFGIIJGEIHGHHCFFFF@BAAECCCDDC_Mismatch_0_Sense_+_Library_PoolT
GAGATATGTCAGAGCTTATTTTAAGTGTGTTTTCCTGCTCACCTTGTAATATGGCATACATTGCAATAGCAATGCTATACCGTCTGTCCAG
>Frequency_1_QualityScore_FFHHHHGJJJJJJJJHIJJIJIJJJJJIJJIJJIJJIHIJJJIIJHHHGIJJGHJJIGIIJIDHCEHHHFFFCEFFFEEEDEEEDDEDDBBDDD_Mismatch_1_Sense_+_Library_PoolT
AGTCAGAGCATCAAGTAATGGTTATCTAGTTACATGCATTTGTTGTGTTTTGTGTGGGCTGCAGATTGTATGTTTTGTGTAATCTTCGCAATGG
>Frequency_1_QualityScore_FFHHHHGJJJJJIIGIJIJJJJF@DHIHGJEGIGIJIIIFHIIFHIIIHGIIGGHIGHEHIIHGHHEFHDDFFFFACCEEDDDCCC?CCCCEEE_Mismatch_0_Sense_+_Library_PoolT
ACCAAAAAATTGCGAGCTCTTGTATGGTTCAGTATGTAGATTGAGGTTATGTATGTAAATAATGTAAAGGTAGAGATATGTCAGAGCTTATTTT
>Frequency_1_QualityScore_FFHHHHHJIJJJJJJJJJFIJJIJJJJJJJJIIJIJIJJJJJJJJJJJJJJIIHHFFFFCFEEECEEDDEEFECDEEEEDDDDCBDDDDEEEEE_Mismatch_1_Sense_+_Library_PoolT
TTTTGTGTAATGTTCGCAATGGTCACACTGACAACTGACCAAAAAATTGCGAGCTCTTGTATGGTTCAGTATGTAGATTGAGGTTATGTATGTA
>Frequency_1_QualityScore_FFHHFHHIJJGIIJJJJJIJJJJJJJJJJJJJJGIIJIJIIJJJJJJJJIJJJGIIJJJJJJJHGIJIDFHHHIIIIGIIIFHHHEHHDFFDFF_Mismatch_0_Sense_+_Library_PoolT
TCAGTGTTCTATTTCTGAATATGCTATTACTTGTATCTGTTAATCCATGTTTGTAAGCATTGGTATACCAACTTCCAAGTGATTTCTGTTAGAA
>Frequency_1_QualityScore_FFHHHHHIIGGHHIGHHHIGBHHIIJIIJCFFGIJJIJJJJJJHJHIIJIIHHIEIIIIJIJJJIJGGHHGGIGIGIHGIGJHHHGHFFCDDEA_Mismatch_0_Sense_+_Library_PoolT
AAAATCTTCAGTTCAGTGTTCTATTTCTGAATATGCTATTACTTGTATCTGTTAATCCATGTTTGTAAGCATTGGTATACCAACTTCCAAGTGA
>Frequency_1_QualityScore_DFHFFHHGGIFJJJJJIFHIIEGHGGGGIIH>GHIJIJJJIIIJIJJJIIIEACHGGJIJIJJIJGIIJHGEEEEEHFD_Mismatch_0_Sense_+_Library_PoolT
ACCTTGTAATATGGCATACATTGCAATAGCAATGCTATACCGTCTGTCCAGAAATAAAAATCTTCAGTTCAGTGTTCTA
>Frequency_1_QualityScore_FDHHHHFHIHIHIIJJJJJIJIJJJJJJHHIJJJJJJJIJJJJJJJJGIJJJIGIGIGHFIIJIIIJJIJJIGHHHHHFFFFFFFEEEDEEFDD_Mismatch_1_Sense_+_Library_PoolT
GAGGTTATGTATGTAAATAATGTAAAGGTAGAGATATGTCAGAGCTTATTTTAAGTGTGTTTTCCTGCTCACTTTGTAATATGGCATACATTGC
>Frequency_1_QualityScore_FAHDHHFIICFEHJJD?FHIJGGIHIJJJIIDIGGHIIGGGGGIIHHIJIJIJJJJJIGIAGHGHHHHHHECFFEEFDEEEEEDEE@A=CDDA@_Mismatch_0_Sense_+_Library_PoolT
AATCACAGGTACAAGTGACAATTACTTAGCGCAGTCTATGCTAATGGAAACAAAGATGGACTATCTCAAGTGAAAGATAATAAATAGGGAAGTG
>Frequency_1_QualityScore_FFHHHHHJJJJJIFGIJHIIIJAFGIIIJIGIJJJJJIIHIJJJJIJIJJJJJJHJJJIJJJFFFFFDD?BBDDDDCDEEDDDDDDCEEDCDDD_Mismatch_1_Sense_+_Library_PoolT
GGGCTGCAGATTGTATGTTTTGTGTAATGTTCGCAATGGTCACACTGACAACTGACCAAAAAATTGCGAGCTCTTGTATGGTTCAGTATGTAGA
>Frequency_1_QualityScore_DDEDDDD@+A:<8<<C<FDDEFFE4BEB>EEIDE9C?*?DABDDD?DD>>D;*98?BCEA@B8@=@8@@ACCC@>37==@ADA);@A;B6>@AA_Mismatch_1_Sense_+_Library_PoolT
GTAGATTGGGGTTATGTATGTAAATAATGTAAAGGTAGAGATATGTCAGAGCTTATTTTAAGTGTGTTTTCCTGCTCACCTTGTAATATGGCAT
>Frequency_1_QualityScore_FFHHHHGIJIJJJJIJJJJJHIIJJJJJJJJJJJJJJJJJIJJJJIIJIIIIIJJJGIJJJJJIIGGHHHHGHHFFFFFFFEEFEEEEEEDDDD_Mismatch_0_Sense_+_Library_PoolT
GCAATAGCAATGCTATACCGTCTGTCCAGAAATAAAAATCTTCAGTTCAGTGTTCTATTTCTGAATATGCTATTACTTGTATCTGTTAATCCAT
>Frequency_1_QualityScore_FFHHHHHJJJJJJJJJJJJHHJIIJJJJJJJJJJJJJJIJJJJJJJGIBGFHIJJJJJJJJJJJJJJIJGGIIJJJIJJHHHHHHFFFFFFFDD_Mismatch_1_Sense_+_Library_PoolT
TATGTAAATAATGTAAAGGTAGAGATATGTCAGAGCTTATTTTAAGTGTGTTTTCCTGCTCACTTTGTAATATGGCATACATTGCAATAGCAAT
>Frequency_1_QualityScore_FFGHHHHJJJGHHIJJIHIIJJJJIGIGHFGIJDHGIDFGIIHJHIIIIIIIJIIIIJJ;CEFHGFFFFFEDDEEEDCBDDDDDDCDDBDDBDD_Mismatch_0_Sense_+_Library_PoolT
GCATTTGTTGTGTTTTGTGTGGGCTGCAGATTGTATGTTTTGTGTAATCTTCGCAATGGTCACACTGACAACTGACCAAAAAATTGCGAGCTCT
>Frequency_1_QualityScore_FDHHHHHJJJJHEHGHGA?DHGGHHBD>G>F<@FHICGIHJIIIJIJJJGGCGHGGDGGHGEIIIHGBAHECDD<7@@>;A>>;AADCCD?3<<_Mismatch_1_Sense_+_Library_PoolT
TCAATCACAGGTACAAGTGACAATTACTTAGCGCAGTCTATGCTAATGGAAACAAAGATGGACTATCTCAAGTGAAAGATAATAAATAGGGAAG
>Frequency_1_QualityScore_FFGHFHHIJJJJJJJJIIJJJEHIJIJJJIJJJJJJJJIJJIIIJJJJGIJHFFFFFECEEEE@CDDDBCDDDEDCDDDCDD?BCDDDEEEDED_Mismatch_0_Sense_+_Library_PoolT
TTTGTGTAATCTTCGCAATGGTCACACTGACAACTGACCAAAAAATTGCGAGCTCTTGTATGGTTCAGTATGTAGATTGAGGTTATGTATGTAA
>Frequency_1_QualityScore_FFGGHHHIIIIIIIJJJJJIJIJJJJJJHIJIIFHIJIHGJIJIJJJJHIHIJJHJJIFHIJJIJIHHFHHHHFFFDDEECDDDDDCDDDDDDD_Mismatch_0_Sense_+_Library_PoolT
GTAATGGTTATCTAGTTACATGCATTTGTTGTGTTTTGTGTGGGCTGCAGATTGTATGTTTTGTGTAATCTTCGCAATGGTCACACTGACAACT
>Frequency_1_QualityScore_FFHHHHGJIJJJJJJIIJJJJJJJJJJGHFIIIJIIHHIIJJJIJJJJJGIJJJJIHIJJJJIIEDHGIGIHFHHHHHFFFFFFFEDEEEEEDC_Mismatch_0_Sense_+_Library_PoolT
ATGGAAACAAAGATGGACTATCTCAAGTGAAAGATAATAAATAGGGAAGTGGTCAGAGCATCAAGTAATGGTTATCTAGTTACATGCATTTGTT
>Frequency_1_QualityScore_DDFCDFFGJGIJGIJIIIGFGHECGHIJGJIIGIIJIIGGEGGHCHIHJJJIIIJJJJHIJGHIJJI=CCAEHEFFFFCEEEEEFDCC@@@CCC_Mismatch_2_Sense_+_Library_PoolT
GTGTGTTTTCCTGCTCACCTTGTAATATGGCATACATTGCAATAGCAATGCTATACCGTCTGTCCAGAAATAAAAATCTTCAGTTCAGTGTACA
>Frequency_1_QualityScore_FEHHHHHGIJJIJJJJIJGIIIHIIIIIJJJHIIJJJJJJIJJIIHJJIJJIJJJJJJJJHHGHFFFFDADDBDDDDBDDDDDDDDCDDDCCDD_Mismatch_0_Sense_+_Library_PoolT
GTTTTGTGTGGGCTGCAGATTGTATGTTTTGTGTAATCTTCGCAATGGTCACACTGACAACTGACCAAAAAATTGCGAGCTCTTGTATGGTTCA
>Frequency_1_QualityScore_DDHGHFHJIEEIJIGHJIJ?FGGGCGIGIHIIICGGHJJEIGHJIJJJFDGGHHIIJGHIJIGGEGFFG@FGGGEBGHHFFHEFFFFFDEAEEC_Mismatch_0_Sense_+_Library_PoolT
TATGTAAATAATGTAAAGGTAGAGATATGTCAGAGCTTATTTTAAGTGTGTTTTCCTGCTCACCTTGTAATATGGCATACATTGCAATAGCAAT
>Frequency_1_QualityScore_FFHHHHHJJGIIIIIIIJJFIJJIIJJJJJJJIIJJJJJJJJJJIIJJJJJIJGIJJJFFGGGIGIIIIDHEIJCHHHHHGHFFFFFFFEEDEE_Mismatch_0_Sense_+_Library_PoolT
CATACATTGCAATAGCAATGCTATACCGTCTGTCCAGAAATAAAAATCTTCAGTTCAGTGTTCTATTTCTGAATATGCTATTACTTGTATCTGT
>Frequency_1_QualityScore_FFHHGGFJJIJJIHIIIIGGIJIFIGHBHHIFIGGGIDGIIIFIHIGIIIGJJGI=CHHIG.=@CEGFGFEEEHHFE?CCEEDEDFDC5@;>=A_Mismatch_0_Sense_+_Library_PoolT
TTGCGAGCTCTTGTATGGTTCAGTATGTAGATTGAGGTTATGTATGTAAATAATGTAAAGGTAGAGATATGTCAGAGCTTATTTTAAGTGTGTT
>Frequency_1_QualityScore_FFHHHGHJJJJJJIJHIGJJJJJJJJJJJJJJJJJJJJJJJJJJJIJJJJJJJGIJJJJJJJJJJJJJJHGJJJJHHHHHHFFFFFFEECEEEE_Mismatch_1_Sense_+_Library_PoolT
AGCTTATTTTAAGTGTGTTTTCCTGCTCACCTTGTAATATGGCATACATTGCAATAGCAATGCTATACCATCTGTCCAGAAATAAAAATCTTCA
>Frequency_1_QualityScore_FFGGHHDFGJJJIIFJJJJJJJJJJJJIJJHHHIJJJJJGIJIJJIJHGCGHIIJIGHIJJJEHGGGHHEHFHFBEDEECEDDDDDDDDCDBCD_Mismatch_1_Sense_+_Library_PoolT
AAATGGTTATCTAGTTACATGCATTTGTTGTGTTTTGTGTGGGCTGCAGATTGTATGTTTTGTGTAATCTTCGCAATGGTCACACTGACAACTG
>Frequency_1_QualityScore_FFHHHHHJJJJJJHJJJIFHIJIJJJIIJJIJJJHIIIIJIIJIJJJIJJIIHHJIIIJJJGEHHGHGEEFFDFCFEEECEEEDFFEDDDDDDD_Mismatch_1_Sense_+_Library_PoolT
ACTGACCAAAAAATTGCGAGCTCTTGTATGGTTCAGTATGTAGATTGATGTTATGTATGTAAATAATGTAAAGGTAGAGATATGTCAGAGCTTA
>Frequency_1_QualityScore_FFHHFHHJIJIJGIJJJHIIJFIJJJJJJJJJJJJJIIJJIJJJJDHIHJJIGIIIJJHHHHHHFFEDDDDDDDEEDECDDDDDDCCCBDDDDD_Mismatch_0_Sense_+_Library_PoolT
TAAAAAGACTAGTCGGGATGGTTTTCTTCCTGCAGCAATCACAGGTACAAGTGACAATTACTTAGCGCAGTCTATGCTAATGGAAACAAAGATG
>Frequency_1_QualityScore_F?FCDCFIJJJJJJJJJIJJJJJIIJJJIIJJJIJJJJJJIJJJJJJJJJJJJJJJJJJJJJHIJJIGHGHIJHHHGFHFFFFDFFEEDCADED_Mismatch_2_Sense_+_Library_PoolT
GTGTGTTTTCCTGCTCACCTTGTAATATGGCATACATTGCAATAGCAATGCTATACCATCTGTCCAGAAATAAAAATCTTCAGTTCAGTGTTCA
>Frequency_1_QualityScore_DFDHFDHBHHIJGEC@HGIHJGIIIJJIJJHCFGGIGIGGFGBIGGJIIJJHE8CGHI_Mismatch_0_Sense_+_Library_PoolT
TGCAATAGCAATGCTATACCGTCTGTCCAGAAATAAAAATCTTCAGTTCAGTGTTCTA
>Frequency_1_QualityScore_FFHHHHHJJJJJJJJJHJIIIJJIHHIJJIIJIIIIIIHIIGIIJFHIFGHHIHHJJJIJIIJIIJIHHHHHHHFFFFFFEEFEEEEDDDDCDE_Mismatch_1_Sense_+_Library_PoolT
TGACCAAAAAATTGCGATCTCTTGTATGGTTCAGTATGTAGATTGAGGTTATGTATGTAAATAATGTAAAGGTAGAGATATGTCAGAGCTTATT
>Frequency_1_QualityScore_FFFHFHHJJJIHIIJIJJJJJHIIJJJIJJJJJJJJJJJIJJJJJJJJJJJIIJJJJIJIGJJIGIHHFEHHHFFFFFEEEEEFEEDDDCDDED_Mismatch_2_Sense_+_Library_PoolT
TGTGTTTTCCTGCTCACCTTGTAATATGGCATACATTGCAATAGCAATGCTATACCGTCTGTCCAGAAATAAAAATCTTCAGTTCAGTGTTCAG
>Frequency_1_QualityScore_DFDFHHGJIIGIJJGICFDIIJIIGCFHJFGGGIIJFHGFGHGIHIJBGIIHHHGBCB@C_Mismatch_0_Sense_+_Library_PoolT
TTCCTGCTCACCTTGTAATATGGCATACATTGCAATAGCAATGCTATACCGTCTGTCCAG
>Frequency_1_QualityScore_FFHHFHHJJJHIIIIJJJIJJJIJIJJJJIIIIJIIJHIHIJGHJJJJGJJJIJJJJJJHHHHGHBDBDCDEDEEEEEDDECCDDDDCDDDCDD_Mismatch_0_Sense_+_Library_PoolT
CAGGTACAAGTGACAATTACTTAGCGCAGTCTATGCTAATGGAAACAAAGATGGACTATCTCAAGTGAAAGATAATAAATAGGGAAGTGGTCAG
>Frequency_1_QualityScore_FDHHHFHHIIIFHHGGIGIJJJJJI_Mismatch_0_Sense_+_Library_PoolT
CTTCAGTTCAGTGTTCTATTTCTGA
>Frequency_1_QualityScore_FFHHGHHJJJJJJIJJIJJJJIJJJJJJJJJJJJJJJIJJJJIIIJJJJJJJJJJJJJJJJJIIJJJJJIJIJIJJHHHHHHHFFFFFFEEDEE_Mismatch_0_Sense_+_Library_PoolT
AATGCTATACCGTCTGTCCAGAAATAAAAATCTTCAGTTCAGTGTTCTATTTCTGAATATGCTATTACTTGTATCTGTTAATCCATGTTTGTAA
>Frequency_1_QualityScore_FFHHHHHIIIJIJJJJIJJJJJHIGJJIJJHJIJJJJIJJJJJIFGIIJJJIJHGHFFFFFFFECCECECDDDDEDEEDDACC>ACDCDCDDDE_Mismatch_0_Sense_+_Library_PoolT
TTTTGTGTAATCTTCGCAATGGTCACACTGACAACTGACCAAAAAATTGCGAGCTCTTGTATGGTTCAGTATGTAGATTGAGGTTATGTATGTA
>Frequency_1_QualityScore_DDB4DDDE+CCC@)C1??=ED@DDEI@B90?DEIDDDA>??82//8=CEEC:@@@A>=A)=?CDD<9?@AAAAAAEAAAA:AAA>A99>>>33>_Mismatch_0_Sense_+_Library_PoolT
AAAAGACTAGTCGGGATGGTTTTCTTCCTGCAGCAATCACAGGTACAAGTGACAATTACTTAGCGCAGTCTATGCTAATGGAAACAAAGATGGA
>Frequency_1_QualityScore_@DHHHHHJJJHIIJHIIHIIJIIJIIIIJJJJJIJJIJJJJJGIJIHIDGHHIIIJJIIJJIJJJJJJJIJJJJJGGHHEHGFFFFFFEEDDEE_Mismatch_1_Sense_+_Library_PoolT
TATGGTTCAGTATGTAGATTGATGTTATGTATGTAAATAATGTAAAGGTAGAGATATGTCAGAGCTTATTTTAAGTGTGTTTTCCTGCTCACCT
>Frequency_1_QualityScore_FFHHHHHIJJJJIJJIGGIIHIIIJIIJJHIIIJJJIJIHHIJIIJJJJJJJIJJJJHJJJIJGHIHIIHHJHGHHGHFFFFFFCEEECC@CCC_Mismatch_0_Sense_+_Library_PoolT
AATTGCGAGCTCTTGTATGGTTCAGTATGTAGATTGAGGTTATGTATGTAAATAATGTAAAGGTAGAGATATGTCAGAGCTTATTTTAAGTGTG
>Frequency_1_QualityScore_DBDD>FFIGDGG<?EHIGGHEHE@FHEEHHIGGCCB@9DDFGGEIGH@D@>AEE;=BBB>CEF3>CAEEAC>C>ACCC@DCD>CFCC@>ACC@:_Mismatch_0_Sense_+_Library_PoolT
TCTTCGCAATGGTCACACTGACAACTGACCAAAAAATTGCGAGCTCTTGTATGGTTCAGTATGTAGATTGAGGTTATGTATGTAAATAATGTAA
>Frequency_1_QualityScore_FFHHHHGJJGHIJJJJJJJJJJJJJJJJJJJGHJIJJJJJJJJJJIHFHJJJJJIJJJJHJHIJIJJJJJJJJJIJHHHHHFFFFEEECDDDDD_Mismatch_0_Sense_+_Library_PoolT
TATCTCAAGTGAAAGATAATAAATAGGGAAGTGGTCAGAGCATCAAGTAATGGTTATCTAGTTACATGCATTTGTTGTGTTTTGTGTGGGCTGC
>Frequency_1_QualityScore_FFHHHHHIJJIJJJJJJJJJJJJJJJJJJJHIJJJJHIIJIJJJJJJJJJIIJJJJJIGIIJIGHHHHHFFEDDEDE3@CCCDDDDDDD_Mismatch_1_Sense_+_Library_PoolT
GGATGGTTTTCTTCCTGCAGCAATCACAGGTACAAGTGACAATTACTTAGCGCAGTCTATGCTAATGGAAACAAAGATGGACTATCCCA
>Frequency_1_QualityScore_FFHHHHHJJJJJJJJJJJJJJJJHIIJJFHCGHIIIJJIIIH_Mismatch_0_Sense_+_Library_PoolT
TGTCCAGAAATAAAAATCTTCAGTTCAGTGTTCTATTTCTGA
>Frequency_1_QualityScore_ADDF+<?:?@EDHD?BEHAEFCBF@FEFBFE?B1?:BFFAEFFEFCBFDGGIBAFC@@CACFGIBFIED;CE>EAEFDDDD@DDDC>@;;=@@@_Mismatch_2_Sense_+_Library_PoolT
AAGGGAGAGATATGTCAGAGCTTATTTTAAGTGTGTTTTCCTGCTCACTTTGTAATATGGCATACATTGCAATAGCAATGCTATACCGTCTGTC
>Frequency_1_QualityScore_FFHHHHHJJFHIJIHIJJIIJGIIJHIJHGHIJHIIJJJJJIIIIIIJJIHJFJIIIIJIJJJJJJIJIIIIJJJJJHHHHHEBDFFFFEEECE_Mismatch_0_Sense_+_Library_PoolT
CTTGTATGGTTCAGTATGTAGATTGAGGTTATGTATGTAAATAATGTAAAGGTAGAGATATGTCAGAGCTTATTTTAAGTGTGTTTTCCTGCTC
>Frequency_1_QualityScore_DDHHHHHIIJJJIJJJJJHHIJJJI_Mismatch_0_Sense_+_Library_PoolT
TAAAAATCTTCAGTTCAGTGTTCTA
>Frequency_1_QualityScore_FFHHHGHIIJJJJJJJJDHIIIGIJJIJJGJJJJGGIJJJIJEHGIJIJJJCHIJIIJJJGJJIIGGI@@GIHHHHHGC@DEFC?BCCD_Mismatch_1_Sense_+_Library_PoolT
TTTTCCTGCTCACCTTGTAATATGGCATACATTGCAATAGCAATGCTATACCGTCTGTCCAGAAATAAAAATCTTCAGTTCAGTGTTCA
>Frequency_1_QualityScore_FFHHHHHJJIIHEHIIEEHGGIGGCDHIF>FDGGHHIJJJIJJJJIIJJGGDCGHFEHECGEHHEHHEEEDFBDACECCCCCCDDDCCD>;3@@_Mismatch_0_Sense_+_Library_PoolT
CAATTACTTAGCGCAGTCTATGCTAATGGAAACAAAGATGGACTATCTCAAGTGAAAGATAATAAATAGGGAAGTGGTCAGAGCATCAAGTAAT
>Frequency_1_QualityScore_EFHHHHHIGIIIHHIJJJIJIEFHHGIGGHJJJIJJJIJJJJICIIJJIGIHHHIJJICGIGGIIJGJJADHGIIGFFHHGDDFDFD;>_Mismatch_1_Sense_+_Library_PoolT
TATGTCAGAGCTTATTTTAAGTGTGTTTTCCTGCTCACCTTGTAATATGGCATACATTGCAATAGCAATGCTATACCATCTGTCCAGAA
>Frequency_1_QualityScore_FFHHHHHJFHIIIIJJJJJJJIIIIJJJJJJJIJJIIGGGHIJJJJJJJJJJJJJJJJJIJJJJJJJJJHIIJIHHHHHHFFFFFFEEEEDDDD_Mismatch_1_Sense_+_Library_PoolT
GGTAAAGGTAGAGATATGTCAGAGCTTATTTTAAGTGTGTTTTCCTGCTCACCTTGTAATATGGCATACATTGCAATAGCAATGCTATACCGTC
>Frequency_1_QualityScore_DDHHHHHJIJJJJJIIIJJJEJIGHIIAHIGGIIIJJIJIIIIJJGGGIHGGGIICHEGGGGGEIICHIAACCHFF?AEFFBC;>BCE_Mismatch_0_Sense_+_Library_PoolT
TTCCTGCTCACCTTGTAATATGGCATACATTGCAATAGCAATGCTATACCGTCTGTCCAGAAATAAAAATCTTCAGTTCAGTGTTCTA
>Frequency_1_QualityScore_FFHHHHGHIJJJJJJJJJJJJJJJIJJIIJJJJJJJJIJJJJJJJJJFHIJJGIJIIIJJIJIJJJJGECGHHEEEHHHFFFFFFFAC_Mismatch_0_Sense_+_Library_PoolT
CACCTTGTAATATGGCATACATTGCAATAGCAATGCTATACCGTCTGTCCAGAAATAAAAATCTTCAGTTCAGTGTTCTATTTCTGAA
>Frequency_1_QualityScore_FFHHFHHJJJJJJJJGHFGHIJJJJJJJJJJJJIJJHIIJIJIIJJJJIJJJJJJJJJJIJHHHHHFFFFFFDDEDDDDDDDDDCDDDDDDCCD_Mismatch_1_Sense_+_Library_PoolT
GGAGCTTATTTTAAGTGTGTTTTCCTGCTCACCTTGTAATATGGCATACATTGCAATAGCAATGCTATACCGTCTGTCCAGAAATAAAAATCTT
>Frequency_1_QualityScore_FFGHHHHGJIJJJJJJIIIJGIIIEIJIJJJJJJJJJIJJFHGIIJIJJJJJIGIIIJIJJJIIJGHIJHHHHHGFFFEFFFDECEEEDDEDEE_Mismatch_0_Sense_+_Library_PoolT
GCAGTCTATGCTAATGGAAACAAAGATGGACTATCTCAAGTGAAAGATAATAAATAGGGAAGTGGTCAGAGCATCAAGTAATGGTTATCTAGTT
>Frequency_1_QualityScore_FFHHHFHIJJIJJJIIGJIIIIJJJIIJJIIJIIIJJJJIJJJJJIIHJJIIIJIGJJIJGHIJIAFCHEHGIHJJJHG_Mismatch_1_Sense_+_Library_PoolT
AATATGGCATACATTGCAATAGCAATGCTATACCATCTGTCCAGAAATAAAAATCTTCAGTTCAGTGTTCTATTTCTGA
>Frequency_1_QualityScore_FFHHHHHJGIJJJJJJJJJJJJJJJJJJJJIJJJJJJJJJJJJJJIJJJJJIJHHJIIJIIJJIIIJHHHEHHHHFFFFFFFEEFEE_Mismatch_2_Sense_+_Library_PoolT
TCACCTTGTAATATGGCATACATTGCAATAGCAATGCTATACCGTCTGTCCAGAAATAAAAATCTTCAGTTCAGTGTTCTATTTCCA
>Frequency_1_QualityScore_DDA@DACGIBHBDBEHEHCHDGHGDBFGIG:???:??FBF@GGGIGIGGDG9BFCHBCFGCHIGIGAEH=@DEEHHHDEBDEEDCC8;8=?A_Mismatch_0_Sense_+_Library_PoolT
AGGTAGAGATATGTCAGAGCTTATTTTAAGTGTGTTTTCCTGCTCACCTTGTAATATGGCATACATTGCAATAGCAATGCTATACCGTCTGT
>Frequency_1_QualityScore_FFHHHHHIJJJJJJIJJJJJJJJIJJJJJJJJJJJJJJJJJJJJJJJJJJJIJJHFHHHHFFFFFFEEFCEEEEDFDEEEEEFEDEDDDEEDED_Mismatch_0_Sense_+_Library_PoolT
ACCTTGTAATATGGCATACATTGCAATAGCAATGCTATACCGTCTGTCCAGAAATAAAAATCTTCAGTTCAGTGTTCTATTTCTGAATATGCTA
>Frequency_1_QualityScore_FFHHHHHJJJIJJJJJGIJJIJJJIJJJJJJJJJJHHJJJJJJJHJJJGIJIJJJJJJJJJJIIHHHHHHFDDFFFFEEECEEEDEEDCDDDDC_Mismatch_1_Sense_+_Library_PoolT
CAATCACATGTACAAGTGACAATTACTTAGCGCAGTCTATGCTAATGGAAACAAAGATGGACTATCTCAAGTGAAAGATAATAAATAGGGAAGT
>Frequency_1_QualityScore_FFCFHFHIIJJJJJJIIJEHHIHJHGFHIJIIIIGIIJIIHIJJJHJJGGHIJJIHHHIJJJIIJHH@HEHDFFDABDCBAC;BCDDDDEDDBD_Mismatch_0_Sense_+_Library_PoolT
AGTGGTCAGAGCATCAAGTAATGGTTATCTAGTTACATGCATTTGTTGTGTTTTGTGTGGGCTGCAGATTGTATGTTTTGTGTAATCTTCGCAA
>Frequency_1_QualityScore_FFHHHHHIJJJJIIHJJJJIJJJJGIIIJJIIJIJIJJJJJJIJJJIIGIJJIGHIIJIJIIJJJIJJIIHHHHHHEHEFF_Mismatch_0_Sense_+_Library_PoolT
TCACCTTGTAATATGGCATACATTGCAATAGCAATGCTATACCGTCTGTCCAGAAATAAAAATCTTCAGTTCAGTGTTCTA
>Frequency_1_QualityScore_FFHHHGHJHIJIEGHGIGIHIIIJJJGIIHIIIJJJJIJJIIH_Mismatch_0_Sense_+_Library_PoolT
CTGTCCAGAAATAAAAATCTTCAGTTCAGTGTTCTATTTCTGA
>Frequency_1_QualityScore_FFHHHHHJIIIJJJJJJJJJJJJJHHIJJGHIIIDGHIDHIIIJJIJJJJIJJIDGIJJIJH>EHCHC?@DD@ECEDEEEEDDDDDD<CDDEED_Mismatch_2_Sense_+_Library_PoolT
CATGCTCCCTATATTATTAAAAAGACTAGTCGGGATGGTTTTCTTCCTGCAGCAATCACAGGTACAAGTGACAATTACTTAGCGCAGTCTATGC
>Frequency_1_QualityScore_FFHHHHHJJFHIJJJJJJJJJJJJJIJJJJJJJJJJIIHHGHIJJJJJJJJJJJJJJIIJJJJJJJJIJHIJJJJJIHHHHHHFFFFFFEEEDD_Mismatch_1_Sense_+_Library_PoolT
GTGTAAAGGTAGAGATATGTCAGAGCTTATTTTAAGTGTGTTTTCCTGCTCACCTTGTAATATGGCATACATTGCAATAGCAATGCTATACCGT
>Frequency_1_QualityScore_DDACD2AE@F<C<I<C:<@H@?FECFFCHAC@C:??BFFFEFECFFE@0?DGICGEA>FFFCFI3==BBF)=FAF@@CC67=?>EFFDDDDBCC_Mismatch_0_Sense_+_Library_PoolT
TATGGTTCAGTATGTAGATTGAGGTTATGTATGTAAATAATGTAAAGGTAGAGATATGTCAGAGCTTATTTTAAGTGTGTTTTCCTGCTCACCT
>Frequency_1_QualityScore_FFCDDFHJJJJJJIJJJGIJJJJHIJJJJJJIJJJJJJJJJJIIIJJJJIJJJIJJJIJJIJHHHHHF@CEFFEEDEEDCDEEDDFDECCDEDD_Mismatch_1_Sense_+_Library_PoolT
AGTGTTTTTTCCTGCTCACCTTGTAATATGGCATACATTGCAATAGCAATGCTATACCGTCTGTCCAGAAATAAAAATCTTCAGTTCAGTGTTC
>Frequency_1_QualityScore_FFHHHHHIJIJBGGIJJJHHIJJAHIJFHIIJJJJIJJIJJJJHHJIIGJJHIIJJIHIHHIHFHGHGFFDEDDDDDCDDEEDEDCCDCCC_Mismatch_0_Sense_+_Library_PoolT
TATTATTAAAAAGACTAGTCGGGATGGTTTTCTTCCTGCAGCAATCACAGGTACAAGTGACAATTACTTAGCGCAGTCTATGCTAATGGAA
>Frequency_1_QualityScore_FFHHHHHJJJJJJJJHIIJJJJJJJJJJJJJJJJJJJJJJJJJJJJJIJJJHHHHHHEFFFFEFEEEEDEEEDDDDDDDDDDEFEFEFEEEDED_Mismatch_0_Sense_+_Library_PoolT
TAATCTTCGCAATGGTCACACTGACAACTGACCAAAAAATTGCGAGCTCTTGTATGGTTCAGTATGTAGATTGAGGTTATGTATGTAAATAATG
>Frequency_1_QualityScore_DFHFGHHIEIGIIIJFGIHEGGGH@EFEFHGEIIJJJIIIIICCHDHECHFGHEBDHHEEHIIJBHGHICGHDFHFFCF>>@@CECCCA>>CAC_Mismatch_2_Sense_+_Library_PoolT
GACAATTACTTAGGGCAGTCTATGCTAATGGAAACAAAGATGGACTATATCAAGTGAAAGATAATAAATAGGGAAGTGGTCAGAGCATCAAGTA
>Frequency_1_QualityScore_DDF8ADBC,A:A,AFHBHIIFEHIIIE:?FIIFIIIECFIIIFFF9BBDDGFGD9?0=88=C@F=C@=DCEFDAA=?EEFBBDDDA@BC;;;AB_Mismatch_1_Sense_+_Library_PoolT
AGGTTATGTATGAAAATAATGTAAAGGTAGAGATATGTCAGAGCTTATTTTAAGTGTGTTTTCCTGCTCACCTTGTAATATGGCATACATTGCA
>Frequency_1_QualityScore_FDHGHHHIIGIJJJHIHGIJJJJJJJJIJJJIJJJJJJJIJJJJJJJJIJIHHHFDEEEDDDDDDDDDCCCDDCDDDDDDDDDEDDEEDDCDCD_Mismatch_0_Sense_+_Library_PoolT
GATTGTATGTTTTGTGTAATCTTCGCAATGGTCACACTGACAACTGACCAAAAAATTGCGAGCTCTTGTATGGTTCAGTATGTAGATTGAGGTT
>Frequency_1_QualityScore_DFGHHHGGHCGGHIIJJJFIIJJJIIJIIJJGIIJIJGIJGHJJJIGJJJEGGGIJIIJIJIIJHJJGHEFHF@CEFBEECEECCADEDBDDDD_Mismatch_1_Sense_+_Library_PoolT
TTTTAAGTGTGTTTTCCTGCTCACCTTATAATATGGCATACATTGCAATAGCAATGCTATACCGTCTGTCCAGAAATAAAAATCTTCAGTTCAG
>Frequency_1_QualityScore_FFHGHHHJJJJIHHEIHIIJJJJIJIJJJJJHIJJJHGIHHIIIJIIJJIGIGHIGGIFEGGJJIIHIJGIJJJJHHHGHFFFFFEEEEEDDDB_Mismatch_0_Sense_+_Library_PoolT
TGGACTATCTCAAGTGAAAGATAATAAATAGGGAAGTGGTCAGAGCATCAAGTAATGGTTATCTAGTTACATGCATTTGTTGTGTTTTGTGTGG
>Frequency_1_QualityScore_FBAFFDHGGGHFFBHHB@<DEFHAHHIIIIIEGHG?DHE>FAFGGGG3@GG:FFE@FFGHGIHIACEHG@CHFCCEFFFBBDE@EEEEEDDDCC_Mismatch_1_Sense_+_Library_PoolT
GTAGATTGAGGTTATGTATGTAAATAATGTAAAGGTAGAGATATGTCGGAGCTTATTTTAAGTGTGTTTTCCTGCTCACCTTGTAATATGGCAT
>Frequency_1_QualityScore_DDHB8BDF>B<FBHACCBFH@AHFC<81?ED?CDHIIIGGBHGIGEHIGGHA1@A7@=EGACGI@?A7A76;B;>AC>CCA_Mismatch_0_Sense_+_Library_PoolT
TGGTTTTCTTCCTGCAGCAATCACAGGTACAAGTGACAATTACTTAGCGCAGTCTATGCTAATGGAAACAAAGATGGACTA
>Frequency_1_QualityScore_FFHHHHGIJIJIIGIJIIJJJHHIIJFHGHIFIIJIIJIIJJJIIFHHGJHGIIFHHHHEFHFEFFFFFECEEEEDDEDDFECDDDDDDDEEEE_Mismatch_0_Sense_+_Library_PoolT
CCAAAAAATTGCGAGCTCTTGTATGGTTCAGTATGTAGATTGAGGTTATGTATGTAAATAATGTAAAGGTAGAGATATGTCAGAGCTTATTTTA
>Frequency_1_QualityScore_4=+2<?<CBB<2CEFCC3CEFEA4A@BC<DFIEIAEIDDF<DEC*?D@DE>D>A@DB:?CC28=@87=@.=A@9CEA>CCDAADD@D;;AAA;;_Mismatch_2_Sense_+_Library_PoolT
AGCAAATAATGTAAAGGTAGAGATATGTCAGAGCTTATTTTAAGTGTGTTTTCCTGCTCACCTTGTAATATGGCATACATTGCAATAGCAATGC
>Frequency_1_QualityScore_FFHHHHGJJGHJIIJJJJJJJJJJJIJJJJJHHIJJJIJIJJJJJJJIJJJJIIJHIHIJJJIJJJJIHEHFEFEFFEDEEEEEEDDDDCDEEE_Mismatch_0_Sense_+_Library_PoolT
ATAGGGAAGTGGTCAGAGCATCAAGTAATGGTTATCTAGTTACATGCATTTGTTGTGTTTTGTGTGGGCTGCAGATTGTATGTTTTGTGTAATC
>Frequency_1_QualityScore_FFHHHHHJJJJJJJJJJJJJJJIHHGHJJJJJJJIJJIJJJJIJJIIJJIJJJJIJJJJJJJIJJJIJJHHIIIJJIHHHFFFFFDDEECEDDD_Mismatch_1_Sense_+_Library_PoolT
TATGTCAGAGCTTATTTTAAGTGTGTTTTCCTGCTCACCTTGTAATATGGCATACATTGCAATAGCAATGCTATACCGTCTGTCCAGAAATGAA
>Frequency_1_QualityScore_FFHHHHHJJJJJJJJJJJJJIJJJHIJJIJJJJIJJJJJJJJIJJIJJJHIJJJIIHIJJGIJJJJIG_Mismatch_0_Sense_+_Library_PoolT
CATTGCAATAGCAATGCTATACCGTCTGTCCAGAAATAAAAATCTTCAGTTCAGTGTTCTATTTCTGA
>Frequency_1_QualityScore_FFHHHHHIJJIJJJJJIJJJEHIJIJIJJJIJIJJJJHJJJJIIJGIJJJJJIJJJIJHIJIGICGGIJHIGHFGFFHHFEFFEFEEBCC?CDD_Mismatch_0_Sense_+_Library_PoolT
CAAAGATGGACTATCTCAAGTGAAAGATAATAAATAGGGAAGTGGTCAGAGCATCAAGTAATGGTTATCTAGTTACATGCATTTGTTGTGTTTT
>Frequency_1_QualityScore_DFHHHHHJJIIJJJIJHHIJIIIIIJJJJJIIIJJJIJJJIJIFGCHIJJIIJIJJJJJJIHJJJJJIJIIGHHHHGHFDFFEEEDEDC_Mismatch_1_Sense_+_Library_PoolT
TTTCCTGCTCACCTTGTAATATGGCATACATTGCAATAGCAATGCTATACCGTCTGTCCAGAAATAAAAATCTTCAGTTCAGTGTTCGA
>Frequency_1_QualityScore_FFHFHFFFHJJJJJJJJJJJJJJJHIJJJJJJJJJIJJJJJJJJJJJJJJJJJJJIJIGJIJJJJJJJIJJHFHHHHFFFFFFEEDEEEEEDDD_Mismatch_1_Sense_+_Library_PoolT
AAGTGTGTTTTCCTGCTCACTTTGTAATATGGCATACATTGCAATAGCAATGCTATACCGTCTGTCCAGAAATAAAAATCTTCAGTTCAGTGTT
>Frequency_1_QualityScore_FFHHHHHJJJJHIHJJJJIJJJJJJJJJJIJJJJJJGIJIJJJIJJIIGIJJJJJJJFHFFEEEEEEEEDCCDCDCDDDDDDDEEDCCDCBDDD_Mismatch_1_Sense_+_Library_PoolT
TGTATGTTTTGTGTAATGTTCGCAATGGTCACACTGACAACTGACCAAAAAATTGCGAGCTCTTGTATGGTTCAGTATGTAGATTGAGGTTATG
>Frequency_1_QualityScore_FFHHHHHJJJJJIJJIJHHIHIIJ_Mismatch_0_Sense_+_Library_PoolT
AAAAATCTTCAGTTCAGTGTTCTA
>Frequency_1_QualityScore_DFDHFHHBHHI@ABBDHGGIGHIGFHDFGHJJGIICGIJIEHJGIGHGIJHJIJGHDFIIGIIH_Mismatch_1_Sense_+_Library_PoolT
TACATTGCAATAGCAATGCTATACCGTCTGTCCAGAAATAAAAATCTTCAGTTCAGTGTTCTAA
>Frequency_1_QualityScore_DDBFDFFIIEEH;CFE;EE??*?CG??BFIIIIG:DGD>GF@FCGB<;@@CC>FHAAEHHHEEAHEBD;?==;=;A::>=@?9@@CCC(4>>C4_Mismatch_0_Sense_+_Library_PoolT
TGTGTTTTGTGTGGGCTGCAGATTGTATGTTTTGTGTAATCTTCGCAATGGTCACACTGACAACTGACCAAAAAATTGCGAGCTCTTGTATGGT
>Frequency_1_QualityScore_FFHFHHHJJJJJJJJJJJJJJJJJJJJFHHJGIEHJJJJJJJJJJJJIJJJJIIJGIJJJHIJHHHGFHFFFFEDEEEDDDDCCDCCDCDDEDD_Mismatch_0_Sense_+_Library_PoolT
TGGTTTTCTTCCTGCAGCAATCACAGGTACAAGTGACAATTACTTAGCGCAGTCTATGCTAATGGAAACAAAGATGGACTATCTCAAGTGAAAG
>Frequency_1_QualityScore_@?DDDADD*?;6:DB9DD<DDBDE>DDB=B==@C7;CE@A).>@C;)===?D>;ADDA3@AA3;;B5;;>A>AAAAA>ADA_Mismatch_1_Sense_+_Library_PoolT
GCTCTTGTGTGGTTCAGTATGTAGATTGAGGTTATGTATGTAAATAATGTAAAGGTAGAGATATGTCAGAGCTTATTTTAA
>Frequency_1_QualityScore_FFHHGHHJJJJJJJHIJIJFHIHIGHIIGDGGIIIHIJGIJJJIIIJIIIIJJJJJJIIGIJCGHHIJJHHHHHHHEHFFFDFFEEE@CCECC=_Mismatch_0_Sense_+_Library_PoolT
ATTGCGAGCTCTTGTATGGTTCAGTATGTAGATTGAGGTTATGTATGTAAATAATGTAAAGGTAGAGATATGTCAGAGCTTATTTTAAGTGTGT
>Frequency_1_QualityScore_FFHHHHHJJIFJIJJJGJIJFADIJGHIIJEIIGGIIHIJJGHIBGHICGIJIJIGGJJIJIHGFHHH??@DFFFEEEEEEEDDDDCDDEEEED_Mismatch_2_Sense_+_Library_PoolT
CAAAAAATTGCGAGCTCTTGTATGGTTCAGTATGTAGATTGAGGTTATGTATTTAAATAATGTAAAGGTAGAGATATGTCAGAGCTTATTTCAA
>Frequency_1_QualityScore_FFHFHHHJFIIJJJJIIIJJJJIIJJJIIIIHCGEHIJJJJJIIJGIJJJJIJIIGIIIJGHGIJJJJIIGEHIJJHHHHHHFFFDBCDECDDD_Mismatch_1_Sense_+_Library_PoolT
ATGTAGAGATATGTCAGAGCTTATTTTAAGTGTGTTTTCCTGCTCACCTTGTAATATGGCATACATTGCAATAGCAATGCTATACCGTCTGTCC
>Frequency_1_QualityScore_FFHHHFHIIIFHHIJIIHIJIHHGFGHIJJJJJJJJJIHIIJIJJJJIHIJJJIJIIJIJJJIEIGIIJIIJJJJIIHHIIIGHHHHFFFFFFE_Mismatch_1_Sense_+_Library_PoolT
TATGGTTCAGTATGTAGATTGAGGTTATGTATGTAAATAATGTAAAGGTAGAGATATGTCAGAGCTTATTTTAAGTGTGTTCTCCTGCTCACCT
>Frequency_1_QualityScore_FFHHHHDHJJJICFHIIJIJJJJJJJIJJJJIGIJJJJIGGDFGIIIJJJJJJJEHJIIJFFGIICCFHGHIIJIIHHHHGHFFEFFFEECEED_Mismatch_1_Sense_+_Library_PoolT
TTAATGTAAAGGTAGAGATATGTCAGAGCTTATTTTAAGTGTGTTTTCCTGCTCACCTTGTAATATGGCATACATTGCAATAGCAATGCTATAC
>Frequency_1_QualityScore_FFHHHHHJJJJJJJJJJJJJJJIJIIJIJJJJIIJJJJHIJIJHIGIIJJJJJJI_Mismatch_1_Sense_+_Library_PoolT
CAATGCTATACCGTCTGTCCAGAAATAAAAATCTTCAGTTCAGTGTTCTATTTCA
>Frequency_1_QualityScore_FFHHHHGJJIJJJHIJJJJJJIIJJJJJJJJJIIIJJJJJJJIJJJJHHHHHHFFDEFDECEEEEFEDECDCDDDDDDDFEDEFEFCCCCDDED_Mismatch_1_Sense_+_Library_PoolT
CTCTTCGCAATGGTCACACTGACAACTGACCAAAAAATTGCGAGCTCTTGTATGGTTCAGTATGTAGATTGAGGTTATGTATGTAAATAATGTA
>Frequency_1_QualityScore_FFHHHHHJIJJJJJJJJJJIJHHGJJDHIJGIJJJJIJJJJJJJJJJIJJJJIJAHHIIIDGFHHGGHFFFFFFFDDDDBDDCEEDEDDDDDDC_Mismatch_1_Sense_+_Library_PoolT
CTATATTATTAAAAAGACTAGTCGGGATGGTTTTCTTCCTTCAGCAATCACAGGTACAAGTGACAATTACTTAGCGCAGTCTATGCTAATGGAA
>Frequency_1_QualityScore_FFGHHHHJJJJJFHIJJJHHJJIJJJJJJJJJIJJJJIJJJJJJJJJJJJJJIJJJIJJJJIJJHHHHHHFEFDEFFCEEEEEDEDDEEDDDDD_Mismatch_0_Sense_+_Library_PoolT
AGCAATCACAGGTACAAGTGACAATTACTTAGCGCAGTCTATGCTAATGGAAACAAAGATGGACTATCTCAAGTGAAAGATAATAAATAGGGAA
>Frequency_1_QualityScore_FFHHHHHIIJFHGGHGGFHGIJIGGIIJHIIJIJJIIJJIIFGHIGIJJIJGIJJJIJIIIIJJIIIIFF@DEHGGHHHHHHFFFFFEEEEEEE_Mismatch_0_Sense_+_Library_PoolT
CAGTATGTAGATTGAGGTTATGTATGTAAATAATGTAAAGGTAGAGATATGTCAGAGCTTATTTTAAGTGTGTTTTCCTGCTCACCTTGTAATA
>Frequency_1_QualityScore_DDHHHHGIIJJIDGHEHIIIJIGGIJJJDHJIJJGHIJJJIIBGIIIIJJJJJJJHJJGHGIJIJHJGJHEHFFFFECEEEEEEEBDEDDDDDE_Mismatch_0_Sense_+_Library_PoolT
TAAATAGGGAAGTGGTCAGAGCATCAAGTAATGGTTATCTAGTTACATGCATTTGTTGTGTTTTGTGTGGGCTGCAGATTGTATGTTTTGTGTA
>Frequency_1_QualityScore_FFHHHHDGHIEGIJIJJJJFIIFIJGIJJJJJJJGIIJJJHIJJJJJJJJJJJJJJIHHHFFFFFFFEEEEEDDDDDDDDCDDCDDDDDDDDDD_Mismatch_0_Sense_+_Library_PoolT
GTCGGGATGGTTTTCTTCCTGCAGCAATCACAGGTACAAGTGACAATTACTTAGCGCAGTCTATGCTAATGGAAACAAAGATGGACTATCTCAA
>Frequency_1_QualityScore_DFHGHHHIJJJJJIGIIIJJIGIIIJIJJJJJJJJJJGIJJJJIJJJIJJIJFJJJJGGIJJGIJIIJGHHHGH?BEFFDEDEEEEEEEEEDDA_Mismatch_0_Sense_+_Library_PoolT
CCTGCTCACCTTGTAATATGGCATACATTGCAATAGCAATGCTATACCGTCTGTCCAGAAATAAAAATCTTCAGTTCAGTGTTCTATTTCTGAA
>Frequency_1_QualityScore_DAF?ACCB3AA4F+<FBF<AHC@C9CEHFFIIGCG?DFC?DGFIFFIFII@FECEE>CAFIG)-5;1;@=>@?CEFFECDBDBBCCCDAA>B?>_Mismatch_2_Sense_+_Library_PoolT
TGTAAAGGTAGAGGTATGTCAGAGCTTATTTTAAGTGTGTTTTCCTGCTCACCTTGTAATATCGCATACATTGCAATAGCAATGCTATACCGTC
>Frequency_1_QualityScore_FFHHHHHJJJJJJJJJJJJJJJJIJJJJJJJJJJJJJJJJJJIJJJJHHHHHHHFDFFEFEDEEEEEDEACCDDCBCDDFEFEEEFECDDDDDE_Mismatch_0_Sense_+_Library_PoolT
ATCTTCGCAATGGTCACACTGACAACTGACCAAAAAATTGCGAGCTCTTGTATGGTTCAGTATGTAGATTGAGGTTATGTATGTAAATAATGTA
>Frequency_1_QualityScore_FFHHHHHJJJJJJJJJIJJIJJJJJJJJJJJJJJJJJIJJJJJIJIJJIJIIJJJJIJIJJJJJJJJHHEHIEHHHHGGHFFFF_Mismatch_1_Sense_+_Library_PoolT
ACCTTGTAATATGGCATACATTGCAATAGCAATGCTATACCGTCTGTCCAGAAATAAAAATCTTCAGTTCAGTGTTCTATTTCA
>Frequency_1_QualityScore_DFGHFHGCHIIJGGEGIEIICHHII9??HBEGGHGGGJJ_Mismatch_0_Sense_+_Library_PoolT
CCAGAAATAAAAATCTTCAGTTCAGTGTTCTATTTCTGA
>Frequency_1_QualityScore_FF4DHHHGJJJJJJJJJHJJJJJJJHIJJJHIJJJIJJJIIHGIJIIIJGGIJJIGIIIJGEFHHHHHHFFFFBDFEEECDEDFEEDDDDDDDD_Mismatch_1_Sense_+_Library_PoolT
ATGACCAAAAAATTGCGAGCTCTTGTATGGTTCAGTATGTAGATTGAGGTTATGTATGTAAATAATGTAAAGGTAGAGATATGTCAGAGCTTAT
>Frequency_1_QualityScore_DBDDDBDBEI<E?EF4F?C<FEEDEDE>EE@ECFIF@B:CCBBBBDEDICDE_Mismatch_1_Sense_+_Library_PoolT
CTATACCATCTGTCCAGAAATAAAAATCTTCAGTTCAGTGTTCTATTTCTGA
>Frequency_1_QualityScore_FFHHHHHIJJJJJJJJIIJJJJGGIJJJJJIJJJJJJJJJJJJJJIIIJIJJJJIJJJJJJIJJIIHHHEEEHHFFFFDFFEEEEECEDEDDDD_Mismatch_0_Sense_+_Library_PoolT
AATATGGCATACATTGCAATAGCAATGCTATACCGTCTGTCCAGAAATAAAAATCTTCAGTTCAGTGTTCTATTTCTGAATATGCTATTACTTG
>Frequency_1_QualityScore_EFHHHHHJJJHIJIIJJHIIGHHJJIGJJJJJJJIJJJJIIJJJGIHGIIJJJJJJIIJJJIJIIJIJJGIIHFHGHIIJJHHHHGHFFFFFCE_Mismatch_1_Sense_+_Library_PoolT
GTTCATTATGTAGATTGAGGTTATGTATGTAAATAATGTAAAGGTAGAGATATGTCAGAGCTTATTTTAAGTGTGTTTTCCTGCTCACCTTGTA
>Frequency_1_QualityScore_FFHHHHFIJJJJIJGIJJJJJIJJIJJIJJJJJJJGIJJJJJJHJIJJGHJIIGHHHHHHEEFFDFFCEDCEFEDEEEEEDDDDDDDFECDCDD_Mismatch_0_Sense_+_Library_PoolT
CAATGGTCACACTGACAACTGACCAAAAAATTGCGAGCTCTTGTATGGTTCAGTATGTAGATTGAGGTTATGTATGTAAATAATGTAAAGGTAG
>Frequency_1_QualityScore_FFGFHHHHJHIJJJIIJJJJJJIGJJIHGIHGGIIIGGJJJGHIIIGIIIIJIIJIJJJIJJHIIIEHC@AFHIAH_Mismatch_1_Sense_+_Library_PoolT
ACGTCTGTCCAGAAATAAAAATCTTCAGTTCAGTGTTCTATTTCTGAATATGCTATTACTTGTATCTGTTAATCCA
>Frequency_1_QualityScore_FFHHHHHJIJIIJIIGJHJIJCHJFHHJJHIIJIGHIIIIIIIIJIHHGHHGJFGJJIJJIIJJJJGGHIIIJIIEG@C@GGHHHHHHFFFFFF_Mismatch_2_Sense_+_Library_PoolT
TATGGTTCAGTATGTAGATTGAGGTTATGTATGTAAATAATGTAAAGGTAGAGATATGTCATAGCTTATTTTAAGTGTGTTTTCCTGCTCACTT
>Frequency_1_QualityScore_FFHHHHHIJJJJJJJJJJJJJJJJIJJJIJJJJJJJJJJJJJJJJJJJIJJCHGIIIJJJJJJIJIJHIGFHHHHHHHFFFFFFFC_Mismatch_0_Sense_+_Library_PoolT
ACCTTGTAATATGGCATACATTGCAATAGCAATGCTATACCGTCTGTCCAGAAATAAAAATCTTCAGTTCAGTGTTCTATTTCTGA
>Frequency_1_QualityScore_FFHHHHHJJJJJJJJJJJJJJJIIJJJJJIJJJJIJJJIJIJJJGIJJIJIJJJJJJJJJIJJJICHHGHGHEHHFGHHHFHHH_Mismatch_1_Sense_+_Library_PoolT
CTTGTAATATGGCATACATTGCAATAGCAATGCTATACCATCTGTCCAGAAATAAAAATCTTCAGTTCAGTGTTCTATTTCTGA
>Frequency_1_QualityScore_FFHHHHHJJIJJJJJJIJJJJJJJJJJIJJJJJJJJJJJJJJIJJJJJJJJJJHJJIJIJJIIIDHIJJGGHIJGHHHHGE_Mismatch_1_Sense_+_Library_PoolT
TCACCTTGTAATATGGCATACATTGCAATAGCAATGCTATACCATCTGTCCAGAAATAAAAATCTTCAGTTCAGTGTTCTA
>Frequency_1_QualityScore_@DCADAC<AAFHIGEEHDGH@@@EGI>E>GCHI<ADFG<FGAG>AHHIGH<DFH>8=BHIEGHBGEI;;?A=?BBEB;;>>3>C@(;CDC>>>@_Mismatch_1_Sense_+_Library_PoolT
TTAAGTGTGTTTTCCTGCTCACCTTGTAATATGGCATACATTGCAATAGAAATGCTATACCGTCTGTCCAGAAATAAAAATCTTCAGTTCAGTG
>Frequency_1_QualityScore_FFGHHHHIJIJIJJIJJJJJJJJIJJIJJBHHHJJJJJJJIJJIJIIJIJIJGIIJFGIIJJJG_Mismatch_0_Sense_+_Library_PoolT
GCAATAGCAATGCTATACCGTCTGTCCAGAAATAAAAATCTTCAGTTCAGTGTTCTATTTCTGA
>Frequency_1_QualityScore_FFHHHHHJJJJJJJJJJJJJJJJJJJJJJJJJJJJJIJJJJIJJJJJJJJIJJJIJHGHHEDFFFDFFEFEEEEEEEDFFEEDDCDDDDDDDED_Mismatch_1_Sense_+_Library_PoolT
CACACTGACAACTGACCAAAAAATTGCGAGCTCTTGTATGGTTCATTATGTAGATTGAGGTTATGTATGTAAATAATGTAAAGGTAGAGATATG
>Frequency_1_QualityScore_FFHHHHHJJJJJJJJJJJJJJJJJJJJJJJIJJJJJJJJJJIGIJJJIJJJJJJJIIJJJJJJJJHHGHHHFFFFFFEDEEEEC_Mismatch_2_Sense_+_Library_PoolT
TGCTCACCTTGTAATATGGCATACATTGCAATAGCAATGCTATACCGTCTGTCCAGAAATAAAAATCTTCAGTTCAGTGTTCAG
>Frequency_1_QualityScore_FDFDFFHJJJJJJJJJJJJJJJIIIJJJJJJJJJJJJJJJJJJIIJJJJJJJJIJJIJJJJIIJJJFHEEEEEHHFFEFFFEEEEEEEBCCDDD_Mismatch_1_Sense_+_Library_PoolT
GTGTGTTTTCCTGCTCACCTTGTAATATGGCATACATTGCAATAGCAATGCTATACCGTCTGTCCAGAAATAAAAATCTTCAGTTCAGTGTTCG
>Frequency_1_QualityScore_FFHHHHHIJJIJIJHIJJJGHIJFHIJJJJJJJJJJJJJIIJJJJJJHIHHIJHIIIIJHHGHHHHFFFDDDDDDCEEDEDDDDDACDCC?_Mismatch_0_Sense_+_Library_PoolT
ATTAAAAAGACTAGTCGGGATGGTTTTCTTCCTGCAGCAATCACAGGTACAAGTGACAATTACTTAGCGCAGTCTATGCTAATGGAAACAA
>Frequency_1_QualityScore_BDFB:CBEFEGB??CGHIGGAEGFFHGGIGGDGHGGCAFHGBHHGI8BFGIIGCCGIEGGIIFHEEEFD<;@>;;@B?;AACCACDEC3>@CCC_Mismatch_0_Sense_+_Library_PoolT
TTTGTGTGGGCTGCAGATTGTATGTTTTGTGTAATCTTCGCAATGGTCACACTGACAACTGACCAAAAAATTGCGAGCTCTTGTATGGTTCAGT
>Frequency_1_QualityScore_FFHHHHHHIGIIJIIJIIIGIIJJIIIIJJIGHIJJJJJJJJJJJJJJIJIIIIJJJJGIFGFHIIJJIIHIJIIJIIHHHHHHHF.;BEFFEE_Mismatch_1_Sense_+_Library_PoolT
ATTGAGGTTATGTATGTAAATAATGTAAAGGTAGAGATATGTCAGAGCTTATTTTAAGTGTGTTTTCCTGCTCACCTTGTAATATGTCATACAT
>Frequency_1_QualityScore_FFGDDDDFGEHIFGHHHIG>HGGICHHGIGIIHFFHGGGG?DBD@9?FFFGDFGIIGGHGGHDDDHGHEHGCHIHHE@DHIIIEHAHEEFF_Mismatch_0_Sense_+_Library_PoolT
CAGTGTTCTATTTCTGAATATGCTATTACTTGTATCTGTTAATCCATGTTTGTAAGCATTGGTATACCAACTTCCAAGTGATTTCTGTTAG
>Frequency_1_QualityScore_FFHHHHHJIIIJFHBHHJJJJIIIIGGIIJJJJIJJJJJIIJJJJIJIJJIJJJIIIJGJGIJIIJIHIF>CDHGHHHFGHFFFFFBACACCDE_Mismatch_2_Sense_+_Library_PoolT
CCTTATTTTAAGTGTGTTTTCCTGCTCACCTTGTAATATGGCATACATTGCAATAGCAATGCTATACCATCTGTCCAGAAATAAAAATCTTCAG
>Frequency_1_QualityScore_DDHHHHHJJIJJJJIJJIJJJJEGIIJJJJIJIJJJ_Mismatch_0_Sense_+_Library_PoolT
TTTCTGAATATGCTATTACTTGTATCTGTTAATCCA
>Frequency_1_QualityScore_FFHHHHHJJIJIJJIIJIJHIGJIIIIIJJGIHIJJJJIJIIIGIIIIIIIHIJJJJFHIJJJJIJJJJHIIJIJJIIJJJJHHFHEE@DFFFE_Mismatch_1_Sense_+_Library_PoolT
GAGCTCTTGTATGGTTCAGTATGTAGATTGAGTTTATGTATGTAAATAATGTAAAGGTAGAGATATGTCAGAGCTTATTTTAAGTGTGTTTTCC
>Frequency_1_QualityScore_FFHHHHHGIJJJJIIIJIIIIJJJJJJJJJJJIJJJJHIIJ@GIIJHHHHHHFFFFFEEEEEEDDCDDDCCCCCCDDDDCDDDEDDDDDDDDDC_Mismatch_0_Sense_+_Library_PoolT
GGCAAGGCTCCCTATATTATTAAAAAGACTAGTCGGGATGGTTTTCTTCCTGCAGCAATCACAGGTACAAGTGACAATTACTTAGCGCAGTCTA
>Frequency_1_QualityScore_FDHDADHJGIGGHHFHIJJJJJHIJJIDGHGGGGCHIIIJJII<FEIIGHIGIJJIHIIJJGIICGIGGHIIIJGGHHG_Mismatch_1_Sense_+_Library_PoolT
AATAGCAATGCTATACCGTCTGTCCAGAAATAAAAATCTTCAGTTCAGTGTTCTATTTCTGAATATGCTATTACTTGGA
>Frequency_1_QualityScore_DEHFHHHHJJGHGJJHIJJIJIJJJJJJGJJJJJHIJJJJJJJJIJJJJJJJJJJIJJJJJFHFFFGIIIIIJJJJJJGHGHHFFFFFFFDEDE_Mismatch_0_Sense_+_Library_PoolT
TAGATTGAGGTTATGTATGTAAATAATGTAAAGGTAGAGATATGTCAGAGCTTATTTTAAGTGTGTTTTCCTGCTCACCTTGTAATATGGCATA
>Frequency_1_QualityScore_FFHHHHHJJJJIJJIJGIIJJJJJJHIJJJGHIJJDIIJBGHIJJJIJJCGHIIHHIJEHFHHHHHFCEDFFF@CCEEDDDEDDDEDDDDCDDD_Mismatch_0_Sense_+_Library_PoolT
CTGACCAAAAAATTGCGAGCTCTTGTATGGTTCAGTATGTAGATTGAGGTTATGTATGTAAATAATGTAAAGGTAGAGATATGTCAGAGCTTAT
>Frequency_1_QualityScore_FFHHFHHIJJJJJGIJJJJJJJJJJJJIJJJJJJJJJJJJJJIIJJJJJJJJJFJJJHIJIJIJIJIIHIIHJJJHHHHHFFFFDFFEECCADE_Mismatch_1_Sense_+_Library_PoolT
AGTGTGTTTTCCTGCTCACCTTGTAATATGGCATACATTGCAATAGCAATGCTATACCATCTGTCCAGAAATAAAAATCTTCAGTTCAGTGTTC
>Frequency_1_QualityScore_FFHGHHGIGIJJIJJJJIJJJIGGFHHHIJHIJJIGFHGIIIIHIJIJJIIIJIEIGEFGIIE_Mismatch_0_Sense_+_Library_PoolT
TACATTGCAATAGCAATGCTATACCGTCTGTCCAGAAATAAAAATCTTCAGTTCAGTGTTCTA
>Frequency_1_QualityScore_FFHHHHFIJJIIJJIJIIJIJIJJJJJJJJJGIJIHIIJJJJJIJIJJHIIHIGGGHHHHEEHFEFF@DCCEEEEEEEFEEEDEDFEDEDDDDD_Mismatch_1_Sense_+_Library_PoolT
TAATGGTCACACTGACAACTGACCAAAAAATTGCGAGCTCTTGTATGGTTCAGTATGTAGATTGAGGTTATGTATGTAAATAATGTAAAGGTAG
>Frequency_1_QualityScore_?2=2<D?:AC:C:AF:<AFEF<F<??CEB4C??<?9DDD?B??B9D9D@DCBD@BC4ADAAD@=77=7=7=;77.?@@?@>6;6>>AA5;5;;5_Mismatch_2_Sense_+_Library_PoolT
GTGTGTTTTTCTGCTCACCTTGTAATATGGCATACATTGCAATAGCAATGCTATACCGTCTGTCCAGAAATAAAAATCTTCAGTTCAGTGTTCA
>Frequency_1_QualityScore_FFHHHHHJJJJJJIJJJJJJIJJGIJJJJJJJJJJJJJJJJJJJJJIIJJJJJJJJJJJJIJJJJIJJJEHHHEHHHFDEDEFFE_Mismatch_0_Sense_+_Library_PoolT
CTGCTCACCTTGTAATATGGCATACATTGCAATAGCAATGCTATACCGTCTGTCCAGAAATAAAAATCTTCAGTTCAGTGTTCTA
>Frequency_1_QualityScore_FFHHHHHJIIIIJJJJJJJJJJJIDHHIJJJJJJIHIIJFJGHDGIIIIJIFHIIIIJJIJIIJJIJHBEDEFFEEDDEEDDDDDDDDDDDCD<_Mismatch_0_Sense_+_Library_PoolT
TTATCTAGTTACATGCATTTGTTGTGTTTTGTGTGGGCTGCAGATTGTATGTTTTGTGTAATCTTCGCAATGGTCACACTGACAACTGACCAAA
>Frequency_1_QualityScore_FFHHHHFHIIJJIIHJIJJJJIGIIJJJJJGHIGIJJIJIJJJJJJJJJIJJJIGIIFGHIJHIEEHEHEEEFFBCDDDDDDDDDDDCCDCDDD_Mismatch_0_Sense_+_Library_PoolT
TAATGGTTATCTAGTTACATGCATTTGTTGTGTTTTGTGTGGGCTGCAGATTGTATGTTTTGTGTAATCTTCGCAATGGTCACACTGACAACTG
>Frequency_1_QualityScore_FFHHHHFHIJJJHIIIJJJJJJJJJJJJJJJJJJJJIJJJIJJIJIJJJJJIJJJHIJJHIIHHHHHH@BFFFFEEEEDDDDDDDCDDCDDDDD_Mismatch_1_Sense_+_Library_PoolT
ATCAAGTAATGGTTATCTAGTTACATGCATTTTTTGTGTTTTGTGTGGGCTGCAGATTGTATGTTTTGTGTAATCTTCGCAATGGTCACACTGA
>Frequency_1_QualityScore_FFHHHHHJJHIJJJJJJGIJIJJJHIJIJJJJIHIJJJJJGHIJJJIIGIHHHHGHFFEFEDDBDEECCCCDDCDBBBDDDEEFEDEDDDDDCC_Mismatch_0_Sense_+_Library_PoolT
TCGCAATGGTCACACTGACAACTGACCAAAAAATTGCGAGCTCTTGTATGGTTCAGTATGTAGATTGAGGTTATGTATGTAAATAATGTAAAGG
>Frequency_1_QualityScore_FDHHHHHJJJJJJJJJJJJJHIIIJJJJJJJJJJJIJJJJJJIJJJJJIJJJJJIJJJJIJJJIJHHGHHHFFFFFEEEDECDEEDEDDDDDDD_Mismatch_2_Sense_+_Library_PoolT
GTGTTTTCCTGCTCACCTTGTAATATGGCATACATTGCAATAGCAATGCTATACCGTCTGTCCAGAAATAAAAATCTTCAGTTCAGTGTTCCAA
>Frequency_1_QualityScore_FFFHHHHJJJJJJJJIJJJJJJJIJJJJIJIIIJJJJJJJJJIJIJJJJIJIJHJIIJJJJJIIJIIHGIIGHHGHFFFFEFFEDACADEDDEE_Mismatch_0_Sense_+_Library_PoolT
TGTTTTCCTGCTCACCTTGTAATATGGCATACATTGCAATAGCAATGCTATACCGTCTGTCCAGAAATAAAAATCTTCAGTTCAGTGTTCTATT
>Frequency_1_QualityScore_FFHHHHGJJJJJJJJJJJJIJJJJJJDIIIGIJJJIIJJJJJJJIIIJJEGFIIJJIJJJG_Mismatch_1_Sense_+_Library_PoolT
CAATAGCAATGCTATACCGTCTGTCCAGAAATAAAAATCTTCAGTTCAGTGTTCTATTTCA
>Frequency_1_QualityScore_FFHGHHHIJJIJJJJIJJJGIJHGIJJIJFIJIJIIJJJJJJIJJJIJJHGIIJJJJJIJIAFEGHIJGGEGEGHIH=EHHFACBDFF_Mismatch_2_Sense_+_Library_PoolT
TTTCCTGCTCACCTTGTAATATGGCATACATTGCAATAGCAATGCTATACCATCTGTCCAGAAATAAAAATCTTCAGTTCAGTGTTCA
>Frequency_1_QualityScore_FFHHHHHIJJJJIHJJJJJJIJJJJJIJJIJIJJJJIIIJJJJJJJEIEIIHEHHHAHFFFFFEEEEEECEDD?BDCDCDDDDDDDDDCDDCDC_Mismatch_0_Sense_+_Library_PoolT
AATGGTTATCTAGTTACATGCATTTGTTGTGTTTTGTGTGGGCTGCAGATTGTATGTTTTGTGTAATCTTCGCAATGGTCACACTGACAACTGA
>Frequency_1_QualityScore_FFHHHHHJJJJJJIGJJJJIJJJJJJJJJJIJJJJJIJJJJIJJJJJJIJJJJJJJJIJJJJHHHHIJDGIIJJH_Mismatch_2_Sense_+_Library_PoolT
ATGGCATACATTGCAATAGCAATGCTATACCGTCTGTCCAGAAATAAAAATCTTCAGTTCAGTGTTCTATTTCGA
>Frequency_1_QualityScore_FFHHHHHJJJJJJJJJJIIJEIJJJJJJHIIJJFHJIJIIIJHIJIJJGHHJCEHIGHFHHHHHDFFFFDFDDEEECEDDDDDDECDEEDDDDD_Mismatch_0_Sense_+_Library_PoolT
CAACTGACCAAAAAATTGCGAGCTCTTGTATGGTTCAGTATGTAGATTGAGGTTATGTATGTAAATAATGTAAAGGTAGAGATATGTCAGAGCT
>Frequency_1_QualityScore_FFHHHHHJIJIIJJJHIJJJJJJJJJIJJJJJJJJJJJIJJJGHIIJJJJJHIIHIIJDHHAEHFFFFFCEFEFDEEEEDEECDDDDCDCCDDE_Mismatch_0_Sense_+_Library_PoolT
TCACACTGACAACTGACCAAAAAATTGCGAGCTCTTGTATGGTTCAGTATGTAGATTGAGGTTATGTATGTAAATAATGTAAAGGTAGAGATAT
>Frequency_1_QualityScore_DFHHHHHJJIJHIJIIJJIJJIJIIJJJJJJIHGHIIJGIIJIJJJG6@CG?DGCHIIHHIIIIGGIECCEEEEHEAACDEDB)?CCEDEDED;_Mismatch_1_Sense_+_Library_PoolT
TGCTCACTTTGTAATATGGCATACATTGCAATAGCAATGCTATACCGTCTGTCCAGAAATAAAAATCTTCAGTTCAGTGTTCTATTTCTGAATA
>Frequency_1_QualityScore_=BHBHFHEG>D7CFGG<FAGIHIGGIIFGH??<@GD@BG>BB==CH>FH@C=CG>7=E>?>>?CD@@@@CAA?>BCC@CDCDCA@>>CC_Mismatch_0_Sense_+_Library_PoolT
TTATTAAAAAGACTAGTCGGGATGGTTTTCTTCCTGCAGCAATCACAGGTACAAGTGACAATTACTTAGCGCAGTCTATGCTAATGGAA
>Frequency_1_QualityScore_FFHHHHHJJJJJJJJJJJJJJJJIHIIHJJJJJJJJJJJJJJJJHJJIJJIJJJIJIJIJJJJJJJJIJIIJIJHGHHGHFFFDEEEECCD_Mismatch_1_Sense_+_Library_PoolT
TATATGTCAGAGCTTATTTTAAGTGTGTTTTCCTGCTCACCTTGTAATATGGCATACATTGCAATAGCAATGCTATACCGTCTGTCCAGAA
>Frequency_1_QualityScore_FFHHHHHJJJJJJJJJJJJJJJJJJFHIJJJIIJJJJJJJJJJJJIJJIJIJJJJJJJJIHHHEHHFFFDCCEEEEDDDDDDDDCACCCDDDCC_Mismatch_0_Sense_+_Library_PoolT
GTTTTCTTCCTGCAGCAATCACAGGTACAAGTGACAATTACTTAGCGCAGTCTATGCTAATGGAAACAAAGATGGACTATCTCAAGTGAAAGAT
>Frequency_1_QualityScore_FFFHHHFCEFAGCHICB;FEBEHDG9CB@BDF<?CGHCFCFIGGEIIFIIFGGG@BHGGIGIJJBEGGIHA=CHF>BBDF>CE@;@C_Mismatch_2_Sense_+_Library_PoolT
CTCACTTTGTAATATGGCATACATTGCAATAGCAATGCTATACCGTCTGTCCAGAAATAAAAATCTTCAGTTCAGTGTTCTATTTCA
>Frequency_1_QualityScore_FFHHFHHJHIJJJFHHHIJJJJJGIGIJJJJJJJJIJJJJIJIJJIJJIIJJIGHHHHFFDDDDDDDCD@DDCDCDDBDDECFDDDEDDDD?BD_Mismatch_0_Sense_+_Library_PoolT
ATTGTATGTTTTGTGTAATCTTCGCAATGGTCACACTGACAACTGACCAAAAAATTGCGAGCTCTTGTATGGTTCAGTATGTAGATTGAGGTTA
>Frequency_1_QualityScore_FFHHHHHJJJJJJJHEHHJJJJJJJJJJJJJJJJIJJJJJJJJJJJJJJJJJIGIIJJJIIJJJJIJIIGIFHGHFDFFFFEDEEEDEDCDDEE_Mismatch_1_Sense_+_Library_PoolT
AGCTTATTTTAAGTGTGTTTTCCTGCTCACTTTGTAATATGGCATACATTGCAATAGCAATGCTATACCGTCTGTCCAGAAATAAAAATCTTCA
>Frequency_1_QualityScore_FFHHHHHIIIIJJJJJJJJJJIJFHFGFHIJJJJJJJJJJJJJJGIIJJJJJIJIJJJJIIJJIIJJJIIIJHHHHHHFFFDEDEEDDCCA_Mismatch_1_Sense_+_Library_PoolT
GATATGTCAGATCTTATTTTAAGTGTGTTTTCCTGCTCACCTTGTAATATGGCATACATTGCAATAGCAATGCTATACCGTCTGTCCAGAA
>Frequency_1_QualityScore_BD?AD?F?AAE@GEHHBBB<F<<FFB9FFGHDIE<D9FGH4B8==FHB9.8)=@CDEH@@)=ACEA?EEB>?D?@AC;ACCCCDDDCCCCCCCA_Mismatch_1_Sense_+_Library_PoolT
TTGACCAAAAAATTGCGAGCTCTTGTATGGTTCAGTATGTAGATTGAGGTTATGTATGTAAATAATGTAAAGGTAGAGATATGTCAGAGCTTAT
>Frequency_1_QualityScore_FBFFHHHJJJJJJJJJJJJJHJIIJJJJJJJJJJJJJJJJJIJJJJJJJIIJJJJJIIJIHGIIIHGIJGIJHHHGGFFFFADFEECCCFDEEE_Mismatch_1_Sense_+_Library_PoolT
GTGTTTTCCTGCTCACTTTGTAATATGGCATACATTGCAATAGCAATGCTATACCGTCTGTCCAGAAATAAAAATCTTCAGTTCAGTGTTCTAT
>Frequency_1_QualityScore_FFHHHHHJIJJJJIJIEHGIIIFJJIIJJGGGIJJHHIJJIJJIIJJJJJJIJJJJGIJGGHIIIJGIIHFFFFFFEDCEEEDDEEDEEDDDDD_Mismatch_0_Sense_+_Library_PoolT
ATAAATAGGGAAGTGGTCAGAGCATCAAGTAATGGTTATCTAGTTACATGCATTTGTTGTGTTTTGTGTGGGCTGCAGATTGTATGTTTTGTGT
>Frequency_1_QualityScore_FFHHHHHJJJJHIIIJHIJGIIIIJHIJIIIJIJJFFHIJIJJJJIIIJJJJIIJJJJJFHIIJJJJIJIHHIHFFHHFFFFFFFEEEAC@CDD_Mismatch_0_Sense_+_Library_PoolT
GCGAGCTCTTGTATGGTTCAGTATGTAGATTGAGGTTATGTATGTAAATAATGTAAAGGTAGAGATATGTCAGAGCTTATTTTAAGTGTGTTTT
>Frequency_1_QualityScore_FFGHHAHEIIIGHIHIIGHCGIGIDEGGFHIGGGJJGIEHDGHIGHGHHIIJJJJGGIII@FFHIIJJECHIHGHHHHFFFF_Mismatch_0_Sense_+_Library_PoolT
GGCATACATTGCAATAGCAATGCTATACCGTCTGTCCAGAAATAAAAATCTTCAGTTCAGTGTTCTATTTCTGAATATGCTA
>Frequency_1_QualityScore_FFHHHHHJJJJJJJIJJJJIJJIIHHHJJJJJJJJJJJJJJJJJJJIJJIJJJIJIJJJJJJJIIIIJIFHIJIIJGHGHFFFFFEEDCC_Mismatch_0_Sense_+_Library_PoolT
ATATGTCAGAGCTTATTTTAAGTGTGTTTTCCTGCTCACCTTGTAATATGGCATACATTGCAATAGCAATGCTATACCGTCTGTCCAGAA
>Frequency_1_QualityScore_FFGHHHHIJIJJJJJIJJJJIJHHIHIJJJJJIJJJJJGIIJIFHIJIJJJJHGIJJJIJJJIJJIIIE@EHHHHFFFFBCCEDDDDCCC@@CC_Mismatch_0_Sense_+_Library_PoolT
TGAAAGATAATAAATAGGGAAGTGGTCAGAGCATCAAGTAATGGTTATCTAGTTACATGCATTTGTTGTGTTTTGTGTGGGCTGCAGATTGTAT
>Frequency_1_QualityScore_FFHFHHHIJJJJJJJJJJJJJJJJJHJJJJJJJJJJJJIHIIJJIJJGIIIIHIJGIJIJJJJJJJJJHFHHIIHHHHFFFFBDDEDDDDACDD_Mismatch_0_Sense_+_Library_PoolT
AAGTGAAAGATAATAAATAGGGAAGTGGTCAGAGCATCAAGTAATGGTTATCTAGTTACATGCATTTGTTGTGTTTTGTGTGGGCTGCAGATTG
>Frequency_1_QualityScore_FFHHHHHJJJJJJJJJJJJJJIJJJJJJJJJJJJJJJJJJJJJJJJJIDFIHHIJJJJIJJJJJHIIIJGEDHIHFHHHHG_Mismatch_1_Sense_+_Library_PoolT
TTGTAATATGGCATACATTGCAATAGCAATGCTATACCGTCTGTCCAGAAATAAAAATCTTCAGTTCAGTGTTCTATTTCA
>Frequency_1_QualityScore_FFHHHHHIIIJJJJIJJJJJJJJJJJJJJJJJJJJJHIIJJHIIIIHIIJJHHEHHHHFFFFFEEEFFEFEEEDEDDDEFFEDDCDDDDDDDED_Mismatch_0_Sense_+_Library_PoolT
CACACTGACAACTGACCAAAAAATTGCGAGCTCTTGTATGGTTCAGTATGTAGATTGAGGTTATGTATGTAAATAATGTAAAGGTAGAGATATG
>Frequency_1_QualityScore_DFDHHGHJHGDHIGEGGHIJIIIJGJIHHHIIIIIIIJIG<FGIJIGHGIGIEACHIIIDEEEEDEEEEDDEEDCCCCDEEEDEDDDDDD3@CC_Mismatch_0_Sense_+_Library_PoolT
AGATTGTATGTTTTGTGTAATCTTCGCAATGGTCACACTGACAACTGACCAAAAAATTGCGAGCTCTTGTATGGTTCAGTATGTAGATTGAGGT
>Frequency_1_QualityScore_FFHHHHHJJJJJJJJJFGIHIIJIIIJJJJIIIJJIJJGHIIJJJJGIIIJJJJJJJJJGIIGIIJJJJIHHHHHHFFFFFEEEEEEEECDEDD_Mismatch_1_Sense_+_Library_PoolT
ATAATAAATAGGGAAGTGGTCAGAGCATCAAGTAATGGTTATCTAGTTACATGCATTTGTTGTGTTTTGTGTGTGCTGCAGATTGTATGTTTTG
>Frequency_1_QualityScore_FFHHHGHJJJEGIHHGGFGFIIJIJJFEHIJJHHIJJJJIIIJJJJJIGIJJJDEIHIIJJJJHHIJIHHHFFDFDFDECEEECDEDDDDCDDE_Mismatch_1_Sense_+_Library_PoolT
CATAGGGAAGTGGTCAGAGCATCAAGTAATGGTTATCTAGTTACATGCATTTGTTGTGTTTTGTGTGGGCTGCAGATTGTATGTTTTGTGTAAT
>Frequency_1_QualityScore_FFHHHHHJJJJJJJJJJJJJJJJJJJIJHIJJJIJJJIJJJJJJHIIIJGHFHIJH_Mismatch_0_Sense_+_Library_PoolT
CAATAGCAATGCTATACCGTCTGTCCAGAAATAAAAATCTTCAGTTCAGTGTTCTA
>Frequency_1_QualityScore_FFAFDFA?EFDEEDGGGIFGCBFHGG:CEBFFHIIIBFGIIIDIIIGIGIEHGBDFHCGIGIIIIIGGIIHHHHFFHFDDDDFFECEEEECCCC_Mismatch_1_Sense_+_Library_PoolT
GGTTATGTATGTAAATAATGTAAAGGTAGAGATATGTCTGAGCTTATTTTAAGTGTGTTTTCCTGCTCACCTTGTAATATGGCATACATTGCAA
>Frequency_1_QualityScore_FFHHGFHJJJJIJIBHAFAEGGHIJJJJJIJJJJJJIJFHIIIJIGHGIIHIJIIHHIJIGJIGGIAAFGIBEHGFFHEFFDDCCEEEEDDB:@_Mismatch_1_Sense_+_Library_PoolT
CAGAGCTTATTTTAAGTGTGTTTTCCTGCTCACCTTGTAATATGGCATACATTGCAATAGCAATGCTATACCGTCTCTCCAGAAATAAAAATCT
>Frequency_1_QualityScore_DFFHHHHJJJJJIJJJJJJJJJJJJJJJJJJIIJIJJJIJJJJIJJJJJJJJJJJJJIJIIIJJGICHIIIHGHHHHH_Mismatch_0_Sense_+_Library_PoolT
ATATGGCATACATTGCAATAGCAATGCTATACCGTCTGTCCAGAAATAAAAATCTTCAGTTCAGTGTTCTATTTCTGA
>Frequency_1_QualityScore_FFHHHHHJJJHIJJIJJIJJJJJJJJJJJJJJJJJIJJJJGIFIIJIJJJJJJJIJIJJJIJJJJIIIIGGGIJIIJIJHHHHHHEFFFFFFCE_Mismatch_0_Sense_+_Library_PoolT
TGCTATACCGTCTGTCCAGAAATAAAAATCTTCAGTTCAGTGTTCTATTTCTGAATATGCTATTACTTGTATCTGTTAATCCATGTTTGTAAGC
>Frequency_1_QualityScore_FFHHHHHJIJJJJJJJJJJJJJJJJJGHHIJJJIJJJJIJJJJJIJJJIIJJIIIIIJJIJIJGIJJJJIIIHHGHCEEFEFFFFFFE_Mismatch_0_Sense_+_Library_PoolT
TCACCTTGTAATATGGCATACATTGCAATAGCAATGCTATACCGTCTGTCCAGAAATAAAAATCTTCAGTTCAGTGTTCTATTTCTGA
>Frequency_1_QualityScore_FFHHHGDHIIGHIIIJGGICIIBFGGEGCHIIIIJDDHIHIIDHHHIIEGGGHGIJEIIHHEGIJI=CGEHHHHHHCEFFFFFDDCCCEDDCD>_Mismatch_0_Sense_+_Library_PoolT
AAAAATTGCGAGCTCTTGTATGGTTCAGTATGTAGATTGAGGTTATGTATGTAAATAATGTAAAGGTAGAGATATGTCAGAGCTTATTTTAAGT
>Frequency_1_QualityScore_FFHHHHHIJIIJJJJJIIJIIJJIGIJHIJJJHGIIJJJIJJIJJJJJJHIIJIGIIGJJIHHHHHFFFBBDBDCDDDDDDBCDDDDCDEDCCC_Mismatch_0_Sense_+_Library_PoolT
TGTTTTGTGTGGGCTGCAGATTGTATGTTTTGTGTAATCTTCGCAATGGTCACACTGACAACTGACCAAAAAATTGCGAGCTCTTGTATGGTTC
>Frequency_1_QualityScore_FFHHHHHJJJJJHIJJGIIJGIJJHJJIJJJJJJJJFJJJJJJJGHJIJJHIJJJIJJHHHGHHHFFDDDCDCEEDEACCDDDDDDD@DCCCDD_Mismatch_0_Sense_+_Library_PoolT
AAAAAGACTAGTCGGGATGGTTTTCTTCCTGCAGCAATCACAGGTACAAGTGACAATTACTTAGCGCAGTCTATGCTAATGGAAACAAAGATGG
>Frequency_1_QualityScore_FFHHHGHJJJJJJJIJJJJJJJJJJJJJJJJJIJJJIJJJJIJJJJJJJJJJJJJIJIJJJJJIIIJJIEHIJJHHHHHHHHFFFFFFFEEEEE_Mismatch_0_Sense_+_Library_PoolT
ATGGCATACATTGCAATAGCAATGCTATACCGTCTGTCCAGAAATAAAAATCTTCAGTTCAGTGTTCTATTTCTGAATATGCTATTACTTGTAT
>Frequency_1_QualityScore_FDHHHHHJJIJJJJJJJJIJHIJIJJJJJJIJIIIIIIGIIHIJJJIJJJJIIHGHAFHHIJJJJIFHHHEFHFF@DDCCDEEDDCCDDDCCCD_Mismatch_0_Sense_+_Library_PoolT
GTGACAATTACTTAGCGCAGTCTATGCTAATGGAAACAAAGATGGACTATCTCAAGTGAAAGATAATAAATAGGGAAGTGGTCAGAGCATCAAG
>Frequency_1_QualityScore_FFHBFHFIIJIIJIJJJJJJEHHGIIIICGIJJIIJJJJGJIIJJEHEGIJJHHHHFCCEEDAAEECCC@ABDEEEEDCDD?BDCDCDDDDDDE_Mismatch_0_Sense_+_Library_PoolT
TTGTGTAATCTTCGCAATGGTCACACTGACAACTGACCAAAAAATTGCGAGCTCTTGTATGGTTCAGTATGTAGATTGAGGTTATGTATGTAAA
>Frequency_1_QualityScore_FDHHHHDEGIIJIEHIIIHIIJJEHIJIIJIGGIIIJJGIIGHCDHBHIJIJHGFFFFEEEACDC@CDC@@CCD@BC@ACD@C??BDCCBDCED_Mismatch_1_Sense_+_Library_PoolT
GTTTTGTGTAATGTTCGCAATGGTCACACTGACAACTGACCAAAAAATTGCGAGCTCTTGTATGGTTCAGTATGTAGATTGAGGTTATGTATGT
>Frequency_1_QualityScore_FFHHHHHJJJJJJJJIJJJHIJIIIJJJHIIJJJJJJJJJIIJJJGIJJJJJJIJJJJJJJJHHHHFFCACEDDBDDDDDDDDCDEDCDDDDEE_Mismatch_0_Sense_+_Library_PoolT
TTGTGTGGGCTGCAGATTGTATGTTTTGTGTAATCTTCGCAATGGTCACACTGACAACTGACCAAAAAATTGCGAGCTCTTGTATGGTTCAGTA
>Frequency_1_QualityScore_FFGDFADFHHIIIJJJIGHGGAGHGGIJJJHHGHBDHHIIJJGCHFGGIIDHHIFIGBGIIHCHFEGHIGGIJIJJGCGIIIAHHHGHHEFFFF_Mismatch_0_Sense_+_Library_PoolT
TTCAGTGTTCTATTTCTGAATATGCTATTACTTGTATCTGTTAATCCATGTTTGTAAGCATTGGTATACCAACTTCCAAGTGATTTCTGTTAGA
>Frequency_1_QualityScore_FFHHHHHHJJJHIIJIHIIJJJIJJJIJJJIJJGHIJJJJIIJJJJIJJJJJIJJJHHGGEFFDDDDDDACDCDDCCCCDFDEEDDEDEEDCDD_Mismatch_0_Sense_+_Library_PoolT
CAGATTGTATGTTTTGTGTAATCTTCGCAATGGTCACACTGACAACTGACCAAAAAATTGCGAGCTCTTGTATGGTTCAGTATGTAGATTGAGG
>Frequency_1_QualityScore_FDHDFHHEHBHIIIHGIHIGGGIDECCFEECGHBHG<DGHBGIHFCHGIIGHGGHICHIIIFHEFF@BBACEEA@CCDDDDCCDDDDDBBBC>C_Mismatch_0_Sense_+_Library_PoolT
GTTACATGCATTTGTTGTGTTTTGTGTGGGCTGCAGATTGTATGTTTTGTGTAATCTTCGCAATGGTCACACTGACAACTGACCAAAAAATTGC
>Frequency_1_QualityScore_DD?FFFADBFH>BFGIIICH@?BEE?DGDH>?F<BA@GIEI@DEHGIIIFGHCG=@=FGIGHIGGIHH_Mismatch_1_Sense_+_Library_PoolT
CATTGCAATAGCAATGCTATACCGTCTGTCCAGAAATAAAAATCTTCAGTTCAGTGTTCTATTTCCGA
>Frequency_1_QualityScore_D?:C?<FE:2AEEE+AA9292A+<?C<9?D49?:?DFFDF<G@FFF9BGF:*BBB*/8=BFF/==@=)8.=7CE@;?EE_Mismatch_2_Sense_+_Library_PoolT
CTTGTATGGTTCAGGATGTAGAATGAGGTTATGTATGTAAATAATGTAAAGGTAGAGATATGTCAGAGCTTATTTTAAG
>Frequency_1_QualityScore_EFHDHHHGJIJJJJJJHHJJJJJJJJJJ_Mismatch_1_Sense_+_Library_PoolT
AAAATCTTCAGTTCAGTGTTCTATTTCA
>Frequency_1_QualityScore_FFHHHHHJJJJIJJJJIJJJJJJJJJJJJJJJIJJJJIIIIJJJJJIJJJH_Mismatch_0_Sense_+_Library_PoolT
TATACCGTCTGTCCAGAAATAAAAATCTTCAGTTCAGTGTTCTATTTCTGA
>Frequency_1_QualityScore_FFHHHHHJJJJJJJJJJJJJJIIJJJJJJJJJJJJJJJJJJJJJJJJJJJJJJJJJIJJIJJJJJHIJHHHEHHHFFFFFFFFE_Mismatch_1_Sense_+_Library_PoolT
TTTGTAATATGGCATACATTGCAATAGCAATGCTATACCGTCTGTCCAGAAATAAAAATCTTCAGTTCAGTGTTCTATTTCTGA
>Frequency_1_QualityScore_DDHHC?ACFFHIIIEHIIIEIHHDBF>BHHHGE?FG?EGBCHIIGHIIIEGHGFHCHGHGIIG?CHHIGC@F>AFHCGH@ECEHHAAE;BD_Mismatch_0_Sense_+_Library_PoolT
TCAGTGTTCTATTTCTGAATATGCTATTACTTGTATCTGTTAATCCATGTTTGTAAGCATTGGTATACCAACTTCCAAGTGATTTCTGTTA
>Frequency_1_QualityScore_FFHHHGHGJJJJFHJJJJJJIJIJJJFJGGGIJG?DFDGIGIIIJJIIJIFHIIIIDAFFGGGICHIIJIGGIJJIEAEE>BBDFFA>CEC?@B_Mismatch_0_Sense_+_Library_PoolT
GACTATCTCAAGTGAAAGATAATAAATAGGGAAGTGGTCAGAGCATCAAGTAATGGTTATCTAGTTACATGCATTTGTTGTGTTTTGTGTGGGC
>Frequency_1_QualityScore_FDHHHHHIIJIJIIJJJJJJJJJJJFHIJIIJIJJJJJJGIIJJJJJJJJJJGIDFFHIJJJJIIIJIJHHHHHHFFFFFDFEDEDEEEDDDDD_Mismatch_0_Sense_+_Library_PoolT
GTTATGTATGTAAATAATGTAAAGGTAGAGATATGTCAGAGCTTATTTTAAGTGTGTTTTCCTGCTCACCTTGTAATATGGCATACATTGCAAT
>Frequency_1_QualityScore_DD?FFBFGGIGHIEGIIIECHEEHH?GGHFHIIIIIG_Mismatch_0_Sense_+_Library_PoolT
AGAAATAAAAATCTTCAGTTCAGTGTTCTATTTCTGA
>Frequency_1_QualityScore_FFHHHHCFGGIJIIGGHJIJ@EHFI?FDHIIJJJEGIICHIIGCHIIJIGGGIIJEGIIGHC@;CHD?EAEEHD?BDF@E>BC;@@@CDDDDCC_Mismatch_0_Sense_+_Library_PoolT
TACAAGTGACAATTACTTAGCGCAGTCTATGCTAATGGAAACAAAGATGGACTATCTCAAGTGAAAGATAATAAATAGGGAAGTGGTCAGAGCA
>Frequency_1_QualityScore_FFHGHHHJJJHHIJJJJJGIJJGIJJIJJJJIIJHIIJJIJIIJJJJIJIJGHHIJHHHHHHHFFFFFEEEEEEEEDD@BDDDDCDDDDDDDCC_Mismatch_0_Sense_+_Library_PoolT
CAAGTAATGGTTATCTAGTTACATGCATTTGTTGTGTTTTGTGTGGGCTGCAGATTGTATGTTTTGTGTAATCTTCGCAATGGTCACACTGACA
>Frequency_1_QualityScore_FEHFHHHJJJJJIJJJJJJJJIIJJJJJJJJJJJJIJJJJJJJJJJJJJJJJJJGIIJIJJIGIJJIEHEHHHFFFF@CEEEECEDEC>>A@CC_Mismatch_1_Sense_+_Library_PoolT
GTGTGTTTTCCTGCTCACCTTGTAATATGGCATACATTGCAATAGCAATGCTATACCGTCTGTCCAGAAATAAAAATCTTCAGTTCAGTTTTCT
>Frequency_1_QualityScore_FFHHHHGJJJGIJJJJJJJJJJJJIIJJJJGHJJJIJJIFHIJJJJJJJJJJJJIIHHHHHHFDDFFCEDEEEEDDDDDDDEDCDDDDDDDDEE_Mismatch_0_Sense_+_Library_PoolT
CAAGGCTCCCTATATTATTAAAAAGACTAGTCGGGATGGTTTTCTTCCTGCAGCAATCACAGGTACAAGTGACAATTACTTAGCGCAGTCTATG
>Frequency_1_QualityScore_BDFHHHGIFIBFEGGHEHGGGAF<C:EFBHFCHEHEGGGIJGGHIIJIHGHADGECHIGGGGEIGHIGG@DHBEFHAB?BCCCEDCC;;_Mismatch_1_Sense_+_Library_PoolT
TATGTCAGAGCTTATTTTAAGTGTGTTTTCCTGCTCACCTTGTAATATGGCATACATTGCAATAGCAATGCTATACCGTCTGTCCAGAG
>Frequency_1_QualityScore_FFFHHHHJJJJJJJIJIJJJJJIJIJJJJIJJJJJJJJJJIIIJJJJJJJJJJJIHIHIIIIIHHHHHHHFFFFFEDEDCCDDDDDDDDCCDCD_Mismatch_0_Sense_+_Library_PoolT
AGTGACAATTACTTAGCGCAGTCTATGCTAATGGAAACAAAGATGGACTATCTCAAGTGAAAGATAATAAATAGGGAAGTGGTCAGAGCATCAA
>Frequency_1_QualityScore_FFHHHHHJJJHIJJJEIJIIJCFHHIJIJJIJJIIJJJJIJJIGHHHHIJJJJJJJJIICGFGHGHIIJIIIJHHHHHHHFFEEFFFEECDDDD_Mismatch_0_Sense_+_Library_PoolT
ACAAAGATGGACTATCTCAAGTGAAAGATAATAAATAGGGAAGTGGTCAGAGCATCAAGTAATGGTTATCTAGTTACATGCATTTGTTGTGTTT
>Frequency_1_QualityScore_FFHHHHHJIJJFGGIJJJGHGIJJJJJJIIHIIIGIIIIIJJJHIHIJJJIJIIJIJIHHHHHHFFFFFEDDDEDDDDDDDDDBDCCCBDBDDD_Mismatch_0_Sense_+_Library_PoolT
TGCATTTGTTGTGTTTTGTGTGGGCTGCAGATTGTATGTTTTGTGTAATCTTCGCAATGGTCACACTGACAACTGACCAAAAAATTGCGAGCTC
>Frequency_1_QualityScore_FFHHHHHJIJJJJJIJIJJJJJJJJJJJJJJJJJJJJJJJJJJJJJJJJJJJJJJJJJJJJHIJIGJIJIHGGHHHHEFFFFDFDDCED_Mismatch_0_Sense_+_Library_PoolT
TTTCCTGCTCACCTTGTAATATGGCATACATTGCAATAGCAATGCTATACCGTCTGTCCAGAAATAAAAATCTTCAGTTCAGTGTTCTA
>Frequency_1_QualityScore_FFHHHHHJJJJJJJJJJEHIHIJJJJJJJJJJJIIJIJJHIJJJJIIHIJJJJJJJJJJJHIJIIHIIHHHHFFFDDEDDDDCDDDCEEE@DDD_Mismatch_0_Sense_+_Library_PoolT
GATAATAAATAGGGAAGTGGTCAGAGCATCAAGTAATGGTTATCTAGTTACATGCATTTGTTGTGTTTTGTGTGGGCTGCAGATTGTATGTTTT
>Frequency_1_QualityScore_DFHFHHHGIJGHHIJJJIJIJJJIIIJFHAFEHGIJJIJJIIIIIJJJHHIHJIHIEIJIIIIIJJJIJFHGIJJJHHFHGFEDEFFFCEEECE_Mismatch_1_Sense_+_Library_PoolT
TAGAGATATGTCAGAGCTTATTTTAAGTGTGTTTTCCTGCTCACCTTGTAATATGGCATACATTGCAATAGCAATGCTATACCATCTGTCCAGA
>Frequency_1_QualityScore_FDHFHCDEFEGBHII@FGIIIIIIA@FGHIIGIGFGIII@GGGIIIIIHHHIIIIIIIIIIIIIIICDC@=FHIIIIIIIHGHGGDDEFFFEFC_Mismatch_0_Sense_+_Library_PoolT
GTATGTAGATTGAGGTTATGTATGTAAATAATGTAAAGGTAGAGATATGTCAGAGCTTATTTTAAGTGTGTTTTCCTGCTCACCTTGTAATATG
>Frequency_1_QualityScore_BAFFFHFDGIJIIIHGEEIIJGHGHGJIIIGIJJIIIIJGGIGG:GIGHHGHHHCDC@@BCAEECCCEE>@>ADDDC@CDDFFDDDDEDDCEDB_Mismatch_1_Sense_+_Library_PoolT
AATCTTCGCAATGGTCACACTGACAACTGACCAAAAAATTGCGAGCTCTTGTATGGTTCAGTATGTAGATTGATGTTATGTATGTAAATAATGT
>Frequency_1_QualityScore_FFHHHHHJIJJIJJJJJJJIIHHFHGIJJJJJJIJJJJJJJJGGIJBIIJJIJIGIJJJIIIIJJJGIJIHIDFGFHGBDFDEEDEC_Mismatch_0_Sense_+_Library_PoolT
TATGTCAGAGCTTATTTTAAGTGTGTTTTCCTGCTCACCTTGTAATATGGCATACATTGCAATAGCAATGCTATACCGTCTGTCCAG
>Frequency_1_QualityScore_FFHHHHHJHIJJJJJJJJJJJJJIJJJJJJGHIHIJJJJJIJJJJJIJJHJJIJJJJIGIIIJIFHHHHHFFFFFFEDEEDDDDDDDDDDDDDD_Mismatch_0_Sense_+_Library_PoolT
ATCTCAAGTGAAAGATAATAAATAGGGAAGTGGTCAGAGCATCAAGTAATGGTTATCTAGTTACATGCATTTGTTGTGTTTTGTGTGGGCTGCA
>Frequency_1_QualityScore_FFHHHGHJJIJJJJJJIJJIJJJJJJJHGIJJFHIHIHIIJHIIHIJJHIJGIIJJIJJHHHHHHHEFFFFFFFECEECEDDDEDFFEDDDDDD_Mismatch_0_Sense_+_Library_PoolT
AACTGACCAAAAAATTGCGAGCTCTTGTATGGTTCAGTATGTAGATTGAGGTTATGTATGTAAATAATGTAAAGGTAGAGATATGTCAGAGCTT
>Frequency_1_QualityScore_FFHHHHHJIIJJJJJJGHJJJJJIJJJJJJHHHIJIIJHIIJJJJJJJJJJJJJIIJJIIJJHHHIJJJJIHHHFFFFDCECEDDDEEEBDEDD_Mismatch_0_Sense_+_Library_PoolT
ATAATAAATAGGGAAGTGGTCAGAGCATCAAGTAATGGTTATCTAGTTACATGCATTTGTTGTGTTTTGTGTGGGCTGCAGATTGTATGTTTTG
>Frequency_1_QualityScore_DFHHHHHJJJJJJJJJJJIJJJJJJJJJJJJJJIIJJJJIJJJJJJJHIJJJJJIJJJJJIJJJJIIHIEG_Mismatch_2_Sense_+_Library_PoolT
AATATGGCATACATTGCAATAGCAATGCTATACCATCTGTCCAGAAATAAAAATCTTCAGTTCAGTGTTCA
>Frequency_1_QualityScore_FFHHHHHJJJJJJJJJJJJJJJJJIIJJIJJJJJJJJJJJJJJJJJJJJJJJIIHIIJIIGIJJJJJJJEGHJJJIJHHHHHHFFFFFFFFEDE_Mismatch_0_Sense_+_Library_PoolT
CATTGCAATAGCAATGCTATACCGTCTGTCCAGAAATAAAAATCTTCAGTTCAGTGTTCTATTTCTGAATATGCTATTACTTGTATCTGTTAAT
>Frequency_1_QualityScore_DEDFFHHJJJJJJJJJJIJJJHJJJJJGJJJJJJJJJIJJJJJJIJJJIIIJJJJJIIIJGHIJJJIHHDHHHHHHDEFFFFCEEEE@AAFDDD_Mismatch_1_Sense_+_Library_PoolT
TGTGTTTTCCTGCTCACCTTGTAATATGGCATACATTGCAATAGCAATGCTATACCGTCTGTCCAGAAATAAAAATCTTCAGTTCAGTGTTCAA
>Frequency_1_QualityScore_A=ADDDDD9CEEEEE<?:<B?FCFI@EFBE?EDED>9CCDD9?><D9DDED?BD_Mismatch_1_Sense_+_Library_PoolT
GTTAATCCATGTTTGTAAGCATTGGTATACCAACTTCCAAGTGATTTCTGTTAA
>Frequency_1_QualityScore_DDDFB2<CF4?ECIFE9CFD?9ABCHIIIGEB@D:?FFH@DCE>DGIIEGH@BBFHCG<==CCHICH)7)7@CEHCE@H:BDCEEB@>B?;?_Mismatch_0_Sense_+_Library_PoolT
AAAGGTAGAGATATGTCAGAGCTTATTTTAAGTGTGTTTTCCTGCTCACCTTGTAATATGGCATACATTGCAATAGCAATGCTATACCGTCT
>Frequency_1_QualityScore_FFGHHGHJJHIHJIJIJJJIJGIIGIGIIIIJIIIIGHGHIJIIGHHIJJIGIHGIIJIIIIJJJJJJHFFHIGI_Mismatch_0_Sense_+_Library_PoolT
TCAGTTCAGTGTTCTATTTCTGAATATGCTATTACTTGTATCTGTTAATCCATGTTTGTAAGCATTGGTATACCA
>Frequency_1_QualityScore_FFHHHHHJJJJJJJJIJHHIIHIJIIJJJJJJJJJJJJJJJJIJJJJJJIJIJJJJJJJJJJHHHHHFEECDDDDDDDDDDDDDDDDDDCCDDD_Mismatch_1_Sense_+_Library_PoolT
TTTTGTGTGGGCTGCAGATTGTATGTTTTGTGTAATCTTCGCAATGGTCACACTGACAACTGACCAAAAAATTGCGAGCTCTTTTATGGTTCAG
>Frequency_1_QualityScore_FFHHHHHJIJJJJJIJJJJJJJJJJJJJJJJJJJJJJIIJJIJIJGHIIIJIEGHJIJJJJJHGIJJIHGHGHC_Mismatch_0_Sense_+_Library_PoolT
GTAATATGGCATACATTGCAATAGCAATGCTATACCGTCTGTCCAGAAATAAAAATCTTCAGTTCAGTGTTCTA
>Frequency_1_QualityScore_FFHHHGHJJJIJIIJJIJJHEHIIJCFGIIIJJJJJJJIIJIJJGGIIIGGIICGIICGHIIGIHHFC@B@DDFFCCCCC>ACDDCCACD_Mismatch_0_Sense_+_Library_PoolT
TTCCTGCAGCAATCACAGGTACAAGTGACAATTACTTAGCGCAGTCTATGCTAATGGAAACAAAGATGGACTATCTCAAGTGAAAGATAA
>Frequency_1_QualityScore_FFHHHHHIJJJGHIJJJJJIJJJJJJJJJJJJJJJIIFHHIJIJJIJJJJJIJJGIIJGIJJDHHHHEFCFFFFEEDDCBDBDDCCDDDDDCCD_Mismatch_0_Sense_+_Library_PoolT
TCAAGTAATGGTTATCTAGTTACATGCATTTGTTGTGTTTTGTGTGGGCTGCAGATTGTATGTTTTGTGTAATCTTCGCAATGGTCACACTGAC
>Frequency_1_QualityScore_FFHHGHHHIIIJJFFEHGJIIFGHIJJJJJJIIIFHIDGFGHJJFGHIDGHHIJIJGGGHDGIIEFHFHHFFFFFFEEEDDDDDDDACDDDDDD_Mismatch_0_Sense_+_Library_PoolT
CATCAAGTAATGGTTATCTAGTTACATGCATTTGTTGTGTTTTGTGTGGGCTGCAGATTGTATGTTTTGTGTAATCTTCGCAATGGTCACACTG
>Frequency_1_QualityScore_FDHHGHHJGIJJDHIJIJJJIIIJJJJIJJJJJIJJIIHHIIJIIJIJJJIJIJIIIIJJJIJJJJJIJHIIJHIJJHHHHHGHFFFEFFCECE_Mismatch_0_Sense_+_Library_PoolT
CTATACCGTCTGTCCAGAAATAAAAATCTTCAGTTCAGTGTTCTATTTCTGAATATGCTATTACTTGTATCTGTTAATCCATGTTTGTAAGCAT
>Frequency_1_QualityScore_FFHHHHHIIJJIJJIIIJJJJIIIIJIJGIJJJFFHIJJG_Mismatch_1_Sense_+_Library_PoolT
CCATCTGTCCAGAAATAAAAATCTTCAGTTCAGTGTTCTA
>Frequency_1_QualityScore_DFFDDDHGHIIGHEB<EF4AEGHE>FHGCGCG@F<HH@GF:B)::?FEGFHFDFGFFGH>AAHIIHIC@CAAHF@DED@A>36>?_Mismatch_0_Sense_+_Library_PoolT
CAGAGCATCAAGTAATGGTTATCTAGTTACATGCATTTGTTGTGTTTTGTGTGGGCTGCAGATTGTATGTTTTGTGTAATCTTCG
>Frequency_1_QualityScore_FFGHHHHJJJGIIJJIIJJJJJJDHFHFHIJIJJJJJIJJJJJJJIJJJJIJJIJIJJJJJIJJJJJJJJJJGIJIIGHHFFEFFEDCCCE_Mismatch_1_Sense_+_Library_PoolT
GATATGTCAGAGCTTATTTTAAGTGTGTTTTCCTGCTCACTTTGTAATATGGCATACATTGCAATAGCAATGCTATACCGTCTGTCCAGAA
>Frequency_1_QualityScore_DDHHHHHJJJJJJJJJJJIJJJJJJJJJJJJJJJJJJJJJJIJJJJJJJJJJJIJJJJJJJJIHHIHGGHFGHGGHFFFDFFFEEEEEEEE_Mismatch_0_Sense_+_Library_PoolT
GTTTTCCTGCTCACCTTGTAATATGGCATACATTGCAATAGCAATGCTATACCGTCTGTCCAGAAATAAAAATCTTCAGTTCAGTGTTCTA
>Frequency_1_QualityScore_FFHHHHHIJJIJJJIJHHIIIJJJJGIJJIGJEIJIIHJJIJJIJJJJIJHJJJJIJJIBHHGJGIGIIEHHHHHFFFFFFFBCCECD_Mismatch_2_Sense_+_Library_PoolT
TTTCCTGCTCACCTTGTAATATGGCATACATTGCAATAGCAATGCTATACCGTCTGTCCAGAAATAAAAATCTTCAGTTCAGTGTGCA
>Frequency_1_QualityScore_EFHHH?FEGHIICHIGIJJJIJIJEHIJGIIIGGGIIJJIIJIGIJIIIGHHJJCCGCGIHHHHHFBE@@DEEDCDDD@CCCD@:>BCDCAACD_Mismatch_0_Sense_+_Library_PoolT
TGTTGTGTTTTGTGTGGGCTGCAGATTGTATGTTTTGTGTAATCTTCGCAATGGTCACACTGACAACTGACCAAAAAATTGCGAGCTCTTGTAT
>Frequency_1_QualityScore_FFHHGHHIJJJIIJJGJJJJJIHHFHBFHGIJJIIIJJJGIJJJIJJJJJIIIIHIIIGGGCHIIGIJJJJIJIIJHHHGFHFDFFFFCE_Mismatch_1_Sense_+_Library_PoolT
ATATGTCAGAGCTTATTTTAAGTGTGTTTTCCTGCTCACCTTGTAATATGGCATACATTGCAATAGCAATGCTATACCATCTGTCCAGAA
>Frequency_1_QualityScore_DEHFHHD@DGGHEIIHIJJJJJJIFGGJJG?CFHIGGHJJIIJJJJGIJIJGIII_Mismatch_0_Sense_+_Library_PoolT
TTGAGGTTATGTATGTAAATAATGTAAAGGTAGAGATATGTCAGAGCTTATTTTA
>Frequency_1_QualityScore_FFGHHHHJJJJJJ4FHJIIIJ+@EHIJJJJIJJJIJJJIJJJJHIGGHIIIJJJJJI_Mismatch_2_Sense_+_Library_PoolT
CAATGCTATACCATCTGTCCATAAATAAAAATCTTCAGTTCAGTGTTCTATTTCTGA
>Frequency_1_QualityScore_FFHHHHHJIJJIJJJJJJJEHEHFHIJIJJJJJJJJJJJJGIIIJJIIJJJIJIJJJJJJJJJJJJJIJIIJJJJHFGHFFFFFFEE_Mismatch_1_Sense_+_Library_PoolT
TGTCAGAGCTTATTTTAAGTGTGTTTTCCTGCTCACTTTGTAATATGGCATACATTGCAATAGCAATGCTATACCGTCTGTCCAGAA
>Frequency_1_QualityScore_FFHHHHHJJJJJJJJIJJJJJJJGHFHIJJHIIIJJJJJJIJJIJJJJJJFHJJJIJJJJJJHHIJHHHBFFFFDEEEEECDDDDDDDDDD_Mismatch_1_Sense_+_Library_PoolT
TATCTAGTTACATGCATTTGTTGTGTTTTGTGTGGGCTGCAGATTGTATGTTTTGTGTAATGTTCGCAATGGTCACACTGACAACTGACCA
>Frequency_1_QualityScore_FFHHHHHGIJJIIJIJIJJJJJJIIJJJJHHIJJJJJJFGGGIHIIIIJJJHJJIJIGHIJJ_Mismatch_0_Sense_+_Library_PoolT
TGTAATATGGCATACATTGCAATAGCAATGCTATACCGTCTGTCCAGAAATAAAAATCTTCA
>Frequency_1_QualityScore_FFHHHHHIGIIJJJJJJJJJJJJJHIJJJJJJJJJIJJJIJJIIJJJJJJJJJIHHFFFFECEEEEEDDDDCDEEDFEEEEDDDDABDDDDEEE_Mismatch_0_Sense_+_Library_PoolT
TGTTTTGTGTAATCTTCGCAATGGTCACACTGACAACTGACCAAAAAATTGCGAGCTCTTGTATGGTTCAGTATGTAGATTGAGGTTATGTATG
>Frequency_1_QualityScore_FFHHFHHIJIJJJJJJJJJJJJJIJJJJJIJIIIHFHJJJJJJJJJJJJJJJHJJJJJJJJJJJJIJJJHHGIJJJJHHHHHGFFFFFDDEDDD_Mismatch_1_Sense_+_Library_PoolT
AAGGTAGAGATATGTCAGAGCTTATTTTAAGTGTGTTTTCCTGCTCACTTTGTAATATGGCATACATTGCAATAGCAATGCTATACCGTCTGTC
>Frequency_1_QualityScore_FFHHFCFGIGIIJJJGGIGGIGDFIIJJJJJIJIJIIJGHIJIIIIJIHGIIJJIICHIHHHHFFFFFECCEEEEDDDDDDEDDEDEDBC@CCE_Mismatch_0_Sense_+_Library_PoolC
GTGTGTTTTCCTGCTCACCTTGTAATATGGCATACATTGCAATAGCAATGCTATACCGTCTGTCCAGAAATAAAAATCTTCAGTTCAGTGTTCT
>Frequency_1_QualityScore_FFHHHHHJIIIJJJJJJJJJJHHEHGIJJJJJJJIJIJJIJJJIIJJJIIJGIHIIJJIIJJIJJJIJJIIJJIJJFHHFFFFFEDDEE_Mismatch_1_Sense_+_Library_PoolC
AATGTCAGAGCTTATTTTAAGTGTGTTTTCCTGCTCACCTTGTAATATGGCATACATTGCAATAGCAATGCTATACCGTCTGTCCAGAA
>Frequency_1_QualityScore_FFHFHHHJJJIIJJJJIJJJJJHIIJJJIIJJJJJJJJJJJJJJIJJJJJJIIJJJIJJJJJJJJIIHGGEHEFHGFFFFFFDEFEDEDCDDDD_Mismatch_2_Sense_+_Library_PoolC
GTGTGTTTTCCTGCTCACCTTGTAATATGGCATACATTGCAATAGCAATGCTATACCGTCTGTCCAGAAATAAAAATCTTCAGTTCAGTGTCCA
>Frequency_1_QualityScore_FFHHHHHEHIJIJJIJIJJJJIJIJJJJJJJGHIIJJGHIIJJJJJJJJJIJJJHHFFFFFFFEEEEEEEDDDDDDDDDDDDDDDDDDDDCCCC_Mismatch_0_Sense_+_Library_PoolC
GGGATGGTTTTCTTCCTGCAGCAATCACAGGTACAAGTGACAATTACTTAGCGCAGTCTATGCTAATGGAAACAAAGATGGACTATCTCAAGTG
>Frequency_1_QualityScore_FFHHFHHIJIGIGIHHIJGEHGCGHEHHIJCHIHJGIHIIJJIIGGIJGJGIIECHIGIIIJIIEHIC>CDCEHIHHHEHDCCD_Mismatch_0_Sense_+_Library_PoolC
TTGTAATATGGCATACATTGCAATAGCAATGCTATACCGTCTGTCCAGAAATAAAAATCTTCAGTTCAGTGTTCTATTTCTGAA
>Frequency_1_QualityScore_?A++C8FGBHEGEBBFE@@FHHGH>>CGGED9?*?<@?@GDEDGD0??DGG3BFCFGCFH).=C.;@@E=D:73)=;?@DB?@DDDCA6=5>CC_Mismatch_1_Sense_+_Library_PoolT
CAAAGATGGACTATCTCAATTGAAAGATAATAAATAGGGAAGTGGTCAGAGCATCAAGTAGTGGTTATCTAGTTACATGCATTTGTTGTGTTTA
>Frequency_1_QualityScore_FFBHHFAFHHDGGIGHGHGIICBHIIJJJIGIFFIGIIIEEHHIJIGJEGHIDGGGHFF@DFDDDBADD:@CDACCCDDCDDDEBCDCDEC@AD_Mismatch_0_Sense_+_Library_PoolT
AGATTGTATGTTTTGTGTAATCTTCGCAATGGTCACACTGACAACTGACCAAAAAAATTGCGAGCTCTTGTATGGTTCAGTATGTAGATTGAGG
>Frequency_1_QualityScore_FFHHHHHJJJIIJIJJJJHJJIJJJIEHIJJJJJJIJJIJJGIIJHJJIJJJHHDHFFDDEDDDDDEEDCCCDDDDEECFDDEEDCDDDBCDDD_Mismatch_0_Sense_+_Library_PoolT
TATGTTTTGTGTAATCTTCGCAATGGTCACACTGACAACTGACCAAAAAAATTGCGAGCTCTTGTATGGTTCAGTATGTAGATTGAGGTTATGT
>Frequency_1_QualityScore_FDB?FDDHGEGIBEHEHCBBDGCB@D@F<E@FFHGHI>GFHIGCHIEIIGADFGIHHGGC>GFH>GHFHIII;EE;_Mismatch_0_Sense_+_Library_PoolT
TGTATCTGTTAATCCATGTTTGTAAGCATTGGTATACCAACTTCCAAGTGATTTCTGTTAGAAACATTGTTAGGCA
>Frequency_1_QualityScore_FFHHHHHJJJJJJJJIJJJIIJJJJIJJJJGIJJJJJIHGIJJJJJJIJJIGGGIIJH_Mismatch_2_Sense_+_Library_PoolT
TGCAATATCAATGCTATACCATCTGTCCAGAAATAAAAATCTTCAGTTCAGTGTTCGA
>Frequency_1_QualityScore_2?FHGFHD@EGECCGIGAHHBHIIIFGHIIIGGIGEHGECHHBFHBBBFHHGGHIGIICFGGIIIIADH@CGA@ACEB_Mismatch_0_Sense_+_Library_PoolT
TAATATGGCATACATTGCAATAGCAATGCTATACCGTCTGTCCAGAAATAAAAATCTTCAGTTCAGTGTTCTAAACGA
>Frequency_1_QualityScore_B1@2<0CCEE<EEEDEDBF@DA:EEECDFIDIEIEBDDD>@DAEECECEDEBCDB=CDE788A;7ACCA?CAACDDDADAADADBBAA>A;>>A_Mismatch_1_Sense_+_Library_PoolT
GGGTGTTTTCCTGCTCACCTTGTAATATGGCATACATTGCAATAGCAATGCTATACCATCTGTCCAGAAATAAAAATCTTCAGTTCAGTGTTCA
