# Supplementary material for: Differential Gene Expression Reveals Candidate Genes for Drought Stress Response in Abies alba (Pinaceae)
Source: PLoS One. 2015 Apr 29;10(4):e0124564. doi: 10.1371/journal.pone.0124564 (PMC4414588; doi:10.1371/journal.pone.0124564)
Supplement: S3 File — (GZ) [file pone.0124564.s003.gz › comp20072_c0_seq3 #or# comp20072_c0_seq4 #or# comp20072_c0_seq5.fa]

>comp20072_c0_seq3 len=431 path=[326:0-24 351:25-28 355:29-54 381:55-241 568:242-255 582:256-279 606:280-304 631:305-307 634:308-369 996:370-372 718:373-430] : sp|Q947G8|GOLS1_SOLLC Galactinol synthase 1 OS=Solanum lycopersicum GN=GOLS1 PE=2 SV=1 e-value: 3e-08 blast score: 53.9
AAAATATGGAGAGGGAAGATATAAAAATGTTGGTGCAGAAATGGTGGGACATATACAGTGACCCCTCTCTGGATCACTTGGGATCAGGTGACACAATTCCAGATCCAATTTCAGAGGTGGACAGAAGATCAACTCTGCAGCAAGTGGCTGCCAATTCTTTCCGTGCCGCAATGCCAAGGTCCCCCAACTTGATGCCTGCTCCTCCTGCAGCTTAAGAGATGTGACTCGTTTACATTATTAAAAGTAAAATCAGCCGGTGGTGGTGACAATAGTGTACATATTTAGACCCGGTGATATGGTGTATTGGTAATTGTGGAAAAGAAAAGGACTTATGCAATGACATGGTCCTCACAGGTCATGGGTTCCATTCTAAGGGTCTTTCAACTGCCTTGATTCCAATGGATCTTTCAACTTCCTTGATTCCAATGTGA
>comp20072_c0_seq4 len=175 path=[582:0-23 1058:24-48 631:49-51 634:52-113 996:114-116 718:117-174]
GTGGTGGTGACAATAGTGTACATACTTAGAACGGGTGATATGGTGTATGGGTAATTGTGGAAAAGAAAAGGACTTATGCAATGACATGGTCCTCACAGGTCATGGGTTCCATTCTAAGGGTCTTTCAACTGCCTTGATTCCAATGGATCTTTCAACTTCCTTGATTCCAATGTGA
>comp20072_c0_seq5 len=489 path=[268:0-39 308:40-57 326:58-82 1484:83-86 355:87-112 381:113-299 568:300-313 582:314-337 606:338-362 631:363-365 634:366-427 996:428-430 718:431-488] : sp|C7G304|GOLS2_SOLLC Galactinol synthase 2 OS=Solanum lycopersicum GN=GOLS2 PE=2 SV=1 e-value: 9e-17 blast score: 82.8
AAAGTTGTTCACTATTGTGCAGCTGGATCGAAGCCGTGGACGTTCAATTTGGAGGAGGAAAATATGGAGAGGGAAGATATAAAGACTTTGGTGCAGAAATGGTGGGACATATACAGTGACCCCTCTCTGGATCACTTGGGATCAGGTGACACAATTCCAGATCCAATTTCAGAGGTGGACAGAAGATCAACTCTGCAGCAAGTGGCTGCCAATTCTTTCCGTGCCGCAATGCCAAGGTCCCCCAACTTGATGCCTGCTCCTCCTGCAGCTTAAGAGATGTGACTCGTTTACATTATTAAAAGTAAAATCAGCCGGTGGTGGTGACAATAGTGTACATATTTAGACCCGGTGATATGGTGTATTGGTAATTGTGGAAAAGAAAAGGACTTATGCAATGACATGGTCCTCACAGGTCATGGGTTCCATTCTAAGGGTCTTTCAACTGCCTTGATTCCAATGGATCTTTCAACTTCCTTGATTCCAATGTGA

>Frequency_7_QualityScore_FFHHGHGIIIIIJHJHHGIIIJHIGIIGHHIHHIHIHHGEIJIIIIIHDFFIJIHIGHIIHIIJHHFGGFFGGEEEEFADDCDDDC?ABCDBDD_Mismatch_2_Sense_+_Library_PoolT
CTTATGCAATGACATGGTCCTCACAGGTCATGGGTTCCATTCCAGGGGTCTTTCAACTGCCTTGATTCCAATGGATCTTTCAACTTCCTTGATT
>Frequency_6_QualityScore_FFGHGGHIIHHIHHHHIIHIIHEGHHHIGFGHHIIIIHIHHIH@CFHGIGIIHHGIGHIGHIGHGHFFFCEEEEEEEDEDDEDDDDCCCDDECD_Mismatch_2_Sense_+_Library_PoolT
GCAATGACATGGTCCTCACAGGTCATGGGTTCCATTCCAGGGGTCTTTCAACTGCCTTGATTCCAATGGATCTTTCAACTTCCTTGATTCCAAT
>Frequency_5_QualityScore_FFHHHHHJJIJJIIJJJJJGHIJJJJGHIJJJJJJJJJIJCFHIJJJIIIIJHJIIGIIIIIIHHJJHEDHGGGFFFFFEEEEDDDDDEDDDCD_Mismatch_2_Sense_+_Library_PoolT
ATGACATGGTCCTCACAGGTCATGGGTTCCATTCCAGGGGTCTTTCAACTGCCTTGATTCCAATGGATCTTTCAACTTCCTTGATTCCAATGTG
>Frequency_4_QualityScore_FEHHHHHHIJJJJJIJJJIIJIJJJIJJJJJJJJJJJJJIIIJIJJJJJHHIJJIJIIJIIIIIIIIHGFAAEEEEEDDEDDDDDDCDDEEECD_Mismatch_2_Sense_+_Library_PoolT
GTAATTGTGGAAAAGAAAAGGACTTATGCAATGACATGGTCCTCACAGGTCATGGGTTCCATTCCAGGGGTCTTTCAACTGCCTTGATTCCAAT
>Frequency_4_QualityScore_FFGHHHHJJJJIJJIIJJJJIHIIIJJJJJJGHIJJJJHIIJJJIIIIIJJIBFHIIIGGGIIIIHGGFEFFFDEEEEDEDEEDDDDDDDDDDD_Mismatch_2_Sense_+_Library_PoolT
AGGACTTATGCAATGACATGGTCCTCACAGGTCATGGGTTCCATTCCAGGGGTCTTTCAACTGCCTTGATTCCAATGGATCTTTCAACTTCCTT
>Frequency_3_QualityScore_FEHHHHHJJJJJJJJIJJJJIIIJJIJJJJJJJIIJJJJJJJJGGIJJJJHIJJJJIIJJJIHH>BEFECDDEEEEDEDDCDDFEEDCDDDDDC_Mismatch_2_Sense_+_Library_PoolT
GTGGAAAAGAAAAGGACTTATGCAATGACATGGTCCTCACAGGTCATGGGTTCCATTCCAGGGGTCTTTCAACTGCCTTGATTCCAATGGATCT
>Frequency_3_QualityScore_FFHHHHHJJIJGIIJJJJJJJJJJJJJHIJJJJJJJIEIIJJJIGIIJIJJJJJJIJIBEHHIIIHGGHFGFFFFFFEEEEEEEDDDDDDDDDD_Mismatch_2_Sense_+_Library_PoolT
AAGAAAAGGACTTATGCAATGACATGGTCCTCACAGGTCATGGGTTCCATTCCAGGGGTCTTTCAACTGCCTTGATTCCAATGGATCTTTCAAC
>Frequency_3_QualityScore_FEGHGHHIGIIJIJJIJJHGIGIIIJHHJJIIJJIJHHJIIJJIHHHIJJIIHIIIIBCGHGHFFGEGGDEEFDEEFEEDEDDCDDDCDDCCCC_Mismatch_2_Sense_+_Library_PoolT
AGAAAAGGACTTATGCAATGACATGGTCCTCACAGGTCATGGGTTCCATTCCAGGGGTCTTTCAACTGCCTTGATTCCAATGGATCTTTCAACT
>Frequency_3_QualityScore_ECGGFHGHGHIJIBHHGHEHIGEGHHIHIIJJFHHHIIJHHIIIJIIIHGGIIEEHIIIIGFIJIGGHHGFEEFFEEEDDBBDCCDCBCCCCCC_Mismatch_2_Sense_+_Library_PoolT
AAGGACTTATGCAATGACATGGTCCTCACAGGTCATGGGTTCCATTCCAGGGGTCTTTCAACTGCCTTGATTCCAATGGATCTTTCAACTTCCT
>Frequency_3_QualityScore_EEGHGFGGIHHHHEIIIIIGIIHIHGIIHIHIIICGHIHHDCFHHIJHIIIIECHBBFHHFHHHEGFGFEFEEEFFEEDDDACACDDDBDDCDD_Mismatch_2_Sense_+_Library_PoolT
AAAAGGACTTATGCAATGACATGGTCCTCACAGGTCATGGGTTCCATTCCAGGGGTCTTTCAACTGCCTTGATTCCAATGGATCTTTCAACTTC
>Frequency_3_QualityScore_EEHGHHHJJJJHIJJJIJJJJEHIIJJJHIJJJJJJJJJJJJBGHHIJHHIIJIIIIIIIIIIIHHHGGFEFEEEEEEEECDEDDBDDEEECCD_Mismatch_2_Sense_+_Library_PoolT
CAATGACATGGTCCTCACAGGTCATGGGTTCCATTCCAGGGGTCTTTCAACTGCCTTGATTCCAATGGATCTTTCAACTTCCTTGATTCCAATG
>Frequency_3_QualityScore_CDGFGFFIGIIIIHIFIFHFEHIHFBHIIFEHIFHGHGIFDFGIJGIIGGFFIBFDGG?C<:BDEECECADACDDDCCCEDBBCCDCD>C@?CC_Mismatch_2_Sense_+_Library_PoolT
AAAAGAAAAGGACTTATGCAATGACATGGTCCTCACAGGTCATGGGTTCCATTCCAGGGGTCTTTCAACTGCCTTGATTCCAATGGATCTTTCA
>Frequency_3_QualityScore_FFHHHHHJJJJJJJJJJJJJJJJJJJJJJJJJJJJJJJJJJHIIJJJJHHIJJJJJJJJJJJDFGHHHFEDFFFFEEEDDDFEEDDDDDDDDDD_Mismatch_2_Sense_+_Library_PoolT
GGAAAAGAAAAGGACTTATGCAATGACATGGTCCTCACAGGTCATGGGTTCCATTCCAGGGGTCTTTCAACTGCCTTGATTCCAATGGATCTTT
>Frequency_3_QualityScore_FFHHHHHJJJJJJJJJJJJJIJJJGIIJJHHJJJJJHIIJJJIJJIIJJJEFHIIIIJJJJJJJJJIIIGHHHHGGGGFFFFFEEEEDEEDDDD_Mismatch_0_Sense_+_Library_PoolT
GACTTATGCAATGACATGGTCCTCACAGGTCATGGGTTCCATTCTAAGGGTCTTTCAACTGCCTTGATTCCAATGGATCTTTCAACTTCCTTGA
>Frequency_2_QualityScore_FFHHHHGJJJJJJIJIGIIJIIIIJFHCIIIJIIJJJJJJJJIIJJFGIIJJIGHIJJJJJJJEIIIIHGHHGGEFFFFEDEDEDEEDCCCDEE_Mismatch_2_Sense_+_Library_PoolT
TATGCAATGACATGGTCCTCACAGGTCATGGGTTCCATTCCAGGGGTCTTTCAACTGCCTTGATTCCAATGGATCTTTCAACTTCCTTGATTCC
>Frequency_2_QualityScore_FFHHHHHJJJJJJIIJIJIIJIJGGHIIIJIIJJJJJJJIIJIJAEGHIJIIIJIIIJJJIIJJJIIIHGGGGGFFFEEEEEEEEDECDDFEEC_Mismatch_0_Sense_+_Library_PoolT
TGCAATGACATGGTCCTCACAGGTCATGGGTTCCATTCTAAGGGTCTTTCAACTGCCTTGATTCCAATGGATCTTTCAACTTCCTTGATTCCAA
>Frequency_2_QualityScore_FFHHHHHJIJJJJJJJJJJJIJIJJJJJJGIIIJJJIIJJJJJJJJJJJIFGGJJJIIJJJIJIJIHHHHHGGGFFEEEEEEEEEECDDDDDDC_Mismatch_2_Sense_+_Library_PoolT
GACTTATGCAATGACATGGTCCTCACAGGTCATGGGTTCCATTCCAGGGGTCTTTCAACTGCCTTGATTCCAATGGATCTTTCAACTTCCTTGA
>Frequency_2_QualityScore_EFHGFHGIIGIIJIIJJJIIEHHIIIJIGHIIIIIIIIGIICEHIIIIGIIIIIIJJIIJIIHEIHGGGGGGGEEEEEEEEEEEDDDEEEDCDB_Mismatch_2_Sense_+_Library_PoolT
AATGACATGGTCCTCACAGGTCATGGGTTCCATTCCAGGGGTCTTTCAACTGCCTTGATTCCAATGGATCTTTCAACTTCCTTGATTCCAATGT
>Frequency_2_QualityScore_EEHGFGEIGIIIIICFEBHIHIHIAGIEFAEACEHHIDIIHGC99?@CFHIHIF9CFHGCEEHHIIII>DAEGGGECEECA>BDDDCBACCCE;_Mismatch_0_Sense_+_Library_PoolT
ATGCAATGACATGGTCCTCACAGGTCATGGGTTCCATTCTAAGGGTCTTTCAACTGCCTTGATTCCAATGGATCTTTCAACTTCCTTGATTCCA
>Frequency_2_QualityScore_FFHHHHHJIJIIIIJJJJJJIJJJJJIJJJJJJJJJGIJIJJJIIJJJJJJIIIIJIFGIIJJJJJIHGHGHFFFFFEEEEEEEECDDDDDDDD_Mismatch_0_Sense_+_Library_PoolT
AGAAAAGGACTTATGCAATGACATGGTCCTCACAGGTCATGGGTTCCATTCTAAGGGTCTTTCAACTGCCTTGATTCCAATGGATCTTTCAACT
>Frequency_2_QualityScore_EE=AEFCGDECEGGDGEGCGCGGC:BEGGFGGGGGFGEGGFFAEFFFCBEEGGGGFG?EGGFE7?ACBE@@ACCCACACBCACEDCACCAA6AC_Mismatch_2_Sense_+_Library_PoolT
TGGAAAAGAAAAGGACTTATGCAATGACATGGTCCTCACAGGTCATGGGTTCCATTCCAGGGGTCTTTCAACTGCCTTGATTCCAATGGATCTT
>Frequency_2_QualityScore_FFHHHGHIJJJJJJJIIHIIJJHIIJJIIIJIIIHIJIIJJJJGHHIIBFGHIJIIIJJJJJJJIIJJIIJIHHHHFEEFFFEFEEEEEDEDDC_Mismatch_0_Sense_+_Library_PoolT
CTTATGCAATGACATGGTCCTCACAGGTCATGGGTTCCATTCTAAGGGTCTTTCAACTGCCTTGATTCCAATGGATCTTTCAACTTCCTTGATT
>Frequency_2_QualityScore_FFHHGHHJJJJJIJJIJJJJJJJIIJJJJJJJIGHIJJJJIIJJJJJJIJJJJJAGGGIJIJJJHHHHHGFFFFFFFEDEEEEDDDDDCDDDDD_Mismatch_2_Sense_+_Library_PoolT
AAAGGACTTATGCAATGACATGGTCCTCACAGGTCATGGGTTCCATTCCAGGGGTCTTTCAACTGCCTTGATTCCAATGGATCTTTCAACTTCC
>Frequency_2_QualityScore_FFHHHHHJJJIIIJIJJJJJIIGIIIJJIIJIJIJJIJHIJIJIJIIIIJIJJJJJIJJ=CHHIIGFGGEGFFEEDEEEEEEDEDDDCDDDDDC_Mismatch_2_Sense_+_Library_PoolT
AAAGAAAAGGACTTATGCAATGACATGGTCCTCACAGGTCATGGGTTCCATTCCAGGGGTCTTTCAACTGCCTTGATTCCAATGGATCTTTCAA
>Frequency_2_QualityScore_FCFHHHHGIJHIGIIHIIIIIHIIJIIIIIJJIIJJJJJIJJIJIIIIIGIFIJIJIIHIIIIJIIGIGECDEEFFEEEEEEEEEDDDDEEDDD_Mismatch_1_Sense_+_Library_PoolT
GTAATTGTGGAAAAGAAAAGGACTTATGCAATGACATGGTCCTCACAGGTCATGGGTTCCATTCCAAGGGTCTTTCAACTGCCTTGATTCCAAT
>Frequency_2_QualityScore_EFHHHHHJIGIIIIIJHIJGIGIJIJGGIJJIIJJIGIIIAEGHIJIIIHIIIIIIIIJIIIJIJJJIIEIFGHGHEGFFFFEEEEEEEDCDCD_Mismatch_0_Sense_+_Library_PoolT
ATGACATGGTCCTCACAGGTCATGGGTTCCATTCTAAGGGTCTTTCAACTGCCTTGATTCCAATGGATCTTTCAACTTCCTTGATTCCAATGTG
>Frequency_1_QualityScore_DFHHFFHGIEHEBFHIIIGEIIEHGGGGIIIIIIIIEEHEFGGIIGGIGIIGIIIIGFHEA=CBEFF>A>CCCECCCCCCEFECCCCCC:ACCC_Mismatch_0_Sense_+_Library_PoolT
GAAAAGAAAAGGACTTATGCAATGACATGGTCCTCACAGGTCATGGGTTCCATTCTAAGGGTCTTTCAACTGCCTTGATTCCAATGGATCTTTC
>Frequency_1_QualityScore_FDHHHHHJJJJIJJJGIJJJJJJIJJJJJIJJJIIJJJIJJIJHIIJJJJFGIJIJJJJIJHHH=BDFECEEEEDDDDDDCDDEFEDDDCC_Mismatch_2_Sense_+_Library_PoolT
GTGGAAAAGAAAAGGACTTATGCAATGACATGGTCCTCACAGGTCATGGGTTCCATTCCAGGGGTCTTTCAACTGCCTTGATTCCAATGGA
>Frequency_1_QualityScore_FFHHHHHJJJIJJJJJJJJJHIJJJJJGHJJJJJJJJGIIIHGHJJJIIJJJJIJJJGIJJJJJJJJGICHIHHHHHHGFFFFFFEDEEDEEDC_Mismatch_0_Sense_+_Library_PoolT
AATGACATGGTCCTCACAGGTCATGGGTTCCATTCTAAGGGTCTTTCAACTGCCTTGATTCCAATGGATCTTTCAACTTCCTTGATTCCAATGT
>Frequency_1_QualityScore_FFHHHHHIJJJJJJJJJJIJIIIIJIJJJJJJJJJJJJJJJJJJIJIIHHHIJIIJGIJIIIJJJIGJHHHFFEEFFFFEEDEDEDCDDEEEDD_Mismatch_0_Sense_+_Library_PoolT
GTAATTGTGGAAAAGAAAAGGACTTATGCAATGACATGGTCCTCACAGGTCATGGGTTCCATTCTAAGGGTCTTTCAACTGCCTTGATTCCAAT
>Frequency_1_QualityScore_FFHHHHHJJJIJIIIJJJJJJJFHIIJJJIIJJIJJJJIJJJJFHIJJJIJJJJJJJJJJJIJJHHHHHHFFFFFFEEEEEEEDDDDDDDDFDD_Mismatch_0_Sense_+_Library_PoolT
GCAATGACATGGTCCTCACAGGTCATGGGTTCCATTCTAAGGGTCTTTCAACTGCCTTGATTCCAATGGATCTTTCAACTTCCTTGATTCCAAT
>Frequency_1_QualityScore_FFHHHHHJJJJJIJJJJJIJJJJIJJJIJJGJHHIJJJJHHJJJJJJIIGIJI@GIJIJIGHHHHHFFFDFFFEDEDEEDDCDDDDDDDDDDDD_Mismatch_1_Sense_+_Library_PoolT
AAGGACTTATGCAATGACATGGTCCTCACAGGTCATGGGTTCCATTCCAAGGGTCTTTCAACTGCCTTGATTCCAATGGATCTTTCAACTTCCT
>Frequency_1_QualityScore_FFGHHGHIJJJJJJJJJJJJJIFJJGIJIHIIJJJJJJJFHIIJJJHGJIJJJJJJHHHH=BDFFFD>CCEEEDDDDDDEEFDDDDDDDDDDDD_Mismatch_0_Sense_+_Library_PoolT
AAAAGAAAAGGACTTATGCAATGACATGGTCCTCACAGGTCATGGGTTCCATTCTAAGGGTCTTTCAACTGCCTTGATTCCAATGGATCTTTCA
>Frequency_1_QualityScore_FFHHHHHIJJJJJJJJJHIJJJJJHIJJJJJJJJJJJJ@GIJJJEIIJJIJJJJJJJJIJJJJJHHHHHEFFFFFFEEEEEC_Mismatch_2_Sense_+_Library_PoolT
GACATGGTCCTCACAGGTCATGGGTTCCATTCCAGGGGTCTTTCAACTGCCTTGATTCCAATGGATCTTTCAACTTCCTTGA
>Frequency_1_QualityScore_FFHHHHGJJEGIJJJJHIJJJJJJJIJJJJFGIJJJIJJJJJJJJJJJJJJHJJJJJJJJJHHHHHHHF@DFFC_Mismatch_2_Sense_+_Library_PoolT
CCTCACAGGTCATGGGTTCCATTCCAGGGGTCTTTCAACTGCCTTGATTCCAATGGATCTTTCAACTTCCTTGA
>Frequency_1_QualityScore_FFHHHHHJJJJJJJJIIJJJJJJJIHGJJJIJJJJGIJJJJJIJJJJJJJJJJJJJCGGIJJIGIJHHHHFHFFFFFFFEEEDEEDDDDDDDDD_Mismatch_0_Sense_+_Library_PoolT
GAAAAGGACTTATGCAATGACATGGTCCTCACAGGTCATGGGTTCCATTCTAAGGGTCTTTCAACTGCCTTGATTCCAATGGATCTTTCAACTT
>Frequency_1_QualityScore_FFHHHHHJJJJJIJJJJJJJJJJIJJJJJJIJJJIJJJJJJJJJHHJIJJJGHIJJJJJJJGJHHCCHFEFFFFEEEEEEDCDDEEEDDDDDDD_Mismatch_0_Sense_+_Library_PoolT
TGTGGAAAAGAAAAGGACTTATGCAATGACATGGTCCTCACAGGTCATGGGTTCCATTCTAAGGGTCTTTCAACTGCCTTGATTCCAATGGATC
>Frequency_1_QualityScore_FFHHDDHHIJJIJJJJJJGJIIHIJJJJJJJJIJJJJJJIJHIEIIHIJJGHJJJJIJEGJJGIIHHEDDEFFDCEEDEEDDCCCDED@CCDCD_Mismatch_2_Sense_+_Library_PoolT
ATTGTGGAAAAGAAAAGGACTTATGCAATGACATGGTCCTCACAGGTCATGGGTTCCATTCCAGGGGTCTTTCAACTGCCTTGATTCCAATGGA
>Frequency_1_QualityScore_FFHHHHHJIJJJJJHIJJJJJGIJDHIIJJJGGIJJJJJJJJJJJDGHIJJJJJJJJJIJJJJJJJJHIHJHHHHHHFFFFFFEEEEEDEDFEE_Mismatch_1_Sense_+_Library_PoolT
ATGCAATGACATGGTCCTCACAGGTCATGGGTTCCATTCCAAGGGTCTTTCAACTGCCTTGATTCCAATGGATCTTTCAACTTCCTTGATTCCA
>Frequency_1_QualityScore_FDHHHHHJGIJJJJJJJJJJJJCGHHJJGIJJJJJJJJJJJJJ_Mismatch_1_Sense_+_Library_PoolT
GTCATGGGTTCCATTCTAAGGGTCTTTCAACTGCCTTGATTCA
>Frequency_1_QualityScore_FFHGHHHJJJJIIJJJJJJJJHIJJJJJIIJJJJJJJIIJJJDGHIIJJJJJJJJJJJIJIJIJJJJJIHGIHHHHHGFFFFFFECEEEEDCCD_Mismatch_0_Sense_+_Library_PoolT
CAATGACATGGTCCTCACAGGTCATGGGTTCCATTCTAAGGGTCTTTCAACTGCCTTGATTCCAATGGATCTTTCAACTTCCTTGATTCCAATG
>Frequency_1_QualityScore_BDHHHHHIJJJIJJIJIJJJJJJJIJJJJIJJIIJGIJJJJJGHJJIIGBBFIIJJIIJJJJIDEHHGHHEHHFFFFFEEEEEED_Mismatch_0_Sense_+_Library_PoolT
TGGAAAAGAAAAGGACTTATGCAATGACATGGTCCTCACAGGTCATGGGTTCCATTCTAAGGGTCTTTCAACTGCCTTGATTCCA
>Frequency_1_QualityScore_FFHHHHHJJJJJJJJJJJJJJIJIIJJJJJJJJGHIJJJJHIIJJJJJJJIJJJCFHJJJIJJJJJJJJIHGHHHHHFFFFFCEEEEEEDDDDD_Mismatch_0_Sense_+_Library_PoolT
AAAGGACTTATGCAATGACATGGTCCTCACAGGTCATGGGTTCCATTCTAAGGGTCTTTCAACTGCCTTGATTCCAATGGATCTTTCAACTTCC
>Frequency_1_QualityScore_FFHHHHHIJJJIJJJJJJJIIIJJJJJIJJJIJJJJIJIIJJJJIGHIIHJJJIIHHIJIJJJJJIJHHHBDFFECEEEEEDDDDCDDFEFDDD_Mismatch_2_Sense_+_Library_PoolT
TAATTGTGGAAAAGAAAAGGACTTATGCAATGACATGGTCCTCACAGGTCATGGGTTCCATTCCAGGGGTCTTTCAACTGCCTTGATTCCAATG
>Frequency_1_QualityScore_FDHHHHHJJJJJJJJJJJJJJJJJJJJIJJJJJJJJJJJJI_Mismatch_1_Sense_+_Library_PoolT
GTCTTTCAACTGCCTTGATTCCAATGGATCTTTCAACTTCA
>Frequency_1_QualityScore_FFCFHHHJGHIIIJJJJJJJJJFJJJJJJJJJJJJJJJJJIJJJJJJJJJHHIIJJJHIIHHGHHHHHFEF=ACDDDDDDDDDDDDDDDDEEED_Mismatch_2_Sense_+_Library_PoolT
GGTAATTGTGGAAAAGAAAAGGACTTATGCAATGACATGGTCCTCACAGGTCATGGGTTCCATTCCAGGGGTCTTTCAACTGCCTTGATTCCAA
>Frequency_1_QualityScore_FFHHHHHJJIJJJGIJJJJJJJJJJJJHJJJJJJJJJIJJJJJJIIJJJJJJJHGIIJFHIJJJIJJJHHHHHHFFFFFFFEEEEECDDDDDDD_Mismatch_0_Sense_+_Library_PoolT
AAGAAAAGGACTTATGCAATGACATGGTCCTCACAGGTCATGGGTTCCATTCTAAGGGTCTTTCAACTGCCTTGATTCCAATGGATCTTTCAAC
>Frequency_1_QualityScore_FFHGHHHIJJIJJJJIIJJJJJJJIJJJJIJJJJJIJJIGIJIIJIJJJHHHGIHJCGHIIGIIIGGIIEAEHFFFCFFFEDEEEEDDDFDECC_Mismatch_1_Sense_+_Library_PoolT
GTAATTGTGGAAAAGAAAAGGACTTATGCAATGACATGGTCCTCACAGGTCATGGGTTCCATTCTAAGGGTCTTTCAACTGCCTTGATTCCAAA
>Frequency_1_QualityScore_FFHFHHHJJJJJJGIJJGIIJJIIGEG?GGIIIJHIJJJJJIIIIIIJ8BFHIJGIIIIJJGIIHFHHFEHGFFFFFEEECCEEDDCDDDCDDD_Mismatch_1_Sense_+_Library_PoolT
CTTATGCAATGACATGGTCCTCACAGGTCATGGGTTCCATTCCAAGGGTCTTTCAACTGCCTTGATTCCAATGGATCTTTCAACTTCCTTGATT
>Frequency_1_QualityScore_FFHHHHHIJJJJJHIJJJJJEIJDHEHJJJHIIJJIJJJJJJJJDFHIJJIGGIJJJJIJHIJJJJHHHEHGFFFFFFEEDEEEEDDCDDFFFC_Mismatch_2_Sense_+_Library_PoolT
TGCAATGACATGGTCCTCACAGGTCATGGGTTCCATTCCAGGGGTCTTTCAACTGCCTTGATTCCAATGGATCTTTCAACTTCCTTGATTCCAA
>Frequency_1_QualityScore_FFHHHHHJJJJJJJJIJJJIIJJJJJJJJJJJJJJJJJIJJJJJJJJHHIJJJJHIJJJJJJJIJJIH>=CFFFDEEDEEEDDDCDDFEECDDD_Mismatch_2_Sense_+_Library_PoolT
AATTGTGGAAAAGAAAAGGACTTATGCAATGACATGGTCCTCACAGGTCATGGGTTCCATTCCAGGGGTCTTTCAACTGCCTTGATTCCAATGG
>Frequency_1_QualityScore_FFHHHHHJJJIJJJJJJJIJJJJJHHIJJJJJJIHIJIIJFIIJJJJIJJJJIIJ@AEHHFCFFFFDCECEEDDEEEDDDDDDDDDDDDDDDAC_Mismatch_0_Sense_+_Library_PoolT
AAAAGGACTTATGCAATGACATGGTCCTCACAGGTCATGGGTTCCATTCTAAGGGTCTTTCAACTGCCTTGATTCCAATGGATCTTTCAACTTC
>Frequency_1_QualityScore_?:A2?B3B@?C?;+AEE+C*11*:?9*:D4:0BBD?BDEDB88?DB<CCCBC=CDC:ACC:7AD?D\9;;6>A>;;>AAAAAA(,;;;::5:AA_Mismatch_2_Sense_+_Library_PoolT
TTGTGGAAAAGAAAAGGACTTATGCAATGACATGGTCCTCACAGGTCATGGGTTCCATTCCAGGGGTCTTTCAACTGCCTTGATTCCAATGGAT
>Frequency_1_QualityScore_FFHHHHHJJJJJJJJJGIJIJJJGJJHHJJJJJIIJJJJJJJGIJGIFGIIIJHIIJJJJJJJIJJJJIIIJHHHHHHFFFFFFFEEEEECDDE_Mismatch_0_Sense_+_Library_PoolT
TTATGCAATGACATGGTCCTCACAGGTCATGGGTTCCATTCTAAGGGTCTTTCAACTGCCTTGATTCCAATGGATCTTTCAACTTCCTTGATTC
>Frequency_1_QualityScore_FFGHHHHIJJJIIJJJJJJJJIJJJJJIJJJJJJJGIIJJJIIIJIJIIJJJJJJJGHGJIJEHGHHHFFFFFFEFDEDEEDDDDDDDDDDDDD_Mismatch_2_Sense_+_Library_PoolT
GAAAAGGACTTATGCAATGACATGGTCCTCACAGGTCATGGGTTCCATTCCAGGGGTCTTTCAACTGCCTTGATTCCAATGGATCTTTCAACTT
>Frequency_1_QualityScore_FFHFHHDIIIEIJGGCFGIJIIGIEGGCGIIIIJGGJJIIJJIIIGIIIJGBDHGGHIJIJIJJJIGICAEHHFHDFEFFDDEEEEEAAC>ACC_Mismatch_1_Sense_+_Library_PoolT
GGACTTATGCAATGACATGGTCCTCACAGGTCATGGGTTCCATTCCAAGGGTCTTTCAACTGCCTTGATTCCAATGGATCTTTCAACTTCCTTG
>Frequency_1_QualityScore_FFHHHHHJJJJIJJJIJJJJFGIJJJJHIJJJJJIJJJJJJFGGJJJIIJJJJJIJJJIJJJIJIJJJJGHHHHHFFFFFFEEECEEEEFDCCC_Mismatch_1_Sense_+_Library_PoolT
AATGACATGGTCCTCACAGGTCATGGGTTCCATTCCAAGGGTCTTTCAACTGCCTTGATTCCAATGGATCTTTCAACTTCCTTGATTCCAATGT
>Frequency_1_QualityScore_FFHHHHHJJIJJJJJJJJJJJHIIJJJJJJHIJJJJJIJJJJJJJJJJJJJ@FHJJJIJJJJJJIIHHHHHHHFFFFFFDEEEEEDDDDDDDDD_Mismatch_2_Sense_+_Library_PoolT
GGACTTATGCAATGACATGGTCCTCACAGGTCATGGGTTCCATTCCAGGGGTCTTTCAACTGCCTTGATTCCAATGGATCTTTCAACTTCCTTG
>Frequency_1_QualityScore_FFHHHHHJJJJJJJJJJJJJHIIJJJJJJJGHIJJJJIJJJJJJJJJJJJJEGHIJJJJJIJIJJJJFGHHHHHFFFFFFEEEEEEEDDDDDDD_Mismatch_0_Sense_+_Library_PoolT
GGACTTATGCAATGACATGGTCCTCACAGGTCATGGGTTCCATTCTAAGGGTCTTTCAACTGCCTTGATTCCAATGGATCTTTCAACTTCCTTG
>Frequency_1_QualityScore_FFHHHHHJJJJJJJJJJJJJJJJJJJJJJJJJJJJJJJJJJJJJJJJGIJIJJJHIJJJIJJJJJJHGA?EFFFFFFDEEEEEDDDDEED_Mismatch_0_Sense_+_Library_PoolT
AATTGTGGAAAAGAAAAGGACTTATGCAATGACATGGTCCTCACAGGTCATGGGTTCCATTCTAAGGGTCTTTCAACTGCCTTGATTCCA
>Frequency_1_QualityScore_DD??DDH+ACBEFIIHAHG@CAH@E?CFHHHC3CD?BGHE>@0BFB8DEGHIICHD8@=FGI=CEEHIF;?EADEE@DEEC>@@CCCC>C>C5>_Mismatch_1_Sense_+_Library_PoolT
GAAAAGGTCTTATGCAATGACATGGTCCTCACAGGTCATGGGTTCCATTCTAAGGGTCTTTCAACTGCCTTGATTCCAATGGATCTTTCAACTT
>Frequency_1_QualityScore_FFHHHGHIJJJHJJJJJJJJJHHIJJJJHIJJJJJIJJJJJJGHIJJJJJJJJJJJJJJJIJJJJJJJJGFHGHHHHFFFFFFEECEEEEEDDD_Mismatch_1_Sense_+_Library_PoolT
CAATGACATGGTCCTCACAGGTCATGGGTTCCATTCCAAGGGTCTTTCAACTGCCTTGATTCCAATGGATCTTTCAACTTCCTTGATTCCAATG
>Frequency_1_QualityScore_DBBFFFBBGICFI+<AEG?GC+2@FEECGIHIGGCFD?*:BBDEE?HEF89FCE>CF=>FGH4@C;;@E??EFC@DCDD<CCCCCCACACCD:@_Mismatch_2_Sense_+_Library_PoolT
GTAATTGTGGAAAGGAAAAGGACTTATGCAATGACATGTTCCTCACAGGTCATGGGTTCCATTCTAAGGGTCTTTCAACTGCCTTGATTCCAAT
>Frequency_1_QualityScore_FFHHHHHJJJJJJJJJJIJJJJJJJJJJJJJJJJJIJJJJIJJJJFHIIJJJHIJJJJJIJJIJIJEEHHFHFFFFFFEEEEDEDFEEDDDCDD_Mismatch_0_Sense_+_Library_PoolT
TTGTGGAAAAGAAAAGGACTTATGCAATGACATGGTCCTCACAGGTCATGGGTTCCATTCTAAGGGTCTTTCAACTGCCTTGATTCCAATGGAT
>Frequency_1_QualityScore_DD=BDDHIHHIJJJJIJJJJJJGGHJJIIJJIJIJJIGJADHGCHIIHGGEGHHJJJIJJJJIJFHIIGHHHHFFEFBDCECCECDDDDDEFFD_Mismatch_0_Sense_+_Library_PoolT
GGTAATTGTGGAAAAGAAAAGGACTTATGCAATGACATGGTCCTCACAGGTCATGGGTTCCATTCTAAGGGTCTTTCAACTGCCTTGATTCCAA
>Frequency_1_QualityScore_FFHHHHGJIJJJJJIIJJIJJJJJJJJJJJJJJJJJJIJHIJFHHIIJIHHIJJJJJJJIJJJEHHJHHFHHHFFFFFFEEEFFEECDCDDDDD_Mismatch_0_Sense_+_Library_PoolT
TGGAAAAGAAAAGGACTTATGCAATGACATGGTCCTCACAGGTCATGGGTTCCATTCTAAGGGTCTTTCAACTGCCTTGATTCCAATGGATCTT
>Frequency_1_QualityScore_FFHHHHHJJJJJJJJJIHJIGIIIIJHHIJIJJGHJJJJJIJJIJFHFGHGIJIGIGIGIGIIJJJJJJIIIHHHFGGFFFFFFFDEED_Mismatch_2_Sense_+_Library_PoolT
TTATGCAATGACATGGTCCTCACAGGTCATGGGTTCCATTCCAAGGGTCTTTCAACTGCCTTGATTCCAATGGATCTTTCAACTTCCTA
>Frequency_1_QualityScore_FFGHHHGJIGGGJJJJJIIEGHIJJJFHJJDHIJJJJJJJBDHIJIEGIJIJIIJJJJJJIIIHGEHGFCDEFFFEEEEEECCD_Mismatch_0_Sense_+_Library_PoolT
ATGACATGGTCCTCACAGGTCATGGGTTCCATTCTAAGGGTCTTTCAACTGCCTTGATTCCAATGGATCTTTCAACTTCCTTGA
>Frequency_1_QualityScore_D>?DDFHGIIEEEHGGF:?9E<<?DG@;9?*:DCHIGGDECH>F@<@=CH@H@ACFF)=C4_Mismatch_2_Sense_+_Library_PoolT
GGGTTCCATTCCAGGGGTCTTTCAACTGCCTTGATTCCAATGGATCTTTCAACTTCCTTGA
>Frequency_1_QualityScore_FFFHHHHJJJJJJJJJJJGHIGJIJIJJGHJJJJJHIJJJJJJJJJJJJFGIJJJIIGHHHHHFFFFFFFEEEEEEDDDDDDDDDDDDDDDDCD_Mismatch_0_Sense_+_Library_PoolT
ACTTATGCAATGACATGGTCCTCACAGGTCATGGGTTCCATTCTAAGGGTCTTTCAACTGCCTTGATTCCAATGGATCTTTCAACTTCCTTGAT
>Frequency_1_QualityScore_FFHHHHHJJJJJJJJJJJJJIHIJIJJJIJJGIHIJJJGIJJJJJJIDGGIJFGHIJJIHIJJJJJJJIIGHGFFHHFFFFFFEEEEECEDDDD_Mismatch_0_Sense_+_Library_PoolT
AGGACTTATGCAATGACATGGTCCTCACAGGTCATGGGTTCCATTCTAAGGGTCTTTCAACTGCCTTGATTCCAATGGATCTTTCAACTTCCTT
>Frequency_3_QualityScore_FFHHGHHJJJJIJJCGHIJJJHIIJHJJJJIJJJJCFHIJJIJJJJJJIJJIJJJJIJJJJIIJJIJJHGIIHHGHHGFEFDEEEEDEEDDDDD_Mismatch_0_Sense_+_Library_PoolT
ATGGTCCTCACAGGTCATGGGTTCCATTCTAAGGGTCTTTCAACTGCCTTGATTCCAATGGATCTTTCAACTTCCTTGATTCCAATGTGAATAG
>Frequency_3_QualityScore_FFFGGGHJJGIIIJHIIGI:CGIIHIHIIGHIJJJGIIIIIIHGFHIGIIJJHGHHIHHIIJFIIIGGHBFEGGGEGHHGGGCEEFFCDBDDEC_Mismatch_0_Sense_+_Library_PoolT
ATGGGTTCCATTCTAAGGGTCTTTCAACTGCCTTGATTCCAATGGATCTTTCAACTTCCTTGATTCCAATGTGAATAGTAGGAAACCATTTCAA
>Frequency_3_QualityScore_EEGGHGGIHHIIBHGGIIHGIHHFIIGGGFIGIBDGIIHIHIJJJJJJIIHIIHHIHIHFIHIHJHHHGFHGGFFFDDDCDCABDDDABDBCBD_Mismatch_2_Sense_+_Library_PoolT
GGTCCTCACAGGTCATGGGTTCCATTCCAGGGGTCTTTCAACTGCCTTGATTCCAATGGATCTTTCAACTTCCTTGATTCCAATGTGAATAGTA
>Frequency_3_QualityScore_EECGGDFG?GEBEHEBEEHIFBDHBADDFFHIFEEEEFEGHGGGFHHHHFFGIIFHEGIEHIHHHHHGHFGHHJGH_Mismatch_0_Sense_+_Library_PoolT
TTCAACTGCCTTGATTCCAATGGATCTTTCAACTTCCTTGATTCCAATGTGAATAGTAGGAAACCATTTCAATTGA
>Frequency_2_QualityScore_FFHHHGHIJIJJGIIIJIJIIJJHIJJJIIJIICGHIJIIJJJJJJJJJHIJJIIHIIIJIIJIIIIIIIIIIHGGFFEFEEEEECCBCCDECD_Mismatch_0_Sense_+_Library_PoolT
GGTCCTCACAGGTCATGGGTTCCATTCTAAGGGTCTTTCAACTGCCTTGATTCCAATGGATCTTTCAACTTCCTTGATTCCAATGTGAATAGTA
>Frequency_2_QualityScore_AACFGFGHII?EIF;AEHIIIIHGGIEGGHHFGEGGEHGIDHHIGHGEEGHGIIGEFHHGIHFGGGDHFA?DFCGEEGGEGGEAABCEDBCDDC_Mismatch_1_Sense_+_Library_PoolT
TTCCATTCCAAGGGTCTTTCAACTGCCTTGATTCCAATGGATCTTTCAACTTCCTTGATTCCAATGTGAATAGTAGGAAACCATTTCAATTGAA
>Frequency_2_QualityScore_EFG;EFHIIIIIGFIIHIIIIIIIIIIFIGEIIGIIIIGIIIIIGIGIGCGHIIIEFGGIIDDHIIIIIFIGIGGHGHGEEE_Mismatch_0_Sense_+_Library_PoolT
GGGTCTTTCAACTGCCTTGATTCCAATGGATCTTTCAACTTCCTTGATTCCAATGTGAATAGTAGGAAACCATTTCAATTGA
>Frequency_2_QualityScore_FFEGHHGJJHHIIGIIGIIIIJJCGHIJIIIJJJJJJJJIIHIIIIJJIIIJJJJIIJIIIIIIGGEFGEFEGEEEEECECCDEEEDDDDDBCD_Mismatch_0_Sense_+_Library_PoolT
GGTCATGGGTTCCATTCTAAGGGTCTTTCAACTGCCTTGATTCCAATGGATCTTTCAACTTCCTTGATTCCAATGTGAATAGTAGGAAACCATT
>Frequency_2_QualityScore_FFGHFHGJJGIIIJGIIJIIIIH4CCGFIIJJGIIIGIJJJIJJIIIIHGIIIIIJJIJJIIIIIIIEGGCFAEGEEFFEEFEEDCDDEDDDCC_Mismatch_2_Sense_+_Library_PoolT
GGTCATGGGTTCCATTCCAGGGGTCTTTCAACTGCCTTGATTCCAATGGATCTTTCAACTTCCTTGATTCCAATGTGAATAGTAGGAAACCATT
>Frequency_2_QualityScore_FEFHGEGGIEG7AEIGIIIIIIIIIIIGHIIIGIFIGIIIIIIGFHGHFGEHGIGIIIGIEHEIIGIIHFEEGCFGECECACCCEFBCBD_Mismatch_0_Sense_+_Library_PoolT
CATTCTAAGGGTCTTTCAACTGCCTTGATTCCAATGGATCTTTCAACTTCCTTGATTCCAATGTGAATAGTAGGAAACCATTTCAATTGA
>Frequency_2_QualityScore_FFHHHHFIIEHIIJIGIIIAGDFHIEHGIIGGIIJIIJIGHI?FAGICGIIIIIII?GAEFFGIIHIJIA=CAEGGEDCEC=?AABC@A?=ADC_Mismatch_2_Sense_+_Library_PoolT
ATGGGTTCCATTCCAGGGGTCTTTCAACTGCCTTGATTCCAATGGATCTTTCAACTTCCTTGATTCCAATGTGAATAGTAGGAAACCATTTCAA
>Frequency_2_QualityScore_FFHHHHHIJJJJJIIJJIJJJJJJJJJCGIJJJGIIJIIJJJIJIIIIIJIIIJJJJJJJIIJJIJIHHHGHHGFFFFFFEEEEEEEEDCCDDD_Mismatch_2_Sense_+_Library_PoolT
CACAGGTCATGGGTTCCATTCCAGGGGTCTTTCAACTGCCTTGATTCCAATGGATCTTTCAACTTCCTTGATTCCAATGTGAATAGTAGGAAAC
>Frequency_2_QualityScore_FFHHHHHIGGIIIJJGIIIIIHIIHIIII?EFIGHGIJIIJJIJIIIIJJJJIIJIGHIIIIHIIIIIIHEHEFGEEFAEECEECEEDCDECBC_Mismatch_2_Sense_+_Library_PoolT
CTCACAGGTCATGGGTTCCATTCCAGGGGTCTTTCAACTGCCTTGATTCCAATGGATCTTTCAACTTCCTTGATTCCAATGTGAATAGTAGGAA
>Frequency_2_QualityScore_FFHGHHHIIIJJJCGHIJJIJIIJIIIJIHJIJJJIIJJIIEIIJIGIIIJJJJJJJHIIIIIJJDFCIEGGGGHHFFEEGACEEEEEEEEDDD_Mismatch_2_Sense_+_Library_PoolT
TCCATTCCAGGGGTCTTTCAACTGCCTTGATTCCAATGGATCTTTCAACTTCCTTGATTCCAATGTGAATAGTAGGAAACCATTTCAATTGAAA
>Frequency_1_QualityScore_FFHHHHCGHIJJJJJJJJJJIJJJJJJIJIJJJJJJJJJIIJJJJJJJJIJJJJIIJJIIHGIIGHHIJIGIIHHGHHFFFFFFF_Mismatch_2_Sense_+_Library_PoolT
CAGGGGTCTTTCAACTGCCTTGATTCCAATGGATCTTTCAACTTCCTTGATTCCAATGTGAATAGTAGGAAACCATTTCAATTGA
>Frequency_1_QualityScore_FFHHHHHJJJJJJJJJJJJJIJJJJJJJJJJIJJJJJJJJJIIJJIJJJJIIIIJJIIIJJJJJJICIIFHIEHIJI_Mismatch_0_Sense_+_Library_PoolT
TTTCAACTGCCTTGATTCCAATGGATCTTTCAACTTCCTTGATTCCAATGTGAATAGTAGGAAACCATTTCAATTGA
>Frequency_1_QualityScore_DD<CFHDGGADDG>?DFDBGCHI)8@FGCDGHICHHIEEEGFCFFHG<ECGCEHHFEH>;?CEDE<AA@@BDCACACACDCC>B@C@CC:?<4>_Mismatch_1_Sense_+_Library_PoolT
GGTCATGGGTTCCATTCTAAGGGGCTTTCAACTGCCTTGATTCCAATGGATCTTTCAACTTCCTTGATTCCAATGTGAATAGTAGGAAACCATT
>Frequency_1_QualityScore_FFGHHHHJJJJJ@FGIJIHJJJIJJJJJJJJJIIJJJJJIJJJJJIIJIJJJIJJIIJJJIIGJIIGIJHIIIJJHHGHHEFFFFFDDEEC_Mismatch_2_Sense_+_Library_PoolT
CCATTCCAGGGGTCTTTCAACTGCCTTGATTCCAATGGATCTTTCAACTTCCTTGATTCCAATGTGAATAGTAGGAAACCATTTCAATTGA
>Frequency_1_QualityScore_FFHHHFDIGIIJGGHIIIGHGHIJJJI?BFHIIIIJFEGH@FGIJJIJJJIIIGIJGIIIIJGIGJJJHHHHHHHFFFFFFEECEAEEEDEDCD_Mismatch_2_Sense_+_Library_PoolT
ATGACATGGTCCTCACAGGTCATGGGTTCCATTCCAGGGGTCTTTCAACTGCCTTGATTCCAATGGATCTTTCAACTTCCTTGATTTCAATGTG
>Frequency_1_QualityScore_FFHHHHHJJJJJJJJJJFHIJJJJJJJJJJJJJIJJJJJJIJIJJJJJJJJHJJJJJJJJJIJJJJIIJHHHHHGGFFFFFFEEEDEDEEEDEE_Mismatch_0_Sense_+_Library_PoolT
GGGTTCCATTCTAAGGGTCTTTCAACTGCCTTGATTCCAATGGATCTTTCAACTTCCTTGATTCCAATGTGAATAGTAGGAAACCATTTCAATT
>Frequency_1_QualityScore_FFHHHHHJJIIIJJJIIIJJJJJJEHIJJJIJJJJJJJJJJJJJJIIJJGIJJJJJJJIJJIIJJJJIJIJJJJIJHHGFHHHCEFFFFEEEDE_Mismatch_1_Sense_+_Library_PoolT
AGTTCATGGGTTCCATTCTAAGGGTCTTTCAACTGCCTTGATTCCAATGGATCTTTCAACTTCCTTGATTCCAATGTGAATAGTAGGAAACCAT
>Frequency_1_QualityScore_6?FFF<AC@FHGIGCGCHD9FCFHIG:CGEGHGDGHGGC>DGCEF>CBFHEEDFGHGEH:=;CGGIGIIBGGHEHHFEHEEEEE>;@DCACCCB_Mismatch_0_Sense_+_Library_PoolT
ACAGGTCATGGGTTCCATTCTAAGGGTCTTTCAACTGCCTTGATTCCAATGGATCTTTCAACTTCCTTGATTCCAATGTGAATAGTAGGAAACC
>Frequency_1_QualityScore_FFHHHHHJJJJGHHIJIIJJJJJJJJJCHIJJJIJJJJJJJJJJIIJJJJJJJJIJJJIJGHIIIHIIIHJJJHGHFHFFFFFFEDEEDA_Mismatch_2_Sense_+_Library_PoolT
CATTCCAGGGGTCTTTCAACTGCCTTGATTCCAATGGATCTTTCAACTTCCTTGATTCCAATGTGAATAGTAGGAAACCATTTCAATTGA
>Frequency_1_QualityScore_ADFA>2:A??GGFEEHGI>B??GEFFGFIF<BD>@G?:?DFFF>F>FAFFFF:CFEA@FFF@EFC@C;C>>=;@377?;7;A>AB@;@55;5>;_Mismatch_2_Sense_+_Library_PoolT
CATGGTCCTCACAGGTCATGGGTTCCATTCCAGGGGTCTTTCAACTGCCTTGATTCCAATGGATCTTTCAACTTCCTTGATTCCAATGTGAATA
>Frequency_1_QualityScore_FFHGHHHIJJJJIJJJJJJJJJJJJJ:EHIIIIJJIJJJJJJIJJJJJJJJJJJJJJJJJHIJJJIIJJGIHHHHHHHFFFFFFFCFEEEEDDD_Mismatch_2_Sense_+_Library_PoolT
ACAGGTCATGGGTTCCATTCCAGGGGTCTTTCAACTGCCTTGATTCCAATGGATCTTTCAACTTCCTTGATTCCAATGTGAATAGTAGGAAACC
>Frequency_1_QualityScore_DFHGHGHJJIJGIIBFHGIJJJJJEHHJJJJIIJDHIJJJJGIJJIGIGIHIGIGGIHEHHHEDEFHIHHHIGIJGIGIFEBC@B8?A8_Mismatch_0_Sense_+_Library_PoolT
TTTCAACTGCCTTGATTCCAATGGATCTTTCAACTTCCTTGATTCCAATGTGAATAGTAGGAAACCATTTCAATTGAAAAAAAAAACAA
>Frequency_1_QualityScore_FFHHHFHIJJJJJJJFGHIJIIHHIJIJJJJJJJJJBGHIJJJJJJJJJJJJIJJJJJJIJJJJIHHHHHHFFFFFFFECEEFFFDDDCDCDFE_Mismatch_0_Sense_+_Library_PoolT
CATGGTCCTCACAGGTCATGGGTTCCATTCTAAGGGTCTTTCAACTGCCTTGATTCCAATGGATCTTTCAACTTCCTTGATTCCAATGTGAATA
>Frequency_1_QualityScore_FFHHHHHJJHIJJJJJGGIJJJIIJGJIJJFEIJJJJJJJJJJIJIJJJJJJIIJJIJJIJJJJIHHHHHHFFFFFFFECCEEEEDEECCDDDD_Mismatch_2_Sense_+_Library_PoolT
CCTCACAGGTCATGGGTTCCATTCCAGGGGTCTTTCAACTGCCTTGATTCCAATGGATCTTTCAACTTCCTTGATTCCAATGTGAATAGTAGGA
>Frequency_1_QualityScore_FFHHHHGIIJJG@FFHIJIJJJJJJJJJFJJJJIJGJIIJJJJJJIHIJJJJJJJJIJIJIIIIEHDHIHHHHHHHFFFFFEEEEEDEEDD_Mismatch_2_Sense_+_Library_PoolT
CCATTCCAGGGGTCTTTCAACTGCCTTGATTCCAATGGATCTTTCAACTTCTTTGATTCCAATGTGAATAGTAGGAAACCATTTCAATTGA
>Frequency_1_QualityScore_FFHHFHHJJJJIJJJJJIJJJJJJJ?EHGHJJJJJJJJJJJJJJJJJJJJJJJJJJIJJJJIJJJJJIJIHHHHHHHEFEFFFFEEEDEDEDDD_Mismatch_2_Sense_+_Library_PoolT
CAGGTCATGGGTTCCATTCCAGGGGTCTTTCAACTGCCTTGATTCCAATGGATCTTTCAACTTCCTTGATTCCAATGTGAATAGTAGGAAACCA
>Frequency_1_QualityScore_FFHHHHHJJJJJJJJJJJJJJGIJGJJJJJIJJJJJIJJIJIJJJIIJHIIIIJJHHIIHIJIJIGGIIGIIJJGJ_Mismatch_0_Sense_+_Library_PoolT
TCAACTGCCTTGATTCCAATGGATCTTTCAACTTCCTTGATTCCAATGTGAATAGTAGGAAACCATTTCAATTGAA
>Frequency_1_QualityScore_FFHHHHHIJJJJJJJJJCGHJJJIJJJJJJJJJJJJJJJJJJJJJIJJJJJJJJJJJJJJJJJJJJJJJIIHHHHHHHHFFFFFEDEEEEE_Mismatch_2_Sense_+_Library_PoolT
GGGTTCCATTCCAGGGGTCTTTCAACTGCCTTGATTCCAATGGATCTTTCAACTTCCTTGATTCCAATGTGAATAGTAGGAAACCATTTCA
>Frequency_1_QualityScore_FFHHHHHJJJJJJHIJJJJJHHJJJJJJJJJJJJGHIJJJJJJJJJJJJJJJJJJIIJJJJJJJJJJJJIIJHHHHHGFFFFFFFECDDEDEDD_Mismatch_2_Sense_+_Library_PoolT
AAGTCCTCACAGGTCATGGGTTCCATTCTAAGGGTCTTTCAACTGCCTTGATTCCAATGGATCTTTCAACTTCCTTGATTCCAATGTGAATAGT
>Frequency_1_QualityScore_FFHHHHHJJJJJJJBGHJJJJJJJJJJJJJIJJJJJJJJJJJJJJJJJJJJIJJJJJJJJJJJJJJGHHGHIJEGHHHHHFFFFFEEEDEEEDD_Mismatch_2_Sense_+_Library_PoolT
TTCCATTCCAGGGGTCTTTCAACTGCCTTGATTCCAATGGATCTTTCAACTTCCTTGATTCCAATGTGAATAGTAGGAAACCATTTCAATTGAA
>Frequency_1_QualityScore_FFHHHHHJJJJJJJJJJJJJJJJJJJJJJJJJJJJCHIJJJJIJJIIJJJJIJJJJJJIIJJJJJJJIIIIIJJJJJ_Mismatch_0_Sense_+_Library_PoolT
CTTTCAACTGCCTTGATTCCAATGGATCTTTCAACTTCCTTGATTCCAATGTGAATAGTAGGAAACCATTTCAATTA
>Frequency_1_QualityScore_FFHHHHHJJHIIJJJJHIJJJJJJIIIJJJFHHJJJIIJJJJJJJJJJJJJJJJJIJJJJIJJIJJJJJIIJJHHHHHHHFFDFFFFEEEFEEE_Mismatch_0_Sense_+_Library_PoolT
CCTCACAGGTCATGGGTTCCATTCTAAGGGTCTTTCAACTGCCTTGATTCCAATGGATCTTTCAACTTCCTTGATTCCAATGTGAATAGTAGGA
>Frequency_1_QualityScore_FFHHGHHJJJJJJJJJJHIJJIJJJJJJJIIJJJJJJJJIJJJJIIIJGHHJJIJFFIGHGGIJIJJJIIIJJIGJGIHFDBDD8<<_Mismatch_0_Sense_+_Library_PoolT
TCAACTGCCTTGATTCCAATGGATCTTTCAACTTCCTTGATTCCAATGTGAATAGTAGGAAACCATTTCAATTGAAAAAAAAAACAA
>Frequency_1_QualityScore_FFHHHHHJJJJJJJEHHIJJJJJJJJJJJJIJJJIJJJJJIJJJJJJJHJJJJJJJIJJJJIJJJJGHHIGIJIIJHGHHHFFFFFFEE_Mismatch_0_Sense_+_Library_PoolT
TTCCATTCTAAGGGTCTTTCAACTGCCTTGATTCCAATGGATCTTTCAACTTCCTTGATTCCAATGTGAATAGTAGGAAACCATTTCAA
>Frequency_1_QualityScore_DFHHHHFIIJIJIIJJJJJIJIJJJJEHJJJGIIIJIJIGIJJDHIHIAEGGHGDFIHICDHCHGGIIIGEIIJIHHHH_Mismatch_0_Sense_+_Library_PoolT
TCTTTCAACTGCCTTGATTCCAATGGATCTTTCAACTTCCTTGATTCCAATGTGAATAGTAGGAAACCATTTCAATTGA
>Frequency_1_QualityScore_FDHHHHHJJJIJJJJGIIIJJJJJJJJJJIJJIJJJGHJGJJJIIJJJJJJIIJJJIIHIIIIJJJJDGHIHIIEEHFHHFFFFFDDEEEEEDD_Mismatch_2_Sense_+_Library_PoolT
GTTCCATTCCAGGGGTCTTTCAACTGCCTTGATTCCAATGGATCTTTCAACTTCCTTGATTCCAATGTGAATAGTAGGAAACCATTTCAATTGA
>Frequency_1_QualityScore_FFHHHHHJJJJJJJJJJJJJJJJJJJJJJJIJJJJJJGIJJJJJJJIJJIJJJJJJIJJJJIJJJGHIJIJJIJJIIJJHFDDDDDDD5?B>A>_Mismatch_0_Sense_+_Library_PoolT
TTCAACTGCCTTGATTCCAATGGATCTTTCAACTTCCTTGATTCCAATGTGAATAGTAGGAAACCATTTCAATTGAAAAAAAAAAAAACAATAG
>Frequency_1_QualityScore_FFHHHDHIJJJJJJJJJJJJJJJJJJJJJJJJJJJJJJJJJJJJJJIJJIJJIIJJJGIGIIIIGHIJJIJIJGGHHHGFFFFD_Mismatch_1_Sense_+_Library_PoolT
AGGGGTCTTTCAACTGCCTTGATTCCAATGGATCTTTCAACTTCCTTGATTCCAATGTGAATAGTAGGAAACCATTTCAATTGA
>Frequency_1_QualityScore_FFHHHGDGHIJJJJJJJJJJJJJJIJJIJJJJIIIIJIJJJIJJJIJHIIIIIIJJJJHIIJIIGIIJJIHIJIIHFHHHHHFFF_Mismatch_1_Sense_+_Library_PoolT
CAAGGGTCTTTCAACTGCCTTGATTCCAATGGATCTTTCAACTTCCTTGATTCCAATGTGAATAGTAGGAAACCATTTCAATTGA
>Frequency_1_QualityScore_FFHHHHHJJJJJJJJJJJJJJJJJJJJJJJJJJJJJJJJJJJIIJJJJJJJGIIJJJJHIJJJJIJJJIFHHHIJIJI_Mismatch_0_Sense_+_Library_PoolT
CTTTCAACTGCCTTGATTCCAATGGATCTTTCAACTTCCTTGATTCCAATGTGAATAGTAGGAAACCATTTCAATTGA
>Frequency_1_QualityScore_FFHHDHHIJJJJJJJJJJJJIJJJJJJJJJJJJJJJJJJJJJJJJJJGIJJJJIHJGGGIIJJHJJJIIHHIEIGHHFHHHFF_Mismatch_0_Sense_+_Library_PoolT
AGGGTCTTTCAACTGCCTTGATTCCAATGGATCTTTCAACTTCCTTGATTCCAATGTGAATAGTAGGAAACCATTTCAATTGA
>Frequency_1_QualityScore_FFHHHHHJJJJIIHIJJ@EHIJJJJJJIJJJJJGJJJJIJJJJIIIJJJJJIJJJJJJJJEHJJJJJIEFEHFFFFFFFFFEDEEDDDEEDDDE_Mismatch_2_Sense_+_Library_PoolT
GGGTTCCATTCCAGGGGTCTTTCAACTGCCTTGATTCCAATGGATCTTTCAACTTCCTTGATTCCAATGTGAATAGTAGGAAACCATTTCAATT
>Frequency_1_QualityScore_FFHHHHHJJJJJJJJJJJJJJJJJJJJJJJJJJJJJJJJIIIJIIJJJJHHIIJJJDIIGJJJIJJJJJFHIJJJIJJHHFDDDDDDB_Mismatch_0_Sense_+_Library_PoolT
TTCAACTGCCTTGATTCCAATGGATCTTTCAACTTCCTTGATTCCAATGTGAATAGTAGGAAACCATTTCAATTGAAAAAAAAAACAA
>Frequency_1_QualityScore_FFHHFHHIGIIJJI:FFHGHHIJGIJIIHJIIGIJIJJJJJJIJJIIJGIIJJJJGIJGJIEGIJJGIIEEGJJJIHHHGHFFFEFEE_Mismatch_2_Sense_+_Library_PoolT
TTCCATTCCAGGGGTCTTTCAACTGCCTTGATTCCAATGGATCTTTCAACTTCCTTGATTCCAATGTGAATAGTAGGAAACCATTTCA
>Frequency_1_QualityScore_FFHHHHHJGHJJJJJJJJJJJJJJJJJJJFHIJJJIJJJJJJJJJIJJJJJJJJJJIIJJJJIIJIIIJHHHEHGFFFFFFEDEEFEEEFEDDD_Mismatch_0_Sense_+_Library_PoolT
CTCACAGGTCATGGGTTCCATTCTAAGGGTCTTTCAACTGCCTTGATTCCAATGGATCTTTCAACTTCCTTGATTCCAATGTGAATAGTAGGAA
>Frequency_1_QualityScore_FFHHHGHGHJIJJJJJIFHIJJJJHIIJJIJJJIJIJJDHIJJJJJGJJJJJIIGHHHHHHHFFFFFEEEEEEDEDDDDDDDDDEEEDDDDDCD_Mismatch_2_Sense_+_Library_PoolT
GACATGGTCCTCACAGGTCATGGGTTCCATTCCAGGGGTCTTTCAACTGCCTTGATTCCAATGGATCTTTCAACTTCCTTGATTCCAATGTGAA
>Frequency_1_QualityScore_FFHHHHHJJJJJJIHIJJJJHIJJIJJJJJIJJJDHIJJJJJJJJJJJJJJIJJJJIJJJJJJJJJJIJIIJHHHHHFFFFFDFFECECCDDDF_Mismatch_0_Sense_+_Library_PoolT
TGGTCCTCACAGGTCATGGGTTCCATTCTAAGGGTCTTTCAACTGCCTTGATTCCAATGGATCTTTCAACTTCCTTGATTCCAATGTGAATAGT
>Frequency_1_QualityScore_EFHHHFFIIIIGIGBHIIJHGIJIGIIGGIJJGIJJJJJJIIGEGIEIJIFHGIGIJGIGIJBGIHIJJHIJADGGH_Mismatch_0_Sense_+_Library_PoolT
TTTCAACTGCCTTGATTCCAATGGATCTTTCAACTTCCTTGATTCCAATGTGAATAGTAGGAAACCATTTCAATCGA
>Frequency_1_QualityScore_FFHHHHHJJJJJJJHIIIJJJAHIJJJJJJJEGIJHEHJJJJJJJJJJJJJGJJJJJJJIIJJIIJJHHHHHHHFFFFFFDFEFEEDDEADDED_Mismatch_2_Sense_+_Library_PoolT
ATGGTCCTCACAGGTCATGGGTTCCATTCCAGGGGTCTTTCAACTGCCTTGATTCCAATGGATCTTTCAACTTCCTTGATTCCAATGTGAATAG
>Frequency_1_QualityScore_FFHHHHHJGIIGJJJGIJFHIJJJJIJJJJJJJIJJJJJFHIJJJIJJIJJJJJJGIJJIIJIIIGHGHHHHHFFFFFFEEEECEEDFDDCCDD_Mismatch_2_Sense_+_Library_PoolT
TGACATGGTCCTCACAGGTCATGGGTTCCATTCCAGGGGTCTTTCAACTGCCTTGATTCCAATGGATCTTTCAACTTCCTTGATTCCAATGTGA
>Frequency_1_QualityScore_FFHHHHHJJJJJJJIJJJAFHIIIIJJJIJJJJJIJJJJJJIJJIJJJJJJJJJIJIJJJJIJJJJJJIHGGHIIJHHHHHGHFFFFFEEEEEE_Mismatch_0_Sense_+_Library_PoolT
TGGGTTCCATTCTAAGGGTCTTTCAACTGCCTTGATTCCAATGGATCTTTCAACTTCCTTGATTCCAATGTGAATAGTAGGAAACCATTTCAAT
>Frequency_1_QualityScore_FFHHHHHJJJJJJJJJJJJIJJJJCGIJJJIIJJJJJJJJIJJJJJJJIJJIJJJJJIIJJJJJJJIGJHHGHFHHHFEFFFFFFEEEEEDDDD_Mismatch_2_Sense_+_Library_PoolT
AGGTCATGGGTTCCATTCCAGGGGTCTTTCAACTGCCTTGATTCCAATGGATCTTTCAACTTCCTTGATTCCAATGTGAATAGTAGGAAACCAT
>Frequency_1_QualityScore_FFHHHHHJJJJJJJJJCHIJJJJIIJJIJJJJJJJJJFHIFHIHIJJJJJJJJIJJJIJJJIIHHHHHHHFFFFFFEEEECCEDDFCCDCDCDE_Mismatch_0_Sense_+_Library_PoolT
ACATGGTCCTCACAGGTCATGGGTTCCATTCTAAGGGTCTTTCAACTGCCTTGATTCCAATGGATCTTTCAACTTCCTTGATTCCAATGTGAAT
>Frequency_1_QualityScore_FFHHHH<EHHJJJJJJJIJJIJJJJJJIJJJJIJJJJJJJJJJJJJJJJJIJJJIJJJIJJJIJJFHHIJGIGHGHHHF_Mismatch_2_Sense_+_Library_PoolT
CAGGGGTCTTTCAACTGCCTTGATTCCAATGGATCTTTCAACTTCCTTGATTCCAATGTGAATAGTAGGAAACCATTTA
>Frequency_1_QualityScore_FFHHHHHJJJJJJJJJHHHIJJIJJJJJJJJJHJJJJJJJJJJJIJJJJJJJJJJJJJJIJIJJJIIJIGHGIJJHFGHHHFFFFFEEEECEED_Mismatch_1_Sense_+_Library_PoolT
GGTTCCATTCCAAGGGTCTTTCAACTGCCTTGATTCCAATGGATCTTTCAACTTCCTTGATTCCAATGTGAATAGTAGGAAACCATTTCAATTG
>Frequency_1_QualityScore_FFCFHHHJIIJJIIIIJJEHIJJJIJJIIJJJJIJJJJJJIIJJJIJJIIIIIIJJGIIHIHIJICEGHIHHIIIH@HFH_Mismatch_0_Sense_+_Library_PoolT
GGTCTTTCAACTGCCTTGATTCCAATGGATCTTTCAACTTCCTTGATTCCAATGTGAATAGTAGGAAACCATTTCAACCA
>Frequency_1_QualityScore_FFHHHHHAEHIJIJJJJIIJJJIIIJJJJJJIIJJJJJJJJJIJJJIJIIEIJHJIJJJHIIJIJIHIJHIIIJJJHHHHHHHFFF_Mismatch_1_Sense_+_Library_PoolT
CCAAGGGTCTTTCAACTGCCTTGATTCCAATGGATCTTTCAACTTCCTTGATTCCAATGTGAATAGTAGGAAACCATTTCAATTGA
>Frequency_1_QualityScore_FDHHHHHJJIJJJJJJJJJJJJ?GHIJJIJJJJJJJJJJJJJJJJJJJJJIIJJJJJJIJJJJJJIJJJEHHHHEHDFEFFFFEECEEDDDDDE_Mismatch_2_Sense_+_Library_PoolT
GTCATGGGTTCCATTCCAGGGGTCTTTCAACTGCCTTGATTCCAATGGATCTTTCAACTTCCTTGATTCCAATGTGAATAGTAGGAAACCATTT
>Frequency_1_QualityScore_FFHHHHHFHHIJJJJJJJJJJJJJJJJJJJJJIJJIJJIJJJJJJJJJIJIJJJJJIJJHJIJIJJIHIIIIHHHHHFFFFFFFEE_Mismatch_2_Sense_+_Library_PoolT
CCAGGGGTCTTTCAACTGCCTTGATTCCAATGGATCTTTCAACTTCCTTGATTCCAATGTGAATAGTAGGAAACCATTTCAATTGA
>Frequency_1_QualityScore_FFCFHHHJJJJJJJJJIJJIJJJJJJJJJJJIJJJJJJJJJJJJJJHJJJJIIJHIJJIJJIJJJJJIJHGGIIJJIJGF_Mismatch_0_Sense_+_Library_PoolT
GGTCTTTCAACTGCCTTGATTCCAATGGATCTTTCAACTTCCTTGATTCCAATGTGAATAGTAGGAAACCATTTCAATTA
>Frequency_1_QualityScore_FFHHHHHJJJJJJJCHHJJJJJJJJJJIJJIJJJJJJJJIJJIJJJJJJJJJIIJJJIJIJJJJJJIIJIIIJHGIIJHHHHFFFFFFDEEECE_Mismatch_0_Sense_+_Library_PoolT
TTCCATTCTAAGGGTCTTTCAACTGCCTTGATTCCAATGGATCTTTCAACTTCCTTGATTCCAATGTGAATAGTAGGAAACCATTTCAATTGAA
>Frequency_1_QualityScore_FFHDFHHJGIJJJJJJJBFGIJJIGIJJJHHHHHHFFFFFFFCEEEEEDDDDDDDDDDDDCDDEEEDDDDDEDDEDEEECCDDDDDDDEEDCCA_Mismatch_2_Sense_+_Library_PoolT
GGGTTCCATTCCAGGGGTCTTTCAACTGCCTTGATTCCAATGGATCTTTCAACTTCCTTGATTCCAATGTGAATAGTAGGAAACCATTTCAATA
>Frequency_1_QualityScore_FFHHHHHJJJJJJJJJJIGIJJIJJJJGHJJJJJHIJJJJJJJJJJJJ;AHIIJAHIJJHHHHHFFFFFFFEEEEEDDDDDCDDDDDDDDDDDD_Mismatch_2_Sense_+_Library_PoolC
CTTATGCAATGACATGGTCCTCACAGGTCATGGGTTCCATTCCAGGGGTCTTTCAACTGCCTTGATTCCAATGGATCTTTCAACTTCCTTGATT
>Frequency_1_QualityScore_FFGGHFGJG9EFGGGIIJJAFAEHIIFHGHICGIJJGIII?@AFHIIJJIIJIIJJGIJJJJJIGHHHGHGFFFEFCCEEEEEDDDEEDDDDDE_Mismatch_2_Sense_+_Library_PoolC
ATGACATGGTCCTCACAGGTCATGGGTTCCATTCCAGGGGTCTTTCAACTGCCTTGATTCCAATGGATCTTTCAACTTCCTTGATTCCAATGTG
>Frequency_1_QualityScore_FFFFHHFEHFEFFEHJGGGG?<FDHGIGIJJCEIJIEHIIJ:BFHGIIIJJIGGIGIE@GHHHIBHDHEDEHEAEEHHFD@DEFCEEDEEEEDD_Mismatch_0_Sense_+_Library_PoolC
AATGACATGGTCCTCACAGGTCATGGGTTCCATTCTAAGGGTCTTTCAACTGCCTTGATTCCAATGGATCTTTCAACTTCCTTGATTCCAATGT
>Frequency_1_QualityScore_FFHHHHHJJJJIIJIJIJJJJFHIJJJJFHIJJJJJJJJJJJGHIJJJIIJJJJIJJJIJJJJJJJIJJIGIJHHHHHHFFFFFFFEEFEEDED_Mismatch_0_Sense_+_Library_PoolC
CAATGACATGGTCCTCACAGGTCATGGGTTCCATTCTAAGGGTCTTTCAACTGCCTTGATTCCAATGGATCTTTCAACTTCCTTGATTCCAATG
>Frequency_1_QualityScore_FFFFHHHJIJIJDGIIJJJGHIJJJJJJJJJIIBBHFHHHFFFFFEDEEEEEEFEDDDDDDDDDDDDDDDCDDCDDDDDDDEDDDCDDDEEDDD_Mismatch_2_Sense_+_Library_PoolC
GGTCCTCACAGGTCATGGGTTCCATTCCAGGGGTCTTTCAACTGCCTTGATTCCAATGGATCTTTCAACTTCCTTGATTCCAATGTGAATAGTA
>Frequency_1_QualityScore_FFHHHHHJJJJJGHJJJJJHIJJIJJJJJJJJJCHHJJJJJJJJHHHGHHFFFFFFFEEEECDDDDCDDCCDDDDDCDDDDEDDDCDDEDEDDD_Mismatch_0_Sense_+_Library_PoolC
GGTCCTCACAGGTCATGGGTTCCATTCTAAGGGTCTTTCAACTGCCTTGATTCCAATGGATCTTTCAACTTCCTTGATTCCAATGTGAATAGTA
>Frequency_1_QualityScore_FFHHHHHJJJJ@GHJJJJJJJJJJJJJJJJJJJJJJJJJJIJJJJJJJJJJIJJGJIJJIIJJGIIGHHHHHHFFFFFEDEEEEEDEEDD_Mismatch_2_Sense_+_Library_PoolC
CATTCCAGGGGTCTTTCAACTGCCTTGATTCCAATGGATCTTTCAACTTCCTTGATTCCAATGTGAATAGTAGGAAACCATTTCAATTGA
>Frequency_1_QualityScore_FFHHHHHCGHIJJIJJJJJJJJJIJJJJJJJIIJJJJJJJJJJJJHIJJJJJJJJIJJJHIJJJJJIIIHHHHHFDFFFFEEEEEE_Mismatch_2_Sense_+_Library_PoolC
CCAGGGGTCTTTCAACTGCCTTGATTCCAATGGATCTTTCAACTTCCTTGATTCCAATGTGAATAGTAGGAAACCATTTCAATTGA
>Frequency_1_QualityScore_FFHHHHHJJJJJJJCGHJJJJJJJJJJJJJJJJJJJJJJJJJJJJJJJJJJJJJJJJJJJJJJJJJIIJJIIJIIJJIGHHHGHFFFFFFFEDE_Mismatch_0_Sense_+_Library_PoolC
TTCCATTCTAAGGGTCTTTCAACTGCCTTGATTCCAATGGATCTTTCAACTTCCTTGATTCCAATGTGAATAGTAGGAAACCATTTCAATTGAA
>Frequency_1_QualityScore_FFHHHCHIIJJJJJJJJJJJJJJJJJJJJJJJJJJJJJJJJJJJJJJJJIJJJJJJJHIJJIJJIJIJGDHIJGHHHHHF_Mismatch_1_Sense_+_Library_PoolC
AGGGGTCTTTCAACTGCCTTGATTCCAATGGATCTTTCAACTTCCTTGATTCCAATGTGAATAGTAGGAAACCATTTCAA
