# Supplementary material for: Differential Gene Expression Reveals Candidate Genes for Drought Stress Response in Abies alba (Pinaceae)
Source: PLoS One. 2015 Apr 29;10(4):e0124564. doi: 10.1371/journal.pone.0124564 (PMC4414588; doi:10.1371/journal.pone.0124564)
Supplement: S3 File — (GZ) [file pone.0124564.s003.gz › comp20228_c1_seq10 #or# comp20228_c1_seq12 #or# comp20228_c1_seq7.fa]

>comp20228_c1_seq10 len=1140 path=[1:0-192 194:193-227 229:228-289 291:290-313 315:314-364 2680:365-376 2692:377-377 379:378-389 391:390-396 398:397-398 400:399-456 2789:457-464 1918:465-477 1207:478-494 1200:495-495 519:496-497 521:498-525 2812:526-533 557:534-547 571:548-572 2843:573-584 608:585-590 614:591-599 623:600-721 745:722-736 760:737-1139] : tr|A9NLY4|A9NLY4_PICSI Putative uncharacterized protein OS=Picea sitchensis PE=3 SV=1 e-value: 1e-24 blast score:  115
GGAAACTTCACTACACCGTGTATCTCAATTTGTTCATCGTTATATTCATCTGCTTTTCAAACTAGTATTATCATGGCTGGAAATCAGGAGTGCCAGGACCGCGGTTTGTTCGGCAAGAAGGACGGGGGGAGGCAAGATGACGAGATGATGCAGAATCAGGCTGCTCGTCCTAACCCTAATCCTGGACAGAAGGCGGGGATGGTGGACAAAATCAAAGAGAAGCTGCCCGGAGGCCAGACTCAGACTACTCAGACTGCTCAGTGTAATCCAACTCAGAAGACGGGGATGGTGGATAAAATCAAAGAGAAGATCCCCGGAGGCCAGACTCAAACTACTCAGAGTGGTCAGTGTAATCCAACTGAGAATAAGGGGATTGCGGATAAAATCAAAGAGAAGATTCCCGGAGGCCAAAGCAAGGAATGATGTGTAGCTTTTCCCTGGAACATCGACCGACAATTATCATAATAATATGAATAGTAATAGAGAATAAGTTATAAGTTAGAATAGAGAATAAGTTATGAAAGCCATCCGAGTGTAATATATCGTTTGGATCGGACGAGATTTGCACTTTTGTTGTAACCAGGGATTAAATAGCTCTTTTTCTTTTGTTTTCATATGAATACAAATTAAATACTTGTGAATCGTGACACAAAGTTTATCTTGGTTTTATATGTTAGGTTTTCGTGGCAAGTTCTTTCTTTATTATAGAGGGGATGATCAGTAGAGCTTCTTAGTCCCTGCTGTTTGTAAAGTGGTAGGCCATTTGAATAGTGTTTCATGTATATTAGTGTCTCTGTAAATTGTTACATGTTAGCAATAGGCCATTTGAATAGGGTTACATGTCTTGGCTTTCTTTTTGATGTGACATTTTCTAAATTTTCTAATGTGATATGTTTCGTTTTTTTAAGAAAGGCTTGGCACTTTCACATAAAGTGCGATTTGATATCCCTACTTTTATCATCAGTTTGCATCAAAATATTTGGTCAAATCCAGCAAATTCATAATTCCTTCACATAAATTTTAAGTAGTAATATAATTTTTTAGCTGTTATAGAGTAGTAATTAGTTTTCAAGGAAGGCTTTTCTAATGATCACTCTTATTAATTTACTTCATATGAAATATTATGAGAAAATGTGTTGA
>comp20228_c1_seq12 len=1130 path=[1:0-192 194:193-227 229:228-289 291:290-313 315:314-364 2680:365-376 2692:377-377 379:378-389 391:390-396 398:397-398 400:399-456 2789:457-464 1273:465-515 2812:516-523 557:524-537 571:538-562 2843:563-574 608:575-580 614:581-589 623:590-711 745:712-726 760:727-1129] : tr|A9NLY4|A9NLY4_PICSI Putative uncharacterized protein OS=Picea sitchensis PE=3 SV=1 e-value: 1e-24 blast score:  115
GGAAACTTCACTACACCGTGTATCTCAATTTGTTCATCGTTATATTCATCTGCTTTTCAAACTAGTATTATCATGGCTGGAAATCAGGAGTGCCAGGACCGCGGTTTGTTCGGCAAGAAGGACGGGGGGAGGCAAGATGACGAGATGATGCAGAATCAGGCTGCTCGTCCTAACCCTAATCCTGGACAGAAGGCGGGGATGGTGGACAAAATCAAAGAGAAGCTGCCCGGAGGCCAGACTCAGACTACTCAGACTGCTCAGTGTAATCCAACTCAGAAGACGGGGATGGTGGATAAAATCAAAGAGAAGATCCCCGGAGGCCAGACTCAAACTACTCAGAGTGGTCAGTGTAATCCAACTGAGAATAAGGGGATTGCGGATAAAATCAAAGAGAAGATTCCCGGAGGCCAAAGCAAGGAATGATGTGTAGCTTTTCCCTGGAACATCGACCGACAATTATCATAAACATATGAATAGTAATAGAGAATAGAGAATAATTATCATAAACATCCGATGATCCGAGTGTAATATATCGTTTGGATCGGACGAGATTTGCACTTTTGTTGTAACCAGGGATTAAATAGCTCTTTTTCTTTTGTTTTCATATGAATACAAATTAAATACTTGTGAATCGTGACACAAAGTTTATCTTGGTTTTATATGTTAGGTTTTCGTGGCAAGTTCTTTCTTTATTATAGAGGGGATGATCAGTAGAGCTTCTTAGTCCCTGCTGTTTGTAAAGTGGTAGGCCATTTGAATAGTGTTTCATGTATATTAGTGTCTCTGTAAATTGTTACATGTTAGCAATAGGCCATTTGAATAGGGTTACATGTCTTGGCTTTCTTTTTGATGTGACATTTTCTAAATTTTCTAATGTGATATGTTTCGTTTTTTTAAGAAAGGCTTGGCACTTTCACATAAAGTGCGATTTGATATCCCTACTTTTATCATCAGTTTGCATCAAAATATTTGGTCAAATCCAGCAAATTCATAATTCCTTCACATAAATTTTAAGTAGTAATATAATTTTTTAGCTGTTATAGAGTAGTAATTAGTTTTCAAGGAAGGCTTTTCTAATGATCACTCTTATTAATTTACTTCATATGAAATATTATGAGAAAATGTGTTGA
>comp20228_c1_seq7 len=1162 path=[1:0-192 194:193-227 229:228-289 291:290-313 315:314-364 2680:365-376 2692:377-377 379:378-389 391:390-396 398:397-398 400:399-456 2762:457-464 2770:465-517 519:518-519 521:520-547 2812:548-555 557:556-569 571:570-594 2843:595-606 608:607-612 614:613-621 623:622-743 745:744-758 760:759-1161] : tr|A9NLY4|A9NLY4_PICSI Putative uncharacterized protein OS=Picea sitchensis PE=3 SV=1 e-value: 1e-24 blast score:  115
GGAAACTTCACTACACCGTGTATCTCAATTTGTTCATCGTTATATTCATCTGCTTTTCAAACTAGTATTATCATGGCTGGAAATCAGGAGTGCCAGGACCGCGGTTTGTTCGGCAAGAAGGACGGGGGGAGGCAAGATGACGAGATGATGCAGAATCAGGCTGCTCGTCCTAACCCTAATCCTGGACAGAAGGCGGGGATGGTGGACAAAATCAAAGAGAAGCTGCCCGGAGGCCAGACTCAGACTACTCAGACTGCTCAGTGTAATCCAACTCAGAAGACGGGGATGGTGGATAAAATCAAAGAGAAGATCCCCGGAGGCCAGACTCAAACTACTCAGAGTGGTCAGTGTAATCCAACTGAGAATAAGGGGATTGCGGATAAAATCAAAGAGAAGATTCCCGGAGGCCAAAGCAAGGAATGATGTGTAGCTTTTCCCTGGAACATCGACCGACAATAATCATAAGCATATGAATAGTAATAGTGTGCGTTGGAAGTTAGAAAAGAGAATAAGTTATCAGTTAGAATAGAGAATAAGTTATGAAAGCCATCCGAGTGTAATATATCGTTTGGATCGGACGAGATTTGCACTTTTGTTGTAACCAGGGATTAAATAGCTCTTTTTCTTTTGTTTTCATATGAATACAAATTAAATACTTGTGAATCGTGACACAAAGTTTATCTTGGTTTTATATGTTAGGTTTTCGTGGCAAGTTCTTTCTTTATTATAGAGGGGATGATCAGTAGAGCTTCTTAGTCCCTGCTGTTTGTAAAGTGGTAGGCCATTTGAATAGTGTTTCATGTATATTAGTGTCTCTGTAAATTGTTACATGTTAGCAATAGGCCATTTGAATAGGGTTACATGTCTTGGCTTTCTTTTTGATGTGACATTTTCTAAATTTTCTAATGTGATATGTTTCGTTTTTTTAAGAAAGGCTTGGCACTTTCACATAAAGTGCGATTTGATATCCCTACTTTTATCATCAGTTTGCATCAAAATATTTGGTCAAATCCAGCAAATTCATAATTCCTTCACATAAATTTTAAGTAGTAATATAATTTTTTAGCTGTTATAGAGTAGTAATTAGTTTTCAAGGAAGGCTTTTCTAATGATCACTCTTATTAATTTACTTCATATGAAATATTATGAGAAAATGTGTTGA

>Frequency_34_QualityScore_FDGGHGHIIIIIJJGHGHIHIIIIJEGIIIJJIIIIJIIIIIIIIIIIIHHHIIHHGDEDDDDDDDDDC@BBCCCCDDCCDDDDCCDDCCDDDC_Mismatch_0_Sense_+_Library_PoolT
GTGTAATCCAACTGAGAATAAGGGGATTGCGGATAAAATCAAAGAGAAGATTCCCGGAGGCCAAAGCAAGGAATGATGTGTAGCTTTTCCCTGG
>Frequency_24_QualityScore_FFHHHGHIIIIIHIIIIHIIJJIJIHIIHIIJHIIJHIIJIIIIJHIGHBEGFGGGEFEDDEEEDDDDDCDBCCBCCCCCABCCCABBB_Mismatch_0_Sense_+_Library_PoolT
ATAAAATCAAAGAGAAGATCCCCGGAGGCCAGACTCAAACTACTCAGAGTGGTCAGTGTAATCCAACTGAGAATAAGGGGATTGCGGAT
>Frequency_22_QualityScore_FFHHHHHJIJJJIIHICGHFGGIGHHIHIIIIIIIJHIGGGHHIIIIHHIIIIHHHIHHGFGGFFFEEDDDDDDDEDCBBCDDDDDCDDDCCBA_Mismatch_0_Sense_+_Library_PoolT
CTCAAACTACTCAGAGTGGTCAGTGTAATCCAACTGAGAATAAGGGGATTGCGGATAAAATCAAAGAGAAGATTCCCGGAGGCCAAAGCAAGGA
>Frequency_18_QualityScore_FFHHGHHIIIJIIIJJJIIIIIIIHIHICFHFHIIGHHIHIIIIIIIJFHGHHHHHHGGEEEEEDDCCCCDDEDDDDDDDCCCCDDDDDCCCCC_Mismatch_0_Sense_+_Library_PoolT
CCGGAGGCCAGACTCAAACTACTCAGAGTGGTCAGTGTAATCCAACTGAGAATAAGGGGATTGCGGATAAAATCAAAGAGAAGATTCCCGGAGG
>Frequency_15_QualityScore_EDGFGFGIJIIIJJFHGHIHGHHIJDFGHHIIHIHIIIIIIIHIHHEFFGGGGFEEDBCCCBBBBCBCC@AACCDBCDCCDBCCCCCACDBCCC_Mismatch_1_Sense_+_Library_PoolT
GTGTAATCCAACTGAGAATAAGGGGATGGCGGATAAAATCAAAGAGAAGATTCCCGGAGGCCAAAGCAAGGAATGATGTGTAGCTTTTCCCTGG
>Frequency_14_QualityScore_EEGGHGGIHIIJIIGHIIIIIHIHIJIJIIJIIIJIIIIIIIIIIIIIGGFEEEEDEDDCBCCDDDDCDDDDDDCDCCCCDDCABCCCCCCDCC_Mismatch_0_Sense_+_Library_PoolT
CTGAGAATAAGGGGATTGCGGATAAAATCAAAGAGAAGATTCCCGGAGGCCAAAGCAAGGAATGATGTGTAGCTTTTCCCTGGAACATCGACCG
>Frequency_14_QualityScore_FFHHHGHCGHGHHIGHHIIIIJIIJJIHIGHHIIIIJJGHIIJJIIIIIJIIIIIIIHHGGHGGFFFEEDCCCDDDDCCDDDDCACDCCCDCCC_Mismatch_0_Sense_+_Library_PoolT
CTCAGAGTGGTCAGTGTAATCCAACTGAGAATAAGGGGATTGCGGATAAAATCAAAGAGAAGATTCCCGGAGGCCAAAGCAAGGAATGATGTGT
>Frequency_13_QualityScore_FFHHHHHJJHIHIIIIIIIJFHIIHIIIJIHIIIIIIIIIIHIIHHIIHHFEDCCCCCDCCDCCDDBCCBCDDBCADDDDDDDDCDDDCABCCC_Mismatch_1_Sense_+_Library_PoolT
ATCCAACTGAGAATAAGGGGATGGCGGATAAAATCAAAGAGAAGATTCCCGGAGGCCAAAGCAAGGAATGATGTGTAGCTTTTCCCTGGAACAT
>Frequency_13_QualityScore_EEGHGHHIJJJJJEHIIIIJHIIIJJJIIIJIIJIJIIIJIJJIJHIHGHGFFFFEEEDBCDDCDCCCDBCCDCDDDDDDDDBCDDDDCCCDDA_Mismatch_0_Sense_+_Library_PoolT
TGAGAATAAGGGGATTGCGGATAAAATCAAAGAGAAGATTCCCGGAGGCCAAAGCAAGGAATGATGTGTAGCTTTTCCCTGGAACATCGACCGA
>Frequency_13_QualityScore_FFHHHHHJJIJHJDHHGFGIGHHIIJJJJIJJJHIGHHHHIJJJGHIIJJJIIIIIIIHHGGHGFEFFEDDEEEDDCDCDDDDDDDDCDDBDCC_Mismatch_0_Sense_+_Library_PoolT
AAACTACTCAGAGTGGTCAGTGTAATCCAACTGAGAATAAGGGGATTGCGGATAAAATCAAAGAGAAGATTCCCGGAGGCCAAAGCAAGGAATG
>Frequency_13_QualityScore_FFHHHHHIJJJJJHIHIIIIIIIIGHIIJJJIJIIIIJJJJIIIIHHIIIHIJIHHFEEDDDDDCDCCDBACCCCDCCCDDCDDCDDCCDDDBA_Mismatch_0_Sense_+_Library_PoolT
TGTAATCCAACTGAGAATAAGGGGATTGCGGATAAAATCAAAGAGAAGATTCCCGGAGGCCAAAGCAAGGAATGATGTGTAGCTTTTCCCTGGA
>Frequency_12_QualityScore_FFHHHHHJJJJJIJJJIJHIEGHFHHIHHHIIIJJIIIJJGHHIIHIIHHIHIIHIIHFEDDEEEDDCDCDDCDDDCDCEDDCCCCCCCCDCCD_Mismatch_1_Sense_+_Library_PoolT
CAGACTCAAACTACTCAGAGTGGTCAGTGTAATCCAACTGAGAATAAGGGGATGGCGGATAAAATCAAAGAGAAGATTCCCGGAGGCCAAAGCA
>Frequency_12_QualityScore_EFFGHHHIIIIGHIHHIIIIIIIHIIGIIIIIHIIIIIHHHGHFGGFGFEEEDDDCCABCCACCBBDDCCCCDDCCDDCB?@BCDCACACC?AB_Mismatch_0_Sense_+_Library_PoolT
AGAATAAGGGGATTGCGGATAAAATCAAAGAGAAGATTCCCGGAGGCCAAAGCAAGGAATGATGTGTAGCTTTTCCCTGGAACATCGACCGACA
>Frequency_12_QualityScore_FEHFGHGIIIJJFIIJHIJGHHIIIIIIIIIIJHIIHIIJIIHGGGEFFFDEEEEDDDBDCDCDDCCDEACCDDDDDDDDCACCCDDCCCCDDD_Mismatch_0_Sense_+_Library_PoolT
GAGAATAAGGGGATTGCGGATAAAATCAAAGAGAAGATTCCCGGAGGCCAAAGCAAGGAATGATGTGTAGCTTTTCCCTGGAACATCGACCGAC
>Frequency_12_QualityScore_FFHHHHHDGHFHIIHIHIIJJJJJJJJIJHIIIJJJJJIIJJJJJIIIHIIGGGGGGEFEFEEDDDEDDCBCCDDDDDDDCDDDBCCDCCDBCC_Mismatch_1_Sense_+_Library_PoolT
CTCAGAGTGGTCAGTGTAATCCAACTGAGAATAAGGGGATGGCGGATAAAATCAAAGAGAAGATTCCCGGAGGCCAAAGCAAGGAATGATGTGT
>Frequency_12_QualityScore_FFDGGGGHHIIIIIIIJIIGHGHIIIIIIIGHIIHHHIHHIIIIIIIIIGHHGGHGGGGGEDCCCCDCCCCCCDCC@CCCBCCDCDDDABCCCD_Mismatch_0_Sense_+_Library_PoolT
GGTCAGTGTAATCCAACTGAGAATAAGGGGATTGCGGATAAAATCAAAGAGAAGATTCCCGGAGGCCAAAGCAAGGAATGATGTGTAGCTTTTC
>Frequency_11_QualityScore_EFGHGGHIIFIIIIIIIIGIIIHIGIBFHFHHIHHGHHIIJIIIIJIIGFHGHHIHHFFGGGFDCCDDCBDCDCCCCCABCCDCDDCBBBABCC_Mismatch_0_Sense_+_Library_PoolT
GGAGGCCAGACTCAAACTACTCAGAGTGGTCAGTGTAATCCAACTGAGAATAAGGGGATTGCGGATAAAATCAAAGAGAAGATTCCCGGAGGCC
>Frequency_11_QualityScore_FFHHHGHIJJIIIIIJJIJJJIJJIGIIIJJJIJIJJIJJJIIIIHIHHCFGFFGGGFEEEEFDEDDDDDCCCCDDDCABBCBBBCBAB_Mismatch_1_Sense_+_Library_PoolT
ATAAAATCAAAGAGAAGATCCCCGGAGGCCAGACTCAAACTACTCAGAGTGGTCAGTGTAATCCAACTGAGAATAAGGGGATGGCGGAT
>Frequency_11_QualityScore_FFHHHHHJJJJJHIHIIIJIJJJEIJJJJJJJIJJJJJJJJJJJJIJJJJJJJIHFFEDDDDDDDDDCDDDDDDDDDDEEDDDDDDDDDDDCBC_Mismatch_0_Sense_+_Library_PoolT
GTAATCCAACTGAGAATAAGGGGATTGCGGATAAAATCAAAGAGAAGATTCCCGGAGGCCAAAGCAAGGAATGATGTGTAGCTTTTCCCTGGAA
>Frequency_10_QualityScore_DFGGGGFIGHIIIIGHEFGFGGHCEFGIHIHHHGIHEGGGGEGGGGGEEGHHEEFEDEEECEEDCCBB>@AACCCDDCBB@ABBCCDCCCCCB?_Mismatch_1_Sense_+_Library_PoolT
CTCAAACTACTCAGAGTGGTCAGTGTAATCCAACTGAGAATAAGGGGATGGCGGATAAAATCAAAGAGAAGATTCCCGGAGGCCAAAGCAAGGA
>Frequency_10_QualityScore_FFHGHHHJJIJJIJIJHIHIBGHFGIIHIIIIIJJIJJJJHIGGHIIIIIJHIIJIIJIGGGGGFFFEECCDDDDDDDDEDDDCCDDDCCDDCD_Mismatch_0_Sense_+_Library_PoolT
CAGACTCAAACTACTCAGAGTGGTCAGTGTAATCCAACTGAGAATAAGGGGATTGCGGATAAAATCAAAGAGAAGATTCCCGGAGGCCAAAGCA
>Frequency_9_QualityScore_FEGGGGFIJIIIHIHIIIIIJIIGGIIIIJHIGHIIIIIIIIIHIIHHGHHHHGFBCCCBBCCCCDDCC@ACBCCDCDEECCCDCCDDCCCB?C_Mismatch_1_Sense_+_Library_PoolT
GTAATCCAACTGAGAATAAGGGGATGGCGGATAAAATCAAAGAGAAGATTCCCGGAGGCCAAAGCAAGGAATGATGTGTAGCTTTTCCCTGGAA
>Frequency_9_QualityScore_FFHHHHHJJJJJJJJJJIIJJJJJIHIJJJJJJJJJJJIJJJJJJIJHJDGHGGHHFGEEFFFFFEEEEDDCDDDDDDDDACDDDDD@B_Mismatch_2_Sense_+_Library_PoolT
ATAAAATCAAAGAGAAGATCCCCGGAGGCCAGACTCAAACTACTCAGAGTGGTCAGTGTAATCCAACTGAGAAGAAGGGGATGGCGGAT
>Frequency_9_QualityScore_FFGHGHHJJIFHEFHHHHIIIFGIIHJIHHIIIIHGIIHIHIIIIHIIGIIIIFFEDDDDDDCDDCBAB?BBCBDCEDCCCCDDDCCCCCBCCD_Mismatch_0_Sense_+_Library_PoolT
AATCCAACTGAGAATAAGGGGATTGCGGATAAAATCAAAGAGAAGATTCCCGGAGGCCAAAGCAAGGAATGATGTGTAGCTTTTCCCTGGAACA
>Frequency_9_QualityScore_FFGHHGGHJIIJIJJIJIHIIJGIFHBFHGHIIFHHIIHIIIIJJJHIGHHIIIIJIGGGGFFDCDCDDCDCCDDDCDDDCDCDDEDCBBBBCC_Mismatch_1_Sense_+_Library_PoolT
GGAGGCCAGACTCAAACTACTCAGAGTGGTCAGTGTAATCCAACTGAGAATAAGGGGATGGCGGATAAAATCAAAGAGAAGATTCCCGGAGGCC
>Frequency_8_QualityScore_FFHHGGEIIHIGIIIIIIHIGIIIGHFH@FGEGIHGHHIHIIHHHIIIDGDGHHHHHEFDFDCAAC?BBBB@BBBCCCCCBACBBBCCBA?@AA_Mismatch_1_Sense_+_Library_PoolT
CCGGAGGCCAGACTCAAACTACTCAGAGTGGTCAGTGTAATCCAACTGAGAATAAGGGGATGGCGGATAAAATCAAAGAGAAGATTCCCGGAGG
>Frequency_8_QualityScore_EFHGHGGIIIIHHIIIIJIHHGIGIHIHICFGDGIIGHGHIIIIHIIIIEGFGHHHHFFECDCCDCDAA=CCCCDDDDDDCBACCBBCDCCCAC_Mismatch_1_Sense_+_Library_PoolT
CCCGGAGGCCAGACTCAAACTACTCAGAGTGGTCAGTGTAATCCAACTGAGAATAAGGGGATGGCGGATAAAATCAAAGAGAAGATTCCCGGAG
>Frequency_8_QualityScore_EFGHGGHIIJIJIFIIHIIIHHHHIJIIIIIIIHIGICEHGHGIGIIIGHIHGHFGGDEACCCCDCDC@>CCDCCCCCDDCEDDCDDCCCB@BB_Mismatch_0_Sense_+_Library_PoolT
AGAAGATCCCCGGAGGCCAGACTCAAACTACTCAGAGTGGTCAGTGTAATCCAACTGAGAATAAGGGGATTGCGGATAAAATCAAAGAGAAGAT
>Frequency_8_QualityScore_FFGGHGHHIIIIIJJJJJJIFHIIJIHIIJJIHIIIHIIIIIGH?EGEGHFFFFGGFGFEEFEECCA?BDCCCCDBCDCDCDCCDDDDCCDCCD_Mismatch_0_Sense_+_Library_PoolT
ATCAAAGAGAAGATCCCCGGAGGCCAGACTCAAACTACTCAGAGTGGTCAGTGTAATCCAACTGAGAATAAGGGGATTGCGGATAAAATCAAAG
>Frequency_8_QualityScore_EEGHHHHIIJGIIIIJJIGIIIJIHIJIIIIIIIIIJJIIIIIIHGGGGGEEEFEDCDDDCCDDDDDDDCDDDDDDDDDBACCCDCDDDDBCCB_Mismatch_0_Sense_+_Library_PoolT
GAATAAGGGGATTGCGGATAAAATCAAAGAGAAGATTCCCGGAGGCCAAAGCAAGGAATGATGTGTAGCTTTTCCCTGGAACATCGACCGACAA
>Frequency_8_QualityScore_FFFHHHGGIIJJJGIIJIIJHIIIIJIIJJIJIIIHIIIIJJJJJFGEEDDDDDDDCDCACDDCCCCDDBCCCDDDDCCDDB?BCDCDCCCCCB_Mismatch_1_Sense_+_Library_PoolT
TGAGAATAAGGGGATGGCGGATAAAATCAAAGAGAAGATTCCCGGAGGCCAAAGCAAGGAATGATGTGTAGCTTTTCCCTGGAACATCGACCGA
>Frequency_8_QualityScore_FFGGHHHJJIIJIJIJJJJHIIJHIHIBGHGHHIGHHIIJJJIJJIIGIHIIIIIIIIGFFEEDDCCCDCDEDDDDDBDDCDCDDDEDCCACCC_Mismatch_1_Sense_+_Library_PoolT
CGGAGGCCAGACTCAAACTACTCAGAGTGGTCAGTGTAATCCAACTGAGAATAAGGGGATGGCGGATAAAATCAAAGAGAAGATTCCCGGAGGC
>Frequency_8_QualityScore_EECDGFGGIHHIGIJIHHGGFFEGIIIHHHGHIHHIIHIGIHGGHIHHFGGGFF@AC@CCDCCBDBCDCABCDCBC@ABCBABBB=ACBCABAC_Mismatch_0_Sense_+_Library_PoolT
GGTGGATAAAATCAAAGAGAAGATCCCCGGAGGCCAGACTCAAACTACTCAGAGTGGTCAGTGTAATCCAACTGAGAATAAGGGGATTGCGGAT
>Frequency_8_QualityScore_FFHHHHHHIIJIIIJJJJGIJJIIJIIIJJIJJJIJJJJIJJJJJJJIIIIGFFFEDDEEDDDCCDDDCBCCCCDDDDCDDDDDDDDBCCDDDC_Mismatch_0_Sense_+_Library_PoolT
CCAACTGAGAATAAGGGGATTGCGGATAAAATCAAAGAGAAGATTCCCGGAGGCCAAAGCAAGGAATGATGTGTAGCTTTTCCCTGGAACATCG
>Frequency_8_QualityScore_EFEEGEEIGHGIIIHIIIIGGGHHGDF@FGFGHHEFFHHIIIFFGHIFHDCFFEGGGGBDEDEDB@AABAACBBBBCDCABBCCCACBA@>>??_Mismatch_0_Sense_+_Library_PoolT
CGGAGGCCAGACTCAAACTACTCAGAGTGGTCAGTGTAATCCAACTGAGAATAAGGGGATTGCGGATAAAATCAAAGAGAAGATTCCCGGAGGC
>Frequency_7_QualityScore_FFGEHHHJJJJIIHIJJJJHIDGHCGGIGHIIJIIJHJJJJHIGHGGHIJJJIIIIHIGFEDEEDEDDDBBDDCCDCDDDEDAC@CDCCCBCCC_Mismatch_1_Sense_+_Library_PoolT
CCAGACTCAAACTACTCAGAGTGGTCAGTGTAATCCAACTGAGAATAAGGGGATGGCGGATAAAATCAAAGAGAAGATTCCCGGAGGCCAAAGC
>Frequency_7_QualityScore_FFHHGGGJHIHIDGHFHHJGHHIIIIJIJIJJHIHHHHIIIIJIJIJIIJIIIIIIIIHGGGGGDDEEEBDEEDCCDDDDDCCDDDDDCADCCC_Mismatch_0_Sense_+_Library_PoolT
AACTACTCAGAGTGGTCAGTGTAATCCAACTGAGAATAAGGGGATTGCGGATAAAATCAAAGAGAAGATTCCCGGAGGCCAAAGCAAGGAATGA
>Frequency_7_QualityScore_FFHGGFFIIIIIJJCGIIIIJEGGIJIHHHIHIIIFHHHIIIIIIFFEDCCCDCBCBBBC>@BCCDC?BDDDBBCDDDDDDDDACCCDDDDDDD_Mismatch_1_Sense_+_Library_PoolT
CTGAGAATAAGGGGATGGCGGATAAAATCAAAGAGAAGATTCCCGGAGGCCAAAGCAAGGAATGATGTGTAGCTTTTCCCTGGAACATCGACCG
>Frequency_7_QualityScore_FFHHHHHIDGIGIHIHIIIHIIJIIJJJHIHIIIIIJJJHHIJJJJIJJJJJJJIIIIHHHHGFEFFFFDCDDCDDDCDDDDDDDCDDDDDDBC_Mismatch_0_Sense_+_Library_PoolT
ACTCAGAGTGGTCAGTGTAATCCAACTGAGAATAAGGGGATTGCGGATAAAATCAAAGAGAAGATTCCCGGAGGCCAAAGCAAGGAATGATGTG
>Frequency_7_QualityScore_FFHHHHHJJJJIJHIEHHFHHIHHIIIIJIIIJJJHHGHHIHIIIJHIIIIJJHIIIIGGGGGFFEEEECDEEEEDCBACCDDCCDCDDDDDBC_Mismatch_0_Sense_+_Library_PoolT
TCAAACTACTCAGAGTGGTCAGTGTAATCCAACTGAGAATAAGGGGATTGCGGATAAAATCAAAGAGAAGATTCCCGGAGGCCAAAGCAAGGAA
>Frequency_7_QualityScore_FFHHHGHHIIIGIEHHDGIIEGDHHIHIHIIIJGHGHIHHHHIIHHHIIIIGHGGFFEFFEEDCDCCCBACBDDDDCBCCDCCCCCDDDCACCC_Mismatch_1_Sense_+_Library_PoolT
AAACTACTCAGAGTGGTCAGTGTAATCCAACTGAGAATAAGGGGATGGCGGATAAAATCAAAGAGAAGATTCCCGGAGGCCAAAGCAAGGAATG
>Frequency_7_QualityScore_FEHFHGGIIHIIIIHIIIGIFH@DFDGGIGHGHGHHJIHGHIEGFEHHHHHHHBEFHGHDCDDDDCDDBBDDCCBCBDCCCEBBAAAABCBBBA_Mismatch_0_Sense_+_Library_PoolT
GCCAGACTCAAACTACTCAGAGTGGTCAGTGTAATCCAACTGAGAATAAGGGGATTGCGGATAAAATCAAAGAGAAGATTCCCGGAGGCCAAAG
>Frequency_7_QualityScore_EFHHHGHJJGHFHHIHIIJIEHHIHIIHIIIJIJJJJJJIIHIIIHIIGHIIGGEEEDCDEDDDDDBBCACDDDDEEDDDCDDDDDDDD@BBCD_Mismatch_0_Sense_+_Library_PoolT
ATCCAACTGAGAATAAGGGGATTGCGGATAAAATCAAAGAGAAGATTCCCGGAGGCCAAAGCAAGGAATGATGTGTAGCTTTTCCCTGGAACAT
>Frequency_7_QualityScore_EEEFGEGHHGGHHHIIIGHIIHGHFHHHGHGHIHHIIIIIHIIIIIIIIHHHHGGHHGFGFGFFEDDCCABDDCCDDCCBCCCCCDBCCDDCCD_Mismatch_0_Sense_+_Library_PoolT
AGTGGTCAGTGTAATCCAACTGAGAATAAGGGGATTGCGGATAAAATCAAAGAGAAGATTCCCGGAGGCCAAAGCAAGGAATGATGTGTAGCTT
>Frequency_7_QualityScore_FFHHHGHGHHIIIIJJDHIHIIJGIHIJJJIIJIJIIIIIIJJIIIJIHHHGFFEEEEEDDCCCDDCDDDCDDDCDDDDCCDDDC?CCCDDDDC_Mismatch_0_Sense_+_Library_PoolT
AACTGAGAATAAGGGGATTGCGGATAAAATCAAAGAGAAGATTCCCGGAGGCCAAAGCAAGGAATGATGTGTAGCTTTTCCCTGGAACATCGAC
>Frequency_6_QualityScore_FFHHHHGJIJIIJJIJIIJJJJIIFIIIIIJIIJJIIJJIIJJJJIHI>CGGGGGGGEEEEEEEEEECBABDCCDCCBA?BBACCD>A_Mismatch_2_Sense_+_Library_PoolT
TAAAATCAAAGAGAAGATCCCCGGAGGCCAGACTCAAACTACTCAGAGTGGTCAGTGTAATCCAACTGAGAAGAAGGGGATGGCGGAT
>Frequency_6_QualityScore_FFHHEFHFHIIGIHIIIIIIJJJIFIGIIIJJJJJHIIIJIJIIIJJJIIIIIIHIGGGGGGFFFEDCDCDDCDDDDDDDDBDDDCDDBCDDDD_Mismatch_0_Sense_+_Library_PoolT
AGAGTGGTCAGTGTAATCCAACTGAGAATAAGGGGATTGCGGATAAAATCAAAGAGAAGATTCCCGGAGGCCAAAGCAAGGAATGATGTGTAGC
>Frequency_6_QualityScore_FFHHHGGIIIHIJIJJIICHIHIHHGIJJJIIJJIJJJGIEIBDFCFGHEGGEFFGFEEEEFCDCCDCCBCBC?BCCCCDACDDDDDABCCAAB_Mismatch_1_Sense_+_Library_PoolT
CAAAGAGAAGATCCCCGGAGGCCAGACTCAAACTACTCAGAGTGGTCAGTGTAATCCAACTGAGAATAAGGGGATGGCGGATAAAATCAAAGAG
>Frequency_6_QualityScore_FFHHHHHJIIIIIJIJJJJHIIJHIJHHIJJJJJJJJIIIIIIJJJJJIHHEEDDDDDDDDDDDDCCDDDCDBCCDDDDDDCDCDDDCBCDCDD_Mismatch_1_Sense_+_Library_PoolT
TCCAACTGAGAATAAGGGGATGGCGGATAAAATCAAAGAGAAGATTCCCGGAGGCCAAAGCAAGGAATGATGTGTAGCTTTTCCCTGGAACATC
>Frequency_6_QualityScore_FFGGGFGHHHHHHFGCGHIIIGG?EGFGGGHHIHIIIIHIIHHHHGG?CFCEEECDDEDEDDDACCDCCCCBBAA@AB@AAAB@@ABCCCCCCC_Mismatch_0_Sense_+_Library_PoolT
AAAATCAAAGAGAAGATCCCCGGAGGCCAGACTCAAACTACTCAGAGTGGTCAGTGTAATCCAACTGAGAATAAGGGGATTGCGGATAAAATCA
>Frequency_6_QualityScore_FFHHHHHJJGIIIIJJIJHIJIIIIJJJIIIJIIIIJJJJJIIIIGGGGEEEEEDCDDDDDDDCDEDDDCDDDDDDDDBCDDDDDDDDDCCDCC_Mismatch_0_Sense_+_Library_PoolT
AATAAGGGGATTGCGGATAAAATCAAAGAGAAGATTCCCGGAGGCCAAAGCAAGGAATGATGTGTAGCTTTTCCCTGGAACATCGACCGACAAT
>Frequency_6_QualityScore_EEGEGGFGFGIHHGGFHHGHHGIGEGIIIJIHIIHEHGIHIIIHHIHIADEEEFGCDDADDCDDDEDA=>;@AABCACBBCCCDDDC>ACA?BD_Mismatch_0_Sense_+_Library_PoolT
TAAAATCAAAGAGAAGATCCCCGGAGGCCAGACTCAAACTACTCAGAGTGGTCAGTGTAATCCAACTGAGAATAAGGGGATTGCGGATAAAATC
>Frequency_6_QualityScore_FFGGHHHJIIJIJFHIIIIIIIIJHIHHIIIIIGHIIIIIIIHIIIIGEG?DFDFGEADDEEEDDDEEECCCABCCCCCBCBBDDBCCDC_Mismatch_0_Sense_+_Library_PoolT
GATAAAATCAAAGAGAAGATCCCCGGAGGCCAGACTCAAACTACTCAGAGTGGTCAGTGTAATCCAACTGAGAATAAGGGGATTGCGGAT
>Frequency_6_QualityScore_FFHHHHHJJJJIJJJIJHIDHHGIIIHIIIIJJJIIIJJHIGIIIIIIIIIIIIIJJGFFFEDEEDDEDDDCDDDDDDEDCDBBDDDCDDDBBC_Mismatch_1_Sense_+_Library_PoolT
AGACTCAAACTACTCAGAGTGGTCAGTGTAATCCAACTGAGAATAAGGGGATGGCGGATAAAATCAAAGAGAAGATTCCCGGAGGCCAAAGCAA
>Frequency_6_QualityScore_FFHHGHDGIGHIIIIIIIIIIJIIJJEHGHHHIJIJIGHIIJJJIIIIIIIJIHHIGIIHHGHGGFFFDDCCDDCCDDDDCDCACDDDCDCCCD_Mismatch_0_Sense_+_Library_PoolT
TCAGAGTGGTCAGTGTAATCCAACTGAGAATAAGGGGATTGCGGATAAAATCAAAGAGAAGATTCCCGGAGGCCAAAGCAAGGAATGATGTGTA
>Frequency_6_QualityScore_FFHHEHHJJJJJJJJJJIIGICGHEHIIHHIIIIIIIJIIJHIIIIGIIIJJGHIIJIIIGGGGFEEEDCCDDCCDCDCDEDDCCCCCDCDCCD_Mismatch_0_Sense_+_Library_PoolT
CCAGACTCAAACTACTCAGAGTGGTCAGTGTAATCCAACTGAGAATAAGGGGATTGCGGATAAAATCAAAGAGAAGATTCCCGGAGGCCAAAGC
>Frequency_5_QualityScore_FFGHHHHJJJJGIIJIIJHGHJJJJJJJIJJJJJJJJJJJJJIGHEEEDDDEDDDDDBCCDDCDCCDEDCDCDDDDDDDDA@CCDDDDDDCACD_Mismatch_1_Sense_+_Library_PoolT
AGAATAAGGGGATGGCGGATAAAATCAAAGAGAAGATTCCCGGAGGCCAAAGCAAGGAATGATGTGTAGCTTTTCCCTGGAACATCGACCGACA
>Frequency_5_QualityScore_EFHHHHFIGIIFHHHGHIHIIIIGFHIFIIHHIIJIIIIIIHIIIHFH=DGEECEBDDEDDDECDDDDAABCBBCCCCCA>?A@BBAA@BCCDC_Mismatch_1_Sense_+_Library_PoolT
TAAAATCAAAGAGAAGATCCCCGGAGGCCAGACTCAAACTACTCAGAGTGGTCAGTGTAATCCAACTGAGAATAAGGGGATGGCGGATAAAATC
>Frequency_5_QualityScore_FFHHHHHJJGIIJHIHHDFHCHGHFHGIIIJHIHIIJHHGHHIGHHJIGFHIHIHIHHHGGGGFECDEEBCCCDDDEDDBACCBBCCCDBBCD@_Mismatch_0_Sense_+_Library_PoolT
ACTCAAACTACTCAGAGTGGTCAGTGTAATCCAACTGAGAATAAGGGGATTGCGGATAAAATCAAAGAGAAGATTCCCGGAGGCCAAAGCAAGG
>Frequency_5_QualityScore_FFHGHGGJIJHFEGHGHIIFGGHIIJIIIJIIHHFGFHFHHGGEGHIIHHGGEFFFEEEEEDDAAABBD@CBCA>?@>@BCDDBCDCDC@@@AA_Mismatch_1_Sense_+_Library_PoolT
AACTACTCAGAGTGGTCAGTGTAATCCAACTGAGAATAAGGGGATGGCGGATAAAATCAAAGAGAAGATTCCCGGAGGCCAAAGCAAGGAATGA
>Frequency_5_QualityScore_FFHHHHHJJJJHIIJIIIIJJJFIJIJJJJJJJJIJJJJJJIIIJJJJJJJJJIGHFFDDDEDDDDDDDCCDDDDCDEEDDDDDDDDDDDDACD_Mismatch_0_Sense_+_Library_PoolT
TAATCCAACTGAGAATAAGGGGATTGCGGATAAAATCAAAGAGAAGATTCCCGGAGGCCAAAGCAAGGAATGATGTGTAGCTTTTCCCTGGAAC
>Frequency_5_QualityScore_FDGHHHHHIIHIIJIJJHIIIIIIIIIHIIJIFHHIIIJIIHGFEEEECDDDDBDDCDDDDDDEDEEDDDCDDDDDDDCA>AACDCCDBDDCDD_Mismatch_1_Sense_+_Library_PoolT
GAATAAGGGGATGGCGGATAAAATCAAAGAGAAGATTCCCGGAGGCCAAAGCAAGGAATGATGTGTAGCTTTTCCCTGGAACATCGACCGACAA
>Frequency_5_QualityScore_FFHHHHHJJJJIFIIIJHIFIIIJJJJJIIJJJJHIEGHGHIJIIGIHHIIIIIHHFHFFFFEEFEDCDACCDDDDDDDDEDDDDCDDDDDBCC_Mismatch_0_Sense_+_Library_PoolT
GAAGATCCCCGGAGGCCAGACTCAAACTACTCAGAGTGGTCAGTGTAATCCAACTGAGAATAAGGGGATTGCGGATAAAATCAAAGAGAAGATT
>Frequency_5_QualityScore_FEHBFGFHIIHHHIIIJHIIJIJEGDGHIIJJJJHIHHJIJIJIIIIJIIIIIHIHHHGGFFBDDCBBCBBCDDDBCDDCBCDCDDDCCCCCBC_Mismatch_0_Sense_+_Library_PoolT
GAGTGGTCAGTGTAATCCAACTGAGAATAAGGGGATTGCGGATAAAATCAAAGAGAAGATTCCCGGAGGCCAAAGCAAGGAATGATGTGTAGCT
>Frequency_5_QualityScore_FFGHHHGHGGHGIIGIIIJIHIFIIIJHIHIIIHIJJJIHHIIIHIABFACFGDGEDEFFDEDEECBEABACCCBAC?BDDDDCDDBDDCDDDD_Mismatch_0_Sense_+_Library_PoolT
AAATCAAAGAGAAGATCCCCGGAGGCCAGACTCAAACTACTCAGAGTGGTCAGTGTAATCCAACTGAGAATAAGGGGATTGCGGATAAAATCAA
>Frequency_5_QualityScore_FFHGHGHIJJJJJJJJHIGJJJJIJJJHIJJJJJJJIIJJJJJIJJJIHIHGHGFGFEECCDDDDCDDDCDDDCDDDDDDCDDEDDDDDDDDDD_Mismatch_1_Sense_+_Library_PoolT
CAGTGTAATCCAACTGAGAATAAGGGGATGGCGGATAAAATCAAAGAGAAGATTCCCGGAGGCCAAAGCAAGGAATGATGTGTAGCTTTTCCCT
>Frequency_5_QualityScore_FFHHHHHJJJJJJJJHIJJJJJIIIJJJJJIJJJJJJIJJJJJJJIJHIHHFFFFFEEEEDADDDDDDCACDDDDDDDDDDDDDDDDDDDCDDD_Mismatch_0_Sense_+_Library_PoolT
ACTGAGAATAAGGGGATTGCGGATAAAATCAAAGAGAAGATTCCCGGAGGCCAAAGCAAGGAATGATGTGTAGCTTTTCCCTGGAACATCGACC
>Frequency_5_QualityScore_EFHGGFFIGHGGGGEGHDGDGFGGHHEHGGHIIIEI@DCFEGGGHBFGFGIHFGGGGHHFFDEDCDBBCBC@CDDCA>BCBA>BBBAB?ACBBB_Mismatch_0_Sense_+_Library_PoolT
CAAACTACTCAGAGTGGTCAGTGTAATCCAACTGAGAATAAGGGGATTGCGGATAAAATCAAAGAGAAGATTCCCGGAGGCCAAAGCAAGGAAT
>Frequency_5_QualityScore_FEHGHHGIJIIJHHIIHJIHFHIIIIIIIIIIIIJIIHIGHHHGFFEDDDDDDCDDDDBCCCCBBBBDD?BCCDDDDDCCB@ACCDCBCCC@@A_Mismatch_1_Sense_+_Library_PoolT
GAGAATAAGGGGATGGCGGATAAAATCAAAGAGAAGATTCCCGGAGGCCAAAGCAAGGAATGATGTGTAGCTTTTCCCTGGAACATCGACCGAC
>Frequency_5_QualityScore_FFHHHHHJJHIAGHFHGHFHFGHIJIIIIIIGHGHHGGHHHIDHIIHIIHFFGGGFFEEFEEEEDDCDCCDCDABBCDDDDDDCDCCCBDDDDD_Mismatch_1_Sense_+_Library_PoolT
ACTACTCAGAGTGGTCAGTGTAATCCAACTGAGAATAAGGGGATGGCGGATAAAATCAAAGAGAAGATTCCCGGAGGCCAAAGCAAGGAATGAT
>Frequency_5_QualityScore_EFHHHHHJJJJJJIIIIJJJJJGHIJIIJIIJJJJJJJJJJJJJHHIIIIGGGFEDDCDDDDDDDDDDACCDCDDDDDDDDDDDDDDDDDDBCD_Mismatch_1_Sense_+_Library_PoolT
TAATCCAACTGAGAATAAGGGGATGGCGGATAAAATCAAAGAGAAGATTCCCGGAGGCCAAAGCAAGGAATGATGTGTAGCTTTTCCCTGGAAC
>Frequency_5_QualityScore_FFHHHHHJJJJJJGIEHHFHGIHHHIIIIIIIJJJFHHIIHIIIIJHIJIIJJHHGFFEFEEEEEEEDCABCDDEDDDCCCDDCDBCDDDCC@A_Mismatch_1_Sense_+_Library_PoolT
TCAAACTACTCAGAGTGGTCAGTGTAATCCAACTGAGAATAAGGGGATGGCGGATAAAATCAAAGAGAAGATTCCCGGAGGCCAAAGCAAGGAA
>Frequency_5_QualityScore_EEGGGGFFGGHIJIIIIGHHHJHIFIHIIIHHIGGIIHHEG=DHEGEGEEFFFBDDEEEEEBD@=ABBBCCCBBDDDDD>AABDABCCACBCCC_Mismatch_0_Sense_+_Library_PoolT
AAAGAGAAGATCCCCGGAGGCCAGACTCAAACTACTCAGAGTGGTCAGTGTAATCCAACTGAGAATAAGGGGATTGCGGATAAAATCAAAGAGA
>Frequency_5_QualityScore_EEGGGGGHFGHHHIIJIDEHFHHHHHHIIJIGHIHHIIIIJGGHGHGHDDEEBCDDDDCDCDC=AC>BBAABBCBBCDCDDDDCCB@CCCCCBC_Mismatch_0_Sense_+_Library_PoolT
CAACTGAGAATAAGGGGATTGCGGATAAAATCAAAGAGAAGATTCCCGGAGGCCAAAGCAAGGAATGATGTGTAGCTTTTCCCTGGAACATCGA
>Frequency_5_QualityScore_FFHHHHHJIIIJIIIJJJJJIHIJJIIHICFHEGIJIIIIIIIIIIIHHDFEGGGGGFFFCDDDDDDBD>CDDEDCDDDDDBDDDCCCDDDABB_Mismatch_0_Sense_+_Library_PoolT
CCCGGAGGCCAGACTCAAACTACTCAGAGTGGTCAGTGTAATCCAACTGAGAATAAGGGGATTGCGGATAAAATCAAAGAGAAGATTCCCGGAG
>Frequency_4_QualityScore_EFHHHHHJIJJJIJJJJJIIGIIIJIJIJIJJJJJIHIJJIJGIFGHIIIGEFEFEGGEEEEEEDDCCDCDDCDDACCCDDD?A_Mismatch_2_Sense_+_Library_PoolT
ATCAAAGAGAAGATCCCCGGAGGCCAGACTCAAACTACTCAGAGTGGTCAGTGTAATCCAACTGAGAAGAAGGGGATGGCGGAT
>Frequency_4_QualityScore_FCGHGHHJGHHIIIJIIIJJJFHGHIIHIJJJGHIIIIHFGIIIIIIHIHHHHGFGGGEEEEEEDDCCCCCCDDDDDDCDDDCDDDDECCCDDD_Mismatch_0_Sense_+_Library_PoolT
GTGGTCAGTGTAATCCAACTGAGAATAAGGGGATTGCGGATAAAATCAAAGAGAAGATTCCCGGAGGCCAAAGCAAGGAATGATGTGTAGCTTT
>Frequency_4_QualityScore_FEHGHAFHGHIIHIIIIIJIJJJJJHIGHIIIIJJJIIJJJIJJJJJIIIGIHGGHGGGFFFEFFEEDCCDDDDCDCDCCDD@CDDCDDDDDED_Mismatch_0_Sense_+_Library_PoolT
CAGAGTGGTCAGTGTAATCCAACTGAGAATAAGGGGATTGCGGATAAAATCAAAGAGAAGATTCCCGGAGGCCAAAGCAAGGAATGATGTGTAG
>Frequency_4_QualityScore_ECGFGGGIIJJEHHIIEGHHGGHHGHEHFIHIIIIGGFFGIHGHFFGEFEEDD>AECEEECDDEACCCB@BB@?>@AC@>>ACBC=>BCCC>>A_Mismatch_1_Sense_+_Library_PoolT
GTGGATAAAATCAAAGAGAAGATCCCCGGAGGCCAGACTCAAACTACTCAGAGTGGTCAGTGTAATCCAACTGAGAATAAGGGGATGGCGGATA
>Frequency_4_QualityScore_FFHHGHHJJJIIIIIJGGIJJJJJJIJJJJJIJIIEGHHHIIGHHIJIJJIJIIHGGGHGEFFFFDDDCCDDDCCDDDCEDDCCDDDCDDDDDD_Mismatch_1_Sense_+_Library_PoolT
AAGATCCCCGGAGGCCAGACTCAAACTACTCAGAGTGGTCAGTGTAATCCAACTGAGAATAAGGGGATGGCGGATAAAATCAAAGAGAAGATTC
>Frequency_4_QualityScore_FFGHHHHIIJJJIIJGIIIIGHHIIIJJJJJIJJJGIII@DGFGGHGGGGGGGGFEFFEEDCEDCDCCDACCCDDDDDDDCDDEDDCDCCDDDD_Mismatch_0_Sense_+_Library_PoolT
AGAGAAGATCCCCGGAGGCCAGACTCAAACTACTCAGAGTGGTCAGTGTAATCCAACTGAGAATAAGGGGATTGCGGATAAAATCAAAGAGAAG
>Frequency_4_QualityScore_FFDEGFGGIIIJGIIGHGGHIHGIHIIIIHIIIIIIJIJIIIJJHIIIHHGHGGCCEEDEEEEDDCCEDCCBCCBB@BCBCCCCC@CCBDCCCC_Mismatch_1_Sense_+_Library_PoolT
GGTGGATAAAATCAAAGAGAAGATCCCCGGAGGCCAGACTCAAACTACTCAGAGTGGTCAGTGTAATCCAACTGAGAATAAGGGGATGGCGGAT
>Frequency_4_QualityScore_FEGGHHHIIHIIIJIJJJFGHIIIIGHIJJIIJJIIIIIIIIIIIHHHHFEDDCDDDDDDDCDC@CCDBCCCCDEDDCCDDDDDDDC@BCCDDD_Mismatch_1_Sense_+_Library_PoolT
CCAACTGAGAATAAGGGGATGGCGGATAAAATCAAAGAGAAGATTCCCGGAGGCCAAAGCAAGGAATGATGTGTAGCTTTTCCCTGGAACATCG
>Frequency_4_QualityScore_FDGDGGFHHIFGGHIIIIIJJHIGGEGHGHHGIJGHDHHGHGGGHGGGGEGFEDDECDCCCDEECCCCCCCDACDCBDCCBCDDCDDCCBBCCC_Mismatch_1_Sense_+_Library_PoolT
GAGTGGTCAGTGTAATCCAACTGAGAATAAGGGGATGGCGGATAAAATCAAAGAGAAGATTCCCGGAGGCCAAAGCAAGGAATGATGTGTAGCT
>Frequency_4_QualityScore_EECFDFEGGGHHIHHIIHIAEAEGHIIHIGFHIGIHIEEGFIFGGHHHGEEECCEEECDEDBABCC@AB?ABC?AAACCC?=?<?@CBBAAACB_Mismatch_1_Sense_+_Library_PoolT
GGTCAGTGTAATCCAACTGAGAATAAGGGGATGGCGGATAAAATCAAAGAGAAGATTCCCGGAGGCCAAAGCAAGGAATGATGTGTAGCTTTTC
>Frequency_4_QualityScore_EEGHGGHIIIIIJGIIIJFIIIHIIHIIIIIIIJIIIIIJJJJIIIIHIIIDEGAFEEADEDEEEDBCECDACCBCCCCCCC?@CCCBBAC_Mismatch_0_Sense_+_Library_PoolT
GGATAAAATCAAAGAGAAGATCCCCGGAGGCCAGACTCAAACTACTCAGAGTGGTCAGTGTAATCCAACTGAGAATAAGGGGATTGCGGAT
>Frequency_4_QualityScore_FFHHHHHJJJJJIHIJIIIIGJIJJJJJJIIJJJJIJDGIGIHGGFIIFHIJIGHHGGEBDBECEEEDC:?BDCDDCDCCDEDCDDAA?@BACC_Mismatch_1_Sense_+_Library_PoolT
AGAAGATCCCCGGAGGCCAGACTCAAACTACTCAGAGTGGTCAGTGTAATCCAACTGAGAATAAGGGGATGGCGGATAAAATCAAAGAGAAGAT
>Frequency_3_QualityScore_DDEFGGHIIIJJJIGIIHGIFFF<AEAFHIEGGIIIHHHJJIJIIIIIIIIIJIIGHGHGEDBCDDDBCBCDDDDDDDDCDBDDCCCCCCCCBD_Mismatch_1_Sense_+_Library_PoolT
GGCCAGACTCAAACTACTCAGAGTGGTCAGTGTAATCCAACTGAGAATAAGGGGATGGCGGATAAAATCAAAGAGAAGATTCCCGGAGGCCAAA
>Frequency_3_QualityScore_FDHHHGHHIJJJJJJJIIHIHHHHHHIJJIJJJJJJIJJIHIJIIJJJHIHHHGEFEEFCBACCCCDDDDDDDDDBCDDCDDDDDDCCCDDBDD_Mismatch_1_Sense_+_Library_PoolT
GTCAGTGTAATCCAACTGAGAATAAGGGGATGGCGGATAAAATCAAAGAGAAGATTCCCGGAGGCCAAAGCAAGGAATGATGTGTAGCTTTTCC
>Frequency_3_QualityScore_FFHHHHGIJIJIJIIJJJJJIIJJJJHJGICFHEGHIEHGHHIIHIHIIIGGFFFFEFFFEDCCDDDCABCDDDEDCDDDBDDDDDCDDEDDCB_Mismatch_1_Sense_+_Library_PoolT
CCCCGGAGGCCAGACTCAAACTACTCAGAGTGGTCAGTGTAATCCAACTGAGAATAAGGGGATGGCGGATAAAATCAAAGAGAAGATTCCCGGA
>Frequency_3_QualityScore_FFHHHHHIJIJJJJJJJJIIGIIIGHIHIIJJJJJJIJJJIJII@EHEHHHGGFGGGGFEFEEEDEEDDCDDDDDCDCDDDDDCDDDDEDDDDD_Mismatch_1_Sense_+_Library_PoolT
ATCAAAGAGAAGATCCCCGGAGGCCAGACTCAAACTACTCAGAGTGGTCAGTGTAATCCAACTGAGAATAAGGGGATGGCGGATAAAATCAAAG
>Frequency_3_QualityScore_FFHGHGFIIIHHIHHGGIJIIFGBHHHFIIIEHIIDGIIHIHIIIFI>DEEEEGFGFEEEDBCBCDDBCCC?BBCBCD@CCCDDC9<_Mismatch_2_Sense_+_Library_PoolT
AAAATCAAAGAGAAGATCCCCGGAGGCCAGACTCAAACTACTCAGAGTGGTCAGTGTAATCCAACTGAGAAGAAGGGGATGGCGGAT
>Frequency_3_QualityScore_FFHHHHHJIJ@FHEIIIGHGIIIJIIHJIJEHGHGHHIJJJJHGIHIIHIIJIJHHIHHICGDFFEFEDCEDDBDCCDDDDDDDDDDCDDDDCD_Mismatch_0_Sense_+_Library_PoolT
CTACTCAGAGTGGTCAGTGTAATCCAACTGAGAATAAGGGGATTGCGGATAAAATCAAAGAGAAGATTCCCGGAGGCCAAAGCAAGGAATGATG
>Frequency_3_QualityScore_FFHHHHHIJIJJIJJJJJJJHHHIIIIJJJJHIJJJJJJJJJJJJJJJJJJJIJJJJJIHHHFEDDDDDCDDDDDDDBDDDCDDBCDEDCDDDD_Mismatch_0_Sense_+_Library_PoolT
TGGTCAGTGTAATCCAACTGAGAATAAGGGGATTGCGGATAAAATCAAAGAGAAGATTCCCGGAGGCCAAAGCAAGGAATGATGTGTAGCTTTT
>Frequency_3_QualityScore_EFHHFFGHIIIIIHJIGGIHEIIGGIJJIJJJFIJJIJJJJIJJIJIDEECDDDDBDDDDDDACBBCDCECDDDCDDDCDDDDDD;@BADDCCC_Mismatch_1_Sense_+_Library_PoolT
AACTGAGAATAAGGGGATGGCGGATAAAATCAAAGAGAAGATTCCCGGAGGCCAAAGCAAGGAATGATGTGTAGCTTTTCCCTGGAACATCGAC
>Frequency_3_QualityScore_DEFGFGGHIHIJIHJIIGHEIHHIIIIIGIIIIJJHJHIHGHIJHIHHIGGFGFFFEFEDCBCCCCCDDCDDDA=BBDCDDA?CDDDDDDDDBC_Mismatch_1_Sense_+_Library_PoolT
TCAGTGTAATCCAACTGAGAATAAGGGGATGGCGGATAAAATCAAAGAGAAGATTCCCGGAGGCCAAAGCAAGGAATGATGTGTAGCTTTTCCC
>Frequency_3_QualityScore_FFHFHHHIIJJJIJJIGHGIHIHIIJJGIHIJJJJJJJJJJIIIJIHIIIJIJIIHHHFECCDDDDDDDCBCDAACCDDDCBBDDCCCCBCDBC_Mismatch_0_Sense_+_Library_PoolT
CAGTGTAATCCAACTGAGAATAAGGGGATTGCGGATAAAATCAAAGAGAAGATTCCCGGAGGCCAAAGCAAGGAATGATGTGTAGCTTTTCCCT
>Frequency_3_QualityScore_FEHHHHGIIIHIIIIIHIEHHHHGHHIHHJJJJJJJJJHIEHHGHIGIIHHIIJJJIIGGGGGGFFFFFBDDDDDDDDDBCBCCCCDDDDDDCD_Mismatch_0_Sense_+_Library_PoolT
GACTCAAACTACTCAGAGTGGTCAGTGTAATCCAACTGAGAATAAGGGGATTGCGGATAAAATCAAAGAGAAGATTCCCGGAGGCCAAAGCAAG
>Frequency_3_QualityScore_FEGHHHHJJJJJJJJJJJIIIIIJJJJJJHIJJJJJJJJJJJJJJIIIIIIGG@DFEDFFEEDEEEEECCDDDCCBCCDDDDCDAADDDDDDCD_Mismatch_0_Sense_+_Library_PoolT
GTGGATAAAATCAAAGAGAAGATCCCCGGAGGCCAGACTCAAACTACTCAGAGTGGTCAGTGTAATCCAACTGAGAATAAGGGGATTGCGGATA
>Frequency_3_QualityScore_FFHHHHHJIIJJJJJJHIJJJIJIJJJJJJJJJJJJJJIJBFHGHHIGHIHHGHGGGGFFCEBDDEEEDCDCDDDDDDCCDDDDEDDDDDDDCD_Mismatch_0_Sense_+_Library_PoolT
AAGAGAAGATCCCCGGAGGCCAGACTCAAACTACTCAGAGTGGTCAGTGTAATCCAACTGAGAATAAGGGGATTGCGGATAAAATCAAAGAGAA
>Frequency_3_QualityScore_FFGHHHHJJHJJJIJHHEGHGIIIGHHHIJJIHJJJJIIHIIIIIIGIGIHJIIHFFEEEEEEEEDEDDDDCDDDDEDCDBDDDDCCDDDBCDC_Mismatch_1_Sense_+_Library_PoolT
ACTCAAACTACTCAGAGTGGTCAGTGTAATCCAACTGAGAATAAGGGGATGGCGGATAAAATCAAAGAGAAGATTCCCGGAGGCCAAAGCAAGG
>Frequency_3_QualityScore_FFGHHHHJJJJJJJJIJIIIJJIJJJGHIIJJJJJJIIJJJJJJJJJJJJHJJJJJHHFFDDDDDDDDDDCBCCDDCDDDDDEDDDDDDDDDDD_Mismatch_0_Sense_+_Library_PoolT
AGTGTAATCCAACTGAGAATAAGGGGATTGCGGATAAAATCAAAGAGAAGATTCCCGGAGGCCAAAGCAAGGAATGATGTGTAGCTTTTCCCTG
>Frequency_3_QualityScore_DEFFFGGIFHGHGGIIIHHCEHEHHIIIIIIIHHHHIFHHHIJIHIIIIICBECCCDACCCDACC9@CCBCCCCA@@CCACDDDCCDCB=BCDA_Mismatch_0_Sense_+_Library_PoolT
TCCAACTGAGAATAAGGGGATTGCGGATAAAATCAAAGAGAAGATTCCCGGAGGCCAAAGCAAGGAATGATGTGTAGCTTTTCCCTGGAACATC
>Frequency_3_QualityScore_FFGHGGGIIHJJJIGHIGGIHGGHGGHIFHIHIIJIIIHIIFDHGIHFHHGGGIFGFEFDEEDDCCCDDCDBBA@DDDCDCDCDDD@BDCDB@B_Mismatch_0_Sense_+_Library_PoolT
TCAGTGTAATCCAACTGAGAATAAGGGGATTGCGGATAAAATCAAAGAGAAGATTCCCGGAGGCCAAAGCAAGGAATGATGTGTAGCTTTTCCC
>Frequency_3_QualityScore_EFHHHHGJICGHFGIJHHIIIIIGJJIIJHIGIHIIJIJIJGIJJIJHEHIJJIGHIIHHGGGFEFFFFBCCBC@?ACCDBBDDB>>BCABCA;_Mismatch_0_Sense_+_Library_PoolT
TACTCAGAGTGGTCAGTGTAATCCAACTGAGAATAAGGGGATTGCGGATAAAATCAAAGAGAAGATTCCCGGAGGCCAAAGCAAGGAATGATGT
>Frequency_3_QualityScore_EEHHGFHJGIIIIICGHFGHIGEFFHIJFHHEGIDHFGHGHFIHHAEGFICGFGFEEEDACDCBCBAAABBABCDBC?99?ABCD@@BD@B<BC_Mismatch_1_Sense_+_Library_PoolT
CAAACTACTCAGAGTGGTCAGTGTAATCCAACTGAGAATAAGGGGATGGCGGATAAAATCAAAGAGAAGATTCCCGGAGGCCAAAGCAAGGAAT
>Frequency_3_QualityScore_FEGHHHEHFHIIHIIIIBHGIHJIHIJHIHIJHHIJHGHIIIHIGHHGCDEBDDCCBBDDACBBCDDDDC>@BDDBBDCDDDBDDBABBBDDAB_Mismatch_1_Sense_+_Library_PoolT
CAACTGAGAATAAGGGGATGGCGGATAAAATCAAAGAGAAGATTCCCGGAGGCCAAAGCAAGGAATGATGTGTAGCTTTTCCCTGGAACATCGA
>Frequency_3_QualityScore_FFHHHHHIJIGEHHGHHIGHIJJJJJIJIJJHHGIGIIIJJJHIJIJJJJJJIJIJJJHHHHHGFFEEEDDDCCDBCCCCBCDDDDDDCCCDDD_Mismatch_0_Sense_+_Library_PoolT
ACTACTCAGAGTGGTCAGTGTAATCCAACTGAGAATAAGGGGATTGCGGATAAAATCAAAGAGAAGATTCCCGGAGGCCAAAGCAAGGAATGAT
>Frequency_3_QualityScore_FFHHGHHHIJIJJJIIJJJIIIJJJJJJIIJJJJHHII@FHGHIIFGGGHHGGFFFFFDECEDDDDDDCDCDDDDDCDCDDDEDCDCCDDCCCD_Mismatch_0_Sense_+_Library_PoolT
GAGAAGATCCCCGGAGGCCAGACTCAAACTACTCAGAGTGGTCAGTGTAATCCAACTGAGAATAAGGGGATTGCGGATAAAATCAAAGAGAAGA
>Frequency_3_QualityScore_FFCGHGGIJJJJIHIHIFHGIIGGIJJJIHGIHIIIIIHIIHFGHIHHGFEGFF>BDDEDD=AACBEEDCDDDD>C?BBBDDCCC?ABCDDD@A_Mismatch_2_Sense_+_Library_PoolT
GGTGGATAAAATCAAAGAGAAGATCCCCGGAGGCCAGACTCAAACTACTCAGAGTGGTCAGTGTAATCCAACTGAGAAGAAGGGGATGGCGGAT
>Frequency_3_QualityScore_EDGFGHHFHHIIHHIIJJFHIHGDGIJIIHFHHIIIIHIJGIIGIHIIIJIIHDGGHHHGFEDCBCCCCCCCCDC<@BC:>C:ADCDDDBACDD_Mismatch_0_Sense_+_Library_PoolT
GTCAGTGTAATCCAACTGAGAATAAGGGGATTGCGGATAAAATCAAAGAGAAGATTCCCGGAGGCCAAAGCAAGGAATGATGTGTAGCTTTTCC
>Frequency_3_QualityScore_FFHGGHHGIIGIJJJIJJHJJGIHHIIIJJJJJJJJJJJJJJ@EHGEHIHHGDFGHGGFEFEDDCCCDCAA=@@@BCCBCABCCBDDCDDDCBD_Mismatch_0_Sense_+_Library_PoolT
CAAAGAGAAGATCCCCGGAGGCCAGACTCAAACTACTCAGAGTGGTCAGTGTAATCCAACTGAGAATAAGGGGATTGCGGATAAAATCAAAGAG
>Frequency_2_QualityScore_FFHHHHHJIJJJJJJJIHIJJGIDHCFGGIGIIJJJJIJIJJJIJGIIIIIHIJJJHFGGGHFDDDDDCDDDDDDCCADCDDDDEDDDDDDDDC_Mismatch_1_Sense_+_Library_PoolT
GAGGCCAGACTCAAACTACTCAGAGTGGTCAGTGTAATCCAACTGAGAATAAGGGGATGGCGGATAAAATCAAAGAGAAGATTCCCGGAGGCCA
>Frequency_2_QualityScore_EECFFFEFHIIFGEEEGGIEGEIIIIEIAEGIGHEI=?BAEEGCCAGDEGEGGCCBBDDEDCC?DCC>==?AA??:=ABCCCCCBCA??6?CCC_Mismatch_1_Sense_+_Library_PoolT
GAAGATCCCCGGAGGCCAGACTCAAACTACTCAGAGTGGTCAGTGTAATCCAACTGAGAATAAGGGGATGGCGGATAAAATCAAAGAGAAGATT
>Frequency_2_QualityScore_C?CECAA>;CCED?>BD6AD=;5-5-=96<?A_Mismatch_2_Sense_+_Library_PoolT
GTAATCCAACTGAGAAGAAGGGGATGGCGGAT
>Frequency_2_QualityScore_FEHGHHHIIIIIJIJJIGHAEGCEIIEGGIGIIGHIIIGGGGGHIHGHFHEIEIEGIIFGHGGGEEEEFDDBDDCCCCCBCCA==AC@CCCAAC_Mismatch_0_Sense_+_Library_PoolT
AGACTCAAACTACTCAGAGTGGTCAGTGTAATCCAACTGAGAATAAGGGGATTGCGGATAAAATCAAAGAGAAGATTCCCGGAGGCCAAAGCAA
>Frequency_2_QualityScore_FEHGHEGGGHIIHIIIIIIIIIIJIGHHIIIIIIIIGHIIIIIIIHIIHIHGGGEDDEEECCEEEEDCB;ACDDCDCDDDDCACCCCDDDDCDC_Mismatch_1_Sense_+_Library_PoolT
CAGAGTGGTCAGTGTAATCCAACTGAGAATAAGGGGATGGCGGATAAAATCAAAGAGAAGATTCCCGGAGGCCAAAGCAAGGAATGATGTGTAG
>Frequency_2_QualityScore_FFHHGGHIIHCGIHHIHEIEIIIIJGGIIJIJIIIIIIHIIIIHIIJJIGGHFFEADFEEDDDEABACCABACBCACDD_Mismatch_1_Sense_+_Library_PoolT
CTACTCAGAGTGGTCAGTGTAATCCAACTGAGAATAAGGGGATGGCGGATAAAATCAAAGAGAAGATTCCCGGAGGCCA
>Frequency_2_QualityScore_FFHHHHHIJJJJJJJIJEHIGIIIGIIIIJJJIJIJIIIIJIIIJHIJGIJIJJIHFFFECEEDDDECCDDCCCCDEDDDCDDCDDDDDDDDCC_Mismatch_2_Sense_+_Library_PoolT
TCTCAAACTACTCAGAGTGGTCAGTGTAATCCAACTGAGAATAAGGGGATGGCGGATAAAATCAAAGAGAAGATTCCCGGAGGCCAAAGCAAGG
>Frequency_2_QualityScore_EEGHGFDHEIIIIIIIGGIIIIG@E?CGCFGGIIGIIIIJEHIIIDGCDGGCECGGEEGEEFDCCDDACCDDCCDCCDDDDCCCECCC5?BDBC_Mismatch_0_Sense_+_Library_PoolT
GAGGCCAGACTCAAACTACTCAGAGTGGTCAGTGTAATCCAACTGAGAATAAGGGGATTGCGGATAAAATCAAAGAGAAGATTCCCGGAGGCCA
>Frequency_2_QualityScore_EEFAEAB8BGGEGDEEGGEHHGFHGGGECAFEGFCEGGGGGGG@AE8CEGGICEGEEEFC=?C=ACEAAAAA9@@A_Mismatch_0_Sense_+_Library_PoolT
CTCAGAGTGGTCAGTGTAATCCAACTGAGAATAAGGGGATTGCGGATAAAATCAAAGAGAAGATTCCCGGAGGCCA
>Frequency_2_QualityScore_EEHGGHHJIGHGHHIIIJJIBIIIIJJHIJIJGIIIIIIIIHIIIIIIIIJIHHHGFFFFDEEBDDCCCCBCCDCDDDDCDCCCCCDDCCCCCC_Mismatch_1_Sense_+_Library_PoolT
ATCCAACTGAGAATAAGGGGATTTCGGATAAAATCAAAGAGAAGATTCCCGGAGGCCAAAGCAAGGAATGATGTGTAGCTTTTCCCTGGAACAT
>Frequency_2_QualityScore_FFHHHHHIGIIIJIIIIIJJIHGIIJJGHIIIIFIIIIIIJJIIEGAFHIGEHGGGBCEEEFCBDDCEAACDBCCCCACBCD?A?@;BACEDCD_Mismatch_1_Sense_+_Library_PoolT
AAATCAAAGAGAAGATCCCCGGAGGCCAGACTCAAACTACTCAGAGTGGTCAGTGTAATCCAACTGAGAATAAGGGGATGGCGGATAAAATCAA
>Frequency_2_QualityScore_FEGHHHHHIGIIIIJJFIIICGCG=EGFGIDGIIIIIJHHIIIIGIDBEDGIIIIEIGIIIHGDEEECCBCEDCDDDDDCCCCEDDC@ABBCCD_Mismatch_0_Sense_+_Library_PoolT
AGGCCAGACTCAAACTACTCAGAGTGGTCAGTGTAATCCAACTGAGAATAAGGGGATTGCGGATAAAATCAAAGAGAAGATTCCCGGAGGCCAA
>Frequency_2_QualityScore_FFHHHGHJIIJJJIJHIHIIJJJIHIJJJIIJAGHEGIIGGGIHIJIIJJJJEHHHGHGFEEFCDDDDDA?CDDDCECCDDDDC?CCBCDDEDD_Mismatch_1_Sense_+_Library_PoolT
ATCCCCGGAGGCCAGACTCAAACTACTCAGAGTGGTCAGTGTAATCCAACTGAGAATAAGGGGATGGCGGATAAAATCAAAGAGAAGATTCCCG
>Frequency_2_QualityScore_CDFEEFAEGCG=CGGGEACGHGIEEDFACEHIHIIEFECGHG?CGGDC>AE?C=@A@DD?CCCA=ABA=;9;>A9?=A?<9=4;><6=_Mismatch_1_Sense_+_Library_PoolT
TAAAATCAAAGAGAAGATCCCCGGAGGCCAGACTCAAACTACTCAGAGTGGTCAGTGTAATCCAACTGAGAATAAGGGGATGGCGGAT
>Frequency_2_QualityScore_FFGHFHHJIIJJJJJJIGIIIJIHEIIJIIJJJIIIJIJIIAGIGIIJGHHIGHHGGGFFFCEDDDCCECDDDDDBCCDDDCDDDEDDDCDCCC_Mismatch_1_Sense_+_Library_PoolT
AAAGAGAAGATCCCCGGAGGCCAGACTCAAACTACTCAGAGTGGTCAGTGTAATCCAACTGAGAATAAGGGGATGGCGGATAAAATCAAAGAGA
>Frequency_2_QualityScore_FFHHHHHIIIDGIHHIIHIGIIJJJIJJJJHIHIIIJJJJJIJJJJJJHIHHHGGGFFFEEEEEDDDDDEDCDDDDDDDDCCCDDDDACDDDDD_Mismatch_1_Sense_+_Library_PoolT
CTACTCAGAGTGGTCAGTGTAATCCAACTGAGAATAAGGGGATGGCGGATAAAATCAAAGAGAAGATTCCCGGAGGCCAAAGCAAGGAATGATG
>Frequency_2_QualityScore_FFGHHHHJJIIIJIJJIIJJJJIIIIJIIIIJJIIJJJJJGIJJJJJJIIJHHHHGFFFFFFEDDCDDD?CBDDDDCDDACCDDCDEDEEDDCD_Mismatch_1_Sense_+_Library_PoolT
AGTGGTCAGTGTAATCCAACTGAGAATAAGGGGATGGCGGATAAAATCAAAGAGAAGATTCCCGGAGGCCAAAGCAAGGAATGATGTGTAGCTT
>Frequency_2_QualityScore_EFHHGHGIIIHGIHIGEIHIIIJIIIIIIIIIJJJGIIIIIIJJJIIIGIHI?DEDGEFCEFFCEEECEABCCDDDDDDDCBBBCDCCDDCCDD_Mismatch_1_Sense_+_Library_PoolT
TGGATAAAATCAAAGAGAAGATCCCCGGAGGCCAGACTCAAACTACTCAGAGTGGTCAGTGTAATCCAACTGAGAATAAGGGGATGGCGGATAA
>Frequency_2_QualityScore_FEGHHEAGGIGIIGHIIIGIIICGGIIIIIIGIGIEIGHIFEG@CGGIHIIIIEHHGEHCEEEFFAACECDCCCCCCCCCABCCCCCDCCC_Mismatch_0_Sense_+_Library_PoolT
TCAAAGAGAAGATCCCCGGAGGCCAGACTCAAACTACTCAGAGTGGTCAGTGTAATCCAACTGAGAATAAGGGGATTGCGGATAAAATCAA
>Frequency_2_QualityScore_FFHHHHHJJJGIIJJJJJJJJHIIJJJJJJJIIJJJJJIIJJJJJIGIGHGHFFDDDDDCCDCDDDDACACCCDEDEEDDDDDDDDDDDCBCCC_Mismatch_1_Sense_+_Library_PoolT
AATCCAACTGAGAATAAGGGGATGGCGGATAAAATCAAAGAGAAGATTCCCGGAGGCCAAAGCAAGGAATGATGTGTAGCTTTTCCCTGGAACA
>Frequency_2_QualityScore_FCFGCGHIHIHIEIIIGIIIIFIIHHHIIIIIGGHGIIIIIIIIIIIIIIHFGGGFFFFEEECABCCCC@CCCCCCCCACCCBBCBC?CC6?A?_Mismatch_1_Sense_+_Library_PoolT
GTGGTCAGTGTAATCCAACTGAGAATAAGGGGATGGCGGATAAAATCAAAGAGAAGATTCCCGGAGGCCAAAGCAAGGAATGATGTGTAGCTTT
>Frequency_2_QualityScore_ACGCBF=GHECCEBCEGAAGHHHHHCGGHHHGGEG7CE@EHH?AFCCGEGEGGGG??E@ACBDCCA;@AAAAA>A_Mismatch_0_Sense_+_Library_PoolT
AAGATCCCCGGAGGCCAGACTCAAACTACTCAGAGTGGTCAGTGTAATCCAACTGAGAATAAGGGGATTGCGGAT
>Frequency_2_QualityScore_FFHHGHHIIIJIIIIIIJJIIHIIIJIIJIJIJGIJIJJGIJGDGAGGEGFGDFFFGGEEEEEEEDEDD>BCDDDDCCDDDDC9;_Mismatch_2_Sense_+_Library_PoolT
AATCAAAGAGAAGATCCCCGGAGGCCAGACTCAAACTACTCAGAGTGGTCAGTGTAATCCAACTGAGAAGAAGGGGATGGCGGAT
>Frequency_2_QualityScore_EEFFFFFIGIGIIEGGGGGGGGGGICCFGGGGDG9?EEFFGGIGGGIIICEGGECE=ABDCCCCA5;?A??AAA>AAC?CCCAAA@?A@B;???_Mismatch_0_Sense_+_Library_PoolT
AGATCCCCGGAGGCCAGACTCAAACTACTCAGAGTGGTCAGTGTAATCCAACTGAGAATAAGGGGATTGCGGATAAAATCAAAGAGAAGATTCC
>Frequency_2_QualityScore_DDCGEECGDGFHCGHIIIGHGCGIICEIIGIIIGFHGCGGCGHCBDBFEE?DEECEA?CCEA=B@?ACDB<???A>@?AA=@@=ACCDBCC_Mismatch_1_Sense_+_Library_PoolT
TCAAAGAGAAGATCCCCGGAGGCCAGACTCAAACTACTCAGAGTGGTCAGTGTAATCCAACTGAGAATAAGGGGATGGCGGATAAAATCAA
>Frequency_2_QualityScore_EEHHGGHJJGHIIIIJGIIIGIIJIJJJIIIIIIIIIJIIIFGFEEEEEDED?CCAC?CCDDECEECCCCCCDDDDCCACCDDDDDDDDDDDBC_Mismatch_1_Sense_+_Library_PoolT
AATAAGGGGATGGCGGATAAAATCAAAGAGAAGATTCCCGGAGGCCAAAGCAAGGAATGATGTGTAGCTTTTCCCTGGAACATCGACCGACAAT
>Frequency_2_QualityScore_FFHHHHFI?EGEGIIIIIIIIGIIIIFHGIIIIGIIIIIGHIIIIIHGEIFGHGGHEEFFEDEDDDEECCCABCCBCCCCCCCCCACCCCCCDC_Mismatch_1_Sense_+_Library_PoolT
ACTCAGAGTGGTCAGTGTAATCCAACTGAGAATAAGGGGATGGCGGATAAAATCAAAGAGAAGATTCCCGGAGGCCAAAGCAAGGAATGATGTG
>Frequency_2_QualityScore_DDGGFGHGIAEGFHEI@EEIIIIIIIIIIHHGEGGGIIIGEEIIIIIHHHGHGGGGCECCE?ABCCCCDAAAC??ACBCACCCAAAACCAABBC_Mismatch_1_Sense_+_Library_PoolT
TACTCAGAGTGGTCAGTGTAATCCAACTGAGAATAAGGGGATGGCGGATAAAATCAAAGAGAAGATTCCCGGAGGCCAAAGCAAGGAATGATGT
>Frequency_2_QualityScore_FFHHHGHJJJJJJJIHIGIJIJEIGIIIJJIJJJJIIIIEEHAGHIIIHHIJIIHHHHGCEAEECEEED??BDDDDD?CDCDDDDCCCDDCCAC_Mismatch_1_Sense_+_Library_PoolT
AGAGAAGATCCCCGGAGGCCAGACTCAAACTACTCAGAGTGGTCAGTGTAATCCAACTGAGAATAAGGGGATGGCGGATAAAATCAAAGAGAAG
>Frequency_2_QualityScore_FFHHHHHJJJJJJJIJIJEHIEHHGGGIIJJJJJJJJIJJJJJJJJJJJIJIJJJIGFFFEEEEEEEDDCDCCCDDDFDDDDDDDDDDDDDDDD_Mismatch_1_Sense_+_Library_PoolT
GACTCAAACTACTCAGAGTGGTCAGTGTAATCCAACTGAGAATAAGGGGATGGCGGATAAAATCAAAGAGAAGATTCCCGGAGGCCAAAGCAAG
>Frequency_2_QualityScore_FFHHHHGIIIIIJIGIIIGHIIIIJJJJJJIIJIHGIIIIJII@GFGGHGGHGHHHHGFFFFEDECCDCCCDBCBCCDDDCBC_Mismatch_2_Sense_+_Library_PoolT
TCAAAGAGAAGATCCCCGGAGGCCAGACTCAAACTACTCAGAGTGGTCAGTGTAATCCAACTGAGAAGAAGGGGATGGCGGAT
>Frequency_2_QualityScore_FFGFEGGHIIICHHIGIGEGGIIIGFHIIIIGIFI:EG=EGHGIGIIIIIIFCHE@@EC77:7ACA>=A??A9:??CC?CCACCBCDCCDCC?A_Mismatch_0_Sense_+_Library_PoolT
AAGATCCCCGGAGGCCAGACTCAAACTACTCAGAGTGGTCAGTGTAATCCAACTGAGAATAAGGGGATTGCGGATAAAATCAAAGAGAAGATTC
>Frequency_1_QualityScore_DDFHCFFIFHEIIIGGIECGGIIJIF@GGJIJIGIGIGIJIFHFE7A?BD@DEEEECD;@BDBDDCDDD>?B<CCC@AC>CDACDDDDCCCCDD_Mismatch_1_Sense_+_Library_PoolT
AGTGTAATCCAACTGAGAATAAGGGGATTCCGGATAAAATCAAAGAGAAGATTCCCGGAGGCCAAAGCAAGGAATGATGTGTAGCTTTTCCCTG
>Frequency_1_QualityScore_FFHHHHHJJJJJJJJJJJJJCFHHHIIHIIIIJJJJJJJJJJJJJJEHIIJIJJGIJJIJHHHHHFFFFEEEEEECDDDEDDBBDDDDBADDCC_Mismatch_1_Sense_+_Library_PoolT
CAGACTCAAACTATTCAGAGTGGTCAGTGTAATCCAACTGAGAATAAGGGGATTGCGGATAAAATCAAAGAGAAGATTCCCGGAGGCCAAAGCA
>Frequency_1_QualityScore_FFHGHHHIIDHEHIIEGG@GAE@G<GHFH@FDH<FHGIIIIIIIGH@HH@GHIIIABHICEF8?_Mismatch_2_Sense_+_Library_PoolT
AGGCCAGACTCAAACTACTCAGAGTGGTCAGTGTAATCCAACTGAGAAGAAGGGGATGGCGGAT
>Frequency_1_QualityScore_FFFHHHHIJJJJJIJGGJIJJJJJGIJJJJJJJJJJJJJJJJJHHHHFFFFFFEDDDDDDDDDDDDDCCBBDDDDDDDDDEDDDDDDDDDDDBB_Mismatch_1_Sense_+_Library_PoolT
GGTAATCCAACTGAGAATAAGGGGATTGCGGATAAAATCAAAGAGAAGATTCCCGGAGGCCAAAGCAAGGAATGATGTGTAGCTTTTCCCTGGA
>Frequency_1_QualityScore_FFHHHHHJJHIJJIJJIIJIIJIJJJJJIIIJIJJJJJJJJEHHFFFFEEEEEDDACDDCDDEDEDDDDCDDDDDDDDACDDDDDDDDD@DBDD_Mismatch_2_Sense_+_Library_PoolT
AATAAGGGGATGGCGGATAAAATCAAAGAGAAGATTCCCGGAGGCCAAAGCAAGGAATGATGTTTAGCTTTTCCCTGGAACATCGACCGACAAT
>Frequency_1_QualityScore_FDFHHHHJIEGHJJJJIJJIHIIJGIGIBFEDGHGJIJIGIJIGIJIJGECHHEEECFEBBEE:?BBDDCDDDDC_Mismatch_0_Sense_+_Library_PoolT
CCGGAGGCCAGACTCAAACTACTCAGAGTGGTCAGTGTAATCCAACTGAGAATAAGGGGATTGCGGATAAAATCA
>Frequency_1_QualityScore_FFHHHHHJJIJIJIJGJJJJIJJJGIGH?GHGHIIFHIIJIJJJJIJJGI@CHIJJGHHEFDFEEDCDDDCDEDDDDDCCDCDCDCDECDDBDD_Mismatch_1_Sense_+_Library_PoolT
CCGGAGGCCAGACTCAAACTACTCAGAGTGGTCAGTGTAATCCAACTGAGAATAAGGGGATTTCGGATAAAATCAAAGAGAAGATTCCCGGAGG
>Frequency_1_QualityScore_D+22AD<B:+31?A3CEAE6D?D>DA39D4*BDDADIC@DCE@A4\52=AC_Mismatch_1_Sense_+_Library_PoolT
GAGAATAAGGGGATTGCGGATAAAATCAAAGAGAAGATTCCCGGATGCCAA
>Frequency_1_QualityScore_DD:AFHH<@<@EEHG<FADGHG;FDHI@DHGG>FCA>;)5(..=C==???EE>D>D>;;@>>AC>C>;/=2:?C/85@>CCA>@@@CCC?CC?C_Mismatch_1_Sense_+_Library_PoolT
GAGAAGATCCCCGGAGGCCAGACTCAAACTACTCAGAGAGGTCAGTGTAATCCAACTGAGAATAAGGGGATTGCGGATAAAATCAAAGAGAAGA
>Frequency_1_QualityScore_FFGFHHHAEHEGHIJGHJIJJJIIIIIGHHIIIJIGJIGIIIJJIGIIJJIJJIIGIIIECHFHFFFFFDDDDDBBDDDDD_Mismatch_0_Sense_+_Library_PoolT
CTCAGAGTGGTCAGTGTAATCCAACTGAGAATAAGGGGATTGCGGATAAAATCAAAGAGAAGATTCCCGGAGGCCAAAGCA
>Frequency_1_QualityScore_DD<D3D??:E<AFFBFF9F1:EE<C:?DDEBB9B<4:9?DDDD<@CCC@AADD@CCC?AD@@?>A@@@>5(5;==?=;08<<99(3>??>AAAA_Mismatch_1_Sense_+_Library_PoolT
AACTACTCAGAGTGGTCAGTGTAATCCAACTGAGAATAAGGGGATTGCGGATAAAATCAAAGAGAAGATTTCCGGAGGCCAAAGCAAGGAATGA
>Frequency_1_QualityScore_FFGHHHHJJJJJJJJJIJJIJJJFGIJJJJJJJJJJJJJJJJJJJJJJJJJJJJHHFDDDDDDDDDCDDBDDDCCDDCDEDDDDDDDDDDDDD>_Mismatch_1_Sense_+_Library_PoolT
CTAATCCAACTGAGAATAAGGGGATTGCGGATAAAATCAAAGAGAAGATTCCCGGAGGCCAAAGCAAGGAATGATGTGTAGCTTTTCCCTGGAA
>Frequency_1_QualityScore_FFGFFFFGIIGHIJIIIJJHHHHFHGFGEHHHHIIIJIJFIIJGIDGGFHIJJIFHIGGGHFDDEDEECCDCCDCCC?CCDCCC?BB<@@BDDC_Mismatch_2_Sense_+_Library_PoolT
GTCCAGACTCAAACTACTCAGAGTGGTCAGTGTAATCCAACTGAGAATAAGGGGATGGCGGATAAAATCAAAGAGAAGATTCCCGGAGGCCAAA
>Frequency_1_QualityScore_DDFFAFF?:EDGIEC>FCHEH;F>GFGGEIGGG@DB;.=;F>DE>H6AC:7AHE@;;;;BC@C;;>>CB?@;?>A?,8;5<@_Mismatch_0_Sense_+_Library_PoolT
ATTGCGGATAAAATCAAAGAGAAGATTCCCGGAGGCCAAAGCAAGGAATGATGTGTAGCTTTTCCCTGGAACATCGACCGAC
>Frequency_1_QualityScore_DFHHHHHJJJJJJJIJJIJIJJJJJJJJJJJJJJIJJJJJJJJIJJJHHIFAEFEHEFEFFFEEEEEEECCCC@CCC@CCDDBBBBDDDBD_Mismatch_2_Sense_+_Library_PoolT
GTATAAAATCAAAGAGAAGATCCCCGGAGGCCAGACTCAAACTACTCAGAGTGGTCAGTGTAATCCAACTGAGAATAAGGGGATGGCGGAT
>Frequency_1_QualityScore_FFHHHHHIIGHJJIIIJJJJIJJJJJIJIJIJJJJJJIIIJJJJJIJJJJJJJJJJJJJHHGHHHFFFDCBDDDDDDDDDDCDACCDCDDEDEE_Mismatch_2_Sense_+_Library_PoolT
TCTGAGTAGTCAGTGTAATCCAACTGAGAATAAGGGGATTGCGGATAAAATCAAAGAGAAGATTCCCGGAGGCCAAAGCAAGGAATGATGTGTA
>Frequency_1_QualityScore_FF3DHHGHIJIJJJJJIEIGGGHIIJJJJJIIJJJIIIJJJJJJJIJJJJJHHGCHFFCDFDEEEEFEEECCDDCDCCCDCDDDDDDDBCDDBB_Mismatch_2_Sense_+_Library_PoolT
GGTGGATAAAATCAAAGAGAAGATCCCCGGAGGCCAGACTCAAACTACTCAGAGTGGTCAGTGTAATCCAACTTAGAATAAGGGGATGGCGGAT
>Frequency_1_QualityScore_FFHFHHHIJJIJJJHIJJJIJHGIJJJJJJJJJIJIJJJJJJIJJJHHFFFFDEEEECDDACCDCDDDCDDCDDDDDDDDDDDDCDDDDDDDDD_Mismatch_2_Sense_+_Library_PoolT
CTGAGAATAATGGGATGGCGGATAAAATCAAAGAGAAGATTCCCGGAGGCCAAAGCAAGGAATGATGTGTAGCTTTTCCCTGGAACATCGACCG
>Frequency_1_QualityScore_A?FFAA=F@;EEFC9CBAHDBEF??:0?BE9D<BFCDEBBF<8=@FG@FG>7@47==B\===>ABB=?A>>@@_Mismatch_1_Sense_+_Library_PoolT
CGGAGGCCAGACTCAAACTACTCAGAGTGGTCAGTGTAATCCAACTGAGAATAAGGGGATGGCGGATAAAATC
>Frequency_1_QualityScore_FFHHHHHIJJHJIIIJIIIIJJJIJJJIIJJIIJJJJJJJJJHHFFDDDEDDDDDCCDDDCDDCC>CCDDDDDDDDDCDDCDDDDDDDDDDDBD_Mismatch_2_Sense_+_Library_PoolT
GAATAAGGGGATGGCGGATAAAATCAAAGAGAAGATTCCCGGAGGCCAAAGCAAGAAATGATGTGTAGCTTTTCCCTGGAACATCGACCGACAA
>Frequency_1_QualityScore_FFHGHHHJJJJJJIIJJJJJJJJJIJBGGHHIJJJJIJIJIIJJJIJJFHIJJJJJJGHHHFFFDDDDDDEDDDDDDDCDDDCCCDCDD>BDDD_Mismatch_1_Sense_+_Library_PoolT
GGAGGCCAGACTCAAACTACTCAGAGTGGTCATTGTAATCCAACTGAGAATAAGGGGATTGCGGATAAAATCAAAGAGAAGATTCCCGGAGGCC
>Frequency_1_QualityScore_FFHHHHHJJJJJJJIJEHHHHIJIJJJJIIJIJJJJHIHIGHIJJJJJJJJJJJJGIJHHHHHHFFFFFCEDEEEEDDD?BDDDD_Mismatch_0_Sense_+_Library_PoolT
CTCAAACTACTCAGAGTGGTCAGTGTAATCCAACTGAGAATAAGGGGATTGCGGATAAAATCAAAGAGAAGATTCCCGGAGGCCA
>Frequency_1_QualityScore_DDAHHBDEFBGGII>FGGIIGEHEHGBEG@GHIIIIIIDDHIGGHE?ACED@@DDCC>B:@<<AACCC_Mismatch_1_Sense_+_Library_PoolT
GTGTAATCCAACTGAGAATAAGGGGATGGCGGATAAAATCAAAGAGAAGATTCCCGGAGGCCAAAGCA
>Frequency_1_QualityScore_FFGHHHHJJJJIHIIJIJJJJJJIJIJJJJJJJIJJJJJIIJJJJHHHHHHFFFDABDDDB_Mismatch_1_Sense_+_Library_PoolT
GTAATCCAACTGAGAATAAGGGGATGGCGGATAAAATCAAAGAGAAGATTCCCGGAGGCCA
>Frequency_1_QualityScore_DD<D?CDGG;F8CDHCHII@BAHIHIII9??BB?D?DGHIICGB>C=@7=7@CCEDC9<4877>BB/98:>:55>@CCC<<(33::3BA_Mismatch_0_Sense_+_Library_PoolT
CCGGAGGCCAGACTCAAACTACTCAGAGTGGTCAGTGTAATCCAACTGAGAATAAGGGGATTGCGGATAAAATCAAAGAGAAGATTCCC
>Frequency_1_QualityScore_FFFGHHFGGBHGIGAFEGE@FGDF3B;BFB@FGHI@FHE=BFGIGECCG@==7A>EHFEEDFFB>6>C@@C3?B>@CCCDD95@ACCD>C_Mismatch_0_Sense_+_Library_PoolT
TCAAAGAGAAGATCCCCGGAGGCCAGACTCAAACTACTCAGAGTGGTCAGTGTAATCCAACTGAGAATAAGGGGATTGCGGATAAAATCA
>Frequency_1_QualityScore_FFHHHHHJJIJJJJJJJJJJJJJJIIJJJIIIJBGIHHIJHIIJIIJIGIHIIGHEEHFHFFFFDDEDDBDBDDDDDEDDDCDDDDDDDDDDED_Mismatch_0_Sense_+_Library_PoolT
GATCCCCGGAGGCCAGACTCAAACTACTCAGAGTGGTCAGTGTAATCCAACTGAGAATAAGGGGATTGCGGATAAAATCAAAGAGAAGATTCCC
>Frequency_1_QualityScore_?A+0<00<AACGFFFED<??BF<?9?BGBFDGGIB9?BFF;@@CFFECE@777?77..?77?6,9\9?<5<<BB<?>??2?>@@@A>:4>A>@A_Mismatch_1_Sense_+_Library_PoolT
AGGGGTCAGTGTAATCCAACTGAGAATAAGGGGATTGCGGATAAAATCAAAGAGAAGATTCCCGGAGGCCAAAGCAAGGAATGATGTGTAGCTT
>Frequency_1_QualityScore_FFHGHHHEGHFHIJJIHIJJJJJJJJJJJIJIGJJJJJJJIJJJJJJJJJJJJIJIJIIIJJIIHEHHHDDDBDDDDDDDDDDD@DDDDDDDDD_Mismatch_1_Sense_+_Library_PoolT
CTCAGAGTGGTCAGTGTAATCCAACTGAGAATAAGGGGATTCCGGATAAAATCAAAGAGAAGATTCCCGGAGGCCAAAGCAAGGAATGATGTGT
>Frequency_1_QualityScore_FFHHHHHJJJJJJIJJIIJJJJJJJJJJJJJJJJJJJJJJJJJJJJJJHHCHHHFFFFEFEDFEEEEDDDDDCCDDDDDDDDDDDDDBBD_Mismatch_2_Sense_+_Library_PoolT
CATAAAATCAAAGAGAAGATCCCCGGAGGCCAGACTCAAACTACTCAGAGTGGTCAGTGTAATCCAACTGAGAATAAGGGGATGGCGGAT
>Frequency_1_QualityScore_DD;<DD>CE@EB+<<3:C?<42AEBEDEI;B?@9DD<DED@2?DAD8=;@A8@CIA?CCDD:@DDDAA;6..59,83,52<??93>A?8<AA>A_Mismatch_1_Sense_+_Library_PoolT
AACTACTCAGAGAGGTCAGTGTAATCCAACTGAGAATAAGGGGATTGCGGATAAAATCAAAGAGAAGATTCCCGGAGGCCAAAGCAAGGAATGA
>Frequency_1_QualityScore_<D@D+@?:?<@6D6BFF??<9?<*99/?)=BF<B;F\:8?;2959(+3??((:@@BB3:::34:@AA:4:(41<(+8@A@AB_Mismatch_2_Sense_+_Library_PoolT
GGGGATGGCGGATAAAATCAAAGAGAAGATTCCCGGCGGCCAAAGCAAGGAATGATGTGTAGCTTTTCCCTGGAACATCGAC
>Frequency_1_QualityScore_D)@F8A:EGEEA@FHHA:E?G?C*?DF<DADFE>D3B7AF4AADDE>=?AC=C>7?B?;@;>?>BBB?B(<?<??BB?BBB>BB@_Mismatch_0_Sense_+_Library_PoolT
GTGGTCAGTGTAATCCAACTGAGAATAAGGGGATTGCGGATAAAATCAAAGAGAAGATTCCCGGAGGCCAAAGCAAGGAATGATG
>Frequency_1_QualityScore_FFHHGHHJJJJJJIJIJJJJJHIJJIJJJJJIGHBFHGIJJJJGHGIJIIJJJHEHCHHFFFFFDDDDDDBDDDDDDDECCDDDDDCDD?@>C:_Mismatch_1_Sense_+_Library_PoolT
AGATCCCCGGAGGCCAGACTCAAACTACTCAGAGTGGTCAGTGTAATCCAACTGAGAATAAGGGGATGGCGGATAAAATCAAAGAGAAGATTCC
>Frequency_1_QualityScore_FFHHHHHIJIIGIIGHIJIHEHGIIEHIJJIGHFGHIIGIIJGEHGIIJIIHHGHHGFFFFFEEEDEACCFDDDDDDDDDDDDDDDDD?CCD@C_Mismatch_2_Sense_+_Library_PoolT
ACTACTCAGAGTGGTCAGTGTAATCCAACTGAGAATAAGGGGATGGCGGATAAAATCAAAGAGAAGATTCCCGGAGGCAAAAGCAAGGAATGAT
>Frequency_1_QualityScore_FFHHGHHJJIJJIJIJIHIJIIJJJIJJJJJHIBFHGHJIFHHIJJJIHIHJIGHHHGHEFFFFCDDDDBDDDBDDDEDDDDDDDDCCCCDADD_Mismatch_1_Sense_+_Library_PoolT
GATCCCCGGAGGCCAGACTCAAACTACTCAGAGTGGTCAGTGTAATCCAACTGAGAATAAGGGGATGGCGGATAAAATCAAAGAGAAGATTCCC
>Frequency_1_QualityScore_FFHHDFDIIIIJJJJJHJGIJJIDHJJJIJJJJJJJIIHIFFHGHIJHIIIIJHHHHHHFFFEFEEEEEEDBBDDDDDBDDDDDEDDDDDDDDD_Mismatch_1_Sense_+_Library_PoolT
AAGAGAAGATCCCCGGAGGCCAGACTCAAACTACTCAGAGTGGTCAGTGTAATCCAACTGAGAATAAGGGGATGGCGGATAAAATCAAAGAGAA
>Frequency_1_QualityScore_FFHHGHHJJJJJJIIJIJJJJJJJJIJHJJJJJJJJJJJJIJJFHHHHHFF?BECCDEEEDFDEEDDDDCCCDDCDDDDDDDDDDDDDDBD_Mismatch_1_Sense_+_Library_PoolT
GGATAAAATCAAAGAGAATATCCCCGGAGGCCAGACTCAAACTACTCAGAGTGGTCAGTGTAATCCAACTGAGAATAAGGGGATTGCGGAT
>Frequency_1_QualityScore_FFHFGHGFHIJJJJJIJJ@FHIFIIGIIJJJJJJIJJIIJJHFGHFHFEECDDBDBDDD?CCDDACCCCACEDEEDDDDDDCDDDDDBDDDDDD_Mismatch_2_Sense_+_Library_PoolT
CCAACTGATAATAAGGGGATGGCGGATAAAATCAAAGAGAAGATTCCCGGAGGCCAAAGCAAGGAATGATGTGTAGCTTTTCCCTGGAACATCG
>Frequency_1_QualityScore_FFHHHFHIJJJJJJIJJJJJHGHIJJJJJJJJJJJJJJJIEHIIJJJJJIHHHHHFFFFDEEEECCCCCDFDDDDDDDDDDDDDCDDDDDDDDB_Mismatch_1_Sense_+_Library_PoolT
CTGAGAATAAGGGGATTGCGTATAAAATCAAAGAGAAGATTCCCGGAGGCCAAAGCAAGGAATGATGTGTAGCTTTTCCCTGGAACATCGACCG
>Frequency_1_QualityScore_DFHHHFHIIIIGGIEEHIJIIGDIFJI;DFGCF>BEIGEGGGFE@C7=ECDAHEHHH>CEEB@CCC>A>@@;@>CDBDDBBDDDDBBCCCDDCA_Mismatch_2_Sense_+_Library_PoolT
AAATCAAAGAGAAGATCCCCGGAGGCCATACTCAAACTACTCAGAGTGGTCAGTGTAATCCAACTGAGAATAAGGGGATGGCGGATAAAATCAA
>Frequency_1_QualityScore_DFADFFFIIEIIJJJEIGIIHGIIJJEHIJIJJIJGJJIIIIJJHFHEHFFFFFFEDDDDDDDDDDDDCCC7?CCDDDDACDDDDCCDDDDCDD_Mismatch_1_Sense_+_Library_PoolT
AGTGTAATCCAACTGAGAATAAGGGGATGGCGGATAAAATCAAAGAGAAGATTCCCGGAGGCCAAAGCAAGGAATGATGTGTAGCTTTTCCCTG
>Frequency_1_QualityScore_FFHHHHHJJJJJJJJJFHHFHHIHHIJJJJJJJJJJJJIJJJJJJJJHGJJJJJHFFFFFEEEEEEDDDDDDDDDFDDDBDDDDD_Mismatch_1_Sense_+_Library_PoolT
CTCAAACTACTCAGAGTGGTCAGTGTAATCCAACTGAGAATAAGGGGATGGCGGATAAAATCAAAGAGAAGATTCCCGGAGGCCA
>Frequency_1_QualityScore_FFHHHHHJJJJJJJJJJJIJFHIHHJIHIIIJJJJJJJJJJJIIIIIJJJJIJJIJJHEFDEECEEEDDCCDDDDDDDDEDDDBBDDDD_Mismatch_1_Sense_+_Library_PoolT
CAGACTCAAACTACTCAGAGTGGTCAGTGTAATCCAACTGAGAATAAGGGGATGGCGGATAAAATCAAAGAGAAGATTCCCGGAGGCCA
>Frequency_1_QualityScore_FFHHHHHGHGIJJJJJIJJJIIJJJJJJIIIIJJJJJIJJJJJJIJJJIGHHHHHHFFFFDDDDDDDDDCDDDDDDDDDDDDEDEDDDDDDDDD_Mismatch_2_Sense_+_Library_PoolT
GTCAGTGTAATCCAACTGAGAATAAGGGGATGGCGGATAAAATCAAAGAGAAGATTCCCGGAGGCCAAAGCAAGGAATGATGTTTAGCTTTTCC
>Frequency_1_QualityScore_FFDHHHHJGIIGIGGCEHHIJJIG<FFHIIJJJJIJIGGGIIGGIGCHFHHGHEBDCC?DDDDCA?CDCBDDDC@CDEDCCDCC@CCDCDCDDD_Mismatch_1_Sense_+_Library_PoolT
TGTAATCCAACTGAGAATAAGGGGATGGCGGATAAAATCAAAGAGAAGATTCCCGGAGGCCAAAGCAAGGAATGATGTGTAGCTTTTCCCTGGA
>Frequency_1_QualityScore_DDD@)@D@EDD0?@@B9B<<0*98?DC>3BB_Mismatch_2_Sense_+_Library_PoolT
GGGGGTTGCGGATAAAATCAAGGAGAAGATT
>Frequency_1_QualityScore_FFGHHHHJJIJJJIJJJJGIJIJJJHIIJJJJIJJJJJJJJHHHHHFFFFF?CCCCEEDDEFEEEDDDDCDCDACDDDDDBDDDDDDDDDD_Mismatch_1_Sense_+_Library_PoolT
GGATAAAATCAAAGAGAAGATCCCCGGAGGCCAGACTCAAACTACTCAGAGTGGTCAGTGTAATCCAACTGAGAATAAGGGGATGGCGGAT
>Frequency_1_QualityScore_B:2A:D,<FFAF<FGIIH@EGHHCDHGGGGHIGGHGGB??DGCHEGFHGGI@GEE;D;A7:=B8<?1?_Mismatch_0_Sense_+_Library_PoolT
GGTCAGTGTAATCCAACTGAGAATAAGGGGATTGCGGATAAAATCAAAGAGAAGATTCCCGGAGGCCA
>Frequency_1_QualityScore_FFHHHHHIIIIJJJGIJJJIJIJJJJJJJJJJJJJJJJJJJJJJJJJJHGFFFFEEEEEDDDDDDDFEDEEDDDDDDDDDDCDBCCDDDDDDDD_Mismatch_1_Sense_+_Library_PoolT
CTGAGAATAAGGGGATTGCGGATAAAATCAAAGAGAAGATTCCCGGAGGCCAAAGCAAGGAATGATTTGTAGCTTTTCCCTGGAACATCGACCG
>Frequency_1_QualityScore_FDHHHGHJJGJJJJJEIHEHHJIIFHCDHDGHH@FFDHIIJJJIIJEHFHCDGHIIIHIJGGHHEF>@CCEDDDDDDDDDDDCCCFDDDBDDD<_Mismatch_1_Sense_+_Library_PoolT
GAAGGCCAGACTCAAACTACTCAGAGTGGTCAGTGTAATCCAACTGAGAATAAGGGGATTGCGGATAAAATCAAAGAGAAGATTCCCGGAGGCC
>Frequency_1_QualityScore_FFHHHHHJIJJJJJJJIIJJJJJGIJJJIJIJIJJJIIJJJJJJHIJJJJIJJJJJJHHHHFFFFFDEDBDDD_Mismatch_1_Sense_+_Library_PoolT
AAAATCAAAGAGAAGGTTCCCGGAGGCCAAAGCAAGGAATGATGTGTAGCTTTTCCCTGGAACATCGACCGAC
>Frequency_1_QualityScore_FFGHHHHJIIJJJJJJJGIJJJIJFIJJJJJJJJJJJIJJIBFHHHHIHIGHEFHHHHFFFEF>CCAEECBDDDDDDDDDDDDDDEDDDACCCC_Mismatch_1_Sense_+_Library_PoolT
AAAGAGAAGATCCCCGGAGGCCAGACTCAAACTACTCAGAGTGGTCAGTGTAATCCAACTGAGAATAAGGGGATTGCGGATAAAATCAAAGATA
>Frequency_1_QualityScore_FFHHHHHIJJJJJCHHIJJIJJJJJJJJJJJJJJJJJJIJJJJJJIIJIJHHHHFFFFFDEEEDDDDDDFDDDDDCDCDDDDBBDDDDDDDDDD_Mismatch_1_Sense_+_Library_PoolT
CTGAGAATAAGGGTATTGCGGATAAAATCAAAGAGAAGATTCCCGGAGGCCAAAGCAAGGAATGATGTGTAGCTTTTCCCTGGAACATCGACCG
>Frequency_1_QualityScore_@?D>A:<A:A++<AFB:CEB;E@0@DDDD;;DBCEIAECCEEEII3A@CC?CAA=?ABDD?D:AAAAAA>;>>>AA=;8;<<>>;5054::A>A_Mismatch_2_Sense_+_Library_PoolT
AAAATCAAAGAAAAGATCCCCGGAGGCCAGACTCAAACTACTCAGAGTGGTCAGTGTAATCCAACTGAGAATAAGGGGATGGCGGATAAAATCA
>Frequency_1_QualityScore_BDHDHDDE?E9FHHGG<CFCB9A<ACFAEB9?9DGI@F@FG>DEFGBAEH7CFGAE6??@CCCCCCAACCCCEACDCB8=B<BBB@CC?A>98<_Mismatch_2_Sense_+_Library_PoolT
CTCAAACTACTCAGAGTGGTCAGTGTAATCCAACTGAGAATAAGGGGATGGCGGATAAAATCAAAGAGAATATTCCCGGAGGCCAAAGCAAGGA
>Frequency_1_QualityScore_FFHHHHHIJIIIJJJJJJJIJIIIIJIIJIJJJJJIJJJJJII@EHHGEFHFEHFFFFFFFEE@CEDDDDDDDDDDDDDDDBDDDDDDD:A_Mismatch_1_Sense_+_Library_PoolT
ACAAAGAGAAGATCCCCGGAGGCCAGACTCAAACTACTCAGAGTGGTCAGTGTAATCCAACTGAGAATAAGGGGATTGCGGATAAAATCAA
>Frequency_1_QualityScore_FFGHHHHIJJJJJGGIGIGGCFFGHIJJJIIJJJJJJJJIJDHEGGGFHGFFHFFFFCCDC@ACCDDCCDCBCC@CCDDDDDCCDDCCBDDDDD_Mismatch_1_Sense_+_Library_PoolT
AACTGAGAATAAGGGGATTGCGGATAAAATCAAAGAGAATATTCCCGGAGGCCAAAGCAAGGAATGATGTGTAGCTTTTCCCTGGAACATCGAC
>Frequency_1_QualityScore_FFHHHHDGIHHIJHGHGIHJJHGJJJHHFHIIJJIJJHIIJJJJJJJJJJJJJJJJIGHGHHDEFFFDDDDDDDDDCDDDDDD@ACDCDDD@CD_Mismatch_2_Sense_+_Library_PoolT
CTAGAGTGGTCAGTGTAATCCAACTGAGAATAAGGGGATTGCGGATAAAATCAAAGAGAAGATTCCCGGAGGCCAAAGCAAGGAATGATGTGTA
>Frequency_1_QualityScore_FFHHHHHJJJJJIIJHHIHIIIGIHIJJJJJJJJJIJHJJJIJJIJJJJJIJJJJIHHHHHFFFFFFCE@CEEDEDDDDDDDDDDDDDD_Mismatch_0_Sense_+_Library_PoolT
TCAAACTACTCAGAGTGGTCAGTGTAATCCAACTGAGAATAAGGGGATTGCGGATAAAATCAAAGAGAAGATTCCCGGAGGCCAAAGCA
>Frequency_1_QualityScore_DFBFCFHIIB;:<@F1?BBGHH@GHIIIIIIIIIIGIBFCCDHGHDDHEFCGGGIGGCHFEHDE?@29A9@@?>@-0-:A>ACCC@@CC_Mismatch_2_Sense_+_Library_PoolT
AGAAGATCCCCGGAGTCCAGACTCAAACTACTCAGAGTGGTCAGTGTAATCCAACTGAGAATAAGGGGATGGCGGATAAAATCAAAGAG
>Frequency_1_QualityScore_FFHHHHHJJJIJJJJJJJIIIJIJHIFHIIIIJHIIJJJJJJJJJJIIDHGHIIJJJDGIJJHF?CDDDDDDDDDDDDDDDDDDDEDDDBDDDD_Mismatch_2_Sense_+_Library_PoolT
GGAGTCCAGACTCAAACTACTCAGAGTGGTCAGTGTAATCCAACTGAGAATAAGGGGATGGCGGATAAAATCAAAGAGAAGATTCCCGGAGGCC
>Frequency_1_QualityScore_FFHHHHHJJJJJIJJJJJIJFHIGIGHGIIIIJJJJJJJJIIGHIJJJHIJIJJJJJJIHHFFFFFFDECEEDDDDDDDEDDDBDDDBA_Mismatch_0_Sense_+_Library_PoolT
CAGACTCAAACTACTCAGAGTGGTCAGTGTAATCCAACTGAGAATAAGGGGATTGCGGATAAAATCAAAGAGAAGATTCCCGGAGGCCA
>Frequency_1_QualityScore_FFHHHHHJJJJJJGHGJIJJIIJJJJJJJJJJIJJJJJJJJJJIHEDDDDDDDDDDDDDBDDDDDDDDDDCDDDDDDDDDDDACDDDDDDDDDD_Mismatch_2_Sense_+_Library_PoolT
GGAGAATAAGGGGATGGCGGATAAAATCAAAGAGAAGATTCCCGGAGGCCAAAGCAAGGAATGATGTGTAGCTTTTCCCTGGAACATCGACCGA
>Frequency_1_QualityScore_FDHHHHHJJJIJJJHIIJIJJJJJJFHIJJJJJJJJJJIJIIJIIIIIJJHHHHHHFDDDDDDDDDDDDAB?CDDDDDDDEDDDDDDDDDDDDD_Mismatch_2_Sense_+_Library_PoolT
GTGTAATCCAACTGAGAATAAGGGGATGGCGGATAAAATCAAATAGAAGATTCCCGGAGGCCAAAGCAAGGAATGATGTGTAGCTTTTCCCTGG
>Frequency_1_QualityScore_FFGHHHHJJJJJJJJIJJJJJJJJJJDIJJJIJIJJJJJJJJIJJJIJGI=@GEHIHHHHHHFFFFFFECCEEECDDDCDDDDDDDBDDD_Mismatch_1_Sense_+_Library_PoolT
GATAAAATCAAAGAGAAGATCCCCGGATGCCAGACTCAAACTACTCAGAGTGGTCAGTGTAATCCAACTGAGAATAAGGGGATTGCGGAT
>Frequency_1_QualityScore_FFFHHHHGIIJJJJJJJJJGIIJIJJIIJJHIIJJJHIEHIJJJJJJJJJJIJIJIJJJJHHFFDDDDDDDCDDDDACCDDDDDDEEDDDDCDD_Mismatch_2_Sense_+_Library_PoolT
GGTCAGTGTAATCCAACTGAGAATAAGGGGATGGCGTATAAAATCAAAGAGAAGATTCCCGGAGGCCAAAGCAAGGAATGATGTGTAGCTTTTC
>Frequency_1_QualityScore_DDA@FH?HHGBAGIIIIIIFGGIIGAHH9?DBFHGBBHHIGGEEFGGIHIGGGIHHGHFEFDBCBBDBDCDDCCD_Mismatch_1_Sense_+_Library_PoolT
CCGGAGGCCAGACTCAAACTACTCAGAGTGGTCAGTGTAATCCAACTGAGAATAAGGGGATGGCGGATAAAATCA
>Frequency_1_QualityScore_FFHHHHHIJJJJGJCHHCHHJHIIIJJJJJJIJJJJGIIIIJIIIJGIIIJIHGHGFDDDFCEEEEEDDDDDDFCDDD@DBBDD<CDDDDDDDD_Mismatch_2_Sense_+_Library_PoolT
TAAACTACTCAGAGTGGTCAGTGTAATCCAACTGAGAATAAGGGGATGGCGGATAAAATCAAAGAGAAGATTCCCGGAGGCCAAAGCAAGGAAT
>Frequency_1_QualityScore_DFHHHGGJGIFHHHGHIIIFHGHGIJEHJJJIJGIIJJJJIGIJGIJJIIHGFDDDDDDDDD_Mismatch_0_Sense_+_Library_PoolT
TCCAACTGAGAATAAGGGGATTGCGGATAAAATCAAAGAGAAGATTCCCGGAGGCCAAAGCA
>Frequency_1_QualityScore_FFHHHHHJIIIJJJJJJJJJJIJJIJJJJJJJJIIJIIJJJGIIJ=EGAHHHHHFFFFFFFEEEECE>C@CDDDDDBDDCCBBDDDDCCDDDDD_Mismatch_1_Sense_+_Library_PoolT
CATCAAAGAGAAGATCCCCGGAGGCCAGACTCAAACTACTCAGAGTGGTCAGTGTAATCCAACTGAGAATAAGGGGATTGCGGATAAAATCAAA
>Frequency_1_QualityScore_FFHHHHHJJJJJJJIJIJJJJJJJJHIJJJJJJJJJJJJJJJJJJJJJJIJJJJJJJHFFDDDDDDDDDABBDDDCDEEDEEDDDDDDDDDDDD_Mismatch_1_Sense_+_Library_PoolT
GTGTAATCCAACTGAGAATAAGGGGATTGCGGATAAAATCAAAGAGAAGATTCCCGGAGGCCAAAGCAAGGAATGATTTGTAGCTTTTCCCTGG
>Frequency_1_QualityScore_DDBDD<4<AEDB;BFC:CBEEEE<@D6:=BD09B/B==88=4==AC>CC)5:AD,6@AABA>>AAA>>A:>:AA35:(98-088<5>;>_Mismatch_2_Sense_+_Library_PoolT
ATAAAATCAAAGAGAAGATCCCCGGAGGCCAGACTCAAACTACTCAGAGCGGTCAGTGTAATCCAACTGAGAATAAGGGGATGGCGGAT
>Frequency_1_QualityScore_FFHGHHHJJJJJJJJJFJJJJIJIJJJJJJJJJJIJJJIJGHJHIGJHIJJHHHHHHFFFFFEEEEEDEDDDDDDDDDDDDDDDDDDDDDDDDD_Mismatch_1_Sense_+_Library_PoolT
GAGAGAAGATCCCCGGAGGCCAGACTCAAACTACTCAGAGTGGTCAGTGTAATCCAACTGAGAATAAGGGGATTGCGGATAAAATCAAAGAGAA
>Frequency_1_QualityScore_FFHHHHHJJIJJJJJJJJIGJJJIGHGCGHFHHIGHIIIJJJJJJJJIIGGHGIJJIGGIHHHFDBDBDCDEDDDDDCDDDDDCCDEDBB@DDB_Mismatch_2_Sense_+_Library_PoolT
AGGAGGCCAGACTCAAACTACTCAGAGTGGTCAGTGTAATCCAACTGAGAATAAGGGGATGGCGGATAAAATCAAAGAGAAGATTCCCGGAGGC
>Frequency_1_QualityScore_DAFAAADGIIIII+3ABC@)1CEEB>GDGBBGGF>/8B;=)8=3@=CHEBGEBBC;=B?C?CC<7(55((,5>>;(>@@AC_Mismatch_1_Sense_+_Library_PoolT
TCCAACTGAGAATGAGGGGATTGCGGATAAAATCAAAGAGAAGATTCCCGGAGGCCAAAGCAAGGAATGATGTGTAGCTTT
>Frequency_1_QualityScore_D@AFDFHEHHEE<CHFADFA<CG?CFDDFA<FFCFGDG@GAHGHGEC?H@HH?BB<=:???AC<<>><BBA@A(:::3@DCA>A@C>CCCC<1>_Mismatch_2_Sense_+_Library_PoolT
GTAATCCAACTGAGAATAAGGGGATGGCGGATAAAATCAAAGAGAAGATTCCCGGAGGCCAAAGCAAGGAATGCTGTGTAGCTTTTCCCTGGAA
>Frequency_1_QualityScore_FFGHHHGGAAFAEHGFHHHHGIGHIIIIIJJJJJJJJEHIEGGHIIJJIJJJIIIIJEHFHHCE;B;ACCAB@DD@BDDCCDDDDDDCDDCD@@_Mismatch_1_Sense_+_Library_PoolT
GCTCAGAGTGGTCAGTGTAATCCAACTGAGAATAAGGGGATTGCGGATAAAATCAAAGAGAAGATTCCCGGAGGCCAAAGCAAGGAATGATGTG
>Frequency_1_QualityScore_EFAFFFHEGHHEHIHIIIDEHGIGIIIIIIIIBGHGGGGIGIIDGIIIAHHEFHHDDFC@CCEDA6>>?;?BDBDDCDDDDBDCCCCADCCDD_Mismatch_1_Sense_+_Library_PoolT
AGAGTGGTCAGTGTAATCCAACTGAGAATAAGGGGATGGCGGATAAAATCAAAGAGAAGATTCCCGGAGGCCAAAGCAAGGAATGATGTGTAG
>Frequency_1_QualityScore_FFHHGHHJJIJJJJJIIFHIFHIIIJJGIJJJJIJJJIJHIIHIIIIJFHIGIJJHHFFFFFEEEEEEDDCDDDDDEDDDDDDDBBDDDDDDDD_Mismatch_2_Sense_+_Library_PoolT
ACTCAAACTACTCAGAGTGGTCAGTTTAATCCAACTGAGAATAAGGGGATGGCGGATAAAATCAAAGAGAAGATTCCCGGAGGCCAAAGCAAGG
>Frequency_1_QualityScore_FFHHHHFHIJJJJJJJJIIGGHEHHJJJGGGIJJJGI_Mismatch_2_Sense_+_Library_PoolT
TCAGTGTAATCCAACTGAGAAGAAGGGGATGGCGGAT
>Frequency_1_QualityScore_FFHHHHHJJJJJJIJIJJIIJJJJJIIIJJIJJJJJJJIJJJJJJJJIGIDGHHHHHEFDFFFFEEDEDEDD@CCDDDDDDDDDDDDDDD_Mismatch_1_Sense_+_Library_PoolT
GATAAAATCAAAGAGAAGATCCCCGGAGGCCAGACTCAAACTACTCAGAGTGGTCAGTGTAATCCAACTGAGAATAAGGGGATGGCGGAT
>Frequency_1_QualityScore_D>A=CFBGA>EHII@EGG3?:?C?+A??:1CC;@D0@G>BDFHIG>=C@9)=;)7@;=;<A\,,(;??C5(,5<<9>@CCA<>@>:>:3>AC@A_Mismatch_1_Sense_+_Library_PoolT
GTCAGTGTAATCCAACTGAGAATAAGGGGATTGCGGATAAAATCAAAGAGAAGTTTCCCGGAGGCCAAAGCAAGGAATGATGTGTAGCTTTTCC
>Frequency_1_QualityScore_DFBDHACGGIIIGGEFDCAEAEFHGFG@DFFIIGHGG@GEHIDD9DGID@>CFGGACGIGEEBCFDDCECCECC;ACCCACAC=BB<9<@<ACC_Mismatch_2_Sense_+_Library_PoolT
ACCAGACTCAAACTACTCAGAATGGTCAGTGTAATCCAACTGAGAATAAGGGGATTGCGGATAAAATCAAAGAGAAGATTCCCGGAGGCCAAAG
>Frequency_1_QualityScore_DBDFBBDGG@B6CF3ABAEF:FGGHIIEG>9DFICAEDH4?@06@BBEHHE>>7@C@?BCC5;5;;3-5::;3::5::>@8?A>?AC8?_Mismatch_0_Sense_+_Library_PoolT
GAGAATAAGGGGATTGCGGATAAAATCAAAGAGAAGATTCCCGGAGGCCAAAGCAAGGAATGATGTGTAGCTTTTCCCTGGAACATCGA
>Frequency_1_QualityScore_FFHHHHHJJJJJJJJJJJIJJJJJJJIJJJJGHJIJJJIGJJJIIHICHEHHHHHEFFFFFFFEEEEEDDDDDDDDDDDDDDDDDBBDDDDEDD_Mismatch_1_Sense_+_Library_PoolT
AAAATCAAAGAGAAGATCCCCGGAGGCCAGACTCAAACTACTCAGAGTGGTCAGTGTAATCCAACTGAGAATAAGGGGATGGCGGATAAAATCA
>Frequency_1_QualityScore_FFHHHHHJIJJJJJJJJJJJJIJJJJJJJJJJJIJJJIJIJJJHI@EIGHJHHHHHHHHFFFFFEECCC;@CCDDDDDDDDDD@DDDDDEDDDD_Mismatch_1_Sense_+_Library_PoolT
AATCAAAGAGAAGATCCCCGGAGGCCAGACTCAAACTACTCAGAGTGGTCAGTGTAATCCAACTGAGAATAAGGGGATGGCGGATAAAATCAAA
>Frequency_1_QualityScore_FFHHHHFJIJIJJJJGIIJGJIIGIJJJJIJJJJJIJJJJJJJJJJHHFDDDDDDDDDDDDDDDDDDDCACDDDDDDDDDDDDDBDDDDDDDBB_Mismatch_1_Sense_+_Library_PoolT
ACTGAGAATAAGGGGATGGCGGATAAAATCAAAGAGAAGATTCCCGGAGGCCAAAGCAAGGAATGATGTGTAGCTTTTCCCTGGAACATCGACC
>Frequency_1_QualityScore_FFHFHHFHJJHIHJIJJJJJJJJHIHIJIGJIJJIJJJJJJJJJJJJJJJHHHHHFFFFFFEEEDD:BDDDDDDDCDDDDACDDDEDEEDEDDD_Mismatch_2_Sense_+_Library_PoolT
GAGTGGTCAGTGTAATCCAACTGAGAATAAGGGGATGGCGGATAAAATCAAAGAGAAGATTCCCGGAGGCCAAAGCAAGGAATTATGTGTAGCT
>Frequency_1_QualityScore_?:?DDA22CD+AA<:,AEE99<9<<*CEE???::?9DD:?B9B(?0@A_Mismatch_0_Sense_+_Library_PoolT
CTCAGAGTGGTCAGTGTAATCCAACTGAGAATAAGGGGATTGCGGATA
>Frequency_1_QualityScore_DDH?DDHGHIIBHEHGAGHGCHGHHI@F?DFHIEHHGGIHIIIEGGGDCD8;77@ACCE=<=?CCB?BBCCCE@>ACCC@A@CAC>@@@5509>_Mismatch_2_Sense_+_Library_PoolT
CCGGAGGCCAGACTCAAACTACTCAGAGTGGTCAGTGTAATCCAACTGAGAATAAGGGGATGGCGGATAAAATCAAATAGAAGATTCCCGGAGG
>Frequency_1_QualityScore_FFHHHHHJJIJCI+ACHGHHGIHIJJIJIIIEEGHGIIDHGHIIIJHJIJJJJIEGIHFGHHBCEFFECEECC/;:BD@BDDCDDC(+4>C>CA_Mismatch_2_Sense_+_Library_PoolT
CCTACTCAGAGTGGTCAGTGTAATCCAACTGAGAATAAGGGGATTGCGGATAAAATCAAAGAGAAGATTCCCGGAGGCCAAAGCAAGTAATGAT
>Frequency_1_QualityScore_FFHHHHHIJJIIJJIIGGHCHGEHHIHHHGGHJJHIIJJFBFHGHIJIHHFHGGIJJJHFHHFFFFFDEDCECDDDDDEDDDBDDDDDDDDDDD_Mismatch_1_Sense_+_Library_PoolT
GGACTCAAACTACTCAGAGTGGTCAGTGTAATCCAACTGAGAATAAGGGGATTGCGGATAAAATCAAAGAGAAGATTCCCGGAGGCCAAAGCAA
>Frequency_1_QualityScore_DDF;DCFGFFAECGACCHHHGHHGIIIIIEDBCFHGII@DBFIEHEHHGCGEGGI@FGGGEHC@A)?EBB<ABB@BBCC9>>C@??CCCCC_Mismatch_2_Sense_+_Library_PoolT
CTCAGAGTGGTCAGTGTAATCCAACTGAGAATAAGGGGATGGCTGATAAAATCAAAGAGAAGATTCCCGGAGGCCAAAGCAAGGAATGATG
>Frequency_1_QualityScore_DDBA?DDBDEIID33:<ACF6B7@?EEEC@DDFICDI?39<DDDA:06\;ACCCDCDD>5??);>(;.((.5555>5;A(:>??>A?AA_Mismatch_2_Sense_+_Library_PoolT
CTGAGAATAAGGGTATTTCGGATAAAATCAAAGAGAAGATTCCCGGAGGCCAAAGCAAGGAATGATGTGTAGCTTTTCCCTGGAACATC
>Frequency_1_QualityScore_FFHHHHHJJJEGIHIIJJJJJJJJIIJJJJJJHIJIJJJJJJJJJJJJJJJJJJJJJJIIFHHFFFFFFEFDDDDDDDDDDDDDDDD<CDDDDD_Mismatch_1_Sense_+_Library_PoolT
ATACTCAGAGTGGTCAGTGTAATCCAACTGAGAATAAGGGGATTGCGGATAAAATCAAAGAGAAGATTCCCGGAGGCCAAAGCAAGGAATGATG
>Frequency_1_QualityScore_DDBHF8FADF+A;GF@HEHIII@EHIIEH>GGIIIIIBGGIFHD@HAGHIIGIGEAAAEH@>?DB@CC6/\;=BB@<3399>C08(44444:A>_Mismatch_1_Sense_+_Library_PoolT
CTCAGAGTGGGCAGTGTAATCCAACTGAGAATAAGGGGATTGCGGATAAAATCAAAGAGAAGATTCCCGGAGGCCAAAGCAAGGAATGATGTGT
>Frequency_1_QualityScore_FFHHHHHJJJEEIIFEDFHGGHHIII?DFFGGFHECHIIIIJJJJHHGIJJJCEEEHHFDD;BDEEEDECDDDDCCCCDDDBDDBDDDDB9>BD_Mismatch_2_Sense_+_Library_PoolT
TGGATAAAATCAAAGAGAAGATCCCCGGAGGCCAGACTCAAACTACTCAGAGTGGTCAGTGTAATCCAACTGAGAAGAAGGGGATGGCGGATAA
>Frequency_1_QualityScore_FFHHHHHJJJJJJJJIJJJHIHHCGHGHIJJJIJIIJJJIJIJDHFGHHGHIJJGIIIIJHHFFFFEEEEEEDDDDDDDDDDFDBDDBDDDDDD_Mismatch_0_Sense_+_Library_PoolT
GGCCAGACTCAAACTACTCAGAGTGGTCAGTGTAATCCAACTGAGAATAAGGGGATTGCGGATAAAATCAAAGAGAAGATTCCCGGAGGCCAAA
>Frequency_1_QualityScore_FFHHHHHJJJJJJJJIJJJJIJJJJJJJIJJJJJJJJJJIJHHHHHFFFFFF@CDCEEDCDEEEDDDDDCCDCDCCCDDDDDDDDDDDDDDDDD_Mismatch_1_Sense_+_Library_PoolT
GGGATAAAATCAAAGAGAAGATCCCCGGAGGCCAGACTCAAACTACTCAGAGTGGTCAGTGTAATCCAACTGAGAATAAGGGGATTGCGGATAA
>Frequency_1_QualityScore_FFHHHHHJJJJJJJJJJJJJJJJJGIIJFGHFGHGGHHIIIJIIIJJJJJIHHHHHHFFBDEEEDDDDDCCDEDDDDDDDDDDCDDDEDDDDDD_Mismatch_1_Sense_+_Library_PoolT
CCGGATGCCAGACTCAAACTACTCAGAGTGGTCAGTGTAATCCAACTGAGAATAAGGGGATTGCGGATAAAATCAAAGAGAAGATTCCCGGAGG
>Frequency_1_QualityScore_FFFHHHGDIEIBGIGGIEHEHIIIIHEDFCA=D@G@FEGIGGIDHGIGHB.=;7;?@7;6>CEA>;>C>;@@>ACD3::?/858<AB@@@_Mismatch_2_Sense_+_Library_PoolT
GATAAAATCAAAGAGAAGATCCCCGGAGGCCAGACTCGAACTACTCAGAGTGGTCAGTGTAATCCAACTGAGAATAAGGGGATGGCGGAT
>Frequency_1_QualityScore_FFHHFHFIFGHBIHJHHHIIJJJJJJJJHIHIIGIIJJJIJJJJJIJJJJJJJIJJJIHHGHHFFFFFFDDDDDDDDDDDDDDDDDDCDDCCDC_Mismatch_1_Sense_+_Library_PoolT
CCTCAGAGTGGTCAGTGTAATCCAACTGAGAATAAGGGGATTGCGGATAAAATCAAAGAGAAGATTCCCGGAGGCCAAAGCAAGGAATGATGTG
>Frequency_1_QualityScore_FFHHHHHIJJJJIJJJJJJJJJJIJJJIJIJFHIIIIJHIIIJJJJJJJJJIJHGHHHHFFFDDDDDDDDDDDDDEDDDDDDDDDDDDDDEDDD_Mismatch_1_Sense_+_Library_PoolT
TCCCCGGAGGCCAGACTCAAACTACTCAGAGTGGTCAGTGTAATCCAACTGAGAATAAGGGGATGGCGGATAAAATCAAAGAGAAGATTCCCGG
>Frequency_1_QualityScore_DDFFDDFFEBBF;E<CF>DFCF?>GBD?D096DDFFBFBFDFBC>FE@@FF@;C).=C<?=6;@C:B28_Mismatch_2_Sense_+_Library_PoolT
CCCGGAGGCCAGACTCAAACTACTCAGAGTGGTCAGTGTAATCCAACTGAGAAGAAGGGGATGGCGGAT
>Frequency_1_QualityScore_?DHDFFB>FBDFEA<A;GI9??C1??FG?B*0?**9?BD**9*(776=DC<6-4\)))7?.(6;;3(-;;>A@C:8:@_Mismatch_1_Sense_+_Library_PoolT
CAAACTACTCAGAGTGGTCAGTGTAATCCAACTTAGAATAAGGGGATTGCGGATAAAATCAAAGAGAAGATTCCCGGA
>Frequency_1_QualityScore_FFHHHHHJIJEFHIIJJJIJIIJJJJJJJJIIIIHIJIGJJIJJFIJJJJHHDHGHFFDFFEEEDEDDCBCDDDDBDDDDDDDDDDDDDDDDDD_Mismatch_2_Sense_+_Library_PoolT
CTACTCAGAGTGGTCATTGTAATCCAACTGAGAATAAGGGGATGGCGGATAAAATCAAAGAGAAGATTCCCGGAGGCCAAAGCAAGGAATGATG
>Frequency_1_QualityScore_DFHHHHHJIIJJJIIEGGGIGGGHIGIDGGGIJJJJJIJJJIJIIJIJJJJ=?ECHFFDC@CFDDDECECCDDDDDDDD?BDDDD?C@B<B_Mismatch_2_Sense_+_Library_PoolT
GGATAAAATCAAAGAGAAGATCCCCGGAGGCCAGACTCAAACTACTCAGAGTGGTCAGTGTAATCCAACTGAGAAGAAGGGGATGGCGGAT
>Frequency_1_QualityScore_FFHFFHHIGIIIIJIJBHIJGIFF=CGFHGIFGFHGIIJCGIHHEHABDEFFFED@DDDDDD@DBDDDDDDDCCCCCACCDDDEDDBDDDDDDB_Mismatch_1_Sense_+_Library_PoolT
AGGCCAGACTCAAACTACTCAGAGTGGTCAGTGTAATCCAACTGAGAATAAGGGGATGGCGGATAAAATCAAAGAGAAGATTCCCGGAGGCCAA
>Frequency_1_QualityScore_FFHHHHHJJJJJJJJJJJJJIJDGGHIJJIJJJJJJJJIJJJIIHIIIIJJJJJJJJHHFFDDEEDEDDDDDDDDDDDDDCFDDD@DDDDD_Mismatch_0_Sense_+_Library_PoolT
GCCAGACTCAAACTACTCAGAGTGGTCAGTGTAATCCAACTGAGAATAAGGGGATTGCGGATAAAATCAAAGAGAAGATTCCCGGAGGCCA
>Frequency_1_QualityScore_FFHHHHHJJJJJJJIIGIIJJJJJJHIIJJJJJJJJJJJJJIJJJJJJJIHHHHHFFDDDDDDDDDDDC<@ADDDDDEEDEEDDDDDDDDDDDD_Mismatch_2_Sense_+_Library_PoolT
GTGTAATCCAACTGAGAATAAGGGGATGGCGGATAAAATCAAAGAGAAGATTCCCGGAGGCCAAAGCAAGGAATGATTTGTAGCTTTTCCCTGG
>Frequency_1_QualityScore_FFDFDFDGGIIIEIJIFGFHICFGEHIIEGGHIIIGIIJEHHIEGHHGHIIJJJJIJJGFFDEEEEDDDCDDDD5<ADDDDCDBDDDBDDDDDD_Mismatch_2_Sense_+_Library_PoolT
CCAGACTCAAACTACTCAGAGTGGTCAGTGTAATCCAACTGAGAATAAGGGGATGGCGGATAAAATCAAAGAGAGGATTCCCGGAGGCCAAAGC
>Frequency_1_QualityScore_DDHFF<DD>FGEBA<CEFE@>@GHIG@GCEBA?FF>FFE==FHECH)=7=7?;=CB<BCB@?=<<93559???AC>:@D@C:@CC4>C:>@CCB_Mismatch_1_Sense_+_Library_PoolT
GTGTAATCCAACTGAGAATAAGGGGATTGCGGATAAAATCAAAGAGCAGATTCCCGGAGGCCAAAGCAAGGAATGATGTGTAGCTTTTCCCTGG
>Frequency_1_QualityScore_DDHHFHGGIJFJIJJJI:CFEHIICHHFHIIIIJJJIJJFHIJJJJIIEIIIIJIJGEHJHH;AEFDBD@BCC>C@CC@BB?BDDB_Mismatch_2_Sense_+_Library_PoolT
TCTCAAACTACTCAGAGTGGTCAGTGTAATCCAACTGAGAATAAGGGGATTGCGGATAAAATCAAAGATAAGATTCCCGGAGGCCA
>Frequency_1_QualityScore_DDDF?<A+2CE<)A9<C@HEAE?<9?@DC39B9?F<9DCA0?*/=@8@/47@;7=EA_Mismatch_1_Sense_+_Library_PoolT
TACTCAGGGTGGTCAGTGTAATCCAACTGAGAATAAGGGGATTGCGGATAAAATCAA
>Frequency_1_QualityScore_D>FDBBFGGEH>:A?EG9E:9FGHB):;-@?EEEE@CDB9>;ACCAC95;>?>5><:A>>(5>5>@AC9(:>AA@:(4<9<0>9300&5_Mismatch_1_Sense_+_Library_PoolT
ATAAAATCAAAGAGAAGATCCCCGGGGGCCAGACTCAAACTACTCAGAGTGGTCAGTGTAATCCAACTGAGAATAAGGGGATTGCGGAT
>Frequency_1_QualityScore_FFHHHHHCFHHIJIIIJJJJJIJJJJJEHGAHIIJJJJGIJJJJJIIIJIJIJJIJJJHHHHHFFFFFDDDDDDDDDDDDDDDDDDDCACDDCB_Mismatch_1_Sense_+_Library_PoolT
CTCAGAGTGGTCAGTCTAATCCAACTGAGAATAAGGGGATTGCGGATAAAATCAAAGAGAAGATTCCCGGAGGCCAAAGCAAGGAATGATGTGT
>Frequency_1_QualityScore_BDGHFHHGBHEHGGGEGIJIJIICHIA1:CGGIGFHIJJCGGC@GGH9CC<B8=@F>F;@C;AEB?AACCCD;(55>CDCDDCD<5>@99000<_Mismatch_1_Sense_+_Library_PoolT
AGGAGGCCAGACTCAAACTACTCAGAGTGGTCAGTGTAATCCAACTGAGAATAAGGGGATTGCGGATAAAATCAAAGAGAAGATTCCCGGAGGC
>Frequency_1_QualityScore_FFHFHHHIIIJJJJJJJJJJGIHGIIJJJJJIJJJJJJHJJIJJIIJJJHHHHHFFFFFFEDDDDDDDDBDDDDCDDACDDCDDDDEEDDDDDC_Mismatch_1_Sense_+_Library_PoolT
TGGTCAGTGTAATCCAACTGAGAATAAGGGGATGGCGGATAAAATCAAAGAGAAGATTCCCGGAGGCCAAAGCAAGGAATGATGTGTAGCTTTT
>Frequency_1_QualityScore_FFHHHHHJJJIJJJHIGGIIJIJJJFHIJJJJIIJJJIJJJJJJJJJJJHHHHHHFFDDDDDDDBCDDDABAACCCCDDCDDDCCCDDDDDDDB_Mismatch_2_Sense_+_Library_PoolT
TTGTAATCCAACTGAGAATAAGGGGATGGCGGATAAAATCAAAGAGAAGATTCCCGGAGGCCAAAGCAAGGAATGATGTGTAGCTTTTCCCTGG
>Frequency_1_QualityScore_FFHHHHHJJJJIJJJJJIJJIJIJIJGI?FHIJJJIJJJJJJJIJJJJGHHIHHIJJJHGHFFFFDDDDDDDEDDDCDDDDDDDDDDEDDDDDD_Mismatch_1_Sense_+_Library_PoolT
CCGGAGGCCAGACTCAAACTACTCAGAGTGTTCAGTGTAATCCAACTGAGAATAAGGGGATTGCGGATAAAATCAAAGAGAAGATTCCCGGAGG
>Frequency_1_QualityScore_FFHHHGGJIJIJIGIIGGCGHHHIIIGGGIIIIGCHAHGIHGIIGGIGCEEHFDCDE@CABE>CCEDDDDDD>>??CDDDB<@@DCBD9@_Mismatch_2_Sense_+_Library_PoolT
GATAAAATCAAAGAGAAGATCCCCGGAGGCCAGACTCAAACTACTCAGAGTGGTCAGTGTAATCCAACTGAGAAGAAGGGGATGGCGGAT
>Frequency_1_QualityScore_AB=AFH?BAAE@GHHEIFCHIIGG68DAFDGGFFGIIIIII@FEEGGHFHFFHHE<88/5;<_Mismatch_1_Sense_+_Library_PoolT
TGTAATCCAACTGAGAATAAGGGGATGGCGGATAAAATCAAAGAGAAGATTCCCGGAGGCCA
>Frequency_1_QualityScore_DDD?2<<C<CAEAB<<AEFC;3<:C@@;910:@D=;D60;A_Mismatch_2_Sense_+_Library_PoolT
GTGGTCAGTGTAATCCAACTGAGAAGAAGGGGATGGCGGAT
>Frequency_1_QualityScore_FFHHHHHIIIGIJIIIIJJJJJJIJJJJJIJFHIGH8CFHIIJJIJIJJJJGJEHFHHHFFFDBCCDDDDDDDDDEDDDDDDDDDDCDCDDDBB_Mismatch_0_Sense_+_Library_PoolT
TCCCCGGAGGCCAGACTCAAACTACTCAGAGTGGTCAGTGTAATCCAACTGAGAATAAGGGGATTGCGGATAAAATCAAAGAGAAGATTCCCGG
>Frequency_1_QualityScore_FFHHFHHIEGBCGHA@@BHDEBEHBGG:CFDFGHFHFGIIIIIIIIIGICHEIIIIGHH>GHGGFFCCE@CDCCCCAC?CCCCCCCFCCCCBBB_Mismatch_1_Sense_+_Library_PoolT
CGTAGGCCAGACTCAAACTACTCAGAGTGGTCAGTGTAATCCAACTGAGAATAAGGGGATTGCGGATAAAATCAAAGAGAAGATTCCCGGAGGC
>Frequency_1_QualityScore_;:C<CCF:+A<AAF>;ACHEFDGFI9EFI@)??@E>@;GEFEFIC48)8=8(/=4)/.7.=;).@E37?E@7?B;)(.6398?15;5&0_Mismatch_2_Sense_+_Library_PoolT
ATAAAATCAAAGAGAAGATCCCCTGAGGCCAGACTCAAACTACTCAGAGTGGTCAGTGTAATCCAACTGAGAATAAGGGGATGGCGGAT
>Frequency_1_QualityScore_?2AD>A42AEEDCE<;@3<?EDCCCFC;C6@DDDD>DDDDAD<CC=<=@7=A3=77@=;-:?@67;=??_Mismatch_0_Sense_+_Library_PoolT
GTCAGTGTAATCCAACTGAGAATAAGGGGATTGCGGATAAAATCAAAGAGAAGATTCCCGGAGGCCAAA
>Frequency_1_QualityScore_FFHHHHHJJJJJJJJJJJJJJJJJJJJJIJIJDFIHIJJIIJJFIEIIIGIIEHEEEHHHFFFBDEEDDDDDDDDDEDDDDDDDDDDDDDDEC9_Mismatch_0_Sense_+_Library_PoolT
ATCCCCGGAGGCCAGACTCAAACTACTCAGAGTGGTCAGTGTAATCCAACTGAGAATAAGGGGATTGCGGATAAAATCAAAGAGAAGATTCCCG
>Frequency_1_QualityScore_FFGHHHFJFIIIJIJJJJIJJJJIJGIDHIHHIJGIJIJJIIJGIIJJIHIIJGIJIJHIIHFHFDDDEEDEDCDACDDCDCCCD@CCDB@<@D_Mismatch_1_Sense_+_Library_PoolT
GGGAGGCCAGACTCAAACTACTCAGAGTGGTCAGTGTAATCCAACTGAGAATAAGGGGATTGCGGATAAAATCAAAGAGAAGATTCCCGGAGGC
>Frequency_11_QualityScore_FFGHGGHCGHGHIIHHGIIJJJIJJIIHJIIHHIIJJIHHIJIJJDGHHFGGGFGEFEEDECDDDCDDCCCCBCCCDDCCCDCDACCDDCDACD_Mismatch_2_Sense_+_Library_PoolT
CTCAGAGTGGTCAGTGTAATCCAACTGAGAAGAAGGGGATGGCGGATAAAATAAAAGAGAAGATCCCCGGAGGCCAAAGCAAGGAATGATGTAT
>Frequency_10_QualityScore_FFHHGHHJJJIJJJJJFIHIIHIIIJJJIIIIJIIIIHHHHGFFFEFEEEEEEEDDDDDDDDDDDDCCDACDCDDCDBCDDDCDDDDEDCBBCC_Mismatch_2_Sense_+_Library_PoolT
GCGGATAAAATAAAAGAGAAGATCCCCGGAGGCCAAAGCAAGGAATGATGTGCAGCTTTTCCCTGGAACATCGACCGACAATTATCATAAACAT
>Frequency_8_QualityScore_FFHHHHHJJJJJJJIHIIIIIIJJJJIHGIIIIIIIHHIHHHGHHGGFFEEFFEEEEEEDDDDDCCCCDCDCDDDDCDDCDDDEDEEDDCDCCD_Mismatch_2_Sense_+_Library_PoolT
CGGATAAAATAAAAGAGAAGATCCCCGGAGGCCAAAGCAAGGAATGATGTGCAGCTTTTCCCTGGAACATCGACCGACAATTATCATAAACATA
>Frequency_6_QualityScore_DEHGFGFIIIGHIIIHEEEGCEFFHIIFEFGFEEFEFGEEFECDEEDDDDDDDDEBCDCCA?BCDCAAC@BCCDC@A?AB>BBACCEECCBCDC_Mismatch_2_Sense_+_Library_PoolT
GCGGATAAAATAAAAGAGAAGATCCCCGGAGGCCAAAGCAAGGAATGATGTATAGTTTTTCCCTGGAACATCGACCGACAATTATCATAAACAT
>Frequency_5_QualityScore_FFHHHFGIHIIJHIIIIJJJJJJJJIJIIJIIJJJJGIJJJJCDFHIIFGGGGGFEFDEEEEEEDDDDDBDDDDDDDDDDDDCDDDDDDDDDEC_Mismatch_2_Sense_+_Library_PoolT
CAGAGTGGTCAGTGTAATCCAACTGAGAAGAAGGGGATGGCGGATAAAATAAAAGAGAAGATCCCCGGAGGCCAAAGCAAGGAATGATGTGCAG
>Frequency_5_QualityScore_FFHHHHGJJIJIIJJFIIHIIIJJJJIHGIGIIJHIJHHHIHEFGGEFCEEFEECDDDCDDDDDDCCCBBCDDDBCBCC@CBBCCEDCCDCDBC_Mismatch_2_Sense_+_Library_PoolT
CGGATAAAATAAAAGAGAAGATCCCCGGAGGCCAAAGCAAGGAATGATGTATAGTTTTTCCCTGGAACATCGACCGACAATTATCATAAACATA
>Frequency_4_QualityScore_EEGHHHHJJJJIIIJIJJJJJJJIHIJJJJJIJIJJJJJIJJJJJGHGHGHGGGGGFEFFEDDDEDDCCCCDCCDCDDCEDDDDDDDDDDEEEE_Mismatch_2_Sense_+_Library_PoolT
TAAAATCAAAGAGAAGATCCCCGGAGGCCAAAGCAAGGAATGACGTGTAGCTTTTCCCTGGAACATCGACCGACAATAATCATAAACATATGAA
>Frequency_4_QualityScore_FFHGEGGHGGHDEGHHHHHGIIFDEEGGHGHHIIHHCFFEEEDEBCDDDCCBBCCCD?A@ACDDCDDDCACDCACCCCDCDCCCACCCDDCCCD_Mismatch_2_Sense_+_Library_PoolT
GGGGATGGCGGATAAAATCAAAGAGAAGATCCCCGGAGGCCAAAGCAAGGAATGACGTGTAGCTTTTCCCTGGAACATCGACCGACAATAATCA
>Frequency_4_QualityScore_FFHHHHHHIHIIJIJJJJIJIJJJJJJIIIJIIJJJJJIIIGIHIIGHIIHHHGGFFFFEEDECCCCCDACCDDCEDDDDDCDCDCDDEDDCCE_Mismatch_2_Sense_+_Library_PoolT
ATCAAAGAGAAGATCCCCGGAGGCCAAAGCAAGGAATGACGTGTAGCTTTTCCCTGGAACATCGACCGACAATAATCATAAACATATGAATAAT
>Frequency_3_QualityScore_FFHHHHEGHGIIJHGIIJJJJHIIJJJJIIJJJJJJJHIIJJJJGIHIIIHGGGGGEEFD>BDDDDDDCCDDCDDBDDDDDDCBCDDCDDCDEE_Mismatch_2_Sense_+_Library_PoolT
TCAGAGTGGTCAGTGTAATCCAACTGAGAAGAAGGGGATGGCGGATAAAATAAAAGAGAAGATCCCCGGAGGCCAAAGCAAGGAATGATGTATA
>Frequency_3_QualityScore_FFHHHHHJJHIIJIIJJJJJJJHIJIJJJJJJJJJJJJJIJJJGHIIJGHHHHHGFFFFDCDEEECDDCBCDCDDCCEDDDDDDDDDCEECCDD_Mismatch_2_Sense_+_Library_PoolT
AAATCAAAGAGAAGATCCCCGGAGGCCAAAGCAAGGAATGACGTGTAGCTTTTCCCTGGAACATCGACCGACAATAATCATAAACATATGAATA
>Frequency_3_QualityScore_EEGGHHGHHJIIIDGFGFHHGIIFGECFGGEGIJHFIHGH@;A?BC<;AC>@:@CDADCCCB@BBC>BA?BB@BA>CCA>BB@A?>?ACCCBCD_Mismatch_2_Sense_+_Library_PoolT
AAGGGGATGGCGGATAAAATCAAAGAGAAGATCCCCGGAGGCCAAAGCAAGGAATGACGTGTAGCTTTTCCCTGGAACATCGACCGACAATAAT
>Frequency_3_QualityScore_EFGEHHFIIJJJJHIIJIFIHHIJJJIIJIJJIIJJFHHIIHGGHGHGDEEFFCDEEEEDEDDDDDDCDDBDDDDDCDDBBDDDDEDDDDDDDB_Mismatch_2_Sense_+_Library_PoolT
GGATAAAATAAAAGAGAAGATCCCCGGAGGCCAAAGCAAGGAATGATGTGCAGCTTTTCCCTGGAACATCGACCGACAATTATCATAAACATAT
>Frequency_3_QualityScore_EEFHEGGIGIGHIGEHGDHHIIHIGHHHFHHGDHFGGIHFEGFBGHGGADEDFGHGFEFFEDCBDBDCBAA>?>AACB@BCC@CCBCBACCCDD_Mismatch_2_Sense_+_Library_PoolT
ATAAAATAAAAGAGAAGATCCCCGGAGGCCAAAGCAAGGAATGATGTGTAGTTTTTCCCTGGAACATCGACCGACAATTATCATAAACATATGA
>Frequency_3_QualityScore_FFHHHHGIJEGHHHIIGGIIIIIJIIIIJIHIIJHIIJIIHHIJJJJHIFHHHGFFFFFEECDEDDDDDBDDCDCDDDDCDDDDDCBCCCDDDB_Mismatch_2_Sense_+_Library_PoolT
TACTCAGAGTGGTCAGTGTAATCCAACTGAGAAGAAGGGGATGGCGGATAAAATAAAAGAGAAGATCCCCGGAGGCCAAAGCAAGGAATGATGT
>Frequency_3_QualityScore_FDHGGHFIHIIJGHHHIHFIHHGHIEHEHHHGFHIIJIIIHIIGEEFFDEACDDCBACBCCCCBDCCCCCBBDBBCB?=@BCCCBBCAB>BCBB_Mismatch_2_Sense_+_Library_PoolT
GTGTAATCCAACTGAGAAGAAGGGGATGGCGGATAAAATCAAAGAGAAGATCCCCGGAGGCCAAAGCAAGGAATGACGTGTAGCTTTTCCCTGG
>Frequency_2_QualityScore_FFHHGHHJJIJJJJJJJJJJJJJJIIIJIJJJIJJIJJIJIIJJJJJJIIHHHGEFFFEEDEDDDDDDCCCCEDDDDDDDDDCEEEEEEDDEED_Mismatch_2_Sense_+_Library_PoolT
AAAGAGAAGATCCCCGGAGGCCAAAGCAAGGAATGACGTGTAGCTTTTCCCTGGAACATCGACCGACAATAATCATAAACATATGAATAGTAAA
>Frequency_2_QualityScore_FFHHHHHJJJJJIJIJIIIJJJJIIIJIJJIIIIJJJJIJJJIIJJGIHGHHGGGFFFEEEDEDEDDDDDDCDDDCCCCDDDDDCCDDCDCEED_Mismatch_2_Sense_+_Library_PoolT
ATAAAATCAAAGAGAAGATCCCCGGAGGCCAAAGCAAGGAATGACGTGTAGCTTTTCCCTGGAACATCGACCGACAATAATCATAAACATATGA
>Frequency_2_QualityScore_FFGHFHHIIIIGHIIJIIJJJJJIIIIIJIHJJJJIIJJJJJIJJJIJIHHHHGEFFFEDEEEEDDDDDCDDDCDDCDDDDDDDCCCDACCDDB_Mismatch_2_Sense_+_Library_PoolT
AGAGTGGTCAGTGTAATCCAACTGAGAAGAAGGGGATGGCGGATAAAATCAAAGAGAAGATCCCCGGAGGCCAAAGCAAGGAATGACGTGTAGC
>Frequency_2_QualityScore_FFHHHGHDGIHIIJIIIIJJJJJJIJJIIIJIGIIJJJIJIJJJJEIIHHHHGGGFFFFEEEEEECCDDDDCDDDDCCDDDDDDCDCCCCCCDD_Mismatch_2_Sense_+_Library_PoolT
CTCAGAGTGGTCAGTGTAATCCAACTGAGAAGAAGGGGATGGCGGATAAAATAAAAGAGAAGATCCCCGGAGGCCAAAGCAAGGAATGACGTGT
>Frequency_2_QualityScore_FEHGHHGIIJJJJJIIIIIJIJJIIIIIIIJIIJGIIFIHIIIJIIHHGHGFEDEEDEEDEDDDCCD?CCDEDDDDACDCDCEEDDDEDAC_Mismatch_2_Sense_+_Library_PoolT
AAGAGAAGATCCCCGGAGGCCAAAGCAAGGAATGACGTGTAGCTTTTCCCTGGAACATCGACCGACAATAATCATAAACATATGAATAGTA
>Frequency_2_QualityScore_FFGGGFHIGIIIIIGGEHGEHIJJIGIGIIIIIIIIIGGIIGFGIGDHEHHGGDEFFFFEEEEDACCCDCDDCCD@@BDCCDEDCAC<ACCCCE_Mismatch_2_Sense_+_Library_PoolT
GGATAAAATAAAAGAGAAGATCCCCGGAGGCCAAAGCAAGGAATGATGTGTAGTTTTTCCCTGGAACATCGACCGACAATTATCATAAACATAT
>Frequency_2_QualityScore_EFHHHHHFGIEGFHGGGIJJJJJJJIJHIGIIIIIIIJGIJJJIJIIIIHGHGGGEFEEDDECDEDDDDCDDDCDDDCDDDDDDCCDDDDDBCA_Mismatch_2_Sense_+_Library_PoolT
CTCAGAGTGGTCAGTGTAATCCAACTGAGAAGAAGGGGATGGCGGATAAAATCAAAGAGAAGATCCCCGGAGGCCAAAGCAAGGAATGACGTGT
>Frequency_2_QualityScore_FFHHHGHIHIIHIJIIJIIIGIIIJJHGIIJJJJJJJIJIIHGIIJIIIHHHHGGEEEEEEDEDDDCDDDCCCCCCCCCDDCDDEDDDDEDEEC_Mismatch_2_Sense_+_Library_PoolT
CAAAGAGAAGATCCCCGGAGGCCAAAGCAAGGAATGACGTGTAGCTTTTCCCTGGAACATCGACCGACAATAATCATAAACATATGAATAATAA
>Frequency_2_QualityScore_EEGGGEGEGHGHGIEIBGIIIIGIFIIHGGGHIIIIIIGEIIIIIBGEGGHHGHGEFEFEDDC@CDCA?<BA@ACCC;;@??AA?CCCACB<?A_Mismatch_2_Sense_+_Library_PoolT
CTCAGAGTGGTCAGTGTAATCCAACTGAGAAGAAGGGGATGGCGGATAAAATAAAAGAGAAGATCCCCGGAGGCCAAAGCAAGGAATGATGTGT
>Frequency_1_QualityScore_FFHHHHDGIHIIJIJJHJIJJJJJJIIJJJIJJJJJJHGIJIJJGIIJIHHHHHHFFFFEEEEECCDDDDDBDDDDDDDDDDBDCDDCDDEDEC_Mismatch_2_Sense_+_Library_PoolT
TCAGAGTGGTCAGTGTAATCCAACTGAGAAGAAGGGGATGGCGGATAAAATAAAAGAGAAGATCCCCGGAGGCCAAAGCAAGGAATGATGTGTA
>Frequency_1_QualityScore_FFGHFHGIJIJFIIIJIIIJIIJJIJIIHIJIIHGHFHHHEDE?@@CEEDDDDADCCDCBDDDDDDCCCCCDDDDDDDDDDDDDEDEEDDCDDD_Mismatch_2_Sense_+_Library_PoolT
GCGGATAAAATAAAAGAGAAGATCCCCGGAGGCCAAAGCAAGGAATGATGTATAGTTTTTCCCTAGAACATCGACCGACAATTATCATAAACAT
>Frequency_1_QualityScore_FFHHF?HGHFHIIGIIGH<BBFBFGH>FGAHIGIABDDCBDBDDDDDD7ACCDCDDDDDDDCDDCD<AC@AB<CCDDCD9>&5<9B@CDCCCDC_Mismatch_2_Sense_+_Library_PoolT
GGGATGGCGGATAAAATCAAAGAGAAGATCCCCGGAGGCCAAAGCAAGGAATGACGTGTAGCTTTTCCCTGGAACATCGACCGACAATAATCAT
>Frequency_1_QualityScore_DDHAF?FEGGHEHHEEGIIE9:F@GIGE@BGGHECGEG<@ADHHHEHHFFFFBCCCCCCDD:=;;@BD<83<CDA<@DCCC>@?<?3?CCDCCD_Mismatch_2_Sense_+_Library_PoolT
TGGTCAGTGTAATCCAACTGAGAAGAAGGGGATGGCGGATAAAATCAAAGAGAAGATCCCCGGAGGCCAAAGCAAGGAATGACGTGTAGCTTTT
>Frequency_1_QualityScore_FFHHHFHIGHHJGIHJIJJJJJJJJHHIIIJIJJJJEIGIGJJ@GGIIIHFEGHHFFDE@ACEDEDD?=BDDDDDDCCDDDDDDDDDCD>@CCA_Mismatch_2_Sense_+_Library_PoolT
CAGAGTGGTCAGTGTAATCCAACTGAGAAGAAGGGGATGGCGGATAAAATAAAAGAGAAGATCCCCGGAGGCCAAAGCAAGGAATGATGTATAG
>Frequency_1_QualityScore_FFHHHHGJJJJJJIIIJGIGHJJEEGIGIJJJIJJJGIGIIIJIIIJJJJHHGGFFFFBCDDDDDDDDDCEDDDDDDCDDDDCDEEED@C_Mismatch_2_Sense_+_Library_PoolT
AGAGAAGATCCCCGGAGGCCAAAGCAAGGAATGACGTGTAGCTTTTCCCTGGAACATCGACCGACAATAATCATAAACATATGAATAGTA
>Frequency_1_QualityScore_BDFFFD?CCEDA;+3<<3AFE<?FE<F6;6BFFE3B>F/?BEFCBFF4/@F>=FEFEEEIA=?EEDB@=><3;:;=<A(:4:4@A3+>A>>AD@_Mismatch_2_Sense_+_Library_PoolT
ATAAAATCAAAGATAAGTTTCCCGGAGGCCAAAGCAAGGAATGATGTGTAGCTTTTCCCTGGAACATCGACCGACAATTATCATAAGAATATGA
>Frequency_1_QualityScore_FFDFHFHIJHHHJJJJJIJJJJIIHJIGHIJJJIJIJIJJHGIJJJJJJHHHFGEFEEFEEEDDDBDDD@BDDDCDCDDBCCDDDD?@CCDDDC_Mismatch_2_Sense_+_Library_PoolT
AGTGGTCAGTGTAATCCAACTGAGAAGAAGGGGATGGCGGATAAAATCAAAGAGAAGATCCCCGGAGGCCAAAGCAAGGAATGACGTGTAGCTT
>Frequency_1_QualityScore_??BB?<3CGDBCDGIF<811BDD?DAFEAE8?FF==/=<F@;=)=F4@@CDA)=??CDBD>\3=B@;A:@A:ABBBB@@>AA:AD:@@3:::BA_Mismatch_2_Sense_+_Library_PoolT
AGAGAAGATCCCCGGAGGCCAAAGCAAGGAATGATGTGCAGCTTTTCCCTGGTACATCGACCGACAATTATCATAAACATATGAATAGTAATAG
>Frequency_1_QualityScore_FFGGHHHJJJJJJIJIJJJJJJJJJJIIIJIJJIJJJJJJIJIJHIJGHHEIHHHHHHFFFFFEACEEDBDDDDBDDDDDCEDDDDCDCDDDEE_Mismatch_2_Sense_+_Library_PoolT
GATAAAATAAAAGAGAAGATCCCCGGAGGCCAAAGCAAGGAATGATGTGTAGTTTTTCCCTGGAACATCGACCGACAATTATCATAAACATATG
>Frequency_1_QualityScore_FFHHHHGJIJJJIIIJJIGGGICHHGIJJJJIIFGHGHHFEDDFDEEECDDD?@CCCCDDDDDDDDD@?@CBDDDDBDBBBBDDCDEDDDDCDD_Mismatch_2_Sense_+_Library_PoolT
TGGCGGATAAAATCAAAGAGAAGATCCCCGGAGGCCAAAGCAAGGAATGACGTGTAGCTTTTCCCTGGAACATCGACCGACAATAATCATAAAC
>Frequency_1_QualityScore_FFHGHHHJJJJJJJJJJJJIGHIJJJIIJJJJJJJHHHFFFEFEEEDDDDDDDDBDDDDDDDDDDDDDDDDDDDDDDDDDDDDDDDDDDDDDCD_Mismatch_2_Sense_+_Library_PoolT
GATGGCGGATAAAATCAAAGAGAAGATCCCCGGAGGCCAAAGCAAGGAATGACGTGTAGCTTTTCCCTGGAACATCGACCGACAATAATCATAA
>Frequency_1_QualityScore_BDDFHHHEAD,AC>EGAGH>FF>AGI8FCFHC@GB;AFHGG4@A@AECCE>;;@@BDDDDBDD?@ABCDDC><?BA:>C>8(23+4>C@CC@>@_Mismatch_2_Sense_+_Library_PoolT
TCAGTGTAATCCAACTGAGAAGAAGGGGATGGCGGATAAAATCAAAGAGAAGATCCCCGGAGGCCAAAGCAAGGAATGACGTGTAGCTTTTCCC
>Frequency_1_QualityScore_FFHHHHHJIIJJJJJJJJJJJJJJIJIJJJJJJJJJJJIJIIJJJJJJIHHHHHFFFFFEDEDDDDDDDCCDEDCDCCDDDDDEEDDCDCDECE_Mismatch_2_Sense_+_Library_PoolT
AAAGAGAAGATCCCCGGAGGCCAAAGCAAGGAATGACGTGTAGCTTTTCCCTGGAACATCGACCGACAATAATCATAAACATATGAATAATAAT
>Frequency_1_QualityScore_FFHHHHHJJJJJJJJJJHJIJJJJHIJJFIJJJJJFJJJJJJJJJJHHHHHFFFFFFECD@DDBBBDDDCCCDDBDDDCCDEDEEDDDDDDDDD_Mismatch_2_Sense_+_Library_PoolT
CCAGTGTAATCCAACTGAGAATAAGGGGATGGCGGATAAAATCAAAGAGAAGATTCCCGGAGGCCAAAGCAAGGAATGATTTGTAGCTTTTCCC
>Frequency_1_QualityScore_FFGHHHHIJJIJJIJJIJJJJJJJJGIJJJIIJJJJJJJIJJJIIJIIIJHHJJJJGIHGHHFFFFFFCCDDDDDDDDDDEDEEDDDEDEEEEE_Mismatch_1_Sense_+_Library_PoolT
ATAAAATCAAAGAGAAGGTTCCCGGAGGCCAAAGCAAGGAATGATGTGTAGCTTTTCCCTGGAACATCGACCGACAATTATCATAATAATATAT
>Frequency_1_QualityScore_FDHHHFHHIJJJJIJJIJHIIIIJIJJJJHIIJJJJGIIJJJJIGIJJIIHHHHHFFFFDDDDDDDDDDD@CCDBBCACDDD?BCCDDDDDDDD_Mismatch_2_Sense_+_Library_PoolT
GTCAGTGTAATCCAACTGAGAAGAAGGGGATGGCGGATAAAATCAAAGAGAAGATCCCCGGAGGCCAAAGCAAGGAATGACGTGTAGCTTTTCC
>Frequency_1_QualityScore_FFHHDFHIGG2AF<CHIAF<CHHHGIJIHGFHHHGHIIJIIHAFGIIJHBEEHHFFFFFFDCCECD>ACA?BDBBDDDDDDCDDDDDACACD<C_Mismatch_2_Sense_+_Library_PoolT
CTACTCAGAGTGGTCAGTGTAATCCAACTGAGAAGAAGGGGATGGCGGATAAAATAAAAGAGAAGATCCCCGGAGGCCAAAGCAAGGAATGATG
>Frequency_1_QualityScore_FFHHHHFFFHIJJJJJJJJJJJIJJJGGIJIIIIIIJIIHHHHGEFFFFFDEEEEEDDDDDDDDBBDDDDDDDDDDDDCCCDB?BCDDCCDDDD_Mismatch_2_Sense_+_Library_PoolT
GGTCAGTGTAATCCAACTGAGAAGAAGGGGATGGCGGATAAAATCAAAGAGAAGATCCCCGGAGGCCAAAGCAAGGAATGACGTGTAGCTTTTC
>Frequency_1_QualityScore_FFHHGHHJGHHIJJJJJJJJJGHJIJJJIJJJJJJJIJJJJJGIHIJGJHHHHHHFFFDEEEEEDDDDDDDDDC>@CCCDDCDDDDDDECCCDA_Mismatch_2_Sense_+_Library_PoolT
AATCAAAGAGAAGATCCCCGGAGGCCAAAGCAAGGAATGACGTGTAGCTTTTCCCTGGAACATCGACCGACAATAATCATAAACATATGAATAA
>Frequency_1_QualityScore_FFHHHHHIGHIJJIJJIJJJJJJJJIJJJGEFHGJGIIHGHGJJIJJCGIIHHCEFFFFFD?B@@@BCCCCCDDDDCDDDCEDDDEEEDDDDDD_Mismatch_2_Sense_+_Library_PoolT
AGAGAAGATCCCCGGAGGCCAAAGCAAGGAATGATGTGCAGCTTTTCCCTGGAACATCGACCGACAATTATCATAAACATATGAATATTAATAG
>Frequency_1_QualityScore_DDHDB8C<CEFEB>CAFHEFHHIFBGEH@B9ECDA;DE:?@7;@F4;BGHHCEEC?);))6;;@(.559\,8\(8<AA(9>CC?1>C_Mismatch_2_Sense_+_Library_PoolT
CTCAGAGTGGTCAGTGTAATCCAACTGAGAAGAAGGGGATGGCGGATAAAATAAAAGAGAAGATACCCGGAGGCCAAAGCAAGGAAT
>Frequency_1_QualityScore_FFHHHHHJJJJJJIJIJJJJJJJJIJJJJJJIIJJJJJJGJJJIHGJJGHHHHFFDDDDDDDDCDDDDDBDDDDDDD@DCCDDDDDDDDDDDDB_Mismatch_2_Sense_+_Library_PoolT
TGTAATCCAACTGAGAAGAAGGGGATGGCGGATAAAATCAAAGAGAAGATCCCCGGAGGCCAAAGCAAGGAATGACGTGTAGCTTTTCCCTGGA
>Frequency_1_QualityScore_FFGAFHFGIIHGFHIIJIJJJJJGGIJIJJJIJIEGHIJJIJEHFHHHHHFFFFDCEDEEDDDDBBD@@?@DDACCCDDDDDDDDDD?BACDCD_Mismatch_2_Sense_+_Library_PoolT
GAGTGGTCAGTGTAATCCAACTGAGAAGAAGGGGATGGCGGATAAAATCAAAGAGAAGATCCCCGGAGGCCAAAGCAAGGAATGACGTGTAGCT
>Frequency_1_QualityScore_FFHHGHHIDGHHIJJIJGIJJJJJJJJJEHCHJHIJJJJ@GHIJJJHGIHHHHHHCDFED@CECACDDDBDBDDDDDDDDDDDDDBDDDDCD>C_Mismatch_2_Sense_+_Library_PoolT
ACTCAGAGTGGTCAGTGTAATCCAACTGAGAAGAAGGGGATGGCGGATAAAATAAAAGAGAAGATCCCCGGAGGCCAAAGCAAGGAATGATGTA
>Frequency_1_QualityScore_FFHHHGHJGJIIIJJJIIGIJJJJJJIGIIIIJJIIG@G@GGGHIJIJHHHEEF@DBEEDDBDDDBBBDCCCDDDCCCCDDDEEEEDDDDCCDD_Mismatch_2_Sense_+_Library_PoolT
AAGAGAAGATCCCCGGAGGCCAAAGCAAGGAATGACGTGTAGCTTTTCCCTGGAACATCGACCGACAATAATCATAAACATATGAATAATAATA
>Frequency_1_QualityScore_FDHHHGHIJJJIGHFGIHJJJJJJJGHIIIJJIIGIIHIIIHGFGIJJHFHHHFFFEFFEEDACCDCDDDDDD@DDBCACCDDDCCCDDDDADB_Mismatch_2_Sense_+_Library_PoolT
ATAAAATCAAAGAGAAGATCCCCGGAGGCCAAAGCAAGGAATGACGTGTAGCTTTTCCCTGGAACATCGACCGACAATAATCATAAACATATTA
>Frequency_1_QualityScore_DEFFHHHHHI3CA<<CHHEIHHIIGGIIIH?CBDGIIIHIIIGHIHIHGGFHFFBFDECECEC;ACDCBBBBB@+<??CCC?C<A3+28:C:@B_Mismatch_2_Sense_+_Library_PoolT
CTCAGAGTGGGCAGTGTAATCCAACTGAGAATAAGGGGATGGCGGATAAAATCAAAGAGAAGATTCCCGGAGGCCAAAGCAAGGAAGGATGTGT
>Frequency_1_QualityScore_DFHHFHHJJJIIJIIJFHHIIIIEHIIIJJJGIJIIIIEAFHGI@EDGHHHHHHFFFFFFACCCCCDCDDDDDDDDDDECCDDD@CCDCDDD@D_Mismatch_2_Sense_+_Library_PoolT
AAAATCAAAGAGAAGATCCCCGGAGGCCAAAGCAAGGAATGACGTGTAGCTTTTCCCTGGAACATCGACCGACAATAATCATAAACATATGAAT
>Frequency_1_QualityScore_FFHHHHHJJJJJJJJGJIJJJJJIGJJJJJJJJJJJHIIIJJJJJJJJJHHHHHFFFFDEDDDDDDDCDDDDDDDDDDDDDEEEEEEDEEDEDD_Mismatch_2_Sense_+_Library_PoolT
AGAGAAGATCCCCGGAGGCCAAAGCAAGGAATGACGTGTAGCTTTTCCCTGGAACATCGACCGACAATAATCATAAACATATGAATAATAATAG
>Frequency_1_QualityScore_FFHHGHHIJJJJJJJIGIIJGIJJIIIIJDDFDDDDDDCDDDDBCCDDDDFD@DDDEEDDDDDDDDDDDBDDDDDDDDDDBDDDEDEDDCDDDD_Mismatch_2_Sense_+_Library_PoolT
GCGGATAAAATAAAAGAGAAGATCCCCGGAGGCCAAAGCAAGGAATGATGTGTAGTTTTTCCCTGGAACATCGACCGACAATTATCATAAACAT
>Frequency_3_QualityScore_FEHHHHHJJJJJJJIJHIJJJJJJJHHIJJJJJIIJJIJJJJJJJJJJJJHJJIIIGGEEDDDCDDDDDBCCDDDDDDEDDDDCCCDDDDDDDC_Mismatch_0_Sense_+_Library_PoolC
GTGTAATCCAACTGAGAATAAGGGGATTGCGGATAAAATCAAAGAGAAGATTCCCGGAGGCCAAAGCAAGGAATGATGTGTAGCTTTTCCCTGG
>Frequency_1_QualityScore_FFHHHHHJJJJJIJJJJIJJJJJIJIJJIJJJHIJJJJJJJJIJJHHHJDGIHHHHEHDEFEFFDEEDEDCCCCCACDDDBDDDDDBDD_Mismatch_0_Sense_+_Library_PoolC
ATAAAATCAAAGAGAAGATCCCCGGAGGCCAGACTCAAACTACTCAGAGTGGTCAGTGTAATCCAACTGAGAATAAGGGGATTGCGGAT
>Frequency_1_QualityScore_FFHHFHHJJIJJIIEHAFHHHHIEHHIIJJIJJJJJHIHGHIIIIGIGGGIIJJJGHEHHEHHHFFFFDACACEDEDDDDDDDDDDDCDDDDDD_Mismatch_0_Sense_+_Library_PoolC
CTCAAACTACTCAGAGTGGTCAGTGTAATCCAACTGAGAATAAGGGGATTGCGGATAAAATCAAAGAGAAGATTCCCGGAGGCCAAAGCAAGGA
>Frequency_1_QualityScore_FFHHHHHIJIIIJJJJJGJJDGIIIJGH9?DHHIIEHGIIIEFDHIGGFH@GGEGHHHFBBBCCCDBDDDDCDCDCACCCCDDDDDDEDDB9B>_Mismatch_0_Sense_+_Library_PoolC
CCGGAGGCCAGACTCAAACTACTCAGAGTGGTCAGTGTAATCCAACTGAGAATAAGGGGATTGCGGATAAAATCAAAGAGAAGATTCCCGGAGG
>Frequency_1_QualityScore_FDHHHHHJJJJJIJIJIJJJIJJJJGIIJJJJJJJJJJJJJJIJIJJJJJGHHHHHFBDDDDDDDDDCD?BACDDDDDDDEEDDCCDDDDDDDD_Mismatch_1_Sense_+_Library_PoolC
GTGTAATCCAACTGAGAATAAGGGGATGGCGGATAAAATCAAAGAGAAGATTCCCGGAGGCCAAAGCAAGGAATGATGTGTAGCTTTTCCCTGG
>Frequency_1_QualityScore_FFHGHHHJJEHHJJJJIJJJGGHIGIJHGIIIJJJJJFGGIGIJJJJIIGHHEDDDDDBCDDDDCDACDCDCDDDEECDDDDDDDDDDDD>CDD_Mismatch_1_Sense_+_Library_PoolC
ATCCAACTGAGAATAAGGGGATGGCGGATAAAATCAAAGAGAAGATTCCCGGAGGCCAAAGCAAGGAATGATGTGTAGCTTTTCCCTGGAACAT
>Frequency_1_QualityScore_FF?D<<CEBFHIDFG@BEFEH6D@GGHGGI@DBFHIIEIIHHIIFE>GHGHB;;?7;;?@;@CCCCDCC>C@C@AC>55>A<A:CA>C8395>@_Mismatch_0_Sense_+_Library_PoolC
TGAGAATAAGGGGATTGCGGATAAAATCAAAGAGAAGATTCCCGGAGGCCAAAGCAAGGAATGATGTGTAGCTTTTCCCTGGAACATCGACCGA
>Frequency_1_QualityScore_DDHFFFHGIIJHEHIHHICFCFHIIHGHIJGIGI?CFIDHBG9?EDGGGIJDHIJIIJ=DBDEACACED@?CCDDCDC@CDDD@BDDBAA?CCA_Mismatch_1_Sense_+_Library_PoolC
CAGACTCAAACTACTCAGAGTGGTCAGTGTAATCCAACTGAGAATAAGGGGATGGCGGATAAAATCAAAGAGAAGATTCCCGGAGGCCAAAGCA
>Frequency_1_QualityScore_FFFHHHHJJJJGIIJIJJIJJJJHJJIJJJJJJJJJJJJJJJJHHFFFDDEEDDDDDBCCDCDDBCDDCDDDDDDDDDDDBDCDDDDDDDDBDB_Mismatch_0_Sense_+_Library_PoolC
AGAATAAGGGGATTGCGGATAAAATCAAAGAGAAGATTCCCGGAGGCCAAAGCAAGGAATGATGTGTAGCTTTTCCCTGGAACATCGACCGACA
>Frequency_1_QualityScore_FFHHHHHJJJJJJJJJJJEIIJIIDHGHIHIIJFHFIJIJJJJJJJIJHIIJIJIJJHIJJJHHFFDECEEDDDDDDDDCCCCDDFDDDDDDBD_Mismatch_0_Sense_+_Library_PoolC
GGAGGCCAGACTCAAACTACTCAGAGTGGTCAGTGTAATCCAACTGAGAATAAGGGGATTGCGGATAAAATCAAAGAGAAGATTCCCGGAGGCC
>Frequency_1_QualityScore_FFHHGHHIIIIGCE9E?<C<A+A?EBGHGHG*:FFG@FDDFHEGGIDE@CBFHHHFFFFCEEECECD?CCADCCCDDDD7>@BDDD?CCACCB?_Mismatch_1_Sense_+_Library_PoolC
CTCAAACTACTCAGAGTGGTCAGTGTAATCCAACTGAGAATAAGGGGATGGCGGATAAAATCAAAGAGAAGATTCCCGGAGGCCAAAGCAAGGA
>Frequency_1_QualityScore_FFHHHHHIJJJIJJJJJJIHIJJIGIFGIGHIJGHIIIIJJJJIJJGGHGIJIJJHHEDFFEDDDDDDDDEDDDDDDDDDDDDDDEDDDBDDDD_Mismatch_1_Sense_+_Library_PoolC
GGAGGCCAGACTCAAACTACTCAGAGTGGTCAGTGTAATCCAACTGAGAATAAGGGGATGGCGGATAAAATCAAAGAGAAGATTCCCGGAGGCC
>Frequency_1_QualityScore_FFHHHHHJIJJJIJJJIJJIJGGIJGIIIFGHGGIJHIJJGIJIJJJJJIIHIIHHHGHFFDDBE:?@B>CDDEDCDDDDDDDDDDDCE@><B9_Mismatch_1_Sense_+_Library_PoolC
CCCGGAGGCCAGACTCAAACTACTCAGAGTGGTCAGTGTAATCCAACTGAGAATAAGGGGATGGCGGATAAAATCAAAGAGAAGATTCCCGGAG
>Frequency_1_QualityScore_FFGHHHHJJJIDEHIHGEGHEHIGD3DGHHIJJJ>GGHIJIJHIIGHEHFFFFFDD@CCDACC@C@@CCCCCCCDDDDB<CCBDCDDB@B><BB_Mismatch_0_Sense_+_Library_PoolC
GAATAAGGGGATTGCGGATAAAATCAAAGAGAAGATTCCCGGAGGCCAAAGCAAGGAATGATGTGTAGCTTTTCCCTGGAACATCGACCGACAA
>Frequency_1_QualityScore_FFHHHGHJIJJJJJJJJJGJJJJJJIJJJJJJJJIIJJHIIJFGIHHIIHIHHHGGHHFFFFFEDEEDECDDDDDDDDDDDDDDDDEDDDDDDD_Mismatch_1_Sense_+_Library_PoolC
CAAAGAGAAGATCCCCGGAGGCCAGACTCAAACTACTCAGAGTGGTCAGTGTAATCCAACTGAGAATAAGGGGATGGCGGATAAAATCAAAGAG
>Frequency_1_QualityScore_FFGHHHHJJJJIIHIEHHIIIIHEIIJIH@GEHIJEG9DFFGGCGHHGJJJJIGHHFFFDDDCCCEDEDCDDDDDD@BDDDDDBDDDDDCCD?C_Mismatch_1_Sense_+_Library_PoolC
TCAAACTACTCAGAGTGGTCAGTGTAATCCAACTGAGAATAAGGGGATGGCGGATAAAATCAAAGAGAAGATTCCCGGAGGCCAAAGCAAGGAA
>Frequency_1_QualityScore_FFHGFGHIJIJJJIJJJIJIGJIIHIJJIJJJIJJJJIIHICDHEEEEEHHC?CEEFFEEE;AAACCCCCBDD=CCDDDDDDDCDEDDDDDACD_Mismatch_0_Sense_+_Library_PoolC
AAAGAGAAGATCCCCGGAGGCCAGACTCAAACTACTCAGAGTGGTCAGTGTAATCCAACTGAGAATAAGGGGATTGCGGATAAAATCAAAGAGA
>Frequency_1_QualityScore_FFHHHHHIJJJJJJJJJJHIIJIJJIIJJJJJJJJIJJJJIJIJJHIJHHEFDDDDDDDDDDDDDDDDDCDEDEEDDCDDDDDDDDBBADDDDD_Mismatch_1_Sense_+_Library_PoolC
CCAACTGAGAATAAGGGGATGGCGGATAAAATCAAAGAGAAGATTCCCGGAGGCCAAAGCAAGGAATGATGTGTAGCTTTTCCCTGGAACATCG
>Frequency_1_QualityScore_FBACFDDHIHHJJIJJJJJGGHCGHIICHJEADHHDHIIJJJC@DHGGHJFFEEFFFFD@888>?B?AB?ACC>A@BACC@CCDDB@>CDDCDC_Mismatch_1_Sense_+_Library_PoolC
GGTCAGTGTAATCCAACTGAGAATAAGGGGATGGCGGATAAAATCAAAGAGAAGATTCCCGGAGGCCAAAGCAAGGAATGATGTGTAGCTTTTC
>Frequency_1_QualityScore_FFHHHFHIJJJJJJJEHGEHEHHJJJGIJJJJJIJEIJIJHGJJJJJIJJJJJIIJHHBFDDDDDDDDCCDDDCDDDDDFDEEDDCDDDDDDDD_Mismatch_0_Sense_+_Library_PoolC
AGTGTAATCCAACTGAGAATAAGGGGATTGCGGATAAAATCAAAGAGAAGATTCCCGGAGGCCAAAGCAAGGAATGATGTGTAGCTTTTCCCTG
>Frequency_1_QualityScore_FFHHHHFHIJJJJJJIJDGHJIGHHIJJGIJJJJJHIJJJJJJJIIJJJJJJJJFGIIBHFFDBDDDCCCCDDDBCCCADDCCDDDDDDDDDDD_Mismatch_0_Sense_+_Library_PoolC
TCAGTGTAATCCAACTGAGAATAAGGGGATTGCGGATAAAATCAAAGAGAAGATTCCCGGAGGCCAAAGCAAGGAATGATGTGTAGCTTTTCCC
>Frequency_1_QualityScore_FFHHHFFIHIJJIIJJIJJJIJJJJHIFHHHIIJJJIJJJJJJJJJJJJJJHHHHHFFFFFEEEEEDDDBDDDDDDDDDDDDBDDDDDDDDEED_Mismatch_1_Sense_+_Library_PoolC
CAGAGTGGTCAGTGTAATCCAACTGAGAATAAGGGGATGGCGGATAAAATCAAAGAGAAGATTCCCGGAGGCCAAAGCAAGGAATGATGTGTAG
>Frequency_1_QualityScore_FFHHHHHIJJJJJJJJJJJJJJJJJJJJJJIJFHIIJJJHHHIJJJJJJJJJEHCEEHFEFFDDDDDDDDDDDDDDEDDDDDDDCDDDCCCDDD_Mismatch_1_Sense_+_Library_PoolC
ATCCCCGGAGGCCAGACTCAAACTACTCAGAGTGGTCAGTGTAATCCAACTGAGAATAAGGGGATGGCGGATAAAATCAAAGAGAAGATTCCCG
>Frequency_1_QualityScore_BDHFFHHJJGHIIGGIHIGIIIIGIJCGGIGIJ9FCHGGBH@BEDB=AEECCCCB=ACA>;A>CCDCCDACDDCDDDDACC?CCDDDBBBBD@C_Mismatch_1_Sense_+_Library_PoolC
AATAAGGGGATGGCGGATAAAATCAAAGAGAAGATTCCCGGAGGCCAAAGCAAGGAATGATGTGTAGCTTTTCCCTGGAACATCGACCGACAAT
>Frequency_1_QualityScore_DDAAFD?BHA@DAGEIGGGIIIDGDHAF?BB/??FBFGG@FGG@GA>=CDC7@@;=?CB\=@CA9;;8=@CC@CCC@A>CCCCCCCCCA_Mismatch_0_Sense_+_Library_PoolC
CCGGAGGCCAGACTCAAACTACTCAGAGTGGTCAGTGTAATCCAACTGAGAATAAGGGGATTGCGGATAAAATCAAAGAGAAGATTCCC
>Frequency_1_QualityScore_FFHHHHHJJJJJJJJJIJJJJJJJJJJIJJJJJDFHFHIJHHHIHIIGIJJJJHGHHHFGHFFFDDEEDDDDDDDDDEDDDDDDDDDDCDDDED_Mismatch_0_Sense_+_Library_PoolC
GATCCCCGGAGGCCAGACTCAAACTACTCAGAGTGGTCAGTGTAATCCAACTGAGAATAAGGGGATTGCGGATAAAATCAAAGAGAAGATTCCC
>Frequency_1_QualityScore_FFHHHHHJJIJIJJJJIJIJIGIHHHHHHFFFFDCCACCECCADCDEDDDDDDDDCDCDDDDDDBDDDDBDDDDDDDEDDDDDDDDDDDCDDED_Mismatch_1_Sense_+_Library_PoolC
GATCCCCGGAGGCCAGACTCAAACTACTCAGAGTGGTCAGTGTAATCCAACTGAGAATAAGGGGATGGCGGATAAAATCAAAGAGAAGATTCCC
>Frequency_1_QualityScore_FFHHGHHGJJJJJJIJJIJJJJJJGIIIIJIJJJJJJIIIJJJIIGHJJJHHHHHFFDDBDDDDDDDDDBDDCCCCC@CDEDDDDDCDCDCCD<_Mismatch_1_Sense_+_Library_PoolC
TGTAATCCAACTGAGAATAAGGGGATGGCGGATAAAATCAAAGAGAAGATTCCCGGAGGCCAAAGCAAGGAATGATGTGTAGCTTTTCCCTGGA
>Frequency_1_QualityScore_FFHGHHHJJJJJJJJJIIIJIJJJJJJHIIIIIJJJIJIJIIJJJJJJJJJHCEFHEFFDEDFEEEEEEDCDCCDDDCCDDBDDDDDDDBBDBD_Mismatch_2_Sense_+_Library_PoolC
TGGATAAAATCAAAGAGAAGATCCCCGGAGGCCAGACTCAAACTACTCAGAGTGGTCAGTGTAATCCAACTGAGAAGAAGGGGATGGCGGATAA
>Frequency_1_QualityScore_BDFCFABAEH@>B>A<FHEGHBFFH@@@@GGIIEGHI<@*9CCF@D;=@AG:E@=;8BD?=(;A?=;>C??BC5:AC@;>:>C_Mismatch_0_Sense_+_Library_PoolC
GTGTAATCCAACTGAGAATAAGGGGATTGCGGATAAAATCAAAGAGAAGATTCCCGGAGGCCAAAGCAAGGAATGATGTGTAG
>Frequency_1_QualityScore_FFHHGHHIJJJJJJJJHIJJJJJIJJJJJJJJJJJJJIJJJJJIJJJJBGFHFF_Mismatch_0_Sense_+_Library_PoolC
AACTGAGAATAAGGGGATTGCGGATAAAATCAAAGAGAAGATTCCCGGAGGCCA
>Frequency_1_QualityScore_B?C=AFHHIA9ED<CE?<FBA@E;@CHIGB>GG@FGGHADCBBBCGGD>G@A\-:4?B2=C=53>=B?>::>>;555;ACCC>:@CCA@?_Mismatch_0_Sense_+_Library_PoolC
AATCCAACTGAGAATAAGGGGATTGCGGATAAAATCAAAGAGAAGATTCCCGGAGGCCAAAGCAAGGAATGATGTGTAGCTTTTCCCTGG
>Frequency_1_QualityScore_::CC?DDE?<<AF@;<+3<C:C9AC9++*1:EEDFB<?D9BB0))*0/?6:@4@CD>=@;_Mismatch_0_Sense_+_Library_PoolC
AACTACTCAGAGTGGTCAGTGTAATCCAACTGAGAATAAGGGGATTGCGGATAAAATCAA
>Frequency_1_QualityScore_EDFDFACFHBFGGGIIIJGGG;C@FA<FB??CF6)?BB9?66@F=B=)87C;CEAA9C=CH;=758A>B?=ABC?CDCD<B?CCCCDCDE_Mismatch_0_Sense_+_Library_PoolC
GAGTGGTCAGTGTAATCCAACTGAGAATAAGGGGATTGCGGATAAAATCAAAGAGAAGATTCCCGGAGGCCAAAGCAAGGAATGATGTGT
>Frequency_1_QualityScore_FFBA?FHCBFIIIAHHGEGGIIDGGE?GIGGIGGHIIIGHA<GI?B?DBE>B@BGEGEA<<ACECDCC;>;>??>CCCCCD@@<3989A>CC<9_Mismatch_2_Sense_+_Library_PoolC
CCAGACTCAAACTACTCAGAGTGGTCAGTGTAATCCAACTGAGAATAAGGGGATGGCGGATAAAATCAAAGAGAAGATTCCCGGAGTCCAAAGC
>Frequency_1_QualityScore_DFHDH<DFBFHHDG<FFFGHGHI9BFFFGIGGE>?CFG?:BDGI@GII:7C>A>.7?CD3;;6@;5>>@@?:B?@A19CA?(9?(3(>@CC>C@_Mismatch_2_Sense_+_Library_PoolC
CTCAGAGTGGTCAGTGTAATCCAACTGAGAATAAGGGGATGGCGGATAAAATCAAAGAGAAGATTACCGGAGGCCAAAGCAAGGAATGATGTGT
>Frequency_1_QualityScore_FFHHHHHIJJJJJJJJGJJIJJJFIIJJJJJJIHIJJHHIJJJJJJJJIJHHHCEFFFFDEDDDBDDDDCDEDDDDDDDDDDEEEEDCDDE_Mismatch_2_Sense_+_Library_PoolC
AAGAGAAGATCCCCGGAGGCCAAAGCAAGGAATGACGTGTAGCTTTTCCCTGGAACATCGACCGACAATAATCATAAACATATGAATAGTA
>Frequency_1_QualityScore_FFHHHHHIJFHIHIJIHHIIJJJJJJJJJIJJJJJGIJJJHIIJJJJGHHFFFFFFEEEDEDDDDDDDD?DDDDDDDDDDDDDDDDDDDDDDDD_Mismatch_2_Sense_+_Library_PoolC
TACTCAGAGTGGTCAGTGTAATCCAACTGAGAAGAAGGGGATGGCGGATAAAATAAAAGAGAAGATCCCCGGAGGCCAAAGCAAGGAATGACGT
>Frequency_1_QualityScore_FFHHHFFIGHGGHIIJCIJJIJJJJIJJJJJJJJJJJIJJJJJIIIJJJHEHHHHFFFFDCDFEEDCDB@DDDDDDDDDCDDDDDDDDDDDCDD_Mismatch_2_Sense_+_Library_PoolC
CAGAGTGGTCAGTGTAATCCAACTGAGAAGAAGGGGATGGCGGATAAAATAAAAGAGAATATCCCCGGAGGCCAAAGCAAGGAATGACGTGTAG
>Frequency_1_QualityScore_FFHHHHCGHGIIJHIIJIJJJJIJJJHIIIIIJIIJIHGIJJJJHGIJHHHHGHFFDFDEEECEEDDDDDDDDDDDDDDDDDDDDDDDDDDDDE_Mismatch_2_Sense_+_Library_PoolC
TCAGAGTGGTCAGTGTAATCCAACTGAGAAGAAGGGGATGGCGGATAAAATAAAAGAGAAGATCCCCGGAGGCCAAAGCAAGGAATGATGTGCA
