# Supplementary material for: Differential Gene Expression Reveals Candidate Genes for Drought Stress Response in Abies alba (Pinaceae)
Source: PLoS One. 2015 Apr 29;10(4):e0124564. doi: 10.1371/journal.pone.0124564 (PMC4414588; doi:10.1371/journal.pone.0124564)
Supplement: S3 File — (GZ) [file pone.0124564.s003.gz › comp11321_c0_seq1.fa]

>comp11321_c0_seq1 len=367 path=[1:0-366]
CGCAGCAGCAACAGCAGCAGCAGCAGCTGCCTCCCTTTTCAGGTGTCCCGACTCAGACGCCGGTGCCTATTTCTCAGTACAAAGCACCGCAATCGTCGCTAATGGACACTGTCAGTGCCATTACAGCAGATCCCAACTTCACGGCCGCACTTGCAGCTGCCATCACTTCAATAATTAGCGGGCAGTCCAACAACGCCAACAGTGTTCCATGTCAGACTCCTCCCTGTGCCAGGGCTGATAACCCCACCTCGGCTAAATTGCCAGGCAAAATGTATTCCAGTGATTCCTAGATCATTATCTTTTGTCGCTGAATGGAGGATCACATTTTGTAGAGGGATTCAATTTCTTTGCAGATGGAAGCAGAGAC

>Frequency_4_QualityScore_FEGHGGHHIIJJJBGIIIIIGHIGHIJHIJGGHIJIHHGIIJIHJIIIHIIIJIHJJIIIIIIIIIGGEECECCECADDDDDCCFEDBDCABCC_Mismatch_0_Sense_+_Library_PoolT
CCCACCTCGGCTAAATTGCCAGGCAAAATGTATTCCAGTGATTCCTAGATCATTATCTTTTGTCGCTGAATGGAGGATCACATTTTGTAGAGGG
>Frequency_4_QualityScore_FFHHGHGIIJIGHHIJJIIIIIIIHHIJJJIIJJIGIIIIIIIIIIIHIIIGGGFFEEEDDCCAACCEDCCDDDDDBC@CCBCDEEEECCDCDD_Mismatch_0_Sense_+_Library_PoolT
AACGCCAACAGTGTTCCATGTCAGACTCCTCCCTGTGCCAGGGCTGATAACCCCACCTCGGCTAAATTGCCAGGCAAAATGTATTCCAGTGATT
>Frequency_4_QualityScore_EEHGHHHHIJJHIIIIJIFHGEHGGHIIGIHIIIIGHIIJIHIHIEGHIIHHIEGGHIHHGGHGHGFFEEEFEFEEEDECDDDCCCCCCCCABD_Mismatch_0_Sense_+_Library_PoolT
GCCAGGGCTGATAACCCCACCTCGGCTAAATTGCCAGGCAAAATGTATTCCAGTGATTCCTAGATCATTATCTTTTGTCGCTGAATGGAGGATC
>Frequency_3_QualityScore_DEFGHFDEGGIIHIHHIIJJIJIIHIIHFFHIIJHICGGHFAFFDEGEHEGFIFIGFHIHHFDE?CDB?>@A@BBDB?BCCCBCCCDCDCEDD?_Mismatch_0_Sense_+_Library_PoolT
GATAACCCCACCTCGGCTAAATTGCCAGGCAAAATGTATTCCAGTGATTCCTAGATCATTATCTTTTGTCGCTGAATGGAGGATCACATTTTGT
>Frequency_3_QualityScore_FFGHFHHJIHHIJIIJJJIIJHIJIHHJIIJJJGIHIJHIIIHHHHHGEGEEEEDDDBCCDDDCCCDDCCDCDABCCDDCCCCDDDDDCDCDDD_Mismatch_0_Sense_+_Library_PoolT
AATAATTAGCGGGCAGTCCAACAACGCCAACAGTGTTCCATGTCAGACTCCTCCCTGTGCCAGGGCTGATAACCCCACCTCGGCTAAATTGCCA
>Frequency_2_QualityScore_EFHHHHGHJJJJIJJJJIIJIJJJJJIJIJIJIJJIJIJJJIJJJJJIIIIIIEGGHHGGGGGFEEEFEEEEDDCDEEEDDEDDDDCDDDC?CC_Mismatch_0_Sense_+_Library_PoolT
CTCCCTGTGCCAGGGCTGATAACCCCACCTCGGCTAAATTGCCAGGCAAAATGTATTCCAGTGATTCCTAGATCATTATCTTTTGTCGCTGAAT
>Frequency_2_QualityScore_FFHHHHHJJJJJIJJJJJIJIIJJIIIJJIJJJJIIJJJIJIIHIIHIJIJJJIFGHHGFEFFFFFEEEDDEEEEDDDDDDDEEECDECDDCCC_Mismatch_0_Sense_+_Library_PoolT
AGACTCCTCCCTGTGCCAGGGCTGATAACCCCACCTCGGCTAAATTGCCAGGCAAAATGTATTCCAGTGATTCCTAGATCATTATCTTTTGTCG
>Frequency_2_QualityScore_FFHHHHGJJIIJJJJHIIIIJIIDIHHGIGIJJIIJGIIIIHGGCEGECCEEEECDDDCDDDDDCCCCD@CC>CCCD?BCDCDDDDECEDDDDD_Mismatch_0_Sense_+_Library_PoolT
GCAGATCCCAACTTCACGGCCGCACTTGCAGCTGCCATCACTTCAATAATTAGCGGGCAGTCCAACAACGCCAACAGTGTTCCATGTCAGACTC
>Frequency_2_QualityScore_FEGHHHHJJJJJJJIJGJIJJJJJJIJIJIJJJIJJIJJJIJJJJJIJJJJJIIHIHGGGGEBDEEEEEACCDEEEEDCDCDDCDECEDCEDDD_Mismatch_0_Sense_+_Library_PoolT
GTCAGACTCCTCCCTGTGCCAGGGCTGATAACCCCACCTCGGCTAAATTGCCAGGCAAAATGTATTCCAGTGATTCCTAGATCATTATCTTTTG
>Frequency_1_QualityScore_FDHFHHHJJJJJJJJJIJJJIJJJJJIIJJJJJJJJJJJJHHHFFDDEEEEEEEDDBDADDDDDFFDDD@CDCDEDEDDCCDDCDEDEDDEDDD_Mismatch_0_Sense_+_Library_PoolC
GTCAGACTCCTCCCTGTGCCAGGGCTGATAACCCCACCTCGGCTAAATTGCCAGGCAAAATGTATTCCAGTGATTCCTAGATCATTATCTTTTG
>Frequency_2_QualityScore_EEHHGGGIIIIGIIIJIIGGEEIIEHIHIIIIHCFHFHIIJIJGHDCACDDCCCDDDDDDDDDCA?CCDCCEDCCBCCCDDDDCDCDCDAABBC_Mismatch_0_Sense_+_Library_PoolT
TTCACGGCCGCACTTGCAGCTGCCATCACTTCAATAATTAGCGGGCAGTCCAACAACGCCAACAGTGTTCCATGTCAGACTCCTCCCTGTGCCA
>Frequency_2_QualityScore_DCGHEEGGHGGIIIHGHFIIIHFEGIHHIIGHCGIIGIEEEGGIGEHHFGHGIIIIEHIIAFGGDECEEACADCCCABC<;A?BAA?CCCCACA_Mismatch_0_Sense_+_Library_PoolT
GGCTAAATTGCCAGGCAAAATGTATTCCAGTGATTCCTAGATCATTATCTTTTGTCGCTGAATGGAGGATCACATTTTGTAGAGGGATTCAATT
>Frequency_2_QualityScore_CFGHEGHIIIIJIJJJJJJJJJGIIHIJIIIJHIIIGEIIGIIIIIIIIIHGIGEHIIIGIGIIJJHGHGEFEECDCCACACACBCEEDCEDCD_Mismatch_0_Sense_+_Library_PoolT
ACCCCACCTCGGCTAAATTGCCAGGCAAAATGTATTCCAGTGATTCCTAGATCATTATCTTTTGTCGCTGAATGGAGGATCACATTTTGTAGAG
>Frequency_2_QualityScore_FFHHHHHJJIJJJIJJJJJJIIJJJJJJJJJIJJJJJIIJJJJJJIIIIIJJJIIGGHHHHGHHFEFFFCFDDEEEEDEEEDDEDDDDDDDDDC_Mismatch_0_Sense_+_Library_PoolT
TCCTCCCTGTGCCAGGGCTGATAACCCCACCTCGGCTAAATTGCCAGGCAAAATGTATTCCAGTGATTCCTAGATCATTATCTTTTGTCGCTGA
>Frequency_2_QualityScore_FFHGFHHIIIIJJGIIIJIIJIIJIIIIIIIJGJIIIIIIJIIIIIIIJJIIJIJJJIGGHGGFFFEACCDEEEEDDDEEEECDCCDDBCCEEC_Mismatch_0_Sense_+_Library_PoolT
TCCATGTCAGACTCCTCCCTGTGCCAGGGCTGATAACCCCACCTCGGCTAAATTGCCAGGCAAAATGTATTCCAGTGATTCCTAGATCATTATC
>Frequency_2_QualityScore_FEHHHHHJIIJIJIIJJJJJJGIFIIIIIJJIEIIIIJJHIJIJJJJIDIGHEHHGGGGFFEEEDEDCDCCDEEEECDBCDEEECCCCDDACDB_Mismatch_0_Sense_+_Library_PoolT
GTTCCATGTCAGACTCCTCCCTGTGCCAGGGCTGATAACCCCACCTCGGCTAAATTGCCAGGCAAAATGTATTCCAGTGATTCCTAGATCATTA
>Frequency_2_QualityScore_DDDCCGGIIEA;EAC;9CB=;EBCBEAE?FFEHDCFGEDEC?A?6?;<;CGCCAGCEG;CGGEC@7=7798=655=;=A??BCAC54=<ACA?A_Mismatch_0_Sense_+_Library_PoolT
CAGGCAAAATGTATTCCAGTGATTCCTAGATCATTATCTTTTGTCGCTGAATGGAGGATCACATTTTGTAGAGGGATTCAATTTCTTTGCAGAT
>Frequency_2_QualityScore_FFHHHGHJIJJJJJJJIJIJJJIIJEGIIJJJJJIJJJJJIJIHHHHGFFFFFEEDDDDDDDDDDDDDD@DDDDDDDCDDCEDDDCCDDC_Mismatch_1_Sense_+_Library_PoolT
GCGGGCAGTCCAACAACGCCAACAGTGTTCCATGTCAGACTCCTCCTTGTGCCAGGGCTGATAACCCCACCTCGGCTAAATTGCCAGGCA
>Frequency_1_QualityScore_=D>CFHDEGIIIIHIIIHIIGIIIIGI@FGGHGIIIIGHHIGHHBHIIBEEEHHEEDFFEECCEDEE@C@@ADDECDB;?BBDDCCACCB@ABB_Mismatch_1_Sense_+_Library_PoolT
TGGACACTGTCAGTGCCATTACAGCAGATCCCAACTTCACGGCCGCACTTGCAGCTGCCATTACTTCAATAATTAGCGGGCAGTCCAACAACGC
>Frequency_1_QualityScore_FFHHHHHJJJJIJJJJJJJIIJJJIJJJJJJJJJJJJJJJIJJJJJJJJIJJGJIIJJHHHHHFE@DECACEFEFEEDCD>CDEECDCDDDACC_Mismatch_0_Sense_+_Library_PoolT
TGTTCCATGTCAGACTCCTCCCTGTGCCAGGGCTGATAACCCCACCTCGGCTAAATTGCCAGGCAAAATGTATTCCAGTGATTCCTAGATCATT
>Frequency_1_QualityScore_FFGHHHFHJJFGGJA@FGIIGGIEHFHHIHIJJJFGIIIIHHHHHHEFCFFEEEEEECDBDDDDDDDDDBBDDCCDDDDDDDDDCDDDCDACDD_Mismatch_0_Sense_+_Library_PoolT
CCTCCCTTTTCAGGTGTCCCGACTCAGACGCCGGTGCCTATTTCTCAGTACAAAGCACCGCAATCGTCGCTAATGGACACTGTCAGTGCCATTA
>Frequency_1_QualityScore_FFHHHHHJJJJJJJJIJJJJJJJJIJJJJIJJJJJJJJJJJJIJJIJIHIJJIJJJGIHHHHGFEHFFFFFFEEEEEEEDDDDDDDDDDDDADC_Mismatch_1_Sense_+_Library_PoolT
TGTGCCAGGGCTGATAACCCCACCTCGGCTAAATTGCCAGGCAAAATGTATTCCAGTGATTCCTAGATCATTATCTTTTGTCGCTGAATGGATG
>Frequency_1_QualityScore_FFHHHHHJIJJJIIGJJJFHIJGIGIHGIJJJIJJIIIIJJDIJIJJIIIIIJHFDDDDDDDDDCDDDCCCDDCCC>CDCDEEEDCBDDDBDCC_Mismatch_0_Sense_+_Library_PoolT
CGTCGCTAATGGACACTGTCAGTGCCATTACAGCAGATCCCAACTTCACGGCCGCACTTGCAGCTGCCATCACTTCAATAATTAGCGGGCAGTC
>Frequency_1_QualityScore_FFHGHHHIIGIGIIFFHJJJEHHIIJJIIIHGHIIJJIIIJGIJJJAGIIJIHIJEGGGIDHGIGEHEHACBEBEFF@8>CCDEDDDCDCCDDA_Mismatch_1_Sense_+_Library_PoolT
AGCCAGGCAAAATGTATTCCAGTGATTCCTAGATCATTATCTTTTGTCGCTGAATGGAGGATCACATTTTGTAGAGGGATTCAATTTCTTTGCA
>Frequency_1_QualityScore_FFHHHHHJJJJJJJJJIJJJJJJJGJJJJJJJJJJJJJJJJJJJJJJJIJJJHHHHFFFFFEDDDDDDCDCDDDDDDDDDDDDCDDDDCDDCDD_Mismatch_0_Sense_+_Library_PoolT
AAGCACCGCAATCGTCGCTAATGGACACTGTCAGTGCCATTACAGCAGATCCCAACTTCACGGCCGCACTTGCAGCTGCCATCACTTCAATAAT
>Frequency_1_QualityScore_FFHHHHHJJJJJJJJJIJJJJJJJJJIJJJJJFIJJJJJIJJJJHHHHHFFFFFEEEEEEDEEDEEECDDBBDBDCDDDDDDDDDDDDDDDDCC_Mismatch_0_Sense_+_Library_PoolT
GTCAGTGCCATTACAGCAGATCCCAACTTCACGGCCGCACTTGCAGCTGCCATCACTTCAATAATTAGCGGGCAGTCCAACAACGCCAACAGTG
>Frequency_1_QualityScore_FFHHHHHIJJJJJJIJJJJIJJJJJJIEIJGJJJJJJIIGIGIJJIIJJJJJIJJJHHHHHFFFFFDEEEEDBDBDDDDDBCDDCDDDDCBCDD_Mismatch_0_Sense_+_Library_PoolT
TTCTCAGTACAAAGCACCGCAATCGTCGCTAATGGACACTGTCAGTGCCATTACAGCAGATCCCAACTTCACGGCCGCACTTGCAGCTGCCATC
>Frequency_1_QualityScore_FFHHHHHIJJIJJGHGJJJIIGGIIGHIJJJJJJJJJJJIIIIIIIIJJFHEHFDDEDEE>CDDDE@CCCDDDEEDDDCCCCDEEEDCDCCDDD_Mismatch_1_Sense_+_Library_PoolT
CAGACTCCTCCTTGTGCCAGGGCTGATAACCCCACCTCGGCTAAATTGCCAGGCAAAATGTATTCCAGTGATTCCTAGATCATTATCTTTTGTC
>Frequency_1_QualityScore_FFHHHHHGHIJJJJJHIJJJJJIJJIJJJJJJJJJJJJJJJJJJJGIJJJJJJIIIJIJIJJJJIIJJJIJEFHHHHFFFFFFFEEDECEDDCD_Mismatch_1_Sense_+_Library_PoolT
CAAAATGTATTCCAGTGATTCCTAGATCATTATCTTTTGTTGCTGAATGGAGGATCACATTTTGTAGAGGGATTCAATTTCTTTGCAGATGGAA
>Frequency_1_QualityScore_FFFHHDFIHGIIJIJFIHGHIGHIGGHFIJJJGGIIJIHIHJJIIIIIGHICHIIIIGGHGHIIEGHHHHFHCDEFDEFEECCEECDDBCDDDC_Mismatch_0_Sense_+_Library_PoolT
TATTCCAGTGATTCCTAGATCATTATCTTTTGTCGCTGAATGGAGGATCACATTTTGTAGAGGGATTCAATTTCTTTGCAGATGGAAGCAGAGA
>Frequency_1_QualityScore_FFGGHFHIJJJFHIIIGIGIJJJJJHIIIGGIJJJIIGIJJGIIJIIIIIHFHHGHEDDDB?@BDDDDDCCCCCDCCCDDDDD@>CDDDCDCDB_Mismatch_0_Sense_+_Library_PoolT
CCGCAATCGTCGCTAATGGACACTGTCAGTGCCATTACAGCAGATCCCAACTTCACGGCCGCACTTGCAGCTGCCATCACTTCAATAATTAGCG
>Frequency_1_QualityScore_FFHHHHHJJJJJJJJJJJJJJJJJJIJJJJJJJJJIJJJJIIFFFDEEEEDDDDDBDDBDBDB>CCDDDEDCCDDDDDDDDDDDBDDDDDDDDD_Mismatch_0_Sense_+_Library_PoolT
CACGGCCGCACTTGCAGCTGCCATCACTTCAATAATTAGCGGGCAGTCCAACAACGCCAACAGTGTTCCATGTCAGACTCCTCCCTGTGCCAGG
>Frequency_1_QualityScore_FFHHHHHJJJJJJJJJJJJJJJJJJJJJJJJJJJJJJJJJJJHHHHHHFFFFFEEEEEEDDDDDDDBDDDDDDDDDDDDDDDDDDDDEDDDDDD_Mismatch_1_Sense_+_Library_PoolT
TAATTAGCGGGCAGTCCAACAACGCCAACAGTGTTCCATGTCAGACTCCTCCTTGTGCCAGGGCTGATAACCCCACCTCGGCTAAATTGCCAGG
>Frequency_1_QualityScore_FFHHHHHJJJJJJJJJJHJJJJJGIHIJJJJJJEHIJJIJJJIIJIJJJIJIJJJJJIIIJIICHHHFFFFFFFEEEDEEDDDDDDEEEDCEDD_Mismatch_0_Sense_+_Library_PoolT
AATTGCCAGGCAAAATGTATTCCAGTGATTCCTAGATCATTATCTTTTGTCGCTGAATGGAGGATCACATTTTGTAGAGGGATTCAATTTCTTT
>Frequency_1_QualityScore_FFHHHHHJJIIJIJJHIIJJJJFIJIJJJJJJJJJGHIJIJJIJIJJJJHHHHHFEFFFEEECDDDDDD@BDDDCDDCCCDCDDCDDA@CCD@@_Mismatch_0_Sense_+_Library_PoolT
AAAGCACCGCAATCGTCGCTAATGGACACTGTCAGTGCCATTACAGCAGATCCCAACTTCACGGCCGCACTTGCAGCTGCCATCACTTCAATAA
>Frequency_1_QualityScore_FFHHFHHIJJJJJJIJJJJHHIJIDHGJJIJJJJJJJJIJJJIJHHHHFFFDDDDDDDBDDDDDDDDDDADDDDDDDDDDDDDDDDDDDDDDDD_Mismatch_1_Sense_+_Library_PoolT
CAGGTGTACCGACTCAGACGCCGGTGCCTATTTCTCAGTACAAAGCACCGCAATCGTCGCTAATGGACACTGTCAGTGCCATTACAGCAGATCC
>Frequency_1_QualityScore_FEHHHHGJIIJGIIEGIJJJJJJJIIJJJIIIHIIJJIIGIBEDFCEDEEEDDDBDDDDDDDDDEDCCEBCDDDDDDDDDACCDDDCDCCCCDD_Mismatch_0_Sense_+_Library_PoolT
ACGGCCGCACTTGCAGCTGCCATCACTTCAATAATTAGCGGGCAGTCCAACAACGCCAACAGTGTTCCATGTCAGACTCCTCCCTGTGCCAGGG
>Frequency_1_QualityScore_FFHHHHHJJJIJJJIJJJJJJGJJIIJJJJJJJJJJJJJJJJJJJJJJHIJJJJJJIIHHHHHHHFFFFFFFEEDEFEEDDDDDDDDDDDDDDD_Mismatch_1_Sense_+_Library_PoolT
TGTGCCAGGGCTGATAACCCCACCTCGGCTAAATTGCCAGGCAAAATGTATTCCAGTGATTCCTAGATCATTATCTTTTGTTGCTGAATGGAGG
>Frequency_1_QualityScore_FFHHHHHJIJJJJJJJIJJJJJIIJIJJJHIIJJJJJIJIIIJJJJJJIJJJJIJIJJJJJHHHHHHHFDFEFFDCEEDDDDDFEDDEDECDDD_Mismatch_1_Sense_+_Library_PoolT
CCACCTCGGCTAAATTGCCAGGCAAAATGTATTCCAGTGATTCCTAGATCATTATCTTTTGTCTCTGAATGGAGGATCACATTTTGTAGAGGGA
>Frequency_1_QualityScore_?0<CADF@EAEE<F??FDG@*?FFDDF>B9B))8)9BF9@@FB@BF@A_Mismatch_0_Sense_+_Library_PoolT
GTCGCTGAATGGAGGATCACATTTTGTAGAGGGATTCAATTTCTTTGC
>Frequency_1_QualityScore_FEHHHGFIIIC?FIEIGIICHCHCCHIBGHIJBHIIIJJIIGGHIICEEBFHIGGIHGIIHGDEBHG>GCHAEHHFFFFFEFDAC>C>>3?BCD_Mismatch_1_Sense_+_Library_PoolT
ATGTATTCCAGTGATTCCTAGATCATTATCTTTTGTTGCTGAATGGAGGATCACATTTTGTAGAGGGATTCAATTTCTTTGCAGATGGAAGCAG
>Frequency_1_QualityScore_FFHHHHHJJJJJJJJJJIJIIJJJJJJIJJJJJJJJJJJJJJJJJJJJJJJJJJJJJGHIJIJJJIJHHHGGFFFFFFDDEEDBDDDDDEEDDE_Mismatch_1_Sense_+_Library_PoolT
TAAATTGCCAGGCAAAATGTATTCCAGTGATTCCTAGATCATTATCTTTTGTTGCTGAATGGAGGATCACATTTTGTAGAGGGATTCAATTTCT
>Frequency_1_QualityScore_D@DDDFFHIJDAHIJGGIFAHEHIJJGHIJGHBHHGGFIGCFHAHEHGCHIGHHGFFE@?<=C?BDDBB?BCCDCCDDCDDB8?ADCDDDDEEE_Mismatch_2_Sense_+_Library_PoolT
GTCCAACAACGCCAACAGTGTTCCATGTCAGACTCCTCCTTGTACCAGGGCTGATAACCCCACCTCGGCTAAATTGCCAGGCAAAATGTATTCC
>Frequency_1_QualityScore_FFHHHHHJJJJJJJJJJHIIJJJJJJJJJJJJJJJJJJJJJJJJJHIIJJJJJHHHHFFFFFEFEEEEEDDDDDEEEEDDDDDDCDEEEDDEDD_Mismatch_0_Sense_+_Library_PoolT
TGTCAGACTCCTCCCTGTGCCAGGGCTGATAACCCCACCTCGGCTAAATTGCCAGGCAAAATGTATTCCAGTGATTCCTAGATCATTATCTTTT
>Frequency_1_QualityScore_FFHGHHGJJJJJJJJJJJJJJJJJJJJJJJJJJIJJJJJJJJJIJJJJJJIJJJJJJJJJJJJJHHHHFEFDEEEEDDDBDDBCDDDFEDDEDD_Mismatch_0_Sense_+_Library_PoolT
AACCCCACCTCGGCTAAATTGCCAGGCAAAATGTATTCCAGTGATTCCTAGATCATTATCTTTTGTCGCTGAATGGAGGATCACATTTTGTAGA
>Frequency_1_QualityScore_FFHGHHHJJJJJIJIJJJJJIIFHJJIJIIJJJJIJIJJJJJGHIJJIJIGIJIIEIJJJJHHHGHJJFEEHGDFFFFFFEEEEEEDDDCDDDD_Mismatch_0_Sense_+_Library_PoolT
AATGTATTCCAGTGATTCCTAGATCATTATCTTTTGTCGCTGAATGGAGGATCACATTTTGTAGAGGGATTCAATTTCTTTGCAGATGGAAGCA
>Frequency_1_QualityScore_FFGHHGHJJJJJJIJIIJJJJJJJJIJJIJJJJJJJJJIIJIJIIIJJJIIJIJJHHHFFFDEDDDDBCDADCDDCDDDDBBDDDCDDEEDDDC_Mismatch_0_Sense_+_Library_PoolT
CAACAACGCCAACAGTGTTCCATGTCAGACTCCTCCCTGTGCCAGGGCTGATAACCCCACCTCGGCTAAATTGCCAGGCAAAATGTATTCCAGT
>Frequency_1_QualityScore_FFHHHHHJJJJJJJJGHIJJJJJJJJJJJJJJJJJJJJJIJJJJJJJJJJJIJJIJHHHFFFEDDDDDDCDEDDDDDDDDBDDDDCDDEEEEDD_Mismatch_0_Sense_+_Library_PoolC
CAACAACGCCAACAGTGTTCCATGTCAGACTCCTCCCTGTGCCAGGGCTGATAACCCCACCTCGGCTAAATTGCCAGGCAAAATGTATTCCAGT
>Frequency_1_QualityScore_FFHHHGHFHIJJIJJJJJJIJGHHIIJGIIJJJJJEIIIIFHIIIIIDIIHFGFHFFFFFFA@ADEEEEDC@B@BBD9A@C>ABAD@BDBBDBB_Mismatch_0_Sense_+_Library_PoolT
CTGTCAGTGCCATTACAGCAGATCCCAACTTCACGGCCGCACTTGCAGCTGCCATCACTTCAATAATTAGCGGGCAGTCCAACAACGCCAACAG
>Frequency_1_QualityScore_FFHHHHHJJJIJJJIJIJJJJJJIIIJJJJIJJJJJJJJJJJJJIJJJJJJJIJJJHHHFFFFDDDDDCACDDDDDDDABACDDB@CDDCCCDC_Mismatch_1_Sense_+_Library_PoolT
AACAACGCCAACAGTGTTCCATGTCAGACTCCTCCTTGTGCCAGGGCTGATAACCCCACCTCGGCTAAATTGCCAGGCAAAATGTATTCCAGTG
>Frequency_1_QualityScore_FFHHGHHIJJJIJJJJJJJJIJJIHJIIIJJJJJJJJJJJJJJJJJJJHHEGHHFFEFFBBBDDBDDCCCDDDDDDDDDDDDACC@CCDDDCDE_Mismatch_0_Sense_+_Library_PoolT
TTACAGCAGATCCCAACTTCACGGCCGCACTTGCAGCTGCCATCACTTCAATAATTAGCGGGCAGTCCAACAACGCCAACAGTGTTCCATGTCA
>Frequency_1_QualityScore_FFHHGHHIIJJJJJJJJJJJGIJJJJJJJJJJJJJIJHIHHIHHHHHHGFFFFFFEEEDDDDDDDCDDD@BDDDDDDDDDDDDDDDDDDBDDDE_Mismatch_0_Sense_+_Library_PoolT
CTTCAATAATTAGCGGGCAGTCCAACAACGCCAACAGTGTTCCATGTCAGACTCCTCCCTGTGCCAGGGCTGATAACCCCACCTCGGCTAAATT
>Frequency_1_QualityScore_FFHHHHHJJJIIJJJJIIJJJJJIJJIJJIJJJJJJJJJJJJGJJIJJEIIJJIICHFFDDDDDCDDDDDDDDDDDDDDDDDCDDDCDEEDDBB_Mismatch_0_Sense_+_Library_PoolT
CGCAATCGTCGCTAATGGACACTGTCAGTGCCATTACAGCAGATCCCAACTTCACGGCCGCACTTGCAGCTGCCATCACTTCAATAATTAGCGG
>Frequency_1_QualityScore_FFHHHHHJHJJJIJIJHJJJJJJJJJIJJJJJJJJJJJJJJJIJJJJIJJJJJIHIIIJJHHHHHHHFFDFF@EEEDDEEDDEDDDDEDDDDDC_Mismatch_0_Sense_+_Library_PoolT
GCAAAATGTATTCCAGTGATTCCTAGATCATTATCTTTTGTCGCTGAATGGAGGATCACATTTTGTAGAGGGATTCAATTTCTTTGCAGATGGA
>Frequency_1_QualityScore_FFHHHHHJJJJJJJJJJJJJJIJIJJIIJJJJJJJJIJJJJJJJJJJHHFFDEEECEEDEEDEDEDDDDDDDDDDDDDDDDDDDDDDDDDDDDD_Mismatch_1_Sense_+_Library_PoolT
CTTGCAGCTGCCATCACTTCAATAATTAGCGGGCAGTCCAACAACGCCAACAGTGTTCCATGTCAGACTCCTCCTTGTGCCAGGGCTGATAACC
>Frequency_1_QualityScore_FFHHHHHJJJJJJJJJJJJJJJJJJJJJJJJJJJJJJJJJIIJJJJIJIJJIJJJJIFHGHHHHFFFFDD@EDCDDDFEFEDDDDCEEEFDCDD_Mismatch_0_Sense_+_Library_PoolT
AACAGTGTTCCATGTCAGACTCCTCCCTGTGCCAGGGCTGATAACCCCACCTCGGCTAAATTGCCAGGCAAAATGTATTCCAGTGATTCCTAGA
>Frequency_1_QualityScore_FFHFGHHIIJIJGIIJJIGEGICGGIGJGDHGHBGIIE?BFH@FHGIJ@GICG@CGHEHFCEEEBDD@E>@CEEDEEEEDCCCCDBD@<@B@DD_Mismatch_2_Sense_+_Library_PoolT
CTCCTTGTGCCAGGGCTGATAACCCCACCTCGGCTAAATTGCCAGGCAAAATGTATTCCAGTGATTCCTATATCATTATCTTTTGTCGCTGAAT
>Frequency_1_QualityScore_FFHHHHHJJJJJJJJJJJJJJJJJJJJJJJJJJJJIJJJJJJJJIJJJIIJJJHHHHHFFFFEEEEEEEDDDDDDDEDEEDDDDDDDDEEEDDD_Mismatch_0_Sense_+_Library_PoolT
CATGTCAGACTCCTCCCTGTGCCAGGGCTGATAACCCCACCTCGGCTAAATTGCCAGGCAAAATGTATTCCAGTGATTCCTAGATCATTATCTT
>Frequency_1_QualityScore_FDHHHHHJJHIIJJJJJJJJJJJJJJJJJJJJJJJJJJJGIIJJHJIIJJJJJJJJJJIIIJJJJJJGHHHHHHFFFFFFDEEEEECCDDDDDD_Mismatch_0_Sense_+_Library_PoolT
GTATTCCAGTGATTCCTAGATCATTATCTTTTGTCGCTGAATGGAGGATCACATTTTGTAGAGGGATTCAATTTCTTTGCAGATGGAAGCAGAG
>Frequency_1_QualityScore_FFHHHHHIJJIHIJJIIJJFHIIJJDIIJJJJJJJJJJJJJJJIJJJJJIJJIJJJJJGGHHFFDEEDB?BDCDDEDDCDDDDBDBDDDDEEEE_Mismatch_0_Sense_+_Library_PoolT
AGTCCAACAACGCCAACAGTGTTCCATGTCAGACTCCTCCCTGTGCCAGGGCTGATAACCCCACCTCGGCTAAATTGCCAGGCAAAATGTATTC
>Frequency_1_QualityScore_FFHHHHHJIJJJIJJJIJJIIIJIIJJGIJJJIJJJJJJIIIIIEIIJJGIIJJJJIIIIEHHHGFFFFCECDEDDEDD?DCDA(8=CBDD_Mismatch_1_Sense_+_Library_PoolT
GGCTAAATTGCCAGGCAAAATGTATTCCAGTGATTCCTAGATCATTATCTTTTGTCGCTGAATGGAGGATCACATTTTGTAGAGGGATCCA
>Frequency_1_QualityScore_FFHHHHHIJJJJJJJJJJJJJJIJJJJJJJIIJJJJJJIJJJJJJJJJJJJIGHCHGGJIIIJIEIJFHHEFECEFFEACE_Mismatch_1_Sense_+_Library_PoolT
GGCTAAATTGCCAGGCAAAATGTATTCCAGTGATTCCTAGATCATTATCTTTTGTCGCTGAATGGAGGATCACATTTTGCA
>Frequency_1_QualityScore_FFGHHFHFIFGHICGHIDGGHIHGGJIIJHIFIEIGIBGGIDGAFEGHIIGE@EGIIEHIJGIC@E@DGEEFFD@@C;CEDC;AA;>@CCDDD@_Mismatch_0_Sense_+_Library_PoolT
GGCAAAATGTATTCCAGTGATTCCTAGATCATTATCTTTTGTCGCTGAATGGAGGATCACATTTTGTAGAGGGATTCAATTTCTTTGCAGATGG
>Frequency_1_QualityScore_FDHHHHHJJJJJJJJIJIJJJJIJJJJJJIIJJJJJIIJJJJJJIIJJIIIJJIIJHHHGHHFFFFFEEEEEDDDDDDDDDDDDDDDDDDDDDD_Mismatch_0_Sense_+_Library_PoolT
GTGCCTATTTCTCAGTACAAAGCACCGCAATCGTCGCTAATGGACACTGTCAGTGCCATTACAGCAGATCCCAACTTCACGGCCGCACTTGCAG
>Frequency_1_QualityScore_FFHHHHHJJJJJJJJJJJIJJIJJIJJIIJJJJJJJJJJIJIIEHHHHHHFFFFFFDEEEEDDDDCDDDCDDDDDDDDDDDDDDDDDDDDBDDD_Mismatch_0_Sense_+_Library_PoolT
ATCACTTCAATAATTAGCGGGCAGTCCAACAACGCCAACAGTGTTCCATGTCAGACTCCTCCCTGTGCCAGGGCTGATAACCCCACCTCGGCTA
>Frequency_1_QualityScore_FFHHHHFIJJJJJJJIJJJIJJJJJJJJIJIJJJJJJJJJJJJJJJJJJJJJJIIJHHHHFFFFFFFEDDDDDDDDCDEEFEEDCDDEEFEDDD_Mismatch_0_Sense_+_Library_PoolT
CAACAGTGTTCCATGTCAGACTCCTCCCTGTGCCAGGGCTGATAACCCCACCTCGGCTAAATTGCCAGGCAAAATGTATTCCAGTGATTCCTAG
>Frequency_1_QualityScore_FFHHHHHIJJJJJJJJJJJIJIJJJJJJJJIGJJHHJJJJIJGIJJJJJJIIJJJJJJJJIJJHGHHHFFFDDCEEDCDDBDDDDDDDEEDDED_Mismatch_0_Sense_+_Library_PoolT
TAACCCCACCTCGGCTAAATTGCCAGGCAAAATGTATTCCAGTGATTCCTAGATCATTATCTTTTGTCGCTGAATGGAGGATCACATTTTGTAG
>Frequency_1_QualityScore_FFHHHHGJJJJJJFHIJJJJJEHIJJIJIIIIJJJJJJJJIIJJIHIIJJJHHHIIGHGEGHHHEHHFFDEFECEED@DDDCDEEDCEDDDDCC_Mismatch_1_Sense_+_Library_PoolT
GCCAGGCAAAATGTATTCCAGTGATTCCTAGATCATTATCTTTTGTTGCTGAATGGAGGATCACATTTTGTAGAGGGATTCAATTTCTTTGCAG
>Frequency_1_QualityScore_FFHHHHHJJJJJJJJJIJJJIJJJJJJJJJJJJJJJJJJJJJJGIJJJIJJIJJJJJJJIIEHHHHHGFFFFFFFEEDDDDDCDDDDDDDDDDD_Mismatch_0_Sense_+_Library_PoolT
CAGGGCTGATAACCCCACCTCGGCTAAATTGCCAGGCAAAATGTATTCCAGTGATTCCTAGATCATTATCTTTTGTCGCTGAATGGAGGATCAC
>Frequency_1_QualityScore_FFHDFHHJJJJJIJJJJIJJJIJJJIJGGHHIJIIJIJJGIIJIJJJJIJIJJIIGIEIIFHHHHFFFDCEEEFDEEFEFDDCDEDDECDDDDD_Mismatch_1_Sense_+_Library_PoolT
GAGTGTTCCATGTCAGACTCCTCCCTGTGCCAGGGCTGATAACCCCACCTCGGCTAAATTGCCAGGCAAAATGTATTCCAGTGATTCCTAGATC
>Frequency_1_QualityScore_FFHHHHHJJJIJJJJJJJJIJIIJJJJIIJJJJJJJJIIJJJJGIHHGHIJJJIJIJJGIIJJIJHHHHHHFFFDBEEDDCDDBCDDDCDDEED_Mismatch_0_Sense_+_Library_PoolT
TGATAACCCCACCTCGGCTAAATTGCCAGGCAAAATGTATTCCAGTGATTCCTAGATCATTATCTTTTGTCGCTGAATGGAGGATCACATTTTG
>Frequency_1_QualityScore_FFHGFHDGGIIJJJJJJJIIJIIIIDGJJJJJJJJJJJJJJJIJJEIEIIJGIIHHHGFFFEFFFEEFEECEEEDFDDDDDDDCEEEDDEDDDD_Mismatch_0_Sense_+_Library_PoolT
TCAGACTCCTCCCTGTGCCAGGGCTGATAACCCCACCTCGGCTAAATTGCCAGGCAAAATGTATTCCAGTGATTCCTAGATCATTATCTTTTGT
>Frequency_1_QualityScore_FFHHHHHJJJJJHHHIJJJJJJJJJJJJJJJJJJJJJJJJJJJJJJJJJJJJHIJJHHHHFFFDDDEEEDDDDDDDDDDCDDDDEEEEEDDDCD_Mismatch_0_Sense_+_Library_PoolT
CAACGCCAACAGTGTTCCATGTCAGACTCCTCCCTGTGCCAGGGCTGATAACCCCACCTCGGCTAAATTGCCAGGCAAAATGTATTCCAGTGAT
>Frequency_1_QualityScore_DFFHHHHEIIJJGFIIICHHJGHIHIIJJJJHGIIJBHHJJJJJIIJJJJGHEHHFFFFFEEEEEDDDDCC@CCDCEDEDDDDDDBDDDCCDDD_Mismatch_0_Sense_+_Library_PoolT
CTAATGGACACTGTCAGTGCCATTACAGCAGATCCCAACTTCACGGCCGCACTTGCAGCTGCCATCACTTCAATAATTAGCGGGCAGTCCAACA
>Frequency_1_QualityScore_FFHHHHHJJJJIIIJDHIIJICGGGHJIIJJJHHIIIJJJJIIHHHHHHFFFFFEDEEEEDDDDDDDDDCDDDDDDDDDDDDDDDDCDDCDDBD_Mismatch_1_Sense_+_Library_PoolT
ATAATTAGCGGGCAGTCCAACAACGCCAACAGTGTTCCATGTCAGACTCCTCCTTGTGCCAGGGCTGATAACCCCACCTCGGCTAAATTGCCAG
>Frequency_1_QualityScore_FFHHHHHJJJJJJJJJJJJIJJJJJIJJJJJJJJJJJJJJIJJJJJJ@GIHHHHGHHFFFFFFDEEEEEEDDECDECDDDDDDDDDDCDCDDDD_Mismatch_0_Sense_+_Library_PoolT
GTGCCAGGGCTGATAACCCCACCTCGGCTAAATTGCCAGGCAAAATGTATTCCAGTGATTCCTAGATCATTATCTTTTGTCGCTGAATGGAGGA
>Frequency_1_QualityScore_FFHHHHHJJJJJJIIIJFI<HHHJIGJGGIIJJJJJJIJGIJJJIJJJIJJHHHIJJGCHICCHGCGHDCA@EFF@@DEDEEDDCDDDEDDDDD_Mismatch_0_Sense_+_Library_PoolT
TAAATTGCCAGGCAAAATGTATTCCAGTGATTCCTAGATCATTATCTTTTGTCGCTGAATGGAGGATCACATTTTGTAGAGGGATTCAATTTCT
>Frequency_1_QualityScore_DDHHHGHJJJJJJJJJIIJIIJIJIIIIJJJJFGHHGHIGIEGHEDDDECDDDDDDDDDDDDDDDCDEECDEEDEDEDDDDDDDDDDCCCDDDD_Mismatch_1_Sense_+_Library_PoolT
TTCACGGCCGCACTTGCAGCTGCCATCACTTCAATAATTAGCGGGCAGTCCAACAACGCCAACAGTGTTCCATGTCAGACTCCTCCTTGTGCCA
>Frequency_1_QualityScore_FFHHHHHJJJJJJJJJJJJJJJJJJIJJJJIJJJJIJJJJJIJIJIJJJJIIJJJJJJIJJJJJJHHHGHFFFDEEEECDDDDDDDCDDFEDDD_Mismatch_0_Sense_+_Library_PoolT
ATAACCCCACCTCGGCTAAATTGCCAGGCAAAATGTATTCCAGTGATTCCTAGATCATTATCTTTTGTCGCTGAATGGAGGATCACATTTTGTA
>Frequency_1_QualityScore_D>=DHF?GGGEFIIHAFF@FDAGHGEBDDFDDFHAFGHIIGGCIEDBBC@=CD4@FECG@CGCCAHE<=;>@;6;>?ABBCCCC@B8?CCBCCC_Mismatch_0_Sense_+_Library_PoolT
GGGCTGATAACCCCACCTCGGCTAAATTGCCAGGCAAAATGTATTCCAGTGATTCCTAGATCATTATCTTTTGTCGCTGAATGGAGGATCACAT
>Frequency_1_QualityScore_AD7FFHDGDEHHGGEHDHGEC@FFD3BFGBFD>F>GGHGHIIIGGHHHEFB=CDE66(=:;?B@BB@AC>CCCA(2++3(+:>CAAC>@@B@@C_Mismatch_1_Sense_+_Library_PoolT
ACCGCAATCGTCGCTAATGGACACTGTCAGTGCCATTACAGCAGATCCCAACTTCACGGCCGCACTTGCAGCTGCCATCCCTTCAATAATTAGC
>Frequency_1_QualityScore_FFHHHHHJJJJJJJJJJJJJJJJJJJJJJJJJJJJJJJJJJJJJJIJJJJJJJIJJJJJGHIIIJJGHHEHHHFFFFFFFEEDEEEDCDDDDDD_Mismatch_0_Sense_+_Library_PoolT
TGTATTCCAGTGATTCCTAGATCATTATCTTTTGTCGCTGAATGGAGGATCACATTTTGTAGAGGGATTCAATTTCTTTGCAGATGGAAGCAGA
>Frequency_1_QualityScore_FFHHHFHJJJJJIJJJJJJJFHJJJHIJJJJIJJJJJIJIIJJIJJHHHHFFDDDDDDDDDDBDDDCDDCDDDDDDDCDDDDDDDDDDDDDDDD_Mismatch_0_Sense_+_Library_PoolT
TCAGGTGTCCCGACTCAGACGCCGGTGCCTATTTCTCAGTACAAAGCACCGCAATCGTCGCTAATGGACACTGTCAGTGCCATTACAGCAGATC
>Frequency_1_QualityScore_FFHHHHHIJJJIJIJJJIIJIJJHHGHJJJIIIIJJJJJIGJJHGHIIJJJIJIJHHHHGFFFFDAEEEEDBBDDDDDDDDDDDDDDDDDDDDD_Mismatch_0_Sense_+_Library_PoolT
CTCAGTACAAAGCACCGCAATCGTCGCTAATGGACACTGTCAGTGCCATTACAGCAGATCCCAACTTCACGGCCGCACTTGCAGCTGCCATCAC
>Frequency_1_QualityScore_FFHHHGHJJJJJJJJJJJIJJJJJJJJJJJJJJIIJIJIHIJJJJIJJJJJJJIIJJJIJJIJIJHHHHEHFFFFDDDCDDDDDDBDDDDDDDE_Mismatch_1_Sense_+_Library_PoolT
TCTGATAACCCCACCTCGGCTAAATTGCCAGGCAAAATGTATTCCAGTGATTCCTAGATCATTATCTTTTGTCGCTGAATGGAGGATCACATTT
>Frequency_1_QualityScore_BDHHHGHDEEDHIGJJJJIGJJJJIGIJJJJJJJIGIJJJIIIIJFFGGFFGGGGIGIIHCEHHFF@EE;ACA>=;;@>BDA@@CCDDCDDDEC_Mismatch_0_Sense_+_Library_PoolT
GCCAACAGTGTTCCATGTCAGACTCCTCCCTGTGCCAGGGCTGATAACCCCACCTCGGCTAAATTGCCAGGCAAAATGTATTCCAGTGATTCCT
>Frequency_1_QualityScore_FFHHHHHJJJJJJJJJJJJJJJJJIIJIJJJHIJJJJIJHHIJJJJJIJEIJJJJJJJJJJIJJIHHHFFFEEDCEDDDDDDDDDEEDDDDEDD_Mismatch_0_Sense_+_Library_PoolT
CCCCACCTCGGCTAAATTGCCAGGCAAAATGTATTCCAGTGATTCCTAGATCATTATCTTTTGTCGCTGAATGGAGGATCACATTTTGTAGAGG
>Frequency_1_QualityScore_FFHHHHHJJJIIJIIJJJJJHGIJJJIJGIIIJJJJJJIJJJJJJJJJIJJJHJJJJJIJJJJIIIIIIEGFHHHGHFEFFFFDDEECDEDEDD_Mismatch_1_Sense_+_Library_PoolT
CTAAATTGCCAGGCAAAATGTATTCCAGTGATTCCTAGATCATTATCTTTTGTTGCTGAATGGAGGATCACATTTTGTAGAGGGATTCAATTTC
>Frequency_1_QualityScore_FFHHHHHIJJJJJJJIJJJJJJJJJIJJJJJJJIJJJJJJJJJJIJJJJJJJJJJJJJJJJJJHHHHHFBDCEEDEDDDFEDBDDDDDDBDCCC_Mismatch_0_Sense_+_Library_PoolT
CTCGGCTAAATTGCCAGGCAAAATGTATTCCAGTGATTCCTAGATCATTATCTTTTGTCGCTGAATGGAGGATCACATTTTGTAGAGGGATTCA
>Frequency_1_QualityScore_DFHHDHHIIIIJJJJJJJJIIIGHCGIJIIIJFHDGIJJJIJJIGGGGIJJJJJJIHJJIIIGHGHHHF?BCCEEEDEEEDDEDDDD95@_Mismatch_2_Sense_+_Library_PoolT
TCGGCTAAATTGCCAGGCAAAATGTATTCCAGTGATTCCTAGATCATTATCTTTTGTCGCTGAATGGAGGATCACATTTTGTAGAGGATT
>Frequency_1_QualityScore_FFHHGHHJIJJJJJHIIJJIJJJIIJJJJJJJJJFIGJHIJJJJEIIIIJJJJJJIHGHFFFFDDDDDDADCDDDDDDDDDDDCCACDEEEDCC_Mismatch_0_Sense_+_Library_PoolT
AACAACGCCAACAGTGTTCCATGTCAGACTCCTCCCTGTGCCAGGGCTGATAACCCCACCTCGGCTAAATTGCCAGGCAAAATGTATTCCAGTG
>Frequency_1_QualityScore_=:CDDDADHHGGI@GGI<EGCHHIIGHGEHIEEDA@6@FFACEGHFEEEDBCCBBBBBAC@C3@>CCDCACCC@CC:??@CCCCCCC:?>BBB<_Mismatch_0_Sense_+_Library_PoolT
CCGCACTTGCAGCTGCCATCACTTCAATAATTAGCGGGCAGTCCAACAACGCCAACAGTGTTCCATGTCAGACTCCTCCCTGTGCCAGGGCTGA
>Frequency_1_QualityScore_FFHHHHHJJJIEIFHIJIJIJJJIIJJJJJJJJJJJJJIJJIIJJJFGHIHHHHHFFFFFEEEEEECCDDEDDEECDBBDD@BDDDDDDDDDBD_Mismatch_0_Sense_+_Library_PoolT
TGGACACTGTCAGTGCCATTACAGCAGATCCCAACTTCACGGCCGCACTTGCAGCTGCCATCACTTCAATAATTAGCGGGCAGTCCAACAACGC
>Frequency_1_QualityScore_FFHHGHHJJJJJJJJJJJJJIJGGHIJJJJJJJJJJJJJJIJHHHHHFFFFFDDDEDDDDDDDDDDDDDBDDDDDACCEDDDDDDDDDDDDDCD_Mismatch_0_Sense_+_Library_PoolT
GGCAGTCCAACAACGCCAACAGTGTTCCATGTCAGACTCCTCCCTGTGCCAGGGCTGATAACCCCACCTCGGCTAAATTGCCAGGCAAAATGTA
>Frequency_1_QualityScore_FFHHHHHJJJJJJJJJJJJJJJJJJJJJIHIJGIIJJJJJJIJJJIJIJJIJJJJJJJI_Mismatch_1_Sense_+_Library_PoolT
ATTCCTAGATCATTATCTTTTGTCCCTGAATGGAGGATCACATTTTGTAGAGGGATTCA
>Frequency_1_QualityScore_FFHHHHHJJIJJJJJIJGIJGIIJJJIJJIJJJIHGIJJJJHHHHHCHEFFFFEEDECDDDDDCBDDBDD@CCDCDDDDBDDDDDDDD>ADDDD_Mismatch_0_Sense_+_Library_PoolT
CAATAATTAGCGGGCAGTCCAACAACGCCAACAGTGTTCCATGTCAGACTCCTCCCTGTGCCAGGGCTGATAACCCCACCTCGGCTAAATTGCC
>Frequency_1_QualityScore_FFHHHHGJIJJIJJIIIHGIJJJJIJJJJJJJJIJJIJJJJJIIII@HHHHHHHFFFFEEEEE>CDDEEEDDDCDEDFDDDDDDDDEEECDEDD_Mismatch_1_Sense_+_Library_PoolT
TGTCAGACTCCTCCTTGTGCCAGGGCTGATAACCCCACCTCGGCTAAATTGCCAGGCAAAATGTATTCCAGTGATTCCTAGATCATTATCTTTT
>Frequency_1_QualityScore_FAHDFHHJJIJJGGEGGGHGIIIIGJJJIJIJIGGHIIEHEHIJGJIJJHGHHHHFFCFFDFDEDEED@;@BBCDDDDCDBBBBDDBDDBCCC@_Mismatch_0_Sense_+_Library_PoolT
CAGTGCCATTACAGCAGATCCCAACTTCACGGCCGCACTTGCAGCTGCCATCACTTCAATAATTAGCGGGCAGTCCAACAACGCCAACAGTGTT
>Frequency_1_QualityScore_FFHHHHHIJJJJJJFJJJJJJEIJIJGGIGIJJJIJIIJJJJJFHIJJIIIIHHHHFFEDDDD;=BCCDCCDEEDEDCDDDDDDDDDDDDDBDD_Mismatch_0_Sense_+_Library_PoolT
CGCAGCAGCAACAGCAGCAGCAGCAGCTGCCTCCCTTTTCAGGTGTCCCGACTCAGACGCCGGTGCCTATTTCTCAGTACAAAGCACCGCAATC
>Frequency_1_QualityScore_FDHHHHHJJJJJJJJJIJJJJJJJJJJJJJJJJJJJJIJJJJJJJJJJJJJJJJJJHGHHFFFFFFFEFCEEEEDFFDDDDDDDDDEEDCECDD_Mismatch_1_Sense_+_Library_PoolT
GTCAGACTCCTCCCTGTGCCAGGGCTGATAACCCCACCTCGGCTAAATTGCCAGGCAAAATTTATTCCAGTGATTCCTAGATCATTATCTTTTG
>Frequency_1_QualityScore_DDBBDFDHIIIIEHHEFGIIIIDHGIGGIIGGGGIIEHAHGFGHHIGHIBCHHEHEDBCB>BBBBBB>C@CCC@CA?2<?<<@ACDDDCDCCCC_Mismatch_1_Sense_+_Library_PoolT
AACAACGCCAACAGTGTTCCATGTCAGACTCCTCCCGGTGCCAGGGCTGATAACCCCACCTCGGCTAAATTGCCAGGCAAAATGTATTCCAGTG
>Frequency_1_QualityScore_D0C?FDDF<G?E<C9A?C:::C?DD?B?BDG4909?BG@@??8?DBFIIAB88FFI@685=A4\7?B_Mismatch_0_Sense_+_Library_PoolT
CTCGGCTAAATTGCCAGGCAAAATGTATTCCAGTGATTCCTAGATCATTATCTTTTGTCGCTGAATG
>Frequency_1_QualityScore_FFHHHFDHGDHGGIDAHDHGHGBBBGDEGHEHGIGAEHHHHHHFDDFFFEDECE@DDCDCC@CCDABBA<?>@AA>A@DDDDDDBBB@@AC:>A_Mismatch_0_Sense_+_Library_PoolT
TCAATAATTAGCGGGCAGTCCAACAACGCCAACAGTGTTCCATGTCAGACTCCTCCCTGTGCCAGGGCTGATAACCCCACCTCGGCTAAATTGC
>Frequency_1_QualityScore_=:C:,AD<2<<C:C:F4<<<:CFFEABE9C@DD3BDD9099?)0?*?B6ACC_Mismatch_0_Sense_+_Library_PoolT
TAGATCATTATCTTTTGTCGCTGAATGGAGGATCACATTTTGTAGAGGGATT
>Frequency_1_QualityScore_FFHDBHHIIGEIIJHEGGEEECEHGGJJIIIGIGGHEEHEEAGHIJEGGIJJGIGIIJIICEECHAHH>AEHCEEFFFCD>CEC:ACDDDDDDD_Mismatch_0_Sense_+_Library_PoolT
AAAATGTATTCCAGTGATTCCTAGATCATTATCTTTTGTCGCTGAATGGAGGATCACATTTTGTAGAGGGATTCAATTTCTTTGCAGATGGAAG
>Frequency_1_QualityScore_FFHHHHHJJJJJIHHIJIJGIJGIJIJIIJFHHIJJJIJGIHGHHHHFFFFDEECEEDDDDDDDDDDDDCDDDDDDBDBDB?BCACDCCDDDDD_Mismatch_0_Sense_+_Library_PoolC
AATTAGCGGGCAGTCCAACAACGCCAACAGTGTTCCATGTCAGACTCCTCCCTGTGCCAGGGCTGATAACCCCACCTCGGCTAAATTGCCAGGC
>Frequency_1_QualityScore_BDFHFFHIIJJIIIGGIJJIIIHIIGHGIIJBG:FGGIJJJIJGGIAHHHDHHGFFEFFFDCCEBDDDD<ACDDDDBDBBDB<98(2:@:BCC@_Mismatch_0_Sense_+_Library_PoolC
TGCCATTACAGCAGATCCCAACTTCACGGCCGCACTTGCAGCTGCCATCACTTCAATAATTAGCGGGCAGTCCAACAACGCCAACAGTGTTCCA
>Frequency_1_QualityScore_FDHHHHHJJJ3DHIGIHIJJGJJJJJJJJJJJJHHHFFFFDDDDDDDDEDDDDDDDDDDDDDCDEEEEDCDDCDDEEDDDDDDDDEEEDDEDDD_Mismatch_1_Sense_+_Library_PoolC
GTCAGACTCCCCCCTGTGCCAGGGCTGATAACCCCACCTCGGCTAAATTGCCAGGCAAAATGTATTCCAGTGATTCCTAGATCATTATCTTTTG
>Frequency_2_QualityScore_FFHHHHHIIJJJJJIJJIJJIJJIJJJJJJJJJJJIJIIJJIJJHIIIIIIIJJJJIIIIIIIGIIHGEFGGGFEEEEEEEEEDCDDDDDDDDD_Mismatch_0_Sense_+_Library_PoolT
ATTCCAGTGATTCCTAGATCATTATCTTTTGTCGCTGAATGGAGGATCACATTTTGTAGAGGGATTCAATTTCTTTGCAGATGGAAGCAGAGAC
