# Supplementary material for: Differential Gene Expression Reveals Candidate Genes for Drought Stress Response in Abies alba (Pinaceae)
Source: PLoS One. 2015 Apr 29;10(4):e0124564. doi: 10.1371/journal.pone.0124564 (PMC4414588; doi:10.1371/journal.pone.0124564)
Supplement: S3 File — (GZ) [file pone.0124564.s003.gz › comp18006_c0_seq1.fa]

>comp18006_c0_seq1 len=744 path=[1:0-421 423:422-441 443:442-452 454:453-458 460:459-506 975:507-516 518:517-543 1001:544-557 559:558-565 567:566-743] : sp|P29062|PR4A_TOBAC Pathogenesis-related protein PR-4A OS=Nicotiana tabacum PE=2 SV=1 e-value: 3e-35 blast score:  145
CTTGTTGTTGCATTTCAGGTAGCGGGCGTTTCAGCACAAACGCAGAGCAATACGTACACAACGTACAATGACTACAACCCGTCAGCCAAAAATTACGCCCTGGACGGCCTCTACTGCGCCACATATGACTCTGATCAGCCCCTCGAGTGGCGCAAACAGTACTTCTGGACTGCATTCTGTGGCCAAGCTGGTGGTCCCATGGGGCCTTCGTTGTGCGGGAGGTGCTTAAGTGTGACGAATCCTTCCACGCAGCAGAGCGTGACAGTTCGTATTTTGGATCAGTGTTCAAACGGAGGGTTGGATCTTGAAACTGATGCTTTCAACGCAATTGACAGTAATAAGGCAGGATATAATGCCGGCCATCTTTACACCACCTACACCTTTGTTGACTGTTAAGGGCTTACTATCATCCTTATATACTCAATTTATTACTTTCAATAAGAACCAAGGTCGCTAATGTTCCTATGGTCTATGGTGTAATCACTTGATTACTCACAAGAAGAACCCAACCCGGGTCCTTAATCTGCCTAGGGTAATAAATGTTGCTTTGATATATTGTCTTCAAATGCAAAACCTTTCTAATGAACTTATCTATTTCCTTTCTTTCAAATATATGTTCATGTTTATCTATTTCCTTTGTTTCAAATGTGTGTTCACGTTTGAACTACATGGACTTGTAAATCTTAACTTTACATGATCAATTTGAGTTCATACCGTTTTATAATGGTAATTCTTTTTAATTAT

>Frequency_8_QualityScore_FFHHHGGIIJJJJJJJJJJIIIJJJIJIJIHIJJIJJIJJJJJIIJJIIIIIIHHHHHGGFFFEFEEEEDDEDDDEEEEDDCDEDDEDEDDDED_Mismatch_0_Sense_+_Library_PoolT
GCAGGATATAATGCCGGCCATCTTTACACCACCTACACCTTTGTTGACTGTTAAGGGCTTACTATCATCCTTATATACTCAATTTATTACTTTC
>Frequency_8_QualityScore_FFHHGHHJJJJIJJIIIJIIIIGHGIIJJJJJIJIIJJJIJJJJIIIJJJJJIJIIIJIIIGCCEEEEEBCDEDDDDDDDCCDDEDDEEACCDD_Mismatch_0_Sense_+_Library_PoolT
CTAATGTTCCTATGGTCTATGGTGTAATCACTTGATTACTCACAAGAAGAACCCAACCCGGGTCCTTAATCTGCCTAGGGTAATAAATGTTGCT
>Frequency_7_QualityScore_FFHGHEHIIJJJJJIJJJJJJJJJJJJJJIHIIIJIIIJJJJIJJJJJIJJJIJIIJIIJJJIIHGGFDCBBCDDCDEDDEDDDDDDDCCCCDD_Mismatch_0_Sense_+_Library_PoolT
CAAGGTCGCTAATGTTCCTATGGTCTATGGTGTAATCACTTGATTACTCACAAGAAGAACCCAACCCGGGTCCTTAATCTGCCTAGGGTAATAA
>Frequency_7_QualityScore_FFHHGHHJJJJIJJHIJIIIIFGHIJJJJJJJJJJJIJIJIIIGIHIIIIIIJIHIJJJIHEFFFFFEEBDEEEEDDDCCCDDDCDEECDDCDD_Mismatch_0_Sense_+_Library_PoolT
TAATGTTCCTATGGTCTATGGTGTAATCACTTGATTACTCACAAGAAGAACCCAACCCGGGTCCTTAATCTGCCTAGGGTAATAAATGTTGCTT
>Frequency_6_QualityScore_FFHHHHHIIIIJJIIIJJHIIIIJIJIIJIIHIJIIJJIIIIJIIIIIIIIIIIIIIGGGFGGFFFEEEEDEEDEEEDDDEDCDDDCCCDCDCC_Mismatch_0_Sense_+_Library_PoolT
GCCGGCCATCTTTACACCACCTACACCTTTGTTGACTGTTAAGGGCTTACTATCATCCTTATATACTCAATTTATTACTTTCAATAAGAACCAA
>Frequency_6_QualityScore_FFHHHHHJJJJGHIJJJJJJJJJJJJJJJIJJIJJIHHIIJJJJJJJJIJJJJJJJJJIJHIIIIHHHFEEDDDDDBCDDDDCEDDEDDDDDCD_Mismatch_0_Sense_+_Library_PoolT
AAGAACCAAGGTCGCTAATGTTCCTATGGTCTATGGTGTAATCACTTGATTACTCACAAGAAGAACCCAACCCGGGTCCTTAATCTGCCTAGGG
>Frequency_6_QualityScore_FDGGGHHJJJJJJIJIIIIIIIIIIIFHHIIHIIJJIIIIHIIHIIHIGGGGHGGHHGFGGGGFEC@ACCCCDDDDEDDDCDCCBCDCDDDDDC_Mismatch_0_Sense_+_Library_PoolT
GTCGCTAATGTTCCTATGGTCTATGGTGTAATCACTTGATTACTCACAAGAAGAACCCAACCCGGGTCCTTAATCTGCCTAGGGTAATAAATGT
>Frequency_6_QualityScore_CCFEFFHIGGGIHIIHIHIIHHGFGIGIIIHHIGHIIGHGGIIIHHFGGEGHGEGGEGEECEDCCCCDDCCCCCBCBCDEDECCCCCCACCDCA_Mismatch_0_Sense_+_Library_PoolT
AAGGCAGGATATAATGCCGGCCATCTTTACACCACCTACACCTTTGTTGACTGTTAAGGGCTTACTATCATCCTTATATACTCAATTTATTACT
>Frequency_6_QualityScore_EAGFGEGIHIHIJGIHHHGIIIIIIJIHIIIIIGHIGHGHIIHIIIIIHEHHIIGIIHIIHDDEGHIIIGHGGGFFEEFFFEEC>AABCCCCAC_Mismatch_0_Sense_+_Library_PoolT
TATATACTCAATTTATTACTTTCAATAAGAACCAAGGTCGCTAATGTTCCTATGGTCTATGGTGTAATCACTTGATTACTCACAAGAAGAACCC
>Frequency_6_QualityScore_FFHHHHHIJJJJIIIJJJJJJJJGIJJBGIJHIJJJJIIJJJJJJJJJJJJIIJIIGGFFFEEEEEEEEEDDDDDDDDDDDEEEDDDCDDDDDD_Mismatch_0_Sense_+_Library_PoolT
ATTTTGGATCAGTGTTCAAACGGAGGGTTGGATCTTGAAACTGATGCTTTCAACGCAATTGACAGTAATAAGGCAGGATATAATGCCGGCCATC
>Frequency_5_QualityScore_F@EGEGFHHIIIIJHGHIIFIIIIIIIJIHIJIIJIJFIIGIIIJJFGGHHHIHHHHHEDEEFEECDB@>BDDBDDCCCCCDDEDCECCDCDCC_Mismatch_0_Sense_+_Library_PoolT
GTAATAAGGCAGGATATAATGCCGGCCATCTTTACACCACCTACACCTTTGTTGACTGTTAAGGGCTTACTATCATCCTTATATACTCAATTTA
>Frequency_5_QualityScore_EEEGGGHIJJJJJJIIIIIHIIHIIIIHIIIIIIIIIJIIIIHGHIIIIGHHIIHGGEFFECDDEEDDDBBCCCCDCDCCDDDEEECCCDDDCD_Mismatch_0_Sense_+_Library_PoolT
TGGTGTAATCACTTGATTACTCACAAGAAGAACCCAACCCGGGTCCTTAATCTGCCTAGGGTAATAAATGTTGCTTTGATATATTGTCTTCAAA
>Frequency_5_QualityScore_FFHHHHHIIIJIIIJJJJGHGHIIJIHIJJJIJJJJJJJJJGIIJIJJJIIIJHDGGHIHIHHEFGGGGDDEEEEEEDCCDBCDEEDDDDDDDD_Mismatch_0_Sense_+_Library_PoolT
GGGCTTACTATCATCCTTATATACTCAATTTATTACTTTCAATAAGAACCAAGGTCGCTAATGTTCCTATGGTCTATGGTGTAATCACTTGATT
>Frequency_5_QualityScore_FFHHHHHIIIJJJJJJJJJJJJJJJJJJJJHIJJJJJJIJJJJJJJHHIJJJIJIHHHHHGFFFDDEDDEDEECDDDDDDDDDEDDEEEDDDDD_Mismatch_0_Sense_+_Library_PoolT
CTATGGTGTAATCACTTGATTACTCACAAGAAGAACCCAACCCGGGTCCTTAATCTGCCTAGGGTAATAAATGTTGCTTTGATATATTGTCTTC
>Frequency_5_QualityScore_FFHHHHHHHIHIJJJIJJJJJJJJJJIIJJIJIJJIJJJJIIJIIJIIAFGHHHHFFFFFFFDDDDBCD@CDCDDCCCDDDDDDDEDDEEEDED_Mismatch_0_Sense_+_Library_PoolT
GTCTATGGTGTAATCACTTGATTACTCACAAGAAGAACCCAACCCGGGTCCTTAATCTGCCTAGGGTAATAAATGTTGCTTTGATATATTGTCT
>Frequency_5_QualityScore_FFHHHHHJJJJJJJJJJJJJJJIJIJJJJIJIJIIIIJJIJJJJIJJJIJJJJIJJJIJIIIIJIIIJJGHHGGGGGFFEFFEECDDCDCDDCC_Mismatch_0_Sense_+_Library_PoolT
CTTTACACCACCTACACCTTTGTTGACTGTTAAGGGCTTACTATCATCCTTATATACTCAATTTATTACTTTCAATAAGAACCAAGGTCGCTAA
>Frequency_5_QualityScore_FFHHGHHJJJHIJIJJJJJFHHIJJJJJJJJJJJJJIJIIJJIHHGFHIIJIJIIIIIIIIIIIHIGFFEFFEEDDDDDDDDDD@ACDDDDDDD_Mismatch_0_Sense_+_Library_PoolT
CTTTCAATAAGAACCAAGGTCGCTAATGTTCCTATGGTCTATGGTGTAATCACTTGATTACTCACAAGAAGAACCCAACCCGGGTCCTTAATCT
>Frequency_5_QualityScore_FFHHHHHJJJJIJIJIJJJJJJJJJJJJJJJJJJHIIJJIJJJJIJJGHIIIIHIIHIJJJHIIIIIIHHHHFGGGFFFFFFEEDEEEDDDDCD_Mismatch_0_Sense_+_Library_PoolT
CTATCATCCTTATATACTCAATTTATTACTTTCAATAAGAACCAAGGTCGCTAATGTTCCTATGGTCTATGGTGTAATCACTTGATTACTCACA
>Frequency_5_QualityScore_FFHHHHHJJJJJJHIIIJIJJJJJIIIJJJJJJIIIIHIJJJIIIIJIIJJJIGGHHGGGGFFFFFFEED@BCDDEDDEECDDCDDDDDCDEDF_Mismatch_0_Sense_+_Library_PoolT
CTATGGTCTATGGTGTAATCACTTGATTACTCACAAGAAGAACCCAACCCGGGTCCTTAATCTGCCTAGGGTAATAAATGTTGCTTTGATATAT
>Frequency_4_QualityScore_FEEGGGBFFIEGHHIIGHHIIHEHHHIIIHHGGHFGIIIHGGGHGHIIGGEGHHHGEACEEECBCCAAC?<BCCDDCCDCCBCDCCCCCCCCDC_Mismatch_0_Sense_+_Library_PoolT
GGAGGGTTGGATCTTGAAACTGATGCTTTCAACGCAATTGACAGTAATAAGGCAGGATATAATGCCGGCCATCTTTACACCACCTACACCTTTG
>Frequency_4_QualityScore_FFGHHHHJIJJIIJJJJJJJJJIJIJJJJJJJJJJJIIIJIJJJJJIJHIJJIGIIIIIGFEEEEDDDDCCCDDCCDDDDDDDDDDDDDDCDDC_Mismatch_0_Sense_+_Library_PoolT
GGATCTTGAAACTGATGCTTTCAACGCAATTGACAGTAATAAGGCAGGATATAATGCCGGCCATCTTTACACCACCTACACCTTTGTTGACTGT
>Frequency_4_QualityScore_EEGGGGGIJIIHIICHHF>DGICHIIIHEEGHIIIIJJGIJJJIHGHEEFGGGGEECCDC?AAABCCDCCAB@ACCABC?@BCCCDCCCCCABA_Mismatch_0_Sense_+_Library_PoolT
CAGTGTTCAAACGGAGGGTTGGATCTTGAAACTGATGCTTTCAACGCAATTGACAGTAATAAGGCAGGATATAATGCCGGCCATCTTTACACCA
>Frequency_4_QualityScore_FFHHHHHJJJJJJJJIJJIJIJJIJIJIJJIJJJJJJJHHJJJJIIIIJJIJIIJJJJJIJJIHGHIIIGGGGGGGFFFFFEDDECCCCDDDDC_Mismatch_0_Sense_+_Library_PoolT
TTATATACTCAATTTATTACTTTCAATAAGAACCAAGGTCGCTAATGTTCCTATGGTCTATGGTGTAATCACTTGATTACTCACAAGAAGAACC
>Frequency_4_QualityScore_EFHHHHHJJJJJJJJIIIJIJJJJJJJJJJJJJJJJJIJIJIIJJJJJJJJJJJJHHGHGGGFFFFFEEEEEDCDDDEDDEEDEDDDDCDDDEE_Mismatch_0_Sense_+_Library_PoolT
TCCTATGGTCTATGGTGTAATCACTTGATTACTCACAAGAAGAACCCAACCCGGGTCCTTAATCTGCCTAGGGTAATAAATGTTGCTTTGATAT
>Frequency_4_QualityScore_FFHGHHHGIHFGIIII?GHIIIIIIIHIJIIJIIIIJJJIIFGIIIIIIJIIJHIIIJIIIIIHIHGGHFFEEECCCCCCC=@CCDCDECCEDD_Mismatch_0_Sense_+_Library_PoolT
TCAATAAGAACCAAGGTCGCTAATGTTCCTATGGTCTATGGTGTAATCACTTGATTACTCACAAGAAGAACCCAACCCGGGTCCTTAATCTGCC
>Frequency_4_QualityScore_EFHHHHHIJJJJJJIJJJIIJJJJIJIJJJJJJJJJJJJJJJJIJJJJJJJIIIIIGGGGGGEEEEEEEDCCCDDDEEDDEDDDDDDDEEEEDD_Mismatch_0_Sense_+_Library_PoolT
TGACAGTAATAAGGCAGGATATAATGCCGGCCATCTTTACACCACCTACACCTTTGTTGACTGTTAAGGGCTTACTATCATCCTTATATACTCA
>Frequency_4_QualityScore_EFGHHHHIIJJJJJJJIIIJJJJEGHIIIIIJJIJJJIJJJJJJJJIIIIIJJIHHGIIGHGEBADEEEDDCDEDCDDCCCABCDECCDDACCD_Mismatch_0_Sense_+_Library_PoolT
GCTAATGTTCCTATGGTCTATGGTGTAATCACTTGATTACTCACAAGAAGAACCCAACCCGGGTCCTTAATCTGCCTAGGGTAATAAATGTTGC
>Frequency_4_QualityScore_FFHHHHHJJIJJJJJJIIJJJHIJJIJJJJJJJJJJJJJJJJJJJJJJIIIIIIGGGGGEEEEEEEEDDCDCDDDDDDDDCDCDDDCCDDDEED_Mismatch_0_Sense_+_Library_PoolT
TGCTTTCAACGCAATTGACAGTAATAAGGCAGGATATAATGCCGGCCATCTTTACACCACCTACACCTTTGTTGACTGTTAAGGGCTTACTATC
>Frequency_4_QualityScore_FFHHHHHJJJJJIJJJJJJJJJJIJJJJJJJJJJJJJJJIIJJIJIIJJJJIJJJJIIHHHHHGFFFFFFFEEDDEEDDEDEDDDEDDDDCCCC_Mismatch_0_Sense_+_Library_PoolT
ATAATGCCGGCCATCTTTACACCACCTACACCTTTGTTGACTGTTAAGGGCTTACTATCATCCTTATATACTCAATTTATTACTTTCAATAAGA
>Frequency_4_QualityScore_FFGGGGGIIHIHIIJJIIIIIJJHIGIIIIIIIJIIIJJJJIIIJIIIJIIIIIIIHIHHFFFFEEEDDEDCCDCDDDDDDDCDCDDCDDDCDD_Mismatch_0_Sense_+_Library_PoolT
ATCTTGAAACTGATGCTTTCAACGCAATTGACAGTAATAAGGCAGGATATAATGCCGGCCATCTTTACACCACCTACACCTTTGTTGACTGTTA
>Frequency_4_QualityScore_EEGGGGGGIHGGFGIIIHAFHIIIIEGHHIHIIIIIIJIIIIIBCGGHHGHHFGHGGGFFFFEEEEEECACCDEDCDCCCCCACBCCCCCCBCC_Mismatch_0_Sense_+_Library_PoolT
ACTCACAAGAAGAACCCAACCCGGGTCCTTAATCTGCCTAGGGTAATAAATGTTGCTTTGATATATTGTCTTCAAATGCAAAACCTTTCTAATG
>Frequency_4_QualityScore_EEGFFGHIGHIHIGIIIIIIIJIHIIHEGHGIIIIIIHIIFGHGIEHIIIFFCEGCDDDEEEECDDDDC??CCCADDDA@CCBC?ACCCCCBCC_Mismatch_0_Sense_+_Library_PoolT
CTTGAAACTGATGCTTTCAACGCAATTGACAGTAATAAGGCAGGATATAATGCCGGCCATCTTTACACCACCTACACCTTTGTTGACTGTTAAG
>Frequency_4_QualityScore_FFHHHHHJIJJJJJJIJIJJIIJJJIJJHIJJJJJJJIJJJJIJJIJIJJIJIIIIIIIJIJJJJGIIHHGGGGGFEEEDDEDDCDCDDDCCCA_Mismatch_0_Sense_+_Library_PoolT
AATTTATTACTTTCAATAAGAACCAAGGTCGCTAATGTTCCTATGGTCTATGGTGTAATCACTTGATTACTCACAAGAAGAACCCAACCCGGGT
>Frequency_4_QualityScore_FFHHHFHIAGHHJJIJGGHIHIIIJJIIJJJJJJJJIIJJJIIHHEEFEEECEEDABDDEEDCDDDDDDBABCEECDCDCDCD=ACDDDDCC??_Mismatch_0_Sense_+_Library_PoolT
GCGGGAGGTGCTTAAGTGTGACGAATCCTTCCACGCAGCAGAGCGTGACAGTTCGTATTTTGGATCAGTGTTCAAACGGAGGGTTGGATCTTGA
>Frequency_4_QualityScore_FFHHHHHJJJIJIIIJIIHIHIIIIEHHIJIIIJGIIJJIIIIIIIIIIIFHGIIIJIJIJIHIIIIIIDFGFFEEEEDEDDCDDCCCCCB?AC_Mismatch_0_Sense_+_Library_PoolT
TTATTACTTTCAATAAGAACCAAGGTCGCTAATGTTCCTATGGTCTATGGTGTAATCACTTGATTACTCACAAGAAGAACCCAACCCGGGTCCT
>Frequency_4_QualityScore_FFHHHHHJJJJJIJJIIJIJJIJJIIJIIJJJJJJJJJJJJJIIIIIIJHIIIIIHGGGGGFFFEEEEEDDEEEEEEEDDDDEDDEDEDDDEDD_Mismatch_0_Sense_+_Library_PoolT
CAGGATATAATGCCGGCCATCTTTACACCACCTACACCTTTGTTGACTGTTAAGGGCTTACTATCATCCTTATATACTCAATTTATTACTTTCA
>Frequency_4_QualityScore_FFHHHHGIJIIHJIIJJJJIJJIIHJJIJIIIIIJJJJJJJJJIJJJJIIIIIIGHGGGGGEFFEEEEDCEEDDDDDDDDDEEDDEDDDDDDDE_Mismatch_0_Sense_+_Library_PoolT
GCAATTGACAGTAATAAGGCAGGATATAATGCCGGCCATCTTTACACCACCTACACCTTTGTTGACTGTTAAGGGCTTACTATCATCCTTATAT
>Frequency_4_QualityScore_FFHHHHHIJJJJIIHIHIJIIIHJJJIIIJJJJJIIJIIHIIGIHIIIIHIHGGGFFEEEDEEDEDCDDCCCDDDDCDDEDDCCCCDDDEEDDE_Mismatch_0_Sense_+_Library_PoolT
CTTTCAACGCAATTGACAGTAATAAGGCAGGATATAATGCCGGCCATCTTTACACCACCTACACCTTTGTTGACTGTTAAGGGCTTACTATCAT
>Frequency_4_QualityScore_FFHHHHHJJJJJJGHIJJJJJJJJJJJJJJJIJJIJJIHIJIJJJJJJJJIJJJJIJIIIIJGGHHHGGFEEDDDDCDAACDDDDDDDEDDDDD_Mismatch_0_Sense_+_Library_PoolT
ATAAGAACCAAGGTCGCTAATGTTCCTATGGTCTATGGTGTAATCACTTGATTACTCACAAGAAGAACCCAACCCGGGTCCTTAATCTGCCTAG
>Frequency_4_QualityScore_EFHHHHHJHIJIJIIIIFHHGIHIIIIIIJJFIIIIJIJIIJHIIHIIIJIIJJIIIJIJJIIHFGFGGEFEEDDCCDCDDC?ACDCCCECDED_Mismatch_0_Sense_+_Library_PoolT
TTCAATAAGAACCAAGGTCGCTAATGTTCCTATGGTCTATGGTGTAATCACTTGATTACTCACAAGAAGAACCCAACCCGGGTCCTTAATCTGC
>Frequency_4_QualityScore_FFGGHHGJJIIJJJJJJJJJIIIIIIJIIIHIIHHIIIIHIIGHIIIHIIJIIIIIIHEFFEIHIHJIIFGFHHGFFEEFDCCDCDDCBCDCCC_Mismatch_0_Sense_+_Library_PoolT
TACTCAATTTATTACTTTCAATAAGAACCAAGGTCGCTAATGTTCCTATGGTCTATGGTGTAATCACTTGATTACTCACAAGAAGAACCCAACC
>Frequency_4_QualityScore_EEHGGHFIJJJJJJIIIJJJIJJIGHHHIJIIIJIIIIIIIIIGIIIIHHIHHIIHIGAGHEC@=ACEDDDE=BDBCDCBDCBCACCC=BCBBD_Mismatch_0_Sense_+_Library_PoolT
CGCTAATGTTCCTATGGTCTATGGTGTAATCACTTGATTACTCACAAGAAGAACCCAACCCGGGTCCTTAATCTGCCTAGGGTAATAAATGTTG
>Frequency_4_QualityScore_FFGHGGGIJJIIJJJIIJJJIIIGHJIGHIIIJJJJHIJJJJJJJHIIIIIHIIIIHIHGGGGDDCC?@?CDDDECDEDDDDCDDCCCDEDDED_Mismatch_0_Sense_+_Library_PoolT
GGTCGCTAATGTTCCTATGGTCTATGGTGTAATCACTTGATTACTCACAAGAAGAACCCAACCCGGGTCCTTAATCTGCCTAGGGTAATAAATG
>Frequency_4_QualityScore_C@EGDFDGGIAFE7A?FGEGHCEFGFFFGFGHFEGCEDEEFFDCCDEDC@?BBACC9?BA=AABEECBCBAACCBBCB?@ABAA5=??4:=>BB_Mismatch_0_Sense_+_Library_PoolT
GTTGTGCGGGAGGTGCTTAAGTGTGACGAATCCTTCCACGCAGCAGAGCGTGACAGTTCGTATTTTGGATCAGTGTTCAAACGGAGGGTTGGAT
>Frequency_4_QualityScore_FFHHHHHJJJJJIIJIJJJJJJHGIJJJIIGHIJJJJJJJJJJJJIJJGGHIHGHHHFGGGGFEFFEEFDEEEEEDDDEDDDDDDDDDDDDDDD_Mismatch_0_Sense_+_Library_PoolT
TGATTACTCACAAGAAGAACCCAACCCGGGTCCTTAATCTGCCTAGGGTAATAAATGTTGCTTTGATATATTGTCTTCAAATGCAAAACCTTTC
>Frequency_3_QualityScore_EDEEG?FDD?GGH>DFDCGGHBGHHFDFGIGHEHGGHGF?AGFGDFGFCEG>ADCFDGCFE:<>@<C>=?A_Mismatch_0_Sense_+_Library_PoolT
AAATGTTGCTTTGATATATTGTCTTCAAATGCAAAACCTTTCTAATGAACTTATCTATTTCCTTTCTTTCA
>Frequency_3_QualityScore_FEGGGEFGHIIJIIIIIIFGEIHHIIIJJIIIGHIHFIHGIHGIGHHIIJHIHHIJIJGGEGEGGEEEECEDEEEDEEECBACCCCCDAACBCB_Mismatch_0_Sense_+_Library_PoolT
CGGCCATCTTTACACCACCTACACCTTTGTTGACTGTTAAGGGCTTACTATCATCCTTATATACTCAATTTATTACTTTCAATAAGAACCAAGG
>Frequency_3_QualityScore_FFHHHHHIIIIJJJJJJJJJIJJJJJJEGHIJHIIIIIIIGIIIIIIJJJIHHHIJGIIIJJJJGIJIHEFGFGEFEFDEEDBCBBBBBBBC@A_Mismatch_0_Sense_+_Library_PoolT
ATTTATTACTTTCAATAAGAACCAAGGTCGCTAATGTTCCTATGGTCTATGGTGTAATCACTTGATTACTCACAAGAAGAACCCAACCCGGGTC
>Frequency_3_QualityScore_EEFHEGHIJIJJIGHIIIIIIHIIJJJIHIIIIFFIIJJJJ?FGIIIHIIIJIHIIIGHDGFDGFFHEGGGFFBEBDFBDEEFDEDCCAA<@=C_Mismatch_0_Sense_+_Library_PoolT
TTTACACCACCTACACCTTTGTTGACTGTTAAGGGCTTACTATCATCCTTATATACTCAATTTATTACTTTCAATAAGAACCAAGGTCGCTAAT
>Frequency_3_QualityScore_EDGDGDGGHHHGFHEIFIBGAFDGHGDHIGIIJJFHGHIIGFGGHFHDEDEG@DEC;>?BBCCCDD;@:>A@@CD>ADCD@CB<@B@BCCC@BC_Mismatch_0_Sense_+_Library_PoolT
CTTCCACGCAGCAGAGCGTGACAGTTCGTATTTTGGATCAGTGTTCAAACGGAGGGTTGGATCTTGAAACTGATGCTTTCAACGCAATTGACAG
>Frequency_3_QualityScore_FFHHHHHJFHIJJJIIJJJJJJIJJJDGIJJIJJIHIJJJJJJJIHJIJJJIJHIJJJJJJJIJHIGHGDFEFFFEEEEEEECDDDEEEEECCD_Mismatch_0_Sense_+_Library_PoolT
AACCCGGGTCCTTAATCTGCCTAGGGTAATAAATGTTGCTTTGATATATTGTCTTCAAATGCAAAACCTTTCTAATGAACTTATCTATTTCCTT
>Frequency_3_QualityScore_EFHHHHHJJJJJJJIIIIJJJJJJJJJJIJJJIJJJHIIJJJJJIJIHIJJJJJJJJJJJHHHHHJJJIHGGHFFFFFEFEEECDBDCDDDDBC_Mismatch_0_Sense_+_Library_PoolT
ATATACTCAATTTATTACTTTCAATAAGAACCAAGGTCGCTAATGTTCCTATGGTCTATGGTGTAATCACTTGATTACTCACAAGAAGAACCCA
>Frequency_3_QualityScore_FFHGGGHIJJJIJIJIJHIJHIIIIIIIIJJHIJJJJJJJJHGHHJJJHIIGHIIHGGFGGFFFEEEEEDECDEEEEDDDDEDDEDEDDDEDDC_Mismatch_0_Sense_+_Library_PoolT
AGGATATAATGCCGGCCATCTTTACACCACCTACACCTTTGTTGACTGTTAAGGGCTTACTATCATCCTTATATACTCAATTTATTACTTTCAA
>Frequency_3_QualityScore_DEGGHHFHFIGHIIIGIFGIGHHHIIFIJIIIIBFHIIFGIIGHICBFFEGHEEFHHHGFFDDDECDCCADD?CCCCCCBCDDDCEDDAAABCB_Mismatch_0_Sense_+_Library_PoolT
TATGGTGTAATCACTTGATTACTCACAAGAAGAACCCAACCCGGGTCCTTAATCTGCCTAGGGTAATAAATGTTGCTTTGATATATTGTCTTCA
>Frequency_3_QualityScore_FFHHEGHJJJJJIIIIIIIJJJHIJJJJFGHHIIJJJIJJJJJJJJJJJJJHHIIJHJJIHHHGFGEDCC@BDDDCDDDEDCDCCDC?@B_Mismatch_0_Sense_+_Library_PoolT
AAGGTCGCTAATGTTCCTATGGTCTATGGTGTAATCACTTGATTACTCACAAGAAGAACCCAACCCGGGTCCTTAATCTGCCTAGGGTAA
>Frequency_3_QualityScore_EFHHHHGIJJJJJHHJ?DGIIIIIFGHIJIIJIJHJHIIIJJJJJHHGEEFECABCDCDBDDD@BCDCEDDDDDCDBCBBBCCDDCCCCCC:AC_Mismatch_0_Sense_+_Library_PoolT
TTCGTTGTGCGGGAGGTGCTTAAGTGTGACGAATCCTTCCACGCAGCAGAGCGTGACAGTTCGTATTTTGGATCAGTGTTCAAACGGAGGGTTG
>Frequency_3_QualityScore_EFHHHHHJJJJJIJJIJJIJJJIJIJJJJJJJIHIJJJJJGHIJJIIIJJJJJJIIHHFGGFFFFFFEEDEEEEDCDEEEEEEDEDDDECDDDD_Mismatch_0_Sense_+_Library_PoolT
TGTAATCACTTGATTACTCACAAGAAGAACCCAACCCGGGTCCTTAATCTGCCTAGGGTAATAAATGTTGCTTTGATATATTGTCTTCAAATGC
>Frequency_3_QualityScore_FFHHHHHJJJJJJJJJJJJJJIJJJJJIIJJJJIJFGIIJJJJJIIJJIJJJJFHGGHHHGFDFFFFEEEEEEEEEEEEEDDDEDDDDDD_Mismatch_0_Sense_+_Library_PoolT
TCACTTGATTACTCACAAGAAGAACCCAACCCGGGTCCTTAATCTGCCTAGGGTAATAAATGTTGCTTTGATATATTGTCTTCAAATGCA
>Frequency_3_QualityScore_FEGHHHHJJJJIJJJJJJJJJIGIJIJJJHHIJJJJJJJJJJJJJJJJJJHJIIGHIIIIFHIGHHHFGGFGFFEFDCACDDDDCCDDDDDCCB_Mismatch_0_Sense_+_Library_PoolT
CAATTTATTACTTTCAATAAGAACCAAGGTCGCTAATGTTCCTATGGTCTATGGTGTAATCACTTGATTACTCACAAGAAGAACCCAACCCGGG
>Frequency_3_QualityScore_FEHHHHHJJJJJJGIJIJJJIIIGHJGIIIIJIIJJHIIJJJJJJIJJIHIHGGHHGGEECDCC?BCCDBDDDDCDDDDDDDDDDEDDDDDCDC_Mismatch_0_Sense_+_Library_PoolT
GACGAATCCTTCCACGCAGCAGAGCGTGACAGTTCGTATTTTGGATCAGTGTTCAAACGGAGGGTTGGATCTTGAAACTGATGCTTTCAACGCA
>Frequency_3_QualityScore_FFHHHHHJJJJJJIIIJJIJIIJJJJJHIJIJJJIIIJJJJJJJJJJJJJJJJJJIJIIIIIIIIGHHGFGGGGFFFFFEEEDDCEEDDCCDCC_Mismatch_0_Sense_+_Library_PoolT
GCCATCTTTACACCACCTACACCTTTGTTGACTGTTAAGGGCTTACTATCATCCTTATATACTCAATTTATTACTTTCAATAAGAACCAAGGTC
>Frequency_3_QualityScore_FFHHHHHJGIIJJJJJJJJJJJJJJJIJJJJJIIIIIJJJJJJJJJIJJJJJHJIHIHJIIIIHHHGFFCDDDBBCDDCDEDDEDDDDDDCCBC_Mismatch_0_Sense_+_Library_PoolT
AACCAAGGTCGCTAATGTTCCTATGGTCTATGGTGTAATCACTTGATTACTCACAAGAAGAACCCAACCCGGGTCCTTAATCTGCCTAGGGTAA
>Frequency_3_QualityScore_FFHHHHHIJJJJJIIIJJJJJIIJGIIJJJJJJJJJJJJJJJIJJJIJIJJJJJJJJIHIIHHIIJJIIHFGGGEEFEEEEEDDDDDDDDCEDC_Mismatch_0_Sense_+_Library_PoolT
TTTGTTGACTGTTAAGGGCTTACTATCATCCTTATATACTCAATTTATTACTTTCAATAAGAACCAAGGTCGCTAATGTTCCTATGGTCTATGG
>Frequency_3_QualityScore_EFHHHGHIIIIJJJJJJJHJJIIJJJJJJIJJJJIIIHHIHHJJIHIIHJIHFHHHFGGFEFFFFEDD@?BD<ACCCCDCDDBBDCDDDDDDDE_Mismatch_0_Sense_+_Library_PoolT
TTAAGTGTGACGAATCCTTCCACGCAGCAGAGCGTGACAGTTCGTATTTTGGATCAGTGTTCAAACGGAGGGTTGGATCTTGAAACTGATGCTT
>Frequency_3_QualityScore_EEGGGGGHHHHHGHHGCFGGHHHHHFGHHHHHHHHHHHHHHHHHHHHFFGHHHHHHGHHHHHHHHHHHHDFGHHHHHHHFGEFFFDECEEEEEC_Mismatch_0_Sense_+_Library_PoolT
CTTAATCTGCCTAGGGTAATAAATGTTGCTTTGATATATTGTCTTCAAATGCAAAACCTTTCTAATGAACTTATCTATTTCCTTTCTTTCAAAT
>Frequency_3_QualityScore_FFGHFFFHIJHIHIJIJIJJJJJIJJIHIJIJJIIIIJHIIIIJJIHIIJHIHIIIIJIHGIJJIIIIIIGGHGGFFFFFEFEBCDDDCDBCDC_Mismatch_0_Sense_+_Library_PoolT
TATCATCCTTATATACTCAATTTATTACTTTCAATAAGAACCAAGGTCGCTAATGTTCCTATGGTCTATGGTGTAATCACTTGATTACTCACAA
>Frequency_3_QualityScore_FFHHHHHJJJJJJJJIJJJJJJJJJJHJJJJJJJJIJJJJJIIHJIJJIJJIJJJJJJJJJJJJGFIIGHIIIHDFFFFEDDDDDDDEEDDDDD_Mismatch_0_Sense_+_Library_PoolT
CCTACACCTTTGTTGACTGTTAAGGGCTTACTATCATCCTTATATACTCAATTTATTACTTTCAATAAGAACCAAGGTCGCTAATGTTCCTATG
>Frequency_3_QualityScore_FFHHHHGJJJJJIJJJJJJIJJJJJJJJJJJJJJJJJJJJHHJJJIJIGEIIJIIHIIIIIGGDEDDDDDDDCDD?BCDDCDDCDDDDDDCDDD_Mismatch_0_Sense_+_Library_PoolT
GGTTGGATCTTGAAACTGATGCTTTCAACGCAATTGACAGTAATAAGGCAGGATATAATGCCGGCCATCTTTACACCACCTACACCTTTGTTGA
>Frequency_3_QualityScore_FFHGGHHIJGGHIJJHIJIIIJJHIIJIIJGIIIHHHHHIIJJJJIGIJIJIIIHHDHGGHIHIHGEDECCDBDAABDDCDDDDEACDCDDDAC_Mismatch_0_Sense_+_Library_PoolT
GAACCAAGGTCGCTAATGTTCCTATGGTCTATGGTGTAATCACTTGATTACTCACAAGAAGAACCCAACCCGGGTCCTTAATCTGCCTAGGGTA
>Frequency_3_QualityScore_FEGHFECFFGGIIIIJIHIIIIIJHCGGIHIIIIFHIIIIJJGIJJIJJIHIIIIGHIIJIIIIHHCDE@CCDEDCEEDEDDCCDCDEEADCDD_Mismatch_0_Sense_+_Library_PoolT
ACCCGGGTCCTTAATCTGCCTAGGGTAATAAATGTTGCTTTGATATATTGTCTTCAAATGCAAAACCTTTCTAATGAACTTATCTATTTCCTTT
>Frequency_3_QualityScore_EDFEFHDFGHIFEIHIIHIFHIHIFHFIJIHHGFIGICGDHHJHHGHIIIJDGHHIGGDFFFDEDEDCA?@BCCDCCCD>BCCCD;@@@@C>>A_Mismatch_0_Sense_+_Library_PoolT
GTGACAGTTCGTATTTTGGATCAGTGTTCAAACGGAGGGTTGGATCTTGAAACTGATGCTTTCAACGCAATTGACAGTAATAAGGCAGGATATA
>Frequency_3_QualityScore_FFHHHHHJJJJJIJJIJJIJHHIIJIHHJJJJJJFGIIHIIIJJJIIJIIIIFGFGGGGGGDEEEEEEEDCEEEEEDCCDDDEDDDDDDDDDDC_Mismatch_0_Sense_+_Library_PoolT
CACTTGATTACTCACAAGAAGAACCCAACCCGGGTCCTTAATCTGCCTAGGGTAATAAATGTTGCTTTGATATATTGTCTTCAAATGCAAAACC
>Frequency_3_QualityScore_FFHHHHHJJJJJJJJIJJJJJJJJJJJJJJJJJJJJJJJJJJJJJIJJJJJJJJIHHHHHGGFFFFEEDEEEEEDDEDDDDDDDEFEEDDDDED_Mismatch_0_Sense_+_Library_PoolT
AGTAATAAGGCAGGATATAATGCCGGCCATCTTTACACCACCTACACCTTTGTTGACTGTTAAGGGCTTACTATCATCCTTATATACTCAATTT
>Frequency_3_QualityScore_FFHHGHBGHIIIIJJJJIFHIIIIHIIIJJJJJJJJJJIIIJJJJJIIIIDHGFGGFFFFEEEABCDCCDCDCDDDDD>AB6?BCCBACBCDCC_Mismatch_0_Sense_+_Library_PoolT
CTCGAGTGGCGCAAACAGTACTTCTGGACTGCATTCTGTGGCCAAGCTGGTGGTCCCATGGGGCCTTCGTTGTGCGGGAGGTGCTTAAGTGTGA
>Frequency_3_QualityScore_FFHHGGGGIGIIGHIIIIIJGHHIIJGIIJJHJJIHJGIIHIHEGHHEGGHEFDDFEFFEEDDEEEEDEDDDCCDDEEDEDDCCEDDEDEDDDE_Mismatch_0_Sense_+_Library_PoolT
GGCAGGATATAATGCCGGCCATCTTTACACCACCTACACCTTTGTTGACTGTTAAGGGCTTACTATCATCCTTATATACTCAATTTATTACTTT
>Frequency_3_QualityScore_FFHFHHHJJJJJJJJJJIJJJJJJJJJJHHIIIJJJJJJJJJJJJJJJJJIJJIJIJJJJJIIGHFEDB=BDDDDDDDEDDDDDDDCDDDDCDE_Mismatch_0_Sense_+_Library_PoolT
AGGTCGCTAATGTTCCTATGGTCTATGGTGTAATCACTTGATTACTCACAAGAAGAACCCAACCCGGGTCCTTAATCTGCCTAGGGTAATAAAT
>Frequency_3_QualityScore_FFHHHHHJJJJIHHIJJJIJJJJIJJIIJJJJJIJGIJJJJIJJIJJJJJJGHHIIHHHHGGGFFFFEDEDEDDDDEECDDDDDDDDDDFDEEE_Mismatch_0_Sense_+_Library_PoolT
ATGGTCTATGGTGTAATCACTTGATTACTCACAAGAAGAACCCAACCCGGGTCCTTAATCTGCCTAGGGTAATAAATGTTGCTTTGATATATTG
>Frequency_3_QualityScore_FFFGGGHJJJJJJIIJJJJJJIJJJJIJJJJJJJJJJJJJIJHGHGGGGGGFFEFFEEDDDDDDDCDEEEEDDDDDDDDEEDEEEDEDDDDDDD_Mismatch_0_Sense_+_Library_PoolT
GGTGTAATCACTTGATTACTCACAAGAAGAACCCAACCCGGGTCCTTAATCTGCCTAGGGTAATAAATGTTGCTTTGATATATTGTCTTCAAAT
>Frequency_3_QualityScore_FFHHHHHJHIIIIJIIIJHIJJJJJJHIJJJIIIJJJJJJIIHIJJEGIHHHHFFFEEFEEEDEDDDEDCDDDCDDCDDDDDDDDEDEEDDCDD_Mismatch_0_Sense_+_Library_PoolT
GCAGAGCGTGACAGTTCGTATTTTGGATCAGTGTTCAAACGGAGGGTTGGATCTTGAAACTGATGCTTTCAACGCAATTGACAGTAATAAGGCA
>Frequency_3_QualityScore_FFHHHHGJJJFGIJJJJJJIJJJJJJJIJJIIJJJIJJJJJJJJJJJJJIJJJJJJJJJJJIJJJJJJJHIIIIIIIIGGGGGGF_Mismatch_0_Sense_+_Library_PoolT
CTGCCTAGGGTAATAAATGTTGCTTTGATATATTGTCTTCAAATGCAAAACCTTTCTAATGAACTTATCTATTTCCTTTCTTTCA
>Frequency_1_QualityScore_FFGHGHFDEIC@GGHIIHGCHHGIIIIGHGFHGIIIIIIIIGHIIGGGDFGIIDHGHIGGHHHHGIIGGHIIIIGIIIGGHHHHH_Mismatch_0_Sense_+_Library_PoolC
CTGCCTAGGGTAATAAATGTTGCTTTGATATATTGTCTTCAAATGCAAAACCTTTCTAATGAACTTATCTATTTCCTTTCTTTCA
>Frequency_3_QualityScore_FFHHHHHJJJJJJJJJJJJEHIJJJJJJIIJJJJJJJJJIJJJJIJJJJJJJJJJJJJJJJJJJJJJJJIJJIIIIIIIFGGGGGGFFFFFFEB_Mismatch_0_Sense_+_Library_PoolT
GTCCTTAATCTGCCTAGGGTAATAAATGTTGCTTTGATATATTGTCTTCAAATGCAAAACCTTTCTAATGAACTTATCTATTTCCTTTCTTTCA
>Frequency_3_QualityScore_FFHHHHHJJJJJJJJJJJJJJIJJJJFHJJJJJJJJJJJJJJJJJJJJJJJIIJJJJJJJJJJHIIIHHHHGGFFFFEEDECCCDDDCDDCDBC_Mismatch_0_Sense_+_Library_PoolT
TTTATTACTTTCAATAAGAACCAAGGTCGCTAATGTTCCTATGGTCTATGGTGTAATCACTTGATTACTCACAAGAAGAACCCAACCCGGGTCC
>Frequency_3_QualityScore_FE@CFFGFGGGGGFGGEGHGCEGHHHHGGDFGGHGHHGHHHHHHHGHFGGGGGGHGGGEGGGGGHHHHGEGFFGHHFFGGFGFFFFEEECDEED_Mismatch_0_Sense_+_Library_PoolT
GGTCCTTAATCTGCCTAGGGTAATAAATGTTGCTTTGATATATTGTCTTCAAATGCAAAACCTTTCTAATGAACTTATCTATTTCCTTTCTTTC
>Frequency_3_QualityScore_EEHGHGGJJGIGHG@FFEHIIIIHHHIHFHIJIFHIIIGGHHIHGFDEGFHHIHHGGFHHHGGFHGGHHD@CCABBBBC@ABBCC@ABDCCCC@_Mismatch_0_Sense_+_Library_PoolT
AATAAGAACCAAGGTCGCTAATGTTCCTATGGTCTATGGTGTAATCACTTGATTACTCACAAGAAGAACCCAACCCGGGTCCTTAATCTGCCTA
>Frequency_3_QualityScore_FFHHHHHJJJJJJJJJJJJJJJJJGHIJJJJJJIJJJJIIJJIJJIJ?DGGHIIIJJJJJJHIIIIIGIDGFFFEFEFFDDCCDDDDCDBBCDD_Mismatch_0_Sense_+_Library_PoolT
TATTACTTTCAATAAGAACCAAGGTCGCTAATGTTCCTATGGTCTATGGTGTAATCACTTGATTACTCACAAGAAGAACCCAACCCGGGTCCTT
>Frequency_3_QualityScore_EEEGHHHJJIJIIHIFHHFHIIHJHIIJIIJJIJHIIJJJGHIGIGIJIJIJIIJJHIIHIJIJIIGIHDGHIDFGIIEGEHHFGBDEEE_Mismatch_0_Sense_+_Library_PoolT
TTAATCTGCCTAGGGTAATAAATGTTGCTTTGATATATTGTCTTCAAATGCAAAACCTTTCTAATGAACTTATCTATTTCCTTTCTTTCA
>Frequency_3_QualityScore_FFGFHGGIJHIJJIIIIHIHIJIIIIHIJFHIHHIIJIIIIIIIJJHJIIIHGHGHFFEFDEEEDDEBDBDDDDDDDEDCCDDDDDDEEDDEDD_Mismatch_0_Sense_+_Library_PoolT
TTCAACGCAATTGACAGTAATAAGGCAGGATATAATGCCGGCCATCTTTACACCACCTACACCTTTGTTGACTGTTAAGGGCTTACTATCATCC
>Frequency_3_QualityScore_EEHHDGHIJJIIIHIJJJJJJHIFGHIJJIJJJJIJJJJJJJJJJGIIJJJJJJJJJJJJJJJJIIIJJIIIJIIHHII_Mismatch_0_Sense_+_Library_PoolT
AGGGTAATAAATGTTGCTTTGATATATTGTCTTCAAATGCAAAACCTTTCTAATGAACTTATCTATTTCCTTTCTTTCA
>Frequency_2_QualityScore_FFGHGHGIJGHIIJIGIHIJIGIHIGIGEHGHIIIIIIHIIHIIJJEGIHHIIIECDC<@BCCACCBCDCCDDDADACCCCCCDDDDDDDCCDC_Mismatch_0_Sense_+_Library_PoolT
CTGGACTGCATTCTGTGGCCAAGCTGGTGGTCCCATGGGGCCTTCGTTGTGCGGGAGGTGCTTAAGTGTGACGAATCCTTCCACGCAGCAGAGC
>Frequency_2_QualityScore_FFHHHHFIIJJJIHIIGIIIIIIIJJIJJGIIIIJJIJJIJJIJGIJJIIIGIIIIIIIIGIJJIIHEHEFHIJGGGHCEFDDAACADEEDDCC_Mismatch_0_Sense_+_Library_PoolT
ACCTACACCTTTGTTGACTGTTAAGGGCTTACTATCATCCTTATATACTCAATTTATTACTTTCAATAAGAACCAAGGTCGCTAATGTTCCTAT
>Frequency_2_QualityScore_FFHGHHHIJJJIIJJJJJJCGIJJIJJJJHIJJIJJJFHIIJGIIIIIIJJIHHHGHHFFFFFFFEEEDEEEECCACCDDDDDDDEEDDDDDDD_Mismatch_0_Sense_+_Library_PoolT
AAGAAGAACCCAACCCGGGTCCTTAATCTGCCTAGGGTAATAAATGTTGCTTTGATATATTGTCTTCAAATGCAAAACCTTTCTAATGAACTTA
>Frequency_2_QualityScore_FFHHHHGJJJIJJIIJJJJJJJIIIIJIIIIIIJJIJIJIJIGIHIIHIIIIIIIIGGHIHGGGHHGGFFGGFGEEFEEEEEEECECCDCCCCB_Mismatch_0_Sense_+_Library_PoolT
ATCCTTATATACTCAATTTATTACTTTCAATAAGAACCAAGGTCGCTAATGTTCCTATGGTCTATGGTGTAATCACTTGATTACTCACAAGAAG
>Frequency_2_QualityScore_FFHHHHGIJJIJIJJJHIIJJJJJGIJJJIIIIJJJJJIIJJJJEGIIHGGGGGEGGEEEEEEEEEEEDBCCDCDDDDDDDDDEDEECDDDDDD_Mismatch_0_Sense_+_Library_PoolT
AGAGCGTGACAGTTCGTATTTTGGATCAGTGTTCAAACGGAGGGTTGGATCTTGAAACTGATGCTTTCAACGCAATTGACAGTAATAAGGCAGG
>Frequency_2_QualityScore_EFFHHGGGIIIIIIGIGIIEHFIFIHIIGIGIICEEGGIIFGHEFHIIIIGGGGEIIIIEHGIIIIEIDCDCEHFEEEEDECCBDECCCAABA@_Mismatch_0_Sense_+_Library_PoolT
ATACTCAATTTATTACTTTCAATAAGAACCAAGGTCGCTAATGTTCCTATGGTCTATGGTGTAATCACTTGATTACTCACAAGAAGAACCCAAC
>Frequency_2_QualityScore_FFFHHHHJIIJJJJJIJJJIJJJJIJJIJJJIIIGIJJHIHIJIIIJDGIIGGHIJIIIIIIIJJIIIIIEHEGGGEEFFFEEEEEEEECDDDD_Mismatch_0_Sense_+_Library_PoolT
CTTACTATCATCCTTATATACTCAATTTATTACTTTCAATAAGAACCAAGGTCGCTAATGTTCCTATGGTCTATGGTGTAATCACTTGATTACT
>Frequency_2_QualityScore_FFHHHGHIIIIIIIJJJJIIIIIIHIIIJIIJJJIGIIIIIIIJIIIIJIIIJJIJIIJJIIIJIIIIJGGDEGFGGFFDDEC=CCDDDDCDDE_Mismatch_0_Sense_+_Library_PoolT
ACACCACCTACACCTTTGTTGACTGTTAAGGGCTTACTATCATCCTTATATACTCAATTTATTACTTTCAATAAGAACCAAGGTCGCTAATGTT
>Frequency_2_QualityScore_FFHHHHGJIJIIIIJGIIIIHHIIJGIIGIJIIIIJJJIHHGIIIGIIIHIFF?CACDEDCDDCCDDDDDCCBCECDDCDCDCCDDDCDDDDDC_Mismatch_0_Sense_+_Library_PoolT
CCACGCAGCAGAGCGTGACAGTTCGTATTTTGGATCAGTGTTCAAACGGAGGGTTGGATCTTGAAACTGATGCTTTCAACGCAATTGACAGTAA
>Frequency_2_QualityScore_FFHGHHHIIIIJJJJJJJJIJJJIIIJJJIJIIJJJJJJJIJJJJIJGIIIJIJJJIHHHHGGFFEEEEEEEEECDCDDDDDDDEEEEEEEEDD_Mismatch_0_Sense_+_Library_PoolT
TCTATGGTGTAATCACTTGATTACTCACAAGAAGAACCCAACCCGGGTCCTTAATCTGCCTAGGGTAATAAATGTTGCTTTGATATATTGTCTT
>Frequency_2_QualityScore_EFGGGFGIAHGIIIIIIIJEIIIII_Mismatch_0_Sense_+_Library_PoolT
GAACTTATCTATTTCCTTTCTTTCA
>Frequency_2_QualityScore_FFHHHHHJJJJJJJJJJJJJJJJIIJJJJJIJJJJIIGHIJJIIIIJJJJJJIIIEGHGGGFFFCEEEEEEEECEEEFEEDEDDDECDDDDDCD_Mismatch_0_Sense_+_Library_PoolT
AATCACTTGATTACTCACAAGAAGAACCCAACCCGGGTCCTTAATCTGCCTAGGGTAATAAATGTTGCTTTGATATATTGTCTTCAAATGCAAA
>Frequency_2_QualityScore_FFHHHHHJJJJJFHIJJJIJJIJJJJIJIJIIJJJIIHHIIIJJJJIJIJJJJJIJIJJJIIGHHGGFFEDDDDDDDBBCDDDDEDDEDDDDCD_Mismatch_0_Sense_+_Library_PoolT
TAAGAACCAAGGTCGCTAATGTTCCTATGGTCTATGGTGTAATCACTTGATTACTCACAAGAAGAACCCAACCCGGGTCCTTAATCTGCCTAGG
>Frequency_2_QualityScore_FFHHHHGIJJJJJJJEHIIJJIJJIJJJIIIIIIIIJJJJGHIIIJJIIJJJJHIIIIIIHGGHFGGEEDEEEEDDDDDDCCCDDDDEDCEDDD_Mismatch_0_Sense_+_Library_PoolT
CAATAAGAACCAAGGTCGCTAATGTTCCTATGGTCTATGGTGTAATCACTTGATTACTCACAAGAAGAACCCAACCCGGGTCCTTAATCTGCCT
>Frequency_2_QualityScore_FFHHHHEGIICGIJGIIIJIGIIIIIHJJJJJJIJJJJJIJJJJJJIIIIIIGHGFGGFFEEEDEEEEDBBCDDDCDDDDDDDDCCDDBCDDDD_Mismatch_0_Sense_+_Library_PoolT
AAACGGAGGGTTGGATCTTGAAACTGATGCTTTCAACGCAATTGACAGTAATAAGGCAGGATATAATGCCGGCCATCTTTACACCACCTACACC
>Frequency_2_QualityScore_EEHHGHHJJJJJJJJGIJJFHIIIIIJJJIIJJIJJJJJJJJJJJJJJIIIJIHHHHHGFFFFFFEEDDACDDEEECDDDDDDDDDDDDDDDDD_Mismatch_0_Sense_+_Library_PoolT
TCAGTGTTCAAACGGAGGGTTGGATCTTGAAACTGATGCTTTCAACGCAATTGACAGTAATAAGGCAGGATATAATGCCGGCCATCTTTACACC
>Frequency_2_QualityScore_FFGGHHHIJIIJJJIJJJJIIIIIHIIJIJJIJJIJIIJIGJJIIHIIIIIJJJJIJJIJJGIIIIJJJEBGHGHGHFFFFBBCCDCDDCCCDD_Mismatch_0_Sense_+_Library_PoolT
ACCACCTACACCTTTGTTGACTGTTAAGGGCTTACTATCATCCTTATATACTCAATTTATTACTTTCAATAAGAACCAAGGTCGCTAATGTTCC
>Frequency_2_QualityScore_FFHFEHHJJEHIJIIIIJIIEIIICFHIIJJIJJIJIIIJGIIIIIIIIIGIGIHHGEEFFFEEEEEEEDACCCCDDCEECCCCCBCCCCDCCC_Mismatch_0_Sense_+_Library_PoolT
TTGGATCAGTGTTCAAACGGAGGGTTGGATCTTGAAACTGATGCTTTCAACGCAATTGACAGTAATAAGGCAGGATATAATGCCGGCCATCTTT
>Frequency_2_QualityScore_FFHHGHGIIIIJJJJJJHIJJEFHIIIIJJIIJIJJJJJJJIIIIIIIIIHGFFGEEEECEEDEEEDBCABBCDCEEEDDCDCDDDDD;?CCDD_Mismatch_0_Sense_+_Library_PoolT
GATCAGTGTTCAAACGGAGGGTTGGATCTTGAAACTGATGCTTTCAACGCAATTGACAGTAATAAGGCAGGATATAATGCCGGCCATCTTTACA
>Frequency_2_QualityScore_EEHHHHHJJJJJIIIIJIJJJJJJJJJJIJGGIJJJJJJIJJIJIIJJJIJJIIIHIIFIIIIJIJJGHGHHHHGGFFFEDEEECDDDCCDDDD_Mismatch_0_Sense_+_Library_PoolT
TCAATTTATTACTTTCAATAAGAACCAAGGTCGCTAATGTTCCTATGGTCTATGGTGTAATCACTTGATTACTCACAAGAAGAACCCAACCCGG
>Frequency_2_QualityScore_FFHHHHHJJJJJJJJJJJJJJJJIIIIJJJJJJJJIJJJIIJJIJJJJIIIIIJJJIJJJJIIJJIIIJGIIEGHEHHGEFFEDBBCDDDCDCA_Mismatch_0_Sense_+_Library_PoolT
TACACCACCTACACCTTTGTTGACTGTTAAGGGCTTACTATCATCCTTATATACTCAATTTATTACTTTCAATAAGAACCAAGGTCGCTAATGT
>Frequency_2_QualityScore_DDHGEGEEGGGIIDIEIGGIGICAHHIFIIIHHIGIIIICGHGAACEHFGGCGFIIIGHI=EGGGIHHD@CDHEFFEEEEDEDEDCDDCCAA<<_Mismatch_0_Sense_+_Library_PoolT
CATCCTTATATACTCAATTTATTACTTTCAATAAGAACCAAGGTCGCTAATGTTCCTATGGTCTATGGTGTAATCACTTGATTACTCACAAGAA
>Frequency_2_QualityScore_FFHHHHHJJJJJJJJJJJJJJHIIJJJJJGIIJJIJJJIJJJJIIIIFFHGHHHGGEGGGGFEEEEEEEEEEEEEEEEDDDDDDDCDDDDDDDD_Mismatch_0_Sense_+_Library_PoolT
GATTACTCACAAGAAGAACCCAACCCGGGTCCTTAATCTGCCTAGGGTAATAAATGTTGCTTTGATATATTGTCTTCAAATGCAAAACCTTTCT
>Frequency_2_QualityScore_FFHGHHGJJIJJJHIGIIHIIIJJJJIJJJIIJJJJJIIJGIIIIIJIJJIIIHHGEFFFFEEEECEDCBBDCDDCDDEDCCCDCDDDDEDDED_Mismatch_0_Sense_+_Library_PoolT
TTTCAACGCAATTGACAGTAATAAGGCAGGATATAATGCCGGCCATCTTTACACCACCTACACCTTTGTTGACTGTTAAGGGCTTACTATCATC
>Frequency_2_QualityScore_FFHHGGHIIIGIIIEEEEGIGIIGGIIIIGHIGIGIIGIHIIIIIGIIIIIFEIIIIIIGIIEGIIEGGGG<CEEHGEFEEDAAEDBCCDDCCA_Mismatch_0_Sense_+_Library_PoolT
CTTTGTTTCAAATGTGTGTTCACGTTTGAACTACATGGACTTGTAAATCTTAACTTTACATGATCAATTTGAGTTCATACCGTTTTATAATGGT
>Frequency_2_QualityScore_FFHGHHGIJIJJIJJJJJJIJGIHIIIJJHIIJJJHIJJGGHIIGIIIGHHIJJIIIJIIIJJIJIIIJGHIIIIGGHGHHGGFFFFFEEEEEE_Mismatch_0_Sense_+_Library_PoolT
TTCAAATATATGTTCATGTTTATCTATTTCCTTTGTTTCAAATGTGTGTTCACGTTTGAACTACATGGACTTGTAAATCTTAACTTTACATGAT
>Frequency_2_QualityScore_EFGGHGHJIHIIJIIIIJJJIIIJJJJJIJIIJJJJIIIIIIIIJJJHIIIIJJIJIJIIGFEDEEEEDCDDDCDCDDDDDDDDDCDCCCCCDD_Mismatch_0_Sense_+_Library_PoolT
TGGATCTTGAAACTGATGCTTTCAACGCAATTGACAGTAATAAGGCAGGATATAATGCCGGCCATCTTTACACCACCTACACCTTTGTTGACTG
>Frequency_2_QualityScore_DEEHGHHGGGIJIGIIJJJIIGIIIJIIIIIFEGFFCIIIIIJJGIIIGIIGIIIGEHIIIIIGAEEDDC@A@ACCCCCCCDECCCCDACACDD_Mismatch_0_Sense_+_Library_PoolT
ACCAAGGTCGCTAATGTTCCTATGGTCTATGGTGTAATCACTTGATTACTCACAAGAAGAACCCAACCCGGGTCCTTAATCTGCCTAGGGTAAT
>Frequency_2_QualityScore_FFHHHGHJJIJJIIJJJJIJJIHIGIGIIHIIIJIJIJJIIIIIIHIGIHHGIJJIGHFDACDDBCBCCCACDDDCDDDDDECDDACBA@@CDD_Mismatch_0_Sense_+_Library_PoolT
AATCCTTCCACGCAGCAGAGCGTGACAGTTCGTATTTTGGATCAGTGTTCAAACGGAGGGTTGGATCTTGAAACTGATGCTTTCAACGCAATTG
>Frequency_2_QualityScore_FCEHGHGIDHIIIEIFGHGIIDGGEGFIIIIIIIIIIIHHHHHHIIIHEIIIGHIGEDEFCGGEEEEEB@@ACCDCDCCCCDDCACC;?CCCDE_Mismatch_0_Sense_+_Library_PoolT
GATATAATGCCGGCCATCTTTACACCACCTACACCTTTGTTGACTGTTAAGGGCTTACTATCATCCTTATATACTCAATTTATTACTTTCAATA
>Frequency_2_QualityScore_EFHHHGHIIJJJIIIIIIIJJIIJIHIIIIIGIIJJJIFHIJJIEHIIIJIIIIIIEHHGHGFFFCEEECEDECCEEEEEEEDCDDECCCCDDC_Mismatch_0_Sense_+_Library_PoolT
TAATCACTTGATTACTCACAAGAAGAACCCAACCCGGGTCCTTAATCTGCCTAGGGTAATAAATGTTGCTTTGATATATTGTCTTCAAATGCAA
>Frequency_2_QualityScore_FFHHHHHJJJJIIJJJJJJJJJJJJJJJJIJJJJIJJIJGHIJJIIIIGIJJJGIJIIIIIIIIGHHIIDHIIIHGFGGGGEEEEEDCACCCDD_Mismatch_2_Sense_+_Library_PoolT
CTTATATACTCAATTTATTACTTTCAATAATAACCAAGGTCTCTAATGTTCCTATGGTCTATGGTGTAATCACTTGATTACTCACAAGAAGAAC
>Frequency_2_QualityScore_FFHGHHHJJJHIIJJJJJJJJJJJIJJJJJJJJJIIIIIJJJJJJJJIJJJJJJIJJIJGIJIIJHHHFBEDDDD@@DDDCCDDDEDDDDCDDB_Mismatch_0_Sense_+_Library_PoolT
AGAACCAAGGTCGCTAATGTTCCTATGGTCTATGGTGTAATCACTTGATTACTCACAAGAAGAACCCAACCCGGGTCCTTAATCTGCCTAGGGT
>Frequency_2_QualityScore_FEHHGEGIIIIIJJJIJJJJJIIJJJJJJJJIJJIJJJIIIIJIIIJJJJJIIIHGHGGEGGGGGEDDDCDDDDDDDDDDDDDDDDDDDDDDDC_Mismatch_0_Sense_+_Library_PoolT
GAGGGTTGGATCTTGAAACTGATGCTTTCAACGCAATTGACAGTAATAAGGCAGGATATAATGCCGGCCATCTTTACACCACCTACACCTTTGT
>Frequency_2_QualityScore_FFHHHHHJIJJJJJJJJJIJGHIJJJJJJIIJJIJJJJJIJJJJIGHIJJJJIJIJJJJIJJIJIIIEGGGHFGFFEDDDDDDCC?ACDDCDED_Mismatch_1_Sense_+_Library_PoolT
ACTTTCAATAATAACCAAGGTCGCTAATGTTCCTATGGTCTATGGTGTAATCACTTGATTACTCACAAGAAGAACCCAACCCGGGTCCTTAATC
>Frequency_2_QualityScore_FEHHHHHJJJJJJJJJIJJJJJJIIIJJJJIIHJIJJJJJJIIIJIIJIJIHHJJIIIIIHHIJGIIGHCGHHEEFFEEFEEDCCCCCEEEDDD_Mismatch_0_Sense_+_Library_PoolT
GTTAAGGGCTTACTATCATCCTTATATACTCAATTTATTACTTTCAATAAGAACCAAGGTCGCTAATGTTCCTATGGTCTATGGTGTAATCACT
>Frequency_2_QualityScore_FEGFGHHJIIIIIJGGHIGHEGHI?FIBGHFGFDFFHHFIGGIGHCEGGGFFEA@@@CDDABCA?AACC?ACDCBAACADDCBACCCCDD>BBA_Mismatch_0_Sense_+_Library_PoolT
CCCATGGGGCCTTCGTTGTGCGGGAGGTGCTTAAGTGTGACGAATCCTTCCACGCAGCAGAGCGTGACAGTTCGTATTTTGGATCAGTGTTCAA
>Frequency_2_QualityScore_FFEFGHHIJIJJJIHIIJIJI?FGIJGIIJJJJJIGIIJDGGGGIIGHEGGGGFFECEEEEEECDEEDDDCCCCCDBACCCCCDDDEEEDDDDD_Mismatch_0_Sense_+_Library_PoolT
ACAAGAAGAACCCAACCCGGGTCCTTAATCTGCCTAGGGTAATAAATGTTGCTTTGATATATTGTCTTCAAATGCAAAACCTTTCTAATGAACT
>Frequency_2_QualityScore_FFHHHHHIJJJJJIIJJEGHIJIJJJHIJJIJJJIIIJIIJJJIIJJIIIIIJJJGGIIIJIIJIIJJEGHIJHIIIHHHGGGGGFFEEEECAC_Mismatch_0_Sense_+_Library_PoolT
CCTTAATCTGCCTAGGGTAATAAATGTTGCTTTGATATATTGTCTTCAAATGCAAAACCTTTCTAATGAACTTATCTATTTCCTTTCTTTCAAA
>Frequency_2_QualityScore_EEHGGGHJGIIIIIGIHGIIIIHHIGIHIEGIEGFGI@EFIIIHIGHFHHHGEGEDECEEAAA=?@?AAA>;;>CB@5?CCCCA6?ACCCCCBB_Mismatch_0_Sense_+_Library_PoolT
ACGCAATTGACAGTAATAAGGCAGGATATAATGCCGGCCATCTTTACACCACCTACACCTTTGTTGACTGTTAAGGGCTTACTATCATCCTTAT
>Frequency_2_QualityScore_FFGHGHHFIIIJJJJJIJIIIJJIJIIIIIIIIIIGIHIJIIGIIGIIIIIHIIIHIIGEFDEEEDDDDDEDDCCCCDDDDCCDCCCBDDDDAC_Mismatch_0_Sense_+_Library_PoolT
GATCTTGAAACTGATGCTTTCAACGCAATTGACAGTAATAAGGCAGGATATAATGCCGGCCATCTTTACACCACCTACACCTTTGTTGACTGTT
>Frequency_2_QualityScore_FFHGHGHIIIJIIIDGHHIIIIJJJIJJJIIIJIIJJJIJJIIIGIIIIIIIIJGHGGFFFFEEEEDEEEECBCAEEDCEEACCCDDDDDCEED_Mismatch_0_Sense_+_Library_PoolT
CCTATGGTCTATGGTGTAATCACTTGATTACTCACAAGAAGAACCCAACCCGGGTCCTTAATCTGCCTAGGGTAATAAATGTTGCTTTGATATA
>Frequency_2_QualityScore_FFHHHHHIIJJIIJJIJIJIJIHIGIIGHIIIJJHHIJIJIJIIJJJIIIIGGHHHGFCEDC?ADDCCCAACACDDCDCDDCDECDCCBAC=?@_Mismatch_0_Sense_+_Library_PoolT
CGAATCCTTCCACGCAGCAGAGCGTGACAGTTCGTATTTTGGATCAGTGTTCAAACGGAGGGTTGGATCTTGAAACTGATGCTTTCAACGCAAT
>Frequency_2_QualityScore_CEFDHFGIIEIGGIIIIIICHIIHHHHHIIHCEFHIIIIIIIIIEEIIGHIGGDHGGGCGIIIEDFGGIIHGGGGGGEECEB9>?CDCDDA?C?_Mismatch_2_Sense_+_Library_PoolT
CACCACCTACACCTTTGTTGACTGTTAAGGGCTTACTATCATCCTTATATACTCAATTTATTACTTTCAATAATAACCAAGGTCTCTAATGTTC
>Frequency_2_QualityScore_FFHHHHHIIJJJJJJJJJJJCGHIIJJIJIIIJJIIJIJIJJJIIGHIJIJJJJIJJIIJIIJIJIIIHGGGEFFFDDDDCDDDDBACDDCDEC_Mismatch_0_Sense_+_Library_PoolT
ACTTTCAATAAGAACCAAGGTCGCTAATGTTCCTATGGTCTATGGTGTAATCACTTGATTACTCACAAGAAGAACCCAACCCGGGTCCTTAATC
>Frequency_2_QualityScore_FFHHHHHJJJJJJIIJJIIJJJJJJJJIIIIJIIJJIIIIGHIJJJIIIIIJJJJJJJJJJJJJIIGGHGHHHHHHFEEFFFEEECECCCCDCD_Mismatch_0_Sense_+_Library_PoolT
CCTTATATACTCAATTTATTACTTTCAATAAGAACCAAGGTCGCTAATGTTCCTATGGTCTATGGTGTAATCACTTGATTACTCACAAGAAGAA
>Frequency_2_QualityScore_FFHHHHHIJJJJJJJJJJJJJJJJJJJJIIIIJJJJJJJJJJIJJJJJJJIIIJJJJGIIHIGIJJJIIIIGEGGFEFECEEEEDEDDCDDCEE_Mismatch_0_Sense_+_Library_PoolT
CTTTGTTGACTGTTAAGGGCTTACTATCATCCTTATATACTCAATTTATTACTTTCAATAAGAACCAAGGTCGCTAATGTTCCTATGGTCTATG
>Frequency_2_QualityScore_FFHHGHHIJJIJIIIIIIHIIJGIIJJJJJIJJJJIIHIIIJIJIJIIGGCEEDDDEECDDDCDDDDCCDCEDDCDDDDDCDDDDDDDDEDEDC_Mismatch_0_Sense_+_Library_PoolT
CGCAGCAGAGCGTGACAGTTCGTATTTTGGATCAGTGTTCAAACGGAGGGTTGGATCTTGAAACTGATGCTTTCAACGCAATTGACAGTAATAA
>Frequency_2_QualityScore_FFHHHHHJJJJJJJJJJJJIJJIJJJJJJJJJJJJJJJJJJJJJJIJJJIJGHIIJJJIIIIJJJJIJJIGIIIIHGGIHHHGGGFFFFFEEEC_Mismatch_2_Sense_+_Library_PoolT
CTTACTATCATCCTTATATACTCAATTTATTACTTTCAATAATAACCAAGGTCTCTAATGTTCCTATGGTCTATGGTGTAATCACTTGATTACT
>Frequency_2_QualityScore_FFHHHHHJJJIJIJJJIIIIIIIIJIJJJJJJJJJIJIJJJJIIIIJJJJIIJJJJIIEHHGGEDEEFFEDDEEEDACDDDCDEECDDDDDDDD_Mismatch_0_Sense_+_Library_PoolT
TGTTCCTATGGTCTATGGTGTAATCACTTGATTACTCACAAGAAGAACCCAACCCGGGTCCTTAATCTGCCTAGGGTAATAAATGTTGCTTTGA
>Frequency_2_QualityScore_FFHHHGGIHCFFIIJJIIIJJJJJJIIJIIJIIHJGJJIJJIJIJJJIIGGHGHGGFFGGEEEEEEDCEDDEDDEDCDDCDDDDDCEEEEEEDC_Mismatch_0_Sense_+_Library_PoolT
GGTCTATGGTGTAATCACTTGATTACTCACAAGAAGAACCCAACCCGGGTCCTTAATCTGCCTAGGGTAATAAATGTTGCTTTGATATATTGTC
>Frequency_2_QualityScore_EAFEGCEEB>GECHEHEIHI?=BDGEGDABG?D:DAEGCECGHGACCCCFHBGIGI>DGCEEFEEGA7A@@AEEEECECA=A==B?CABCBAB<_Mismatch_1_Sense_+_Library_PoolT
GGCCATCTTTACACCACCTACACCTTTGTTGACTGTTAAGGGCTTACTATCATCCTTATATACTCAATTTATTACTTTCAATAATAACCAAGGT
>Frequency_1_QualityScore_FFHHHHHJJJJJJJIJJJJGIIJJJJJJIJJIJIJIJIIJJJJJJJIJJIJIIJJJJJGHIJJIJIJHHHGHHHFFFFFFFEDECCCEDCBDDC_Mismatch_1_Sense_+_Library_PoolC
GGCCATCTTTACACCACCTACACCTTTGTTGACTGTTAAGGGCTTACTATCATCCTTATATACTCAATTTATTACTTTCAATAATAACCAAGGT
>Frequency_2_QualityScore_FFHHHHHJJJJJJJJJJJJJJJIJJJJJIIJIJJJJJJJJJJJJGIIJJIIJJJJIHHHHGFEEFEEEECECEDDDDDDDDEEDEEEEEDDDED_Mismatch_0_Sense_+_Library_PoolT
ATGGTGTAATCACTTGATTACTCACAAGAAGAACCCAACCCGGGTCCTTAATCTGCCTAGGGTAATAAATGTTGCTTTGATATATTGTCTTCAA
>Frequency_2_QualityScore_FFHHHHHJJJJJIJJJIIJIIJJJJJIIJJIJJIJIIJJJJIJJJJIJJJIIIJJIIIIJJJJJIJIIIHIIIHGGGGGGEEEEEEDCCECCCD_Mismatch_0_Sense_+_Library_PoolT
CCATCTTTACACCACCTACACCTTTGTTGACTGTTAAGGGCTTACTATCATCCTTATATACTCAATTTATTACTTTCAATAAGAACCAAGGTCG
>Frequency_2_QualityScore_FFHGHHHIIJJJJIJIIIIGIDHIEGIIGIIIIIJIIIIIGIIIGIIHFIGIHIIGHGHHGHGGGGGGFEEFFGFFEEEEEEECDDDEDCCCCB_Mismatch_0_Sense_+_Library_PoolT
GGCCATCTTTACACCACCTACACCTTTGTTGACTGTTAAGGGCTTACTATCATCCTTATATACTCAATTTATTACTTTCAATAAGAACCAAGGT
>Frequency_2_QualityScore_CEGGFCGEBEGGHHIGCH?EGGIIIGGGHGICGGGGHHICHHHGHAAEGGDGGGGCCGGGCEEBECEEEEGEEFEGBEFEGCG_Mismatch_0_Sense_+_Library_PoolT
GCCTAGGGTAATAAATGTTGCTTTGATATATTGTCTTCAAATGCAAAACCTTTCTAATGAACTTATCTATTTCCTTTCTTTCA
>Frequency_2_QualityScore_FFHHHHHJJJJIJIIJJFHGIJJIIJJJJIJJJGIJJIJJJIIIIIIIGGHIIIJIGCEGFGGEEEDEEEDCEEDCCCDECDEECECDDDDDCD_Mismatch_0_Sense_+_Library_PoolT
GTTCCTATGGTCTATGGTGTAATCACTTGATTACTCACAAGAAGAACCCAACCCGGGTCCTTAATCTGCCTAGGGTAATAAATGTTGCTTTGAT
>Frequency_2_QualityScore_FFHHHHGJJIIJJJJIJJJJJIIIIIJJJJIIJJJJJJJJJJJJFIIJIJJJJIIJJFHIJJJIJIGHHGHGHGFFFFFFEEDDCEEEEDDDDD_Mismatch_0_Sense_+_Library_PoolT
TAAGGGCTTACTATCATCCTTATATACTCAATTTATTACTTTCAATAAGAACCAAGGTCGCTAATGTTCCTATGGTCTATGGTGTAATCACTTG
>Frequency_2_QualityScore_EFHHHGHIIJIIJJJJIIIJIJJJIGIIJIJJJJHIIIIJIJJGIIJJJIIJIJJIIIIIIIIIIIIIJEEEHHHGIHIEIIIHHGGFFEEEED_Mismatch_0_Sense_+_Library_PoolT
CCTTTCTAATGAACTTATCTATTTCCTTTCTTTCAAATATATGTTCATGTTTATCTATTTCCTTTGTTTCAAATGTGTGTTCACGTTTGAACTA
>Frequency_2_QualityScore_FFGHHHGIIJJJJJJJJJIJIIIIJIIIJIIIJJJJIIJJJJJJJIJIIIIJJJJHHGFFFFFFFEEDDCDDDDDDCCDDCCCDDCDCCCDDDC_Mismatch_0_Sense_+_Library_PoolT
TGAAACTGATGCTTTCAACGCAATTGACAGTAATAAGGCAGGATATAATGCCGGCCATCTTTACACCACCTACACCTTTGTTGACTGTTAAGGG
>Frequency_2_QualityScore_FFHHHHHJJJJJJJIIJIIJJJJIGIJJJJJDGIIJJJJJJJJJJIIIIGGIIIIHHHEGHGFFFFFEECEEEEEECDDEDDDCDCCCDDCDDD_Mismatch_0_Sense_+_Library_PoolT
TTGATTACTCACAAGAAGAACCCAACCCGGGTCCTTAATCTGCCTAGGGTAATAAATGTTGCTTTGATATATTGTCTTCAAATGCAAAACCTTT
>Frequency_2_QualityScore_FFGHHHHJJJJJIIJJJJJJIJJIIJJJJJJJJJJJJJJJJJJJJJIJGIIIHGGGGFFEEEEEEDEEDDDDDCDDDDDDDDEEDDEDDDCDDC_Mismatch_0_Sense_+_Library_PoolT
CGCAATTGACAGTAATAAGGCAGGATATAATGCCGGCCATCTTTACACCACCTACACCTTTGTTGACTGTTAAGGGCTTACTATCATCCTTATA
>Frequency_2_QualityScore_FFHHGHHJJJJJJJJJJJIJJJJIIIJJJJIHIIIJJIIIHIIIJJJJJJIJIIIIGGGIEHIJJJIJJGHHHGHGFFDEEECDEEDDDBDCCC_Mismatch_0_Sense_+_Library_PoolT
CTCAATTTATTACTTTCAATAAGAACCAAGGTCGCTAATGTTCCTATGGTCTATGGTGTAATCACTTGATTACTCACAAGAAGAACCCAACCCG
>Frequency_2_QualityScore_EEFEFFGHHIFHEEGG?GEIGIIIIFHGEGGGIFIIIIGGGIGGHGFFGGIGEHFIICHGHGIEEEHEHEGIGIIFGEGHGEHAECCEEC@_Mismatch_0_Sense_+_Library_PoolT
CTTAATCTGCCTAGGGTAATAAATGTTGCTTTGATATATTGTCTTCAAATGCAAAACCTTTCTAATGAACTTATCTATTTCCTTTCTTTCA
>Frequency_2_QualityScore_EEHGHHGCGIIGGIIIIIIIIIIHFGIIIIIIIIIIIIIIIIIIHIIIHIIIIIGIIIIFGGIIIIIGIGIIEIIIIGIHHH_Mismatch_0_Sense_+_Library_PoolT
CCTAGGGTAATAAATGTTGCTTTGATATATTGTCTTCAAATGCAAAACCTTTCTAATGAACTTATCTATTTCCTTTCTTTCA
>Frequency_2_QualityScore_FFHHHHHJJJJJIIJJJJIIIJJJJJFHIIJJJIJJJJJIJIIIGIIIJIJJJGIHHGHHHHFFFEFFFEEEEEEEDDDDDDDDDDDDDDDEEE_Mismatch_0_Sense_+_Library_PoolT
TACTCACAAGAAGAACCCAACCCGGGTCCTTAATCTGCCTAGGGTAATAAATGTTGCTTTGATATATTGTCTTCAAATGCAAAACCTTTCTAAT
>Frequency_2_QualityScore_FFHHHHHIJJIJIIJIIIIJIIIIIIJIJJJJIJIIJIIIIIIJJIIIIIIIHHHGGFFEEEEDEEDDCCDDDDDDDDDDECCDDDDDDDEEDD_Mismatch_0_Sense_+_Library_PoolT
GCTTTCAACGCAATTGACAGTAATAAGGCAGGATATAATGCCGGCCATCTTTACACCACCTACACCTTTGTTGACTGTTAAGGGCTTACTATCA
>Frequency_2_QualityScore_EFHHHHHJIJIIJIJJJJIJJFHIJJHIIIIIJJJIIJIHIJIJIHGHHIGIIIIJJJIIJJJIJIIHGFGHGGFFFEDDDDCDBC?AADDCCD_Mismatch_1_Sense_+_Library_PoolT
TACTTTCAATAATAACCAAGGTCGCTAATGTTCCTATGGTCTATGGTGTAATCACTTGATTACTCACAAGAAGAACCCAACCCGGGTCCTTAAT
>Frequency_2_QualityScore_CCGEGEHDBHHGGGDHEFGIGIIIIEIHA?EGDHAFCHCCGH?ECA=;;EGDC9?CGCGGEEDCDED>A@C@B7?DD?ACCC?ACAC@A=AAA?_Mismatch_0_Sense_+_Library_PoolT
ATTACTCACAAGAAGAACCCAACCCGGGTCCTTAATCTGCCTAGGGTAATAAATGTTGCTTTGATATATTGTCTTCAAATGCAAAACCTTTCTA
>Frequency_2_QualityScore_FFHHHHHJIIJIIIJIJEHI?EHIJHIIGIIIIJJJJJJJIJJIIIIHHFFFEEDEDDCBCCCCCDDBDCCEEDDDCDDDECCDCDCCCCDCAB_Mismatch_0_Sense_+_Library_PoolT
GGCCTTCGTTGTGCGGGAGGTGCTTAAGTGTGACGAATCCTTCCACGCAGCAGAGCGTGACAGTTCGTATTTTGGATCAGTGTTCAAACGGAGG
>Frequency_2_QualityScore_EEGHHGHJJJIIIJJJJIIIJJIIJHHHIIIIIIJIIIIJJIIJJIJIIIIGIIIIIIIIIIHGFACCE?ACCCDEDDDDDDDBCCDDCDDDAD_Mismatch_0_Sense_+_Library_PoolT
TCGCTAATGTTCCTATGGTCTATGGTGTAATCACTTGATTACTCACAAGAAGAACCCAACCCGGGTCCTTAATCTGCCTAGGGTAATAAATGTT
>Frequency_2_QualityScore_FFHGHEHIGIIIIIJIHIHIIIJIIIGIIIJICGIHIIIIIIIIIIGIIIEGFGEEFGGEEEEEEEDDE_Mismatch_0_Sense_+_Library_PoolT
CTTGATTACTCACAAGAAGAACCCAACCCGGGTCCTTAATCTGCCTAGGGTAATAAATGTTGCTTTGAT
>Frequency_2_QualityScore_FFGHHHHIIIJIIJJJJIIIJHHIIJIIIIIJJIIIHJIIGIIIIHIIEAEGHHFFFFFEBCEDEDDDCCEDDCDDDDDCDDDDDDDCDDDDCC_Mismatch_0_Sense_+_Library_PoolT
GCAGCAGAGCGTGACAGTTCGTATTTTGGATCAGTGTTCAAACGGAGGGTTGGATCTTGAAACTGATGCTTTCAACGCAATTGACAGTAATAAG
>Frequency_2_QualityScore_FFGHHHHIIBGHIJIJIIGIIIIHIJJCGHIIIJJIHIIGIJJJGIIIIIIIIHIGGGGHHGGGEGEGECEEEEEEEEEEEDDDDDDCEEEDED_Mismatch_0_Sense_+_Library_PoolT
CAACCCGGGTCCTTAATCTGCCTAGGGTAATAAATGTTGCTTTGATATATTGTCTTCAAATGCAAAACCTTTCTAATGAACTTATCTATTTCCT
>Frequency_2_QualityScore_EEHHFHHJJIIICFGIFIIIIJGIIIIIJIJIIIGIJIJGGHGHFGGFFFFGEGFFEEEEDCCECDCEECCCDCABCDACCDCCCCAACC@CAC_Mismatch_0_Sense_+_Library_PoolT
TCAAACGGAGGGTTGGATCTTGAAACTGATGCTTTCAACGCAATTGACAGTAATAAGGCAGGATATAATGCCGGCCATCTTTACACCACCTACA
>Frequency_2_QualityScore_FFGGGGHIIFFHIFIHGIHIIIIHIJJJIIIIIIIIIJIEIDFIEIIHIJEGFIHCCEGEBACAAEABB9?@/:ABCACDCCDCCDCACBADC>_Mismatch_0_Sense_+_Library_PoolT
CGCAAACAGTACTTCTGGACTGCATTCTGTGGCCAAGCTGGTGGTCCCATGGGGCCTTCGTTGTGCGGGAGGTGCTTAAGTGTGACGAATCCTT
>Frequency_2_QualityScore_FFHHHHHJIJIJIJJJJHJIJJJJJJJJJJJJJJJJJJJIIJIJIIJJJJJJJGIIIJHJJJIJJJJIIEHHHGEGFDEDDEEEEDEEDDDCDE_Mismatch_0_Sense_+_Library_PoolT
GGCTTACTATCATCCTTATATACTCAATTTATTACTTTCAATAAGAACCAAGGTCGCTAATGTTCCTATGGTCTATGGTGTAATCACTTGATTA
>Frequency_2_QualityScore_EFHGGGGIIGHGIIIIJI=FHGHGIJGFFIGIIFIIIGEGGIGGGGEEGHHHGGDEEEECCEFEEEDDDDBDBB=?ADACCCCCCABCCDDDDC_Mismatch_0_Sense_+_Library_PoolT
GCTTAAGTGTGACGAATCCTTCCACGCAGCAGAGCGTGACAGTTCGTATTTTGGATCAGTGTTCAAACGGAGGGTTGGATCTTGAAACTGATGC
>Frequency_1_QualityScore_FFHHGGHDGGHIIIJJJJJJIJJJIJIJJJJJJJJJHGEHIIFGIJHIJIJJJHHHHFFFFDFFDECEDBBDDD@BDDDDCDDDCDDDDDDDDD_Mismatch_0_Sense_+_Library_PoolC
GCTTAAGTGTGACGAATCCTTCCACGCAGCAGAGCGTGACAGTTCGTATTTTGGATCAGTGTTCAAACGGAGGGTTGGATCTTGAAACTGATGC
>Frequency_2_QualityScore_FFHGHHHJJIJJIJJJJJJHJJJJJJJIJIIJIFHIJJJJGHIJJGIIJJJJJJIIIHADGEECEEEDDCEEEEECC_Mismatch_0_Sense_+_Library_PoolT
TGTAATCACTTGATTACTCACAAGAAGAACCCAACCCGGGTCCTTAATCTGCCTAGGGTAATAAATGTTGCTTTGAT
>Frequency_2_QualityScore_FFHHHGEIGIIIGIJJIIIIIIIIIIIIIIJJIJGIIJIIIIIIJJJIGIGHIGIIIJIIIEGHIIEEHBGGHEGEEFEFFDCCCAACCCDEED_Mismatch_0_Sense_+_Library_PoolT
CTGTTAAGGGCTTACTATCATCCTTATATACTCAATTTATTACTTTCAATAAGAACCAAGGTCGCTAATGTTCCTATGGTCTATGGTGTAATCA
>Frequency_1_QualityScore_FFHHHHHJJGJJJJJJIIIJJJJJJJJIJJJGJIIJJJJJJIJIJJJJJJIJIIJJJJJJJCFHHGIIHEHHHHHFFFDDFEEED>>>AAAADD_Mismatch_0_Sense_+_Library_PoolC
CTGTTAAGGGCTTACTATCATCCTTATATACTCAATTTATTACTTTCAATAAGAACCAAGGTCGCTAATGTTCCTATGGTCTATGGTGTAATCA
>Frequency_2_QualityScore_E?DEEE?CGAGGIIICGIGIFEIHIGAGF?EAFHHGGHHGCIGGGGEEGEDDHGHGCGEGGGGHIIGGFGEGHIII?C9;>_Mismatch_0_Sense_+_Library_PoolT
CTAGGGTAATAAATGTTGCTTTGATATATTGTCTTCAAATGCAAAACCTTTCTAATGAACTTATCTATTTCCTTTCTTTCA
>Frequency_2_QualityScore_FFHHHHHJJJJIJJJIJJIJIIJJJJJJJJJJJJJJJIIIIJJJIJIJGIIJIJJJJIJJJIGGIHIIIGGGIIJJIIIIIIIHFHGFGGFEFE_Mismatch_0_Sense_+_Library_PoolT
CTTTGATATATTGTCTTCAAATGCAAAACCTTTCTAATGAACTTATCTATTTCCTTTCTTTCAAATATATGTTCATGTTTATCTATTTCCTTTG
>Frequency_2_QualityScore_FFHFHHHFGIIFIIIJIGIIIIIIIIJJJJJJJJGIIIIIIHIIIGGGGGGGFEEEDCEEDDEFCDDDDACDDDDDCDCCDDDDDDDDDCCCCC_Mismatch_0_Sense_+_Library_PoolT
CGGAGGGTTGGATCTTGAAACTGATGCTTTCAACGCAATTGACAGTAATAAGGCAGGATATAATGCCGGCCATCTTTACACCACCTACACCTTT
>Frequency_2_QualityScore_FFHHHHHFGIIIIIGEFGIJIIIIIGGIIJIIJGGIJIIIIIGIIIJJIGIIJIHIIIGHGHHGGFFFFEEEEEDDDDDDEEEDCCDDDCCCDE_Mismatch_0_Sense_+_Library_PoolT
AGAACCCAACCCGGGTCCTTAATCTGCCTAGGGTAATAAATGTTGCTTTGATATATTGTCTTCAAATGCAAAACCTTTCTAATGAACTTATCTA
>Frequency_2_QualityScore_FFDFGGHJJJJJJJIIJIJJJIJJJJIJJJJJJIIIJJJJIJGHIIIIGHGGGFGGEEEE?CDDCCECEEDDDCDCDDC_Mismatch_0_Sense_+_Library_PoolT
GGTGTAATCACTTGATTACTCACAAGAAGAACCCAACCCGGGTCCTTAATCTGCCTAGGGTAATAAATGTTGCTTTGAT
>Frequency_2_QualityScore_CDFEGGHIEGGFBEHEIGIFGEIIHECEEIEGIIICFEGHAFIFIGGIIIDEGICFC?CCGBD=?ACCA?A?BDBCCDCCCCAAACD7@B??CC_Mismatch_0_Sense_+_Library_PoolT
CAGTAATAAGGCAGGATATAATGCCGGCCATCTTTACACCACCTACACCTTTGTTGACTGTTAAGGGCTTACTATCATCCTTATATACTCAATT
>Frequency_2_QualityScore_FFHHHHHJJJJJJIIJJJJIJIIIIIIJIJJJJIJIJIJJJJIIIIJIIIIJJJIHIIIIHEGGGGGEEEEEEEEEDEEECCCDEEEDDDDCDD_Mismatch_0_Sense_+_Library_PoolT
AGGGCTTACTATCATCCTTATATACTCAATTTATTACTTTCAATAAGAACCAAGGTCGCTAATGTTCCTATGGTCTATGGTGTAATCACTTGAT
>Frequency_2_QualityScore_FFGGHGGIIIHEIIIIJIJIIIIHIHIEIIGFGIEGIGIIGIGFGIIIGCFGGHIGHHGHCDBCDEEEECAADACCCDD@CEEEECCCCEDCEB_Mismatch_0_Sense_+_Library_PoolT
AATAAGGCAGGATATAATGCCGGCCATCTTTACACCACCTACACCTTTGTTGACTGTTAAGGGCTTACTATCATCCTTATATACTCAATTTATT
>Frequency_2_QualityScore_DDHGGHG?DGGIFAGIEDGHGIIGICEGHFGIHIHIBCGHGIHGHGIIFIIGIIIGEGGGIGEHFHGGE?CDACEDD_Mismatch_0_Sense_+_Library_PoolT
ACCCGGGTCCTTAATCTGCCTAGGGTAATAAATGTTGCTTTGATATATTGTCTTCAAATGCAAAACCTTTCTAATGA
>Frequency_2_QualityScore_FFHFHGHJIIJIGIJIIJJIIIJJJJIIIIIIIIIIIIHGHHIIIIIJGHIIHIFIIIJIHIIIGIHGFAEHGGHGEFFDFEEECDDCACCCDC_Mismatch_0_Sense_+_Library_PoolT
CTTATATACTCAATTTATTACTTTCAATAAGAACCAAGGTCGCTAATGTTCCTATGGTCTATGGTGTAATCACTTGATTACTCACAAGAAGAAC
>Frequency_2_QualityScore_FEGHGGGIJJJHIJIHIGIIIIJCHIIIIIHIIIJIJJJJGGIIJJIIIIIIIIHGEHEEGIIIJIIIIEHIIIIIFHHHGGFFCEEEEEEDEE_Mismatch_2_Sense_+_Library_PoolT
GTTAAGGGCTTACTATCATCCTTATATACTCAATTTATTACTTTCAATAATAACCAAGGTCTCTAATGTTCCTATGGTCTATGGTGTAATCACT
>Frequency_1_QualityScore_DFGHHHHJJJJJJJJJGIIIIDIIJJIIJJJJJJJJJJJJGHIJJJIIJJIIIJHHHEEFFFFCCFECC@=@CDEEDDEDDCCDCDFDDDCCDD_Mismatch_0_Sense_+_Library_PoolT
ACAGTAATAAGGCAGGATATAATGCCGGCCATCTTTACACCACCTACACCTTTGTTGACTGTTAAGGGCTTACTATCATCCTTATATACTCAAT
>Frequency_1_QualityScore_DDFDHHHGHIIGIEHGCIIIGGGHHHIIHIIHHHIIEHIDHIIIGBGHGHGHIHIIIGH_Mismatch_0_Sense_+_Library_PoolT
ATAAATGTTGCTTTGATATATTGTCTTCAAATGCAAAACCTTTCTAATGAACTTATCTA
>Frequency_1_QualityScore_FFHHHHHJJJIJJJJIJJJJJJJJHIIIIJJIJJJJJJJIJJJJIJJIJJJJJJJJJJJHGHHHHFFFFFFFEEEDC_Mismatch_0_Sense_+_Library_PoolT
ATCTTTACACCACCTACACCTTTGTTGACTGTTAAGGGCTTACTATCATCCTTATATACTCAATTTATTACTTTCAA
>Frequency_1_QualityScore_FFHHHHHJIJJJJJJGHIJJJJJJJJJJJJJJJDHIJJJIJJJJJJJJJJJJGIIJJJIGGHHHHHFFFFFFEEDEDDDDEEEDDDDDDDDDDD_Mismatch_1_Sense_+_Library_PoolT
AGAACCCAACCCGGGTCCTTAATCTGCCTAGGGTAATAAATTTTGCTTTGATATATTGTCTTCAAATGCAAAACCTTTCTAATGAACTTATCTA
>Frequency_1_QualityScore_FFHHHHHJJJJJJJHJIJJJJJJJJJJJJJJJJJJJJIJJIJJJJJIIJJIJJJJJJJJIJJJJ_Mismatch_1_Sense_+_Library_PoolT
GCTTTGATATATTGTCTTCAAATGCAAAACCTTTCTAATGAACTTATCTATTTCCTTTCTTCCA
>Frequency_1_QualityScore_FFHHHHHJJJJJJJJJJJJJJJJJJJJJJJJJJJJIJJIJJIJJJJJJIJJJJJJGFHIJJIJIIJJIJGHGHIGJIHHEEEHFFFFFFEDEEE_Mismatch_2_Sense_+_Library_PoolT
AGGGCTTACTATCATCCTTATATACTCAATTTATTACTTTCAATAATAACCAAGGTCTCTAATGTTCCTATGGTCTATGGTGTAATCACTTGAT
>Frequency_1_QualityScore_FFHHHHHJJJJJJJJJJJJJJJJIJJJJJJJJJJJJJJJJJJI_Mismatch_0_Sense_+_Library_PoolT
ATGCAAAACCTTTCTAATGAACTTATCTATTTCCTTTCTTTCA
>Frequency_1_QualityScore_FFHHHHHJJJJJJJJJGHJJJJJJJIIIJJJJJJJJJJJJJJIJJJJJJJJJJIIJJJHHHGHHFFFFFEEEDDDDDDDDDDDDDDDDEDDEDD_Mismatch_1_Sense_+_Library_PoolT
TCAATAAGAACCAAGGTCGCTAATGTTCCTATGGTCTATGGTGTAATCACTTGATTACTCACAAGAATAACCCAACCCGGGTCCTTAATCTGCC
>Frequency_1_QualityScore_FFABFBDGFFEGHIEAEFADHGGIGIIHIIEGGIEIGIGIII>FFBAB@FBFEAH;FHE@FHHIIGEGE=?_Mismatch_1_Sense_+_Library_PoolT
TTACTATCATCCTTATATACTCAATTTATTACTTTCAATAAGAACCAAGGTCGCTAATGTTCCTATGGTCA
>Frequency_1_QualityScore_DFHHHDFGGGIIJJHHIJJJJJIJIHIJJJJJJJJJIHIJJJJHGIJJJJIJJJJJIJJGHEEED;@B89ACDCCCDCCCCCDDBDBDCCDDCD_Mismatch_1_Sense_+_Library_PoolT
GACAGTACTTCTGGACTGCATTCTGTGGCCAAGCTGGTGGTCCCATGGGGCCTTCGTTGTGCGGGAGGTGCTTAAGTGTGACGAATCCTTCCAC
>Frequency_1_QualityScore_FFHHHHHJJJJJJJJJJJJJJIIJJIJJJIJJJJJJJJJJJJJIJJJJIJJJJJHHHHFFFFFFEEDDDDDDDDDDDDDCDDDDDDDDDDDDDD_Mismatch_0_Sense_+_Library_PoolT
GAAACTGATGCTTTCAACGCAATTGACAGTAATAAGGCAGGATATAATGCCGGCCATCTTTACACCACCTACACCTTTGTTGACTGTTAAGGGC
>Frequency_1_QualityScore_FFHGHHHIJJJJIJJJJJIJJDHIIIIJJJJJJJIJJJJJGHHHHHHFFFFFFFEECEDDDDD@DABBDBDDBDDDDCDDEEDDDDDDDDDDDE_Mismatch_0_Sense_+_Library_PoolT
CAGCCAAAAATTACGCCCTGGACGGCCTCTACTGCGCCACATATGACTCTGATCAGCCCCTCGAGTGGCGCAAACAGTACTTCTGGACTGCATT
>Frequency_1_QualityScore_FFHHHHHJJJJJJIJJJJJJGHHIJJIJJJJJJJJJJJJIJJJJJJJJIJIJIJJEHIIGEHFFFFEFECEEEEEDDDCDDDDDDEEBDDDDDD_Mismatch_0_Sense_+_Library_PoolT
AATGTTCCTATGGTCTATGGTGTAATCACTTGATTACTCACAAGAAGAACCCAACCCGGGTCCTTAATCTGCCTAGGGTAATAAATGTTGCTTT
>Frequency_1_QualityScore_BDHFHHDGAFCFFHGGHIG@BEHFEHHEDHDGGIGACHIJGHIEHBHHFGD<DDCGICGBH>FHHEFGICDFGEGHCGIEGC_Mismatch_0_Sense_+_Library_PoolT
TGATATATTGTCTTCAAATGCAAAACCTTTCTAATGAACTTATCTATTTCCTTTCTTTCAAATATATGTTCATGTTTATCTA
>Frequency_1_QualityScore_FFGHHHHJJJJJJJJJJJJJIJIHHIIJJJHJJJJJJJJIJJJFJJJJJHJJJIJJJJJJJJIJIJJJIHHIJJJIJGHHHHHFFFFFCDEDDC_Mismatch_0_Sense_+_Library_PoolT
TATTTCCTTTGTTTCAAATGTGTGTTCACGTTTGAACTACATGGACTTGTAAATCTTAACTTTACATGATCAATTTGAGTTCATACCGTTTTAT
>Frequency_1_QualityScore_FFHHHHHJJJJJIJJJJIIJJJJJJJJJJJJJJJJJJIJJJJIJJJJJJJJJIJJJHHHHHHFFFFFFFCEEEDCDDDECDEECDDCDDDDDCD_Mismatch_0_Sense_+_Library_PoolT
TTCCTATGGTCTATGGTGTAATCACTTGATTACTCACAAGAAGAACCCAACCCGGGTCCTTAATCTGCCTAGGGTAATAAATGTTGCTTTGATA
>Frequency_1_QualityScore_FDHHHHGJJJJHIJJJJJJJJGIIIJJJJJJJJJJJJJJIHIJJIIIJJJJJJHHHHCDFFFFEEEDEECEDDDDD_Mismatch_0_Sense_+_Library_PoolT
GTAATCACTTGATTACTCACAAGAAGAACCCAACCCGGGTCCTTAATCTGCCTAGGGTAATAAATGTTGCTTTGAT
>Frequency_1_QualityScore_FFHHHHHJJJIJJJIJJJJJJJJJJJJJJJJJJJJJJJJJJJIJJJJJJJIJIHIIIJIJJJJJJIHCCCHIHIIHGHHHFHFFFFFFEEECC=_Mismatch_2_Sense_+_Library_PoolT
GTTGACTGTTAAGGGCTTACTATCATCCTTATATACTCAATTTATTACTTTCAATAATAACCAAGGTCTCTAATGTTCCTATGGTCTATGGTGT
>Frequency_1_QualityScore_DBFHFFAACGH@AE@FEIIIEFG9B9:C@FHDEHFD;D@G;FH787)5-)(-=;?7)7?ACD<C:6((;;;@1;=@220-(++::A3:4>>CCC_Mismatch_1_Sense_+_Library_PoolT
GTGCTTAAGTGTGACGAATCCTTCCACGCAGCAGAGCGTGACAGTTCGTAGTTTGGATCAGTGTTCAAACGGAGGGTTGGATCTTGAAACTGAT
>Frequency_1_QualityScore_FFHHHHHJJJJJIJJHJJJJJJJJJJJJIJJJJJJJJJJJJJJJJJJJJIJJJJJJJJHJIIIIJJJJIHHDGFHFFFEDEDEEEDDDDDDDDE_Mismatch_0_Sense_+_Library_PoolT
CCTTTGTTGACTGTTAAGGGCTTACTATCATCCTTATATACTCAATTTATTACTTTCAATAAGAACCAAGGTCGCTAATGTTCCTATGGTCTAT
>Frequency_1_QualityScore_FFHHHHHJHJJJJJJJJJJJGIIJJJJIJJIJJJJJJJJHIJJJJJHHBDD?ACDD@CCDDDDDDDDBDDDDDDDDDDDDDDDBDDDDBDDBCC_Mismatch_0_Sense_+_Library_PoolT
GCATTCTGTGGCCAAGCTGGTGGTCCCATGGGGCCTTCGTTGTGCGGGAGGTGCTTAAGTGTGACGAATCCTTCCACGCAGCAGAGCGTGACAG
>Frequency_1_QualityScore_FFHHHHH?DHIJIIIHGGHGIJIIIIJIJJJJJJJHHFFFFFEDDDDDDDCDDDBCDDEDDDDDDDCDDEDDDDDC@D?BD@@BDBCDDDDDAC_Mismatch_0_Sense_+_Library_PoolT
CGGGAGGTGCTTAAGTGTGACGAATCCTTCCACGCAGCAGAGCGTGACAGTTCGTATTTTGGATCAGTGTTCAAACGGAGGGTTGGATCTTGAA
>Frequency_1_QualityScore_FFHHHHHJJJJJJJJJIIIGIJJJJJJJJJJJJJJJJJIJJJJJJJFIGHHIGIJIJJIIJIIJGIJJIFHIJJIIJJIIJJEEHFHEEFEFFF_Mismatch_0_Sense_+_Library_PoolT
TCAAATGCAAAACCTTTCTAATGAACTTATCTATTTCCTTTCTTTCAAATATATGTTCATGTTTATCTATTTCCTTTGTTTCAAATGTGTGTTC
>Frequency_1_QualityScore_FFHHHGHJJJGHIJIJJJJJJJJJJJJJJJJJJJIGIJJJIJJJJJJJJJJJJJJJJIJJJJIJIIJJJHIJJIJJJJHHHHHHE_Mismatch_1_Sense_+_Library_PoolT
CTGCCTAGGGTAATAAATGTTGCTTTGATATATTGTCTTCAAATGCAAAACCTTTCTAATGAACTTATCTATTTCCTTTCTTGCA
>Frequency_1_QualityScore_DDHHHHHJJJJJJJIJJJJJJJJJJJJJIJJIJJJJJJJJJJJJJJJJIIIIJJJJGICHHJJJJIJHICH_Mismatch_1_Sense_+_Library_PoolT
GTGTTCACGTTTGAACTACATGGACTTGTAAATCTTAACTTTACATGATCAATTTGAGTTCATACCGTTTA
>Frequency_1_QualityScore_FFH@FHHJIJJIJIJJJJJJICGHJIJJJJHIIJJIJJGIIJJJJIIIIJJIIIIIGGGIIJJJJIJJHHHGEHFFFFFFFF_Mismatch_0_Sense_+_Library_PoolT
GGGTCCTTAATCTGCCTAGGGTAATAAATGTTGCTTTGATATATTGTCTTCAAATGCAAAACCTTTCTAATGAACTTATCTA
>Frequency_1_QualityScore_FFHHHHHJJJJIIJJIJJJJJJJJJJJJJJJJJIJJJJJJJJJIIJGJJJJJJJJJIJJJI_Mismatch_0_Sense_+_Library_PoolT
TTGATATATTGTCTTCAAATGCAAAACCTTTCTAATGAACTTATCTATTTCCTTTCTTTCA
>Frequency_1_QualityScore_DFDBFHBHICHF@I>?FHHCG>C@<DG)?:D<FHGHEHGCCB>?;@FH<BDFA;A@@A/=BBBC@>AECC9A?72@?C_Mismatch_1_Sense_+_Library_PoolT
ATCTTGAAACTGATGCTTTCAACGCAACTGACAGTAATAAGGCAGGATATAATGCCGGCCATCTTTACACCACCTACA
>Frequency_1_QualityScore_DDFFFHFHIIIFHHIIGGGHHGGGGHIIFHEHEGHIGGFIGEHEIJGHHFHFED@DCCEEC@BDBB?B?BBBDDBBDDC@@C@B@BBBDCCD>@_Mismatch_0_Sense_+_Library_PoolT
CACAAACGCAGAGCAATACGTACACAACGTACAATGACTACAACCCGTCAGCCAAAAATTACGCCCTGGACGGCCTCTACTGCGCCACATATGA
>Frequency_1_QualityScore_FFHFHHHJJHIJJJJJJIJJJJIHJJJIJJJJJEHJJFHIJHIJJJJHHIJJJHJHHHHHHFFFFDDDDCDDDDDDEDFEDDDDDDDDDDCEEE_Mismatch_0_Sense_+_Library_PoolT
GACAGTTCGTATTTTGGATCAGTGTTCAAACGGAGGGTTGGATCTTGAAACTGATGCTTTCAACGCAATTGACAGTAATAAGGCAGGATATAAT
>Frequency_1_QualityScore_FFHHHGHJHIIJJIIHIJIIIJJJJJGIIIJIJJJJJJJJJJHIJJGHHHHHFFFFCECEEEEEDDDEDDDDCDDBBDCCCDCDDDCEDDDDDD_Mismatch_1_Sense_+_Library_PoolT
GCAGAGCGTGACAGTTCGTATTTTGGATCAGTTTTCAAACGGAGGGTTGGATCTTGAAACTGATGCTTTCAACGCAATTGACAGTAATAAGGCA
>Frequency_1_QualityScore_FFHHHHGJJJJIIJJJJJJJHGEHIJJJJIIHIIJJJGGHHIJCHHFHHFEBDDFFEACCEEECCDDDDDDDDDDDCB>CCDCA<CDDDDDDDD_Mismatch_0_Sense_+_Library_PoolT
CGCCACATATGACTCTGATCAGCCCCTCGAGTGGCGCAAACAGTACTTCTGGACTGCATTCTGTGGCCAAGCTGGTGGTCCCATGGGGCCTTCG
>Frequency_1_QualityScore_FFFHHHGIIGHGI,IDDHGGIIJJGGGEDFHHHCEHHGEEIGGIGFFGHGIGIGCHHIIJCHHIIGIGCEEFECHEFBDFFACC@;A?CAC=?<_Mismatch_1_Sense_+_Library_PoolT
ATATACTCAATTTGTTACTTTCAATAAGAACCAAGGTCGCTAATGTTCCTATGGTCTATGGTGTAATCACTTGATTACTCACAAGAAGAACCCA
>Frequency_1_QualityScore_FFHHHHHJIJJJJJEIIJJJBHI1BFHIIHIGIHHIJJJJJIIHHHHHHFFDDDDDDDDD@BDDDDCDDBBCDDEEDDDDDDDCCDDDEDDC@D_Mismatch_0_Sense_+_Library_PoolT
TGGGGCCTTCGTTGTGCGGGAGGTGCTTAAGTGTGACGAATCCTTCCACGCAGCAGAGCGTGACAGTTCGTATTTTGGATCAGTGTTCAAACGG
>Frequency_1_QualityScore_FFHHHHHJJJJJGHIJJJJJJJIJJJJJJJJJJJIJJJIJJJJJJJJJJIIJJJJJJJJJJIIJIIGJIGJJJJJJJIHHHGHHFFF_Mismatch_2_Sense_+_Library_PoolT
ATCTGCCTAGGGTAATAAATGTTGCTTTGATATATTGCCTTCAATTGCAAAACCTTTCTAATGAACTTATCTATTTCCTTTCTTTCA
>Frequency_1_QualityScore_FFHHHHHJJJJJJJJJJJIJJGIJJFHIJIIJJJJIJJJJJJJJIJJJJJIJIJHFHFFFFFFEEEEDEEDDDDDDDCDEEEDDDDDDDDDDDD_Mismatch_0_Sense_+_Library_PoolT
TTTGGATCAGTGTTCAAACGGAGGGTTGGATCTTGAAACTGATGCTTTCAACGCAATTGACAGTAATAAGGCAGGATATAATGCCGGCCATCTT
>Frequency_1_QualityScore_DD;3DDBEED@ABB3:A<EFIBFEBF9??EEEFIDEEBDI*?@DD@1BD@;@;AADDDD>>);@D;7>@;(6;B(>BB>A;-;A::>>>AAA3;_Mismatch_1_Sense_+_Library_PoolT
CCTATGGTCTATGGTGTAATCACTTGATTACTCACAAGAAGAACCCAACCCGGGTCCTTAATCTGCCTAGTGTAATAAATGTTGCTTTGATATA
>Frequency_1_QualityScore_FFHHHHHGIJIJJIIIHBGEGGGGFHDGEIGHIIIJEG_Mismatch_0_Sense_+_Library_PoolT
GTCCTTAATCTGCCTAGGGTAATAAATGTTGCTTTGAT
>Frequency_1_QualityScore_FFHHHHHJJJGHIJJJJJIJJJJJIJJJJJJJJJJJGJJJJJJJJJJJJJHIIJJJIHHHEHFFEFFEEDEEEEDDDDDDEEDDECDDCDDCFE_Mismatch_0_Sense_+_Library_PoolT
CAATTGACAGTAATAAGGCAGGATATAATGCCGGCCATCTTTACACCACCTACACCTTTGTTGACTGTTAAGGGCTTACTATCATCCTTATATA
>Frequency_1_QualityScore_D;B?DD?@C?ACA3AA<CCG*?:**)?DHIGAG?D(70AHBG(=@7?A77A?;;;2;A<;>@CCCC>=@=(5<@CA?99?@A:?CCC328&5?C_Mismatch_1_Sense_+_Library_PoolT
TGCGCCACATATGGCTCTGATCAGCCCCTCGAGTGGCGCAAACAGTACTTCTGGACTGCATTCTGTGGCCAAGCTGGTGGTCCCATGGGGCCTT
>Frequency_1_QualityScore_FFHHHHHJJJJJJJJJJJJJJJEJIJJGHJJJJJJJJJJJJIJJIJIJJIIIJJJJJIJIJIIJJJIJJHIHFHHGFFFEFDDCDDDDDDDDDB_Mismatch_2_Sense_+_Library_PoolT
ATTTATTACTTTCAATAATAACCAAGGTCGCTAATTTTCCTATGGTCTATGGTGTAATCACTTGATTACTCACAAGAAGAACCCAACCCGGGTC
>Frequency_1_QualityScore_FDH@FHGJIJJJJGJHIJJJIHJJBGIJJGIJJIHHHGHFFFFDEEEDDDBDDDDCDDDDDDDDDDCDDDDDDDDBDD8?C@CCCCACDDCDBB_Mismatch_2_Sense_+_Library_PoolT
GAGTGGCGCAAACAGTACTACTGGACTGCATTCTGTGGCCAAGCTGGCGGTCCCATGGGGCCTTCGTTGTGCGGGAGGTGCTTAAGTGTGACGA
>Frequency_1_QualityScore_FFFHHHHJJJJJJJJJJJIHIIIGIJJIJJJJJJJJJJJJJJJJJJJJJJJJJJJJJJIIJJJJJJJIJHHIJJIJJ_Mismatch_1_Sense_+_Library_PoolT
CGTAATAAATGTTGCTTTGATATATTGTCTTCAAATGCAAAACCTTTCTAATGAACTTATCTATTTCCTTTCTTTCA
>Frequency_1_QualityScore_FFHHHHHJJIJJJJJIJJJJJJJJJJJJJJJJJJJIJJJJJJJIJJJJJJJJJJJHHHHHHEFFFFEDECEEFDDEDDDDDDDEFEEDDCDEDD_Mismatch_1_Sense_+_Library_PoolT
CTAATAAGGCAGGATATAATGCCGGCCATCTTTACACCACCTACACCTTTGTTGACTGTTAAGGGCTTACTATCATCCTTATATACTCAATTTA
>Frequency_1_QualityScore_:B:CDDDD:E@EFEEA9C;?3C@BD>DC@D>D?D(?DDE.==BCE9ADC3=A>=ADC>>CC=?ADBAADAA:@AA@A;>A<>AA>AAA>A><<5_Mismatch_0_Sense_+_Library_PoolT
TGCCGGCCATCTTTACACCACCTACACCTTTGTTGACTGTTAAGGGCTTACTATCATCCTTATATACTCAATTTATTACTTTCAATAAGAACCA
>Frequency_1_QualityScore_FFHHHHDGIIJJJJJHIJJJJJJIJJJJJJJJJJJJJJJJJJJJIJJJJJJJJJJJJJJJJJJJJJIIJIJIJJIIJJJJJHHHHHHHFFFFEE_Mismatch_0_Sense_+_Library_PoolT
CTAGGGTAATAAATGTTGCTTTGATATATTGTCTTCAAATGCAAAACCTTTCTAATGAACTTATCTATTTCCTTTCTTTCAAATATATGTTCAT
>Frequency_1_QualityScore_DFHHHHHJJJIJJIIJJJJJIJJJJJJJJJJJJJJJJJJJIIHIJJJIIIHHHFFFFFEEEDEEDDDDDCDDDDDDDDDDDDDDDDDDDDDDDD_Mismatch_0_Sense_+_Library_PoolT
AGGGTTGGATCTTGAAACTGATGCTTTCAACGCAATTGACAGTAATAAGGCAGGATATAATGCCGGCCATCTTTACACCACCTACACCTTTGTT
>Frequency_1_QualityScore_DFHHHHDIJJJIJJGIIJJJJJHIJJJIJIJJJJJJIIJJIFIIJJJGIJJJIJJJIJIHHHHFCBBD<9@CDA>C>CDDCDDDBBDDDDDDDD_Mismatch_0_Sense_+_Library_PoolT
AACAGTACTTCTGGACTGCATTCTGTGGCCAAGCTGGTGGTCCCATGGGGCCTTCGTTGTGCGGGAGGTGCTTAAGTGTGACGAATCCTTCCAC
>Frequency_1_QualityScore_FFHHHGHJJIJJJJJJIIJJJGHGHIJEIIHGCEEHHFFDDBDDADDEFDDDDDBDDDDDEDEDDDDDDDBDDDDDACD>CDDDDDDDDDDDDD_Mismatch_0_Sense_+_Library_PoolT
GCGCCACATATGACTCTGATCAGCCCCTCGAGTGGCGCAAACAGTACTTCTGGACTGCATTCTGTGGCCAAGCTGGTGGTCCCATGGGGCCTTC
>Frequency_1_QualityScore_DDHHHHHJJJJJIJJJJJJJJJJJJJGIJJJJJJJJJJJJJJJJJJJJJJFHHHHFFEDFFFDEDEDDDCDEDDEDDDDDDDEEEEDDCDEDCE_Mismatch_0_Sense_+_Library_PoolT
TAATAAGGCAGGATATAATGCCGGCCATCTTTACACCACCTACACCTTTGTTGACTGTTAAGGGCTTACTATCATCCTTATATACTCAATTTAT
>Frequency_1_QualityScore_FDHFHAFHEHEBHHIJJJIJIGIBHGGIGGGGGIGFGIFIFGIJJIJJIGGIEIJGEGIIGFH@HCEEDBCCEFAE:ACCCEED_Mismatch_0_Sense_+_Library_PoolT
GGCCATCTTTACACCACCTACACCTTTGTTGACTGTTAAGGGCTTACTATCATCCTTATATACTCAATTTATTACTTTCAATAA
>Frequency_1_QualityScore_DDHDDFFII<EGG4FGGG@GGGFGIIEGHGG<DBDBDEHIGDBDD>FDDGCBH==@8BGGEHFEHE3?DCD>A>CAD>@>@@@CBDCC@CCCAC_Mismatch_1_Sense_+_Library_PoolT
GGGCTTACTATCAGCCTTATATACTCAATTTATTACTTTCAATAAGAACCAAGGTCGCTAATGTTCCTATGGTCTATGGTGTAATCACTTGATT
>Frequency_1_QualityScore_FFHHHHHJJJJJJJIJIJGHIJJJJJJGIGIIJJJIJJJJJJGIEGIJJJJJJJJIJJJGJIJJJIGIJGIIGJGIJHHHHGFEFFEFFCEEDE_Mismatch_0_Sense_+_Library_PoolT
TCCTTAATCTGCCTAGGGTAATAAATGTTGCTTTGATATATTGTCTTCAAATGCAAAACCTTTCTAATGAACTTATCTATTTCCTTTCTTTCAA
>Frequency_1_QualityScore_FFHHHHGJJJJJJJJJJJJJJJJJIJJJJJJIJJJJJJJHIHJIIGIJJJJJJIIHHEHFEFCFFFEEECCEEDDDEFEEEEEEDDDEDDDDDC_Mismatch_0_Sense_+_Library_PoolT
GTAATCACTTGATTACTCACAAGAAGAACCCAACCCGGGTCCTTAATCTGCCTAGGGTAATAAATGTTGCTTTGATATATTGTCTTCAAATGCA
>Frequency_1_QualityScore_FFHHHHHJJIIIIJJJJJJJJIJJJJJJJJJJJJJJIEHGGIJJJJJJJJJJJIIIJGGIIIJJJJJJJHJJIIIJJFJGJCHHHHGHFHHFFF_Mismatch_0_Sense_+_Library_PoolT
TTGATATATTGTCTTCAAATGCAAAACCTTTCTAATGAACTTATCTATTTCCTTTCTTTCAAATATATGTTCATGTTTATCTATTTCCTTTGTT
>Frequency_1_QualityScore_DDFHHFDGBHHI@HHGHIGHGIIIBHEGBGIIGGIDIIFFHHGDCGHHHBGHIIGIIFFFG@FFHIIIICHHHGGIIGHECCEEEDDCFEFCEE_Mismatch_0_Sense_+_Library_PoolT
TCTTTCAAATATATGTTCATGTTTATCTATTTCCTTTGTTTCAAATGTGTGTTCACGTTTGAACTACATGGACTTGTAAATCTTAACTTTACAT
>Frequency_1_QualityScore_FFHHHHHJIJJJJJJJIJJJJJJJIJJJJJJJIJJJJJJJJJJJJJJJIJIIJJJJJJJI_Mismatch_0_Sense_+_Library_PoolT
AATAAATGTTGCTTTGATATATTGTCTTCAAATGCAAAACCTTTCTAATGAACTTATCTA
>Frequency_1_QualityScore_DDFHBHDF@CBECBAHEEGECGIEF@@?DHHGG>FHGDDEGHGIHIIGGIGBDGHHHHGCAEEI_Mismatch_1_Sense_+_Library_PoolT
CCTACACCTTTGTTGACTGTTAAGGGCTTACTATCATCCTTATATACTCAATTTATTACTTCCA
>Frequency_1_QualityScore_FFHHGHHJJJJIGIJJIJI8DHIJIIIJJJJJJIIJIFHIHGIIIIHGJJIEIIIHHHHHHE>CDFFDDDEEEEEEDDDDDDCDDADCC_Mismatch_0_Sense_+_Library_PoolT
AAGAAGAACCCAACCCGGGTCCTTAATCTGCCTAGGGTAATAAATGTTGCTTTGATATATTGTCTTCAAATGCAAAACCTTTCTAATGA
>Frequency_1_QualityScore_FFHHHHHJJJJJJJJJJIJJJIJJJFIJJJJJJJJJJJJJIIJJJGJIJJIJJJJJHHHHHGFFFFFFFEEDEEEEDEDFDDDEDDDEDDEEDD_Mismatch_1_Sense_+_Library_PoolT
AATGCCGGCCATCTTTACACCACCTACACCTTTGTTGACTGTTAAGGGCTTACTATCATCCTTATATACTCAATTTATTACTTTCAATAATAAC
>Frequency_1_QualityScore_DFHHHHHJJJIGHIJFHIJJJJJJJJJJJJJJEHIGIJJJIIIJJIHIIIJIJIJJGHIJJJIGGIIJJFHIJJIIIIJHHHHHHHFFFFF_Mismatch_1_Sense_+_Library_PoolT
TTAATCTGCCTAGGGTAATAAATGTTGCTTTGATATATTGTCTTCAAATGCAAAACCTTTCTAATGAACTTATCTATTTCCTTTCTTTCAT
>Frequency_1_QualityScore_DDDFFHFGGGIGEGCHGECHI9C>BDDHII@FG-=CHIGEEE?EEDBD=<AA@ACDCCCDDBDDD@?<C99<??:@:AC?8<ACDDCB3>:ACC_Mismatch_0_Sense_+_Library_PoolT
GGTGGTCCCATGGGGCCTTCGTTGTGCGGGAGGTGCTTAAGTGTGACGAATCCTTCCACGCAGCAGAGCGTGACAGTTCGTATTTTGGATCAGT
>Frequency_1_QualityScore_FFHHHHHJJJJJJJJIJJJJJJJJJJJJJJJJJJJJJJJJJJJJJJJJJJIJIJJJJJ_Mismatch_1_Sense_+_Library_PoolT
ATGTTGCTTTGATATATTGTCTTCAAATGCAAAACCTTTCTAATGAACTTATCTATTA
>Frequency_1_QualityScore_DBFHHCDFGHHEFGHIFCFFHCHGFFHIHHHIIIGHGFHG??FHGFB@CGHHE=AEB=BEACCCCCACDDDCB@CCCDC5;@CDDDDCCCCCAC_Mismatch_1_Sense_+_Library_PoolT
TCTTTCAACGCAATTGACAGTAATAAGGCAGGATATAATGCCGGCCATCTTTACACCACCTACACCTTTGTTGACTGTTAAGGGCTTACTATCA
>Frequency_1_QualityScore_AFHDDHBGDHGGGCGHHGHIJIIIIHI?FHHIIIIGIIJAHGIEGGJIHHDHGCHGFFEFFFDECCABACDA<?BCDBCDDCDDDDBCDDCCDD_Mismatch_0_Sense_+_Library_PoolT
ACATATGACTCTGATCAGCCCCTCGAGTGGCGCAAACAGTACTTCTGGACTGCATTCTGTGGCCAAGCTGGTGGTCCCATGGGGCCTTCGTTGT
>Frequency_1_QualityScore_@)@DADBB@EEAEEE94?ECDEDDD*:494?:?9B<?D9D<*??9?C<4=CBB7=C@_Mismatch_2_Sense_+_Library_PoolT
GATAAGGGCTTACTATCATCCTTATATACTCAATTTATTACTTTCAATAATAACCAA
>Frequency_1_QualityScore_FFHHHHHJJIJJJJJIJJJJJJJJIJIJJJJJIGIJJJJJJJJJJJJJJJJJIJJJJGIJHIIJJIHHHHHHHFDFFFFDEEEEEEDDDEDEDD_Mismatch_1_Sense_+_Library_PoolT
AGTTAAGGGCTTACTATCATCCTTATATACTCAATTTATTACTTTCAATAAGAACCAAGGTCGCTAATGTTCCTATGGTCTATGGTGTAATCAC
>Frequency_1_QualityScore_FFHGHFHIJGHIJJJJJIJJGHIIJJHJJJJJJJIIGIGHIIJGIIGGHIJJJGIIIGIJJJIJHJJJJIHIJIIIJJJHHHG_Mismatch_1_Sense_+_Library_PoolT
TGCCTAGGGTAATAAATGTTGCTTTGATATATTGTCTTCAAATGCAAAACCTTTCTAATGAACTTATCTATTTCCTTTCTTAC
>Frequency_1_QualityScore_FFHHHHHJJJJJJJJJJJJJJJJJIJJJJJIJJJJJJJJJJ_Mismatch_0_Sense_+_Library_PoolT
GCAAAACCTTTCTAATGAACTTATCTATTTCCTTTCTTTCA
>Frequency_1_QualityScore_ABDDDDDEEI<<BAE<FE<FFDE4CE<EEAAE?EE1?@BDD?DDE>D<DE@D?B8BDD*0BBEC4BBC4_Mismatch_0_Sense_+_Library_PoolT
ATGTTGCTTTGATATATTGTCTTCAAATGCAAAACCTTTCTAATGAACTTATCTATTTCCTTTCTTTCA
>Frequency_1_QualityScore_FFHHHHHJJEHIJJJJJJIJJJJJJJGJJJJJJJJJJJJJJJJIJJJJJJJJJJJJJJJJIIJJJIJJJJIJJJJJJJJHHHHG_Mismatch_0_Sense_+_Library_PoolT
TGCCTAGGGTAATAAATGTTGCTTTGATATATTGTCTTCAAATGCAAAACCTTTCTAATGAACTTATCTATTTCCTTTCTTTCA
>Frequency_1_QualityScore_FFHHHFHJJGHJJJIIJJJJJJJJIJJJJJJJJJJJIJJIIJJJJJJJIJJJJIJJJJJJJJHFGCGEGCHHGJJJJEHGEHGHH_Mismatch_0_Sense_+_Library_PoolT
CTTTGATATATTGTCTTCAAATGCAAAACCTTTCTAATGAACTTATCTATTTCCTTTCTTTCAAATATATGTTCATGTTTATCTA
>Frequency_1_QualityScore_FFHHHHHJJJJJJJJJJJJJJIJ_Mismatch_0_Sense_+_Library_PoolT
CAAATGCAAAACCTTTCTAATGA
>Frequency_1_QualityScore_FFHHDHHIJIJJJJJJJJJJJJJJIJHJJJJJJJJJJJJJJJHIJJIJIIJHHHHHFFFFDEEDEEEEEEDDDDDDDDC_Mismatch_1_Sense_+_Library_PoolT
GGTGTAATCACTTGATTACTCACAAGAAGAACCCAACCCGGGTCCTTAATCTGCCTAGGGTAATAAATGTTGCTTTGAC
>Frequency_1_QualityScore_FFHHGHHJIIJIJJGJJJJJIHIEHIIIJJHIJJJJJJIHIJIDIJJHIHHIJIHHHHHFFFFFFFDEC>CEEEDFDDDEDDDEDD_Mismatch_0_Sense_+_Library_PoolT
CCGGCCATCTTTACACCACCTACACCTTTGTTGACTGTTAAGGGCTTACTATCATCCTTATATACTCAATTTATTACTTTCAATAA
>Frequency_1_QualityScore_FFHHHHHJJJJJJJJJJJJJIJJIJIIJJJJJIJJJJJJJIJJJJJJJJJJJJJJIHIIJJJJJJIJIHBEHHHFFFFFFEEDEEEECCDEDDD_Mismatch_0_Sense_+_Library_PoolT
TTGTTGACTGTTAAGGGCTTACTATCATCCTTATATACTCAATTTATTACTTTCAATAAGAACCAAGGTCGCTAATGTTCCTATGGTCTATGGT
>Frequency_1_QualityScore_FFHHHHGJJJJIJJJJJJHJJJJJJJJJJJJJJJJJJJJIJJJIIIGIJJJJJJJIJJJJJJJJJJIEHEHHFFFDDDDDDDDDBDDDDDEDDE_Mismatch_0_Sense_+_Library_PoolT
TTTCAATAAGAACCAAGGTCGCTAATGTTCCTATGGTCTATGGTGTAATCACTTGATTACTCACAAGAAGAACCCAACCCGGGTCCTTAATCTG
>Frequency_1_QualityScore_FFHHHHHJJJJJJJHHHIJJJJIJJIJJJJJJJJJJJJJJJJJJJJJJJJJJJJJJJJJJJJJIJJJIJHHHFFFDDEEEDEDE_Mismatch_1_Sense_+_Library_PoolT
CTTTGTTGACTGTTAAGGGCTTACTATCATCCTTATATACTCAATTTATTACTTTCAATAAGAACCAAGGTCGCTAATGTTCCA
>Frequency_1_QualityScore_FFHHHHHJJGIHHFHGHIIHIIGJJIIFCHGIJJIJJIIIIIIFHIJC@BH?EEEFF?@DEEEEEEECDCCDDDBD@BDDDDDDCCACDEDDDD_Mismatch_0_Sense_+_Library_PoolT
AGCAGAGCGTGACAGTTCGTATTTTGGATCAGTGTTCAAACGGAGGGTTGGATCTTGAAACTGATGCTTTCAACGCAATTGACAGTAATAAGGC
>Frequency_1_QualityScore_FDHGDHHHAHA@GCGHJJJGGIJGIGGGIIFHIGJBGGIIJIJIJJIIAFGHEDCEEHEEHEBBDDCACAC@ADCC@AC@CDEDECDDCC@CD@_Mismatch_1_Sense_+_Library_PoolT
AATAAGGCAGGATATAATGCCGGCCATCTTTACACCACCTACACCTTTGTTGACTGTTAATGGCTTACTATCATCCTTATATACTCAATTTATT
>Frequency_1_QualityScore_FFFHGHHIIIJIIIGHIGFHIIJIGHGIIJJJJJIIGJGGHHEII=CF@EHI@GCEHCCBFDCFECDECCECACDD@CDECCDDCDCCECEDDC_Mismatch_0_Sense_+_Library_PoolT
AGGCAGGATATAATGCCGGCCATCTTTACACCACCTACACCTTTGTTGACTGTTAAGGGCTTACTATCATCCTTATATACTCAATTTATTACTT
>Frequency_1_QualityScore_DD?FHHHEIHEGCEGEBGABFHGCGDHIIICEHIIGGG8BDGI@FA@CHCGGGHGCHHHE=;77?C>BCC>>AC@CA==BA@:@CD3>C>:>@C_Mismatch_0_Sense_+_Library_PoolT
CAAGAAGAACCCAACCCGGGTCCTTAATCTGCCTAGGGTAATAAATGTTGCTTTGATATATTGTCTTCAAATGCAAAACCTTTCTAATGAACTT
>Frequency_1_QualityScore_FFHHDHHGHGGIJIJIJIGIGIIJJJJJIJJGHIHJIJGIHDGIGGIJGIIGID>GHHHHGEHFFFDFF;@CCCECEDDDEDDACDDDCDCCCD_Mismatch_1_Sense_+_Library_PoolT
GCCGGCCATCTTTACACCACCTACACCTTTGTTGACTGTTAAGGGCTTACTATCATCCTTATATACTCAATTTATTACTTTCAATAATAACCAA
>Frequency_1_QualityScore_FFHHGHHJJJJJJJJIJIJJJGIJFJJIJDIHJJGIJJHIJJJJJIJJIIJJJJJJJHFGHEFFFFFFFFEEEEECDDDDEDDDEDDEEDDDCB_Mismatch_1_Sense_+_Library_PoolC
GCCGGCCATCTTTACACCACCTACACCTTTGTTGACTGTTAAGGGCTTACTATCATCCTTATATACTCAATTTATTACTTTCAATAATAACCAA
>Frequency_1_QualityScore_FFHHHHGJIJIIJJJJIGIJJJJJ?FHIJGIJJJIJJJHIJJFHIIJIIJJIJJIGHHHE_Mismatch_0_Sense_+_Library_PoolT
CTCACAAGAAGAACCCAACCCGGGTCCTTAATCTGCCTAGGGTAATAAATGTTGCTTTGA
>Frequency_1_QualityScore_;D<<FAFFF<FFHFIF33AEHHIDEIIFHBHFGFG@4?@BF>8B?0?)?FBFF488BCFGII>CEE_Mismatch_1_Sense_+_Library_PoolT
ATCATCCTTATATACTCAATTTATTACTTTCAATAAGAACCAAGGTCGCTAATGTTCCTATGGTCA
>Frequency_1_QualityScore_FFGHHHHHIJJJJJJJIGJJJJIIHHHHIJJJHIJJGJJJJJJJJIJIJJJJIIJJIIJIJJJJJIJJIHIIJJIGHHH?EDDFFFFE@AA@CB_Mismatch_0_Sense_+_Library_PoolT
TCTATTTCCTTTGTTTCAAATGTGTGTTCACGTTTGAACTACATGGACTTGTAAATCTTAACTTTACATGATCAATTTGAGTTCATACCGTTTT
>Frequency_1_QualityScore_?3ADDD8?+2<:?AE:?B:94?DDD*9BD4?32D@DB))8BCECACCDAEC)7=A>D?=A;A;A_Mismatch_1_Sense_+_Library_PoolT
AGAACCCACCCCGGGTCCTTAATCTGCCTAGGGTAATAAATGTTGCTTTGATATATTGTCTTCA
>Frequency_1_QualityScore_FFGBDFHFGEEBABCFHEBAHHIIIGGHIIIIFIHHHGHIHGIHEGIIIHIHGICH_Mismatch_0_Sense_+_Library_PoolT
CTTGTAAATCTTAACTTTACATGATCAATTTGAGTTCATACCGTTTTATAATGGTA
>Frequency_1_QualityScore_FFHHHHHJJJJJJ@GHIJJJIJJJIJJIJJJHHJJJJJJJHJJJJJJJHJJJJJJJJJJJHGHHHHHFFFFFDEEDEDDEEDDDDDDDDDDEFE_Mismatch_0_Sense_+_Library_PoolT
AACCCAACCCGGGTCCTTAATCTGCCTAGGGTAATAAATGTTGCTTTGATATATTGTCTTCAAATGCAAAACCTTTCTAATGAACTTATCTATT
>Frequency_1_QualityScore_FFHGGHHIJJEHHIJJJJJJIJJJJEFIIIJJJJJIIJJIJJJJJJJJIJJJIJJJIJGHGGGEHFFFFFFFEDCDDDCEEEDDDDDDDBDDDD_Mismatch_1_Sense_+_Library_PoolT
TTTGGATCAGTGTTCAAACGTAGGGTTGGATCTTGAAACTGATGCTTTCAACGCAATTGACAGTAATAAGGCAGGATATAATGCCGGCCATCTT
>Frequency_1_QualityScore_FFFHHFHIJIJJJJJJJGHIJHIGGIGHIIJJJJIJGIJIIIIJJIJIIIJGEEHHHHHFFFFFFDDBCCCDEECDDBDDDDDDDDDDDDDDDD_Mismatch_0_Sense_+_Library_PoolT
AGTGTTCAAACGGAGGGTTGGATCTTGAAACTGATGCTTTCAACGCAATTGACAGTAATAAGGCAGGATATAATGCCGGCCATCTTTACACCAC
>Frequency_1_QualityScore_DDDHHHHEGBHGHIHHIIBHIIICIEEHBHGGHGII@FG@BDDHIGICFGFEECHIEI@GHIIJG@CACC_Mismatch_0_Sense_+_Library_PoolT
CACCTACACCTTTGTTGACTGTTAAGGGCTTACTATCATCCTTATATACTCAATTTATTACTTTCAATAA
>Frequency_1_QualityScore_FFHHHFHIIJJJJJIJJJJJIJJIIIJJJIGHIJJJJJJJJIJJJJJJJIJJJJJJJIJJJJIJJJJJJIIIIJIJJJJG_Mismatch_0_Sense_+_Library_PoolT
TAGGGTAATAAATGTTGCTTTGATATATTGTCTTCAAATGCAAAACCTTTCTAATGAACTTATCTATTTCCTTTCTTTCA
>Frequency_1_QualityScore_FFHGHH@EAFHHGHIGCHHAFDEHCDFHFHIIIDFHIIEGGEGEH@HHGHGIGHIHEHIIBFGIIHHEFHAEFFFF_Mismatch_0_Sense_+_Library_PoolT
CCCGGGTCCTTAATCTGCCTAGGGTAATAAATGTTGCTTTGATATATTGTCTTCAAATGCAAAACCTTTCTAATGA
>Frequency_1_QualityScore_FFHGHHHJIIJJJJIIJJIJGIIHIIJJJJJJIIJJJIJJJJIJIJFFDGHIJJIJIJJJIJJJJJJJIIGHEHIIJJHHHHHHGFEFFFFFEE_Mismatch_0_Sense_+_Library_PoolT
CTTTCAAATATATGTTCATGTTTATCTATTTCCTTTGTTTCAAATGTGTGTTCACGTTTGAACTACATGGACTTGTAAATCTTAACTTTACATG
>Frequency_1_QualityScore_BDHH?FFEHBHIIB=BCFF:A):??)9?FG>FH>=BH>C\-@(7=@A;?=7==7@@CBDEEE=@;@@CC@C>@CCCCCC??C:(5;AD:4>CC:_Mismatch_2_Sense_+_Library_PoolT
ACAAGAAGAACCCAACCCGGGCCCTTAATCTGCCTAGGGGAATAAATGTTGCTTTGATATATTGTCTTCAAATGCAAAACCTTTCTAATGAACT
>Frequency_1_QualityScore_FFHHHHHJJJJJJJJIJJGIJEHIJFHIJJJJJIJJJGHIIIJHHFABD=ACCDCCCACEDDDDDDDDDCCCDDDDDDDDDDDDDDDBBDDCA@_Mismatch_1_Sense_+_Library_PoolT
ATTCTGTGGCCAAGCTGGCGGTCCCATGGGGCCTTCGTTGTGCGGGAGGTGCTTAAGTGTGACGAATCCTTCCACGCAGCAGAGCGTGACAGTT
>Frequency_1_QualityScore_FFHHHHHJJJIJJJJJJCGHIJJJJJJJJJJJJJJGIJJJJJJJIJIJIJIJJJJIJHHHHFHGFFFFFCFEEEEEDDDDDDDEEDDDDDDDDD_Mismatch_0_Sense_+_Library_PoolT
GAAGAACCCAACCCGGGTCCTTAATCTGCCTAGGGTAATAAATGTTGCTTTGATATATTGTCTTCAAATGCAAAACCTTTCTAATGAACTTATC
>Frequency_1_QualityScore_FFHHHHHJJJIIJJJIJIJJIJIJJJJJJJJJHJJJIIJJJJIJJJHHEHFFFFDDDBDD8ACDDCDDCADDDDDDDDDDDDDDDDDDD@DDDD_Mismatch_2_Sense_+_Library_PoolT
TACTGGACTGCATTCTGTGGCCAAGCTGGCGGTCCCATGGGGCCTTCGTTGTGCGGGAGGTGCTTAAGTGTGACGAATCCTTCCACGCAGCAGA
>Frequency_1_QualityScore_FFHHHHHJJJJJJJJJJJJJJIJJJJJJJJJJJJJJJJJJJJJJJJJJJJJIIJJHHHHHHHFFFDDDDCDDDDDDDDDDDDDDDDDDDDDDDD_Mismatch_1_Sense_+_Library_PoolT
GGGGTTGGATCTTGAAACTGATGCTTTCAACGCAATTGACAGTAATAAGGCAGGATATAATGCCGGCCATCTTTACACCACCTACACCTTTGTT
>Frequency_1_QualityScore_DADDFADHBH@?FCGFDFHIIIGBFHIG9BDFFHGIG8=@DHCHHIIHCEGGGIGIGCECHHHGHFB?@ACECCA;;;:@;CCCCCCCDDDE@D_Mismatch_0_Sense_+_Library_PoolT
CCAACCCGGGTCCTTAATCTGCCTAGGGTAATAAATGTTGCTTTGATATATTGTCTTCAAATGCAAAACCTTTCTAATGAACTTATCTATTTCC
>Frequency_1_QualityScore_FFHHHHHJJJJJJJJJJJJJJJJJJJJIJJJIJJJJJIJJJJJJJJHJIIJJIJIJJIJIHIJIJJJGIJJJJJJJJJJJHGHHFGEFDFFFFE_Mismatch_0_Sense_+_Library_PoolT
CAAATGCAAAACCTTTCTAATGAACTTATCTATTTCCTTTCTTTCAAATATATGTTCATGTTTATCTATTTCCTTTGTTTCAAATGTGTGTTCA
>Frequency_1_QualityScore_FFFDACFHIJJGGHGHCFHIIJJIGJJIGHHGIJJJJJJJJIGIJJJIHHIHHGFFEDFFDCB?CCDCCDBBDBDB>BD8AACCC@>ACDDDDB_Mismatch_0_Sense_+_Library_PoolT
CGAGTGGCGCAAACAGTACTTCTGGACTGCATTCTGTGGCCAAGCTGGTGGTCCCATGGGGCCTTCGTTGTGCGGGAGGTGCTTAAGTGTGACG
>Frequency_1_QualityScore_DEHHGHHJEIIJJIJJJIIIJIIJJJIHJJJIJJJJJJJJJJJJJIJJJIJJJJJJIIIIIJ_Mismatch_0_Sense_+_Library_PoolT
TTTGATATATTGTCTTCAAATGCAAAACCTTTCTAATGAACTTATCTATTTCCTTTCTTTCA
>Frequency_1_QualityScore_FFHHHHFGHIJJJIJJJJJJJJIJJIGIIIJIIJJJJJJJIGIIICHGIJGIJHHHHHFFFFFFFFEDDDDDDBADDDDCDDDDCDDDDDDDCD_Mismatch_0_Sense_+_Library_PoolT
CTTAAGTGTGACGAATCCTTCCACGCAGCAGAGCGTGACAGTTCGTATTTTGGATCAGTGTTCAAACGGAGGGTTGGATCTTGAAACTGATGCT
>Frequency_1_QualityScore_FFHGHHHJGHJJGHHIJIDHIIJJIIIIIIJGIIHJJIJJJJJIIJJJJHHHGHGFFFDEEEEEECDDBBDDDDCDDDDCD@CDDDDDDDDDDD_Mismatch_0_Sense_+_Library_PoolT
ACGGAGGGTTGGATCTTGAAACTGATGCTTTCAACGCAATTGACAGTAATAAGGCAGGATATAATGCCGGCCATCTTTACACCACCTACACCTT
>Frequency_1_QualityScore_FFHHDFFIJHIIJ@HGHHHIFIIHHGIGHJJJIGIIJIIIEFHIGIJIGIGIIHJJGGCHIJJJJJGIICG_Mismatch_1_Sense_+_Library_PoolT
AAATGTTGCTTTGATATATTGTCTTCAAATGCAAAACCTTTCTAATGAACTTATCTATTTCCTTTCTTCCA
>Frequency_1_QualityScore_DFGHHHGJ@EHHIIJIJGJJIJJIJJ?BCHGEEIIGGIJIJGHIJIEFGHI@FIIJIGIIGJIJHHHHDBDDECFEEEEEEEDDDDC_Mismatch_1_Sense_+_Library_PoolT
AACCCGGGTCCTTAATCTGCCTAGGGTAATAAATGTTGCTTTGATATATTGTCTTCAAATGCAAAACCTTTCTAATGAACTTATCCA
>Frequency_1_QualityScore_FFHHHHHJJJIJJJJJJJJJJJIJJJIJJJJJJJJGIJJJJJJJJIJJGGIJJJHIJJJHHFFCDD?ADCCCDCDDEDCDDDDD@CDDDCDDDB_Mismatch_1_Sense_+_Library_PoolT
CAGTACTTCTTGACTGCATTCTGTGGCCAAGCTGGTGGTCCCATGGGGCCTTCGTTGTGCGGGAGGTGCTTAAGTGTGACGAATCCTTCCACGC
>Frequency_1_QualityScore_FDDFHHHIJIJJJJJJJIIIIJJJJIIIIIFHIIIJFCHHIEHIJJJHHHHHFDFFEFFDCCD???=@558>CCACCCCA>A@CCDDDDACDCD_Mismatch_0_Sense_+_Library_PoolT
GTGTGACGAATCCTTCCACGCAGCAGAGCGTGACAGTTCGTATTTTGGATCAGTGTTCAAACGGAGGGTTGGATCTTGAAACTGATGCTTTCAA
>Frequency_1_QualityScore_FFHHHHHJJJJJJJJJJJJJJIIIJIJJJJJJJJJJJJJJJJJJJIJJIJJJJJHJJIJIJIJJIJJJIGHHIIJIHIIIEHEHHFFFFFFEED_Mismatch_0_Sense_+_Library_PoolT
CAAAACCTTTCTAATGAACTTATCTATTTCCTTTCTTTCAAATATATGTTCATGTTTATCTATTTCCTTTGTTTCAAATGTGTGTTCACGTTTG
>Frequency_1_QualityScore_FFHHHHHJJJJJJJJGJJJIIGJJJIJIGHIJJIIJJJJJJJGIJIHIJIJHJHHHHHHHFFFFFFFEEFEEEEDCDCDCDDDDCDDBDDDDDE_Mismatch_1_Sense_+_Library_PoolT
ATTACTCACAAGAAGAACCCAACCCGGGTCCTTAATCTGCCTAGGGTAATAAATGTTGCTTTGATATATTGTCTTCAAATACAAAACCTTTCTA
>Frequency_1_QualityScore_AABDDHFIIIGGEEAFHHEBFHEEGIIGADHII@:?DGHG)8CFHIGIIIDB;C3=AEECED>BCDECCCCC@DDDDEDDCCCECCCCCA@A_Mismatch_0_Sense_+_Library_PoolT
TCACTTGATTACTCACAAGAAGAACCCAACCCGGGTCCTTAATCTGCCTAGGGTAATAAATGTTGCTTTGATATATTGTCTTCAAATGCAAA
>Frequency_1_QualityScore_FFHHHHHJJJJGHJ?DHIJJIJHIIIIJIJJJJJIJJJJJJHHFFFEEDEDDDDDDDACDDBCDDEEDBDDDDDDDEEDEEDDDDDDDD?BBDD_Mismatch_0_Sense_+_Library_PoolT
CGTTGTGCGGGAGGTGCTTAAGTGTGACGAATCCTTCCACGCAGCAGAGCGTGACAGTTCGTATTTTGGATCAGTGTTCAAACGGAGGGTTGGA
>Frequency_1_QualityScore_FFHHHHHIIIJJJJJIJJJJJJJDGIIJJJJJJJJJJJJJJGHIIJJJJIIIIHHHHHHFFFFFFFFEEEEEEEDDDDDDDDDDDDDDEEEDDD_Mismatch_0_Sense_+_Library_PoolT
TCACAAGAAGAACCCAACCCGGGTCCTTAATCTGCCTAGGGTAATAAATGTTGCTTTGATATATTGTCTTCAAATGCAAAACCTTTCTAATGAA
>Frequency_1_QualityScore_?2CACFF9BE@AECEGEGIEIIBEHHGHCGGHHIF9FB:?DGHGH<BHC<FGGFHGEHGDF=F_Mismatch_0_Sense_+_Library_PoolT
TCTGCCTAGGGTAATAAATGTTGCTTTGATATATTGTCTTCAAATGCAAAACCTTTCTAATGA
>Frequency_1_QualityScore_FFHHDHHIJJJJJJJJIJJHHIIIIIJJBHGIJJJJJJJJJHHFFDDEEDDDDDCDDDDDDDDDDDDCDCDCDDDDDDDDDDDDDCDB<CDBDD_Mismatch_0_Sense_+_Library_PoolT
CTTGTTGTTGCATTTCAGGTAGCGGGCGTTTCAGCACAAACGCAGAGCAATACGTACACAACGTACAATGACTACAACCCGTCAGCCAAAAATT
>Frequency_1_QualityScore_FFHHHHHJJJJJJJIJJJJJJJEDHHJJJJDGHIJJIJJJJJJJJJJJ=CHIJJJJGAEFHGFFFFFFFEEEEEEEDDDCDCDDD_Mismatch_0_Sense_+_Library_PoolT
TGATTACTCACAAGAAGAACCCAACCCGGGTCCTTAATCTGCCTAGGGTAATAAATGTTGCTTTGATATATTGTCTTCAAATGCA
>Frequency_1_QualityScore_D8F?FFFB@EGHFDGIGHGEHEIHIGIIIEGGIIGDGCDGI9DGICEGHEHGIIIII>GHGII>F6BHFEHFHHEEEEEECCCCCEECCCAACB_Mismatch_0_Sense_+_Library_PoolT
GACTGTTAAGGGCTTACTATCATCCTTATATACTCAATTTATTACTTTCAATAAGAACCAAGGTCGCTAATGTTCCTATGGTCTATGGTGTAAT
>Frequency_1_QualityScore_FFHHFGHIGIJJCHGIIJJIHIFIIIIIIIIIEHEIJJGIIAGHBHIJIJEHIJGIJJIIJHI=AEHHEAHFFDFFFE_Mismatch_0_Sense_+_Library_PoolT
GGGTAATAAATGTTGCTTTGATATATTGTCTTCAAATGCAAAACCTTTCTAATGAACTTATCTATTTCCTTTCTTTCA
>Frequency_1_QualityScore_FFHDFHHJJJJJJJJJJJJJJFHIJJJJJJGIJJJJIJJJJJJJJJJIJJJJJJJJJJJIJHHGHFFFFDFFEEEEEEEDDEFEEEEDDDDDDD_Mismatch_0_Sense_+_Library_PoolT
GGGTCCTTAATCTGCCTAGGGTAATAAATGTTGCTTTGATATATTGTCTTCAAATGCAAAACCTTTCTAATGAACTTATCTATTTCCTTTCTTT
>Frequency_1_QualityScore_FFHFFHHJJJJJIJJJJJJJJIJJJJJJIJJJJJJJJIJIJJJJJJIJJJIJJJHJJJJIJJJIJJJJJGIJIJJHHGHHGGFFFFDFFFEEDE_Mismatch_0_Sense_+_Library_PoolT
GGGTAATAAATGTTGCTTTGATATATTGTCTTCAAATGCAAAACCTTTCTAATGAACTTATCTATTTCCTTTCTTTCAAATATATGTTCATGTT
>Frequency_1_QualityScore_FFHHHHHJJIJJJJJIJJJJJJIJJJJJIIJJJJJJJGIIJIJJFHHHJJJJIJJHHGHHHHFFFFFFDCEEEEEDDEDDEDEDCDEDDDDEDD_Mismatch_1_Sense_+_Library_PoolT
TATAATGCCGGCCATCTTTACACCACCTACACCTTTGTTGACTGTTAAGGGCTTACTATCATCCTTATATACTCAATTTATTACTTTCAATAAT
>Frequency_1_QualityScore_DDFBFHFGIIDCGEFAFEH>?EB<?FFCF>?FGEGDGIHCHDGHHCGIEE<BFICH<FGGIH>G@EGACAAECHEDE>DF2;;@15;:=??;CD_Mismatch_0_Sense_+_Library_PoolT
TTACACCACCTACACCTTTGTTGACTGTTAAGGGCTTACTATCATCCTTATATACTCAATTTATTACTTTCAATAAGAACCAAGGTCGCTAATG
>Frequency_1_QualityScore_DDFHHHHIJJJJJJJJHIJJJJJJJJJJJJJJJJJJJJJHIJJJJJJJGHIHHHIIJJGIJIIIIJJIJJIJJJIHHHHFGHEFFFFFEEEECE_Mismatch_0_Sense_+_Library_PoolT
TTCTTTCAAATATATGTTCATGTTTATCTATTTCCTTTGTTTCAAATGTGTGTTCACGTTTGAACTACATGGACTTGTAAATCTTAACTTTACA
>Frequency_1_QualityScore_ADDDDD3CE:<<4<2<AF<E)1:9??::99C?BBD@D<?9?D49/*/8?DE:==/<)8=C=88A8--)5=?_Mismatch_0_Sense_+_Library_PoolT
GTTCACGTTTGAACTACATGGACTTGTAAATCTTAACTTTACATGATCAATTTGAGTTCATACCGTTTTAT
>Frequency_1_QualityScore_FFHHHHHJJJJJJJIHGIIJIIIIIJJJJJJJJJJJJJJJJJJJJHGHHHHHFFFFFFEEEEEEEDDDDDDDDDDDDBDDCDDDDDDDDDCDDD_Mismatch_0_Sense_+_Library_PoolT
CCACCTACACCTTTGTTGACTGTTAAGGGCTTACTATCATCCTTATATACTCAATTTATTACTTTCAATAAGAACCAAGGTCGCTAATGTTCCT
>Frequency_1_QualityScore_FFHHHHHIJJJJJJGHIJJJIJJJJJJJIIJJFHIIIJJJJIJJJJJJJJJ_Mismatch_0_Sense_+_Library_PoolT
GAACCCAACCCGGGTCCTTAATCTGCCTAGGGTAATAAATGTTGCTTTGAT
>Frequency_1_QualityScore_FFHHHHHJJJ4EHHJJIJJJJJJJJEHIJJIJJJJJJJJIJJJIJJIJJJHHHIJJJJJJJJIJJJJIJHHHHHFFFFFEDDDDDDDDDDBBBD_Mismatch_1_Sense_+_Library_PoolT
TTATTACTTTTAATAAGAACCAAGGTCGCTAATGTTCCTATGGTCTATGGTGTAATCACTTGATTACTCACAAGAAGAACCCAACCCGGGTCCT
>Frequency_1_QualityScore_FFHHGHHJJJJJJJJJJJJJJJJJJJJJJJJJJJJJJJIJIJJJJJJIIIJJJJHHHHHFFFFFFFEEEEDEEEEEDDDDEDDEDEDDDEDDCD_Mismatch_0_Sense_+_Library_PoolT
GGATATAATGCCGGCCATCTTTACACCACCTACACCTTTGTTGACTGTTAAGGGCTTACTATCATCCTTATATACTCAATTTATTACTTTCAAT
>Frequency_1_QualityScore_FFHHHHHJJJJJJJJJJJJJJJJJJJJJJJJJJJJJJJJJJJJJJJJJJJJJJJJJJJGHGIJIGIJJIIJJIHFFFFDEDEEEEDDDDDDDDD_Mismatch_0_Sense_+_Library_PoolT
ACCTTTGTTGACTGTTAAGGGCTTACTATCATCCTTATATACTCAATTTATTACTTTCAATAAGAACCAAGGTCGCTAATGTTCCTATGGTCTA
>Frequency_1_QualityScore_FFHHHHHJJGHHJJJJJJJJJJJJJJJGIIJJJJJJHIJJJJJJJJEIJJJJJIJJJIIJJJJJHHHHFFFFFFE_Mismatch_0_Sense_+_Library_PoolT
CAACCCGGGTCCTTAATCTGCCTAGGGTAATAAATGTTGCTTTGATATATTGTCTTCAAATGCAAAACCTTTCTA
>Frequency_1_QualityScore_2AFHHHFIJIIIIJJJJJJJJJGHIIGHGIHIJJIJHCHIHIHIJIJIHHJJHHFEBACEEECCDEDEEDDDDDDDDDCDDDEDDCDDDDBDC_Mismatch_0_Sense_+_Library_PoolT
TTTTGGATCAGTGTTCAAACGGAGGGTTGGATCTTGAAACTGATGCTTTCAACGCAATTGACAGTAATAAGGCAGGATATAATGCCGGCCATC
>Frequency_1_QualityScore_FFHHHHHIGIGHFFHGHDJEIIHHHIJIGEGHIBEHHIDHFDHIIIJGDFDF:DFHIEGIJCEHCHDFHFIHCHGDGGEHHEHHHFFFFEF@;@_Mismatch_0_Sense_+_Library_PoolT
TATATGTTCATGTTTATCTATTTCCTTTGTTTCAAATGTGTGTTCACGTTTGAACTACATGGACTTGTAAATCTTAACTTTACATGATCAATTT
>Frequency_1_QualityScore_FFHHHHHJJJJJJJJIJJJIGIIJJIJJIIIIJGJJIJJJJJJJJGHIJJJJGJJIIIIIFHIIJJJIGEEHHHHFFFFEFEEEECCDDEEEDD_Mismatch_0_Sense_+_Library_PoolT
TGTTAAGGGCTTACTATCATCCTTATATACTCAATTTATTACTTTCAATAAGAACCAAGGTCGCTAATGTTCCTATGGTCTATGGTGTAATCAC
>Frequency_1_QualityScore_@BFHH?DEFAGFGGIGIIGHGGGCGEICGIIIDCAHDGIDCGGHHIE@FE@FGCHEFA;DDD9A??CEB@DDCDDCC>CCCCCCC>@@CCCC@C_Mismatch_0_Sense_+_Library_PoolT
CCGGGTCCTTAATCTGCCTAGGGTAATAAATGTTGCTTTGATATATTGTCTTCAAATGCAAAACCTTTCTAATGAACTTATCTATTTCCTTTCT
>Frequency_1_QualityScore_FFHHHHHJJJJJJJJJJJJJJJJJJJIGIJJJJJIJJJJJJJJJHJJIJJJJJIJJJJJJJIJJJJIJJIJIHHHHFHHFFDFFDEDEDCCDDD_Mismatch_0_Sense_+_Library_PoolT
ATCTTTACACCACCTACACCTTTGTTGACTGTTAAGGGCTTACTATCATCCTTATATACTCAATTTATTACTTTCAATAAGAACCAAGGTCGCT
>Frequency_1_QualityScore_DFHGHGHIGGH@HIJIGECHGGFFEH<GGGHG?GHGGEDGF9BFIIIGCDBGEFHGHIEGGFHGHEGCGEEHFHHHH_Mismatch_0_Sense_+_Library_PoolT
ACATGGACTTGTAAATCTTAACTTTACATGATCAATTTGAGTTCATACCGTTTTATAATGGTAATTCTTTTTAATTA
>Frequency_1_QualityScore_FDHHHHHJJJJJJJJJJJJJJJJJJIJJJIJJJJJJJJJJJJJJJJJJJJJJIJJJJJJJIJJJJJJJJGIIGGHGFGFGFFFFDEDEEDDBDB_Mismatch_1_Sense_+_Library_PoolT
GTTTACACCACCTACACCTTTGTTGACTGTTAAGGGCTTACTATCATCCTTATATACTCAATTTATTACTTTCAATAAGAACCAAGGTCGCTAA
>Frequency_1_QualityScore_FFHHHHHJJJJJIJJJJJJJJJJJIJJJJJJJJJIJHIJIJJJJIJJJJJJJHHHFFFFFFFEEEECEDBDDDDDDDEECDDDDDDDDDCDDEE_Mismatch_0_Sense_+_Library_PoolT
TATGGTCTATGGTGTAATCACTTGATTACTCACAAGAAGAACCCAACCCGGGTCCTTAATCTGCCTAGGGTAATAAATGTTGCTTTGATATATT
>Frequency_1_QualityScore_8++++<A4AA:CFEE93+:A@2ABCE)10)0)))0(9.=)88BA>;CA>72@C_Mismatch_0_Sense_+_Library_PoolT
ACTTGATTACTCACAAGAAGAACCCAACCCGGGTCCTTAATCTGCCTAGGGTA
>Frequency_1_QualityScore_FFHHHHHFHIHJJJIIIGIJJJJJIIJJJJJJIJJJJJJJJJJIJJIJJJJJJJJJJIJJJJJJJJJJJGIJIHJIJJJHH_Mismatch_1_Sense_+_Library_PoolT
CCTAGGGTAATAAATGTTGCTTTGATATATTGTCTTCAAATGCAAAACCTTTCTAATGAACTTATCTATTTCCTTTCTTAC
>Frequency_1_QualityScore_FFHFHDFGIIIJJJJJJHIBGIIIJJFHHIIIJJJJJJ8BFHHIJIEHIFEGGHHEHGEDEBCDDDDDDDCDBD?@<9>@8<C>CCCDCCDDDD_Mismatch_0_Sense_+_Library_PoolT
TCGAGTGGCGCAAACAGTACTTCTGGACTGCATTCTGTGGCCAAGCTGGTGGTCCCATGGGGCCTTCGTTGTGCGGGAGGTGCTTAAGTGTGAC
>Frequency_1_QualityScore_FFHHHHHJJJJJJJJJJJJJJJJJJJHJJJJJJJJJJJJJIJJJJJJJIJJJIJJIJJJIIJJJJJJIJHIIJJJJE_Mismatch_1_Sense_+_Library_PoolT
GTAATAAATGTTGCTTTGATATATTGTCTTCAAATGCAAAACCTTTCTAATGAACTTATCTATTTCCTTTCTTTCGA
>Frequency_1_QualityScore_FFHHHHHJJJJJJJJJIJJJJJJJJJJJJJJJJJIJJJIJJJJJJJJJJJJIJJJJJJJJJJJJJI_Mismatch_0_Sense_+_Library_PoolT
TTGCTTTGATATATTGTCTTCAAATGCAAAACCTTTCTAATGAACTTATCTATTTCCTTTCTTTCA
>Frequency_1_QualityScore_FFHHDHGJJJJJJIGHIIJIIGIJIJJGIJJJJJJIJJJJIIGIGGHJJJIIIJJJGGFEFHHEDFFDDFFCEEEEEEDEDEDDDDDD@CDDDE_Mismatch_1_Sense_+_Library_PoolT
ATAATGCCGGCCATCTTTACACCACCTACACCTTTGTTGACTGTTAAGGGCTTACTATCATCCTTATATACTCAATTTATTACTTTCAATAATA
>Frequency_1_QualityScore_FDHHHCFG@FHJJJJJHGGG?CFHEFHFHHGHIIFHIHHIGHGHEIIJJJHHHHHFFFDFFFEEEEEDBBBCDCDEDDDDDDDDDCDDCDDDDC_Mismatch_1_Sense_+_Library_PoolT
ATCAGTGTCCAAACGGAGGGTTGGATCTTGAAACTGATGCTTTCAACGCAATTGACAGTAATAAGGCAGGATATAATGCCGGCCATCTTTACAC
>Frequency_1_QualityScore_FDHHGHHJJJGHIIJIJJJJJJIJJJGIJJJIJJJJJJIJJJJJJIIJJGIIJJJJJJJJJIJIIJJJJHIIIJJJIJIGIGIJE>EHHFEDFF_Mismatch_0_Sense_+_Library_PoolT
GTAATAAATGTTGCTTTGATATATTGTCTTCAAATGCAAAACCTTTCTAATGAACTTATCTATTTCCTTTCTTTCAAATATATGTTCATGTTTA
>Frequency_1_QualityScore_DD?DFDD@HD<BHCHFCHI>HAFCHGIGGIEADHCFIICHC@DHIGG>FHD2CFH=C@EGEHHHHHGFD@D>@;@>CD>6;@ACDE@AC::@@3_Mismatch_1_Sense_+_Library_PoolT
AGGGCTTACTATCATCCTTATATACTCAATTTATTACTTTCAATAAGAACCAAGGTCGCTAATGATCCTATGGTCTATGGTGTAATCACTTGAT
>Frequency_1_QualityScore_FFHHGHHJJJIJJJJJIIIIIIIIIJJJJJJJJJFIJJJIIJJIIIJIJJGIGHIFIJIDHIJHHHHHHGEFDEFFCECDECEEDCDDDDDDED_Mismatch_0_Sense_+_Library_PoolT
GCTTACTATCATCCTTATATACTCAATTTATTACTTTCAATAAGAACCAAGGTCGCTAATGTTCCTATGGTCTATGGTGTAATCACTTGATTAC
>Frequency_1_QualityScore_DFHHHHHJJJIJIIJJJJIJJJGJJJJJJJJJJJJIIJJJIJJHFFDEEDEEDDDDDBDBACEEEDCDDCDEDEDCDDDDDDBD@ADDDDB>BA_Mismatch_0_Sense_+_Library_PoolT
TACAATGACTACAACCCGTCAGCCAAAAATTACGCCCTGGACGGCCTCTACTGCGCCACATATGACTCTGATCAGCCCCTCGAGTGGCGCAAAC
>Frequency_1_QualityScore_FFHHHHHJJJJJJIIHIJJJJJJJEHJJDGIJJJJJJJIJIJJJJJIGIJJJJJJJHHHFFFFEECEEEEDDDDDDDDDDDDEEEDDDDDDDDD_Mismatch_0_Sense_+_Library_PoolT
TATTTTGGATCAGTGTTCAAACGGAGGGTTGGATCTTGAAACTGATGCTTTCAACGCAATTGACAGTAATAAGGCAGGATATAATGCCGGCCAT
>Frequency_1_QualityScore_FFHHHHHGHIIIJJJIIJJIJIJJIJIJJJJJIJJJJJJJJJJJJJJJJJJJJJJIIJGJJJJJJIIJJHIJJJJJJI_Mismatch_1_Sense_+_Library_PoolT
CCTAGGGTAATAAATGTTGCTTTGATATATTGTCTTCAAATGCAAAACCTTTCTAATGAACTTATCTATTTCCTTTCA
>Frequency_1_QualityScore_FFHHHGHJJJJJJJJJIIJJIJJCHGIJJJJJJJJJJEHIJJJJJJJHJJEIJHIJJIJIJJJJIIJIGHBEBEDFFEDDDBDDDBDBBBBCCA_Mismatch_0_Sense_+_Library_PoolT
ATTACTTTCAATAAGAACCAAGGTCGCTAATGTTCCTATGGTCTATGGTGTAATCACTTGATTACTCACAAGAAGAACCCAACCCGGGTCCTTA
>Frequency_1_QualityScore_FDDHHCHIIGIJJIHJIJJJJJGHHIJJJJJJJJJIJJJIJJJJJJJJJJJJGIJJJJJJJJJJJDGIJJIHJJJJJIIG_Mismatch_1_Sense_+_Library_PoolT
TAGGGTAATAAATGTTGCTTTGATATATTGTCTTCAAATGCAAAACCTTTCTAATGAACTTATCTATTTCCTTTCTTCCA
>Frequency_1_QualityScore_DDDHGDHGHIDHE@IGIGHGHGHGHHIIIIIIIIHIIIIIIIGIIIIIIIG_Mismatch_0_Sense_+_Library_PoolT
GTCTTCAAATGCAAAACCTTTCTAATGAACTTATCTATTTCCTTTCTTTCA
>Frequency_1_QualityScore_FFHHHHHJJJJJIJJJIJJJJJJJJJJJJJIJJJJJJJJIJJJJJHIJJJJJJJJJJIJJJJGIJJGGICGCGEHGJJJJJGJHHGHGFFFFFE_Mismatch_0_Sense_+_Library_PoolT
TCTAATGAACTTATCTATTTCCTTTCTTTCAAATATATGTTCATGTTTATCTATTTCCTTTGTTTCAAATGTGTGTTCACGTTTGAACTACATG
>Frequency_1_QualityScore_DDDFFFFGHFFFGHGGAH:FEHIIGHBHGGGGGHIIIIIGGCGGIIID99DGED>DHIH<FDGAHF;=FFGHIIC=@)=?EEFEFFFC:A@CFF_Mismatch_0_Sense_+_Library_PoolT
CTGCCTAGGGTAATAAATGTTGCTTTGATATATTGTCTTCAAATGCAAAACCTTTCTAATGAACTTATCTATTTCCTTTCTTTCAAATATATGT
>Frequency_1_QualityScore_FFHHHHHJJJJJJJJJJJJJJGJIJJIJJJIJJJJJJJJJJJJIJJJJJJJJJJJJJJJJIHFFDEEEDCDDDDDDDDDDDDDDDDDDDDDDCD_Mismatch_1_Sense_+_Library_PoolT
ATGGATCTTGAAACTGATGCTTTCAACGCAATTGACAGTAATAAGGCAGGATATAATGCCGGCCATCTTTACACCACCTACACCTTTGTTGACT
>Frequency_1_QualityScore_2ADFFFHGIHHIJDHIHHHIHIJJIHGHEIJJGDEHIJJJJGIGGIDGGCHHGHHCEFFBCEEE@CCDDDCDDDDDDDDCCDDDCACDDACDC_Mismatch_0_Sense_+_Library_PoolT
GTGTAATCACTTGATTACTCACAAGAAGAACCCAACCCGGGTCCTTAATCTGCCTAGGGTAATAAATGTTGCTTTGATATATTGTCTTCAAAT
>Frequency_1_QualityScore_FFHGHHGJJJJJIIHJIJJJIIJIJIJIJJJIIJJJJJJJIJJIJJIJJEHHHFHFFFFFEEECEDDDDDDDCDDCBDDDDDDEEDDEDDDCDD_Mismatch_1_Sense_+_Library_PoolT
ACGCAATTTACAGTAATAAGGCAGGATATAATGCCGGCCATCTTTACACCACCTACACCTTTGTTGACTGTTAAGGGCTTACTATCATCCTTAT
>Frequency_1_QualityScore_FFHHHGHJJJJIJJJJJJJJIJJIJJJJJJJIIGGIJIJJIJJJJIJHJJJJJJIHEHHFHFFFDECEFAEEDDDDDDDEEEEDDDDEDDDCDD_Mismatch_0_Sense_+_Library_PoolT
TAAGGCAGGATATAATGCCGGCCATCTTTACACCACCTACACCTTTGTTGACTGTTAAGGGCTTACTATCATCCTTATATACTCAATTTATTAC
>Frequency_1_QualityScore_FFHHHHHGGIIIJJJGIIIIJGIJIJJJJGIGGBFIIJGHHIJJIIIIIHGIIIJGIIJJIIIIEHEFBAB;;ADDCCDCA@CDACCCD?ADED_Mismatch_0_Sense_+_Library_PoolT
CCAAGGTCGCTAATGTTCCTATGGTCTATGGTGTAATCACTTGATTACTCACAAGAAGAACCCAACCCGGGTCCTTAATCTGCCTAGGGTAATA
>Frequency_1_QualityScore_AAD???CEHBHADD@FGEDDBBF;?<@DDHGA(6=CCEHE=A?CDEEEC?;>>C>ACCBBBB@BBCB(509?@CC@@A@2?CACCC@CC>BC_Mismatch_0_Sense_+_Library_PoolT
GTGGTCCCATGGGGCCTTCGTTGTGCGGGAGGTGCTTAAGTGTGACGAATCCTTCCACGCAGCAGAGCGTGACAGTTCGTATTTTGGATCAG
>Frequency_1_QualityScore_FFHHHHHJJJJJJJJJJJJJJJJJJJJJJJJJJJJJJJJJJJJJJJJJJ_Mismatch_0_Sense_+_Library_PoolT
CTTCAAATGCAAAACCTTTCTAATGAACTTATCTATTTCCTTTCTTTCA
>Frequency_1_QualityScore_FFHHHHHJJJIIIJJJJIGHIIJHIJJJIJJJJJJJHIJJJJJJJHHJJJJJJJJGHHHHHHHFFFFFFBEEEEEEDDDDDDDEE_Mismatch_0_Sense_+_Library_PoolT
AGAAGAACCCAACCCGGGTCCTTAATCTGCCTAGGGTAATAAATGTTGCTTTGATATATTGTCTTCAAATGCAAAACCTTTCTAA
>Frequency_1_QualityScore_FFHHHHHJJJJJJJJJJJJJIJIJJJJJJJJJJJJJJJJJJJJJJJJJJIJJJIIIJJJJJJJJ_Mismatch_0_Sense_+_Library_PoolT
GCTTTGATATATTGTCTTCAAATGCAAAACCTTTCTAATGAACTTATCTATTTCCTTTCTTTCA
>Frequency_1_QualityScore_FFGHHHHHIJJJJJJJJJJJJJJJJJJIJJJJJJJJIJJJJJJJJIJJJJJJJIJJJJJJJJJJJDEHIIIJHHHHHHHFEFFFFEDEEEDCDD_Mismatch_2_Sense_+_Library_PoolT
TTGACTGTTAAGGGCTTACTATCATCCTTATATACTCAATTTATTACTTTCAATAATAACCAAGGTCTCTAATGTTCCTATGGTCTATGGTGTA
>Frequency_1_QualityScore_DDHHHHHIJIIJJHIJJJJJJHIJJJHHHIJJJJJJJIJJJHIJJJIJJJJHFHHGHFFFFFFEEEDEDBDDDDDDCDDDDDEEDDDDDDDDDD_Mismatch_0_Sense_+_Library_PoolT
GCGTGACAGTTCGTATTTTGGATCAGTGTTCAAACGGAGGGTTGGATCTTGAAACTGATGCTTTCAACGCAATTGACAGTAATAAGGCAGGATA
>Frequency_1_QualityScore_FFHHHGHJJJJJJJJJIJGIIJJJJGEHDGIJJIIJJJJJJJJJJIIJJIJJJJIJJJGIIIJJIJIIJGHHFHHFGFFFF@CCEEEEDDCDED_Mismatch_2_Sense_+_Library_PoolT
ACCACCTACACCTTTGTTGACTGTTAAGGGCTTACTATCATCCTTATATACTCAATTTATTACTTTCAATAATAACCAAGGTCTCTAATGTTCC
>Frequency_1_QualityScore_FFHHDHHJJJJJJJJJJJJJJJFHJJIJJJJIIJJJJJJJJJJJJJJJIJJJIJJIJJJJIJJHHHHHFFFFFF_Mismatch_2_Sense_+_Library_PoolT
CGGGTCCTTAATCTGCCTAGGGTAATAAATGTTGCTTTGATATATTGCCTTCAATTGCAAAACCTTTCTAATGA
>Frequency_1_QualityScore_FFHHHHHJJJJJIIIICHIJJIHGHIJIII?AGHJGHGIBHJJJGGEIHIH_Mismatch_0_Sense_+_Library_PoolT
TGATTACTCACAAGAAGAACCCAACCCGGGTCCTTAATCTGCCTAGGGTAA
>Frequency_1_QualityScore_FFHHHHHJJJJJJHIGIJJJIJJJJJJJJJJJJJJJJIJJJJIHJIJJJJJJJGHHHHHHHFFFFFFFEEDECDDDCDEEDDDDDDDDDD_Mismatch_0_Sense_+_Library_PoolT
CTATGGTCTATGGTGTAATCACTTGATTACTCACAAGAAGAACCCAACCCGGGTCCTTAATCTGCCTAGGGTAATAAATGTTGCTTTGAT
>Frequency_1_QualityScore_FFHHHHHJJJJJJJIIJJJJJJJJJJJJJJIJJJJJJJJJJJJJJIJJJJJJJJJJJJJJJJJIJJJJJGHIHEEHHHHHFFFFFFFEEDECEC_Mismatch_2_Sense_+_Library_PoolT
ACCTTTGTTGACTGTTAAGGGCTTACTATCATCCTTATATACTCAATTTATTACTTTCAATAATAACCAAGGTCTCTAATGTTCCTATGGTCTA
>Frequency_1_QualityScore_FFHHHHHJJJJIJJJIJJJJJGJBHHIIJIJJJIIJJJJJJJIJJJIIHIJJJJJHHHFFDCBDDDDDDCDCCCCDDDDDDDEDDDDDDDDDDD_Mismatch_1_Sense_+_Library_PoolT
AAATCCTTCCACGCAGCAGAGCGTGACAGTTCGTATTTTGGATCAGTGTTCAAACGGAGGGTTGGATCTTGAAACTGATGCTTTCAACGCAATT
>Frequency_1_QualityScore_FFGHHGHIJIJJIJIHIIIGGIJJJIJJIIJJJIIJJGIJIGHJJJIJDIDGH@FHHIIJJIJIJJIEHHHHHFFFFD?CDEEEEEDDDDDDDD_Mismatch_2_Sense_+_Library_PoolT
GGCTTACTATCATCCTTATATACTCAATTTATTACTTTCAATAATAACCAAGGTCTCTAATGTTCCTATGGTCTATGGTGTAATCACTTGATTA
>Frequency_1_QualityScore_FFHHHHHJJJJJJIIIGHJIHGHJGIJJJJJJJIJJHIGIJJIJJIJJJJJJIJIIIIJIJJGIIJIIJI_Mismatch_0_Sense_+_Library_PoolT
AATGTTGCTTTGATATATTGTCTTCAAATGCAAAACCTTTCTAATGAACTTATCTATTTCCTTTCTTTCA
>Frequency_1_QualityScore_BEHGBHAHDGBGEHIIGHH<=FHHG9?CDDFDFG4B99BFFAG?D>FGD<.BCFGEHF@C@FHGDHGGEECEHHDE@CAA;9?BB_Mismatch_0_Sense_+_Library_PoolT
TTATTACTTTCAATAAGAACCAAGGTCGCTAATGTTCCTATGGTCTATGGTGTAATCACTTGATTACTCACAAGAAGAACCCAAC
>Frequency_1_QualityScore_FFHHHHHJJJIJJJJJJJJJJJIJJJJJJJJJJJJJJJJJJJJJJIIJIJIIJJJJJJGHIJJJHHHHHFEFFFFFEEEDEEECCDDEEEDDDD_Mismatch_0_Sense_+_Library_PoolT
TTAAGGGCTTACTATCATCCTTATATACTCAATTTATTACTTTCAATAAGAACCAAGGTCGCTAATGTTCCTATGGTCTATGGTGTAATCACTT
>Frequency_1_QualityScore_FFHGFHFJJJIHJJJJJJJEHEHGHHJIIJJJJIIIJIJJIJJIJIJJJIHHIIIJJJJJJJI_Mismatch_0_Sense_+_Library_PoolT
GGTAATAAATGTTGCTTTGATATATTGTCTTCAAATGCAAAACCTTTCTAATGAACTTATCTA
>Frequency_1_QualityScore_FFHHHHHGGHJJJJJJJJJIIJJJJJJIIJIJJI_Mismatch_0_Sense_+_Library_PoolT
CTTTCTAATGAACTTATCTATTTCCTTTCTTTCA
>Frequency_1_QualityScore_FFHHHHHJJJJJJJIJJJIJIJJIJJJHJJIJJIJJJHIJJJJJIJJJJJJIHHHHHGHFFFDDDBBDDCCDDDDDDCDDDDDDDDEDDDCDDD_Mismatch_0_Sense_+_Library_PoolT
TGACGAATCCTTCCACGCAGCAGAGCGTGACAGTTCGTATTTTGGATCAGTGTTCAAACGGAGGGTTGGATCTTGAAACTGATGCTTTCAACGC
>Frequency_1_QualityScore_FFHHHHHHHIJJJJJIHJJJJJJIIJJJJJJJJJJJJJIJJJIJJJJJJJJJJIJJJJJJJIJJJJJIGHGIIJIJIJHHHDHFDFFFFFEFEE_Mismatch_2_Sense_+_Library_PoolT
CCTAGGGTAATAAATGTTGCTTTGATATATTGCCTTCAATTGCAAAACCTTTCTAATGAACTTATCTATTTCCTTTCTTTCAAATATATGTTCA
>Frequency_1_QualityScore_FFHGHHHJJIJJJIJJJJJJJJJJJJIIJJJJIJIHHHFFDFFFFEEECEDDCCDEEDDEE@CDDDDDDDC_Mismatch_0_Sense_+_Library_PoolT
CACTTGATTACTCACAAGAAGAACCCAACCCGGGTCCTTAATCTGCCTAGGGTAATAAATGTTGCTTTGAT
>Frequency_1_QualityScore_FFFHHHHJIJJJHIIJJJJJIJJJJIIIJJJIJJJJGIJJFGIJIJJJJJIHHHHHGHFFFFFFFEDDDDDBDDDDDDDDDDFDCDDDDDDCDD_Mismatch_0_Sense_+_Library_PoolT
CGTGACAGTTCGTATTTTGGATCAGTGTTCAAACGGAGGGTTGGATCTTGAAACTGATGCTTTCAACGCAATTGACAGTAATAAGGCAGGATAT
>Frequency_1_QualityScore_FFHHHHHJJIJJJJJJJJJJJJJIJJJJJJJJJJJJJJJJJJIJJIJJJJJBFEFHJJJJIHEGIHHH_Mismatch_0_Sense_+_Library_PoolT
CACGTTTGAACTACATGGACTTGTAAATCTTAACTTTACATGATCAATTTGAGTTCATACCGTTTTAT
>Frequency_1_QualityScore_FFHHHHHJFJJJJJHIJIIIJIJJIJJJJJJJJEIJIJJIJJIJHADFFFFFECCEEEEDDDDBDDDDDCDDDBDDDDDDDDDDDDDDCDDDB?_Mismatch_0_Sense_+_Library_PoolT
TGTGGCCAAGCTGGTGGTCCCATGGGGCCTTCGTTGTGCGGGAGGTGCTTAAGTGTGACGAATCCTTCCACGCAGCAGAGCGTGACAGTTCGTA
>Frequency_1_QualityScore_FFHHHHHJJIJJJJGIIJJJJJJJJJJJJJJJIIJIJJJJJJJJJJJIJJJJJJGIJJJJIIIJHJJJGEHHGHIGIIJJIHHHHHFFFDEEEE_Mismatch_0_Sense_+_Library_PoolT
TTTCTAATGAACTTATCTATTTCCTTTCTTTCAAATATATGTTCATGTTTATCTATTTCCTTTGTTTCAAATGTGTGTTCACGTTTGAACTACA
>Frequency_1_QualityScore_DFHHG<CGBHIIIHFHGGIIIIIIGIIGFFCGHGCHIICGIGIHIFDGHEGIHIIIIIIIIIIIIIIGIHGII_Mismatch_1_Sense_+_Library_PoolT
TAGGGTAATAAATGTTGCTTTGATATATTGTCTTCAAATGCAAAACCTTTCTAATGAACTTATCTATTTCCTA
>Frequency_1_QualityScore_FFHHHHHJJIJJJJJJJJJJJJJJJJJJJJJJJJJJJJJJJJJJJIJJJJJJIIJJJJJJJIJJJJIJGGHGHGHHFFFDDDDDDDDDEEEDDD_Mismatch_0_Sense_+_Library_PoolT
CACCTACACCTTTGTTGACTGTTAAGGGCTTACTATCATCCTTATATACTCAATTTATTACTTTCAATAAGAACCAAGGTCGCTAATGTTCCTA
>Frequency_1_QualityScore_FFHHHHHJJJJJJJJJJJJIJJJJJEHIJJJJJHIJJJIIIJJJJJJJJHHEHFFFFFFFDEEEEEEDA>@CCFFEEEDDDEDCDDDDDDDDDD_Mismatch_0_Sense_+_Library_PoolT
ACTTGATTACTCACAAGAAGAACCCAACCCGGGTCCTTAATCTGCCTAGGGTAATAAATGTTGCTTTGATATATTGTCTTCAAATGCAAAACCT
>Frequency_1_QualityScore_DDFHHHHJGGIIJIIIGCFEGIJJJJHHHHEAGEGIGGBGHJIJIIJHHIEGIIJJEGIIJIJJGEIJEIGIIJJJJ@HHHGHHEHFFFFFEDC_Mismatch_1_Sense_+_Library_PoolT
TCTTAATCTGCCTAGGGTAATAAATGTTGCTTTGATATATTGTCTTCAAATGCAAAACCTTTCTAATGAACTTATCTATTTCCTTTCTTTCAAA
>Frequency_1_QualityScore_FFHHHHHJJJJJJJIJJJJJJJJHIIJJIJJJJJJJJJJII_Mismatch_0_Sense_+_Library_PoolT
TTACTATCATCCTTATATACTCAATTTATTACTTTCAATAA
>Frequency_1_QualityScore_FFHHHHHJJJJJJJJJJJJJIHIIIJJJJJIJJJJJJJJJJJJJIJJJJJJJIJJJJJJJJEIIJIIJJIJJIIJFHHDHHFFFFFF>AACC?C_Mismatch_0_Sense_+_Library_PoolT
CTATTTCCTTTGTTTCAAATGTGTGTTCACGTTTGAACTACATGGACTTGTAAATCTTAACTTTACATGATCAATTTGAGTTCATACCGTTTTA
>Frequency_1_QualityScore_FFHHHHHJJJJJJJJJJJJJJJ_Mismatch_0_Sense_+_Library_PoolT
CTTATCTATTTCCTTTCTTTCA
>Frequency_1_QualityScore_FFHHHHHJJJJJJJJJJJJJJJJJJJJJJJJJJJJJJJJIJJJJJJJJIJJJIHIIJJGJJJIJJJIIIEHHHFFFFFFFEEEEEEDDEEDCCD_Mismatch_0_Sense_+_Library_PoolT
GTTGACTGTTAAGGGCTTACTATCATCCTTATATACTCAATTTATTACTTTCAATAAGAACCAAGGTCGCTAATGTTCCTATGGTCTATGGTGT
>Frequency_1_QualityScore_FFHHHHGIIDHGIIIJIJIIGIJIIIJHIJIJIIIIIJGIHIJJJHHHHHHHFFFFFEEEDEDDDDDDDBBDDD>BBDDCC_Mismatch_0_Sense_+_Library_PoolT
GAACCAAGGTCGCTAATGTTCCTATGGTCTATGGTGTAATCACTTGATTACTCACAAGAAGAACCCAACCCGGGTCCTTAA
>Frequency_1_QualityScore_FDFFGHHGIJHHEHIIGBFFHE?FHGIJIIGIGGIGIIIJJJJGBGIJJJJHHGHGHFFFFDEEEEDDDCCDDDDC@CCCDDEDDBBD@DDCEE_Mismatch_0_Sense_+_Library_PoolT
ATGCTTTCAACGCAATTGACAGTAATAAGGCAGGATATAATGCCGGCCATCTTTACACCACCTACACCTTTGTTGACTGTTAAGGGCTTACTAT
>Frequency_1_QualityScore_FFHHGHDHIJIDHGIE?GHGDGGIIIEHGCGHIGHFHHHIJJJHGHHF=>A;;@;;@C:>>ACDCDBDDDCCCCC9>BBBA(>CCDCCC@@@3:_Mismatch_0_Sense_+_Library_PoolT
CAGCAGAGCGTGACAGTTCGTATTTTGGATCAGTGTTCAAACGGAGGGTTGGATCTTGAAACTGATGCTTTCAACGCAATTGACAGTAATAAGG
>Frequency_1_QualityScore_FFHHHHHJJJJJJJJJIIJJJJJJJJJJJJJJJIJJIHJJJJJIJJJJJJJJHHGHHHHFFFDFFDEEEEE>CDDDEDFDDCEDD_Mismatch_0_Sense_+_Library_PoolT
ATGCCGGCCATCTTTACACCACCTACACCTTTGTTGACTGTTAAGGGCTTACTATCATCCTTATATACTCAATTTATTACTTTCA
>Frequency_1_QualityScore_FFHHHHHJJJJJJFHJJJJJIJIJJJJJJJJJJJJJJJIJJJJJIJJJJJJJJJJIJJJJJJJIJJJJJHIHHHHHHHHFFFFFFFEDC_Mismatch_1_Sense_+_Library_PoolT
AATCTGCCTAGGGTAATAAATGTTGCTTTGATATATTGTCTTCAAATGCAAAACCTTTCTAATGAACTTATCTATTTCCTTTCTTTCGA
>Frequency_1_QualityScore_FFHHHHHIIJJJJJIGIGGEHGHIIJIHIJJJJJJHGIJEGHHIJJJJIIGDHHF?BBDA@CDDDDDDD>CDCDDDEDDDDCDDDDDDDCDCDC_Mismatch_0_Sense_+_Library_PoolT
TTCCACGCAGCAGAGCGTGACAGTTCGTATTTTGGATCAGTGTTCAAACGGAGGGTTGGATCTTGAAACTGATGCTTTCAACGCAATTGACAGT
>Frequency_1_QualityScore_FFHHHHHJJJJJJJJIJJJGJHIJJJJJEGHIIJIJIJIJJJJJJJJIJJJJJFHIIJJJIJJIJJIIHFEHGFFDFFFECDCAB\;?BD<9B>_Mismatch_1_Sense_+_Library_PoolT
AATTTATTACTTTCAATAAGAACCAAGGTCGCTAATGTTCCTATGGTCTATGGTGTAATCACTTGATTACTCACAAGAAGAACCCGACCCGGGT
>Frequency_1_QualityScore_FFHDGHHJJJIJJIIIJJJJJIJIJIJJJHIJHGHJJGFDD?BCDDCCCDCEDCDDDDDDDDD@?CCDB>BBDBCDDDDD?BCCCCDDDCC?DC_Mismatch_1_Sense_+_Library_PoolT
GCCAAGCTGGCGGTCCCATGGGGCCTTCGTTGTGCGGGAGGTGCTTAAGTGTGACGAATCCTTCCACGCAGCAGAGCGTGACAGTTCGTATTTT
>Frequency_1_QualityScore_FDHHHGHIJJIGJIJJJJJI_Mismatch_0_Sense_+_Library_PoolT
GTAATAAATGTTGCTTTGAT
>Frequency_1_QualityScore_FFHHHHGJJJJJJJIJJJJJJIJJDIJIGIJJJJJJEIIIJJGGHHFFFFFFFEEEEEEAC@BBDDBDCBDDDDDBDDDDDADDDDDDC:ACDD_Mismatch_0_Sense_+_Library_PoolT
CGTCAGCCAAAAATTACGCCCTGGACGGCCTCTACTGCGCCACATATGACTCTGATCAGCCCCTCGAGTGGCGCAAACAGTACTTCTGGACTGC
>Frequency_1_QualityScore_FEGFHHHEEBGIDGGIAHHGIEHGHFIGIIJJIHIIJJJIGIJIIBDIHIJJJIIIIIJJIIGGGAEEHCEE>BECDDDDD=@BDDCCDCDDDC_Mismatch_1_Sense_+_Library_PoolT
TCAATAATAACCAAGGTCGCTAATGTTCCTATGGTCTATGGTGTAATCACTTGATTACTCACAAGAAGAACCCAACCCGGGTCCTTAATCTGCC
>Frequency_1_QualityScore_FFHHDCFGIIHIIIJJJJJJIFJDGIIJJJJJFIIJJJJJIJJIJJJJIJJJJGGEIIIEIIGHHFHHHHFFFFFFFEEEEEEE_Mismatch_0_Sense_+_Library_PoolT
CCGGGTCCTTAATCTGCCTAGGGTAATAAATGTTGCTTTGATATATTGTCTTCAAATGCAAAACCTTTCTAATGAACTTATCTA
>Frequency_1_QualityScore_DFHHHHHJJJJIIJJJJJJJJJEHIJJJJJJJJIJJJJJIJIJIJJJGHAGHGIIJJJJJJJJJIJJIHGHFHFFFFDDDDDDBDDDBBBDCCD_Mismatch_0_Sense_+_Library_PoolT
TTACTTTCAATAAGAACCAAGGTCGCTAATGTTCCTATGGTCTATGGTGTAATCACTTGATTACTCACAAGAAGAACCCAACCCGGGTCCTTAA
>Frequency_1_QualityScore_FFHHHHHIIJJJIJJJJJJJIJJJJIJJJJJIJJJJJIIJJJJJHIJJHIJJIIJIJEIGIHHJJJJEHFHEEIJJJJIGHHHFEFFFFFFDCE_Mismatch_0_Sense_+_Library_PoolT
CTATTTCCTTTCTTTCAAATATATGTTCATGTTTATCTATTTCCTTTGTTTCAAATGTGTGTTCACGTTTGAACTACATGGACTTGTAAATCTT
>Frequency_1_QualityScore_DDFHDFDIGGIIIFHIJJJJJJCGIIEGGIJIJJIJHBFHIJIEIIGHJDI>EG@CHHEEHFFFEEFECACAC_Mismatch_0_Sense_+_Library_PoolT
ATCACTTGATTACTCACAAGAAGAACCCAACCCGGGTCCTTAATCTGCCTAGGGTAATAAATGTTGCTTTGAT
>Frequency_1_QualityScore_FFHHFHHJJJJJJJJJJJJJIJJIIJJIJJJJJGHJGHIGHIGFGGIIIIIIJHHHHCCDFFFFFCDDDDDDDDDCDDDDDCCDDDDDDDCDDD_Mismatch_0_Sense_+_Library_PoolT
TAAGTGTGACGAATCCTTCCACGCAGCAGAGCGTGACAGTTCGTATTTTGGATCAGTGTTCAAACGGAGGGTTGGATCTTGAAACTGATGCTTT
>Frequency_1_QualityScore_FFHHH,AFHIIIJIIIIJJIJIJJDHJJJIJJIJJJJJJJJIJIHIHHIIJJIJJHHHGGHFFFFFFFE@CEEEEDDEDDEDEDDDDDDDADDD_Mismatch_2_Sense_+_Library_PoolT
TATAAGGCCGGCCATCTTTACACCACCTACACCTTTGTTGACTGTTAAGGGCTTACTATCATCCTTATATACTCAATTTATTACTTTCAATAAT
>Frequency_1_QualityScore_FFHHHHHIJJIIJJIJJJIEGIJDGIIJJJIJJJHIIIIIJJJJJJJJIJIJJHHHHHFFFCEEEEECCABDDDCDDDEECDDDDDDDDDCDDD_Mismatch_0_Sense_+_Library_PoolT
TGGATCAGTGTTCAAACGGAGGGTTGGATCTTGAAACTGATGCTTTCAACGCAATTGACAGTAATAAGGCAGGATATAATGCCGGCCATCTTTA
>Frequency_1_QualityScore_F;FFHHHJJJJJJJJJGHIJJJJJJJJJJJJJJIJIJJJJIGHHIIIJJJJJIIIJJJJJJJJJIIHHHHHFFFDDDDBBD?BDDDDDEDDEDD_Mismatch_1_Sense_+_Library_PoolT
TTAATAAGAACCAAGGTCGCTAATGTTCCTATGGTCTATGGTGTAATCACTTGATTACTCACAAGAAGAACCCAACCCGGGTCCTTAATCTGCC
>Frequency_1_QualityScore_DDA+<@DGIE<@GGHICBGC>CFGCF<GII?FHGGIGHEGCGGCC4BFCEEGIICGIGE:E???/9\3\,5>CCCCCC>>C:@9?139?CC>AA_Mismatch_1_Sense_+_Library_PoolT
AGGGCGCTAATGTTCCTATGGTCTATGGTGTAATCACTTGATTACTCACAAGAAGAACCCAACCCGGGTCCTTAATCTGCCTAGGGTAATAAAT
>Frequency_1_QualityScore_DDFFCDFGHGBBGHGGEHEFHHGHIEIIIIGIEHGEIIFGIIIICH;G@G@FHGEHBHHHEEECCCCDC;A@CCCCCB?ACDDACACBACCCCC_Mismatch_1_Sense_+_Library_PoolT
GATGTTCCTATGGTCTATGGTGTAATCACTTGATTACTCACAAGAAGAACCCAACCCGGGTCCTTAATCTGCCTAGGGTAATAAATGTTGCTTT
>Frequency_1_QualityScore_FDHHFHGEIIEFHEGGGJJ+CFFHIEGIGIGE<FHEGGIDHGHIIJJ8AD=BBEEDCCDCEDAABBBB?CCACACAB9B<BDBDDA@<9@<CC:_Mismatch_0_Sense_+_Library_PoolT
CATTCTGTGGCCAAGCTGGTGGTCCCATGGGGCCTTCGTTGTGCGGGAGGTGCTTAAGTGTGACGAATCCTTCCACGCAGCAGAGCGTGACAGT
>Frequency_1_QualityScore_FFHHHHHJGJIJJIJJIJJJJJIJJJJJJJJJIJJJJJJIIFFIJJIJJJJJIHHHHHFDFFFDEEEEECEDDDDDDDEEEEEEEEDDDE_Mismatch_1_Sense_+_Library_PoolT
GTGTAATCACTTGATTACTCTCAAGAAGAACCCAACCCGGGTCCTTAATCTGCCTAGGGTAATAAATGTTGCTTTGATATATTGTCTTCA
>Frequency_1_QualityScore_FFHHHHHJJJJJJJIJGHIJJJJJJIJJJJJJHIJIJIJIJJJJJJIJJJHIJHEHHHHHHHFFFFFDEEEDEEEEDDDDDCDDDDDCDDDDDD_Mismatch_0_Sense_+_Library_PoolT
CTTGATTACTCACAAGAAGAACCCAACCCGGGTCCTTAATCTGCCTAGGGTAATAAATGTTGCTTTGATATATTGTCTTCAAATGCAAAACCTT
>Frequency_1_QualityScore_FFGHHHHJIGJJJJJGDEHIJJJIDGHIJGGJJIIJJJGIII@FGIGHIGIEHFHHHHHFFFFFFFEEECCCDCDDDDC;>CBBCDDDDCDDD@_Mismatch_0_Sense_+_Library_PoolT
CTCACAAGAAGAACCCAACCCGGGTCCTTAATCTGCCTAGGGTAATAAATGTTGCTTTGATATATTGTCTTCAAATGCAAAACCTTTCTAATGA
>Frequency_1_QualityScore_DDB?<4CGB?GGEGHEHBHEEHECH?FGGIGGFCGE*?DHEBBBDBF>BF@FIG9D99BA<<FB_Mismatch_1_Sense_+_Library_PoolT
TGCAAAACCTTTCTAATGAACTTATCTATTTCCTTTCTTTCAAATATATGTTCATGTTTATCCA
>Frequency_1_QualityScore_FFHHHHHHIJJJJJJIIHIGIIJHIIJJJJJIJJIJHJJJJJJJJJIIJJJJJJJJJJHHJIHHIGIHGFGIGEHHHHHHHHHGFFFDFFFEEC_Mismatch_0_Sense_+_Library_PoolT
ATAAATGTTGCTTTGATATATTGTCTTCAAATGCAAAACCTTTCTAATGAACTTATCTATTTCCTTTCTTTCAAATATATGTTCATGTTTATCT
>Frequency_1_QualityScore_FFHHHHHJJJJJJJIJJJJIHHIIIIJJJJJJJJJIFHIJIJJJJJJIJJJJJJEAHFHHHFFFFFFFECEE_Mismatch_0_Sense_+_Library_PoolT
ATCACTTGATTACTCACAAGAAGAACCCAACCCGGGTCCTTAATCTGCCTAGGGTAATAAATGTTGCTTTGA
>Frequency_1_QualityScore_FFHHFHHJJJGIJIIHIIJJJJJJJJGIJJFGGJIJJJJJIJJJIIJJJJJJJJJIHEFFDCEEEDDCC@CCCCDDDDDDDDCDDEA@CC@BBD_Mismatch_0_Sense_+_Library_PoolT
CGTATTTTGGATCAGTGTTCAAACGGAGGGTTGGATCTTGAAACTGATGCTTTCAACGCAATTGACAGTAATAAGGCAGGATATAATGCCGGCC
>Frequency_1_QualityScore_FFHHHHHJJJIJJJJJJJIJIIJCIIJGJJJJHIJIIJJJIJJJJIIJJJJHJHGIGJJIJJIJJIJIIGIJIJIJJHHHHHGHFFDDDEEDED_Mismatch_0_Sense_+_Library_PoolT
GTCTTCAAATGCAAAACCTTTCTAATGAACTTATCTATTTCCTTTCTTTCAAATATATGTTCATGTTTATCTATTTCCTTTGTTTCAAATGTGT
>Frequency_1_QualityScore_FFHHHHHJJJJJJIJJIJJJJJJJJJJJIJIJJJJJJJJIIIJIIIHJIIGIHGGIJJIIJHIJJJGIJHHGHHHFFFFFFEEEDEEDDDCDED_Mismatch_1_Sense_+_Library_PoolT
GCTTACTATCATCCTTATATACTCAATTTATTACTTTCAATAAGAACCAAGGTCGCTAATGTTTCTATGGTCTATGGTGTAATCACTTGATTAC
>Frequency_1_QualityScore_FEHHHHHJJJJJJJJJJIJJJJJJIJJJJJJJJJIJJIIJJJJJJJJJJIJHIJJIJIHGHHIIJHHHGHEFFFFFFEEEEECDEEEDDDDDCC_Mismatch_1_Sense_+_Library_PoolT
GTAATAAGGCAGGATATAATGCTGGCCATCTTTACACCACCTACACCTTTGTTGACTGTTAAGGGCTTACTATCATCCTTATATACTCAATTTA
>Frequency_1_QualityScore_DFFHHHHIJGGIJJJJIJJIJIJIJGIIIIIIJJJIJJJIJJGJJJJIJEGHIIHDHGGHCGIFGIIJJGIIGIJG_Mismatch_1_Sense_+_Library_PoolT
TATTGTCTTCAAATGCAAAACCTTTCTAATGAACTTATCTATTTCCTTTCTTTCAAATATATGTTCATGTTTATCA
>Frequency_1_QualityScore_FFHHHHHJJJJJJJIJJJIIIJIJJJJJJJJJJJJJDHIJJIIJJIGIJJJJJJGHHHHHHFFDEFFFEEEEEEFEEEEDDCCDEDCDDDD_Mismatch_0_Sense_+_Library_PoolT
ATCACTTGATTACTCACAAGAAGAACCCAACCCGGGTCCTTAATCTGCCTAGGGTAATAAATGTTGCTTTGATATATTGTCTTCAAATGCA
>Frequency_1_QualityScore_FFHHHHHJIJJJIJJHIJIIJJJJJJJJJJJJJJJJJGJEIIJJJJJJIIJJJJJGHHHHHFFFFFFFEECEDCCDEEDDEEDEDDDDDDDDEC_Mismatch_1_Sense_+_Library_PoolT
TCCTATGGTCTATGGTGTAATCACTTGATTACTCACAAGAAGAACCCAACCCGGGTCCTTAATCTGCCTAGGGTAATAAATGTTGCTTTGATAA
>Frequency_1_QualityScore_FFHHHHHJJJJJJJJIJJJJJJCHHHIIJJJJJJJJIJJJGHJJJJJJIHIJIJJJHHHHGHHFFFFFFEEEEECEDCDDDDDDCCDDEEDCCD_Mismatch_0_Sense_+_Library_PoolT
CACAAGAAGAACCCAACCCGGGTCCTTAATCTGCCTAGGGTAATAAATGTTGCTTTGATATATTGTCTTCAAATGCAAAACCTTTCTAATGAAC
>Frequency_1_QualityScore_ADD>42AEE>@4CF<3+33+<C3E++):::?0B0??*B4?D*?8DBCE3B@.8BB<4==;7;AAD:A737?_Mismatch_0_Sense_+_Library_PoolT
TATTACTTTCAATAAGAACCAAGGTCGCTAATGTTCCTATGGTCTATGGTGTAATCACTTGATTACTCACA
>Frequency_1_QualityScore_FFBF?DFGGGHGCHHIIHHGGCHIECGE;EEHF:DDBHHIFEIDH@FHIDFH_Mismatch_1_Sense_+_Library_PoolT
CTCAATTTATTACTTTCAATAAGAACCAAGGTCGCTAATGTTCCTATGGTCA
>Frequency_1_QualityScore_DFHHHHHJJJJJIJJJJJJJJJJJIJJJJJJJJJJIIJJJJJJIJJJJJIJJJJIJIJJIIGHIHHHHHHGFFFFFFDEEDECDCDDDDCDDDD_Mismatch_0_Sense_+_Library_PoolT
TATACTCAATTTATTACTTTCAATAAGAACCAAGGTCGCTAATGTTCCTATGGTCTATGGTGTAATCACTTGATTACTCACAAGAAGAACCCAA
>Frequency_1_QualityScore_DFCFHFHJIJIGIJEHIJJGIJIIIIJJJJJJJJIJJJJIJJJJJJEGEAGIHHGGHHFFBBEEDCDCB=@?BD9@D8ACCDCCC:ACC:>?@<_Mismatch_0_Sense_+_Library_PoolT
AGTGGCGCAAACAGTACTTCTGGACTGCATTCTGTGGCCAAGCTGGTGGTCCCATGGGGCCTTCGTTGTGCGGGAGGTGCTTAAGTGTGACGAA
>Frequency_1_QualityScore_FFHHFGHIJIJIIJJIJJJIIJJJGIJJJIIJJJJJJJJJIJGHIHIIJIJJIJIHHGFFFFCEBDDDDBBBD<?CCCCCCDDCCCCD@@BBC>_Mismatch_0_Sense_+_Library_PoolT
GCGCAAACAGTACTTCTGGACTGCATTCTGTGGCCAAGCTGGTGGTCCCATGGGGCCTTCGTTGTGCGGGAGGTGCTTAAGTGTGACGAATCCT
>Frequency_1_QualityScore_FFHHHHHIJJJJJJJJJJJJJJJJJJJJIJJJJJJJJJJJJJJJJIIJIJJJJJJJ_Mismatch_0_Sense_+_Library_PoolT
ATATTGTCTTCAAATGCAAAACCTTTCTAATGAACTTATCTATTTCCTTTCTTTCA
>Frequency_1_QualityScore_FFHHHHHJJJIIIJJIJJJGIJJJJIJJJJIIJJJIJJHHIIIJIJIIIIIJIJJJJHIIJJIHHJIHGIIJIJJJIIJJGHDFEHFEFFFEED_Mismatch_2_Sense_+_Library_PoolT
TTATATACTCAATTTATTACTTTCAATAATAACCAAGGTCTCTAATGTTCCTATGGTCTATGGTGTAATCACTTGATTACTCACAAGAAGAACC
>Frequency_1_QualityScore_FFHHHHFIJEFHJJJIJJJJJJJJIGIIHIJJJDFHI;CGGJJFHEHAHDFFFDCDDDDDDDDBDDDDDBDDDD9@D@CD@CCD?CCCCDDBC@_Mismatch_0_Sense_+_Library_PoolT
AGCTGGTGGTCCCATGGGGCCTTCGTTGTGCGGGAGGTGCTTAAGTGTGACGAATCCTTCCACGCAGCAGAGCGTGACAGTTCGTATTTTGGAT
>Frequency_1_QualityScore_FFFHHHDEHJIGIIJJIIIIGCGHHJJJJIIJJGIIIIIIGJIIJHHGHEGCHHHHHEEFFFFFDEEEEEDDDEDD>CCA@DCCD@CDCDDEDC_Mismatch_0_Sense_+_Library_PoolT
ATATAATGCCGGCCATCTTTACACCACCTACACCTTTGTTGACTGTTAAGGGCTTACTATCATCCTTATATACTCAATTTATTACTTTCAATAA
>Frequency_1_QualityScore_FFHHHFHJJJJJJJJIJJJJJJJFGIJJJIJJIJJIJJJJJJJJJJJJIJJJJJJIJJIJJIJJJIHHHEHHFFFFFFFEEEDE_Mismatch_1_Sense_+_Library_PoolT
CCGGGTCCTTAATCTGCCTAGGGTAATAAATGTTGCTTTGATATATTGTCTTCAAATGCAAAACCTTTCTAATGAACTTATCCA
>Frequency_1_QualityScore_FFHHHHHJJJJJJJJJJJJJHIIIIJJIIGIJJJJJJJJJJJJJJJJJIJJJJJJJHHGJJGIJJHHHHHFHFFFFFFEEEEEDDEEECDDDDD_Mismatch_0_Sense_+_Library_PoolT
AAGGGCTTACTATCATCCTTATATACTCAATTTATTACTTTCAATAAGAACCAAGGTCGCTAATGTTCCTATGGTCTATGGTGTAATCACTTGA
>Frequency_1_QualityScore_EFHHHHHJJJJIIJJJJJDIGIIIIHHIJJHIIJJJJJIJJJJJIIIJIIIJIJGHFFAEDBDDDCDDCDDDDDDDDCDDDDDDDBDD<BD>CC_Mismatch_0_Sense_+_Library_PoolT
TCCTTCCACGCAGCAGAGCGTGACAGTTCGTATTTTGGATCAGTGTTCAAACGGAGGGTTGGATCTTGAAACTGATGCTTTCAACGCAATTGAC
>Frequency_1_QualityScore_FFHHHHHIGE@EHIGJIJGIGGHJJIIGHGIJIJJBEHJJJJIIEIJJHIJJJJJJHIJIHJJIGJCHGFGIJIJG_Mismatch_0_Sense_+_Library_PoolT
GTAATAAATGTTGCTTTGATATATTGTCTTCAAATGCAAAACCTTTCTAATGAACTTATCTATTTCCTTTCTTTCA
>Frequency_1_QualityScore_FFHHHHHJJJJGJJJJJJJJJJI<CCFHIJJIJHFHIJJJ_Mismatch_0_Sense_+_Library_PoolT
CTTAACTTTACATGATCAATTTGAGTTCATACCGTTTTAT
>Frequency_1_QualityScore_FFHGHHHJJJIGIHIJJHIJJJJJJFHIIJFHHHIJJJJJJIIIJCHIHHHGFDFEDFFDEEDEEDEDDCCDDDDBDDDDDCCDEDEECCCDBD_Mismatch_1_Sense_+_Library_PoolT
GAGAGCGTGACAGTTCGTATTTTGGATCAGTGTTCAAACGGAGGGTTGGATCTTGAAACTGATGCTTTCAACGCAATTGACAGTAATAAGGCAG
>Frequency_1_QualityScore_FFHHHGHJJJJJJJJHHHIJJJJIIJJJIJJJJJJJCHIJJJJJJJJJJJIIHHHHFFFFEEEEEEDDDCDDCDDDDDDDDDDDDDEDDEDDCC_Mismatch_0_Sense_+_Library_PoolT
CAACGCAATTGACAGTAATAAGGCAGGATATAATGCCGGCCATCTTTACACCACCTACACCTTTGTTGACTGTTAAGGGCTTACTATCATCCTT
>Frequency_1_QualityScore_FFHFFHFIJIJJJJJIIJJJJIIJICHIJIJGIIDHIIJJJFGIIJIJIIJJJJIHGHHADFEFFFEEC>CECDDDDDEEEEDDEDDDDEDDDD_Mismatch_2_Sense_+_Library_PoolT
ATGTAATCACTTGATTACTCACAAGAAGAACCCAACCCGGGTCCTTAATCTGCCTAGGGTAATAAATGTTGCTTTGATATATTTTCTTCAAATG
>Frequency_1_QualityScore_FFHHHHHJJJJEGIJJJJJJJJJJJIJJJHIJIJJJJJGIJJJJJJJJIIIJJJJJJJJIGHHHHHFFFFDDEEEEEEDDDDDDDDDDDEEDEF_Mismatch_0_Sense_+_Library_PoolT
CCCAACCCGGGTCCTTAATCTGCCTAGGGTAATAAATGTTGCTTTGATATATTGTCTTCAAATGCAAAACCTTTCTAATGAACTTATCTATTTC
>Frequency_1_QualityScore_=BFAFDHGEAEHIIIIIIIGIIIHHIIIHIFGIICEFGIGIIIID@DGH@FFHIGGIIIGHIIGHICHGCGEHGGIHHHBCAHFDFFCEFECEC_Mismatch_0_Sense_+_Library_PoolT
TTTCTTTCAAATATATGTTCATGTTTATCTATTTCCTTTGTTTCAAATGTGTGTTCACGTTTGAACTACATGGACTTGTAAATCTTAACTTTAC
>Frequency_1_QualityScore_FFHHHHHIIIGJIJJFGGHGIJIIIIGCIIIJGGGJGIJGGGGCHHDHCHIEGIIJFIIGJJEFHFGCHFHGICHE_Mismatch_0_Sense_+_Library_PoolT
TTAATCTGCCTAGGGTAATAAATGTTGCTTTGATATATTGTCTTCAAATGCAAAACCTTTCTAATGAACTTATCTA
>Frequency_1_QualityScore_FFHHHHHJJJJJJJJJJJJJJIJJJJJJJJJJJJJJJJJJIJJJJIJJHIJJJIJJJJJJJJIJJIJIJFHHHHHFFFFFFEEEECEEEDDDCD_Mismatch_0_Sense_+_Library_PoolT
ACTATCATCCTTATATACTCAATTTATTACTTTCAATAAGAACCAAGGTCGCTAATGTTCCTATGGTCTATGGTGTAATCACTTGATTACTCAC
>Frequency_1_QualityScore_DDBDFHDIIIIFFHH@HCGIEDFAHHDF<CFGEIGGGIJIJIJHIHHGGIJIJJJIEIIIGGI@7=CHHHEEHHHAEEFEFFFFCACECCEDCC_Mismatch_2_Sense_+_Library_PoolT
GTTCCTTAATCTGCCTAGGGTAATAAATGTTGCTTTGATATATTGTCTTCAAATGCAAAACCTTTCTAATGAACTTATCTATTTCCTTTCTTGC
>Frequency_1_QualityScore_FFHHHHHJJJJJIJJJJJIJJJJJJJJJJJJJJJJJIJJJJJJJJID_Mismatch_0_Sense_+_Library_PoolT
CAAATGCAAAACCTTTCTAATGAACTTATCTATTTCCTTTCTTTCAA
>Frequency_1_QualityScore_DB?FD+<@E@@@FE<ACEFD?:91??DGFG*:0?BFFGGG@FE</9?<===C>F7C=@@EIF7?E>DC??88@>>A>ABA@>AA>@?@9(3@>:_Mismatch_1_Sense_+_Library_PoolT
CAAGGCCGCTAATGTTCCTATGGTCTATGGTGTAATCACTTGATTACTCACAAGAAGAACCCAACCCGGGTCCTTAATCTGCCTAGGGTAATAA
>Frequency_1_QualityScore_FFDDHGGJIIJIIJJIIGIJIJJFIJJIEAHEHIHGIIHIIJIDGIEHGIIJF_Mismatch_2_Sense_+_Library_PoolT
TTGCCTTCAATTGCAAAACCTTTCTAATGAACTTATCTATTTCCTTTCTTTCA
>Frequency_1_QualityScore_FFHHHHHJJIJJJJJJJJJJJJJJJJJHHHIJGIHHIJJIJJJJJJJJJJJJJJJIIIJJJHIHGGIJIGIHIIJIIHHHGHHHFFFFFFDEED_Mismatch_0_Sense_+_Library_PoolT
TTCATGTTTATCTATTTCCTTTGTTTCAAATGTGTGTTCACGTTTGAACTACATGGACTTGTAAATCTTAACTTTACATGATCAATTTGAGTTC
>Frequency_1_QualityScore_FFHHHHHJJJJJJJJJJJJJJJJJJJHIIJJJJJJJJJJJJJIIJJJJJJJHHHJJJJJJJJJIJJJJJIHGHHFCDFFFEDDDBBDDDDD@BD_Mismatch_1_Sense_+_Library_PoolT
TTTATTACTTTCAATAAGAACCAAGGTCGCTAATGTTCCTATGGTCTATGGTGTAATCACTTGATTACTCACAAGAAGAACCCAGCCCGGGTCC
>Frequency_1_QualityScore_DDDDDCDEEI?D91:9*?3*0?D<)7_Mismatch_1_Sense_+_Library_PoolT
CCGGGTCCTTAATCTGCCTAGGGGAA
>Frequency_1_QualityScore_FFHHHHHJJJJJIJJJJJIJJJCGHJJJJJJIIJJJJJJJIJJJJJJJJJJJJJJJJJIIJJJGJIIHHHHHHHFFFFFFEEEFEEEEDDDDDD_Mismatch_0_Sense_+_Library_PoolT
CGGGTCCTTAATCTGCCTAGGGTAATAAATGTTGCTTTGATATATTGTCTTCAAATGCAAAACCTTTCTAATGAACTTATCTATTTCCTTTCTT
>Frequency_1_QualityScore_BDHHHHHIJJJJJJJJJJJJJIJJEGGJJJJJJJJJJJJJJJJJIIJIHHGFHIIJJJJIJJIJJJJJHEHFHBEDFEEDDDDDDDDDDDDDDC_Mismatch_1_Sense_+_Library_PoolT
TATTACTTTCAATAATAACCAAGGTCGCTAATGTTCCTATGGTCTATGGTGTAATCACTTGATTACTCACAAGAAGAACCCAACCCGGGTCCTT
>Frequency_1_QualityScore_FEHHHHHJJJJJJJJJJJIJJJJJJJJJJJJJJJJJJIJIJJJJJJIJIJJJGJJJJIJJJJJJJJJIJFGIJIJI_Mismatch_2_Sense_+_Library_PoolT
GTAATAAATGTTGCTTTGATATATTGCCTTCAATTGCAAAACCTTTCTAATGAACTTATCTATTTCCTTTCTTTCA
>Frequency_1_QualityScore_FFHHHHHJGHIJIJJJJJJJJJJJJJJJJJJJJJJJIIJIIIIIJJJJIJJJFIJJJJJIIIJGHIJJICHIIJJ_Mismatch_1_Sense_+_Library_PoolT
CTACATGGACTTGTAAATCTCAACTTTACATGATCAATTTGAGTTCATACCGTTTTATAATGGTAATTCTTTTTA
>Frequency_1_QualityScore_FDFGFHHIJJJJIJJGIHHIJGGHJJIJIIJJIJJJGHIIGIJIGIIGHIIIIIIJIIIJJJJJJJF=F=FEHIIIIJJJJCEFHGGHD_Mismatch_0_Sense_+_Library_PoolT
GTTGCTTTGATATATTGTCTTCAAATGCAAAACCTTTCTAATGAACTTATCTATTTCCTTTCTTTCAAATATATGTTCATGTTTATCTA
>Frequency_1_QualityScore_FFHHHHHJJJJJJJJJJJJJJJJJIJJJIIJJJJJIJJJJJJJJJIJJJJJIJIIIJJJIJGHGHHGHFFFDEEEDECEDCCDDDEDEDDDDDD_Mismatch_2_Sense_+_Library_PoolT
CCACCTACACCTTTGTTGACTGTTAAGGGCTTACTATCATCCTTATATACTCAATTTATTACTTTCAATAATAACCAAGGTCTCTAATGTTCCT
>Frequency_1_QualityScore_DEFHDHHIJIJIIIJJJJ>FDHEIJIIGIJJIJJIIJIJJIJIGEIJJIIIIJJJJIJGJFFHIIIGG_Mismatch_0_Sense_+_Library_PoolT
TGTTGCTTTGATATATTGTCTTCAAATGCAAAACCTTTCTAATGAACTTATCTATTTCCTTTCTTTCA
>Frequency_1_QualityScore_FFHHHGGJJJJIIHIJJIIIJHIIIJJJJIIJJJJJJJJJ_Mismatch_0_Sense_+_Library_PoolT
CTTTGATATATTGTCTTCAAATGCAAAACCTTTCTAATGA
>Frequency_1_QualityScore_FFFHHGHJJIGHJJIJEHIEHJJIJJIFIIGIIEIJIIJJJIGIIGIJJJIIJJGIGHIGIGCEHJJHIGIJIJJJI_Mismatch_1_Sense_+_Library_PoolT
AGTAATAAATGTTGCTTTGATATATTGTCTTCAAATGCAAAACCTTTCTAATGAACTTATCTATTTCCTTTCTTTCA
>Frequency_1_QualityScore_FFHHHHGJJJJJJJJJJJJJIJIIJJIJIJIJHIJJJJJJJJJJJJIJIJJJJJJJJIIIIJHHHHHGFFFFFFFEEDDCBDDDDDDDDD@DDB_Mismatch_0_Sense_+_Library_PoolT
ACTCAATTTATTACTTTCAATAAGAACCAAGGTCGCTAATGTTCCTATGGTCTATGGTGTAATCACTTGATTACTCACAAGAAGAACCCAACCC
>Frequency_1_QualityScore_FFHHHHHIIIJJJJJJCGHIJJJJJJJJJJIIJJDFHIJJIIJGIIIIJJJJJJJJIJHHHHHHHFFFE@D_Mismatch_0_Sense_+_Library_PoolT
AAGAACCCAACCCGGGTCCTTAATCTGCCTAGGGTAATAAATGTTGCTTTGATATATTGTCTTCAAATGCA
>Frequency_1_QualityScore_FFHHHHHJIJJJJJJJJJJJJJJJJJIJJJJJJJJJJJJJJJJJJJJJJJJJJJJJJJJJIGIIIIIJJJJIHHHHEFDDDEDDEEDDCDDDDC_Mismatch_0_Sense_+_Library_PoolT
ACACCTTTGTTGACTGTTAAGGGCTTACTATCATCCTTATATACTCAATTTATTACTTTCAATAAGAACCAAGGTCGCTAATGTTCCTATGGTC
>Frequency_1_QualityScore_DD<CDD+A<EBEE@@A<B7AE9AE+C91C:*C?9???9?BBD9BDI<BD>?BE<B8/?BBB488=@CDA7)5=A;<A_Mismatch_1_Sense_+_Library_PoolT
TTTGTTGACTGTTAAGGGCTTACTATCATCCTTATATACTCAATTTATTACTTTCAATAATAACCAAGGTCGCTAAT
>Frequency_1_QualityScore_FFHHHHHJIJJJJJIJJJJJJJJJJJJJJJJIIIJJIIJJJIJJGIIJJIIIJGJJJJJJJIJGJIGGIGHHGHHHHFFFFFFEEECECCDCB?_Mismatch_0_Sense_+_Library_PoolT
TCATCCTTATATACTCAATTTATTACTTTCAATAAGAACCAAGGTCGCTAATGTTCCTATGGTCTATGGTGTAATCACTTGATTACTCACAAGA
>Frequency_1_QualityScore_FFHHHHHIIIJJIIJFHFGHIIIJIIIJHIJIIIJJJJJJJJJJJHIGGHJHIJIJJJIGHIJJJJIJJHGHE_Mismatch_1_Sense_+_Library_PoolT
ATAAATGTTGCTTTGATATATTGTCTTCAAATGCAAAACCTTTCTAATGAACTTATCTATTTCCTTTCTTCCA
>Frequency_1_QualityScore_FBBHHDHGBEGGEHIIECHGACFGHEHJJCFGEIIJIHIIGGH>DDHHFGHHHIJGGIIJGBFFGEGHICHHFEFFFFFFDE_Mismatch_0_Sense_+_Library_PoolT
GTGTGTTCACGTTTGAACTACATGGACTTGTAAATCTTAACTTTACATGATCAATTTGAGTTCATACCGTTTTATAATGGTA
>Frequency_1_QualityScore_FFHGFGHJJJJJGGHIJJJJDHIJJJJJJIJJJJIJJJFHHIJJGHIDHHIIJJIGHGHGHGGFFFFFFFEEEECE@???ADDCDDCDDDCDDE_Mismatch_1_Sense_+_Library_PoolT
CAAGAAGAACCCAACCCGGGTCCTTAATCTGCCTAGGGTAATAAATGTTGCTTTGATATATTGTCTTCAAATGCAAAACCTTTCTAATTAACTT
>Frequency_1_QualityScore_FFHHHHHJJJJJJJJJJFHHIJJJJJIJJJJJJJJJJJJJJJFGIIJJJJJJJJJJIJJJJJIJGFFHGHEFFFDDDDDDBDBBDDDDDEDDDD_Mismatch_1_Sense_+_Library_PoolT
TTCAATAATAACCAAGGTCGCTAATGTTCCTATGGTCTATGGTGTAATCACTTGATTACTCACAAGAAGAACCCAACCCGGGTCCTTAATCTGC
>Frequency_1_QualityScore_FFHHHHHJJJJJJJJJJIJJJJJJJJJIJJIHIJJJJJJIIJJJIJJJIIJJJIJHHIIGHIIIIJJHGEHHGFFFFFDEDCEDDDDDDDDDDD_Mismatch_2_Sense_+_Library_PoolT
TTAATTTATTACTTTCAATAATAACCAAGGTCGCTAATGTTCCTATGGTCTATGGTGTAATCACTTGATTACTCACAAGAAGAACCCAACCCGG
>Frequency_1_QualityScore_FFHHGHHJJJJJIJJCGGGIIJIIJIJJIJJJJJJJJIJJJJIEHF?DFEDCEEEEDDDDDDDDDDDDDCDDDDDDDDDDDDDDDBBCDDDDDD_Mismatch_0_Sense_+_Library_PoolT
CTGTGGCCAAGCTGGTGGTCCCATGGGGCCTTCGTTGTGCGGGAGGTGCTTAAGTGTGACGAATCCTTCCACGCAGCAGAGCGTGACAGTTCGT
>Frequency_1_QualityScore_FFHHHHHJJJIJJHJJJJJGIJ7CHIJIHIIIJJIHHHFFFFEEEEEEDDDDDDDDDDDBDDDDDCCDDDCDDEEDDACDDDDDDDDEEDDDDB_Mismatch_0_Sense_+_Library_PoolT
GGGGCCTTCGTTGTGCGGGAGGTGCTTAAGTGTGACGAATCCTTCCACGCAGCAGAGCGTGACAGTTCGTATTTTGGATCAGTGTTCAAACGGA
>Frequency_1_QualityScore_FFHHHDFGHGHIIIHIGJGGGIJIJJJJHJIJJIJJIIIJIIJJJIJJIJJIJIIJJJJJJIIDHHGG_Mismatch_1_Sense_+_Library_PoolT
CTTTGATATATTGTCTTCAAATGCAAAACCTTTCTAATGAACTTATCTATTTCCTTTCTTTCAAATAA
>Frequency_1_QualityScore_DDHFFHHEDCFHHEDDFIIGIIIIIIIDHEHEHHEGHGEADHGGIIEBBBGGIBFDHHIGGFA_Mismatch_0_Sense_+_Library_PoolT
CTTTGATATATTGTCTTCAAATGCAAAACCTTTCTAATGAACTTATCTATTTCCTTTCTTTCA
>Frequency_1_QualityScore_DEHHHHHHJJJJIJIIJJFIGCHGGIIGIJJJJJIEIJJGJJJJJIGGGHIJIJJIJJIGIIIE=@BEEAEFF?CDCEEEDECCC_Mismatch_1_Sense_+_Library_PoolT
TGACTGTTAAGGGCTTACTATCATCCTTATATACTCAATTTATTACTTTCAATAAGAACCAAGGTCGCTAATGTTCCTATGGTCA
>Frequency_1_QualityScore_FFHHHHHJJIJJJIJJJJJJIIJJIJJJIJJJIFHIIIIIGIJJIJJFHGHJIGHIHIJJJIIIJJIIJHEHFHHHGHFFFFFFEEEEEEECCD_Mismatch_2_Sense_+_Library_PoolT
CTATCATCCTTATATACTCAATTTATTACTTTCAATAATAACCAAGGTCTCTAATGTTCCTATGGTCTATGGTGTAATCACTTGATTACTCACA
>Frequency_1_QualityScore_FFHFHHHJJIIJJIJJIJJJJEIGIJJJJIIJIJJGJJJJDIJJIIGFF?BEEEDCCDDDDDDCCDEDDCDDCCDDDDACDBDDD>B:A?@BB9_Mismatch_0_Sense_+_Library_PoolT
ACGTACAATGACTACAACCCGTCAGCCAAAAATTACGCCCTGGACGGCCTCTACTGCGCCACATATGACTCTGATCAGCCCCTCGAGTGGCGCA
>Frequency_1_QualityScore_FEFHHHHJJHIGIIIIIIIJJJGGG@FDG?DGHIIIIIJJIIIIIGIJGIIJJIGJJGFFFFDFEEEECCCFDDDCDDDDDDDDDDDC@BDDDD_Mismatch_0_Sense_+_Library_PoolT
GTATTTTGGATCAGTGTTCAAACGGAGGGTTGGATCTTGAAACTGATGCTTTCAACGCAATTGACAGTAATAAGGCAGGATATAATGCCGGCCA
>Frequency_1_QualityScore_FFHHHHHJJJJJJJJJIJJJJIIHJJJJJJJJJJJJJJJJJJJJIIJJJJJJJHHHHHFFFFFFEEECECDDDDDDDDEFDDEDDDDDDDEEEE_Mismatch_0_Sense_+_Library_PoolT
ATTGACAGTAATAAGGCAGGATATAATGCCGGCCATCTTTACACCACCTACACCTTTGTTGACTGTTAAGGGCTTACTATCATCCTTATATACT
>Frequency_1_QualityScore_FFHHHGHHIJJJJJJIIJJJJJJJJIJJJJIJJJGJIJJIJJIEHJJJIIIIIJIJJG_Mismatch_2_Sense_+_Library_PoolT
ATATATTGCCTTCAATTGCAAAACCTTTCTAATGAACTTATCTATTTCCTTTCTTTCA
>Frequency_1_QualityScore_DFFFHHFHJJJJJJIJJJJIJIGGGIGECHIJICGHIJCIGIJEHCHGDGHHGCHGHFIIIIHIJIJIIGHEHIIJIJJIHEHHHHFCEEFFFF_Mismatch_0_Sense_+_Library_PoolT
TAAATGTTGCTTTGATATATTGTCTTCAAATGCAAAACCTTTCTAATGAACTTATCTATTTCCTTTCTTTCAAATATATGTTCATGTTTATCTA
>Frequency_1_QualityScore_FFHHHHHJJBHJJJJIHIFFHHIIGIIJJJJJIIJJJJIIJJJIIJIJJJJJJIHHGGFFFFEEDDEDDCCDDDDDDDDDDCDDDDDDDDDDD<_Mismatch_0_Sense_+_Library_PoolT
TCTGATCAGCCCCTCGAGTGGCGCAAACAGTACTTCTGGACTGCATTCTGTGGCCAAGCTGGTGGTCCCATGGGGCCTTCGTTGTGCGGGAGGT
>Frequency_1_QualityScore_FFHHGHHJJJJJJGHGHGHHIIIHGIJJJJJIJJJIHIIJJIJJIIJGIHF@DDDCDDDDDCCCCCCCCCCDEDDDDDDDBBDDDCDDDCDDEE_Mismatch_0_Sense_+_Library_PoolT
ACGCAGCAGAGCGTGACAGTTCGTATTTTGGATCAGTGTTCAAACGGAGGGTTGGATCTTGAAACTGATGCTTTCAACGCAATTGACAGTAATA
>Frequency_1_QualityScore_FFHHHHHJJJJJJJJFGIIJJJJJIJJJJJJJIJJJJJJJJIJJJIJJJJJJJJIJJJJJJJIIJJJIJHIIJIJIJHGGHGHHFFFFFF_Mismatch_2_Sense_+_Library_PoolT
TTAATCTGCCTAGGGTAATAAATGTTGCTTTGATATATTGCCTTCAATTGCAAAACCTTTCTAATGAACTTATCTATTTCCTTTCTTTCA
>Frequency_1_QualityScore_FFHHHHHJJJJJJIJJIJJIIJJIIHIIIGIJJEHIJJJIJBEHFFFFFFFEEEECEDDDDDEEDDDE@ACDDDDDDDCDCDEDCDDDCCDDDC_Mismatch_0_Sense_+_Library_PoolT
GTGTAATCACTTGATTACTCACAAGAAGAACCCAACCCGGGTCCTTAATCTGCCTAGGGTAATAAATGTTGCTTTGATATATTGTCTTCAAATG
>Frequency_1_QualityScore_FFHGHHHJJJFHIJJJJJJJJJJJIJJIBGHJJJJJJHIJJJJJJJJJJJJJJJJJJJJJJJJHHHHHHDEFFFEE_Mismatch_1_Sense_+_Library_PoolT
CCAACCCGGGTCCTTAATCTGCCTAGGGTAATAAATGTTGCTTTGATATATTGTCTTCAAATGCAAAACCTTTGTA
>Frequency_1_QualityScore_EFHHHHGJIJJJFJIJJIJJJIJJJJIHJJJJJJJIIJJJJIJJJIJJJJJJJGJJJJJJIJIGHGIGIIGHHIGGHEHIGEHHHGDEFFFFED_Mismatch_1_Sense_+_Library_PoolT
ATGAACTTATCTATTTCCTTTCTTTCAAATATATGTTCATGTTTATCTATTTCCTTTGTTTCAAATGTGTGTTCACGTTTGAGCTACATGGACT
>Frequency_1_QualityScore_FFHHHHGJJJJIJJJJJJIJJJJJJJJJJJJJJJIJJJJIJIJJJJJJHIIIJJHHHHHHFFFFDEEEEDEDEDDDDDDDEFEEDDDDDDDFDE_Mismatch_0_Sense_+_Library_PoolT
ATAAGGCAGGATATAATGCCGGCCATCTTTACACCACCTACACCTTTGTTGACTGTTAAGGGCTTACTATCATCCTTATATACTCAATTTATTA
>Frequency_1_QualityScore_FDHHHHHJJJJJJJJJJJJJJIGIIIIJJJJJJJJJJJJIIJJIJJJJJJJJHIJJIIJJJJJJJJI_Mismatch_0_Sense_+_Library_PoolT
GTTGCTTTGATATATTGTCTTCAAATGCAAAACCTTTCTAATGAACTTATCTATTTCCTTTCTTTCA
>Frequency_1_QualityScore_DAFFFFF)@BEGIHEHH<FF<GGIE:DHGGEHIC?DFDGGGIIIIFBCFDHEHGEG@EGACHIFBE(?BBDDEEECCCACCC_Mismatch_0_Sense_+_Library_PoolT
ACCCGGGTCCTTAATCTGCCTAGGGTAATAAATGTTGCTTTGATATATTGTCTTCAAATGCAAAACCTTTCTAATGAACTTA
>Frequency_1_QualityScore_EFHHHHHJJJJJJJJJJJJJJIIJJJJJJJJJJJJHJJJJJJJJIGJIJJJJIJJJJHHHHHHHFFFFFFFEEDEEEDEDEDDDEDDCDDCDDD_Mismatch_0_Sense_+_Library_PoolT
TAATGCCGGCCATCTTTACACCACCTACACCTTTGTTGACTGTTAAGGGCTTACTATCATCCTTATATACTCAATTTATTACTTTCAATAAGAA
>Frequency_1_QualityScore_FFHHHHHJJJIJJJJJJJJJJJJJJJJJJJJJJJJJJJJJJJJJJIJJJJIJJJJJJJI_Mismatch_1_Sense_+_Library_PoolT
TGATATATTGTCTTCAAATGCAAAACCTTTCTAATGAACTTATCTATTTCCTTTCTTAC
>Frequency_1_QualityScore_FFHHHHHJJJJJJJJJJJJJJJJJJJGJJJJIJJJIJJJJJJJJJJJJJIGJIJJJJJIJJIJJGIJIIIIIJJJJJIJJJGHHHHHFFFEFDF_Mismatch_0_Sense_+_Library_PoolT
TCTTCAAATGCAAAACCTTTCTAATGAACTTATCTATTTCCTTTCTTTCAAATATATGTTCATGTTTATCTATTTCCTTTGTTTCAAATGTGTG
>Frequency_1_QualityScore_FFHHHHHJJJJJJJJJJHIJJJJJJJJJJJJJIJJJJJJ>HIJJJJJJJJJIJHHHHFFFFFEDEEEEDBDDDDDDDCCCDDDDDDDDEDDEDD_Mismatch_1_Sense_+_Library_PoolT
TTCAACGCAATTAACAGTAATAAGGCAGGATATAATGCCGGCCATCTTTACACCACCTACACCTTTGTTGACTGTTAAGGGCTTACTATCATCC
>Frequency_1_QualityScore_FFFHHHHJJIJJJJJJJJIGIGIIIJJIIJJJJJJJJJJJJJJJJJJJJJJJJIJJJJJJJJIIIJJJJHIJIJJHHC_Mismatch_1_Sense_+_Library_PoolT
GGTAATAAATGTTGCTTTGATATATTGTCTTCAAATGCAAAACCTTTCTAATGAACTTATCTATTTCCTTTCTTTCGA
>Frequency_1_QualityScore_FFHHHHHJJJJJJJJJJJJJJJJJJJIJJJJJJJJJJJJJJJJJJJJHIIJJJJJDIIGHIJJJIJIGIGIJIJIIJIHHGFGEDFFFFFEEED_Mismatch_2_Sense_+_Library_PoolT
TTAAGGGCTTACTATCATCCTTATATACTCAATTTATTACTTTCAATAATAACCAAGGTCTCTAATGTTCCTATGGTCTATGGTGTAATCACTT
>Frequency_1_QualityScore_FFHHHHHJJIIJIJJJJJJGJJJJIGIJJIIIJJJGGHJJJIIGIJJJJIGEGEHFHEEFHHFFFFEFFEEEEEEDEDEDACEDCCDDCDCD@C_Mismatch_1_Sense_+_Library_PoolT
ATGCCGGCCATCTTTACACCACCTACACCTTTGTTGACTGTTAAGGGCTTACTATCATCCTTATATACTCAATTTATTACTTTCAATAATAACC
>Frequency_1_QualityScore_FFHHHHHJJJJJJJJJJGIJHJIJIJJJJIJIJJJJIJJJIJJJIAEH;?CEFEEEDEECCDDDBDDDDDDDDDDDDDDDDDDDDDDDDDDCCD_Mismatch_0_Sense_+_Library_PoolT
TTCTGTGGCCAAGCTGGTGGTCCCATGGGGCCTTCGTTGTGCGGGAGGTGCTTAAGTGTGACGAATCCTTCCACGCAGCAGAGCGTGACAGTTC
>Frequency_1_QualityScore_FFHHGHHJJJJIIIIGIIJJJJJJJJIIEIJJIJJFIIIJIJJGEHHGHBCDBDDB>?5=?@BB=>5AB?A>CDDDDDDD?CDCCCCCEE@CDD_Mismatch_1_Sense_+_Library_PoolT
GAATTACGCCCTGGACGGCCTCTACTGCGCCACATATGACTCTGATCAGCCCCTCGAGTGGCGCAAACAGTACTTCTGGACTGCATTCTGTGGC
>Frequency_1_QualityScore_FFHHHGHHIIJJJIJJJJJJIJJJJJJIGIJJJJEEGIGGHIFIIIIJJIJJIJJJJIIIIICHGGEIJIIJG_Mismatch_2_Sense_+_Library_PoolT
ATAAATGTTGCTTTGATATATTGCCTTCAATTGCAAAACCTTTCTAATGAACTTATCTATTTCCTTTCTTTCA
>Frequency_1_QualityScore_FFHHHHHJJJJJJIJIJJJJJIJJJIIIJIJJJJIJJJJJJJJIGJJEHIJJHHIIIJJJIJJJJJJJJHDGIHIJGIHHHHHHHHFFFFFFFE_Mismatch_0_Sense_+_Library_PoolT
AAATGTTGCTTTGATATATTGTCTTCAAATGCAAAACCTTTCTAATGAACTTATCTATTTCCTTTCTTTCAAATATATGTTCATGTTTATCTAT
>Frequency_1_QualityScore_AD?DA?:<CD?FIFIFHABEBFBBFFCGEF919:CGFEF??CFFF<<9F?9D?<4B?DF<F_Mismatch_0_Sense_+_Library_PoolT
TGATATATTGTCTTCAAATGCAAAACCTTTCTAATGAACTTATCTATTTCCTTTCTTTCAA
>Frequency_1_QualityScore_FFHHGHHJJJJJJJJJJIJJJJJIJIJJJJJJJJJJJJJJJJJIJHIHIJJJJJJIJJJIHEFACDDDDDDDDEDDDDDCDDDEEDDDEEDEDD_Mismatch_1_Sense_+_Library_PoolT
GCTAATGTTCCTATGGTCTATGGTGTAATCACTTGATTACTCACAAGAAGAACCCAACCCGGGTCCTTAATCTGCCTAGTGTAATAAATGTTGC
>Frequency_1_QualityScore_FFHHHHHJJJJJJJJJIJJJJJJJJJJJJJJJJJJJJIIJJIJJJJJJJJJJJJJJJHHHHHHGFFFFFDEEDEEEDFDEDDDEDDDDEDDDDD_Mismatch_0_Sense_+_Library_PoolT
AATGCCGGCCATCTTTACACCACCTACACCTTTGTTGACTGTTAAGGGCTTACTATCATCCTTATATACTCAATTTATTACTTTCAATAAGAAC
>Frequency_1_QualityScore_FFGHHHHJJJJJJJJJIJIJIJEIIJJJJJJJJFHIJJJJJJJIJGHHFHHGHFFFFFEEEEEEDDDDDDDDDDDDDDDDBDDBCDDD@BDDBC_Mismatch_0_Sense_+_Library_PoolT
TGCGCCACATATGACTCTGATCAGCCCCTCGAGTGGCGCAAACAGTACTTCTGGACTGCATTCTGTGGCCAAGCTGGTGGTCCCATGGGGCCTT
>Frequency_1_QualityScore_FFHHHHHJJJJIJJJJJJJJJJGIJJJJIJJJJJHIIIJJJJJJIIIJIIJJJIJJEEHGFBABD<ACD@ACCCA>CCDDDDDDDDDDCDDDDD_Mismatch_0_Sense_+_Library_PoolT
AGTACTTCTGGACTGCATTCTGTGGCCAAGCTGGTGGTCCCATGGGGCCTTCGTTGTGCGGGAGGTGCTTAAGTGTGACGAATCCTTCCACGCA
>Frequency_1_QualityScore_FFFHGHHJJIJHJJJJJJJJJIJJJJJIJJJJJJJJJJJJJJJJJJJJJIJJJJJJJJJJJJJJIJJJJIJJHHHHH_Mismatch_1_Sense_+_Library_PoolT
GGTAATAAATGTTGCTTTGATATATTGTCTTCAAATGCAAAACCTTTCTAATGAACTTATCTATTTCCTTTCTTCCA
>Frequency_1_QualityScore_FFGHHHHJJJJJJJJJJJJJIIJJJJJJJJIJJIJJJIJJJIJJJJJJIJJJJJJIJJJJJJJJFGEIJGIHIHIIJHHEEHEDFFFDECCDED_Mismatch_2_Sense_+_Library_PoolT
TGACTGTTAAGGGCTTACTATCATCCTTATATACTCAATTTATTACTTTCAATAATAACCAAGGTCTCTAATGTTCCTATGGTCTATGGTGTAA
>Frequency_1_QualityScore_FFHHHHHJJJJJJJJJJJHIIIJJJJJJJIJJJHHJJIJJJJJHHIJIJJJJJJJJHHHHHFFCDEECDCDDEDEEDDDDDDDDDDDDEEDDC@_Mismatch_0_Sense_+_Library_PoolT
GTTCGTATTTTGGATCAGTGTTCAAACGGAGGGTTGGATCTTGAAACTGATGCTTTCAACGCAATTGACAGTAATAAGGCAGGATATAATGCCG
>Frequency_1_QualityScore_FFHHHHHJHHIJJJJJJJJJJJJJJJJJJJIJIJJJJJJJGGHJJJJJFHIJIGHGHHHHG_Mismatch_1_Sense_+_Library_PoolT
GTCTATGGTGTAATCACTTGATTACTCACAAGAAGAACCCAACCCGGGTCCTTAATCTGCA
>Frequency_1_QualityScore_FFHHHGHJJJJJJJJJJJJJJJJIJJJJJJJIJJJJJJJJJJJJJJJJJJJJJJJJJJI_Mismatch_0_Sense_+_Library_PoolT
GATATATTGTCTTCAAATGCAAAACCTTTCTAATGAACTTATCTATTTCCTTTCTTTCA
>Frequency_1_QualityScore_FFHHHHHJJJJIIIJJJJJIIJIJJGIJIJJIJIJIJHFHIHIIJIJJJJIJJIJIIIEGHHHFFFFFFBBDEEEEECDD>CCEDDDEDD_Mismatch_0_Sense_+_Library_PoolT
ATATAATGCCGGCCATCTTTACACCACCTACACCTTTGTTGACTGTTAAGGGCTTACTATCATCCTTATATACTCAATTTATTACTTTCA
>Frequency_1_QualityScore_FFHGHHHJIJJIIFIJJIIJJJJIJJJJJJJIJJJJJIJJJIJJJJJJJJJHGHGHFFFFFFEEEECED@BBDDDEEDDEDDDDDDCEEEEDDC_Mismatch_0_Sense_+_Library_PoolT
GACAGTAATAAGGCAGGATATAATGCCGGCCATCTTTACACCACCTACACCTTTGTTGACTGTTAAGGGCTTACTATCATCCTTATATACTCAA
>Frequency_1_QualityScore_FFHHHHHJJJJJJIJJJJJIJJJJJJGIJGHIJHGIIJJJJJJIJJIJJJJJJJJIJIJJJJJJGIJJIGHIHHHHHHH_Mismatch_0_Sense_+_Library_PoolT
CCATCTTTACACCACCTACACCTTTGTTGACTGTTAAGGGCTTACTATCATCCTTATATACTCAATTTATTACTTTCAA
>Frequency_1_QualityScore_FFCFHHHJIJIIIJJJJJJJJJJJJJJJJJJJJJJIJJJHIIIIGIIJJIGHIHHHFEFFFFFEEFEEECCDDBDDD@BDDDDDDDDCCDDDDD_Mismatch_0_Sense_+_Library_PoolT
GGTGCTTAAGTGTGACGAATCCTTCCACGCAGCAGAGCGTGACAGTTCGTATTTTGGATCAGTGTTCAAACGGAGGGTTGGATCTTGAAACTGA
>Frequency_1_QualityScore_FFHHHHHJJJJJJJIJJJIJJJJJJJJJIJJJJJJJJJJJIJJJJJJJIIJHHHHHFFFFEEEEEDDDAABDDDDDDDDDDDDDDDDDDEDDDD_Mismatch_1_Sense_+_Library_PoolT
CTTCAACGCAATTGACAGTAATAAGGCAGGATATAATGCCGGCCATCTTTACACCACCTACACCTTTGTTGACTGTTAAGGGCTTACTATCATC
>Frequency_1_QualityScore_DFHHHHHIIIIIGEFGGGGI<CFFGIDHGIGGIGEBDFHGHJIJFGIIEHGEDEHHHE;?DEEDEEDDD@AACCCBDDBD@CDCCCDBDDBDDD_Mismatch_0_Sense_+_Library_PoolT
ACTCTGATCAGCCCCTCGAGTGGCGCAAACAGTACTTCTGGACTGCATTCTGTGGCCAAGCTGGTGGTCCCATGGGGCCTTCGTTGTGCGGGAG
>Frequency_1_QualityScore_FFHHGFHIIJGIEHIJIGJIIHJIJJJIGJJIJIJIJ@FGGGHGGIEIGHIIJJF?EEEDCEEDBCEDEEEEED_Mismatch_0_Sense_+_Library_PoolT
AATCACTTGATTACTCACAAGAAGAACCCAACCCGGGTCCTTAATCTGCCTAGGGTAATAAATGTTGCTTTGAT
>Frequency_1_QualityScore_FFHHHHHJJJJJJJJJJJJJJJJJJJJJJJJJJJJJJJJJJJJJJJJJJIIIJIJJJJJGIJJJIIJJJGIIJG_Mismatch_2_Sense_+_Library_PoolT
AATAAATGTTGCTTTGATATATTGCCTTCAATTGCAAAACCTTTCTAATGAACTTATCTATTTCCTTTCTTTCA
>Frequency_1_QualityScore_FDFGH<FHJJJIJJIJIIGGIIIGIJIIIJJIGJJIIIIIIJJJJIJJJIIJJJJJHEHHEFFFFFDFEEEEEEEDEDDEEEEEDDDDCDDDDD_Mismatch_1_Sense_+_Library_PoolT
GTAATTACTTGATTACTCACAAGAAGAACCCAACCCGGGTCCTTAATCTGCCTAGGGTAATAAATGTTGCTTTGATATATTGTCTTCAAATGCA
>Frequency_1_QualityScore_FFHHHHHJJJGIJJJJJ@GHIJIDIIJJJJJIIJJFHGIJIJJJFHIIJJJJJHGHHHHHEEFFFFBEDEEEDEDDDDDDDDEEEDD_Mismatch_0_Sense_+_Library_PoolT
GAAGAACCCAACCCGGGTCCTTAATCTGCCTAGGGTAATAAATGTTGCTTTGATATATTGTCTTCAAATGCAAAACCTTTCTAATGA
>Frequency_1_QualityScore_FFHHHHHHIJJHIIJJJJJIIJJJGJIJJJIJJJJHIJIDGIJGIJJJJIIJJJJJHHGHHHHFFFFDDBDDDDEDDDEDEEDDDDDDD@CCCC_Mismatch_1_Sense_+_Library_PoolT
GTGACAGTTCGTATTTTGGATCAGTGTTCAAACGGAGGGTTGGATCTTGAAACTGATGCTTTCAACGCAATTTACAGTAATAAGGCAGGATATA
>Frequency_1_QualityScore_BDDFBF?G@BGFBDHIFGHGHEHIGE@DHGGIGI@HGIEHFHGIG9?@<DHGGD/48@GH@=@DGIGHI>AAAAA@DF@CDCEE@ACACACC3=_Mismatch_0_Sense_+_Library_PoolT
ATCATCCTTATATACTCAATTTATTACTTTCAATAAGAACCAAGGTCGCTAATGTTCCTATGGTCTATGGTGTAATCACTTGATTACTCACAAG
>Frequency_1_QualityScore_FFHHHHFHJJJJJJJ+<CGIIJJJJJJGJJJHHIJIIJJJJJJJJJJJIJIJJJJGIJIJJJJHHHFFFDDDDDDDDDEDDEDDDCCCDCDCDD_Mismatch_1_Sense_+_Library_PoolT
CCAAGGTCGCTAATGATCCTATGGTCTATGGTGTAATCACTTGATTACTCACAAGAAGAACCCAACCCGGGTCCTTAATCTGCCTAGGGTAATA
>Frequency_1_QualityScore_FFHGHHHJJGHIIIJJJJJJJIJJJJJIIJJGIJJIIJJJ;CHHHFEFFFFFEEDDDBDCDDDDDDDDDDDDDDBCDDDDDDDDDDDB?CCEED_Mismatch_0_Sense_+_Library_PoolT
CCAAGCTGGTGGTCCCATGGGGCCTTCGTTGTGCGGGAGGTGCTTAAGTGTGACGAATCCTTCCACGCAGCAGAGCGTGACAGTTCGTATTTTG
>Frequency_1_QualityScore_FFHHGHHJJIJJIJJJJIJJJJJJJJJJIJJJJJJIJJJJIIJIJJJJJIJJIJJIJJJJIIGDCFGIJJIIIJJJJHHHHHHFFFFEDDBEDD_Mismatch_2_Sense_+_Library_PoolT
GACTGTTAAGGGCTTACTATCATCCTTATATACTCAATTTATTACTTTCAATAATAACCAAGGTCTCTAATGTTCCTATGGTCTATGGTGTAAT
>Frequency_1_QualityScore_FFHHFFHJJJJJJJIJJJJJJJFHIJJJJJJIIJJJJJJIJJJIJJJJJJJJJJJJJJIJJJJJJJJJJJJJJIJJHHHHHHFFFFFFFFEEDE_Mismatch_1_Sense_+_Library_PoolT
AGGGTCCTTAATCTGCCTAGGGTAATAAATGTTGCTTTGATATATTGTCTTCAAATGCAAAACCTTTCTAATGAACTTATCTATTTCCTTTCTT
>Frequency_1_QualityScore_FFHHHHHJJJJJJJJJGHIJJJJJJIJJJJJJJJJJJJJJJHHIIIIJJJJJJJJJJJJJJJJJIGIJIHHHHHFFFFDDDBBDDDCDEDDEDD_Mismatch_2_Sense_+_Library_PoolT
TCAATAATAACCAAGGTCTCTAATGTTCCTATGGTCTATGGTGTAATCACTTGATTACTCACAAGAAGAACCCAACCCGGGTCCTTAATCTGCC
>Frequency_1_QualityScore_FFHHHHHJJJJJFHIJJJJJJIIJJJJJJJJJJJJJJJJJJJJJJJJJJJJJJJJJJJJJJJJJJJJJJHIJJHHHHHHHFFFFFF_Mismatch_1_Sense_+_Library_PoolT
ATCTGCCTAGGGTAATAAATGTTGCTTTGATATATTGTCTTCAAATGCAAAACCTTTCTAATGAACTTATCTATTTCCTTTCTTAC
>Frequency_1_QualityScore_FFHHHHHJJJJGIJIJJJIJIJJJIIJJIJJJJJJJJJJIJAGIJJJJJJJHHHHHHFFFFEEEEEEEECCCDCDCDDEFEEEDCDDDDEDDDD_Mismatch_1_Sense_+_Library_PoolT
GTGTAATCACTTGATTACTCACAAGAAGAACCCAACCCGGGTCCTTAATCTGCCTAGGGTAATAAATGTTGCTTTTATATATTGTCTTCAAATG
>Frequency_1_QualityScore_FFHHHHHJJJHIIJJJJJJIIJJIJJJJIIJJJJIGHGIIIJJJJIJJIJJJJJJIJGIHIHHHHHFFFACDDDBBBDDDCCCCCDCDBB_Mismatch_1_Sense_+_Library_PoolT
AGAACCAAGGTCGCTAATGTTCCTATGGTCTATGGTGTAATCACTTGATTACTCACAAGAAGAACCCAACCCGGGTCCTTAATCTGCCGA
>Frequency_1_QualityScore_FFHHHHHIJJJJJJJCGHIIIJJJJJJJJJJJJIIIJJEHIJIJJJJJJIJHHHHHHHGFFFFEFECEEEEEDDDDDDDDCDEDDDDDDD_Mismatch_0_Sense_+_Library_PoolT
AGAACCCAACCCGGGTCCTTAATCTGCCTAGGGTAATAAATGTTGCTTTGATATATTGTCTTCAAATGCAAAACCTTTCTAATGAACTTA
>Frequency_1_QualityScore_FFHHHHHJIJJJJJJJDHGJJJJJJJIJJJJJIJJJJJJJJJJJJJJJJJIJJIJJJJIIGIHIJIJJGHHIIIHHHGHHFFFFEEEEEEEFCC_Mismatch_1_Sense_+_Library_PoolT
TCTATTTCCTTTCTTTCAAATATATGTTCATGTTTATCTATTTCCTTTGTTTCAAATGTGTGTTCACGTTTGAGCTACATGGACTTGTAAATCT
>Frequency_1_QualityScore_DD>D:+2<ECE=;@A1CBFFEI9;)?D08?))*.76(B@BC=A@@3@@.77:37?;AAA7?_Mismatch_1_Sense_+_Library_PoolT
TTAAGGGTGACGAATCCTTCCACGCAGCAGAGCGTGACAGTTCGTATTTTGGATCAGTGTT
>Frequency_1_QualityScore_FFHFHHHJJJJJIIIIIGGIJJJEHIIJHJGGHIGIJJDHIGHGHJJIJIHIG_Mismatch_0_Sense_+_Library_PoolT
TTGTCTTCAAATGCAAAACCTTTCTAATGAACTTATCTATTTCCTTTCTTTCA
>Frequency_1_QualityScore_FFHHHHHJJJJJJJJJJJJJIJJJJJJDGIIJJJJJJJJJJJIJJGHIIJJIIHHHHHHHFFFFFFFEEEEEEEDECDDDDDDDDDDCDDDDEE_Mismatch_0_Sense_+_Library_PoolT
TTACTCACAAGAAGAACCCAACCCGGGTCCTTAATCTGCCTAGGGTAATAAATGTTGCTTTGATATATTGTCTTCAAATGCAAAACCTTTCTAA
>Frequency_1_QualityScore_FFHHHHHJJJJJEGGIJJJIJIIJJJJJJGHJJJJJJIJJJJJJJJJJJJJIJJJIJJJIJJJJJJJJJIIGCHJJGHHHHHHHFFF>DCDDEE_Mismatch_0_Sense_+_Library_PoolT
ATCTGCCTAGGGTAATAAATGTTGCTTTGATATATTGTCTTCAAATGCAAAACCTTTCTAATGAACTTATCTATTTCCTTTCTTTCAAATATAT
>Frequency_1_QualityScore_FFHHHHFHHHJIJJJJJJJJIJJJJJJJEIJJJJJJIJJJJJJJJJJJJJJJJJGHIIIJJJJHIHHHIGHIIICEHHFFFF_Mismatch_1_Sense_+_Library_PoolT
CAAATGTGTGTTCACGTTTGAACTACATGGACTTGTAAATCTTAACTTTACATGATCAATTTGAGTTCATACCGTTTTATAT
>Frequency_1_QualityScore_FFHHHHHJJGHHIJJJJJJJJIJJJJJJIJJHJIJJJJJJJJJJJJJJHABFFFFFEEEEEEDDDDD?CACDDDEECDDDDDDDDDED_Mismatch_1_Sense_+_Library_PoolT
GGTCTATGGTGTAATCACTTGATTACTCACAAGAAGAACCCAACCCGGGTCCTTAATCTGCCTAGGGTAATAAATGTTGCTTTGATAA
>Frequency_1_QualityScore_D@FFHHFIIIIIAFGH?F@BB@FGHGDGA?DGBFHCDHIIIIHHIGHGFFFFFBAECEEEECCCBB?CCCDDECCC@BBCBCC:@CCCACCBC@_Mismatch_0_Sense_+_Library_PoolT
GTGTTCAAACGGAGGGTTGGATCTTGAAACTGATGCTTTCAACGCAATTGACAGTAATAAGGCAGGATATAATGCCGGCCATCTTTACACCACC
>Frequency_1_QualityScore_=DDA@1CDDAEED999?<@D6?DC?4DB@BBDICB8.)8@@CDADD7;??989??<??_Mismatch_0_Sense_+_Library_PoolT
GGACGGCCTCTACTGCGCCACATATGACTCTGATCAGCCCCTCGAGTGGCGCAAACAG
>Frequency_1_QualityScore_FFHHHHHJJJIIJIJJJIIJJJJJJIIJJJJJJJJJJJJIJJJJIJJJIIJJJIJIJJJJJHFFDDDDDCDDDDDCDDDDDDCDDDDDDCDDCC_Mismatch_0_Sense_+_Library_PoolT
GTTGGATCTTGAAACTGATGCTTTCAACGCAATTGACAGTAATAAGGCAGGATATAATGCCGGCCATCTTTACACCACCTACACCTTTGTTGAC
>Frequency_1_QualityScore_FFHHHHHJIJIJJJJJJJIIJIJGGIIIEGFGIJIIIIJJJJJIIIJGIIIGEHHHHFFFFFFEECEEDDDDDDDDDDDDDDDDDDDDDDDDCD_Mismatch_0_Sense_+_Library_PoolT
TTGAAACTGATGCTTTCAACGCAATTGACAGTAATAAGGCAGGATATAATGCCGGCCATCTTTACACCACCTACACCTTTGTTGACTGTTAAGG
>Frequency_1_QualityScore_FFHHHHHJJJJJJJJIJJJJJJJJJJJJJJJJJJJJJJJJIJIJJJJJJIJJJJJJJIJJHHIIJJJJIJHIJJJJJHHHHGHFFFFFFDEEED_Mismatch_2_Sense_+_Library_PoolT
TGTTAAGGGCTTACTATCATCCTTATATACTCAATTTATTACTTTCAATAATAACCAAGGTCTCTAATGTTCCTATGGTCTATGGTGTAATCAC
>Frequency_1_QualityScore_BDFFHHHHGIIJDGIIIIIIGDHJJGJGIGIIJGJIJJIJJIJJJJJIJJJIJJJJGH_Mismatch_0_Sense_+_Library_PoolT
TATATTGTCTTCAAATGCAAAACCTTTCTAATGAACTTATCTATTTCCTTTCTTTCAA
>Frequency_1_QualityScore_FFHHHHHJJJJJIJJJJJJJIJJJJJIJJJJJJJJJJJIJJJJJJIJJJJJJJJJIJJJHHHHFFFFFFEEEEEEDDCCDDDDDEDBDDDDDDD_Mismatch_0_Sense_+_Library_PoolT
ATGTTCCTATGGTCTATGGTGTAATCACTTGATTACTCACAAGAAGAACCCAACCCGGGTCCTTAATCTGCCTAGGGTAATAAATGTTGCTTTG
>Frequency_1_QualityScore_FFHHHHHIJHHGIJJJJIJJJGJIJIGIJJDHIIJJIIIJJHIGHJJHHIJI_Mismatch_0_Sense_+_Library_PoolT
TAATAAATGTTGCTTTGATATATTGTCTTCAAATGCAAAACCTTTCTAATGA
>Frequency_1_QualityScore_FFHHHHHJJJJIJJJJJJIJJIJJJIJJJJJJJJJJJJHHHHFFFFFEEEEEDDDDDDDDDDDDDDDDDDDDDEEDDEDDDDCDDEEEEDDDDE_Mismatch_1_Sense_+_Library_PoolT
GAGTAATAAGGCAGGATATAATGCCGGCCATCTTTACACCACCTACACCTTTGTTGACTGTTAAGGGCTTACTATCATCCTTATATACTCAATT
>Frequency_1_QualityScore_FFHHDHHFHIJJHHIHIIJJJJJJJJJJJJJJJJJJJJIJJJJJGIHFCHEDFFFEDEFEEBDDDDDDDEFDECDCDB?BDD?BBDDCDDDDDD_Mismatch_1_Sense_+_Library_PoolT
CGGGAGGTTCTTAAGTGTGACGAATCCTTCCACGCAGCAGAGCGTGACAGTTCGTATTTTGGATCAGTGTTCAAACGGAGGGTTGGATCTTGAA
>Frequency_1_QualityScore_FFHHHHHJJIJJJJJJJIIIIJIJJHGJJJIJJJJJJJJJJIHIJJJJIJJJJJIJJJIJJJJIIJJJIHIJJJJ_Mismatch_1_Sense_+_Library_PoolT
TAATAAATGTTGCTTTGATATATTGTCTTCAAATGCAAAACCTTTCTAATGAACTTATCTATTTCCTTTCTTCCA
>Frequency_1_QualityScore_FFHHHDHIJIJJIIJIJJJJJJIFHHIJIJJIIIIJJJJJIJIJJJIGGFGIJIJJJIGIJIJIJIIIJIHHFHHEFFFACDDBB@?@;<ACDD_Mismatch_1_Sense_+_Library_PoolT
ATTACTTTCAATAATAACCAAGGTCGCTAATGTTCCTATGGTCTATGGTGTAATCACTTGATTACTCACAAGAAGAACCCAACCCGGGTCCTTA
>Frequency_1_QualityScore_FFHGHHHJJJJJJIJJJJJJJJIJJJJJJIJJIIJJJIIJJIJJIJJJJIJJJJJJJJJHHHHHGHFBDFEFFEEEEEEECCDCDCDDDDDDDB_Mismatch_1_Sense_+_Library_PoolT
CGGCCATCTTTACACCACCTACACCTTTGTTGACTGTTAAGGGCTTACTATCATCCTTATATACTCAATTTATTACTTTCAATAATAACCAAGG
>Frequency_1_QualityScore_EFAFHH?EGHJIIJJGHIGIIJJCHIIIJIIEHIIGEGGIIJJJGIHGHGIIJGHIHHIGGIIJIJIJJFG@GGGIGHHFC_Mismatch_2_Sense_+_Library_PoolT
CTAGGGTAATAAATGTTGCTTTGATATATTGCCTTCAATTGCAAAACCTTTCTAATGAACTTATCTATTTCCTTTCTTTCA
>Frequency_1_QualityScore_FFHHHHGJFHIGIJJJIIIGIIEHIHHIJJ_Mismatch_1_Sense_+_Library_PoolC
AATAAATGTTGCTTTGATATATTGCCTTCA
>Frequency_1_QualityScore_D1?DDDBBGHGHIBGEDCEH@HGGIEEHI>BGIIIGIHIGGGFH>G=DEFHCII8=FGHH:CCFGHIIGDGGGEEHGEHEBEFDDCCEEDCCA;_Mismatch_2_Sense_+_Library_PoolC
TACTATCATCCTTATATACTCAATTTATTACTTTCAATAATAACCAAGGTCTCTAATGTTCCTATGGTCTATGGTGTAATCACTTGATTACTCA
>Frequency_1_QualityScore_FFHHHHHJJIJJHBHGJJJIJJJJJJJIJJJJJIGIHHHIIIHGHDGHIIJJEGGGGIIIIIIIJIIGIGGGDFGHJJJJGHHHGGFFFFEFEE_Mismatch_2_Sense_+_Library_PoolC
TATCATCCTTATATACTCAATTTATTACTTTCAATAATAACCAAGGTCTCTAATGTTCCTATGGTCTATGGTGTAATCACTTGATTACTCACAA
>Frequency_1_QualityScore_FFHHHHHJJJJJJJJJJJIJJJJJJJJJJJJJJJJJJJJJIJJJJJJJIJJJIIIJJEJIIJG=CCDHI@DGHJJJJHIIIE_Mismatch_2_Sense_+_Library_PoolC
CTTTGATATATTGCCTTCAATTGCAAAACCTTTCTAATGAACTTATCTATTTCCTTTCTTTCAAATATATGTTCATGTTTAT
>Frequency_2_QualityScore_FFHHHHGJJJIJJIJJIIJIJJJJJIJJHIJJJJJJJJJJJJJIIJJJJJJIJJIJIIIIIEGGGHHGGDGFGGFEEEEEEEEEEECECEDCBC_Mismatch_0_Sense_+_Library_PoolT
CTGTTAAGGGCTTACTATCATCCTTATATACTCAATTTATTACTTTCAATAATAACCAAGGTCGCTAATGTTCCTATTCCTATGGTCTATGGTG
>Frequency_2_QualityScore_FFGHHGCGIIEICGHIIHIJFGIHIHIIGHIGIJIIIIJIIIIIIIJJIIIIIGGHIIIIIIIEIIJIECAGEFFEECCBDDCCCEECCCDCCC_Mismatch_0_Sense_+_Library_PoolT
TTGTTGACTGTTAAGGGCTTACTATCATCCTTATATACTCAATTTATTACTTTCAATAATAACCAAGGTCGCTAATGTTCCTATTCCTATGGTC
>Frequency_2_QualityScore_FFHHHHHJJJJJJJJJJIJJJIIIIIIIJJJJJJJIJIJJIIIIIIIEIFGGIIIIJHGFIIJGIJJIIHGGHEEGED=7?BCB>ADEEEDBCC_Mismatch_1_Sense_+_Library_PoolT
TACTATCATCCTTATATACTCAATTTATTACTTTCAATAATAACCAAGGTCGCTAATGTTCCTATTCCTATGGTCTATGGTGTAATCACTTGAT
>Frequency_1_QualityScore_FFHHHHHJIJJJJIJJJJJJJJJJJJJJJJJJJIJJJJIJJJJJJJJJGHIIJJJJIIIJJJJJIIIIHEEHHHHFFFFFFEEDEEECDDDEDE_Mismatch_2_Sense_+_Library_PoolT
GAGGGCTTACTATCATCCTTATATACTCAATTTATTACTTTCAATAATAACCAAGGTCGCTAATGTTCCTATTCCTATGGTCTATGGTGTAATC
>Frequency_1_QualityScore_FFHHHGGJJJJJIJJJJJJIJIJJJIIIIIIJFGGIJJJJIIIJJJIIJDHHIJJJIHHHIIHJIIIJJDHIJIIJGEGAHEHFFFFFDDDDDD_Mismatch_2_Sense_+_Library_PoolT
ACTCAATTTATTACTTTCAATAATAACCAAGGTCTCTAATGTTCCTATGGTCTATGGTGTAATCACTTGATTACTCACAAGAAGAACCCAACTC
>Frequency_1_QualityScore_FFFFHDHJIHIIIIICHCGIIEGIIGH=FHHIHGHEGDHCGGGHHIIJJJCGIGE?DBFGHIJHIDGGI@DAHIGDC;AC?=?;5;=BCC7=>5_Mismatch_2_Sense_+_Library_PoolT
AATTTATTACTTTCAATAATAACCAAGGTCTCTAATGTTCCTATGGTCTATGGTGTAATCACTTGATTACTCACAAGAAGAACCCAACTCGGGT
>Frequency_1_QualityScore_FFHHHGHJJJJJJJJJJJJJJIJIJJJJJJJJFGGJJJJJJIGIJJIIIJJIJJJJGDFGGIJJJJJJJEEHHHHHHFFFFFCDDEEDDDBBDD_Mismatch_2_Sense_+_Library_PoolT
ACTCAATTTATTACTTTCAATAATAACCAAGGTCTCTAATGTTCCTATGGTCTATGGTGTAATCACTTGATTACTCACAAGAATAACCCAACTC
>Frequency_1_QualityScore_FFHHHHHJJJJJJJJJJJJJJJJJJJJJJJIIJJJJJJJJJJJJJJJHJJJIJIJJIJIIHHIJIIGHHHFHHHGFFFFFFFDEEECCDDCCCA_Mismatch_0_Sense_+_Library_PoolT
TGTTAAGGGCTTACTATCATCCTTATATACTCAATTTATTACTTTCAATAATAACCAAGGTCGCTAATGTTCCTATTCCTATGGTCTATGGTGT
>Frequency_1_QualityScore_F?FFHGFJJJJJJJJJJJJJJJJJJJJJJIIJJJIIIIJJJJJJJJJFIIHIIIIIJJGIGHGGGIIJIGHHJJHEHGHEBDDFFDCCDEEEEC_Mismatch_1_Sense_+_Library_PoolT
CCGTTAAGGGCTTACTATCATCCTTATATACTCAATTTATTACTTTCAATAATAACCAAGGTCTCTAATGTTCCTATGGTCTATGGTGTAATCA
>Frequency_1_QualityScore_FFHHGHHJJJJJJJJJJJJJJJJJJJJJJJJJJJJJJJJJJJIJIGHGIIJIIIIJJJJIGIJJJIIIGIHIFHHHHHFFFFFFEDEEEEDEDD_Mismatch_1_Sense_+_Library_PoolT
ATCATCCTTATATACTCAATTTATTACTTTCAATAATAACCAAGGTCGCTAATGTTCCTATTCCTATGGTCTATGGTGTAATCACTTGATTACT
>Frequency_1_QualityScore_FFHHHHHJJJJJJJJJJJJJJJJJJJIIIJJJJJJJJJJJJJJJJJIJJJJJJJIHIJJIIJ_Mismatch_0_Sense_+_Library_PoolT
ATTGTCTTCAAATGCAAAACCTTTCTAATGAACTTATCTATTTCCTTTCTTTCAAAAAACCA
>Frequency_1_QualityScore_FFHHHHHJIJJJJIJJJJJJJJJJJJJJJJJJIJIJJJJIJJJIIJIJIJIIBFHIIJJIJIIFFHIIGEHJJIHHHHHH_Mismatch_0_Sense_+_Library_PoolT
CTACATGGACTTGTAAATCTTAACTTTACATGATCAATTTGAGTTCATACCGTTTTATAATGGTAATTCTTTTTAATTAT
>Frequency_1_QualityScore_FFHGHHHJIEHIIGIIIJIIIJIIIJJJJJJJIJIIIJJIIIGIJIJEHHIDHJHHHIIGHIIHHHHH<?BDB_Mismatch_1_Sense_+_Library_PoolT
GGGCTTACTATCATCCTTATATACTCAATTTATTACTTTCAATAATAACCAAGGTCGCTAATGTTCCTATTCA
>Frequency_1_QualityScore_FFHHHGDGIJIFHHEHEGIJIIIIJIIIJJIIHJJIJJIGHJCIIHEIHJIBHHIIJFG@FGIEC@GGHEF>EEEFFFFFFFEACEEEECCCDC_Mismatch_0_Sense_+_Library_PoolT
GTTAAGGGCTTACTATCATCCTTATATACTCAATTTATTACTTTCAATAATAACCAAGGTCGCTAATGTTCCTATTCCTATGGTCTATGGTGTA
>Frequency_1_QualityScore_FFHHHHHIJJJJJJJIJJJJJJJJIJJIJJJJJJJJJJJJJJJJJJIJJJJJJJJJJJJJJJHHIJIJJCEHHHHFFFFFEEEEFEDEEBDDDD_Mismatch_2_Sense_+_Library_PoolT
CTAATGTTCCTATGGTCTATGCTGTAGTCACTTGATTACTCACAAGAAGAACCCAACCTGGGTCTTTAATCTGCCTAGGGTAATAAATGTTGCT
>Frequency_1_QualityScore_FFHGHHHJIJIIJJJJJEHBFHIGIGJJIJJIGHFHIJJJJJJJJJIJJJIHGEHHHHHFFFFCDD@B@ADDDCBBBBDDDDC?CBDDDD@<BD_Mismatch_2_Sense_+_Library_PoolT
CTCTGATCAGCCCCTTGAGTGGCGCAAACAGTACTACTGGACTGCATTCTGTGGCCAAGCTGGCGGTCCCATGGGGCCTTCGTTGTGCGGGAGG
>Frequency_1_QualityScore_FFHHHHHGIJJJJJJJIJIJJJIIIIIJJJIJJJJJJJJJJJJJJJJJJJJJJJIJJJIJJJJJIIJJHIJIJGGDDDD@&5>BBDDDDDD9?3_Mismatch_0_Sense_+_Library_PoolT
ATAAATGTTGCTTTGATATATTGTCTTCAAATGCAAAACCTTTCTAATGAACTTATCTATTTCCTTTCAAAAAAAAAAAAAAAAAAAAAAAGAT
>Frequency_1_QualityScore_DFHGDFHIJJJJJJJJJJJJJIIJJGIJJIIIJJGHIJJJIIIIJIIIIJJBDGIC_Mismatch_2_Sense_+_Library_PoolT
AGGGTAATAAATGTTGCTTTGATATATTGCCTTCAATTGCAAAACCTTTCTAAGGA
>Frequency_1_QualityScore_FFHHHHHJJJJJJJJIJIJIJJJJJJJJJJJJJJJJJJJJJJJJJJJJJJJJJIJJIJJJFFGHJIJJIIHIJJJJHHHHE_Mismatch_0_Sense_+_Library_PoolT
TGTTAAGGGCTTACTATCATCCTTATATACTCAATTTATTACTTTCAATAATAACCAAGGTCTCTAATGTTCCTATGGTCA
>Frequency_1_QualityScore_FFHHHHHJJJGIJJJJJJJJJJJJJJJJJJJJJJJJJJIJJJJJJJJJIIJJIJJJJJJJJJJJJJIGIGIIJJHHHFFFDDEEFDEDDCDDEE_Mismatch_0_Sense_+_Library_PoolT
TACACCTTTGTTGACTGTTAAGGGCTTACTATCATCCTTATATACTCAATTTATTACTTTCAATAATAACCAAGGTCGCTAATGTTCCTATTCC
>Frequency_1_QualityScore_>DF<AA4AF>@EDA3<F<CE>C+A@>FC*?BDA93CFC>@DFFD>>BGEDCFGEEGAF>CFB1./5;;;:?A3);3?@B;;>;;;36;3(>@_Mismatch_0_Sense_+_Library_PoolT
GACTGTTAAGGGCTTACTATCATCCTTATATACTCAATTTATTACTTTCAATAATAACCAAGGTCGCTAATGTTCCTATTCCTATGGTCTAT
>Frequency_1_QualityScore_FFHHHHHJJJJJJJJJJIJJJJJJJJJJIIJJGHIJGGJJJJJIIJIJIIJJJJJJHHHFFDDEEEDDDDEDFFDDDDDDDDDDDEEEDDDDDD_Mismatch_0_Sense_+_Library_PoolT
TTCGTATTTTGGATCAGTGTTCAAACGGAGGGTTGGATCTTGAAACTGATGCTTCAACGCAATTGACAGTAATAAGGCAGGATATAATGCCGGC
>Frequency_1_QualityScore_FFFHBBHFEGHFHCGCHBFAHIEHEIEGIEEEFHIIIIIIIIIIIIED09?FHIIGDCHEGEGGG=DGIGEACCEHFB?.7;@DDAC:AA@CCA_Mismatch_1_Sense_+_Library_PoolT
ACTATCATCCTTATATACTCAATTTATTACTTTCAATAATAACCAAGGTCGCTAATGTTCCTATTCCTATGGTCTATGGTGTAATCACTTGATT
>Frequency_1_QualityScore_FFHHHHHJJJJJJJJJEIIJJJIIJJJJJJJJJJJJJJJJJJJJJJIIGIIIJIJIHIBGIJJJJJJJHFHHHHHFFFFFFFECDEEDCCC=CD_Mismatch_1_Sense_+_Library_PoolT
TTAAGGGCTTACTATCATCCTTATATACTCAATTTATTACTTTCAATAATAACCAAGGTCGCTAATGTTCCTATTCCTATGGTCTATGGTGTAA
>Frequency_1_QualityScore_FFGHHHHJIJJJJJJJIJJJJJIIJJJJJJJIIGIJJJIJIIHIJJIHIHIIIFHIJIIIIJJIFHHHHHHHFFFFFFEEDCEEEDDDEDEDFD_Mismatch_2_Sense_+_Library_PoolT
TTGTAAATCTCAACTTCACATGATCAATTTGAGTTCATACCGTTTTATAATGGTAATTTTTTTAATTATAAAATTATTTACCATCATATAATTA
>Frequency_1_QualityScore_DDFHHHHJJIIIGGIEFGE>GIGIJGIGIHGIIJJJJIIGIJJEGHGHGA@??AHEHD;@DDFDEEDCEAACC>CCCDDC_Mismatch_2_Sense_+_Library_PoolT
GATATATTGCCTTCAATTGCAAAACCTTTCTAATGAACTTATCTATTTCCTTTCTTTCAAATATATGTTCATGTTTATCA
>Frequency_1_QualityScore_FFHHHHHJJJJJIJJJFHIJJJJJJIIJJJJJJJJJIJJJJJJJJJJJJJIJJJJJJJJJJJJIJJJJJHHHDHHHFFFFFFFFEEEFEEEEDD_Mismatch_0_Sense_+_Library_PoolT
CTTAATCTGCCTAGGGTAATAAATGTTGCTTTGATATATTGTCTTCAAATGCAAAACCTTTCTAATGAACTTATTTTCAAATATATGTTCATGT
>Frequency_1_QualityScore_FFHHHHHJJJJJJJJJJJJJJIJJHJJJJJJJJJJJIIIIJJJJJJJJJJGGIIJJJIIIJIJJIJJJII_Mismatch_1_Sense_+_Library_PoolT
TTACTATCATCCTTATATACTCAATTTATTACTTTCAATAATAACCAAGGTCGCTAATGTTCCTATTCAA
>Frequency_1_QualityScore_FFHHHHHJIJJJJJJJJJJJJJJIJJJJJJJJJGGIJJJIJJIJJJJGIJJJIIJJJIHHIIIIJJJJJGIIJJIJIIIHHFGFFEFFDDDDDD_Mismatch_2_Sense_+_Library_PoolT
TACTCAATTTATTACTTTCAATAATAACCAAGGTCTCTAATGTTCCTATGGTCTATGGTGTAATCACTTGATTACTCACAAGAAGAACCCAACT
