# Supplementary material for: Differential Gene Expression Reveals Candidate Genes for Drought Stress Response in Abies alba (Pinaceae)
Source: PLoS One. 2015 Apr 29;10(4):e0124564. doi: 10.1371/journal.pone.0124564 (PMC4414588; doi:10.1371/journal.pone.0124564)
Supplement: S3 File — (GZ) [file pone.0124564.s003.gz › comp9901_c0_seq1.fa]

>comp9901_c0_seq1 len=842 path=[1:0-841]
GTTTGGGAGGTGTACCCAAGGTCATGAAAGTCAGGGGTTTATGGGATGGCAACTTTAGCACTATGGGATGTTATGACAAGGACTTCAAAGAGAATTTTAAAAGCCCAGGGTTGCAGCAAATGCCTTTGCGATGCCCCATGGCAGCATGCAAAGAGCTTGTGGAGCTTTCTGCAGCTAGAGGCACACGAGATGACATTAGTGTAATGATTGTTGACCTCAGACATTTCTGCAGAAATAAAAATTAGATGGTTGATGTAAGAACCCAAATGTCCTTTTTTGCTAGTAGGCCCTGCTTAGTACCATTTTGAGATATGTGCAATAAGTCTTTGGCACCATTTTCAACACCATCTTGCACATACTCCCATGTCAAAAACCCTCTGCTAAGCCGATTCACTAGTCATATTGTTATTACAAACCAAACAGGTTAGACTGGTTCAAAGTCAGGCAGAAAGAGGAAAAAAAAACTAAGGATAACAGGAAAAAATAACAAATAAAGAGAGAAAGGACCAGCATTGGCACATTGAAAGTCTAATAATAAAAATCTCCATTCTTACATTTGTGTAACTCATTAGCTATTTTTGTAATGGTTGTCATGGTTGGATACCTTGAGTTTTTATACAAAGATTTGTCACTATTTTGTTCTAAAGTGTATAAGTTCTTAGTATCTCTTGTATTGTTTTCCCCCCTCTCTTTGGTAGTAATAACAATGATATATGTCAAAGTCTTTTTCTTTCCTCCTATTTATTAGTCATTTTTATTCACCAATTATTGTATTCAGTCTCCTGTTGTAGCACTCCCTGTGTGTAAGGTGTGTAATGGAGGGCACCTAATTCCTACATGGC

>Frequency_4_QualityScore_FFHHGHHJJJJJJJJIJIJJJJJJJJJJIJJJJIJJJJIIIJJIIIHIHIIHIIIIIHHHGGFEDEEEEECCCCCDDDDCDDDDBCACDEDCDD_Mismatch_0_Sense_+_Library_PoolT
GCAAATGCCTTTGCGATGCCCCATGGCAGCATGCAAAGAGCTTGTGGAGCTTTCTGCAGCTAGAGGCACACGAGATGACATTAGTGTAATGATT
>Frequency_3_QualityScore_FEGGHHHJJJJJJIIIJHIGGIJIJHIHIIIIHHHHHHGGFGGFEEEEDDEEDCCCDDCDDDDDDDDDDACDDDDDBDDDDEDDEEDDDDDDDD_Mismatch_0_Sense_+_Library_PoolT
GAGGAAAAAAAAACTAAGGATAACAGGAAAAAATAACAAATAAAGAGAGAAAGGACCAGCATTGGCACATTGAAAGTCTAATAATAAAAATCTC
>Frequency_2_QualityScore_FFHHHHHJJJIIIJJJJJJGIIIJJJJJJIJJJJJJJJJIJJIJJJJJIIJIJJJJIJJIJJJJHHGFFCEEEEEEEEEEEEDDEDEDDDDDDC_Mismatch_0_Sense_+_Library_PoolT
CTTTGGCACCATTTTCAACACCATCTTGCACATACTCCCATGTCAAAAACCCTCTGCTAAGCCGATTCACTAGTCATATTGTTATTACAAACCA
>Frequency_2_QualityScore_FFHHFHHIIIIIJIIEHGIGIGIIGHHIIIIIJJIIIHIIIIJGIIJEGGGHGIIIIJIIIIIGHGGGGBEEEDECECBDDCDCCC8?@CDDCC_Mismatch_0_Sense_+_Library_PoolT
GCTTTCTGCAGCTAGAGGCACACGAGATGACATTAGTGTAATGATTGTTGACCTCAGACATTTCTGCAGAAATAAAAATTAGATGGTTGATGTA
>Frequency_2_QualityScore_FFHHHHHJJJIJJJJJJIIJHIJIIJJIJJIJIIJJJHIIJJJJIIHHIIJJIHIJIIJIIHGIIGIIGEFGGEDCDDCCCDDDDDDDDDDCDD_Mismatch_0_Sense_+_Library_PoolT
GATTCACTAGTCATATTGTTATTACAAACCAAACAGGTTAGACTGGTTCAAAGTCAGGCAGAAAGAGGAAAAAAAAACTAAGGATAACAGGAAA
>Frequency_2_QualityScore_FFHGHHGJJJJIHIIIJIIIJIIIJIIIJJIJIGIIIIJIIGGIIGHIIIIIIHGGHGGFFFFEDDDEA>BDCDDDDEDDDDDDDDDDDEEEED_Mismatch_0_Sense_+_Library_PoolT
AAAAACTAAGGATAACAGGAAAAAATAACAAATAAAGAGAGAAAGGACCAGCATTGGCACATTGAAAGTCTAATAATAAAAATCTCCATTCTTA
>Frequency_2_QualityScore_FFHHHHHJJIJJJJIIJJJJJJJJJIIJIIJJJIJJJIJJIJHIIJIIIJJJIJIIIIIGIHGGEGGGEACEEEEEDEDDDDEEECDCDDDDDD_Mismatch_0_Sense_+_Library_PoolT
TAAGAACCCAAATGTCCTTTTTTGCTAGTAGGCCCTGCTTAGTACCATTTTGAGATATGTGCAATAAGTCTTTGGCACCATTTTCAACACCATC
>Frequency_2_QualityScore_FFHHHHHJJJJIIIIIIJJJIIJJJJIJHIIIJJJIIJJJJJJJJJJIHIHIIIJJIIIJIIIJIGHIGGCEFEEEDEEEEEDEEEDDCCCECC_Mismatch_0_Sense_+_Library_PoolT
TAAGTCTTTGGCACCATTTTCAACACCATCTTGCACATACTCCCATGTCAAAAACCCTCTGCTAAGCCGATTCACTAGTCATATTGTTATTACA
>Frequency_2_QualityScore_FFHHHHHIIJJJJJJJJJJIJJJJJJJJIJJJJJJJIIIIJJJJJIIJIJJIJJJJJJJJIIIHGHHGFBEFEDEEEEEEDDEDDDDDACCCDD_Mismatch_0_Sense_+_Library_PoolT
CCCATGTCAAAAACCCTCTGCTAAGCCGATTCACTAGTCATATTGTTATTACAAACCAAACAGGTTAGACTGGTTCAAAGTCAGGCAGAAAGAG
>Frequency_2_QualityScore_DEHHHFGHHJJGIIIIJIIHHIIIHIJIIJIIJIGIIGIIJJIIJIEIIJJJIIIIJIJIJIIHHIII_Mismatch_0_Sense_+_Library_PoolT
TTTTGTAATGGTTGTCATGGTTGGATACCTTGAGTTTTTATACAAAGATTTGTCACTATTTTGTTCTA
>Frequency_2_QualityScore_FFFHHHHJJJJIJJJJJIJJIIIJJJJJJJJJJJIJIIJJJJJJJIJIIJIIJJJJJJIIHHEHGGFEFBEEEEEEEEEEDDCDCCDCDDEEED_Mismatch_0_Sense_+_Library_PoolT
GGTTGATGTAAGAACCCAAATGTCCTTTTTTGCTAGTAGGCCCTGCTTAGTACCATTTTGAGATATGTGCAATAAGTCTTTGGCACCATTTTCA
>Frequency_2_QualityScore_FFHHHHHJJJIIHIIJJJJJJIJHJJJIIJJGIIJJJJIIIJJJJIJJJJJIJJJJJHHHHGFFFDEEECCDDDDDDDDDADCDDDCDCDDDDD_Mismatch_0_Sense_+_Library_PoolT
GGACTTCAAAGAGAATTTTAAAAGCCCAGGGTTGCAGCAAATGCCTTTGCGATGCCCCATGGCAGCATGCAAAGAGCTTGTGGAGCTTTCTGCA
>Frequency_2_QualityScore_FFGHHHFIIIIIIIGIJJHIJJIIIIIGEIIGIIIIIIIIJIIIJIGHIGIGIGHIIHHIHHHGHFGFECEEEDDEDDCEDDA_Mismatch_0_Sense_+_Library_PoolT
ATAACAGGAAAAAATAACAAATAAAGAGAGAAAGGACCAGCATTGGCACATTGAAAGTCTAATAATAAAAATCTCCATTCTTA
>Frequency_2_QualityScore_FFGGHFHIIIIIJJIIIJIHIEIIIEIGHJJJJJIJIIJJIIIGIIICGIGIEGGEEEEEFGEEEEADCCACCCCABBCDDDCCCC?;ABDCDC_Mismatch_0_Sense_+_Library_PoolT
GCAGCAAATGCCTTTGCGATGCCCCATGGCAGCATGCAAAGAGCTTGTGGAGCTTTCTGCAGCTAGAGGCACACGAGATGACATTAGTGTAATG
>Frequency_2_QualityScore_FFGHHHHJIIIJJJJIJIIJJJJIIIJIJJJJJIJJIJIIIIJJIIIIJJIIJJIGIIJJJJIIGIIIHIIGFFEEEDDEDDCDDDDDDDCCCE_Mismatch_0_Sense_+_Library_PoolT
GATTGTTGACCTCAGACATTTCTGCAGAAATAAAAATTAGATGGTTGATGTAAGAACCCAAATGTCCTTTTTTGCTAGTAGGCCCTGCTTAGTA
>Frequency_2_QualityScore_FFHHHHHJJJJJJJJJJIJJJJHHIIIIJJIIIJIIJIJHIJJJIIJIGIJJJJJJJIIIIIIGHGHFFDFCEEEEEECDCDDDEDDCDECCDC_Mismatch_0_Sense_+_Library_PoolT
ACATACTCCCATGTCAAAAACCCTCTGCTAAGCCGATTCACTAGTCATATTGTTATTACAAACCAAACAGGTTAGACTGGTTCAAAGTCAGGCA
>Frequency_2_QualityScore_B>EEGGCFEHEGGIIEGFGE=ABGGG:BCEGEAEFGF?EFHGD9CACAAGHHEGIIIGECFGGAA?CDEACEBB;@CA=ACCCC6=AADEEC?A_Mismatch_0_Sense_+_Library_PoolT
GTGCAATAAGTCTTTGGCACCATTTTCAACACCATCTTGCACATACTCCCATGTCAAAAACCCTCTGCTAAGCCGATTCACTAGTCATATTGTT
>Frequency_2_QualityScore_EFGFFEGFIIIIIIIIIIIIIIIGHIGIIGIHDHIGIIIIIIIGIIIIHIIGIIICFGGGHGGGGGFEFCEFEEEEEEEEDD_Mismatch_0_Sense_+_Library_PoolT
AACAGGAAAAAATAACAAATAAAGAGAGAAAGGACCAGCATTGGCACATTGAAAGTCTAATAATAAAAATCTCCATTCTTAC
>Frequency_2_QualityScore_EFHHHHHJJJJJJJJIIJJJJJIIJJJIJJIJJJJJJJJJJJJJJIGIIJIIIIIIIIIIJJIJHIIHHEBDEEDEEEDCDEEEEEDCCDEDED_Mismatch_0_Sense_+_Library_PoolT
ATAAGTCTTTGGCACCATTTTCAACACCATCTTGCACATACTCCCATGTCAAAAACCCTCTGCTAAGCCGATTCACTAGTCATATTGTTATTAC
>Frequency_2_QualityScore_EFGGHGHJJIJIJIJIIJJIJHIGIIIJJJIJIJIIIIHIIJIJJIIIHIICHIIJIGGHHHFFFFFFBDEDDCCDDDDDDDDDDDDDCCDBCC_Mismatch_0_Sense_+_Library_PoolT
GGTTGCAGCAAATGCCTTTGCGATGCCCCATGGCAGCATGCAAAGAGCTTGTGGAGCTTTCTGCAGCTAGAGGCACACGAGATGACATTAGTGT
>Frequency_2_QualityScore_EFHGFGGIIIIIIIIGIIIIIIFIIIIIIIJIDGIGGIIIIEGFHIJIIIJJFDHDGFIHEGI?EGHDDBACBCDCBACCBCCCC@C_Mismatch_0_Sense_+_Library_PoolT
ACTAGTCATATTGTTATTACAAACCAAACAGGTTAGACTGGTTCAAAGTCAGGCAGAAAGAGGAAAAAAAAACTAAGGATAACAGGA
>Frequency_2_QualityScore_FFHHHHHJJJJJIJJJJIJJJIIIJJJJJJJJJJJJJJJJJHIIIJIJIIIIIIIIIIJJIIGGGEEEECEEEEDDDDDDDDDDCDDDCDBDDD_Mismatch_0_Sense_+_Library_PoolT
GTTATGACAAGGACTTCAAAGAGAATTTTAAAAGCCCAGGGTTGCAGCAAATGCCTTTGCGATGCCCCATGGCAGCATGCAAAGAGCTTGTGGA
>Frequency_2_QualityScore_EEHFGHHIJIIIIIJIIJGIIIIIIIIJIGGIEGIHIJIIIJJIJGGIEHFEEHIIEIIIIGHII=CGGHEDHGHHGFE?CEECCCECECACCC_Mismatch_0_Sense_+_Library_PoolT
ATAATAAAAATCTCCATTCTTACATTTGTGTAACTCATTAGCTATTTTTGTAATGGTTGTCATGGTTGGATACCTTGAGTTTTTATACAAAGAT
>Frequency_2_QualityScore_EDGHGHFGEDGEGEBEDFHIHEIA=9==EIFGFGFFEI?FAEEHHGGGEIIIIEIIEIIIIHIHHHGIFGEAEEBAEE_Mismatch_0_Sense_+_Library_PoolT
AACAAATAAAGAGAGAAAGGACCAGCATTGGCACATTGAAAGTCTAATAATAAAAATCTCCATTCTTACATTTGTGTA
>Frequency_2_QualityScore_EEGHHHGIJJJIJJJJJJIJJIJJIIIJIIIIIJJJIJJJJJJJJJJJIJJIIJGEIIJJJJIIIIHHHEEECDCCCCCDDDDDCCCDDDDCCC_Mismatch_0_Sense_+_Library_PoolT
TTATGGGATGGCAACTTTAGCACTATGGGATGTTATGACAAGGACTTCAAAGAGAATTTTAAAAGCCCAGGGTTGCAGCAAATGCCTTTGCGAT
>Frequency_2_QualityScore_FFHHGHFIIIIIGHHIGGIJHHIJJIIGIIIIJJIJFIIJJIIIIHIIJJIIIIHHCEGCCEEDEACDC?ABCDCDDDCDDDDDCCACCCDDDD_Mismatch_0_Sense_+_Library_PoolT
TTTTAAAAGCCCAGGGTTGCAGCAAATGCCTTTGCGATGCCCCATGGCAGCATGCAAAGAGCTTGTGGAGCTTTCTGCAGCTAGAGGCACACGA
>Frequency_2_QualityScore_EEGGHGGGIIEIIGIIIIIIIIIIDGFHEHGGGECGFGGGGFEEEEEEEEECCEDDDDCCBCCCCDDDCACDDCDDDDDDDCDDDBCDCCEDCD_Mismatch_0_Sense_+_Library_PoolT
AGGCAGAAAGAGGAAAAAAAAACTAAGGATAACAGGAAAAAATAACAAATAAAGAGAGAAAGGACCAGCATTGGCACATTGAAAGTCTAATAAT
>Frequency_1_QualityScore_FFHHHHHIJJJIIIIIJJJJJJJJJJIIJIJJJJJJJJJJIJJJJJJJJJJJJJIJJJJJJHHHHHFFFFFFEEEEEEEDDDDEDDDDDDDDDD_Mismatch_0_Sense_+_Library_PoolT
AGATGGTTGATGTAAGAACCCAAATGTCCTTTTTTGCTAGTAGGCCCTGCTTAGTACCATTTTGAGATATGTGCAATAAGTCTTTGGCACCATT
>Frequency_1_QualityScore_FFHHHHHIJIJJJJIHIFIGHIGIJJIJJJJJJJJJJIJJJJJJJHHHGFDEEEEDCDCDDDDDDDBDDDCBDDDDDDDDDDDDDDDDDDDDDA_Mismatch_0_Sense_+_Library_PoolT
TTCAAAGTCAGGCAGAAAGAGGAAAAAAAAACTAAGGATAACAGGAAAAAATAACAAATAAAGAGAGAAAGGACCAGCATTGGCACATTGAAAG
>Frequency_1_QualityScore_FFHDFBFH>FHGIGHIGEF9A?HHFAEHB??DDHDHH@F30BD<FBGBD49(.8=C<=CEEGIEA>EEB:?3?@CCDD;;B@??@??5?C@<?A_Mismatch_0_Sense_+_Library_PoolT
TTTAGCACTATGGGATGTTATGACAAGGACTTCAAAGAGAATTTTAAAAGCCCAGGGTTGCAGCAAATGCCTTTGCGATGCCCCATGGCAGCAT
>Frequency_1_QualityScore_FFHHHHHHHIHJJIJJJJJJJJJJJJHIJJJJJJJJHJJJJJJJIJJJJIJJJJJJJJJJJJJJJJHHHHHGHDFF_Mismatch_1_Sense_+_Library_PoolT
ATTTTTGTAATGGTTGTCATGGTTGGATACCTTGAGTTTTTATACAAAGATTTGTCACTATTTTGTTCTAAAGTGA
>Frequency_1_QualityScore_FFHHHHHJIGIJIIJGIIFEIIFGGIIJEGHHIGGHIGFGBFGGHIJ>GIGHGICHIGEEHIJHHHHHHHDCDBDDECECEEDC@CDCDCCDDD_Mismatch_0_Sense_+_Library_PoolT
TGGAGCTTTCTGCAGCTAGAGGCACACGAGATGACATTAGTGTAATGATTGTTGACCTCAGACATTTCTGCAGAAATAAAAATTAGATGGTTGA
>Frequency_1_QualityScore_FFHHHHGJJJJJJJHIIJIJJJJGIIJJIJGHIIJJJJGIIJIJJIJJJJJJHDDEEEDDDDDDDDDDBBCDDDDDDDDDBDCDDDCCDDDDDD_Mismatch_0_Sense_+_Library_PoolT
ACAAACCAAACAGGTTAGACTGGTTCAAAGTCAGGCAGAAAGAGGAAAAAAAAACTAAGGATAACAGGAAAAAATAACAAATAAAGAGAGAAAG
>Frequency_1_QualityScore_FFHHGHHJJJJJJIJJJJJJJJJJJJJJJJJJJJIJJJJJHIIJIIIIJFHIIGIJJIJJJJJHEHHFFCFEEEECDDDDDDDDCDDCCCDDDD_Mismatch_0_Sense_+_Library_PoolT
GCCGATTCACTAGTCATATTGTTATTACAAACCAAACAGGTTAGACTGGTTCAAAGTCAGGCAGAAAGAGGAAAAAAAAACTAAGGATAACAGG
>Frequency_1_QualityScore_ADHHDHHIEEG>FHHIID>HDCFGHIIGIIGIGHHFGHGIHAHGGEGGDAFCCHEGGEI;EFHBBDFCCCC?CBBB>ACCCCCCCCCAC?CBCB_Mismatch_0_Sense_+_Library_PoolT
TTATGACAAGGACTTCAAAGAGAATTTTAAAAGCCCAGGGTTGCAGCAAATGCCTTTGCGATGCCCCATGGCAGCATGCAAAGAGCTTGTGGAG
>Frequency_1_QualityScore_DDFHDH>GHIIGGAGGCGGGIHBCEGAGFFEDFCHGG@GHGG><99?BGGIGCEC=CAHHIGIIGGHIH=AAEHEHFFBD_Mismatch_0_Sense_+_Library_PoolT
ATAACAAATAAAGAGAGAAAGGACCAGCATTGGCACATTGAAAGTCTAATAATAAAAATCTCCATTCTTACATTTGTGTA
>Frequency_1_QualityScore_FFHHHHHJJJJJJJJJJJJHIJJJJJJIJJJJJJJJJJJJJJJJJJHIIJIHIJJJJJJGIJIJJJHHHEFFFFEEDEDDDDDDDDDDDDDDDD_Mismatch_0_Sense_+_Library_PoolT
TGCTAAGCCGATTCACTAGTCATATTGTTATTACAAACCAAACAGGTTAGACTGGTTCAAAGTCAGGCAGAAAGAGGAAAAAAAAACTAAGGAT
>Frequency_1_QualityScore_FFHHHHHIIJJJJJJJJJJJJJJJJJJJJIJJJJJHJJIJJJJJGIIJFHIJJJJJJJCEHJJIJIJIHEHFHFFFFFDFEE_Mismatch_0_Sense_+_Library_PoolT
ACATTTGTGTAACTCATTAGCTATTTTTGTAATGGTTGTCATGGTTGGATACCTTGAGTTTTTATACAAAGATTTGTCACTA
>Frequency_1_QualityScore_DDHBHFHGGGHGHCHGIGIGHIIIGGFFHF@DGIIIIE@DCGHGGHII?BAGHIGII9_Mismatch_0_Sense_+_Library_PoolT
CATATTGTTATTACAAACCAAACAGGTTAGACTGGTTCAAAGTCAGGCAGAAAGAGGA
>Frequency_1_QualityScore_FFHHHHHJJJJJIIJJJJJJJJJJJJJIJJJJJJJJJJJJJIJJJJJJIIIJJJIJJIJJJJJJIHIIHHIHEHHFFFFFCEECEDDDDDDDDD_Mismatch_0_Sense_+_Library_PoolT
TTTTGAGATATGTGCAATAAGTCTTTGGCACCATTTTCAACACCATCTTGCACATACTCCCATGTCAAAAACCCTCTGCTAAGCCGATTCACTA
>Frequency_1_QualityScore_FFDFFH?EGIIIGIIIIIJJJJIIJJJJJJJIIIIGIIGIEG_Mismatch_0_Sense_+_Library_PoolT
TGAAAGTCTAATAATAAAAATCTCCATTCTTACATTTGTGTA
>Frequency_1_QualityScore_FFHHHHFIJJJJJJJJJIJJJJJJIJJJJJJJJIJJHFFFFEEEEEEDDDCDDDDDDDDDDDDDDDDDDDCCDDDDDDDDD@CDDCEDD_Mismatch_0_Sense_+_Library_PoolT
AGAAAGAGGAAAAAAAAACTAAGGATAACAGGAAAAAATAACAAATAAAGAGAGAAAGGACCAGCATTGGCACATTGAAAGTCTAATAA
>Frequency_1_QualityScore_FFHHHHHJJJGIJJJIJJIIJJIJJJIIJJJJJJJJJJJJJJJJJJJJIIJJJJJJJJIIJJIJIJJIJHIIJIHHHHHFFFFFFECCBDDEED_Mismatch_0_Sense_+_Library_PoolT
AAGGACCAGCATTGGCACATTGAAAGTCTAATAATAAAAATCTCCATTCTTACATTTGTGTAACTCATTAGCTATTTTTGTAATGGTTGTCATG
>Frequency_1_QualityScore_FFHHGHHJJJJJJJJJJJJJJJJJJJJIIJJJJJJJJIJJJJJJGIJJJJJJJJIIGIHJHHHHHHHHFDFFFFEEDDDDDDDDDCCDDDDDDD_Mismatch_0_Sense_+_Library_PoolT
CAACACCATCTTGCACATACTCCCATGTCAAAAACCCTCTGCTAAGCCGATTCACTAGTCATATTGTTATTACAAACCAAACAGGTTAGACTGG
>Frequency_1_QualityScore_FFHHHHHJJJJJJJJJJJJJJJJJJJJJIJGIJJIJJJJHIJJJEIHIJJIJJJGJIJJJJJJJJHFDDBDDDDDDDCDDDDDDDDDDDDDDDD_Mismatch_1_Sense_+_Library_PoolT
TAGTCATATTGTTATTACAAACCAAACAGGTTAGACTGGTTCAAAGTCAGGCAGAAAGAGAAAAAAAAAACTAAGGATAACAGGAAAAAATAAC
>Frequency_1_QualityScore_FFHHHHHJJJJJJJJIJIJJJJIJJJJJJJJJJJJJJIJJJJJJIIIIIJJJJJJJJJJHIJJFHHGIJEHHHAEHHFFFFFFECEEEEDDEDD_Mismatch_0_Sense_+_Library_PoolT
AAAATCTCCATTCTTACATTTGTGTAACTCATTAGCTATTTTTGTAATGGTTGTCATGGTTGGATACCTTGAGTTTTTATACAAAGATTTGTCA
>Frequency_1_QualityScore_FFGHHHHJJJGHJJJJJJJJJJJJIJJJJJJIIIJJJJJFHJJJJIJJJJJJJJJJJJGHHHFFFFDDDDDDDDDDDDDDDDDEFDDDEDCCDD_Mismatch_0_Sense_+_Library_PoolT
TGCCTTTGCGATGCCCCATGGCAGCATGCAAAGAGCTTGTGGAGCTTTCTGCAGCTAGAGGCACACGAGATGACATTAGTGTAATGATTGTTGA
>Frequency_1_QualityScore_DFHHFHAHJIIIJ+@EHGGGJIJGFGGIIIJJGHGJIJJJJIEIJJJJJJIIIGHHEGFFFDDDDCCDCCDDCDCCDDDCDDCDDDDDDDDDCC_Mismatch_1_Sense_+_Library_PoolT
GCGATGCCCCATGACAGCATGCAAAGAGCTTGTGGAGCTTTCTGCAGCTAGAGGCACACGAGATGACATTAGTGTAATGATTGTTGACCTCAGA
>Frequency_1_QualityScore_FFHHHHDGCECEHHIIHJGIII>HHIIGIIGIJJIIJJGJ@?FHHGGBEHFGBG?FDF=FHGHIHII_Mismatch_0_Sense_+_Library_PoolT
GACATTAGTGTAATGATTGTTGACCTCAGACATTTCTGCAGAAATAAAAATTAGATGGTTGATGTAA
>Frequency_1_QualityScore_FFDHFFFEHIGIIJJ<FGGGIIJ<?EDHDE@F@?FHFC@H<FGE;BDFAHGGIECHGEGFFHGGIG>ECAEHHBDDB@;?;?CEDDDDD@@ADC_Mismatch_1_Sense_+_Library_PoolT
AAATGTCCTTTTTTGCTAGTAGGCCCTGCTTAGTACCATTTTGAGATATGTGCAATAAGTCTTTGGCATCATTTTCAACACCATCTTGCACATA
>Frequency_1_QualityScore_FFHFHHHJJJJJJJHIJJIJJJJJJJJJJJIGGIJJIJJJFHIJJJJJJIJJJJJJJJJJJIJJJJJJGDHHHGGHFFFFFDDEEDEEDDDDDD_Mismatch_0_Sense_+_Library_PoolT
TAGGCCCTGCTTAGTACCATTTTGAGATATGTGCAATAAGTCTTTGGCACCATTTTCAACACCATCTTGCACATACTCCCATGTCAAAAACCCT
>Frequency_1_QualityScore_FFHGGHGJJJJJJJJAHHIGJJIIFIIGIJJJIJJJIJJIJIJJIIJJIJJIJJJJJJJHHHHGFFFDFFFDDDDBCDDCCDBBCCDBDDDDDD_Mismatch_0_Sense_+_Library_PoolT
CCCTCTGCTAAGCCGATTCACTAGTCATATTGTTATTACAAACCAAACAGGTTAGACTGGTTCAAAGTCAGGCAGAAAGAGGAAAAAAAAACTA
>Frequency_1_QualityScore_FFHHHHHJIJJIIIIJJJIJJJJJJJJJJJJJJJJJJJJJJJJJIJJJJJJJJJJJJJJIJJJJJJHJI@EHHHHFFFFFECEDDDDEDDDDDC_Mismatch_0_Sense_+_Library_PoolT
GCACATTGAAAGTCTAATAATAAAAATCTCCATTCTTACATTTGTGTAACTCATTAGCTATTTTTGTAATGGTTGTCATGGTTGGATACCTTGA
>Frequency_1_QualityScore_FFHHFDDHFBHCGEHGEHGC9FHIJIIJGIJIJIIJFGGIEGIJIIJGHIIFFEEEDDEFCAEDCD@CCCCDCDEDCDCCCDDDCDDD@_Mismatch_0_Sense_+_Library_PoolT
AAAAAACTAAGGATAACAGGAAAAAATAACAAATAAAGAGAGAAAGGACCAGCATTGGCACATTGAAAGTCTAATAATAAAAATCTCCA
>Frequency_1_QualityScore_FFHHHHHJJJJJJJJJJJJJJJJJJJJJJJJJJJJIJJJJJJJJJJJJJJJJJJJJJHHIJJHHHHHHFDFFFFEEEEFEEED_Mismatch_1_Sense_+_Library_PoolT
ATAACAGGAAAAAATAACAAATAAATAGAGAAAGGACCAGCATTGGCACATTGAAAGTCTAATAATAAAAATCTCCATTCTTA
>Frequency_1_QualityScore_BB?FFHFB@BGH<EGGIIIID)?@GGIGH?<DAFHIIIIEHIIIGGFACHIIDIGEEEDCEC:AC>A6;@@CCACCCCACB:ACCCCCCCBACD_Mismatch_1_Sense_+_Library_PoolT
GCCCCATGGCAGCATGCAAAGGGCTTGTGGAGCTTTCTGCAGCTAGAGGCACACGAGATGACATTAGTGTAATGATTGTTGACCTCAGACATTT
>Frequency_1_QualityScore_FFHHHHHJJIJJJIIIIJJJJJJJJJJJJJJJIIIJJJJJJJJJJJJIIIJIJJJJJIJJJEHHHHHFFDCDCDDEEEEECDCCDDDEDEEDDD_Mismatch_0_Sense_+_Library_PoolT
AAAAATTAGATGGTTGATGTAAGAACCCAAATGTCCTTTTTTGCTAGTAGGCCCTGCTTAGTACCATTTTGAGATATGTGCAATAAGTCTTTGG
>Frequency_1_QualityScore_FFHFHCFGGHHJJJIGJHI:DGFHGHIIIJJJIDGGGFIJHDGHGHI=DHIJECEE=CFDEFDD;@CDC>@CC;>35>ACDDDD?>:AA@@CC@_Mismatch_0_Sense_+_Library_PoolT
TGATGTAAGAACCCAAATGTCCTTTTTTGCTAGTAGGCCCTGCTTAGTACCATTTTGAGATATGTGCAATAAGTCTTTGGCACCATTTTCAACA
>Frequency_1_QualityScore_FFHHHHHJJJJJJJHHGHFHIJFIJIIIJJJJJJJJGIJIJJHHGHIJJJJCFHGHHHJIJIHGIEHHH?BD_Mismatch_1_Sense_+_Library_PoolT
CATTCTTACATTTGTGTAACTCATTAGCTATTTTTGTAATGGTTGTCATGGTTGGATACCTTGAGTTTTTAC
>Frequency_1_QualityScore_FFHHHHHJJJJJIIJJIJIJJIJIIJJJJJJJJJJJJJJJJJJIJJJJGIJJJJJJJJJJJJJIJJJJJHIIJIJJIIHHHHHHFEFFDDEEED_Mismatch_1_Sense_+_Library_PoolT
ATTGGCACATTGAAAGTCTAATAATAAAAATCTCCATTCTTACATTTGTGTAACTCATTATCTATTTTTGTAATGGTTGTCATGGTTGGATACC
>Frequency_1_QualityScore_FFHHHHHHIJJJJJJJJJJJJJJJJJJJJJJJJJJJJIJJJJJJJJJJJIJIJIIJJIJJJJJHHHHHHDFFDDDDDDDDDCDEEDEEEDDDED_Mismatch_1_Sense_+_Library_PoolT
GAATAAGTCTTTGGCACCATTTTCAACACCATCTTGCACATACTCCCATGTCAAAAACCCTCTGCTAAGCCGATTCACTAGTCATATTGTTATT
>Frequency_1_QualityScore_FFHHHHHJIGIJJJIJJJGEGEGHHJEFGIIJJIGGJIJJJIJJJJJIIICGGIJJJJJJHHGHHFFFFECDFEEEDEDDEDDCCFEDCDDDED_Mismatch_0_Sense_+_Library_PoolT
GAAAAAATAACAAATAAAGAGAGAAAGGACCAGCATTGGCACATTGAAAGTCTAATAATAAAAATCTCCATTCTTACATTTGTGTAACTCATTA
>Frequency_1_QualityScore_FFHHHHHJIJJJIJIJJIJIHIIJJJJJGHJJJIJJJJJJJJJJJIJFHIJJJJJJ@EHGDHHEFDDDFDDDEDDDDDDDDCDDBDDDDDDDDD_Mismatch_0_Sense_+_Library_PoolT
CTGCTAAGCCGATTCACTAGTCATATTGTTATTACAAACCAAACAGGTTAGACTGGTTCAAAGTCAGGCAGAAAGAGGAAAAAAAAACTAAGGA
>Frequency_1_QualityScore_FFHHHHHJJJJJJJJJJJJJJJIJJJJJJHJJJJJJJJHJJJJJJJJJJJIJJJCHIJJJJJJHHHHHFFDFFDEEEEEDDDDEDDDDDDD_Mismatch_0_Sense_+_Library_PoolT
TCCCATGTCAAAAACCCTCTGCTAAGCCGATTCACTAGTCATATTGTTATTACAAACCAAACAGGTTAGACTGGTTCAAAGTCAGGCAGAA
>Frequency_1_QualityScore_FFHHHHHJJIJIJJJJJJJJJJJJGHHJIJJJJJJJHIJJJIJIJJJJJJJJJJJJJJHHHFFFDDDDDDDCDDDDCCCDEEDDDED@CDDDDC_Mismatch_0_Sense_+_Library_PoolT
CTTTGCGATGCCCCATGGCAGCATGCAAAGAGCTTGTGGAGCTTTCTGCAGCTAGAGGCACACGAGATGACATTAGTGTAATGATTGTTGACCT
>Frequency_1_QualityScore_FFHHHGHIFIIIHJIJIIJGIJJIJJJJJFJJJJIJJIJJJJJHJIJGIJIIIJIJHIHIIJIIIJIJHFHHHHFFFCCDDDDDDDCCDEEDDD_Mismatch_0_Sense_+_Library_PoolT
ATGTGCAATAAGTCTTTGGCACCATTTTCAACACCATCTTGCACATACTCCCATGTCAAAAACCCTCTGCTAAGCCGATTCACTAGTCATATTG
>Frequency_1_QualityScore_FFHHHHHJGHIJJJJJJJJJJJJJJJJJJJJJJJJJIJJJJJJJJJJIIJJJJJJJJJJJJJJJJJHHGEHHFFDDEEDDDDDCEEDEEEDDDD_Mismatch_1_Sense_+_Library_PoolT
GCAATAAGTCTTTGGCACCATTTTCAACACCATCTTGCACATACTCCCATGTCAAAAACCCTCTGCTAAGCCGATTCACTAGTCATATTTTTAT
>Frequency_1_QualityScore_FFHHHHHJJJJIIJIJJJJJIJIJJIJJJJJJIIIIIIJIJJJIIJIJJJJJJJJJJJJJHHHHHHFFDDFFEEEEEDDDDDCCDDD_Mismatch_0_Sense_+_Library_PoolT
TCTGCAGCTAGAGGCACACGAGATGACATTAGTGTAATGATTGTTGACCTCAGACATTTCTGCAGAAATAAAAATTAGATGGTTGAT
>Frequency_1_QualityScore_FFHHHHHJIIIJJJJJJJJJIJJJJJJJGHIJJJJJJJJJJJJJJIIJJJJJEHHJJJHHHHFFFFEEEEEDDDDDDBDDDDDDDDDDDDDDDD_Mismatch_0_Sense_+_Library_PoolT
CTTCAAAGAGAATTTTAAAAGCCCAGGGTTGCAGCAAATGCCTTTGCGATGCCCCATGGCAGCATGCAAAGAGCTTGTGGAGCTTTCTGCAGCT
>Frequency_1_QualityScore_FFHHHHHJJJIJJJJJIJJJJIJJJJJJJJJIJJJIJJJJJJJJJJJJJJJJJJIIJJJJGHHHFHHFFDEFFEEFFEEEDDEEEECCCF_Mismatch_0_Sense_+_Library_PoolT
ACAGGAAAAAATAACAAATAAAGAGAGAAAGGACCAGCATTGGCACATTGAAAGTCTAATAATAAAAATCTCCATTCTTACATTTGTGTA
>Frequency_1_QualityScore_DBFFF4+2<AF@?E@HHFEG++<22A??::9C?F9C*1::1:BFF?F<?F9*9B?_Mismatch_2_Sense_+_Library_PoolT
TGAAAGACTAATAATAAAAATCTCCATTCTTACATTAGTGTAACTCATTAGCTAT
>Frequency_1_QualityScore_DAFDHDHIIGI@FHG:FFGHHHGEHIEHEHFHGGGHIIIIHIHGGGIGIECD?FGEHABBAAAHCAC8=@EEHHH;;;?CB77;;?BCDCECCC_Mismatch_0_Sense_+_Library_PoolT
TAATAATAAAAATCTCCATTCTTACATTTGTGTAACTCATTAGCTATTTTTGTAATGGTTGTCATGGTTGGATACCTTGAGTTTTTATACAAAG
>Frequency_1_QualityScore_EFHHGHHHHIHIFGJHIHHGJJGJJIGIJJJJJJJJJJJJJIIJIDGHIIIHHHGHIJGHJICGHIJJIIIHIH_Mismatch_1_Sense_+_Library_PoolT
AGATGACATTAGTGTAATGATTGTTGACCTCAGACATTTCTGCAGAAATAAAAATTAGATGGTTGATGTAAGGA
>Frequency_1_QualityScore_FFHHGHHJJJJJJJJJJIJJJJJGI_Mismatch_0_Sense_+_Library_PoolT
TAATAATAAAAATCTCCATTCTTAC
>Frequency_1_QualityScore_FDHGHHHJJJJJJIJJJJJJJJJJJJJJJJJJJJJJJJJJJJGJJJIJJJHHHIJHHHHHFFFFFFDEEEEDDDDDDDDDDDDDDDDDDDACDD_Mismatch_0_Sense_+_Library_PoolT
GTTGCAGCAAATGCCTTTGCGATGCCCCATGGCAGCATGCAAAGAGCTTGTGGAGCTTTCTGCAGCTAGAGGCACACGAGATGACATTAGTGTA
>Frequency_1_QualityScore_FFHHHHGJJHIJIJIJEHIIJJJIJJJIJJIJJIJJJJJJJJJJIJJJIIIIJIGIJIJIJJIJJJEGHEFHHHG_Mismatch_0_Sense_+_Library_PoolT
CACGAGATGACATTAGTGTAATGATTGTTGACCTCAGACATTTCTGCAGAAATAAAAATTAGATGGTTGATGTAA
>Frequency_1_QualityScore_FFGHHHHIJGGEHHJIIJJEHIIJIIJJEIIJJJJJIJIJIJIIGIIJJJJIIJIEGCIGIJJJJJIJIFGIJJJGGGHHHGFFFFFD?@BDCD_Mismatch_0_Sense_+_Library_PoolT
AGCATTGGCACATTGAAAGTCTAATAATAAAAATCTCCATTCTTACATTTGTGTAACTCATTAGCTATTTTTGTAATGGTTGTCATGGTTGGAT
>Frequency_1_QualityScore_DDHHADHI@EFFE@G?G;C??G@GA9DCB;?;FBG9B188DH==BB@B=@CGA@>).-5=7=<\9\5;;;5;>;A555;>;>@CD@5>9A@>>@_Mismatch_2_Sense_+_Library_PoolT
TTTGCGATGCCCCATGGCATCATGCAAAGAGCTTGTGGAGCTTTCTGCAGCTAGAGGCACACGAGATGACATTAGTGTAATGATTGTTGACATC
>Frequency_1_QualityScore_FDHHHHHIJJJJJJJJJJJJHJIJIJJJJJJJJJGJIIIIJJJJJJIIIJIJJJHHFEHFFFFDFDCDEECDDDDDDDBDDDDEDDDDDDCCDE_Mismatch_1_Sense_+_Library_PoolT
GTTGCAGCAAATGCCTTTGCGATGCCCCATGGCAGCATGCAAAGAGCTTGTGGAGCTTTCTGCAGCTAGAGGCACACGATATGACATTAGTGTA
>Frequency_1_QualityScore_FFHHHHHIJJJJJJJJJJJJJJIJJJIHHIJJJJIJJIJJJJJJIJJJIIJJJJJJIJIHHHHHHFFFFDDFEDEEEFEEED_Mismatch_0_Sense_+_Library_PoolT
TAACAGGAAAAAATAACAAATAAAGAGAGAAAGGACCAGCATTGGCACATTGAAAGTCTAATAATAAAAATCTCCATTCTTA
>Frequency_1_QualityScore_FFHHHHHJJJJJJIJIIJGJJGIHIJIIIJJJJIIIIJJJJJJJIJJJJJJIJJJJIJJJJJJJJJGHHEFEEEFEFEEECEEACDDDDC_Mismatch_1_Sense_+_Library_PoolT
TTCTGCAGCTAGAGGCACACGAGATGACATTAGTGTAATGATTGTTGACCTCAGACATTTCTGCAGAAATAAAAATTAGATGGTTGATGA
>Frequency_1_QualityScore_FDFHHHHJAFHGJIGGGJJJJGIIJCGIFHJJIJJJJFGGHJJIHIJJJIJJHIIIIIIHEHGHFDDDDDDDDDDDDDDDDBBDDDDDDDDDDD_Mismatch_0_Sense_+_Library_PoolT
GTCATATTGTTATTACAAACCAAACAGGTTAGACTGGTTCAAAGTCAGGCAGAAAGAGGAAAAAAAAACTAAGGATAACAGGAAAAAATAACAA
>Frequency_1_QualityScore_FDHHHHHJJJHIGIHHIJHIJGIJJIJJJJJJJJJJJJIIIFIIJJJJJJGIIJJJIHHHFFFFEFCEECEEEEEDDDACDEDFFDEDCDCDDD_Mismatch_0_Sense_+_Library_PoolT
GAAATAAAAATTAGATGGTTGATGTAAGAACCCAAATGTCCTTTTTTGCTAGTAGGCCCTGCTTAGTACCATTTTGAGATATGTGCAATAAGTC
>Frequency_1_QualityScore_FFHHHHHIIJJJIJJIJIIJJJJJJJIJJJJIIJJHIIJJJJJJJIJJIJJJGIIHGHIJIJIHHHHEF@DFFFDDCDDDDDDDCDDDBDDDDD_Mismatch_0_Sense_+_Library_PoolT
TAGCACTATGGGATGTTATGACAAGGACTTCAAAGAGAATTTTAAAAGCCCAGGGTTGCAGCAAATGCCTTTGCGATGCCCCATGGCAGCATGC
>Frequency_1_QualityScore_B@CD=A3;AF@GI6AFB<?B8?D49D=C((.=(;;>EEHHE;;BCDCC>;ACCC?A<9<B<CCA3(3@:<@:(>CCA@34>CCCA@DCCCC<AC_Mismatch_0_Sense_+_Library_PoolT
AGAGGAAAAAAAAACTAAGGATAACAGGAAAAAATAACAAATAAAGAGAGAAAGGACCAGCATTGGCACATTGAAAGTCTAATAATAAAAATCT
>Frequency_1_QualityScore_FFHGHHHJJJJJJJJJJJJJIJJJJIIJHIJJJJJJJJJJJJJJJIIJJHHDHHFFFFFFEEEDDBBD=?@DDDDDDDDDDCCDDDDDDDDDCC_Mismatch_0_Sense_+_Library_PoolT
GGGATGGCAACTTTAGCACTATGGGATGTTATGACAAGGACTTCAAAGAGAATTTTAAAAGCCCAGGGTTGCAGCAAATGCCTTTGCGATGCCC
>Frequency_1_QualityScore_DDFDDDFHIGEFIIICDDHA_Mismatch_0_Sense_+_Library_PoolT
TTTGTCACTATTTTGTTCTA
>Frequency_1_QualityScore_DEHFHHHJIJICHIJJJJGHHIHIEHIHIJJJJDHHHGGJIJIGHHIFFGHIJIHGEHGHGGGIJJJJJHHGHHHHB>DFB_Mismatch_0_Sense_+_Library_PoolT
ACTCATTAGCTATTTTTGTAATGGTTGTCATGGTTGGATACCTTGAGTTTTTATACAAAGATTTGTCACTATTTTGTTCTA
>Frequency_1_QualityScore_FFHHFHFIJJJDGIIJJJJJJJIJJGIJJHIIIHIIJJJJJIJJJJJJJJJJJIJIJJJJJJJJJIJJJJHHHHHGGHFFFFFFEEDEECCDDC_Mismatch_0_Sense_+_Library_PoolT
AGAGAGAAAGGACCAGCATTGGCACATTGAAAGTCTAATAATAAAAATCTCCATTCTTACATTTGTGTAACTCATTAGCTATTTTTGTAATGGT
>Frequency_1_QualityScore_EFHHGFFGGGGGIIJJIGGGHIECEHHGGHIGGGCDGIJ_Mismatch_0_Sense_+_Library_PoolT
TTGAGTTTTTATACAAAGATTTGTCACTATTTTGTTCTA
>Frequency_1_QualityScore_FFHHHHHJJJJJJJJJJJJJJJIJFGGIIJJJJJJJJJJJJJJJJIJJIIJJJJJIIJIIJJJIJJJHHHHHFFFFFEEEFEE_Mismatch_0_Sense_+_Library_PoolT
TAGAGGCACACGAGATGACATTAGTGTAATGATTGTTGACCTCAGACATTTCTGCAGAAATAAAAATTAGATGGTTGATGTAA
>Frequency_1_QualityScore_EFHHHHHJJJJJJJJJJJJJJJJJJJJJJJJJJJJJJJJJJJJJJJJJJJJJJJJJJJJJHHHHHHHHFFFFFFFDEEEDDDDDDDDDCCDDDD_Mismatch_0_Sense_+_Library_PoolT
TTTCAACACCATCTTGCACATACTCCCATGTCAAAAACCCTCTGCTAAGCCGATTCACTAGTCATATTGTTATTACAAACCAAACAGGTTAGAC
>Frequency_1_QualityScore_FFHHHHHJJJJJJJJJJJJJJIJJJIGGEHIIIJFGIIIIIJJJJFHJJIIIIGGGGHHHHGHFFFFEE@ABDBDDDDDDDDDCCDCDDDDDED_Mismatch_0_Sense_+_Library_PoolT
CAAATGCCTTTGCGATGCCCCATGGCAGCATGCAAAGAGCTTGTGGAGCTTTCTGCAGCTAGAGGCACACGAGATGACATTAGTGTAATGATTG
>Frequency_1_QualityScore_DFHHHHHJJJJJJHJJJJJJJJIIJJJJJJJJJJJJJJJJJJJJJJJIIJJJIJJJJJIJJJJJJIIJGHIIHHHFFFFEEDEEDDD?BDDDDC_Mismatch_0_Sense_+_Library_PoolT
ATTTTGAGATATGTGCAATAAGTCTTTGGCACCATTTTCAACACCATCTTGCACATACTCCCATGTCAAAAACCCTCTGCTAAGCCGATTCACT
>Frequency_1_QualityScore_FFHHHHHJJJJIJIJJJJJIJIIJJJJJFHDHIIJIJJJJJJHIJJJJJJJIJJIJJIJJJGHHHEHFFDFFEEEEEECCDDDDFED_Mismatch_0_Sense_+_Library_PoolT
CAGCTAGAGGCACACGAGATGACATTAGTGTAATGATTGTTGACCTCAGACATTTCTGCAGAAATAAAAATTAGATGGTTGATGTAA
>Frequency_1_QualityScore_FFHHHHGIJJJJJJJJJJJIJJJDHIJJJJJJJJIJJJJJJJJJJIJJIJJJJJJIIHIGIGIIIJIJHHFHHHHFFFFEFEEEEDDDEEDD>@_Mismatch_0_Sense_+_Library_PoolT
GACCAGCATTGGCACATTGAAAGTCTAATAATAAAAATCTCCATTCTTACATTTGTGTAACTCATTAGCTATTTTTGTAATGGTTGTCATGGTT
>Frequency_1_QualityScore_FFHHHHHJJJJJJHHCHHIHHJGIIHH_Mismatch_0_Sense_+_Library_PoolT
AGAAATAAAAATTAGATGGTTGATGTA
>Frequency_1_QualityScore_FFHHHHGJIJJIJJJJJIHHJJJJJJJJJJJJJIGJJJIJJJJJJJJJJJJJJJJIJJIJJIJJJJJJIIIIIJIJJJJIHIIAEFFGHFEFFE_Mismatch_0_Sense_+_Library_PoolT
AATGATATATGTCAAAGTCTTTTTCTTTCCTCCTATTTATTAGTCATTTTTATTCACCAATTATTGTATTCAGTCTCCTGTTGTAGCACTCCCT
>Frequency_1_QualityScore_DFHHHHHJJJJJJJJJJJJJIIIHIHHJIJJGIJJJJJJJJIJJJJIJJJJJJJJJJJJHHIIJJHHHFFFFFDEDEEEEEEDDBDDCEDDDDE_Mismatch_0_Sense_+_Library_PoolT
TTCTGCAGAAATAAAAATTAGATGGTTGATGTAAGAACCCAAATGTCCTTTTTTGCTAGTAGGCCCTGCTTAGTACCATTTTGAGATATGTGCA
>Frequency_1_QualityScore_?DFDFHFEEEGGGIGAGCGHBEGGEGGEDHGHIGDHGGDEHGGC@<FHGGEECH8CCCHCDEHFCEFF;;(3>CCBB?;CC(:>>@C>AAA;?<_Mismatch_1_Sense_+_Library_PoolT
CTCAGAAATTTCTGCAGAAATAAAAATTAGATGGTTGATGTAAGAACCCAAATGTCCTTTTTTGCTAGTAGGCCCTGCTTAGTACCATTTTGAG
>Frequency_1_QualityScore_FFHHHDHIJJJJJJJJFIIJJJIIJIJJJHIIJJJJJJJIJJJJJJJJIJJJJIJJJJJJJIIIIIJIHHHHHFFFFFFEDDDDDDDDDDDDDC_Mismatch_0_Sense_+_Library_PoolT
CTTAGTACCATTTTGAGATATGTGCAATAAGTCTTTGGCACCATTTTCAACACCATCTTGCACATACTCCCATGTCAAAAACCCTCTGCTAAGC
>Frequency_1_QualityScore_DDHHHDFGIGGICDEG@EHIIIIIIE@CFG@@DEG@CE?.=??DBACA@AC?CCCACCCC<8?>412828A?<4@CCA@CCA:>::(:+4:4@>_Mismatch_0_Sense_+_Library_PoolT
GTCAGGCAGAAAGAGGAAAAAAAAACTAAGGATAACAGGAAAAAATAACAAATAAAGAGAGAAAGGACCAGCATTGGCACATTGAAAGTCTAAT
>Frequency_1_QualityScore_FFHHHHHJHIIJJJIJJJJJJJJJJJJJIJJJJJJJJJJJJJJIJJIIJGIJJJHHHHHFFFFEEEEEEDCDDDDDCDDDDDDDDBDDDDDDDD_Mismatch_0_Sense_+_Library_PoolT
GCCCAGGGTTGCAGCAAATGCCTTTGCGATGCCCCATGGCAGCATGCAAAGAGCTTGTGGAGCTTTCTGCAGCTAGAGGCACACGAGATGACAT
>Frequency_1_QualityScore_FFHHHHHJJJJJJJJJJJJJJIJJJJJJJJJJJJJJJJJJJJJJJJJJHHHHFFFFFEEEEEDDDDDDDCCCEDDEDDEEDDDDDDDDDDDEEE_Mismatch_0_Sense_+_Library_PoolT
AAAAAAACTAAGGATAACAGGAAAAAATAACAAATAAAGAGAGAAAGGACCAGCATTGGCACATTGAAAGTCTAATAATAAAAATCTCCATTCT
>Frequency_1_QualityScore_FFHHHHHJJJJIHJJIJJJJGJJJJIJJJJJJJJJJIIJHIIHIJIJJJJIJIIIIIJIIJJJHFHHFEEFBCDCCCEDEEDEDDDDDDDDCEE_Mismatch_1_Sense_+_Library_PoolT
GATGGTTGATGTAAGAACCCAAATGTCCTTTTTTGCTAGTAGGCCCTGCTTAGTACCATTTTGAGATATGTGCAATAAGTCTTTGGCATCATTT
>Frequency_1_QualityScore_F:DDAHFHEIGICGHHIIIGIEFHIIIIIGGDGFHGIIIIIIIIIIGGICFEHGGHHIIIIIIIIEIFHFEHHHFFFFFFFEEEEEDCDDDCEE_Mismatch_1_Sense_+_Library_PoolT
GTAAAAATAACAAATAAAGAGAGAAAGGACCAGCATTGGCACATTGAAAGTCTAATAATAAAAATCTCCATTCTTACATTTGTGTAACTCATTA
>Frequency_1_QualityScore_DDDHDFBE<9CECB:CGGDFGIHIIGBDDDGIGGCFHIEF_Mismatch_1_Sense_+_Library_PoolT
CGGCACATTGAAAGTCTAATAATAAAAATCTCCATTCTTA
>Frequency_1_QualityScore_FFHHHHHJJJJJJJHIGIIJJJJIJJJJJJJJJJJJJIJJJHHIIIIIGHIJIIGFHI@CGHJHHHHHHHFFFFFFFEDEE_Mismatch_1_Sense_+_Library_PoolT
AATAACAAATAAAGAGAGAAAGGACCAGCATTGGCACATTGAAAGTCTAATAATAAAAATCTCCATTCTTACATTTTTGTA
>Frequency_1_QualityScore_FFHHHHHFHJCFHHHJJJIJJGIFHIFHIJGIGHIJJ?FGGIJJJIIJJJFGIHHHHGHHFFFFFDCEECDDDEDDDCDDDDDDDDDCDCCDCC_Mismatch_0_Sense_+_Library_PoolT
GTTTGGGAGGTGTACCCAAGGTCATGAAAGTCAGGGGTTTATGGGATGGCAACTTTAGCACTATGGGATGTTATGACAAGGACTTCAAAGAGAA
>Frequency_1_QualityScore_FFHHHHHIJJJJJJJJJJJIJJIJHIJJJJJIJDFHIJJJEHIHIIJJGIJJIGIEHIJDHEDDDCDDDACDDDDDDDDDDDDDDDDDDD_Mismatch_0_Sense_+_Library_PoolT
TATTGTTATTACAAACCAAACAGGTTAGACTGGTTCAAAGTCAGGCAGAAAGAGGAAAAAAAAACTAAGGATAACAGGAAAAAATAACAA
>Frequency_1_QualityScore_FFHHHHHJJJJJJJJJJJJJJJJJJJJHGIHIJIJJJJJJJJIIJJJJIIIJJJIJBHIJJJJJJJJIJIJHHHHHHHFFFFFFFEEEED_Mismatch_0_Sense_+_Library_PoolT
ATTTGTGTAACTCATTAGCTATTTTTGTAATGGTTGTCATGGTTGGATACCTTGAGTTTTTATACAAAGATTTGTCACTATTTTGTTCTA
>Frequency_1_QualityScore_FFHGHHHJJJJJJJJJIIIJJICDEHGGHIHIJJJFFFFFEEEEEEDDDDDDBDDDBDDDDDDCDDDDDCCDDDDCDDDCCDDDDDD_Mismatch_1_Sense_+_Library_PoolT
AAAGAGGAAAAAAAAACTAAGGATAACAGGAAAAAATAACAAATAAAGAGAGAAAGGACCAGCATTGGCACATTGAAAGTCTAACAA
>Frequency_1_QualityScore_FFHHHHHJJJHHGI<IJIJJJJJJJJJJJJJJHI_Mismatch_0_Sense_+_Library_PoolT
CTTACATTTGTGTAACTCATTAGCTATTTTTGTA
>Frequency_1_QualityScore_FFGFHHHIHIJJJJIIJGGEGIIIHHGIJJJJIFGGGHJIGIIIGEHIIJGIHGGGIGHDCGGIEHHDEBEDFBEDEECC??ACDCCCCDDDDC_Mismatch_0_Sense_+_Library_PoolT
AAATGTCCTTTTTTGCTAGTAGGCCCTGCTTAGTACCATTTTGAGATATGTGCAATAAGTCTTTGGCACCATTTTCAACACCATCTTGCACATA
>Frequency_1_QualityScore_FFHHHFHJJIIJJJHIJJJJJFIIIJJJJJIJJHIJGHIJJJJJGGHFFFFFFEEEEEDBBDDDBDDDDDDDDDDDDDDDDDDDDDDDDDDDDD_Mismatch_0_Sense_+_Library_PoolT
ACAGGTTAGACTGGTTCAAAGTCAGGCAGAAAGAGGAAAAAAAAACTAAGGATAACAGGAAAAAATAACAAATAAAGAGAGAAAGGACCAGCAT
>Frequency_1_QualityScore_FFHHHHHJJJIIIJJJJJJJIJJJJJJJJJJJJJJJJJJJJJJJJJJJJJJJJJJJJJJJJJHHHHFFDBDEEEEEDCDDDEDDDDEDDDDDDA_Mismatch_0_Sense_+_Library_PoolT
TACTCCCATGTCAAAAACCCTCTGCTAAGCCGATTCACTAGTCATATTGTTATTACAAACCAAACAGGTTAGACTGGTTCAAAGTCAGGCAGAA
>Frequency_1_QualityScore_FFGGHHHJJBGIJJHIIGHIIIJGIHJJIJIIIFIIIIJJJJIIIIIIHFFFFFEECCEEDDBDDDCBDDCDDDDDDDCCDCCDD@CDDDDDDD_Mismatch_0_Sense_+_Library_PoolT
CCAAACAGGTTAGACTGGTTCAAAGTCAGGCAGAAAGAGGAAAAAAAAACTAAGGATAACAGGAAAAAATAACAAATAAAGAGAGAAAGGACCA
>Frequency_1_QualityScore_FFHHHGFIFHEHJJIGIJJJJJIJIJJJIIJJJJJJJJIJIIIJHIIIGGFHIIHIIJGHJIJJHH_Mismatch_0_Sense_+_Library_PoolT
GACATTAGTGTAATGATTGTTGACCTCAGACATTTCTGCAGAAATAAAAATTAGATGGTTGATGTA
>Frequency_1_QualityScore_FFHHDHHFDGHGHEGGGBHIEHGGGGHIIIIFGIIIIIFIGHIIIIGGH=@GHIGHEFHGHFFFFCCCECB?ADDDDDDDDDDDDDDDDC>>AB_Mismatch_1_Sense_+_Library_PoolT
GCCGATTCACCAGTCATATTGTTATTACAAACCAAACAGGTTAGACTGGTTCAAAGTCAGGCAGAAAGAGGAAAAAAAAACTAAGGATAACAGG
>Frequency_1_QualityScore_FFHHHDHIDFHIJJJJIJGIJIJJJIJGGIIJJJJJJIDHIJJJJJJJJJJJIJJJJJIJGIIIFII@EHHHHGFFFCEDEEEEDECDDDDDDD_Mismatch_1_Sense_+_Library_PoolT
AGCTAGAGTCACACGAGATGACATTAGTGTAATGATTGTTGACCTCAGACATTTCTGCAGAAATAAAAATTAGATGGTTGATGTAAGAACCCAA
>Frequency_1_QualityScore_DDHGHHHHIIJJJIJGIJJFIGIJJIJJJJIIIDHHGJJJJJJJJIJIHIIIJJJJEHHGHFFD?CEFFCCEEECEEDDDDDDDDFDDECD_Mismatch_0_Sense_+_Library_PoolT
ACTAAGGATAACAGGAAAAAATAACAAATAAAGAGAGAAAGGACCAGCATTGGCACATTGAAAGTCTAATAATAAAAATCTCCATTCTTAC
>Frequency_1_QualityScore_FFHHFHHJIIIJJJJJJIJJIJJJIJJJJJJJJJIJJIIJJJJHHHHHGFFFFFEEEDEECCDDDEDDEDDDDCBDDCDDDEDEEDDDEEED>C_Mismatch_0_Sense_+_Library_PoolT
AGGATAACAGGAAAAAATAACAAATAAAGAGAGAAAGGACCAGCATTGGCACATTGAAAGTCTAATAATAAAAATCTCCATTCTTACATTTGTG
>Frequency_1_QualityScore_D3:AFFHEFGGGHIIIGI@?CHGGGEHGB<@DHIIIIIHIGGEEDFEFA*BD8==BFEGGIIGIE@3=C=??AEEE_Mismatch_0_Sense_+_Library_PoolT
GTGTAACTCATTAGCTATTTTTGTAATGGTTGTCATGGTTGGATACCTTGAGTTTTTATACAAAGATTTGTCACTA
>Frequency_1_QualityScore_FFHHGHHJJJJJJJJJJIJJJIJJJJJHGHIJJJJJJJIJJJJJJJJIJJGIIIJJIGHHHHGFFFFFFCEDDDDDDDDDDDDDCDCDDCCDDE_Mismatch_0_Sense_+_Library_PoolT
TTGCAGCAAATGCCTTTGCGATGCCCCATGGCAGCATGCAAAGAGCTTGTGGAGCTTTCTGCAGCTAGAGGCACACGAGATGACATTAGTGTAA
>Frequency_1_QualityScore_FFGFGHHJJJJGHHIIJIJIIEGIJIJJIJGGJJJJJJJJJJJIJIIJJJJJJFIIIJJJJJJJJHHFBDFECEECEDDDFEEDDDEDFDCDDD_Mismatch_0_Sense_+_Library_PoolT
GTCTTTGGCACCATTTTCAACACCATCTTGCACATACTCCCATGTCAAAAACCCTCTGCTAAGCCGATTCACTAGTCATATTGTTATTACAAAC
>Frequency_1_QualityScore_3BBFHFHIIIHHGBEHCAFGHBGGHGIGEHIIG9?B@GBHIIIIIIG>>F@A:;F7=CGHIGIGHFEFF??DC=63;=@C>CACCCCDCCCCD@_Mismatch_0_Sense_+_Library_PoolT
TGCACATACTCCCATGTCAAAAACCCTCTGCTAAGCCGATTCACTAGTCATATTGTTATTACAAACCAAACAGGTTAGACTGGTTCAAAGTCAG
>Frequency_1_QualityScore_FFHHHHHJJJJJJIIIJJIJJJJIIIIJJJJHIIJJJJJJJJJJJJJJJJJJJJJJJHHHFFFEDEDEEACCCCDEFDDDEDDDDDDDDDDDDD_Mismatch_0_Sense_+_Library_PoolT
CGATGCCCCATGGCAGCATGCAAAGAGCTTGTGGAGCTTTCTGCAGCTAGAGGCACACGAGATGACATTAGTGTAATGATTGTTGACCTCAGAC
>Frequency_1_QualityScore_FFHHHHHJJJJJHIJIJIJJJJIIIIFIGJJJJJJJJJJJJJJIJJJJIJJJJJJJIJJJIJJJJJJJJJIIIIHHHFFFFEEEEEEDDDDDDD_Mismatch_2_Sense_+_Library_PoolT
TACCATTTTGAGATATGTGCAATAAGTCTTTGGCATCATTTTCAACACCATCTTGCACATACTCCCATGTCAAAAACCCTCTCCTAAGCCGATT
>Frequency_1_QualityScore_FFHHHHHJJJJJJJJJJJJJIJJJJJIIIJJJJJJJJJJJJJIIJHHHEHFFFFFEEEEEEDDDDDDCB?CDDDDDDDDDDDDDDCCADDECDC_Mismatch_0_Sense_+_Library_PoolT
AGCAAATGCCTTTGCGATGCCCCATGGCAGCATGCAAAGAGCTTGTGGAGCTTTCTGCAGCTAGAGGCACACGAGATGACATTAGTGTAATGAT
>Frequency_1_QualityScore_FFHHHHHIJJJIJJJJJIJJJJJJIJJJHIIGIIIJIIJJIJJJIJJJIJJJJIJJJJJJJJJJIHGGHHHFFFFDFFDEEDDDEDDDDDBDDE_Mismatch_0_Sense_+_Library_PoolT
GAAAGGACCAGCATTGGCACATTGAAAGTCTAATAATAAAAATCTCCATTCTTACATTTGTGTAACTCATTAGCTATTTTTGTAATGGTTGTCA
>Frequency_1_QualityScore_FFHHHHHJJIJJJIJJJGIJJFHIJIJJJJJJJJJJJJJJJJIJJJJJJJJJJJHHHHFFFFFDCEDEECBDDDDDDDDDDDDDDDDDDDCDDD_Mismatch_0_Sense_+_Library_PoolT
GAGAATTTTAAAAGCCCAGGGTTGCAGCAAATGCCTTTGCGATGCCCCATGGCAGCATGCAAAGAGCTTGTGGAGCTTTCTGCAGCTAGAGGCA
>Frequency_1_QualityScore_DAFFBABAGHICG@BIHGHGIGGIDGIIGIBBG:?DHIIDHE?<FFE>0?DD8EDH@FFGGG8=@=EHH_Mismatch_0_Sense_+_Library_PoolT
TCTTACATTTGTGTAACTCATTAGCTATTTTTGTAATGGTTGTCATGGTTGGATACCTTGAGTTTTTAT
>Frequency_1_QualityScore_FFHHHHHJJJJJJJJJIJJJHIJJIJJJJIJJJJJIJJJJIJJJJJJJJJJJJJJHHHHHHFFFFFEEEEEDDDDDDDDDDDDDDDDDDDDDDD_Mismatch_1_Sense_+_Library_PoolT
TGAATTTTAAAAGCCCAGGGTTGCAGCAAATGCCTTTGCGATGCCCCATGGCAGCATGCAAAGAGCTTGTGGAGCTTTCTGCAGCTAGAGGCAC
>Frequency_1_QualityScore_FFHHHHHJJJJJJJJHHJIIJJJJIIJJJJJHIJJJJJJJJJJJJJJJJJJIIFDDEEDDDDDDDDDDDDDDDDDDDDDDDDDDDDDDDDD_Mismatch_0_Sense_+_Library_PoolT
TACAAACCAAACAGGTTAGACTGGTTCAAAGTCAGGCAGAAAGAGGAAAAAAAAACTAAGGATAACAGGAAAAAATAACAAATAAAGAGAG
>Frequency_1_QualityScore_FFHHHHHJJJJIIJIJJJJJJJIJJIJJJIIJIIJJJIJJJJJJIJJIJJJJJJHIJJJJJGHHHHHHFDDDEFFEFEEEEDDBBDDDDDCCDD_Mismatch_0_Sense_+_Library_PoolT
ATTTTCAACACCATCTTGCACATACTCCCATGTCAAAAACCCTCTGCTAAGCCGATTCACTAGTCATATTGTTATTACAAACCAAACAGGTTAG
>Frequency_1_QualityScore_FFHHHHHJJJJJJJJIJJJJJJJJIJJJIJJJIJJJJGIIIIJJJIJJIJGIJJGIJJJJIIJIHFHHFBFFDEEEDCDDDDACCDEDDDDEDD_Mismatch_1_Sense_+_Library_PoolT
ACACATACTCCCATGTCAAAAACCCTCTGCTAAGCCGATTCACTAGTCATATTGTTATTACAAACCAAACAGGTTAGACTGGTTCAAAGTCAGG
>Frequency_1_QualityScore_FFHHHHFIJJJGGIJIIJJJIIIGG;GHIJJIJGIIJJJJJJHGIIJJJIJIIIJIIJJI_Mismatch_0_Sense_+_Library_PoolT
AGAGAGAAAGGACCAGCATTGGCACATTGAAAGTCTAATAATAAAAATCTCCATTCTTAC
>Frequency_1_QualityScore_FFHHHHHJJJJJJJJJJJJJIJJJJJJJJJIJJJJJJJJJJJJJJJJJJJJJGIJJIJJHFHEHHEDFDDDFDEEEECDDDDDFEEEDDDEEEE_Mismatch_0_Sense_+_Library_PoolT
TAAGGATAACAGGAAAAAATAACAAATAAAGAGAGAAAGGACCAGCATTGGCACATTGAAAGTCTAATAATAAAAATCTCCATTCTTACATTTG
>Frequency_1_QualityScore_FFHGHHFHIJJGIJJJJIIEHJJJIIIJJJJJJJJHIJIH_Mismatch_0_Sense_+_Library_PoolT
CTTGAGTTTTTATACAAAGATTTGTCACTATTTTGTTCTA
>Frequency_1_QualityScore_FFHHGHHJJJJJHHIHIJHIJJJIIJJJJJJJIJJJJJJJJJJJIJIJJJJJJJJJJJJHHHHHHHFFFFDCCEEEEEFDDDDDDDFEEEDDDD_Mismatch_0_Sense_+_Library_PoolT
AAAATTAGATGGTTGATGTAAGAACCCAAATGTCCTTTTTTGCTAGTAGGCCCTGCTTAGTACCATTTTGAGATATGTGCAATAAGTCTTTGGC
>Frequency_1_QualityScore_FDHHGHGJJJJJJJFIIIIJJJJIDIIJIJIIJIIJJIIJJEGHHJIJGJIIGIJGJJJJJJJJGHHHHHHFFF@DECEEDEEDDDCDCDCCDD_Mismatch_0_Sense_+_Library_PoolT
GTGGAGCTTTCTGCAGCTAGAGGCACACGAGATGACATTAGTGTAATGATTGTTGACCTCAGACATTTCTGCAGAAATAAAAATTAGATGGTTG
>Frequency_1_QualityScore_FFHHHHHJJJJJIJJIJIJIJJJJJFHIJJIIJJGHIIJGJHIJJJJJJHIJIIJIJIJJJHDDDDDDCACCB_Mismatch_2_Sense_+_Library_PoolT
ATATTGTTATTACAAACCAAACAGGTTAGACTGGTTCAAAGTCAGGCAGAAAGAGAAAAAAAAAACTAAGGAC
>Frequency_1_QualityScore_FFHHHHGJJJJJJJJIJJJJJJJJJJJJJJJJJJJJJIJJJJJJJJJJJJIIJIIJJJJJIJJIHHHHFBFFCCEEEDDDDDCCCDECDDDEDD_Mismatch_0_Sense_+_Library_PoolT
GCACATACTCCCATGTCAAAAACCCTCTGCTAAGCCGATTCACTAGTCATATTGTTATTACAAACCAAACAGGTTAGACTGGTTCAAAGTCAGG
>Frequency_1_QualityScore_FFHHHHHJJJJHIIJJJJJJJJIJJJJJJJJJJIIJIJJIIJJJJIJJIIJJIJJJJJJJIJHHIJJJJIIHGHHHFFFFFFFDDEDEEEDDDD_Mismatch_0_Sense_+_Library_PoolT
TCTTACATTTGTGTAACTCATTAGCTATTTTTGTAATGGTTGTCATGGTTGGATACCTTGAGTTTTTATACAAAGATTTGTCACTATTTTGTTC
>Frequency_1_QualityScore_FFHHHHHJJIIJJJJJJJJFHIJJJJJJIJJJGJIJJJJJJJIJJJIJHIJIG_Mismatch_0_Sense_+_Library_PoolT
CATGGTTGGATACCTTGAGTTTTTATACAAAGATTTGTCACTATTTTGTTCTA
>Frequency_1_QualityScore_FFHHGHHJJJGJJJJIJJJGIJJGIIIIJJJJHJJIIJIIIJJJJIJJJIEGGHHFHFFFCDDDDDDDDACDCDCDDEDDDEDDDDDDDDDDDD_Mismatch_0_Sense_+_Library_PoolT
GCGATGCCCCATGGCAGCATGCAAAGAGCTTGTGGAGCTTTCTGCAGCTAGAGGCACACGAGATGACATTAGTGTAATGATTGTTGACCTCAGA
>Frequency_1_QualityScore_FFHHHHHJJJJJJJJJJJJIJIIIJJJIIJJJJJJJHIJJJJJJJJJIJJJIJJJJIIJGIJIJJHHHHEFFFFFEDDEDDDDDDDE@CDDEED_Mismatch_1_Sense_+_Library_PoolT
ACCTCAGACATTTCTGCAGAAATAAAAATTAGATGGTTGATGTAAGAACCCAAATGTCCTTTTTTGCTAGTAGGCCCTGCTTAGTACCATTTTT
>Frequency_1_QualityScore_FFHHHHHJGHIJJJJJJJJIJJJJJJJJJJIJJJJJJIJJJJJJJJJJJJJIJJJJJJJJJJHHHHHFFFFFDDDDDDDDDDDDEEDFEECCDE_Mismatch_0_Sense_+_Library_PoolT
GCAATAAGTCTTTGGCACCATTTTCAACACCATCTTGCACATACTCCCATGTCAAAAACCCTCTGCTAAGCCGATTCACTAGTCATATTGTTAT
>Frequency_1_QualityScore_D?HFGFFHHIIIIIGGIIEGEFGGIIECHIFEHIGCG@GGGGICDEDHIEGCDHIAEEA==DCE;27@D;?@;.(;.;@B?=?_Mismatch_0_Sense_+_Library_PoolT
CAAAAACCCTCTGCTAAGCCGATTCACTAGTCATATTGTTATTACAAACCAAACAGGTTAGACTGGTTCAAAGTCAGGCAGAA
>Frequency_1_QualityScore_FFHHHHHJJIJJJJJJJJHIJIJJJJIJIJJJJJJJJJJJJJJJIHHHHHHHFF@DEEEDEEEEDDDDDDDDDDDDDDDDDDDDBDDDDDCDDD_Mismatch_0_Sense_+_Library_PoolT
GCTAAGCCGATTCACTAGTCATATTGTTATTACAAACCAAACAGGTTAGACTGGTTCAAAGTCAGGCAGAAAGAGGAAAAAAAAACTAAGGATA
>Frequency_1_QualityScore_FFGHHHHJIJJJJJJJJJJIJJIJJJJJJIIJJIJCIIJJJJIIIJJJJJJHIDGIIIIJJIIIJIHIJIIGGHHHHHHF@CEFFDEEDCE_Mismatch_0_Sense_+_Library_PoolT
AATAATAAAAATCTCCATTCTTACATTTGTGTAACTCATTAGCTATTTTTGTAATGGTTGTCATGGTTGGATACCTTGAGTTTTTATACAA
>Frequency_1_QualityScore_FFGHHHHJJIJHHJJJJJJJIJJJJJJJIJJJJJJJJGGJJJJJIIJIIIIIJGIJIJJJJIJJIJJIJJEHHHHFDDDDDCDEDDDDDDDDDD_Mismatch_0_Sense_+_Library_PoolT
AATGATTGTTGACCTCAGACATTTCTGCAGAAATAAAAATTAGATGGTTGATGTAAGAACCCAAATGTCCTTTTTTGCTAGTAGGCCCTGCTTA
>Frequency_1_QualityScore_FFHHHHHJJJJJJJJIJJIJJJJJJJJJJJJJJHIHIJJJJJJJJJJJJJJIJJIJIJJJJJJJJIFHFCHHFFFFFEEDEEECDDDCDDEFEE_Mismatch_1_Sense_+_Library_PoolT
TTCTGCAGCTAGAGGCACACGAGATGACATTAGTGTAATGATTGTTGACCTCAGACATTTCTGCAGAAATAAAAATTAGATGGTTGATGTAATA
>Frequency_1_QualityScore_FFHHHHHJJJGHJIJJJJJJJJJJJJJJJJIIIJJJJJJJJJIIJIJJJJJJJJJJJJJJBFHGIJIJJII_Mismatch_1_Sense_+_Library_PoolT
ATGACATTAGTGTAATGATTGTTGACCTCAGACATTTCTGCAGAAATAAAAATTAGATGGTTGATGTAGGA
>Frequency_1_QualityScore_FFHHHHHJIJJJJJJJJIJJJJGIJGIIJIJJJJHIJJJJJIJJJJJJJHIJJGIJJJJJJHFDDDDDDCDDDDDDDDDBDDDDDBDDDDD_Mismatch_0_Sense_+_Library_PoolT
ATATTGTTATTACAAACCAAACAGGTTAGACTGGTTCAAAGTCAGGCAGAAAGAGGAAAAAAAAACTAAGGATAACAGGAAAAAATAACAA
>Frequency_1_QualityScore_FFHHHHHJJJJJJJIJJJIJJJJIHIJJJJJJJJJJJJJJFHIJJIIIJJJIJJJIJJJHGHHFFFFDD@BDDDDDDDDD>C@CDDDCDEDCDB_Mismatch_0_Sense_+_Library_PoolT
ATGCCTTTGCGATGCCCCATGGCAGCATGCAAAGAGCTTGTGGAGCTTTCTGCAGCTAGAGGCACACGAGATGACATTAGTGTAATGATTGTTG
>Frequency_1_QualityScore_FFHHHHHJJJJJJGIJJJJJJJJJJGGJJIJJIJHIIJJJJJJIJJJJJJJJIJJJJJIGHHFEFFFFFDEEEEEDDDDEDDDDD@DDDCCDDD_Mismatch_0_Sense_+_Library_PoolT
ATGTCAAAAACCCTCTGCTAAGCCGATTCACTAGTCATATTGTTATTACAAACCAAACAGGTTAGACTGGTTCAAAGTCAGGCAGAAAGAGGAA
>Frequency_1_QualityScore_DFHH>FFGGHIIIIIDHGIIGGGGFHIIIEH@<FHIGG*?DBFGG@HGIIIGHEHGIIIIIGGCHH=B;(9>CCCBCCCC@CCC@>38=B<<AC_Mismatch_2_Sense_+_Library_PoolT
GGGATGGCAACTTTAGCACTATGGGATTTTATGACAAGTACTTCAAAGAGAATTTTAAAAGCCCAGGGTTGCAGCAAATGCCTTTGCGATGCCC
>Frequency_1_QualityScore_DFB?F?BEBHGGBHH<>HEEGBGEG4CHCHCCB?<>F@GG?FDBFB9*B@GHG?FDGECHGIIFG>7=;8CGC@GEHEF?@)7?@BECC_Mismatch_0_Sense_+_Library_PoolT
TGAAAGTCTAATAATAAAAATCTCCATTCTTACATTTGTGTAACTCATTAGCTATTTTTGTAATGGTTGTCATGGTTGGATACCTTGAG
>Frequency_1_QualityScore_FFFHHHHJJJJIJBGGHGG<)8CA=DEHGFHGFDCEEEEEDDCCAA?AB?CACB<?A<?ACCDCDDDDDCCCCDDDAADCCCACDDADD@BCDD_Mismatch_2_Sense_+_Library_PoolT
GAAAAAAAAAAAACTAAGGATAACAGGAAAAAATAACAAATAAAGAGAGAAAGGACCAGCATTGGCACATTGAAAGTCTAATAATAAAAATCTC
>Frequency_1_QualityScore_FFHHHGDHIJJJJHIIJIIIJIIJHGHJIIIIIIGGIIGIIJJJHGFHHHFFFFDCDDDDDDDBCDDDDCCCBDDDDDDDDDDDDDCDDDDDDC_Mismatch_0_Sense_+_Library_PoolT
GACTGGTTCAAAGTCAGGCAGAAAGAGGAAAAAAAAACTAAGGATAACAGGAAAAAATAACAAATAAAGAGAGAAAGGACCAGCATTGGCACAT
>Frequency_1_QualityScore_FFHHHHHIIJIIJHIJJGIIJJJJGIJJJJIIHGIHIJJGIGIIDGFIGGHIJIEGEIJIJIHGIJEHHHHFFFFFEFCEEFECDEDDDDFED?_Mismatch_1_Sense_+_Library_PoolT
ATCTCTTGTATTGTTTTCCCCCCTCTCTTTGGTAGTAATAACAGTGATATATGTCAAAGTCTTTTTCTTTCCTCCTATTTATTAGTCATTTTTA
>Frequency_1_QualityScore_FFHHHHHJJJJJJJJJIJJIJJJJJJJHIJJJJJJJIJJJJJJJIJJJJJJJJJ_Mismatch_0_Sense_+_Library_PoolT
AAAGGACCAGCATTGGCACATTGAAAGTCTAATAATAAAAATCTCCATTCTTAC
>Frequency_1_QualityScore_FFHGHGHJJIIIIIJJJHIIIGHIJJ@HIIGIIEGFFDGIGFHDIIIEIJHICIHIJIHIJGJJGIEIIJGIIHHFFFFFFEDCCC@CDCDDDD_Mismatch_0_Sense_+_Library_PoolT
TTTATACAAAGATTTGTCACTATTTTGTTCTAAAGTGTATAAGTTCTTAGTATCTCTTGTATTGTTTTCCCCCCTCTCTTTGGTAGTAATAACA
>Frequency_1_QualityScore_FFHHHHHJJJHIJIIJJJJHIJJJJJGIJJJJJJGIJIHIJHIJJJJJGFFFFEEEEEDDDDDDDDDDDBDDDDDDDDDDDDDDDDDDDDDDDD_Mismatch_0_Sense_+_Library_PoolT
ACCAAACAGGTTAGACTGGTTCAAAGTCAGGCAGAAAGAGGAAAAAAAAACTAAGGATAACAGGAAAAAATAACAAATAAAGAGAGAAAGGACC
>Frequency_1_QualityScore_FFHHGHHGGFHGJJJJGIIGIJIIHIGHEIIIJIJIJJJJJJJJJHIGIIJJIJJEGGIIJIJGCDFGDCFHIGGGECEEHFD@CECEDEEDCC_Mismatch_0_Sense_+_Library_PoolT
CATTGAAAGTCTAATAATAAAAATCTCCATTCTTACATTTGTGTAACTCATTAGCTATTTTTGTAATGGTTGTCATGGTTGGATACCTTGAGTT
>Frequency_1_QualityScore_FFHHGFHHIIJJJIIGHJJIGGJJJFIIIJJIJJJJIIJJJJGIIJIJIJJJJJIGGCHGCGHGIJJIHHGHHHFF>BC>??CDDDDDCDDDFE_Mismatch_0_Sense_+_Library_PoolT
ATATGTGCAATAAGTCTTTGGCACCATTTTCAACACCATCTTGCACATACTCCCATGTCAAAAACCCTCTGCTAAGCCGATTCACTAGTCATAT
>Frequency_1_QualityScore_FFHHHHHJJGIIHIJIJJJJJJJJJJIJJJJJJJJIJJIJJJJJJJJIIJJJJJIIGICJIIJJJI@DHGIIIIJIHHHHFEDBDEEDEDEECC_Mismatch_0_Sense_+_Library_PoolT
CACATTGAAAGTCTAATAATAAAAATCTCCATTCTTACATTTGTGTAACTCATTAGCTATTTTTGTAATGGTTGTCATGGTTGGATACCTTGAG
>Frequency_1_QualityScore_FFHHHHHJJJJJJJHIJJIJJIJHIGJJJJJJJJJJJJJJJJJJJJJJIJGIJJJJJJJCHHHHHFEDFFFEDDDDDDDDDDDDDDDDDDDDCD_Mismatch_0_Sense_+_Library_PoolT
CCTCTGCTAAGCCGATTCACTAGTCATATTGTTATTACAAACCAAACAGGTTAGACTGGTTCAAAGTCAGGCAGAAAGAGGAAAAAAAAACTAA
>Frequency_1_QualityScore_FFHHHHGJIJJIJJJJJJIJCGGGIIJJCGGIIJJIJJJIIJIIJJJJJIIDHGIFHHGHEHDFFFFFDACEEFDED_Mismatch_0_Sense_+_Library_PoolT
GGAAAAAATAACAAATAAAGAGAGAAAGGACCAGCATTGGCACATTGAAAGTCTAATAATAAAAATCTCCATTCTTA
>Frequency_1_QualityScore_FFHHHHHJIJJJJJIIHHHIJIJGGIJJJIJJJJJJJIJJJIJJJIIJJJJJJJJIJJIIIGJJJJJJHHH_Mismatch_0_Sense_+_Library_PoolT
AATAACAAATAAAGAGAGAAAGGACCAGCATTGGCACATTGAAAGTCTAATAATAAAAATCTCCATTCTTA
>Frequency_1_QualityScore_FFHHHGHJJJIJJJJJJJJJJHIJJJJJJJJJJJJJIIJJJJJJJJJJJJJJJJJJJJJJJJGHHHHHFFFFFFFFDEEEEDCDDDDDDDDDDD_Mismatch_1_Sense_+_Library_PoolT
CATCATTTTCAACACCATCTTGCACATACTCCCATGTCAAAAACCCTCTGCTAAGCCGATTCACTAGTCATATTGTTATTACAAACCAAACAGG
>Frequency_1_QualityScore_FFHHHHHJIJJHIJJJJJJJJJJJJJJJJJJJJIIJJIJJJIJJJJIIJJJJJJJHHHGHFFFFBCDDDDDDDDDDDDDDCDDCCBDDDDDDDD_Mismatch_0_Sense_+_Library_PoolT
TTTAAAAGCCCAGGGTTGCAGCAAATGCCTTTGCGATGCCCCATGGCAGCATGCAAAGAGCTTGTGGAGCTTTCTGCAGCTAGAGGCACACGAG
>Frequency_1_QualityScore_FFHHHHGIJJJIIGGHIJJJJJIIJJJJJIGIIFHJJJIJIJGJJJJJJJJJJBGHGGIHGHHFFFFDDCEEDDDD<CCDDDBC?CDCACDCDD_Mismatch_0_Sense_+_Library_PoolT
AAGGACTTCAAAGAGAATTTTAAAAGCCCAGGGTTGCAGCAAATGCCTTTGCGATGCCCCATGGCAGCATGCAAAGAGCTTGTGGAGCTTTCTG
>Frequency_1_QualityScore_FFHHHHGJJJHJJJGHIGJJJJJJJJJIIJJIJJHHHHHFFFFFEDDDDDDCDDDDDCDDCDDDDDDBDDBBDDDACDDDDDDDDD>@C>CDDD_Mismatch_0_Sense_+_Library_PoolT
AGTCAGGCAGAAAGAGGAAAAAAAAACTAAGGATAACAGGAAAAAATAACAAATAAAGAGAGAAAGGACCAGCATTGGCACATTGAAAGTCTAA
>Frequency_1_QualityScore_FFHHFHHJJJJJJJJJJJJJJJJJJJJIJJJJJJJJJJJJJJJJJJJJJIJJJGHHHHFFFFFFEEEDEEDDDDDDDDDDDDDDDDDDDCDDDC_Mismatch_0_Sense_+_Library_PoolT
AGGGTTGCAGCAAATGCCTTTGCGATGCCCCATGGCAGCATGCAAAGAGCTTGTGGAGCTTTCTGCAGCTAGAGGCACACGAGATGACATTAGT
>Frequency_1_QualityScore_DDCC?FF??AAFBG3A;F1)1?E3*:C300)*:009;B?9DF=BC)8.==.8@;E(5(..=?9<8?@CB>(->;-((5>3>BB<B>>@>3@34:_Mismatch_0_Sense_+_Library_PoolT
TTGCGATGCCCCATGGCAGCATGCAAAGAGCTTGTGGAGCTTTCTGCAGCTAGAGGCACACGAGATGACATTAGTGTAATGATTGTTGACCTCA
>Frequency_1_QualityScore_FFHHHHHIIGIJIJJJIJJJJJJIIGIJJJIGGIIJJJIGGGFIJJJIJJJJIGIGGHFHFFFDEEDBD@BCCDDDDCDCDDDEFCC@CD>CBC_Mismatch_1_Sense_+_Library_PoolT
GGCCTTTGCGATGCCCCATGGCAGCATGCAAAGAGCTTGTGGAGCTTTCTGCAGCTAGAGGCACACGAGATGACATTAGTGTAATGATTGTTGA
>Frequency_1_QualityScore_FFHHHHHJJIJGIJJGHIJ@@FFEHIIJ9FHJHJJGJJIJIJJJJJGIGEEGHIIIHHHHGDFEFFEEA>BCDCDDDDDDDDDDDCDDDBBBDD_Mismatch_0_Sense_+_Library_PoolT
GAATTTTAAAAGCCCAGGGTTGCAGCAAATGCCTTTGCGATGCCCCATGGCAGCATGCAAAGAGCTTGTGGAGCTTTCTGCAGCTAGAGGCACA
>Frequency_1_QualityScore_FFHHHHHJIJIHGHIJJIIJJJJJJJIJJJJJJJJJJIJJJJIJJJJJJJJJJJJJJHHHHFFFFEEEEDEDDDDDCDDDDDDDDDDDDDDDCD_Mismatch_0_Sense_+_Library_PoolT
GACTTCAAAGAGAATTTTAAAAGCCCAGGGTTGCAGCAAATGCCTTTGCGATGCCCCATGGCAGCATGCAAAGAGCTTGTGGAGCTTTCTGCAG
>Frequency_1_QualityScore_FDHHHHHJJJIJIGIJJJJJJJJIJJJJIJJJJJJJIIJJDHHIJJJJJIIIJJJJ_Mismatch_0_Sense_+_Library_PoolT
GTTGACCTCAGACATTTCTGCAGAAATAAAAATTAGATGGTTGATGTAAGAACCCA
>Frequency_1_QualityScore_FFGHHHHJIJJJHIJJJJJJJJJJJIJJJJJJIJJJJJJJJJJJJJJIJJHHHHHFFFFFEEEDEDCDDACDDDDDDDDDDDDDDDCDDDDDDD_Mismatch_0_Sense_+_Library_PoolT
AAAAGCCCAGGGTTGCAGCAAATGCCTTTGCGATGCCCCATGGCAGCATGCAAAGAGCTTGTGGAGCTTTCTGCAGCTAGAGGCACACGAGATG
>Frequency_1_QualityScore_FAFDHH?F<FHIBFFEGHHGIEFCGGBGGEGIGGGGIJIHGIEHHHGHCFHIGIIJJJFJGFHEEEEF;@DEECEEEEDB??BB<?<??ACCC@_Mismatch_0_Sense_+_Library_PoolT
TGAAAGTCAGGGGTTTATGGGATGGCAACTTTAGCACTATGGGATGTTATGACAAGGACTTCAAAGAGAATTTTAAAAGCCCAGGGTTGCAGCA
>Frequency_1_QualityScore_FFHHHHHJJJJJJJJJJJJJJJJJIJJJJJJJJJJJJJJJJHIJIJJJJJJIJJJJJJFHGHHFFFFEDDBBDDDDDDDDDCCCDEFDCDEDDD_Mismatch_0_Sense_+_Library_PoolT
AATGCCTTTGCGATGCCCCATGGCAGCATGCAAAGAGCTTGTGGAGCTTTCTGCAGCTAGAGGCACACGAGATGACATTAGTGTAATGATTGTT
>Frequency_1_QualityScore_FFHHHHHJJJJJJJIIHHHIJJJIJJJIJJHJJJJJJIJJJJJJJJJJJJJJIIIJJJJJJJHJJJIIJJHHHH_Mismatch_0_Sense_+_Library_PoolT
CACGAGATGACATTAGTGTAATGATTGTTGACCTCAGACATTTCTGCAGAAATAAAAATTAGATGGTTGATGTA
>Frequency_1_QualityScore_FFHHGHGJJJGIIEIIJJJIJJJIIIIJJGIIIJIIIJJIGIHIHEIIGHGHEFFGC@7CECFEEFFFB?B;@CCEDCBD?CCCDCDCCC>C35_Mismatch_1_Sense_+_Library_PoolT
CAGAAATAAAAATTAGATGGTTGATTTAAGAACCCAAATGTCCTTTTTTGCTAGTAGGCCCTGCTTAGTACCATTTTGAGATATGTGCAATAAG
>Frequency_1_QualityScore_>AFFHADG4CEEHEI<HHFCEEHBGHGGGGIEGEHEGHGGGI@BFD<?GDDFHIEBFHIIIIIICHIG;@CE;A;EHCCC@BCC>CCCC>>>@>_Mismatch_0_Sense_+_Library_PoolT
ATTAGTGTAATGATTGTTGACCTCAGACATTTCTGCAGAAATAAAAATTAGATGGTTGATGTAAGAACCCAAATGTCCTTTTTTGCTAGTAGGC
>Frequency_1_QualityScore_FFHHHHHIJJJIJJJJJJIJJIJJJJJJJJJJJJJHHHHHFFFFFFEEEEDDDDDDDDBDDDDDDDDDDDDDDDDDDD@CDDDEDDEECCDDDD_Mismatch_0_Sense_+_Library_PoolT
AAGAGGAAAAAAAAACTAAGGATAACAGGAAAAAATAACAAATAAAGAGAGAAAGGACCAGCATTGGCACATTGAAAGTCTAATAATAAAAATC
>Frequency_1_QualityScore_FFGHHHHJIJJGIIJJJIJJJIIJJJIJJJIJJJJJJIJJJJJJJJJIHIIJJJJJJJJHHFHGHFFFFDEEEEEDEDDDDCDDDDDDDDDDDD_Mismatch_0_Sense_+_Library_PoolT
AGAGCTTGTGGAGCTTTCTGCAGCTAGAGGCACACGAGATGACATTAGTGTAATGATTGTTGACCTCAGACATTTCTGCAGAAATAAAAATTAG
>Frequency_1_QualityScore_FFHHHHHJJJJJJJJJJJFEHJGGIIJJJJJJJJJJJJJIJJJJJJJIHIJJJIGJHHGHHFFFFFECDAEDDDDDDDDDDDDDDDCDBDBDDD_Mismatch_0_Sense_+_Library_PoolT
AATTTTAAAAGCCCAGGGTTGCAGCAAATGCCTTTGCGATGCCCCATGGCAGCATGCAAAGAGCTTGTGGAGCTTTCTGCAGCTAGAGGCACAC
>Frequency_1_QualityScore_FFHHHHHJJJIJJJJJJJJJJJJIIJJJIJJJJJJJJJJJJJJJIJIJJIJJJJJJJJJJJJJJJJJJJEHIJJJHHHHHFFEEFDEEFEEDDD_Mismatch_0_Sense_+_Library_PoolT
ACCAGCATTGGCACATTGAAAGTCTAATAATAAAAATCTCCATTCTTACATTTGTGTAACTCATTAGCTATTTTTGTAATGGTTGTCATGGTTG
>Frequency_1_QualityScore_FFHHHHHJJJJJJIJJJJIJJHIJJJJJJJJJJJJJJJJJJIJJJJJJJJJIJJJIJIIJHHHHFFFFFFDEEEEEEEDDDBDDEDEEDDDDDD_Mismatch_0_Sense_+_Library_PoolT
GCAGAAATAAAAATTAGATGGTTGATGTAAGAACCCAAATGTCCTTTTTTGCTAGTAGGCCCTGCTTAGTACCATTTTGAGATATGTGCAATAA
>Frequency_1_QualityScore_DFHGFDHIIGIJJJJJJIJIIJIGIIEIGIJJIJJJIIJIJIJJJIHGIIJFJJJJIIJJGGHGIGEHGDHIJHHAEEHFFFFEFEDEDDDDDE_Mismatch_1_Sense_+_Library_PoolT
TAAAAATCTCCATTCTTACATTTGTGTAACTCATTATCTATTTTTGTAATGGTTGTCATGGTTGGATACCTTGAGTTTTTATACAAAGATTTGT
>Frequency_1_QualityScore_B?FHFHDIDHCEHFBHECHHHIII@HIIE@FCGGGIHBFG@@FHH=?8BFGGGIII@DG=@@DADAC2?=;B@ABBBBCCC@ACCC@CC_Mismatch_0_Sense_+_Library_PoolT
GATTCACTAGTCATATTGTTATTACAAACCAAACAGGTTAGACTGGTTCAAAGTCAGGCAGAAAGAGGAAAAAAAAACTAAGGATAACA
>Frequency_1_QualityScore_FFHHGGHJHJGIIGIFHGJIGIJIJJJIJGIJJJGCHIHIHIHIIIGHHIIIJJIJII>DHJJFFHHHHDFFDFFECDDDDDDDDDDDCDDB@A_Mismatch_0_Sense_+_Library_PoolT
CTTTAGCACTATGGGATGTTATGACAAGGACTTCAAAGAGAATTTTAAAAGCCCAGGGTTGCAGCAAATGCCTTTGCGATGCCCCATGGCAGCA
>Frequency_1_QualityScore_FFHHHGGJJJIJJJJJJJJJJGIIGIIGIGIJJJJIJJIJJGIJJJJJIJIIIIIHIGIIJJHHHHHFFFEEFFEECCCC@BDDEDDEDEDDDD_Mismatch_1_Sense_+_Library_PoolT
CCAGAAATAAAAATTAGATGGTTGATGTAAGAACCCAAATGTCCTTTTTTGCTAGTAGGCCCTGCTTAGTACCATTTTGAGATATGTGCAATAA
>Frequency_1_QualityScore_FFHHHHHJJJIJJJJJJJJJJJJJIJJJJJJJJJJJJJJJJJIJJJJJJJJJJJJJJJHHHHHFFFEEEDDDDDDDDDDDDDDDCDDEDCCEDC_Mismatch_0_Sense_+_Library_PoolT
AAATGCCTTTGCGATGCCCCATGGCAGCATGCAAAGAGCTTGTGGAGCTTTCTGCAGCTAGAGGCACACGAGATGACATTAGTGTAATGATTGT
>Frequency_1_QualityScore_FFHHHHHJJIIHIIJJJJHIIJJIIIJJJJJJJJJJJJJJFHIJJJJJJJJIJJIJEIJJHHGHHHHFFFFFEFEEEEDEEDEEDDDECDDEDD_Mismatch_0_Sense_+_Library_PoolT
CAAATAAAGAGAGAAAGGACCAGCATTGGCACATTGAAAGTCTAATAATAAAAATCTCCATTCTTACATTTGTGTAACTCATTAGCTATTTTTG
>Frequency_1_QualityScore_FFHHHHHJJJJJJJJJJJJJJJJIJIJJJJJJJJIJJJJJGIIHIJJIIHHIJJJJJJJJJJJFIJJJIHJHGHHHEDFFFFFEEEEEEEEDBD_Mismatch_0_Sense_+_Library_PoolT
TTCTTACATTTGTGTAACTCATTAGCTATTTTTGTAATGGTTGTCATGGTTGGATACCTTGAGTTTTTATACAAAGATTTGTCACTATTTTGTT
>Frequency_1_QualityScore_FFGHHGHJJJJJJIIIHIIGHIJIJFEGIGIIFGIIIJJJJJIHIGHHIIJJEHFDDDDDDDCCDDDDDD9?CC<@BDDDDDDDDDDDCCDDBC_Mismatch_0_Sense_+_Library_PoolT
TTACAAACCAAACAGGTTAGACTGGTTCAAAGTCAGGCAGAAAGAGGAAAAAAAAACTAAGGATAACAGGAAAAAATAACAAATAAAGAGAGAA
>Frequency_1_QualityScore_F?HHHFHEGFBDGIBHHIIFGGHIGGGEIIIEAHBFBGABA@HCEA?>DF_Mismatch_0_Sense_+_Library_PoolT
TTAGACTGGTTCAAAGTCAGGCAGAAAGAGGAAAAAAAAACTAAGGATAA
>Frequency_1_QualityScore_FFHHHHHJIJJJJJJJJJJJJIJJJJIJJJJJJJJJJJIJJJJJJIJJJEIGIIGJIJHHHHHFFFFDDEEDCCDDDDDDCACDDECDDDEDDD_Mismatch_0_Sense_+_Library_PoolT
CACATACTCCCATGTCAAAAACCCTCTGCTAAGCCGATTCACTAGTCATATTGTTATTACAAACCAAACAGGTTAGACTGGTTCAAAGTCAGGC
>Frequency_1_QualityScore_FFHHHHHJJJJJJIJJJJIIJJJHHIJJJJJJJJJJJJJJJJJJJJJJJJIJJJJHIHI_Mismatch_0_Sense_+_Library_PoolT
GACCAGCATTGGCACATTGAAAGTCTAATAATAAAAATCTCCATTCTTACATTTGTGTA
>Frequency_1_QualityScore_FFHHHHHJJJJJJJIJJJJJJJJHHIJJJJJJJJJJJJJJJJJJJJJJJJJJJJJIIIJ_Mismatch_0_Sense_+_Library_PoolC
GACCAGCATTGGCACATTGAAAGTCTAATAATAAAAATCTCCATTCTTACATTTGTGTA
>Frequency_1_QualityScore_FFHHHHHJJJJJJJJJHIJJJJIJJGIIJJJJHHIGIJJJJJJJJJIIJIJJHFDDDDDDDCCCDDDDDDDDDDDDDDDDDDDCDDDDDCCDDD_Mismatch_1_Sense_+_Library_PoolT
TTACAAACCAAACAGGTTAGACTGGTTCAAAGTCAGGCAGAAAGAGAAAAAAAAAACTAAGGATAACAGGAAAAAATAACAAATAAAGAGAGAA
>Frequency_1_QualityScore_DFHHGHFHIIIIICF>BGFEIGGIGIIIIIGGGGIGFHDFIGII<GGGHGEGCEGIIEGADH_Mismatch_0_Sense_+_Library_PoolT
TAAAGAGAGAAAGGACCAGCATTGGCACATTGAAAGTCTAATAATAAAAATCTCCATTCTTA
>Frequency_1_QualityScore_DDCHDDDD>@EC?<A?FH>FF?4?<BFDHBFHH?GDDHB?FHGHIHEHIIGIGIIGIIB?EEFC@DD@AABCCB?=BBBC>CA?@:CCCC>ABB_Mismatch_0_Sense_+_Library_PoolT
CGATTCACTAGTCATATTGTTATTACAAACCAAACAGGTTAGACTGGTTCAAAGTCAGGCAGAAAGAGGAAAAAAAAACTAAGGATAACAGGAA
>Frequency_1_QualityScore_FFHHHHHDHIJIFGBFGEHJIIHIGJJIJJJJJJJIJIIIJGGHJIIIGFGIGGIIJJIIIIIEIHAECCCFFCCCCDBDDDCDDCDDDDCC@A_Mismatch_0_Sense_+_Library_PoolT
AGCCGATTCACTAGTCATATTGTTATTACAAACCAAACAGGTTAGACTGGTTCAAAGTCAGGCAGAAAGAGGAAAAAAAAACTAAGGATAACAG
>Frequency_1_QualityScore_FFFFHHFHIJJJJIHIIJJJJGIJJIJJIJJJIJJJJJIIJIIJJIIIIJJJJJIIHIIJIGIHIJIJIIIJJJJHHFHHFFFFFFDDE@DEDD_Mismatch_0_Sense_+_Library_PoolT
TGAAAGTCTAATAATAAAAATCTCCATTCTTACATTTGTGTAACTCATTAGCTATTTTTGTAATGGTTGTCATGGTTGGATACCTTGAGTTTTT
>Frequency_1_QualityScore_+AFDDDFBHIGHGCBFGHGFHIGGHIG>DGHIGDGGIGGIGGHGBBFGGHHG@FC2==AHHDAB@CCCC9@>ACCCC<ABCCBCBCCCCC_Mismatch_1_Sense_+_Library_PoolT
GATTGTTATTACAAACCAAACAGGTTAGACTGGTTCAAAGTCAGGCAGAAAGAGGAAAAAAAAACTAAGGATAACAGGAAAAAATAACAA
>Frequency_1_QualityScore_DFHHHHHJJJJJIJJJGHIIGIIJJJJJJJIIJJJJJJJIJIHHHHHDEEEEEDDDDDDDDDDDDDDDDDDDDDDDDDDDDDDDDDDDDDDCDD_Mismatch_0_Sense_+_Library_PoolT
AAAGTCAGGCAGAAAGAGGAAAAAAAAACTAAGGATAACAGGAAAAAATAACAAATAAAGAGAGAAAGGACCAGCATTGGCACATTGAAAGTCT
>Frequency_1_QualityScore_FFHHHHHJJJJJJJJJJIIJJJIIIJJJJJJJJJJGHGIIIJJJJJHIJIIJJJJJJJJJHHHHHHHFFDFFFEEEEEDDDCDDDCDDDDDEEE_Mismatch_0_Sense_+_Library_PoolT
CTTTCTGCAGCTAGAGGCACACGAGATGACATTAGTGTAATGATTGTTGACCTCAGACATTTCTGCAGAAATAAAAATTAGATGGTTGATGTAA
>Frequency_1_QualityScore_FFHHHHHJJJJJJJJJJJJJJJJJJIJJJJJJJJJJJJJGIJJJJJJJGIJJIJJJJIJJJIJIJJHHHFFDFEDCEEECCDDDACDDEDDCDE_Mismatch_0_Sense_+_Library_PoolT
TTGCACATACTCCCATGTCAAAAACCCTCTGCTAAGCCGATTCACTAGTCATATTGTTATTACAAACCAAACAGGTTAGACTGGTTCAAAGTCA
>Frequency_1_QualityScore_FFGHHHHJIJGJIIG<FHHJJHGGEGFEGGHDHHIJJGHHHEHDFHIIGHEBEBBBCACCC>5_Mismatch_1_Sense_+_Library_PoolT
TACAAACCAAACAGGTTAGACTGGTTCAAAGTCAGGCAGAAAGAGAAAAAAAAAACTAAGGAT
>Frequency_1_QualityScore_FFHDHHHIIGIIJJIJIIGIIJGIJJIJJJJJJJBGIJJJIIJIJGIJIJIJJJJIJIFH_Mismatch_2_Sense_+_Library_PoolT
AAGAGAGAAAGGACCATCATTGGCACATTGAAAGTCTAATAATAAAAATCTCCATTCGTA
>Frequency_1_QualityScore_DD?FF??E3+<EF?CHIHFHEAFFCC@:?68BB@FEEF@ABF>=CFABFIEEEEFFFABB??@ACCC>AABB;:>:,3?:<<?@::>A@A?A>A_Mismatch_0_Sense_+_Library_PoolT
TTCAAAGAGAATTTTAAAAGCCCAGGGTTGCAGCAAATGCCTTTGCGATGCCCCATGGCAGCATGCAAAGAGCTTGTGGAGCTTTCTGCAGCTA
>Frequency_1_QualityScore_FFHHFFHJIJIJIJJJIJJJJJJJIIJJJJJJIJJJJJJJIIJJJJJIJJJIIIJJIJJJIJJIJIJJHHHHGEFFFFCDDDDCDDDDDEEDEE_Mismatch_0_Sense_+_Library_PoolT
TATGTGCAATAAGTCTTTGGCACCATTTTCAACACCATCTTGCACATACTCCCATGTCAAAAACCCTCTGCTAAGCCGATTCACTAGTCATATT
>Frequency_1_QualityScore_DFHHHHHJJIIJIJJJJHHIIIIIIIFHIIJIIJGIJIJIJIIIHIIIHIJJJEHDDCEDDDCDDCDDDCDDDDDDDDDDDCD@CDDDDDDDBB_Mismatch_1_Sense_+_Library_PoolT
ATTACAAACCAAACAGGTTATACTGGTTCAAAGTCAGGCAGAAAGAGGAAAAAAAAACTAAGGATAACAGGAAAAAATAACAAATAAAGAGAGA
>Frequency_1_QualityScore_FFHHHHHJHIJJJJJGIJJJJJJJJJJHJJJJJJJJJJJJJJJJJHHHHHFFFFFDEEDDDDDDDDDDDCDDDDDDDDDDDDDDDDDDDDDDDD_Mismatch_0_Sense_+_Library_PoolT
TAGACTGGTTCAAAGTCAGGCAGAAAGAGGAAAAAAAAACTAAGGATAACAGGAAAAAATAACAAATAAAGAGAGAAAGGACCAGCATTGGCAC
>Frequency_1_QualityScore_FFHHHHHIJJJJJJJJJGIJJJJJJJJJJJJJJJJJJJJJJJJJJJIIJIJJJIJJJJIJIJJJHGGHHHFDCDEEDDDDDDEEEEDDCCDDDF_Mismatch_0_Sense_+_Library_PoolT
AATAAGTCTTTGGCACCATTTTCAACACCATCTTGCACATACTCCCATGTCAAAAACCCTCTGCTAAGCCGATTCACTAGTCATATTGTTATTA
>Frequency_1_QualityScore_FFHHHHHJJJJJIIIJJJIJJJIJIGIJJJJJJJJJJJGIJGHIJIJJJJJJJJJJJJJIJJJJJJJJJIJHHEHEH_Mismatch_0_Sense_+_Library_PoolC
ACAAATAAAGAGAGAAAGGACCAGCATTGGCACATTGAAAGTCTAATAATAAAAATCTCCATTCTTACATTTGTGTA
>Frequency_1_QualityScore_D<@CDDDEII@E4CFEDEEIIIIEDBDDDAD?DDDIDBDB;BCEEDACEEIIIEIIEIDDDDDDDDDAA>AA???>?-:>A_Mismatch_1_Sense_+_Library_PoolC
GATTCACTAGTCATATTGTTATTACAAACCAAACAGGTTAGACTGGTTCAAAGTCAGGCAGAAAGAGAAAAAAAAAACTAA
>Frequency_1_QualityScore_EFHHHHHJJJJJJJJJJJJIJIIJJJJJJJJJJJJJIJJJJJJJIIIJIJJJIIJJIJJJJJJIJFFFFFAEEEEDDDDDDDDCDDEEDDDDEE_Mismatch_0_Sense_+_Library_PoolT
ACCTCAGACATTTCTGCAGAAATAAAAATTAGATGGTTGATGTAAGAACCCAAATGTCCTTTTTTTGCTAGTAGGCCCTGCTTAGTACCATTTT
>Frequency_1_QualityScore_FFHHHHHHIJJIJHIIIJJJJJIIIJJHIJJJIJIJJJJJJJJJJJGIJIIJJJIJIIIJGIJJIIHHHEHGHEFFFFFFEEEEEEDDDDDCCD_Mismatch_0_Sense_+_Library_PoolT
TATAAGTTCTTAGTATCTCTTGTATTGTTTTCCCCCCTCTCTTTGGTAGTAATAACAATGATATATGTCAAAGTCTTTTTCTTTCCTCCTGAAA
>Frequency_1_QualityScore_FFHHHHHJIJJJJJJJJJJJJJJJJJJJJJJJIJJJIIJJIJJJIJIIJJIJJIJJIJIIJJEGHHHHHCDEFFFEEEECDDDDDDDDDDDDCD_Mismatch_0_Sense_+_Library_PoolT
CCCAAATGTCCTTTTTTGCTAGTAGGCCCTGCTTAGTACCATTTTGAGATATGTGCAATAAGTCTTGGCACCATTTTCAACACCATCTTGCACA
>Frequency_1_QualityScore_FFGHHHHJJJJJJJJJJJJJJJJIIJJJIJJJJJJJJJJJJJJIJJJJIJJJGHGIIJJJJEHDEHHHHFFFFFDDDDDDDDDEDDDCDDDDDD_Mismatch_0_Sense_+_Library_PoolT
TCATTTTTATTCACCAATTATTGTATTCAGTCTCCTGTTGTAGCACTCCCTGTGTGTAAGGTGTGTAATGGAGGGCACCTAATTCCTACATGGC
>Frequency_1_QualityScore_DDDHGADGDH?BFGEGGHHGABFHII<DGCFGHHGE>HGGAHBDDBBCAH3=FEHF<?8>C@@<33::@A@ADDD?<BBDDCCDAAACCCDD<<_Mismatch_0_Sense_+_Library_PoolT
ATTACAAACCAAACAGGTTAGACTGGTTCAAAGTCAGGCAGAAAGAGGAAAAAAAAAACTAAGGATAACAGGAAAAAATAACAAATAAAGAGAG
>Frequency_1_QualityScore_FFGGFHDIIJIJJGCHIJGIFGDGGGIJJIIJJJJIJJJJGIJGIJIIJJJIJIJIIIIJJJIFGIIJI@CHHHHHHFFFFFFEDDDCDEDCDD_Mismatch_2_Sense_+_Library_PoolT
AGCTAGTAGGCCCTGCTTAGTACCATTTTGATATATGTGCAATAAGTCTTTGGCATCATTTTCAACACCATCTTGCACATACTCCCATGTCAAA
>Frequency_1_QualityScore_DDBHDCC3CGGGGGDE:?9B<D)(*?**/B(8@GEIG9?=)=B3)7;3..(,,;?A?(58\\)&)54>3+(+:C3>ACC::(+++4>_Mismatch_1_Sense_+_Library_PoolC
AAAGAGGAAAAAAAAACTAAGGGTAACAGGAAAAAATAACAAATAAAGAGAGAAAGGGCCCGCATTGGCACATTGAAAGTCTAATAA
