# Supplementary material for: Differential Gene Expression Reveals Candidate Genes for Drought Stress Response in Abies alba (Pinaceae)
Source: PLoS One. 2015 Apr 29;10(4):e0124564. doi: 10.1371/journal.pone.0124564 (PMC4414588; doi:10.1371/journal.pone.0124564)
Supplement: S3 File — (GZ) [file pone.0124564.s003.gz › comp19880_c0_seq1 #or# comp19880_c0_seq2.fa]

>comp19880_c0_seq1 len=600 path=[1294:0-76 254:77-111 289:112-118 1568:119-138 316:139-223 401:224-435 613:436-451 629:452-523 701:524-599]
CATTTACAATGCCATTTTTTTAATTGCTGAAAGAAATAAGGTTATGATTAATGGTAGTGATGCATTTTGTTTTGCAGCCAGTTATTCGAAACAATTACCCATAAATCTGGGGGTTCGAGGAGGCGTGCTTGTGCTTATAACCTTGCTCTTGCTCTTGCTATAAAAAACTACTCCACAATTCTTTATTATATGAGCGCAGGCGGATGTTGTGATATGTTCTTCATTAATAGCAATGATTTCAGGCTCAGTACGTTCTGCAATAAATTCAGGTTGGAGGGTGATATGTCCATACCATGAAAACACAGAGCAGGAAATTCTAGGATCGCCTAGCCTCGGCATAATTAATCATTATTATGGTTATTAGGAGCCTTTTCGCATACCATTCAATGATGGAGGGAGTGACAGCGGAGGGTTGGAAACTTTGTTAATCCACTTCGTTTCAACCACAATACTGTGTTTTTTAATCGATTCAACCACACTGCTATGTTTTTTTAATATTTACGATTTGATTCAACTACATTAGAATTTGATGGGATTTGATTTAAATCCAATCTTGCTTTTAAGATTTACGATTTGATTCAACTATAATATAATAGAATT
>comp19880_c0_seq2 len=776 path=[1:0-101 103:102-252 254:253-287 289:288-294 1568:295-314 316:315-399 401:400-611 613:612-627 629:628-699 701:700-775] : gi|359496757|ref|XP_003635324.1| PREDICTED: cysteine-rich repeat secretory protein 38-like, partial [Vitis vinifera] e-value: 2e-06 blast score: 53.9
GTTGAAGCTTCTGCGTCAAGCAAGAAATTTGCGAACGGATCAAGTGTTGATTCTTCAGGTCAGAAGATTTATGCTCTCGTTCAGTGCTTCGCAGATATATCCGGCAGCAATTGCTCTGACTGTTTGTCGAAAGCTATTGGAAACGAAAACGGGCATCTTTCAGGATCCAACATAATTAATTCCGAAGTTCATCTGGAGAGCTGTTTTTACCTCCTATCAAATCAATCCGCCTCGTTTTCGCAGAGTAATATTTCCAGTTATTCGAAACAATTACCCATAAATCTGGGGGTTCGAGGAGGCGTGCTTGTGCTTATAACCTTGCTCTTGCTCTTGCTATAAAAAACTACTCCACAATTCTTTATTATATGAGCGCAGGCGGATGTTGTGATATGTTCTTCATTAATAGCAATGATTTCAGGCTCAGTACGTTCTGCAATAAATTCAGGTTGGAGGGTGATATGTCCATACCATGAAAACACAGAGCAGGAAATTCTAGGATCGCCTAGCCTCGGCATAATTAATCATTATTATGGTTATTAGGAGCCTTTTCGCATACCATTCAATGATGGAGGGAGTGACAGCGGAGGGTTGGAAACTTTGTTAATCCACTTCGTTTCAACCACAATACTGTGTTTTTTAATCGATTCAACCACACTGCTATGTTTTTTTAATATTTACGATTTGATTCAACTACATTAGAATTTGATGGGATTTGATTTAAATCCAATCTTGCTTTTAAGATTTACGATTTGATTCAACTATAATATAATAGAATT

>Frequency_5_QualityScore_FEHHGGGIJIJIIIIIIIHIHIJIIHGIGIHIIJIIJGIGHIIIIIHJGGIIIIIGEGHFGGGGFFEEDDDDDDDEDEEDDDDDBCCDBC@BDC_Mismatch_0_Sense_+_Library_PoolT
GGAAATTCTAGGATCGCCTAGCCTCGGCATAATTAATCATTATTATGGTTATTAGGAGCCTTTTCGCATACCATTCAATGATGGAGGGAGTGAC
>Frequency_3_QualityScore_FFDGGGFGHIIHIHGIIJHHIHEGGHHHIDGGEBGGHHEHHGHHIIDFC@FFGHFIEFDCB===ABCA@@ABC@BCDDDB;BB@CC@B>>CBCB_Mismatch_0_Sense_+_Library_PoolT
TTATGGTTATTAGGAGCCTTTTCGCATACCATTCAATGATGGAGGGAGTGACAGCGGAGGGTTGGAAACTTTGTTAATCCACTTCGTTTCAACC
>Frequency_3_QualityScore_FFHHHHHJHIIJGHJJFIEHGIIIIIJFIIIAGHIIIJJIIIIFHEFGFGFEDEDDBDDDDDDDDDDCDDDDEBB>BCDDDAACCCCCDCDCDD_Mismatch_0_Sense_+_Library_PoolT
ATTCAATGATGGAGGGAGTGACAGCGGAGGGTTGGAAACTTTGTTAATCCACTTCGTTTCAACCACAATACTGTGTTTTTTAATCGATTCAACC
>Frequency_3_QualityScore_EEGGGGGHIBFGGGEFGFGDGHGHEIFHAGHGHHHHGGFFFGHHGEDDCFDFFF>CEE@D@BCABCBCCBCCCABCBCB?><A@:@ACCDCCDD_Mismatch_0_Sense_+_Library_PoolT
CGCAGGCGGATGTTGTGATATGTTCTTCATTAATAGCAATGATTTCAGGCTCAGTACGTTCTGCAATAAATTCAGGTTGGAGGGTGATATGTCC
>Frequency_3_QualityScore_FFHHHHHIJJJHIIIJJJJJJJJJJJJJJJJJJJJIJJJIIIJIJJJGHIIHIGHIIIIIHFFDDCBCC@CDDCDDDDCCCDEDCDDDDBA>CC_Mismatch_0_Sense_+_Library_PoolT
CATTATTATGGTTATTAGGAGCCTTTTCGCATACCATTCAATGATGGAGGGAGTGACAGCGGAGGGTTGGAAACTTTGTTAATCCACTTCGTTT
>Frequency_3_QualityScore_EEFEEHGDHIHHGEDGIEHFGCDG@DDGHDCGHEEDHHFEFGGDFEFGEIIGE><AEEFHIGGEDCCBA??ABCCCDCABBDDDDCCCDC>?@A_Mismatch_0_Sense_+_Library_PoolT
AGAGCAGGAAATTCTAGGATCGCCTAGCCTCGGCATAATTAATCATTATTATGGTTATTAGGAGCCTTTTCGCATACCATTCAATGATGGAGGG
>Frequency_3_QualityScore_EEGHHHHJJJJJIJJIIJJHHIJIJJJIJJJJJJJJJJJJJJJJJJJJIIIIJJJJJJIJJEGGHHHHEEDDDD?BDDDDDDDDDDCDDDEDDD_Mismatch_0_Sense_+_Library_PoolT
TAATTAATCATTATTATGGTTATTAGGAGCCTTTTCGCATACCATTCAATGATGGAGGGAGTGACAGCGGAGGGTTGGAAACTTTGTTAATCCA
>Frequency_3_QualityScore_FFHHHHHJJJIIJJJJJIJIJJJJJJJJJIJJJIJJJJJJJHHIJHJJJGHIIIJJJJJJJJJJIIHGHHGFFFEEDEEEDDDDDDDDEEDDDD_Mismatch_0_Sense_+_Library_PoolT
GCAATGATTTCAGGCTCAGTACGTTCTGCAATAAATTCAGGTTGGAGGGTGATATGTCCATACCATGAAAACACAGAGCAGGAAATTCTAGGAT
>Frequency_3_QualityScore_EFHHHHGHJJGIJJAFGIIJJIJIHJJJJJJJIIJJJJJJJJJJJJJIIJIJIJIIIIHIIGGGDEEEDCCACCDDDDECCDDDDEDEEEEDDC_Mismatch_0_Sense_+_Library_PoolT
TTCAGGTTGGAGGGTGATATGTCCATACCATGAAAACACAGAGCAGGAAATTCTAGGATCGCCTAGCCTCGGCATAATTAATCATTATTATGGT
>Frequency_3_QualityScore_FFHHGHHIJJJIIIHIIIJJJIIHIGIIJIJJJJJJJJIIJJIJIJJGIJJIJJJIJHHHHHGEEEFFFCDECEEEDDEDDEDEDEDDDDCCDD_Mismatch_0_Sense_+_Library_PoolT
TAATCGATTCAACCACACTGCTATGTTTTTTTAATATTTACGATTTGATTCAACTACATTAGAATTTGATGGGATTTGATTTAAATCCAATCTT
>Frequency_3_QualityScore_FFHHHHHJJJJJJIIJJJJJJJIIIJJJJJJJJJJJJJJJJJJJJHGIIIJJJJIJJIJJJJJJJJJIJGIHGGGGGFEFFEFFEEEDEEEEEE_Mismatch_0_Sense_+_Library_PoolT
TACGATTTGATTCAACTACATTAGAATTTGATGGGATTTGATTTAAATCCAATCTTGCTTTTAAGATTTACGATTTGATTCAACTATAATATAA
>Frequency_2_QualityScore_EFGHHHHJIIJJJIIJJJJIIJIJIIJJJIJGIIJIIIJIIJHIIHIHIDHHIIIIGIIIIHHHGGFFEBCDEDDDEEDDDCDDCABCCCCCCC_Mismatch_0_Sense_+_Library_PoolT
AGGAAATTCTAGGATCGCCTAGCCTCGGCATAATTAATCATTATTATGGTTATTAGGAGCCTTTTCGCATACCATTCAATGATGGAGGGAGTGA
>Frequency_2_QualityScore_FFHHHHHJJIJJIIJIIJIJJJJIJJJIJJJJJIJJJJJJIJIIJJJJIJJIJJHIJIIHHHHHGFFFFFEDDEEEDDDDDDDDDDDDEEECCC_Mismatch_0_Sense_+_Library_PoolT
AAAACACAGAGCAGGAAATTCTAGGATCGCCTAGCCTCGGCATAATTAATCATTATTATGGTTATTAGGAGCCTTTTCGCATACCATTCAATGA
>Frequency_2_QualityScore_EFHHGGHIIIJIIIIEHEGHHIGIIIIIIIIJEFHHHIIGHGIFIGIDGGGI9E@BGEGHGFEGEFEEE?CCDECECCEDACC;CBCCCCD?CA_Mismatch_0_Sense_+_Library_PoolT
AATGATTTCAGGCTCAGTACGTTCTGCAATAAATTCAGGTTGGAGGGTGATATGTCCATACCATGAAAACACAGAGCAGGAAATTCTAGGATCG
>Frequency_2_QualityScore_FFGHGGHIJGHHIJIHIJEHEDHGEIIIIHIIJJIIIIIIIIJIJJJIJGIIDIGHHEEGGEFFCCCDCCCCCACAABCDEDBCDEECEECCA@_Mismatch_2_Sense_+_Library_PoolT
AAATCTTGGTGTTCGAGGAGGCGTGCTTGTGCTTATAACCTTGCTCTTGCTCTTGCTATAAAAAACTACTCCACAATTCTTTATTATATGAGCG
>Frequency_2_QualityScore_ECFEGHGIIIIDHIIIIIHIIICHGIIIIIIGIIIGIIHGHIIIIAGGGIIIIIEEEC@BCBBCCCCCCCCCCCDCCCCCCCC=A?CECC@>AA_Mismatch_0_Sense_+_Library_PoolT
TGGTTATTAGGAGCCTTTTCGCATACCATTCAATGATGGAGGGAGTGACAGCGGAGGGTTGGAAACTTTGTTAATCCACTTCGTTTCAACCACA
>Frequency_2_QualityScore_EFHFGHFIIIIJJIIGIIIGGHHICIGFGGHHGGIDCGIFIIIIIGIIIIIIICIGCFEGBDHC=CADAAA?;ACCCBCCACDACC@ACC?6?B_Mismatch_0_Sense_+_Library_PoolT
GCCTCGGCATAATTAATCATTATTATGGTTATTAGGAGCCTTTTCGCATACCATTCAATGATGGAGGGAGTGACAGCGGAGGGTTGGAAACTTT
>Frequency_2_QualityScore_FDGHHHHJJCGHGIJJJJJJJJJIJJJJJJJJIJIIHJIJJIJJJIIJJJJJJHIHIIGGGFFFEDDDDABCDEEDEDDDEEEEFEDDBCCDDE_Mismatch_0_Sense_+_Library_PoolT
GTTGGAGGGTGATATGTCCATACCATGAAAACACAGAGCAGGAAATTCTAGGATCGCCTAGCCTCGGCATAATTAATCATTATTATGGTTATTA
>Frequency_2_QualityScore_FFHHHHHIJJJJIJJJJIJJEHIJGIIHGHIIJIIIJIIGIIIJIIJIIJHIIIJGIIHGIFGHGFEEFEDEDECDCBCCCDDDDBCB@?CCED_Mismatch_0_Sense_+_Library_PoolT
CGTTCTGCAATAAATTCAGGTTGGAGGGTGATATGTCCATACCATGAAAACACAGAGCAGGAAATTCTAGGATCGCCTAGCCTCGGCATAATTA
>Frequency_2_QualityScore_FFHHHHHJJJJJJJJIIJJJIIJJHIJJJJIJJJIJJJJJJJIJJJJIIJIJJJJJJJIGHHHHHGEFFFFFFEEEEEEEDEEDDDDCCDDDDD_Mismatch_0_Sense_+_Library_PoolT
TATGTCCATACCATGAAAACACAGAGCAGGAAATTCTAGGATCGCCTAGCCTCGGCATAATTAATCATTATTATGGTTATTAGGAGCCTTTTCG
>Frequency_2_QualityScore_FFHGGHGIIJGIIGIGIIGHGIEGIGIIIJIIIIJJIIHIIIIIHHHHHHGGGGGGGGGFGFEDCDEEDBBACD?CC=@@ACDDCCCDCABCDC_Mismatch_0_Sense_+_Library_PoolT
GCATAATTAATCATTATTATGGTTATTAGGAGCCTTTTCGCATACCATTCAATGATGGAGGGAGTGACAGCGGAGGGTTGGAAACTTTGTTAAT
>Frequency_2_QualityScore_FFHHHGHJIJJIIJJIIIJJGHIJEGGIIIIJJJIIJJIGGGFEEFEEEEEEECEEDDDDDDDDCCCDECDDDDDCCCDDEDCCCDDDDCDCDD_Mismatch_0_Sense_+_Library_PoolT
CGCATACCATTCAATGATGGAGGGAGTGACAGCGGAGGGTTGGAAACTTTGTTAATCCACTTCGTTTCAACCACAATACTGTGTTTTTTAATCG
>Frequency_2_QualityScore_FFHHHHHIJIJJJJJJJIJJJJJEGHGIJGGIIJJJHIIIIIIHHGGGGGFFEEEEEEEEEEEDDDDDDCCDCDDDDDDDDDCCEEDCDDAACC_Mismatch_0_Sense_+_Library_PoolT
CTTTATTATATGAGCGCAGGCGGATGTTGTGATATGTTCTTCATTAATAGCAATGATTTCAGGCTCAGTACGTTCTGCAATAAATTCAGGTTGG
>Frequency_2_QualityScore_FFHHHHHJIJJJJIJJJJJJJJJJJIIJJJJJJJJJIJJJIIJHIIHIIJJGHIIIIJHJIIJJIIHGHHGGFFFFDECEEDDCBCCDDDEEDD_Mismatch_0_Sense_+_Library_PoolT
TAGCAATGATTTCAGGCTCAGTACGTTCTGCAATAAATTCAGGTTGGAGGGTGATATGTCCATACCATGAAAACACAGAGCAGGAAATTCTAGG
>Frequency_2_QualityScore_FFHGHGHJJHIIIIJJIJJJJIJIIJJIIJJJJIFIIIIIHHHHGGGGGFGFEEEEEEDDDDDCACDDCECDDDCDDDDDDEDDEECBCCDCDE_Mismatch_0_Sense_+_Library_PoolT
AGCGGAGGGTTGGAAACTTTGTTAATCCACTTCGTTTCAACCACAATACTGTGTTTTTTAATCGATTCAACCACACTGCTATGTTTTTTTAATA
>Frequency_2_QualityScore_EFGHHHHJJGIJJJJJIJJIJJJJIIIJJJJJIJJIJJJIJJJIIHIJJIIIHIIIJJHHFDCBACDDC?CCDDDDCCCEDDDDDDDDDCCDDE_Mismatch_0_Sense_+_Library_PoolT
TTATTATGGTTATTAGGAGCCTTTTCGCATACCATTCAATGATGGAGGGAGTGACAGCGGAGGGTTGGAAACTTTGTTAATCCACTTCGTTTCA
>Frequency_2_QualityScore_EEGHHHGGHIIIIEEIFCGCGHEHHHEGGGIIIIHHJHGIGFHIEEEEECC?CCDECEEDDDDDCCDED=?BDCCBBCDDDDD@CCDBABCCDD_Mismatch_0_Sense_+_Library_PoolT
ATGATGGAGGGAGTGACAGCGGAGGGTTGGAAACTTTGTTAATCCACTTCGTTTCAACCACAATACTGTGTTTTTTAATCGATTCAACCACACT
>Frequency_2_QualityScore_EAFGHHHIIIIIHIIFIEFIIBHGGGGGIIIIIIIIIICIIICGAHIGIIGIH@AEGIGHGHCEFBCEFEEEC?ACDDEECCCCBCCCCCCCCC_Mismatch_0_Sense_+_Library_PoolT
GTCCATACCATGAAAACACAGAGCAGGAAATTCTAGGATCGCCTAGCCTCGGCATAATTAATCATTATTATGGTTATTAGGAGCCTTTTCGCAT
>Frequency_2_QualityScore_FFHHHEGIHIIGIHIIIIIIIIIIIIJIIIIJJJJJJHJJIIIIIIGHGGGGGGGGGFFFEFFEEEEEEDEEDCEBCCDDAACDEEDDEECEDD_Mismatch_0_Sense_+_Library_PoolT
GGCGGATGTTGTGATATGTTCTTCATTAATAGCAATGATTTCAGGCTCAGTACGTTCTGCAATAAATTCAGGTTGGAGGGTGATATGTCCATAC
>Frequency_2_QualityScore_FFHHHHHJJJIJIJJJIIJIIJJGIIIJJJJIJJJIJJJJIJIJIIIIIIJGGIJHIJIEIIFEEDEEEEEDDDDDCCABDDCCDDDDDDDDCE_Mismatch_0_Sense_+_Library_PoolT
GGCATAATTAATCATTATTATGGTTATTAGGAGCCTTTTCGCATACCATTCAATGATGGAGGGAGTGACAGCGGAGGGTTGGAAACTTTGTTAA
>Frequency_2_QualityScore_FFHGHGHIIJJIJJIIJJEHIJIIJGIJIIIIGIIIIHHHHGGEGGGFFFFEEEEEEEEEADCCDDDDCCCDDCDDDDEDDCDCDCDDDCEDCC_Mismatch_0_Sense_+_Library_PoolT
GGGAGTGACAGCGGAGGGTTGGAAACTTTGTTAATCCACTTCGTTTCAACCACAATACTGTGTTTTTTAATCGATTCAACCACACTGCTATGTT
>Frequency_2_QualityScore_E8CEEFFGFGDAHGEGHECGFEHIEHG>EIGGIGHEEF?FEGGIHBGGGIIHIIGEIGGGGGADB7>ACC57=ADECEDECCCCABCCA_Mismatch_1_Sense_+_Library_PoolT
GTGATAAGTTCTTCATTAATAGCAATGATTTCAGGCTCAGTACGTTCTGCAATAAATTCAGGTTGGAGGGTGATATGTCCATACCATGA
>Frequency_2_QualityScore_FFHHHHHJJJJIIJIIIJJIIIJJIIIJJIIIJIIIJIIJIIJIJIIIJJJJIJJJIIIIIJIIJJJJJIIIJJHIGGHHHEDEECDCCEECEC_Mismatch_0_Sense_+_Library_PoolT
TTTTAATATTTACGATTTGATTCAACTACATTAGAATTTGATGGGATTTGATTTAAATCCAATCTTGCTTTTAAGATTTACGATTTGATTCAAC
>Frequency_2_QualityScore_FFGFHGHIIIJJIIJJIJJJIIJJHJFGIIJJIIIGIJJJIIJIJIIJJIIHHGGFEEDEECDECA_Mismatch_1_Sense_+_Library_PoolT
CTGTGTTTTTTAATCGATTCAACCACACTGCTATGTTTTTTTAATATTTACGATTTGATTCAACGA
>Frequency_2_QualityScore_EEHFHHGIIIHIIIGIIEIIIGEFEEHICGGIIFE9CFCEGEIG@EFCAECDC?ACBCCDCCCEECCDCABCC?CBDDDDDDDCCBCCDECCDC_Mismatch_0_Sense_+_Library_PoolT
GAGCCTTTTCGCATACCATTCAATGATGGAGGGAGTGACAGCGGAGGGTTGGAAACTTTGTTAATCCACTTCGTTTCAACCACAATACTGTGTT
>Frequency_2_QualityScore_EFFHGHGIGIIIIJJEGEGHIIIIJJHIIJDGIIIJJJIJJIGHHHHGGGFFFEEDEDEEDDDCD?CDDBCECCACCDCDDCDDDBDDDCEDDD_Mismatch_0_Sense_+_Library_PoolT
TTCAATGATGGAGGGAGTGACAGCGGAGGGTTGGAAACTTTGTTAATCCACTTCGTTTCAACCACAATACTGTGTTTTTTAATCGATTCAACCA
>Frequency_2_QualityScore_EDFFGGGG;GFHIIIIIIIGFHDGDCG=EGCGGEBFICDAAGCHIIGHEEGEDG?CEEEDECC@@DCCC_Mismatch_0_Sense_+_Library_PoolT
ATACTGTGTTTTTTAATCGATTCAACCACACTGCTATGTTTTTTTAATATTTACGATTTGATTCAACTA
>Frequency_2_QualityScore_FFEHGHHJJJIIJJJGIIIIJIIIJJIGIIJJJJJJJIIIGIIIIHIIGGGGGEEEEEDACEEDDDDDDDCCDDDEDDDDDDCDDDDEDCDDDD_Mismatch_0_Sense_+_Library_PoolT
AGTGACAGCGGAGGGTTGGAAACTTTGTTAATCCACTTCGTTTCAACCACAATACTGTGTTTTTTAATCGATTCAACCACACTGCTATGTTTTT
>Frequency_2_QualityScore_FFHHHHGJGIIGIIJGIGIIIIIGIIJJJIHIIJJJJJJJIJJIIIIHIIIGIJIHI@FIHHHGGFDDCA=?CCCACCDDDDCDBEEDDDDDDC_Mismatch_0_Sense_+_Library_PoolT
TAATCATTATTATGGTTATTAGGAGCCTTTTCGCATACCATTCAATGATGGAGGGAGTGACAGCGGAGGGTTGGAAACTTTGTTAATCCACTTC
>Frequency_2_QualityScore_?E=EEGHIFIDCGEGEHII@==EGEIEIEGAAGGGGHIAEFICG;;9=AA@?9;A?@795;6=68?BBB??<<AAAACCCCCC6@?<??;@>B@_Mismatch_0_Sense_+_Library_PoolT
GGTTATTAGGAGCCTTTTCGCATACCATTCAATGATGGAGGGAGTGACAGCGGAGGGTTGGAAACTTTGTTAATCCACTTCGTTTCAACCACAA
>Frequency_2_QualityScore_FDHHHHGIGIIIIJIIIIJIIIJIIJJIIJJIIJJIIIJJHIJIIIIIIJJJIJJIIJJIJJGIJJIIHGCAEEEEEDEFEECDDDDDC_Mismatch_0_Sense_+_Library_PoolT
GTGATATGTTCTTCATTAATAGCAATGATTTCAGGCTCAGTACGTTCTGCAATAAATTCAGGTTGGAGGGTGATATGTCCATACCATGA
>Frequency_2_QualityScore_FFGHGHHIIJJJJJJJJIIJGIIGIIJFHIIIJJJJJJJIJIJJIIIJIIIJJJJIIGIIIJIEIGGFEDCEDEEDDDDDDDAACBCCCDDCCD_Mismatch_0_Sense_+_Library_PoolT
CCTCGGCATAATTAATCATTATTATGGTTATTAGGAGCCTTTTCGCATACCATTCAATGATGGAGGGAGTGACAGCGGAGGGTTGGAAACTTTG
>Frequency_2_QualityScore_FFG=EHHJGHFIJJJJJJJIIIJIIIHGHIJJJJIJJIIIJJIIIJIIIEGIIIEGIGGHHGEDCDDDDDDEEBABCCDECDEBDC6A_Mismatch_0_Sense_+_Library_PoolT
CCACTTCGTTTCAACCACAATACTGTGTTTTTTAATCGATTCAACCACACTGCTATGTTTTTTTAATATTTACGATTTGATTCAACTA
>Frequency_2_QualityScore_FFHGGGGGFIIIIIGIIIECCAGFEFIIIGIIGFCHGGCEFEHGEGIIG?EGGGDGEGFGGGGGGEEEEB=CCCCDEDDCDCCBCCBC?@BABC_Mismatch_0_Sense_+_Library_PoolT
TCCATACCATGAAAACACAGAGCAGGAAATTCTAGGATCGCCTAGCCTCGGCATAATTAATCATTATTATGGTTATTAGGAGCCTTTTCGCATA
>Frequency_2_QualityScore_FFHHGHGIIIIJJIIIIJJJJIJIIIIFIIJIIIJIIIJIIJIIGHGIGHHGGGGGGEFFFFGEEEECDCEDDCEDCCEDDDDDDDEEEEEEDD_Mismatch_0_Sense_+_Library_PoolT
GGTTGGAAACTTTGTTAATCCACTTCGTTTCAACCACAATACTGTGTTTTTTAATCGATTCAACCACACTGCTATGTTTTTTTAATATTTACGA
>Frequency_2_QualityScore_FFFHHHHJJJJJJJJJJJJJJIIIIIJJIIJJIIJJJJIIJJJJJJJIJIIJJIJJJJJIJHIIJJJJIIEGHGGFFFFFEEECEEEEEEEEEE_Mismatch_0_Sense_+_Library_PoolT
CGATTTGATTCAACTACATTAGAATTTGATGGGATTTGATTTAAATCCAATCTTGCTTTTAAGATTTACGATTTGATTCAACTATAATATAATA
>Frequency_1_QualityScore_FFHHHHHIJJJJJJJJJIGJIJJIIJJJJIIGIJJIJJJJJJJJJJIJJJIJJBFHJBGHIEHGHGHHFEEFDFFFECEACEDDDDDDCDDDDD_Mismatch_0_Sense_+_Library_PoolT
TCTTCATTAATAGCAATGATTTCAGGCTCAGTACGTTCTGCAATAAATTCAGGTTGGAGGGTGATATGTCCATACCATGAAAACACAGAGCAGG
>Frequency_1_QualityScore_FFHGHHHJJJJGIJIIEIJJJJIIJIIJJIJIIIJEB?FGHIJJJBGFDD=BCDDCDDDDDA>CCE>AA>ACCCDCCBDECDDD_Mismatch_0_Sense_+_Library_PoolT
AGGAGCCTTTTCGCATACCATTCAATGATGGAGGGAGTGACAGCGGAGGGTTGGAAACTTTGTTAATCCACTTCGTTTCAACCA
>Frequency_1_QualityScore_FFHHHHHJJJJJJJJJJIJJIJJJIJJJJJJJIJJJIIGHIJJJJIJJHHFDEDDCCDDDDDDDDCEDDCDDDDDDCDDDEDDDDDDBDDDCDB_Mismatch_0_Sense_+_Library_PoolT
TAGGAGCCTTTTCGCATACCATTCAATGATGGAGGGAGTGACAGCGGAGGGTTGGAAACTTTGTTAATCCACTTCGTTTCAACCACAATACTGT
>Frequency_1_QualityScore_FFHHHHHJJJJJJJIHIIJJIJJGIJJJIJJIJJHJIIJIJJJJIJJJJIIIJHHHHHHFFFFFFFEEDB@DDDCDDDDDDDDCEEDCDDEDCD_Mismatch_2_Sense_+_Library_PoolT
CCCATAAATCTTGGTGTTCGAGGAGGCGTGCTTGTGCTTATAACCTTGCTCTTGCTCTTGCTATAAAAAACTACTCCACAATTCTTTATTATAT
>Frequency_1_QualityScore_DDFHGHHEHIIIJJJIJIGFFEGHGCHIIIGHHIIGIJJIJJIJH?EHHFFFFFDDDDEDCEBCCCCCB=ACDDBD@ACDEDDDBDDCDCDCCC_Mismatch_0_Sense_+_Library_PoolT
GAGGGAGTGACAGCGGAGGGTTGGAAACTTTGTTAATCCACTTCGTTTCAACCACAATACTGTGTTTTTTAATCGATTCAACCACACTGCTATG
>Frequency_1_QualityScore_FFHHHHHJJJJJIHIJIJIJGJJIIJJJJJIGIJHIJJJJJJIIJIJJIIJJJJJIJIJJJJJIHHHHFEEEFEDCEACCDEECDDDDDDDDDD_Mismatch_0_Sense_+_Library_PoolT
TTTCAGGCTCAGTACGTTCTGCAATAAATTCAGGTTGGAGGGTGATATGTCCATACCATGAAAACACAGAGCAGGAAATTCTAGGATCGCCTAG
>Frequency_1_QualityScore_FFFHHHHJJJJJHIJJJJJJIJJJJJJJJJJIIJJJJJJJGIGIHIJIHIJJIJHIIIIJJHHFDDDBB@BCDDDDDDDDDDEEDDDDDDDDCC_Mismatch_0_Sense_+_Library_PoolT
TCATTATTATGGTTATTAGGAGCCTTTTCGCATACCATTCAATGATGGAGGGAGTGACAGCGGAGGGTTGGAAACTTTGTTAATCCACTTCGTT
>Frequency_1_QualityScore_FFHHHHHJIJJJHHJJJJJIIJIJJJIJJJIJJJJJJFHJJIJJJJJHHHHHHFEDCFEEDDDDDDBDDCDDDDDBDDDDDDDDEDACDCB>BB_Mismatch_0_Sense_+_Library_PoolT
GACAGCGGAGGGTTGGAAACTTTGTTAATCCACTTCGTTTCAACCACAATACTGTGTTTTTTAATCGATTCAACCACACTGCTATGTTTTTTTA
>Frequency_1_QualityScore_FFHHHGGJJJJJJJJGIJJJJJIJJIIIJJIJJJJJIJJJJJJIEHHHH>BEFFDEEEEEEEEEDDDDDDDDDCDFEDEDCDDDB_Mismatch_2_Sense_+_Library_PoolT
AAAAACTACTCCACAATTCTTTATTATATGAGCGCAGGCGGATGTTGTGTTATGTTCTTCATTAATAGCAATGATTTCAGGCCCA
>Frequency_1_QualityScore_?4:C?FF<<C@FG9+21C?F*?D1:DG99400*?B4B?B?DDE4BFFI<8B@:().==@7CDE?))=)77@7@BB>@>;@36(;;>;;A_Mismatch_1_Sense_+_Library_PoolT
GCTATGTTTTTTTATTATTTACGATTTGATTCAACTACATTAGAATTTGATGGGATTTGATTTAAATCCAATCTTGCTTTTAAGATTTA
>Frequency_1_QualityScore_FDFDHAFHIIIIBHH@BFFCHEEHIFGHHICAFHHIIIGIIIDHIGGIIHIIIGGIIGGD=CEH@DEEB?BDDDCEDDCECD?A@CDDCACDBD_Mismatch_1_Sense_+_Library_PoolT
GATATGTTCTTCATTAATAGCAATGATTTCAGGCTCAGTACGTTCTACAATAAATTCAGGTTGGAGGGTGATATGTCCATACCATGAAAACACA
>Frequency_1_QualityScore_FFHGHHHIIJIJJJJIJIJJIJJJJJIHJJJJJJJJJIJJJIJIJIIJJJJJFH_Mismatch_0_Sense_+_Library_PoolT
TTAATCGATTCAACCACACTGCTATGTTTTTTTAATATTTACGATTTGATTCAA
>Frequency_1_QualityScore_?BF?FFDEHIBD:ABCHH@FAD?FEH@?FH@FGEGHIC@9:?BGBGHD>??99BF3B;85;D4==@EHAECCE9?@@37;6;6?CBC?ACC?@B_Mismatch_1_Sense_+_Library_PoolT
TTCATTAATAGCAATGATTTCATGCTCAGTACGTTCTGCAATAAATTCAGGTTGGAGGGTGATATGTCCATACCATGAAAACACAGAGCAGGAA
>Frequency_1_QualityScore_FFHHHHHJJJJJJJJJJJJJJJJJJJJIIJJJJJJJJJJJIJJJJJJJJJIIIGIJJJIJIIJJHHFFDDDDCDDCDDEEEDDEEEDDEEEEDE_Mismatch_0_Sense_+_Library_PoolT
TTATAACCTTGCTCTTGCTCTTGCTATAAAAAACTACTCCACAATTCTTTATTATATGAGCGCAGGCGGATGTTGTGATATGTTCTTCATTAAT
>Frequency_1_QualityScore_FFHHHFHJJJJJJJJIIJGIJJJJJIJJJHIJJIJJJGHBFHIIJJJIGHHF=AA>ACDDDDDDCCCEDCCDDCDDDCDDDEDDDDDDDDDDDE_Mismatch_0_Sense_+_Library_PoolT
TTAGGAGCCTTTTCGCATACCATTCAATGATGGAGGGAGTGACAGCGGAGGGTTGGAAACTTTGTTAATCCACTTCGTTTCAACCACAATACTG
>Frequency_1_QualityScore_FFHHHHHJJJJJJJJJJJJJJJJJJJJJJJJIJJJJJJJJJJJJJJJJJIJJJJJJJIIJJHGHHHHGHFFFFDDDDDDDD<BDCDDCDDDEED_Mismatch_0_Sense_+_Library_PoolT
GCGTGCTTGTGCTTATAACCTTGCTCTTGCTCTTGCTATAAAAAACTACTCCACAATTCTTTATTATATGAGCGCAGGCGGATGTTGTGATATG
>Frequency_1_QualityScore_FFHHHHHJJJJJJJJJJJJJJJJIJJJJJDGIIJJJJJJJJHHHFFEEEEEEEDCDDDEDDDDDDDDDD@CDCDDDD_Mismatch_0_Sense_+_Library_PoolT
TTTCGCATACCATTCAATGATGGAGGGAGTGACAGCGGAGGGTTGGAAACTTTGTTAATCCACTTCGTTTCAACCAC
>Frequency_1_QualityScore_ABDDDDDAE<3<A+<ABEE:?39:C41?D?B<D)099?@DADDDDCDC)=;@CDEI)=>A=)=?CDD?@_Mismatch_1_Sense_+_Library_PoolT
ATAAATTCAGGTTGGAGGGTGATATGTCCATACCATGAAAACACAGAGAAGGAAATTCTAGGATCGCCT
>Frequency_1_QualityScore_FFHFHGHJJIJJIJIGHJIGIIGIJJJIJJJJ_Mismatch_0_Sense_+_Library_PoolT
GTTCTTCATTAATAGCAATGATTTCAGGCTCA
>Frequency_1_QualityScore_FFHHHHHJJJJJJJJJIIJJIGGIIJJJIJJIJJJJJJGIJJJIJIIJIJIJIFHFFBDDCCC?BDEDDCBCDEDDEEDDDDDDCDDDDDDDEC_Mismatch_0_Sense_+_Library_PoolT
TCTTGCTCTTGCTATAAAAAACTACTCCACAATTCTTTATTATATGAGCGCAGGCGGATGTTGTGATATGTTCTTCATTAATAGCAATGATTTC
>Frequency_1_QualityScore_FFHHHHHJJJJJJJHJJJHHHJJHIJHIJJJJJJJJJJJGIJJJJJIIGHHIJJIJJJHIGHHHHHGFF?@BD8ABDACCDDDDDDDADDDCDD_Mismatch_0_Sense_+_Library_PoolT
AATTAATCATTATTATGGTTATTAGGAGCCTTTTCGCATACCATTCAATGATGGAGGGAGTGACAGCGGAGGGTTGGAAACTTTGTTAATCCAC
>Frequency_1_QualityScore_FFHHHHHIJJJJJJJIJJJJIJIJJJJJJJJJJJJJJJJJIJJJJIIJJJJJFHHIIJJIIIHHHHFFFEDDDDDDDDDFEEEDCDDDDDDDBD_Mismatch_0_Sense_+_Library_PoolT
AGCAGGAAATTCTAGGATCGCCTAGCCTCGGCATAATTAATCATTATTATGGTTATTAGGAGCCTTTTCGCATACCATTCAATGATGGAGGGAG
>Frequency_1_QualityScore_FDHFHHHJJJJJJJJJJJJIJJJJGIJJJJJJJIIJJJJJIJJJJJJJJJFHHHFFFFFFFECEEEEFDCCDDDDDEDDDDCCDCDDCDDCDDD_Mismatch_0_Sense_+_Library_PoolT
GTGTTTTTTAATCGATTCAACCACACTGCTATGTTTTTTTAATATTTACGATTTGATTCAACTACATTAGAATTTGATGGGATTTGATTTAAAT
>Frequency_1_QualityScore_FFHHHHHJJJJJHIIIJJJJJJJJJIJJJIJJJJJJJJJJJIJJIJJJJJHHHHHHFFFFFDDDDEDDDFDDDDD_Mismatch_0_Sense_+_Library_PoolT
ACCACAATACTGTGTTTTTTAATCGATTCAACCACACTGCTATGTTTTTTTAATATTTACGATTTGATTCAACTA
>Frequency_1_QualityScore_FFHHHHHJHJJJJJJJJJJIJJJJIIIIJJJJJJJJJJJJJJJJJJJJJJJJJJJJIHGEHFFDDDDEFFDFEDDDDDDEDDECEDDDD_Mismatch_1_Sense_+_Library_PoolT
CCACTTCGTTTCAACCACAATACTGTGTTTTTTAATCGATTCAACCACACTGCTATGTTTTTTTAATATTTACGATTTGATTCAACTAA
>Frequency_1_QualityScore_FFGHHHHJJIJIJCHIIJJIIIIGGHJJJJGIIJIIJJJJIEEGC9DF>@=DHHGEDHHGCEDFD;>B8(82:AC9C:@CD?@C@ACDDCA>CC_Mismatch_1_Sense_+_Library_PoolT
ATCATTATTATGGTTATTAGGAGCCTTTTCGCATACCATTCAATGATGGAGGGAGTGACAGCGGAGGGTTGGAAACTTTGTTAATCCACTTCCT
>Frequency_1_QualityScore_FFHHHHHIIJJJJJJJJJJJJJJJIJJJJJJHIJJJJJJJJJJJJJJJFHGHIJJHHFFFFFDEEEEEDDBDDDDDDDEDCDDDDDDDDDEEEE_Mismatch_0_Sense_+_Library_PoolT
GGAGGGTTGGAAACTTTGTTAATCCACTTCGTTTCAACCACAATACTGTGTTTTTTAATCGATTCAACCACACTGCTATGTTTTTTTAATATTT
>Frequency_1_QualityScore_FFHHHHHJJJJJJJJIIJJHIJJ?FGIJIJIJIJJJIJJJJJJJJJJJJIGIJJJJJJJIJHHHHHHFFFFDDDDDDDDDDDDDDDDEDDEDDD_Mismatch_0_Sense_+_Library_PoolT
TGCAATAAATTCAGGTTGGAGGGTGATATGTCCATACCATGAAAACACAGAGCAGGAAATTCTAGGATCGCCTAGCCTCGGCATAATTAATCAT
>Frequency_1_QualityScore_DDHHFFHIIIIBFBEGEEEIFIGDCGIIGIGGGGGHIIBFDDHIIHEDGEEGGCCEGB@B8AC@BB5>C?@CDDBA5;ADCCDC>CCDDCCCCC_Mismatch_0_Sense_+_Library_PoolT
CCTTGCTCTTGCTCTTGCTATAAAAAACTACTCCACAATTCTTTATTATATGAGCGCAGGCGGATGTTGTGATATGTTCTTCATTAATAGCAAT
>Frequency_1_QualityScore_FFHHHDHJIJJJFIIIJJGIGGEHFEIGJIIEIJIIJGIIIEGIIJJJIIEIIGJIEHHHFEEHFFFFFFEDEDEDDEDDEDDDECCDCCCDDD_Mismatch_1_Sense_+_Library_PoolT
AATCGATTCAACCACACTGCTATGTTTTTTTAATATTTACGATTTTATTCAACTACATTAGAATTTGATGGGATTTGATTTAAATCCAATCTTG
>Frequency_1_QualityScore_FFHHHHHHIJJJJJIJJJJIIIJJJJIJJJJJGHIJJJJJJJHHHHHFFDCBDEEDDDDDDDDDDDDEDDDDDDDDDDDEDCDDDDDDDDDEEE_Mismatch_0_Sense_+_Library_PoolT
CGGAGGGTTGGAAACTTTGTTAATCCACTTCGTTTCAACCACAATACTGTGTTTTTTAATCGATTCAACCACACTGCTATGTTTTTTTAATATT
>Frequency_1_QualityScore_FFHHHHGJJFGGGGIDGGGIJIDHHIJJJJJJJIJJJJJJJJJJJJJIJJHHHHHFFFFFEDEEEDDDDDEEDDDDCCDDDDDD@@BDDEDDEE_Mismatch_1_Sense_+_Library_PoolT
CGCAGGCGGATGTTGTGATAAGTTCTTCATTAATAGCAATGATTTCAGGCTCAGTACGTTCTGCAATAAATTCAGGTTGGAGGGTGATATGTCC
>Frequency_1_QualityScore_DFF??FHDHIIEHCGH@FHBGEG9CDGEFDGEGIHEEIGIIIBGIGHIGII=C@;=DCHEEEF<>,;;AA>ABD?@DB(85<:@C>ACCC:A4>_Mismatch_2_Sense_+_Library_PoolT
CCCATAATTAATCATTATTATGGTTATTAGGAGCCTTTTCGCATACCATTCAATGATGGAGGGAGTGACAGCGGAGGGTTGGAAACTTTGTTAA
>Frequency_1_QualityScore_FFHHHHHIJJHIJJJIIGIJJJJJJJJJJJJJJIJJJJJJJIGIJJJJJJJJJIHHHHHFFFFFDEEEDCEDDDDDDDDBDDEEEEEEDDDDDD_Mismatch_0_Sense_+_Library_PoolT
GGAAACTTTGTTAATCCACTTCGTTTCAACCACAATACTGTGTTTTTTAATCGATTCAACCACACTGCTATGTTTTTTTAATATTTACGATTTG
>Frequency_1_QualityScore_FFHHHHHIJJJJJJJJJJJJJJJJJIJJJJIJJIIJJJIJJJJJJJJJIJIJJJJJJJIJFGIGIJIHEAEEFFFFFFDEEEEEDDDDDDDBDD_Mismatch_1_Sense_+_Library_PoolT
GATAAGTTCTTCATTAATAGCAATGATTTCAGGCTCAGTACGTTCTGCAATAAATTCAGGTTGGAGGGTGATATGTCCATACCATGAAAACACA
>Frequency_1_QualityScore_FFHHGHHJJHIJJJJJJJJJJIJJJJIJJJJEHIJJJJJHHJJJIIHIJJJJJJJIJIJJJJHHHHFFFFFDDEDDDDEEDDDDDBDDDBDDCD_Mismatch_0_Sense_+_Library_PoolT
CAGGCTCAGTACGTTCTGCAATAAATTCAGGTTGGAGGGTGATATGTCCATACCATGAAAACACAGAGCAGGAAATTCTAGGATCGCCTAGCCT
>Frequency_1_QualityScore_FFHHHHHJJJJJJJJIJJIIHJHHHJJIJJJJJIJJJJJJJIIGIIJJJJJJJJEIHIEIIHHFBEFEDCDDDBDBD8?BDCDDDDDDDDDDEE_Mismatch_2_Sense_+_Library_PoolT
GCATAATTTATCATTATTATGGTTATTAGGAGCCTTTTCGCATACCATTCAACGATGGAGGGAGTGACAGCGGAGGGTTGGAAACTTTGTTAAT
>Frequency_1_QualityScore_FFHHGHGGIJJIJJJJIGHIJIJJJIJJJJJJJEHJJIJIJIJJJJJIIIIGHIJJJJJEIEEHGIGHDBDDDBBDD@B@CCDCBCDCCC>A@C_Mismatch_0_Sense_+_Library_PoolT
GCTTGTGCTTATAACCTTGCTCTTGCTCTTGCTATAAAAAACTACTCCACAATTCTTTATTATATGAGCGCAGGCGGATGTTGTGATATGTTCT
>Frequency_1_QualityScore_FFFFHHHJJJJJJJJJJJJHJJJJJJJJJJJJJJIIIJIIJJIJJJJJGIHIJJJJJJHH_Mismatch_0_Sense_+_Library_PoolT
TGTTTTTTTAATATTTACGATTTGATTCAACTACATTAGAATTTGATGGGATTTGATTTA
>Frequency_1_QualityScore_FFHHHHHIJIJIGIJJJJHJIJJJJDFHGIGIGIGGGIGCHIJIGIHIGHEHIGIHFFFFFFFEEDDBD?DDDDECDDDD_Mismatch_1_Sense_+_Library_PoolT
TTTCAACCACAATACTGTGTTTTTTAATCGATTCAACCACACTGCTATGTTTTTTTAATATTTACGATTTGATTCAACCA
>Frequency_1_QualityScore_FFFHHHGJJJJJJJIIJJJJJJJJJIJIJJJJGJHIJJJJJJJJIJIJIJJJIJGEHIIJGIJDBDHHHCHHFFEFFFFEEEEDDDDDDBDDDD_Mismatch_0_Sense_+_Library_PoolT
TGTTCTTCATTAATAGCAATGATTTCAGGCTCAGTACGTTCTGCAATAAATTCAGGTTGGAGGGTGATATGTCCATACCATGAAAACACAGAGC
>Frequency_1_QualityScore_FFHHHHHGIIHIJJJGIJJJJJJJIJJJJJJIJJJJGIIGIJJIJGJEGIIEIIIIJHFFDD?BDDDDDCCCDDAC@CDDCDDDDCDACDDDDD_Mismatch_0_Sense_+_Library_PoolT
ATTATGGTTATTAGGAGCCTTTTCGCATACCATTCAATGATGGAGGGAGTGACAGCGGAGGGTTGGAAACTTTGTTAATCCACTTCGTTTCAAC
>Frequency_1_QualityScore_FFFFHHHIJJIJGHIIGHIJEHGIJJJJJJIHEIJJJIIIJIJJJJIJHIHHGGHFFFFDDFEEEDC@>CDCDDEDD>ACDCCDCCDDDDCCCC_Mismatch_0_Sense_+_Library_PoolT
GTTTTTTAATCGATTCAACCACACTGCTATGTTTTTTTAATATTTACGATTTGATTCAACTACATTAGAATTTGATGGGATTTGATTTAAATCC
>Frequency_1_QualityScore_FFHHHHHJJJJJIJHIJJJJIJIJIJJJJJJJJJJJJJJJJJJJJGHIGJHJJGHHHHHHHFFFFFDFC>CBEECDDDDDDDDDDBDDDDDDDE_Mismatch_0_Sense_+_Library_PoolT
CCATGAAAACACAGAGCAGGAAATTCTAGGATCGCCTAGCCTCGGCATAATTAATCATTATTATGGTTATTAGGAGCCTTTTCGCATACCATTC
>Frequency_1_QualityScore_FFGHHHHJJJIJJJJIIJJJIJJJJJIJJJJJJJJJJJIIIIIJJHHHHFFFFFEEDEEEEEDDDDDEECDCDDBDDDDDDD@DDCDDCDDDED_Mismatch_1_Sense_+_Library_PoolT
GGCGTGCTTGTGCTTATAACCTTGCTCTTGCTCTTGCTATAAAAAACTACTCCACAATTCTTTATTATATGAGCGCAGGCGGATGTTGTGATAA
>Frequency_1_QualityScore_FFHHDHHJJJJJJJJJIJJJJIJJJGIJGHIIJJJJFHGJJJJIIIIJJJJIJJDIJJIJJIJHGHHGFEFFEECEEDDDDDDDDDDDDDCDDD_Mismatch_0_Sense_+_Library_PoolT
GCTCAGTACGTTCTGCAATAAATTCAGGTTGGAGGGTGATATGTCCATACCATGAAAACACAGAGCAGGAAATTCTAGGATCGCCTAGCCTCGG
>Frequency_1_QualityScore_FFHHHFDGIJJJJJJJGHIIGJJIJJJJJJGIJJJJ4DGHIJJIJJJIIFHIJJHHHHFFDFEEDDEEDBBDDDCDDED@CCDD5>BDCC@_Mismatch_1_Sense_+_Library_PoolT
GAGGGTTGGAAACTTTGTTAATCCACTTCGTTTCAACCACAATACTGTGTTTTTTAATCGATTCAACCACACTGCTATGTTTTTTTAATAA
>Frequency_1_QualityScore_FFHHHHHJJIJJJII?FHGIJIJJBGIJCHGJEIJIHHHHHGFFFFFFEEEEDCDDDEDDDD_Mismatch_0_Sense_+_Library_PoolT
CAATGATGGAGGGAGTGACAGCGGAGGGTTGGAAACTTTGTTAATCCACTTCGTTTCAACCA
>Frequency_1_QualityScore_FFHHHHHJJJIIIIGJIHHHIJJJIJJJJJGIIJIJJJIIIJJJJIJJJGCHIEHDCE_Mismatch_0_Sense_+_Library_PoolT
TTTCAACCACAATACTGTGTTTTTTAATCGATTCAACCACACTGCTATGTTTTTTTAA
>Frequency_1_QualityScore_FFHHHHHIJJIIJIJIIJJJIJJJJIJIHIJJIJJGJJJJJJJHJIJJIJJJJHBCACDDCDCEEEDFEDCDDEEFEDEEDDDDDDDDEDDEDD_Mismatch_0_Sense_+_Library_PoolT
TGCTCTTGCTATAAAAAACTACTCCACAATTCTTTATTATATGAGCGCAGGCGGATGTTGTGATATGTTCTTCATTAATAGCAATGATTTCAGG
>Frequency_1_QualityScore_FFHHHHHJJJJJJJIJJGGIJGJIJJJIJJJIJJGIJIJJJIIJIIJIIIIGIIIJIDHAHEGHHGHHHBDDDBBD<ABDDDDDDDDD@CDEED_Mismatch_0_Sense_+_Library_PoolT
CATAATTAATCATTATTATGGTTATTAGGAGCCTTTTCGCATACCATTCAATGATGGAGGGAGTGACAGCGGAGGGTTGGAAACTTTGTTAATC
>Frequency_1_QualityScore_FEHHHHHIJJIJJJJGHIIJIGIIIJJJJIJJJJJJJJJJJJJJJJJJJJIIIJIJHFFEFEEEEEEBDCDEEDDDDDEEEFDDDDDDDDBDD<_Mismatch_1_Sense_+_Library_PoolT
GTGTTCGAGGAGGCGTGCTTGTGCTTATAACCTTGCTCTTGCTCTTGCTATAAAAAACTACTCCACAATTCTTTATTATATGAGCGCAGGCGGA
>Frequency_1_QualityScore_EFHHHHHJJJJJJIIJJJGIJHGIJ?HHIJJJJIJJJJJJJIJJJJJJJIJJJJJJJJJHHFHFFCD?BCCDDDDDDDDD8ABDACCCCCDDDC_Mismatch_0_Sense_+_Library_PoolT
TCGGCATAATTAATCATTATTATGGTTATTAGGAGCCTTTTCGCATACCATTCAATGATGGAGGGAGTGACAGCGGAGGGTTGGAAACTTTGTT
>Frequency_1_QualityScore_FFHHHHHJIJJHIJJIJJJAFHIGJJHIJJJJJJJJJJJJJJJJJJIJIJJJJJJJJJJIJJIHGHHFFCEEEEDDD@?BDDDFECEDDDEEEE_Mismatch_0_Sense_+_Library_PoolT
ATAAATTCAGGTTGGAGGGTGATATGTCCATACCATGAAAACACAGAGCAGGAAATTCTAGGATCGCCTAGCCTCGGCATAATTAATCATTATT
>Frequency_1_QualityScore_FFHHHHHJJJGJJJIJJGHIJJGIJIIIJJJJJIJJJIIIJJJHIJJIGHJJJJJJIJIGIHIHEHHHHEFFFFFEEEEEEEDEDBDDDDEDDF_Mismatch_0_Sense_+_Library_PoolT
TTTTTTTAATATTTACGATTTGATTCAACTACATTAGAATTTGATGGGATTTGATTTAAATCCAATCTTGCTTTTAAGATTTACGATTTGATTC
>Frequency_1_QualityScore_FFHHHHHIJJJJJJJJJJJJJJJJJIJJJJJJJJJJJJIJJJJJJJJJ_Mismatch_0_Sense_+_Library_PoolT
ATTTACGATTTGATTCAACTACATTAGAATTTGATGGGATTTGATTTA
>Frequency_1_QualityScore_FFHHHHHJJJJJJJJJJJJJJJJJJHIJIJJJJJJIJJJJIJJJIIIJJJIJJJHFHHHHHFFFFFEEE@CCDDED_Mismatch_0_Sense_+_Library_PoolT
TTCAACCACACTGCTATGTTTTTTTAATATTTACGATTTGATTCAACTACATTAGAATTTGATGGGATTTGATTTA
>Frequency_1_QualityScore_FFHHHGHIJJJIJJJIJJJJJJJJJJJJJJJIIGHIIIIIIDGHJJJJIJJJIJJJJIJJIJJJJGHHHDEFFFDDEEDDDDDDDDDBDDDDDD_Mismatch_0_Sense_+_Library_PoolT
TTCAGGCTCAGTACGTTCTGCAATAAATTCAGGTTGGAGGGTGATATGTCCATACCATGAAAACACAGAGCAGGAAATTCTAGGATCGCCTAGC
>Frequency_1_QualityScore_FFHHHHHJJJJJJJJJIJJJJJFGHGIJHJJJJJJIJJJJJJJJIJJJJHHHHHHFFFFFFFCEEEECDCBCDDDDDDDDDDDEEDCDDCCDDD_Mismatch_0_Sense_+_Library_PoolT
TTTATTATATGAGCGCAGGCGGATGTTGTGATATGTTCTTCATTAATAGCAATGATTTCAGGCTCAGTACGTTCTGCAATAAATTCAGGTTGGA
>Frequency_1_QualityScore_FDFHHHHJJJJJJIJJJIJIIJJJJIIJJJIGIJJJJJIJJIIJJJJIIJFHBHIGFFFFEEEEEEDDDBBCDDDEDEDDDCDCDC@ACDDDDE_Mismatch_0_Sense_+_Library_PoolT
GTTTCAACCACAATACTGTGTTTTTTAATCGATTCAACCACACTGCTATGTTTTTTTAATATTTACGATTTGATTCAACTACATTAGAATTTGA
>Frequency_1_QualityScore_FFHHHHFJJJIIIJIJJGIIIJHIGIGHIIHIIJJJJJJJIHHFDDCDDC>CDCDDDCCCEEDCDDDDD??CDCEDDDDD?BDDCDEA@>CDDD_Mismatch_1_Sense_+_Library_PoolT
GCTTTTCGCATACCATTCAATGATGGAGGGAGTGACAGCGGAGGGTTGGAAACTTTGTTAATCCACTTCGTTTCAACCACAATACTGTGTTTTT
>Frequency_1_QualityScore_FFHHHHHJJIJJJJJIJIIJJJJJJIJJJJJJJJJIJJJJJJJJIJJJIIJJJJJIJJJJHHHHHHFFFDFEEEEEEEEDDD_Mismatch_0_Sense_+_Library_PoolT
TTCAACCACACTGCTATGTTTTTTTAATATTTACGATTTGATTCAACTACATTAGAATTTGATGGGATTTGATTTAAATCCA
>Frequency_1_QualityScore_ADDHFHHIIIIGBGEHEGIGIIGIGIEFHGICHIIGH??BDGHGIFDEED=;=?CCCCCCCCC?@CAC@@CCCCCCCCCCCCBBBBB@ACCC>C_Mismatch_1_Sense_+_Library_PoolT
AGGAGCCTTTTCGCATACCATTCAATGATGGAGGGAGTGACAGCGGAGGGTTGGAAACTTTGTTAATCCACTTCCTTTCAACCACAATACTGTG
>Frequency_1_QualityScore_FFHHHHHJJJJJIJJJIJJJJJJJJJJJJJJJJJJJJJJJIJIJJJJJJIJJJJJHHHHHHHFFFFFFECDDDDDDDDDDDDDDDDDEEEEDDD_Mismatch_0_Sense_+_Library_PoolT
AAACACAGAGCAGGAAATTCTAGGATCGCCTAGCCTCGGCATAATTAATCATTATTATGGTTATTAGGAGCCTTTTCGCATACCATTCAATGAT
>Frequency_1_QualityScore_FFHHHHHJJJJJGJIJHIJJJJHIJJJJJJIJJJJJJJIGJJJJJJJIGGHIJJIJJHEHHGHHFFFFC@CEEDEEDEDDDDDDDDDDDDDDDD_Mismatch_0_Sense_+_Library_PoolT
TACCATGAAAACACAGAGCAGGAAATTCTAGGATCGCCTAGCCTCGGCATAATTAATCATTATTATGGTTATTAGGAGCCTTTTCGCATACCAT
>Frequency_1_QualityScore_;DD?<FHHHGB<F@A>BDCFHHDHIBFECAHHIIEHDFHGHEHCHEH4BFGH*98;FC;F;DCHG@>EHAHEFCD;CDCCCACCBB@CC3><<B_Mismatch_0_Sense_+_Library_PoolT
CTTCATTAATAGCAATGATTTCAGGCTCAGTACGTTCTGCAATAAATTCAGGTTGGAGGGTGATATGTCCATACCATGAAAACACAGAGCAGGA
>Frequency_1_QualityScore_FFHHHHHJIJJJJJJJIJJJJJJIJJJJJJJJJIIJJJJJJJHHFFFFCCCEEFEEEEEDDEEEEDEEDCDDDDDCDEDEDDDDDDDDEDDCDD_Mismatch_0_Sense_+_Library_PoolT
AAAAAACTACTCCACAATTCTTTATTATATGAGCGCAGGCGGATGTTGTGATATGTTCTTCATTAATAGCAATGATTTCAGGCTCAGTACGTTC
>Frequency_1_QualityScore_FFHHHHHJJJIJJIJJJIJIJJJJJJJJJJJJJJJJJJJJGHIJJJJJJIJJJJJJJJJHHHFFFFFFFEEECEEECDDDDDDDDDDCBDD>>>_Mismatch_0_Sense_+_Library_PoolT
TAGGATCGCCTAGCCTCGGCATAATTAATCATTATTATGGTTATTAGGAGCCTTTTCGCATACCATTCAATGATGGAGGGAGTGACAGCGGAGG
>Frequency_1_QualityScore_DFHHHHHIJJJGJJIJGGIIIIIJIJJJJJJJJDHIHGIGIJFIJJJJHJIIJJJJIIDIJIJJIGA>?ABFCAB?BBBDA>ACBDDEDD@CCD_Mismatch_1_Sense_+_Library_PoolT
GCTTGTGCTTATAACCTTGCTCTTGCTCTTGCTATAAAAAACTACTCCACAATTCTTTATTATATGAGCGCAGGCGGATGTTTTGATATGTTCT
>Frequency_1_QualityScore_FFHHHHHJHIJJJIJJIJJJJJJJJJJJJJJJJJJJIIIJIJJJGIJJGIHIIJJJJJHHFDDDBDDDDCDDDDDCDDEEDDDDDDDD?CDDED_Mismatch_0_Sense_+_Library_PoolT
TATTATGGTTATTAGGAGCCTTTTCGCATACCATTCAATGATGGAGGGAGTGACAGCGGAGGGTTGGAAACTTTGTTAATCCACTTCGTTTCAA
>Frequency_1_QualityScore_FFHFHHHJJJJJIIIIJGIJJIJIIIJJJJJJJJJJJJJJJJJJJJJJJJJIJJGHHHFCEDECEDDCDBDDDEEDCDDEECFEDDDDDDDDBD_Mismatch_2_Sense_+_Library_PoolT
TGGTGTTCGAGGAGGCGTGCTTGTGCTTATAACCTTGCTCTTGCTCTTGCTATAAAAAACTACTCCACAATTCTTTATTATATGAGCGCAGGCG
>Frequency_1_QualityScore_FFHGGHHIIJJJJIIJIIJIIJJJIHIJJGJJIJJJJIGIJJIGIJJJHHJJJJJJIJIGBFGHIJJHA?EEFFFFFFDEEEDEDDDACCDDDD_Mismatch_0_Sense_+_Library_PoolT
GATATGTTCTTCATTAATAGCAATGATTTCAGGCTCAGTACGTTCTGCAATAAATTCAGGTTGGAGGGTGATATGTCCATACCATGAAAACACA
>Frequency_1_QualityScore_FFHHHHHJJJJJIJIJFHIJEHEHGIIJJJJJJJJFHJJJIJJJHHHHHHFFFFFFFEEDCCDDEDDDDBBDDDDDEDDCDDDDDDDDDDDDDD_Mismatch_0_Sense_+_Library_PoolT
TACCATTCAATGATGGAGGGAGTGACAGCGGAGGGTTGGAAACTTTGTTAATCCACTTCGTTTCAACCACAATACTGTGTTTTTTAATCGATTC
>Frequency_1_QualityScore_FFHFHFHGIHJJJJGIJJGIIIGJIJIJJJJJJJJJJJJIJIHEHHFFFFFCCCCECDDEDDACDDDDD_Mismatch_0_Sense_+_Library_PoolT
GGGAGTGACAGCGGAGGGTTGGAAACTTTGTTAATCCACTTCGTTTCAACCACAATACTGTGTTTTTTA
>Frequency_1_QualityScore_FDHGAACFGGGIGIJJJIIGDFHIGGHGGHFBBFDHEGBFGDCBFHFHEDHEEBC=;6;=BD@;>@C?@8???CACCCCDDEDDB>(:@CCDD>_Mismatch_1_Sense_+_Library_PoolT
GAGGGTTGGAAACTTTGTTAATCCACTTCGTTTCAACCACAATACTGTTTTTTTTAATCGATTCAACCACACTGCTATGTTTTTTTAATATTTA
>Frequency_1_QualityScore_FFHHHGFHIGGIIHIEHFHHGGGGIGIHHGGHIGIEGEEHIJJJJFHF?DGADHIJ;@GGGGGEHHEEHE?DFDDFCAEDAD?A?C@C?BACCC_Mismatch_0_Sense_+_Library_PoolT
ATTAATAGCAATGATTTCAGGCTCAGTACGTTCTGCAATAAATTCAGGTTGGAGGGTGATATGTCCATACCATGAAAACACAGAGCAGGAAATT
>Frequency_1_QualityScore_DAFHCFHEGIJGIGHICHGEHGHGIJJCFHJJGHHIHIIEGFHFHIJCHIIBECEHFFFBCD@BDD1?BBCDA>AACDDDACD:@CC@C>@9CB_Mismatch_1_Sense_+_Library_PoolT
GATTATTATGGTTATTAGGAGCCTTTTCGCATACCATTCAATGATGGAGGGAGTGACAGCGGAGGGTTGGAAACTTTGTTAATCCACTTCGTTT
>Frequency_1_QualityScore_FFHHHHHJEIJHJGIJHIIJJJJJIIJ@FHHHJHHGHJIJJJJJJIJJJHHHHHHHFFFFFFEEEEEEDBDDDEDDDDDDDDDDDDDDEEDDDD_Mismatch_0_Sense_+_Library_PoolT
AATTCTTTATTATATGAGCGCAGGCGGATGTTGTGATATGTTCTTCATTAATAGCAATGATTTCAGGCTCAGTACGTTCTGCAATAAATTCAGG
>Frequency_1_QualityScore_FFHHHHHJJJJJJJJJHHHJJJJJJJJJJJJJJJJIJJJJJJJJJIJIFHIJJJHFFFFFFEEEDDDDDCEDDFDEDDD_Mismatch_0_Sense_+_Library_PoolT
TTCAACCACAATACTGTGTTTTTTAATCGATTCAACCACACTGCTATGTTTTTTTAATATTTACGATTTGATTCAACTA
>Frequency_1_QualityScore_FFHHHHHJJIJJJJJJJJJJGJGJJJJJJGIJJJJJJIIJJJJJGHIJGIJJFHIJJJJIJJFJJJHHHHHHFFFFFDEEEEDDDDDDDDDEED_Mismatch_0_Sense_+_Library_PoolT
ATAGCAATGATTTCAGGCTCAGTACGTTCTGCAATAAATTCAGGTTGGAGGGTGATATGTCCATACCATGAAAACACAGAGCAGGAAATTCTAG
>Frequency_1_QualityScore_,BAFDAFFEBBEHFEIFIABB<CDFFIA@FFIFBEG@<F@FEFDFECFFEFGII=F@E9@_Mismatch_0_Sense_+_Library_PoolT
ACACTGCTATGTTTTTTTAATATTTACGATTTGATTCAACTACATTAGAATTTGATGGGA
>Frequency_1_QualityScore_DDAD3D;FG?DBIHIIII>FAFE?EFIIIIII@?CGFEE>DGGBD4*9BBDFBFB<<<BBCF:C;.@EF@EFEFFFEDDE@?D@CCAAADD;;>_Mismatch_0_Sense_+_Library_PoolT
ACGATTTGATTCAACTACATTAGAATTTGATGGGATTTGATTTAAATCCAATCTTGCTTTTAAGATTTACGATTTGATTCAACTATAATATAAT
>Frequency_1_QualityScore_FFHHHHHJJJJJJJJIJJJJJJJIIJIJJJJJJJIJJJJJJJJIJHFFDABDDDCDDDDDDDDCDDDDDDDDDDDDDDDDDDDDDDDDDDEEDC_Mismatch_1_Sense_+_Library_PoolT
GGAGCCTTTTCGCATACCATTCAATGATGGAGGGAGTGACAGCGGAGGGTTGGAAACTTTGTTAATCCACTTCCTTTCAACCACAATACTGTGT
>Frequency_1_QualityScore_BDFF>ADDBGGB@EHBDEH@HCCHGFHFHGCGCFHI;@B@?B9?0?8BD@H_Mismatch_0_Sense_+_Library_PoolT
TTGGAAACTTTGTTAATCCACTTCGTTTCAACCACAATACTGTGTTTTTTA
>Frequency_1_QualityScore_FFHHHHHJJJIJJJJJJJJJHHJJGIJJCGIJJJJJJJJJJJJJJJJJIJJIJJJJIJJJJJIJGHHHHHFFFFFDDCDDDDDDDDDDDDDDDD_Mismatch_1_Sense_+_Library_PoolT
AGTTCTGCAATAAATTCAGGTTGGAGGGTGATATGTCCATACCATGAAAACACAGAGCAGGAAATTCTAGGATCGCCTAGCCTCGGCATAATTA
>Frequency_1_QualityScore_FFHHHGDGIIIJJIJJJJJJIIJJJIJJJJJJJJJJGGGIIJJJJJJJJJGJIJIJFIJHHGHFFCDCECDEDEDDDEEEFCDCCACCDDEDDD_Mismatch_0_Sense_+_Library_PoolT
GGAGGGTGATATGTCCATACCATGAAAACACAGAGCAGGAAATTCTAGGATCGCCTAGCCTCGGCATAATTAATCATTATTATGGTTATTAGGA
>Frequency_1_QualityScore_FFHHHHHJJJJJJJJJJJJJJJJJJIJJJJJJIJJJIJJJJIJJJJJJJJJIIGHIJJGHHHHE_Mismatch_0_Sense_+_Library_PoolT
AACCACACTGCTATGTTTTTTTAATATTTACGATTTGATTCAACTACATTAGAATTTGATGGGA
>Frequency_1_QualityScore_FFHGHHHJJIJJJJJJJJJJJJIJJIJJJJJJJJJJJJIJJIJIJIJJIJJJJJJIIGHHHHHHFFFFEEEEDDDBBDDDDDFEEEDDDDDDDD_Mismatch_0_Sense_+_Library_PoolT
CAGAGCAGGAAATTCTAGGATCGCCTAGCCTCGGCATAATTAATCATTATTATGGTTATTAGGAGCCTTTTCGCATACCATTCAATGATGGAGG
>Frequency_1_QualityScore_DDHHHHHIJJJJJJJJJJJJJJJIIJJJJJIJJIHGHIIIIJIIJJJJJJJJIHIJIJIJJGHIJIIJJHEHFFFFDEFFEEEEEEDCDDCCBB_Mismatch_0_Sense_+_Library_PoolT
TGATATGTTCTTCATTAATAGCAATGATTTCAGGCTCAGTACGTTCTGCAATAAATTCAGGTTGGAGGGTGATATGTCCATACCATGAAAACAC
>Frequency_1_QualityScore_FAHFFHHGIIIGGHGIJIIJJIIIGIIJGHIGIIGGIJIIIJIHIGGEIGEICHEGGIIIJHHHHECCEDEFFCCCDCDEDCCDDDDEDDDDDD_Mismatch_0_Sense_+_Library_PoolT
TATGTTTTTTTAATATTTACGATTTGATTCAACTACATTAGAATTTGATGGGATTTGATTTAAATCCAATCTTGCTTTTAAGATTTACGATTTG
>Frequency_1_QualityScore_FFHHHHHIJJJJJJJJJJJJJJJJJJJJJJJJJJJJJJJJJJJJJJJJJJJJIIJJIJJJJJIJJIIIIHIJJHHHHFFFFFFDEEEECDDDDE_Mismatch_0_Sense_+_Library_PoolT
TTTACGATTTGATTCAACTACATTAGAATTTGATGGGATTTGATTTAAATCCAATCTTGCTTTTAAGATTTACGATTTGATTCAACTATAATAT
>Frequency_1_QualityScore_FFHHHHHJJJJJJJIJIJJJIIJJJJJJJJJJJJJJJGIJJHIJJJIIJJJIIJJJJJJJHHHHFFFFFFEEEEEEEDDDDBBBBCDDDDDDBD_Mismatch_0_Sense_+_Library_PoolT
CTAGGATCGCCTAGCCTCGGCATAATTAATCATTATTATGGTTATTAGGAGCCTTTTCGCATACCATTCAATGATGGAGGGAGTGACAGCGGAG
>Frequency_1_QualityScore_FDFHG?FGHIEGBHGIGHIIGD@@FH?CGGGGIIAD4=E@@HDHHFCEDFFFEEDE@C>ACDDDDDDD@ABDDDDCDDDDDDDDD@DDDCDCBD_Mismatch_0_Sense_+_Library_PoolT
GTGACAGCGGAGGGTTGGAAACTTTGTTAATCCACTTCGTTTCAACCACAATACTGTGTTTTTTAATCGATTCAACCACACTGCTATGTTTTTT
>Frequency_1_QualityScore_DDHDDHHIIIIIGIIIICHGGCGHIIIEHIIIIIIIIGDEG=AEHHEEACBEFFFFFEECDC@CCCDDDDDDEDAC<AC_Mismatch_0_Sense_+_Library_PoolT
TACTCCACAATTCTTTATTATATGAGCGCAGGCGGATGTTGTGATATGTTCTTCATTAATAGCAATGATTTCAGGCTCA
>Frequency_1_QualityScore_FFHHHHHIJJJJJJJJJIJJJJIJJJJIIJJJJIJJHJJIJJIHHHHHHHFFFFFFFEECEEEEDCDFEADDDDDDD_Mismatch_1_Sense_+_Library_PoolT
CTCCACAATTCTTTATTATATGAGCGCAGGCGGATGTTGTGATATGTTCTTCATTAATAGCAATGATTTCAGGCCCA
>Frequency_1_QualityScore_DFG?DABGHBGGIIIEGIDGCGGIIIGIIIIIIIIHHEEHHHFFCCECCCCCCCCBCC:@@CCCAFDDDB@CC<@B<@@<9-5<:>A9?CCDCC_Mismatch_1_Sense_+_Library_PoolT
GCGTGCTTGTGCTTATAACCTTGCTCTTGCTCTTGCTATAAAAAACTACTCCACAATTCTTTATTATATGAGCGCAGGCGGATGTTGTGATAAG
>Frequency_1_QualityScore_DDFFHFFGH@AGGCGGIGHHIEGGHIGHIII<G7FAD@FGCBHACBGHDD:DE)=DHHA?ECHF3);;?7?;ACC??;55>A6;@BBCCCCCCD_Mismatch_0_Sense_+_Library_PoolT
CATGAAAACACAGAGCAGGAAATTCTAGGATCGCCTAGCCTCGGCATAATTAATCATTATTATGGTTATTAGGAGCCTTTTCGCATACCATTCA
>Frequency_1_QualityScore_FFHHHHHJJIJJJGHHIIJJJJJJJHIHJGJJIJJJJJCHIJJJJJJJHHHGFFFDC@BEEDDBCDDDDDDDDDDDB_Mismatch_1_Sense_+_Library_PoolT
AGACAGCGGAGGGTTGGAAACTTTGTTAATCCACTTCGTTTCAACCACAATACTGTGTTTTTTAATCGATTCAACCA
>Frequency_1_QualityScore_FFHHHHHJIJIJIIIGHGGHIJIJJJJHIJJJJJJIJJJJFHIIJIIJJHHHHFFFFDDBCCEDDCDDDBDDDDDEDDB_Mismatch_0_Sense_+_Library_PoolT
AGTGACAGCGGAGGGTTGGAAACTTTGTTAATCCACTTCGTTTCAACCACAATACTGTGTTTTTTAATCGATTCAACCA
>Frequency_1_QualityScore_DD?FBBFHB>FGIGHIGE@G8ECHB9DFCHI>DHBFHHIIIII?@DAFHIGI@AEF@DGGGIHFEEEEEDECCDCCCCACBB;;;5<CCCCB_Mismatch_1_Sense_+_Library_PoolT
TTATAGGATCGCCTAGCCTCGGCATAATTAATCATTATTATGGTTATTAGGAGCCTTTTCGCATACCATTCAATGATGGAGGGAGTGACAGC
>Frequency_1_QualityScore_EDDFFHHJIIJIJIGJJJJIIJIJIJIJHGGGHIGGIIJJIIHGGGHIIJDGFGEEHICFHDEEGHIHC=?HHEBDBD>@CDDCDDDAC?AB?C_Mismatch_0_Sense_+_Library_PoolT
TCATTAATAGCAATGATTTCAGGCTCAGTACGTTCTGCAATAAATTCAGGTTGGAGGGTGATATGTCCATACCATGAAAACACAGAGCAGGAAA
>Frequency_1_QualityScore_FFHHHHHJJJJJJJHGIIHJJJEGHIJJJIJJIIJJJJJJGIIIJJJJJGIJJJJGIIJIJJIHHHHHFEFDDEEDDDDDDBDCDDFEDEDDDE_Mismatch_0_Sense_+_Library_PoolT
GCAATAAATTCAGGTTGGAGGGTGATATGTCCATACCATGAAAACACAGAGCAGGAAATTCTAGGATCGCCTAGCCTCGGCATAATTAATCATT
>Frequency_1_QualityScore_FFHHHHHJIJJJGIJJGIGIEIJJFIJHJJJGIJIIJJJJJJJIHHHHHHFFFFFDCCDEEDDDDDBBDDCCEDC>?CCDDDDDDDD_Mismatch_1_Sense_+_Library_PoolT
ATTCAATGATGGAGGGAGTGACAGCGGAGGGTTGGAAACTTTGTTAATCCACTTCGTTTCAACCACAATACTGTGTTTTTTAATCCA
>Frequency_1_QualityScore_FFHHHHHJJJJJJJIJJJJJJJJJJIJIJJJJJJJJJJJIJJJJJJJJJFFHIGIJJFHHGFIHHHHHHHFFFFFFEEEDDDBDCDDDDDD?CD_Mismatch_0_Sense_+_Library_PoolT
CATTAATAGCAATGATTTCAGGCTCAGTACGTTCTGCAATAAATTCAGGTTGGAGGGTGATATGTCCATACCATGAAAACACAGAGCAGGAAAT
>Frequency_1_QualityScore_FFHHHHHJJJJJJJJJJJJJJJJHIJJIJJJGIIJJJJJJJIJIJGJHIJJIJJJJJJIJJJJHHHHFFEFFFFEEEDDDDDDDDDDDDDDDDD_Mismatch_0_Sense_+_Library_PoolT
GTACGTTCTGCAATAAATTCAGGTTGGAGGGTGATATGTCCATACCATGAAAACACAGAGCAGGAAATTCTAGGATCGCCTAGCCTCGGCATAA
>Frequency_1_QualityScore_FFHHHHHJIJGIIIJIIJGIJGGIIIIJJJJJJJJEHIJ_Mismatch_0_Sense_+_Library_PoolT
TGGGATTTGATTTAAATCCAATCTTGCTTTTAAGATTTA
>Frequency_1_QualityScore_FFHHHHHJJJJJJJJIJJJJJIJJJJJJJJJJJIJJIJJJIIJHGFFCEEEDDEEEDEEEEDDEEFEDEDCDDDDDDDEEDEDDDDDD_Mismatch_0_Sense_+_Library_PoolT
ATAAAAAACTACTCCACAATTCTTTATTATATGAGCGCAGGCGGATGTTGTGATATGTTCTTCATTAATAGCAATGATTTCAGGCTCA
>Frequency_1_QualityScore_FFHHHHHJJJJJJJJJJJJJJJIJJJJJJJJJJJJJJJIIHGHIJJJIJJJJJJJJIJJHHHHFFFFFDDDDEEEDDDDDDDEEEEEDDDDDDE_Mismatch_0_Sense_+_Library_PoolT
GAAACTTTGTTAATCCACTTCGTTTCAACCACAATACTGTGTTTTTTAATCGATTCAACCACACTGCTATGTTTTTTTAATATTTACGATTTGA
>Frequency_1_QualityScore_FFHGHHHIIIIGIIJGGBHHGGGIJJJJJJEIJIHFHCGHGHIEGGCHGIJEHEGEHEHFHHHHGF@BB?ABDBD_Mismatch_1_Sense_+_Library_PoolT
TTTGTTAATCCACTTCGTTTCAACCACAATACTGTGTTTTTTAATCGATTCAACCACACTGCTATGTTTTTTTAG
>Frequency_1_QualityScore_FFHHHHDGGIJJJGIHIGIJIHIEEGEHEIIJEGGCEHHGHIGHHACEHHHHFFFFFFFCEEDEECDECCDDCDDCDDEDDCDDDDCDDCCCDE_Mismatch_0_Sense_+_Library_PoolT
TCCACAATTCTTTATTATATGAGCGCAGGCGGATGTTGTGATATGTTCTTCATTAATAGCAATGATTTCAGGCTCAGTACGTTCTGCAATAAAT
>Frequency_1_QualityScore_FFHHHHHJJJJIJJJJHJIJIIJJJJJJJJJJJJJJJIGIJJJIJJHHIJIJJIJJJIJJJJJJJGGHHHHFFFFEEEDBBDDDDEEDDDDDDB_Mismatch_0_Sense_+_Library_PoolT
ATGATTTCAGGCTCAGTACGTTCTGCAATAAATTCAGGTTGGAGGGTGATATGTCCATACCATGAAAACACAGAGCAGGAAATTCTAGGATCGC
>Frequency_1_QualityScore_DDHHHHHJJJJJJJJJJJJJJJJIIJGIJJHIJJJJJJJJJJJJJJJJJJJJJJJJJJJJHIIIHH;CHEDDAEDDDDDDDDDDD@BDDDDDDD_Mismatch_0_Sense_+_Library_PoolT
TAGCCTCGGCATAATTAATCATTATTATGGTTATTAGGAGCCTTTTCGCATACCATTCAATGATGGAGGGAGTGACAGCGGAGGGTTGGAAACT
>Frequency_1_QualityScore_FFHHHHHJJIJJIJJJHIHIJIJJFIIIJJJJJIJJJJJJJJJJHIIJIJJJIJJJJJIIIIJHHHFDDDD?ADDCCDCDDDDDDCEEDDDDDD_Mismatch_0_Sense_+_Library_PoolT
TTAATCATTATTATGGTTATTAGGAGCCTTTTCGCATACCATTCAATGATGGAGGGAGTGACAGCGGAGGGTTGGAAACTTTGTTAATCCACTT
>Frequency_1_QualityScore_FFGHHDHIJJJJIJJJJJJJIIJJJJJJJJJJIJJJJJJJJJJJJJJJJJJIIJIJJIJHHHHFFDEEEEEEDDDDEEEEDFDDCDDDDEECCC_Mismatch_0_Sense_+_Library_PoolT
GAGGGTGATATGTCCATACCATGAAAACACAGAGCAGGAAATTCTAGGATCGCCTAGCCTCGGCATAATTAATCATTATTATGGTTATTAGGAG
>Frequency_1_QualityScore_FFHHHHHJJJJIGHGHIIJJIJGHIIIJIJJJEHIJIJJJJJIIIJIIJIJEIJJGGHHHHHFFFFFFA;=BDDDDADDCDDBBB@DB@DBDCD_Mismatch_0_Sense_+_Library_PoolT
CCTAGCCTCGGCATAATTAATCATTATTATGGTTATTAGGAGCCTTTTCGCATACCATTCAATGATGGAGGGAGTGACAGCGGAGGGTTGGAAA
>Frequency_1_QualityScore_FFHHHHHJJJJJJJIJJIJJJJJIIJJJJIJIJIJJJJJJJIJJJJJJJIJJJIJJIHHGDFHHFFFFFFDEEEEDEDDEDECEDDDDDDDDDD_Mismatch_0_Sense_+_Library_PoolT
ATCGATTCAACCACACTGCTATGTTTTTTTAATATTTACGATTTGATTCAACTACATTAGAATTTGATGGGATTTGATTTAAATCCAATCTTGC
>Frequency_1_QualityScore_FFHHHHHIJJJJJIJJIIIHIJIGJJJJJJIJJJJIJIJIIJJJJIIIJHJJJIJJGIIEHIIHHHHFDDDD?BDDDDDDDDDDCDDECDCDDD_Mismatch_0_Sense_+_Library_PoolT
ATTAATCATTATTATGGTTATTAGGAGCCTTTTCGCATACCATTCAATGATGGAGGGAGTGACAGCGGAGGGTTGGAAACTTTGTTAATCCACT
>Frequency_1_QualityScore_FFHHFHHJJJJJJJJJJHIJJIJIJJJJJJJJJJJJJJJJIJHIJJJJJHHHFFFFFFEEECEEDDDDDCDDDDDDDEDDDDDDDDDDDEDDDE_Mismatch_0_Sense_+_Library_PoolT
GGAGTGACAGCGGAGGGTTGGAAACTTTGTTAATCCACTTCGTTTCAACCACAATACTGTGTTTTTTAATCGATTCAACCACACTGCTATGTTT
>Frequency_1_QualityScore_D;CFHFDIGIIIIGEEAHGHGGCEEG><DGHEGGI@FHGDGIIIIIGIDGIGGGHEEEEDECCC;=;AA>CAACCCDD;;@@C=;<@395.9>B_Mismatch_0_Sense_+_Library_PoolT
GTTCGAGGAGGCGTGCTTGTGCTTATAACCTTGCTCTTGCTCTTGCTATAAAAAACTACTCCACAATTCTTTATTATATGAGCGCAGGCGGATG
>Frequency_1_QualityScore_FFHHGHHJHHJIGHGGGIGIIJJGIIJFHGJJJJJJJJIEHEHHHHGHFFFFCEDEEEDDDDAACDDDEEA@CDDDDBDDDD_Mismatch_1_Sense_+_Library_PoolT
AATGATGGAGGGAGTGACAGCGGAGGGTTGGAAACTTTGTTAATCCACTTCGTTTCAACCACAATACTGTGTTTTTTAATCA
>Frequency_1_QualityScore_FFHHHHHIJJJJJJJJJJJJJJJJJJJJIJJJJJJJJJJIIHIJJIJJJJJHFFAEDDDDDDDDDDCCCCDDDDDDDDDCDBDECDDDDDDDDD_Mismatch_0_Sense_+_Library_PoolT
TATTAGGAGCCTTTTCGCATACCATTCAATGATGGAGGGAGTGACAGCGGAGGGTTGGAAACTTTGTTAATCCACTTCGTTTCAACCACAATAC
>Frequency_1_QualityScore_FFHHHGHIJIGGHGIEEGIIIIHDECGEGIGIBGIGJGIIGIJ?FGHI@EHGA2@FHHICEHHHHFFFCBDEECCCCC>A=?B@@5<5@>AB9>_Mismatch_0_Sense_+_Library_PoolT
TTCTAGGATCGCCTAGCCTCGGCATAATTAATCATTATTATGGTTATTAGGAGCCTTTTCGCATACCATTCAATGATGGAGGGAGTGACAGCGG
>Frequency_1_QualityScore_FFHHHHHJJJJJJJJJIJJJJJJJJJJJJJJIJJJJJFHIJJJJJJJHEFABCDDDDDDDDDDDDEEDDDDDDDDACDDDDDDDDADDDDDECC_Mismatch_0_Sense_+_Library_PoolT
AGGAGCCTTTTCGCATACCATTCAATGATGGAGGGAGTGACAGCGGAGGGTTGGAAACTTTGTTAATCCACTTCGTTTCAACCACAATACTGTG
>Frequency_1_QualityScore_FFHGGHGJIJJJJJJJJJIJJJIIJGIJJJJJFGGIJJJJJIIHIDHHHGGHFDDFECCEEDECDC_Mismatch_1_Sense_+_Library_PoolT
CTGCTATGTTTTTTTAATATTTACGATTTGATTCAACTACATTAGAATTTGATGGGATTTGATTCA
>Frequency_1_QualityScore_FFHHHHHJJJJJJJJJJIJJJIJJJJJJJJJHIJJJJJJJIJJJCHFFFFEEDEEEEDDEEDDDDDDDDCDDDDDDDDDDDDDDCEDDCB<CCD_Mismatch_2_Sense_+_Library_PoolT
CTTTTCGCATACCATTCAATGATGGAGGGAGTGACAGCGGAGGGTTGGAAACTTTGTTAATCCACTTCCTTTCAACCACAATACTGTGTGTTTT
>Frequency_1_QualityScore_FFHHGGHIJJJJJJJJJIGJJJJJHICHIJJJJJJJJJJIJHHHIJJJJJJJJJIHHHHHHFFFFCEDDECDDDDEDDDDDDDDDEEEDDBBDD_Mismatch_0_Sense_+_Library_PoolT
TGGAAACTTTGTTAATCCACTTCGTTTCAACCACAATACTGTGTTTTTTAATCGATTCAACCACACTGCTATGTTTTTTTAATATTTACGATTT
>Frequency_1_QualityScore_FFHHHHHJJJJGHIIIJJJJJJIHIHIJJIJJJJJJGIIJJJJJJJJHHHHHHBDDFFCDDDDDDDDDDCCEDDDDDDDDDDDEDEDEDDDDDD_Mismatch_0_Sense_+_Library_PoolT
ACAGCGGAGGGTTGGAAACTTTGTTAATCCACTTCGTTTCAACCACAATACTGTGTTTTTTAATCGATTCAACCACACTGCTATGTTTTTTTAA
>Frequency_1_QualityScore_FFHHHHHJJJJJJJJJJJJJJJJJJJJJJJJJIJJJHGIJIJJJIJIJIJGHHHHHFFFEFFCEEEDEDDFA@CCDDDDEDDCDDD_Mismatch_1_Sense_+_Library_PoolT
ACTGTGTTTTTTAATCGATTCAACCACACTGCTATGTTTTTTTAATATTTACGATTTGATTCAACTACATTAGAATTTGATGGGAA
>Frequency_1_QualityScore_ADFFADDEHEHIGGGIDIEGHIHG9EAG0:0?DGEE?E@FFB@EH<<BBB;ACACECCE55;;5:>55,(5:;5:<BB<(:@>ADDDCC??<<8_Mismatch_0_Sense_+_Library_PoolT
TTTTCGCATACCATTCAATGATGGAGGGAGTGACAGCGGAGGGTTGGAAACTTTGTTAATCCACTTCGTTTCAACCACAATACTGTGTTTTTTA
>Frequency_1_QualityScore_FFHHHHHJJJJJJJJJJIJJJJIIIJJJJJJIJJJJJJHHIIJJIJIJIJJJJJJJJJJHHHHFFFFFFDEEEECEDDDD@BCDDDDDDDDDDB_Mismatch_0_Sense_+_Library_PoolT
GGATCGCCTAGCCTCGGCATAATTAATCATTATTATGGTTATTAGGAGCCTTTTCGCATACCATTCAATGATGGAGGGAGTGACAGCGGAGGGT
>Frequency_1_QualityScore_EFGHHGDHIIGGEGHGIIIFIHIDFHHGIIIIICGHIIIIIGFDGGGIHCAEHHGFFFFBDDDCEDDECCAAB_Mismatch_1_Sense_+_Library_PoolT
CACAATACTGTGTTTTTTAATCGATTCAACCACACTGCTATGTTTTTTTAATATTTACGATTTGATTCAACCA
>Frequency_1_QualityScore_B;FF3A<C?:22ACB=::A9F<3)@??FC9?:9*:00?8?.9/BFFAB;;A7DE@DFE;..7)=C;?>@DB<@>.6;(;=1;;>A@@:??BB?@_Mismatch_0_Sense_+_Library_PoolT
ATACCATGAAAACACAGAGCAGGAAATTCTAGGATCGCCTAGCCTCGGCATAATTAATCATTATTATGGTTATTAGGAGCCTTTTCGCATACCA
>Frequency_1_QualityScore_FFHHHHHIJJDGJJJIHHIJJIJGIHIFHIJJIIJJIIJEHIJHJJJJIIJJHIJJJJIIEIIIGIIIJIIJIGHHHHFFFFFFEEE@ACCDFD_Mismatch_0_Sense_+_Library_PoolT
ATTTACGATTTGATTCAACTACATTAGAATTTGATGGGATTTGATTTAAATCCAATCTTGCTTTTAAGATTTACGATTTGATTCAACTATAATA
>Frequency_1_QualityScore_FFHHHHHIIIJIJJJHJJJGJJJGHHHIJIJJJJIJJJIIJJIHGHHHFFDFFFFEEEEEEDDCDDDEDDDDDDBCDDDECCC>CDBBD_Mismatch_0_Sense_+_Library_PoolT
GCATACCATTCAATGATGGAGGGAGTGACAGCGGAGGGTTGGAAACTTTGTTAATCCACTTCGTTTCAACCACAATACTGTGTTTTTTA
>Frequency_1_QualityScore_FFHHHHHIJJJJJJJJIJJJJJJGJJIJJFHHIIJJJJJJJJJJJJJHHIJJJJJIJJHEHHHFFFFFDDCEDDDDEDEDDDDDDDDDDDDEDD_Mismatch_0_Sense_+_Library_PoolT
AGGGTTGGAAACTTTGTTAATCCACTTCGTTTCAACCACAATACTGTGTTTTTTAATCGATTCAACCACACTGCTATGTTTTTTTAATATTTAC
>Frequency_1_QualityScore_FFHHGHGJJJJJJJJIIJJJJEJJEHIIJJJJJJJJJJIJJJJJJJJJIJJJIIGIJGGIGIIJIJJJJDHIIJJHHHHHGFFFFFFFFC@CEE_Mismatch_0_Sense_+_Library_PoolT
TTGATTCAACTACATTAGAATTTGATGGGATTTGATTTAAATCCAATCTTGCTTTTAAGATTTACGATTTGATTCAACTATAATATAATAGAAT
>Frequency_1_QualityScore_DFFHHHHEBGHIJIIHIIIGJJJIJJJJJJIJFGHIJJJJGGJIIGIJIJJJIIIIJJGHHHHHEDFFFABDDDEEEDEEDBDDDDEDDED_Mismatch_0_Sense_+_Library_PoolT
TGTTAATCCACTTCGTTTCAACCACAATACTGTGTTTTTTAATCGATTCAACCACACTGCTATGTTTTTTTAATATTTACGATTTGATTCA
>Frequency_1_QualityScore_FFHHHHHIJJJJJJJJJJJJJJJJJIJIJJGIJJJJJIIJIIJJJJJJJJJJJJJHHHHHHFFFFFFFDDDEDDDDDDDDDDDDDDFDDCDACD_Mismatch_0_Sense_+_Library_PoolT
AACACAGAGCAGGAAATTCTAGGATCGCCTAGCCTCGGCATAATTAATCATTATTATGGTTATTAGGAGCCTTTTCGCATACCATTCAATGATG
>Frequency_1_QualityScore_DFHGHHHJJJJJJJJJJJJJIJJJHIHIJJJJJJJIJJJIJJJHIGIJJJJJHHHHHFFFFFFEDDDDDCDDDEDDDEDDDDDCDDEEEEEDBD_Mismatch_2_Sense_+_Library_PoolT
TGTGGAAACTTTGTTAATCCACTTCGTTTCAACCACAATACTGTGTTTTTTAATCGATTCAACCACACTGCTATGTTTTTTTAATATTTACGAT
>Frequency_1_QualityScore_FFHHHHHJJJJJJJJJJJJJJJJGIJJJIJJJJJJJJJJJJJJJJJJJJIIJIJIIJJJIJJJHHHHHHEFFFFFEEEEEEDDDDDCDDEDDDD_Mismatch_0_Sense_+_Library_PoolT
GCTATGTTTTTTTAATATTTACGATTTGATTCAACTACATTAGAATTTGATGGGATTTGATTTAAATCCAATCTTGCTTTTAAGATTTACGATT
>Frequency_1_QualityScore_FFHFHHHJJJGIJJJJJJJJJJJJJJJJJJJJJJJJIJIJJJJJIJJFHIJIJIJJJJJJHHFFDFFFFEDEEEEEEECDDDCCDDDEDCDDDD_Mismatch_0_Sense_+_Library_PoolT
GGGTGATATGTCCATACCATGAAAACACAGAGCAGGAAATTCTAGGATCGCCTAGCCTCGGCATAATTAATCATTATTATGGTTATTAGGAGCC
>Frequency_1_QualityScore_FFHHHHHJJIJIJGGIIJJIJJJIIIIEIGGIGIJJJIJIJJIIIIJCHGIJJJJIJJJJJJJBEEEEHEDDDBBCCCDDDBDDDD@DBDDCCC_Mismatch_0_Sense_+_Library_PoolT
CTAGCCTCGGCATAATTAATCATTATTATGGTTATTAGGAGCCTTTTCGCATACCATTCAATGATGGAGGGAGTGACAGCGGAGGGTTGGAAAC
>Frequency_1_QualityScore_FFHGHHHIJJIJJJEIIIGHJJJIJIJJJJIJJJJIJGIGIJIHIJIJJGIIJIGHCEHIJIHHFFDDB?ABDDDDDDDDDDDDDDDDDCDDCD_Mismatch_1_Sense_+_Library_PoolT
AATCATTATTATGGTTATTAGGAGCCTTTTCGCATACCATTCAATGATGGAGGGAGTGACAGCGGAGGGTTGGAAACTTTGTTAATCCACTTCC
>Frequency_1_QualityScore_FFHHGHHJJJIJJJJJJIJJJJIFGHIJJIJJJJJJJJJJJJJJJJFIJJIJJJJEGHIHFDDEDEEFFDEBDDDDDDDDDCDDDDDDDEDCDD_Mismatch_0_Sense_+_Library_PoolT
ACTTCGTTTCAACCACAATACTGTGTTTTTTAATCGATTCAACCACACTGCTATGTTTTTTTAATATTTACGATTTGATTCAACTACATTAGAA
>Frequency_1_QualityScore_FFHHHHHJAFHIJJJIJJJJJJIJJJJJJJJJJHJJJJIJJJJJJJJJJIIJJJFIJIIHHHHHFFFDDDDDEDDEDDDEEEEFFDDACDDDC@_Mismatch_0_Sense_+_Library_PoolT
TTGGAGGGTGATATGTCCATACCATGAAAACACAGAGCAGGAAATTCTAGGATCGCCTAGCCTCGGCATAATTAATCATTATTATGGTTATTAG
>Frequency_1_QualityScore_FFHHHHHJJHIJJGIHGIJJJIIJIIIJGHJJIJJIJJJJGHHHHHGHFFFEFCEDEFEDDDDDDDDDDCDCACDDDDDDDDDDDDDD_Mismatch_0_Sense_+_Library_PoolT
CAATGATGGAGGGAGTGACAGCGGAGGGTTGGAAACTTTGTTAATCCACTTCGTTTCAACCACAATACTGTGTTTTTTAATCGATTCA
>Frequency_1_QualityScore_FFHHHHHJJJJJIJJIIIJJJJJJGGHIJJJJIIJGIJJJJJJJJFHIJJJJJIIIIJJJJIHHHFFFFEEEEEEEDDDDDDDDDDD<ACDDCD_Mismatch_0_Sense_+_Library_PoolT
AATTCTAGGATCGCCTAGCCTCGGCATAATTAATCATTATTATGGTTATTAGGAGCCTTTTCGCATACCATTCAATGATGGAGGGAGTGACAGC
>Frequency_1_QualityScore_DDDDFHHIDD@BFEF<<A:?ACHG+C=EB?<<4)?DED<;??F@B?DH:FH:/=1/5;5CHHIE9<<899=\,88((,+:C>3:<C:3:>A>C4_Mismatch_1_Sense_+_Library_PoolT
TTAATCATTATTATGGTTATTAGGAGCCTTTTCGCATACCATTCAATGATGGAGGGAGTGACAGCGGAGGGCTGGAAACTTTGTTAATCCACTT
>Frequency_1_QualityScore_FFHHHHHJJIHGIIJJJIJJJJIJJJGIJIJIJJJIGIJJJIIIJIJJJJHHHHHHHFDFFDEEEEFEDCDDDDDEDCDDDDDDEDDDDCCDDD_Mismatch_0_Sense_+_Library_PoolT
ACAATACTGTGTTTTTTAATCGATTCAACCACACTGCTATGTTTTTTTAATATTTACGATTTGATTCAACTACATTAGAATTTGATGGGATTTG
>Frequency_1_QualityScore_FFHHHHHJJJJIJIIJJIJJJJJJJJJJJJJJJIJJJJJJIJJJJJJJJIIIIJJIGHHHHHHEDFFFFFDDEDDDDDDDBDDDDDDDDDEEED_Mismatch_2_Sense_+_Library_PoolT
TGAAAACACAGAGCAGGAAATTCTAGGATCGCCTAGCCTCGGCATAATTTATCATTATTATGGTTATTAGGAGCCTTTTCGCATACCATTCAAC
>Frequency_1_QualityScore_BD>??F8<EDBFACF?4AEC<FC@1CCDGGHE::A=)8@G9EEHI7@ACAEHCC>CBD@C);>>;(6;;>>@?1?<_Mismatch_1_Sense_+_Library_PoolT
TCCACAATTCTTTATTATATGAGCGCAGGCGGATGTTGTGATATGTTCTTCATTAATAGCAATGATTTCAGGCCCA
>Frequency_1_QualityScore_DEHHHHGIHHICHIIJGGGGHGIBCFEIJGIJJJEDFDGGGEDHG@<BBFFEAEAHHEGIGE>CCEHAB?D@@DCEEEEECDDCD;@CDCDDEB_Mismatch_0_Sense_+_Library_PoolT
ACTGCTATGTTTTTTTAATATTTACGATTTGATTCAACTACATTAGAATTTGATGGGATTTGATTTAAATCCAATCTTGCTTTTAAGATTTACG
>Frequency_1_QualityScore_FFHHHHGJJJJJIJJJJHHHIJJJJIJJJJIJJJIJIJJJIJJJIJJJJHIJJIGFFFFFFEEEEDCDD@DEDDEDEDDDDDDEDCCCDDDDED_Mismatch_0_Sense_+_Library_PoolT
TTTCAACCACAATACTGTGTTTTTTAATCGATTCAACCACACTGCTATGTTTTTTTAATATTTACGATTTGATTCAACTACATTAGAATTTGAT
>Frequency_1_QualityScore_FFHHHHHIIIJJJJJJJJIIJJJJJJJIJJJJJJIJJJHIJJIGJJIJJJJJHHGHFFFFDFEEEE_Mismatch_0_Sense_+_Library_PoolT
ATACTGTGTTTTTTAATCGATTCAACCACACTGCTATGTTTTTTTAATATTTACGATTTGATTCAA
>Frequency_1_QualityScore_FFHHHHHJIIJJGHFHIIIJIIJHIJJDHIJIJJJJJJJIIJJJHHHHHHFF@DDEEEEEDDDDDDDDEEA@CDDDDBDDDDDDDDDEDDDDDD_Mismatch_0_Sense_+_Library_PoolT
AATGATGGAGGGAGTGACAGCGGAGGGTTGGAAACTTTGTTAATCCACTTCGTTTCAACCACAATACTGTGTTTTTTAATCGATTCAACCACAC
>Frequency_1_QualityScore_FFHHHGHJJIJJIJJJJJIJJJJIJJJJJJJJJJJIJJJJJIJJJJIJGIIHHHHHHFHFFFFFFEDEDEEDDDCDDDDDDDDDDDDDDEDDDD_Mismatch_0_Sense_+_Library_PoolT
GAAAACACAGAGCAGGAAATTCTAGGATCGCCTAGCCTCGGCATAATTAATCATTATTATGGTTATTAGGAGCCTTTTCGCATACCATTCAATG
>Frequency_1_QualityScore_FFHHHHHIJJJJJJJJJJJIIJJJJJJJJHIJJJIJJDFGIIJJIJIIJIJJJJJJIJHHHHHFFFFEEDDEDDDDEEDDDDDDDDDDDDDDDD_Mismatch_1_Sense_+_Library_PoolT
GGCTCAGTACGTTCTGCAATAAATTCAGGTTGGAGGGTGAGATGTCCATACCATGAAAACACAGAGCAGGAAATTCTAGGATCGCCTAGCCTCG
>Frequency_1_QualityScore_FFHHHHHJJJ<FHJJJIIIJJJIJIJJJJIGFHEHIGIJIIJJII@FIHIJJJIJJGIJICGDCEEECHEHFFDEFFCEE@CCBBBB>ACCCBD_Mismatch_1_Sense_+_Library_PoolT
CTTCATTAATGGCAATGATTTCAGGCTCAGTACGTTCTGCAATAAATTCAGGTTGGAGGGTGATATGTCCATACCATGAAAACACAGAGCAGGA
>Frequency_1_QualityScore_DFGBBHDGGIJJIJIJAHHEFGIJEHIHIFDHGHJIFH@CCGIEHHIJJFFEHEHHHFFFFFCEACEECCCDDCD@CCDDC?@DCCACD:4ACC_Mismatch_0_Sense_+_Library_PoolT
CACAATTCTTTATTATATGAGCGCAGGCGGATGTTGTGATATGTTCTTCATTAATAGCAATGATTTCAGGCTCAGTACGTTCTGCAATAAATTC
>Frequency_1_QualityScore_FFHHHHHJJHIJJEIFHGIJJIIJDGHJGIJJGIJIJJJJHHHHHHHFFFFFDEEDEFDDDDDBDDDDDDDCDDDDDDDDDDDBDDDDEDDBBB_Mismatch_0_Sense_+_Library_PoolT
CAATGATGGAGGGAGTGACAGCGGAGGGTTGGAAACTTTGTTAATCCACTTCGTTTCAACCACAATACTGTGTTTTTTAATCGATTCAACCACA
>Frequency_1_QualityScore_FFHHFHHIJHIIJJIJIIIJIIGIJIJGIGFHHJIJJJJJIHGFHIFHGIIIHHIA@EDHEHHFFFFFDDCBDDDCDEACCC@CCDA@BD9B<?_Mismatch_0_Sense_+_Library_PoolT
CAGGAAATTCTAGGATCGCCTAGCCTCGGCATAATTAATCATTATTATGGTTATTAGGAGCCTTTTCGCATACCATTCAATGATGGAGGGAGTG
>Frequency_1_QualityScore_FFHHHHHJJJJJJJJJIJJHHJJGIJJDGIJJJJJJJJJJJJJJJJJIIIIJJJIJIJJJIIIIHFHHHHFFFFDDDDDDDDDDDDDDDDDEED_Mismatch_0_Sense_+_Library_PoolT
GTTCTGCAATAAATTCAGGTTGGAGGGTGATATGTCCATACCATGAAAACACAGAGCAGGAAATTCTAGGATCGCCTAGCCTCGGCATAATTAA
>Frequency_1_QualityScore_FFHHHHHIJJJIJJJIIJIIIJIJJJIIJJJJJJJJIJFBEFHIHIJJJIJGFF=ACDDDDDCDCD@CC@CDDDDDDDDDDDDDDDBDDDDDDD_Mismatch_1_Sense_+_Library_PoolT
TATTAGGAGCCTTTTCGCATACCATTCAATGATGGAGGGAGTGACAGCGGAGGGTTGGAAACTTTGTTAATCCACTTCCTTTCAACCACAATAC
>Frequency_1_QualityScore_FFHHFHHJJJJJJJJJJJJJJJJIJJHIJJJJJJJJJJJJJJJJJJJJJGIJJJJJHIJHHHHHFFFFFEEEEDDDDDDDDDDEEEEDDDDDCD_Mismatch_0_Sense_+_Library_PoolT
ACAGAGCAGGAAATTCTAGGATCGCCTAGCCTCGGCATAATTAATCATTATTATGGTTATTAGGAGCCTTTTCGCATACCATTCAATGATGGAG
>Frequency_1_QualityScore_FFHHHGHJJJIJJIIHIJIJJIJJJJJJJJJJJJJJIJIIJIJJJIJJIIIIJIIHIJIJIHHFFDBDBABBDDDDDDDDCCDEECCDDDDDD?_Mismatch_0_Sense_+_Library_PoolT
ATCATTATTATGGTTATTAGGAGCCTTTTCGCATACCATTCAATGATGGAGGGAGTGACAGCGGAGGGTTGGAAACTTTGTTAATCCACTTCGT
>Frequency_1_QualityScore_FFHHGHFHJJJJIJJIJJIJHJIJJIIJJJJJJJIJJJJJJJJJJJJJJJJIJGHHHHHHFDDECDDDDDDDDDDDEEDDD_Mismatch_2_Sense_+_Library_PoolT
TCTTGGTGTTCGAGGAGGCGTGCTTGTGCTTATAACCTTGCTCTTGCTCTTGCTATAAAAAACTACTCCACAATTCTTTAT
>Frequency_1_QualityScore_?B??DDFBF4AEFIEDEBHCC=BEFBECAB7):?DFFFF@B?D)7@:@@FFEIFECEFCCEEFEDBB;;;BBDD>@CCABBBA_Mismatch_0_Sense_+_Library_PoolT
TATGTCCATACCATGAAAACACAGAGCAGGAAATTCTAGGATCGCCTAGCCTCGGCATAATTAATCATTATTATGGTTATTAG
>Frequency_1_QualityScore_FFHHHHHJJJJJIJJJJJJJJJJJJIJJJJJJJJJ_Mismatch_0_Sense_+_Library_PoolT
TTCAACTACATTAGAATTTGATGGGATTTGATTTA
>Frequency_1_QualityScore_FFHGHHHJJDHIIJIEHGIIJJIJIJJIJJJJJJJJJJJJJJJJIJJJJJJJJJHHHHHFFFFFEEEEECEEDDDDCCDDCDDDBDBCDEDDDE_Mismatch_1_Sense_+_Library_PoolT
AGCAGGCGGATGTTGTGATATGTTCTTCATTAATAGCAATGATTTCAGGCTCAGTACGTTCTGCAATAAATTCAGGTTGGAGGGTGATATGTCC
>Frequency_1_QualityScore_ADHHGGHIIGIIGHHIHBHG?EGHIEFHJJIGIIGGIJJGHI<BDHJGJJJHHFD5;?BCDDDDDDCCDDDEDDDDDCCB9>@CDDDBDDDDDD_Mismatch_0_Sense_+_Library_PoolT
TTATTAGGAGCCTTTTCGCATACCATTCAATGATGGAGGGAGTGACAGCGGAGGGTTGGAAACTTTGTTAATCCACTTCGTTTCAACCACAATA
>Frequency_1_QualityScore_FFHHHHHJJJJJIJJJIHHIJJJJIJJJJGIJJJJJJJJJIHJJJJJJIJJJJJHFFFFFFFEEDDDDDDEDDFDEDDDDDDFDCDDDDDDEDD_Mismatch_1_Sense_+_Library_PoolT
TTCAACCACAATACTGTGTTTTTTAATCGATTCAACCACACTTCTATGTTTTTTTAATATTTACGATTTGATTCAACTACATTAGAATTTGATG
>Frequency_1_QualityScore_AB8?B=?4ED<CAIE<HIEEC<<C?A?H3;?9?E>E=???DBF@GFFFIG@FEA:FFIF@@(;55=CEE?CEE>BDDDDDBCC3>@?;?=A9:@_Mismatch_0_Sense_+_Library_PoolT
GTTCTTCATTAATAGCAATGATTTCAGGCTCAGTACGTTCTGCAATAAATTCAGGTTGGAGGGTGATATGTCCATACCATGAAAACACAGAGCA
>Frequency_1_QualityScore_FDHHGHFIGJIGIFHIJJJJJJBEIGIIJIGGIJJGIIIGIJIJ_Mismatch_0_Sense_+_Library_PoolT
CCACACTGCTATGTTTTTTTAATATTTACGATTTGATTCAACTA
>Frequency_1_QualityScore_FFDHDBFHIEBDGIEHGGIIEBHAFHBBHIIGGGFEGDHGIG??FGHEGEHGGCGIIEEBEEHHFDFFDACEDACECADDBBBB?9ACDCB<59_Mismatch_0_Sense_+_Library_PoolT
TCTAGGATCGCCTAGCCTCGGCATAATTAATCATTATTATGGTTATTAGGAGCCTTTTCGCATACCATTCAATGATGGAGGGAGTGACAGCGGA
>Frequency_1_QualityScore_FFHGHGHJJJIHIJJJJJIIJJJHJJIJJJJIJJJJJJJJJJHIIJJJJGHHHHHFFFFDDDDEEDDEACCDDDDDECCDCDDDDEDDCDDDDD_Mismatch_0_Sense_+_Library_PoolT
CACAATACTGTGTTTTTTAATCGATTCAACCACACTGCTATGTTTTTTTAATATTTACGATTTGATTCAACTACATTAGAATTTGATGGGATTT
>Frequency_1_QualityScore_FFHHHHHJJJJIJJJJJJJJEIJJEH@GGHIJIJJJJJJDHGFGHFFFFFFEEEEEEEDDDDDDCDDDCAABDD@_Mismatch_1_Sense_+_Library_PoolT
CGCATACCATTCAATGATGGAGGGAGTGACAGCGGAGGGTTGGAAACTTTGTTAATCCACTTCGTTTCAACCCCA
>Frequency_1_QualityScore_FFHHHHHHIJJJJJJJJJJJJJJJJJJJJFHIIIIJIDGIIJIJIJGIIJJIJJJIGGGIIHGHFHFFFFDEEEEEEECDDDDBDDDDDDDDDD_Mismatch_0_Sense_+_Library_PoolT
GGCTCAGTACGTTCTGCAATAAATTCAGGTTGGAGGGTGATATGTCCATACCATGAAAACACAGAGCAGGAAATTCTAGGATCGCCTAGCCTCG
>Frequency_1_QualityScore_4=+C=<CE7E7EA:ACB@A>9A1?6BDEI><DDA?B@;@DB8BBDIE>C3;==@@:AC;37=?:);?3).;@;>@>>AD_Mismatch_1_Sense_+_Library_PoolT
TTCAACCACACTGCTATGTTTTTTTAATATTTACGATTTGATTCAACTACATTAGAATTTGATGGGATTTTATTTAAAT
>Frequency_1_QualityScore_FFHFHHHJJJJIIJJJJJIIJJIJHJJJJIIJJJIGIJIJJJJJJJIIIIIIJJJJJHHHHHGGFFFDD?EEEEEEDDDDEDEDCDDDCDDDCD_Mismatch_0_Sense_+_Library_PoolT
TCGATTCAACCACACTGCTATGTTTTTTTAATATTTACGATTTGATTCAACTACATTAGAATTTGATGGGATTTGATTTAAATCCAATCTTGCT
>Frequency_1_QualityScore_FFDHFHHJJJIJJJIJJIJIIIGIGIIIIJJJJ?GHHIJJJJIGIJGFFDFDDEDDDDDDDCDDEEDDDCCDDD?ABDDDDDDDDDDDDDD@C@_Mismatch_1_Sense_+_Library_PoolT
GGAGCCTTTTCGCATACCATTCAATGATGGAGGTAGTGACAGCGGAGGGTTGGAAACTTTGTTAATCCACTTCGTTTCAACCACAATACTGTGT
>Frequency_1_QualityScore_FFHHHHHJJJJJJJIJJJJJJJIJJJIIIJJJJJIJJJJJGHIJJJJJHHFDD;ABDCDDCDDDDCCCD@CDDDDDC@?CDDECDDD_Mismatch_0_Sense_+_Library_PoolT
ATTAGGAGCCTTTTCGCATACCATTCAATGATGGAGGGAGTGACAGCGGAGGGTTGGAAACTTTGTTAATCCACTTCGTTTCAACCA
>Frequency_1_QualityScore_FFHHHHHJJJJJJJJIJJIIJJJJJJJJIJJJJJJJJJJJJJIJJIJJJJJJGIGIJJGIGHEFDCEDECCDBBBBD@BBDCCDDDDDDDDDDE_Mismatch_1_Sense_+_Library_PoolT
ACATAATTAATCATTATTATGGTTATTAGGAGCCTTTTCGCATACCATTCAATGATGGAGGGAGTGACAGCGGAGGGTTGGAAACTTTGTTAAT
>Frequency_1_QualityScore_DADFDHHGE=G@A4CHBDFEHCBBCCGBF?94?6@AHIEHEGGII1@@;;>EA3?CHEEEEECBC_Mismatch_0_Sense_+_Library_PoolT
TTTTTAATCGATTCAACCACACTGCTATGTTTTTTTAATATTTACGATTTGATTCAACTACATTA
>Frequency_1_QualityScore_FFHHHHHJJJJJJJJJJJJJJIJJJJJJJJJJJIJIJJJJJIIJJJIGJJHHIJJHFFFFFFEEEEDDDDDDDDDFDEDCC_Mismatch_1_Sense_+_Library_PoolT
GTTTCAACCACAATACTTTGTTTTTTAATCGATTCAACCACACTGCTATGTTTTTTTAATATTTACGATTTGATTCAACTA
>Frequency_1_QualityScore_FFHHHHHJJJJJJJJGIJJJJJJJJJJJJJJJJJIJHIJJJJJJJGHHFFCDDDCDDDDDDDDDEEDDDCDDDDCDDDEDDDDDDDDDDDEDDD_Mismatch_0_Sense_+_Library_PoolT
GGAGCCTTTTCGCATACCATTCAATGATGGAGGGAGTGACAGCGGAGGGTTGGAAACTTTGTTAATCCACTTCGTTTCAACCACAATACTGTGT
>Frequency_1_QualityScore_FFHHHHHJJJJJJGIIJHIEHFHIGIJHJJJJIJJJJJJJJHHHHHGFFFDFFEEEDCCDDDDDDDDDBCCDDEBCCCDDDDDDDDDDDDDDED_Mismatch_0_Sense_+_Library_PoolT
CATTCAATGATGGAGGGAGTGACAGCGGAGGGTTGGAAACTTTGTTAATCCACTTCGTTTCAACCACAATACTGTGTTTTTTAATCGATTCAAC
>Frequency_1_QualityScore_FFDDHHH2CFBEGHDHIGIIJFGGGGHGJJIIFIJIJJGGGHHEHEHIGIHGHIIGGBHHHGFFFCDDA@C<ADECDCDCCFCFCDDDDDCDDC_Mismatch_0_Sense_+_Library_PoolT
TGGAGGGTGATATGTCCATACCATGAAAACACAGAGCAGGAAATTCTAGGATCGCCTAGCCTCGGCATAATTAATCATTATTATGGTTATTAGG
>Frequency_1_QualityScore_FFGHHHHIJJJJJJJJJJIIHIJJJJJJJJGIIJJIJGIHIJJJIJGIGGIIGIIDHIHHHFFDDFFEEDEDEDDDDCDEEEEDDDDDDDDEDD_Mismatch_0_Sense_+_Library_PoolT
AACTTTGTTAATCCACTTCGTTTCAACCACAATACTGTGTTTTTTAATCGATTCAACCACACTGCTATGTTTTTTTAATATTTACGATTTGATT
>Frequency_1_QualityScore_FFHHHHHJJIJJJJJJIIJJIJIJJJJJIJJJJJJJJJJJJHIJJJJJJHHHHFFFFFFEEEEEDDDDDDDDDDDDEDDD_Mismatch_0_Sense_+_Library_PoolT
GAGTGACAGCGGAGGGTTGGAAACTTTGTTAATCCACTTCGTTTCAACCACAATACTGTGTTTTTTAATCGATTCAACCA
>Frequency_1_QualityScore_FFHHHHHJJIJJJJJJJJJJIGIJJJJJJJJIJJIIJJJJJHIJJJJJJJJJJJJJJJIHGHFFFFFEEEEEEEDDEDDDDDD@ACCCCDDD<B_Mismatch_1_Sense_+_Library_PoolT
CTAGGATCGCCTAGCCTCGGCATAATTAATCATTATTATGGTTATTAGGAGCCTTTTCGCATACCATTCAATGATGAAGGGAGTGACAGCGGAG
>Frequency_1_QualityScore_FFHHHGHJJJJJJIJJJHIFIIIIIJHIJJIJJJJJJJJJJJJJJJJIJJJJIJJIHIFHJJGIHHFFFACECEDDDDBDD?BDDCDDDDDDDD_Mismatch_0_Sense_+_Library_PoolT
CTCGGCATAATTAATCATTATTATGGTTATTAGGAGCCTTTTCGCATACCATTCAATGATGGAGGGAGTGACAGCGGAGGGTTGGAAACTTTGT
>Frequency_1_QualityScore_FFHHHHHJJJJJJJJJJJJJJJIJJIJJJJJJFHGIIJJJDGIJIJIHIJIJJJJIJJJJJJJHHHHADCDFDDECCDDEDDDDDCDDDB8?CD_Mismatch_0_Sense_+_Library_PoolT
TCAGGCTCAGTACGTTCTGCAATAAATTCAGGTTGGAGGGTGATATGTCCATACCATGAAAACACAGAGCAGGAAATTCTAGGATCGCCTAGCC
>Frequency_1_QualityScore_FFHHHHHIJJJJJJIJJJJIJJIJJIIIJIJJJIJJIJIJJJJJJIJJJBHIGIJJJJJIJJJJJJIIIHHHFDDDDD@DDDDDA@DEEEDDDE_Mismatch_0_Sense_+_Library_PoolT
TGCTTGTGCTTATAACCTTGCTCTTGCTCTTGCTATAAAAAACTACTCCACAATTCTTTATTATATGAGCGCAGGCGGATGTTGTGATATGTTC
>Frequency_1_QualityScore_DD,=D;FAHIGD@DA@A?<HH@C?CE>FCBAFFDHII<??<BBD*/8.=FH@F=7.@EH@=C?.=CB3..;;;(;>;;8(98=5@C>92\+5<C_Mismatch_0_Sense_+_Library_PoolT
AGTACGTTCTGCAATAAATTCAGGTTGGAGGGTGATATGTCCATACCATGAAAACACAGAGCAGGAAATTCTAGGATCGCCTAGCCTCGGCATA
>Frequency_1_QualityScore_DFHHHHHGIJJJJJJIIJJJJJJIJJJJJJJJJJJJJJJJJJJIJJIJJJJJJJJJJJJHHHFFFFFFD@CEEEEFEDDCDDDDEDDDDDDDDD_Mismatch_0_Sense_+_Library_PoolT
TGATATGTCCATACCATGAAAACACAGAGCAGGAAATTCTAGGATCGCCTAGCCTCGGCATAATTAATCATTATTATGGTTATTAGGAGCCTTT
>Frequency_1_QualityScore_DFHHHHHJJJJIIJIJJJJJIIJIJJGIJIFIJHIJJIJJIJJJJJJJJJHHGHHHHFFFFFEEE_Mismatch_1_Sense_+_Library_PoolT
TATTATATGAGCGCAGGCGGATGTTGTGATATGTTCTTCATTAATAGCAATGATTTCAGGCTCAC
>Frequency_1_QualityScore_FFHHHHHJJJJJJJJIJJJJJJIIJJJJJJJJJJJIJGHIIJJJJFHIEIJJJJJJJIGIJJIJJJHHHEFFFFFEDDDDDDDDEEDDDDDDDD_Mismatch_0_Sense_+_Library_PoolT
TGATTTCAGGCTCAGTACGTTCTGCAATAAATTCAGGTTGGAGGGTGATATGTCCATACCATGAAAACACAGAGCAGGAAATTCTAGGATCGCC
>Frequency_1_QualityScore_DFHHHHGIJIJGIDHIIJ?FHCFII@FHGICFI<FGGGIGDEIJBEEBCDFCEA@@CBDDEDDDDD>ADDC@>CC@ACFD@CCDCDD@ACCCDD_Mismatch_0_Sense_+_Library_PoolT
ATAAAAAACTACTCCACAATTCTTTATTATATGAGCGCAGGCGGATGTTGTGATATGTTCTTCATTAATAGCAATGATTTCAGGCTCAGTACGT
>Frequency_1_QualityScore_FFHHHHFIGHIIJJDGEHIJJJIJJEIGIFHIJIJJJJJJJIJJHHHHHHFFFFCEDEEEEDDDDDDDDCDCCCDDDDDDDDDDDDDDDEDDDD_Mismatch_0_Sense_+_Library_PoolT
TCAATGATGGAGGGAGTGACAGCGGAGGGTTGGAAACTTTGTTAATCCACTTCGTTTCAACCACAATACTGTGTTTTTTAATCGATTCAACCAC
>Frequency_1_QualityScore_FFHHHHHIGIJIIJJEIIJJJJJJGHGIIJJJJJJJJIJJJFIJJIIIJJJJJJIICDEFHFDDDDEFEDEDDDDBDDDDDFDEDDDDDDDCAC_Mismatch_1_Sense_+_Library_PoolT
AACTTCGTTTCAACCACAATACTGTGTTTTTTAATCGATTCAACCACACTGCTATGTTTTTTTAATATTTACGATTTGATTCAACTACATTAGA
>Frequency_1_QualityScore_FFHHHHHJIJJJJJJJIJIJJJJJIJJIIJJJJJJJJJJJJJJIJJJJJJJJJJJJIJHHHHHHFFFFFFFEEEDEDDDDEDDEDEDEDDD_Mismatch_0_Sense_+_Library_PoolT
TTTAATCGATTCAACCACACTGCTATGTTTTTTTAATATTTACGATTTGATTCAACTACATTAGAATTTGATGGGATTTGATTTAAATCCA
>Frequency_1_QualityScore_FFHFHHBHIJIGIGIIJJJIIJIIJGJJJJJJCHGJJIJEGEIJJJJJIGHHJHIJJIJIJJJJIIJ==CHGGHFFFFDDFEEDCECDCCCCAC_Mismatch_0_Sense_+_Library_PoolT
ATGTTGTGATATGTTCTTCATTAATAGCAATGATTTCAGGCTCAGTACGTTCTGCAATAAATTCAGGTTGGAGGGTGATATGTCCATACCATGA
>Frequency_1_QualityScore_FFHHHHHJJJJIIJJJJJJJJJJIIIJIJJJJJJJHIJJJIJIIIJIJIIIHFHFFFFFFEEDEDCDDDDDDCDDDDDEDDCDDDDDDCDDEDD_Mismatch_0_Sense_+_Library_PoolT
CTGTGTTTTTTAATCGATTCAACCACACTGCTATGTTTTTTTAATATTTACGATTTGATTCAACTACATTAGAATTTGATGGGATTTGATTTAA
>Frequency_1_QualityScore_FEHHHHHIJJJJJIIJJJJJIJIJJJ?FHIJJJJJJJJIJJJJEGFHIIJJJJJJJGHGHHHHFFDEDECEEDEDDDDCDDDBDDDEEEEEDDD_Mismatch_0_Sense_+_Library_PoolT
GTTGGAAACTTTGTTAATCCACTTCGTTTCAACCACAATACTGTGTTTTTTAATCGATTCAACCACACTGCTATGTTTTTTTAATATTTACGAT
>Frequency_1_QualityScore_FFHHHHHJJJJJJJJJJJJJJJJGIJJIJGHIJJIGIIJJIJ5@EHFFFFFFEDEEEEEDDDDCDDD?CBDFDDDDDDDDDDDECC>ACDDDDD_Mismatch_0_Sense_+_Library_PoolT
TTTCGCATACCATTCAATGATGGAGGGAGTGACAGCGGAGGGTTGGAAACTTTGTTAATCCACTTCGTTTCAACCACAATACTGTGTTTTTTAA
>Frequency_1_QualityScore_FFHHHHHJJJJJEIJJJJJJJJJJGICIJJJJJJJJJJJJIJJJHIIJJJGIIJJJJJJJJJHGHEFFECCECDEEEDDDCDDDDDBBDDDDDD_Mismatch_0_Sense_+_Library_PoolT
ATTCTAGGATCGCCTAGCCTCGGCATAATTAATCATTATTATGGTTATTAGGAGCCTTTTCGCATACCATTCAATGATGGAGGGAGTGACAGCG
>Frequency_1_QualityScore_FFFHHHHJJJJJJJIJIJJJJJJJJJJJJJJJJJHIJJJIJJJJJJJJJJIJJJJJIIJIHJJJEEHHHEFFFFFFFEEEEEEDDDDDDDDCDD_Mismatch_1_Sense_+_Library_PoolT
AGTTCTTCATTAATAGCAATGATTTCAGGCTCAGTACGTTCTGCAATAAATTCAGGTTGGAGGGTGATATGTCCATACCATGAAAACACAGAGC
>Frequency_1_QualityScore_FFHHHHHJJJJJJHHIJIJJJ?FGIJJJIJJJJJJJJIIIJJJJJIJJJJJIJJIJJHHHHHHHFFFFDDCDDDDDDDDDDDDDDEDDEDDDEE_Mismatch_0_Sense_+_Library_PoolT
CAATAAATTCAGGTTGGAGGGTGATATGTCCATACCATGAAAACACAGAGCAGGAAATTCTAGGATCGCCTAGCCTCGGCATAATTAATCATTA
>Frequency_1_QualityScore_DDHHHHGJJJJJHJJJIJJJIJJJJJJJJGHFHJJJJJJJJJHHHHHHFFFFDDDEEDDEDDEEDDDDDDDEEEEEEDDDBBDDDDEDDDDDDD_Mismatch_0_Sense_+_Library_PoolT
TAATCCACTTCGTTTCAACCACAATACTGTGTTTTTTAATCGATTCAACCACACTGCTATGTTTTTTTAATATTTACGATTTGATTCAACTACA
>Frequency_1_QualityScore_DFHGHHHIGIIIIJGIIICGGIGHEHHGIFGDFIGGHHJGGHIBGEHDDFB>BCCE:CCCDEDCCCDC@>@CDDDCCCCEEC@AAC@DC_Mismatch_1_Sense_+_Library_PoolT
TATAAAAAACTACTCCACAATTCTTTATTATATGAGCGCAGGCGGATGTTGTGATAAGTTCTTCATTAATAGCAATGATTTCAGGCTCA
>Frequency_1_QualityScore_FFHFHFFHAEAGEAGHIIJIJJGGHFIIIIJIIIGJIIBHIJEGIIIGGGFGHHHHFFFFDEECEEACDAC_Mismatch_0_Sense_+_Library_PoolT
CAATACTGTGTTTTTTAATCGATTCAACCACACTGCTATGTTTTTTTAATATTTACGATTTGATTCAACTA
>Frequency_1_QualityScore_FFHFHHHJJJJJJIIJJJJIJJJJJJJJJIJJJJIJJJJGIJJJJJJJHGIIIJIJIHGHEHHHFEFFFDC_Mismatch_0_Sense_+_Library_PoolT
TCGATTCAACCACACTGCTATGTTTTTTTAATATTTACGATTTGATTCAACTACATTAGAATTTGATGGGA
>Frequency_1_QualityScore_FFHHHHHJJIJIJJJJJJJJJJJIIJJIJJJJIGGIJJJJJJJJHF?DDDDDDDDDDDDCDDDDDDDDDDDACDDEDDDDDDDDDDDEDCCDDD_Mismatch_0_Sense_+_Library_PoolT
GCCTTTTCGCATACCATTCAATGATGGAGGGAGTGACAGCGGAGGGTTGGAAACTTTGTTAATCCACTTCGTTTCAACCACAATACTGTGTTTT
>Frequency_1_QualityScore_FFHHHHHJJJJJJJJJJJIG@FGGIIJIJJJJJJBHIIEGFEGGHEHGHII@HGHFHHHFFFFFFEEC>>AEECDDDDDDDDDDDCBDDDE@CC_Mismatch_2_Sense_+_Library_PoolT
CAATTACCCATAAATCTTGGTGTTCGAGGAGGCGTGCTTGTGCTTATAACCTTGCTCTTGCTCTTGCTATAAAAAACTACTCCACAATTCTTTA
>Frequency_1_QualityScore_FFHHHHHJJIHJJJJJJJIJJJJJJIGGHFHIJJJIJJJIIJIJJJJJJJIJJIJJJJJHHHHHDDDDDDFEFDEDDDDDDEDD>CDDDDDDDE_Mismatch_0_Sense_+_Library_PoolT
ATCCACTTCGTTTCAACCACAATACTGTGTTTTTTAATCGATTCAACCACACTGCTATGTTTTTTTAATATTTACGATTTGATTCAACTACATT
>Frequency_2_QualityScore_EEFHFGGIIGIIIIIEGIHIIIIEGIIIIIIIHHEHFIICIIIIIGIIIIIEGEHIIIIIEIIGECC9ECECEGGGGHGGEDEEDEEEEDEEEE_Mismatch_0_Sense_+_Library_PoolT
CAACTACATTAGAATTTGATGGGATTTGATTTAAATCCAATCTTGCTTTTAAGATTTACGATTTGATTCAACTATAATATAATAGAATTATTTG
>Frequency_1_QualityScore_DDHDHFHICAAFFH4AFHHEI@HIIGEH7??EAD>?DFHAGIH@D9FHGIHII@<F>DCGCHEHGEFAD)=@D)==CE??=;>CDBD;;CCAEC_Mismatch_0_Sense_+_Library_PoolT
TAAATCCAATCTTGCTTTTAAGATTTACGATTTGATTCAACTATAATATAATAGAATTATTTGATGGGATTTGATTTAAATCCCATCTTGCCAC
>Frequency_1_QualityScore_FFHGHHHIJJJIJJJJJJJJJJJJJJJJJJJJJJJJJJJJJJJJIJJJJIJJJIJJIIGIIJIJIIGHGIJIJJJJJHE_Mismatch_0_Sense_+_Library_PoolT
TGATGGGATTTGATTTAAATCCAATCTTGCTTTTAAGATTTACGATTTGATTCAACTATAATATAATAGAATTATTTGA
>Frequency_1_QualityScore_FFHHHHHJJJJJJJJJJJJJJIJJIJJJJJIGIJJJJJJJJJJJIJJJIJJJJJJJJJJJJJJJJJIIJFHHFFFFEEEEDEDDDDDDDCDDDD_Mismatch_1_Sense_+_Library_PoolT
TTTAAATCCAATCTTGCTTTTAAGATATACGATTTGATTCAACTATAATAGAATTATTTGATGGGATTTTTTTAAAATCCCATCCTGCCACATG
>Frequency_1_QualityScore_FAFFHFHJIJJJIJJJGGHIJJJJJIJJJJJEIIJJJJJJJIJJJJJJJFDFGHIIHHIHGIJGDIIIJDEHIIHGEHHHFFFFFFCECE_Mismatch_1_Sense_+_Library_PoolT
GTCCAATCTTGCTTTTAAGATTTACGATTTGATTCAACTATAATATAATAGAATTATTTGATGGGATTTGATTTAAATCCCATCTTGCCA
>Frequency_1_QualityScore_FFHHHHHJJJJJJJJJJJJJJJJJJJJJJJJJJJJJJJJJJJJJJJJJJJJIJIJJJJJJJJHHHHHHFFFFFFEFEEDEEDDDEDDEDEDEDD_Mismatch_0_Sense_+_Library_PoolT
GGGATTTGATTTAAATCCAATCTTGCTTTTAAGATTTACGATTTGATTCAACTATAATATAATAGAATTATTTGATGGGATTTGATTTAAATCC
>Frequency_1_QualityScore_FFGFHDHIEEIIJJHJIGHIIIIIJJJJIJJIIJIJIIIIFIIIIIJJIIIJJJJJIJIIIJJJJGHHHHHCDDFFFECEEEEEDDCDC_Mismatch_0_Sense_+_Library_PoolT
CCAATCTTGCTTTTAAGATTTACGATTTGATTCAACTATAATATAATAGAATTATTTGATGGGATTTGATTTAAATCCCATCTTTCCAC
>Frequency_1_QualityScore_FFHHHHHJJJJJJJJJJJJJJJJJJJDHFHIJJJJJJIJIJDHHFDFFFEEEEDECDEDDDDDDDDDDDDDDDDDDDDDDDDEEDCBBDDDDDB_Mismatch_0_Sense_+_Library_PoolT
TTCGCATACCATTCAATGATGGAGGGAGTGACAGCGGAGGGTTGGAAACTTTGTTAATCCACTTCCTTTCAACCACAATACTGTGTGTTTTTTA
>Frequency_1_QualityScore_FFHHHHHDHGIJJIJJGIJJHGJJJJIJJJJJIJJJJHHHHHHHFFFFEEEEEDDDBDDDDEDDAABCDDDDDDDDDBDDDDEDDDDDDCDDDD_Mismatch_1_Sense_+_Library_PoolT
GAGGGAGTGACAGCGGAGGGTTGGAAACTTTGTTAATCTACTTCGTTTCAACCACAATACTGTGTGTTTTTTAATCGATTCAACCACACTGCTA
>Frequency_1_QualityScore_FFHHHHHJJJJJJJJIIJJJIJIGIJJJJJJJJJJJJIJJJJJJJJJJJJJJJJIIJJJIIJJJJJJIIIIJJJJHHHHHHHEFFFFEDEEEEE_Mismatch_0_Sense_+_Library_PoolT
TTAAATCCAATCTTGCTTTTAAGATTTACGATTTGATTCAACTATAATATAATAGAATTATTTGATGGGATTTGATTTAAATCCCATCTTGCCA
>Frequency_1_QualityScore_FFHHHHHJJJJJJJJJJJJJIIJJJJIJJJJJJJJJJJJIJIJJJIJDGIIJJJIIGIJJJJIIIJJJIHGIGHHHHHFFFFFFFFEECE>CCE_Mismatch_0_Sense_+_Library_PoolT
ATTCAACTACATTAGAATTTGATGGGATTTGATTTAAATCCAATCTTGCTTTTAAGATTTACGATTTGATTCAACTATAATATAATAGAATTAT
>Frequency_1_QualityScore_FFHHHHHJJJJJJJJJJJJJJJJJJIGJJJJJJJJGIJJJJJJJJHHJHIJHIIJJJJIJIHHHHHFFFFFEDDDDDDDCDDFEDDDDDDDCDD_Mismatch_0_Sense_+_Library_PoolT
CAGAGCAGGAAATTCTAGGATCGCCTAGCCTCGGCATAATTAATCATTATTATGGTTATTAGGAGCCTTTTCGCATACCATTCAGCCATGGAGG
>Frequency_1_QualityScore_FFHHHHHJJJIJJJJJJIIJJJJGIIJIJJJJJJIJJJJIIJJJIJJJJJJJJJJJIHIJJJJJIGIJJHIHHHHHGHFFFFFFFEEEECDEDD_Mismatch_0_Sense_+_Library_PoolT
TGATTCAACTACATTAGAATTTGATGGGATTTGATTTAAATCCAATCTTGCTTTTAAGATTTACGATTTGATTCAACTATAATATAATAGAATT
>Frequency_1_QualityScore_FFHHHHGJJJFHIJIJJJJJJIHIIIJJJJJJJJJJJJJJJJJJIJJJHHHHGHDE@DFEDBDDDDDDDCDCDDDDDDDDDDDDDDCDEDBDDD_Mismatch_1_Sense_+_Library_PoolT
CAGCGGAGGGTTGGAAACTTTGTTAATCCACTTCCTTTCAACCACAATACTGTGTGTTTTTTAATCGATTCAACCACACTGCTATGTTTTTTTA
>Frequency_1_QualityScore_FFHFHHHJJJJJJJJJJJJJJIJJJJJJJJJJJIJJJIJJJJJJJIJJJIJJJIIJJJJJIIIJJIJJJIJJJJIJIHHGHFFFFFFFFEEECE_Mismatch_1_Sense_+_Library_PoolT
TGGATTTGATTTAAATCCAATCTTGCTTTTAAGATTTACGATTTGATTCAACTATAATATAATAGAATTATTTGATGGGATTTGATTTAAATCC
>Frequency_1_QualityScore_FFHHHHHJJJJIJJIIJJJJJHHIJFHIIBGHJJJJJJJJJIJJJJJIJGIJIJIIGIGJJJHGHHFFFDDEEDDDDDDBBDDDFEDEDDDEEE_Mismatch_0_Sense_+_Library_PoolT
ACGTTCTGCAATAAATTCAGGTTGGAGGGTGATATGTCCATACCATGAAAACACAGAGCTAGGATCGCCTAGCCTCGGCATAATTAATCATTAT
>Frequency_1_QualityScore_FFHHHHHJJJJJJJJJJJJIJJIJJJJJIIJJGHIJJJJJJJIJJJJJJIJIJIJJJJHHHHHFFFFDECDBDDBBDDDDDDDDDBD@DDDDDD_Mismatch_1_Sense_+_Library_PoolT
CCTAGCCTCGGCATAATTTATCATTATTATGGTTATTAGGAGCCTTTTCGCATACCATTCAACGATGGAGGGAGTGACAGCAGAGGGTTGGAAA
>Frequency_1_QualityScore_FFHHHHHIJJJJJJJGIJJHGIJDHDHHIJJJJJIJJJEHHHHEFFFFFFCECEEEEDDDDDDDDDDDDDDDDDDDDDDEBCAAACDDDD8CDC_Mismatch_0_Sense_+_Library_PoolT
GCATACCATTCAATGATGGAGGGAGTGACAGCGGAGGGTTGGAAACTTTGTTAATCCACTTCCTTTCAACCACAATACTGTGTGTTTTTTAATC
>Frequency_1_QualityScore_FFHHHHHJJJJJJJHIIIJIJJJJJJIJJJIJJJJJJJJJJIIJJJJJIIIJJJJJGIJJJJJJJIJJIIIIJJJIJHHFHGFHFFFFDDEEDC_Mismatch_0_Sense_+_Library_PoolT
TAGAATTTGATGGGATTTGATTTAAATCCAATCTTGCTTTTAAGATTTACGATTTGATTCAACTATAATATAATAGAATTATTTGATGGGATTT
>Frequency_1_QualityScore_FFHHHHHIIJJJJJJJJJJJHIJJJJJJJJJJJJJJIFHHIJIJIJJJJJIJJIJJJIIJHHHHGFFFFFFECDDDCCEFEDFEDDDDDDEDCE_Mismatch_0_Sense_+_Library_PoolT
AACTTTGTTAATCCACTTCGTTTCAACCACAATACTGTGTTTTTTAATCGATTCAACCACACTGCTATGTTTTTTAATATTTACGATTTGATTC
>Frequency_1_QualityScore_8D8D?<CG>GEFDHB:BFD9?CHCB<?C3CF9F:DFBF*:D>GF?<BB2B;=F@@BG>)88CG@FF:77>.7?E7A)?E7(.76;A;;B@_Mismatch_2_Sense_+_Library_PoolT
ATTTGATGGGATTTTATTTAAATCCAATCTTGCTTTTAAGATATACGATTTGATTCAAGTATAATAGAATTATTTGATGGGATTTTTTTA
>Frequency_1_QualityScore_FFHHHHHJJJJJJJJJJJJJJJJJJGIIJJJJIJJJJJJJJJJJJJHJJJIJIIJJJJJJJJJJJJIJIHIIIIJIHHHHGHHHFFFFDFEDCE_Mismatch_0_Sense_+_Library_PoolT
ATTAGAATTTGATGGGATTTGATTTAAATCCAATCTTGCTTTTAAGATTTACGATTTGATTCAACTATAATATAATAGAATTATTTGATGGGAT
>Frequency_1_QualityScore_FFHGGGHJIIJIJIIJCCGHIIGIIJFGIGJJIGIBGIHIIGIGGIIGGHGIGIIIHIGHC_Mismatch_0_Sense_+_Library_PoolT
ATCCAATCTTGCTTTTAAGATTTACGATTTGATTCAACTATAATATAATAGAATTATTTGA
>Frequency_1_QualityScore_BD?FFHGIIIHG4?EHGGDCDBB<EFGIH?BDHE@FGDGHIIG>DB@GGEG@GHG=FEFFGHIEHAHGC=DHE>CHEEHD@CDC>CCACEE@A?_Mismatch_0_Sense_+_Library_PoolT
ACATTAGAATTTGATGGGATTTGATTTAAATCCAATCTTGCTTTTAAGATTTACGATTTGATTCAACTATAATATAATAGAATTATTTGATGGG
>Frequency_1_QualityScore_FFHHHHHJJJJJJJJJJJJJJJJJJJJJJJJJJJJJJJJJJJJJJJIJJJJJJIJJJJJJJIIJJJJJJGHIIJHHHHHHHFFFFFFFEECEEE_Mismatch_0_Sense_+_Library_PoolT
TCAACTACATTAGAATTTGATGGGATTTGATTTAAATCCAATCTTGCTTTTAAGATTTACGATTTGATTCAACTATAATATAATAGAATTATTT
>Frequency_1_QualityScore_FFHHHHGJGIIIIIJJIIGBHGIGIIIGIHIJJGIIIGGHJI@EFFFEFFDEEDCECACCCDDDDCCCDCDCDDDDBBBCCDCCCDCDBCCDDD_Mismatch_0_Sense_+_Library_PoolT
TTTCGCATACCATTCAATGATGGAGGGAGTGACAGCGGAGGGTTGGAAACTTTGTTAATCCACTTCCTTTCAACCACAATACTGTGTGTTTTTT
>Frequency_1_QualityScore_FFHHDHHCG@DFDFGHGDHBGHDBBF8DGCHGHGGGGIIIHIIIIIDHFAAEHFDBBBCCECCEDDCDA@AC@DDCACDCCDDCACCDCDCBBC_Mismatch_0_Sense_+_Library_PoolT
GCGGATGTTGTGATATGTTCTTCATTAATAGCAATGATTTCAGGCTCAGTACGTTCTGCAATCATTGCTATTAATGAAGAACATATCACAACAT
>Frequency_1_QualityScore_DDHFHHHJGJJIIJHHGIHGJIGFIJJ:HHIJIIJJJJJIGGIGHHEHFHFFFCECFEEDCEEEDCDCCAACCDDDD_Mismatch_1_Sense_+_Library_PoolC
CTCCACAATTCTTTATTATATGAGCGCAGGCGGATGTTGTGATATGTTCTTCATTAATAGCAATGATTTCAGGCCCA
