# Supplementary material for: Differential Gene Expression Reveals Candidate Genes for Drought Stress Response in Abies alba (Pinaceae)
Source: PLoS One. 2015 Apr 29;10(4):e0124564. doi: 10.1371/journal.pone.0124564 (PMC4414588; doi:10.1371/journal.pone.0124564)
Supplement: S3 File — (GZ) [file pone.0124564.s003.gz › comp16325_c0_seq3.fa]

>comp16325_c0_seq3 len=466 path=[1:0-128 836:129-465] : sp|Q9SMT7|4CLLA_ARATH 4-coumarate--CoA ligase-like 10 OS=Arabidopsis thaliana GN=4CLL10 PE=2 SV=1 e-value: 3e-07 blast score: 50.8
CCGAAAAGGGTATTCATCACGGATTCCATACCTCAAACTGCTACCGGAAAAGTCCAGAGGCGACTGGTTGCGGAACATTTCATAGCAACAATATCGGCTGCCAAGGTCCCTAAATTTGGGGCATAATAAACATCCTAATTATGAGCCACTCCAGATGTAGCTATTAGCCATCTTCCTATGCATAATCTCATGTCGTCGCACCCACGACTTGAAGACGAGGGTGAAGGACGGCTCGCGTAATATGGCGAAGGAGAAGCATTCTTCTACTGCCGCCAGGTGTTATTTATTTATTTATTATGTCTATATTAAAAAAAATTCTATTAATAGAATACAGTAAAAGTTTACTGGAGTTGTCGTATATCATCCCTTCAAAGCTCCAGACATTAGTTGAAAGTTTCGGGTTGCGATTCGATTTTTAATAAATCCCAAAGGAAACCCGACGATAATACAAGTTTTTTTCACCCAA

>Frequency_4_QualityScore_EFHGHHHJJJIJJJJJJHJJIJIIIJHIIEGEHIIJJIIJJIJJJJJIIIJHIIIJIJJIIJJJHEDDDADDEEEEDEDDDDDDDDDEDDDDBD_Mismatch_0_Sense_+_Library_PoolT
AGGAGAAGCATTCTTCTACTGCCGCCAGGTGTTATTTATTTATTTATTATGTCTATATTAAAAAAAATTCTATTAATAGAATACAGTAAAAGTT
>Frequency_4_QualityScore_FFHGHHHJJJJJJJJJJGIHIIIGIJJJJJJIIJJJJIIIGGGBECEFGFFEFEEEFEEFEEEEDEEEEBDDDEEDDDDDDCDDEEEEEEEEDC_Mismatch_0_Sense_+_Library_PoolT
GCGTAATATGGCGAAGGAGAAGCATTCTTCTACTGCCGCCAGGTGTTATTTATTTATTTATTATGTCTATATTAAAAAAAATTCTATTAATAGA
>Frequency_3_QualityScore_FFHHHHHJJJIJJJJHJHIJJJJJJIJIIJHIIJJJJJJIJJIJIJJIIIIJJHIIIIIJJJJJIIIJJHHFFEEBCDDCDDDDBBCDDC@CAC_Mismatch_0_Sense_+_Library_PoolT
AAACATCCTAATTATGAGCCACTCCAGATGTAGCTATTAGCCATCTTCCTATGCATAATCTCATGTCGTCGCACCCACGACTTGAAGACGAGGG
>Frequency_3_QualityScore_DDHHHHGGIJHIIJFHHIIEHIIFHIIHGIIIGIIHIJGG@EFHHIIHEHGGFHHGDFEBCBABDDEACCDEDDDDDCDABAACBDBDCCDCDC_Mismatch_0_Sense_+_Library_PoolT
TAATATGGCGAAGGAGAAGCATTCTTCTACTGCCGCCAGGTGTTATTTATTTATTTATTATGTCTATATTAAAAAAAATTCTATTAATAGAATA
>Frequency_3_QualityScore_EEGHHHHJHHHHEGHEFE=DEDEDDG;A>ECEECDEFEDCDDACBABBC?AC*=9>BDDEECDCBDDDA@>@CB<AACCEEDCBCDDC@B;<@B_Mismatch_0_Sense_+_Library_PoolT
GGACGGCTCGCGTAATATGGCGAAGGAGAAGCATTCTTCTACTGCCGCCAGGTGTTATTTATTTATTTATTATGTCTATATTAAAAAAAATTCT
>Frequency_3_QualityScore_FFHHHHBFHIJJGIIIJJJBEC<BGEDE@FFGBEDC>?<A@AABC@CDBA@BCBCC=BB6=A/=8=BCCA@ACEABCD?BC?AA=ABBDCBC=B_Mismatch_0_Sense_+_Library_PoolT
CGAGGGTGAAGGACGGCTCGCGTAATATGGCGAAGGAGAAGCATTCTTCTACTGCCGCCAGGTGTTATTTATTTATTTATTATGTCTATATTAA
>Frequency_3_QualityScore_FFHHHHHJJJJJIJJIIJJAEGHIIEHHIJJJFFF:@DCDCACBC>B@B:?2;?ACBCACAAC<@<?@B>>B7:A0=3:@CCDBDDECCCEABB_Mismatch_0_Sense_+_Library_PoolT
CACGACTTGAAGACGAGGGTGAAGGACGGCTCGCGTAATATGGCGAAGGAGAAGCATTCTTCTACTGCCGCCAGGTGTTATTTATTTATTTATT
>Frequency_3_QualityScore_FFGHHHHJIIIIIJJJJJJJJIIIIHIIIJJJJJIHIIIJIJJHIHIIFHHIIGIJJIIHIIIGHHIIGEFFFGEFEEFFFFEEECDCCDDCCD_Mismatch_0_Sense_+_Library_PoolT
CTAAATTTGGGGCATAATAAACATCCTAATTATGAGCCACTCCAGATGTAGCTATTAGCCATCTTCCTATGCATAATCTCATGTCGTCGCACCC
>Frequency_3_QualityScore_FFHHHHHJJJJJJJJJJJJJJJJJJJJJJIIHJFFFIDGHIHFHFFHHCGGGFCECDEECDDDEDDDDDCDDECDBDDDDDDDCDCCDDCCCCD_Mismatch_0_Sense_+_Library_PoolT
GCGGAACATTTCATAGCAACAATATCGGCTGCCAAGGTCCCTAAATTTGGGGCATAATAAACATCCTAATTATGAGCCACTCCAGATGTAGCTA
>Frequency_2_QualityScore_FFHHHGHIIIIIJJHHEEFGFEDGI?=CGEIIEHIII@CHIBGIHIGHFIIIIIIJHCGGGHFFFFEDDCCCCCCDDEDDECDDCCCDDCCCCC_Mismatch_0_Sense_+_Library_PoolT
CAACAATATCGGCTGCCAAGGTCCCTAAATTTGGGGCATAATAAACATCCTAATTATGAGCCACTCCAGATGTAGCTATTAGCCATCTTCCTAT
>Frequency_2_QualityScore_FEHHHHHJJIIIJIJJJJJIJIIJJJJJJJJJJJIJEGEHEHHIGGIIIJJGHHFFFEEEEEEDCDDCDCCDDEEECCDDDDDDDDBCCCBCDD_Mismatch_0_Sense_+_Library_PoolT
GTTGCGGAACATTTCATAGCAACAATATCGGCTGCCAAGGTCCCTAAATTTGGGGCATAATAAACATCCTAATTATGAGCCACTCCAGATGTAG
>Frequency_2_QualityScore_FFHHEGGIIIJJJJJJIJJJIJJIJJIIJJJIJJJJJJIJJIJJIJJJJJJJJJIJJJJIJGIHHGHHGCEFFFED_Mismatch_0_Sense_+_Library_PoolT
CAGGTGTTATTTATTTATTTATTATGTCTATATTAAAAAAAATTCTATTAATAGAATACAGTAAAAGTTTACTGGA
>Frequency_2_QualityScore_FFHGHGHJIIIJJIJJJGIIIJIIJJJJJJIJJJJJJJIJJIJIIJIIIHIGIJJIGIHHHFEEFFFDCACC=?BCDDBCBCDBD@B;/;?AEC_Mismatch_0_Sense_+_Library_PoolT
TCCAGATGTAGCTATTAGCCATCTTCCTATGCATAATCTCATGTCGTCGCACCCACGACTTGAAGACGAGGGTGAAGGACGGCTCGCGTAATAT
>Frequency_2_QualityScore_FFHHHHHGJIJJJJJJHIJJJJJJJIJJAGEHIJJJJJJJJJIIIIIIIHGGHHHHHGGGGGGEDDDDDCEEEEEEEDCDDDDDDDEDCDCACE_Mismatch_0_Sense_+_Library_PoolT
GGAGAAGCATTCTTCTACTGCCGCCAGGTGTTATTTATTTATTTATTATGTCTATATTAAAAAAAATTCTATTAATAGAATACAGTAAAAGTTT
>Frequency_2_QualityScore_FFHHHHGJJJJJJJJJJJJJJIJJIJICGEIIIJJIJIJIJJJJJJJJJJJJJIJJJJJJJJHFDEDDEEEEEEEECDDDDDDDEEDDCDCCEE_Mismatch_0_Sense_+_Library_PoolT
GAGAAGCATTCTTCTACTGCCGCCAGGTGTTATTTATTTATTTATTATGTCTATATTAAAAAAAATTCTATTAATAGAATACAGTAAAAGTTTA
>Frequency_2_QualityScore_FFGGHGGIIIJAFEGHIIJHIJIHHJJIJJIIIHIIJIIJJIIIJJIIIIHHHHHGGFFFEEEEEEEEDBCCCCBCEEDDCCC_Mismatch_0_Sense_+_Library_PoolT
CTGCCGCCAGGTGTTATTTATTTATTTATTATGTCTATATTAAAAAAAATTCTATTAATAGAATACAGTAAAAGTTTACTGGA
>Frequency_2_QualityScore_FFHHHFHIIJIHHJJIJJHEIIIIGIIJGIIEGEGIIIIIIJJJJIIIIIIIIJJIIIIGGIIJHHFDDBDDEDEEDEDECCDCCDDDEE_Mismatch_0_Sense_+_Library_PoolT
GAAGGAGAAGCATTCTTCTACTGCCGCCAGGTGTTATTTATTTATTTATTATGTCTATATTAAAAAAAATTCTATTAATAGAATACAGTA
>Frequency_2_QualityScore_FFHHHHHIJJJJJIHCHEH?EGIGGHHIJIGIIIICHIIIIIIHFIHIIIIJIHICGGGGHGGGFFEEEACEEDDEEDEECCCCDCCEDCCDCD_Mismatch_0_Sense_+_Library_PoolT
ACAATATCGGCTGCCAAGGTCCCTAAATTTGGGGCATAATAAACATCCTAATTATGAGCCACTCCAGATGTAGCTATTAGCCATCTTCCTATGC
>Frequency_2_QualityScore_FFHHHHHJIJJJJJIJJJJJIIIIJJJIIHICIEHEGIIHGHIIJIHIIJIHIIIGIIGHGGGGFFFEEDEDDCEEDDDCDDDCDDCCDCCCCD_Mismatch_0_Sense_+_Library_PoolT
GGAACATTTCATAGCAACAATATCGGCTGCCAAGGTCCCTAAATTTGGGGCATAATAAACATCCTAATTATGAGCCACTCCAGATGTAGCTATT
>Frequency_2_QualityScore_FEFHEGEIIGIEEFCGGEFHEHFG?GGH?ECCCAAEEFFFFFEEEDDDCCDBBC<A=?CDCEEEDEADCAADD@CCDEDEEEEEEEDDCDAC?C_Mismatch_0_Sense_+_Library_PoolT
AAGGACGGCTCGCGTAATATGGCGAAGGAGAAGCATTCTTCTACTGCCGCCAGGTGTTATTTATTTATTTATTATGTCTATATTAAAAAAAATT
>Frequency_2_QualityScore_FFHHHHHJJJJJJJJJJJJJIJJJJJJJJJJIJJJJIJJIJJIJJJJIIIJIGHHFD?@BCCDDCDDDC@=?=&5?=ACAC?B;BA@8?5?BA>_Mismatch_0_Sense_+_Library_PoolT
TAGCCATCTTCCTATGCATAATCTCATGTCGTCGCACCCACGACTTGAAGACGAGGGTGAAGGACGGCTCGCGTAATATGGCGAAGGAGAAGCA
>Frequency_2_QualityScore_FFHHHHHJJJJJJJJJJJJJJJJJIJJJJIJJIJJJJJIIJJIJIJJJIJJIJJJJJIIIIIIGGHGGGCGGEEEEEDDDDCDACDDDCDDDDC_Mismatch_0_Sense_+_Library_PoolT
GGGCATAATAAACATCCTAATTATGAGCCACTCCAGATGTAGCTATTAGCCATCTTCCTATGCATAATCTCATGTCGTCGCACCCACGACTTGA
>Frequency_2_QualityScore_FFHHGHGIIIIJEGIIIJJJJJIIIAGFGIIIJIIIIIIIJIIIJJIGGGIIIJJIIIJJHEECCDEDEDEEDEDCCDCCCDEECDDDCDEEDC_Mismatch_0_Sense_+_Library_PoolT
GAAGCATTCTTCTACTGCCGCCAGGTGTTATTTATTTATTTATTATGTCTATATTAAAAAAAATTCTATTAATAGAATACAGTAAAAGTTTACT
>Frequency_2_QualityScore_FFHHHHHJJJJJJJIIIJJJJJJJJJDGEHIIJJIJJJJIJIJJIIIIIIIIIIJIJIJJJIFDEEEEEEEEEEEDDDDDDDDCDDDDDACEED_Mismatch_0_Sense_+_Library_PoolT
AGAAGCATTCTTCTACTGCCGCCAGGTGTTATTTATTTATTTATTATGTCTATATTAAAAAAAATTCTATTAATAGAATACAGTAAAAGTTTAC
>Frequency_2_QualityScore_FFHHHHHJHIJIJIDFGHIIIJGIIIIIIIIIIIJIGHGGHIJGIIJJGHEHGEGGFFFFFFFDDEEEECCEEDDBB=ACCCDDDC_Mismatch_0_Sense_+_Library_PoolT
CTACTGCCGCCAGGTGTTATTTATTTATTTATTATGTCTATATTAAAAAAAATTCTATTAATAGAATACAGTAAAAGTTTACTGGA
>Frequency_2_QualityScore_FFGHHHGIIJIJCEGCGICDACGCGAGDGCECFCADBCE?CCCDCCCCC??AAAC7@@BCCCDCCCDCDBCCDCCAA@CACDCCEB_Mismatch_0_Sense_+_Library_PoolT
GAAGGACGGCTCGCGTAATATGGCGAAGGAGAAGCATTCTTCTACTGCCGCCAGGTGTTATTTATTTATTTATTATGTCTATATTA
>Frequency_1_QualityScore_FFHHHFHGIJJJIJJGIIDIIIHIJIJIIIIIJJJJIJJIJIHJJIIJIJIJJJJJJIJJGIIHEEHFFCDDDCDCDDDDBDBD??BDDDDDBB_Mismatch_2_Sense_+_Library_PoolT
ATTATGAGCCACTCCAGATGTAGCTATTAGACATCTTCCTATGCATAATCTCATGTCGTCGCACCCACGACTTGAAGACGAGGGTGAAGTACGG
>Frequency_1_QualityScore_DEHHHHHJJJGJJJIJJIHIJJIJJJJJJJJJIIJIIJJJIJJJIIIIIIGIJJIEHIJIGIIHIJJJJHIJJJJHHEFAACBDDDDDDDDCCC_Mismatch_0_Sense_+_Library_PoolT
ATAATAAACATCCTAATTATGAGCCACTCCAGATGTAGCTATTAGCCATCTTCCTATGCATAATCTCATGTCGTCGCACCCACGACTTGAAGAC
>Frequency_1_QualityScore_FFHHHHHJJJJJJJJJJJJJJJBEDHFHJJIFHJIJIIGGIIBGHJJJIIIIIIJIHIHGHH>EBDFFFEEECEDDDDEEDDEDDDECACCDCC_Mismatch_0_Sense_+_Library_PoolT
CATAGCAACAATATCGGCTGCCAAGGTCCCTAAATTTGGGGCATAATAAACATCCTAATTATGAGCCACTCCAGATGTAGCTATTAGCCATCTT
>Frequency_1_QualityScore_FFHHGHHJJGICHHIIJJJJJJIJJJIJJJJJJJJJIJJJJJIJJJJJJJIJJJJJJJJJJHHHHHHHFFEFFFDEEEDEEDDDDDEECDDDDD_Mismatch_0_Sense_+_Library_PoolT
GGCTGCCAAGGTCCCTAAATTTGGGGCATAATAAACATCCTAATTATGAGCCACTCCAGATGTAGCTATTAGCCATCTTCCTATGCATAATCTC
>Frequency_1_QualityScore_FFHHHHHIJJJJJJIIJJJJIJJJIJJJJJJJJJIJJJJIJCHEH>EHIIGHGFHHCDFFCACCCDDDDDDDDDCCCCDDDCDCCDDDDDDCCC_Mismatch_0_Sense_+_Library_PoolT
GACTGGTTGCGGAACATTTCATAGCAACAATATCGGCTGCCAAGGTCCCTAAATTTGGGGCATAATAAACATCCTAATTATGAGCCACTCCAGA
>Frequency_1_QualityScore_FFHHHHHJJJJJJJIJIJJIJJJJJJIJJJJJJJJJJJGIJIJJJJJJJJJJJJJJJJJIJJJJJJJJJGHGFFFDDDDDDDDDCDDDDBDDD<_Mismatch_0_Sense_+_Library_PoolT
AACATCCTAATTATGAGCCACTCCAGATGTAGCTATTAGCCATCTTCCTATGCATAATCTCATGTCGTCGCACCCACGACTTGAAGACGAGGGT
>Frequency_1_QualityScore_BDHG>?FHIFGIGAEHICF@EFCFGGGIGIGIG@GDHIGHGHHHFIGIIB9BFECHB6CEHHHBB>B7?@CCA?CCEAC@C@@@?BCCBCCC<?_Mismatch_0_Sense_+_Library_PoolT
CTGGAGTTGTCGTATATCATCCCTTCAAAGCTCCAGACATTAGTTGAAAGTTTCGGGTTGCGATTCGATTTTTAATAAATCCCAAAGGAAACCC
>Frequency_1_QualityScore_FFHHHHHJJJJJHIJJJJJJJ_Mismatch_0_Sense_+_Library_PoolT
ATACAGTAAAAGTTTACTGGA
>Frequency_1_QualityScore_FFHHDHHJJJEHJJJGIBDFDGIGDHGIIHBHHH>B?DFECEEEDECCDDEDDDBBD@BD>CCBCDCDDDCEDEDEDEDCDDDEEEEEEEE_Mismatch_0_Sense_+_Library_PoolT
AGGGTGAAGGACGGCTCGCGTAATATGGCGAAGGAGAAGCATTCTTCTACTGCCGCCAGGTGTTATTTATTTATTTATTATGTCTATATTA
>Frequency_1_QualityScore_FFHHHHHJJJIIJJJJJJIIIJJIJJJJJJJJJJJJJJIJIJIJJJJJJJJJJJIEIIJIIJJIJJJJJIJJJHHFFDDDDDDDBBDDCDDDDB_Mismatch_0_Sense_+_Library_PoolT
AATAAACATCCTAATTATGAGCCACTCCAGATGTAGCTATTAGCCATCTTCCTATGCATAATCTCATGTCGTCGCACCCACGACTTGAAGACGA
>Frequency_1_QualityScore_FFHHHHHJJJJJIJJJJJJJJJJJIJJJIIIJJJJJJJIIJIJJIJJJJGIJJJJJJIJJJJJJJJJJJCEHHHHHHFFFFFDDDDDDDDBBDD_Mismatch_0_Sense_+_Library_PoolT
ATTTGGGGCATAATAAACATCCTAATTATGAGCCACTCCAGATGTAGCTATTAGCCATCTTCCTATGCATAATCTCATGTCGTCGCACCCACGA
>Frequency_1_QualityScore_FFHHHHHIJJJJJJJJJJJIJJIIJJJIJJIIJJJIGJIJIHHHF?BCEEEEDDDDDDB;@;>BDCDCCD><B9<8A(89>>@A>>CCD@CDAC_Mismatch_0_Sense_+_Library_PoolT
TATGCATAATCTCATGTCGTCGCACCCACGACTTGAAGACGAGGGTGAAGGACGGCTCGCGTAATATGGCGAAGGAGAAGCATTCTTCTACTGC
>Frequency_1_QualityScore_FFHHHHHJIJJJJJJJJJIIIJJJJJJJJJJJDGGHJJJJJJJJJJJJJJJJJHHHHHHHHFFFFFFDDDDDDEEEEEEEED_Mismatch_0_Sense_+_Library_PoolT
CGAAGGAGAAGCATTCTTCTACTGCCGCCAGGTGTTATTTATTTATTTATTATGTCTATATTAAAAAAAATTCTATTAATAG
>Frequency_1_QualityScore_FFHHHHFJJJIJJJIJJJJJGHGHIJJJJJJJIJJHIJJJJJJJIJJIIJJIJJJJJIIIJGIIJJIJJHGGHHIHHFFDDDDCDDBDDDDDDD_Mismatch_1_Sense_+_Library_PoolT
ATAATAAACATCCTAATTATGAGCCACTCCAGATGTAGCTATTAGACATCTTCCTATGCATAATCTCATGTCGTCGCACCCACGACTTGAAGAC
>Frequency_1_QualityScore_FFHHHHHJJJJJJJJJJIJJIIJJIIJJJJJIJJJ;CDHHHEHFDDDD?BB<BDDDDCDDD>D>B<?8A?C>ACDDDCCAC@ACDDDDB9A4@:_Mismatch_0_Sense_+_Library_PoolT
CTCATGTCGTCGCACCCACGACTTGAAGACGAGGGTGAAGGACGGCTCGCGTAATATGGCGAAGGAGAAGCATTCTTCTACTGCCGCCAGGTGT
>Frequency_1_QualityScore_FFHHHHHJIJJJJJJJJJJJJJJJJJJJJJJJFGFHIIJJJJJJJJJJJJJIJJJJJJJGHHHHHHHDDDDDDEEEEEEEEDDDDDDDDEE_Mismatch_0_Sense_+_Library_PoolT
CGAAGGAGAAGCATTCTTCTACTGCCGCCAGGTGTTATTTATTTATTTATTATGTCTATATTAAAAAAAATTCTATTAATAGAATACAGTA
>Frequency_1_QualityScore_FFFHHHHIIJJJJJJGIG@FGGGGEIEIHHFF@BAECCCDDDDEDDDDDDDDDDDDDD4@:?CDCEDDDCDEDEDDDCD@CCCDEDEEB_Mismatch_0_Sense_+_Library_PoolT
GGTGAAGGACGGCTCGCGTAATATGGCGAAGGAGAAGCATTCTTCTACTGCCGCCAGGTGTTATTTATTTATTTATTATGTCTATATTA
>Frequency_1_QualityScore_FFHHHHHJJIJJIJJIJJJJJHHGIJJIJJJGIIJIIGHIJJJJJJJJJJJJIEIIGHJJJIIJJJIGECGGJHHEHGHFDD?BCDDDDDDDEE_Mismatch_0_Sense_+_Library_PoolT
ATTAATAGAATACAGTAAAAGTTTACTGGAGTTGTCGTATATCATCCCTTCAAAGCTCCAGACATTAGTTGAAAGTTTCGGGTTGCGATTCGAT
>Frequency_1_QualityScore_FFHHHHHIIJJJJJJJJJJJJJJJJIJJJIGJJJJJJJJJJJJHIIIJJJJJJJJJIIIJJJJIJHHHHHFEFFFFFFEEEEEEEDDDDDDEDE_Mismatch_1_Sense_+_Library_PoolT
GCCAAGGTCCCTAAATTTGGGGCATAATAAACATCCTAATTATGAGCCACTCCAGATGTAGCTATTAGACATCTTCCTATGCATAATCTCATGT
>Frequency_1_QualityScore_DDFFHFHJIBGIHHCEEF9G@GGIJEDHIJIGGGIJJJJC@BGHJFHEBCHG_Mismatch_0_Sense_+_Library_PoolT
GTTTACTGGAGTTGTCGTATATCATCCCTTCAAAGCTCCAGACATTAGTTGA
>Frequency_1_QualityScore_FFHHHHHJJJJJJJJJGIIJJIJJJJJJJJJCFGHJJJHHFDDD@@?;8BBDDCCDD<BBD@B8AA>>>::ADCA>CDC>C@<@5<A@C:?ADD_Mismatch_0_Sense_+_Library_PoolT
TGTCGTCGCACCCACGACTTGAAGACGAGGGTGAAGGACGGCTCGCGTAATATGGCGAAGGAGAAGCATTCTTCTACTGCCGCCAGGTGTTATT
>Frequency_1_QualityScore_FFHHHHHJJJJJJJJJJJIIJGIJIJJDHHIGIJJIJJJIJIJJJJIJJGHJJIJJJJJIJJFCBBDDEDEEEFDDC_Mismatch_0_Sense_+_Library_PoolT
GAGAAGCATTCTTCTACTGCCGCCAGGTGTTATTTATTTATTTATTATGTCTATATTAAAAAAAATTCTATTAATAG
>Frequency_1_QualityScore_FFHHHHHIJJJJJIJJIHIIGHIHGIJ7CGIJIIJJHFFF@BD,8??DC:AB<;B;72<8<C99>C@@C:>@CDCACB@B55A(:(8:@CA:@C_Mismatch_0_Sense_+_Library_PoolT
GTCGCACCCACGACTTGAAGACGAGGGTGAAGGACGGCTCGCGTAATATGGCGAAGGAGAAGCATTCTTCTACTGCCGCCAGGTGTTATTTATT
>Frequency_1_QualityScore_A?FFFDHIIGGA?EFGIIGIIGIIBFGHCGIEGIIIIIIIIIGHHIIIIICHIIIIIGCGHFEEEEDCECCCDC_Mismatch_0_Sense_+_Library_PoolT
AAGCATTCTTCTACTGCCGCCAGGTGTTATTTATTTATTTATTATGTCTATATTAAAAAAAATTCTATTAATAG
>Frequency_1_QualityScore_FFHHHHHIIIIIIIIFHD?D?DDH?BBDHEGAFBFDDHICGIIIBBDH@=FHGGGABAE_Mismatch_0_Sense_+_Library_PoolT
TCTATATTAAAAAAAATTCTATTAATAGAATACAGTAAAAGTTTACTGGAGTTGTCGTA
>Frequency_1_QualityScore_DFHHHFHIJFGIIEDHGIJDHIGEHG9??FBFHI>99B>DB<DGEG@FHAHGGGJIIHHEEHHFHFEF>?CCEEECCC>CCC@DC@A@CDE9@C_Mismatch_0_Sense_+_Library_PoolT
ATTTCATAGCAACAATATCGGCTGCCAAGGTCCCTAAATTTGGGGCATAATAAACATCCTAATTATGAGCCACTCCAGATGTAGCTATTAGCCA
>Frequency_1_QualityScore_FFHHHHHIJHHGIIJJJJJIIGIDHJJJJIJJJJIJIJJIJJJJGHCHIIHHIIGFHIIHIJJIIJJHIHHFFFDBDDDD@CCADBBBBD?@BC_Mismatch_0_Sense_+_Library_PoolT
ATCCTAATTATGAGCCACTCCAGATGTAGCTATTAGCCATCTTCCTATGCATAATCTCATGTCGTCGCACCCACGACTTGAAGACGAGGGTGAA
>Frequency_1_QualityScore_FFHHHHHJJJJJJJJJJIJJJJJJJJJJJJJJIJJJJJJJIJJJJIJJJJJJJJJIJJJJIJJJJHHHFFDDDDCDDDDDDDDD<BBDDDBDDD_Mismatch_0_Sense_+_Library_PoolT
ATTATGAGCCACTCCAGATGTAGCTATTAGCCATCTTCCTATGCATAATCTCATGTCGTCGCACCCACGACTTGAAGACGAGGGTGAAGGACGG
>Frequency_1_QualityScore_DAFHDFCFGHIGEHIIFHFHGBF;FGB@FHDHHHIIEGIGGIEE<CHHG?/>CB=;(5=<,5:<C@CCAC@+30<>-?:::C:::ACCCC>CCD_Mismatch_0_Sense_+_Library_PoolT
GAAAAGTCCAGAGGCGACTGGTTGCGGAACATTTCATAGCAACAATATCGGCTGCCAAGGTCCCTAAATTTGGGGCATAATAAACATCCTAATT
>Frequency_1_QualityScore_FFFBH3CB@GIIDEHGEBHEHIEIIIIGHII@GGGGGIIIIBHHDBBAEEE(55;>?5>CC:555:8959?CCADCC>>:4>>CCCDDCCC:A>_Mismatch_0_Sense_+_Library_PoolT
CCAGAGGCGACTGGTTGCGGAACATTTCATAGCAACAATATCGGCTGCCAAGGTCCCTAAATTTGGGGCATAATAAACATCCTAATTATGAGCC
>Frequency_1_QualityScore_FFHHHFFGGGHHJJJIJJJJIJIJJJJJJJGIJJJJIJGIJIJIJJIJIJJIHDEIIGIJGICHHHHFBD_Mismatch_0_Sense_+_Library_PoolT
TATTTATTATGTCTATATTAAAAAAAATTCTATTAATAGAATACAGTAAAAGTTTACTGGAGTTGTCGTA
>Frequency_1_QualityScore_D8C+,2A@E@6@8CGEFBAB9EEFIIF>GFBF?F9*?FDG@?3B<B@BFGGCGCFFDAFFEF;@7@@D@AEFFEEDBDDDDB>ACCCBBB?B@B_Mismatch_0_Sense_+_Library_PoolT
TAAATTTGGGGCATAATAAACATCCTAATTATGAGCCACTCCAGATGTAGCTATTAGCCATCTTCCTATGCATAATCTCATGTCGTCGCACCCA
>Frequency_1_QualityScore_FFHGGHHIJIJGEFHHIIJJJJGICIJJJJFJJJJJJIJJJJJJJIJJIIJJIJJJIHHHHFHFEFFFFEEEEEEECDDDDEDDDDDDEACCDD_Mismatch_0_Sense_+_Library_PoolT
TCGGCTGCCAAGGTCCCTAAATTTGGGGCATAATAAACATCCTAATTATGAGCCACTCCAGATGTAGCTATTAGCCATCTTCCTATGCATAATC
>Frequency_1_QualityScore_FFHHHHHJJJJJJJJJIJIIJFIJJIJGIJJJIGIEHIIIJGHIGGIJIJ@EFHFFFBEECEECEDDDDCCDEEECDCCDDCDDDCDCCDDEDD_Mismatch_0_Sense_+_Library_PoolT
TTGCGGAACATTTCATAGCAACAATATCGGCTGCCAAGGTCCCTAAATTTGGGGCATAATAAACATCCTAATTATGAGCCACTCCAGATGTAGC
>Frequency_1_QualityScore_FFHHFHFIIJJJJJJJIJJJIJJHJJIIJJIIJJJJJJIIGJJJJJIJJJJJJIIJJIIIJIJGIHHGHEHEFFFEF>CEDEDDD_Mismatch_0_Sense_+_Library_PoolT
CAGGTGTTATTTATTTATTTATTATGTCTATATTAAAAAAAATTCTATTAATAGAATACAGTAAAAGTTTACTGGAGTTGTCGTA
>Frequency_1_QualityScore_FFHHHHHJJJIJJJJJJJJIJIJJBHIHIJJJHJJJJJJJJH;BDDFE>B@DDDDBB@05?@B@:@?@59<B2<(29993@@@C>4:@@>>C_Mismatch_0_Sense_+_Library_PoolT
GCATAATCTCATGTCGTCGCACCCACGACTTGAAGACGAGGGTGAAGGACGGCTCGCGTAATATGGCGAAGGAGAAGCATTCTTCTACTGCC
>Frequency_1_QualityScore_DDHHHHHIEGGGIEGHGIBDFGGGHIII5@@E@>EH>DDDDDB685??DEDC@D7@5;288?9>?:>CD@CCCCAACCBBB>@D4:48>CCDAD_Mismatch_0_Sense_+_Library_PoolT
CGTCGCACCCACGACTTGAAGACGAGGGTGAAGGACGGCTCGCGTAATATGGCGAAGGAGAAGCATTCTTCTACTGCCGCCAGGTGTTATTTAT
>Frequency_1_QualityScore_FFHHHHHJCFGHGHIJFHIJFIJJFIIGIJIIIIIGHIGGIJJJJJJJIHFHHHGHDEFFDDCEEFEE@>ACCDDDDDDCDCCCDDDD_Mismatch_1_Sense_+_Library_PoolT
CCGCCAGGTGTTATTTATTTATTTATTATGTCTATATTAAAAAAAATTCTATTAATAGAATACAGTAAAAGTTTACTGGAGTTGTCAT
>Frequency_1_QualityScore_FFGGHHHJJJJJIJJJJJJJIJJIIJIIIIJIJJJIJIIJHIIJJJJJJJIJIIIIIIGHHHHFHHFFEFEFDEEDEDDDDDDDDDDDDDDDDD_Mismatch_1_Sense_+_Library_PoolT
GGGGCATAATAAACATCCTAATTATGAGCCACTCCAGATGTAGCTATTAGACATCTTCCTATGCATAATCTCATGTCGTCGCACCCACGACTTG
>Frequency_1_QualityScore_EFHFFHH<EBFFGCEFHGII0:@\-;@=CH@EE4?>>>A?;=AA@CCD>>ACCCCCCB7;>@@+4(8:>>ADDCADECD@DC:>34:@@ACDE:_Mismatch_0_Sense_+_Library_PoolT
ACGAGGGTGAAGGACGGCTCGCGTAATATGGCGAAGGAGAAGCATTCTTCTACTGCCGCCAGGTGTTATTTATTTATTTATTATGTCTATATTA
>Frequency_1_QualityScore_DFHHHHFIJIJJJJJIJJEHBHGI?FHIGGGIEHIDHIJI>GIJJJJGGCGIJEIIJHHHHHHGEFFDCECEDEDDEEDDEDDEDCCACDCCED_Mismatch_0_Sense_+_Library_PoolT
TAGCAACAATATCGGCTGCCAAGGTCCCTAAATTTGGGGCATAATAAACATCCTAATTATGAGCCACTCCAGATGTAGCTATTAGCCATCTTCC
>Frequency_1_QualityScore_BDFDBFHIIIFHCCHGEGIGHICHHIGIIIIGIIIIEGGHIIGEEHIIHIIHIGIGI@FAGHGEHIHCHCH_Mismatch_1_Sense_+_Library_PoolT
TGTTATTTATTTATTTATTATGTCTATATTAAAAAAAATTCTATTAATAGAATACAGTAAAAGTTTACTGA
>Frequency_1_QualityScore_FFHGHGHJJJCGHGHJIJJJIJGIJJJIIEGIHIIJJJJIJIJIIJJJIIHGHHHHHHFFEFFFEDEBDCEDDCDEDDDDDC_Mismatch_0_Sense_+_Library_PoolT
TGCCGCCAGGTGTTATTTATTTATTTATTATGTCTATATTAAAAAAAATTCTATTAATAGAATACAGTAAAAGTTTACTGGA
>Frequency_1_QualityScore_FFHGHHHIJJIIJJJIIJIJIGIJJJJJJJAB;@9BGHIHIIJJJEIIIIGIJJHGHHHHCFFFEFEEECCECCACCDDDDDDDCDDCC@DCDE_Mismatch_0_Sense_+_Library_PoolT
GAACATTTCATAGCAACAATATCGGCTGCCAAGGTCCCTAAATTTGGGGCATAATAAACATCCTAATTATGAGCCACTCCAGATGTAGCTATTA
>Frequency_1_QualityScore_FFHHHHHJJJJJJJJIGJJJJJIJJJJJFGGHIJJJJJJJJIJJJJJJJJJIJGIIJJGIIJJHFDEEECDEEEFEEDDDDDDDDFEDDDDADE_Mismatch_1_Sense_+_Library_PoolT
AGAGAAGCATTCTTCTACTGCCGCCAGGTGTTATTTATTTATTTATTATGTCTATATTAAAAAAAATTCTATTAATAGAATACAGTAAAAGTTT
>Frequency_1_QualityScore_FFHHHHHJIJGIHHHIIJIIJJJJJGIIIHGJJJJJJJJJJJJJJJJJJJHIIJIJJJJJHHHHHFFFFDFFEEEEEEEDDDEDCDDDDEEDDD_Mismatch_1_Sense_+_Library_PoolT
ATCGGCTGCCAATGTCCCTAAATTTGGGGCATAATAAACATCCTAATTATGAGCCACTCCAGATGTAGCTATTAGCCATCTTCCTATGCATAAT
>Frequency_1_QualityScore_ABFCFFHA?EHHG>AEDH@??<F_Mismatch_0_Sense_+_Library_PoolT
GAATACAGTAAAAGTTTACTGGA
>Frequency_1_QualityScore_D?HFAFH@AEGHIFIFI>DGGHGGIIIEHCEHIIIIGIBHHGGF9E??@)7@@@ACC;>5>898?CCCCDAA@:(+9>AA>CDAC:(:?C?CC?_Mismatch_0_Sense_+_Library_PoolT
GGCGACTGGTTGCGGAACATTTCATAGCAACAATATCGGCTGCCAAGGTCCCTAAATTTGGGGCATAATAAACATCCTAATTATGAGCCACTCC
>Frequency_1_QualityScore_FFHHHHHJJJJJJJJJJJJJJJJJJJJIJJJJIIJJJJIJJJJJJJJJJJJIIIJJJJJJIIJJJJIIJHHHHHHHHFFFDDDDDDDDDDDDDD_Mismatch_0_Sense_+_Library_PoolT
GGGGCATAATAAACATCCTAATTATGAGCCACTCCAGATGTAGCTATTAGCCATCTTCCTATGCATAATCTCATGTCGTCGCACCCACGACTTG
>Frequency_1_QualityScore_FFHGHG@CGFHDFGGIIIIGGGHIGIJBBC>FGBFHHGIJIJHHFF?C6?CDEEFDDEFFDEEFDEDCC@ADEDEADFDDDDDD?ACDDDEEEE_Mismatch_0_Sense_+_Library_PoolT
CTCGCGTAATATGGCGAAGGAGAAGCATTCTTCTACTGCCGCCAGGTGTTATTTATTTATTTATTATGTCTATATTAAAAAAAATTCTATTAAT
>Frequency_1_QualityScore_DAFFD8F@;EC<FHHAFGIBHI<9<CBGDGI@BGIIFECGBDHGIGIFGDGDHG>@FG8CHAABECB@(.;;;;>BB2\5<<BB8<<>BB9009_Mismatch_1_Sense_+_Library_PoolT
AGCCACTCCAGATGTAGCTATTAGCCATCTTCCTATGCATAATCTCATGTCGTCGCACCCACGACTTGAAGACGAGGGCGAAGGACGGCTCGCG
>Frequency_1_QualityScore_FFGHGGHJJIJIGIIJIGIIJIIIJJJJIJIJJJJJIIJJIJJJJIJJJJ=FGHIJIGHIFHFFFEEDECCDDBBB8?8:@?BB@BDBDB_Mismatch_0_Sense_+_Library_PoolT
CCACTCCAGATGTAGCTATTAGCCATCTTCCTATGCATAATCTCATGTCGTCGCACCCACGACTTGAAGACGAGGGTGAAGGACGGCTCG
>Frequency_1_QualityScore_FFHHHHHJJJJJJIJJJIIJJGIJGHIJ;EHHHHGHFDDDDB?=05@@CD>@AB;<5<2?2<<39>C>@@ACCCECDDD<BDDB:C>@ACCDCD_Mismatch_1_Sense_+_Library_PoolT
GGTCGCACCCACGACTTGAAGACGAGGGTGAAGGACGGCTCGCGTAATATGGCGAAGGAGAAGCATTCTTCTACTGCCGCCAGGTGTTATTTAT
>Frequency_1_QualityScore_B;CFFHBGEGEGHICFIFHE>AAA+AF@9E?FHIEI9FFIGGIHIIIHI>BFHBGGHGED:C)=.@FEGEG:CAA/8?6>=??8?=@B(,>>CA_Mismatch_1_Sense_+_Library_PoolT
ATAATAAACATCCTAATTATGAGCCACTCCAGATGTAGCTATTAGCCATCTTCCTATGCATACTCTCATGTCGTCGCACCCACGACTTGAAGAC
>Frequency_1_QualityScore_FFHFDHHFBHIDFIDHGIBGGGBGDF?@GGGIIDIGGIHBGHIDHIGFIEH4BF>=CCGGEEFECC:CCACACCCACDDCDDD:;>ACCDDCCC_Mismatch_1_Sense_+_Library_PoolT
CAGCATTCTTCTACTGCCGCCAGGTGTTATTTATTTATTTATTATGTCTATATTAAAAAAAATTCTATTAATAGAATACAGTAAAAGTTTACTG
>Frequency_1_QualityScore_FFHHHHHJIJJJJJJJJJJJIJJJHIGJJJJJJJJJJJJJJJJIJJJJHGHIIHBHFD?AADDDDDDDDDB@B@05?BDD@AAB9@@B<A_Mismatch_0_Sense_+_Library_PoolT
TTAGCCATCTTCCTATGCATAATCTCATGTCGTCGCACCCACGACTTGAAGACGAGGGTGAAGGACGGCTCGCGTAATATGGCGAAGGAG
>Frequency_1_QualityScore_FFHHHHHJJJJJJJJJJJJJJJJJJJJJJJJIIJIIIIIJIIJJJHCHHGIEHFF=ACEDDBBDBDDDB@@5>BBCC@CBB@D9@1<1<999:@_Mismatch_0_Sense_+_Library_PoolT
GCCATCTTCCTATGCATAATCTCATGTCGTCGCACCCACGACTTGAAGACGAGGGTGAAGGACGGCTCGCGTAATATGGCGAAGGAGAAGCATT
>Frequency_1_QualityScore_FFHHHHHJJIJJJJJJJJJJJJJIJJIJGIJHJIJJJJJJJGJJJJJJIJJIJJIJJJJJIJJGHFDEDCDDDEEEEEDDDDDDDDEEDDBCAC_Mismatch_1_Sense_+_Library_PoolT
AGGAGAAGCATTCTTCTACTGCCGCCAGTTGTTATTTATTTATTTATTATGTCTATATTAAAAAAAATTCTATTAATAGAATACAGTAAAAGTT
>Frequency_1_QualityScore_A?FFDHHI:FGIIIIIGIIIIIGGBGEEED*B?B8BFHEEGC@FGAGHB8AC:;?>DD>>@>CCCCCDA@CC@CCCCC?C:@:>CC::>>CCCD_Mismatch_2_Sense_+_Library_PoolT
GAACATTTGATAGCAACAATATCGGCTGCCAAGGTCCCTAAATTTGGGGCATAATAAACATCCTAATTATGAGCCACTCCAGATGTATCTATTA
>Frequency_1_QualityScore_FFHHHHHIIJJJJIIJJJIJIIJJGIIIJJJJJJJJIIGIJJJJJJJJJJJJIJHIIIJJDHGGIIHHGHEDEEFDDE_Mismatch_0_Sense_+_Library_PoolT
TATTTATTTATTTATTATGTCTATATTAAAAAAAATTCTATTAATAGAATACAGTAAAAGTTTACTGGAGTTGTCGTA
>Frequency_1_QualityScore_DDDHHHFGDAHD;F9E;CFCGFHIB>?DH@B:@:?FFF@DECGFH@F@CFHG>C@@DAEEHHDDCBDDEC<@AC<>C@ACC(;:>CD>:>AA@C_Mismatch_0_Sense_+_Library_PoolT
CAATATCGGCTGCCAAGGTCCCTAAATTTGGGGCATAATAAACATCCTAATTATGAGCCACTCCAGATGTAGCTATTAGCCATCTTCCTATGCA
>Frequency_1_QualityScore_FDHBADFIJGGDHHIJJJGEHHIGEFGGCHHJJGCHCIGGIDDEB@FHGGEFEHI@=@HICHIEA>=7=7;;CCFC>@C@C6>@CCCCDC@C??_Mismatch_0_Sense_+_Library_PoolT
AAGGTCCCTAAATTTGGGGCATAATAAACATCCTAATTATGAGCCACTCCAGATGTAGCTATTAGCCATCTTCCTATGCATAATCTCATGTCGT
>Frequency_1_QualityScore_DDHHHDFD:CGBHGGI>D?D@F8B6@@CEGHHGIIFEHEHHEEEC?BB;>:@CDCEBCCECDCECDC@:>CDEBDDDE@CCCCBBB?@CDEEEC_Mismatch_1_Sense_+_Library_PoolT
GGCTCGCGTAAGATGGCGAAGGAGAAGCATTCTTCTACTGCCGCCAGGTGTTATTTATTTATTTATTATGTCTATATTAAAAAAAATTCTATTA
>Frequency_1_QualityScore_FFHHHHHJIJJJJJJJJJJJJJJIIIJJJJJIJJJJIIJJJJIIIH;BBDFFCEDDDDD@7700??CD>><>@B9@2<1<9>?>ACCD@@>@@3_Mismatch_0_Sense_+_Library_PoolT
CTATGCATAATCTCATGTCGTCGCACCCACGACTTGAAGACGAGGGTGAAGGACGGCTCGCGTAATATGGCGAAGGAGAAGCATTCTTCTACTG
>Frequency_1_QualityScore_FFHHHHHJCGHIJJJJJJJIJJJJGJJIJJIIJJJJJJJJJIJJJJJJIIJIJJIIHHHHGHHFFFF_Mismatch_0_Sense_+_Library_PoolT
CCGCCAGGTGTTATTTATTTATTTATTATGTCTATATTAAAAAAAATTCTATTAATAGAATACAGTA
>Frequency_1_QualityScore_FFHHHHHJJJJJJ)BHIIHGJIIIJJIJJJJJJJJIIJIJJJJJIJJJJJJJIJIJHHFFFC(;@ACDDDDDB8<ACDDDDDDDDB&09.5?<D_Mismatch_1_Sense_+_Library_PoolT
CTCCAGATGTAGCGATTAGCCATCTTCCTATGCATAATCTCATGTCGTCGCACCCACGACTTGAAGACGAGGGTGAAGGACGGCTCGCGTAATA
>Frequency_1_QualityScore_FFHHHHHJJGHGJHJJJJJJJJJJGIIIJJJJJJJJJJIIJJJJJJJHIIIIIGIIJJJJJI_Mismatch_0_Sense_+_Library_PoolT
TTATTTATTATGTCTATATTAAAAAAAATTCTATTAATAGAATACAGTAAAAGTTTACTGGA
>Frequency_1_QualityScore_DDDDD:@?1?D8:??D3?07?A(8(87)=7@@@D@=?C37>@\9@33=->(8:>AD5>AD5>AE3:A4>3:>A>AAAD:_Mismatch_0_Sense_+_Library_PoolT
GGCTCGCGTAATATGGCGAAGGAGAAGCATTCTTCTACTGCCGCCAGGTGTTATTTATTTATTTATTATGTCTATATTA
>Frequency_1_QualityScore_FFHHHHHJJIJJGGJIJJJJIIIFHFGGGIJJJJJJJJJJJJJJJGIJIJJJJJJJJIHFDDDDEDEEEDDDDDDDDDDDEEDDDD>CDEDDDD_Mismatch_1_Sense_+_Library_PoolT
AGCATTCTTCTACTGCCGCCAGGTGTTATTTATTTATTTATTATGTCTATATTAAAAAAAATTCTATTAATAGAATACAGTAAAAGTTTACTGA
>Frequency_1_QualityScore_FFHHHHFJJIIJIJIJIJJJGIGIIIJIGGIJIJIGIJJIJJJIGHIIJGIHICGGIIJJJIGIIIJJIDEEHFHAEFFFEFFFE@DDDBDDBB_Mismatch_1_Sense_+_Library_PoolT
CTAAATTTGGGGCATAATAAATATCCTAATTATGAGCCACTCCAGATGTAGCTATTAGCCATCTTCCTATGCATAATCTCATGTCGTCGCACCC
>Frequency_1_QualityScore_FFHHHHGJJIJJJJJJJJJJJJJJHHIJJJJJJJJJJJJJJJJJIJJJJJJIIJIHHEFFD?BBDDDBDDDBDDBB?B@DEEECDD<9BBDAB?_Mismatch_1_Sense_+_Library_PoolT
CTATTAGCCATCTTCCTATGCATAATCTCATGTCGTCGCACCCACGACTTGAAGACGAGGGTGAAGGACGGCTCGCTTAATATGGCGAAGGAGA
>Frequency_1_QualityScore_FFHHHHHJJJIJIJJIJJJJJJJIJHIJJJJJJJJJJJJJJJJJJJJJJJGGJJJJJJHHHFFDDDDDDDDDDDDDDDD8??CDDBDDDDDD@>_Mismatch_1_Sense_+_Library_PoolT
GAGCCACTCCAGATGTAGCTATTATCCATCTTCCTATGCATAATCTCATGTCGTCGCACCCACGACTTGAAGACGAGGGTGAAGGACGGCTCGC
>Frequency_1_QualityScore_FFDHFHGJIJJIGHIGIJJ<EHHIIGHHCHIJGIIJIJJIHGHIJ_Mismatch_1_Sense_+_Library_PoolT
ATTCTATTAATAGAATACAGTAAAAGTTTACTGGAGTTGTCGTAA
>Frequency_1_QualityScore_FFGHHFHJJIIJJJJJJJJIJIJJIIJJJJJJJJJJJJJJJIJHHCDEFFFEEDEEEEEDEDEDEEDFFCDEEEEEEDDDDDDDDDEEEEEEDE_Mismatch_0_Sense_+_Library_PoolT
TCGCGTAATATGGCGAAGGAGAAGCATTCTTCTACTGCCGCCAGGTGTTATTTATTTATTTATTATGTCTATATTAAAAAAAATTCTATTAATA
>Frequency_1_QualityScore_FFHHHHHJJJJJJJIJJIJIJIJJJJJJIJJJJHIJJJJGJJJ?EHFFFFFCDDDD@DB&5?<CC@CABD@<B1228993:@@CD>4:@CCCCB_Mismatch_0_Sense_+_Library_PoolT
TGCATAATCTCATGTCGTCGCACCCACGACTTGAAGACGAGGGTGAAGGACGGCTCGCGTAATATGGCGAAGGAGAAGCATTCTTCTACTGCCG
>Frequency_1_QualityScore_FFGHHHHJJJJJJJIJJJJJ?FHIIJJJJJJJJJJJJIJJJJIIIIJFIJJJJJIJHFFEDEDEEEFEEDDDDDDCDFEDDDDCDEEDDDDCDC_Mismatch_0_Sense_+_Library_PoolT
ATTCTTCTACTGCCGCCAGGTGTTATTTATTTATTTATTATGTCTATATTAAAAAAAATTCTATTAATAGAATACAGTAAAAGTTTACTGGAGT
>Frequency_1_QualityScore_FFHHFHDGIIGIJIGIHHIIGA;F9CC??BGHG9FHBHEDHGGIGGGIIGIIIGEHFHFGHHGF?BDFFCEEE9;@>CC@@CCCED>A>>ACDD_Mismatch_0_Sense_+_Library_PoolT
TTCATAGCAACAATATCGGCTGCCAAGGTCCCTAAATTTGGGGCATAATAAACATCCTAATTATGAGCCACTCCAGATGTAGCTATTAGCCATC
>Frequency_1_QualityScore_FFHHHHHJJIIJJIJJJJJJJJJJIJJJJJIJJJIJJJJJIJJJJIIIJJJJJJJJJJJIIJJIJJJHHGHHGFFFFFFEEEEEEEDDDDDDDE_Mismatch_0_Sense_+_Library_PoolT
CTGCCAAGGTCCCTAAATTTGGGGCATAATAAACATCCTAATTATGAGCCACTCCAGATGTAGCTATTAGCCATCTTCCTATGCATAATCTCAT
>Frequency_1_QualityScore_FFHHHHHJJIJJJJJIJIIJJJJJJJJJJJIJJJJIIJJJJJJJJJJJJJJJJJJIJHIJJJJJJJJJIDEHFFDDDDDDDDDDDDDDDBDDDD_Mismatch_1_Sense_+_Library_PoolT
AAACATCCTAATTATGAGCCACTCCAGATGTAGCTATTAGACATCTTCCTATGCATAATCTCATGTCGTCGCACCCACGACTTGAAGACGAGGG
>Frequency_1_QualityScore_FFHHHHHJJJJJJJJJJIJJJJJJJIIIJJJJIJJJJJJJJJJJJJJJJJJJJJGIHHHHFFFFDDDDDB?BDDDDDDDDDD@BB05<<@B:CB_Mismatch_0_Sense_+_Library_PoolT
AGATGTAGCTATTAGCCATCTTCCTATGCATAATCTCATGTCGTCGCACCCACGACTTGAAGACGAGGGTGAAGGACGGCTCGCGTAATATGGC
>Frequency_1_QualityScore_D?DFHFHIJJJJJIIJIIGIJJJJJIJJJJHIFGGIIIHIJJIJJJJIIJIJIIJJIIJJIIIIJJJIJADGEEHEAEEFFDD=ABDDDDDBDD_Mismatch_1_Sense_+_Library_PoolT
TATTAATAGAATACAGTAAAAGTTTACTGGAGTTGTCGTATATCATCCCTTCAAAGCTCCAGACATTAGTTGAAAGTTTCGGGTTGCGATTAGA
>Frequency_1_QualityScore_FFHHHGGJGJIIGHHJGGIJJIJHIIJJIIIIJIJJJJJJJJJJJJJJIIHGIIJJHHHHEFFFFFFFEEEEEEEDDDDDEDDDDCDEEDDCCC_Mismatch_0_Sense_+_Library_PoolT
CGGCTGCCAAGGTCCCTAAATTTGGGGCATAATAAACATCCTAATTATGAGCCACTCCAGATGTAGCTATTAGCCATCTTCCTATGCATAATCT
>Frequency_1_QualityScore_FFHGHHGIGGHGIGJIIIIIEGIIEHDFHIGIGIIJJJGGGGGGIHEGGHIGIIGIGIJHIHJJHGHHGHHADFEFCEDDECECCCCCCCDDDD_Mismatch_0_Sense_+_Library_PoolT
TGCCAAGGTCCCTAAATTTGGGGCATAATAAACATCCTAATTATGAGCCACTCCAGATGTAGCTATTAGCCATCTTCCTATGCATAATCTCATG
>Frequency_1_QualityScore_8:A4BF4:A<;1CGEGGAEF:DFD99?*?D<60A;(;(@EH(=\93A?_Mismatch_0_Sense_+_Library_PoolT
CTCATGTCGTCGCACCCACGACTTGAAGACGAGGGTGAAGGACGGCTC
>Frequency_1_QualityScore_FFHHHHHIJJJJJJJJHIJJJIJJJJJJIJJGGIIJJHGIJJJJJJJJJJJJJJIIJJJJJJIIIJIGHDHIHHGHHHFDFDABBDDDDDDDCD_Mismatch_1_Sense_+_Library_PoolT
ATTAATAGAATACAGTAAAAGTTTACTGGAGTTGTCGTATATCATCCCTTCAAAGCTCCAGACATTAGTTGAAAGTTTCGGGTTGCGATTAGAT
>Frequency_1_QualityScore_FFHHHHHJIJIJJJJJIFGIIHJJHGIGIBFHJHGIIIBHHEIIHJJJJIJIGGEHIHHGFHFFFFFFFCECCEEDDDCDD:ACA@CDDECDEA_Mismatch_0_Sense_+_Library_PoolT
AACATTTCATAGCAACAATATCGGCTGCCAAGGTCCCTAAATTTGGGGCATAATAAACATCCTAATTATGAGCCACTCCAGATGTAGCTATTAG
>Frequency_1_QualityScore_FFHHHHHJJJJJJJJJJJJGJIIIJJIJIIJJJJJHIJJJJJDHGIJJJIIJIJJJJJJHHHGHHHFFFFEEEEEEDDDDDDDDDDDDEDDDDC_Mismatch_0_Sense_+_Library_PoolT
ATCATCCCTTCAAAGCTCCAGACATTAGTTGAAAGTTTCGGGTTGCGATTCGATTTTTAATAAATCCCAAAGGAAACCCGACGATAATACAAGT
>Frequency_1_QualityScore_FFHHHHHIJIJJIJJJJJJJJJJJJJJJJJJJJFGFHIJJJJJJJJJJHHHHGHHHFFFFFFFFEEEEDDDDDDEEEEEEEEDDDDDDDDDEDD_Mismatch_0_Sense_+_Library_PoolT
GCGAAGGAGAAGCATTCTTCTACTGCCGCCAGGTGTTATTTATTTATTTATTATGTCTATATTAAAAAAAATTCTATTAATAGAATACAGTAAA
>Frequency_1_QualityScore_?;BD=<AF<@?:?IIIFIIIB19*:94DG9GBFA*?*B9*9B>B@=88/=;@:3@C@;)7\-._Mismatch_2_Sense_+_Library_PoolT
TATGTCTATATTAAAAAAAATTCTATTAATAGAATACAGAAAAAGTTTACTGGAGTTGACGTA
>Frequency_1_QualityScore_FFGHHHHJJIEGIJHIJFIIIJJGGADFBG3D;DBGHI3BCAEHHIIHJDAA;?@DEDC>@CE@ACCDAC3>@ACCCA??@A:CC:AD::B>@@_Mismatch_1_Sense_+_Library_PoolT
GAACATTTCATAGCAACAATATCGGCTGCCAAGGTCCCTAAATTTGGGGCATAATAAACATCCTAATTATGAGCCACTCCAGATGTATCTATTA
>Frequency_1_QualityScore_FDHHDHFGD<AEGFCHB6@<:@A>E5AECHE3?(99A>B==5A(,(:>33;@::3(>ACB7>B;?4>:<:>CCBDCC>:AC3>A:B>:BCBDC:_Mismatch_0_Sense_+_Library_PoolT
AGACGAGGGTGAAGGACGGCTCGCGTAATATGGCGAAGGAGAAGCATTCTTCTACTGCCGCCAGGTGTTATTTATTTATTTATTATGTCTATAT
>Frequency_1_QualityScore_DDHFHHHI<E:1?FFDHGICG:FEH(@6@AAAEHEEHC>?EECC@8>A39A(::?>CCD>CCA(:;B(>>(4(:+:4::ACC_Mismatch_1_Sense_+_Library_PoolT
GACGGCTCGCGTAATATGGCGAAGGAGAAGCATTCTTCTACTGCCGCCAGGTGTTATTTATTTTTTTATTATGTCTATATTA
>Frequency_1_QualityScore_FFHHHHHJJIJJJIIIJIIJJJJIJIJJJJIJJGJJJJIJIIJJJJIIIJGIJIJJJIJJGHIHGHHFFDEFDEACDEEDCCDCCDDCDD@@BD_Mismatch_0_Sense_+_Library_PoolT
TTTATTATGTCTATATTAAAAAAAATTCTATTAATAGAATACAGTAAAAGTTTACTGGAGTTGTCGTATATCATCCCTTCAAAGCTCCAGACAT
>Frequency_1_QualityScore_DDFFF:@?):D69:0B?@6?;F26.=;)77@@AEEE>C9;>B9<?9;?(:,<:>AD3>AD5>AD4:A3:4:>>>@@>B3>ABBBBB(:3:>@B4_Mismatch_0_Sense_+_Library_PoolT
GGCTCGCGTAATATGGCGAAGGAGAAGCATTCTTCTACTGCCGCCAGGTGTTATTTATTTATTTATTATGTCTATATTAAAAAAAATTCTATTA
>Frequency_1_QualityScore_FFHHHHHJIIIJIIJIJIHIJIIIIGHJJIIJEFHJIJJJJJJIJHJEEIJJJJJJJJJJHGDDDCDAC>CC@BDDD8?ACDCDDDDBDD_Mismatch_0_Sense_+_Library_PoolT
GCCACTCCAGATGTAGCTATTAGCCATCTTCCTATGCATAATCTCATGTCGTCGCACCCACGACTTGAAGACGAGGGTGAAGGACGGCTC
>Frequency_1_QualityScore_FFHHHHHIJJJIJJJIJJIJJJGIGJJJJJIJJIJEHIJJJJJJJJGGBGIJGHIIFHGJIIHIIIHEHGH_Mismatch_0_Sense_+_Library_PoolT
GTTATTTATTTATTTATTATGTCTATATTAAAAAAAATTCTATTAATAGAATACAGTAAAAGTTTACTGGA
>Frequency_1_QualityScore_FFHHHHGIJGIFHIIJJIJHIIJJIIJJJJJJJIJJJJJGJJJIJHGIJIGHJJGJJJJIIJIJIJIHHDFFDBDD@CCADCCDBDBB8?AACC_Mismatch_0_Sense_+_Library_PoolT
CCTAATTATGAGCCACTCCAGATGTAGCTATTAGCCATCTTCCTATGCATAATCTCATGTCGTCGCACCCACGACTTGAAGACGAGGGTGAAGG
>Frequency_1_QualityScore_FFHHHGHJIIJJJJJIJJIJJDGFHJIJIJJJJJJJJJJJJJJJIJIIEIJJJJJJJGFFEEEEEEEEECDCDDDDDDFEDDDDCCDEDDDCCD_Mismatch_1_Sense_+_Library_PoolT
CATTCTTCTACTGCCGCCAGGTGTTATTTATTTATTTATTATGTCTATATTAAAAAAAATTCTATTAATAGAATACAGTAAAAGTTTACTGGAA
>Frequency_1_QualityScore_FFHHHHHJJJIJJJJJJJJJJIJJJJJJJJJJJJJJJJJJJJJJJJJJJJHIJJIHHHGHFDDDD??BCCDDDBDBBD059&)8<@@CC?95<0_Mismatch_0_Sense_+_Library_PoolT
GTAGCTATTAGCCATCTTCCTATGCATAATCTCATGTCGTCGCACCCACGACTTGAAGACGAGGGTGAAGGACGGCTCGCGTAATATGGCGAAG
>Frequency_1_QualityScore_FFHHHHHIIIJIJJIJJJJHJIJIJJIJIJJIIFIIIJJJIJJJJJJJJJIIIIIFABHEHCBCBBDA>BD?<ACAC??BDDDDBBB-9BD@@D_Mismatch_0_Sense_+_Library_PoolT
CCAGATGTAGCTATTAGCCATCTTCCTATGCATAATCTCATGTCGTCGCACCCACGACTTGAAGACGAGGGTGAAGGACGGCTCGCGTAATATG
>Frequency_1_QualityScore_FFHHHHHJJHJJJJJJJJIJJJJHIHHIIJJIIJJJJJJJJJJJJJEIJJIJJJJJJJJJIJHHIIJJJIHHFHHFBDCEDDDDCBCDDDDDDD_Mismatch_0_Sense_+_Library_PoolT
AGAATACAGTAAAAGTTTACTGGAGTTGTCGTATATCATCCCTTCAAAGCTCCAGACATTAGTTGAAAGTTTCGGGTTGCGATTCGATTTTTAA
>Frequency_1_QualityScore_FFHHHHHJJJJJJJJJJJIJJJJJJJJJJJJJJJJJJJIJGIJIJJJJJJJJJHIJJIIIJJHHHHHFFDFFFFEEEEEEDDDCDDED@CDBD?_Mismatch_0_Sense_+_Library_PoolT
GGTCCCTAAATTTGGGGCATAATAAACATCCTAATTATGAGCCACTCCAGATGTAGCTATTAGCCATCTTCCTATGCATAATCTCATGTCGTCG
>Frequency_1_QualityScore_FFHHHHHJAGGHIJJJIJJJJJJJJJJJJJJIIJJJJJJJJIJJJIJJHHHHHHHHFFFFFFDEEEDEEDDDDEEDDDCDDCDDDDDBBDDDED_Mismatch_0_Sense_+_Library_PoolT
CCGCCAGGTGTTATTTATTTATTTATTATGTCTATATTAAAAAAAATTCTATTAATAGAATACAGTAAAAGTTTACTGGAGTTGTCGTATATCA
>Frequency_1_QualityScore_EFHDHFHJJGIHGGED@@F7@GBAFCHEHBHHH;B;@CE@AECDDCCCDDACCDBD<@B4>>@:CCC@CCC>CCC>CC:@:44>:@>@BD_Mismatch_1_Sense_+_Library_PoolT
GGGTTAAGGACGGCTCGCGTAATATGGCGAAGGAGAAGCATTCTTCTACTGCCGCCAGGTGTTATTTATTTATTTATTATGTCTATATTA
>Frequency_1_QualityScore_EFHHHHHJJJIIJJJIJJJJJJJJJIIJJJJJJJJJCHHIJIJJJJJJJGHIJJHHHHHHHHFFFFFFFEEDDDDDDDEEEEEEEDDDDDDDDD_Mismatch_0_Sense_+_Library_PoolT
ATGGCGAAGGAGAAGCATTCTTCTACTGCCGCCAGGTGTTATTTATTTATTTATTATGTCTATATTAAAAAAAATTCTATTAATAGAATACAGT
>Frequency_1_QualityScore_FFHHHHHJJIJJIJJIIIJJJJIIIJIJJJJJJJJJJJJJJJJJIJJJIGIIJJHHFFD?A?CDDBDDDDDD@BB-5?BDD:>A@5>>B_Mismatch_0_Sense_+_Library_PoolT
ATTAGCCATCTTCCTATGCATAATCTCATGTCGTCGCACCCACGACTTGAAGACGAGGGTGAAGGACGGCTCGCGTAATATGGCGAAGG
>Frequency_1_QualityScore_FFHGHHHJJJJJJIJJIJJIIJJIJJJJIIIJJJHIJJ_Mismatch_0_Sense_+_Library_PoolT
TAAAAAAAATTCTATTAATAGAATACAGTAAAAGTTTA
>Frequency_1_QualityScore_FFHHHHHIJJIGJII8CFGGEDHHGIGIGGH8BHEAE>B?CDDBD?A@AC>A@A@CDCC@C@3(9;;B59?+:38>CCDDBDEDDCD>CA3@_Mismatch_0_Sense_+_Library_PoolT
ACTTGAAGACGAGGGTGAAGGACGGCTCGCGTAATATGGCGAAGGAGAAGCATTCTTCTACTGCCGCCAGGTGTTATTTATTTATTTATTAT
>Frequency_1_QualityScore_FFHHHHHJJJJJJJJJJJJJJJJJJJJJIJJJJJJJJJJJJJJJJJJJHIJJJJJHHHHHHFFDDD=?BCCDDDDDDDDBB<&5?@D@@AB@09_Mismatch_0_Sense_+_Library_PoolT
TGTAGCTATTAGCCATCTTCCTATGCATAATCTCATGTCGTCGCACCCACGACTTGAAGACGAGGGTGAAGGACGGCTCGCGTAATATGGCGAA
>Frequency_1_QualityScore_FFHHHHHJJJJJJJJAFFHHGIJIJJJGIJJJJJJJJIHIJJIJJJIJJIJIHHHHHFFFFFFFEEEEDEEDDEDDDDCDDEDDDDD_Mismatch_0_Sense_+_Library_PoolT
TCTACTGCCGCCAGGTGTTATTTATTTATTTATTATGTCTATATTAAAAAAAATTCTATTAATAGAATACAGTAAAAGTTTACTGGA
>Frequency_1_QualityScore_FFHGFHGJJJGIII8CGHIBDBHIJDGEHB;BC;AA9@B<=@?;599?9>?>@@(>A@CC::>C-;@@BB-9)0<C>:>:AD:@CDDDDAAAB@_Mismatch_2_Sense_+_Library_PoolT
CTTGAAGACGAGGGTGAAGGACGGCTCGCGTAATATGGCGAAGGAGAAGCATTCTTCTACTGCCGCCAGGGGGTATTTATTTATTTATTATGTC
>Frequency_1_QualityScore_FFHHHHHJJJJJJJJJJJJJJJJJIIJHGJJHJJJJJJJJJJJJJJJJIJCHIJJIJJIHHHHHFFFFFFEEEEECDDBDDDDDDDDDDDDDDB_Mismatch_0_Sense_+_Library_PoolT
TGTCGTATATCATCCCTTCAAAGCTCCAGACATTAGTTGAAAGTTTCGGGTTGCGATTCGATTTTTAATAAATCCCAAAGGAAACCCGACGATA
>Frequency_1_QualityScore_DFHHGHHGIGIIIEIJJJIDFBFGBHIGIJGIH0??F<DEIHHIIGJJJJJIEHIDGIICGEHFEECHDDDDDDD>ADDCDDDDDDDACCBDC@_Mismatch_1_Sense_+_Library_PoolT
TCGAAGGAGAAGCATTCTTCTACTGCCGCCAGGTGTTATTTATTTATTTATTATGTCTATATTAAAAAAAATTCTATTAATAGAATACAGTAAA
>Frequency_1_QualityScore_FFHHHHFIIIIIEHIJGIJGIJJJJJJJIGIIIIJJJJJJIJJJIJIGIIIIIHJGIJIIHIJEHHEHFFEF_Mismatch_0_Sense_+_Library_PoolT
TTATTTATTATGTCTATATTAAAAAAAATTCTATTAATAGAATACAGTAAAAGTTTACTGGAGTTGTCGTAT
>Frequency_1_QualityScore_DDHFFFDI<CEGIIIIIIGIIGAB;BHHGCEHHF9>AC?ABA=C>@A>@@:@CAACDDB>>;BB>C@?>>>CBDCD@DCDCDC>CC3:4(::A@_Mismatch_0_Sense_+_Library_PoolT
GACGAGGGTGAAGGACGGCTCGCGTAATATGGCGAAGGAGAAGCATTCTTCTACTGCCGCCAGGTGTTATTTATTTATTTATTATGTCTATATT
>Frequency_1_QualityScore_FFHHHHHJIJJJJJJJJJJJJJJIJIJJIGJJJIJIJJJJJJJIIJJJGJJJHHHFF@DFEEEEC@DDDB@B@5<BBDCDDD<<@<BBB8<39>_Mismatch_1_Sense_+_Library_PoolT
TAGCCATCTTCCTATGCATAATCTCATGTCGTCGCACCCACGACTTGAAGACGATGGTGAAGGACGGCTCGCGTAATATGGCGAAGGAGAAGCA
>Frequency_1_QualityScore_FFHHHFFHJJJJJJJJJJJJJJJJJJJJJJJJJJJJJJJJJJJIIJJJJJJJJJJJIJJJJIJJJIHHHHHFFFFFFFEEEEEEEDDDDEDEDD_Mismatch_0_Sense_+_Library_PoolT
CAAGGTCCCTAAATTTGGGGCATAATAAACATCCTAATTATGAGCCACTCCAGATGTAGCTATTAGCCATCTTCCTATGCATAATCTCATGTCG
>Frequency_1_QualityScore_FFHHHHHJJJJJJJJJJJBHFHEHHHGGIJJIJEIIJJJJJJJJJJJJJJJJIIJJJIFHHHHHFFFFCCEEEEEEDDEDDEEDDDDDDDEDDD_Mismatch_1_Sense_+_Library_PoolT
ACAACAATATCGGCTGCCAAGGTCCCTAAATTTGGGGCATAATAAACATCCTAATTATGAGCCACTCCAGATGTAGCTATTAGCCATCTTCCTA
>Frequency_1_QualityScore_FFHHHHHJIJJJJIJJJ?HHIJJHHHIIJJGHE5>CACDCCBB?BDB9?<<9?>@CDDDCA@CCAAC>B99@B+::?CDDDDDDEEDDEDDD@B_Mismatch_0_Sense_+_Library_PoolT
CGACTTGAAGACGAGGGTGAAGGACGGCTCGCGTAATATGGCGAAGGAGAAGCATTCTTCTACTGCCGCCAGGTGTTATTTATTTATTTATTAT
>Frequency_1_QualityScore_FFHHHHHJJJJJJJJJJJJJIJJJJJJJJIJJJJJJJJJGIIJJJIHHF?ABCEEDBDDDDDDDD-9?BDDDCBB9BDD?B?BC?>>CCDEDD:_Mismatch_0_Sense_+_Library_PoolT
TTCCTATGCATAATCTCATGTCGTCGCACCCACGACTTGAAGACGAGGGTGAAGGACGGCTCGCGTAATATGGCGAAGGAGAAGCATTCTTCTA
>Frequency_1_QualityScore_FFHHHHHJJJJJJJJJIJGIJJJIJJJJJJJJJJJJJIIIJJIHGJJJJJJJJFGIIJJHHHHHHFFFFFFEEEDEEDDDDDDDDDDDDDCCDC_Mismatch_0_Sense_+_Library_PoolT
TGTCTATATTAAAAAAAATTCTATTAATAGAATACAGTAAAAGTTTACTGGAGTTGTCGTATATCATCCCTTCAAAGCTCCAGACATTAGTTGA
>Frequency_1_QualityScore_FFHHHHFIGIJHIIIJJJJJJJJJJIJIJJJJJJJ9HHIJJJFHIIJJJHIJJIJJCHHJHHHFFFFFEAEEDDDEDDEDDDDDDDDDDDDDDD_Mismatch_0_Sense_+_Library_PoolT
TGGAGTTGTCGTATATCATCCCTTCAAAGCTCCAGACATTAGTTGAAAGTTTCGGGTTGCGATTCGATTTTTAATAAATCCCAAAGGAAACCCG
>Frequency_1_QualityScore_FFHHHHHJJJJJGJJJJJJJJJJJCGFHIJJJJJJJJJJJJJJJJJJJJJJIJJJJJJIJHFEEDEEEEEFEEDDDDCDDDDEDDDDCDEEDDD_Mismatch_0_Sense_+_Library_PoolT
AAGCATTCTTCTACTGCCGCCAGGTGTTATTTATTTATTTATTATGTCTATATTAAAAAAAATTCTATTAATAGAATACAGTAAAAGTTTACTG
>Frequency_1_QualityScore_FFHHHHHHIJHIJJJJJJJJJJJJJJJJJJJJJJJJJJJJJJJJJIIJJIIHIIIIIIJIIJIHFDDDDBDDDB@93@_Mismatch_0_Sense_+_Library_PoolT
ATTTATTATGTCTATATTAAAAAAAATTCTATTAATAGAATACAGTAAAAGTTTACTGGAAAAAAAAAAAAAAAACTA
>Frequency_1_QualityScore_FFHHHHHJJJJJJJJJJJJJJJJJJJJJJJGJJJJJJJJJJJJJJJIJJJJJJJJJJJJGHIJJJJHHGEHH_Mismatch_0_Sense_+_Library_PoolT
ATTTATTTATTTATTATGTCTATATTAAAAAAAATTCTATTAATAGAATACAGTAAAAGTTTACTGGAATAA
>Frequency_1_QualityScore_FBDFDBAGGGDG<FHIGIDHCDHGGGIGIIIIIIIIIIIIIGIIGHGIEHHDFBDDEEEEA@CCBBBCCCCBBC_Mismatch_1_Sense_+_Library_PoolT
AGTTTCGGGTTGCGATTCTATTTTTAATAAATCCCAAAGGAAACCCGACGATAATACAAGTTTTTTTCACCCAA
>Frequency_1_QualityScore_FFHHHHHJJJJJJJJJJJJJJJHJJJJJJFHIJIJJJJJJJIJJJIJJJJJIJJJJJJJHHHHHFFFDDBDDDDDEDDDD>@DDDDDDDDDDBB_Mismatch_0_Sense_+_Library_PoolT
AGCTCCAGACATTAGTTGAAAGTTTCGGGTTGCGATTCGATTTTTAATAAATCCCAAAGGAAACCCGACGATAATACAAGTTTTTTTCACCCAA
>Frequency_1_QualityScore_FFFF?FFCHEHDI?IE>HHIHFGGGG<G*BDAHEG>GGICGIHHIGEGGGF7;C@;AED<?B?CCCC>>:>>CBC@CAA@BCC_Mismatch_1_Sense_+_Library_PoolT
TTAGTTGAAAGTTTCGGGTTGCGATTAGATTTTTAATAAATCCCAAAGGAAACCCGACGATAATACAAGTTTTTTTCACCCAG
>Frequency_1_QualityScore_FFHHHHHJJJJIJJJJJJJJJJJJIJJHHHJJJJJJJJJJJJJIIIIIJIJJJJJJJJJJJJHFDEEDEDDEEDDEDDDDDDDDED>ACDCDDE_Mismatch_0_Sense_+_Library_PoolC
GAGAAGCATTCTTCTACTGCCGCCAGGTGTTATTTATTTATTTATTATGTCTATATTAAAAAAAATTCTATTAATAGAATACAGTAAAAGTTTA
>Frequency_1_QualityScore_FFHHHHHIJJJJJJJJJJJJJJJJJJJJJJJJJJJJJJJJJJJJJJJIJHF@BBEDEEEDDDDD55;5><?CD>ABD9B<B?A<B?93:@ADEA_Mismatch_0_Sense_+_Library_PoolC
TCTTCCTATGCATAATCTCATGTCGTCGCACCCACGACTTGAAGACGAGGGTGAAGGACGGCTCGCGTAATATGGCGAAGGAGAAGCATTCTTC
>Frequency_1_QualityScore_FDHBD@DFGIHIIGIIBEHIBHHIIIG>GHEFCFGHIFE6;C8(==E9(7;?>;>;(5;AC@;=B;?@C5;@>>CCCCCCCCDACC@::>>9><_Mismatch_0_Sense_+_Library_PoolC
AGGCGACTGGTTGCGGAACATTTCATAGCAACAATATCGGCTGCCAAGGTCCCTAAATTTGGGGCATAATAAACATCCTAATTATGAGCCACTC
