# Supplementary material for: Differential Gene Expression Reveals Candidate Genes for Drought Stress Response in Abies alba (Pinaceae)
Source: PLoS One. 2015 Apr 29;10(4):e0124564. doi: 10.1371/journal.pone.0124564 (PMC4414588; doi:10.1371/journal.pone.0124564)
Supplement: S3 File — (GZ) [file pone.0124564.s003.gz › comp20136_c0_seq2 #or# comp20136_c0_seq3.fa]

>comp20136_c0_seq2 len=398 path=[1:0-118 2313:119-119 2314:120-125 2320:126-163 528:164-198 563:199-206 2430:207-214 2438:215-226 591:227-233 598:234-282 2502:283-283 821:284-305 670:306-307 672:308-397] : tr|A9NQN6|A9NQN6_PICSI Putative uncharacterized protein OS=Picea sitchensis PE=2 SV=1 e-value: 9e-13 blast score: 73.6
AAGACATTGGTGCAGAAATGGTGGAACATATACAATGACCCCTCTCTGGTTCACCTTGGATCAGGAGACACAATTTCGGAGGCGGGCAGAAAATCAAATGATCTGCAACAAGCGGTTGCAAATTCTTTCCTTGCTGCGATGCCAACGCCCCCCAACTTGATGCCAGCTCCGCCCGCAGCTTAAGATATTTGAATTTTTTCAAAAGTTTTCATAGTAACATGTGACATATTGTACATACAAAAGATATTACTGTATATACTATTTAAAGAGGAGGCTGTATATCCTAAAAGATCAAAGATGGCGACATTGATGTTGCGTTAACAGTTATTGATTGTAAAGTAACTCCATTAATATTTGTATACAAATATTCAAATGTTCATTTCTATGATTTCGTGCCA
>comp20136_c0_seq3 len=497 path=[1:0-118 2313:119-119 2314:120-125 2320:126-163 2349:164-169 171:170-232 234:233-237 239:238-496] : tr|A9NQN6|A9NQN6_PICSI Putative uncharacterized protein OS=Picea sitchensis PE=2 SV=1 e-value: 1e-12 blast score: 73.6
AAGACATTGGTGCAGAAATGGTGGAACATATACAATGACCCCTCTCTGGTTCACCTTGGATCAGGAGACACAATTTCGGAGGCGGGCAGAAAATCAAATGATCTGCAACAAGCGGTTGCAAATTCTTTCCTTGCTGCGATGCCAACGCCCCCCAACTTGATGCCTGCTCCGCCTGCAGCTTAATATATTTCAAATTTTCAAAACAGTAGCCTGGACTGTATATATATTATATTCCACGGTCCGAAGTGGGGACAATTTGTATATAGGGAAGATAACAGCGTAGATCTTAAAAGATTGCGTTGACAGTTATTGTTTGTAAATTAATTCAAATAATATTTTTGTAAATTTACAAATTGCCAAAATTGTCAATATGTGTGATTTGGTGTCCATGGCTACTTTTTCTTTTTCTTTATTTGATTTTATTTATTTATTTAAATCTACATTATTTAATAAGATCACACAGCATCAATGTGTATAGAGGTTATTAACTGCTCCTA

>Frequency_16_QualityScore_EEHGGEGIHIIHHGHFHHIHIIIIIEHHHGFFCCBBCCCCCCBBCCBCCCBBCCCCCBBAB<@ACBBCBAACCCBCCCCCDCCC@CA@ABCBAB_Mismatch_0_Sense_+_Library_PoolT
CTTGGATCAGGAGACACAATTTCGGAGGCGGGCAGAAAATCAAATGATCTGCAACAAGCGGTTGCAAATTCTTTCCTTGCTGCGATGCCAACGC
>Frequency_11_QualityScore_EFGHHGHFHHIIHIIIIIHGHFFFEGDCDEEEEEDDDDDDCCCBB>BCCCDBACCDCCCDBCBCBCDC>@AACACDCCCCCABACDBCCCCBCB_Mismatch_0_Sense_+_Library_PoolT
CAATTTCGGAGGCGGGCAGAAAATCAAATGATCTGCAACAAGCGGTTGCAAATTCTTTCCTTGCTGCGATGCCAACGCCCCCCAACTTGATGCC
>Frequency_9_QualityScore_FFHHGGHIIJIIHIGIIGHIIIJIIFHIIIIIIGIIIHHIHIJIIIIFGFGGDCCAA?BCDCBABABCCBCCBCBCBBCBCCC:@ACCD@BCCD_Mismatch_0_Sense_+_Library_PoolT
CAATGACCCCTCTCTGGTTCACCTTGGATCAGGAGACACAATTTCGGAGGCGGGCAGAAAATCAAATGATCTGCAACAAGCGGTTGCAAATTCT
>Frequency_8_QualityScore_FFHGGGGHIIIJIIIJIIJJJIHIGIIIIIJIJJIJHIGIIGBBCDCCCDCDDBBBCCDDEDDDCDCDCACB<ACCDDCDDDEEDDDDDDCABC_Mismatch_0_Sense_+_Library_PoolT
CTCTGGTTCACCTTGGATCAGGAGACACAATTTCGGAGGCGGGCAGAAAATCAAATGATCTGCAACAAGCGGTTGCAAATTCTTTCCTTGCTGC
>Frequency_8_QualityScore_FFHGHHGIIJJJIJIJIJJIJJHIGIIIJJJJIJJIHIJJIHDDDDCDDDDDDDDDDDDDDDDCDDCDDABC=ACDDCABCDEEDDDDDBDDCC_Mismatch_2_Sense_+_Library_PoolT
CTCTGGTTCACCTTGGATCAGGAGACAAAATTTCGGAGGCGGGCAGAAAATCAAATGATCTGCAACAAGCGGTTGCAAATTCTTTCCTCGCTGC
>Frequency_8_QualityScore_FFHHHGHJJEGIGIIJIIJJIJJJJIIIJJJJIJIIJGIIIIJIIIIIIJJJJGHIIIHIIIHHHHGEECCCDCDBCBDDDDDCCDDCCCCDCD_Mismatch_1_Sense_+_Library_PoolT
CAGAAATGGTGGAACATATACAATGACCCCTCTCTGGTTCACCTTGGATCAGGAGACAAAATTTCGGAGGCGGGCAGAAAATCAAATGATCTGC
>Frequency_7_QualityScore_FFHGHHHJJJJJJIJJJHIJIJJJFEEDEEEEDDDDDDDDDEDDDDDDBDDDD?BDDDDDDDDEEDDDCCCDDDDD@CBACDDDDDDDDCDBCD_Mismatch_2_Sense_+_Library_PoolT
AGGAGACAAAATTTCGGAGGCGGGCAGAAAATCAAATGATCTGCAACAAGCGGTTGCAAATTCTTTCCTCGCTGCGATGCCAACGCCCCCCAAC
>Frequency_6_QualityScore_FFHHHHHJJJJHIIIIJIHIIGHHGFEFEDDEDEEEEEDDDDDDDDDABDDDDDCCDEEDDDDDCDDDDCBCDCDDCCDDDDDDDDDDDDDDCD_Mismatch_0_Sense_+_Library_PoolT
CACAATTTCGGAGGCGGGCAGAAAATCAAATGATCTGCAACAAGCGGTTGCAAATTCTTTCCTTGCTGCGATGCCAACGCCCCCCAACTTGATG
>Frequency_6_QualityScore_FFGGGGFIHGGIIJIHIJIIGIFIHIIFIIIIIIIIIIHIIIIIIIIJIIIHIIIIHEEBDCCDBCDCDBBDDDDDDDCDCDDDCCDBCCABB>_Mismatch_2_Sense_+_Library_PoolT
GGAACATATACAATGACCCCTCTCTGGTTCACCTTGGATCAGGAGAAAAAATTTCGGAGGCGGGCAGAAAATCAAATGATCTGCAACAAGCGGT
>Frequency_6_QualityScore_FFHHHHHJJJJIIIIIIJJJJJJJJGHIJJIGDDDCDDDDDDDDDDDDDEDDDDDCCDDDD?CDDCDCCCDEEDDDDDDDDDDCADDDDDDDDD_Mismatch_2_Sense_+_Library_PoolT
CTTGGATCAGGAGACAAAATTTCGGAGGCGGGCAGAAAATCAAATGATCTGCAACAAGCGGTTGCAAATTCTTTCCTCGCTGCGATGCCAACGC
>Frequency_6_QualityScore_EEFHHHFIGIIHHIGGHHIIFHHCHIHGEEGEIIIGIHEHHHIIHIGHEEGIIHCACBC@ACCC>BCCCCBDDCCCABCCCCBAB@5;>BCCCC_Mismatch_0_Sense_+_Library_PoolT
ATACAATGACCCCTCTCTGGTTCACCTTGGATCAGGAGACACAATTTCGGAGGCGGGCAGAAAATCAAATGATCTGCAACAAGCGGTTGCAAAT
>Frequency_5_QualityScore_FFFHHGFIJIHIHHIHHIIIIIGHIEGGGGFFDCDBDCDCCDDCDDDABCDDDDDCCCABC<=ACCDBDCACDD?CCBCDDDCB:@@ACBCCAB_Mismatch_1_Sense_+_Library_PoolT
CTTGGATCAGGAGACACAATTTCGGAGGCGGGCAGAAAATCAAATGATCTGCAACAAGCGGTTGCAAATTCTTTCCTCGCTGCGATGCCAACGC
>Frequency_5_QualityScore_FFFHHHHJJJJJJJIJJJJJIJIJHIJHIJJJJIIIJJJJJJJIIIIIIIIIHHHHGEGFFDDCCDDBCBCDDDDDDDDDDEDDDDDABDDCD;_Mismatch_0_Sense_+_Library_PoolT
GGAACATATACAATGACCCCTCTCTGGTTCACCTTGGATCAGGAGACACAATTTCGGAGGCGGGCAGAAAATCAAATGATCTGCAACAAGCGGT
>Frequency_5_QualityScore_FFHHHHHJJJJHIJIIJJHHHGGFFEEFEEEEEDEEEDDDDDDDDDD>CDDDDDDDDEEDDDDCDDDDDBADDDDDDDDDDDDDDCCDCDDDDD_Mismatch_2_Sense_+_Library_PoolT
CAAAATTTCGGAGGCGGGCAGAAAATCAAATGATCTGCAACAAGCGGTTGCAAATTCTTTCCTCGCTGCGATGCCAACGCCCCCCAACTTGATG
>Frequency_5_QualityScore_FFHHHHHJJJJJJGIIIIIIGFDCEEEDDDDDDDDDDEDDDDDDDDDDD9@DDDDDDDDEEDDDDDDDDAC@@CBBDDCDDDDDDCD>ADCDC@_Mismatch_0_Sense_+_Library_PoolT
GACACAATTTCGGAGGCGGGCAGAAAATCAAATGATCTGCAACAAGCGGTTGCAAATTCTTTCCTTGCTGCGATGCCAACGCCCCCCAACTTGA
>Frequency_5_QualityScore_EEGHGGGHIIJIIJJHIHIIGGHGIIGFHIIIIJIHJJIHHGHIHHHHIIEDEHEBBABB?BCDCCBACACCBCBCCCCCCCBBBC9@CCBBCB_Mismatch_1_Sense_+_Library_PoolT
ATACAATGACCCCTCTCTGGTTCACCTTGGATCAGGAGACAAAATTTCGGAGGCGGGCAGAAAATCAAATGATCTGCAACAAGCGGTTGCAAAT
>Frequency_4_QualityScore_EFHGHHHJJIIIHGGIGEIFIIHGIIIIIIJIHIHHIIIIHIIIHHDGIIHECB@BACCCCDADCDDCDCDCCCADBCCCDC:?ACACBCCCED_Mismatch_0_Sense_+_Library_PoolT
AATGACCCCTCTCTGGTTCACCTTGGATCAGGAGACACAATTTCGGAGGCGGGCAGAAAATCAAATGATCTGCAACAAGCGGTTGCAAATTCTT
>Frequency_4_QualityScore_FFHHHHHJJJJJJJHIIIIIJJJJJJJJIIJJJIGDDDCDDDDDDDDDCCDDECDDDDCDDCDD=CCCDCCCDDBDDCDDDCCDACA?BCCDCC_Mismatch_2_Sense_+_Library_PoolT
CACCTTGGATCAGGAGACAAAATTTCGGAGGCGGGCAGAAAATCAAATGATCTGCAACAAGCGGTTGCAAATTCTTTCCTCGCTGCGATGCCAA
>Frequency_4_QualityScore_FCEGGGGIIIIIIIIIGHIGIJIGDEEEEEEEDDDDCCCCDDDDDDCCCCCC=@A@CACDDCEECDDBCA@BBCCABCCDCDCDCCCDCC@AAB_Mismatch_1_Sense_+_Library_PoolT
GGAGACACAATTTCGGAGGCGGGCAGAAAATCAAATGATCTGCAACAAGCGGTTGCAAATTCTTTCCTCGCTGCGATGCCAACGCCCCCCAACT
>Frequency_4_QualityScore_EEEGDFGFFIIIIEEFGGHGC?FFFGFHGHHHGGACC@FEECCBA>ACA;A??AABCBBBAB@???>=@=>=;??CC?CC@BCCBACCB?B?A>_Mismatch_2_Sense_+_Library_PoolT
TCTGGTTCACCTTGGATCAGGAGACAAAATTTCGGAGGCGGGCAGAAAATCAAATGATCTGCAACAAGCGGTTGCAAATTCTTTCCTCGCTGCG
>Frequency_3_QualityScore_FFHHHHHIIIJIJIJJJDHHHHIJJHIJJJIJHJJJJJJJJJJIJHHJHJJJJIIIIJIIIHHGHGFFFCDEEEDACCCC@ACDDACB>>CDBC_Mismatch_1_Sense_+_Library_PoolT
CGTTGGTGCAGAAATGGTGGAACATATACAATGACCCCTCTCTGGTTCACCTTGGATCAGGAGACACAATTTCGGAGGCGGGCAGAAAATCAAA
>Frequency_3_QualityScore_FEGHFGGHIJJIJJJJJIEHIIJJJFEFEFDEEDDDDDDDDDDDDDDDDDBCCD@CDDDDDDDDEDDDDBCBCCDDA?BABDDDCDDCBACC?C_Mismatch_2_Sense_+_Library_PoolT
CAGGAGACAAAATTTCGGAGGCGGGCAGAAAATCAAATGATCTGCAACAAGCGGTTGCAAATTCTTTCCTCGCTGCGATGCCAACGCCCCCCAA
>Frequency_3_QualityScore_FFHHHHHJJFHIIIJJIJIGHGHGGGGFFFFFEEEEEEEDDDDDDBDCDDDDDDDEEDDDDDCDDCDC??BDDDDDCCDCDCDBCCDDDCDDDD_Mismatch_1_Sense_+_Library_PoolT
CAATTTCGGAGGCGGGCAGAAAATCAAATGATCTGCAACAAGCGGTTGCAAATTCTTTCCTCGCTGCGATGCCAACGCCCCCCAACTTGATGCC
>Frequency_3_QualityScore_FCGGEGHJIIJJJJJJJJJJJJIJHIGIFFHIJJJIHIIIIIJJJHHII>@FFGHHHHFEEFDCCCCDDCDDDDDBCCCDDDDDBDDDDBBDDD_Mismatch_1_Sense_+_Library_PoolT
GTGGAACATATACAATGACCCCTCTCTGGTTCACCTTGGATCAGGAGACAAAATTTCGGAGGCGGGCAGAAAATCAAATGATCTGCAACAAGCG
>Frequency_3_QualityScore_FFHHDEHGIIJIIIIIIIJJJIIIIGIIJIJIIIJGJJJJFIIIIIJIHIIIJIJIIJIIIIGDEEBCA>>?CDDBCDDDDDDDDDEDDCCCCD_Mismatch_0_Sense_+_Library_PoolT
ATGGTGGAACATATACAATGACCCCTCTCTGGTTCACCTTGGATCAGGAGACACAATTTCGGAGGCGGGCAGAAAATCAAATGATCTGCAACAA
>Frequency_3_QualityScore_FFGHHHHJJJJJJJJJJJIIHHGIIIIJJJJJIIJJIJEDDDDDDDDDDCCCDDDDEDDDDDCDDCDDA=BDDDDDDDEEDDDDDDDDCDD>BB_Mismatch_0_Sense_+_Library_PoolT
GGTTCACCTTGGATCAGGAGACACAATTTCGGAGGCGGGCAGAAAATCAAATGATCTGCAACAAGCGGTTGCAAATTCTTTCCTTGCTGCGATG
>Frequency_3_QualityScore_FFHHHHGIJJJJJJIJJJJJJJIJIJIJJJJJJJJJJJJJJJDDDCCDDDDDDDDDDDDDEDDDDDDDDACC>CCDCDDDDDEEDDCDDCDCCC_Mismatch_1_Sense_+_Library_PoolT
CTCTGGTTCACCTTGGATCAGGAGACACAATTTCGGAGGCGGGCAGAAAATCAAATGATCTGCAACAAGCGGTTGCAAATTCTTTCCTCGCTGC
>Frequency_3_QualityScore_FFHHHHHJJJJJIJIIJIIJIJJJJIJJJJJJJJJIJJJJJJJJJJJJHIIGEDDCDBDDDDDDDDDDDCDEDDDDDCDDDDCACCCDDCDDDE_Mismatch_1_Sense_+_Library_PoolT
CAATGACCCCTCTCTGGTTCACCTTGGATCAGGAGACAAAATTTCGGAGGCGGGCAGAAAATCAAATGATCTGCAACAAGCGGTTGCAAATTCT
>Frequency_3_QualityScore_FFHHHGHJHIJJJJJJIJJJIJJJFHHHIJJJHJJJJJIJHJHGDCDCACDDDDDCDDDDDDEDDDDDCBDBCC@CDCCDBDDDEEDDDDDCDD_Mismatch_0_Sense_+_Library_PoolT
CTCTCTGGTTCACCTTGGATCAGGAGACACAATTTCGGAGGCGGGCAGAAAATCAAATGATCTGCAACAAGCGGTTGCAAATTCTTTCCTTGCT
>Frequency_3_QualityScore_FEHHGGHIIGDFHIIHHIHJ;DFFFGHHIIJJEIIIGGIJHHIHIHIHGHHGHHHIFHGHIHGGEEEEFCDDDEDDBCACC?;@@AACBCCB;@_Mismatch_1_Sense_+_Library_PoolT
AGACGTTGGTGCAGAAATGGTGGAACATATACAATGACCCCTCTCTGGTTCACCTTGGATCAGGAGACACAATTTCGGAGGCGGGCAGAAAATC
>Frequency_3_QualityScore_FFHHHHHJJJJHIJJJGHJIIIIJJJJJJJJJHIIIJIIIHJIJJIIIJIGECCDDBCDBDDDDDDDDDDEDDDDDABDDDD>BDCBDBCDDEE_Mismatch_1_Sense_+_Library_PoolT
AATGACCCCTCTCTGGTTCACCTTGGATCAGGAGACAAAATTTCGGAGGCGGGCAGAAAATCAAATGATCTGCAACAAGCGGTTGCAAATTCTT
>Frequency_3_QualityScore_EFGGHHHJJJGIIIIJJJIIJIGIGHIFGEEDDDDDDDACDDDDDDEDDDDDDDDCBCCCCCDDDDDBDDCDDCD?BDCCCCCACCDDCCACAC_Mismatch_1_Sense_+_Library_PoolT
GGATCAGGAGACACAATTTCGGAGGCGGGCAGAAAATCAAATGATCTGCAACAAGCGGTTGCAAATTCTTTCCTCGCTGCGATGCCAACGCCCC
>Frequency_3_QualityScore_DEHGGGHIJJHIHHIFHIIJIHIHIIJDFGIGIIHIBGDFGFIIJHIHHEEACCDCDDDDCDBCCDDCDDDDDDDDDDCCB<@ACCB;ACDEEB_Mismatch_0_Sense_+_Library_PoolT
ATGACCCCTCTCTGGTTCACCTTGGATCAGGAGACACAATTTCGGAGGCGGGCAGAAAATCAAATGATCTGCAACAAGCGGTTGCAAATTCTTT
>Frequency_3_QualityScore_CEFEGGDGGCEDFFCFHGGGDEGGEGHGC>EED@GDCFHHCECDFF?=?=<=@ACCC??@<B>@CDBCB>B>?ABB==@AAAB??B>;CBCACC_Mismatch_2_Sense_+_Library_PoolT
CCCCTCTCTGGTTCACCTTGGATCAGGAGACAAAATTTCGGAGGCGGGCAGAAAATCAAATGATCTGCAACAAGCGGTTGCAAATTCTTTCCTC
>Frequency_3_QualityScore_EFGFHGGIGFHGHIHFFGFIHHGGFHGGFEEFEEEEDCABCBBA@<@ACCDBBDCDDCDCCDACDCDC@>ACCCDDDCC@CCCAABBCABDCDD_Mismatch_2_Sense_+_Library_PoolT
AAATTTCGGAGGCGGGCAGAAAATCAAATGATCTGCAACAAGCGGTTGCAAATTCTTTCCTCGCTGCGATGCCAACGCCCCCCAACTTGATGCC
>Frequency_3_QualityScore_FFGHHHGJICGHEIGIIIIHHIHHFHHGIHHIIIIIIHGHHIHIHEHHEHHIIEEBFHHHHIDFEFEBD9<?<99>9>B>>A?>>A>@CCCD@B_Mismatch_0_Sense_+_Library_PoolT
CAGAAATGGTGGAACATATACAATGACCCCTCTCTGGTTCACCTTGGATCAGGAGACACAATTTCGGAGGCGGGCAGAAAATCAAATGATCTGC
>Frequency_3_QualityScore_EEHHFHGJGIHIIEGIIIIHGIHIGHJIGHIIJIJJJJJJGHHIIHHGBCCDCBCCDDA>?A@CCCBEDCDBDDDDCCD>@ACCBCCCDDEDDD_Mismatch_0_Sense_+_Library_PoolT
GACCCCTCTCTGGTTCACCTTGGATCAGGAGACACAATTTCGGAGGCGGGCAGAAAATCAAATGATCTGCAACAAGCGGTTGCAAATTCTTTCC
>Frequency_2_QualityScore_FFHHHHHJJIJIIJJIJIJJJIJIJJJJIJJJJJJJJJJJJIJIJIHDDDDCDDDDDDBBCCCCCEDDDCCDDDCDDADDDDDDCDDEEDDDDD_Mismatch_0_Sense_+_Library_PoolT
CCCCTCTCTGGTTCACCTTGGATCAGGAGACACAATTTCGGAGGCGGGCAGAAAATCAAATGATCTGCAACAAGCGGTTGCAAATTCTTTCCTT
>Frequency_2_QualityScore_FFHHHHHJJJJIJJIJJJJJIJIIIIIHIJIJJJIIIJJIJIJGIGHHGGGIIIIIIEHGGEDDDDCAC?CDDBCCDDDCDEDDCDDDDCCBD<_Mismatch_1_Sense_+_Library_PoolT
GGAACATATACAATGACCCCTCTCTGGTTCACCTTGGATCAGGAGACAAAATTTCGGAGGCGGGCAGAAAATCAAATGATCTGCAACAAGCGGT
>Frequency_2_QualityScore_FFHHFHHIIIGIIIIIIIFGIEGIJDDEDEEEEEEBCCCCDDEDDDDDDDCCDD?BBCBCCCDDEEDCCCDDDDBCDACAACCDDDCDDDDDAD_Mismatch_0_Sense_+_Library_PoolT
CAGGAGACACAATTTCGGAGGCGGGCAGAAAATCAAATGATCTGCAACAAGCGGTTGCAAATTCTTTCCTTGCTGCGATGCCAACGCCCCCCAA
>Frequency_2_QualityScore_EFGGGGGIHIFGHBEEGIGHGHHIIIIIIIIIIIGHIHDGIHIIIGIFGGGIIE@?EEGDFCFDEFFE9>>B>?9=??ACC??ACABCCAACEC_Mismatch_0_Sense_+_Library_PoolT
GCAGAAATGGTGGAACATATACAATGACCCCTCTCTGGTTCACCTTGGATCAGGAGACACAATTTCGGAGGCGGGCAGAAAATCAAATGATCTG
>Frequency_2_QualityScore_FFHGHHHJIJIJJIJJIGIIGIHHHEGCDEEEEEEEDEEECDDCDDBDDDDDDDDDEECDDDDDDDDDDDDDDDDDDDDDDDDDDDDDCDDDDC_Mismatch_0_Sense_+_Library_PoolT
ACAATTTCGGAGGCGGGCAGAAAATCAAATGATCTGCAACAAGCGGTTGCAAATTCTTTCCTTGCTGCGATGCCAACGCCCCCCAACTTGATGC
>Frequency_2_QualityScore_FFHHHHHJJIIJJJJHJJJIIJIIJIJJJIJJJJJIJIIJIJIIJJJJJIIJIJJIFDDDDDBCCDDDDABCDDCCEDDDDDACCCDD>CDCCD_Mismatch_0_Sense_+_Library_PoolT
ATATACAATGACCCCTCTCTGGTTCACCTTGGATCAGGAGACACAATTTCGGAGGCGGGCAGAAAATCAAATGATCTGCAACAAGCGGTTGCAA
>Frequency_2_QualityScore_FFHGHHHIIJJJJJJJJCHIIIJJGEFCEEEEEDCCCDDCDEDDDCDDDDDACACCDDDCCDDEEDDDCCDDCCCDBDDCCDDDDDDCDDD9AC_Mismatch_0_Sense_+_Library_PoolT
AGGAGACACAATTTCGGAGGCGGGCAGAAAATCAAATGATCTGCAACAAGCGGTTGCAAATTCTTTCCTTGCTGCGATGCCAACGCCCCCCAAC
>Frequency_2_QualityScore_FFHGGGGJJJJIIIIIIJIEIIIAGIIJJJIJIIIIIGIECBCDDDDCDDCCCCDDDEDDCACDCDDCDDBDCCBDDDDEEDDDDDDDDDDDDD_Mismatch_0_Sense_+_Library_PoolT
TGGTTCACCTTGGATCAGGAGACACAATTTCGGAGGCGGGCAGAAAATCAAATGATCTGCAACAAGCGGTTGCAAATTCTTTCCTTGCTGCGAT
>Frequency_2_QualityScore_FFHGHHGJJJJJJIJJJJJJJJJJJJJJJGHIJJIIJJIJJJJJJJJJJJJJFIIIHHGGGEDDDCDCDADDDCDDCDCDDCDDDDDDDDCCDD_Mismatch_2_Sense_+_Library_PoolT
CAGAAAATCAAATGATCTGCAACAAGCGGTTGCCAATTCTTTCCTTGCTGCGATGCCAACGCCCCCCAACTTGATGCCAGCTCCGCCTGCAGCT
>Frequency_2_QualityScore_FEHGHGHJJJIIIJIJJJJIIFIGIJGIIJIIIIIHHHHHHGGGGGGGGEGGGGGFEDEDDDDDDDDCDCCDDDDDDDBCECDDDDADCCCC=A_Mismatch_0_Sense_+_Library_PoolT
GAACATATACAATGACCCCTCTCTGGTTCACCTTGGATCAGGAGACACAATTTCGGAGGCGGGCAGAAAATCAAATGATCTGCAACAAGCGGTT
>Frequency_2_QualityScore_FFHHHHHJJJJEHIGHIJJJIJIIIJJIIJIIIJJJIIJHIIJIJJJGIIIJIIIIIIHIIJIJIGGHGFFCCDCDDDC=CCDCDCDDDDDDCE_Mismatch_1_Sense_+_Library_PoolT
TGCAGAAATGGTGGAACATATACAATGACCCCTCTCTGGTTCACCTTGGATCAGGAGACAAAATTTCGGAGGCGGGCAGAAAATCAAATGATCT
>Frequency_2_QualityScore_FFFHHHHJJJJJJJJJIIIJJJJIIIIHIJIIJJJJJIJIIIIIIIIJEIIIJIIJIJJJGHFFDD??B?@CCDDDDCCBCC?CECDCCCCDCC_Mismatch_0_Sense_+_Library_PoolT
GGTGGAACATATACAATGACCCCTCTCTGGTTCACCTTGGATCAGGAGACACAATTTCGGAGGCGGGCAGAAAATCAAATGATCTGCAACAAGC
>Frequency_2_QualityScore_FFHGHHHJJJGHIIIIIJIJJCFHGHIIJJJJJJIJJJJJJJJJJIHHIEGGGGIHHGGGFGGGGGEEFEEBDEECECC6?BCDCCDDC_Mismatch_0_Sense_+_Library_PoolT
AAGACATTGGTGCAGAAATGGTGGAACATATACAATGACCCCTCTCTGGTTCACCTTGGATCAGGAGACACAATTTCGGAGGCGGGCAG
>Frequency_2_QualityScore_FFHCHHHIJHIIIIJHHIIIIIJIIJGIIIEIHCDDCDDDDDCBCBCCCCEDDCCDDDDCDC;ACDDDDCBCEECCDDCCCDDBD?CCACCCDD_Mismatch_1_Sense_+_Library_PoolT
CCTTGGATCAGGAGACACAATTTCGGAGGCGGGCAGAAAATCAAATGATCTGCAACAAGCGGTTGCAAATTCTTTCCTCGCTGCGATGCCAACG
>Frequency_2_QualityScore_FFGHHHHJJJJGIIIJJJJJIIJIJIIJJGFDDCEDDDDDCCDDDDDEDDCDCDDDDDD?CDDDDDDCCCCDCDCDDCCDDDDDDDDDDDDDDD_Mismatch_2_Sense_+_Library_PoolT
TGGATCAGGAGACAAAATTTCGGAGGCGGGCAGAAAATCAAATGATCTGCAACAAGCGGTTGCAAATTCTTTCCTCGCTGCGATGCCAACGCCC
>Frequency_2_QualityScore_FEHGHHGIJIIHIGHHIIJJIIJFIIGIIHEDDDDDDCDDDDDDDDDECDDDDCDDDDD?BCDDDDDDDEEDDDDDDDDDDCACDDDDDDDDDD_Mismatch_1_Sense_+_Library_PoolT
TGGATCAGGAGACACAATTTCGGAGGCGGGCAGAAAATCAAATGATCTGCAACAAGCGGTTGCAAATTCTTTCCTCGCTGCGATGCCAACGCCC
>Frequency_2_QualityScore_FFDGHGHJJJIJJJJJJJJJJJJIIGIHHIGGIIIIIIIIIIJIGIIIHIIIJIIIJGGIGHFFCCCCDBBDCDCCCDDCCDDDECCDDDCCCD_Mismatch_1_Sense_+_Library_PoolT
GGTGGAACATATACAATGACCCCTCTCTGGTTCACCTTGGATCAGGAGACAAAATTTCGGAGGCGGGCAGAAAATCAAATGATCTGCAACAAGC
>Frequency_2_QualityScore_FFHHHHGJIIIJIIIIIIJJJIIGHIHIHGIIIIGIEEIIIIJHIJJIIIIEIIIIIGGGEGDCD?ABBBCDDCCCCCCCCDDCDDDDDCDCDC_Mismatch_0_Sense_+_Library_PoolT
TGGAACATATACAATGACCCCTCTCTGGTTCACCTTGGATCAGGAGACACAATTTCGGAGGCGGGCAGAAAATCAAATGATCTGCAACAAGCGG
>Frequency_2_QualityScore_FFHHHHHJJJJJIJIIJJIIJJJIIJIJIJIHHDDDDDCDDDCDDCCCDDEDDDDDDDDDDD?CCCDDCCCCEEDCCCDDCCDDCACDABCCDD_Mismatch_2_Sense_+_Library_PoolT
CCTTGGATCAGGAGACAAAATTTCGGAGGCGGGCAGAAAATCAAATGATCTGCAACAAGCGGTTGCAAATTCTTTCCTCGCTGCGATGCCAACG
>Frequency_2_QualityScore_FFHGHHHGHIIIJJJIJJJJJJIIJJJJJJJJIIJGIIJJJJJIJIIIIJIIIJIIIIIIIIIIGFEEDDDDDCD?CCDDDDDCCDDDDECCCC_Mismatch_0_Sense_+_Library_PoolT
GAAATGGTGGAACATATACAATGACCCCTCTCTGGTTCACCTTGGATCAGGAGACACAATTTCGGAGGCGGGCAGAAAATCAAATGATCTGCAA
>Frequency_2_QualityScore_FFGGGFHIJJIIHIJIIIIIIGFGGGEEEEEEEEEEECEDDDDDDDDCBBCDCDCCDDEEDDDDDDDDCAB=CDCDDCCDAC?@C@ACCCCDCC_Mismatch_0_Sense_+_Library_PoolT
ACACAATTTCGGAGGCGGGCAGAAAATCAAATGATCTGCAACAAGCGGTTGCAAATTCTTTCCTTGCTGCGATGCCAACGCCCCCCAACTTGAT
>Frequency_2_QualityScore_EFHHHGHJJJJJGIHIJJIIIIIJJIIGGIIFIGDDDDDDCCDDCDDDCCCECDDDCDCDDAC=ADDDDCDBCDCCDCCCBDD@ACADBCCCDB_Mismatch_1_Sense_+_Library_PoolT
ACCTTGGATCAGGAGACACAATTTCGGAGGCGGGCAGAAAATCAAATGATCTGCAACAAGCGGTTGCAAATTCTTTCCTCGCTGCGATGCCAAC
>Frequency_2_QualityScore_FFHHGHGIHJJIIIJIIIIIIIIIIIIGGIIIJIGIJIIIIIIIIJJJJJIHIHIJGEHHFFDCBDDDDACCBCDCDCAACDCDDDDDDCCDDD_Mismatch_2_Sense_+_Library_PoolT
AGAAAATCAAATGATCTGCAACAAGCGGTTGCCAATTCTTTCCTTGCTGCGATGCCAACGCCCCCCAACTTGATGCCAGCTCCGCCTGCAGCTT
>Frequency_2_QualityScore_FEGHFGHIJIIIIHGIFGGIIJJIIIGGIJIHEAAA?CCCACCCACB?A?CCDDCCAACCAD=BDDDCCCCCECCDDCCCDDDDC@CC?ACC@?_Mismatch_0_Sense_+_Library_PoolT
CCTTGGATCAGGAGACACAATTTCGGAGGCGGGCAGAAAATCAAATGATCTGCAACAAGCGGTTGCAAATTCTTTCCTTGCTGCGATGCCAACG
>Frequency_2_QualityScore_FFHHHHHIIEGHGIIIIIHIBFGGGIIIIIJJJIIJJJIHIJJJJIIJFIIIJJIIHIIIIIIIIIHHHHFFFEEEECCBAB?A>BB=;ACDBC_Mismatch_0_Sense_+_Library_PoolT
AGACATTGGTGCAGAAATGGTGGAACATATACAATGACCCCTCTCTGGTTCACCTTGGATCAGGAGACACAATTTCGGAGGCGGGCAGAAAATC
>Frequency_2_QualityScore_FFHHHHHJJJJIJJIIJHIIIIJJIJJJJJJIHIJIJJIJJIIJIHJGIHIHDDDDCBCCCDDDDCDCDCACCDDDCDDDCDDBC?CCDCDDCE_Mismatch_1_Sense_+_Library_PoolT
CAATGACCCCTCTCTGGTTCACCTTGGATCAGGAGACACAATTTCGGAGGCGGGCAGAAAATCAAATGATCCGCAACAAGCGGTTGCAAATTCT
>Frequency_2_QualityScore_FFHHHHHJJJJJJJJJGJGIHHIJJIJJJJIJJIJJFDDDDDDDDDDDCDDDDDEDDDDDACDDDDBCDCCDDDDDEEDDDDDDDBBCDCDDDD_Mismatch_1_Sense_+_Library_PoolT
TTCACCTTGGATCAGGAGACACAATTTCGGAGGCGGGCAGAAAATCAAATGATCTGCAACAAGCGGTTGCAAATTCTTTCCTCGCTGCGATGCC
>Frequency_2_QualityScore_FFGHHHFHHIFGGHHHIIGII=EEGIIIIJIIJJJJIIIIIIIIHHIIHGHIHIIGGFGGIIHEEFEGECEEDCDCBCA?@CA=;A9;=_Mismatch_1_Sense_+_Library_PoolT
AAGACGTTGGTGCAGAAATGGTGGAACATATACAATGACCCCTCTCTGGTTCACCTTGGATCAGGAGACACAATTTCGGAGGCGGGCAG
>Frequency_2_QualityScore_FFGHGHGFIIJJIIJFIGIHHIIIJJIIIIJIIEEEDCDCDDCDDDCDDDDDDEDDDDDDCDCDC?ACCCDDDDDEDDCCDDDDDDDDACCCCC_Mismatch_2_Sense_+_Library_PoolT
TCACCTTGGATCAGGAGACAAAATTTCGGAGGCGGGCAGAAAATCAAATGATCTGCAACAAGCGGTTGCAAATTCTTTCCTCGCTGCGATGCCA
>Frequency_2_QualityScore_FFCHHHHJJIJJIJIIIIIIGGIIJJIJIJIJIJJIJJFDDDCCDDDDDCDDCCDCDDDCDDDCCCDD>==ADDDDDDEEDDCDDDDC=BCBBD_Mismatch_2_Sense_+_Library_PoolT
GGTTCACCTTGGATCAGGAGACAAAATTTCGGAGGCGGGCAGAAAATCAAATGATCTGCAACAAGCGGTTGCAAATTCTTTCCTCGCTGCGATG
>Frequency_2_QualityScore_FFGHHHHJJJJJJHIIIJEGIIIICIHIIHIJIIIJJIIJJIIJIJJHIIIIGECDDDCCCCDDCCCCDCCCEDCCDCDDCDBC9@BCCBC?CC_Mismatch_0_Sense_+_Library_PoolT
ACAATGACCCCTCTCTGGTTCACCTTGGATCAGGAGACACAATTTCGGAGGCGGGCAGAAAATCAAATGATCTGCAACAAGCGGTTGCAAATTC
>Frequency_2_QualityScore_FFDGFHHJIIEIIIIIIIIIIIGIIIIJJJJGIIIIGGEDDDDDCDDDDCDDCDCDECDCDDCB@CBB9=@BDDDCDCEECCCDD=@CCBC=AD_Mismatch_1_Sense_+_Library_PoolT
GGTTCACCTTGGATCAGGAGACACAATTTCGGAGGCGGGCAGAAAATCAAATGATCTGCAACAAGCGGTTGCAAATTCTTTCCTCGCTGCGATG
>Frequency_2_QualityScore_FFHHHHHJJJHIIIJJJIGIIGGGCFEEEEEEEEEEEEEDDDDCDDBDDDDDDDDDEEDDDDDCDDDDCCDDDDDDDCDDDDDDDDDDDDCCCC_Mismatch_2_Sense_+_Library_PoolT
AAAATTTCGGAGGCGGGCAGAAAATCAAATGATCTGCAACAAGCGGTTGCAAATTCTTTCCTCGCTGCGATGCCAACGCCCCCCAACTTGATGC
>Frequency_2_QualityScore_FFHHHHHJEHIJJIJJJJIEHIGIHIJJJJJJIJIJJJIIIIIIIIJGHIIJIIIJJIJJIIIHGGGFFEEEEEEEDBDDDCDDDDDCDCD@CC_Mismatch_1_Sense_+_Library_PoolT
GACGTTGGTGCAGAAATGGTGGAACATATACAATGACCCCTCTCTGGTTCACCTTGGATCAGGAGACACAATTTCGGAGGCGGGCAGAAAATCA
>Frequency_2_QualityScore_FFHHGEGIIJJIIIIIEHFFGHIJJIHJHIIIIIGCDDDCDDCCDBCCBCDCEDDCCDDDDDAA=BDCA?ACCDEEDDDDDCDDCDCDDDDDDC_Mismatch_0_Sense_+_Library_PoolT
CACCTTGGATCAGGAGACACAATTTCGGAGGCGGGCAGAAAATCAAATGATCTGCAACAAGCGGTTGCAAATTCTTTCCTTGCTGCGATGCCAA
>Frequency_2_QualityScore_FFHHHHHJJIIJIIIJJIJIGHIIIJIFEEDEDEEDDCCCCDDDEDDDDDDCCCDC>=CCDDCCDDEEDCDDDDDDCDDDCDCCACDCCD@CBC_Mismatch_0_Sense_+_Library_PoolT
ATCAGGAGACACAATTTCGGAGGCGGGCAGAAAATCAAATGATCTGCAACAAGCGGTTGCAAATTCTTTCCTTGCTGCGATGCCAACGCCCCCC
>Frequency_2_QualityScore_EDCAF?BFHHGGFEGCEICG>=AAFHGFHDHGIFGIIGECA=?EAFFGEDGI?AGHE999A9??CEEEE:>AAACB;=;;?;6=:?==?_Mismatch_2_Sense_+_Library_PoolT
AAGACGTTGGTGCAGAAATGGTGGAACATATACAATGACCCCTCTCTGGTTCACCTTGGATCAGGAGACAAAATTTCGGAGGCGGGCAG
>Frequency_2_QualityScore_FEHGGGHIJJJJJJIIHIIJJJHIHJIIJIIJIIIIIHIIJJJJHHIGIIIIIIIIIGIHIGFDACCDDCCDDDDDAACCDCCECDDCDDCDDB_Mismatch_0_Sense_+_Library_PoolT
GTGGAACATATACAATGACCCCTCTCTGGTTCACCTTGGATCAGGAGACACAATTTCGGAGGCGGGCAGAAAATCAAATGATCTGCAACAAGCG
>Frequency_1_QualityScore_FFHHHHGJJIJJJJJJJJJIJJJGIJIJJHFDDDDDDDDDCACDCDDEDDDDDDDDDDDBDDDCDACCCADDDDDDDDDDDDBDDDDDDDDDDB_Mismatch_0_Sense_+_Library_PoolT
TGGATCAGGAGACACAATTTCGGAGGCGGGCAGAAAATCAAATGATCTGCAACAAGCGGTTGCAAATTCTTTCCTTGCTGCGATGCCAACGCCC
>Frequency_1_QualityScore_FFHHHHGIJJJJJJJJIIIIEHICGIJIJJIIFIJIIIIHGIIJIIJJJJJIJIIIIBCBDDB<AC?CCCDDDDDDDEDDCDDDDDDDB59BAC_Mismatch_1_Sense_+_Library_PoolT
CATATACAATGACCCCTCTCTGGTTCACCTTGGATCAGGAGACAAAATTTCGGAGGCGGGCAGAAAATCAAATGATCTGCAACAAGCGGTTGCA
>Frequency_1_QualityScore_FFHHHHHGIJJIIJJJJJJIIJJFIJHFFFEEEEEDDCDDDDDEDDDDDDDDDDD@BDDDD:ADDEEDDDDDDDDDDDBDDDDDDDBDDDDDDD_Mismatch_2_Sense_+_Library_PoolT
TCAGGAGACAAAATTTCGGAGGCGGGCAGAAAATCAAATGATCTGCAACAAGCGGTTGCAAATTCTTTCCTCGCTGCGATGCCAACGCCCCCCA
>Frequency_1_QualityScore_EFFHFFHG@GABCHHIFIIIIAGEHIGIIIIIEGEIIGFDDB?ACCCCCDCCCD>@@CDDCDDB?AB9&0<ACDCCCCDDDDDC@<B?BBB_Mismatch_2_Sense_+_Library_PoolT
GGTTCACCTTGGATCAGGAGACAAAATTTCGGAGGCGGGCAGAAAATCAAATGATCTGCAACAAGCGGTTGCAAATTCTTTCCTCGCTGCG
>Frequency_1_QualityScore_@?002AA<C<E<F+229CC?9:*??8):@D(;8<??;AA?AA9AA;5>,:>>AAAA?<????&)5<A:>AAAA>>4::>::4(49??_Mismatch_0_Sense_+_Library_PoolT
CCTTGGATCAGGAGACACAATTTCGGAGGCGGGCAGAAAATCAAATGATCTGCAACAAGCGGTTGCAAATTCTTTCCTTGCTGCGAT
>Frequency_1_QualityScore_DD>FDFHIBBH>IGHAFGGEEHG9?EG@DC39CGH>G??:DE49>BB7>>CC>3(33:>4>@A>CCC?A9<<@5<>AC>@@A+4:@_Mismatch_1_Sense_+_Library_PoolT
TCTCTGGTTCACCTTGGATCAGGAGACAAAATTTCGGAGGCGGGCAGAAAATCAAATGATCTGCAACAAGCGGTTGCAAATTCTTT
>Frequency_1_QualityScore_FFFDHGFIJJIIHGIJJGHIIIJJJJGIJGCGHHIJIIIIGGFHIHIIGIJIIIIJHGGIIGCEEEFFFBDDFDDDDDBB@BBDBDDD<CCCAC_Mismatch_2_Sense_+_Library_PoolT
CGTTGGTGCAGAAATGGTGGAACATATACAATGACCCCTCTCTGGTTCACCTTGGATCAGGAGACACAATTTCGGAAGCGGGCAGAAAATCAAA
>Frequency_1_QualityScore_FFHHHHHJGIIIIIJJJJJCHGIIIJJJJJJJJJJJIJJJJJIJJJJIIJJJJJJIJIJJJJJGHHHFFDDEEEDEDDDDDDBDDDD@CDCCCC_Mismatch_2_Sense_+_Library_PoolT
GACGTTGGTGCAGAAATGGTGGAACATATACAATGACCCCTCTCTGGTTCACCTTGGATCAGGAGACAAAATTTCGGAGGCGGGCAGAAAATCA
>Frequency_1_QualityScore_DD?F>AF:<AED>CG>FDG@>F;BBF?EG1?GC://9??=AC<>>CCCC:CA:CCCC(4289<8;009?:>3>::A:@3444>>@@@9BB<8::_Mismatch_0_Sense_+_Library_PoolT
TCACCTTGGATCAGGAGACACAATTTCGGAGGCGGGCAGAAAATCAAATGATCTGCAACAAGCGGTTGCAAATTCTTTCCTTGCTGCGATGCCA
>Frequency_1_QualityScore_FFHHHHHJJJJIHJJJDHIIJJJJJJJJJJJJJJJJJJJJJJJJJJJJJJJJJJJIJIJJIIIIHHHHHFFFFDCCDDBDDDDDBDDDDDCDDD_Mismatch_2_Sense_+_Library_PoolT
GTTGGTGCAGAAATGGTGGAACATATACAATGACCCCTCTCTGGTTCACCTTGGATCAGGAGACAAAATTTCGGAGGCGGGCAGAAAATCAAAT
>Frequency_1_QualityScore_FFHHHHHJJJJJJIJJJJJJGHHFFFFFFEEDEEEDDEDDCDDDDDDDDDDDDDDDCDCDEDDDDDDDDDDDDBDDDDDDDDDDDDDDDDDDCC_Mismatch_2_Sense_+_Library_PoolT
GACAAAATTTCGGAGGCGGGCAGAAAATCAAATGATCTGCAACAAGCGGTTGCAAATTCTTTCCTCGCTGCGATGCCAACGCCCCCCAACTTGA
>Frequency_1_QualityScore_FFHFFHFIIGGJJJJIIGIIIIHIJGGIJJIJJJJJIJJFBDDDDDCCDDDDDDDDDED@CCD@BDDDDB<@?CC@CDCDDDCDDDDDDDDDDD_Mismatch_1_Sense_+_Library_PoolT
TGGTTCACCTTGGATCAGGAGACACAATTTCGGAGGCGGGCAGAAAATCAAATGATCTGCAACAAGCGGTTGCAAATTCTTTCCTCGCTGCGAT
>Frequency_1_QualityScore_3AACA?F<<CE9>H?@3:+2C1:0:CC9:B*:*::?B<*09?<D0=@FEA)5-\:>\9>BB?_Mismatch_0_Sense_+_Library_PoolT
CAAATGATCTGCAACAAGCGGTTGCAAATTCTTTCCTTGCTGCGATGCCAACGCCCCCCAAC
>Frequency_1_QualityScore_FFHGHFHIIIGIIJIJIJIJIIJFHIIJJIH@CDDDDDCDCDDCCCCCEDCDDDDBC@BDDD>BDDDC@CCD:@:@CCDDCDDBDDDCACDBDD_Mismatch_0_Sense_+_Library_PoolT
TTGGATCAGGAGACACAATTTCGGAGGCGGGCAGAAAATCAAATGATCTGCAACAAGCGGTTGCAAATTCTTTCCTTGCTGCGATGCCAACGCC
>Frequency_1_QualityScore_FDHGHHFFGHFGGGHHEBGHJGICHGGIIGIICGIAGGHFHJIIIG@;@B?CA?@CDDDCDCDDEDDCCC?AC@BB0<@BDCD3>@C@ACCCC@_Mismatch_1_Sense_+_Library_PoolT
CCCTCTCTGGTTCACCTTGGATCAGGAGACACAATTTCGGAGGCGGGCAGAAAATCAAATGATCTGCAACAAGCGGTTGCAAATTCTTTCCTCG
>Frequency_1_QualityScore_DDFFF<AFBGFEIEHIED<CEEHIIIFE@GFEGBB?BGIIIIIEFEBFF>CEFIIEFFF>@E>EE8@>805>>BBBB@BBAB@>A::>?BBBBB_Mismatch_1_Sense_+_Library_PoolT
AATGGTGGAACATATACAATGACCCCTCTCTGGTTCACCTTGGATCAGGAGACACAATTTCGGAGGCGGGCAGAAAATCAAATGATCCGCAACA
>Frequency_1_QualityScore_FFHHHHHJIIJIJJIJJJBGGHGHHHFFDEEDEEEEEEEDDDDDDDBDDDDDDCDDDCDDDDDDDDDDDDBDDBDDDDDDDBDDD@DDDDDC@C_Mismatch_1_Sense_+_Library_PoolT
TACAATTTCGGAGGCGGGCAGAAAATCAAATGATCTGCAACAAGCGGTTGCAAATTCTTTCCTTGCTGCGATGCCAACGCCCCCCAACTTGATG
>Frequency_1_QualityScore_FFHHHHHJJJIJJIJIJIIJGFGFEHHFFFFFFEEEEEEDDDDDDDBDDDDDDDDCDEDDDDDDDDDDDBDDDDDCBDDDDDDDDBBDCD@C@C_Mismatch_1_Sense_+_Library_PoolT
ACAATTTCGGAGGCGGGCAGAAAATCAAATGATCTGCAACAAGCGGTTGCAAATTCTTTCCTCGCTGCGATGCCAACGCCCCCCAACTTGATGC
>Frequency_1_QualityScore_FAFF?ADFHIIGGGGG,+CFHDAHHGGGIHIGEHC:BCHIIIEHEEHDGICDF<C=CAG:@GH7;?AEACDDCDCB>=?59@3<8?:ACCC:>A_Mismatch_0_Sense_+_Library_PoolT
ATTGGTGCAGAAATGGTGGAACATATACAATGACCCCTCTCTGGTTCACCTTGGATCAGGAGACACAATTTCGGAGGCGGGCAGAAAATCAAAT
>Frequency_1_QualityScore_DDFBBFDGII?CAE?<FAFB4FHGI<E?FC@FHCEFEGG?FEHG@BF;4A;=AB<<;89><:>(>C:>>@ACBB>BB<<??BB095233@@C_Mismatch_1_Sense_+_Library_PoolT
CAATGACCCCTCTCTGGTTCACCTTGGATCAGGAGACACAATTTCGGAGGCGGGCAGAAAATCAAATGATCCGCAACAAGCGGTTGCAAATT
>Frequency_1_QualityScore_DBDD:CDGHBHGGIGIEHIIIGGC9EEBBFFGHAF<1@GHGA;=8@?>C<:CCCCACCA::@CCC>?BC@85)5<?CCCCC:A444@_Mismatch_2_Sense_+_Library_PoolT
CTCTGGTTCACCTTGGATCAGGAGAAAAAATTTCGGAGGCGGGCAGAAAATCAAATGATCTGCAACAAGCGGTTGCAAATTCTTTCC
>Frequency_1_QualityScore_DFDHG?FEFHEEEHH>HGIICBFGHHGCH@FHHIEHEFGBGGIB;FHID<;=@B?A@?>@>C@CCC>@CCACCCBBC?<<50<A_Mismatch_0_Sense_+_Library_PoolT
TGACCCCTCTCTGGTTCACCTTGGATCAGGAGACACAATTTCGGAGGCGGGCAGAAAATCAAATGATCTGCAACAAGCGGTTGC
>Frequency_1_QualityScore_<@?C<?CEED*1?DD<0:9*9BD0098?**7B@8=A;CEII9\?_Mismatch_0_Sense_+_Library_PoolT
GACCCCTCTCTGGTTCACCTTGGATCAGGAGACACAATTTCGGA
>Frequency_1_QualityScore_DAFFF;FB<<EE;CDEECEH<@C8)06::<<?CC;,>5;-;A9A;,;@>3>5<@<2<5;B;24::>AB@@BA>@:9>B<B@>@>84:@?_Mismatch_1_Sense_+_Library_PoolT
GGATCAGGAGACACAATTTCGGAGGCGGGCAGAAAATCAAATGATCTGCAACAAGCGGTTGCAAATTCTTTCCTCGCTGCGATGCCAAC
>Frequency_1_QualityScore_FDFFHHHJJJJJJJJJIIIGIEHHGGIIGHIJIJJIJFIJJJJIIJJJJJI@EHEABDDDDBCDDDCDACCDCDCDDCDDDDDDDD@5<@BDDC_Mismatch_1_Sense_+_Library_PoolT
GATACAATGACCCCTCTCTGGTTCACCTTGGATCAGGAGACACAATTTCGGAGGCGGGCAGAAAATCAAATGATCTGCAACAAGCGGTTGCAAA
>Frequency_1_QualityScore_FDHHHHFJJIJIJIJIIJIGEHIGIIJFHIJJJJJJJJJJJJFIJJJIIJHIJIIJHHFFFDDDDDBDDAC@CDDDDDDDDDDDDDDDCDDBCC_Mismatch_2_Sense_+_Library_PoolT
GAAAATCAAATGATCTGCAACAAGCGGTTGCCAATTCTTTCCTTGCTGCGATGCCAACGCCCCCCAACTTGATGCCAGCTCCGCCTGCAGCTTA
>Frequency_1_QualityScore_;DF6DHFIB<<C<HHGGD@FGD>3?@DAG@CAF@FBAB8;;=BCCCCAA>@:>@@C>CCCCCBB??<B@95?>@AAACAD>>:>@_Mismatch_1_Sense_+_Library_PoolT
GGTTCACCTTGGATCAGGAGACACAATTTCGGAGGCGGGCAGAAAATCAAATGATCTGCAACAAGCGGTTGCAAATTCTTTCCTC
>Frequency_1_QualityScore_BDBD8F?ACFGE@FHHEHHHIEGCEEDF<D3:D?ABFGIGAB?_Mismatch_0_Sense_+_Library_PoolT
AATGACCCCTCTCTGGTTCACCTTGGATCAGGAGACACAATTT
>Frequency_1_QualityScore_FFHHHHHJJJIJJJJJJJJJJIIIIIJIJJJJJIGIJJJJDDDB@CDDCDDDDDCCDDEDDDDDDDDDDB@@BDDDDCDDEEDDDDDCCDCDD<_Mismatch_0_Sense_+_Library_PoolT
CTGGTTCACCTTGGATCAGGAGACACAATTTCGGAGGCGGGCAGAAAATCAAATGATCTGCAACAAGCGGTTGCAAATTCTTTCCTTGCTGCGA
>Frequency_1_QualityScore_FFHHHFHIJJJGJIIGGIJJJJJJJFGIJJJFDBB?CDDDCCDDDDDDDCAB;BBBDDBBD;BDB>CCCACDDDACCDCCDDDB@B>@CCDDDD_Mismatch_1_Sense_+_Library_PoolT
CTTGGATCAGGAGACACAATTTCGGAGGCGGGCAGAAAATCAAATGATCCGCAACAAGCGGTTGCAAATTCTTTCCTTGCTGCGATGCCAACGC
>Frequency_1_QualityScore_=A?C?CFGBHAE<E?4AFEHEF?@@FGIGGEGFHHDC>B9?BGDHEEB3FD74@@7C@DH@EH>C>5(5.7>(;AACCB;@_Mismatch_0_Sense_+_Library_PoolT
AAGACATTGGTGCAGAAATGGTGGAACATATACAATGACCCCTCTCTGGTTCACCTTGGATCAGGAGACACAATTTCGGAG
>Frequency_1_QualityScore_FFGHGHHJJ?EFFFDGHIIJGHJHIIGAHIGGGH@@@FFIJGIIIJJIGIIG:B;(@GHIIGHHGEEDDB?@=0009??CC>CDDD@:C_Mismatch_0_Sense_+_Library_PoolT
CAGAAATGGTGGAACATATACAATGACCCCTCTCTGGTTCACCTTGGATCAGGAGACACAATTTCGGAGGCGGGCAGAAAATCAAATGA
>Frequency_1_QualityScore_FFHHHHHJIIJJJJJJJGIJFHIJJJIHIJIJIFIIIJGGIJJJIIJJII?HHEDDDDBBDACDDDDDDCDDDDEDDDDDDBCBBB5<BBDDCD_Mismatch_2_Sense_+_Library_PoolT
ATACAATGACCCCTCTCTGGTTCACCTTGGATCAGGAGAAAAAATTTCGGAGGCGGGCAGAAAATCAAATGATCTGCAACAAGCGGTTGCAAAT
>Frequency_1_QualityScore_D?CADHHIIIAHAFEGCHIB@@EABHGECF\58A>BDDDD@CCDD>CCACC<CDDDBCBD>055<:>>@A4>>A>C>>3:44(5>B<B4>@@_Mismatch_0_Sense_+_Library_PoolT
CTTGGATCAGGAGACACAATTTCGGAGGCGGGCAGAAAATCAAATGATCTGCAACAAGCGGTTGCAAATTCTTTCCTTGCTGCGATGCCAAC
>Frequency_1_QualityScore_FFHHHGHJJJJJIJJHJJJIJJHFFFFEEEEEEDDDDCDDDDDDDDDDDDDDDDBDDDDDDEEDDDDDDCDDDDDDDDDDDDDDDDDDDBDDDD_Mismatch_1_Sense_+_Library_PoolT
GAGACACAATTTCGGAGGCGGGCAGAAAATCAAATGATCCGCAACAAGCGGTTGCAAATTCTTTCCTTGCTGCGATGCCAACGCCCCCCAACTT
>Frequency_1_QualityScore_ADDF<AD<G+:C:+@BEEECEEF+?9E*1**?<:*0?:BD;BD1*BFF?<@_Mismatch_0_Sense_+_Library_PoolT
ATACAATGACCCCTCTCTGGTTCACCTTGGATCAGGAGACACAATTTCGGA
>Frequency_1_QualityScore_FDFFHHHGHBBEEDHGBGDH@FCGICBFFFEHEGGGH<A@@DDDD<ADDDDDDACCCCDCCBD?<@>595<CD@A>AAA:A@>CC>CDA908.?_Mismatch_0_Sense_+_Library_PoolT
GTTCACCTTGGATCAGGAGACACAATTTCGGAGGCGGGCAGAAAATCAAATGATCTGCAACAAGCGGTTGCAAATTCTTTCCTTGCTGCGATGC
>Frequency_1_QualityScore_DDHHGHHIJJJJEACFHEGAGGEBBBCCEEECCDDCCA>ACC@CCADDDC@:ACDCCCDDCD:@@CCDB5?BD@9?9<>>>?B>BB9>BDDDDD_Mismatch_2_Sense_+_Library_PoolT
GAGACACAATTTCGGAGGCGGGCAGAAAATCAAATGATCTGCAACAAGCTGTTGCAAATTCTTTCCTCGCTGCGATGCCAACGCCCCCCAACTT
>Frequency_1_QualityScore_3A32CF<?FG;?+<:C@@F9F9:CFF@9?D4D9*?9*8(?@;)).<(@;;8=>/(,>A>@AB_Mismatch_1_Sense_+_Library_PoolT
ATCTGCAACAAGCGGTTGCCAATTCTTTCCTTGCTGCGATGCCAACGCCCCCCAACTTGATG
>Frequency_1_QualityScore_EEDHHHGDA<EDDHGHEHG>HEDCGDG@GHIHIFGDGH<FHIBGG@GGGCE@@=@FHEG9D:@??B?B3=9=-0552>@C<@@CCACCCCDC_Mismatch_1_Sense_+_Library_PoolT
AGAAATGGTGGAACATATACAATGACCCCTCTCTGGTTCACCTTGGATCAGGAGACAAAATTTCGGAGGCGGGCAGAAAATCAAATGATCTG
>Frequency_1_QualityScore_FFHHHHHJIJJJIJJGIIIHIJJJJJJJJIJJIJJDBDDDDDDDDDDDDDDDDEDDDDDDDDDDDBBDDDDDDDDEEDDDDDBDDDDDDDDBDD_Mismatch_1_Sense_+_Library_PoolT
TCACCTTGGATCAGGAGACACAATTTCGGAGGCGGGCAGAAAATCAAATGATCTGCAACAAGCGGTTGCAAATTCTTTCCTCGCTGCGATGCCA
>Frequency_1_QualityScore_FFHHHHGJIJJJJJJJIJHGJIJIJJIJIJJJJIJJIIJJJIJJJJJJJJJHFDDDDDBDCDDDDCDDDCDDEDDDDDDDDDDB<BBDDDACDD_Mismatch_2_Sense_+_Library_PoolT
ACAATGACCCCTCTCTGGTTCACCTTGGATCAGGAGAAAAAATTTCGGAGGCGGGCAGAAAATCAAATGATCTGCAACAAGCGGTTGCAAATTC
>Frequency_1_QualityScore_FFHHHHHJJJJIJJJGJJIIGHHHHFFFFFFFFDDEEEDDDDDDBDDBDDDDDCCDCDEDDDDDDDDDDBDDDDDDDDDDDBDDDDDDDDDCDD_Mismatch_1_Sense_+_Library_PoolT
CACAATTTCGGAGGCGGGCAGAAAATCAAATGATCTGCAACAAGCGGTTGCAAATTCTTTCCTCGCTGCGATGCCAACGCCCCCCAACTTGATG
>Frequency_1_QualityScore_FFHHHHHJHIJJIJJJIJIJJJJJIJIJIJJIJJJJJIJJJJJJDDDDBDDDCDDDDDDDDDDDDDDDD@CDDB9BDDDDCCDDEEDDDDDDDD_Mismatch_1_Sense_+_Library_PoolT
CTCTCTGGTTCACCTTGGATCAGGAGACACAATTTCGGAGGCGGGCAGAAAATCAAATGATCCGCAACAAGCGGTTGCAAATTCTTTCCTTGCT
>Frequency_1_QualityScore_AD<FADBEBG8@F:F:FEEFBB***10000*9)0BD?@BFFC>F8F\;@\\,)5;BBBBB@B>>(4>:@(4(:@A?B9??55<BBBBBB@@@:@_Mismatch_1_Sense_+_Library_PoolT
ATGACCCCTCGCTGGTTCACCTTGGATCAGGAGACACAATTTCGGAGGCGGGCAGAAAATCAAATGATCTGCAACAAGCGGTTGCAAATTCTTT
>Frequency_1_QualityScore_ADDAHHB?EAEDHFGBAGIGBGIC=FG@9FBHIBEF@F6DB8;6?@BBAC?CCCCC:>C>AA4:4>@BBCB29B<>?44:3::>:::>>>@@@9_Mismatch_2_Sense_+_Library_PoolT
TCTCTGGTTCACCTTGGATCAGGAGACAAAATTTCGGAGGCGGGCAGAAAATCAAATGATCTGCAACAAGCGGTTGCAAATTCTTTCCTCGCTG
>Frequency_1_QualityScore_D?DCDDFHIIEEHGIG9:CH@AC>HCCGCBHHGHGIIIGDDHBGCHH@9;A(-\;4=:@@><3>?CCC<4>@ACC>@CACC<???@5099?AC@_Mismatch_1_Sense_+_Library_PoolT
TATACAATGACCCCTCTCTGGTTCACCTTGGATCAGGAGACAAAATTTCGGAGGCGGGCAGAAAATCAAATGATCTGCAACAAGCGGTTGCAAA
>Frequency_1_QualityScore_FFHHHHHJFHIGIIJJJJJJJJIJJJJJJJJJJJJJIJJJJJJJJJJJJIJJJJIJJJIHHHHHFFFDDDBDDDDD@DDDDDDDDDDDDCEDDD_Mismatch_2_Sense_+_Library_PoolT
AGAAATGGTGGAACATATACAATGACCCCTCTCTGGTTCACCTTGGATCAGGAGAAAAAATTTCGGAGGCGGGCAGAAAATCAAATGATCTGCA
>Frequency_1_QualityScore_FFHHHHHJJJJJJJIJIJJIGHHGFFFFFEEEEEEDDEDDDDDDDDDDDBDDDDDDDDDDEDDDDDDDDBDDDDDDDDDDDDDDDDDDDDDDDC_Mismatch_1_Sense_+_Library_PoolT
GACACAATTTCGGAGGCGGGCAGAAAATCAAATGATCTGCAACAAGCGGTTGCAAATTCTTTCCTCGCTGCGATGCCAACGCCCCCCAACTTGA
>Frequency_1_QualityScore_FFGHHHHJJJIJJJJIIGIHGHHFFFFDCEEEEEEDDDDDDDDDDDDDDDDDDDDDEEDDDDDDDDDDDDDDDDDDDDDDDDDDDBDDDD@CCD_Mismatch_1_Sense_+_Library_PoolT
ACAATTTCGGAGGCGGGCAGAAAATCAAATGATCTGCAACAAGCTGTTGCAAATTCTTTCCTTGCTGCGATGCCAACGCCCCCCAACTTGATGC
>Frequency_1_QualityScore_FFGHHHGJIJHIIIJJJGHIJJJJCHJIJGGFDDDDDDDDDDDDDDDDCDDDDDDDDDDDBDDDDC>CCDDDDDDDDDDBDDD@BDBDDCD?>B_Mismatch_2_Sense_+_Library_PoolT
TTGGATCAGGAGACAAAATTTCGGAGGCGGGCAGAAAATCAAATGATCTGCAACAAGCGGTTGCAAATTCTTTCCTCGCTGCGATGCCAACGCC
>Frequency_1_QualityScore_FFHHHHHJJJJIJJIIJJJJJJJJIJJJJJJJJJJJJJJJJJJJGGJIJFDDDD@DDDDDCDDDDDCDDACDDDDDDDDB5<BBDDDDCCDDDD_Mismatch_0_Sense_+_Library_PoolT
TGACCCCTCTCTGGTTCACCTTGGATCAGGAGACACAATTTCGGAGGCGGGCAGAAAATCAAATGATCTGCAACAAGCGGTTGCAAATTCTTTC
>Frequency_1_QualityScore_FFHHHHHCGHGHIIJIJJJJJJJIJJJIJJJJJJJHGIJJJJIIJJJJJJJJJJJJJIJJJIJJGFFFD@BDDDDBDDDDDDDDDDDDDEDDDC_Mismatch_1_Sense_+_Library_PoolT
GAAATGGTGGAACATATACAATGACCCCTCTCTGGTTCACCTTGGATCAGGAGACAAAATTTCGGAGGCGGGCAGAAAATCAAATGATCTGCAA
>Frequency_1_QualityScore_??BAABFH<CGHIFHHIEADCC>?*?G:?FGH>?9DFECDGCHIEHGH@>C<;C;AAAB/53955@>@C>CA:AC3>>>:(+4:A@CBB9<?_Mismatch_1_Sense_+_Library_PoolT
GGAACATATACAATGACCCCTCTCTGGTTCACCTTGGATCAGGAGACAAAATTTCGGAGGCGGGCAGAAAATCAAATGATCTGCAACAAGCG
>Frequency_1_QualityScore_DDDCF??F<D<CFH@BG<GC;A+AEFC>BGH81@8@7AB//8?C@<A>:C>5,3((3>:::4<B9829>998>AC@_Mismatch_0_Sense_+_Library_PoolT
GGTTCACCTTGGATCAGGAGACACAATTTCGGAGGCGGGCAGAAAATCAAATGATCTGCAACAAGCGGTTGCAAAT
>Frequency_1_QualityScore_FFHHHGHJJJJIJJHIJIJJJJJIJJJIJJJJJJGIJJJJIJJJGHIJHDDDDDDDDDCCDDDDDDCDDCCCDDDDDDDD<BBDDDCCCDACDD_Mismatch_2_Sense_+_Library_PoolT
TGACCCCTCTCTGGTTCACCTTGGATCAGGAGAAAAAATTTCGGAGGCGGGCAGAAAATCAAATGATCTGCAACAAGCGGTTGCAAATTCTTTC
>Frequency_1_QualityScore_DEDFFHBEHACFHEHIEIJGIGIJJIEIIJJFGHGEFDG?@DGG@=@B=@ACCCC3@CC>@@CCCCCCCA<?BD<09@8@CCCCAADDDDCCCA_Mismatch_0_Sense_+_Library_PoolT
CCTCTCTGGTTCACCTTGGATCAGGAGACACAATTTCGGAGGCGGGCAGAAAATCAAATGATCTGCAACAAGCGGTTGCAAATTCTTTCCTTGC
>Frequency_1_QualityScore_FFHHHHHJJJIIJGIGGJIIJJJIIJHIGJJJJIIIIIIJFIHFHGIJEBHGHBB@DB@ACDDDDCCCDDDDEC@CDCBDDDDD<B@BDDCCCD_Mismatch_1_Sense_+_Library_PoolT
ACAATGACCCCTCTCTGGTTCACCTTGGATCAGGAGACAAAATTTCGGAGGCGGGCAGAAAATCAAATGATCTGCAACAAGCGGTTGCAAATTC
>Frequency_1_QualityScore_FFHHHHFHIJJIJJJJJFHIGHIJIJIJJIJJJJJIJJJJJJJJJHIJJJJJJJJJIJIJJGIIJHHGHDFFFFDBCDDDDDDDDDDDDCDCCC_Mismatch_0_Sense_+_Library_PoolT
CATTGGTGCAGAAATGGTGGAACATATACAATGACCCCTCTCTGGTTCACCTTGGATCAGGAGACACAATTTCGGAGGCGGGCAGAAAATCAAA
>Frequency_1_QualityScore_FFHHHHHJJJEHIGIJJIIIJJJIJJIJJJJJJJJIIHHHJIJJIIIJJJJJIIIJJJHHHGFFFFFDDDDD@BDDBB@CCD>AACDDDDDDCB_Mismatch_1_Sense_+_Library_PoolT
GCAGAAATGGTGGAACATATACAATGACCCCTCTCTGGTTCACCTTGGATCAGGAGACACAATTTCGGAGGCGGGCAGAAAATCAAATGATCCG
>Frequency_1_QualityScore_FFHHHHHJJJJJJHJJJJJJJJJJJJJJJJJIJJJJJJJJJJJIJIHFCDDDDDDDDDDDDDDDDDDEDCDDDDDDDDDDDDDDDDDDDEEDDD_Mismatch_1_Sense_+_Library_PoolT
GACCCCTCTCTGGTTCACCTTGGATCAGGAGACAAAATTTCGGAGGCGGGCAGAAAATCAAATGATCTGCAACAAGCGGTTGCAAATTCTTTCC
>Frequency_1_QualityScore_FFHHHHHJJIJIIJHIIIJJIJJJJJJJJJJJIJJJJJJJJJJJJJJJHFDBDDDDDDDDDDDDDDCDECDDDDDDDDDD@BDDDCDDDDEEDD_Mismatch_1_Sense_+_Library_PoolT
TGACCCCTCTCTGGTTCACCTTGGATCAGGAGACAAAATTTCGGAGGCGGGCAGAAAATCAAATGATCTGCAACAAGCGGTTGCAAATTCTTTC
>Frequency_1_QualityScore_FFACDFFFHGGGIGEGGGFGHCHGGCEHJJJJJJJJFGDHGBDHGEFHGIECFHGIHACCEEEBFFFFD(3;>BBBBB@@BBDDDDCCDCCD<:_Mismatch_1_Sense_+_Library_PoolT
GGTGCAGAAATGGTGGAACATATACAATGACCCCTCTCTGGTTCACCTTGGATCAGGAGACAAAATTTCGGAGGCGGGCAGAAAATCAAATGAT
>Frequency_1_QualityScore_DD?:DDHFEB@G?FECHEH;A@<6F0(545,;A>C@CCCCCA:95>AC\8@BB8?205;@@CC@::@D>:(4>@<9<&05<?9(+>>?B_Mismatch_2_Sense_+_Library_PoolT
GATCAGGAGACACAATTTCGGAGGCGGGCAGAAAATCAAATGATCTGCGACAAGCGGTTGCAAATTCTTTCCTCGCTGCGATGCCAACG
>Frequency_1_QualityScore_FFHHHHHJJJFHIJIJJJJJJIJJJJIJJJJJJJJIJJHGIIJJGJJJJIJJJJJJJHHEHFFFFFFDDDDDDBDDDDBDCDDDDDDDDCDDED_Mismatch_1_Sense_+_Library_PoolT
GCAGAAATGGTGGAACATATACAATGACCCCTCTCTGGTTCACCTTGGATCAGGAGACAAAATTTCGGAGGCGGGCAGAAAATCAAATGATCTG
>Frequency_1_QualityScore_BEFFHHFHEGHIJIHIJFFH=FG;@FG8B?=CECCACCCA@>@>CCACCDDDCA@B;BD2:@>CA>@DCACCAB@B>BD<AB(::A@BDBBDDD_Mismatch_2_Sense_+_Library_PoolT
ATCAGGAGACAAAATTTCGGAGGCGGGCAGAAAATCAAATGATCTGCAACAAGCGGTTGCAAATTCTTTCCTCGCTGCGATGCCAACGCCCCCC
>Frequency_1_QualityScore_FFHHHHHJJJJJJIJJHIJIJJDD=BBDDDDDCDDDDDDCDDDDDDDDDDDDDDDDDDDDDDEEDDDDDDDDDBDDDBDDDDDDDDDDDDBDDC_Mismatch_2_Sense_+_Library_PoolT
GGAGACAAAATTTCGGAGGCGGGCAGAAAATCAAATGATCTGCAACAAGCGGTTGCAAATTCTTTCCTCGCTGCGATGCCAACGCCCCCCAACT
>Frequency_1_QualityScore_FFHHHHHJIJJJJJJJHIJJJIJJIJIJJJJJJJIJJJJJJIIJJJIJJJFDDDDDDDDDDDDDDDDDDDDDDDDDDDDDDDDDDDDDDDDDEE_Mismatch_2_Sense_+_Library_PoolT
AATGACCCCTCTCTGGTTCACCTTGGATCAGGAGAAAAAATTTCGGAGGCGGGCAGAAAATCAAATGATCTGCAACAAGCGGTTGCAAATTCTT
>Frequency_1_QualityScore_FFHHHHHJJJJJIIIHIJJIJJJJJJJJJJJJJJJJJIJJGHJJJJJJIJJJJJEHJIJGIJJIJHGHHFEFDCD@DDDDDDDDDDD@ACCDDD_Mismatch_0_Sense_+_Library_PoolT
GTGCAGAAATGGTGGAACATATACAATGACCCCTCTCTGGTTCACCTTGGATCAGGAGACACAATTTCGGAGGCGGGCAGAAAATCAAATGATC
>Frequency_1_QualityScore_FFGHHGFEFHGHGGGGIHIJJICGIIHIIFFDDDEDDDDDDDC@CDECCCCDDDDBDD>BDBCDDDCDDACCCDDCDCCCB<BDDDCDDD@DBD_Mismatch_0_Sense_+_Library_PoolT
GGATCAGGAGACACAATTTCGGAGGCGGGCAGAAAATCAAATGATCTGCAACAAGCGGTTGCAAATTCTTTCCTTGCTGCGATGCCAACGCCCC
>Frequency_1_QualityScore_FFHHHHHIFHGHIIJJJJJCGHDHIJJJJJJJJJJJJJJJJJJJJJJIJJJJJJJJJJJJJHHHHDEFFFDEEEEDDDDDDDBDDDDBDDCDDC_Mismatch_0_Sense_+_Library_PoolT
GACATTGGTGCAGAAATGGTGGAACATATACAATGACCCCTCTCTGGTTCACCTTGGATCAGGAGACACAATTTCGGAGGCGGGCAGAAAATCA
>Frequency_1_QualityScore_DDHHHHFHHHGIJIJJIIJG@GGHHGGIIIHBBEAEEDDD@93<CA>CDCCCCDDDDDCC??CDBDBDBBCDDDDDDDDCCCDDDCDDB5ABBA_Mismatch_0_Sense_+_Library_PoolT
TTCACCTTGGATCAGGAGACACAATTTCGGAGGCGGGCAGAAAATCAAATGATCTGCAACAAGCGGTTGCAAATTCTTTCCTTGCTGCGATGCC
>Frequency_1_QualityScore_FFHHHHHJIJJJJJJJJJJIIGIIJJJJJJJIJJJHFDDDDDDDDDDDCCCDCDDEDDDDDDBDDDDBD@BDDCDDDEEDDDDDDDDDDDDDDD_Mismatch_1_Sense_+_Library_PoolT
GTTCACCTTGGATCAGGAGACACAATTTCGGAGGCGGGCAAAAAATCAAATGATCTGCAACAAGCGGTTGCAAATTCTTTCCTTGCTGCGATGC
>Frequency_1_QualityScore_FFHHHHGIJJJJJJIJGGIIJGIIGIIGHIGGJJJJIGIGHJIJGJJJIJJIJJJHDDBDDDCDDDD@C@CCCDDEDDDDDBDCDBDBDDDDD:_Mismatch_0_Sense_+_Library_PoolT
TATACAATGACCCCTCTCTGGTTCACCTTGGATCAGGAGACACAATTTCGGAGGCGGGCAGAAAATCAAATGATCTGCAACAAGCGGTTGCAAA
>Frequency_1_QualityScore_DF?FFF?FGFEGGGGGI9CG?ECHCFEDHIIIIDII@GIIGIIHFHDDDBF<C;CEHGDGICHFHHHFFFFFECCB>@?B@B@B-8?A9@CCCC_Mismatch_2_Sense_+_Library_PoolT
CGTTGGTGCAGAAATGGTGGAACATATACAATGACCCCTCTCTGGTTCACCTTGGATCAGGAGACAAAATTTCGGAGGCGGGCAGAAAATCAAA
>Frequency_1_QualityScore_FFHHHHHJJJJJJJJIJJIDHHIHHEFFFFFFEEEEEDDEDDDDDDDDDDDBDDDDDDDDDEEDDDDDD@BDDDDDDBDDDDDDDDDDBBDDCD_Mismatch_1_Sense_+_Library_PoolT
GAGACACAATTTCGGAGGCGGGCAGAAAATCAAATGATCTGCAACAAGCGGTTGCAAATTCTTTCCTCGCTGCGATGCCAACGCCCCCCAACTT
>Frequency_1_QualityScore_FFHHHHGIIJIGGGGGIJJJJJIJEIJJGIHFCDDDDDDDDDDDDDDDEDDDDDDDDDBD5@BDCDCDDCEEDDDDDDDDDDBBDBDCCDDDB>_Mismatch_1_Sense_+_Library_PoolT
TTGGATCAGGAGACACAATTTCGGAGGCGGGCAGAAAATCAAATGATCTGCAACAAGCGGTTGCAAATTCTTTCCTCGCTGCGATGCCAACGCC
>Frequency_1_QualityScore_DB??1ADFEHEFFHGG1FFBFHA:BD1@CCCCA>;AC>;>A<@:@8??<?BBB;<BC:@CCC>DC:>(+4:>@@BB@<BCACBBB@<BBB58?C_Mismatch_1_Sense_+_Library_PoolT
GGAGACACAATTTCGGAGGCGGGCAGAAAATCAAATGATCCGCAACAAGCGGTTGCAAATTCTTTCCTTGCTGCGATGCCAACGCCCCCCAACT
>Frequency_1_QualityScore_DDBHDHHG@BH@CAFBCGEGII9?<?EHHBDGEHIBDHHGIIGIIIIGHII<C@CFAGGFD>@>909?CAC:>CCC@AC>>>:@CCCBBC@@@_Mismatch_1_Sense_+_Library_PoolT
GGAACATATACAATGACCCCTCTCTGGTTCACCTTGGATCAGGAGACAAAATTTCGGAGGCGGGCAGAAAATCAAATGATCTGCAACAAGCGG
>Frequency_1_QualityScore_BDHHCD=GGGGBGEH@EHBFHADEE><9;>;@CCC@@C@@CD@>CCCDBBDBB@5;7B@:>ACC@4>CCCCB9?BDD3898A@:<?_Mismatch_2_Sense_+_Library_PoolT
CAGGAGACAAAATTTCGGAGGCGGGCAGAAAATCAAATGATCTGCAACAAGCGGTTGCAAATTCTTTCCTCGCTGCGATGCCAACG
>Frequency_1_QualityScore_DD?F<A;CGA@?H?:CHAD?<AEDCGGII>F>D3009?@DBFBA<(\55@6::5;BA_Mismatch_0_Sense_+_Library_PoolT
ATGACCCCTCTCTGGTTCACCTTGGATCAGGAGACACAATTTCGGAGGCGGGCAGAA
>Frequency_1_QualityScore_BDA:DDDEIAEB;+A@@FE@E>F@6E?CD6\49>?@A>=>;>AAAA>A>;5:5>A==??7>0&08A:A:>:4:>:>(:>>>>:>?_Mismatch_0_Sense_+_Library_PoolT
CTTGGATCAGGAGACACAATTTCGGAGGCGGGCAGAAAATCAAATGATCTGCAACAAGCGGTTGCAAATTCTTTCCTTGCTGCGA
>Frequency_1_QualityScore_DD;DADA+2<CEBAFF<A9?2+9?8CCD?D>9?D?D1???_Mismatch_0_Sense_+_Library_PoolT
CTCTGGTTCACCTTGGATCAGGAGACACAATTTCGGAGGC
>Frequency_1_QualityScore_DEHFGFFIIGGGHHC@EGDHGIJGBB9CEFHIJIGDFBDDBDGHHCDC;>CCDA>>CCDDDDDDCCCDDBDBDB9@BBDDDCCCDECCDDDACC_Mismatch_1_Sense_+_Library_PoolT
CTCTCTGGTTCACCTTGGATCAGGAGACACAATTTCGTAGGCGGGCAGAAAATCAAATGATCTGCAACAAGCGGTTGCAAATTCTTTCCTTGCT
>Frequency_1_QualityScore_FFHHHHHJJJJJJJFHJIIJJJHGFFFEFFFEEEEEEDEDDDDDDDDDDDDDDDCDDDDDEEDDDDDDDDDDD>DDDDCDDDDDDDDBBDDDCD_Mismatch_2_Sense_+_Library_PoolT
AGACAAAATTTCGGAGGCGGGCAGAAAATCAAATGATCTGCAACAAGCGGTTGCAAATTCTTTCCTCGCTGCGATGCCAACGCCCCCCAACTTG
>Frequency_1_QualityScore_FFGHHHCGIGHIIJJIJJIJIGIIJIJJJHIGGIDGEIIJJGHHIJJJJGGIJIJJJJIJIIEHHEFCDDDDDDDDCCDDDDDDDDDDEDDCCC_Mismatch_0_Sense_+_Library_PoolT
AAATGGTGGAACATATACAATGACCCCTCTCTGGTTCACCTTGGATCAGGAGACACAATTTCGGAGGCGGGCAGAAAATCAAATGATCTGCAAC
>Frequency_1_QualityScore_DFHFBAHICFG@HGGHHIGGHJJJJJJJEGIBHIJJGHGEGIEIIJJFHHIHHGIJFGGHJEGFHGFFC=>BDB@DBCDCCC@CCCCACC>:@A_Mismatch_0_Sense_+_Library_PoolT
AGAAATGGTGGAACATATACAATGACCCCTCTCTGGTTCACCTTGGATCAGGAGACACAATTTCGGAGGCGGGCAGAAAATCAAATGATCTGCA
>Frequency_1_QualityScore_F?HBBHHGGIIHGHJGIGEGIIEEEBDCCCECECCE>C>CCCCCDBBD?BB<BDBDCCDDCCCC@CC>><?9559A<BCCCBD9<5099.<@AC_Mismatch_2_Sense_+_Library_PoolT
GAGACAAAATTTCGGAGGCGGGCAGAAAATCAAATGATCTGCAACAAGCGGTTGCAAATTCTTTCCTCGCTGCGATGCCAACGCCCCCCAACTT
>Frequency_1_QualityScore_FFHHHHHJJJJJJJHJHJJIIJIJJIJIJJJJJJJJJIJJJJIJJJJJIJJIJHDDDDDDDDCCDDCCDCDCDEDDDDDDBDDDD<BDDCDDDD_Mismatch_0_Sense_+_Library_PoolT
TACAATGACCCCTCTCTGGTTCACCTTGGATCAGGAGACACAATTTCGGAGGCGGGCAGAAAATCAAATGATCTGCAACAAGCGGTTGCAAATT
>Frequency_1_QualityScore_FFBFHHGIJJJIGHIGJJJJJJJIGJGIIJIIHDDDBDDDDDCCDDDCDDDDCDACDDCDDD7@BDCDC@CDDDDDDDCCCDDDB5ABBC>:<B_Mismatch_1_Sense_+_Library_PoolT
CCTTGGATCAGGAGACACAATTTCGGAGGCGGGCAGAAAATCAAATGATCTGCAACAAGCGGTTGCAAATTCCTTCCTTGCTGCGATGCCAACG
>Frequency_1_QualityScore_FBFFHHHIJJJJJJJIJJJJJJJFIIJJJJJJJJJIJJJJIFDDDDDDDDDDDDDDDDDEDDDDDDDDDDD<@BDDDCCCDEEDDDDDDDCDDD_Mismatch_1_Sense_+_Library_PoolT
TCTGGTTCACCTTGGATCAGGAGACACAATTTCGGAGGCGGGCAGAAAATCAAATGATCTGCAACAAGCGGTTGCAAATTCTTTTCTTGCTGCG
>Frequency_1_QualityScore_FFHHHHHIJJJJJJJHIIIJJJFFDDEEDDDDDDDDDDDDDDDDDDDDDDD@BBDDDDDDDEDDDCDCDACDDDBDDDDDDDBBDDDDBDDDDD_Mismatch_0_Sense_+_Library_PoolT
GAGACACAATTTCGGAGGCGGGCAGAAAATCAAATGATCTGCAACAAGCGGTTGCAAATTCTTTCCTTGCTGCGATGCCAACGCCCCCCAACTT
>Frequency_1_QualityScore_FFHHHHHJJJIJIJJEHIIIJIIJJIJJJJJIJJJJIJIJJJJIJIJJJIFDDDDDDDCDDDDDDDDDDECDDDDDDDDDD9@DDDCDDDDDEC_Mismatch_1_Sense_+_Library_PoolT
ATGACCCCTCTCTGGTTCACCTTGGATCAGGAGACAAAATTTCGGAGGCGGGCAGAAAATCAAATGATCTGCAACAAGCGGTTGCAAATTCTTT
>Frequency_1_QualityScore_DD?CDHBHIIIBCAGB:CGIBH6=EE1;CDCCCACCCCA@ACCCCCB<?@BB07@BCCCCCCDEACC>CCCCCCBBBBBCCCB@BB39>BBBBA_Mismatch_0_Sense_+_Library_PoolT
GGAGACACAATTTCGGAGGCGGGCAGAAAATCAAATGATCTGCAACAAGCGGTTGCAAATTCTTTCCTTGCTGCGATGCCAACGCCCCCCAACT
>Frequency_1_QualityScore_FDFHHHHIIIJFJJJJIGIJGEHIIJJJJJJHIGIJGDDBD?CCCCCDCCDCCDDDACDDDB<?BB;9@>BCDCDDCEEDDDCDBBDDDDDDBD_Mismatch_1_Sense_+_Library_PoolT
GTTCACCTTGGATCAGGAGACACAATTTCGGAGGCGGGCAGAAAATCAAATGATCTGCAACAAGCGGTTGCAAATTCTTTCCTCGCTGCGATGC
>Frequency_1_QualityScore_FF@FHFHIJJIJJJGGIJIJJJJIIHJIIJIIIHIJIIGIGGIJJJIJIIJJJHHHHHFFFDCDDBBDBBDDDDDDDDDDDCDDCDDDDDDBDD_Mismatch_1_Sense_+_Library_PoolT
GGTGGAACATATACAATGACCCCTCTCTGGTTCACCTTGGATCAGGAGACACAATTTCGGAGGCGGGCAGAAAATCAAATGATCCGCAACAAGC
>Frequency_1_QualityScore_FFHHHFHJJJJJJIJJJJJIJJIJJJHFFFDEECEDDDCDDCDDDDDDDBDDDDD<BBDDDDDDDDDDC@CDDDDDDD<<@?CDDDDBDDBDD@_Mismatch_0_Sense_+_Library_PoolT
TCAGGAGACACAATTTCGGAGGCGGGCAGAAAATCAAATGATCTGCAACAAGCGGTTGCAAATTCTTTCCTTGCTGCGATGCCAACGCCCCCCA
>Frequency_1_QualityScore_FFHHHHHJJJGIJJJJJJJJJJJIJJJJJJJJJJJJJJJJHJJIIHDDBDDDDDDDCCCCDCDDEDDDDDD@CDDDDDCCDDCCDDEEDDDDDD_Mismatch_1_Sense_+_Library_PoolT
CCCTCTCTGGTTCACCTTGGATCAGGAGACACAATTTCGGAGGCGGGCAGAAAATCAAATGATCTGCAACAAGCTGTTGCAAATTCTTTCCTTG
>Frequency_1_QualityScore_;DDAD8AEECE<?FE9@,A@BDEEE;ADADDECA?*9?DD40BD<BD48@;C/(7@AA?_Mismatch_0_Sense_+_Library_PoolT
GAAAATCAAATGATCTGCAACAAGCGGTTGCAAATTCTTTCCTTGCTGCGATGCCAACG
>Frequency_1_QualityScore_@<FA:A<:ACG@H<F<<E34???B<C?DFDGIF>DD9?B?FF85;6?=@ABB3@BBABBAB>::>A@A<(92?B09@?BBBBBBEEA>>>A_Mismatch_0_Sense_+_Library_PoolT
CTCTCTGGTTCACCTTGGATCAGGAGACACAATTTCGGAGGCGGGCAGAAAATCAAATGATCTGCAACAAGCGGTTGCAAATTCTTTCCTT
>Frequency_1_QualityScore_FFHHHFHIJGHIIIGIIIHGGIIHEIJIJGIIHJIGEHGGGGGIGH@HHGGHGEHIIJ@HBE@DDFCDDBB?B>BD<?AC?>>@@:::ACDDDD_Mismatch_2_Sense_+_Library_PoolT
CAGAAATGGTGGAACATATACAATGACCCCTCTCTGGTTCACCTTGGATCAGGAGAAAAAATTTCGGAGGCGGGCAGAAAATCAAATGATCTGC
>Frequency_1_QualityScore_FFHHHHHJJJJJIHIJJJJJIJJJJJJJIIGFDCDDDDDDC@>>CCDDEDDDDDDDDBDD@DDDD@CDDCEEDDDDDDDDDDDDDDDDDDDBDD_Mismatch_1_Sense_+_Library_PoolT
TTGGATCAGGAGACACAATTTCGGAGGCGGGCAGAAAATCAAATGATCTGCAACAAGCGGTTGCAAATTCTTTCCTTGCTGCGATGCCAACACC
>Frequency_1_QualityScore_A=D<D??@;>DDB0*=B488)@8@9).)=ACACA\39(-5>>A3;>A9>>>?505;0&<5<A_Mismatch_2_Sense_+_Library_PoolT
GCGGGCAGAAAATCAAATGATCTGCAACAAGCGGGTGCAAATTCTTTCCTCGCTGCGATGCC
>Frequency_3_QualityScore_FFHHHHHIJIJJJJJJIJJBIIIIHJJHJJJJJJJJIJJJIHDDCDCDDDDDDDDDDDDDEDDDDDCCDBDD@CDDDDCDDDEEDDDDDDDDDD_Mismatch_2_Sense_+_Library_PoolT
CTCTGGTTCACCTTGGATCAGGAGAAAAAATTTCGGAGGCGGGCAGAAAATCAAATGATCTGCAACAAGCGGTTGCAAATTCTTTCCTCGCTGC
>Frequency_3_QualityScore_FFHHHHHJJJJJJHIJJIJJIIIJJJJJJJJJJJJJJJIHHHFEFDEEEDDDDDEEEFDDDDDDDDCDDCDDDDCDDDDDDCDDDDDCDDDDCD_Mismatch_2_Sense_+_Library_PoolT
ATTTCGGAGGCGGACAGAAAATCAAATGATCTGCAACAAGCGGTTGCCAATTCATTCCTTGCTGCGATGCCAACGCCCCCCAACTTGATGCCAG
>Frequency_2_QualityScore_FEFGFGEIIIEGIHGIHFGFGHIAGEGIJJGHGHIIGDEGCCEEEEEEDDCCECDDCCBCCAABC??BCBCADDCDC?>?ACCACDCCA??=AB_Mismatch_2_Sense_+_Library_PoolT
TCGGAGGCGGACAGAAAATCAAATGATCTGCAACAAGCGGTTGCCAATTCATTCCTTGCTGCGATGCCAACGCCCCCCAACTTGATGCCAGCTC
>Frequency_2_QualityScore_FFHGHGGIIIHGGEIHIIICH?DEEE?@CDDDDD??@CACDCCDCACC5==CCDDCAABACACCC?=A@=:=AABAB<>;?=?@BCD?=>AA?;_Mismatch_2_Sense_+_Library_PoolT
AAAAAATTTCGGAGGCGGGCAGAAAATCAAATGATCTGCAACAAGCGGTTGCAAATTCTTTCCTCGCTGCGATGCCAACGCCCCCCAACTTGAT
>Frequency_2_QualityScore_EFHHHHHJIIJIJJIIJJJIIJJJIJJIIIIIIHHHHHFFFCDDEEEEDDDDEEEEDDDDDDDDDCDDDDCDCCDDDDDDDDDDCCDDDDDDDD_Mismatch_2_Sense_+_Library_PoolT
TTCGGAGGCGGACAGAAAATCAAATGATCTGCAACAAGCGGTTGCCAATTCATTCCTTGCTGCGATGCCAACGCCCCCCAACTTGATGCCAGCT
>Frequency_2_QualityScore_FFHHHHHIJJHHIJJIJJIIJJIJJHIJJJJJJIIJJJIJJJJJJJHFCDDDDDDDDDDDDDDDDCDDDCCCCDCDCDCCCCEEEEECCDCDDE_Mismatch_1_Sense_+_Library_PoolT
CAACAAGCGGTTGCCAATTCTTTCCTTGCTGCGATGCCAACGCCCCCCAACTTGATGCCTGCTCCACCTGCAGCTTAAGATATTTGAAATTTTC
>Frequency_2_QualityScore_FFHHHHHJJJIJIIIJIJJJIFIIJIIJJJJJJJJIIIIHGFCEDEEEDDDDDEEEEDDDDDCDDCDDDCDDDCDDDDDDCCCCDDCDDCCDCD_Mismatch_2_Sense_+_Library_PoolT
TTTCGGAGGCGGACAGAAAATCAAATGATCTGCAACAAGCGGTTGCCAATTCATTCCTTGCTGCGATGCCAACGCCCCCCAACTTGATGCCAGC
>Frequency_1_QualityScore_FFHHHHHJHIJJJJJJJJJJJJJJJJJJJJJHJJJJJJJIJJJJHFDDDDDDDDDDDDDDDDDDDDDDDDDDDDCDDDDCEEEEEDDDDDDEDE_Mismatch_1_Sense_+_Library_PoolT
ACAAGCGGTTGCCAATTCTTTCCTTGCTGCGATGCCAACGCCCCCCAACTTGATGCCTGCTCCACCTGCATCTTAAGATATTTGAAATTTTCCA
>Frequency_1_QualityScore_FFHHHHHJJJJJJJJIJJIIDGICFEHIIJJJFJJJJJJJJHHHHHGFFFFFFFCEEEEEDDDCACDDDDEEDEFFDDDDCDDDDDCDDDDDDE_Mismatch_2_Sense_+_Library_PoolT
CCAACGCCCCCCAACTTGATGCCAGCTCCGCCTGCAGCTTAAGATATTTCAAAATTTCCAAAAGTTTTCATAGTAACATGTGACATGTTGTATA
>Frequency_1_QualityScore_FFHHHHHJJIJJIJJJJIJJJJJJJJJHIJIJJJJIJJHHHHHFFFDDDEDDDDDDDCDEDFEFEEDDDCDDDEEDDBD:ADCCDDEDEEECDD_Mismatch_1_Sense_+_Library_PoolT
TTCCTTGCTGCGATGCCAACGCCCCCCAACTTGATGCCAGCTCCGCCTGCAGCTTAATATATTTCAAAATTTCCAAAAGTTTTCATAGTAACAT
>Frequency_1_QualityScore_FFHHHHGJJIIJIJJJJJIJJIJJDHHGIJFDDDDDDDDDDDDDDDDDECDDDDDDDDDDDBDDDDDDDDDDDDDAA>BDBDD<BDDDDCDDDD_Mismatch_2_Sense_+_Library_PoolT
TTGGATCAGGAGAAAAAATTTCGGAGGCGGGCAGAAAATCAAATGATCTGCAACAAGCGGTTGCAAATTCTTTCCTCGCTGCGATGCCAACGCC
>Frequency_1_QualityScore_DAA<CA2A:22A<AA?C<DFFG<ECEF?CF)1:???;@@D@B8?;B@>@CCCCCC:?2>C>ACCC((2?28>@9B@:>:A@4:A>CCA@@<B@@_Mismatch_1_Sense_+_Library_PoolT
CTCTGGTTCACCTTGGATCAGGAGACACAAGTTCGGAGGCGGGCAGAAAATCAAAGGATCTGCAACAAGCGGTTGCAAATTCTTTCCTCGCTGC
>Frequency_1_QualityScore_FFHGHGGIJJJIIJIJIIIIJGIIJIIEEEEHIDFDDDDDCDDDDDDDDDDDEDDDDDDDDD@DBDDDDDDDDDDEDDDDDDDDDDD@@BDCCD_Mismatch_2_Sense_+_Library_PoolT
CACCTTGGATCAGGAGAAAAAATTTCGGAGGCGGGCAGAAAATCAAATGATCTGCAACAAGCGGTTGCAAATTCTTTCCTCGCTGCGATGCCAA
>Frequency_1_QualityScore_FFHHHHHIJJIIJJJIIHJJGIIJJJJJJJJJJJJJHEEFFFFEEEEEEDDDDDDDDDDDDDDDDDDDD@DDDDDDDDDDDDDDDDDDDDDDCC_Mismatch_2_Sense_+_Library_PoolT
GAGGCGGACAGAAAATCAAATGATCTGCAACAAGCGGTTGCCAATTCTTTCCTTGCTGCGATGCCAACGCCCCCCAACTTGATGCCTGCTCCAC
>Frequency_1_QualityScore_FFHHHHHJIJGJJJIJGIIIIJJJJJJIJJIJJJJJJJJHHHHFFF>CDDDDDDDDDEDDD@CDDDCDDDBBDDCDDBDDDDDDDDDDDDAADD_Mismatch_2_Sense_+_Library_PoolT
CCAATTTCGGAGGCGGACAGAAAATCAAATGATCTGCAACAAGCGGTTGCCAATTCATTCCTTGCTGCGATGCCAACGCCCCCCAACTTGATGC
>Frequency_1_QualityScore_FFHHHHHJJJJJJJHJJIJJGIIIJJJJJJJJJJJIJJJJJJHHHHFFFDDEEEDDDDDDDDDEFEEEDDDDDDDEEDDDD@CDDDDEEDEEED_Mismatch_1_Sense_+_Library_PoolT
CTTTCCTTGCTGCGATGCCAACGCCCCCCAACTTGATGCCAGCTCCGCCTGCAGCTTAAGATATTTCAAAATTTCCAAAAGTTTTCATAGTAAC
>Frequency_1_QualityScore_FFHHHHGJJJJJJJJJJJJIJGHIIJJJJHIJJJJGIJJJJIJJJJJJIJJJIIJIJHHHHFFDDDDDD?CDDCCDDDDDDDDDDDDDDDDDDD_Mismatch_2_Sense_+_Library_PoolT
CAGAAAATCAAATGATCTGCAACAAGCGGTTGCCAATTCTTTTCTTGCTGCGATGCCAACGCCCCCCAACTTGATGCCTGCTCCACCTGCAGCT
>Frequency_1_QualityScore_FFHHHHHJJJIJJIJJJJJJJJJJJJJJJJJJJJJJHJJJJIJJJJJJHHDDDDDDDDDDDDDDDDDDCCDDDDDDDDDDDDCCCEEEEEDDDD_Mismatch_1_Sense_+_Library_PoolT
CTGCAACAAGCGGTTGCCAATTCTTTCCTTGCTGCGATGCCAACGCCCCCCAACTTGATGCCTGCTCCACCTGCAGCTTAAGATATTTGAAATT
>Frequency_1_QualityScore_DDFFBCDEHBFBGEHEAABDGH:BFA?FDFGBG08?B88<>@CAA>>@;@>@:>CCA:@A?AABB05024:@C>A:CCC>>:9><5959<5?:A_Mismatch_2_Sense_+_Library_PoolT
TCACCTTGGATCAGGAGAAAAAATTTCGGAGGCGGGCAGAAAATCAAATGATCTGCAACAAGCGGTTGCAAATTCTTTCCTCGCTGCGATGCCA
>Frequency_1_QualityScore_FFHHHHHJJJJJJJIJJIJJJHIJJJJJJJJJJJJJJJJJJJJJJHFDDDDDDDDDDDDDDDDCDEDDDDDDDDDDD>BDDDCCDDDEEDDDDD_Mismatch_2_Sense_+_Library_PoolT
CCCCTCTCTGGTTCACCTTGGATCAGGAGAAAAAATTTCGGAGGCGGGCAGAAAATCAAATGATCTGCAACAAGCGGTTGCAAATTCTTTCCTC
>Frequency_1_QualityScore_FFHHHGHJJIHIJIIJJJJJHHIIJIIJJJJJJEIIJJJJIJJIHFDDDDDCCDDDDDDDDDDDDDDDDCADDDDDDDDDDDDDDDEEDDDDDD_Mismatch_2_Sense_+_Library_PoolT
CCCTCTCTGGTTCACCTTGGATCAGGAGAAAAAATTTCGGAGGCGGGCAGAAAATCAAATGATCTGCAACAAGCGGTTGCAAATTCTTTCCTCG
>Frequency_1_QualityScore_FFHHHHHJJJJJJJJJIJJJIJJJJJJJJJJJIJJJJJJJIHHHHHEFFFFFDEEEDDDDDDDDDDDDDCCDCEEEEEDDDDDDDEECCDDACD_Mismatch_1_Sense_+_Library_PoolT
GTTGCCAATTCTTTCCTTGCTGCGATGCCAACGCCCCCCAACTTGATGCCAGCTCCGCCTGCAGCTTAAGATATTTCAAAATTTCCAAAAGTTT
>Frequency_1_QualityScore_DFHF<FFFHEGHHGHIJJIJIIHIGGGIJJGIGGFGIJJJGGGGEGGJJIIGDGHGEFFFFECDBDBB><BDBDDDDDDDDDDCDC>CCCDDCB_Mismatch_0_Sense_+_Library_PoolT
ATGGTGGAACATATACAATGACCCCTCTCTGGTTCACCTTGGATCAGGAGAAAAAAATTTCGGAGGCGGGCAGAAAATCAAATGATCTGCAACA
>Frequency_1_QualityScore_FFHHHHHJJJJJJHIJJJJJHHFFFFEEEEEEDDDDDEDDDDDD@?BD<@BDDDDDDDDEEDDDDDDDDDDDDDDDDDDDDDDDDDDDDDDDDD_Mismatch_2_Sense_+_Library_PoolT
GAAAAAATTTCGGAGGCGGGCAGAAAATCAAATGATCTGCAACAAGCGGTTGCAAATTCTTTCCTCGCTGCGATGCCAACGCCCCCCAACTTGA
>Frequency_1_QualityScore_FFHHGHDEGIDHIIIJIBGECEGGGGGHI@FIIIEGGIIIGGGJJGBGIJBCEA>DABDDDD>@ACC5>AA@CDDC9??CBD>C3@CCCDCDA>_Mismatch_2_Sense_+_Library_PoolT
AAATGATCTGCAACAAGCGGTTGCCAATTCTTTTCTTGCTGCGATGCCAACGCCCCCCAACTTGATGCCTGCTCCACCTGCAGCTTAAGATATT
>Frequency_1_QualityScore_FFHHHHHJJIJJJJJIJJJJJJJJJJJJHIJJGIJIJIIJGIJJJHFDDDDDDDDDDDDDDDDDDDDDDBDDDCCCDDDDCDEEEEDDDCDDDE_Mismatch_2_Sense_+_Library_PoolT
AACAAGCGGTTGCCAATTCTTTCCTTGGTGCGATGCCAACGCCCCCCAACTTGATGCCAGCTCCGCCTGCAGCTTAAGATATTTCAAAATTTCC
>Frequency_1_QualityScore_FFHHHHHJGHIJJIJIJJGGJJIJJIGIIJIGJJIIGIJJJIJJJFFDDDEECDDDDDDDDDDCCBBDDDDDCC@CCAACEEEEE@CDDDDDCD_Mismatch_2_Sense_+_Library_PoolT
ACAAGCGGTTGCCAATTCTTTTCTTGCTGCGATGCCAACGCCCCCCAACTTGATGCCTGCTCCACCTGCAGCTTAAGATATTTGAAATTTTCCA
>Frequency_1_QualityScore_FFHHHHHJJJJGJJJJJJHHFFFFFDDEEEEDDDDEDDDDDDDDDDD:BDDDDDDDDEEDDDDDDDDDDDBDBDDDDDDDBBDDDBDDDCDDDD_Mismatch_2_Sense_+_Library_PoolT
AAAAATTTCGGAGGCGGGCAGAAAATCAAATGATCTGCAACAAGCGGTTGCAAATTCTTTCCTCGCTGCGATGCCAACGCCCCCCAACTTGATG
>Frequency_1_QualityScore_FFHHHHHJIJJJJIGJJIJJJJIJIJJJJJJJJJJJJJJHHHHF?CDDDDDCDDDEEEEDDDDDDDDDDDBDDDD@DDDDDDDDDCDACDDDDD_Mismatch_2_Sense_+_Library_PoolT
AATTTCGGAGGCGGACAGAAAATCAAATGATCTGCAACAAGCGGTTGCCAATTCATTCCTTGCTGCGATGCCAACGCCCCCCAACTTGATGCCA
>Frequency_1_QualityScore_FFHGHGHJJJJEHEIJJIJIJJJJJFGIIJJFDDDBDDDDDCDDDDDDDDDDDCDBDDDDB>BDBDCCCCCDECCDDDDDDDDD9BDDDDDDDD_Mismatch_2_Sense_+_Library_PoolT
CTTGGATCAGGAGAAAAAATTTCGGAGGCGGGCAGAAAATCAAATGATCTGCAACAAGCGGTTGCAAATTCTTTCCTCGCTGCGATGCCAACGC
>Frequency_1_QualityScore_FFHHHGGIJJIJJJEHGIGIJIIJJJJJJIJJJJJJJJJJIIJJIJJIJIJIJJJJJIJJIIIJGEEHHFFDEEEEDDDEEDDDDDDDDDDDBD_Mismatch_1_Sense_+_Library_PoolT
TATACAATGACCCCTCTCTGGTTCACCTTGGATCAGGAGACACAATTTCAAATGATCTGCAACAAGCGGTTGCAAATTCTTTCCTTGCTGCGAT
>Frequency_1_QualityScore_FFGHGHHJJJJJJJJJJJGIJJJJJJJJJJJJJJJJJJJJJIIJJIJJJJJJHFFDDDDDDDDDDDDDDDDDDDDDDDDDDDDDDDDDDCEEEE_Mismatch_2_Sense_+_Library_PoolT
ATGATCTGCAACAAGCGGTTGCCAATTCTTTTCTTGCTGCGATGCCAACGCCCCCCAACTTGATGCCTGCTCCACCTGCAGCTTAAGATATTTG
>Frequency_1_QualityScore_FFHHHHHJJIJJIJJIJJIJIIIGJIFDDD@CDDDDDDDDDDDDEDDDDDDDDDDD;BDDDCCCDDEEDCCCDDDDDDDBDDDDDDDDDDDDDB_Mismatch_2_Sense_+_Library_PoolT
ATCAGGAGAAAAAATTTCGGAGGCGGGCAGAAAATCAAATGATCTGCAACAAGCGGTTGCAAATTCTTTCCTCGCTGCGATGCCAACGCCCCCC
>Frequency_1_QualityScore_FFHHFHGIIIJJJJJJHEIHJIIIJIJIJJJJJJIJIJJGJJJIFHGHFFDDDDDDDDDDCDDDDDDDDCCDDDDDDCDDDCCCDCCCDEDEED_Mismatch_2_Sense_+_Library_PoolT
GATCTGCAACAAGCGGTTGCCAATTCTTTTCTTGCTGCGATGCCAACGCCCCCCAACTTGATGCCTGCTCCACCTGCAGCTTAAGATATTTGAA
>Frequency_1_QualityScore_FFHDHGHJIJIJJIJIIGEGGIIGIJJJJJJJJDGHGIIIJJJJJJJJJJGGFGHFE?BBECEDDDBDD9BBDDDCDDDDDDDCDDDDCCBDDB_Mismatch_2_Sense_+_Library_PoolT
CGGACAGAAAATCAAATGATCTGCAACAAGCGGTTGCCAATTCTTTCCTTGCTGCGATGCCAACGCCCCCCAACTTGATGCCTGCTCCACCTGC
>Frequency_1_QualityScore_FFHGHHGIJJIJJJJJJCHJIIJJFDDCCDDDDDDDDDDDDEDDDDDDDDDDB<BDDDCCCDDDEDCDDDDDDDDDBDDDDDDDDDDDDDDDDD_Mismatch_2_Sense_+_Library_PoolT
AGGAGAAAAAATTTCGGAGGCGGGCAGAAAATCAAATGATCTGCAACAAGCGGTTGCAAATTCTTTCCTCGCTGCGATGCCAACGCCCCCCAAC
>Frequency_1_QualityScore_DDFDBFHG?C@<CEFDHIGCECGG@?CFEGGGHEHHGE3*BBFHHGHA>CCB>>A>CCCCCCBCCC@<9???9?CACCCCCCADABDDCA>ACC_Mismatch_1_Sense_+_Library_PoolT
GCAACAAGCGGTTGCCAATTCTTTCCTTGCTGCGATGCCAACGCCCCCCAACTTGATGCCTGCTCCACCTGCAGCTTAAGATATTTGAAATTTT
>Frequency_1_QualityScore_FFHFHHHIIJJIJIJIJGJJHHEFH@D@@DDDA@CEEEDDCDDD;BBBDCDDDDDDACDDDDDDDB;ABBDDDD0<@BDDDBDDACDCCCCA:@_Mismatch_0_Sense_+_Library_PoolT
AATTTCGGAGGCGGGCAGAAAATCAAATGATCTGCAACAAGCGGTTGCAATTCTTTCCTTGCTGCGATGCCAACGCCCCCCAACTTGATGCCTG
>Frequency_1_QualityScore_FFHHHHHJJJIJJJJJJJJJJJJJJJJJJJJIJGJJJJJIJIJJIJHFDCDDCDDDDDDDDDDDDDDDDCDDDDDDDDDDDCEEEEDCDDDDDE_Mismatch_1_Sense_+_Library_PoolT
CAACAAGCGGTTGCCAATTCTTTCCTTGCTGCGATGCCAACGCCCCCCAACTTGATGCCTTCTCCACCTGCAGCTTAAGATATTTGAAATTTTC
>Frequency_1_QualityScore_FFHHGHHJJJJJJJJJJIIJJIJIJJJJJJGGHIJJIIJJJJJJJFIJJJJIIEHHFFFFFDDDDDDDDDBDDDDDDDDDDDDDDDDDDDCDDD_Mismatch_1_Sense_+_Library_PoolT
GCAGAAAATCAAATGATCTGCAACAAGCGGTTGCAAATTCTTTCCTCGCTGCGATGCCAACGCCCCCCAACTTGATGCCTGCTCCGCCTCAGCT
>Frequency_1_QualityScore_FFHHHHHJJJIJJJJJJJJIIIIEGIJHIJJJIJIIJJJJJJJJJJJIJJIJIJIIHHEEFDCDDBDDDDDCCCCCDDDDDDBBBDDD@CDDDD_Mismatch_2_Sense_+_Library_PoolT
GAAAATCAAATGATCTGCAACAAGCGGTTGCCAATTCTTTCCTTGGTGCGATGCCAACGCCCCCCAACTTGATGCCAGCTCCGCCTGCAGCTTA
>Frequency_1_QualityScore_DDA:ABAE<@>D><CHHIIHE++2:98EG):?)?F*99*9DFC8(-5@@6=EDD<=(6;?B\,38;9?BB?B@:+4>@A3<BA39&2<@B<3>>_Mismatch_2_Sense_+_Library_PoolT
CAGAAAATCAAATGATCTGCAACAAGCGGTTGCAAATTCTTTCCGCGCTGCGATGCCAACGCGCCCCAACTTGATGCCTGCTCCGCCTGCAGCT
>Frequency_1_QualityScore_FFHHHHHJJIIIJJJIGIGEAAGIFB>B?CDDCCCDCDDDCDEDDDDDDDDDDD;BDDCCDCCDECCCDDCBBBDDD9AB?CCC<@@<BBDDBD_Mismatch_2_Sense_+_Library_PoolT
CAGGAGAAAAAATTTCGGAGGCGGGCAGAAAATCAAATGATCTGCAACAAGCGGTTGCAAATTCTTTCCTCGCTGCGATGCCAACGCCCCCCAA
>Frequency_1_QualityScore_D;ADDBCE@GEGGGG@GHHGG@DBGIIIHIIGBFCGHGGFB<6>B=?CCC:@CCC>@C:@4>CCCCC?@85095A@@A:@ADD>CCC@BBBBBB_Mismatch_1_Sense_+_Library_PoolT
CTCTGGTTCACCTTGGATCAGGAGACAAAATTTCGGAGGCGGGCAGAAAATCAAATGATCTCAACAAGCGGTTGCAAATTCTTTCCTCGCTGCG
>Frequency_1_QualityScore_BB?FDFAC<EHFCGHECEH@HB9?4B3:D;;FBG@D;B@4)8@=@===77C=3==C/56,=C;@=(33\39>><?9:>@@>C:::<C>:9589@_Mismatch_2_Sense_+_Library_PoolT
GCGGACAGAAAATCAAATGATCTGCAACAAGCGGTTGCCAATTCTTTCCTTGCTGCGATGCCAACGCCCCCCAACTTGATGCCAGCTCCGCCTG
>Frequency_1_QualityScore_FDFDFHHIGGFHIG@DHCCGIIHJEHEGIJIJI@GIFGCHGGGIEDFDD=@ACCC@ACACDDCCCDDDDCBCCCC@>(::>A@@BDC@ADDDC@_Mismatch_2_Sense_+_Library_PoolT
CAACAAGCGGTTGCCAATTCTTTTCTTGCTGCGATGCCAACGCCCCCCAACTTGATGCCTGCTCCACCTGCAGCTTAAGATATTTGAAATTTTC
>Frequency_1_QualityScore_FFHHHHHIJJJJJJJJIJJJJJIJIJJGIIJJJJJJJJJIJJFDDDDDDDCDDDDDDDDDECDDDDDDDBDDBDDDDDDCDDEECDCDDDDDDD_Mismatch_2_Sense_+_Library_PoolT
CTCTGGTTCACCTTGGATCAGGAGACAAAATTTCGTAGGCGGGCAGAAAATCAAATGATCTGCAACAAGCGGTTGCAAATTCTTTCCTCGCTGC
>Frequency_1_QualityScore_FFHHHHGIJIJJJJIJJIIJJJJJGJJJJJJJJIJJJJJJJHHHFFFEEEECEDDDDDEEEEEDDCDDDDCDDDDD>CDDDDEEDEEEDDDDCC_Mismatch_1_Sense_+_Library_PoolT
CTTGCTGCGATGCCAACGCCCCCCAACTTGATGCCAGCTCCGCCTGCAGCTTAAGATATTTCAAAATTTCCAAAAGTTTTCATAGTAACATGTG
>Frequency_1_QualityScore_BDFBDFFEF1EG7?D;F6/5?EEEC>BBBDDDCDCAAA@?B?B=B\07@(3:3@AABBAABB@;89;@<@BBA>ABBBBBBBBBBB?A@BA>:>_Mismatch_2_Sense_+_Library_PoolT
CAATTTCGGAGGCGGGCAGAAAATCAAATGATCTGCAACAAGCGGGTGCCAATTCTTTCCTCGCTGCGATGCCAACGCCCCCCAACTTGATGCC
>Frequency_1_QualityScore_FFHHHHHJJJJJJJIJJJJJJJJJJJHIJJJJJJIJJJJJJJJJIGIHHFFFFEEEDDDDDB@BDB@CDDDDDDDDDDDDDDDDDDDDDDDDDD_Mismatch_2_Sense_+_Library_PoolT
AAAATCAAATGATCTGCAACAAGCGGTTGCCAATTCTTTTCTTGCTGCGATGCCAACGCCCCCCAACTTGATGCCTGCTCCACCTGCAGCTTAA
>Frequency_1_QualityScore_FFHHHHHJJJIJJIJJJJIJJJJJJJJJJGEEHIJJJHDDDDBDDDDDDDDDDDCDEDDDDDDDDDDD@9@DDDCDDDDDDDDDDDDDBDD>AB_Mismatch_2_Sense_+_Library_PoolT
GGTTCACCTTGGATCAGGAGAAAAAATTTCGGAGGCGGGCAGAAAATCAAATGATCTGCAACAAGCGGTTGCAAATTCTTTCCTCGCTGCGATG
>Frequency_1_QualityScore_FFGGGHHJJJJJJJIJJJJIJJJJJJJJJJJJJIIHJJIIJJIJJJJIJJJHFDDDDDDDDDDDDDDDDCCEDDDDDDDDDDBBDDDDDDCDDE_Mismatch_1_Sense_+_Library_PoolC
CAATGACCCCTCTCTGGTTCACCTTGGATCAGGAGACAAAATTTCGGAGGCGGGCAGAAAATCAAATGATCTGCAACAAGCGGTTGCAAATTCT
>Frequency_1_QualityScore_FFDHHHGFJEHGJIIJD@AFBHIEHIIJJJI@FEHGIGGGHG>FGAHGIGBBDDD8CCCDDACACDDDD:AA>>CA?CBBDBDDDDDC>ACCDD_Mismatch_1_Sense_+_Library_PoolC
ATGACCCCTCTCTGGTTCACCTTGGATCAGGAGACAAAATTTCGGAGGCGGGCAGAAAATCAAATGATCTGCAACAAGCGGTTGCAAATTCTTT
