# Supplementary material for: Differential Gene Expression Reveals Candidate Genes for Drought Stress Response in Abies alba (Pinaceae)
Source: PLoS One. 2015 Apr 29;10(4):e0124564. doi: 10.1371/journal.pone.0124564 (PMC4414588; doi:10.1371/journal.pone.0124564)
Supplement: S3 File — (GZ) [file pone.0124564.s003.gz › comp10954_c0_seq1.fa]

>comp10954_c0_seq1 len=527 path=[1:0-395 397:396-463 465:464-526]
TGGATATATTCTATAAGCAGAGGAAACAAGTTCAGAAGGAATTCGTATCAGAGATCTGTTGTTTGTGTTAGACTTTGTAATTTGGAGAGGGAAAACGTTAGAAGAATTGGATTGAGATGGCGCAGGTTCAAGATGAGAGGAGAATTGCTGAAAACTCATCGGATCCTCTCAAAATCACGCACGGTGAACGTGAGGAGTCGCAGCAACAGCAACAGCAACGGCCATTGGCGCCTTCGTTTCAGACGGAGCCAACACAAGTAGCGCCCGATGATCTGAATGATCAGCGCCGCGATGAGCTTGAGGTTCCTCAACCCCGAAAGAAATCAATTCTGCAGAAGGTGAAAGAAACAGCTAAGACATTACTCCACATAGGCAACGATCACGGAGAAAAGGAAGACCAGCAGTTTGAAGATGAAAAGGACCACGATCACTCTAGACAAGAAGTAAAAGAAGATACGGAGGGGTTGAAGAAAGAAACAGCCCAGGATTTGAATTCTAATTTCAAAGAAAATGAAGATACGGAGGGT

>Frequency_4_QualityScore_FFHHGHHJIJJHIJIIJJJJIJIJIJIJJJJJJJJJIJJJJJIJHIJJIIHIIJJJJJJHHGED?ADCDACDDDDDDDDDCCDDCCACDDDDCD_Mismatch_0_Sense_+_Library_PoolT
GCAGTTTGAAGATGAAAAGGACCACGATCACTCTAGACAAGAAGTAAAAGAAGATACGGAGGGGTTGAAGAAAGAAACAGCCCAGGATTTGAAT
>Frequency_3_QualityScore_FFHHHHHJJJJJJJIJJJJJJJIJJJJJJIJJJJDGHIJJJJJJJJJIIHHGGFFEEEEEEEDDEDEEDCDEDEDDDDDDDDDDDDDDDDCDDD_Mismatch_0_Sense_+_Library_PoolT
CTCTAGACAAGAAGTAAAAGAAGATACGGAGGGGTTGAAGAAAGAAACAGCCCAGGATTTGAATTCTAATTTCAAAGAAAATGAAGATACGGAG
>Frequency_3_QualityScore_FFHHHHHJJIJJJJIJJJJIIJJJIJJJJJIGHIJGIJIIHGGFFFFFFEEEDEEDDDCDDDDCCCDDDCDDDDDDABDDDDDDDCCDDCC_Mismatch_0_Sense_+_Library_PoolT
GCGCCTTCGTTTCAGACGGAGCCAACACAAGTAGCGCCCGATGATCTGAATGATCAGCGCCGCGATGAGCTTGAGGTTCCTCAACCCCGAA
>Frequency_3_QualityScore_FEHHHHHJHJJIJJJJJIJJJJJIJJJJJJJJJIJIJJIHIHIIJJJJJJIJJJJJHIGFE?BCDDDDDDDDDDDDDDDDDCDCDDDDDCDEDE_Mismatch_0_Sense_+_Library_PoolT
GTTTGAAGATGAAAAGGACCACGATCACTCTAGACAAGAAGTAAAAGAAGATACGGAGGGGTTGAAGAAAGAAACAGCCCAGGATTTGAATTCT
>Frequency_3_QualityScore_EEGGHEDIJJGGIJIHHHHGGGIGIIGDGGCHHGGFHIIF@AFEDFHHDG<CEG>D>CGHGHDFFG>EECCCBADEECA>BCCDCB=>B@CCDD_Mismatch_0_Sense_+_Library_PoolT
TATAAGCAGAGGAAACAAGTTCAGAAGGAATTCGTATCAGAGATCTGTTGTTTGTGTTAGACTTTGTAATTTGGAGAGGGAAAACGTTAGAAGA
>Frequency_3_QualityScore_FFHHHHHJFHIIJJJJJJJJIHHIGGIIGIIIFHIIJJGIHFIHCFHHIIIGIFFGGFFCEFFFEECEEBDDDDDDDCCDCDDCCCDDCAC>=B_Mismatch_0_Sense_+_Library_PoolT
GCTTGAGGTTCCTCAACCCCGAAAGAAATCAATTCTGCAGAAGGTGAAAGAAACAGCTAAGACATTACTCCACATAGGCAACGATCACGGAGAA
>Frequency_2_QualityScore_FFHHHHHJJJJIIJJJIEHIJJJIJJJJJJIIJJJJJIJJJJJHHHHHHEFFF?CDEEDEDDCCACDDCCDDDDCDDCCDCCCACCCCCDDDDC_Mismatch_0_Sense_+_Library_PoolT
CCGCGATGAGCTTGAGGTTCCTCAACCCCGAAAGAAATCAATTCTGCAGAAGGTGAAAGAAACAGCTAAGACATTACTCCACATAGGCAACGAT
>Frequency_2_QualityScore_FFHHHHHJJJJJIJJJJJJIJJIJJIIIJJJJJJJJIJIIJIIJJJJIJJIIIGIIHGHHGGFFFFFEDEDDDDDDDDDDDDDDDDDDCDCCCB_Mismatch_0_Sense_+_Library_PoolT
CTAAGACATTACTCCACATAGGCAACGATCACGGAGAAAAGGAAGACCAGCAGTTTGAAGATGAAAAGGACCACGATCACTCTAGACAAGAAGT
>Frequency_2_QualityScore_FCGHHHHJJIJIIJJJJJJIJIIIIJIIEGGEGGGGFFFEEEEEFEEEDDCDDDDDDDDDDCCCDCCBB?B?@CDEDEDDCDDCCDCCCDCCDA_Mismatch_0_Sense_+_Library_PoolT
GTCGCAGCAACAGCAACAGCAACGGCCATTGGCGCCTTCGTTTCAGACGGAGCCAACACAAGTAGCGCCCGATGATCTGAATGATCAGCGCCGC
>Frequency_2_QualityScore_EFHGHGHJJJIIIIIJIJJGIIGIIIIJIIIIIIIGGGGGCEEGFFEEEEDDDDDDDDDDDDDDDCCEDACCCCDB>AACDCDDDDCDDDCDDD_Mismatch_0_Sense_+_Library_PoolT
CCCGATGATCTGAATGATCAGCGCCGCGATGAGCTTGAGGTTCCTCAACCCCGAAAGAAATCAATTCTGCAGAAGGTGAAAGAAACAGCTAAGA
>Frequency_2_QualityScore_FFHHHGGHJJJJJIJIIHIIIIJJJJIJJJJIIIIJJIJIIIIIJJIJIIIGGGGGGFEEDDDD@A@CD?AAACDDD?CDDDDDCDDDDDDDDD_Mismatch_0_Sense_+_Library_PoolT
CGCAGGTTCAAGATGAGAGGAGAATTGCTGAAAACTCATCGGATCCTCTCAAAATCACGCACGGTGAACGTGAGGAGTCGCAGCAACAGCAACA
>Frequency_2_QualityScore_FFHHHGHJJIJJJJJJJJIIGIJIJIFIHIIJGHIIIJIIJIJJJJJJIIGGGFFEEEEEEEDDDDCDCBCDDDDDDDDDDDDDDDDD@BDDDD_Mismatch_0_Sense_+_Library_PoolT
CGATCACGGAGAAAAGGAAGACCAGCAGTTTGAAGATGAAAAGGACCACGATCACTCTAGACAAGAAGTAAAAGAAGATACGGAGGGGTTGAAG
>Frequency_2_QualityScore_FFHHHHGIIDGHIJJJJIJIJJJJJJIJJJIJJIJJIJIJJJIIJIJIIIJJJJJIIHGHHGFFFFDEEDEDDDBCEDDDDDDDDCDDDDDDDD_Mismatch_0_Sense_+_Library_PoolT
TGCAGAAGGTGAAAGAAACAGCTAAGACATTACTCCACATAGGCAACGATCACGGAGAAAAGGAAGACCAGCAGTTTGAAGATGAAAAGGACCA
>Frequency_2_QualityScore_FFHHHHGIIJJIIIIJJJIJHJIIIIIIIIIIIJIJJIJJIIHHGGGGDDDDDDDDCECECCDDCDDDECC=ACBDCDACCCCDDCDCDCABCC_Mismatch_0_Sense_+_Library_PoolT
GCAACGGCCATTGGCGCCTTCGTTTCAGACGGAGCCAACACAAGTAGCGCCCGATGATCTGAATGATCAGCGCCGCGATGAGCTTGAGGTTCCT
>Frequency_2_QualityScore_FEHHHHGJJGIIIIJIJJIJJJIIJIJJJJJJIJIJJJJJJJIIJGGIJJJIIIIIGGGGEGEEEEEEECEEDCDDDDDDCDDDCCDDDDCBDA_Mismatch_0_Sense_+_Library_PoolT
AGCTTGAGGTTCCTCAACCCCGAAAGAAATCAATTCTGCAGAAGGTGAAAGAAACAGCTAAGACATTACTCCACATAGGCAACGATCACGGAGA
>Frequency_2_QualityScore_FFHHHHHJJJJCIIJJJJIJIIIIAGGGJJJIJJIJJJJJIJJJJJIJIJIIIIIHHGHHGGGEDFFFEEDCDDDDDDDDDDDDDDDDDBCEDC_Mismatch_0_Sense_+_Library_PoolT
GAAAGAAATCAATTCTGCAGAAGGTGAAAGAAACAGCTAAGACATTACTCCACATAGGCAACGATCACGGAGAAAAGGAAGACCAGCAGTTTGA
>Frequency_2_QualityScore_FFHHGHHJJJJIJJJJIJJIJIJIIJJJIJIIJIJIIIJJJJJJJIJGIIIGGIIIHHHHHHFFFFDDDDDDDDDDDDCCDDCCDDDCC_Mismatch_0_Sense_+_Library_PoolT
CATTACTCCACATAGGCAACGATCACGGAGAAAAGGAAGACCAGCAGTTTGAAGATGAAAAGGACCACGATCACTCTAGACAAGAAGTA
>Frequency_1_QualityScore_FFHHHHHJJJJIJJJJJJJJJJJIJJJJJJJJJJJJJJIJJJJIJJJIGIIJJJJHHHHHFFFFDEEEEEEEEDDDDDDDDDDDDDDDDDDDDD_Mismatch_0_Sense_+_Library_PoolT
AAACAGCTAAGACATTACTCCACATAGGCAACGATCACGGAGAAAAGGAAGACCAGCAGTTTGAAGATGAAAAGGACCACGATCACTCTAGACA
>Frequency_1_QualityScore_FFHHHHHJJJJJJJJJJJJJJJJJJIJJIJIJJJJJIJJJJJJJJJIJJJJJIGGHCHFFCDEDEECCCCCDDDDDDDDDDDDDDDDCDDDCDD_Mismatch_0_Sense_+_Library_PoolT
CAGCTAAGACATTACTCCACATAGGCAACGATCACGGAGAAAAGGAAGACCAGCAGTTTGAAGATGAAAAGGACCACGATCACTCTAGACAAGA
>Frequency_1_QualityScore_FFFFFHHJGIJJIIJJJJJIBGHI?BGGIDHIIE@AAHIJJIIGE;?A?AHDFFDDDD=;5AAC(4(2:39ACCDD@ACDBB9<09<C8<CCDC_Mismatch_0_Sense_+_Library_PoolT
TCGTTTCAGACGGAGCCAACACAAGTAGCGCCCGATGATCTGAATGATCAGCGCCGCGATGAGCTTGAGGTTCCTCAACCCCGAAAGAAATCAA
>Frequency_1_QualityScore_FFHHHHDGGIGHIIIGIGIJJJJJJJIJJJJIJIJIJJIHHFFFFFEEEEECD@C>CCDDDDDDD;BDCADDDDDDEDDCCCCCDA13>@@_Mismatch_0_Sense_+_Library_PoolT
CACAAGTAGCGCCCGATGATCTGAATGATCAGCGCCGCGATGAGCTTGAGGTTCCTCAACCCCGAAAGAAATCAATTCTGCAGAAGGTGAA
>Frequency_1_QualityScore_FFHHHHHJJJJJJJJJJJJJJJJJJJJJJJJJJJJJJJJJJJJJGHHGJJHIHHHHFFFDDDDDDDDDDDDDDDDDDDDDDDDBDDDDDDBDDD_Mismatch_0_Sense_+_Library_PoolT
AGAATTGCTGAAAACTCATCGGATCCTCTCAAAATCACGCACGGTGAACGTGAGGAGTCGCAGCAACAGCAACAGCAACGGCCATTGGCGCCTT
>Frequency_1_QualityScore_FFHHGHGJJJJJIJIIJIJJIJGIIIJJJIIJJJJGGIJIGEHIHJJJIJJJJHF=ADCDDDDDCDDDDDDDBDDDC@CDDDEDDDDEEDEEED_Mismatch_0_Sense_+_Library_PoolT
AGATGAAAAGGACCACGATCACTCTAGACAAGAAGTAAAAGAAGATACGGAGGGGTTGAAGAAAGAAACAGCCCAGGATTTGAATTCTAATTTC
>Frequency_1_QualityScore_FFHHHHHJJJFHIJJJJJJJJJJJJJJJJJJJJJJJJJJJJJJJJJGIIIJJIJIJGJHHHHHFFFFEEEEEDDDCCEDDDDDDDCDDCDDDDD_Mismatch_0_Sense_+_Library_PoolT
CTGCAGAAGGTGAAAGAAACAGCTAAGACATTACTCCACATAGGCAACGATCACGGAGAAAAGGAAGACCAGCAGTTTGAAGATGAAAAGGACC
>Frequency_1_QualityScore_FFHHHHGGJJJJIJJJJIJIHHIGIJIIIJJJJJJJJJJJJJJJJIIJIJJJGIJJDHIGJIHHHHHFF=?CDDDD8@BCDDDDDDDBDDDC?B_Mismatch_0_Sense_+_Library_PoolT
AAAGGAAGACCAGCAGTTTGAAGATGAAAAGGACCACGATCACTCTAGACAAGAAGTAAAAGAAGATACGGAGGGGTTGAAGAAAGAAACAGCC
>Frequency_1_QualityScore_FFGHHHHJHIIHIJJJJJJJGIJJJJHIJJJJJJJJHJJJJGJJGIIJIIGJJJJJJIJIHHFDA@DCC@ACDDDDDDDDDDDDDDBCDDCDDD_Mismatch_1_Sense_+_Library_PoolT
GCAGTTTGAAGATGAAAAGGACCACGATCACTCTAGACAAGAAGTAAAAGAAGATACGGAGGGGTTGAAGAAAGAAACAGCCCAGGATTTGAAA
>Frequency_1_QualityScore_DDFHHFHJJJJJJJJJJIGIJIIJJJJJJJHIJJIJJJIJJJJJJIJJJJJJJHHHFFFFFFEEEEEDDCCDDDDDDDDDDDD??BDDDB5>BC_Mismatch_0_Sense_+_Library_PoolT
AACGATCACGGAGAAAAGGAAGACCAGCAGTTTGAAGATGAAAAGGACCACGATCACTCTAGACAAGAAGTAAAAGAAGATACGGAGGGGTTGA
>Frequency_1_QualityScore_FDHHHHHIJJJJJJJIIIIJIJJJJJJJJJJJJJJIJJJJJJJJJJJJHIJJJJJHHFFBCDEDDADDDBDD?CDBDDDDDDDDDDDDDDDDCB_Mismatch_0_Sense_+_Library_PoolT
GTTCAAGATGAGAGGAGAATTGCTGAAAACTCATCGGATCCTCTCAAAATCACGCACGGTGAACGTGAGGAGTCGCAGCAACAGCAACAGCAAC
>Frequency_1_QualityScore_FFGHHHGGHJJIJJJJJJIIIGIHGIIIJJJJJJJIJJFGIJDDHGIGJJGGIJCHGIGHECHEEFFFFEDDDEEEEADCABBB=ABDCB<AC?_Mismatch_0_Sense_+_Library_PoolT
ATTCTATAAGCAGAGGAAACAAGTTCAGAAGGAATTCGTATCAGAGATCTGTTGTTTGTGTTAGACTTTGTAATTTGGAGAGGGAAAACGTTAG
>Frequency_1_QualityScore_FFHHHHHJJJJJJJJJIJJJJJIJIJJHIIJJJJJJJIJJJJHHHHFFFDDEDDDDDDBCDCDDDDDDBBDDEDEDDCDDDDDDDCDDDBDDDD_Mismatch_0_Sense_+_Library_PoolT
GCAGCAACAGCAACAGCAACGGCCATTGGCGCCTTCGTTTCAGACGGAGCCAACACAAGTAGCGCCCGATGATCTGAATGATCAGCGCCGCGAT
>Frequency_1_QualityScore_FFHHHHHJJJJHIJJJJJJJJJJJJJJJJJJJJJJIJJJJJIIIJIJ@FHIJJJJJHHHHHFFFFFEEEEEAEDDDDCDDDDCDDDDDDDDDDD_Mismatch_0_Sense_+_Library_PoolT
TGAGCTTGAGGTTCCTCAACCCCGAAAGAAATCAATTCTGCAGAAGGTGAAAGAAACAGCTAAGACATTACTCCACATAGGCAACGATCACGGA
>Frequency_1_QualityScore_FFHHHHHJJIJFHGJJIJJJJJJJJJJJJJJJJJJJJJJJJIJHHFFDEDEDDDEDDDDDDDDDDDDDDDDD@CDDDDDDDDDDDEDDDCDDCD_Mismatch_0_Sense_+_Library_PoolT
AACGTGAGGAGTCGCAGCAACAGCAACAGCAACGGCCATTGGCGCCTTCGTTTCAGACGGAGCCAACACAAGTAGCGCCCGATGATCTGAATGA
>Frequency_1_QualityScore_FFHGHGHJJIJJIIJGIGGIIIGIIJJJJJFGIIIJEHIIGGIJJIJJHF9ACCCCCDDDCDDDDD?BDA?BACCCDA@CDCEEDDEDCC_Mismatch_0_Sense_+_Library_PoolT
AAAAGGACCACGATCACTCTAGACAAGAAGTAAAAGAAGATACGGAGGGGTTGAAGAAAGAAACAGCCCAGGATTTGAATTCTAATTTCA
>Frequency_1_QualityScore_FFHHGHFHHJJJIJIJJJJJIJIIGJJJJJJJJJJJJIJJJHHHHFFFFFFEEDDDDDDDDDDDDDDCDCDDDDDD>DDDEDEDCDDCDDDDDD_Mismatch_0_Sense_+_Library_PoolT
GAGGAGTCGCAGCAACAGCAACAGCAACGGCCATTGGCGCCTTCGTTTCAGACGGAGCCAACACAAGTAGCGCCCGATGATCTGAATGATCAGC
>Frequency_1_QualityScore_FFHHHGHJJJJJJJJJJJIJJIIJIIJHIIIGGHIJIIIJJJJJJJJJJJJIJJJJJJHHHHHFFFFFDDDDDDDDDDD?BCDDDBDDBCDDDD_Mismatch_1_Sense_+_Library_PoolT
CAACCCCGAAAGAAATCAATTCTGCAGAAGGTGAAAGAAACAGCTAAGACATTACTCCACATAGGCAACGATCACGGAGAAAAGGAAGACCACC
>Frequency_1_QualityScore_FFHHGCFHHGIJJJIIIJJJJGGGIIJIJJJJIJJJJJIIGJJJJJJJJJJIHHHFFFFECEED=CBDDACCDDDDDDDDDDDDDDDDDDDBDB_Mismatch_0_Sense_+_Library_PoolT
GAAGGTGAAAGAAACAGCTAAGACATTACTCCACATAGGCAACGATCACGGAGAAAAGGAAGACCAGCAGTTTGAAGATGAAAAGGACCACGAT
>Frequency_1_QualityScore_FFHHHHHJIJJJJJGIICHHHIIFGHEGIJJJJJJIJIIJJJJJJJJJJJJGHHHHHFFFFFFFEDEED@CCDD@DDDD>BDC_Mismatch_0_Sense_+_Library_PoolT
AGAAAAGGAAGACCAGCAGTTTGAAGATGAAAAGGACCACGATCACTCTAGACAAGAAGTAAAAGAAGATACGGAGGGGTTGA
>Frequency_1_QualityScore_FFHHHGHIJJJJJIIIJIHGGIGIIIGGIJJJJIJJIJGJIJIJJJHHIG2EF@A@FHHIJGHBC?E@>AAHFFFFDDCCDDDDBACCBCD@CC_Mismatch_0_Sense_+_Library_PoolT
ATAAGCAGAGGAAACAAGTTCAGAAGGAATTCGTATCAGAGATCTGTTGTTTGTGTTAGACTTTGTAATTTGGAGAGGGAAAACGTTAGAAGAA
>Frequency_1_QualityScore_FFHHHHHJJJJJFHIJJJJJJJJJJIJJJJJJJJJJJJJJJJJJIJJJ@FHJIJJIJJHHHHHFFFFFFEEDEEEDDDDDDCCDDDDDDDDDDB_Mismatch_0_Sense_+_Library_PoolT
ATGAGCTTGAGGTTCCTCAACCCCGAAAGAAATCAATTCTGCAGAAGGTGAAAGAAACAGCTAAGACATTACTCCACATAGGCAACGATCACGG
>Frequency_1_QualityScore_=DBF<DBCD?B@BDGIIEF>EAD?F@GEIIEDFBFIEE=DEEIB).54\9>BB==;;55,,:5>\3&05)&):@>>>ABB_Mismatch_0_Sense_+_Library_PoolT
CGCAGCAACAGCAACAGCAACGGCCATTGGCGCCTTCGTTTCAGACGGAGCCAACACAAGTAGCGCCCGATGATCTGAAT
>Frequency_1_QualityScore_FFHHHHHIIFGIIIJJJIIIEGIIIJIJIJJJIJJJFIIIFHGIGIIIEHAHIJJIGHFHFFDDCBCDD@CCCACCDCCD>CCCCC8?>CCCCB_Mismatch_0_Sense_+_Library_PoolT
CCACATAGGCAACGATCACGGAGAAAAGGAAGACCAGCAGTTTGAAGATGAAAAGGACCACGATCACTCTAGACAAGAAGTAAAAGAAGATACG
>Frequency_1_QualityScore_ADFFFFFFI@?<C+<FEF:DGF9@>;DD<FF?B==FFF9FFFICIIFIECE=AD?=<@CA6;(;@@A>?<:(;@ABBBBA9@@A@B_Mismatch_2_Sense_+_Library_PoolT
CAACGATCACGGAAAAAAGGAAGACCAGCAGTTTGAAGATGAAAAGGACCACGATCACTCTATACAAGAAGTAAAAGAAGATACGG
>Frequency_1_QualityScore_DDBH?HDEGIFGGIFHGGGGHIJGIBAHGFGII:GEFG;CFHGHFHIIGC>ABBFBEECCBDCCDDD?CCD6;9>9?CACCBBB@>CA9>@>>>_Mismatch_0_Sense_+_Library_PoolT
TGAAAACTCATCGGATCCTCTCAAAATCACGCACGGTGAACGTGAGGAGTCGCAGCAACAGCAACAGCAACGGCCATTGGCGCCTTCGTTTCAG
>Frequency_1_QualityScore_FFHHHHGIJIIIGIJJJIJGIGHIIGIJJIJJJJJJJJJJJJJJJJIJJHHHHHHFFFFFEDEEEEEDDCDDDDDDDDDDD>BDDDDDC_Mismatch_1_Sense_+_Library_PoolT
AGAGAAAAGGAAGACCAGCAGTTTGAAGATGAAAAGGACCACGATCACTCTAGACAAGAAGTAAAAGAAGATACGGAGGGGTTGAAGAA
>Frequency_1_QualityScore_FDHHHGHJJJJJJJJIJJIIJJJJJJJJJJJJJJJJJJJJJJIJJJJJJGGHHHHFFFFFEDEDDDDDECDDDDDDDDDDCDDDDDDBDDDDDD_Mismatch_0_Sense_+_Library_PoolT
GTGAAAGAAACAGCTAAGACATTACTCCACATAGGCAACGATCACGGAGAAAAGGAAGACCAGCAGTTTGAAGATGAAAAGGACCACGATCACT
>Frequency_1_QualityScore_FFHGHHHJIGJIJJGHGIIJJEGJJIGAFHIJIJJJJHIJJJEHEGGJHIGIJJHFDCE>CDFFFEEEC;>CBDBDDCDCDDDDDCCDDBDDDB_Mismatch_0_Sense_+_Library_PoolT
GGAAAACGTTAGAAGAATTGGATTGAGATGGCGCAGGTTCAAGATGAGAGGAGAATTGCTGAAAACTCATCGGATCCTCTCAAAATCACGCACG
>Frequency_1_QualityScore_FFHHHHHJJJJJJJJJJJJJJJJJJJJJJJIIJJJJJJJJJJJIJJJJIJJJIIHHHHHFFFFCEEEEEACDDDDDDDDDDBDDDDDDDDDDDC_Mismatch_0_Sense_+_Library_PoolT
AAAGAAACAGCTAAGACATTACTCCACATAGGCAACGATCACGGAGAAAAGGAAGACCAGCAGTTTGAAGATGAAAAGGACCACGATCACTCTA
>Frequency_1_QualityScore_FFHHHHHJJIJJJJJJJJJJJJIJIJJJJJJJJJJJJJJJHHHHFFFDDBDDDFDDDDDDCCDDCDDDDBDDDDDDDDDDDDDDD?ACDCDCDD_Mismatch_0_Sense_+_Library_PoolT
CGGCCATTGGCGCCTTCGTTTCAGACGGAGCCAACACAAGTAGCGCCCGATGATCTGAATGATCAGCGCCGCGATGAGCTTGAGGTTCCTCAAC
>Frequency_1_QualityScore_FFHHGHHIJJJJJJJIJJJJJJJGIIJJJIIIJIJJJJIIIIJJJJJJJJIIIIJJIIJIJJIIJIIHHHGHEFFFCDDEDDDDDDDDDDDDDD_Mismatch_0_Sense_+_Library_PoolT
AGCAGAGGAAACAAGTTCAGAAGGAATTCGTATCAGAGATCTGTTGTTTGTGTTAGACTTTGTAATTTGGAGAGGGAAAACGTTAGAAGAATTG
>Frequency_1_QualityScore_FFHHGHHJJJJJJJJJJJIIJJJIIJJJJJJJJJIIJIIBGIIIJJIJJJJJJJJJIJJHHHHHHFFFFFEEEEDDDD@BDDDDDDDBDDCDDD_Mismatch_0_Sense_+_Library_PoolT
AGGTTCCTCAACCCCGAAAGAAATCAATTCTGCAGAAGGTGAAAGAAACAGCTAAGACATTACTCCACATAGGCAACGATCACGGAGAAAAGGA
>Frequency_1_QualityScore_FFHHHHHJJIFHIJJJJJJIJJJJJJJJJJJIJJJJJJJJIJHFDDEEEDDDDDDABDDDDDDDDDDDDDDDDDDDDDDDEDEEDDDCDDD>CD_Mismatch_0_Sense_+_Library_PoolT
CCAACACAAGTAGCGCCCGATGATCTGAATGATCAGCGCCGCGATGAGCTTGAGGTTCCTCAACCCCGAAAGAAATCAATTCTGCAGAAGGTGA
>Frequency_1_QualityScore_?@F<D?BFHIGIIIIGHIIIBHGHGCGGGIGGCHGIB3BFH@B<A<<@=EEEE;B?AB@?@9>@B:=9C??@?CC@@B839<05<&9CAC>CBB_Mismatch_0_Sense_+_Library_PoolT
AGGAGAATTGCTGAAAACTCATCGGATCCTCTCAAAATCACGCACGGTGAACGTGAGGAGTCGCAGCAACAGCAACAGCAACGGCCATTGGCGC
>Frequency_1_QualityScore_FFHHHHHJJIJJJJJJJDHIJGIIJJIJJJIJJJJJJJJJJIJHHFFDDDDDDDDDDDDDDDABDDCDDCCDDDDDDDDDDDDDCDDEDEEDDD_Mismatch_0_Sense_+_Library_PoolT
GACGGAGCCAACACAAGTAGCGCCCGATGATCTGAATGATCAGCGCCGCGATGAGCTTGAGGTTCCTCAACCCCGAAAGAAATCAATTCTGCAG
>Frequency_1_QualityScore_DD1::@F?FFEF4C?:C;;F)?B;9B?)9*9*9BF;@AA8:946;(66>5;5=5559?8??@<4:44>B::(4:>@@:::A439@BBBB?@BB>_Mismatch_2_Sense_+_Library_PoolT
CGATCACTCTAGACAAGAAGGAAAAGAAGATACGGAGGGGTTGAAGAAAGAAACAGCCCAGGATTTGAATTCTAATTTCAAAGAAAAAGAAGAT
>Frequency_1_QualityScore_FFHHHHHJJJJIJJJJJJJJIGIIJJJJJJFGIJDGIJJIJJJJJJJJJJJJJIIJJJHHHGHFFBDFEEEDDDBDDDDD=@BBDDDDDDDDDD_Mismatch_0_Sense_+_Library_PoolT
CCTCAACCCCGAAAGAAATCAATTCTGCAGAAGGTGAAAGAAACAGCTAAGACATTACTCCACATAGGCAACGATCACGGAGAAAAGGAAGACC
>Frequency_1_QualityScore_FFHHHHHJJJJJJJJJJIJJJJJJJJJJJJJJJJJIIIIJJJJJJJJJJJJIJHHHFFFFFFEEEEEEDDDDCDDDDBDDDDDDB0?BDDDDDD_Mismatch_0_Sense_+_Library_PoolT
CAACGATCACGGAGAAAAGGAAGACCAGCAGTTTGAAGATGAAAAGGACCACGATCACTCTAGACAAGAAGTAAAAGAAGATACGGAGGGGTTG
>Frequency_1_QualityScore_FDHGHGHJGIIGHEGGIIIHIIIJJIHFHIJIJJJIIJGGHIJJJIFHHFFDDDDCBCCDDDDEDEEDD?ACDDCCCCDDCDCCD?ACDDDCCD_Mismatch_0_Sense_+_Library_PoolT
CGATGATCTGAATGATCAGCGCCGCGATGAGCTTGAGGTTCCTCAACCCCGAAAGAAATCAATTCTGCAGAAGGTGAAAGAAACAGCTAAGACA
>Frequency_1_QualityScore_FFHGHHHIJIJJJHHJIJJJJIJGIJJJIIJJJJJJJJJIJGHHHHIGHEHHIJIJJJJJGEIGIEIFHEFFFFD@BEED@CCBDDDCDDCCDD_Mismatch_1_Sense_+_Library_PoolT
AAGAGGAAACAAGTTCAGAAGGAATTCGTATCAGAGATCTGTTGTTTGTGTTAGACTTTGTAATTTGGAGAGGGAAAACGTTAGAAGAATTGGA
>Frequency_1_QualityScore_FFGHHHHJIJJIJHIJJJJJIIIJJJJJJJJJJJJJJJIJJJJJJIJJJJJJJFHHJJIHIHHHHHHFFFDDD8=BCDDDDDDDDDDDDDDDDD_Mismatch_0_Sense_+_Library_PoolT
GGAAGACCAGCAGTTTGAAGATGAAAAGGACCACGATCACTCTAGACAAGAAGTAAAAGAAGATACGGAGGGGTTGAAGAAAGAAACAGCCCAG
>Frequency_1_QualityScore_FFDFFHHIEIJIIHGIIJIGIIJIGGGHIEGGJHHJGHFBB@DFEEECDDDDDDDDDDDDDD_Mismatch_2_Sense_+_Library_PoolT
CAAGTAGCGCCCGATGATCTGAATGATCAGCGCCGCGATAAGCTTGAGGTTCCTCAACCCCA
>Frequency_1_QualityScore_FFHHHHHIIIIJJJIIIJDHIJJJJJJJIJJGIIIJJJJHGEEFHFFFFFFEEE;@ACDDCBDDDDDDDACCCDDDDDDDDDDDDDDDDDDDBD_Mismatch_0_Sense_+_Library_PoolT
GCCGCGATGAGCTTGAGGTTCCTCAACCCCGAAAGAAATCAATTCTGCAGAAGGTGAAAGAAACAGCTAAGACATTACTCCACATAGGCAACGA
>Frequency_1_QualityScore_FFHHHHHJJJJJJJJJJJJJHJJJJJIJJJJJJJJJJJJJHHHHHHFFCDDDDDDFDEDDDDDDCDEDDDDDDDDDDDCDDCDDBDDCBDDCCC_Mismatch_0_Sense_+_Library_PoolT
AACGGCCATTGGCGCCTTCGTTTCAGACGGAGCCAACACAAGTAGCGCCCGATGATCTGAATGATCAGCGCCGCGATGAGCTTGAGGTTCCTCA
>Frequency_1_QualityScore_FDDHGHDFGEHIHABFBHGFHHIEH8CFFFFHGHIIDGGGBGIJIIHGEIIHEHCEFFFCC?@AACDC@>AADEA@@ACDDCDDDD3:>A:@>C_Mismatch_0_Sense_+_Library_PoolT
GATCACTCTAGACAAGAAGTAAAAGAAGATACGGAGGGGTTGAAGAAAGAAACAGCCCAGGATTTGAATTCTAATTTCAAAGAAAATGAAGATA
>Frequency_1_QualityScore_ADHDHGDIJIJIGIJGIIGIGIICGIIIJJJIJIDHGBG<BFHJGCHIIIF@ABHE5=A@>>CC_Mismatch_0_Sense_+_Library_PoolT
AAGATGAAAAGGACCACGATCACTCTAGACAAGAAGTAAAAGAAGATACGGAGGGGTTGAAGAA
>Frequency_1_QualityScore_FFGHHHHJJJJJJJJJJJJIIJGJJJJIJJJJIJHJIIJIJJGIJJJJJIJIHHHHHHEFFFFFFEEEDEDDDDDDDBDDDDDCDCDDCA<?A?_Mismatch_1_Sense_+_Library_PoolT
CTAAGACATTACTCCACATAGGCAACGATCACGGAGAAAAGGAAGACCAGCAGTTTGAAGATGAAAAGGACCACGATCACTCTAGACAAGAAGA
>Frequency_1_QualityScore_FFHHHHHJJJJJJJJJJJJJJJJJJJJJJIIJJJJJJJJJJJJJJJJJJJJJJJHHHHFFFFEEEEEEEECDDDDDDBDDDDDDDDDDDDDDDD_Mismatch_1_Sense_+_Library_PoolT
AACAAACAGCTAAGACATTACTCCACATAGGCAACGATCACGGAGAAAAGGAAGACCAGCAGTTTGAAGATGAAAAGGACCACGATCACTCTAG
>Frequency_1_QualityScore_FFHHHHHJJJJJHHIGIJIJJIGHIJJJJJJIJJJJJJJJIJJJHFDDDDDDDDDDDDCDDDDDDDDBDBDDDDDDDDDDDDDEDEEDDDDDDD_Mismatch_0_Sense_+_Library_PoolT
GAGCCAACACAAGTAGCGCCCGATGATCTGAATGATCAGCGCCGCGATGAGCTTGAGGTTCCTCAACCCCGAAAGAAATCAATTCTGCAGAAGG
>Frequency_1_QualityScore_FFHHHGHJJIJJJJIIJJJJIJJJJJJIJIJJJIJJJIJJJIGHHHFFFFDACCEEBDDDD;@BDEDDDCCDDDDDECDDDDDDDD>@CCCCDD_Mismatch_0_Sense_+_Library_PoolT
CAGCAACAGCAACGGCCATTGGCGCCTTCGTTTCAGACGGAGCCAACACAAGTAGCGCCCGATGATCTGAATGATCAGCGCCGCGATGAGCTTG
>Frequency_1_QualityScore_FFHDHH?FHIGIIJJJJJJBGJIIIJIIJIIJJJIJGHGGIICGHIJJJJJJIHHHHHFFFFFFEEEEEEDDDDDDDDDDDDDDDDDBBB_Mismatch_0_Sense_+_Library_PoolT
TTGAGGTTCCTCAACCCCGAAAGAAATCAATTCTGCAGAAGGTGAAAGAAACAGCTAAGACATTACTCCACATAGGCAACGATCACGGAG
>Frequency_1_QualityScore_FFHHHHHJJJJJJJIJJJJJIJJIJJJJJJJJJJJJJJJJJJJJJGIJJJJJJHHHHHFFFFFEEEEEEDDDCDDDDBDDDDD9>BDDDDD_Mismatch_0_Sense_+_Library_PoolT
ACGGAGAAAAGGAAGACCAGCAGTTTGAAGATGAAAAGGACCACGATCACTCTAGACAAGAAGTAAAAGAAGATACGGAGGGGTTGAAGAA
>Frequency_1_QualityScore_FFHHHGHFHIJJIGIHHHIIJJJIIHIJJJIJJJIHIGIJJJJJJIJJCHFHHFFFFCEEECEDCDDEDCDEEDE_Mismatch_1_Sense_+_Library_PoolT
ACTCTAGACAAGAAGTAAAAGAAGATACGGAGGGGTTGAAGAAAGAAACAGCCCAGGATTTGAATTCTAATTCCA
>Frequency_1_QualityScore_2ACFHDFGHIFGGHIJIHEGGBFGIHIFFFHIIIHIHGIFHHHHHHIIJHHJJIJJJDH@DDEHHHCA7?BEF?B;?BB35;?C8ACCD3>C>_Mismatch_0_Sense_+_Library_PoolT
ATAAGCAGAGGAAACAAGTTCAGAAGGAATTCGTATCAGAGATCTGTTGTTTGTGTTAGACTTTGTAATTTGGAGAGGGAAAACGTTAGAAGA
>Frequency_1_QualityScore_DFHHHGFDFDGHGDGEHAGHGIIIGGHCGG;FHGHEHGGGIIDDHI7=@=DGGGG@EAEHFFE=ACCBCACCCA;@_Mismatch_0_Sense_+_Library_PoolT
CTCCACATAGGCAACGATCACGGAGAAAAGGAAGACCAGCAGTTTGAAGATGAAAAGGACCACGATCACTCTAGAC
>Frequency_1_QualityScore_FFHHHHHIJJIJJJJJJIGHIIIJIIIJJJIJIIJJJFHIJIJJJJHHHFFDDDDDDDDDDDEDEEDDCDDDDACCDDDDDDDDDDDDDDDDDD_Mismatch_0_Sense_+_Library_PoolT
GATGATCTGAATGATCAGCGCCGCGATGAGCTTGAGGTTCCTCAACCCCGAAAGAAATCAATTCTGCAGAAGGTGAAAGAAACAGCTAAGACAT
>Frequency_1_QualityScore_FFHHHHHJJJJJJJJJJJJJJJJIIJJJJJJIGIJIDGIJIJJJJJJIJEIJHHFDABDDDDDDDDDDDCDDDDDDDDDDDDDEDDEDEEEEEE_Mismatch_0_Sense_+_Library_PoolT
AAGATGAAAAGGACCACGATCACTCTAGACAAGAAGTAAAAGAAGATACGGAGGGGTTGAAGAAAGAAACAGCCCAGGATTTGAATTCTAATTT
>Frequency_1_QualityScore_FFHHHHHJJIJJJJIIIJJJJJIIHGHIJJGHIJIJIJJIIJJJAGHHHHGFFFFEEEDDDDDBBDBDDACCDDEDEEDEEEDDC_Mismatch_0_Sense_+_Library_PoolT
ACCACGATCACTCTAGACAAGAAGTAAAAGAAGATACGGAGGGGTTGAAGAAAGAAACAGCCCAGGATTTGAATTCTAATTTCAA
>Frequency_1_QualityScore_FFHHHHHJIIIJJJJJJIIIIJJJJJJJJJJJIJJJIJIIJJJIIJJIJJJIJIHHHHFFFFFE>CEEECCDDDDDDDDDDDDDDDDDDDDDDD_Mismatch_0_Sense_+_Library_PoolT
GAAAGAAACAGCTAAGACATTACTCCACATAGGCAACGATCACGGAGAAAAGGAAGACCAGCAGTTTGAAGATGAAAAGGACCACGATCACTCT
>Frequency_1_QualityScore_FFDFHFHIFHHGJEG:CFDEDDEHIGGE)?@?=F@GFHIIBAEDFDCAB@BDCBCDDDDC@CDDDDDDC?@DDDDB@@CA55&5>5<BCACC>>_Mismatch_0_Sense_+_Library_PoolT
GGTGAACGTGAGGAGTCGCAGCAACAGCAACAGCAACGGCCATTGGCGCCTTCGTTTCAGACGGAGCCAACACAAGTAGCGCCCGATGATCTGA
>Frequency_1_QualityScore_FFHHHHHJJJJJJGGHGIJIIIGIIJJJJJIIJJHHIJIJIJJJJHHFFDDEDDDDDDDEDEEDDDCCDBACDDDDDDDDDDDDDDDDDDDACC_Mismatch_0_Sense_+_Library_PoolT
GATCTGAATGATCAGCGCCGCGATGAGCTTGAGGTTCCTCAACCCCGAAAGAAATCAATTCTGCAGAAGGTGAAAGAAACAGCTAAGACATTAC
>Frequency_1_QualityScore_FFHHHHHJJIIIIJJJJIJJJGIIIJJIJJJJJJJIJJJJHIIJJIIIJIIIJIIJJJIJJHHFD>BDDDCDDDDDDDDDDBDDDDDACDDDED_Mismatch_0_Sense_+_Library_PoolT
AGCAGTTTGAAGATGAAAAGGACCACGATCACTCTAGACAAGAAGTAAAAGAAGATACGGAGGGGTTGAAGAAAGAAACAGCCCAGGATTTGAA
>Frequency_1_QualityScore_FFHHHHHIJJHIIIJJJJJJJJJJJJJJIJJJJJJJJJJJJJJJJJIJJJJJJIIJJJJHHHFFDD?BDDDDDDDDDDDDDDDDDDDD?CDDDE_Mismatch_0_Sense_+_Library_PoolT
CAGCAGTTTGAAGATGAAAAGGACCACGATCACTCTAGACAAGAAGTAAAAGAAGATACGGAGGGGTTGAAGAAAGAAACAGCCCAGGATTTGA
>Frequency_1_QualityScore_DFHHGHHJJJJJIJJJIJIJJJJJJJJJJJJJJJJHIJJHJIJJJIJJIJJJJIHHHFFFDEEEDEDDDDDDDDDDDDDDDDDDDDDDBDBDDD_Mismatch_0_Sense_+_Library_PoolT
TAGGCAACGATCACGGAGAAAAGGAAGACCAGCAGTTTGAAGATGAAAAGGACCACGATCACTCTAGACAAGAAGTAAAAGAAGATACGGAGGG
>Frequency_1_QualityScore_FFGHHGFIIIJJJJIJJJIJJIGIJIIJJJFHJJJIJIJJJIJJJIJJJJBEFFFFFEEECEDDDDDDDBBDDDDDCDDDEDEEEDEEDE_Mismatch_1_Sense_+_Library_PoolT
AAAAGGACCACGATCACTCTAGACAAGAAGTAAAAGAAGATACGGAGGGGTTGAAGAAAGAAACAGCCCAGGATTTGAATTCTAATTCCA
>Frequency_1_QualityScore_FFHHHHHIJJJJJJJHJIIJJIJIJJJIJJIIJJJJJJHDFDEEEEEDBDDCDDDDDDDDDDDDBDDDDD@ADDDCDDEEDDDCACB?CC@_Mismatch_1_Sense_+_Library_PoolT
CACAAGTAGCGCCCGATGATCTGAATGATCAGCGCCGCGATGAGCTTGAGGTTCCTCAACCCCGAAATAAATCAATTCTGCAGAAGGTGAA
>Frequency_1_QualityScore_FFHHHHHJJJJJJJJJIJJJJJJGIJJJJJJJJJIIGGIJJIJJJIJGIJJJIJJJJJJHHHHGFFFFFFEEEDDDDDDDDDDDDDDDDDDDDD_Mismatch_0_Sense_+_Library_PoolT
TTCCTCAACCCCGAAAGAAATCAATTCTGCAGAAGGTGAAAGAAACAGCTAAGACATTACTCCACATAGGCAACGATCACGGAGAAAAGGAAGA
>Frequency_1_QualityScore_FFHHHHHAFHIJJJJJJJJIJJIIIJGIJJJJJJJJJJIJJJIJJJJJJJJJJFHDFFFEDEEEDDDDDBCDACEDCCDDDDDCDDDDDDDDDD_Mismatch_0_Sense_+_Library_PoolT
CAGAAGGTGAAAGAAACAGCTAAGACATTACTCCACATAGGCAACGATCACGGAGAAAAGGAAGACCAGCAGTTTGAAGATGAAAAGGACCACG
>Frequency_1_QualityScore_FFHHHHHJJJJJJJJJJJJIJJJJJIJIJJJJJJJJJJJJJJJJHIJJIJIFIJIIHHHHFFFFDDDDDDDDDDDDDDDDDCDDCDDDDDDDDD_Mismatch_0_Sense_+_Library_PoolT
TACTCCACATAGGCAACGATCACGGAGAAAAGGAAGACCAGCAGTTTGAAGATGAAAAGGACCACGATCACTCTAGACAAGAAGTAAAAGAAGA
>Frequency_1_QualityScore_FFHHHHHJJJJJJJJJIIJJJJJHIIJJJJJGJJJIJJIJJIJJJCGEHHIAECDFFF;CCDBDDBDDDBD?CDDDDCDD@BDD@CDDDDDBB<_Mismatch_0_Sense_+_Library_PoolT
GAGAATTGCTGAAAACTCATCGGATCCTCTCAAAATCACGCACGGTGAACGTGAGGAGTCGCAGCAACAGCAACAGCAACGGCCATTGGCGCCT
>Frequency_1_QualityScore_FFHHHHGJJJJJJJJJJJJJJJJJJJJFHIJJJJJJJJJHHFFFEEEEEDDDEDEEDDDCDDD>CCDDDDDDDDDDDDDDDDDDDDDDDDDDDD_Mismatch_0_Sense_+_Library_PoolT
ATGATCAGCGCCGCGATGAGCTTGAGGTTCCTCAACCCCGAAAGAAATCAATTCTGCAGAAGGTGAAAGAAACAGCTAAGACATTACTCCACAT
>Frequency_1_QualityScore_FFHHHHHJIJGGJJJJJIJJIJJJJJJJJJJJJJJJJJJJJJJJHIJJJJGIIGIJJJJIHHFD>BDDDCDDDDDDDDDDDDDDDBBDDDDEDD_Mismatch_1_Sense_+_Library_PoolT
GCAGTTTGAAAATGAAAAGGACCACGATCACTCTAGACAAGAAGTAAAAGAAGATACGGAGGGGTTGAAGAAAGAAACAGCCCAGGATTTGAAT
>Frequency_1_QualityScore_FFHHHHDHGHJJJIJJJJGIJJJJJJGIJJJIJGCHIGIIIIIJIIDHIIJIIGHIHFF9>ACCDDDDDCDDDDDD2?BDBDDDDDEDDEDEED_Mismatch_0_Sense_+_Library_PoolT
TTGAAGATGAAAAGGACCACGATCACTCTAGACAAGAAGTAAAAGAAGATACGGAGGGGTTGAAGAAAGAAACAGCCCAGGATTTGAATTCTAA
>Frequency_1_QualityScore_FFHHHHHJJJJIJJJJJJJJJJJJJJJJJJJGHIIJJJJJJJJJJJIJJJJJJJJJJJHHHHHHFFFFDCDDDDDDDDDDADDDDDDDDDDDDD_Mismatch_0_Sense_+_Library_PoolT
CAACCCCGAAAGAAATCAATTCTGCAGAAGGTGAAAGAAACAGCTAAGACATTACTCCACATAGGCAACGATCACGGAGAAAAGGAAGACCAGC
>Frequency_1_QualityScore_FFHHHHHJIIJJJIJIJJJJJJJJJJGHIIJJIJJJJJJJJHIJJJEHGHFFDFFFDEEEECDDDDDDDCDDDEDDEDEEEEEEDDD_Mismatch_0_Sense_+_Library_PoolT
GGACCACGATCACTCTAGACAAGAAGTAAAAGAAGATACGGAGGGGTTGAAGAAAGAAACAGCCCAGGATTTGAATTCTAATTTCAA
>Frequency_1_QualityScore_FFHHHFHJIJJJJJJJIIJIJEHJIJJIJHHJJJJIJJJJIIJIGIIIJHFFFFFFEEEEEDDDDDDDDBDBDDDDEDDEDEEEEEEDE_Mismatch_1_Sense_+_Library_PoolT
AAAGGACCACGATCACTCTAGACAAGAAGTAAAAGAAGATACGGAGGGGTTGAAGAAAGAAACAGCCCAGGATTTGAATTCTAATTCCA
>Frequency_1_QualityScore_DEHHHHGJJFHIJJIIIIJJIJJIIIIIGIJIJIJJJJJJJHDEFCEDDEDDDD?BC@CDCDDDDDDDB@BDDDDDDDDEDEEDCDDDDDCCCC_Mismatch_0_Sense_+_Library_PoolT
CAACACAAGTAGCGCCCGATGATCTGAATGATCAGCGCCGCGATGAGCTTGAGGTTCCTCAACCCCGAAAGAAATCAATTCTGCAGAAGGTGAA
>Frequency_1_QualityScore_DEGHHFHHJGIGGGFEHCHHGIIHIJFHIIIGGGIJBFHGIGIJJGIIIJGEFEFEFFFDEEECEDDEDADDDEEDECCCDBDDDC@CDACCCB_Mismatch_0_Sense_+_Library_PoolT
TCACTCTAGACAAGAAGTAAAAGAAGATACGGAGGGGTTGAAGAAAGAAACAGCCCAGGATTTGAATTCTAATTTCAAAGAAAATGAAGATACG
>Frequency_1_QualityScore_FFHHHHHJJJJJJJJJJJIIIHIJIJJIIJJJHHJJIJJJIFIIJIIIJJHHHFFFFFFEEEEEEEEEEDDE_Mismatch_0_Sense_+_Library_PoolT
CTAGACAAGAAGTAAAAGAAGATACGGAGGGGTTGAAGAAAGAAACAGCCCAGGATTTGAATTCTAATTTCA
>Frequency_1_QualityScore_DAHHHHDHHGEGIJJJIJIHEGEI@HEGJCFGIIJJHJGGIFHFFFEEEDCCDCDCDCCDDDDDD?ADDCDDDDDDDDACDCDDDDDDD:A>AC_Mismatch_0_Sense_+_Library_PoolT
GAATGATCAGCGCCGCGATGAGCTTGAGGTTCCTCAACCCCGAAAGAAATCAATTCTGCAGAAGGTGAAAGAAACAGCTAAGACATTACTCCAC
>Frequency_1_QualityScore_DFHDHAFHGIIIIEGHIIFIGGIDHHGIHIEHI>HHGEFFFEEAAE@D@@BBCC8?BDDBCCC<@DDDD>BDCDCDDDDDCDDDDDAB@BDDB9_Mismatch_0_Sense_+_Library_PoolT
CGCAGCAACAGCAACAGCAACGGCCATTGGCGCCTTCGTTTCAGACGGAGCCAACACAAGTAGCGCCCGATGATCTGAATGATCAGCGCCGCGA
>Frequency_1_QualityScore_FFHHHHHJFJJGIJJJJEIIJJJJEHJIJJJJGHIJJJIJJIIJIJJJJJJH<BFFEEEEDEDDDDDDDDDDDDBDDDDDDDEDEEEDEEDECC_Mismatch_0_Sense_+_Library_PoolT
TGAAAAGGACCACGATCACTCTAGACAAGAAGTAAAAGAAGATACGGAGGGGTTGAAGAAAGAAACAGCCCAGGATTTGAATTCTAATTTCAAA
>Frequency_1_QualityScore_FFHHHHHJJJJJIJIJJJJJIJIFHHIIJJJJJJJJJJJJJJGIIJJJJJDHEHGHFFFFDDCDBDDBDCCDDDDDCAACDC@C_Mismatch_0_Sense_+_Library_PoolT
CTCCACATAGGCAACGATCACGGAGAAAAGGAAGACCAGCAGTTTGAAGATGAAAAGGACCACGATCACTCTAGACAAGAAGTA
>Frequency_1_QualityScore_FFHHHHHJJJJJIJIJJIJJIJIGIJJJJJJIJJJHIIHIJJJJJJJJHHHHFFFDDEEEDDDDDDDDDDDCCDDDEDDDCDDDDDBDDDD<BD_Mismatch_1_Sense_+_Library_PoolT
CAACGATCACGGAGAAAAGGAAGACCAGCAGTTTGAAGATGAAAAGGACCACGATCACTCTAGACAAGAAGTAAAATAAGATACGGAGGGGTTG
>Frequency_1_QualityScore_FFGBHHHIJJJJJAFHIJJJJDGGIIJJJJJIJJJJJJJJJJJJJJIJJJIIIJIJJJJJHFGFFFFEEBEEDDDDDD@CEDCCACCCACCCDD_Mismatch_0_Sense_+_Library_PoolT
ATTCTGCAGAAGGTGAAAGAAACAGCTAAGACATTACTCCACATAGGCAACGATCACGGAGAAAAGGAAGACCAGCAGTTTGAAGATGAAAAGG
>Frequency_1_QualityScore_FFHHGHHJJJJCGIJJIIJJJJJJJIJJJJJJJJJJJJJJJJJJJJJJJIIJIJJJJJIHHEHFFFFEEEDEDDDDCDEDCCCCDDDDDDDDDD_Mismatch_0_Sense_+_Library_PoolT
TCTGCAGAAGGTGAAAGAAACAGCTAAGACATTACTCCACATAGGCAACGATCACGGAGAAAAGGAAGACCAGCAGTTTGAAGATGAAAAGGAC
>Frequency_1_QualityScore_DFHHHHGJIGEFGIIJJJIJIIIGGIJJIEHIGGHIJIJGGJJJJHHGIJJJJHHHFEDDECCEEDACBCD_Mismatch_0_Sense_+_Library_PoolT
GCAACGATCACGGAGAAAAGGAAGACCAGCAGTTTGAAGATGAAAAGGACCACGATCACTCTAGACAAGAA
>Frequency_1_QualityScore_FFHHHHHEGGGIJGIIJIJJJJJIGIIIIJJGGGGGGGGGHHGIGHF_Mismatch_1_Sense_+_Library_PoolT
GGAGGGGTTGAAGAAAGAAACAGCCCAGGATTTGAATTCTAATTCCA
>Frequency_1_QualityScore_FFHHFHHJJGIIJHIGIIJJIIIIIGHJJJJGGJGIIJJJIIGIIJJIIIGGJJJJJIJHFGFFFEEEEEEDDCDDDBDDDDBBB?@CDBBB@B_Mismatch_0_Sense_+_Library_PoolT
AAGAATTGGATTGAGATGGCGCAGGTTCAAGATGAGAGGAGAATTGCTGAAAACTCATCGGATCCTCTCAAAATCACGCACGGTGAACGTGAGG
>Frequency_1_QualityScore_FFFHHHHJJJJGIIJIGIGHHJIIJ:DGHJIIJGJGGIJJIJGIJJJJJJIJJJJJIIGHHHHBFDDDEAB_Mismatch_1_Sense_+_Library_PoolT
CGAAAGAAATCAATTCTGCAGAAGGTGAAAGAAACAGCTAAGACATTACTCCACATAGGCAACGATCACGA
>Frequency_1_QualityScore_FFHHHHHJJBHHIJJJJJJJJJJJJJJJJJJJJJJJJJJJJJJJJJJJJJJGHJJJJJJIJHHHHHDFDBB>@DCDDDDDDDDDDDDDDDDDDB_Mismatch_0_Sense_+_Library_PoolT
AAGACCAGCAGTTTGAAGATGAAAAGGACCACGATCACTCTAGACAAGAAGTAAAAGAAGATACGGAGGGGTTGAAGAAAGAAACAGCCCAGGA
>Frequency_1_QualityScore_DDFBB<:CFEF<CEB,AACGH4FBFH;F@AD8@FEGHHCEHFHGEGHIIHHHEB@>BC;;;>;@;;A@A>A_Mismatch_0_Sense_+_Library_PoolT
TAGACAAGAAGTAAAAGAAGATACGGAGGGGTTGAAGAAAGAAACAGCCCAGGATTTGAATTCTAATTTCA
>Frequency_1_QualityScore_FFHHHHHIJJIEHIIIIJJJIJJGJJJJJJJJJJJJIJJJJJJHFDCEDDDDDBDDCDDDDDDDDDDDDDDDDCDDDDDDDEDEEDDDCDDDCD_Mismatch_0_Sense_+_Library_PoolT
GCCAACACAAGTAGCGCCCGATGATCTGAATGATCAGCGCCGCGATGAGCTTGAGGTTCCTCAACCCCGAAAGAAATCAATTCTGCAGAAGGTG
>Frequency_1_QualityScore_FFHGHHHJJIJJJJJCFHIJIJJJJJJJJJJJJJJJJJJJIIJJJJJJJJJJJJIIJJIJHHHFFFEEDEDDDDDDDDDDCCEDDDDDDDD_Mismatch_0_Sense_+_Library_PoolT
CAATTCTGCAGAAGGTGAAAGAAACAGCTAAGACATTACTCCACATAGGCAACGATCACGGAGAAAAGGAAGACCAGCAGTTTGAAGATGA
>Frequency_1_QualityScore_FFHGHHHIJJJJJIJJJIIJJJJBFGIJJHIJIJGJ;DGHIIJIIJJHGHHHFFFFEEDDDDDDDCDD@@BDDDDCDDDDCDDDDBDDDDCDBD_Mismatch_0_Sense_+_Library_PoolT
GATCCTCTCAAAATCACGCACGGTGAACGTGAGGAGTCGCAGCAACAGCAACAGCAACGGCCATTGGCGCCTTCGTTTCAGACGGAGCCAACAC
>Frequency_1_QualityScore_FFHGHHGHGJICEHGEHHHIIIIJIJJIIJJJIHIJIJIICHEIJJFJJJJIIFGIIHHECFEDFECBCCDDDDDDCDDDDCD@CCC@@CCBDD_Mismatch_1_Sense_+_Library_PoolT
TCTGCAGAAGGTGAAATAAACAGCTAAGACATTACTCCACATAGGCAACGATCACGGAGAAAAGGAAGACCAGCAGTTTGAAGATGAAAAGGAC
>Frequency_1_QualityScore_FFHHHHHJJJJJJJIJJGHHIIJJJJJJJJJJJJJIJJJJJJJJJJIJIIJJJJJJIJJJJJHHHFFFEEDEEDDDDDDDDDCDEDCDDDDDDD_Mismatch_0_Sense_+_Library_PoolT
ATCAATTCTGCAGAAGGTGAAAGAAACAGCTAAGACATTACTCCACATAGGCAACGATCACGGAGAAAAGGAAGACCAGCAGTTTGAAGATGAA
>Frequency_1_QualityScore_FFHHHHHJJJJJJJJGIIJJIIGIIIGHIJJJJJJIGIJJIHHHHGHHFFFFFFDDDDDDDDDCDDCDDDDDCDDDDDDDDDDDD><BDDDDDD_Mismatch_0_Sense_+_Library_PoolT
CTTCGTTTCAGACGGAGCCAACACAAGTAGCGCCCGATGATCTGAATGATCAGCGCCGCGATGAGCTTGAGGTTCCTCAACCCCGAAAGAAATC
>Frequency_1_QualityScore_FFHHHHHJJJJJJJJJJJIJJJJJJIIJJJJJJJGHJJHIJJJJIJJJJJJJJHHHFFFFEDDEEDDDDDDDDDCDDCDDDDDDDDDDDDDDDD_Mismatch_0_Sense_+_Library_PoolT
AGGCAACGATCACGGAGAAAAGGAAGACCAGCAGTTTGAAGATGAAAAGGACCACGATCACTCTAGACAAGAAGTAAAAGAAGATACGGAGGGG
>Frequency_1_QualityScore_FFHHHGHJJJGHIJIJJIJJJJJIJJJIJJJJJIJJJJJJJIJGIJFGFHIIJJIJJJHHHHFFFFFFFECEEEEDDDDDDDDDDDDDDDDDBD_Mismatch_0_Sense_+_Library_PoolT
GAGCTTGAGGTTCCTCAACCCCGAAAGAAATCAATTCTGCAGAAGGTGAAAGAAACAGCTAAGACATTACTCCACATAGGCAACGATCACGGAG
>Frequency_1_QualityScore_FFHHHHHJJJJJJJJJJJJJJDHIJJJJJJJJJJJHHHFFFFFEEDEEEEDDDDDCDCCCDCDDDDDDDBCDDDDDDCCCDDDDDDDDCDDDDD_Mismatch_1_Sense_+_Library_PoolT
AGCGCCGCGATGAGCTTGAGGTTCCTCAACCCCGAAAGAAATCAATTCTGCAGAAGGTTAAAGAAACAGCTAAGACATTACTCCACATAGGCAA
>Frequency_1_QualityScore_FFHHHHHJJJJJJJJIJIJIIJJHIIJJJJJJIJJJIJJJIGIIJJJJJJHHFDDDDDDDDDDDDDDDCACDDDDDDDDDDBDDDDBDDDDDDD_Mismatch_0_Sense_+_Library_PoolT
GTTTCAGACGGAGCCAACACAAGTAGCGCCCGATGATCTGAATGATCAGCGCCGCGATGAGCTTGAGGTTCCTCAACCCCGAAAGAAATCAATT
>Frequency_1_QualityScore_FFHHHHFHIJIIJJJJJIJJJJJJJJJJJJJJJJJIJJJJJJJJJJJJJIIJHIIIHHHHFFFFFEEEDDDACDDDCDDDDDDDDDDBDDDDDD_Mismatch_0_Sense_+_Library_PoolT
AGAAGGTGAAAGAAACAGCTAAGACATTACTCCACATAGGCAACGATCACGGAGAAAAGGAAGACCAGCAGTTTGAAGATGAAAAGGACCACGA
>Frequency_1_QualityScore_FFHHHHHJJJJGHIJIIIIJIJJIJIJJIJJJJJJJIJJFHIHJJJJJJJIJHHHHFFFFDBEEEDEDDCDEDDEEEDDDDDDBDDDDBDDDDD_Mismatch_1_Sense_+_Library_PoolT
GATCACTCTAGACAAGAAGTAAAAGAAGATACGGAGGGGTTGAAGAAAGAAACAGCCCAGGATTTGAATTCTAATTTCAAAGAAAAAGAAGATA
>Frequency_1_QualityScore_FFHHHHHJJIGJJIJJIJIJIFHGIIJIJIGIJIIIIGIIJIJIJJJIHHFFDDDDDDDDCDDDDCCDCCCDDCDDDDDD_Mismatch_0_Sense_+_Library_PoolT
TTCAGACGGAGCCAACACAAGTAGCGCCCGATGATCTGAATGATCAGCGCCGCGATGAGCTTGAGGTTCCTCAACCCCGA
>Frequency_1_QualityScore_FFHHHHHJJJJIJJJJJJJIIIIJJJJJJJIIJJJJJIJJJJJJJJJJJJHHHFFFFEEEEEEECCDDDACCCDDDDDDDDDDDDDDDDD<BDD_Mismatch_1_Sense_+_Library_PoolT
AACGATCACGGAGAAAAGGAAGACCAGCAGTTTGAAGATGAAAAGGACCACGATCACTCTAGACAAGAAGTAAAAGAAGATACGGAGGGGTTTA
>Frequency_1_QualityScore_FFHHHHHHIJJJIJJJJJJFIJJJJIJJJJJJIIIJJIJJGHIJIJJJJJJJIIIIJJHFBCDCDDDDDDDDDDDDDDDDDDDDDDDEDCDDEE_Mismatch_0_Sense_+_Library_PoolT
TTTGAAGATGAAAAGGACCACGATCACTCTAGACAAGAAGTAAAAGAAGATACGGAGGGGTTGAAGAAAGAAACAGCCCAGGATTTGAATTCTA
>Frequency_1_QualityScore_FDHHHGHFIJIGHGFHGCHH;BFHHIEHHJEHEIJIJJHHHHHDCDEFCEEDC@>CDDCEDDDEDD>CA5?:0?<CCBBCDB3@C?CCCCCCDC_Mismatch_0_Sense_+_Library_PoolT
GAGGAAACAAGTTCAGAAGGAATTCGTATCAGAGATCTGTTGTTTGTGTTAGACTTTGTAATTTGGAGAGGGAAAACGTTAGAAGAATTGGATT
>Frequency_1_QualityScore_FFHGHFHJJIIGGG;CGHIEDGAFCDE:BFHIJIJJJJGIIGGIIGFEH>>CCDDCCCCDDDDDDDCC?CCCCD<BBBDBDDDDBDD?>A>@_Mismatch_0_Sense_+_Library_PoolT
AAAATCACGCACGGTGAACGTGAGGAGTCGCAGCAACAGCAACAGCAACGGCCATTGGCGCCTTCGTTTCAGACGGAGCCAACACAAGTAGC
>Frequency_1_QualityScore_4B,AA?+?E6EBDEC=FC;@3?EBCDD*?BBBD@BB<B>DED1?=BBDADICDCC>ACDDCDDAA@A;@>>@A??A>;AA_Mismatch_0_Sense_+_Library_PoolT
GATCACGGAGAAAAGGAAGACCAGCAGTTTGAAGATGAAAAGGACCACGATCACTCTAGACAAGAAGTAAAAGAAGATAC
>Frequency_1_QualityScore_FFHHHHHIJJJJJJJJJJJJJJIJJIJJIJJJIJIIIHGIIHHIHHJJJJJJJIIEGHIJIEHGHJHHHEFFFEECDCDDCCDDDDCCDCCDBD_Mismatch_0_Sense_+_Library_PoolT
AACAAGTTCAGAAGGAATTCGTATCAGAGATCTGTTGTTTGTGTTAGACTTTGTAATTTGGAGAGGGAAAACGTTAGAAGAATTGGATTGAGAT
>Frequency_1_QualityScore_FFGGHFHJJJIJJJIJJJGIJJJJIJIIJJIIHHIIJJJIJFDHIGJGGGIHHHGGFFDDC@EECAC>C@CC@@??BB?BBDD@@DDCDDDDCC_Mismatch_0_Sense_+_Library_PoolT
GAAACAGCTAAGACATTACTCCACATAGGCAACGATCACGGAGAAAAGGAAGACCAGCAGTTTGAAGATGAAAAGGACCACGATCACTCTAGAC
>Frequency_1_QualityScore_ADADFHBG@DD?EH>?F@G8<FHI>GIB:::DFHID@GIG>070??9C=FBH:777)/...7=.7.7?A@?;..)(;A>;6.6;5?;;8=_Mismatch_0_Sense_+_Library_PoolT
GATATATTCTATAAGCAGAGGAAACAAGTTCAGAAGGAATTCGTATCAGAGATCTGTTGTTTGTGTTAGACTTTGTAATTTGGAGAGGGA
>Frequency_1_QualityScore_FFHGHHHIHHHIIHGHHJJJJJJJJJJJJJIJJJJJJJJJIJJJJIJJJGIGJIJJJJJJJIHHHFFDDD@BDDDD?CCDDDDDDBBBDDD?>C_Mismatch_1_Sense_+_Library_PoolT
CACCAGCAGTTTGAAGATGAAAAGGACCACGATCACTCTAGACAAGAAGTAAAAGAAGATACGGAGGGGTTGAAGAAAGAAACAGCCCAGGATT
>Frequency_1_QualityScore_FFHHHHHJJJIJJJGIIIJJIJJJJJJJJJJJJJJEHIJHHHHHFFFDCDDDDDDDDDCDEDEEDDDDDDDAADDDDDDDDDDDDDDDDDDDDD_Mismatch_1_Sense_+_Library_PoolT
GGATCTGAATGATCAGCGCCGCGATGAGCTTGAGGTTCCTCAACCCCGAAAGAAATCAATTCTGCAGAAGGTGAAAGAAACAGCTAAGACATTA
>Frequency_1_QualityScore_FFHHHHHJIJJIIJHIIHIJIJJJJJJJJJIIJJJJJJJIJJHHHGEFFFFDDDDBDDDEDDDDCDDDDCEDDBDDDDDDDBDDDDDDDDDC?C_Mismatch_0_Sense_+_Library_PoolT
CAGCAACGGCCATTGGCGCCTTCGTTTCAGACGGAGCCAACACAAGTAGCGCCCGATGATCTGAATGATCAGCGCCGCGATGAGCTTGAGGTTC
>Frequency_1_QualityScore_4:AA?BFIB:F;CCCFEDCHFFIBFGF8C@BDACG8B?BB?BBDCDBFFF3@=CCF>CEEE3777;(;9,3;=B:B@ABAB@A<?9>9?B<??B_Mismatch_2_Sense_+_Library_PoolT
GACCACCAGCAGTTTGAAGATGAAAAGGACCACGATCACTCTAGACAAGAAGTAAAAGAAGATACGGAGGGGTTGAAGAAAGAAACAGCCCAGG
>Frequency_1_QualityScore_FFGHHHHJJJJJJJJJJJJIJJDGIJIJJJIGIJJJJJJJIJIHGFFFFDDDDDCCCCDDDBB>BBCDCDDDDDDDCCACCBDDDDDDDDDDCD_Mismatch_0_Sense_+_Library_PoolT
AACAGCAACAGCAACGGCCATTGGCGCCTTCGTTTCAGACGGAGCCAACACAAGTAGCGCCCGATGATCTGAATGATCAGCGCCGCGATGAGCT
>Frequency_1_QualityScore_2BFHHHHJJJIIIJJIJJJJJIIIIIIJJIGHIJJGIJJJJJJIJIJIJJJJJIIJJJJJJIJJJHFHHDDDFEFFECECCFEDDCC?BDDBBB_Mismatch_0_Sense_+_Library_PoolT
TGGATATATTCTATAAGCAGAGGAAACAAGTTCAGAAGGAATTCGTATCAGAGATCTGTTGTTTGTGTTAGACTTTGTAATTTGGAGAGGGAAA
>Frequency_1_QualityScore_FFHHHFHHGHEGIIIGEEHIGGHHIGGHHFBDH@FD?F?FGCFHFHIGH=BB>>CEED;@CDCD=?BBDAB<>CCCCDDEDDDEEDEDED_Mismatch_0_Sense_+_Library_PoolT
AAAGGACCACGATCACTCTAGACAAGAAGTAAAAGAAGATACGGAGGGGTTGAAGAAAGAAACAGCCCAGGATTTGAATTCTAATTTCAA
>Frequency_2_QualityScore_FFHHGHHJJJIJIIJJEGIIGIGHJIIGIJJJIJJJJJJHIIJJIJIIJIIIIIIIIIGGGGFEEEDEEECEDDDBCDD5@@B>_Mismatch_2_Sense_+_Library_PoolT
ATGAAGATACGGAGGGTTTGAAGAAAGAAACAGCCCAGGATTTGAATTCTAATTTCAAAGAAAAAGAAGATACGGAGGGTTTGA
>Frequency_2_QualityScore_FFHHHHHIJIJJJAGIIIHJJJIIIIJJJJIJIJJJJIJJIJJJHIIJIIJIJIIJJIIIGHHFEFFFECEEDDDDDDDDDCCEDDCDDDDCCD_Mismatch_0_Sense_+_Library_PoolT
ATTCTGCAGAAGGTGAAAGAAACAGCTAAGACATTACTCCACATAGGCAACGATCACGGAGAAAAGGAAGACCACCAGCAGTTTGAAGATGAAA
>Frequency_2_QualityScore_FFHHHHHJJJJJJJJJJJJJJIIIIJJJJJJJJJJIJJJJJJJIIIJJJJJIIIHGGGFEEEECEEEDCACCDDDDDCDDDDDDDDDDDDDDDC_Mismatch_0_Sense_+_Library_PoolT
GAAACAGCTAAGACATTACTCCACATAGGCAACGATCACGGAGAAAAGGAAGACCACCAGCAGTTTGAAGATGAAAAGGACCACGATCACTCTA
>Frequency_2_QualityScore_EFGHGHHJIIIIIJJIIIJJIIIIJJJJJJJJIIIJJJJJJJJJIIIJIIIJGIIHHHHHFFFFDEEDEBCCDDDDDDDDDCACDDDDDDCDDD_Mismatch_0_Sense_+_Library_PoolT
GAAAGAAACAGCTAAGACATTACTCCACATAGGCAACGATCACGGAGAAAAGGAAGACCACCAGCAGTTTGAAGATGAAAAGGACCACGATCAC
>Frequency_2_QualityScore_FFHGHHHJJIIJJIJJIJIJJHIIIIJJJIIJIJJJJJIJJIIJJIIJIIIJIJIJIIJGG3=AA?_Mismatch_1_Sense_+_Library_PoolT
TGAAGAAAGAAACAGCCCAGGATTTGAATTCTAATTTCAAAGAAAAAGAAGATACGGAGGGTTTGA
>Frequency_2_QualityScore_FFGHGHHIJIIIJIJJJJJIIJJBEFIIIJJJJJJJIJJJIJJJJIJIIIIJIJJJIIJIJIIIGGGFEECDDDDDDDDDDDDDCDDDCDCBCE_Mismatch_0_Sense_+_Library_PoolT
AAAGAAATCAATTCTGCAGAAGGTGAAAGAAACAGCTAAGACATTACTCCACATAGGCAACGATCACGGAGAAAAGGAAGACCACCAGCAGTTT
>Frequency_2_QualityScore_FFHHHHGIJJIIIIJIIGIIIIHIIIIHIJIJJJIIJJIIIJJJJJIIIHHGHGGGFEEFEEEEEEEEDDDDDDDDDDD7@ADCCDDCCCDDDD_Mismatch_0_Sense_+_Library_PoolT
AAGAAGATACGGAGGGGTTGAAGAAAGAAACAGCCCAGGATTTGAATTCTAATTTCAAAGAAAATGAAGATACGGAGGGTTTGAAGAAAGAAAC
>Frequency_1_QualityScore_2AFDF:DG;?DF@DFIC;@>EF9C?EF<?CBFF@DFFFA@>?BGECF9BCFC1;;A;A?BDB:>_Mismatch_1_Sense_+_Library_PoolT
AGAAAGAAACAGCCCAGGATTTGAATTCTAATTTCAAAGAAAAAGAAGATACGGAGGGTTTGAA
>Frequency_1_QualityScore_FFHHHAFHIJJJJJIJJIJJIIJJJJIJIJJJJJJIJJJJIJJJJJJIIIJHHGHFFFFEEEDDDDDD8<?@C_Mismatch_1_Sense_+_Library_PoolT
GAGGGTTTGAAGAAAGAAACAGCCCAGGATTTGAATTCTAATTTCAAAGAAAAAGAAGATACGGAGGGTTTGA
>Frequency_1_QualityScore_FFHHHHHJJJEHJJJDHIIJIGIIIHJJJJJJJJCHGEFFFFCECEEEEEEEEDECDDCDDDDDDDDDDCCDDDDDD8AB@>CCCDDDCDDDD<_Mismatch_0_Sense_+_Library_PoolT
GAAGATACGGAGGGGTTGAAGAAAGAAACAGCCCAGGATTTGAATTCTAATTTCAAAGAAAATGAAGATACGGAGGGTTTGAAGAAAGAAACAG
>Frequency_1_QualityScore_FFHHHHHJJJFGIJJIJJJIIJJJJJJIJJJJJJJJJJJIJJJJIIJJJJJJJJJJJJHHHHFFFFEEEEEDDDDDDDCDEDDDDDDDDDDDDB_Mismatch_0_Sense_+_Library_PoolT
CTGCAGAAGGTGAAAGAAACAGCTAAGACATTACTCCACATAGGCAACGATCACGGAGAAAAGGAAGACCACCAGCAGTTTGAAGATGAAAAGG
>Frequency_1_QualityScore_FFHHHHHJIJJJJJJIJIJJJJJJJJJIJIJJIJJJJIJIJJIJIIIFHHIJJIHHHFFFFBEEE@EEECDDDDDDDDDDDDDDDDDDDDDDDD_Mismatch_1_Sense_+_Library_PoolT
AACAGCTAAGACATTACTCCCCATAGGCAACGATCACGGAGAAAAGGAAGACCACCAGCAGTTTGAAGATGAAAAGGACCACGATCACTCTAGA
>Frequency_1_QualityScore_FFHHHHHJJJJJJJJJGIJJJJIJJIJJIJJJJIIJJIJJJJJCHIJJJJJJJJJJ;CHFHFFFFFFEEACECDDDDDDBCCDDDDDEDEEEEE_Mismatch_0_Sense_+_Library_PoolT
AAAGAAACAGCCCAGGATTTGAATTCTAATTTCAAAGAAAATGAAGATACGGAGGGTTTGAAGAAAGAAACAGCCCAGGATTTGAATTCTAATT
>Frequency_1_QualityScore_DEHHHGDIJJIJJIJIEIJGHIGIGJJGIJGIEIIHJJJJJGG<EFHIGHIJGIJIJIIJJJH5@DFFCCEEDDDDDDC?ABBB<?BDDCDDDD_Mismatch_0_Sense_+_Library_PoolT
GTTGAAGAAAGAAACAGCCCAGGATTTGAATTCTAATTTCAAAGAAAATGAAGATACGGAGGGTTTGAAGAAAGAAACAGCCCAGGATTTGAAT
>Frequency_1_QualityScore_>A<DHFHEH?3EFDHIICAHFHAHEEGHIG@4?DDAFHHD9@D>G@?DBGBHI;C55@CHHCCDC>DDEECCB;=?;:@C@>AA>:CDDEDDC>_Mismatch_0_Sense_+_Library_PoolT
GAAACAGCCCAGGATTTGAATTCTAATTTCAAAGAAAATGAAGATACGGAGGGTTTGAAGAAAGAAACAGCCCAGGATTTGAATTCTAATTTCA
>Frequency_1_QualityScore_FFHHHFHJJJJIJJJJEHIIJJJJJJHIJJJJJJIJJJJJJJJHGHHHHHFFFFFFFEEEEEDDDDDDDCDDDDDDDD8?@DDDDDDDCDD_Mismatch_0_Sense_+_Library_PoolT
AGAAGATACGGAGGGGTTGAAGAAAGAAACAGCCCAGGATTTGAATTCTAATTTCAAAGAAAAAGAAGATACGGAGGGTTTGAAGAAAGAA
>Frequency_1_QualityScore_FFHHHHHJIJJJJJJJJJJGIJJIJJJIJJIJJJJJJJJJIJJJJJJJJIJJJJJJIJH;BDDCEEDDECDDDDDDBDDDDDBCCDDEDCDDEE_Mismatch_1_Sense_+_Library_PoolT
AAGAAAGAAACAGCCCAGGATTTGAATTCTAATTTCAAAGAAAAAGAAGATACGGAGGGTTTGAAGAAAGAAACAGCCCAGGATTTGAATTCTA
>Frequency_1_QualityScore_FFHHHHHJJJJJJIJJJFHIJJJJJJJJJJJJJJIJJJJJJJJJJJJJIJJJJJJJIJJJJJHHFDDEECDEDDDDDDDDDDDDDCDEDDDDCD_Mismatch_0_Sense_+_Library_PoolT
ATCAATTCTGCAGAAGGTGAAAGAAACAGCTAAGACATTACTCCACATAGGCAACGATCACGGAGAAAAGGAAGACCACCAGCAGTTTGAAGAT
>Frequency_1_QualityScore_FFHHHHHJJIJJJJEHIGIIJJJIIJIJJJJJJJJJDEIIJJJJJJJJJHHHHFHHF@BDFEDDEEDDDCBDDDDD0<@BCD_Mismatch_0_Sense_+_Library_PoolT
AAGATACGGAGGGGTTGAAGAAAGAAACAGCCCAGGATTTGAATTCTAATTTCAAAGAAAATGAAGATACGGAGGGTTTGAA
>Frequency_1_QualityScore_FFHHHHHJJJJJJJIJJIIJJIIJIIJJJJJJJJJIJIIJJJJHHHHFFFFECEEECEDDDDDDDDDDDBDDDDDDDDDDDDDCCB_Mismatch_2_Sense_+_Library_PoolT
GACATTACTCCACATAGGCAACGATCACGGAGAAAAGGAAGACCACCAGCAGTTTGAAGATGAAAAGGACCACGATCACTCTGGAC
>Frequency_1_QualityScore_FFHHFFFIAEHGHIJJJJJIJJJHGIJJIJJHIIIGIGIJJJIIIIJJIGHIJGJHFHDDFFFFEDDDDBD8<?85_Mismatch_1_Sense_+_Library_PoolT
ACGGAGGGTTTGAAGAAAGAAACAGCCCAGGATTTGAATTCTAATTTCAAAGAAAAAGAAGATACGGAGGGTTTGA
>Frequency_1_QualityScore_FFHHGHFHIIFGHIGGIJIJGFHGII@GHHJGIJIJJJJJIIGIJJJJCEHGHHFFFFFFFEEDEEEECC??CDDDDDDDDDDDDDDD8?B<CD_Mismatch_0_Sense_+_Library_PoolT
AAGAAGTAAAAGAAGATACGGAGGGGTTGAAGAAAGAAACAGCCCAGGATTTGAATTCTAATTTCAAAGAAAATGAAGATACGGAGGGTTTGAA
>Frequency_1_QualityScore_FFHHGDFHGJJGIEIGIIGIJJJJJIGGIIIIIIJJJJGHIJJJJHGGFEGFFFFFEEEEED=;?BB(9<@@CDCDDDCDDDD??BDDDBBDDD_Mismatch_0_Sense_+_Library_PoolT
AGGGGTTGAAGAAAGAAACAGCCCAGGATTTGAATTCTAATTTCAAAGAAAATGAAGATACGGAGGGTTTGAAGAAAGAAACAGCCCAGGATTT
>Frequency_1_QualityScore_FFHHHHHJJJIJJIJJJJJIJJIIJJJJIJJJJJIJGIJJJGIJJJIJJIHHFHFFFFCEFCEDEEEDDDDDBDDDDDBDDDDDDDDDDABDDD_Mismatch_1_Sense_+_Library_PoolT
AAGACATTACTCCACATAGGCAACGATCACGGAGAAAAGGAAGACCACCAGCAGTTTGAAGATGAAAAGGACCACGATCACTCTAGACAAGAAG
>Frequency_1_QualityScore_FDHHHHHJJJJJJJJJJJJJJJJJJJJJJJJJJJJJJJJJJJJJJJJIJJJJIJJHHHHHFFFFDDDEDCDDDDBCCCDDCCDDC@;>C@A>AA_Mismatch_0_Sense_+_Library_PoolT
GTGAAAGAAACAGCTAAGACATTACTCCACATAGGCAACGATCACGGAGAAAAGGAAGACCACCAGCAGTTTTGTGTCTTGTCTTCATTACATG
>Frequency_1_QualityScore_FFHHHHGJGGHIJGJIJJJGHHIGIJJI@FHFIIGGGJIJJJJJJJJHHHEFFFFFFFEDEECCEEDECACCBCDDDCDDDCDDDDDDDD(8?B_Mismatch_0_Sense_+_Library_PoolT
ACAAGAAGTAAAAGAAGATACGGAGGGGTTGAAGAAAGAAACAGCCCAGGATTTGAATTCTAATTTCAAAGAAAATGAAGATACGGAGGGTTTG
>Frequency_1_QualityScore_FFHFHHHAFHIHIIJJJIGIJGHJJJJIHIGHGIJJGIJJFIIJIIJIIIHHHHFFFBBEEEDED@?@B=5<?BC_Mismatch_1_Sense_+_Library_PoolT
CGGAGGGTTTGAAGAAAGAAACAGCCCAGGATTTGAATTCTAATTTCAAAGAAAAAGAAGATACGGAGGGTTTGA
>Frequency_1_QualityScore_FFHHDDFEHGHGIFGIJJCFHGGGEIIHGHIJIIIJJJIGGIJJJJHFHHHHFFDFFFFEEEDEEDDD:;;@ACDDDDDB?A?B@CC<A_Mismatch_0_Sense_+_Library_PoolT
AAAGAAGATACGGAGGGGTTGAAGAAAGAAACAGCCCAGGATTTGAATTCTAATTTCAAAGAAAATGAAGATACGGAGGGTTTGAAGAA
>Frequency_1_QualityScore_FFHHHHHJJJJJJJIJJIIJJAFHIJJIJJJJJJJIJJJJJJJJJIJJJJJJJJJJJIJJJJHHHHFFDDEEDDDDDDDDDDDDDDDDDDDEDD_Mismatch_0_Sense_+_Library_PoolT
AGAAATCAATTCTGCAGAAGGTGAAAGAAACAGCTAAGACATTACTCCACATAGGCAACGATCACGGAGAAAAGGAAGACCACCAGCAGTTTGA
>Frequency_1_QualityScore_FFHHHHHJJJJJJJJJJJDGHIIJIIJJJJJJJJJJJJJJJIJJJJJIJJJJHHHHHHHFFFFFEEEDDBCDDDDDDDDDD8?BBAC_Mismatch_1_Sense_+_Library_PoolT
AAAAGAAGATACGGAGGGTTTGAAGAAAGAAACAGCCCAGGATTTGAATTCTAATTTCAAAGAAAAAGAAGATACGGAGGGTTTGAA
>Frequency_1_QualityScore_FFHHHHHGHJJEGHIGGIJIJIIJJJIJJJJJJJGIIJIJJJJJJJJJJJIJJJJJHHGHFFFFEDCEDDDDDD,9?B@_Mismatch_1_Sense_+_Library_PoolT
GATACGGAGGGTTTGAAGAAAGAAACAGCCCAGGATTTGAATTCTAATTTCAAAGAAAAAGAAGATACGGAGGGTTTGA
>Frequency_1_QualityScore_FDHGHHBFFGIIIEGGICHIGEHCEFEGEIGCDGGGIGHGHIIIIIIIIGAEHGIE?<EB;@BBC_Mismatch_2_Sense_+_Library_PoolT
TAAGAAAGAAACAGCCCAGGATTTGAATTCTAATTTCAAAGAAAAAGAAGATACGGAGGGTTTGA
>Frequency_1_QualityScore_FFHHHHHJJJJJJJJJJJJJJJJJJHIJJJJJIJJJJIIJJJGIIJJJIJJJJHHHHHHFFFFFFDEEECEDDDDDDDDDDBDDDCDDDDDDDD_Mismatch_1_Sense_+_Library_PoolT
CTAAGACATTACTCCACATAGGCAACGATCACGGAGAAAAGGAAGACCACCAGCAGTTTGAAGATGAAAAGGACCACGATCACTCTAGACAAGA
>Frequency_1_QualityScore_FFHHHHHJJJJJJIJJJJJJJJJJJJJJJJJJJJJJJJJJIJJJJIJIJJJJHAEFFFFFEEEEEDDDDDDDDDDD?DDDDEDDEDEEEEEEDE_Mismatch_1_Sense_+_Library_PoolT
GAAACAGCCCAGGATTTGAATTCTAATTTCAAAGAAAAAGAAGATACGGAGGGTTTGAAGAAAGAAACAGCCCAGGATTTGAATTCTAATTTCA
>Frequency_1_QualityScore_FFHHHHHJJJJJJJJJJJIJJJJIJJDFHIJIJJJJJJJJJJJJJJIIJIJJJJJJFIIJHHHHFFFDDCDDDD@DDDCDDDDDDDDDDDDDDD_Mismatch_0_Sense_+_Library_PoolT
CCGAAAGAAATCAATTCTGCAGAAGGTGAAAGAAACAGCTAAGACATTACTCCACATAGGCAACGATCACGGAGAAAAGGAAGACCACCAGCAG
>Frequency_1_QualityScore_FFGHHHHJJJJJJJJIJJJJIIIJCFFHGIJJJJJJJJJJJJJJJJJJJIJJIIJJJJJJJJJJJHHHFFFDDEDCDD@CDDDDDDDDDDCDAC_Mismatch_0_Sense_+_Library_PoolT
GAAAGAAATCAATTCTGCAGAAGGTGAAAGAAACAGCTAAGACATTACTCCACATAGGCAACGATCACGGAGAAAAGGAAGACCACCAGCAGTT
>Frequency_1_QualityScore_FFHHHHHJJJJJJJJJJJJJJIJJGIJJJJJJJJJIJIJJJGIIJJJJIJJIHHHHHFFDFFFEEEEEECDDDDDDDDDDDDDDDDDDDDDDDD_Mismatch_1_Sense_+_Library_PoolT
TAAGACATTACTCCACATAGGCAACGATCACGGAGAAAAGGAAGACCACCAGCAGTTTGAAGATGAAAAGGACCACGATCACTCTAGACAAGAA
>Frequency_1_QualityScore_FFHHHHHJGIIEGIJFGIJJJJJJJJJJIGIJIIJIGIHHHHGCCDBEFDC@EDDCCD7?BDDC8A?B@AACD?CDDCDD???@AA@?A>C@>A_Mismatch_1_Sense_+_Library_PoolT
GGTTGAAGAAAGAAACAGCCCAGGATTTGAATTCTAATTTCAAAGAAAAAGAAGATACGGAGGGTTTGAAGAAAGAAACAGCCCAGGATTTGAA
>Frequency_1_QualityScore_DDDBHFHGBHEHI>FCHGJJJHIIIFIEIBFGGGCBHIGJJIBGHIGJGHHHHHHHFHEFFDDCC6;>CCCCC@@C_Mismatch_0_Sense_+_Library_PoolT
AAGAAACAGCTAAGACATTACTCCACATAGGCAACGATCACGGAGAAAAGGAAGACCACCAGCAGTTTGAAGATGA
>Frequency_1_QualityScore_FFHHDHHJJIIIIJAFHJJHHGIGIIJJJJJEIIIJJJIJJJJJJIJIJIIGIIJJJJIIJHHEFFEFEACDD=AB;ADDDDCDDDD_Mismatch_0_Sense_+_Library_PoolT
AATTCTGCAGAAGGTGAAAGAAACAGCTAAGACATTACTCCACATAGGCAACGATCACGGAGAAAAGGAAGACCACCAGCAGTTTGA
>Frequency_1_QualityScore_FFHHHHHJJGJJIJJJIIJJIJIJIJJJJGIJJJIIGGIJJJJJJHHJEIIIGGH5@BFHIEGIJHHHGDFFFFDDCDDB;>ACDEDDDDEDAD_Mismatch_0_Sense_+_Library_PoolT
GAAAGAAACAGCCCAGGATTTGAATTCTAATTTCAAAGAAAATGAAGATACGGAGTGTTTGAAGAAAGAAACAGCCCAGGATTTGAATTCTAAT
>Frequency_1_QualityScore_FDHHHHHJJJJJIJJJJJIJIJJJJJJJJJJJJJJJJJJIJJJJJJJJJHJJGJJJHGGHHFFFDDDEEDDDDCDDDDDDDDDDDDDDDDDDDD_Mismatch_0_Sense_+_Library_PoolT
GTGAAAGAAACAGCTAAGACATTACTCCACATAGGCAACGATCACGGAGAAAAGGAAGACCACCAGCAGTTTGAAGATGAAAAGGACCACGATC
>Frequency_1_QualityScore_DFHHFDHIJJIJEIIJICEI4EDDCHH?CAHIJIGIJJJJIFIJIIJJGGIGFHHGICHJ>EHEHDFD?AC@?>?@?C?CDBDDDCACD?BDDD_Mismatch_0_Sense_+_Library_PoolT
CCCGAAAGAAATCAATTCTGCAGAAGGTGAAAGAAACAGCTAAGACATTACTCCACATAGGCAACGATCACGGAGAAAAGGAAGACCACCAGCA
>Frequency_1_QualityScore_FFHHHHHJJJJJJIJJJJJJJJJIJJJJJJJJJJJJJJJJJJJJJJJJJJJJJJJIGHFFABDDDDDDDDDDDDDDDDDDDDDDCDDDEDDEDE_Mismatch_1_Sense_+_Library_PoolT
GAAGAAAGAAACAGCCCAGGATTTGAATTCTAATTTCAAAGAAAAAGAAGATACGGAGGGTTTGAAGAAAGAAACAGCCCAGGATTTGAATTCT
>Frequency_1_QualityScore_@DD:C;:<EEEDE;FBBE>;ECDDDDDAA<4**9998??DD*?)=)8@=)=\((=@@)=C1(\9>;(9(,_Mismatch_1_Sense_+_Library_PoolT
GGTTTGAAGAAAGAAACAGCCCAGGATTTGAATTCTAATTTCAAAGAAAAAGAAGATACGGAGGGTGTGA
>Frequency_1_QualityScore_FFHHHHHJIJJJJJJJIJJJJHGFGEIJJIJIHIJIHIIIJIJEGIIJJJII>EEHEEF>CFFFECCDBBBBDDDDBDDCCDDDDDDDD<AC?C_Mismatch_2_Sense_+_Library_PoolT
GACATTACTCCACATAGGCAACGATCACGGAGAAAAGGAAGACCACCAGCAGTTTGAAGATGAAAAGGACCACGATCACTCTAGACAAGAAGAA
>Frequency_1_QualityScore_DDHHHHHJIIJJJHIJJJJJJIIIJJJJHHIJJJJJFIIJHIJJIHJJEFDFHIGIJJJJJHHFHHFFFDFEEECEDDCBCCDDBDDDDACDDD_Mismatch_0_Sense_+_Library_PoolC
GGAATTCGTATCAGAGATCTGTTGTTTGTGTTAGACTTTGTAATTTGGAGAGGGAAAACGTTAGAAGAATTGGATTGAGATGGCGCAGGTTCAA
>Frequency_1_QualityScore_FFHHHHHJJJJJJJJJJJIJHGIJIJGIJJJJJJJIJJJJFHIJJIJHEHHHFFFFFDDDDDDDDDDEDCDDEEEEEEDEDDDDBCCBBDDDCD_Mismatch_1_Sense_+_Library_PoolC
CGATCACTCTAGACAAGAAGTAAAAGAAGATACGGAGGGGTTGAAGAAAGAAACAGCCCAGGATTTGAATTCTAATTTCAAAGAAAAAGAAGAT
>Frequency_1_QualityScore_8BB?D+++<B@B>EF>F@4+A<CCFEIF99CC@@?))))08@(;68C==;C@ACE/=8?_Mismatch_1_Sense_+_Library_PoolC
AGAAACAGCTAAGACATTACTCCACATAGGCAACGATCACGGAGAAAAGGAAGACGAGC
>Frequency_1_QualityScore_FFHHHHHJJJJJJJJJGIJJJJFHHIJIJGGIJJJJJJJJJJJJJJHHHHHFFDDDDDCDDDDDDDDBCADDEDDDDDDDDDDDDDDBDDCCDD_Mismatch_0_Sense_+_Library_PoolC
TCAAAATCACGCACGGTGAACGTGAGGAGTCGCAGCAACAGCAACAGCAACGGCCATTGGCGCCTTCGTTTCAGACGGAGCCAACACAAGTAGC
>Frequency_1_QualityScore_EFHHHHHJJJJHIJJJJIJJIHGIIJIJJJJJIHGGIJJIIHFFFFFFEEECEECCCCACBDDDBDBDDDDDDDDBDDABCDDDDDDDDDDDDD_Mismatch_0_Sense_+_Library_PoolC
TGGCGCCTTCGTTTCAGACGGAGCCAACACAAGTAGCGCCCGATGATCTGAATGATCAGCGCCGCGATGAGCTTGAGGTTCCTCAACCCCGAAA
>Frequency_1_QualityScore_FDDBFFHIIIEEGGGCDEHIIIIIFHHGDFGI?BBF<B??BF?FDGHGGGGIIIEG@HIIHGFFHFEFBBDDDDDC?BBB?A9CA@ACDDDDD@_Mismatch_1_Sense_+_Library_PoolC
TCAACCCCGAAAGAAATCAATTCTGCATAAGGTGAAAGAAACAGCTAAGACATTACTCCACATAGGCAACGATCACGGAGAAAAGGAAGACCAG
>Frequency_1_QualityScore_FFGHHHGJJJJIIJGHIJIIIJJJJIIJJJJJIIIIJJJIJGIJIJJJIIGIJJ5AEHDFFFFFDDCEECCBDDDDDDDDDDDDDEDEEEEEED_Mismatch_1_Sense_+_Library_PoolC
AGAAACAGCCCAGGATTTGAATTCTAATTTCAAAGAAAAAGAAGATACGGAGGGTTTGAAGAAAGAAACAGCCCAGGATTTGAATTCTAATTTC
>Frequency_1_QualityScore_FFHHHHGIJJJJJIHJGIIIJIIIJJJIJIJIIGIIIJJIGHGIJIEGCGGGIGGGHHFFFF@>CCCCDECDCCCACBBBDDDDDBBBCDDDDC_Mismatch_0_Sense_+_Library_PoolC
AAACAGCTAAGACATTACTCCACATAGGCAACGATCACGGAGAAAAGGAAGACCACCAGCAGTTTGAAGATGAAAAGGACCACGATCACTCTAG
>Frequency_1_QualityScore_FFHHHHHIJJIJGIIGHJJJIAHHJJDGGGJIJJIIJJJIJIGHJIIGAHHFFFFFFFEEDEEEEDDDCABDDDDBDDDCDDDBDBBD28@BCD_Mismatch_0_Sense_+_Library_PoolC
AAGAAGTAAAAGAAGATACGGAGGGGTTGAAGAAAGAAACAGCCCAGGATTTGAATTCTAATTTCAAAGAAAAAGAAGATACGGAGGGTTTGAA
>Frequency_1_QualityScore_FFHHHHHJIJJJJJEIJJFHIGGGFHIJJHGIJIJIIJIHIGIEHIJICGGHGGFGHEEEHHDFFFFDDCCDCCDDDDDBD(8?B:_Mismatch_2_Sense_+_Library_PoolC
AAATGAAGATACGGAGGGTTTGAAGAAAGAAACAGCCCAGGATTTGAATTCTAATTTCAAAGAAAAAGAAGATACGGAGGGTTTGA
