# Supplementary material for: Differential Gene Expression Reveals Candidate Genes for Drought Stress Response in Abies alba (Pinaceae)
Source: PLoS One. 2015 Apr 29;10(4):e0124564. doi: 10.1371/journal.pone.0124564 (PMC4414588; doi:10.1371/journal.pone.0124564)
Supplement: S3 File — (GZ) [file pone.0124564.s003.gz › comp8708_c0_seq1.fa]

>comp8708_c0_seq1 len=412 path=[1:0-411]
GCTCGTTTGTGGCTGGACCTTAATCTGCCCCCGCCCGCAAACGATATTGACTTACTTATCTGACAAATATTTAAATTTCATAGGGCAGGAGGGAAGAACAACTTTTCTGATCTAAAGTATACAATCTGAGATGTCGGTACAACTTGGTCTATGCCATTTGTATCCAATCTGAGGCCGTTTTTGTGTATTGTCTCCGACCATTCATTTTATTTCATGTACAGTTTTACACCCCAATTATATTTTGAAGGTTTCAGCGATTTTCCGACAGACATCTGTCTTTTGAGATACCCTGTGTTTTAAACTGAAACTGTATTGATGAACTAATACCCGAGGATCTGAGTTTCAGTTTAGAATCTAGATATTTCTTAACTTTGGATTTAATAAGTTTCGATAGGAATCAAATCTCTATTTA

>Frequency_5_QualityScore_DEHHFFCFFGGIHFHGFDEDGHEBGHACGHHHGFHGBEFHFGIGHIIHHEEEGFIFFGHEEHFGHGCBEBBBACBCDDBACCCCBAAC?@CCAC_Mismatch_0_Sense_+_Library_PoolT
CTAAAGTATACAATCTGAGATGTCGGTACAACTTGGTCTATGCCATTTGTATCCAATCTGAGGCCGTTTTTGTGTATTGTCTCCGACCATTCAT
>Frequency_3_QualityScore_FFHHHHHJJJJJJHHIJJJJJHIIJJHIJJJJIJIJGGIIIJJGHIIJIIHIIJJIGIIGHGFFEBEEDBCDFEDCDEDBDCCDEDDABDDBCC_Mismatch_0_Sense_+_Library_PoolT
CGGTACAACTTGGTCTATGCCATTTGTATCCAATCTGAGGCCGTTTTTGTGTATTGTCTCCGACCATTCATTTTATTTCATGTACAGTTTTACA
>Frequency_3_QualityScore_FFHHHHHJHIIIJIJIIIHIIIJJJJJJHIJJHHIJJHJJJJIGIHIHGHHIHIHIIIGIIGGGHGGGFEFFDEEBCDDEEDCDDCCDDDDDBB_Mismatch_0_Sense_+_Library_PoolT
CAGGAGGGAAGAACAACTTTTCTGATCTAAAGTATACAATCTGAGATGTCGGTACAACTTGGTCTATGCCATTTGTATCCAATCTGAGGCCGTT
>Frequency_3_QualityScore_EBDFFGGIIGIIIDHDIIHHHGIIHIFHGGIBHIHHIJGHHIHHIIIIGGGIFIIIEHHGHHFG>?EAEECBDEEEDDDCCDB@:?ABCBCCCB_Mismatch_0_Sense_+_Library_PoolT
ACTTATCTGACAAATATTTAAATTTCATAGGGCAGGAGGGAAGAACAACTTTTCTGATCTAAAGTATACAATCTGAGATGTCGGTACAACTTGG
>Frequency_3_QualityScore_FFHHHHHJJJIJJJHJIJJJJJIJJJJJJJJJJJJIJJHIJJJJJJJJJIIJJJJJJIHHHHFFFFFEB>BDEEDDDDDEEDEEEDDDDDDDCD_Mismatch_0_Sense_+_Library_PoolT
ATAGGGCAGGAGGGAAGAACAACTTTTCTGATCTAAAGTATACAATCTGAGATGTCGGTACAACTTGGTCTATGCCATTTGTATCCAATCTGAG
>Frequency_3_QualityScore_FFHHHHHJJJJJJJJJJJJJIJJJJIJJJJJJJJJIJJJIJJJJJJIJJJJJJIJJIJJIIHIGHHHHGFFFFEFFEDDDEDDCCDDDDDCDDC_Mismatch_0_Sense_+_Library_PoolT
CTTATCTGACAAATATTTAAATTTCATAGGGCAGGAGGGAAGAACAACTTTTCTGATCTAAAGTATACAATCTGAGATGTCGGTACAACTTGGT
>Frequency_3_QualityScore_EEHHHHHIJJJJJJJFHIIJJJJGIJJJHHJJJJIJJJHHIIJJJGIIJJJIHFHHIGGIGGGEDED?CBDCDEEEEDDEEDDDDDDDD?AACC_Mismatch_0_Sense_+_Library_PoolT
GTCGGTACAACTTGGTCTATGCCATTTGTATCCAATCTGAGGCCGTTTTTGTGTATTGTCTCCGACCATTCATTTTATTTCATGTACAGTTTTA
>Frequency_2_QualityScore_FFHGHHGIIJJHIJJJJIJJIIIIJIJJGIIJJJIIIIIJIIIJJIGGIIIJIIIIHHHGGGGGEFEEECEEEEEEDDEDDDDDCDDDEDEEEE_Mismatch_0_Sense_+_Library_PoolT
TATGCCATTTGTATCCAATCTGAGGCCGTTTTTGTGTATTGTCTCCGACCATTCATTTTATTTCATGTACAGTTTTACACCCCAATTATATTTT
>Frequency_2_QualityScore_FFHHHGHJGIIJJJJIIIIIIIIIJGIIIJJIIIIIJIIJJIICEHIIIIGDEHIIFEGEEEEECDFECECDCACECCCCBACDDEEEEDDC?C_Mismatch_0_Sense_+_Library_PoolT
GCCATTTGTATCCAATCTGAGGCCGTTTTTGTGTATTGTCTCCGACCATTCATTTTATTTCATGTACAGTTTTACACCCCAATTATATTTTGAA
>Frequency_2_QualityScore_FFFGGHFIJGIGIGHIIIJIIIJIIIHIIHGIIHHHHIHEGIIJGHHIGGHHGGGGEDCCACEDECDDECEDDCEEECDCDDDACC>BD@9@CD_Mismatch_0_Sense_+_Library_PoolT
GGAGGGAAGAACAACTTTTCTGATCTAAAGTATACAATCTGAGATGTCGGTACAACTTGGTCTATGCCATTTGTATCCAATCTGAGGCCGTTTT
>Frequency_2_QualityScore_FFHHHHHJJJJJIJIJJJIJJJJJJIJJIJIJIIIJIJIJJJHIIJJJJJJIJJJIJJJJJJJIIJIIJHIHADFFEDCDCEEFDDEDCCCDDD_Mismatch_0_Sense_+_Library_PoolT
TCTGATCTAAAGTATACAATCTGAGATGTCGGTACAACTTGGTCTATGCCATTTGTATCCAATCTGAGGCCGTTTTTGTGTATTGTCTCCGACC
>Frequency_2_QualityScore_FFHHHHHJIJJJIJJJHIIIIIIJJJJJIGIIIJIIIJIIIIJJIHIJIGIJJJJJIIJIJIIIIIIGGDHHCCGHHFCADDDDCDDEEEDDEC_Mismatch_0_Sense_+_Library_PoolT
AACTTTTCTGATCTAAAGTATACAATCTGAGATGTCGGTACAACTTGGTCTATGCCATTTGTATCCAATCTGAGGCCGTTTTTGTGTATTGTCT
>Frequency_2_QualityScore_FFGHHGHJJIJIJJJJJJJJJJJJJJIIJJIIIJJJIIJIJJJJJJJIIJJIIIGIIJIJIIIHIFHHGDEEFEDDCEDDCDDDBCCDEEDDDC_Mismatch_0_Sense_+_Library_PoolT
CAAATATTTAAATTTCATAGGGCAGGAGGGAAGAACAACTTTTCTGATCTAAAGTATACAATCTGAGATGTCGGTACAACTTGGTCTATGCCAT
>Frequency_2_QualityScore_FFHHHHHJJJJJJJJIJJJJJJJJIIJIJJJJJJHIJJJJJJJJJJJIIIJJIIJJJIGIIJIIEHGHGDEEEEEEEEEDCDCDDDBCDECDEE_Mismatch_0_Sense_+_Library_PoolT
AAAGTATACAATCTGAGATGTCGGTACAACTTGGTCTATGCCATTTGTATCCAATCTGAGGCCGTTTTTGTGTATTGTCTCCGACCATTCATTT
>Frequency_2_QualityScore_FFEGHHHJJJJJGIIIIJJJGIIJJIIIIIIIIIJIIIJIJIGIIIIIIIIGIJIIIIIJGGHHCCEABBEEEDECED?CCD==@C?CCC?ACB_Mismatch_0_Sense_+_Library_PoolT
GGTACAACTTGGTCTATGCCATTTGTATCCAATCTGAGGCCGTTTTTGTGTATTGTCTCCGACCATTCATTTTATTTCATGTACAGTTTTACAC
>Frequency_2_QualityScore_FFHGHHHIJJJJJJJJJJJJJIIIIJJIIIJGIIJJJJJJJJ?GIIIIIIJIIJJIIIIIHGGGGGGGGEEEEEEEEEEEEEDCBACDDDDADD_Mismatch_0_Sense_+_Library_PoolT
AGGAGGGAAGAACAACTTTTCTGATCTAAAGTATACAATCTGAGATGTCGGTACAACTTGGTCTATGCCATTTGTATCCAATCTGAGGCCGTTT
>Frequency_2_QualityScore_FDHFHGFEHIIIJJJIGIIIIIHHDGIIIIHHHHIIIIIEEFHGIIIHIIHIIID8CHFEICCCGEEECEGCDDECC@CCDCCDC??A=CDCCD_Mismatch_0_Sense_+_Library_PoolT
ACAAATATTTAAATTTCATAGGGCAGGAGGGAAGAACAACTTTTCTGATCTAAAGTATACAATCTGAGATGTCGGTACAACTTGGTCTATGCCA
>Frequency_2_QualityScore_FFHHHHHJJJIIIIIIIJJGHIJIJIJJIGIJJJJJJHJJJJIIJJIJJIJJJIIIIJICHIHHGFFEECEDDEDEDCCDD?CDDCEEEEDCDE_Mismatch_0_Sense_+_Library_PoolT
ATACAATCTGAGATGTCGGTACAACTTGGTCTATGCCATTTGTATCCAATCTGAGGCCGTTTTTGTGTATTGTCTCCGACCATTCATTTTATTT
>Frequency_2_QualityScore_FFHHHGHIJIJJJJJIGHIJJJGIIJJJIIHIJJJIIIIIJJIJIJIHGIIIIGHHHGGGGFFFFFCEEBCDEEEDDDCDCDEDEEEEBACDD=_Mismatch_0_Sense_+_Library_PoolT
ATTTGTATCCAATCTGAGGCCGTTTTTGTGTATTGTCTCCGACCATTCATTTTATTTCATGTACAGTTTTACACCCCAATTATATTTTGAAGGT
>Frequency_2_QualityScore_FFHHHHEGIIJJJJIJIJJIHIJJJIIJJJIGIIIIEGIGIIIIHIIIFGGHIIIIIHFEEEDEFFEEEEEDDDCDDEDD<BDCCCDCDABBAD_Mismatch_0_Sense_+_Library_PoolT
ACTTGGTCTATGCCATTTGTATCCAATCTGAGGCCGTTTTTGTGTATTGTCTCCGACCATTCATTTTATTTCATGTACAGTTTTACACCCCAAT
>Frequency_2_QualityScore_FFHHHHHHIJIJJJIJJIJJIIIIIJJIIIJJJJJJJGHIIIIIIJIJJJIIJHIIIJJGHGIGIIHEHEEFEEEEEEEDDEDCDCCCDBCCCB_Mismatch_0_Sense_+_Library_PoolT
TCTAAAGTATACAATCTGAGATGTCGGTACAACTTGGTCTATGCCATTTGTATCCAATCTGAGGCCGTTTTTGTGTATTGTCTCCGACCATTCA
>Frequency_2_QualityScore_EEGFFHHJJJIIGIHIGIIIIGEHAGGIGIJCGIIGGIIIGIIIFGIIHIFIIIFEGHIGE?AEE=A=B>AACCCACDD>BCCCBCDDBBBCC?_Mismatch_0_Sense_+_Library_PoolT
GTATACAATCTGAGATGTCGGTACAACTTGGTCTATGCCATTTGTATCCAATCTGAGGCCGTTTTTGTGTATTGTCTCCGACCATTCATTTTAT
>Frequency_2_QualityScore_FFHHHHHJIJJJJIJJIJIJIJIGIIJJIIJIJGIIJJJJJIIIIJIIIJJIIGIIIIIIIIIHHHGGGHGGEEGEFEEEEDCCDCCDCCC?DD_Mismatch_0_Sense_+_Library_PoolT
GAACAACTTTTCTGATCTAAAGTATACAATCTGAGATGTCGGTACAACTTGGTCTATGCCATTTGTATCCAATCTGAGGCCGTTTTTGTGTATT
>Frequency_2_QualityScore_FFHHHHGJIIJIIIIJIIIJJIIJIIJIIJJJIJJIJJJJJJIIJIJJGIIIJIIIGGEEEEEEEEDEEDCDDDEEDEDDCDBCEEEEDDCDED_Mismatch_0_Sense_+_Library_PoolT
CGCAAACGATATTGACTTACTTATCTGACAAATATTTAAATTTCATAGGGCAGGAGGGAAGAACAACTTTTCTGATCTAAAGTATACAATCTGA
>Frequency_2_QualityScore_EFGHHHHJJJJIIJJJJJJJIGHJJIIJJHIIJJIIIJJIIIIJIGIJJJHGGHJIJIIHGHHGGHFFFDCDCDDDEEEDEEEDDEDDEDEEDD_Mismatch_0_Sense_+_Library_PoolT
TGAGATGTCGGTACAACTTGGTCTATGCCATTTGTATCCAATCTGAGGCCGTTTTTGTGTATTGTCTCCGACCATTCATTTTATTTCATGTACA
>Frequency_2_QualityScore_FFHHHHHJJJIJIHHIIIJIHIJJJJGIGIJJGIIJJJJIIIEGIHHIIIIIIJJJIIGGGHGGCFEFEEEEEDDCCCDDEEEDDE@BCCD?AC_Mismatch_0_Sense_+_Library_PoolT
TTGTATCCAATCTGAGGCCGTTTTTGTGTATTGTCTCCGACCATTCATTTTATTTCATGTACAGTTTTACACCCCAATTATATTTTGAAGGTTT
>Frequency_1_QualityScore_DEHHHHHIGDHFHGIBEFHIGGHIJGGIFGIIJIGIGIJIJJJJJJIJIIIIIIDHIJIJHHHHDEFFDBBBDDEDDDD_Mismatch_1_Sense_+_Library_PoolT
TTGTCTCCGACCATTCATTTTATTTCATGTACAGTTTTACACCCCAATTATATTTTGAAGGTTTCGGCGATTTTCCGAC
>Frequency_1_QualityScore_DDF>DBDG@FGGG+:IHIIEDBHHIHIGFBD;CGGIGI009?@FHHGHIIIIGIIIIIHIFF==@AGE@A>AEEEDDED;;AC<=;@ACCCCC>_Mismatch_2_Sense_+_Library_PoolT
CTTATCTGACAAAGATTTAAATTTCATAGGGCAGGAGGTAAGAACAACTTTTCTGATCTAAAGTATACAATCTGAGATGTCGGTACAACTTGGT
>Frequency_1_QualityScore_FFHHHGHEHGGGIHII@EGHIIGIIIFHIIIIIIIIIIIIIIIIIIIIIIIIIIIIFGIIIHGGHFFFFFFFFEDCDBBDDEEEEEEEDDDEDD_Mismatch_0_Sense_+_Library_PoolT
CAATCTGAGATGTCGGTACAACTTGGTCTATGCCATTTGTATCCAATCTGAGGCCGTTTTTGTGTATTGTCTCCGACCATTCATTTTATTTCAT
>Frequency_1_QualityScore_FFHHHHHJJJJJJJJJFHIJJJJJJJCGIIJJJJIJJJJIIJJJJJJJJJGIJJJIEHHHHFFFFFDFCEEEEEDDDDBDDDDEEEEDDDEEEE_Mismatch_0_Sense_+_Library_PoolC
CAATCTGAGATGTCGGTACAACTTGGTCTATGCCATTTGTATCCAATCTGAGGCCGTTTTTGTGTATTGTCTCCGACCATTCATTTTATTTCAT
>Frequency_1_QualityScore_FFHHHHHJJJJJIHIGIIJHICHGIJJIJJJIIHIGIIJJJJJJJHEHFGHGFFDEFDDBDDDDDDDDDDDDDDDDDDDEEDED@CDBCEEEED_Mismatch_0_Sense_+_Library_PoolT
CCGCCCGCAAACGATATTGACTTACTTATCTGACAAATATTTAAATTTCATAGGGCAGGAGGGAAGAACAACTTTTCTGATCTAAAGTATACAA
>Frequency_1_QualityScore_D?FAFDAHGFHIGG@BHEBHGHGB?FEGF9C:9D?D<?DBHIBAFDH?8=BBGIFD.=@=CC;@ECA?@@:BACB?CBB>:::(;:5>>ABBBC_Mismatch_1_Sense_+_Library_PoolT
TCCGACCATTCATTTTATTTCATGTACAGTTTTACACCCCAATTATATTTTGAAGGTTTCAGCGATTTTCCGACAGACATCTGTCTTTTGAGAA
>Frequency_1_QualityScore_FFHHHHHJJJJJJJJJIJJJJJJJJJJJIJJJJIIJJHHHHHHFFFFFFEEEDEFFEEDEEDDEEEDDDCBBDDDDDBDDDDDDDDDDDDCCDE_Mismatch_0_Sense_+_Library_PoolT
ACCTTAATCTGCCCCCGCCCGCAAACGATATTGACTTACTTATCTGACAAATATTTAAATTTCATAGGGCAGGAGGGAAGAACAACTTTTCTGA
>Frequency_1_QualityScore_FFHHHHHJJJJJJJHIJJGIIJJJJJJJJJJJJJIJJJJJJJFHIJJJJJJJJGHHIJJJJHHHFFFFFFEEEEEDEEDDDDDEEDEEFDDDDD_Mismatch_0_Sense_+_Library_PoolT
TTTCATAGGGCAGGAGGGAAGAACAACTTTTCTGATCTAAAGTATACAATCTGAGATGTCGGTACAACTTGGTCTATGCCATTTGTATCCAATC
>Frequency_1_QualityScore_DFFHHHHJJJJJJJJJIJJIIEIIJJJGEHIFHIJJIJJJIJJJJJIHH_Mismatch_1_Sense_+_Library_PoolT
ACAGTTTTACACCCCAATTATATTTTGAAGGTTTCGGCGATTTTCCGAC
>Frequency_1_QualityScore_DDFHAFCFHFGFH>FH@CGHGFGE<DHIIFGIGIGEGBBG9B0??DHHAHGHHC@=CD;7=;;;=E3.=(77?B;@B3555;CC88;80>??:>_Mismatch_1_Sense_+_Library_PoolT
TTTGTGTATTGTCTCCGACCATTCATTTTATTTCATGTACAGTTTTACACCCCAATTATATTTTGAAGGCTTCAGCGATTTTCCGACAGACATC
>Frequency_1_QualityScore_FFHHHHHJJJJJJJJJIJJJJJJIIJJJJJJJJJJJJJJJJJJIIHHHHHHFFFDFFFEEEEEDEDDDDDDDDBDDDDDDDDDDDDDDDEEDED_Mismatch_1_Sense_+_Library_PoolT
AAATCTGCCCCCGCCCGCAAACGATATTGACTTACTTATCTGACAAATATTTAAATTTCATAGGGCAGGAGGGAAGAACAACTTTTCTGATCTA
>Frequency_1_QualityScore_FFHHHHGIJIJIGIJJJJGHGIIJGIGJJJJIJIJJJIGIJJJIJJJJGIJJIIJJHHHHHHFFFFDDDDCDEEEFFEDBCDDCDDDFCDDBDD_Mismatch_0_Sense_+_Library_PoolT
AATCTGAGGCCGTTTTTGTGTATTGTCTCCGACCATTCATTTTATTTCATGTACAGTTTTACACCCCAATTATATTTTGAAGGTTTCAGCGATT
>Frequency_1_QualityScore_;ACD<+<<:AAE4,:CE>?CEDA<A+<CFBE>EF@?9D8?BD98*?BBDDCD@CCCDBDE>DECE=7).)7A;CAC>;3777@@>;=???::>>_Mismatch_1_Sense_+_Library_PoolT
ACTTACTTATCTGACAAATATTTAAATTTCATAGGGCAGGAGTGAAGAACAACTTTTCTGATCTAAAGTATACAATCTGAGATGTCGGTACAAC
>Frequency_1_QualityScore_FFHHHHHHJJJJJHIHIJJGGIIJJIGIIJJJIJJJJJJJJIJGGIGGJIJEHIIIHHHGFFFDEEEEEDDFEDBDDD?ACDEDDDDDDDDEDD_Mismatch_0_Sense_+_Library_PoolT
GAGGCCGTTTTTGTGTATTGTCTCCGACCATTCATTTTATTTCATGTACAGTTTTACACCCCAATTATATTTTGAAGGTTTCAGCGATTTTCCG
>Frequency_1_QualityScore_FFHHHHHJJJJJJJJIJJJJJIIJJIJJJJJIIJJJJJJIJIIJJJJJJJJJJHHHFFFDDDDDDDDDDDDDDDDDDEEDEDDDDCCEEEEDDD_Mismatch_0_Sense_+_Library_PoolT
GCCCGCAAACGATATTGACTTACTTATCTGACAAATATTTAAATTTCATAGGGCAGGAGGGAAGAACAACTTTTCTGATCTAAAGTATACAATC
>Frequency_1_QualityScore_BDDB4:2,<CEE?ECBE@4;ACCED>11C?;00B<?*0*99@D_Mismatch_0_Sense_+_Library_PoolT
CATTTGTATCCAATCTGAGGCCGTTTTTGTGTATTGTCTCCGA
>Frequency_1_QualityScore_DDDHBFHGGGGICCB@FFCC@FEFCHHHICGGIIB@9BDD>GHG>DBFG4BFEHCGEH:BA@EE8CH>EDB@DFFCBEEEBCCCC<ACCCCACD_Mismatch_1_Sense_+_Library_PoolT
CATCTGTCTTTTGAGATACCCTGTGTTTTAAACTGAAACTGTATTGATGAACTAATACCCGAGGATCTGAGTTTCCGTTTAGAATCTAGATATT
>Frequency_1_QualityScore_FFHHHHHJJJJJJJJJJJJHGIJJJJJJJJJJJJJJJJJIJJIIJIJJHFFHJIJJJJIJJJHIIJIIIDHHHHHHFFDDDDDDDBCADCDCCD_Mismatch_0_Sense_+_Library_PoolT
CAACTTTTCTGATCTAAAGTATACAATCTGAGATGTCGGTACAACTTGGTCTATGCCATTTGTATCCAATCTGAGGCCGTTTTTGTGTATTGTC
>Frequency_1_QualityScore_FFHHHHHJJJJJJJJJJJHHIIJJJJJJJJJJJJJJJIJJJJIJJJJJGIJJJJJJIJHHGHHHGFFEDA@DDDEEDDECDDED;ACCCFDDCD_Mismatch_0_Sense_+_Library_PoolT
GATGTCGGTACAACTTGGTCTATGCCATTTGTATCCAATCTGAGGCCGTTTTTGTGTATTGTCTCCGACCATTCATTTTATTTCATGTACAGTT
>Frequency_1_QualityScore_FFHHHHHFHIJJJJJJJJJJJJJJJJIJJJJJJJJJJGIJJJJIIIJJJIGHIGIIIJHFGHDDEFFFDCEEDDDCCDEDD>CDDCDDDDDD8?_Mismatch_0_Sense_+_Library_PoolT
AACTTGGTCTATGCCATTTGTATCCAATCTGAGGCCGTTTTTGTGTATTGTCTCCGACCATTCATTTTATTTCATGTACAGTTTTACACCCCAA
>Frequency_1_QualityScore_FFHHHHHJIJJJJJJJJJJJJGHHGIJHIIJJJGIJJJJJIGIIJJIIJIJHGIIHIJHEHHHHHFFFFCCCDDDEEEEEECBCDD?CDDDDDC_Mismatch_1_Sense_+_Library_PoolT
TCCAATCTGAGGCCGTTTTTGTGTATTGTCTCCGACCATTCATTTTATTTCATGTACAGTTTTACACCCCAATTATATTTTGAAGGTTTCAGCA
>Frequency_1_QualityScore_FFHHHHHJJJJJJJJJJJJJJJJJJIJJJJJJJJJJIIIIIIJJJJIJIJHJIJJIJJJJJJJHHHHHHEDFFFFFFEEEEDEEEDDDDDDDDD_Mismatch_0_Sense_+_Library_PoolT
ATATTGACTTACTTATCTGACAAATATTTAAATTTCATAGGGCAGGAGGGAAGAACAACTTTTCTGATCTAAAGTATACAATCTGAGATGTCGG
>Frequency_1_QualityScore_DDHHDFFGJIIGHIGGHGGHGHIIEGIJIJEIIGEGEHGGIGIIJIJHGGEFHCGFGDGGGFFB>CCEEBCCFDDC@C@AAACDCDDEDCDD>C_Mismatch_0_Sense_+_Library_PoolT
GTACAACTTGGTCTATGCCATTTGTATCCAATCTGAGGCCGTTTTTGTGTATTGTCTCCGACCATTCATTTTATTTCATGTACAGTTTTACACC
>Frequency_1_QualityScore_FFHHHHHJJJJJJJJIJJJJJJIJIHHIIJJJJJJJJJIIIIIIJJJIGEIJJJIHGJFIJIHHGHHFEFCEFDDDDDDCDDDFFEDDDEEEDD_Mismatch_0_Sense_+_Library_PoolT
AATCTGAGATGTCGGTACAACTTGGTCTATGCCATTTGTATCCAATCTGAGGCCGTTTTTGTGTATTGTCTCCGACCATTCATTTTATTTCATG
>Frequency_1_QualityScore_FFHHHHHJJJJJJJJJJJJJJJIJJJJGIIIJJJGIIJIJJJIIJJJJJJJJJJJJJIAGIJJICHHGGEHFFFFFFDDDDDDDDDDDCDDCDD_Mismatch_0_Sense_+_Library_PoolT
CTGACAAATATTTAAATTTCATAGGGCAGGAGGGAAGAACAACTTTTCTGATCTAAAGTATACAATCTGAGATGTCGGTACAACTTGGTCTATG
>Frequency_1_QualityScore_FFHHHHGJJJJIJIJJIJJJJJJIGIIJJJIHGHIIIIJJJJJIJGIIJIEIGIGGFHFHHHCDFFFFFFEDDDDCDDEEFEEEDBDDDACDDD_Mismatch_1_Sense_+_Library_PoolT
GTATCCAATCTGAGGCCGTTTTTGTGTATTGTCTCCGACCATTCATTTTATTTCATGTACAGTTTTACACCCCAATTATATTTTGAAGGTTTCG
>Frequency_1_QualityScore_FFHHHHHJJJJJJJJJJJJJJJIIJGIJJGIIIJJJJJJJJJJJJJJJJJJJIHHJJJJJIJJJIJHHHHHFFFDDEEDDDDDDCDDEEDDDDD_Mismatch_0_Sense_+_Library_PoolT
AAATATTTAAATTTCATAGGGCAGGAGGGAAGAACAACTTTTCTGATCTAAAGTATACAATCTGAGATGTCGGTACAACTTGGTCTATGCCATT
>Frequency_1_QualityScore_FFHGHGCGGIIIFHIIJJGIIJIJJDIJIGGIIBFGGDGHIJJGGHIGGGCEHGIGIJJHHEFFFFEEEEEEE=CCC>CCDD@CC_Mismatch_2_Sense_+_Library_PoolT
AGGCCGTTTTTGTGTATTGTCTCCGACAATTCATTTTATTTCATGTACAGTTTTACACCCCAATTATATTTTGAAGGTTTCAGCA
>Frequency_1_QualityScore_FFHGHAD@FHIG>EGIIIIEBEHIIIEIIHHGGGIIIIIIIIIICGH0?DGIECEAHGGIGIIAA_Mismatch_0_Sense_+_Library_PoolT
TCATTTTATTTCATGTACAGTTTTACACCCCAATTATATTTTGAAGGTTTCAGCGATTTTCCGAC
>Frequency_1_QualityScore_DDFDBHFG4CCBF:CD?EE><CFGI4CFHACCF9::?BDGFEAGGGCGGC1CFHEG@FEGF1@DH7@EC?EDB8?B@CDCB=?B>_Mismatch_1_Sense_+_Library_PoolT
TGTATTGTCTCCGACCATTCATTTTATTTCATGTACAGTTTTACACCCCAATTATATTTTGAAGGTTTCGGCGATTTTCCGACAG
>Frequency_1_QualityScore_BDHDGDDHEGG?FFFHGGH;9:?CC4???4:D@@FEEG@FBCCHB4=@C>=4@C@EG;@CEHCHG)9=B=@ACCDEFCD@=CCA>:::;3:=B8_Mismatch_0_Sense_+_Library_PoolT
CAATCTGAGGCCGTTTTTGTGTATTGTCTCCGACCATTCATTTTATTTCATGTACAGTTTTACACCCCAATTATATTTTGAAGGTTTCAGCGAT
>Frequency_1_QualityScore_FFHHHHHIGIJJJJJJJJJJIIJGIJJJJJJJJIJJJJIJJJJIJJJJJHJJJJJJJHJJJJJJHHHHHFFDCDDDDDDCDDEEDCFEDDCCCD_Mismatch_1_Sense_+_Library_PoolT
CCGACAGACATCTGTCTTTTGAGATACCTTGTGTTTTAAACTGAAACTGTATTGATGAACTAATACCCGAGGATCTGAGTTTCAGTTTAGAATC
>Frequency_1_QualityScore_DEFHDHDFHIIBCFFCEHBBC?@FFGIIIIIGHIIIEGHIGICDEADHHHCEGAA@EGEEEDFFEDECD@C@5(>5??CCD?@BB@_Mismatch_1_Sense_+_Library_PoolT
AGGCCGTTTTTGTGTATTGTCTCCGACCATTCATTTTATTTCATGTACAGTTTTACACCCCAATTATATTTTGAAGGTTTCGGCGA
>Frequency_1_QualityScore_FDGFHGHI>EGHIJJJIIIIEFFFIGEIFHGJIIJJIJIIGJJJGHIIJJJGHIG@FFGHGHFCCDDDE>?BD_Mismatch_1_Sense_+_Library_PoolT
CCGACCATTCATTTTATTTCATGTACAGTTTTACACCCCAATTATATTTTGAAGGTTTCGGCGATTTTCCGAC
>Frequency_1_QualityScore_FFHHGHHJJJJJJJJJJIIJJIJIIJJJIIHHIIIJJJJJJJIJHIJJJIIJIJJJIFGIJJIIHEHFF>CDCBBDBDDDDDDDDDDDDDDBBB_Mismatch_0_Sense_+_Library_PoolT
CTCCGACCATTCATTTTATTTCATGTACAGTTTTACACCCCAATTATATTTTGAAGGTTTCAGCGATTTTCCGACAGACATCTGTCTTTTGAGA
>Frequency_1_QualityScore_FFHHHHHJJJIJJIJJIGGJJJJJJJJJJJIIJJJHGIIJJJJJJJJIIGGIJIJJJJJIJICHIIJHHEFFFFDEEDDD_Mismatch_0_Sense_+_Library_PoolT
ATTGTCTCCGACCATTCATTTTATTTCATGTACAGTTTTACACCCCAATTATATTTTGAAGGTTTCAGCGATTTTCCGAC
>Frequency_1_QualityScore_DFHHGHFEGHIDHHIEFHAFHIIEGBFHHIDCHGIJIBHIFGDHIBGG@GBAGIA@EHHG==?B;?@BD>CCFEEDE=>@>?B@??CDDD@DDF_Mismatch_1_Sense_+_Library_PoolT
CTATGCCATTTGTATCCAATCTGAGGCCGTTTTTGTGTATTGTCTCCGACCATTCATTTTATTTCATGTACATTTTTACACCCCAATTATATTT
>Frequency_1_QualityScore_FFHHFDDHGIIIIIJJIJJIGIGDIJJJJJIJJFHGGGIHGIIIJJJJIII?FHGIHIIEIJIIIIG:BDD_Mismatch_1_Sense_+_Library_PoolT
TCATTCATTTTATTTCATGTACAGTTTTACACCCCAATTATATTTTGAAGGTTTCAGCGATTTTCCGACAG
>Frequency_1_QualityScore_FBFHHGHJIJIJAFIGH>DGDDBEHJJJIHIIAGGHJJJ<AEHFB@CFFECEECCECA;A;>CC@CCD>@ACDDCDDCCCBCBBD<@BB0?@<C_Mismatch_0_Sense_+_Library_PoolT
GTTTGTGGCTGGACCTTAATCTGCCCCCGCCCGCAAACGATATTGACTTACTTATCTGACAAATATTTAAATTTCATAGGGCAGGAGGGAAGAA
>Frequency_1_QualityScore_DDHHFHHIIIIIIII3?G;G<DB?FDDHIIIGEII6@:=DB><A=;@@5>>C;A@C;>@@>3@:@CA::>@:>CADCC::3:@?CBBB0<>B_Mismatch_0_Sense_+_Library_PoolT
CTCGTTTGTGGCTGGACCTTAATCTGCCCCCGCCCGCAAACGATATTGACTTACTTATCTGACAAATATTTAAATTTCATAGGGCAGGAGGG
>Frequency_1_QualityScore_FFHHHHHJJJJIJJJJJIJJJJJJJJJJJJJJIIJJEHHHIIJJIJJJJJJJJJJJIIJJIIJJIHHHHHHFFFFFFFDDDDDDDDDDDDCDDD_Mismatch_0_Sense_+_Library_PoolT
ATCTGACAAATATTTAAATTTCATAGGGCAGGAGGGAAGAACAACTTTTCTGATCTAAAGTATACAATCTGAGATGTCGGTACAACTTGGTCTA
>Frequency_1_QualityScore_FDHHHHHIJJJJGHHIJIFHIJJJHIHIJJJIIJGJJJJJBHIHHIIJJGIJJIEHIIHHFHEHHHDDFFFDDA=CCDEDEEEECBDCD?CCCD_Mismatch_0_Sense_+_Library_PoolT
GTATCCAATCTGAGGCCGTTTTTGTGTATTGTCTCCGACCATTCATTTTATTTCATGTACAGTTTTACACCCCAATTATATTTTGAAGGTTTCA
>Frequency_1_QualityScore_DDFFFFF:FF@8:DFBF8B6?DB9D=C8C@F=@@C=8@DFII@EEFAEEFFDB>B;@DCCCC@5;?B29<9>@AB?AABBABA@@>@>ABB34:_Mismatch_0_Sense_+_Library_PoolT
GCCCCCGCCCGCAAACGATATTGACTTACTTATCTGACAAATATTTAAATTTCATAGGGCAGGAGGGAAGAACAACTTTTCTGATCTAAAGTAT
>Frequency_1_QualityScore_FFHHFHGIJIIJJJIJIJIGIJGIECIDHIGIIJJGIIHJIIJIIIJIJJEHIJCFHIHIIJHHHFFFF?CCDBCBDDDDDCDDDDCD??_Mismatch_0_Sense_+_Library_PoolT
CGACCATTCATTTTATTTCATGTACAGTTTTACACCCCAATTATATTTTGAAGGTTTCAGCGATTTTCCGACAGACATCTGTCTTTTGAG
>Frequency_1_QualityScore_FFGHHHGIIEHIIHJJJIHHIIIJJJJJJJJJJJJJJJJIIJIJHIJJFFHIJJJJGGJIJGHGHJIIE@EH@EHHHFFBEDDDDDDEEEDDDD_Mismatch_1_Sense_+_Library_PoolT
AACTTTTCTAATCTAAAGTATACAATCTGAGATGTCGGTACAACTTGGTCTATGCCATTTGTATCCAATCTGAGGCCGTTTTTGTGTATTGTCT
>Frequency_1_QualityScore_FFHHHHHJJJJIJJJJJJJJJIHIHJJJHIJJJJJJGIJJJIJJGHHFHHHHFFFFFFFEEEEEEDDDD@DDDDDDDDDDDDDDDDDDEEDEDC_Mismatch_0_Sense_+_Library_PoolT
AATCTGCCCCCGCCCGCAAACGATATTGACTTACTTATCTGACAAATATTTAAATTTCATAGGGCAGGAGGGAAGAACAACTTTTCTGATCTAA
>Frequency_1_QualityScore_FFHGHHHJJIJJJJJJIIIGGIIJJGHJJIHIJIIJJJGIJJJJJJIJJIJJJIJJJJJJIHIIJEHEHFHFFE_Mismatch_0_Sense_+_Library_PoolT
TGTATTGTCTCCGACCATTCATTTTATTTCATGTACAGTTTTACACCCCAATTATATTTTGAAGGTTTCAGCGA
>Frequency_1_QualityScore_FFHHHHHIJJJJJJIJJJJJIJJJJGJJIJJJJGIJIJJJJJJJJJJJGIJJJJJJJJJJGIIJGGGHFEFDEECDDBBDDBDDDDDEDDDDDC_Mismatch_0_Sense_+_Library_PoolT
TGTCTCCGACCATTCATTTTATTTCATGTACAGTTTTACACCCCAATTATATTTTGAAGGTTTCAGCGATTTTCCGACAGACATCTGTCTTTTG
>Frequency_1_QualityScore_FFGHHHHJJJJJJJJGHJJJHIJJJJJJIJJJJIIJJJIIJIJGI@GIIHHIJJJIGHIJCGHIIIGHBBDFFEDDCB_Mismatch_0_Sense_+_Library_PoolT
TGTCTCCGACCATTCATTTTATTTCATGTACAGTTTTACACCCCAATTATATTTTGAAGGTTTCAGCGATTTTCCGAC
>Frequency_1_QualityScore_FFHHHHHJJJJJJJIJJJFIJJJGIJJJIJJHIJJJIJJJIJJJJJJJEIJJJIJJJJJIIJJ@EHHHFEDDDDDDEDDDD_Mismatch_1_Sense_+_Library_PoolT
TATTGTCTCCGACCATTCATTTTATTTCATGTACAGTTTTACACCCCAATTATATTTTGAAGGTTTCGGCGATTTTCCGAC
>Frequency_1_QualityScore_B>CCA8DF?EFFFEF@EHH?9CAD@?<<CGC@GDDFD<D<DD:@=DFEGE4BC<CDCDCFD477;A/9?8==>AB7;_Mismatch_1_Sense_+_Library_PoolT
TGTCTCCGACCATTCATTTTATTTCATGTACAGTTTTACACCCCAATTATATTTTGAAGGTTTCGGCGATTTTCCGA
>Frequency_1_QualityScore_FFHHHHFHIJJHJJJJJIJJGGIHGIJJJIJJJIJJJIGIIIBHIJJJIJJIIIJIIHHHGEFHHBBFFFECEECEDB?BDDEDBBB_Mismatch_0_Sense_+_Library_PoolT
TTTGTGTATTGTCTCCGACCATTCATTTTATTTCATGTACAGTTTTACACCCCAATTATATTTTGAAGGTTTCAGCGATTTTCCGAC
>Frequency_1_QualityScore_DAHHFDHDGHHE9AFG+)9?E:DG*?D9*?FH8D@GB;54:=9/;(3>3(-;>35;@:@>>AACAA?5(;@C:>>@CC_Mismatch_0_Sense_+_Library_PoolT
GCTCGTTTGTGGCTGGACCTTAATCTGCCCCCGCCCGCAAACGATATTGACTTACTTATCTGACAAATATTTAAATTT
>Frequency_1_QualityScore_DDHFADDDHGHGHI9DFHH<<F??DCF:?BG?GGGAFGH7FHGHCHIIIIDGEG;AEEHBFC@6A?>@C880_Mismatch_1_Sense_+_Library_PoolT
CGACCATTCATTTTATTTCATGTACAGTTTTACACCCCAATTATATTTTGAAGGTTTCGGCGATTTTCCGAC
>Frequency_1_QualityScore_DFHHGHHIJJEGIIJJJJJJIIJIIJIJJJJJJJJJJJJJGHIJJIIJJJJJJIJJJJIHJJJDHIJJJEHGFFFDEECCEA@CDDCCBBDBBD_Mismatch_0_Sense_+_Library_PoolT
TGATCTAAAGTATACAATCTGAGATGTCGGTACAACTTGGTCTATGCCATTTGTATCCAATCTGAGGCCGTTTTTGTGTATTGTCTCCGACCAT
>Frequency_1_QualityScore_FFHHHHHJJIJJJJJJJJJJJJJJGIJJIJIJJJJJJJJJJJJJJIIJJGJJHFGHIJJJJJJJJHHHHHHFDDDEEEDDDDDCDDEEDDDDDE_Mismatch_0_Sense_+_Library_PoolT
AATATTTAAATTTCATAGGGCAGGAGGGAAGAACAACTTTTCTGATCTAAAGTATACAATCTGAGATGTCGGTACAACTTGGTCTATGCCATTT
>Frequency_1_QualityScore_FFHHHHHJJJJJHIJJIJJJJJEFIIJJIJIJJJJIIIJIJIIIIIGJJJJJAHIIIIHHCHHHFHFFCBBCDDBDCC;ADDEACDEDCDD:>C_Mismatch_0_Sense_+_Library_PoolT
CTGAGATGTCGGTACAACTTGGTCTATGCCATTTGTATCCAATCTGAGGCCGTTTTTGTGTATTGTCTCCGACCATTCATTTTATTTCATGTAC
>Frequency_1_QualityScore_FFHHHHHJJJJIIGHJJIIJJJIJJJJJCHIJIFIJJJJIJIJJJJJIJIJJIHHHFFFFFDEECEEDDEEDEDDDDEDDEEDDDDDECCCCDD_Mismatch_0_Sense_+_Library_PoolT
ACGATATTGACTTACTTATCTGACAAATATTTAAATTTCATAGGGCAGGAGGGAAGAACAACTTTTCTGATCTAAAGTATACAATCTGAGATGT
>Frequency_1_QualityScore_FFHHHHHJJJJJJJJJJJJGGIHIJIJJGIJJIIJJJJHIIJIIIJJJIEHIIJJHHHIEHFHHHHHFFCCBDCDEDFCDBCCEEEEDCDDDED_Mismatch_0_Sense_+_Library_PoolT
AGATGTCGGTACAACTTGGTCTATGCCATTTGTATCCAATCTGAGGCCGTTTTTGTGTATTGTCTCCGACCATTCATTTTATTTCATGTACAGT
>Frequency_1_QualityScore_DDHHDDBGFBHB;CGHIGIHEIGIIII;AHIAACFCGI=CHECAHEECA;@@7ACCCE>CC;;>C>@=;8;(5=<B?BB>C3?84>C::@CCCC_Mismatch_0_Sense_+_Library_PoolT
CTTAATCTGCCCCCGCCCGCAAACGATATTGACTTACTTATCTGACAAATATTTAAATTTCATAGGGCAGGAGGGAAGAACAACTTTTCTGATC
>Frequency_1_QualityScore_FFHHHHHJIIJJJJGIJJIIJJJJJJJIIIJJJIJIJJIGIJJJJJJJJJGGIIFIIJJJJJHHHFFFFDDDDDCDDDDDDDDDDDDDBDDDDD_Mismatch_0_Sense_+_Library_PoolT
CGACCATTCATTTTATTTCATGTACAGTTTTACACCCCAATTATATTTTGAAGGTTTCAGCGATTTTCCGACAGACATCTGTCTTTTGAGATAC
>Frequency_1_QualityScore_FFHHHHHJJJJIJJJJJGIJJJJJJJJFGIJJJJJIJJJJJGJJIIIJJJJJJHHHHHHHFDFDEEEEEACCCCDDDDDDDDDDDDDDDCDEED_Mismatch_0_Sense_+_Library_PoolT
TTTTACACCCCAATTATATTTTGAAGGTTTCAGCGATTTTCCGACAGACATCTGTCTTTTGAGATACCCTGTGTTTTAAACTGAAACTGTATTG
>Frequency_1_QualityScore_FFHHHHHJJJJJJHJJJJJJJJJJJJJJJJJJJJJHHIIFHIJJJIIGIIJJIHHGFFDEEEDDDDDDDDDDDBB_Mismatch_1_Sense_+_Library_PoolT
TTTCATGTACAGTTTTACACCCCAATTATATTTTGAAGGTTTCGGCGATTTTCCGACAGACATCTGTCTTTTGAG
>Frequency_1_QualityScore_FFHHFFHIJJJJJJJIJJJJJGGGIJJGIIJJJIHHIIJJGHIJIHIIHJJJIIIIIJJIIIIIIJJAHEFHDEEABDCDEDDBB_Mismatch_0_Sense_+_Library_PoolT
TGTGTATTGTCTCCGACCATTCATTTTATTTCATGTACAGTTTTACACCCCAATTATATTTTGAAGGTTTCAGCGATTTTCCGAC
>Frequency_1_QualityScore_FFHHHHHJJJJJJJJJJJJJJJJIJJJJJIJJJGHIJJJJJIJJJJJJJJJJIJJJJJHHEHHHFFFFFDCEEDEDDCDDDCDCCDDDDDDDDD_Mismatch_0_Sense_+_Library_PoolT
GTACAGTTTTACACCCCAATTATATTTTGAAGGTTTCAGCGATTTTCCGACAGACATCTGTCTTTTGAGATACCCTGTGTTTTAAACTGAAACT
>Frequency_1_QualityScore_DBDFFFHIIHIIIIIGGIGGGCEHGIIEGBEFGH*CGIGIIIIII4BBGGHIIIIGICA?EFEHFFF_Mismatch_0_Sense_+_Library_PoolT
ACAGTTTTACACCCCAATTATATTTTGAAGGTTTCAGCGATTTTCCGACAGACATCTGTCTTTTGAG
>Frequency_1_QualityScore_FDHHHHHJJIJIJGHGHGIGGIIFHIGHIJJJGIJJIIIIIJJIJFGHJIJJJJJIHHHHHHFFFFFFEEEEACCCEDDDBDDDDDDD@@BBCC_Mismatch_1_Sense_+_Library_PoolT
GTTTTTGTGTATTGTCTCCGACCATTCATTTTATTTCATGTACAGTTTTACACCCCAATTATATTTTGAAGGTTTCAGCGATTTTCCGACAGAA
>Frequency_1_QualityScore_FFGHHHHIIJJJJJJJJJJJIJJIJJJJJJJJIJJJIJJJJJJJJJJJIIGIJGIJJGHHFHFFFFFEECEEEEEDED_Mismatch_0_Sense_+_Library_PoolT
GCAAACGATATTGACTTACTTATCTGACAAATATTTAAATTTCATAGGGCAGGAGGGAAGAACAACTTTTCTGATCTA
>Frequency_1_QualityScore_FFHGGHHJJIIIIJIIIJJIHHIIIIGGFHIIJIJGGIGGIIJJJIJIGHHHGHHFFFDDADDB?BDDDCDCDDDDDDDDEDDEDCDDBCDDED_Mismatch_0_Sense_+_Library_PoolT
CCCGCCCGCAAACGATATTGACTTACTTATCTGACAAATATTTAAATTTCATAGGGCAGGAGGGAAGAACAACTTTTCTGATCTAAAGTATACA
>Frequency_1_QualityScore_FFHHHHHIJGHGGIJIGGIIJHIEIICHIJGIGJEEHIJICFFEHGGFGGIEGGGII_Mismatch_1_Sense_+_Library_PoolT
CCGTTTTTGTGTATTGTCTCCGACCATTCATTTTATTTCATGTACAGTTTTACACCA
>Frequency_1_QualityScore_FFGDHGHJJJIGIIJJJJJGIEHIIJJFHHIJGDGGJJDHIJJJJJJIJGHIJJIGIHHIHIIGGIIJIEEHFHFHEFFFFFEDDDB;@DDDDB_Mismatch_0_Sense_+_Library_PoolT
GGGAAGAACAACTTTTCTGATCTAAAGTATACAATCTGAGATGTCGGTACAACTTGGTCTATGCCATTTGTATCCAATCTGAGGCCGTTTTTGT
>Frequency_1_QualityScore_EFHHHHHJJJJJJIJJJJIJJJJJIIJJJJJJJJJIJJJJJJJJJJJJJJJJJJJJJJJJJJJJJHHHHHHHFCDFFFFEEDEEEDDDDDDDDB_Mismatch_0_Sense_+_Library_PoolT
TATTGACTTACTTATCTGACAAATATTTAAATTTCATAGGGCAGGAGGGAAGAACAACTTTTCTGATCTAAAGTATACAATCTGAGATGTCGGT
>Frequency_1_QualityScore_FFHHHHHJJJJJJJJJJJJJJJJHIJJJJJJJJJJJJJJIJJJIIIJJJJJJJJJJIJJJIIJJJJIGJIJJGHGHEHFFFFDCDDDDDDDDDD_Mismatch_0_Sense_+_Library_PoolT
AGAACAACTTTTCTGATCTAAAGTATACAATCTGAGATGTCGGTACAACTTGGTCTATGCCATTTGTATCCAATCTGAGGCCGTTTTTGTGTAT
>Frequency_1_QualityScore_DFHHAFFIGGGIIGIJIGGFB>GICGGHGGHGGGIIIEHHEEFFF>B>@DCCDDFEDCDDDDDEDCCDCB?=B<@@DDBBDDDDBCCC>CACDE_Mismatch_0_Sense_+_Library_PoolT
CCTTAATCTGCCCCCGCCCGCAAACGATATTGACTTACTTATCTGACAAATATTTAAATTTCATAGGGCAGGAGGGAAGAACAACTTTTCTGAT
>Frequency_1_QualityScore_DEHHFGHCAEDBFEHGHHGG<@GEH@FCE<;B0?DGBDGGGF@<AB/;FA)=CEGEGC>EEA3=ACA?7;@DEC@@C8;??35>A@;@;A@8>@_Mismatch_0_Sense_+_Library_PoolT
CCATTTGTATCCAATCTGAGGCCGTTTTTGTGTATTGTCTCCGACCATTCATTTTATTTCATGTACAGTTTTACACCCCAATTATATTTTGAAG
>Frequency_1_QualityScore_FFHHHHHJIIFHJIJJJIFGIIIGGIGGGGHIGEHIIGJJJIIJIHIJJGEIIG@GGGGIHHHHF=DCCADEEEEECBCDD>CCCDBDDDBDDD_Mismatch_1_Sense_+_Library_PoolT
TCTGAGGCCGTTTTTGTGTATTGTCTCCGACCATTCATTTTATTTCATGTACAGTTTTACACCCCAATTATATTTTGAAGGTTTCGGCGATTTT
>Frequency_1_QualityScore_FFHHHHHJJJJJJJJJJIJJJJGIJJJJJJJIIIIIIJJJJJJJJJJJJJJJJJJIJJJJJJCGHJHGHHFFFDEEEDDDDDDDDDDDDDCDDD_Mismatch_0_Sense_+_Library_PoolT
ATTGTCTCCGACCATTCATTTTATTTCATGTACAGTTTTACACCCCAATTATATTTTGAAGGTTTCAGCGATTTTCCGACAGACATCTGTCTTT
>Frequency_1_QualityScore_FFHHHHHJJJJJJHIIJJJJJJJJGIIJJIJIJHIJJJJJJJJJJJJJJJJIJJJJHIIJJEIJJIHGIGIHHBDFFDDEDCFEFCDDCDCB@D_Mismatch_0_Sense_+_Library_PoolT
TTCTGATCTAAAGTATACAATCTGAGATGTCGGTACAACTTGGTCTATGCCATTTGTATCCAATCTGAGGCCGTTTTTGTGTATTGTCTCCGAC
>Frequency_1_QualityScore_FFHHHHHIIJJBHJJIIIJJJJJJJJJJJJIJJJJJJIJHIJIIIJJIJIJJIJJJJJJHFFFFFFFEEEAEDEEDDDDDEEDDEEDDCDDDCC_Mismatch_0_Sense_+_Library_PoolT
CATAGGGCAGGAGGGAAGAACAACTTTTCTGATCTAAAGTATACAATCTGAGATGTCGGTACAACTTGGTCTATGCCATTTGTATCCAATCTGA
>Frequency_1_QualityScore_DFHHHHGJJJJJJJIHIJJJJIJJJJJJIJJJJJIHIJJJIJJJGHIIIIJJJJJJJGHJJIIJJJJIIGIJHHBEFFDDEDDEEEDDDCCD@?_Mismatch_0_Sense_+_Library_PoolT
TTTCTGATCTAAAGTATACAATCTGAGATGTCGGTACAACTTGGTCTATGCCATTTGTATCCAATCTGAGGCCGTTTTTGTGTATTGTCTCCGA
>Frequency_1_QualityScore_DDHFFFHIHIJJJJJIEHGIIIGJJ4,<+AFEFH)?**1*:DF90?*?*999*?7\\\-?E3?_Mismatch_2_Sense_+_Library_PoolT
ATTCATTTTATTTCATGTACAGTTTTACACCCCAATTTTATTTTGAAGGTTTCGGCGATTTTC
>Frequency_1_QualityScore_FFHHHHHJJJJJJIJJJJIJJJJJJJJJIIJJIJJJJJJJJJJJJJHHHHHHHFFFEFFFEEEEEEEDDDDDDDDDDBDCCDDDDDCCDDEEDD_Mismatch_0_Sense_+_Library_PoolT
GACAAATATTTAAATTTCATAGGGCAGGAGGGAAGAACAACTTTTCTGATCTAAAGTATACAATCTGAGATGTCGGTACAACTTGGTCTATGCC
>Frequency_1_QualityScore_DEHHHHHJJJJJJJJJJHIJJIJIJJIJJJJJJJJJJIJJJJJJJFGHIJJJJJJJJJJJIIJJHHFFFDFDEEEEEDDEEDDDDDDEDEDFDD_Mismatch_0_Sense_+_Library_PoolT
AAATTTCATAGGGCAGGAGGGAAGAACAACTTTTCTGATCTAAAGTATACAATCTGAGATGTCGGTACAACTTGGTCTATGCCATTTGTATCCA
>Frequency_1_QualityScore_FFHHHHHJHHJJJJJJIJJJJHIJJJGIJJJJFGIJJHHIJJJJJIIJJJJIGIIGJJHHFFFFEFFFEEEEEDDEDDDDEECCEDCDDDCDBB_Mismatch_0_Sense_+_Library_PoolT
CAACTTGGTCTATGCCATTTGTATCCAATCTGAGGCCGTTTTTGTGTATTGTCTCCGACCATTCATTTTATTTCATGTACAGTTTTACACCCCA
>Frequency_1_QualityScore_FFHHHHHJJJJJJJJJJJJIJJIGIJJJIJJJJJIJIIJJJIIJJJJJJJJJIIJJJJHHHHHHFFEF;?@CEEEDDDDDCEDDBB_Mismatch_0_Sense_+_Library_PoolT
TTGTGTATTGTCTCCGACCATTCATTTTATTTCATGTACAGTTTTACACCCCAATTATATTTTGAAGGTTTCAGCGATTTTCCGAC
>Frequency_1_QualityScore_DDCD?ACEBFGHHHHAGBEGGH<CFGI<FGHBCFEHDDGGBFDHIGGIGGHGEBEHIGGHIDHDEEE.)7?;<B<8;A?C<A?@>@@CBBCCCC_Mismatch_1_Sense_+_Library_PoolT
TGTGTATTGTCTCCGACCATTCATTTTATTTCATGTACAGTTTTACACCCCAATTATATTTTGAAGGTTTCGGCGATTTTCCGACAGACATCTG
>Frequency_1_QualityScore_DFFFHHHJFGFGHIBFFDFHGD8DEEHFHGIIJGGGHGHGGIIIIGFCGIIJJGGIIGIEHHHEEHGFDFD?A6>CEEDCDDBA?CCC?B_Mismatch_0_Sense_+_Library_PoolT
CGTTTTTGTGTATTGTCTCCGACCATTCATTTTATTTCATGTACAGTTTTACACCCCAATTATATTTTGAAGGTTTCAGCGATTTTCCGA
>Frequency_1_QualityScore_FFHHHHHJJJJHJJIIJJIJJJJJIJIJJJJIJJJJJJJJJHHIIJJJJJJJJJIJJJJJJIJJJEIJJHHHHFFFDEEEEEFDDDDDCB@BD>_Mismatch_0_Sense_+_Library_PoolT
CTGATCTAAAGTATACAATCTGAGATGTCGGTACAACTTGGTCTATGCCATTTGTATCCAATCTGAGGCCGTTTTTGTGTATTGTCTCCGACCA
>Frequency_1_QualityScore_FFHHHHHJJJHIJJJJJJJJGIIIJJIFHIIJIFHGGIICEIGJIIJJJIGGGEHIJHHHHHHHCDDDDABACEEEEECDDDBBCDDEDCDEDD_Mismatch_0_Sense_+_Library_PoolT
ATGCCATTTGTATCCAATCTGAGGCCGTTTTTGTGTATTGTCTCCGACCATTCATTTTATTTCATGTACAGTTTTACACCCCAATTATATTTTG
>Frequency_1_QualityScore_FFHHHHHIAHGIIII@FH9F>DC@B?CGIIIBGHIGH>EHEA<?B>>;;@AA@CCCCCCCDCCCCCA@D>BBDCCDCCDDDCCBCBCB?BBB9B_Mismatch_0_Sense_+_Library_PoolT
CTCGTTTGTGGCTGGACCTTAATCTGCCCCCGCCCGCAAACGATATTGACTTACTTATCTGACAAATATTTAAATTTCATAGGGCAGGAGGGAA
>Frequency_1_QualityScore_FFHHGHHJJJHIJJJJJJIIJJJIHJJJJJIIJIGHJJJIIJJJJJIJIJJJJGHIJHGFHFFEEDEEEEEEDDEEDEDDEEEECCEDDDDDDD_Mismatch_0_Sense_+_Library_PoolT
TACAACTTGGTCTATGCCATTTGTATCCAATCTGAGGCCGTTTTTGTGTATTGTCTCCGACCATTCATTTTATTTCATGTACAGTTTTACACCC
>Frequency_1_QualityScore_FEGGHHHJJIJJJJJIJJJEIIJIGHIJJJIJJIIIIGIJIIJJJIJJHGJJIJGIIIIIIIII=CEHHEFFFFCDEDEDB@B_Mismatch_1_Sense_+_Library_PoolT
GTATTGTCTCCGACCATTCATTTTATTTCATGTACAGTTTTACACCCCAATTATATTTTGAAGGTTTCAGCGATTTTCCGGCA
>Frequency_1_QualityScore_BDCFHHBHJJIJJIEGCHGHGIHIICHGJ:DFHIJJJHGGGCHGG<GEHGHHIII_Mismatch_1_Sense_+_Library_PoolT
AGTTTTACACCCCAATTATATTTTGAAGGTTTCAGCGATTTTCCGACAGACATCA
>Frequency_1_QualityScore_FFHHHGHJJHIJJJJHIIJJJGIIIIJGIJJJJJJGJJJJIJIJJJJJHIJIJHIJJJJJHHHFFFDEEDEEEFEDDDDDCCCDEDDDDDDBDE_Mismatch_0_Sense_+_Library_PoolT
CTGAGGCCGTTTTTGTGTATTGTCTCCGACCATTCATTTTATTTCATGTACAGTTTTACACCCCAATTATATTTTGAAGGTTTCAGCGATTTTC
>Frequency_1_QualityScore_FFHHHHHJJJJJJJJJJJJJJJIJJJIJJJJJJJIJJJJJJIJJIJIJJJJJIIJJJIJJHHHHHHHFFCFFFDEEEEEDDDBBCDDDDDDDCD_Mismatch_1_Sense_+_Library_PoolT
AATCTGACAAATATTTAAATTTCATAGGGCAGGAGGGAAGAACAACTTTTCTGATCTAAAGTATACAATCTGAGATGTCGGTACAACTTGGTCT
>Frequency_1_QualityScore_FFHHHHHJJIJIJJJJJJJIIJJGIJJIJJJIJJJJJJJJJJJJJJJIJJJJJJJIJJEIJJJIIGHFFBEFEEEEEECDCEEDDCDDEECDDF_Mismatch_0_Sense_+_Library_PoolT
TTAAATTTCATAGGGCAGGAGGGAAGAACAACTTTTCTGATCTAAAGTATACAATCTGAGATGTCGGTACAACTTGGTCTATGCCATTTGTATC
>Frequency_1_QualityScore_FFHHHHHJJJJIJJIJJGGIJGHIHGGIJJGIJJJJJJJIJGIGIIIIIJJJJJCGGGIIGIJIIGAEHC7?CCDCDDBDDDDEDDBD@DDDBD_Mismatch_1_Sense_+_Library_PoolT
TTTTGTGTATTGTCTCCGACCATTCATTTTATTTCATGTACAGTTTTACACCCCAATTATATTTTGAAGGTTTCGGCGATTTTCCGACAGACAT
>Frequency_1_QualityScore_EFGGHHFGIJJJJFFBHIB<FFGIGFHGIJIGIJJIIIJIJJJJJCDHDIIIJJIJIJJEEHFFFFFFECECC?CCD;CACFDDDDBDDDEDDC_Mismatch_1_Sense_+_Library_PoolT
AGGCCGTTTTTGTGTATTGTCTCCGACCATTCATTTTATTTCATGTACAGTTTTACACCCCAATTATATTTTGAAGGTTTCAGCGATTTTCCAA
>Frequency_1_QualityScore_FFGHHGHJJGIJJIJIJIJGIIJEIIJJIJIJJJJJJIJIJJJJJGJGIDIJJJIGHHFFFDEECDCDDCDDDCDDDDEDDDDDDEEEDDDDDD_Mismatch_0_Sense_+_Library_PoolT
CCGCAAACGATATTGACTTACTTATCTGACAAATATTTAAATTTCATAGGGCAGGAGGGAAGAACAACTTTTCTGATCTAAAGTATACAATCTG
>Frequency_1_QualityScore_FFHHHFHIJJJFHIJJJIIHIGIIJJIJJJJJJJJJJJJIIJJJJJJJIJJJJIJCEHHHHHFFFDDDECCDEEEEE_Mismatch_1_Sense_+_Library_PoolT
ATCTGAGGCCGTTTTTGTGTATTGTCTCCGACCATTCATTTTATTTCATGTACAGTTTTACACCCCAATTATATTTA
>Frequency_1_QualityScore_DDDDFFFIIIGEHIICHB<FEGHIGGGGGGGDGFEDEHIGGHHBFGGCFCGGIICHGGG@D>ECCEFCEEC@B?DAC>>C@@BDA?CDCCC>@:_Mismatch_0_Sense_+_Library_PoolT
ACTTTTCTGATCTAAAGTATACAATCTGAGATGTCGGTACAACTTGGTCTATGCCATTTGTATCCAATCTGAGGCCGTTTTTGTGTATTGTCTC
>Frequency_1_QualityScore_FFHHGHGJIJJJJIJJJIJJJJJJJGFHIJJJJJIJJJGJJJJJIIJJJJGIJBFHIJGGIJHHHFHCDD>BB_Mismatch_0_Sense_+_Library_PoolT
GACCATTCATTTTATTTCATGTACAGTTTTACACCCCAATTATATTTTGAAGGTTTCAGCGATTTTCCGACAG
>Frequency_1_QualityScore_FFHHHHHJJJJJJJJJJJJJJJJJHHJJJJJJJJJJJJJJJJJJIJJJJJJJJJHHIJJJJJJJJJJJJIIJHHHHHHEFFFDD??CDDDDDDD_Mismatch_0_Sense_+_Library_PoolT
AAGAACAACTTTTCTGATCTAAAGTATACAATCTGAGATGTCGGTACAACTTGGTCTATGCCATTTGTATCCAATCTGAGGCCGTTTTTGTGTA
>Frequency_1_QualityScore_FFHHHHHIJJJIJJJIJJJJHIJJIJIGJJJJJJIJJJJJJJIJJJJIJJJJIJHGHHHFFFFFEEEEEEDCDDDDCDDEEDDDCCDCDDDCA?_Mismatch_0_Sense_+_Library_PoolT
GATATTGACTTACTTATCTGACAAATATTTAAATTTCATAGGGCAGGAGGGAAGAACAACTTTTCTGATCTAAAGTATACAATCTGAGATGTCG
>Frequency_1_QualityScore_FFHHHGHJJIIJIJJIJJJIIJJJJIGIJIJJJIGGGIJJGJJJJJIIJJIIIJHHJHHH<CDC@BDEFDCEEEEEEEEEEDDDDDDEDDDDDD_Mismatch_0_Sense_+_Library_PoolC
GGCAGGAGGGAAGAACAACTTTTCTGATCTAAAGTATACAATCTGAGATGTCGGTACAACTTGGTCTATGCCATTTGTATCCAATCTGAGGCCG
>Frequency_1_QualityScore_FFHHHHHJJJJJJJJJJJIJJHJIJJIJJJJIJJJJJJJJJIHIJHHJIIJHIIJJJJJJJJJJIIJGGHCGGHHCCHFFF<ACDDBDDDEDFD_Mismatch_0_Sense_+_Library_PoolC
AACAACTTTTCTGATCTAAAGTATACAATCTGAGATGTCGGTACAACTTGGTCTATGCCATTTGTATCCAATCTGAGGCCGTTTTTGTGTATTG
>Frequency_1_QualityScore_FFHHHHHJJJJJJJJJJIJIIIJJIJIIJJJJIIGGIJJJJJJIJJJJIJIJJIGIGFHGFHGHFFFFFEFEEEEEEEBCDDDDDDDDDDDDDD_Mismatch_0_Sense_+_Library_PoolC
TTGGTCTATGCCATTTGTATCCAATCTGAGGCCGTTTTTGTGTATTGTCTCCGACCATTCATTTTATTTCATGTACAGTTTTACACCCCAATTA
>Frequency_1_QualityScore_FFHHGHHJFIIIBGIIJIIJIJJJJJIJIJJJIJGIFHIJJJJJIIGACCHIIGHJEHHFFFFFFECECCEEDDCDDEEEDDDDCCDCCDCCDD_Mismatch_0_Sense_+_Library_PoolC
AGGGCAGGAGGGAAGAACAACTTTTCTGATCTAAAGTATACAATCTGAGATGTCGGTACAACTTGGTCTATGCCATTTGTATCCAATCTGAGGC
>Frequency_1_QualityScore_D::4+@@@;FEB<AF?F>C1?9CA?4<??DD)?8BFG4BD@0ADFDFFIEE@;=CECFF9A3?;;7)6>.;>AAB>@B_Mismatch_0_Sense_+_Library_PoolC
ACACCCCAATTATATTTTGAAGGTTTCAGCGATTTTCCGACAGACATCTGTCTTTTGAGATACCCTGTGTTTTAAACT
>Frequency_1_QualityScore_FFHHHHHJJJJJIIJIJJJJIJIIJJJJIJIIIIJJJJJJJIJJJJJJJJIJJJJJJJIJJIJJIIJHIEHHHHFFFFEEEDEEDDDDEEDEED_Mismatch_0_Sense_+_Library_PoolT
AACTAATACCCGAGGATCTGAGTTTCAGTTTAGAATCTAGATATTTCTTAACTTTGGATTTAATAAGTTTCGATAGGAATCAAATCTCTATTTA
