# Supplementary material for: Differential Gene Expression Reveals Candidate Genes for Drought Stress Response in Abies alba (Pinaceae)
Source: PLoS One. 2015 Apr 29;10(4):e0124564. doi: 10.1371/journal.pone.0124564 (PMC4414588; doi:10.1371/journal.pone.0124564)
Supplement: S3 File — (GZ) [file pone.0124564.s003.gz › comp6386_c0_seq1.fa]

>comp6386_c0_seq1 len=188 path=[1:0-155 157:156-156 158:157-187]
CATGAGCAATGTGATCGAAATACCCATTTGAGACGGAAGCTTAACGTCAACCATATATACTTCCCTGGTCCCCCGATAAATAAATTCAACGAGTTGCAGGGAATTTGAAGGTTTGAATTACAGGGTGGCGCATCAAGCAAGAGGCAGATCGGTACCTGCCATGCGGGGAGATCGCGAAGTTAAGGAAA

>Frequency_7_QualityScore_EEGHGGFHHIIIIJIHIJJJHIIJIJIIIIIIJIHJIIJIIIIJJJIIIIIHIIIIIHHGGFEEEDEDDBCCCDDEEDDEECDDDCCC?BCCDD_Mismatch_0_Sense_+_Library_PoolT
GCAATGTGATCGAAATACCCATTTGAGACGGAAGCTTAACGTCAACCATATATACTTCCCTGGTCCCCCGATAAATAAATTCAACGAGTTGCAG
>Frequency_6_QualityScore_FFHEGHHIIHIIJFHIJHIJJIIIIJJ@GHIJJIJJIIIIJJJIIIJIIHHHGFBDEEEEEEDDDDCCDD@A?CCCDD=@C<BCEDDB_Mismatch_0_Sense_+_Library_PoolT
GGGAATTTGAAGGTTTGAATTACAGGGTGGCGCATCAAGCAAGAGGCAGATCGGTACCTGCCATGCGGGGAGATCGCGAAGTTAAGGA
>Frequency_4_QualityScore_FFGGHHHJIIIJGHIIHJJJJJIJJJAGHIJJJIJJJJJJJJIIIIIIHGGGFCEEEEEEDDDDDDCDDDCBCCDDDCCC@CCEDDC_Mismatch_0_Sense_+_Library_PoolT
GGAATTTGAAGGTTTGAATTACAGGGTGGCGCATCAAGCAAGAGGCAGATCGGTACCTGCCATGCGGGGAGATCGCGAAGTTAAGGA
>Frequency_4_QualityScore_AEGGGHEIIJIIHIJIIHIIIHIIFHHHIIIIEHHGIIHGHFGGIIIGEEEGFGGGFGGGFBCBBDDDACDECCCDCBC;?AAAAAC?@CCDC@_Mismatch_0_Sense_+_Library_PoolT
TCGAAATACCCATTTGAGACGGAAGCTTAACGTCAACCATATATACTTCCCTGGTCCCCCGATAAATAAATTCAACGAGTTGCAGGGAATTTGA
>Frequency_4_QualityScore_EFHHHHHJJJIJJJIIIFHIJHIIIIIIIJIIJJJJIJJIJJJJJJIIIIIIHHHGGGGEDDCDDEEDDCDDDDDDCC?ACCDDDDABCDDDDC_Mismatch_0_Sense_+_Library_PoolT
CGAAATACCCATTTGAGACGGAAGCTTAACGTCAACCATATATACTTCCCTGGTCCCCCGATAAATAAATTCAACGAGTTGCAGGGAATTTGAA
>Frequency_3_QualityScore_FEGHHHGIJJJJEIHIHCGGIHIIHIHJJHGIIFGHIJIIIGIGIJJJJIIIHHFGGGGHHFEABBCEECDDEDDDDBA@?BDDDDBC>ABCDC_Mismatch_0_Sense_+_Library_PoolT
ATCGAAATACCCATTTGAGACGGAAGCTTAACGTCAACCATATATACTTCCCTGGTCCCCCGATAAATAAATTCAACGAGTTGCAGGGAATTTG
>Frequency_3_QualityScore_FFHHHHHJJJJJJIJJJJIJIIIJIJJJJJJJJJIJJJJJJIIJIJJJJIJJJJIHHHHGGFDCCCDDEDDDEEDDEDDCD@CDDDDBCBACCD_Mismatch_0_Sense_+_Library_PoolT
GATCGAAATACCCATTTGAGACGGAAGCTTAACGTCAACCATATATACTTCCCTGGTCCCCCGATAAATAAATTCAACGAGTTGCAGGGAATTT
>Frequency_3_QualityScore_FFHHHHHJIJJJJJJJJJJJJJJJJJJJJJJJJJJJJIIJJJJJJJJJIIIIIGGEEFFFFED?BBDDDEDCD@BBCCCDDDDDDDD=?CCDCC_Mismatch_0_Sense_+_Library_PoolT
GCTTAACGTCAACCATATATACTTCCCTGGTCCCCCGATAAATAAATTCAACGAGTTGCAGGGAATTTGAAGGTTTGAATTACAGGGTGGCGCA
>Frequency_3_QualityScore_FFHHHHHJJHJJJIJJJJJIIHIHIIIJJIJJJJJJJJIIIHHHHHHHHHGHGFGGFFEECDEEDDDD>@ADDDCCCDBCDDBBDEDDDDDD?@_Mismatch_0_Sense_+_Library_PoolT
CGGAAGCTTAACGTCAACCATATATACTTCCCTGGTCCCCCGATAAATAAATTCAACGAGTTGCAGGGAATTTGAAGGTTTGAATTACAGGGTG
>Frequency_3_QualityScore_EFGEGGGIIGIIIJJGIHHIIIIIHIIIIFGHIIIIJIHHHHIHHIIHIJJHIIHHIIHFGFGFGFBCCCCDDEDDEEDDCDBA@=@BCCCCC@_Mismatch_0_Sense_+_Library_PoolT
ATGTGATCGAAATACCCATTTGAGACGGAAGCTTAACGTCAACCATATATACTTCCCTGGTCCCCCGATAAATAAATTCAACGAGTTGCAGGGA
>Frequency_2_QualityScore_EEFBACGGGEIIIGGGHGGIGGIGGHG<@DGGGFGIFGIIIIHGECBEEDAEECACCC>A?BCBCCC?@>???AA@BC@@_Mismatch_0_Sense_+_Library_PoolT
GGGAATTTGAAGGTTTGAATTACAGGGTGGCGCATCAAGCAAGAGGCAGATCGGTACCTGCCATGCGGGGAGATCGCGAA
>Frequency_2_QualityScore_FFHHHHHJJJJIJGIIIHIIIIJIIJIAGAGIIIIJJIIIIJIJIIHIIIGGGGEEEEDEEEEDDCCDDD?@?CCCDDC_Mismatch_0_Sense_+_Library_PoolT
GGGAATTTGAAGGTTTGAATTACAGGGTGGCGCATCAAGCAAGAGGCAGATCGGTACCTGCCATGCGGGGAGATCGCGA
>Frequency_2_QualityScore_FEHHHHHJJJIIJIJIJJJIIIIIJJJJJJJJJIIJIJJJJJJJIJJIJJJJJJJIHIHHHGGFDCCDDCEEDCEEDDEDDCC?ADDCCDDCAA_Mismatch_0_Sense_+_Library_PoolT
GTGATCGAAATACCCATTTGAGACGGAAGCTTAACGTCAACCATATATACTTCCCTGGTCCCCCGATAAATAAATTCAACGAGTTGCAGGGAAT
>Frequency_2_QualityScore_FFGHHGHIJIIIJHHIIIGIHIIJGHII@GIIJIGEGIFHIIHEHEGIIIHEBCEGEEDDDCDDDDDDCBDDCDDCDCDAABCDDDDDDDDCBC_Mismatch_0_Sense_+_Library_PoolT
CGATAAATAAATTCAACGAGTTGCAGGGAATTTGAAGGTTTGAATTACAGGGTGGCGCATCAAGCAAGAGGCAGATCGGTACCTGCCATGCGGG
>Frequency_2_QualityScore_FFHHHHHIIIIJJJIJIIJJJJJJJIIJJJIIIJGIIIJJJIFIJIIIEGHG@CGGGEEEEEEECD?@CABDCDDDDDDDDCDCDDACBCDBD?_Mismatch_0_Sense_+_Library_PoolT
CTTCCCTGGTCCCCCGATAAATAAATTCAACGAGTTGCAGGGAATTTGAAGGTTTGAATTACAGGGTGGCGCATCAAGCAAGAGGCAGATCGGT
>Frequency_2_QualityScore_DDGFEEFEHGGCD7B=E<GGCFGCHEFGCG?DGEECE5??8AAGDECDGGC9=;?7)/39?<?;==;2;<AAAC_Mismatch_0_Sense_+_Library_PoolT
TTGAATTACAGGGTGGCGCATCAAGCAAGAGGCAGATCGGTACCTGCCATGCGGGGAGATCGCGAAGTTAAGGA
>Frequency_2_QualityScore_FFGHHHHJIIIJGIIIIIIIIJIIJJAGIIJJJJJIJJJJJJJJJIIJIIIJHHGEFFFFEEEEEDDDDDDCDCDDDBDDBCEE_Mismatch_0_Sense_+_Library_PoolT
GGAATTTGAAGGTTTGAATTACAGGGTGGCGCATCAAGCAAGAGGCAGATCGGTACCTGCCATGCGGGGAGATCGCGAAGTTAA
>Frequency_1_QualityScore_DEHFFCFGGIIBHIGGGIGGIIIGHIFHIIEIEGHH?DDFGG;CHEGHIIGHHEHFDD=BBDCBDD_Mismatch_2_Sense_+_Library_PoolT
GTTTGAATTACAGGGTGGCGCATCAAGCAAGAGGCAAATCGGTACCTGCCATGCGGGGAGATCGCA
>Frequency_1_QualityScore_FFHHHHHIJJJJIJJGJIGHIJGCGHIJCDHIGHIJGGHIIJIJJJEEGIJJJHHGFFFFFFEDDDDDDDDBDBBDDDDDDDDDDDCDD<BBCC_Mismatch_0_Sense_+_Library_PoolT
ATAAATTCAACGAGTTGCAGGGAATTTGAAGGTTTGAATTACAGGGTGGCGCATCAAGCAAGAGGCAGATCGGTACCTGCCATGCGGGGAGATC
>Frequency_1_QualityScore_FD7:BDDDCDDDACDDDDDEDDDDDD8?BDDDDDDDDDDDDDDDDDDDBDCDD?ADCACDDDDDDDDDDB>9ACBDD_Mismatch_1_Sense_+_Library_PoolT
GGAATTTGAAGGTTTGAATTACAGGGTGGCGCATCAAGCAAGAGGCAGATCGGTACCTGCCATGCGGGGAGATCGCA
>Frequency_1_QualityScore_FFHHHGHIJIJGIHIJJIIJHFGIJEGHJJJGJJJIIGIJJJJIJJEHIJJJJJIIJJIHHHFCDDDDEDDDEEDCCCDBB?BDDDDDDB?BCC_Mismatch_1_Sense_+_Library_PoolT
AATCGAAATACCCATTTGAGACGGAAGCTTAACGTCAACCATATATACTTCCCTGGTCCCCCGATAAATAAATTCAACGAGTTGCAGGGAATTT
>Frequency_1_QualityScore_DDGHHHHGHIJEHIJHHIJJJJJJJEGIJJJJIJJJJJJJJJJJJIIIGHHHBFFFFEEEDEDDDDDDB@<CCDDDDDD?CDEDDD_Mismatch_0_Sense_+_Library_PoolT
GAATTTGAAGGTTTGAATTACAGGGTGGCGCATCAAGCAAGAGGCAGATCGGTACCTGCCATGCGGGGAGATCGCGAAGTTAAGGA
>Frequency_1_QualityScore_FFHFHHHIGJFGI;EHGEHHIGGIJIF:CAHIJIHGHIEIJJIJBGHIIEHEEFEFDEEEEEDDCC@?659BBCCB?B>BD8>_Mismatch_1_Sense_+_Library_PoolT
GGGAATTTGAAGGTTTGAATTACAGGGTGGCGCATCAAGCAAGAGGCAGATCGGTACCTGCCATGCGGGGAGATCGCGAAGTA
>Frequency_1_QualityScore_FFHHHHHJJIIJJGHIJIGJJJJJIIJ?GHJJJIIJJEIJJIJJIIIIJIJJJHEHFFFFFEEDCEDDBDDDBDDDDDBBB?CCCDCC_Mismatch_1_Sense_+_Library_PoolT
GGGAATTTGAAGGTTTGAATTACAGGGTGGCTCATCAAGCAAGAGGCAGATCGGTACCTGCCATGCGGGGAGATCGCGAAGTTAAGGA
>Frequency_1_QualityScore_FDHHHHGJJJJJJIIIHIIJGIJJIIJJJGGGIIJIIIIJJJJJJJJGIIGIIIGGHHDFDDDDEDDEEACDCBDD?BDDDDDB?BDCCDC:AC_Mismatch_0_Sense_+_Library_PoolT
AAATACCCATTTGAGACGGAAGCTTAACGTCAACCATATATACTTCCCTGGTCCCCCGATAAATAAATTCAACGAGTTGCAGGGAATTTGAAGG
>Frequency_1_QualityScore_FFHAFHHIF@GHI=DHGDEHHHFEDFF7=CBDDBDDDDDDDDDDDDBBDBCDDD8ABD@ABDACCD@BDB>B9AAB@D@BD?CC_Mismatch_0_Sense_+_Library_PoolT
GGGAATTTGAAGGTTTGAATTACAGGGTGGCGCATCAAGCAAGAGGCAGATCGGTACCTGCCATGCGGGGAGATCGCGAAGTTA
>Frequency_1_QualityScore_FFHHHHHJJJJJJJIJJJJJJJIJJJJJJJJJJJJJJJIJJJJJJJJJJIJJJHGHDEFFFEED?BBDDCEDDDCCDDDCDECDDDDD?BDDDD_Mismatch_0_Sense_+_Library_PoolT
AGCTTAACGTCAACCATATATACTTCCCTGGTCCCCCGATAAATAAATTCAACGAGTTGCAGGGAATTTGAAGGTTTGAATTACAGGGTGGCGC
>Frequency_1_QualityScore_FFHHHHHJJJJJJJJJJIJGIIIJJJJJJHIJJJJJIJJFHHJIJJJJJJJIJ@CDFFDDDDDDDDDDDDDDDDDDDDDDBBDDDDDDDDDDDD_Mismatch_0_Sense_+_Library_PoolT
CCGATAAATAAATTCAACGAGTTGCAGGGAATTTGAAGGTTTGAATTACAGGGTGGCGCATCAAGCAAGAGGCAGATCGGTACCTGCCATGCGG
>Frequency_1_QualityScore_FFGHHHHGIIIEGIFCHIABFEHHGIGFHHII@DHIDHF<?/?A=@BB_Mismatch_0_Sense_+_Library_PoolT
GCATCAAGCAAGAGGCAGATCGGTACCTGCCATGCGGGGAGATCGCGA
>Frequency_1_QualityScore_DFHHFHHJJIGBGHHIBGGHHFEHIJIIGHIIJIGID8?BCBCDDBDBBCDEDDD_Mismatch_0_Sense_+_Library_PoolT
ATCAAGCAAGAGGCAGATCGGTACCTGCCATGCGGGGAGATCGCGAAGTTAAGGA
>Frequency_1_QualityScore_FFHHHHHJJJJHHIJJJJIIJJJJJ?FHIJJIJJJJJJJJJJJJIIIHHHHFFFDECEEEDDDDDDBDDBBDCDDDDDD@CEDDAD_Mismatch_1_Sense_+_Library_PoolT
GAATTTGAAGGTTTGAATTACAGGGTGGCGCATCAAGCAAGAGGCAGATCGGTACCTGCCATGCGGGGAGATCGCGAAGTTAAGTA
>Frequency_1_QualityScore_FFHHHHHIJJIEHHIJJJJJJJJJIGIJIIGIIIJJJJJJJJJIJJJJJJJJJIIJIHHHHHEEDFFFFEEEDDD;BBDDEECDEEDDCCDBB@_Mismatch_0_Sense_+_Library_PoolT
CATGAGCAATGTGATCGAAATACCCATTTGAGACGGAAGCTTAACGTCAACCATATATACTTCCCTGGTCCCCCGATAAATAAATTCAACGAGT
>Frequency_1_QualityScore_EFFHFHCEGEGEGGIIIEGIIAGEEGHIIHIFIFHGIIGII@CHIFFFB8@6>CBBD@B@?CDCCC@_Mismatch_0_Sense_+_Library_PoolT
ACAGGGTGGCGCATCAAGCAAGAGGCAGATCGGTACCTGCCATGCGGGGAGATCGCGAAGTTAAGGA
>Frequency_1_QualityScore_DFHFHHHIJHGJIIHIJEHIGGIGIJJ?GIJJJJGJJJIJJIIIJJIIIHHHHFEDDEEEEEDDDDDDDDDB9ACDDBB@>?CDDA@AA_Mismatch_0_Sense_+_Library_PoolT
GGGAATTTGAAGGTTTGAATTACAGGGTGGCGCATCAAGCAAGAGGCAGATCGGTACCTGCCATGCGGGGAGATCGCGAAGTTAAGGAA
>Frequency_1_QualityScore_2=C?C<CGHED<;ACC@CHIGGGG@GIEBB:?)0::DFFHIEF=FDEFCCE615-5=>@B2>5(.;;A5(->55:?:(:5>:@>58?_Mismatch_0_Sense_+_Library_PoolT
CTTAACGTCAACCATATATACTTCCCTGGTCCCCCGATAAATAAATTCAACGAGTTGCAGGGAATTTGAAGGTTTGAATTACAGGGT
>Frequency_1_QualityScore_FBHFFFHIIGHIIIHEBGHIIIIIIIGCGDHCDGHIDGIGGIIEHIEH@FBFDHCDHGED>CAEEDDDE>@CDD?@B8?AACC?<BBBCCA>@A_Mismatch_1_Sense_+_Library_PoolT
AAAATACCCATTTGAGACGGAAGCTTAACGTCAACCATATATACTTCCCTGGTCCCCCGATAAATAAATTCAACGAGTTGCAGGGAATTTGAAG
>Frequency_1_QualityScore_FFGHHHGJHIJJFHIIIIJJIJJJJJCGIIJJIJJIJJJJJJIJIJJJIJJJHEHFFFFFEEEEEDDDDDDDDCDDD@BB?C_Mismatch_1_Sense_+_Library_PoolT
GGAATTTGAAGGTTTGAATTACAGGGTGGCGCATCAAGCAAGAGGCAGATCGGTACCTGCCATGCGGGGAGATCGCGAAGTA
>Frequency_1_QualityScore_:22<?+<CA:2<33<:CD))10:*:<3B**0***0B(=B;A(=/@).@C)).?<D_Mismatch_1_Sense_+_Library_PoolT
TTTGAATTACAGGGTGGCGCATCAAGCAATAGGCAGATCGGTACCTGCCATGCGG
>Frequency_1_QualityScore_FFHHHHHEHIJJJJJJJJJJJJIJIJIJJJJJJJHIJJJJJJJJJIJHFDDDBDDDDD>>BBCDEDDD_Mismatch_0_Sense_+_Library_PoolT
TACAGGGTGGCGCATCAAGCAAGAGGCAGATCGGTACCTGCCATGCGGGGAGATCGCGAAGTTAAGGA
>Frequency_1_QualityScore_;BDFA>FEG=ED@FH>HHG=2A?EDF>DHH<DFFC8DFC?C;@FF=;(=AE7=B?C@BC><?B@>39><?@B@B@CC:@CA_Mismatch_0_Sense_+_Library_PoolT
TGAAGGTTTGAATTACAGGGTGGCGCATCAAGCAAGAGGCAGATCGGTACCTGCCATGCGGGGAGATCGCGAAGTTAAGGA
>Frequency_1_QualityScore_FFHHHHHJJJJJJJJJJJJJJJJJJJJJJJJJJJJJJJJJJJJJJJJJJJGIHHHHHFFFDCEEEEEDDCCCDDCDCEDDDDDDABDDDDDDDD_Mismatch_0_Sense_+_Library_PoolT
TAACGTCAACCATATATACTTCCCTGGTCCCCCGATAAATAAATTCAACGAGTTGCAGGGAATTTGAAGGTTTGAATTACAGGGTGGCGCATCA
>Frequency_1_QualityScore_FFHHHHHJJJJJIJJJJJJIJJJJJJJJJJJJJJJJIJJJJJJJJJJJIJJJIJJJHFFFDEEEEEEEDDEDDBDBDDDDCDD@BDDDDCCDDC_Mismatch_0_Sense_+_Library_PoolT
AATACCCATTTGAGACGGAAGCTTAACGTCAACCATATATACTTCCCTGGTCCCCCGATAAATAAATTCAACGAGTTGCAGGGAATTTGAAGGT
>Frequency_1_QualityScore_DDHHFA>AEF3CEF+?FECEECCHG@<B?@GGAH>FGIIBGCGGGE;7=6A-6:AEEDBBCCCAB;55<<94<<>5_Mismatch_0_Sense_+_Library_PoolT
AATTTGAAGGTTTGAATTACAGGGTGGCGCATCAAGCAAGAGGCAGATCGGTACCTGCCATGCGGGGAGATCGCGA
>Frequency_1_QualityScore_FFHFHHHJJIIIIGHIIIJJJJJJJIJCHIIJJJJJGGIJJJGIIIHHHFFEFFDCDEDDDDDDDDDDBBBB<CCBDDBBDDDDE_Mismatch_0_Sense_+_Library_PoolT
GGGAATTTGAAGGTTTGAATTACAGGGTGGCGCATCAAGCAAGAGGCAGATCGGTACCTGCCATGCGGGGAGATCGCGAAGTTAA
>Frequency_1_QualityScore_D?D?D>F@FGEGIDG)/<BAH</@CHEEEE;BBDCAABC556,98@9@@B@(:95;<BBBB9>??B@_Mismatch_0_Sense_+_Library_PoolT
GTTTGAATTACAGGGTGGCGCATCAAGCAAGAGGCAGATCGGTACCTGCCATGCGGGGAGATCGCGA
>Frequency_1_QualityScore_FFHHHHGIJIIIJHIIJJJIIJJ?FHIJJJJJJGIJJJJIJJJJJGIIJHFEFFFFFEEEEEDDDD>B<CCB@B>9B?CDD_Mismatch_0_Sense_+_Library_PoolT
ATTTGAAGGTTTGAATTACAGGGTGGCGCATCAAGCAAGAGGCAGATCGGTACCTGCCATGCGGGGAGATCGCGAAGTTAA
>Frequency_1_QualityScore_FFHHHFHIJHIJJIJJJJJAHHGIGIJIIJJJJJJJJJJIJJIJJJHHFHHHHFFFFFDDDD>BDDDDDD_Mismatch_1_Sense_+_Library_PoolT
GAAGGTTTGAATTACAGGGTGGCGCATCAAGCAAGAGGCAGATCGGTACCTGCCATGCGGGGAGATCGCA
>Frequency_1_QualityScore_EEHHHHFIJGHJJIJJJJJJJJJCGIJJJJJJJJJJIJIJIJJJJJJJJJHHHHFFFFFEEEDDDDBDDCCDDD_Mismatch_1_Sense_+_Library_PoolT
ATTTGAAGGTTTGAATTACAGGGTGGCGCATCAAGCAAGAGGCAGATCGGTACCTGCCATGCGGGGAGATCGCA
>Frequency_6_QualityScore_FFGEEFGIHGEFGEGGEFHGHGEFFGHEFFGHHHIIIHHGGFFFFDFGGFECDDCDCEDCDCBCCCCCB?AAA?=@8=@ABC@BA>BCBCBABB_Mismatch_0_Sense_+_Library_PoolT
GGGAATTTGAAGGTTTGAATTACAGGGTGGCGCATCAAGCAAGAGGCAGATCGGTACCCGCCAGCCATGCGGGGAGATCGCGAAGTTAAGGAAA
>Frequency_3_QualityScore_FFGGGHHJIIHIGIIJHIIJHJHHJJ@GHIJIJJJJIJJJIJIJJJJIHIIHGFEEFFEDDDDDDDDDDCCDD<A=CCCDD?AB?CDDDDC_Mismatch_0_Sense_+_Library_PoolT
GGAATTTGAAGGTTTGAATTACAGGGTGGCGCATCAAGCAAGAGGCAGATCGGTACCCGCCAGCCATGCGGGGAGATCGCGAAGTTAAGGA
>Frequency_1_QualityScore_FFGHFHHIJIJIJCFHIGGIIJJHHJJCGGIIIIJJJGIIIJJJIJJIJJHHGHFFFCEDDDDDDDDDDABDDD@B<ACDDDBDD<CDE_Mismatch_0_Sense_+_Library_PoolT
GGGAATTTGAAGGTTTGAATTACAGGGTGGCGCATCAAGCAAGAGGCAGATCGGTACCCGCCAGCCATGCGGGGAGATCGCGAAGTTAA
>Frequency_1_QualityScore_FFHHHHHJJJIJJJJJJJJJJHIIJJJJJJJJJJJJJHFFFEDDDDDDBDEEDDDDDDDDDDDCDDDDDCDBDDDDDDDDDDDDEEBCDDEEED_Mismatch_0_Sense_+_Library_PoolT
ATCAAGCAAGAGGCAGATCGGTACCTGCCATGCGGGGAGATCGCGAAGTTAAGGAAGAAGAAAAAGAAGCCGCTGAGCGGAATATGTATTTTAG
>Frequency_1_QualityScore_FFHHHHHJJIIIJHIJJJJIJIJIIJJCFHIJJJJJJJJJJJJJIJJJJIHHHHFFFEEDDDDDDDDDDCBDDDBD>CDDDDBBD?CCDDDDDD_Mismatch_0_Sense_+_Library_PoolT
GGGAATTTGAAGGTTTGAATTACAGGGTGGCGCATCAAGCAAGAGGCAGATCGGTACCCGCCAGCCATGCGGGGAGATCGCGAAGTTAAGGAAG
>Frequency_1_QualityScore_FFHHHHGJFFHIIIJJJJJJJJEFHIJJJJJIJJJIJJJIJJJJJJJIJEEHHHFFDCDBDDDDDBDDDDB<CDBDDD_Mismatch_0_Sense_+_Library_PoolT
TTTGAAGGTTTGAATTACAGGGTGGCGCATCAAGCAAGAGGCAGATCGGTACCCGCCAGCCATGCGGGGAGATCGCGA
>Frequency_1_QualityScore_FFHHHHFIIJHIJJEHIHJJGHIIFGIIGHJJJJJJJJCGIIIIEHHHFFFDFECEDDDDDDDDDBBDDCDDDDDDDDDDDDDDD@BBACDBD5_Mismatch_0_Sense_+_Library_PoolT
AACGAGTTGCAGGGAATTTGAAGGTTTGAATTACAGGGTGGCGCATCAAGCAAGAGGCAGATCGGTACCCGCCAGCCATGCGGGGAGATCGCGA
>Frequency_1_QualityScore_DDFD1CCEGEEBDF)1?C;FGEFC??B1)009<@FFBA==CDEEE>===5(66;8?9>@>@@8@9?<((+3&959&0)5<BB@<09?A(+:@@?_Mismatch_2_Sense_+_Library_PoolT
GGGGAATTTGAAGGGTTGAATTACAGGGTGGCGCATCAAGCAAGAGGCAGATCGGTACCCGCCAGCCATGCGGGGCGATCGCGAAGTTAAGGAA
>Frequency_1_QualityScore_FFHHHHHJJJJIIGHJJJJJJGHIJGIIJJJDHIJIJJJIJJJJJDGIIIJIJHHHHFFFFFEDDDDDDCDDBDDDDDDDDDDDDDDDDDDDBD_Mismatch_0_Sense_+_Library_PoolT
TAAATTCAACGAGTTGCAGGGAATTTGAAGGTTTGAATTACAGGGTGGCGCATCAAGCAAGAGGCAGATCGGTACCCGCCAGCCATGCGGGGAG
>Frequency_1_QualityScore_FFHHADFIGHIIGIIIIJGIJJFGHIGIJIIJIJJJJJJJIIJJJJJJHHFFFFFDDDDDDDCDDDBBBDD>CCDDDD>B@CA_Mismatch_0_Sense_+_Library_PoolT
TTTGAAGGTTTGAATTACAGGGTGGCGCATCAAGCAAGAGGCAGATCGGTACCCGCCAGCCATGCGGGGAGATCGCGAAGTTA
>Frequency_1_QualityScore_FFHHHG?FHHIJGJIJGJJIJJIJJJJIIJJJIIGIIIJJJIJJJIIHDBB=CDDDDBBD@CDEDDACDDD_Mismatch_1_Sense_+_Library_PoolT
ACAGGGTGGCGCATCAATCAAGAGGCAGATCGGTACCTGCCATGCGGGGAGATCGCGAAGTTAAGGAAGAA
>Frequency_1_QualityScore_FFHHHHHJHIIJFHHGHJJJIIIJJJHIIIFGIIEEHEIIEGIJIIJIJIHGHBEFFDCEEEEDDDDDDDBDCCBDBBDBBDEECDDDDDDDDD_Mismatch_0_Sense_+_Library_PoolT
GGAATTTGAAGGTTTGAATTACAGGGTGGCGCATCAAGCAAGAGGCAGATCGGTACCTGCCATGCGGGGAGATCGCGAAGTTAAGGAAGAAGAA
>Frequency_1_QualityScore_FAFHGG?FHIJJIJJIJIJJ<CFGEHEHJJIIHJJGID?GIIIIIIGCGHEHFFFDDDDDCCCBDDB>>BCCADDBBB8@DDDDC_Mismatch_0_Sense_+_Library_PoolT
TGAAGGTTTGAATTACAGGGTGGCGCATCAAGCAAGAGGCAGATCGGTACCCGCCAGCCATGCGGGGAGATCGCGAAGTTAAGGA
>Frequency_1_QualityScore_FFGDHHHIIIFGGFHHGGGHHIGGGDFDAGGBGGGEGIJGEGHGGEECBBDDBC?ABDDDDBBBB?BCC?>BDD9@DDDBDB_Mismatch_0_Sense_+_Library_PoolT
GGGAATTTGAAGGTTTGAATTACAGGGTGGCGCATCAAGCAAGAGGCAGATCGGTACCCGCCAGCCATGCGGGGAGATCGCA
>Frequency_1_QualityScore_FFHFHHHJIIJIJHIJJIJJJJJJJJJCFHIGJJJJJIJJIJIJJJJJJGIJHHEDFFFDDDBDDDDDDABBDD@B9C@BDDD_Mismatch_0_Sense_+_Library_PoolT
GGGAATTTGAAGGTTTGAATTACAGGGTGGCGCATCAAGCAAGAGGCAGATCGGTACCCGCCAGCCATGCGGGGAGATCGCGA
>Frequency_1_QualityScore_DDDDDD4EBEEEF:FFFIIEEEEEII:?DDD(<ADIEEADEDDDDDDD7AA@:=??>A????&8>?AAA>>>>59&9>>??>9>>ADDAAA_Mismatch_1_Sense_+_Library_PoolT
GGAATTTGAAGGTTTGAATTACAGGGTGGCGGATCAAGCAAGAGGCAGATCGGTACCCGCCAGCCATGCGGGGAGATCGCGAAGTTAAGGA
>Frequency_1_QualityScore_DB?BCDDA?EEEDDA+<1)0:D6DDEBDDIDDDDDC>C;C=@5@D=ADDD@<>>?3(;;/80;593:8<5;?>(:AA<>A_Mismatch_1_Sense_+_Library_PoolT
GTTTGAATTACAGGGTGGCGCATCAAGCAAGAGGCAGATCGGTACCCGCCAGCCATGCGGGGAGATCGCGAAGTTAAGGA
>Frequency_1_QualityScore_FFHFHHHJEHHIFHIIGHHIIJIJJJDHIJJIIJJIJJJJJJIJJIIHEHHFFEDDEEDDDDDDDDDDDBDDD@BBDDDDD>B_Mismatch_0_Sense_+_Library_PoolT
GGAATTTGAAGGTTTGAATTACAGGGTGGCGCATCAAGCAAGAGGCAGATCGGTACCCGCCAGCCATGCGGGGAGATCGCGAA
>Frequency_1_QualityScore_D;+AFFDA4C;AEA:+3,C<+2<CDEF))::0:DABF3)9?B@F=B@(==CB@EB>?B><\91;2(5>??_Mismatch_1_Sense_+_Library_PoolT
GAATTTGAAGGTTTGAATTACAGGGTGGTGCATCAAGCAAGAGGCAGATCGGTACCCGCCAGCCATGCGG
>Frequency_1_QualityScore_FFHHHHHJJJIIJJJIJJJIJHHIJHIJJBEHIJJHHIJFHHIEGHGIIIJJJ?EFFFD?BDDDDDDDDDDDDDDBDDDD@DDDDDDDDDDDDD_Mismatch_0_Sense_+_Library_PoolT
CCGATAAATAAATTCAACGAGTTGCAGGGAATTTGAAGGTTTGAATTACAGGGTGGCGCATCAAGCAAGAGGCAGATCGGTACCCGCCAGCCAT
>Frequency_1_QualityScore_FFHHHHHJIJJJGHIIIJJJJJJJJIFEGGIIJIJJJIJJJGHCGHIIIHHDE?DEEDDDDDDDDDDDCBDDD@B<C>B?@<BDDCDE@C:>CA_Mismatch_0_Sense_+_Library_PoolT
GGAATTTGAAGGTTTGAATTACAGGGTGGCGCATCAAGCAAGAGGCAGATCGGTACCCGCCAGCCATGCGGGGAGATCGCGAAGTTAAGGTAGA
>Frequency_1_QualityScore_FFHHHHFFHIHIJJIIJJJJIJJJAFHIJIIJJIIIJJJIJIJIJJIGJIJCHHFFFDDDDDDDDDDDDBDDDDDCDDDDDD@CDDCDC_Mismatch_0_Sense_+_Library_PoolT
AATTTGAAGGTTTGAATTACAGGGTGGCGCATCAAGCAAGAGGCAGATCGGTACCCGCCAGCCATGCGGGGAGATCGCGAAGTTAAGGA
>Frequency_1_QualityScore_FFHFHHHJCBGHIGHHIHHHIHGIHII?FHIJIIJJJIJIJJIIIGIGIGHHEHBDFEEEEEEDDDDDD@B@B?CBDB>>B?ACDCDDDD_Mismatch_0_Sense_+_Library_PoolT
GGGAATTTGAAGGTTTGAATTACAGGGTGGCGCATCAAGCAAGAGGCAGATCGGTACCTGCCATGCGGGGAGATCGCGAAGTTAAGGCAG
>Frequency_1_QualityScore_FFHFHHHJJIIIJGHIIIJJJJJJIJJ?FHJJJIJJJJJJJIIJDGEIHHHHFFEDDECDDDDDDDDDD?BDDDBD<CCDDD9BD<@_Mismatch_0_Sense_+_Library_PoolT
GGGAATTTGAAGGTTTGAATTACAGGGTGGCGCATCAAGCAAGAGGCAGATCGGTACCCGCCAGCCATGCGGGGAGATCGCGAAGTA
>Frequency_1_QualityScore_FFHHHHHJHIJJGIIJIJJJJJJJJJEGIJJJIJJJJJJJJJJJJJJJGJJJHCHFFFFDDDDDDDDDDDDDD>B<CCDDDBDD?CDEDDDDDD_Mismatch_0_Sense_+_Library_PoolT
GGAATTTGAAGGTTTGAATTACAGGGTGGCGCATCAAGCAAGAGGCAGATCGGTACCCGCCAGCCATGCGGGGAGATCGCGAAGTTAAGGAAGA
