# Supplementary material for: Differential Gene Expression Reveals Candidate Genes for Drought Stress Response in Abies alba (Pinaceae)
Source: PLoS One. 2015 Apr 29;10(4):e0124564. doi: 10.1371/journal.pone.0124564 (PMC4414588; doi:10.1371/journal.pone.0124564)
Supplement: S3 File — (GZ) [file pone.0124564.s003.gz › comp19709_c0_seq4 #or# comp19709_c0_seq5.fa]

>comp19709_c0_seq4 len=1006 path=[2851:0-522 4898:523-528 3869:529-535 3382:536-585 3432:586-719 5001:720-740 894:741-784 2576:785-790 2582:791-801 5073:802-823 5095:824-825 2617:826-866 2658:867-922 5170:923-955 2747:956-1005] : tr|B8LRP8|B8LRP8_PICSI Putative uncharacterized protein OS=Picea sitchensis PE=4 SV=1 e-value: 8e-13 blast score: 76.3
ATCCAAGTTTTGGTGGAAGGATGTTCCATGGGTTTTGCCCATTCTAAAGTTCGGAATCCATTGAAATTCTGATTTCCTATGTTGCGAGTTTTAGGCAACGGAAAGGAAATTTGCGACATGAGTATACGACTCCGTATAGTGATCAGTGTCATCTCTTCTGCGCCCGCAAAGCATCGCCATGAACTCTGCCGGTCCCAAAACCCTCCGAAGTTTTCCCCCAGACGATCTCCTTGGTGGGAGAACTATGAACGATTCTACAGCAGCAACGACGAAAAGAAAACGCAGAGCGATGTTTTCAGCCCAAGAAAGCCTCTGCTGCAGATTTTACCCGAGAGATTCCACAACAGCAATAATGAAGACGAATTACAAGGAGGATAACGGAGGTTTTAGGGCCTCCTCTGTGAAAAAAAGCGGTCTTCGCTTCCTTTTTAATTATCTTGCTGTGTTTTTCTGTTTTCTTTTTTTTGGTAGGGTAATTGCTTTTGGTTTTATTATGGGAAGCTTTAGGTATCGTAAGCGAAGGTAGAGGGTTATGAGTTCATCGCAAATCATTTGTCATGTTGTCGCCTTCTCTTGTAAGTTGTAATCATCAAATTATCTATAAATGAAATAGAAGGAGTGTAAAAGGCCGAAGATTTGCACCTTTTCTGGCAGCCTTTTCAGGCATAGTTCCATTATAAATCCGGTGAAAATTTCACGGGGGGCAAAGTTCCGAAACTATAATGGCATAGTTCCACTATGGAACTCTGCCCTTGGGGGTTTTGCCCCATTTTAAACCGACCCAGGTGCTCGGAAAATCGAGCAGAGTTCCGGATCGACCAGAAATCTGCCAGATTTACCTACCGGAACTTTGCCAAAAAATGTACAAAACGTTGGGTTGTTAGCCTTCTTCCTTTAAAACTGATTTTAGCAATAAATTCAAATAACACATTCTTCAGGCCACAGTAGAGTCTTCCCTTTTTAAATGCATGGTGGTATCTTTTTGAATAGGTTAAAAATAATTTCT
>comp19709_c0_seq5 len=686 path=[2018:0-196 2215:197-203 2222:204-228 4696:229-248 3699:249-341 3792:342-378 852:379-396 870:397-399 5001:400-420 894:421-464 2576:465-470 2582:471-481 5073:482-503 5095:504-505 2617:506-546 2658:547-602 5170:603-635 2747:636-685] : tr|H9VSU0|H9VSU0_PINTA Uncharacterized protein (Fragment) OS=Pinus taeda GN=2_1074_01 PE=4 SV=1 e-value: 5e-16 blast score: 85.9
CTTTTGGCGAGGGAAGCTAGAGTGGCGGTGGAGCTGAAGATGATCGACGGGGTCGCTAAACGGGATCAGGTGGAGAGCGCGGTGCGGAGATTAATAGCCGGAAAGGAGGGGGAGAAGGAGAGGGTGAAGGCGGTGAGTAAAGCTGCCGTATCTGCCCTTTCCTACGAGGGAGGAGCTGCCTGGAAAAACTTGGAATCGTTCATTGAATACTCGTTCCATCAATGAATACCAGGTAGTGTTATGTTTTTTTGCAACGTGGAGATTGCATTAAATCTTTTCAGTGGGATACATTTTTAATCAGTCTAAAAGAACAACCTTTTGCACTTTTTCTGGCCGTCTTTTCAGGCATAGTTCTATTATAAATTCGGTGAAAATTTCAGGGGGCAGAGTTCCAGAGCTCTAATGGCATAGTTCCACTATGGAACTCTGCCCTTGGGGGTTTTGCCCCATTTTAAACCGACCCAGGTGCTCGGAAAATCGAGCAGAGTTCCGGATCGACCAGAAATCTGCCAGATTTACCTACCGGAACTTTGCCAAAAAATGTACAAAACGTTGGGTTGTTAGCCTTCTTCCTTTAAAACTGATTTTAGCAATAAATTCAAATAACACATTCTTCAGGCCACAGTAGAGTCTTCCCTTTTTAAATGCATGGTGGTATCTTTTTGAATAGGTTAAAAATAATTTCT

>Frequency_2_QualityScore_FFHHGGGJJHIJJJIJJJJJJIJJIJJJIJJJJJJJIJJJJJJJJIJIHGFFEEEEEEDEDDDCDBDFEDDDDDACCCCACCCDCCCDCDDDDD_Mismatch_0_Sense_+_Library_PoolT
CGAGCAGAGTTCCGGATCGACCAGAAATCTGCCAGATTTACCTACCGGAACTTTGCCAAAAAATGTACAAAACGTTGGGTTGTTAGCCTTCTTC
>Frequency_2_QualityScore_FFHGGHGIIIJIIIJJJHIIJIIIGIIGGIIIIJJJIJIIIHIIIGHHGGGGFGGEEEEEEEEEDDCDCACCDDCDDDCCDDCCDEEDDDDCBD_Mismatch_2_Sense_+_Library_PoolT
CCCAGATGCTGGGAAAATCGAGCAGAGTTCCGGATCGACCAGAAATCTGCCAGATTTACCTACCGGAACTTTGCCAAAAAATGTACAAAACGTT
>Frequency_2_QualityScore_FFHHHHHJIJJJIJJJJJJJIIJIIJIIIIIIIJJGIJJJFIIHIIGGGGGGEEEEEEEEEEEEDDDDDDDEDDDDDDD7@CDDDCDDDDDDDD_Mismatch_0_Sense_+_Library_PoolT
ACCTACCGGAACTTTGCCAAAAAATGTACAAAACGTTGGGTTGTTAGCCTTCTTCCTTTAAAACTGATTTTAGCAATAAATTCAAATAACACAT
>Frequency_1_QualityScore_FFHGHHHJJJJJJJJJIJJJJJIJJJJJJJIGIGIJJJJJIJIGIJJJHJIJIIJJJIJJD_Mismatch_1_Sense_+_Library_PoolT
TAGCCTTCTTCCTTTAAAACTGATTTTAGCAATAAATACAAATAACACATTCTTCAGGCCA
>Frequency_1_QualityScore_DDFHHGHIGGGGHIIJIJHHIHIEIHIIJJJJHGIJJHHGJIHHGHHJJJIIGIJJJ=@FGGEHIIIHHHHHF;@DEFFEDDD_Mismatch_0_Sense_+_Library_PoolT
AATGTACAAAACGTTGGGTTGTTAGCCTTCTTCCTTTAAAACTGATTTTAGCAATAAATTCAAATAACACATTCTTCAGGCCA
>Frequency_1_QualityScore_FFHGHHHIIJJJJIGHIIJFHGIGIJIGIHIJGIJJIGIJJJIJIGIJIJJBHIJIJHJJJJIJHFHEH>DFFFFDEEDECCB_Mismatch_2_Sense_+_Library_PoolT
AAATGTACAAAACGTTGGGTTGTTAGCCTTCTTCCTTTAAAACTGATTTTAGCAATAAATACAAATAACACATTCTTCAGGCA
>Frequency_1_QualityScore_FFHHHHHJJJJJJIJJJJIIJJJJJJJJJJJJJIHIJIJIIJIJJJJJJJJIIIJJJIJJGIGIIIIIJIJJJGHHEEFEEDFEEDEEDDEDED_Mismatch_1_Sense_+_Library_PoolT
AATAAATTCAAATAACACATTCTTCAGGCCACAGTAGAGTCTTCCCTTTTTAAATGCATGTTGGTATCTTTTTGAATAGGTTAAAAATAATTTC
>Frequency_1_QualityScore_FFHHHHFIIJJIJJJJJJJJIIJJIJJIIJIJJJJJJJJJJJIJJJJHHHHFFFFFE=?>BDCFFECDDA??CDDD8<BDDDDDDCDCDDDDDD_Mismatch_1_Sense_+_Library_PoolT
GCAGAGTTCCGGATCGACCAGAAATCTGCCAGATTTACCTACCGGAACTTTGCCAAAAAATGTACAAAACGTTGGGTTTTTAGCCTTCTTCCTT
>Frequency_1_QualityScore_:BD42222AAAEBF+:3<CFB@1:1:?CD*?DBEB@DDC@99?BBDDDADB==BCE:@4)/.=)...=A>=(..77);A_Mismatch_0_Sense_+_Library_PoolT
AAATGTACAAAACGTTGGGTTGTTAGCCTTCTTCCTTTAAAACTGATTTTAGCAATAAATTCAAATAACACATTCTTCA
>Frequency_1_QualityScore_FFHHHHHJJJJJIGIJJJIJJJJIJJJIJJJJJJJJGIJJJJIJJIJIIIJHHFFFFDDEEEEDDDDDD@CDDDDDBACDDD?BD@BDDDDDDD_Mismatch_0_Sense_+_Library_PoolT
AATCGAGCAGAGTTCCGGATCGACCAGAAATCTGCCAGATTTACCTACCGGAACTTTGCCAAAAAATGTACAAAACGTTGGGTTGTTAGCCTTC
>Frequency_1_QualityScore_FFHHHFHIJJJJJJGIJJJGHIHGIJJJJJJJIJJJJJIJJIJJJFIJJIJJJJJJJJ;CCHE=EGGHGEHHHFDFFFCCEDDC_Mismatch_0_Sense_+_Library_PoolT
AAATGTACAAAACGTTGGGTTGTTAGCCTTCTTCCTTTAAAACTGATTTTAGCAATAAATTCAAATAACACATTCTTCAGGCCA
>Frequency_1_QualityScore_FFHHHHHJHIIJJJJJJIJJJJIJJJIJJJJJJJJJJJJJJJJJJJJIIHHHHHHFFFFFDDDDDFFFDCDDDBCDDD?BDDDDDDCDDDDDDD_Mismatch_0_Sense_+_Library_PoolT
GAGCAGAGTTCCGGATCGACCAGAAATCTGCCAGATTTACCTACCGGAACTTTGCCAAAAAATGTACAAAACGTTGGGTTGTTAGCCTTCTTCC
>Frequency_1_QualityScore_DDHHHHDFGHIJJIJJJJIJJJJJJGGGJJJJJJJIJIGIIJJJJIJIJIHIIJIJJJJJJIJIIIIFGEC_Mismatch_1_Sense_+_Library_PoolT
GTTGGGTTGTTAGCCTTCTTCCTTTAAAACTGATTTTAGCAATAAATACAAATAACACATTCTTCAGGCCA
>Frequency_1_QualityScore_FFHHHHHHIJHIJJJJJJIJJJJJJJHIJJJJJEHJJJIJJJJJJJFGIIJIJJJJJJIJJJIJJIIG=?EF_Mismatch_0_Sense_+_Library_PoolT
CGTTGGGTTGTTAGCCTTCTTCCTTTAAAACTGATTTTAGCAATAAATTCAAATAACACATTCTTCAGGCCA
>Frequency_1_QualityScore_FFHHHHHJJJJJJJIJIJJJJJJHIJJJIIJJJJJJJJJJJJJJIJJJJJJJIIJJHHHHHHH_Mismatch_0_Sense_+_Library_PoolT
TTTGCCAAAAAATGTACAAAACGTTGGGTTGTTAGCCTTCTTCCTTTAAAACTGATTTTAGCA
>Frequency_1_QualityScore_FFHHGHGE<CFEFEIGHJGIIJAFDHIEII<FHHIAEHFIIJJHGEHIIHGHHGFFFD6?CDCDDDDDDB(0?CDCADCCBDDDDDDDDDDBBD_Mismatch_1_Sense_+_Library_PoolT
TGGGAAAATCGAGCAGAGTTCCGGATCGACCAGAAATCTGCCAGATTTACCTACCGGAACTTTGCCAAAAAATGTACAAAACGTTGGGTTGTTA
>Frequency_1_QualityScore_FFHHHHHJJJJJJJJJJJJJJJJJJJJJJJJIJJJJJJJJJJJJBGIJJJJJJJJJJJJJIJJJJJHHHHFFFEF_Mismatch_0_Sense_+_Library_PoolT
TTGGGTTGTTAGCCTTCTTCCTTTAAAACTGATTTTAGCAATAAATTCAAATAACACATTCTTCAGGCCACAGTA
>Frequency_1_QualityScore_EFFHDHHJJJIJJJIJIIIJIJIJJJJJJJJJJJJJJJJJGIJJJJJJJHHHHHHFFDEEEEEFCDDDDDCDDDDDDDDDDCDDDDDDDDDCDD_Mismatch_0_Sense_+_Library_PoolT
AGAGTTCCGGATCGACCAGAAATCTGCCAGATTTACCTACCGGAACTTTGCCAAAAAATGTACAAAACGTTGGGTTGTTAGCCTTCTTCCTTTA
>Frequency_1_QualityScore_FFHHHHHIJJJJJJJJJJIJJDIIIJJJJJHIIJJCHHEHHHHHFFFFFFEEEEEECCDDDCDDEDEDDACDDDDEEDDDCDDDDDDDCDCEED_Mismatch_1_Sense_+_Library_PoolT
CCGGAACTTTGCCAAAAAATGTACAAAACGTTGGGTTGTTAGCCTTCTTCCTTTAAAACTGATTTTAGCAATAAATACAAATAACACATTCTTC
>Frequency_1_QualityScore_FFHHGGGJJJGJIIHIJIJIJGICHGIIGIIHGIIIDFGII@FHAGHIGHHHEFEEDFFFDCDCDEECCCDDDDDCDCA>CCCCCCDCDDDDDD_Mismatch_1_Sense_+_Library_PoolT
TACCTACCGGAACTTTGCCAAAAAATGTACAAAACGTTGGGTTGTTAGCCTTCTTCCTTTAAAACTGATTTTAGCAATAAATACAAATAACACA
>Frequency_1_QualityScore_FFHHHHHJJJJIIJJJJJJJJIJJJFHIHIJIJJJJJJJJJJJJJJJJJIHGEHHHHFFFFFFE@CEEEEDDDDDDDDDDDEEDEDDDDD_Mismatch_0_Sense_+_Library_PoolT
GCCAAAAAATGTACAAAACGTTGGGTTGTTAGCCTTCTTCCTTTAAAACTGATTTTAGCAATAAATTCAAATAACACATTCTTCAGGCCA
>Frequency_1_QualityScore_FFHGHHGJIIJJJJIJJIJJJJJGJJJJJIJIIJJJJJJJJIHIGEHIIIGGHHHHHFDEFDD=BDDDDCDDDDDDDDDDDDCCCCDDDCCDED_Mismatch_0_Sense_+_Library_PoolT
TCGACCAGAAATCTGCCAGATTTACCTACCGGAACTTTGCCAAAAAATGTACAAAACGTTGGGTTGTTAGCCTTCTTCCTTTAAAACTGATTTT
>Frequency_1_QualityScore_FFHHHHGJJJJJJJJJJIJJJJJJJJJJJJJJJIJJJJJJIGIJIJIFHGGHIJJJHHHHFEDDDDDDDCCDDDDDDDDDDDDDDDDCCACCED_Mismatch_0_Sense_+_Library_PoolT
GACCAGAAATCTGCCAGATTTACCTACCGGAACTTTGCCAAAAAATGTACAAAACGTTGGGTTGTTAGCCTTCTTCCTTTAAAACTGATTTTAG
>Frequency_1_QualityScore_FFHHHHHJJJJJJJJJJJJJJJJJJIJIJIJHJJIIFHIJJCGIIHHHHHHFFFFFFEEEEEDEDDDDDCEDEDDDDDDDACDDCDCCDDDDDD_Mismatch_0_Sense_+_Library_PoolT
TACCTACCGGAACTTTGCCAAAAAATGTACAAAACGTTGGGTTGTTAGCCTTCTTCCTTTAAAACTGATTTTAGCAATAAATTCAAATAACACA
>Frequency_1_QualityScore_FFHHHHHJJJJJJJJJIJIIJIIIIJJJJJJJJJJIJJJJJJJJJJJJJJHHGHFFCDECFEECCDDDBCBDD<BDDDDDDDDDDDDDDDDDDD_Mismatch_0_Sense_+_Library_PoolT
GAGTTCCGGATCGACCAGAAATCTGCCAGATTTACCTACCGGAACTTTGCCAAAAAATGTACAAAACGTTGGGTTGTTAGCCTTCTTCCTTTAA
>Frequency_1_QualityScore_FFHHHHHJJJJJJJJJJJJJJJJJJJJJJJJJJJJJJJIJJIIJJJIFHIJJAHHDFFFFEEEEEEDDDCCDCCCDCDDDDEDEDDDCCCD_Mismatch_0_Sense_+_Library_PoolT
TCTGCCAGATTTACCTACCGGAACTTTGCCAAAAAATGTACAAAACGTTGGGTTGTTAGCCTTCTTCCTTTAAAACTGATTTTAGCAATAA
>Frequency_1_QualityScore_?D8<FDFHBB+ACI<@FAB@FGI@_Mismatch_0_Sense_+_Library_PoolT
CAAATAACACATTCTTCAGGCCAC
>Frequency_1_QualityScore_FFHHHHHJJIJJJJJJJJJJJJJJJJJJJJJJJJJJJJJJJJJFFHHIIJJJJEHHHFEFDCDDDCDDDDDDDDDDDDCCDDDDDDDEDEDDDD_Mismatch_0_Sense_+_Library_PoolT
CAGAAATCTGCCAGATTTACCTACCGGAACTTTGCCAAAAAATGTACAAAACGTTGGGTTGTTAGCCTTCTTCCTTTAAAACTGATTTTAGCAA
>Frequency_1_QualityScore_FFGHHHHJJJJJIIFHHIJJJJJJJIJJJJGGIJJJIJJJJ_Mismatch_0_Sense_+_Library_PoolT
GATTTTAGCAATAAATTCAAATAACACATTCTTCAGGCCAC
>Frequency_1_QualityScore_FFHHHHHJJJJJJJIJJJJJJJIIIIIIJJJHIJJJFHJIJJIJJJHHHHHHFFFFFFEEEEEEDEDEDCDDDDDDEEDDDDDDDDDDDDDDDE_Mismatch_1_Sense_+_Library_PoolT
ACCGGAACTTTGCCAAAAAATGTACAAAACGTTGGGTTGTTAGCCTTCTTCCTTTAAAACTGATTTTAGCAATAAATACAAATAACACATTCTT
>Frequency_1_QualityScore_FFHGFHHIJIEFIJJHIIFFGGIIJJIGDFHIIIJGHIJIIHHHIIIDIGDHHH?CHHFBDDDFEEEDECCDCCCDACB9_Mismatch_0_Sense_+_Library_PoolT
GTACAAAACGTTGGGTTGTTAGCCTTCTTCCTTTAAAACTGATTTTAGCAATAAATTCAAATAACACATTCTTCAGGCCA
>Frequency_1_QualityScore_FFHHHHHJJJGIJIJJJJJJJIJIJJJJJJJJJJJJJJJJJJJJJIJJHFGIJIHJIJJJJJJIHHHHHHHFFFF_Mismatch_0_Sense_+_Library_PoolT
AAACGTTGGGTTGTTAGCCTTCTTCCTTTAAAACTGATTTTAGCAATAAATTCAAATAACACATTCTTCAGGCCA
>Frequency_1_QualityScore_FFHHGHFIJJJIIIIGGIIEGIHGIEIIJJJJIGIIIJHIJJJJIJHHHHHHFFFFFCDEDEEECCDEDEDDCDCDDACDDDECCDCCCDDDCA_Mismatch_0_Sense_+_Library_PoolT
CTACCGGAACTTTGCCAAAAAATGTACAAAACGTTGGGTTGTTAGCCTTCTTCCTTTAAAACTGATTTTAGCAATAAATTCAAATAACACATTC
>Frequency_1_QualityScore_FFHHHGHIJJJJJJJJJJIJJJJJJJJJJJJJJIJIJGIJJIFHIFIDHGEFHHHFFFFFEEEEEDEDDCDCDCDDEDEDDDDDDD@CDDDDDD_Mismatch_0_Sense_+_Library_PoolT
CAGATTTACCTACCGGAACTTTGCCAAAAAATGTACAAAACGTTGGGTTGTTAGCCTTCTTCCTTTAAAACTGATTTTAGCAATAAATTCAAAT
>Frequency_1_QualityScore_D8?C>>?FGG7?;:?BFA:?CG1C?0@GG@A@;(.8=B@=9@)=C=@77@;>AEH6B/9855;>>;>>C<981>DBB@_Mismatch_1_Sense_+_Library_PoolT
TGGGAAAATCGAGCAGAGTTCCGGATCGACCAGAAATCTGCCAGATTTACCTACCGGAACTTTGCCAAAAAATGTACA
>Frequency_1_QualityScore_DDFHAHD<EGIIIEEHHGHG6D>FGEHCGIIFEHEHEEHIIIGHGHEEHFEADFFF@C@C>=A;@;>@:?ADBDB?<<895?::ACCCCCCCDD_Mismatch_0_Sense_+_Library_PoolT
AGCAGAGTTCCGGATCGACCAGAAATCTGCCAGATTTACCTACCGGAACTTTGCCAAAAAATGTACAAAACGTTGGGTTGTTAGCCTTCTTCCT
>Frequency_1_QualityScore_FFHGGHHHIJJJHIJJJJJJJJJIJJIJJJJIIJJJJJIJJJJJJJJJJJIDHIJIIIHIHHGHHFFFFFFFEEEDDDDDCD_Mismatch_0_Sense_+_Library_PoolT
CAAAACGTTGGGTTGTTAGCCTTCTTCCTTTAAAACTGATTTTAGCAATAAATTCAAATAACACATTCTTCAGGCCACAGTA
>Frequency_1_QualityScore_FFHHHHHJJJJJHIIJIGHGIJIJJJJIJJJJJJJJJJJJJJJJIJJJIJJJJJJIIIIJIIJIJJHHHFHFFFFFFFEDD_Mismatch_1_Sense_+_Library_PoolT
ATGTACAAAACGTTGGGTTGTTAGCCTTCTTCCTTTAAAACTGATTTTAGCAATAAATTCAAATAACACATTCTTCAGGCA
>Frequency_1_QualityScore_BD>ACFDHGIIIFFHEHIIIIIE:DH6FGEHGGHIIIIHIGHFBHGEGHIIIBHI>EEAEE?>CHDDDECDEEAEACACCACDAA?BB_Mismatch_0_Sense_+_Library_PoolT
CAAAAAATGTACAAAACGTTGGGTTGTTAGCCTTCTTCCTTTAAAACTGATTTTAGCAATAAATTCAAATAACACATTCTTCAGGCCA
>Frequency_1_QualityScore_EFHHHHHIJJJJIJJJJJJIJJJJJIJJJJJJJJJJJJJJ_Mismatch_1_Sense_+_Library_PoolT
GATTTTAGCAATAAATACAAATAACACATTCTTCAGGCCA
>Frequency_1_QualityScore_DFHHHFHJBHIIJBBFHEIIIIIJJHCHIGHIIIJJJEEHIJIJIIGIIIEIGEGGEGFHIG_Mismatch_2_Sense_+_Library_PoolT
GCCTTCTTCCTTTAAAACTGATTTTAGCAATAAATTCAAATAACACATTCTTCAGGCCACGA
>Frequency_1_QualityScore_FFHHHHHJJJJJJJJJJJJJJJJJJJJJJJIFGHIJFHIHIJJIJHHHGHHFFFDFFEEEEECDDEDEDCDDDDDACDDCDDDDDDDDDDDDDE_Mismatch_0_Sense_+_Library_PoolT
ACCGGAACTTTGCCAAAAAATGTACAAAACGTTGGGTTGTTAGCCTTCTTCCTTTAAAACTGATTTTAGCAATAAATTCAAATAACACATTCTT
>Frequency_1_QualityScore_FFHGHHHJJJJJGIIJJJIIGHGIJJIIJIJJJJJJJIJJJJJJJJGIJJJIEH@GIJJIJJJIHHHHHHHFFFFFECEECDED_Mismatch_1_Sense_+_Library_PoolT
AAAATGTACAAAACGTTGGGTTGTTAGCCTTCTTCCTTTAAAACTGATTTTAGCAATAAATTCAAATAACACATTCTTCAGGCA
>Frequency_1_QualityScore_FADDHHGGJIIIIGGIIIIJJJJJEHHHHGHGGEHIHIIGIJJJGJJJDEEAFGC@DEHCHGIGIJJEGCEEECCCHB@@BCFECCEC@A>A?>_Mismatch_1_Sense_+_Library_PoolT
AGCCTTCTTCCTTTAAAACTGATTTTAGCAATAAATACAAATAACACATTCTTCAGGCCACAGTAGAGTCTTCCCTTTTTAAATGCATGGTGGT
>Frequency_1_QualityScore_;D>BC3AAG:EE?4AFFH?F@C:8BG??@?)9?B@DFFADFA9=CFDD=FAF@=47=C>EEFFEB);B;;?(>;;6>;@BBBBDBEBB?@@_Mismatch_0_Sense_+_Library_PoolT
TGCCAAAAAATGTACAAAACGTTGGGTTGTTAGCCTTCTTCCTTTAAAACTGATTTTAGCAATAAATTCAAATAACACATTCTTCAGGCCA
>Frequency_1_QualityScore_DEGD?FFAGGFBHB?GEFHECBGGGHHDGDBGHEEDDDFDH>=<CHGIDHIHIAG<@DEHE=?EFCB?CB;ACCDCC@CDA;>>=<???ACCCA_Mismatch_1_Sense_+_Library_PoolT
AAAAAATGTACAAAACGTTGGGTTGTTAGCCTTCTTCCTTTAAAACTGATTTTAGCAATAAATTCAAATAACACATTCTTCAGGCCACAGTACA
>Frequency_1_QualityScore_DFGHHHBGHIIIIGHEFBFHGGIIIIIGIIIIDIBEGGGIIIIIGIIIGIIIFHGEDCCECCCCCCCBB@BC@;;@CCB@B<ABBBB?B9ACCC_Mismatch_0_Sense_+_Library_PoolT
GGAAAATCGAGCAGAGTTCCGGATCGACCAGAAATCTGCCAGATTTACCTACCGGAACTTTGCCAAAAAATGTACAAAACGTTGGGTTGTTAGC
>Frequency_1_QualityScore_FFHHADHIJJJJJJJJJJJJJJJJIJJJJI_Mismatch_0_Sense_+_Library_PoolT
ATAAATTCAAATAACACATTCTTCAGGCCA
>Frequency_1_QualityScore_FFHGHHHIIIJFHIJIJJJJJJJJIJIJIJJJJJJJJJJJJJJIJJJJIJHGFFFFEEEEEEDDDDDDFCDDDDDDDDDDDBDDDDDDDDDDDD_Mismatch_0_Sense_+_Library_PoolT
ATCGAGCAGAGTTCCGGATCGACCAGAAATCTGCCAGATTTACCTACCGGAACTTTGCCAAAAAATGTACAAAACGTTGGGTTGTTAGCCTTCT
>Frequency_1_QualityScore_FFHHHHHJJJJIIJJJJIJJJJJJJJIJIJHIHIJJJHGIJJHIIHJJHHHHHHFFFFFFEEEEEEEDCDCCDEDDCCCCCDDDDDACACDDDD_Mismatch_1_Sense_+_Library_PoolT
TTACCTACCGGAACTTTGCCAAAAAATGTACAAAACGTTGGGTTGTTAGCCTTCTTCCTTTAAAACTGATTTTAGCAATAAATACAAATAACAC
>Frequency_1_QualityScore_FFHHHHHJJJJJJJJJJJJJJJJJIJIJJIIIJJJJJJEHIJJFHIIGHHHHFFFFFFEDEEEEEDDCCCDDEDFDDDDDCDCEEDDEDDDDDD_Mismatch_0_Sense_+_Library_PoolT
TTTACCTACCGGAACTTTGCCAAAAAATGTACAAAACGTTGGGTTGTTAGCCTTCTTCCTTTAAAACTGATTTTAGCAATAAATTCAAATAACA
>Frequency_1_QualityScore_FFHHHHHJIJJJJJIJIGJGEIJJIJIJIJJJJIIEIIJJJJIIJIJJIGIIGIJJJHHHHHGFDFFDFCEA>CEDDCDDDDDCDEDEDCCDDB_Mismatch_1_Sense_+_Library_PoolT
TTTGCCAAAAAATGTACAAAACGTTGGGTTGTTAGCCTTCTTCCTTTAAAACTGATTTTAGCAATAAATTCAAATAACACATTCTTCAGGCCAG
>Frequency_1_QualityScore_FFHHHHHIJJJEHIHIJJJJIJIJJJJJJJIGIJJIJHIJJJJJJJJJJJCFHIJIJJJJIJJIHHHHHEFFFFFF_Mismatch_0_Sense_+_Library_PoolT
AAAACGTTGGGTTGTTAGCCTTCTTCCTTTAAAACTGATTTTAGCAATAAATTCAAATAACACATTCTTCAGGCCA
>Frequency_1_QualityScore_EDHFFFHIEIEGGDIIIGIFCHHIG<CEFHB>:EEIIAFGEDCHHFGAEGGGC_Mismatch_0_Sense_+_Library_PoolT
TTCCTTTAAAACTGATTTTAGCAATAAATTCAAATAACACATTCTTCAGGCCA
>Frequency_1_QualityScore_FFHHHHHJJJJJJJJJIIJJJJIIIJJIIJJJJJJJJIJJJJIJJJDHIHFFFFFEFEEDED?CDDD?B@BBDDDDDDDDDDDDDDCCCDDCDC_Mismatch_0_Sense_+_Library_PoolT
CGGATCGACCAGAAATCTGCCAGATTTACCTACCGGAACTTTGCCAAAAAATGTACAAAACGTTGGGTTGTTAGCCTTCTTCCTTTAAAACTGA
>Frequency_1_QualityScore_FFHHHHHJIJJIIJIJJIJHIJJJJIJJIJJJJJJJIJJJJJJJJIIJJHHHHHHFFDDDDDDDDDDDDDDDDDDCDEEDDDDDBDDDDDDDDD_Mismatch_1_Sense_+_Library_PoolT
CTGGGAAAATCGAGCAGAGTTCCGGATCGACCAGAAATCTGCCAGATTTACCTACCGGAACTTTGCCAAAAAATGTACAAAACGTTGGGTTGTT
>Frequency_1_QualityScore_FFHFHGHIGHJGHJJJJJJJGIJJFHFGH<FEHHFGGII@FHGIG>EEFHEHHFEFFFFDCCACCECDD@DCDDCDDDDEEDDDCDDDDDCACC_Mismatch_1_Sense_+_Library_PoolT
CCTACCGGAACTTTGCCAAAAAATGTACAAAACGTTGGGTTGTTAGCCTTCTTCCTTTAAAACTGATTTTAGCAATAAATACAAATAACACATT
>Frequency_1_QualityScore_FFHHHFHIIJIHIJJJJJJJJJHHIJJJGIJJHIIHIJJJJJJJJFHGGIJGGHIJIJJJIIHHHHHHHFFFFCFEDEEEEDCDDDDDCDEDDD_Mismatch_0_Sense_+_Library_PoolT
CACAGTAGAGTCTTCCCTTTTTAAATGCATGGTGGTATCTTTTTGAATAGGTTAAAAATAATTTCTCTTTTTAAATGCATGGTGGTATCTTTTT
>Frequency_1_QualityScore_D?HDFHFI>F+AEGGGIGEHGIGGDCGGHECGBGHHHIIIIGIGH7CGIIIHGGDHIIIHHHHHEHEDD?>CC>;CA;>@@2-5;?CCCDDCCC_Mismatch_1_Sense_+_Library_PoolT
CACAGTAGAGGCTTCCCTTTTTAAATGCATGGTGGTATCTTTTTGAATAGGTTAAAAATAATTTCTCTTTTTAAATGCATGGTGGTATCTTTTT
>Frequency_1_QualityScore_FFHHHHHIIIJJJGIJJEHHHIIIJJJJJJFGHGIIJJIIJJJJGGIIIIIIIJJJJG_Mismatch_0_Sense_+_Library_PoolT
CCTTTTTAAATGCATGGTGGTATCTTTTTGAATAGGTTAAAAATAATTTCTCTTTTTA
>Frequency_1_QualityScore_FFGHHHGJJJIJJJJJJJJJJJJJJJJHIJIJJJJJJIJJJJJJJJIGIJJJJJJHHHHHHFFFFFFEE@CEEEDDDDDDDDDDEDDDDCCDDD_Mismatch_0_Sense_+_Library_PoolT
TTGCCAAAAAATGTACAAAACGTTGGGTTGTTAGCCTTCTTCCTTTAAAACTGATTTTAGCAATAAATACAAATAACACATTCTTCAGGTCAAA
>Frequency_1_QualityScore_FFHHFHGIIJJIJIJJJJIJJGIJJGGIJJJJCGIIIIIJIHHDFCDEECDDD>CDCCDDDDCDDDDDD@B@DDDDDCCCD5<BBBDCCCCDDD_Mismatch_1_Sense_+_Library_PoolT
ACCGACCCAGATGCTCGGAAAATCGAGCAGAGTTCCGGATCGACCAGAAATTTGCCAGATTTATCTGTCGGAGCTTTGCCGAAAAAGTTGCCAA
>Frequency_1_QualityScore_FFHHHHHGGIIIHHIJJJJJJJJJJJJJJJIJJJBGIIHIJIJJJJJIJJJJJEGIJJJHHHHHHFFFFEFFDEDEEEEDDEDDDDDBCDDEFD_Mismatch_0_Sense_+_Library_PoolT
GCCACAGTAGAGTCTTCCCTTTTTAAATGCATGGTGGTATCTTTTTGAATAGGTTAAAAATAATTTCTCTTTTTAAATGCATGGTGGTATCTTT
>Frequency_1_QualityScore_FFHHHHHJJJJJJJIGJJJJJGIIJJJIDGHJJIJJJJJJJJIJJJIJGEHHHHHFFFFFFEEEEDDDDBCDDDDDDCCBDDDDCDEEDDBDD?_Mismatch_2_Sense_+_Library_PoolC
ACCCAGATGCTGGGAAAATCGAGCAGAGTTCCGGATCGACCAGAAATCTGCCAGATTTACCTACCGGAACTTTGCCAAAAAATGTACAAAACGT
>Frequency_1_QualityScore_DDHADHB>FHGGFHCBCEHE<FHGEGEH*?CFAFH_Mismatch_1_Sense_+_Library_PoolC
TTAGCAATAAATTCAAATAACACATTCTTCAGGCA
