# Supplementary material for: Differential Gene Expression Reveals Candidate Genes for Drought Stress Response in Abies alba (Pinaceae)
Source: PLoS One. 2015 Apr 29;10(4):e0124564. doi: 10.1371/journal.pone.0124564 (PMC4414588; doi:10.1371/journal.pone.0124564)
Supplement: S3 File — (GZ) [file pone.0124564.s003.gz › comp16716_c0_seq1.fa]

>comp16716_c0_seq1 len=429 path=[1:0-328 330:329-396 398:397-428] : tr|D8S8R1|D8S8R1_SELML Putative uncharacterized protein OS=Selaginella moellendorffii GN=SELMODRAFT_419375 PE=3 SV=1 e-value: 4e-10 blast score: 64.7
GCCATTCATTGTTTATCGTGCTGCTGCCGGAAGCCTCAGAAAAGAAAATGTGCTCATCCATTTCTCCACCAGTCTGAGGGGCCCTTCTTCTTTGGTGAAAGGATGACTTTGGTGGATTTGGTTCTTGCCCCTGTGATCTCGTGGCTACCCGCGTTTGAAGCCCTCGGGGACATTAAGTTCCCTGGTCCGGAGCAGTGCCGCCGTATCCACAAATGCCTGGACGCCATGCGAGAGCTTCCCAACGTGGTGGCCACCGTTCCTCCTGCCGATTGGGTCGTGCAATACACTGGGGAATTGCGCCGATATGTTGCGGAGCATCATCCCGGTGGAGTTTAGTATGTTATAGGATGCCATATCCATTTTAATTTGTATTCAGGTCTGTAACCCTGGGCATGTTTTAGGTCGTCTCGTTACCATGTTGCATCAGGC

>Frequency_3_QualityScore_EFGEGGHIHIHHIHHIHJHHIHHHIIFIIIHJHIHIIIIIIJIEFIJIJHIFGIIGHIJIIHGHHIHHHHDEFFEFCFEDCDEEDDCCCDDDDC_Mismatch_0_Sense_+_Library_PoolT
TGGAGTTTAGTATGTTATAGGATGCCATATCCATTTTAATTTGTATTCAGGTCTGTAACCCTGGGCATGTTTTAGGTCGTCTCGTTACCATGTT
>Frequency_3_QualityScore_FFHHGGFHIGHIIHHIGHHHIIHGIHIIIIHIIHIHEGHIEFFFHIGHDDEC08>BCCDC@BCACB@A=>A=AACCBABDDDCCDD>>CBCCDA_Mismatch_0_Sense_+_Library_PoolT
TTGGTTCTTGCCCCTGTGATCTCGTGGCTACCCGCGTTTGAAGCCCTCGGGGACATTAAGTTCCCTGGTCCGGAGCAGTGCCGCCGTATCCACA
>Frequency_3_QualityScore_CDDFEEFHGDGGDEGGHHCDGDEGGFHEFEHFD<DAFGEFEEDDDC5=9<88:?BCBAABBBB?BCBAB@@@C>AAABBCBBDC;>AC@?CCBA_Mismatch_0_Sense_+_Library_PoolT
AATACACTGGGGAATTGCGCCGATATGTTGCGGAGCATCATCCCGGTGGAGTTTAGTATGTTATAGGATGCCATATCCATTTTAATTTGTATTC
>Frequency_3_QualityScore_EFHHHHGJJJJJJHIJIHIIIJIIJHIEIIJIIIJJIIHG?@CAB?ACCC>CEECEDDDDDDDDCCDDDCDEDDEEDDDDCDDADDEEDDDBCD_Mismatch_0_Sense_+_Library_PoolT
CTGGGGAATTGCGCCGATATGTTGCGGAGCATCATCCCGGTGGAGTTTAGTATGTTATAGGATGCCATATCCATTTTAATTTGTATTCAGGTCT
>Frequency_3_QualityScore_FFHHHHGIGJJJJJJJJJJ?GHBGDGHHIHIIJIJJJJJJIHJJJJJIJIIHHHHHGGGGFFEFFFFEEDDDDDDFEDDDDDDDDDDDBDDDDD_Mismatch_0_Sense_+_Library_PoolT
TTGCGGAGCATCATCCCGGTGGAGTTTAGTATGTTATAGGATGCCATATCCATTTTAATTTGTATTCAGGTCTGTAACCCTGGGCATGTTTTAG
>Frequency_3_QualityScore_FFHHHHHHJJJJJJJJJJJJAGIBFAFHIJHHJJIIJJJJJFHIIIIIHHIHHHGGGGFFFFEDEEFEEDECCDDDEEDDDDDDDDDDDBDEDC_Mismatch_0_Sense_+_Library_PoolT
GTTGCGGAGCATCATCCCGGTGGAGTTTAGTATGTTATAGGATGCCATATCCATTTTAATTTGTATTCAGGTCTGTAACCCTGGGCATGTTTTA
>Frequency_3_QualityScore_FFHHFHHJJJJJJJHIJJJIIIIHGDEFFFFFFFFFEEADE?B?DDDDBDDEDDEEEDDCDDDDDDDDDBCDEEEEDDEEADDEEEDCCBCDDD_Mismatch_0_Sense_+_Library_PoolT
GGGGAATTGCGCCGATATGTTGCGGAGCATCATCCCGGTGGAGTTTAGTATGTTATAGGATGCCATATCCATTTTAATTTGTATTCAGGTCTGT
>Frequency_3_QualityScore_EEGGGEGGIIGIIIIIJHHHFHIHIIJIHGEH>DEGHGGGGBFEEDEBDC=:ACCCDDBCDDCCC?@ACCB@??@>=?BDBDDDCC7@CCCDDC_Mismatch_0_Sense_+_Library_PoolT
GCGAGAGCTTCCCAACGTGGTGGCCACCGTTCCTCCTGCCGATTGGGTCGTGCAATACACTGGGGAATTGCGCCGATATGTTGCGGAGCATCAT
>Frequency_2_QualityScore_EEGHFEGHHEIIIFCHIEGEGGEGI@EGDCGCEFIEGE5;????ABCDCACDEEEDCBCBCDCCCBBB@<=AA?A?ABCEC?A<ACA?B?AC;?_Mismatch_1_Sense_+_Library_PoolT
GGGGAATTGCGCCGATATGTTGCGGAGCATCATCCGGGTGGAGTTTAGTATGTTATAGGATGCCATATCCATTTTAATTTGTATTCAGGTCTGT
>Frequency_2_QualityScore_FFHHHHHIIIIIJIIIGIIIBDGGIGGGEHICHHIIIIIGIIIIGHGGACCDEDBDDDCBA?AAC=BACBCAAA?@CD17=AA<ABDDCEDAAA_Mismatch_1_Sense_+_Library_PoolT
GGCCACCGTTCCTCCTGCCGATTGGGTCGTGCAATACACTGGGGAATTGCGCCGATATGTTGCGGAGCATCATCCGGGTGGAGTTTAGTATGTT
>Frequency_2_QualityScore_FFHGGHGHGHIIGIIIIIIIIIIIJJHGIIIIIIJJIGGFGEFEEECCCCCDCCDDDDDD;?B:?=ACCAACCEEECEEDDCDDACDDDCCECC_Mismatch_0_Sense_+_Library_PoolT
CGATTGGGTCGTGCAATACACTGGGGAATTGCGCCGATATGTTGCGGAGCATCATCCCGGTGGAGTTTAGTATGTTATAGGATGCCATATCCAT
>Frequency_2_QualityScore_FFHHGHHJJJJGIIJJIJJJJJJJEHICGEGHIIHIIJIIJJJJIHIIIHHHGHGGFGGGGFEEEEEEECEEEEECCDDDEEDDDDDDDDDCDC_Mismatch_0_Sense_+_Library_PoolT
ATATGTTGCGGAGCATCATCCCGGTGGAGTTTAGTATGTTATAGGATGCCATATCCATTTTAATTTGTATTCAGGTCTGTAACCCTGGGCATGT
>Frequency_2_QualityScore_FEGGHHHIJJIHGGIIIHIIGIJEIHIJJEIHIIIIIGHGGGGFGCEEDCACCDDDDDDDDDDCDDDDBBCCCCCCDAACCDDDDACDCAACCD_Mismatch_0_Sense_+_Library_PoolT
GTGGCTACCCGCGTTTGAAGCCCTCGGGGACATTAAGTTCCCTGGTCCGGAGCAGTGCCGCCGTATCCACAAATGCCTGGACGCCATGCGAGAG
>Frequency_2_QualityScore_FFGGHGHIIHIJIIIJJJJIAFGHIIJIIIIJIJIIEIIGHHGEEECE?CDDDDBACCDCCDDCDDBCCBCDDDDCBDCCDACBDDDCCDDCDC_Mismatch_0_Sense_+_Library_PoolT
CGCGTTTGAAGCCCTCGGGGACATTAAGTTCCCTGGTCCGGAGCAGTGCCGCCGTATCCACAAATGCCTGGACGCCATGCGAGAGCTTCCCAAC
>Frequency_2_QualityScore_FFHHGHHIIJIJJJJIIIIJJIIIJJIJJJJJHIJJJIIIIJJJIDGIIIIJIJJIJIIJJJIEHIIHIHIHIHGEGFCDCCEEDDCEDDDEDC_Mismatch_0_Sense_+_Library_PoolT
TTAGTATGTTATAGGATGCCATATCCATTTTAATTTGTATTCAGGTCTGTAACCCTGGGCATGTTTTAGGTCGTCTCGTTACCATGTTGCATCA
>Frequency_2_QualityScore_FFHGGHGIIGIIJJJJI=EHAEGGGGHEGIGEEGHHHGGGGGGEFFEEEEEEEEEEEEEDDEEEEEDDC=BCCDDDDDDDCBBCDD?CDDDDCD_Mismatch_0_Sense_+_Library_PoolT
GCGGAGCATCATCCCGGTGGAGTTTAGTATGTTATAGGATGCCATATCCATTTTAATTTGTATTCAGGTCTGTAACCCTGGGCATGTTTTAGGT
>Frequency_2_QualityScore_FFHHHHHJJGIIDGIIJIIIIGIIIJIIJJJIJBGGGIIEGIIIGGHHGGGFFFEECAABDDCDCDDDB?CDCECCDDDDDDDDCCCDDCD=?A_Mismatch_0_Sense_+_Library_PoolT
TTCCCAACGTGGTGGCCACCGTTCCTCCTGCCGATTGGGTCGTGCAATACACTGGGGAATTGCGCCGATATGTTGCGGAGCATCATCCCGGTGG
>Frequency_2_QualityScore_FFHHHHEHIGHGIIIIIIIIIJIJIJJIIJIJIIJIJJIJJJJHIJJJJIIJIJIJJIIIIIJJJJJIIHHFGGFACEEEEEEEDDDDDDBCCD_Mismatch_0_Sense_+_Library_PoolT
TCCCGGTGGAGTTTAGTATGTTATAGGATGCCATATCCATTTTAATTTGTATTCAGGTCTGTAACCCTGGGCATGTTTTAGGTCGTCTCGTTAC
>Frequency_2_QualityScore_FFHHHHHJJJJJJJJJJFIIIJJJIJJJJJDGI?DAEGFFDEEEEEEEEEEEEEDDDDDDDECDEEEECCDEDEEEEEEDDCCDDDEDCDDDDB_Mismatch_0_Sense_+_Library_PoolT
GCGCCGATATGTTGCGGAGCATCATCCCGGTGGAGTTTAGTATGTTATAGGATGCCATATCCATTTTAATTTGTATTCAGGTCTGTAACCCTGG
>Frequency_2_QualityScore_FFEGHEHGIIJJIIIJIIIIJJIIIJJJJJJJJIJJJJJIIIJJJIJJJJJJIHIJJIJIJIJIJIIIHFGGGGGFEEEEEDDDDDBCDDDDDD_Mismatch_0_Sense_+_Library_PoolT
GGTGGAGTTTAGTATGTTATAGGATGCCATATCCATTTTAATTTGTATTCAGGTCTGTAACCCTGGGCATGTTTTAGGTCGTCTCGTTACCATG
>Frequency_2_QualityScore_FFHHHHHJJIIJJJJJIIIJJIIIIIHIIJJIIJJJIHIHGGGGFFEEEDBCDAC?ACDCBCEEDEDEECCCDCDCDDDDDEDDEEEEDCEEDC_Mismatch_0_Sense_+_Library_PoolT
GTGCAATACACTGGGGAATTGCGCCGATATGTTGCGGAGCATCATCCCGGTGGAGTTTAGTATGTTATAGGATGCCATATCCATTTTAATTTGT
>Frequency_2_QualityScore_EFHGHH6CDCGHFIIGIHIIIIIIIIEGGEHIIIGCHDHGIGHIIIHIIGG?@>ACCCAC9?B8=@CDDACCCBCCCCBCDDC=@A@ACB???=_Mismatch_0_Sense_+_Library_PoolT
CTTTGGTGGATTTGGTTCTTGCCCCTGTGATCTCGTGGCTACCCGCGTTTGAAGCCCTCGGGGACATTAAGTTCCCTGGTCCGGAGCAGTGCCG
>Frequency_1_QualityScore_DDCDDH<DHGIIII<HGGGIIIIIIIIIGC>H9CHGD=FGAB<5@@B?A;>B3>ACCCCBB9A82<7(+98?<ABACC>CCCC@9-58<ABB<5_Mismatch_0_Sense_+_Library_PoolT
GGTCCGGAGCAGTGCCGCCGTATCCACAAATGCCTGGACGCCATGCGAGAGCTTCCCAACGTGGTGGCCACCGTTCCTCCTGCCGATTGGGTCG
>Frequency_1_QualityScore_FFHHHHGJJJJJJJJJGHIFHJIJIIJJIJJJJIJJJJJIGIIJJIEHDFDDDEEDCDDDDDDD?BDDCCDDDD<BDDDDEDDDDDDBDDDDDD_Mismatch_0_Sense_+_Library_PoolT
CGAGAGCTTCCCAACGTGGTGGCCACCGTTCCTCCTGCCGATTGGGTCGTGCAATACACTGGGGAATTGCGCCGATATGTTGCGGAGCATCATC
>Frequency_1_QualityScore_FFHGHHGIJIEGHGIJIJJJIIIJJJJJJGJJJIAFHGFIFHIEHFCDDDFFEEDEDD?B@CCDD@B;@BDBDDDDDBD>BDBCDDDDDB7>5<_Mismatch_2_Sense_+_Library_PoolT
CTTCCCAACGTGGTGGCCACCGTTCCTCCTGCCGATTGGGTCGTTCAATACACTGGGGAATTGCGCCGATATGTTGCGGAGCATCATCCGGGTG
>Frequency_1_QualityScore_FFHHHHHJJJIJJIGJBHIJJIIIJDIGIIGDHGHGGIIIIHHEHFFDDBC;>@CBBD@B;BBCCD>??CC@CACDBDDD9@?39<B>BBAC_Mismatch_0_Sense_+_Library_PoolT
CTACCCGCGTTTGAAGCCCTCGGGGACATTAAGTTCCCTGGTCCGGAGCAGTGCCGCCGTATCCACAAATGCCTGGACGCCATGCGAGAGCT
>Frequency_1_QualityScore_FFHHHDHGCGIIJIIIHBGHGEIJJGFGIJIJJJJJJJJJJJJJIIJIFHGIJJJIFGIIEHHGJJHGHFDFFFEEEEEDE:@@BDDDD?B98:_Mismatch_0_Sense_+_Library_PoolT
CCCGGTGGAGTTTAGTATGTTATAGGATGCCATATCCATTTTAATTTGTATTCAGGTCTGTAACCCTGGGCATGTTTTAGGTCGTCTCGTTACC
>Frequency_1_QualityScore_DDFHHHDGIJGHJEGHIJ0@GEHHBGIHGIHEHJGJGJGA=E19BDDFCDDBBD?@D@@CC>B9;BACDCCDDD?>9<<8<(28@B@@@A(:>C_Mismatch_2_Sense_+_Library_PoolT
GCACCGTTCCTCCTGCCGATTGGGTCGTGCAATACACTGGGGAATTGCGCCGATATGTTGCGGAGCATCATCCCGGTGGAGGTTAGTATGTTAT
>Frequency_1_QualityScore_FFHHHHHFHJJIJHIIIIJIJJJJIJIIJJJJJJIJIJJJJHHFFFFEEEDDBDDDDDDCDDDDD;@B?<:?CCCCDDEDDEEEDCCDD=CCDD_Mismatch_0_Sense_+_Library_PoolT
CCTGCCGATTGGGTCGTGCAATACACTGGGGAATTGCGCCGATATGTTGCGGAGCATCATCCCGGTGGAGTTTAGTATGTTATAGGATGCCATA
>Frequency_1_QualityScore_DDDFAFFGAGHB@FDHGG>HII)89BFAFDHGIGGGIFHEGEB<BEDDCCCBBBCCCC?A:?B?<?828<A>88<8?39:A>ACC?99>?0<<B_Mismatch_0_Sense_+_Library_PoolT
CTGGTCCGGAGCAGTGCCGCCGTATCCACAAATGCCTGGACGCCATGCGAGAGCTTCCCAACGTGGTGGCCACCGTTCCTCCTGCCGATTGGGT
>Frequency_1_QualityScore_FDHHHHHJJJJJJJJJJJJJJJJJJJJJJJHJJHGJJJJJJJIHHHHFFFFFEDCDDDDD@C?BDDDDDCCDDDDDDDBDDCDDBDDDDDDDDD_Mismatch_0_Sense_+_Library_PoolT
GCCTGGACGCCATGCGAGAGCTTCCCAACGTGGTGGCCACCGTTCCTCCTGCCGATTGGGTCGTGCAATACACTGGGGAATTGCGCCGATATGT
>Frequency_1_QualityScore_FFHHHHHJHIIHIJJJJJJJJJJJIJJIIIJJGHGIFIBFFHIIJHHHHHHFFFFDACEDDDDDDDDBDBDCDCDDB@BDDDDDDDDDDD5>>8_Mismatch_0_Sense_+_Library_PoolT
TCCCAACGTGGTGGCCACCGTTCCTCCTGCCGATTGGGTCGTGCAATACACTGGGGAATTGCGCCGATATGTTGCGGAGCATCATCCCGGTGGA
>Frequency_1_QualityScore_DFHHHHHIJJJFHIIJJDHIHGJIIJJIJJIJJJIGIIJJJJFHFDDDDDDDDDDDBDDDDDDDDDDDDDBDAA@CCDD@CDDBDDEEDDDDDD_Mismatch_0_Sense_+_Library_PoolT
TCCTCCTGCCGATTGGGTCGTGCAATACACTGGGGAATTGCGCCGATATGTTGCGGAGCATCATCCCGGTGGAGTTTAGTATGTTATAGGATGC
>Frequency_1_QualityScore_FFHHHHHJIJJJJJIJIJJJJJJJJJJ@FIHIFHIJJHIJJIIJJJHHFHHFFFFFFEEEEFEEDDDEEDEEEEEECDCCDDDEEDDDDDDDDD_Mismatch_0_Sense_+_Library_PoolT
CCGATATGTTGCGGAGCATCATCCCGGTGGAGTTTAGTATGTTATAGGATGCCATATCCATTTTAATTTGTATTCAGGTCTGTAACCCTGGGCA
>Frequency_1_QualityScore_<@D1CBAAB@0D;:D?B?DDD>??=86;;@CD@A((77A==;;?A9\9?;;;59?\88(4:A34>AA_Mismatch_1_Sense_+_Library_PoolT
GCCATGCGAGAGCTTCCCAACGTGGTGGCCACCGTTCCTCCTGCCGATTGGGTCGTGCCATACACTG
>Frequency_1_QualityScore_FFHHHHHJJJJJJJGIIIJJJIIIIJHHFFFFFDDBDDBDDDDDDDDD<BDAB@CCDDCEEEDDDEEDDDDDDDDDDDDEDDEEEEDDEEDCDE_Mismatch_0_Sense_+_Library_PoolT
GCAATACACTGGGGAATTGCGCCGATATGTTGCGGAGCATCATCCCGGTGGAGTTTAGTATGTTATAGGATGCCATATCCATTTTAATTTGTAT
>Frequency_1_QualityScore_FFGHGGHIJIHGIJIIGHGIJIIGIIJJI;AE?B.;@CCCACECDCCDDDDDDDDDDDDDEDCFEEEDDEDCDDEEEDDDDDDDDDEDCBBDDB_Mismatch_1_Sense_+_Library_PoolT
CGCCGATATGTTGCGGAGCATCATCCGGGTGGAGTTTAGTATGTTATAGGATGCCATATCCATTTTAATTTGTATTCAGGTCTGTAACCCTGGG
>Frequency_1_QualityScore_FFHGHHGIBHHGHIJJGGIIIIIIJJJJEHJHIHHIJJJJJJGHFECBEEE@ACDDDDBDBB@DDDDDDBBCCDDDDCDDDBBDBDBBCDBB7?_Mismatch_0_Sense_+_Library_PoolT
CGGAGCAGTGCCGCCGTATCCACAAATGCCTGGACGCCATGCGAGAGCTTCCCAACGTGGTGGCCACCGTTCCTCCTGCCGATTGGGTCGTGCA
>Frequency_1_QualityScore_DEHGHFDIIIIIGEF8?GGHEFCCFDHFIGGHIIIDFGGGFHEGCHGIIFHGGGIBFIGHGHEFDGIEHHHEHHFDEF@C;AA>CCCC>ABDDD_Mismatch_0_Sense_+_Library_PoolT
GCATCATCCCGGTGGAGTTTAGTATGTTATAGGATGCCATATCCATTTTAATTTGTATTCAGGTCTGTAACCCTGGGCATGTTTTAGGTCGTCT
>Frequency_1_QualityScore_DDDH?4D:CFADF>E@FHAEGGDFBBGG>BFAAFHB8=<?;ACC9.;@@:;A?CCC88/00<(+:::)55905??CC?>@B@>@>CC?@B><>>_Mismatch_0_Sense_+_Library_PoolT
GTGATCTCGTGGCTACCCGCGTTTGAAGCCCTCGGGGACATTAAGTTCCCTGGTCCGGAGCAGTGCCGCCGTATCCACAAATGCCTGGACGCCA
>Frequency_1_QualityScore_FFHHHHHJJJJIJJJJIJJIJJJJIJJFHHIJIJJJJHHH=DDDDACDDDCEDEFEDEDDDDDDDDDEECCDDDEEEECDDEDDDDEDDDDCDD_Mismatch_1_Sense_+_Library_PoolT
CTGGGGAATTGCGCCGATATGTTGCGGAGCATCATCCCGGTGGAGTTTAGTATGTTATAGGATGCTATATCCATTTTAATTTGTATTCAGGTCT
>Frequency_1_QualityScore_ADF@<<A9<)<?GA6DF>AFACFFFBF@8(@DE=EDDC?B:A;>>ABB5@:?::3>BBB@7)59@?43>@@:@>A4:>>ABBAA:8@@:AABDB_Mismatch_1_Sense_+_Library_PoolT
CCGATTGGGGCGTGCAATACACTGGGGAATTGCGCCGATATGTTGCGGAGCATCATCCCGGTGGAGTTTAGTATGTTATAGGATGCCATATCCA
>Frequency_1_QualityScore_DDH8ADD@EG<EHIEB4E@?D?08DGIGHG=2.=BFHFAFHB\5:?BB8;9;:(5:C:AC:?89A0+288(3<?BBBC9(:C9>CBB59<?BA@_Mismatch_1_Sense_+_Library_PoolT
CTGGTCCGGAGCAGTGCCGCCGTATCCACAAATGCCTGGACGCCATGCGAGAGATTCCCAACGTGGTGGCCACCGTTCCTCCTGCCGATTGGGT
>Frequency_1_QualityScore_FFHGHHHJIJJJJJJJJJGHIFHIJJJJJJJJJJJIJJJJJJHIHEHHBEDDDDDDDDD>CCDDDD<>?CDDD>@D>BBDDDDCD<90>BDDDD_Mismatch_1_Sense_+_Library_PoolT
TGCGAGAGCTTCCCAACGTGGTGGCCACCGTCCCTCCTGCCGATTGGGTCGTGCAATACACTGGGGAATTGCGCCGATATGTTGCGGAGCATCA
>Frequency_1_QualityScore_DFHHDHHIJIJJGHIIIGGGICHIEIJJJIJJIJIJJIJJJIJHGHHFBECABCDD?BDDABDDDCDCA:AB05?BDD(35&5?ADDCCCCCAA_Mismatch_1_Sense_+_Library_PoolT
GCCGCCGTATCCACAAATGCCTGGACGCCATGCGAGATCTTCCCAACGTGGTGGCCACCGTTCCTCCTGCCGATTGGGTCGTGCAATACACTGG
>Frequency_1_QualityScore_FFHHHHHJJJJJJIJIJJJIJJFHIJJIJJJJJJJHHHCHCFFFFEEEEFEEEEDDDDDDDDDDDDEDDFEEFDDEEDDEEEEEDDDDDDDEDD_Mismatch_0_Sense_+_Library_PoolT
GAATTGCGCCGATATGTTGCGGAGCATCATCCCGGTGGAGTTTAGTATGTTATAGGATGCCATATCCATTTTAATTTGTATTCAGGTCTGTAAC
>Frequency_1_QualityScore_@@FFFH<DD@AGGE)8BGHIGBHD>EBE@7;@D>ABBB?CCCC9>@?-)5828@?C:3+::34>C3:ACC3:?CCCCC::>A@A@@CCD::443_Mismatch_1_Sense_+_Library_PoolT
GCAATACACTGGGGTATTGCGCCGATATGTTGCGGAGCATCATCCCGGTGGAGTTTAGTATGTTATAGGATGCCATATCCATTTTAATTTGTAT
>Frequency_1_QualityScore_FFHHHHHGHIIJJJJJJJGGHHIJIFIJJIJJIJHHFFDEEEDEEDDD=ABBBDDDDDDBA@CDDDDDDCDDDBDDDD@CD<BD?CCDDDDDDD_Mismatch_0_Sense_+_Library_PoolT
GCCGCCGTATCCACAAATGCCTGGACGCCATGCGAGAGCTTCCCAACGTGGTGGCCACCGTTCCTCCTGCCGATTGGGTCGTGCAATACACTGG
>Frequency_1_QualityScore_FFHHHHFHJJIJGHEHIJJJIIJGGJJJJJIIJJJJJJJJEHFFFCCEEDDDDDBCDDDDDDDD>BDDDCCCDDCDEEEEEDEDCCDDDCDDDD_Mismatch_1_Sense_+_Library_PoolT
CTGCCGATTGGGTCGTGCAATACACTGGGGAATTGCGCCGATATGTTGCGGAGCATCATCCGGGTGGAGTTTAGTATGTTATAGGATGCCATAT
>Frequency_1_QualityScore_DBBHHDGIIGGGGGIGGGAFCGEGGGGGGGGGGCHFIIHHCHEDFFFE>=@DBA::>CC>ACD@ACDDCCCDDDDDCCCCDD<CDCDCC@CCAA_Mismatch_0_Sense_+_Library_PoolT
TGCAATACACTGGGGAATTGCGCCGATATGTTGCGGAGCATCATCCCGGTGGAGTTTAGTATGTTATAGGATGCCATATCCATTTTAATTTGTA
>Frequency_1_QualityScore_FFHHHGHIJJJJJJJIJICFGFGIJIIJJJEHIJJJJGGIJI8EHHHH?DFBCCDCCDDDDDDDBBBDB:@@BBDBDDDDD>CCDBB<@BDDDD_Mismatch_0_Sense_+_Library_PoolT
TGCGAGAGCTTCCCAACGTGGTGGCCACCGTTCCTCCTGCCGATTGGGTCGTGCAATACACTGGGGAATTGCGCCGATATGTTGCGGAGCATCA
>Frequency_1_QualityScore_DDFDHFFBGIGB+C:GH@??C?DC@G@B?@ADFHH@H<FEBB<<?7;?C>?\3,9ACCC:>?B@&09<?:9@3@>:@A4@CDDCCCCC?CCDD>_Mismatch_2_Sense_+_Library_PoolT
CTGCCGATTGGGTCGTTCAATACACTGGGGAATTGCGCCGATATGTTGCGGAGCATCATCCCGGTGGAGTTTAGTATGTTATAGGATGCTATAT
>Frequency_1_QualityScore_FFHGHHHIJJFGG@GHIJIHIJJIJIJJJJJJJJIIIJJHIDHIIJJIBBEAHHBDDDDFDEDDDBB;@<ACCA<44>CACDBDD>B<>B@BC:_Mismatch_0_Sense_+_Library_PoolT
ATGACTTTGGTGGATTTGGTTCTTGCCCCTGTGATCTCGTGGCTACCCGCGTTTGAAGCCCTCGGGGACATTAAGTTCCCTGGTCCGGAGCAGT
>Frequency_1_QualityScore_DFHHHHHJJJIIJIHIIJIIJJJIJJJIJJJJJJGIIHHHHHHFFFD>BD?BCCDDDCDDEBDEEEDDDCCDDDDDDDEDDDEEEDDEEDDEEE_Mismatch_1_Sense_+_Library_PoolT
CAATACACTGGGGAATTGCGCCGATATGTTGCGGAGCATCATCCGGGTGGAGTTTAGTATGTTATAGGATGCCATATCCATTTTAATTTGTATT
>Frequency_1_QualityScore_FFHHHHHJIJJJJGGIIJJJJJJBHEIJJJJJJIHIJIJJHIJJJJJHHFFFFFFEEEEED>@BDDDDDDDBDDDDDDDDDDDDDBBBDDDBDB_Mismatch_0_Sense_+_Library_PoolT
CACAAATGCCTGGACGCCATGCGAGAGCTTCCCAACGTGGTGGCCACCGTTCCTCCTGCCGATTGGGTCGTGCAATACACTGGGGAATTGCGCC
>Frequency_1_QualityScore_FFHHHHHJJFHJIJJJIJJJJJDGIBG?FHGIFIJJGIJJJJJGIJJJGGIJIHHHHHHECEFFFFDEFEEEEEEDDDEEDDDDDDDDCDDCDE_Mismatch_0_Sense_+_Library_PoolT
ATGTTGCGGAGCATCATCCCGGTGGAGTTTAGTATGTTATAGGATGCCATATCCATTTTAATTTGTATTCAGGTCTGTAACCCTGGGCATGTTT
>Frequency_1_QualityScore_FFHHHHHEGIFHFHHIJHJJJIJJJJIJIIJJJIIJJIJCHIJJJJJJIJIJJIIIJJHHHHHHHHHFFFFDDEEDDEEDDDDCDDDDDDDDDD_Mismatch_2_Sense_+_Library_PoolT
ATCCGGGTGGAGTTTAGTATGTTATAGGATGCCATATCCATTTTAATTTGTATTCAGGTCTGTAACCCTGGGCATGTTTTAGGTCATCTCGTTA
>Frequency_1_QualityScore_FFHHHFHJJIJIJJJJJJ@GHBFGHHFHFHHIJJJJJJJGGJJJIJJJIJHFHHHHHEFFFFFFEFEEEEEDDDEEDDDDDDDDCDDDDEDDDC_Mismatch_1_Sense_+_Library_PoolT
TGCGGAGCATCATCCGGGTGGAGTTTAGTATGTTATAGGATGCCATATCCATTTTAATTTGTATTCAGGTCTGTAACCCTGGGCATGTTTTAGG
>Frequency_1_QualityScore_FFHHHHHJJJJIIIJJIJJJJGIIJJHIGIIJJJJIJIJIFHIHHIGFGHHFFFEEEEEEDDDD@DBDDA@CDBBDBCCCDDDDDDDD?<ADDD_Mismatch_0_Sense_+_Library_PoolT
ATCCACAAATGCCTGGACGCCATGCGAGAGCTTCCCAACGTGGTGGCCACCGTTCCTCCTGCCGATTGGGTCGTGCAATACACTGGGGAATTGC
>Frequency_1_QualityScore_FFHHHHHJJEGHEHHHIJIGIIJJIJIJFJFIJJJJJJJIJJJJJJJJJJJIGIJJJJJJIJJJIJGHHEHFFFFEEECECDDDDDDDDDDDD@_Mismatch_1_Sense_+_Library_PoolT
TCATCCGGGTGGAGTTTAGTATGTTATAGGATGCCATATCCATTTTAATTTGTATTCAGGTCTGTAACCCTGGGCATGTTTTAGGTCGTCTCGT
>Frequency_1_QualityScore_DDHHHDHJJJJJJJJIIJJJJJJJIIGHJJJHHHHHFFF=AD=A;ACCCCCDECDEEEDDCDDDDCDDECDDDEDECDADDDDDEDDEDDCDDD_Mismatch_1_Sense_+_Library_PoolT
TGGGGAATTGCGCCGATATGTTGCGGAGCATCATCCCGGTGGAGTTTAGTATGTTATAGGATGCTATATCCATTTTAATTTGTATTCAGGTCTG
>Frequency_1_QualityScore_FFHGFHHJJGIIHGEEHIGGB@D6DFEEGBGHIIIICFGIIHHEFDECCEE@BDDB?BDCCDD1?>C>CCCDABB5@BDDCDDDBB?CCD@C:?_Mismatch_1_Sense_+_Library_PoolT
CCGCGTTTGAAGCCCTCGGGGACATTAAGTTCCCTGGTCCGGAGCAGTGCCGCCGTATCCACAAATGCCTGGACGACATGCGAGAGCTTCCCAA
>Frequency_1_QualityScore_FFHHHHDIIHIJIJHGGIIIIJJJGIJJHIJIIGIJJJIJHEHHHFFFFFDD;?BDBDDDBBBB?>@CCCCCCB?B?BDDDDDDDD@D>BDCDC_Mismatch_0_Sense_+_Library_PoolT
CTGGACGCCATGCGAGAGCTTCCCAACGTGGTGGCCACCGTTCCTCCTGCCGATTGGGTCGTGCAATACACTGGGGAATTGCGCCGATATGTTG
>Frequency_1_QualityScore_FFHHHGHJJJIIJJJIJJJJJIJIIJGIIJJJJJJJIJJJJIJJJIHHEDBDFEDECBDDDDDDDDCDDD>B?BDDDBDDDB@CCCACCC8?B8_Mismatch_0_Sense_+_Library_PoolT
GCCGTATCCACAAATGCCTGGACGCCATGCGAGAGCTTCCCAACGTGGTGGCCACCGTTCCTCCTGCCGATTGGGTCGTGCAATACACTGGGGA
>Frequency_1_QualityScore_DFHHHHGIJIJIIJJIGHJIGDGHEIGGGIGIJJBGIIJIJD6CEHAECAEBDDDDDDCCDBDBDDDDDCCDDDDBDDBBBDDDDDDB@CDCDD_Mismatch_0_Sense_+_Library_PoolT
ACATTAAGTTCCCTGGTCCGGAGCAGTGCCGCCGTATCCACAAATGCCTGGACGCCATGCGAGAGCTTCCCAACGTGGTGGCCACCGTTCCTCC
>Frequency_1_QualityScore_FDDHDHGIIGHGEEHGGGDF7FGDFGGGJIGFBFHIGGJGGGDHCGEIHGCGGGIHGGHGF=B@CFFDDCACCCDACAADCB@?CDBC>;AACC_Mismatch_1_Sense_+_Library_PoolT
TGCGGAGCATCATCCCGGTGAAGTTTAGTATGTTATAGGATGCCATATCCATTTTAATTTGTATTCAGGTCTGTAACCCTGGGCATGTTTTAGG
>Frequency_1_QualityScore_FDHHGHHJJJJJJFIIIIJJJJJJDBHGCGGJJJJJJJHHHHFFFFFEC=@@DDD@DDDDDDDCCDCDCABBB<>BCDDDDDDBDDDDCDDDBB_Mismatch_0_Sense_+_Library_PoolT
GACGCCATGCGAGAGCTTCCCAACGTGGTGGCCACCGTTCCTCCTGCCGATTGGGTCGTGCAATACACTGGGGAATTGCGCCGATATGTTGCGG
>Frequency_1_QualityScore_FFHHHHHGIEHHJJJJJJGHHIGIJIIJJIFHJJIJDHGIHIGGIEHHHHHFFFADEEDDDDD@@BDDDE@CCDD@BBBDDDDDDDDD@DB<A_Mismatch_0_Sense_+_Library_PoolT
CCAACGTGGTGGCCACCGTTCCTCCTGCCGATTGGGTCGTGCAATACACTGGGGAATTGCGCCGATATGTTGCGGAGCATCATCCCGGTGGAG
>Frequency_1_QualityScore_FFHHHFHJGIJJJJJJJJJJJJJJIJJJJHIJJIJGHIJHHGEFFFFFEEEDDBBDDDDDDDDDBDDDD@CDDD>BDDDDDDDDDDD5>BAB>C_Mismatch_1_Sense_+_Library_PoolT
CAACGTGGTGGCCACCGTTCCTCCTGCCGATTGGGTCGTGCAATACACTGGGGAATTGCGCCGATATGTTGCGGAGCATCATCCGGGTGGAGTT
>Frequency_1_QualityScore_FFHFHGG@GGHHCHHDGFHIHCC<DGGGFGGIIDHGHIIHFDCECEECCBBDCDDCDBBB?BDDDDDDDDBDBCDCCA>CD@BDD?BB<?C@BD_Mismatch_0_Sense_+_Library_PoolT
CTCGGGGACATTAAGTTCCCTGGTCCGGAGCAGTGCCGCCGTATCCACAAATGCCTGGACGCCATGCGAGAGCTTCCCAACGTGGTGGCCACCG
>Frequency_1_QualityScore_FFHHHHHJJJJJJJJ:DHDHGHIIJHIJJIJIJJJJJJJJJJJJJJJJJJHHHHHHHFFFFFFFFEEEEEEFEDDDDDDDDDDDADDDDDDCCD_Mismatch_1_Sense_+_Library_PoolT
GGAGCATCATCCGGGTGGAGTTTAGTATGTTATAGGATGCCATATCCATTTTAATTTGTATTCAGGTCTGTAACCCTGGGCATGTTTTAGGTCG
>Frequency_1_QualityScore_FFHHGHAGGGIEHDCHGIJJ>HCGHGIGJGEIEGIJIIJHBDBECCEDDDCD:@CCDDDDBBBDDDDBBDDD@@CDDDDD<<??ABDDDCDDDB_Mismatch_0_Sense_+_Library_PoolT
TCGGGGACATTAAGTTCCCTGGTCCGGAGCAGTGCCGCCGTATCCACAAATGCCTGGACGCCATGCGAGAGCTTCCCAACGTGGTGGCCACCGT
>Frequency_1_QualityScore_FFHHHHHJIIIJJJJJIJJJJEHHIIJJJIIJJJJJJGIIHHHFDDEEEDDDDDDDDBDDDDDDBDDCDCDDDDDDDDDDDDDDDDDDDDDCCD_Mismatch_0_Sense_+_Library_PoolT
CCGCGTTTGAAGCCCTCGGGGACATTAAGTTCCCTGGTCCGGAGCAGTGCCGCCGTATCCACAAATGCCTGGACGCCATGCGAGAGCTTCCCAA
>Frequency_1_QualityScore_FFHHHHDIJIJIGIIGHJDFIIJIJJIHIJJJJHCGIGHDFHHIJCHEHHHEFFDFCEEDEDD5/=CCA?BD@5<9>CDEDDDD>B>BC@AACC_Mismatch_0_Sense_+_Library_PoolT
GAGAGCTTCCCAACGTGGTGGCCACCGTTCCTCCTGCCGATTGGGTCGTGCAATACACTGGGGAATTGCGCCGATATGTTGCGGAGCATCATCC
>Frequency_1_QualityScore_FFFHFFHGJFHHIJJJJJJIHJJIIGIJJJIJJIIJIGIJJJIJJJJJJJHHIIHIIJIJJIIIIIJGCEHHHFFFFFDDDDDBBDDDDDD@CC_Mismatch_0_Sense_+_Library_PoolT
GGAGTTTAGTATGTTATAGGATGCCATATCCATTTTAATTTGTATTCAGGTCTGTAACCCTGGGCATGTTTTAGGTCGTCTCGTTACCATGTTG
>Frequency_1_QualityScore_FFHHHHBHICGIIJJJJJJJJJJJJIJJJIGIIJJJFIGHIGIHHGHHHFDFFDAB?CDDDDDD;BBDDECCDDD<BDDDDCDCCDDD@BB<B:_Mismatch_0_Sense_+_Library_PoolT
CCAACGTGGTGGCCACCGTTCCTCCTGCCGATTGGGTCGTGCAATACACTGGGGAATTGCGCCGATATGTTGCGGAGCATCATCCCGGTGGAGT
>Frequency_1_QualityScore_FFHHGHHJJJJJJJJJJJJJJJJJJJJJHIJJJJJJJHHHFBCD?B@CDEDDEEEFEEEECDDDDDDDDDDDDDDEEDEDDEEDEEEDDDDDDD_Mismatch_0_Sense_+_Library_PoolT
ACTGGGGAATTGCGCCGATATGTTGCGGAGCATCATCCCGGTGGAGTTTAGTATGTTATAGGATGCCATATCCATTTTAATTTGTATTCAGGTC
>Frequency_1_QualityScore_DDHHHHH@FH?EHHIGGHGGHIIFFGHJGIIJJIJGIJIIJJJJEGHIJJHIJJJJIIIHGHEC@CEFFFDDCCCBCDCCCDDDDDDDBDDDB?_Mismatch_0_Sense_+_Library_PoolT
ATCCCGGTGGAGTTTAGTATGTTATAGGATGCCATATCCATTTTAATTTGTATTCAGGTCTGTAACCCTGGGCATGTTTTAGGTCGTCTCGTTA
>Frequency_1_QualityScore_::80@;:CFFGB:,AA@HC+<CEF?F?<:?<G:D@FGF<0?8B?DFF3?=8B88@F;@=A;@;AEEDD<@>A@D@;>;@B_Mismatch_0_Sense_+_Library_PoolT
GGATGCCATATCCATTTTAATTTGTATTCAGGTCTGTAACCCTGGGCATGTTTTAGGTCGTCTCGTTACCATGTTGCATC
>Frequency_1_QualityScore_DDH<FBDGHIEGEDH@FEHIIIEFG?DGDHI@FHDEH>ECEHFF39@=A5>ADCCADCCDC@CCCA>CB:ACCCCE@@DCD@CCEC@4::@@@C_Mismatch_1_Sense_+_Library_PoolT
TACACTGGGGAATTGCGCCGATATGTTGCGGAGCATCATCCGGGTGGAGTTTAGTATGTTATAGGATGCCATATCCATTTTAATTTGTATTCAG
>Frequency_1_QualityScore_?BAF?FBBE<CHFHEGEG>FHGII<?::C@?FEFHFBFBA?@DGGEC@BGGGC@@C;A@ED;AA>B63;;7CC::?A?A05559>BCACC_Mismatch_1_Sense_+_Library_PoolT
CTTCTTTGGTGAAAGGATGACTTTCGTGGATTTGGTTCTTGCCCCTGTGATCTCGTGGCTACCCGCGTTTGAAGCCCTCGGGGACATTAA
>Frequency_1_QualityScore_DD?>FDHHGHGE<:CABFHIDHC0FHBDHDF9?9?F(7BBFE@=/B8;?3?77?@C3>=??B?C@>?BB<955>A4@@C<B599?C>ACAA??5_Mismatch_0_Sense_+_Library_PoolT
AGCTTCCCAACGTGGTGGCCACCGTTCCTCCTGCCGATTGGGTCGTGCAATACACTGGGGAATTGCGCCGATATGTTGCGGAGCATCATCCCGG
>Frequency_1_QualityScore_FDDCFHHGIJJJJJJJJJJIIJIJGIGGIIHIJJJIEHGHGDFIGIIHGGHIEDDCCGHIEEHFHGHHG@EHFF?CDFDCEEBDDDCDDCADCC_Mismatch_0_Sense_+_Library_PoolT
GAGTTTAGTATGTTATAGGATGCCATATCCATTTTAATTTGTATTCAGGTCTGTAACCCTGGGCATGTTTTAGGTCGTCTCGTTACCATGTTGC
>Frequency_1_QualityScore_FFHHHGHIJJJJIJIIJJJJIJJFIIBGGDGIJJJJJJIGHIJJHHHHHF<>BCDDDDDDDD?CDDDDDDDDBDB>BCCDDDDDDDD@@CDDDB_Mismatch_0_Sense_+_Library_PoolT
GGACGCCATGCGAGAGCTTCCCAACGTGGTGGCCACCGTTCCTCCTGCCGATTGGGTCGTGCAATACACTGGGGAATTGCGCCGATATGTTGCG
>Frequency_1_QualityScore_FFHHHHHGJJJIJJIJJIGIIJJIIIJJJJJFIJJJJJHHHHFF?CD=BDDDEDCDEEDDDCCCDCDDDDCDCA@@CDDEDC>CC@CDDDDEDC_Mismatch_0_Sense_+_Library_PoolT
TACACTGGGGAATTGCGCCGATATGTTGCGGAGCATCATCCCGGTGGAGTTTAGTATGTTATAGGATGCCATATCCATTTTAATTTGTATTCAG
>Frequency_1_QualityScore_FDHHFHHJJJJJJJJJJJJJJIHJJJJJIIIIIJDIGIIJJJGHJGIJCHGHEFEFDDDDDDCDDDCC;;CCDD@@A>BBDDDCCDCC9@DD@B_Mismatch_0_Sense_+_Library_PoolT
GTGGATTTGGTTCTTGCCCCTGTGATCTCGTGGCTACCCGCGTTTGAAGCCCTCGGGGACATTAAGTTCCCTGGTCCGGAGCAGTGCCGCCGTA
>Frequency_1_QualityScore_FFHFHGHIIJIJJJIGIJGGHI=GHEGIJJJIJIGHJJJIJJGHHF?DEDCBAC6?BBACCCCDDC@BD9<@DCDDDDDB9BDDD@@CD>B9@@_Mismatch_0_Sense_+_Library_PoolT
GCCATGCGAGAGCTTCCCAACGTGGTGGCCACCGTTCCTCCTGCCGATTGGGTCGTGCAATACACTGGGGAATTGCGCCGATATGTTGCGGAGC
>Frequency_1_QualityScore_FFHHHDHGII?FH=FGGIHJHIJJJJIJJFIFHHHIIJJIGIDGIJJIFGIIIHIJIIJIJHFHFHHHHCB@DBDDECD>ADDCDCACCDDDDD_Mismatch_2_Sense_+_Library_PoolT
ATCATCCGGGTGGAGTTTAGTATGTTATAGGATGCCATATCCATTTTAATTTGTATTCAGGTCTGTAACCCTGGGCATGTTTTAGGTCATCTCG
>Frequency_1_QualityScore_FFHHHFHIJJIJJJJJJ?FHAHHGIIJFIIJJJJJJIJIJIJJIJIJHHHHHFHHFFFFFBDDFFEDEE>CCCFEDDDDDDDDDDDCDDDDDCC_Mismatch_1_Sense_+_Library_PoolT
GCGGAGCATCATCCGGGTGGAGTTTAGTATGTTATAGGATGCCATATCCATTTTAATTTGTATTCAGGTCTGTAACCCTGGGCATGTTTTAGGT
>Frequency_1_QualityScore_FFHHHHHJJJJJJJIJJJJIJIJJJJJJJIJJIJJGHFFFFFEEEDDD>BBADACCEDDDEEDEEEEDDDDDDDDEEEEEDDEEEDDDEEDDDE_Mismatch_1_Sense_+_Library_PoolT
GCAATACACTGGGGAATTGCGCCGATATGTTGCGGAGCATCATCCCGGTGGAGTTTAGTATGTTATAGGATGCTATATCCATTTTAATTTGTAT
>Frequency_1_QualityScore_BDFHFHHJJJJJJIJIJCHIGHIJJGIJJIIJIJJIJBHGGGIJJIGHFHFFD;?BCDDDDCBDDDCDD@CCDDBBDDDCDDDDDDDDDDDDDD_Mismatch_0_Sense_+_Library_PoolT
TTTGGTTCTTGCCCCTGTGATCTCGTGGCTACCCGCGTTTGAAGCCCTCGGGGACATTAAGTTCCCTGGTCCGGAGCAGTGCCGCCGTATCCAC
>Frequency_1_QualityScore_FFHHHHHJJIJIIJCHIJJJJJIJIIHIJJJJJJJJIJHJJGIJJIHHHGFFFFDEEEEDDDBBDDDDBCBBBDADDCCCDDDDDD@BDDDDB>_Mismatch_0_Sense_+_Library_PoolT
CCACAAATGCCTGGACGCCATGCGAGAGCTTCCCAACGTGGTGGCCACCGTTCCTCCTGCCGATTGGGTCGTGCAATACACTGGGGAATTGCGC
>Frequency_1_QualityScore_FFAHHHHJJJHIJJJJJJJJIIJJJIJIJJJJJIJJJJJIHHHHHDFFDCDACDBDDBDDDBBDDDDDDDDDCDD39BBBDBDBDDBBDCDDCD_Mismatch_0_Sense_+_Library_PoolT
AGTGCCGCCGTATCCACAAATGCCTGGACGCCATGCGAGAGCTTCCCAACGTGGTGGCCACCGTTCCTCCTGCCGATTGGGTCGTGCAATACAC
>Frequency_1_QualityScore_FFHHHGHJJJJJIJHIIJJJJHIIGIJIIJJGHJGGIJIJIIJJJJJJIJGHHIIJJIJJIJGHHFEEBAD>@=B?>CCDBDCDDDBD&5<@CC_Mismatch_0_Sense_+_Library_PoolT
CCCTTCTTCTTTGGTGAAAGGATGACTTTGGTGGATTTGGTTCTTGCCCCTGTGATCTCGTGGCTACCCGCGTTTGAAGCCCTCGGGGACATTA
>Frequency_1_QualityScore_2<DFDDHBGGDCGHH@EF:DFGG<DHFHIIIAHGG@GHIIGEHEFC@BBF@F@=CAE>=A@E==CHCHEB;;>CECCCCCB=?@CD;?:?CCC_Mismatch_0_Sense_+_Library_PoolT
GGAGCATCATCCCGGTGGAGTTTAGTATGTTATAGGATGCCATATCCATTTTAATTTGTATTCAGGTCTGTAACCCTGGGCATGTTTTAGGTC
>Frequency_1_QualityScore_FFHGHHHJJJJJJJJJJJJJJJJJBHIHHHHHFFFFDABDBDCCDEDDDFEEEEEEDDDDDDDDDDDDEDDEEEEDDEEDEEEEEEDDDDDDDE_Mismatch_0_Sense_+_Library_PoolT
GGGAATTGCGCCGATATGTTGCGGAGCATCATCCCGGTGGAGTTTAGTATGTTATAGGATGCCATATCCATTTTAATTTGTATTCAGGTCTGTA
>Frequency_1_QualityScore_FFHHHHHJJJJIIJJJJJJJJJJIJIJJJJJJIJJIJJJJJJJIJJJFHHHFFFEFFED>BBDDB<CDB<?ACDDDDDCCDBBB@DDDDDDDD>_Mismatch_0_Sense_+_Library_PoolT
CAAATGCCTGGACGCCATGCGAGAGCTTCCCAACGTGGTGGCCACCGTTCCTCCTGCCGATTGGGTCGTGCAATACACTGGGGAATTGCGCCGA
>Frequency_1_QualityScore_FFHFFDDHD8FIIGBGHIJJJIE??FFHHHHGIFGHI=FGHGGCG;CCDEHGGGHHHHH<C3)773);@6>B>;(;@CACDDCBD?A@BDDBCD_Mismatch_0_Sense_+_Library_PoolT
TATGTTGCGGAGCATCATCCCGGTGGAGTTTAGTATGTTATAGGATGCCATATCCATTTTAATTTGTATTCAGGTCTGTAACCCTGGGCATGTT
>Frequency_1_QualityScore_FDDHHHHGJIHHEJIIJGJIGJJJJJJJJIIJJIGHJIGGGIJJGHEGGHIJII@HIJIIIGGGGFHIJFGGIGGGHEHHEEEEFEEECEC(;@_Mismatch_1_Sense_+_Library_PoolT
GTTTAGTATGTTATAGGATGCCATATCCATTTTAATTTGTATTCAGGTCTGTAACCCTGGGCATGTTTTAGGTCATCTCGTTACCATGTTGCAT
>Frequency_1_QualityScore_FFHHHHHJJJJJIJJJFHIIJJGHIIIJJJJJJIJJJJJJIJJJJJHHHDDDDDDFEDDDD>BDDDCDDDDDDDBDDBBACCDDDEEEEEEEED_Mismatch_0_Sense_+_Library_PoolT
ACCGTTCCTCCTGCCGATTGGGTCGTGCAATACACTGGGGAATTGCGCCGATATGTTGCGGAGCATCATCCCGGTGGAGTTTAGTATGTTATAG
>Frequency_1_QualityScore_FFHHHHHJJHIJJJIJJJJJJJ?FHGHFGHGIIIJJIIJIJJJIJHHHEHFFFFCEFEEEEEEEEDEEEDDDDDDDDDDEDDDDDDDDDDDADE_Mismatch_1_Sense_+_Library_PoolT
ATGTTGCGGAGCATCATCCGGGTGGAGTTTAGTATGTTATAGGATGCCATATCCATTTTAATTTGTATTCAGGTCTGTAACCCTGGGCATGTTT
>Frequency_1_QualityScore_FFHHHHHJJJJIIJJIJJIJJJJJIJIIJIIJJJJJJJJHHFFFFCEDCEDDDDDDABBDDDDDDBDDCACDDDDDD@BDDDD?CBDDDBCDDD_Mismatch_0_Sense_+_Library_PoolT
GCAGTGCCGCCGTATCCACAAATGCCTGGACGCCATGCGAGAGCTTCCCAACGTGGTGGCCACCGTTCCTCCTGCCGATTGGGTCGTGCAATAC
>Frequency_1_QualityScore_FFHHHHHJJJJJJJGHJJJJIJJJJJJJIJJJIJHHHHHHFDCDDDDDDDDDDDD@BDBB>CCEDCDDEEDEEEDDDDDDDDDDDDEDDEEEED_Mismatch_1_Sense_+_Library_PoolT
CGGTCGTGCAATACACTGGGGAATTGCGCCGATATGTTGCGGAGCATCATCCCGGTGGAGTTTAGTATGTTATAGGATGCCATATCCATTTTAA
>Frequency_1_QualityScore_FDHHFHFHIIJIJIJJJJJJJJHIJJJJJIIIJJJJJJIIJJJJIJJJJJJJHIJJJJJJJJJJJJIIJHIIJJIHHHHFFFDEEDDDDDDDDE_Mismatch_0_Sense_+_Library_PoolT
GTGGAGTTTAGTATGTTATAGGATGCCATATCCATTTTAATTTGTATTCAGGTCTGTAACCCTGGGCATGTTTTAGGTCGTCTCGTTACCATGT
>Frequency_1_QualityScore_DDHHHFHIIJJJJJJJIJJJJJJGIIJJJJJJJJJJHHHHHFFDCDDBDDCDDDDDD7@DBB:ACEDCDCDDDDEEDDDDDDDDDDDDECDEEE_Mismatch_1_Sense_+_Library_PoolT
TTGGGTCGTGCAATACACTGGGGAATTGCGCCGATATGTTGCGGAGCATCATCCGGGTGGAGTTTAGTATGTTATAGGATGCCATATCCATTTT
>Frequency_1_QualityScore_DDHHGGHGJEGIJJIIGIJGIJIGIJJJIJFHIIJHGEHHFFDABBAAACCDC@CCDCDDDEDD@CDDDCCACCDCDDEDDACCDCDDDDDECD_Mismatch_1_Sense_+_Library_PoolT
ACACTGGGGAATTGCGCCGATATGTTGCGGAGCATCATCCGGGTGGAGTTTAGTATGTTATAGGATGCCATATCCATTTTAATTTGTATTCAGG
>Frequency_1_QualityScore_FFHHGHHIIJGIIJJIJJGIIJIIJJHIJJJJJJJJJJJJJHHGHFFCDDDDDDDDDDDDBDDDD@ACECCDDEDEDEEDDDDDDDDDDDDE>C_Mismatch_1_Sense_+_Library_PoolT
AGATTGGGTCGTGCAATACACTGGGGAATTGCGCCGATATGTTGCGGAGCATCATCCCGGTGGAGTTTAGTATGTTATAGGATGCCATATCCAT
>Frequency_1_QualityScore_FFHHHHHJJJJJJJJJJJJJJBHIJJIJJJJJJJEHHEHEEFFFEFFEDEEEEEDDDDDDDEEDDEDCD@DCCCDEDDDEEDEDDDDDDDCDDD_Mismatch_1_Sense_+_Library_PoolT
AATTGCGCCGATATGTTGCGGAGCATCATCCCGGTGGAGTTTAGTATGTTATAGGATGCTATATCCATTTTAATTTGTATTCAGGTCTGTAACC
>Frequency_1_QualityScore_?D;B>FFDDFE<9AF<GHG9E;DGG;?6;DFGGB?1==@98;C82@<\;?_Mismatch_0_Sense_+_Library_PoolT
GCCATGCGAGAGCTTCCCAACGTGGTGGCCACCGTTCCTCCTGCCGATTG
>Frequency_1_QualityScore_FFHHHHFHIJJJJJJIIGIJJJJJIJJJJJJJJJJJJJJJIJJHFDDDDDDDDDDDDD;@DAB@CDDDCDDDEEEEEDDDDDDDDDDDDEDDEE_Mismatch_1_Sense_+_Library_PoolT
ATTGGGTCGTGCAATACACTGGGGAATTGCGCCGATATGTTGCGGAGCATCATCCGGGTGGAGTTTAGTATGTTATAGGATGCCATATCCATTT
>Frequency_1_QualityScore_FFHHGHGJJGIJJJJJJIJJJJJJJJJJJFJJJJHJJJJJHHHFFFDDDDDDDDDDDDBDDBDDDDDDD<?BDDDDDDDDDD>B@BADBCDDDD_Mismatch_0_Sense_+_Library_PoolT
CCGGAGCAGTGCCGCCGTATCCACAAATGCCTGGACGCCATGCGAGAGCTTCCCAACGTGGTGGCCACCGTTCCTCCTGCCGATTGGGTCGTGC
>Frequency_1_QualityScore_FFHHHHGJJJJJJJJJJJJGIJJJJHIJIJJJIJIIIJJJIIIHIJIGHGFFDDDDDDDEDDDD>BDDDDDDDDDDD@BDAB:?CDDDEEEEEE_Mismatch_1_Sense_+_Library_PoolT
GCCACCGTTCCTCCTGCCGATTGGGTCGTGCAATACACTGGGGAATTGCGCCGATATGTTGCGGAGCATCATCCGGGTGGAGTTTAGTATGTTA
>Frequency_1_QualityScore_DDAHHGF?FAAECHIJJEDGIGDGIIIGIIIJAHHIGGEEEEEFFFDCCCEEE<;??9@:ABBB>BD@B@:>@:<7959A:3>:@CBD>@9>B?_Mismatch_0_Sense_+_Library_PoolT
CCCAACGTGGTGGCCACCGTTCCTCCTGCCGATTGGGTCGTGCAATACACTGGGGAATTGCGCCGATATGTTGCGGAGCATCATCCCGGTGGAG
>Frequency_1_QualityScore_FFHHFHHGHGHIIJIIIIIIHIJJJHIJJJJJJJJJIJJJJJJJJJJJJJJJJJJIIJJJJIIJJIJJHEHHFFFFFFDECEDDDDDD@DBDDD_Mismatch_0_Sense_+_Library_PoolT
CCGGTGGAGTTTAGTATGTTATAGGATGCCATATCCATTTTAATTTGTATTCAGGTCTGTAACCCTGGGCATGTTTTAGGTCGTCTCGTTACCA
>Frequency_1_QualityScore_FFHHGHHJIJJJJJHJIJJJJJJJJJJFHIHHCHIIJIIJHHHHHHHFFFFFFEEDEEEDDFEEEDDEECDEEEFEDDDDDDDEEDDDDDDDDD_Mismatch_1_Sense_+_Library_PoolT
CCGATATGTTGCGGAGCATCATCCGGGTGGAGTTTAGTATGTTATAGGATGCCATATCCATTTTAATTTGTATTCAGGTCTGTAACCCTGGGCA
>Frequency_1_QualityScore_FFHHHHHJJJJJJJJJEGIFHFGHHJHIIJJJJJJJJIJJIJJJJJJJIJJJJIJJJJJIHHGHGHG@BCFEFEEEDEDDDDDDDCEEDDDDCC_Mismatch_0_Sense_+_Library_PoolT
CGGAGCATCATCCCGGTGGAGTTTAGTATGTTATAGGATGCCATATCCATTTTAATTTGTATTCAGGTCTGTAACCCTGGGCATGTTTTAGGTC
>Frequency_1_QualityScore_FFGHHHHJJJEGIFHHHIIJGIIIJJJJJJJIJJJJJJJJJJJJJJJIIJJJJIBFHIIIJIJJJJIJJHHHHHFFFFFCEEEEEDDDDDDDDD_Mismatch_0_Sense_+_Library_PoolT
ATCATCCCGGTGGAGTTTAGTATGTTATAGGATGCCATATCCATTTTAATTTGTATTCAGGTCTGTAACCCTGGGCATGTTTTAGGTCGTCTCG
>Frequency_1_QualityScore_FFHCFHFHEFHFHCDFGGIEGGGICDGGHGGHGGIEHHJJFIIJIGFGHHIIJIIJJIGIIJJJHHHHFDDDCEEEECEACD?BDDD?BDDDDD_Mismatch_1_Sense_+_Library_PoolT
GGGTGGAGTTTAGTATGTTATAGGATGCCATATCCATTTTAATTTGTATTCAGGTCTGTAACCCTGGGCATGTTTTAGGTCGTCTCGTTACCAT
>Frequency_1_QualityScore_FFHHHHHIJEGIFHFHIJJGIIIIIJJJJJJJJJJJJJJJJIJJJJJJJIJJIIJJJJJJIHIIJIIIJHHHHFFFFDEEEEDEDCDDDDDDD?_Mismatch_0_Sense_+_Library_PoolT
TCATCCCGGTGGAGTTTAGTATGTTATAGGATGCCATATCCATTTTAATTTGTATTCAGGTCTGTAACCCTGGGCATGTTTTAGGTCGTCTCGT
>Frequency_1_QualityScore_FFHHHHHJJIJJJJJJJJJJJJIHJJHIJIJJJJJIJJJJJJIJJJHBDFFFDDEBDDDBDDDDCDDDDABBBDDDDDDD>>BDDDCDDDBBBB_Mismatch_0_Sense_+_Library_PoolT
CGCCATGCGAGAGCTTCCCAACGTGGTGGCCACCGTTCCTCCTGCCGATTGGGTCGTGCAATACACTGGGGAATTGCGCCGATATGTTGCGGAG
>Frequency_1_QualityScore_FFHHHHHCGIEGHIJJHIIJJJJIGIJIHIHIGIDIGIIJJIJIJJIGEGHGEHFFFDFCBBDD?B8@CC@C>@CDDDDC>ACB>05>BC>CCC_Mismatch_1_Sense_+_Library_PoolT
TCTTTGGTGGATTTGGTTCTTGCCCCTGTGATCTCGTGGCTACCCGCGTTTGAAGCCCTCGGGGACATTAAGTTCCCTGGTCCGGAGCAGTGCC
>Frequency_1_QualityScore_DFHBFBFGHIGIIIIIC@FGHDIIIIIHHIIGFGFGHIDGHH?F@B?FFHICHFGCGGGIGIIIGGHGHEGECBBEFDD?BCCCCC@>;:ACEF_Mismatch_0_Sense_+_Library_PoolT
TTTAGTATGTTATAGGATGCCATATCCATTTTAATTTGTATTCAGGTCTGTAACCCTGGGCATGTTTTAGGTCGTCTCGTTACCATGTTGCATC
>Frequency_1_QualityScore_FFHHHHHJJJJJIIJJJJJJJJFHFGJIJJJJJJIHIICHHGIHHCHHHHFEFFFFBEEEEEEDDDEDDCDEDCDEEDDEEFEEDDCCDDCEED_Mismatch_1_Sense_+_Library_PoolT
GAATTGCGCCTATATGTTGCGGAGCATCATCCCGGTGGAGTTTAGTATGTTATAGGATGCCATATCCATTTTAATTTGTATTCAGGTCTGTAAC
>Frequency_1_QualityScore_FFFDFHGHEHIJHGIGJJIJJJIJIHFGGGHBFHJIFHIJJIEIIJGEHECHFFFFFFEEDDDFEDDEDC>>CDDDA>@CDCDDDDDBCBDBCC_Mismatch_0_Sense_+_Library_PoolT
CGATATGTTGCGGAGCATCATCCCGGTGGAGTTTAGTATGTTATAGGATGCCATATCCATTTTAATTTGTATTCAGGTCTGTAACCCTGGGCAT
>Frequency_1_QualityScore_FFHHHHHJJJCFHGHFHIIJHIIJJJJJJJJGIIHIIJJJJJJJJJJHHIJJJJJJIJJIJHHIJJHHHHHHFFFDEEDEEEDDDDDDDDDDDD_Mismatch_1_Sense_+_Library_PoolT
ATCATCCGGGTGGAGTTTAGTATGTTATAGGATGCCATATCCATTTTAATTTGTATTCAGGTCTGTAACCCTGGGCATGTTTTAGGTCGTCTCG
>Frequency_1_QualityScore_FFHHHHHJJJJJJJHIIII<GDCHEHIJJIJJGIIJJJJJJJJJJJHGHCHFDDDDDDBBDDDDDDDDCCCDDBBD?BDDDDBDBDDDCDDDCC_Mismatch_0_Sense_+_Library_PoolT
ATTAAGTTCCCTGGTCCGGAGCAGTGCCGCCGTATCCACAAATGCCTGGACGCCATGCGAGAGCTTCCCAACGTGGTGGCCACCGTTCCTCCTG
>Frequency_1_QualityScore_DDHBAADAEFGHHIFHGGB<@D8B8DEHH>CC8@GABEHHF@);7>3<@B,85<@53@ABDDBDCC?8?055<8>?<<<@DB(4+>9A3?0+8?_Mismatch_0_Sense_+_Library_PoolT
TTTGAAGCCCTCGGGGACATTAAGTTCCCTGGTCCGGAGCAGTGCCGCCGTATCCACAAATGCCTGGACGCCATGCGAGAGCTTCCCAACGTGG
>Frequency_1_QualityScore_FFHHHHHJHHIJJIJJJIJJJJJJIIJJJFHIJJJCHIJIIIIJJHHHHHFFFECEEEDDDDDDDDDDC>CDDBDDDDDDCDDDDDDBDDAB>C_Mismatch_1_Sense_+_Library_PoolT
AAACGTGGTGGCCACCGTTCCTCCTGCCGATTGGGTCGTGCAATACACTGGGGAATTGCGCCGATATGTTGCGGAGCATCATCCCGGTGGAGTT
>Frequency_1_QualityScore_BDHHHHGJIIJJJIIJHIIIGCFHJII=GGGHIJJJJJGEGIJJJGHGHGHFFDDDDDBC5;@CD;@B98@CDDDDBDD05<B@3>CACAADDD_Mismatch_0_Sense_+_Library_PoolT
TGGCCACCGTTCCTCCTGCCGATTGGGTCGTGCAATACACTGGGGAATTGCGCCGATATGTTGCGGAGCATCATCCCGGTGGAGTTTAGTATGT
>Frequency_1_QualityScore_FFHHHHHJJJJJJJJIJJIJIJJFHIHGIGHGBHIJJJIIIJJJIEHEHHHHFFFDDBDBBDDEDDDD@@DDDDDDDDDDD<@DAB>CCDDCCD_Mismatch_1_Sense_+_Library_PoolT
GGTGGCCACCGTTCCTCCTGCCGATTGGGTCGTGCAATACACTGGGGAATTGCGCCGATATGTTGCGGAGCATCATCCGGGTGGAGTTTAGTAT
>Frequency_1_QualityScore_FDHGHHHJJIJJIIIJJJGIJJJGJIJJGJGJJIJJJJJJJJGIIHHIIFHHHFDFEEEEEEDDBB;BBBDDDDDDDBBDCDDCDDDDDB@DDD_Mismatch_0_Sense_+_Library_PoolT
GTATCCACAAATGCCTGGACGCCATGCGAGAGCTTCCCAACGTGGTGGCCACCGTTCCTCCTGCCGATTGGGTCGTGCAATACACTGGGGAATT
>Frequency_3_QualityScore_EEGHGGEHGIHHHGGHGIHFIHDHHIHHIHFFGGFEFHIFCFHIHF;=?B@EGBDEFHCEHHF<DEHFFBBACGCCCEBABDCCBA>B@ADDDD_Mismatch_0_Sense_+_Library_PoolT
ATGCCATATCCATTTTAATTTGTATTCAGGTCTGTAACCCTGGGCATGTTTTAGGTCGTCTCGTTACCATGTTGCATCAGGCGCAGTTATATTA
>Frequency_3_QualityScore_FFHHHHHJJJJJJJJIHJJJJJJHHIJIJJJJJJJJJJJJJIJIJJJJHHIIJJJJHIIJJJJJHIIIHFHHGFFEDCC@CDEEEEDDDDEDCD_Mismatch_0_Sense_+_Library_PoolT
ATCCATTTTAATTTGTATTCAGGTCTGTAACCCTGGGCATGTTTTAGGTCGTCTCGTTACCATGTTGCATCAGGCGCAGTTATATTAAGTTGAT
>Frequency_3_QualityScore_FFHHHHHHHJJIJJJJJJJJJIIJJHJIJJJJHHIIIJJJIJJJJJJJIJJJJJJJJJJJIGHBEEFEFCDEECDECDDEDCDEDDDCDDDDDF_Mismatch_0_Sense_+_Library_PoolT
ATTCAGGTCTGTAACCCTGGGCATGTTTTAGGTCGTCTCGTTACCATGTTGCATCAGGCGCAGTTATATTAAGTTGATTAGTGTGAGAATTTAT
>Frequency_2_QualityScore_EDCEGHEFFHIIIGIIIIHIIGGGGHGIGIGIIIGIGGIE:AGGEDBGIIHIIIGIIIEEFIFFHAEGGCECDDC>CAA?ACEE@CB7?BBCCE_Mismatch_0_Sense_+_Library_PoolT
CCATTTTAATTTGTATTCAGGTCTGTAACCCTGGGCATGTTTTAGGTCGTCTCGTTACCATGTTGCATCAGGCGCAGTTATATTAAGTTGATTA
>Frequency_2_QualityScore_FFHHHHHIJJJJJIIJIJIJJJJIIIJJJIIJJJJJJHIJIIJIJJJJIIHIIIJIJJJIJJIIIJJIJIHHGFFFFFEEEEEEEDDCDDCAC?_Mismatch_0_Sense_+_Library_PoolT
TTATAGGATGCCATATCCATTTTAATTTGTATTCAGGTCTGTAACCCTGGGCATGTTTTAGGTCGTCTCGTTACCATGTTGCATCAGGCGCAGT
>Frequency_2_QualityScore_FEHHHHHJIIJJJIJJJJJIIJJJIIJJJJIJJJJJJJIIJJIJJJJJJJJJIIJJIIIJIJIGIIIIHHHFEEEEEEEEEEEDEDDDDDDDBC_Mismatch_0_Sense_+_Library_PoolT
GTTATAGGATGCCATATCCATTTTAATTTGTATTCAGGTCTGTAACCCTGGGCATGTTTTAGGTCGTCTCGTTACCATGTTGCATCAGGCGCAG
>Frequency_2_QualityScore_FFHHGGHJJIIIJIIIIJIJIJGGIHIIJJIIIIIIJJIJGHIJIJIHIIHGIIIGHIIIJJJIIGIHHHGGADEDDDACCDEEEACC>CDCCD_Mismatch_0_Sense_+_Library_PoolT
TCCATTTTAATTTGTATTCAGGTCTGTAACCCTGGGCATGTTTTAGGTCGTCTCGTTACCATGTTGCATCAGGCGCAGTTATATTAAGTTGATT
>Frequency_2_QualityScore_FFHHHHHIJIIJJJJJIIJJIIJJIJJJIIJHIHIIJJJIJHIIIIJHIIIIIJIIIIHHFFAECEEEFEEEECEDEDEDBCEDDDCDCDDCED_Mismatch_0_Sense_+_Library_PoolT
TTCAGGTCTGTAACCCTGGGCATGTTTTAGGTCGTCTCGTTACCATGTTGCATCAGGCGCAGTTATATTAAGTTGATTAGTGTGAGAATTTATT
>Frequency_2_QualityScore_DEFCEAEE>EEDA=DGGCCGHFAGEGGGGGIGHGGGGEGEGGEGGCFGECAFCCEFGIIIEDA9=@B?>;ACB7:?CC5?ABCBDC??AACC?B_Mismatch_0_Sense_+_Library_PoolT
TTTGTATTCAGGTCTGTAACCCTGGGCATGTTTTAGGTCGTCTCGTTACCATGTTGCATCAGGCGCAGTTATATTAAGTTGATTAGTGTGAGAA
>Frequency_1_QualityScore_FFHHGHHICDFDGHJJCHIGBEGEGICIEICFHDHGGIDHCHHHGGAHHDHIJEIIIIHHH;@DDDED@>A6@@CDCDDACDCDDDCCCDDEDD_Mismatch_0_Sense_+_Library_PoolT
TCAGGTCTGTAACCCTGGGCATGTTTTAGGTCGTCTCGTTACCATGTTGCATCAGGCGCAGTTATATTAAGTTGATTAGTGTGAGAATTTATTA
>Frequency_1_QualityScore_FFHHHHHJJJIJJJIIJJJIJIJJIHIJJJJJJJIJJIJJJJJJJJJJIJIHIJJJJJHIIHIIJJIHHHHFFFEFFFEEEDEEDDDBD?CCDD_Mismatch_0_Sense_+_Library_PoolT
AGGATGCCATATCCATTTTAATTTGTATTCAGGTCTGTAACCCTGGGCATGTTTTAGGTCGTCTCGTTACCATGTTGCATCAGGCGCAGTTATA
>Frequency_1_QualityScore_FFHHFHHJHIJJJJJJJJJJJJIJJJJJJHIJJIJJJHIJJJJJJIJJJJJJJJJJJHFFDEFEEEFED@@BCCDDDDCDDDCDDDDDDDFDEE_Mismatch_0_Sense_+_Library_PoolT
CAGGTCTGTAACCCTGGGCATGTTTTAGGTCGTCTCGTTACCATGTTGCATCAGGCGCAGTTATATTAAGTTGATTAGTGTGAGAATTTATTAA
>Frequency_1_QualityScore_FFHHHHHJJJJJJJJJJJJJJJJJHIJJJIIJHHJJJJJJJJJJJJJJIJJJJJJIJDEGHHHFFFFFFDEEDEEEDDEDDDDCDDDDBCDDDE_Mismatch_1_Sense_+_Library_PoolT
GGATGCCATATCCATTTTAATTTGTATTCAGGTCTGTAACCCTGGGCATTTTTTAGGTCGTCTCTTTACCATGTTGCATCAGGCGCAGTTATAT
>Frequency_1_QualityScore_FFHHHHHIJJJJJJJJJIJIJJJJJJHIJJJJIJJJIJJJJJJJHJJJJIHGHIIJIJIIIJIJIJJIHHHHHHFFFFDDADBDDEDFDDDDDD_Mismatch_0_Sense_+_Library_PoolT
CATATCCATTTTAATTTGTATTCAGGTCTGTAACCCTGGGCATGTTTTAGGTCGTCTCGTTACCATGTTGCATCAGGCGCAGTTATATTAAGTT
>Frequency_1_QualityScore_DEHGHHFIEHIJGIHGIJJJIJGIJJGGGGIIIFFHFFHIIFGHGHIJGHGGHEGIIJICHFAE;BFFFCCADECCECCCDDACDDA@:>CCDD_Mismatch_0_Sense_+_Library_PoolT
TATTCAGGTCTGTAACCCTGGGCATGTTTTAGGTCGTCTCGTTACCATGTTGCATCAGGCGCAGTTATATTAAGTTGATTAGTGTGAGAATTTA
>Frequency_1_QualityScore_FFHDHHHJIJJJJJJJJJJJJHJGJJJIFHJJJJJJHHJJJJJJJGJJIJIHIJJJJGHECCFFFFFEEEDECEDEDCDDCDDDDDDDDFDFDD_Mismatch_0_Sense_+_Library_PoolT
AGGTCTGTAACCCTGGGCATGTTTTAGGTCGTCTCGTTACCATGTTGCATCAGGCGCAGTTATATTAAGTTGATTAGTGTGAGAATTTATTAAA
>Frequency_1_QualityScore_FFHHHHHJJJIJJJJJIJJIJGHIJJGHIJJIIIJJJIJJHHIJJJJJJJJIJJJJJJIIJJJIJIIIIEHHHGFFFFEEEEEEEDEDDDDDDD_Mismatch_0_Sense_+_Library_PoolT
ATGTTATAGGATGCCATATCCATTTTAATTTGTATTCAGGTCTGTAACCCTGGGCATGTTTTAGGTCGTCTCGTTACCATGTTGCATCAGGCGC
>Frequency_1_QualityScore_FEHHHHHJJJJJFIJJJJJIJJJIIJJJJIIJJJJJJIIJJJIJJJJJJJJJJJJJJJJJHIJJJJIHIGIFHHHFFFFEEEEEECDDEDDDDD_Mismatch_0_Sense_+_Library_PoolT
GTATGTTATAGGATGCCATATCCATTTTAATTTGTATTCAGGTCTGTAACCCTGGGCATGTTTTAGGTCGTCTCGTTACCATGTTGCATCAGGC
>Frequency_1_QualityScore_FFGHHHHJJIIIIJJJIHHJJIHFHIHHHGHHEIIHIIIJIIJDHDGIBFIIGHIJJIIIIGIFGIEGICCCGHFGHHHFFD>CB>?C@CCCDC_Mismatch_0_Sense_+_Library_PoolT
ATGCCATATCCATTTTAATTTGTATTCAGGTCTGTAACCCTGGGCATGTTTTAGGTCATCTCGTTACCATGTTGCATCAGGCGCAGTTATATTA
>Frequency_1_QualityScore_DDFHHHHJIJIGJIJGHGGCFHGHHGIGGGGIGIJIDCFBGIIFFBD?@GHGFHIJIIJGHIIJJIJHGHBDFDD;CDEEDFED@>CCCDDDC>_Mismatch_0_Sense_+_Library_PoolT
ATTTTAATTTGTATTCAGGTCTGTAACCCTGGGCATGTTTTAGGTCGTCTCGTTACCATGTTGCATCAGGCGCAGTTATATTAAGTTGATTAGT
>Frequency_1_QualityScore_DDHHHHHJJJJJJJJCHIJIJJJJJIJJJJJJJHIJJJJJGHIHHIJJGHGGIHJJIJJJHHHHHFFFDDD@CDEEEEEDDDFDDDDEDCDDDD_Mismatch_1_Sense_+_Library_PoolT
TAATTTTTATTCAGGTCTGTAACCCTGGGCATGTTTTAGGTCGTCTCGTTACCATGTTGCATCAGGCGCAGTTATATTAAGTTGATTAGTGTGA
>Frequency_1_QualityScore_FFGHHHHJJJJJJJJJJJJHJJJJJJJHIJJJJIJJJJIJJJGIJIIJJJJJJGEFHIJJHIJJIJGIHCHHHHHFFFFDDDD?CCDDDEEEDD_Mismatch_0_Sense_+_Library_PoolT
CCATATCCATTTTAATTTGTATTCAGGTCTGTAACCCTGGGCATGTTTTAGGTCGTCTCGTTACCATGTTGCATCAGGCGCAGTTATATTAAGT
>Frequency_1_QualityScore_FFHHHHHJJJIIJJIIJJHJIJIJJJJJJJJJJIJJHGIJJIJIIJJIJJIFHJIJJIIHIJJJHHHHHHFFCDDDDEDEFEEDDDD@CCDDCD_Mismatch_0_Sense_+_Library_PoolT
TTTTAATTTGTATTCAGGTCTGTAACCCTGGGCATGTTTTAGGTCGTCTCGTTACCATGTTGCATCAGGCGCAGTTATATTAAGTTGATTAGTG
>Frequency_1_QualityScore_DDHHHHFHGCEHI>FE;DFGGIGIII?EGGGGGGIGGGFGIIIIIEGBFCFG>>FCCBGC;CEEE<3;9?>@:39?AB_Mismatch_0_Sense_+_Library_PoolT
CTTCTTTGGTGAAAGGATGACTTTGGTGGATTTGGTTCTTGCCCCTGTGATCTCGTGGCACCCGCGTTTGAAGCCCTC
>Frequency_1_QualityScore_FDFHHFHIIIHHJJHFHIJJHGIIIIIIHIJJJHIJJJJJJJJIIIIIJIJJJHGGIIIJJIHHHHFFFFFFFEEECEEDBDBB?CCDDFDCDD_Mismatch_0_Sense_+_Library_PoolT
GCCATATCCATTTTAATTTGTATTCAGGTCTGTAACCCTGGGCATGTTTTAGGTCGTCTCGTTACCATGTTGCATCAGGCGCAGTTATATTAAG
>Frequency_1_QualityScore_FFHHHHHJJJGIJJJJJJIIIJJIJJJIJJJJJJJJIJJJJJJJJIJIJJJJJJJIJGHFFFEEEEEEEDDDDDDDDDDDDDDDEDEDDDDCDD_Mismatch_0_Sense_+_Library_PoolT
AAAGAAAATGTGCTCATCCATTTCTCCACCAGTCTGAGGGGCCCTTCTTCTTTGGCGAAAGAATGTCTCGAGATACCAAACTATTCCTCTGTTT
>Frequency_1_QualityScore_DDHHHFHGHIEIEIFHHHGBHGGEEHJJJIIFGDF@FHGIIFDGIIFDHHHGGJ>FHIGHHGGCGHEDDF@CCCEDEDCACDDCCAD:@CACDD_Mismatch_0_Sense_+_Library_PoolT
ATTTGTATTCAGGTCTGTAACCCTGGGCATGTTTTAGGTCGTCTCGTTACCATGTTGCATCAGGCGCAGTTATATTAAGTTGATTAGTGTAAGA
>Frequency_1_QualityScore_FFHHHHHIJJJGIJJJIJJJGHGGIJJJIJIGIIJJJJIJIJJJJHHIIIIJJHIIJJJIJGIJJIJJHFGHFFDDDCCCCDDDEDCCCCCADD_Mismatch_0_Sense_+_Library_PoolT
CATTTTAATTTGTATTCAGGTCTGTAACCCTGGGCATGTTTTAGGTCGTCTCGTTACCATGTTGCATCAGGCGCAGTTATATTAAGTTGATTAG
>Frequency_1_QualityScore_FFHHHHHJJJJJJIIJJJJJJJJJJJJJJJJIJIJJJJHIJJJIJJIJJJJJJJHIJIIJIIJJJHHDDDCEEEFEEEDCDDCDDEDCDEDDD@_Mismatch_0_Sense_+_Library_PoolT
ATTTGTATTCAGGTCTGTAACCCTGGGCATGTTTTAGGTCGTCTCGTTACCATGTTGCATCAGGCGCAGTTATATTAAGTTGATTAGTGTGAGA
>Frequency_1_QualityScore_FFHHHHHJJJJJJJJJIJJJJJJDHIIJIJJJJJJJJJJJIJJHJHHIGJHHHFFDDDDDDDDDDDDDDBBDDDDDDCCDEDCDBB@DDCD@BD_Mismatch_0_Sense_+_Library_PoolT
CGGAAGCCTCAGAAAAGAAAATGTGCTCATCCATTTCTCCACCAGTCTGAGGGGCCCTTCTTCTTTGGCGAAAGAATGTCTCGAGATACCAAAC
>Frequency_1_QualityScore_FFDHHGHJJJJJJJJJJJJJJJJIIIJJJJJJIIJJGIJJJJIJJIJIIJHIJIIJJHGHHIHHHHFFFDFCDCEEDEEDDDDDDD=@8@CDAD_Mismatch_0_Sense_+_Library_PoolT
GGATGCCATATCCATTTTAATTTGTATTCAGGTCTGTAACCCTGGGCATGTTTTAGGTCGTCTCGTTACCATGTTGCATCAGGCGCAGTTATAT
>Frequency_1_QualityScore_FFHHHHHJJJJJIJJJGJJJJIIJJJJIJJJJIJJHHIJJIJJJJJJJJJIJJHIIIIJJIJJIJJJIHDGHHHHHHFFFFFD@CCEDD@D8@;_Mismatch_0_Sense_+_Library_PoolT
ATAGGATGCCATATCCATTTTAATTTGTATTCAGGTCTGTAACCCTGGGCATGTTTTAGGTCATCTCGTTACCATGTTGCATCAGGCGCAGTTA
>Frequency_1_QualityScore_FFHHHHHJJJJJJJJJIHJJIIJJJJJHIJJJIJJHIJJJJJJHJJJJJJJJIJJHHFEDFFFDEBDCD>ACDDDDDDDDDCCDDDDDEDF_Mismatch_0_Sense_+_Library_PoolT
GGTCTGTAACCCTGGGCATGTTTTAGGTCGTCTCGTTACCATGTTGCATCAGGCGCAGTTATATTAAGTTGATTAGTGTGAGAATTTATTA
>Frequency_1_QualityScore_FFHHHHHJJJJJJJHIJJIJHIJJJJJJJJJJDGHIJJJIIJIJIJJDFIIIJIIHGIJJJJIJJJHHFE=CEEEEEDEDACCCCDDDCCDFEC_Mismatch_0_Sense_+_Library_PoolT
AATTTGTATTCAGGTCTGTAACCCTGGGCATGTTTTAGGTCGTCTCGTTACCATGTTGCATCAGGCGCAGTTATATTAAGTTGATTAGTGTAAG
>Frequency_1_QualityScore_2A:AFHEHGGIIJJJIJJFJIIJIGIJJIIGGGHIJJJJIIHHGIGIIHGIGGIHIGGFB9<;>@C>C>(>C@BCACC;ACCDD@A@@CCC@C_Mismatch_0_Sense_+_Library_PoolT
TTCAGGTCTGTAACCCTGGGCATGTTTTAGGTCGTCTCGTTACCATGTTGCATCAGGCGCAGTTATATTAAGTTGATTAGTGTGAGAATTTAT
>Frequency_1_QualityScore_FDHFHBFIIHIJJIJCEIIGHGGIIDFIIGIIHD9CDBDDHGGGGG<=GHIF@FCHGIIGGGGGEEE5?=C@C>>;?><CCEE:A=>BDB8CCD_Mismatch_1_Sense_+_Library_PoolT
TAGGATGCTATATCCATTTTAATTTGTATTCAGGTCTGTAACCCTGGGCATGTTTTAGGTCGTCTCGTTACCATGTTGCATCAGGCGCAGTTAT
>Frequency_1_QualityScore_FFHHHHHJHJJJJJJJIHJJIJJJJJJJJJJJJJIJJJJJIHIIIJIJJIJJJJJJJHJJJJJJIJJHG@DC=CEDEEEFEDACCDDDEDCCDD_Mismatch_0_Sense_+_Library_PoolT
TTAATTTGTATTCAGGTCTGTAACCCTGGGCATGTTTTAGGTCGTCTCGTTACCATGTTGCATCAGGCGCAGTTATATTAAGTTGATTAGTGTG
>Frequency_1_QualityScore_FFHHHHHJJJJJJJJJJJHIJJJJJGHJIIJJJHIJJJJJJIJJJJJJIJJJJJJF?EHHFFFFFFCFDCEEEEEDEDDDCDDDDDFDFEDDED_Mismatch_0_Sense_+_Library_PoolT
TCTGTAACCCTGGGCATGTTTTAGGTCGTCTCGTTACCATGTTGCATCAGGCGCAGTTATATTAAGTTGATTAGTGTGAGAATTTATTAAAATT
>Frequency_1_QualityScore_FFHHHHHJIIIJJJJJJJJJJHIIFH?FHIJHIJJIIJJJJIIJJIIJIJJJHGHHHHHFFFFFFFEEEDEEACCDDFDDDDDDDDDDDDDEEE_Mismatch_0_Sense_+_Library_PoolT
TGTTGCGGAGCATCATCCCGGTGGAGTTTAGTATGTTATAGGATGCCATATCCATTTTAATTTGTATTCAGGTCTGTAACCCTGGGCATGTAAA
>Frequency_1_QualityScore_FDFHHHHJJHIIJJJJJJJJJJJJJJJHIJJJJJIIIIIIJJIJIJJJJJIJJJJJJIJIJHHFFDEEEDEEEDDACCCDDEDDDEDDDDDDDD_Mismatch_0_Sense_+_Library_PoolT
GTATTCAGGTCTGTAACCCTGGGCATGTTTTAGGTCGTCTCGTTACCATGTTGCATCAGGCGCAGTTATATTAAGTTGATTAGTGTGAGAATTT
>Frequency_1_QualityScore_FFHHHHHJIJJJJJJ?GHBGDGHGIGGIJHIJJJJJGJIIJJIGIJJIJJJJHIIJHHFHHHHEEFDFFEEFEEEDDDDDDDDDADEDDDDDDD_Mismatch_1_Sense_+_Library_PoolC
GGAGCATCATCCGGGTGGAGTTTAGTATGTTATAGGATGCCATATCCATTTTAATTTGTATTCAGGTCTGTAACCCTGGGCATGTTTTAGGTCG
>Frequency_1_QualityScore_FFHHHHHJJJJIJJIIJJIJJJJJJJJJJJJIIJJJJIJIJJJJJJGJHHHGGHHHFFFFFFEEEEEEEBDDCDDDCDDBDDDDDDDDDDDDDD_Mismatch_0_Sense_+_Library_PoolC
GCCATTCATTGTTTATCGTGCTGCTGCCGGAAGCCTCAGAAAAGAAAATGTGCTCATCCATTTCTCCACCAGTCTGAGGGGCCCTTCTTCTTTG
>Frequency_1_QualityScore_FF@HHFHIIGEHDHIFHICGIFHF@GHEHIGGHHIGC@HGGGHIEBHEE<@?@D@CDCDD8>B?C>ACCCB@@BDDBB@?CCCADDE>@DDECD_Mismatch_0_Sense_+_Library_PoolC
CCGTTCCTCCTGCCGATTGGGTCGTGCAATACACTGGGGAATTGCGCCGATATGTTGCGGAGCATCATCCCGGTGGAGTTTAGTATGTTATAGG
>Frequency_1_QualityScore_FFHHHHHJJIIJJJJJJJJGHIIJJJJIJHIJIIIJJIJIJJHHJGIIIJJJGJJIIIAHEDDCCFFBC@CCECCEDDDDDDDDCDDDDCFDBC_Mismatch_0_Sense_+_Library_PoolC
CAGGTCTGTAACCCTGGGCATGTTTTAGGTCGTCTCGTTACCATGTTGCATCAGGCGCAGTTATATTAAGTTGATTAGTGTGAGAATTTATTAA
>Frequency_1_QualityScore_FFHHHHHJJIFHJIJJJJFFIIHHIJJIJJIIJIJIIJJIIJJHGGHIGIGFHIJJJJJIIJJJJIHHHHFFBD=CDEDDDDFDEEDDCCDCAC_Mismatch_0_Sense_+_Library_PoolC
TTTTAATTTGTATTCAGGTCTGTAACCCTGGGCATGTTTTAGGTCGTCTCGTTACCATGTTGCATCAGGCGCAGTTATATTAAGTTGATTAGTG
>Frequency_1_QualityScore_DDAFBDFGBG<AFFHGGBDHHHF<FHHCHIF1?CBCFHEHIDIFEGIGI?F:BGC=BDFGGCC@DGEAE>CBCEB>@DCA@>>;/;?BCC3(;B_Mismatch_0_Sense_+_Library_PoolC
GATGCCATATCCATTTTAATTTGTATTCAGGTCTGTAACCCTGGGCATGTTTTAGGTCGTCTCGTTACCATGTTGCATCAGGCGCAGTTATATT
>Frequency_1_QualityScore_FFHHHHHJJJJJIIJJIJIIJJJJJJJIJJHIJJJJJIJJJJJJJGIIJJJIJHIJJIIJJJJJHHDFBAEEEEFEDD@CCCDDCDCCDFDD@C_Mismatch_0_Sense_+_Library_PoolC
TTTGTATTCAGGTCTGTAACCCTGGGCATGTTTTAGGTCGTCTCGTTACCATGTTGCATCAGGCGCAGTTATATTAAGTTGATTAGTGTAAGAA
