# Supplementary material for: Differential Gene Expression Reveals Candidate Genes for Drought Stress Response in Abies alba (Pinaceae)
Source: PLoS One. 2015 Apr 29;10(4):e0124564. doi: 10.1371/journal.pone.0124564 (PMC4414588; doi:10.1371/journal.pone.0124564)
Supplement: S3 File — (GZ) [file pone.0124564.s003.gz › comp28611_c0_seq1.fa]

>comp28611_c0_seq1 len=425 path=[1:0-424] : tr|B9RLS0|B9RLS0_RICCO Putative uncharacterized protein OS=Ricinus communis GN=RCOM_1470470 PE=4 SV=1 e-value: 6e-11 blast score: 67.4
CGTCTCAGGAAGAGCTCTTGGCGGTCACATGAGAGCTCACGGACCTGCATCCATGGCTGCAGATACACTCAGTGAAACTGAATTTCAGAAGAGCAAGAGGCCCAGAGCTTCGGATGATAAATCGATGGAAGAGAAAGAGGATGAAGAGAATGAAGAGGGATTGGATGGCAATGGTAGTAACCTAATGTATGCTCTGCGAAGGAATCCCAAGCGCAGCTGGCGGTTTACAGATCGGGACTACTCGTTTCTGTTGGCTCACGGGTTCGATTCCAAACCCATTGATTCTTCTATAAATTGTGATCTGTGTGGGAAGGAATTCAGTTCCTGGAAAGGCCTGTTTGTTCACATGAAGTGCCACTCTGAAACCCATCAAGCTAGTGGTGATGCCCATCTTGAAGAATCACAGAAACATGAGACCCAAGACG

>Frequency_5_QualityScore_FFHHHHHJJIJIIHIIIJHHIIIIJJJHHIIIIJIJIIIIJJGHIJIJIIJJIIHIIJHIJIIIJIIHGFFEEFFFFFEEEDEEDCDDDDDDDD_Mismatch_0_Sense_+_Library_PoolT
AAGGAATTCAGTTCCTGGAAAGGCCTGTTTGTTCACATGAAGTGCCACTCTGAAACCCATCAAGCTAGTGGTGATGCCCATCTTGAAGAATCAC
>Frequency_3_QualityScore_FFHHHHHJJJJJJJJJJJJJJJJJIJJJIJJJJJJJJJJHIJJJJJJJJIJJJIJIJIIIIIIHIFHHD>EGFFEEEEDEEEDCDBDDDDDDCC_Mismatch_0_Sense_+_Library_PoolT
GAATTCAGTTCCTGGAAAGGCCTGTTTGTTCACATGAAGTGCCACTCTGAAACCCATCAAGCTAGTGGTGATGCCCATCTTGAAGAATCACAGA
>Frequency_2_QualityScore_FFHHHHHIJJJJJJJJJIIJJIJJJJIJJJJJJIJJJGIIJJJIIIJJIJJIIIJJIIJIJJJFIIHHIGGGGGFFFFEEEEEEEEDDDDD_Mismatch_0_Sense_+_Library_PoolT
ATTCAGTTCCTGGAAAGGCCTGTTTGTTCACATGAAGTGCCACTCTGAAACCCATCAAGCTAGTGGTGATGCCCATCTTGAAGAATCACAG
>Frequency_2_QualityScore_FFHHHHHIJJJJJJJIIIIJJJJIIJJIGIJJIIIJIIIGIIJJIIIJIIJJJJJJJJIIIIIIEFICEEGHHGFFFFEEEEECEDDDCDCCCD_Mismatch_0_Sense_+_Library_PoolT
AATTCAGTTCCTGGAAAGGCCTGTTTGTTCACATGAAGTGCCACTCTGAAACCCATCAAGCTAGTGGTGATGCCCATCTTGAAGAATCACAGAA
>Frequency_2_QualityScore_FFHHHHHJJJIJJJJJJJIIIIIJJJIJJJJJJJJJJJIIJIIJJJJJJJJIIIJJJJJJIIJJJIJIGHHHGFFFFEEEEEEECDDDDDDDDD_Mismatch_0_Sense_+_Library_PoolT
AGGAATTCAGTTCCTGGAAAGGCCTGTTTGTTCACATGAAGTGCCACTCTGAAACCCATCAAGCTAGTGGTGATGCCCATCTTGAAGAATCACA
>Frequency_2_QualityScore_FFHHHHHJJJIHIIIJJIJIIIIIJJJHIJJJJJIJJJJIIJJJJIIIJIIHGIJJJJIJJJIIGGGEGEEFEEEEEEEECDCCDDDDCDDDDD_Mismatch_0_Sense_+_Library_PoolT
CAAACCCATTGATTCTTCTATAAATTGTGATCTGTGTGGGAAGGAATTCAGTTCCTGGAAAGGCCTGTTTGTTCACATGAAGTGCCACTCTGAA
>Frequency_2_QualityScore_ECGGFEEIIGGECEHBEEEGHGGEIIFHGHIIHHIIIGHIHGHIEGGEEGIGIEAGGGHGHHHGHIDDD>B@EAECDCACCEA@ACCC?AC?=?_Mismatch_0_Sense_+_Library_PoolT
CTTCTATAAATTGTGATCTGTGTGGGAAGGAATTCAGTTCCTGGAAAGGCCTGTTTGTTCACATGAAGTGCCACTCTGAAACCCATCAAGCTAG
>Frequency_2_QualityScore_FEHHHHHIIIJJJJJJGHIJIJIJJHJJJJGIIJJJJJJIIIGIJCGIIJJJIIIIJJJIIGIIIIIIHEGGGGGFEEEEECDDDDDC_Mismatch_0_Sense_+_Library_PoolT
GTTTGTTCACATGAAGTGCCACTCTGAAACCCATCAAGCTAGTGGTGATGCCCATCTTGAAGAATCACAGAAACATGAGACCCAAGAC
>Frequency_1_QualityScore_FFHHHHHHIJJJJJJJJJJJJJJIIJJIJJJIIHJJGHIJJJJJJJJJJJJJJIJJJIIJIJJJJJJI@CHHHFF_Mismatch_0_Sense_+_Library_PoolT
CATGAAGTGCCACTCTGAAACCCATCAAGCTAGTGGTGATGCCCATCTTGAAGAATCACAGAAACATGAGACCCA
>Frequency_1_QualityScore_FFHHHHHJJIJJJIJIJIJJJJJJIJJDFHICHIIIJGGIJJJJJJGIJJJHHHHFGHFFFF@CEEEEEEEEDDD?CDDDCDDDDDEDDDDDCD_Mismatch_0_Sense_+_Library_PoolT
GACTACTCGTTTCTGTTGGCTCACGGGTTCGATTCCAAACCCATTGATTCTTCTATAAATTGTGATCTGTGTGGGAAGGAATTCAGTTCCTGGA
>Frequency_1_QualityScore_FFHFHHHJJJJJJJJJJJJJJJIJJJJJJJJJJJJJJJJJIJJJJIIHIIJIJJJJJIJJJJHIJJHHHFHFFFFDEDEEDDDDDEDDDDDCDD_Mismatch_0_Sense_+_Library_PoolT
GGGTTCGATTCCAAACCCATTGATTCTTCTATAAATTGTGATCTGTGTGGGAAGGAATTCAGTTCCTGGAAAGGCCTGTTTGTTCACATGAAGT
>Frequency_1_QualityScore_FFHHHHHIJJJJJJJJJJJJJIIIJJIJJJGIJJIJJJJJJJJJJHIJJJJJJJJJJJJIJGHHHHFFFFFFEECDEDDDDDDDDDDDDDDDDC_Mismatch_0_Sense_+_Library_PoolT
GGGAAGGAATTCAGTTCCTGGAAAGGCCTGTTTGTTCACATGAAGTGCCACTCTGAAACCCATCAAGCTAGTGGTGATGCCCATCTTGAAGAAT
>Frequency_1_QualityScore_FFHHHHDGIJIIJJJJJJIJJEIIGGIIJJJIJGHIJIIJJJJJJIJIJJJJIJJIFIJHHHHFFFFECEEEDDBDDDEECCEDDABDDC_Mismatch_1_Sense_+_Library_PoolT
CGGACCTGCATCCATGGCTGCAGATACACTCAGTGAAACTGAATTTCAGAAGAGCAAGAGGCCCATAGCTTCGGATGATAAATCGATGGA
>Frequency_1_QualityScore_FFHHHHHJJJIJJIIJJJJJJJJJJJIJJJJJJJHJHHHHHHHFFFFFEDDD>@BDBFCCDFDDDDDDDCDDECEDEDDDEDDEEEDDDDEEDD_Mismatch_0_Sense_+_Library_PoolT
GCGCAGCTGGCGGTTTACAGATCGGGACTACTCGTTTCTGTTGGCTCACGGGTTCGATTCCAAACCCATTGATTCTTCTATAAATTGTGATCTG
>Frequency_1_QualityScore_FFHHHHHJJJJJGIIJJJJJHIIJIIIIIJJIJIJJJIJJJJJJIIJJJJJIJJJJJJJJHIJJIGIIIHHHHFHDDFFFFECEECECDDDBDD_Mismatch_0_Sense_+_Library_PoolT
ATTGATTCTTCTATAAATTGTGATCTGTGTGGGAAGGAATTCAGTTCCTGGAAAGGCCTGTTTGTTCACATGAAGTGCCACTCTGAAACCCATC
>Frequency_1_QualityScore_FFHHHHHIIGJJJJJJIJJJIIJGIGIIJJIJIJJJIJGJIJEIJJJIJJJFGHIJIJHHHHFFFFFFEEEEEEEDDDDFEFDDEDDDDDDDDD_Mismatch_0_Sense_+_Library_PoolT
TTCGGATGATAAATCGATGGAAGAGAAAGAGGATGAAGAGAATGAAGAGGGATTGGATGGCAATGGTAGTAACCTAATGTATGCTCTGCGAAGG
>Frequency_1_QualityScore_FFHGHHHJJIJJJJJHIJIJIJIJJJIJJJJJJJJHFGHFFFFFFDEDEEDDDD?@BDBEDDEEDDDDDBDCCCDDEDEDDCA@ACDDDDDCEE_Mismatch_0_Sense_+_Library_PoolT
AAGCGCAGCTGGCGGTTTACAGATCGGGACTACTCGTTTCTGTTGGCTCACGGGTTCGATTCCAAACCCATTGATTCTTCTATAAATTGTGATC
>Frequency_1_QualityScore_FFHHHHHJJJJJJJJJJJJJJJJJJAHIJJJJJJJJHHFFFEEDEDBDDDDDDDDDDDDDDDDDDDDDDECDEEDDDDDDDDDDEDEDEDDDEE_Mismatch_0_Sense_+_Library_PoolT
AAGGAATCCCAAGCGCAGCTGGCGGTTTACAGATCGGGACTACTCGTTTCTGTTGGCTCACGGGTTCGATTCCAAACCCATTGATTCTTCTATA
>Frequency_1_QualityScore_FFFDFFHIGIICFHBFHBAGHHGGGGGHIIBDFHG@DDCCGGABEDC@CFFCCCBB><??CC@?@BCCCCCCBCCCC>?<9&0590<A4:>::<_Mismatch_1_Sense_+_Library_PoolT
CTAATGTATGCTCTGCGAAGGAATCCCAAGCGCAGCTGGCGGTTTACAGATCGGGACTACTCGTTTCTGTTGGCTCACGGGGTCGATTCCAAAC
>Frequency_1_QualityScore_FFHHHFHJJJJJJHJIIJJJJHIIJJJJJJJJJJJJJJJJJIHJJJJJJJJJJIJJJJJJIGIJJIJHHHHHFFFFFEEEECCEDDDDDDDDDD_Mismatch_0_Sense_+_Library_PoolT
TCCAAACCCATTGATTCTTCTATAAATTGTGATCTGTGTGGGAAGGAATTCAGTTCCTGGAAAGGCCTGTTTGTTCACATGAAGTGCCACTCTG
>Frequency_1_QualityScore_FFHHHHHJJJJJJJJIIJJJJJJJGIJJJJJJJJJJJJJJJJJJJHHHGFFFFFFEEEDDDDDDCDDDDCCDDDDEDDDDDDDEDDEDDDCDDD_Mismatch_0_Sense_+_Library_PoolT
CGTCTCAGGAAGAGCTCTTGGCGGTCACATGAGAGCTCACGGACCTGCATCCATGGCTGCAGATACACTCAGTGAAACTGAATTTCAGAAGAGC
>Frequency_1_QualityScore_FFHHGHHJJJJJIIJJJJJIIIJJJHIJJJJJJJJJIJJJJJJIIJIIHIIIIJJJJIJJIJJJJIJHIEHHHHFFFFFFEDDDEDDDDDDDDD_Mismatch_0_Sense_+_Library_PoolT
TTCTATAAATTGTGATCTGTGTGGGAAGGAATTCAGTTCCTGGAAAGGCCTGTTTGTTCACATGAAGTGCCACTCTGAAACCCATCAAGCTAGT
>Frequency_1_QualityScore_FFGHHHHJJJIIJIIJIIJJJJJIJJJJIHIIJJJJJJJJJJJJADEFFFEEEEDDDDDBDDDDDBDDDCCCDDDDDCCDBD>5?BD<BCCC@C_Mismatch_0_Sense_+_Library_PoolT
ACCTAATGTATGCTCTGCGAAGGAATCCCAAGCGCAGCTGGCGGTTTACAGATCGGGACTACTCGTTTCTGTTGGCTCACGGGTTCGATTCCAA
>Frequency_1_QualityScore_FFGGHFHDHIIIJEHGGIJJBHGHIIJGDGHIJIFHGIJJIJIJHH<BBBCDDEFECDDDD<?ACAACFCDCA>CBCECDDCDCCDCDDD>A@D_Mismatch_0_Sense_+_Library_PoolT
CTGGCGGTTTACAGATCGGGACTACTCGTTTCTGTTGGCTCACGGGTTCGATTCCAAACCCATTGATTCTTCTATAAATTGTGATCTGTGTGGG
>Frequency_1_QualityScore_FAFHHHHJJJJJJJJJFHIJIJJJJJJJJJJJJJJJJJJJJJFHHGGIJJJJJIJJJHHHHHFFFFFFFCCEEEDDDCDDDDBD_Mismatch_0_Sense_+_Library_PoolT
GTTTGTTCACATGAAGTGCCACTCTGAAACCCATCAAGCTAGTGGTGATGCCCATCTTGAAGAATCACAGAAACATGAGACCCA
>Frequency_1_QualityScore_FFHHHFHIJJJJIJJJGIIHHFFFFFEDDEEDDDDDDDDDDDDD<BDD?DDDEDDDDDD?CCDCDADDDCCCDDDEDDDDD@CDDDCDDDBB<C_Mismatch_0_Sense_+_Library_PoolT
GGCGGTTTACAGATCGGGACTACTCGTTTCTGTTGGCTCACGGGTTCGATTCCAAACCCATTGATTCTTCTATAAATTGTGATCTGTGTGGGAA
>Frequency_1_QualityScore_FFHHHAFGIIIIGIECGDHIIIIIGIIIIIIIFFHGIIIIIGEGCHIIIIIEGIGHIGHIGEHH=EHGECECFCDFFFCDECCC@>AACCC@C:_Mismatch_1_Sense_+_Library_PoolT
GTTCATGGAAAGGCCTGTTTGTTCACATGAAGTGCCACTCTGAAACCCATCAAGCTAGTGGTGATGCCCATCTTGAAGAATCACAGAAACATGA
>Frequency_1_QualityScore_FFHHHHHJJIJJJJJJJJJHHIEHIJJJJJJJJJJJJJJJJIIJIJJIIJJJJJJJIIJIJI_Mismatch_0_Sense_+_Library_PoolT
CTGAAACCCATCAAGCTAGTGGTGATGCCCATCTTGAAGAATCACAGAAACATGAGACCCAA
>Frequency_1_QualityScore_FFHHHFHJJJHIIJJJIJJJJJJJJGJIIJJJJJIJJJJJJJJGIJJIJJJJJJIJIJHIJJJJIJJHHHHHHFFFFEEEEEDDCDDCBDDDDD_Mismatch_0_Sense_+_Library_PoolT
TTGTGATCTGTGTGGGAAGGAATTCAGTTCCTGGAAAGGCCTGTTTGTTCACATGAAGTGCCACTCTGAAACCCATCAAGCTAGTGGTGATGCC
>Frequency_1_QualityScore_FFHHHHHJJJJJJJJJGIJJJJJJJJJJJJJIJJJJJJJJAEHFFFFFFEDDDBBDDDDDDDDBDDDEDDDDCDDDDDD>BDDDEDDEEDDDDD_Mismatch_0_Sense_+_Library_PoolT
AATGTATGCTCTGCGAAGGAATCCCAAGCGCAGCTGGCGGTTTACAGATCGGGACTACTCGTTTCTGTTGGCTCACGGGTTCGATTCCAAACCC
>Frequency_1_QualityScore_FFHHHHHIHIJJGJJJJJJJJJJIIJJJJJJJJJJJJJJIIJJJJJJJJJJGJJJJJJJJJJJJJJHHHHFFFFFEEEEDECDCDDDDDDDDDD_Mismatch_0_Sense_+_Library_PoolT
GATCTGTGTGGGAAGGAATTCAGTTCCTGGAAAGGCCTGTTTGTTCACATGAAGTGCCACTCTGAAACCCATCAAGCTAGTGGTGATGCCCATC
>Frequency_1_QualityScore_BB<CFB?GA:EFGH@4A;AF+CH9E;?8)1?G@DF>GEFI>B@*?FFBBB<FFE>@7=FGICEIFED/=9>A;@@@>A9==88;;9>:<?B>B5_Mismatch_0_Sense_+_Library_PoolT
AGAAAGAGGATGAAGAGAATGAAGAGGGATTGGATGGCAATGGTAGTAACCTAATGTATGCTCTGCGAAGGAATCCCAAGCGCAGCTGGCGGTT
>Frequency_1_QualityScore_FFHGHHGJJIJJJJJDHIJJ1BFHJJJJGHHFFFFDCDDEDDDDDDDDDDDDDD0<?BBDDDDDCDDDD@CCDCDCEDEDDCDCDEEEDDCCCD_Mismatch_1_Sense_+_Library_PoolT
AAGCGCAGCTGGCGGTTTACGGATCGGGACTACTCGTTTCTGTTGGCTCACGGGTTCGATTCCAAACCCATTGATTCTTCTATAAATTGTGATC
>Frequency_1_QualityScore_FFHFHHHJJJJJJJJJJJJJJJJJJIJJJHIJJHIIJJJJIJJJHIJJJJIJJIJJJJJJJJJJGHGHHHFFFEFFEEEEEEDDDDDDDDDDDD_Mismatch_0_Sense_+_Library_PoolT
GGAAGGAATTCAGTTCCTGGAAAGGCCTGTTTGTTCACATGAAGTGCCACTCTGAAACCCATCAAGCTAGTGGTGATGCCCATCTTGAAGAATC
>Frequency_1_QualityScore_FFHHHHHJJJJJJJJIJJFHIJJJJJIJJGJJJJJHHHHFFFFFDEEEDEDDDDBDD@BDDDEDDEDDDBDDDDCDDEDEDEDDCDEDEDEDDD_Mismatch_0_Sense_+_Library_PoolT
CCCAAGCGCAGCTGGCGGTTTACAGATCGGGACTACTCGTTTCTGTTGGCTCACGGGTTCGATTCCAAACCCATTGATTCTTCTATAAATTGTG
>Frequency_1_QualityScore_FFGGGGFIFHHHIJJIIJJJJIJIJJJIIJJIJJIEHIJGHHHHEFD9AEDDFCDEFDDDDDBC>ACDDDDDDDDEDDDEDC>CCDEED>AAAB_Mismatch_0_Sense_+_Library_PoolT
GCTGGCGGTTTACAGATCGGGACTACTCGTTTCTGTTGGCTCACGGGTTCGATTCCAAACCCATTGATTCTTCTATAAATTGTGATCTGTGTGG
>Frequency_1_QualityScore_FFHHHHHJJJJJJIHJJJJIJIJJJJJJIIJJDHIJGIJIJIJIJIJJJHHEHHHHFFFFFEEEEECCECDEEDDDDDBDACDDDDDCDDDCCC_Mismatch_0_Sense_+_Library_PoolT
ATCGGGACTACTCGTTTCTGTTGGCTCACGGGTTCGATTCCAAACCCATTGATTCTTCTATAAATTGTGATCTGTGTGGGAAGGAATTCAGTTC
>Frequency_1_QualityScore_EFHHGDHIGIIIIIIIIG;GCGGIFGIIIIIGIIIIGIGGIIBHIGIIIIGHGHIIIGGHIGIIHHFHFBDFDDDAADDDCDDB?BBBDDDCDE_Mismatch_0_Sense_+_Library_PoolT
ATGAGAGCTCACGGACCTGCATCCATGGCTGCAGATACACTCAGTGAAACTGAATTTCAGAAGAGCAAGAGGCCCAGAGCTTCGGATGATAAAT
>Frequency_1_QualityScore_FFHHGHGJIGEHJJBHIJIJIJCFHEIGGEEEHIJJEGHGIJJIIGIIB<FGGHI>CF>A)6@@D96@)-.7?CEFFFECEEAEECCDDD5>CD_Mismatch_0_Sense_+_Library_PoolT
TTCCAAACCCATTGATTCTTCTATAAATTGTGATCTGTGTGGGAAGGAATTCAGTTCCTGGAAAGGCCTGTTTGTTCACATGAAGTGCCACTCT
>Frequency_1_QualityScore_FFHHHHGJJJJGJJJJJIJJJIJHGHIJJJJJJJIJJJJJJJHJJJJJIJJJJIIIIHGIIJIHFHFFFDECCEDEDC?CCDDD_Mismatch_0_Sense_+_Library_PoolT
TCCATGGCTGCAGATACACTCAGTGAAACTGAATTTCAGAAGAGCAAGAGGCCCAGAGCTTCGGATGATAAATCGATGGAAGAG
>Frequency_1_QualityScore_FFHHGHHJIJJIJGGIIIIJIJJIFHIIIJJJJJIIJJJJJJJIIJJIIJFGGGHIJJIIJGIIIIJCHEHHFFFFFFECCCCCDDDCCBDDDD_Mismatch_1_Sense_+_Library_PoolT
AAAGGCCTGTTTGTTCACATGAAGTGCCACTCTGAAACCCATCAAGCTAGTGGTGATGCCCATCTTGAAGAATCACAGAAACATGACACCCAAG
>Frequency_1_QualityScore_FFHGHHGJJIIJJJJJJJFIIGIJIJHIGGIIJJHGGGIIJIHGHIJDIJJJJJIJGIEGIJIGIIGGFFBHFFEDFEBEEDDDDDDDDDCDDC_Mismatch_0_Sense_+_Library_PoolT
TCGATTCCAAACCCATTGATTCTTCTATAAATTGTGATCTGTGTGGGAAGGAATTCAGTTCCTGGAAAGGCCTGTTTGTTCACATGAAGTGCCA
>Frequency_1_QualityScore_DDDHBDHG@F>FEHICBHGIIHHI@GIIIIIIICGGHGDGGIIIFGIIGGGIGGIIEHGIIG=@D@CCH?EEAEEDCDEECCCCCCCCCCC=CC_Mismatch_0_Sense_+_Library_PoolT
TTCAGTTCCTGGAAAGGCCTGTTTGTTCACATGAAGTGCCACTCTGAAACCCATCAAGCTAGTGGTGATGCCCATCTTGAAGAATCACAGAAAC
>Frequency_1_QualityScore_FFGHHFHJJJFHIGIGIEIICGGFGIIIJJJJJCGIJJIJJGIIFHHGIJCGIJCGG?HBDBACCCDDDB?BCCCCACCDBB@BACDCCDA?BD_Mismatch_0_Sense_+_Library_PoolT
GAGGGATTGGATGGCAATGGTAGTAACCTAATGTATGCTCTGCGAAGGAATCCCAAGCGCAGCTGGCGGTTTACAGATCGGGACTACTCGTTTC
>Frequency_1_QualityScore_DDFFFF:CGIIGFAE?FE:<FFFCGFEFFFDGFFIFEEIFF>GFBEEFIIIIIEGGIIE477@CEECFCAAA3@B??BCCCBBBBBBAABB?BB_Mismatch_0_Sense_+_Library_PoolT
AAATTGTGATCTGTGTGGGAAGGAATTCAGTTCCTGGAAAGGCCTGTTTGTTCACATGAAGTGCCACTCTGAAACCCATCAAGCTAGTGGTGAT
>Frequency_1_QualityScore_;,ADFF3ABG@:FH<:<F:22<2<C<?:9?GFFD@FFIIIIECFEICFIIIFCFFBEE;CFEEFF_Mismatch_0_Sense_+_Library_PoolT
CTGAAACCCATCAAGCTAGTGGTGATGCCCATCTTGAAGAATCACAGAAACATGAGACCCAAGAC
>Frequency_1_QualityScore_FFHHHHHJJJJIIJJGIIIJHGJJIIIJJJIJJJJIJJJJJJJJJJJJJJJJJJHJJHHHHFFFFFDDDDDDDDDDDDD@BDDDDDCDDDDDDD_Mismatch_0_Sense_+_Library_PoolT
AGAGAATGAAGAGGGATTGGATGGCAATGGTAGTAACCTAATGTATGCTCTGCGAAGGAATCCCAAGCGCAGCTGGCGGTTTACAGATCGGGAC
>Frequency_1_QualityScore_FFHHHHHJJJJJJJJJJJJJJJJJJJJIJJJJJIJIJJJHFFFFFEEEEDDDDDDDDDDDDDDDDDCDDDDDDDDBDD<BDDDEDDDEDDDDDB_Mismatch_0_Sense_+_Library_PoolT
ATGTATGCTCTGCGAAGGAATCCCAAGCGCAGCTGGCGGTTTACAGATCGGGACTACTCGTTTCTGTTGGCTCACGGGTTCGATTCCAAACCCA
>Frequency_1_QualityScore_FFHHHHHJJJJJJIIIHHIJJJIJJJHJJIJJJJJJIJJIJJHIJGHIJJGIIIIIJIJIJIHHHHGGFDFFECEEEDCDDBDDDDBDDB=@<C_Mismatch_0_Sense_+_Library_PoolT
GTTTGTTCACATGAAGTGCCACTCTGAAACCCATCAAGCTAGTGGTGATGCCCATCTTGAAGAATCACAGAAACATGAGACCCAAGACGAAGAA
>Frequency_1_QualityScore_FFGHHHHJJJJJHGIIJIIJIJJJIIJJJJIJIJJIJIIIJIHJJJJJIJJIIIJIIJJIHHGGHFFFFDCEEEDCDDD_Mismatch_0_Sense_+_Library_PoolT
TCAAGCTAGTGGTGATGCCCATCTTGAAGAATCACAGAAACATGAGACCCAAGACGAAGAAGAAGAAGAAGAAGAAGAA
